# Supplementary material for: iPro-CSAF: identification of promoters based on convolutional spiking neural networks and spiking attention mechanism
Source: PeerJ Comput Sci. 2025 Mar 26;11:e2761. doi: 10.7717/peerj-cs.2761 (PMC12190325; doi:10.7717/peerj-cs.2761)
Supplement: Supplemental Information 1 [file peerj-cs-11-2761-s001.zip]

Archive with 50 entries (39 files):
- raw data/
- raw data/A. thaliana_Non_TATA_Data/
- raw data/A. thaliana_Non_TATA_Data/Ntest.txt
- raw data/A. thaliana_Non_TATA_Data/Ntrain.txt
- raw data/A. thaliana_Non_TATA_Data/Ptest.txt
- raw data/A. thaliana_Non_TATA_Data/Ptrain.txt
- raw data/A. thaliana_TATA_Data/
- raw data/A. thaliana_TATA_Data/Ntest.txt
- raw data/A. thaliana_TATA_Data/Ntrain.txt
- raw data/A. thaliana_TATA_Data/Ptest.txt
- raw data/A. thaliana_TATA_Data/Ptrain.txt
- raw data/Bacillus_data/
- raw data/Bacillus_data/Bacillus_neg.txt
- raw data/Bacillus_data/Bacillus_pos .txt
- raw data/cyanobacteria_random.txt
- raw data/D. melanogaster_Non_TATA_Data/
- raw data/D. melanogaster_Non_TATA_Data/Ntest.txt
- raw data/D. melanogaster_Non_TATA_Data/Ntrain.txt
- raw data/D. melanogaster_Non_TATA_Data/Ptest.txt
- raw data/D. melanogaster_Non_TATA_Data/Ptrain.txt
- raw data/D. melanogaster_TATA_Data/
- raw data/D. melanogaster_TATA_Data/Ntest.txt
- raw data/D. melanogaster_TATA_Data/Ntrain.txt
- raw data/D. melanogaster_TATA_Data/Ptest.txt
- raw data/D. melanogaster_TATA_Data/Ptrain.txt
- raw data/Escherichia_coli_data/
- raw data/Escherichia_coli_data/Escherichia_coliNtest.txt
- raw data/Escherichia_coli_data/Escherichia_coliNtrain.txt
- raw data/Escherichia_coli_data/Escherichia_coliPtest.txt
- raw data/Escherichia_coli_data/Escherichia_coliPtrain.txt
- raw data/H. sapiens_Non_TATA_Data/
- raw data/H. sapiens_Non_TATA_Data/Ntest.txt
- raw data/H. sapiens_Non_TATA_Data/Ntrain.txt
- raw data/H. sapiens_Non_TATA_Data/Ptest.txt
- raw data/H. sapiens_Non_TATA_Data/Ptrain.txt
- raw data/H. sapiens_TATA_Data/
- raw data/H. sapiens_TATA_Data/Ntest.txt
- raw data/H. sapiens_TATA_Data/Ntrain.txt
- raw data/H. sapiens_TATA_Data/Ptest.txt
- raw data/H. sapiens_TATA_Data/Ptrain.txt
- raw data/M.musculus_Non_TATA_Data/
- raw data/M.musculus_Non_TATA_Data/Ntest.txt
- raw data/M.musculus_Non_TATA_Data/Ntrain.txt
- raw data/M.musculus_Non_TATA_Data/Ptest.txt
- raw data/M.musculus_Non_TATA_Data/Ptrain.txt
- raw data/M.musculus_TATA_Data/
- raw data/M.musculus_TATA_Data/Ntest.txt
- raw data/M.musculus_TATA_Data/Ntrain.txt
- raw data/M.musculus_TATA_Data/Ptest.txt
- raw data/M.musculus_TATA_Data/Ptrain.txt
