# Supplementary material for: iPro-CSAF: identification of promoters based on convolutional spiking neural networks and spiking attention mechanism
Source: PeerJ Comput Sci. 2025 Mar 26;11:e2761. doi: 10.7717/peerj-cs.2761 (PMC12190325; doi:10.7717/peerj-cs.2761)
Supplement: Supplemental Information 1 [file peerj-cs-11-2761-s001.zip › raw data/A. thaliana_Non_TATA_Data/Ntrain.txt]

>1652321765
GGTTTCCTCAAGCAAGGTGTATGGTGCAGTACCACCACCACAGCAACTGATTTCTGGAGCTCCGGGTTCTGACCAGGAGAACCAAAATTTGATTTCAACGTATGGTTTGATGACATCGATACCCATCACAGCACCACCATACGCTGTTAGTTCGTTTCCAGTTACTCCAGCAACAAGTCTTTATCCTCAGTTTCCAGTAATGCAATCTCTAGGAATATCAAATGGTGGCCCCTCGCAGCCCGTGGCTGGAGGAACTAGCTATAGTGGGTATGCTGGAATATACCCTCAAGCCACACCATT
>2915619935
ATGGCCATCGTTACCGGAGATCGATATCTAGAGAATCTCCAGAGGTTCCTTGACGAGAAAGCTGATTTGCTTATTGATGGTACCGATGTCCTCAAGCTTAATCCCGCGGGTCTTCACTATGTTCATCTCCGTCTCGAATCTCTTCGTGAACTTGAGCTTATGCTCTCCGGAGCTCCCGTTGACTATCTCCGTGCCTACGTCTCCGACATTGGCGATTTCCGTGCCCTTGAGCAGCTCCGGCGTATTCTCCGTCTCCTTCCTTCTCTTAAGGTCGTTTCATCGCTTCCTTCACCGGCTCGT
>377955640
GAAAGAAATAAAGTAATGAAGAAAACTAGAAATGTTGCTTCTTCTCCTATTGAATGTGTCCACCTCCAGACCAAACCCACCACCACTCTTGTTCGGTCTTTCTTCTTCTTCCTCTTCAACTCTCAAACAATCTCTTCCTTTATCATCTTCTATCTCTTCCTCTGTTCCTTCTTCTGGTTTTGCCAATCACCAAACCTGACTAACCCTTCTCCTCCTCCTCTCTCCGTCGCTCCCCTTCGCGGGGATGCCAATTCTCCACCGCCGGAATCTTCTTCTTCTCCGGCGACGAAATCTTCTTTA
>4114498988
AACATTTGTTCGTGTAAGGCTTTTTTTACTATCTCTTCTATTTACTCAATTTCTTCTTACACATTTGTTATACGTAAAAGGAACATTTCTTTGATTCTTTTTTTGTTGTCACTACCAAAACGTACTGATTTGTTTTTTGAATAGGTGGGTTCCTAGAGTAAAAAAGAGACCGATATTTAAACTTTTGTCCCTTGACTAAAACTCAAAACATTTCTGTTTGTTTTTTGTTAGTTAAATATGTTTAAAATAAATAAATAATCATATAGCTATTTATGAAAGTATTAATATACAAATAACTTT
>5190436316
GACCTAAATCTGTCGATGCAGATTGCAAACACCCGGTTGGACCGTACACGGACTCATGCTTTACGGATTGCGTATCTGGAAAATATGGATATAATTATGAATCCGCTTTTTGTAGCCGTGACGAGACCGGAACTTGTAAAATATGTTGCTGCGAACTTATCAACGAATAGGTGCATATGCATTTGCATGTTTCAATGTATGGTTGGTAACAAAAAAAAAAAGATGTGGAGAAAGAGAACAAATTATATACTTGTCTTCCCTATTTTAAAGGCAATGCATAACCCTTAAAATTATTATTTA
>61237214495
gtaagattgatcttgtctgagaataatccccagtttcgttgattgttgtctctaaatcagtcactagtgtgctattttgattctgttacttgtgaaaatgatgataagggtatttgtaattcttcctggttttcttagattttgttcatattagtgtcaaaattgcaatccgttatttgtggtggattcggatctacggcggttcgattccaccatgtttacacactgtgtgtggtttacttactcgtggtgggcttgcgagtttgctcaccacgggattagttaggcgcttcggcgaag
>7675023439
AATATTAATTTAGAAAAGAAAAAAACAATTCTCTTTGTAGAGGGAAGTCTGAAAACGCCGAGAAGAAGACGAAGAAGAAGAAGAAGAAGAAAGCTTGAGACTTTCTCTCTGTGTGCAATTTCGAAATCGATAAAGACTTCAACTTTCGGTTCTAACAATGACAATTTCCGTATAGTTTGATTTTGTCCACCTCTTTCACCGATTACCTGATTTCATCGCTGGCGTTAGTCATCAAATGGGAGCTCGTTGCTCAAAGTTCTCATTCTGCTTGTTCCCTTCTCACTTCAAATCCGCTTCAGT
>8457130855
CTAATTCAAGAGAAGAGTGAGCTGAGAGAGGAGAAAGCGACTTTAAAGTCTGATATCGAGATTCTTAATGCTCAATATCAGCATAGAATCAAAACCATGGTTCCATGGGTACCTCATTACAGTTATCATATCCCCTTCGTAGCCATAACTCAGGGTCAGTCCAGTTTTATACCTTATTCAGCCTCTGTCAATCCTCTAACCGAACAACAAGCATCGGTTCAGCAGCATTCTTCTTCTTCTGCCGATGCTTCAATGAAACAAGATTCCAAAATCAAGCCGTTAGATTTGGATCTGATGATG
>919865922
GAAGCTACAGAGATATTGGTTAAGCAGCTGGAGCAGTTGAAAGCAGAGGAGAAGATATTGAAGAAACAGAGGAAAGAAGAGAAGGCTAAAGCCAAAGCCATGAAGAAGATGACTGAAATGGACTCTGAATCATCTTCTTCGTCTGAATCAAGTGATAGTGATTGTGATAAAGGCAAAGTTGTGGACATGAGCTCTTTAAGAAACAAGGCTAAACCGGTTCTTGAGCCGTTACAACCAGAAGCCACAGTAGCAACCCTTCCTAGGATCCAAGAGGATGCAATTTCTTGCAAGAACACCAGT
>10143720922
ATCCTCAAAAGAACACAGAGGAGGTTATTTCATCACCGATGTTAAACTCTGAGTCTGATAATGAAGGGACACAGGAAGTGGTGACATCAAATGTTACTAGAGAATCAGGTACAAGCTCTGATGAAAACGAAGAGCCCCTTCCTTGTGAACGTGTACCTGTAAATCTAGAACAGTCTGATCCTGACAAGGAACAAGAAACACAGATTAAGCATGTCATCCCAGATACTGAAAATAATTTGGGCTCTGAGATCCCATTATCATCTCCTCTTGTTGGTTCAAGAAGTTCAAGTGAAGTTAATT
>1136621860
AAAGGAATTCTATGAGAGCGTTGAGAGTTGCGAAACCGAAACGTAACGAGACGTTAGAGAATACGTGGAAGATGATTATGGAAGGCAACAAGTCAACGCTTCCGTTGACCAGTTATTACAAGAGACCCGACACGTTCGGACTTGGCGAAGAGACAAAACAATCAGGTGTTTTGAAGAAATCGGAGACGTTTAGTGACAGAACTAACTGTTACCAGTCTCTGCCGCCGCCACCTCCGCCGCTAGTGAAGGTGAAGAAGGTGAAAGTGTCACGGAGTAGGGATGAGCTTAACCGGAAAGTAG
>12166238542
GTAGAAGAAAGTGACGCGGTCCGTTTCTGCTCATACCCACGGCAAACCCCATACATGTTGTTCAACTGCAGTTTGGGTAATGTAGACAGATATTCAAATATAACTATAAGTTATAATATATTTAATCCAAGGAATGAAAAAATCATCAAGATCACTGATAAAGTTTTTGTAAAAAGTTTACCGGATCCCGAACAATTCGTCTTACTTGGAACCTCACGAAGCTGGGCAGCTTTTACGCGTATACATGATACAATTATATTTCTCACTGACGTGTTTAATCCTTGGTCCTCCGAATCATCC
>131160230278
GGGATTTTCTATATTAAATATACTTTGGAATTATCCTTTCGTTATATTAGTGGTCATGGGTCTTGAAGTTGGGTCCTTATGCTTCAAACTTAAAGACGGAGGCTTGACATCAAGAACCAACAGTTTCAAGAGAGACGATACTAATAGGCACCAGAATTCTCCTAAGAGTACTATGGAGCGGTCGTTGAGTTTCAACAGCTGGGAGGTTCCTAAAGAGACCAAGACTGATTCAGATTTTGAGGTCTTGGAGACAAAGAAGTCAACGCCTAACACTTTGAATGGAAGAAACTGTGAGAGAAT
>141419413756
gtattattacgacgttcaatcttattttcggttaggttttccagattttgtttttcatgaaatataaaaagcacatatagtttggtttggtcttttttagcaatatatgttaacgttttaggattctaaggtatatattgaggaagcagttttttttttccggttgtttggttatggtttgttcgaatataggcaaaggaaattgaatcagtttatgaattgtcacatgcacctacatattaatactcttactatcatagtttaaccaaaagcgtgtgtggtaaatgattgatagatagg
>15817312025
ATGGAGCATGAGCAAGATGACCCTGGTACATCAACAAATGTAGGGGTTGACTCGTCAGTTGATGATTCAATGGCAAGTCTCTCTATATGTGATTCAGAGCATCCTAATATTTATCGACAAGATATTGTCAAAAACAAAAAGACCGGTAGTGTTGGTGTTGTCAGCGAAGTAGCTGGTGATTCTGACTCTGATAGTGATATTAGTGATGAGGAAGAAGATGATGATGATGACGAAGATAATGATGATGATGATGAGGATGTAGAGGAAGGGAAAAAGGCTAGTGAAGAAAATGTTGTTAAT
>16902430017
GTGTGAAAGATTTGTATTCCTTGTGGTTCAAGAATGGCGGTACAAAACCAGTAATGGTTGATCTAAAGAGCTGGTTAGAGGACATGACTCTGAACATGATCGTGAGAATGGTGGCAGGAAAACGATACTTTGGAGGCGGAGGCTCAGTATCGTCGGAGGATACTGAAGAGGCAATGCAATGCAAAAAGGCCATCGCAAAGTTCTTTCACCTCATCGGTATATTCACTGTGTCAGATGCTTTTCCGACACTAAGTTTTTTTGATTTGCAAGGACATGAGAAGGAGATGAAGCAAACGGGAA
>17106054572
gtttcccgaaatagttgtggacgcaaatgatgagcgttgcacaacattagggcataccaaaagaaagctgcccaaaaaccttaacgggcctctacaccacccaaaagataccaagatgggcaaagcccaaactaaagtcttcttccaaagttgtaaaatgaggatctgacctaatccaaacgaggtcgagaacatgcgacggcggcgggtgacagaggcgacaaaatcatcgaccacggagatcaataaatggcagagatcatcggaaagataggtcgacgaaacaacaacaaccggtaa
>1897718144
gtgtgttctagtctctcacttctctgtctaaataaacctatttgcaatgcatatccaagtaggagaaaacggaattactaaaaacttcaattcctttattcaaagcacacctagaaatgcagatgaagacatgcctaaacttaggaaaacatcagttatagtccagttatccagttaaagaaataagacttcatctcaactagctgatacacttattatataaagtatattgaaaaatcataatttgacttactagtgtatttggtggtcactctgtcttgtgtttgtcaactttaaatt
>1993818511
gtacaccactttttataataaaaatatagtagaaactctataaattaatactcgataaattaataaacacgatcaattaataaattatatcggttctaagtcgggtcaatagaaaaattaaccaaaatcgataagataataagataataaattttttgaaatctctatgtaaaaatatgatcttaataatatcataaattaataatcataatatcttaagcatactttttaaaataatctactataatatgaatttagtgttgcttgtctttttttaaagtttgaatcttgttgaacttc
>20379438230
ATGGCTCTCGAAACTTTTCTAATAAAACTCAAAAACGCTATTTCCTCCAAACCAACTTCTCGTCGACCACACCGATCATCTCCTCCGATATCAACCACCACTTCCTCCGTCGGAGTATTATCGTTCGAAGTAGCACGTGTCATGACCAAACTCCTACATCTCACTCACTCTCTCACCGATTCCAATCTCCTCACTCCTCGAGACCACTCTCTTTCCTTAGAAGGTCTAACCAAAATCGTCAACGGCGACGAAACATTCCACCTCAGCCTCGTTTGTGCTGAGCTCGCAGATAGTCTCGCC
>21501315582
gttagtttcgtaaattctcgattctgtgatttttcttgggaatttgaatcgtttgagtgtacaataaggcaatgtttgagaatagcttgatcattaaaaaaacggaaaaaacttatatttttaatagaataatctaaaatcattgtagtaacgtctagaagatgatgatcttcgtgagagtaattgaatcacatgttttgtttcatgattataaaaaaaaatagattcaaattctctggggaaaagttataaaaatggattttttttgttatgaagtaataattgtggttttgatttttt
>22150259732
gtctctctcccattctccgattttgattttactttgttttgtgaaatttgactttcaagtgagctgaatctgtcaatgacatgggaatcggatcacagaaacgaatcctatgtgtaggagtttaaattatatttcagctagaatctagtttttatgtactacactcgttctatctctagaacttgatctttgtgtattccaaaatgcagattcccttataaacctcgagtactaattatctattgaagctggttttgagatactcagcggcttaatgtgttctcattttgttatctgctc
>231151332153
GCACCCGAATCCTTGACCTTTTGGTCGTATTCAGCACAATGTCTTGTATCCAAACAGGTTTTATTGATGTAGCTTTAGATTTTCAGTTCTTGTTGCAAACATTGGCCTCTTTTATCGTAAGACATCTCTAAGCTTTTGTTACAATATATTATTATTATCAAGCTTCTCCACGAAATCCAAAATCTGCAAAAAAAATTGTTGTACAATGGGCCGGCCTGTAAAGGTTGTGGCCCGTTTAGAGTAGATAGACGTGGAAGTGTGGAGTTTTATGGGTCAATGATTACATTTTCTTGTTCTTAT
>241286811415
CTGCAGCTTGGTACCCTACTCGAAGCGATTATGGTGTGGGAGTTAACACTATCATATCGTTAGCAGAATTCAATGATGCATCGAAAGGGTATTCGGTGAATGATTCCATTATCTTTGAAGCTGAAATGGTGAAGGTCTCTGTGACCAACATTGTTCCCATTTAAATATCTCTATTCTCTACTTTTCTGTCATCGATCAAACAACCTTATGAGTTATGAATAAGGAGACGTTTGATGAGTTTTAATAAGATGAAGTTTAAAATGCATGTGATGTAATCGTTATTTCTTGGTCGGTCTTTCT
>251515839119
GTAATTGCTAGGCAAGTAATAAAAGACTATGGCTTAAACTTTGACGGCACGGTCAATCTAATCGATGGATTCGGGGAATTAACGAGAAAGGTTGGGAAATGGAAAGATCGTGTTGTGATATACAAGTGGAACGAAATGTTTACGAGGAACAAAGTAAAGCAAGGAGACGTAATCATATGTGAGATTATACGCGAAGAAGATGTTGTTCGCTCCATCAAAGTGCACTTCGTGAAGAATTGAAGTTTATTTATCGTTTGTCGTCGTTTAAAGTTTATGGATGATCGATGAAACCCTTCTCTC
>26300134066
GAAAAACCCTAGAATCCCAAAATAGAATCCCTAAAAGAGAAAGAAAGCAAAAATGGAGGACACGAAGCCACCATTGGGAGGTAACAACAATCCTCAGCAGCAGCAGCAACAACAACAACTTCTCTATCAACACCAACTACAACAACAACAGAGACAACAACAAATGCTTCTATTGCAGCAATTGCAAAAACAACAACAGCAACAAGCAGCAATGTCTAGATTCCCGTCGAACATCGACGTGCATCTCCGGCCACCGGGGTTGATTCAGAACCGACCCATTAATCCTCCGCCTCAGCAGAA
>271333217467
ATGGCAAGATCGCTCAAGAAATCAGTCAAGTTGAGCCTAAGACATGTCCGGATCCGTTCTTCAACCATCGGGTTTAAACCAGACTCTAGTTCCATAGAAATAGATCAGAGAATTGAGTTTCTCGGAGAAGAGGAAACCGATGGCGACAGCACCAGTGAGTATGAAGAGTTTGAAGAAGAGAAAGAACGAGGAGGAGAAGGGGAAGGAGAGGAACAAGATGATGGCTGCAAGATCGTTGAGAGCGGTTACAAAAGTGAACACGAAGAGACCGAAGCCGCGGTGGAAGCAGTAGAGGCGGAG
>28165615065
gtaaatgccatattgctttccaccagtttttcttaagaaaaataaagttttcatgtaaaaggtagactgaaaaccccataagtacactgtattcgtgtaagtggcaatgtcagtgttaaagaccttcaggttatgtagaaatattgccatagataggtagagacattaaaacgtaacaagaaatcacttagttacttgcattgacatgatacatgtagtttcttgtgaactgtggattggacaagaaataacatccagggtaagtgggcaaaccacctgacgattcatatctttaatcag
>291187150
gtaagtcaaaccctttccttctcaatccattttcatttggttgttcaattttgcctgaaatgaacttgcttttagccaattctcttgactctttagataccattagccatgaatgtgtaattatggattggtagctttggttctttcttttgattgatgacagtgtgattacttctctatgagtcattgtttgtgatgaatgaattgtgagtttctgggtaaaagagttgtctttttatattggtcatggttgtgttgatcagatctgctgcaagtttgaatctttaagtgtgaaatgat
>301357813059
gtctgtatgttctcctgtgttatggtttatgatagctgatgtttttaataaatcgttccatataccaaagttccattttccttgtgtggatatctggtgcgacattgtttagataagctatttcatttccacatagttactcaatgttctgaacatataacgtagctcattcaaaagacgccttttaaactaaataagtcccttcaaaaccaagatttgatatttttttcatctgaacatggtttatcattgaggaaagatatctatgaaatctttttagttttgctataaattcacgga
>319795668
ATGGCGGTGTCTCTTCTTCTCTGGACTCTCTTCCTCTTCTCATTTATCTTCTCCCTCCAATCACACAGCAAAGAAGAAGAAGAAGACACACCAATCACACGATTCCAGCAATACTTAAGATTCAACACCGCTCATCCAAACCCTAACTACACCGCACCAATCTCTTTTCTTCTTGATCAAGCAAGATCAATTGGTCTTACTTCTCGAACCATCGAGTTTGTTCCTGGTAAGCCAGTTCTTCTCCTCACATGGCTAGGCTCAAACCTTAACCTTTCTTCAATTCTCTTCAACTCTCATCTC
>32996136592
AATTTTCATCCAATTCAACTCAGGAAATTGCTATGATTTTACTCTGAGAATCAGAAGAAGAAATCTCGGTGAGCAAAATCCCTAGTTTTGGGATGATGTTTCCACGACTACGATTGACGAAGGTCTTCTTCTCCCCGATCATCGCCGGGAAATGGATCGTCTTTGCCGACGGTAGCAGCGGCGGCGGCGTTGGTAGAAATGGCTACTACGGTGGATTGTGGTCGTCGGCCGTTATTCCTTCCAATGTTGGTTTAGCTGTCGCTGTCACCGTCATGGCCGTGGCCGTCGCTTTCACCGTCT
>331204334418
GAAGACCCTGCTGTTCTTGGGCTTTTGGAGATTGGTGAAGGTCGGGTTGGTGTATATGGAGACTCAAATTGTTTGGATAGTAGCCACATGGTCACCAACTGCTACTGGCTCCTGAAGAAAATGCTAGATTTTAGCAGTTCAAATATCAAAGACCCTGTACTTTTCTCAAAATTTGCTAAGAGATATTCACCAGTAATCATAGACGAGAAGCAACTGCCATCCCGAAGAACTGATGTAAATTTTTCAACATACTCTTCTGTGATCGGAAAGGAGCTAATCTGTGAGAGTGACTCCAGATTT
>34973036538
CTACTGTCCTTCTCTTCACCATTCCTGTACTCTACGAGAAGTATGAGGACAAAGTAGATGCCTATGGGGAGAAGGCGATGAGGGAGATCAAAAAGCAATATGCAGTACTTGATGAGAAGGTATTGCGTAAGGTCATAAGCAAGATTCCAAGAGGAGCTCTGAACAAGAAGAAGGATTAAGGAATGTGAGTTACTCTCTCATTGGAATCGTAGTAATGGTTCAAGACATGTTTTGTTAGAAGCTGTTGGTTGATAAACCCTTTGATCTCTTGTTATTATTATGTTCATTATAAATTTGGGG
>351533121936
AAAACTTGTTAAAAAAAAAAAAGTCTGACTAAACGTTTGCTTCTTCTTCTTCACACAAAACTGTAGGGAAGAAAAGGAATAATGGAGTTTGGATTAGCCACTTCGAGTTTTCTGGGTACTCAACTAATCCCGGCCACTCTGTTTAGCAAACGAGCTCGAGCTTTGTCTCTCACCGTCACAGCGACCGGTGGCAGCAGAAACAATAAGGTTTACACGAGGCTTGATTCTTGTCTAGTGATTCCTCCTCCTCCTAAATTCAAGAAACCGCGTGCTATTGTTAAATTCTTGGGAGGTGCCTTC
>3629713706
ATTTATTTTGTTATCGTCTTCCCCATTTTGACAAGAACTCACTTAAGATTTTGAAGTCATGGAAATGGGGAACGGGACAGGACCCGGGATGTCGGGGGCTTTTAGTGGAGGCGGCAACGAGATTTTGGGAATGGGAGGTGGCGGCGGCATAATGGGAGGCGGTGATATTTCACATATGAGTCCTGAAGTAAAATGGATATTTGAGATGGCTTGGTATGGTGAAACTGTAAGATATGATGGGTTAATTTGTGAGGAGCATCCCCCTAAGCTCTCTTCAGATGGTATTTGGGAGAAACTTAT
>371118315581
gtattgcttctctttaatatggccaggattaatttttaattaaggattttgaatttgattctattggatttagtgtgttatattcaatggatatgaaggaccacttttgttgttatttcaagatttgatgcttcaattcaattctccgacacaatttcctgtttttacaaaagggttcctttgaatctgtctggtagatttggttattcaatagcttggtgtaactgttcttgtgacgatatggttactgtctgatctggtgtctaatcttaggagttttgttgattcgttttgttgtgt
>38912132858
GTGTTCTCAACTGCAGCCGATAATCAGACTCAAGTTGGGATCAGGGTGCTTCAAGGTGAGCGTGAAATGGCAACAGACAACAAGCTCTTGGGAGAATTTGATCTAGTTGGCATTCCACCATCTCCAAGAGGAGTCCCTCAGATCGAAGTGACATTTGACATTGATGCCAATGGCATTGTCACTGTTTCCGCCAAGGACAAGACGACTGGTAAAGTACAACAGATCACAATCCGATCCTCTGGTGGGCTCTCAGAGGATGATATCCAGAAGATGGTGAGAGAAGCAGAGTTGCATGCTCAG
>3968522275
ATCGGTATCGTCTTCTCTCTGGTGTTTTCCAGTAATTCCCTGAGAAGTAGAAGTAGAAGCGAGAAGGAATTCGAAGAAACAGATTTCAACAATGGCGGCAGTTCAACAGCAACAAGCGATGCAGAAGAACACTTTATACGTAGGAGGTTTAGCTGATGAAGTTAACGAATCGATCCTTCACGCCGCGTTTATACCTTTCGGCGATATCAAAGACGTGAAGACGCCGTTGGACCAAGCGAATCAGAAGCATAGATCCTTCGGATTCGTTACTTTTCTTGAGAGAGAAGACGCTTCTGCTGC
>4064716571
gtagtctttttcttttggtctctctttatccggcatctagcaatagtcttttcatcttcaaatctctctgtgtgtatatatcgctctctctgtagatgaaaatcttggacacttgcaaaatgtagtgtatgtcagatttgtcttttaggactttacattctacagtactatctcatacattgatgcactgaattggattcttgcggtttccattgtctggctaaatgtttgccttttgaagtttgccccaatatatctgaactttaactcagctgtcgagtttggtttgttgtattatat
>41329114001
GATGATGATACAAACTATCACATGGATGTGATAGCAGGACTAGCCAACATGAGGGCGAGAAATTACAGCATCCCTGAAGTGGACAAGCTGAAAGCAAAGTTCATAGCAGGGAGAATCATCCCAGCCATTGCGACTTCAACAGCCATGGCTACTGGGCTGGTCTGCCTCGAGCTGTACAAGGTCCTTGATGGAGGACATAAAGTGGAAGCTTACAGAAACACATTTGCCAACCTGGCACTTCCACTATTCTCCATGGCTGAACCACTTCCACCAAAGGTGGTGAAGCACCGTGACATGGCT
>421033439509
ACTGGTGGGCTACAGGGTCTTGGCCTTAGACCTCTAAGCTCGCCTAATGCAGTTTCCAGTATTGGTTATGATCAGCTTATTCAGCAGTATCAGCAACATCAAAATCAATCCCAGTTCCCTGTGCAACAGATGTCATCAATCAACCAATTTAGAGATTCTGAGATGAAATCGACACAGTCAGAGGCAGATCCTTTTTGCTTGCTTGGCTTGTTAGACGTACTAAACAGGAGCAACCCTGAATTGACCTCACTTGCTCTTGGCATCGACTTGACGACGCTAGGATTGGATTTGAATTCAACT
>4330509613
gttcactatctctctctctctctctctgtgactcagcccaaacattacacacttgaaacctcttatctcataacatttgttagattggatagatgttcctagctttgagtaattcatcacttgaaagttctagtgtcataatattgttggattttggtttttgaattcgaatagtcttgtggttaatctactttaattcagacacttttaattggcatgtttaggtcacaagttatttttggttggtccatgaacgcatgcgtctatctctatctaagttgaatttgccaattgtttatt
>4435099186
ATAAATTAAAAACAAAAAAACAAAAAACGTCTCTTTGTATCTCCTCAAAAGCCGAAACAAAACCTCTCTTTCTCACAAGTAAGCAACTTCAAAATCTGGTTAACCCAAATTACAAAAAAAACAAAAAAATAAAAAGTCGCTCTCTTTCTTCTTAAAAATCTCAACTTTGTCGTCCAAAACTCCAAATCCAGAAACCCATACGCAAATATCCTTCTACGTGTTTGCTCCTTTCACGTTTTTCTCGAATCTTCTCGCATTTACCAATCAAACAGATTCTAAAGTTCCAAACTTTTTCTTTCT
>4519069930
gtacaaactgattttgactggtatataactatgaacttgattccatttcagcattggtttgatgtggaaaaaaaaaaaaactaaatttggaaacttgtggtttgcttgttgtggtttatcatgtctcttgaacatcaaaaataacaatgtgagttgctttttgtggtttatcatgtctcttgatcatcaaaaatgacaatgtgagttgcatcttgtggtttctgacatctgtgtaagggtctattattgaagtaaactcaaatctttgcttggtttggattttgttgagctactcatttg
>46208711053
GCTGGAGGGTTAGATACGCTTACACTTAGCAGTCTATACGATGATGGAGCCTACATAGCTTCCCAACGTCCTGTCTACGGTGCACCAGCTCCCAATCCATTTGCGTCCCATGACCCGTTTGCATCGTCCAATGGCACAGCTCCCCCACCTCAGCAGCAAGCGGTGAACAACCCATTCGGTGCTTACCAGCAGACATATCAGCATCAGCCCCAGCCAACGTATCAGCATCAGTCCAACCCTCCCACTAATAATAGTAATCCATTTGGTGATTTTGGGGAATTCCCGGTTAACCCGGTTTCA
>4754683451
gtatgttttcttatcaaagggttttcctttctcagttaaattcgcttctagatcttaattttcgattgattctctggtgggtttctatagaattgctccaaattatgattttgatttgatttgatttcttaatgttgggttctcgaattcatggttaatgattcaaactttatcatcaaaacttctctgtgtgtagtgtagattactatgaccaattcgttactttttctctgctctttgtttgcatgatgatgttcaagttgaatcctttttttattgaaacaaggacttcttaaggtt
>4811674327
GGACTTGACCCGAGGACCACAGCGTATATGTTTGCAAATGCAAGGTGCATAGGAGAAAAAAAGATCGATGGAGAAGACTGTTTCATTCTCAAGCTATGTGCAGACCCGGCAACACTCAAAGCTAGAAGCGAAGGGGCATCAGAGACCATAAGACATACGTTGTTCGGTTACTTCAGCCAAAAAACCGGTCTGCTTGTTCACTTAGAAGACTCCCAGCTAACCCGAATCCAAAACAATGGAGGCGAAGCGGTTTACTGGGAGACGACCATCAACTCATACCTAGAAGACTACAAACCTGTC
>4996577525
GATAGCCAGCCTTCCAAACTGGTGTCAACCAGAAACGATTTGATAATGGAGGGTGTAGAGAATCGTAGTAGGGTCAGTGATGTATCAATGGGAGGGCATAAGGTCGAGCGAGAAGAGGGTGAATTATCCCCCACTGAAAGTTGCGAGCAAGAAAATTTCGAGGTTTATAAAGAGAATGGGCTCGAGCCTGTGCAGAAACTACCAGATAATGAAATAAGTAATACAGACCGAGAACCCAAAGAGGGTGCATGTGGTACTGAAGCTGTAACAAGGAGCAATGCCCTCCCTGAAGATGATGAT
>501123311809
gtaagagctctttattttcctcttcggttccatttgattatctctttcatgtctcatataagttatatttcttggggtacgagacgatttttttttttattctcatcttctaatatgcatacatagtaccactagattcagcaggaaatgattcgtgttttgtgtgggttttggtttattatggacgagggtggggagaggacttcattaagaattatctgaaatccgtacttgtctgagttaatgctgctacttacttcacgtttcagatagtatcgtgtggaataatacagttagaat
>513710531
GTTAAAGGAGTGGTAAGAGACCAAAGAGAAGAGGTGGTGATAGATAACCGATTAAGAGGATCATCGGTTCAAGAGAATGAAGAGATGAACGATGTGTTTGGTATAGCGATGATGTGTCTTGAACCCGAACCAGCAATTAGACCAGCCATGACTGAGGTTGTCAAATTGCTCGAATACATCAAACTTTCCACACGTTCCTCTTTTTGATGTTTCTCTTGTCAAGAAAAATAATCAAATTCAGTTCCAAAATAAAGTTTTGCTGAAGAAAAAGATTTCGAGATCTGCTTCTTTGAAAAGCTA
>5296746357
gtacaatagaatttcgttatgtaaatttgttttatatgctagtttttggtctgttacaatacggattagagattaccattagttaggaatgctatacagaatttcaaaatagctcttaggtgcttcagtttttctcataaacttcacattggctgtgggtgaaggctcgccacggtcacatttctaatgctatcatctatgctattatactgttacttgtctagtggagcttctaggtggatggtcttaacttttcctgtcaggtcctactgtcatagctgttttcttctttgattgtaa
>53154319634
gtaagtttttaaactttaactttgataagccagtggctgaaaggacttgaaaagttgaaatacctagtgcatttttctttttctttttctgtgttacataagctccatctcaatcattttgagatacgtttttaagcgtgctataagattttccttggtacatgtagccggaaaatgaaagtaatattattcaggaaccccctttagtccatagcttgaattgcacatacacagaataatttcgccgtagtgatgtttgttttgtcatatgtaatcactactctctctcttttttgttgg
>54767234976
GCCCATGTTGGAGTTGCCTTACTGAATAATAAACTTCCCTTGTCTCCATCGGATTCGTCTAAAGATGACAAGTCAAAGTCAAAAAAGTCCAAACTGCCATTAGAACCAGCAAGCAAAACCATAACTCAGAATGGGGAAGGATCATCAAAAGGAAAGATCCCACCCCAAAACCGCCACTTAACTGCTGCGGAACTGCAAAGACAAAAGTTGAAGAAGATTATGGATGACCTAAACAATGATGAAGGTGATGGCCGGTCAGCTCCCCTAGTTAAACTTGGGGATGCATCAATGGCATCCCCC
>55387032162
GAAACAGAGGAGACAGAGGAGTCGACTGGGAAACGCGGATGAAGATCGCGACAGGGACTTCAAAAGCAATCTCTTACCTTCACTCCTTAAAATTCGTTCACGGAGACATCAAATCATCAAACATACTTCTCACTGAAGACCTTGAGCCATGTCTGTCCGACACATCTTTAGTCACTCTCTTCAACCTTCCAACTCACACACCGCGAACCATTGGCTACAATGCTCCTGAAGTTATTGAGACGAGGAGAGTCAGTCAAAGATCAGACGTTTATAGCTTTGGTGTGGTGATTCTCGAAATGC
>561149315442
GAGCATCCCTCTCGACACACACACTTCTCTCCTAAAACCCAAAAATGGTGGCTGCAAGTCCCGGTGGCTCAATGAAGAGCTTAACCATCCAAATCCTAACCGGAAGATGGTTCATGTTCTTTGGAAGTCTCTTAATCATGTCGACAGCTGGAGCCACTTACATGTTCGGTATCTACTCAGGCGATATCAAGGAAACCTTAGGCTACGACCAAACCACTCTTAATCTCCTAAGTTTCTTCAAAGATCTCGGAGCCAACGTTGGAGTCCTCGCGGGTCTACTCAATGAGGTAACTCCTCCTT
>57746627515
ACATTGTATCTACTTCACTTGCTGTAGAGATATGGTATCAAGATCTTATTCAAACCTCTTGGATCTTGCTTCTGGTAACTTCCATTCGTTTTCTCGAGAAAAGAAGAGGTTTCCAAGAGTAGCAACTGTCACTGGTGTCTTATCTGAGCTAGATGATGATAACAACAGCAACAGTGTCTGCTCTGATGCTCCTTCTTCCGTCACACAAGATCGAATCATCATCGTTGGAAACCAGCTTCCTATTAAATCACATCGGAACTCTGCTGGTAAATTGAGTTTTAGTTGGGACAATGACTCGCT
>581542140750
ATATATCGAGTGGATGGTGGAACGAGAATAATGGTAACTACAATAACCAGGTCGAACCAAACCTTGATGAAATTTCAAGAACTAATACCATGGGAGATCCAAATATGGAGCAAATATTGCATGAAGATGTTAACACAATGAAAGAGAAAACAAGCCAGAAGAGGATAATTATGAAGAGGCGATATAGAGAAGATGGAGTCATCAATAATATGTCAAGGGAAATGATGAAGCAGTACTTCTACATGCCGATAACTAAAGCAGCCAAGGAGCTTAACATTGGTGTAACCCTCTTGAAGAAAA
>591046126662
TGAAGCCTAACTAACCTCTAACAAGGGTTTCGCAACAGTAACCAGAAACGCCGCAAAGTCAAAACCTTTATCAGACCCTTTAATTTTCCGGCGATCTTGAAATCGTGGGTCATCTCAGATGAACTCAATTCAACGTTTCTCGTTGACAACACAGCGTGGAAAAAGACTAAGCGTCGTCAAGTCATGTGTACGACATTTCTGCGGAAGAGACGTCGTAATAAAAGACGAAGGAGACTGGTTTTACTCGCCGGAATGGTGGGATCCTCAAGACGGTGGTTACACAGTCTCACGAGCTGTCTC
>601071714060
gttagtttcgaactcaagaactaatcttttgtgttttgtaatgtctaatcgacttaaacaattaatgggtacttctcattttcgtgtatttttcaattattgcttgaaagatttgagctttaacaagaccaaaaaaaaaaaaaaaagtcaagatttttattttagtttatagatcattttttcatgatgtggatacatttcttttctcagctttactaaaaattttcatttttgtgacatttttgtgacaaattgactttatttagtttggtgggtcggcaggcaaaaaaaaacgttgaa
>61124640552
GGAGGTACGTTTGTGTTCAGAGGCAAGAAATTATTGTACGGTCGAAAAGACGAAGGCACGGGAGATCATCCATCTCTGGATGATGTCATTAATGTCTGCTGCAAAGCCACTGTTGCTTGAAACATATGGGATCAAAGTCTCTCTGGTTTGTCCTCATACTTAAAAATCACTGTATATTTGTAGCTATGAAATAATGTCTATATTTCTTTAAGCTTTGGAAAAAGTATCAACACTAAGAAGTTAGAGCAACATATGTCCAAGTCCAGTCTCTCTCACCGCTCATGTAGATTTTTGTAAGAT
>6214979431
TTCCAGTGGTCAACGATTCAACATGGGACTCTCTAGTTCTCAAGGCTGATGAGCCTGTGTTTGTCGACTTTTGGGCACCATGGTGTGGACCCTGCAAAATGATTGATCCCATTGTCAACGAACTCGCGCAAAAGTACGCCGGCCAGTTCAAGTTCTACAAACTTAACACTGATGAGTCTCCTGCAACCCCTGGCCAGTATGGTGTTAGAAGCATCCCAACTATCATGATCTTTGTCAATGGTGAGAAGAAGGATACAATCATCGGTGCTGTCTCTAAAGACACTTTAGCAACCAGCATCA
>63680814189
gtaacttcttcttaattgtttcctcttgtgttttgttaactttttttctagcattcttgatctgttgttcttgtcacttgttttgttttctggtaagagaatagaatcttgttgtaataaagttaaactctgtctttcagttgctaatctaagctttggttccagtagatcttagggtccacacattttactaattaatccactctctctactttttaaacatggatcatcacacctttttggtattataatggatctctttgtcttttgcttttaatttaatgtattttggttacttac
>641429913188
gtaagtttttcgagtttttagtgctccttccattagaggtgtcatctttttttcactgttacgtataaagatttgttgtgtatgggggcatctgattttgattattctttcttaatacccttcactggtaagtctgatatgatgaaatgagacaacttgtggttaggagatgcataacgttatcatgacgtaccagtgctagtatatatatgtaaccaaatataagcttatagaaggggatgattgatgattctttgatactgcgataaaagagaagtaataactatcttctatatcggt
>65112913503
GGACACTGCCCGATACCAGTATTACCAAGGCTTACTATGCCTGGTCATCGCATTGATCCACCTTGTGGAAGGGTTAGTTTGATCTCTGGACCACAACATCTTGTTGCTGATTTGGAAACTTGCTCCCTACATCTGAAACATTTAGCTGCTGCTGCAAAAGATGCAGTTGCCGAAGGTGGTTCTGTTCCTGGTTGTAGGGCTAGATTATGGCGCAGAATAAGGGAGTTCAATGCTTGTATCCCGTATACAGGTGTGCCCGCTAATAGTGAAGTCCCTGAGGTGACTTTGATGGCATTAATT
>665023698
CAAGGGAACCAACATCAGCTAGAATGTGTCACAACTGACCAGAACCCTAATAATTACTTACGGCAGCTCTCATCACCACCGACTTCTCAGGTTGCAGGTTCGAGTCAAGCTAGAGTGAATTCAATGGTGGAACGTGCTCGGATCGCAAAAGTCCCATTGCCTGAAGCAGCTCTAAATTGCCCTAGATGTGACTCAACCAATACTAAGTTCTGTTACTTCAATAACTATAGCCTTACTCAACCTCGCCATTTCTGCAAAACATGTCGTCGCTATTGGACACGTGGCGGTTCCTTGAGGAAT
>67136003204
gtgatgagagaaagaaacttgaaaaaattactttgaaagtttcttcgtaactctaatgattcttatttgattttcttgcacaaaaaagaagagaaagattctagaaaccctaattaccaaactttaccttttatttcctttttacataaccctttacttgatgtctgagtttgattttgatatctacttttgtttactagttacttaacccagctaagtatatacaaatcaaaggatacaatttttcctatattgagaaagtttcaagaaacaatttgtaaaaaccctacttgcaagaga
>68104511527
gtaaatttttgatcttttccacttgtttgaattttcgccccaatttgttactaatttactcaaattttgaaactgccttcgttaagtttgagtattgtctacgagaattttaacttggggactcttgtaggaatcaatgttcttctacttcagagagtaaattgagtttatatgtcaagttttagtatatgcagccacttagtataggatttgattcttcatcgtgtatagaatgaaatcttggaattgattttgctctgtttccatctttatacagtttgtagtaacatgtctaagtaa
>691212714830
ACAAGCACTTAGCAGAGCAAATGAAGAAGACGAAGCACACTGAGAATTCACCGGCCAGAGATCACCAATAAGTGTTGTAGTTTCCGGTTACTTCGAATAACCTTCAATGGAGCTTCCGTTACTCTCGTATGCTAGCTCCGCGTCGTTTTCACGGACAGGCTTATGCTCTTCTTCTTCTTCCTCCTCAACTAGTATCTATGAGTTTCCGGAGAGAAGACGGAGTTTAAAATTGAGATTCAATGGTGGAGAAAGGTCACGAAGCGTTATAGCTTCCGCTGAACGGAGCAGTGAAGGGATTGA
>701066527745
GGACCTAACTTCAGCATTCCTGCGGTTAGAGACGATGTCCGAAACAAGAGATCTCACATCTTGGAACTCTGTAATCTCTGGCTGCGCATCAAGTGGTCACCATTTAGAATCATTGAGAGCGTTTCAAGCAATGAGTCGTGAAGGGAAAATTCGTCATGACTTGATTACTCTCCTGGGTACTATTTCAGCTAGTGGAAACCTCGGACTGGTCTTACAAGGAAGGTGCTTTCATGGTCTAGCTATTAAAAGTCTAAGAGAACTTGACACCCAACTGCAGAATACATTGATCACCATGTATGG
>711240516287
ATACATTATTTAGTTTTATATATTTGATCTTTTGGATTAAATAAATTTACTGTTTTCGAAGTTATTTACATTTTGATTAAGGAAGTTTTCTTAGAGAAATTATGTAGCTTTTCTTCGTCTATATAAGTATGGATCCTCATCACAAGAACAAATTATTTTATCAAGAAAAGAGTTTTAATATTTTCAACTGCTATTTTCAATGAAATCTCGTAATAGGGAGATGTTCAAAGTCGGACCAATTGGGTCAAAGCAATATTATGATAAGAGTTGGGAAGAGAAGGGACGCAACATGATATCTAG
>72625410576
ATTAAAAAGCTAATATGGCTACTAGGGAAGAGAGAGATAAGTATAGATCAGTCCTTGAAGATGCAGGACAGGTTCAATGGAGGTATGATAACCCTCCAGACTTCAATAGTGTGAACCAGCTCTTTGAAGAAGGCCAGACTAAGGTCCTTCGGTTAATATATGTTTCACTTAAGGTATGTGCTATGTTTATATTTTGTGAATCTGATTCGTTGATAGTATTTGATTTTGAGCGCAGGTGTGGCCAGAAGGTTCGTTAGAAGAGACAGTGCAAAACGCGATCAAGTCATGGGAGATGGAGTT
>731481336717
GAGGACTTTAACACATGGAATTTCTGGAAACTGCCTCCTCCATCGCTTATGTGATGCTGATGATCATGATGATGATAAAGATGATGATTTGTCTTCAAGAAAATGCAGATTAGTTGATAGAGATAACAAATTGGTGGTCTGGTGTAGTTTTTTTTTTCATTTCTTGGACACGAGGTTCTTTTTTTTTTTGTCACACTGATTTCATATCACAGGTTACGATGTATGCCCAGTTATATACTTGTATATATATATTAAAAAAATGTTGGACACTGTTCATTAAAACATTTCGAAATTTAAGAG
>741579027196
TTGCTATCAATGCGATGTGGATGCAAACATACATAGGAGGAGTCTCGTGCCCGTATGTATGTTCAAAGAGCCAAGACCATGGAGTGCTCTTGGTTGGATTTGGTTCATCGGGTTATGCACCAATCCGTCTTAAGGAGAAGCCTTATTGGATTATCAAGAACTCGTGGGGAGCGATGTGGGGAGAGCATGGTTACTACAAAATCTGCAGAGGGCCTCATAATATGTGTGGTATGGATACAATGGTATCTACTGTTGCTGCTGTTCATACCTCACCCAAGTAGAATTATTAGGACACTACCT
>75155528741
gtaccaacttggatccgttaccatacaaacaaagattttgtgattcagtccaatgtttgtgtttattgttttagtgactacggttcattactcattacggcctttgaatttcatttgcatggcatatataacattaattagtgaacgtaaactaacaatttttcacattttatcactggcagttccttatttaatttggtattcgtatatatttttcataaataacttaaactttcgatattatattattcattaatttgttcaatctctttttgtcgtccatagagcaataacttctag
>76969527698
GCAGAATCTTAAACTCTGCTTCTCTCTAATGGCGGCGACACATCTTCACATACCGCCAAATCCTAAAACCCAAACGTCTCACCAAAACCCTCCCTTTTGGTTCTCTTCTAAAACAGGAATCTACACCAGCAAATTCCCTTCCCTACACCTCCCCGTCGACCCAAATCTCGACGCCGTCTCCGCTCTTTTCTCACACAAACACCACGGCGATACAGCGCTCATCGATTCCTTAACCGGGTTCTCAATATCTCACACTGAGCTACAGATTATGGTTCAATCAATGGCGGCTGGGATCTATCA
>77143037937
gtaagtttacttcataataatttttactctctgtaaatttgacctgagtatgtattaggcaattgaaattggtacctaaagcttcactccttgaatttaactaattgaaatggtcaagtttatctctactcatcaaagctttttttttctgattagacctagtcatttcgtttcttcttctaatatattggtacttgtaaagtggtctaagttttggaggttacaacttgtcaaattacttaacgctttgttaaaagtcgatatgagcaactgcactttcagtagatattggtcccacag
>7846456350
gtagatcccaaaatagggtagacgtattgcttggctgtttgtcaaattaagtctgttatattcattgttgtacttgcaaactctcattgtctcgtcctactcgttaatattcctctggtttttatgtctaatgtctaagccttatttgtgacataaatatatttaggcaatttgttatgattacatctagaatacactgtaatcaacatattcttggatactttattttgagtttacctgctttctgactactaaagaaaccttacactaggttgatttctgaaattaatgtatttcatg
>791338719043
GAAGAGTGGGTATTGTGTAGAGTTTTCCACAAGAACAGCAACGGAGCTGATATAGACGACATCACAAGGAGCTGCTCTGATGCAACAGCTTCTGCATTCATGGACTCTTACATCAACTTCGACCATCATCACATCATCAATCAGCATGTACCCTGCTTCTCCAATAATTTGTCACATAACCAAACCAACCAATCCGGTTTAATCTCCAAGAACTCCAGCCCATTGTTTAATGCTTCCCCTGATCAAATGATTCTCAGAACTTTGCTAAGTCAACTCACAAAAAAAGTCGAAGAATCACAG
>80795136784
GAATAGGAGGCAAGTCTCCTTTAGCTGTGACAGGGACAAAGGCAGTGTTATTAAGAAGCAGAGAGGTGAGTGTAGAACAAGGACTTGACTATGTAGCAACTTGGAACTCGGCTATGCTTATATCAGATGATCTCAACGAAGCTGTTTCTGCTCAGATGATGAAAAGAAAACCTCGGTTTGCTAAACTTTGATACAGTCTCTCTGTTGCTTCTTTATCTTTCAAAGCTCTTCTGGTAACTAAAGTAATAAGATATTACTTCAAATAAGTTTAGTTATTGATAGTTCCCTAATTACGGATTA
>811510420680
GAGATGTCCGAGAAACAAAGGTGGAATAATATGGTTCGACCAGTGTTTTGTCGAGATTACTGCAATCGAGGTCATGGAGGTGAATTACGATAACAATTTTTATATGCACAACCCGAACAAGGTAATGGGTGATGCAAAGTCTTTCAACAAGGAGACTATGGCTTTTCTAGAACAGCTGGCGTTGGAAGCAACCCGTAAAGACAACATGGAGGACGGCATGATGGCACTATACTCGGCCAGGGAGAAGATGGTTGGGACGAAGAAGCTGTACGCAATGGTTCAGTGTACGAGAGATGTATT
>821529222049
GGTATAGAGAAAGTGAAGACAGACAAGAACGACAGGCCTTACCAAGATGTGAAGATACTTAATGTCACCGTTCCGAAATCTTAGCATCTTTGCTACTGTCTCAAAGATAGTGAACAATCTATGCTGATCCGTAACCCCGTGATTGGTTCTATGCTGGGAAGTTGTTCTTGCGGAGATGGATCGAACTGTGGGATATGTTTGTTGTACCCGAGCAGATCAGGTTAAGTTGGTGGCATCATCTTCTTGACACTAAACATTATTTTATGTTTTTGTCAAACAAATTTTATGAGAATGCTTAGT
>8348043476
gtatttttaacatctttttttcctaaaattatttaaacattctctagtaaatgctaattaaatttgtgattacaaaaaaaaaaaattgagagatcagtctccatttatcttcataatttaagttaatttggataataagttatctaacaaaacatttaatataaggtgatgtatgtaatctactaacttaattagattgaatattgatgaattgatattcttacggaattggtttttattcaccacaaggaatttaccataaatttatcaataaaaacaacaacaattattttgtgtaat
>84616915144
ATTCTTGAAAATGTTCTTAGGATCTTGAAGCTGCTTAAGATCTTCTTGCATTGTCTCTCTGTCATTAATGAAGAGCTGGGAGACTTAAATACAGGTTAAGAGGCTAATGCTTTGTCAGAACTATTTTTATGATGAAGTCATTCTAAGCTGTTTTCCTCAAGGCTTCCATCTTCAGTAGCTTGATACCTGAAATCTCTAAAAACGAAGCAAAGGTTTACTCAATTCTCTTGACCAATTATTATTAGAGTAGTTAAAAACTGTGCACATTTTACAATTAACTCAATAGAATTCATATTGGAA
>851225936588
ATTCAAGCTCTAACGTCTGTATAGAAGACTCCTACATATCTACTGGTGACGACCTTGTTGCGGTGAAGAGCGGTTGGGACGAGTATGGCATTGCATACAACCGTCCAAGCCGTGACATCACCATCCGCCGCATCACTGGATCTTCCCCATTTGCTGGAATAGCCATCGGAAGCGAAACTTCTGGCGGAATCCAAAATGTAACAGTTGAAAACATCACTCTCTACAATTCTGGTATCGGCATCCACATCAAGACAAACATTGGCCGAGGAGGAAGCATACAGGGGATAACAATCTCCGGGG
>8666577720
GTGGAAGAGCTTTGAGAGTGACGAAGCCGAAGAAGAACGAGACGTTGGAGAATACGTGGAAGATGATAACGGAAGGGAAATCAACGCCGTTGACTAGACAGTTATACCGGAGATCTGACACGTTTGGACGTGGAGATTCCGGGGGAGTTGACGGTGAGGTGAAACCGGTTTATAAGAAGTCGGATACGTTTAGGGACAGGACTAATTATTATCAGTTGGCGGAGACGGCGAAGGTGAGGAAAGAGCCGTCGCTGAGTCAGGAAGAGTTGAATCGGCGAGTTGAGGCGTTTATAAAGAAGT
>871176422034
GTCTACCAAACGATGTCGGTTTTCGAATCGGAGACTTCGAACTTCCACGTCTACAACAACCACGAAATCCAAACGCAACCGCAAATGCAAACGTTTCTGTCGGAGGAGGAACCGGTAGGGAGACAGAACTCGATTTTGTCACTAACTCTTGACGAAATTCAGATGAAAAGCGGTAAGAGCTTTGGAGCGATGAACATGGACGAGTTCCTAGCGAACTTGTGGACAACCGTTGAAGAAAACGACAACGAAGGAGGTGGGGCTCACAACGACGGAGAGAAGCCGGCGGTGCTGCCACGTCAA
>88153549662
gtctgctttttcttgttctaattacttaaaaggaacatcttttcttcgttaattaagttttcatttaaaattctatcacatacccagtccgatttaccacttttcttcatctgggtcgatcttcttttttagaaatttcattttttgatgcacgagtacacgaaattgtcgtcagataaaaaaggaacgtttttatttgttgtctcatttatttttcaaattctttcaaaatacacaattcaatttctttctgtttttgttgtttttctgctttttaatataaacacgcgtgtacgatca
>89104026000
TTATTCGACAATTGCGTGGACAGCAACAGCCGCAAAGGGCGTTCAAGAAGATGTTCAATATGGTTACAAATCAGGCACGACCGCGTCAACAGTCTTAAGCTTCTTTACGGGACTTGGGGGCATTGCGTTTGCATATGCAGGTCACAATGTGGTGCTTGAGATCCAAGCAACGATACCCTCTACACCAAGTAACCCTTCTAAAGGTCCTATGTGGAGAGGAGTGGTGGTGGCTTACGTGGTTGTGGCCTTGTGTTATTTCCCCGTTGCTTTGGTTGGCTATGGAGTTTTCGGAAACGCGGT
>90988616129
GTTTGGCCGTCATACTGGGGTTGGTAAGAGGAGAGCTTAAAGAACTATGGAATTACGGTATCGAAGAATCAGAGTCTCACACACCGGAGGATCCAATGCCTGTGGCATAATAACATGATTCAACAATATTCTAATGATGTGTTATCAATCAAACTGAATTAGCTTTTCCCCAAAACATCGAGCATAGCTTAAGCAGATTTCATATGTGAGAGGTACACAAAAGCTGATGATGTAAGTTCTCTGCAAAGCCAAAGTTAATCGGATACCAAAAGTAATTCAAGACACATCGGAAAGTACTGT
>91679431203
ACCGGAGAAAGAAGAGAAATCAATCGGATTAGTTGCAGAAGTGCAATGCATTGCGGATGTGTATTCGCTTCACAAACTGTGTCATCACTTCTCCCATTTGAAATTAAAACCTATGCGTCAAAGCTTCGAGCTTCGTCAGCCCAATTACCGAGAACCCAGATTCAGATAAACCCTTCAGATGATCTCTCTATCTACGGTTCAGATAAATCTCCGGCGAATAGAGTTTCGTTGCCGTCTCATGTAAATTCTATCACCAGTACTACAAACCCTTTTGTCAAACACTGCTTGAAGCTCCGCCAA
>921154910543
AGGTGTATTCCCGTGTTCCTTGATGAAGAGATTGTTCATCAGTACTATAATGGTTACTGCAACAATATTCTGTGGCCTCTGTTTCACTACCTTGGACTTCCGCAAGAAGATCGGCTTGCCACAACCAGAAGCTTTCAGTCCCAATTTGCTGCATACAAGAAGGCAAACCAAATGTTCGCTGATGTTGTAAATGAGCACTATGAAGAGGGAGATGTCGTCTGGTGCCATGACTATCATCTTATGTTCCTTCCTAAATGCCTTAAGGAGTACAACAGTAAGATGAAAGTTGGATGGTTTCTC
>93132255298
gtagtatgttttcattcacagctactttaaggtttctggtcatttattttttctttctgcattcagcagttgcgtcactattggtcttcaatagataaaattgtagagaagacgaataacgttcacaaatcctattggaaatatattgagataatccttcatgttatttaacatcaaatagagttttactactagctagtctgtttctttatagtttctctctaaattgtaaggattaacacacttctggaaatttgcctccctaactgtggtcagaatatcatattgaactaatccaat
>94102518357
gtaaactctaattgtatttccaccgttgttttcttcatcggaaacttctccgagcaacggcatacttacttactccactctttttcttcttttacttgatcgatttgaattctagactgttccagttcttagatcggttcttcataacttcgatttgtgcttatcttcttcgcgaatcttcgtcgcatttggcgtttgaattggatactgatactcatactgttataacttgttgaattggatcttcattgatttttgtatctagatcagagatctgtagtattactgtttcgttttgcg
>95889414345
ATTCCAACCAAAAAAAAAAAAAAGACATACAGATTTTGCTGTCCCAGAACAAGTTCCTTCATTGCGTCTTCCAGATTCTTCTTTTCTTTCAAACAAGAATCGATCAAACTCCTTTTGTTTCTAAGAAAGAACTCGAGATCGGATGGCAATAGCTTCTTCTTCTCCTTCTTCTTCTTCTAATGTATCAGTGATCCCAACGGGACCTCAAGTGTTCATCAGTTTTAGGGGAAAAGAGCTACGCAAAGGCTTCATCAGTTTTCTTGTGCCTGCCTTGAAGAAAAAAAACATCAACGTCTTTAT
>9624609557
TTTGGAGATATGATATTAACTTTGATCATCATCATCATGATGAAGACGTTCCAAAGGTGGAAGATCTCCTCTCAAACTCTCATCAAACCGAGTATCCTATAAACCATAACCAAACCAATGTCAACTGCACCACTGTGGTTAACAGGTTAAACCCACCCGGTTACCTTCTCCACGACCAAACCGTAGTTACACCACATTACCCGAACCTAGATCCGAACCTTAGCAATGATTATGGAGGTTTTGAGAGGGTCGGTTCGGTCTCGGTTTTCAAATCTTGGTTAGAGCAAGGCACTCCAGCAT
>9753439472
gtactccttttttttgttactcctccctatggatttcaacgagtagacaaaacaagtaacatactacaacagagagactgttactcgattcttgtactaatatgttagcctattacaactcattagcatttctcaacttttaattcctctcaagctgatcctgatatctaatcagagttgcagaccataaataccaccacacatcatatgttgaagtagggtttgcagtttgctataaaacacaagtcatgccacctgaacatcagattgcatacatagtgttgcattttattttgtcaa
>981439214564
gtgaattagcaaacacttgtgttcatttttaatgtaattttgttccataatcttttagtatttaagatttgcttttggtgatactaaagaaacttacatagatcatataatataacctatctaagcatatttttgtctttacaagacaatatttttagcttataattttaaaataactttatttaagattttaaatgatttactgattattaaaaattatgttaatccatttttggtttttcgaaaagtgtattggtaggttgatagactccactaatatcaaatttccaaatttttaat
>9984467532
GTGAGTATGAGATGGGCTTATGAACAAGGAGTGAGCATGGTAGTGAAGAGCTTTACCAAAGAGAGATTAGAAGAGAATCTAAAGATATTTGATTGGTCTTTGACAGAGGATGAGACACAGAGAATTTCAACTGAGATTCCTCAGTTCAGAAACGTCCACGGAGAGGTTTATACCTCTAAGAAAGGTCCCATCAAATCTGTCGCCGAGATGTGGGACGGGGAGATCTGATCACTTTGTGTGAAAATAGCCTATTGAAAACGGCACAATTATCATTCGTCACAATGATTTTCTTGTCATTCT
>1001224422832
GTACCAAATCTCTCTTCTCGAATCTTATAGCCTTCGAACAATGTCATATTGACTCGAGCAACGATATAACATCGTACATAATCTTTATGGATAATCTAATAGATTCGTCGGAAGATGTTAGGTATTTGCATTATTGTGGTATCATCGAACATTGGTTAGGGAATGATTATGAAGTTGCGGATTTGTTCAACCGGTTATGTCAAGAAGTGGCTTTCGACCCCCAAAATAGTTATTTGTCACAATTGTCGAATAAAGTTGATCGGAATTATAGCCGAAAGTGGAATGTTCTGAAGGCGATCT
>1011732328
GTAATGCGAGGAACAACAGAGTTGTGATTGTGGCTCTGTATCCGATAGTGAAGGAGAGTTTTCAGATATATTACGATGTAACAGAGATAATGGGGATTTTGATTGAACGATTCATGGAGTTAGATATTCCTGATTCGATCAAGGTCTATGACATTTTCTGCCGGGTCTCGAAACAATTCGAAGAGCTCGATCAGTTCTACTCTTGGTGTAAGAACATGGGGATCGCACGGTCTTCTGAGTATCCAGAGATAGAGAAGATCACACAGAAGAAGCTTGATCTCATGGATGAGTTTATAAGAG
>10255824585
AAAAGTGTTTCGTCTGAAATTTCTTGTTAGCTCCAAAAGAGGAAAACGAATCCAAGAAGGAGAAAAAGTCTCATTCCTCAAGCTCCGCATCATTCCTCCTTCATGGGGTCTCTGCATCTTACAATTTAGCACTCTCATATTATTATTCCTTAAACCCCTTGTTTTGATTTTGTTTCCAGATTTAAAGAAACCCTAAGACCTCTTCGAAATCTCCCCAGAAACACTTATTTCATTTCTTCCTTGGCCTTGACTACGCGTCTTTCCTTTTACTCCGGAAGGAAGATCCAGAAAGGTTTTCTT
>10354532928
GAGAGAGACGAAGGAGGAAGAGGCCGGTTCAAGTCACACTCAAACGCCCCTGCTAGAATTGCAGACAGAGAGAAAAAAGCTCCTCTTAAGCAATAAGCTTTTAGCTGATAAGTCATCTCCATACATCCATCTCCACCATCATAGTCGTGGATGGTTTCACCTGAGTAAGATTTACTATGTTGTATCTGAATCCGTTTTGTTGTTTTCTCTCACAATATAAGTTTTGGAACAATTTTACTTTTTTGAGATACAAATGGAAGTACGAGTTCCTATTTACCCTTTTTGGTAAGCTAAGTTTTT
>1041526712135
CAACAGCCAAATCAAAGTGTTAACCATGAGATTCTTGTTAACCAAAAGAGCATTCAGAATCTTCAACCCACGTTTCCAGAGACTGTGGTTAACTTCTTCTCCCTTCTCCTCAACCTCAAATTCCGGCGGATTTCCCGACGATTCCGAGCCGGAATCATGGAGAACTATAGAGGGTCTTCTCCGTTCCCCTGCAAATTTCTCTCCTTTATCTCCAATCACGTTCTTGGAGCGATCCGCTAAGGTTTACAGAGACAGAACCTCTCTTGTGTTTGGTTCCGTTAAACACACTTGGTTCCAAAC
>1051119023441
TTCATAGATGGGGGAACAATGGTGTCACCAACAGTACACGCACGGCGGTGCTTGTCATATCTGATGAACGACAACGCACAAGAGGCTCTGACAGATGCATTGCAGGCACAGGTTGTGTCTCCGGATTGGCCAACCGCCTTGTATCTGCAAGCGGCTTGCTTGTTCAAGCTGGGTATGGAAGCCGATGCTCAGCAAGCTCTTAAGGATGGGACTACATTGGAAGCTAAGAAGAGTAACAAGCGCTGATAAAATAGCGTTTTCAAAAGCTTTTGTATATGCTTTATTTTGTTTCCTTTCTCT
>1061472535018
GGAGGAGCATCGGGTCCACAGCAAATTCTGATAGAAGGACCGTTGTGTGAAGACTATTACAAAATCAGGGATTATCTCTATTCTCAGTTCTACCTCCTCTGAGCATGATATAGAAAAAAAATGAAGCTTCTTCTCATTTTCTCAACATTTTTCAACCACTCAACATGTAATCTCGTATAGTTTATTGCCTTGCTTATAACCCTCAAATCTTATAGATTAATGTGTTAAAAATGGCAATAGCTTTTTGTAACTTTTTTGTACTTGTCATCTTAGTAGAAGCTTAAGTTGTCATTGGATATA
>1071295612174
TGTGAACTTAAAGACAAAGTGGTTCTTGTGACAGGAGCTTCCTCTGGTATAGGAAGAGAGGTATGTCTTGATCTAGCCAAAGCTGGCTGTAAGATTATCGCAGCAGCTCGTCGTGTCGATCGTCTCAAATCTCTCTGCTCTGAAATAAATCGCTTCGAATATTCAGCTGGAATTCAAGCTGAAGCTCTTGAGCTAGACGTTTCATCAGACGCAGCCACCGTTCAAAAAGCGGTTAAGAAAGCTTGGGAAATCTTCGGAAAGATCGATGCGTTGATCAACAATGCGGGATTTAGAGGCAAT
>108474332874
TATGAGAAAGAAAGCCCACCCGGGAATCTCCGACCCGACCGAGAAATGGGATCGTCAGCGAATACAGAAACCAACGGCAACGCACCGCCACCGTCGTCGAATCAAAAGCCTCCGGCTACGAACGGCGTTGATGGGTCTCATCCTCCTCCTCCTCCTTTAACTCCTGATCAAGCTATTATAGAGTCGGATCCGTCGAAGAAGAGGAAAATGGGGATGCTTCCTCTAGAAGTGGGTACTCGTGTGATGTGTCGGTGGAGAGACGGGAAACACCATCCGGTGAAAGTAATTGAGCGCCGGCGG
>10925061051
AATGATCCACCATTTTCATGATTTTTTGGCTGTTAGAAATAAAACGTTTAGAATTTGTACCAAAATACGGGGATGGATTTAAACAATCAATTGTACGTTAAGTTCAACACATTTGAAAATGATTTATACGCATGCATCATGAGCATTATTGTATTATTGTTTATTTTATATAGGTCCCTTTATATATTATAAAAGAGTGCAATAAATTTGGTTACGACTTTGAAACTCATCGAGCTTTCAACAATGGCGACCATTCCCTCCCACAACCTTCGTCCTCATACGACCAACCAAAGGACTCAG
>110133673199
gttctccgcttacccaaaatgaatataactcggttcacttttctgttttggttcatttcgttagtcaagtttaaggacttcatttttttttggataaaaagtcatatttttaagaaattgaacccactttatatcgcaagtgcataactaaatgaattcccaatttttttacttgatatcaactactatgaatccgatatattaagaaaatatcaaaaacaattgaaactaaaccaaccaggatcgccgagttttgaatctcttgataatttccatttttaattaggtttagttcaatca
>111605822
GTTTCTCCCGCAGCAGGGATAATAAATCCAGAAGGATCCGTAGACGTTAAAGTTCATCACGAAGATTTTTACTCAATGGAGGAATATGTTGATGGCATCCCACAGAATTGGTGGTGCGAAGACACTCGAGATAAAGAAGCAATCCTGATGGTGAACATTCGAGGAAGCTGCTCAACAACATTGAGAAGCCACTCTGTCAAAGTCCGTCACTGCTTCTCAGCCAGAGTATGTCTCCTTGAGAACAGACCCACGAACCTAACAAAGAACTTAGGTGGTTCACGTCGTTACCCAACAGATATT
>112700039036
AGATCATGAAGCTGCAGCTAATGGAAATACCGAGGCGAATGTAGTGGAAGCTGTAGAGAATGTAAAGAAGGATAAGAAGAAGAAGAAGAACAAGGAAACAAAGGTGGAGGTAACTGAGGAAGAGAAGGTCAAAGAGACTGATGCTGTGATTGAAGATGGAGTTAAGGAGAAGAAGAAGAAGAAGGAAACTAAGGTGAAAGTAACCGAGGAGGAGAAGGTCAAAGAGACTGATGCTGTGATTGAAGATGGAGTTAAGGAGAAAAAGAAGAAGAAGAGCAAGTCGAAATCTGTTGAGGCTGA
>1131242325792
GAAAGAGTTACGCTTGCAAATCCATACCTAAGAGAACTCTAAGCAGCGAAGAAGAAAAAGAAGCTGTGAAGACAGAGATTCAAATCATGGATCATGTTTCAGGACAGCCTAACATCGTACAGATCAAAGGTTCCTACGAAGATAATAATTCTATACACATTGTAATGGAATTGTGTGGTGGTGGTGAGTTATTCGACAAGATCGATGCTTTGGTCAAGTCTCATAGCTATTACTCTGAGAAAGATGCTGCTGGAATCTTTAGGTCTATTGTGAATGCTGTGAAGATTTGTCATTCTTTGG
>114357922217
ATGGAGATGATAGAGACAGAGATTTCGTTGTCTGGTTACCACAAAAGATATGGTCATCTCAAATTCATCGAGTTATCAGACCCTCCTCTCACAAAAAGACCTAGATATTCACCCTCGGTGATCCCTCCTCTTCCTGATCAAAACCCTATTTTCACTCTTAAACTATCTCCGATCCTTCTGAAGAACAATAAAAGGAAGAGATTTACACCGAAGAGTAGTAGTAGTCTCAGTGTTGAAGAGATAACCAAACAAGTATTCGACGGAGTAGTCAGAAAGTCTTCATCTTGGATCAAGTCTGAG
>1151091817923
AAACCGATCTATCAAGCAAGTGGTTCCTCTCTCTCTCTACCTCTCGTTTTTGGCCAACGTCGTCGTCTTCACGATCCACGACGATTCAGTTCTTGAGTTCCGGCGATTATCGGTCTCTCACTTCTGGTTCCGTTGAACCCCTCATTTCTCTTCTCGCCCGTGCTCTCAAATTCCGATATTTGCCCCTGTGATTCGAAACCCTAATTTCGCCTATCAATCTGGAAAATCTCTCAATTCGAAGACTTTAGCAGCGCAAAGATACTCTATCCGGGTAATAAGATCGAAGAAACCATCAATTTC
>1161990444
ATGTCGTTGTTACACACTTTCAAAGAGACATTGAAGCCCTGTGGTAGTTTTCCGTCATCATCATCGTTGCGAGTTTCATCCACACAAGAATTGGAACCGTCGAGAAAACCTCCCAAATCGTCGCTCTCGCAGCAGCTTCTGCGTCTCGATGATTCTTACTTTTTACCCTCAAAGCACGAATCTAAAATCTCAAAAACCCAAGTCGAAGATTTTGATCATAACGAAGATGATCACAAAAGAAACATCAAGTTCGACGAAGAAGAAGTAGATGAAGACGATGAGAGATCAATTGAATTCGGG
>1171966677
GGTCTGCGGTTTCTGACGGAAGGCAAAGAGGATGCAAATGTAATACACAAGCCGGTTATGGCGAAAGAAATTATGGTGATGGGGGAAAAAACAAAAGTCACTGCAGCGGGAAGAAGCAGAGTTCATAGAGCGTTTCCAGGTGGAATATCTTGGGTACGGGATGTTTCAGGACTATCCTAATATTATTTTGGTTGATATACAAAGAAATTGCTTGTATTCGTCCCAAATTCTGATACTGGGACTGGCAATTATTTTTTCATGTAAAAAGAAGAAAAATCTACATATGTTATTGCATCCACC
>1181341536644
GGAACCCAGAAAAAAGATTCATAAAACCAGGCAATAGAAATTTCATCTGAAGAAAAGAAAAAGTAAAGCTATTAAAAATCAAAGCCACGAGAAGAAAGTAGAAAAAGTTACAGTCTCTGTCTATCAAAATCCCAACGGTAACTGAAAATCGCCGGAACCGAATCTGCGGCGAGCCAAAACTTGTGGATCTTTTAATGAAAACTTGAAGATTCCTCTTTCCACGGTTGCTTCTAGGGTTTTCTCTTCGATTCACCACATCGTCATGAACCAAATCTCTTTCTGGTGCCTTTCTTTACTCCT
>1191169523172
GAAGTTGAAGGACGAGCGCTGAGGCTAAATTTGGCTTCAGAGAGAGAGAAACCCACTGTGTCTCCTCCTTCCGTAGAAGAAGGAGAAACCGAGGAGGCCAGTCTAGAGAGTAACGAGGTGCTTTCGAATGTTAGTGCATGAAGCAGCAAAAGCACAATAGATTCCGGATAAGTTTCAGACTGATCTGCTCGAGGTGCCAAAAATGAAAATTTTGTTGTCTTTATAAATGTGTTGTTTTGTTCTAGTGAGGCTGAAGAAGAAGACAATATATGAGATAGAAAACAAGAGATTGTTTGTAAT
>1201183915775
gtaagatgtgatttagtacttaattttttcttgtcaagaggtattattttagtatgcggtccaggtctagtctatggatatttgcttgatggatgatcaagcagattgaaatgtagtgatactggttattgagaaaagaatacaattgcggaaactaaaacctggtgttgcactctagtcagttgattgtctaaatagttaggccattagtttcatcaagtaggcattgcaacggttgtccagaagtctctctgcctttgttttgctggctcataaatgttgcactttctcattcgaatc
>1214089260
GTTGACTTATCCGGTGGTTACTACGACGCCGGAGACAACATCAAGTTCGGTTTTCCGATGGCGTTCACAACAACGATGCTTTCATGGAGTATAATCGATTTCGGTAAAACCATGGGACCTGAGCTTAGAAACGCCGTGAAAGCTGTTAAATGGGGAACAGATTACCTCCTTAAAGCGACGGCGATTCCCGGAGTAGTCTTCGTCCAAGTCGGAGACGCTTACTCCGATCATAACTGTTGGGAAAGGCCTGAAGATATGGACACTCTCCGTACTGTTTACAAAATCGATAGAGCTCATCCT
>122421623171
CAAATTGGTGGTAGAACGGTGAAAGTGAACTTCCCGGAGGTGCCGAGAGGCGGTGAGAACGAAGTAATGAGAACCAAAATCCGTGATAATAACCGGAGTTATGTTGATAGTCCTCATAAGGTATATGCAGGAAACCTTGGTTGGAATCTAACCTCACAAGGTTTAAAGGATGCATTTGGTGATCAACCTGGTGTGCTTGGTGCTAAAGTTATCTATGAAAGAAATACTGGGAGGTCTAGGGGGTTTGGTTTCATCTCGTTCGAGTCAGCGGAAAATGTTCAGTCTGCTTTGGCTACAATG
>123673015515
gttagagcctatagtagttatgcaaattagtttatcatcattacactttttctcttcattccgttatcaatttttgtttttgggttttccaaaaaaaataatctagtggttttcatgaaggttacgtatgataaaggacaaaacattttaaataaaaataggatgacgtcatctaacatttaatcaaaatactttgagattccactttgttttttttgggggttgacaaagttcgaatcttgtatagtattaagatatttcctagataatttcataattgtttctttaagataacaatta
>124489237914
GTTGGATCAGGGAATACTGATGATGGAAATACAGATCCTAATGACCATTACTGTTGGATGCGACCTGAGGATATGGACTATAAAAGGCCCGTGACTACTTGTAATGGTGGATGTTCGGATCTCGCTGCAGAGATGGCAGCTGCTCTGGCTTCAGCATCTATTGTATTCAAGGATAACAAGGAATATTCTAAAAAGCTTGTCCATGGTGCTAAGGTGGTGTATCAGTTTGGAAGGACGAGGAGAGGGAGATATAGTGCAGGCACTGCGGAATCTAGCAAGTTCTATAATTCAAGTATGTAT
>125150013176
CTCAAGAACCATCAAGTCCTCCTTTGAGTAAAGAAGTCCAAGGTTTGCCTCAAGACGAAGAAACCTTCTTAGCCATCGGAACACTTGGAAACAATATCTTCCCCAAGCAAGAAGAAGAAGAAGAAGAAACAGATTCTAGCAAAGATATAACTCCGGTTAATACAGATGTTACTATCGGGAAGAAGAAATCGCTTTCTTTTCTTCTCAAGAAGATGTTTGTTTGCACAAGTGGCTTCAAAACTCCACCTCCTCTTCTTGATTTATCTAGAGGAGATTCATTGCACAACACACGAATGGAAA
>1261029814116
gttaatatctgattcatcttatacttactttctacctagccaagtaacatataggttatgcataaattcgactcctatggaatttaaaatagtgagtggttcgaactgctacggtttttgcattttaacagtttctcagacagatcaatggaaaaggttcttaagaaagtatgctgaagattagaagatataaatgaactggttacatgaattttgatatgattaaatataggacaggaaaatgaaaaattcattatagctattacttgtaatttctattccgattgtgcgcttgacttc
>127254914996
gtaagcttttctttttctttcttaaggcgtctcgatttcgctttactcttttcccttttctggaatctacatttaggttttcttaaaggcgacatttttatgacttcactgtcctagttttaagaaaaataattgcagagaagaatgttctgagtggatttgttgttttgatgagaacaatgtggacatttttgagggaaattgtacttttgtgtgaagaaattagtatcatcatattcaattagattacattggtgagctttattggattcgactgtatatgttgaatttggtggcttt
>1281344627323
GCCTACTGAAGCGTTTATGGTTAAAAAGATAGCCAATGATGTTTCGAATAAACTTTTTCCTCTGCCAAAGGGTTTTGGTGACTTCGTCGGAATTGAAGATCATATAAAGGCAATAAAATCAATACTTTGCTTGGAATCCAAGGAAGCTAGAATAATGGTCGGGATTTGGGGACAGTCAGGGATTGGTAAGAGTACCATAGGAAGAGCTCTTTTCAGTCAACTCTCTAGCCAGTTCCACCATCGCGCTTTCATAACTTATAAAAGCACCAGTGGTAGTGACGTCTCTGGCATGAAGTTGAG
>1291188436714
ATGAATGCCGTCGGTAGGATCGGAAGCTATATCTACCGTGGTGTAGGTACGGTTTCAGGTCCGTTTCATCCATTTGGTGGTGCGATAGACATTATCGTTGTTGAACAACCTGATGGAACGTTTAAATCGTCTCCTTGGTATGTTAGATTTGGGAAATTTCAAGGGGTTTTGAAGAATGGTAGGAATTTGATCAGAATTGATGTTAATGGTGTTGATTCTGGTTTCAATATGTATTTAGCTCATACTGGACAAGCTTATTTTCTTAGAGAAGTTGAAGATGTTGTTGGTGAATCTGAGAGT
>130427514593
ATAGAGACCATGAATCAGGATTTAAGCCGTTCTGCTATTGCAGTTTTTGCTGGAACCAGCAGTGAAGAGAATGTTAATCAAATGACTCAGCCGAGTAATGGTGATTCTTTTCTTGCCAAAAAGCTGACTTCAGAAAGTACACATCGAGGAGCCGCCTACTTAAGGAGTAGGTTGCCTATGCTGCCTCTTCTAGACCTTCATAAGGATCATGATGCAGACAGCCTTCCGTCGCCCACAAGGGAAACAACACCAAGTTTACCTGTAAATGGTCGCCATACAATGGTTAGACCAGGTTTTCCC
>131177213217
gtacacgattccttcctcgattaagataagatcatttatcctgcaatgtagtttttagcttttcgaaatatggataatttcaatttactcaagttttgtttggctaatcttcgtcgattagtttttatctgcattttacgatttgattctctctgtatatatatttggcgtcaattagaattcagagaatactgtttttccggagaagaatgataaaatccgatttccagatttatgggtacaatcgtgatttggggttttttctttttaaatatggttgaaatcagtggaaatgtttag
>132410712742
TTTACTAGAGAGGTTAGTCAACCATGGCGGAGTTTGGAGAGCTTGAAGCTCAAGATGGAGTAAGAATGCCATGGAACATCATCCCCGTCGCAACGAAAAAGGAACAATCAATCGATTCCGAAGTTCCAGTTTCCGCCATTTACACACCTCTGAAACCTCTTAGATCTCAATCCCTTCTCCTTCCTTACTCTCCTCTCCGTTGCCGGACTTGTCGCTCCGTTCTAAACCCTTACTCCGTCGTAGATTTCTCCGCTTGTAATTGGGGTTGTCCTTTCTGCTTCAATCGGAATCCTTTCCCGC
>133116212532
GGAGAAGCCAAGAGTGCTCAGCTCATTGGTCAAGCAATCGCAAACAACCAAGCGTTCTTAACACTGAGGAAGATCGAAGCAGCTAGAGAGATCGCACAGACCATCTCTAGGTCGGCGAACAAGGTTTACTTGAGCTCTAACGATCTGTTGCTTAACCTACAGGCTATGGACCTTGATGTGAAGCCGAAGAAGTAGAGAATGATATGATTAAACCACACCAGAGCTCTTCTTCCATAATCGTATTTTCAATTCACGGATTCTTAGACCAAAAGCTATGAGTTCTATCTTGTGAATTTCAGA
>134153963928
GTCTCCTATGTACTAGAAACAGAAGATTTGTTGGTGCGAGTTAAAAAGAGAAGAAAAACTTTGTGCCACAATCAGGATTCTTGGGTAAGGCAAATGAGGTTACAATATTACAAAAATAACTTCTTGTGACCAGCCTGTAACAATCTGGAAGAAGGATACCAAATCAACTCAACTTGTTCATTCACTCTCCAACTTAACAGAGACAAAACAAAAACAAAAGTGGCAATTCTCCATTGTTGACTTCACCGGATAGAGCCAAACTGCATTCTCTATCTTCATAAGAAGAAGAAGCAACAAAGG
>13573239779
ATTTAAACAAGTATGTGCTCGTGAATCCGGGAAACAAGTATGGTCTCATGGATGGCTGGATGGCTCTGCACTGTACATAAAACAGAGTCCTCACTTTCATTTCTCTCCAAGATAAACTTTAAGGTGTTGTGGTTTAATCACTCGTTTATCTAAAGTTTACGCTGATGAATAGTAATTTGTGACAAAACTCTGAAAACGGGTATTTGATCAAAACTGATTCGGTGTGGTTCAAAAAACAGAATGTGATTTAGTGTGTTTAATACACTCTTGCTTTGGAGAAGTTGGGCTTAATATTTAAAA
>1361098229548
GTAGCAACTTGCCAGGGGATATTTCAAGAAATACTTAAAAAGATGATGGAAAATAAGTCAGGTGATGAGATCGGCGTTGATTCTCCTGTAACTTCAAATCCAATGAACGCAAGCACAGTACAGGAAACTTTTGCAAATCACAAATTGAACTCATCTAAGGATTTGATAAGGAATACTGTGAACTCTAAGGATGAGATCTTTTACTCTATTTCTGATGCACTCAAGAAAAATCGCCATCCTTTCTTGAAAAAGATAACAATGGACGATTTGGGTACACTGATGTCTCTCTATGATAGCCGT
>1371288723573
GAAACCAACGGTGGGAGAGGAAGCAGAGAGAGAGAAAATAAAAAAAACAGAAAACGAGAAAACCAGAGATTCATCAATTCATTGATTCTTTAGTTCTTCTTCGTCCGTCTAACCTTAGAAACTTATAGCTACAGCGAGAGAAGACGAAGAAGAATAAGAATAAGAAGAAAGAAAATTGAATGGCGGCAAGAGCCAACAACAAATACACCTCTATCAACTTCAACCACATCCTTCACAAAGATCCTCCTTCATCTTCTTCATCTTCCTCCTCTGCTTCTTATTCCTCCGTCGCTCGTTCCA
>13837509401
GCTTCACGAGACAAACGACGAACAACGCAATTACGCGTTCTTATCTTTCTGGGTATTTCTTAATTATATTACTCTATATAAATAAAAATACCCAGAAACGTAATTTCGTCGAGTTCAAAAATTCAATTCAAAGAATAATTTCTTTCCATAAAAAGATTGTTGTGGATTAACTTCTTTCTTAAAAGAATCTCATACCCGTCGAATCTTCTTCTTCAACCTTTTTCTGCGTTTTTAATATTTTCCCTACAAAAAGATTCTCAAAATCGTTTTACATAAACCCGATCTTGTCAATCTCCAGAA
>139361427757
GAAATAATAGTTCAGCCTCCTACTTGGGGTTTAGCAAGAGGATCTACATGTAGTAAATCTTGTCTTGCCCCAAACCCACCGCTTCCTATAATTGTCTCACCAAACAATCGATCCGACGATAAGATACTCCAACAATTTCCATTGATCTCGAATGAAAATCTCATTCAACCGCAAGCTAAGACAGAGTCGAATGCTTTCTCAGTTAATGGATCAGTCAATGATAGATTTCCCATTGCTTCTCAACCACAGTTTCCTTCATACTTCTATGACCCTTATGTTTACCAGTCTATGCCTTATGCT
>140143659558
gtaagttattttctaagttgtatcaattcatcgttcgatctctgagaaaatttgctggagatagttagtgatctcgactaaaacaggggcacgatgcttctgaagtttaggacgatgagttagtttttttgaaggtcattagttcttactttttggtgtatgatttttaattgttactggcctggatccatagataatcgtagtgagaatcagtagctctatcaattgttttgtatcaattgcttggaagatgattgtaactttgttttggatgaagagagttttgacataaatcttaac
>1411181214949
CTGGTATCGATTGGGATTATGGAATAGCCGACGTGAGTACTCCACCACCAGGAATGGGCGAAATAGCACCAACAGCTGTTGACTCAACCCCGAGATGATCGAATACCAAGCACACTTCTCAACTTCTGATCCCAAATGTGTTACCTCACAACACTCCCTAAAATCATATACAAGGAGGGAGCAACTACAGAACGTGTATGAACCAATGGCAGGTGCGTTCCATACAATGTACCATTAGATTATGATTCATTTATCGCCTAGAGTGATGTTGTAGAGGAGCACCGAGAAACTAATGTAAGT
>1421404132723
GATTCGAAGTGACGGATAGAGGGTGTTGTGGAGTAGGGAGAAATAGAGGAGAAATAACGTGTCTGCCATTAGCGGTACCATGCGCTTTCAGAGACCGACATGTGTTCTGGGATGCATTTCATCCAACACAAGCTTTTAATCTCATAATTGCTCTCAGAGCCTTTAATGGTTCCAAATCCGATTGTTACCCCATTAATCTTTCTCAACTTTCTCGTCTCTAAACCCTCAACAAATCCTTCTCTTTTTGTTTATGTATTTTTGTTACTTTAATTTTGTAGACTTGTAGTAGTACTATTGCAT
>143276826088
GAATCACTTTCTTCAATGTATTCTTCTTCTTCATCTTCTACCCCCAAGTTTGATGTCTTCCTGAGTTTTAGCGTAGAAGCCGAAACTTTAGTCTCGGATCTTCGCAGTTCGTTTTCTGAAAATGGCATTACAATGAAAGATGACGATCTAGAGAAGGGAGTCTCGTCCTTAGGTTCTGAGCGAAGCGAAGGTATCAGGGAGTCAAAAGTCGCTGTTGTGGTGATCTCCCAGAGCTATGCGATCTCTGCTCAGTGCCTGAACGAGCTCCAAACGATAGTAAACTTTCACGATGAACGCCGT
>1447138364
TTTCTTCGGAAAATGGCTCAACCGTATGATAAGGCGGGTACAATGGGAAGGAAAACTCTGTTGACACAAGAAGATTTGGAGAAGATGGCTGAGACTGGTGTGCAAGACATGGCTTATTAGTAAATCAGTTTGTTTGTTATTTTTTGGTTTAGGTCAATCAAAAATTGTTGTAGCAAAAATTTTCACTGTAGGTATTTTGTTCTTTTTCTTGATGATTTTCAAGAATCGAATTGAAATTTAAGGCTCGTAAAAGTTTCGTTTTGGTTTTAAATCTATTGAAATTAGCAAAATTTATGCTTA
>1451011717832
AGCTGCATTGAGACACAATATGGCTCTTTGTAAAGACAAGTTGGGTCACACTACGATCGACCTTGGCATTGCACCGGAGAGGCTAGAATCATGCGGCAGCGACTCGTGGGAGATTCTGAAGGAGACAAGAGGGAACCTTGTGTGCTTCCCATTACAGTTCATGTGTGATCAAGAAGATCTCAGACCAGGTTTCAACGAATCTGAGTTCTACACTGCTCCTCAAGTCTTCCACTAACCACTATTTATTGTACGCCCAGTTCTCTTTAATCAGTTAATAGAGTACCTAAGCTCACACGTTAC
>146142118847
gtgagtttttaatgatattcttttacaagttcattaataatccatatatttacaaaaatgcttagctcttcttaaacatgatttgattgcttcaaacgcaagtattaatgaacttgtaaacttaggttttgaatggatgttgtggttagtgtggactaatccctcagcggtctagtctatactgtttttggggcggacaataaaccgctgcggagttagtttaaagacggtccacaattagcccgcaacggttttattttatttttttgggtctgcactgtagacggttttgttcgcttg
>147889223165
AGCAATTATGCGTTGCTTACTACATCATTGAGTCATGATGATCACTCTGTCTCTGTAATCGACCAAGATCTAACCATGCCGATAATGGGAGGCTACTTCTTGAACGCTTGTCGTGGCTTGGTGTGTTTCACAATTGGGTCAAGAGTGCAAATTTGTAACCTTAACACAAGGCAGCTTGTGGACTTGCCGATTATTCTAACACCTAAAGGAGGAGAAAATTACAAGATATGGTACTATTTAGGACACGATCCTGTTCATGACGAATACAAAGTGCTTAGTTTCATTTGGAGGCACAACAAG
>14869741124
gtagaatgttcttgccaaatagttgccttgtctttcttgcatctggtaaatgttatagatttgacttcttagtttattaactgatcacactcaacactatgttaaggtttgacttgtcacttggcttcatatcaactaagagattattctagagttgtctcttacatattctagtgactgatagagtggaagacaaataatgtaatcgttctctttggtgctgtatggtgctgtaaaactgttttggatggctaatagcaagtgagcaagttaaagaactaaaccatgcagctagtgtag
>1491585223245
TTCTCCGGTTCCATATTTCTACCCGATATACCTTCTGATACTATTGATATGGAGAGAACGAAGAGACGAGGTTCGATGTGCAGAGAAGTACAAGGAGATATGGGCAGAGTATCTTAGACTTGTCCCCTGGAGAATACTTCCTTATGTTTATTAGATGTGCCAAGAGCCAAGTCATGAATCCTTTCAGATTCATCCTCTTGTGTCTTATTTTTTCATAATCTTGTTTTATTTTAGCAATGCTCGAGTGAAACTTTGTAGTACACGTTTGAGAATAACTTCAGTCCTTATTATTATTTTAGC
>15012105369
ATGGGATATTTGATCAATTGACTTGTATTCTTGTAGAACATACGCAGAGGTTGACGACGATGATAACAGTAGGATTTATTCAACCCAATTCTCTCTTCTCCTTCTCAACTAAATCCATCGACAAGACACAACCTTCACGAACGAAATGGGTCTCTTCCTCGTCCTCTTCCTTTTCTTCTCACTCTTCCGTTGAGACATTTCATCGAACAGGTAATGTGCAAGTTCTTCAGAAAGATGTTCTCTGTGGCAACAATGAAGAAATTAGGAAGAAGAATAAAAGGGTATTCTTCTTAGACGTTA
>15168884434
gtaagaactatcttcttcatgtggttgcataataagcattggggttgctatatagttagaactaagaatataaagtcctttgggaaaagctggttatatagatcgtctccaacgtccttgttgttattagttggatagtattcagcagcatacgtatgttgtagtttccatagaggtagccgatgctccgtattggttgtatcaagattgatgcagagaatgtattcacatattgctaggcaagtggaaattgaattaaccatagttagaaaactcctgtaaaactcttggcctatgtgg
>1521451930341
ACTCACTTCATCAATCTGCTCTCTCATCTCTCATCAATCATCAGCCACCAACAATTCTTCGCTCTCTCTGCTCTGATCTCTCTGCTCGAATTTACTAACGATCCCTTCTCTGCAGGCTCATCTTTATCTAATTTCGTTTACTCATTATATCTTCTAATCCGTTTCGTATACTATCGCTATTCTTGTTTTCTGTTTGTTTGTATTTTGGGATTTTCTTTGTGTTTAGTGATAATGGATGCAGGTTTGAATCGGTGCCCACTTCAAGAACACTTTCTTCCCAGAAAAAATTCCAAGGAAAAT
>1533513746
gtaagattttcatcttctcctctttttttttcttaatgtgaacattagtcatatgggtccaatttgaaaacctaaaaatatatttttaccaagaaaattaaaatctagacccaaaagaaaaagagatagatctttggtccacctatactataagcaaaattctaaagagaaagattttttgtccggagtgtttataaattcgaaattcgaatttttggtatgaaaatgtaaggttttaaaatatatggaatttttatttatttactatatttgcctctttagaggagaagataaaagtgg
>154115912450
gttcttcttcatcgtcgactttttctaactcttgatttatgtatcgatgctataatagtttgtttagccgctgttgcttatttggattcaatgtttggttgtcgaaattttgcttcaagttagcgaatactggtaaaaatctgatctcaggaaatcaatcaaattatatgaaatatcgtttgggaaattgcgttagcattgatttttaagcttatgagatacactgataaagatccgaggcttattcttatcataagacttgaatccaattgttgtctatcaaattgtaaagtcgtcttt
>155778231193
GAACCAAGTTGAAGGATTTCGTGTCAGCAATGGAATCCTCTTCAACCATCCAATCCGAGATTGCGAAACTGCGCCATGAAGTCGAGGAATTCGCTAAGCAGTTCCCAACAATTGGGTTTGAGAAAGAAACCATGAAGTACAAGAACTAAACTGTTTCACCCCACAAGTGTTTTCTGTTATGCTTTGAATTCCCATGGAATGTATAGATGATACATGTAAAACTCTATTTTCACGCTATGCGAAAAATAATGATCTGTTAAATTTTCTCTCTATACATCAAAAAGAAATATACTTAGACAA
>156386713490
CAATACATTCGTCGAAGTTGCTGAGCTTCTAGGAGTTTATTGGTTTGACGTAAGTGGAAGTTTGGACACGACGGAAATGGCACCATGGACACATTACGAGGTTCTGTTCGTTGTTAATTTAAAAGACTCAGCTTTTAAATGGAATGCAGCGGTGAAAATGAACCTGTTTTACATCAACAGTAGGCCAGGAGGTCCAGGAACGCAAGAGCGAGCTGTTGACATGAGGCAGCATATTGGGAAAGGATGGGTAACTATACACGCCGGTGAATTCATTACGACACCGGAGAATGTCGGACTGAT
>157395110145
GCTAGACCGTATCTCAAAGATCCTAAGAAATTTGGACTTCTAGTTGACCCGTTGCTACGGGGAAAGTTCTCGAAGAGGTGTCTTAACTACGCGATTTCTATAACCGAGATGTGCCTAAACGACGAAGCGAATCACCGGCCAAAAATAGGAGATGTGGTGGTGGCATTTGAGTACATAGCCTCTCAGAGCAAATCTTATGAAGATCGAAGAACGGCTCGCAAGTCTACGGACTCTAACCGGTTAAGACGGGAAACAAAACAGAGTTATTAATTAAATTGTATGAGTCCTAAGTGAAACCTC
>15824314107
gtacgtatactaattttctttttttaattgatggctaagagtttgaatattaaacatctttaattaatatcgtagttatttttggttaattttttatttaattttttgtcgacaattttatcagattagcttatataagccaatgtcgggaaatattgtttacataagtaaaaatatgcggttaattatttttggttagtaaacaaatttggcttgaattttaaaccaaattttgtttggcttgaattttaaataagcaaagacctccttgatattacaaattgctaaaaacaaaagaga
>1591034126556
GGATGATTTCCTGTCCAAAGGATTCAAGCTGGTCTTATAAGCCAAAAACAAGAGACAGGAGCTAAAGCTGCACAAGGTAAGTGAAAAAGTTGACCGTTCTTAATGGGTCTAGTTTGCTGCTGCATTCTTATTGCATTTCATTCTTTTCTGTCTCTGCTCTGTTTTGTCGCGGACGTTCATATCCGGTGTCTGTTTTGTGGCGGACGAGCAATTTTCATATTCGGGTTGGGACAAGAGTGAAAGTCACAGTATGTCATAGGTATTGAGTGCTTAGAAGTTAGAACATTCCCTAGAAAATGT
>160505429055
AACCCTAAAATAAAAGATTCTAACACCAAAAGAGAGAAGCAAATCTCAAATTCTTCCCCTATTATTATATGTGACTGTTGTTGTTTTTCTCTCTTTTACCATCTTTGGCCTGAAGAAAAAAAAAAGGAATCCTTCTTAATGGATTTGGTAAATCAATTAAGAAAGCATTACACAAAATAAAAAAGGAAAGTTTTTTAATAAGCTTCATTGAGAGAGAGATATAGAGAGAGAAAAGAGAGAGAGGCCATATTTTGATAAGAGAAGAAGAACCCTTATAGAGAAAGAGAAAGAGAGAGACAG
>1611090419762
GTAAGAGAAAGGGTACAAGAGAGGCAAGGCTACCAACCAAGATTCTTTGGATGAGGAGAATGAGGGTGTTGAGGCGTTTCTTGAGCAAGTACCGTGAGTCAAAGAAGATTGATAGGCACATGTACCATGACATGTACATGAAAGTGAAGGGTAATGTTTTCAAGAACAAGCGTGTGCTTATGGAGAGCATCCACAAGATGAAGGCTGAGAAGGCTAGAGAGAAGACTCTCGCTGACCAGTTTGAGGCCAAGCGTATTAAGAACAAGGCTAGCAGGGAGAGAAAGTTTGCCAGAAGAGAGG
>16240763717
gtgaagacaccagagacgcctagtttggtgggaaagctagagacagacgtggagatcaaagcttccgctgagaagttccatcacatgttcgccgggaaaccacaccatgtctctaaagcatctccaggaaacattcaaggttgtgatcttcacgaaggcgactggggtcaagtcggctctatcgtcttctggaactacgttcatggcaagtcaatgttatatacatcttgttcatgtataaccatgtctcaaagttaaacatataatatcaattgttaaataattggtgcagatagagag
>1638011594
CTGACGGATCATGGCGCAATGATCTAAAGGCAGCTGGCTTAGGGTGGACCTTCACCAATCCGGCTGGTCTTACCTCTCATCATTCTGCTCTTTGCAAGAATGTATCATCACCTTTCATGGCGGAATCTTTGGCCTGTGGAGCTGTTGTCTTGGAAGCGGTCAGGGCAGGGGCGGATAGCTTCCTCCTAGAATCTGACTATCAACAATTGGTCGTCGCAATCAATGCCCGATTAGTTTTATTGGAAGTTCATGGAATCATTTCATATATCTTCCTTAGCATTGGTAGATTTTCTCACTTCT
>164906932521
GTTATTGTTCAAATGGAATATTCAAGGAAAGTCACCCAAGGAGATGGTCCTACCACATCTGGAGCTGCTGATAGGTTCATGGATTTTGGCTCAGTGTTCCTTCCATCTGCTGCCAAAGCCGATTCTGATGAAGTGACTGCACCACCTGCTGCAGCAATTGCTGGCAGTCAGCCGGTTGGTGTGAATATTGCTGAGCTCGTTCTTGTCCGTGGTTTTGGAAATGTGGTTAGACATAGAGATTTTGAAGAGCGATCAAACCATTATGATGCTCTTCTGGCTGCTGAAGCTCGTGCTCTGGCT
>1651314036818
GAGTGCGGTGATCGAATACACGAAGCATGTAATGGAATTAGGAGCTGTGCTCTTCCAACTTCTCTCAGAAGCTTTAGGTTTAGACTCTGAGACACTTAAGAGGATTGATTGTCTTAAGGGTTTGTTTATGCTCTGCCATTACTATCCACCTTGCCCACAACCTGACCTAACTTTAGGTATAAGTAAACACACCGACAACTCTTTCCTCACGCTTCTTCTTCAAGACCAAATCGGTGGTCTTCAAGTTCTTCATGAAGATTATTGGGTCGATGTCCCTCCTGTACCTGGAGCTCTTGTTGT
>166234216984
GGAAAGCGAAAGAGTTCGATAGCCCGGCTCGCTTGCTGGAGAGGCCGTCTCTGTTTGCGGCGCTGGTGCAAGAGTACGCTCTCCGATCTGCCGGAATATGAATCTTTTACGCCGGCGGGGACTGAAAATATTTTAAAACCTTCTTCAAATGAGATTTGTATCAAAGAAAATTCCTATAATCTCACATGTTTTAGATTCAAAAACGACATCGTAATTTTAGTGCAGCAAGCAACACAGTAAATTTTTAATTCGCTCACTATACTTCAAACAACTCTCTAATAACAATCCAGTAATCTACCA
>167661480
gtaagtactagagttcgattcgaatggttttgtggtcgtaggtgaatatgtttcagtcggttttgggttttctatgtcttactctttttggctgctcctgtcttctattgcgacgcttgtatgattatgtataatgggtaagccctaaaatttagttactttccagtcgctagtaattttaaaagggatactttttgtctgatcgttgctagtttcttgatcttaatgtttgaaacttggaaacaaaattagcaattctctgcatacgcttgtactagttataatgttgacacttggagc
>16882909143
gtaaggcaacgatctagctgtgactttttaatatattggtattcaaagctgatgcgtaatgaatcgaaggagagatcatgagttgatttttagtttcctttccaatatttttcttattgcttgactttataagaagcatatgaggtagttttttttccagaattatctgaataggcgagggaacaaaggtatatacactgttggagggtagtctcagatatcttttaggcacgcaatctttaaattcttattgttttgtcagtgaagtgttatactttctttttctttgggctctttact
>1691160923089
GAAGAACTATTAGAGAAGGAAGCGGCAGGTGATGATGAAGAAGAAGAAGAGGAAGAAGATGACGATGATGATGACGACGAGGAAGAAGACTAAATCAGGGATAGAAATCAGATTTTGTATCTCAAGCTTAACTGCAGATCCTTAAGCAGAAGTAAGTATTTTGTAATTTGTGTGTGGACGAGAACTATAGATCTAAAATCGTGTGTTTTTTTGTTTTTCTTTTCCTAAGAAAGCGAAACAGTTGTTAGCATCTCTCAGGATGTCTGTTTCAGCTTTTTGCCACAACAAACAATGTACCAA
>17014622663
ATTACGAGAAGAACGGTCGAGGAGGATCAGGAGGTACAAAGAAAGAATAACTCTTATTCTGGCACAATCCGAAGACCGATGATGCTTGAAGAACGACTAAAAAAGGGTAAAGTTTTGTTAGGAATTAGCTTCATATGACTGTTGTTGATTTAGCATACTAGTACCACGTAACAACATACGTGTAGTAATAGTATAGGTGTGTTCTTCTTCGTCTTCTATAGATTAGTAGGACTACTCAATGAATAGTGTTTCATTCTTCCTAAAACTAAAGAGGAAGATAAAATTGTTTCCTTAAAGTCA
>1711212217627
TTTTCGTGAATGGCAAATTCTGTAAAGATCCAAAATCAGTAACGGCCAATGATTTCTCTTATTCGGGACTCAACATCGCCCGAAACACCACCAACTTCCTCGGTTCTAATGTCACAACCGTAGATGTCAACAAAATCCCTGGCCTCAACACCCTCGGAGTCTCCCTCGCTCGCTTAGACTTTGCTCAGGGAGGTCAAAACCCACCGCACATACATCCACGCGCCACTGAAATACTCGTAGTCACCAAAGGAAAACTCCTGGTTGGGTTTGTGTCTTCGAACCAAGACAACAATAGACTGT
>17293739837
GGTTCCAATAGACAAGCGATGCTTTTGCAGCGGAGCTCAATGAGTCAATTGTGGGGTTCTGTTAGAATGAGAACTTCACGGCTGTCTCTGAATCGAACAAAAGCTGTTAGCTTGAGATGTTCTGCTCAACCTAATAAACCTAAAGCAGCTGTTTCTACTGGTTCTTTTGTTACTGCTGATGAGCTACCAAGCTTGGTTGAGAAACCTGCTGCTGAGGTTATCCATTTTTATCGCGTGCCTTTGATTCAAGAAAGCGCGAACGCGGAACTCCTCAAGGCTGTTCAAACCAAAATCAGCAAC
>1731475038842
ATGTGTTTGACTAAAGATTTGAACTTGTTGGGGAGTTATGAAACAGGATTTGATATGGAGAAGAGCATATACAACATTCTTACAATTGACCGTTGGGGATCTCTAAATCATATGGATTATAGGCAGGCTCGTCTTAGACTGGTTCATGGGAAGCTGGCTTTGAAGTTTCTTAAATGGGTAGTGAAGCAGCCTGGTTTGGAGACTGACCATATTGTTCAGTTGGTCTGTATTACTACACATATACTAGTTAGAGCTAGAATGTATGACCCAGCAAGACACATCTTAAAAGAGTTATCTTTG
>1741187615207
GTTGACATACGTGGCAATCCATACGGTTTACTAGCTGCCCATCCGGTGGCTCCTCTGGTTACGCTCCACCATCTCGACTATGTTGATCCAATATTTCCGGGGACGACTCAAATAGACGCCTTAAGAAGACTCGTATCGGCCTATAAGACGGATCCAAGCCGGATCATCCAGCACAGCTTCTGCCATGACCAGACCCGTAATTGGTATGTGTCCGTTTCATGGGGCTATACCATCCAAATTTATCCAACTTTGGTCACCGCTAAAGAGCTTGAGACGCCATTTCTTACGTTCAAGTCGTGG
>17521912960
ATGGCGGCTCCGCATTTCACACAACTCAAAATTACACTAAACCCTCTCATGTATCCCTTTCTCGTCTTATCTCTACTAACTCTCGCCCTCTTCTCATTCGTCTCCGCCATCTTCTTTCTCCTCAAAGCTTCCCGCAGCAGAGCTGCTTTGTACAGCCAGAAACTCTTATCCGAATCCGAAACCAAACTCCAACCAGAATCGTCTCTATCGGAGATTTCCGACGAAGCCCAGTACCAAACCCATGAAAATGAACCGACCCATTTGACGAATTCGCGACTCTATGAGTTACTGCTCTCCGAT
>176145235557
AATGAAACCTATCGATAATAATAACCACACAAACCCCAAATAAACCCTCAGCTTCCTTATCCCTTCTTCTGGGGACCAAAAAAAACACAGAAGAGCTTCTTCTTCTTCTTCTTCTACATGGCAGGAGAATATTCCGGTAGCCGGAGTTCTAACACACAGCTTCTCGCGGAACTTGAAGCTCTAAGTGAAAACCTTTACCAGAAACCTCAGGTTTCAGTTGGAAACAGGAGAACAAACTCTCTCGCTCTCCCTCGGAGTTCTGTTCCGTCGCTTGTTACCTCTGCTGATGAAGTGAGTACA
>177794829687
ATCAACAATATACATCTGAGATATCAAAACTCCTAGAGAGATCTAATAAAAATGAAGTCTTTTACGTTCTTGATTCTCTTTCTCTTTGCAGCACAATCTATCAGCGTCTATGCAGGCAGCTTCCACAAAGACGTTAAGATACATTGGGGTGATGGTCGTGGAAAGATTCACGATAATCAAGGGAAACTTCTATCTCTCTCGCTTGACAAATCCTCTGGTTCAGGTTTCCAATCTAATCAAGAGTTTCTCTATGGTAAAGCCGAAGTTCAAATGAAACTTGTCCCTGGTAACTCTGCTGGA
>178193038328
GATTGCGAGCTGCAGAAGCTCCAAAGAAGATAAGCGGAGTTCACAAACGGTGTTGGAAGTATATCCCAAACCTGTCAAAGACTGCTCCTGCTACAACCTCTGCTCATGTCCAAGCTGCCTGATCTGTTGTGGGTACTTGTTGATCAATCTGTTTGCGCTTTCTTTTATTGAGAAGAAGATACAGTTGTTGTGACTTGATAGTTTCTTTGAATTCGTTGATAGCTTTGTAGGAAATCTACGGATGATGATCTGTTGTTCCTTCTTCTTGTTAAGACTTTACATTTCCTGAGTTATGATTTT
>179241518926
ATGGAGATCCACCATATTCGCATGATCATCCAATGCCACAGGGATGAGAGAAAAGCTGTATGTTACTCAGGATTCTGTGGTCATGAAACCCAAAGGACTCTGGATTTAAGAAGAAACAATGTGCTCGGCTGACAAAGAGGTTGCTCAGAAGATGGAATAGTGAGTTTCTTCTAAATTGGTGTCAGGAAAATGTATGAAAATTAAATTTGTTAGGGAATGGAAAGTAGGATTTTGGTTGTAAGCACAAGTATTTGTTTTAGAGAGTGTAACCTGTGACTATGATTGACCATGTAAATGTTG
>1801054116391
GCTTCTCAACAAGGTCAAGTTGGTATTGCTTTGAACGCGGGTTGGAACTTGCCATATACAGAATCACCGAAGGATAGATTAGCTGCGGCACGAGCCATGGCCTTCACATTTGACTACTTTATGGAGCCGCTTGTGACGGGTAAATACCCGGTTGATATGGTCAACAACGTAAAAGGCCGCTTACCTATATTCACTGCACAACAATCTAAGATGTTGAAAGGCTCATATGATTTCATTGGCATCAACTATTACTCTTCTACTTATGCAAAGGATGTTCCCTGCTCCACCAAAGATGTTACT
>1811232034725
ATGACGGGGAGATACTGCGACCAACACAACGGCTATGAGGAGAGGAGGATGAGGATGATGATGAGACGCATAGCATGGGCATGTCTTGGCCTAATCGTGGCGGTTGCGTTCGTGGTGTTCTTGGTGTGGGCTATACTTCACCCGCACGGACCGCGTTTTGTCCTCCAAGACGTAACCATTAACGACTTCAACGTTTCTCAGCCAAATTTCCTCTCTTCAAATCTCCAGGTCACTGTATCTTCTCGCAATCCAAACGACAAGATCGGCATTTTTTATGATCGTCTCGACATCTACGTCACA
>18236316294
GTGCGAGAGGAAAGGCGACTGCATCATGGAGATCTGATGTAGATGGATGGGATAGTCCTAACTATGGACCTTCTTCTAGAAACACTCAGACCAGTACAAGAAAGATACGTGGCACTGGTCCTTCTGAGCAATCAGGTAACAGCAGAAGAGCTTGGGACAAAAGCTCTGTAGCAATTAGACTAGGTGAAGGACCTTCTGCTAGAAGCGTGTGGCAAGCATCAAAAGATGAAGCTACTCTTGAAGCAATACGTGTGGCTGGAGAAGACTGTGGAACATCAAGGAATAGGCGAGTATCTATTC
>18356747714
ATGCAGATTGAGATTGACCATCTTAACAATGAGCATCTTGAATCTGTTGAGAGTTATTACGACGATGCACCCTGTTACATTCAAGCACTTCAATTTAAAACCAATTTCAAGGTTTCCGAACTGATTGGATATGGCAAGGGTACCAAATTTTCACTTTCAGTCAAGGGAAAGATTATCATTGGGTTTCATGGATATATAAAAAGCCAGAACAATCCACTAGTAAAATCTCTTGGAGCATATTTCACATGGATTCCTGATTGTAGATTAGAAGCAAAAGGCAGCAAGGGAGGCATACAATGG
>184658723652
ATGTTGAAGAAGGAGGAAAGCATAAGACGGCTCGAAAGCAATCTCCAGGAAGCGGCGAAAGAAATGGCGAGGCTGAACGCACTATTGTCAAAAGTGTCTAATGAAAGAGGCCAGATATGGAGTGAGTATAAACAATACGGTGAGAAAAACATGCTTTTGAACTCAGAGAACGAGACATTGAAAGGAATGGTAGAGAAATTGGAGGAGAAGGTATTAGAGAAAGAAGGAGAGATCACAATACTACAAGACACAATCGGAAGCAAGCATCTGAATCTCCTCTCAAGTCCTGATTTCTTGGTA
>185775615105
gtactgttaagtgattgcttaagtttctctaattgttgtagattagtgtgcaaatttatgtggagtaagttaagtagctatttaatgatgatttgacttaattactcttgaaggatcactgagacaaaaaaccaatgctactaattaatgatgcatttaactcttaagtccttaatctggaatcttaatgacctttggactatatagttaggtacctcctttatactaatagttatctgatttggtaaaatataactaccttttgacaattatgtctccttcatgtcttctctcaggatt
>1861024740314
ATGGGAGATGACGAAGCGCGTAGTTGGATTCGCGGAGACGAGACGGCGAAGCAGATGTTATCAAGGGTTCTTAAGGACCGTGCGTTCCTGCTTATTCCGCCACTTCACCGTGTACCTTTACGCGCCGGGAACGTAGTCGAGATCACCGGCGCATCTACGTCAGCGAAAACTCAAATCCTGATTCAAGCTGCGATCAGTTGCATTCTTCCTAAAACGTGGAACGGCATTCACTATGGAGGATTAGGGAAACTGGTTTTGTTTCTCGATTTGGATTGTCGCTTTGATGTTCTCCGGTTATCT
>187151428720
GTGTGGCAATAGCTGAGTTAGAATTCTACACACCTCAACATGTAGCAAGAGCCGAGAAATCATGGAAATTGATTGCAGACTCGTTCCAATCTGTGTTAGGATGCAACGTTGAGATCCAAATGAATCTTGTTATCTCTGCGTGTTCTCCACCAAAGAGTGCTAAAGCAGCAGCAAGTCTTTTCTTTGGACTTTTCAGTTGTTCTCGTAGAATGCTTCACAAGTCGTATTTGACTACAAGAACCGACTCTGACTGCGCATCTGAAAAGCCTGCAGTTACAAATTCTCTGAGAAGTTGCCAAG
>188960815284
gtcagtttatcactgtcaaataaccttctttcagttatatcaatgctgcattttcatctagctcagtattagattgtttgatgaaaagtatcagtaagtcattagtaaatcagaatttatatactaacagaattaagcttagatttgggaattaacaataagctgcatctgtagacataagcagaacatgtttatgtatgaatgtgggaaggaactgttgcaattttcctttcgatttcttgaagttagatgcttaacgtttctaatagttgtttcagagagaagcaaggaaacttcttt
>189617432872
GTGTACCATGCAAGTACACAACGCCGCTTCAGGGATTGGCAGAAACGGTGTCGTCTACCTATCAACTGGGATGTAACGTGGCTTGCGTAGATGCGGATATAGGCTCAGCCGTGGATCTGGCTGCTTCTGCGGATGCTGTTGTGCTCGTGGTGGGCGCAGACCAATCAATTGAGAGGGAGGGCCATGACCGAGTCGACCTGTATCTTCCTGGAAAGCAGCAAGAGCTTGTGACTCGAGTTGCTATGGCAGCAAGAGGACCGGTGGTGCTAGTTATCATGTCCGGTGGAGGATTTGACATTA
>190637325059
TTAAGGATAGGATTTGAGAATGGAAACAAGCGACAGAATTAGCCCTGGTGGTGGTATAGGAGCAGAAGTTCCATCAGCGTATCATATGGCTCCGAGACCTTCAGATAGCCCTGCTAACCAGTTTATGGGGTTGTCTCTCCCTCCCATGGAAGCCCCAATGCCTTCTTCAGGGGAAGCCTCAGGGAAGAAGAGGAGAGGCAGACCTCGTAAATATGAAGCTAATGGTGCTCCTTTGCCTTCTTCATCAGTTCCTCTTGTGAAGAAACGAGTAAGAGGCAAGCTCAATGGTTTTGATATGAA
>191215850
ATACAGAGCGGTGACTAGCGCCTACTACAGAGGTGCGTTAGGTGCGATGGTGGTTTACGACATTACCAAACGCCTCTCATTCGACCACGTTGCACGTTGGGTCGAGGAATTACGTGCTCACGCCGATGATTCCGCCGTGATCATGCTCGTCGGAAACAAAGCCGATCTCTCCGTTGGTAAACGTGCCGTTCCTACGGAGGATGCAGTCGAATTCGCCGAGACTCAACGGCTTTTTTTCTCGGAAGTCTCGGCTCTAAGCGGCGGAAACGTCGACGAAGCTTTTTTCCGTTTACTCGAGGA
>19252882973
AAAACCTCTCTTTCTGCGGAAGAAACACGCTTGAGATATCTTTCCCCAAATTCGAAAGAACCCTAATTTTTTCCGATTCCGATTGATCAAACAAGCGAATCCCGATTAACTGATCGAGGAGATGGGTAATACAGATAAGCTGATGAACCAGATCTTTGAATTGAAATTTACGTCAAAGTCTCTGCAGAGGCAAGCTAGGAAGTGCGAAAAAGAGGAGAGATCGGAGAAGCTCAAGGTAAAGAAAGCCATTGAGAAAGGTAACATGGATGGTGCTCGGATCTATGCCGAGAACGCCATTCG
>1931254922778
AGGTTGTGGAACATTTCGTCTGCTAAGTTCCTCAAAACATACACTGGCCACGTGAACGCACAGTATTGCATTTCCTCTGCGTTCTCCGTCACAAATGGAAAGCGAATAGTCAGTGGATCCGAGGACAACTGTGTACACATGTGGGAGCTAAACTCCAAGAAACTGCTACAGAAACTTGAGGGTCATACTGAGACCGTCATGAACGTAGCATGCCACCCGACAGAGAACTTGATCGCATCAGGCTCGCTCGACAAGACAGTAAGGATTTGGACACAGAAGAAAGAATAAATCATCACTCTC
>19437610868
gtttcttcttcttctcgtgctctgttcttactttattaataattaaattatttttaaagtccgatttagggttttatgtttatgttaaagcataaatcttttacgagggttttcgatcttctaagctagatttgattctcttcttcttgaatgctcttatgggtaggattatttttcacttttttccttcatattccacacacatatatatataaacacactaacattagtgggaatatttgtttgatatgtttattttatttacttcgggggtttttgtaacaattttgtagatctaat
>19521231690
gtacttcactctcttctcattgcttattattctctatattgtttagtttcttgatgatagaataaagtttacatgcttagttgtctggtaaatgaaatgcacaaacaaaaatgcttaaagacaaatgtgtttcattttttcgataggtctcttgattgaattgaattgaattgttaccgagtttgatttgatttgagtgtttagtgtagtctttcgtgtgcatgttttagtggagagcttgctaagaagaaacctctttgttgttgaagatgtcaatcatagtaggattattgattagac
>1961480626093
GTTGTTTCTGGAAGGACTAAATAAGTTTGGGAAAGGAGACTGGAAGAACATATCGAGGTATTGTGTGAAGTCAAGGACCTCGACGCAAGTGGCAAGCCATGCTCAGAAGTATTTTGCAAGGCAAAAGCAGGAGAGTACGAATACTAAACGCCCGAGTATTCATGACATGACTCTGGGAGTTGCGGTCAATGTCCCTGGATCCAACTTGGAGTCTACTGGCCAGCAACCACATTTTGGTGATCAAATTCCTTCGAATCAATATTATCCCTCCCAGGAAAACTTTCGGGGTTTTGATCAGCG
>197458315365
gttggtatttctaatcatgaaaatgctttgaaaagcttaggagaatatgaatatgagattgagaagttagtcaatttagtatttaatatatatcaaggccactctacaccagtatagcttcttggtatttgaaaatatggttttggtatattgttatgctcaatataagatcaagagaaaatagtgaaagactgagacactcaaattttgttgtatatgctaatttatggttactccaggctcttgtctcaactttgcatcctaagcaaatactgtaaatttataagatatacatgacta
>19811463625
GTTCGGGAATGGGAGCAGCCGCTGTGTTTGAGAGAGGAGGCGGTGTGGATGAGCTCTGTGATGTCCGGAAAGTCTAATGACAATAAGGCCTTTTGACCAAGGACCCTAGCTAAGGACCAAATTAGAACACAGTACTACAAATAAACATTATCACAAATAAATGCGTTCTAGATGAATAAATCATAACGATAGTACAATACATGAGGGAAAACTTCTTGTTATTTTTTAACTCTCTTTTGTTATATGGTTGGAATATATACAGATACTCTTTGAGAACATATCATAATCTATTTGGTTTGT
>199928327678
ACCAGAAAAAGGAACAAAACAAAAATAAAGCGCGAAATTAGTTTTCACCGGCGAGATTTTTTATCCTCTCTACGAGATAACACTTAGAAGAAGAGGCAGTTAAAACAGAGAGACGACGTCGTGTTATTTTTCCAAATTCCGGTGATCTGAGAATGACGTCGGGGACTAGAACGCCGACTTGGAAAGAGAGAGAGAACAACAAACGGCGAGAGCGGCGAAGACGAGCGATTGCGGCTAAGATCTTCGCAGGACTAAGGATTCATGGAAACTTCAAGCTCCCTAAACACTGCGACAACAATG
>20048225838
TGGAGCATGTATTAGCAGCTCTTGATGGACTAATCAAAACGACGAGAGAAAGATTTGGTATGATGGATCTTGAATCTGAAGGAAGAAAGAGTTTTACAACACCAAAAGGTGTTTCATCAGAAGCAAGAAGAAGCTTTACAAGATCTGCTTCTTATTCAGAAAGTAACAACTCTTTTTATCCATCTCCATTAACACCGAGATCAGTACTTCCAGGGACAATGATGATGTCTAGTAACTCTACATCTCCAAGTCTATGGAACTTAAGAGCTCAAGCTTTGGATAGGTTAAGTCCTGTTGATT
>2011168314101
GGACTCAAAGCTATTTTAGTACAACACACGTGGAGAAAGCAGATACATTGTCTCGTAACAGAAAACAAACTCAAGAATGGACCCAATCTTAGAGTTCTAACAATCTTAATCTCATGTCTCTTGATGATCCCCAAAGCAAATCCAGATCAATGTGTGTTCCAGAGTTTAACAGCAACAACAACACGACGACCTTCGCACAGATTTTAGTAATCTCATCCATTGGCTTACTCTTAGCCCTTGCACTGCACTTCCGTCTAAGGAAGCTACGTCACTCCAAGAACATCCCTCGTCTCAGATCGT
>202871040692
GTTATAAGAATCTTAAGTTAGAGCTTGAAGAAGGATTATGTCAAGCGTTAGGTCTCAGATGGTTGGAGTCTCAGACATTTGCATCTACTGATGCTGCTGCTGCTGCTGCTGTAGCTTCTTCCTCTTCTTTTTCTTCTTCCACTGCTCCTCCAGCCGCTATCACGTCAAAGAAAAGTGACGACTGGTCTATTTTCGAGAAGAAGCTCGTAGAGTTTTGCATGAATCAGATCAAAGAGGATGATTCACCGGTCTACGGTCTCGGATTCAAACAAGTTTACGAGATGATGGTCTCAAATAACT
>203779310916
GAACTTGGAGAGAAGAAAAGGAAAGAAGAAGAAAAGAAAGAGAAAGAAGAAGCTGAACAAAAGGCATTACAAGTAGAGGCAGCAACCAAGTCTCACGAAGAGCTAATGGAGATGAGACAGAGACTGGGAAAAATCGAAGAGACAATAAAAGAAATTGTTTTGGAAACCAAGAAACCTTCAGGGAATGCTCCAACCAAAACCCAAGAAGATCAATCTACTAAACTCTCCCCAAAAGAAGTATCACAGCCAGAAAAAGAACACAAGGGCAATGTACAGAAACCAGGTGATGGACCTCACTGA
>204137517377
GTTCAACATCTCAGCAAAGAGAATCACTTCCATCATCTCCAATAGAGACCACTCCATTTGAAAGTGGTTATTCAAGTGGATCTTCACCATACGAAGATTTTCGGGAATAAAAACTCATTCTGACCAAATTTTGTATCAAGGGTGAAATAGGAAAAGGAAAAAAGGTATATTAGAGAGAGAGTGACAATATTGTACAGAGGTATATTGGAGTATAAAATTAAAATCAACAAAGCTTAATAGAGTGTGCCTTGTCGGCAAATTTGCAAATAGAAAAGCTTCAAGTCCATGTCCTTGAACTTA
>2051200212391
gtttggcattttatcctaatggttttctatttctttttcgttcttcccacgaaaaccattcttggaagtaattgtctttgcccctgaaatgtccttgcttcgagttcaaattcatgatgcgttaatcacaggaatgtggtttaagaatacatctgtaattgctaaatttttgcaatatcaagttcttttttgttcatgaactgcctaaaaccttagaatgccaaattgagcttatattcttatattccctgttaaagctccttctgttaccttaccaccactttcatcggtaagaaatat
>20645995624
ATCCTGGTTGGGGACTTTGACCAGATAGCTGCTACTTCTGATCACTATTCTGTCCTTCAAACTTCAATCCCCATGAGAGGTTTAGAGGAGTTTCAGAACTGTTTAAGAGATAGTGATTTGGTGGATATTCCTAGTCGTGGGGTCCATTACACTTGGTCAAATCATCAAGATGATAATCCGATCATAAGGAAGTTGGATAGAGCTATTGCCAATGGAGATTGGTTCTCTTCTTTTCCTAGTGCGATTGCTGTCTTTGAGCTGTCAGGGGTTTCAGATCACTCTCCTTGTATTATTATCCTG
>2078781063
GCGGCGGAATCGGATTCATTGGGTACAGAGAAGCAAGACCTAAGAAGAGGAAGCTGCAGCAGCAGCAGAACTTGTTCACCAGTCGCTATCTTCTTCTCAAAACGAGAACAATGTCTTCAATGAAATCCGTCTCGGCTTTGGACAATGTAGTGGTGAAGTCACCAAACGATCGGAGGTTATACAGAGTGATTGAATTGGAGAATGGATTGTGTGCTCTGCTCATTCACGATCCAGATATTTACCCCGAAGGCTCTGTTCCGGATCAAATTGATGAAGATGACGAGGACGGTGAAGAAGAAG
>2081251839353
GTACTATTCCTTGCACGGCCACGTCGAGACAATGGCACGAGAGGTACTTCGGGGAGTAAACTCTGTTCCAGACGTGGAAGCAACACTTTGGCAAGTGCCAGAGACATTACCGGAGAAAATATTGGAGAAAGTGAAGGCCGTTCCAAGACCGGACGATGTGCCGGATATTCGACCAGAACAACTGGCGGAAGCCGACGGATTCATGTTTGGCTTTCCTTCTAGGTTTGGAGTGATGGCATCACAGGTCATGACTTTCTTTGACAATACAAATGATCTCTGGACTACACAGGCTCTCGCTGG
>20931467965
CTCTTTTCGGAAACTGTGTCTTCGAGTAAAGATTCCGCAAATCCGTACCAGAAGAAGTCTGATACACCAAAACTTTGCGGTCTAAGGTTCATGAAAGACGTGCTGCTCGGTAAAAGAAGTGATCATACATTCCGGACAGTAGTTGTTGGTGATCCGTCCTTGAAGCTCAACGAGATTGGCATACCCGAGAGTATCGCAAAAAGGCTTCAAGTATCAGAGCATCTCAACCAGTGCAATAAAGAAAGGCTTGTCACTTCCTTTGTCCCCACACTGTTGGACAATAAAGAGATGCATGTGAGA
>2101280025311
CAACACTGAGAGAGAGCTTTTCTTTTAAATTCCTTCAATTTTTTTTTGTTGTTGTAAAGAATAATAATTTATTCGATTGAATTTGTTTATTCGTGTCTTTGTTTTTACTCAATCCCCTGTTTCCGGTTCTGTTCGATTCTTCTCTGTCTCTGTTTTGTTTTTCGTCATTTTGCCTAAAGCCACATGCAACAGTGATTAACTGAATTTTTATTATCCATATCCATTTTGATTCGCCGGAAAGTTTATTCTTTTCCGGCGACAAATGCGAAAGATTCGAAAACCCATTTTAACCAAATCAAT
>211799014801
GAACATCATGATCTCTTACTGGCTATGTTACCAGCTGTTGTTTTTGTTGCTGAAGTTCGACTGAGTGTAGTTCCGGAGGCAACACAAGCACATCGCAACAGTAGTTACACAGAAGTTTCCTTTCTAGAGTTAGCAACCTCAGTAAAAGCCTCTCCTCTACTCGGACGGCACTTGCTTTGCAAAGAACATTACTTCTGATCTACCAGACAATAAGCCAGCTATACAAGTCTTGGAGTTGGCTGCGCATACACTGTCTACGGATATCATGTCCTTTGCCAAAACACTGGCGGCAAACGTTTT
>212824320021
GTAAAGATTCTAACGGAAACTTTGAACAAGAAGATGGTAGAGCCACGCCGGGGATGTTTCTCGTTACCCGCAACAGATCTTCACAAAACAGCCATCGGGGGAATTATCTACGTAACCGTTGTATCTGGTAACAATCTTAACCGCAGAATTCTTCGGGGAAGCCCCTCGAAAAGTTCTGAGATCGGAGAAGGTAGCAGCGGAAATAGCAGCAGCAAACCTGTTCAAACATTTGTGGAGGTCGAACTCGAGCAACTTTCTCGACGAACCGAGATGAAGTCAGGACCGAATCCAGCTTATCAG
>213574329731
AGGACACACATAGAAATAATAAGTGAAAAAGAAAGAAAGAAATGAGAAAAAATCAAAACTTTTTCTTTCTTTCTTTCCTCTCTTTACCATCTTTGATCACTAGTCCTAGTTTTCTGCTACTTGTCTCATAGACTTCTCACACACAAAAAGAAGAGAAAAGGAAAATCCAAAATTTTTAATTTTTTCAATATCAATTTTGTTTGTAATGGGCACCCAAAGGAAAATCAATCAATTATGTGGTTTCTTAAGTCTTTTGGTCAGAGGGTTTCATACATGGAATAAGACTCTCACCATTAAAAC
>2141465420481
GATGGGTCCTATGTATAGTGAAATGAAACAAAGGAAAAGTAGAGTGGGCAACAGAAAACGTACAAAGCCTGGTGCTGGTGTTAAGCCAGAGGAGGTTGATGATACAGAAGCTGAAAAGAAAAGTGATACAGACAATAACATGGCAGTAATGTTTAACATCTTGCGGAAAAACAAACGTGTCAAGATTGAGAATTTGGTGCTCAATAGGAAATCATTTGCTCAGACAGCAGAGAATATGTTCGCACTTTCATTCCTGGTGAAAGATGGACGTGTTGAGATAACTGTTGATAACAATGGTTC
>21561313655
gtccgattttcttataattcttactctacgattcaaattttctcttcgctgcaatttgggatctggagctcgtgaaattcgccaccaaattaggagaacttagattactagcttcgatctttcgtttctatgtctgtgtggtttaggaagaatctgaaatgcgtcttttattggaacaatttcacaatttctctctagctctagatttgcttgttcatcgcgagctcctgaaagtttatcattccagtttctgtgtttttacttaggcacttggaaatgaaggattttagtaacaaaact
>216148144500
gtaccatttaagaaaataaatgattgagtaatcatcctaatcttttatttgaggcatcccctttaaaaaaataaatgattgagtaatcatcacagagattgaatttccagggtattttacacattgacctccggtgtagactatttttaacacttttagcttctgttgtgtttctatattttcaagaggattcatttttgtcatttgaaaaataaaagacaatacaattttacaatttgttaattttaaaataattaatgtttctttttctactcaccactacattcctgatgtgcatga
>21738801148
GACCGCTCCTCTCGATCTCTGATCTCCCTGTCTTCTGTCTACGCTTCGTCGCCGGCCGATTTCTCCCAGACTCGTCTTACCGCCTCCGGTCGAAACCCTAGGTGAGGGTAACGAGCTTGGATTGGTTTATTGTTTTTGTTCTGGGGGAAATTTATTTGGCAAATTCACCTAAAATGTTGTTTCTGATGAAATCAGATTCCCGGAGGACGAAATTCGTTTTTTCGCCGGAACTAAATTAAGGAGATTTGAGAGGCTATGGGTACAACAACGACAACAAGCGCTGTGTATATCCATGTTATC
>218899317778
GTGCAAGGTGATGATTCAAGCTGCGGATGAGTCGAAGGAAAACGAAACAAAGAAGCCGAGAAGAAGAACAAGGAAAACAATTCCAGGGGTTGTGTATGCCATATGGAGAAAAGAAGGAATGTTAGGGTTCTTTAAGGGCTTGCAGGCTCAAATCTTGAAGACTGTCTTGAGCTCAGCATTGCTATTGATGATCAAGGAGAAAATCACAGCAACGACATGGATTCTCATTCTAGCTATCCGTAGAACCCTGTTTCTCACAAACACAAAGGGTAAGTTAAGAAGTCCTTAGAGACTCCCACC
>21950468462
GCCACTCCTCTATAAAAGGTTCCGTAAAATGCTTAAACAGACACATCTCTTTGAATCTGTATTTTGAAACCACTCATGGCTGCATCTACTTCTTCTTCTTCTTCATCATCATCTTCTTCTTTATCTTCTCCTTCACCTTGCACATGGAGATACATGACTTTCACGAGCTTCCATGGACCAGATGTCCGCAACACATTTCTTAGTCATTTGAGGAAACAGTTTAACACCAATGGAATTACGATGTTTGATGATCAAAGGATGGAGAGAAGCCAAACCCTTGCCCCTACTCTCACGCAGGCG
>220121573147
gtaactttttttttgtttttctttcgtttaagatccagcatggatgagcgcaatttgtttttttaaaacacgtttgaaaattggagtcccaaatttcccttaattttattttacaaaacattcttttgatataaatttggtagaaaaccttcaaatagtttgagaaatcgagacagatttaagaagtttgatcaatgcacctctcgtttgacaaaaaaaaagaagatcaatgcacctctctaagtagtatgtgagaattgagaactaataatatagaagaagcctaattttttaaaattt
>221755334891
AAATTCGATATATTAAACTATAATAAACTAAAAAGAAATGGGTTCTCATAGTGTTGAGTTCTCTGTTCTTGTCCTATTTCTTGTGTCCTTTCTTCTTGGCTCAACATCAGCAGAAAAGCTGTGCAGTGACAACGACGGCGACAACGGTTGTTTCCGGTCTAGGGTTTTGGCAGCGCAACGAGCTGATCGAGTGAAAGAGCTTCCGGGACAGCCGCCAGTGAAATTCCGGCAATACGCCGGTTATGTGACGGTTAATGAAACACATGGAAGAGCATTGTTCTATTGGTTCTTTGAAGCCAC
>222548213954
ATGGCTATAATCTCTGAAACTTCCGACGACGGCTCTCACGGTGGCGTACCAAACAAGAAACCCGAAGAACTCCACAAGAACCCTAAAGAAGACGATCATCAAGAAGAAGAAGTAGAGAATCATCCTCCGATTCCTCGACAAATCCCACAAGCACTCATCAGAAGAACCGTCGCACTCATCAAGAGATGTCATTACCCGTCGCTATCTCTCCTCTCTAAAGCCTTTCGTATCGTAATCTCTTCGCCGGAACTCCACCAAACACGCTCGAGCCTAAACCTAACCGAACCGGTTCTTTACGCT
>223119294066
ATACTTCTTTCTTCATTGACTGTGGAAGTCCCGAAACTTCTACAGACGTATTCAACCGTACATGGCTTCCTGATCAATTCTACTCCGGCGGAAGCACCGCCGTTGTCTCCGAGCCTCTTCGATTCCATCTAATCGCCGAGAAAACCATCAGGTACTTCCCTCTTTCCTTCGGAAAGAAGAATTGCTACGTCGTTCCTCTCCCTCCTGGTCGTTACTATCTCAGAACTTTCACCGTTTATGATAACTACGACGGTAAATCTCATTCCCCGTCTTTCGATGTCTCCGTCGAAGGCACTCTTG
>224921035304
GAGAATAAAATGTTTAGTAAGAAAGATGGATTTCCAATACAAGAGTTCCCTGAGGGATGGAGAGGGGAATGTGGGCTATACGCGGTCGGATTCACAAAACGTGGGATTAGTGGAGCATCAATGGATGCAAAGAGAATAGCTGAAGACATACACAAGTGTTGGAAACAAGACGAGCAAGTAAAAAAAATCTGAATCAAAACTTATTGACTAGACAGTAGAGAAAAGCTAAGGTTTTCTATCAAGAAAACATAACTTGCCAAATGCCGGTAGCGATCGAAAAAAAATTGATGGTTTTGTTTC
>2253134142
TTACCTAAGGAAAATCCAAAGAACCTTACAATGAGAGGCTATCAATCTGGATTTCATCACTCTCCTGCTCCATCTGGCCAAAAGATCCCACTCTACTCTGTTGCACATAGCCGGGCTGGCGATAAAGGAAACGACATAAACTTCTCAATAATCCCGCATTATTCCCCAGATGTCGAGCGTCTGAAACTCATAATTACTCCTCAATGGGTAAAGCATGTGATGTCAGTTCTGTTATCAACCTCTTCGTTTCTGGAATTGGATGCAAAACCAATGGATGAAAATGTGTCAGTAGAGATATAT
>2261348436733
AAAACAACTCTTCCACGTTTTGAAGCTTAATTAACGTTGACGATTAAACCACAACCCAAAAAACAAAAATGTCTAGAACCAAAAACTACTTTGTGTTGGATCCGAGAGAAGCCACCGTCTCGGATCTTATACATCTTCTCTTCTCATCGGATCTCGGAGATAGAAAGTTCATCCATTCTTCGGAAGAGAGGATTGAGGATGATCTTTCCAGATTCCGGCGACGGTGGATTATCTTTGTATCCATCGTTATTCAAAAACTCATAATTCTCTTTAAGAAACCTCTCTATTTTGTTGGATTTT
>2271368016780
GTATTACATTCACCGGCTATCCGGTCATTGGAAGCCAAAATCGCATGATGTCGTCAGGATCATGTCTAGATGGTCTGGAAGATAAATTGACCTCAGCTTGTGCATGGGACTCACGTGTTAAAGGCGTATTTTATCATCAAACAACGTTCAGTATTCCTCTCACACAAGTTAAAAGTTTCATCAACGACATCAAATCTCTTCTCAAGATCGATTCAAAATCTCTATGCGGGCTTGAACTCTACTATGGCATCCTAATGCGTTATGTCACATCCTCTCCGGCTTATCTTGGAAAAGAAACGG
>2281139813422
GAGAGAAGACAAGAAAGAGCCAAAAATAAAACGTAAAAAGGATTCATCTTTCCTTTTAACCTCTCTGCCTTGGCCGCCTTCTAAGGCAGAGGAGATTCATTTCTTTCTCTCCCCAAGAAAAACAATACAAAATTTCAGAAAATTTATAGTAATTTCAGTATGGCGTTTCAGGATTTTGACAAGATCCAAGAACGTGTAAACGCCAATAGGAAACGTAAATTCAGGAAGAGGATCATCGTTGGAACGGTCTCTTTGCTTGTGGTTGTTGCTGCCATTGTTGGAGGAGCTTTTGCTTATGTT
>229676725193
GTCACGTGGGTGGAGCATGCAGAATACGACGAGAACCAAATCCACCAGCTGTACAGGCCGTTGCTACGGTCAGGCCTTGGTTTTGGCTCTCAAAGATGGCTCGCTACACTTCAGAGACAGTGCGAGTGTCTCGCCATCCTCATTTCTTCCTCCGTTACATCTCACGACAACACATGTCCGTTTCTTACACACTTGTCATTATGCTTAACATAATTAATCTTGTCATTATGTTACAAAACTTTTGACCATTTTACATGCAAAAGCAGCAATAACGCCTGGTGGTCGAAAAAGCATGCTGAA
>230164118099
GCATACAGGAATAGTTGTCTATGGGAATGAGTACTTTTTTGGAGGAGGGATACAACATTTACCAGTTGGAAGAACTCCATATGGAACACCAATTCGAACGATAGAGTTGGGTCTATCACATGTGCCTAAAGATGTATTCGAGATGTACTTGGAAGAAATCAGTCCTCGTTACACTGCTGAATCCTACAATTTACTTACTCACAACTGCAACAACTTCAGCAACGAGGTCGCTCAGTTTTTGGTGGGTAAAGGGATTCCTGACTACATTCTCCAGCTTCCTAATGATGTTCTAAACAGTCC
>23162197356
gtatccactgacctctcttcatattctcaactttgggtagccattttgcatattgaccagtattctcattctcacgcttgattcttacttaatgtgtgattgatttcttctacttggatagatctcttacagataaaggggaatgtatttgataaaaataaaatagaagagatattgagttatttgctaataatacctcccatagaaagccaaaaagcatgtatgatgactattgacagattcagtaataacatatatcgatagttttaggggctactttgatggtgttcaacactgaac
>2321472630924
ACTTATTTTGATGCGCCCGAAGGAAATGAGCCGCTTGCTTTGGACATGGAAGGAATGGGAAAAGGTCAGATTTGGGTGAACGGTGAGAGCATCGGAAGATACTGGACAGCATTTGCGACTGGTGACTGCAGTCATTGTAGCTACACTGGAACATATAAACCGAACAAATGCCAAACCGGCTGTGGTCAACCTACACAAAGGTGGTACCATGTGCCGAGAGCTTGGTTAAAGCCGAGCCAAAATCTGTTGGTCATATTCGAGGAGCTTGGTGGAAACCCATCAACTGTCTCTTTGGTCAAA
>233887628824
TTATAATTGAGGAGATAGAAGATGAAGAGAAACCTGCCAAAGATAATAAGGCAAAACAAACCAAGAAGAAGAGTCAAGCTAGCGAAGGTGAGAATGCAAAGAAACAAATCGTTGCCATAGAGGGTGCCCATGTTCCAGTTTTGGAAAGCGAAGATGAAGACGAAGACGGTTTACCTATTCCTAAAGGAAAATCATCTGAAGTAGAGAATGCGTCAGGTGAGAAGATGGTTGTAGATAATGACGAACAAGGTAGTAACAAGAAACGGAAGGCCAAGGCTGCTGAGCAAGATGATGGACAAG
>234727422480
AAACGGAACATATGGAGTAATGTTCGGCTCATCGTGATTCCTTTCTACCTCTGTGTGCTTCTAGTGGGGATTCAAGTCTTGTTTGATACACAAGTTAATAACTCTGCTGATAATCGATGTGGTTGTCGATGCATCCACAAAAATGGAGATGGAAAATGCGAAAGAAAGAGTTGTGGTTTACAATATTCATCTCTAACTCAAGCCTCCTTTTGTGCCTTCCCTAACCCTCCACCGTTGCTCCCGTTGCTACAAATTCCGCGTCCTGAAACTCGTTTAGTTGATCCTGCCCGTAGCTCGTGC
>2351444315077
GCATCACTAAGTCTTCTCATGATCATGGTTTATAACTGTTCTGATCAAGTTCTCGCCACTCGAGAAAAAAGACAAGCAAAGTCGAGAGAAGCTGCAGCGAGACATGCAAAAGAAACAACACAAGCTCGAGAAAGGTGGAAAACCGCAAAAGGTGTTGCCAAGAACCAAAAGATGGGATTGTCTGCACAACTATCTCAAACATTTTCTCGCATGAAATCTGCTAGAAAGGATGCCACACCAGTTAAAGCATCGGGAAAGTCAAAAGACAAGAAAAAAGAACCGAGTAATTTAACCAAGATG
>2361109617999
AGTGTTATTCAAGGATCGAGCCTAGACTTAATGTCAACCCCAGAGATTTGTCTTCCGGCTGATGATTCTCCAGTTTCAACCATTACTAGTGTGGAGGCTCGTATTGACACGTCTTCTACTGATCGGATCCAGTCGATTGTGGACTTGCCCGCTTCTGTGCAATCCTTGCGTGGGGAGATCAATGAGCTGAAAAAACTGATCTGTTCAGTTGACAATTCTGCAGAAATTAACTGGGTCGATAGAGTTGTTACTGTGAAATTCCGCATTGTGCTTTTGAGTTTCATTCTTTGGGCTATCTTA
>237402219584
AATTCTAAATTAAGAATCTCTCTAATCTCTTCCCAAAGAAGAATCATCACTGAGGAAGAATAAAACATTTGGGGAGTTTCTTCGCTAATCCTTCAAGGTGTGACCTGAGAATCACAACACAAAACAATCTCACTCGAAATTCCTTTGACTCATCATCATCACCATGTGGAGAAGAATCGTCTCCTCTCAGCTCAAAACCCTAGCCGCCGATGTCGTCGCTGCTTCTCCTCGTCGATCGATAGCCGCCACCACCAGACCTGTCGGTTTCTATCTCGCCGCCAATCGATCAGCCATTTCCGC
>238705270
gttagtactttccacatttccagattagtttctagatatttttgcatttggctacttcattatgggtttcctttcccaagaatgatcgaatatgtcctggtccattgttttcgcattttttagtctttgattctcgttagtctctttagctatttgaatggtcagtgtgaggattacactgggtaaatgattcatttgactagtctctagttaggcaagaattttatatttttcttatgctctcatatcttcctagtagcttggctgacagtttgcttctgttaagatacgttgacacat
>2391582338498
GGACGAGGTGGTGATGAAGACAGCGATTGGGGTCTTAGGAGATTTAGCAGATACACTAGGGAGTCATGTGGGTGGTTTGATACAACAGTCAGTGTCAAGTAAAGAGTTCTTAAACGAATGTTTGTCTTCTGAAGACCACACAATTAAAGAAGCAGCCGAATGGGCGAAGCATGCCATAACCCGTGCCATATCTGTTTGAAGGCTCTTCTTTTGCCTATAAGAAAGAAAATTCCTTTTGCTTTTTAGTAAAGTCTGCATGCATCTCTGGGTGGGTTGAGTCGGTCGGGGGGAGGGGTAGAG
>240134247362
AGCAGCGAATCTTTGCAGTGTTATGGGCTAAATTTGTTTCAGCAACTCCTTAGGGATTCCATATCGAATCGTGCTTCATGTGTTCGGGCAGGAATGCTTCACCTTCTTCTTGATTGGTTTTCTCTGGAAAATGATGATAGTGTTATCTTGAAAATAACACAGCTAACTCAGACAATTGGTGGTCACAGTATTTCTGGGAAGGATATACGTAAGATCTTTGCTCTTCTTCGGAGTGAAAGAGTGGGCAATCAACAGAGATACCGCTCACTGTTATTGGCTTGTTTGTTGTCAATGCTGAAT
>241538417237
AAGCTGCACGTGGTGGCGGTGGTGCTGAGACGGCGTTGTATTCTCATCGGAAGATGGTACCTCTTCGTTTCTCTCAAGGTTAAAAAGCTGGTCCTTTATGTTTTAAAATCATCTCGTGAATCGTGATACTTAGTCTTGGTTCCAAGAACTGTATAACGTCATTTTGAGTTATTAATTCCCTCACCACACAGATTATTTCATAGGAGTTGGGTACCAAGAGTAGTGTGCAATGTATAATTAGTAATTTAATAAACGTATTAGGTTCAGTCATTTTGGAATGGTTATAATTATGAATACAAG
>242509311882
GACACTACGCACATAACCCTATACAATACCGGGCTGTTATCTCCAACTTTCTGGAGAAAGCCATATCAGTTCACTTACATAAAATCCGGCAGCTCGGAGAAAGAGCTCACACGCATGATGAAATCTCTGAGTTAATATGCGACCTTCAGAAAGTTGCTGTGAACTCTAACCAAAGCCTAAGAAGAGTAGCCACTGGGCCATGTGACCACTTTTTCTTACCTAGCTCAGCACCGTATCAAAGCAACAGCAACAACAGCGATCCATCATCTTCACAAGAAGAACAGAGAGAAAGATCGTCCT
>243797022945
GTGACATCATACACGCCTGATGTGCACGGCCACGACGCAGTCTGGCAATGGCAGCTTCAGACAGAAGCCACATGGTCGAATCTCCCGTCTCCATCGGGTTTAACTGAATCAGGGACGGTGGTCCCAACCCTGAAACCATTCTCGTTGCGCATTCATGATAACCAGCCTATGATCCTTGCCGGGGGAGATCAAGCAGCGGTCATCATCTCTCCGGGAGGAAGCATATTGGCTTCCATCGAATTACCGTCTCAACCGACTCATGCACTTATCACTGATGACTTCTCGAACGATGGTCTAACG
>2441308431287
GTGCACGCGGCTTCGTTGATACACGACGACCTCCCCTGTATGGACGACGATCCTGTGCGCAGAGGAAAGCCATCTAACCACACTGTCTACGGCTCTGGCATGGCCATTCTCGCCGGTGACGCCCTCTTCCCACTCGCCTTCCAGCACATTGTCTCCCACACGCCTCCTGACCTTGTTCCCCGAGCCACCATCCTCAGACTCATCACTGAGATTGCCCGCACTGTCGGCTCCACTGGTATGGCTGCAGGCCAGTACGTCGACCTTGAAGGAGGTCCCTTTCCTCTTTCCTTTGTTCAGGAG
>245749232708
CCACAGGAAGTGTATCAGACTCTCCTCACAGGGTTACTTTGACCAGTGCTCCAAAAAGTGCTTCTGGTATTTCTACAGTTGTCCCTAATGCTGCAGCCTCAAAGAGAAATTTTGGAAAAGCTAACCCAAAGGCGAATCCTCCAGTAGTCAATAAAGAGGATTATTTTCCAGTAATCGTCCCCAGAACGGAGCCAATAATTGAGCAGGCATCTGAATCCAGAGCAGAACTTGACATTATCGGAAGAACTATGCCATATTCGCTGCAGTCAAAGGCCGCTGATTCTCGAAGGCTGTCGAGCA
>246891415537
gtgagctcaagtctaatttttctctcttatatagttctctttctttgttctctatggcttgatttgaactttgcttctcgattcgagttccatttcatcttggattttcaattcttccgatttaagttctcgcccagagttagatatgattagatctgtagatggactcgtttctttgtttagatctctgagattttggatttgtatggttagatggactgatctaggatatgaatcggccgatagtaaagtcttcaatttcagtgtgcttgtgttggttttagccaattgattttgaaa
>2471375914860
AAATTTCGTGTGATTTTCTAAGACTTGAGTAATCTTGTTTTCCGAAATTTTCTCACCAAGCTCGAACACAAAGATCGGCCATGGCTACGCTCTTCACCGTCGCTCGTCCTTCTTCACTCCTCTATGTTTCCTCCATAAATCCAAGCAAGACCTTCTCTCCTTCTATCTCCCTAAAACTTAACTCTCTCTCTTTCTCTTTTGGTTATCGTCCCAAGCCACTCCGGTTTTCTAAAATCCGATCTTCTCTGCCCTCGGAATCTGAATCGGAATCCGACCTAGATGCGTCTGCAGTTACAGATG
>248970716692
GTATGGAGGCTGTAGATTATTATTATTATTACGTGTGGTGCTGATGCAATGAGTGTTGATGCCTGTTATGGAAAGAGTAGCTGAAGAAACTGTGGCGACTAACAACATACAATTGAAAGCACGAGTGGATGATGTTCCTTGTAATAAGCTTGATGCTCGTCATAACGATATGGTGATTCAATCAGAAACTGCAAACAGTGATTGTCCTGGAAGCTCAGCTCACAGGAATGTTGATTTGACTAAGCCGCCGCCTCCTGAGGAAGCCGCAGGAGCTAAGCTTTCTGTTGAAGAGTTGACATT
>249105838963
gtatttcttgtgaaatctttacttgttcattaaattatgattgaatccaaatgatcactagttaaattaccagtaataaacgattcaacccaatagtttcgagatttggggtttaggttagttaatcatggttgactgtttgatttataatccgaagtttccaattactatctatcttatgattctagtatatctactgatgctcgaactctagtttaagtgattctttattgtaaaactgaacacttttagtaaatctttttgatgaatattctctcctttttgttcataatcttatga
>2501404311547
CGGCAATAATGTCTGCAATTTATGAAGAGCACAAAGACGAAGACGGGTTTCTATACATGAGTTACAGTGGTGAGAACACGTTCGGGATCTTCTTCTAATGCGCTTGGAATATGTGGATGCATCAGATTATCAATGTACAGTCTGTCTATTTCTCTGCTTGTCTCTAGTTTTCATGACATTGGACGAAGCTTTTGAAACTTGCATGCTATGTTATTAACATGATAAGGTCTTCCGTTCATGGTGTTAATTTGGCTTTATGCTACACTTAATTTCAAACTTAGTCGCTATATATAGTTGAGG
>2511091114591
GTTGGTGGGTGGACTCAAGTTTATGGGAACACATTGGCGTTTGCCACTGTGAGAGGAGCAGCCCACGAGGTACCATTCTCGCAGCCCGCGAGAGCGCTTGTGTTGTTTAAAGCATTCTTGGGTGGTCGTCCTCTCCCTGAAGAATTCTAATGCGTTTACCATTTTCTGAGCTTGTAAGTAAACATTGGTGAACAATGTCCCAAAATGGCTATATTTGATTCACGGCGAGAAAAGGAAATACTACAAACATTGTTTGTAGAATGTGTAGAAATATCAATATGTATTGTTCTTTAAGTTTTC
>252147952806
gttttttttttctttcttgatctaatctcttttcattttctatgtaacctcctttgattccaaattagggcttgttctgtaattccgattgtgggttttaattcactgagctctgttacctaatcttatgaatctctctctgtctctttctctggctaattattatgtaaagttttgagcttttgattgtgggcttgtgtttttttgttagtaattcggtttctctgctgattttgtgtttaattttggtggtaatggtagatgttcgtgtagaaaaggagtggttttggtacttgtttc
>2531014432284
ATATCAGAGCTATGAACGGCGAAGCTGTCCATGCAAATCCTAAAAAGACAGGGATGATAATCCTTGGAGGGGGCTTGCCAAAGCACCACATATGTAATGCCAATATGATGCGCAATGGTGCAGATTACGCTGTATTTATAAACACCGGGCAAGAATTTGATGGGAGCGACTCGGGTGCACGCCCTGATGAAGCCGTGTCTTGGGGTAAAATTAGGGGTTCTGCTAAAACCGTTAAGGTCTGCTTTTTAATTTCTTCACATCCTAATTTATATCTCACTCAGTGGTTTTGAGTACATATTT
>2541365212827
ACAGGAGGACCAGATTGGGAAGTGAAGCTAGGGAGGAAAGACAGTTTAACAGCGAGTCAGCAAGATTCCGACGATATAATGCCAAGTCCAAGAGCCAACGCAACTTTCTTGATTGATCTCTTCGAAAGATTCAATCTTTCTGTAAAAGACATGGTTGCTTTATCAGGGTCACACTCAATAGGTCAAGGTCGGTGTTTTTCAATCATGTTCAGACTTTATAACCAATCCGGTTCTGGTAAACCGGATCCAGCTCTTGAACCGAGTTACCGTAAGAAGCTTGATAAGCTTTGTCCTTTGGGT
>255553731729
CGATATCAACGATCCGATGATAGTTGCTGTGGAATCTCTAGACACAAGCAAAAAGAGAAAACTGCATGCTGAAGAATCAGACTTGTTACCCTTACCAAAACACTTTTGTTCTGAGCATCAAGCCTCTCTTGTTAATTCTTCATGTCCATCATCAGTTATAGATTATGCAGAATGCTCTTATGCCATGGAGAACACAAAAACCAGCGATGAAGCCTCCTCTTCTGCATCTTTTACAGGCCCTTCTTTGTACATGTTTAAAGACTCTATTTATTCAACCGGAAGTTCTAGTTCTGGTTATGC
>2561407122809
CTTTGTTTCAGTCTTTGCTATACGAAGCTTGTGGGAGAACTGTGAATCCGGTGAACGGAGCCGTCGGATTGTTGTGGACGGGGAATTGGAATGTTTGTCAAGCGGCGGTTGAGACGGTGCTTCGTGGTGGTTCTTTAAAACCAATACCGGAGCTTCTTAACGGCGGTGGATTCGCCGGGTTTCCGTCTCCTACTTCCGACGAAGCTTCGGAGATCTGTACGGAAATGTTGAATCTACGAAAAGCTGATGATTCCGGTGATCGGAACATTTATCATCACTGCCGATTCTCAAGCTCTAGAT
>257149069050
GGAAAATGAAGCTGCCATGATTGAAGAAATTGCCATTGAAATTTCCAAAAGATTGATTAATTCCTCACCGTTCAGTGGGTTTGAAGGTTTGATTGGGATGAAAGCTCATATAGAAAAGATGAAACAGTTGCTTTGCCTCGATTCAACAGATGAAAGGAGGACGGTTGGTATTTCAGGTCCTTCTGGAATTGGTAAGAGCACTATTGCTAGAGTTCTACATAATCAAATCTCTGATGGTTTTCAAATGAGTGTTTTCATGAAATTCAAACCAAGTTATACAAGACCAATTTGTTCTGATGA
>258117408443
gtgagttatacaaacaatctttatcatatattatctttgagctaaggcccttttgttttccggaatatacatttgaatttatctattacagttataagatatacaacaatgccagtatgccactaaataaatacaagagttttacagtacctatttagacctagagtccaatctctcatttcttctttgctccttctgtattgttcctgtccaagaattcaagacaaaccttaaaacgacccacaaaagtaaaaactcaggttcatatacaaatgtgtgcttatatgaaacttacctata
>259208514970
ATTCCAGTAACTTATGCGGGAGGTGTGACGGTAATGGATGATGTAGAGAGGATCAAGGACGCAGGAAAGGGACGTGTAGATGTAACAGTGGGAAGTGCCTTAGACATTTTCGGGGGAAATCTTCCATACAAAGACGTCGTCGCTTGGCATCACAAGCAGCACTCACTCCATTGATATCGCCATTTTCACCTTTGCTCATCTTTTTTATTTGCATTACCCCAAACCTTAAGCTTCAATATTTGCAACATTAATCTTCAGCTTTAAACTTTTGTGCTTCTTTCTAAACTCTTCAAGAATTTG
>2601071331268
ATTGTTAAAGACGTGAGATTCACAGTGACTCAAGCGGTGGAGCCTATGGAGAAGAGCATCACAAAGTTCAATGAGAAACTGCACAAGATCTCCCAGAACATTAAGAAACACGACAAGGAAAAGAGAAGAGTGAAGGACGATAGTTGCATGTCATCATCACCCAGTCGGAGAGTGATTCGAGGGATTGATGATCCGCTTCTAAATGGGAGTTTTAGCGATAGTGGAGTTACAAGAACCAAAAAGCACAGGCGTAAATCGGGATACACTAGCGCAGAGAGCGGGGGAGAGAGCAGTAGTGAT
>2611109538826
AGTAAAGCTGAAGAAAACATCTACTTAGGACCACATGGAGCTCCTCCTTCGCAGCTACAAGATGGTGGTAGTAACACATCGAGCCGCAAGCAGCGGTTTAAGCAGATGCTCAAGGAAGCAGATCAGAAAATGAGCGGCTCTGGTCGAGAAAACAAAATGGCTAACTTAAGAGAGCTTGTAGGCGGGGGTGCAGGTGCAGAGAAAGGAACTAATATGGGAAAAGGTGTTTCAAGAGACTGGCTTGACCCTCATTGCCATGAATCTCAGTTCGAGAAACGACGACTTCCATAACGCGAGAAA
>262610120883
GTCTAGCTTCTCCTACTCTTCGCCAGATCCAAATTCCTTGAAGATACAATGGCTGATCCCACGTCCAAAGATGACCATGATGGTGAAGGAGGAAGAGACAAATCATCAACTTTTGTTCAAAAACTTATTGACGTTGAAGAAGCAAAGACTCAAATCATTTACTCTCTACCAATGATATTCACCAATCTTTTCTATTATTGTATCCCTTTAACCTCTGTGATGTTCGCTTCTCAACTCGGCCAACTCGAGCTCGCCGGTGCTACCCTAGCCAATTCTTGGGCTACCGTCACCGGTTTTGCC
>263653621495
CAAACCCTAATTTCAATGCAATCGCAATTCACCATCTCAATCTCTCTTCATCTTCCTCTATCCATGGATCCATAAATCTCTGTAACCTCACAAAAGGTGTTTCCAATGCCAAGCGTTGGTGTGAAGCTCTACAGTGTCTTCTTCAAGTTCCTTTTGAAACACCGTTTACAAAACCGGATTCAATCTTCCGGTGATGAATCTTCCTCGGATCCATTTGGTGTCACGACCCGACCCGAAGAATCCGTCGCTGCTCCGAATCCGTTATTCACCGACGGTGTTGCAACCAAAGATATTCATATC
>264855446
gcatgtttctgcatccttttcctcaatgaaactttttcctcttttaacatttgtttactttaagtcatcgtgagttttttcattatcaaatggttaactaaatttgagagtactattgaatgagatcaattgtgttctaataaaccacgagtagatgttttctagtgagccttgagtgtagaagtatatccttggtataactatttgttggtcatcttacttggtatttcactgttgtctgatgcgtttcgttttctctttgactttcgcataaacctttcctttgactccaccaaggat
>265240520566
GGATTGGTATAATCTTGAAAAGTCCAAGAGAGTGAAGGCGTTTCGTTGTGGGGAGTATGATGCTTGTATTGCGACGGCAAAGGCTACTGCATCGACTACTGGTAAGAAGGCTGTCAAGTATGCCCGTAGAGAAGATGCTATTGCTCATGCTCTTGAGATTGAGAATGCACACCTTGCCAAAGATCACCCTCCGTGTATTGAGAAGGCTAGTACATCTGGTGAAGTTTCCAGAAAGGGTATTGAGGACTCGGGTGATGTGGCAGAGACTGAAGTTGCATTGCAATCTACTATGTCTTTGAA
>266627314558
gtaactttaccttctccgatctctcgaatcggtcttctttgtgctgttttcgtttcttatacgaggatttgagtatttgttgctaatcatcatctagctcgatcgtttaccctagttttcgcttattgataatcgttcgagtttttagttgttcaatttcgttttcctcacttgattctctgtaacattttctcatctcctttgtcgatttcttctcgatccgagaggattatgaaatagcgtaattggtcattcaccgtcttcaatgctcaatttcattacttctgttgtgatttttct
>267618514372
gtaagcaaacaatctccttcacatgttaagagtttgtagtatattaccgtcttaacttcatattttagacttcaaatttgtagtatattaccgtctggcgactattctaatgtcaagaggttttagtattcgttgtatcggttttcatgttcgatttccgcatacttcatttgtcaaagagactgaactgttgaattgccctttttaacatttgagtacattgaaattttatgtcaagaggtttaggactcataggattagttttttttgtttttagttacggcattgttaattcggtaa
>268630913964
gtaaatatctcttccctaatacttttcttctatattttatttgataatctgaaaaaatgtgtggaaaataaacttagggtttgagatttttttgacaaaataaaatccaaattaatatatggtggtcataattttagaaaatttgctttaacatgacacttgaaaaaatatccacatgaattgtctctttcacttcacacaaccttaaatttattgtaagaaaaaaaaagatttagttacatgtactacctaaaaagtattcataattttctgatcgtttttgtcaaactttttggctgt
>2691385726978
GAGAGAAAAAATGGAAATTGGTGGTTGCAAATGGGTGGTAATTATGAGCCAGTAAATATTGGATTTTGGCCGGGGCATAGGTTTCAACAAAGCTATGGAAATTATGTCGAGTGGGGTGGAGAAGTGTACAGGGCATCACTGCCGAGTCCTCAAATGGGATATGGATATTTTCCAATTCAGGATAAAAATTATGATGCATATATCCAACACATATCCATACGCGACCGTTATTATAACATAGACCGCAATGTGGACTATCTCGAAGACTATTCAGACGATAATCGAGGCTATCAAGTGATA
>270708034832
GTTCGACGTCGGTAAATGTCTCAGCGACTAGCAGCAGCGGAAGAAGCGAATATGTGAACGCAGGACAGTTTAGTGAGAATGCTGCAGCACCGCAGAAGTTATCTTTGGACATTGTTGGAAACACTCTAATGTTGTTACTAATGGTAATCAACATGTTCTTATAGCACACAGCTTTTCACAACTTTGCCTAAATTGTAGTTTCTTCGATACCCTTTTGATGTGGTCGTCGGCGTGTTAATTTGTGGTCACCGGCGAGTAAGTTTCTCCCAACCGGCGAATCCCAGCAAAAGAAAAATTAAC
>27170683254
gtaagctttcgatcatttttccccctaataatctaacttttttcagaaatccttagaacccatttgagtttcgttgatgggtattgtccaaaatgtgttgaaaatctgcgaatgtatatatgtacgtgtttaaatgttttgacttttcggatcaaagatttacaatctgtgaatgttgttgactagaacgatctgagaattctgtgtgtgtaacatatgagaattcatcttatgaatcggattttgattcacaactgatattagtatagatcttaaaatattttttaatcggttttatgg
>27239526204
GTGGGAAGGTGCTCCAAGCAAGTTTCCATGGGAGTTTAAGAAGACAGAGACAATATATTTCATGGAAGGGAAAGTGAAAGTGAATGTAGACGGATACGACGAAGAAGAAGAAACCTTTGAGATAGGGAAAGGAGATGTTGTTGTTTTCCCTAAAGATATGAAAGTTGTTTGGGAGATAACTGAAGCTGTGAAGAAGCAATATAGCTTAGAGGAGTAGTGACTTTGTAGAGAGAATTTGAGTCACATTGATGTTTGTTTGTTGTACTTGGTTACTACTTTGAACTAATAATATCTATGGAA
>273387637235
GGTTTAGAGTGACAAATGCAGGATGTTGTGGAGTTGGGAGGAACAATGGACAGATAACTTGTCTTCCAGGTCAAGCACCATGTCTAAATAGGAATGAGTATGTGTTTTGGGATGCGTTTCATCCCGGTGAAGCTGCGAATATTGTTATTGGAAGACGATCTTTTAAGCGAGAAGCTGCTTCTGATGCTCATCCTTATGATATTCAGCAGCTAGCATCTCTCTAAAGAGAGAAAGATCTTTTGGTTGTCTAAGTATTTTGATAGTTCTTCAATGGCAGCTGAGTTTTGGACTCAAGAAGAA
>274687528983
CTCTCATCATCATCTCCAAGGTTGTTCTCTACTCACACGCCTTTCCACACGCTGCAAGTAGCTGTCAAGGACTCTCCTTGCAAGGTGGTTTACATCTGCAGGGACGCGAAAGATTCGCTGGTGTCACGTTGGCATATCGTTTGCAGGAGTCTGAATAAAGAAGAGGACAGAACCATTCTTGAGTCTATGTTTGAGTCCTTTTGCAGCGGAGTCTGCTTGTTTGGTCCGTTTTGGGATCATATCCTGAGTTACTGGAAAGCTAGCTTGGAAAAGCCAAAGCAAGTGCTTTTCATGAGGTAT
>275987339186
AATGCTGCTTATTTAGCCTCGAAGAAAGGCTTAGGAGTCGTAGACGTAGTCAAGTCTGCTCTTACAAATTCCACACTCGACAAGCAATCAACCCAGAAGGTTTTGATTCAGTCGGATGACAGTTCAGTTCTATCTAGTTTCGAGGCTGTCCCTCCTTACACAAGAGTCTTGAGTATCGACAAGGAGATCGGAGATGCTCCTAAGACATCCATCGAAGAAATCAAGAAGCATGCAGATGCTGTCAATCTCTTGAGAACTTCCCTCATCACCGTCTCCCAAAGCTTTGCCACGGGGAAAACT
>2761330725771
GGGAATTTTCCTAACCCTGCGAGCGAGGTCAATGACACTAGCTTTGGCAAAGGCTAAGTGATTAGGAAACACATGGATCGTGACAGAGAACTCAAGCCTTGGGACTCATTATGATCACTTAGTACTCTGTAAGTTAAAGCAAATCAAACAGCTCTGAAACCAAATAAAAATCTGTATTAAGATGATACCATTCTAGGATAGCAATATGTTTTAAGTTATTACAAACACATTCACAAACATCATATAAAAAACGAGGGTATTAAAGAAGAGATATTGTTTAAGCAGCTTTGGCGAATCCAA
>277136098047
gtaaatttacaagttatcttcattttcttatcatttaatgctgtttgttcccctttttttttttgaattctatagatgcttgctaaactaacgtacttttaaagatgaaacttgagacgccatctcattggttttggatatatgtacttcattgacatgtacttacctctcatatatgaatccacacatatgtatactatatatagttgacaacttgacatgagtgtttgataaaagaactaaaacatattaacaaaaagataaagagaaaattcttgaatggatgcgatgtgtcaagca
>278477536455
CAAAAGTTCCATTCTTTTTCACAAAGCCATTGTGCTGTTTTCTCCATTTGGATCAAAATGGTTTGTGTTATCATTCTTGTTTTTGTTTCAACTAAGTGTTCAAAATTCTGTTTATTTATTAAGCTCACGCTTCTTTTGTTTTTCAGGTTGCTGAGAACAATAAAAACAAGGACGTAACACTCTCTGCATCAATGGACAACAACAACAACAACATCAAAGGAACTAACATTCATCTTGAGGTTCATCAAAAGGAACCAGCTTTGGTCAAACCTGAATCCGAGACACGAAAGGGCCTTTACT
>2791256435432
GGACAATACAGTCCTCATCAGATCAAGAACTCACCTGGGTTTCATTAAATGAGTCGCACCAAGCACAAGACGAGTCCGAGCTCTCAGAATCTGTGGTAACACTGAGTTACTCAGAAGCCGAAGAAAGGCTCGACTGGGAGTTCGAGTACATATCCGAGATCCTCGGGTCTGACCAACTGATGGTGAAAGAATATGCTTTGGGGATGGCCACTGACGTATTACCTGCGAGCCTCTTTGATGAAATGGAAGGCCGAGGAGAAGTAACAGCAGCCAAAATCAAGAGAAAGACACTGTTTGATT
>280851139110
CATCCAAGCAAATCAAATACCCAACTCTCACACGTTCTCAAACAAAAACTTCAAAGAGAGAGAGAGAGAGAGTTTTGTGAACTCAAGAAAATAAAAAAAGTTATAGTTAATGGGATTCGGCTTAGAGAGTATCAAATCAATCTCCGGCGGATGGGGCGCGGCGGCGCGTTCCTGTGACGCTTGTAAATCAGTTACCGCCGCCGTGTTCTGTCGAGTTGACTCAGCTTTCTTATGCATAGCATGTGACACAAGAATCCATTCCTTCACTCGCCACGAGCGCGTGTGGGTTTGTGAAGTTTG
>281954819722
TGTTGAATGTTCCAAGCTATGACTCCGTAAGCAAAAGATTTCGCTGAAGAGTGAAGAAGTAAAAAAGATCTTTTTACATCATAAGATAGAGTTGGGACCTGTAGAATAAAGATAGCCTTTTTTTTGGAGATCCAACCAAATTTTTTGTTTCATCTATCTCTCAAGTTTCTGACCTAAGATAAGTCCATGAAAATGGTGACAAATTACGCCCATGTCTCCAATTTCGTTGTTGCGTATTTCTTCTCTTCGGTTAGTGAATAATGATTGATACGTTTACCAACTTTTTTCAGCTTCAATTTT
>28226418870
GATTTCATCAATGTAGATGGGGATACCATAATCTATCAGTTGTTGAAGATGTGGTGGATAATTACAAAAAGGCTAAGATCCCACTTGATGTGATTTGGAACGATGATGATCACATGGATGGTCACAAAGATTTCACGTTGAATCCTGTGGCTTATCCTCGTGCTAAGCTATTGGCGTTCTTGGACAAAATCCACAAGATTGGAATGAAGTATATTGTGATCAATGATCCTGGTATTGGTGTCAACGCTAGCTACGGTACATTTCAGAGAGCCATGGCTGCTGATGTGTTTATTAAGTATG
>28320547826
GTAACATCCCATTTCCAAAAACATTCCGTTTCAGCTTCAATCGAAGAAGACGAACTAGAAGAAGAAGAAGAAGAAGAAGAAGAAGAATAAGAATCACAATCACTCTTTTTGAGGAAGTTAGTTAGATTCTCAATCTCTCCGGAAACAATCATGGCTCGGCCTTCGTCGGCGTCTGCAACAACGGCAATTAGACCGGAAGATTACTCTCACAGTCCAGTTCATTACGCCGTCGTTTTGGGAGATCACGGTGCACTGACTCGTCTTCTCTCTTCCTTGCCGAAGCTAGGAGATCCTGAACAG
>2841181911360
TCTCTTGGTCCTGATGAGTCTTCTTGCTTCAGTCCATCAATGAGATCAACCATTGGGGTTAAACAATCTGTCGACTACACTGTGGTTGAGCTAACAGGAACTGATAGACCCGGTTTGTTGTCTGAGTTATGTGCTGTTCTTATGGACCTCCAATGCAATGTGGTAAACGCTGAAATTTGGACACATAGAGCAAAAGCAGCAGCGGTTTTGCAAGTGACCGATGAAGAAACGTGCTCTGCAATCACTGATCCAGAGAGGTTGTCCAAAATCAGGAAACTTCTTGGTTATGTGCTTACAGGT
>285117116052
GAGACGATGCTCATAAGACGAATGGTTCTGCCAAACCTGGTGCTGGTGGAGACGATGCAGAGGTAAGTATAAGAGATTCCTTTACTCGGGGTAAATCAAATTAAAATAAGCCGATTTTGATTCAAGATTTCTTTGCTTATGTTGCAGTGATATGATATGTGTGCACCTGGACAATATGTTTCAAGAACTGAATGTGCGGTGAATAATAGTGAAAAGTAGAGTTTCTCTGTTCCCTATATCATGATTGTCTATGTTACTTGTACTCTGGTTTAGCCCTAAATGTCTCTCTGGTTTGAATGT
>2861581640673
TTTCCACTCATGTCAAAGAGCAGGAAACTTCACAGGTTGATTACAGAGCAAGAGACTAGATCTTCCTCTTCCATGGCGCTGATAACTGTAATAGACCCAAAAGTAGAAGAGACTGACAAGAAAGGTAAAGGCCATGAAATCGAGGACGATAAAGAAGAAGAAGAAGTGGAAGAGCAGGAGATCGAAGAAAATGGTTATCCTCACATCAAACTCGAGGATTTTCCCGGTAGTTCAGAGAGCTTTGAGATGGTGGCGAAGTTCTGCTACGGCGTCAAGATGGACCTCTCTGCTTCCACCGTT
>287207610647
AAAGAGGGAATTCCAGAGCTATCAATGGAAGACTACTTCTCGAAAAACAACGAGTTTGCTACATGGCTGAAAGAAGAAAAACGTACTTACTTTAATGATCTCACGACCGAAGCTGCACGAGGACTGTTCTCACGATTTGTCAAGAGATGGAACAGAGGAAAACTCGAGTCTCGATACTACGAGGGAATCTCCACTGCCCCACGAACAGCTCACGACTGGATGATCAAGCGTAGGTGAAAAAAAGCAAAAGCAATACCTTCCTCTTCTGTGGTTCGCCGGTTACCTCTCTTCTTGCTTCTT
>288864838571
GCGACAATTGCTCGAGTAAATGCAATGGCTCCTTCTAAACTCACAGGTACGATGGCTTTCATGTTCGAATCAGCATTGATCCCTAGAGTCTGTCATTGGGCTCTGGAGTCTCCTTTCCTGGATCACGACTACTACCAGTGTTGGATTGGCCTCAAGTCTCATTTCTCGCGCATAAGCTTGGACAAGACAAATGTTGAATCAACAGAGAAAGAACCAGGAGCTTCGGAGTAAAGAACACATAATTCACCTGCACCACTTTCAATACCCAAGCTGTACAGACTTTTCACCATATACTTGTAT
>289189225156
GTTACTGAACGACAAATCCTTTTCAGTCTCTCCTCTTTCTCTCGACAGAGCGATTTCAAGTCTTTCTCTCATAGATTAGAACTTTTTGCGATTGAAAAAACTCTTGTCCGTTCAATTTATAGTTTAAGATAGTTATGTAGTTTAGGATCTCGTTGTTTTCTTCTATATTCTCGTTAGTTGAGGCTGTTATTTAGGGTTTTAGGTTTTGTCAATTTCTGAAAGACTTATGACAGAGTCTATTGATTTAAATCGATCAGAGTCCGAGTCTGATAACAACACCGACGACGTTACTCCTATTTT
>2901456936318
GATGGGAAATTAGCTTTGGACTTGGCTCTGTGCTTTGGAAGAGATTTCAAGTCATATGATCTGGTCAAGCTATTGAAGATTATGCCCACCGGGGATATATAGAAAGAGCTGGTGAGATTTTGAATGATCAGGTTGAGATTACTAAACTGCATTTGCCATTGCTTGGTTTGATTGTAATCTACACCGGTATAAGTGGTTAAGGTAGAAGAAACCCGATTGAGTTTGTAATTACTGCTTTTATATATTCGTGGATGAACTTGTTATTCGGGTGTGTGTATCATAATGTGCATAACAAAGATA
>2911567411977
gtatgtctgagttttagcctattttgtatgcatgcttatacctactctatgaggatctttgtaattggttgttcgatcgatttgctgtgtacacatctgttccatgtggcattgatagttgccattttgattctcgttgaaatatttgatacagacaaacctcacggaatggtctggagctagcttgccacttcaggtacagtctttattattaattgtttcaggaaattataccccttttttattcatgtgagtaaaatttctgcggtaattatttaataaatgaaaacacttctacgg
>29291714581
ATACACAACCCCTCTTCTTCTCCACCTTCTCTCCATTTTCTCTTTCTCTCATATCTCTCTGTCTACTTCTACTCCTCTTTCTCCATCTGCAACTCATATATTTCCAAAAAGTGATCAAGATCAACAAAATATCCGAATCTTGATCCGACCTTTCTTTCTTAGCTTAACTTCTTGTAAATATATATAACTATAGTCTATACTCTATAGAGCATATATATAAACATGAAGCGAGGTCTAGATATGGCGAGAAGCTACAATGATCATGAAAGTAGTCAAGAAACCGGACCCGAATCACCAAAT
>2931154024152
GTAGAATCTGTGAGACGTATTTTTAAAAAACATCCAGACATTGCAGTAGGATTCCAAGTAAAGAACCAACATCTGAGGAAAACATTCATGAATTTCCTTGTCAACGTAATTGAGACGATGTGCCAATCTCTCCAGGAGCTCTCAAATGAAGATCTTGTGGAAGTAGACATTGCGTTGACATACTTGAAAGATGCGGGATTTAAGGTGGATTGGTTAGAGAAGAAGCTGGACCATGTGAAAGAAAAGAAGGAGAAAGAACAGTCTGGTTTGATCATACTCCAAGGAATAGAGCAACAACTT
>29411038705
gtcatcactcttatcttagattctcgatttttcgaattttgtgttgttgctggatcagtaggtaatgtgatactgtgctggaaatggtacgattctggaatttgattgtggatttaaccttaaccaatggagggctttgctttgtttccatttttcttctattatcttacattcattttcaatgtataagatatgattcatttcatttgtatagttatgatgatgtttatgtttgtggtaattgatgaattagaatgttttaggcatgagtacacattgttttttttggtaaaagaaaca
>29526242021
TTCATTAGATAAGGCAGCAATAAGGGATCAGGAAGCGGGAGTTACCTCGAATGTATTCAACAAGTGGACACTCTCAACACTAACAGATGTTGAGGAAGTGAAACAAATCGTGCGAATGTTACCAATTTGGGCAACATGCATCCTCTTCTGGACCGTCCACGCTCAATTAACGACATTATCAGTCGCACAATCCGAGACATTGGACCGTTCCATCGGGAGCTTCGAGATCCCTCCAGCATCGATGGCAGTCTTCTACGTCGGTGGCCTCCTCCTAACCACCGCCGTCTATGACCGCGTCGC
>29668414563
gttaattaagatattagctctttctttaattatttcagttgtttcggattaagataccacaacgaattttatttcaaaaataattgatgatgaataaactggcttgtatcgttttctataatatttcaaattattaatgctagatcctaaaatattcatggctttgagtttaaaattagttgctaagaaaaaacgatttaactcatgtatttattggagactggacagttctctaaaatactatatttttaactcttcgttcaaaattaccgttaaaatttttatttttcaataatacca
>297133552181
gtgatgctaacacaagattattccacagagtggtgcttgctcattaggctcagaatcttattaagtttctcagaagggataatggggatcgtgtggttaatgttgatcagatcaaaggcatgattgttgagtactattctaatcttttgggatccgaagatagtaccaccagaccttactcgcttgatagaatttaggagttactgataagtgtgtattttgcatgttttgagcatccatttgtcatcactttagcatcatatcatcactgttttataccatttctcatcatttgtcatc
>29899002590
GTGATGGTGAATCCGGTTCTCAAGGAGAGAAGCAACAAGAAAGCTCTTTTCTTTGAAGGATGCTTGAGTGTTGATGGATTCAGAGCTGCGGTGGAGAGATACCTTGAGGTGGTAGTGACGGGCTACGATCGTCAAGGAAAGAGGATTGAAGTGAATGCTTCAGGTTGGCAAGCTAGGATTTTGCAACATGAGTGTGATCATTTGGATGGTAATCTTTACGTTGATAAGATGGTACCACGCACTTTTAGGACAGTCGACAACTTGGACTTGCCTTTAGCTGAGGGCTGCCCTAAGCTCGGA
>2991199614460
ATTTTTCATCCTAATATAAGCGAAATTGGAGAAATCTTTGTTGATATATTGGGATCACGATGGTCATCAGCCTTGACCATTAACTTGGTGTTGCTCTCTATATGTTCGATTTTATCGAACCCGGTTGAACCGTTATTGGTTAGCAATCATGCCGCGAGACTGTACCAGAAAGACCGGAAAGCTTACGAGAAAGTTGCGCGAGAATGGACTTTGAAGTATGCAAAGGGATGATTAGTTGTTCTCAAGTTTTTTTGATGTCTATTGCGATTAAACTATATGACTTCTGTTTTGTTTCGTCAG
>300177825635
GTTATATGCCTCCTCCAGGAGTACCACAGATGATGGCACCGCCTGGTGCTCCTCTACCTCCACCTCCACAAAATGGTATTCTGAGGCCACCAGGAATGGCTCCCATACCAGGTCAAGGTGGCGGACCACCAGGAATGGCTCCCATACCAGGTCAAGGTGGCGGACCACCTCCCAATTATAATGGACTACCTCCTCCTCCTCCTTATCATACAAATCCAGCTGCTCCACCAAGTGGTAATTTCAACAATCCAAACCTCAACAATCCGAATCCCAGTGCTGAATCTCCTGAAAGCAATGAGT
>301854116566
AGAAAATTGTGGAGCTTTTGGAGGGAGCTCAGTCACGGTACACTTACATATCGGGATCGTGAGGTTAAGCGTTTTACTTATGGTTTATATGCAACGGAAGAATATTGCCATTGTTGGAATGCTTTTTCAGATCATCAAAGGCTCCTACAGATTTCTTAGGGAATGGTTTCAGGCTTTTGTTAGAAATTGTGTTTATTGCAACAGGTAGAGAACATAACCATAGACAGATGTATCTGAAGAGATAAGCTTCTCTATGTCTAAAGAAATGGACCGATACGAATAAAACAAGCATCATTAAAG
>3021225210582
ATGGAAAACAAAGATTTGATTAGCCAATTATTGCCGGACCACGTACTGCATGAGATACTCCTAAAACTTGCGACGAAAGATTCTGTTAAAACCAGTATCTTGTCCACGAGATGGAGATATATTTGGCAACGTGTTCCTGGATTGGACCTTAACCAAACTAACTTCAGATACAAGGGGTTAAAGGGTTTTGTCAACAGGTTTCTAGATTTGGATAAGAAATCACTCATATACCAATTGAAGTTGGAATTTGACGGCAGGAAGTATGAGACTGAAGGATCCCTTTTCAACAAGTGGGTCGAC
>30325640613
GGATCGATTGGTTGGAGTACAAGAAGCAATTGAAGAGGAGTGAACAGTGGAATGTTGAAGTCTACTAAGGAAGCTTCTGAGGGAGTAATTATATAATGTAGATAAAAAGCTTCTGATGCATTGTGAAATCTTCATATCTGCTTCTTTTTTCTTTCTCAAGGATTTTCAATCAAAACATTCAAAAGAGAGCATCAATACCACCAAACTACTCTTTCTCACTTGTTGTTCATGTTATATTTCTTGCAACAATATAGTGAGTTTTGTGAAATATGTTTTTCTCATCTCCCTTTTTGAAGGGCT
>304549020672
CTTCGTGAGAGATGTCCAGGAAACAGAGGAGCAACAATATGGTACGACCAATGTCTTTTGGAGATTTCTTCGGTGGATTCCGAGGGGAGGATCCATTACAAACGTATGTTCTATATGCAAAACCCGACGAACGTCACCAACGATCCCAAACGGTTCGAAGATAAAAGAAGGGATCTCCTCCACAAGCTAATGCTGGAAGCCACCAAGGATAGCAAGGAAAACGGCGCCAAGGGACTGTTGTACGCAGTGGGTGAGATGAGGATTGGAAGAAATAAGATGTATGCAATGGTGCAGTGTACG
>305128074
AATGATCCAGCCAATGATGGAGATGAACAATAAGAAGCCAATGATCATGTTCTTGAGATAGTTCCACTGTGAATTCCTTTGACTCATCTCCTCTAAAACAATCCAGTTATGATGCTTAGTTGGAGCTTTCTTCTTCAGCCATTTTCCATTCCCACCCGTTTTTCTATAGACATATCACCTGCAACCCCAAGTCCATCATAATCCACAGTTGAAGATGTATTGTTTGAGATTTTGTATCGAAGTCATGTTACGCAGTGACATTGTTAACACCTTTTCATTTCCTTGCAAATGCAACTTTGG
>3061130140326
GTACATTGTTTCAGATTGTGATTCAGTAGATGTCTTGTATAAGAACCAACACTATACAAAGACTCCAGCTGAAGCTGCAGCCATATCTATATTGGCAGGTTTGGATTTAAACTGTGGTTCATTCTTGGGTCAACATACAGAGGAAGCAGTTAAGTCGGGTTTGGTAAACGAGGCAGCTATCGATAAAGCGATTTCGAACAACTTTTTGACCCTTATGCGTTTAGGATTCTTTGATGGAAACCCAAAGAACCAAATCTATGGCGGGTTAGGTCCTACCGACGTTTGCACGTCTGCGAATCA
>307476632802
TTCTTGAAGAACCTTTGGAAGCTTGATTCAGAAGTGAAGAATCTGATAGACTACTACATAGCCACCTCGGATTATAATCATTCTTTGGAAACCTTTTTGTTATGGGCTCTTGAAGATCTTTGTGTATTCTCTTCTTACTCCTGCAGCTTGTAAAGAACCAAGTTCATGGAGTCTCTCTCCTTGTAAAATGGTTTGGTTGTTTCTAAAACCGATTCAGAGTCTTTGACCTGAACATATGAAAGTATGAATGACAACATTTAGGCTCAGTGGGAACAATTGTTTCTCTTTCTTTGTATAGGA
>3081141211681
CAACAACGGAGGAGCCATCCTCGACGGAGGAGCCATCATCATCAGAGCAAAATAAGGCAATTGAGGGAGGAGGAACTGAAGAACCAATCCTGGCCTTAACTCCGGTTTTAGAGGCAGTGGAAGAAGAGAAGTCTTACAAGAATGAGGAAGAAAAGTCTGAGAAGGATGAGGAAGAAAAGAGTGAAGAAGAAGAGAGCGAAGAAGAAGAGAAAGAAGAAGAAGAGAAAGAAGAAGAAAAAGAAGAAGGGAATGATTGTTGGGGTCGGATTTCCCCAAAAAGACCGAGCCGAGCAAGAGAGA
>309762123915
GTGTACCATCTTCTACACAACGGTCCGATATACTTCACATAATTCTCCGTGGGATGCGGCATTCACTTTCAAACATCCAGGTTGAACAGCTTGCTATGGCAACCCATGGTTTTGTTGGTGCAGATCTGTCTGCACTGTGTTGTGAGGCAGCCTTTGTCTGCTTAAGGCGGCATCTTGATCAGAGTTCCTCTTCTAGCAATTTGCCCCTTGAAGAAGCACCTATTGCTGAGTCCTCGTCAAATATGTCAGACATATCATCTGATAGTTCGGATTCTGCATCGTCATGTATCACAATTTCAG
>31068017687
CTATGTTGACTCCATATTTTGACAACGTGACTGGATACGGAGTGGGGTTGGGAGCCAATCATAATTCGTCTGCCATGTCTGTTTTTTTTAATAATTCCAATTCCCTCAGTGACAGTGCGGATAACTATGTCTCTTCTGCACAAGATTGCTACAATACAAGTGGTACATCCTTGTCAGACCATACCCCCAATTCTGTTCAGAATTTCGCGTTTGAGTTCTTTCCTAATAAAGAAGAAGCTGTAAATGATGTTGAGAGTGGAGTAAGTGAGTCTCAGTCGGATGGTGCCAGCCGGATGATTT
>311651413677
gtaaggatctctctcacttctagattctcttcattccttttctttgctaactaagagatacgctcttctacattctaggtgtttcaactcgcctttgcagcatagtttattgatatgtttcttaaactagagatacagtagttctaagattcaacattattttcgattttgggaaattctcctcgacaaaatatctaatttttggctgataggaactacactgccttgattccacctctgcttaaagaaatttcattattgttttgttttgatgcttgagttccagatcacttttattaa
>3121010231
CTCCTCTGCCTCTCATCTCTTGTTCTCTCCGCCCATCTCTGCTCTCTTTTATTTTCCCAGAAAGTTTTTTTTTTTTTTTTCCGAATTCCGTTAATCTCATTGGGGTTTCCATTGATAGCAATGGCGACGGCTTTCGCTCCCACTAAGCTCACTGCCACGGTTCCTCTGCATGGATCCCATGAGAATCGTCTCTTGCTCCCGATCCGATTGGCTCCTCCTTCTTCTTTCCTCGGATCCACCCGTTCCCTCTCCCTTCGCAGACTCAATCACTCCAACGCCACCCGTCGATCTCCCGTCGTC
>3131156129606
GTTTTAAGAACATGCCTCCTAAAGAGGAGAGTTCGAAAGTCACTCGAAGAAGCACTAGGTCATCAGCTTCTGTAACTGTTGAGAACTCAGAACCTATTGAATCCCACACACCAACCATTGATGATCTCACATTTGGGGAAGAATCAATCACAATTGATGCTGTTCTATCTAATTTTCCAGGCAGACGCTCTCAGATTTTCGACTTTATTCGACTTATGGGGCCGTTAGATTGCCCTACTCTTCCAATAATGATCTATGGAGGTGCTTCTACGGGAAAAACCAGTGTTGTTCTTCAGGTGC
>31446412987
gtattactaaaattttatcttctccatgtttaaactcttgtggtgaagcattgcttagttggtagccacaactgtcttcatggatagttacatttctagtttcccttggcatacatatattagacattatgaaaatattctgtgtgcgtctgacaatggtcagtgctgatgttatctagtgaaatgtcattgttgaaatgcatgtagctccgttttaggaataaaagtataagaaaactaactttgtttaaaaaatcagtttttctgatgtatccatccagatctgttagatggataagt
>31591005838
gtaacttctcttgttcactttaatctcatccgaatcggaattgcgtctccggttagttccattagcttgagtatagcatatgctttgggttgtatgctattagattgactttgcagaacaatgcgtatgagagatctataatttgaaggagattatgtttctgaggaatgaggaattttagctgcttgttagttttgcgaatctctggaccatatgttttgattagatctttgatctcttggcttttatatactgaatctgaatttttcatcaagtagagaatatttatggttagttatc
>316498214737
gttagtttccgtttctgaattacaaatactttcttatgaaaagcaagacgacttctatgatttgctcgtgaccacaaaaaatagtagtcatatggtttatgctaacaaataaaacaaaggatgctaattttcattgtttagtagacgttgattattcttttttgtttttttgttctaaaattttcattcttattaaaatagatattaatcaaattaattcatatatcaagtttcgatagaatcttttttggcctattaagtatgaaaattgtggcgaccgtgtgtaaattttataaatca
>317623210940
gttaggattttcagttttgagtgttttagggtttatagagttctaaaaggcagtacctttgacaattctttgcattgcccctatctgggagattgatttagagtacaaatgagttctaaaggtagtacctttagacaattctgttcattgcccccatatgtgatattgatttagggtacatatgagttcttaaggcagtaactttagacaattctgtgcattgcctccatctgtgagattgatataggggacttcttaaggcagaaactttagacaatcttgtgcattgccctcatctgt
>3181407313807
ACTGATGATCCTGCACAGAAGAATACGCTTCTTGTTTTCAAGTTTCTTCCACTCATGATCGGTTACTTTGCATTGTCTGTCCCATCAGGACTATCTATTTACTGGTTGGTTTCCCTCTCCTTGAAACTTCTCATCTAACTGTTTTATCCATGCCCTTGATCTACTCATTAAATGGAGTATAAGAAAGATTTTCTCTAGTAATTAACCTAGATGGCTTCATTCTCAAAATGTACGTAAGACGGGTTAGAATTTCGAGGAATACGAAGCTTGTTTGATAAGGAATCATCTAGTGTGACTACA
>31987798852
gtacgttctatgaatattataattactttgagtcaaagcaaaaaattatcaaaattacttcaattaattagattcctcatttacgaatatgcatgccaatttgttcaaattaatcgttttctgcttataagttgtctcgtaataaatttattttgatacaacaattataagtaaattaaactgttacgtttaacgtaatctttgttcacacgtaatcagattaatcatgcatgaatactaatttacaccttaggctataaaattttattttcctccaaaatacacctttttcatgttaga
>320317811468
GTACGGAGTGTTGAAGATAAGAGAGTACTGCCTGGACTTGGTTGCTTGTAATTTTGAGGCATTTGTTGAAACCCACGAGTTCAGGGCAATGTTATTAACATTGCCTCCACCATCAGGAGACTCTTCACTTCGAACCACTGTTCCAAGTGCACCAGGTGCCATGATGACCACAGACCAAGGGAATCTCCTTGATGATCTGAGAGAGAAGTGGCTTGAAGCAGAGGCTTTAGAGCTTGACATGAGAGACGAGAGTGCTTTGATTTTCGATAAGCGCCTTGCAATGCTTGTGGAAATAGCAGA
>32145738785
GGTTTTCGATTTCGTGAATCCAATTTTTGTGTGTATGTATTCGCTTCGTCTCTCCATTTTTCTTCGTCTTACGTTTACGTAATCCAATGGCGATTAGATCCTCGGGAAGAAAACTATCATTTGAGATTCTCAGCCAAAACAGCTCCTTTGAGAATGATGATACATCAATTCGCCGATCCAGCTCAGATCCAATTACCGGAAACGTAGCTTCAGAATCACCTAGAGACTACGGGAAACGAAAGAGATCGAAGAAGAAGAAGAAGAAAGTGAACCAAGTCGAGACTATTCTAGAGAATGGAG
>322835537369
TCACTTGCAGGGCTCAGGAATATGGATTTACGGGGATCTAGAAACCTGAAAGAAATCCCAGATCTTTCAATGGCCACTAATCTAGAAACACTTAAACTCAGCAGTTGCTCGAGTTTGGTGGAACTTCCTTCGTCTATTCAGTACCTGAATAAGCTGAATGATTTGGACATGTCATACTGCGATCATTTGGAGACTATTCCCTCTGGAGTTAACCTCAAATCTCTCGATCGTCTCAATCTCAGTGGATGCTCACGGTTGAAAAGTTTTCTTGACATACCAACCAACATCTCATGGCTTGAT
>3231464739962
TCACACACCCTCAAGCTTAAACCCTAGAAATCGTAGAAAGGTGAAAAAAAGGCGGAAGCTTTACTAGCTTAACAATGGCTGAAGAACAAGAGATCGTCGATTCCCTGTCAGCGGAAGTGAACCCAGACCAGAAAGTGGACATGGAAGTCGAAACCGCGACCCCGAAAGCCGAGACCGGCGATGAGAAACGTGAGAGAGAGGAGACAGAGGAAGAAGAGAACGGAGGTGAATCGAAGAAGCAGAAGGTTGGAGAGGAAGAGAAGTCAGGTCCGGTTAAACTTGGTCCCAAGGAGTTTGTTA
>324994131999
CTTGCCGTTCCATGCTCCAAGTAAGGACCTGATTTCTCTCGTTTTCTCTTTCTCTCTCTCTCTCTCTCATTCTCTCAACGAAATCTCGATCTCGTCGAGGAAGAAGAAGAACCCAGATCAGAAAACATAACAACAATGTCGTCGTCTGCGAAGAAACAAACCCTGTTCATATCGACATTAATCATCTCATGGTACTCTTCAAACATCGGTGTTCTTCTCCTCAACAAGTTCCTTCTCTCGAATTACGGATTCAAATTCCCGATTTTTCTCACAATGTGTCACATGTCCGCTTGCGCTATC
>325325732944
CTAGTGATCGTTAACCCGAAATGGCAAGTAATCCACAAGCTGAATCAAGCAAAGTTCGTCGACAGAATCGGTGGCAAAGTTTACTTGACGATCGGCGAAGCTCTTGATGCTTGCTTTGGATTAAAAGTTTAAGAAACAGTTTTCAAAGGACCAGTTGTGTTACGGGTTATTGCATGTGATGAATTTATGTGAGTTGTTGTGATTTAAATAATGTGATGCGTGCATGATCATGATTAATATTTAAGTACGTATGTGTAATAGAGTGCTTGGTCGTGACTGAATAAAGTCATGCAAACTATA
>326101962406
gtaaaaatggcggcggttttggtgtttgttcttcacttaatctgtgttcgatctgcgtatgaactcgatttttccactcgattgggtggatccgcttcgttttggtgttatggttcactgatagtgttgtatgtttagttgatctttgcgatttcggatctattagcttcgtagctgttttggtgtgtgtgttcgtcttcgaagatatttaggttttttttttttgttgcttcaaatttcttactgtttcgtgcttgttttcttacttcgttttctgtttaggtctttgattgtttctta
>32753889253
TAACTAATACGCATTGAGTTTCGTTGCTTTCTCGGGAAAAATCTCTTTGTAACTAAACTTTTATGTACCTACTAAAAATCTCATGTTGAGATTCTTCAAGACCGACCATAGATTGTTCCATCGAATCATCGGGTACACAAGACCATTCCACGGTCTAGCTAAAACCCAAAACGCTGAGATCGCTAGACCAGGTTTGGTTGATCCAAGCTCGCACCCGTGGCCCGAGTGGCTAGATTTAATGGGGATGCTAGCTAAAAAAGGTTACTTTGAAGAAAGCTTGATTCCATTGATGAGTTCCAA
>32850439547
ATGTGTGGACACGTCAGCACTTCTATAACCTCCGGCGACAACTGTCCATGTTTTCTATACTCCGACGACATAGTGGCTCCTCCTCAGCTGCTTGATCATCATCATCATCAGTTCCCGCCTCCGCCTTTGGCGCTTCTTATGATGAGCCAAAACTCTCTATACGCGGCCGAGGCGGTTTCAGGGTTCGGTTACTTTGATTCCGGCATGAACGGTGGTGGTGGAAGCAGCAGCTGCGACTCGCCAAGCTCTATGGGGAGTGGCGGAGAGAGTCTTGTTATGCAGAGGAGTGTTAGTAGCCAT
>32949231581
ACTGCAGTGGTTATGCTCGGAGATGAGGAGATTCATTTAGTGGCGATGCCGAGTAAGGAGAAGAAGTTCCCGTGTTTTTGGTGTTTTTCGGTTCCTTCAGGTCTTTATGATTCGTGCTTAAGGATGCTTAATACTCGGTGTTTGTCTATTGTGTTTGATTTGGATGAGACTTTGATTGTTGCAAATACTATGAAGTCATTTGAGGATAGAATCGAGGCTCTTAAATCTTGGATTTCACGTGAGATGGATCCTGTGAGGATTAATGGGATGTCAGCAGAACTTAAAAGGTATATGGATGAT
>3301036018793
ATGTTGGATCCATTGACGGCTCTAATGTATGCTGTGCAAGTTATGAACTTTCTGAAAACACTTATTGTGAAGACGCTTAAAGACCGAAAAGAATCTAGAGATAAGTTGGTTCCAGCCTCAAATCCAAGTCCTCGGGACCATAATGGTGATCAGAGCAGCAGTAGACAGTTGTTACATCTCATGAAAGCTAACAAGGAGGAAACTTTAGACAACTTTGAGGCGGAGATGAAAGACAAAGAAGAGTCTGCAGATGAAGAAGAAGAAGAATGTGCCGAATCTGTAGAACTTGTTGACATAAAA
>331438413423
gtatttattaaattttgacttatgtatacgtaaaacagaaaattttgacttatcgtagtaacaactatatacttactataatcgcgtcggttatctaaagaagtataatagcttcattttatatcatatagatcgcatgatcccatcgcaccaactaagctacttttaattgcaaccaccatttagaatcctttatacattgtggagggttttgtgtagacagacatttgtgttggtatctcttcggctccacgtgtcgtgagaaattagaatcattgtaatggtgggattccaattgaa
>33260345279
gtaggacattcttaaacatcctttctacatagactaatcccccacaggaaaagtgttctggaagaatatgtacaaataaatttctctaagctataattaaatttagtattgtcagtggaaaatttcattatatatcatgttggctagatatatttgcttacattaggaatgttgtcttcctagggaatacgtatagttaaataagaagaggaatagataacacgaggatattgtagcatatgttactatggtttatcaggagtactaatcaacaataagagtacagtgggattttaagtc
>333266633455
ATGTTTATCTAGCTGGGACTGTGATGTTAATATTTAGTATGGGTTTGTATGGACTCTTCATCAGTCACTCGCCTCATGATGTTCCACCGGAATCCGATCGTGCCCTTAGATCCTCTTCCCTCTTTGGTATGTTTGCAATGAAGGAGAGACCAAAATGGATGAAGATCAGCTCACTTGATGAGCTTAAAACCAAAGTGGGACATGTCATTGTTATGATTCTGCTAGTGAAGATGTTCGAGAGAAGCAAGATGGTTACTATCGCCACCGGTCTAGATTTGCTTAGTTATTCCGTTTGCATCT
>334102299780
AACTTACTCCGGCCGAACGAAATCGAAGAAGAGAGAGAGAAAGAGAGTGAGAGTGACGGCGAGGAAGAAGAGAAATGTGGTTCGCCGGCGGTGGTGGTGGACTGAGGAAGCTCTGCAGAGCGTCGGCTATTTTCGATAATGAGATAAGTTATAACTCTTTGTTGGTGAGATACATGTCCAGAGAACGAGCTGTGAACGTCCGGAAGATAAACCCTAAAGTTCCGATCCAAGAAGCTTACGCCATTTCTAATTCTCTCTACGATCTCTTTAAGCTACATGGTCCTCTCTCCGTTCCCAACA
>3351212925797
ACGACTCCAAAAAAAAAAAAAAAAACAATCTTCTTTTACTTCTCCTAAGAGCCACACCAACAACAATGGCGTCTCTTCTCGCAAACGGTATCTCCAGCTTCTCTCCACAACCCACTTCCGATTCCTCAAAATCACCAAAAGGGTTTCACCCAAAACCCGAATCCTTAAAATTCCCATCTCCCAAATCCCTAAATCCAACGAGACCGATCTTCAAACTCAGAGCCGATGTTGGAATCGATTCTCGTCCCATCGGAGCTTCTGAATCATCATCATCAGGTACATCAACCGTTAGCTCAACTG
>3361384428712
GAGTCTGGTTCGAAAAGACTGCTTCAATGAAGCCAAAACTATCCAATAACTCGAAATTGACTACTCTTTTCTTTTGTCTCTGTTGTTGATTCGCAAAGGCGAAGATTATCCATCTTCTCAGTTACTCCTACTGGAACCAAAAGCTCAGAACCTTAAAACATGGAGTCTCTATCTCTTCCCGTTCTAAATCCTCTGTTAGCTTCTGGTTCTAATCTTTTTAGAAACCAGCACTCGAGGATGACCTCTTCAATGGTATCTTCACTTAAATCCCCCATTGGAGGCACATCGCTCTCCACTGTT
>33758814287
TGGATAATAATCTGTTGGAGTGTGAACACTCTGAAAGATTCTAAATCATCCAATTTTATGTGAAGAAATATGTAGAAAAAACAAACAATGGATGAGTTATAGGTTTGGTTAAGACTTGAAAAGTCATTGATCACGGCTTTTGTCCATTATTCCGTGTTTAAAGTAATTTACATTCTCTTTTAAGATCTCTCAGTCCAAAGACAATGCAAACAATAATAATTTCTCCACTTGTTTCTCATCGTCTCTGTCTTGCTCGTGCTGTTCCTTGCAACCGTCTTCTCAACAACCACCACCGTGCTC
>33847003998
AGCTGCTGGACGAAGTGGCGGGTTAACGAAGAGTACCCAGTGAAGGGAGATTCAAGAAAATAACAAGTAAAAGAATGTCCTTGGCTCTTGTTATTCAGCTGTTTTAACCTTATATCATGGCTTTTACTTTGTTTTTGTTTACCTCATGTGATTGGTTGTATCACCATATATAACTTAGCATGCTGATAATCCCATCCTCACACCTATAACCTAGTAAAAAGATAAGAAAGAGAGTTTGTGACATAGATTTGGTGTTAAAGTGGTTAGAGGGAGGAGAAGAAAAGCCGAGGGAGAGAGTGA
>339793613389
gtaggatatagctgtttgcctgcttcttttttgctaatccatgaaaattcaaaatttatgcataaatatgttatgcaattcccttttcacatatactctctaagactactgatctccttaaacttgtttgctgggctcatttatttctgtcataattaagtccatcactcctatcaggcatatgctaagccttctttcgtttctgatatttttttcaagtcctgattcgtaaaattttatgagctctgtgacctgtggatactacgtaagtaatcatgatcaattaaagtaacgaaagtg
>340666233412
ATGGTTGGGAGAGTCAAGGTCCCTTGTTGTTCCGTGTGCCACACGCGGTATAATGAAGATGAGAGAGTTCCTTTATTGCTTCAATGCGGCCATGGCTTCTGCAAAGATTGTCTTTCCAAGATGTTCTCTACTTCTTCCGACACAACCCTCACTTGTCCCCGGTGTCGCCACGTGTCTGTTGTTGGGAACTCTGTTCAGGGTCTCAGGAAGAACTACGCTATGCTTGCTCTCATTCACGCCGCATCCGGCGGCGCTAACTTCGATTGCGATTACACGGATGATGAGGATGACGACGATGAA
>34164415714
gtatatcctcacttccttctgtattaccttgtggagtttggatgttgttttcggattctatggaagactcataatgatttgtgaagtcaactagcgactagcgtctttagtgcttagtcaaccttggtttttcaagtgtctagataatttcatctgcactaaacggtagtgaagtcttagtaagttgacagttctgacaatgttttagttagttatctcaacctccacaagaattagcataatgctccgtccaagttcataatgaccttgcatttccctagatttgagattacgagtctt
>3421009022775
GGGATGGGTAATACGGAACTACAGTTTGAAATGGCAATGAGGGACCAAATTATTTACAACCAAAGGGAAGCCCAGAGAAACCTATGGAATTTGCTCATGGGTTTAGGAGTTGAAGAGAAACAAGTGTTCGATCTCGCTGCAAAACAAGGAATCACAATCGAAGACTGGAGTAGTATAGCGTTGTTTCCAGGACTTCCTTACCGGAAACAGACACCGAGTTTCATACCAGCAAACATCCCTTTCGTGGGCCACTCATATTCTAAATCCTCCTGCACTTTCCAGAGCTATCAAGACCCTTCT
>343145975049
gtctgttacacgccgagatcggactccgagtgatatcgatgatctcatcctcgacggatctgttccgatcttgtgtttctctgttacttgattcgattactctgttactattctcgttctttgttactactactactactactgttacttgtattttcccaaatcggtacgttcatcttcctgcttctgtgagcccggagatcgatcggatttttttgtattttgtatatttgttgtagatctaaatgcttttgttcagttttgttggattgttttgctgatctggtttttgtattattt
>344109544462
CCGGTTCAATACTTCAATTCAGATTTTTTAATCCCGGTTTACTCGCCGTCCCTATGAATCACAGAGGAATCGAAAGAACCTTTACGAGGAAGCTTTGACTCGAAATCTCTCTGAAGAAGAAGAGGAGAGACGAAACTGTTGGCTTAGTTTCCGACGCCGGGAACGTCGGAACTCCGGTGAACAGAGAATGGGGCTGCATTTGGCTGCTCTGTTTTTCATCATTTCACCACTCTTCGTTTTCTCCTCTCAAGTCCAGCAGCAGATCGGTTCTAATCAGAACTTGATCAATGATCTGGACTC
>345130217878
ATCTTGCCATTAAAATATAGTATTTATATTTGGCCTGAAGCTGATGCAACTTATACACAAAACCTACTATTATTAAGATTTGACAAAATATGGCACCAGCTCAAAACCAAATCACTTCTAAACACGTGGCAGTGATCGGAGCCGGACCAGCCGGTCTCATAACGTCTAGGGAGCTCCGTCGTGAAGGTCACAGTGTAGTTGTGTTTGAACGGGAGAAACAAGTCGGTGGTCTATGGGTTTACACACCTAAATCCGATTCCGATCCACTTAGCCTTGACCCCACCCGATCCAAAGTCCACT
>34673926614
AACAAGAGAAGTGCTTGAGAGAAAAAAAAAGTATCAAAACTTCATATAGCCAAATTTAAACAAAAAGAAAAAAGAGAAGAAATAAATGGCAAAGGAAGGTCTAGCACTCGAGATCACAGAGCTTCGATTGGGTCTTCCAGGAGATAATTATAGCGAAATATCAGTATGCGGATCGAGTAAGAAGAAGAAGAGGGTGCTCTCGGATATGATGACCTCATCAGCGTTAGATACTGAGAATGAAAACAGCGTCGTTTCATCAGTTGAAGATGAATCACTGCCGGTTGTGAAGAGTCAAGCGGT
>34798134698
GTTATGACTAACGGGAGGTTCAAGAGTGTTAAACACAGGGTCTTAGCCGATACAAGGAGATCGAGGATTTCAATGATATATTTCGGCGGACCGCCATTGAGCCAGAAGATCGCACCATTGCCATGCCTTGTCCCTGAGCAAGATGATTGGCTTTACAAAGAATTCACTTGGTCTCAATACAAATCTTCTGCTTACAAGTCTAAGCTTGGTGATTATAGACTTGGTCTCTTTGAGAAACAACCTCTTCTCAATCATAAAACCCTTGTATGAGAGTAGTCATGATGATCTTTATCATCCTTT
>3481284232938
ACAAATTTCAAGAAGTACATGTGAACAGACCATTGTCTGGTTCTATTCAAGAAGCTCCAAAAAGTCGACTTCTCAGGTCAAAACTCAAGCCTCAAAACCGAACGGCGTCGTTTGACGACGCAGAGCTCTACGTCGGAGAAGAGGAAGAGGAAGAAGATGGAGAGTACGAGCTTTACGAAGAGAAAACGAGTTACACATCTTCCACGACGCCTCAATCTCGCTGTTCTCGAGGCGTATCGACGGAGACAATGGAATCCACCGAACAAAAACCGAACTTGACCAAGACAGAGCAAGATTTGC
>349209237559
GATTAGCAGCGAATTTTCTGATGGCAGAGGGCAGTATGCGTCCTCCAGAATTCAACCAGCCTAACAAAACCAGTAATGGTGGTGAGGAGGAGTGCACGGTGAGGGAGCAAGACAGGTTCATGCCTATTGCCAACGTGATACGGATCATGCGGAGGATCTTACCTGCTCACGCCAAGATCTCAGATGACTCCAAGGAGACGATCCAAGAGTGTGTTTCGGAGTACATCAGCTTCATAACAGGGGAGGCTAATGAGCGGTGCCAGCGGGAACAGCGCAAGACCATCACTGCTGAGGACGTCT
>350441013547
TTATGTCATCGGACCCAAACAAAGAAGAAGAGAGTTTAAGTTGTGGAGCAATGGGTTTCATTCCAAAACCCATAGCACCAACTGACTTACCAAAGATTTACCAGTTTGCTTTAACCTACAAGAGGAACGGTAAATCAACATTATCGACCGAGCAAAACCAAAAGGACGCAAATGTTAGTGTCCCTCAGCAAATCATGTTGGTTCCTGAGCAAGCTTACGTTTTAAAGACCAAGAAGAAGAACTGCTCATCTAAATCAGATACAAGAACCGTGAACAGTACAAATGTAAGTCATGTTAGTA
>35149882061
CGATATTCCGATGACACAATTCATAGTGAACATGAACAATTCGATGCCTCCGTCTCAGAAATTCATAATTCATGTACTTGATAGTACTCACTTGTTCGTGCAACCACATGTAGAGCAGATGATCCGCAGCGCCATTTCTGATTTTAGAGATCAAAACTCTTACGAGAAGCCCACTTCTTAGATCACATCACATCACACTTGCTTCTTGTTTTTCTTTCATTTGATTCAAATGAATAAAAACTTCATTGAGATCGTGAGATTGGTTGATATGGCTCATGCTTTAATAGAGTTAAAGTGAAC
>35213345179
gtaaaaattttgactttgatgtgattttaaagttttgtaactttttttttagggtttttagtgaattgtgtgattgagaacttagaaagagattgagctttttgatcctttaaaagttctctttttgtgatctaagaacttttgattttgacttgaacacaaaagccttaccttgaacacaaagtttcaacctttttctaatttgagaatcatgaattatgaatctgacccatagacatatgttttagttttgaacttcgatgcatatcaatatgttgttctccttttgttaaggtttta
>3531457015154
gtaacatgtacagtatcatacaatactgcgagttcatacatagcatatatgggtaaatgtaaacgcaaaacaattgagaacatattttggtgtatccaaccaaatttttatagttgaatgatttcgatcgttatgaaatttagttctttgtacttttaactaggaaaattcatgtaccattttaaagtatattaaaaatgcttgaatatattccaataacgatgtttattcaaatcactaggttagtaacattgatttctacaagactttattagttatttattttcctttgattgaaac
>35495271457
gtacaatgcttttctatttctctctttagcttagaacaactccgttttcaaaaggatcctttagtggtttattgatcgattctgtctattgatctggctatgtatgatgaaatgatttggttctagtcgattcttagtcttgttcagcgaaatttggggatgtttgcgattcaattgaaatgattgttatttctagttctggaagaagaagaagattatgcagtttttgtaattcgttgttcttgtcacattgatttgacttgaagtcatgaaccagagattgtggaagagaaaatgtgg
>355530013769
gttcgttttttttttttttttgttggtgttttctgtatcccgattgagagagttacactattcgttgcatagaaaagttttgggaaattgggattgttttgttctattaatgatcattgataaaaaatgatgaaatggtgaaatggaatttgcgtttctctatatagtatctattcaaaatcttgttcttgcttaaaaagaagattcttaaatctttgtctatgtagtttctataggaagataatcttctaatctagttttgtaaagaaagctaagaaacacttatgtattatgggatat
>356201140836
GCCATTGTGTAGCTTTTCTCTAAACCCTAAAACCTTAACTTTTTGCTCTTCTCCCTCCGCCTCAATCGCACGAAGACGATAATCGAATATGGCGGAACTAAAGCTATCAGAGAGTCGGGACTTAACCAGAGTCGAGCGAATCGGCGCACACTCACACATCAGAGGACTAGGTCTCGACTCTGCCCTCGAGCCGCGAGCTGTTTCCGAAGGTATGGTCGGTCAAGTGAAGGCGCGTAAAGCCGCCGGTGTAATCCTTCAGATGATTAGAGAAGGGAAAATCGCGGGTCGGGCTATTCTAAT
>35732545479
gtaacgtatgtttaaaagtgtttgaatttctgaaagtatataggaagaggatggtgtagtgtcttaactctttcattatagcttgagaccatagtcaaatacttatggatttgaatagttgctatggatgataagcgtattgaagtagtttgggattagtttaaggagggtggtctttggttttgtttgtgtttgaattctaacggtgtactacaagttcggatagaaatattaaggaaaggtttgatgttcctttatagtttatatgcaaattctgctctatgctagaatagatgtatg
>358439631550
GTGTATGGCTGTTCCATTGTCACATGGATGCACATTTACCATACGGGATTATGAGTGCTTTCATAGTTCAAAACGGGCCAACTCCGGAAACGAGCTTGCCATCTCCACCGTCGAATCTTCCGCAATGCACTCGGGATCCTACGATCTATGACTCTCGGACGACTAACATTGATTTGTCTTACTAAAAGTAATTTAGGTTCGTTTTCCATTTTTAAATAAAAAAAATACATTTACAATTTTCACATTTTTGGAAATCATTGTTTCTTAAAATTTCAGTATTTTTCTTGAGTTGATTTATGA
>359373226792
TTTGCAGATTGTTCTAGCTGGAGCAGTAGATTGGCAAACTTTCTTTGGCACGTCGACCAGCCTGGAAACACTACCCGTAGTCTGCATCCATTGCCATAATTTGTGCAGGTTGATGCATTTTGGAGCACCACAAATCAAGCTTATCGCCTCTTATTGTCTTTTGGAGTTGCTCACTGGACTATCAGAACAGGTTGACATAAAAAAAGAGCAACTACAGTGTTCATCGAGTTACCTAAAATCAATGAAGGCTGTTTTAGGTGGTCTTGTATTCTGTGATGACATAAGAGTAGCGACAAACTC
>3605848634
TGCATTGATCCATGGCTAGGACGGAGTAAATCATGTCCGGTTTGCAAATCCTCAGTTACTTGACAAGGTTTTCAAATTCATCGGAGAATTTGAAAACTACCATTTTACCCTTCCAAACCGGTCGATCTCTGGAATCATTTTGCGGGTAAGTCAAACATTCTTGGCCATCAAATTTGAACTCATTAAACGGGGTTTTACTACCGTTTACGCGCGAGGGATGATTATCTGTGTATCTCTGTGATTATTTTCTCGGGTTTAAATATATCTAGCTAAGAACTTTTTGTAGATTAAGAAAGTTGA
>361602014014
GGGAATGGTGGGATAGAAACCCAATGGATGTTTTGAAGCAAGCACAATTTACGGGAGCAGCAGCTAATGTCTCTGACGCTTACACAATCAACGGTCAACCAGGCGATCTTTACCGCTGCTCGCGGGCTGGGACAATCCGTTTTCCAATTTTCCCCGGGGAGACGGTGCAACTCCGTGTCATCAACGCTGGTATGAACCAAGAGCTCTTCTTCTCAGTCGCCAACCACCAGTTCACAGTTGTAGAAACTGATTCCGCCTACACGAAACCATTCACCACAAATGTCATCATGATCGGTCCTG
>362653425282
ATCTCAATTTTACTTTGTAGTTATAGTTAAACTTAACATTACATGGAGAAGAGAAGAACAGAGATCATCAAAGAAGTTTAACGACCACCACCGGAGACTAAGAAATGGCGGGAGAGACTCTACTTAAACCGGTGCTTCAAAAACCACCAGGCTACCGTGAGCTCCACTCGCAACCTCAAACTCCACTCGGTTCATCTTCATCATCATCATCAATGCTTCGTCGCCCACCAAAACATGCCATTCCTGCGGCGTTTTATCCGACGAAGAAGAGACAATGGAGTCGTTGCCGCGTCTTTTGCT
>363117977272
gtaatctcccttttctaatctgattttaaccaattacttacctggcactaatgactctgaattaggttccttactctctcactagattgatgtaggttagggtatcaagtatcatactttatttcctcaatccatgttatgcttctgattttttttttggtaaaagctttggtttgctagactctttgattaacgctgatctcatggattttgttgtctgttatgcacttcatatttaccctttcctgtcctgtatttgacaagtatccagaactctgcatggttttgagtttatgtcaa
>3646439305
gtaagttcatgttctacttgtaatcactttgtccagtaccatactacagctttattattagcttttcttttgttatcccataaaagctggtagggcactttctttgaaagtcggtcatccttgcaatataattatatactgtacaaacttgttctgaaagtcggtcattctttcaaagtcaaaaggcatgtatcagtagcctgcgagttagtatatgaagctgtagatgcttacgtatgttttccaagttgatgtttttggtttttctaaatttgtttggcaagtaatgatcagatttaa
>3651042029007
CTATCTCCAACAACCGGGAAGCTCTCATCAGTACCTTCTGATAAGGCTAAAGCTGAGTTATTTGACGACATTACCACATCCTTAGCCTTCCAAACCATTTCAGGAAGTGGCCTTGATCCTACTAACATCGCTTTAGAACCCGATGATTCCCAAGACTATGAAGAAAGACAGCTCGGCGGTTTAGGAGACTCGATGGCTTGTTGTGCACCTGCAGATGATGGATACAACTGGAGAAAATATGGACAAAAGCTAGTTAAAGGAAGTGAGTATCCGCGGAGCTATTACAAGTGCACGCACCCG
>366535917889
TTTTCGTGAATGGAAAATTCTGCAAAGACCCAAAATACGTGAAAGCTGAAGACTTTTTTACTTCCGGACTAAACATCGCCGGAAACACAATAAACCGCGTTGGCTCCAACGTTACAAACGTTAACGTTGACAAAATCCCTGGACTCAACACCCTCGGAGTGTCTCTTGTCCGAATTGACTTTGCCCCGGGAGGTCAAAACCCGCCACACACGCACCCACGAGCCACTGAGATCCTCGTGGTTGTCGAAGGAACACTCTTAGTCGGTTTTGTAACATCGAACCAAGACAACAACAGATTGT
>36723335215
GAAACGGTTGGTTTCATTCTCTCAATTGGTTCTATAGGGTCGATTCTAGGAGTACTGTTGTACAACCTACGCCTAAAGGATCATCCGTTCCGTAAACTATTTTTGTGGACTCAACTTCTCTTTGCTTTATCAGGAATGTTTGACCTCATTCTTGTGCTACGTCTCAACTTAAAATTTGGTTTACCTGATTATCTCTTCATAGTAGTGGACGGGATAGTTTCTAAGATGATCATACGTCTGACATGGATGGTGATATTCGTTCTCAATACAAAGCTTTGTCCTCACGGAATTGAAGGGACC
>36875667791
gtattcgctttttctcttcctaatctttcatttatcttccaaattatcatttcgactctagctaaaatgttcatttccaaaattttgaacaatcacttaccagagattttggaattgcttatagatttttcgtaatcaaccacttaccagagattataatcgatttcataaagaatctgttttagggaatcatcatgattatgtattaatcacatattaaccataatgtttctgaaactaattgctctcgcatgattcttgttgatcgatgcactggtgatgttgatgtttgttgacttt
>369560111632
gtttgttagacaaaatttcaatccctaagatttctccattttataatttcattcaaaatccctctcattttcggattcaactcatatactctgtttcgatcactatgaactactgttaatgttatggatcttcaattttacttttgaggattgtctggtcgattactttagtttggatttgattacttattgcttgtttctgattttgttgttgcttttagcatgataaacgtgatttccgtttttgggttcatgtagatttttatgctgccaatatgttgtttgattcctaaaatggaa
>3701354011970
gtaggtttcttgtccatttttgtttttgtgttttatgtttaggagctaaccaaacttatatatttctcttcatgtatgcaatcatacaatgcggtaaagctttgaccctaggtctaacatcgtgttcattcatgctcttcattctaaagatatgagttgttatatgcactgagaatttagcaaaactgggcttcacataaagatcctgccgtttagatccttagagaattttagtttagtatagtaaaggtcataagcaatctcgggtaccttcccaaaagagaagatgttatgtgttca
>37173079216
ATGAAATTCAAGCAAGTGAAAAGTGGATTCATGAAGAGATTCGAAGGAAGCTGGCAAGTAAAGCCTTTGTTTGTGGATGAACATATGTGCGATCGTTTGAAACCGAAAACGCTGGAGGAGTATAACAGGTGCACTGGAGGTAAAGGGAGGATCGGATCTAAGGTAACGCTGGACCAGCTAATACAGCCAGCGATTGTTCCACCTCCGCCCATTTCTTGGTATCTCAGAGGAATCACGGCTAAGACGACAGAGATGCTTATCCATGACTTGTTGGCTGAGACCGCCAGGATCCGTGCAGCT
>37272275576
gttggtttccctctccttgaaacttctcatctaactgttttatccatgcccttgatctactcattaaatggagtataagaaagattttctctagtaattaacctagatggcttcattctcaaaatgtacgtaagacgggttagaatttcgaggaatacgaagcttgtttgataaggaatcatctagtgtgactacattttgtaacatcaatattattgtatatgactgtgtttattggtaggatctgagttttattttttccctttttattatgctactgcttatgttaaaccatcctat
>373113447432
gtaataattgtttgacaccatctttatgttagcaagttaagttagatgaagtttcttgtagcttatatatattacctacaaaagcttcttcttctagtggggcttataaatattagtgttttcgtttgtttagatgatggctcccctgttattggtaaatctcaaaagttgttggatagaattgcgtggtccatgcatactagttttgggtctattttaggcgctagggcttggcggatttggcaaaagttgtagaataattgcttctttagaatgatgcttgcgtgttagctggtagat
>374125114443
gttcaagtttcaaactttcttagtatctgaacatgttttgaaggatcattagctttaaaatggttcctagattgatatgttagtacctttttatcttagtttaggtttggtttaatctgagctcaaagtgtttttggctagatgactttgatttggtctaatcactgtgggaaatttgaagtttttaccttgaaattagctgttgaaatttaagctaatgaagtcatctaaggttttgtatttatcggagatcaagtgtagttggctagagtagactctgatttggttcaatcactgtct
>37534784050
AGTCTTCAGCGGAGTCGAAGGAGTGGAGATGGAAACCGAGCCGTTGTGCGTGAGTCCCGCCATTGGCATGATGTATTCTGGTCAGCCATCTTTGTGATCCACTTGATTTGTTTGGGATTTGTGCTCGCGGTGCTTGGACTCAATAGGTTTAGAATATCAGATAGGTTAAACATCGATAGGTACACTCAAGGGTTCTTGGAGAATCATAAAGGTCTAACAGAGGATTACTGGCCTCTCTATGCTGTTGCTGGTGGCATTGGAGTCTTTATCAGTTGGGTTTGGTCATTGCTGCTTGGCTCT
>376424411285
AAATAAAGTTATGAAGTCGGTGAGTGACTTTAGAGTCTCCCTCAAGAGCAATCAATGGATCAGAATTCGTACAGGAGAAGATCGTCTCCGATCAGAACCACTACCGGCGGTTCAAAGTCCGTTAATTTCTCCGAACTACTTCAAATGAAGTATCTCAGCTCCGGTACGATGAAGCTCACGAGAACCTTCACTACTTGCTTGATAGTCTTCTCTGTACTAGTAGCATTCTCAATGATCTTTCACCAACACCCATCTGATTCAAATCGGATTATGGGTTTCGCCGAAGCTAGAGTTCTCGAC
>377261940230
ATTCCTCAGCCCAATAGTAGTCCGAGCCTGAGGATAGAGAAACAAGAGGAAACTACAGAACTTAGACCCGAAGCAGAAGTTGTAACAAGTGACAACAATTAATGATGTCAAATAAAACTGGCTCTTTCATTGCTGAAGCATTCGAGATATTGTTGTTAACACTAATCTCGATTTTGGCTAAGCGAAATTGCTCAGGTTAGTTACTAAAATCCTGACTGCTTCTTCATTAGAATCATGGATTTTGTAACACAGTTGTATTTATGTGTTGAGATAACTTTCTGGTCTAGATTTCGGTTCGAA
>37850141210
gttagatcttgagctactaaaagtcactaaagaacttaacatggagattaaaaaaaaacaaaaaatcgttttagtaaaacataggatatactctctaattcaccagtttctagcgagtattgtcggaaataatacaaaacggttaacttttgttgttgtagaaattagcaaaaaaaatgcattttaggtactgatgattcatattaggacaataaagagttaaatagatgtaatcttttttgctagtagattagattctggaaattctctgcttgtctttgttgtcaaaattggcaaaac
>379339765
GTGAAGCTTTCAGATAAATTGTCACATGTACAATCGCTGTGTGTTCATGAGATGATAGTAAGAGCCCTTAAGCATATCCTCCAGGCGGTGATTTCTGCTGTTGCTACTGACACTGACAAAATAGCTATAAAAGTAGCTGCTGCTTTGAACATGATGCTTGGGATTCCTGAAAATGTTGCAGCAACACCACATAACCCTTGGAATGTACATCCTCTGATCTTCCGATGGTTGGAGAAATTCTTGAAGAAACGGTATGATTATGATCTTAATGCCTTCAGTTACAAGGATCTACGGAAGTTT
>38096407756
ATGGGGAAGAAGAGGATTGTGTTCTTTGCTTGTTTGCTCTTGTTTACCGTCCTATTACGTTTTAGCTATGCAGGGATAACGACAGAAAGTCCTTTGTCAGTCGAACAAACACTCAGCTCCTCTAATGGAATTTATGAATTGGGGTTTTTCAGTCCTAATAACTCCCAAAATCTGTATGTGGGAATCTGGTTCAAGGGTATCATTCCCCGGGTGGTTGTGTGGGTGGCAAATAGAGAAACACCTACTACAGACACATCGGCAAATCTTGCTATCAGCAGCAATGGTAGTCTTCTATTGTTT
>38147616582
AGGAAAAGAAGAAACAGAGGAAGAATAAGAAGAAGAAAGTGAAATTTGCAGAGAATGTGAAAGAGACGAAAGGTAACGGTGAAGAGTATCGTAAGAAGAGTCTTCGGCGAATTGTACCGGAACAGATGATTAAACCTGAGAAAACCGGTTCGGTTTGTAGAAACGACATGCCTGCTAACCGGATTGCATTGTACAATGGGATTCTTAGAGACAGAGATCATCGAATTCAGTGCTCCTATTGACTTTTTTTCCTTTTCTTCTTTACCAGCAACTATGAAAATGTAGAAATGAAAAGAAAAG
>38245724341
GATTCTTCTCCATTGTATTGTTATGCATTCACCATAATTGTCTCACCCGAGCTTCCTCTCCAGCTAGGGTTTGTTTGTTTGATTGAAGAAAGAAAACAAGAATGGTGTATTTCAATTTCAATAGGATTAAGACGAAGAAGACTCTAATTGGATTTGGATTGGGACAGATCCTCTCGCTTCTCTCGACTTCTCTTAGCTTTACATCGTCTGAGATCGCTAGAAAAGATTTTAGCTTTTTTTTTTTTTCAAACCATCCCATTTTTAAACATTCTCATGAACTTACAAAATTTGAAATCTTTA
>383190135918
AGACGGAGTGGACATAAAGGGATACTTTGCGTGGTCGCTGCTGGACAACTTCGAGTGGGCGCAAGGGTACACCAAGAGATTTGGTTTGGTATATGTAGACTACAAGAACGGTTTAACCCGTCACCCAAAATCATCTGCTTACTGGTTCATGAAATTTCTGAAAGGTGATGAAGAAAACAAAGGTAAGAAGGAATGAAAAAAGGATCAAAGAAAACTAAAGCTACTACAGCATTTTACATGAAATGTGTTGTGATGTTATAATTTTTGTACCAAATAGATCAATTAGTTCAATAACAAACC
>38477497058
ATTGTGGAGCAAGTTTCAAATATAACAATTGCTATGCATCGATATCTAGTTCTGCGATTTAGTTCAAATGACTTTGATATCAGTGTGTTTGATCAATGTCTAAGTGACAGCTTACTTCAATTTGAGAGAAAACTATTGCTTGTTGTCTTTCACGCAGCCATTGTTTACATTTATAGTAAGAATTTCTGTATAGATATTGCTCTTGGTGTGTTAGCATAATTCTGTCAAACTCGAATCAAATGTTATCACTATTATATTTGGGTGCAAAAACAGCAAGTTTGATAGTGCAGACTATATCTC
>3851180414077
gttctcttctccttctcctccttctccttcttcttctattatattatctctttcttttttctttattatatgtttctttgaattcataaaggaaagtgaagaaatctctcttgcaagtaccttataactttttctttatattatataaaaaagtatgtgaaacccttttcttctgttctcataacatagatgattttttttcattggttcttttttgtttggtaaaagagttcttgttattcttgtttccatgtctttttttttcatagagaaattagttttaatacatgtgtgtttatg
>386136483734
GTGATTTACATGACAGGATGGAGAGAACATTCGTCTCACCCGCAGGCCAAACGAAGAGGTTCAGCCACCGTATCCTTCACGGATCTCCAAAAGCAATTTGGCGGACAATCTTGATGGAATGATTGAAGAAGAGAAACATTCAATAAGCAGAGACTTTACAAATGACACTTGAGAGAGAAATCAGTGACTTAAGCTATAAGGTACTTGGAGGAACTCTTGTAGATTTGTCGGAGTCTTTCACTGGGCGAAAGCATCACAATTAGGACGCCTGCTTTCGCCCATGTATTTCGTATCGAATAA
>38798403729
TGTCGTCTACCAGCAACAATACGGTGCCTTTCACACCCAAGTGCACACGTACGTGCCTTAAGCACGTCAGTACTACGTGATATCATGAACCAAAGCTCCATACCCATCAAAGTAACTCCAAAACTGCCAACAACAGAGAAGAACGGAATGAATAGTCCGTCCTATCGATTCTTCAACGCCGCCTCAATAGACTGGAAAGCCGATATCCAAAACTGTTTAAACTGGGAAGCTCACAGCTTGCTCTCCACAACTATGCCTACTCAGTTTCTCGACACTGCGGCTCGGGAACTCGGCTGTACT
>38894928515
GGTGGAATATTACTTGGACCATCAGCACTTGGGAAAAGCACTAAGTTTATCAACACAGTTTTCCCACCAAAGAGTCTAACGGTTTTAGACACACTTGCAAACTTAGGACTCATCTTCTTCCTCTTCCTCGTTGGTCTCGAGCTCGATCCCAAATCTCTTAAGCGAACCGGAAAGAGAGCTCTCTCTATCGCTCTCGCCGGAATCACTCTTCCTTTCGTATTAGGCATTGGAACTTCTTTTGCTCTCCGCAGTTCCATAGCTGATGGAGCCAGCAAAGCTCCTTTCCTTGTCTTCATGGGT
>38955639127
TACACGATGGAGAGAGGGGTGGTACATGCGTGCCATGCAGGAGGAGTGGTTCATATGCTTGAGGGTTGGAAGCATCATGAGGTTGGAGCCATTGATGTTGACCGTATCGATTTGGTGTGGGAAGCAGCCATGAAGTATGGTCTTAGTGCTGTTTCTTCACTCACAAATTGAGTGAAGAGAGAGACACGTTTCATTGTTGTCTTTTGACTCTCCCAAGATTGGTCATTCTTTGTACAGGTGAAAGGAGATGCAAGCAGGAAAAAAAAGTAGAATTTCACCTTATGTATTGTTTTATCTTTT
>390150036428
ATATTACAAAACAAATCGGTTGACAGAGAAGAGTGATGTATATAGTTTTGGGATTGTATTGTTGGAGATGATCACAAATCGGCCAGTGATAGACCAAAGCCGTGAAAAGCCATATATTTCAGAATGGGTGGGGATAATGCTTACGAAAGGAGACATCATTAGCATTATGGATCCAAGTCTAAATGGAGACTATGATTCTGGTTCTGTGTGGAAAGCTGTTGAACTAGCAATGTCTTGTCTGAATCCTTCTTCAACAAGAAGACCTACCATGTCTCAAGTTCTTATTGCATTAAACGAATG
>3911560239165
GAATATACAGAGAATGGGACACTTATCAGGGCACACGTTCCGCTACGTTTTGCACAGCTGCTTAAACCTATGAGACACTTGGTCAAAGATACTTCAATAAGCCAAAGAGGATGAACCAGAATCATAGCAAGAACCTGAAGGCCTGCCTCTTGGTCAGAATCGGAGGCTACGTGTGCTTTGCCAAAGCATCCGAAAGCAAAAGGAATTCAAACAACCTTCTGATCATACACACCACAAAGAATGACAGTCAGACAGTAAAGAATATTCGTAGATAAAAAGGAATGCAGCTAGACACAAGCA
>392837017016
GGGCCTCTGTCATCAACATTCCCAATAGAGAACCGGAGCAGTCGAGCAACGATGCGGGCTCTAAAAACACATCTGGACCGGGCAAAGAGCTTGCCGTTGGTGAAGAAGATGTCAGATTTTCATCTGCTTCTCTTTGTGGCTCAGTTTCTGGACGTGTCATCGGACGTCCCTGCTTTAGCCGAGTGTGTGCGTCTGCAGTCGCCTGTCCCAGAGGGCTATGCGTTGCTCATCGAATCAATGGCCAACACTTGTTAATTTTTGTGTCATTGTTTTTTGGTTCTTGATACAGTATATCATGTT
>39358215387
GTTCATGTGAAATGAAGCTATTGAATTCTAGTCAACCAATAGTGGAGCCCTTGAATACTCGAAAATCTGCTAGATTTTCTTTACAGTACATAGAGAAGGAAGATAAGCCTGATGAAGAAGAACAGTGGGAGCCTAGATTTGCAGGTCATCAGAGTTTACAGGAGCGAGAAGATTCCTTCGTGGCTCAAGACAAGAAAATTCATTGCGGCTTTGTCAAAGGTCCCAAAGGATCTTCAAGCACTGGGTTTGACCTGACAGAAGATGATACTAATTATATCAGTAGATGCCACATCGCTGTTA
>394147076638
gtgatttattcttccctcaatatcttttctcaccattaacggggatttaggtttttggtccatatatataaacagagctcgtgattatgtatagcgccttgtcacactaaccaaaatcaagtgctttccgatcattaaagttatattttgttaagtttaacgaatcttctacttaaaattaagattgactcatatatcactaatgtgattttaatcatctatggacccaaaaattctgaaaattttaaattttggaagctaaacaaaaggaaaattaaataagaaatgtaactaaataaa
>3951544024257
CCAGAGAGAAAGCTATTGTTGTGAATTTAGAGGTCATAAAGGCAATAGTTACTGCAGAAGAAGTGTTGTTGTTGGATCCTCTCCGTCCTGAAGTTCTTCCATTCGTTGAACGACTAAAGCAACAGTTTCCTCAGAGGAATGGGAATGAAAATGCACTGCAAGCTTCTGCGAATGTACAATCTCCTCTTGATCCAGAAGCTGCAGAGGGTTTGCAGAGTGAGCTTCCTTTTGAGTTTCAGGTCCTGGAGATTGCACTTGAGGTCGTCTGCTCATTTGTTGATAAAAGTGTGGCTGCTCTTG
>39617872324
gtaaacgcttcttctcttattcttccttcccccattgttatcgtttcttcgctcgatgtgatcatattcgattcttagagttttatcgcttctttcgatgagataatctgcgtttcacatttccagatcatttgattgcgtttgttttttgtgttcattcccgattttgaactttttatatgttttcactggatttatccgcgagcgacggagaattctcgaggacgcattctgattttgaatttgtgttgctcaaagaatttgaagatctaattcatgttttcttcgacgagatcgttt
>397897215959
TATGGATCTTGTTGTTATCACAGAGACTACTATTCCGACGAAAATCACTCACGTGAACAAGAAATCCTCCGACGAATTGCTCCGTAAGTTCGCCGATCCTGACGACGTCGACGAGTCGTCAAAGTCAACGAAACGCCGGAAGAAATCAGCTAAGAGTTCTTCTCGAGAGAAGGGCGTTGACATCGAAAGTAACACTAGTGGCTTAGTGGAGAGGAAACGGCTCTTGCTTGCCCCGGCGAGTAAACGGAGATCTCTGTTTATCCGGCAGCTTGCTTCTGGAAAATCACATCTCAGGAACAA
>3984971332
gttcttataatgctctctctctctctctctttcactctgtgacgcacagcttgtgttaagctttcagttccttaccttttgcttatctggttgtatggaaatttaactttctgatttctctctttgtaatttatgaaattggctttaggaatggttaaattggctagggtttctgatatgttcccctcatccaattatgattttgcttgaatacgtagctttagaaaattgcctccataaaacgccatttatcaagaaaatttgcttctttcgagctatgcatttggataaactaaatct
>399100074422
GTTATTTTGTACAGATCAGGACTAGTAACTGCTGCTGCATCTTTTGTAGCTGCTTCTTCTGCTGCCTTTTTACCAGGAGACTCTTGGTTAAGTGAAACAATCAAGCAAAACCATGATCTGTTTTACTTTGTTGGTGCTAGTGGTTTGGGGCTATCTCTGTTTCTAATACATATATATGTTACGGAGATTAAGAGGACTCTTCAAGCTTTATGGGCACTTGGTTTTGTTGGTTCTTTCGCTACTTACGCAGCCCTTGCTAGACCAGCTGGTGATAACTTGGTTCATTATGTCGTTGATCAT
>40097095934
gtcataatatgaagtgatatctcgtatatatgagctttgcctttagataacatcggtgcgatagccgtcattctcacgaccgatcgatttgattacaacaaataaacaaacaaacaaacaaacaaacaaagtagcatgtttcttatatgttcacgttgtcatgccagactattttttaggaatggctattgttaatagatttttaaatattgccattcatcgatttctcaggaaggaaataatatgccgggagaaaaagaaaagaagatcgaacctaagaaccttacagaagcagagtta
>401581438397
CTGAAACATATGTTCCCAATTCAAAAAATTGTTTTGTCTCAAACAAATTTCTCTGCACACACTCAACAACATATCCCATAACAAAAAAAAGCTATTAAAAAAAAAGAGAAGCAGCCATGGAAGAAGGTAAGCAAGAAGCTTCAATGCCACTAGTTCCAATTGACAGCTTCTCTTACAGTTGGTTAGTTAACTTTCCTTCTTTAGAAGCTACCATTGATGATCATCATCAAACATACGAAGATTCATCTTCTTCTTCTTCCTTCATTGAGATGGATCCAAGATTGCCTCCTTCTAGAAGAT
>40213019537
gtaaagattagatattcttactcttgattcttgaagtttagatgcctataagtgtgaatgattggaaaatcctgaactcatgaataacttgagaggtatctttgcaaactggtaccacggtggtatccgttgtaaactggtagcatgaggttgtaattgatatggaacttgaaattctcttaagttgaggggtattgcatatcacacgaatctacagctaactaacaagggaagaacggaagattactacaccacctcttactagttaaaacaaatgattagttcaggaggtgttcatct
>403772230915
AGTTCCTTTTCCACTTTTAACCATCACCCTATAAGTGGTTATAACTAGTAACTTGAAATAGAAACACTCTATCTCTAAAAGAGGCAACCAAACAAACAAGGTCTAGCTTTTTATAACCAAACTCTGCTTCTGAACAGAGTTAGTCAAAGAGAGAGAAGCCATGGAAGCTATGAAGGAGACTGTGGAGGAGAGCTTGAGAGAGATGAGAGAGACGTTTGCGAGTGGGAGGACGAGGAGTCTGAAGTGGAGGAAGGCACAGATCGGAGCTATATACGAGATGGTTAAAGACAACGAAGACAA
>404416125545
CCTCGATGTTGGCATTGCCAGCGCCGCCACCGACAGCCAATGGAAACAGAAATAGTCCGGTGATGGTGGATCCATTCGCGGCGTCGCTAGAGGTAGCCCCACCAGCATACGTGCAAATGAATGATATGGAGAAAAAACAAAGATTGTTAATGGAAGAACAAATAATGTGGGATCAATACAACAGAAGTGGAAGACAAGGTCACATGAATTTCGGACAAAACCAACAACAACAATATTATCAGCTTCCATACTCCATGGGACCTTACTCTTACACGCCTCGCTATTGATATTATATAAATA
>40525713951
AGCGGAAGAGTATTTCAAGAGAGCGGTAGGAGTGGAACCGAAAGATGCAGAGGCGTTTAGCAAATATGCGACGTTCTTATGGAGAGCACGGGACGATCTTTGGGCGGCTGAGGAGACTTTCTTAGAAGCAATTGATGCCGATCCGACCAACTCTTACTACGCCGCTAATTACGCCAATTTCTTGTGGAATACCGGCGGTGATGACACGTGTTTCCCTCTTGATGACGAGTCTCATGAAGACACCATTTAGATAAGAATGTGCACCATCAAAGTCTCTCTATATAAAATATTGTATACAAT
>406135311114
gtacgctgatagtgatatattgtttctcaaagctgttaaagtatgcagattttgttcttaagcatgaaaagagacaacaaggaaaattactaacctgctaatgaaaataaccaaaccgagcacctaatttgattatagcatttctgaatgcttaaatatgataatggtttagcaattggaggtgtaatcttgatgcacatctgagccttatgaacagtggtggggatagtagacatttaaaactgaactgaaagagtccaatattattgtggttcacatgtaatactgtttaaaatgcta
>407141591376
gtacgctgaatgatttaaagagaaaaataatgggttttgtttatttaataccaaagtgtgtaaagaaatttataaattttgcttagacaaatgaaatggtccaatgtgatagaaatggtaagagacagaagatgatatttaatgcttcaatttgcgcaagttggagtcagcctgtaaatatcatattcgtaatataaatacttatagactagctagttgtcatataaaaagtatatacataatatcatgaacattagccggaccagcattgcaatagaacaataatagtgaaatatgtca
>408527317127
GAAGAAACAGGAGCTCTTCTGGTGTCACAGGAGCCAAGTAAAGTCATACTTTACCGCGGATGGGGAGCGGAAGAAGAAATGAAAAGCTTCTACCCAAATAACAATGTCAAAAGCTCTATAAATCTACCCTCTACGAGAAGCTTTGTTGATGATCCTCCTCATGTGTCTCCTGCACTCATCGAAGCCATAAGACTTGAATGTGGTTTGTAAAAATGTTTAATTTATTAGATGTAAATAATTTAACATTTGCTAAAGGGCACCAGAGAAGTTGGATATGCGGAAAACGATATGTTCCCAGTC
>40990872373
gtcagatatcactgttttatttttctaattgttctagcacatgaatgttaattacctgtctgaactcaaatgtgtgctcttgcaaagtgttcttgttggtgtttatttacgctatttggttgtggagactcctaatgatatacatgcaatactttgtttagcctccgctttatctctcctgtttctgtgaaaagtatacatgcggttgctatatattaggttattatccgtgttttattatatcaagttgatttatacgcagatcaatgcttacaagtaacttgacgcttagcatttttg
>4101053330919
TGCTTTTCTTCTTTCTTACTTAAAAAGTCGCTATCTAGTCAAATCGGAGAAGACGGTGTTTCATTGAATTCGAATTTGTTTGTCGATTCGATTTTACCGTCGCCGGTAATGGCTCCGGAGTCGAAAAATGCGGGAGTCTCTGTTGTCGTTAATCTCGACAGTGACAGTGACAGTGACAATGACGACGGAGTAGGAGGAAGAGGAGCTTTTCGAAGCATGGCGTCCCTAATGGACAAACATCAAGTTCCAAGTACGACTGCTGACGCGACGGTTGCTCCTCGAGAAAACCTAGAGTGCCGG
>4116213367
gtatgtcatcactgtccttagatactggttcatctgaacctttttctatggcctgaatccttgacctatttgtttgcttagcagtatgtggcgcaaaatactcaatattttgggaaaagaccaatttttaaattgagcctagagatgagctgatttgatgtcaatttgatgttatatatacagtcttccttactggtattcgtccatagattcttagcgattcacatatatttagaactacctaaagtaacccgttgtattcacacgtagctagttctctcatcgagtgaagttctaaga
>412540934629
GCATAACCTATCAATTAGATACCATTTAGATTAGCAGCGAATTTCAAACGGAGATGTCAGAATCAGTGATTCAGGGATCGAATCCGGATCGGGTTTTATCTCCGACGAGCTCGAAATCAGTGACGCAGACGGTGAACGGGTCGCATCAATTCGTGATTCAAGGATACAGCTTAGCGAAAGGGATGGGTATAGGGAAGCACATAGCGAGTGATAATTTCTCCGTCGGAGGTTATCAGTGGGGGATCTTCTTCTACCCGGACGGTAAGAATCCGGAGGATAATTCGTCGTACGTCTCTGTTT
>4131537937740
TATCAAATGTTTAGCGAAGAAGATTTACAAAGCATAGTAGGAATGGGAGTGGCAGAAAACCCCAACAATGAATCTCAACACATGAAAATTGAGCTTTGATCAACCATTTTTTTCAAGGTCTCAAGGAAGAAAACAAGAGAAAAAGGATTGATGGGTGTACATAAACCATACCAATATTTGTGATTTATTCATATACTCATCTCCATATATATATGTATACACACTTTTATGGAAATAACCTATATTTTTTTACTTTTTATACTTTATATTATCATCTTCCAATTCATTATTAGCATTATT
>4141128414544
gtaccttttgctcttgttgctcttgtagattttgtttaatgggtatctcaaagattcatgctttacttgttaaatttctgggtttgggttcttataaccaattagctgatttttgaactgttttagaacttagatcttactcttagaggatagagacataaagaatctccattgtttgatatatcacttacgttgtcttcttgtctcattgattcgagcattgtagtcttttagttgccaaatgcaattgtgaaaatgtacaaaactgttcttgtttcatatctgcagtaaaattgtttt
>41563912334
ATACCTTGGATATAAGAAGACAATCCTGCTTGACCGTAAGAGACTCGTGGAGCTACTAGACTTACATCACAACAAGACCCTCACGTGGGATCAGTTTGCAGTAGCAGTCAAGGAAGCCCATGAGAGACGAGCAGGAGCACCTACTCATCGAAGAGTAATCTCTGACAAACCTAAGGAGGAAGATTACTTCTACGCAAATCCTCAAGAATGTCTTTGTGAAGGTACAAATTGCCACGACCTGTTTGGCCATAGAAATTTAACACATTGAAGTCATGTTTTTAGCATATTATATCTCATTGC
>416667716219
GACAAAACATAAAAGATGGAGGAAAAAAGAGAAAACACTAACTCGATCTACATAGTTCCCGAGCTATTGGAAGATATTTTCCTTCGATTGCCTTTGAAATCAATCCTGAAATTCAAAACCGTATCAAGACAATGGAGATCAATCCTGGAATCCAAGTTGTTCGTGGAGAGGCGCGGGAATCTTCAAAAGCACCACCGGAAAATCCTAGCTGCTTACAACTGCAACTACTTTATGCGGCCGAGTATCTTCCCTGAGTCTCGTTTCGAAGGGGACGAAGAGATCGTTTATCTACACTGCGAC
>41738598367
gtaagtagtaaaccacatcatgcatctttcctcttatagtatttgctaagtattaccgtgcatgattgccactttgaaaactaattatcactaggttacactcgaatttacatatctacatttggatacattgtatattaggatcatatatatacataaatagtttaaaaagttgtaagaacaagggtatttaattttcatcattagacacaaatagttcatttgatcaaattaaatgtatagtaccaattgtaatacatttgatgattctccacaattttagaaactgaaaacttgtaa
>418732922904
ATGGATAGGATTAGTAATCTGTCTGATGATTTGCTTTTGAAGATTGTTTCATCACTTCCTACCAAAGATGTTGTCGTCACAATGCTTTTGTCAAAACGTTGGAAGTTTCTTTGGATGATGGTTCCAAAGCTTCGTTTTGATGATGAGTTTGAACTTGAGCCTTCCTATTACGGGAGATTTCTCAAGTATGTAGACAAATCAATGGTGTTGAATAGAGCTCAGGTTCTAGAAACAGTGAAGTTCAACGTTGGTCCTTGTTGTAGCTCTGAAGATATAGCAACATGGATCAGAATCGGAATG
>419457715734
gttagattttgttttgtatagttgtatacatacttctttgtgatgttttgtttacttaatcgaatttttggagtgttttaaggtctctcgtttagaaatcgtggaaaatatcactgtgtgtgtgttcttatgattcacagtgtttatgggtttcatgttctttgttttatcattgaatgggaagaaatttcgttgggatacaaatttctcatgttcttactgatcgttattaggagtttggggaaaaaggaagagtttttttggttggttcgagtgattatgaggttatttctgtatttg
>4201229415273
gtaattctttatttcctagtgaagttgagttatttccaagggatgggattcggaatgagtctttaagaggtgacttgagcagtgagtttttgaactttgtggtgagaaaagtctaacctgggagtgttctgtggaagaggcttaatagattgattagaatatgggaaatggaatatgtttgtacttggtagatagctttgcttggaggtgtcacagttgtgtttagtgtagtattagatatgaaaaactgagctctggaatttcgtttttattgacaacttgtggttactgtgtttgtat
>4211115827599
ATCATAACAACATAGAAGCAAACCTAACAGGTCAGGAGGAAATGAATACCACCATGGAAATCGAATCTTCGTCCGTACCTCAATCGAAGAACTATAAGAAATGGCTTCGTATTTCCATTTACGTGTTCTTTGTCCTTGCTTGCCAAGCACTTTCTACAATTTTGGGCAGAGTTTACTATGAAAATGGTGGGAAGAGTACATGGATGGGAACACTTGTCCAACTAATCGGCTTCCCTGTTCTGTTTCTCTTCCGCTTCTTTTCCCAAACCAAAAATCCCAAACCAACAGAAGCAGATTTCA
>42297838669
ACACAATCAACCACTTTCCTTTTTTCATTCGTCTCAATTTCTCTCATGACGAGTAGTAGTGGAAGCCTCAAACTAGAGATCCACACTGATGACAAGACGCCGGGAAAGTGGAGCGTACCGCTCGGCGATGATGTTTTCCGAAGGTTCTTGAGCGGGGGAGGAGGCTCGGAGAAGGCTGTGTTCGGTGAGGGGTCTCTTTTTAGCCCGTTTTTGTTCGGGAAGTACTTTGATCCGTCAGACGCCTTTCCGTTGTGGGAATTTGAAGCTGAGGTTTTGCTGGCGAGCCTTAGGAGCTTAGGA
>423118414709
gtaatatgatggccttctatctgcagtatatttgaagtctggttattttgtacctgtggaacatatttgaagtctggttattttctattaggattattgctgtatgacatgttagatacttagattaaccaagattagccatttgaaaaaagggagggacatgctgaaatggcttacaaaatgtcttggccgtctcttagaggaccattggtatttaagacttcaactcattttgattgcttgtttagtcaatcatctgtagacaagtcttattgtaacccgaaagttcatattgcttgt
>4241486939259
AGATGGACCGGAGCGTGAAACGGATGGTGAAGTTGATAGAGGAGGATGCAGATTCTTTTGCTAAGAAGGCAGAGATGTATTACCAGTCAAGACCTGAGCTTATTGCTCTTGTGGATGAGTTTCACCGTATGTACCGTGCTTTGGCAGAGCGGTACGAGAACATCACCGGAGAGTTGAGAAAAGGCTCTCCTTTAGAGCTTCAGTCACAGGGCTCTGGTCTTTCTGACATCTCTGCTTCTGACCTCTCTGCTTTATGGACCTCTAATGAGGTTAATAGGTTAGGTCGTCCTCCTTCTGGTC
>4251497212613
gtgagtttttttgtaaaccgtcatcctgatgggtctaagcatttagaggatctgaagaagctgcatctttcagttgaaacaaactaattcctaactctgttttgtagcactagacctaatcatcttgtatcgaaacctttgtaggtgtagtactattctcttctaatgatattcatctttatatgaacaaatgaatatttatgtatttttttactttaaaattattttattcacttttttttttttggtcaactagtttcgtcttcttcacattgaaacatacttcttgctttgtgtaga
>4266935688
GTTATACCAAGCTCGTGGTGTGCTGAAGATAGCTGCTAAGGGTGTTCATGCGACCAGCAAGGTTGTTCTTAGGGCTCTTTGAAAGTTATAAGAGGTCTATCTAATGCGATGAAAGTGGGAATGATGATCTTCAACTATCTTTGGGTTTGTCTTTCTGTGCGAGACTCTGTTTTTAAATTAATAGCATTGCGTGTGTAAATAGTGTAAATAGGGTTTGATCAATGTTGTATTTCATATTGATTTCAAATTCGACATTTGTTCTTTGATTCTCGTTTATAAACGCAGACAATTTGTGAATAT
>4277095492
gtactcatcatcatcatcatcatcatcatcatcatcatcactttttaaaatttaattttagaaagagatatatgcatggtacgtacttggagtcatcatgaaacatgcatgcttaatttggtgcatgtacatggtatgtatatcattagcctatctctctctctccttgtcatttgatagatatgcatgcacatgctttttcatatatgtctatgtcctaacaaatctttccaataaaacaaaaacatacacagatcccaaaaaggaaacggatcagagaaaattcagaattttgacctc
>42895962180
gtggcacaaccggcagcgctcattacaagagagagttcttttgtctaagttgagatgtgatgactctaggatcccccgccagtcctctctttccattgatagttgttcccattatcatcttttgggttacttatggcgatctgtttttgaaatgttagaggccttaatagccgctctcgccaacggatagtaagaagctggattgcttcgaataatctcctggtaggttattttttggaaactcacgtcgcttaggacaatgctagttctgttttggctgctactctaccaggttggagg
>429652927937
AAGTTTTTGGCTTTGAATTGGATTTGGGTTTCGTTCCAAAATCAGCTCTTTTTGTTAATCAGGTGAGTTTTTAGGTATTTGAATCTCCAATTGCTTCCTTGCAATGACTAAGTATTGTGAAATGTTTAGGGTTTCATCTGTGTGGGTCTTGTTTTGAAGCAATTTGTGTGTGTTTGGATGAAAGTAGCAGATATGCAGGACCAGCTGGTGTGTCATGGTTGTAGGAATTTATTGATGTATCCTAGAGGAGCATCTAATGTGCGTTGTGCGTTATGTAACACTATCAACATGGTTCCTCCT
>4301006415038
CCCCAGCTTGCAAACAAAATCACAGGGATGCTTCTGGAAATGGACAAGTCGGAATTGCTTCTTTTGCTGAAATCACCAGAAGACTTGGCTGTTAGAGTTGATGAAGCGTTTGAAGTTCTGAAATCATCCAAGACAAATCTGACCGCTCCAAACACTCATCGTTCTGATTACTTGGCGTCTGGCATTGCTGGCGTTTCGATTAAGTGAAGAACAAAGTGGAAAACAAACTAGTTACCTCGGTTGCTACTTGCAACATAAACTCTTGTGGGATTCTCTTTTTCTTTTTTTGGTTTCAGTTCT
>431535711543
GCTAGGTTGAATTCAAGTGTAGGCAAATCATTGTCTTCGTATTTCTCATTTGTTGTTCCTCAATCTGGGAACGAGGAGGATTCTGAGTTATGTCCACCTCTACCCATTAGAACAGAGAGCTATGAGTGTATTGAGAATTGCAAATCTGCTAATGGGCAAGCTAAAGCTGGAACCTTTATCTCAATTGGTGAAGATAAGGATTGTGAGTTACGTGTTTCTGCGAAAGTAGAAGAAAGTGGTAATGATTACTTTGATGGGGTGAAGAAGATGAGGGAATTAACAGAGAGCTCTGTGTTTATT
>4321310738298
AGACAAAGAACAAAAGAATCGTAAATATGTCAAACCCATCTCTTTCATCCATATATTTTCTACTTCTCCACCACATCAAACCCAAATCTTGAATACATACAGATCAAAGAAAAGGAAAGATCAAAGAGAAAATCATATATACTATATCATCTAATCTTTACCAATATATGGGGGCGGCTTCATCGAGCATCGTCCGATCCGAACCTTTTGCCGGAAAGTTATGCGGCCTCGAAGATGTGCCTGAGAACTGTATAACAGCAATGTTCATGTACATGGAGCCACCGGAGATCTGCCTGCTTG
>43329458172
ATGAAAGCTACTGAAAGTAAGCAATTAGGAGAGAAGAACAAAGGGCTAAGATCTCAGATCTCCGGTTTGGAATCGGTTTTGAAAGAGAAAGGGGATGAGATCTCAACACTTGTGAACAAGTTTGGGAATAGTGAGTTGGGTTTAACATCAAGAATCGAAGATTTGAAATGCCAACTAAAAAATTTAGAACAAGAAATCGGTTTCCTTCGTGCTCGAAATGCGGGTTTGGCTGGAAATTTAGAAGTTACGAAAGTTGAAGAGAAAGAACGCGTTAAGGGATTAATGGATCAGGTAAATGGT
>4341039832267
GAGATGTCGATGGCGCAATACATAGTAAAGCAGTACATAGCAGCGGTAGGAGGCGATCGAGCGTTAAACGCGGTAGAGAGCATGTATGCGATGGGAAAAGTGAGGATGACAGCATCAGAGTTTTGCACAGGAGAAGGAAGCTTGAACAGCAAAATGGTAAAGGCAAGGAGTATCAAGAGTGGAGGAGGAGAAGTAGGAGGCTTTGTGCTGTGGCAAAAGGGGATAGAGTTATGGTGTCTTGAGCTTGTCGTTTCAGGCTGCAAAATCAGTGCCGGTAGTGACGCCAAAGTCGCTTGGAGA
>43528344881
ATGGACAGGCCTGGTAGAAGCTTAGGAGATCAAATGATGGATCATCATCATCACATAGCATCAAGAAATTCATCAACAACATCAGAATTACCATCATTCGAGCCAGCGTGCCATAACGGTAATGGTAACGGTTGGATCTATGACCCAAATCAAGTTAGGTACGATCAAAGTAGTGACCAACGGCTGTCAAAGTTGACGGATCTTGTAGGCAAGCACTGGTCAATTGCACCACCGAATAATCCCGACATGAACCATAACCTTCATCATCACTTCGATCATGATCATTCTCAAAACGACGAC
>436818538878
ATGAACAGAATACTTAATATATACCTTTCGAATTACATAAATGCCCACAAAGTTCGAAGAGTCAAACTACTTGTAAACAAACAAAACCAAACATTTAATACCTCTTTGACCCATGCATCCATAAATACATATGTATACCAGTTTATATGCAGGTATACATGGTGTGAGATGCAAACGAATGTTCAGGAAACTAAAAGGTTAAGACATTACACTAACAAACAAAAAATTCTTTTGGTCGGAGAAGGAGACTTCTCCTTTTCTCTGTCTCTAGCTAGAGCCTTTGGTTCTGCATCTAACCTC
>437812836153
GATCATGTGGATGATGTGGGTATTAGTTTGGATGGTTGGAATCAACCAAGTTCTGTTCCTGAATGCTTGTTGTCGAGTCTACAAATTTTCAAGTGGCCACAGTACCTTGGGAGACCAGAAGATAGAGATATTGCGGTTTATATTCTGAAAAACGCTCGTCACTTAAAGAAGACAACAATCTTGGCTGATAGATGTGAACGTTTTGTTACACAACGTCGGATGATCAAGGAGTTGCTTCAAGCATTGCCAGCTCGTATTTGTTGAGGACTTGAAATTGAATTATATGATGTTTTCATGTGT
>438883511366
CTTGCTTTAGCGTTCACGTGAGAGGATTAGAGTATATTCCACTGCTTGGAGATAATGCACCAACATCATACCTATTGGGAGCTGCTGATGTCGAATGATTAAAAGTGAGTGGTCTTTTCCGTCTCTCGGACACATTTTAAAGTTCTTGTTAAGGTTGGTGTGTTTGCGACAAGTAGGATCGTTTTAGTATGGACTTATCTTCAGAGAATTTTAGCCACTTCTTACTTCTGAGGAACTTTAAATCTGTATGCTGCAAGACTTTTAAGAAACAAATGGTTAGAACTAGATGTAAAACTTTTC
>439321133518
GTAACCTCTTAATCAATGGTGGATTTGAGTCTGGACCTGGTTTCTTGCCCAACTCAACCGATGGAGTTCTGATTGACGCGGTTCCAAGCCTGATTCAATCACCATTAAGGCAGTGGTCTGTCATAGGAACAGTCAGATACATAGACTCGGAGCACTTCCATGTCCCAGAAGGCAAAGCTGCAATAGAAATTCTGTCTAACACAGCTCCATCTGGCATACAGACAGCAACAAAAGGCACAAGTGAAGGTTCAAGATACAACCTCACATTTACCTTAGGCGATGCTAACGATGCGTGCAGAG
>4401055413664
ATGTCAAATCGTGGTGGTGGTGGTCACGGCGGCGCTAGTCGTGGTCGAGGAGGTGGACGAAGGTCTGACCAGAGACAAGATCAGTCTTCTGGTCAAGTTGCTTGGCCGGGTTTACAACAAAGCTACGGTGGTCGTGGTGGTTCTGTTTCCGCCGGTAGAGGTCGTGGAAACGTCGGAAGAGGTGAAAATACTGGAGATCTGACGGCGACGCAAGTTCCGGTTGCTTCTGCTGTTTCTGGCGGGAGAGGTCGTGGTAACATCGGAGATCCGACGTTTTCTGTTGCGTCTTCGTCTAAGACG
>441883828473
ATTGTTGCTTCGCGTTGTGGTGGTAAGTTTCGATTGATCTGAGATTTTTCGTTGCTTGTTCTCTCTGTATTTGGAATTTGGATATTTGTAGTAGTCGGATCTTGGTTTATTTGAATTGACCAAGAGTTGACTTCGATTTAAATTCTTAGATCGGCTTGATTTTCATTTCATCAAGAAATGTGTATGGAGTGATCTGAATTTCACAGATAATATGAGTTTCTCTGATCATTGTATGTGATAATTTCAGTGCATTAGGAGTTTGACATTGTATGATTTGTGTATCTCTTTGGGTCTGATATG
>44239324042
GTGGAGAATGGAGGAGAAAGTACTCATCAGAAGCAATACGTTGGTGGATGTTTACCATCAAGTGGGTTTGGAGATGGAGGTAGAGAAGCTAGAGTTTCGAGATACAGAGAGAAGAGGAGGACAAGGTTGTTTTCTAAGAAGATACGGTACGAGGTACGTAAATTGAATGCAGAGAAAAGACCACGAATGAAAGGAAGATTCGTGAAGAGAGCCTCGCTCGCTGCTGCTGCTTCACCATTAGGTGTTAATTACTGAATAGTTAATATCTATTCATGTTATATCTCACTTTACAAATTTCGG
>443122029109
gtatatccttgttaggatctcattcatgtgcagtgtcttcttaaaatgatagtttcatgcttcgatactggtttatttgcagtagctgtggaattatatttattgatgatatgaaatgctgtgtggggtttctttcatagccctggaaaactaatatcctatgtaactcatttcagctgaatggttacactgtttttttaaaaatttgatatgcttgaaaatgcactgtttcattatttgggttcttcatctctcaacttagtttattataccttgcttttctctttctctgtgtttaag
>444147518343
GATTTTAGCTCATCATGGGACATTAAGGCGACACCAACCTTCTTCTTCCTAAAGAATGGACAACAAATAGGCAAGCTTGTTGGAGCAAACAAACCGGAGCTACAGAAGAAGGTTACTTCTATCATTGATTCTGTGCCTGAAAGTCCTCAACGGCCTTGACTCTTGACTCTCGCAGCCTTGTGTTCTGAGGTCTGTTCTTGTGTCTTCTTCTTGACGGTGATCAATTGTTGTAATATGCAAAAAAAAAGGTGTGAAAGGTCACCAAAAACACTTGAGTTAGATCATCCTGTTTGATATAAT
>445103639029
gtccatacttttcttctcttctagatgcaacaagatcatttaatgtactgctaaacctgagttgtagagatcaccttaaggtttccattatgacatcatttagatcatatcattttgtgtgtcacatttattagcaattttgtttgcatatgggaaccctttagaagaattaatgttgtatggtttacattgaagttcttcccctgcctcccaattttgtatatgttagtatttctatttgagattttgtgctgataggaaaaccatatcgtttgtgttcttcaaaattttcaccatctt
>4461213837228
CTTCGATGACCAACGAGGACAATGAACCAATCCAAGACTATGATGGTTCACCCGCAAACCCATTTGCACTTGGGTCAAGACATTTTAGACCAACGAAAGCTGCATCTCCCGGTTTAGTCTACGATGCATCATACCAATCTTACCTTCTCTACTGTTGTTCAGTTGGTTTAACCAATCTTGACCCGACATTCAAATGTCCAAGTAGAATCCCTCCCGGTTATAACCTAAATTACCCGTCAATCTCAATTCCATATCTCAGTGGGACAGTGACCGTTACAAGGACGGTTACATGTGTTGGAC
>447119140407
GTGGGGAAGAAGACGTTTCTGGTTATAGAAGGTGACAGAGGAATGTCATGGGAAAATGGCTCCGGCAACAAAGTACGGGAGACTCTTCCGCTGCTCAAGTAATCACCATCATCAACGGCTGAGCTTTCACCTTAAACTTACAGCCTGATTCAGAAGTTTTTACAAATTTGTAAATTATAAAAAGCTTCATAATAATCTCAACCTTTTTATCTTCCTCGCGCCAATGTGGAAATTAAGGTTAAAAATAAAATAAAACAGAAGCTCATGCGAAAGAATTGTAAAACTAAGATAAAGCTATAG
>448543628571
TTTGCCCGACGACAATGAAGCGAATTTGCAGGCAACACGGAATCTCGCGGTGGCCATCGAGGAAGATCAAGAAAGTGAATCGTTCAATCACAAAGCTGAAACGAGTCATCGAATCTGTTCAAGGTACTGATGGAGGCCTCGACCTGACTTCCATGGCCGTTAGTTCCATCCCTTGGACACACGGTCAAACATCAGCACAGCCACTAAACTCACCCAATGGTTCCAAACCACCTGAGCTACCAAACACCAATAATTCACCTAACCATTGGTCAAGTGATCACAGTCCGAACGAGCCAAATG
>44931996098
CGAGACGTTAGATGAATACACAATGAAGCAACGGGTATTGATTGAGAAATTCTTTAAGGCTATGGCTAGATCATTGGAATTGGAAGAGAATTGTTTTCTAGAAATGTATGGAGAAAATGCTGTAATGAATTCAAGATTCAACTTCTTTCCTCCATGTCCAAGGCCAGACAAGGTTATTGGGATTAAACCGCATGCTGATGGTTCAGCTATCACTCTTCTCTTACCCGACAAAGATGTCGAAGGGCTTCAGTTTCTTAAAGATGGGAAGTGGTATAAAGCTCCAATAGTTCCTGATACAAT
>450902825410
ACATACTCTTTAACGCCATAAGTCTTTACATTTTCTTCCGCCGGAAAAACAGATATCACACAGAAAACACAAACGACGACGAAGAAAGAAGAAGATGTCTGCAACGGCAATTCTCTCTGTAAATAACCCTAAAGACTTAGTCACCGGATTTGGTAATCGGACATTTCATTCCCGGAGCAACTTTGCTAAACCCAGTTCGAGATTGTTTCCTTCTTCTTCTTCTCCGATGAAGCCTTTGACCCTTGCTTCTAGATTCTCTCCTTTGATTTCAACAAATAGATCCTTTAAATCTTCAGTCTT
>451413712785
gtataaccatctgttttattatctcttgttagtttccccataaagtttctttaggaaactttgattttactaagaaatcgagatctgcttgtttggattttttcgagaattgaacattggttttgtagagctaatcaagctccaagcactactgatactgtttatattgaagattttgattaaaaatcagcactaatcttggtaatcggaaacaaaaaaaattgagttagtagtatattctaaagtttcatcctttttcacatctcgataagctgaaattttgttatcacgaggtatatt
>4521458813621
gttccctctctcgaatatctctctctgtttaatcgttgaatttgatttctggttttgaattgaatcgattgaaacattcgcccaaagagataatagtaagagaatctttttgatttgtttcgttgagtaagagaatgttcgttcacttgacttttcatttgtttcactaattgtgagacactttcttcatttagataggatccaagtacaaaatctccagccttttttttatgagtgaactctacttgttcacttgatttgtgttatcctgttggttcttgagaatttgtaatgtagatt
>45340414652
gtaagaacttggtttttgatacattgatgttatggtgtgaaatagttctaccagaatgtctgttttctactaagacgttcgtacaatttctttccatatatatatgatctttcaaaacgcattgacgaacttgaaagtgacatctttagctggcttgattggcctaggcaataattcttctaattttaattctatgtacttgttcattataattacattttgaaaattatgagatgcttcttaaatatagtatattttcaggtgcttactgttttatacatctattgactaattcataat
>45497943349
CTGTATTTAGAGTTTCTGGATAAATTTGAAAGGAAGTTTGTGATGCAAGGCGCATACGATACAAGGAACATCTTCCAGTCGCTTGACTTGGCATGGACACTGCTCCGTATCTTCCCACGTGAGCTTCTTCACCGTATTCCTGCCAAAACACTTGATCAATTCTACAGCCGCGACTCCACAAGCTAAACCTTTTAAAACAAGCTCTATGTTGCTCCATTCTTATCTTATTTGGAACTTAAATCATACCGAGAGAAGACAAACAGGATTGGTTGCGTGAAAACAAAACTCAGAGAATTGTGA
>45551533125
GTTATTGATTCCTACGTTGCTGATCAGAGAGTTGGCTACGCAGAGCCAGCTTCAGGAGTGGAGCTTTACCTTTGCCCAACACGTGGGGAGACTCTAGATTTGCTAAACAAAGTCATCTCTCAAGAACAGCTCGATGAGGTCAAGTCTTTGGATATTGGATTGGTTGGAGTTGTTGTGTGGAGACGAGCCGTCGTTCCCAAGCCCGGTTCCGGTTCAAAACGTCAGCATTCTTTTTCTTCTTCTATTGGTTCTAAAACCTCTGTTTTGCCTGTAAACAAGAAGCAGAGAGTGCATGTTACA
>456953330763
GCCGTCTTTTATCTCTTTACCGGTAAGAGAAGCCGGTTTCAGATTTGATCAATTCGAAGAATTGTGGCTTTCGTTCGTTGGGTGAATCCTTGCTTCGTCCTTTTTGATAGATTGCTACTGTGTTTTCGAGGAAGTTGTGTGGAGATAGTTAGAGAGATTTATGAGATTTCAAGAGGGGTTATTATAACGCACGCATGGTGTTCGACGGAAAGCCGCAGAGAAGTTTTGTTGCTATCCGATTTGACTGAGACTCAAAGTTTGAAAATTGTTACTTGGGTATTGAGAAAGCTAACCTTGGGC
>457100005672
GGAACAGTGGTTCTGTTATTCCAACCGGCTGAAGAAGCTGGAAATGGTGCAAAGAATATGATCGAAGACGGAGCTTTGGATGACGTGGAGGCTATCTTCGCGGTCCATGTGTCCCATATCCATCCAACGGGTGTGATTGGATCAAGAAGTGGTCCTTTGCTCGCGGGATGTGGAATTTTCCGGGCGGTTATCACTTCGGAAGATAGCCGTGGCGCCGCTAATCTCCTTCTTGCAGCTTCTTCCGCGGTCATTAGTCTTCAAGGCATTGTATCCCGTGAAGCTAGTCCTCTTGACTCTCAG
>45892275815
gtaagactttctcaaattaccaataaatgcatatccctgttggatgcagtggaatctgttgagctgcattatatcatctttttcgggtagcagagaaaaaatgaagcatctcattttttctgtgttccgttaagtggtgtaattggatcattacgtctgtccttctatgcattttttctgataattgctcgtctatgctttaaaattgtactcttttgggttatcgtctgactgctatactttccatttggaaaatgtgtaaggtaatgtgtttgtgttatcctaatgtagatctacata
>4591529410328
gtaagaaactaaagaaccttatcttctttaattcattgtttaatactaatattttatatagaatatgatgttgttatttccaagcaaatctggattatcgttgttcacttactaaaataataagggatacttgaaaaaaaaaagtctaaaaaataaaatgaaaagattggctgatttctgttaaattaaagatatatgaaccgaaaattgtaatggaaatgaattaaattgggatttttgataaattaaattaaagtattaattatctttaatatgcatggaaatgaatattttgatagt
>4601167615452
ACTCAACCAGTGGAGGAATTCTACAAGAAACGCGGGAAGCTGTTGGAATTTGAATTGCCCGGTGGAATCCCAGAGTCATGGGCAAGGCTCCTTAGGGCATTACACCTTGAAGACGATAAACAGTCTGCAATAGCCTAATCTCTCTCTGCATTTTATGATTGAATCAAACAACTTGTACTACATTCTTTGCTCGAGTAATCCTCCTCGTGCATATATGCTTAAGATAGTCAATAAAAGAGATACATGTCCCACTATGGTTATTTGATGCATATATTATATAGTGAAGTTTCTTTGTGGCTT
>4611321032857
GTGAAAGCCACCAATGGTGATACCTTCTTGGGAGGTGAGGATTTCGACAATGCTCTGCTAGACTTCTTGGTTAATGAGTTCAAGACCACTGAGGGAATAGACCTAGCCAAAGACAGACTTGCTCTGCAGAGGCTTAGAGAAGCCGCTGAGAAAGCGAAGATTGAACTGTCATCTACTTCTCAAACTGAAATTAATCTCCCATTTATCACAGCCGATGCATCTGGAGCAAAGCATTTCAACATCACCCTAACAAGGTCAAGGTTTGAAACTCTTGTGAATCACTTGATTGAGAGGACCCGC
>4621078012599
gtaaacacaccaaaatcatatcttatccaatctccacaatccaaattagatttggttctctataggaaagctagtccagagcatggtcaacacttacggaaaaattaggttaactaaaaaatcatacaaaaatgcgttcaagttttttttttatcccggctccgattggtttgttgaactctcttttgttataatgatggatatcaaaggagttcaatattttttgtagttttcttgctaggttatatttttctcgcaagtcgcaagatcattttgccggatttttactttatttttgac
>463334931510
ATACATAAACTTATTTTGTACGATCACATAAAACTGTAAACCCCCACACAGTTATTGGCCGTCGGATTCAATGGAAGGATTAGCTATCAGAGCATCTCGACCGTCGGTTTTCTGTTCTATTCCAGGTCTCGGCGGCGATTCCCACCGAAAACCTCCAAGTGACGGTTTCCTCAAGCTGCCTGCGTCGTCTATTCCGGCGGACAGCCGAAAATTAGTAGCGAATTCTACTTCCTTTCATCCAATCTCAGCCGTTAACGTCTCTGCTCAAGCTTCCCTCACCGCTGATTTTCCCGCCCTTTC
>46415495884
gtttttttccttacaatacttcactgagagtattgattgggttctgtctttgactttggttttaacgatttgggaaattcctgtcgtaatctgctattgtgacaagtttgttcctttttctaatccttttgaaaatgacatcaaatgttttgttcgtatctggtagtttactttgttgtgatatagtattcacatagttttcaaaatcttttctttttcctctgctttatgtgtttgtggataaaacacacatttaagtttatgtatatggttatctaacatggtctgttgctcatgttg
>465207736021
AGGTTTCCATTTGTATTGCTATTGTCTTTCTCTCCTTCTCCACTAATGCCAATGGCAAAACTAAGGAACATCATCAAAACTCTCTCCATCTTCTTCTTTCTCATCGCAGCAACCGCTCCTTCACTCTCCTCTGCCACCTCCGCCACAGACACCTTCGTCTTTGGCGGCTGCTCCCAGCAAAAATTCTCTCCGGCGTCTGCGTATGAGTCAAACCTCAACTCTCTTCTTACTTCTCTAGTTAACTCAGCCACATACTCTTCCTACAACAACTTCACCATCATGGGCTCTTCATCCTCCGAC
>466213129541
GGAGCAGGAGGCATAACGATAAAGAAAACAGGACAGTCATGTGTGTTTGGGATCTATGAAGAGCCAGTGACACCAGGACAGTGCAACATGGTCGTCGAGAGGTTGGGTGATTACCTCCTCGAACAGGGTCTCTAGAATCTTCTTACAATGTTCCACCACCTACATTTTTTTATAAGGCCATTGTTTCTCCTATTTTTTTCCTTTGGGTGATTTGCATCTCTTTCTCTAATTGATATTATAAGTTTTGGGCTAATGGACCTTCCTGGTTTCTCCCCATAGCAAACTTTTAAGAAAGCTGAA
>4677946606
gtaaataagcatccgaacagtttttgatacaatgaaacttgctgtgaactccttttatctttctgtttcctgattatcaatgtagcatgggaaaaaggctcctcagaacttctgaacctaccttgaatgttcccttcttaaagcaaaagatcttaattttctgttgatagatgtcctggagacatgtctagaagaaccgtttcgagaacagccatattcaattagtttttttagatataaactatctatacatggtgattcgctgatatttagtattttatacatggtcgtatatgtttc
>468181410283
GTTGATCAACAAACAAACACATCACAATTCTCGAACTTCGCCGGAGAATGATGGAAACAGCTCTGCTCCGGTACTGCGTCAACTTTTCCGGTCACAAGAAAATCTCTGCTCATCAAAGAAGTAATAGTGAGATTCCGAAAACGAGTCCGGGAGGATGCGAAGACGAGTGGTGTGCTAGGGTTTTGAGTAGAAGATCGGTAATGGCGTCAGGGTTGGTCTCCTCGACGACGGCTTTAGCATTTCCAAGGGAAGGATTGGCTGTCGTTAAACAAGGTCTTCTCGCTGGGAGAGTTCCTGGTC
>46931031716
GCTTGAAGTTAAGGGAAACATAATTGTTCCTCCAAAAAAGCAGAATTAAATTTGTGGTAGATACTTGTTTTTAAATTCATATAGCTCAAAAAAGTTGTCATTTTTAATGTTGGTTTTCTGGTGGCGATGCTCTTAATTACCCAATTCCGTACGATTTATGATCATAAGTCAACTTTTGAGATTTGGGTTTGTGAAATTTTCCTGAATAAAATTATGGGTTTAGGGTTTTTATGATCAATTTCCTGTAAAGTAGCGATTTTTTTCTCCCGGGGATTTTGGTGAGGAACAGGATAGAAAGTC
>47032173452
gtttgtattttcattaaattacattttgtcttgcttctgatagaatagaactgaaatcattaaggggtttttttttgaacgagtattagaatttgtgattgaatgaatgatggatattagagatagatgtaggggtgggtggacaatttttggtttgatttcggttcgttttaggttttttttttttttataataaaaattgaaaccatatagaaacagtatgtaattcagtttggttatagtttagttttcacgtttttcggttttataaaaattgaaaccatatgcatttctattctg
>471102969724
GGTGATATTTGGGATGTTGATCGCGTTGCCCATAACTCTTCTCTACTACATTCTCTTGGGTCTATGAAGAGATATTACCAAAACACAGGGACTTTGTTTTATTCTTTTGTGGGATGATGAATTGTGAAAAGAACAATGCCCTTTTTGTTGAAAACCCACAAATTAAATCAGAAGCAGCTTTAGAGAATCTTTGAGGATAATTGAAGCTCTTGAAGAAGAGAAGAAGAAGGAGACTTAAGTAGGAGCTCAGCAAGTTTTACCTTTTTCTTAATTTTAATGAACATTCGTGTTTCCTCTTTT
>47244015781
CTCAAAAGTCAAATCCCTAAAAATTTCGAAATCGGAAAATTTACACAGAGAAGCGCCATGACCTAAAAATCTCAAAACTTCCCCAACAAAAATGGCGCTTTTACTCAACCCATTTCCTTTTACCTACCTTGTACATTACCCCTTTTCTCAAATCTCACTTTCCCACTGAAATAACCCCATGGCGGAGAATCAGAACTGTGCGAGGATGACGAGAGCGGCGGCGAAACGAAAAGCGTCGTCCATGGCGTTAGACGAAAACCCAGTTAGTAAGAAGAGAGTTGTTCTCGGAGAGCTTCCGAA
>4731149734188
GAGAACGGTTTTGATAGAGACAGTACCGCCATCTCAACGAGTTTCAGATCGTTGCTGTCTCTTTCAGAGTCATCTGTCCCATGGGAGACTCCGACCAACAATCAGTCTTCCAGCCTTACTCACTGCTCTTACCCTCGAGTCTTCTGCAACCCGGTTTCAGTTTGTGAGAATCCTGAACCTGATCATACGCAAGAAGACTCGTCCACAAATCCTGGTTCCAGTATCATGATGTCCACAAGAAACCACCAAGGCTCACCAGTAGAGGAAGAAGTATCACCAAACTCGAGCAGCAATGACATG
>4741514333583
CTGTGTGGAACCCTTGGGACAAGAAGGCCAAGAGTATTGCAGATATGGGAGATGAGGATTACACAACAATGCTGTGTGTAGATTCTGGTGCTATAGAAAGCCCAATTGTGTTGAAGCCACATGAAGAGTGGAAAGGAAGACAAGAACTCTCTATCGTCTCCTCAAGCTACTGCAGCGGTCAGCTCGATCCACGTAAGGTTCTTTATGGGGATTACTGATAATATATATGAAATCAAACTTGGAAACATCATCAGTCTTATATTTTGATCGTCTTCATGGATAAAGCGATTGATGCCCAAA
>4752938101
gtttgctctcctctctcatttctctctaatctcttttataaaaatttgttcttaggttacgtttccttttgtttgatctgttttggtctctgatggagcatttgacctgcgattgcatgattatataggcctttttcatagttaagttttgctaaattgtatgttaatgctcgtaaattttactgttttggttgtgtgacttgtgaattataatctctggaatgttaattgaatcacttgtgtggcgagaatttgaatttttttgttttggccttggtactgttaaatgatgatcctttg
>476122185198
gtaagttttttgtattcttttgatattttttaattgccgccttatcttatcttatgtgtgacattgtcaatactataatgctgagtattctatattatatagtttgttttatgtgacattaccatattatatcgtttttacgataatgtaaaacgaaatatatttcttctgtttaaatttttattatctgtttgaaagatataatacggttgtgacatgaaaaataatatggttgtgacaatattcaaaaacaatattcattttttttttgttgggatcaaatctttgtcattttctaat
>47785108432
gttcctctcacttccctttgatctttttattattatttatagattaatcttgagattagtcatctttaataccagtcattagtagtaaatcatgataaaatctcccttttcttttaaatagcttatttattaatgatacatatagtatttgtcttgtgattagtttatacggatcgtacaaatcccggcttagggtttgtgttttatagttcaaagatttgtgtatttggctgataaatgtctttttaatctacttgtgatccaataacatatgtgatatagtctctcattgtgttgttt
>4781482910244
CATCAAACACAAAGCAAAACACATAACACAATGGGGGCACCAATGGCCTCTTTCCTTGTCTTAGCATTCTCCCTTGCTTTTGTCTCTCAAACCACCGCAAATTACTTCTACTCTTCCCCTCCACCACCGGTTAAGCATTACTCTCCTCCTCCTGTTTACAAGTCCCCACCACCACCGGTTAAGCACTACTCGCCTCCTCCCGTTTACAAGTCCCCACCACCACCGGTTAAGCACTACTCGCCTCCTCCGGTTTACAAGTCTCCCCCACCACCGGTTAAGTACTACTCCCCTCCTCCGGTT
>47941865859
ATGGTGAAAGGGTCCCAGAAAATCGTGGCCGTAGATCAAGACATACCAATAATAGACATGTCGCAGGAGAGATCACAAGTGTCGATGCAGATAGTCAAAGCCTGCGAGAGTCTCGGCTTCTTCAAAGTCATCAACCATGGCGTTGACCAAACCACCATCTCAAGAATGGAGCAAGAGTCTATAAACTTCTTTGCTAAACCGGCTCACGAGAAGAAATCTGTCCGACCAGTTAACCAGCCTTTCCGGTATGGTTTTAGAGACATTGGACTCAACGGTGACTCTGGTGAGGTCGAGTATTTG
>48023243656
GGAACCTCCGGGAATAAAATAAAGAGGAAGCGTGGACGGCCGAGGAAGATTCGGAACCCTAGCGAAGAGAATGAGGTTTTGGATTTAACTGGTGAAGCATCTACGTATGTGTTTGTAGATAAAACTAGTAGCAATTTGGGAATGGTGAGTAGAGTTGGTAGTTCAGGAATCTCCCTGGATTCAAATTCAGTGAAGAGAAAGAGAGGTCGTCCTCCAAAGAATAAGGAAGAGATAATGAACCTAGAGAAGAGAGACAGTGCAATTGTGAATATTTCTGCGTTTGATAAGGAAGAGTTAGTA
>48144326604
AAGAATTTGCTGTTTCCTTTGGAATTGTACCTTTGAGTCATGATGAGAGGACGACGTTTCAATGTAAGACTTTTCAAGAACAGAGCAAACGTAATTGCTTACACACTCTATAAAACTAACTAAACCCACTTTACACACATTACAACTTCCACCGTGAAAAAAACAAAGACATGGACAAAACATCTTCGCCGGAATCTGCCACCATCTCCACCAAATCTCCGTCAACCTCCACCGGAAAAATGGAGTGTTCTTGGTTCGACGATGGTTGCATTCTTGGCATTGATTATTTCGTCAAAACCA
>482810579
CAAAACCAGGAGAGACCAAACTCTTTATCTAGGAACCTGAGTTCGTCAAGAAAAGCAATTGCTGGGTCAAGTGTTCGAGCCACTTCCTCAGCTGATTTCACAGAGAATCGATTAAGCAGACTCATCCCAAACAATGATCGGTCTTCTACAACTCTGAGGACCCAGTTCGCTCCTTCGTCCTCCTCAGTAGCCACAAAAGCTGCACCAACGAGAGCCGCTCGTGACATTACCCTCCAGAGCCTTGAGCTCCTCAGTATTGGGAACAGCAAGAGGAAGTGACTGTCTGCATTTTGCCGCCCG
>48331741580
GTGCAATTATATCCGCCGACCATCTCTCTCCTCCGTCACCGAGGGAGAGCAACCATGCCAATCTCAATTCCCCTTAACGCCACTCTACAATACTCGTCTCCTTCTTCTTCTTCTTCTTCTTCTTCTCTCGTACCTTCTTCCCCTCTTTTCTCTCCGATTCCTTCAACCACTGTTTCCCTTACCGGAATTCGCCAGCGATGCCTCAGGATGGTCACTTCTTGCGTCTCCAACGCTCAGAAATCCGTCCTGAATGGTGCCACCGATTCCGTCTCTGTCGTCGGGCGGGAGCAGATTCGTCTT
>484953923505
GGTTGTTGCTACCTTCACGAATGACGACGACTTCTGTTTGCCCGTTCTCGAAAGCTGCTCGTCCTGACGATGGGTCGACTCGAAAACAAGGCGAAATTACCGCTTCTGGTTGTCCTTTTTCTAAAGCTGCTCGTCCCGACGATGCCTCTGCTCGAAAGCAAGGGGAAACGACGGCTTCTGGTTGCCCTTTTTCTAAATCTGCTCGTCCTGACGAAAATGGGAGTAAAGGATGTCCTGAACAAGAAGGAAACTTGAATAAGGACTCTACTGATTCTGCAACGGTACCTGCCAAGTGCCCTT
>485147554458
CTTGCTTTGGAATTCTTTTATGTTCTTTCTTCTTTAAGTGAGAAGCTTCTGCTGGCGCGTTTAACTCTGCTATTACCTTGGCAGGGACTGATGAAGATCATGAATGTGAACAAGTTGACTTCTGCTGGTTGCCGAGTGAAAATATGGATTGCAGATTGGTTTGCATATATGAACAATAAGTTGGGAGGTGATTTGAAGAAAATCAGGGTGGTTGGAGAATATTTTAAGGAGATATTTCAGGCAGCCGGGATGAATAGTGAGAATGTAGAGTTTCTATGGTCATCCGATGAAATAAATGCT
>4868238410
ATTGCTTTAGAGGCAGGATTTGGGAGAAGTCTCTTTGAAAGACTGGCTCTTCTTGGACATAAGAAATACATGCTAAACATCCAATACCGGATGCATTGTTCGATAAGTAGCTTCCCAAACAAAGAGTTATATGGAAAGAAGATTTTAGATGCTCCAACGGTCAGGCAAAGAAACTACACGAAGCAATATCTTCCTGGAGAAATGTATGGACCCTACTCTTTCATCAACATAGCATATGGACGAGAAGAATATGGGGAAGGAGAAGGACGTAGTCTGAAAAACAACGTTGAGGTTGTTGTG
>487566923566
GAGAACATTGTGTCTGTGAAGAAGAAGCTTTTCTTTTGGCAGAGAATATTTTTTCATAATGTCGTGTGAAGATATGATCGCTGTCCTGCAATACTTTTGATCGTTTGACACACGACCAAATTCCTCGAGAGAGAGAGGTTGTAACTATTCCGAAAGAGCTCTAAAACTGAAGCTTTCAGTTCTTGTGACATCATAATGAAGGCTGTATAGATATAACAGTTTCGAGTTTTATTTGGATTTGTAGTATTTTTGTTTTCTATTGTGTTGAACTTGTCTCTTTGAAGTCACCACGGGAGACCT
>48822922218
ATGACAATTTATTTATATTTTTCTCTAAAAAGTTTAAGAGAAAAAAGTCTGCCAATTCATAATTCATTAAAGAAATTAAGAAAAACAAATAAGTATATTCGGAAACTACGCCGTGTGTTTCTATGTAACCGTTACATTTTCTTAACTCTTAAGTACTACAAGACGAACAAGGAAAACTGTTATATCAACGAAATTCTCGCTAGTTATAAATATCCCTTCAATCTCATAACTGACTCTTTAATCTTTCATTCGTCAAAGAGACTCGTATCATCTTCCTGTTTTTGTCAGGTTCCCTCGAAA
>489605713384
TTTAAAGATGATGTGTACCTGCCAACCGATGAACCTCATGGATCTATAGAAGCAACTCTAAGCCGTATAACCTCGAAACTATGAGGTTTTAAGACAATACATCATACATGGAAATATCAAACACAATTTCACAGGTTCTGCAACTTTTGGCGTTTGCCTCGTTTATGAAATAACAATTTAAATGAAGTGTGTAAGGTCAACTTTTGGCTTTTGTTGCAAGAATAATACTGTAACTGCAAACAGTTTCACATAAAAATGTAGCTTACATATATTATCACTGATTCGCAGTCATGTTACATT
>49086274985
gtaaggatctctctctctctctctctctattttccgtacattgtgtgtgtttcgatgtccttaacgatgtcatttgagctaaagatcactaatttcgttttccatgtcatatgaatcgatgtatctccattttgtcaattttcttatgtttaggtctgaaatgtgaaagttaattgagagatcatgaagaatcatttgttcttctagaaagccatagaactagagcttcagatcaaacaaaaactttttttaagtatagataagaattttaaagccaaatggtgaaagttcacttcattt
>491540411872
gtaagcaatcgtttcttctaatgaatttcatttctccggttttgtaagttgagtgatttcgttttgaagaaactctgaatatgataggaaatcaaaattcacagagttttcattcagttgggttttctctgaatttcatcaatgtacttctttcttacatttactttagttgatcaaataaatatccagtctttgacaatagctgattttcagattcgataaaagacttcaaatttcgtgtgttttgattcttctcttgttatggacgtagctgatttaggggggggggtgtgaagataa
>4921471429650
GGATTACGGTTGGTGATAGGAGTTGCTGTACGGTTAATCCGGGTGAAGAACTTTGTGCGGCGAACGGACCGGTTTGTCCAGACAGAAACAAATTCATATTCTGGGATAACGTGCATACTACGGAAGTGATAAATACTGTGGTGGCTAACGCAGCGTTTAACGGACCTATAGCTAGTCCGTTCAACATATCCCAGTTAGTGAATTAAAATTAGGGCTCTATTCCATTGTTAAAATGGCATAGTCCCTTTATTTAAAACTTGGTTTCGTCTAGATTGAAACCATATATCAGACACATATGTA
>493779726091
TTCCGATGAGGCAACGAACATCGCAGAGATAGTTTCAAAAATTTCAAACCGACTGAGAAAGATGAAGCCTACAGATCTAATCAATTTAGTTGGAATGGATGCTCATATGGAGAAGATGCAACTCCTTTTGGATAAGGAGCCTAAAAGTGAGGTTAGAATGATAGGGATATTGGGTATGGGAGGCATAGGCAAGACCGCCATTGCCAACTATCTCTATAACCAATTCTCACATGAATATTGGGCACACTGTTTCATAGAAGACGCTTGGAACACCAATGACCCAACTCACCTACAAAGGAA
>494130081694
gtatggtctctcagatttagttagtagtggatttggtaatcacggcctaacggtctacttagtttttaggctttacaatcaataatttttggtaatttattttagtgtttttcctctctgaaattttaagcttagtattaatttttatattcttagtttggtatattctatggcctagtctggaatattcaatgttgatgtagcatgttagaacactgcgaagattattttattgtaattacattgatttctagattgggtagtagcttttgtatttgctttctcttacaaatctatctt
>4951484815636
gtaacgaaagttttgctctttagaatgtctgattttgtgagttttaagttttgattttggtgattgaggaagatttctagggtttctagggcttgcttgaaatattgagctctaaatagattgaaatctagggtttggatgatgtaatactttggattcatttcatgttctgttggtacaaaatttaggttttatgtttgaaactgaacagagagactcatacatcttctctttgataaggatgtgaatttggctatcgttcttgtcatctttggtcactgaaccatccttatgtgtatt
>496117935766
AAACAAACACAAATCTCTTCTCTTTTTCTCTCTCTCTGTCTCTCTCTTTCTCGAACTCTCTAATGGCGATGATGGTCGAGAATAGCTACGGTGGTTACGGTGGTGGCGGCGGAGAGAGGATACAACTTATGGTCGAAGGTCAAGGCAAAGCTGTTCCGGCTCCGTTTTTGACAAAGACTTATCAACTTGTTGATGATCCTGCGACGGATCATGTCGTTTCTTGGGGTGATGATGATACTACTTTTGTCGTTTGGCGTCCACCGGAGTTTGCTCGTGATCTTCTTCCTAATTACTTTAAAC
>497958532108
AACTGAGAGAAAGAGAGAGACAAAAGACATCCCAATTGCAGAGAAACCGTGTTGAAGTTGGTCTCTGAGCTGCTTCTTCCTTCCCTTTTTTATTTTTATTTTTCCAGCTCTTTATTTTCTTATTTACAAAAAACTTTCCCAAGAATAAAAACCAGAAGAATCCGTATAAATTATCCTAACAGTTTCTTCCAATATCCAACAAATTTCAGATTTTTGTTTTTGTTTTCTTCTTCTCTACTTGAGTAATCATCAACGATTATGGCGTCAAGTCAGTGGACGAGGTCGGAGGATAAGATGTTT
>4989512304
gtttctgcgtctttgtgtcatcatctatctcttacgctttctcgtttttgcattctctccgttcatttgtcagttgatttgtctcctccagttctttggctaatgcaatcggataaacagtcgttttagcagttatttgcaaggatttgtttatatttctcaacagtaaccgtagatttgattgaggatgatcattttccgcttcagtttctagggtttggtttagatttttcattgttttgctcggaggtttagtggctttctcttcaggttttatctctatgaatgcatgtctattag
>499929610319
gtgatgatagatcgttaaactttcattttagaatacaattattcttcaataaaaggtttatttcactatgagttgctctccttaatgtatcactagaaattttaatggcatgatttcaaccttcatatgataagttatctagaacgtacatttggaataagattttgtaaagtcttcaaagattttgaacatgtccacccactgaattttaaggttacagacttgttatgttacatattgttttttggtagaacttgttatgttagtatgttacacatatgtagagacatattatcttcc
>500679513501
AAGTTTATAAAGGAAGTGTACGAGACCCTAAGGGCGAGCCCACAATGGAACGAAACTTTATTGATTATCACTTACGACGAGCATGGTGGGTATTTCGATCACGTGCCCACACCGGTTCGCAATGTTCCTAGTCCGGATGGTATAGTTGGACCGGATCCATTCCTATTTCAGTTTAACAGGTTAGGTATTCGTGTACCAACAATAGCAGTGTCCCCATGGATAGAGAAAGGAACGGTCGTACATGGACCAAACGGGTCTCCATTTCCATCGTCAGAGTACGAGCACTCTTCAATCCCCGCG
>501227614520
gtgagttttttctttctcaatttggtttaatgatttttggtaattacgcattatcgatttagaattggaatgttggcttcttatattgatcatggttttgataagaatgctaaaatctttgaaattggttgtcttaggcagagattagttctatcatatatgtcaagcttttagcacatccgagtcattaaatatatcatatatgagaacagaatcttgcattccatggaaagctattgctgttgtattttgttagcttatggttctgcggttttctcaaatactaatactgatgtgact
>502229237671
AGAAGAAGGGGTTGATACAGTAATTTAACAATAATTTATTTTAAAACATTTAAAGAGTTTGAAGTACAGATAATTTTTATTTTATTTTTTGAAAGACAGATCATATAGCAGTCGTGTTGCTCTTCATCGTAGTTATCGTCGCTGATTCACCAACAACAACAACATCACAAGAAAGCGTCCTCTTTTATAGGACCCTCTGTCCCTGTTTCTCTCTCCAGTTTTATTGTAGAATTCGCTGTCATTTTCACAACGACTCACTTCTTTCAGCTCTCTCCATTCGGCGCTCTCTTCTGGAATTGA
>503267311139
ATGAATCTATCGAACCGTTTTGGCTCCAATTCCAAGACGGCGATACTCAACGATTCTTACTCCGACGAGAATCATTCTTCCTCCGCCGCCGCCGCCGTAACTTCCGTCGTAATCCCACCGTGCTCCGGCAATGTACTCCGAGCCGTTCTCTTGCTCTTCTTCATCTGCTTCTGCTTCTCCCTCTACAGAACTTCTGGTTATCTCCGAATCGTCTCTGACTCTTCCTCCACCCTCTCTCGCATTTTCCCCTCTGTCAACGATTCTTCTTCGTCTCCGTCTCCATCTCCGTCTCTGTCTCCG
>504125328503
GAGCATCTCTGAATACGATTAAAAGAACAGTAAAGTTCCTATGCCCAGCAGAGATTATCCCACCATATATAGAAGTAGATCTAAGCCAATTGGATATCGGACAAAAGCTAGTAATGGGAGACCTCAAGGTTCATCCGGCTTTAAAGCTTATAAAGTCCAAAGACGAACCCATTGTTAAGGTCGCCGGAGGACGTGTCACTGACACGCAAAAGAAATCGTCTGACACGCAAAAGAAATAACACCGGTGAGTCATATTAACTGCGATTATCCGGTGCAATCTCCAAATGTTGACCAAAAATG
>5051062615641
GTGTGAGATTGTACAAGTGGTAGCTGAGATAGATCGGATAGTGAGACCAGGTGGATATCTTGTGGTACAAGACAACATGGAAACAATAATGAAGCTTGAATCCATACTTGGTTCGCTTCATTGGTCAACCAAAATATACGAGGACCGGTTTTTGGTTGGTCGGAAGGGATTTTGGCGTCCCGCTAAACCGGAGCTCAGATAGACAGAACGAGAGACATAAACATACTAGCAAAGTAAATTTGTACACTACTATCAATGACGCAACCAGATTATATCACAGCGTACTATATAACCCATTAA
>506870432344
TGTGCTACTAATTTCACATCGGAGAACATTCCGAATGGGATAGGATTTGGAGGTAAGATAAATCACTTTGGCCTGTTTATATCAGCAAGCTTCGATCAAGGCCAGACATTCGAATGCACAACGTTTGGTAGCCCGAGCCTTTCCAAGACGAGCAGAATTCAGCCAGAAGTGATAGAATGCTGGGGAATCGTTCAGGCCTCAAATGAACAAGACACCAAACATAACGCCATGAAAGGTACTGTTCTGGAGAGGTTTAAGGAAGATCGCAACATGCTCAAACTAGTCGGCATGGCAGGCAAT
>507817129413
ATCTACACACACCGATCTCCCTCTCCCTCTCCCTCTCCCTCTTTATCTTTCTCTTCCTCCTTTGCTAATAAACTTTTCTTTGAACCTTACACGCCTTGTTGATATTACTCTCTTAAATATATATTTTCGTACATTAACACAGACATATATAAAGCTAAAGATTTCTTCACGTAATGGGTTTGAAAGATATTGGGTCCAAATTGCCACCGGGGTTTCGATTTCATCCAAGTGATGAAGAGTTGGTTTGTCATTATCTTTGCAACAAGATTAGGGCCAAATCTGATCATGGTGATGTTGATG
>508379812693
gttagaattaaaatcttaagtttgttatctttcttagtttatttgttttgatcttcagatctccttggctgtctatcttcgaaaactatttactgtgtgctagtagtttggatggttgctctgcattttggctggaaaagtttcaactttgccctccttgaaattcataaaagtaaaacataatacaaaaaagtgataaaatggtgtccttagtaactgttgagcaccatagagaactaaagtgactgatagagctccctggttccttgatgttggagtgaagtttttatgtagttcttt
>509791611009
gtgagagtttgctcaacttgtagtttcaatcctctgttagttttaacctctgtgactgcttctttgagaataagatcaatcttataacagtgtattagagctgtacgcaaatgagatgagagatttttgtaaaatatatgcaatttatgtgataactcctatgtgtgtcaatctctagctttagtaagcctttgcaaacaagctacatgactgcatttggaaagagcaaacctttcaaaagaaatcagtttgatatgttttgttctacttactaattctttctgtttgtcatatgtttgg
>510125565925
gtgagtcttttattcttgctttatattttagctatatagaaaatttctgtggtatatgaaaatgcattccctattctattaattcaaagtaacctttattaaggaacatatttacataatcgataattaaaaaaaaaaaaaactcaaacccttaaaactaaaaatatatacatttgttttcgtatttcatttttgtcccggttccctcttaatcgaaatggaaatatattttgaacatgtttttagtttcgtttgtataggaatgaaatgggagaaatgattttttgatcctccaattct
>511176025278
GATTGAGAAAGTGAAGCATGGATTTGGTATGAGAGTTCCAAGATCATTAGCTTCATGAAAACTCCCCCTAGTAACAACTACACAACCAAAATATGATTCTGCTTCTTGTTTCCATCTTCATATTATTTATTTGTTAAACACAACTGTAAAGTGTTTTTTACATCTTGATTTTGATTTTTGGTATTCTTTTTAAAATATCTTTGGGGAAATGTCTGTATGTTTTTTATTGCGACCAGAACCGGTTTAGGGGTTATAGACTGTATACAAACCGGGTTCTCTCGGTACAAGGTTTGTGCTTTG
>51215225645
gtaatattagcccccacggtgcacgttaacgtatgacaggctcttggaacttctcaatctctctgccctttttggtaatgtgcgtagcgctttttccggagcggttttcccgcgtcttgtctcacatccccaaccctgtcttaaaaatgttttttacctaaactgcgcattttaacaataatatgcgtatgtcagcatgaaatcgcacgttagtaacgcagtcctctcactatcttatgttgatagcagctgaaattgagttcactagaagatactaattattgaacgttaattagaaaa
>51336434199
GGCTGCTTCAGCTAAGTGTTGATATGGAAGTTTTCCTGATGGCGGTTTGGCTTGCGGGATGTATATAACAAAACTCTTACTTATACAAATGGTCTCGTGAGCCGTAGAATGCTCTCTTACATCTATTCGTTGGTTTGGCTTTTTTCCCCCAAAACTTGGGTCTTATGATATTTTGGTTTGCACTTTGGAGGTTTTTCCTCGAATTGGAGTTTGTTTATTGACATGTGTAGTGTCCACTTTTGAACTTTGACGCAATTTAAAATAAAGTACATGTGGGGAATAATTATATTATACCTAATC
>5141055134909
GACGATCCTTTGTAACCGAACAACAAACAAAAAGCGTATATTTTTCTCTCTATCAAGATTCAAGCCGTGAGCTAGAAGGCTAAAACCCTCTTCTTATAGATTTCAAAGCAACCATTTTCGAACTCTGTTTGATTCCACTGTCGATTTAATCATCTTACCTAATGGCCGGAAGGGCTGCGACGTCGTCGGCGAAATGGGCGAGAGAGTTTTTGTTCAGAAGGGTTTCGTCTAATCCTCTTGGAGCTACCCGTAACTGTTCTTCGGTTCCTGGAGCTTCTTCTGCACCGAAAGTCCCTCATT
>515264431676
AGCATAATAGTACGCAGAGACAAGAGAGAGATAGAGAGAAAAGAGAGAGATAGAGAAATGATGAGAGTTGTGTTACCACTATGCCTGCTTCTTGCTTCCATATTTGCATGGGGTTCTGAAGCAGCCATATCTTGCAACGCCGTACAGGCCAACCTTTACCCGTGCGTTGTGTACGTGGTGCAGGGAGGAGCCATTCCGTATAGCTGTTGCAATGGCATCAGGATGCTCAGCAAACAGGCAACTAGCGCATCAGACAAACAAGGTGTGTGTCGCTGCATCAAGTCTGTGGTGGGAAGAGTG
>51657386383
gtttgtttgttacatttttcgatttttctccgttttttttcctctcttctgtatgtttgctaaatgtgattgttcattgttagggtttaagattttctttttatcgatttttgttgttttgtgtgtatatcctccaagttcctttgtttgtgtaataggtggaagctgaaaggtttttcaattttagggtttttggggttttttgttgactgaaatttgttaatttggggcacaatttgtctcttttggattgagttctgtgcgatttgtggattctagttcgtgtgtggttaagagact
>5171425027259
TATTTTTTCGTTAATTGTTGTTGTTATCTTCAACGATAGCGTTGTGCTCTGGAGAAGTGTTTGATCGCAGAAAAGCTTCGTTCTTTGTAGTCTACAGGTTTGATCACTGAGTTCTTAACTTCTTTTTTGGTTTGATTGCGATCCTGTACTTTCGTTTAGATTACTTAAAGGTTGGGTCTTTAACATGATCGACTGATAGATTTGTGGGAATTTTGATAATCTGAGTTCCAGAGTTTGGGAATTGATGATTTGATTTGAGTGTTAAATTTGTTTTGATGGTTGTCTGATTGGTGTCACCTA
>518314161
gtaatcatttcttatatagtcttgaatgtttggttagttcttaagttgctcgtttatcttcactttgttgaatacttggtgttgcttggttagttctgaatatggttttgtaacaattttagtgcaagtctcttctgtttgtgttctctctaagtttgtttaagattggtgttgattgttttagtgatttctggatttgttgtcttgtttcatacattgatacatttctgattctcgagttcatgattaaattccatgttttattgagattcataaccttgttgctgtattagactctgt
>51932888794
ATGATTGAACCATCATCATGTGAGAATGATACTCAAGTGTCTCCTTGTAGTGAGGAAGAGACTCTGAGAAGTGATGGCAAAGAGAATGACCGAGTTACTCCTCCAATGGATGAGCCAGATCTTACGGGAAGAACAGAAGAGGGAGAGTCATTTTCTCGTGGGGCTGATGAGTTGCTCGATAGAAGAAATGCCGGATTTCGATATGAAAGCGAAAATGATGGTAGTCATTTGTCAAGTCCTGTAGAGAAAATATACAGATGTGTTAACTGCAAAGAAAGTGGGAAGCTGTTGTTTTGCTCT
>5201272136507
GAAATGTATTATTCAACGAAAAGACAGCAGTTTTTGATCGACCAAGGTTATAGCTTCAAGGTAATAACAAGCCTCCCACCTCCGGACGCGGGTTCAAGCTTGGGCTACCACAGTCAAGAAGAACAGTTGTCTCTTCTCGGAAAGGTGTTGAATGCTGGAGACGATATGGTTGGTTTAGAACAACTTGAAGAAGACACAGATGGAAAGGCTCTAAAGACGCGACGAAGCATGGGATCGATGAGTGCAATGTCCGGTGCAAATGGAAGGGTCTACATGGAATACAACTCAGGTCGTCAAAAA
>521489133490
ATCGGGAAATTGACGGAGATGAGCCTATCAGCAAATCAAGAAAGAAGCACGATGGAGAAGAAGAGGTTGGTGTGGAAAGTAGAAGGTGAAGGATCTTATGGAGAGGAGAAGAAGGCAAAGAGAGGGAGAGAAATTGATCCAAGAAAGCTGGAGATGGAGCTTTACCCGATGGAGATTAGGACCGTGTTGATCCACTTAGAGCTTCCATCTTCTCATTCTCGCATAAACAGATTTGATGCCTAAATAAGGTAGAAGTATGTTTAATGGATAGAGTCTCTTATGTTTTCGTTCCAGCCGCCA
>52295499481
CCTCTGTTTTCTTCTTTTAAAAGCCTCCTCTTCTTCCTCTTCTCTCTCCTCACAACTCAAAACTCTCTCCATCTCTCTTCTAAAATCAGACAAGAAAGATGGCTCAAGAGGAAGTACAGAAATCGGCTGATGTCGCTGCTGCTCCGGTGGTGAAGGAGAAACCTATTACCGATAAGGAGGTTACTATTCCTACCCCTGTGGCAGAGAAAGAGGAAGTTGCTGCTCCTGTCTCTGATGAGAAGGCGGTTCCAGAGAAGGAGGTGACTCCGGAGAAGGAAGCCCCAGCGGCGGAAGCGGAGA
>5231271713494
ATTGAGACTTTTGGGAGGAAGAAGAAAGAAATTTGTTTTCTGAAGAAGGTGGAGGTGCCAAGAGAATTATCTTAATCCTTGTTCCTCCTCCTCCTCTTCTTCTTCCTCATTGGTTGTTTATGTTTTTATATATAATCTAGGTTTTGTTAGTCCAACTCTATCTTTCTCTCTCTTGATTTCAACAACTTGGTTTCAAGTTCATAAACAAGAGAGAGAAAGAATTGTTAGTCTCCATGAGTAGGTTATGTTATCCCATAACCCCAATTGGCTATCTATTTATCACCTCCATCCATTTATACT
>524980838984
CATAAACCCCAAAATCTCTCTTCATCATCATCATTCATCAACATCATCTCTCTTTCTCTATCTCGCTGTCCCTCCTTCTCTTTCTCATTCATTGCAATGGGCAGAAGATGCTCACACTGTGGAAACGTAGGACATAACTCAAGAACATGTTCTTCTTACCAAACAAGAGTAGTTAGGCTCTTTGGTGTTCATCTAGACACCACAAGCTCTTCTCCGCCGCCTCCTCCTCCTCCCTCGATTTTGGCCGCTGCAATAAAGAAAAGTTTCAGCATGGATTGCTTGCCGGCATGTTCCTCCTCT
>52512886466
gtaatgaatttctcttctgaataaaaatattgatttaatgtttgttcccttgtttcttgtcagcatgttgttactcttgtcgctttgtatggctgacactgcatacacattcatactgaaagatttttcttatacactcatacatgcttagctcgtatctatgagccttatctcatgtagagtaatcccattagggcttgtggaagaacattagttagtccttagactactgtttgagcctccggaggaaatctgtctgtcaagtatcctctatcatagttgttatcaactatcatctgc
>526484114420
gtgtgcgagattgggctcggcttgtaacctttacaaaagtaaagttgtggattatttcaccactgcatccgtgcgaaacgcgtttaaaatcgtcacctggccatggcgacgatgcgggagctaggcgatcggcgaggcggactcggccgaaagagttcatcaacgatagtgtgctctagcgagtgctcacttgtgtttcttgaaatttttttttttgtttgagacggttgtgtcttgtgaaggactgctcacgtacctttagaaaataatcaagtcatccataatttattttacaaaggc
>527710715918
GGCTTCTCCCAAATGGGAACTTTGAGCAAATTCCTAACAAATCAAACATGAGAAAGAGGCAAATAATTGGCAAATACTCTCTTCCACATTGGGAAATCTCCGGCCACGTAGAGCTAGTCTCTGGCGGTCCACAGCCCGGTGGTTTTTACTTCGCAGTGCCACGTGGAGTCCACGCAGCTAGGCTAGGGAACTTAGCATCAATATCTCAGTATGTGAAAGTGAAAAGCGGCTTGGTCTATTCTCTAACGTTTGGTGTCACGAGGACTTGTGCTCAAGACGAGAACATCAGAATCTCTGTGC
>528138116592
CACGGACCACCAGACGGTCATGGTGACGATGAAGACCACCACCATTGATTCCGGTCTTTTCTTAACGGCGAAATGTTTTCTTCTATTGTAGTGAGTGGAATAAATATTTCTCGTTGGTGAAAACACTTAAATATGTTTTTTTTGATCCTCGAGAAGACACCACCACTTTATTTGCCTCAGGCTCTAACCCTTTTTGCTTTCTTGAGACTTTTGTTTTTATGAATGATTCTCGAGTCAGAATCATTCTTCTTTTTTTGAATTATATAATATATAGTTTTTGGTGTTCACGGTGTGTATGTT
>529137546494
TTTACGGTCAATCATCCATATGAATATATCACATCTGTGGAGGGAACCTACGCTCATACCCAACCTTACAATTGTGTTGTTCTTACATCGTTAACTTTCAAAACATCAAAAGGAAGAGCCTCTCCAGCGATTGGAAAAGTGACTGGTAGCAAATTCAAGCTGGAGAGACAAGGTGATGCTATTGTTGGGTTCCATGGACGGGTAGGCTCTTGTATTGATGGTATCGGGGTGTATTACGCTCCACTTCCACCTTCTCCTCCTCCTCCAGAGAAACTCCAAGGCCAAGGTGGTGACGGTGGA
>5306188485
gtgatatctttgagtggatattgctcgagccggttcactactggcactcattacttttcatggaccaggttggaattcttttttcttatactttccttttgtatttttaatctctgattgttaaacctggcaaaacttgttgtaaattgtaaaattccaactcctcaacgagagagaaaatgaaaaagtgacaatgcatgctattccagtaaaaccagaatgggccaaggaattataactgatgagtagaaccctttcaccttgatggttaataaaattatagaaccaatttaccatcat
>531396825197
GTGTAGCCTAGTAGATCTAATGGTAGAGATGGACAGAATATTACGTCCAGAAGGAAAGGTTGTGATCCGAGACTCTCCTGAGGTGCTAGATAAAGTCGCACGAATGGCTCATGCTGTAAGATGGTCTTCTTCCATACACGAGAAAGAACCTGAATCCCATGGAAGAGAGAAGATTCTTATCGCAACCAAATCTCTCTGGAAATTGCCATCAAACTCCCACTGAAGACACAAAAGAAGAAGAAAAGAAGAAGCTCTTCTCAATCTTGTAGGTACTGTCACTTGCTCTCCAGCCCTCATCTG
>53229557388
gttggctttctaattattttcatttttttaaatggttttataaatgctactgtttctgtttcacagctggatatagttatagattaataactcctttaatatctgttagtgttagatcgctagcagatggcctcatttctttagttaacttgtcacccatgtcatcactagatactaaatgtatatgtgtaatttttgggactgaacctttatcattcttgaatttaaagataaatggataaccgatgcagcacagtagttttccacttgatggaaattagcacattccggcttagaaat
>53396133040
gttagtcattttattttcttcccttaattcttagcatgtgtctttgtttacggtgaattgagtgataatggggacgtgaggcatctcatagttcacaagttccgccttagcttaaccaagcctgactactcttaactaaagttcttcaactataccatatttccttgaacacatccaagtctagtaagtttctgttaaattcctaacactatagatttatagttcttcgatgccatttgtaactacatagcagtaggcagtagcttctttttgagttattgcaatttcttaatcattttt
>534541038187
GGTCTATATTTCTCTGAGGAATTGGATTCTTATAGAAGTTAAACCGCAGAGCTTCTTCTATCCAATAGTCCTCTGAGAATCGTCGATATAGTTTGCTGATATAGTTGTTATGGACATGAAATCTGGTCACTCGTCTCCTGTAATGACTGATTCTCCACCAATAAGCAACTCAAGATTAACCATTCGTCAGAATAGACTTCCTTACTCATCAGCAGCAGCCACGGCTATCTCACAGAACAACAATCTCTTACTAACCGTTCCAAGAAAGAAAACTGGGATCCTTGATGATGTTAAGTCTAA
>535121904176
gttctacttctatgcattattacgagtttactgcactatgtgttcttagataccctctattattgacctcatggctaagtttaattgaattaaatgatgtttcagttttatcttagaaccagttcttttcaaaattttaccccaaatgtcatcaaggtttagtgctgttctcaaattcaaacgaaatctatatttggaacagctaccaaagtttggtcttattttcgtatatctcaattgtcagtaatgaaaattaatgctgtacgcacaaattttgaagtgtattctggcttttcaagc
>536727010117
ATAATTAGATATATGTTTTTAAATTGCAAAAAAAAAGTGTACAAAGAGCGTGAAATCCGCGGTGGCTTGGACCCCTCCCGAGTCCTCAACACTATATAACACACTTTCTTCTCTAATCTCCATCACCTCTTATTTTCATCTGCTTTTGAATTTCAAACCTTCACATAAAAAAAATACTTTTGAATCCGTGTTTCATTCATCGAATCTTTTTCCGATAACTATGGCTGAGGAAATCAAGAATGTTCCTGAACAGGAGGTGCCAAAGGTAGCAACAGAGGAATCATCGGCAGAGGTTACAGA
>537298219493
CCTTGTGCACGAGCTAATGGTTGCATCTTTGATCACCGTAAATTTCTCATTGCTTGCACAGACCATAGACATCATTTCCAACCCCATGGTCGCCAATGTCAAGTCAGAATGACGAAGATGAAAACCAAGAGGATGCGATTGGAGATGAAGAAGCACTCAAATGATGCCTGGCGCAAGGATGTGGAAGCGGAAGAAAAGTGGTTTGAGAAATGTGGTGAAGATGAAGAATTTTTAAAACGTGAAAGCAAGAGACTGCATCGAGATCTATTAAGAGTTGCTCCTGAGTATATTGGAGGTTCT
>538690926407
GATGCCAAATATAGAGAAACTTGCTTTACCAATCTGGTGCTATCAAAACGAGAAGTCATTGCGGTTTGCATTCAGTCAATGGAAGAATCTTAAAACATTGATCATCGCTCATGAACACTCTTTCAGCGGGAGATTCGACTTTAAAGCTGTGGGGGAGAGCTGTAGTAACCTAACCAACTTAAAATATTTGGGTCGTTTGGAAGAATACACGTCCAGGGAAATAGTGTCTTACCTCCATAGCCTCAAGAGGTTGAGTTTACGATGCTTTTTGGTCAGTTCTATAGCAGTTTACAGGTTTAT
>53976012898
gtaagctgagttttgctccatcgtgcttatcatttagctggtgtgtgatttctacattattttgagtgtcattatatttatggatcaaaagcttccattttggggacctgaagcactggttaagtagatgatagattaagagaacaacttggcttattcccgttgaaatgtcatgtgaaactgaagcaatcacatctttgagacagagtgatgtagtcagttttttaatgttcatgaggagattggagagtgttggtaaagcagtaaggagaagtcagtttttgttgttgttggaagctt
>540815939026
GCGATAGATACCTTAAACCGTCAGTAATTCCGGATCCAGAAGTGACTTCAGTGCGGCGAGTAAAAGAAGATGATTGTCTCATCTTAGCAAGTGATGGTCTTTGGGATGTAATGACAAACGAAGAAGTGTGCGATTTGGCTCGGAAACGGATTTTACTATGGCATAAGAAGAACGCGATGGCCGGAGAGGCTTTGCTTCCGGCGGAGAAAAGAGGAGAAGGAAAAGATCCTGCAGCAATGTCCGCGGCAGAGTATTTGTCGAAGATGGCTTTGCAAAAAGGAAGCAAAGACAATATAAGTG
>541582015565
gtatgtgtttcaaggattttacttttcctgtctgagtttaagtttgatatgtgattgattttccatctgagttcctccctcactgctttatgattctttcctgccataactgaaaagaaagacatatttatacatttgacatgctttgcattctagtttctttgcgtttgattgttcttcttcttctagtactgttttcatagttgtcaattttcttttatatattatttcctatctttacattagcacctgtggatatcctatagcatgattattcacggttttcctacatggtttcct
>542104499771
gtgcctatttctttttcttgatcagttatttcatttccggaatcaagtgtcttcttcttttcctttggtattgataatttttccccctcttttgtatcatcgttggtggttgcgatccttttacatgatcttaggtagtcatgtgcttagcaacctatgccaaatgctttgttctttcatgctggggggttttcttcagtgcacttggctatatagtcaaatgacattgttttgcgcgtttcatgtcttcttgttaccttttggttagatggtttcagtgcacttggctcttgttgtgaa
>54391675967
GCACTGGAGTTCCCTGACTTGCTTTATTAAGGCGTCTTCGATTTTAATGCGAAGATTAACAAAATCTGATCCTATTGGTGTAGAGCCAATATTGATTCCAATTTCCATTCTCGTTTTTATATGTACCAAGATATACAGTCTTCGTAACTTATTTTGTAAAATAGACACTATTGGTGTTGGGTGTGTCACTAAACTCGACACAGGAAAAGTCAAATGACATGCCCAATGAAGTCCATAATGAAGGGTGAATAAGTTCGAAATCGCGGTTCGGATTGACTAAGATCGGTGGCCACCAGAAGA
>544477313562
gtaagatgcaaatgtagactcttgcagatagatgttagatggattcttttcgtttactgtttgcatatgccataaaatgactcatttaagcaaaaaacactatggtaccccaatgacctcactggcatatatattaatatatctcatgcatttgcattccttcatttccttttaacgggacatagtgtatatatctttgcggaatatgttgaattcatgataagctaacccgaactataaaattattcatgtatgccgcaagctgattgattgctccctgatttgttctatggagtaaaa
>545432615535
ATGTGAGATGTCAACCATATTGTTAGAGATGGACCGGATATTAAGACCCGGTGGAAGAGCATACATTAGGGATTCAATTGATGTTATGGATGAAATTCAAGAAATCACAAAGGCCATGGGTTGGCATACTTCTCTGCGTGACACATCCGAGGGTCCTCACGCAAGTTACAGGATTCTAACATGCGAGAAGCGTCTCCTTCGAGCTTAATACCACACAAGTTACTGCACTAGTCAACACAATATATTTTGTTTGGTAGTATATCTCTTATTGTTTTCTTCTTTTTTCTCTTAATGTAACTG
>54673790
GGAGAGAAGACTACAAGGGAAAGGAGAAAATTTGATAGATTTGAAGAGGAAGAAGGCAGCAGCTTCATTGGGAAACTTGGGTTTGATGCTCCTAACAACAGCTTAAATGAGGGATGTGTTTCTTCTGAAGGAACTGTTTGGGATAAGATCCCAGGGGTCAAATCTCAAATGTATCCTCACCAGCAAGAGGGTTTTGAGTTTATCTGGAAGAACTTAGCCGGTACAATCATGTTGAACGAGCTCAAGGACTTTGAGAACAGTGATGAGACCGGAGGATGCATCATGTCACATGCTCCCGGG
>547117805497
TTTCTCCACCGGTAGAGTCACCTACGACTTCACCATCTTCCGCAAAGTCACCGGCCATAACCCCTTCATCACCGGCGGTTAGCCACTCACCACCGCCCGTCAGGCACTCATCCCCGCCGGTTAGTCACTCATCACCGCCAGTTAGTCACTCATCACCACCAACTAGCCGCTCATCACCGGCTGTTAGCCACTCATCACCGGTGGTGGCTGCTTCATCACCGGTAAAGGCTGTCTCATCATCGACCGCTTCATCACCTAGGGCAGCTTCCCCGTCACCGTCACCGTCACCATCAATATCTA
>5481341313103
GTAAAGACGGGTTTTGATGCGTTCTCTGTGAGCCTCACCTACAGTCTATATGTTTCCTTCGTTGCGTATGAAAGAAACAGCTTATGTTAGAGGTATCTTATGGGTTTTTTTTTAATCTCGCTGTGCAAAAGTGTTCTTCACTCTCTCTGTTTTTGAGATGCCTTTTGAATATAAAGTTTTCAGTCTTTTATACAGAGAAGATTGACATCTAGAGGAAATCTACTAAGGGCTTGGTTTGTGTATTTTGTGATTCATGTGGATAAATTTGGTACTTGTGCCATTACTCTTTAAAAGCAATCA
>549971640147
ATTTGAAAGCGGGAGAGGAAGGATTAGACTGGCCAACAAGGAAGCGTGTAGCTTTTGGTTCAGCTCACGGTTTAGAGTATCTACACGAACATTGTAACCCGAAGATCATACACCGCGATCTCAAGGCTGCAAACATACTTTTAGACAACAATTTTGAGCCAGTTCTTGGAGATTTCGGTTTAGCTAAGCTTGTGGACACATCTCTGACTCATGTCACAACTCAAGTCCGAGGCACAATGGGTCACATTGCGCCAGAGTATCTCTGCACAGGAAAATCATCTGAAAAAACCGATGTTTTTG
>5501019512235
AGAAAAAGAGCCGGAAGAAGAGAAAACGAAAAAGAAGAAAAGGAAGAGAGGTGGAAAGAGTAAAACAGAGAAGAAGCAGGATGAGCAAGGCTTAGGAGAAGATGACGTTGTGGAGGATTTTGTGTTGAGTTCTGATGAAGAGGAAGAGGATCTGTTTGATATAGGAGGAGACAAAGATGAAGATGATGCAGTAGACGAAATTGCAGATCCTGAGACCAAGACATCTAAGAAGACTAAGGGCACTTATAAGACCTGGCATAAGGCTTACAAAAAGACCAAGAAGAAGAAGGCCCGAGTAGC
>5511144536748
ATGCTTCTTCGATGTAACTTACCCATTTCTGGGTTTCTTCTCTTCTGTTTCCTCTTTACCATTGTTGCTTCTTCTTCTTCTTCCTCCAACCACACAAAGCGCGTGTTTCATTCTCACCGTGACGTTTCTGCTTTGTTACGTTTTAAATCCAAAGCTGATTTATGGAACAAGATAAACACGAGCTCTCATTTTTGTCAATGGTGGGGTGTTACGTGTTATGGAAACAGAGTTGTTCGTTTGGTTATTGAAGATCTTTATCTTGGAGGGCGACTCATTCCTGACTCAGTTAATAAACTCGAC
>55271013110
gtaagtactttttcttaagctccaaagatgggaaattaattggaatataatatatggtatatgaccaaaaaaaaaaaaaaatggtatataatatatggtatatgacttttattctgctgagcatataaaattgttagttttgggggaaatttagtatctctattactataaaatctatatatatacatcaatataaattaattttattccaaattaaaccttctttaaacagaaattaaagtattgtcctatatgggaatgcatttacatgaggatagttctgccaatgctttctcttgc
>553698837427
GAACCTTTCAGATTCAACGTGCGCATTTGCAAACTAAGAAGCAAGAAGAATCTCGTAAAACAAAGCGGCCGTTGTTTAGAAGCAATGTTGCTGCTTCTGCTCCAGATCCTAAGTACAAAAATCATGCTCTTTCATATCTCAACAGGGCCCAGACACCTCGCGCTCGAAAGCTCGCTAATGCTTTGAGTGATTCTCCGACCAAGAAAAAGAAAAGCTCTAACATGAGAAGATCTATTAAACTTTGAAGAGTTAGCTATTAGAAAATGAAAAGTTGTCCTTTAGTTTTTGTGTTTGGGGTTT
>554172617655
GTTCTGTTGAAAGTGATCTCGATATGCAACAAGCGATGCTCACCAATAAAGACGAGAAGGTACTCAAAGCTTTAGAGAGAACAAGGCAATTGGATATTCCCGATGAAAAGACAATGCCAGTGCTTATGAAGCTCCTAGAAGAGGCTGGTGGCAATTGGTCGTATATAAAGTTGGATAACTATACTGCACTGGTCGACGCTATTTATTCTGTTGAGGATGAGAATAAGCAAAGTGAAGGTTCATCTAATGGTAATAGAGGGAAGAATCTTAAGGTCATTGACTCTCCTGCTACTCTGAAAA
>55532086770
gttttaaattctcaatcttttgaacatctagtttttgattttgggattgcttgcattggtgttgaattttagcttatattgtgatttgtttgttgctgatgctgctacaagaatctgtggagggttttgaaatgtggaacgagtaatgcttacattttctcgtagttgaggtagtgaaagtaagattcttgggtttggataatggctgtgggacagtgaattgtctttttcttccagctgagtctcttgagacaaacaatgttgtctcttttgataggtaaattttttgtttggcagtga
>5569548281
GTTGCAAATTCAAATGTTCGTTTAAATGCTTTACATTTGCTTCTGGATCTTTTCCCCATGGAGGATCCAGATGCAACAAAAGAAGCAAAAGATACTCTGCTTGACAAACAGTTCTACTTGTTGGAAAAATTATTGAGTGATGAATGCCCAGATGTGAGGTCTGTTGCTGTGGAAGGTCTCTCTCGAGTTTTCTATCTTTTCTGGGAAGTGATCCCATCAGCAACAATTACCAAGGTCCTCACGAAAATTTTCGATGATATGTCACATGAATCGTGCAGTGAGGTTAGACTTTCAACGGTT
>557120212683
gtgaatatatgaagttcttatcttctaatctgacttatttttgaaacttcctctctggtacgtgttttttgatgttgggtatgaagaaagttcgaggcttttcaaaggatttagtcttcactgtaatatgattcctgtgactatattttgtagcttgtatagacttcagaacatatgtgagtacttgaaaatgattgaattctcaatgatttgctttctgtccataaaatgtaatttgaagttgctcatacgataataataggcattgtcaattttgattcaatggtgaatttgctttta
>558816527261
CCATGGGAGGTCACGGTGGTTTGAATATTCTTCCACAGAAGAGGTGGAACGTTTACAACTTCGACAATCGAGAAAAAGTCCGAAAGGAGGAAGAAGCTGCCGCTAGAGAAGAGCAGATCAAACGCGAGGAAGCTAGAAAACGAGATGCTGAATCTCGTCTCGAAGTGCTTCGTAACGTCCGTGGCTTGGCGCCTCTCAAACGAGCGTCTCCGGAGGCAGAGAAGGGTAAGGATGAAGCGGTGGTGGCGGCGGCTGTTGTTAAATCGACTGCTGTTGTTGTGGAGAGTGTTGAATCGGAGG
>559202311664
ACTAGTGGTGAAAAAGCTGTTGGTGAGAGTGGTCACGAGGCATTGAAAAAAGATGGTATGTTGAAGCTAGTAGCGGATGTCAAGGAGATAGATGTTGGTGACAAGGCTGTTGACGATGAAATGGTTGGAGATGATGTTGTTGAGACAAAGCCGGGTTTTGGGAACACTGTTAATGAGATTTTGAGGACGGATGATGTGCTAGGTGTCGTTGAGAAGAGTGTTGATGATGAGTTAAGGAGTGGTGTTAAGAAAAGTGTTGATGGTGAGTTAAGGAGTGGTGATGAGCCATCATGTCTTGAG
>560922221389
ATAAGGGAAGTAAAGGAGACAAGTCTTTCCGGGAACCAAGAGAAGGCGGAGATGGAGAAGAGACGGCTAATCTGGAAAGTAGAAGGCTCGGCCGGGGAGGAAGTGAAGAGAGGAGAGGCGGTGGACGCAGAGAAGCTAGTGGTTGAGCTTGTTCCGATGGAAATTCGAACCTTGTTGATCAAGTTTGATGATCAAATTGAAATGGTTGGTGATAAAGAGCAGCAACATAGGTTATGAAATAATACACGTTGTTGTTGTCTTTTTAAGTTTAATCGGAGAAGAGAAAAAAGTTTGAATTTA
>561663522967
ACAAAACAGAGGATTCGAGCATCGACCAAAGAAAAGAAGAAGACAGGTCTGCACTAATCGACATAACCAACGACTCACCGATCGTGGGTCTAACGATGCAGACACCTCCTTCAGGGTTCATGGTTAAGAGAAAAAGCAGCAGAATCAAGATCACGCCTGGATCTGGTGAAGCCCTTTTGAGAGGACAAGTCAAAACCCTTTTACACAAGGTTGAAGAAGGAACAGAGCTTATCCATTCAATAAAGACTCGTCCTTTTATCCATCTGGTCACTTCTCCAATGAGACTTCTCGCTCCAACTC
>562152477145
gtacatatcttcatctacatacaaattaaatacattgttagtcaatatattgaacaaccgataaaactcattatatctatcatgaaattagatggaatttggtgttatagaactattacaaagtaaaatgctcctaatgaatgatcaaacaccaattattgctaaaccgatgtcttgcatcgatttagttacttaaccaaattatgactatttaacttgatttgtacttctttaatttacaccaaaagatatatcaatattattagttaagctcaatgtatatatatatggatcagataa
>56377165422
CCTATTTTGGAGGCAAAAGGAATGGCTGTGTGGCTTGACAAGAGGTACCGTCCTGTTTGTATCCCGTCTTACATACGCTCTAATTTCGGTCACTTCCAACGTCAACACGTTGTCGAATATTGATCTAGGGCTCGACAAAATATTTGTTATATTTCGCTTTGGTATGTTTTCTACTGCAATTTGATACGAAAAGATAGACATATGTAATGATATGGAGCAAAAGATACACTAATAAACTCAATATCCATTCATCAAAACGAAGCAAATTACATATAGTCGGGAGAGGTGGACAGTTTTTGT
>564795837784
GAGGTACTACTTCAGTCTATTTCTGGAGTTATCAGACATCGGGATGCCAATTATCAGAGTGGTGTTGGATAAAGTGAGTAGCGTCATATCCTTCTTTCTCGTCACCTTGATCGGTAGATCAGTCGGACTCATCTTCACCGGCATTAGACAGTCTCTCCGCTGGAAGTGAAATCTCATATAACCGTGATGGTAATTTTTTTGCGTCGACCTCATTTTTGGTGTTCTTTTCATTATTCTTGTTTGGTATGTGATAAATTGGTGAAATATGATTTTTAACTTGTAGTTTTGGCATTGATTCAA
>565482912911
GTGGACACACGGCAGAGTATAGACCAAACGAGACCTTTATCATGTTCCAAAGGTGGATCAGTGGCCAACCCCTGTAACAAAAGGCTTATGACCTTCACCTATAATTATCTACCAACTAATATCCACGTTAAGCGCAGTTGTTTGTGTTGAAATGTTTTTGTTGTTTGCTTTGTTGCATTCTTTTGTGCTTTATGTTACAATTTTATGTGTTTTATGTACTACAGTTCATTATTGTGCGTTGTGCAATTCCTTTTACATTTAACTAGGGACTAACCCGGGCTAGCCCCGGTATATTTCCTA
>5661510126121
ATTGGATTCTTGGGTTGTTACGCGTCTTCTTAGATTCTTCATCACTTCACTTTCTTCTTCCTTCTCTCCCATTGTCTCTTTTTGTTGTGATCTACAACATTTGCTCTCGAACCCCTAATTCATCTCCTTACCCAAAGCCACCGACTTGGGTTTAAGATCTGAAAGCTTTCGACTTTTCACTGTAATTCGCCGAATTGAGAATACCCAGTAGCCAAAGCTCAGGTCTTTGGCCTTGTGGGTTAAAAATTTAGGGGTTTAGGGTTAAGTTTTGTTCTGTAGAAGCAATGGTGTATTCTAGTG
>56794234817
GAGGAGGTGATGGAAGCGACATGGGAACACATGAGACGAAGTAATAGAATTCCGCCATCGCCTCTAATCAAAGAAAGATTCTTCAGGAAACTCGAGAAAGGCGATCATATTTCGGCTATATCATCTCTTGCTGATCTTAATGGAAAAATTGAGGAGACTGAGTTACGAGCATTTTCAACTTCCGCATGGTCCAGAGTCTTGTCCCGATTTGAGCAAGATTCAGTTTTGAGGTTAATGGACGATGTGAACAGACGCCTAGGTTCGAGAAGTGAGTCTTCGGATTCGGTTTTGGGGAATCTA
>568511033020
GCAGCAGTTGCAATGGTAAAGGAAGTTGAAGATCCCGAGGACTCAGCGAAAAAACTGGTGGGTGAAGCAATAAAGAGAGGAAGTGCAGATAACATCACATGTGTTGTCGTTCGTTTCTTGGAGAAGAAGTCAGCTTCATCAAGCCACATTAGCTCTTCCTCCTCCAAGGAAGCCAAGGAAATGCCTCCACTTGGAGACCTTGCTATCTCATCGAATGAAGCTAAGCAAGTCCAGATCGGCTCAGGGAACAAACCAGAGAATGTAACGAATCGAAAACCGGACACTGCAAGTCGCTCAACT
>5692419189
gtactcttcgtcttttacatgttaatgtacttctgctacaatctctaaaactgctccctctggaaattctgtactcaatcgtcgaaatgtcttagctttttgtattcgtctactgttttacaaatttctggaattccccatcttcaatttcgttactttagaacagtacgatgtgccaattgtagttttctgattcaaattgatactcctcggaaatttattaattaaagcattgacttttctttgtagtatcttagcttctagtgttgaacttgatccatatgctgctgatatgcaact
>570365710392
gtaatctctcttggattgttctaggttttattgccatgtaccagaaactgattctctcgtcttgtcttctaggtctaatttaactcgatctgaggctttaggcagtgtttaggattagtgacttcactaatctctgctcagagcttgatttatgacattgttctggatttgtagttttagtgttaaggcaattgtttaactctatcaatcaggcatcagaatgtactgagagtagctacattttggactttagatctgttgaaaccaagaggatactgctttttggacactgatctgatt
>571220937544
ATAACGTTGGTGTTCTGCGTGGAGCCGCTAAACGCGCCGCTACTTCTGCTTGGCATCTGCGCCACAACAGCGTTCGTAAGCATGTGGATGCATAACGTAGCAGCTGCAGTCATGATGATGCCTGTCGCTACGGGGATACTTCAGAGACTGCCCTCGTCATCATCGACGACGGAAGTGGTGCATCCGGCCGTGGGGAAGTTTAGCAGGGCGGTGGTGTTAGGTGTGATATACTCTGCGGCGGTTGGTGGGATGAGCACACTCACTGGAACAGGAGTGAATCTGATTCTTGTTGGAATGTGG
>5721194326356
AAGCATCGCTCTAGTTAAGGAAGCAGCAGGTTTGGATCCGAACCAACCAACGGATCAGATCAGAAACAAAATATTCAACGGCTCAGATTTATTCTAATTTTCCTCCTTTTATTGTTGGTTTTTTCATTCGACTTCGAGATCTTTCTTCTCAGAGGTGTAACGAAAACGCTAGAACAATAACTTTGATCGTTCTTCTTCTTCTCTTGAATCGGAAACAATGGCGGATGAACATAAGCATGAAGAATCTTCACCTAATTTGGATCCAGCAGTGGAGGTTGTAGAGAGGGAATCGTTGATGGA
>573599240369
TTTCCATGGAGATCCATACAAGTACAACAACACAATACCACCACTTCCAGCACAACGCAACCTAACTCCGCCTCCCACGCTCTATCCGCAACAACCAGTGTCCACCCCTGATAACTACACCATTCCGAGATACTCTCTTTCCAGTGTACAAGAAACAACCAACAATGGCAGTGCCAGGTCAAAGCGAATGGATATTAACGTCTGAAGTCTCTCATCTCTTGTTAGCTCTTCTCATTCCAAGAAAACTTTATGTTGCTTTTGGATCTCTATTATTCTTTTTGATTCTTCTTTGTAGGTTGG
>574310330178
TTTTATGTATCGAAGAAGAGGAAACACCAGTCACCAAATTTAAAGTCTGGGAGGAATGAGAAAAATGTGAAGGTGACAGGGGAAAGATCTCCTGGAGACAAAGGCACTTTGGACAGTTACTTGAAAGCCTCTCTGGATGACAAGAGTACTACCAATAGTGGGTTGCAGGCAAGGCAGGAAGCGTTTACAAGAAAATTGGATTTGGAGGTTTCTGCTTCGTCTGTTGGTCAAAATATACACCCTTGCCTGCCTAAACCTGTAAGTTTTGCAACTTTTAAGGAGTGTTTGGGCCAGAACGGA
>575324614606
ATGAAGAAGATCCGAGATAGGATTGTTCATTTCGAGAAATTGGATTTGGAAATGGAGAGAAGCCGGAAACAATTGGAGGAGGTGAGGAATCTGCTTTTCGTTGATCAATTAAACATTTTCTTCCACACCAGAAAAGCCCGGAAAACTGAAGATAGAATAGAGTGTTAGAACGCACTTAATTTGAAACTGTTATTTCTTATTTGATTCTTGTCTGGTTAAGAAGATGACTTGTATTGTAGTGTACTTGAGATGTGTTGGTAACAAAATGAGATGAGATCGAATTGGTATAAATAAGGCTGG
>5761476614752
gtaagtatacttttttggaaattgaacttcttttgtgaagcaaagttcttattttcatcacaaaagttttaaattttccatttttacaataccgttaaaataatggagagacagtttaggttattggttgttgttagtgttttagttcttttggataatgacgagaagttcttataggaatgttggaaaaggttatattttgacaatacccttaataagagagacagtttacataaatatccattaagttttattggtttgttgctagcgacttagagttttagttcttataagaaactt
>577120799718
gttcgaacctctttgtttgtcggtgactttttctgtttaacctattttgtaactggatttcatctgtgtattgggtcttagcccatgccctattgggttgtttttaatatattaaaaaaaaaaaaattgtatatggaacattaaattgcatgacattcgttaggatagtcgtagtaggtactacttttactaggtagagactagagagtggtctctcttaaattgtctaatatggttttgtatactttttgatccaaacatacatacataaaaaaagaagatgttagcaaaccttagtaa
>5781447633730
TTGGAAGCTCTATGTGTTTCCTTCTGTGATTGAAACACAGAGAGAATGATTTTACCAAAGCAGTATTGTTGCACACACTCGCCGAGCTGCCAATGCACCAAAGGCCATTTAAACGAAGACGTGTTGTTATTAGTGTTCCAACATTTGAATTGGAATCCGAAATTAGTTGCAACACTTTCCTGTGTATGCAGATGGTTTGATGATTTCGCCAAACGGGTACTATGGAAAGAGTTTTGCAAGACTCGTGCCCCAAAAATGATGCTTGATTTGCAGTCTAGCGGTAGTCACTGCATTGACGGT
>5791024414218
TTTAATCTTTGTTTGAACTCGAGTCCCAAGTTCTGCGAGTGTGTATTAAAAGTATTTTTGGGTATTGGACAGATGTTATGTGAAGAATGTGGCCATTTTCTTGAGATAGCAAACGTCATAAGGAGCTTAGACCTCGTCATCCTAAGAGGTTTCACCGAGACTCAGGGCGAGAAAACATGGATATGCTTTGTAACTGAGGTAGGAAGTCGAATTACCCAATTCATGAAAGAGATTCCAAAGCAAATCAAAGTATTTTCCTTGGTTTTGATTGAACTTTGGATTAGTATGATATATATGACT
>580430928834
GGAAAAAGAGCTGTGTCGGATCATGTAAATGGAGCGGTAAATTTCATTAAGGACACGGAAGCACGGATTAAAGAACTTAGTGCAAGAAGAGACGAGTTAAGTAGAGAAACCGGCCAAGGATATAAATCGAATCCGGATCCAGGAAAAACTGGATCCGATGTAGGCAAATCGGAGCCGGCGACTGTGATGGTGCAACCACACGTGAGCGGTTTAGAAGTGGTAGTGAGCAGCAACTCCTCAGGCCCCGAAGCTTTGCCACTATCAAAAGTGCTCGAGACAATTCAGGAGAAAGGGCTTGAA
>5814994232
AGCTTTCTTAACTTAGTGAGTGCGACTTCTATTCTTACACACTTTTTTCTCCAAACACTCACCTCAAAATCACCACCAAAAAAAGACATTTTTAAGCCAAGAAAAATGTTAACTTCTACTTATAATCGCAACCAAGTCCTCGGTTTCATGACACTTATTCTCACATTAATGTCTCTAAGCGAAGCTCGAAACCATCACCACAAAGAGAAACACAAACATAATAACCATAACCACCACTCCTCTAAACCAAAGCCACCATCTTCCTCCATCTCTCAGCCTCCTACTCCTCCTCCGGGTCCC
>582828211664
gtaaggtcttcttctttctcctttcttaatcgttttttttgtttaatagtttgttttgttgtttgctcgctaagatctacctctgttgttttatctatgattttgtgctttgcttacggttactctgttgtgtatgtgtattgattttgagcattataggattatggtttaatctaaactttaaaattagagaatatcgattgtttatcttggttttgtactttgtttactgttcttgtgttatgtctgtgtatctattttgagcattatagagttagggtttacttataaactttaaat
>583109576661
AGGGCTTCTGCAGCAAGCGAAATGGGACAAAGAAATAGGAATGTTGATTTAGAAATGGAGCAGCAGCAATCTCAAGCTTCTCTCCAAGCAGAGCCTTGCATCCTTTTAGGCAGCTTTCCGCAACAACCGGATAATAATAATATGCCTGCTATGGTTGCACACGTTCCTAATTTAGAACCTCATTCTCTTCAAGACCCAACTTATGACAACTCGGCCATGTTCTACGGGCTTCCTCAGTATCATCATCATCCTCACCAGCGTGTTCCAACGAATTTCTATGTTCCCTATGTGGCATTTCAG
>5841519015711
ATGCGAAAACCAGTAGTTTGCAATCTCATGGAAACAGTAATAGTGTTCAGCAACCAAATCTTAGTAGTGAGAAGTTGTCGAAAGTATCTAAAGTGCTTGTGGCTCCTGATGCTGAAGGTATAAGAAGAGTAGTTAGAGAAAATGATGTTTTGTCTAAAGATATAAAACCTTCCTCAACTGTTGAGACGAGAACATACTTGCCTAAGGCCAAGTCAATTTCTACAGATGATAATAGACGCGTTGTTAATTCTGGAAAACAGGCTTTGCTTGAGAATCATACTGTAAAAACAGATGATAGTA
>585882114923
gtgagtttttctgttgcttaaattttgtgttatatactatatatgaataataatgattgttgtttgttctctaattaagtattttagcatctaatgcgattggttagttagtaaaacaatttaaaaaatacactaaactagcattacttgacgttttggttggataaattcatgtgatcttcttttatacatttttaactactggagaaaaagaaaataaaaatcagaaaactggtgaaagttgtatttatgtggagcagggctcacatggcacttgtgtaagaatttttatacattctg
>5861060410779
gtgagttcctttgaaatattatgggccatttttgtgtgtgtgtgtgcttatttatgcgcttagtgtgataggattttaggtttgatatgaaaaaaacagagctgggtgttctttcttttttattgacttctctgaaccattcgacgttattcccaagagtacataatttccatttattcccaaatcacatggcatatctacatgctcttgcatatagatggaagatgagcataaagtgttctcaagactatttctttggagttgttcatatgatccatgagttttgagttttgtcaatat
>587494214556
gttaatgtccacatacaataattttgttttctgcagtaatctgcattttccttgcattttaagatattaggttgaaagcgacaagattaaataacattagcctccatctaatgctatgggtgtctcatctgttacatgtcccggccaggctattaatcacttctctctggcatgtaaaaaactttgtttcattgtacaaccgtatttcctctaggtgaatagtagctcagtggatttttaggccagggaaagtcgcaacttaaagttgagtaggagatacttaagacaaagtggaaaaac
>58844969649
GCCGATGCTTAGGAAATCAATTCACAAGAAGAGTGCCTCGCATGATATAGTGAGGGATACGGTGAAGACTGAGGGCTCTAGCTCCGGAGAGGAGGTGAAGACGATGAGAGGCTTCTACGGCGCCGGAGAAACGTCGTCGCCGGCGAGTAGTTGGGTGCCACATGAAGGTACGGGAATATACTATCCAAAGGGACAAGAGAAAGTGATGCAAGATGTGCCTCCTCCTCCAGCTGGCAGCCACGCGGACGAGCTCGTTAATTGGTTCTCTTGATCCATTAGTCTCGAGTGACTCTCTTCTCA
>5891184823069
ATGCAGCATAATCTCTTCACAACAATGCGAAGTTTGAAGCTTGCTGAAGGTTGTAAAGGTACACAAGTTTACGCTCTTAACCCATCAGCTCCTACTCCGCCTCCTCCTCCTGGTAATAGCAGCAGCGGTGGTGGTGGTGGTGGTGGTAGCGGCGGTGGCACCGGAGGTGTTGGGGATAAGCTTTTACAACATCTTTCAGATCATCTTCGTGTTAATTCTGTCCGATCTAAATCAAGCCGGACTTATCCTCCTCCTACTCAACCAAACGCTGTCGTTTCTCCCGAGTTTCTTCTCCCTTGT
>59072347899
gtgagttctgtctatcttcttgtctacttctcaattttagggttatataattttatctattaaactctaattaggttcaatttagtttgactttttttttcccttttactcaatttaggttctatttgggtttatgtgagacattgtgtggttttatttccaggaagaattggtaccagttttagtttcgggttaattcttctcattgtttatctctacttccatgattggtcttcttcacttatgatctcaaagatcaatcttttcaattgctcttggattctgagtttaatggataac
>591120613202
AACTTCTCGATGAAATGACTTTCTTCTACAAACTTCTTTTTCCCTCTTCTCCAAGCTTACGCTTGTCTCCATGTAAAAAACCTCCGTCGTCTTCTTCCTCCTCCTTCATAACCCTAAACCAAAAACCCTCATTTCCTTCAATCTTCTTACTCACATGGCGCTAAGGAGATTATCAAAGTCTGTTTCGTCAGCCATCAAAGCTCAATACACTCTCTCGAGACCCTCTCCTCTCCTCCGTTCTCGCTCTCTCTCTTCCTCTCCTCACTACACCTCTATTGGCCGGCCAACAAATTCATTCAT
>592143237929
CCTGAATTTGTGCTCCAAGGAGTTGAAGAATACACAGAGAATGTAGCGTTTGTAGAAGCGGTGACCGGAAAAGCTGTGACGTACGGTGATGTAGTGAGGGACACAAAGAGGCTAGCCAAAGCGTTGACATCTCTCGGACTAAGGAAAGGTCAAGTGATGGTTGTGGTCCTACCAAACGTCGCCGAGTATGGGATTATTGCCCTTGGTATTATGTCTGCCGGTGGAGTCTTCTCCGGTGCAAATCCGACGGCTCTTGTTTCCGAGATCAAGAAGCAAGTTGAAGCTTCCGGTGCTAGAGGA
>5931206632437
AAGCCTTTGAGGATTGTCTTACAAAACCTGAAATACATTCGTGAAAACCCTCCATCATTAAGCGTTTTTGGGGACTCTGAAGGTCTCGATGCTGATAATATTCAGTCATCTGAGAATGCAAATGGTACAGATGCGGCTGCAGACAGCATTGATTGGGATATTACGGTTGAGACTCCTGAGATAGATTGGGATGTTAGTATGGTAGAAGAAGTTGATAGTGGAAATGATCTAGGTTCATATGAAATTGTCAATGCCAGCGATATTCCTGAGAATTCTCCATTTAAAGTGGAAGAAAGCCAA
>5943185716
GTATGGACCTAAAGGTATATATAAAGCACACATGTTCGGGAACCCAAGTATAATAGTAACAACATCAGACACTTGCCGGCGTGTGCTGACAGACGATGATGCGTTCAAGCCAGGTTGGCCAACATCTACAATGGAACTCATTGGAAGGAAGTCATTCGTTGGTATCTCTTTCGAGGAACACAAGCGTCTCAGGCGTTTGACTGCTGCTCCAGTCAATGGCCATGAAGCCCTCTCTACTTATATACCGTACATTGAAGAAAACGTTATTACTGTTCTGGACAAGTGGACCAAAATGGGAGA
>595649226
GAAATTTACTTCGTCAGAAATTCAGACAAGAAAAGTTGGCAAACCCTACCACAAGATCAATACCCTAAACCATTGATTTTCCACGATGGTCGTTTAGCCGTTAAGCCAACACCTTTAAACACACTCGTATTATTCATGTGGGCCCCATTCGCCGCCGTCTTAGCCGCTGCAAGACTCGTCTTCGGCCTAAACTTACCTTACTCCCTAGCCAATCCCTTCCTCGCCTTTTCCGGTATCCACCTTACTCTCACTGTCAACAACCACAACGACCTAATATCCGCCGACAGAAAAAGAGGTTGT
>5961144224383
ATGATGCAACCAGATCATGACCTGCCGTATGATTTGGAGGGAGAGATACTCTCTCACCTTCCAATACAAATTCTCGCTCGATTTAGATGTGTTTGCAAGAGATGGAACACTCTTTTCAAGGAAAGGAGGTTCTTCAACAGTGATTTGGGTCTCGCCCGTCCACAATTCATCTTGCTTGCCGAATCCAAGATTTGCTCGGTGGACGTTAATCTTGACGGCCCATCTATAGAGGTGCATAACTTGCCCTCAGATATTCCCGGTTATAAACTTTATATGCCCATGCACGTCGAATATTGCGAC
>59795022607
GCATACATAAGACAACAAGGTGAATATGTAAGCTTACACCGAGATTTGAATGTCGCATTTTCAAGCTGGGAGTTTGATCCGTTAGACCTTCAAGATCCGTTCCCGAACAACAATGGCTCAGTTCACGTATGGAATGGCGATGAGGATAAGTTTGTGCCAGTAAAGCTTCAACGGTATGTCGCGTCAAAGCTGCCATGGATTCGTTACCATGAAATATCTGGATCAGGACATTTTGTACCATTTGTGGAAGGTATGACTGATAAGATCATCAAGTCACTTTTGGTTGGGGAAGAAGATGTA
>598298413780
gtaagtgaggatacctgtgtgctttgtcttgtatgattttctaatgataaacagtttctcaagtgtagttaggtttgaatctgtattcctagcttctttgtttcattcaccgtgtctgcaactgtttagatctttcatgcattttagaggagagtttttaaatcttccttactgtaatttttcagtttatcttctaaatattttaactggcacagtgtgaacactatgctgactcccaagacacataatttcatagaatattgcagaatgtgcactcttctgatgatgagttagaagcag
>59975889570
gtatgactatggaagatagctatcggctgtctccaaaaggtttcgccagcaagacactagttaagctggaaataggttgtggaattgatattagttgggtagctgggagcattttcttaccaatgcttaagactctcgttcttgactctgtttggttttatgttgataagtttgagactctacttcttgctttgcctgcgcttgaggaattagtcctggttgatgtaaactggttagattcggatgtcaccatctcaaatgcaagcctcaagaccctaacaatagattccgacggtcatt
>600440911031
gttagttcctctctttctctctctctggttagctaattttgctttgttcagatttacagagattttgcttatctagctttgaatcagtcttgggaacatagacaaaatcagaattcgacctttcaaattaatgggtctgattgggtttatcgagttcatcacccgttttcccagtcatctataaagtttgagtttttaattcggttatatactctgttttgatacggagatatctaattgctccaaccatttagctttctagatctcatgagatgtttgcttttcattgtacagtttaaa
>6011135333632
ATGGCCGTTTCATCGTCGCATCATGCGGTTCTCTTCCCTTACATGTCAAAAGGCCACACGATTCCTCTCCTCCAATTCGCCCGTCTCCTCCTCCGTCACCGCCGTATCGTCTCCGTAGACGACGAAGAACCAACCATTTCCGTCACCGTCTTCACCACCCCAAAAAACCAACCATTCGTCTCAAACTTCCTCTCTGACGTCGCATCATCTATCAAAGTAATCTCCCTCCCTTTCCCTGAAAACATCGCCGGAATCCCTCCCGGCGTCGAGAGCACCGACATGCTCCCTTCCATATCACTT
>60271935029
GTGACCAAGCTAAAAGATGGGCTTGCAATGGGCCTAGCTTTCAATCACGCAGTCTTAGACGGGACATCCACGTGGCATTTTATGAGCTCATGGGCCGAGATCTGTCGTGGAGCCCAATCCATCTCGACTCAACCTTTCCTTGACCGATCGAAGGCGCGTGACACGCGCGTGAAGCTCGACCTCACTGCTCCCAAGGACCCCAACGAGACCTCCAACGGCGAAGATGCTGCCAATCCGACGGTGGAACCGCCGCAGCTAGTAGAAAAGATCTTCAGGTTCTCGGACTTTGCTGTCCACACG
>60371793538
gtaagctactattacttttatatttcagggttcagaagtcttagagagagtccatgtagttgaaatcttaggaaaatgtggtaaccattctcagtccaaggttcagaactcagaaatcttaactttttagaaagaccaatgtgatagggtttcatctagcatgagtatatagctaggatagtgcttcaagtgtttaggcgtttgagtcttttggggacctattaggctctttaacaaactaaggtttctatctttggtttattgtatcagctagttcgtgctcttcattttgtagtctga
>60432219200
GTAGTTATCGTCGGAGGAAGAACATTCGGCGGCGGTTTCTCAGCGGAGGAGAATCCATTTACTCCAAAAGCATCTCTAGTTCGTTACTGGAACAAAGAGATTCGTGGCCAATCTCCCAGATCGGAGTTTTTAATCTCAAAAGCTTCACCACTCAACGCCGTAGACTCAGCAACTTTCTCAAAACTCGCCGCCGCGAACTCGCTGCCGACTCGTTTTCCCGATTTCTGCTCCGCCGCGAATCTCTTCTGTTTTCCTGATTTAGGAGCGAGTCTCGAGAAACACGACGACGACGTTAAATTC
>60579927738
gtgaggaagagtggggtacgaataacaaaggaaacccatcagcctaataagcaagtcagtccaggatcaatgttgaatagtcgaaattttgtctctggtgattaaattgaaacctctcccccaaaaaagaaaaacattttgccgcttctaacatttctatatgattatatgtctcattacccttagtaacacaatctttgagttggcataaatatgggtttagttatacgagttaactttattataatctctgcatcaatgtggctaatacttggagacttgtctctcaaaacccctcca
>6061456823817
ATGGAGTTTATCACCCAAAACCAAGCTATTACTTCTCTGAGTATGATCAACACCGACATTGATCAACCTAAGGCTTCACTTCGAAGCCGATTTCTCCTTCATCTAATCATATGCCTCCTCTTCTTCGTCCCTCCCTGCTCAAGCCAAGCCTGGGATGGTGTAGTGATAACACAAGCTGATTACCAAGGTCTTCAAGCAGTTAAACAAGAACTGATTGATCCAAGAGGCTTCTTGAGAAGCTGGAACGGTTCTGGATTCAGTGCTTGCTCTGGAGGCTGGGCTGGAATAAAATGTGCTCAA
>60731804492
CAAATCAACATCACACTATTAAAAAAGGGATCTCGACGGAGACCAACCTTCAGCTCTCTGGCAATGGCGTATCCCGGTTCGCCTATCTTGATGAAGCTCCTCGTCTTCATCTTTTTATCAACTTTTGTAGTCACTAACGTGAGCTCGGAAACTAAGTGCCGGGAGTTCAAATCGATCATCAGTTTCGGAGATTCCATTGCCGACACTGGAAACTTGCTTGGCCTCTCAGATCCTAAAGATCTTCCTCACATGGCGTTTCCACCGTATGGAGAGAACTTCTTCCACCACCCAACTGGTCGT
>60827932153
GAACCTGGAAGATTCTTCAGCTTTTCTAGACTTTGTTGTGCTCTTCGTGGTGTTGATATGAAGACTTATATCTTCTTATTAGTGATTGTTCCCACATGTGTACTCGCTGGCTATGTCCACGGTCAGAAGATTTCTTACTTTCTCCGGCCTTTATGGGAATCACCACCTAAACCTTTTCATGACATTCCTCATTACTACCACGAGAACGCTTCTATGGAGACTCTTTGTAAACTCCATGGCTGGGGTGTTCGAGACTACCCTAGACGAGTTTATGATGCGGTTTTGTTCAGTAACGAGCTT
>609115813968
GTTCCCATATGATCCTTATGATAGAATATGGATGCCAGCATCGGTTTTTGCCTCACATCTAACAAGTTCTGCCACTTCTATCGACACAACAGGAGCTGACAATCGACCACCAGAGATTATCCTTCGGACTTCTTGGTCGCAGAAGGACATGGCTTTCTATGATATAAAGCTACCTTTTTCTGGAGTGACATTTTACATTGTCATTTATTTCTCCGAACCACTAAGCCTTGGTTCTGACCAAAAGCGGTCTTTCAATGTTTACTATGAGGACAAGCAAGTGGGTTCAGATCTAATTGTGCC
>6101572429624
GTTTTATTAGTATCGATTGTGGGATACCAGATGATTCAAGCTACACTGATGAGAAAACAAACATGAAATACGTTTCGGATTTGGGTTTTGTTGAGTCTGGAACAAGTCATAGCATAGTCTCTGACCTTCAAACAACTTCTCTTGAAAGGCAGTTCCAAAACGTAAGAAGCTTCCCTGAAGGTAAGAGAAACTGTTACGACATAAGGCCTCAGCAAGGGAAAGGTTTCAAGTATCTGATTAGAACTCGTTTTATGTACGGGAACTATGATGGTTTTAGTAAAACACCTGAGTTTGATCTCT
>611102363497
ATACAGGAATAAGCAGCAGCGTACTTAAACGTCCTCTTCACTGGTTACGTTGGTTGTGTAGTTGAATTTTAGTCTTCTTGCAATTTCTGGGAAAATGGGAAGGGGCCTGCGAAAATGAGTGAGAGAGAACATCTCGTATACAGTTGTTTCTTATAAGAACAAGGAGATTAGCGAAAAAAACTCAAAAGAGGAACAGAGTTAGAGAGAGAGAGAGAGAGAGAAATAAAGAGAGAAGAGAGGTAGAAGATGAAGGTGCAGGAGGGTTTGTTCTTGGTGGCTATTTTCTTCTCCCTTGCGTGT
>61246396009
gttagggtttgctttatcttctcgaacatttctgggtcttctctctgcgagttctactggattttgtcttttaattaagctctcgttacttaaattaataacctgtttatgccacgtgggtgattgattgatctaatagagcttgtttgactgtatctgcttaagcatttttctgggtgtaggaagattcgtagaaattttgaggctttgtgttgtcctgaagtaacttgatttcttcaaaatggtagaacaaggtgttgtgattagcctttaattcggtgattaagtttatctttgtga
>613902637082
TGTACATCAACAATGGCTACACCAATGGAAAACGAAAATCCGAATTTTGCTAGAACCGCAACATCGTTCCGAAACTTTGTTTCAAAAGATCCTGACTCTCAGTTTCCAGCAGAATCAGGAAGATACCATCTTTATATCTCTTATGCTTGTCCATGGGCTTCTAGATGTCTTGCAATCTTGAAACTCAAAGGACTTGACAAAGCTATAAGCTTTTCGGTTAGTAAAGACGACACATTTAGTTTCGATTTTTACAGAACATAATCTGATCAGTTTGTTCATTAGTCTGTTCAACCACTTTGG
>614462716659
GCGGTTGATACTGCGGTTAGGGTTTTGAAGGAAGGAGGAATGGATGCGATTAAGCTCGAAGGAGGATCAGCTTCTAGGATCACTGCTGCAAAAGCTATAGTTGAAGCAGGAATTGCGGTTATTGGTCATGTGGGTCTAACCCCTCAGGCGATTAGCGTTCTTGGTGGTTTCAGACCCCAAGGCAGAAACATAGCTAGTGCTGTTAAAGTTGTTGAGACTGCAATGGCTTTACAAGAAGCTGGATGTTTTTCGGTTGTTTTGGAATGCGTTCCACCTCCTGTAGCTGCTGCTGCAACTTCT
>615126186793
gtactctattattttactttattttccaaactctattttatttattatgtttttcattttttcccatttatattcgttcaatttgtttttatgcactgtatcgtataataatgatatcatgtcgaccaagtaagtggagattcggtattataagacggcttaattacgattattctctctcttaaatactataaactttagcgaagcacatttttatggttggaaaatttaatttaaagtcgaaatggtaaaataaaaatactattttatcgtcgaatgagaaatagttatttcgttgtg
>616853222236
ACGGATCATCGCCTTCGCGTTCACATTACAGACGCAAAGAAACAACGATGGGAAGTTCCGTACAATCTCCTCCGCCGGGAACAACCACCGAATGTAATCGGAAAATCAAGAAAATCTCCGGTTACGGTACAAGAAATATCCGGACCGGAGCTGATTTTAATCTTCACCGTAGATCCTTTCAGCTTCGCCGTAAGAAGAAGATCCAACGGCGAGACGATTTTCAACACTAGTAGCTCCGATGAGTCATTCGGAGAGATGGTGTTCAAGGACCAGTACCTCGAGATCTCAACTTCTTTACCT
>617546013259
ATCGGGTGGATCTACGGTTCTGTGACAGAAGATATTCTTACTGGATTCAAGATGCATGCAAGGGGTTGGATATCAATCTACTGTGTTCCTTCACGCCCTGCGTTCAAGGGATCCGCACCCATCAATCTCTCTGATCGTTTGAACCAAGTTCTTCGATGGGCTTTGGGGTCTATCGAGATTCTTCTGAGTAGACATTGCCCTATATGGTATGGCTATAATGGGAGGTTGAAACTTTTGGAGAGAATTGCCTACATCAATACCATAGTCTATCCAATTACATCCATCCCGCTCCTCGCCTAT
>6181159314055
AATCAGGAGAAAAGACAAGTAGAGACCCGTTCCAACAAATGATAATGCTGGAAAGACGCACACTTCAGCTCGTTTGTTTTAACAAGGCATTGCTTCTTGACTCTTTAAAAACTTAGGTAAGAAATTCATATCCATATCTTGGGTCTTTAGTTCAAGTTATCACCAAATCTGATATGTTTCTTAAGCATAAGGAAAAAAGTGTTATTTTTGGTTATATCTTTCATTGAGCATGCACCACTAGGTTACACAGATATAAACACCAACCATATCTGGTTGTCGATATAGCGTTTGTACCTACCT
>619977621483
ATGGAGAAAACTGTAGAGATTAATGAGAACTCACGGTTTCTCGAGGACCTAGAGATGCTGAGTTCGAGTGCACCTGAGCAATTACCAAGCTCAGCCGAAGAAACCAGCCCCGAGAGACCTTTAGACGCACTTGGAAGTTTCAACCTCAGAGGAAGCAACCCACTTGAGCAACTCGGACTGTACATGAAACAAGATGATGATGAAGAAGAGCCCGAAGCTCCTGCTGTTCCAAAACCTGATGAAACCAGCACCGAGAGACCTTTAGACGCACTTGGAAGTTTCAAACTCGGAGAATGTAAT
>620127919768
AGGAAGCAGAACGGATAAAACAATCGGATGGACGATTGTTCTGCCTAGACGATGAACCGGGAGTGTACCGGGTGGGTATGCCTAATGGAGGATCACTCGGTTTAGCTGTTTCAAGAGCGTTTGGAGATTACTGCCTTAAAGACTTCGGTTTAGTCTCTGAACCGGAAGTAACATACCGAAAGATAACCGACAAGGACCAGTTTCTAATCTTGGCCACCGATGGGGTGATATATCAAACTTACTCAGCATTTAAATCAAAATCAAGATTGATAAATCATATAATTGTGTAATGAACTAATG
>62114041099
gtaagtttctataaggttacatctttattattttacttcaatcaatgagcttgtacgtggcctcgacctttgggtttaggctaaaaaagagtaggaataagtccgttgataaatttagatgtcgattaatgttacgttttatcttggaatgggatactgtcatagtcccgttatatccctagatcggcaggtttttaccttctgcattcaaggtagatgtaggttattgtgcttttagtgttttgatcaaaccaagtaacataataaatagagaaaaataccttcaaagaacgtttttgg
>6221210834010
GAACTGCTGGGAGCTGGGATACTGTTTTGTGGGTTTGGTGTGATATGTGTATTGTCTCTGGTATTCATATTCTTCATTGTGCCAGAGACAAAGGGTCTCACTCTTGAGGAAATTGAAGCCAAATGTCTCTAAAAAAGAGGTCTGTTCTTTGCTTAGAAACCACAAAGTCGTGTGCTTCCTCACATGATTTTGATTCATATTGTTAATCAGTGAGGAAAATAATAGTGCAGGTTCAGAAACAAATAAACATATGAATCTGCCGCACAAGACGGGAAATGAATCTTCAGAGACCACTAAGTT
>623203112717
GTTTTGAGGTGGTTTTATGCGCCAAAACATCTAACCGGAGTGTCGTTGTACGGTGCTTAGTAGTTTTCAATAACACGCTTCAGTTATGGGGAATGCTTGTTGTGTTGCTACTCGAGACAAAATGGTTGTGCCTAATACATCAGCAGTCGAGAATTTTCAAAGAAACAATGTGAGGTATTCTCCTAACTGGAGCTTCCGATGGGATAATAGAGGAGGACGCGTGGCAGGGGAAGAGACCTCTGTTAGTTTGTTATCTGATCGGATTAGTCGTAACGATGTCTCTGATGTCAAATCTGAAAC
>62474512139
gtaagtaggtttctgaaaaaagctctaggacactacaagtttcatcgaccaggatcaatagatggggtttgtctaatctaactattggtgataaaacagagtgagggaggcgtcaataaccgatctcagcaaagttgaacacaatagagtagggtttgacaaaataagaaatagaacagacctgggccacgttaatttaagggtccaaaacttacagcacttcatggaatgagggggaaacaataaagagccagcagataatgggcctagcacaaaggaatagcccaacttgaggattag
>625384236832
GCGAAACAGAAAAAGAACAAAAACAAAGGAAAGGAAATGAGGAAAGAAGACAAGGTGAGAACCCAAACAGAAGAAAGGGAAATTGAGAAAGAGGAATGTGTGAGAGCGATAGCAGAATCGTCAGCTGAAAAACCTGACACACTTGGAGATGTCTCTGACGTGTCTGATTCAGTAGATAGTTCAGCTGAAATACTTCAGCTTGATTCAGAAGATAGAGAGAGTAGTCCTGTTCATTGGGAAATGGATGCCTCAGAGGTTCATCCTCCTTCTGCAGGAGACACTAGCAGAGGAAGAGGCAAT
>62633665033
gttagttgcttatgttctactcctagacatataacgtgcggcctttttctattgtaggacttcagtgtctttcatactgtttatagtttctatttccccataggctcatgcaaaataacgtttttaattctttgtgtaattcttacgttctcatattcacatactatcatatatcatactatcatatacctcataccgagctacctatccaagatattttctacatggaatcctggttctgtcagaaaaaatatactcattctgtttgcctttgctaggaattgacttttgatctaaact
>6271431322386
ATTCTGAGATTTGTTTGCGTTTCATCGGAATAATGGAAGTGAAAGTAGCAACAACGACGTCGTTTCATTGGTCAGGACGACACACAGCGATTCCTCAATGTCCGTCATTTTCGCAAACCCTAACTTCATCTAAACGCCGTCGTTCTCGTGGAATAGCCGGTGATGTTTCCGTCGGAGGAGGATCTTTGAGATTAAAACCTTCGACGTTTCTCGGAACACAATCTGGGAAACTTCACCGATCTAAATCATGTGAGCTTTGGCAATTTTCTAATTCCACCACGAAGAAGATTAGAACTGATG
>628975212481
gtacaaatctagtgtatgttcatttacatgtaattctttttaatcatttaatatgttgaattccttctattattctacttcaaacatatttatacgtctaaaaaaattttaggagagcatgtttcaatttatcatcaaaaagtacactttcgcatcacacatcttgtaattattttaccaaattttaatcaattcttaattacttatttaaaaactgaatttagatgcagctgcacttttatttctcgacatggtagaagccagtggttcagtttctgctgaactttctgttttagatct
>629100867230
gtcagttttttcctgagtaaattgtattgtccatgtcctttttataaaagtacttaattttaatggctctggtacttgcatagcaattaatttattcttgtctagataagtaagttcatgtttttcccttctggcttgatttctgttttactgactgttcaactttgtttttctcatcaacagtgaatataattattctttagctttttccagggttttgccttttctggtagatgcattgaatagctacatgtcaaattcatattagtcttactaggcaacaaaatgcctcatctgtta
>630142982986
gtaagtacagatattagcttcgtctttgttggctaaaggtaccattctgggagttgttgttatatattaaccttggcttgtgaaagctctatcattcatctaaacacttgatacgtttcacatatatccattacatgcttatgttgaacttcctaggtaaattagctctgaacaaagtcagaaacaaaaatcgttttgaactctattgacaagacttagaaatgctccagtacatggacccgtcgtattgtttagctcatctttctttttccatatatactcttttagtttgtgtataag
>631896319040
ATGTGATTACCCAATAAGCTGAAAACAAAAGGCGTGATTTTGTGATTACTCTGGCGTAATAATGCCTCAGTATGGGTCAACGGGTCAACACTGCGAGTTCACGGCGGCGTCTTACTTCTCGTGGCCGACTTCAAGCAGGCTAAGCAACGCCGCGGAGGAAAGAGCTAACTATTTCTCAAACTTGCAGAAAGAGGAGGATGATGATGATGAGGTTTCTCCTGAACCAGTCTCCACAGAGCCTAAAGGGCAACGAGCCACTACTTTACTTGAGCTCATGACCATAAGAGCCTTCCACAGCAA
>632139752604
GGTTTGTGTGTGGACGGCTCTGTTACTGTTCGTAATGGCAATCCTCAATACGGCTGATATCATTAACCGGTTTACGAGGGTTGCTGGTGAGCTGTTTGGTATGTTGATCTCCGTTCTGTTCATTCAACAAGCCATTAAGGGTATGGTGAGTGAGTTTGGGATGCCAAAAGATGAGGACTCAAAACTAGAAAAGTATAAGTTTGAGTGGCTCTATACAAACGGACTTCTCGGCCTCATTTTCACCTTTGGCCTTCTCTACACCGCTTTGAAGAGTCGAAAAGCAAGGTCTTGGCGATACGG
>633681315061
gtatcaatattcccattctaaatttttatgtcttcatatctatgaaattttgattataataaatgtttgtatatatcccttactcagtaggaagaattacatttaggtctagtcaaaacatataaactagtttacttggtacaagcttatcgtccacgagatgcaattatgaaattctgtgttccatcgatatctcaaactgaaaacaattttgttggacgtttaaataagtttttggtttcttatatatgagattcattcgatcttttttttttgttgtcttgctgataactaagtgtc
>63436548046
gttagctttcaaactgtcaccgtagtctctataaaaattggttttgtttagagtactttccacttgcttctctgttttggtggatgattatccacagaaaaggaggtctagcctctaggtcgtcatgatgttgtttgttggtgaaaatgtagtgagggatgacaacttaatgtgccttattctagctgagtttattgggatataaactttcatgatacaaaactaagcctttgaaacttttgggttttgctttaaaattcttgatttggttggtattagtcttcaaattaacttgttcca
>63596506047
gtaagtttggaatgatggataagctcatttagctgcatagtttcataagcagaaccattagtcactagatatgtgtcgaaatagtctaattgaactaatgagctagtagattggtgtggcaaagaaaccagtctagtgactgggatactgaaaatgaccatattatattcactgttactcaactattgtgcatctatgtcatgatgtaataatcaaagtcatgaaccttgaacttcttttgcgcaaggttttgttttgtttgcaacgtgctgattctttcatgctacttgtaatcattca
>63642231166
gttagtggggatttgagaatctaggtgttgaaaatagggtttaatagattcatatgtttctgctagcctagactctacccaatttaccacgtataagaaaaaagcgaatttttcattatgatagggatttaagctatgtaatttagctggagagcaatgggaaatggcgttcacattgagctttgtcagggcaaattttattggaatgtgaattgataaaagctggaaacttttggaattatatgaaatatggaaagtggcgtcgttctcgttattagttggttccatggtggttgctat
>637510812056
gtaattatatttcaaaaagcactagtcatagtcatgtttcttaatgcgttacgtaataatacttatccattgaccagttattttctcctaagtttttttgtttgaattaggaaggtaattttctattttactagagaaagcaacagattttagcatgatctttttttaatatatatagaagcattgaatattcagatctacaataattatgaaaccaatgaagagacaaaaaatggagagagaaaaaagaaagagtggactagtgtggatatatttaattctaatttgattttattagga
>638505220029
GAGGAATGGGTAGTGTGTAGGGTTTTCGAAAAGAGCACGGCAGCAAAGAAAGCACAAGAACAACAACCTCAATCTTCTCAACCATCTTTTGGATCTCCATGCGATGCAAACTCATCAATGGCAAATGAGTTTGAAGATATTGATGAGCTTCCGAATCTGAATTCAAACTCATCAACCATCGATTACAATAATCATATCCATCAATATTCGCAACGCAATGTTTACTCAGAAGACAACACAACAAGTACGGCTGGTCTCAACATGAACATGAACATGGCTAGTACTAATCTTCAGTCTTGG
>63930752042
ATATTGTTGGAGAGGTATTTCTCTACACAAGGTTTAGGAATTGAGATTATACTTCCCAAGAGTTTAGAGCTTCAAGCAAAGATCAAGAACGGTGCACCTGTAGACCCCGACTTCAATCCGGAAAACCTCGAAGAGTATTACACATTCTAAAGTAGTTTGCGTTGTGAAATTCTTGTGATTTTTTTTAGTTGGATTCATTTCACGCAGACATCGGTATATAAGCAAAGCAATAAGTTTCTGTTCATGACCTTGTTACTGAATTTTGTTGAAAGCCAAACTAAAGATCTGATTTGTTTTGTT
>64025683994
GGAGAAGAAAGAGAAAGGGAAAGGGAAAGAGAGAGGGAAAGAGAAAAAAGCCTCCCTTTGAAAGAGGATTTTGAAGCCTCCAAGAGAAGGAAGCTTAAGAGGGAGCAACAGGTCCCATCTGCAGAGCCAGGAGAATACTCTCCTATGCCACATCATTCGTCTTTATCGACCAGTATGGGACCATCATCGTACGAAGGCAGAGAGCGGAAGAGCAGTAGTATGATTCAACACGGAGGTTATCTTGAAGAGCCAAGCATCAGACTTCTTGGAAAAGAAGCTTCCAGCAAAATGGCTCGTCGT
>64199743200
gtataaatgtctctctcttttttgaagagattttgtgaaataccatttttgaatttgataaatcacttagccattgtattataaatacatgtctttattttgtagtcaactatatatcttagaaaaaaaactataaatctatctttttttggtaaactgtaatgatatgttcatattattttttgagaatatggaaatgaggttgtagacttgactctatataatggttttaaattattggcggtaatgacaataagttttgctaaagtctctttacggccatattatgggggtagatta
>64278985743
AAATATTTCCCACAGATGAAGCTGGAAAAGAAAAGATCATCGTCGATGGAAAAGATTATGAGAAAAGTAAAATCAGCAGAGAAGAGAGCGGAGGAGATGAGGAGGTCGGTGTTAGACAATAGAGTCTCAACCGCATCTCATGGTAAGGCTTCATCATTCAAAAGAAGTGGGAAGAAGAAGATCCCTTCCCTTAGTGGTTGCTTCACCTGCCATGTATTCTAGTTGCCCTTTTTCGAAGAAAATACGGTAAATGGAGACTCTTCACTGATGCGTACGCGTAATATTTGGCTTTCTAATTCC
>643804523084
GATGGGAGAATAAGCTACGAAGAGTTTGCGGCAATGATGAAAACAGGAACGGATTGGAGAAAGGCGTCTCGTCATTACTCAAGAGGGAGATTCAATAGCCTAAGCATCAAGCTAATGAAGGACGGGTCTTTGAACCTAGGCAACGAATAGCGAATCAAAGTGAAGAAGCCGCAATAGGGTCTTTAGTGTCTGTCTCTCACGCCACGTTCTCGTGCACGTCAAGTATTAAACCAAGAGAAGGTAAAACTTGGGATTCAGAATTCATATCTTTTTGTACATCTTTCGTTTTTTAACCTTTCT
>6441018618842
ACTATTGGTTCGGTGGCTGAATCCGATGATTACAAGACAGTTTTAGCTGATCCATTGTATACTCATATACGTGAAGCTCTGTATTCTAGTGATAAAACTGATGAAATCTGCCAAGTAAATGAGCTTCATAGCCAACAAGGAAGAGATTGTGAAGAGAAAGAACCCAAGTTGGAAGCTGATGATGATATGGAAAAAGAGAATGAGACTCGAGACTGCGAGAATGAATCTGTACCTTGCAAAAGAGATGTTCCTGAGATCGAGGAAGAAGAATGTGTTGATGATTTAAAGGAAGAAAACAAA
>6451169625174
GTCTCTCTGTCTCTCTGTCTCACGCGAGAACTCTGGCTTCGTCTCTATATTATTGACCCTTTTGATCTCTCTCTGTCTCGCTTTCTTCCTCGCGTGGACCTTTTTCGAAAAATATCAATCCCAGAATTTCGCTTCATTTTGGATTATAAACTCCCAGATCTGCTACTCTCTATCTCCGATTTTGTGATTTTTCAAACCCTAGATTTCTCCGGAAGAGTTTATTTTTTTCTCTGTAACTAAACCGAGATTTTTTTTTCAAAATTCCGACATTACCCTAGGTTGTGTATTACCGTAGAAAAC
>6461179015126
gtatttttgactactattcatatttgttttaggaaggttttggaaaacatgtaattattatattttgatttcctaatataatttttcttcgacagatttacaaaagtagttagaaaagctcccgaaatcagttgtagaaaatgttatgaccattatagagatgatagtttttcaaaaagttggaatacaacataaaaaatggtattttgtgctatctttttttttataaaatcgagctagcattattagtgtaaaatctaatgcattgactttttaaaaaggaatacttatttataacct
>647111038751
gtatgagctcgctattcccttttttggttccgttttcaaaagtgaaaaatctctaattccttgaatttcatgatgtttatgggttatctgaagctagcttcttgtctacgatagttttaggaacctttttgagcctttaattgctggattaagccctaatttgagatttgaaaatttcccctttggtaaaaaacagacatattcatacactttggaaaaaacggattttagggtttagaacttgattattcatgatgcattgtttagttttagtaactaaaatacaatgtttaagttatt
>64878919854
gtagtttgtttcggattcgtcggaagtttttcgccatagaatcatctaagtgttttgtgtaattttggaaaataacgtgtaatatatataaagttcgaaatgggtataaaagtaattgcaagtgaagaaatagagtgtactgtaacagcatggctagtttgttaattcttttacaatctatggttattttgtgcatattcttataaaaatactaggaaatgtctcacgcgttgcgtgggtttgtaaataatttaataatatataaaaatattttatgactaaataaacattaatggaata
>649100569196
GTGTTCTTGTGTCACTATTGAGAATTTTGACTAAAGCTGTGTATCCTCAAGATCCTGATGGTTTGAGAAAAAGTGCGAATCTATACTTTGCTGTGGGGATTGTTGTTATGGTGATTTGTGCTGTGTTCTACAACGTAGCGCATAAGCTTCCGGTGATCAAGTTCCATGAGGAGCGTAAGAATGAAGAACTAATCAGAGAGAAGAGCGAAGAGAAAGGTTCTTTAACCGGTTTAGCGTGGAGGACAACACTCTGGGATATCGTGACGAAAGTTAAATCTCATGGTTTCGGGATTGTTCTCT
>650833125248
GAAATGAGATGGGTGACATATTGGTTGACAAGGTGGGAAGTGGAGAGGCGACTCTTATCGGTGCAGACAAAATACAAGCTGCGAGTGATCTACATGTTGCTGGTATGGCGAGCACCCCACATGCCTTTGTCCAGGAATCCAAAACGCTGGACCACATAGGTAAAGTTACGGATAGTGAACATGAAGTTCCTAAGGAAAGAGTTGCGATAGATGCTGATCAGGCTAAATCTGTGAAGTCTACTAAGAAGAAAAGTTCAAGAAAAGCCAAGACCCCAGCTAAAGAAGATACTCTGGTAGATT
>65112223821
gtaattgtaacattaattagagatctattgagtctactagaagtcatttagatgttgatagttctgatcaatacatagataggacaatttcatgcacattctttcaatctttctaatcaaggatagatcctctatttccttttcaacatatttcactaaactccttttaaacaatagaatactacatttctctacgcttatcttattaatctttcctaactagaaaggaacacaaatacaagtatttcatcacatttcataacaataatatgtctcatgatgctattttattcatttatt
>65269904503
ATCACAAAATTACCCGTCATATCCGGTATACCAACATGGTCCAGTTGGTTCACATTTCAATATGTACGGCCAACAACCACCTCCGCTAGTTTTAACTAACAGAGAAGAAGAACATCTCCCACCACGGAATGTTACAGACTTGGCCAGGTAAGATCATCTATTTTCCATAAATACTTGAAAATTTTCTAATGAGAAATTGGAAAAGAGTCAATAATCAAGCGCATTCCCCTTACAAAGAAAAATTAGAATTGGTCTGTTGCTTTTATAATTAAGTTTATGTTTTTCCTCTCTAATATATCA
>653410214941
gtaatgttcattgagttttttttatttcaagagtttcatgatgattcttaggttttatatttaggtttaaatttccaaatctctaagctttcctgaaatagaaaaagttgcttttcagttttaacccattgtttagcttaatcaagtgagcattgtaattaccatttgtagaagattatataatcagtaatttagggtctcttatgtgtcatctttgatatgagaacagagtgcttaaatgatcatccgcattttacatttacatgttattcttagattgattatgtttatacttaggtt
>654119447167
gtactctttctgggagtttcgaattttgttgtttctagaattcgaatttgtgattttgcggaactttgaattgatatttgtgttggttgattgtctaagtgttgttggttcttattagatttttttggatattgtagatttaatgtaaagttggtgtgagattattatttcaagcttcttttaattcaaaggcttttaaagctaatgctacagtgaaattgaatgcttagaagattgtttggaacgaaaacagattttggcatttttgtggatgatgtgttatgttgaaacgttgtctca
>6551306127064
CAAAGACATATCTCTCTCTCCTCAAACCCACCTCTTGTCTCTATGGGATCGCAACTCTCAAACGCAATCGACGGTAAAGATAACACCAAAACCATCGGATCAGCGGATCCGGACCAGCTTATGGAGATCGAATCCTTGGAGAAGATCTTAAATTACAAGTTCAAAGACAAGAGTTTGTTGCTGAAAGCGTTCACAGACGCTAGTTACGTTGATGACAAGAGTGAATCGTACGAACTCCTAGAACTTTTAGGAGATTCGATCCTAAATATGGGTATAATCTATGATTTTATTAAGCTCTAC
>6561061517195
ATTCATCACAACACATCAGATCCTTCACCATATATTTCTCTCAACCTCGCCAATATGGCCCAACGCTTTCAATTGAACTCACAAACCCTCCCAACGGCCGACCCTCTCAAAAGGGTCTCCCTTATTCCAAGATCCGCCGAGCAGAGGCTGGCTGATAACGCAGGCGAGAGGCGTCCTTTAGCACCGAGATCTCACGAAGACAACCCCTTTGGGGGTCATACTGATGATCACCATGTTGCTGCTCCTGCGGACCATAATAAGGTGATGGATCATAATAGCGAGAATCTCGGTTCCATTGTC
>657233114549
AAATCCTCTCTCTGTCTCTTTCTGTTTGTTTGTTTTCTTGTTTCCTTCTCTCTCTCTCTTTCTTTCTTTGTCTTCCTTTCCCAGGTTGTTTTTTTTTGCTCTCTCTGCCTTCTTGACTTTCAAAAGACTCTTTCTTTCTTTTGGATTGATTTTGGATTCTAGGGCTCTCTTTCTTTTAGTGGGTTTTTGTTGTTGTTGTTGTGGTCTCTCTGATGATTACTGAACTTGAGATGGGGAAAGGTGAGAGTGAGCTTGAGCTTGGTCTAGGGCTGAGTCTTGGCGGTGGAACGGCGGCCAAGA
>65810214364
GTATATGTTTGGGTAATCGGAAGCAATCTGGTACTAAGGTGGACATGGACATATAAGTTATCTGCTCATCTCCGTAACAACTACATAACGGTCTTCATCATCACTGCCTTGGAGATTTACAGGCGATTCCAATGGGCGTTTTTCCGTATAGAGAACGTGTGGTATAAAATCAACAATCCCAAGCATACTGCTCATCAATCTAATCCTCTTTCACTCCAACATGATATCGACAGTGAACATGAGAAATTACTCGCGCATAGTCACAGCCCCGGTGTATAAAAATCTCAATGTTCTTGTTGT
>65976298006
gtatgtcttttatgaaaaataaacctgtagagaagctaaagtatatagttattgtagtcagctatgtggaacctgataaacccaagcagggagtctgtttgtagtctgtttttatcacttgacagataccgtttttgttaaggatagatgtattcacgttagaaaaaccgccacagctcctgatatttccataaaaattatctgtttatgagagggaactttatggtcagtacagactatctcatggttgttgagtttatggattgcatttatgcgtttcccgattgtgttcatcagcat
>660114373288
gtcagagatctcttattttgccttggaaatgttgatgtacatgttatgtaaagtgttgctaaatatggatcttttcctctctctggcagatggataacttctacacaggcaagtttctgttcacaagaaggaattccattaaagcattgtattatgttaatcttagcattgtgatccaatctaacgtttgtgtgcttttgtaacctgttcgaacctgctttacatctctggccatcacctactctctcagtgacggtagggactaaaaaacactcttttattcataatttcattttctat
>66174028428
AAAACATATTGTTTCACATTCCTAAATAAATGAAAATCAAACATATCATAGAAATTTAATAAAATAAATGGCACCAACTCAAAACACAATCTGTTCGAAACACGTGGCAGTGATTGGAGCCGGAGCTGCCGGTCTCGTAACGGCTAGGGAACTTCGTCGTGAAGGTCACACTGTCGTTGTCTTTGACCGGGAAAAACAAGTGGGAGGTCTCTGGAACTACTCATCTAAAGCTGACTCTGACCCGCTTAGCCTCGACACAACCCGAACCATAGTCCACACGAGCATCTACGAGTCTCTCCG
>662770211554
CTGCGGTTGGTCTCTCATTTCTTCAGTTCACAAACATGAACTCAATGAGAAACCTAATGATCACCGGACTTTCGCTCTTTCTCGGAATCTCCATACCTCAATTCTTCGCTCAGTACTGGGACGCTAGACATTACGGATTAGTTCACACAAACGCAGGATGGTTCAACGCATTCTTGAACACGTTATTCATGTCACCAGCAACAGTTGGTCTAATCATTGCAGTATTCATGGACAACACAATGGAAGTAGAGAGATCAAAGAAAGATAGAGGCATGCCTTGGTGGGTCAAGTTTAGAACTT
>663863120493
TAGTAGGTAGAAGAAAACGAGAGGCAAGGGTCAGGCATAATATGCTCTCTCACTAGCCTAAGAATTTGTAGAAGCGAAAACCATGGATTAGGGTTTTTCAGTTTCCTCTTTCAATCGATTAACCCACAGAACAAAGTATCTCTTACCTTCGGGTTTAGATATTCTCTTCGTCTCCGTCTATATATCATTTCTCAAAGTCGACTTACGAATTTGACTCAGGAGATATTTCGTTTGTGATTTTGTTAAGGCTAGCTTCAATTCTATTCAGATTAATCAATGGATTCTCAGATGCTCGTGGCG
>664109939997
gtaagccacctccctttgcttgcgtatttcatattgggcatcggcttgatcttcctcttggttttgctgctgatcattattccatatgtgtccccacattctcctacccaaccctttcttagacacatcttttactacccctatttccttatgcttttggtcgctggtgacaacagaaacaagtactaaagctatccgcggtaaatcactacgcagctttctgttttaccaaaatgtgtcatgtaagttacgtcagatgtatcgagtaaacgtgattgcatttttcaccagcttattatt
>665307157
GAATCTTTGTCGGTGGGTCCAAAGTTGTTCATTTCAGACCTGAACACAACCCCATGGATTCATCAACATCATCAATATCATCATCTTCCTCTGAAGATATCTGTTCCATATTTCCTGATTGCGGTTTCAGACAACCGGACAGTGGAGTAGTCCTTTCTTGCTTAGACTGTTTCCTCAAGAACGGCTCACTCTACTGCTTCGAATATGGAGTCAGTCCATCGGTTTTCCTAACCAAAGTCCGCGGAGGGACTTGCACAACCGCGCAATCTGATACAACTGATTCAGTCATCCACAGGGCAA
>66610695536
gtaagtattggatatttgatgaactaaagcatcgctttgcttctctataatcaatgatcaatagaatcttgaaaagtagaaaagtgttcaatcacgatgatgttcttatttcactaatatgttaatgttagcatataatagaatattaccatatctgtgtttccatttttgtagttaatcaccctgtaggaatttctacagacccgttttatgtcctctattgacttgcacagttgcacctggtttaaatacatttgttgcagattattgtttcggtataaaacaaatcctttgatgctc
>6671172716796
GGAGGCTTTGTTTGAGAAGGTCAAGAGCACATACAAAGACATATTAGGGAGCAGCTGAATCAAAGGAGGAAGAAGAAGAAGAAGAGCCTTTTTGAGGCCATTCATGAATTGGAATGAAGGATATCAAAAGAATCTAACACAAAGGCCACGTCCTTCCTTCAATCTTTCCTTCTTGTAACTAAATAATTTTCATCCTTTCTCTCTCTCTGTCTCTGGTCTTTTTTAGCTCAAAGTATCATCCATTTATGTCAAAGTGTTGTAAATTCCTCAAGACTATATATGAGATGTTTTGTTTCATTT
>668839215828
gtatgaaatcagctctttctcatctgatgttttttcttttgaactattcgtgattttgattcaatttctgcagtttaagtttaagtttagatagtccaaatttattggattctggttctgtgtgttgattgttgttgctttcagcttaaattgagtacataagagaacgaatctcacattcccgagctttttgttgtttcaatgatttttgttgcttgcttgcagctataaacgatcgaattagacacgagatttcaaattttaggagtttgtgttacattaatgtcaagctaattgcag
>669715314356
CTCCCTCTTTCGCTGCAAGCAGAGAAAAAGACGACGGAGAAATTTTAAATCTGAGGTTCTTTTAGTCCTCGCGAAGCCAGATGCTACTCTCTATTGCACGTCTGTGACAGAAGAGCTCGATTAGGGAACTGAAGACAAAGACACGGAGAAATTTTGAACTCGAGAGGTTTGATTTTGAACCTTTGAATCTCTGGGTTTCTGATTTCTTCGAGATTTAACTAGGTAGTTGAATTGAATCCTGATACCACCTTGAAGCGTTTTTGTTGTGCTTTCTCAGATTATCCATGATCATGTGATGCA
>670144271831
TGGAAAAGGTGTTAGCTGCATTAGATGGACTGATTAAGGGGATGAACGAGAGGCTTAATACGACAGAGAACGGCAATGTGGAAATGAAGAAAAAGGTTAGTCCGCGGAGTACTAAAACATCAAATGACCGATCAGAATCATTGGCGAAGCAACCGATCAGGCCAAAAACGGTGCTGAGTCCACCGAGTAAAGTCCATGGAGACTTTTCAATCTCTGTGTCAAATCTTCCTAGAAATGTGAGAATGCAAGCGCTTGTAAAGCTGAGTCCTATCGATGTAAAGCGACTCGCTATCCAAAATT
>6711120631031
ATCACATTTATCACCATCTCTATCTTGAAAAGGAGAAATAAATAATTAATCACTAAGCGAAAGAGATTTGATCTAAAGTAATACAAATAAACCTTGATTGAGATTGTAAAGGAGAAGAGTTTAAAAGCATGGATACAGAGAGAGGATCAATAAGTTCATCAGAAATATCCAGAACTGCTCATCTACAAGATAGAACAGTTGCTTGTCTTCCTCCTTCGTACGGACAACTTGTGACCATTCTTAGCATCGATGGTGGTGGAATCCGTGGGATCATTCCCGGCACAATCTTAGCTTACCTTG
>6729387005
gtaaacatccttttgacatctcgattcgatttctatgttgttgagctgagactttcttgctacattttgttatcactatgcgaaagatcgtgatttttgacgatgattgaacatgtttctattaaagtgactatgcaaatgtttatacttttcaactttttgtgaatctatcttattacttttgctttcgatttgtatatgtgtgaaaatgaaaatcaatagaagcttgtgttgatcgatctatggaggtagttagcttttttgttgattttgttggtctattggcgttgttgttttcca
>67373875289
gtttgtcctcaaaacaaatttcttgtatccttacgcaagtttaaggaatatgtatcggtagattatagacctgtaattctttccacactgtcatcatgattccagtccacttatgtttgacacccaaagagagacttacctagtatttctaaatcgattccagctttctcttcacatagccatgatgcgtattaaatgaatgatgtggatgcttttcccttgtcgagataaattgaacacgtgttttttttgcaatccttgaaggatgtgctactccaaatgaaaatgaaagacgaaact
>6741453028097
GTTGATATCTTGTTATATGTCACAGAAACACCTGTATCCACAAACCAGATTTGTAGGATAAGAAAGCTAATGAAAAACATCGGAAGAGTAAGATCTAAAAATCCGGCAAAGGGGAGGGAAAGCAGATTTGATAAGGGAAAGAAACGAGATAGGTTGGATGACTATTCCAGTTCTGATTCAGAATCTTCACAACACTGTTTAGGCGCTAAATGCAGAGGCAGTGAGTTTGAGGGAGAGGAAAGAGAAAGTTGCAACTACTCTTGTGAAGAAGAGAGCCTAAGCAACACTTATGGTGCCCAG
>675948111512
gttattgtttctccacttttctcttgctttatggatatagaaatggtgtcttcgtagtttattagagtgataagtcttatcctttgttgttctctcgtttgtcttaatcaatttctattttgagcaaatggtaaatgtgtttctattagtactatttggtaaatgatgtatcagttattgtatgtgtatttagtgatgtctttgtgaaattgaagcttgaaagaatcttggccttgagggtctgtaactctgtatagtcttacctatagtgatgatgaaacttgcttggttagatgttga
>6761485620502
AAGCAAAAAAGAGTTGCCATGGAAGCTCTTATTGCTTCCACTTCCTTCTTCGTCCCCATCTCCAACTCTTCCTCCTCACACATTATCAATAACAGATTCTTCCCTTCATTTTATTCTCCCAACTTAAATTTCGGGACTTTTCGGAAAACTTCCTTGTCATCATCACACCTCGTCTTCTCATCTTCTGCAATTTCCGCACCGCCTTCTTCTACTGTTCTTACTCGAAACAGCTATTGGATGGTGTTATTGGATAAACCTCCGCATTGGGTTTCTTCCAAATCAGCCATGGTAGATTATTAT
>677532018287
GCGTAAGGGAACAGTGACAGACGTTTCTGGAGACACATCCACATTGTCGGTTTCTCTAGATGATGGAAGCATCAAGACATTTGAACTTGGGAAGCACAGTGTCCGCTTCATACCGCAAAAGCAAAAGAGGTCAAGGAGCTGATTGGACCATCGAGCAGCGCTTTAGTCACTAACTTTCTGCATGCGAGCCATGAAGAAGATTTGATTGTTGGGGCATTTTATACTATTTAAGCTCTTTCTGGTGGTAATTATCAGTAAGATGGAAAGTGCCAAACTGTGTAGATATTACTTGTGGTGTTG
>67860223513
ATTTCTGCTACATAGAAGAGATAGACGGAGCCTCAAAGGATTACTGCGACGAGAATGCAACACAATATCCATGCAATCCTAACAAAGGCTACTACGGCCGCGGACCGATCCAACTCTCTTGGAATTTCAACTACGGGCCAGCCGGGACAGCAATTGGTTTCGACGGCCTGAATGCACCGGAAACAGTAGCCACGGATCCAGTCATATCCTTCAAAACCGCCTTGTGGTACTGGACCAATAGGGTTCAGCCTGTTATCTCTCAAGGTTTTGGTGCAACAATCCGTGCCATTAACGGTGCTT
>679620610805
gtaacacttggtttcacattttccttaaattactaagagcacttgaaaagttgtttttaaaagttgatttcgatttttggatataaagcaaagttatattttcttatcttctttacttgaaaagatcaatcttttggatattgaagtaatgagtttacattttgaggctgttttcatatcttcttgaatcactaagagcacttgaaaagatcaaactttaggataataaagttatggttattgcacatgggactgctttcatatctttttcagtctcttattttttgaaaagatggatgt
>680995136027
CTTTGCATCCACAAGAGAAGATAGGTTCAATGGATGTAACAAATTTCTTGATGTGCAAGAAAGAGCCACGGCCACTGGAGAAAGTCGAAGGTATAAGAGAGAGTAGAGCTCGGATAGGCCATGGATGGAAAACTACTCATCTTCTTCGGTTTTTATTAGGATATATTCCTTACAATCACAAACCTAACTCTACAAGTCAAATGGACTATAGATCATTCGGTGATGGGAACGCTTATTGTATAGAGGAGTACCAACAAGAGTTTCAAAGGATTACCAAAATAAAGGAATACCAACGAGAGT
>68141993241
GGTATCATCGAGGAAGAGAAGATCGATGCTTTCAACGCTCCTTACTATGCTGCGAGCTCCGAAGAGTTGAAAATGGTGATAGAGAAAGAAGGGTCATTTTCGATCGATAGGCTTGAGATAAGTCCGATTGATTGGGAAGGTGGGAGTATCAGTGAGGAGAGTTATGACCTTGTAATAAGGTCCAAACCCGAAGCCCTAGCTAGTGGCCGAAGAGTGTCTAATACCATAAGAGCTGTGGTCGAGCCGATGCTAGAACCTACTTTCGGTGAAAATGTGATGGACGAGCTTTTTGAAAGGTAT
>68230087892
ACACTTTTCAGTGGCATTGGAATCTCCTCAAAATCGAGCTGTCACACTCACCTCCCCTGTCTCCTCTTCGCTTCGGTACTTCCGAAGATTTCATTTTCTAGACACTCCATCCTCTCTCACACACACCTTAATTTCGAATTTTTGTCAATTGGTGATGCAGTTACTCTGAACTCGAGCTGAGAGAGAGGCATAGAGATCCTTGCGATTCGTTGTATCCGTAACATTTAACAATCTCGTTTTGTTTTTCTTCTGTTCCTCTATTATCAACAATCAAATGGCTAATGCATCTGGGTTCTTCAC
>683157342906
ATCATGTGAAGCAAGAACCAAGAGAGGAGTTTAGCGACTGGCCTCACGCGCTGCTTGCTATTGGAACATTCGGTACAACAAGCAATAGTGTGAGCGAAAACGAGAGCAAGAATGTTCATGAAGAGATTGAAGCGGAGAAGAAGTGTACGGCACAATCCGAGCAAGAAGAAGAGCCTTCTTCCTCTGTCAATCTTGAGGATTTCACTCCTGAAGAGGTTGGAAAGTTGCAGAAAGAGTTGATGAAGCTCTTGTCAAGAACTAAGAAAAGGAAGTCTGATGTGAATAGAGAGCTCATGAAAA
>684621814746
ATTTTATGCCGCCGAAGTTCTAGTGGCGTTAGAATATCTACACATGTTGGGTATCATCTACAGAGATCTGAAGCCTGAAAATATCTTAGTTAGATCCGACGGTCACATTATGCTCTCTGACTTTGACCTCTCTCTATGCTCCGACTCAATCGCAGCCGTTGAATCTTCCTCGTCTTCGCCGGAGAATCAACAACTCCGTTCACCGCGACGATTCACTCGTCTCGCTAGACTTTTCCAACGAGTCTTGCGGTCTAAAAAGGTTCAGACTTTAGAACCAACCCGTCTCTTTGTTGCTGAACC
>685105622642
gtcgctgatcattatagtagaagaacaaatcaaactttagaagaaagagaatcaagtcccatcattcatttaaaaaaacttaacaattgggttagttacttacttagttaatgactgatctttatctcttctaatggaaatttgtaatagcaaaaggagttatgtattcatatctttgattagtttttatattcagattaaaagtgtgttgacaagtttctaggatctcttgcttcaacccaatatctttctctgtgttctgtcacttcagaggtacaaacttttttggttgttagtcat
>6861103524949
AGTTGGTGTGTGTACATATGACCAAAAACGTCGTGGAGAAGGCTAAAGAAACAGTCGTGAAAAGCCATTTGTTGTAGTAGAGAGAGAGAGATTTGAGTTAGGCAATACTGTCACTGATTTAGGCATTTGATATTTTGTAAACAAAATTTTTTGGTTTATTTTTGGGGAGTGGTGGTAATACACACTAATATGCATTTCTGTCACCTGGAGAGATGAGATGTCTCTAAAAAATGGTCAAAGAGGCGATTAATTAGTTAAATAGCAAATGGAAAAAACAATTAGGGATGGGTTTGTTTGTTA
>6871347418246
GCATTTGCGGCTGCATGGAAAGAAGCTTGTGCAGCAGGGAGCACAATTACAGTGCCAAAAGGTGAGTATATGGTAGAGAGCCTAGAGTTCAAAGGTCCATGCAAAGGTCCAGTCACTTTGGAATTGAATGGCAATTTCAAGGCTCCGGCTACGGTCAAGACCACTAAGCCACATGCCGGATGGATTGATTTCGAAAATATAGCTGATTTCACTTTGAATGGAAACAAAGCTATTTTTGACGGTCAAGGGTCCCTCGCTTGGAAGGCCAATGATTGTGCCAAAACTGGCAAATGCAACTCT
>68816732447
gtaagtccatatacacacaatgcttgcagtatagttggttaatacaatggatctcttaatacattccaaaattgatacttcctgataaataccatcgtatgaattgcaaaactagtaccaaaattaccacttcttcaactagaacatgttggctagtgtggtttgtattggttctgttcttgtatcaccatctataggttcaaacagaaaacttgttgtttggaaaaaataacacttactggcatacaatatttttttaaaaccttaaatctacaaggtattgttgtcacttgtcatcag
>689131423080
GCAAGCGCGCAGCCATTCTTGGTGCTCGGAATATTTGTAACGGCATTAGCATCGCAACACTGAAAAAGGCGTATTTTGATGGGGTTTTGTCGAAAGCAGAGGTGTTGACACATCAAATGTGGGCAAGTGATGGCATCAACTAGTTTAAAAGATTTTGTAAAATGTATGTACCGTTATTACTAGAAACAACTCCTGTTGTATCAATTTAGCAAAACGGCTGAGAAATTGTAATTGATGTTACCGTATTTGCGCTCCATTTTTGCATTTCCTGCTCATATCGAGGATTGGGGTTTATGTTAG
>6901519131086
GGATTTGTGGAGGTAGAGATGAAAACATTGTTAACCAATTTGGCATCCAACACCACCATCAGAATGTTGGCCGGGAAGAGATATTTCGGTGAGGACAACGATGACGCTAAACTCGTGAAGAACCTTGTGTCGGAGGCGGTGACCAGCGCCGGTGCAGGAAACCCCATTGATTATCTTTCCATTTTACGTTGGGTCTCGAGTTATGAAAAACGAATCAAGAATTTGGGAAATAGGTTTGATACGTTTTTGCAGAAATTAGTCGACGAAAAACGTGCGGAGAAGGAAAAAGGTGAAACTATG
>691243314341
gtaaattacacacacttattccaacaacaaaaataaaataacacttaaattaaaaatatgttaagccaaagatcttataaaacaatttatacagttaataaatttcaaaatctggcggataacattttggtaaatagaaagtacaatttatcattcttttttttttatcaacaacacatgaattaaaagataacttattttttaatatttatattatttaaacatcatttgacataatatcacatttttatttaaaaagatgggcaataaaatacaccgattattaaaaaaaagtatttg
>6921082922389
AATATGGAATGGGAGGACAACCGTCAATACACGGTGATGTATATAGCTTTGGGGTTCTCGTTTTGGAAATGTTCACTGGAAAAAGACCAACCAATGAGTTATTTGGAGGAAACTTTACCCTGAACAGCTACACCAAGGCGGCCTTGCCAGAAAGAGTTTTGGACATTGCAGACAAATCGATTCTTCATAGTGGTCTCAGAGTTGGTTTCCCTGTACTTGAGTGCTTGAAAGGGATTTTGGATGTGGGACTTAGATGTTGTGAAGAATCTCCGCTGAACCGGTTGGCAACGAGTGAAGCAG
>6931094934114
GGAGATTCATTGGAAGATCAAGGACATAACAAGGCACACACATCACTCTGCATGGCATAGTATGCACAATGTGATATGTGGTGGCTCCAAAGTCGCTGATGAACATCTTGAAACCCTAATAAAGTCTGGCGTTAAGATTCACTTGATGCAAGGCGACTGTGACCAAATCGTTCCTTCACATTGCTCTGGCAACATGAAGAGGACTTTTCCGGCGGTGGAAGTTGATATCATTACTGGTGCTGATCATGATAGTATGATAAGCGGAAGAGGAGAAGAGTTTGCTGAGAAATTGGAGAGCAT
>6946614145
AGTCCCGTGCGGTGATGAGGTACGTAGCTGAGAAGTACAGGTCACAAGGACCTGATCTTTTGGGGAAAACCGTTGAAGACAGAGGTCAAGTTGAACAATGGCTTGATGTGGAAGCGACCACTTACCACCCACCGCTATTGAACTTAACGCTTCACATAATGTTCGCATCAGTCATGGGATTCCCATCTGATGAGAAGCTGATCAAGGAGAGTGAAGAGAAGCTTGCGGGTGTTCTTGATGTCTACGAGGCACATCTCTCAAAGAGCAAGTACTTGGCCGGTGACTTCGTGAGCTTGGCTG
>6951126010622
gtaagccccttccaatagaatatggactaatgctcgattttttttgcttagtttacacactctaaatgtcagagggttttactttaaagtggaaataataatgctttgttttttaaaaactttctcatggcatgtcattacattaaattgagtcatgtgttagccctgacctatgttgaagtgtaaagaaaattttaatcctggttcgtcctagtcagagtctgtcatgtatcttataagtaattgtttttgctacgcaacttaaaaagcttatgcaggtagagaaatttttaatgctta
>696135836018
GACCAAATCATCACTTTGCTTCGAGGCAGCTATTATTGTTGGGTACGATGCTTGATTTCTCTGATGCTATGCTCCACAAGACTGTGAGCTCATTTGTCCAGGAGCTGCTCCGCAGACCTTTTGAGCAAGAATTAGATGAAGATGGGAACAGTATTGTGATTGGAGATGGTATAAACCTTGGTGGTGATAAAGATTGGGCTGAGGCAGTGTCGAAATTGGCTAAAAAAGTCCATGCTGCCCCTGGAGAATATGAAGAAGTTATACTTGTTGTTGTTGAAGAAGTAGCGAGACCCTGCAGGG
>697154057552
gtaatctatctactttgtttgtccccttttactttccattaagattcttaaatcgagatctgtccttactgttcaaatcctgattgtcggaattgtacttgtgaaaaaacaccgagcaacttagctttttgttcgaattagctaaaaaattaggaatggaacaattttcctttgtgttcgtcggttttgtactaaatacaattgacaattttttgggtccagagaggtttcattgtttatccttaatcttatgcttctaactcaaagttgttcttagttctgatttggattgtctgcaag
>698742733295
CCATATCTTCACGAGTCAAGACACAAGCATGCAATGAGAAGGGCACGAGCGAGTGGAGGCCGGTTTGCGAAGAAAAGTGAGGTAGAAGCGGGAGAGGATGCAGGAGGGAGAGACAGAGAAAGGGGTTCAGCAACCAACTCATCAGGCTCTGAACAAGTTGAGACAGACTCTAATGAGACCCTGAATTCTTCTGGTGCACCATAATAAAAAAAGCCAAAGCTCTGAGAGGAGAGAGAGACACACACTTTGGCTAATATAATCATTGCCTCAAACCGGCAAATCATTCTTGGCTTTTTCGTT
>69960464
gtaaattatattctggagacgtatatacataatctaaaagtgctttagttgtgttattcttgcattaaaaaatttatgattctaaaagagacattggtaaccttataaaaaaacagacgtaactgtaattttttgggagacaaacaaagacaaagcttatgttactcttctatttttttttcccttacatttggtaacccgataataaatttatcaagtcccgaataatacttgcattctaattttgttaaataaatagtatacgtttaattggtttataggaacttaataataagaaat
>70098245291
gtaagagttttcaattaatatttgtccttaaccagttttacatttgaaacagttgacctatttccttcactgtacttatcactcatttgatacctcagtagttaagaaatatagctcagtagctattatagatcctaagggtttccaagttgtatgatttgaaaactagctttggttcaaaacaagctaattgtttagagcattagcatataaagcagctggcgcagtttgttgtaagaaaatcgtttagaccaagtgttcatagacatatgctaacttgtttagagcattggttcatgt
>701649915800
TTTCTTGCTTCTCACATGAATCTGTTTCGCAACCTAACTTATTCATCGGAGTGATATCGATATTCTTCTCAAATTTTGAAGCTTTTCGTTTCGAATTGACAATTCATGGGGATCTGTCATGGAAAACCCGTCGAGCAACAATCAAAAAGCCTCCCAGTTTCCGGCGAAACTAATGAAGCTCCGACGAATTCACAGCCACCGGCGAAATCCTCTGGCTTTCCGTTTTATAGCCCGAGTCCTGTACCTAGCTTATTCAAATCCTCACCATCTGTATCTTCTAGCGTGAGCTCAACGCCTCTT
>702154984999
gtatgttgaaagtttcatctttttgtgtgtttgatcactttctggctttttgggcgtttgtatctttgtttaaattccgagtggttggagaacggtactgagcaatttaggcagagacaagatcatagatttctgtaagatttgaggtgtgtggaagctagaagctgttgttaggctttggaagagacagttttaagattcttgtaagatttgtctttcaaatttgatggcactggaaatgagtgacacatcttgttggggtgaaactatgtttttcccgtggaaagatcataaattctg
>70381554848
gtgcggatcgggctctgataccatattagagtgtgggcttccaacctaaaaccaattggcaataggtggagaggccgctatcttatatataccacttaagatcctacttaacttccgatgtggaacattgtccctaatagtgtccttctccattcactgttgtaatactattaaagttataagtttacccacttccaaatttcaatcacattcataagaactgcaaaacgagcgatttttttttttttttggatttaagttcttataagttttccattgtgaaaaagttagctagttatg
>7041370212021
gtaattatgctcttagagaaaatttggttgttgccgtttgttattttgatgtgaatctgcttgacatttgagtgattctgatgcattgcttagaacaagtgttgctagtacatatcatgagaaaggcataccattttgtttcttaggattggtgatggagtatagtttgatattttcattctgttgtgagcattatgttaatacatgacaaggtttgtataaaagcacttttctttttttgtgttactttacaagcttgttttgttgttgttccatttgtttcttcttcacttaagttga
>7051351917108
TTCGCAATACGATTCATCTACCAAAAAAGGCTTTAGGTCAAACAGAAATAACGACCTAAAGCTATGTTTAAAGCTTAGCAGTTCTCCACATATATTTCAATATATAAAAAGATTACCCCTTTTTAAAAAATAAAATAGATATTTGTTTTCCGTAAAAGAAAGGGGTAATCAAATAAAATGGAGACGGCTAGGCTTTTCAAATTAGTGTGTGTGATATGTATTGCCAGTTTGATTCCGACCATACGAGCCAATGTTGCTGATGAGACCGATGAGTATTGGGTAAACAAGGCCAATGAAGCT
>70628434160
gtatgaatcttgttcgctcttgttatttcttcattttgtgtcctttagttagagttatttgaatgcctagaaatgggaatgtctcctggagttttgggagcttaagatgattctattcactctctgtgttttgttttgtgtcgacgagattctggattttatctagctgatcgatgaaatcatgtagggagatttgaatttgatcatggttcatcttaagggctttcgttttacttatggtttccttattctttttcgcatttaatttttgtgacgaaagccttttcgcaagtcaatttt
>707966525195
GCACTGAGAAAAAACTAAATGAGATTTTGATCACACTCACACAACGGATTGCGAAATAGTAATATTTTATAATCGCCGACAAATTCTTCAGATCTCCAAAATTGAATCTTATTATAAACCCTAAGATTTGCATCTGATCTGCTCTCGAAGACGAAAGCTTCGAGTACTGGTTGAAGCTAAAGCTATGGGACACGTGAATCTACCTGCATCAAAGCGTGGTAACCCTCGTCAATGGCGTCTCCTCGACATCGTAACCGCTGCTTTCTTCGGTATCGTACTTCTCTTCTTCATCCTTTTATT
>708243515626
gtatgatttataggtttgtccttgtcttgttcccaaagtttctctttttactttgttattttttgctaagttgggattactactttagattgcagatctcttataggttcttgtcgtctggctttttgagtcagtatggtcagatgtgatcaagatgacatttttaacctttgttgattttagtaccttattgatagtttttgaatgcatctctagtgtgtattgctttctatttttacactatgctcaactgtttgttgttcaagactcaatgatgatatattggatgaattgttttta
>709146862515
gtaagactgtgaatgaactctcttaagtttatgcgatttcttactttaaaagggctaatgtcctaattaagacgttttcttctccttctatttttgaggaatacgacagatattctttggaatttggcttagtgattccttcttgccgtaataagaaaatcaagttttgtgtataactcaattattgttgaatggtaattgtctcgcaacgtgtttagcaaatgaatttggactctaataatttatttatgtatggtaggtagattttctatatctacctctagaagttggtatgcttac
>710385130718
GCATTTCCAAGAGACTCTCCATTAGCAATCGACATGTCAACCGCGATCTTAGGTCTATCAGAAACCGGACAGCTTCAAAAGATCCATGACAAGTGGCTTTCAAGATCTAACTGCAGTAACCTCAACGGTTCAGTGTCAGATGAAGATTCAGAACAGCTTAAACTCCGAAGCTTCTGGGGATTATTCCTTGTGTGTGGGATCTCTTGTTTTATCGCTCTCTTCATCTACTTCTTCAAGATAGTCCGCGACTTCTTCCGCCACGGCAAATATGATGAAGAAGCCACAGTACCTTCACCAGAA
>71120842512
GTACCATCTCTTCCGGGACGAGGATGTTTTGGGAACTTTGCACGAGGATTGAAAAGGCTAAGCTTGCCAACTTAACCACGAGGGTTCATGTTGGTGTTTGTGTTATGAGGAGAAGTCATTTATAAATTAGTTTATCTTGAAGATGTGGTTGGACTTTGTTGTCGTTTATCATTGAATCTACCTTTATGAACCTGTCTTTGAATTTTTACAAATGGGCATCAATCACATGGATAACCCAAGTGTTGCATCTTCTCATTTTGTGCTTTTCCGTAATCTGTGGATGCTTTTCGTTTACGTTTA
>712911728344
ACAAATCAAGGAGAAAACTTCCACAAATTGTCTCTCTTTCTTTCCTACACACCAATTTGTTTTGTGATTCTTTCGATTGCATTCTTCTTTTTCGAATTCCCGATCACTGGATTTTCCCGTTTAACCGGAAAATCCAGTGGATTAGATTTTACCCAGTGTTATCTTTTTGGATTGGATTCGATGACTGTTACGGAGGACGAAAAACCGGTTCTTGAGCTGCTGGTGAGAGTTGAAGACGACGATGAGAAAGGGCCTTATGTGAAATTGAGTGAGGTTTTAGAGAAAGGTCAAGAATCAGAG
>713125285603
gtaaccatagtgaaaagtttaatactagaggaagttcattgcaagaatgaccaaatagtattgtggatttatatatgtttcattatgtatattatatatttgattaggataattttcaatcccatttaataatttcaaatgatatttgagaagaattgttttttttttttttttgtgcgtgaaatcttattttagtgtgctatgctaacatttttggtttcagaaatatataattcagaaggtcaaatatagggcattcatattcaataacatacaaaaacaaaactaatttataactat
>71449312473
gtagcataagttcaatatataattatgtaataatatgtttcagagtagttagttttcctgttgtatccttcgttatcatttagcattactgtgacctgatttacgaaggatttccttctaatttgtaagtatccagtagttatacgattctcttcgtagctctattgtattcccttctcttggtagcaagtttgttgtattgaaaatacctattgatcatatgtgttgcatatgtatatacttctttttagtagaaaccgatgttctatctttacatgtcctaccgatgcgtttcttagc
>71510601040
TCATGTAAAGAGTCCATCTCCAATAAAGAAAACAAGGATGGTGATGAACCCTGGGATTCCAAAATGGATTGGAAACCTTTGAACTTTCTGGTTGAAGTGGCAAATGGGACAAAGCCCTTGAAGTCTTCTGCTTCTCAAGGGTCAGGTTCAAAATCTGAGCACGCGAATGTATCTCGCAATCAATTTCAAGGGAGTAAAACCAAAACTAAGAATAAAAAGAGAAAATGTAAACGTGAGGATGACAAGAGTAATAATGGTGATCCTACAACATCAGAAACTGTTACTCCTAAAAGAATGCGT
>716138923432
GAGCTATGGTTTATATCAACAAAGACTTGAATCTACCAACCTCTGTTCAAGGTCTTGTCGTTGCTATGTCATTGATCGGTGCAACGGTCATCACGACTTGCTCAGGACCGATATCTGATTGGCTCGGCAGACGCCCCATGCTCATTTTATCATCAGTTATGTATTTCGTCTGCGGTTTGATAATGTTGTGGTCTCCCAATGTCTATGTTCTGTGCTTTGCTAGGCTTCTTAATGGGTTTGGTGCCGGGCTCGCGGTTACACTTGTCCCTGTTTACATTTCTGAAACCGCTCCTCCGGAGA
>7171292430012
TTCCATAAATGAGTTAATTCGCCAGTCTTGAAGATCATTACAGAGTTTTCAGAAACCATATGTAGTCTTAGATTCTCTTTTGCCAAAGAAGAAAATTTTACTCTGCCATACAACTTTTTGTCTCTTTCTCTACTAATAATAATAATCCGAACTTTGTTTGTTCTTCTACTTCAATTCATAATCTTTGACGGCGATGACTATGGAGCAAGAAATTGAAGTCTTGGACCAGTTTCCGGTTGGGATGAGAGTTCTTGCTGTTGACGATGACCAGACTTGTCTCCGTATTCTCCAGACTTTGCT
>718645911902
GGTTTTCTTGGGAAAGAAGAAAACAAAGCTAAGAATGAGGAATTCAACAACCATCATGATGATAATGATGATTGTGATGATGGTGGATGATTGGGTTGGAGCAGCGGACAATAATCCGGTGTACAGTCCATGTTCAGATACACAAATAAGCAAAGGAGATGGTTTCACCATTGGTATTGCCATCTCTAGCAAAGAAGCTTTTTTTCTTGACCAAGTCCAGCTTTCTCCCTGTGATACTCGTCTCGGTTTAGCTGCGAAAATGGCGCAGCTTGCGCTTTTTAGACCTAAGGTTGACGAGAT
>71981693294
GTAGGTTGACGTTTCATGGCTGTGGTGATCAAACTGATAACGTAGTGGTTGATGGAAAGCTACACAGTTGTGGTGGGTATAAGGGTGTGGCTTACAACCCCAATGATGGTAGATGGGATAGTTTAGGATCAGAGATGAATTTGGGTCTGAAATGGTCTTCATCTTGTGTGATAGAGAACGTGATTTACTATTATTATCACAATGAAAATATCAAATGGTATGACACTAAGGTAAGATCCTGGAGAACTTTGAATGGTTTGAAAACACTACCTAGGTTTGCTCGTTATGCCAATGTTAGGT
>720115653790
AAAAATCATCAAATCTTCTCCTTCTCTCTCTCTCTCTCACACACTCACTAGCTTCTCTGTTAAAAGCTTCCGTCATCACATAGAGAACAGAGACTGACACTAACTCACTTCCTAACGGTTTCCACACTCAAAATTACACTTTTGCCACTCCGGCGAACAACAATATGATCACATGGCACGACCTCTACACCGTCCTCACGGCGGTGATACCACTCTACGTAGCCATGATCCTCGCTTACGGCTCAGTCCGGTGGTGGAAAATCTTCTCACCAGACCAATGTTCCGGCATAAACCGCTTCG
>72150110863
gtaaaccaaaaaaaaaatctcgatcctaaatttcttgaaaaatattatcgattttgtagatttttttaaggattattaaaactgtgaatagatctaaccgttcgattttgctgagagaaaaaaaatcgacggttgggatttagtttgactggtttagttagtcatagcaaacgtcagatcgaaaccgttccggtgaactgaaacaaaagcatgaatgtcttaagattcgctgatgctttcacacaaactctctgttcactttcagatgagaattatacgtagtgaccacattacccttac
>722505626311
ACACAATTATATCGCCTGACAGAACATTTATTAAAGAAAGAAAACCTTCTGACTATTCGAAGAAGTGCAGCGACAGAACTAGCCGTTGCTGATGCTATAAATATCGAGAAGGCGATTGCTGACAAATCAAGTAGCAAAGTTGTGTATCTGAATCTATGCTCACAAGAAATACTGCATCATTCAGAGAGCAAAACGATGGATAATGCTGTAGAACCAAATTCGTCATCACCAATGGCTGATAGTGAGTCAGAACGTATAAGTAGTAAAGATTCAGATAATCCAGCCGTCCTTGAAGCGCTC
>7231529640393
AGTGTGAGAGAGAGAGCGAGAGATATGAAAGCTTAAAGCTTTGAGAAAGAGCAACTACTGTGTGTATAAACTATCAATATTATTAGTCTTCTCGTCTTCCTTAAGATCCCAACAGCTATTGAATCCAATTTGTTCTTGGGTCTTGTTAAAAGTTTTCGACTTTGCTCAATTTGTCGAATTTGCCATCGAAAATTTAGTAAAATGCGTGGCCTTGATCGATGGATAGCTGAAGCAATCAGATCAGAGTCATTAGATCACAATGGTCAAATCATCTGCGGTGGGTTGTTTCTCGAAGAATCT
>72430736518
gtttgtctttagataattgaccttttaatcaaaaagctaatcaataattagatcttcatttgtgcttaaagacagaatctttctttattaagaccaacccccaaaaagtgattttttttctataatttgatcatgtggtttgataagggtttagtgctaaattcctcttatatgaaaaaggttttgtggtgtgacaaagaacaaaaccactagtttggtaatttcactgccttgaagatatgtaaactttattttcgtgtggggaagaatatctcacgggtcacaaccatttaggtaaac
>72533234646
gtatgataccatcctttcctcataacttcttttaatcagatttgtcctagttttattttgcatgaagttccgtttctggtgcttacattacatgcttacccacatggtatattctgaatacgtgtgctgctctctctatcattctgttacgtctacttgaaatacatagtaatatgtgcaattgattgcatagtcgctaacaatgtagacaacctgaaatgttgttgatattaaaagttaggcatggcacgttctgtaaatggtgtaagccgtcttttaaaaccaatttcgctctatctt
>7261149111149
GGATGGGACCAGTCACTGTGGAGGCACGCACTTGTGAGTCGCAGAGCCATAGGTTCAAGGGTACATGCGTGAGTGCATCAAACTGCGCCAACGTGTGCCACAACGAAGGCTTTGTCGGAGGTAACTGCCGTGGATTCCGTCGTCGTTGCTTCTGCACCAGACATTGCTGATCTACCCATTCTCATGCATAATTCAAGCTTTGATCCATCGTCGTGTGTCACTTCTTTCTTATCTAATCTTCCGTACAGTACCATGAAGTACCGTACATTAGTGTGTTCTCAAATAAGTCTTTGGATTTGT
>7271536123713
CCTGAGTTTATCGACATCATTAAGGCCGCAGAGGTGAAGAAAAGTGCCTAATGAGCTCATTAAGCAATTTAAAAGTCCTTTGCTTTTCCAGTCGCAACTCTGAAAAAATGAATAAGTTGGTATTATGATATGATACATTTTGCTTCAGTTGTATTTGGCAAAAGTTTCTCTCTTACTATATTGTTTTGAGAACGCAACAATCATTTTCTTCGCCATTTATTTAGCTGTGGACTTGCAATTTGCAAATCCCTTCCTTTTACAGTCTTCTCAACTCTTCAGAGAATCTGTGTTTGGAGTTCA
>728895817702
GGTTGGGAAAAATCCAACTAGAGAAGAGCATAAAAGTAGACATCTGATCAACCCGACCCATAATAACCTTTTTTTGTTGGCCGCGTAATATGTTCGAGCGCGGCCATCACACTAAGAACATTCATAAAAAAAAATCCACAGGATTCAAAGCCCTTAAGCTTTGATCATAGTCTCTTAAAGAGGTAGTAAAACCATAAACTAGAGCCCCAATTTGCATTCACAAGCCACCTAACACATTAGCTTCTGGTCATTTCTGCTTTATATACACATCAAGTAAAAAATGGTGAGAAGAAGAGAAGG
>729111372796
ATAGTGGACGATGCTGAGAAAGAAGCCATTGACGGAGAGGAAGAAGATGAGAGCAAGTCAAAAGAAAGCTCCGGAAAGTTGCCGTTTGTTTCTCCGACATCTTCGTTTTTCAGCTCTCTCGCCAAACCTTTCTCCAAGCTTTGATGGGTTTGTGTCGTACGCCTTCATGACTATCTGAGATAAATAAGACAAAGTCTGAGATCTTCTGAAGTTTCAATGTTTACTTATAATGAATGAAGATACTTTTTATGTTTATCATTCAAAATATTATGAGTTTTGTGTAATAGAAAACTGGGTTTC
>730412830692
ATGGAAGAAAGTAAAAGGAATTTATTAGATGAAGAAGCGAAAGCTTCTTTAGACATATGGAGATATGTTTTTGGGTTTGCAGATATTGCAGCTGCAAAGTGTGCCATTGATCTCAAAATACCAGAAGCCATTGAAAACCATCCTTCGTCACAGCCCGTGACACTATCCGAACTCTCCTCTGCCGTCTCTGCTTCTCCTTCACATCTCCGCCGTATAATGCGGTTTCTTGTGCACCAAGGACTCTTCAAAGAAGTCCCCACAAAAGATGGTTTAGCCACTGGCTACACTAACACGCCACTC
>7311106615720
gtataaaacttcatcataatcttaagtcaaactatagtaaatttggtgaatatctttgtcttagatgatcaaaaaaagaattagataaaacaaaaagggattagatcacaaagtaaagttcctgctcatatggttaaaagttaatttccttaaaccatttttggtggtggatattgcataattaaacaaatgttgagatttggtgatctttaatgggtcccaagatgattttgtgtataaagatgtttctaaccagcaaaatctttactttgggatttgattctatttctggtgatgtga
>7321016611964
AGAAGAAGAAGAACCCTTTCGTCGTCAAGGTCTAGCTTTCTCAAATCCTCTCTCTCTCGTTTCTCCGATTCCGATATCACCGTCTCCTCCACCGGAAAATCCATAACGCGATTAGGTTTTTAGCCTAGTTCCTTAATCTCTGGTTATTGATTCTTTCAATTTCTGATCGATGACATTGTCCAAGCGATTGGCTCTATTGGGAGCTCAATCTGCGATTACTCTCGCTAAACCTCGAGGTCTCGGTTCCTCTCTCGGGTTACTTGATCGTCGTCCATTTCCGTATCGTCAATTTTCTGAGCT
>73355888667
GTTATAAACAATCACAATGGTCATTTGATGGGTTGCTCAATCCATCATTTCGCACACCATTGTGTAAACGGTGTGCTTGAAAATTGGATTCGATTGCTTACTCTTGAGAAAAATACTAGATTTCTCTCACTTTGTAACAAACTTGGTAAAGGTAGGAGAACCAATGTGCTTCGGTTTTCCCCTAACACTTTCTCGCATCCAAAGCTCGCAACCCTCTTCCTACGTCGATACGATTTAGTAACCGCACATGCCTTCAAGGAGTGTGAAAATCTGAAGATTCTCAAGCTTGAGGGAATCTTA
>734954415699
ATCCTTCTCTCTCTCTCTCGTAGCCCTCCTCTGTTCCATCTTCTTGCTCCGCCGATCTCCCTCTGCTCTTTCTTCTTCTTCTTCTTCTTCAATTCTGTTTTTATTTATTTCTTTATAAACCTTCTCTCTTAAAACCCAAATTCAAAAAAATCAAACGAAGAAAAATCTCCGAGTTAGAATCGTCCATAATCTTGAGACTAAGTGAGAAATAGTATCCAAGGTGATCAAACAATGGGTGCAAAATCAGAAGAGCCGATGATGACAACAAGAGATAGTATATACAGAGCTGCAAGGAATATA
>735794131726
GTGTCCGGAATGTGACGGAGCAGGATTTGTGAGGAAAGGAGGAGTGACTCTGAGAGCCAACGCCGCACGGAAGGATCTTCCTCAGATCGTTTGTGCTAACTGCAATGGACTCGGAAAGCTTAACCAGATTGATAAATCATAAGTCTTCTTCATATATATGTAAAAAGCTCCATTTCTCATTCCTCTTCTTCTCTACAATATACCTCTGCAAAAGTAGATAGCTTGGAATGATCAATGGTTGCTTGGAGATGGGTGGATATATATATATATATATATATATACAATTGCTTTTTTATGTGT
>73612798639
GTTATTTCTTCCTTGACTGCTTCTCTGAGGTTTGATGGTGCCTTAAATGTTGATGTCACTGAGTTCCAAACCAACTTGGTCCCATACCCAAGAATCCACTTCATGCTTTCCTCCTATGCCCCAGTCATCTCCGCAGAGAAAGCCTTCCATGAGCAACTCTCAGTTGCTGAGATCACAAACAGTGCTTTTGAGCCAGCTTCCATGATGGCTAAGTGTGACCCACGTCACGGAAAGTACATGGCTTGCTGTTTGATGTACCGTGGTGATGTTGTCCCCAAGGATGTAAACGCAGCTGTTGGC
>73758842154
gtaagattcaaatctatcatatgaataataatgttatgaatttataatatatttttatgtttttaataaaattaattctcgtgaaatgtaatatagcccctgaatggatgctgattttcgattcagtttttcgatttagattttagttttagatttttgtttaaaaaattcaaaaaattggtttttgatttttgagaaaaataatgttgattgagaaaattttaggagaattagaaaactaaaatcatgaacgaaaattttgaaaaacaaaaaccaaaaactcttataaaatatagaaaa
>73870529267
gttggtgcattgttttggatgaaagttctgtaaatttcattgtcaggactagagtataaacccatctgttaagaacagaaattacatatatttaattaccggaagaactactcattgtttggtgattctagagtctcaaacaaagtgataactactcatgatttggtgacgacaataccttaaaaaaaatagaaccgataaaactttcagaatatatctgttttttgctccttagagattatttgcagttccttttggtgacgaatatgtatcatcaattgacactttgtttgagactag
>7391343926037
AGAAGAAGATTCAATGAAGATTCAAAAAATATGAATAATAATATAGAAGAAGGATATAATCACCACCACATGAGCCTTGATCTTGAACTCAACTTGTCACCATCTCTCATCGATCTAAATCATCATCATGATCTAAGTAATTACAACAAAGGTTATGAGGAAGATGAAAGGAAGAAGAAGATGATGGAGAAGGGTTCGGTGTTGGGGCTAGAGACAAAGAAAAGCATGTCAAGGGTTGCTTTTGATCTCGATGACGATTGTTGCGACCGCGGTGATGGTGTTGGTGGCAGAAGCGAGGAA
>740343136789
CAATGTGGTAGAGGTGATTTACTTGCAATATCTGATGGGTGTGGAGGGAGTGATTGTTGATATGGTCAAGGACATCTCCGAAGCCATTGCGAATATCGAAGTTACAAACGAGGATGATTGTGAAGGTGAGGATGAAAGAAAGTGTCTGATTAGGTTTGGAGAGGAGAGGAAAAAAGTGGAAATTACTAAGGATATGATCACTTTGTTAAATAAGTTCGTACCAAAACTGCTTTAACAATGAAGATTTCGCTTCATTTACACACTTTCGCTTACTTGTAAATAAGACTACTTACTAACTTA
>7411401721403
GAAATGAGTTTTCCGGAGGAGCATGTACAATCTTCGGATGCTGTTATTGAGATGAGTTTAGGGGATTGGGAAGGCTGTAATCAAGCAGAGATTTATAGTCCTGAAACTTTGAGTTTGATTGAAAGGTGCCAACCTGATTTCACAGCTCCATCTGGAGAATCACTGAGGCAAGTAGAGTTTCGAATGGTTCAGTTTCTAAACGGGACAGTCTCAGGAGTTGCAGAGAAGCTTAGGTCAGATTATTCTTCCACTACGAATCACAATGAAACTCATGAGCGTGATGGTGGTGTGTCACTTGCT
>7421026623543
CTTCTGACAAAGGTAATCAAAAAGCTTGAAAGAGAAAGAGGGATAGAGACAAGGACTGATTATGGTCACGAGGAAAAGATCAAGCATCTAGAGAAAAAATGTGAAATGATATGCGGAAAATGGGATGAAGAAAAGAAGTATATTGTAGGGTTGAAGAACATACATGATGGGCTGGTTATAAGCTTGTAATATCTCCCAGCCGTATAATTTCCCTTTGCAAGCTTATCATGTCCTTGAGCTTATAACAGTGTTTCTTCCCACCCACTGTAGTCTGGTTTACCAATCATATCAGTGCTTGTG
>7431351216123
CAAAGCCTAAAAAATCCGACCTTTTTTTGTTTTCTCTCTCTAGAAGTCTCTCTGTTTTCATCTTTCTCTCTCTCTCTCTAGCTCTTCTTCCTCGTTTCTGGCTTTTCTGGGAATTTTGATCCTTTGGCCCCCATTGCTCGCTTGAATTACGAATCAGATATCGCCGATCGTCGTAGATCTGCGTTGATACTGTCCGGCTGAGTAAACAGGGTGAACAAAAACCAAAAACAGAGAGGGGGTTTAAAAATCCTGAAGAAAATCGCATGAATTTGTTTGGAAGCCTGATTTTTTCATCTTCGA
>74427947677
TGGAAAAAGTGTTAGCTGCATTAGATGGACTGATTAAGATGTCCAAAGAGAGGTTTGATATGATGGAGATTGATGAAGAAGAAGAGAAGAAAGAGTCCACTAGTCCACAGACAGGTAAAACATCGAGCAGTCGAGTTTTATCGCCATCCGAATCATTCTCCGATAGCAAATCATCCTTTGGTAGCAGAAACTCGTTTTGCGGGTCACCGACCACGCCAAGATCAGTTCTACCAGAATCGATGATGGGTTCACCGGGAAGAGTTGGAGACTTTGCAAACTCTGCATCTCATCTTTTATGGA
>745944014537
GTTCATGTATTACCGAGAGAAGTTCTTGGGAAGTCGACGTTCGAGTTAAGTGTAACAATGATGAAATGGATGCCGGTTTGGCTCGTGGACAAGACTCTTCTCGTTCTCACAAGGTTACTTCTAGGGAACACCGATAAGTATGGGCTCAAGAGGCCTGAAATTGGACCGTTAGAGCTGAAGAACACCGCAGGTAAAACTCCCGTGCTAGACATCGGAGCCATTTCAATGATCAAATCAGGAAAGATCAAAATCGTAGCGGGAATAGCTAAGTTTGGTCCGGGAAAGGTCGAACTCGTGGAT
>746312230590
GTTGATGCGGTTCACTCGGCTTTGAAATCGATGGGATTCGAGAAGGTGGAGATTGTGGTGGCGGAAACAGGTTGGGCGTCAAGAGGGGACGCTAACGAGGTTGGAGCAAGCGTGGATAACGCCAAAGCGTACAACGGAAACCTAATAGCTCATCTAAGGTCTATGGTTGGCACACCTCTCATGCCTGGAAAACCTGTTGACACTTACATTTTCGCACTGTATGATGAGAATCTAAAGCCTGGACCATCTTCAGAACGGGCTTTCGGGCTTTTCAAAACTGATCTTTCCATGGTCTATGAT
>747179630677
ACGTTATCTACTGGAACCGTTATACTAATCTCTGCAGTAGCTGTGCTTTTGCTTAACCCGCTTCTTGCACCACCTGCTTTCGCTAGCTTTCAAACTGCAGCTAAATCCGGTTGGCTAACAAGTGCGTGGACCGGTTTCCTTGCTGGTTGCTTGCACACGCTCTCAGGACCTGATCACCTCGCTGCTTTAGCTCCGCTTTCGATCGGACGCAGCAAAATGGAAAGTGCTGCTGTTGGAGCTCTCTGGGGATGTGGGCATGATGCTGGTCAAGTCATCTTTGGTTTACTGTTTCTGCTACTT
>7481033215504
GTGGTGCTTTGATGTTGAATTGGTGTACTTGTGCAAGCGTTTTAATATACCAATGGTTGAAATCTCTGTGAAATGGTCCGAAATTCCCGGGTCTAAAGTCAGTATGTTGAGCATTCCAAACATGCTTTGGGAGCTTGCTTTAATGTCTGTGGGATACAGAACTGGCATGTGGAAGATCCATCAAGTATGAGACACATAGACAACAACATACATAGAGCATTTCCTCTTGGGAATAACAACTCGTCCACGCTGGTTTTCTGCAGAGAGGATATAGTTTTGATGTCTCTGAATTTCTGGTCA
>749246213256
gtgagttgctttgtgttttgttcaagtgtcttcctttttcatcgtcttgttcaagtgtagatttcaaatgtccgaaatgggtttctttccactggagaaaataaagcttcaatttgtaacgtttcaagttatttttgaagcttgttttgaatggtttttgggttttgtaaagaagatgcaatgtcttgtaaagtgaaaattttgaatgtttgaaacattttcttaaaaatttcttaaaaatataaactttctacaatttcaacagctttttctaagcttttaagttttggttggagcttc
>7503699874
GAGAGGATTAGGATTCCTGATGAGAAAATGACTTACTATGAGGATTTAGCTGAGATGTATGTTGGAGATGATGTGTCGCCGGATTTCTATGGTTGGGTGTTCCCTAAGTGCGACCATGTAGCTGTTGGAACAGGTACTGTGACTCACAAAGGTGACATCAAGAAGTTCCAGCTCGCGACCAGAAACAGAGCTAAGGACAAGATTCTTGGAGGGAAGATCATCCGTGTGGAGGCTCATCCGATTCCTGAACATCCGAGACCACGTAGGCTCTCGAAACGTGTGGCTCTTGTAGGTGATGCT
>7511168140531
GTCATTTGATGTTCTGTTTGGGAACTGCCCTTATTGTTCAGACCCAGTTGCAGTCAAAACCAGCAACAAATAGAGTTAGACAAACCATCATCCTAATTAGCTGATATCTGAATGTTGTAATGAAACGTGATACAAAGAGAAGAGTTAGTACAGTAATGAGTAGTAGTAGTAAGTGAGGACAAAAGTTCCTTTTTACTATTTTTCTTCTGTACGTTTAAGATAAGACTCATGTAGCTTTCAAATAAGAGATGTGAATGTACCTTGTTTTTTTCTTTTGTGGCCACTCAATTCCCCAAAGCT
>7527307455
ATGGCTGTTGATTCGCTTCTTCAATCTGGGATGGCTTCACCGACGACATCTGAGACAGAGGTGAAGGCTCTCAAGTTCATTGAGGAGATTACTCGGAACCCTGACTCGGTTCAAGAAAAGGTTCTTGGAGAGATACTTAGTCGTAACTCGAACACGGAATATCTGAAACGGTTCGATCTTAATGGTGCCGTTGATAGGAAATCGTTCAAGAGCAAAGTTCCGGTGGTAATCTACGAAGATTTGAAGACGGATATTCAACGTATATCCAACGGTGATCGTTCTCCGATCTTGTCTTCTCAT
>753817517196
ATCGACTGCAAGTGTCTCCATGGCGGTGAGTCTCACGGTATGATGACATCAGGGCTTCATTTGGATAGTCGCAACACGACGACGTTCTCTGTTCTGTCTTTGGTCTCCAAATACCGTTGGGATGCTAAGCTAGTCCTTGTCCTATCTGCTTTGGCCGTGAAATACGGCGTTTTTCTCCTCCTCGCGGAGACACACGCAACAAATCAGCTCACAAAATCTCTGGCTCTCATCAAACAGCTCCCTAGCATCTTCTCCCGGCAGAACGCTCTACACCAGCGTCTCGACAAGACCCGAATTCTG
>7541473140221
CTGGACATACGATAGGAACGGCCGGATGTATTGTGTTTAGGGACAGATTCTTCAACTACGACAACACAGGAAGTCCGGACCCAACCATCGCCCCGAGTTTTGTCCCTCTGATCCAAGCTCAATGCCCTCTGAATGGTGACCCCGCGACTCGTGTAGTGCTGGACACGGGAAGTGGTGACCAATTTGATACGTCGTACCTTAACAACTTGAAGAACGGTCGAGGTCTCCTCGAGTCTGATCAGGTCCTATGGACTAATCTCGAGACCCGACCCATCGTGGAAAGGCTTCTAGGACTACGGT
>75530984808
ATAGAAGAAAACTTTGTTGGAGGCAGAATGAAAGCTGTAACAGCTTATTTTAGTTGCAATGCAGTTTAGTTTAGAAATGGGAACCATTACATTAAAAGGAAGTATCTTTTAGCATCAGCATTAGAGGAACTGATAATTGAATACTCTTATTATTCACTATCTGTTCTTACAATATTATAATTTCTTGAAAAGATTTCTTATACTAATTCCAACAAAGATACAAAACTGTCATTCGAATTTTGAATTGTCTTCTATCTTACTTTTAGTTTGTAACTAAAAAATAGAACATTAGAAAAGGAG
>756671418414
GGCATATCTGATAAAGTGCACCATTTCACATTACTTGATGGAGAAATGATAATCGATACCTTGCCAGATAAACAAAAGCAGGAGAGGAGATACCTAATCTATGACATGGTAGCAATCAACGGCCAATCAGTTGTAGAGGTTGGAATTGTCATTATTTATTTATGTAATCAATAATGGTTGGATTGGTGGCTCTTTTGATCAAGATCTGAGTATTTACTGAAGCACATTGTAAATACTGTAGCTGCCATTACCCTCATTATAGAATATTAGAACATTCGAGAAATTAAACACATTATGTAG
>75770586698
gttcgtatgaatgtatatagggcaagagcgattgtaatatatgtattgttgatcagctttattaatgctttttaatttctgtaatgtattatttagtaatttattatagtatgttcatctaagaggatacaatattttttatatagctaaacttgttcataaaacatgataaattgagtatatataattatatattcaataaaatgaccagttattatatctttgaaaaatggtaaactatgtttgacatatttaattaatcagatagaatgaacattaactatttggtttggaaaaaaa
>7581036715118
gtaacacacatacataaattcgtttagtaataaattatggctacaaatgaaattatggctacacacatatataagttcaatgaacctctctaatcagcaagatatttattattttttcattgatcttaatgtatctatgaaagtttctgatcttatagagcaagaaaaaaaaaaaagcctttagtgatagatatacaaaattaaaaaggaagaacaaggcaactctctaatcccatattttgtttcaattaatgtggcaagtttggttgatcaataatcgtttggtgataactaaagtaa
>7591147529536
CTATTTTAATGGTTGAAAAAGTTGAGGGAGAGGAATGTCGTTTAACGATTGACAAAGCAACTCCATGTCATCTTAGTGATTGCCGTTTAAGCTGCTATACTGGATATAATGGAGTTGGAGAATGTTTTGATGATCCTAATGTTCCTGGACCTGATAACTGTGGTTGTCGCTATAATTGTTAGAGCTACTATTTTATAATTGATATGGTATAATAAGTATTCGATTTTCATAATCCGATATGAATAAATTGCAGAGATTATATTAATTACTTTATTGTTAATCTTTTTTCTTCATGATGAG
>7601335016982
GTGATGCGGGATGGAAAGATTGTTGAATCAGGAAAATATGACGAATTAGTCAGCTCCGGATTGGATTTTGGGGAACTTGTGGCTGCACATGAGACGTCAATGGAGCTGGTTGAAGCCGGTGCAGACTCTGCAGCAGTCGCCACATCCCCAAGAACACCAACGTCTCCCCATGCAAGCTCTCCGAGAACGTCAATGGAGTCTCCTCACTTAAGTGATCTAAACGATGAGCATATCAAATCATTTCTCGGTTCTCACATCGTAGAAGATGGCTCGAAGCTCATCAAAGAAGAAGAAAGGGAA
>7611415730206
GGAACTGCATGGAGAAACTTCTAGAAGTTCTCATTGCCGTAGGTGATGAAGTTTCCTGTCTTTCAGTTGCAAATCTGATTTTAAGGCATTGGCCATCACATTCTCGTGCTTTGCATGTTAAACATTGTATTGAAGACACAGATTCAGCTCCTTTTGCTCCCAAGGGTATAGATAAACTTGAACCTCAGCACGTTCGGCTCAAATTTCTTGGCAAAAGAAAGGTGTCTGACATGAATCAGGACATGGATGCTACCTCCAAGAAGTTAAGAAAAAGAGTGCAATTTAAACTTCCTGAAGCTT
>762785314779
gtatttattctttcactaatttagtttcctttatattttatattctttatcatagagtttaattacaattaaaatgattattaacagtcttttttcgaagtttttaagatctatcttatatcttaaaagttgccatgagtcttggaaacttttcaatggttacgacagaactaaaagttgatgacgtatcttatcctaattaggaaaagaaaatttataaaattggcataaatattttattttccacataaaagtttaaagtctgaacagatttaacactaggctgatcactagtgttta
>76314569697
gtaagttaatttctcttaacgcatgtaattatggattctgttctctgataatcttctgctttgacgaggaaatattggttttggggttaacttggttctgtattttaaaaattaggttttattggttattaggattgggttgctccagagatagaatttgtcattgaaatacgattagagtgcacagttaaattcgaattcgtttcgatttaaagtctcgagattggtaaatttagttttgttgtgatgtataattcaatgtatatggtcattaagcacccaaaaattgtagctttatgt
>76466015701
GGGCCTTTGATGGTGGAAAATCCTTTGAAGAGAAGAGTATAACAAAAATGGATATGCGACGGATGCTAATATTTATATGCAAATACGCGGTGAATGCTCGACCATCTAGAGGCAATCTAAAGCAAGTTTTTGGTTTTCTCTCGTCTCACCGCGAAAATTCAGACGAGTGAAGTAGAAAAATCCTCCATGTAGCGCTCAAGCTTTTTAGTTGGTTAACCTTTTTGGTGTGTGTGTGTGGCTAGGAAAGAAAAAAAAATTCACTGATTTGCAAAATTTTGCTGAAATCTGTACAAACTTCAT
>765718930648
AAACACACTCTAAAAATATCTTCTTTCTCCTTCTTCTTCATTCTTCTCAATATCTCCTAATGGGTTTTGGTACATCTTCTTCTTCATCTTCTTCCTCAGCTCTGAAATGGCTAGGTTTCGTTACTGCCGTTTGGGTCCAATCCATCTCCGGCAACAATTACACCTTCTCAAATTACTCCGGCGCACTCAAATCCTTAATGAACCTCACTCAGTTAGAACTCAACAGTCTCTCCGTCGCTAAAGACGTCGGAAAAGCATTCGGAATCCTCGCCGGACTTGCTTCCGACCGTCTTTCAACTC
>766507640203
GTGCAATCTAACTGCGGTGATAGCAGAAGTGGATCGTGTTTTGAGACCGGAAGGGAAACTGATAGTTCGAGACGATGCGGAAACAATACAGCAAGTGGAAGGCATGGTGAAAGCGATGAAATGGGAAGTTCGAATGACTTATTCTAAGGAAAAAGAAGGTTTGCTCTCTGTTCAAAAATCAATCTGGCGACCCAGTGAAGTGGAAACACTCACTTACGCTATCGGTTGAGAAGACTTACTTCAAGTCCCACTCTTTTTTGTACGTATAAAAACACTCTTATTAACTCCATATCATCCCTT
>7679334574
gtatgtttgctttcctttttggttttaatttgtttcaaatcttagatcgattcttcactttggattcttaaatcgattcttgtcctcgtctgtgctgatttcgaacttttccgattccaactccgccgaatctacgtatagatctttgaggaaatgtttttttcgatttatgatcggcggatctaccgattcctttgcttgttttctttggatgtatcacactcttctgaagatgccttgacctttttatgtgaactagtaagagttattatggcttagatcgttgaatatctggtatat
>76842733385
GGCATGTGCGAGAAAGATGGTTGCTTTCCATCACAAGGCAGGAACAGGGAAGCTCACAGGAGTTCACAGAAAGTACAACACATCTAAGTTCTGTCATGCTGCAAGAACTGAACCAGCTGGGTTTCTGATTTAATATTAATAAGAATCTAATATGACTTAACTCGAGTTTTTCTTTAGAACAAAAAGAGTGTGAGAGAAAGAGAGATAGTAGAGCAAGTTGCCCAAAATGGGAGAAGAATGGATCTTTAGATATCATGGCAAGTAGCCCAAAAAGAGTGTATTCTTCTCTTTCTAAGGTCT
>769901533915
AAAGCCACGTCGGTGCTACACATGTCCCTGATTTCTCCTTTAACATAAAACTAAACAGCTGTTTTGTCCGCAATCATTATCTATTACTAATAAAAAATCTCAACTTTTGTTCCTTACTCTTATTACTTCCTAAATCCGATCGAAACAACTGTTGGGTTAGTTTCTAATTTCCAAGAATGGCGCAAGATCACGACGAGACGGAGAATAAAACCTTTGCCGACGTTGTCGGTGGCGATGATGTCGGCGAAATTGTCAACGGAGGAACAAAGAATGGCTATCGTAAACCGGACTCTGTGGAGA
>77056685477
gtacgcattgctttattgacctatatcgtcatataaatcatatatatagtaaatgcataaataacttagctaggtgatttttatttttcgttaaatgtctttttcttcccgtctttatgccataaatagaaacttttttcctctctaactgttagacttatttgaatatttctgtaaaacacacaaaaataagattttaattatttatattatctactatgcagttatatatatataatattaatttgcagaacgaactagtttgtgtcagatatacatacgtgttatataatgtttatc
>771120477545
gtaataataacaaaagcacgctacgtttagtttgcaacctcagaataatatattatttaccattgaatttttgtgttatgatgataatatcaagcataattacaaacttaatcctaggaaaaataataagagagttaatacacacttgctcagcttgtgatttcagcgtaacttgtaaacagttgaatagcttgaaatataggtcttcttcttaacgcacacttgcccacttcagtgtaacttcgtaaacagctgaatagttgcccagcttcttgaacctcgattgcatacttcttcctc
>772872339812
GGAAATGATGTGGGAACCCAATACCGTTCAGGGATATATTTCTACAACCCGGAGCAAGAGAAACTAGCACGCGAGTCACTGGAGCGGCACCAGCAACAAGTTGACAGGAAGGTTGTGACAGAGATCTTACCGGCTAAGAAATTTTATAGAGCTGAGGAACATCACCAGCAATACTTGTCTAAAGGAGGGAGGTTTGGTCTTAAGCAATCAACGGAAAAAGGCTGCAACGACCCAATCCGCTGCTACGGGTAAAAGCCTTGCTTCTAACCGAAAGCAGAGGATGCTTCCACTTATCTATGA
>7731377837250
GTAAGGACATTGAAAGCAGAGAAGAGATTTGCAGAGATGGTGGACAGAGATTTGAAGGGAGAGTTTGATGATTTGGTGTTGGAGGAAGTAGTGGAATTGGCTTTGCTTTGTACACAGCCACATCCGAATCTAAGACCGAGGATGTCTCAAGTGTTGAAGGTACTAGAAGGTTTAGTGGAACAGTGTGAAGGAGGGTATGAAGCTAGAGCTCCAAGTGTCTCTAGGAACTACAGTAATGGTCATGAAGAGCAGTCCTTTATTATTGAAGCCATTGAGCTCTCTGGACCACGATGATAGACT
>774997215575
AATTGGGGAGTCGGTATTCGATAGAATCTGGATGTTACATGACATCTTTAGCAGCTTCCATCTTCATAGCTTCTCTAGTAACATTTGGAGTTTTGATGATAACACTTCTTATTGCTTTATCAACCATGTTACAAAGCTGTGAGAACCGGAATATTGCAATCGTCGAGGCTCAAAGACTCGATGAGAGTTTCGGTTACTGTAAAATCTTGTCTTTACACTCTCAGCTCAATAGCTTGGATGAAGAAAGTGAATTACCACTGTTATGTAGAGATGTTGCTTTACACAGAATCAAACAAGGAA
>77545136971
gtacgttgtcttcttcctcctctctgtttttcgaatttgttctgtttttcgtatactgatctgattagtggtggtttcttagcttgggattagttagattaatcatatcggatataatagattacgtgatttcattagaaactagatatcaaaattcggagaagatagatagagagttttaagaacttaaacacgtttatgaaaaactcatgatgatgattccattacttctatcattccggtgagaaaatggagtcatgattgaatcaataggtgtcacaattctttcctttttggtcg
>776170630250
GGTTTCGGGTTTCCTGCTGCAAATTCAGATCCTATGGGAAAGAAAAACTTGTACTCTCAAAGCGGCATGTCGGAAGACCTTCAGGTTATTAAGCTACCTCACAGTAGTTATCATAAGATTAGTTCTGTTGAAAATATTTAATAGCTGGTTTAAAAATGAATGTCCAATGATATGCGAGCATCAATTCTCCACACTACATGGAATCTCATACTGGTTTCATAGTGTCAAGAAACATAGGATGGAGCTAAGTTTGAAATTTGATGGTTGTCCATAAACAGTACTACTTAAGAGGTCAATGTT
>777154805865
gtatagattggtttttaaaaatctgttcttggagttattactagtaactagcttgtgggttcctttttactagattggctttggtacatgaagtgattcagatagagaattttagtttctaggtcactcctgagtaaaattcctacctttctactttttctctgttagcttgagttaggtgcttattcttcaaatgtttctttcgagcttggaaacttcatcaaagttttagctttttctgtgattcaattaatggctacatctaaaaattcaagcttttctttgattgtcaatattgtg
>7781065613755
gtaagttaaactaactcacatccactcatttttcttctattacgtctcatagttaaaagattaaaacccaccaataaaataaggtgtatcatgctttgtgtgcatttcatctacttgatattgatttcgtaatagatatttgatccttgcgcaatctttatattcgaattttgaaactttcatgagttgggttagaaaaacaattccatttaacaacattacacgtaaaataacaaaaaattaacgtacgtatactatataaataatataatacagctgaaataatttttaacgtggatt
>77933895187
gttggattttttttctccccactttccctcgtatatttatatttataccaaaatatgtttcgaacactgagtccatatccaaatgtatcatagtattcaaactcgatctggtatagaatgacaaaaatactatttttggcaaatcaaaaacaattttattctgataattctttaaccaactaaaccaaaaaaaaaaaacaaaaaaaaaaacaaagagtaccaagtggttcttagcttagtgaaagtccggaagctatcggtcaaaaagaaccttgtgtccttaattcgataatattttgg
>78034524289
gtaagttccttcgtcttgtctagattctgcgttataccaccgttagggatttttctcaccaatgtcctttctttattcttttgctctcttcatttattagatctctagcaatttctctctaaattgagttatccccttaagctatcagatagtattggtattcccgtcttgacacatagtagtaagcacatcctctacagtttagtttgttgggtatttacttaatggcactctccgttttcttgctttacataaaaatcttgaagagctttgtgtgtaacatgggaagcttagcttcat
>781146033483
gtttcttctcaaaaatttcccctttctcttcaaatcctgtgttatgttagaattggttcttcatagataatcaaattggtgatatcacaatgaaattgaatttgctttagtcttgtgtaatcaaagcatctatagagattgatcttgtaaaaccatgaacttgtttcattgaagttcttgattctgaaagaactgttttttggttgattagaatgatttatgcatggaggatttgatgtagtttaagctgttttattgtttgatgagagtcagagagagtagagattttgtgttacttcg
>7821199828955
GAACACAAGTTCGTAAAGATGTTTGAAGATTCGGATACAAATCTCTCGGCTTACTTCACCGACGCAGGATCTTTGATTCCCCCACTTGCTAACTAGAACCGAGTTTGAACAATCTTTTAACCTCCAAGTTATTATTTCATATCCACTAGAAGAGATTTTATGAAAGATAAATTTACGAGATGTTATGACTTAAGAGACTTGTCTACAAAATTTGATTTAATGTGTGTACTTTTCACATCACTATTATAAACACAACTATCATCAGTTATGTTTCTCTGCTAGTGGTGGATATACTTATAT
>78324287897
gtactgtcctttccattgttacatttggcgtgttgtctagtcttctttgtgtgatgtaaatgcaaaaagctttactgttgagccacatggccataatttccagtaaacaaacaatattatgtaaaggagcccatagataaatatttgaactgttgacaacagcttatgctatattatttctgttgcatcaatgttagacttacaaatggaatactgccgatgtgatccacacatattccgtggtttgtttaggtttgtagcttgggctgtagcaatactaatagttgaaatgtaaataca
>7841121532130
GCATTTCAATCGTCGCCGGAAAATTCATCGGAGATATTAAAATTGAATCAAGCTTCGAATTGGTCAACCGATCTATTAATTTGACTAGAGAGGAACGAGCTGTATGATATATCTGCTTCCGAATTGAGTCTCCATGGCTAGTGGAAGCAGCAGCATCGCAATCGGTGGTTTGTTTGAGAACGCGGAGGTGACTACGAGTGGTAGACCAGTGCTTCGTCGCAATGAGGTCGAATGTTTCCTCCTCTCCTCCATCGATATAGATTCCGAAGATGATCCGCCGCGATTCACAGCTTTGAGGTC
>78538558134
GATCATTGCATCAACTCTGAAATTCCTTCCACTCCACTTAGTTTTCCATTATGCGACGCTGGCGATGTATTGAAAAGATTAGGCCTTCCTCCGTCGAAAGATTTAGACTCTCTGCTCCAAGATGCATCAAAACCTTCTCATAACTCTAAGAACAATTTGGACCAGCAGCGTTCAGCTAAACCTCCTCATAGTGGATTGCCTCATTTCCCTTGGTCGCAGCCCTTTAATGGGAGCTCTAGAACCAACTCAGAAGCAGCAAAGCTTGTGACCTGCAAGACACTTTGTCAAGGACGATGGCTA
>786110166053
gtaattatttgttgtgtttgtgcttatttcttcgcagatagtgatgtttcttgaatttaggttcagggtttattttagggtttagggttttatcagtatcactagtgttggttttttgataagaaatttggattactttagttttagtacatgtgaattgtctttaacacttgcgtggtccaagtctatgttttggttgaacttggtgaagtccttaaaagaagtaaagtttgttccttttgacattgattttgatttgttggatcgtaagaattcatttgcagtttccattttgttgtt
>78767586025
gtactctttatccagtttactaaaatttcgttaatacctaagattattgattaaaacacatgcttcttctaatcatattcgttgttgattaatgtctaaattcctcatctttgatgctaatttatcaatcaagctatgtgatttgtattggttcctagatagtcgtgttgatcagttcctaataacaaaagacttatagattttgtaggaacgtacttatttactacaaaattcaacaaaacgaaagaccaattcaaactagactcttcttactacttcaagtaattaactgacttcatt
>7881538721019
GTAGAAATGTCGGAAATACGATCTATTGTAAGCCAGGCTACTTCGAGAAGCCTAGTGCTTATAGATGAGATATGCCGAGGGACAGAGACAGCAAAAGGCACCTGTATCGCTGGTAGTGTGGTAGAGAGTCTTGACACAAGTGGTTGTTTGGGTATTGTATCTACTCATCTCCATGGAATCTTCAGTTTACCTCTTACAGCGAAAAACATCACATATAAAGCAATGGGAGCCGAAAATGTCGAAGGGCAAACCAAGCCAACTTGGAAATTGACAGATGGAGTCTGCAGAGAGAGTCTTGCG
>7891353632596
GTGGTCTGTCATAGCTAGACATTTGCCAAAAAGAACGGATAACGAGGTCAAAAACTATTGGAACACACATCTCAAGAAACGTTTAATCGATGATGGCATTGATCCCGTGACACACAAGCCACTAGCTTCTTCTAACCCTAATCCAGTTGAGCCCATGAAGTTCGATTTCCAAAAGAAATCCAATCAGGATGAGCACTCTTCACAGTCTAGTTCTACAACTCCAGCATCTCTTCCCCTTTCCTCGAATTTGAACAGTGTTAAATCCAAAATTAGCAGTGGTGAGACGCAGATAGAAAGTGG
>79024962749
gtacaagtcactatcttctccatttggaaggagaaaaacaataggctctccaacaaaaataagcttttatacacatgagcgctcgagcttgaacatggagctggcagtcccctttttctttgtcattggttttatttttctccctaaaacatgctatatggtaatttccatataaaagatttacacgttacagattcttaatcattttgtaattttttgagtaaaagtgttatatttgatcattttgttattttgctagggttttggtttacttgtgactctcatctcaatatgggctaa
>7911285914788
gtaataaaaaaatattccctaataacgaacaaaagatttcatttttctatggttaattaatgatacattagttgtctttacccatatataggtagttaggtaagcttcaatatacacataaaaaatctagtagtttaatctcaaagtactaattgttagttgtgcacttatctataatctatatatgcatagttgatagtagactcaataatcatgttctgattatatcgtgcaagcttatgcatagttcgagtctgagttcataaatgttataataatatattgatctatataatcttt
>79240566054
ACTGCTACGCAAGAAGGCGCGGCTGTGAATTTTGATGATGTTGTGGGCATGTCTTGGTCTCCTACTGAACCAATCCTTTCACTGTTGAAAGGGGATGTCAAGAACCAGCCTAAAAAGGTTGTTTTTCTGCAAATACCGGGCTATGTGGAGCTGATGCACAAGGATATTCTCAGCGTTAGCGACTGTAAGATGTACTGGCAGAGCAAAGGAAAGTATCTTGCTGTCCAAGTTACTCGACATACGTGCTCTCTGTTTGAGCTTTTCCGCTTCAATAAGGTACAAGGCATTACCACCGAGGCT
>79396067168
gtatgatatatattttcatatacagataatatagttgtatatatctattttccacttccatgagcatcttttaagcataaagagccaaagaacaagtcgcataacataattgatttattgctttttgttcaatccttttcatgtttcaatcaccatgtgtgatttgtgtttttttttttcttttaaattgcccaacctttactatttttaaagatagtttttagaaaaaattattattcgaaaatggtttctttccctatatgcatatatgaaaagacccttcataggtatgaatcaaaa
>7941119824573
GCATTTCGATCCAACACTCACGGATCAGGGCCGCACCAGAATTCGAAGCAGTTAAAGGCCGGTTTAAGAGCTACTTGGGCCGGCCATGGAAGAAGTACTCACGGACAGTGTTTCTCAAAACAGATATCGACGAGTTGATTGACCCGAGAGGGTGGAGAGAATGGAGTGGCAGTTATGCTTTGTCGACGTTGTATTACGGCGAGTTTATGAACACCGGAGCTGGAGCAGGGACTGGTAGAAGGGTGAACTGGCCGGGATTTCACGTCCTACGCGGTGAGGAAGAGGCTTCTCCGTTTACCG
>795181918661
GGGAGTGATTCTTATGCGGCTAGATCATGCCGGCAAAATCCAATCTGCATCTCTGATCTCTGCAGCAGATGAAGAAGAAACAGAAGGAACTCTAAGTAATGAAGCCGTAGAAGCCGTTAGCCTGTAAATTTTACAATCCCAATTCCACCAGTTTTTGAGACAATTGTCAAGTTCAGTACATAGAGTCTATGTGCTAACTCTCTTCATTTTGTTTTTTTGTGATGTTACTACGAGAAGAGAAAACCATGATCGAAGTTAGTTATTAACATTAATCTGCTTCACATTTTGTTGGGTTTAACT
>79679358525
TGTGACAAAGGACATATAGCTTGTTCTTCTTGCTGTACTAATGTAAGTAACAAATGCCCTTACTGCTCTTTGGCAATTGGTAACTATCGGTCTAGAATAATGGAGAGAGTTGTTGAAGCATTCATTGTCCGATGTCCCATTGTTGCTGGAGAAGCGTCGAGTAGCCGCCAAAAGAGGCTACGAGTTCCCTCCATTGATGAAGAAAACGGCGAGAATGGTGGAAGAGATGTGGTTGTGCCATCTGGGACGTTGTCCCAGCTAGATCTTCTCGATTGTCCTGTTTGCAGTAAAGCACTCAAG
>7971079115330
CCAAGAAATGGAGAATGTAGCTGATAAACTTGAAGATATAGCGAGGAAACTAGGGCAAATAATGGTAGAGAACTCAAGAAGACCAAATGATAAGAAGATACAAAGAGGAGAATCTGTGCTTAGCGTTTACAGGTACAATCATGAAAATGTAACTGAGCAAAGCCCTCCTTTGCCCAAAGAGAGGACCGAAGAAATGCTTCATTATACACTCAGCCTTCACCTTCCGGCTAAGAACTGCGAGTTCCGCGTCAACTCAGGGAAAGGTCCACTTTCTTTCCATGCTGATCCCGACACTATCCT
>798444215714
GTACGTTGTGAAGACAGTGGACAATTCAGAGTCTATCAAGTTACAACATTGCTCACTTGCCAAGATTTCAGACAATTCATCTACGAAGGTAACAGTAGCTGAAATGCCACCGTCTTGGCTCTAACTCGTAGAAAGCAAATATCTGTGGCTGCAGAAATCAGCATCTGTAATTTTTTCATTCAGAGAAAGTAGTTACTACGTTTCATTATGTAATATAGGAACGAGACAACAATTTTCTGTACTAAATCCAGTGTTTTCATTCATACAAGGAAACTTTGCTCATCTAAAAGGACATGCGTA
>799118711108
gtatgaacttcaaattcgattacggtgaattttaatgtttgattttgatttctgattgaatttcaatttcgggttcttcgttaggtctagttcgcttcaggtctctggttttttcttcatgatatttacgttcctgagttgtttgtgacttgattgtgatcgattcatgtaatcttcctgatttactgttgaaattgctttgcagttagagaattgttatcttgctagagattgtgttgaattgcaaatttcagatttgtgtttgatgatagcgttttatgaattctgtttttgtttttg
>800897715002
GGTATTTGGGAAGGGCAGCGATGGATCCTGAGCCAGGCAGATGCAGGAGAACGGATGGTAAGAAGTGGAGATGTTCAAGAGACGTCTTCGCTGGCCACAAGTATTGCGAGCGCCACATGCACCGTGGCCGCAACCGTTCAAGAAAGCCTGTGGAAACTCCAACCACCGTCAATGCAACTGCCACGTCCATGGCTTCATCAGTAGCAGCCGCAGCCACCACTACAACAGCAACAACAACATCTACGTTTGCTTTTGGTGGTGGTGGTGGTAGTGAGGAAGTGGTTGGTCAAGGAGGATCTT
>801127188175
GCAAAAACTCGATTCAAAGATCAGAAAACACTAAAATGATGGAAACATACCCAAAGAACAAGATGGTGATCATGAATCCGAAACTAAACACAGAAGAGAGTACCAATCTTGATAAGATGAAGAATAGGAAAGTATGGGACTGCGAAAGCACACTCTACGACTCGTTCGAGCTCAACTCTTTCAATCGCCAACTCAACTCAGCCATCTCTTCCTCAGCTAGATCCATGTCCATGCCTCACCTCTCTTCTCCTCCTCCACCGTCAGAAACAACATCTTCTTCAACCAAGAAGCAACAATCCC
>80282407782
gcgagtccatctcttctctttagtaggtcttactaatatcgtcgcataatagatgcttggatcagaatcacttaagaggagatgggtatcaactgtaaattgtcatgtctgactattgatcgaagtagttcttttggatacctagcttgaatctgataccactgatcgatgttatatgtcctttggaagcccggaacagagacatatttatcaatatttatatgtttcaccttagtttagtggaaaggctgcttattatagtggagctttcgacttttgaatacttgagtcctaacttta
>803113215447
GAAATGAGCACAACGATCTCGAGCTAAGTCTTGGGATATCTTCATCGTCAAAAGTTAGAATTTTGGAACCAGCAGATTATTACATGGGTTTGAATCGATCGGTGACGAGTTTGCATGGGAAGCCGTTGCCGGGATATCTACCGATCACAGAAATTAAACCGTTAAAGACAGTTGTAGCATCATCAGGATTCCCTTTCATTACCATGATCAATCCTTCTTCTTTGTCCTTATCTTGTTTTGATCCATGAGGTGATCACTATTTACTTTTAAAATTTTCCCCTTTTTATTGATAATCTATTG
>8041419315083
GGAAAAGCTTTGCTTCTGTGATCCAATCTGCGTTGGAAGTTTACTTCATGGCGGCTTGGTTAGTGTTCTACTTAGCAGCTAAGTGTAAAGATGCACACGCAGATGGTAGGAGGTTTGGGAGAAGAGAAATGGAGAGCTTGATCGATGGGCTGAGATGATAATGAATTGTGGATCTGTAGGATGAGCTTTTTGTTTCCAAAGGAGCAAACCTTGGCTTCGATGCTTAATGCCAGTGGCGACATCTCTGTGCTACTAGTTGTCATGACTTAGGTTCCTTTGGTTTTAGAATTACAGTTGATT
>8051323533613
TGAATGTGTCACTAGCAAACCTATTGACATATCCATTTGTGAGAGAAGGAGTTGTGAAAGGAACACTTGCTTTGAAGGGAGGCTACTATGACTTTGTTAATGGCTCCTTTGAGCTTTGGGAGCTCCAGTTTGGAATTTCCCCCGTTCATTCTATATGAACTAACACATCACCATCACCATCGCTACCACCACCATCACAAACATCATCATCGTCGTCATCATCATGATCAGCATCTTCATATATAAATGTTTTACTCTTATTTAATTGCTACTTGTAATGGTATACATTTACTTGCGATG
>806102229509
TTTTGAGTTTTCTCTCTCTTTCTCTTCTCTAAAACTACTTAAGCTAAAGAATCAAACACTTCTCAACGTTTCTCCAAAGCCTCTGATTAGTAAACACATAAAGAGATCTATAGAGAGAGAGAGAGTAGAGATAAAAGGTGATGAATAGAGGTGTGTTGGAGAGTTCGCCGGTTCAGCAGCTGATGGCAGCCGGAAACCCTAATTGGTGGAACGTAAGCGGCGGCATGAGGCCACCACCACCGTTGATGGGTCATCAGCAGGCGCCGTTGCCACCACATATGACTCCTAATAACAATTATC
>807138045650
TAAAGTAATCACTCTCGTACGCTCTCTTGATTTGGATTATTCAGAGCCGGAGCCAGAGTCGGAGTTCATTTCAGTGGTAGCAGTCGTTAAGCAAATAATGTCTTTTGCCAACTCTATATCAAATTCAGAACCAGAGTGGCAGTTCATATCAAGCATGACTGAAATGATCCGTCTCATTAGCTCTATAGATCTAGAACCAGAGTGGGAGCCACCAATGCAGCTAGTGGCACTCTTTACACACACGTTTTCTCTTCTCTACTATTTGGATCGAGATTCAGAGCTGTATACACTCATTGCTCA
>808461422126
ATAACCCAAAAATTCTCTCACAGAAAACCAAAAAAAAAATGGACTCCAAAACAACTTTTCTCACATTTCTCCTCTGTATTTTCATTTTCTCTCATTTTTCACCCTCAACTTCCAAATCTCTGACAGAAAAGCCCTTATCTTTCTCACCGTCGGCGAGTTTGCCGACTCTCACGGCGGAGAGACTTATCAAAGGATTCAATTTGATGCCTACACGCGACGTCAATGTCATCGATGAAGAAGGTTCTGAGGCTCCGAGACTGGTCGAGAGAGCATTCGATTTGCCGGCGGCGGTTGACCGTC
>8091252334859
GCTATCTTCTCTGATGATTCTGAAGATGATGAAGATCAACCAATGAATGGAAAGATACAAGAGGGTCAAGAAAAGAAGAATGAAGCGGCTGCAACCACATTAAACCGGCTTATAGCTGGCGATTTCCTAGAATCTTTAGGGAAAGAACTAGGGTTCGAGGTGCCAATGGAAGAAGAGATCAAGTCCAGAAGCAAACCCGAAGATTCTTCTGATAAAAGACTTGATCGACCCGGATTGAAAGAGAAAGTGGAGGAGAAGACAAGCAGCCTCACACTTGGGTCTGAAGAAGAAAAGAGTAGA
>8101013826620
GCTAAGAGGAAAGAAGAATGGTTGATTGAGAAACTGAGGAAATACGATGTTCCGAAATCACCAGCGGAGCCTTATGATCCAGAGAGTTTGACAGAGGAAGAGCAGCATTACTTAAAACGTACAGGTGAGAAGAGAAAGAACTTTGTACTTGTCGGAAGACGAGGAGTGTTTGGAGGTGTGGTTTTGAATTTGCACCTTCATTGGAAAAAGCATGAGACTGTTAAAGTTATTTGCAAGCCCTGCAACAAACCCGGGCAGGTTCATGAGTATGCAGAAGAGCTTGCTCGGTTAAGTAAGGGC
>8111432432792
GAGCTTTGAGTCTTGTCGTATAGATGCAGTGAAGGTCCTTTGTTAGATGGGAAAACTTGTTCTTGAGTTGTCAAAAGGTATTTTCTATGTTTTTGGAGTAGAACTGTTTACAAGGAAGCAGCCAATATGGAGTTTGATTTTGGAGAAATGTTTTTAGTGTTGTTGTGAAGAAATATCAGTTTTGATTGTTTTTGGATTTGATGGGTAAAGAGAATCAGTTGGAGACTACCGATTGTGGAGTCAGTGATCACGGTTCTCCACCTATCAAGAATGAAGAACATGAGGCACCACGTTACAGTT
>81252567450
TTATGTGAAAGACTTGGGATTGATAAGAAGAAGATCTATGCTCGGCTTTGTAGTATATGTTCAAGAGTTGGGATGCATTTACAGGCAGAAAGCCACAAGAAGACTCGAGTATTTCGACTTTGGACTTCTCGTCATGCTCGGTCCAAGTCTTCTGATAAGTTTCCTGATAAAGCTGAAAATATTAGAGGGGAAGATAATGATTCTAGTACACCTCATGGTACTGATGGATTGGCTAAAACTAAAACCACAATGGAACACAGTACTGCAATTTCAGATGCTGACTTTTCTACTACACCTGCA
>81373817448
gtttgaatctgagctaaatcttaatttgggttattgggatttatctcctctgatgatcatatcatcatttggggtctcttttcactaggattgtgttttgaaaattgcataaattagatgatctaatttgattgccaaaatcatatactttttgatgatatctggaatctggatgatcatggatacattaatcatgatcagttaaaaaaaggagctagaattggggatatactgactgttctgcattctcattagatcaacttatgcttcaaacattgttagactctttctcagtgatac
>8141070724532
GACGAAGCTGAAGCAAACGGAAGTAGACTGTGAATATCTTAAGAGATGTTGCGAGAATCTAACGGATGAGAATCGGAGATTGCAAAAGGAAGTGAGTGAGCTTAGGGCTTTAAAGCTTTCTCCACACTTATACATGCACATGAAACCTCCCACTACTCTCACAATGTGTCCTTCTTGCGAGCGAGTCGCTGTTACGTCATCTTCGTCATCGGTGGCTCCTCCTGTGATGAATTCATCGTCTCCGATGGGTCCGATGAGTCCGTGGGCTGCCATGCCTCTACGGCAACGACCTGCTGCTGG
>815113429388
TTACTCAATGATAGCTTCGGTGGCGTCAATAGCAAAAGGAACGGAACACCGTCCTTCAACTTACGGAGTCAGGGGAGACACGGTGGCCTCAATGGTCTTTGATGCATTTAACGGCATTGGAACCATAGCGTTTGCGTTTGCAGGACACAGTGTGGTTCTTGAGATCCAAGCAACTATTCCTTCAACACCTGAAGTGCCTTCCAAGAAACCAATGTGGAAAGGAGTTGTTGTAGCTTACATAATCGTCATCATTTGTTACCTTTTTGTGGCTATCTCCGGCTATTGGGCGTTTGGGGCTCA
>816103034264
GGAAAACGTGGTACCCCGTATTATATGGCTCCAGAGCTATATGAAGATGGAGGGATCCATTCTTTTGCTTCTGATCTGTGGGCACTTGGTTGTGTACTATATGAATGTTACACAGGAAGACCTCCTTTTGTGGCAAGAGAGTTTACCCAGCTTGTGAAATCTATTCATTCAGATCCAACTCCTCCACTCCCTGGAAATGCTAGTCGTTCATTTGTCAATCTCATTGAGTCTCTTCTTATCAAAGACCCAGCTCAAAGAATACAATGGGCAGATCTCTGTGGTCATGCATTTTGGAAGAGT
>817109359015
gtacggagtcattcacctctctcttttctctctcgcgctccctctctctctctctctctatctctggctctttttgattgtacaagtattgttaggattatacgtttgattctgtatgtagcatctgtctagtcgacgtcaaatcgatattatgtttccaaatattgattggttaccaaaactgatacgagaatattgaatctctatgggctatgtatgtatatcagagtcatggctaagccatgggcacattttgtaaacactaatgttgtagtttcaactttcaatggtctaattgct
>818109456416
GCTGTGGCATGGGGAGAGATGAGTATGGGTGAAGCAGAGAGGAGGCTTTTGGCTAATGCGTTGCTTGATATCTCTAATGAATGGTTTGTTCTGCTGTCTGAATCATGCATTCCTCTGCGAGGTTTCAGCTTTATCTATAGTTATGTCTCTGAATCAAGATATAGTTTTATGGGTGCTGCTGATGAGGAAGGACCTGATGGAAGAGGCAGATACAGGACAGAAATGGAACCTGAGATCACACTAAGCCAGTGGCGAAAAGGGTCTCAGTGGTTTGAAATTAACCGGAAACTCGCTGTTGAG
>81975410260
GGTTGGAGTTTGGAGCTCTGCGCAAAGGACAGAGTTGGATTACTGTCGGAAGTGACAAGGATTCTGAGAGAGCACGGGCTATCAGTGTCGAGAGCTGGTGTGACAACAGTAGGAGAACAAGCCGTCAACGTTTTCTATGTGAAAGATGCTTCAGGGAATCCAGTGGATGTGAAGACGATTGAGGCGTTACGCGGAGAGATTGGACACAGTATGATGATTGACTTCAAGAATAAAGTTCCGAGCAGAAAATGGAAAGAAGAAGGTCAAGCCGGAACAGGAGGAGGATGGGCCAAAACCAGT
>820491624407
GTGGTTCAAAAAAGACATCTGTAGTTGTTGTCACCTTAGACACTGGTGAAGTCTATGTCATTGCAAGTTTGTTATCTAAGGCTGATACTCAAGTTATCTATATCGATCCTACGACTGGTATCCTGCGGTACAATGGGAAGCCTGGCCTTGATAATTTTAAGTCAGAGCGTGAAGCCTTAGATTATATTACGAATGGATCAAGAGGAGGTGTTAGAAGCTCTGTTTATGCCAGGGCAATACTCGGTTATGCTGTCTTGGGGAGCTTTGGGATGCTTTTAGTTGCGACCAGGCTAAATCCAA
>8211162533106
AGCAACTCTGTTACTCTAAAAGTGAGTCAAGAAATGATCAATAAGATGCATCAAGAAGCAGAAACCATTTGGATCCCCGAACTAGCGAGACTCATGAGTGAAACAAAGGATCCTTTCCTTAATGTTATTTACGACTCTGACCCTTTAGAACGAATCTTTTGGGGAAACATCGTGTTGGTTGGAGACGCGGCTCATCCCACGACCCCTCATGGTCTAAGAAGCACAAACATGTCGATACTTGATGCGGAAGTGCTAGGCAAATGCTTAGAGAACTGTGGACCTGAGAATGTAAGTTTGGGT
>8221582828003
ACCGAGTGATCCTGATGGTAGTAAAGATCAAACAGTTGATCTTGTTGTAGGCACAACGACAACAGTTCCCAAGTCAAAGAGTGATGTTGCGGAGGAGCTGATGTCACAGATGCATGATCTCTCATTTATGCTCGAGACCAAACTTTCAGTGCCTCCAATCTCCAAGACAGAGTAATATTATCACAGTGTACTCTCTATCTCTCTTGCGCTCTCTTGTTTTTCCTGGGGCTTGGAGATTGCTTGTTTTCATGTATATATATTTCATTTTCAATAACTTCAAGGATCCAATTTTACTTACTC
>823262312922
ATTCTTCACTCAACACTCACTTTTTCTCTAATTCCTTAATTCTCTCAACTAATTACAAATTATGACTCGCAATATTCTCTTGACGGTTACATTGATCTGCATTGTTTTCATCACCGTCGGTGGCCAATCTCCGGCCACCGCACCGATCCATTCTCCTTCTACATCTCCTCATAAGCCTAAACCCACATCTCCCGCCATTTCTCCAGCTGCTCCAACGCCGGAATCCACGGAGGCTCCGGCGAAGACTCCGGTAGAAGCACCTGTAGAGGCTCCTCCTTCTCCTACACCTGCTTCTACACC
>8241210525601
GTCAAAGATTTGCCTTAAGGGAAGGAGGTAGAACAGTTGGAGCTGGTGTTGTATCAAAAGTGATGACCTAAACTACTCAAAAGCACATTCTTCTCCTTCGTTCTCTAGGAATCCATCAATTTCGAGATTTTTCTTTTTGTCTTTTTGCTGCTTTGAGATTTCTTTGGGTAGATCAAATAAACAGAGAGAAACTTAATTTATGTTTCCAATGAGAAAGATTAGGGCAGAGGGCACGAAACGTCTATTTCTTTTTGATGCTTCCTACTTTGTGAAACTTTCAAAAAGCCACTTCCAATTCTT
>82564534270
GATTGGTAGACCGGGAACAGAATTTTGGAGAGGGGAAGATATGATAAGCGCATTACCTGATCATTTGCTATGTCATATACTTATTTTTCTTTCTACTGATGAATCTGTTTTGACGAGTGTTTTGTCTTCTAGATGGAGAAATCTCTGGAAATGGGTTCCTAGGTTAGACTTAAACACCTCTGATTTCCCATACCCTAATGACGTAACTTGTGCGGCTTTCATCGACAAGTTTCTGAATCTTTATAACGAATCCTACTTGCGGGAATTCAAGTTAAGAATTGACCAAGCTAACTTTCGCAG
>82635714179
AAGAAACAATTAGTGAATCTGATGATGATAATGAACAATTTGATGAGGCTGAGGAGGAAATGGATACATGTGACTCTCTTTCTTCAAGTTCATTCAAAAGTATTGGATCCGTTTTTCGCACATCATCATTCTCTTCAGATGATGATGGACTTACTAATGGTTTTGAGTCAGAGAATGATGATGTTGATCCTTCTATCAAGACTATTGGATTTAACTATCCACATGTCAAAAGACGAAAGAAGTTACCTGATCCGGTTGAAAAAGAGAAAAGTGTTAGCCTTTGGTCAATGATCAAAGACA
>827147128429
TGTGAGTACCTCAACTGGATCGCGGAAGAATGTCATTGTTCGCCAGTTGAAAATTGGAGAATTCAAGAAGTTGAGCGTGGATTCCAGAGAATGGTCTCCCACCCAGAAATTTACCGCGATGAATGGGATGATGATGATCTTATGGAAGAAGCGTACAAGGATTTTGCTAGGAAGAAGTTAATTAGTTCTCATCCTTCTTATTTCCTCGAATCATGATGATGATCTGCGACAAATATTGTCCAAAAATTAAAAATCGCTTGTTTCGTTCTTTCTTATAGTCTTAAGTAGCAGCTGGACTTG
>828812928533
GATTCTACTATCTAATATCTCCACAAGAAGAAAAAGAGAAGTCACTAGCAGCACTACAATCTCTAACTTCCCTTGAAACCCTGAGTCTAGAACATCCGTACCTGGGTGACAAAGCTCTTTCCGGTCTAAGTAGCCTTACTGGATTAACACATTTGTCCCTAACAAGCACATCCCTCACAGATTCCACACTCCACCATCTCTCCTCTCTTCCAAACCTAGTCAGTCTCGGAGTCCGAGATGGAGTTTTGACCAGCAATGGTCTTGAGAAGTTTAGACCACCTAACAGGCTAAGAACACTCG
>82992712152
gtaattaggagatgagtcttctcttggccaaattagtgatttatacttgtgttacctgagattatgttggatttcatgactttaaggagtttataattggattgtgatggatttgctctagatttgtcaaccaaacttcatttttccacaatctctaatttttgaagtgacttggatattgagaattttggtaactttgctcttccttttgaagtcaggatcctatattcgctaaatcatccaaacatacatactcaagttctatgattggtgaaaatttactagctaataattggtggt
>8301540710699
GCCGTAGCAAAGCAGCTTGCAGAACTAAGCGGAAAGGGAGTAACCACAATCATTGGAGGAGGTGACTCTGTTGCTGCCGTCGAGAAGGTTGGTTTGGCAGACAAGATGAGCCACATCTCTACCGGAGGCGGTGCTAGTTTGGAGCTTCTTGAGGGTAAGCCACTTCCAGGAGTCCTCGCTCTCGACGAAGCTTGAAAATCCTCACGTTGGATTTCATCGCTATTTTGTGTTGTTATATGTATAACAAGTCGTCTGGTTATCTTGTGACCAGACGAGCAAGCCATTATTTATCAGCTTGAG
>83179324876
CTGCGATATTCATTACGTGAGTGGCTTGATATGCTTTGGATATGGTCAGCAACAACTTATAACTAACCCTAGAACAGGTAAGTCCATTTACTTACCCAAAGTGAAATCAAGAAGCAAGATCATCCAAAGCTTTTTCGGATACGATCCAGTCTATGGCCAATATAAAGTACTGTGCATGTCGGAAAGAATGAATGATTACTTGAATGTTCCGTCTTCTGAACATCAAGTGTTCACATTAGGAGGAGTACAAAAAGTTGAACAATCGTGGAGGATGATTGAATGTAACATTCATCACCGTCC
>832304540018
ATGAACACTGTGTTGAAAGAGAATCGATTAGAGGATGTAATAGACAAGAGATGCACCGATGTCGACGAAGAGTCTGTTGAGGCATTGCTCGAGATAGCTGAGAGATGTACAGATGCTAACCCGGAGAACAGGCCGGCTATGAACCAGGTGGCTCAGTTGCTTGAGCAAGAAGTCATGTCACCTTCTTCTGGTATCGATTACTACGATGATTCTCATTCTGATTACTGTTAGGGACTTATGCACGGCTAAAAGTAACCAGGAGATCATTAGCCTGCGACGGTTTTGTTGTTGTTGCTGCTG
>833921114676
GTGTAACATCATTAAGTTTGGCAGAGAAAAATAAGTTGGTGTCAGTCCATCTCTGATCTTCTCTAACGGCTTTGGTTGGTTCTATGGCGGAGAAACAACTTAACTTCGATGCACCTCTTCTTTCAACAAGGAGGATGAAAAAATCTGCAATCTCTGTACGCAGAAACATGCCAAAGCAGCTCACTGATGAGTCCAAGACAAGTGAATCTCTTTCTGTTTCAGTTCTTGTCCAAGACATGGGTTTAGATCAGGTTCCGGATTCTCCCTTGGAGAGTAAACATGTAGAAGAAGAAGCAGAAG
>83436421377
gtaagtcttataaccaccatgcatgtccattgtacaaattgcattaatcatcataacaagattcacgaccactaagtactaaacaataagttttgtaagaaacaagagctagtgagattgaattatatagtacggaagattaaatggaataccaaaaaagagtgaatgattgggcacatgggatatatataattgcgtcatatccatgtgaactgagctgtctaaattttttctcctcacatctgtctatcctccatcatgggtcatgcatgtttatatatgtgtatgtaaaatgcataa
>83573522186
TTTGATATACGCAGCAACAGTGCTACTATGGTTTTGTATTCCTCTCCGTTCACACAAGGATGCAGGAGACATCACTCCAGCAGTAGGATCAGATTGAATTCTATTGCGATAGATCCGAGGAATTCATATTATCTTGCGGTTGGGGGTTCTGATGAATATGCACGAGTCTACGATACTAGAAGAGTACAATTAGCTCCAGTATGTCGCCACGTCTTACCAGACGCTCCTGTGAACACTTTCTGTCCTCGTCATCTCCGGGAAACCAACAGTGTTCACATCACGGGATTAGCATATTCCAAA
>836372913345
TTTGAGATTAATCATCTCAATGGCGAACATGTGGTGTCAGTAAAAGGTTGCTATGATAACATATCCGGTGTGATCCAAGCACTTCAATTCGAAACCAATCAAAGGAGTTCTGAAGTCATGGGATACGATGACACTGGCACTAAGTTTACACTTGAAATCAGTGGAAACAAAATCACTGGGTTCCATGGATCTGCTGACGCAAACCTAAAATCTCTTGGAGCTTATTTCACACCACCTCCTCCTATTAAACAGGAATACCAAGGTGGTACTGGAGGCAGCCCATGGGACCATGGTATTTAC
>83750585060
ATGGTTAGATCCAACGATGTGAAATTCCAAGTCTACGACGCTGAGCTGACACATTTCGATCTCGAAAGCAACAATAACCTCCAGTACAGTCTCTCTTTGAATCTCTCCATCCGAAACTCGAAGAGTAGTATCGGAATCCATTACGATAGGTTTGAAGCAACCGTTTACTACATGAATCAGCGGTTAGGAGCTGTTCCCATGCCGTTGTTCTACCTTGGAAGCAAGAACACGATGCTTCTCAGAGCATTGTTTGAAGGCCAAACTCTAGTTTTACTAAAGGGTAATGAACGCAAAAAGTTT
>8381228612133
GGAATGTTCACGGAAGCTGGTGAGTCTGCATCAGAGGGCGGCGACAGGAAACTTAACAGGAGTATATAGGAAGTACAGCACAAGCAAATTTGGTTACATAGCAAAATGTGAAGCTGCACACTTTCTAGTGTCTGAGTCTCATCATTCTTAATCCAAAAGGACAGTAGTAAGTAGTTTGTACAGCTTCCTGACATAGTTCCCTCATTCACTCTGTAGCACAAATAAGAAGAAACAAAAAAAAAAGCCAATTAAATTTGTCTTATGATTGATTCTGTTTTTTTGTTGTTACTCTTTGTTCAC
>83986249360
GTGCAGTTGAGAAAATAAAAGGACTTTCTCTCTCTTCTCTCTCTAGATCTTTTAGAGAGAGGAAGTTTCTGATGCTCAAACTTGGCTCCGACAATAGCCAGCTTTTTTAGTGGTGTTGGTTGGCTTCCTTCTGGCGTCGTTAGCTCCTTTAGCAACGTCGGCTAGCTTTTCTCCGACATCGGTGGTTTCTTTAGCACCGTTGGTCGGCTTCGTTCTTCAAATTTAGTTTTTGCCTTTCAACCTTGTTCGATTCTATTTTGCTTCGGTTTTAATTGGTTTTGATTTCTCTTTCTCTTCATT
>840747829665
GAGCTGCAGGTGACTCATCGAAATGCAGTGAAATGAGTGTTGATGAGAAGAGACAGCTTGTTTATGAACTGTCGAAGCAATCACATCTAGCTGCTGAGGTCTTGCAGGCATGGAGCCGCCAAGAGATTCTACAGATCTTATGCGCAGAAATGGGAAAAGAAAGGAAGTATACTGGTTTGACCAAAGTCAAGATCATCGAGACCCTTTTGAAAATTGTATCTGAGAAAAACTCTGGAGAGTGTGAAGGGAAGAAGAGAGATTCTGATTGTTTGCCTATTCAGAGAAACACTAAGAGACAAA
>8411008429256
GTAGATACTCAACAAACTCAGAACTAGAATTTTCTAATCTTCACTCAGCGATATTTTTGGCTCATACTCGAAACAAATGGCTTCTACACTCTCATTTGCTGCATCGGCTCTATGTTCACCTCTTGCTCCATCTCCTTCTGTCTCATCGAAGTCCGCTACACCGTTCTCGGTTTCGTTCCCACGGAAGATCCCTAGCCGGATCAGGGCTCAAGACCAGAGAGAAAACTCCATTGATGTTGTTCAGCAAGGACAACAAAAAGGGAACCAAGGATCAAGTGTCGAAAAAAGACCTCAACAACG
>842122127559
GTGTATAAAGCATAGTTCGTTGGGAACTTTTTTTTACAGCTTTGGAGTAACTACCTTTCATGGTTTTTGGTTCCAACAATGGGGTCAAAATCATTTGGAAATCTATTAGACTTGGCCTCTGGGGATCTTTTGGACATTCCTCAGACTCCGAGATATCTTCCAAGAGTGATGACTGTTCCTGGCATTATCTCTGACGTTGATGGATATGGAATTAGTGATGGCGATTCAGATGTCATTTCATTACCTTGCCGTGAGCGGAAAATCATTGTGGCCAATTTTCTTCCTTTGAATGGTAAAAAG
>8437217471
GCTTGCTTGAAGGAAATACACGCTGAGATGCTGAGACGTCATCTACATCGCCTCGAGCAACTTTCAGAGGGTGAAGATGATGTAGAAGTTAATCCTGGCTTAACACGTGTGGTGGAAGAAAATGAGGAGGAGATAAATGATACGAATCTTTCAGATGCTGAAGAAGCATTTTCTCCAGAGCCTGTTGCGGAGGAAGAAGAAGCTGATGAGGCAGCAGAAGCGGCTGGTTCGTTTTCGCCAGAGCTCATGCACGGTGATGATCGTGAAGAAGCAATCGATCCCGAGGAAGACAAGAAGCTA
>844937920349
CACTTTGAGCAATTATGGCAGCAATGAACATCGTTGACTTTCAAAACTGCTTCTTTTTTGTCCTCTTAAGCCTCTTCTCACTTCTCTGTTACTCTCTCTTCTTCAGGAAACCAAAGGAACCTCGACTTCACTATGATTTACCTCCGAGCCCTCCGACTCTTCCCATCATTGGTCATCTTCACCTTCTTCTCTCTGTTCTAGTCCACAGATCTTTACAGACACTCTCCACCAAGTATGGGTCTATTCTCTATCTTCGCGTCTTCAGTTTCCCTGTAGCCCTCGTCTCCTCAGCATCTATTG
>84576412
gtaaatctttctatcaacttcaacttcttctgggtgtgaactggtggtgttaagagtgataaaaatccaaaaagttgcaaaaggaccaaccaaacccaaaacgtaaaatcattaaacaaagcccaaagttttgtctattgttgaaaacccataaacctacaaagttctctaacatcctcatattaaaatgctaagcaaagcactccaggaaaaggaaataaagaaatagaaaccataaattaggacatagacagttggttggtagacagtttgttgagttgtttcctcttacagaagtca
>846148851105
AGAAACTGCCGGAAGTGAAACTATCGCTGAGGCCATGGGGAGCAAAAGAAGACTCAAAGCTCTCAGAATTCCAGGTGGAGCTGATCCAACTGGCCTCTCAACTCGTTGGAGACCATCTCCTAAACTCATATCCAGACATTGGGAAGAACATGACAGTAAGTGAAGGCAACAAATACGCAGAAGACGCTGTTCAGAAGTTTCTGGAAGCAGGGATGGCTGCACTGGAAGCAGGAGCAGACGAAAACACTATAGTCACTATGAGGCCGTCTCTGACAACCAGGACCAGTCCCAGTGAAGGGA
>847958113435
GTGGGTCGAGAGCATAATGGAAGCTCTAGGTGCTCACGCAGATTCAAGTAACCCTAGCAGCAGGAATTGAATTACACTTGTGCCATCCTCTCATAGATTTTACTTATGGAGGACTTTGAGTTTGGTCAGTGCCTGTAATTTAGAGGACAGGGAAAAAGAAAGCAAATGATGCTTTTGAGAAAATACTGAAGCCCTTGTAAGATATCTCAGATAGCTTTTGTCGTACAGTATATACTCATTAATTATTATGTGAATGCTAAGATCATAAATGATCAAAAAACATGAACAAAAAGCAATGTT
>8489694395
GTTGTTAGGAATAAACCCTAAATTCTGCCATGGATAAGGAGAGATATTCCAGGAGCCACCGTGACGATCGTGATCGAGATTCGAGTCCCGACCATTCTCCACAACGTGAAGGAGGACGCCGCCGTGACCGCGATGTTGATTCGAAGCGTCGTGATTCAGATCACTACCGTTCATCGAGGCGCGGCGATAGGGAAGATGAGAGAGATAGGACCAAGGATAGAAGAGGGAGATCTGTAGAGCGAGGCGAGAGAGAAGGGAGTAGAGATAGGGAAAAGCATCACCATGAGAGGTCTCACGAAG
>849768411406
gtaacgatttatgaagtatttctcctcaatttcatttcttttgtttctacgagtctgcatagatccagaagagctttgcttgattgttcttactttcctgagatctgtttaaacttagcaaaaaaaaaaagtctactttgcatgaaatgtgtgattagggtttatgctaattttggttaattggagaatcagagagtgttccctgatgtggaagtagtgaattactttgggttgagtaaatgtatgtctctcaattgattgtcaacgagatttgagctcgagatccgtaaccaagttgag
>8501507639198
ATTTGTAAGAGAAGTGAATGCAACAGTGGGTGTTTTGCACCCAATTCACTGCACAAAAGAGAGGAAGGTGAAAGTGGAAGTGGACATGACAACAATACCTGCCTTTATCATAGTACTGATTTTACTTTACGCTGTCTTAAGGCCAAGAGCTCCTAAGCCAAAGATCAACTGATGTCAAAAGACTCCCCCATACAAATTTTTTTGTCACTTTCTGAGACAGTAAAGTTCATCACTCTTCTGTATCTTTACTTGAACAAGAATTGTTGTAATCTAAACCTGATTCGTTACTGCAAATTGCAA
>851712625940
AATCACACTAACGAAGAGCAGGAGAAGATCATCTTAAACCCTAATTTTGAGGATGGCCTAAACAACTGGACTGGAAGAGCGTGCAAGATTGTCTTACACGAATCCATGGACAGTGGGAAGATCGTACCGCTCTCGGGAAAAGTTTTCGCAGCAGCAACGCAGCGTAAAGACACATGGAATGGGATTCAACAAGAGATTTCAGGAAGATTCAGGAGGAAGCGTGTGTATGAAGTAACAGCGGTAGTTCGAATATTTGGCAACAATGTCACAAGTGCAACAGTACAAGCGACTCTCTGGGTC
>852919425186
AACTTGCGGGTGCATCAACAGAGCTGCGACAGCGTCTAATTCCAGCACATTGCCAGGGAACGGGAAGTAGCTCTTAGGATCATTTATAGCGTGTCCAAATCCAGCTTTCTTTCTCTCCCTCTATTTACTGCAGTGTGTACATCAATTTTGAACCACTTCTGCTTCCAAGCTTTTGTCGCCGGAGGAGAGATTGGAAATCTGTACGCCGGGACCTGATGAGGTGTGAAATAACTGGGGTCATGAAGCTTCTTCTTCTTCTTCTGACTGGCTTTTCTCTCAATTTGCTATCCTTGTTATTTT
>853531037448
CTGGTGGTTCCTATCTTCCTTCTGGCCCACCTAATGGTGCTAGACCTGGACTACACCCGGCAGGGTACCCGATACCTAGGGTTCCACTTTCACCCTTTCCTGGTGGTCCTCCTTCTCAGCCATACGCTATTCCAACTCGTGGACCTGTTGGTGCTGTTCCTCATGCTCCTCAACCTGGAAACCATGGTTTTGGAGCTGGTCGTGGAACTTCAGTTGGGGGGCACCTTCCGCACCAACAAGCCACCCAACATAATGTTGGAACTATTGGCCCTAGTTTAAACTTTCCCCTTGATAGTCCGA
>854657035396
GTGTGAATATAGTTTCACTGGATCAAGAGAAGAGTATACTAACCGTGGTGGGTACTATGGATCCGGTCTGCGTAGCAGAACAGCTTAAGAAGATCAATAAGAAACCAGTAGTAATCAGCGTCGGACCACCGAAAAAACCAGACCCAAAACCAGACCCTAAGAAGGACCCTTGTTTCATTCCTTACTGCTACTACACCCCCCGTGACATGGTATCAGTTAATACCTATGAAAGCGGAAGTGGCTGCACCATTGTTTGAATCCTGTCTCCATCTCTTAATCTTCATGTAAAATACTGCAATC
>8551508027904
ACATATTTCAGAAATTCAAAGGAAACGATGGAAATTTTAAAGGATGCATTAGTGGGGACGCTAAGGGTTTGTTGGCCTTGTATGAAGCCGCGCAATTGAGAACGACTACAGAGTATATAATGGAAGAAGCACTGAGCTTCACATCGAGCAATTTGGAGTTGTTAGCTGCAGATGGGAGGTGCCCACCTCATCTCTCAAAACATATACGAAATGCTCTAGGACTATCTCAGCATAAACAGATGGAGGTGTTAGTAGCTGTGGAATATATCTCATTCTATGAACAAGAAAAAGATCACGACA
>8561343318692
GTTTCCAAACTTGGATGAGAAATCTCGATTAAACTTGTTAAGAAAATGGCTCGAATGTCACCTTGAAGATGCACAAAACATTCTTAAAAAACCTCTAATCCTAGGAGAATTCGGGAAACCAACGAACACACCAGGCTACACTCAGGCTCAGAGAGACGCAGTGTTCAACGCAACGTTTGACACCATTTACGAGTCTGCTGAAAAAGGCGGTCCAGCTGCAGGAGCATTGTTTTGGCACGTTATTAGCGATGGCATGAACAACTTTAAAGACCCCCTCTCCATTGTACTTAGTGAAAATTC
>857349021935
TGATGGCGGGTGCGTTAATGTACGTAATGGGAACCCGATACATGCGTTCGAAGAAGATATTTCCTGCTGGAGTTGTGTCGATCATGTCTTTCATTATGACCGGAGGATACATACACGGTATCATGCGCAGCCTCCACTAAGCAGTAGCAAACACTCTCGAGTCTGTTACAAAAGTGTCTTGTCTCTGACCTTTTTCTTTCTTTATGTGTGTGTTTCACGGTGTATAAAGCAGCTTTGCTACTTTGTTTTGTCTGAACCATAAGAAAACTAGCACCAAAACGTTCTAAAGGACTTTATGGA
>858721431181
TGGTCTGATAAGAAGGCACACAAAGATACTCTGGTGAAACTGGGAGGTCTGTTCAAGAAGAACTTCGAGGTTTTTGCTAACCATAAGATTGGTGTGGATGGTAAGCTTACGGAGGAGATTCTCGCTGCTGGTCCTATCTTTTAGAAAAACCAAACTCTGAATGATGTTGTCGAAAAGAAAGAAAGATCTACTATTATTAAGAAGAATAAAATGAGACTTTGTGTTTTTCTTTGCTGTGATAATCTCTCTGAATAATAGAGAGAATTTAATGTTCCAAATGTGGTGCGATATGGATAATGA
>859426532147
TTTTCCACCGGCGAGTTTATGCATCTATCTATCTATCTATCTAGGGGAAGCAAAAGGGCACTAGCAAGTTTCAATTTGTTCCTTGAACTTCTCTATTTGAAATTAAGTTGTATTTTTATGCCCAAATGTTGGTCTCTCGGTGTTTTACTGTTATTGCGACTAAGTCACTACTCTTTCCATTAGCTACTTCTATTATTATATGGATAATGTTGTTACACTCCTTCATTTTTCCTCCCTCAGAGGTTAGGTGCTTAAATTCTTCACCAGTTCCAGCTGTTTGGCATTGCTTAGTTATTAGTT
>8603923047
gtctagttttttcccacctatgcttcactattttcagcagttgctgccaatcatctatcaattattcatttgccacctgctatgagtttcaaatagattccttaatttgtggttaatgcttgaaaatatcttgtaaccatgtcatacagaggaatatgtcggtagtttcactgatgcttgcaacggtcgatcttaaacaaattaactaaagtattgtttgtgatttttgtaaagatgatttaacttcaagctcaatggttttcaaaaggcctatggacacattacatggtcgtgactttc
>861752620308
GTATCTATTAAAGATTGTCGAAAGCGGAGACAATGTACGGCTGCAATACCGATCCCTAAAAAAGATGGTGAACGATGACAGAGGAGGAGGCCTACAGGCTCAACCGGTTGAGAGCAATAGCTTGTAGAATGTAATCATATTTAACCCTTTTCTTTTCTTCTTATTCTGTATCTCTAGAGCTAGAGAGAAAAGAAAAGATAATGTGGTTTGGGGTTTTGAGATTCTGCATAAATTTAAATCGTTTGGTTAGAAAAAGAAAGTAGTGGAAGACTATTATTGTAAACTATATTAGCCTCCTAA
>86260444743
GTGACGAAGAGAATGATGGCTGGACCTGATTCTAAAAGATGGAAATGGGGTACGTCTAGAGATGTTTTCATGAACGGAGCTTTCTTCGGACCGCCAGGAGTAATAGTCAGGCCGTTGTACAAAGGAGGAGAGGGGTTTCGGGTGGCACATGGCTCTCTCGTCCCTTCTCTTACTTCCTCTGCCGGTCCTCTCCGTTGCTACGTCGGCAGGATTTGCTAATCAATTATATATATTTTGGACAAAACTCGTTGTAGTCTTAAACTTGGGAAAATTAGAAGACAAAAGAAAAGTCAACTTCTT
>8631029317914
ATAGGATTGGAGTGTCACTTAAGCTTGGAGGAGCTAACTCTTGAAGTTCAGAAAAGCTTTGTGTCTGATGAAGTGATCGTCTCTACCAATTAAAAACAAAATTCTACATGTACTAGAGCGTGTATCGTTTTTTGGGATTAATAATCATATAATCGTTACATGAGCCTTGATACTTTGCTAGAAATAAGCTCCTCTAAACAAAACCTTCTTTTTAAAAAAACACACTTATGTTTTACTTAGTTTGTTGTTGTATCCGAAGTTGATCAACGTTGTAATTTCCCACAATAAATCATGACATTT
>864910526357
CTCTGGTTCTGCTCTTCACTGTTCCTCTTTTCTACGACAAGTACGAAGACAAAGTAGACTCATACGGTGAGAAAGCAATGGCTGAGTTGAAGAAGCAATACGCTGTGTTGGACGCAAAGGTATTCAGCAAAATCCCAAGAGGACCGTTGAAAGACAAGAAGAAGGATTAGTTTTTTTTGGGGTTTTTGTTTTGTGTGGGTTTTCTTTGGAGTGCAATGTGCACAATGCTCTGGTTTTTATACACGTGGGTTGTGTTGTGTTGTGAATTGGTAATCTAAAAGGTTATGTGTTAGATCTCAA
>8651480533306
GAGAAAGACAAACAAATTGAAGAGAAATAATAACAATTAACTCAACCAAAAATATGAGGAAGCCAGAGGTAGCCATTGCAGCTAGTACTCACCAAGTAAAGAAGATGAAGAAGGGACTTTGGTCTCCTGAGGAAGACTCAAAGCTGATGCAATACATGTTAAGCAATGGACAAGGATGTTGGAGTGATGTTGCGAAAAACGCAGGACTTCAAAGATGTGGCAAAAGCTGCCGTCTTCGTTGGATCAACTATCTTCGTCCTGACCTCAAGCGTGGCGCTTTCTCTCCTCAAGAAGAGGATC
>8661136214188
gtatgatgtttgtttgtcttctcactatgtttatattgatgctggtgttggctattcatgattatgattgttggtgggatatccaaatttagtttggtaaactttagaaaatactaacactcgttacgagaattcttaatgctacacagagaactatatagctagtgggttttgatgcttaacttgctttgttgcctgtccttgagagttttaccagcttctgatgattgagatacttctgcaatagtaaaattgttgtttttaatgttaaggttatatgttgcgacttataaacataat
>86710253570
GCCTTCCGATTGATGAAGTATCAAGGAAGAAGATGGATTTGACTGCAGAGGAGCTCAAGGAAGAGAAGGACTTGGCGTACTCATGCCTCTCTTAAACCCTTCTGGAGCAAAATTTTCATCTATAAGGTGTGAGATCAGTTAAAGCCTTTCAGGGCTTTGTCCGAATAAGAAGTGTGTTTGAAAGATCTCCAAACACTGTTTTATAACCTCTTTGGTCTCTTTGATGAGTATTGTCCCTGGTCTGTTTCTAAACCAGGATATCGTTTTTTTCAATGTGTCTGATTTGGTTTACCCATGAAA
>8681016680
GAAGAAGATAGAGAGACCAAAACAAAAAAAGCTTTGAATATCCGCCATGGATGTTGGACGATGCTTTCTCTTTCTTCTATTACCAAGTTTCTTCTTCTTGCCTTCACAAACGCAGAGCACCGATTCATTCACATCGGTTCTCGTATCTCAAAACGGACTCGATTTCGTCAAAAATCTTCTAGTTAACAAAGCTATCGCGTCGATTATACCTCTCCAGATTCCCAGAATTGAGAAATCTATGAAAATCCCGTTCCTTGGAGGAATCGATGTTGTTGTCTCGAATCTCACGATATACGAGCT
>8691204812732
gtaatactagcattcttcccctactacgtacgtacaagttaagaatcaaaattatgtttaaaaagttaacaatgttaaaaggcatgaatattacagtacaaattttctgaaaaaatagtattgtatcgttttccgagtatttaactttgcttaaacccttgctgattcaacttcttatctggcaatgcttgctattgttcatttgggcttctctcccttctacttcttcgcttgaatttctcattttacaagatcggcaaaaaaacttacgtgaacaaatatttgtttttgtattgtttc
>8701173420870
ATGCATGATTTCAAGCCTACCGATCAAACGAAGACTGAGACGAAAGGAACATCTAACAAAAAACCTGGGAGTTCCGGGGAGAAACATAGGAAGGGAAGACGTAAAACATCAACAGGAAACAACTCACCTACAGAATCTCCATCAAGGGTAGGAGGATCAGTAAGGCCATCAAAACGCAACACGGGGAAACAAAGAGAGCAGAACACGGGTTCAGGGTCAGAGTCAGGTTCAGGATTAGAGTTACCTCAACAGACTGATCAGTTTGTTGTACCAAAACAATCAAAGCAAAAAAAGTCAAAA
>8711292530057
TTAGCAAAAGCTCGAACAGTTTACTTCTTTACCCTGGAAAGTCTTATCATCATCAGTTCGTGTCGTTTGACTTTTTAAACTTTGCAAGGAAGGGTTTTGTGGTGGTTTGGGAGAATTAGGCAATTGTTGGTGATCCGATTTTTCTGGGTTTGGTTGGGTTCCTTTTTTATTTTTTAATAAAAAAAAAAAATGGCGGGTCAAGAGGATGAGTATGATCCAATTCTTGACAATAAAAGAGAAGCTGAAGCAAAATCTCAGGTTTCTGTTGCTGCTGATAAAAATATGGCTCCTTCTACTTCT
>872370812103
TGTTGGATCTCAATGAGCCAGTCAAGATTCATTATAAAGTCTTTATTTAGCACAGCAGGAGGTTTCTTACTTGGATCTGCTCTCTCAAATCCGCCGTCTCTAGCCACCGCGTTTTCTTCTTCTTCCTCGTCCTCCTCCGCCGCCGCCGCCGTCGACATGGAAACTCACAAAACCAAGGTTTGCATCGTCGGAAGTGGACCAGCAGCACACACGGCGGCGATCTATGCATCGAGAGCGGAGCTTAAGCCTCTTCTCTTCGAAGGATGGATGGCTAACGACATCGCTCCCGGCGGTCAATTA
>873501911363
gtaacttcagtcagattcactctatctccttttaggatcatatgattgctacaaatattgttctctgattggctaaaaatattgttctctgattggctgtatctgcgataatgtttttttttttgttttgcttttgtatgtgcaatagttgactaagtaaattatgcaaagatgaatctttacatcttctttttttttgttttgaatctttacttcattagaggcttgtaaatgaatagataagtatagcttaataatctgctttgttctaaagtagtagtaattttatgtgtgtgtatg
>874558410420
gtaagtagtttcattgctgttcgtgaatttatctttgaacatccttgattaggtgtccttaagatgcttgcaaagatagttttggaatcgagtgtaagaaagcatgatgcacatagcacattcgcagggatactatgtggctatatgtagagtagcctaattattactcttaaaatgacgaatagttagttttcttactctctgaaaccagtctctttgttggatgcttgcatggtctgtggagtttgcattaccgatgaagtgtatcaacatgaatctggctattactgtttattctct
>87587013512
CTTCTGCAAGCGATTCAGGCTGCGGAGAAGTGGGAGAAACAACCATTGACAGAGTTGTTTAACGATGTATATGATGTTAAACCGAAGAACCTAGAAGAGCAAGAACTTGGTTTGAAGGAATTAGTAAAGAAACAACCTCAAGATTATCCTCCTGGCTTTCATGTTTGAATCTAGAGGAACTGTGTGGTTAAAATACCTCATATAGTATCATGTCCATATCGACTTCTCATTGCAGACTATTTATATTGTCCACGTATCGAATAGTAATCAAGTATCAATGTAGAGACCAGCATTTGGAGC
>87683824408
AAAGTAGACAATGAATGATTAGGGATAGCGAATGAAGAAGGTGGAAGATGATGTTAACTTCGGATTGGCGCGAAATAAGATAAAAAAGCTTGTTCTTCAGAGAAGAAAGTGTTTATGATTGGACAAAGAAAGAAAGAAGCAAAGCCTATCCACTTCTCATCTTCTCTATTACCAACAAACCTTCCCCTTCTCTGTCGGTTCCTCCTTTTCTATTATTTTTAATTCCAGATAATAAAAAGAAAATCTTTTTTTGCTTAAAGAGCTCAAACCGAAACCCATTTCAAGATTTCATCCTCCGGA
>8771156011748
gtctgttcatcttccctttttcccatttttttgttattgtttttcgttcttacaatttttgatgtgtagatctcatctagatttctctgtttctaaatctcgtctcttttggatccataattggatcattgaaactcagatttcgcttcctttgactgtgtagttagttagtgtcagttgatcaagtaagtgtctgaaaatggaaacttttctgctccaattcttcaaattgttgtgatctatatcaattaatgccgcatctgttttcttaaaatctcttatggaaagtgtcggtggatt
>878156842361
gtataatttcttctaatcttacttcgttacatattaaccttcgtttttttttcttataggtttcttcagaaatcaattcaatgaaattaataccttcttcagcttctgtttgttttccatcgatgtttctttttctacttagtttcgtgcatgttattctacattgctgcataccatttcttctttgataattctgtttatgctgattttgacttcgttttatgctcaattatgttctggatatctcattgattcatttttggaactgttcttggagtaatttagggttttaatttgtca
>879110198480
gtatagtttgactttcagctaaaatactccttaaattgtcgccacaattagtgagaaatgcaagtgagtctgttggaataaataaataaaaaccttgagatgggaggtatgcctaaacattttttacttgtgcttctttttgcctaataacttacttaacttgtcagttcttgctgtgctttgcaacttgtgtttcttataagataatgtcaaagtatacggttgcatcatgaaatactcagttcgtttcgttttgttattatggatagaccttttcgcttaatatgaagatcatcactt
>8801102912050
ATGAAAGAAAGTCCCACTTTGAGAAGATATTCCATGGAGGCCTCACGGCAACCTCAAGTGTTCATCAACTTCCGGGGAAGTGAACTACGGTATACCTTTGTCTACTATCTCAGGACGGCCTTGGTAAAAAACGGGATCAACGTTTTTACAGACAACATGGAGCCGAAAGGCCGTAACCAGAAAATTTTATTCAAGAGAATCGAAGAGTCGAAGATCGCACTGGCGATTTTCTCCTCAAGGTATACGGAGTCAAGTTGGTGTCTGGAAGAGCTGGTAAAGATGAAAGAATGCATGGATGCG
>8811263417762
TATCTATTTTCTCTCTCTATTTTATCTATCTTGTCCTCTCCTCTGTTTATAATCAGCAAGATTTCTTTTTGTTTATTAGAAGATTTTTGGAAAATTAATATATAAAGAGAGGAGAAATTAAGCGTAAGAGTGGTGGCGGGGGAAAATAAAAGCATGGAAGAAGGACTTCTTCGGCATGAAAACGACAGAGATGATCGTCGTATCACAGCTTGTGTTATCCTCAGCACTTTTGTTGCTGTTTGTAGTTCCTTCAGCTATGGATGTGCTGTGAGTTTCTTAATTTCTCTCTCTACTCTTTTT
>8821226036285
GTGAATAAGAGTCTACAACGGGAAAAAATGGAAGCCATGAATACCATAAATTTACTGCAATCCGTTGGTGAAAAGATTGCGGGTGGGAGAAGTAACAAAACAGAGACTAATGGAGTCGCGAAACTAACTGTAGAACAACAGAAAGAAATGAAAGATGGAATCTTGAAATGGCTTCAAGTAATTACTCGAATCGTAAAGACAAACGTAGAAATAAATTTAAAATCTTCATCAAAATCTCAAACGACACAAGAAAGCAAAGAAGAAAAATCTTCAACACAAACACAAATCAAAAGAAGAAGT
>88313661439
gtaagatcacaaaccaacgagaaattctcatttcttaacctggcgttacggttgatccatgaaaaacatgtggtgtggccatattattgtgaaatgcataatattaatttttactttttattttataagaacacatgcgtttttcagactcatcatagtgcttgtaacttacattctcgattttacagacgttaacataattggaaatgccgttaattttgtactaacagcaataaacacaagacacaatataaatatataataaatagaaaaaaataaagaagcctccatctgaacgtt
>884330912506
ACTGTCAGCAGACATGTGTGGAGCCTCTCACTTCAACTCCCTTTGGTTCACCTTGTGGTTGTGTCTTCCCCATGAAAGTTCAGCTTCTACTAAGTGTCGCACCTTTTTCTATTTTCCCCGTGACCAACGAGTTAGAAATTGAGGTTGCTGCTGGAACATACTTGGAACAAAGCCAAGTGAAAATAATGGGTGCCAGTGCCGACAGTGAAAATCAAGGGAAAACAGTGGTGGATATTAACCTTGTTCCACTTGGGGAAAAGTTCGACAACACTACAGCAACACTTATTTATCAGAGATTCC
>88563953351
GACAGTAAACTGTTTCCTTTCATGGTGGATGGGATGCAAAGTTGGAACTAGAAATTACAGAGAGTTGATGTTTGTTTTTTCCCTGCGGCTCGGTGCATTCCTTGCTTTGATGGGATTCAAGGTTTATCATTAGAGAATACCAAAAGATAGAGATTTTGTTAGAGTAAATTAGGATGGCTTAGAGTGACTCTTACTCATTGGTATACCCATAAAGGTCTTGTGTCTTTGAACAAGAGTTGTGAATTACATAGTTTTGTGGTATTCTTTTGTTTTGTTTGTGATTAGAAACATAATCAAATT
>886148265286
gtaagtgtctctgtttagctaaaactgttatcctagtatgggcgtagtagagagacatattttgtaaaaatatcctgctaatccagtcacagaacccggaatgtgtttggtcaatataaacttcagttgaacacaaaatgaattagatttttgtaagtacgtaaacgcagcttcattagctaagctctaaggaattgtaaaattgttgagaattgaaaatacaatcatgattgatataggttgaagaaaaaggttaaaggctttggtaatccactatctgatcctattcttgggactgtt
>887147231097
ACTCATCAAACGAGTAAAACATTTGCTAATATTAAACACTTTTTCTTTTAGAAAAAAAAACAAATATGGCCGTTGATTCACCTCTTCAATCTCGGATGGTTTCAGCGACGACTTCTGAGAAAGATGTGAAAGCTCTCAAGTTCATTGAAGAAATGACTCGGAACCCTGACTCGGTTCAAGAGAAGGTTCTTGGAGAGATACTGACTCGTAACTCTAACACCGAATATCTGAAACGGTTCGATCTTGATGGTGTCGTTGATCGGAAAACGTTCAAGAGCAAAGTTCCGGTGGTTACGTACG
>888271413857
gtgatttttctattgccctgtttgcatacatgaattttcattatagtattgattcttgataagcaaggactagcttagctattcaatctttgataagttacatcatgtgataaagattttgacatcaaatcatcttaatactaagtttacataatcagttttggattaaaaaaaaaatcatctttcattttacttatgtgatgaatatttgaagtcgtactcattctcggaacatatatgtatgatcgtcataaatacacactgaaataatgagcatgatccactatatattgaatattt
>889588227853
TGATGTAAGAACTGAGGTTGCAAAGATGGAACGAGTAGCTTGGTTAGAAGTTGTCGGAAAATTCGAGACGGAGAAACTAACTCCCAACAGTTTGTACGAGGTTGTGTTTGTGGTCAAGCTAATCGATTCTGCTAAAGGATGGGATTTTCGGGTTAACTTCAAATTGGTTTTGCCAACCGGAGAAACCAAAGAGCGGCGAGAGAATGTGAACCTGTTAGAAAGGAACAAGTGGGTGGAGATTCCGGCCGGTGAGTTCATGATATCACCAGAACATCTCTCTGGCAAGATTGAGTTTTCGAT
>8901235013993
gtgagtttcttttctttctaattttccaatcgtctttacttaacaacttactctgcttaatcttaattaatcacggattgtttttaattaacatgttcctaatattgagccaccaagtttgaccgactacttctcttcttgttttaaactttgtgggctcctcgatctacaatggtccctaagtctagtaactatatagtatataacaaaatagtcacaagtctagtaattatagtatatatcaaattatgaaagtataacgaaatcattaatatgtttcggtggacttgtgactaatac
>89119858302
gcaagtcatcttaccttaatattaactatatattacggttggtttgcatatatctcgcggtagattcaacgatttgaaaaatgtggtccattgtaccattatttcttattggttaaatggaggacggttacgaaatggcagtaccttaagtgttattgttaataattgatctgataaacttagcaaaagataaaatggtacctacacataattagaaagtccgccaactaagtacaccttatcggtcaatagttaatgcacaaaacagagaaaatagatagttgaggccggagtctccca
>892895015818
AAGAAGTTAAGTGTTTCGGCAACAGTTTCACAAGCATTGAAGTACATACCAGAGCTGCAAGAGCAAGTTAAAAAGCTCATGAAGAAGAAAGAAGAGCTCTCGTTTCAAATTTCGGGTCAAAGAGATCTCGTTTACACCGACCAAAACAGTAAGTCAGAGGAAGGGGTTACAAGCTATGCGTCGACAGTTTCTTCGACTAGGCTCAGTGAGACTGAAGTGATGGTCCAAATTTCATCGTTACAGACTGAAAAATGTTCGTTTGGGAATGTCTTGAGTGGTGTAGAAGAAGATGGGTTGGTT
>8931231712402
gttctcgcttccgctccttctcctttttcgttttcctttctgggttcctggatattcggcgaaatataagaaagtagcttcgtattcttggttcagtactttggcttgagttattgaaattgccaagctctctaatttcgtgttaagtttccgataaaatggcctagaaattggaaatttatacttggagtctcttgattctagccttttcataaagtatctgtgtttggagacttatgggtttaggttattttagagaaattgctgtgaaattttgcgttttgagtgttatcttaatca
>894120097042
gtatgtgttttcttaatccttggtttttagagcgatcgtaagcattatgctttatggcttatagataaaatgtagcttgttggtaacatatttggtgttgggtttgttggtagaaaataactagccattcttgatttagtttcttttagtggttatctttcttaaagtgggttcttgagttactattgaattcaccctctggccttttggggttggaaaggtacatcctttgccagtgaagtttgagggtttttgggtttgagttggatgaaagacttatgatttaggttgtaaatgaag
>895959135148
AAGCTTTTGAGTTGGTGCAAAAAGAGAAAAGCGAGATTGGGTTGTTGTTTCTGAAATCGTCTGATTGGCGATAAATCCTCTCTTCCTTCTCATCTCTCTTTTCCTCTCTTTCTTTCTCTCTCTCAGCCCTAAGAGAGAAGAAATAGGCTCTGCTCTGCGCCTTTTCTACAAGAAATTCACCAAAAAAGCTTGAATATTTATCGGAATCAAAGCTTGGGTTTTTAATCCTGGTAAAGCCATGTCACATATGGTGTTTCAGAGCGTTGTCGCTCCCAAACCCTTATCTCCTCTCAAACCCTG
>89690593213
GAAATTGAAGAGAGAGAGAAAGTGGTGAGACAGATGTGGGATGTGTACGGACGCTCCGGTGGCGTTAAGGTTCCTCGGTTCTGGCGAGAAGCTTTCGAAGCGGCGTATGAGTTTCTCATCAGTGATTCCGCCGCCGTTCGAAATGCTGCCGTTTCCGATATCGCAAAGTTGTCTCTTGTTCGTTTTGTTAAGTCAGAGTCTACTTCGGCCCAGCCCAATCTTCATTGACTTGTGAAGCCCATGAGGATCACATAAGATTTTAATTGTATATAGGATTAAATATTAAATACCGAATATGTA
>8971089231648
GCTGGGATATTCTTAGGACCCTCGGCTTTGGGACAAAACATTGATTTAGTAAAAAAATTATTCAACACAAGAAGCTATTTCATAATAGAATCATTTGAGGCAATATCCTTCATGTTCATCTCATACATAAGCACGGCTCAAGTGGACATGGGAGTTATAAAGCGAGGAGGCAAGCTAGCAATCATCAATGGATTATCTCTTTTTCTGTTTCCTTACGTGGTGGGCGCCATAGCATGTACAGTAATCACGAGCAACATCCGTGGAACCGTGGCGAAAAATAATCCCGAGCAGCTCCACAAT
>8981514413903
GTTGCAGCAAGGTGTAGAGAGAGGCTTCACAAGCTGGTGCAAGAAGAACTAAGTTCAGATATGGAAGATGAAGAAGAATGGAAAACGACGATGGAGCGTAGCTTCACACGCATGGATAAGGAAGTTGTATCGTGGGGTGATTCCGTCGTGACTGCAAATTGCAAGTGTGATCTACAAACACCGGCTTGTGATTCCGTCGGATCAACCGCTGTTGTCTCAGTCATTACGCCAGATAAGATCGTTGTCGCCAATTGTGGCGATTCCAGAGCAGTTCTCTGCCGCAATGGGAAACCAGTCCCT
>8991405012930
gtctctctctattcttcggaatttctcttttgtctcccccttttgattgctttggattttgattgcatgctatttgattggacggatctctaaagattaacgtaattttcgagaaattgccgattgatatctggaaattcgaattcgatttcgtgattggtacaactaatttgatgaaattttgtgaatttcgagtatcggaattggatcgagttgaattgtctgattcgtagtattgcggaggctcgattcgatgttttcttgggtttttcatatcaatcatggtgatgagttagaggt
>900444311439
GATTCATCAGTTTAGATTGTGGGTTATCCCCCAATGAACCTCCTTACGTCGATGCTGCAACCGACTTAACATACACAACGGACAATGATTTCGTGCAGAGCGGTAAAACTGGTACAATCGATAAGGAATTGGAGTCAACCTACAACAAACCAATTTTACAGCTTAGGTACTTCCCCGAAGGAGTCCGAAACTGTTATACCTTGAACGTCACGCTCGGCACAAACTACCTGATCAGAGCCAGTTTCGTGTATGGTAACTACGATGGTCTTAATAAAGAACTCGAGTTTGACCTTTACCTTG
>901128846762
GGGTAACGCGGTGATGAGATCAGCGGCTAGAAAGAACGCTAGCGAACAGATTGAGCTTGTGATGGACTCAGATGTAAATGCAAGTGCTGGTGGGTCTGATCCTCTGATGAGATCAGCATCAAAATCAAGAACAAAACTTGTGATCCAGAGAGTGATACGTACAATCATGATGGTCATCGTCATTGCGGCGTTAAACGTTCCCATTTACATGATGTTGCTGTTCAAGGATTGGATTGAGCAGGAGTGATCAACTAAAGATAAATCTTATTGACATGAAATTTTGGATTACGCAAACTATCA
>902521011423
gtaagaattttttttgctcttatgtttgattatatatagaatggcattttttttgccctcaagtttctaataattttagggtcaccgtcaacactagctcaatgagtcgaattagcatgattctatagattcattgtctgtctagtattattgtgtttgccaatactggaaatagcgtgcaagtacacatacatttacaatgagtatgcatgtccggcagacatgtttttaggtgataccttcctctaccatcgtttaagatagcgggttaagtaattagttggatgcatccaaggctta
>903512837013
GAAATGGGGATTTGAGAAATTGGCGTATAGAGATGTGAAGAAAGTACCACGACGGGATAGGAAGTATGCGGTTCAACCGCGGAACGTATTTGCGACAGGGGTTCACATGTCTCAGCATCTACAAGGGAAGACGTATCACAGAGCGGAAGGGAAAATACGCTATTTTCACTACCATGGTTCAATCTCGCAGCGTCGTGAGCCTTGTCGTCATCTTTATAACGGTACCCGTATCGTTCATGAGAACAATCCTTACGTGCTTGATACCACAATGCGTGATATTGGTCTCGCGGTGAAGACGTT
>9041195813583
ACCAAGAAGCAGAGAAAAGAAACATTAAAGCAGAGAAAAAACAAAGACAAATAATCTCCATTTGCTTTCTTCTCCATCTTCTTCTAATTTTCTTCAAGTTTTATCAATGGCTGGTGTTACTGGAATCTTAAAGCTTGAAGCTTGGAGCATCTTGTGAAGAAGATTAACTAGTTTCTTGTATTTTTCTTTTCTGGGGTTTTGAGTTTTTTTTTCTCTTCCTTATTACCGGAAGTAATGGCATGTCGGAGTATGATCGCTTTTAGTTTAGATCCTGAAAGAAAACAAAGTGGAGGACTTAGG
>9052654557
GATTGAATGTTTATTTGGCAGTGAATGGAAGAGATAGAGAGGAGCATGGGTCTCTGTGAAGAAGATAACGTAGAGAGAGTTATTATGTTTGATTCTGAAGCGTGACGTCACTCAGAAACCGTGAATCAAGGATCTTTCTTCCACTCCTTTCTCTGATTTTGACTTTCTCTCCTCTCTCTATATATAAGCTCAACATCAATATGTCTACGGCTTCTTCTTGGATTCAACAACCTCCTTTTAGATACTTACCGGATCGTGGCGGTTTCTCTAAGCCAAGCTCTCGCAGCGCGCGGCAGTTTT
>9061214635163
GAGTGGCCATGGGGATTACTGGACTTGTGGCCAGACCAACCGCTAGTATCCTTGAGGTAACTGGAAAAACCGCACAGAGTATAAGAAACCGAAGCAGGATTCATAACATAAGATCCCAAAGGCATAGGCTTCGTCTTCCGAGGCCTCTGAGTAGAGAACAACCTCTCAGGCCTTACTCATGGGAAGAAGCGGTCGGGACAGCAGTACTTATGGAGGTTGGAGATTCCCTGAAGTTCAAGGGCGAGAAGCTGGTGAAGTGCAAAGCCCTGAAACAAGAAGGAGCTTTCGTTGTAATCACAG
>9071017828878
GTGGAGGAGACGATGGAACGTATGAAGAAATGGGGAGGGAGTGAGACGACATCCAAGGATATACTTGCGTGATTGATGTTTTTTTTTTGTTAAGCTTAGTAGTGACTTTTTGTTTGTCTTTCATTGGTTTGGGCACCAAATTGTTCTATTTAGAGTTTTAGATTGTAGGAAACTGTTCCATCAGTTATGTTTTGTTACTTACTTCCAAAAGGAAAAATTGCATTACAAATGTTAGTTACTTTTCCTCATGTAACCCAAATGTATCAAAAAAATTTGTAACCCAAATAAAATTCCAGATGC
>908151182715
gtaacatgtaacatctggattcttcagctttaatgctttcgtcttgtagaaaatttggattgcctggtcaaaccgacctatcttgaaacactcattcaccatgatatttagcgtatattcacccatatttttcatttcctcgctatacaaaacctcgtcgaataaggaccaagcttcttttttcttaccatacttgagaaaaagggccaaaagctagtgcgttaatagcggattcaatgattaataactaaatctaagatagattttcagggaaatatatatatatatatatatatatat
>90938012537
AACGTTCCACAGAATTCTCCACAACTCTGAGAAGAAACATCATGAATCCGTCGTTTTTAAGACCAAAACTCATCTAATCTTCAACAAAAGACTATCAAAAGAAGAAACAGAGCAAATTTCATTCTCTCAGAACAAATATATACATATTAATCAGAATCAGGAAAAGTGAAGAAGCGAAAGAGAGAAGAAGATCGGATGGGAGTGGATTACTACAAAGTCCTCCAAGTCGATCGCAGCGCAAGCGACGATGATCTCAAGAAAGCTTATCGTAAACTTGCCATGAAATGGCATCCCGACAAA
>910308331782
ATGAGACCAGCCGTTTGCTCTGGTCTAGACCATGGGCTAGAGGACTGGCTGATTCACCACCACAAGATCCACATAAACCAACCATCTTCGGCTTAAAACCATGGTCACCATCACAACGCCTGATTTTCAGAATGTTACCAAAAAACGTTCCAATCCCGCCATCGGGACCAAGCCGAAAAGAAACTCCTCCATCTCCGCCTAGATCCGTATGATACTCGTTAAACTTGCTGTAGTAAGGATCGCTTATTTATAATTCAATTCTACATGTTGTAAAATTTGGTATGTGAATCTGATGCAAAG
>911451636025
ATGTCAGTAGCTTGTGGACTAGAATGTGTCTTCTGTGTAGGATTCAGTAGATGGGCATGGAAACGATGCACACACGTAGGCTCAGACGATAGCGCCACGTGGACATCAGCAACACCGGAAGAATTCGAACCAATCCCAAGAATCAGCCGAGTAATCCTCGCCGTCTACGAACCCGATCTCAGAAACCCTAAAATCTCACCTTCGTTAGGAACTTTCGATCTAAACCCTGAATGGGTCATCAAACGTGTGACACACGAAAAAACCCAAGGAAGATCTCCACCGTACATTATCTACATAGAT
>912333012458
GACCAAAAACTTCAGGGCCTGTATGTTATCCAGAAGGGACGCGTAAAAATATCTTTCTGTACAGAGGTGTTGGAGAGTCAAAATGTTTCAAGCCTTACAACTGGAATCACTAACGAGTATGACAATCTTGAAATCGGAACAGAAGTCTCCATAGAAAAGCATGAAGGAAGTTACTTTGGTGAATGGGCTCTTCTTGGCGAACTCAAAGATTCCTTAAGTGTGGTTGCAGTTGGCGAAGTGGTTTGTGTGGTTTTAACAAAAGAAAATTTCGAGTCAGCGGTCGGCCCTCTGACCAATATT
>913104009794
GTAACTCTTGTTGAGCTTTCAAGACCTTCTACATCACTACCAGATATCTTAAGCGGTATAGGAAGCTCGGTGATTGGAGTTGACAGAACATTAAAAGGACTGCTCGACGAATTAACAATCACCGAGGGAGTTCAAGCTCGTATGGACGGAATCATGTTTCAGCAACTTGGCCGAGATTCTTTAGCAACTCCCATCATTGATATGCTTAAAGATTACCTCAGCTCTCTCAGATGATTCCGACACTAGTACTGAATCTCATTTGAATGAAACTAAAGAAACCGATGAAACATCTTTAAAGTC
>914221440167
ATATCATATTCCTCGGGCGTTCTTAAAACCATCTGGAAATTTATTGGTGGTATTTGAAGAGGAAGGTGGTGATCCTCTTGGGATATCTTTGAATACAATATCGGTTGTTGGTTCGAGTCAAGCTCAATCTCAATTCTCCTGAAGATTATTTTTTTAAAAATGGTTTTTGGGTAATTGGGGGTGTTTTATAAACCAAACAATACATTATATTGAAATGATACAATACACAAATTGAATGAAATATACAGGTTTCATAAATCTTAGTGTCACATGTAAAGAAACTTCAGATATATCAGTTTC
>91512102308
gtaagtagccttaagtataagccttaattccatagcacactcttcttaatttcatagcgccaaaaaaaataaaataaaaaaaccaagtttcacccctgttaaaatgctagatactaagtcttttactgatacagcataaaatagagaccaccactagcatgttctggcacttagaactctacagtgatactatgaaagtctgtgactattgaagtctttgcattcttggtttagaggagaagtttgttaacatcaattaggaaatataccctcatggttgtctccacaaatcaggcaaat
>916267437600
GTTAGCTGCGAAACAAGATGCTGTTACAGTCATAGAAGTCTTATGCGTACACGACTCCGATTTCAAAATCTGAACGGAATATAAACTCTCGACGACGAAAATCTCAAAAACCCCAAAATCTCCTCCAACTCCGAGTTATGGCTACATGTTCCCTCTTACCACCACCGTCTTTTTCTCCGCGCCGGCGATTCTGTAGTTTTTCTCACAATCGCCGGTCTCTACCTTCAATATTCAGTTTCAACAAAGAGCGTGTCTCACGAAGAGTCTTCTGTAGCTCCAAAGAGAACGATATAAACAGAG
>917165118848
GTATCATTGAGCCTGCTTGAGCTTAGAACTACTCCAGAAACATCAGACTCGGCAGCACAAACCGCGGTTGTGCCTTTGCCTCTCCCATCTCCATCGCCACAACAGCCTACTGAAACTCACTCAGTTGAGAAGGAGGATGTCTCTGCAATCAAAGCTGGTCTCAGAAAAGTCAAGATTTTCACAGAGTTTGTTTCTACAAGGAAAGCCAAGAAGGCTTGCAGGGAAGAAGAAGGCAGATTCTCAAGCTTTGAATCATCAGAATCGCTTGATGATTTCGAGACAGATTTTGATGAAGGCAAA
>918975422518
GGTCCAGGACTCTGGTAAGAAGTCTCCTGACAGCAGTGAGCCAGACATACAGGAGCTTTCATTTACAGAGTTGAGAGACAAACTACTTGCCCTTGATCCTCTCAATGACGTTCACGTTGCAAAAGTAAATCAAGCTGAGGCAGAGTTTTGGAAAAAATCAGAAGGATATAGAGTAGGGTGGAGTGATGAAATTCTGGGCTTTGACTGTGGTGGTCAGCAGTGGGTGTCAGAATCTTGTTTTCCTGCTGGAACCCTCGCCAACCCTAGCATGAAAGACCTTGAATACATAGAAGAGCTGAA
>919108884575
gtacatctctttatttatcgacactttagcaagtcttttagtttgatttttatgctggtaattgcatctcacttattttgcattcaccatgatagtatttacgacgacaagatcttctttatgtgcaatttccatcataaaaacggttaaatatattgcataaaaaggaaacttttttgaataagttttagtagatccttaaccgtaaaatacggttactttttctgctatacctgaaacttaatgtgtaggatgatgtatattttttttattacaacgtaaaacaaaataacgcattat
>920389938275
ACCATGAGATGTGCGGATTTTGTGGTGAAAGAGCCGATGGTGATTGGACATGAATGTGCTGGGATCATTGAAGAAGTAGGTGAAGAAGTGAAACATTTAGTGGTTGGTGACCGTGTAGCTCTTGAACCTGGGATTAGTTGTTGGAGATGCAATCTCTGCAGGGAAGGACGATACAACCTTTGTCCAGAAATGAAGTTCTTTGCAACTCCACCGGTTCATGGCTCTTTAGCTAACCAAGTGGTACACCCTGCGGACCTATGCTTCAAATTGCCTGAGAATGTGAGTTTGGAGGAAGGAGCA
>921730210237
GAAAATGGCGGAGCATGGTTACATAAGAAACGCAAAGAAATGCAAAGAGAAATTCGAGAACGTTTACAAATACCACAAACGAACCAAAGAAGGTCGTACCGGAAAATCCGAAGGCAAAACTTATCGCTTCTTTGATCAATTAGAAGCTCTCGAGTCTCAATCTACAACCTCACTCCACCATCATCAACAACAAACGCCTCTTCGACCACAGCAAAACAACAACAACAACAACAACAACAACAACAACAGCTCCATATTTTCAACTCCTCCTCCGGTAACGACAGTTATGCCGACGCTTCC
>922393812810
GCTCATGTGAGAGGTTATCAGTTTAGGAAAAACTACAGAAAGATAATTTGGTCAGTGGGGGTATTAGAGAAGGTGATATTACGTTGGAGACGGAAAGGAGCTGGTTTGCGCGGGTTTAAGTCAGAAGCACTTGTTGAGAAGATGCAAGACGGAACAGAGAAAGAAGAAGATGATGATTTTTTCAAACAAGGAAGAAAGCAAACAGAGGATAGGCTACAAAAAGCTCTTGCAAGAGTGAAATCCATGGTTCAATATCCTGAAGCTAGAGATCAATACCGTAGATTGCTAAATGTTGTCAAC
>92311223913
GATTGTGAAAATGGTGAGTCTGATGCAATGAAGGCGACGTTGATCGGACCGATGATTCCATCGGCTTATCTTGATGATCGGATGGAAGATGATAAAGACTATGGTGCGAGTCTGTTGAAACCGATATCGAAGGAGTGTATGGAGTGGCTTGAGACTAAGCAGGCTCAGTCAGTAGCATTTGTTTCGTTTGGTTCGTTTGGGATTCTCTTTGAGAAGCAACTTGCAGAGGTAGCTATTGCGCTACAAGAATCGGATTTGAACTTCTTGTGGGTGATTAAAGAAGCTCATATAGCGAAATTG
>9243316262
AGTATGTTGTATTCTCCGATGGGCGAGCTTCTGATTCTTCAACCAGATGAGACATTCTCCCCCGGGCATGAACTTCTTCCTTCCGGAAACGGTTTATACCTTCTAACTAGTGATTTTGAATCGCCGGATATTGAAGATTCGGATGAGGAGCGGTTAAGAGCCGCGCAGACGGTTTTCTTGAACACCCCGCATCCTCTCGACATTCTCAGCGACAGATCGGCTTATGGGTCCAGCGGAACAATCCAAAGAGACCATGATATGAACTCGTATCTGAAAGCGGTTAGGAGTGTAATAAGAAAG
>92568910358
AACATTCCTTCGATTTACGTTTATTGACAAATGACGAACACGGCGGCGACAACGGAGGCGAAGATGGCGACAGAGCCACCAAAGATAGTGTGGAACGAAGGCAAAAGGCGATTCGAGACGGAGGATCACGAAGCTTTCATAGAATACAAGATGAGAAACAACGGTAAAGTGATGGATCTGGTTCATACTTACGTTCCTTCATTCAAACGAGGATTAGGTTTAGCTTCTCATCTCTGCGTCGCCGCTTTCGAACACGCCTCTTCTCACTCCATCTCCATCATCCCTTCTTGCTCCTACGTT
>9261469914826
GTCAACCAATTTAGATTCATGGAGCTCAGAGCAATTGAAAATGATGATATATGGAGGAAACAACAGGGCACAAGTCTTTTTCAAACAGTACGGATGGAGCGATGGAGGTAAAACCGAGGCTAAGTATACCTCAAGAGCTGCTGATTTGTATAAACAGATACTTGCTAAAGAAGTTGCTAAAAGCAAGGCTGAGGAAGAATTGGATTTGCCTCCATCTCCTCCTGATTCAACACAAGTGCCTAATGGACTCTCCAGCATCAAAACCAGTGAAGCTCTTAAAGAGAGTAATACTCTAAAGCA
>927104233953
CTTAATTGGATTGCCTTCATCAGAATCTTTCTCCCTTGAGAGTTCTAGGAGATCTTCAACAGGTTCGACAATACATTTATATACACACATGCAAATATTTATGCACGTATGTTTCTGCTCATACACACGTTAACAAGTTCATTTATAATCATGAATCTAATTATGGATCAAAAGTGTGTTTGATTTATACATTATCTTTAGATTGATGAACTTTTTTTTGGTCAAAGATTGAAGCAATTCTATATGCTTAATTCTCTAGGTTATTTTTATTTTTTCAATAATACTTTCTACGTACATAAC
>9286522627
gtttttttttttttatctctcgtgattggcttagatcgaatttttgtttggattcattggtctgggattagattttggtgataggtgccactggaattcgagttcttatttgcattttattccgaaaagggatgactttcaagcttcaatatagaaaaattaccaaatttagacccaagttaggtgaattcagaacaaattgattggcttctttgttggaatcaagaatttgtttttacatggtaggctctagcgtaagagttagataagctatgcttaattgatgtattgtgatctcat
>929861717610
GATTGAAGCCATCACAGACAATAACGTTAGTGAAGAAGGTGAAATACGGAGATTACGCCGTGGAAGCTGCGTGGCCACTAGGAAGCGCCATAGAAGCAGTATCCTCACCATGAGGAAGGCAATTTTGGGTATTTGCACTAAACCTCTTATTCTTTTAGTTTCTCCCAAAATCACCCCAAGCTTTTTTTGCCTTACCTCAAATTTTTTTTATCGTCAACATCTTCCTTACTATCAATTTTTGTTACAATAATCATCTAGAGAAAAGAGTTTCAATTCTTAATATACCTATAATTTTATTTT
>930670013976
ATAAAACATAAAAACTATATATTATAAATTAAAAACACTTCTTTTTCATAAAAGCGACTACACGGTTTTCATTTCTTTGTCGTAAAAATCCCATTTCCAGCTTTAAAAATTTCACGCTTTGTTTTTGTTTATAGTTTCTTGTATGAATTTTATTGATTGGTGTTGTGGTTTGGTTTACTTTTAATTTCGAATTTTTTATAACTAAACCGGCGACGATGCCGACACCAGTAACCACGGCGAGACAATGTTTAACGGAAGAAACAGCGCGTGCATTAGACGACGCAGTCTCCGTCGCGCGTC
>931104643011
GTTAGTTGGTGTCCCTTTGAAGGAGACCTTGACATTGTGCCACAAAGTTTCAAAGATAATCTACTACTTGGAAGGTCCAGAACAAAACTGATTGGTCCAAAAGTAGTAGAATGGCACTTCCCAGATCGATGCATGAAGCAGTTTGGGCTGTGCCAAGTTATCCCCGGAGAAGTTCCTCCCAGGAAAAACGAGAAAAACCATGATGAAGACTTACTGGAAGACATGAACACAGCAGATGAGGAATGGATGAGACGAAGGGAAAACATCGTGGAGAATGGAGGAGGTAACGGTGATGAAAGT
>932154654378
GGCATGATAAATGAAATGTTTTACCATAGTAATGGTGTACCATCAGATTTTCAGAGGTCATCTCTTTCTACCAGAAATCAATCATCACTGCAGCATTATGGCGACCTCTATGCTGATGATTCAAGATATTTCGTTCCTTTTCACTTATCAAATCAGCAGTATCCAACCCCTGAAGATATTCATCTTTCTCCGGAGTTTCACATGTTTCAGGCGAACTCTAGACATTTTGATAGGCATGTGAATGAGAGAAACAGTAGTGAGATTGATAATATGATGCGCGCTAGGGGAAATTCTGTCTTA
>933134869527
AGCGAAGAAGATGAAGATATCTCTGAACAGAAACCTCGGGCAAAAGATAAAGCAGCCAGTGGACAACAATCTGTTGGCAGCATTTCTTCTCGGAGCTCCCAAGCTAGAAAGCTTCAACCCAACAGGAACATGTCTTCTTCTATTACTCCGCGGAGTGCAGCATCGGTTCCAAAACCATCAGGTAAAGTTTCAAACACCTCTTCTGGGAGGCGAAGATCAGACAAGTCGCTCGCACAATCTGTTCCAAATTTTTCTGAACTTATAAAGGAAAACACGAAACCATCTTCTTTAGCTGTCAAA
>9341142311557
gtaatatactctggacgaatgttctctacttgtgattttgtttcgctaatgaacctctgtgatttgtgcattttcctgggaagatcgagtgattattctctatgattctatgaatcgtgattatcttacactgatgatcttagcttgtgattcttcgacttacaagagaattttggatgtattgattcgacctatttgtttgaatgtttagtagtcatcgttatgtgtttctcttactcttcgaagaaatttgtttaaacttatcgttcatcggtagtaatgtttctatcttccgtagtt
>9351576415946
GGGATGCTGGTGAGGGACTTGAACTTGCAGGCAGGGAACGATCTTAGCGGAGTGCCTACGGACATGTTGTCTCTTAATTCGACGGTCAGGATATATTACCGTAACCCATCAACTTTCTTTGCCGTCCACGTCACTGCTTCTCCTCTTCTCCTTCACTACTCCAACCTCCTACTATCCTCCGGTGAGATGAACAAGTTCACGGTTGGTAGAAATGGCGAAACGAACGTAGTGACGGTGGTGCAAGGCCATCAGATTCCCCTCTACGGTGGTGTTTCTTTCCATCTTGATACACTCTCCCTG
>936132367792
TGATTGTATGTACTCTCCAAGCGTCATCAAGATATCACGTCACAACCATCGTATCTCCTACACTTTTTCTCTACGATCATGTGAATGGTCTTGTGGAGTTTTTCATCAAATTATTGACGGTGATTATGGTGCATATACTTGTGATAAGTGTGGTCATTATGCTGTTCATTCGAGATGTGCTCTAGAGAAAAATGTGTGGGATGGAAAAGATCTCGAAGGTTTACCAGACAAAGATGATATTACACAAGATGTTGGATCATTCAATATAATATCTAAGGAAGTGATACTTCATTTTCTCCA
>9371103037132
ATGCATACTTCATCAAGAGTAGCTATCATAGGTGCGGGTGTTAGCGGTTTAGCTGCCGCTAAGCACTTAGCACGTCACCATCCACAAGTCTTTGAAGCCTCTGATTCGATTGGAGGTGTTTGGAGAAAATGTACGTATGAAACAACTAAGCTCCAGTCGGTTCGAGTAAGCTATGAGCTCTCCGATTTCCTTTGGCCGAACAGAGGCGAAAGCAGCTTCCCAACTTATGTCGATGTATTGGATTATTTGGAGGCTTATGCAAAGCATTTTAACCTTGTAAAGTTTATAAAATTCAACTCC
>938675679
gttcgtctccttcgctttaaaattctggtgatagttacttagctataatgcatggtagaccaggcttttaatttgaaggagagggagtttcatgtctaggaaacgatcaaaagttggatgctttgaaattatacttggcttgttatcttttggattgaggttgatcctttttatagttgtttggagaagttggtttttattcatgcaattgaatcttggaatgtattcatggatgcttaaaatatagagtcttgagtgttgagggttttcacatgatttctctgctctgtgttcttatat
>939178126074
GAAGTGGTTTTTGATGCCCTTCAACAACATTTGGGGGTTTCATTTCAATCGCATTTCTAGGGTTTCTTTCTCTACGATTCAATAGATTCGGACGAATTGGGGGATTCTGACCAGAGAGAAGCTATGGAGGAAAACGAAGAGGAAGAAGAATTGCGGCCAACGGCGCTATACACGGTCGGTGGTTCAGACGAATTTACCTTTGTTTCTCCCGATGGGCTCTCCGGTCAATACACGGGCCCTGATCACGACGGCGTAGTTCTTCAGACTGAAAATCCGGCGCCGACTAACTGTCTTGCTTAC
>940115743492
GAACCACTATCGGCTTCTTGGTCATTCTGCTTGCCATTAGCTGTATAGAACATAAAATGAAGAACACCAAGGACACCGAGCTCCGACAACAATTCTTCGAGCAAAATGGTGGCGGCATGTTGATGCAGCGACTCTCAGGAGCAGGGCCATCAAATGTTGATGTCAAAATCTTCACTGAGGAAGGAATGAAGGAAGCAACTGATGGTTATGATGAGAACAGAATCTTGGGCCAGGGAGGCCAAGGAACAGTCTACAAAGGTATATTACCGGACAACTCCATAGTTGCTATAAAGAAAGCTC
>94164696123
gtattaatcatattcttttgtttctctaatcagaaacaattaaacttttaaaatgttagtatattcttaggtagaatacgtggctgttattagttggatgcagtatacatatggaaataggaaaaaatgtacggagttagtttgtttaatatttttccttttctagatttttttctctaattgtgattttttctttatcatccaattaattgaatttttcaaaattattattcaaaaaaaaaattacgatggtaaaaaaaacaatgaattttaaagttattaaaatcacggaaaacaatt
>94240689533
CTTGACATGTCAAACCGTGTGATTGGAGCTGAAATTCTCTCATTAGCAGAAGGAGATGTGGCTCCTGAAGATCTAGTCTTCCACAAGTTCTATGTGAACAAGATGACCAGTACGAAGCAGTCAAAGAAAAAGAAGAAGAAGAAGCTACCTGAAGAAGAAGCTGCTGAAGAACTTTACGATGTGAATGATGGAGATGGTGGAGAAAACTACGATAGTGATGTTGAATTCGAGGCTGGTGATGAGAGTGACAATGAGGAGATTGAGAATATGCTGGATGATGTTGATGATAATGCTGTGGAA
>943589440440
GCTGATCACTTGAGACATGAAACATTGCAACAAATGTATCGGATATTGACAACGCGACAAGCGGCTCGAGGATTATTAGCTCTTGGTGAGTATTTTCAACGGCTTAGAGCCTTGAGCTCAAGTTGGGCAACTCGACATCGTGAACCAACGTAGGTTTGAGTTATTTTGTAACAACCAAATGAAGAAAATGGAAAGACCTCAAAAAATGAAGAATGAGTGCATCTGAAAACAGAGGACTACTCTGAATAAATAGAGGGGTTGCTGCTGATATTTATTTTTACTCTGCGGCGGAATTAGAAA
>94444851707
gtaagtatcattaccagcctttcgttatttcttgatataatgtttccccttgtgtgaatccttagtaaaaacgaattggcatgtagcttctttctattagtgtgcttcgatggttgttaagttttttgtttacagtctcaattggttctggttcagccgtgcagccgtgctagctcccaatatatttcgaaagtcttgtagacaatatatatgttaatagcttagtcatgattagaaatcttccagagacaaagtatggttgacgtagacaattgtagaacgataacaaacagttacctt
>945269811829
TTATCTTAAGCGGATTCAACCCGTCAAGATATTTCATGAACATGTACTTCAGCCAAAGGTTATAAAAAAAACAGCCACATCAGTGGAATCCTTAGGGCTTTTGCACTGCACATACATCATTAAAGTAAGGAACAAGAAGATTGAGAGAGTAATGATTTTCCCTTTTTTACCCGTAACAGATCATCGTAATGCTCAGTTTCTGGTACAACTTCAAAAGGCTACTTAATAGACCAGTAACATTTTCTAAACATGACCCCTCTTAGCAAGTGCTCTGTTAAATGTAGTGGTTTTTTTGGCATC
>9461352813187
ATCACTTGGTGTCCATATGAAAGATTTGAGAACTTGATTCCACCACACATTAAAGCCAAGCTGATTCTAGGAAGATCGAAAACGACTCTTGTATGCTTTGAGAAAATAGAGTTACATTTTCCAGATAGGTGTCTGAGGCAGTTTGGGAAACGCCAGCCGATACCTCTGAAAGTAAAACGCCGCGACAGAAAGAACCGTCGGCTTGATGACTTGGACACGTCAATGAGTCTAGCGTGTGAGGAATGGGCTGAACGTGGGGATCACATCGTGGACAGTCCTGGAGGTGGCAATGTGGTGGAT
>9471575238181
GTAGCAGAAGGAGCAACCGCTCTGTACATGGACCAATTGAGAGGAATCCAATACATTTCAGACCGAGGAGCACAACAACTCTCTGTAGATATTGAGTACTTGAGCAATGTGCTTTCGGCTCTGTCCATGCCAATTCCGCCAGTTCTTGCAACTTTTCAGACGTGTTTGGCTACACCGAGAGGTGAGCTCAAAGATGTGATGAAATCAGAAGCTGGTAATGAACTCGACTGCCCTACAGCTAATCTTGTTTGTAAGATGCGTCGTATCAGTTTCGATTAGTCTCAAATCTACTTGGGTTTC
>9481433233917
GTTTCTTCAAGAAGATCATCACTCAACTTCTCTCTCTTCTTCTAAGCTTCTCTTTAACTTCATCTCTCTCACTTTCTCCTTTCTTTCTGAGATATAGAGAGAGAAAGAGAACAAAAAAAATATCAAATCTTTCAGACACCCTTTTGACTTCTTTGCCTAAAGAATCTCTCTGCTTTCTCTTCTCCTTAGAGAAAATCATTTTAAATTCCTAAGCAAAACCCTCAGGAGAAAAAAAAAACAAAAGAATAGTCATCATCATCATCACCATCATCATCCTTATCATCATCAACAACTTCAGTG
>9491556227305
AACAAAGCTGAAGCAAACGGAGGTAGACTGCGAGTTCTTACGGAGATGCTGCGAGAATCTAACGGAAGAGAACCGTCGGCTACAAAAAGAAGTAACGGAATTGAGAGCACTTAAGCTCTCTCCTCAGTTCTACATGCACATGAGCCCACCCACTACTTTGACCATGTGCCCTTCATGTGAACACGTGTCGGTCCCGCCACCACAACCTCAGGCTGCTACGTCAGCGCACCACCGGTCGTTGCCGGTCAATGCGTGGGCTCCTGCGACGAGGATATCTCACGGCTTGACTTTTGACGCTCT
>950130798942
gtaaattttgttgtttgtgatatttgaacaacatgagtatccaaacagttatatatgtgtaagctgctcaaaatgtattatgttcatgatactatatagttttctatcatcaaagtggaggtattctttcggtgttaagatatcgcactggctgattttgtaatgaatggatgcattggtgttttgatgtctagcacatttagagtatagtttatggactttaaggtctttaggattagagtatagttttgactaaaggttcacaaattcgaaatttatatcttccttttgtggcaattt
>9511405336575
GTTTTGGACTCTGGTCAATCAAGAAGCTGGTGGAGAGGTATTTTTGGTTGGGGACTTTTGGTGTACTTGTGTTCGATTTTGTTGCACTTTTATATGTTTGTTAACTTTTGTTGTATTTTGTAAGTCAAAATTTTTGGTTTATTGTGGGCAAAGTTGGTGGTGGTTTTTATGGGAGGTCAGGGAATAAAGGGGCTCACACAAATGGAGTTGATATTTTTTTTTCTTTGGGCGTCGGATTGTATAGAACGATTAAATGCTACTGTTGGTATAGTGCTTTTGCTTGTTTGGAATTTGTTATAG
>9521195011995
gtttgcgctttcctaattttctttttctttaataaaagattttaaattttataagattttttttcttgtgtttctttttttagattttttttttgttttgatactaaatctatgtaaaaaatgtatatggaaaactaaccggattttggaaccaggttcggtcgttagcgatttcaaaaattcaacttgttttcatatctttatatagatttggtatcgaaggtttttgttcggacttttaagagtttttttttttttttttttttgttttgtttgatactaaatttacataaagatata
>953449510086
AAACTTGCGACTTTTTAACAATCGACCGACTTATCAAAATTAGGGATTGTTTTATATATAAAGAGAGACGCATCTCTTTATTTCATTCATCGCTTCTCCAAAATTTTCTTCAAAGAACAAATCTCCCAAATCTAAAATCTTTCTCTTCTCTCTTCGTTTCCATAACCATGTCTGCGAAGAAGATTGTGTTGAAGAGTTCCGATGGTGAATCTTTCGAGGTTGAGGAGGCGGTGGCTCTCGAGTCACAAACCATAGCGCATATGGTTGAAGACGACTGCGTCGACAACGGAGTCCCTCTTC
>9541170226353
GGTACGGGAACTGTATTAGGTATATCGTTAGATATGTGTGAGATCAAAGAGGAGTTATATATAAGTGAGAAAACTTTTGAAGAGATGCGGAACCTCGTATATCTAAAATTCTATATGAGTAGTCCTATAGATGATAAAATGAAAGTCAAGTTGCAGTTACCAGAAGAAGGGCTAAGCTATCTACCGCAATTGAGGTTATTACACTGGGATGCATATCCTCTTGAGTTTTTCCCTTCTAGCTTTCGACCCGAATGTCTTGTCGAACTCAACATGTCTCATAGCAAGCTTAAGAAGCTATGG
>955118332711
gtcagctctctctccctctccttatgcatatttgcttttatttagttaatgtttaagccttgtattcctagatttttcttttgtaaacgtaattacaatctagagcatggctatctcctgtttttacttataaggtaatatatggaatttgccccttttcacccaataagcttgatcttccttctctgtatttttgcaaatggtctccttccttcaatatattagcctgtctgttccttgtccgaaatgttttccccccattttgatttttctacctaatgaatcacaattgggtattga
>95655910798
gttagattcgattttcccctctatcgctatttctctatgtttatcgtattcgcagattgtttatttcgagttcttgtcctgtgttggtctcctgatttgggattcaactttcttaaaattgattagaaatttcttaatttgacctattgttcttgaagaaatgttattcattttgttgttaacaaaagctagaagcttgatcttagacgcagtctagttttggttgctgtgtattcattttgcttatatcgagcaaatcattgttgtttgcttaagaacaagttataagaatgatgctga
>957794416049
ATTTGAGAATGCGGTTGTCAAGGCAGAGAGAGCTGCGATGCTTGATCAAACCAATCCTGAGGTTGTATCAGTTTTAAACAATGTGAAGATGGTTGTGCGGGCACGTACTCGTGGTAATGAGCTATTTAGTTCGGGGAGATTCTCGGAAGCGTGTGTAGCTTATGGAGACGGTCTCAAGCAAGATGACTCCAATTCGGTTTTGTACTGCAACAGAGCAGCGTGTTGGTATAAGCTCGGTTTGTGGGAGAAATCTGTTGAAGATTGTAACCATGCGCTCAAAAGCCAGCCTAGTTACATCAA
>958705451
CCCCATGTCCAAGGTGTGGCCACGACAAGGCATACTTCAAATCAATGCAGATTCGTTCAGCAGATGAGCCAGAATCAAGATTTTATAGATGCTTGAAGTGCGAGTTCACTTGGCGTGAGGAATGAACTGACTGATGATCATCTTCTCCGTCTCTTTGCCTCTGCCAATTTTGAAAGTTTCTACTTTTGCAACCTTCTTAGAGTTTGTTTTACCATTGCAAATTTAGCAGATCCTTTATGTACTCTGCTTCTTTCTGTCTCACAGCTCAATAGTTTCTGTTTCGATTAAATTTTGGAATGT
>959138873676
gtattttaattttatttttaggcttcgtgtacataatttagtttacctaatccttgacctttcctcagttattggctaatatttttttgttaatttccttaattggatatatagttctagaaaccagttaatatattatcattgggagatgtaacgggccgttgcaagatcacgttctgcctaaatcattgcacataatagtcagaacaaaagaaatgagcgcataatcttttcagctcgatcaaaaattatattatatattactctcgtaaccgtcggtccaacatgtttgacactcgt
>960608128333
ATGGTTGGGATTCGAAGTGGTTTGCCATTACCATCGTTAATGGAGATAGTAGCACAATTAGTGGTTTACTTCTTGATAGAAGATTACACTAACTACTGGATCCATAGATGGATGCATTGCAAATGGGGTTACGAGAAGATTCATCGAATCCATCATGAGTACACATCACCTATCGGATACGCATCGCCGTATGCGCATTGGGCCGAGATTTTGATTCTTGGGATTCCGACGTTTCTTGGACCGGCAATTGCTCCTGGCCATATAATGACGTTTTGGTTATGGATATCTTTACGACAATTC
>961324412867
gtatgtttatcagcagtcaacctttttgctctcagagatgttttgcttgtgcactctcaccatcatgaaacaacctaacttggtcatgttatatttcctagcactctaagtagagcaacgagatcagaaaaataagtaataatctcttttaatccatctcttgggcttcatatatgcccaatatgtgtttattttcaggaatgtgttccatgtttggttcttagctgactctggcaaaactgtgtatgttttggcaaattttaatggttcttctaagcatgattattttaatgaaatttc
>962102338282
GTAGTGAGCTTGGATGTGTTATTATCTGTGCTTGCCTCTGATCAGACTCATGTTGCTAAGGGAATCGCTCGACTGCTAATACCATCATACTTTCCATCACGAAAGAGAGCTGAGGAGGCATGCCAGCGATGTAGGACACTCATAAACAGAAACCCAAAGGCTGGTGCAAGATTTTGCGAATTTTTAGTATCTCTAGGAGCAACCGTTAAATCTGTACTGCACCTTGTTGGATTCTTCTTGAATTCAGTTTTGTCAGGTGATAAGCTATTGGAGAATCAGACTGAAGGCTTGCTTCGTGCT
>9631437827027
TGGTGACGTGGCCGCTTTACGCAGAGCAGAAGATAAGCGCCTTTGCGATGGTGGAGGAGTTGGGATTGGCGGTTCAGATACGGAAGTTCTTTAGAGGAGATATGTTGGTCGGAGGGATGGAGATAGTCACGACGGTGGATATAGAGAGAGCGGTCAGGTGTGTGATGGAGAATGATAGTGAGGTTAGGAATAGAGTGAAGGAGATGGCTGAGAAGTGTCACGTGGCGTCGATGGACGGTGGATCCTCGCAGGTGGCTTTGCAAAAGTTTATTCAAGACGTGACAGAGAATGTTGTCTGAT
>96453722714
GGAAATGGGAAGAATCTACGGAGATGAGGAGGAAGATGAAAGAGAGAAACTTGGTTAAAGAAGGAGGTTGCAGTTGGATAGAAGTGGGAGATAAAATTCATAAGTTCTACGTAGGTGATACAGCTCACCCGAATGCTCACCAAATATATGATGAATTGGATCGGTTAATTACAGAAATAAAACGCTGCGGATATGTTCCTGATACGGATCTTGTTCTTCACAAGCTAGAGGAGGAGAATGATGAGGCGGAGAAGGAGAGGTTACTATATCAGCACAGCGAGAAAATTGCGGTTGCGTTTG
>965734816477
AAATTATACTCGGGTCATTCTTTTGTCCACCGGGTTTTTCTTCAGAACTTGAGCGAAGGAGGTCGCGATATTGGAGAGATCTTTTCTAATGGCAGCGTTGGGAGAATCATCATCCTCAGAGATGGACAACGCGAAATCGCCGGAGATTCAACAATCTTCGCCAGTGCATCCGCCGGAGTATCAGAAGATCGCAACGACGACGGTGGAAAATGCGGCTTCCTGGATCGATGATGCGTTGCGTCAGGCGCTTGTTTACCAGAAGACGATCACGGAGACGGTGGATTCTACCATTGACGCCTC
>9661161112815
gtttgaccttcaatttactgtcttcttatgtgctctctgactttctcctcctcttatgacgagcgaagccattaacatatctatgttagtctgatgatccgattgtctacaaaatcatcatgttttcgattcacttcatcttgttaactaatgggcttcacgtattgtataatattagccttgtaatttggaaaagcatacaactttctgtaaattggattccgtaagaacaccaaaaaaaaaaaaagtaacctgggattctgattagaatttgtagcttattacaaataaattgccaag
>9671023237078
GATCACTTAAGTTTTTGTGTGTGTTTCTGGTTAGGTTGTACCCTGCAGATTTAATTGGGTAATCTATAGTTTCACAATGATGTTTTAATATTATAAGCTTTGTGTTTTTTTTTTACTCTCCAGTGTACATCAACAATGGCTACACCAATGGAAAACGAAAATCCGAATTTTGCTAGAACCGCAACATCGTTCCGAAACTTTGTTTCAAAAGATCCTGACTCTCAGTTTCCAGCAGAATCAGGAAGATACCATCTTTATATCTCTTATGCTTGTCCATGGGCTTCTAGATGTCTTGCAATC
>968924720366
GTAGTTATACTTTCTATTAATGGACTGTTGATTATGTTTCATCTGCCTCTTCACTTAAAGAAACAATGGTAGTCATACTTCACATACGTTATACAGTATACTCTGAGATGTGTTAATACTCTGTTTTATCTTACCTTTTACACTTTGAGCAACAATTGCAGCAATGTTGACCGTTGACTCTCAACACTGTTTCAGTTTCATACTCCTCTGCTTCTTCTCACTCCTCTGTTACTCTCTCTTGTTCAAGAAACTAAAGGACTCACATGTTGGCCGTGATTTGCTTCAGAGCCCTCCATCTCT
>96977743076
AAAATATTATTTAAATGTTAATGTTGTTCTCTCGAATCATTCCTTAAGAAAGATTTTCACTTTCCAATTTGCTTCACTGTCTTGTCGATTCTGCTTCTCCAAAAAATTTCTTCTTTAGTTCTGAGTTTTTCTCTGTTCTGAAAAACCCCAAATTTTGTTTTTTTTGGCCATTCAAAATTTCAGAAGAAGGCGATACAAAATCGTCTTTGAATTCTCTTTGTTTATGATCTGTTCAAGTAAAGGAACGGTCGTAATTGCTACTAGAAGCTCATTTCCCAGATTACTAAACCGGATTCAAAA
>9701225530215
TCTTCCCCAACCTTTGCTCTCTCTCTCTCTCCATCTCCCTCATACCTCCTTCTTCTTCTTGATCCATCATCTCTCTCTCTTTCTCTCTTCTCTCTGTTCCTAGTCCATCGATTTAACCTCTTTCAGATTCTCCTTCTTCTTTGACTTTTTTTGACACCGTAGTCTCTTTCCCCTTCCATCGATTTAGGGTTTCCGATTTTCAAAATCTCCTTTTTATTTGTTTCCTCTCCTTGTGCAATTCCCGTCTCGAATCCATCTTGACCTGGGGGTCTGATCCGATCTCCCTCTAATCATATCGTG
>971400914625
GTTCAGAGTGATTCAGAGGAGCTCCTGATAATCAAAACAAGGCAATCCCTTCTAGAACCTCTAACCGAGCATGTCAATGCAAATCACGAATACGAGTAAGCATTGTTCTATGACGTATTCTGCATATAAAAACATGAGTAATGCGAGTGTCTTGCCTTTTCTTTAGCAATCACACAAGCTAAGTTAATAAATATGGTTTACTTGTTACCTTTAGTGTGCCAGAAGTAATTGCGTTGCCCATCACTGGTGGGAGCGACAAGTATTTAGAATGGTTGAAAAACAGTACAAGGAACTGAGATC
>9721498319854
GTACATATATACACATACAAGTCTCTGTGAAATATGACATCTCAGCTAAAACGAACTTTAACCAAGAGATACGGTGTTCTTGAACTGTGGGAGATCATAGTGATTGCTCTCTTTGCAGCCTTCATAGTAATCCTTGTCCTTTCAGTTTGGCTCAGCTTCCGTAAAAAGTCCAAAAGATCTAATGCTACAACGCTTCCTGTAACTCAAAGCCCTCGCTTTACCGAAGAAATAAAAGAAATAAGTGTTGATCATGGTTCATCTAACAACAATGGTACTTCTTACCAAACTCTTGATGAGAAA
>973264725459
GTGATGCCGCAGCTACTGTTCTTCTTCGGTGGGAAGAACGAGAGGGAATCTCTCGATTGGGCAACAATCGTGGTGTACACTTGTGAGAACTCGTGTGACTCGAGCTTAAGTTACAAGGAAGAGTTTGTCTGGGTTCAACTATACAGTCAGACAACTTAGGATCCTCTATTTCCTTCCTGGCTGTTGCCTCCAAAGTTTTGTTCTTAACCGGATCGTACCGGACTTAAATATATTTGTAAACTTGGGTATGTTACTTGGTTTGTTTAAAGATTTTGTTGTGTCCATAGTAAACTTTATATA
>974942915564
gttagatattttctctctttagtgtctccgatcttcatcttcttatgattattgtagctgtttagggtttagattcttagttttagctctatattgactgtgattatcgcttattctttgctgttgttatactgcttttgattctctagctttagatccgtttactcgtcgatcaatattgttcctattgagtctgatgtataatcctctgattaattgatagcgtttagttttgatatcgtcttcgcatgttttttatcatgtcgatctgtatctgctctggttatagttgattctgat
>9751383525245
ATCTTGAAACGGGAGAAATCACTGCTGATATAGTCATGATTGACCAAGAGAAGGGTAGTACACCTGTTTCAGAACTTGTAGATGGGCAGATTACATCACAAGATGATGAGAGAGGTGAGGGAAGAAGATTGGCTCCAAGTGCTCTCGATAATCTTCAAACTGCTGAAGTGGTGACTAACGCGGATAACCAGTTGGAAGCTAGCAGTGGTATGACAACTGGTCCAGCTACAGAGAAGAAGAGAAAGCGAACGAAGGGCTCAAAAGATCACATCAAACAATCTACTGCTGCTGCTACTACAA
>9761184532809
GCTAACCCTCCCCAGTTTCACTCAAACTTGTTGTATATACAAAGATATAGGCGTCAATCTAAACTGGTTGGCGAAGCTGGCTACTTATTCACCAACATACTCTCTGCAGAGTCATTCATCTCAAATATTGATGCAAAATCCCTCTCCATGGATGAAGCTGACTTTGAAACTAAAATGAAATCTGCACATGCACGTCTTTCTGGTCCGGGAAGCCAGTCTTATCAAACGGATCACGGTGCTGCATTACCCACTGCTCATAATACTAAGAGGGAAAACATGCTTCTGCATACAAAATCAACT
>97742722741
AAAGGAGTATGAGAGACTACGTAGGCAGTGCAAACGGCTTCAAAAACACAATAACGGGACTCGTAAGTTATACAACGGCAGTGAAACTATCCAAGATGAGTATGATTGGCCTCGAGTTCAAGACACTGACAGTTCATGTTCTGATGAAGTTGTTAGTGCCCGTGAGTCTCTCTCTAGTGACGAAGACATTACTGAAGATATTGGGTATATGAGTGAGGTTTCATGTACAGTTGAGAGAGACGACGGTAGTAGTTCAAGACGAATCACCAATGCTACTATCTCTACACTTAATTCCGAGTC
>978776513639
gtgaggtttcttctgctctatatatgttcagtatgaggtgtgtatcttagtaaaacactagagtaggtattgctagcaggacgaaagttagtcgctctttctttgtgacattgtaaagttgcattatgtgaggttgcatgaatcttgaaacacatgatatttgtttcttttgtctttactttgttttcagagccactcataggcaacacatatatgctatttgctgttacaatcataaatatttggtttgttttctggaataagtgtcgtttctgttaatcatttggaactaattgacag
>9791087634288
GAAGTTTACATCGTGGGTGGACATATAAACCGTGAGAAATCAGACAAAGGGAACATTTTCACGATTCCTTCAAATGCATATGCTGAATTCAATATGTTTCTTGATCCTTTAGCAGCTAAGACCGTTCTTGAATCCGCTCTAAACATCACACTCGTCCCTCTAGCAACACAACACAAGTTGAGTTCTTTCCAAACAATGCTTGATAGACTCTATTCCTCGACGAAAACACCAGAAGCTCGGTTTGTGAAACGGTTGCTTGTAAGATTGCAAGCTCTTCATCAGAAACACAGGAGATACACG
>980725712227
ATGTTTCCTTCAATATCCAATATCTCTTTATCACCATCGTCGCTGTTTACAGCGTACGCGTCCTTAACCGGATTCTTGATGCTCTTTAGATCACTGTTCAATGATGAAGTACCGGAGAGGCTCCGATCATACATCACCGACTTACTCAACCGGTTTTTCACTCCGAAATCAAAGAATTTGACTATGGTTATCGACGAGATCATCGGATTTAAGAGGAACCAAGTGTTCGACGCGGCAGAGGTGTACCTCCGGAACAAAATCGGACCCGAGACAGCCCGTTTACGAGTAGGTAAACTCCCT
>9811210312345
GCAGAAACACTTCGTCGCGCCCCTGGTGTGAGATCTGTAGACAAAGATTGGAAAGTGAGGAGACTCACCACACATACACCAGAGTTTTTGGGACTTCCAACCGATGTTTGGCCAACAGGAGGCGGTTTTGATAGAGCAGGAGAAGATATTGTTATCGGGTTTGTTGACTCGGGGATTTATCCGCATCACCCGAGTTTCGCGTCTCATCACAGATTACCTTATGGCCCTCTTCCTCATTACAAAGGGAAATGTGAAGAAGATCCTCATACCAAGAAGAGTTTCTGCAACAGGAAGATCGTT
>98218114836
gtaagctctctccaaggatttgatttctgtataatgtttgcgaattgagactaagagccctctcgatttcgatttttgttcgtctggatcctttgcgttaggttttttcttctcgtataattagggcttccgatttgtttacccttagttcattttctctaaattttggtttttgattgatgggttttcttgatttagcaatttttaagatttacttgaaagattccgtaattttgttctgattcggattctttgatctgtgctcactagctctctaccaaagcagcttccttttctgat
>983916824854
ATGTCGACATCCACTGTAGAAACTGGATATGGTGGTCGCATCAGAGTGACAGTGGCTAGAAATGACAGAGACATTACCAGTGAAGTGAGAACATTTCTGTGTAATAAAGAAAACGCGAACAAAATCATCGGTCTGGATACAGAACGATCGGTTGTAGGAGGCGATAGCGAATACCCACCGGAGAGCAAGCTCGTGATTCTCGAGCTCAGTGATGGCCAGAATTGCCTAATAATCCCGCTTCCTTATGTACAAGGTAATAAGCTGCCCGTTTCTCTCACCAATTTCCTCAATCTTCCAGAT
>9841558039051
GGATGCATGAACTATTGGCTCCTTTGCTTTATGTTCTTCAAGTTGATGTGCAATATCTTACGGAAGTGAGGTCAAACTATGAAGATCAGTTTGTTGATTTGTTTGACGAATTAGCGTTTCAAGAACGCGATTCTGGAGCTTATGATTTCGATATAAAAAAGGTTTTGGATGATTCCATGGAAGATGAAGAAGAAGATGGTCCACCCTCTGGAAGCACAAAGAAGAAAAAACCAAAGAGTTTCGATGAACTCGATACCGAGACGCAGACCGCTGTGTTGTTGAGTGATGCGTATGGAGGAG
>985861315094
gtatttccttaactctttggtatcatgtgaaattttgagttgcggctttttcaaccccttttttttttttaatatgagtgcactattttccttcttctatttcaaaatatgagtgtaaagttttcctcctagtttctgtctctggaaccagatatatattcttaaaataaaataaagtatagttgtatatcagaggagacaaaacaaattaaccctaagtctctgaatggtgcacatgactttcatgatgcatatagttctagtgaaagcagtgtaattttctgctaagataaaacagag
>986675931848
GTCTATCCGAGATGGTTCAAATGGCCTCCACCGGCAACCACCACCTCTTCCCGTCGTCATCATCATCCCTCCCTGATTTCTCCGGCCACCACCAATTCCAAATTCCAATGACTTCCACAAACCCTAGTCTCACCTTATCATCATCCTCAACATCACAACAAACCTCAGCTTCACTACAACACCAAACCCTAAAAGACTCATCTTTCTCACCACTCTTCTCCTCTTCCTCCGAAAACAAACAAAACAAGCCTCTCTCTCCAATGTCTGCCACAGCTCTCTTACAAAAAGCTGCACAAATGG
>987155505227
GTTGAGAATTTCCCGTTTCCAACTCCGCCTGAGCCATCAGCTATTAGAGAAGCAGAACGATGCCTAAAAGCTTTAGAGGCTCTAGACAGCAACGGAGGGTTAACACCATTAGGAAAGGCTATGTCTCACTATCCTATGAGTCCACGTCACTCAAGAATGCTTCTAACAGTCATCCAAATGCTAAAAGAGACCCGGAATTACTCACGCGCGAATCTCATCCTTGGATATGCGGTTGCAGCAGTAGCCGCGTTGAGCTTACCAAACCCTTTGATAATGGAGTTTGAAGGAGAGAAGAAAAAC
>98843582878
gttagatattcttcggacttttaagtcattttagttttattgaattggtcaaaagcagaaggttttgtgtttatactaaaatcaagtatgtatctctagtaatgagtaaagttataaccagatccaatttcaaaatttagagcatctttatcaactatttttgagattgttagtatcggattgttctcttgaacatactttgttctcccattagtttgtattttactcggtaggagcagagcatctttagctctatagcctttatttttgggctgcttgacttgtttgaagaacacaaac
>989564414398
AATCGTACCACTTCACCGTAGTACTCCAAAATCTCCACTTCTCACGAAACAATGCTATTAAACATTTCTTCTTCTCCAATCTCTCATCGAAACCCTCACTTCCTCTCCAATTTCAACAACCCCATCTCTTATTTCCCTCGACGATCCAAAACCCATCTCTCAAAATCTCATTTTTTCCCCAAGTTCACTCCTTTATCCAACCAAAGTCTCAAAAACAGAGTCTTGTTCGGAAACAAGAGGTACCCAGATGGAGAAAGGTTTGATTTTAGATCAAGAGCTATCTCCGGGATTGATTTGGGA
>99078315227
gtacgcaatttttaatctttgttaccaaaaaatttgaattggtgatgctcgtgctcacgcatttttgttgcggattttttgttgcttaggatctaaaaatgagatctttcactttgttgtgctgatttcagcttctctgtgtgctaaataaaccattttttcttctcttttgatgggtttttggtttcgttgcttacacatttatcgacccacataagttgtttgtgtaaatgtctcagagagactagattcaatgggttttaggattgagattgatgttaaactctttttatttctttt
>991129340126
TGAAGTGAATGAAGAGTACGCAAGTCACATAAAGAAGCTATCGGAGAAAATCATGGAATGGTTATCAGAAGGACTAGGTTTAAGGCATGAGGCGTTGAAGGAAGGTCTAGGCGGCGAAACGATTGAGTATCTAATGAAAATCAATTACTATCCGCCGTGTCCAGATCCGGAGTTAGTCGTGGGAGCTCCTGATCACACTGATGTCAATGGAATCACACTCCTAGTCGCTAATGAAGCTTTAGGGCTTCAAGCATTCAAAGATAACCAATGGATCGACGCGGAGTATACCACTTCCGGGAT
>99232921591
GTATTGATGATGCGTCTAGAGTCTGACCTAGCAAAAGTTTTGCTAGCGGCTTGTAAAGGCGAGCTAAGTGGTGTATCACTTGATTGGTCAAAAGATTCAGCAATGGTGGTTGTAATGGCAAGCAATGGTTATCCTGGTTCTTATGAGAAAGGATCAATCATCAAAAACCTTGAAGAAGCTGAAAGAGTTGCTCCTGGAGTGAAGGTTTTCCACGCAGGAACGGGTCTAGATTCAGAGGGGAATGTTGTAGCAACTGGGGGACGTGTTCTTGGGGTCACGGCGAAGGGTAAAGACTTGGAA
>993456312377
CGCCCATGGGCTCACAGCCAAGCTCTTCGCTGGCACTCATTGGGCAGAACTCGGAGAACTATGCCAAATCTTCTGATGTTCTACCATCTGAAAATGCTTTACTAGAACAAACGACGGGGAAAGAAGATACAGCATGGTCCAATAGGGTCAAGAAGAGAGAGTTGCTGCTCGATGATGTTGGTATTGGGACACAACTCTCAAGTAATACAAAGGGGAAGAGAAGCGACAGGGACAGAGATGGGAAAGGGCAGGCTTCATCTAGAGGCGGAACTAATAAGATCGGCCGGCCTTCCCTGTCCA
>994760726042
GAATTGAAACGATGGATGAAAGATGGGTTGAGAGAAACAGATTAGTTCCTCATTTCCACGCAGAGCCAGAAAATTGCCCGTTCCCATGGGCAAGAAGATCACCCGAGAATCTGCTTCGCCAAGAGACTTATCTGACGCTTGCCACGGTGTTCGTCTTGTTGAGATTACTACACTTGATTTCCCCCACAATGGTTGTGTTCGTGAAATTCACTTGGGGACGGGTGTCAAACATGAGACTAGGGAACCCCTTGGAACATACTGTGACCATGTATCTTAAAGAACCTTGCATGAGTAGCAATT
>9951289527614
GGACAAGCTTGAGCACAAAGCTGTAAAAGATGGAGCAGTTAGTTATGCCGCATTGGAGAAAAAGGCTCAGTTGTATGATAAACTTGCTAGAGGAGAGCTTTCTGATGAAGAAGGTGAAGAGAAGTACTGTGTTGACTTCTTTAGGAAAGGAATTCAACATGAAGATCCAAAACCATCAAGCACTTACAACAGTTCCATTTCAGCACCACCTGAAGATTTCAAGCAAGATGGTGAAGATGATGGTTCGCTTTTTAGCACCAAATTTGCTGGACTTGGACATGCAATTGGGACAGCTGATGT
>996915728521
GTAACAGAGGAGAAAACAGGATTCCTCTAGACTGGGAAACAAGAATGAAAATAGCTATTGGCGCAGCTAAAGGGATTGCTCGTATCCACAAAGAAAACAATGGAAAACTCGTCCATGGGAACATCAAATCTTCGAATATATTCTTGAATTCCGAGAGTAATGGCTGTGTCTCTGATCTTGGATTAACTGCTGTAATGAGTCCCTTGGCTCCACCGATATCGAGGCAAGCTGGTTACCGTGCACCAGAAGTAACCGACACAAGGAAGTCTTCTCAATTGTCAGATGTTTACAGCTTCGGTG
>99741228476
GGTGTTGCGAACCGTGGTGCATCGATCCGAGTAGGACGTGACACCGAGAAAGAAGGGAAGGGATACTTTGAGGATAGGAGGCCAGCTTCAAACATGGACCCTTACGTTGTTACTTCCATGATTGCAGAGACTACACTCCTCTGGAACCCTTGAAAGGATGATCCGTAACTCTTGAAGTTGCTTCTGATTGGGTTTTTTGGAAGTTCCAAGCTTGTCTTTTCTCTACAGTGTGTATTAAGCAATTGTACCGGTTGACACTGCCGGAGTTTGTGATTTGGGGCCTTTCTTTCTTTTTCTTCT
>998398612279
gtaaatttctcttctaatctctgtcttgtttcaagtacttggtgtcacccttcttctgtctgaaacatggtctttttccatcaaaaaaatttagttggatcaagttttactgcatatgtttttttttttgaaggttgattgatgcagtaattcccagaaagttgacttaattaggatatatggttattgtcagctgccatactagtttgcataggacacttaggattacatatggtttgtcgtaattattttgaattttaacgttggatgtgactggttgagaatgagaactagttctac
>999828532268
GGTCTTGATCCAAAATCAACGGCTAATCTATTTGCAAGATCAGTATGCATGGGAGAGAAGAAGATAAATGATGAAGACTGTTTCATACTCAAACTTGATGCTGAGCCATCGGCGCTTAAGGCGAGAAGCAGCAGCAATGTTGAGATCATACGGCACACTGTGTGGGGATGTTTCAGCCAGAGAACAGGTCTTTTGATTCAACTTGAAGACTCTCACCTTCTAAGAATCAAAGCTCAAGACGATAACAGTATATTTTGGGAGACAACAATGGAGTCTTTGATCCAAGATTACAGGACCGTT
>100060716421
GTTGCGGGTCCGATTGTTTTCAAAGTAGACTCGCAGTTTCAGGTAGGAGCTGCACGCATGGAAGATGTGATATACAGTCTGAATTACTCGTTGAGGCTTCTTGAGTCTGGCAAAATCGTGGCTTGGTATTCTCCAAAGAGAAAAGAAGGCATGATCGAGCTCCGAGTTTTTGAGTTTTGATTTTAGTCTCCGTTTATGTTTTAAAAATCGCAACTTTTTTTTTTTGACATGACTATAAAAAACTCTTATGTTTCGTAAAACCTAGTTCATCTTCATTGCTTGTGGCGGTCGATCCCTAGA
>1001275632898
GATGGATGAGGGAAGGCAGCCTTTGTCTAGGAAAGTACCGATAAAGTCGAGCAAAATAAATCCGTACAGGATGCTAATTGTTCTGCGTCTTGTGATTCTCGGTCTCTTTTTCCATTACCGTATTCTTCACCCCGTCAATGATGCTTACGCCTTGTGGCTAATATCTGTGATATGCGAAATATGGTTTGCGGTTTCATGGGTTCTTGATCAGTTCCCTAAATGGTATCCTATAGAAAGAGAGACATACTTGGACAGGCTCTCATTGAGGTACGAAAAAGAAGGGAAACCATCTGAACTAGC
>1002258736926
CCATTTTACTTAGCCGGAAACAACCCACAAGGTCAAGTATGGCTACAAGGACGAGAGCAACAGCCACAGAAGAACATTTTCAATGGATTTGGACCCGAGGTTATTGCTCAAGCTTTGAAGATCGATCTTCAGACAGCACAGCAACTTCAGAACCAAGATGACAACCGTGGAAACATTGTCCGAGTCCAAGGACCGTTCGGTGTCATTAGGCCGCCTTTGAGGGGCCAGAGACCTCAGGAGGAGGAAGAAGAAGAAGGACGACATGGACGACACGGTAATGGCTTAGAGGAGACCATCTGC
>1003599815249
GTCCTGACGAAATAAGATGGCAAACGTGTCTGTTGCTGCGGAATGGCAGCTTCTCTATGATCGATATTATAGGAAGCCTGAGATATACCAAATGAAATGGAAACATGTAGATTTGAGTCGTAACAAGGTGGCGTGTGCTTCGTTTGGTGGGCCAATTGCAGTTATTCGAGATGACTCGAAGATTGTCCAACTATATGCTGAATCTGCTCTAAGAAAGCTCCGCATCTTTAACTCAGCAGGTATACTTCTCTCTGAGACGGTTTGGAAGCATCCCGGGGGACGTCTGATCGGAATGTCCTG
>1004109879961
GAAGCATGGGACCACTTCAACACTCTCGGACCGGTTTAAAGGAAGAAAACGAGTCTTTAGTCTTTTAGTTCTTTACACAAAGGCTATGTACAGATACGGTTCTGAATCAAAAGATGTTGCAGAATTTTAGTTGTCACAGGTATACTTACATCAAATTTTTGTTGGTTTGTTGAGACTTGCATCAATCTAAAGGGATCATTAAGTACGTACGGAGAGAGATGTGGGTGTTGTAGTTATGGCCATATAATTGATTGGGCTAAAAGCCCATTAAAAGAGGGTTTAGTGGTTAGCCGTTAGAAA
>1005149916549
gtttgttttataagacaaaaaaacatgtgttcacagtcatccttatgttaccaaatgaggttgctgtcatttcgttttttattgtgaacattggcctacataactggcggtacaatctcttatggaaattatataaaaatttgacaataggcaaagatcttgcgttattatctttcataaatcttgagcaccacataatataactaaactagcatttgcttgcatcatgtacagacttccacatatggtagtgagagtttgtagcatttgtatcggctgttgttgtcactaatatttgaa
>1006374410946
GATGATACCGTCGACTTGTTTGCATTTTCTGTCATGAGATTAACCACAAACGCGCTATCATCTGGCACAAGTTCCTGGTCATATCTACGCAAAGGATCCGGTTCACCTCAAATATCTTCTAGATCTACTACGGTGCCCCCTCTTGGTTCAGGTGGTACATTGCCTTCGGGAAATGGTAGTAGCACAGGTCGTGTTATTAGACCTTTGCAGCACGATAAGTGGTCGAAGGGGAAAGATGGGTTTCTTGTAACTGATATTTGGGGTTTAGATGCCACCCCGACAATTTTGATACAGAAGACA
>1007930338414
CAGCATGTGAATGATCCGCAGAAGATTAGCGGAAAAAACAGAGCAAATGGGGAAGCCAAAACATCACTAGAGCATTTCTTAGATGAGACATTTCAGCTGCAAAGATACATAGTGGCAACAGGACAAAAACTGATGGAAATCCAATCCAAGATCGCTTCTGGCTTTGTTGAGTTTCTAGTAGACCTAATCACAACTGAATCCTCCTCTTCTAGTAGCAGCTTTGATCCAGAACGTTTTGCAGAAAACATCAAAAGTCTGTTTCAGGAAGTGCAAAGAGGTCTTGAGGTTAGGATATCCCGA
>10081545035684
GAGGAACAAGAAAGACCTAAAGTGCTCTTAAAGACTCAAAAGGCAGGATGGAAACAAAACGGTGTCATGACTGATGCATGGAGCGACATGAAAAGAAGGAGCATAATGAATCTATGTGTTAATTCTAAGGGAGGAAAATGTTTTCTGTCTTCTAAAGACGCTTCCACAAATTCTCACACAGGGCTATACATCTTTGAGTATGTTGATCGATGCATTGCAGATGTTGGTGCGAAGAATGTTGTTCAAGTGGTTACAGATAATGCGCTCAATAATGTTACAGCAGCGAAGATGCTTAAAGAA
>1009290420547
AATGCTGCATAACACATAATTTAAAAACCCTAAGAAAAAAATCGGAAGTTTGTGGAAGCAAGAAGAAGAAATGATGAATCCAGAATCCGATCATCCTTCATCTCCTCGTCAACGTAAGATTGGAATCGCCGTGGAGCTCTCTGAAGAAAGTGCCTTCACTGTTCGTTGGGCTGTTGATAACTACATCCGTCAGGGAGACGACATCATTATTCTACACGTCTCTCCAACCGCCGGTCTCTTTGGAGCCGATTGGGGATATTACCCTCTCCAAACTCAACCTCCTTACACCACCGCTTCTAT
>10101011827655
CTCGAAGCTTGTGCACATCCGTTCTTTGATGAACTCAGAGAACCAAACGCTCGTTTACCAAATGGACGGCCTTTCCCGCCTCTCTTCAACTTCAAACAAGAAGTAGCTGGATCATCACCTGAACTGGTCAACAAGTTGATTCCAGACCATATCAAGAGACAATTGGGTCTAAGCTTCTTGAATCAATCTGGAACTTAAAAGGGATCCTGCAAAAGACAACTACTTTTTTATATATAATGTACCATTACACGAGCCACAAGGTCGTAGTTGAAGGCAAACGTGGAGGACACAATTCAAAGT
>1011277039957
ATGAAGACGACGAAGGCGAAAGCAAACACAATCTTGGGGAAGAAACTCGAAGAACTTGAGTATTACCTACAAGAATTCGGTTCTGGCAATGGTGATCTTAACGCATACCGGGAATTCGGAACCCGGTTTGTTTTCACGCAAACCCTTTTATGTGCGGAGATATCGTCGGTTAAGGACGATGAAGACGAAGAAGAGATGTTGAAACTTCGTTTCATGGCTAAGAGGTTAACCGAACTTGAAGAGGCTTTCAAGGAAAAGACCGGTCCAATCAACCAACTGGACTTGCAGAGTTTGGAAAGT
>1012592431803
GCAAGGCCTTTGTTTAAAGACAGGAGGAAATTCTCTCAGATGGCTGATCCAATGCTTCAAGGTCAATACCCTCCGCGAGGGTTATACCAAGCACTCGCTGTAGCAGCGATGTGCGTACAAGAGCAGCCAAATCTTAGACCTCTCATTGCTGACGTCGTCACTGCACTTTCTTACCTCGCCTCCCAAAAGTTTGATCCTCTGGCTCAGCCAGTCCAAGGATCCCTTTTCGCTCCAGGGACTCCACCTAGATCAAAGAGGGTCTGAAAATAATCCCGAGAACCGCAATGCTGTGTAAGTTAT
>1013753421043
GTCAAGCAGCTTAAATCATCTATGACTTAAAATTATAATTAAGAAAAAACAATGCCTAAATATGCATATATTTCAAATGTATCACATAACTTGTGACATAAGAAAATATAAACAAAACAAAAAGGGCAAAAAAGACCTGAAAGCTTAGAGGCACACCTGCATAGGTCCCACAGTTCACTCGTGACACCGTAAAAGGCAAAACACGAACCCGCCACGTTATCACAAAAAGCAAGCCACGTCAATATAGTCTCACTGTCAACTACACTTAACTTACTATTTTCACATCTCATTTTCCTATCT
>1014973235527
GTGATTCCCCCACTCTCTTGCGATTTTCCCAGAAAAATTGTCGTTCTAGGTTACTCATTAACTTCAAAAGGTCTGTGTTTTTGGCGAGAAATTGGTGGTGGAGCGTTCGTCGCTAATTCAAATAAAAAAATCACTAGGGTTTGGAGTTCTGGAATTTGGGATTAACCAGTAGTTATGTACGAGTCATTACAGTTTCCTCCTTTGTTTGGGTTTCATTAAGATCAATTAATGGTTTCTGGAACTTGCATTATGATTTACTAGAATCAACTTGTTGTAGGATCCATATAAAGGACTGTTTTT
>1015152599636
gtaggctttactttacggacactcgtacaaattgtttcgatctctttccctcatactcacttgcacattttcatgtaaaaactgtcacaaatcagaaattcaaagagctctgcattggaaacttaaaaagcagcccatggtctgaattagatggactccagccagagacaaagatcataaatgagcaactcggaaaaatcaactccaacggtttcctgaccattaatagccaaccatcagtcaatgcagccaaatccgattctccagctattggtaagaaaactcaaacttgtgatcaca
>10161561115926
gtaagtgttgactttttttaataattatctcaatttcggtcgagtcgttagttattaactttgacggctcggaaaaagaataatcctttgtaaaaggttcatccatcattaatgtgtcgtcgttcagaaccgtgtctgcacaaaaattggggaattttagaaaaacacatgtgaacactttttatcattatagtctctgcattctactttcagctcaaattcgtccaaggttagatcatgtcccgtttcagatattttcaatcttctgtagacatagattcttctttcttttgtttcata
>1017399712838
TGAGAACTGCTCCGAGTTTTGCGGATGCTGCAATGGGAAGAATTGCACAGAGTACAAAGGTCTTTGCAGAAGGAGGATATGAGAAGATATTCCGACAAACCTTTGAGACAGATCCCGAAGAACAGTTGCTAAATTCTTTTGCATGTTACTTGTCAACATCAGCTGGCCCAGTTATGGGAGTTCTATATATATCCAGTGCCAAACTTGCTTACTGTAGTGACAACCCTCTCTCCTATAAAAACGGTGATCAAACCGAATGGAGCTATTACAAGGTAATGTGTCCTACACCTTTCATTTCAG
>10181022639086
ATGAATAGTTTCGAGCCACAAAGCCAAGACTCTTTGCAAAGAAGGTTTCATCAAGACAACAGCACCACACAACAACCTCGTGACACCACGACACCTTTCATACCCAAACCGGCTTCCAAAAACCATAATAATAGCAACTCCAGCTCTGGAGCGGCCGGGAGATCATTCCAAGGCTTTGGGCTTAACGTAGAGGACGATCTTGTTTCATCGGTGGTTCCTCCGGTTACGGTTGTGCTAGAGGGACGTTCTATATGTCAACGCATAAGCCTAGACAAGCATGGGAGTTATCAGAGCTTGGCT
>10191217313769
GTTTATAGATCAATCTCAAGGCAATAACTTACTGACTAGAAATATGGCCTTGCCTAATGGTCACTGGAATGGGTTGATGAGTAACGAGATCCAAACTCGAAACAGACTTCAAAATGAGAGACTTGTTGGTTCGACTAATTGGATCCCTGGTTACAATGGGACGTTCAGGATGTAAACACCGTCTGCGGAATCTGTGAGCTTGGTTTGCCTTTGGACTGACTGATAGGAACCATCATCGGTTTGGTCTAGGAGCCGTGCTTAAATCACCTCGGCCTTAAATCTTTTCTTCTGGTTACTTAG
>102014802756
GCTGGGATTGTGTTGAGTTTGCTCACAATAATCCGCAAAGTCCACGAATTTTTCCTCCAGAAAGATTCAGCAAGCTATTACATCTTTTTCTCATTCCTTTTACGAACAGCCTTTGTGTTCTTGATCGGTCTCGAGATCGATCTTGACTTCATGAAACGAAACTTGAAGAACTCCATTGTCATAACTTTGGGCTCCTTAGTCATTTCTGGCATCATCTGGCTCCCTTTCCTCTGGTTTCTCATCCGTTTCATGCAGATCAAAGGCGATTTCTTAACATTTTACTTAGCCTTCCTCATTACC
>102196253861
gtaagtttttttcttgctctccttcatattcacaatcactttttcacaacatgcaaattaattttgtacttttgattaaatctataaaataaagcgaagtgatatataatatagcaaaagtaaatagtagtggaatgagacactagaaccaaattttgtgacgcatttctttttaatcactacttaccggtggttgaaaattgaaatcatgatgtaatgttcctctgctttttattttattttgtcagcttttgattgattttatgtgtttgttgatgcaataaagtttttttgtcaata
>10221456432988
GAAGCTATATTGTTGGACCTTCTTAGAGTCATAAGCCACCACCGAGCTCGTCTAGCTACACCAATCCGTACAATCCGTAAGATGTACACAGAGACTGACGTGGAAAACACACCATTTGGGGAATCGATGTACGGAGGTGTTACTTCTCGGCGGCCTTTGATGCTAATTGAACCCGCTTACAAAATCAATGGAGAAGACAAATCAAAATCTCAAAACCGTGCAGCAAAACCAACCGCAGAGCAAGAAAACAAGGGCTCGAATCCAAAGTCAAAAGAAACGTCTTCTCCTGATCTAAAGGCG
>1023310725151
TTAATGGTGGAAGAGGACCAAGTTATGCAGATTCCGGTGGAGCAGAAAATTGTACGCCAGAAATCAATTGTTGAGGATCATGACGAAGAATACAGAGCGGCTATAATGAAAGCAGCTTCTCTGAACATCCCCATGTCTCCATCGCCGTCTTATGGAACATTCCATGATACAGAAGAAGGAGAAAGCTCTGCAGGATCAGGCATGGAAGGATCCCCTTCCGGGTGGTCCTTCAAAGGAATGAGAAGAAAATGGGATCAATTCATAGATTGCCATTTTCCTGTAAATGACAACAGTGAACAT
>102493549414
GATTCCCTGCTCAAACCCATCACCAGAATCATTCTCGGAGTTGTGATTGTTACGCTCTTAATAACATTTCTATTGAAAGACCCTCCAGCTTGGATCAAGAACAACATCTCCATTGGGACCTTTCCTCCATGGGTGCTCGCATGCATAGTTATAGTTTTCACTCGAGCTAGAAAGAGAACCAGGGACTTCTTCAAGAAGTATGGCTGGTAGTTTCGCAGACCCTAACACTCGTCTCGCTTAAAATGTGGTCGAAATTTGTAGTCTTTCATCGACCATATATATAGAGGTTCTCTTGCCTTA
>102582964374
gtgagatctctctcttgttctctaatttctgttctacgatgattcgttgctagatccattgattttagtttcttttcagatgttatcatcatcctttggacattttcgtgtgaattgatctcaaagcttcctaggttaaagagaattgtgtagttttgtatagaattgatctcaaagcttcctagttgtgcttataagctatttaggtgatgatcattaggttaggttataaacttgcttggcagattcaaatggtttgagataattgcatatccaagctctgagatagttggtttttga
>1026152152034
ACACCATCACCTCAATTCTCTCTTCGTTAACATTACAAATTTACAATCTCTTCATCTTTCTTCATTAGATCACAAAACTTCACTATAACCTAACATGGCAACGAGTCATCCTGATCCAACCACCTCTCGCCACGTGGCAGTAATCGGAGCCGGAGCCGCTGGACTCGTAGCTGCTCGTGAGCTACGTCGTGAAGGCCACTCAGTAGTCGTCTTAGAGCGCGGGAGCCAAATCGGAGGCGTGTGGGCTTACACCTCTCAAGTCGAACCAGACCCGCTTAGCCTCGACCCGACCCGACCCGT
>1027723753
ATTCTAGATTAGATGAGCCAGTGACAGAGCTTCCACCTTTGAAAGTGAAGGATCTTCCGGTAATGGAAACGAATGAGCCGGAGGAACTTTACCGGGTAGTTAACGACATGGTGGAAGGAGCCAAGTCTTCTTCAGGAGTCATATGGAACACATTTGAAGATCTTGAAAGACTATCACTTATGAATTGTAGCAGCAAATTACAAGTTCCATTTTTCCCGATCGGACCGTTTCACAAATATAGCGAAGATCCTACACCGAAGACAGAGAACAAGGAAGATACCGATTGGCTCGACAAGCAAG
>10281395113879
AGAGGAGAATGGCTTTGCAGTCATTACCCCAGCCTCTGGTGGCGTAAGGCCGCAAGTGTTGTACAGCTTAACTAGGGTGGATGGCTCTGCCATAACGTTTTGAGAATTAGGTAAGATCTAAACCAAAAATCTGCGGAGAAATAATGAGAGAGAGCTTTGTTTTGTTCTCCGCAAAATCTGTACATTGTGTAGTTTCTTACCGTTTTGACTATACATAGAACCAAAGATCCCCCTTAGGCTGATGAGTGAGTGAGATAAAAGGCAGAGAATGGTGTAAAGAAAAATGGTGAGGATTTTAGA
>1029371110736
gtattgtgtgtttattgaatggtgatcatttcaaaaacttgctaggagatagtgttaacatgcattattggacttagaatcatatatgataagttctcatttgttttcgtgtttatcagatacattcaccaaacattcttcgcttgtccaacttggtatttgcatatacatgatccattaaaaactagaaagtagctcacgctatgcctatgcgtgggttatgcaaatcaaatgtttcatacacaaacacatgatttgcattagcttaccaatgaagttgattgatttattatatccaaa
>10301401610696
gtaagttttgtttccacaccgttatttctgtgataggtttaaaaatctttgtttgattgaagctggccaacttttctacatcatgcattattgacatgttttgggcgtgcttgctcaatgctgctctacactattaattacatattagacataggagtagtatgagaggaacctctacccacttatgttttcttctcctagacaaacagtttcgtgttgtattttgtattgagaaatatttacagagagttttccctttcatacacatgttcttgccaagcgttttgcagacactatagt
>1031149417471
GTTCTTGGAGATGTGATAGAATCTCTAGCAGGCGCGATATTTGTTGACTCAGGTTACAACAAGGAAGTAGTGTTTGCAAGTATTAAACCACTTTTGGGTTGTATGATAACTCCAGAGACTGTCAAGTTGCATCCTGTGAGAGAGTTGACAGAATTATGTCAGAAGTGGCAGTTCGAGTTGAGTAAAGCTAAAGATTTCGATTCTTTCACGGTTGAGGTGAAAGCTAAGGAGATGAGTTTTGCTCACACAGCAAAGGCCTCTGATAAGAAAATGGCCAAGAAATTGGCTTACAAAGAAGTC
>1032932436500
GTATCGAACTTGAAAGATATGATTGCCAAGAAAGACGAAGAACTTCAAAAGTTTCAAAACATAAATGGTATCCAAAAACGTGGATTAAGCAAACTAAGAATTGTCTCTCCTCCTAGAAGGCATTCTTTAGGAGGAGCTTTAACAAATTCTCCAAGAAGAAGACAAGGACCTGGTTTACTTGGAAGAACAACTTCAGATATACATCGACATCAAAATGAATCTCGATCATCGTCTAAGTTTTCTGGTGGGGCTAAAGACAATAATATATTTGAGGATACTGAACTCTTAGGTTTTGAAGAA
>1033660531066
GGACAAAGTTAACTTTGTGATGCTAAATGTGGACAACACGAAATGGGAGCAAGAGTTGGATGAGTTTGGTGTTGAGGGTATTCCTCATTTCGCCTTCCTCGATAGAGAAGGGAACGAAGAAGGTAATGTGGTCGGGAGGCTCCCAAGACAGTATTTAGTTGAAAATGTGAATGCGCTTGCAGCCGGGAAACAATCAATTCCTTATGCCCGAGCCGTGGGACAGTACTCAAGCTCAGAGTCTCGTAAGGTGCATCAGGTTACTGATCCCTTAAGCCATGGATAAAGAGAGTGGCATCACTA
>1034536610997
gtccatactcaaaaacctcaatagcctttttagtgctatctttcaggattcatattgcattatattgttctgtagtattgatacattctacactagtttatgatagaaatgtgtttgataaatgttagttatgcggtggaggttatctttgatttagattgaatactgcgagttaaaaggtctttgacacatttattactcataaaagtcatactcagttacatggaattccctcattctatccaatatcctaaaaaagtgtcggatcctttgatcttactttttttccgatgaatgttt
>1035101158564
gtacattaccatagtttttgtgatctttcatgagtttgttgaatttggattaagagatgattttttttttttaaatcttcaagattgagttttgcttgtttagatctttgattattgattagggtacacgacattgaatcttcttttggatgtagtgatatcaacatatcattttacgattattagattcccttaggatggattcattgtgtggcattgtgattggtttgttgtgttgttagcgtttttgagtctttggcttttcgttttatttcgtgtctttcactaggtatcttttag
>10361042919081
ATGATGGGTATGGCACTTGAATTATCTGTTCTGGGTCGATCTGTCATTGACTCTAAAACCTTAAATTTGAAGAGATATGGTCAAAAATCGAAGCTTTCAGGAAGATTTCTGCCCAGAGCTGAGCTGCACTGCCCTGTGGCGTTGAGTTCTTCTAAACACTCCAATTTGAGTTTTAGATTCCGACGAAGTTGTGAATTTAGCTACAGAAGTCGCTTTATGCTGTTTAGCTCCAGTCAATGTCACGAGGGCAGTCAACGAAAGTCCGATTCTGGTGAAAAGGAGCTGGAGTCGATTAAGGTT
>1037129515798
GATCAGCAAACAGAACGTTCATGGTTTCAGTTTCCCTCCCGAAAGAACTCATCCTCGAGATTTTGAAGAGATTGCCTGCAAAGTCAGTTAAGAGGTTTCATTGTGTGTCGAAGCAATGGGCATCAATGCTTAGTTGTCCACATTTCAGAGAGTTGTTCCTGACCAGGTCCTCATCTGCTCAGCCGCGTCTCTTATTCGCCATCGAAAAACATAATCAGTGGAGCTTGTTCTCGTTGCCTCAGCGTCTGACTCCATATGAGAAGTCTTCTTCGTCGTCTGTTGTAGTAACCCCTGAATTTC
>1038806624334
CCTTTTGATGATCCATTTGGTGACTCTCCTTTCAAAGCCATCACTTCTGCTGACACTGAGACAAGCCAACATCAGAGTTTTGGAGTTCCTTTTCAGCCAACACCACCAACTTCAAATCCTAACAATGAACATAACTTTGGTTTTGGGGAAGCATTTTCAGCTGTTACCGATTCTGAACCTGGCGTTCAAAATATGCAAGCTCCACCGAACTTATCCGTCTTTCCTCAAGAGCAGTTTGATACATCGCAGAGCGAAATCGATATTCTTGCCGGCATTCTCCCACCATCTGGACCGCCAGTT
>1039676617642
GGTTTGTGACATCGAAGGTGGCATGTTGTGGACAAGGACCGTACAATGGCATAGGACTATGCACACCAGTCTCGAATTTGTGTCCGAATAGAGACTTATATGCGTTTTGGGATGCGTTTCATCCGACAGAGAAAGCCAATAGGATCATCGTTAATCAGATCCTGACTGGTTCCTCCAAGTATATGCACCCTATGAATCTTAGCACGGCCATGCTATTGGATTCTTCTAAAATCTAGTTTAAGTGATTTCTGTCAACTAAATGTCAGGTCATTCCTTCTGTACTTTGCATTGTTGTTAATG
>1040706728879
TTTCATTTGCTTCGTCTCTCCGGTTGTTACCACCACACAACGCCATGGAAGCTGCTCTTGCTGCATGCGCTCTTCCATCGCTCCGAATTCTCAATACGAAACCTCGTTTCAGATGTTCCTTCTCCAATCCAAGCCTACCCATTTCTCCTAATTCCCTTATCACCCGCAAATCAAGTCGATTCACAACCGCAGTATCATCACCACCATCATCATCAGCCGCTACGTCAACGAATTCTCCACCGGAACCTGAAGCCCTATTCGAACCCGGGTCGGATAAGTTCGATTGGTACGCTAATTGGT
>10411311032647
ATGGATCTATGGTTAATCGCAGCTACTGCTGCTACAGGATATATAACCAAGCATTTGCGAAATGTATCCAAAGGTAAATCTTCTTCTGAAGATTTGACTAATGTGAAGCTAGAGTCACCGAGATGCTTGGCTAGTAATGTAGTAAGAGTTAAAAAACCAAAAGAAGAAAACTTTGAGGATTGCTTAAATGGGGAAACTCTTGATCTATATGAATGTGGCAATGCATATGGAGTGGAAGTAGCTTCGAATAATGAGGAGGATTTGGGATATGATGATGAGATTCGTTCAGGTTCTTTTGGG
>1042296012219
GGTTAGAGATGGGAGAGACAAGATTTCCAGATGAAGTGAGCTCGGATGCACTTTTCCGATGCGTCAGAATGAGTGGTACCGATGATGGAGAGGGCCAATACGCATACCAAACGACGGTGGGCATAGCTGGTCATCTCTTTAAAGGAATTCTCTATAACCAAGGTCCAGAAAACAAGTCCATGCGCAGTACACAATTCTACGAGAACCCACCAAGATCTTAATTTTTTTTATATCTTCTTTATTTTTGTCGTATGCAATAATCTCTATTAAAACTTTGTTGATTCAAGATTATCCAAAACT
>10431428613271
GTCGTTGGTGGTAGCAAACGCTGGAGATTGCAGAGCAGTCTTATCCCGTCAGGGAAAAGCCATTGAAATGTCAAGAGACCACAAACCCATGAGCAGTAAGGAAAGGAGACGCATTGAAGCATCGGGTGGACATGTATTCGATGGCTATCTAAATGGACAACTTAATGTGGCTCGAGCGCTAGGTGACTTTCATATGGAAGGCATGAAGAAGAAGAAAGATGGTTCTGATTGTGGACCTCTAATTGCAGAGCCTGAGCTCATGACAACAAAACTAACAGAAGAGGATGAGTTCCTTATAAT
>1044913833716
CTTATGAATAACAACAAAAAAAGGCGAACATACACTGAGACACCAAGAAAGCCGAACACGGACCAGCTCATCTCTCTACCAAAAGAGATGATTGGGTTTGGTGTCCCTAATCATCCCGGACTTATGATGCACAGACCAGTCCCAATTCCGGATATTGCTCGTGGCCCGCCCTTCTTTTACTATGAGAACGTTGCTATGACACCAAAAGGTGTTTGGGCCAAGATCTCCAGCCACTTGTACGACATCGTTCCTGAATTCGTGGATTCAAAGCATTTTTGTGCCGCTGCAAGAAAGAGGGGG
>104576659711
gtaagttcttagtctcactcttttcctttgctaatttctgctaattgtttagtcactatcaatctttatccagctgagaatttattgaattgtttatacaaaatcttgttattggatcttctccagattgttctttatgtgtaaggatgagaaaaaacatgtttttaggtttgattggttgatgatttcagacattctaaagcctctaatttcagtagtatcttatttgaatcgtttgatcaagatgcatgaaaattcggaacttgtgaaaaaaccagttttttgtatgtcttctcacca
>1046492314546
gtaagtgtactctttcgtcttcttcttctcttcttcgttttaggtttttacacaaaattagttttaatattttacgtaaaatccgcctgaaaccgatatgcctttttgtcgtatatatatcaaagacacaaatattgactcaaaacttgccttgggatgacccaaaaacgtaacttatgattaattctttattttctacgtaagtttcgaattcaaaatgttaacagactccgatggtcttgggaaaataaacgaaacagacatgttgcaatgtcaactattgccaggcatgtttttttt
>1047859313374
GGACAAGAGATGGTCTAAAATGAGAAACACCATCCTATCTCTCTATCAGCCTTCACATTTAACAAGTCTTATCCCTACAATGCATAGTTTCATCACTTCTGCTACTCATAATCTTGATTCTAAACCGCGAGATATCGTTTTCTCCAACCTCTTCCTCAAACTTACCACTGATATCATCGGACAAGCGGCTTTTGGAGTCGACTTCGGTCTTTCCGGGAAGAAACCAATCAAAGATGTGGAGGTGACTGATTTCATAAACCAGCATGTCTACTCTACAACACAACTCAAGATGGATTTATC
>104863471295
GCCGGGGCAGCTTTGAGCCAAACGAATCTTTTGCCGAATGACTGGACGATCCAGCACATTTTATTCCCGGATGATACTAGGCCAAAAGTGCCTGAGACGCTAGGTGGGTTCGCTTTTGTCTTTTATTGGTTCATCGAAGGTGTTAAAATGGATGTTGGGATGGTTAGGAAGACAGGTACGAAAGTGATTGTAACAGGAATTGCCACTGTTATTCTCCCCATTATCGCGGCCAACATGGTGTTTGGTAAGCTAAGAGAGACCGGGGGGAAATACTTGACAGGAATGGAGTACAGAACAATT
>104947729371
TTGCAGGTATTGACGAAGAAAAAGGTGAATGGGAAGATAGGGGGACGGTGTGATTGCCCGGAATTAGATATAATTTGGAAAATAAGATGTAAACCTTGCGCACAAAACCCAGACCCGAATGTAACAGAATCTGAATCACAACATGTGTTGATGTGAGTGTTCAATACGTCCATGTGGGGGTGCATATGCATTCTAGGAAAGATGATCTTATAATTTTCTAGTATTTGTTCACTTACGTTTTATCGTAGTTTTCTAAGTTGTTGTATAGATATTGTCGTTTAATAAGAAATGTCACACATG
>1050524020220
GTTGAAGTAGAGGGTTTGCTTAAGATCACAGCAAGAGTGGTGCCAATAACAATGGAAGATTCAAGAATCCATGGCTACGACGTGAAGGAAGACGACTGTCTAGCTCACCTTGACCTAGGCTTCAAGTTCCAAGACCTTAGCGATAATGTCGATGGTGTTTTGGGACAGACTTATAGGTCTAACTACGTTAGCCGAGTTAAGATTGGAGTCCACATGCCTGTGATGGGTGGTGACAGAGAATTTCAGACCACCGGACTTTTTGCACCTGACTGTTCAGCCGCAAGGTTCACCGGTAACGGA
>105125115425
ATCATCGACAAAACATAAATACTAATGGAGCACCACCACCAGCATCACCGTCACCACCAACGCGACGACGGAGAAGACGATCGTCAATCCTTTGGAGTACCACCGCCACACGTCGATGCTCCGCCACAACCTCATGGTCTTTACCAGTCACAGCCTCATTTTGATCCTTACGCGCCTACTCCTCAAGCTCCGGCGCCTTACCGATCAGAAACTCAATTCGAACCCCACGCGCCTCCGCCTTACCGATCAGAGCCTTACTTTGAAACTCCGGCACCACCGCCTTCATTTGGTCATGTGAGT
>10525751191
AATGGCTAGCCAACCAGCTGGGAATAATGCAAGACCACCGACCGTGCAGATCAGAGGACAGCCTGTGGCACAGAAGAACGGCTGCTGCTCAACTTGATTGACGTGACCAGCCTAGCAATATCCTTTCCAATCTTAGAACACGTGTTCCTTCTTTTGACTAGGCTCCAATTCACTACTACTTGGTTTTTACACAACATCCCCCCAAATCTGTCTTGTCTGTAATTAAGCTCCTTTGGTTGGTTATTATTCTGTTTTTCACGTTTCCTATTTGCTTTACCTCATGATGAGGTCCTCATCTTT
>1053431240511
AACGCTTGTAATAGCAAACATGTTAATGGCGACTCCAACGTCTCGAGCCTCTCTCAATCTTCTTCGTCGATCGCCAAAACCCAAATATTTCTCATCTTCTTCTTGTCATTTTCGTCCCTCAACTTTTCGTAAATCATATCCTTGCCCCATCTGGTCTTCTTCTTTCTCTTTTTGTCTCCCTCCTCCTAGATCCACCACTTCCACCTCTCTCTCCTCCTCCTCTTTCCGCCCCTTCTCCTCTCCTCCGTCCATGTCTTCCGCCGCCGCTGCCGCCGTGGAATCCGTCGTCTCCGACGAGAC
>1054217219457
ATCCACTTTTGGTTAAGGCTGCAAAAGGGCAAGCCATAAGTCGTCCTCCAGCTTGGATGATGAGGCAAGCAGGAAGGTATATGGCTGTTTACCAAAAGCTCGCCAAGAAACATCCGTCCTTCAGAGAGAGATCAGAGAACACTGATCTAATAGTGGAAATCTCTTTGCAGCCTTGGCAAGCATTCAGACCAGACGGTGTCATCATTTTCTCTGACATCCTCACCCCTTTACCTGCATTCGGTGTCCCTTTTGATATTGAAGAGGTAAAAGGTCCTGTAATCCAATCTCCTATCCGAACTG
>10559856800
gtatcatctctcttccttccatcttcatttcgtttcatttgggatctgttagttgtttgctttcatagtagaatcatcgaattagatccttcacgatagagttagtgtttcctggatgcattctcgcttgaagatgaacacacatgggtttcgatttcctctcggtggtaacaccatcattgcttatctgctttggatttagcttttgatagatttggtagttgatatagcttatgaatccatctagaaatttgcgtagagagcaatgtcacaaatgttctgtggttactttatcaatct
>1056667618154
GAGCTGCACTTAGAGGCATCTCGCTTCAGAGAAGAACTATGGAAAGGAGTTCGTAATCTAAGTAAAAAGATAGATTTAATTATTCTTGTGCACAATCTCTCTCACAGAATACCACGTTACCAAAACTCAACAACACTACTGCAGCAACAGCAACCAGCACTTGCTCTTCTGTTAGATGAGGTTAAATCTCTTGGTATCCCTTGGGTCCTCGCCATAACAAACAAGTTCTCAGTCAGTGCCCATCAGCAGAAATCCGCTATCGAAGCTGTACTTCAGGCATACCAAGCGTCTCCAAACACA
>1057101138435
gtatcctcttctgtatatcataatttggttgtagtaaagctctgtaatttcattgtttaagtacttaaataggtgcttggaaaagactatacagaattggtatctaagttaatgagtaacaatggtataagatgaaagtattggtatctcttctcaagcagaatatatctaaattcctcaggattttcttttacttgagctgtagtttataccaattttgagtttcagtgatattggtgtctgatatacacggataattttctcaactctcccaacttgcttttattgtaaattagtttc
>10581109111595
ATTCTTTGTTGACAACATACCAATCCGAACGTTCAAGAATGCTAAGGATCTAGGAGTACGTTTCCCATTCAACCAACCAATGAAGCTTTACTCAAGCCTTTGGAACGCGGATGATTGGGCCACGAGAGGCGGTTTAGAGAAGACCAATTGGGCCAATGCACCTTTCGTTGCATCTTACAAAGGATTCCACATAGATGGTTGCCAAGCTTCTGTGGAAGCCAAGTACTGTGCCACACAAGGCCGCATGTGGTGGGATCAGAAAGAGTTCCGTGACCTTGACGCTGAACAATGGCGTCGTCT
>1059550818958
GAAGGAAGAAAAGAAGCTGAAGAGAAAACAAGTTATTGGCAGCTTCCATGGATACCTCCTCCCACCGAAGTTCCTCCATCAGAAGAAGAGATTGCAAGGAAGGCAGCTATAAGAGAAAAACAAGGTCAAAGGCTGCGAGAAATGGCTGAAGCAAAGAGAGTGTCCAAGATTAATGACATGGAGAATCAACTGATTAGCTTGCGTTTCCTTTTGAAGCAAGTTGACCAGGTTGAAGAGGATGATATTCCAACCTTTTTGTCAGACACCGGTTACGCGTCCAGGCAAGAGCTAGAGTCTACT
>106024806676
gttagtgtagttctttcctattcaatgttgaagaatatagccaaattcttttgagttcaagttgaagattctaatgttgttgatgtgtttaggagattgtgaatcatttttgttgttgtttgatttggcaaagagttagaatttgttagaaattttggtgctagagagctatttcactacttttatcaatggaaattatcctagacgaatcagtgaatctctatacatcaatcaagtcaaaccttgtcctaaatagatttattgagaaaacatcttatggtggtagttttcgtgttctct
>1061921335194
CATCTTCTTCCTTCAATTTTAGTTTTATATTACCAAAAGAAAAAAACCTTATCCCTTCTCTCTCTCTTTCTTCTTTCCTCTATTGTCTGCCATGGCGATTTCTACTATTCTCTGAGTCTGTGATCTTAAAGATTTGATGAGACAGAAACCCAGAAACTGAAAAACAAAAACCCAACTCGTGATATTTCGTTCCGACCAAATCTGTCTGATTTGTGATCTGAACAAAGTACGGTAATGGAGTTGATGGCTAAACCAACCTTCTCCATCGAAGTCTCTCAATACGGAACCACCGATCTACCG
>10621547224716
ATGATCTAAACATTTATTTCAATTCCAAATCTCTTCTCTCTGACCGGGAAAAGAACACGAAATTCATTTCTGCTTATTGTTTATCTGCGCTCAATTCCGACGAAGATTCATTGTCTCTTTGATAGACAAGTGATCTGTGTTTTTGTGGGGTTTTTGAGCCTTTGAGGCTGCAGTAGGTGTTGAGATAGAGCTATGTGGAGTTCAATTGAGAATATGAAGGCGAACTTGCACAAGATCGTTCTCGATGTGCATGAAGACGACGAAGAAGAAGACGATCTCCACAAATATGGTTCCGCCAAT
>106386999120
TTGTTTGAATCGATCGATGCGGTGGCGGGAGCAAAAGACGACGCCGCCAGGATGACATTGGCGGGGAATCTGATGGAGAATCTAGCGGCACTTGAAGAGGCGTTTCAAAAGAGTAGCAAAGGCGGGGACTTTTTTGGAGGGGGGAACATTGGGTTTGTCGATATAACTGTTGGGGCCATAGTAGGTCCAATCTCTGTCATTGAAGCTTTTTCAGGTGTTAAGTTTTTGCGTCCAGACACAACACCGGGCCTGATTCAGTGGGCTGAGAAATTTAGGGCCCATGAAGCTGTAAAACCTTAC
>1064157218059
ACATCTAAGCCAGTTAAAGCTGAGGAAGGTCATTCTTTGGGTCTTATTGATGCTGTGGTGCCACCTGCGGAGTTAGTAACCACTGCTCGTCGCTGGGCCCTTGACATAGTCGGGAGGAGAAAACCATGGGTATCTAGTGTTTCCAAGACTGATAAGTTACCTCCTCTTGGAGAGGCAAGGGAGATACTGACGTTTGCCAAGGCACAGACACTCAAGCGTGCCCCCAATATGAAACACCCTTTAATGTGCCTTGACGCTATTGAAGTAGGTATTGTTTCTGGTCCAAGGGCTGGTTTAGAA
>106535936842
gtacgttcccctgcttctggtattcgacgatgcgttagggttttataagaattgaatttgggttgagatcgagaacatagttgcaagacttggttaagctgtctttacatgtattgcgagtaatgtgttcgattttaaagcgataaactattgaagattaagctggactaggatttggtgttgttgaatttaagtttcagtataagttgagcgttctgtgctaccgttcgttggagtttttaaggggcctttgatcttctcttatgaattacttatacatacgatatattttcaatcagt
>1066432810586
GTGTTCTTCACTTTTTCTTTCCTCAGTTGGTTGTCCAAACAAAAAAAATCTCCACCGCTCTGAGAGAAAAAAGTTGGAAGAGGAGAGAGAGAGAGAGCGACAACGCACCAACTGTTGCGGCTCAAAGAGATCTCGATCGGGATCCACAAGACGGAGATAGATAGAGAGAGAGTGAGAGCTAACGGAAATGGGATCTCAGCTACTTGAGTGTTGCTTCCGTTTCGTCTTCTACTGTCACTCCCACAGCTCCAACTGTTTTCCTTGATTGTTTTTCTTTTATCTCGGCGTTTTACTCGGAAG
>106771132383
AAAGTGCCGGTTTTCATATCGTGGATACGTTATCTATCTTTCAATTACCACACCTACAAGCTTCTTCTTAAAGTACAATATCAGGACTTCGCTGTGTCCATCAACGGGATGAGAATAGACAACGGACTAACTGAAGTAGCCGCACTCGTTGTCATGATATTCGGTTATCGCCTCCTCGCGTATCTGTCTCTAAGGCAAATGAAGATCGTAACATAACCCATTTTCCACACGAAGAAATCAAATAACATAGAAGAAGCATAAAAAGAGTGCATCAGATCTTGATGATCTTGACACGACCAA
>10681148914647
ATCTCCGGTGGAATTGAGCTGCTGCGTCGAGACGATGCTACCGTACCACACGGCCACTGCTTCTGCTTTGCTCAATTCGATGCTTTCAGTTTCAGGGCGCTCCATTTGGACTTTCCAAGGTACTTAAATGACTTAGTGGAACTCGGTGTTTTGTTACCTTTTGACTTTTTTTGGTGAAACTTCTTGTTGAAGATGTGAATTATGATGAAGATAGAGACTTTGATACATAAGGCAGAACTGTATCCTTTAATTGTTGCATTGTTATATCTTCTTCCTGTTTATTCATCATATGCTTGTAGA
>1069970527433
ATTTCTGCACTTCAAGAGGACAAGAAAGCGTTGGAACGTCTAACAAAATCAAAAGAATCGGCGCTTCTTGAAGCAGAGAGAATCTTGAGAAGTGCCCTTGAACGTGCTTTGATTGTTGAAGAGGTCCAGAACCATAACTTTGAACTTCGACGACAGATTGAGATATGCCAGGATGAGAACAAGTTTCTTGAGAAAATTAACCGCCAGAAAGTGTTGGAGATTGAGAAGCTCTCCCAAAGCATTGTAGAACTGGAGGAAGCGATCTTGGCAGGAGGAACAGCCGCCAATGCAGTTCGAGAC
>107016195744
gttagtaaaagtaacatttacaagaccattgaaaatgtttgtggaaacgacggaacataatggaattactaccatagtagatatataataaacgacaagctttcttgaagacgattttatgagtaacttatcattgatctgaactgatgaatagatagattacaaaaaaagtgtgtataattttcaaactggcaaaaatcatcccaccattatgctagccaccaatgagattctaagttagattttgttacttacattgtaacagcggaacataatctgtagtagaaaaaactagaaaag
>10711539533782
ATTCTTGGGGTTCAAGAAGACAATCCAGCTGAATAGGAGGTTCCTAGTTAAGCTGATAGATGAGTATACTGAAGGATTGTTGAGTTGGGATGTATTTTCATCCACGGTGAAGGCATTTCACTCTACTCGAATGGGAAGCCCTAAGAGACGGTTAGTGATTCCCAATAGACCCAAGGAAGAAGACTACTTCTACGCCAACCCACAAGAATGTCTGCAGCTGTTAGATGAACCATTGAGAGTCATTTGAGAATGTGACTCCACCACTGGCGAGAGAACAGCTTGAAAGAGGAATTTACAGTG
>107277468634
GATATTATTCGTGCTTCTGTCTCTAAAGATAGTGCCCTTGCGAAGCCAAAATCCTTGGTTCCAGCCATGGATATCAAACTACCAGCACCTGTGGTAGCAACGCCTGAAAAAGTTACCTCTACTGCTAATATGGTTAAAGAAGAAGCGTTGTCTACTATGCCAACATCTTTCAATCAGGTTAGCACAGTAGAAAGTGGAACTGACGAAGAAGAAGAAGAAGAAGAAGATGATGATGATGATGATTGGGACACTTTCCAGTCTTTCCCTGCTTCCACAAATCTTGAAGGGTCAGAGTCTAAG
>107323712141
gtaagttttctcagttattacttcatgtaacaatctttggttatgtatcactggaaaaatacaagccttggattagtttacaaggttcattttggaaactgtggagttactattacatggcttattatattggtttggaatatatagacttgcattagaattatgtactgactactgaataagtgacaagagcgctctaattttggagcgatcaacaaactgttatttgtttttcttacgtattgtatgttcactagacaacatttttctataaaaaaaatatcgtattgagatgtctac
>1074442519888
GACTCGTATGCATTGTGTCGGGTATTCAAAAAGAACGGAATATGTTCGGAGTTGGAATCAGAACGGCAATTGCAAACGGGACAATGTAGCTTCACAACGGCGTCAATGGAGGAGATCAATTCGAATAACAACAACAATTATAATAATGATTATGAGACAATGTCGCCGGAGGTGGGAGTTTCCTCCGCCTGCGTTGAAGAAGTAGTCGATGATAAAGACGATTCGTGGATGCAGTTTATAACAGATGACGCATGGGACACGTCATCAAATGGTGCAGCTATGGGACATGGTCAAGGGGTT
>10751264730713
ATGGAAGGTGGTCGTGGTGGTGGAGATGGCAATTTCTTACCAAACTCTAACTTTGGTGTATTCTCTGACTCCGCTATGGATATGGATTTCATGGATGAACTCTTGTTTGATGGATGTTGGCTTGAGACAACTGATGGTAAGAGCTTGAAGCAGACCATGGGACAACAAGTATCCGATTCTACTACCATGAATGACAACAACAACAACTCGTACCTTTACGGTTATCAATATGCTGAGAACCTTTCACAAGATCATATCTCCAACGAAGAAACAGGGAGAAAGTTTCCTCCAATACCACCG
>10761538133920
ATAGCCGTCGAGACAGATAGAGAGAGCTGAAATTTCTGTGAGAAGATTTTCTTCCGACATTTTCTCTTTCCAAACACTGTTCTACACGTAGTCGGAAATCTCGGAAAAACCAATCTCCGAGTCAGAGAGAGAGAGAGAGGCGTTCACTGTTGTAAAGGATTAAGCTTTGGGTAAGAAGAAGATGAAGAACAAGACCAATTTAGGTCTCTCAGTCTTCTTCTTCTTTATATGTCTCGTTTCCGTGACATCAGATCTAGAAGCTGATCGACGAGCTCTAATCGCACTTCGTGACGGTGTTCA
>107710103534
TATGTCTGCTCCTCCATTCTTACTCTTCTCTCTTTCTCAGAAGCTGCAAAACCAGAGAGTGAGAGAGAATAGAGATTCACTTTTGTGAGCGTTGCGATGATTTTGTGCCTCGTGGAATCATCACACTACAACGTATTCACCTGAAATTCAGACAAAACAGTTTGAGGAAACTGGGAAGTGATAAGATAAGAGAGTGATAGAGAGAGAGATGACGGAAAACGGCGTCGTTACAGGAGGAGGCCATACTGTTATGGTGGGCGTAAAGTTCGATGAGTCGAGCAATGAGCTACTTGATTGGGC
>1078309125391
GAAGCAAGATTTCCACAGATAAGAACATTGACGACAGAGCAAAGAATGAAACTAAAGAGTAGTTTTATAGAGTTTGATGAAGCCAGTTTCTGCGAATGGATGAGGAGTTTGAAAGTAGTGCCTCCTGAGCCCAGGTAGTCATACATTTTATTCTTGCTTCATCGTTTTTTTTCCGCCTTTTACTGTCAGAACATTTTTTTTGTTCTCTGTGAGTCTTTTGTTTTTAGGATTCTCTTTATATGATCTCCAGTTCTCTCAAGTGAATTATATACTCTGTCCGTTACAAGCAAAATAATGTGT
>1079113288675
gtaaattttaactactagtctttttcttttttgcatgcaaaatatgagtctttaaattaatataaaagactaagaatgtaatttattaccaacttaaatacaaagttacaaaactcaccgaggaattttcagttcacgtggtgatgcacattatatagtttgttcgttgaatttccaccaaatttataaataccaaaacgtttgtccccaaaaaaaaaaaaagaataacaaaagataaaaattacgataattagcatttgttattttaattatttggtggaagactagctttactaataa
>1080118282705
gtatgttgtcttttttttctttctctctctttaatgctactataccaagttaatgtgtattctagctaagagtagtaaaaatatatgtttaactgaaagaaccgaatctatagtttaatcgaaaccaaagccatattagtgaaatatggtttcactagaaatagatccactataatgaaagctgataattagtgagattcgtaaccgtcttaatcgtctatctctaacacacttaaccgctagtttaagatataactttgattttattttttaaacgttgggtattcaattttttaatgt
>1081793011967
gtaagttcgtgataaggttcatgaatctttctgaatgtgtgtggtggactagttatatggatatcacaaaactttgtaataatggattggtaaaacattgatgttcatagtgaagaacaattagtttgctctagatactggtggattctgaaatcgatctaaaatattattagcagctctgttttagtccttcgttcattataactctaggatcaattgaagttacgaataatgatatcgttgcactccactatacataagtatatttcatagactagaaagtcaaataaaaccatagag
>1082194338248
ATGTTTGTTATGAGTTCCTCTTCAATCCCTAATGGAATCTTCATCATCGATGGGCAAGAACGATATGTTAACCCCGAAGGCGATGTCGAATCGAATAAAAGCGAAAGGACTTCAAAAGCTTCGATGGTATTTCAGATGTGTGAGAAACAATGCCGAGACGAGAATGGATTCAAGTGTCATTGTATGAGCGAATCTCACCAGCGTCAGATGCAAGTTTTGGGTCAGAATCCGACTCGTGTTGTTAATGGTTACTCTCAAGAGTTCGAGCAGACGTTTCTCGATCTGATGCGGCGGAGCCAC
>10836016843
gtatgtttttgttagttttctgattatttcctggattatatatcttgcttgtattactggatgatgggatcacaaattcagtttcacttttggaaacgccgcctatgtgctatttttcttttctcttcaaatgttctaaagcttatttgaagctatgttccacttgtaggtcactctagagtaattgacctttctttctcttcttggatcttgttagatgtattttgacatttagaggctgtttatcttgatatcttgaaggccctcttatatttatactgactggaaaattgggttact
>1084606915407
gttaatttcaattttttttgatacaagtacaataaactcttgtagtttgatctatatcatctgcatggaacgatagtccaaatataagttaaggagatgaaaatattttgtacagtactttttatataggcaatttagaaatcaccactagctcccgtatattgatagaatacttaagtcatcaattaaaaggagaaagaaatttcttttaaaacatcctacattgaatcgatattttagtgtaacaaaaatgaaaaaacttttcaacgaaatttactacgaaaaaaaaaatgcgatgca
>108532382637
gtttaatttggtctaacatcgcgtcctaattccctgtattcaagtagcattaatatggtggttttagttattgttggccatcacatatttttctttcagcttttctggatttgccattgttaaagtaactatgttttattttcgatatatttacgagtaagttaatttcatgctaggattatccatctcatgctttgtagaaaaaaaacctatatagctcgttgagatctctctcccatgttatgtttctgagttctttttcagatgctatagagtatgaactatccgtcatttggtttc
>1086987810131
CTACATACAATTTAAAGATAGGTCACAAGATGTTATAACATGCGGAGGAGAAATCGTGGGATCAAAGGAGATCGAAGGGATTCTCTATAGTCACCCGGCGGTTTATGACGCAGGGGTCGTGGGTCGACCGGACGAAACTTTAGGAGAATCGATGTGTGCTTTCGTGAAGCTCAAAGAAGGAGCTGAAGCGAGAGAGGAAGAGATCATTGAGTTCTGCAAGAGAAAGCTTGGGAATAAGAACATGAAGATGATTCCAAAGACAGTAGTCTTCTCGGATGTTCCTAAGACTCCCACTGGGAA
>10871169732160
ATGAATTCGATTGTCTCCACTGTCCGTGGAATCTTAACGCTTTCAAGATCTGAAACTTTCGATTCACCACGTGATGAAGCAAAAAGTGACTTGAAGGTGTTATCAGTAGCTTGGAACCAGGTATGCAGTGGTTTCATCGTTGGAACAAATCACGGTTTCAATGTATATAGCTGCAAACCAATGATAAAGAAAAGCATCAGCCGTGCCCCGCACGAATCAGGCTTCAAAGTTGCTGAGATGCTCTTCCTTTCTAACTTATTCGCTTTTGTTGGCAATGGTTATAACAATTCCGAGTACCCT
>108891837834
GTAGATGAATGCATATTGTGGCTTAGGATTGTATTCATCACGATCTTGTGTACGCCGCAACCAACAGTCATAAGATGGTCATCGACTCCTTCGGTTTCTGATGAAATTCTAAGCAAATGGAGAGGCTTTTGCGCGGTTATAGCAAATGCATACTATATTAGAGGAATGGCTTGGTAAGATCAAATATATTCGATTCTATCATTTTTAAAAATCCATTCTAAGATGAAAAATAAATGTTTGTAAAGAGTGTGAAATCTATGTGTATTTACGAATTACGACAATGCTATTATTGGACCTTGG
>108947506573
GTCCAAGCATCTGCATATTTAGAGAACGACGAGGTTCGTGAAAGAGATGATCCAATGTCAGATACTTTACGGATAGGAGAAGAAGCTCTAGTTTGTAGTAGTGAGCATGAGATTGATGTTGGATTTTGTCAAAACGAAGAAAGAAAGAGTGAAGAAGAAACAATGGGAGGGTTTGATGAACAGAGTGGTTTACTTGTTGATGAGAGAAAAGAATTCGATGCACCTGCGGTTGGAATGGAGTTTGAGTCGTATGATGATGCTTATAACTATTATAACTGTTATGCTAGTGAAGTTGGGTTT
>10903232382
GCTGCTTTGAAGCAAGAAAGAACAGCCAAAGGGAAACTCAGTGCTCAGGCTTCATTGATAAGGAAAGAAACAAAGGAACTTGAAGCGCTTGGAAAAGTGGAAGAAGAGCGGATCAAAGGGAAAGCAGAAACCGACGTGAAATATTACATAGATAACATCAAGAGACTTGAAAGAGAGATCTCAGAGCTGAAACTTAAATCAGACTACTCGAGAATCATTGCACTGAAGAAAGGCAGCAGTGAGTCAAAGGCAACAAAAAGAGAGAGTCTTGGGATGCCGAAAGTGAAAAGAGAAAGAGAA
>1091192511306
GAGCTACTATAAGTGTACAACACCAGATTGCGGAGTAAGGAAACATGTAGAGAGAGCAGCAACTGACCCAAAAGCTGTTGTAACAACATATGAAGGTAAACATAACCATGATGTTCCAGCTGCTAGAACCAGCAGCCATCAGTTAAGACCAAACAATCAACACAACACCTCAACGGTTAACTTCAATCATCAACAGCCTGTTGCACGTTTAAGGCTTAAAGAAGAGCAAATCACTTGACAGAGAAGAAGAATACGACGGCGCTTGAGCTTTTGTGAGTTTAATGAATCTTCTTTTTGGTT
>109271834011
GATAACAAAGATCTCTATGCTGAGGAAGCAGCTGCACAGAGAGAGAGAGAACGTCAAAGAATGCTTTCAATTCCTGGGCTTATTGCTCCTAATGAGATTCAAGACGAGATGGTGGACTCATAAAATTAAGAAGGGTGCAACAAGAAGAAGCTTCCTGTGTTCAATGGGCTGGATTTTTTGTAATCATAGGTTTTTGAAAACAGGAAAGAGTTCAAGGAGAGATTAATTTCCCCGACCGTATCTCTACTACCGTATTCCGAAGCTTCTCAATTCGATTTTGAGGATTGGAAAAGCTAAGAA
>1093800732620
GTAACAGAACTGGTAGATGGAGTGTTCATAGGATTGTCTATGAATCATTCCCTTGGAGATGGAAGTTCCTTCTGGCAGTTCTTCAACTCTTTGTCTGAGATCTTCAATTCACAAGAAGAAACCATTGGGAATAACAACAACAACAACAACAACGCATTGCTCTGTCTCAAGAATCCTCCAATCATTCGTGAAGCGACCGGTCCTATGTACAGCCTTCCCTTTAGTGAACCTAATGAGTCCCTTAGTCAATCCGAACCTCCGGTTTTGAAGGAGAGGATGTTCCATTTCTCATCAGAAACA
>109430123428
gtacgtcacttttggtttactccggtttgctttcttttggttttttaacgtaggaaggcttcaaaatctcactacaaaaccggtttatttggttgatttctgttcttttcctttggtttggttcgtacacaaggaagactttaaaactcttttcaaattagggatgtctaaatttttttggttggctttgggtttactttcattttggattaggattgtcaaatactgtatatctttagtttcaaacaaaatttggtttagatagtttttgttcggttcatattcaatagttcggatata
>1095963437985
GGTAATGAATTGTGCATAAGACCTGCAGAGTTTTACATATATGACCAAGAAGAGGTTTGCTTTTATGATATAATGAGAAGGGCTCGTCAAAGGCAAGAAATCATAATCGGTTATCGCCTTGCGGGAATGGAGCAAGCTGTGATTAACCCTACTGATAAATCCAAGCTTACTAAATGGTCCCTTGATGATGTTTTTGTTGTCATCGCCTCAAGTCAGTAACTTACAAAACCCGTAGATGATCTCTGACCGTTTGAACTCTCCAGGACGTAACATGGTACCTTGAGTCCCCATTTTTTCGCA
>10963539275
gtactcattcctctctcgcttttgtttcttctgctactgctactgctatgcgtcgtttgattcctccttcaatttcgtcttctccgatcatatctctatacttttcttccggaagtaaatagcaccgatcttttaattgcgtcgattttcaacctaatcggagcataagaacacgttttccgatttataattgttgcgcttcggtgtaattcttctcaattataaatcgcgattctatacgattagtgattttatctcccgattttgcgatttactgttatcctcctcttggtgttttag
>10972439781
ATCAGATGATAAACAGAGAAACCATGAAAGGAAAGATTTTAGTTTCACCGTCGGAGAAATCAATGACATCGAGCACAACAACAACAACGACGACTACTACAACTGTATCTACGGAAGATTGGGAGAGAAGAGACAGTAATTGTTACTTCCCAGACTGTCGTAAAGATGCGAATTGTAGCTGCGAGATTTGTCTTGATAGTCTCAACGCTACGCTTGATCTCATGCCTCTCAGTGTTCAAAAAAGCTCTCTCACTAAGCTTTCTTCTGCATCCAATTTCAAATCCACCGTTGAATCTACTC
>1098553514892
gtatgtattttgagttatctttcatcaaaacttgcttttgtttcgtttctctaagcttggcatttcgtcgaacaacttataggcattaagctttatgttacatgtaatcgttacttactcgttagtacgtatttctacgtttccatagagttatgttttcatctgggcttgctttagtgttgttttttgtaagctaggcttttcgtcgaacaacttaacggcgttaggcttagtagtttttggggcatattgttcactttttaatacatagaatcgttacttgtttattaagggaattat
>1099233328833
GGAAAACGTTCAACGTCAGATCAGGTGAAAGGGGCAGTGAATTACATAGACTATTTGCAAAGGAATATCAAAGACATAAATTCCAAGAGAGATGACCTCGTGTTATTGTCTGGACGAAGCTTTAGGAGTAGTAATGAACAAGAATGGAATGAGATTTCGAATCATGTCGTGATTCGTCCGTGTTTGGTCGGCATAGAGATAGTGTTGAGCATTCTCCAAACGCCATTCTCAAGCGTTCTGCAAGTGCTTCGTGAACACGGTCTCTATGTTCTTGGCTACATCTGTTCCAGTGTAAATGAT
>110014237644
CATAGAAACCATAGGTTAAAATAAAATAAAATAAAAGGTTTTTAGGTTCCAACTTTACTTTTTACCACACACCAATCATTTCAACTTTTGACAATTGCGTCAAATACATATCCCCAACGGTAAACTTTACTCTCTGCCTTACATTATTGTCATCCACTTGTTGCAAAGTTCCACATTACAAGAATCATTCGATTCTCTTCTATCATCATCTTCTTCTTCTCCATCAAAATTCACCAAAACATGGAAGCTCTAATTCACCACTTCACTCTCCTCTCCGATCAAGCTCTTGTCGACAAAACA
>110130902862
AAAATCCGAAGGAGCCCAAGAAACAAGCTATCAGCAAACAACCCTTTAAATCCGTTCACATAAAAGTCATCAAGAAGCAACCTCAACCAACTTCATCGTCAACTCCGGCTCCTGCAAAACCAGAGGAGAAGAAGAGTGATGGTGCGGCTAACACCAGTTTAGCCTCTTTATTCCAGAATTATGGTAGTGATGAAGATGAAGATTGATTGTTTTTGTTCTCGACAAGTTCCGCACTTTCACAGATCTCATATCACTGTTTTAGAATTCGAGCTCTTATACTGTCGATATATGTGAGATCTT
>110287843990
gtgattattccatttatacccttttataactattaacacaccttgcctatgagggtagttttgtcaatatagaatgtatcttcttcactgttgcaccaaattagcatggatagtagtttatgattatggttattttcgtcaattactgcagacaccatatttactaaccattaattaccttttgcttaccgtgcaattgaagtaacgcttaattatagctagaaataaattactccgaatctatagaattttgctttatactgcaaaaagaaaaatttgtttatttacgattttttttct
>1103367825591
GTGGAGAGTTCTGACACCATCGACAACGTCAAGGCCAAGATCCAAGACAAGGAGGGTATTCCTCCGGACCAGCAGAGGTTGATCTTCGCTGGAAAGCAGTTGGAGGATGGCAGAACTCTTGCTGACTACAACATCCAGAAGGAGTCCACACTTCATCTTGTTCTCAGGCTCCGTGGTGGTATGCAGATCTTTGTCAAGACGTTGACTGGAAAGACTATCACTTTGGAGGTGGAGAGCTCTGACACTATCGACAATGTCAAAGCCAAGATCCAGGACAAAGAGGGTATCCCACCGGACCAG
>11041000438547
GGTGGACAGCAGCTGAAGCAGAAGGCACAAGGTGCGAGTGAGACCATTAAGGAAAAGACCGGCATCAGCAAATGAGAAGCACGTTCTAATAATAATTTATGTTTTCAGTTTTCGTTTTTATTCTACCAGAAAAATAATTAGATAGATATGTCTATCTAAATCCAAGAATATGGATTTCGATCGAAGCCATTTAGGCAATTACTTTTGCTTTTCTATGTTTTTTTTCTATATATCTATATATCTAAGAGTTTTTGACTCTTGTCTATTGATAATTTGTAGCCATGCAGTTATTTCTATAAT
>110573156111
gtgtgcattagttgcatttattttggcccaatattaatttttgcatataaattttgaggatgtaatcattctagtcatgaagtttaatgtcttacaggaatggctaaatggtagttcagttcgtcccatttgtctgttgattgttcttaggttgtctagatacatattcgaagtggaaccttgcagttgttccctttttttggtagactgagtaggctgctaccctgtgcattagtacagagatccagatatgaaaaacctgcaaaagttttgtaaatttatttgcaataattttctcta
>1106969616178
CAACAAGCTTCAAAAATGGGGGAAGAAGAAGAGAACCCTAATTCGATCGACATTCTTCCCGAGCTACTTGAAGAAGTTCTCCTTAGATTGCCCACGAAATCGATCCTCAAATGCAGAATCGTCTCAAAACAATGGAGGTCACTCCTGGAATCGAGTAGGTTCGCGGAGAGGCATATGAGTCTTCAAAACAGCCGCCGGAGAATCTTAGCTGCTTACAACTGCGACTGCGGCGGACGGAGGAAGCTCCTACCCGAGTCACGGTTTGAAGGGGACGAAGAGATTGTCTATCTGCACTGCGAC
>1107243427318
GTACCTGGATACAGTTGGATCGAAATACGAAACAAAGTTCACCATTTCAGATCAAGTGATCGGATTCACCCTGAACTAGACTCAATACACAAGAAACTGAAGGAGTTGGAGAAGAAGATGAAACTAGCTGGATACAAACCGGAACTAGAGTTTGCTTTACACAATGTAGAGGAAGAGCAAAAAGAGAAGCTATTGTTATGGCACAGCGAGAAGTTAGCTGTTGCATTTGGTTGCATAAAACTCCCTCAAGGTTCACAGATACAAGTGTTCAAGAACTTGAGAATCTGTGGTGATTGTCAT
>1108888818342
GTTCTGTTGTCGATTTGCTCGCTGTTGACTGACCCAAACCCAGATGATCCTCTTGTGCCGGAGATAGCTCACATGTACAAGACAGATAGATCCAAGTACGAGTCAACTGCGAGAAGCTGGACACAAAAGTACGCAATGGGTTGATGATATAAGACAAAGCAAAGGATATGTTATTGCGCATCGGAATAAAATAATAACTTAAAAAAAATGCACTTGTTTGGTTTATCAAACGTTAGCAAGTATCGAACAACTTAGCTGCTCTTACTCCTCTTCTGTTCTGATCACTATAAACTAGTATTA
>1109609928740
GGAGGTATGTGGAGGCAGAGGTAGAAGGAGGAGGATTTAGCAGAGATGTGATGGAGTTTTTGGTGAAGCAAGATGTGGTTGCTTACAGGTGTATGGCCACTAAGGTTACCTTTGTGTATCCTTTCACCACTGCTTTTGGAGACTCCAAGGGACAAGAAGAGAGGTTGAAGAAGCTCATCGATCAGCTTGGTTGGTATGCTCCTACCTTTGAATCTATGGAATAAATTGCAAGTAATGTATATTTTGTTCATCACTTTCCAACTTACTACTACTTGAGACATTAATATGAGTTTGTGTTTG
>111046219583
gtatacaattctcttgatgaacatctaaattaggaagtcatgtctgacacatacaaggagttttatagtaagctgtaaatgcatgcatcagataaactaggggtgggaatataaaccgaagcaaaccacaatatttatagctaactaactctatttagataagaaaaactcaaaccgtatgctcacttttaagataaacgcaatgttgagagcattcgagaaaggtttgaacgaattgcggtctgaacatgaatacatagttgaaacactacgaaaaatcctcaaatgagaaagaagttt
>1111120536956
gtatcctttgtttacagtaagtttagtatttaccttatacggttaccatgaaggccgcctacttccatggcctctttcaattgaatttgacatttgaacatacttactaattgggttgatatctgttttttgctcatgtttttgctcttcttcctggtttttgcttgagataatacgttaaatgaatggatagtgcatataagactagcctatgcagattagttacaaaaaaaagttggtgtcattgttatgtttagtttgattctacagtggcatgttgttctctttccactcctgtgt
>1112823928590
TGGATACATATAGGAGTGGAATGTTTAGTATTTATGCTGATTACAAGAATCTGCCGTTGTCTATGTGGATGACAGTAACTGTGGCAGTGGCGACAGGAGGCTCATTGCAGCTGGGGATTGCTTCAAGCGCAAGCAATAACACGGCTGATCTGGAGCCATGGAGGTGCAAGAGAACAGATGGGAAGAAATGGAGGTGCTCTAGAAACGTGATTCCTGATCAGAAATACTGTGAGAGACACACACACAAGAGCCGTCCTCGTTCAAGAAAGCATGTGGAATCATCTCACCAATCATCTCACC
>1113271922249
TTGCTCAAAGAGAAGGATTTGTTGCCAGAACTGGGACAAGAAGTAGAGAACATAGTGTGTGCGTTGGACAAAGATCTCCAAGGAGCTGCAGCCACAGTTGCAACAGCTCTCAGAGACAAAGGCCAAACCGTTGATTTGGTATTAGAGAGTAAACCGCTGAAATGGGTGTTCAAGAGAGCAGCTCGGGTAAACGCAAGAAGGCTGGTTCTGGTTGGGAAAACAGAGTGGGAAGATGGTTCGGTCAGTGTTAAGGTGTTGTCTTCAGGTGAGCAGTTCCAAGTCAAACTCAGTGACTTAGAG
>1114461015816
gtgagttttctaattagaagggatatgataagcacatggataataagggattgtactaacttataccatttaaagctacataacatgcgggagaaagcaactttgggattactttgattaattttaagtttataaccttaatcccaaagtaaaaacattttatttctatcattgcatgtcaaataataacacgggtataaattcatgcttatccatatcttttttcccaaaaaacatcccaaagagtcaaagacatactcacatactcttactttatactatcgtttagcaagattttag
>11151305114615
GTGATGTGACTAAGAAACAAGATGTGGATAACGCTTTAGATGGAGCAGACTGTGTTTTGCATCTTGCTTCTTATGGTATGTCTGGGAAGGAGATGCTTCGGTTTGGTCGTTGTGATGAGGTTAACATCAACGGGACTTGTAATGTCTTGGAAGCTGCGTTTAAACATGAGATTACAAGAATTGTGTATGTTAGCACTTACAATGTTGTGTTTGGTGGTAAAGAGATTCTCAATGGTAATGAAGGTTTGCCTTATTTCCCTCTTGATGATCATGTTGATGCATATAGTCGAACTAAATCGA
>1116148933918
gtaaattaataattactatatatttatattgtttgataatttaaacactctcttctgatctctatggttcgtgtccagtagtcgttgacttgtatatggtcacatatgttattcttacatccatgtgtttttgtatgtttattcttctctgtttttgttttggctctttatctgccaatggagtgattctttcattaaccaggtcttgttatagtctcagagatctaaagttatggttgttactttttctttctcagttgtgttgatctgccgaatcttttggttagatttaatttttcc
>111780418425
GTCTCACTGAAACTGTGAAAATTTTATCTCTTTTATAGATAAAGAATCTTGCTTTTTTCAGTTTTCAGTATGAAGAAGAATTGAAGAGAGTGTCCGAGGAAGGAGACCTTTGGTTTCAGTTTGTGAGTCTTGTTGTAATGGCTTTATCAATGGAGTTTGGGTTTTCAATTGGGTCATGCTTCAAGGCACCAAACCCACCTGTTCTAATCTCTGCAAGCCCTAATAAGATCAATTTCACGTTGAGAAGGAGAAAGAAAAGATTCTTACTTAGAGTCTCTGCTGTGTCGTATAAGGAATTCG
>1118527837421
GTTGCAGGAACATCTGGAGTCTTCCAGAAGAGAGTGAAGCATACAACGAATGACTCAGATAATTCAAACAACAGTTCTGGAGTGGAGAATAACAGTTCTGGAGCAGAGAATGGTAATTCAAATCTGCAGAGTCTCAGTCCACCTACACCTCAATTTCCTCCTCGTTCTCTGCGAAAGCGACTAAGGAAGGGAATTCCTCACCGAGCTCCATTTAGTTGAGATTGTGATCAAGAAAAAGAAGAAGAAGCTTGTGTTACGTAGTGCTATGGATTAGTCAAACAACTAGTAAGTGTATATATA
>11191404639148
GGAGAAGAAGAGCAAGAAACAGAGGCAGTGGACAATAATCAAGAGAACACGAGAGTTGAAGAAAGTAATTCATGTAAGAGATTAATGATCAGTAGCATTGAGATGCAGCAGAAAGATGTGAAGCCATCTTCTTGCAGGAATGGCGGAAACGGATCAAATAAGAGGAAAATTTCATGGCAAGATCCTGTCGCAGCTCTCAGAGTCTAAAATAAGAAGACGGAACCTTTTGTTCCTCCTCATAGATCTTGTTGTAACATAGCTTCACATCAAAGTTAGCTTGCTTATTTACTTATCTTGATT
>112016921515
AAGTGTATTCAATGCGTCAAGGAGGAGCTTGGCCTACCTATCTTGTAGAACCGGAAATCCTATTGACGATTGTTGGCGGTGTGACCCTAATTGGGAAACAAACCGCCAACGGTTAGCAGATTGTGCCATTGGATTTGGCAAAAATGCTATCGGAGGGCGCAAAGGTCGAATCTATGTAGTTACGGATCCTGCCAACGACGATCCCGTAAACCCTAGACCTGGGACTCTAAGATATGCAGTGACACAAGAAGAACCATTATGGATCATTTTCAAGAGAGATATGGTCATTAGGCTCAAAAA
>11211301213752
GTACATTTCGTGCAACCCTGAAACGCTAGTGGCAAACGCGATAGAGCTTTGCACGCCATCTTTTGATGAACCGGATAGAGGAAACAAAAATTACAGAGGGCGCAAGAAAATAGGCATTGCCGCTTTGGCTCGACATAGAGCCAAGTCAATGCCAACTTCTGAGGCTTTTAGACCTGTCAAAGCAATGGCCGTTGACCTTTTCCCCCACACTGACCACTGCGAAATGGTAATGCTCCTTGAGAGGTAAGAATACGAAATAAACTCTTTAAGAGAATGATGTAGCACCAAAAGAACAAGCAA
>1122477217886
GTGTGAATCATATTTCATTAGATGAAGGAAATAGTATACTTACCGTGGTGGGGACAATGGATCCGGTCTGCGTAGCAACAAGGCTGAAAAAGATTAAACAGAAACCTGTGATCATTAGCGTTGGACCACCACCAAAACCTCCTGAGCCACCAAAGCCTCCAGAGCCTGAAAAACCAAAGCCTCCACCAGCACCTGAACCACCAAAGCATGTATGCAAGCCACCTTACTGCAACAGTTGTGATGTTGTGTCTGTTACTACCTATGAAAGTGGAAGCGGCTGCACCATTCTTTGAGTCATAT
>1123128899545
gtaagagtatttgacatatcttttataatcgacatgctcaaaatttgtttcatgtatgaaatcacttaataaccatattgtttttccattttaaagttgcatgcaaaaacagtgatcataaatggataaaaattgaggtaggaagagttgtgactagttgtctgtctaatgaaaagtgatgctgagagtgtccgttataatactaatagaagccacattgatcttaacgtcttctatgttttcaaaattggtgaaactatcaatagaatcctgctgtggttcaagataaagttccccaga
>1124126285178
gtactttcttcgttcttcttctctagccttttagcattttgaaatcgtgctttgtctctgagatctctctgagtattgcagctgattgattgggagagataagagagagatttaaaaactctctgaaaaaaacggattaggttctcaaaagtttttgttcgattttgattttggaagctataccgaaaactgataccatttttattcggttggatctcttttcttttggttccaattcaacaggagaatcaaaaacctctgtgtttttaccagagttccataggaggttcccaagtttga
>11251392136092
AGGGAGATTACGCGATGGTCGAAAGGTTGCCGTGAAGGTCTTGAAAGATTCAAAGGGAAACTGTGAAGATTTCATCAACGAAGTCGCAAGCATGAGCCAAACATCTCATGTTAACATTGTAACTCTGCTTGGTTTCTGCTATGAAGGATCCAAAAGGGCGATCATATATGAATTTCTAGAGAATGGATCTCTGGATCAGTCGTTGAATCTTGATGTGAGTACACTTTATGGAATCGCGCTAGGCGTGGCACGGGGACTTGAGTACCTGCACTATGGCTGCAAAACCAGGATTGTGCATTT
>1126157619880
GTCATCTAACAACGAAATGTGATGTCTACAGCTTCGGTGTAGTGTTGCTAGAGATTCTCTCTGGGCGTCGAGTCATAGACAAATCCAAATCACGGGAAGAAGAAAACCTAGTGGATTGGGCAACACCTTACTTGCGAGACAAGCGAAAAGTGTTTAGGATAATGGACACAAAGCTTGTGGGTCAATACCCTCAGAAAGCAGCGTTTATGATGTCTTTCTTGGCTTTACAATGTATCGGAGATGTTAAGGTTAGACCATCGATGCTTGAGGTCGTATCTCTTCTTGAGAAAGTTCCAATTC
>11271551929697
AATCACACAAATCCCTTTTTTGGTTTCTCCAAATCTTCAAATCTTCTTCAATCATCACCATGGTACGTTTTAGTAACAGTCTTGTAGGAATACTCAACTTCTTCGTCTTCCTTCTCTCGGTTCCCATACTCTCAACCGGAATCTGGCTCAGCCTTAAAGCCACGACGCAATGCGAGAGATTCCTCGACAAACCCATGATCGCTCTCGGTGTTTTCCTCATGATAATCGCAATCGCTGGAGTCGTTGGATCTTGTTGCAGAGTGACGTGGCTTCTCTGGTCCTATCTCTTTGTGATGTTCT
>1128606630929
ATTGAGAAAACCCTTTTAAAATTCTCTATCGATCTCATCACAAATTTTGCTATATCCACAATTCATGTGCTTAGGCATATAGTTATTCCCAAGAAACCGGTTTAACTGTTTACGTATGCAACCTCCGGCAAGCGCAGGACTTTTCCGGTCGCCGGAAAATCTCCCTTGGCCTTATAATTACATGGATTATTTGGTCGCTGGTTTCTTGGTTTTGACGGCCGGAATACTTCTCCGTCCATGGCTCTGGTTACGTCTACGAAACTCGAAAACGAAAGATGGAGATGAAGAAGAAGATAATGA
>1129174411509
gtactactctttttatgctttattcttcttatttgacggtactactttgagatgagatctccttgatctgatctcttttgagctcacttttctctgctttggacctggaatcagtttctctgttgttagctctttctttgattagtaaaaagtttgaaactttttttgagaaataaacaaagttttaagtgagtgagttagtcagataaacgaatgcagtctcaaggttgatcctttagctttatcaaataaaaaaggttgatcctttagaattttatggtttttggctgatccattagc
>113074238866
gtaaacgtttccgtagagcctgttcttttttttttttttaatcttgtttaagtgtaccttgcatggtatagccaccaacttcactatttagctccaagacaagttttccaatagtctagaaccagaatttagtttaccggctgttataagtacacataccgttcttagaattaagaggaagataaagagctcttaccaatgaactcctcatagcaccaccagatttcatcagcgaccgcattttatgtttttcatcatatgaactcaactttatgaacataattttgtttgaatctgata
>1131361534854
GCAATGTTCCCACGTTCCCTCGGACGAGAGTTTGGGACCCGTACAAACGTCTAGGAGTTAGTCCATATGCTTCCGAGGAAGAAATCTGGGCCTCTCGTAACTTTCTTTTACAGCAGTACGCTGGACATGAAAGAAGCGAAGAGTCTATAGAAGGAGCCTTTGAGAAGCTTCTCATGTCTAGTTTTATCAGAAGGAAGAAGACTAAAATCAATCTTAAATCAAAGTTGAAGAAGAAAGTTGAGGAATCTCCTCCGTGGCTCAAAGCTCTTCTCGATTTCGTTGAAATGCCTCCCATGGACA
>113213394326
gtaagcattcatctttctgctctttctatcaaaaccattttataaatacaattaccaatgatagatttatattaatcaagtcataggatactgaataagttagaaacaggttatagcatataggatcaataaggcccaatgttcacctttttgacaatgcatttcaacatcacaaaaaagagtgtcttgttcacacttcaaggtcttcttcaaattgccccttagacctggacattgtatgttcctcacctaatacttaattattatgataatgagcccatcaaggttgacttatcagtt
>1133368336698
AGTCTCAACCGTTCCTCGGAGTAAACTACGGCCTAACCGCCGACAATCTTCCACCTCCGTCAGCGAGTGCAAAGCTCCTTCAATCCACAACTTTCCAAAAAGTCCGTCTTTACGGATCCGACCCGGCTGTAATCAAGGCCCTAGCAAACACGGGGATCGAGATCGTCATCGGGGCGTCTAACGGCGATGTACCCGGTCTAGCATCGGACCCGAGTTTCGCCCGAAGCTGGGTCGAAACCAACGTGGTACCTTATTATCCAGCGAGCAAGATTGTTCTCATTGCCGTGGGAAATGAGATCA
>1134575430383
ACTCAAGCACCAATGTCTGCATTGAGGATTGTTACATCGAAAGTGGTGATGATCTTGTAGCTGTAAAGAGCGGGTGGGATCAATATGGAATGGCTGTGGCACGTCCGAGTTCAAACATCGTAATCCGAAGAATCTCTGGTACTACTCGCACTTGTTCAGGAGTTGGGATAGGCAGTGAGATGTCTGGTGGGATTTTCAACATAACCGTTGAAGATATTCACGTCTGGGATTCTGCGGCTGGGCTCCGCATAAAAACAGATAAAGGGAGAGGTGGGTACATTTCGAATATCACCTTTAATA
>11355183593
ATCATCTTCGTTTGGTCGTTGTCTTGGGGTCCTCCGAATCAAGAACCCACAAATAACAATCGAGGAATCTGTGAACGACGACCCAATTGAACCTAAAGTTGAAGACTTTGGACGGATTTAGAAAGAAAGACCCAAAAAGATGCTGAAGAGCGAGGCATCTCTCTCGATTTACTGCGACTCTGGAGATGGGTTCAAATCCGAAGATCCGGTGACTGGAATCGAGGAGAATTTGGAGAGAACGGTTACGATTGGTGATGCTATTGACGGCGGCGAGTTCAGTTTTGCGAAACACAAGGAAGA
>1136198114809
gtaataaaattaaaaccctatcatctgaaccggactaaaccggattagtttcaatgcaatttgtgcggtatttagatcaaacagattacaagataggacatttatgctatttactctatcagtaactgatgaaaaaaaaaaaaaaactctatcagtaactagggtgatacaaaccggagctaaaccggatttgttcaaatgcgacttgaggggtattttgggaatatatgttaggaatttaaagctagacggtcgattatgtgcggtccaagggacagagcatataaaaggaatgtctat
>1137244917435
GGATCTGCCGGCTACAAAGTCCGGTGGATAGTGTTATTATTAGACAATGGCGTCTAATAATCATTTCATGAACAGTAGATCCAATCTATCAACAAACTCTGATGCTGCTGAAGCTGAGAGGCACCAGCAGCCTGTGTCAAATTCTGTGACATTTGCCCGCAGGACTCCCTCTGGCCGATATGTCAACTACTCCAGAGATGATCTCGATAGCGAACTTGGAAGTGTTGATTTAACTGGCTATTCGGTTCACATTCCTCCAACTCCGGATAACCAACCTATGGATCCGTCCATCTCTCAGAA
>1138627837444
GTCGCAAGCAACTCATGGCATAATGTTGAGCTGATGCTTCAAGAAAGCTGCATTGATAACTCCGGTAGCTTAATCGTCTACTCCACCGTCGACGTTGACTCAATTCAGCAGGCGATGAACGGTGAAGATTCTTCCAATATTCCGATTTTACCCCTCGGATTCTCCATTGTCCCCGTGAATCCTCCCGAGGGTATTTCCGTCAATTCGCATTCTCCGCCGTCGTGTCTTCTCACCGTCGGGATTCAGGTCTTGGCGAGTAACGTCCCAACAGCGAAACCAAATCTCTCCACCGTCACCACC
>113988408213
TCAATTTGGATGCGGAGATTGATTGTGACGGGGATTGCGACATCGACGGCGAAGGGATTTCGGAGAGTAGTTAACCCTAACCTTTTAGGAGGAGGAGCTGCTGCTAGAGCTTTTTCTGATTACCGAGAGAAACTGAGAACAGGGTTTCTTCACTCTATCAGGTTTGAAGATGCGTTTGCTTTGTTCTTTGAGATGGTTCATTCTCAACCCTTACCTTCCATTGTTGATTTCACTAGATTACTTACTGCCACTGCCAATTTGAGAAGATATGAGACTGTTATCTATTTCTCCCAGAAGATG
>11407972957
AACTTTTAAACAAACAAAAATGCTGAATGTACTTCGAAATTCTAACCTGACCCTTGCCGTTTTGATTTGCTTTGTCTTGATAGCTTCAAAGCTATGTTCCGTCGATTCCTCTGTGTATGACCCACACAAAACCCTGAAGCAGCGGTTCGAGAAGTGGCTTAAAACCCACAGCAAATTATATGGAGGAAGGGATGAGTGGATGCTACGGTTTGGGATATATCAGTCTAACGTCCAGTTGATTGACTACATCAACTCCCTCCACTTGCCCTTTAAGCTAACGGATAATAGATTTGCAGATAT
>1141104907854
AGGCTGCGGTGTAGATGTAATTTTCATGCGCTAAACTTCGTTCCGAAGATACAAGAAACGGGTGCGATACTCGTAAGGAGATTACGAGATAGTGGATCACACCTTGCACCAGTTGACCCGTATCTCGTCGGTCCAAAATTTGCGTCATTCATATTGGACAAGAAAGCAGGTCCTCTCCATAAGGCTTCTAAGTATCTAGCAGTCCATCTCAGGTTTGAAATTGATATGGTGGCTCATTCTCTCTGTTACTTCGGAGGAGGTGATGCGGAAAAGGCAGAGCTTGATGCTTACCGGGAAAAG
>11421400121966
AGGGAACCCGAAGCAAAGAGACCATCTGCATGACCTTATGCGAAGAGAAGTCCTAATTCAAGATCCAGAAGCTCCAAACTTGAAATCGTGTCCACCTCCAGTGAAAAATGGACACGGTGTGAAGGAGATTGGATCCATGGTTATCCCAGATTCTAACATAACTGTATCTGAGGAAGCAGCTTCCACACAAACTATGAGTGATCCTCCTAGCAGAAATGAGCAGTTACCACCGTGTAAAAAGTTACGCTTGGATAACAATCTCTTACAATCCAACGGCAAAGAGAAGGTTGCCTCTTCTAA
>114314711850
TAAATGTTGTCTCGGGGAGGACACGCTCCTTAGTTGAGAAGTTTGAGAGAGGAGAAAAAACTACTCATACTGAAGGAGCCAGTACAACAATAGAACAGAACAATAATGCAGTGCAGGAAGATCCGCGTAAGACATCAAGACAGACAGGTGAAACTCCTGTCATATCAACACGACGAGCTAGGAGTACTCCAGCCAGAGTGATGCCTATTGTTCTCAATCGGGATAGTAACGTGACATCTGATGAGCCTCCTTTAACACAACCAGCTAGGACTTCTTCATTTCCAGTGATGCCTGTGATAC
>114492456301
ATGGCTTCTCAACCTCCCTTTAAGACAAATTTCTGCTCGATTTTCGGAAGCTCATTTCCAAATTCAACTAGTGAGAGCAATACAAACACATCAACTATCCAAACCTCAGGCATAAAGCTTCCTGTGATCGATCTCAGCCATCTAACTAGTGGTGAGGAGGTCAAACGCAAAAGATGTGTGAAACAAATGGTTGCAGCTGCGAAAGAGTGGGGATTTTTTCAAATTGTGAACCATGGAATTCCCAAAGACGTCTTTGAGATGATGCTCCTCGAAGAGAAGAAACTCTTTGACCAACCTTTT
>1145967684
gtatcatccattctttatttattacatacatttttatcttttcaaacttttttttttgggtgtctagctattgaaccaaggtatcgttatagatatgactatttttatttttttacttttgattcatgattttgttttaatatattcgtcggtttttatttgttgaaatatgacattacattagcgttataggaggaccacaattttttgatttgaaagataaacgcaataataattcagcagtgtgaagaaatcttgatttggttcatataattacttttcaagaaagttgaaaatgtt
>114698486863
gtataaaatgattacttcttccttccatatctccagctttttgatcagttttagccaaatcaccttagattactatcaaccagtgagcgattcccacgtttaggtcttcttctacgtgttatgcattttctacttaaaatcatttggaacaatgatcacttcccattgcatctattctccattacggtcagagagtgtcacacctatgctatgcaatttagaaattgagtagatgctacaaacttattcgaaaatggacccctttctattattaaaaaaaaacttccaatctactctttg
>1147155328420
gtatctcctttctctttattttttttgttctatttattctgcgtttagtatagatgctactggattatcaaggtatggctaaaagctcatttgccggttgcagtagatatcattcgtcataaccgcaattttctcgtgtaaatgattttaaaagactaattagtgggttaacagctgcattctgcaattctccctggattccaaatagccaagtgcgtatgaagtatgagttagacatttctttgaatgttgaatcgtcacctaaacatttgtaattgtaatccatgtcaagtgtcagtg
>11489451934
GTGTTAATCAATGCTTGGTCAATCCATAGAGACCCCGCGATATGGGGACCGGATGCAGAAGAATTCAAACCAGAGAGACACTTAGATTCAACTTTGGATTATCATGGACAAGATTTGAAATACATCCCATTCGGATCAGGTAGAAGAATTTGTCCCGGGATAAATCTTGCTATGGGTTTGGTAGAGGTTACATTGGCCAACCTTGTAGGCCGATTTGACTGGAGTGTCGATCCTGGACCAAATGGGGATCAACCTGATCTAGCTGAAGATTTTGGTCTCGATGTTTGTCGCAAGAACCCT
>114912405628
gtaagttcccaaaacaaattttctattgtcggtaaatgaaactttttttctgtttggtcaagttttctcgaataacctcgtgaaaattgaggtcaaaagttgtaattttgaacgtcgttttcaactattattaccctcacaacttgacgtcgtcggtgacagtttcactggtccaataaagcaatatcagttactactaatctacagtattatacttcttttttttggtatgaatatggaatattagtttattttcagataattttgatctaagctcttcggattagaataagaccacta
>1150534013276
CCTTTGTTTTGTTAGATTGATTTGTTATGTCCAACAATCTATTGCCTCAGCCTTGTATGCAAATGGGTCAATTCATTAATGTCCCTACTCCCACTCCTGAGCTGATTTCTAATCCGGAAATGAGATTGTCACAACCAATCTGTAGTCATATCTCTGGTGGGAGACAAGATTTTCATGTAATGTTGCCTAGTGTTGTTGGTTTAGGATCAGTTAATATGGATAAGACTCTGTTACCTGGTAAGCGGAAATCTCCGTTGCATCCTTCTGTGCAAAATAAACGGATGGCATTACCTATGGAAG
>115184951364
gtaaaatacaaagtcactacttttgctgatgcttgaaatgtataaacccctatcaagtaaacttagtgctgaagcagagagtaaaagagtaaatttgatgatataggaaaaacatcatactttcagaaaaggcacaatagttttttttctgtaacttgatttattctaccttatcttccttggtaataaaatagataatctgacaggtgagaataataggagctaagacttagagctgcttagccaactgttaggtctatccaagtataaatacagtgatccttgtgctatggaaagtcc
>115254649903
gttagtcttcgtttcttgtcagaatattcgtgaatcgtcaacacaagcgtcaatagcttgtatattgtatcaaattattgagtatttcgattcactgaagttagattcggctctttgatcttggtctaagtggttagttcgaaatttagaatatgtttagatccgactgttatcttttggagcaggaatatagttgctagttttgaattctacccttcggatgaagtttacagtgcaaggttcttgtagaggtctcttgatcaatgtggtctggtttggttattttctatgcaaacttat
>115335919413
gtaattaatcttcctttctttttttcttaattgttgcttcaatacacagattttagttagtgatgctttgcttgcaaattgaaattactgacaaattgataggtcactctccatgtttgactagtgtcaccattgaaaatttgaaatgattacataatttagtttcagtgattgagtgacatatgcgtttcttagaaattaattcctactagctcctgactccatttaattgacctgctaaatattatacgtgagagttagtagtttttaaacttttccttaaaccaaaatgatttcaaa
>11541513226041
AAAATATTTGTTTATTTACGAACTATCCAGTTGTGTTGTGTCGTAAACTGCCACTTCTTCTTCTTTCTCAGACAAATTATTTGAAGCCAAAATATTTGTTTCTTTACGGTCATCAAATCAACCGGATCATTTTTTGGTTTATCTTCCTTGTCCTATCTTCGAATTTGGATTTTAATCTTTTTGGTAAACGCCATTAAATTTTTGTTTCTTGACGACAACGACTTGTCAACCTTTCTTTGCTGGCAACACCTACCTTTGTCATGTCTGTATAATCCTAGTTTTCTCCAAAAACGTTTTGTC
>1155688338133
ATATGAGGAGCATGACGAGGCTCTCTGGTTACATTGCGTTCAATACTGTGGAACTGGATGGGAATACGAATGTCCTTATCCATCTTGGGCATCCCTTTAGCTTACAATTATTTGACACTGTAATTCTTGTTACCAACACTTGTGGCAACTGTATTGTATACATTGTTCTACAACTATGCTGATTAGTGCTTACATGGAAGGGTATCAAGTTGATTCATTGTATTCAAAGATTCTTTCATTTATCGATTCAAAGTTTTATGTCATTATCATATAAAACCGCGTACAAAAAGAGGACCAATG
>11561089919767
ATGTGGGATGTGATGACGAATAATGAGGCAGTGGAGATAGTAAGAGGAGTTAAAGAGAGAAGAAAGAGCGCAAAGAGATTGGTAGAGAGAGCTGTGACGCTTTGGCGTAGGAAGAGAAGAAGCATCGCCATGGATGATATTTCTGTTCTCTGTCTCTTCTTTCGTCCTTCTTAGTTTAACTCTTCTTTAACCTCTCTATTACTTATATACATTTATCAATGTATTTTGGGCGTCATTGAACAACAAAAATGTGATACATATACATTTTTACATAGAATAATAGATGTTGTGAGGAGTGAT
>1157450114896
GTACTCAGCCGAAATGCCTTTGGTTATAATCCAAGCAATGTTTTACCTTGGAATCATAGTGGTTACACGACTAGCTCGTCCTAACATAACCAAGCTATGTTATCGCCGCTCTGACCGCAACTTAACAACGATCCAAGCTGGTTTTAAGTTGATCGCGCTTCTCTCTGTAGTTGCAGCCTACATCTTCCCATTCTTCACCATCCCTCACACTATCCACCCACTCATCGGCTGGTCGCTCTACTTGATGGCTTCTTTTGCTCTCTCTTCCATTTCAATCAACACTCTCCTCCTCCCAACGCT
>1158189711428
gtacacttttttccgttttacaatactatatatagtatcgttttagcctattactactttttttttttttttgttatcacattaagtactgtttgaaaacatttgatatatataaaatatctaatttgatgttagagagaagactaagttcaatcggttaaacgtatgtacgtaggtaactatgttggaacactgggtttacaaggaggatgcaattctaaaccggttgaggccttacctctcttctggtttaggatttggtgccaagaaatggctcgtcgctctacaacgatactgctc
>1159389013707
gttggtttagatttgccatctaagcatcagcttttctggcttgtgaacccggatcagtatctcgttactgttctaatttggaaccagtacgacagtttttcaatcatcaaatcggtcttacttcttatgatttaatataccgttttttactttgtctctatagtagttgtgaataagattatttctgtcagcattaaaattatttgatttgggtagtatatatgaaattttaagaaaatgggatctatattttttagtgaaacattatttgttgatttgttttcttgtgataagctatag
>1160640913972
gttcgcgtttctctcaatgtctcttttaaagtttcttaaaatctgtctgaaaattacctgtgaatctcagaaaacatgtgttcttgtctttgattcatgtcattatcccaatgcttgatcttacatttcgtctaatctttagttagatcttagattcgttctccagctaattctgggtattgatggatccaatttgattttataaaaaaacttgatgaaatttgtttcctttgttcattgttcttcttacatcggatctgattatggatttttgatctacatgtttagcatttagatctg
>116110753938
gtaagtttctttctctgctcagtgttctgtgtttgttaattttgcttgtttggtaaagcttcaatgactagtatagtagctgcataattctagcatccaaacaccgtgtagttgttgttgtagatactagtgacgatctctggcacactaaactcatgttatcctgtttctgtgaaacaaccctgaagaagtgatcatcattttttctccttcagtagagagaagtgaacctacaaatgtattgaattccatctaagctgaaccaaaatttattgagatttaagaatttaggtcaaagat
>11621373810325
GTTGTTGGTTACGAGGAAGATCTTTCAGGAAGGCAGATGCTTATAGACAGAGTTAGAACACGAAGCAGCTTAACATAAAGAGACAGAGTGAGGTGCTCGTTGAGACAGAAACATCAACCATGTGTGTCCTGATGAGAAGTCCGATGAAATGTTGGAAAAGCATTCATTAAAGAAACATCAAGGTCATTGATCATATTTATATGTAGATCACAGTTTTTTTTCTTTTTATAAAGTAATTTTGTTAAGTTTATGAGAATGATGCAGACATTCCTATACTTCCGGTTACCGTTTTTGCTGCTA
>11631491129856
ATCATCCAGCCTGCACTAAATGTCCTAATCAATCTGGTGTGCCCACCACCATCATTAAGCAATAAGCCGCCCCTTGCACAAAATCATCAACCTGTTCCTGGCCAAGCCACTACCCGTCCCTCTACTGATGTTGCTGTAGGTACTCAGTCCACTGGTAATGCTCCGCAAACTCCTGTTGCACCAGCATCTTCAGGTTTGGTTGGGGATCGGAGAATTTTCTTAGGAGCAGGAACTGGTTCTGCTGGCCTTGCTGCTAAGTTGGAGCAGGTTTATCGTCAAGCCCGTGAAGCTGTTCGTGGG
>11647708579
gtaagaaactatttttcattttgattgtcaaattttaagaaatttttagtttttataaaataaaataaaatagtatttaaatgagaaaaataaattgggcatgtggaccttacattacatcaattatttacaaaaatataccaaccaatccagcgaagcaatcatctccccgtgaccctccataattttatttcaattattttgacaggagagaagatcaataaccctttttatttttactttgtaatcataaaaaaccaaacaatctcttatctgtattaatagtggttgtgtttttga
>1165116047032
gtaagtgttagttttatcaagcaaataaaaacaaagcctaattataatttcataatgttttgtgaacatgtgttagctaaagttggtgtagaggtttattttaggtttcttttagaggactaataatagaaaaatgaaattattgtagagtataattcgtaattaaccggttatgtattagggttgtctcatttctggttgaagagaaatgagttacaaacttacaagtattatatagaaccgtcccacaaatatgaccaaatgttctaaaatttcatggttgttcaaaagaatattaat
>11661214214843
AACCAAACCATTTCCTATTTATTTTTCACAAAACGAAAAAAAAAAAAATCCAAATTCGAGAAAGAAGAGTCCAACACAAACTCGGAGACGAAGAAGAAGGAGAGAAGAAAACCATTAAGCCATTCCTTCTTCCGTATCACTCTGTCACCTTCAAAATCCTAAACCATAATTTTTCCGAATTCGTTGTGGAAGAGACTGCTTGAGTGAGTCAGAGGTGGGTTTACGTGAGGTATTGCTGACAATGGCGTCTCTGGGTCTATCCTTTCCTCCCGCCGCAAAAACGCCGACGTATCTAGCCTC
>11671048315754
GCGTACACGTGACTTTGGACTCGCTTCTAAAGGACACTGACCTGAAGTCAACCATCAAGAACCTCGTTTCCAGCAGTGGAAGATCTGTTCCTGCTAATGTTTCTGGTGAAGACATCAACAAAAGCCGAGGAGAAGTTATAGCCAATGGCTCGACTAAGCCAAACCCATAAAGCAATAAGCCTTCTGATTTCCTGTTTGGTTCCACATATGTTGCTTATTAGTTATTATCATTATCACTCAAAATAGTACAAGCTCTCAACATCATTGTCCATAAGACATAAAACTCTGTATTTGTTGTTC
>11681505537278
ATTCTTAAATCGAGCTTCACTCAAAACCGGATCAACCCATAAATGGAGGCTCTGTACTATCACAGAAGTGGAAGAAACAAAACAGATGCTAAAAATGTTACCTGTCCTCTTCGTAACATTCGTCCCAAGCATGATGCTTGCTCAAATAATGACTCTGTTCATCAAACAAGGAACGACCCTCGACCGTCGTCTCACAAACAACTTCAGCATCCCACCCGCAAGTCTCCTAGGCTTCACAACATTCTCAATGCTCGTCTCTATAGTCATATACGACCGTGTCTTTGTTAAGTTCATGAGAAA
>11691207024280
ACCAGAAGATGAATTAGTGGAGCTATTGTGGAGAGATGGTCAAGTGGTTTTACAAAGCCAAGCTCGTAGAGAACCGTCAGTCCAAGTCCAAACCCACAAACAAGAAACCCTAAGAAAACCCAACAATATTTTTCTTGACAACCAAGAAACAGTACAAAAGCCTAACTACGCTGCTCTAGATGATCAAGAAACCGTCTCCTGGATACAATACCCTCCGGATGACGTCATCGACCCTTTCGAATCCGAGTTCTCCTCTCATTTCTTCTCTTCGATCGATCACCTCGGAGGTCCTGAGAAGCC
>1170836831578
GTAGATAAGAAGCAAGAACCCAAAGCAGAAAGAAACAAGAAAGCAAAAGTAAAAGCGATTTCATTATTCGAGAAATCGGAGCAAGAAGCAGTGAAAAGTGTAGAGCAGAGGCAATACAATGCAGTAGAGGAAGAGCAGCAGCGGCTAGAGACAGAGCCGCTTGGAACGCCGGATGTGCTTTTTGAGAATGATATCCAATGGGGACGCAGAACACTTTACAAGCTTCTAAGCAACTTTAGACTTTTCTAAACTCGACTAAGTTTTGAGTGCATACATACATCGGCAAAAGAGCCTCAAGAG
>1171116797540
AACTCTTCACGCTGTCCCGAAAAAGACTCTTCTCTTCTCTCTTCCTCTTTCCTTCACACAACTCTCTCATTCTACTCTCTGTTTTTTTTCTTTAATCATAACATTTTTTTGAAGAACAGAGATTCTTTTTGTTTGTGTAAGAGATGGGAAATTGTCAAGCGGTTGATGCGGCTGCGTTGGTTCTACAACATCCTGATGGCAAGATCGATAGATATTACGGTCCTGTATCCGTTAGTGAGATCATGCGTATGTATCCTGGTCACTACGTTTCTCTTATTATTCCTTTGCCGGAGAAGAATA
>117297398189
AAATTAACCGAAGCAATAGATAGAACCAAAAAAAATACTATCATTAGAGACCGTTGGTTTCTTCTTCCCTCTTTCTTAGCCTCTCGTTTCTCATCTCCGAGAACCACCACCGATGCTCCTCCGTCTTCTTCGCCGGTGATTTTGTCTTCCGATTGTTATCAATGAGTCTTCGTGTAGTTTCCTCCGTTTTCTCCGGAATCAATCGAATCCCTAACCTCCACGAGACTCATACTCTTCTTCGCTCTCATGTCTTCTCTTTCTTCTTCAAACCGGCGAATATCGGTAGTATACGGCGACTGG
>11731400910737
TGGTACGAGAAAAAGATATCTGCTGGGAATACGCAGAGAAACTAGATGGTAACAAGGTTAAATGCAAGTTTTGCTCTAGAGTTCTTAATGGCGGCATTAGTAGATTGAAGCATCATCTCTCTCGCCTTCCCAGTAAAGGGGTTAATCCATGTGCCAAGGTTAGGGACGATGTTACTGATAGAGTTCGTTCCATTTTATCTGCCAAGGATGATCCCCCCATTACCAACAAGTACAAGCCTCCACCACCTTTATCTCCTCCGTTTGATGCTCCTGCGTCCAAACTAGTCTTTCCTAGTTCTC
>1174117658519
GTCTTTAAGAGACAAGCCCACTTTCTTTCATCTCCTCAGCGCCAACAACAAACACAACCTCTAAGACAAGGGTGAAGAAGATGAGTGACCTCCAAGCAAACAAAGATGAGACGACTGTGGATAGACAGTCTTCCTCGTCGGTGGATCTTGATGGGCCATCTCCGCTGAGAAAGATGATATCGGTGGCTTCTATTGCTGCCGGTATTCAGTTTGGTTGGGCTCTTCAACTGTCTCTGCTTACTCCATACGTGCAGCTTCTTGGAGTCCCACACAAATGGCCATCTTTCATTTGGCTTTGCG
>1175152959843
ATGGCAAGTGATTCATCAAGGAAGAGCTCACTAAAGCCATCTTCTCGAAAGAGTTTTCTTTTTCCTTCTGTTGTGATTGTCATTGTTGGGATAATCGTGGCGTTGACTTATCAGTCGAAGTTGAAACCTCCTCAGCCGAAGCTATGTGGCTCCTCAAGTGGTCCACCGATTACAGCACCGCGGATAAAGCTTCAAGATGGGAGGTATTTGGCTTACAAAGAGCATGGACTTCCAAGAGAGAAAGCTAACCGCAAAATCGTCTTCATCCATGGATCCGATTGTTGTAGACACGATGCCGTC
>1176383511407
gtcagctttttactctactattttctgattccattgattcagcttgttcgctgttaacttgcatctcctgtttccaagtatattgcttgattctcataaatctaggtctgattgtttccaataagtctcccaaataagcaaaaagcatttgcgttcacttgttttggcttacttaaagtatctgtttaaggtcgtaatgagtcataaaaactcttgcctggtgactcttgggatttctgtatgggtcaaataaggcaaagtttctatttttggcacgattctatggctaacaacataata
>11773397217
GTAGCTTGAAGGCAACAAAAAAGTTCCAAGCTTTACAGTATCAAGTTCATCGAGTTCTAGCTAATAAACCTCAACCAGGACCTGCTACTTTCATTATTAATTGTCTCACTTTACTTCCTTTATTTGGGGTATATGGTGAAGGCTTTAGTCATTTAGTTATATCAGCTCTTCGCCGCTTCTTTAAAACAGTATCTGAACCAACTAGTGAAGAAGATATTTGTTTGGCGAGAAAGCTAGCTGCTCAGTTCTTCCTTGCTACTGTTGGTGGATCTTTAACTTATGATGAGAAGGTTATGGTGC
>1178472521535
AACTTGAGGCCAAGTGCAGAGGATTTACCAGGAGACTTAGAGATGATTGTAACTTCATGCTGGAAAGAAGATCCTAACGAACGGCCAAATTTCACAGAGATAATTCAAATGCTCCTCCGTTACCTCACCACTGTTTCGGCACCACAGATCATTCCTCCACCGAATCGACGAGTCTTCTCATCAGAAAACATAGTTTTATCACCGGAATCTCCCGGAACTTGCTCTCTGATGTCTGTCAGAGACGGAGACGTTTCTCGTCAGACCGTTAACACTGCTGATTCATCGGAGAAACAAACAAAA
>1179695340601
AAACAACACCACGAAATCAATCCTCTAATGTATTTCTTCAATTCAGTCTTCTTCTTCTTCACCAACCCAATTTCTTTTCTTCAACTCTCTCTTCTCCCCAAACCCGACTTCTGATCCGCATCGATTTCCATGGCAGCCAACACCATTTCTCTTTCCAACGTCGCCGCCTCCAAGAATCTCAACTCCTTTCAAAGCCGTGCCTTTATTGCTCCACCAACTATTTTTTTCCCTGTGGCTTCTGCAAAGTCTAAACCTGGGGAACTTTCTTTATCTTCCACGACTCTTTCCAGGTCTCGTGTG
>11801126326180
AAGGCGTCGCGGGTGATGAGTCAGGCTGCTCGACTCAATGAAGTGTTCACAGAGGTAAGAAGGGTCCCTGTGATCCGCCCTGCTCTACCATCGCCTGGCGCATGGCCGGTTTTGAGCCTTAGATGAGAAGCCGTTTTCTACAATACCTAGACACAGTGGAGAATCAATCATACAATGTCCATCACTTTATGTACCGTAAGAATACAAATACATGTGTTTATGTCGTACCTATGCATAAGTAGTAGTTTACCATCTTATGAAATCGCGTATGTGAGTCGTGTCCCAACCGTGGGATACACT
>1181102012768
ATATCCTAGAGGCCAGTATCATGACTCTGTTACGGATATTATTGATCCAGATCAGTCAAGAGGTTGTGCTTGCTGATTCCATGTTTGACATATCTGATCAAATAATATCGAGTCCCAGCTCTTTCATTTGCAGTCCTTGTTTTTGGTAACTTTTTTTCTATTTATTGGTTTAATAATATCATTTATAGAGGTTTATTAACGACAAAAAACAGTTGATACATACTACTTTCTGAGTGTTTTGATTCATGTAAAGCATTAATTAATTTCTATTTAATTTTTGTAAACCTTTTCGTTGAGATA
>1182461532546
GACACCAACACAAACTTAATCTATGTAATAACCTACACATCTCTCTCTAAATCCAATGGCTTATCAGATTGATCAGAAGATGATTCACGATCAAGAACCAATGGCTGAGATCATGCCAAATGTCATAACGGCGATGTCATCTCTTCTACAAAGGGTGTCGGAGACGAACGACGATCTGAGCCGTCCGTTCAGGGAGCACAAGAGGATCTCAGCTTTCAATGCAGTGACCAAACCTTCTATATCAATCAGAAGCTATATGGAGAGGATATTCAAGTACGCAGATTGCAGCGACTCGTGTTA
>118397515276
GAACCATTGACACGGAGCGTTAAGGTTTCCAAGCCAACCCCAAGAACTGTTTCTAGCAAGCAAGCCAACACAGCTGCAGAAGTAAAACCAAGCATTAAACCGTCAAGACAAGCCACACCAACTTCACGTGCTACATTACCCTCCACAAGACTAACCAACTCTGCTCAGAAATCAAATTCAGAAAGTATAACCACTTCAATCAAATCCAATACACGAGCATCTGCTTTTCCTCGTTCATCCTCGGTTGGAAAATCAGTTTCTAGTGCTAAATGTACAACTCCAAAAATCCCTGAAACACGT
>1184875926197
GTGAGGTTTGAGCAATTTGAAGAGTATGGAAGAATTTTTAGATTTTTGTTTGATCTAAGGAAGCTCAAATCTGCAAGTGATGATGGCTTAAAGGCAGCATGTATAAACCTTGAAACTTCTCTTAAACATGGAGATAGTTCAGACGTTGATGGGAATCATTTATTCTTAGAGCTGAAAGTTTTAAAAGAACTTTTACCGACCGAGATCACGAAAGCTATTGAAGTGTTAAACTTTTTGAAAAAGTTTGAAGGTTGTTATCCAAATACATGGATTGCGTTTAGAGTGATGCTAACAGTTCCA
>118571113752
gtatgatcccccaccagagacattctttacctttgtctatggcatatattcccaaattattacgtttcagtaattttgttgcaaacaaatctattttaattagcaaggaagatagtgtatacctattttctggtgattagcatcaagatcagttcaaactggtttagtaggacagcgaagtcattgtgttactgtgacaatcatttttagacaagcaaattgtttctttttacttcctttaatgcaacatgcattgcaatatcatggattttattttggcattagaagtttcttaaacac
>1186595910461
gtaattaattattaaatttaatttttttgcgataaccgaagtttttgttaggagagaaaaaatcagcaccatttgtttgggtttattatggttaagaaaatttaagagttagcaataattttagtgtatgtgttattgataaatttatcaagtgatgttgatgttattgatttggatatttttggttcatatgtggacaaatagtgtgtagtattatcctcaaaaattctatttttattctttttatttttcgaatttctagatttactcggtagattcaagaacctttatggtgtcgac
>11871234511916
gttatatcaaagttttgaattctttaacacattgataaagtttactttttttttgctttgtttgttgttgattggttctgaacagtagtagtattaagagaattcaattagttgttgattgctctgtgagaatccaaaatttgggtttgtgattgctttttgatttgtgggttcataaagttttgttggtaaacactatattcatttcgctaatcacggtcagtggttaaaatggacccaccattgtttgatacagcaaaaaagctgttatttttgagtggggatagtctctagtagtgc
>11881461715381
gtaagccttgttcacacttcagtgctttctgatggatattgctccaaaatatcagaactcttgcattgaaatttcagagtagtaaatttctcagacagattcattcaccatcactatagccatattttccacggtttaagcaagtaggccagtacatttaataaattgtattggcgggaaattgatttttgggggatttgattcattatctcaccattaactagagatagtataactaaggttatgcactccttgtgaaatgattggttttgttactattacagtcataagaagattatg
>11891974177
gtataactttcatctatatccgattagatcgtgtaacttctagatctctggctagtgaatcgcttgctgaatctagtcagatctctgcatagtatctggttgttccatagatcaatgaaatataggtcaactcttgttccgttggattcaacgctgaccaacgattgattgagttggtcgcatatctaattttagtaaaagttatttcatggatcgaactctgatttagaaaccgttgtttatatagttggatagagtttaagttgtgactttagatctcctcagctactgaaagtaact
>1190111928916
ACGGATAAAGCGTCGTTACTAGCTGAAGTGATCCAACATGTGAAAGAGTTGAAGAGAGAGACTTCAGTGATCTCAGAGACAAATCTTGTCCCAACGGAAAGCGATGAGTTAACGGTAGCTTTCACGGAGGAGGAAGAAACCGGAGATGGCAGATTTGTAATTAAAGCGTCGCTTTGCTGTGAAGACAGGTCGGATCTCTTGCCTGACATGATTAAAACATTGAAAGCTATGCGTCTCAAAACGCTCAAGGCGGAGATAACCACCGTTGGGGGACGAGTCAAGAACGTTTTGTTTGTTACC
>1191874933256
ATGAGTCTCACCACCGACGAAATCGAAGTGAGAGATTTCGTGGTGAACCAAAAGAATGGAGTGAAAGGACTCGTCGACTTTCTAACCCTAACCACACTTCCTTCTCCATACATTCAACCTCCTCAAGAACGCTTCACTTCCGACAAGATCCTCCTCGGATCACCTGTCCCGGTCATTGACGTGTCCAATTGGAATGAACCGCACGTGGCTAGAGAGATCTGCCATGCAGCGTCAAAGCTCGGCTTGTTTCAGATAGTGAACCACGGGATAGCTCCGGCTGAGTTCAAGGGTGTGATTGCT
>1192104062630
gtttgcactttttttcacctttcgtgggttttagtaaattttgagactacacttgattatcgattactatgctctgttctatgctaaattttacttgattgtcgttactatgctctgttgtatgctcaattttaccttatttttgactaatttgctctgctcaagcctcagttttacttgattatcgattaagctactctgttataggctctgttttacttgattgtagattaatttgctctgttcgaagctcaatttgttcttgagtatgggataaagctgcttcgttctaggctcatt
>1193117294627
GTCAAAATCCCTAATTAGAATTTTCCCGCCAGATTTGTCAAAACACCCCTCCTCGATTGTCGATACAGTCCAGGTTCCTGAAATGTTCTCGTCAGGGCGACATTAGGGTTTCTTCATTCCCGTCCTTCAGATTCGTATTTGAAACAGGAAGGAGAGAAAAATGGGTATACAAGGGCTTTTGCCGTTGTTGAAATCGATAATGGTACCGATTCATATCAAGGAGCTCGAGGGTTGTATCGTCGCCGTCGATACATATTCATGGCTACACAAAGGGGCTTTATCTTGTAGCCGAGAGCTCTG
>119431371026
CGAGAAGATTTTTTCGTAATTCGTTGTTAATTTCTCTCGTTGGTCAGATATATTTCGATATCTATTATTATTATTTGGTGATTTTTTCATATCTGGAAATTGAGTAAGTAACGATTTTTTTTTTTAAAAAAAAAAAAGAGAGAGAGAGAGATTAGGAAACAAGAAAGCAGAAAGAGAGGAGTGATTAGAGAGAGAGAGAGATCAATAACCAAAGAAGAAGGAAGGGAAGGGGATTAGATTACAAAAACGCCAAAGCTGTTAACTTTTTCTTTTTGGCCATTTCCTATTTCTCCCTTCGTC
>11951336135187
GCACAAAACTATGATCCAGAAGGAGAATACGTTGCGTTTTGGCTGCAGCAGCTACGTCGGCTTCCGAAAGAGAAAAGACATTGGCCAGGGAGATTGATGTATATGGACACAGTTGTGCCATTGAAGCATGGTAATGGTCCAATGGCTGGAGGGTCAAAGTCTGGGGGTGGCTTCAGAGGGAGTCACAGTGGGAGACGTTCTAGACACAATGGTCCTTAGAGAGAAACTATTCTTTACACGAACTTGTATCTTATTTTTATTTCTGTGATTCTTCATTCTTGTGCACAAGGATCTCTGATT
>1196135246378
gtaagtagcagcttcaggtttctgagatttctattgggtctttagattagaaacactcttgtcacttgtgctgattcaatttctcagtttcctaagaacaactcttaaagtttcgattttactactttttattctctactctcaatctatcttgactttgaaagattttttggtataacaacaacatatatgtagtcaagatctacaaatttctctaatcatttcatagcttcattctctctatgtatgtatggtagaagaaactgttgttacttgtaaccgacacttctaaacttgcta
>119729568598
GTGATGCTCCACTTGTGATTGCTCGTGGTGGATTTTCTGGACTTTTTCCAGATTCGAGTTTAGCTGCATACCAATTTGCAATGGTGGTAAGTGTAGCCGATGTTGTTCTATGGTGTGATGTTCAGCTAACCAAAGATGGGCATGGGATTTGCTTCCCTGATTTAAATCTGGCCAATGCCTCAAATAGTGAAGAAGTTTACCCAAATCGTCAAAAATCTTACCCTGTTAATGGAGTCACTACTAAGGGTTGGTTCCCCATTGATTTCTCCTTGACAGAGCTGCAGAAAGTTTTGTTTTCTT
>11988214737
ATGGGAGCTTTGGGGAAGCTGATCAACATCTCTCTGTTTTTCTTCTTCGCACTGATGGCTATCAATGTACCGCTTCTCAACGGTCAAATACTATTTCCTGGAATCTACCCGAAGCTCCTCACCGATCTGAAAGACTGGTACAGCTCTGAGTTCAACGATTACCTCTTCATAGAGAAGCCTCTTTTCTTCGTTGGACTCGTCTGGCATGAGATCATATTCCTATTGCCTCTCTCCATTGTCAACATCTACGCCATTCTTACCAGCAAGTCGTGGTTTGGTACCACTTCTTTGTTGTATGGA
>1199130574455
gtaatcaattgattcatacttcttccctcaagtctgcacaagcctgcttcataagtctgttggattagtgcgcttcacaagtctgctgcggaagtatggctgagatagactcaatactgacaccatttacctccagactggccactccataacgaacatgcaacacttctcacagatttagttttagttacgacagatatatatgatttgacatattatttttcccgcgacagatttgttttctgtagactccacagactttctaacaattacagtagaaactctataaattaataatgt
>12001311715488
GTTGGAAAGACTGGTTTAACGTTGACAGAGGAGCAGAAAATAAAGCTATCGATTGCTAGAGCCGTACTCTTAGATCCAACAATTCTTTTGCTTGACGAGGTCACTGGAGGACTAGACTTTGAAGCTGAAAGAGTTGTCCAAGAAGCCCTTGATCTTCTAATGTTAGGAAGGTCTACCATAATAATAGCCCGACGACTAAGTCTGATAAGAAATGCTGACTATATTGCTGTAATGGAGGAGGGCCAGCTACTTGAAATGGGTACGCATGATGAACTAATCAACCTTGGTAATTTGTATGCT
>1201271013224
CATTTCTCTCTCTCTCTCTCGCGATCAAAATTGTTAAACAATCTCTTAGAAGAAATTCAAATTCTCTCTGTTTCAATTGCGATTCAAATTTCAAAAACTGACAATGGGGAAACCAACGGGGAAGAAGAAGAATAATAATTATACCGAGATGCCACCGACGGAATCTTCCACCACCGGCGGAGGTAAGACCGGCAAAAGCTTCGATCGATCAGCAACCAAATCATTCGACGACGACATGACGATCTTCATAAATCGAGCATTGGAGCTAAAAGAAGAAGGCAACAAATTATTCCAGAAACG
>120284046948
gtaatattaatttgacgtttcccttgtttatgcatgagatccacttaatcaaatatgatttaaattttttgaaaaatatgatttctgatcaacattaattacgcgattctactttagttatcaaattctgcatatattattcatttatatggatttaaattacaacatctgtaatcgttaagaattattattatttgtctaaaacccataggaacaagagagattgaagaaaagaataagaatatagcattgatgaagaaaccctaaatatactttagtctctaccgggaaaataccaca
>1203688127486
GTTTTGGTGCTGGGTCGTGAAAAGGAAGGCATCCCAGTGGATATAATCCATATATTGGATGCTTGTATCGAGATCCCACAACTTGGAGTTGTTAGGTCCCTCAATGTTCATGTCAGTGGTGCCATTGCCCTTTGGGAATACACTCGGCAGCAACGCATTTGATAATTCCAAAATTTATATGTTTGTGAGTACTTGAAGAAGCTTTAGAATCAAGTATGCCTGAGAAAACATCTTCAAATCTCGTTAGCCTTTTGTTTGAATAATTACACCAAAAATAAAGGAAGAAACTTTGTTTTGAAC
>12041346828196
GTGGAAAAAGCGAGGAAACGTTTGGATCTGTGGGACGACAAGAAGGAGCCTCTCCAAAACTAGTAATGGATTTTACAGAATAAAAGTATATTTTTAAAAATAATTAACATTAAACTTTACAATCTGATATTTAATATTCAGGTTATAACAAGTTTGGTGGAGTGATAGACAATAAAGAAAAGGAAATAAGTGTCGTGTGTGCAGGTGATTTCAATGTACGTAGCTTTTCATGGTTATTATGCTTGTTCTATGGAAATAGAACAATTAAAATATATTTTTGTCTGATGGATTATTCTTTAT
>12054823529
GCGTGAACAAGGTCTCTCCCGCCATGTCTGAGAAAACGAAGAAGCTCGTAACACAGTTCATCAATTCCAAAAGCTTCACTCATTACTACGGCCTGTCTAGTCTTACATCTTCTGATTGGATCTAATGCGTATATATATGTTGCCATGAAAGCAGAGAGGTAGGTGTCTGTTGTTTTTGGCTGATGAAATGAACCCTAAGCTTTGGGCAAAACGTATTTCTCATATAAGATAAGTTTTTTTTTTGTTTCTATTGATTTATGTTCATGTTGGCTTTGATCGAATTGTATTAATTAATGGGAG
>12061321811956
gtcagtttattttcttcttgttttttctccttagtccaattttattttatgtttcaattcactaggttcttgaattcaaaagaaatcatttttgtgtgttcatcatccaatgagagatgtgtgtttggttactttatggttatgaatggtttaaccctatagatttacaaaattgattgatttttatggaagaccaaatttgctctgctttgctttatgacttatgttgtatagtgttgttttaaaggctctaggtgtttcttttgttatggaacgtggtattaatggtgggactttttg
>12071112118322
GTGCCAATTGCCATAGGAGGTCCTGGCTTGTCAGCAGGAGTTAGGTTTAGACAGGATATCGAGACACCTGGGCTTGCAAATGTAGCTGCGACAGTGATGAACCTCCATGGATTTGTGGCCCCGAGTGACTATGAGACAAGTCTGATCGAAGTCGTCGAGAAGTGATGATTCTTGTTGTTGTAGTTCTTTTTAAAAGTCCCACCTGAGCCTCTATAGACTCTGATTCTCTTTTAAGTTACTATTTTCACCGCTCTCTAATAAGGCTCGTGATTTTTTGGGAGCCATACTGTATACTCGCCG
>1208901333089
GGAGGCCATCAGAGAGCTTTTTTACAAGGGTTCTTGTTGTGGTTTGGTGCTTTGTGTTGCTAATTCTGACTCAGAGCTACACAGCAACACTGACATCGATGCTGACAGTTCAAGAGCTTCGACCAACAGTGAGACACATGGATGATTTGAGGAAGAGCGGAGTGAACATTGGATATCAAACTGGTTCGTTTACATTCGAAAGGCTGAAACAAATGCGTTTCGATGAATCGAGGTTAAAGACATATAATTCTCCTGAAGAGATGCGTGAACTTTTTCTTCACAAGAGCAGCAATGGCGGGA
>1209736821113
GGTTTGATCATGTTGACACTCCAAGCTCATATCACTAAGTTACAACCTCAAGGAGGTAAAAAACCTTCGACTCCTCAATCAACGGTTCTATTCACTGGACTTTATGCAATAGCTATTGGTGTTGGAGGTGTCAAGGGGTCGTTGCCTGCTCATGGAGGCGACCAGATCGGTACTAGAAACCAGAGGCTGATCTCAGGATTCTTCAATTGGTATTTCTTCTCTGTCTGCCTTGGAGGTTTCTTGGCAGTAACACTTATGGTTTGGATCGAGGAGAACATAGGATGGAGCTCCAGCTTCACT
>12101511113774
gtaacgtgaaaccagtcacgttgtgacaattttgttggcttagccctaattagactagtaccttgaatacttattagagttttcatatgcttatgcacgaccacttagcatgcgtagaattactatttcaacacttggcatgttttagctgggagtgaaacgctggacatggttctcctcttctgcttattgaaaattttggtccttgtttacttatgttggtggattttataggtggttgagatgtcagaagcttcgcaaagagttagggattggaaagactcctgatttattctgtcc
>121111131187
GTGGTAGATGAATATGATGAACAATCTGAAGTCGCAGAAAGGCTCCGTATCAAGGTAATCCCTCTTTAGAATTTTGGTACTAACAACACTCAAAAATTAACTGAACAGCGTAGTAAAGAGTTTGATATACTACAATCTTACAGGCGGTTCCTCTCTTCCACTTCTACAAAAACGGAGTTCTCTTAGAATCATTTGCAACTAGAGACAAGGAGAGGATCGACGCAGCTATTCTCAAATATACATCCTCGGAATCTTGAAGAACATTCGACAAAACCGCACTCTTTGGGTTACCTTTCCCAA
>1212145436374
gtaagtccacttctccatcttctttttttccgccgttacagaaatttattattttattatatttgattgataatcgatgtagggccaataataccaagttgcatttactttttttcaaatctaggaatgaattagatttttaacctgcaatgggtcagagtcagagatagcatgtgaatgtatattagtcaatgttgaatattaaacacatttttacacatttggtccttttgtgattctagaaactcgatgagatttgtctttccgatatgtttggttaggaaaagactctacttggtg
>121320473333
GAAACTGATAGGAGCAAGGTATTACAATTCGTCATTCTTCTTAGACCCCGATTATGAGACACCACGAGACTTTTTGGGGCACGGGACACATGTGGCATCAATAGCAGCAGGGCAAATAATAGCAAATGCGTCCTACTATGGCCTGGCAAGTGGAATCATGAGAGGAGGTTCACCAAGTTCAAGAATAGCTATGTACAGAGCGTGCTCACTCCTGGGATGTCGTGGCTCGAGCATACTAGCTGCATTTGATGATGCAATCGCAGATGGGGTTGATGTTATATCCATATCAATGGGCTTATG
>121451471944
gtaagtaagttctgttcatattcctctgtttttttttgtttgtgtgtttgtcagatccattctctatagcttgtgagctgtgaccattgtatatatgagacttgtttttgctaatgggcacttgtaaatctctcaaagatctgatctttcgatgaattttctgcacaactgttttttcccccaacttttctcgaactcgaaatttttgattcaaagtttcgatctttggaaaaactgatgttgttgaaatcaacaactgttgatgttgagagctatatttttagcgttaaaacaaatgag
>12151386834225
GATCCGAAAATGGGGAATTGGTGGATGGGTTTAGGGGATAGCACACTAGTCGGGTATTGGCCAGCCGAGCTATTCACGCACTTGGCCGACCACGCGACTACCGTGGAATGGGGCGGTGAAGTCGTCAACACACGTGCTTCAGGCAGGCACACGACGACCCAAATGGGCTCTGGTCATTTTCCAGACGAAGGGTTTGGGAAAGCAAGTTATTTTCGGAATTTGGAAGTTGTGGATTCGGACAACAGTCTCGTACCGGTGCATGATGTCAAGATACTAGCCGAGAACACCGAATGTTACGAC
>12161504724492
GAGCTAAAGCGTTTCCCTTCACTGCAAGTCGAGCTTGCTGCAGCAGCCAACAGCTCCTTGGAGAAATTCAGGGAAGAAAGCAAGAAGTCGGTTATTCGACTTGTTGACATGGAATCTGCGTATCTAACCGCTGAGTTCTTCCGGAAACTTCCTCAAGAAATAGAAAGACCAGTAACCAACAGCAAAAACCAAACCGCTTCTCCTTCGTCTGCAACATTAGACCAGTATGGAGACGGACATTTCAGAAGGATAGCATCAAATGTATCTGCGTATGTTAATATGGTTTCGGACACACTTCGT
>1217141411589
AAGAGAGAGTGAATGTTCTTGTAATTGGTGGAGGAGGGAGAGAACACGCCCTTTGCCACGCCTTGAAGCGGTCTCCTTCTTGTGATTCTGTGTTATGCGCACCTGGAAACGCCGGTATATCCAGTTCCGGAGATGCCACTTGTGTACCTGACCTTGACATATCAGACAGTTTAGCTGTCATCTCTTTCTGTCAGAAATGGAATGTTGGTTTAGTGGTTGTTGGCCCTGAAGTGCCTCTTGTTGCTGGTCTCGCTAATGACCTTGTTAAGGCCGGTATCCTCACCTTTGGCCCTTCTTCTC
>121875258290
CTCCTTCGAGGTTGCAGGTTCTGTATTCGTATAGGGACTACAGAAGTGAAGGCAGTTCAGGGGCAGAGTCGAAAGAAGTGACTGTCAGGTCGAGCACTGAGGTTCTGTTTCAGCCACGAGACTCCACAAAGATGAAGAAATTCAAGCTATCGTCGCTTGTCTCCATTTCACTAAGTGCCTAACTATGAAGTGAGCTTATTAGCATGCAGCAGAGGAAGTTGTCAATGTTTATTGTAACAATTACATTGTCCATGACTGAAGTAAGCTTATGTTATTCTCAAGAGTATTGACCTCTTTATG
>1219460331699
AAAGGGAGATCTTGCCTTGGTGACTTAATCTACAGATACATTTCATCGGATCAATTTTCACCTGAATGTCTTCTTGATTGCCTTGACTTATCCTCTGAACATCAAGCCATAGAGATAGCTAACCGAGTCGAGTCATCGATCTATCTATGGCACAAAAGAACTAATTCCAAACCAGCTACTAATACCAAAACGTCGTGGGAAATGGTGAAAGAACTAATGGTTGATGCAGATAAGCTAGAGCTAATGGCGGATCGAGCTGAAAGTTTATTGCTTTCTTTAAAACAACGATTCCCAGGTCTT
>1220387718932
ATATAGGGCGGTGACAAGTGCATACTACCGTGGAGCAGTTGGGGCAATGTTGGTCTACGACATGACCAAACGTCAATCATTCGATCACATGGCTAAATGGCTGGAAGAGTTACGAGGACATGCGGACAAGAACATAGTGATTATGCTAATTGGGAACAAATGTGATCTTGGAAGCCTAAGAGCAGTGCCAACAGAAGACGCACAAGAGTTTGCACAAAGAGAAAACTTGTTTTTCATGGAAACCTCTGCTCTAGAAGCTACCAATGTTGAAACAGCATTTTTGACCATCTTAACAGAGAT
>122119241991
GAACAATGTCTCCACTTCACTCTTACATTATCTTCTTCTCCCTTCTCATGACCATCCTTCTTCAATCATCAACAACATCATCCCAATCAAATCTCTGCAGATCTTCTTGCGGCAACATTCCGATAAATTACCCTTTTTCCATCGACGACGGTTGTGGTAGCCCTTATTACAGACACATGCTCATTTGCTCCGACAACGATACCAAGCTCGAACTTAGAACACCATCTGGTAAATACCCTGTTAAATCTATAAGCTACTCTGATCCTCACCTTCTTGTCTCCGATCCATTCATGTGGAACT
>1222763233777
GAACGGTTTTTCAGAAACAAAAGATTCCATTTTTAGATTCAATTCCCTTCTGGTTTGAAAAATGATATCAAAATGGTGAATAGAAGTGATTTGGTGGTGATTGGCATCTCGGTTGGGCTTGCACTTGGTCTCTTGCTCGCTCTGCTTTTGTTCTTCGCCATAAAATGGTACTATGGCCGCTCTCACCTCAGGCGATGCGCTAATGAACAGAATTCCCCGACTCTACCTGTTCACACTGCTAAAAGAGGTGTAGTAATCCCTGATGATAGAGCAAACACAGAATCGTCACAGCCACCTGAG
>1223155311951
gtaactatatgtaccacatgcatgcaacccattctctagtttatacaataatgcatcatcatcatttcatggtttcagtatttttcagtgtagaattgttttttccagttttttttggtttagaaagtatattacacaaaataaaaataaataaaaaatcaagtcgaatctaatctagattggtttggtaccgtttgaatttagtttctatcaactcgaatgaatttcaacgataatgaaatttggttcggttcttgattcaggacatggaaataagtaaaatcatttaaaccaatttaa
>12241311132608
ATTACGTAATTGACTTGAATATGTCTCCCCCGTCATCCGAAGAAGAATTAACTATTGTTAAGAAGTTTGAAACCGAGAAACCTCAAGAGTCTTCTTCAGTTTCGCTGCATGGAAAACACGGTTTAGATCAGCCGCAAGGGGTTGTCCAAGAGCTACCATGTTTAACTAGCACTTTACTTTTGGACAAGCGATATAAGTCATTGATGACAAGGTCAAGGTCAAGGAACAAGGTAAAACATTGTCCAAGCAACAAAACCTTCAAAGGCTCAGATCATGACCCGCACTCGAGTGGTCAAGCCT
>12251459327450
GCAAGACTCTTACGGTAAATTAAACACTTATCCAGATTTTTATTGTAATCTATATTATTGATTAGTCTGCACGTACTTTTGGGACTCGTGGTTTGAATAATTCTCTTTTCTCATAGAAAAAGAAGAAAAAAGATTCTCTTATTGTATAAGTTAGGTTTATGCTCTTCCTCTTCTCTTCCACCTGAGTCAACATCATCCTTTTCATCTTCAAAAGCTTTTTCCTTTTAAAATCATTTTCTTTATATTTTTCTTTTTCTCAGTTTTACAGTTCATTTTTTTCAAGTTTTAATTCTGAAACTC
>122678622009
GAAGTGAACTCCATTGACGACGAGTGAACGAAAGGAGGGAAGAAAAAAGTTAGGTTCGAAACGAAAGTAAACTAGTTAGGTGAAAAGCGAAACAACACCCACAGAGCAATGGCCCCTGCTCTCGCCGTTACACGAGATCTCACCGCCGTCGGATCTCCGGAGAATGCTCCTGCGAAAGGACGTGCTTCGGTTTACAGTGAAGTTCAATCAAGCCGTATTAACAACACTCTTCCTTTGCCTTCTGTTCTCAAAGGAGCTTTCAAAATCGTCGAAGGTCCCGCTAGTTCCGCCGCCGGGAAT
>1227267122718
GCGTTGACGATGCATTTTCAAAGTTATATGAACAAGTTGACGATTTCCTTAACCGTCGATCCAACGGTCATTAGTGATCCTCATAAACTATGTGATGATTGGGAGGAATCTCTAAGAAGCATCAAAGTTGTTGTTCAAGAAAGAACTTCTACTCAGTAGATTTAGCTTTTTTTTTTCCTTTCTTTTTCTTGATTTAGAGAAAAAAAATTATCAAAAAAAAATAAATGAAAACTTGAAAACAGACAAATTTGATACCATATTTCTAGGATTTCACAATTTCATCTTCCATTTGTATTCTCA
>1228140084057
gtacttttcatgcctttttctattatggtaccacctcttgttgtgattggttttaaaatgctggagtatatgtagttgctagcattttgcaactttcgctcacctcagttgttatatgttttgtgaatttagtttattggtttattttagagccttggctaagtaatgtatattaggatctctataaatctagtgatggttgggtagttgcttcaatagtgaatattgggcctcaattactcagcatgttgctgagggagctaaagagaagggtcatttctgcttatattcgtatggcta
>1229118255942
gtataacaaccatatcaacctaaaaactaaaacgtttctttcgtcttttacaagttcttttaaacaaaaacagagcaatgatcttgaccattctcttcaccttcttcatgataaatatactcgaaaactattgttttatacgtcaatcatttccggaaaaaaacccatgaaatcagagttgccatgtttaacggcgagaaacaggggttattctgttttattctccgatgaataaggcttaaatctatccaaattttttacaaagatttcttacttgaaaatttgtcctttaaccccaaa
>1230144819193
CTGCATTTATCGGTGTAAACATTGGCACTGATCTCACCAACATGCCACCGCCTTCAGACATTGTAACACTTCTCAAATCACAACAAATCACACACGTCCGTCTCTATGATGCTAATAGCCATATGCTCAAAGCATTTGCCAACACTAGCATCGAAGTTATGGTCGGTGTAACCAATGAAGAAATCCTCAAAATCGGACGGTTTCCTTCAGCTGCAGCTGCTTGGGTTAACAAAAACGTCGCTGCTTATATTCCTTCAACTAATATAACCGCCATTGCTGTTGGTAGTGAGGTTCTCACCA
>1231733514650
gttcgattttttatccaactgctcctcatatggatgtcttacaaacaacatgagaaggcactaccttgcttgacagttgacatcatgatttgattgttttatatatgctcacgtaattgttgaaactagactgtaatagttttctaagtagatggagaaccacgagaacaaatacaatagaaactaaattcttcgttcaagtagcataggtacaattttttttttaacaaaacgatgacaacaagtaagtttattatggtcatccgtttgacatcttacatagttgaagggtttagctaa
>1232111075436
CTGTTTTTGTATCCGTGTAAATTAATCACACGGTAGTTTTTGATGAAAAGACAACAATCGGAGAACAATCTGGTCTGCTGCTAAAATTTAATAAATTGTTTTGTCTAATTGTCTCCACCCATAAAAAAGCGCGAATTCAATTCACCGACTAAAGACATTCTCCGGTGGAGACCCCGATGCAATCCACTCATATAAGCGGCGGAAGTAGCGGTGGTGGTGGTGGAGGAGGAGGAGAGGTGAGTCGAAGTGGATTATCTCGGATCCGTTCAGCTCCAGCTACTTGGATTGAAACCCTACTCG
>12331492312029
AGTGTGATACCTGGAAACATCATAGTTCGTCAACGTGGAACTCGGTTTCATCCTGGAGACTATGTCGGGATTGGTAAGGACCATACTCTGTTTGCATTGAAGGAAGGACGAGTCAGGTTCGAGAAAAGCAAGATTACAGGACGCAAATGGATTCATGTTGATCCAATAGGTGGTCATGTTCTTCACCCTATCTACACAAAAGCCGCAGCTGCAAAATCGACTAAGTTGAACACAGCTTCATAGCAAACTCGACAATCTAAACGTGTCTTCGTTTCTTCTTTTAGATTATATGATCTCTCG
>12345207936
gtaccattttcatccgatctctgttcttctatgtttgtttactggatccgttgattttactttcatcttatcatttgtgtgtggctattttggtgaattgatgcgatcttaagctgtttctaggttcaagccttatatgtttcttctaagctaatcataggtcgtagacttgttaggaagattcgaatctagtacaaagttagcaactttagcatacgtaaatcgttagtagtaatttctagattgatagaggttcgagaccttaaaaggtgatgaatatttggtgggttttgtttatta
>123522771608
ATTCGAATCAATGATGCGGAAGCAATCCGCCCTCTCTTCACAACCGGACTCATTGGGAGAGACAACTCAATAGCGAGGCACGGGATCCACGGGGTTTACATGCTGTATGCGGTGAACATACCGGGTAACCGGCTTGTGCAAGGTGATAATACTATATTCCTGAAACAGCCAAGATGCAATGGTCCCTTTCAAGGGATAATGTATGACTACATTCGTCTTGAAGGCCCTCCTTCTTAGCTTAGAATGATATGTGATATCATTGTTTATGTATAGATATATAATAAAACCAAAAGATAATGG
>123626965168
GTTGGCATGTAAAATATCAAAGAACAGCCTCAAGATCTCCAATTTCTGGATGGAGACTAGATAAGGCATACAAATCATTTTCCTAAGAAGTGGCTGACACATGACTAATTGTGCAGAAAGATGAAGTTGGTACTCCTTTCTACAAGTTACCCTTTATTTTACTTATGGTCATGTCGATTCAAGAGAATGAACACTGATACTATTTCTCAGAATCACTACTGAATAAATTGGTCTTTTTTCTTATCAGAACCTGGGAAATGTTTGGACGTGGAGCCTATTGATTGCTGAAGATTGTAATGT
>123736291024
ACGTGTCCATATCCACAGTCTCTCACCTCTCGCAGTGCCCAAACCTCTTCTTCTTCTTCTTCTTCTTGGCTTCTCCTCCTCCTTTTCCAATTTCAAAACCCAAAAACAAATCAGCATGGCCATGGCTACGCACTTCACCTTCCCTTTCAACTATGTTGTTTCCGAAGGCTCTCATGGAAGAAGAAGTTTCGTCCGGAAGCTGGTCAGAGCTGTAGCCTCCGGAGATTCCGTGGCTCCGGCGATTTCGGAAGAATCAAAAGTGAAATTGGGTGGCTCGGATTTGAAAGTGACGAAGCTTGG
>1238418234526
GTCTACATCCGTGATCAAGCATTGGATCCTACTCAGTTCTTTGCATTTGGCCATCCATGCAGAGTAACCTGTGACGAGGTAGCCAGTAAAGAGGTTCATTCCTTGAATAGGGATCTTGGGATCTTGGAGTCAAATACTGGTGAAATCAGATGTAGCAAAGGCCATCATTGGTTGTACAAGAAAACAATTGCTGATGTGGTTGAGGCTCTTGTGGGAGCTTTCTTAGTTGACAGTGGCTTCAAAGGTGCTGTGAAATTTCTGAAGTGGATTGGTGTAAATGTTGATTTTGAATCCTTGCAA
>12391107735688
AACCCAACGATAAAACGCAGGAGCCATAGAAGAATAACAGATAAAACTCTCTGTGTGAGTGAGTGAGACTCAACCATGGCGTCTTTGGCTCAGCAATTCTCGGGATTGAGATGTTCCCCACTCTCTTCTTCTTCTAGGTTATCGAGGAGAGCTTCGAAGAACTTTCCCCAGAACAAATCTGCCTCTGTTTCTCCGACTATTGTCGCCGCGGTTGCAATGTCTAGCGGTCAAACAAAGGAGCGTCTTGAGCTGAAGAAGATGTTCGAAGATGCTTATGAACGATGTAGAACTTCTCCTATG
>12401565911986
gtacattaatcaattaatttgtgttcggtaactaactaaatttctctaacaaaagttgctagtctctggttatgaatttggtggactattttatatctaaatgatttcaaagtagacgttaaaagcatagttgatctaggtcggttagtttctagtaatttattgttgttgacacaaaaatatgagaataataatagttggctgtattcacgtggacgaatctatagtttgaactttaggttattatatgttattttcaaaatttctttgcactagattgtagcaaggaacttgttctgt
>124141414871
gttttgttataattttcatttttttttttatcatttctccttgattagtatgtttttgatccgtatatttatcacaatttgtgggataaaaactttatacaagtgtaactgtgaattaaaatcattatatgtgaagtgatagactaggaaaacagagtaaaatgattagaatgagcatttgttaaaatcttttttgaacacaaaaaaaaacaaaagtaaaagcatcttcatttgttgaaatcttctttaaaagttttttttttgtttttaaattgtttaaaatttattgggattttataa
>1242607113613
gttattcaataaactctaaatttcttccttctatacaaaaatataagtatgtaatgtgacaagaagcatcaacaaacaaacaaaaaatgtgacaatgagcttattctatacaactatatgtttgattgttttacgaccgaattagaaccattactttttattcaacaaaaaaaaaatacaaatgctaaccgttgttctgctgattttcagttttattttttcaatttttttgtgtgtgatgttagagcatcattattggtggtatcattattggtggtatcattattggtggtatcttaa
>1243143833162
AAACTTTTGTGTCAACATTTTGAGCTTGATCGGCTTCTGCTCGACTATATAAACGGAACATAGCTGGAGAAAACGAGTAAACGGATATACGACTATCTGGCTTCTCCTGCAAGAGCAGTATGAACACATCAACACACCATTGGACTACCACATTCGTATGTTTATTCTCTTTTAGTGGGGATATTTGGTGAGGCTCTGCCAGAGAAAAAAGGACAGATTATATTTTAGTGCTATAGAGAGATAGAAAGATTCTGTTGAAATTTTATGGGGATTGAGTTTCGACAAAGAATTCTTGAATAC
>124459169715
gtacgtatatatacacactttactagtattcaaataaatattattttggtcattaataattaaaaagacacatgaattagggattttgatgttatgaaatagaataagtaaacattatactatattaaaataaaagtaatcgaaaagggcaaaagttctaatgatttcataattacataggtcaaaaaacaaaagtctcttttgataatgggttttcacttttcagaattatttgtgaaatatacctcatttgattgattcaatattttaatttggtaagcaaccccgtccacacaagtt
>12451419729200
ATAGGGCTGTTGTTCTTTATCTCATCCTTTTGGGCATTCTTCCCTCTCTTCCAACAAATCTTCACATTTCCTCAAGAGCGAGCAATGCTCCAGAAAGAACGTTCTTCGGGGATGTACAGGCTCTCGCCTTACTTCCTGTCCCGAGTAGTCGGGGATCTACCAATGGAGCTTATATTACCAACTTGTTTTCTTGTCATCACATATTGGATGGCCGGTCTAAACCATAACCTCGCAAACTTTTTTGTGACCCTTTTGGTACTCCTCGTCCATGTCCTTGTCTCGGGTGGGCTAGGGCTAGCC
>1246559429398
ATCCATCTCTCACAACAAACAAAAAGAAAATGGTTAAGCTCAGCAATCTCCTCGTTGCAACCTTCGGGGTTCTCCTCGTCCTTAACGGCTGCCTTGCGAGGCAGTCACTTGGGGTTCCTCCTCAGCTACAGAACGAGTGTAACCTCGACAACCTAGATGTTCTCCAAGCCACCGAAACTATCAAGAGTGAAGCCGGTCAGATCGAGTACTGGGACCACAACCACCCTCAGCTCCGATGTGTTGGTGTTTCCGTTGCTCGTTATGTAATTGAACAAGGCGGTCTTTACTTGCCCACCTTCT
>124723222292
GTACCCAGATGATTTTTATGATCGAAAATGGGTTCCATACTTTGAGTCAGAATGGAGGCAAATATCCACCATTCTCAAAGTGAACAACACCATTAATGGTTTTCTTGCGCCGCAAGAGGTGCTCATGACTGCCGCGGTACCTTCCAATGCTAGTGTGCCATTGAGTTTCACCAAGGATCTTGAATTCCCCAAAGATAAACTTTACTTCTACTTCCACTTCTCTGAGATCCAACCTTTACAAGCCAATCAGAGTAGAGAGTTTAGTATTTTGTGGAACGGAGAAATTATTATTCCCACTTT
>1248484429332
CTCTCTTCACAATAGTCCTTTGGACAGAACAAAAGAGAGAGAAGATAGTGAATAATGGAAGGCTGCTTTTCTTCGTGAATCTCAGAATCTTAAAAGACTCAGATTTGAGAAAACGTTTCAATATCTAAATCCATTTCTCTCCCTCTCTCTTTAGCCATTTAGAATGAAGAAAAGTCTCACTCTACTCATCCTCCTCCTCTGTTCTCTCCTCTTCTCCACCGTCTTGAGCAACCTACTCGTCGAACCGGTCCAACCCAACACCGTACCAGCCTTCCCCGTCGAAACCCAAGCTCAAAGCTG
>1249185511750
gtaaaactctagcgattttccgacctgaatcttctttgtttctcttcagatgattgcactctcttgctggattttgatgttgaagcatcattttccactaatatgtacacttcactgatatgatcgttttagtgtatttgatggcctaagaattttcgtgaatttatttaccgtgaaacgtctaggtctatgctagtgctgagaagttgtgggcatgagattctatagaaattgtaagtttggatggatttgcttgacgattaatctccgtacacattgtttatttgatctttgtacatt
>125050823355
AATAAGCTCTTGTTTTGCCAAAAATACATGAAAGCCGGTATGTTTTATTGTGCATCGCAAGCATCGACCGCTACGGCTAACGGCGAACGTACCGTCACCGCTCGAGCCATCGACCGTCATAACCCGATTATCAAAGATGGTCGTAGATCTTTCACGGCACCGTGTTCCTCCGGAGACGACTACGTTGCTCCCTACCGTCAGCTTTCGAAAATTACGAGAGTACCCTCCTCCTCCGGCGATGGAAAGAGTGTTCAGGTAGATAAAGGACGGAGAAGCAATTCAGGGTCGTTGATGAAGCTG
>1251841136521
TGTTTTTGGAAAAACCTTATGCTATAATCCAAGCAGCAATTCGAATTTATGGACTATTTTTGGCGCCACTCATAAACCATGTAATGGCAAGCTACCTGAAGCTTCTAAGCAATATGGCCGAATTCTTCTTATTGGTCGTCAAAATTATCATCAAAATTCGAAACCTCTTCTTCAAATAGAAGAAACAAGGACTGCATACTTTTATTCTAAATCATCTTTTTCCTATATTTGATGATATTATTTTACTAACCGTATATGATTATTTGTACTTTCAAAAAAAAAAAACATTAACAATCTTGA
>12521289915106
GCGGTTGTTGAAGCCAAAGGATTGAACCCTGGATTGATAGTGCTGCTTGTTATTGGAGGTCTGCTTGTGACATTTCTCATAGCCAATTACGTTATGTACATGTATGCTCAGAAGAATCTACCTCCAAGGAAGAAGAAGCCTCTTTCCAAAAAGAAGCTCAAGCGTGAGAAGCTGAAGCAGGGAGTCCCTGTGCCCGGCGAATAGATTCCAGCTTCTTCAACAGTCTGTGTTTTTAACCTGTAATCACAATGTCATTGAGACTTTTGTATGGGAGAGTAGCAAACGTCCCTTGTTCTGTTT
>12531345422205
GTTCTTGAACCGTGCAGCATTGAAGACAGAAGGAGACTCAAATAATAACATGTGGAGGCTATGCTCTGTTCAGGAAGTAGAAGATTTCAAAGCCGTTCTCCGACTTGTCCCTCTCTGGACATCTGTCATGTTCCTCAGCGCTCCCCTAGCGGTGCAAATGAGCATGACTGTCCTCCAAGCTATGGTCATGGACCGTAAACTTGGCCCACACTTCAAAGTCTCTGCTGGGTCTATGCAAGTCATAGCACTCGTCTCTGGATGCGTCTTTATCATACTTAACAACTGGACTACCTATCCCAT
>12541252014453
gtaatgtctttgtctttatatttatacattctcttaatctttatacatacaaagttaagaaatgattctttacggatcaatggagtctatgttcatggaatcttgaaatatatgttcaaataaattatgaataattttgacactgttcgatttatatggttacatgcataaaacttcttcttgatcttctttttgttattgcgagttaaatatgaccttcaaaacatcacaaaaatggtcagattgatatggttttgtgattgtaccttttcttgatctcatgcttatgattgttaatcg
>125598123307
CCTCATACAAAGAAAAAGAAAGAGTTAGCAACAAAAAAAAAACAATAATTATGTCTATGTTCCTAGGTTTGCTCTTCCTCTTCCCTCTCTTTTTCATCCTATTTAAAAACCTTTTACCTCCGAGAAAGAAGCTTCCTCCGGGACCAACGGGTCTTCCGCTAATAGGAAACTTGCACCAGCTTGGAAGATTGCTTCACAGTTCTCTTCACAAGCTCTCTTTAGAACATGGACCAGTGATGCTTGTCCGTTGGGGGGTCGTCCCTATGGCCGTGTTCTCTTCCAACGAAGCAGCTAAAGAAG
>1256171718637
GAGAAAGAAGCAGCAGAAAGAAGAGTGGACGAGATATCTTTCGCAATGGAGTCATTAAGTGCAGAGTTGCTAAGAGAAAGGCATTTGAGTTGGGTAGCTAGAGAATCAGCAAATCGAGCTACCAAGGAATATGCAGCTTTAACCCGAGCAGTACAATCACTCGGGTGCAAGATTAACTTCACCACATCTGATGTCGAAGATGACCCAAGGAGCTCTCTGGAGAATAACCCTAGGAGACGAAACAGACACGGGAACAACTCAGATGTTTCTGTATCAATCTCACTAATGCCTGAAGAAAAT
>1257730635375
GATTTGGCTATTGATGCCACTACTACTGTTGGTGTTGATCTTGGACAAGGTTTGAGGGAGGTAGACATTAAAAAGTACATCAAGGTTGAGAAAGTTCCTGGTGGTCAGTTCGAGGACTCTGAGGTTCTTAAAGGAGTTATGTTTAACAAAGATGTTGTTGCTCCTGGTAAAATGAAAAGAAAGATTGTCAACCCACGGATTATTCTTCTTGACTGTCCTCTTGAGTACAAGAAAGGTGAAAATCAAACCAATGCTGAGTTGGTTAGAGAAGAGGACTGGGAAGTGTTGTTGAAGTTGGAA
>125828408465
ATGACTTCTCATCATTACGACGTAGCTTCTTCGTCAAACCCTCCTCCACCACTCACCGCATCACGTATCTACATCGGAAACAAAGCAAAAGAGATTCTCGCAACACGTGACATCACCGAAATCACAAAACTCGTCACTACCCTCTGTTACGGCAAAGAAACAGAGCAATCTTCTTCATCTTCAAAGCTTCTCTATGAAGTCTTCACAAAACATTTCCCAAATATCTTAGTCTCAAAACTCCTCCAAATCTACAGTTCCGGTACCGATATAACCCCAAAGATTCGATCTTTCTCACTCTAT
>125932268859
gtactgattgataaaaagtaattttggcctgaaaattggaattgtcctaaaaataaatatgattagattagttttgtactagtaattaacttaactagttacttcttcagtctctgttttgtctgttttggatctacaatttgtgttattgagttacatgaacgaaattataacatagttccagtcttgtgttaccattaagatattactagttcatttagttgttagagattattggttctgaacttctgatgaagaataattgtttgattaagatttcataaagagaaacttctttta
>1260509223053
GGTGGAGCAACCATAACATGGGATATAGTAGTTGGAGGATGGGATTTAGAGTACAGTGCAGAGTTTGTTCCAAACGCTGAAGAGAGTTACGCGATCGTTGTCGAGAAACCGAAGAAGATGAAAGCTACAGATGAAGCTGTTTGCAACTCTTTCACTACAGTAGAAGCTGGGAAGCTCATTCTCTCTGTTGACAATACTCTCTCTCGCAAGAAGAAAGTTGCTGCTTACCGTTACACTGTCCGGAAATCTACTACAACCGTCTAATCTATAACCGGTTTTTCAGAAGATTGGTTGCTTTCT
>126155838157
gtaacgtaatttgaatattgttgattagctgtcacgtacttgcaaatataaatgtacacacacatgcatgcacactagttttttggttgcaccttactatcctgtactatattcgggtggtttagttgttgattggcattttgacaatagtaccaaacgaaaccataaatataatatagtaccaaagaaaacaatagagcttgatttatgtgccaatatatatgtatatatgacaggttagtaggagatgtctgaacaacaaaggaagaataatatggtacgacaactgtgttctcacaa
>12621505115460
TTTGTGCTTGAAGATGGTGAATATCTCATGAACATAGATGGCTACTACGATAAGATCTTCGGAGTTGAGGAACCAATAATTGTATGTCTTCAGTTTAAGACCAACAAAAGGGAGTCAATGCCGTTTGGAATGGATTCTGGTAAGAAGTTCTCGCTTGGAGAGGAAGGCCACAAGATCGTTGGATTCCATGGACAAGCTAGTGATGTTGTTCACAGCATCGGAGTCACTATCGTGCCCATCACCACCACCGAGTGAAAACCAGTTAGTCATATATACTACATGAAACTTCCAATAAGATTG
>1263884238251
GAAGAGGGAAGCGTTTGGCATTATCACTAGTTGGAGATGATCACCATCCTCAATATCCGTATGCACACAACATTGCTAGAGGATCAGGTTTATTCTCTAATAAATCATTATACAATCCCTTTTTTGAGATGATTCCTTCTTCTTCTTCTTCGTCTTCCTCGCTGAGAGATCTTCGCCGTATTGGAAAAATACGGCTAACTTGGGAGGAATCGGTTAACTTGTGGGCTGAAGGAGAGGTTGATTATGGGAGAATTAGGGTTAGTGGGTCGAGTTTCTTGAATGCGGATGAGCTCACATACT
>126467195199
gtcagccacataaaatcatctctgtatctgtatttcacaaatgcagcttcttcttagagctttgattcacactgggtctagatttttttctgatttagatccaacgcaatcgatcaagtaatcttgttaaaattggatctatggctctgttttatgagatttgggtaattttgatcttcagttaccactgagtgttgtgtttaaagagaatgtttcattagtctatatgtattagccattgtttagacttgtttctgtgtgaatctagcttttggagtagaagaatgtataatggtcatt
>12658428884
gtttgttcctccgatctgcctttttgtgtgcttttgttctgtgtcttagaagataacgaagaaactacattcatgtgcaaaaacgagatcttacttcatctcctcttaaattgaaaaactttcactcgaatttgataatttaagatcgacccatttattcgattgcacgcatgaacttgcatttgttgttagcaccactgttcaccgattcttaattctccaattctaaagctttaatctctttttcttcagtttttaagacttggatctgagtttagatttttttagttcagatttgag
>12661578627874
GCCATTCTTCAAAGCATGTGGGTTTGGAGATGACAGGATGGGTTCCACAACAATGATGTTCACAAAGAGCTTGGAGGCATAAAAGCAAAGCGAGAATGCTGATGGATCTTCAGAAACTGCAGGTCAAAGCAAGTTATATTGATCTCTAAATGATGACCAACGAGAAAGGCCAAAGATTCAGAGTCTTTCTTGCATTTGGAATTGATATCTAGTGGTTTACTCTCTTTTTTCCTTCTTATCTCTTTCCATGTAAGGGAAATCTACTTAGTCCCATGTTTGACTTTTATTCACTAGTCACTC
>1267104723604
GTTCAGCTTCTGCATTTTCAGTTCAAGAGAGCAAAAGAAAGATGGGAGGAGTCTGATCTACAGCTTAGCCATGATCTAGCTATGGCAGAGAATGTGATGGATCCTGACCCTATAATCCTCAAAAGACTTTCACAAGAGCTCCAACTTACTACCATTGATGAGCTGAAGAAAGAATCGCATGCGATACATGAGTATTTTCTTTCATATGATGGAGATCCTGATGACTGTTTCGAGAGGATGTCTTCACTTCTTAAAAACCTGGTAGACTTTGTAACAATGGAAAGTTCAGACCCTGATCCA
>12681572132190
AATTGATCGCACTGTCAAACCAAAAAAAATTGAAAACCCTAAATTGGTTGAATGGGAAAATCGATGGTCAGATTCGCAGAATTCGCCATTAGACTCTCTTCCGAGAATCCAACCAGACCACACAGACCTTCTCCTTCTCCACGGAACAAAGTCTTCGTCAAGAAGACGACGAGAGACACCACGTCACACCTCGATTACTCCAATCTGGTTAAGCTGGAGAAGGCGGGATCGCACTCGGGTTCGAATCCCGCTCCGGCTTCGGGTTCGGATCCTATTAACCGGGTTCCCCTCGCTCAGGTC
>1269721633108
TACAGAGGTGCCCGAGGACGAGGACGAGGCCGAGGTGGGAGAAGTTTCTCCGATCGTCCGTACAATGATGACGCGGGAAGAGATCAGTTCGTTACTGGAGATTCTCATTTTCAATCAGTTCATGACGCCAATTTCCGATTCCGGCATGGTGAACCTTATCGACAACATCAGCCTCCGCTTGATCAGCGGCAGCAACCACCGTTCAATCAGAATTACGAATTTCGACCTCCGCCGCCGTCACGAGGTCAGTGGCAACAATTCCGTCAACCTAATCAGTTTCCGTCTAATCAAAACTACGCG
>12701144334107
[truncated: 4,112,027 more chars]
