# Supplementary material for: iPro-CSAF: identification of promoters based on convolutional spiking neural networks and spiking attention mechanism
Source: PeerJ Comput Sci. 2025 Mar 26;11:e2761. doi: 10.7717/peerj-cs.2761 (PMC12190325; doi:10.7717/peerj-cs.2761)
Supplement: Supplemental Information 1 [file peerj-cs-11-2761-s001.zip › raw data/A. thaliana_Non_TATA_Data/Ptest.txt]

>1FP001809 AT1G28240_1         :+U  EU:NC; range  -249 to    50.
GATTTGACTAACCAATTTTTTTTTTACAGACAATGTTTTTAATTTTGGATTTATATTAGGGCTTATTACATACATTAATTAACAATTTTTTGAATCAAGTTATAAAGAAATAAGACACAGACAAAAATTTTAAAAATGTAGAAATAGACAAAAATTGGATAGAAGAATTATCAAAATTGCCTTTTTGTTTTTGTTAACGCGGAATTATGTATTTTTTATTTATTTGTTTATTTCATCGTCCAAATTTTTGACAGTATTTTTTTGTTTGTTAGAGAAGGGCGAGAGAGAGTGACTTTTTTT
>2FP014754 AT5G44420_1         :+U  EU:NC; range  -249 to    50.
ACGATGTAGCATTAGCTAAAAGCCGAAGCAGCCGCTTAGGTTACTTTAGATATCGACAGAGAAATATATGTGGTGGAGAAACCAGCCATCAACAAACAAAAAGCAAGATCTTATCTTTTGATATTGGCTACGGGAAGATGATGTCTGTTTAATGTGTGGGGTTACCACGTTATTGTACGATGCACAAGTAGAAGATTAACCCACTACCATTTCATTATAAATAGACGTTGATCTTTGGCTTATTTCTTCACACAACACATACATCTATACATTGAAAACAAAATAGTAATAATCATCATG
>3FP016196 AT5G66250_1         :+U  EU:NC; range  -249 to    50.
TGCACTCTGATTAATATATATTTGGGTCTTGTAACATGAAGATAAACCCCAAGTCTTTCTAATGTTGTAATTCGTGTAATTTACAAGTTTGACTGTTTCTGACTGATTCTTCCGGGAAGCAATCGATCTGACTGAGAGCTTGGGTCGAAGTTAAAATGGTGGGCCGGCACAATATTTAAGTAAAAGCCCAATAAGGTCCAAACTCTAACTAATTTATAGCAGTTAAGAAAGTTGGTTTAGGGAAACTTTATGCCAAACTAAATTTATTCTCCTTGGCGTCTTGTTGTGTTAATCCTCAAG
>4FP016077 AT5G64780_1         :+U  EU:NC; range  -249 to    50.
ATGTGATTAGCTACTATTTTCATTGAAGATCCACAAATTATTAACGGTTTGGTTCTACACATAAAAAAAAAAATTCGTGGACCAAAGAAAAAAAAAACAGTCCAAAGCTTCAAAATTTTTGTCTGCAAAGCCAATAGTGGGGCCCAGGTTTTTAGATATATGGGACCCTTAAAAGTAGCATGAAAGCCACGTGGCAGAATCTCTACAGAGTAAATGCCACAAGTCTTTCTTCTTCTTCTTCTTCCCTTCACCAATAAGGCAATAATCCTTCTTCTTCTTTCTAAAATCCCTAAATTACAA
>5FP003333 AT1G65410_1         :+U  EU:NC; range  -249 to    50.
GAAAAATGACCAACAACATTTTGCAAAATTTGATATTCAACCGATTTTAATTAAAGTCCACAATAGTCATCCATAAAAAATATTGTTTACAATGATAAGGTGCGGTTCGATACTAACTCTATTTTGGTATTCGGATGATTGATCAACAACATTTTGCAAACATTGAAAAGAAAACGTAAATTTCGTTTCCTAAAAAAAAAAAAAATTCGTTTCCTCACAATATAATAAATAATTTACAAAGAAAAAAACGAAAAATGGCAATGTGACTCACTCAATCGGTGACTCGCTATAGTCTGTGAA
>6FP005660 AT2G30860_1         :+U  EU:NC; range  -249 to    50.
AAGTAATATTAATGTTGGAAAATCAGTTTTCAATACCAGTAATATTTTATGTAATTAGTTTTCCGAAATAGTTATATCTGATAAATTTTGTCATAATTTTTTTGATTGTATGGATTTGATAATAACACACGTTTCCACCAATCAACAACGGAAACGCAACGCCACGTTCCGCCACGAGTCGCGATTCTCTCTCACTCTCTCTCCCATCTTTCTCTATAAAACTTGTGTCGTGGACACTCTTAAAACTTCACTCAACAAAGCTTAACCATAAACTGTGAGTAAAAAAGAGAAGAAAGAAAA
>7FP013178 AT5G11070_1         :+U  EU:NC; range  -249 to    50.
CCAATAAAAATTGATTCTTTTAAAGTTCAAGTCAAAAACAACAAATTTCTCTAGCAGCACTATCATGGTGAAAACTATATATTATACAAGTAGCAATATTTATTATTACAAAACAAAAATAACTTTAGCAAGAAAACGCGGATCAGGCCCAAAAGCCCACGCATTATCCACGGAGTTTTGTTTACTCTCTCTTATCTTCTTCTTTTTTGTTTTCCTATTTATTCTCACCAGACACATTCTCTTTCCCTCACTTGTCTTCTTTTTTCCTAATTCAAGAAACCATATAATCTTTTCCTCTGT
>8FP006920 AT3G02242_1         :+U  EU:NC; range  -249 to    50.
AATATATATCTTCCTTTTGGGATCTTCCGGAAGATTAATTAGAGATGAAGAAGTGGAGTTATGCGAAGTTAATGACCTCAGCTTTATTGCTTGTCTTCTTAAGTATTATTCTTTTGGCCTTTCATGGTTCGACCTCTTGTTATCTTTTTTTTTTAAAACATTATTATTATTATAACGTTTTATGTGATAGTGATGGATGCATATGATATGATCTATATATGCATTTAGGTGGATCAAGAGGTGACAATCATCTATATGATCATGTGGCCATCGGAACTAAGGATATCTTGATGGGACGAA
>9FP004238 AT1G79640_1         :+U  EU:NC; range  -249 to    50.
ATTGGTAAAGCTCATAAACCGGAATCGGTTATTTCACCAGAAAATTAATCAAATTGATTAAGTGTTCCTTATCCATTCTAGGTTAAACAATTAATGAGACGTAGACGGTCAGTTTTTTTTTTTAACAAAAGAAAATAAATAGCAATAAAAAAAGGAAATTTGAAGGGAGAAAAGGGCAAAAAAGCAGAAAGAGACCTAAAGTGGCGGGATTCCAAATTTAACAGAGCCCAAAAAGCTTCTCCCCATTTGAGCGGCGATCCGATTGTGACTCTCTCTTTCTCATTCTCTCTCGTTTTTTCT
>10FP014158 AT5G27420_1         :+U  EU:NC; range  -249 to    50.
ACTTTTCATACATACATATACAGAGTTTAGGACCATTTCAACAACTTCTTCGAAGTCATCGAACTATTTTGATTTGTATGACTTTTCACTTCCATCTCCAATTGGAAACTTCTGACCGTCCACGTGGCATTCAATAAGTAACACATTTGCTTATGACATATCCCCTAACTTCCTCGCTTCTTCTCCACGACTTTTTCAAACTTTTCAAAACCTCCCTATAAACTTCAGATCCTTATTCCTCACAATATTAAACCAAAAAAAAAAACTAACTTTTTGGGACTCCAGAACTAATAATGGATC
>11FP015465 AT5G55300_1         :+U  EU:NC; range  -249 to    50.
AGTCAATGTTTAATCAATTTTTTCATCTTAAACCCAAAAATTAAGGGGATTTTGGCAATTAAAAAGTTTACGGTAATAAGAGTGAAAAAAATTGTCTATGGCGGTAAGATTAAACGATTTGGCGCGACTCAATACGACGTCGTAACGAAAACAAAACCCTCAAGGGGTGAACTCTCTAATCTAAAGAGAGTCTCCTTATGCCTTAGTCTCCTCGTCCTTAAAACGATAGAAACCATCGAAGCAGAAGAGAAGAGAGAACAGAGAGACGGAGGAGAGAGATAGGCTTCGCTAGACAATTTC
>12FP012447 AT4G38950_1         :+U  EU:NC; range  -249 to    50.
TAATTAAGTTTCAGGGGTAAACCGGTCATTAACTACCCAAGCCGAGAGAGAGAGAGTCTGAGAAACCGGCGAATAGAAGAAAAGAGAGAATCTTTGGGACCAAATCAATGGAGTGGTCCCTTCAGACAAAAGTTAAGAAGAAGAAGACGACGACGACTACGACGAAGAACAAACAACTACCAAACTTGTAGGCAGTAGCAGGAGGAAGTGGGTGGGATTAACATTGTCATTTCTCTCTCTTTTTCTTTTACAAATCTTTCCGTTTTGTTTTCTTTTGGTTTTCCGGTGAGCACTGTTGTG
>13FP012056 AT4G33130_1         :+U  EU:NC; range  -249 to    50.
AAAAAAAAGTGTGTAAAATGAAATTATGAAAATGAGGAGCACCTAGTCAAATTGTGTGAGACACGAATAAATTCCTTCGTTTCCCTTTTCAGCTTTTTTCTACTTATAATTTTATGTTACAAAATCATAAAAGCGACAGACCAAAAAAAGGAAAGAGAGTGAAGTGTGAGCAGTGAGAGAACCCAACCAAACTCTTCTGTCTTCAATACAATAATAAAAAAACCTCAAAGTTGGAACCTTTCTTTCTTCAGAGTCTTTCTTCTTCTTCTCTGCTCCGTGACAAACGATGCTCTGTATCAA
>14FP012350 AT4G37410_1         :+U  EU:NC; range  -249 to    50.
AAAAATTTGAAGATACAAAAACAGTTCCTTTTTCTTAATAAATCAAAATCAAAGAGATAGTGTACTGAAGTGAAGAGCCAGCCACTATACGACATACGTATGTAATTACGTTTTAATAACCTGATGGCAAATAATAATATATTTTCGTCAAAATAAAATGGTCGTATCTCTTTGCTAAAACCAAAATGTCATGATGTGATTACTCAATTTTCTACTATAAATAGATTACCAAATCATTCGATCGGAGACAATCACCAAAGAAAGAAGTACAAAATGTTTAACTATGTGATTATTCTTCCT
>15FP001084 AT1G16540_1         :+U  EU:NC; range  -249 to    50.
GTTGAATAAATGTTAAACATCTTATCGTTTGATTTGACACGTGACACGATCTTAAGAGTTAGTAACTTGTAAACATCTGATCGTTTGACTTGACACGTGGCACGATCTTAAGAGTTAGTAACTTTAAAAACCATACTTTATATAATAAGATATATATATGATTTTAATATTATTTTATTAGAATTTCCTTTTCTGGTTTTCTAATGTAAAAATGGAAATATAATTATACTTACGTGGAAAACGAAAATTGTATTTTATTTTAAAAAAGCCGGGAACGACCATCTTTCTTTCGTCGGCGAT
>16FP013607 AT5G17870_1         :+U  EU:NC; range  -249 to    50.
TCCTTTAATTAACGAGGTTATACAGTTCGATACGTTTAAGCAACAAAAAGTTCGATGCCACTAATAATTTAATTTTTGTTCTCTTCTTATCTTATAGATTGTTGCAGCCTGCAGGCTTGCAGCATAACGAGTTACATAACTATATACAAAGGCCCAATAGACACCTCAAAGGCCCAATAAAAAAGCCCAGGAAAAACGAAAACGAAGATATGAAGTTCTTCTCTAATCCGAAGCAAGAGGCTCAAACTCACTTTCACTTGCACAAAGATAAGGAAACCATGTCTGTGTCAGCGATCTTTG
>17FP006561 AT2G44090_1         :+U  EU:NC; range  -249 to    50.
AAGTAAAACTTAAAAGTAATTTTGTGTGTGTAATAAATAGATTTACAATAATGTTTTTGCTGTCTGAAGCAATCTAATAATTCAATTAGCATTTTCTAAAACAATTCCGTTTTTTTTTAGGGTAATAAATAAATAACCAGTCGATTAAACCAAAAAGACAAATATGAAAATAGAGAAAATGTCATCTTCTGTTCTGTTCTGTGAGTGCAAAGCAAATTTATTTAATTAATTTTGTCAATTATTATTTTTACAATAAAAAAATAAAAAAAAATTCTCTCATTGTTCTCTTGACCTCTCAAT
>18FP004997 AT2G20140_1         :+U  EU:NC; range  -249 to    50.
GACCGTACCAACTACCAAACCAACGAATTGACTTTTACAAAACTTAAACCGAAATTAAAGATAATTAAACCGAGTTATTGAACTAAACCAGATAATAGCTTAGGTTGAATCAGTTTTAAAAAAATTTGCGATACCTAAGGCCCACTAAGTTTTTCACATCGTAAAAAGGCCTAAAATAATAAGCCCACTTTAATCATCTCCTCCCGTTATCAGATTAAAAGATTTGTTTCTCCGAGAGCAAGAAACCTCAGAGAGACGAAGCACAATGGGTCAAGGACCTTCCGGCGGATTGAATCGGCA
>19FP009792 AT3G59380_1         :+U  EU:NC; range  -249 to    50.
ATTTTTTGGCGGGAAAAAACAGAGAAAATAAAATTTTGGCACTTAAAATTTAGGTGGGTAAGTTTTGGTTTCTAACTACATGTTCTCATTAGATTTGATGATGATTAATTTAGTCATTTTGGTTAAGAAAGTGGTTATTTTTAAAAATGGGCCAAAAAAGGATATCATAGTAGAATTGTGGTTTGGGCTTAAAAGCCCATTACCCCTCCCCTAATTAGTTTTCAACTTTTCATGGAGTCTTCGGTTTTCGACTTTGGATCGGAGTCGGGGAACATGAATTTCGACGAGACCGTGCCACTG
>20FP015283 AT5G52310_1         :+U  EU:NC; range  -249 to    50.
ACATTTTAGGATGGAATAAATATCATACCGACATCAGTTTGAAAGAAAAGGGAAAAAAAGAAAAAATAAATAAAAGATATACTACCGACATGAGTTCCAAAAAGCAAAAAAAAAGATCAAGCCGACACAGACACGCGTAGAGAGCAAAATGACTTTGACGTCACACCACGAAAACAGACGCTTCATACGTGTCCCTTTATCTCTCTCAGTCTCTCTATAAACTTAGTGAGACCCTCCTCTGTTTTACTCACAAATATGCAAACTAGAAAACAATCATCAGGAATAAAGGGTTTGATTACT
>21FP014189 AT5G27880_1         :+U  EU:NC; range  -249 to    50.
CATAGTAGTTGTACATTTATTACTTAATTACATAAAATTCACACAAGCATATCATTTTGCAAGTCAAGTAAAATCAACATAGTTAAAGAAACAGCCAGATATGAACTCATAGTAGTTGTGATTTTAATTAATTAAACCCTTGGAGATTTTATACCATAATAGTTAACGAACATTAAGGTTACCTTCTCAATAAATAGCATCCTCATTTCTCCGAATCTATCACAAAGAGATAAAGATCACTTAACAAAGAAAAAAAAGATTTGTTACAGAGAACCAGCTATGTCTTCTTCAATGTCTTCT
>22FP006999 AT3G03300_1         :+U  EU:NC; range  -249 to    50.
GGTTCATTTTCCAGGTTACAGCCTTGTAGTTCCATTGTTGCTACTATATGTTATCTGCAAAACCCATAAAGTTCCATGAGATTTGAATCTATGGAAGTTTTGGTGTTTTTATGATTTTGATTATGAAGAAACACATTTATAGGGGGTTTTCTTATGTGTTGTTTGATAGAGTTGATATACTATATAGATCAAGAAAGTTAGACCAAATTATTCTGTATCCTTTTGCTTTTATTTTTTTTTACAGCTAGACCAAAAAAGTACAAGTGGTTTTGCTCAATTTGGAAAAAAAAAACATTAAAA
>23FP005930 AT2G34960_1         :+U  EU:NC; range  -249 to    50.
GAAAAGAGGATTAAATGTACATCTTTTAAAAATCTGAAGGACTAATATGACAATTTATCATTTTACAGCCCCCTAAGAGTAAAAAAGCACTGAATTATGTATGTTATCATCATGAATTTTCATGGTTGAAGTACTAAACGAAACGGTAAGAAGACGCCAATAAAGACAATGAGAGTTATGAAGGTGACGTAGCAAATCTAACAAGTGGGGAGGTTTATGAATGGACAGTACACAAAGTTGAGGAAAGTCAGGGAAGCTGCAAAAATACAAAAAAACTGTCTGAAACTTCTACTAGTCAAA
>24FP011828 AT4G30000_1         :+U  EU:NC; range  -249 to    50.
TTTCATAATTCAAGTTTAATCAAAATATTTCCCGGTTTATCGGGACTGGTTTCAATTAATAATCGACCATTCGGTACAGTTTTAATTCGGGTCGGAACGGATCGAGAACCGCTATTTTAAATAATTATGGTTTTTTTGGTTATTGCATTTGCATTCTACGGGTCGGATCTAGTCCGAGTTAGAAATACGGATCTCAGTTGGTACCCGTTTCACCAGCATCGTCTTCCTCAGTCGACAGTCATCATCAGCACAACCTTCAGATTGCATCTATCTCTATCTCTCTCTACTTTCTATTTCCCA
>25FP008997 AT3G47640_1         :+U  EU:NC; range  -249 to    50.
GAACTTTACCCGATTTAAACCACTCTTCCACTCGATTAATATTATTATTTTATTAATTAAAGATACGATGACGTGTCCATGAGAGATGAGCTTTAGTGGCACGCAACGTAAGAGAAGAAGACAAAAGTAAAAAAGAGAAAGGCACATGTCGAACTCACGTGTCCACTTAAACGCACCACCTTCTTCTGTGCTCTCCACGCGCCTCCACACGCCCTCCTCAACTTCGGACCTTCTTCCTCCAAAAAAAACAATTTCACTCTTCATTTTCTCAGATTCTCTTATTATTTCTTCTACTCGTTT
>26FP005619 AT2G30250_1         :+U  EU:NC; range  -249 to    50.
GGTTTTGGTTTAATCATTGAAAGAGACCCTTGAAACGCGGTTTCACACTTGACGATTTATCACAAATTAGGAGACGACTCATCAAAAAAGAATATCTTACTGGTCAACCATTTTATAGAAATATTAAAATCAAAAATGATATTTAGGCCAAAGTAGAAAAAGACAAGAAGAGAGAGAAACAAAAAAAACCTTGCTCAATACGCCACCGTCGTCGTCTTTAACCCAATCTAAAAGCCTCTGTTCTTTTTTAGTTTTATCCTCTTTTTCATTTCAAGATCAATTTCATAAAAAAGTTTCCTT
>27FP008484 AT3G25577_1         :+U  EU:NC; range  -249 to    50.
TATGCTTGGCGAAAAATTACTTGGTTGTCAAACAAAAAAAATACGTGCTTTACAATTATATTATAATTTAATTAAAATTGAAAAACACCATTTTATTGGATTGATTTTTTTTCTTAAAGTGGTAATTTTTTAAAAGTAAAATTACCATTCAAGAAGGTGTAAGCTCCAAGTTAAGTTAGGTTTACTGAGTAACGTCCAAGTTTTAAGACTTCTTATAAAATACATAGTTTCGTTCATTGTTAAAAACTCAAGAGCAAATATTGACTCAAGACAAGTTTTTCTTCATTAACTTCTTCTATC
>28FP003672 AT1G70940_1         :+U  EU:NC; range  -249 to    50.
CCATATGATGAGATGTATTATTCAATATAATAATAAAAAGAATATTATTTAATAATTAAACAAAAACATAATAAATCTTATAAACAATATCTTAAAAGAAAAGAACTATATTGTTATTTTTTTGATAAGATCGATAAAAAATGTAACATACTAAAGAATAAATAAAATAAAATAAATTAGTAAAAAGGAACTTGGGTGGTCACGTATTTGCTGTATAAAGAGGTGTAAAGTGGCATCCTTCCTTAAATTATATCCTCAAAAACCAAACTTGCTCACTCCACACACACACTGCTCCCAAGT
>29FP002453 AT1G49530_1         :+U  EU:NC; range  -249 to    50.
GATCTTAAAACGCCTCAATGTATTGGTGTTTACGCAAAACATCAACAAAATTTGTATCTTCCGTAAATCTTCTGAGATTCATGCATATATTTCATTAAATCTGTCTTGAGGACCAAGTATGGAACTTAAAATGGTTTAACAAGCATATTTCCTTTTTTTATTTTGTATTAGAGGCTAATGAAGAAACTTTACATTATTTTGGTGCTACTATTAGATATAAACACAACTCAATAAAGTTTACTTGCGCTGTAACATAATCATCATGCGGCCGCGTTACAGTCTGATTCTGTCTGCAATGCG
>30FP007956 AT3G17380_1         :+U  EU:NC; range  -249 to    50.
CCAAGTGATGCTTATCCTCGTTTATGTGTTTTTCGTTCTTTTTTTTGGGAATCCCCTTGTTTAAGGGGTGTAGTATATATGCTTGCTAAGTTGATGTTTATTCTTGCTTTTTGATTCTGCAACCTCACAGGGCATAAGTCTAAACATGGAAAAAGCTAAAATCCTTACAAGCAAAGTATAAAGGTTTGATCCTAAAAAACACAAGATTCATTCTATAAATAGAAATTTAATATACTGATGCTTATCTGTATATTGACTAGTTTTCTCTCTCGTTTCTGCATATCTTCTCATGGCCAGTTC
>31FP001923 AT1G30320_1         :+U  EU:NC; range  -249 to    50.
GACGTGTCGAAATCAGAACGGTGGATATGAATGATAAACAAGCAAAATGTGGACCGGCGTGCACAGTCCTCCATCTTCACTTTTTTTTTTTTTTTCTTTGGTTCTCTTCTCTAACATAAAATACAAAAAAACTATTCCCAAAAAAATATATAAATACAAAAACAAATTCGTCTTTTGTTCAATCATTATCATCATCTAAAAATTCCCAAAAGCCCTATTAGAGAAAAAAAGTTGAAGCTAGGAGTTAGTAACAAGTTAGAAAAAACCCATTTTGTCTCTCTTCTTCTTTTTCAGAGACAG
>32FP007451 AT3G10030_1         :+U  EU:NC; range  -249 to    50.
ATAGAATAACGCAATTTAACTTTGGTTCGGTTTGGTTTTTGTGAATTAACTTTTTTTTATTCCACCCTTACCACTTGCCTAACGGAGCCGTTGTGACGGCCCATCCACTTTTGCGCTAGTTCACGCCTTGACGCCTTCTCCTTCCGTTTCTTCAGCCTCTCGCCGCTAATTAACGCCGTCTCTGGTTGCTACCACCGCCGTAACCCTAACGGCATTTTTAATGGCGTCGTGTGATGACGATTTCTCTCTACTTGGAGACGATCAGTCAAACCCTAATCAACATCACCACCACCACCAAGT
>33FP000448 AT1G07250_1         :+U  EU:NC; range  -249 to    50.
CACATGCATCGTTTGGTGTTGATGGATGACCAATATTTTCTCTTATTATCACAAAAAATTAATTGATTTTTTTATGGATTTTAGAAATTTTCATTTGGTAAAGGACTGGTTTGCATTACAGAGAGCTCCATGAATCAAAGACTCACACGACACCACGACACCAACTAACACCACTTCCACATTTGTCTTACTCCAAACAAATCTCAAGCCGAAGTAGAAAAGAAGAGAGATGGTGAAGGAAACAGAGCTAATCTTCATTCCAGTTCCATCCACAGGTCATATTCTCGTCCATATTGAATT
>34FP004807 AT2G17090_1         :+U  EU:NC; range  -249 to    50.
AAATTGCAGTCGAAAGCTTTAAAAAAACAAAGAAGCGCGTAACATGGATGATCATTTAGTAGAAAAATAAGAACTTAAAAACCCTTGAGTGACAAAAAAGAAAGGTCTTTCAATTTTGGCACGAGAATAATTAATTGTCATAATATCACTCTTTGTCTTGACAACAAAGAGACACTTAAACCTCGGAGTCAAACGTCACAAAAGACCAAACAAGGAATCAAATATACAATAAGGAATACATTTGACACTCTTCTTTTGCCCGCTGAAGAATCTGATGGGTTGTTGTTACTCACTATCTTC
>35FP004178 AT1G78700_1         :+U  EU:NC; range  -249 to    50.
TAAACGCTAGCTCTTGCACGTGGTAATGGTGCTCGATGTATGGCAAATTGGTAAATTATGGCTGAATCGCGGGGTAATGGTGTATGCTCCCACGTGCTAGGTCCGGAGGACATGCGTGACCTCATGTAGTGGCAATTTCGTAAATATAGGGTCAAATCTCGGGTATAAAGGTAGTTTCAATAATTTGTTTTATTTTGGCTTCTTTCACTATGAAAGTAATAACTCCTCTTCTCTGGCACGAGAGAGTTCATGATTAGCTTAAGCTCCTTCATCTTCTTCTCCAATTCCCGGGTTTTTTCT
>36FP011190 AT4G20250_1         :+U  EU:NC; range  -249 to    50.
AAACTGATTAATTGTCTCTCTGAATTTAAGAAACCCTTTCGCGTCATATAGACAGACTTATCGTGAAACCACCCTTTATTTTCCTTGTTAATTACGATTTCTGCCATCCCCTCTTTCTCGTTTTACCCCTCTTGCCTCGTTGGCGTCATAACCGTTTCTGTTTTCGGTTAGCACAATCTCAATAGGTTAAACCAAATTCAACCGGAAAATAAGTCTTGTTACGTCACCATGAAGACATGTGATTTCGGTATAGTTATGATTTCGGGTTGGGTTTTCTTAAAAAAGGTGAAAGACAGCGGT
>37FP009106 AT3G49220_1         :+U  EU:NC; range  -249 to    50.
TTTCTCTTCTTTTTTTCTTTCTAATTCATGTCGACGAATAACAAAAGCTCACCATCAAACGAAGAATAATAACACAAACAATTAGAACTAGAACAAAAGAAAATGATAAAGCAATTTTATTCTCATGTAAAAATGACATAATTCAATGACGCGTGTCCCACCAATTATCACCACTCACTCTCCATATATACTTCACATACAATCTTTCACTCATATATATACCACACAGTCACACATTCTTTATAATGTAAATCAAAAGAGAACTAAACCAAGAAACAAAATGGGATACGAAAGGCTCGG
>38FP000097 AT1G02290_1         :+U  EU:NC; range  -249 to    50.
GTAAATAATAATATCAGGATATTATACTTACCTGCAAGGTGATTCTTTTATTAAAGTTTACATGGGCCTATACGTTTCCAGGCCCAAACTATTTGTGAAGTAATGTCTAACTTGATTATAAATCACAATTTAAAAATGATTATTAATTAAAGTAATCAAGGCATTAGTTACTTTAGGCGGCTTTAATTAAAGAAATCAAAATACAAGTGTAACAGTAATTAGTCTCTCTAGTCTCTACTCTACTGTCGCATCGATCGAAAAGCCATAGAAATCTCTAGAAAGGAAGCAGAGAATCTTTGA
>39FP014414 AT5G39250_1         :+U  EU:NC; range  -249 to    50.
ATATTTTAGCAAAGTCAACTAGCATTAAGCTTCTTAAATTGATGAGAGAAGGCTCATAGTCTAATGGGCTTTGGGCCGGGCCGTTGAGGTCTCCATTTTGTTTTTTAGTGTCTAAATTATTTTCGTGTTACTCGACTAAATATTTAATTGGGCTTCTATATGGGCTAAGGCCTTTTTACATTACCAATTTAATTTCTTATTTCATTTATCAGATTAAATCTTTTTAGTTTTCATAATGTTTCTTTTTTTACAGCCTACCAAAATCCTAATCGATCAAATGAAACTTTCTTCAATTTCCTC
>40FP011041 AT4G18040_1         :+U  EU:NC; range  -249 to    50.
TTTGATTTTTTTGAAGACTACAAAACAAACATAATTTAGTACATGTACTTCAAACTAACACGACCATTAGAAAAACCTTTAAGAGCAAAAAGAGCCGGAGACAAGTTAAAGCCCATAATAGTTGTTAAGTTATCTCTTCGGCCCAAAAAGAAAAAAGACAAGAAGTATGTAATTAAAACGACGTCGTATCATAGTTAACCCTACGAGAGGAAGTACATTAGTTTGGAGAAGAGTAATAGACAGAGAGATAGAGAGAAAGAGAAGCAGTTCGGAGAAACAATGGCGGTAGAAGACACTCCC
>41FP002142 AT1G34065_1         :+U  EU:NC; range  -249 to    50.
GGTTGTGTTTTTCTGAGTTAGATTATTCGGGTAAAAATATTCCTACCCAAATTTCCAATTCACTAGGTTCGTAAGTTGGATTGGTTTAGATCAACTACAATCTATTTTTACAATTCTAATCGTAACCAATTCCCGGTTTGTATTAATTTATTTTAATATTCATCCAAACCGGGAATTGGTGATTTCGGTTCGGTTTGAATAGTAATATTTTTGCCTTTTAGAGAAGGGTTTATGACGAAAGCTCTCTCTGGCTTCTGTTGCTCTCTCAGTCTCTCTACCTTGGTTAGATCTTCGTCTTCT
>42FP003006 AT1G60490_1         :+U  EU:NC; range  -249 to    50.
TAACATTTTAATTTTAGGGATTTTATAAGATTTTGGTTGTTATTTCTGTGTTTTTTTTTTAAGGTTTAAAATAAATTCTAAAAGGTATATTATGATGCAAATCAAAGTTTATATTATTTTCTTTAATTATGTTAAAGTAAAAGTAATTTGTTTTTTTGGTAGAAGTAAAAGTAAAATTTTCCCAGAGTCGTCTGCGTTCAGACTTGGGGACAAATTAAAGCTGATGATCTCCGGTCAAGTACTCCTCTCGACGACTCAAAAACACACATATTTTACGAATTCGAATTTCAAGTTTCCGAT
>43FP011636 AT4G27060_1         :+U  EU:NC; range  -249 to    50.
TAAATTTGATAATGTCCGAACTTATTTGCATGGATGTTTATATATTACACTAGAACTCGTATTATTGATTATTAATTTAAACGAAGTATCACGAATTTAAACTATATTTTCATACTTTGTCTTTCACACCCGATTTTCCGCGACAAATGCAAAATCCAGATACTGAAAATTATGCAATATTAAAATTTGAAAAAATTGAAAAAGTGAAATACTAATAAAATTGAGCGACACATTTCTGATTCCAGTCTTAACTGTTACACTTTCGAGTGTCAGATCTCGTCTTTCTTCTCCAACTCGTCT
>44FP010173 AT4G01350_1         :+U  EU:NC; range  -249 to    50.
TCATCCACTAGGAAACTAATTCGTCCACAAATCTCTAGATGCGTAGGCTATTAGGTCGGTTTATATGTGTTTTGGTTTGGAGTTATGGAAAAAAAGAATAGGTGATATTTACAAAGTTTAATTGACGTGTGTTTATGTAAGAAAGAAGGGTGTCCTTTGTTATTTAAGATAGGTGATGGTTCATTTTGCAAATAACTCTTAACACTGGCTATTATATTGGGATTACAGAGGCATATATCAACGTCTTCCATCTTCACTTGGAGTCTTGGAGATCTCATCAAACAAATTAGCAAACCCTTT
>45FP001135 AT1G17210_1         :+U  EU:NC; range  -249 to    50.
CACTTTTGTTTGTCTGAAAAGTAAGGCTATTGGGCTCGTCTCTAAAGCCCATTTATAAAATCAGACCCGGAAACTTCTGCGTGATAGACACACGTGGCTACATTTAAGCCGTATATTGTAAATATAGGGGCAAATTCGTCATTAACAAATTAAAAGTATTTAATATTATCGATAAGTAACAGAGCATTTAATACTAAATTTAATAAATATTAAATAACGTCAAGAGAGAGATTTGTCATTTGAGACCTCAAGATTTCTCTTTCTATTGCCTACTCTCTGTTGAAAAAGTGAAGAAGGCCC
>46FP013898 AT5G22950_1         :+U  EU:NC; range  -249 to    50.
AAAATTTACTTTACTAAAAGGCCCAATATTATGTTGGCCCGACTTTGACCATACTTCTAGGCTCTTTTTTTTTTGTTTGGACATCATTTCAGTTCGGTCTGACCGTTTACGGGTTTTTTTTTCTTCCAAACCAACAATTCCTTAAGTAAAAAAAAAAACATAAGATAAAGTATCATTCTTATTTTAATAGTTTTGGTCCGCCAGAGGCATAAGCATACAAATATTCTTTTCTCCTAAAGTTTTAAGAACAGAGCAAGGTTAAAAAAAAAAACACAAGTCGCAACAATGGAGAGAGTGATG
>47FP007355 AT3G08680_1         :+U  EU:NC; range  -249 to    50.
AATCAACTGGTGACCCATTCAATAGAACATTACGATGCTTTTAAAAGAATAAGGAAATTAAATGTTGGGAATTCAGTAAATGCCGTTTATTAAAAGCTCTTATGTATAAATTCATTTAGAATAAAAACAAAGAGAAATTAACAAAAGGACAAATATTTAATTGAGCTTAGCAATAAAAAAAAAATCTAAAAAATTCGGAAGAGAGTCAAAGGGGGACTTAAAGCCAAAGAGAGCAAAGCAAATCGGAGTACAGAGAAGAAGAAGAGAGATTGGAATCTGAAACTGTAACATCGAGATTTA
>48FP005423 AT2G26840_1         :+U  EU:NC; range  -249 to    50.
TGAGAATTATTTAGGTCTTAATATTGTTAAATACATTTTCTATAAAATGTAAAACACGCTCTTGTATGTCAATGTGTATTTTTTTTTTTTTTGGGTACCTGATGTTATTGGATGTATGTTGACGGGCCAAAGCCCAATTTGGGATGCCTTATTAATGTTAAAGCCCGTTTAAAAAAAATATTAGATAAATAAAACATTAATAAAAAAATAGACAAAACACAAAAATGAAACTGAGAGTTAGTTTTGCTCAGTGCTTCTTCTTGTAATGGCAACGACAGTGTACGGCCAAGCGTCGCTGCC
>49FP014187 AT5G27860_1         :+U  EU:NC; range  -249 to    50.
ACACAAGATCATTCTCTCAATTCTTTTCCATTTCATAGTTAGTTTGTAATATTACCCTAAAAGAAAAAAGAAAAGGGCAAAAACCCTAAAAATTCAATAAAACGGTAATAGCAATCAACTCCTTAATCTCTTAATGATTTATAAAACGTACCGAAACAAAACTTAATTATTATAACTAGCCCCTATAGTTATTTTAAATAAATATCTGTCTAATAAATTTGACCAAACCCTTAAGATCTAATTTTCTCTGTTTGATTTGTCCTCTCAACAATGGCGGCTTCATCATCTTCGTCTTCCTCC
>50FP012443 AT4G38890_1         :+U  EU:NC; range  -249 to    50.
ATAGGTATGAACTATGAACACAAGTTATATGTAATGGGATTGATTGAGCTTCAGACAAAAAGATTCTCTGTTTGTTTTGTTTTTAGTTTTTAATTTAGTCTTGGATTCTGTCTCTTTTTGTTGGTTTGTTTATTTTAACATTATGGGCCGGTTTTTGGCCCATTAAACAGCATCCCAAAACATTGTTGCCTTCTTCGTCTCTCTCTGTGAATAATATCTAAAACCCTAACAAACACTATCACTCACTTCATTTTCGTGACGACGGAGCTTGACCGCTATGTCAGATGTAATAGCGGAGCA
>51FP003045 AT1G61080_1         :+U  EU:NC; range  -249 to    50.
TCCTTTGGCTCTCTCTTTCTTGAGAAAGTTCCATAAGTCCTGAATCTCAAAACCCTAATAAGATTTGCTCTGCACGATTCTGAATTCTACGATTGTGATGTTATTCTTTATTAATTTCTTCAGCTGTAAGGCTTTGAACAAGTCTGTAAATATTCATTTTTTATTTTGAATTTTTCAACAGAAATACCAAAAAAATAGTTTATTTTTTGACATTATAAAGCCGGAGTCGCCGGCAATTAATGACAGCCGGAGGCTGTTTTGGTATTCAAACAACAATGTTGTTCGGTCGTAAATCATCAA
>52FP014837 AT5G45610_1         :+U  EU:NC; range  -249 to    50.
ATATAGTTTACAGTCTTGTTTAATATTTACATGTACAATATGTCAGTATCAAAATGGATATTCGAAAATATCACATAAAAATTCAGATATCCAAATTTTTTTGAATTAAAGTAAATCACAAAATCAGATATTCCGTTAAAACCAATCGAATAACAAATATCACAATTGTTCCGGATATCCGAATTCGTGTCAGGCGTACTGCTCACTAAATGGGTATTTCGATTTCGCCTCTTTTCCCACTCACTCGCTATCAGTCATTCGAGCGATAGAGAGAAAGAGAATGAGTGGAAATGATGAAGA
>53FP000948 AT1G14490_1         :+U  EU:NC; range  -249 to    50.
TCTCTCATTAATCAAAGCATAAAAGTCACCGATGCTACCAGATTCAGCAGCCTGTTGAGGCCTTGGATCCATAGAAAATGAGCTTCTGGCAGAAACGTACTTATTCTAAACTCTAAAGTAATGAGTGGGTTTATTAAAGTTTGTTGCTTTGAAAGGCCCATCGAGTATATTCCCAAAAGGATTAGACTAGTCGTCTTTATACATACAGTACATCTCATATATACCAACCAAACCTCTCTCTGCATCTTTATTAACACAAAATTCCAAAAGATTAAATGTTGTCGAAGCTCCCTACACAGC
>54FP002969 AT1G59750_1         :+U  EU:NC; range  -249 to    50.
AAGTTAAGGAGACTAGAGAGCAAGTCATTTGCTTGTGGTTGGAAACAAAAACCCAAAGCGACGACACAATTAAAAAAAAATATAAAGAGGAGAGGAGAAAAAGAGGCAAGCCATAGCCAAAGGGTTCGTGTCGGCTTCAACCAAACACTGACGGTGTGTGTATACACCTTTACATACACACCTTTATCTCTCTCTCTCTCACATCTTTGTTACAAATCAATCTTCTACTGTTTTCTTTTTCCTCTTCTTACATTATTTTTTGACAGCAATTCTTAGTTTCTCTTCTATCCCCTTTCTGGG
>55FP012797 AT5G05050_1         :+U  EU:NC; range  -249 to    50.
TAGTGATTAGTGAGAGTGAGAGTGAGAGTAGTGTTTGTCTTGACAAAGTAAAAGAAAAACCTTGTTGATACTAATACACGGAGCTACCAAATATTCTATTTAAAAGGAAAATCTCTGTCTTATGTTGTACACTACTACTTAATTAAATGGAATTATTGTCTTAATCATGCGTAAAAACCCTAGCGTCACTAAACATAATTTAAATTACTATAATTGTGAATCCTGGACCCACATATCTGTACGGACATTATTCATGAAGATCGCAAACTTTGGCGTTTTCCTCTAAAGAAAAAGAGAGCT
>56FP012470 AT4G39300_1         :+U  EU:NC; range  -249 to    50.
CGAATATATAGATTTTATCTAAAACTGATTTACAGGGATGGTAATATTTTATAGTTGACAAAAATAAAAAAAGGATGACATGATAATATTTTCTTATGTTTATTTTTAACGCACAAAAATAAAAACTAGGGAGGGTGTATAATGCATAAATTAAAAGTTAGAGGGCAAATTTGTGCTACTTCTGCAAAACTTAAACGATGCCGTTTGGGTTGTAGGGTTTAGTGCATCCGTGCTCTGTTCACTTGTTCCATTTCGCTGTGTAAGAAAAGAAAAACGAAACTTTCGGTTGTGCGAAATCTT
>57FP002882 AT1G56460_1         :+U  EU:NC; range  -249 to    50.
TGTACACGTACCACTACCTTCTCAAGTTTTGCAATCTCTATAATAATAACATAAACATACATTATCGTTAGACACTTGAGAGATGTGAGGGAGAGTGCAGTTTTGTAATGGGCCGATTTACGACAAAATAAGCGAAATATAAGGCCCTGAGTATATAAATATTACTGTTTAGCGGTAAACCCTGTCTGTGAACGCTAACGTTAACCAAGTAGGCTTAGATTAGTCTAACCTACGCCCTTTTGTTTCTTTGGCTCCAGAGGAACAAGAGTGAAGACGGTGAAGTTCCACAGCTTCTTCGTC
>58FP012866 AT5G06140_1         :+U  EU:NC; range  -249 to    50.
TAATTTTTGTCAAGAATCTATCTTTAATAATCATATCTAAAACGAACTAATTTATCTAATTTCATCAAATTTTGTTGTTAAATATGACAAAATGAAATTTTGGTTTAAAGTTAAAAAATCTGATAACCTTTCTCTTTTCAAAGGTTACTTACTTGTGCACCGAAAGTTGAACACAAAACTCGTGAATATTACAAATCTGCCACTAGAGGTGAATTTTTGACTAAATCGTTTTTTTTTTTTTTCGATCTCACGGGGTTGATTCTCGTTGTTGTCTCATGGAGAGCACGGAGCAGCCGAGGA
>59FP004361 AT2G01590_1         :+U  EU:NC; range  -249 to    50.
GGTTATCCAGAAGAGATATCAAATCGGAGCATAGTACTATTATTAACTTTGTTTTAACCTAAGCGATGTGGGATAAAAATCCTCTTAACAAAGACAAACAATCAATGACGTCATCAATCCAAAAATTGGCATGTCCTCAAGATTAAAAAGACAGTCTTAGCTGACGTGGCCTGTTCTCAAGTTTTAATTGGCTGGAGAATTCAAGAGGATGAAACATAGAAATCCTCTTTGACTAAAATATTTTAAACCACACAAGAGAAGGAGGAGGCAATGGCGGTGTTATCCACCATCTACTCCATC
>60FP012943 AT5G07280_1         :+U  EU:NC; range  -249 to    50.
ACAGTGGTTGGGATTCCTGCAGATTCGAGCCGTACTCTCTCAAGACTCTGACCCATGCCTTCATCCATATATAACTATTCATCATCACAAATGTATATTTAAAAATTCACGCAAACAAAACAAAGCTTGAAAATAAGAAATATTAAATTGCCGTTACGAAGTCTTATTACGTCACGTGAGTTTCGTGCTTCTCTTTCTCTCTCTCTTCTTCTTCTTCTTCATCTTCATCTTCATCTTTATCGCGCCTAAAAAAAAAACCCTTCCTTTTTCTCTTTAATGGCGTGATTTCTCTTCTCTGCT
>61FP014404 AT5G39010_1         :+U  EU:NC; range  -249 to    50.
AAATAATAGTCTCGTTCGAATTAAGTTATATTTATTTTTTAAAGGATTAAACGCCGCCTTCATATAAAAAAAAGGAAAGTACTAATTATCAAAAAATAAAAAGAAGTACACACTATATATATCTAAGACTTTCAAAACCCTAACACACCAAATCTTAAAGGAATCCCAATCTCATATTACTTTTTTCTCGATGATAAACTTGGAGAAAGAAGCCAAAGAGAAGCAGATCTTGATTCGTGACGGAAAAAGAAAAATCGTTCATCACGTAAATACAACGCTACTCGTGAAGATTTATGAAGC
>62FP010887 AT4G15810_1         :+U  EU:NC; range  -249 to    50.
AGTTTCAATATTGACCCCAAAAGTGAATGATTATGCAAAATCTTTAATTTTGTCTTGAGCCGCCTGTTATGTAGCATCATCGCTCTCACTCTTCTCTGTGGTTGTTTCGTCTTCCACACTATCACTTCCATAGCCACAAAAGCTTCACATAAATCCTAATTAAACCCTAAAAATACTGTTAAAGACAAACAGAAAACTACAAAATACATCTTTTGTATATTTGGAAGCTTTTGGTTTTATGGAATCGGAGAAGCCTGGGATTGTTTCAATTCTCGCTGCAGCAACGGTCGATTCGGAGAA
>63FP014812 AT5G45320_1         :+U  EU:NC; range  -249 to    50.
ATTTGATTTACATATGTACACATTAGCGAAGTTAGTAAGACTTACAAGTTAAGAATTACGTTAGACATTATGTACAGAAGAAGAAGATTCCTTAAAATTTAGCAAGTATACAACTTTATCCAATTATGTATGTTACTTGCTAAGCCCATTTTGCCTTTACCCCAAAGTAAAGAAAGATACCAAGACTTTCCCCACCAAGTAGGGTTAAGTACCAAATCCTTCAAATTCCATTATCCTCTCTCAAACATTACCCCAAACCAACCAAAAGGCCAAGAACGTTGGTCCCAAAGCCTGAATGCT
>64FP014496 AT5G40650_1         :+U  EU:NC; range  -249 to    50.
CGCGCATTTCAGAACTTATCCATTAATCTCTGTGATTAACCTATAAGCCGGTATTTATAAACGGTCACGATTTTCCAAGTTTTTTAATCAACGGTCGTTATTACGTAGACGAAGCTAAGCCTCACATCTACAAATACGTATACATACATTTTTACATAATAATTAATTAATAATTACAGGTTATTAACAAATTAATCATTTTTAATAGACTATTAAAAAAACAATTTCATTTCATTTGCTCTCTTCTCCGAGAAAATGGCGTTTGGTTTGATCGGAAGAGTTGTTGGAACCAAATCATCA
>65FP003795 AT1G73140_1         :+U  EU:NC; range  -249 to    50.
GACCAGTCTTGCTGGGCCAGATCGGAGAATAGTTTGACCTCAAAACCCAAGCGAGACCTTTATTGGCAAATTTGTGTTGTTTTCAGTATCATATCACTATTTTTAGATCAATCACCAAAACAAAGGACATGCTACCTAATGTAGAAAGATCACCAACTGGTGGTTGCATGGAACAAAGTCGTTTTTTTATGCTTGTATGTGAAGACATACGCTTCTCTCAAACATCCAACATAGATTCATCAGCTCAATAGCAAGAAGTAGTTCTAAACGAGCTAATTACTCCGAGAAGTCTGTTTCAAA
>66FP011635 AT4G27050_1         :+U  EU:NC; range  -249 to    50.
GAGGTATCTGAGAGGTATTGCAGGAGACGACGAAAGCTCTGAGATACTCAGAGAGCCGAAACTTGTCGAGGAAGAAAGAAGAAGAGAATCTGCGGTTCTATTGCTTACAAAACGAGGTCGTTTGCTTTCCACAATGACACACGAACCCTTTTCCGGGCGAATCCAAATACTTGAAATTTGGGCATTGTTGGGCCTAAAGGAAGCCCAAACTTGTTTATAAAAGCTTACGGTTCTCCGCCGTCGTCTCTTACTACAAAAAAAAAAAAATTATACCTTAAGCTTTTTACTCTGGTTCTTTCT
>67FP011804 AT4G29660_1         :+U  EU:NC; range  -249 to    50.
TTACCGAACGATAGTGAAAAACAAATACATAGCACAATGGTTACAATAATCATGTGTTGTGATTACAATTTACAAATTTACAAGAATCATATCAAATAAGATTTTTTAAAAATTTACAAATGTGAGCTCAAGACTTTTAAGTGTTAAAGATAAGTTAAGGGCTGAAAACTAAAACATGTAGGAATAAGAGGACTGTTTGGTAAACGTTTTAACGTTTAAAGTCTTGCCTTTTGATATCAGATTTTTCTCAGGTTCCCACGCGCCGCCGCGAAACAGCTAGACGGAGAAATCCAAAATTCG
>68FP011821 AT4G29900_1         :+U  EU:NC; range  -249 to    50.
AATAAACTTCATAATTTCATAGTTCTGGAAAATTATTTAATAGTAAGCATTTAGTTTGATTGATGTAGTAATTTGTCATTTTTTAAAGTACTAAATCTTTTATTTGTTTTGAAAAAGTTTTTAAATTTTAAATAGTATCACGAGGAAGCCCCCGAGTGACGACTGACGAGTCAAAGCTCCTTCGAGGAAGTTTCCTATAGAGCTCTCTCTCTATCTCCTCTCGTTCCTCCTCTATTTTCTCGAGAAAGTGACGGAAAATAATTCAGCAGCCAGAGAGTATCAAAGGGAAAGAGCTGAGAA
>69FP011776 AT4G29170_1         :+U  EU:NC; range  -249 to    50.
CTTTTTATGACACTTTTTCCTTTGGTTAATAATCACTTTACTCCTATGTTCATCACTTTCGCCTGATAAGACTACTCATGAATAGTCAACCATATACGTTGACTTCGCTGCTTTAACAAACATCATGCCGTTTTGGTACCATAAAATTGGACTCCGTGTCGTTTTAAGGTTAAATTCAAATTAATTGGAATAAAAAATGAAACAGAAAGCGAGGGATAATAACCCGCTTAAGTTTTCAAGGCTTCTTCTACAATTCTCTCATTTCGAATTTGATAAAGAGAGGAGACGATAGTGAGGGAA
>70FP010051 AT3G63290_1         :+U  EU:NC; range  -249 to    50.
TGTCCTGTGTGGTTTGTATATAAATAAAAACGACGACGCATTCGGTTCTCATTGCTTAAATGTTTATCCGAAAGCTTGCAGTTTGGGCCTTGTTGGGCCAATTCGTTAGTGGATTTGTTTGGACATTTTGAATTTGGTGGAAAATGTTTGGGTCGTTTCGTAGAGGTTGAGAAAAAAGCGGGGTTCTTCTTATCAATAAACAAACTTTGTGAGAGAATTTAGCGAAGAACGAGGAAATCGGGAGAAAGTGATACTATCACTGTGATAGTGAAAGGAGCTTTGCTTGTGAAGAGAGAAGAA
>71FP013724 AT5G19620_1         :+U  EU:NC; range  -249 to    50.
GCAATTTTATTTTCATTTTTGAAAATCCAGTAATTTTACAAAACCTAATAATATACTCAAAGGAATGTTTACATAAAACATTCAAAAAAATAATTTGTTTTTTGTTTGTTCGTAAATGGGCTTTAACATCACCTCCTTTTCACTCTATCATCTTCTACTCCGAGTCTCCGAATCAAAAAAAACCCTAGCTCTTATTTTTTGTTCTTAGATTTTATCTCTTAAGCTCTTCTTCTTCCTTGACATTTCCTCAATTTCACTCCCGAGTACGATTAACAATGCATTGTCACAACGATGATGTTC
>72FP010720 AT4G13520_1         :+U  EU:NC; range  -249 to    50.
TATTAATAAAAAAAAATTCTAAAAATTCCTCTAGTTCCACTTTTCAGCCAATTCCTCAACTGATGTATCTTAAAAAAAAAAAAAAAAATCCACAGATTCAGCTAAAAATCACTACGAAAAATGAACGATTAAAATTAACATGGGCCACATCAATTGGGCCTAAGAAGATAAAGATGGGCCACAACATTTAGGCCTAAAAGAAAATGACCTCAACATCAAAACTTCGACAGTCAGTCACTGTAACATTTTAGATCTTTCCCGAAGAAGAAAACGAAGAAGAGACGAAGAGAGAAATGAGGC
>73FP015048 AT5G48730_1         :+U  EU:NC; range  -249 to    50.
ATATTATTTCGAGAATAATACAAAACTTATTATAATAAATACATAAGTATTTTTCAGTAATCACGATTAATTTTTGTCTTTGGTCAAATTTCTAAATAATTCAAAGAATTTTGGGCCCAAAACTCATTATTTCGAATTAAAAATAAAATAAAATTTGTGTTTTTTTTTGTTTTGGTCACATTTCATTAGTTATTTGGGCCTGGCCCAATAAAATTCAATAAAACTTTCCATTTTTCTTTTTTCTTCAGTAATGTCTGATCCTTAAATTTTCTCAGGATTGGTTCAAATGGTTTCACTCTC
>74FP004258 AT1G79940_1         :+U  EU:NC; range  -249 to    50.
ATATAATCCCTCTTTGATCCATATCCTTTTCTCTTTTTCCTTTCTAATTTATAAAAAATGTGATTTTTTTTGGGAAATTCGTTTTCGTTCACCATAAAAACTTTGCTATTAATAATTACTCTAATTTAATGGAAAATAAATAACTCGTAAAAATGTAAAGAGAGAAATGAATTGCGAAATATTTTAATTGAGAAGGTAAAGAAAAGTGAATAAGCAAGTAAAGAAGAAAGAACTCACCAATCAGAAATCAGAAATTAGAAGAGAAGAGAAGCATAAAGAAAAAAAAACTGCAACGCCGTT
>75FP000588 AT1G09270_1         :+U  EU:NC; range  -249 to    50.
ATAATTACATATAATGATATAATATGTTGCGAAAAAAGTCTCTGATTCTTGGGAGAAAAGATTCGAAAAGAAGGAAGGATCCAACAAAATCCGAAATTATTATTAACTGAAAAAACAAAAATTTTGCGCCAGCGTGGCAATACTTCTCTGTCAGGAGGAAGGATCCAACAACCAATAAAACTCCGACCCGGATCCGAACCCGAAAGCACCAGACGACTCGTCCTCCACGATCCCAATTTCTCCAATTTCAATTTTGCCAAAGAGCGAGAGAGAAGGAAGAAGATCCAGACGAAGTGGTTT
>76FP000080 AT1G02074_1         :+U  EU:NC; range  -249 to    50.
TAATTACTCTAAACGTATAGCTAAAGAAGAACATTATATATAGAATATTTTGTTAACTATGATTTGTTTATGGTGTTAGACATATAAGTTTGTTTAATGTAACTTCAAATTATGTTGATGGATAGAGATGGATTTAATGAGGAGGGTTAGGTTATATACAATTTGGTACCCATTTATTGTTTGCTTTCCCAATATTTATTGCGGTTTGCATGTTTTATAAAAACTGGTTAATATATTTTTCGGGAGATTAAATATAAGGAAACTTTGATGCGACTCGACGACTTTGAGTGTAAAATTGAT
>77FP014502 AT5G40720_1         :+U  EU:NC; range  -249 to    50.
AAGCGGTCATGAAACGTCTTCTACATCAAAGTTCGTAAATTTCCATGAAACGTCTTTGAGCACCGAGGAAGAAAGTTTAAAATTCCTAAAGAAACACACAAATTAAAAAAGGCAAAACCTAAACCCCATATTTATTTGTCTTTTTTTCTTTATCAGAGAATTTTAAAAAGGTAAAAATAGATTATATTCTATTCCTTCAGAAAATTTTTATCGTCCTAAAATCTTCGTAGCCTGCAACAAAGAAAGACTAAGAAAGAACTAAAATATTTTGCTTCGTCTAATTACTTTTTTCCTTTGGAT
>78FP003297 AT1G64850_1         :+U  EU:NC; range  -249 to    50.
GCAGATACTGGCTCCATGTTTCTGTGGTATTCAGCTACGTCTCTTGTTTCGCTTTCGCTGCCTTCTCTCTCCCATTTACATTTCTTCACCATTAACGATTAAGGCCCATTTGAGCCCATGATTCATTAGCTTGCGCAAATAAATGGGCCGTTGACCAACATATAAATTGGCCCAAATTCGTCACGCTCACGCCTCCACCCCCACTCAGATCCACATATTAAAAAAAAAAAAAATCATTTTTGTGCAATCAATCAGACGAGAAGAAGATTATCCATCGCCATGGGACAAGTCTTTAACAAG
>79FP011868 AT4G30640_1         :+U  EU:NC; range  -249 to    50.
AGCAGAACCGTTTTGCTCCAACTTCAAACTGACAGAACATTAATATAAACTGGATATCAAAATTGGAAAGGTTACTAATGACCAATAAAAAAAAGCTCTGTTTTGTAATAGGTAAAGAGCATGCTTGATTATAGAAGCTGAAAAAGTCTCAGCATTTTTGTTTCCATTGACTACATTTATTCCATTGACGATAAAAAAAAGTCTCAACATTTCAAGTCTATTCGTACTCAAAACGACGAAGCGTTCTTCAATCCTATGGAAGTCAACGGCGGGGAAGGAAAGGTGGAGATGGGATCGGGA
>80FP010770 AT4G14320_1         :+U  EU:NC; range  -249 to    50.
AAGAAACAAACATAACCGTTGTGTTGTATCTCTAAACGGCTAGTTTTTGTCCACGGGCCACTGATTATTAACAATTTTTATTTTCGGCAACTAGAATATATTTACTTTCTTTTAAAAAAGGGAAGTGAGATGGGCCTGACTTTTTGATTAAGTTAATGGGCTTTTTGTGTTTATAGAGGCCCAATGTTTGTAGTATTAGGGTTTTCTCAAATGTCTCTCTTATAAGCTCTGTTACTTTAGGTTTTTATTAAAGGTTTTGCGGCAGTGGAAGACGACGGCACGAGCTTCACCGAAGAGCGA
>81FP013481 AT5G16000_1         :+U  EU:NC; range  -249 to    50.
CAAATTTTTAATATAAATTTATTACTTTTTTAACGGTCTCCCCACACACAAACTTTATCGACAAGCATGCTATTCTAATTTCACTTTAGACTACCAATGAATCTGGTATCTCTATAAAGTTTGTATATCTTGTTTCTGACATACAAAAAAATAGTTTTTTTTAAAATAAAGGTTATGCTTTTGGTGAAGTGGGTTCATCTTGATGTTGAAATGTTTTTATACTTTAACCAAAATTGAAATGAAAAAAGGATAGAGATTTGGTTTTTTGATTCTTCCAATCTCACTCTCTCTGTCTTTCTC
>82FP003709 AT1G71720_1         :+U  EU:NC; range  -249 to    50.
TTTAAAATAACGGGTCCACTATTATTATTTGACACATAACCACAAAATTTATTAGGTCCATTATCAATGTTGGGCCTATCGTTAGCTGTCGTCAATAGCTGGTTCTTAAATTTTGAGGAGTATGGGTTTCATTGTCACATTTCAAACATCATGCCCAAATTGATAGATTTCGTAAATAATATGGCAATTTTGATAAAACTAGAGAAAAGAATATGGATAAAAAGAACCGTTTGAAGAAATTTATCTTACGCGGCGGATAAGAGGAAAAAAGATGCAAACGCTTCTCTGTCAGCCATGTAA
>83FP008168 AT3G20390_1         :+U  EU:NC; range  -249 to    50.
TATGTTGTGGATAAACTTCACAAAGCTATGGACCGACATGACCCAACGGGTCCAAATTTTTAAAATTTGCAATCCAACTAAACTACACAAAAATAAAAATTAAATTCTCAGTAATATATGTACCTAACTAAGGGTAAAGTGGGAAATACAAAAAAACATTTCGAAGAGAAGGAAGAAGACAAAAGAAGAAGCACGAGAATCATCTGCTTAAAATCCAATCGCATCGACTCAGTCTTCTTCTTCTTCTTCACCTACCTTTCTCTCTCTCTCTCGTGGTCCATTCGCTATTCTATACTTCTT
>84FP013737 AT5G19800_1         :+U  EU:NC; range  -249 to    50.
CTCAGCTTGGAACTGCGAATATTTTACCCAACAAACTATATTTTTTAAGACTTACGTATGCTTAATGTTTAGAGGGAGGCCTCAATAATGAGAAGAAGAGATTTTTTAAATGCTAAGCCGACCAATTTATACTTTAAAAACAATGATCTTGACAAGATCTTACAAGGTTAGTGGGAAACCTCTAAGTTAGAGCTTACAAGAAAAATATCAATCTATATATGTCTTAAGAATATTAACAACAACTTTAGCAAAGAAAAAGAGAATATTAACAACAATAAGTAGACAATACTGACCTGAAAT
>85FP014735 AT5G44100_1         :+U  EU:NC; range  -249 to    50.
AAAAACCAAAAAACCACCATATTAACTTTTGTTCCCCTCTTCACACACCTTTTTTTGTTTGTTTCCTACACAAAACCTTAATCTGGATATTTTTGTTAATTTATCCGACTGTAAAAATAATTAAAACCTAACTTATCAATAAATAAAAAAAAATCTTTTCTAAAGGAAACCCAAAACAAAAAAAACACAAAGGCACGACAAAAAAATGTCACAAATCTCCATTTCTTCTCGTCTCTCTTCGTATTAACCAATTTACCCAATATTTCGTGCCCAATTCTCGGGTCAAATCCATCTAAAAGT
>86FP013899 AT5G22980_1         :+U  EU:NC; range  -249 to    50.
AACTTTTAATTTTTACTCTAAATTTAGTTTTTAGGGTAACTTAGAATAAAATATAAATTTGGGGGTTGAATATACAAGATTTGTTAACTTTTTGGGCTTTTAACTTTTTGGAATATTTTCTTATTTTTGATATATATAAACTTATATACTGAAATCACTTTTGGAAAGATATCTTCCATATATCTCTTCTTAATCCAATTTTTTGCCAAGTCCTTATATATCTCCATTTCCACCCTACACCCAACTCTCGTACAAAGCAGGAAAAACAACAAAAAAAACAAAAACAAAATGGAGGCCAAA
>87FP015761 AT5G59970_1         :+U  EU:NC; range  -249 to    50.
GCCCATTAAAAAGTAAGCCAGCCCATGCAAACTAGTAACTACAAAGCGAAGCTCTGAAGAACACTTATGTAGTTATCATGCGGATCACAATTAATAACCGTTGATTAAAATCAATCGACGGCTATCATGTCATATCAGTATTGACAAGGATTGAGCTTAACAGCCGTTAGATGGGTTATTAAATCGGATGGTTGAAAACAAAAGCCCTCTTATATATAAACAAACACGTCCAGTCAATATCTGAAAATCAAAAGCAATTCTTCTTCACACAGTAGCGAAAAAAAGAAATCTAATTCTCTC
>88FP004446 AT2G03110_1         :+U  EU:NC; range  -249 to    50.
GTTTGTTTCTGTTGCTTATTTGAAACCTAACTTAAACCCTAATTTTCTGTTTCGTATGTTCTTCAGCGTCCTCTGGCTTTGTGATTTCAGAACTTGTTTCACTAAATCGTTGCTAAAATGGCTCATTCAAGGAACAATTATGGTAAGAGATCTTGTTTTAGTTAGTTTTCATATTTGATAAGAGGTAAGAGAGTTTTTTTCTGATGATACAGATAATAATGGTGCTGGATTAGAAGATACTGTGTATCGTTACTTGTGTCTTGTGAGAAGAGCAGGGAGTTCTTGGGAGAGGTGGTGAGA
>89FP011745 AT4G28710_1         :+U  EU:NC; range  -249 to    50.
TGGAAATAGACATAGATTTATTTCTATCTAAGAGGTAAGAAAAGAAATGGTAAATTTTTAAAACTGTGGGCCCCAATATTCATAAGGTTAACTCATTAAGGACACCACCTTATGAATTGAACGGTAAATAAACGCTTACTTACCTTAATTGCAGTAAAAGCTCGACGACTAAATCACTAATGCTTAGAGAAGTCAAAAAAGAAGGAGAAAGCGTCTATAACCCAACGCGACTAAATTAGGATTTCTTCTGGAGCCAATTTGAATTTTATTAATTGTTGTTTGCTTGAAGATTTCTCAGCT
>90FP012396 AT4G38140_1         :+U  EU:NC; range  -249 to    50.
CGTCATGTGATTCTTGTATTGTTTACTATTGTTAAATGCAAGTATCAGGTAGTGCTTAAGATGGAAGCATGTGCATCTCGTATGTTGACCATAACCTCTCCAAGAGTTTTCTTGGAGTTGGGAGAATCGCTGACTTGATTAAAGAAAAACAACAAAAGAATATAATAAGAGATGGGAGGTGGGGTCGGCGCCGTCCCTACTCGATGATATTAGTCTATAAAAGAGAGGGAAGGAATGAGGTAAAGAAGCAGAAAGCTGGAGAAAGATGATTTCAATGTTGTTTCCGCGGTCGCCTTTGTG
>91FP001724 AT1G26960_1         :+U  EU:NC; range  -249 to    50.
AAAACTACATAGTACATATCCGTAATCTACCAAAACGGATACAACGTAGTAAAATTAGGGATTTTCCAAAACATACAAAAGCCCATATTCCACCCCTCCAAAGACTATAATCATCCCATGTCTACCTCTCTGTCTCATCGGCTTTGAGTCTTGTCTCCTATTTTATATACTCATATAATAAACAAAATAAAACCAAATTTTCTAATCTAGCTAGTATTTAGCCTATAAGTGGTGTATACTCAGTCTTCTAATTCATTTCACCACCATCCTTCTTCTTCTTTATTTAGTTTTCTTTCTGTA
>92FP008103 AT3G19490_1         :+U  EU:NC; range  -249 to    50.
GTTGTTTGTGTTAGTGTTATGGATGTTTTTTCATCAATCAATTAGATATGAAATGTTATTATTTATTTATTTTGAAAATAGACTGAAAATTTGAAATTTTTTTAACTAGTTAATGTGCTAAAATATTATGTAACTTTTCCAGTAAAATTATATTAAGCTTAAAAGTAGTTGTTTTTGTTTTAAAGGGATTAGATTGTAAAATCCCAGAATTTAAGATATTTGCAAACTACACAGACACACTTCTACTTTGACCGGTAATTTCATTACATCGCCGGACGGCCGGAGATTTTATCGCTCTCT
>93FP005245 AT2G23985_1         :+U  EU:NC; range  -249 to    50.
ACAAAAAAAATGTGATACTATGGTTGATAATAGATGCTATAAGAGAGCATCTCCAACGCAGGGTTTTAATGCAATATTTGTTGGGCTCTCTTGATAATTTGAATTACAAATAAATCAAAATTGAATTAAACTGAGAGAGGCGTTTCTCTGAAGAGAGTTTTTGAGGGAACGAGAGAGGCGACAGGTGTCGCTAATTGATTTGTTGTGAAGTTTTAACAAAACAAAAAAAAAGTAGCGTTTCATTTTTTTGTTCGAAAGAGATAATCACTTTCTTTCTCTGTCTCTCTCTCTCGTGATAAT
>94FP013157 AT5G10740_1         :+U  EU:NC; range  -249 to    50.
GTAGACTTATCCCTACTCCAGTCAAGCTGAAAACAATAGGCCCATTAGCCCAATTGCCAATAATTATAAAGGTACATGTGGACTTGTGAAGGACCCACGTGATACTACTCCACTTGCTTTACGTGACACGTGTCAGCTTCGGTACATCCTCCAAATTTGGTTGACTTGTGATTCTTTCTACTTTTTTTTTTTTTTTTCTATTTTTAGCAAATAAATCCATTTGTTCGCCGGAATATGCTCCCTTCTCTTAACGTCGATCACCTGTTTTTCTCTTTCCCTCTCTCTCTATTTTTCTCAACT
>95FP012520 AT4G40000_1         :+U  EU:NC; range  -249 to    50.
CGGACAATGAGAACTGTTTTTTTTCTGTAAAAGTCACTCACAACATGTAAAAGAAACAGAGAAGTCAAAAAACAGAGTCATTGGCTTAAAAAGCAAGAAACAGAGAAGTCAAAACGTATTGGGCTTTTCAGTGTTAAGACGGCTGGAAGATATGGTTATCGGCCCAGTCGTAAGCCCAAAGCATGCTTTATGTCGCGTGTCTTATTTATTTATTTTCTTCTCAAAAGCAATGTAAACCAAACCGAAATCAATTTTAGTTTAAAAACCCATAAAACCCATCGGCGCTGTGACGCCTCCGGC
>96FP009105 AT3G49210_1         :+U  EU:NC; range  -249 to    50.
GAAATATGAAATAGATTTGTGTTAATTAACTCTTAAATAATCTAAGTAAACAATAGAATTATAAAGATTTTGTCATAAGATATAATTATTAGTTTATTACTATCAAACTTTAATATTACTAAACGTTTTGTCCATTATTGCGTTATGTGAAGATTGTGGGTCCGAGTTACTAATTTTTTCGGTTAGATATAATCCAACACATCCAAAAAGTTATATAAAGAAGAAAGTGGCATAGAACAATTGGAGGCTATATATCAAGAAAGCGAATATTAAAAGTTTAAGAAAGAGAGAAAGAAAATA
>97FP011879 AT4G30810_1         :+U  EU:NC; range  -249 to    50.
ATTTTATACAATGCATCAAACAGAAATCGAACCAAACACCTCCTTAAGTTGTTTCACGGTTCGACCAACCGCATCGAACGCCAAATTAACGAGAAGAGGTTGTTGTTAGTTGAGGACCACGCACGATGGGTGAAATAAAAAAGTCCGAATCTTTTGGGTTCGTTGAGTAGCTTCTGACGTCATTTCGCACATTCTAATTCTAATATTCAGTCTTTAAAGTCTTAAAGGATCTTCATTGTACTTTGAAGTATAGTTTCTGTAACAACAATGGCCAAAACCAGAGGGTCTTGTTGTCTCGTC
>98FP015197 AT5G51040_1         :+U  EU:NC; range  -249 to    50.
TACAGTTTTTAACTCTGGCATAATATTGAATCAACAATCAAATCATCTAAAAGAATATGTAGTTCTCTATTCCTCAAGATTTTATGTCTACTTTCGGCTCGTCATATCAATTTGTACTGTTGTACATATCTAAGCCAAAAAGAATAAAAATTAGTTATAATCATATGTGATCAAGAGAAGGCCACGACAAGTATAGGCCCATTAATGGGTCCATAAGTACCCACTTTCATTACAGAACAACACTTTCCTGCCGAAAAGAGAGAGAGAAAACAAAACAAAAAATGGCTACCCGAAAAGCTC
>99FP008953 AT3G46780_1         :+U  EU:NC; range  -249 to    50.
ATTTCATTTTGGATACAAATGATATTACGTGAAAATATTGTAGCAAAGCTGAAAGTATTTTAATATCTGGGCCCGCAGGATCAAGATTCTGTGGCGAAAAGTTCAGACCAAGCCACATCAAGATATGTTAATGACGTGGCATTCTATTATTGGCTATGAATCTGTTCTGGATAACAAAAGCATCATCCGTAAAAAACACAAACAACGAAAGTCTTTTTTGCACTCGCCATGGTGTCTCATCTTCAATGTATGGCATCCACATTGTTTACTTGAGGTACAAGCAAAACGTCTAAGCTCGTC
>100FP001472 AT1G22370_1         :+U  EU:NC; range  -249 to    50.
GCCTTTATTAGGTGACCAACGTCAAGTAGATAAACATTTATCTTCTGCTGGCAGTACATCAATTATACAAATATAGCAAGATTGCTTATGCCCCCGGGTACGGGAAACCTTCGCACGTGGCAAAGATCGACAGTCTCTACGTGCAAGAATCATGGTCTCGCCATCTCACTGTGGAGTCCTTTAACACCTAGCTAAAGTGTTTCCAGATCAATCACATACATATCCATCTTTGATCTTTTTGTTTTTGGCATACAAGAAAAGAAAATGGCGTCTCATGCTGTTACAAGCGGACAAAAACCA
>101FP007681 AT3G13290_1         :+U  EU:NC; range  -249 to    50.
ACGATGGTAACTTTCGATCAGTTTTTTTAGGGTTCATATAAATGTTGTGGAGGGAGAGAGATACTTGCGGTTGGTTTCTATGGGCCGATGCGCGTGGCCCATATAATAATAATTACTTGTGAATTCCTTTAAACCCAAGTTTAATTTGTTGCGCGATTATCACCCCATCACTTTTAGTCATCAGATTTACGCCCCACTATCGAAAACGCAAGTCTACAAAACTTCTTTAGCTGTTCTCTCACTCCTTTCAAGTCATCATCGTCTATCTCTACTCGCTTTTCGCGCTTCCCCTCTCTACGT
>102FP010424 AT4G08263_1         :+U  EU:NC; range  -249 to    50.
ACCAAATCAGATTTATTAGCATTTAGTTTTTAAATTTTAGATATACACCATAAATCCCATAAAATTAGTCAAAAATAATGTGATTTATGATAATTGTAATTAAGGAAAAAACCAATTGCGATATATATTTTCGATGCAAAATCTTAAAACCGACCAACTTCTCAATTTTTAATTTAAATCGACAGATTCTACAGCTCCAACTTCTCATAACAAACCCTAAAATTCTAAAAGCTTTCAAATTTATCTCTTGTTTCAATAATTCCGATGGTGAAGAATAAGCAATCGCAGCCTTTGGTTACT
>103FP012712 AT5G03650_1         :+U  EU:NC; range  -249 to    50.
TTACAAAAATAAATCGTACTGTTGAATGTACATAAAAAATTTCTTACGCGTAATGCTATGATAGCTTGGCGATGGTCTCGTGACGCAAGATTTTTGGTCATATAAATTTTGGACCGTTAATTTTAAAAACCATATAATAAATTAATAATCATAGAAGAAGAAAAAGTTAAAATGGACGATGGGAATTGCAACTCGGGTGGACCCCACTCAGACACTGATCTTTAAGCAATCGCTTCGTTTCGATTTCGCAATCACAAAAGTAGCAAAAATCGAAAATAAAAAAAACTTAGTAGCGAACGA
>104FP007936 AT3G17020_1         :+U  EU:NC; range  -249 to    50.
ACTTGGTGGGCCCAGACCCCGCCCTTATCTTGTCCGTTACATTTGCCTCCGTGAAGATATTTTCCACCCACTGTTTTTTTGAGCTATTTTAATCGTAAGGCTGCGATCGGTCGTGGACTCCATTCAACGGCCATGATGTTTCTGTATCGTTAGACAGCATTACAGCGAATAACTAATAATTATTAATCGTTGATCCATTTCAATCTCCTTAGTAATACATAGTCCCTTCTTCCACATCAGAACCCATTTGTCTTTGAGTGAGAGAATCAGCTTTCAGAGAAAAAAGTATACCTACAGAGA
>105FP007015 AT3G03560_1         :+U  EU:NC; range  -249 to    50.
GGTGTAATTTACAAATTAGGAGTATAAATTATGTTTTGGGTCGAAAATTTTGATTTGTCATTAATCTGATTGTTATAAGTATTTTAGATCAAAGTCAACAATATTGAGGTTTGAGTTAGATGGAAGACTATTTTGTAATTTTGGTAGTTGATGGTCTATCGTGAAAACAATAGTTAAGTTTAGGGGCTTTATAGAAATATTCACTTTGTTTCGTGGAGATGAAAATTGACTGCTGATTAAAGTTTTCTCATAGATGAAATAGAGAAACAAAAAAAAACAAAAATCATAGACTTTGGAAAT
>106FP002676 AT1G53270_1         :+U  EU:NC; range  -249 to    50.
CTTTATTAAGAAAAACAAATTAAGCATTTTAAGCTTGGAATCATAAATATCTTTGGTTTAATTTAGTCATAGTCAAGTGCTTTTCGGTTTTCATGGAAGGCAATAAGAGAAAGCTAATAAAGTCTTGAAGCTTTTGAATGTTTGAATAATAAAGGAGAGGTTCCTTAAAGTTTGGTGTGTTAGTTCATCTTCTCTACCATTTATTCTTCACTTAATCTCACACTCTTTGCTCAATTTGTTGATTTCTCTATCTCTCAAAGTTTGATGCTTTCTTTTTCCTTCTTTCTTTCTTAGATGGAA
>107FP000492 AT1G07880_1         :+U  EU:NC; range  -249 to    50.
CTTTAATGATGCAGAAGTCAAGTTTTAACCTTGTAATAATAATTCTCATTCAAATTTCGAAGTTCAACGGATCAAATAAAAAAGTTTGTCTTCATTTGGCCCACCAAAAGCAAAAGGTGCCACCATTTTCTCTCCTCTTACTCACTGCTTTGCCTTTTTAACGGCAACAACAGCTACTTGAGAAACAGTCTTTTAAAACTTGCTTCCTTTTTTAATCTTAAAACCTGTCTTGATCCGAGTTCTTCTTCCAAAGAAGAGATGGAGAAAAGGGAAGATGGAGGGATCTTGACATATGATGGT
>108FP000863 AT1G13230_1         :+U  EU:NC; range  -249 to    50.
GGTTATGGGAACAAATGAAACCTTTACTTTATGTGACAAAAGAGGAACATGTAACTAAATTCTCTTCTTTTACTTTTTAACCATTTGAATTGTAATGAGAAAAGCTATTGATTCCCAACGACCTCTCGCTCTCTCTTCAATAAATAATTACAAGAACCAACTCATAACCCAAATAGAAAGAGGACAAAATACATCACACGCTCTGTTTCTCCTGTTCTTGTTCTCTGTCTGAACAATGTTGTGGCAAACGTTTTTTTCCTCTCTTCTCTTACTATCTCTGCTTTTCGGATGTAACGGAGA
>109FP014233 AT5G30495_1         :+U  EU:NC; range  -249 to    50.
TTCTTAATACTAATTTTGTCCAAAAAACTATAAATAGTGCGATATATTGGAATTTCTCAATTTTATATCAACTAAGAAAATATGGCAATTAAATCTATTTAAATTTTGGATATTTTCATAATAGACAACAAAATATCTTAAAGTTTTGGGGGCTATTTGTGTTTCTCTAAAAGTAAAGTGGTCAATTAGATAATGTACGAAACAAGGTTCCCTTCCTGAAACGCTCATCATCATCAATCGACGCCGTCCATTGTCGCACACAGTTCCATCAATTAGGGCTTTCGTCAGCCGGAATCTCCA
>110FP000046 AT1G01620_1         :+U  EU:NC; range  -249 to    50.
GCCAACGCAACAGAATTAGTATAAGCGTGGGTTGTGTTACATGATTAAACATCATCAAGTAGTAGGCTATTACAATTATTAACGTAAATAAATATGCTTTTACGAAGATCATCGTTATCCATGATTCCCTGTATTTCTCATTATTTAAATATATCATAATAGTTTCGAGACGTTAGTTTTTTTTGCTTTTTCTATTCTCTCTCTCTCTCGCCTCTATAAAACCATTCTTTCTCTATCTCAGCCACTCTCATTACCCATTGTAGAAAAGAAGAAAAAAAGCAAAGAACACTTGAACGTTTT
>111FP012275 AT4G36360_1         :+U  EU:NC; range  -249 to    50.
TAGCTGCTTTAATTCAATCAACGTGCCACTTTTTTCACCCTAATATCATAATCAACTCTTACTTTATTTTATTTCTTTACATCTTCCCGTTTTTTTATATTTCCGTTATATGATATAAAAACAATAAATAAAAATGCGTAAAAATTGGTGGGAAAGCGTCGGTAGCTCACGGCCACGCAGTGATGATGCGAGTAAGAGACACTTGTGAAGTGCAATAAAACCCCCTTCTTCTTCCTCTCTTTCTCCTTCGTCTTCTTCTTCTTCTTCTTCCTTCCTTCTCTCTCCTTATTAAGAAAGACC
>112FP000870 AT1G13340_1         :+U  EU:NC; range  -249 to    50.
CTCATTTTTTTCAACAATGGATTTAAATTTGGTCTAAAAATAATTAATCCGATGGCGCAATATTAAATAGCGGTCCATTTTGTTTTTATTATTATTTGGCTTATTATTTCGTAATTCGTACCACATTTTCTTCTTTAAGGTCGTTTTTTCTAACTTCTGAAAACTTCGTTGCTAAGAAGTCTTCGTATGTCGTAACGCGTCTTCTCCTCTTTCCTCTCTTATAACACTTCCAATTCAAAGGAAGACAACATAAACTCTTATTCTCTACCTGTCCTCTCTTCTCTGCAACTCGGCCATGGG
>113FP008210 AT3G20970_1         :+U  EU:NC; range  -249 to    50.
GGTCGAGAGAGCTAAGTTAGGAGTTGTAACTAGTCAATGTTCACAATTTACTGTCATGTTTAGTAGATATGCTTTTTTTGTCGGCATGTAGTTGATATGCTTAAGGCGGTAAATAACTCTTATTTTTTGGTGCAAAAGGCGGTAAATAACTAAAAGTAAATAAAACGCGTATGTTCATTAACGGTAACGCCGTTATCTCTGACGAAAACAATCCATCCCAACGACGACGTCGTCACGAGCTTCTTCTCTGTTTTCTTCTTTCTCTATTCCCGGCCCGTTTAGCGATTAGAACGAAACCCT
>114FP008417 AT3G24440_1         :+U  EU:NC; range  -249 to    50.
TCCCCCAAATTTCAGCCGCCGCGGCAATGTTTTCTCAGGCGACGCCTAAATCTACAGCCACCTGAAAACTCCTCCGTAATCTCAATCACCGAACCATGTTTCTCAATTTCGACATTGAATCAAAAAAGACGAAACAATCCTTGTTTCTCGACGAAGACATCTGTGAAGAAGAAGAGCTACAAAGACTTTAATTTTTTCTTTCTGAGCAAGTATGGATTCATCATCGACGAAATCGAAGATCTCACATTCACGCAAGACGAACAAAAAGTCAAACAAGAAGCACGAATCAAATGGGAAACA
>115FP013117 AT5G10100_1         :+U  EU:NC; range  -249 to    50.
AGGAAATCATATATAGTATACTTTTCTTAACCAAATCTAATGTACAAATGTTTTAAATTTGCAATAATCCAACCGCAGAGACGCGGATTCGACGACTCGCATGGTTCGGCGACATTGACATTAGGACACGTTACAACGTACGCGAATGAGCGTAGGCCCATTTAAACCCATTATTAGGCCCAGTAGGTCCCACTTTTTTACCTTTGTTCTCCTACATAAACCAAATTCGCAGAGTAAGCTGGAAAAAACACACACCCAAGTCATCTTCATCTTCTTCCTCTCTCTTCATCTTTTATTTTG
>116FP006451 AT2G42395_1         :+U  EU:NC; range  -249 to    50.
ATTTTGTTAACGAAGTGGTGTATTCATATTTCAAAGGTACATTTGCAACACCATTGATTCTTTATTCCAATTCTTATCTACGTGTGTGTGTGAATGAAACTTGAAACCAATACAAGTCACTAATGCTCTCAGATTATGTAATTGGGCTTTACTGGGCCGTTTATAAAATTGGGCTAGAAAAAGGGAGACAGCAGACGACAAGAGCATCCTTGTTCTCTTTAAACCCTAAATTACAAGCAAATCACCAACAGAGAGAGTAATGGCGAAAAATTCTGGTAGCTCGTTTGAAGCAGAGAAATC
>117FP014763 AT5G44570_1         :+U  EU:NC; range  -249 to    50.
GTGTGATTCCAATAGTAACAAACATGATTATGGAGTATGACATAATCACAAAATATTAAATGTCACAAAGTTTGGTAGACTTTGCGGCAAAATGGAAATGTCCGGGCATTGGACGGTAGGCCCAGACTAGACTTTGTGGCAAAATGGAAATGTCCAGGCGTTGGACCGTAGGCCCAGACGGTCAGACTCATAGTACCACATTTTACATGTAGTATATAAATAGGTCTTATAATGGAGTTTTGAGAAAGTGGAAAACCTAGCTTAATGGCTACAAAGACATCAAATTTCGTTTCTCTTCGC
>118FP007305 AT3G07540_1         :+U  EU:NC; range  -249 to    50.
AATGTTGTCTAGTTGTTTTCCTCGTAGATAAAGATAGTAGTCTCGACTTTAATAATTGGTTTGCATAGAAAAGAGAAGATAGTGTTTTGTATAGTACTAGGCAAAAGTCAAAAAGATTCTTTTGAAAGAGAGGACCCAAATTTACTTGACGTAATTATTGCATTTCATATACGTTCTTCTTCTCTCCCTACTTGATTTTTATTCAAAAACACTAGCATTAAGTCACTCTTTCGTCCTCAGATAGTGCGCATTGCAGAACACAAAATCTCTACAAGAAAACCCCAAAAATGGACGGACTTT
>119FP010794 AT4G14600_1         :+U  EU:NC; range  -249 to    50.
TCTCGATAAACCAATATAATCTTTAACCATTACCGGTTCAATTAAATTTTTGGTTAAAAGAATCTTTAACCGTCGATAGCTCTCCTTACTGATATGATCCAACGGTTAAATAAAACGTCATTGTGTTTACGGATATAACTAGACTAAAACGCAGCGTTTTAAATTAAACGACTAGACCCATTAACCCGACATTTTGACCCGTCTTTGTTCTTCCTCAATTTCAATTCGCGTTCGATTTCAAACCTCAGCAGATTCCGATTAGATTTTGCGTCGATGGCGTCAAATCCACACAGAAGCGGT
>120FP002888 AT1G56610_1         :+U  EU:NC; range  -249 to    50.
TAATAGGATATATAATCTACTTAATAGTATGCCTAAATCAGGTCAACAAAATTTGGATATTTATTTGGAAGGTTAATATAAATTTGATATTTACTTTGTTTTGTGGAGAATTGAGGATTTAAATCAACGTTTTCATTAACTTGAGGATTTTAGTGATATTTTCTCCGAAAATGTTTTGTCCCAAAAAAAAAGAAAAAAAAAAGTCTCAGTCCTCTCATTTCTCCATCTCTTTTTCGATTTAATAAACACAAGGAGGCTTAGGGTTTAAATCTGCTCAACCACGATTCACACAGGTGCGTT
>121FP011568 AT4G26110_1         :+U  EU:NC; range  -249 to    50.
TCTATATATAAGTCAGTTCTCATTATCCATATATATATGTATGTAAAGTTTTGCATGTTATTTAATTCAATAAACTTAATTTTGCTTTTTAAAACATTAAACATCAATTTTTAGAGAAAGAAAAGTATATATAAAAAGAGAAAAAACTAAAATGGCATTTGTTATAATTTTGGTGTGAAAAGGAGGGAGAGAAAAAAACAAAAAAACAAAGAGGATTTAAGGGTTACGAGTCGCCTCCCCAAAACCCTTGTCCCTAGTCTCTTCTGCTTCTTCTTCTTCAAAATCTCTCTCTTCACCAAA
>122FP009059 AT3G48480_1         :+U  EU:NC; range  -249 to    50.
ATTACAAATAAGTGTTTGATTCTATATTTTCCCAAAGCACCTACACAGAAATATTTTCTTAAGAGAAAAAATTCAAAACAAAATTTATAAAGGGTTCAATAAATTATATATCACAGAAACCAAAGAGACACTAAATCATCTTGACCGTTGAATCGTTGTCTATTAAAAAGTAAGTAAAATCAACGGCCAAAAGAGTCTTTACGTAATTCGTCTGCTAATATTAAGCGAAACAAAAAGTTTACAAGAGAAGAGGGAAAATAAAAAGCAAGGCAAGACAAAACACTCAGAGCTCTCTGTACC
>123FP001385 AT1G20980_1         :+U  EU:NC; range  -249 to    50.
TAAATGGTGTGAAAACTAAAATGGATCCGTTAATTCAGGGTACGAGAATTTAAAGAGAAACAGTGTTGAAATTACTTTTAACTAGATAAAAAGCAAAATGAAGTATCTTGGATCCTTCGACTACATATCTCTCTCATATGGGCGGCTCGAATAAATATCAGAAAAATACCCTCACTACTCTTCAAATTTACACAATATGCCATCACCGTAGAAAACAAATAAGGAAAAAAAAAAGCTATCGTAGAAGGTAAGGACTTGAAGACATCAGAGACCAAGGACCAAAAAAAAAAGAAAAAGCTT
>124FP006398 AT2G41670_1         :+U  EU:NC; range  -249 to    50.
ATGTGCAAACCATTGAGCCAACCAGCTACTACAACCTTTACGATAACAACGAGCAAGCAGAGTGTCCCAGAGACCCATCTATCTCCTACAAAAATTGGTCGTCCAAACTGTTTTTTTTTTTTGTTACACAAACGTATCTCTATGTAAAAAATTGTAATAAGCCCAAAATTTAATCATATGAAGCCCATCTTAAGCCCAAATCCTATAACCAAATTTGGATTTATTTTGCGTGACGAGCTGTAAAACCTTAGAAAACCCTTCTTTCGCTGTTGTTGCCGGAGAAAATGGTGATGATGTTGA
>125FP009613 AT3G56460_1         :+U  EU:NC; range  -249 to    50.
ATATCGGAGAAGAGTCTCCTGGCCGTTAGATTAGGACGACGACGACTGATCCAACGGTGATCTGTGATCGTTCTCTTGGTCTCTTCGCCGTTGAATTTTCAGATTAGTCATAAGCAAATCATCCAAAGAGGACCGGTTCGGTTTTATACGGTCTTAAAGTTATTAAATTATACTATTAATTACGATGATCTAAACGGCGTCGTATCAAATCCATCTCATATGCTTACGATAACGTCCCATTGCCAAGCTGGTTCTTTCACTCTTCAGGAGAAAGAGAGAGAGAGAGAGAGAGAGAGAGAG
>126FP000722 AT1G11000_1         :+U  EU:NC; range  -249 to    50.
TTTAGGTTCTTTAACGACATTTAGGGGGAAGCACATGAATGCTGCAATAAATGAAAGAAGCAATTGAATAAAGAAAGAGAAGAGAGAAGACCGTTGGAGAAGACGAGGAAGCAACCATGTGCTTTGGTTTCTACTTGGTACAGCATTCCATGAGCTTTTTTCTTCTCTTTGACTAGTATATTTTATTGTAGAAAATTAAATGGAGGAAAAAGCTAAACTTTCTTAATCACAGATGCAGATTGATTCTCCATTTTTCTCGGGAGAAAAGTTCCTCGCCGGAGATGGAGCATATGATGAAAG
>127FP014232 AT5G29560_1         :+U  EU:NC; range  -249 to    50.
AATCTACAATCCAAAAACTAAACATCAAATCCAAAAACTGAACTAAAAACAGCATCTATTTATAGCCTAACTCTTATTTAAAAAGCGATGTTAAAAAAAGAAGCAAAAATCCTTAGTCATAGGAACACGTGTCAACAAAAGAGTTCTTGTTCAATGGCGAAGCAACTCCCGCGACTTCTTTGGAATCAGTTAAGAACACTCTCTCACATCTCTTTATAAAAGAAAAATCTCTCTCCATTATCCACAATTACGCAACAAGGAAAAACAAAATGTCGACAGATCACGCAAGAGCAGATTCGA
>128FP006918 AT3G02230_1         :+U  EU:NC; range  -249 to    50.
TAAGCTTCTATTTTTATGGGAAATTAATTAACAAATGTTTTCTAAACCAATAAGACAAATTATTAATAGCCTAGAAAACGGACAATTAAGAGACAAAATAGTAAAGTCTTCACTTCCTCACCATAACAAGGTTAAAAATTCTTTTGACCTGGTGAACGACTTATAATCCACCACGTGTCAAAACTCACACAAAGCCCTCTCACGTGCCAACTAATATAAAAGCCAAAGCGACGGTCTTCAGAGTCTCCCATCACCTCCGATCTCAAATCTCACAATCTTTTCTCTCCAAATTCTCTTCTC
>129FP004752 AT2G15910_1         :+U  EU:NC; range  -249 to    50.
TTTCAAAATCTAAACGTTAGGGTTATATAATGTAATTAATCGAAATTAATACAAATTTTATTTGTTGTGTAGTGGTACTAGAGGATTTTAAGACTTCACAGGTGGCCAGTTCGAATAACTCCGCACGAATTAGTTTTTTATTTACTTAAAACGAATAGGGGTAAATTTGTAATTTTCATCGAGGAGTCATCTTCTTCTTCCCCCTAAAAAAACCTAATCGCCGTTTCCTCCTGTTTTTTTTTCCCGAACATAGCTAACGCTGGAAACGCTTCCAATCTATACATACAACGCTTCTCAATC
>130FP013454 AT5G15650_1         :+U  EU:NC; range  -249 to    50.
AAAATTAATTTTAAATCAATTAATTAATAGCATTATTACAATCCCTAATTGTACGGGACGAATAAAAAAGTAGAAAACTCAAGTTCCTTTCTTTACCATACAGCTTTTTCGATTGGAGTTGAATAAGTCTTCATCTGACACGTGTAACCCTGGCACATGCCGTCCACTAAAACACGTGCGAGATCTGTATAAATCAAACCTACGCGTTTCATCTCTCTTTTCAAAACTCACCGACGCGATCCGATCTCATCTCTCTCATTTCGAAACCATGGTTGAGCCGGCGAATACTGTTGGTCTTCC
>131FP009993 AT3G62410_1         :+U  EU:NC; range  -249 to    50.
CAGTGTGTGATCATTTTATTATACTTACCAGCTTATTTTTTCTCATCTTTTTTGGATAAAATACGCAACAGGCACTTGTATCTTAGAAAACGGCTTGGATGGCTGCAAATTTTCAACATCGTACTGCTTCATAAACGATATCAAATACGTGGAACTTAATTGTTGGTTAATAGAGGATAAGAAATGGGGTTCACAGAATTAAATTCACGCACACTTCATATATCTTGTTCCCTCCCAATTATCTGAACTATCTTCTTTTATCAAAAACTATATTCACAGGCTGCCGTGTACCTTCTCCAT
>132FP011995 AT4G32290_1         :+U  EU:NC; range  -249 to    50.
ATACTCTTTTCGGATAAACAGTACAGTGATCAAAATTATTAGAATTAGTGGCCAAATAAAACTAAGAACGTTATGTATATTAAATGACAACTCGAGAGAAGACGAATACTTTTCTATATAAAGATGTAAAATTCCAAATATGAAATGCCATTGAATTATATATTTCTATAATTAGTGTACTCGAATTAAATATATAATTTCTTAACGTAATAATAAGATACAACAAGTTGCACCAAATCCCACTCTCTCACTCTAGAAACCAAATGTCGTTGATAATAATAGAACACTTTCTTTCTCTCT
>133FP010228 AT4G02160_1         :+U  EU:NC; range  -249 to    50.
GGAAGCAATTACCAAAATAATTAGCTGTTCTTTAACTTCTTGTTCCCGTAACTAACGATTAACACAGGAAGAGCACGCTGTCTTTTCTAGTTATGACGTGAAATCTCTCTTAAGAGACAGCTTTTACTTCCACCATTAAACCCAAAACTCTTCATATCTTATAGTTTTCACCCAATACTTTAAAAATAGTGGTTGCATGTATTTATTTTCATAAGTATAAATAGACTTGGTTTGTATGCAAGAAACCTTGGGATCTTCTTTCAAAATCTTTCTTCCCTGCTCATCGCAGGGAAAAGTCTC
>134FP009805 AT3G59530_1         :+U  EU:NC; range  -249 to    50.
CATTGATCAGGTGAATCTGATCTTACTTTCTGGTCCACCTCTAAGCACTTTTAAATGGAGAAGAAAGGCCAGCATGGTACATATGAATCAATGATGACTCATCATCCGATCCTCTGTATCATTGCTTTATCTGTACTTTTCATAGCAATCGACCCCTTTCACATGAGTCCAATCGGGGGTCGTGAGTTCAAACCCGTGAAGCATGAGGTTGCTCCATATAAGGAAGTCATGGGAAGCTGGCCTAGAGACAACCTTAGTCGACTGGGTAATCATGGGAAACTGGAGTTCGTGGACCAAGTC
>135FP007182 AT3G05870_1         :+U  EU:NC; range  -249 to    50.
TATCCAACATGTATATATCATAATTAAAAAAGTTTTAATATAATCCATCGTTTCAATACTTTTAAGAATTAAGATATCGAGATTAGTGACATCATATGATCTCTTCATAACTTTCGTAGATTGGATAAGTAAAAACAAACCCGTTATTTGGGCTTTTAATCTTAAAGCCCAATTTATTTCTCGGGCCAAAATCAATGAAACACGTCCGTCTCTTTTTCTCCTTCGTTTCGTTTCGTCACGCTCTTTCCCAAGTCCGATCCTCTCGCCATTGCCAGCAAAATTTCTTTCCCGGTTAAGAAT
>136FP001363 AT1G20720_1         :+U  EU:NC; range  -249 to    50.
GTGGAGAGAAGACAATTGAACAATAAAAAATGGGCATCCAATTATGGTCCAATATTTCAATGAACACGGAAGTATTGCCGTTCTCTCTTAAATAATCAGAAGTGTACGTCGTTTTAATGTCCCAGCTTACCACAGTAACAATGGCGGGCGCCAAAAGAAGAGAAACTCGAAAAGGGGTCGAATTTTCCCGCCCATTTATCAACAACGCGAATTGCTCCAATCCACTTCTCGTAGTTCTCATTTTTCTTCAGTCACCGACTCTCGACGAAGATGGTTTCCTCAACCAGCAAATCGGATTCA
>137FP013246 AT5G12120_1         :+U  EU:NC; range  -249 to    50.
AGAAGAAAAAAAAAACTGAAAAAATCTAATAAAAGAAATCAATGGCTCAGACTTTGGTTTGGTTTTTGCTACTCATTTTCGGTTTGTTTGTTAAGAAATTAAAGAAAAGAAGGAAACAAATCAAAATTAGTCTAAACCAAACCCTAATTTGCCAATAGGTGTTATCGATTTGGGGATTCGAAACGCCGAGTTTATTCTCTTTTTTGGTATTATTCATATAATCGCACTCTCCTCTCGTTCCTCATCCTCATCGCCTTGAAGCTCTCTCACCTTCTTCTTCTTCTTCTTCTTCTTCTCCGG
>138FP004979 AT2G19880_1         :+U  EU:NC; range  -249 to    50.
TTCTTTTGAAATTGATGACAACCAAAAAAAAAATCTTATTTGAAATTTCAAATAGAAGGTGCTGATTCTTAAAGATTTATGAATTTATTAAAAATAAAAAATAGTAAAGTTGAGTTTTTTGAATTAAAAAAGGAAGAGGAAAGAAAAGGGATGTGTCCATGATTGATTGAATGGTGTGATTTAGTTTTTGAAAAATATTATTATAAGTTTAGTTTTTTAGTTTTCTCTCTGGATTTTCGCTGGTCCGTCAATGGTGATCTGAGACAATTTCACGAATCTAATTGGTTTCGATGTGTGACA
>139FP014344 AT5G37850_1         :+U  EU:NC; range  -249 to    50.
TTGGTTTAGGATTCCCAAAAAAAAGAAAAAAACGTGCCAGACCAAAAAAAAACCTCACCTAACCCTATCTAGAGACATTAACTTCGTTGACAAATTCTCCCGCCGCCGGGTATAGAACTTTAATATCGGGTCCGGTTTACTGTAAGAAACCAAACCGAATAGTCCTCAAATTAGCAATCGAACCGGTTTGAGTCCGGGTATGAAAACAGTGAGCTTTAGTTAAAAAGTCTCATGGGTCAAACAGAAGCTATCTTAAAGGTCAGCTCTTGATGCCATTCTCCTTCCCGACAACAACAACCA
>140FP015440 AT5G54930_1         :+U  EU:NC; range  -249 to    50.
ATAGCAGACACGTGGTTTTCACGTGACCTCTAAAAAAGAAGAAGTAACTGATCACAGAAGCATAATAAAAAAGCAAGAAGGAAATATCTTTAAGCAAAGATATTATCTAAAAGCCCAAACAAAAACAAACCATTAATTTAACAAAACAGAGAAAGTGTTATAACCAAACAAATCCACAATTTTTTTTGCTGTAATTAAAATATTTTTGGCCCTCTCAAATGTTTTTGTCTTTTTTCGCATTAGCCCTTTATTGACTCGTTGTTAAATGCCACAAGAAGAAAGCTGAAGAAAGGGAGACGA
>141FP002698 AT1G53670_1         :+U  EU:NC; range  -249 to    50.
GGCAATGAAAAAATAAAAATTCATGTTCTCTCGATTTAGTTAATGGGCTTGTGATGTTAAAAAGCCCAATAACGGCACCAGTGAGTCTCGACGTGGCAGCTAGAGTTCCAGATCTCATCTCACATCCTCAACATGCCACGTGTTCTCTTCCATTCACAGAAGAAAGAAAAGACTTCTTCAAAATTGTTAATTGAACAAGTTTCGGCGAAAACCATTATAAGCTGTGATTGTGTGATGGCTTCTTCTACTAGATTAACTATTATACAATCAAGCTTCGTCTCCGCAAGAACAAGACTCAAT
>142FP005451 AT2G27310_1         :+U  EU:NC; range  -249 to    50.
AAAGACTTCATAAAGAGACGTGATAAAAAAAAGAAGAAAATGGAGCGTGTGTGTACGCGTGTGTATCTACTATGTATAGAAACTTTAGAAAATTAGGAAGAATCATTCAACTTGAAGTAGAATAGTCTCAAAGAGCCATGGTTGACTGATCAACCATCGCCTTCTTCATCCTTTTCTTTATTTTCTACATTAGTCATTTAATTCATTCATTATATATACTTCTCTCTAATTTCTTAATCATCTCTTCTTATAGTTTTTACCCTAAAGAAAATGGCAACCGTCGATGTCATCAACGGTGAT
>143FP005311 AT2G25090_1         :+U  EU:NC; range  -249 to    50.
GCAAACCCCGATTTAGTTCAATTCGCGAATCAATTTCGTCTTGGTTATTCTTTTGGCTTTGGTCGTATTTAATTATGCTAGCTGCCAGATCTTAGGCACATCACTTTGTTTAGATAAGATTAGAACATTTCTTCACAGTTCACTTAGTCGTCACATATCAAACAAAGTAGACAACATTATAAATAAAAAAATTCCACAAATAATTTCTGCTTATATATATAGATATGTAACCAAATCACAAAATTCCACATAATTAGTCTCACATATACTTGTAACTAGTCAGACAAAGACAATGGAAGA
>144FP007425 AT3G09700_1         :+U  EU:NC; range  -249 to    50.
AAGATTTTAACACCAAGTTTTTGAAAGATAAAGAGTATACACAACTCTCAGTACTAATGGATGCAAACTAAATGTAACTGATCCGAATTTAAACCATACCAAAATTATTGATTTGATAAAACCGAATCCAAGAGAAAATAAACCGGTTCTGTTTTTATTTTTTTCCATATCGAAAGAAATCTAAAACCCACTAAAAGAGTTAGAAGGTTTCGACTACTATTTACGCAACGCAACCAACCTATCTGGGCCAAGTCCAAGCAAACCAGGAAATAGCTAAAACCCTAATCCTCAAATTGATCG
>145FP016103 AT5G65100_1         :+U  EU:NC; range  -249 to    50.
AGACCAGCAGAACTCGACACGTACCCTCTCCCAACATGCACACCTCCTCCTGCCTCCTGGCTCTTTTCATATAATATAACTATTTTAAAAAAACTACGATATATGACAACACAAAGATCACGATCCATATATACATGTAACTTAACCGCCAAAAAAAAAAAAAAAAAAAAAAAAGACACTTAACCGCCAATAAAGTCAATAATTCACGTATATAACATAAACTGATCAAGCAATCGCAAGGGATCATTTGCTTTTACAAAACATATATACATAACTATTATACACTCCAAAAAAAAAAAA
>146FP012942 AT5G07270_1         :+U  EU:NC; range  -249 to    50.
GATCATATAACAGTTTTTTATATGGTGATTAAGAAGAACAAGCAACCTTATGTTTTAATCAAAAATAAAAATATGAATCAAGCAAGCAAACTCGAAGATGAACTACAAAGACGCCACGTGGACGAGTGGGGCAAGTGAAAGTGGAAGCCGACGAATCAAAATGGCAAAGACGAATTAGATGTAGGGGCAAAATAGGAAAATCAGGTTTATGTTTCGCCTGCATCTTCCTCTGGTCTTTCTTTTTGTCTCAGACGGACAAAACCAGAGAGAGAGAGAGAGAAAGAGAAAAGAGAGTTCGCG
>147FP004756 AT2G16090_1         :+U  EU:NC; range  -249 to    50.
GGTACTCTTCAAAACCAATCTTTATTCTTGAATCATTTCTGGGTTCCTAATGTAATAACATATGCTGTACATTGTGACTACACTGCTGATTTATAAATCAATAAGATGCTGATGACAAAAAAAAAAAAAAAAAAAAAAAAACTGTTTAGATACTCAAATAAAAAAAGTGATTTCATATAAAACGGTGCCGTTTGGTCCGTAAATAACGATGTCCTCTTTCTCTTCTCCTCCGGTTGATTCAGTCCTTTTAACACTCCTCTTTTGATCTCGCCGGCAAATATCATCCCACATCCTTCATGT
>148FP003719 AT1G71850_1         :+U  EU:NC; range  -249 to    50.
TAATTGGTCATTATTAATTATGATTTCATTGGTCATTATAATATAGTTTTAGCAAAGGACCCTGGTCTTTTAAGCAAAGGAATCCTGGTCTTTCTTTTATTGTTTTGTAGAATAACATTTTAGATGGGCTCATCATTATAAAAAAAAAGATGGGCAACGTCACAGAAAAAACTACAGTGGGCCTAAAACGCCCAACTTAAAAGCCCATAACCAATAATAAAAACTCTTCACTTCCGAGTCTCGAGTGACACACACAGCTCCACATCAATGTCTTCGAAACACCATTGATGAGCCAAAACC
>149FP011663 AT4G27470_1         :+U  EU:NC; range  -249 to    50.
AAATCTAATTTTAATCGGCTAAGATTTTAACATAATCCACCGAGTAGTTTTAACTTTTAATCCGACATTAGTGGATGGGAAGATATTTAGATAGAGGCATTATCCAATTATTAACAAAACAAAAAACTGCCCCCACCGTCGTTGTCTAAAAATATATTATATTAAAATAATTGGCAAAGACGAAGACGAAGCACCCTCATCTCCGTCGTTTGTCTTTAAAACCTTTTGCCATTACCATCTTCGCACGTTGAATATACGTCGACTTTAAACATCTTCCAATCTCTGAAAGCCCCTCTCTTT
>150FP012841 AT5G05700_1         :+U  EU:NC; range  -249 to    50.
CTCGCCACAGGCTTGCCATCTTCCGAAGATTGAACTGGAGAATTAGGGTTTTGATCCAAATCTGCCGATGCTATCGAAAATCTGTTTATCGATTCCATTATTTTTTCGTGTTTATCTTTTGCCCCAAAATGTTTTTATTTTTCATTTTCTTCCCTTAAAATATTTATAATTACATAACAACCCCTTCATTTTGCCAATTGCATAACAGTCAGCAACAATGTTTTAATATTGAAAAAAAAAGTCAAATGTGAAAGAAGATTATGTCTTCTTCTCCAAACGGAAAGAGCTTAGCAAAATTCT
>151FP005905 AT2G34620_1         :+U  EU:NC; range  -249 to    50.
TCAGACGAACAACTATCTAGAGAAGATCAAACATTAGAACACTGATGACGAATTGTAACCTCAAATGAGCCAATCATTGCACAAGAGGAGTGCCACGTGTTTGGATGTGTGTTTTGGATTATCCAAACTACAAAAAAGGGAAACACTATCTAATCTCACCAATCACAAAAGAGAATAGTGCCACGTGGAAAACAACCACCTTACCTTCACACTTCTTCTTCTTCTCCTTCGGCAGACCATCCAAAGGCCACATCATCTCTTTCCACCATGTCTGCAGCATTGAGCTCGTCTCTCTACATT
>152FP002734 AT1G54120_1         :+U  EU:NC; range  -249 to    50.
AGTAGAGGCTCAAAAATCCCTGGTCGCGGGCTTCGGCCCAGTGGATAGTCAGATCACTGTGTGGTCAGGACACTAAATTATAAATAAAAAAAAAACAAATTTTTTTTTTTGCATATAATACTATCTTACGAAAGATGTCACATGTCACATGAAAGGTCACTGACCCCAAACTAAAATGTATATACACAATTTTATATACGTGTATGTGTGTCTGTATATATTAGTTTCTCAATGTGGCCTCTCTAAAACATAACAAACTCTCTTTCTCTTTCTCTCTCTTTTTTCTTGTCAAAAAATTAC
>153FP015936 AT5G62760_1         :+U  EU:NC; range  -249 to    50.
ACCACTATTTTTTTGTTCTTCTGACTTTAGAATGGAAGTCTAAATGTCCTTCAACTTTTAGTTGGGCCTTTGGCTCACATTATCGGCCCTTAAGAATAGAAGTCTAAATATCCTTCAACTTTTAGTTGGGCCTTTGGCTCACATTATGGGACTGTATAAATGGGCCTCCGCCATAATTAGTTGCATGTTTCATAGTGGTAAATTATTCAGATCAAACTCAAGCACAGTTCGAAGTTTTCAGCTTCTCTCAGAAACATTAGTTTTTCTTCTTCTGTTCATCAATTTCATCACATAAACCCT
>154FP004884 AT2G18320_1         :+U  EU:NC; range  -249 to    50.
TAGAAATTAATCTATAACATGACATGTTAATAATTAAAAGCGACATCAAAATATATTTAAAATATATAAAGAAAACAATGGGTTTGAAGATAAGTGATTGGAAGGTAGGAGACCATTGCTTTTGATCAGAGTGTTTGATCATATTCTTCTGTCTACTAGAGTGTGGGCTTCCAACCTAAAACCAATTGGCAATAGGTGGAGAGACCCATATCTTATATATACCACTTAAGATCCTACTTAACTTCCGATGTGGGACATTGTCCCTAATACGCCCCCTCGAGATGATGGCTCTTCTAGCCA
>155FP005578 AT2G29480_1         :+U  EU:NC; range  -249 to    50.
AAGTAAAAAGATCAAAAACCTATTTGAAAGTTACAGCAATCAAATAACGTGGTGTGTCTGGAGATTGTAAAAGCCAAGACTAGAAGGAAATAAGAATAAAATAACCAAAGTGACCTCAGCAGTGACTTGGTTACCTTACTGATGTCTTTTTTTTTTTTTTTATCTTCAAGATAAGCTTGAGAGTTGAGACTACAAAAAAAAGCACAATATTGTTTTTAAAGTGACAGAGAGAGTCAGAGAGAGAGATCTAATGGCGAAGAAAGAAGAGAGTGTGAAGCTTCTAGGGTTTTGGATAAGCCC
>156FP005377 AT2G26100_1         :+U  EU:NC; range  -249 to    50.
CTCACATTTAATTTTGTAGTACTTCTATAATACATTTTGGGGCAATTGAATCTCATAAATTGTCATGTGAATGCATTCATTGCATCTCTTTCTTAGTTCTGTAATAACCAAAAATAATACAGGAATTATTACATAACGAATAGATTTCGTGTAAGAAGAGAGAATCACAAAAAGAGGAAAATAATTAGATTCGCCACAGTTTCACACACCACCCTCACTAAAAGCAAATAGACAGATCTAAAAAAAACCAGAGTGACCAAAATTATCCCAAAACCCAAACTTACCCTTAGACCAACCTCA
>157FP002001 AT1G31600_1         :+U  EU:NC; range  -249 to    50.
AATATATTAATCAGCCCATGTGAATATCAAATGGGCCTAATGAGGCCCATAACTCAAGTTAGAACTGTCAAATGGTCATCTAACCATGGGCTAAACCCAATCCATAATGTTCGTAACTAAAACGGGTCATATGGTCTAAAGACCAATTTTGTCCACGGGTATAATGGGCTAACCCATACGGTCTATGGTTGGCCCATCAATTTTCTCAACACATCAGTTTTCTTCTCTTCTCTCTCACACGTCGACTTTGTTCTCTCTCGGCGACGAAGCTCTCTCTCTCTCTCTCTCTCGCTTCGACCT
>158FP014530 AT5G41170_1         :+U  EU:NC; range  -249 to    50.
AAAATCAAAATTGAGACCAAATTAGACAAAATTTCAATTTATACTTCCTTTCAATAATAGGAGGAATTCTTCTGCAAGTGATCGCAATCAGGCATAACATGAAGTCTTGGTCTAGGGATCTGTAAATGAACAAACCGATTTAGTTAACCGGTCGTTGTAGACTGGTTACGTGAAGTCAACGATATTATACAAAAGTCAAACCAATACACGTGTACAAATATTCGCCATCTTCTCTTCCGCCGCTTCTTTACTCAAATCTCAAATTTCATCTTCTTCGTATCTTCCAAGTAAACGAAAATT
>159FP008076 AT3G19130_1         :+U  EU:NC; range  -249 to    50.
GCTGACTCTTTCATGACAGTACAAAACGGTTAATCATATTATCACGTAAATATGTTTTTGTTTTTACCCAATGATTAAAAAGTCAGTTATATTTTAAAAACCCTAGAAGGTGAAATAATTAAATGTAAGTGGCTAAATGCGGTGGAATCAGAGCCGTCGATCTCAAAAAACAACACGGCTTAAGCACGTAAATGGGCCCCACGTTTCGGCCACTTCCCCAAGACCCATTGTTTCAGCCTTAAACCCATTAACTCACTTCTCTCTCTCTCTCTCCGCCTCCTTTTAAGACCAAATCTCTCT
>160FP001741 AT1G27300_1         :+U  EU:NC; range  -249 to    50.
AGTGTGAATCGAGGTTTAGTCGTGCAGAGTTGTGTGTGTTATTACATGTTTTATTATTGTTTAAGTATATTTATTTAGTGGAGGACTATACGCTATTTGCACATCTCAATGTCAAATTGCTCAAAAATGGTAGAGGTGCCGTGCCGTCAATAGATGTCACGTGTCCTGACTTGCCTTCTCAATACAAACAAAAATACTCTCTACCTAAAAAAACACAATAAACAACAAACGCATCTTTGGAGCGGCGGTGAGATTAGAGAAGAAGGGTTTGTGAAATGGAGTCCAGTGAGGATGTGGAGA
>161FP003357 AT1G65900_1         :+U  EU:NC; range  -249 to    50.
TGTGAAATAGTGGTTGCATATACATTTACACTTGAGTGAGGATGTCCAGTGAGGCAAATATTCCATCTGAATTCCACAATTATTCTTAAATCAAACTAAAAACAAAAAGTACATTCCAACAGAATTCTAGCATATAGAAAAAGTTTATTTATTTTTGCCAACAACAATAATAAAATATTTCTCCCTATCACTCTCCACTCTATCTCTCTCCCTCTATGGAAAACCCACAGATATTTGTCTTGTGAATTCAAGAAGAGCCAATCTAAATTCAAAAAGGGTTAATTGTGATTTTGTCTTCTT
>162FP014216 AT5G28491_1         :+U  EU:NC; range  -249 to    50.
AGTAGTGTATTCCTAGTTATATAAACCCATGATTGCCGGAAAAAAGAGAAGATATTTATATGTTAATCAGGTCGTTTTCAAAGTAAAAATTAAAGTGAAGTAAGAAAACAAGAATAATGCAATCCCTTAACCACAAAAAATAAAAGAATAATGCGAAAAAGAAAGTAATCAATATTTATAATAAAAAAAAAATGAAAAATGTCGCTGCAAATTGCAGACAAAGAACACAGACTCTTCCCTCCTCATGTCATGTCAATGTTCAACTTCAAGTTCCCCACTTTAACCATTGGTCACACTCTC
>163FP014006 AT5G24520_1         :+U  EU:NC; range  -249 to    50.
TCACAAACAATTTATTTTAGCTGAATTAGACAATTGTTAGTAAAATGATTAGAGTGTCACATATTAATGTTGTTAGTGTTTCATGTCATCCTAGTGATCCAATAATTAGGCCATTCTATAGCTCTTAACGTTAAAATAAAAGGCCCATTATCTGAATATACAGAAGCCCATTATCAATAGATACATTAAAAGATACTGATTAATCCAGAGGGTTTATATCTACGCCGTCTCCATTGATTATTTCTCCGTCTCTTGAAAAATCCGACTGACACTGACCTCAAAACTCTCCTCTCACTTTCG
>164FP010378 AT4G05030_1         :+U  EU:NC; range  -249 to    50.
TAACCTTTACCTAACCAAATCTAACCCTTATGAGTCAAGCAATACCTTATATTGTCCACTTAAACGTCAACATTTATACTAATATTAACTACGAAGCAGTTGCATGAAAATTACTCTGCGATTTCGTAGCAAATAATAGTACAAATAAAATATGCATATTAATACATGTTAAGCAATGTGCCATAAGAAAATGAGACAAAGACAGAAGCACTTCTATATTTACACACGTAAATTATAGTAATCATTTATACCAAAAGGACAAAAAAAATAAGGTTTCATTTTCTCCAAGAGGTTCCAAAA
>165FP007744 AT3G14000_1         :+U  EU:NC; range  -249 to    50.
ATCAAAAGTTGACAAAATGCGGATATTAAAAAATAGCAATAAAGCTGTAGAACTATTCAATTGGTTAATCTATGTTAGTAAAAACTGTGTTACGTTTTTGTTTTTTTTTGGTTTTGGTCATAATAATCCATAAGTATCAAACTTAAAGACGAATCTGAAAATAGCCATTACTGTTTTTTTTTCTCTGAAGAAAAAGAAAAGAGTAGAGCTTTTTTGTTTAATATAGGAATTAGGAAGGAGGAGGAACACAACACCACACTTGTGCGCAAACTTTCACAGTGTCCGACGATCTCAAAGCCC
>166FP000400 AT1G06530_1         :+U  EU:NC; range  -249 to    50.
CTTTATTTCATCCGAATCATTGCATTACCAAATCGGACTGTTTCCTTTGATTTTAAGCCGTCCATTCGTATCAGATCAGACTTGATCGGTTAACATTGCTCTGTGCCCAAAACCCTAATTGCATCGAATCGCAGAAAGTTAAAGCTTATCTTTTTTTTGTTTATCTCTCACCCAATTTTTTACGAGAATCAGAGAAAAGTCGAAACCTTTTTCCAATAAAAAGAAAAATCGAAACTTTCCTTGGGGTTTATCACTTTCCTCCTTCGATTCCATTTTCTGATCCTTTTTCTCGCTGTTGCT
>167FP014677 AT5G43310_1         :+U  EU:NC; range  -249 to    50.
ACATACCATTGTTTACCGTTGAGAGATTAAGAAAAAGGTCACGAAAAAGAAGCCATGAATTTCGAGCCAATAACGACATAAATTATGTTCACTATCACTAGCTCACTCACACGGTCACACACTCACACTCACACCAGTGGCCACATGCGAAGTTCCGATTTTACCCCCAAATGTTTCGCGATATTACTATTTTAGTCCCCCACACTCACTTCCTCGGAAAATTCGCTCTCACTCTTCCAGCTGGAATCCAAAGCAGACAATGAAGACAAAAGCTTCTCTCTCTCTCTCTTATTTCTCCAT
>168FP013497 AT5G16190_1         :+U  EU:NC; range  -249 to    50.
TCCTTCAAAAACTCTATCTCTCACTCCCACTTCTTGGTTCTAAGAAGAATAGTTAAATTTCTTTTGCGAAGAATAGTTCAGGATGCAGCTGCGACTTTCGAAAAGCTTGAAGCATATATAATGGTGTAAAGACTAAAGAGTAAAGATAATTAAGCATGAAGACGATGTGGTGGAGAGATATGAGAAGTCTACTTATAGTTCCAATGTTCAAGTGTTTGGTGGCTATATGTTTGGTCATCTCACTATTAGTTTTCGTAGAAAGTTTATATATGAACATTGTAGTAATCTACGTCAAGTTGT
>169FP003381 AT1G66430_1         :+U  EU:NC; range  -249 to    50.
TTATCTTATGACTCTTTTATGTTGGATTATTTCTTTATATATCTTAGCATAAAAAAAGTTCATTTTGGTAGAAAACAGAGAAAAAAGGATTAATTAGTAATTACGCAATCTAATCAAATTTTAAAACTTGTGATTATGTTAATAGCGCTATAATTAAAAACTCTGATCCGTTTAAAATGAAAATGACTTTTCAGATTTCCTTTGGTTGCTCCGCTACTTCTCACTGTCGCTCTCTCAGCTTCCTCTCTCACAATCATAAAATAAAAAACAAAAAGTAGCTTCTCCAAGACGCGGTTCCCA
>170FP007131 AT3G05165_1         :+U  EU:NC; range  -249 to    50.
CTAAATATTAATTTTTCTCTAACATAAGAACTATTTGGAACAAAAAGAAAAGAACGTACAACTTGTATTGAGGACAGATAATGAGCTATATTCACTAGGATGCATTCAAAGTTGGCATTATTATCTTAATGCAAAGCGACAAACGAAACTCGAAATGATTAAATGATAATATTTGTTTATTTAAAATAAAATAAAAAAACGAAATCGTATTCTATAACAAACCAACTTGTGGAAATGATGAAGTGCTTCAACCCCACAAGTAAACTCTCTCTGATTCTCTCTTTCTCTCTTTCTCTCGCT
>171FP002778 AT1G54930_1         :+U  EU:NC; range  -249 to    50.
AACTTAATGTTACAACTCAATTTTATCTTTGTTTATTCAAAATTATATAGAGATGATGATGTTATCTTTTGTAAAGATTTAACGACCGTTGTGACTAAGAAAAAAATCTCCCAAATCGAGAACAAAGCTATTTCACCCGTCTTGTCTACTCTCAAATGTCTTGACCTTTTTTTTTTTTTTTTTTTTGAAATTTTTAAAAATTAAGAAGAAAAAACTTAAAGTATTTGAAAAAGAGAATCTGAGAGGAGCACGACGAGTCGACGACTATTACTTCCTCTGATCAGCCATGTCCAGTGGCGA
>172FP001856 AT1G29180_1         :+U  EU:NC; range  -249 to    50.
CGCAAAAGATGTCAAAAACGAAATCACTTATTTTACGTTTTAGTCAACTAATCTCTCTTGTCAGCTCTATGGACTTGGATTCGGAGCCGGAGCCAGAGTCGGAGCTCATATCACTCATTAAGCAAATAATATCTTTCAGCAACTCAATATCGGATTCAAACCAGAAAGTGTTTCTGTTGTGAGGAGGATCTCGAAAAGATATTCTACTATTGCTCGGATTGTGATTATGCTATGAATATAGTTTGTGCGGAAAAACCACCAGTCTTGTATATAGACCATCCGAATTGGCATCAGCATACA
>173FP012042 AT4G32915_1         :+U  EU:NC; range  -249 to    50.
TTTAGTCTGTATTTTTCCATATCAAAATAGACTGATAGCACTCCAGTTTCCATCTTTCACTAGTTTGTAAGCTGATTGCAAAAGTAAAGCAGAAAAGAGAGGTGTTCTGACTGAAAACTGAAAAACAAAATTCGATTATTGTAAGTGGACCGGTTAAAACCGGTTTAGTTAGTCCTTGGAGAAAACGACACAGGCTGTGTCGTTTTAGAAATGTTTGTTATGAAGCTGGTCAATTCTATCTATTCATTCACAGGAGTCGAGAGAGAAATTAGCCATGGCGACCAGAGCTTTGCTCGCCGT
>174FP011118 AT4G19110_1         :+U  EU:NC; range  -249 to    50.
TAGAAAAGTCAAGAAAAAAAAATACCAGTGTTACATCGTGGAAGGCAAGAATAAAGAGGCGGCCACGTAAAGATACCGATGAATCCTTAGCGGGCCATAATAAAGAAAAGACACAACCACGTGATAATCCCACGGTTATATATGAAAAGAACACCGTAAGTTCGTAGAGTGAGACACAGACGATTATAGCAGTTTCGAACGCGACACGACCACAATATCATCAATGACGATCGAACCAAAGTAGAAAATATTCTTTTTCTAGCTCGGGAATATAAAATCGTAGGGTTTTTTTTTGGTCAT
>175FP005721 AT2G31730_1         :+U  EU:NC; range  -249 to    50.
AGTACTGAATAACACATATAATATAGTTTCGATTGATTAAGAGATTTGAATTAAACAGAATAAAGTTTTACGATTATATATTCTAACAATTTATTTGTCTCACAAAAAAATCTATAGATTTAATGAGAATTAAATGAAGAGGACGAAAGGAAAAACAAAATGAAGAAAAAGACATATGAAACGTAGTCCCCTCTTTTCTTTGCTTTCTTCTCTACATAAAACTAAAACTCCTCTCTTTCACGACCCTTTAAGTAACGACGCCGTTTTCATCCAAACACAAACCTCTGGAATCGTGTCACC
>176FP010343 AT4G04330_1         :+U  EU:NC; range  -249 to    50.
ATTATATTTTTTTGATAAATTGTTTTATTAGAAAAATACTTAAAATTGATAAAAATAAATAAACCCAATTGATATATTTGATATTACAATACCAGATATTGAAACAAATAAGACATGTTTTGTCTATATACTTCCAACTAGAAGATATTTATTTATCCATATCCTAGATATTTTAATGTGTGAATCTAATACATTCTCTTATATACGACCAAATAGTAAAACAATATGCCTCTCCTGCAATTTTTCTTCATCCAATATTTCTATGGAGTCATCTTCTTCACTCCTTCATCACTCTTACCT
>177FP016260 AT5G67090_1         :+U  EU:NC; range  -249 to    50.
TAAGTTACTGATATTTACCGATTCGAAAGTCTAAACTATTGCTGAAACTACTAATAAGTTCATATCCAAAATCATTGTTCTCTATGATAAAGCCCAATTGAAAGAGAAAAGAAAAAAAAACAATGATGAGAGATGATGTGTTGCCGACCACCTAAAACCACTTTAACAAAAGCAAAAGCCAAGTAAAGGTTACATTCTCTGCAACTTTTTTGTCATAATAAAAACTAAACATCTATTAACAACAACACTATAATTGTTTCTTACTAACACCAAAATTCATTTCACTTTGAAGAGACCAGA
>178FP011317 AT4G22420_1         :+U  EU:NC; range  -249 to    50.
GCCACTGGGTGGAGGGAGTGTATAATCATGGGGTCAATTGACCCCATGGATTTTAGAAAATTAGTTTAGGTTTTGTTAATTTTTACAAATTGACCCCTTTCCCAAAATTTTATTGACCCCCATCAAATATATATTCTAATATAATCCAACAAAAAATATTAAATCTACAACAAGTTAACCCAATTAATTTTATAAATAAAAATTTACAGCTAAAGACTTCTCATGTCTCAACACTCAAGAGCTGGAGTCGAAAATTCATCTCTCAAATCCTCTGAAACCCTAATTCCTCTCTCTGTCAAT
>179FP011600 AT4G26590_1         :+U  EU:NC; range  -249 to    50.
TATAGACGGAATACACTACAAATTGCTAGATCCAGTATCTCTAAATGATTAAATGCCAAAAATTGCTATATTTATGATCTGTTTATTCTTTTAGTTTAAGTACCTATTTCAAAAACATACCAGATGTAGAATCTACATTCATACTCGAAATCAAGATTTTAGCTTTTTACCCCGAAGTGAAAGTTTTTTTTCCACTGAAAGTGAATCAACAACTTTAGTTCTAATGAGTTCAGTAAACTTGTCGATATTAAGAAATTCGTCGAGAAATCATGATTCTTTCAGTCTTCACTCCAATACATA
>180FP008775 AT3G42630_1         :+U  EU:NC; range  -249 to    50.
ATTATTAATCGGATGACAAAAAAAATAGTTAATATTAAATAGTGAAATCTTTTATAAAAAGAAAAGAAAACATTTATTTACTAGTGGGGATAATGTTTCTAAAGCCCAATAAAGGCCCAAACGTTCTCTGAAATAACACCCTAATTATAGCTTCTGAGGCCCAAATCTCTCTCTCTCCCCTCCGGAAATCTCCTCGATTCCTCCGTCACCACCGTACCGTAACCGAGACTGGTCGCAATGTTGTCGCTCAATCTATCTTTGAAACCCCAACATCTCAAGCTCTTATCTTGTTACACGGAT
>181FP014165 AT5G27550_1         :+U  EU:NC; range  -249 to    50.
GTGAAAACTTTTATCCTTCTCTCTGCTGGAAAAGAGAGGTTTGAAACTTCAAGTGAAACGAATAATAAACGAATTCGGATCCGGATTATGACGCTCCTCTTTGTGGAACGAATGGTAATAAAATATAGACGTTACAAAGCTTCTTTAGATCCAACGGCTCTTATTCTCCTAAATTCAAATTCGTCTACACTCGTTCTCAATCTCTCTCTAAATCTCTCACTCTCTCTTGGTCTCTCTCTCGCTCTCTTTGATTCAGAATTTTGGATTCAACGTTCTTTGGGTTCTCTAGGCACAAATCCG
>182FP006671 AT2G45930_1         :+U  EU:NC; range  -249 to    50.
CAAACATGCGGAGCTCTGTCATTGCACCGGCCTGTGGGGCTTCATCAGAATAGGTGACATAATACATCAAGTAAGGGTTGGTGGTGGTGGAGGAGGAGGAGAACATACGAAGGGTACTGTGGCGGCATCTCTGGGGAAGAGTAAGAAGTAGACACATAAGAAGGAGAAAAACGAGAGAAACGTGGAAAAAATAAAGAGAAAGAGACATCTCTCTAGTAATAATTGAGAACCCTACTTCTCCTTTTTCTTGTGGCAAGCACTTTGGTCTTAATTAGATCTTGACTAACTCGAAAACCCTTT
>183FP008238 AT3G21390_1         :+U  EU:NC; range  -249 to    50.
ACTGCCCAATTCATCATAAACTATTAAATTAACATAAATTATGTATAAAACTAGAGAAAACCTTATGAAATAGAATAAAAATAAAAGCCTAAAACATCTTATATATTATAAAAGCCTTAAGTATAAAGCTAAAGAGAAACTGCAAATTTGAGGTCAATACTTTTACAACCTTTTTGTGTAGAACCACAAATTTTAAAGTTTTTGTTTTTATAGTGTTATTGCTTTCTTATTAGACCTTTTTTTTTCTTTGTTACGGATTGTTCTTCTTCTTCAGAGCACACAAGCTCTGAGATCCCATCA
>184FP008032 AT3G18524_1         :+U  EU:NC; range  -249 to    50.
ACAAAGAAATGAAATCCTTAGTAGAAGTATATATATATATTTGTAACACACTCAAAATGGTAGGTGTCGTTAGCCCAGTAAGCCCAATATGAGAATTAATGGGCCTTGATATTTTATAGACCAAACATTGAAACATTGCACGCCTGGTCTCAAAGAACGTTAATACACGCGCCGCCGGTTGCCGCCAATCCGCTTTCCCGCCAAATTCGACACCATAAATTTCTTCTAGTCGCTTTCGATTCCAGTTCCACTGAAAAACCACGAAAGAAGAACATTTGCACCGTAGTTGCAGAAGGTAGG
>185FP013574 AT5G17390_1         :+U  EU:NC; range  -249 to    50.
TTTGCGAGTCTACAAAATAAATTTTTTTTTCTCCAACGGTAGTGAATTCCACAATCGATTGAGCTAACAATTTATCAAATAAACTTGGACTCGTTTAATTTAATGAAGAAAACAGAAGAGCTTGACAAAAAGAAAAAAACAACAACGTGTGGAACCATTAACAATCAAACATCTTTAATGGCACGCACGTCCTCTCTCAAAAAATTTCCTCACGTATACATACGCTCAAAACATTCAAGAACCAATGCTAAGGTTCCCATTTGAGTTCTTTTTGTAAACAAAAACATGGCGAGATCGCTC
>186FP008808 AT3G43840_1         :+U  EU:NC; range  -249 to    50.
TGTGTCTTTGTGTTTGTAACGATCTCTAGTAGATTCATGTTGTTTATTGTTTTCTATCAGATTTTGTGTTGTTAAAATTGAGAATAGAGTTTCTTGATGAAAGAACTTATAGGCCCATTAAAAGCCCAACTTATAACTAATAATCAAATCCTTTCGACGAATTGCATCAAATTTCCAGTTTTGTTTTGTTTTGTAAGAATGTGTTAGTGAATTTGGATTTTATGAATCTCAAAATCAACAGTTTTGAGTATTCAATTTCGAAGGGACAAGCGTACCTTGTTTGTTTTCTCATTGGCTTCT
>187FP008620 AT3G27470_1         :+U  EU:NC; range  -249 to    50.
TATCATAATATTATCTATTAAGCTGCCACGTGGTTAGCTTAATAGTTTTTTTTTCTTTCTTTTTTGCTGTTTAATAATAAACTCCTAACTCCTTGCCTGATATGTGTATCTGAATGAAAGGCCCAATTTAGATAAAGTAGGCCTGTAATGGGCCTTGGTTGATAACGTAGTAATGACAATTTTCGTCAACAGAGAGAGTTACAAAATTTTTGAGCTTTATTCTTTTGAGCTACCGATTTTGCCGTTTTCGTGCAGTAATTTCGAGAAAGCGTGGACCATTTCTGGATTCCAAAGCTGAAG
>188FP000916 AT1G14010_1         :+U  EU:NC; range  -249 to    50.
TACCAAGTCATATGTAGTTATGCTTGAATTATAAAATCTGGATGTGTTATTTGTTTCTTTATTTACTTCTAACTTACTTTAGTGTGATCCACTACAAGTATATAGGTCCAACATTATTAATGGGCCTTAATTTTAAAGCCCAATTCCAGAGGGTAGTACTCCACGTGTTTTAACGAATGAAATACTAACACGTGGCAATGCACGTGTTGACTTTCTTTTGTTTCCTTCCTTCCGTTTAACAAGAAAAATAGCTAAACTTTGAAATCCGTCAGATCGATTTCTCTCTATATCGGAGCCGTC
>189FP012377 AT4G37880_1         :+U  EU:NC; range  -249 to    50.
GTAACAATTTATCAAAATGTAAACATAGAGAAGCGGTAGTTGGGCCTTTTTCTCTCCTTTCAAAATATATAATGGGCTTTTTAGTTCACGGAAGACCTAGAGCTTGGAATCGTCTGTAATATACTCCACACTAAAGTATATCTAACACTAAACAAATCCAACGGCTGAGAGTCTTTTATTCACTATAACACGTGATAGTTCTCCCTAACTCGTAAGGATAATAATCTGAAGGAGTGATGAGAAAATATTAACGAAAAACAAAAAAAAAAAGACAGAAGACAAAAAAAAATCACGAAATCT
>190FP010883 AT4G15780_1         :+U  EU:NC; range  -249 to    50.
ATAGATTGATATTGACTTTGTGAGTATTTCACACTTATTTCCTGCCGAAATTTAAGATGCATCTTCGCTTTTTTGAATTGTATTAGATTTATAAATAATAACACAAATTTAATATGAAGAAAAAAAATATTTAATTTTCCTACCAAAAAAAGAAAAAATTATTTAATTTAGTATACAAAAAGGAAAATTAAAAATAAAAACTAAGAAATGTAGTTGAGTTGAGTCACGGGCAAAGTACTTGGTTTCTTTGCAGCAAAGGTAAAGAAAGAATAAAAAGACTCTCTTTCTCTTTCTCTTTCT
>191FP011467 AT4G24660_1         :+U  EU:NC; range  -249 to    50.
AAAAAGGTTATGGCTTATGGGTGTTCTTTTTGGATGAAACTATCTATATATGAATATTATTCTAAAACAAACAAAAAAAAACGTAAAAAGTTGAGACTCCCTTTTATTAAGCGGCAGGGTTTGTTGACCACACTCTCATCATCTATCTCTTTCTTATCTTCACTGTTTTATCTTTTCTTTCGGATTAAATTAAATAATTTTTTCCTCCATAATTTATACTCTTAACTCTCATGAATTATTGGTCTCTCTATTATAGTTTTTTAAGTAACAATCTAATTGTAGTACGGATGTCTCTTGAGA
>192FP005203 AT2G23148_1         :+U  EU:NC; range  -249 to    50.
ATTAGAATTCAAGTCAATTTAAGAAACATACACCTCGTAAAAGTTGAACGTTGAATGAGTTTTCCCAAAATAGCACCAAAATATCATCTTTTATCTTCTTCTTCTTTTTTTTTCTAAACATCTTTTATCTTATATATATATAGCCCCTAAAACAAAAGAACAAGTAAATCTAAGAAACAATGAATTGTTTTTCGTTTTCTTTTATTATTATTGTGTTATGTGCAGGATCGAGTAATGCGAAGTTCAGAGAAAAAAATTCTGTAGTTTTTAAAAATTCTCTTGGTGTGAAAAACGTTCTCA
>193FP012017 AT4G32600_1         :+U  EU:NC; range  -249 to    50.
TAGATTACGCGCCGCCCCGTAAAACAGGGGTAAAGTCAAAAAGCAATATCTTCTCATTTTTACTTTTTACTTTTTTCTTGTTGAGGGAAAATATAAAGAGGAAGGAGCCAAAGAAAGCATCACTATCTGAATTTTTCTTTGTACATTTATTTATATATAATACTAGTTTTTGTGTGATTGCTGTTTGGCTCCGAATTTTATATCCATAATTTTTTTTTTTTAATCTCCCCTTGGTTGATCGGTGAACACAAAAAAAAAAATCTAAAATAATCGCAAAATACATTTGAAGAAGCTACACGA
>194FP011834 AT4G30100_1         :+U  EU:NC; range  -249 to    50.
ATTCTTTAACCCAATCACAAGCATATGACACAGGGGACCTAGACAGTAATAGAGTATCCAAATCTTAAACAATTCACCAGTCAATATTAATAATACAATAAAACTATATAATAAGATAGTAATAAATAAGAAATAAAAATAAATAAATAAATGAAAAACCTAGTTTTTGACGCAATAATAATAGAAGCGAACCAAACTTGGCCTCCTCTTCGCCTATAAATACGATATAGAGATTAGCGTCAAAAGAGTATGTAAATCGCAAAAACAACCAAACAAGGTCTTCTTCACACACTCTCATCG
>195FP002218 AT1G36580_1         :+U  EU:NC; range  -249 to    50.
ACAGATTATTCGATAATGAAAGCATGAGCATAACATGTTGCTCTTATACAAAAAGGTAAAGAAAGTAAACGTTAACCACGTTAATAACGATCGCCGTTAACGTCCATTGCATTGCCAGCTCGCCAGCTCACAAGTACTTTGCCTAACATCCGACTTCACATTGCCAGCTCGCCAGCTCGTCAGCTCACCAGCTCACCACACGTTAATCCTGTATCAAACATTCAACATGTGTCACGCAGCTCTCAAGTATCTTAAGAAAGGAGCGCCTGGAAGAGACTCATCAAGCGGTCAGTTCGATTA
>196FP011878 AT4G30800_1         :+U  EU:NC; range  -249 to    50.
CGATTCGCATTCATAGATAAAATACTATTCACCGGTCCAGTTCTAACTAGCCATCCAGTCTGGTTAGAAAGCAAAATTGTTTATTTTATTTTAGGTTCAGTTTTCAGATCGGTTTTCTAACACTGTTTTGGTTTGGTTCTCGTATCGGTTCAACCGGATTGGATAGTCATAAAGAATTTGAAGTCCTTAATTAAGCCCAAAACAAGTAGAGCCCATATATATACTAACAAAGCCGTGATTAGGGTTTTTGGTTTTCGTCAGAAGATTTCAAGGTTTAGGGTTTCTGCAATTCAACCATGG
>197FP004434 AT2G02860_1         :+U  EU:NC; range  -249 to    50.
CGTTTTACTTTTTTAAAAGCACACACTTTTTGTTTGGTGTCGGTGACGGTGAGTTTCGTCCGCTCTTCCTTTAAATTGAAGCAACGGTTTTGATCCGATCAAATCCAACGGTGCTGATTACACAAAGCCCGAGACGAAAACGTTGACTATTAAGTTAGGTTTTAATCTCATCCGTTAATCTACAAATCAACGGTTCCCTGTAAAACGAATCTTCCTTCCTTCTTCACTTCCGCGTCTTCTCTCTCAATCACCTCAAAAAAATCGATTTCATCAAAATATTCACCCGCCCGAATTTGACTC
>198FP013907 AT5G23100_1         :+U  EU:NC; range  -249 to    50.
TCTACACTTATATTCAGAAACTATTGTTTTTTCTCTTTTCTTTTTCTTACTTTAAAATTTTGATTTCCGAAATCCTCTACAAAGATGAAAATGGTGGGTCCAATCACAGTCGGATTCTCTGTCAAATTGTATTATCTTCTCTCTCACACCAACACACTCACAACGACAAGAGATAGAGAGAGACAAAAGCAAAGAGAAGAAGTGAGATAAAGAGAGTTATATTCACCAAATAGACCAAACCCTCAAGTTAAATTCACACCAACAACTTTGATCATTACCACATTCTCTCTCTCTTTCTCT
>199FP004474 AT2G03630_1         :+U  EU:NC; range  -249 to    50.
TCTTTCTTCCTTCATTCTCTCTAGCAAGAAAAAGAAACGAAATTTCACAACTTCACTCATCAGGCTCTGGTCAAATCGATTTCAAGGTATGTTTTTTGATGTTATATTTGTTCGAATAGCCCGAGAAATTGCTTAAAATGATGCATTGATGATTGCTTCTCCAGGTGTTTATGGAGTCTAAACATGAAGAACATGTGTTATCCAAACAAAAACATGATCAAGATGTAAACAAAAAAGGTTCATTAGACGACGAAAATGGAGATGTTGAGCATAAAACGATACCTTTACAAGAAACAGAAA
>200FP006100 AT2G37420_1         :+U  EU:NC; range  -249 to    50.
ATTTAAGAATAAAATCAGAAAGTAGTAGATTTACAATTCCTTTTTTTTTTTTCCCTTTTTTCCATGTTTACAAATCATAAAGTTGTTGGATTATTGGAACAATTTTTTGACTGAAATATTTAATATCATAATACCTGTAAATAAATAATCTAGCAATATATGAATACTGAGACAAAAAAGAAGAAGATATTTGCGACTTTTAAAAAAACTTTTGAAATTAAAGGTAGTGTTGAGCTCTCTAGTAATTCGAATTTGGATCTGCTTCCACTCCCAACGGTTACTTACCCTAATCTTTTTTTG
>201FP008468 AT3G25260_1         :+U  EU:NC; range  -249 to    50.
AGGTTAAAGTTTTTTTTTGTGCAATATATCAAACCGTACAGAATCGTGATAATACTATACGTAATTCATAAAGTAATAAAAAAATATTGTAATTATTTGCAACCGTCCAAACAACAACAAAACAAACTTGAAAGTCAGTGGACACTACTGAATGAGGTCAATAGATAGTAATGCTTTCCGTTTCTTCTCTTTATTCACATCTCTCACGCTGTTTCTTCTTAGGTCTTTTTATACTCAAACCAAGAAAGCAACCTACCATCGGTAACTTCAAGGTCTATCCAACGTATAAACCAAATATAA
>202FP013773 AT5G20320_1         :+U  EU:NC; range  -249 to    50.
ATATGTAATATAACATCCCTAACCATCAACAACAATCAACATAAATTTTAATATATATGTTTTTGTAATTTTCGTAAAAATGTTAAAACAACACTTATAGTAAAACAAAGAGAGGATAACTTAACAGCCAAAGAATTGAGATTTGAGATTTCGAAGAGATAAGATATTCATCTATATATCTTGACACATCAGCACTCTAAAAATTTACCAAAAGATGTATTTTAAAATCTCTAAACTCAATAACTCCACAAAAATTTTCAGAATCAATGATTGTAGAAACACATGATTTCTGGTTCAGAA
>203FP000408 AT1G06640_1         :+U  EU:NC; range  -249 to    50.
AAGATGCTTCTGATTTTTGTTTTTCTTCGTAATAACTTATTGTATAATAAGACAAGAACTGTCACGAGCCACTGTTATTTTCGATCAACTTTATATTTTATCAATGGTTTTGCTAGCTAGCAGTTGGTCCCATCTTGGAACACAAGAAAAACGAGTAATATGTCAACATTATACTTTTTGGTGGGTTGGGTAATGTGTCGGTGGGTGCTTTCGTTATATATGATTGTATCAGATTGCTCTATCTGTCTTACGAGAGACCAAAACGATGGAGAGCACGAAGATTGCTCCTTCATTCGATCG
>204FP003816 AT1G73410_1         :+U  EU:NC; range  -249 to    50.
TCAGTCGCCGGTAGAGAGGTCCGTCCAAACCCTCCCGACTCTCTAACGGATTTTGTTTTATTTTATTTTAATTTTCATCATATAAAATGTATATATATATATATATATATATATTTTCTTTTGGTAAAGACATAAAATGTATATTAGACGAAAAAAAAGAAGAAGACATAAAATGTATATTATATATATACTCGCAATAATATAGACTATGTATATATATACGTGCAGGTGCTCTTCAGCTTTCTTCTTGTTCCCACATACCCATCTTCCCCAACCTTTTCCCAAGAAAAAAAAAACTTA
>205FP003274 AT1G64530_1         :+U  EU:NC; range  -249 to    50.
TAATAGAAAAACAAAATTTCGATGCCTTTTGTCTCATAAAAATATTAAAGAAAATAATACAAAGAATAAAGAATTTGCATGAAATGGGAGATATTCTAGTGGTTGGGGTAAAATGGTACAGCGTGGAATCAAATGTCTTCAACAAAATCAAATTATTTTATCTCAAAAAGATTTAAATCCCAATTTAAATAATATTACAACTTGTCTTCTCCTCTTATTTCTTCTCTCTCTCTTTCTGTTGAAGAAGCTGAATCAGAAGAGTTTTTTTTTGCTTCAAAAGGAGCTCCGGCGAAACTTCCG
>206FP002460 AT1G49640_1         :+U  EU:NC; range  -249 to    50.
TGGTTATACACCATCGGGTCCACCTCTAGTCTGATTAATATCCAAATATGGAAAGCAATATTGGTTAAGCAACTTGTGATTTTATCATTTTGCTAAAAATAACTAATGATTTGTTAGCAAAAGTAACTTATGATCATATCAAATTTAACCAAACCAGTTCATATCAAGCTGTGTACTTGTCAGGGTTTGATTGGATGAATCAGTGTATACTCATACATATAGTAAACTCACATACATATTACTCTGTTTCTGTTCTTCACTCTCTTTTCCAAAGAAGATGGAATCTGATCTAACCACAGA
>207FP009932 AT3G61450_1         :+U  EU:NC; range  -249 to    50.
TATACATTTACAAGCATTGACTATTAAATAAAAGCCATAAATATACTAACAACGACTGAGTAGTTGACCAATATATCACACTCAGAATCAACATTTTTGACTTAATAAAGAAAATAATCTTCAACTTTATAAGGAAAGTATAATCTTCATGATACGCCCTCGTGGCAACAGATCGAACGGCCACAAAACAATCTTCTGTGCTTTTGTAAGCTATAAGCTCCACGTGTCATTTCTGTAACTGTTCTGATCATATTCAAAACAAAAACTTTCAGAAGAAACCTGAAAAAACCTTTCGGAGAA
>208FP001475 AT1G22420_1         :+U  EU:NC; range  -249 to    50.
TATAACAAATTTATAAATAATTAATTAATCATTAGAAGATAACTGAAAGTTTTGAATTTCGCGCGTAATTTTTCGCGGGTCCTATTCCTAATTTAAATTCAAAAGATTACCTAAATAGTAAAAATAAAATAAAACAGAAATCATAATATAGTTGCTATATATACACTACATATTTTCAAACCAAATGTTTTTGGAAATCTAATTAATGGGACTTGGGAAGATAGGAAGAACATTTGCTATATATATCTGGTTAATTCGTGAGATGAAGCACAAGCAAAATAAGAAAAAATGAAAACAAGA
>209FP008617 AT3G27430_1         :+U  EU:NC; range  -249 to    50.
AGTTGGGATGTATACTTATTGGGCCTAAGAAGCTTAATACCTTAATTGTACAATCGGATGGATATATAAATGGGCTCAACAACAAGGAAAAAGGCCCATTTAAACCTAAGAGTTCAAGCTCTATTTGTAGAAAGACCAAAGTATCCCTAGATGTTTAAGTATGTCCTCTGTGTCTCTAAAGGTTAATTGGGGAAGAAGAAAACTCTCCTTCTTTTTGTAACTTTTGCTTCACCTCTCTCTTCTTCTCTTGTTCTATTTTTTTTCCCGATTCAAGCAAAATTCATCAAGGTAAATTTACTC
>210FP010176 AT4G01410_1         :+U  EU:NC; range  -249 to    50.
GAAAGTACTTCTCTATCTTATATTATTACATTAAGTATTATAACAAAATAAAATCACAATGTAAAAACAGTAGTAATTTACGGCTACTTTATAAAAAGATTAGCTTTAACACATAATTACAACTACAAGCTTTCTAAGTTAATAAACAATTAATAAAACTGTACTCTAGAAGACTGTTTACTCTTATTAACTAGAAAAGAGACAAAACCTTGCATCTACTTATCTTCTTTCTTCTCCTCCTCCTTCTTTAGAGTCTTCACTCTTCACCGAACCCTCTGATTCTCGTATAGACACACACAT
>211FP001091 AT1G16650_1         :+U  EU:NC; range  -249 to    50.
TTTGTGATAATTGTATTTGGTGAAGTAGAGTGTTAATACAAGAGAATGAGAGGAAGTGTAGGAGGGGGCATGAGTCAAAACCTTCCGGTGCAGTTAGAGTCTCTTGAAGACTCGGCCACGTGACAATATGGGTGTATTGACAACAGAATAAATAAATGTGGGCTAAATTGAATAAATTAAAATTTACGAGGTATTTTTAGAAAACATTTTGACGGTTAAAAGCAAGTGTTTGCTGTTTGGTTGGCTTTTGGCGGCGGAAACTAGAATCGTTGCTGCTACTCAGGTCATCGGGATAATGAA
>212FP013219 AT5G11700_1         :+U  EU:NC; range  -249 to    50.
ACGTGTCCTAATTTAATTCGATGTCAAAATAAATTAGGATACCGCTGCCACATCCAGTTCCATGTGAACCACGATGCACAGTAGTATTTCCTTTTAGAGCAATCTAAAGAATGACGTGGCGTAGTATGATTTGTTAAGATTTACCTGATTACGGTGAACTTGCACGTACCAGATCGTAACTACTCTCCGTTCCAACCTGTGTTTTCTTTTCTTCTTGGAAGCTCCCTTCCCTCTCTTTCTCTCTCCTCCGAGAAAGGAAAAGCACCACTTCTCTCTCTAAGACCCCATTTTTCGGTGAAG
>213FP014007 AT5G24570_1         :+U  EU:NC; range  -249 to    50.
TTCTATCTTTTTAGCATTGACACCCAATGCTAAGTGAAGAAGTAAAATAAAAATTGGTATGATCTTTTTTAGGGAATAAAATCCGATATCCAAAAGCTGCATAAAAAGTAGAAATAAAATATAGATATGATAAAGTCGGTAGATCTGACGGCTACAATAATTTATAACCAGAACCTACCAAAATTTATGGCCACTAGCTTCAAGAGCTCATGCTCTATAAATACGATGCCGTCTCATAAAAGGTAACTTACATTGTCCTGTCTTGCAAGCAAATTAAGATCATAAAAAGGTTTAGAGCTT
>214FP002266 AT1G44110_1         :+U  EU:NC; range  -249 to    50.
GAAATTCGAATTCAAAAAAAGTAAACCGAACCGAGTCTCGTTACTGACTGTCACACATTGTTTCCCTAAAAGCTAATTAACCCATACGTGGCGTAATATAACAGGTCAGTGATCAATACTAAATAACAGACATACACCTTTAAAATTCGTGCACGCTCCAAAACAAAATCTACACTTCAAAATCAACGGTCACGATCATTCCTCAAATTTCAAAAAATTATTTAACCTCACTTCCTTCGCTTTGTTTTTAAAACCTCTCTCTCTTTCTCTTTCTCTTTCGCCATTAAAACTCTGTTTCCT
>215FP003705 AT1G71530_1         :+U  EU:NC; range  -249 to    50.
ATAAAAGATTGTCGGGCTTTACAAATAAAATGAAGCCCATTTTGTGAAACCAATGAGACCCAATTAAGAAGGGAAGAAAAACAAATCAGTTAGTGAAAGTGAAAGGTCGTTGACCGATTCCTTCATCATCCTCATCGTTTTAATTTTAAATCTTGATTCTAGAAGAAAAAGAGACCATTGAGTGGTACGCACGTTCCACTTTTCTATGACAACAAACTCACAAAAACGTGAGAGAGACAACAAAAAATGAAAGTTTTTGGTCGCCGACCATATCACCTAAGACATAGTAGAGAGAATGAG
>216FP014100 AT5G26060_1         :+U  EU:NC; range  -249 to    50.
AAACCGAATAAACCTTTATGATTAATGTACAGTTTTTATTGGGGTTATTAAAATAAAAATAATTCAACAAAAAATAGTAGAAATGTGGATGTAGGAGAATGACTTGTTCCTCCCCTTGACAGGTTACATGTCTAAAAACAGTAACAAAGTTGTGGATGCGGCAATAACTGAATCCTTAGCCGTTACATGTCTAAAAATAGTAGTCTCTGTACTAACGCTATCAACGTCAAGAAATCGAAAAACAAAATCGAGTGAGCAAAAATTAAAGAACAACGAACAAAATCAGAATTACACAAATGG
>217FP000568 AT1G08970_1         :+U  EU:NC; range  -249 to    50.
AGGTTGCCAATTAAATCCTAAGAAGATAATAAAAATGAATTAATTAATGTAAGAGATAAAACAAATCATGATCTGACAAGAGCAGAAGAATCTTGACATAAGCCCAATGGTTGACACGACACCCAGCTTTTAAAGCTCTTTCCACTTACTTCCCCTTGTCTTTCTAAATTCCTCCTCATTGTTAAAGTCGAAAAAAGGGTAAAGCAGCAAAACCCTAATAAAATCACAACAAATTAACACAAAAAAACCAGATCTTAAAACTCTCTCTACCCACCAAGAGGATCAACCAGTCTCTTCCCC
>218FP007190 AT3G05990_1         :+U  EU:NC; range  -249 to    50.
ATACCAAAATTACATAAATCATAATATCACATTCTGATACTTTGTGGAAGAAATTACAAATGTAATAATGTTTTCGTTTGAGGAAATTGAACGAAGACAAAAGAACCGGGCCGGTCATAATTCCACTTTACCAATGTAGACCGCAACAGAAATAACGGAATAAGATAATAATTTTTTGTCGTCTTAGAAAAAATAAACAAAAGAGACAAAACAAGTTCATCATCAGCTACCTCTCTGACCTGTTCCTCTAATTCTCTCATTCTTCAAATTCTCTGGAGCTGGAGGGTCAACCCACCCCCC
>219FP009722 AT3G58100_1         :+U  EU:NC; range  -249 to    50.
TGCCCCAAGGCCCAAACACTCATTTACCATTATTTCATGGGCCAACATAGAGGCCCAATTTAGCGCTAAAATCCAAGAATTACATGATACACCCGAATCTTTCTCTTTTTCACGAAACATTCCAAAATATTCTCGAGTCTATTCAGATTCACTCTCTTGTCACTGTTAGATCTTCCAGTTTCTCCGATACCTTTAACGGTAACTTTCTGGTGCTCCACTGCAAAATCAGCGGTTATAAAAAAAAAACTCAAAACCTTCTTCTCAACACTCCTTTGCTTGATCTTCTCCCTCTCTCGTTAC
>220FP003100 AT1G62010_1         :+U  EU:NC; range  -249 to    50.
GTGATGCTCCTGTCATTAGCATCACTCAAGAGATTATGAATTCTCTCCAAATTTTGATTTTTGTGAATGTCCAAATTTTGATTGTAGTACATGTGACCGTTGGGTTAGAAAGTTGGAAACAATGCACAAAAATAATGGTTATAATGAACCAAAAAGTAAACCAATTAAATCAATATTTGATTTGTCCTTAAACCGGTCCAGAACTAAAACCCTAAAAATCTTATCTTTCCTCTCCGATATTGGATCTGTGCAGTAATTTTACTAATCGATTTCGTGTTCTTCGTTGCTTAGTAAGAAAGT
>221FP014267 AT5G35660_1         :+U  EU:NC; range  -249 to    50.
CTAAAGAACCTCGTACGTGGCAGTCTGAAAACGTACGTGTTAGCTTCGTAGAAGTGAAGAGAGCTCCAAGACAAAATCTTCACGTGCCAACTAAATATGAGGTGTTGATAGTGAATTAGTGATGTCCATCCTCAACAGCTCCACCGCTTGACATGTATCGATCGTGACATGTATCTACAATAAATAACTTGTTGCTTACGCAGACCGGTGCAACTATAAATAACAATACGTGAAGTAGCATACCTTGTCATACGAGCAAACTTGTAAACTCAATTGCATGGTAGTAAAAATGAATACGAA
>222FP012539 AT5G01190_1         :+U  EU:NC; range  -249 to    50.
GAATCGGGCTAAAAATCTTATTTGGGACATCCAGAAATTAAACTTTTGAAACATAGAAACAAGACATTGTGATGAGAAGAGTAAAAGAAAACATAAAAAGATACCAACCTACACTTAGGTTCCAACCCACAAAGAGATACATATACTTTCCCTCTAAGCTTTGAAGCTTTAGTTTCACCAAACTGACGAAGCACAAGAACCCAACATTTGCATCTTTATAAGGCAATGATCATGAATCATTTTCGAATCACAAAACCAAGAGAGAAAGTTGAGAAATCATCAGTAGAAGATCAAAAGAAG
>223FP001183 AT1G17830_1         :+U  EU:NC; range  -249 to    50.
ACGATAAGAAGATCTTAAAGAGGGAAAGAGAGAAAGGAGAGATATGGTTTTTTTTTTTTTTTTTTTTTGGACAAAAGGAGAGATATGGTCAATTGCTAAATTACTTACCAGACAAAATAAAAAAGATTACGATAAGTGAAAAAAGAGAGAAAGAGCCAGAGGAGAGAGAGAAGCTTTTGGTCGTGTTCGTTTTTCTTTCTTTCTTTCTTGCAATAATAAATAGAAGCAAATCATACTCCAAAAACCTTCATTCAAACCTTGCTACCACTTTCTTCCCCTAAAAGATTTCATCTAAATTCA
>224FP001321 AT1G20065_1         :+U  EU:NC; range  -249 to    50.
GAGACTTTTCTGTTTCTCCTCCATTGTCTCTTTCTCTCTATGGCGGAAAAAGGAGCGTTTCAATTTTCAATTTTCAACTGAAAATGTAAAATCAAAAATATCATCACCAATTTTGGTTGGTACGAAAATAATTTAAATAAATACTTTCGGTACACATTTGAAGCCCATTATATTGGGCTTTTGATTTAAGCCCAATAAATATTTCTTTCTTCGTCCTCTTGTCTCCGCCTCCGCTCTTAATCGTCGCGGCCGCCGGAGACTTTAAGCACAAACCGTTGGACCCTATACCCTTTAACGTCT
>225FP006074 AT2G37025_1         :+U  EU:NC; range  -249 to    50.
CTCTTTTTAAGTTTTTATGTATAACTTTGTTTAGCTAGCATGAAAACGTCAAGGAGTGTTCTTCTCTAAACCAAAAACGGCAAGGAAAATAGAGAGACTGTAGTTTTTAGGTGTAGTTTGCAATTACTGAAAACGGCAAGTATTCCTTTTGTGGGCCTTGAAAGCCCACATTTTAGTCACAACTTTACTGTTATCCGAAGTCAGCAGCTTAATAGTATAACAGTAGATGTTCATGAACTCCACCTGTCCATCGTTGCGGACTTGAAACGCACGTTATATTTGACGGTGTCTTACGTCATT
>226FP014848 AT5G45760_1         :+U  EU:NC; range  -249 to    50.
GTTTCTGCCTTTGATGATTTCAGTTTGGTTGAACATAATTTTCGGTTTGATTTCGTTTCACCGTATCGGTTCATTTTGGTTAAGTGGTACTAAAATCGATTTCTGTTAGGTTGGAATTTTGTTGTTTCGATTTTTTTGGTACAAAACCGAAGGATTACCAAAATATCCGGTTTAGTTTTGGTTTGTTTCGGTTAGCCTTTTTTAGCTCAATTTAGAGCTTGAAACTGAGCAATCGCCGGAGAAACTCTCACTCACAGTTATGGCTACGGCAATGGAAGAGCCAAGGAAGCTGAGAGGCCA
>227FP009074 AT3G48680_1         :+U  EU:NC; range  -249 to    50.
ATAAACAAAATTTTGTTTGCGTTTATATATGAAAATATTGTTCTTACACTATGGAATAAAACATATTTCAGCATTTAAAATTTGTAAAAACGACGAACACGAACGCATATCAATACCATACCAAAAAGATTATATCGTACATGAAACTTGTTGCAGACAATGGCATGACTAATGGGCCTCTATTAACTTAGCCCATAAGGCCCAATAAAACTTTCCAAATAGTTTCATTTTTCAGATTTTGAAGAATCTCCCGACGACTCCTCTCTGTCTCCTCCTCCGGGAAGCTTTCTGTCTCTCTCT
>228FP003348 AT1G65800_1         :+U  EU:NC; range  -249 to    50.
AATTACAAAACCATAATTATCAATTTAACGACTTTTAAGGTCATTGACTCAATTCTATAGTGACATAGTCTATAGATATTTCAAAAGCGAACAAGAAGACCAAGAAAATGTAGCTGAAAATGAAATATTATCAACAATAGAGAGAAATCGTGTAAATGACGTTCACACATTTCAACACCAAACATGTCGTAATCTCCGAAGATAAAAATTCTCAATTATATGTACATAAAATTTTCATAAGAAGAAAATAAAACAGAACACAAGAAAGTGTCCTAGCTAGAGAGAGAGAGAGAGATGAGA
>229FP005533 AT2G28605_1         :+U  EU:NC; range  -249 to    50.
ATGAAATGTTGTCTCCAATTCCATCTCTTTTAGTAACAATGGCTTTCAGAAGTTTTACCATCAGAGAATTTTGGTTAAAGCGATCATTTTGACTGTGTATTGAATTGAGTAGACCATCAAGTTTTGTGCTAATGATTCCTTTCTGTTTTTTTTTTCCAGTGGTATTTTTGAGAATTTGTCCAAAATAAATCTTTTAGTAATTAATATCCAAAACTTGTTGATAAGGAGAAAGAAGCAAAATGTGGTCGCAAAGCTTCTTAGGTTCTGCTCCCAAATTATGTCTCTTCTCATCTTCTCTTC
>230FP007644 AT3G12830_1         :+U  EU:NC; range  -249 to    50.
CAAACAGTTATCTAAGAGAATAAAAAAATCTTAAAAAAATAATCAAAGATTTACATCAAATGAATATGATATTTTATCATATTATATATTTTTAGGATTTTATATATTTTTCAAAGTCAGTGGAAAATTACGAGTAAGTGTGTGTACCTGGCAAGTACTCCTTCCCCGTACCTACTTTATCAAATACACATTCCCCAAAATACCCTCGACTCAATATAAAATCCAAAACCTTCCCTCACTCTCTCCTTCACAAAATTCTCATTGATTCTCTCTCGAATTCTCAAACATCCGTTTTCAGTA
>231FP001123 AT1G17050_1         :+U  EU:NC; range  -249 to    50.
TGATTACAACGATGGACTTTTTTTTCCCTCTCTCTCTAATTTGTATATTGAATTAAAAAAGAAAACGGACACACACACACACACACAAATCTGAAATCTCTCTCGTCCGCCAAAGGTCGAGTTTTGAGAGCGAGTTCTTACTTCTGATGTGGTTTTGTCTCGTCCACCCAAAGAAAATCAACACAAAAAAAAAAAGGGATCGATTCACAAACTTATAAATTTCTTGTCTTTTTTATTTTTTATTTTTCTGAAAATTTGCCATACACACACCCAATCTCTCTCTCGTCAGCCAAAAAGAAA
>232FP015102 AT5G49610_1         :+U  EU:NC; range  -249 to    50.
AATCCTAGGTTATACTAACTTATTATTAACTCAAAATCTCTACTTTGATATAAGATTTTACTAATTCATCAACAATTAATTTGGAACTACTATATAACTAACACACACCCATGCACATACACATATGGAATGATCTTCTTTATTAACAAAATATAATGGGCCTTGGGCCTAGTATTTGTTTATTGGCCCATTCAGAAACATGCGCTTCTTCCCCATCACTAAACTTGTTCAACGCTCAAGCGATTCTTCATCATCCGTTTCGCCATTTTTGTTTCTCAGTGATCTCTGAAATGGTCTCTT
>233FP008564 AT3G26742_1         :+U  EU:NC; range  -249 to    50.
TATAAAATATAATAAATGAGAAACGTTGACTGTAAAAAAAAACATGTTTTAAGAACCTCGAAACCTGAACGACATAGATTAGAAGATTTTGATCCAACGGTAAATGTTCACCTTGGAATTAACGTCAAGATAATTCCAAAATGCTATAAATTGAGGTTTTTGTTTTAGTTCTTCTTCACACTTACATATCAAATATATTTTATTCATTCTATAAACTAAAAGAAAAAATCCTTTCTCTCATCTCCCTTTCTGTTGCTTACCATTTTTTCAAAACTGTCTTTGAAGTGATGATATGGACAG
>234FP014581 AT5G41990_1         :+U  EU:NC; range  -249 to    50.
TGTGTGATTGTTTTAAACATTTTATATTTTGAAACAAAGGAAATAACATCGTATTTCTGAGGATTTACATAATGTTTTTTTTTTGGTGCACCTAGCATAATGTTTTATTAGTAGAAATTATTCATAACCTGAAACATGTAATTGCATAAATGGCCTAAAGTCAGCTGAAATAAAATGAAAACAGAGGATACATAATTAGTAGAATAATCTCAAATATAAGAGAAAGTGCGTTAGTTGATAAAGACAGATAATTTGACTTTCCGATTTATTTGGCCGCCAACCTTTTTTTGTTTTGTTCTT
>235FP000235 AT1G04260_1         :+U  EU:NC; range  -249 to    50.
AGAACTTGCTCAAACATGGGTATTGTTGTTTTCCTTGTTATTAGGACTCTGCTTAACATTACACTTTTGTTAAGAGTAACAACATACATCTAAAATCTCATAACAGAGGATAGAAATCGTACCCACTGCAAAAACCAGATACTCAAATTAGTCCACTTCACGACAACAGATTAATGGGCCTTTAAGTATATGGACATGGGCCTTTGTCAGTTATAAGTCTCCCTTAACCAGTTGACTTGTGTTCCCTCTAACTTTAACAAAAGATTGTTCCTGAGAAATTCTAGGGTTTCTGAAATCGAG
>236FP009050 AT3G48350_1         :+U  EU:NC; range  -249 to    50.
TGACTATTAACTTTGACGTTGTTACGAGTTTAATAATTTTTGAAAAGACTATATAACTCTCAAAACGTACATGTAATTTTTAGCAATGTCCTTGGAGAAAACAAGTGTAACAATTACATGTACGTGTAAATTAAAAATAATGCAAATGTCAGTCAATATTTCGAGGAAACAATATATTTCTGTTCCCATCTCTAATCATTTCCTCAATCATATACCATAAAAGGCATAAACAGAACCAACCAACCAACCAACCAACAAGAAGAAGAATCCAAAGACATGAAACTTTTCTTTATTGTTCTC
>237FP014539 AT5G41300_1         :+U  EU:NC; range  -249 to    50.
AACGACCTTATCTCATAAACCATACAAGAAATTTAGACATGTAAACATCAATGAAACTCTCTGCTTCTCTTCGCATTAATTCATTAATTTGTCATTAAATTAATTCCCACTTGAAATATATATATTCACCCATTAGTCAACTCTTTTTGGGAGAATCCAAGTAAAAAACAAAGACCAAACCAAAAAAAAAAAAACGAAACAAGGACCAATGAGCTTGTTAAATTAACGACCTTGATCTTCTTCTCTTTTATCTCATAATCTCTAAAACAAAAACTAAAAGAAACATGGAAACAACCAAGA
>238FP015143 AT5G50250_1         :+U  EU:NC; range  -249 to    50.
CGTTCGCCGGCTTGAATTCGACGCGATAAGGCCGAGGAAAGAAATCTTGCTAGAAACGGCTCTTTGTGTACTATATAGTCTTAATTTTGGTGGAGTAGGTCGGTGTGAATAAGGAAATATAAAAGCCTATTGGGTCAAGTAAGGCCCAATAATAGATTACTGTTTATATAAGATATTAGACTAAACTTTAGTCTAATCAGATTATAACATTTTTTTATTTTTATCTCACTCTTCTTCCTCTTCACCTGTAATCTCTCCAAAATCAGAAAAATGACTTCTTCAGTACTAACCCCAAGCTTA
>239FP007519 AT3G11020_1         :+U  EU:NC; range  -249 to    50.
CATGTACATATTGTATTAAATATGTTTCTGTATGTGTTTATCAACTATAGTAAGGATTCCCATTGCTTACCCGTATTGAGAGCGTGTTTTTGTGTGGTGAAAATTTCAACACGTGTCGTCACTGGGGAATGTTATGATCCACAATTCGAATTAATAAGTGCCATGTCACTACTACTCTCATTAAAATATCAGAAATATCTAGACAAAGTTATAAATACCCTTTCGACCTCTTGATAATATCTGATTTCTGTAAAAAGTTTGTTGTCTTTACAAAAAGAAAAGAAAAAAGAGACGCTAGAA
>240FP002957 AT1G59560_1         :+U  EU:NC; range  -249 to    50.
ATTAGTTTTTTAAAAGGAAAAATGTTATTGAAAGAAATCTTAAAGTTAAATGACTTTCTCAAATCAATTACTATTGGTAGCAGAGGGGGAGAACCAATCAAGCCCTAATTCCTTTAGAAAACCCTTTTAACAATCAAAATAGTATTGGTCAAACAATATTTCTGCATTAATTAGTTTTTTCATATTTAGCAAAAAAGAATTAATTAAAAAATTCATCCCTATTCGACTTCACTTTCTCTCTCTGCCTGAAAATTTTGATCGGTTTCTGGTTTCTCGGCGAAAGAAGTAAAGTGGCCGACA
>241FP011104 AT4G18975_1         :+U  EU:NC; range  -249 to    50.
ACTTGACAATCAAAAATCAAGTATGGCAGAACTTTCAATAACTCGTTTCTCTCTGTTGGGCTAGATTTGTCTAAAAAGGCCCATTAATATATTCACGTTCTAGACTCCACCACTAGGCACTAACCCATTACAAACTGACAGTGACACTAAATTCATTCGGTTATTGATCGGTTCTGTAATTGGCTAAACCAATTTTCCTCGGTTTACTAAGAAATCCCTAAACTCGATTCTTCTCTCTCAAACTCAATCGATCATCGTGCAATCTCTCTCTAGCAATTATTACTCGATTGATTCTGTGAA
>242FP014533 AT5G41210_1         :+U  EU:NC; range  -249 to    50.
ACAAAAAAAATTGTGATCTCAAGTCTCAACTGGTTCTGGTTAAGGGCCGGTTCTGCCTTGTAATTGTATTGCTTTGATGGTGAAGAAGGAGCAATTAGCCTAACCAACCGGTTTAGAGAGGTCTTTGGTCACAACAGAGAAACAAAAACGGCACGGTGTTTTACTCTCTACTGTAGAAACAGCAAGCTACTGTAGAGACACTTCTCTTCTTGTCCATATTATCACCACCGTTCAGTGATCCACAAAATCAGACGAAAAAGAAGATGATGAAGCTCAAAGTGTATGCAGATCGAATGTCAC
>243FP015223 AT5G51420_1         :+U  EU:NC; range  -249 to    50.
CATTGTCATATTGTATTACAGCATTGTCTAATGTTTTAGTTACGTAGTTTTTTCGTGTTTTTTATTGTTTAGAAAATAGTTTGTTACTTAAATAAAATGTACTCGTGACAAGCCGTTTTAGTTAAGACCAAATCATAGATGAAATGGCTTCCACTAACATTGCGTGAGAGGAAGAGGCAAAACTGGTTCCTTGGTCCGAATCTTCTAACAATGTGTAGCTGTCATAACAAAGTCAAGAAAGACAAAAAAAAAAAAAGATCGGATAGATGGAGGAAGAACTCAAGAACTTGATCAAGGTTT
>244FP010963 AT4G16900_1         :+U  EU:NC; range  -249 to    50.
TGTCCTTTTTACAATAAGCAAAGACCTTGGACACCAAAATAAATCTAATATTGATTTAAGAGGCATCATAACTTGTAGTTGAGCGGTTGAATACTTGAAATCAGGTTTTAAATGCTTCATTGGCCTTGGTTCGAACCTCATTACAAACATTTCGCTACATTTTTATATTTATGGCCTATGGGCAAAAAATAAGAAGTTTCCTTGCGCATCCCACCCTTAAGGACCGGCCTCACAGTAATCACTCTAATCAATAATCACTGTGTATTCGATTTACTGTACTTATCTTCTCCTCATCATATT
>245FP002766 AT1G54630_1         :+U  EU:NC; range  -249 to    50.
TTATTTCGCTTTAAGAAAAAAAACAATATGTTTGGATTTTTTTTCCGAATTTGTTATTTCTCTACCTGCATCTGCCAAATCACCCACCTCACCTGACTTGTCTGTCTGAATTCTCTCATTGGAATCTCAGAAAAGTTTTTTTTTTTTTTTTGTTTAGGTTAAAATACTATAAAATTAAAAATAAGTCTCCCACTTGGATTCTTCACTGTGTCTCACATCTCTTTGTCTTCTCCGCCTCCTCCGATCTCACTCCGATCTCTCTACGATTCATTCTTCTATGGCTTCCATTGCTACTTCTGC
>246FP001278 AT1G19300_1         :+U  EU:NC; range  -249 to    50.
AAACAACACATTTAAGTCGAAAAATTCAGTAAATAATTTGACCATTTTTTTGTTACCTGACGCAATAATATGATTTTCAGTTTTCAAGATTTAAATTTAAAAATCATGAAAAGGGCTTGGAATCTAATCAATATATAAATATTTTTTAATGAGAGAAACCCAAAATCTAAGCAAAACCATTTTTTTAATTTTCCTCTCTCTTACACACACACATGATAAAAAGTGTTTAGAGACAGCTCTTCTCTTCTTGTTCTCAGTTTGAGAGAAACAAAACCTTCCAATACAACCAGAGAGTCGACG
>247FP014941 AT5G47160_1         :+U  EU:NC; range  -249 to    50.
GTTATCCCTAATTGTTACAGTTTTAAGATTTAGCCCTAGTTTTACTGTGTTCACACTTGCGCCGTATAAATGCTCTTACTTTAATTGTCATTTTCAGCCATAATCTTGGAATTACATTGTGGGATCTTTCTAGATTATGTGTGAGAACATAGAAGATTAAGATAGTTTCTGAATTTGGATAGATTAGTGATTTTGTGAAACAATTGTATATATGCAGGATGATGATGACTCAAAGGATCTCTCCTTCTAATAAGCGTCGGAGAGTCTCTTTTGTTAGAGATTTTCCTCAATTTAGTGTTA
>248FP009577 AT3G56000_1         :+U  EU:NC; range  -249 to    50.
TAGTCTCTTTAGAGATTATTAAATTAAACAAAAGTCAGAGATAATGATTATTGCCTTAAAAATATTATAAACTCAACATTAATACTAAGACATGGTGTAAAATGTAATGTGGACACAACCAATTCCAGCTCAATCTAATCCCATTTATTTTAATTTTAATGATCACGACTACACATGTCTCCATAGACTATTCAATCAAATAAACAAAAAAACCTTTACTAATTCAAAGACAGATATGGTAGGAAAGACAAAAGAATGTCGGATCCTCCTGAAGCTTATTGCTCGAGGGAGATTTCTAAG
>249FP011471 AT4G24700_1         :+U  EU:NC; range  -249 to    50.
CGATGATAAATTGATAATGAACAATTGTCAGCAACCAAGTCATCTGATCTGTTTTTTTTTTATTTTTGTTTTTGTCATCTGAAAATCTAAAGGCTAAGAAAAAACGAGGCATGAAAATAAATAATAAACAAAGAAAGATGAAAAGGAAGAGACAAGACAGAAGACAAGACAGAAGTGAGTAGATTCGAACAAGAAACTTAAGGCTGACATTAAACCTTACATAATAAGACTTGGATCCCCAAAAGTCCCAAAATGGAGAAGAAGAAGAAGAGAGATGAGGAAGAAACGAGAGGCTAAAGA
>250FP004128 AT1G77920_1         :+U  EU:NC; range  -249 to    50.
TTGCCAAAGATGCATCTCTCTCTTGCGTTTTGTTTGTCGTTAAACGTTTCGTTCCTTTAAATTGATTGTGATTATTTCTTAATAAACTTGATTACTATTATTAATTCTTTAACTTAAATATTACTCTAATGGTGATGCCGTGATGGTCACAAATAAATGAAATAGAAAAAGACCAAAACAAAAAAAAAAAATCCTTTTTTCCTCTCTTTTACATGATGGGAACTCTTGACCTTTAAGTTTTTTTTTTTTGTGACAGGAAGTGTTCAAAGGAACGAAATACACTTCTTCTTCCATTTGATG
>251FP015416 AT5G54540_1         :+U  EU:NC; range  -249 to    50.
ATTGATAAACCGAATCTAGTCGAACAAACAGATTCGTTGATAAGATATAGTACTTTTTTTTTTGTAGGGGTTGATAAGATAAGATATACTTTGACATAGTAAACCTTGATTATATGAAGATGATTTGCCTAATTACGATAATTAATTAATATTAAACGTCGGTCATTTACTGCTGACGTCATCATTTTACCTTAGTGGATAAGGTATTATTCTCTTTCTTCAAAACTCAAATCAAAGAATCGCAACTATACATTTCTCCAAAATCTCCGAGTTCTACAATTGTGTGATCAATCAATCTTC
>252FP003604 AT1G69820_1         :+U  EU:NC; range  -249 to    50.
TTTTTGTTTATCCTCTGTAACAACTAATCTCTGTTTTTTATTTTTTCATTACCAACCAGTCAGAGCAATGTTACTGATTCGAACAGCGACGGTCGCTCTTCTTCTAATCGCGTTTCTTGAAAACGCTGCGTGGTGCTGCAATGATGCTTGTAAGTTTGGTTTTCTTACGTGAAGATATCAACTTTTATGAAACCTAGGTTTACTTGAGTTTTTTTGTAAGGGAGTTTCTTGTGTTGCAGGTTTTGAACATTCTTTCTCAATATGGGATTCCATCAGGTGTTTCGGGCTCTCTCGGGGTTC
>253FP011618 AT4G26800_1         :+U  EU:NC; range  -249 to    50.
GGTTCATAAAAGAAGATGAAGAAGAAATCAATTGGGATCACAGTGAGAGAATAACAAATGCGACATTTTCGACAAATCCTTTCCGGACGAGACAAGAGGATGCCATTAGAGAAAAGGAGGATCGAATCGAAATTGTGCAATCCGGTTCGGTTTCGTCGAACCGTTTTAAGCGTTTGGTTATTAATTTTGTACGGTTTTCGATTATTGTAAACCAAAAACCTAAAAAGGCTCGATTGTTTCTAAACCGGTTAAAGTTGTATTTCTTCTCTGTTCAATTCTTTCAGTTCTCTCAAGTCTCAA
>254FP007366 AT3G08870_1         :+U  EU:NC; range  -249 to    50.
GTTTAGGCTAAATCATAGCGGTCTTCATCATTTTGTCCACTATTTTGTTTTCTTTTGGTCGAAGATATTGTCAAGTATTAATTATGCAATTACGTGAAATCATGAGAGTCATCTCCTCCACACATATAGCCCAAAAAGACCTTGACTTTGAACATTTCGACTCTTTCGTCGTTGATAGCATAAGAACATGTCCATATTTGAAACTTAAACTCAATGCTCTCTCTTACTAGTTACTTCATACAATCAAAGTCAAAAAGCTCAAGATACCACTACTCAATGGGCATAGCAAGATCCATAAAC
>255FP009920 AT3G61300_1         :+U  EU:NC; range  -249 to    50.
TTGCATTATCCCCAATCTTACTTGTTGACAAATAATGTTTTTATTTAATATCATATAAATTCATAATCAAAAGAATTCTGATGATTGGCGTCACGATTAATAACAGATAAGCGCGTTGCGTGACCCTAATTAAATACGGTCAACGTTTAATTACATTACAAAATTCCCCCAAAAAAACATTTGCCTAGTTGTCTTGTAAGACAAGTCTCCACGATCTCATAAGTGTAGAAGAAACTTTCAAAAACCTCTGCTCTGTTTTCTTCAGAAATTTTTTAAGTAAAAATGATGAGTAATCTGAAA
>256FP004650 AT2G07680_1         :+U  EU:NC; range  -249 to    50.
ACTAGCAACTTTTCTATAAAAGTGAAAGTGGGTGGACAGACACTTGGGTAGAAAACCCAAGAGATGAGTGGCTTCCACGTCATCCTTTACAGTGATCCTCGCACGCATGTATAACACTTATATCAGTCAAAGTCATTATTTTAATCAATGGACCATTTCCAACTTAACTTTAACTTTAATGATGCCAGCTTTGTGTCACACCACTTACTAATAAACGTAGAAATATATCCAAAAATGAACTAAAACACTACTCTGGAAATATTAAATATAGAAAACCAAAGAATTGGAACAGTTCATCGG
>257FP013308 AT5G13400_1         :+U  EU:NC; range  -249 to    50.
AGTTGCAGTGACGCATTGTAGAAGTCCTTCAATGAGTTTATGTCTTTCAAGGACAAAACATATCAAATGAATCCACATTTCTCTAAATAAGTCCTTTCTTGAACGTTGAAACTGTGGACATCATGGGAGTCCACGTGCAATAAATGCCAGTCCTATATCTACCACTTACCAGCTAAGCTCCGTCTATTTAATTCCATCTTCCCATTTTAAGCTACTGCATTTATACATTTCTCTAACCAATCCTCATACATCCTTTTCTGCTTACAGATTTTGTTTGGCTGGATTAATTATTTCATTTAT
>258FP002696 AT1G53645_1         :+U  EU:NC; range  -249 to    50.
TCAAAATCCAGGGATGGAACTGCAAAATTAAATTTTGGATCATTTTCTTTGTAATGTGCTTGAATTTGGCCTAATGTCTATAACTATGGGGGATTTCGACAAATCGAAAAGTATAAATCTCTTCCCATCAGGTACTCAAACTACAGGGATGAATTTACAAATATGCAGCAATAAGTCAACAGAAACGGCGACGTTTCGGAAAACCCCCATTTTCCGATTAACACAGTAACTCAAAACCCTCAAATCCTCAATCGCCAGTGTTTACGAAAGTTCTTGAAATTTGAAGAGATCTCACAGATG
>259FP002054 AT1G32370_1         :+U  EU:NC; range  -249 to    50.
TTATTCAGTACCAATCATACTTTCCTTTTTTCATTTGTGGACTTCATAAAATTCTAAAAATATTTTTAAATATATGTCTTATATATATAACATAAAAAATTAAGTTGCATTTTATCGTTCCGGTTTGATATGGGAGGTGTCAATTTGATAGAAATAGAAATATTGGGAATAACGTGATATAAATCAATAGAATAGGGGAACGACTAAGAGTTTATAATATTACAATGTAAGACCTATATTTTACCATTTGTTAAAAAAAGAGAACCAACCAAACTTGGAGAGAGAAATGGCGACGGCATC
>260FP008757 AT3G30778_1         :+U  EU:NC; range  -249 to    50.
TGTTTTGTATTAACATAATGTTAAATATTTTAATATAATTTTAAGTACAACTATAGATATATGCTTGTCAAAAGTGATATTCTAGATACAACAATAGATATATGCTTGTCAAAAGTAATATTCTAGATTTAAAAAATATGCATATGTTAAACCATCAACAGTTATATATGTAAGGGGTGACTTAGAGTTCGTCTTTCATACATATTTTAATTTGATTACATAATGGTTTTTGTATAAATGATCGATTTTTTTTTTTTGTCGGCCAACATTTTGATTCATAGAGCCCAAAGGGCAAAGTAC
>261FP004507 AT2G04378_1         :+U  EU:NC; range  -249 to    50.
GAAACCCTAGCCTTTAATTGTTGTTGGACCCAAATGGTTTTTGGGCCAAATTAAATCCTTTCATTTTGGGCTTGTCCATACTTAATTGGACCTGGCAGGCCCATGGTTTTAAGAACCAAATGACAATCCTAAGTGTTATTATCAAACAATATAAGCTATTGATACATCAACTAAAACTAAAAGTAAGTATGAAGATACAACATCAATATTCAATAATAAATCAACCCATTTCACACTTTTATTGAATTTAAAAACTAAAGTCAAAAGCAATAGACGCTCTGTGATAGCTCTCTGGTCCAA
>262FP006484 AT2G42900_1         :+U  EU:NC; range  -249 to    50.
AGGCTTGTTTTCTCCACGGAACAAAGTAACCAGTTTTTAGGGATTACTTCACTCGAAGCAACCGATTAAAGAAACATCCCTATTAGTACATTACGTTGTATACTTTATATTCGGAAACTTCTCTCTATATCAGTCATGTGTATATAACATCCTCTTGCGTGTACATTATCCTTTCCATGTGAAAGACATGATCAGTATTTAGTTGTACAACAGGTTCGTTATAAGTTTCTGTCTCAATTAGTTATCATTACAAAACCGTTACACGTCTCTCTCTATGTAGACATCTATCCATGGTTTCAA
>263FP012870 AT5G06220_1         :+U  EU:NC; range  -249 to    50.
AGCAGAAAGGTACATACGTGGTATGATATGACTGGATGTCAGTTACAAATGGAGAAGTCCGTTCGATTGAGTGAATTTTGTGAGCTCCACGTCTACGGATAAAGATCCTGGCCATGCCACGTCATCATCTCTTTCTCCCTCCCCAAAAAAAACTCGAGCATCAAATTCGAGCTCAGCGTTTTTTCGTTTTTTTTTTTTGGTTCTCTCATCTCAATCTCATTATATCACCAGTCAAAAATTGTAGAAGACATTTCCCAACTGATTATTCGTAAAGCTTACATGGTAGATGGCAGTTAAGTT
>264FP004199 AT1G78995_1         :+U  EU:NC; range  -249 to    50.
TTAGATTTGTAAACGTGCATGTTTTATTTGCAGTTAGTGTGTTACTGTGATTGAGAAGAAGGTTTAGAGAGACGAATCTTAATGCCACGTAAGCAGGAGATTCTGATAAGTATCTAACTGGGCGTTTGGTGGAGTTTGAGAAGTATCTAAATTCCAAGCCACCAGAAACGGACACGTGTCTAAACAAGGATAGAGTGTAGAACGAGAACCACTTAGCTTAAGCAAGACAGAGAGTCTGATGAGAAAACTGCACAAGAAAATCAGCAAGAGTAATGATAATACACTGTCCTTCGTCATCTC
>265FP001267 AT1G19140_1         :+U  EU:NC; range  -249 to    50.
TATGGGCTTTGTTATCCAGAAGAATTTTGTGAAGCCAGTGTTACGTGACACGTGTACGGTTCGATGTGAAGGATAATATTAACATGCTGATTCTGAATTCTCCAATGGTAATGGGGTTCTTTATAAAATTTAAATTTGTTTTGGTCATTTAAGAAAATATGAGAAATAGTGGGCCAATAAAATAATTAATAAATTAAGAAAACGCCCAATTCACTTCGTTAGCGGGGTCGGTTACGAAGAAAGGAAGCTCTTTTACATTCTCGTGGCAACGATCTCATCTACGTGTCACGAAAACTCAAA
>266FP012036 AT4G32850_1         :+U  EU:NC; range  -249 to    50.
TTTTAAATCAGTTGGTTTCCATCGACACATGATTTCTAGTTACCAATAATCCCACTAACCCCATTAAAATCTTTAAATTAAAAATCTGAACAAAATTATCTAATTTAGATTTGTTTTCAAAATGATTACAATGTTTTCTTGTTTTGAACGGAGACTTATCGGCTCCCTCCGTAAAATAATCATACACATTAATCCACTAATCAAAATTTAATTATAAAATCGAATCGCCGTGTACCTAATATCTTCCCCAACCTTTGCTCTCTCTCTCTCTCCATCTCCCTCATACCTCCTTCTTCTTCT
>267FP008493 AT3G25710_1         :+U  EU:NC; range  -249 to    50.
ATAATATTTTTTGCGTAATCACTATACTATTCTGCCATTTTATATGGAACTAAGTTCATACGTTATTTCTCACAATTCTCCTTGATGTGATCAAAGATAATGGCGGTCTGATTGTATAACCCGGTGAAAAAGGTTTTTTGGAAAGAATTCTTTAATATTAAAATATCAAATAAATTTTGTTTAAAAATTAAGGACACATTATATAGCACTATATATACACATGTGTATGCATTATCAAATGGGATGTTTGTGACCTTTTGTCTCTTCTTCTCTAAAATTCTCTTTCTCCCAAAAACTAAA
>268FP008897 AT3G45610_1         :+U  EU:NC; range  -249 to    50.
TAAATGAAAAAGGATCTTTTATTAGTTGTAAATCAGAAGTAGGCATGATAAATCTTTATTAATAAAAACGGCTTCATGGTTCACATTTTATGCTCCGAGTTGGATCACGTTATTCCCTCGTACGGTAATAACATTGATTAGTAACGTTAAAAAATGTAATCATATAATATTGAGGAAGCCACCAAATTCTCTAGCTACTTCCACATTCTTTTCTATATATAGTGAGGTAAGATGCTTGGCTTTTCCTTTATCTCCCACTCTTTATCTCTCCTTTCTTTCTCCTAGTTCTCTTTATCTCAT
>269FP007864 AT3G15860_1         :+U  EU:NC; range  -249 to    50.
TGGGCCGAGACTGCTCAAATAAACAGGCCCAGAAGCATTTTTTTTGAACCGACTAATAAACCCTACCTATATGTGTGACAGCTTAAACATTGGCATTTCAGTTAAAGTTAGCAAAAATTAAATCTTGCATTTTTAGCATATGTAACCATTTGTTTGTTTGTGGCAAATTAAAATACCGTTAGTTAGTTTGCTTTCATTTGAGAAAATATAAGAAAGTTTTAACAGTTTCTGTTTCAAGTAAGCTATGATATACTTAACATATATTTATGAGAAAGGGAAAAACACGAACGAGCGAGAACA
>270FP005700 AT2G31390_1         :+U  EU:NC; range  -249 to    50.
GACTACTATATTCATACACGATTTTTTTATTTTATTTTTCGGATCAAATCAAATACTCAGGCAAAGGTCGAAAAACGTTAAAAGATTTTTTCATTTTATTAAAAAAACCACAGAAACTCATGGTTTTTTTTACGAGATATATTTGTATCTTATATAATAAAATACGTTAATAATATATCAGTAGCAAGCCTTTGTACACCAGTCCCATCGTTCTCTATATAAACCATTCTTCTCCTTCCTCTCATTTTTATGTATTCTTCTCCTTGTCCTTCCTTACTCTCTATATTTTTCTCAATTCTC
>271FP009733 AT3G58370_1         :+U  EU:NC; range  -249 to    50.
ATAGTTTGTCTCTGTATCTGGTGGTTGATGATGCTAGAGCATTGCCTTGTGGATGGAGAAGATATGCACAATTCTCCTTAACTATAATAAATCAACTTACGGACAAACTCTCCCAACGAGGAGATAATTCTTTATTTCTAAACTTTATATTATAAAGGATATTTTATGATTCTACAACTTGTCATGGACACTCATGTGGCTTTGTGCTGCTGCAAGATTCTTGTTATGCATTGTGCAATTTTATTGCTTGTTTGGATTAGAGTTTCTATATATTTCGTGAACAGAGAAACAAAATTGGTT
>272FP008470 AT3G25400_1         :+U  EU:NC; range  -249 to    50.
CAAAAAGATTCTGTTTCTATTATTCCCCAATTCCCACAAATAAGACAAAGCCACGTCAACACAGCGGTACATAACTGTCACGTGTCGGTTTCGTGTATTCTCGATGAGCCAGCATATGCCTCGTTTCGCAGGAAGCATCCGGTAAACGGTCATCATCTCCACCACTCTCATACTACTCAAAAACCCTGTGATATATAATTATCACATTTTCTTCTATAAATTCCGATTTCTGATCTTTGCCCTCTTTTCATAAGATAGTTAGGGTTTTAGTCTTTTGTGTAATAATTCATTGATCATGAA
>273FP001456 AT1G22110_1         :+U  EU:NC; range  -249 to    50.
TCTAGATGTTCTACCAATCATATCCACTTTAGCTTATACTAATTTGGTAATGATGACATATTGTTAGCAAAAAATATTATTTTGGTCTATTTTAGTCTAATATTTTCTATATTTTCTTATTTACAGGAAAAAAAACATTAAATGTCACAGATTCTCAATAATATCTCAGAGACCATCCTTTCCATGACATCACCTCTTTCTCTTAGCTGTCTCTCTATTTAAGATCTCTTCATGCAAGTCTTCAACATCACATTCAAATTATAAAATAAAAGAAACAAAACCCATTAAAAAAAAAATTGA
>274FP009436 AT3G54010_1         :+U  EU:NC; range  -249 to    50.
TACACGTAACCAATTTTTTAATTTTCATATCGAACTTAACAAATTGTAACCATTTGCAAAAATGAAGCAAACAAAAAGTACAAAACAGATTACATGGACTATTATATAATTGGAAGCCCGTTTGGCCTTAAAGCCCGTTAAAAAAACATATGTGTATTTTTTAGCAATATGTCTGATAAAAAAATTTAAAAACTAATCTTGTTTAATTCAGTAAGACATTTACTAGACTTTTCACAATTCAACACAGTTGTTGTTGGTTGAGCTACCCAGCCAGTATCAAGAGAGGAAGGTAGAGAGGAG
>275FP006110 AT2G37550_1         :+U  EU:NC; range  -249 to    50.
GACTTTAAACTGACTTCCACAAGTTAGGGTTGAGCGGAAGAAGAAAACGAGAGTAGTTTTAGTTTTTTTGGTTGTTCCTTCCAGACCCGGCCCGATATCGAAGCGACCAAAGCCCATGCTTTTTGAGCAAACACGTTTTTAGCAGAGACCTTGGAAATATTGAGTGAAGCTCTCACGTGACAAAAACACGCACAAAATTATTCAAGTTACCACGTTTATTAAGCAAAACGATTGAGCCAAAAAAAACGCATCAGAATCTGGAACCTGGATCAGATCTAGTCAGGGGTCAGATCGGAGAGC
>276FP014141 AT5G27020_1         :+U  EU:NC; range  -249 to    50.
TAGGGTTTTCTGAAACGGAGAACTGTGTTAGTTGGTTAAGTCGTTTGATTAGACCGGTTTAGATGCTTTAAAGCAAATTGGCTAAAACGGGGCCGGTTTAATGGGTGATTGATTTTTATTTTCTCACAAGTCAACGTACTGTACCACTAGAAGAAGTGTAGTTAAATCAAACCCACGACTCTCTCCACAAACACCACTAACTCTCTCTTTACCATTTTCATCGAATCATATGACGATATCACTATCTTCATCAAACTCTAAAATCATCCCTGAGACGAGCAAAGACTCGCCAAGACTCGT
>277FP003039 AT1G61010_1         :+U  EU:NC; range  -249 to    50.
AGCTTCGAATTTTCTCTTCGTTCGCAGATTTGAGTGACAAAATAAGACAAGGGTATTTTCGGTATATAATATGACTTTCTATATAAATATAATATTTTCAATTGCTATGTATTGACCGCATAGCGCAGTGGATTAGCGCGTCTGACTTCGGATCAGAAGGTCGTGGGTTCGACTCCCACTGTGGTCGTTTTTTTTTTTTTAAAGGCTTTTAGGGTTTGAAGATATACACTAACTGAAATTGCTGTACTCAGTTCTTTGAGTTTCTTCTTCTCTTGGAGGAAAATCGAGAAAGACGAAACA
>278FP012262 AT4G36110_1         :+U  EU:NC; range  -249 to    50.
TACGTACTTACGCGGCTTTGATTTGATCACCAAGGAAACACTTCATGTGGTTCTGCATGAATTAGTCGTTGTTGTGTATATAATACATATAACCTAGTCACAAATCATCCAAAAAGTCATAAGTAAACCTAATAAATCTATGTTAAAAGCATATATGAGATTTTTCTTATTAAATTTAATAAACACTTCCAAAATTTTCTCTCTCATTGTGCCCTTAAATACCCCTCCATATTCCTCCCCACCACCTTCACATCCACACCTTTCTTCAAACATACCAAACTCTCTCTCCCTCTTCCCTCT
>279FP002399 AT1G48590_1         :+U  EU:NC; range  -249 to    50.
AAATCAGAACAAAACTAGCTTTTTCTATAATTACTAGAATAGATTTTCTTATTTTCCAGCTCCTACAAATGAAAAAAAAAAAAAAACAAATTTTAATCCTAAATTTAATATCCTGTCATCTCCCACCAATACCGGAATGTCATGACTTGCTTATTTGATTTTCGTTTCTCCCACTAACAAAGTCTCACCTCCCTTTCCGGTAAAACAAAAATAAGATCTCTTGTTTCTTTTTGGAATGAAAATGTAAACAAACAAAAAAAAAAACCAAAAAAAAAAACAAATTTGACGAAGACAACGTAA
>280FP005556 AT2G28940_1         :+U  EU:NC; range  -249 to    50.
TGGTCGATGTAAACTATTAGTAATCGAATTTTCTATATCACACACACAAAAAAAAAACATTTATGCGACTAACTCGTTCTGAGCAAGACTATTACTGTAGTACTTATACCAAAGTTAGGTCAAGTCAAGAAATTTTAGATCTCTCGGAATCGACGATTCTTAACTCGCCACGTCATCAACTACGAGTTAAAACCTGTCACATCAGATCATAAGCCATCTTCAAAGTGTATCATCTTCTTCCAAAAAGTCACCATTTTTATTTTCGTTGACTCGGTCGGATTTGGGGAAGAAGAAGAACAT
>281FP003135 AT1G62490_1         :+U  EU:NC; range  -249 to    50.
TTTTGTTGAAACTTGAAAAGACTTGACAACAAACAGTGAACGCTTCTTAATAACGTAGAGGGTTTCGTTGTCCGTACATTCTTAATAGAGAAAAAAGCAAAGCTACAAGGAAAGAGTGGCACAGTCGTAAATAATGGAGTTAGATCATTATGGCTTTAACATTGTTTTGAGCGATTAGGCCCAAAAGGCCCAATACTCTGATCATGTCGGAATCTAAAACCCAGATGACGAATTTTGTTTTCCCTCTCCAAAATCTTGTTCTTCGCGATTTTTTGGGTTCTAAGATTGATCCTCGAAGCG
>282FP006555 AT2G44020_1         :+U  EU:NC; range  -249 to    50.
CATAGCAGCCATTCCTTTAGTAGTGGAATATAACGAACATGAATAAGACCATATAACATCTCAGCAGCTGATTCCCCCAAATTATAAATGTTCTCAACGTTTTACATATTTGCATCATCATCACCAAAAAGTTAGAATTGACAAAAAAAAATGTGTTTTTTAACATTTTTTACTCGGATGGTAAAAAAAGGCAGAGAGTGAAAAACTCCTCTCTCTCTCGTTAGGGCTTCTCTCTCACGCGCCTTTCGTATCTCTCTCGTCTCTAATCGCTAAACTCCTTCAGGCGAGAAAGCGAGGATC
>283FP005934 AT2G35010_1         :+U  EU:NC; range  -249 to    50.
TGTCCAATACACACAAGATCCAATCATTACTTCGAGGAGTCACTTCAAAACTCCAAATAACAATGACCCAAACAAATTTCATTGGACAATGAATAATTAACACATTATTATCCACAATCAGGATCGTATAAACTAAAAACCTTTAATTCGGGGCTAGTTTAGAAGTCATCACTTTCCCGTGGGTCATTTTGTAATTTACATTTCCCAAATTATCTCTTTTAGTTTCTCCGACGATGCCTGAAAAATACCAAACATTAGTTACAGTCGGAATTTCGAAAAACCCTAATTCAGCTAAAGTTT
>284FP014860 AT5G45900_1         :+U  EU:NC; range  -249 to    50.
AATGAAAATTTGTTAAAAAAATGAAGTTTGAAAACTCTTAACCATTTACTGAGAAGACTGTAATAAACCGAATTTGGTTCAGTTTGATTTTTATGGAAAAAGACGAACCGTCCGGTTAATGCTTTTTACTTTTTTAAAATAAACCGGTTTTGGTTTGCTTGGATATAAAGCCGACCCGACCCGGATTGACCATGTTCCTTGCACGACTCCTTTTTCTCACCGTTCTCCGTCATCGTCTTCTTCTTTCTCACATTCATTGACTCTCCTCCATAATAAACATTGCAATCTCTCAGAAAGATA
>285FP007947 AT3G17240_1         :+U  EU:NC; range  -249 to    50.
TCCCATTTTGATATATGTTTGTGTAGTGGTTGATCATATGATGATGATGTATATGATCACTCAGCTTGGATTATTAGGGTTATATTATATCATCATAATAATATGCTTATTGCTTCTGGATCCTCTTAGTTATGATTAACGAAAATTAAAAAAAAATCAGGGAAAAAGCGAAGAGGTCCTTTTTGTTTTCGTCTTTATTCGACTTTTCAAAGAGCCAAAGTCTCTCTTCTCCATCTCTCTCTCTCTCTCAGAAACTTCGACGGAAGAAGAACAAAACAACAACAACAACAACAATAACGA
>286FP013647 AT5G18580_1         :+U  EU:NC; range  -249 to    50.
AAAATCTTCCTCGTCCTACTGGGTCGGGCTAGAGCTTGAGGAGTGAAGAAACAGTTAATGGATATGGAAGCCATTTGTTTCTCTGATAAATCTTAACGGGACTTTATGTGATATAAACAACATTTTGTACTAAATATTGATTTTTCAAAGTAAAGGGGGTTACAATCAAAAGTAGTATAAAATTGAGGACTTATATAGCAAACAAGGAGAAACTTTTATTACCTTTGAAGTTTGAAGCTTGGATCTCGCAGATTGAGCTCCAGAGAGGGAGAGAGAGAGAAAGGGGGCGCTTTAGGGTTT
>287FP010687 AT4G13050_1         :+U  EU:NC; range  -249 to    50.
ATAGATATAAATTAATGATATTTTTTGTAAATATTTACTAAAATAAAAGCTATTATCTAAAATGAAATTCAAAATAAATAATTAATAAATAAAATAATAATTAGTAACCTCAAATAATTGTTTTGTCGTATTGAGTCAATCTATAACATGGAAGTCATAAAGGAGCGGCGAGTGAAGAGGAGAGGTCACGTGAGAAAAACCGAAACATAAAGCTTTCTTATTCACCACACATGCCTCCTTTAACCCTTTGCCAATTGGCCAATAACAATCAATGGCAATCTCGTAAATTTTCCAATTTTC
>288FP016203 AT5G66620_1         :+U  EU:NC; range  -249 to    50.
ACTAAGATCTTGACTTTCAGAGAGTGAAGATCTATCAAAAGATTTTAACAGAAGAAGACAATAAAAGATCTCTCTCTTGATAGAGATCTTTAATTATGAGAGGATGAAGAAGAAGAAGACGAAAGAGATTAACTTAATGGAAGAATGTAGAGTAGTCTATATCTAGGGTTTGTTTAGAAATCGAATAGAGGTTTCTTTTAGTACTGAGAAAAAAGTTGGTTTGTCGGTATGGAGTGTATTTAAGAGGGGATAGAGAGAGAGAGAGAGATGTATCTCAGAGAGGTTTCTTTCTCTGTCTCG
>289FP003030 AT1G60870_1         :+U  EU:NC; range  -249 to    50.
TATTTACTTTCATTTTTAGAAAAAAACTAAAGTAACGGTCTTCATAGAAACCATAGGTTAAAATAAAATAAAATAAAAGGTTTTTAGGTTCCAACTTTACTTTTTACCACACACCAATCATTTCAACTTTTGACAATTGCGTCAAATACATATCCCCAACGGTAAACTTTACTCTCTGCCTTACATTATTGTCATCCACTTGTTGCAAAGTTCCACATTACAAGAATCATTCGATTCTCTTCTATCATCATCTTCTTCTTCTCCATCAAAATTCACCAAAACATGGAAGCTCTAATTCAC
>290FP007414 AT3G09550_1         :+U  EU:NC; range  -249 to    50.
AGCCCAACACACATGTTTGAGACTCGTCACAAGTGTTGACAAACCAAAAACTAAAGCCCATTGCTAACTAACCAAGTTTTTTTTTCCAATTTTCCTAAACCGTATATTGAAGATATATGTACAGTATTCGGTGAATTTAAATCGGAATGAAATGCTGACGTGGGAAACATCCCTAACTGAAGAAGATGAAGAAGAAGAAAAGGCAACCCAAAAAAAGGTAATTCAGCTGCTTCTCCTACAAATAATCAGATCGCAAACCCTTGCCGTGACACTGAAGGCACCGGTGGCCGACGGCTTATT
>291FP009012 AT3G47833_1         :+U  EU:NC; range  -249 to    50.
CTATACGACATACTCGAGCTCATTAGTTTTGCATCCAATACCAGATTCATAACATCACAACAGAAGAGGTCTACAAATGTATACTATATAACTTCGGGGTCAAAATGAAATTATTCTTAAGGTATGGGTCAAAAACAGAAAACGAAAATTACAATTTAATAAGTTCATTATTGAGAAATTTGCAGAAAAAGACCTTTTCGATTTCGTCTCCATTGATGATATTCGATAGTTAGTGGCTAATTTGCTATCATCTCACTGCTTCAATTTTGGCTCCTCATCGGAAATGGCGTTTTTACTCAA
>292FP005380 AT2G26180_1         :+U  EU:NC; range  -249 to    50.
ATACATATATATATATATTTATTAATTTATTGTACCTTTTCATGGTTTCTTTTTTCATGCCTGTAACTCTGAGAAGGACACAGACACATTTGTTTGTGTAAGTAATAAATAAGTGTGAAAACACAATCAGAGACAAAAGCCTAAAGACTCGAGCAAACTTTTTATTAATATTTTGTTTGTTGCTTTGCTTTGATTTGTTCAAATTTCAAAAACTTCTCTTTAACCCACCACTCCCTCCATTACCACCACAACTTCACATTCTCCGATATTCTCTCTCTCTCTATCAATCTCTCACTCTCA
>293FP003114 AT1G62250_1         :+U  EU:NC; range  -249 to    50.
TATTTATGTTTACTTAAACATAAAAATTGATTTGGGATCAGAATTGAGATAGAAATTGATAAGGTACTCTTGAAAGTTCTCTCTTTTCTCAATTCTCTTCATCATATTTGGACTCATATTCCAACGACATCGTTTTGGGAATCCCCATGATTCTTGTTTGCTTCTATCTGTTTTTCTTTTCCAGTGCCCAAAAATAAAATAAAAAGAATCTTTGTCTACATTGATTGAAAATTTGATGTTTTTCTTTTTGCAGCCATTCAAAATATTGGTGGCTTCAAATTCACCTCTTACACTTGTAGC
>294FP013713 AT5G19485_1         :+U  EU:NC; range  -249 to    50.
TGTAGGAGATTGCTCTCATTCTCTTTAATGTAATTTCGTTTTTTTCATTCATCTCTTCTAATTTGATAGCAAGCTTTACACAAACTATAAAATCATATACATAAAGTATGGTTTAATCTTTGTTAATGTTTAATTTTAATTAAAATATTTAAGTGAGATAGATAACCCAAGATTAATGGAACGACCCGTCGGATCCAAAAGAAAGAAACAAGCGGGTTAAATTGATATCGTCTTCGTCTACCGTTTCTCAAAATCAAAACCCCAGAAAGCAGAAACCTCTCTTCTTCGTCTTCTCTCGTC
>295FP010508 AT4G10080_1         :+U  EU:NC; range  -249 to    50.
ACATATTTGTTTAATTCATTTGATCCGCACCATACGATTTATTGCCGAATCCTAATTAAATCGTTTTAAAAAATAAAATAAAAATGAAAGAACAAAATGAATAAATACTATAGTTCTCTGAATCTACTAAACTTTAATGCCAAAAAATTTAGTTGAGGACTGAGATTGACACGCAACCAATTAGATACCTCCACGTAATTACTTTCTCAAAGTGGATAAGAACCATTCTTTTCCATCATCAACCGCTCTAATTTGTTGCGATCCTTTTCCAATATTTGGGGTTTTATCCATTAGGGTTTC
>296FP004046 AT1G76850_1         :+U  EU:NC; range  -249 to    50.
TCTCAGAGAAGGACAAATCACGTCGCAACGTAATAATTTTTTGCAAATAATCTAAATTAATCTAAGAGTCATTTTTGAGGATAAAATCGAGTTACTGACATCTTGTGTGTCTGTCCTTCATACCAAATTATCCGGTCAAAAAGCCACCACACCGGAAAATATTATTTTCTTATCATCGCCATGTTTTGATTTTTCCACGTTTACACCTTTTAATCTAAAAATCAATATTTCTGGAAGAAAAAAAAAAACAAATTAAAATTGTCACACAAATCACAAACTGAAATCTCAAAATCGAAACTA
>297FP009776 AT3G59130_1         :+U  EU:NC; range  -249 to    50.
GTTCTATAATATAAATGTAATCAAGAATTTATTTCTTGGAACGTGGACAGCCTGGAGGCAGATCTTGGAAATAAATTCAATGATAGATGTTGTTAAAAGTTGTGGAAACCGATGAATAAAATATGTATCTTTGGGTTGAGTCAATTCATCATGTGTTCGGCATTCTTTATTATGATATTATGAGGCTGCTTGTTGATTAATATTTTGTTTTATCGTTGTCATATAGAATGAGAAGACAAATCTGTAGACACACATGACACATCCATCAAAAGATAAAAACACAAAAACAAACTAAAGCAG
>298FP013307 AT5G13390_1         :+U  EU:NC; range  -249 to    50.
ACGAAAAGTCGCGTTTAAAATAGTGACACTCAAATGACGAAACGACAGTACCACTCGTCACTCCTTCCATACGACAGCGTTTGGCTAGCTTGAGCTACTATTCAGTGGACACAGACCTACGAGAGCTAATAAGATTAGAGGGCCCCACAAGAAAGATCCAAGGGCTATCGCTCATCCGGACACGTCACTGTTTCCGCGAAATCAACACGCAGATCCTTTCTTCATCAGTAAACGGCGAGATTCGCCATCAATCTGAATTCCAAACAAAAATTCCGGCGACCATGATGCCACCGGAGCTAC
>299FP005421 AT2G26810_1         :+U  EU:NC; range  -249 to    50.
ATGAGATTTTACATAGAATTTTCAAAAAAAATATTATCTTATTATTTTATCAATTTGTGTCAATTTTTACATGGATCGGACCGAAATTTTTTATTAATTTATAAAATTTATTAATTAATCGAACATTAATTTATATAGTTTTTTGCTGTATTTTAGTGTATTTTTCTCTCAAACCGGTTAATATCAGATAACCGAAAAAACATGGGTTTGGTCTGCTCTAAAAATCTAATTACTTTTCACAGTTCCGACGGAACCGCCGCAGCTGTAGTCATCAACAAGCGCAATTCTCTAACAAAGTAA
>300FP001833 AT1G28520_1         :+U  EU:NC; range  -249 to    50.
AAATGGCATTTTTTTCCAAAATAATCATTAAATTCCTTAAACATTTCCCCACAATTTGATAATTTTTAAATTTTTATATTTTCTCATAAATTAGTACATTGAATTTAGCTCATAAAAAAGGAAAAAGAAAAGTGGAGGGTGAAGAGAAGAAGAGAATCCAGCAACGTTTCTTTATTTCCTTTGTGTTTTTTTTTCTTCATAATCTCTCTCTTTTTATTTATTCATAATTTTTACTCTCTCCATTTCTTCATTACTCTTCTTTTTATTTTCCGGAGATTTTTCTCTTTGCCTTTGTTATTT
>301FP009004 AT3G47730_1         :+U  EU:NC; range  -249 to    50.
TCAACTCTAATAATAACATAATAGTAATGATTGCTTACAGTCAAAGCCTCAAAGTAATACCTTTTCCTGGTACAGAAGTAAATACATTTATTACTACACGGTTTTTGTCCAGAAGTTACGTTTTTCCAGGTAGTTTCGCAGGCAAAATACGAGAGGCAAATTCGTAATTACTCACAACTCCAGAGTCATAAATATAAAAAAAAAATCTTACGCCTCTCTTAAATCGTCCCCTCCAATCAAAATCAGATCACAGTAAGATTCCCAAAATTCGAAAAAAAAGCTTCCCAGAGAGAAGAGAAA
>302FP003307 AT1G65000_1         :+U  EU:NC; range  -249 to    50.
TGATGCATGTGGAAAAAATAATTCAAAATTAAAAAAACTACAAAACGTTTTTCTTATTATATCACAATTATTTAACAAAAAAAAGTTTTGAGCTATTTTGTTTATAATGTTTTTATGCTTTTCAATCCTACATTTCACTATCAGAAAAATGAGGCCAAGTTATAAAAATAAAAATAAAAACTAAACCCAATAAGCCCATTAAGGCCCATAAGTCAATACAGCAAAAACAGCTCATCTTTGCTAAAACGTAGATTACTGATTTAATCTACCGGAATCGAAAGGCAATACCAAACTTCCGGT
>303FP010824 AT4G14890_1         :+U  EU:NC; range  -249 to    50.
GTTAGTCCGATTTGGAGTTTTGAGTATGGAAAAATAATACTGAATTTATTTGTTCAAACTGTTTTGGAAAAAATATTTCCCTTAATTACGAATATAATTAAAATTTTAAAATTCATTTTATTAGATCTTGGTTAATTCGGTTTAATGCATTAATGAATTTCGGTTTAAGTCGGTTTTCGGTTTTTATGTCCCACCACTATCTACAACCGATGATCAACCTTATCTCCGTATTCACCACAAACAGTCATCACTCTCACTTGACACAAAAACTCTTTTGTCTCCGTCTCTCTGTCTCTCATG
>304FP001949 AT1G30650_1         :+U  EU:NC; range  -249 to    50.
TACTTCTATTCTAACGAATTATTTGCGCCGAGTAATCAAGAAACCAATATTATATTAGAACTTCACAAACTCAAGTAAACTCAAAAAGATAATCTAAACTAAAAAGTACAAAGACTTGGCCATCGATTGGATTATCTATAGGATTAATAAATAGAGTATCTCACTTACTTTAACTTATATTTCCATCCATACTTTAATATTAATATCCGTTGATATTATACTTACTACTGAAATCTCTCTCTCTCTCTCATATCAACATGTAGAAGGGGAAGAAGATGTTCTTCTCATCACGAAAAGTCA
>305FP000347 AT1G05870_1         :+U  EU:NC; range  -249 to    50.
GAGTTTAAAATTAAGTTTTGTTAAAAGATTAGTATTTGGTGCCTTTGATGGATCACATTACCAATTTTAGTCATCTACTTAATTTCAAGATACATATTTACTTTTTGACAATTATACCCTAATTGTCGGGGCTCACTAATTTTAAAACGACATTAGTCACGCGAGAAGATGCCAACCCATCACATCATCATCATCATACATCGCGGCTTTTATAAGTAAACAAATCGACTCTTATGTATTTCTCCCGACACAACACAAAGTTCATATAATAAGAAAAACAGAGAGAAACACACAGAGAGC
>306FP006784 AT2G47590_1         :+U  EU:NC; range  -249 to    50.
TAAAACTGTTCAGAACTATAATAGGATTTAAAAATGTTAAGAAAATTCGTATTTTTTTCCTTCATTAGTAGTGTTTATAATAGAAAAAAATCAATCAATATTTCTAAAGTTGAAAATAAAATAACAGTGCTACGATATATTTTAAATACATTTTATTAAAATATTTGATCTAAACAGAAGAAATTGTGTGGGGAAAATCGACGAGAGCTTATCAATTCATCTCACACTCTTCTTCACTCTCTTCTCTCTACACACACACACACACACACACACAAAATGGATTCTTCGAATGTTGAAGAA
>307FP003694 AT1G71340_1         :+U  EU:NC; range  -249 to    50.
TGGAACACTATGGAGTTCCAAAGAGATACATCGAAGTTCTTGATAAGACTAGAAAGTGAATGGTTTTTTCTATTTCATTTTTTTTTTGTGTGTTTTAATCTTCTAATTTTATTTGATACGTACACTCTGTGACTCTAGAGATGTGGAACAAATGAGAATAAAATTGTTTTGTTATTAGTTTTTTTTTTAATATAACAAAAAAATTAAAGAAAATAATTTATAGTTTGATGGACTTTCTCTCTTTTGTGCAGTTGAGAAAATAAAAGGACTTTCTCTCTCTTCTCTCTCTAGATCTTTTAG
>308FP004221 AT1G79380_1         :+U  EU:NC; range  -249 to    50.
TAGTTTAATTTTTTTCTAGGTTTTCGTTCGAACTCATGTGGGTTCAGTAAATAAATGTTTAAGTCCCCATCTGGCCGCGTCAAAAATACTTAGATAACAACAATTAGTGGTTGACATAGAAAAGTAATGATTGTTGCCGCGTAGAATGAAATTAATAAAATTATAAAGAACAGTGAAGCAATAAATGTTTCCTTGGCGTCTTGAAGAGTAGTCTTCTTAAATATTCCAGCCCAAAAAAAAAAAGATTCTATCCATTATCAAGAGAAGAAAAAAAATCTGAATTCCAATTCGAAGAAGAAG
>309FP001655 AT1G25540_1         :+U  EU:NC; range  -249 to    50.
TTTCATTTTTTTTTACGTGATCGACCTTAAGCTTGTTGTTAGTTTTGGCGTTCGATGAACCACCTCCAAACCAATTATATTCTTCACAAGATTCTCTGCATTTATCCCACAGATGGTAAACAATCTAATCAAATTAAATTCACTTCTTCACCAAAAAAAATAAAATTAAATTCATTGCCCAATTTACACAAATAAAAAGATAGTAACGACCAAGTCCTTTGTATATCCCATTTTCTATTCGGAGCATCCAAACCAAATTTTGTCAATCTAATTTATCTTCTCCTCTCCCGGAGAAGAAGG
>310FP009195 AT3G50590_1         :+U  EU:NC; range  -249 to    50.
AACAAAAAGAAATTATTAGATGCAGATTTGTGTAGATCTTTGAAAAGACCTATTAAAGCCCATTTAGGCCCATTAAACGACAACCTATTAAACCCATTTAGGCCCATAATAACGGCGTAGTTTCAGAATTAGACAGTGAGGCAATGGAGCATAAAGTAACACCCGAAAGATCCGACCCGGAGAAGAGAGATCCGGACAACCCGACCCAAATATTTGACATTTTTGGTTCGATGTTCTTCTTCTTCCTCTATTGATTTTTCTGATCTTCCCGTTCGATCTCACTCTGTTTCCCAAAAACCT
>311FP006494 AT2G43090_1         :+U  EU:NC; range  -249 to    50.
GACACAGAAAACAATTACTGTTACAAAAGAATTAACTATCATTTCACCGAAATAACGAAGGAGAGTGGCATTTTGGTAAATAAGAACAAAGTCTCTATTTATAATCGCATTTTGGTTGACTTGCTTCAATCTTGACCACAGCAAAGAGAAACAAACAATGGCGGCTTCTCTGCAATCAGCAAACCCTACATTGTCACGAACCCTAGCTTCTCCGAACAAACCTTCCTCCTTCGCCACCTTCCGATCTCCATTTCTCAGATTCAATTCAACATCCGTCGCTTCCAATTTCAAACCCCTAGT
>312FP013141 AT5G10470_1         :+U  EU:NC; range  -249 to    50.
AAATTTACTTTGCCCAAAATAACTATCAAAACTTGTTTTTTTGTGATATATAAAAGTCAACGTAGTTCGTTAGTGAGAGATTTATCATGGAACACGATAAGGCGTCGTGAAGTAACGCAGATCACAAAATATTTGTGTCTGAAAAGGCATCGGCGTTGTCTATTTTCTTAAATATAAAAATTGAAATAAATATAAACGTCGTCGTTTGGAATCAATCAAAAGGACCTTCTCCGCCTTTCATTATTTTGTATACCAAACCGAGGGAAAAATCCACAGAGATGAACCAAAAATAAAAACAAA
>313FP005121 AT2G21800_1         :+U  EU:NC; range  -249 to    50.
ATCATTGTAGATTAGAAAATGTGTTACTACAGGTTTCACTAGCTTATCCTAGAACTAGAAACATGAAAATTATGTATCGAATGGTGAAAATATTAATACAAACATATTTACGTTTAAATGCATGTGTACACAACAAAGTTTCTAAAGCAAGCTCTATCATATAGAGAATAAAGTAAAGCATGTAGCCAAACACTCTGAAACTCTGACGAATCGTTTATCACTGATTTCTCTATCGATAGTCCCGCCTTCATTGCCAAATTTAAACTCGAAATCTCTCTCTCACTCACTCAATGAGCGATT
>314FP011290 AT4G22000_1         :+U  EU:NC; range  -249 to    50.
AAGCAAAAAAAATTTTGAAGATGGAATTGTATAAATTAAATATAAATACTACACTAGTTTAGAATTGTATAGTGAGAATGTGAGAGTAACCTGTACTATTTATACTTTTTTTGTCTTCTGAATTTTATTTGGAAATATACATGATTTTTAAAATATTTATACTAAGTAATTACAAATAATTTGGGTGAGAAAACAAAAAAGAAATAGGAAAAGGGTTTACTAACGCCAAAAAACCCAACCCTTGTCTGCGTTCTTCATCAGCGCCGCGTTCTCAAAGTTGCTCTCACAGTCTCCGATCTC
>315FP006511 AT2G43320_1         :+U  EU:NC; range  -249 to    50.
TGTTGACCCATTGCCATACAATAGAGGCCTTTTAAAGGCCCATATAATTGGTCTATAAGGAGAAATTAATTAATAAACTCCATTTTTTCCAGGAAATGAGAAATATAAATGCGAGAAATCAGACGACGACCAGAGGAACGAAAGAAAGTGGTGAGTTCCATGAACTGCAAAGAATAAAAAGGACTAGAATTATAAATAGTTAAGGAACAGGTGTACAAAAGCAGACCAGCGGGTCTGAACCGAAGCTTCGATTTTTTGTTGGCCAAACTTTGCTCTTTCCTTTTTAGAATTTTTCTTTCT
>316FP013637 AT5G18390_1         :+U  EU:NC; range  -249 to    50.
GGGTTGCTCCTTGCTTTAGCTCTCTCGTCTGCCGCTAAAATGAAACCTAATGCACAGAGTGGGAGGTGCAAAGCGAAATATAGGGCTTTATATTAAGCGATATAACTAGGGCATCCTCTCTAATACGCAGCGTTTTAATAAACTGTTCAAAAAATAAAATAAAATAAAATAATAAAAATCAATTCCACGTCACTAGTTACTACTATCGTCTCTTCTAAGGTCAATCTTATCGGAGAGATTTATTCCGGTGAGAAAATGTTACTCCTTCGTCGTTATTCCGGCGGAAGTCTTTACTCGATC
>317FP015771 AT5G60120_1         :+U  EU:NC; range  -249 to    50.
AGTACTAATACTGTATTTAATAACTTATCTTGGTAAAGAAATCACAGAAAAGCTTAACACATACAGTTTAAACCGTAAATTTATCATAGTAAAACTGTAAAAGCACTAATCATAAATTTAAACCAAGCTAATAAAACAAAAACAAGTAGCACGTTTTTACTTCAAACCGGAAACAGGCAAAACCGGTATCAAATTGCCGAGAAAGATGGAAGGAATAAATAAATGTTAAAATGTTCCTTTGTTGCCACTAACCCACAGGCTTACGTCCCATCATCATTCCCCGTTCTCTTTTTATTTTCT
>318FP012664 AT5G03010_1         :+U  EU:NC; range  -249 to    50.
ATTGATTAGGATTTGTTGGAATGTTTCTAGAACATTTATTACTATTGACTTTGATTTCAATTATTGAACTTTTTCTTTTCGTATCAATCATTTGCTTTCATTTGTAGTTTCTTTACACAAGATTGTCTTTGAATGTTAATATTTTGTAGTGGCTACAAAACAAGTAAATCTAATCAATAGAGGCCCATTTAAGGCCCATTAAACCTTGAATATTAAAAATTGATTCAGAGTTAGAAAAAGAAAAGAAACACATGACCCCTAAATCGAGAGGCTTCGTTAGGAGAAGGAGAAGCAGAAGAG
>319FP002829 AT1G55670_1         :+U  EU:NC; range  -249 to    50.
AATACAAACACTTTATGAGAAAAAAGACTATTAAAGTGTAGATTATGGACTAAATCTTTTAAAAAAAAGATAGTAGGTTCTTCAAAGTGTATCCTACTAAATTACAAGGGTTTGAACGCAAATATTTCTTTGAAAATCTCATAATCCAGAAAGAACCAACGAGAGAATGCCACATCATCCATCCGTAATCGTATCCTCACAAACAAAATCTTCTTCTGCTTCTTCTCCTGCTTGCCAGAATCCAAAACCAAACCTTCAGATCATAAATCCAAAACCACTCATTTTTCTATTACTGAAATT
>320FP011225 AT4G20990_1         :+U  EU:NC; range  -249 to    50.
GGTTTTAATCTCTGTTAAACCGACATACTTCACATATATTTATTATTATAAACCCCAAATTAGAAAACTCAACCAAAATGGTTTTTACTAAGCATTCAGTTTTTTTTTTTTTTTTTTCATGTTTCCAATAGTAACATCAGATTATTAACTAATAATCGTAGCAACGGCAAAAACCATATCAGAACAGCAGAACAAACATCCCCCAAAAGCCTCCTCTTAAATAGGTTGTCTCTAAACCCTTCAATCTCCAAAACATAATAACATACTCCATTAAGCAAAATCTAATCTCGAAAGAAGAGA
>321FP009343 AT3G52640_1         :+U  EU:NC; range  -249 to    50.
ATGGGATTGGAATATATTTGGAATATTTTTTGTTTGTTAATCAATTTATTGCTAAAAGAAAATAAATAAATAAAAGCCAGTGGCAGCCATTGTAAATAAGTTCCAAATCTAGGATTTATTTTACAAAATGGCTGCAAAAATATATATATAGATAGGTTCACTTAATTACTTTTAATATAATAAAATCCGCACAAAATGTGAATACCTCAATTTTTCTATATCTTGGGAATTTTGAAAGACATAAGAATCAACACGAAAAATCTCAGTCTTTGACTCAGACTCCCACCGCGTAATTCCGAG
>322FP005272 AT2G24360_1         :+U  EU:NC; range  -249 to    50.
AATAATTTGTGTAAAGAAGGGAGGACAAGCGTGAATCAGAAAAGACCACTGTAACCGTAGCTTTAAAGCGGCAACGCGCCGCCTCACACGACAACCTCGTAAAACCGAATTGAAACAAGCCACGTGTCTTATCCTAAAGAACGTGTGATACACTCTCCGTAAGTGAGATTGGGAGTGAGAAAAGAATTTGCCAATAAAGGAAGGATCAAAATTATAAATAAACAAAAAAGGAAGGAAAAACAAAAAATCAAAAGCTGAGAAAGTAAATGGGAAACGACGACTGAGACTCTTCTTCTCCTT
>323FP006870 AT3G01510_1         :+U  EU:NC; range  -249 to    50.
TTCCATGTAACTTTTGTTTCGTGTATTGAAGTCCAATTCAATGCGTTGACTCAAAGGAACGTTTGATATTTTTTTTTTCCATTTTTTTTTTCTCACTGAGAGGAAAAGACACGTGTCATGTGTTGATAAAAAGGAAATTAGATACTTCCACGAGAAAGCGGGACCTACGTGAAGACACGTGGACCACTAATTTCTTTCTTACCTTCCTCTGCCGCCTCGTTTTCTGCTCACAGTTCCAACTTCTTCCATACACACACATTCTCGGAAAAATCTCTATTGGATCGGTTTAATGGCGTTTCT
>324FP014367 AT5G38450_1         :+U  EU:NC; range  -249 to    50.
TTGTTTCTGTAATAATAATTTGGAGTGTCTCTCTTAAAAGTATAAGAATTAAATGGAAACGTTTAGCCAAGCAAGGTAAAAAATAACGAGATTTACTAATTTAATTAGTCTCAATATCTTCCATTTCTTTAAGTGAGAATATGCAACAAAGTTATACCATAATTAGTTCTCCCAGATTTAGTACCCTACATGAATTTATATTGTATCTCGACACTATAAATACACCATTACTCTTTATCTCACCCTCTTAATATCTCTTGTTTTTCTTTTCGAATCTTTGTTGCTGGAAGAAGAAAAGAA
>325FP004164 AT1G78540_1         :+U  EU:NC; range  -249 to    50.
CTCATAAAACATGTTTCTTCGTAATTTTGTAATTAAGAGAAATCTTTCATCTTGCTTCTTGTCATTAAAGACATTAATACACACGCTTTAATTAAGGCAGTTAATGAAGAAAAGTAAGAAGAACAAAAAGAGGTGTAGGGATTGGCTGACTATTGGGCTTTTCTATGGACGCGAAGCAGCAGATTATAGCACTCCTCTCTCCCCACAAAACACAACTCAGTAAACCACCGGAAGACGATACGAACCGTTATATTAACAGCCGTCGACGAAGTTCACAAGACGCGACGCCGGAGAGAAAAA
>326FP002583 AT1G51770_1         :+U  EU:NC; range  -249 to    50.
CAAGCTTCTATTAAATCCAAGAAATGTTATTACTGCAAACAAAAACAGATTTGGGCCATTGCAATGAGAGAGCTGAAACGGTCAATTTAAACAAATCAGATTGAGAGATTTCAGAAGATTCGACGCATAAACAAATGCTAAAATTCGAGAGCTTGTTAACATGTCTAACTGATAAAGATTCAATTTTTCTTTCTTGTTTTTTCTTCTTCTTCTTTAGATTCAAGTTCTGATCTTTGCTTCTTTGAAAATCACAAATCTTTTCTTCTGGGTTTCTATAAAAAACCCATTTTTTGTTGTTGT
>327FP005422 AT2G26830_1         :+U  EU:NC; range  -249 to    50.
ATCGATTTCTAATGACTGTTATTTTTGTTTCTAGGTTCTGATAAAAATATTTTTTAGTTAAAATCAGTATTGCTTTCTGACTTTCTCAGACATCACAATCTCATAATACATCGTGAGAGATAGATTCAAACATCCCTAATTCCAAACTTGTACGGTATGTGTTAAATTAAAAACTTAAAACGACTGATCCCTAATATCAAAATGCCGACATAAAATATAAATGGAAGCGTTGAATTAGGGAAAAAAAACAGAATCAAAATTAATTGAGATCTGATTACAAAAAAAAAAAAAGAGAATCTT
>328FP005060 AT2G20950_1         :+U  EU:NC; range  -249 to    50.
GTAAATGTTAATTTTTCTTAGTAGTTTGGTCTTCATATTTTTCAAAGATGGTTGCCAAAATTGACCAAGTCAGTGTCAGTGGCTGCTACAGTTGGATAGAAGCCTCCATCATCAAATCAATTATACAAATGACACAAATTTAATATTTGTCGTGATTGTCATTTTCAGGTTATTAACTTGCATGACCACACCATGTCGTTTCTAGCATAATAATATAAGAGTAATTGTTGGAGACCTTTGTCTTCTCTTGATCTTCTCAGACGGCAGTTCATAACAAAACTCCTAATTAAGAATTTGGTA
>329FP007736 AT3G13898_1         :+U  EU:NC; range  -249 to    50.
GGTTAGGTTCAATTTCTTACTTGTTTATACTAATTTTATGAGCAAATCAATGACTTGTAATAGTGGCTATTTTAGACTCTAAACCGTGGTCCCAAATATTTGCATGATTAACGGTTAAACCCAAACAAACTATGGTTTTAGAAATTACTGTTATAGATTAGTCAGTAAAAAGAATCATAGAAAATGGAATACATGTTCTTATTAATGTCTAAATTCTTTTTCGTTTTCCCAATAATAATTTATATTGGGCCTGCAGAGATAATAAAGCCGCAGGCTGCAGAAGAAAACTCTAGGAGACGC
>330FP004842 AT2G17600_1         :+U  EU:NC; range  -249 to    50.
ATATCAGTCTGGAGAGACAGATCATGTAATGAAGTTGTATTAAATTTAATCTCGTGTCATTTTTAATAGTATAATTTGCACTTCACATAATTTGTATATTGGGTCTACATTATTTAGTCGTAATCATATAAGTTGTGTCCACATTAGTCAAGTCATCTCCACACGATGGAAGTAATCATATTTTAGATAAACAGATTGGATCCTAACCAAAACTTTGAAAAAGAAAATGGCTGCTAATGAAGAAGAGCCAATATGTCGTTTGTCTCATCCAACTCACTCTCACACCCTCTCCCGTAGAGC
>331FP007867 AT3G15900_1         :+U  EU:NC; range  -249 to    50.
TACAAAATGAAGATTTTTAAAGAGAAAATAATTAACCTAAGTATTATTTGGACAAATTATATAATATAGATATTAAACAGGCAAATAAAAAATAAACTAAGATTTTTTCAGGTTTTTTCCTTACGTATTTGTTCCTCAGAATCTTTAGTTTGTTATGAAAGTGAGTGAAAACGCAAACGTGGGTTTGTGGGGAGCGTTTGCGTTCTAAAGTTTCAAGAATCGACGCAAAACGTGAGATGTGTTTTTGGTAAGCGTCGTGTCTCTCTCTCTTATCCTCTGTTCACGCCATTCACAAGCCTG
>332FP006158 AT2G38195_1         :+U  EU:NC; range  -249 to    50.
GTCTTACTGCCTCGGGGCTTAGGGAGTATCCATTGAAGATGAATGGTATATCAGGTTCTCATATCAACCTAGAGAAATTGCATATGTAATCGGCACAGGTAAATATTTCAATCTTTTCAAAGTCAAATTCATAGCATTGGTTAGTTTCTCTATAACATGTAGTATTATTGCATATGCAGGTGTGGTGATTTGCTTCATGTTGGTAGCTATACAGTTCTGCAACAGGTTTCAGTGCAGTGGTGGAGAGGGACATCTAACCGAGGATGATTCAGCGAGAACACGTCTACTTGCAGACAAAGA
>333FP008563 AT3G26740_1         :+U  EU:NC; range  -249 to    50.
TTACAACAAAGCATGAACCTTATCCTTTAAAAAATATCTTCTTCCTTTTGTTCAAACTTTTATCTTCTTTGTCATAGAAAGTTTGGACCACTGATTTTAGTCCGTTGGATTATCAATTATTGACCTCAATAATATCAAAATTTACTTCAATGAGAATAAGATTACAATTTTTTATTTTTTTTTGAACACCAACAAATCTGCTTCTTCTCTGGCTATAAATAAAGCATAAACTGTTCCAAAAACAGAACCAAAAAATATCTAAAATCACTAAACCTATCTTCTTAACCAAAAGATCAATAG
>334FP005745 AT2G32000_1         :+U  EU:NC; range  -249 to    50.
ATAAACTCAATCTACTCTACCTTTTTCGGATATTTAAATGTAAATCACACATACACAACTTACTCTATTAAACAAGAGAAATACGATTTATGGATTCAAGGAATTTTGTTGGGAATTTGTTCAATTTTACGGTATACAAAAGAACCAAACCGAAACCAAACCGAATTTTAAGATGTATACTAAACGATGCCGTTTAATATATAGGAAAAAAGCGGTGTATAGTCGTCGTTTCTCGTTTAAGCTGATTTTAGTTTCCGTCGCCGGCTAAAAAGCTCATTCGACGCCGCCTGAGCTTTGAGT
>335FP014039 AT5G25040_1         :+U  EU:NC; range  -249 to    50.
TGATCCAACGATTTCCGAACACGTATATAAAAAAGGAAATACTACGTTAGAAAAAACAAAACTGTCCCTTTGTTTGGCGACTTATTTTGAAAAAAACTTAGTAGATTTTTTCTTTTTTTTGGGAAATACTGAATTTAGAAGACAATAATGCAATGAATATTATACATAAATTAAATTCTTTCAGACACATTGTATTATTTGAGATATGTGGTCATATATACGTCGGCTATCTTTTTCCCTTTATCCTTTATTTTCTTCTTCTTCTTCTTCATTGTAATTCATACGAAAGCATGTCAACGA
>336FP001242 AT1G18670_1         :+U  EU:NC; range  -249 to    50.
AAAGTAAAAGAGAGTGATCAATCAAGTCATCATTATTCACTGTCGATCCAAAAAATCTTGCCGTAGATTTCGCCTTAAACATTTCTATTTTTGATTACACGACATTTACTTTTGATCTATCTCTGTTTAATTTTTGATTTCGTCTTCCGCAATTCACGCAGAAATCAAAAACTCTAAAAGAAAAAAACAACATTCTCTAAACTTTTCTCTCTGTATATATCTAACGAAAACCGCAACAGCAATAGTTTCATCATTCACCGGAGATCCGAATCACAATAACCGGCGCCGGTTTAAGAGATA
>337FP009742 AT3G58530_1         :+U  EU:NC; range  -249 to    50.
CTCGGAGTTTAGTTAGGACTTATCATTGAAAGAATGAATAGAGAGAAGTAGGGGAGAGTAATGCAGAGAAGGTGCTCGACGAAATGCCTGAACGAATCTAAAAGCGAGATTTTTCGACTTCTAACTCTAGGCCCACAGGCTACAGTCAAAGTAAGCCTTTTAAGTTGGTTCGCGATATGTTTTTGCAGACAGAACCTAAAAACTTGGAACTTCTTTTTATCTGCGGTACACAGCCAAATTTGCAAAAATAAGTTCCAACGCGTCTAGACTCGATTCGTGCGACTCGGGAAGACTAGGCTC
>338FP003857 AT1G73990_1         :+U  EU:NC; range  -249 to    50.
CCTGGTTTATCCATCTTTGTACCGAACCGAGACATATACGATATAAATTAAACCAAATTTGGTTTATACTTTGGTTCATATTGCTCTTATTTACGATGAACCGAACGAAACCGAAATTGGATTAGTGAACCATTGCGAGCCGTTAGTCCACGTAATGACTTTGACCGTCACACGTCACTCACGGTGAAGCAGTGACGACGTGGAAGAAACTCAATCTCTTTCTTCTTCACCTTTTTTCTTTTTCTTCGCACTGGAAAATTCCGCAGGTGAGAGAGAGAAACAATGGCGAAGCTACTTCTT
>339FP006356 AT2G41060_1         :+U  EU:NC; range  -249 to    50.
AAATTTGTGAGGAATCTATTATTTTACCATATAATAATGAGATAAATGGATAATAATTGATGGAATAATTAGAAATAATTAATATTAGTATATCTTTTTGGGCTAAGCTAATGCAAGACTGGTCAATTGGAGATGAACCCAAAAGTCATGGTACATTCTATATGGGCCTCAAAAGTCCATGTGACATAATAATTCAAGGCCCAATAGGCGTCTTCTTGTTATATATTTTTTTTTGTTTCTCAATAAGACAAGAATTGTCTTCACGCTTCCGCGAATCGTTAAGCTTCACAATTTCAAGCG
>340FP012334 AT4G37130_1         :+U  EU:NC; range  -249 to    50.
ACTGTCTTCATGTCCACCCAAAGATTCATTATATAACGTATGAAACTAGAATAAATTTTCTTAGCCAAATCAAATTAACCATGTTGTATATAAACCACGACCAAGCTTTATATGAATTTTGGTCCAATCAAACCGAAATCCTTTATTAAGACAAAACTGATAATGTATTGTTTGCAAAAGAGCCCTCCAAATTTGTTAAAATGTGAAAGAAAGCTAATTAAATATCAATTTATCTGTGTTTAAAGTTTTAACGAGAGGGGGCTTTTGAATTTTTTTGCTCAACTTCCAAATCGTCGCCGG
>341FP003480 AT1G68110_1         :+U  EU:NC; range  -249 to    50.
TTATATTATAATTTGTTGCGTTTCGGTTCGGTTTTAATCGTGTAAACCGGATTGGATAGCAGTACCTGCATCAATCCACACGTGTGGTACTCAGGCGCACGAATGTAGTAAAGGATCACACGTGCCAGTTTGTATTATAAAGTGTTAAAAATATCAAAAAGAATTTGAAAAAACAGAGCGATTACAACGGTAGTAACGGATGGTAAAGGTAAGAAGAACTCAAAATAGAGACAAAACATTTTCAGACATGACTTTTATCATTCTCCAGGTTAGAAGAAAGAAGAAGAAAACAGAGGAAGA
>342FP005083 AT2G21210_1         :+U  EU:NC; range  -249 to    50.
CTCTCAATGATTTCAAAGGACAGGACCACATGACTCAAACTTTCTGTGGCAAGAATTGAATTCCACTAAATGTAGCCTATCTGATATGAGCCATATGTGGTTTGTGTCTCATCATATCAACATCATGGAGATGATCTTTAGACAAATCCATGTGCTTGTTGATGCATATTCTGTATACCTACCAATGGGGTTATCTTCAAGTAGTGTTCTTTTCTATAAATACCCATCACTCTTTTTCTTTAGCTCTGCAAGTTCTCATACTTTTTTAAGTATAAAGCAAAAGACTTTCAGTTTCAATAA
>343FP001835 AT1G28540_1         :+U  EU:NC; range  -249 to    50.
GTGGAAGTAATGGAATCGATTTGAAATTTCGAGAAGGGAAGAGAAGTGAAGAAGAAGAAGAAGCAGTAGAAATGGAAGCCATTGACGAACAGATAAAAATCACAGAGAGTACTAAAACCCTAAGGTGGGGTTAGAGGTAGACGAAACAATGAAACGGAATCGTTTTAGTACGAGAAACTGCCACGTGGCATTATCTTGCACGTGTCAGTGGCTTTAGAGTTAAATACACATTTTCTGAAAATGATTTTCAACATCTGAAGAAAAGAATCTAGACGACGACAATGGCGGAGAAGAGCCAAA
>344FP009651 AT3G57030_1         :+U  EU:NC; range  -249 to    50.
TTTCGTAAAGAAATGGCTCAAGATTACTATGTTCTAAATTGGGCATAATCTCAACAGAAACTGGTTGCTTAAAACATTATATGTTCTAAATTGGGCCGGCAAATGGGCTTCAATAAAGTCCATTAACATGTTAGTTTCGTATTCTTCATTTCAATCTTTTCTGGGGATAATTGATCTCTTAACAACTAATTAGGCTAAATCTGAATTAAACAACAATTATAAGGAAGTTTCTCTAATTTCTCTAACCTTAAGACTTTTCTCCAAAGAAGAGAGAAACAAAAGTAAAGAAGCTCTCGTAAC
>345FP003645 AT1G70540_1         :+U  EU:NC; range  -249 to    50.
CCACAAAATGAAATGGAAATTTATAATTGCGTTTTTTCAGAACAAAGCAAAAATAAAAATAAGAAGGAAATAACCCATCATTAGGCCTAATTAACCAAGGAACTAAATTTGATATGTCTCTCTAATTATTCACCGGCGACAATTTATTGAAACTCTTTTCCTCAAAAGAACTTACTAAAATTACCCATTTTTTCTTTTAGCGTATGCATTATTATAAATAACAACCACCCTCTATTTGTTCAAATAATCAACAACCGGTGTTCAAATACCACGCAATTTTACATAAAAATGTCTACAAAT
>346FP002740 AT1G54215_1         :+U  EU:NC; range  -249 to    50.
CACCATATTTAGCCTTAATCCGTTATTCCCTCTGAATTTTCCCGGGAAAATTTTACCCTCTCTCAAAGTATTTTCTTAGGTCAATTGTTCCACCAATCAACCATCGTGACATCCATTTTCTTTGGAGACTCTTTTGAATTCAATTTGTCACAAAATCTTGGATTCAAACGGAGACTTGAACAAAACAGAGACAAGGTCATGTCTTTTTTCTACAGATGCCACATTCGGTGACGAAGACAAAGAAGACCGTTTTTTGATTCAATCTCATCAAAAATGGGTTTTCTTCAATCTCTCTTCGGA
>347FP010442 AT4G08685_1         :+U  EU:NC; range  -249 to    50.
CCAACACTTCGACGACTTACATTCATCCACGTCATCAAATACCCCGACACTACTGTTACTTACATAAGTAACGGCTTCTCTACTTCGGCTCGTACAAGAAAAACACCACTTCACGCGCCTCAATCATTACGTTTGTTTTCACATTTAAACGACACTTAAGTGCCCACTGGCCACTTCCATTGACACCCATTATTACTCTGTCTGTGTCCTCTCTTTTAAAACCTAATCCTCTGTGAAACTTTTCCAGTTAAAATCTTTTGCAATGTCTAAAGCAGTTCTATTGGTCGCTCTCTGCTTTTT
>348FP003716 AT1G71820_1         :+U  EU:NC; range  -249 to    50.
TAGATAACCAATCAGACCCCTACGACTAATATTTTCGAATTCGATACGTTATGGTAAGATTTAAAATCGATGATATTTTAGTGACATTTCAAATGATTAAACATATAACAAAAAATAAAAAATAACACGAACCCGAGCATGGGGTTAAGATTTGCGTTTTGCTCAACGAATTAGCGTTAGCGTTTGCAAAAAAAAAAAAAAAAAAAATAGGTTTGCATCAACAGCTGGCAAAAAAGAAAAAGAAAAATCAAAACCGGCGAGACGGAAAATTTCAGCGTTTCCGAACTTTCCATTAGAGTC
>349FP002505 AT1G50320_1         :+U  EU:NC; range  -249 to    50.
TTTGATAGATCGGATTGGACCGGCTTTCGTATTTGAAAAAGTCATCGTTCACCTGTGAAAAATTACGCAACTCCGGCGAGGACTATTTTCAACTATGGGCCTAGCCCCAATTAGTCCAATTAGTAAGGAGCTTAAAATGGTTTTCTCAAAGTACGGGGCAAAAGTAAAAGAATAAAAAAGTAGTGGACCTTGAGAAAAGTCATCACCAGCTTTCCTTCCTATGCCACACAAACGTGTTCTTCTGAATATGAGTCAAACACAGAGAAGATTAGGAGAACGTGGAAGAAGAAGCCATGGACT
>350FP004457 AT2G03310_1         :+U  EU:NC; range  -249 to    50.
GTTGATTGTTTAAAATTTCATTTACAATTAATCTGTTTATTAAATATGAATATATATATATATATATATATATCAGCTGAAAGTACTTTGAAGTTTATATTACTACTAAAATATTTATAGATTTATTTTAAAATTTATAAATAAGAAAATCATTAATTTTGAATATAAAAATACGAGAGTGTAGAAACCAATAGTGTCATTATCATTCTATTAGATATTTTGTTCTCAACTAGCAAATGAAAATATTTTGAACACAACAACAACAAAAAAAAAACAGAACATTATCCAAATTATGAACAG
>351FP008659 AT3G28270_1         :+U  EU:NC; range  -249 to    50.
GCCATCTGTTTTCTTCCTATAGACCCAAAATCCTTGTCTCATTTCTCTCTTTTCCCATTTAATATTACTCAAATAAAAAAAATAAAAATAAAAATCAAAACCACATCTTTATATCACAATAACCCACATAAAACAAAAAAATCGTTATCGACATTTCTTTCATTCTATCTTAAATCCTCATCACTCAACTTGAGCTCGCCAACACAGGTTTCTCCTATAAATACTTGTAAATTACAAACCCAAGAAATCATTCAAAACTTCATACCTATTATATATATTGGTGAGAGTATTGAGCAAGAT
>352FP001941 AT1G30570_1         :+U  EU:NC; range  -249 to    50.
GTATTGCTTCAGATCTACTAGCTAAAAGGAGCATGAAGTTGGGATCTTTGGTTTGTTTTGTGCCTTCTTGAAAAGAAAGTTTCAGCATTTTAGTTTCTGATTGTAAGAACAAAAAGGAAATTTCTTTCTTGAGACTCGTTTTAAGCCCTTGGTTCTCTTGCTGCTTCTCTGCTATTGTCTGGTGGAGGCTAATGAACAAAGAAGAGTAGCTAGATAGGGTTTTGCTTATCTGTAATTGAACACTCTCTCTCTTTGTGAGATTCAGTTGCAGTGATCGATTGACTCGGTGATTTTAGGATT
>353FP016151 AT5G65700_1         :+U  EU:NC; range  -249 to    50.
GTTAGTATCAGGCTATTTTTACTGTTTTATCAAATATCGTTTCTTCTGCAATCTATCACTTGATTGTTTTATCAAATCAGCACTAGTATTATTGATTTTGTAATTTGTGTTTGTCTACCTCCAATTACTTTTTAGTGTTATGATTAGTAATGTAATAAAATCACAAATCTGACGTGGCACCTATATACAATTCCAAAAACAAGTGGAACGAATATAAAACAAATTCACACCTTCCTCATCTTCTTCTTCGTCTTCACTTACCTTCTCTCTACACTCACACCATCTCACAACCCTAATCTC
>354FP006455 AT2G42490_1         :+U  EU:NC; range  -249 to    50.
ATATGTTTGACTCTAATTAGACACATATAATATATATTTCCAAATAGTAAATTACAAATTGAGAAACTCATGAACAATAGTGCATCCACGTCGTTATCCAAGTTGGATTTCTTTCTAAAACAAATAATTAGACCTTTAAAAAAAAATATAAATAGGTACTTGTTAAAAAGTAGGAGAGCCCACAAATAAGGCTTTGGCCGCTTCTGCTTGGACTCTCCAACAAAAATCAAACTCTTTAAAAAAACAAACAAATTGAAGAGCGATTATACGATCACGGAGAACTCAAGATCCGGTGACGAA
>355FP002213 AT1G36320_1         :+U  EU:NC; range  -249 to    50.
GGTTCTGGTTTAGTACATTTGGTTCGGTCTATTTGCCAGATTTCGGTTCTGTACATTTTGTTCGGTTTATTTCGGTTCGGTTCTTTTTGTTGTCAAGGTTCTTGAGAAAGACGAGTTGCTAAAACCTTGTTATGTTCTAGTTGGGCCGTGTTAATGGGCCTACTATTGAAAAGCCCTTGAATATGAAGAAAAATTACAAAAGTGCCATTAGTTCTTCATCTCCCTCACAACTCAGAAGAAGAAGAATTTCTCCGGCTAAAACCCTTTCTTCTATCATCTATGCGAAAGCTTCATCTTCTT
>356FP009174 AT3G50200_1         :+U  EU:NC; range  -249 to    50.
CATTTATGAGAGTCTTTATCTAAGAGTAGGAAGTCTTTTTAAAAGAATTTTGTTGATTGAAAAAATAAGCAAACACATGGCCAAGTTACAGCTTTAAATTAGTTACAGCGTTGCATTAAACATCTCACAATTACAATCTCTCCCAATTTCCTGAAAAAGCTTCAACCAACAATGGATTTAGTTAATGTTCATTCCAATGACCAACCAATTCTCATCAACAAAGACATGTTCACCAACAATCAACTATCCGAACCAGTCAAAGATCAAAACCTCCATGGTTTAGCCGAAATATTGACTCTT
>357FP006621 AT2G45190_1         :+U  EU:NC; range  -249 to    50.
AGAATATATGTATCGCTGAATTGAAATGTATAATACACCACATTATATATATACACACAGTATTACCGAATTAATTAACGAAATTAATAGTAGACGACCTAGAGGCTACAATTAGAGCATTTGTTGTTTAATTTTTACCCTCTAATATATTAATATCCCCTTTCCCTTCTCACTCCTTTCACCTCTTCTCTCTCTATATATCTTCCTTTGTGGTATATAATACACAGCAACCCAACAATCAAGAAGATCAGATCATGGTGGGGTTTTTTATTTTCTCCTTATCAAGAATCCTCTGATCAG
>358FP011829 AT4G30010_1         :+U  EU:NC; range  -249 to    50.
AATTAAAACTGTACCGAATGGTCGATTATTAATTGAAACCAGTCCCGATAAACCGGGAAATATTTTGATTAAACTTGAATTATGAAAATAAACCGAATCTAAAGCAACGCAAAATCAACCGAATATCATTAAACCAAACTGGATAAGACAACCCTTATTTAACCGAAATCAAACCAACGATTCCTTTATTGGCAATTCTACCCTTCTCTGTTGTTTTTTATCTTCGGAAAGTCTCATTTCTCGATCCCCAATTCGTGGATTAGGGTTAAAAGAACCATTTTTATTCTCGTCGCGCAACAA
>359FP001118 AT1G16960_1         :+U  EU:NC; range  -249 to    50.
TAGTATGAATAAATCTATAAAAATAATTGTATCGTTACGTATGTTTTTATCTTTAACCATAAATAGTTAGATGATGAAATTCCAAACTACCACATCTTTGTGGCTCACGAGTATCTCACTTTGAACAGACCAAACATTATGGAGAGCAAAAAAGAAGAAAAAAAAGAGCAACCTTGTGATTCACGAGATAACGCAAACCTTTGTCTCTCACCATCATACAAAAAATATCTCTCTTTCTAGTTAATAGGTATTTACAAATCTTGTAAACTTAATCTCTCTCTATCTCTCTATCTGCTCTGT
>360FP008043 AT3G18650_1         :+U  EU:NC; range  -249 to    50.
TAATATTCAACCAAAAACCAAAGTTTTCCTTATTAGTAAAACTACACCTTCGTTAAACATATAAATTGATTCTATGAGAAAAAAGTATATTAAAAAAGGCAATGAAATCTTCACCGCTTTCATTATTGATTCGTCATTAATTACCGAGCGAGACCAAAAATAGAAATTCTCGAACTAAGGGTTTTATATATTCGCAAACAATGATCACCACCTCTTCATTCAATTCACAGAGAATATACACAACCATGGCTTCTTCTTCGTCCTCTTCTCTTTCGTTTTCAACATCGAAGAAGAACAAAA
>361FP011096 AT4G18880_1         :+U  EU:NC; range  -249 to    50.
GCTAATCAGTTATATAAAAAATCGACGAAAGGTTTGACGAATCGTCGTCGTCGTAAATCCCCACCGGGTCAATCGACTCGTTTACTTTTCTACGGTCTTCTCTCCTCAAAGAGTCTCTCTCTCTCTCTCTGATATTTCCGCAGCAATAATGGTATAGATAGAGATACAGAAGCAGACAAATTATTGCTGCTTGAAATTCTCTTGTCTGATTAAAATATATATACCCAAGTCCAGAAGCTGTTTAGGTTCGAGAAGCAGAGAGGGTTCGAGAAGCTAATAAGGGTTTCTTCTTTTTGATTT
>362FP010771 AT4G14330_1         :+U  EU:NC; range  -249 to    50.
TTGTTCCATTGTTTTATCTTCTGGAAAATGTTTTACGTGTTGCTTGGTTTTCTTGAAGATATTTAGTGTTGTTTCTATTCTCTGAATGCAGGACTCTTTTGAAGATGACAAGTCAAAGATTCTAATGATCCTGTGTGCGAGCCCGGATCCAAAGGAAATGCACAAGACTCTCTGTACTCTAGAGTATGGGGCAAAAGCAAAGTGCATAGTTCGTGGGTCTCATACTCCAAACAAAGATAAGTATGGGGGTGATGAGTCTGCTTCTGCTGTGATTTTGGGATCAAGAATAGCTGCCATGGA
>363FP009007 AT3G47780_1         :+U  EU:NC; range  -249 to    50.
TGAAAATATTCTCCATTGTCACTTTCTCGATTTCGTAAAATTACCTTTTTGTTATTTGACCAAAAGAATAACCCCAAAAAAACAATACTAATATATTCGAGAAAAATAACTAATTAAAGGTATACTTAACGAGAAATTAAAGCGTGTGCACAAGGGTATTACTGTAATTTCACATTCCGTATCTGATCTCTGTTCTTCTTTCCTCCGCCTGCTATAAACCAAAAGGCGGTGACTCGATTTGTTCCTTCTAAGTTCAAAAATTGGGTTTCCATTAGGATTCAATTTTTACTAACCCTAAAA
>364FP007231 AT3G06550_1         :+U  EU:NC; range  -249 to    50.
AACGTTTATTTGGTTGTTAAAAATCTCACTACACAATGACAACTTTTATCTTTGTATCCATGCAAGCATTTCCTTTCTATTAACAGCACCCGATTATGATAGAAGTGAATAAAAACCAAAAATGGTATTGTCATACGGAATTTATTGTTGGTTTTAATTTGTAATTAAATCTGTCGGTTAGTCATTTTTGTATTTCTATTCTTTTCGTGGGAGAATAAAATAATTGTTTTGAGGTAGCAGCTGCAAACCGCTCAAACAGTTGCGCATTAGGCATTACACAGTTCCACTCGTTCCTTTTGA
>365FP010196 AT4G01800_1         :+U  EU:NC; range  -249 to    50.
AAGTTATTTGATGGTACAAATCAATCGGTCACCTAAATTTTTAAAATCTGCATTATCATAGGCACATACATGCCGAATATATAAAATAATTCGTGAAATAAGTTAAAGCTAGAAAATATGTAAGAAACTCAATGACGTGGCAAAAAAGAAGAGTATCCACCAGAAGTTGAGTCTAGGGGTATAAACGTAATTAACATCACCTTATCCCCAACGTCTCAATTCTCTCTCTCGTGCTCTTCACTCGACGACACACGAAAACCGGAAATAAAAGTTTTCGGGTTTTCTTCAGCCGGACTGTTT
>366FP010757 AT4G14160_1         :+U  EU:NC; range  -249 to    50.
TTAGATTATTCTAGCAAATCTCCTTTAATTGTTTTTTTTAACAGCAAATCTCCTTTAATTACATCAAATCCGTAAAGGTTGAAAAAAAAAATAACAATAGAATTTTAGTAATGAATTAATTACCAATACTTGACCCAAACCCGAACCTAAACACCAGATCCATCGTCATCATCCATCCAATCAAATTGACTCATCGTGTTGTGACCTCCCAGTGATTAAGCCGCGACTCCTCCTAACTCGTAATCCCTCACGTCTCTGAGAATTCTCAGTTTCTTCAGTTTCATTGCAATTCAATTCCCG
>367FP009454 AT3G54230_1         :+U  EU:NC; range  -249 to    50.
TAACTGAAAAATCATTTACAAATACACAATTCTTTTGAAGGCTACCATTTTTTTTTTTGGGAATTGTTATGTATTTTTTTTTTAGCAACTTGAATTGTTTTGGTTTACTTTTTTCCAAAAAAAAAATATATACATGTTGTTTTTTATTTTTGTTATGGCAAAGAAATTGAGATGTTTGGATTTTTCAATTAAAAAAAAAAAAACTCATCTACGCCTTTTCATATTTCGCTTGAACAACAACGAAACCCTAATCTGGTTAAAGTTGGATTCGGCCAAGTCCACCACCGTGGAGCTCTGAAT
>368FP007140 AT3G05270_1         :+U  EU:NC; range  -249 to    50.
TTTTTCTCTTCTTGTTAAATATTTGTTGTTTTTCAGTGTTTGGCTGTAAGATAGATGTCGAATTTTCTTCACAAAATAATTTATAAGAAAAAAAATAACAAGTATAATAGCAACACATTATCTATCATGTGGGTCTCAATCATCGAGACTTCCACTTTTTTAATTTCTTTTTTTCCTACTCTCTTTATAAAAAAAAAAAAAACTAATCAATCTGTTCTTTAGTGAACATGGCCGTTGAATATCGAAGCCAGATTCACACAAATCTTCTTCCTTCAATTATTTCAACTTCTCTTGGCGTGA
>369FP009831 AT3G59930_1         :+U  EU:NC; range  -249 to    50.
TTACAACGATAAAGACAACAACGACTTTCCCTTTGTTTGATTATTTAAAACAAGTCCGTGATAAGAAGAAGATCCCACTAATGGAAAATAAAATGTTATAAAAACTGGCGGCAATACACAATTGTGGCGACATTATGAACTTGCTCAATAAGGGAAAACTTTAAAGAAAAGAGGGAGAGATTAAACAATTACAACAAATCTACCAAACTTTTGACTATAAATAGATCACTACACATGTGGATTTGTCTCATCGAAGTAAAGTTTATTAAATTGAAAGAGCAAAAAAAGAAGTCTTACTAA
>370FP006732 AT2G46780_1         :+U  EU:NC; range  -249 to    50.
GCAGAAATCAAGAGAGAAGGTTGAAGACAGCGAAGCAAATGTTTATGTACACAAGAGACGCATAAATATATAAAATACAGCGAAAAAGGTAAAATTGGGTCTCTGGCTTTTCCTCATATTTTCAATTGCTTCTCTCTTCTCTCTTCTATAGCCCCATTGTCGTGGGTTCCCACTAGCAGCTTTCTTGTCTTCCTCCATTTTCTTTTCCTTCATTCTACTAAAACAGAGGTTTTTGCCTCTTCCTCTCTTGTTTCACTCTTTAGGGTACACACAAATTCACTCTTTTTTCTTCTTTGTTTG
>371FP009021 AT3G47980_1         :+U  EU:NC; range  -249 to    50.
ACTATTACACAAGAAAAAATCATTCTGGTTCCATGCCATAAACGGTAGCATGCCCTTAGTAGTGTCAAAAAGAAAATATCCACCTTTGTATATCATTCATTTTAACTGGTGTTACATCACACCATATAATATATGTATTAACACAAATCTCAGTGTTTGTTATATCATTGTCCACTTCTTTCTCTCTTTTCTCTCTCTCTGTCATCCCTAATTAGAAAAGAAAAGAAGGGAACATATTTTTGAGTCTTTGTTGAGATATTTACATCAAAACACTCTCTCAACAACCATGGCTTCGCTTCC
>372FP008365 AT3G23620_1         :+U  EU:NC; range  -249 to    50.
GTAAATTTTTTGTACCGCAATGAAATGTCTTTTTTGTGTGTAAAAGTTCATGGGCTGTCATTGTTTAATTTGAGCCCGTATAGTTTAAACAGTTCATGGACCTTGTGAAACATTGGGTTTTATAGTCAATAAAAAACTGTGGGGTGATTTAGGACAGACTTATAAGGTTAGGGGTCATATTAGAATTCTCTTAAAGTTGCTTCCAATTGTGAGGAGGCACTAAAACCCTAGACTCCATATCAATCAATCGAAAAACCTTTCTCTCTTCTTTCGGAGCCGTCGCTTGTGAAACTTTCCGGC
>373FP004957 AT2G19520_1         :+U  EU:NC; range  -249 to    50.
AGTTATATTTATATTTAAGATATGTTTGGGTACCAGTTCGGGTTCGGGTTTTTCAGGTTTTGAAGTTTAGATTCAGTCGGATATTTGAAAATTTCAGGTTCGAATTTAGATTGGGATTTTTGGATTGGGATTTTTGGATCGGGTTCAGATCGGTTTTTTCGGATTCAGGTATTATGTCCAAAGTAAAAATGGTAAACGGTGGTTGTTTTGTTTGTATTTGTAAAGCAGAAGAGAGAGAGATATAGAGACACTGAAAGCAAAGACCAAAAAAGAAAAATTAAAAAGAGAGAGAGGAAAATG
>374FP008095 AT3G19380_1         :+U  EU:NC; range  -249 to    50.
AATTATCATAAAGAGATGTATAATTGTATATCATTCATATAAATCTTAAGCTTCACTTCAAAGATGCGACTTTCTCCCACAAAACATATTTACGTATATATCATCTCATGATGTTCACTTGATTAAAAATTAACATCACGAATTTAACAGAATATATTATTAAATAATCCAGCAGGTAACAAAGTTATAAATGGCACACGTGTGGGCTCATACCCAGATAAGCTCTCGTTCCTCATACTCTTAACGCTCACAACAAACAATCTCACCTTTCTTCTTCTTCTTCTTCTCTCTGTTTCTCAA
>375FP010861 AT4G15400_1         :+U  EU:NC; range  -249 to    50.
TTTGTTTGTTTAGAAGTCGAATTATATTACTATCACCAATTAAATATTACATAGTCGTCTATTTTAAGCATTTGAAGTTTTATTTAATTTACTAATATGAATGAATTAAATAAACATTGTTAGCAGACTTTATTTTTTCTTAAATTAAATTTTGTTCCTAGTGTGGACACATGGATAGGAGTTGAAACTTGTATCAACGATTCAACTACCAGTTTAAAAGGACACATCTCTGATCCATTTGTCTCTTCCATCTTCTCCTCTTGTCAAAGTTTCCTCAATACTTCAATCTTGTAACCCGTT
>376FP005708 AT2G31500_1         :+U  EU:NC; range  -249 to    50.
ATAGGTGAAAAAATGGCGGGAGGAGGAAACAGAAAGGAAGGGCAACAAAGTTAACGGAATATATAAAAAAACACAACAACGAACAGATTGTCTTAACCAAAAATAGAAAGATTTCTCCAATCCATCCAATATTTGTTTCCCTCTCAATCTCCTCTCCTCTCTTTTAGGACTTTCCCTCTTTCTTCAAACATACAACAGATTAACAAATAGAAAACGAAGCACAAAAGATATCAGAAGAAGAGAGAAGTCTCCTCCCAAAAAAACCAAAAAAAAAAAAAAAAAGAGAAAGAAAAGAACTCG
>377FP011730 AT4G28470_1         :+U  EU:NC; range  -249 to    50.
TTTTAAAGTGTTGATTATATATAGAGATGTTTGCCAAAGACAAGGTGTTTTATATAGAGACCATAGTAGAATACTATGGCCCAATGAATAGCCCAATTTATTATGGGCTGAGCCCACAATGGAATTCTTGATCGAGGGGTAATCTTCTTCCGTATAAGTACTTTTTTTTATCTGATAGTATTTATTTTTTACAGTTGAACCTTTTTGCTACAGTTCCTGAAGAAAAGCATAGTTCTTCTCTAACGAGCCATTCCAGAGAGACTTAGGGTTTACGCGAGAGCTCATAAGATAGAAGCTGCT
>378FP001911 AT1G30090_1         :+U  EU:NC; range  -249 to    50.
ATAATAGTATAGGCCCATTATTAAGCCCATTTCATAGAATTAATTACTCGCAAAAGGAATTATATTTGTATATTGTTAATTTGCACGTATCATTCTTAATTAACTTCATAAGATAGTAATAATTAATCCAACAAAAGAACTGTCATTAGGACATCTACAGATTCTTCTACACTAAAAGATTTGCGGCAGTTACTTAAAATATTAAAATGAATAAATAGATATACTCTGGTTTACGTCTTCTCGATTACCAATTTACAACAAAACAAAAAAAAATGAGGAAGAGCTGAAAGATTCGCGACG
>379FP010474 AT4G09340_1         :+U  EU:NC; range  -249 to    50.
AAACCGAAATTTCTTTAAAAATTAAGGATATTGTAGATAAACATTCAATACCGAACCAAAATAAAACCATACTAAACCATCCATAATTTGGATACCAGTACTAAGAAACCAAATTTTTAAAAACCGAATAATTCAAATAAAAACCGAACCGAAATCACATGGTTTTGTAAGAGATCATTTGAAAAAAATAAAAAATATTCGCTCAACAATTTTGTTTCTCTATAATCAATCACCAATCAGCAAAATTCTAGGGTTTCAATTATCTTCTCTGCGATTTGAATGAACAAATCCAACTTCATT
>380FP015750 AT5G59800_1         :+U  EU:NC; range  -249 to    50.
ATAATTCATTACCTAAAATAAAATGTATAGCTAGTAAACCAAAAACATTGATTATTTTTATTATCTTTGTGATTAGCATATTTGATTTGCATGTGATTATTAACTTTATTTTTCATTAATCATCTTCTAATTACAGAATTTGTATTAAGGTAAAAATTTGCCAAGTGGACATATGGTGCTTTTTGCGTGTCGTTACGTGAAAGCAGTGACAGAGAAATAAGAAGTGTGTGTGGCTTGGACGACCAAACTAAAAACCACACTCTCGTCTCGGGCTTTTGGGTTAGACCCGGCAACGAAGCG
>381FP001638 AT1G25330_1         :+U  EU:NC; range  -249 to    50.
GATATATCTAACATTGAACATGGGTCCCACAAAATCTACTGCACAGTGATAAATGGAAACCTAGCTACGAGTGTCTCTTTGGTCTCACACGCTTCTTTCTCATTCTCACCAAAAGTCACACAATACATGAGCAAATAACCAAATCATTTAAAAACTTAACTTATTAAATATTTCACCCCATCTTAGACATTTCTATCTATATAAACAATCACAACTCAATTGCAAGTTTTATAACTGTCTTAGAGAAAGAAAAAAAACAAAACTAGCTCACAAAAAGGAAATCATATTTTGATTTAATTT
>382FP005477 AT2G27775_1         :+U  EU:NC; range  -249 to    50.
TGTTAATATACTCTTTTCCTAATCATAACTTTACCAAAAGCAAAATTTTAATTTTAAAAAATGTTAAGAGCCAAGGTTAACAACCAATTGGAGATGGTCTAAGTCCAAACCAAAGAAAACCTTTGCCGCTTATCGAATTTGTCCCAAATTGGAACTAAACCGAGCAATTCCGGTTTAATTAATGAACCGGCATATCCAGTTTTTCCTAGGGAGGGTTTACGGAGAGGTTTTGGTGGATTCGCCAGAAGCAAAGAGGCAGAATCGGAGAAAATGGCTGCAATTGGCATCGCCTCTAGGTCT
>383FP002614 AT1G52280_1         :+U  EU:NC; range  -249 to    50.
TTTTTGGTTGAAGGAGTAATTATTAGTATAGTTAGTACATAAGTCAATGGTAATTAACAAAACATTTGATAAAGTAAACATAATTAGACCGTTTGAAGATTTCTTCAAGTATAATTAATTAATTTTTTAAATTGTTTATAATAAGATTAGTTAATGACTAATTAAAGGAGGGGCAATTTTGGGAAAATAAAAGATTTTAAAATAGTAACTTTGCTGTTATTTAGCTAATACAGTATATACTTTTTCTGTAAATCACACGAAGAAGAAGAACCAAAAGAGAGAGATTGTGAAAGAAGAAAA
>384FP005783 AT2G32740_1         :+U  EU:NC; range  -249 to    50.
AATTTAAGTTAAAGATAAGAAAATAAAAGGATAGGAAAACACGATAACTTTATGGTTTTCCTTTCTATATCCACTAATTTGACTTACTAAAGTCATAGTACTTCTATTTAAAACAAGTTGTTGAAAACAAATTATAGATTCACATGAATCACATCCCCACCAAGTAGAAGAATGATCTTTTAATTTTCTGTAAAATCACTTATCTTTTTGTATCTTATCTTCACAAAGTAGTACCACTTTCGTTTCTCCATAATCAAAATGGACAAATTCAATCCAAAAAAGGAAAAGACTGTGAAGAAA
>385FP006472 AT2G42710_1         :+U  EU:NC; range  -249 to    50.
TTAGAAGAAACAGAAATACCCATGAATAAATTAATGATCGAATGTTAAAATCTACAAAACAATAGTTCCATTTTCAAGAGATAAGAAAAGATTGGTTATTAATTGTGAATAAGAGATTTTTCAAAAAAAAATCTCAAATTATTTATATCTTTGGTCCCTAAAGTTTTATAACATTTACAGAAAAGCTTTTAAGTTAAAAATCAGAAATCTCCTTAAACCCCCAAAATCACATTTCACACGAAAAACCTCGAGTGAGTGAAGAAACAATGGCAGCTATGAAGCTCCTACTCTCTCAAGCTC
>386FP003758 AT1G72510_1         :+U  EU:NC; range  -249 to    50.
CAAATTCTGATTAGCTAAGTTTAAGTCAAATCAAACCAAACCGAAACGGCTGAAAGTAAATAATAATTCCCATATTTGTTTTATTTATTTATTTTGTGTTTGGAGAAAAGGTCGGTTTCTTCGCCAGCTGGCTAATTCCGAGATAAACGGTGAGGATTAAAAGTTAATCAGAATATAAATTATCTGACGTGGCTTTTACTATTCTTCTTCCCTTTATAAAACACCAATCATTGCTTCTCCTTCGCCTGCACTACATCTTCTCTCTCTTCTTCGCTCATTCTCTCTTCCTCATATATTTCC
>387FP000327 AT1G05580_1         :+U  EU:NC; range  -249 to    50.
TATAAGTTTGATTGAAAATAATTTATTCGCAGATTTTGTAACCGTACAATTAGAAATCGGACAAAAATATGTTGAAACAAGTGATCATTTTCAACCAGCCGTTTAAAAAAGCACCTAACAGCAAAAACATAAATCTGATAAGCCCATTTTAAAACGAGTGGTTAATGAATTCCCCAATGACAACTAATACATCATCTATAATTAGCCATCTCGTCTGAACTAAAACTTGGAAGAGGTTGCAAATTAGTTGTTATTGCAGTCTATATGAACCCAATGTTTCGTCTGAACCTAACGTTGGGT
>388FP015602 AT5G57630_1         :+U  EU:NC; range  -249 to    50.
ACAAAAAAAACATTTGTTTATGAAATCAGTTGTTGAGAAGATTACGTAGCTAAAGAAGATAACACATTCTCTCACCCCACGAGACTCACGATCTACGAGTCACTCACACACACTAACCAATCGGTCAATAAACAACACACCAATAATATCTTCTTTTGATTACTTCAACCGGTCAATATCATCTAAAAGTCAAATTCTTGATCCCACAAATCACATTCTTATTAGTTAGAGTTTACTCCTTCCAATCATAATTCGAACCCTTCAAGATTTTCTTCTCTCTATCTCTCTGTTTCTCTCTGT
>389FP004545 AT2G05185_1         :+U  EU:NC; range  -249 to    50.
ATTCTTGGGAAGATCCTGACGAGTTCAAGCCAGAGAGGTTTCTAAGAGCACCTCCAATGGGAGGCTCTCTTGACAAATTCATAGAGTTCTCTTGATTAAAATGATTAAAAATAATTCAAAACAAGTGATTTTGCAGAGAGTCGGCTTTCTTGAGAGAGTTTTTGGAATTAGAGAGAGACGCACACGTGGCAGACAGTTTGGTTGACAGAATTCAACAAAAAGAAGGAAAAAAAAAACTTTCATCTCTTCGGGACAGCTTTCCCAAACTTTCTCTATGTGCAAATCCCAGATTTTTCCAAT
>390FP009940 AT3G61570_1         :+U  EU:NC; range  -249 to    50.
CATCGAAGAGCACATGTCCTGACAGATTTTGCAACGACGGCTGTTGTGTTTGTGTTTTTTTGTCTAAAGATTTATTTTGACGTCTCATATTTATCTATTGGGCCTTTGTTTTTAAAAGCCCATTAATAATAATAACTTGCTACGAGTAGCGATTTGTTTTAAAACGTAACGATAAGAGTTAATTAATTAATGAATACGCTAATTCAATATGATCTAAACATTTATTTCAATTCCAAATCTCTTCTCTCTGACCGGGAAAAGAACACGAAATTCATTTCTGCTTATTGTTTATCTGCGCTC
>391FP006592 AT2G44660_1         :+U  EU:NC; range  -249 to    50.
CGGTTGTAATAGGTAGGTACGACTTATACACACAACGAAATATTCATAGCTAAACCGGTTTAATCCGATATAAAAACCAATTTGAACAGTTCCACGTAATGCCATGTCATATATTTTTAACCAATTATGTACTGCCATATCTACAACTCCACGTAAACTTCTGTAGTTACTAAGTGGGCCGGTTCGTGTCCCAAATTAGGCCCATATCAATGGGTTTTGTAAATCAACGGTCGCTAATGTTCCCAGTCTATCGGTGCCGAGATGGATCACCGGGAAAAGAGTGACCGGCGACTACTGCTA
>392FP002832 AT1G55730_1         :+U  EU:NC; range  -249 to    50.
ATATTTAAATCTTCACAGTAATTCACAGTTCACATATATTTCAATATTCATTAGTCATAACATTAGAAAGTAACAATATTGAGTCCAAATATTTTTTAAAAATCGGAAATTAGATAAAGTTCCAATAGTCTTTTTTCTTTTCTAAGTCTAAATAAATTCAATTAACTAGTTTCATAAATTATTTGAAAGAAGAAAATAAAAAATCGAAACATGTCTTTAAAAATGAGTAGAAGAAGGAAAGTTCCTCTCGATCACGCACTTGTTTACTGACATCTCCCAAATTCTTTAGTATCATCTCTC
>393FP001915 AT1G30170_1         :+U  EU:NC; range  -249 to    50.
TTAAGAACTGTGAGTGGGCCACGGTAATGATTACGTAATGGGTAACAAAATATACGAGTAACAAAAAATGGAAAAGAAAAGCAAAATGTCTCTGGTCTAGTAGCCACTACCGTAGCTTGGCATTTGGCAAGATTCCAAAAACGAAAATTTCACCAAAATGGAGAAACAGAAGAGAAAAAGCTTGCTATCCACGCTTATTTCTCTCCCTCTTTGAATTAAGGGTAGAGAGACTCCAAAATACATCAACTTAATTTTTGGGTTTTTCTTCTGCAATAATGTCTCGGCTTCTCTCCAAGCTCT
>394FP002976 AT1G59870_1         :+U  EU:NC; range  -249 to    50.
AATAAAATAACAAACGTTAAAGAGCCGTCGCATTATTAGCACAAAAAATATCTTTTGTAAATAAAAAAACAACGTAAAAGAGCCGTCACATTTGAATAATAAAACCCATCTTGCACATAAAAAACACGACTTTTTATTATTTTTGATTATTTCAACAAAGTATGAATAGTCAACATAAAGAAAAGTCCGCCTTGATGTTCCTTCCTCACTCCCTATTTATCCATTTTCTAATCCCACCCTCTTCTCTTCATTCATCATCTTCCTCCTCTCTCTCTTCTCTGTATCACCCAACTAAATCCT
>395FP001293 AT1G19630_1         :+U  EU:NC; range  -249 to    50.
TTTTTTGTTAAATTATATCAAGAAAATGTTATACACCAAAGTTTACATACGTTAACCTTGAAAAAAAAAACAGAAAAGTGATTAAAAACAAATAAAAACTTAGAAGACGTTATATTAGTCTCTTGGTTTAATATACCTTCTTTGTATAGCCAGCCTCGATTGATTTATCTGTAAGAAAATATATATACACACACGCATATTCAACAGATTTTAGTCTAAAGAAACATCATGAGGAGCAAAAAAAGATCAACGGCCCACTCACTCGTTACAGAAAATATCTCTCTATATTTATAGATTACA
>396FP013536 AT5G16800_1         :+U  EU:NC; range  -249 to    50.
CTACAACTATTAATCCTTGATCCATGTTCTGAACATATAATCATATATCGTGGGTTCCCAAAATATGATATTGAATCTGCTCATCCTGCACTAGCTATACTAAGATTGTTTTGTTGTCACTAAACTAAACAATAGAATGTCGTCAAAAGTAAAAGAATGATGAAGATGCGCACGTGCTTGTTAGTCGCAAGGCACGTGAGATGATCCGAAGAAGAATCAAAGATGCTTCGCTTGAAGCCATAACGATGTGTGGGGAAGACGGCAAAGCAATCAAGCAAATACTTTTCCTTCCTCTTCTTC
>397FP010519 AT4G10280_1         :+U  EU:NC; range  -249 to    50.
AAATTTAATAGTATCATTATATATAAATAAAATATTTGTTCCGTGATGTATTACGGGTTAAATCCTTAGTGGTGATTAAATTCTAAAAAAAAATTCAGTTACCGCCCCAAAAATAATTTTTAGGTTAATCTGCTAATTAGTTGCGCTAATTTAAGATTTGCACCAATTGCAGTTTTTTTTCTCAAAACAGTAAAAAAAAACTTCTTTGCAGCTCTCAGATTTGGTAAAGTTACCAACTTCAAAGAACTCGAAGAGACCGTCTCTATAGAAAAAGCTGAAATCTTTGGCTTCGTTTTCATC
>398FP011674 AT4G27620_1         :+U  EU:NC; range  -249 to    50.
ATTTCTTAATCGTTACTTTTTATTTGTGAAATAGGTTAAATCAACTGTTACTTACATTATACAAAATCATGAAGGAATTATTCAGTTTAATATCAATCAAAAGGCCTAAGTAGTAATCTCGATTCCACATTATTTTATTTCGCCTTTTTTTTCCGCCAATTTCGATTCGACATTCTTGAGAAATAAAATATCTAGTAACAGTACTATACACTATGAAAATAAGATAATTTGGGACGCTTCACGGCGGGTGAAGAAAAAAAAAAAGAAGCTTCAACGGCCTTTGAGTAGTTGTTTCTGCGC
>399FP008433 AT3G24620_1         :+U  EU:NC; range  -249 to    50.
TCCTTAAAATCGAAAACAAACGTTTGTTCTTAAGAATTTTGTTTCATTTTCCAAATAAAAGAGGTTTTTTTTTTGTTCTTTTTATGCTTTTAACAAAAATCTTAGAGTTGTATCATCTTTAGATCAACTGGATTTTAAAGGAATAAAGGGCTTTAACTTGCGGGGCAAGAAAACAAGCGAACGTTGTCGTACCATGGTTGCAGCGTTGGAACGAGGACTAAGCGCTTCCAAATCATTCAACTTTAAAAGAATGTTTGATTCATCTTCGACGAAACAACAACAATCTCAAACTATTGTCGT
>400FP011263 AT4G21560_1         :+U  EU:NC; range  -249 to    50.
TGACAAAATAAAACACTCGTTCTCATTGAGTAGTAAAATTCGAAAGTAATGTTGTTGAAATCTTAAAAAAAATCATCAAATTATTTTTCATGATTCTATCGTTCTGAATTTGTAACCAATCAAAAGCTCATTTATGTATGAAAATATTAAAATAATTTATTTGTGAAGATAAAAATTGGAGTAATGTATTAATTGAAGGAGGGTAAAAAAGTCGCACGTAATATACGGGAAAAGGCGTGCGAAAGGACTAAACACAAAAAGTCTCTGGATTGAATTGGTTTGGCTCTCTGCTCGAACGAT
>401FP016029 AT5G64040_1         :+U  EU:NC; range  -249 to    50.
TGTGGTGGGGACTGAAGTGAATCTAACCACATAAACACTTGGAAGAGAGAATCTGAAAAACTCAAACTTTAAAAGCTTGAAGCTTTGAGTAATAAGAAAAGGTTTGGACTTTTGCCAATAGGACTGAAGGGAAATCTCACCTTATCCACACTCCAACCACAATCCCTTATTACATCTTAGTCCACGTCATCATCATCATCCTCATTCATCTCTAATACTAAAATCTAATCTCTTCCTTGCTCACTCACCAATCAAACTCAAAAAACTCTTGAATTTTTCAAGAACAAAAGAAAAAGACAT
>402FP002166 AT1G34490_1         :+U  EU:NC; range  -249 to    50.
TTAGCTATTTGTTCCAAGGTCATAGATAGTGTGCACTGATCAAACGAGACAGAGTACGAATAACATAAGAGCCAGCACTTAGAGAAACAAATCAGAAGCAAACTCAGAAATCAGAAGACAGATCACGTAGAAGCAAACCTTTGTTGACCTGTGAACCATGTTCCTAGTTTTCTCTTCAATTAGATTACTTTTTTAACACGCCAAACAACCAAGTTTAAAACTTAACTACCTAAGGTTACTGCAAAAACTGAGCAAAGCAAAAGAAAATAACACAAAAATGGAGGAAGAACTCAAGAGCTT
>403FP007148 AT3G05380_1         :+U  EU:NC; range  -249 to    50.
AGTGAAACAAAATAAAAGGAAGAAATAAATCGAAAAAATGGAAAAAAGTGACAAATCTGGAAAGCTGATTGGCTGAAGTCGTCCATGTATTCAAGTTTCGCGGCAACACCTCTCTTCTCATTTTTCTCATTCCCTAATTCTTCTATATCTCTCTCTCTTTCTCTCACTTCCTTTTTTTTTTTGTTTTTAAACAAATAATAATCTTTCTTTCTTCTTCCTTAATTTGCCTTCTCTCTCTCTAAAACCCTTGTTTCAAATATTTTCTCATCGATCTCTTTTTGAAACTAAAGGCTCGAGCTT
>404FP013609 AT5G17890_1         :+U  EU:NC; range  -249 to    50.
ATTCTACTTATTACCAACTATAATTATTTCCAAGTAGTCGTTAGTAAGTTACTTACTTATTAGTTATTACATGTTTTGATTATTCTAATTTTAATTGTCAAACACATTAGAATATTTTTAAACTCTAGAAATATTATTTTAAACACTTTAGTTTTGAATTTTACCATTGCATTTGAACAACTTGTTTCAATATTATTAAATAAGAAATCTCAAATATTAATATACGAAAAGGAGAGAAAATAAAATAGTATTGGCATATTCTGGGAAACCTTCAATTTCTTTTTGTGTGTTAAGAATAGA
>405FP007022 AT3G03630_1         :+U  EU:NC; range  -249 to    50.
ACAACATAATTTTACCTTTTATACGGACTAATATATACCTACGACAAAAAAAGGACTAAATTTATAGCTAATTTTTTTGTTTTTTTTTTCAATTTATATTAGTTAGTTGGACCGACATGAAATATTTATTTACCTTCAATTAAAGAATAATAAAACAAAATTATCTCAGCAAAATTAATTGAATTTTTTTAGCTGACACGTCACCATCTTTATGTTTTTTTAATTCATTTATTTCCATTTGGATAAAACAGAAACCTAATCCCTTAAACCTCGCCGGCGACGGAAAATGGCTTTCGCGTC
>406FP010690 AT4G13090_1         :+U  EU:NC; range  -249 to    50.
CTCATTTTGGTTTTATGTAACCAAATAGTTAAAAGGAAACATTTCTATTAACAATTTCTTGACCAAAATTTTGGTTCAAATGTAGTTTTGTTGACCAAAGTTTTGGTTCAAATGTAGTTTTGTTAACATTGACGAGGTAGAATTTTAGAAAATTACTTCCATTTAGAAAAAAACACCTAACTAACCCTCTAATTAATCCCCTAACACACACGAATATAAGTAGGGGAGCTCTCTCTTCTCCCTGAGAATATACTCAAGGTAACATATAAAATGAATAGGATAAGATATTGTTTTGAATTA
>407FP013510 AT5G16410_1         :+U  EU:NC; range  -249 to    50.
AGCACAAGATTCTGCTAAGTTGGAACCTTTTAGATTCTAAATCACAATACATTGGCACGTGTTGTAATAGATAGTTATTTTAATACTTTTTGTCGAACAATTTGCAAAAATATAATTTGGTCGCTATATGATCGCTAGGTTAGAGGTTACCATCACTGAACAGTGCTTTGGTCGTAAGGTTACCCCATCCGCATTCGTATTATTCTGGATAAGGTTTTATTTTGGGCTCATTTCCCTTTCGTGGAAAACAAAGAAAAAAAAACAATAATGATGATTCACTTTTACTCCTCTTCTCTCCAC
>408FP006161 AT2G38250_1         :+U  EU:NC; range  -249 to    50.
AAATGAAATGACAAATCTGCCGAAAGCTTTTTTCTTTTTAATATTTTGTCAAAAGAAGACACACAAAAAAAAAGTAAATTGTATTAGAAAAAATCCAAGACAGAGAAAAAAGTAAACGCGTAGACAGATGGCGACAGGAGAAAGAGAGAGTGGAGAAGAAGAAAAGAATTGCGATCAAAGAAAATTAGACTTCTTTCTTCCAACGTTTTCACATTACAAATACACAAAAACCAAAAGATAAAGAAAAACAAGAAATATTTTGTTTTTCGATCTGAAAAAGTGAAAGCTTCTTCAAAATCT
>409FP002965 AT1G59710_1         :+U  EU:NC; range  -249 to    50.
GCACGAATATATTTATTAACAAAAAAGCTAACAATTATTAGAGAAAATTAAGTAACTACCAAAAAGAGTAACATTGACAAATACTTTCACAAACTCAAAAAAAGAAAGATATGAAAAATGAGTAATAATAATTTTAAAATAATAAAATACCTTTTCTGTAAAATAGACAAGGTCCCAAAGACCCAGCTCAAGTCCAGCTCTCTGTATTCATTAAGTTACCTTCTAAACATTCACACCATCTCTTTCTCTAACAATGGAGATTTTTCAAAAGGCCAAAGCCGTTCGTCTACGGAGCCATCA
>410FP002193 AT1G35520_1         :+U  EU:NC; range  -249 to    50.
GTGATCTTCCTTCTAAGCTTCAATGTCGTGTTATTGCAATTCATCTTAAGGTATATCTCTATTGTGTTTTAGCGAATACGCATGATATCTATATTTGATTTCATTGTAAAAAGAAGTAATTAGTTAATTTTTTGATGTTTGATTTTAGGTGGAAAACAATAGTGATGAGACTTATGCTAAGATCACTTTGATGCCAGATACAACTGTAAGTGAAAATTTAGTATTTCTCTTTTATTTTCAGTTAATTGTATTTTTCTCCAATTATATCTCATTGATTTTCTGATTTTGTTGAATGTTTAG
>411FP004226 AT1G79450_1         :+U  EU:NC; range  -249 to    50.
TATCTTCAAAATTGGATCCGTCAAAAATGACAGGTGGGTTATTTGACTGTATTCGAGTGGGTTAATTATTAATGACGTGTAATCCACGTGGCAGTTTAACCGCATTTGCCGGGTTTGTTCGAAAACTTCCGTTTTTTATTCTTTACCCAAATTGCCCTTTAAAAAATAACATAAAAATTGGCTTATTATTATTTTATTTTTCCCTCCCATGATAACAGCATTTGTCAAAGTCGTCTTTCTTTTTTCCTTGTCGAGAGTTTTGCTTCTTCATCTAAAAGATCTATACATCTTCCCCAAGTA
>412FP002180 AT1G35240_1         :+U  EU:NC; range  -249 to    50.
TTACTCAACTTATATATGAATAATGCATATGTTGATTTTGGTAACTTAATCAATAAACATATAAGAAAATTGATTTTCTTATGTGTAGTCAAAATATTAATGACATTTCTCTAAATTACCTTTATTAATTTTTGGTAACCTTATTAAATTTAGTATTCAAATCTAAGGAAGTATTTTAATGTATTTTGATAGTTCTTACCTATAAATGTGATATTTTGTGCTATCATGGTCGCGAGAGAAGTTGAGGAAAGGGAGAAAGTTTTATAATAATTGTTGAGATAACATATTTTGGTATACCGA
>413FP008967 AT3G47040_1         :+U  EU:NC; range  -249 to    50.
AAAAAAAAAAATGTAGAACTGGAGAAAAATTCAGATCATTACTATTTTTCACTTAAATCTATAATTCTTTATCATTGAACTAATCCACTCTAAGCTAAATTTGCATATCTAGTCGGCTACGGCAGAACTTCGTATGACTTTATCATGCCACGTATCCTCAACCTTGGCAATATATAAAGGTTAAGTTGCAAACTTGTAACAGAAGGATAAAAAAATAAGAACAAAAGGAAGAAACAACAAATATTGTGTATGGAAGGAAGCAATGAAACATGCGTTTACAAGAACAAAGACGCGCCAGTG
>414FP006178 AT2G38600_1         :+U  EU:NC; range  -249 to    50.
ACCACATCATAGGTATTATTACTCTGATCTTCCCTTTTCAAGCATTACTACTTTCTCCTCTTAGTTTTCTTGTTTCACCAACCAAGCTCTCTTTCTTGATCTCTATCTTTATGTCAACTCTATGCTCTCTTGTATTGTGTTCTTTTCCTTTTCAACAAATTTTGTTCACTAGTCACTAGTATTTCCTAACACTTTGTACTCATGATGATCTCTACCTATCTTTGCATAAAACCCTCACGGGTACTTAGGAAGAATATTCAAGAGCAATGGAAAAGTGTAGTAGAGAGACGTTGCTTTTCA
>415FP013274 AT5G12850_1         :+U  EU:NC; range  -249 to    50.
TTATTCTTTATTTAAAATGTATAAAATATTATATTTAAAAAAAAAAACAAAGACCTGCAGCTGATTGACCACCGTCTAAAGAGTCACTCAAAGTCCGCTCCTCAAATCCAACGGCTGAGATCGAAGAATCAGATTCTTTATAATTTATAACGTGGATTTGAAACCCGTATTCCAAAACGCTTAAATATACCCTCACGCGCCCGCCACCTTCTACCGCTTTATCCCGTCACATACGCTGCAGAGCTCTTTAACCTCTTTACACTATCTCTCACCACTTCTTCCGGTCACACCAGTTACCCT
>416FP014484 AT5G40500_1         :+U  EU:NC; range  -249 to    50.
ACATTTTTTAGATTATAATTATCTCGGCGTAACAATGCCAGATTATTTTTTACTCTCATGTGACATCTTTAGAGTTAGCTTGTAGCAACGCTTTTGAGGTTTTGGCTCAAATCTTATTAGAAGAAGACTCTTGTTTGTACCATTGCATATTTTTCATCATAAGCCTCTGTATGTGTCCGAAGGTTTGATTGTCTTGTTCTTCTCCCTGAAGTGAGAGCCACAAATAGACTTAAAAAATATCTTGTGGTCAATCATCTGTTTCTCTATTCTCTGTTTCGTGTTCCACTTCACGATTGAGAG
>417FP002549 AT1G51160_1         :+U  EU:NC; range  -249 to    50.
GATCCATAATAATTACACTACAAATCTTTTTAAAGATTTTAATGGAAATTGTTAACATTTTAATATAAGGCTTTTATATAATCAAATGAAACTATAGATTCTGGTAGCACATAATTAATCTGTTAAGCTCTCTCTTTTTTTTTTACTATGGGAAAAAGGTCCAATGGGCTTAGGCCCAATTATTTAAACAGAAAAGATTCTAACTTTCTAATGGAAAATAAAATTTGCGATCAAGCAACTACTCTCTCTCTCTCTCTTTCTTCTGCCATCGCCAAAAACTTGTCTTTTGCTTCTTATTTG
>418FP013440 AT5G15410_1         :+U  EU:NC; range  -249 to    50.
TCAATGTCTATTTGTGGGCCGTTTTGCTAAGCAAGCCACCACATCTCTCAGACACTTGACAGCTCATCATCTCCCCCTTGTCAATCCCGGTTCGGTTTCTGATTTAGTTCGATCTTCGATTTTAGTTATTAAACCGGAATCTCCCCTAACAAATAAACCGAATCCTACTAAGAGACGTACGTATCACACACAAATCTTGCGGCTTTGCCTCTCTATACAAATCACTCTTCTCTCTCCCAATCACTCCCTGCAAATTTTCTTCTCTCCCTCTCCCATGGTGGTTCCTCTATTTCAATCATG
>419FP000476 AT1G07630_1         :+U  EU:NC; range  -249 to    50.
CTTGTTTTTGACGTCACACTTTTCATCTACTAGTATTTATTTTCTGTTTGACACCAATTTTTCTTCTCGCAGATTTAAATCAGACAAAACCCGAATAATATCTCTTACAGTTTCTTTTCTTTTATTCCTTTCTCTGGTAATTAATAACAATTGGTTAGAAAAATCATTTTCTCTTTGCACATAAGTCAACTCTCTCTCTCTCTCTCTTTTACTTCTTCTTCTCTTTGCCCTCTCTTTGGATTTTCTTCCATTGATGAACAATCAATCTCAGCTTTGAGTTCTCCCAAATCCTCTATTGAC
>420FP002809 AT1G55360_1         :+U  EU:NC; range  -249 to    50.
ACATATTCATGTACATTAAAGTTTTCGAAAAAGGTTTTGCAATAAAAAGATTTGGTAATTGGAAAAGGTGCAATATTCGCCATAAAAGGAATTATTTTATGAAGGAAAGCGAATTGGGAAAGTGAAAAAATTATAATTATATTCCAATAATTCTACAGAGAGAGAGAAGGGTAAAAACGTAATTTAAAATAGATATGGAGAGTGGGAAAGTGAAGTGTGATAAGAGAGAGAAAGTTAAAGCTTTCTTCTGTGCAAGTGTAGAGAGAAGAAGAAATAGAAAAGTTCGGATTTTGATCTGTG
>421FP003730 AT1G72040_1         :+U  EU:NC; range  -249 to    50.
ATTTGTTATCCGCACGTGTCATGTGTGCTACACAACTTCGTAAAGATGACAAATAACACCTCAAGGACAGGACACATCACCATTTTTTAACATTTTTTCCCCATAACGATTTATTAAAAAACGTATTAATCCCATAATCATATCTTCTAATTAATTAAATAATTAACCACACCACAAAATTGAAATTAATGATTTTAATCAATAAAATTAAAAACCCTAAAACGCAACTTTCTCTCTTCTTCTTCCTCTGTCTTTGCGCCAAACCAAAACCCACACAAAAGCCCTCTTTTTTGTTATCCC
>422FP010601 AT4G11630_1         :+U  EU:NC; range  -249 to    50.
AACTTGATTTAGATTCTCTGCCGATCTTATCTCATCTCCACTTGTTCTCTTTCTCACCTTGTTTTCTAATTTCTAGTCTTCTAGAGAAGTCAACGTAAACAAAAAATGTACATGGACTAAAGGAATGTGATAGTTTTATTTATTTAGATAAGCAATGCACGACGTTTATTGTGCAATAAAACAGCGTGGTGTTCTTTTTTTCTAGCTCCGTGCTGTCTTCTCGAATCTGCAATTCCCTGTAAACAGAGCAAACTGAAATCCCCAAATCAAAACCCTAAACCCTAATCTCTAATTTGAGAA
>423FP004325 AT2G01080_1         :+U  EU:NC; range  -249 to    50.
AGCTATATAGCACAAAGCAACGACGTAATACATATATATGATGTAACTAAAGGATAGTAACTGTGTGTTTGTATTTGTTTGTTTTTTTAATATCAGATCCAACATTTTTTGAGTCATCTCTAACCCTTGTCTGAGTGTGAGATTTGCCTAAAATTGCTGTAAATTACATTATTGATATTTTTATTGGTGGTTAAAATTGTGAAACATTAATTTGTCAATAATACTAGAGTCCAGACACGGAAACAGGGTCTCTCTCTCTTGTTGTGTATAATTTCAACACCGCTATTACAGAAGAAGAGT
>424FP004869 AT2G18030_1         :+U  EU:NC; range  -249 to    50.
TGGTCACCAATTGCTAACTGGTAAAAGCGGTTGAGACTCAGCATGATGAGAGAGTCTCACCACGGTTCGAGTCGCGATATTGGTACCTCGCTCCTACCAAAAGGAATCATGCCTTAATTGTTAGCCGAAATAAAGTAATCTAAATCACTTCTTTTTCAATAATCATGCAGCGAACCCTCTAAATGAATCAGAGGGTCTCAACTCTCAAAGACAGAGTTTAATGGAGGTGGAGCCATGGCGTGACTTTTTGAGCGACTCGACTCAATCGACTACAGGTTGTTCGTTCATATGGAGTTTCGT
>425FP008052 AT3G18790_1         :+U  EU:NC; range  -249 to    50.
CCAAAAAGTCAACTCGTTGAAGAATTAATCAATACTCGAAACGAGTCTTCCTTGGGCCCTAAAATATTGTCCTATCTAGTTGATGCTTATATAGCATATATGGGCTAATAAATTGGGCCTTAGCTTTGGAAAAGGACGTAGAACTTGAAACAATTTTTATTTTTCTTTTTCCGGCGAAACAATTATCTAATTACCAATTTAACCCCAATCCTTTCTCAGTTTCTCTCTTCCGCGTCTCTCCTTCTCGTTATCCTGCAAATTAGGGTTTAAGTAAGAAAAAAAAGCTAGAGAAGTATCTCG
>426FP003240 AT1G64020_1         :+U  EU:NC; range  -249 to    50.
GCTTTTCACGAAAACTATTTCCTTATGTTTTCTATATTTTTACTACGAAAGAAAAAAAACAAAGTAGCGTCAATATTTTATTATTGTTTAAGCAGTTGCATACTAGCCTCAATTTTGAAGCTTTCAAAGAGTAGCGTCATTGTTAAGTTTATACTTTTACTACAAAGATACACGTGAGTGATGAGTCATCATTATCATTGTCACGGAAGTTGCATATCTCTCTTATCGCTTTCGCTGCAAGTCAAAGTCAGAAATGGAGGATGAAGGAGCTATGAAGAAGCAAAACGAAGTCGCGATGAT
>427FP000849 AT1G13000_1         :+U  EU:NC; range  -249 to    50.
GACTTTAGTAAGCCAAAGCTTTAGACTTTAGTGTCTTCACAAGCCAAGGCTTTAGTACCTTCACAAGCCAAGTCAAAAAGTCAACTTTCTCTTGACCTACATAACCCGTAAGTCGCGTCACATGGGATCAATTCAAAAACACACTTCGCTGTTCTTTTCTCTCCTTTTGAATCCTAAAGAGATCTTTTTTATTTTTACTCATCCTCTCTGTTTTCCTTCTTAATTACTTAATTCATTAACCCGCCAGGCAAAAGAAAAAAAAAAATCTCAGTCAAGTTCGTCCGAAAGTTTTCAACGACG
>428FP004195 AT1G78930_1         :+U  EU:NC; range  -249 to    50.
ATTTGGTATTCTGTTAAATAATCAGTTATGTAACCGCCTTTTTGTTAGGCCCATAACGGTTTTGAACAATCAATACTGTATTTATTAAAGAATCGATAATGTAAGAGCCCATATAAATAGGCCCAATGGCTCAGACCGGTTTGACCCAACCGGGATTTTGGTTTTATTAATTAATTTGGTTTTGAAAATCAAAATGGTTAAACCCATAGCTACAGATAAACCCTGCAACAGCTTCTTCTTCTTCCTCTTGATGTGGGCAGAAGCAAAGTAGCGACCTTTGTCTTCTTCTCCATCGTGTTT
>429FP003596 AT1G69710_1         :+U  EU:NC; range  -249 to    50.
TTGTTATAATTTGCGTGGATTATGTATAAGCCCTTATTTAGGACTGCTTATTTTTGTGAAAAATCAAATAAACATTTTCTCTCCTTTGCGTGTGTAAGCAAACTTAAAGTCAAAATTAGTGGGCCAAGCTCTGTCCAGTTTTACACTTAGATGATTAGACTATTCAATTATTTAACGAGTTGGGCTTGTAACAAAATGGGCCGGGCTTAGATAATTATTAATGATATGCGAATTTTGAAAGGAGCTAATGATGAAATAAAAATTTGAATAAACGGGAGCGAAGCAGAAGCGTAGGTTCTC
>430FP013920 AT5G23280_1         :+U  EU:NC; range  -249 to    50.
CAGCCGGAGGAGTGACCCACCTACCTAGTGTTAAATTCTCCTGCCGGAGTTTGGTCCCCACGCGACCTTCTTCTTCACCGGAGTAATAACGCGCGTGAGCTCCACCGCGTCGGGACAAAACTAATGTCCTCTCAAAAAAGCAAAAAAAAAAAGAGAAAAAAAACCAGAGATGGTGAGCTGTGTGAAAAGGACCCCACCACACCCATGTGCTTCTCCTTCCTGTCTCCACCAGCTCCCTCCTTCTCAATCATTAGCTTCTTCTCTTCTCTTCTCTCACAGAGAGAGTAATCACAAGCCAAG
>431FP015118 AT5G49860_1         :+U  EU:NC; range  -249 to    50.
GTTCTTTGAGTGAAAACAAAATTTCACTTCTTGTTGCTTCAATAATGGTTGAAGGCTGCGACGACATCAAATTTACTGATTGTGGATTAGAATAGGACTTTGAACTTAGGCATGGGAGGAGGTAGGACGACGGAAGCTTGTATGGGTAGGTAAAGTTCCTTTCGTGGTCTCAGGTTTCAAGTATGGGGAGGAGACGAACAACCATCCTATTGCTATATTTTTCAGTAGAGAGTGAATCTAGGATAGCGTATAGAGAGATTGTTTTAATTTTTATCATTATGAGAGAAAAGTAATAATGAC
>432FP005752 AT2G32170_1         :+U  EU:NC; range  -249 to    50.
AAACACATACTATTTCTTTTGTTGTTGCAAAATAATGAAACTGTGTTTTTCGGTTGATGTTTGAAAACCAAGTAACCAACACTCAAAGCTAAACAAAACCTTTGGCCTGTGGGCACAAAGCTAAAATTTTATTATTTTCTCGGCACTACTACGCAAATAGGCTAACTAAGGCCCATTAAATAATATGAGGCCCAACTTGAAAAAGACTCGTTTCTTGTTACTAATAACCTTTCCGATGAAATCAACTCCAAAACCGAAGAGCCACCACCATGGTTTCGCCGTCAGAGATGACGGAGACGG
>433FP010919 AT4G16330_1         :+U  EU:NC; range  -249 to    50.
TTAGGAGAATTAGAGAGCAAAACCACAAGTGATTCACACAAGTCCGGGTAAAATCGATGTATGCTACACTCTTTAAGTAGAGAGTAAACGGCGTTACACCATGCAACCATTGTATCACCACGTATAGATAGCTCAAGATACTCGATTGAAGAAAGAGATCTCAGAAGTAAACGGAGCATATATTAATTAGAGTGCCACGTCAGCGGGGTTTTTTTATAATGATAAGTCTCCTCCGCTCAATTTCAGATCAGAATCAGATCATCCATGGAAACAGCGTCGAGAGTGGAACTGATTGTTAAA
>434FP016102 AT5G65090_1         :+U  EU:NC; range  -249 to    50.
GACAACACTTCTCCAATGATTTGGAAGACTGTTTCTGGTAAATTGATCATTTTGTGATGATTTTTTCTATGTGGGGTTGAGAATAATTTGATTTTTTGGGTAACCTACAAAGAAAATTTGACATTATTCACATGATTACGAAAGCGATATAAATCGTACTACATTGTCAAAGATTTGTGTATTTTTTTCTTTATTTTGATATTGACTTGTCTCTTCGTTAAGGTCTTTAATCAAATCTAGGGTTTTCTTGATCCCAAGTTTCATTGCTAAGCAATGTAAAGTATTGATTTTGATTTTGTG
>435FP012281 AT4G36450_1         :+U  EU:NC; range  -249 to    50.
CGTCTAGTAATTAAGATTGATAGCTAAGTAAAGCCAAGATTTCTCTGGCTTGTTTTTCAAGAGGAATAACGTAAGCGAGCAAAAAGCTCCACTTATTGTCGGGAAGCAAGCTTCGATTCTTTAAATTCCTCCAAACAAAAAAACACAACGTGGAAACTTTTCTATAAACCCTTTTCAAATTCTGTGGATTAGACCAGAAGAAAGAAGAAAATTTACTATAAACCCTTTTCGATTCCACTAATTGTTTTCACAAAACTCTGTTCTGTACTCTGTTTTTTGTTAGGTCATTTTTTAGCAAAG
>436FP009301 AT3G52090_1         :+U  EU:NC; range  -249 to    50.
CGCTTTCGGGTTCGATTTTTAGGGATCTGACTTCTTTTCTTTTTTTCCTGAATTTTTTGTTAGGTTTCTGAATTAAATCACTCGTCCTTTATTGTGTAAATAATATAAACCTAGAGGTCCTTAAACGGAAATATTATGTTTTATCGGCCCGATCCGACCCAAACTGTATACACCAATAATAATATAACACGTGGAGATTCGATCTTTTTTCTTTTATGAAAAACGACGTCGTATTATATTTTGTTTGCCAGAAAGAAACTGAAGAACTCTTGACTGTCTCTCTGCGGCGAAAAAGAGAGC
>437FP000259 AT1G04640_1         :+U  EU:NC; range  -249 to    50.
ATCTTTGTATTTTTCTTAATTCTGAAATACAAAGGGATAAGAAACAGCATCATTCCCTGAAAAGATTGTTTGCGATTTGAATCACTGGGTTTTTATATGTTGGAATTAAAATAAGAGGGTGTGAATTGTTGAGATATGTTCTAGATAAGGCGTAATTCTGTGAAAATTGAAAACTTAAGGGTACAAGTGCAAAGTCGTTGAATTTTGAAGCTTTTAATAAATCCAAAATTTCTAATCTGGAGAGAACCTATCTCTGAGGTCCAAACTCTTCGGTGGAGGAGAAGAACTGAAACGGTAATC
>438FP008206 AT3G20920_1         :+U  EU:NC; range  -249 to    50.
TTTTATAAGGTAAATGTATAAATGTTAGTCAAACATCAATCTTGAAATGTGAGAAAAATGAAATACTTTTTAGATTCCAAAATTTTCAAAGTTAGTCTACGTTATTTTAATAGCACTTGGTAATAAATCTAGGTTAGTTAACCGGTCTACTATAAACCGGTATTGCAATCTTAACTCTACGGGTTTACCCAAAAAACCAGAATTTTTTTTTTTGTTCTGTTATAACAAAACAAAAAACATTGGATCTGTAAAAGAAAAATCGAAAAAAAAAAACTCTCCGACTCGGAAGAAGAGGGAGAG
>439FP013010 AT5G08305_1         :+U  EU:NC; range  -249 to    50.
TGATGAAGATTCAAAGAAGAGAGCTGCAAATGAAACCGTGTTTTTATTTTTGCAGTTCAAATCACCCAATAACCAAATAAAGTGGTACGTTGTGTTCCGATTAAAACATTTGGGCTATTAAAAAAACAAAACAAAAACAAACAAAAAGATCAGGGTTAAAATGTCCTAAGGCAAAACCTTCAGGGGTTTATCTGCAAAACTTTTCAAATCGTTAGTTAAAATAAACCGCTTCAATCAAAAACTAGAATTGAAATGTTGAAGTTCTTCTTAAAGAGGTGAATGTTGAAATCATCATCGTCT
>440FP008809 AT3G43850_1         :+U  EU:NC; range  -249 to    50.
AGATCCCATCCCGCAAATGGGTATAAGATTTTATGGCAAAACAAAAATGCATACATCAAGGAAGGAGTGAGTTGGCTTAGGATAAGAGCTAATATATTTTCAATTCTTATCTTGTTCTCTCTTTTGTAATAATAATAAAGATTTTTATATCTTTATTTTCCTTTATGGAGAAAACAAGAAGAGCACATAGAAACGGAAACAGAAACTCAAATCTATAAGATCTCATTATCTTCTATTTCTCTATGGATTGACAAAGATTTTTCACCTTTTCTCTCTAAAAAAATGTTTACTGCCATTGAC
>441FP004649 AT2G07835_1         :+U  EU:NC; range  -249 to    50.
AATCCTCAAAAATACCAGCATGAGTATCCTGAGTACCGGACGCTTGACCACTAGAAAAGTTAGTGCATTGACTCGCAAAAGATGTATCAATGGTGGAAGCAGAAGATGTATCAATGGTGGAACTTGAATTAAGACTATTTTCATCAAACAAAAAGATTCGTCGCATATTGGATTAATTGATTTCAACAAAATGATTCCCTCCAGACAGCTTCACTCCGTCAAGCCTCTAGGAGTAGTGAAGAACTATAGAAAGTTGTGGTTGGTTGTTGACCAACAAAAGCATGGGAGAAAACCAAGAAA
>442FP011443 AT4G24250_1         :+U  EU:NC; range  -249 to    50.
CTTAATACAAAAAATGCGGTCTGAGAAACCAAACATTTATTGTTTTCTCTCTGGGTTTGTGAGGTATACAGTGTATTATTCTTTGTTTTCTATTTTGTAAGCAGTTGAGTGAGACCGAAGAAAGGTTTTGTGCTTTAGTAATAGATAGATAACCCAAATGTTGTTCTTTCTCTCTATTCTTTTCCCTCGTCTTCTTCCGCGTTTATTCTCTGCCTTAAATAATAATAATATTAATTCAGAGTTGTCTCCATCTTGGAGGTGCAGAAATGGCAGAAGCAAGGTCTGGTTCTCTTGAGTATA
>443FP007824 AT3G15290_1         :+U  EU:NC; range  -249 to    50.
TTACGGAAGTCAGTGGAATGGTGGGAGTATCAGACCAGCGACACGTGGACAAACGTACGACACGTTTCTCAGTTAATGTCTCACTTCTCGACACGTGCTCGAGACGGTTCCCATATCCTTATTATTGGGCCGTTTCTATATTTTGGCCCGTTGTAGCCATTTAGGCCCATTATAGTTAGTTAGGGCCCAGTTTCTGAAGCATAGCTGGAAAATGTTCTCTTTAATCTGGAAACTACAGAATAACAGAACAGAGAGATTACGATCGCCGGCGATTCAAAGAAGCAGATAGAAAAATGGCGG
>444FP004625 AT2G07798_1         :+U  EU:NC; range  -249 to    50.
GCTGGTAGCTTCCTCGTAAAAGGGAAACCAGAGTCAAAGGGAAACTTCCTCTTTATATAGCGAGGATTTGATGAAATCCCATTTTCCTTCGTAAGAGGACTGTAGGAATCCAAAACTTGCTCTTTATATACCGACAAAAGTAAGAAACCACATTTCCCTTCGTAAGACCACATTTGGAATCAAAAAAGCCTTCTCCACATGGTGAAAAGTAAGAAACCACATTTCCCTTCGTAAGACAAATCTTTTTTGGAAAAATGCCTTCTCAGCATGGTGAAAAGTAAGCAAATCTAGGAAATAGAG
>445FP011933 AT4G31460_1         :+U  EU:NC; range  -249 to    50.
TTTCGGTTGAGTTGGGAGGACCGAGGTTCTTAAATTTCAATTCATGTTGACTTGGTTTGGTCTATGTTTTTTTTTTCTTTGGGATAATGGTTTGGTCTATGTTAGATGTTATTGACTTTTTATCCGGATTGACAAATTAGAACCGATTAAAACCGAACCGTAAATTAATGAGAGAATTAATTTGGGCCTAAGAGCCAACGAATTAAAAAAGCCCAACGCTTCAAAACTCAGAAATTGAACCCTATGGCTAAGATCGACGCCGGTTCTCATCGCCGGCCGAAACCTCGACTCGTGCCATCG
>446FP010485 AT4G09640_1         :+U  EU:NC; range  -249 to    50.
CAAGAGTGACAAGAGCACCAAGTGTGACTTTTCTCTAATGTAAATTTTTGGGTTTTAAGATTGGCTTCGTATAAAAAGATAGGATCTTCACTAATATCGAAGACGTGTAAAGTGGAAGACAAATTAAAAAGAGAGAGCTTCCAAAGGAGTTACTTTTTCTCACCACTTCACTATGCAATTGCAAACACACGCAAACGCTTATCTACCTTTCTCTTCTTATTGGATTCTTGGGTTGTTACGCGTCTTCTTAGATTCTTCATCACTTCACTTTCTTCTTCCTTCTCTCCCATTGTCTCTTTT
>447FP012665 AT5G03020_1         :+U  EU:NC; range  -249 to    50.
ATTTAGATTTTATTTTTTTAGCAATACATCTAATAAATAGTTATCTCATCGACAATATAAGTCAATTTAATTCAATCAATAAAGAACAAAGTTAATCAATTTATCAAAAGTTATTTATAAAAATTATCCTAAATTTCTTTAAGAAATAGACAAAAGTCAAAAGCATTTATAATATTTTGGATATAACTTTTGGCCATATGCATGGACCCTATAAATACCATCCTTGAAGAAGAAGAAAAAAAAAACTCCGATGACGGAAGAGATGAGTAAAGAGTCTCCTCCTCCTCCTCCGACGTCGTT
>448FP010098 AT4G00420_1         :+U  EU:NC; range  -249 to    50.
TTTACTTTCAAAAAAATATTTCAAAAGATAGTTCTTTAATTATAATTCCTTTTTAATTTTTTATTTATAAAGTTTATAACATTTTTAAAACATATTTACATTATGGTCGAAATTATGTAATAATTTAATATGTAAACTCATCAAATAATATTTTGTAATTAATACATAAATACAAATTTTTTTTTTTCCTTCAATATTTTTTCCTTCAATATTGCTCTGTTCATAATACTTTTTCTTTTTTAGTGAAATAACAAAACATTCAACCAATCTCTTGAGCTTCTTCTTCTTCTTTCGTTACTC
>449FP008810 AT3G43890_1         :+U  EU:NC; range  -249 to    50.
TATTACTTGAGATTAGAGAAACCTAAGCTCGAAATTTTATAGGAAAAGAGACAAAAGCCATTACTTGATCAGATTATATTCAGTCTTTTTTCTTCCCTTTTTTTTGTCTTCACTCTTTTCTTTTTCTTTCATTCCTTCACTCGTTTCTATAATCTACGTACGCAATCCTTGAAATACTTACGTACGTTATGGACGATTTGAAGGTTAACCTACCGTTCCACGAGCATCCATTAACGCCTGTGAAAATGGAGTCGAAGTGTGATTGGTGTGGAATCAAATTCATACACATATCTGATGGCT
>450FP008020 AT3G18350_1         :+U  EU:NC; range  -249 to    50.
GGAATCATCATGATTGATACCAAAAAAAAAAATCAACTTGATGTGTTTTATCGTAATGTTGTTGGAAGAAAATCACACCTGATAAGCACAGGTACTTATCTGGATTCATTATTATTCCTACAAGACACGTGTAGAGATAAGATTAAATGAGATGGTCATTTGATCTAATCTGAACCGTCAAAGTCTGCTGACGTGTTAAAAACACGTTTTACCGTGTCTTAACGAAACCAGCGAAGCCGAGAACGAATCAGAGATTTTTACCGATATCCGTCGCTCTCTCCTCCTCCGTCGTCGTGCTTC
>451FP012867 AT5G06160_1         :+U  EU:NC; range  -249 to    50.
TTACCAAATGGTATTTTACCATATTATAGATTTTTTTATAATAAGTAAAATAATAATAAAATATAAAAGAAAAAAAAGAGTCTAAAAAGGCCCAAAACACTAACAGTCAAAAAAAGGCCTAAAACACAAACCGTCTAAAAAGGCCCAAAACATAGTTCGGCTTAAACGACCCAAACCACAACAAAAACCACCCGATTATCTTTTTCTCTCGGATTGGCGTTAAAAATTTTACTGGCGAGATTTCGGATTGAGGAAAAGAAAAGTGACTGGAATTTAGGGTTTAGACTCCGGCGAAGAAGG
>452FP012702 AT5G03520_1         :+U  EU:NC; range  -249 to    50.
TACGTTTTGTTGTGAAGAAACAAAAAATCTCTCATTTTCCATCCAATTTCTTGTCGGATTCTAGGTGTAAACCGGATTAGAAACCTCTTAGTTGAGAACTTAATAAGTTCATCCCACAATCAAATTAGTTGTGGGGTCAATTGTAACTATTGAAAGTTTCGAGGCTAAAAACTATAAAAACATGAAAATAATATTTTTCAGCAGCTAATCAACTTGTTTTCTTCAGCGAGCGACATTTTGGAAGGAAGCATTCCATTAGCTTTTTTGCTGTCTCCAGAAAATAAATTTTCAATCTTTCGT
>453FP005758 AT2G32280_1         :+U  EU:NC; range  -249 to    50.
CCAGTGTAATTATATATTGCAATCTAGTTAATGATATAACGTTATAGGTCTCATTTCCTACATTCAACTAAAAGGTAAGCTAAAAAATCTAAAAGATACAAATATCCAACAGGAGAAATATCTTTTTCTCTCATTGTCTATATTTGTTGTTCTTCTATCTCTTTCTCTCTCTTTTTCTTCCACACCCTCACAACTTTACTTACGACTTTATTATATATATACCACCAACCCATTTTGTCATAAAAGATCATTACTCGTTAAGACTTTCCACTACCCATTCTCATTCTCTCTTCAACTAAT
>454FP011651 AT4G27300_1         :+U  EU:NC; range  -249 to    50.
AGGAATCATATCTTGTCTCTGGCGTTCAAACAAAACACCCTAATAATTTTTTTTTTCATTCTGAAGAAAAGTTTTATCATTGAAGTTCAACATCCACAGACAATCTGCATTGAATTTATCTTGACTTGTCGCTTATGCCAAGTTGGGTTGTACGAAGTTGACAAAAAAAATAAAAAAATCTGTATGTGATTTTCATAATGTGTATTATAATGATTGCTTTATTTAGTAAAGAGTCACAAAACTAGAAAGAAAAAAGGTTTCATTCGATGAGAGAAATTCATTCTCTGTTTTCGTTATCTC
>455FP006391 AT2G41550_1         :+U  EU:NC; range  -249 to    50.
CGAAAACACAGGAACATATATTCGCATTTATACAGTACGAGTCAAATAAAAGTCAATGAATCTGACGGTTGAGATTTTCAGTTGGACGAAGAGTGGTCCCCATGAGTTAATAAAACGGCTTAGTTTGGTATCCACGCGCCTCCGTTGGTTTATCCATTTGTAGCAAACCCGTTCACCGTTTGAACCGACCTCTTTCTCTCTCTCTACACTCTACTCTAAATACTGCAGAGTGTTTTGTTCGTCGCTTTCACTGCCAGCCTTTTTTTTTCTCTCTCTCACTAAATTCTCTCGCCGACCTTC
>456FP008136 AT3G19940_1         :+U  EU:NC; range  -249 to    50.
ACAAACAGTCAAACACAGACAAGAATCACCATGAAACTTGGAGTTTAACATTAATTAAGCAACTCCTGTTACTAACTAACTACTTCCCAATCTTCAGTCAAACGACAAAGATATAAGATAAAACTTTATAACATAACACGCGATATTCCACAATACCTAATTATAGGATCATTACATTGATCTATATAAAAAGATCACAAAGTGCATTTTGAATTAAGCCACAAGATTCCTTCTAAGACCAAAGGCAAGAAAAAAAAAGATGGCAGGAGGAGCTTTTGTATCAGAAGGAGGAGGTGGTGG
>457FP001547 AT1G23560_1         :+U  EU:NC; range  -249 to    50.
ACTTGGATATCAAGTCTTCGGGCACCTTTTCCAATTAAAGAAAACAATAATAAAATTGTTGTATTCGTATTTGTTGTTTATTCAACACCGACAAAAAAAAGTTCTAGTTCAACAAAGACATTAGCAGATTTTGACTTTGCGCATTTACTTTTTCATAAAAATAAACTAAAACTATACGGATAATATAAACTAGAGAAGCTTGGAAGTGGGAAAAAATAAATAAAAGATCAATTCTTGGATATGAATTGCAAACCAGAGTCGATATTTGATTTTGTGGTAGAGGAGACACAGGTCAGAGTT
>458FP014988 AT5G47850_1         :+U  EU:NC; range  -249 to    50.
TTTATTTTGTTTCAACCAAAGGATTAAGTATAGTTTTTAGATACGACGATGCCACTGAAAGTAAGTGTTGAAATTTTCAAAGAGTTGACCATAAAAATAATTTAGAATAGAGAAAAATCACTATGAATGAAGTAAATAAGACTTAGTTTTGGTCTCTTGGTAAGGAGGTGTCTCTGTCTCTGTCTCATGTCTCTCTAACCGCGTTGATTTGCCGTCTTAAAAACACAACTCCTCAAACATAAAACATTCACACGCCATGAGAACTCTTCTTCAATGGCACTTACCATCTCAATCTCTTGT
>459FP015855 AT5G61480_1         :+U  EU:NC; range  -249 to    50.
GAAGTACAGTAATTTGAAAAAAGTAAGAAAAGTAAAAGAAGAGTGGAAAATGGATTGAGTTTTTTTTTTCTCTTTGCTTTTGTTTTCTTCCCCACACAAAAACCATAATGCCTTAACCAACAAAAGCCAGACCATTAGACGCACTCCACAATCATCACCTTCATCATGACTTCTTCTTCTCTTCTCTTCTTCCATCTTCTTCTTCTTCAAACCCTTAAATCCACCATTGTCAACACTAACACCTTTCTCAACAATATCACCACACTTCCTCAAACAACTTCACTTTAATTTCTTTCTAAA
>460FP011222 AT4G20940_1         :+U  EU:NC; range  -249 to    50.
TTATTTCATTATGTTTTATGTCAGATTTACTTGGGGTTCCATGAATTTTCTGCGTTGGTGAGCTGGAAAAGTTGTTGGGATTCTTCAAAAACTGTAGCTTTTTGGGGGAAAAGATTTGAAGTCAAGGAAGGATGAATCTTTCTAGGATTTTGTTACTCTCCATGTTTTTTCTATCTGCAATGGGGCAACTTCCATCACAGGACATCATGGCATTGCTTGAATTCAAGAAAGGCATCAAACATGACCCTACAGGGTTTGTCCTTAATTCATGGAACGATGAGTCTATTGACTTCAATGGTT
>461FP002695 AT1G53610_1         :+U  EU:NC; range  -249 to    50.
TGAGCCGAAACATCAATCTGCTAAGTTGTGTAAGCGACAAAACACAAAATGATTTTTTTTAATAATAATAAAAGTCAAAGCAATTTTGAAACATATGAAATGTCATTAAAAAGAAAAAGTAATCAAGAATTTTTTGCTAGTAGAATTGAATTTTCCTTTGCAATTTCGTGTATCTTTAAGAAACTAAATAGGTTTATGCCTTAACCTTCTATATAAAAGGAAACTATTCTCTCCCATCATCTTTTTGGTATCAGTTCAGTTTCAAAAAAAAAAAAAGATATAATGGAGCCTGTTGTTAAT
>462FP009842 AT3G60200_1         :+U  EU:NC; range  -249 to    50.
ATAAAATGATCTGTCAAAATGTTGTGCTTACAAATCTCCATTAGATAAATAAATTAGTTTCTCTCTCTCATCTATCTTTTTTTTTGGTTTTCCGACATAGAATGCTATCTCTCTCTCTCTAAGCCTATCTCAAAACAGAGATCTTAGGAGAAGAAGACAAAATCTTTACCACCAGATCTTTTCTTCTTCCTTCATCTTTACAGGTTGTCACATCACTATAACCACCGAAACTCTCGGCCCAACCCAAAAAAAAAAAAGCTTCCTTTCGAAAAAAATCAAAGCTTTTTCTTTTATCTTCAA
>463FP011424 AT4G24026_1         :+U  EU:NC; range  -249 to    50.
ATATTATTACTATATAAAATATATATAACTTTAATAATTACATAATAACACCTAAAAATGACATAAAAAGCAAAAATCCCATAATCATATTTTCTACAAAATTGTAAAACGAAAACCTTTATCTGCGCATCCAGGGAATCGAACCCTGGTCAGTACCGTGGGAGGGTACTATGATACCACTACACCAGATGCGCTATTTCTGACAAACAATAATCGTTTTATATACTTATATTTACATTTTCTCGGTTCAAAATCGTTATTCCTGTAATATATTGATCCATCCCACGATCTTCTTTTCTT
>464FP001901 AT1G29952_1         :+U  EU:NC; range  -249 to    50.
AAGATCCAAATGAGATCGATGCTCTCTTGAGCGCAGATGAAGATTATGAAGAGAATGATGATAATGAAGGTGAAGAGGATGGTGGTGATTCAGAAGAAGTCAGCACTGCTCGTACTTCTTCCAGGGATTATGGAAACACCACAGCAGAATCTTGTTGTTCCAGTTATGGTTACAACAACAACAACAACAACAACTCAAGGAAGCAGAGTTTATCGGGCAGTGCTAGTAGTAGTAACAATGATGGGAAAGGACGTAAAAAGATGAAGAAGATGATGGGAGTATTGAGGAGAATTGTCCCTG
>465FP008843 AT3G44610_1         :+U  EU:NC; range  -249 to    50.
TGAAACAAATCCTATACCAAAGATCTTAAAAATTCATAGAGAAATCAAAAATCCCTCTCAAATAATTCCCTAATTATTGTCTATTTACATAAATAAAACATCTCAATTATAGAATACTGTATCATCATCTCCTTAACAATCGAACTATTACCTTAAATTACGAAACGCACCATATCTCAACCCTTAAATTACAACTTTGCCATCTTCTTTTGATTCTATTTTTTCTCTTCCCCAAAAAGGCAAAATCTCACAGTTACTTCTCTCTTTCTCTCCCTCTCTTCTTCTTCTTCTTCTTCTCTC
>466FP008548 AT3G26560_1         :+U  EU:NC; range  -249 to    50.
CTTGAGAGAGTTTTTGAGGAGGATGAGAGACGACGACGTGGCCGTTCTGATGTTTTTCAATTATACAAATTGAAGGTTAGCTATATTGAGGAAAAAAACAAAAAAGGTAACTGCGAAAGCCCATTAACTTTAAGTTGTTTTGCATCGGCCCAAATATAAATCCTAAAGAAAAAGTTACATATGTTTAAAAATTAAAACGCAGCGTTTTAAGAGTCAGCTATTTCAGAAAAAAATAGGATTAGCAAAATCAGAACTCTGCGAGCGTCTATAAGAAAAAACCCTAGAAAGAAGTCGATTATC
>467FP012179 AT4G34840_1         :+U  EU:NC; range  -249 to    50.
AAGGAAGTGAGGATATGAAATAACGAACGACTCTCTTCTTCGCATTGTGGACCCCTTGCTTACGTGGCATAAACGGCCGTCAAGTCGTCAACGTTGTTTATATTAAAAAAAACATATTTTATTAATTATGCTAAAATTTTATTGGGCCTGGGTCCGAGTAGTGGATAGGATTCGGGTCGGATCCGGGTTTTTGTTTTCCGGGGGAAATCTAGAAATTTGATCTTGACGAATCGCCGGCGACGGATTCTCAGACGCTGCTATGGAAGGTGTTATGGGTCAGGTAGAGAAACGGCCGATTTC
>468FP015450 AT5G55110_1         :+U  EU:NC; range  -249 to    50.
TAATATGTTTTGATTACGTATATCACACATAATTTATTTTTACTCTTATGTTGTGAACGCGTAAGCGAATAAGCATGTGCATGTACATGCACAAAATTAATTACTGAAATGAGAAGGAAAAAAGAACACCTCTCCCCAAGAAAAGATCGATCGCTTGAAACCTTACTTAACCTTTTTCACCACATTTCACGCGTCAACTCGTCTCGATCACAACTATAAACCCTAAGTCCACCCTCTCCTCAATTCTTCACAGCTCAATCTCTCTCTCTCTCTCCCAAATTCTCTTCCTAGCTCTCTACA
>469FP000221 AT1G04090_1         :+U  EU:NC; range  -249 to    50.
GAGGATTTTTAGATATATTTTGAAACAAAACATATTTTGTGCGACTGTCCAAGTTTTTCGTGTTCATCATCATTTTCTTGTGGCGTTTCTTCAAAAACCAAAGTTACTTTTTCCCCAAGGTATTCGCTGATGTGTGGAATTGGATAAAACAGTTTCATGACTTTTTGGTTTTCTCAATAAGAGGAAAATCTTTAATTTATTGCCCGAAGGAAATGGTAAACAAGTGATGAGATGCTACAAAGCTGACATATTTCCACCTTCCTGATTAATTAGGGTTTCGCGCGATCAGATAAGAATGTT
>470FP014768 AT5G44600_1         :+U  EU:NC; range  -249 to    50.
TTTTGATCGATATTGTTGGCAACAAAGGATCTTATTCAAGAGAACAAATCACGTCGTTTCTTCTAAACTCGTTTGAGCTGTTAAAACGTCACCAAAGTTTTGACTTTCTATATACACAAATCGTGCCGTTTTCACAGTCAATAAACGGCATTACACTTACCGTTGCAAGAAGTCAATTTTGCTGATGAGACTGTAAAACTGAAGGAAGAAGAAAGGATAAGACATTAAACGCAAAGAGATCACTGAAACAAACCAAAAAAATGGCAGCTTTGTGTTCTCATTTGACCATCTCATCTCTAC
>471FP002547 AT1G51110_1         :+U  EU:NC; range  -249 to    50.
GAAGAAGGATTGAAGATGAGAGTCTCATGTGAAGAATCAAAACAAAGATTCATGCTTTTGGTTTTGCAATTTGTGAGGAAGCTTAAGGGTTTTTGGGAGGAAAAAACTTAATTAGTTGAGAAAATTTTACTTCCACTAGTTTCATATTTCAAGATATTTCACCAAGACTCAAGCTTTATTGTACACCACACATTAAAAATGCAAAGTTTAATCATTTTAACAAAAGCTTCACAAGCAGCAGTAGACAGCAACAATGGTGGCAGTCAGATTCTACGCTGTAGAGATGTCGCTACCATGTTT
>472FP013893 AT5G22875_1         :+U  EU:NC; range  -249 to    50.
GTTGTGGTAGATTTTGAATGAGAAGCGGTACATTTGCAAGATTCCCAAAAATTAAAGACTAATAAAATATATTTAATTATTGATGCTACAAATCTTCGAAACATTTTTTATGCAAATTTACGAAGTTAGCCCAATAAGTTATTATACGAGTACGGCCCATTTAAGTTATCTACAGCCCAATATCAATTTCCCAGATCGTCACGTCCAAATTTGTCGGTTCATACACCTCCGCGGCTCGGTACAAATCCCAAATTCCCCAAATGATTCACTGAGTCGACTCGACCTCCTCATATCCCAAGT
>473FP003471 AT1G68000_1         :+U  EU:NC; range  -249 to    50.
GTTATATGCTTCAATAATAACTTTGGCCTTTGTTTGTAATGTTATATGCTACTATAATGACTCTTCATCTTCCTAATAAAACTCCTCTTTCAATTTCAATTTGCAAAGAGGGTTCAAATTTGGATGCGAATATAACAGTTTATTACTTTGCGGCAAAATGTTTATAATTTTTAAACTTTGAGGGTTAATTGATAAATTAAAGATAAACATCGACATTTCTAAATCAGAAATCTCGATTTTATTTTGAATGTTCAAAAGCTGCCAGATTGAGAATATTTCGTCCGTCGTTGAAACTTGAGA
>474FP005736 AT2G31930_1         :+U  EU:NC; range  -249 to    50.
GGTCCGTTGTGGTTTCAATTTATTGTATGCTACAAGTAACCCAAAGTATCAAGATAAATTAAGATTAGTTACAAAATAGACATCTGAGTCACGATTGTAATCATTTCTTTATTTATTAATTAAGTAACGAGTAGTCCAAACACTCACAGTCACCGACCTCTTACGTTATCAATTCAAAAGTGAAAATGGACATATAGCTACTCCTAATTCCTCTATATAGTTTTCTCCTTTGAAAAAGAAAGAAAGAGTATAGATTCTCTTTTGTATGATTAATAACCATGGGAAGTGAAGTAGTAAACC
>475FP014519 AT5G41050_1         :+U  EU:NC; range  -249 to    50.
ACTTTCAGTGGTCCATACACATATATATACACACTAGTGGCTTACCTTCTCCCTTCCATTTTCCAGTTTTAGCCATTTTTTATAAGGGGATTCATAGACAAAAACCCTTAAAATAGAGAGCATGAGAGCTCAATAAATGTTAAACCTAACCAACCAATCTCTCAGTTTCTCTACTTTTCCTTTAATTGGCCTCTCATCTCTTTGTGCCTCTCTTTACTCATCTCTTTTTCCACAAGAGTCTTGAGTTTTATAAAAAAGACAAGCTTGAAGCTTTGTTTGAATGGAGTTACTGTTTGATCT
>476FP001378 AT1G20920_1         :+U  EU:NC; range  -249 to    50.
GTCTTCTATATTTAAGAGATTTTCATTAAAATGGGATATATAAGGAGATATCATAAGAATTGTGAAATTATATTTGAGAAAAAAATGAAAAACAAATAAAATAAATAAAAAGCTGAAATCTCACTTTGGGCTTTGGGCCGAAACAGATAAACCAAAATCGTCATGTGAAATATGGGCTTAATATTGATCCAAATCAGGTCGGCTAAATTCTGTTATTAATTAAGAAAAACCGCCAATCTCAGATTTTTTAGCAAACCTTTTCCACAATTTCCAGACAGTTTTAGGGTTCCGTCGTTCTTA
>477FP009439 AT3G54060_1         :+U  EU:NC; range  -249 to    50.
AAACGTCAATGTATCCTTCACCTAGAAGAGATCGACTAGTTTGGAAGGAAATCCTACTATTCGAATGATTAACGGTAAAAATTTGGAGTTTCGTCTTTTAAAATTTCAAGAGTTACCGCCACGAACAGGTGAAAACAGTATCCCGGCAAAATTTTAAGAAAACGACATCGTTCCAAAGGATGTTTTGAAAATCTCCCGCTGCTTATTTTACTAAAACCCATTCATTATTCAGATTCTTCAGGTCTTTTCAACTTCGCTCTCTCTCTTTGCTTCATATTCGTGTTAATTAGGGTTTTCGAT
>478FP014780 AT5G44785_1         :+U  EU:NC; range  -249 to    50.
ATGTTTATGAGGGTAAAAAATAAAATACAAGTCTCGGCTAAGTTTGATATACTACAAAATCAACTAAAATTTCGTCATAAAAAAAAAATCATTGTGGTCGTATCTTTAGGTTAACTGTGTATAAGTGAATAATTAAGGATAAACGTCAGATTCTAGGCCTTTTGGAATAACGGCCCAATAATTATTATTTGGGCCTGTTAATCACTTGTTTCCCCTTAAACCTTTGGCGCCCAAACAAATTAGGGCTTTATCTTATCTTCGCGATTCTCTCATTTCCTCCCTCTAAAATTCCCCGGCGAC
>479FP006672 AT2G45940_1         :+U  EU:NC; range  -249 to    50.
TAGATTTAATTAATTACCAGAGAAAGTTTGCGGAGAGAGGTCTTGGAAGAGAGGCGGAGAAGCAGAGATGACATAGCTAATAGCTTCGCTTGGTTGCTCTGTGTGTTTCTTCTCTAAAGGGTTTTCGAGTTAGTCAAGATCTAATTAAGACCAAAGTGCTTGCCACAAGAAAAAGGAGAAGTAGGGTTCTCAATTATTACTAGAGAGATGTCTCTTTCTCTTTATTTTTTCCACGTTTCTCTCGTTTTTCTCCTTCTTATGTGTCTACTTCTTACTCTTCCCCAGAGATGCCGCCACAGT
>480FP008844 AT3G44620_1         :+U  EU:NC; range  -249 to    50.
CACAAAATTATTTGCATTACCGACCATAATGTTCTCCTCAGTACCTTCAACACAATACAACAATACATTAACAAAATTGGTCTTCTAGCATTAGCCTCGTCTCTAAAATCTAACATCTTCTTCTACTCCTAATCCAACAATTGTTTATGTATATTCCCAATTATACCCCTCTATTACTTTGCTTATTACGGAAAAGGAGTTCAAAGAGCAGAAGAAGAAAACTCGTATATCCCAAATCTCCAACTTTTCAGGGGAATGATGATGTACTGTCCCAACCTCACGGCTTCTCTAACAATCCCT
>481FP014917 AT5G46750_1         :+U  EU:NC; range  -249 to    50.
TTAGCGATGAGGTTTTATCCTTTTTCATTTTCTGTTTTATGGTTAAGTTTTGTGATTAAAGAATTAGAAGTTTTTTACAGGATTTAGACTATGGTTAGAGTTTACATTTGATTTAGAATTGTGTGACTTTCATATAAAAATAATGACATCTACGAAATTACGAAATACAAATATGGGCTTATTCATTATTGGGCCATACAAGCCCATCGAGTTTAGTATTGATCCTCTAATCAAAAAACGTAAACAAATAAGATAACAGAAAAACAAAAACAAAAATTTCTGCTTTGAAGAAGAAGAGTC
>482FP005985 AT2G35730_1         :+U  EU:NC; range  -249 to    50.
TAAATGATTTAAAATAAAAACGAAATAGTCATTTTATCTCGATGTGAATGGTTATTATGAAAACAAATTGTTATTAATCCTACTTGCTAGTAAACTTTAATTTTTAGTTTATTGCATGTTAGATAGAGATTGTGGGTGAAACGTGTAAAGATGGGACTTCTCAATAAAATAAACGAATTGAATCACTTTCCGCATACATACAAAACACACATTCCCTATAATTTGTCAAAGCCTCCCTGAAAAATAAACAAACCTCTAGATACATAAACAATATTTATACATAACATTTACAGCAAACTC
>483FP000144 AT1G03010_1         :+U  EU:NC; range  -249 to    50.
GTAGACATAATGATGATAGAAGAAACCTCACTTATCCCATAATAATGGATGGAAATGCCTCAAAGGATACTAGCTAGCAACTTAATGTAGGTACATTGCATGTATTGTTTGTTATTCCTTAAGTTAATTTTATCTGTGATAATAATGATCTCAGCTTTACACGTACTTAGCAGATTAATTTTAACCAAATCTTTTTTCTCTACCTTTTTACATCCATTAACTACGTACATTCACTGCCATTACAACCGCAAGAGCTCTTCTTCTTCTTCTTCTTCTTCTTCTTCTTCTCCTTCTTCTTCT
>484FP015485 AT5G55610_1         :+U  EU:NC; range  -249 to    50.
TTCTCTCTCTCTCTCTCTCTCAAAGTCACAGGGGTTTGGCAAAAGCAGCTGCTTTGGTGAAGGAAGAAGAGAGAGAGAAGAAGAAATTGTGCAATTACTACGAAATGACGAGAATATCAGGAAGTTATTGGGCCTTATATGGGTCTTTAATGGGCCTTAAATGACCGTGGCCGACTAAAAAAAAAAGTCAACGAAAAGTCAAATAGATCTCTGTCTTTTATTTTTTTGTTCTCTCTCGTCTCTCTGGCTACCGAGAAAACAGAGAACGTTAAGAATCATTGCTTTTCTCGAGAAAATAAT
>485FP012775 AT5G04750_1         :+U  EU:NC; range  -249 to    50.
AACATGTATGTCAACTTGGGCCATTAAACCAAAGAATTGTAGACGAGTCTGGGGAAAGGTTCTCACTATTGGGCTATTGTAGCCCATTGGGTCATTAGACCAAAGTCCTTAGCTAACAATTACGCCGGTGCAATGTTCTAGCGGGTTCTTCAATAATCTATACCCGACCCGGTCCGGACCCGAAGCTGCCTAACTGTCTCTTCACTCCAAAGACATTTTCTACCCAAAAAAAACGATTTTGAGAAAACCATCTCACTGATTAGCAAGATGTCGTCGGCTCGTTCTGCGATCACAAAGCTA
>486FP001559 AT1G23850_1         :+U  EU:NC; range  -249 to    50.
TAGCTTAGTCTTTTGTGTTCATGATTTGGTTTCCCACTTATGCTTTTCTTTTCCCAATTAATCTCGACTTTTAATCTGTTCTTCTTCGGCCGCCACATGTTTTCATTTTAATACTTTTCTAAATTTGGTTTTGAGGCAATTTGGTTCAGATTTGTTGGTATACCAATTCTTACGTCAACGTCAATGAAGAAACGACTCCATATTTACGAATAAAAAACTGTAGTAGATCTGTACTCTCCCTTTTTCTTTGTAGAGAAGAAGAGAACTGTGAAAGAAGATGAAGATTGAGGAGGATCTAGG
>487FP004418 AT2G02550_1         :+U  EU:NC; range  -249 to    50.
ACTTCCAGAAAATATAATAGAAATACAGTTGAACCAAACCGAACCGGGTTAGGTCCGTACGATGAAATCGGCCAGCAAAATCAAACAAAATTATGGAAATATATAACAATAATAATATAGAAAAATGTAAACTAGGAAAAAATGAAAATAGCAGAAATAATGGAAAGGAATAGCTAACGGGAAATTTTGACTCTTTTCATCACACTATATATATTGACACACACTCCTTTTTGTTATTGCTTCAAAAAGAAAAAAAAAGAATAATTGTAAGCTATGGGCTTCACAAGTTTGTACTCTCTC
>488FP000206 AT1G03860_1         :+U  EU:NC; range  -249 to    50.
GCCCATGTGATAATGGGCTTAGTGAAACATATTTTAAAATAATGGGCCTGAGCAATGTCTTTAAAATTTGTCAAACACTTGAGGACGGAAAACAAAAACATAACTAAATGCCTAAAATGGGCCTCTCGAAAAAGATAATGTGTTTAATGAACCATATTTGAAAGTAATGGGCCTAAGCAAATAGGCACGAACATACTAGAAGGTAGTTTGCCAATGCATATCTGACCGATTTCTCATTTCTAAAACCCTAAGCTTCGCCGGCAGCTCCGATCGTGATCTTTCATAAATCCTACCATCGCC
>489FP013284 AT5G12970_1         :+U  EU:NC; range  -249 to    50.
TAAACTATTACGAGTAAGTGAAGAAATGATAAACTAATAAAAGTTGGTAGAGAAAGAGAGTGAAATTGGAAGTGGCTAATAGAAAAGTAAGAAAAAGATGAATAAAATATGAAAGAAGAGGTCAAAAGTGTAGGTCCACTAAAAAGCAGCAGATCTTAGCACACCCACATGTCCCCATATATTCTATTTCTACTGTACACTCTCTTCTTCTTCACTTCACTAAAAGCTCACTACTCTTCTTCGCAATCTCATTTTTAACATTTTCACTTTCTTCTAAACTTTGCATTACAAAAAACAATG
>490FP011974 AT4G31990_1         :+U  EU:NC; range  -249 to    50.
GACAGAAGGGTATTCACTTGTCATTATTGTATTTGTAAATTGATTAATATATAAATTGTGTTGTCACTAAGTGTAAATATTCAATTAATTGTTGCATGAACCACTAATCACAATCCACTAGTATCCATCCATCCACTCTTTCAACTTTTAAACATAATCCTAAATGACTATCTTACCCCTATCAAGACAAGCCTGAGAAGTGAGAACAACTTCGTAGACATCGTCGTGTCTCTCTCTCGTTGAATCCTTGTTAATCTTTTTCTTCAATCTCTCGATCTGATCGTTATCGAAACCGCGCGA
>491FP000474 AT1G07615_1         :+U  EU:NC; range  -249 to    50.
AAGTTAACAAATAGAAAACCTGTTTTTTTCTGATATACATGTATATAAATATGTGTTTGATACAAATTTAAGATTTCTTGTAAAATAATGTACCTTAACAGTCCCAATTTTTTTGATGAAATACACTAATTAATCAGAGTTAATTGTTATTTAACTAAATAGAGATTTAGTCTTCTAATGGGCCGTTATTAGTTTATTGGGCCGAGCCTATTACGTTAAACCCTTAGCCACTGACTCGGTTCCGTCTCCGACCACCACCGCGGCGACTCCCCGATCGATCAATTTCCTCAGCGGGACATT
>492FP007095 AT3G04690_1         :+U  EU:NC; range  -249 to    50.
TAACTATATGCTAAACATAGCTTGTTCGGGTAATCCTCTCCACCACGAATTTTTCTAACTAATTTTGTTTCTCTTTCAGACAGAACGACGGAAAATGAGAAAAACACCAGTAACCTCATAATTACAAACAAAAAAAAACTAGACAAAACGAGAAAATAGAAAAGAAAAAAGAGTGTGTACCTTGTTTTTTTTTTTCTTGCAAGGTTTTTGCTTCTTGTTCATCCATGCAAGTCCTGACTTTCTATGGTTAGGTTACAGAGACAATAAGAAATAAACTTCTAATTTTGTCCACAAGCGTAA
>493FP008586 AT3G27027_1         :+U  EU:NC; range  -249 to    50.
TCCTTTAACAAAAAGCAAACAACACCAAGGAGCATAGAAGCAATTGATTGAACAATCATAAAAGAGAAAGAAGAAGATAAGTTCACAAAAGCAAAGCCAATAAAGAAACACAAATGCCTTTCCTCGTAATCTATCACTAAACTTAGTATCTTAACTTCATATACCTTCTCCTTAGCCACCAAGAAAAGCCAAAAAGACTCGTCACTCACATTCTTCTACATAACTCTTCACTTGTCTCCATCTTCTTCTGCAAAAGAACAACACTCACACAACCATACTTAATACAAAACAATAAGAAGA
>494FP003032 AT1G60940_1         :+U  EU:NC; range  -249 to    50.
TAAACTATTACTTAAATAATAAAAAAATAAGAGCCATCGTGACTTCGAGAGAAGAAGCCAGCAAGGAACGATGGAGATTATTACGGCATCATCATCATCATCATCATCATTGTAATTCGTAATCATATCTTCTTTTGGAATTTCTTCACGGATAAGAAAAAAGGATATCGACAATTTCGCTTTTGCTTTCAAAATCTCATTCTATCACTTTGTGCCTTTTTTAGCCATCGCGAAAAACCTCTGAATCGCATCCCTTGATTTTCTGGGTTTGTGACTTTGTGTAGTGGAAATTAGGCTTGT
>495FP008851 AT3G44713_1         :+U  EU:NC; range  -249 to    50.
CATTGATGTGTAAAGAGGATTAGAGCTTTATGTGCTCTGTTCTTGGGAGATAAGATTGAAGAACTGTAACTCCAAGCTTATCGATTTAGGGTTTGTTTCATTGTAATTGGGATTTTAAGGATAAGAAAGAGAGATTCATAGTTTCATTCTTATCAAATGGTGCGTTAGTGTGCTCGGATCGAATCGAACGCAAGAAGATTAGGGTTTCAAAAGTTGGGGATTTTTGTCAATCGCAATGTGTCTTGAGGGATTTCCCACCTTCAATGGTGTGACTCATGAATTGCGATCATGGATTTCATG
>496FP003960 AT1G75520_1         :+U  EU:NC; range  -249 to    50.
GATTATGAAAATACCTATGAAAAATGTAGAGAATAAGCATATATACATATTAATGGAATGGAATGATTACTCTAACAAAATTACTTAAAAAATGTCACCTATCTATTTATCCATATTCCTTTTTTTTTCTTTTTTTTTCAACAATAGTTTGAGTGATATTTATGTGATGGGGATTCACTCAAACTGGAAGATAACTGTAGTGAAGTGCCCAAAGCAAAAGATCTTCATGGGACTCTCTATGTCTTAAAAACTTTTTTTCTCTCTCTCTCTCTCTTAATCCACCGAGTAAATCCAGCAAAC
>497FP009922 AT3G61320_1         :+U  EU:NC; range  -249 to    50.
CAAAAACACATCGAAGTCGAATCGTCGGTGGGATAATTAGGCCCAGTATATTCAAACAAAATAACATTTAACAGATCCAAGTCCAATGTTGTCGTGGAACGAACGTCGTTTAGAATAATTAAGCCCAGTATTTAACATATCAAAGCCCAATGTTGTCCTAAAACGACGACGTTTGAATGTGGAACGTAAACAATCCTGGAACAACCGTTTCAACTACCTTTTTCCTATCACTTGTTTTTTCACCTCTCGAAGTCCTCCGATTTGCTACCCTTACGCAGCCTCATGTGTCAACCACCATTT
>498FP003810 AT1G73310_1         :+U  EU:NC; range  -249 to    50.
ACACAATTATAGAGCAAAATTAAAATTTTATGTATTGTTTCTCACTAAAATGTTTAAATTAAAATATAGGAATAATTGTCTTTTTATGATCGCGTGAAGTGAGGACGATTGTTTAGTAATTTTATACAAGGTTGCGACATTTTAATATTTTGATCCATTAAAAAAATATACCAAAACCGAAAGATAAGAGAGTTTTGATAGACGACTTTTTTGTGTATAAAAGATGCAGTAATTGTTGTCCTTAATGACATTGCTAATCAGAAACTGAAATAGGAAATGGCAAACAACAACGTTTACTCT
>499FP005303 AT2G24860_1         :+U  EU:NC; range  -249 to    50.
AAATTTATACATAGAAAAAAATTATTTTCTCAATCATATAAGCAAACCAAAAACAAACAAGCAATCTGGATTTTGTTTTGACTGTAGGAAGAATCCAAGGAATTGTAGAGGAGATAATGAGTTGGTTTAAATCATTGAATCAATCATTTTAGCAAACAAAAAGATCCAACTTTAATGGGCCCAGGGTCCAATAACCCAATTGGGTTATTCCTAGACTTTTCTCCTCCTCCTGTTGTCTTCCAATTTGGTATGCGAGAAAAATAAAATAAAATAAAAATAAGCCAAAGACAAATTTAAACC
>500FP014670 AT5G43250_1         :+U  EU:NC; range  -249 to    50.
TAGAAACAATCTCTACAACATAAAAATCTACGAACCATACCGGGTTACCAAACGTTCTTCTCAATCTCACCAATCGGTTTAAGCTGAAAACCCGAATTAGCAAAATCTTCGTTCGGGCTGTTTTGGTTAATCCGGTTTACATGTTTTCTCATTGCTCATTTTCATTTTCCCGCCGTGACAGAGCGCGTAAATCTCAAAACCCTAAAAATGTCGAACATATACAATTCATTACCTTAATCAGATTTTCTCAACAGAATCAAAATCAAAATCCATGGAGGAAGAAGAAGGATCAATCCGACC
>501FP013910 AT5G23130_1         :+U  EU:NC; range  -249 to    50.
TATGTTTTTGTTATTATTTGAACTGCACTGCACTTTATCCGCAGTTGAACCTAATTGAACCTAATGAAACTTAAACTGGTTTAGTTTGCTAATATTATTTTTATTTTATTTTTGAATAACTTTTTTTTCTTTTCTTTTTTGTCATCTGATCATTTTTCTTTTTTGCTTTCGTTATGGATAAGCTGTAACGCGGTTTTTGTTTTGAACATTAATAATAATTAATTCTATTCTTCGAAAAAAGAAAAATATATAATAGTGTGTCGTTTTCCGGTGGCGACGAGAGGGAGAACCGGAGAAGAG
>502FP005810 AT2G33170_1         :+U  EU:NC; range  -249 to    50.
GAAAACAAAGTTAAAAGACTTTATATTTTCAAAGTCTCGTACCAATCACCCCTAACTTTGAGAAAAATGAAAATTATGATCTATCTATCAATCCGGTCTAAATAATGAGAACCTAAGCTGTCTCAATCAATAAATCTTCAAAAGCTATTCCTCTGGGAAAAGATTTAGCTGAGAAATAAAAATTCTATCACTTTCCCTTGGCCTAAAAAAGTTTGCCACTTTCTTTCCCACAAGTTCCTTTTTTCAATTAGAAAATTGATGTTCTTGGCACTGAAGAAAATGGCCAAAAGAAAAACCCAC
>503FP001997 AT1G31480_1         :+U  EU:NC; range  -249 to    50.
CACTATTGAAACAATTTTGGTAGATCAACACCAACACATTTTATTTTGACTTTTGGCAAATTTATCCTTCACTTGTAACAACAAGACAAATTGGTTCGTTTTTTTCGAAATTATGACTTGGCATCTACGTGGCAGTGGTTTAAGTAGATGACAGTACACGCAACCGCTGAAGCAAAGTTTCGTTGGGTTCTCTTCTCTCACGAATATTCTTCAATACCAACAAAACCAATTCAATTCGATTTCCCAGCTGTCACTCTTCTTTTTCAAACGACCTTTTTTTTTTAATTTGTTTCTTCTTCT
>504FP013567 AT5G17250_1         :+U  EU:NC; range  -249 to    50.
TAGTAAAAATTCGCCAGAATAATTTACTTCAATAACCGGAGTAGCTAAACTAAATTTTTATTATGCACCCTCCATACCGGTTATAACCTGTAAAACGAATCGATTACCTAAATGTCTGAAAATATAACGCGCCATTGCTAAACAAAACGCAAAGCAGCAAAAACTCGATTACACTTACAATGATAAGTTATACGACGTCGTTTTCCATTCACGTCTTCATCACCTTCAATAGTTTATTTTGCCGCGGTCAGTAGCCCGTCACGGCGAAATCTACTTATCGGAAATACGACCGGAGAATTT
>505FP005896 AT2G34520_1         :+U  EU:NC; range  -249 to    50.
TCATGATGAAACAAATTTGAATGTATGCTGAAAAATGTTATCAAGTAAGGATGTAATCTTTTGCCAAAAATAGTAAGGATATAAAATGTATCACTGAAATGAATCAAAACGATATTGGCACAATGGTTTAAGAAAAATAAAAGTCTTATTAAAGTAGACGAGCTCTTAGTGGGCCGATTAGAATTGGAAAAAGGCCCAATCATTGTCTCGAGTAGAAGTGATTGTGAATCTGAAATTTGCTTTCTTCTCACAGAGAACCCTAAAACCATTTCCGCGGCGGCGTTTCTCGGAATCAATGGC
>506FP010778 AT4G14390_1         :+U  EU:NC; range  -249 to    50.
AGACATTTAGACTTTATTAAGAGACGACGACTTCAAAGTCTTTAATTATAACTTAATGACTTAATAACTCGGGTCATTTTTTAATCTTTGTCTTGAATTTTTCTCCTAATTATTTCCGACTAAAGAAACACTTTCCCTTAATTTATATATAGGTGACCTGACCACCACTCCTTCCGATCATCATGACTCGACGTGGCTCGAGACAAAACTTTTAATATAAATGGACGAACTTTTTGTCTCAATCTCGTCAACCTTTAGCAAAACCTCTTGCATTACTGATCTTCTTCTTCCACTTGGTAA
>507FP012783 AT5G04840_1         :+U  EU:NC; range  -249 to    50.
TAGACTAATAAATGTAAATGCCACAATCAGATCAAATATCTTAATCAATGTGACAACACAAATATAAACAATTTTTTTTAAAAATTTTATAACAAAAAAGTACGGATGGAGATGGGTCAGTGAACCCTTTGCTTGACCAAATAATAAAAAAAAAAAAAACTCAAAGGGCCCAAAAGAGCCGTCCGTACGCCTCCTCCTCCAGCCAATTGGGGCTTTCAAATACACAATTCAATTCTGCGTTATACATTTATACGCAGCTGTGAGAAAGAGAGAGAGATAAAGCAAGCAACAGAATAAATT
>508FP002745 AT1G54280_1         :+U  EU:NC; range  -249 to    50.
TCAACCAGCTTTGGTAACATTTTGGACAGAAGTAATTAAGTTGTAAATTAAAATTAAATGTTTTGTATTTTTTTGTTTTCAGAAAACTAATTAAAAAAAATCAGAAATTACCAAAGTAAAAATAGGAAGCTGAATTATAGAGAGAAAGGAGGGTAAAAAGGTAAACGAAAATTGCTGCGTTGGTTTTGTGTTGCGGAGTCCGGAGAGACTGAAGGAGACAGAGAGAGAGAGAGACAGAGAGAGATTACCAGATTACCATTACCCTTCTCTTCCTTCTTCTTCTCCCTCCATTTTTTTTTT
>509FP012076 AT4G33420_1         :+U  EU:NC; range  -249 to    50.
CACTAGGAATAGAATAAGTTGAATAGTTTTTTACGATGATAAGAGTAAGCGGGAAGCCATAATAGACCACTATCCCAAAACTTTAATCTGCTTCCAACTCATTATGGGACCAACTAATACAAAATGATATGTATTCCATGTTCCAACCACTCCAATACGAATTACGAAGCAAGCGTGTCTCAGTGTCTGAGTGCGACTGCCTTCTCTCTATATATAAGAGATATACATAGTGAATTAAACATCTTAATTATACTGATCTTTATCATGTTGACTAGATTTAAGAAACAAAATAATAAGATG
>510FP001386 AT1G20990_1         :+U  EU:NC; range  -249 to    50.
TAACTCTGTTCCTTGTTTTTTTTTTTTTTAACTTCTTATTTTTTAAAACGTAAACGCCCATGCAATTACATGACAAATAAGTCCACAAAGCATCTTCTTTTCTTTCTAGAAACCTAAAGCAATTATATTTCTCATCTATCGCAAAACCTGTCTATGTAACTATAACAGTTTTCAATATCTCTTTCCACCATAAATAATCTCGCATCCAACTCCTAATTTCACCACTCCATATTTCACTTTCGTACCATGCACACAAAAGAAACCCTAATTAATCAGTCATAACTTCCACCACCAACTCAA
>511FP002084 AT1G32940_1         :+U  EU:NC; range  -249 to    50.
GGAAGGAACACACTAAGTAAATCACTGCAGATACTTTGAATTCAATACTTGTTAAGGTTCGTGTTCTCATTTCCTTATTTCAATTTCGTTGAAAATTCTGAGAGAACAAAGCATTATTGACCACGCAAAAGACGAAATTGAGTTTGACGAAGACGTTTTGATTTTCTTCTCCACTCGTTGTGATTTGGTCTGCAAGAAAACTAAATCACGTTTTCTATATAATTTAATGGTGCTTTCTCAAAAGTCTTCAAGTTAATTGCAAAATTGAAACACTGTTTTTGCTGGGAATGAGGAATTGTA
>512FP007711 AT3G13670_1         :+U  EU:NC; range  -249 to    50.
AAACCATTGTAAGAAAAGAAATCAAATTTTTTATTTCTTAACAAAAACGTGAAACGTTTGTTTCCAAATTAGTCGCAAGTCACGGACCGTGTGACGCAAAAAAAGTCCATTCACATCATTATTACATAATTTTTGTCATAAGGAAAATTAATTTGATTTTTCCAAATTTTTTTGGTTCTTCCTCTTCAGAATATCTGACGTGGCATAAATATCGCCTTTTTCACATCGCCTGTCTTCTTTTCTCTCTCCATTTTGGGAACTTTCATCCATAAACTTCTATTTTTCTCATCGCAAACTTGA
>513FP000393 AT1G06450_1         :+U  EU:NC; range  -249 to    50.
ATTTCTAAATTAAATTTAACAGAAATTAAATTAACAAATAAAATTATAATCAGAGAGAATATAAACCGTCATGATCAACACCGCGTTAAAATTAATTGGAGAGCAAGCTATTAGCTTAAGCTATGTATCTTTAATTAATTAGAAAAAATCCGAGAAAAAAGGAAACTCAGGTACACGAATTTATTTAAGAAAAGGATAAATACTCTCTTTTTTTTTATAAAGAACCCTAATGCTCTCACACAATCAATCAAACCAAAAAGACTTCTCGTATTCATGCCTCTCCCTCCTAAGAAAAGAACC
>514FP005064 AT2G20990_1         :+U  EU:NC; range  -249 to    50.
AAAATACTAATTTTCTTTGAAAACATATACGTAAATTTCAATATTGATGTATGTAGAAAGTTATGAAAAAGGAATAAGATTTTCATTAATTAATTTATTATAGTATCATCAGAAAGCAATGTTATTATTCGAAGAGAGAATAAAAATTAAAAAAATTAAATTAAATTGCTGATATTTTTTATTTTTAAAAGTAAAAGACAAAAAAAGAACAATAAAATAAATTGGTCCGTGTCTTTAGCAGCGAAGCGCACACAAAGTTTGCTTGCCTTCTGGGCTTCACGATTCTCACGACATCTGTTT
>515FP015679 AT5G58590_1         :+U  EU:NC; range  -249 to    50.
CTATATTGTCGATACGAGTTCACACTTTCTAGCTTCATCTACATACCAAAATCATGAATTGTCGTATAGGGCCTTAATGGGCTTAAATGACCGAGATAATGACCTGTTAGCCCACTAGAGATAATTCAGAAGCCTAACTTTGGATATAAAGTTTAAAAACCCTGGTTCCAGTTTTTTCTTCTGGTTCTCGAAACTTCTTCTCCCAAATTGAACAACCAAAGAAGTTGCAGAGCACACACACACACTTTCAAGTTTCAATACAGAGATGGCGAGCACTGAGCCAGAGCGTGAGAACCGTGA
>516FP003163 AT1G62920_1         :+U  EU:NC; range  -249 to    50.
TGTAGTTCCTAGTGGAATTATGAACATGTGTGTGGCTGGACAAACATACACGTAGTACCAGGTTTAGTACTTGAATTATGAACTTGCAGAGATGGTTCAATGGCATAGTTCCCATCGTCAATTTCATTGATTGAATTTCCCTTGCCAGAAATTTCTGTTTTATCATAAATTTTGAGAAGTAGTTTTGGTTTTACGGGGTTTCTTCATTTCTGAAATTAGGGATTTTATTTCAGGGTAAGAAATCCCAAGAAGAAATGAAGAAGAAAGTTAGTACGCATGCATATGGAGCCTGCTCTTCCT
>517FP015031 AT5G48530_1         :+U  EU:NC; range  -249 to    50.
GTATATGTGTGCAAAATAAGGCTCTTTGCTTATGTTTCTTTCTTTAAGATGCAAGACAATTAAGTAACCAAGTTATTTATGTTCTAGACTCCAACATGTATAGTTGCATACAAATCATCGGATCATAATGCATCAATGGAAAAAATAAACGAACTAACAAAAACCGACTTGGTTTGCTATAAATGCAATACCGGTTTGGTTTGGTTTGGTACAATCATATATGCAAATAGGTTTACTCAGTGAACGCTCACTTACCAACTTCACCAGCTATGCTCTCCGTCGCAAGACGTCTCGGTTCGG
>518FP001676 AT1G26340_1         :+U  EU:NC; range  -249 to    50.
CTAATCTAGTTAAAAAAAATTGTACGAAGATGTAAATGATAAATGATGATAAATAAATCTTTTATGTATATTCGTTGCTACAACTTACAAGGCATTTCTGATTTCTCAGTAATTTTTTATTCCATTTTTGCTAATTTTCCAAAAAGGAATTAAGAATATGAAATTATAAATAATTAAATTAAACGACGTCGTTGCTGAGAGGGCTCTAGCTCTTATTATCTTTCTCCTCTAGTCTGCTCATCTTTTCGCGTGGTCGACCAAACCTAAAACCCCCAAAAAGAGAAAAATCAAAGACCATTC
>519FP009278 AT3G51800_1         :+U  EU:NC; range  -249 to    50.
TCTCTTACGGAGAGCGTATAAGCGCCACTTGACGTGGGCTTATATGGGCCCGGTTAAGGGTAAATGTTTAGTGGCCACAATTCTGAAACAGCTTCCCTTCTTCGGCCCATACTGGAGTACAAAAGTAACGCAATTAAGAAAAAGCGTTACAGGATTAATCCAAAACGGCATCGTTAGAAGAAGAGAGCACACATAGCGAAAACCCTAGTACCTTTATTTGAGCCAACACTTTCATTTCTCTCCTTCTCCACCAGTTTTCCCCCAATCGCTCCTCCTTAAACCCTAACATTTTTGCTTCCC
>520FP014645 AT5G42950_1         :+U  EU:NC; range  -249 to    50.
CTGATATCCAAAGACAAGTGAGTTAAACGCTCTGTTTAAGCGCGTGCGTTCAGACACAAAGTGGATAATCATGGGGAAACTGTCTAACCCTAAAGAAAAAAAAGAGAAAGATTTCTAATTTTTTTTAATAGCTAACCAAAAGAGATGGAGAATGCTAAAATACGCTAGATATGAAATAGTAGCTTAACCTACGCCGTATTTTAGTCGTTCCTCTCTTTTAAACCTACGTTCCTCGTCACCGTAATCGCTCTCGCTCTCTCTCTTCTTCGTCGCTTCATCTTTCTCTCTCTCTTTGTAACT
>521FP006727 AT2G46670_1         :+U  EU:NC; range  -249 to    50.
GAGAAATCATATATATAAAGTGTTATGCATTAATATGTAAAAGATCAAGAAGAGAACTAAGTTGGTGAGAAGAAACTGATATTAGGAACACGAAAAGAACCATGAAACCCAAGTTAACATCTTCTTGACTCGGAAGATTTAAGGAGAAACTTTGTTTTTTTCTCAACAAAAGCAGAGTATCAAAACAGAGTCAGTCAATTCGCAAATTCTTATGTATTTAACTTGCAGATTTGAGGAAAGCAAGTCAGCAGAAAAAGCCGTCGTTGCTTTAGAGGAGAGTACTTCAGGTGAGCCAAAGAC
>522FP008362 AT3G23590_1         :+U  EU:NC; range  -249 to    50.
CCATCAGAAGAAATTTGTACTTTTAACTTTAAAATCAATTAAAAAATTTCAATTCAAATAAAAAAAAATCCAAAATTGTTTATAAATTCAAGAAATATAACACACAAGTTGACATAAACAGTGGAGAGATTTGTGAAATGTGAACTCTTTTGACGTCTTTCTCATATTTCGTCTCGGGACAATTCACACGCACTGAATCATCTCTCTCACGAGGACTATTCAGCCATTTGCAAACGCACACACAAACGCACACGCGTTTATTTTTTTTTCGCCAAATCAAATCTGAAGAGTTCCTGTATC
>523FP008351 AT3G23410_1         :+U  EU:NC; range  -249 to    50.
TTTTCATATACATTTAAATTGTCAATTATCATCATAATTAGTAATACGACAAACTGTCGTATAAACTAGAAAAATACATACATCTACTATCTAAAACGACAGATAAAAATACGTAATCATCAAAAAGAGTTAAAAACAAGTTTTGGGGTTCTCTTAGCAATTTTGTTTTATATGTCTATTTTTATGTAACGCGACAGCTGTAACGTTGTGTCTATATATATACTAACAGAGTTTGTGCTTCGAAATCTTAAGAACTTTCCCAGTTTTGTTTTTTAATCATATCAAAGCAAACTGTGTGAT
>524FP013879 AT5G22700_1         :+U  EU:NC; range  -249 to    50.
TGCTCTGCTTCTTGTGAAGTAGTTGTTCAACGTATAGAGACTTATCCAACTATGATACACAGGTTTCTGTAACACTTCAAATTGCATTTTCCCTTTTAGGATAGTTTGGTATTGGAGAATTTAATATTTATAGTCTTACCCGAACCGTTTTTTTTTTCATTAGATTTCATTTTTTATTTCACAAATCCTATTCAGTCAACTCCCATCTCTAGTTTAGATTTTTATCTTATCTTTCCATCTAAATCCATTGTAAAAGAAGGGTTTCTTAAGCAGAGAGAATCTATAGGCTCTTTGTAGCGA
>525FP000918 AT1G14030_1         :+U  EU:NC; range  -249 to    50.
ATTTGAGGTTGAAGCTATAGTTGACCATTTTTCTTCTTACAAAGGTTGAGATGACAAAAAAAAAAAAGAAAAAGAAGTTGAAGCTACCATAAGTTAAAAAGATAATTTTTTAAAAATGAAAATAAATACAGACAATTAACAATTTAATTACATCAGAACAAAAATAAAATGTAGGCCTTGGCCTTTTAGAATAATGGGCCTTTAACATTGGTAACTAGAATAACTAGATTTTTGTCTCATCAACAACTTAGAAAAAACTGATGTGATATTATTGTTATCCACACACTCTCTGTTTCACTG
>526FP004569 AT2G05810_1         :+U  EU:NC; range  -249 to    50.
CCATTTTCTCACCAAAAATAAAGTAAAGTGCCTAAACTCTTGGAAGTGCCTAAAAAATCAAAACATTTTCCAAAAGTGTCTAATAGTGTCACATTCCCATGTAATAACTACTATACATTCTATTAAGTTCCTTGTTATATTCGTGTGTGTCCCGTGTATCAAGCTTGTTTGACTCGTTCACCGCTGTAAAAGAAAAGAGTCCGGAACCATAAGCATAAGACTGACACAAACTATGGCATCAAGAGAAATAGATTTGTCATCAAAGTACACATCACCTAAAAGTAAAAATAGACAAAAGAG
>527FP012133 AT4G34170_1         :+U  EU:NC; range  -249 to    50.
ATATATATACTTTCTTAAACCCATAAATATGCTGATGATAAAATTAAGGAAAATATCTTAGTTAAAGAATATTCATATGTTTTACAAATTCACGATATTCAGGAAATTAAGGAAAATATCCTAGTTAAAGAATATCCATTTGTTTTACAAATTCACGATATTTAGGAAATAACACGTTGAGAATCCTAATAAAATTATGACTGAGATAATTCCCTGTAGAAAGATTTTAGGCGAGAAATTTGGAGACAGAAAAAAAGCTTACTTAAGGAAAAAGAAAGAGCTTCTTACTTGATAAGCAAC
>528FP001429 AT1G21690_1         :+U  EU:NC; range  -249 to    50.
AATTCCAAAATCTCTTCTTTAATCACGTTTATAAATCAGTTTTGATACATTATTACTATGTTTTGCGTACGTGTCAGAAGATTACTATCCATGTAATGTCTGAAGAATTAGGTGCGAGTCAAAAGTCATAACAGTCGATAAGATATCAAACCCTCTTCGTGACTTGGAAGGTTTGAGGCGGGGGCGGGAAAATCCAGAAAACGTCGGATAATGTTTATAAAGGAGTCTCTCCGTCACCGGAGAAAAATTAGAAGAAAAAAGAGGCGAAGAAGAGAGAGGAATGGCGCCAGTTCTTCAGAG
>529FP000692 AT1G10630_1         :+U  EU:NC; range  -249 to    50.
ATATGATAGTGTTTACTAAATGGATGCAAAATGACAGAATCCAACAAAATCACATAGCTTGGAGGGGATGATATGAAGTCAAATGAAAGATTTGATTGATGGTCATGAATTACAATATACAAATTTGAGGGGTTAATTTGAAACAAAATGTATAACTTTAGGGTACTTTTTATATACTATACAAAAATAGGAGGGTGCTAGTGAAACTTTCACATTCAGAAATCACAAAGTAGTAGAAGAAGTTTCTTCATATTTCAATCACAAAATCGTCTTTGTGCTGCTGATTGGAAGCTTCTCTCT
>530FP011800 AT4G29570_1         :+U  EU:NC; range  -249 to    50.
GACTATTGAGCCATATTTTACATCTCTTCATTACATTACTATCGACATGGTTTTGAAAAGATGGTTCATGAGTCTTATTGATAAAGAATTTTAAGAGTCACAGTCACCTTTTTATTTTGTTTTGTAGAGTCGGTTGCACATGTGATTGACGATTGACGTAAACACCAATTAAAAAGTACAATTCTATATGCACACGACACGACACAACACGGGCTATAAATAAGTTAAGACATTGCTCCTCCTCTTCTCATCACTTTTCCAATCTCTCAACATAAAATCCCACAACAATTCACAACCCGA
>531FP007245 AT3G06778_1         :+U  EU:NC; range  -249 to    50.
GAATATTGAGATTTTTATAAAACTTTATTTGAATATTTGCAGTAAAAGCGAGTTACACAACGTGGATAAACGGCTAAATCTACCGTAATTATTTTCTTTAACTCATTAGTTTTACTCGTTCTTCGTGTTGATTTTTTTATTTGAAGAATATTGGATTTAATAATCATAAATGGATTTAATTTAAGTTTCTCTCTCTTTCTCTTCCAATTTAAAATGGGTCTATCCCGCAAAGTCTGCCTGCCTTCTCTCAACGTCTTCTCTCTCTTTCTGTTCTACTCACTCCTTCCATATTTTGTTTTG
>532FP002240 AT1G43010_1         :+U  EU:NC; range  -249 to    50.
AAATTAAATATCTAAAATAACAAATATAAACTAATTCTTTAGTTGGTATGGTGCTTTTTAACAGTTTGAATTTTTTTTGAACTTTTGTTGCATTGAAGTTTAATCAAATATCAAAAAAAAAAATTATCAACTGAAAAAAAAATAAAAATATTTGGAAAAAGCCCGAAATAAAAAGGAAAGAAATCACTCCATCGTGTGTCACACGCAAAAGAATAGCTTACTTCTTTTTTTATTTACTTCACCGTCAGGAGCAAAAAAAAAAAACAAATCACGTAAACCCTAATTATCTCTTCTCCGTTA
>533FP004202 AT1G79020_1         :+U  EU:NC; range  -249 to    50.
TTAAAGGTGGTTCATTTGATAAGAAGAAGCTTAAAAAAGAAATGTTAATGGTTACTAAATTTATAAAGTTTGAATTTTTAATAATTCTGTCCCTTTTAAACATGAGAAAATAAAAATTGAGAAATCGAACCCAAATTTACTAAAGTTTTCCCTCCTCTGTATGTTGCTGACGAATCAAACACGTCGACCTCCAATATTTTTTTTTTTTAATTTCCTTCAAAGCTTCGATTTTGACCTTCTGGGTTAATCACGGAAGAGTTTCCTTTTTGGGTAGCCGCCGCAATTTTTCCCGGCAGAGGA
>534FP006568 AT2G44190_1         :+U  EU:NC; range  -249 to    50.
ACGCTCCTTATTGGGCCCAATATTAATAGGCCCACCAACATTAATCCTGCTTATCTTTTTTTTCAAAACATTAATCTTGCTTATCTTATCTGATTAATTTAATTTAATCGAGAAAGCAAGACAAAAAAAAAACCTATCGTTTCACGGACAAGAAGAGAACCGTTGCGCTTTGTGAAGCATTTACTCAACGGCTAGTTTCCTTCTTCTTCCCCTTTTCTCTTCCTCTTCGCCTAGGGTTTCGAAAATTTCAATCCGATTTGAATAATTTCTGTTTTCTTATCGGAACAAAAAAATCTCCGG
>535FP009981 AT3G62170_1         :+U  EU:NC; range  -249 to    50.
TAAACTAGAGTTACTGCCACATACATTTTTTTTGGTTGGATCTACGTTTTATATTTTTAGTAATCGAACTCTTGATCAGGACATAATCAAATCATCTTGTGGTGACCAATTTTTAGTCTCATAGCCAATATTTGATTAGAGAATTTTTAGCCATTCAACGACCTTAAATCTCTCCCTAGCTCCATGCAAACCCTAATTTTAGAAACTACAAATCCTATAAGAATGTCTCCACAATGCACCACAATCTCTACCAGCCCCATTAATAAACCACCGGGCTCTGTTTCAATAAAAAAAATCCCC
>536FP002023 AT1G31850_1         :+U  EU:NC; range  -249 to    50.
CTAAATTATAAAAAAGGGAAAGTCTTTTTACCTCTGTCACAAATTAAAAACAAATATACTCCACCAAATAAAATAAAAATACAAAAAAAAAAGCCGAAAAATCAAGTGAGAGAGAGAGGAGGAAGATGGGGACGAAGGAAAGCGAATGAATCAAACCTTACCGATGAAGAAGAAAGAAAATTGAAAGATATTTATTTATATCTCTAAAGCCTTTCTATATCTCTCTGTTTAAGTATCACTTCCTGTCCCAAAACCAAAAGACTTGAGAGTGTGTCTTTAGAGAGAGATCTTCTCTCTTTT
>537FP011136 AT4G19440_1         :+U  EU:NC; range  -249 to    50.
TTTGTCCGTGATAGGGGAAAAAACGCGGAAAACTTTACGAGTTGAAATTGGGCTACTATGTTGCAGCTTTCAGCCCAATGATTAAACATTACGGGCCCATAAAAGGCCCAATTTTATCGACCCCGTTCGTGTCCCCCAAGTCTGAACCCTGGGTTTTTGCCCAAATCGCCTCCTCTCGAGAATTTCTCCGTCTCTCTCTCTCTCTCCAATGGGGTGGCTCAACACCATCTTCAATTCTTCTTCTTCGACATTGATCAATGGCGGCTCTTCTCTATTTCCCTAAAATCTCTTCGCAAATGA
>538FP000968 AT1G14690_1         :+U  EU:NC; range  -249 to    50.
CCCACGCGCTCCCGAGAATCCGTCACTTTAATTACTTTATTTTATCGTATTTTCATGAAGACGAATAAATACTACTAATATCAGAGAATAACAAGATAAAGTAGGTGACAAAAGAAAATTAGAAAAGAGAATAACAAAATAATAAATAACATTAATGTAGTATAAATTTTTAATAGTGTAAATATGACAAAAAGAAGCTCAGTTTTATTCAGACTTTTTTTCTCTCCACATTCTTCTTCTTTCTTTAGTGTTTCCAACTTAACCCTCTCTCTTTTCTTGCAAACTTTTGCTCGGAATTCT
>539FP011288 AT4G21970_1         :+U  EU:NC; range  -249 to    50.
AGAAATAGTACCAAAGGCTACCACTCCTCTATCTAACCCTTTTAATTATTATTTATTTTTCACAAAATTTAATTCATAGTTATGGCACCCCAAAAAAAAGTACGAAATTATTACAGTTTTGGAGGTTTCTGAAACCTCTGCCTATTGTGGAGGCTTTTGATTCCTTTGAAGCAATCAATGACCTCTCTGTCTCTCATTTGCCAGCAAAGAGAGATTGTTTAATGTTGTTTATGGTTCACATTTTTATACAATATCACATTTTCACTGAATCTTCCTCTGCGTCTCTCAGGTAATTTAATT
>540FP014075 AT5G25610_1         :+U  EU:NC; range  -249 to    50.
AGTATAACGTAACACACAAAAATAAACTAGAGATATTAAAAACACATGTCCACACATGGATACAAGAGCATTTAAGGAGCAGAAGGCACGTAGTGGTTAGAAGGTATGTGATATAATTAATCGGCCCAAATAGATTGGTAAGTAGTAGCCGTCTATATCATCCATACTCATCATAACTTCAACCTCAGCTCCTTTCTACTAAAACCCTTTTACTATAAATTCTACGTACACGTACCACTTCTTCTCCTCAAATTCATCAAACCCATTTCTATTCCAACTCCCAAAAATGGCGATTCGTCT
>541FP004660 AT2G11271_1         :+U  EU:NC; range  -249 to    50.
ATCCTCAAAATTCCAGCGCCTATTTACTTCTAGACTCACAATCGTAACCTAATTTGTTTTGTGCTATATAAACAATCGAAATCTTTTACCATCACCACACACATACCATTATCTCTCAAGCAAACAGTCGATTCACATGTACATGTTTTCATTTCAGTTTTCAGCTTCAGCATTTGGTTGGGATGATCACAAGCTTTTGTTTCAAACACTAATATCTGGTAAAAGAACAGATTAAAACTCACCGTCTTAGGTGCCATAAGAGAAGAAAAAGTAATGGTCTTTTCCGGTGGAGGTCCAGCT
>542FP000331 AT1G05620_1         :+U  EU:NC; range  -249 to    50.
TAAAAAATCACACAGAACCGGTAGAAACTTTGTTGAGAAAATCTCTGTTGCCAAAGCATCATCATCTCTAATGTAGTAGATCCGTCGAGAGTAAGAACTCTGACTAGAAAAATATGGAAAGAGATAATGGAAAACGTGACTGAATAAAATTCGATTTGTTTATACAATAACAAACCCACGTTTGTAGACTTGGAAAAGAGACACCTTTTATTTTTTTTTATGAACTCTTTGGTGCTAGATCATAATTGTATTCCAAAAGTTTTTTCTGTTGTGTGTAAAAAGCCCGGATTTAGAGAGAGA
>543FP006825 AT3G01015_1         :+U  EU:NC; range  -249 to    50.
CAATCTTTTTGTTGGAAACAGTATTGAACATCGATGAGACAATGCGGTTCACGAACCGGTTTTTTTGTATAACAATCATTTCAGATCAGTTTAACAATTGGGTTTGGGCCAGCCCAAACAAACATATTAGATTCCAGCATTAAACTAATTTTTTTTGAAATTAAGCAATTAATCGTAGTAATTACGAAAATCCAGTAAATGACTGAGCGAGCCGTTACATACAAAGTCGAGAGCTTCCTCACAAGTCGCAACGGTCAGACAATTCCCTCCTCTCCCTCTCTCTTCTTCTTCTTCCCTTCA
>544FP004777 AT2G16580_1         :+U  EU:NC; range  -249 to    50.
GTAGTGTATACATATGTTTTAAATCCACATAGCAATTATGGGTTATCTTGTTACAAACCAGGTGGAGATCCAAGGGACCATAATGTCATAACTCATAAGAGGACCAACAAAAAATGGTTATAACTTCTAATGACTTTTGCCATTGTGGCTTCCACACATATATCTCACTTTTTCACTTAGACACATAGACATTACACAACACATGCATGCCTTTATAAATATTTACACCTCCTCCTTCAATATCCACCCAACTCTCTCTCTCTCTCTCTCTCCAACAACCAGAAGATTCTCTCAAACCAC
>545FP014562 AT5G41730_1         :+U  EU:NC; range  -249 to    50.
ATAAAGGATCTTCATTTCAGGTTTGACCTCAAAACCCTAATGTTGCTTCTTCTTGATCTATATACATCTTAATGTTCTTTGGTCTCATTTTGATTGTTTTTGTTTTCCAGCATTCATAAATCTCAAGTCTTGTGGAACAATTATTTGCGTTGGTTTTATTGAAAGAAAGAGATTTAAGGATTTTTTAAACACTGATGGAGCAATTCAGACAAATCGGAGAAGTTCTTGGAAGTCTAAATGCACTAATGGTATTACAAGATGATATCTTGATCAACCAAAGACAATGTTGTTTGTTGTTAG
>546FP015520 AT5G56240_1         :+U  EU:NC; range  -249 to    50.
TAAAACATTTATCGGAATAAGAGAATGTTAGCAAACAATTCATAATTTAGCTAGCTATATCAAAATCTATACAAAAGAAAATGATCAAAAAAAAAAAAAGATGGTGGAGTGTGATAATAATTGAAGTTAGTGTGGACACTTTCAATATATATTTCTTCGTCTTGCACTCATTTGTTTTTCTTTATTTTATTCACATTTAGTGATAATACGTATGTGGACTTATATGGAACACCAAAATTATTTTATTCTATAGTGCTTCGTTCTTCTTCTCTCTCTCAATCTCTTTCTTCTCTTCAATGC
>547FP008791 AT3G43240_1         :+U  EU:NC; range  -249 to    50.
AAGCTTTGAATTAAAACACGATTAAAAGATGTGAAACAAAACAAAAAAAAACACAAAAAAAAACCAAACACAACAACATTTTTAGTTGTTGTTGTTAATTAATTCCTCTGTTTGGTTTTTTAGTTAAATTTCTCTTACCTTTTGATTAACAATTTTGCTTTGATTTTAGTGTTACAAAGATAAACACTGTAGAGTATTATTATTATTATAGCTTCTTAAAAGAAAAGATTCATCAATTTGTTTATTGTTGTTCTTCAGATTTTTTCTAAATTTTAATCTTTTGTGTTTGTGATCTTTTGT
>548FP013314 AT5G13490_1         :+U  EU:NC; range  -249 to    50.
CCAATAACATTCCAGATTTCCGGCGCCAAATAGGTGGCATGATCTACGGCCGATAACGCAGTCGTATACTTCCATAATTATATTATTCATTTTAGCAATTACAATCAACGGCTCACAATTTCAATCTCGATGATCTAACGGTCCTACAGTCCCCGAGTGTATAGAATAGTGCGTTACACTTGATTCTTTCTAGTGTGACCCTATTTCTGGAGCCAATAAAAGGCTCGTGTCAAAACTCGCCTCTTCCCCACAAAGAGAATTCTCTCATTTCTTCTTCTTCGCTCAGCTCCGACAACGAAG
>549FP002055 AT1G32380_1         :+U  EU:NC; range  -249 to    50.
TTCATAATTAGTTATTGGAATCCTAAAGTGGCATGAAAAATGCTTAGAAACAAGTGGGCATTAGGAATCAGTATGAGATTCTTTAGAATTTGTGTTTGAAAACAATTTCTCTTTTCGACTCCTTCAATGTTAAGTCCTACATGACACGTAAGCTGTGAAAGCTACGAGCAGAGACGATTTTAGCCATCAACCAAACGACACCGTTTCTAAACAATATTTATTTTTGTATGTTTTTAGTGTAACAAAATTACAATTGAAAATTCCAAATTTCGAGAAAGAGAGAAGACCCATCGCCGCACC
>550FP008221 AT3G21190_1         :+U  EU:NC; range  -249 to    50.
CTGTTTTGTGTGTAAGATAGCGTAAGACTTCAACTTCAACAATCAACACACTGACAATAACACTCCCTTAAAACAAAAAAAAAAAGAGCTTTTTTGACAAAACATTAATTGAAAGAGAACTGAGATTTCGTATTTGAGGAAGATAGCTTGTCTCTATCTGCCCCACAAACACCTCTCTTTGTTGGACTCTCTTTTTCTTTCTTCTTCCCTTAGTCTATTTTAACTCAGAAACCTCTGTTTTTTTTTGTTAGAGAGAAAGGTAAGAAATGGGTGTTGATTTGAGGCAAGTAGTTGCTGGTA
>551FP004926 AT2G19010_1         :+U  EU:NC; range  -249 to    50.
ATACAAATAGCTTAAACAAAATATTTGCAAAGAAATTAAAATACAATCTTAGTAGCATGATTCGCTATCACAAATTCTCAGGTTAACTAAAATTAAAGATCCTCCCCACATACAAAAAGATTGTAGTCTCCCTTATTTTGCTCATTACCCTTTCTTTTAAATAGCCTTTTAATATTCTTCATAGAATCAATTTCAAATCTAAACTTAAACTCTGGCCTCTCTTATATGACAACTTTAATGAATAAGATCTTACTTCTTTTCTTCAATAAATATTTCCTCTGTTCAATTTCTTGTTTTATT
>552FP011359 AT4G23060_1         :+U  EU:NC; range  -249 to    50.
CTTTACATTTAGATTTAGATTCAGAGGAATTGAATTAGCCTCATCATAATGTATGATACTACATACTACACTAGTGACACGGAAATTACACGACGAAAATAAACAATGTGAAGAATAACGAAATTTCCCGGGAAAAGAGAGATAGAGAGTGAGACACACGCGCGAGTGATGCGTGTGGTAGTAAATAGAACACTGTTTGATGATACTGCTGCGACTACTTAACTCTTATTACAAAGCTCTCTTTTTGTTGTCTCTCTCTTGCTCTCTCTGCAAAACTCCGGCGAGAAGAGAACGTTGTCG
>553FP001489 AT1G22630_1         :+U  EU:NC; range  -249 to    50.
TGCATGCATAAAGTAATATTTACTTGAATGTATACTGTTTAGATATTTTGATTAAAAAATGATTGTTAAGCTCTTAATTGTTTATGCTTTTTACTGTTTTAAAATAAAGAATTAAATTGTGATTGATATTGTTTATTAGTTAGGTAAAAATTATAATTTAATTTGTTTCAATGGATATTTGTAGGGTCTTTTGGCTTCTTTCACTTATGTATTTTAAGTCAATAATCCTTGTCAACATATTCCCTCCACATGATCCGTTTCAATATCCACAAACCACAACCAAGCAAATTCTTTAGCTTT
>554FP009029 AT3G48060_1         :+U  EU:NC; range  -249 to    50.
ATAGATATTACATGCTAACAACTCATGATGAGTAGTAATGTGCAATGTTAGAAAGTATGGTTCGTTTTCAGAATCCACCTAACGGTTGGAATAACTCGAAATGTACCCATGAGTTTCCTATCTATATTTAGAACGACATGCATAATCTTGATTGTGACACTCAGTAATATTTCTCTCTAACCCGACCCGACCCGCCCGAACTCTCCCAAGTTACCTTTCCCCTTTTCGACCGTTTCTCTCTCTCTCTCTATTCTCTTCTTCGATTTATTGGTGTTTTGTTCGCTTACGCGATTTCTCGAA
>555FP006050 AT2G36640_1         :+U  EU:NC; range  -249 to    50.
GATATCAAAAGATTTGATACGACCGACCATCGATGCTTGCTTGCTTATGTCTTAGCTCTTAAGTCATGCCATGAACACTCAAGAATCATGATCCATGCATGAAAAGTCCACGTGTCATACCACGTCCGTAGAAGATAAAGCTAAGTAAATTGTACGTGGCAGCTGTTGCGTCCCTCTATCTACCACGTAGCGTCTCAACAGAAACAGAGCATTACTATAAGAAGTAACAAAAGCAGCTCAACTGATAGCACAAGTTAAAGAATTCTAAAATCGTAAAGTTCTAAAGCGGTTTTTCATCAA
>556FP005096 AT2G21390_1         :+U  EU:NC; range  -249 to    50.
TATACATTTTTGTGTAATATCAGTTCAATAACCCCAATTAATATATTGTTTTCTCTCATGTAATAATTTTTTGATTGAGCATTTGAAGTGTTATCTGATTTAAAAATATGAAGCTCTGTAGTCAAAATTTTACAGATTTTAATTATCTTGGAATAAAAAATGTAAAGTTGATGCTTCCATATAAAATAAAAGTAAAAATGAGTAATTCATGCCAATTAAATTAGCGAGACGCAAATTGGAGACAGAGATAACTGAGCGGAGGGATTCAGATCTATACGACGAAACTGAATCTCACCGTCT
>557FP015399 AT5G54165_1         :+U  EU:NC; range  -249 to    50.
AAAAATAAAATGAGCTATTATTGAAGAAATCACAGTGAAAAAAAAAAAGATTATCCGATTACAATCAATCACGTTCAGATAGTTTCCACGTGGACTCTGTTCGTTCACCGACCAAGCTAGTTTCAACGAATCTTGCTTGATTAACTCAAAACTTTTCAAACTTCTCTTACATTTTCTAGACTCTTCTAGCTTTACTTCTCTCGTTACCGATTATAAATATTTCACCAGCCCCTTCTTCTTCTTCTCGTCAAGAAACAAAAAAGTTACAAAATCTCAACAAAAAGAATTCGAGGATGATGT
>558FP013149 AT5G10620_1         :+U  EU:NC; range  -249 to    50.
AAGTCTGACGTTGTCTTTTCATGCCTTCTTCGGACACAAATGTAATCAGTAGATTAGTACATAAATCGAATCATTTAGTTTTATTAGCAAATAGGGAAAAGTAATTTTTTCATAGACGCTATAAATGGGCTACGATGATTGTATAGTTAGGCCCATAATTTGATATTGTAAGCATTGGGCCTTAGACCCTCGATATCAACCGGAGGCTTCGAATCTCATGTAGTCATGTGGATTAGCGTAAACACGGTTAATGAAAATTTTTGGTGAACTTTGAAGAACACAAAAATGTCCATCTCTGTC
>559FP013413 AT5G15060_1         :+U  EU:NC; range  -249 to    50.
TGGTTAAAGCCAAATTCTAAAATATTGTTGACTCATGGTTCGTCCACTAATTAGTTAAACAAAACGACTTGAAGTGGGGTTTATAATCTGGAAAAAAAAAACAGAATTAAACCGAGCTATAACGACATTTGTTATTAGAGAAGCTTTTTAATTCTTTATAATTATCAAATCTATCTCTTATAATTCTTCTTGCTTCACTCTGTTCTCTATAAATACTCGTTTCAATCTTTCTTTTTTCCCACTCTACAGAAAAAAAAAACTATAACAAAATCGGCGACGATGCCTAACAAACTCATTTTC
>560FP000488 AT1G07830_1         :+U  EU:NC; range  -249 to    50.
ACGGATCGATGACGTGGATTGCTCCCAATTTAATTGAAAGATGTTGTTTTATTGAAAAACAAAACAAAAACAGCATTCGTCTTCCAATAATTTGCAAGTGTTGGGTCTTATTAGGCCTTAAAAGAGAAAATGAAACCTGGCCCAATAATAGTATCAATACTAACAGAGCTAGTATTGGGCCCTAAAAGTTTCCGTCTCCGTAAACCTGTTATTCTCGGAGAAACGTTGAGAGAGGGTTTTCCATTCTCTGTGGCCGTCACCGTCGCCGTGAAATAGCTCTCCTCTCTCTATCTCCGGTGA
>561FP000813 AT1G12440_1         :+U  EU:NC; range  -249 to    50.
AACTCGAACCAACTTTATCGTAATCCACAAACACCATAAAAAGTTGATAACCCCACCCATTTTATATCCACTTTATCTCATCAAAAAACTTCCAATCACCACCGTTGGATTAGTAAACAATGGCGTCATCACTCTCCGATTGTTTCATCGAACGAATATTATCAGGGATGTATTAAATCTTCCGTGCGCCTTACCGCATATGAATAAACCATTTGACCACAAAGACAAATGCAAAAGAACTAAAAGAGTCTGGTTTCTGTTCTGTCCTAATTTCTCTCTGGCGAAAGCTAAGAGGTTTCG
>562FP010359 AT4G04850_1         :+U  EU:NC; range  -249 to    50.
ATATCCACAAAAATAACATAACAAGATTAAAAAAAAGAGAGAATATTTTATCTCTCTAGACTTGACAATTTCCCTCTCTTTCTCACTCCCTATACCTGTATATGTATATAGAATCGTATATATCTGGAGAAATACACGAGGTGTTCTCGTCTCTGACGACGTGGTCTATTGTCTTCCTCAGCTTTAGTCAATTTCTTCTTTCGGAAACTTGGTTCTGTGATATTATCCAAACTTAAAGTTTGAGTCTTTAGGGTTTATGGGTGACAACAAAAGTACATGCCTTTAGGCTTTAGTTTTGTG
>563FP011408 AT4G23820_1         :+U  EU:NC; range  -249 to    50.
CCAAATTTCACAAACCGATCCAACCTTTATATAATAAGAATAAAAACCCTAAATAAAATAGAAAATCAAAGAATTAAAAAAATCCGCCAAAAACAAAAAACAAAAAGTTGTTCATCCTTATTGGGCCACTAAAGCCCAAACGTTTCTAGCTTATATGGCCCGTTGATTCACGTGTATCAGCACGTGCCTTCTTCTATTGAACGTTGTCGAGTGTCGACTATATCATACTAATCTTAGCTCCAATTCTGCAGATTTTACTCTCATCCTAAATAAACCTCTCTTCATCGAAAATGTGGAGAC
>564FP005797 AT2G32930_1         :+U  EU:NC; range  -249 to    50.
GGTCCCACAAGGTTTGTATCCAACGGCTCAGATCGAACCAACACATTGAAAATTAAACCACGCGCAAACGAGTTAAAGGAACATATAGGGGTAATATAGTCATTTCAGATGGACCGGCAGAATTTATTAATCCGTACACGGGGGGGGGGGGCAAAGACTCATTACTCAGCACTGTTATTTTTATTTTCATTATATTATATAAATGCAATATTTGTTATTATATTATTATTTGATCTCGTTTTCACATTGAAGAAGAAACTCTTCATTACATTGGGAGAAAAAAAAAGAGGCAAAAAACCA
>565FP010373 AT4G04972_1         :+U  EU:NC; range  -249 to    50.
TTTGTCATTTCTTGATTCAAGTTTATTGCAAGAGAATCATACTGGAATCTTACGTGATTATAAAGCATTGTAAAGCAAGAATGGTTTTTTACTTTTAACAACTCCGAAAAAGTGATAACTTTGACAAATAGTCAATAGATATACGATCATGGTATTATACTTTAGACCGGGATATTTAAGTAATTTGAAAGTCCTTTAAACAAATGTTCCATAATATATACTTGATAACCAAAGTTCGTTATTGGAAATATCCACTAGGCTTTTGTATTTTTGTGTAAAGAGATATGTTCATCTCGAAAT
>566FP003293 AT1G64760_1         :+U  EU:NC; range  -249 to    50.
TTAGTTGTTACGAGGACAAAGACTGAACGAGCATTGGCCCATGACATGTTCTCTCCGGAGAAATAGAGCCGTTATAAATCCACCCACAACGTCATGATACATCATTATTAAATAGTACTATCATTCATTTAGCAACGAAACTCACCGAAAATATCTCCAACTTTTATCTCTCTTTTAGTTTCCCCAAAACCAAAAAGTTTACCTTTTTAGGTTTCTCTACAGTCTCCACGCGTTTCTTCTTCTCTCTCTGTACGCGTTTTATCAGTCTCCATATCTAAGGAGAGGTAATGGGTCCTCTAA
>567FP004908 AT2G18770_1         :+U  EU:NC; range  -249 to    50.
ATTACTGAAATTTCTTGTACGAATTAAATCGAATTAGTGTGATTACAAGTAATCAATCGAATTACTGTAAATCTGAACCAATCGATTTCGGTTCAAGTTGGTAGGTATAAATTACCAATTTAGAACCGTACTCAATTCAATGCGTTGTTGACTCATCATAACTTATTAACTTGTGCATATCTGACGAAAATACCCTTGTCTAATTCCAAAATATACAAGAAACCCTTATCAGTCCCAATTCTCACAAATAACAACAACAATTTCGCCGGCGTCGTCGTCGTCGTCTCTCCATCACCGTCT
>568FP009676 AT3G57420_1         :+U  EU:NC; range  -249 to    50.
AATTATTAGTATTAAATGTACTTATTGGTCTCTGTAGTCATTAAGAAAATAAATTAGATAATTTAATAAACTAATCAGCCTTTAGTTAATATGTACCTTTTCCATCATGTGATGGTTTCTCTGGTCCTACAGATCTGCTCTTTAGTTGTTGTCTCTTTGTACATAGAAGGATAGATGAGTGATGTGGGCATTGTTGTAGTGTTTCAGTAATCAAAACGTAAAGAACAAACAAAGGAAAAAAAAAAAATTACTAAGAAATTCCCAAAAGAGGAAGACATTGACCTCGCAGCTCAACGAACG
>569FP008333 AT3G23170_1         :+U  EU:NC; range  -249 to    50.
TACAGAAAAACAAGTGAAAGAAACAGAGAATATTCCTCTCTTTGGAAAACAAAATAAAAATTAAAATAAAGAAACCGAAAGATAGGGAAATCCAGCAAAGCCACAGAAAATTAAAAAAACAGCTAATTCCTATCTTTCAATGTATCTTCAGACTTAAGACTTTTGACCACAAAAAATCTCTTTACATGCTCAACACACACGTCTTTGTGACTTAATATAAATACACAACACACACGAACACGAATCTTTAAGCTTCACAGATTCTAAAAACATCTCTAAAAATCTAAACTTTAACCTTTT
>570FP000420 AT1G06800_1         :+U  EU:NC; range  -249 to    50.
CGGAAACGGATTCCGATGCCCCGACCCGGCCGTAAAAGCCGAATCCGGGTTTCTGGATCTATACACGGACAAAGATACATCCTGCAATTTCTCCAAATTCTCGGCGCGAGAGCAGGTTCTTACGGAAGTGAAGCGGCTGGTGGAAAGGTACGGCGACGAGGAAGGAGAAGAACTGAGCATCACCGTGACGGGACACAGTCTCGGCGGTGCGCTGGCGGTGCTAAGCGCGTACGACGTGGCGGAGATGGGTGTGAACAGAACGAGGAAAGGAAAAGTGATTCCGGTGACGGCGTTCACGTA
>571FP013604 AT5G17840_1         :+U  EU:NC; range  -249 to    50.
AGAGGCTGACTCCAAAAAGATGTCCCAAAAATAATTGATGATGGGCATTCATTATGATAAAGTTGGCCCATAATCTTTTTTATGGATCCATTTGTCCAATTCAAATTTATTGATTACTGTCACGTCCCATCCTTTTTGATGTTTATGGGCTCGGTTTAGATACCCGGATATCTTACCGGTATAGTCCGGTTATGGGACCTCAACGAAAACTGAGACATATGAACGGCGATCCCTCCAAAGTTATCACCTACCTTCTCCAATCTCTTTTCGATTTCGAATTTTCCATCTTTCGATTCTCAG
>572FP005428 AT2G26920_1         :+U  EU:NC; range  -249 to    50.
AAAATCTTATAATAAATGTGATTAGTACGGACAACTTCCTAGGATAGTGATGATTATTCTGTACTAATACAAATTTCATAGTTATTAATAAAAGAAGAGTTGAAAAAAAAAAAAAAAAACGAAAGAAGTCAGTGACATTCGTTACATCTCCATTGGCTTACATATTCACACAGACAAAAAAAAAAAAACTCCTTCCATTTTACCTTTTTCCTCTCCCAACAAAAACCCTAAAAGATCATCTCTCTCTGCAGATTCAGTTTCTCGCCATCGACGACGACGACAACAAAATCACATATCTTC
>573FP014699 AT5G43690_1         :+U  EU:NC; range  -249 to    50.
TAATATGTACCTACCAGAAATTAAATAATAATGTTTGCATTTTAAAATAAAACATGTTGTAGTAGCACAAATTAACAAATAAATTGGCTTAAAACGCACTATGCAATGAAGAGACGACAACCACAACACATATTTAACATCAAGATATTCTCTCAACCACCACTAATTGTTACTATTTTAAAGCTAAAATATTCATCCAACAAGAAACTTGAGTTACTCATATAGGTGATGTTTGCATATTGAAACAACACATTTGTGTACAACATATTAAGAAAGAAATGGCTGGAAAAAGTGATCTTC
>574FP004853 AT2G17790_1         :+U  EU:NC; range  -249 to    50.
CATAAAATATAAAATTGAAATAAATTTTGTTTATCCGGTTCGGTTGAGTTCCAATATAGCAGAAACGATTGCGGTTAAAATTCTGGATTTTATTCGGTTTGATGAAATAGAATATGGACCGTTAGATCTAAAGTTAAGTAGAAACAACGAACGGTGGATAGCGAGGAAAACGTACACGTGTGAAGCATGACATAATTTTTTTCCCATCCAAAGACTTTCACAAGGTCTTTTTTTTGAAACCTGAAAAGTGAGAAACCCAGAGATCGAGATTGAGATTTAGAGAAGACGAAGATCAGAAGA
>575FP013023 AT5G08430_1         :+U  EU:NC; range  -249 to    50.
AGAAGAGGTGAGATTATTAACACTTTCAATTAGGAGCTTTACTCTTACAGAGATTTGATCTAACCAAAGATGCTTGATTAAAGATATTGCCGTTGATGTTTTTTCTGGTAAAAAAAAGAAGAGAATTAATATTAACTGTAAAAAACACAAAAAAAAACGGAAAAATAGGACACGTGGAATTGGTGCTGATGTTTTACCTGCCACTGGTTGCCTCACAGCCTCACCACCTCTCAAAGTCGCCTGAGAATCAGAGCTCTCTCTTTTCTCTCTCCCATCCTTTTTTTTTTTTTTTTTTTTTTC
>576FP006832 AT3G01090_1         :+U  EU:NC; range  -249 to    50.
GTTTATGTCAATGTATCTCTCTAAACCGGTTTAAGACGGTACAAACTTTTTGAAAGATGCCAAAACAAAACGGTGGTTAATAATTTTACCACAGAGAATATTTAGCAAAAAGATGATGACTAGATGCCACGTCCGCATGGGGGTATATATTGTAATTAGTCGTAACTCTGGGGGTAATTTAGTTAAAGATTGATCCGTTTATGGAACCAAAAATCAAATAATTTCGTCTTTGATACTTGCTTGCGCCTTATAGGCTACAGGAGCGAGAGCAATGAAAGCGAGAGGAAGAATCTATCAATA
>577FP002795 AT1G55175_1         :+U  EU:NC; range  -249 to    50.
GTTCAGCTTCTTAGCTATGACTGCGATAGGACTGAATCTACTTGCTGTCAGTGGTTTTGGACTTGGTCGGGGTCTGGAGTTGCATGGCCCTTACTCCCCCCACGTGCAATCGTCTAATGGATTGGAAGAATTTATTCCTTGTTTCCACCATCAAACTCTTGTGCCATTAGGCGAACCACTAATTTTCACAGTTGGAACCAATGGATGGACGCTGGTCAGGAGCTGATGCATCGCTAGCAGGTGACTGGGCTGAATCTCTATTCCATAGATTGAATATTGATCCTAAACAACATAAAATGA
>578FP008630 AT3G27620_1         :+U  EU:NC; range  -249 to    50.
CAAGAACAATGTTTCTGTCTAAAAAAAACAAACCCTTTCACTGTGTATCTCTCGAGTAAAGTTTTCTTCTCAATAGTGGAAAGACCCAATGGGCCTTATGCGCATGGGCTATATTGAAGGCCTAATGAGCTAGTTGGACACATATCTTCAGTTAATGTTTTGACATCGTCCACACTGTTCTTGTTAAAGAACTATTTTGTCTTCTTCTTCTCCTCTTTAATCCCCTGATTCCCCAAACTTTAGGGTTTTACGTTTTCCTTATCAACAAAAACCAAAACAAATCTCCCTTGAATCCGAAAA
>579FP008428 AT3G24550_1         :+U  EU:NC; range  -249 to    50.
CAAAAAAAACACGACGCGTATGTTTTTTTTGTTGTTGTTGTGTAATAAGAAGAGAAAGAACGTAAAAGAATTGACGCGGACGAATCGTGTTAGACCCAAAAAGAACAGCTTTCAATTCCATTGTCCAAATTCCTTATCAAAAAAAAACTCTACTCTCGGTGGCACCAGATCACTCCTCCTCTCTCTTCTCCTACCTTTTTCACATTCTCTTCTTCTTCTTCTCGTGAGAAAAAGAAAGAGAGATTCTTTATTCATTAGATCGAAGCAAAAATGTCCACAGCGCCGTCTCCAGGCACTACT
>580FP012688 AT5G03345_1         :+U  EU:NC; range  -249 to    50.
AAAAAGTTATCAAACTAACTGAACTTTCATCTAATTAAAAATATTAGTTACTTAAAAAAAAGTTTGGGTTACAAAAGATTAATAGGAATCTAGGATATCATCAATCTAGAACTACGCGCCGTTGTTAGTCTCTTCGATATTAGACGTTGCGCCGTTTTCACTTTGAGATTTGCGATATTATAACTACATGCCGTTTTAAACTCCACTGATCGTCTTCTATTCTAGTTCGATTCTCGACGGAGAATACTCGACGAGAAAATCCAGATCGGGAATCAACTTAGAGAAGAAGAAAATTAAAAA
>581FP001113 AT1G16890_1         :+U  EU:NC; range  -249 to    50.
AACTAAGAAAAGATTATTTTCTTAGTAGTTTTCAATCATGGTTAAAAAAGTATTTGAATATGGAAATTATTCTTAAAAAAATTGAATATGAATATGGAAGAGAACTTACAGAAAATTATTTACTAAATGTATTCCTTACATATTTCATGTAATTATATATTTTTACTAGCATAAAAGCATCAATTTATTTCCGTAAAGGAAAAAAAGAAAGAATTAAAAGGATCAAAGGGGCACGAAACTAGAGACGACGAAGCGTACTCGATTATTATCAGCCTTTGGTAGCTTCGTTCTCTCTCAAAA
>582FP004676 AT2G13290_1         :+U  EU:NC; range  -249 to    50.
CTAAAATATAGTTATAATAAAAAAAACTATAGATAAAATTCAAAAACGAAACAAGCTACAATTAATAAAAAAAAATTAAAACTAAAATCTCCACCAAAAAATTTAAAAACCGAACTTCAAAACCCAATTAAAAACTGGAAAACATCATGACCTTATTCTATTATTAGTTTCGATACAGTATATTTATATTCCGTTTTAACTTTTGTTTTCTTTCGATAAAGATCTGTGGCTAGGCGTAGATTAGCGAGAGAGGTTTAGCGGTCGTTTTACATTCTTCCAAAGCTCTCTCTTTTACAGCTT
>583FP006775 AT2G47440_1         :+U  EU:NC; range  -249 to    50.
AAAAGGTTAAACCAAAAATATTGCTAAGAAGACATTATTTGGTTAGTTGAATGAAAAATTAGGGAATGGGAAGTGTGAAACCTACCTAAAATATGGCTATGTAGATGATATTCATTGAAGAGAGAGAGAATATAGAAGTGTAAAAAGAGAAAATGGTGCCAGCTATGAATTAGAAGGATCAAAGCTTTCTCTGAAGCTGTCATCTATCTCTCTCTTTCCTTATAGTGCTCTGTTTCTCTCCACATTCACACACTCTCCCTCTCTCTCTCCATTATTAAATCACTTGTTGTTGTCTTTCTT
>584FP003875 AT1G74260_1         :+U  EU:NC; range  -249 to    50.
TCTTAGAAACACTTAAATTCTCAGAATCATCCATGGCATATGTTAATTGTTGAAGTCTGAAAATCGAAAATCACTCAAAATAATCAAAAAACAAGAGCTGATTGAAGTTGTAAACTGAAACATTTGAAACTCGATTTGTGATATCGGCCCTTAGGCCCATTAGACCTTTATTGGGCTTACCTAGGCTCAACTTTAGAATTTTCAATCAGAATTTTGTTCTCATGTAAACAAAAAAGTACCAACAAACCTAAGATTCGTTGAGAAGAGAGACCAGACAAGAACTCTGTGTCGACTGCCGTA
>585FP005081 AT2G21190_1         :+U  EU:NC; range  -249 to    50.
TTAACAAATATAGCATATTTTGGTATTTTTATTTTTATCCTTACCAAAAAAAAATTAGTTTGGTATTTTTATGATATATAAAAAGAAATCCTAATTAAAAAATGGTAATTCAAGAAATATTTATTCCAACAAAAAAAAAACAGATAAATACTTTCTTATAGGGCCTAAAACGGTTTTTGTGACCCGGCCCATTTAATGTGAGTCACAAATGGAGTTATCTTATAGTTTACCTGTAAAAAAAAAACTTTTGTCGTCACTTAACCGAGAAAGCAAAAGAGAAGAAGAAGAAGGAATCGAAAA
>586FP016061 AT5G64530_1         :+U  EU:NC; range  -249 to    50.
GAAATTAAGCTTTGACATCGATTACTCATTCCCCCTTAACACTTGCTTGCTTTCATCTTTATTACCATCATCATTCTCTTTTGTTTTTCTTTATCATTTCTTTTTATTTTCCTATTTCAAATTAAATGTGTATGTGCAACTGAATTAAAGAAGCCATATATAAAAAGTACATGACTTCCAAATTCCACCTTCTTCTTCTTCTTCTTCTATCTCCTATATATACCTCAATCTCTTTCACACACTTCCTCTGGCTCCACATCATTCCTCTCTATATAATCTTCTTCTACACACACACACACA
>587FP014248 AT5G35160_1         :+U  EU:NC; range  -249 to    50.
TTGAGTTTTGAAATGAATTATACTTTACGGAACGAAAAAAAAAAAGAAATGTCATGCTTTACGGAGTTTTGAAATGAATTATACTTTACGGAACGAAAAAAAAAAAGAAATGTCATGCTTTACGGTGTTTAACGTAAAACGAAAACAAAACCGACGGTGCGGTAGGTATTGTGGTAATTATTTTGAGTCATGGAGGGTAATTTCGTCCAAACGTAGTTTTAACATGCGTCGGTGTTCTTCTTCGTCTTCACTCGTCGTATTAAAAGCCTCATGCGTTCCTTCACCGAGAAATTCTCACTT
>588FP011931 AT4G31441_1         :+U  EU:NC; range  -249 to    50.
GAAATCATGCGTTGATTTGGCTGGAGCTCGGTCCATGAATGGAACGCCTGGAAAACACAGTTTAGAAAAACAGCAGAGCCGAGACGAGCTTGTAAATGGGGTGCGAACGAATAATAGTTTTCACATACAAACTAGCAACCAACCATCTGACATAACGCGAGAACAACATTCAGTGTCTTTGCTTGATTTTAGAGTTGCAATGGAGCTAAATCCACATCAACTTGGTGAAGACTGGCCATTGCTACGGGAAAGAATTTCCATATCTTTATTCGAGGAACGAGAAGGGGTGTAAAAGAAAAT
>589FP007351 AT3G08610_1         :+U  EU:NC; range  -249 to    50.
ACATGTACTAACTTGGGGTCATAAGTCATAACACTAGTACTACCAAGTAGGTTATCTAGTTATTACCACCGTCCGTGACCATGTATCCATCCAATCCATGAAAAAGTCAAAAACATTTCATTTGGATGTATTGGGCTTTGAGATTTACGTTTCATTAAAAATGAAGCCCAAAAGCCCATTATTATCCAATTGACTAGAGTGGTCTCTGATCCCAAATCTTTAACTTGGATCTTAACACAGAGAAGAAGCACAATCGGAAGAAAGGAGAAGACGAAGATGTCGTTGGTATGGTTGGAAGCG
>590FP009423 AT3G53840_1         :+U  EU:NC; range  -249 to    50.
AGAACACAGCTTTTAATGTACCATGATGCAATCGGAACATTGAAAGAAACTATTTGACAAGATTTTACTATTTTAAAGAAAAATCAGAAATCATAGTACACATGCTAATATACTTCCCACACACCCTGATCAGAAAGAGCACATGCCCATACAACTAAAAAACAAAACACAATGGAGCTTCCATGGCTCTCTCTCACCACCTTCACTCTTTCCCTACTTATCTACTTCTCTTCAACTACACAAGCTTTCAAACGATGCCCTAACTGTGGATCTACCCGAGTCCCGTACCCGCTAAGCACG
>591FP001515 AT1G23050_1         :+U  EU:NC; range  -249 to    50.
CTATGACTAAGACGGACTAAAATCGAATAAACTAGCGATAAATTAACACCAATAATTAAAGTGATTAAGGAAGAATACTAGTTAGCAAACCATTCGTTCCAATAATTCACAAGACAAGTGTCTTCTAGCTAGAGTCCACACCTTCCAACTAAGCTTTTGCCAAAAAAAACTTATCTTAATTTACTTTCTCTTATCCAAAGTTCTTTGTTTACCATTAAAAAAAAAGAACCATTCTTTCACCAAGTTCTTGTAAAACAAAACAAAAGAAAACATGAACACAAACGATCATGGCCTTCTCTT
>592FP001593 AT1G24300_1         :+U  EU:NC; range  -249 to    50.
TTTTTGGCGAAGTCCTCCTTAGCCTTTCCTTTGTCGCCCATTCACTCACTAATTCATCTCTCTCTCTCGATCTCAACGCGAAAGCTTTTCTTCTCCAAAGGCAAAAATCGAAAACCTGCAAAAAGTTTCTCCGCCAAATCTCTCCAAAACCCTTTCTCCTATCTACTTTTTGCTTCTTCTTCTACTGCGGTCGCTCGTTCGTCTCCTTCTTCATACGTAATCTCGAAGTCCCGTTGTTTCAATCCTGCCATGGCCGAAGGGAAGTTCGATCTGCCTGACGATCTCATCCTTTCCAAATCT
>593FP009311 AT3G52170_1         :+U  EU:NC; range  -249 to    50.
TAGTACTATGTTCAAGTATAATATATAGTTTAAAATCTTTGTTTTTTCTTAATTACATTCTTTCACCATGTGAAGATTGGTCAAAATTGATGAAAATGTAATCTTTGGTTGAAAGTGGTCAACCTGTGAGGGTCTAAATCGATAAAAAAAAGTGTTGGGGGTCAAAACTGGAAATAAATAAAGAAAAGAAAGATGACGATTTTGCCCCAAAAGTTGAAATAATTACCCAAATTCCCGCTTGCGCCTCCCAACACTGAGACAGTGTTGTGTCTGTGTACTGCGTAGGGTTTAGTGAGTCCA
>594FP012876 AT5G06290_1         :+U  EU:NC; range  -249 to    50.
ATACGTTTACTTTATTTGTATTTTCTTAATTATTATGATTGGAATGGAAGATAGTAGGCAAATTACAAAATTTAAGGATTGATTACTATTTTTGATGTGAAGATTAGATGGAAATATATTCGGAAATCCAACCAGCCTAAAAATAGATTTTGATTTAATTATCAAAGTATGATCATCAACACGGTGTCGTTCCGGTTCATCGAACATTCCACTTCTTTCTTCTTGTCTGAAAAATCTAGAAGAGCAGCTATTTGGTTTCTCTATCCGATTCGTCTCTCTCACGCCCTCACGTTTATCCAC
>595FP015060 AT5G48950_1         :+U  EU:NC; range  -249 to    50.
AGTAAGATAACAAGAATTAAAAATAAATTTAAATGATTTTGATATCATATATTGAATTAAAATTTCAAATTCTATCAAAATTCATGATTAAATTAACACATCCAAATGCCGAAAAAAAAAAAAAAAAAAATTAACACATCCAAAAATTGTCACAAATCGTACTAAAGGCCCAGTAAGTCTTTTTGTCAATAAGTCCATTAAGCCCAACAAACCTCTTCTTCTCTTTCGTTTTATGACATCAATCCATTTGAAGCAAACAAATCAGACGTAACCGAACAAAAAAAAAAAGTTGGTTTGATC
>596FP009623 AT3G56630_1         :+U  EU:NC; range  -249 to    50.
GAAGATCACAAAGTTTGCGTGGGCTTATGTGTAAGTCTTATTTGGATTTTAAGTTATCTAGACTTATAATCTACTAAACCGACTATTTTGGGCCTTAAAGAAACCCACAAGTAAATTATTGATGTGAACTGCGTTTTGGTTTCACCTTATTCTCGATATTATTTCATTGGTTCGGTTCACGGTATGGTTTACACCGTACCGGAATACTTACCACTAAAAACTCTGTAGTGCGACGAAGAAGAAGAAGATAAAAAAAAAATGGAGCATTTCATCCTCATCTCCCTCCTCTGTTTCCCTATC
>597FP004833 AT2G17510_1         :+U  EU:NC; range  -249 to    50.
CAAGGTAAATGATCTTAGGTATGCAATATTATCTTGCAAAAATTGGTTAGTTTTGGTTAAAATAAAAAGAGTGTTTTTGACCTTTTTCCATCAAGAGTAATACCGAGTTTACTAGCTGTATTGCTGTGTTTACTTCGGTTTAATCAGATTGAGCCGGTTAGAGAAAAAGTAACTAAACCGGTTTTAACCGTCATCGTTTCGTTAACCATGAACGAATAAGGAGCTATAGAATTGAAAATTTTAGTAGTCAAGTTGGCTGGCTTAGGTTTAAATTTAAAGGCTTTAAAAAGCTTCTTCCTC
>598FP015526 AT5G56340_1         :+U  EU:NC; range  -249 to    50.
GGCGTTGAATCAGCTACTGGTAGATTAGTAATAAATAAACCTCAAAATTAGTGAAGGAAGCAAAATAAAAGACTATAATTAACAAAAAGTCTTAAAACTTGATTAATAATTAAATGAAAGATTAATAAAATGCTAATTAAGAAAAGGACATAAAGTAAGAGGAAACAAGGAACGAGTTGGGGGGTTAGAAGAGGACGTGGTTGGGTTGTTTTCTTTTGTTTTGTTTCCTTCCACTCTTTCTTCTTCTTCATTTCCTCTTTCTTTCTTCTTCCTTCTCCATTTTTTCTCTAATCGTTGGAC
>599FP000250 AT1G04530_1         :+U  EU:NC; range  -249 to    50.
AATTGAAATGTTGATATACGTTAGAAAAATTGTATGCTTAGTATAAAACCGAGACTAATTGATGATTTCTTGAACAAAAGAACAGATTAGTTTTTGCTTCGGAGTGATGGGTCAAATAGACAAAACATAAAGTTAAGGAATAATTTGTAAACAATATGATACTAAAAGATCCTTTCCTGAGTTTTGCCGTTTCTCAGGAAATCTAACAGAACCCCACTTATCTTGTTTCTCTAACTGGGTCGGTCACCTAAGAACCTCAAAATCATCTTCGTTTGGTCGTTGTCTTGGGGTCCTCCGAAT
>600FP002746 AT1G54300_1         :+U  EU:NC; range  -249 to    50.
ATTCACAAAATAGAAAACGTTTGTTTCTTCGTCATCTTCTTCTTCAACGTTGGATCTGTTAGTTATGTTTTTTCAGGGACCACATCTAAACTTGTCTCTAACAAAAAGTCCGGAACTTATCAACAAGATTGAATCTTACCTCAACGGACACTGCACATGTCCTCATCAACAAACAGAGAACTCATCAAAGAGATCAACTCTTCCTAAGAGCCCTGAGAAACTAAAAGCTATGAATTTCCCAATCTCCACGATCAGGATTGGCGGATGGGTCGTCGTTGCCAAAAACCCTGATGACATTGT
>601FP002538 AT1G50900_1         :+U  EU:NC; range  -249 to    50.
TTCTGTTGGGGTCTTGAGAGAGTGGAGACCACGTCTTTGCCATGTCATGCTTCGTTGTTGTTTTTTAAGAAAAAATGAAAAAATAGATTCTTCGTGGTTGTCACAAAAGAAAAAGGAAATAAAATCAGTATCTGAAATCTAACGGTGAAAATTAATCGATAAAATAAATAAAAAGATTTATAGTCTTTTTTAGATAGAAGGGAGAAAATGAGTGGATAATACAACCACTGAATCTGTTTTGCTTTAGTTGGAAGCATTAAGAGAACAGCCATGGCTTCTTCTTCAATCTCATTCTCCTGT
>602FP013679 AT5G19000_1         :+U  EU:NC; range  -249 to    50.
AAATGTCTGTAAAAAAAAAAAATTTTAATTTAAAAAGATATGATTAGAAAAACAAATAATTTGTGAAAGCACTTAAAAAAAAAAATTGAGAGAATGTAGAAATTTTGAGATAAAAAGAATAAATAAAATTTGTAAATAAATAAATAATATTAACAATTTTTTAATTTATAAAATATTATGATTGGCTACAGCTTCTCTAGCTGCCCAAACTCTGTTTTACAAAATCCCAAACCAAACAAGTTATCATTCATGATCGCTTTCGTTATATTCATTCTCTCTTTTCTCTTTCCATTTTGGCTC
>603FP015715 AT5G59210_1         :+U  EU:NC; range  -249 to    50.
TTTTTTTTTCTTTTAAATGTCTTTGCAATTGCATAAACTGGTTTTTTTTTTTTTTTTTTTTTTTTGTCGGAAACTGGTTTTCTTTTATCATCCTGTTTTCAACTTTTATTCAATTTTTTTTTTCTTTTTGAAATTGAAAAACTGGGCTCGCTTTCAAGGTCAGAGAGTTATATATGTCCATGGGCCTATTTAACACTCCTATAAGCCCAAATATAGATATATTCCATTTTTGTCGCCGGCGATTTCCTCACCGTTAAATCGACGTTCGAAATTCCGAGGAGAGGAATCATACCATGGAAT
>604FP012217 AT4G35430_1         :+U  EU:NC; range  -249 to    50.
AGTTAAAAAAAATTACTTGCAACTTTTTGTTTGCTCATCAGAGGAAAGGAGTGAGTCGCAAAGTCCAGTTTGCTAGATTTTTAATTTTAGAGCTTTCATCTGTATTAGAGTTGATACCGAAAATATTGACCCAGCAAATAAGGTTCCTCAATTCATTTGAAACTTTTCGGTGTAGATGCTGCATTGGAGATGATACTGGTTTTTCTTAACCTTTTCTCTTGCTTGACCTGGCAGGGCTCTAGCAACCAGAATGTACCTCCTAAATTCGCTGTATCTGTAAATGGTCTTGCTTTGTAACTC
>605FP004559 AT2G05540_1         :+U  EU:NC; range  -249 to    50.
ACCCCCAAAATAAACTTAAAAGTATTAAAAGAAGTAGTCCTAAATTAATAGGAAAAGGTCATTAAAAAACAGCAAGAACTTTAATTATCAGGGTGCAACAATTTACAACCAATCCAACAACCAACCGTACAAGGGCCCTCGTGATGACCTATTTGCACTTATCCACTCGTTTTGCAAAGTAGCATTTACTTGCACGTACTCTCTACCTTGTGATCTATAAATAGAGGTTTTGCATGGGACACTATACTCACCAGTTCTTTCTTCCATATAAATTTTGAATACATTATATATAACAAAAAT
>606FP012817 AT5G05320_1         :+U  EU:NC; range  -249 to    50.
GCCTGTATATACTACTACAGTACTACTATACTACTATGGGTGCTGTTCATTAATTAAGTTATAGAAACAGAATTACCATTATGGGCTTTTTGAGCATTGGGCCCATGCTTTGGCTGTAATGGGTTTCAAACCACGCGCCAAAAGTGCGTGTCTACTCTTAGTTCTTACACGATAATAAATCTTTATTATTATTATTATAAATATAAAGTTTGGATATTTATTGAACCGAGTGGTTTCTTTCGTTGACTCGCCCACCATGGAAGCTGAAAGTACCCAAGATATCATCATCGTCGGAGCTGG
>607FP002821 AT1G55540_1         :+U  EU:NC; range  -249 to    50.
GAGACCTTTGGTATAAGCGAATCACATCTTGTGCGGCAGAAATATTGTAAATAGTCTGAATTTCAAAATAAATTACTATATATATATCACAATACATGTCGGTCTGGTTTAGTAAAGAGAACCGGTCGCTGAATCTGGTTCAGCTAAAAGAACCGGTCTGGTGTGTCAGATAAGGGCCAATTGGGCCATTAACACATTACGGCCCATATAAATTTAAATTAACAAACCATGAACCGTCGTCGGCTCATCGGACCAGTGTGGTATCACCGGCACTTGTAATCAGAGAGACTCACTCTCGAG
>608FP001579 AT1G24120_1         :+U  EU:NC; range  -249 to    50.
ATTAAAAAAAGGTCATAAATAACACATATGAGTTGGATTATTAATGTTAATTGATTGATTTAATCTGGAAACCTACTGTCTTGCTTCGCGTGAACACTACGCGCCTCCCAAAAACAAAGATGCCAAAACAAGAAACAACCTGCGGACCTCAAATCTCATAACCCACGCGCCGATATCACGCGCCGAACCAGCGCACTGTAGTGTGAAATATCCACAGTTTTAAATTTCGTCTTCTCTCTCTCTCAAACTATTTCTCTCACCTTCCTCCGACGATTTCTCCTTTGACAGTTCAGTCTTATC
>609FP004148 AT1G78260_1         :+U  EU:NC; range  -249 to    50.
TTTAAGATATATAGTTAAGAAAGAATTAAATCTGCATATTACATAAAAATATTAAATATATATACATCAGAAGAACGTCGTTATAATTAAAAAGAAGATTTCTGAATAAAAAGTTGTGGAGGAGCTATAATGTTAAAACCTGGCAAATTAGACAGCGAAGACATACTCAAGTGCTGCCTTGTCACACTCTCTCTCTCTCTCTCCGTTTCCTTGTTACAAAACCCTCCAATCTCAATTCTAAAATGTCCCAAAACTATCTTATTCTCTATCTTCTCTCTTCCCTCTTCTCTCTTCTCTTCA
>610FP013970 AT5G24020_1         :+U  EU:NC; range  -249 to    50.
GTACAATACCTAAACCGGGAAACCAAAGCGGTGTACCGGTATCTCAGATTCGGTTCGTGTTTGGTATAATTTTGTTTGGTTTCTGTAACTTGTAGAGCTATGATTGTTCATTTGATATGGATGAATCATAAACCGTTAAAACCAGTACATTATTTGGTTAAATATTAAACCGGTTAAGAGTGGAGAAATTAAAAACCGGAATCTCAAAAGTTCTTGATAAACCGTAAACCCTGTGAAGCCACAACGCTCAGAAACATTTCTGTCTCTGTGGAGACAGCTGAAGAAGCAGCAGCACTATCA
>611FP012216 AT4G35410_1         :+U  EU:NC; range  -249 to    50.
ATAAGATTAATTGAAGAATTATTTTCATTCAAAATCTTTTGACATAATTGCTACGTTTAATGTGTAATGCCCTGGTCTATTCGATAAGATTAAGAAGATAATTGCAATAATGGAACAAAATTAGCTGAGAATGCAATCCGTTTGCATGGATCCGACCCGGAATGCAATCCGTTTTTAATTATGTAAATGACAATTATACCCCTGGCACTCGACATGTTTGACAGTTTGAGCAAAGAGAATTTTTTTCTTGTTGAGGATCATCGATTATCAGTTTCTGGATTTCGCTACTACAGATTTGTC
>612FP001560 AT1G23860_1         :+U  EU:NC; range  -249 to    50.
AAAGATGTTTTGCATAGTTTCAAAATCCGCTTTCACCTCAATTCTCTTTTTACGTTAACTAATCGACTATGGGAGACTAGTCTTACATTTTGGTCGCTAAAACTTTGTTTATGAATATATGGATTACCGAAAAATAAGGGACCATGAAATAACTAATAAATGACCAAATAATATATGATGTTAATTTTTTTTTACTTTTCAGTTTTCATATAATAATGAAATAACTTGGTTACTCTCTTTCCTCGCCGTAGTCTGAGTCTGAACCCTAAAACATCCCGCTTCGCTGCTCAGGACCAAGAA
>613FP006950 AT3G02580_1         :+U  EU:NC; range  -249 to    50.
AAAAACTAGTAACAGGCCATTCCAAAGAGTCTGTTATCAAAATGTGTTTTGGTACTATTATGTTGAATATTTCCCACCTTTCATTTTCATTCATAAACTTGGTGACGTGGATTTATTTTGATATACAAGTAAAAGGTTCAATTTGTAAATATAACAAAATATTGGGAGCTATTTCGATAAAACCAAAACAATGGGCCAAGAATTAAAAATTTACCATGAACATGAGAGAGTGAGAGAAGAAGATCGATCAATCAATCATCAAACTCTCTGTGTGCCACATGCATTACTACTGTTGACTTG
>614FP007065 AT3G04230_1         :+U  EU:NC; range  -249 to    50.
CTTTATAAAGCTTCTTATCAATTCCTATCGATTGTTAACCAGATGCAAACAACGAAAGTGTTTTTCCATCTAATCGAAATTGACGAAACCCGTTGGTTAACCAGAAATCTAGCCGGTTAATCTAAGCTATGTAGTAATAAATCATCATGTAACAGGCCATAGTTACCCTAATTTTATGGGCCTTCAAATTCAGCCGATCATCATGTTGACCAATAAAAGCTTAACGGATTAGAGTTTTTTGCTCTTCTCATGTAATCAAATCCCTGCAGAAAAAGCACAAAAATCATAAAACCCTAGCAA
>615FP001774 AT1G27695_1         :+U  EU:NC; range  -249 to    50.
TTTGTGAGTTGGATTTCAATGGGACATGAGCATTTTTGCATATGGATTGATCCATTTGCTCACTAGATCGTTTTATTTTACTGTTGACTGTTGTTGACCTTGAGAAAAAGAATTAGGCCGGTTCACTGTTGACCAAATTCTTTTACATAAAATCATTTTGAAAATAATCCCGGTTCATTAGTTAAACCGGTTCGATTAATTTGGTACGTCTCTAAAACAAATCGTCTTCACCTTTCTTCTCTTGCTTTCAGGGCTTGCGATTTTAAGTGGGGGAGGTAGAGAGAGCAATCTACCAGATTC
>616FP005855 AT2G33775_1         :+U  EU:NC; range  -249 to    50.
AACATGTTAATTAATTGAATCTCTCCGTACAAAATTGGACACCCGATCAAAGAGGAGTGCCACATATAAAATTAACAGATTTAAACTAACAAATGAACGACGTGAATCAACAAAAAAAAAATATCCTAAAAAAAGGGCCAACACTTAAAAAAACAAAATTAACAACCACAAAAATAAAACAAAAACTTACACTCTGTATTGCCCTTTTTTATCCCCAACAAAAGCATCCCACATTTGTTCTTCTGCAATATCACTTCTATTTCTCCCTCCTTTCACAAGGAAGGGCGTAGAAGAATCCAC
>617FP008191 AT3G20710_1         :+U  EU:NC; range  -249 to    50.
AAACTCGTGTTAGAAGACTTTGATAGAATGATGAGAATATAGATTTACTAGGAAAAAAAAATTGATTTGAGTGGAACTGTGGAAGGGTGATAATTAAAGCGAAAATGTTATTTTTGCCACATGGGCCTAGTCTCTAATGTGTCTAATGGGCCCAATAAATAGGAAACGTAACAGATGCTCCACCGTCACACTTTTTAGGGTTTCTGTGTCTTCTATTACAAAACGTCAAAACCTATCGAACGCCTCTCCGGACAAAACCAGCAACCACAATGAAAAATGAAACGAGTTTTTAATATTTGC
>618FP002920 AT1G58120_1         :+U  EU:NC; range  -249 to    50.
TATGTCAAAGCTATGATATTATTGTGGCAGCATGATTACAGGAAATGATTTAACTAAATGTGCAACGAGTTTCTTGTTTCATCAACACAAAAACAGAGTCAAAACAATTAAGAACTGAAATGAGTTAGCACTGATGTGGACATACCCTAATAAAGGATAATGGTGAGGTTACTTGTAAAAGAAGTTAAAATCCCCCATGAATTAAGAGGAAAATATCTTAAAATAGAGAGAGGCATGGCGTAAACAAAGGCTCAAACAAAACAGCAAAGCCCTTTATATTTTCAATCTAACTCTCTCTCA
>619FP011476 AT4G24770_1         :+U  EU:NC; range  -249 to    50.
TTTTATAATATAAACTTCGTTTTGATAAGTTTATATAAACCTTGTTTTCGTAAGAGATTGTGAAATTTTCTTTGCAGAGGGACATGGTTATTTTTTGTCTTTGGTTCTTGTAATGAGATTTTAACTATGGTAAATCTAAGAGCCCATTTGAAGATGATGTCTCGGCCCTCCTTATCCTTATCTCGCCCACCGTTCTAAAACCCTTCCCTTCCTCTTCTTTTCTCTTCTCCTTCCACTTCCACTTCTTCTATCTCTCACAATTCAGCAATGGCTTCTTCTATAGTTACCTCTAGCTTGAAG
>620FP000036 AT1G01460_1         :+U  EU:NC; range  -249 to    50.
CATGATTGGGTAGTTTTTGTTTATGGGCCTTGTCTTAAGCTATGGGCCTTGTGAGTAATATAATAATAACTAAAACGAGTAACGGAAATGAATGAAACAGAAGACGCGGGAATTGGTTTTTCCCGTCTTTGAAAACAGAGGAAAATGAGTTGGATCGAGCGGCGAACTTCGACGGCCAAATTTGGCAAAACAATTGTTTTTCTCAACACAAACAAATAAAGAAACAAAACAGAATTCTTCTTCTTCTTCATTTTTAAAATTTCTTGTTTCTTTTAAAATTCAACGCACTCTTCTTCTTCT
>621FP007077 AT3G04460_1         :+U  EU:NC; range  -249 to    50.
TGAGTATGATCCAAAGATGTTGCAAACATATGTAATTGTGTATATAAAATTGAAAATATCACAGCAGCAAGAAAATGAAAATTTCTTCTTAATGGAGATGACGTGGACAAATCACTGTCGAGTTGGAATGTTGTCGGCTGATGAGTCAGCAATTTAGATGACGTGGCTAAAGAACATCCTTATTTATGACGTAATTAATAATGATCTCTCGAAATGCGTCTTTTCTTCGTCTGTTCTATCTTCTTTACCAATTTCTGCAATTCTGGAGAAGCTAAAGGTCTCAATCTCTCAGTCAAAAAC
>622FP004574 AT2G05990_1         :+U  EU:NC; range  -249 to    50.
AATGTTCGGATATAACCACATATGATTATCTTTGTAAACAATACTTTTTAGCATTGATTTATTATTTGAGTTAATCTAATAAAGTTGTCGGAAAAAACGGAAAAGTGAGAAGAGAAAAAGTCGAAAATTCAGAAACGGTTTAAAGTTAACCAGGATTCCGGTTTTTATAACAGAACCGATCGGTTTTGTAATTGAGACGAAAACTTCTGATATCACTTAAAAACTTCACAGAAACAACACCTCGATCTCATCGAAGCTCCTCTCTCTTACATATCATCACTTCACATCAACCAAACCTAC
>623FP002036 AT1G32080_1         :+U  EU:NC; range  -249 to    50.
AAGTAGACAAAAGACCTTTCTTAACGGAAAAACCTAACCCGGAAAAAGACAAAACTGGATCCTCTTGTCGATAGAACTTTCTCTCTTGTCCATACAAATATCGTAATCCAATTTCAATCACAAACATCATTAACGAAGATGGAGAAGACTATGATGTGCCGTCTCTTAGAATCACATCCACGTCGTCGTCTCCATACCCATGGCTACTCTTTTAGCCACTCCTATCTTCTCTCCTTTAGCTTCTTCTCCAGCAAGGAACCGTCTTTCTTGCTCTAAGATCCGTTTCGGTTCCAAAAATGG
>624FP000199 AT1G03710_1         :+U  EU:NC; range  -249 to    50.
TGCCATCTATAACTCGAAAAAGCTACATCTAAGTGGATATGATAGCTTACAAAATCTAAATCGTAAACATGATCGCTAACCTCACAAGTGTTGTCGTTTTCCATCGCTCTGTTATAGTCATAGGTTGTTTTTTTATTTATTGGTACAAAATAGAATGTTAATTTACTTAGCCCAACAATTAAATTTTCTATTGATTTGGTGGGCCAACCAAATCTTTTTACTAAGGGTTAGCCAATCATTCATTCCACCACGAAACTTTTCTTCTTCTCAAACTAGTTTTTCAGAATTTCTAGGGTTTTT
>625FP015905 AT5G62220_1         :+U  EU:NC; range  -249 to    50.
TAAAATAGTTGAGGGGACAAATTTAACTATAATATAAAAAAATCTAGTGTAAATCACTAATATTACGGCTAATTTTCGAAATCTAAAATAGTTAAGGGGACAAAACCGTAAACTTTCCATAAATAGTTTGGTAAGAAAAAGCAAATAAATATAGTTTCATTTTTTGTAAATAAAAAAAAAGAAAAAGAAACAGAATCTCCCCGTTTCTCGAGCACTCTTAAGTTCTCTCTCTCTCACAGAGTTAGCTTTACGCCTTCAACGAGAACCACACAAGAACACAACTACCCAAAACGCTCATTT
>626FP008631 AT3G27640_1         :+U  EU:NC; range  -249 to    50.
AAAAAATAAATGGGAAAAATGTTAAAAAAAAATCACGAATTTTTAAATTTGGAACGATTTAATTTTGAATTTTCCGGAAGACAAATAGATCGTAAACGTTTTGTTGACTTTCGAAATAAATGACATGTAAAGTCATTTATTTAATACATGATCTCCAAACCAAATGGGCCATCATATATGGGCCTTACAATAACTTAAAATGTATCTTTGAAGATGAACTTAAATGAGTCTTTCTCTATTCCTCTCAGCATAAGAGGTCAAACAAAAACATTTTCGATTTTGGGGAAAAATTAATTTTCC
>627FP016028 AT5G64020_1         :+U  EU:NC; range  -249 to    50.
ATTGAACCATTCTTTCCATTCAGATTGTTTTATTGTAAAAGAAGAAGAGATAGAACTTTTATTTATTTATTTATTAACTAATTATACCATCCAGAAATTAACGCATCAGTTATAGTATCTTTTTTTTATGGGAACAAAGTTAAAGCGAAAAGAACATGAATCACCCAAATTATTACCACCACTTTATTGCGCCGAAAAATTCAAGAAGCCAAACACAAGAAAAGAAAAAAAAACATCAACGTTGAATTTGATGAGTCACTCGTACAATGAATATTGTTTATTGACCAACGAACATGTGAG
>628FP006254 AT2G39690_1         :+U  EU:NC; range  -249 to    50.
TTGTAATTATAACGCCAAGTCTACTCTTTTTATCAGAATCTGATCCGCCGTTATTCCGGCAAGTCTCATGTGACTTACATTATCCCTTCTTAACAACCTCAAGTGACCAAAAAACAAAAGTCAATAACTGTTTTAATACTCCGAACCGACCCTTTTAATGGCTCCCACGTTTCACTCTAATCATTCTCTTTCTCTACTTAGACCCGTTTCCTTCTTCTTATGTTTCTCTGAAACTCATGAAATTTGAGGAACTACTCATGGAAGATTCATCACAGCTACATAGTAACAAGAGACATGACT
>629FP010288 AT4G02930_1         :+U  EU:NC; range  -249 to    50.
GCTTTTTAACAAACAAAAATAAAATAAAAAGTACTTCGAGCCCACGTAAAATCGAATAAACAAAAATTTAATTTGTTGAACAAGTTGGTGTTTTGAACTAAGGCCCAATAATAGTAAGAATACTAAAATGGGCTTAAGCCGGGTCGTCGGATCGGGTTTAAGAAAAAACAGGGTCGAGGTTTCAAGAGAAACCCTTGTTACTCAGGCGACTAAAACCCCAAATCTCATTTGTGTGTTCGCCTTTCTCTCGTACAAGTCAAAATGGCGTCCGTTGTTCTTCGAAACCCTAGCTCGAAGCGC
>630FP004969 AT2G19710_1         :+U  EU:NC; range  -249 to    50.
AATAGAAAATTGAAAATAATCTTATGCATTTTCTAATAAATCATACGGAAAAGGAAATTAATAATTAATTAGATTGAAAAGTCAGTCCACGGTATGTATCTGTTTCGTGGAACGTGCACCGTTACACAGAGGATCCTGCATTTTCCTTTTACAAGTAGTAAATTACGGTTTAAATCGGTTTAGTCATTACACGTCAATCAAAACATACTGTATAATATAAAAGGGTTTCGCGGAGTCCAACCTATTTTTATATATTTAATAGTTGTATATTCTTCATCTTCTTCTTCGTCTTCTCTGAAT
>631FP003735 AT1G72130_1         :+U  EU:NC; range  -249 to    50.
GAAATATACAAAACATATATATATATATATATGGCCCTTTCGGGAACTTCTGCTAATAAAACAAAGTCCATACGAATCACGAGTTAAGTTAATTGTTATCGTGGTCATCATTTAATATAACTTGCCTTGTCAGCTAAGCCACTTGCGTCCACACCTTCATCATATAATCTTCACCTATATATACTACAGAAACAATATAATAAACATTTTGTTTGTATATTATTTTATCAAGACCAATCAATCATACACATTAATGGCTATCACCTACTCCTCCGCCGACGAGCTCGGAAACACCACTGA
>632FP005235 AT2G23810_1         :+U  EU:NC; range  -249 to    50.
AAGTATAATTAAATAAGTACAAGTCATTATCCAAAAATATCCACCACTCGCGTAAAAGCGCGTGGAAGTTAAAAAGTCATTCTCCTAAATGAACCAAGTCTTCAAGTCTCAACTACTTCCTAAAGACAATTAGAAATTTAGAACCAAAACAAACGAAACTTCTCTGCAATAGCCTTCTCCAAATTTCCTCACTTTCACGCGTTTCAGTCTTCTCTATATAAACTTGTTTCATCAACCCATCAAAATCCCACTCAAATTCTGTTTCAGTGTTCTTCAAATTCTCAATCTTTCTCTCAATTC
>633FP006847 AT3G01320_1         :+U  EU:NC; range  -249 to    50.
TCTTCATTCGTTTTCGACTCTGCGTTCTACTACTTCTCGTCTCCTATCAGTATCATCGCAATTCATATTCAGTCTAGTGTGTTAAACCGGAGAATTTGGAGTCTCGCCGGAATTTTCCTCTGTCTATGTATGATTGCCGGTGATCAAAGCGCTTCTTAACGATTCTGTTCTCCTTTGAGAGATCTGAGTATCTGATTTCATCTACTACATATGTTTTCTCGAGAGTGATAGAAAGTAGGTCTCATACATATTTTTCCTCTGGAGGGAATTTTGATCCTCTGCTTCGTTAATTAACTTGTG
>634FP013634 AT5G18340_1         :+U  EU:NC; range  -249 to    50.
ATATAAAGAGGGTATAGTAGGCCTAAACATGATCATACGATAAGCATGGATGGAATTTAGAATTATACTATTGATGAATCTGAATTTCCTTGACCAATCAAAGTGATCTGTCAGCTAAACAAAAGAATTTAATTCCCAAAAGCGAGTATGACGTGTCATCCTATATACACAAGTGGCATACATAATTGAAACAAAAATGAATTAAATCACAGAAATAAAAAGAAGCAGAGGAAGAAGAATAACTGATTTACATAACAGTTATTTCTTGGCTTCTCTGATTCTCGAAGTTTCTAGTGTTCT
>635FP007570 AT3G11745_1         :+U  EU:NC; range  -249 to    50.
AAGAGTCAATGAGCATTTTCTTTTTGGCCGTTCATGTGTTTGGTGTGGTGAAAAAATGAACGTGTAGAAACGGAAGGAAAAATTCCCTAACATAGTCAAAGACTTTGATCAGATGGGTTTGATTGGGCTAACAAGTAAAAATAAAAAGTGGCGGGTAAAGGAAAAAATCGGGCTATGGCCCAATAAAATAGGCGGATAAGGGAATAGGCAGGCCCATTTAAACCCTTTGGTTGGAAGAGAAAGAAAATCACAAAATCAGAGGAGGAGACGAAGAAGACCGAACCCTATTTCCGACCATGT
>636FP009701 AT3G57760_1         :+U  EU:NC; range  -249 to    50.
ATTTTTCTATCAAGAACTCAGATGTCAAATATTGAGATCATTTTCTTGATTGATTTCGTTCTCGGATAGTGGATAAGCCAAATAGATAGTAACTTTGCCTCCAGTGTGAACACATTTAGTCTCATGTTGGTGCTCCTCAAAGTCAACACATTTCTTTAGCCGACTACATTACTCGCTTTGGTTAGTGGACCATACCCACTTTTTAGAGTAAACTATATTCAATTTTGATATGGCTTCCTTCCTTCTCTTATTCTGCAGCATTCATGGTGTTTTCGCTTCTGAGGTACAATTTCAATTCTG
>637FP012215 AT4G35390_1         :+U  EU:NC; range  -249 to    50.
CCGTCACAAAAGGCCTCTCCTTTAACTTCTCTATCTCCGTGATTTACTTCTCCAGAATCCTTCTTTTGTCTCCCGCAGAATCCATCAGTCCCTTCTTAGGTCGTCAACATCTTAATTTAGTTTTTTTGCTTCACTCGAGGAAAAGTCACTACACCAACCCAACATATTATTATATGGATACACAAATATATTTGTATTATTTATATTTATATGTACCTTATTATAGTTTAGAAGAGAGCTGTGTTTTGTGATGCTCTTGCTTTACTTCTTTCTCTCCTTTGTTTCATTCCATTTCACATG
>638FP006251 AT2G39650_1         :+U  EU:NC; range  -249 to    50.
CGTCTATGTTCGTTATTCTGTTTTTAATTTTCGGTTCGTTACAGCTTCCACAGCAAGCTCAAATGGTAATATCATTAATCATATAAGGGCATTTTTGTCATTTAACATGAGTATTATATTAACCTCATCTTCGCTTCATCTTCCTTTTCGCCTATCTTCCTGGATTTTTCTCTTTCGCTAAAAAGAACCTTCAAGCTCTGTCTCTCTCATCGCTATATAATATAATAAAATCAATCACACACAAGACTCGTGAAAGGGGACGATACGCGTTTTTTATTTTGTACAGACTCAAATTCAATT
>639FP000092 AT1G02205_1         :+U  EU:NC; range  -249 to    50.
AGGCATGGATATGATATCAGAACATCGATGAAGGTGGGAGGGGGTAATTAGCTGAGTGTCATAAATGAGGATCCATGTGGAGATCATCGAATGGTAGTAGTACATGTTTGGTCTTAGCTGGCCCCACCACAAGGAATTGGACTGGTGGGAAGATAGGGGTGGTTACGTCATTCCACATATCTACCAATTAAGGAGTTTAATATAAACCTTGCTATATAATGTACCTTGGCTCACAAGAGTTGAAGAGACACAGTGACGACACAAACATATTACATTCGACGGTATAATGGCCACAAAACC
>640FP004452 AT2G03240_1         :+U  EU:NC; range  -249 to    50.
TTCCATCTATTGATGTCCGTCGTGGGACATTCCTCACGCGCTTTGGTTGCCCAATCTGAACACATTGGTAAATGTGTTTTCAACTATAAACCAACGAAGATTTGATGAAAAAGAAACTCGTTTTTATAACAAAGCTAAAATCAAGGAAAATTGACCCAATGAATTTTTTATTATATATTGTTGGACTGACCAGTCACTATTTTACCCATCTTAAAGACTTAAACTAAGTTTTGTTCTGTCTTCTCTTTCACTCTTCAGACAGACACAACAGTGAAACTAAAAAGATTAGATTTCTTCGGA
>641FP005344 AT2G25640_1         :+U  EU:NC; range  -249 to    50.
GATATCTCTCTAATTCATTTGGAAAAATATTTTTAGCACAGACAACAGTTTATGCCTGCATCATTACAACAATTTTTTTTACTATTTTCTCATAATTTTTTAATACTATTTGAGTTATAATTGAAAAGCTAATTACGGTTAAGGAGCAGCTATAGATAACGAATTAATAGATTAGAGAGGTTAATTATAGAGTCGTCACATCTCTCTCACATGCCTCTCTAAGTTCCCTTTAGGGTTTTCTTCTTCACTATAGAGACTCATGCTCTTCTCTTCCCAATCGCCGCCTCTGATCTCTCTTCC
>642FP001535 AT1G23380_1         :+U  EU:NC; range  -249 to    50.
CGCCATGTTTCATTGATATTAAAAATCTCATGATCATGCAAATTCTATCATAACACAGCCTTGGACCTTTCTTAGATATATATGTTAGGAAGGCCTTATCTCGACCTATGAAGCCTGAAGCTCCATTGAGCCTTTTAGCATATGTCCTTTTTCGTAATTATCATTTTATTTTTCTTCTCCGTTAACTTTCATATCTTTTTTCTTCCAAAAGAAAATAAATTAAGATCCCTCGAGCCTCTCTCTCTCTCTACACACTCCCATAGAAATAAATATTTTCAAGAACCAAAAAGTTTGTTATAA
>643FP001760 AT1G27500_1         :+U  EU:NC; range  -249 to    50.
CGGAACAGGCCATGTAAGTTTTCTAAAGCTTCTGCAAATCAATAGGGAGAGGAAAAAATCTACATGTTTCTCATATTGTTAAAACTAAAAATCAGTTCCAAAATTAGCTGGAATTGGTAAAGTAAAATAGCAATAAATGCAGTTTTGTGTTCCCGTGAGACAGCGCAATGGCGGCATTAGAAGAATAACTTTTTCATTTCTCTCTCTTCCCGCTCCTCCTTCCTCCTTCTCCTCTCTCTTTGACATTCCACCGAGAAAAAAAAAGAAAGAAGTTGAAATTTCAACTCTCTCTCTCTCACC
>644FP012565 AT5G01560_1         :+U  EU:NC; range  -249 to    50.
ATCCCCTCTCCAAAGATCTTATTTGATCTTTGATAGTTGAAGTCGCACAATGTCCTCAGTCCAAATGACTTATTTAATATCTCGTCTCCTTTCTTTCACACCCAATGTGTAAAGTATCAGGAAATTCCAAGTTAATTTGGACTTTGTCAAAGTCAGCCCTATCTATGCTACTTCCATTTGGACTTTATAACAATAAAAGATACTTTCCCTTAATTATAGAGCATCCTACAATGTATCATTTTACTATTTATCAAAAACCTGCAAGTTAGGAAGTTGTTGACATTTTTTTTCTCTCTCTGT
>645FP007810 AT3G15090_1         :+U  EU:NC; range  -249 to    50.
GTTCAGTTTTGTCCAATTACGGTTGAACATTGTAGAAACCAAAACCTCTACTTCTCACATCACATATACTGTACTGATCAAATCGGTTCGGTTTGGAGTAAACCGGTTAATTACATAAAACTCTAGAGGTTGCATGTACAGTCAAGTAAACAAAGCCGCTCTGCGGACGCAAATGCTGCCACGTCTTCAATTTCCGTTTCTGTGTAAACAAGAAAACCTAAAAAACAGAAGCAAGCAGATTCTCGCATCAACGAAGAAGAAGAAGAAAAGGACGAGTAGATTGATTTCTTAGACGACGGA
>646FP006454 AT2G42450_1         :+U  EU:NC; range  -249 to    50.
GTATCCTTGTTTCACTAAACGTCGTCTACAGAGACTAAAGTTTTCTGTTTCTTAACCCCTCTCTATGAAATAAACAGAGCAAATCCTCTGTTTCTAGCAAATCCTCTGTTTCTTTGACCAAAAGACGTAAATACCCTGATTCTTTACTTTAAAATTCACCGGATTTTAAATGGACTGATAAGAAAAGGCCCAATAAAGCCCATTACTCATTGCTGAATAAGTCTGGATGAATCCAGTCGGTGAGCTTTCGTTCTTTTCCTCCGGTTTTGGTTTTCCGATTTGCTTGCCGCCGATAATCTC
>647FP009500 AT3G54870_1         :+U  EU:NC; range  -249 to    50.
TATCGTTGTTATCGATATGGTCCATACACATTTTGGACCCGCTAAACGTTTATACTTTCACTTGTAATGTTCTTAAAATTTATTCTTGTCCGCTAACCGCTAATATCGAAACCGACCTTAACCAAACCAAACCAAATGGAGAAACCAAACCGAATAAAATCCACGAACGCGGGAACCATTTTCATCACAGTCGTGCCTCCCTCTTCTCTTCTTCTTCTACTTCTTTGAAACATTCTCTTAGCTCTCTCTATCTTTGTTGTCTCATACTCTCTTTCTCTTCTCTTCTCGGTGCCCTTTCGT
>648FP010411 AT4G07408_1         :+U  EU:NC; range  -249 to    50.
ATTTTGCCGTCCTGTTTACGATGTCTTCGGCTGGCTTTATTATCTGAGTTGGTGATGCTGTTTTAGGTGTTGTGTCACTTAAAAGATGGATTTCTCCGGCTTGTTTCTTTTGAGTTCTCGGTTTGTAGAAGTCTTTACAGAGATAATGTCTTAGTTTGAAGGAAAGAAGAATCTTTCAAAGCATATTATGATTGTCTTAAAGCTATTAGTTTCTTTTTAGAGTTTCGATTAACTTAGCAACGGTGACAAACAAAGGATTCAACGACCGATTGTATTTCGGCGATGATATTCTCACCGGAA
>649FP007379 AT3G09030_1         :+U  EU:NC; range  -249 to    50.
TTTCTTTTTTCATTTTGTAATTCCATTGTAGAATAGCTTGTAAATTGTAATTAACAATGAAACCCTCAGTTTTTTTCATTTCTTTCAATTTAAACCCTGATTAAAATCAATCTCTCTATAAAGCTCCTATCAGGATGGTTCTGGCTTTTTATGTTTGGGCTGATAATTATCCTATAGAGATTAGCACAGGCCCATATAAGTTGACAAGTCATCAGTTACAATTACGTTTCTTCTTCACACAGCCCAATTAGCAAAAACTCGGTTCAAGCTGAAATCGAAACTCGAACCGGACTGTGATGG
>650FP011770 AT4G29100_1         :+U  EU:NC; range  -249 to    50.
GAAAAAAGCATGGGAAAAAAGTAAATATATGATATACAATCAAATAAATCTAAAAAAATAGAAAAGAAAAATTAAAGGAACGAAAAAAAGAGGGAGGAAAAAGACAAAATTAAAAAACAAAAATAAAAATTCCAAAAAAATTAACATCACATGTTATCAAATGAGATCAAAATTTAAGTTAGTTTTGAGTTTTCTCTCTCTTTCTCTTCTCTAAAACTACTTAAGCTAAAGAATCAAACACTTCTCAACGTTTCTCCAAAGCCTCTGATTAGTAAACACATAAAGAGATCTATAGAGAGA
>651FP007912 AT3G16690_1         :+U  EU:NC; range  -249 to    50.
ATTCAACCTGAAAAGTGAGAACAAGCTATGCACGACGCGACTTTCATCCTAATCAAATATTCACATGCTACACGAGCTCTTTTAGTCTAGCATTAATGTTCTGTTCATTTTGCTGTCTTGAAAGAGAATTTATATTTCATTAATATTTTACCAAAATTAAATCACATATATATATTTGTCTTTCGATATGTGGACCGGACAAACACAAAGTAGCGTCCTTATAATTTGCTATCTCTCTCATCCTATTTCAAGTCTTTCTCTATCTACTTTCCTCAGAAACCCATCCTCAGAGATGGCAGA
>652FP013826 AT5G21170_1         :+U  EU:NC; range  -249 to    50.
TACTAAAAGAAATAAACAAAAAAAAAGTGGATAATTATAAACTTTTGGACGCCAAGTCACTCGTTTATCCATTTGGTACGGATTTTAATGATATCTCTCTCTCAAGAGCCCCTTTTATGCAAAATCTCTTTTTCGCTACCAATGGCATTATTCGTAATTAACTTCTAACTTGAGGGGCGTTTCATTATCTCCTCCTCGTCGTCCTCCCTCCATTTTTCTTCACGTCTGGTTTTCTCTCTCTTTTCCTCTATCTCTCTCCTCTCTTTGTCTCTCTCGCTTCTGTGATTTGGGCTTTTTCAG
>653FP002282 AT1G44770_1         :+U  EU:NC; range  -249 to    50.
TTAATGTAAAACCTCAGCGAGAAAGGAAAACGCCAAGATGTTTCTAAAAGTAAAACCAAAACGGTAAGCAGTCTATAAAATGGTAGAATTCTGAAATACGTTAGTAGAGAAGGACGTATTTGGTAATAAAACAAAAAATTATATTTTAATGATTAATATATAAAGCTTGCTTGTCGTTTCTAAACACGCAAACGACAAGTAGTTTCCTTTAGAATTTATCATTATCCAGATTTTCGAGAAGGAGACGGTGAAGAAGAAGAAGAAGATCAAAACCATGACGAGTCACCACGCGATCGAAGT
>654FP004636 AT2G07725_1         :+U  EU:NC; range  -249 to    50.
GCCGCTTTGTGCCAAATGTGTAAGTTGTTTTTTCAATCCGTTCTAACTGTAATAAGAGAAGAGGGAAGTCCGTCTAAAGAAATTAGTGAAGGAAAGTTATATGGATGTTCATTAGTTCAGTAAAGTGTTAGTAATGTTGCTGGGAGTAACCCTTTGATCTGATCTGTCTTTGTACGTGTTATCTTGCGAGGCTGTCAGGTTGGCTTGTGAGGATGGGGAGAAAGCGGGCCGAGAATCTTATGTCAAAAGGACCAAGGATGATCTTTTCGGAAAGGAGGAGTAGGAGGAGTCAGCTTATTC
>655FP013626 AT5G18200_1         :+U  EU:NC; range  -249 to    50.
GCGCACGTGTATAAGGGCTTAATGTAAAATCCACATCCTTTGTCTTGTACAAATCTTATTATAAAGAGGATTATAGTGTAAAATCTCGATTGTTTAGGCATGTGAATACAATATGAACCCTCTTCGGTTTGGATTACACCGATAAATTCGAATCTTAGATCGAAACAAATCGGTTCGAGTTTTCCGGTTCAATTTAAACCGGAATTGCCCATTGCTAAATTTCTGTCCAACGCCAACGGTAACGAAATTGCACAAGTGTCGCAGCTACAGAGCACACAAAAGAAGGAGAGAAAGATGACG
>656FP004428 AT2G02780_1         :+U  EU:NC; range  -249 to    50.
GATGGAAGTTTTATCAAAGCTAAGGCATATGCATTTGGTTAGCGTTCTTGGACACTCCATTGCCAGTAACCAAGACCACAATCAACACGCTGGACACACCATCTTCATTGTTCAAGAATACATCTCTAGTGGATCATTGCGGGACTTTCTCACAAGTAATAATAACCTGAAAAAGATTAGAATATATATTCAGGTTTCCATAGACTCAAATGGTTATTCATTATGGGAATTTTTGTGATCAGACTGTAGGAAGAAAGAGGTACTGAAATGGCCTCAGAGAATGGCGATAGCAATAGGAGT
>657FP012903 AT5G06680_1         :+U  EU:NC; range  -249 to    50.
CTCCGTTGTTTCAAATAATATATTTGAAATAAAACTTATAACAAAAAAAATGAGAAGATATTTTGCATAATGTTTTTTTATTCCAATGTTTTTGGATTTCAACATATGTATTCAATTGCCCGCCGAGGAAAAATAATTACATAGCTCTAAAGTCCAAAAGAAGCCCAATCTTTTTTTATTCGTTCACTCACTACTCTCTTCACTCGCCCAAACTCTGCAAAACCTCTTTCGATTTCAAAAATCAAATTCACCAAAAAAACTTCGAAGAACAAAAAAAATCCAAAAAAAGGTGAAATCGAA
>658FP002017 AT1G31812_1         :+U  EU:NC; range  -249 to    50.
TATGGAATTGAATTATTACTGATCACGCTTTTTCTCTGTATGATTTTGTCCATTTACTGTTCTTATAACTGATTTGTTAAACACTGTTTGCTGATGGGTAATATAGTTTTGAATCTGAGCTAGGTTTGGTTTTATTGAGTTTTGTTTGATTATTGTATCCCGATTGAGAATTTTAAGTAGTAATATGTTTGATGGTGTATTAGGCTATTAAGAATCTTTTCTTCGAATTTGTTGTTTCACTGATTTATATATCTGCAGGAGGAATTTGAGGAGCACGCTGAGAAAGTGAATACGCTCACG
>659FP008709 AT3G29130_1         :+U  EU:NC; range  -249 to    50.
GTCATGTTTTTTTTTTTTTTTTTTTTTTCTGGTATTGGCTTCCCAACTTCTGTAACTTTTTATTTGAAATCAGTACGTTGCTATAAAGTATTCAGTGCGTCTACTTTCATAGTGGCTATACATGTTGCTTTATACCCCAAAAGCAGGCCCATCAACCATTTAATTCTTCATAGATCTCGGCCTTTTAAGAAAATTAACACTCTCTTTGTCTCTTTACGTACAAAACTGTAAATTAAAGCTTTTATAATCGAAAAATGTCGAAGTCCGACATTACCGAATCAAGTCTCATCCACAAGGTCT
>660FP009355 AT3G52840_1         :+U  EU:NC; range  -249 to    50.
TTACTAAAAATAATATACAATATAACAAAACAAAACAAAAATCAAAAGAAATAGATATATGAAAAATCATAAAATTGGTAGGGCACAAAGTTTTAATATCATCCGCTCAAAAAACCAGAGAGATAGGGTCCCATTATAATTTTCCTCATTTTCATATGCATTCAATAATCTATCTATATGTACAGTGACATAAGTGTCAGCCTTTACATCTATGTACATATAGCTTCTAGATTCTCATTCATTCCAATCACAGAGCTGATAATTTCAGCAGAATATTTACTATTTTTTATAAAGAAACAA
>661FP011186 AT4G20170_1         :+U  EU:NC; range  -249 to    50.
TGTCTGGTAATTCTACATATGAATGGATTCAGTAGTTGTCTTTTGTAAGTATCTTTTTTCGTTGTACTCAAATAGCATATTAATTCTGGAAATATCATTGAACTTACATATTACAGTAATTAAAAAAAACATAATTAAGTTGTCAAAAAATAACAAAACAAATAAAGAAACAGGTGTGTTCACACTCAAAAAAATACAGACTAGTAGAAGAATTAAAAACGACTCTTCTCGCCGACTCGTTGAAAAAGTGAGAGACACACAACTTCGGAGCGAATCTATTCTTCTTCTTCTTCTTCTTCT
>662FP011939 AT4G31540_1         :+U  EU:NC; range  -249 to    50.
ACAGAAAAAGCAAAATTTTAGTGATTAAAAGTTGTGTAATTAACATTTGATTAATATCTGTACTCTATATTAGCAAGATTTTTTTTTTATAACCGAAGTCGCAAGTGATGCTGTGAAACCTTGTGCTTCACTGTCATGCACTTTGTCAGTTTCCGTCGGGCATCGCGAGAAAAAAAAAAACTGTCGAAAAACAAAAAAGTTTCTCTTTCCGATATATCATTCTTTTGTTTACTGGGTCTCTCTCTCTCTAGAGAAACTATCACACCGTTTTGATTCTTCCGCTAAACTCTCGCCGTCGGA
>663FP001838 AT1G28580_1         :+U  EU:NC; range  -249 to    50.
ATCACTTTATCCTTGACCAAAAAAAGAAAGAAATAACTCAAATATCAATTTTATAATCAAATAAAAACTTAAATAATCAACCAATATACCCGTGTGTGTCAAACCATACTGCATCCCAATAATTGATCTTTTAATCATTCTTTATTATCTTATCCTTGGTATTGTGGCTAGTGGGGTATTTTCAAAAGACTTTTTTGACAAATCAACATCACACTATTAAAAAAGGGATCTCGACGGAGACCAACCTTCAGCTCTCTGGCAATGGCGTATCCCGGTTCGCCTATCTTGATGAAGCTCCTC
>664FP009727 AT3G58150_1         :+U  EU:NC; range  -249 to    50.
ACTCCCCTTCAATTTCGCCATTCCTGTGGACGCCATTGTCTCTCTCTTTCCCTCCCATTTTTAGCTCAAGGAGCAAAAACACCAGAGTATCCTCATCACCTTAAAGACCCGGAATTTAACCCGACCCGACCCAGGATTCGAATCTGAAAATTTCTAATTTCTAATATAAATAAAAATGCAAAATTTCCTTGCACGGCAAGGTCTGATTGGATGGGATCTTAAAGGCTTAAAAGCCTAAAAACTCAGACTAAAACCTTTGTTCTTTTTCTTCTCTCATGAGCCAGCCGAAGTCTCTAGTTC
>665FP005246 AT2G23990_1         :+U  EU:NC; range  -249 to    50.
AAGATATGATATATAGATCAACCATATAATCTTCATTTGCTTTCGAATTAAGAAAAAGAGTATATTTTTTTTTTAATAAAAAGAAGAATATAATCCAACTGATAATGAAACTGACAATTACTTGGCTAATTGGGAAGATTACATTACATTTCTACAAGACCAAATTTGACCCCAAATCTGGTTCGGATCCTCCCAACCTCTTTATTAAACCTTATATAAAACCCATTTAAGCTCCAAACCATAACGGCCAAACTTTTTCACGTCTAAAGAGAAAAAGAATTCTAGGCAAGTGGTTGCAAG
>666FP006230 AT2G39360_1         :+U  EU:NC; range  -249 to    50.
AAAACGTTGAAAACGAAATATACCAAAAAAAATAAAAACACACACACTATCTCGTGGCGTTGTTGATAATTTTTGAGATTGGTTAATCAACTTTGGTTTTATTTGTCAACAGATTTGTTAATCAACTTGTCTCTTCTTCTCTCGTCTTTTTGCTTTCAAACCCTTTTCAAAAACCCTAAATTGCAATAAATTCAAGACTTTTAATTCGTTTGGTCAATTCATAAGTGTAAACGCGTAGTTATTGAGCTTGATGTGAATGTTTCTCTGTTCACGGATCTTTCTGCAACCATCTCTCACTTT
>667FP001283 AT1G19360_1         :+U  EU:NC; range  -249 to    50.
TTTGGTCTATCATGTCTCATGTGATCGTGCTAGCAAGTGGGTAAATAATTGAGTTTAATTTTTCTCCTTAATCTCGATTTATAATGTGTTATGTTGACCGTCAGATGAGTCAGCGAAATAGTCATGTCATCTAACGGTTAAGACTTCATCTTCAACTAAAGAATTTCAGAAAGGAATCTACATCGTGTGAAGTAGAGGAACATTACTTTCGAGCTTTGATTCATCGTCGTCGTCTTCGGAGACGAAGCCAAACACACAAGCTCTCTCTTTCTCTCAACAACTTCAAAAGCCGGCAGGTAT
>668FP006719 AT2G46560_1         :+U  EU:NC; range  -249 to    50.
ATTTGCGGATCTCGTGACAATTTATTTACGTTTTGGCTACAATAATCAAAATTCACAATTTCTATCTTCACAATACACATTAAATTAGGGAATTATAATTTTTACATCATAAAAATACACATACAATAAGGAGGCCCAATGAGATATGGGCCTAAATGAGATATAGGATCCAGCTCAAACCTTCTGGCTTGGAACGAGGGTCCGGTGATCCTCGTACTGGTAAGTTGTGTAGCACAATCGGAAAAAAATAGTTGTGGTCTAAGATTTGAGTTTTCCGTTAAAACCAGTGATTATGCCGGA
>669FP006640 AT2G45480_1         :+U  EU:NC; range  -249 to    50.
TAGTAATGGGCCTTTTATGATAAGATGGGCCCATATAGAGGAATAAGAACGTGGAGATGTAATGATGTATAGTGGAGCAGCTGGACAGAGGAGTTAACAGTCTCTCTGTGGCATTGTTTAAAGAGGGAAACTCAACTTTTTTTATTGTCCGAAAAGTATTCAAATAAGGCTGAAAAACGCTGACGCATTTGTCAGAAACCTGACAACTGCCTTTAAATCTCTTCACACTCGCCTCTTCGTCTTTCCTCTGTTTTTCTTTTACTCTTTCTCTCTCTATTGAACAGTAGCGAGCAGAGCAAG
>670FP005318 AT2G25180_1         :+U  EU:NC; range  -249 to    50.
ATGTTTCAAAGATTCTTTCTAAGTCTCTCAATAAAATGTTATTTGTTTTGTAATGTAAAGAAAAAAAAAAGAATTGCAGAAAAAGAGTGGATAGTGTTAAGAAGATGATCACACACAATTTCCATAGCCATTTATAGATAGCTAGAAGAGCTAAAGAAGATTCCTTTTTTTAACTCTGCTGGAAAAATCTTTTTGTCTCTCTCTCTAAATCTAAATATTATATACTACTACTCTCTCTCTCTAGACCCCATTCACATATTTAATCTTTAACTCATTTCTCCATCGACGTTCTTGCACATC
>671FP006440 AT2G42260_1         :+U  EU:NC; range  -249 to    50.
AATAGAATTGGGCCACAAGCCCAGTTTTATTCAGAAGGGCAAAATTGAAATCTGACAAAGAATTTGACGAATTGTGACAATGTGCGCTTTGAAAAAAAACGAAATTTATCCCGCGTGAGATGAAAAATTCAAAATATTTCACACAGGTGAAACCACTTTGACACGTGCGAGCTCGAAATTTTTCATTTTCAATTACAAAACCCGCCTAGAAAATGGTCTAAATTTTGTTTGCCAGATCGTCTCTCTCTCAAAAGCTTTTCTCTCTTTTTCTCCTTTGTCCCCTCCACTTTACCGTTCACG
>672FP004938 AT2G19280_1         :+U  EU:NC; range  -249 to    50.
TATTTCTCTCTCTTTCCAATAAGAAATCTTATTGCAATTGGTTTCTAAAAAACCGGTTCGAATCCAGGGAGAAAGAAAACCGGAATCAAAATGATATTTCTCTCTCTTTTTATTGTGGTCAAACCGGAATCACAAATCATAAATAATAATCATAAGAAACGTGAATGGGCCTTAGATTCCGATTCAAGCCCATAAAAGAAGGCCCAGTTTTTGTTATTAGATTAGGACACCGGTTTGATTTCTGGAAGAGAAAAAACCGGAATTTCACATCGTCTCTACCAATCTCTCCATCTCTCTCTC
>673FP000260 AT1G04645_1         :+U  EU:NC; range  -249 to    50.
CCATGTTTTTTTGGACGATCAATTTCGCATAATCCATTAAGATTTAATATTATTATTTTATTTTTTTTGTCTGGGTCAAAACCACACTAAATTCTCATTTTACTGATTTGGATGTTTGTTTGGTCACATGACTTTTACACTGATTTCTTTGTTTGTTTGGTCAATAGTCAATGGGATAGTTACTATGTGAAGAAACCGTCGAGCCCTTGGAATACTATAAAATCAACTCCAAGAGCAACCTGAAAAGCCACATTCATAAATACAAACATCAAAATGGAAAAAGTTTCTATTGTTTGCTTC
>674FP001795 AT1G28010_1         :+U  EU:NC; range  -249 to    50.
AATACTACAGAACGGCAAACTCGTGATTAAAAAAACAAAACTTAAAACTACTCCATATAAGTGCATAATAAATGTATACAGTTTCTAAAAAAGGATAAAGACGAACTTCGTTATGGTCCACTTACGGCCGGGCGGATCTGGGTTTTACAGACTTGTCAACGATTTAGGTAGAACGATGATGATATTAAATGAGCACGAGGCAAGTGAATCTTGTTTATATTTTCCATTATATTTTACCCGTTTTTCCCTACAAGAAACCCCAACACCCTTAAGGGAGATCTCAAGTACCTCTCTGTTTTA
>675FP010469 AT4G09160_1         :+U  EU:NC; range  -249 to    50.
CTTTTGTTTACAAATAAACGTACTAACAATTCAACCTGGAAATGTTCTGAAAGACCATTAGCTAAACCCAAAAATATATGCACGAACATAGATCATTACTTTGGTAGTTACAACTTACAACTTAGTAGCATAATAATTTAATAAAGTACTACTGGTTACAACTTTAAAAAGGAAAAGGACATCTTTTACTTTATTAGGACAGCTTTTTGAGTTGTAAATTTAGAGCCCAACATTGGATTCCTCTTCTTTGACCATTCCTCTCTACCTGAATAACCCGTTAATCTCTCTCTGTCCCTTTCT
>676FP002627 AT1G52500_1         :+U  EU:NC; range  -249 to    50.
AAATTCACAGTTTAAAGAGATATTTTTTTTTTTGAAATATTTTGTTACTTATTATATTTGATATTTTTTTTTTTTGAAATTATGTTTACGTTTCTTCATTCAATGATATTTTCGTTTAAATTTTTTTTGGATACAATTATTTTACAAAAATTGTGTCTATTAATTTTCAAAAGAAGATTTATGCTTGGATTAAAATAAAATAAAATTTAGAGAGAGTACAACTAAAGCGGAACAACTAAACGAAGCAATAAAAGGCGCGAATCGAAGGGGAACCGGAGAGACCAAAACCCTAATTTCGCC
>677FP014343 AT5G37830_1         :+U  EU:NC; range  -249 to    50.
AATAAATTTATATAGAAATGTGGCCTCTAAAATGTTAATAATTCGTTATTCAAAATCGAATATCCCGATCCGGTCCAGTAGATAACATTACACAAATTAGGCCAACACATTCATTCATACCGTGGGGTTTATGATTATATCCGTTTTAAATTCTAACCAACCAAAAACCGAAATGGTTTAGTAAAACCGGAAAAGCAAAAGAAGATCCTTCACATTCTCATCATCATCACCACCTGATTCATCTTCTTCATCATTCACCCACTACACTGTTGACTCTTCGCTAAAACTCGATCCTTCAAC
>678FP008830 AT3G44326_1         :+U  EU:NC; range  -249 to    50.
TAGTATTATTTATTTAAGAATGCTAATTCCAACCAATTAACAAACATATGTAGACCACGTAGACGGTCTTCTTAAGCTACGTGCGTAAAACATTTTATAATTAGGTGTATTATTAATTTATTATATCAAGAAAAGATTTGTTTTTTAGCTAATTCTCCCAAATTAATATATTTATAAATTCGAATAGATTTTATCTGTATAGTACTACTACTCACCATAAATAATGAACTAATGGAAAATGCTTGGACTATTCAATAAATTCTTCTTTTCTTGCATTTTCAACTCAATCTTTATCTCATG
>679FP003667 AT1G70880_1         :+U  EU:NC; range  -249 to    50.
TTCCCACTAATGCTACTCCCTCAAAATCTTTTGTTTGACACGAGCTACGAACTATATTGTATATAGCCTTCGTTTAGACATTGAACAATTCATCAGTTATCTATAGGTGGATAAACGGGACCATACTCCACATAGGAGAAAGAACAAATCAAACTATTATTAATAATGGTAAAAAAAAAATATTCAGTACTATTCTCGGTTTACACATTCCTCTATTTAAAGGAGGCAAACGAGCTCAGAAGGAAAGCCATTTACTCTCAAAAACTCAAACACTTAGAGACAATACAAATCATCGGTAAA
>680FP006628 AT2G45290_1         :+U  EU:NC; range  -249 to    50.
CATGGCTTTTGCTTAACACACCAACCATGCCGCATTGTCAATCTATTTTTTACTTAAATTAAATTATTATTTTAATAATTAGCGTAAAAAGCAATGATTAGTTGAAAATTAAACAAAAGAATTAGATTCGAAAAATTGTTAAAGCCATAGAGCATCACAGCCGTCAAGATTGTGTCCTTTCTGAATCCAACGGTCAGATCGAGATCTCATTGGTTTATTAATAGCAACAGTCTCCTAAAATAGGTTTGCAGAGAAGCTTTCTCTTCTATTTTCTCTCTCTCAGTTAACCAGAGAGAGCAT
>681FP014671 AT5G43260_1         :+U  EU:NC; range  -249 to    50.
AGTATCCAAAAAAAACACGGCTGTTTCATTCATCTCCTCACACAACAACTTAACCCTCACTAGCCCACGTGTTTACTTTCTCAACCATTCCCTTATCTCCCAAAATTGTATTTACTTCAAAAATAAACCGAACCGTATCAAATTAAAACAAGACCACACTTTTGTCTGAACACAAAAAAAAAAAAAACTTTTATTTTTTCCTCGAGACGTCTCTCTTCTTCAATTTCTTCACGATTCTACTTTTGCGTTATCCCCAAAATTGGCAACCAAAACCAAACCTCTCTCTCTTATTGAAACCAA
>682FP000744 AT1G11400_1         :+U  EU:NC; range  -249 to    50.
GACATTGTCAAACCAAGGAATGATGTGAACATAAAAAGCCTTAATGTCGGTCTAAAAGACAGCTTGTCGTCAAAATTAAAATGTTCATTCCAAAGTTTTTTATTTTGTCTCCCTAAGTATTTATTAACTTGTCTAATTTTGATTTTGATTGGTCCACATATCTTTTTAATTTTATACTTTAGAAAGAAGAAGAAACAGAATACACAAAACATAGTTAAACCACATTAAGCTGTCTCGATCCCATTCCTTAGGGTGTCAGGTCACGGTCGACATAAAAACATCTTTTCCATCCAATATTTA
>683FP000684 AT1G10522_1         :+U  EU:NC; range  -249 to    50.
CTGAGGAAACTTGGGATCTCAATTTTTTTTTAAAATACAATTCCTTTACTAAATAATTAATTACACGTGTCATAAGATAGTTGGATTAAGTGTGGAAATAAGAGTGTCAAATGTCCCACATCGAAAAGCCAGCAGAAAACCAATTTGTATATATAAGGACACAAAAGATAGATGGTCACGACCTTACTTGAACAGGATCTGTTCTATAGGCTCGTACCTCTGTTTCCTTGATTTCTAAGGAGACAGGCCCTAAACCCTGGTTGATGAACCATGACCGTGCGGTCAGAGCGTGATTGATGG
>684FP015413 AT5G54520_1         :+U  EU:NC; range  -249 to    50.
AAATTAGATCAACCTTTCTGTAAACAAACACATTACTATTGATCATTGATTCATGAGTAATATCTAGATGCCGGAGTTGATTAATAGTATAATGAATTAGAGATTGTTAGTGAGAATGATCCCGAAACAACAATTCCAATTGATAAATGCATACACGTGGGCCTGGAGCATTCTTCTGGCCCAATTAAAGCCCACTAAAGATTTAGCCTTCTCTATCTCATCGAAGGCCAATTCATTTTTTTTCCGATCACCGGTCACTGCTTCGGGTGTCTCGACTTCAACTTTCCGATGGATCTCATC
>685FP009113 AT3G49330_1         :+U  EU:NC; range  -249 to    50.
CAAATCACCAAACATATTTTCATGATCATTCCTCTTCTCAAACTAATCTCGAAACCGCGATCATTTTAAACCCGATCAATGCAGGATACTAAAAAAAAAAACAAATCTTAAAATGTCAACATCATAAGATTGATGATGAAGGTTAACTAACAACTACGTTTTGGAACAAAGTCGATATATTCTATGAAGACAAGGACATGTAGAGATAAAAGAGTATAAATAATGATATTACCAATTAAGCTTTCTCTTGAACATATCATCAAAACAACACCTTATGAGCAAATGGCTTATGTTCACCTA
>686FP015998 AT5G63595_1         :+U  EU:NC; range  -249 to    50.
TATTTTTATATGTTAAACTACAATTTTATTCGAGAATTTCTATTTCGGTTTATCTGAAATGTTAGATATTTAGATTATTTGAAATATTGAAAAGAAAAAACGCTAGTAATTAAAGGTGTGATATTAATGTTCTATTATAATTGAAATTTGTTCTAGAAGAGGAATAATTCCACTCTTATAACACCTAATAATCTCAACTACTCCCACATCACATGTTCAAATAGCTCAGAACATGTATATTGGTTGAATGATTGATCACAAAAAAATTAGAATCATGGAGGTCGAGAGAGACCAGCACAA
>687FP009424 AT3G53850_1         :+U  EU:NC; range  -249 to    50.
TACTACGAAAACTTATGTAATGGTCTAATAGCCACATAGAGACAGGCAAAAAGGCATTGCATTTGCATACACATTTTTAGAACTCAAAAATACAACAAATAATACTTCAGATTCTTAACGACCAAATACAATCGCTAAAAAAAAAAAAAGACAAAAAAAAAAAAAAAAAGTTAGTTTGTGCTGCCACGTAGGATGCTTATCTCACTTATCTCAGTCCACTAAAAAGCAAAGCAAGAAAAAGAGAATGTCAAAGGAGAAACAAGGAAGAAGCTTAGCTTATAATCGAATCTAAGCCGTTTC
>688FP001572 AT1G24040_1         :+U  EU:NC; range  -249 to    50.
CGTCTTCTGAAATCGCCGAACTTCGGAAAAATTAAAACTATATATATCGCAATATGGGCCTTAAGCCCAAATAGCTACTGGCTTATAACAGTTTCCTCATTTTTATATCAGTATATGGGCCATAAGGGCCCAATAACTACTGAGCTTCATGATTAGTTCAAAACGCGGCGTTTTAAAGATTAGTGTATGACTGTTACTTTATCCATTTTATTTCGTTATAAACAGATTAGCGAACACTGAACCACAATCAAATCGGAGAAAATCGTGTGTGTGTGTGTCAATGGCGGCTTTAAGCATCTC
>689FP003690 AT1G71220_1         :+U  EU:NC; range  -249 to    50.
TACCGGAAGTAAAGTTTCTGAACGACGACGCAGAGAGCGATAGTATCCTCCGCCTGAGGAGCATTCCTTCGCATGATCTCTCGACGGTGACTGACCAACACCGAAGCATCCAAAAACTCGAAAAACCCTAGCATTTTTCAACCAATCAGTGGCGCCCACGTCATACTCGATGTCGTGGCTTTTGTACGTTATTTACGAAAATGTCCTTTTAGTGTTAGTAAGGATATTTCGATTCCCGGCTCGTTCGTTACTGGTTTTTTTCTTCTTCTCCGTCGCGGAAAAGATGGGGACCACCACCAA
>690FP010828 AT4G14920_1         :+U  EU:NC; range  -249 to    50.
ATCTTGCCACTTTATTCTTCAATATCGGGAAATAACGCTAAGGGATTTCCCATCGTCGAACGAGATTTGGAGGGAAACAGAAAAGGTAAGTGACAAACCTACAACGTTTAAGAAATAATTAAGCAACACAATTAAATTTAAATTTAACAAAAAATTCTATTTACAATAGTAATGAGTCTTTTTTTTTCTTTTTTTTTACAGTGGACATATAATTAGGCCGTGTGAAACAAACTCTCATCTCTTTCTTCCATTTTAAATCGTTGTTGGTGGCCGGAAAAATTACATCTCCGCCCACCGCCG
>691FP000293 AT1G05070_1         :+U  EU:NC; range  -249 to    50.
TTGGACCAAGAGCAACTAAAGCCCCATTCAATAGGTTCCGGCTGGAGTTACGCTATAACCAAAGGCCCAAACACAGAATAATTTCACATTATGATTGTAATCAAAAGGTAATCTCCTGAACCGAACCAATTCAAATCAGACCAAACCGATCATGTCGAGCATTTGAAGGAGAGACATTGACGCAAAAGAGAATCTTAAATCTACACGCTTACTATTTAACTGTCGACGAAATTAGAGAGCAAAAGAGTCACTCAAAAGTGTGTGTGTGTCAAAATCTCTAGCACCGATTTTTCTAAATAA
>692FP007641 AT3G12800_1         :+U  EU:NC; range  -249 to    50.
AAAAAAAAAAAAAGTTTTTGTGGTTATTAATATTTGGTAAATAACGAAAACGCTGACTATCAATCGAAGTCATATGGTAACAAATATTGTAATTAGTAGAAAGATAATGAATTTGTAATTTGGCACTAAAAATAGGGAGATATTTAAAGTAAAGTTTGGTTAGTAGGTGAAGAGGTCCAAGTAATAAGAAGAAGAGACAGACACGCGACTGGCTCCTTTTATTTTATTTTATTTTGTCTTAAAGCTTTTGGCGAGTTTGCTTGTGTGTGAGTGTGTGGTTATGGACTCTCCGTTCAAACC
>693FP011388 AT4G23540_1         :+U  EU:NC; range  -249 to    50.
ATCTCAAAATAATTGGCTAAACCTCAACCAACCGGTCCATAAAACGGATGAATCGATTTTTCGTCTCAAAGGTAACCTTGAATCTAACCAAATAAAATCAAACCAATCTCCCAAAAGCCGACATAAGAGAAGCAAAACCCAAGGATCAAACCAGGTAAAAATGAGAATTAGACAGGATAAATTAAACCGGATGATTTCCCGGTTTATTCTGTCCACTGGTTTATTTAGTTGAATTTCTTCGTCAACGTCATTCTTCTTCCTTAAACCCTAATCAAAAATCTCTTCTTCGAGCTATGGCGG
>694FP006905 AT3G02040_1         :+U  EU:NC; range  -249 to    50.
TGGCTAACTCTATTCGATTTCCATCTAGAGAGAGCTAAGGCCCACCAGGAGCCCAAGAGAGAGGGAGACAACCAGGAAAAAGAGAGGGGAGGGAATATCCAAAAGGGATAATTTCGATTTTGACTGTTATTAGGAATGATGACGTGGCGATCCAAAGAATATTCCAAGATCCCATCATCTTCTCCTTCTTTATTCTTCTTCTTCTTCTTCTTTTTTAAGCAAAGCCCCCAAACCCATATCCCTCTCCTCACAACATCAATCTCACAGGAAGGAAAGAAAGAAAGAAAGACGAGCCCTTTT
>695FP011205 AT4G20460_1         :+U  EU:NC; range  -249 to    50.
CTACATTTTTGTTGCTCTGTTTTTGTTCTGTTCTGTGACAAACATGCTCTCTGCCTTTTTTTCTCTTTCCAATTAACATGTAGATTAATAAATAATTGAACTTTGATCTTATTTTTTTCATAAATGTAATTCAAACTTTTGTCTGTCTTTTTCCTTGTTTTTGATTCTTTCATTAAGGTCCCACTTCCCAACCAAATATTATTTTATTTTGCTTATATATGGTTTTGACTTTGTATTCATTCATCTTTTACTCTAAACAGCAATCTGCAGCTAACTTGATGATTGCTGGCTACTGAATCT
>696FP005650 AT2G30700_1         :+U  EU:NC; range  -249 to    50.
TAGTTATGTAACGTTATAGAAGCTTGAGCAGTAATGTCACTAATATAGCAAATTTTCCATTCAAGTAAAAGAAAAATATCGACAGATTATAATGAATATGATGATGATGATGATGATGATGATGAGTCATCACTTTTTTTAAGCCCATGCCTAATTACGGTAAAATGAAAAAGGTGTTTTAAGGAAATAAGAAAAAAAAAACACAGTGAAGGAAGGGTTAAGAGAGAAAGGTAAAGTAACAAGTCTCTCGAGTTTCCTTTTTGCTTTCCCTTTTGTGTGGTTCATCTCTCAGTCTTCTTC
>697FP008531 AT3G26340_1         :+U  EU:NC; range  -249 to    50.
TAATAAAAAGTTATATACCTAATATTCATATAACCAAGGAAATTAAAAAAAAAAAAAAAGAAGAAAAGGCCAATAATGGCCCATGAAGCCCAACATAATGAACACTGTTCTGTCTTTAAACTTAAGCGGTATGACCCGAAATGATTCAACCCGACCCGATCGCCCATATCTTGCCCCGTTCGCATTCGGTTTGCCCAGAGCTCAAGAAACATCCCTCCATAATTTGCTTCTCTTTTCTCCAATTCTCACACATTCTTCTGCTTCGTTAATTTTCTACTCGATTTCGCTCTTCAGGTATGT
>698FP003592 AT1G69640_1         :+U  EU:NC; range  -249 to    50.
CACGCCATCGCTAACAGTAATAATAATCAAACACGGTAAGTACGAGATTCTTCTTAGCGAATCAACCGTTAAAAATCACATCAAAAGTATATACGATCGAGATTCCGCCACGTAGATAACTCACTGTAGATCTAACCACACTGGATAATTAGATATTTTTTTCTTTTTTCTTTTCAATGAGTACAGTTCAGCCACGTCTGTCTCTCAGACCAAAACGCAAGTATCGTCCTTTGTTTTGTTTCTTTCTTCATCGTTGATTTGTCAACTCAACAACGCCCAAACCCTAAAACAATCCCCAAT
>699FP005164 AT2G22490_1         :+U  EU:NC; range  -249 to    50.
ATTTATGACCAACTTATTTTTTTGGAATACTTTTTTTTTATCGTTGACTTTATGTAATTTCTAAATTTTACTATGACAATTTTTTTTTTTTTTTTTTTTTTGTCGTTTTTACTATGACAATTTAAATTTAGTTTATAAGGACTTGTGATATTAAACTATTAATAACAATATGATTTAAATTTTAAATATAATTTATATTTCCACATATTGTTCTTAGTGTATATTCTCTGTATTTTCCATTTCGAGTCTGTGGAGTGGTCTCTCCCCTCTCTACCCTAAAACACACTCACCCACTTTCCT
>700FP007407 AT3G09405_1         :+U  EU:NC; range  -249 to    50.
CATTGTAACGGTTAATAAAATCTTTTTTTCAGGACCAGTCTGTATAATTTTTGACGTAATCCGGTGGTAAGACCCAGATGTCGGTTGTATGTGTACCTGCTTATTTCACCTGCAAATATCAGAGAAAACACATTCAAGTTTAGTGTTAGGATTTTCGAAAACCCCCAGTAATTAATGTTTTATCCCAAAATGTCACCTTTTCCAGCTCCTCCTTCACTAACTGCTCCTTTTTCGCTGTTACCCGATTGTCAAGGGCAAGATACGCTACATAGAATTTTAAATCGACGAAAACTTAAGCAT
>701FP015596 AT5G57570_1         :+U  EU:NC; range  -249 to    50.
CTTGTCTCTAACATTACTAACATTAGTTCCTACCAGTGTTTTCAAGAAGAGTAGTTATTTATGGTGAGAAGAAAGAAGAAAAGAACTTGTGAAAAAATAAAAAAATAAAATCTAGTAAATGAAAGATAAAGTGGACCGGGCCAATAATTACGTGGGTCGGAAGTCATAAATGGGCCAAAACTATGAACGAACGGGGGGAATGGCCTATGCAAATGACGTAAAAGATGGCCTCCCGAATCAGAAAACCCTAAGAATTTGGGGTTATTTTTTGGTGAAGATAGGAATCGATTGTTCAAAGTT
>702FP016157 AT5G65820_1         :+U  EU:NC; range  -249 to    50.
CCTGCTTCGAGAACTTAAAAATTTATAGTAAGTACGATTAATGACCCCACATTATTATGGATCGATCCCTAACTTCTCACGTTATTTGTCCAGAATTTGTTTGCTTATTGCGCAAATTACATTAACAGGCCCAAACAAACGCTTGATAAAGCCCATTAAACATCTGGCCTAGGTCCGAATTATTCGTTAATCTAAACGACTGCGTTGTAACTGTCGTTAATTGTGGCGGACAAGAAAATGCGAGAAGCCGATGACAACAATTCATAAATGCTACCGTTTACGAGAGAGATGCATAGATTC
>703FP006761 AT2G47210_1         :+U  EU:NC; range  -249 to    50.
ATTCCTCTTCTTTTTTGGGTAACTTGAGCATTTTGGTCAGTGAACCTGTAAACAAATATTTAGTGTTTCTTTTGAAAATTATGTTTTTGTTTATATAATAATCCAATAGTATAAGTTTCTTTCTAGTTTCTACAGCCTAAAATTTGATTAATTTATAATCAAATTAACCACTTTTAAAGTTTTGATTTTTTTGGATGGTAACATTAGAAACGATGACATATTAACGAAACTTGTAGCTACACATAAACTGCTGACCGATCCCAAAGGTTGAAAGATTCTTTGGCGCTAAAAAATCCCCAG
>704FP014347 AT5G37950_1         :+U  EU:NC; range  -249 to    50.
TCTTATAATTTTATAAAATTATAAATCTTTTAGATTTAATGAGAAACGGTTTTTTAAATGAAAAACTAAAAGGACACACTGTCAAAATTTTAAGCTTTTTATAGTATTATATATATTTTGTATTTAAACTTGTTATGTATTAAATTGATTAAATGTTGAAATATTAGTGTATATATTAAATGTTATACTAATAAAGTTTTGTAGAAAACAAACATTTAAGTATTGATTATGCCACATATCGTAAAAGGAGAGTGCCAAATGTCATGGAAATGCTCTTATATTTCTAAATTGTTTTATTTT
>705FP002883 AT1G56500_1         :+U  EU:NC; range  -249 to    50.
ATTGAGGATCGTGGCTAATCAATCAATCTAAGACAGTAATTAACGAGTCTTGACCAAATTTTGTCAAAGCTTTCATGTGACCATGTCTTTTGGTAGACCATCATCCTACACTAACAAACATACCGAAAATGCCCATGCACTGATAAAAAAACATGAGGGTAGTTTCGACCTTATGGATAATTAACACCCGCCACTAAAACTCACAAACAAATCAGTTCAAAACGATTCCTCGAGGAAAAAAAAAAAACCAAAGCAAAAAAATGGCTTTGAAACTCACTTCTCCGCCTTCAGTTTTCTCAC
>706FP012941 AT5G07250_1         :+U  EU:NC; range  -249 to    50.
TTTTGAGATACTCTCTACCACTTTTGCCGATGGAGATGCTCTTAAAGCAAATTTGGAAATCCAGCGCACGTTAGCTCCGTTACGATACAGTGTGCAATAGACCACGGTACACCGTAACACGTACCACAAAAACCGGTATTATACATTTACACGTGGAAAGATTTAATTGGTTAACAGAAACCCACTTTCTCACCCACTCTCAAGGTTTAACTCTTCTTACCGCCTTCAATCCAAAAAAAAAAAAAAACCAACCAAAACAAAAAAAACAATAAACAAATTACAGACAGAGAAGAGAGAGAT
>707FP015318 AT5G52930_1         :+U  EU:NC; range  -249 to    50.
AGACAATACATAGTTACCATTTTGAACAAGAAAATTATTTGAGCCTTAAATTTGGAAGTTGGAAATTAATGATTTATTTAGTGGAGAAGAGAAGAGACCCCACAAAAGGAAATATCCAAAGACTTGGTGGGCACGGTGATACCTCTGTATTAATGTAGGGTTTTTAGATGGAGAAGATAACCAAATTACTCAATTAATAATAATTTCTTGCTTCCCATTAAGAACAGAAATCGTATTTCGTATTAATTCATGTTGTCTCTGCGTCTCAGCCGCCTTGTGAAACCTGCGACCGTGAGATCA
>708FP007708 AT3G13610_1         :+U  EU:NC; range  -249 to    50.
AACATGTACAATTTTTTATGTATCTAAAATATCTTAGTAATAACCATATGATAGTTGACTATACTAAAACCAAATAATTTGTTGAAAGCCAATATTAATTAATACAAATTGATATTTTTAAATTGAGGAATAAACGCGGGAAGAAGAAAAAAACAGTATAAGCATGGTGAGAGCCATAGTGGTTGTTCGGTCATCAGCTGATTGCATTCTCCTCTTTTAAATACTGTTTCCTCTCTGTAACAAATCTTCACAACACAATCAAAATCCCTAAAGTCTCAATCTTTAAGCAAATAAACAAAA
>709FP010867 AT4G15440_1         :+U  EU:NC; range  -249 to    50.
TAAAAAAGGAGGAAATTGTAAAAAACATATTTCGATCAATTAAACCAGGATTCATAAAAATATAAGTATATATATAAATGATGTTTCGTTTAGCGATGAACTTCACTCATATGATAATACTTAACAATATAAGTACATAAAAAATAAAATAAAATTAATTGTTTACGAAAAGTCTACAAATACTGCATGTATAATTAATGTTCTCTTTATTTATTTATTTATACCTTACCAAGATATATCTATAACCGCATAGAAATAGAAGGCGAAGAGATAATTTCCAAAAACAAGAAAAACCTCTAA
>710FP002277 AT1G44575_1         :+U  EU:NC; range  -249 to    50.
ATAAATGGTTCTTTGAATATGACATTTATTTTGTTTTTTTGTTTACTGTCTAAATAAGTATAACTTTTAAAAAGTGTATCTAAATTTTTTAAAAACTATTATATTGATAGATTTATTTTTCTCCACAAAAACGTTATCTCCAGTTCACCACATAGAGAGTATGGAAAGGACAATTGGGAGACGTGGACGCACTTTAAGCCCATCAATAGATTTCCCTTATATCTTTTAATCTCTTCACTTCCACAACACAACACAAAACACATCACTGATCCTTCTCTCATCCTCAGAAAGAATGGCTCA
>711FP002926 AT1G58210_1         :+U  EU:NC; range  -249 to    50.
AGGTTTTTGTGTTACTATTTTCACTATGGTCCAGGCTTTTTTTGGACAGCCCATATAATCTACTCTTTTTTTCAACCCGAATTGGGCCTGGGCTACGGCCTTACAAATCTTTCAACAGGTAATCATTTTATTATAAATATTCTCCTAAACCAAACCAGGAAATTTTCATACTCTGATTCGGTTCCATTTGAAACCTAAAAAAATCAAGCTTAACCGGGAAACAATTGCCAACCATTTACGAATTTTCTCAGTCCCACTATCGAAGAAGTTGTGATGACGACGACGAGGGCGAAGTCCAAA
>712FP000545 AT1G08560_1         :+U  EU:NC; range  -249 to    50.
TTTAAAGCTGTCTCAATCACACACGTCGGCACTAAAACATACATCTAATTACAATTTAGTCCCTATATTATTTTAAAGTTTCGAAAGAAATTCACATGAATTTAAAAATAGATTTGAAGAAACAGAAACAGATAGACAAATGGACGACAACGGATACATCGCCAAAATATAGCCGTTGGGGCGAAGAAATCACAGTAACGGCTAATTTCTCCTTTTTCTTATATTAGAAAGAAAGCTTTCTCTCATCTCACAAATCGCTAATCAAATTCTATAGTAAGCTTTACTTCACACTACTCTCTC
>713FP003446 AT1G67630_1         :+U  EU:NC; range  -249 to    50.
AAAGTCAACGGAATTAGTCAACCGTTTCAGTTTCTGTTGAACTGTTTTCACCTTTCACTCATTTAACGTTTAACGTATTCAAGGCCCATTTGTTTTTGTTCAAAATTTAAGGCCCATTTAAAACTCGGGTCCATTAAATAAGAAGGTTAGAGAAAAGGGCATTAGCCAACATCCCGCCCTAAACCAGACAATTTCCCGCCACTTGCCTTCGTCTTCACCAGTCGCCCACAACAAAAAGCTTCTCTCTCTAGGAAACACAGAGAGAGCGAGAGAGTGAAGTTGAAAGAAAATGGCTACAGA
>714FP007866 AT3G15890_1         :+U  EU:NC; range  -249 to    50.
CAACGGATACTAACGTTCAAAAATTTTATTCTTCTTTTGGTTAAAGTTTTATTTATTGTTTATGACTTTTCCATATCAGCTTCTTTTTTAATACTATATATATATTTTTAAAATTTGTTTATTTTATGCGAGCAAAAAAAAAAAAAAGTGTGCAAAAATAATAAAAAAGAACAAAATAAATAGTCTACTTGTACTTCTGTCTCTCTCTCTCTCTGTTTATCAATCTCACATCGAGACGAAATTAGAGCTACTCAGACTTGTTCTATTAAACTGTTACCTTCTCCAGACAAAGCGTTACCT
>715FP010324 AT4G03550_1         :+U  EU:NC; range  -249 to    50.
TCACAAAAAAAAAAAAATCTGTCTATCATTCAAAATTTCACCAATTTGGATAAATATCTAGAAAATTTTAAAATACAATTCAATAACACTATTAACATATCAATCAATATATAACATTGCAAAAGTTTACTTGATCATTAGTATATTCATTTTAAGGTTAAAAGATCTTTAAGAAAAGGAAATTCAAATTATATTGTTGGAAAAAAATACAAATCAAAGACAGCAAAAAAAGTAACAAAAAAAAAAGGTAGAAGAAACTGAAACGCGGAAAGGAGGCAAAATCTTCTCGTCGTCGTTGTC
>716FP009187 AT3G50430_1         :+U  EU:NC; range  -249 to    50.
GTGCCAAAAGTTGTACAACGGAAGAAGCTACTTCGTTCAGCTTGTTCGCAGGGCGGCAATTCACATTCTCTCTATAAAGCGAAGTTTCGAAACGATGCGTTTCATTTGAACTCACCTTTTAAACGCCGTGTTTGACTTTAAAGTTTAATCTAACCTGTCTCTACAAACAATACGCTGCGTTTCATCGAACCTCTCGTCATAACAAAAACGCTACGTTTTAATAAGAGTTTATTGATCCCCGGCGAGAGTGAACTGTCGTCGTTGTAAAATGGCTACCGGAAACTTGGCTTCTCGTCTTCA
>717FP007177 AT3G05780_1         :+U  EU:NC; range  -249 to    50.
AAGCAGGAGTTAGAAATCTCCAAAAGCAGATTGAGAAGATTTACCGTAAGGTAAGTTGCTACAAAGTCGCAATGTCGCATGTTTCTTGAATCTCAAACTATTTACTAGAATCAGCAGAATCTAAAATCATTTGACCTTTTTGGCAGGTTGCTCTTGAACTAGTACGCCAAGGAGCAGTTTCTTTTGATGTTACTGACACTAAAGATACTAAATCTTTGGCCAAGACCGATTCAGAGGTTAAGAGAATGAAAGTGGCTGATATTATGAAGATACTCGAATCAGCAACTGGGGACTCAACAG
>718FP001150 AT1G17380_1         :+U  EU:NC; range  -249 to    50.
TACTAAATATGATATAATCTCATGGCTTTATGTAAGATTTGTTTTTTGGTTTTTTTGGTTGTTGTTAATAAATTTATTATTGAGAAGTTTAATTCTATTTTGGTCACAATATATTGAAATATTTTTAAGAAACTAAAAAGTTCCTATTTATTTTTGTTTTCATTAATTTATGAGAGGCTATTAAAGTCACAGAAACTTATTGGGTGAATGAGTTTATAAACACATGAGCTATTGAGCTAGTAGCCTCTTGTACTCTTCCATTTTACGCGCAATCCACGCACCAACAAAAAGAAAAGAAAA
>719FP008527 AT3G26280_1         :+U  EU:NC; range  -249 to    50.
TATTTCTCCTATATTTTTCAACAATAGTTTTCCTATCTATGACTTTTCAAATTTGCCACGTATTTTCTTGTAAGAAAAATCTAGGTAAATATTTTCCTATACATGTATATTACAAATTTACACATCGCCATCTGTTCATAAATTGCATATATCTTTGATTTTAAGCATCACTATCTGAGTCTTTATCTCGAGCTTATCCTCACTGACGGCAATAAACGGCAATAAGTTCTTTTGTCTTAATGTTTCTCTATATCAAAAAAAGCAGAGCACAAACCAGAGGAACGACAATAATGGTGAGTC
>720FP013995 AT5G24350_1         :+U  EU:NC; range  -249 to    50.
ATGTTTTAGACTTATTAGAAAATCCGGTGAGTCAGATATTCGACGGGCACATTCACATCGGAATTAATAGTTTCATAGGGTGTTGTCTCTTAAATTTGGACCGACCGGTTGGATTGCCTATCTGCCGTATAAAGAAAATAAGACAAGAGAACATTAATTTCATGGTTGAACCGGACGGTTCTTGGCTAAATTGAACCGAACCGATTGATTTCAGAAGGTATGTATAACTTTTTTTACGGAGTCGTCATCACTTTCTCTGCTCGTCGGCGAAGTTCACATTCACCGGTCGTATAGTGTCTT
>721FP011086 AT4G18710_1         :+U  EU:NC; range  -249 to    50.
CAAAGAGTCCGTGTCTGCGTAATTAACCAGCAATTTCAAGGGTGTTTACGTAATTGTAGCTTAACAAATAAAAAACACGAAAGAAGATGGCGAAGAAAACGGAAAGTAGTAGATAGATAAAGAAAGAGAAAGAGAAGAGCTGGATTCACATGGTCTTGTTCTTTCTCTCTCCTTCTTTTCTCATCTTGCGGCTTCCCTTTCTCTCTCTATCGCCACAATGATCATTACCAACCAAACTGATTGAAACTCATTTGTTCTCTCTCTCTCAAATCCACTCTCTCTCTTTCTTTTCTCTTCTCC
>722FP012480 AT4G39510_1         :+U  EU:NC; range  -249 to    50.
CTTCATGTAATAAAGAAAAACTGTTAAAACGGCCTTCATTGCACTGACCAGGTCGAGGTGTTATTATTTCTGACAGTTAGTTGTTACTTGGACTGTTGATTAAATTTAATGACATTAATAGATTTGGAAAACTATTACAACGACCTTCGTTGCAGTGTCTGGGACCGTGAATTCTGATGCACTTCTCGATTTGTCTATCCTCTTAAAGTTGGTTTGTCATTTAGTGTCTGAAATTGTAAGATTATGGACCCTTCTTTACAAGTCCTCCACCAATTCTGTCTCATCCATTTGTGTGGTTAG
>723FP004951 AT2G19460_1         :+U  EU:NC; range  -249 to    50.
ATTTAAAACTCGCACGAAAAAACTCCATTCTCTTACAATACTTTTACAAAATAAAAATGTAACAAATAACTTCCATACATTGGCTATATAAACTCTTTTAGAAAAACTTCAACATACCTTATGTATTTATTTGAAGTATCAATATATAAAATTGAAACAAAAGATTCTTTCCTTCTCGTAAAAGAAAGAAACAAAAAAAGAAATCATTCGTCGACTTTATTACAAAACCCTCTCACAACACCATCACTTCTTCTTCGTCTTCTGTCTGAGTCCAAAATGGAAGACTACAGATCCAGATCG
>724FP005371 AT2G26000_1         :+U  EU:NC; range  -249 to    50.
TACATATAAATACCCCAAAAAAAAACAAAAAAAAACTCAAGTATAAAAGTTCCGGTATCCACAGGCCCAGTATCTATCGTTTTTTTTTTTCAGGTCTACCTACTATTAAATCCGATACACATCAGTTTTTTTTTTAATTTGGGCTTCTGGTGGGCGGGCTCAATTCAGATTCGGGCTGGGCTGGGTTTTTTTACCAACTCAACATCTTCAACTAAACAATTACACATCGGTTTTCTTCTCTTCTCTCTCACACGTCGATTTTGTTCTCTCTCGGCGACGAAGCTCTCTCTCGACTCCTAC
>725FP011406 AT4G23770_1         :+U  EU:NC; range  -249 to    50.
CGCTTTCCCCGCACAACAAAAACAGCGGTTACCATTCGGACCCTAAGTCTCTGCATATAAAATCTGGAATATGGTTAATCACTAAAACCAATCACTAAAGTAAAGTTGAAGGAGACAAGAAGAGTGTATCAACTGGTGAAGATGGGCTTGGGCCACTTGGCTAAATGAGTGGTGGAGATTAAAACTTAAATATTATTTTTGAACAAGGAAAATGAAATAAAGTATCATCTTCTTCGTTACTAAACACTCGTCTCGCCTTTTCCCGCTCTCTGTTTTCTAGGGTTCCATTGATACGATTCC
>726FP008187 AT3G20630_1         :+U  EU:NC; range  -249 to    50.
TACAAACTCTAATGGGCTGTACAATATTCTTTTTGTGTATCCAAACTCTATCCTTAATTTAGAATATTTTCAAAATTAACCCAACAAAAAGTCGGTTAACGAAATTTCCCCAAATTGACAACAACTTTTGCTTTATTGCAATTCTCCCCAAAACCTCAGGCAATAAGAAAGGAATTTAGAAGGACGACGACGTTTCTCATCATCCGTACCTTCCTTGTTAAGTTGTAACGGAGACGTGTGATATCACTCAACAACACATATCTGTCTCTCCGTCGTCAGAGAGTTTCTTTCGCCGATTTC
>727FP001674 AT1G26320_1         :+U  EU:NC; range  -249 to    50.
TAACTAAGATGCTATTTGAATGTTAATTTCAATGTGTCATCCAATCCAATCGAGTTTTTTTTTCTTTTTAAAAAAACAACAAAATTCATGGTCACTATAAATACTCTTTTATTCTTAAGAATTTTTTTCTCCTGTATTTTCCAAAAATAATAGTCCATTTTTACCTTATTTATCTCCCGAAGAAATTGGATCGATCAATGAAGGAAAGAAATCAAATGGTCTTATGATCAAAGCAACATTGAGAAATTCAATCTACAAAAAGCAGACACATCTCGACGTAAGAAAGAAGAAATTATCATA
>728FP015200 AT5G51105_1         :+U  EU:NC; range  -249 to    50.
TAAAATTTGTTACTGCTTCCCTTCTGTCATCTTTGTATTATTTCCTATCATATTGTTAGGAAAGATTTATTTCTTTACATATGAGAAATATGACAGCATCAAATTCAATGTGCATCAAACGTTTTGACTATTTTTGATTTTCTTCCAAAATTAAAACGACAAATTTGATTTTGAAAGCAACTTTTAAAAATACGTTTCGCCAAACTAATTACAGTATAAATTGGATCTCATAGCCAATAACTTTATCTCATCAAACAAAACTCAAGTCATCTATTTCTCTTGTTGCATAGTCCCCCAAAT
>729FP003011 AT1G60620_1         :+U  EU:NC; range  -249 to    50.
ATAATTATCTTTTAACTAATATGTGGTTAATTAAAAAATAAAAAAATGTCGATTTGGTTCGGACTTAAGATTAGAATTTCGGTTTGGTGGTAACGAAAATTTTAAAAGTCAGAAATCAACCAAACTCCGGTTGGACGGTTCAGCCGCTTCGGTTCGGACTTAAGCCATGCCGCTATTAGAAAAATGGATGTTTTTTTTTCTAGTATTCACACGTGTCCATAAACCCTAATTTTCCAGTTTTATGAAATTGAAGAACGAAATTGAAGTGAAAAGTGAAATCGTGCAATTTTCATCTTCCTC
>730FP004176 AT1G78680_1         :+U  EU:NC; range  -249 to    50.
AACTCATTTAATCATGTGTTATTAATTTATTATTATCAACAATACAATCGTACTGGGTGACCAATAATGAGACGCACCCATCAAATTGGGCCCTCCACGGCTCCACCACTGAGAGGGATACACGAAAGTCGTTTTACAAAAACACCTATTAAAAATAAATGTGCATAAAAATCTATTACCACGTGTACGGTGAAGATTAGGTTCTCGATTTTGTATAAGAAGGTCGAAGTGTGAAGAAATCAAAAACCCAAAATCGTGAAAGTTCATTTCTCCTCCATTGATCTTTCTTTACTCAGATCT
>731FP014993 AT5G47910_1         :+U  EU:NC; range  -249 to    50.
TATGACACGGTATAAATAAAAAAGGTAAGGAAGAAATGAAGAATAGAAGAAGAACAAAAAAAAAAGGAAATTAAAAAAAAGTCAAAATAAATGGTCAGTAAAGGATTTTGACCAGACCGGAGCGGTCCATCCATAGTTTCCCACTACCTTCCCTGATTTAGCACAGAAGAATGGCAATTTGCATGCCATTTATTTCATCTATTCCTCCTTCACTCTATAAATATATTTTAAACAAAATCAATTTCTTCCATACACAAAAATCAAACACCTTTTGAGAGCGGTTATTTTTTCTCTATCAAC
>732FP011623 AT4G26880_1         :+U  EU:NC; range  -249 to    50.
GTGTATGTATCTTTATTTTGAAAGGCGTAATGCACGCAACATATATAGCAACGTACATGCATATAGCTCTATTCCTATTGTTTCCTTTCTACTTCAAATTTCTATCGTCAAGAAAACTTATTATAGTCAGAAATAATTAAAAAAAGCCAAACGGAAAAGATAATCTAATCACTTTTTTCATCGCATTTCCTGCGTCAACTCTACTCGAGGACAACTATAAACACTAAGTCCACCCTCACCTACTTCCTCACCAATCACAATCCTTTCTATCTTTAAGTATTTCTAAAGAGAAAAAAAGGA
>733FP014156 AT5G27390_1         :+U  EU:NC; range  -249 to    50.
CGCCATGACTTCACCGTGTCAAGCTCCGAGGATCACTAGCCACATCAAAAGCATGCAAACTTTGGGCCTAATGGGCCTATATACAAAAGGACCAAATAACCCTTCAAAAAAAACGAAATTTCTATTGTACCCTTCGCCTTGCACCATCATTTGTCTTCTAAACACTTCAGAGAATCTCCCCACTTCTTATCCATTCGAAGCAATGAAGCCTTCTTCTATCTTCTTCTTCTTCTTCTTCTTCCTCTTCTCATGGCCATTCTACTTCACTCCCTCTCTCTTCATCCACCAAACCCTAAACCT
>734FP002597 AT1G51980_1         :+U  EU:NC; range  -249 to    50.
ACGGTTGAAATTGGCTATAGGTTATATAGTTTAGATTTGTTCAGATTGATAAATAGTCTAAAAACCACTTTGAATAAATATTAGGATTGGGCCAAGCCCATAACACAATATTGGGTCAGATTTTAGTACATATTATGGGCCTATGTTAGCAAGATATCACCGAGTACGTAGCAACTTAGATTCTAAAGTCTAAACTAAACAAAATCGTAAATAAACTGAGAAAAAGCCTCCGTCTCCTCCTCTCTCTCTATTCATCAGCCTCAACCTCTCTTTCGTCGTCGACTCAGTTTCCGATTTAGG
>735FP012517 AT4G39970_1         :+U  EU:NC; range  -249 to    50.
GTTTTGGAAATGCTTGATTGCTTGATTTTTTTCTTATAAAAAATCTGTCTTTATTGGATGATGATAGTTTTTTATATCTGCAAAAAAGTATTATTTTACAGAATCTTATTCAAAATCCTATAATATTCATCAACTAATTATTTGAACAAAAATACAAAAATGGAGCGGTAAAAGTTAGTTATTGACCGTTATTTGTAAAGAAAATTAGGTTTTCGCAAATTATAGCCACCACAGATTGTTTTTTTTTTCATTTTATCTTGAGAAGAACCACACACACCCAGAGAGAGACAGAGATTCATC
>736FP011630 AT4G26970_1         :+U  EU:NC; range  -249 to    50.
AAATGCAAATAAAAAATAGTCAACGGTCCAAAGTGGATCATAAGCCGTCCGTTCGGTCGTCTGAACTTCATCCAACGGTTAAAAGAAATATACCTGACGTGGCCTTGGGCCATTGTATATTAGTAGTGAGTGTGCCCTTGGAAGGTTCTGTAAAATGTTTTATTCGCCTCTATCAGAAGCTTGACGAAATCTCTTCTCCGTCTCTCTCTCTCTTTCCCTCGTCCATTCCACGATCTTCTTCCAATCTCAAATCTCCCATTTTCTAGTGTTTCATTTTGATCCTTCTTCCTTCCTCTGGAG
>737FP004414 AT2G02498_1         :+U  EU:NC; range  -249 to    50.
ATAAGTACATGAAAAGATAGGAGGTATAATATATAAACTATCTCGCAAAAAAATCATAACATATATTATATTCAAGAACTATATAAGTATATTACTATATTTAGAAAATACAATTCAATTAAATATTTTATCATATTGCCTTATTTTTGGTCAACATATAATTCCAGTCAAGCAAAATAATTATATTGCTTCATGTTACTTATGCCATACCAATATAAATAAGAAAGGTAGGGTTAACATTTTTAATCACAAACAAAATTATGAAAATGATGGTAAAGCTCTATCCAATAACAACCGTGG
>738FP001346 AT1G20460_1         :+U  EU:NC; range  -249 to    50.
TTTTATAGATCAAACACACAAATGATCCAACTCCATTAATTTTCGTACACGTAACGGCGACTATCCATAAACGAAACTCAAAATATTTTGTTTAGTTTAAGATCTCGACGGGCCCAATGTGTAATACATCATTACACTAACATGGGCTTCTAAAATCGAATCGGGTAAGGAACCGGAAAGTTAAAACCCGACCCGGGAATTTGACACCGAGACAGAGGGAAGGAGGAAGAGTCTACGCTAACGAACTTTAGACGAATCGAAACATTGTTTCGTCTCTGAATTTTTTTTTGAATCTCCAGA
>739FP014253 AT5G35360_1         :+U  EU:NC; range  -249 to    50.
TAAACTGGACCCATAAGACCTTTTTCATCCTTGTAAGCTTAATGGGCTTTATCAATATAATGTTGGCCGACAAAAAAAAAAAAAAAAAGACCCATAAGAAACATTGAAACCAGTCTGGCCCATGACCCATATAATTTATCTTTAAAAGAGTCTGCGTTCCACGTTTGCGTTCCGAGTTTGCGTTCCGTGTTTGCGTTTAGAGTTGGCACAAAATCCACCAAATCAAACCAGTCGGGCGGAGGATTCAATATCTCAGAGTTTCACTCTCAACATTTCATTCTCTCTCTCTCTCTCAACAAT
>740FP001331 AT1G20200_1         :+U  EU:NC; range  -249 to    50.
GAGAGAGGTCCAAACAAAACTAGTAACCAAAAAGTTAATCGCCGTTGCCGGGGATCGAACCCGGGCCACCCGCGTGACAGGCGGGAATACTTACCACTATACTACAACGACATTTGTTGCTCAATCGTAATGTAGAAGATATAAATACTAATATGGAAAAAAGCTGTCTTGAACAAAAAGAAATATACTTTTTTTGTTGTGTCCAAAAAAAGGAAAATACTTAGGAAAGAAAAGAGTCTCAGCAGCATCAGCTCGTCCTTAAATCTGATCCATCATCGTCACTTTCTCCCGGCGAATTCC
>741FP001545 AT1G23540_1         :+U  EU:NC; range  -249 to    50.
ATATCATAAAATCGGAACAGTAGTACACGCCCTTGATAAAGGTCCATCTATTCCATTGTAATGGGCTTTATTATCATGTCCTTAATAAAGGCCCATCTAGATTTCACATCATCGTGGTAGAAAGTTCTTCAATGAGATTACCCGGGTCGGGTCGCAAAAGGTCCGATTAAACTTTAAAAGATTTCGTTGAATTTACGCGGTAACCCGAGAATCAAGGTGTGTCGTCCCAAAAGAAACAATACGATGAGGAAAAAAAAAAAAAACAGAGACGACGACGACGTGCCTTCGACTATTATCATC
>742FP004367 AT2G01670_1         :+U  EU:NC; range  -249 to    50.
TAGAGAAGGGATAAATTTATAATTTATATTTACGAAATGAGATAAATTTAGACTTGTAGCTATGCTTATTGGTACTTAAAATTAACATACATTTTTCTTTTAAAAAACCCCAACATTAGCTTTAGCTTCTCGACCAATGATGAAAATTCCAAGAAAAGAAAGAAACATTCATAATTGTTTTTTTTTCAAACAAAAAAAAAGAGCGGCCGTTTTATTATAAAAAGAAGATAAGCTATTGGAGGTTGATACAACGCTTTTTGTCTCATCTCCTTCTTCTTCTCCTTCTCAAATCTTTTTTTT
>743FP013732 AT5G19740_1         :+U  EU:NC; range  -249 to    50.
GGATAATACAAAAACTTGGAAAGTGGGTATATTATAATTTTAACACTTCCAACATTAGCACTAAAAAACTTTATATGTTTGTCACAAATGGGACCCAAAATCAGTATGATGTGGTAACAATTTATGTATCCTAATCAATATTCTAAGTGAAGGTGACATACTGACATTAAAGTAAAAAGATTCCTCCGAAGATCAATAATTGGGAACATCAAATCCTTATCAGAAAAACAACAGCAAACAACCAACTCCATTGATGATTATCTAAGAAGAAGCCCCATTGATGTCGAAATCAAAATCTCT
>744FP000381 AT1G06320_1         :+U  EU:NC; range  -249 to    50.
ATTCCAAGATTTCTTTTTGAATAAAAATAGCTATGTAAGATCTAAACTTTGTGATGAATCTCAACTTTTGATAGTTCACAACACAAGATTTGAGACTGATATATTATTAGCCACACTAGGTGACATAGCTTGCTTTCATAATCATTGGAATCCGAAAATGTGAACTACAAATCGGGGTATTTTCGTCTTTTTCATACGTCTAACAAACTTTTCTTTAGTTATAGCTAGCTGCTGATTTTGAACTTTTTTGATAAATATCAGTATCACAGCACCGCCTTCTCGTTCGTTACACTGCTGACA
>745FP013189 AT5G11250_1         :+U  EU:NC; range  -249 to    50.
TTTTATATTTAGTTTTTTTTTTTCGTTGGACCTCATTTTGCTATTGAAACATTATTGAACGAAGCTTCTTCTCTTGCTAGTTGCTCATGTAGGACCCGTTCTTGTAATTTTCTGTGAGAAATATCCAGAATTTGGGGTATATATGTAATAGTTTCAACATTCTCAGTCAATGGAGATTGGAGTCAACGTTTTTCACTGTATACAGAGCCTCTTTAAAGCTCTGTGATAGTTGACTGCAAGAAAAGAGATAAGAAAACTGTGATACTGATCCTACTAATTTTATGGCTTCTTCGTTTTTCC
>746FP011894 AT4G30990_1         :+U  EU:NC; range  -249 to    50.
ATGAGTTAACGCGCGTCTCAATATTTTGTTGGCCAGTGTTACGATTTTCGAATGTTAAGATTGGGCTAAAAAGGGAAATAAAAATGTCTAAAATTATGGATCTCGGTTATGGAAAACCAGAAATATACGTCAAAACCCGAACATTCGGTTCGATTAAACGATAAACCAGGATAAAACCTAACCGGGTCGTTAAACCCAACCGCCTCCTTGTTTGAGAACAAAAAAGAAGCTTAAACCCTTTCTTCCTCCGCCGCGTTCTCAAGCTCAAGCTCAATCTCAATTCTCAAGCTCAAGCCTTTT
>747FP014041 AT5G25060_1         :+U  EU:NC; range  -249 to    50.
TTATTTTTGAAACAATATATTCTTTCCAGTTTATAATAAATATCAATTTAGATTTAAATTTTGTTTATTATCATTTTTTGTATATGTAACTTTTTAAATTTATTTATCAAAATTTTATGCTTACGCAATAATTAATTTAAAATTCCACAAATTCTTAAAAGACGACTGAAAATACAAATATTTTATCCTAATTATTATTTTTCCCTATCTCCCGTTTTTAGCTCGTCTTGTGTTCTCTCCTCGAGCCCTAGCTCGCTTCCTGATCAATCGTCACCTTTCTCGATTCATCCAAACCCTAGT
>748FP013215 AT5G11630_1         :+U  EU:NC; range  -249 to    50.
GCGGAGATTCTTTGTATGAAACGTTGGCACACGTGTGGAATAACGGCGACGTGTAGGAGATCACAAAGACGGCGTTACACGGAAGGTAAAGTTTACTTGGTTTACTGGATCGAAAATTAAACAATTTTAGACGTCGTGTGGTTTTTGGTATGACTGTGGGACATCATGCCGTTTGTCTGTCATTGACTTTTTGTTTGATAACGTCGTCGTTTTTGGTTAAACCTCGAAAAACCCCTCTCTCTCTTTCTTGCTCTTGTTAACCTAGAAATCAAAATCTCAGCTTCACCATTCGTTTCGTTT
>749FP001671 AT1G26260_1         :+U  EU:NC; range  -249 to    50.
TTTATTGCAGCAGAAACAGAACCCAGTTCAATAAAGCTTTTTGGTAAGAAAATTTGAAAGGAAAAGATATTTGAAAACTCGTAGAGAGAAAGTGGCACAGAATCTGAAATTCTGACACTTTTTACCACGAATAATGATTCTCTTTTGAAAAACATGACTCAATGTTTTCTTTATCTTTTTCTCTGAATTAAGGTTTGTTTGTACTTAAAGTATGCTCCTTTATCTACCGTTGACTGATTCTACTCTTTTATTCTCAACTTTTCTCTGATTTGCTCGTGTGTTTACTTCAATTCCTCAGTT
>750FP004019 AT1G76410_1         :+U  EU:NC; range  -249 to    50.
AAACTTGAGAACGTTAAGATACAAAATATCGAAGAAAAGGACTCATAGAGTTTACATGAGCTAGCTTTCGAGTTTTCAGTCATTAACTAAATGCAACCGATTTCGAACTAATAACAATTGAAATTTTACGAAAACATCCTTATAACTGAAAGTGATACAATAAACTTTATAATATAAAGCAAAAATACCCAAGACGAAGATCTCACTCACTATAAATCCCTTTCCTCTTTGCCTCCCCAAAAAACGCTCACACTCCTAATCCCTCCCATTTTTCAAACCACTCTCTCTTTCTCTTTCTCT
>751FP006452 AT2G42400_1         :+U  EU:NC; range  -249 to    50.
CAAATTTTATTCTCATTCCTTAATCAAGCATTAAAGTTTTCTCAATTGACCAATCTCTAAGAATTGAAAAAATAATCTTCATCTAGTTAATGCATATCTATTGAATTTGGAAAATTTAAAAGTTTTTTTTTATTAATTTTGTTTTTGGGAAAATCATAAAAGACACCCTCCCCTCAATAGAAGATGAAACGCGGCGTTTCATAAATAAAAACGAGAAAATCAAAATCGTCGCTCTCTGTTTGCTGGCGTAACTTAGCCTTGTTCTTCTTCTTCATCGCGATATCTCCGGTGTCTTCTTCG
>752FP008943 AT3G46610_1         :+U  EU:NC; range  -249 to    50.
ATTTTTGAAAAATAGAAGTTTGATATTTATTTCGTTTCATCGAGAGTTAAAGATCCAAATCAACTTTTTCAATAAGTTGGGGATTTTAATTACATTTTTCATTTCTAAAAAACAATTAATTTAGCAATTTTTTAATTTGTAGAAAAGGCTTTTTAAATCTCATGCTTAATTGAGGCCCATAAGCCCAATAGTATTTTATTTTCAGTTTTCACATAAAGAAAAGAAGACAAAAATTCTATCTTCTTCTTCGCGGCTCTGAATCCGCCATTGAAGTTATTTTCAAGCCCTCCTCAATTTTCG
>753FP013818 AT5G21050_1         :+U  EU:NC; range  -249 to    50.
AGAATCTAACGACCATATCACTTGGGTTAGCCCCTTTGTCTCCGATACACACAAGCGACTATTGAGGATGCACATGATGTCTTTGAAACGGTCACGTTCATGAGATAACTTGAAAAGTTTCGGTGTGAAATGACCCATCTAAATACACGGGATAAAGATCAAATTTAATTTGGGCTTCTAGCCCATAACTATCAAGCCCATAATTTGGTTTACTTTTATTTGATTCTATTTTTGCTGCGTAATTTTCTCAAAGTTTTCAAAATTTCCATATTTTTCACCTCTACTCTCTCAGAAGCGATC
>754FP009094 AT3G49000_1         :+U  EU:NC; range  -249 to    50.
AATCATTGAAAATTCTCAAGTACATTTCGTTCCATCACTAATTTTTTTTCTTGGGTCAAACCATACATTCAATTTATTAGGGCCTGATAGGCCCAAACTTCTCTAGGCCAACAATTAATAACCTACAATTAGGGATGTTAAAATGGGCTAAATATTTAAGGCCGGCCCGAGTCCTTATAAAAAACAAAAGCCCTAGCCCTGGGTTGGTGTTTTCTTATACTTATATTGGTGGGTTCATGTTAGATTATCGAAATTTTGGATTCGAACGTGTGGATCGCTGGAAAAATTAAACTTTAGGGT
>755FP002520 AT1G50570_1         :+U  EU:NC; range  -249 to    50.
ATTGTGGTCCATCTTCCTCCTCTAGTGCCAAAAACAAAAAAGTTAAAAAAAAAAGATGCAAGATTAAGATCTTTTTAAAGTAAGTTTCTTTAGAACCTTTAGAGCCGTTGTGGTATAGAAACTGAATACAAACAAAAATAAAAACTTGAGTAAAAGAGAGAGGCGTCTGTAATCCGTAGATCGTGCCTACTTAGAAAAGTCTATTTCACACTGAATATTAAACAATAACGCAATAATTGTTCCTCTTTCACTTTCTACATCCTTTCTTCTTCTTCCTCTTCTCTTCCTTCTCCGTTGCAA
>756FP013545 AT5G16910_1         :+U  EU:NC; range  -249 to    50.
CTACGTCAACTTGTTTTTTCCGGCGGCGTTCCACCTTCGTCTTCGCTGTCTCACCGCGTCATAAAATTTTCTACCTTAGTAAAAATTTCGAAATAGATCGTAGAGATCTTCCTTCTTGATTTGTCGTCTCGATTCTACAAAATTTGGCAATTTCTTTGTTTTATATATATTTTAAGATCTTTGAATATATATTTTGGGGATAAATCGGCTAACGTGTATTAGTTAGCAGGAGTGCTCAAGTATTTGCTCACGACTAAGTCCTTTTCTCCTCTTCTTCTTCCTTTCACTATCTCTTCTTAT
>757FP000153 AT1G03106_1         :+U  EU:NC; range  -249 to    50.
ACAAACAACAAAATCGATTTTATGTATTTGGATTGTTTGGATGTTAGTCTAATCGTTTTCTCATTAGAGTTAAGAAATTGAGCGTGTTAGTGTTTGTTTGGTACTACTCGTAAGACTGGGTTTCAACCATAGTTGGGCCGGAAGTCGAAACCTTATGGGCCCATTGGACTATATTTCCTGCTTTCGATTTATTCCAATAAAGATTCTGTTTTCGTATGTTTTAATCTTTATAACCAAGTAGGAAATTCGAAACTCGATTGGTTGGTTGACTTCTCTCTCTTCTCTCCCTAATATTTTTCA
>758FP002691 AT1G53560_1         :+U  EU:NC; range  -249 to    50.
AGAAGAATGTGTAAATTAGATTGAACAATGAACATGTGGGATTTGTTACGAAGATTCGATGAAGACAGTAATTGCGTGTTCAACTTTTGTTTGGTTTGCTGATTGATGGATGTGTCAACTACTTCAATTTAACAATACCATAATCTAAATGAGCTTTTCTAACAACAACCACTCGTCCATGTGTCTGCTGCCACGTGTCTAATTTGCCACAACCTTAAATCTGATTAAACAATAATGAGATAGAGAGACAGAGAGATAGAGAGAGAGATAATGGGCAAAGAAAAAGACAAAAACAGAGGA
>759FP005876 AT2G34224_1         :+U  EU:NC; range  -249 to    50.
TAAGTTTTTCAAAAGACCAAACTCTCAGTGTGACATTTCGTCGAGCACCTAGCGTGCGCTCCAGGCTTCGTAGATTAACCTCCGAACTTTGAATCGTACCTCTCACTACTCTCTTCTCTATGTATCTCTCGCTGCAAGACAAACACATAGTAGAAGTATACCATGATCATTTTCCAAGTAAGGTTTTTCTCATCCTCTCTCACCGTTACCAACATTTCATATTTCTTTGTCTCTGAAAGCTTTCTTGATGTGATCACCGACGAAGAAGTCGAGAAGACGGAAGCGGAGGTGAGGCCTAGA
>760FP000102 AT1G02350_1         :+U  EU:NC; range  -249 to    50.
ATACTATACGAAGTACTATTTGTGTATCTAGTGGTTGATTGACGATTTTTATTTTTGTTGTACATTAAATGCAGCATCTATGATCTATCTATCTTCTTCTTTTTTTGCCAAATAGAACGTTATCTTTACTGGGCTTTTAGGTTAGCCCATGTAATGTTATTAACCCAAATATGAATTTATTAAGGGCCCATCAATGAGGAGTGAAACATGTTAGACAAAACTGAGAACAGGCCTCTACTTCTTCTTTTCGTAGCGATCGCCATGGAAATATCAAATGTCTCTTCTCCGTCCGGCGGTGTC
>761FP005027 AT2G20540_1         :+U  EU:NC; range  -249 to    50.
TGAATTTCAGACACTATCGTGCGTTTGTAGTCTTTCTTTTGTGAGATCAAGAAGAAAAGAAAAGATTTATGTTTTTACAAGTTGTTTACATTTGGTAATAATGATGTTCACAAAGCTGGAAAATAGGCTGTGAAAAAGATCAAACAAATGGGCCTGAAAATGAGAATTGGGCTTTTGGCCTAAGTTTGGTGAACCCCGAGAGACACACATCTGGGTTTAACGACGTTAGGTCGGAGCCAATTTGATTCCACCACCACGAGCTTCCTAATCTAGCTTTAATGGCGTTTCATGGAATCAGAG
>762FP012968 AT5G07670_1         :+U  EU:NC; range  -249 to    50.
ATTTTTTGATGAAAAGATTGAAAGTGACAGGTTCAATTTTTTCTTCTTCACTGTACATTTGAGACCGTTTGTACATTATTCCTAGAAATCTAAACAGTTTCCAAAACGAAAGCTAACAAAAAGAGACCGAATCTTTCGTCTTTAGAGAGAGACAACAAAAATATCATTTTTTATAAACAAAATCTAAAATCCCTAAAAACAAAATTTTTGCTCTGTGAATGTAAAAGTTCTCTAGTTCCTCAAAGCTTCAAACTTTCCATTTCTATTGCAGAAATCCGTTAAAGCTCTTTCTCGGGAAAA
>763FP004383 AT2G01913_1         :+U  EU:NC; range  -249 to    50.
AAGACAATCTACAAAAAGTTTGATCACCCATACGCCATTTGAACGATATGAAAATGGTCCTGAAAAAAGAAAGAAAAAATAGTGGAAGGTTAAGGAATCTTTTTCTGCCTCACATCTTTTTTCACTGTGGGGTTAAAAATCCCTCCTTTTCATGCCAAAACCAACTTTTGTTTATTTATTTTTTACCTCTTCGCTTTCTCTTTTATTTTTACCCTTTTATACACACAAACTCTTCTCACATTCACATTCACATTCACATTCCTCCTCTCTCTCATTTCATTTCATCTTCACCAAACTCTC
>764FP014636 AT5G42840_1         :+U  EU:NC; range  -249 to    50.
TTATTTAATTAAAACTTGTCTTTTGAAAGTTAGAAGAGCAAAGATAAGAAATTAAGAAGTCAATGTACTAACATGACAACAAAACTGGAGTGGGACAATCGATATATTAGCGTTGAAATTAAAACAACGTGCCCACTATTTGTATTACTGGTATTAATTACTACAGATTTGTCGACGTCAGTATTAATTTCTATGATAATATAATAACAAATGGCATTGATATAACTAAGAGTTTACAGAGGAAATACTATATTGATCAATTATTACAAGAAACCAATGTGCTATTACCCAAACACTAAC
>765FP006268 AT2G39880_1         :+U  EU:NC; range  -249 to    50.
ATTTTGACTTGATTCCACCAAACTTCATTGATATCAAATTATCAGTAATCTTTCGCTGTTAATAAATTTTTTAAATTGGAAGCTGAAACGGTCAACTCTGAATCATAAGTCATAACGAACGGTTTTGTTTTGAAAAAAAGGTGAGTCAGCGAAAAGGGTAAAATAGTAATTTCTTAGCCCACTTAACTTTGCAGTTAGGCTTAGCAGAGAGAGGTACAGATAGAGGACCCCGGTTGGTTTCATTTTTTTGAAATTTCAATTTTATTTCCGATGAACGGAGAAATCTCTCGTCCGCCGGAG
>766FP015672 AT5G58510_1         :+U  EU:NC; range  -249 to    50.
CTCATACTTTGAACAGTTTCTAGATAAGAAACCATTGATAGAGATGGTCTTAGTTTTTAACATGTGTTCACTTCACTACTTAAATTTGAGCATTAAAGTTATAATGGGCCAATATTAGGCCTATTATTATTGGCCTTTTTAATCGTCGAACAATAATGCAACCCGTTTTTCAATCAAACGAAACGGCACGCGTTGTTCATGCCGTTTGTCAAAGTCTCAAGTCAGCTTCAAACGACGACGTTTTCCTGTAACTTTACCATCATCGTCGTTGTTCTTTCCCGAAGCGGATCTCTTCGTCTG
>767FP013884 AT5G22770_1         :+U  EU:NC; range  -249 to    50.
GAAACCAGAAACAGCAGTAAATAAATATTACCCAAAAAGGCAGAAGGATACACTTTTTAACAAAATATTACGCAAACTTATAAATCCTCAAATTTAGTCCAAATGTCTAGACGCGTTAATTCTGTTTTTCGACGGGTCAATTTCGGATTCCAATTTCAAAACAGACAAAAACTGAATTACACAAAATTGAATAGTCAAAGTTGTAAATAAAGAAAAATAAAAGTCGTCTCTCGTCTCTCTCCCGCAGGCGTGTCTCTCTTCTCCAAAGATCAGTCTCTCCTTTTGAATTTCTTCGATTGA
>768FP004360 AT2G01580_1         :+U  EU:NC; range  -249 to    50.
CTACAAGATTGTGTTGTTTTACATGTGAATAAAGTTCAAAATTTTGGTTACTAGAAGAAACCATTTTCTTTCATAACAAAAGGAGAAAGGTGTGTGTACCTTCCAAGACTTGAAAAAGATTAAATTATCAATTAACATAGAGCTATCGTTTTCCAAAAGGCTAATCGTTCTAAACCAAACACCACCCACTCTTAAACAACATTACCAAATCATATTCAAAAGGGAATCATAAGAACACAACAGAAGATTATGATCCACCATTAGAAAGAAGCTTTTAGCTATCCCAAAAAAGAAAGAAAG
>769FP010046 AT3G63240_1         :+U  EU:NC; range  -249 to    50.
ATGAGATATGAAAACAAAGTTTGAGGGAAAGTGCAATAACTCTCTCTCTATATATGCACAGATGCACTGCTGCAACTAGCAATTTTTGTTGGTGATAATTAGAAAATGCAAATTGAGAAAGTTACCGGGTCGTCTGTACCGACCCGATACAGGAAAAAACGGGTACAAATCGGATTTAATATTACATTTCTTTAAAAACGGGTCGGACCCACAGTTTTATAAGCAAGAAAGAGAGAGAGAGAGAGATGCAGAAGAAGAAGAAGAAGAAGAAGAAGCTGTGGAGAGAGAGAGAGAGAGAGT
>770FP003353 AT1G65850_1         :+U  EU:NC; range  -249 to    50.
GATAAAACAAATTTTCAAATATAATATTGCCTTTCGTGGCTTAAAAATATAAATTTTAAAGATATTTATATATATATATATAGAAATAGAGAGTTGACCGAGTCAGTCTTTAACAAAGTCTCATCTTGGTTGTGTCATATTCTTTGAATATTTCCATGACATCCATGATAGCTTCTCGCCAACAGAGTCAACGCTCCTGTCCAATATGCGCAACACCTTGTAAGCTTAATCTTGATCCTCTCTATCATTACTAATGAATTCTTCATTTTTTCTTGGCACTTTTGCAGCTGCAATAGGCTT
>771FP013801 AT5G20720_1         :+U  EU:NC; range  -249 to    50.
TAATTTGGATAGTGTAATATTTTTGTGATTACCAAATAATAGATGTTTTAGCATGATTCATAACAAGAAAAACATCTCAGAATGATTTACTAATCTATAAATTTCAGAAAGTGTGGCAAGAGGGTTAGGTAACGACCCGACCCGACCGCCCGGATCGGACCCGTTTAAGACAAAAAAGACCCACCCGGTTAGAGCGTTCTAGAACACTTGGGCAATAAAAAGAGAGGAGTCATGTGTTTTAGTCTATCTAACTCTCTCTCTACTGCAATTTTTAGGGTTTTATCCTCCGAAAGTCTCAAC
>772FP013119 AT5G10140_1         :+U  EU:NC; range  -249 to    50.
TAGTTCAATCCGTATCGTAGGGGAGGAAAGATAGTTTTCATTTAGCAACGAAAGTGAAAACTAAGGCAATGCAAAAGTAGCAAAGACGCTCGTCATGCGGTACACGTGGCAATCTTGTCTTCAAAACACAACGTTTTTATTCACATATTTGGTTTTTTTGCATCACTCTCGTTTACCCCCAAAAAAAAAAAAATATCTGGCCCGACGAAGAAAAAGTAGATAGGCACAAAAAATAGAAAGAAATAAAGCGAGAAAAGGAAAAAAAAAAATAGAAAGAGAAAACGCTTAGTATCTCCGGCG
>773FP002985 AT1G60010_1         :+U  EU:NC; range  -249 to    50.
TCCAAAAATAACAAAAATTAAATAAAGTAAACGTCAGAGATGCCCCAGGCAACCACAGTCAAATTTGCAACAATATGGTTACAAATCTTTAAATAATATTATTATTCTTATCATTAATCAACTCCCAAATGACAGTCCAATTAAATAATCACAAAACATCATAAAAGTGACCAAAATTAAATAATAACAATTGTTTTTTGGGTTTCACATGTTTTATAAGCAAAGCCAGTGTGGTGGACCTAACTCTTCACGCTGTCCCGAAAAAGACTCTTCTCTTCTCTCTTCCTCTTTCCTTCACAC
>774FP000647 AT1G09980_1         :+U  EU:NC; range  -249 to    50.
GCTAGCCAAGCAGTACACGTAGCGGGTCGGATCCACCATTTTACGACAGTAGTACAAACATCGATTTGGCGCAAAAGAAACCAAAAAAAAAAAGACACATAGTAATTGGTGTCGTCGCATGAACATTCATCCTTTACCCGACAAACACAATAAAAAATCTGACTTTTTTGTTTAAACTCTTTTATAAAAAAGAATAAAAAAGTTTCGTTGAATCCCTCAAAACTTTTTGGTTCCTTACAATCGTCATTTGTAACTTTCCCAGATCCTCTCCCTTTTATTGCATCTCTGTTCTTTTAGCTC
>775FP004955 AT2G19500_1         :+U  EU:NC; range  -249 to    50.
TGGCTAACTATAGTCAACAAGATTTATTATATATCTAAATATGAGGATGTGCCTTGAAGTATTAATTCAACAAGTTGACAAAACAGTAAGATTTCCTTTTTTCATTTTTAGGAATTATTTGAGATTTCATTTTGACTTCAATATTTATTGTCTTTTTTTTTTTGGTAGGATTCCATATTTTATGTTATACATACATTCCTACGGTGTCTATATAAGTAACAAATTATAGCGATATCTAATTCTTTCGTTGTAATTCTCTTCTTCAAAAATCAAATCAGAGAGAGAGAGAAACATAAACAA
>776FP006322 AT2G40550_1         :+U  EU:NC; range  -249 to    50.
GATCTCTGTTTCTGTGTTTGTGAGTCTGGGGTTTGACTTTTAACAAATCTTAAGACCAAGATGGTCAGAGGATCATATATGCCAAATGAATTAGTTTATTATACACATGAAACGACATCGTATGGAGAGGGGTCCAAAACGGTGCGTTGGAAGTTGGAGAATGGGCATGGATAATGGCGGGAATAACCTAGGAGATATGGCGGGAAAGGCCCAACTATACACACTTGACATTGCCCTTAATTCGTGTTTGAGCAAAGACTCAATCTTTCATCTCTAGATTCTTGGCGATTCTCGCTACAT
>777FP010790 AT4G14540_1         :+U  EU:NC; range  -249 to    50.
TATATAACCAGAACTCAAGAGTCTTTTATAATAAAGGCAAACCGAAAAAACAGAACCGGTTATCAAGTCTCTCTCTTCCTTTTCTATCCAAATAACATCCACTTGTAATAATCTTATCGACAAACAATCGACCTATAACTACCCACGTGTCATCACGATACGATTATTATCCTCTCTGATCCAACGGACCCAAAACATCTATCTCTCTTTCTCGACCTTTTGTCTCCTCGATCTAAAGATGGCGGATTCGGACAACGATTCAGGAGGACACAAAGACGGTGGAAATGCTTCGACACGTGA
>778FP011709 AT4G28100_1         :+U  EU:NC; range  -249 to    50.
TAAATACATTACAAATGTACATGGATAAATATGAACTATACATTATGCTTAGTTACTAATGTAGACATGTAGTTAAGAATTCTTAGTTACTACTAGAACTAGTAGTACAAAACAAAAAGACAAGGCCTATAATTTCCGGAGCTAAACACAGTTTACAAAGGGATTATAGACTCTAAAACAAACCAGAAACTGCCAAAAGTCAGGAATCTCTTGTTTTTCTTCCCTCACATCTCTCTTCTCTCTCTCTTCACAATAGTCCTTTGGACAGAACAAAAGAGAGAGAAGATAGTGAATAATGGA
>779FP007264 AT3G07040_1         :+U  EU:NC; range  -249 to    50.
CTTTTACCCTTTCAGTTTCAGGTAACGAATGACGAAAACAACACCCGAGTTCAGTACATCAGATTTCTCTGTCTCTCTCTTGGAACTTCCAAACTCGACCATATCCGTCAAATTGAATTCCAAGTTGCAAATGTGAAAGCAGTTTAAACCCGTGTTGACTTTAACGCAAGTAAAGGACGTTGACTTTGTTGAGGTCCTTAAGGATAATTGATCAAAATGTTATGTGGCAGGCATGTAAGGTGTGAACCGAAAGCTTGGCTTTGCTCAAATTCAGCAAGTTCACCAAGAGAAACTAAATCA
>780FP009494 AT3G54800_1         :+U  EU:NC; range  -249 to    50.
ACCGTACGATTTAACAACTTAGCTTTTGAACCTTTGGAAAGCAGAGTTTAAATTCTATAATTCGTATAAACAATAAAAATATTGAAGGACATAACGAATAGCAGAGTTTAAAAGTTCTAATTATAGAATTTAAATCCGGAAGACAGAAGCGCCAATCATTTAACCTTTCACAATTAGCAAGCAATTTTTAACCAACAATGTTAAAAATTTATAACCAAAACGAAACGTAACAACAATCGAAAAAATAACAGGACAAAATAATTATTTGTTTTTCTCTCTTGATTGAGAGAAAAACAAAAA
>781FP013194 AT5G11330_1         :+U  EU:NC; range  -249 to    50.
TCAAGGGAAGAAAAAGCTCGAGATTTAGGGGAAACCCAAAAATCTATAAATAATGTTCGTGGGAGAGAGAATAGACTATTGGGCCTATAATTCATTCTGGGCCTGGACAAAATGAAATTCTAATACATAGTTTTGACGCACAACAGAGATCAGTTTCTTATTTATATGACCAAACGATTGGGCTTGGAATATTGGGCCTGGAATCATCCCACATAGTTCTAATCCTCTTATCCACCCAGAGGTTTCATTAAGTTGAAACTCTCTCTTATCGTTAACAATTTGTGAAGCAGAAGAAACATT
>782FP011697 AT4G27960_1         :+U  EU:NC; range  -249 to    50.
ACATCGGCGCCACATGATGATGATACGAACAACCGCGTTATTTTATATGTGCCGTAGGTACAACGCTGAGTTAGGCCCACCCAAAAAAAAGTTTGACATTATTTAAAACGAACGAATCTGAAAGAATAAAGCAGCAGAGTCCACTAATCAAACGAACCAGAATTTACCCGCACCCTATTTATTGTGGTCGCGACCACACAACATTTTCAACTTCTTCTTCTCTTCCGTTTCACCACCCTTTCTTCTCCTAAATTCGAAGAACCAAAACCAAAAACGTGAATTCGGAGTTATGATTTTGGA
>783FP010223 AT4G02110_1         :+U  EU:NC; range  -249 to    50.
ACCAATTACAATCTTAGTATGGCTCAATTTGAGTAAAACCAAACCAGTTTTGTTTTTCTACAAATGGTGGTGGAATATTGTGATGGTGCCACGTGGATTTGGTTAGCCCGCCATACCGCTTCATCTTAAAAAATTAGAAAATCAAAAGTTTTCATTTTTTCAATTTCCCCCGCTTCCTTCAAATCTTCCCCGAGACGCTCTCTAAATCCCAATTTTATTAATTTGTTCGTCTTCTTCTTCTTCTGATTCAAAGTCAATTACAGTTAAAATCTGGGTTTTTCTTTTGATTTCAAATCCAAG
>784FP004603 AT2G07776_1         :+U  EU:NC; range  -249 to    50.
AGGAATAGAGAGAGCATTGAAAGTACGTAACTCTCGAACTTGTTTCTCGAGAGGTTGTGAACACAAACTCGACTGATAAAGGAGAGGTCCGGAGGTATTAACTAGTTGATGAGGTCTCGACGAGCGACTAAAAGGAGAGGTACTGACGTGACTCGAGTGAAACTATATTGAGGAGAGGGAAGGGGACTTATGTAACTATATTCCGAATCCTTCTCCCCATCAAAATCTGCCTCCCTTGCCCATAAGGAGAGAGTCTCCCTAGTGAGGAATCCTTTAGAACTGATGACGTCCTAGCTGTGA
>785FP010967 AT4G16970_1         :+U  EU:NC; range  -249 to    50.
TCTAAAAATTATCTACAAGACTACAATCAATGAAACATTTCCAGGCTATATGGGCTCATTTAAAATGGGCCTGTAGACGCATGAGGCCGTAAATAATCCAGCTGGCAAAGAAATGAGCGGGAACATTTTTATGTACAAAATCCTCGAAACAAAACATCACACGTACCGCACGTGCCATTCTCCCGCTCCTTCTCCATTTGCCCCCCAAATCTCAAATTCTCAAATCCCTAGCTTCTCTCTCTCTCCCTCAGATTCACAGCATTTGCAATGTCAGAAAACTCGGAACCGCGTCAACTCGAG
>786FP014378 AT5G38630_1         :+U  EU:NC; range  -249 to    50.
CTTTTTTACTATTCAATATTAATCAATACTGTTTTGCCTCTGAAATAAAAATCTATGGGTGTGTGTCATTGTAATTCTCTCAAAATAAAAATAAAAATAGGCAAAGTAGACATAAACAAAAGATCTTTACTCTAATCAGTTTTGTGAGTGACACAAAGCTCCATTTTTTTACCCTTAAATCAAATTACTAATAATAATTAAAAAATCTTATAAAAATAATATTTCTGGCAAATCACTCTGGTTGACCTCAAACTCAAAGTCGAGTAATTGCCGATCTAAAACACAGGGGGTGATTCAGAA
>787FP013463 AT5G15760_1         :+U  EU:NC; range  -249 to    50.
TTAATCTTACTTTCGATCTATTTGCAAGAAGAAACTTGAAAACAAATGTCATGAAAATATTGAATCTAACTCATATTATCGTCAAATTGTATAAGTTGGAGCCACAGAAATGGATGAACATAAAATATTAAATCTAATTATTATTTGACACTTCAAATTACAAAACCCGTTTGATTCGATCCGACCCGACCCGACCAGAAAATCGCAAAACCTGTGTTTTTGCTTTCCCCGGTCTCTCAAAATAAAATTGCTCGCTTAGAAGCTTCAAACGCAGCTGAAATGGCGGTTCAAGCAAATCAG
>788FP003310 AT1G65040_1         :+U  EU:NC; range  -249 to    50.
TCCAAGGCCTAAAGCATTTTCGTCGATAGTGAAGAACCCCCTAGACAAAGAAATAGTTGGGCTTTAAAGATTTCAAATCTAATTGGGCCAAATTAACTCGTGATTGATATGTCTAACTCTTCTACACGTGTCTTTGTCCAAAAAACAAAACTCTTATACACGTGTCGTTATATCATTGGTTGCGCTTACGCAGACGAATTTCTAAGAGAGCTTTTCTTCTTCCTCCTCCCTCTTCGTTCGTGATTTCTCATTTCCTTAACGGAAAGCTTAAGGCTTTAATCATTATATCTCTTCTTCTAC
>789FP006538 AT2G43760_1         :+U  EU:NC; range  -249 to    50.
TCTTTCTACAAGATTTATCCTTTTTCCTTGAATGGTAAAACAGAGTATCTGGAGAAAAGAAGAGACTTTGAAATTGAATTAGTAAAGTTTTGTTTTTTACAATCTCACCAACCTACTAGTCTGATCCAACAAGAAGGTGAATATAGAGCACATGTTCTTCTTCATCATGCAGCCCTACCAAACTCTCAAAGGTCAGATAAAATCTTTCTGGATCTCTTTTTGTTCTTTGCCTTCTTTTAATTTCTGGGTAGCTGTTAAAGTTATTACAAACTTTTAGTGTAGTAAGGTACTGAAAGAGAC
>790FP013756 AT5G20070_1         :+U  EU:NC; range  -249 to    50.
ATCACTAATCAACCGTTCTATGGATTCCAAAATTATTGCCTTGATAGAGACTTGTTATCCATCAGAGGGTTACAAAAACTTAAATTCCCTTTGAATAAATTGATTTAATTTAAAATAACTCAGAGTAGGCGCCGACAGTTGCGCATCACTAAAGTAACCAATTGCAAAGTCTACACGTGTGTGGATTATAGTCTGACACGTGTGAGGACGAGACTCTTCTGAATCATCGTTGCTCATTTCTCACTCTGTGTGGGAGCCTAAACAATGGGGAGACGAAACCAGAGATGCTTGCTCTCTTCC
>791FP005499 AT2G28100_1         :+U  EU:NC; range  -249 to    50.
TTTTGGTTAATAATGTGTGAATTTGGTTTACACTAAAAAAATGTCGTGCAAGAAAATACTAATAAAAATGAGAAATGTTGAGAAAATAAATCTTTTTAATCATTACTAGACAGTAGACATTTTTCTTTCAATTCCATTAAAAATGGAAAAATTGGTCATCATTTATTCAATGTTATTTAGTCACATAGTTATACTAAAAACAAATTTTTATTGCGTTTGCATTAAGTTTCCAACCAATAATGAATAATCACGTCAAAGTTAGAACCAAAGCAAAAAAAACTAAAAAGCTCAAGAAGAAAA
>792FP013480 AT5G15980_1         :+U  EU:NC; range  -249 to    50.
AGGAAGTTCGAAATCGTTGTGGTCAATGGTCATGGTAAATACTGATCCAATTAAAACTATATGAGAAAAAACTGGTAGCTATAATAAAACTAGGGGCTAAACTCGAATTATCATATCATTAAGTTTTTATTTTTGTTTGCTCTGCGTCATTGTGATGGGACCTTCTCTTTGCCTTAGATGGTTTCGTTTACCTCAAAAAGTCAAAAATCAAAATCCTCACTAAAACCCTAACATTTCCCAGAGCTTCGCAATCGCTGTTCTTCAGTCTCGCTTCTTTGTAAACTGTAAAGGATCAAGCTT
>793FP014770 AT5G44635_1         :+U  EU:NC; range  -249 to    50.
TTAATAACCAGAATCGATTATCTTTAGAGTTTAGAATAAGCATGGTTGTCTTGATCAAATATATATTTGAAAAGGTCCATTTTAAAGGTCCAAATTATAAGCCCAATATATAAGCCCAAAGTTTAGGCCCAATTCACGTATCGCTATACTTTTTAGCGGGAAAATGTTAGAGGACCCCACCTAAAACTCCCGCCACAACAAGCTCGCCATTTCTTTGCCCATAGTGGAGAAAGGTTTTGTTTTCCGTTCAAACGATTTTAGGGTTTTTGTCGCAAACAGTTTTTGGTAGTGAAGAGGAAA
>794FP016205 AT5G66360_1         :+U  EU:NC; range  -249 to    50.
TCTCACGTTACCATTTGAGTACGTAGTCCACTAGCGTGGTCCAAAATTCTATATCCATCATTTTTTGTTCTTTTTCTTTTATTTTACAATCAATCAATCTATGGATGTACATATAAGTAAAAGTCTACGCCAATTGGATGATTAAGAATTAAGATAAGCGTCGTGAAGAAATAAAAAATAATTGGGCCTTGGGCTAAAGGAATATTTGAGAAGCATATAAACAATTGGCCCACAAGGCCACAAGGATCTCCTTCAAACGCTCGGAAGTTTCCGCTTTGGATTCCTGTCACCGGCGATTTC
>795FP012634 AT5G02500_1         :+U  EU:NC; range  -249 to    50.
CTTCCATGGTTCTTATTAAGATGCGTGAGATTGCTGAGGCTTACCTTGGTGTCACAATCAAGAACGCCGTTGTTACCGTTCCAGCTTACTTCAACGACTCTCAGCGTCAGGCTACAAAGGATGCTGGTGTCATCGCTGGTTTGAACGTTATGCGAATCATCAACGAGCCTACAGCCGCCGCTATTGCCTACGGTCTTGACAAAAAGGCTACCAGCGTTGGAGAGAAGAATGTTCTTATCTTCGATCTTGGTGGTGGCACTTTTGATGTCTCTCTTCTTACCATTGAAGAGGGTATCTTTG
>796FP007735 AT3G13890_1         :+U  EU:NC; range  -249 to    50.
GACAAATTTTGTATGTTTTACGTTCCAAATTATTGTAGTTTAAATTACACTGTACATATGTTGTTTCGGAAAGAAATTCACAAAAGAAGAAACTGGGTCCACATCATTAGGTAGTATATTATTATCTATTACTTTTGTAATAAACTAATGGAAAGTTTCTGCAGCCGTTTCTCATTTTAATTGTGTGTATTAACCTCACCAATTCTCGATACAATATTATAAGTTATAACACTTCAACATCGTACAAACATTCTTAGAGAGAGACTAAGAGAGCGATAGAGATCTAGAGAGAGAGAGAGG
>797FP011357 AT4G23040_1         :+U  EU:NC; range  -249 to    50.
AAAAAAATCCAATTTCAACTGAATAATTATTTATTTAGTTATTCAGATTAGGACACTCCATATATTATCTCAAGTTCTCTGAAAATAATATCTTGAATATCACCGAAAATATACAAAAAGAATAAAGAAAATAAAGTTTAAGAAAATCCACACCAAATAAAAAAGGAGAATTAAAAAAAATGGAAAAGAAGAAAGACCCTAAAAAAGGCTTTAAAAATCTTAAGAGTCACCGATCCAATTCCTTTCTTCACTGCAATTTTTGTGATTTACAACATATATTAATTCTTGCCTCCTCCTTCA
>798FP000073 AT1G01950_1         :+U  EU:NC; range  -249 to    50.
ACCTCTGGCTAGTAGGGACCGAACCACACTGCGCAGTCAGCACAAACCTGAATAAGGGTAAAAAGGTAAAATACGGTACTCTCTTTTGACAAAATGGGACCCGTTGTAACGCAACGACTGTCTCTGTCTTCATTCAAATACTAAACGCGTGTGGGCCCGCCAACCTCCTCCTCCTCCATCACTGTTTTTTGTTTAAACAAAAAAAAAACACAAAATGTTAAAAGAAAAAAATATAACCCAAAAATTGACGAAACAAAATTGAGAAACAATACAACACCACTCTCTTCTTCTTCGTTTGAA
>799FP005201 AT2G23120_1         :+U  EU:NC; range  -249 to    50.
TTTTACCGGTACCTGTTTTTCCTTGTTTGGTTCAACTCAATTATTCGCCTTAAACCCACTTTAAGAAAAGCCCACTGAAAAGCCTACTTTAAAATTCAACCAAAAGGCCCATAAGTACTACAGCCGACATCAGCAGACAACAAGCCACGTCGATCTCGAGGAACCGCGTAATTAACGTGTCGGAATCACACGAGCCACCGTGTACTAGATAGCTCCATAAAAGCAGACACATCTCATGAAGCAGAACCTAAAACCTTTAATAGCAAACGAAAAATAAAAAAGAAGAAACTAACAAAACAA
>800FP001036 AT1G15810_1         :+U  EU:NC; range  -249 to    50.
CGAAAAACCTAAGGGCTTTGTTGTGGGTACATGGGTCGAAAACAGAAAGATGAATTGGGCCTTTTCACATGTCCGTCATGTTGCAATGTAAGAATTATATCCGGTTCTTAATCAGATTTTGCCTGACCATTTCTGATTCATAACTAACCGGAAAAGTCAACAGTTCAATGCACTTAAACCGGTTCTACCTTAATCTGTTATCGTCATCACTTACACTCTCTCGCAAACACCCAAAGCCCTAAAATCCTTAGGAGCAACCAAAATCATGGCGCTTCATCTCGCCAGACGCCACCAAAGGTT
>801FP009687 AT3G57560_1         :+U  EU:NC; range  -249 to    50.
GACGACGACGAACAGAAAAAAAAAAAAAAAAAGCCTGAGCTCTGTTTTATTTCCCGCTACAAGATGAAACGACATCGTTTAAGTACAAAAAGAGACAGAACAACAACGTCAGCGTTTTGTATTTCACAAGTACGTCACCGTTTAAACTTAGGGCTAGGACAGCATCTTTGTGTCTACGCTCCACGTGGACATTAATCATTTGTTCATTTTGTTGTTTAACTAAAATCGTCGAAGAAGATCTGAGAGACCATCTCGCTTCAGCTAATTCGCCGCCGCTTCCTCCTTCTCCGGTAAGGTTCA
>802FP006912 AT3G02110_1         :+U  EU:NC; range  -249 to    50.
AACTGCCAAAACAATTAGTTCCCCAGCTCTAATTTTTTTTGTTACCTTTCCATTATTTTCGAGTAAATATGATACTGAATAACTTATTATACATAGTTTCAGTTTGTTTATCATAATTTGTTTTTTTTTTTGAATTTATATCATAAAATATTTCAATGTCATTTAAATATTATCCTGATTTCGTCTATCTCTCTCTCTCTCTCTCTCTCTCTCTATTTAAGACAAGCTAAAGGTAGAACTGTAGAGGCCAATCTCAAAAAGTCTCCGACACTCTCTAGATTTCCTTTGCTCCTTCGTTCT
>803FP008245 AT3G21530_1         :+U  EU:NC; range  -249 to    50.
TTTTTTTGTCAGTTTTCTGTTTAACCTACTTGGGAGAATTTCGTGGAGATGGTTGATCAACAGGTAAGGTTTTGGTTCCTTGTTGTTCTTTCTTTCTCTGGTAGCAGGTTTACATTGTTTGACATTTTAGAATAGAGTTAATTAACGCTCAACAAAAAATAGAGTTATTATCCTCTATTCACCAAATTTGGAGCAGTTGGCTCATTGCTTTCTCTTCATAAATACTTTTAATCATCTCATCTCTTCATTGATATGATATTATAGTCTTGTTGTTTGTTTAATTGTCTCATGAAAAGTTCA
>804FP009096 AT3G49060_1         :+U  EU:NC; range  -249 to    50.
AAATGTAGGAAAACCGATTTTAACAAATATTTTAGACGACCTCTTTGTTTTGGGTAGGAGAGACTATTCATCAAAAAATGAACCAACCATAACATTTTTTTTTCCTATATCTTCTAATTAGGTAAATCGGTTGACTCATAAACCGAGTCAGCAACTCGTCCGAACCATAAAAAAACGATTCCAATTCGACGGAATCTCACGAGTTTCCACTTTTATATAAAGTCACTTTTGCAAATCGAACAAATGCTTATAGAAGAAAGTTATCAAATCTAGAGATAGAGAGAGTGAAGAGGGCGAAAA
>805FP006389 AT2G41530_1         :+U  EU:NC; range  -249 to    50.
AAAGACACACTTTGTACTAATGAAGTTGATTTTTACATTAAAGATGTTCATGTCACTATAATAAACCGGATTTGATTATTACATTAAGATACTCAAATCGGCCTTTCAAGACCTTTTAGTTGGGCCAGAAGTTTTAAGGAGATATGTTGTTGAATTATTTCTATGGGCTCTCTCGGATCCACTGTAGAAACCGATAGACCTCTCTCATTCGATCATTTCTTCTTCTTCTTCGTCTTCGCTGCAGCCTGCATCTGTTGTTTCTTCTAGACTTTGCAATCACAGAGATAGTGAGTGAGATAG
>806FP010293 AT4G03010_1         :+U  EU:NC; range  -249 to    50.
CTAAGAAAATCTCAGAAACTAAAAGCACAACAAAAGCAAGAGGAAGACGAAGAAAGTGTATTCAGCTCTTGATTTCGCTTCCTTCTTAAGCCATTTTGATTACCCTTTTTGTCTCTCTCACACAGTCACACTTCTCTTTGAAGAAACCATTTTATCTATCTTCCATTTTCCCTCCCTTTTTAGTCATTTGACGTCACTAGTATCAAAATCCGCCATTAAAACTCCCACAAGAACCCTTACTTTCTCTTTCTGACCCATTTCTCAACTATAAAGCTTGTCTCTGTTTTGTGTTTTTTTTTA
>807FP007884 AT3G16150_1         :+U  EU:NC; range  -249 to    50.
CCAAATTGGTTAAATATTAACCTGAAAAGGGAAATGTTGACAAAATAACTGAAAAGTAAAGAAAAATATACGGAAAGTATATTCTTCCTTCATATGAAAAAAAAAACTAAACAAAACAAATAAAATCAGATGGGGTAATTAAAAAATGTTTTTAAAAATTAAGAGGTAAATCAATAAATAAGAAAATGTGGGTCTCTCCTTGCTCGTAAAAGGCCTATATAATGACCTAATGCGACTCTTCTTTCTTCCATCATTCTCGGTTTAACTGTGAAACACATAAATAAAACAAAGAGAAAGAGA
>808FP006156 AT2G38180_1         :+U  EU:NC; range  -249 to    50.
AAAGAAGAACTGTTGAGTACTAGAGAATTAAAAAAAATAAAAATTGATTCTTTGATTATTTTTATTTTTTTGTTTACCTGAATTGATTCTTTGATTATTTTAAGAATTCTTTTTAAGGAATTTTGGTCCTGATGTGTTGCTTTTTTTCAGTAGTGCGATCTGACGACTGTCACAAAGGCATAAACCCTTTATGCATGGACTAATCAATTAAATTAATTAAATAGCTTCTCTTATTTTTCTTATAATCTCGAAGTTGGTCGAAGCAAAGCAAAAGCAAAATTCTCTTGGCCGAGAGAAGAA
>809FP008152 AT3G20190_1         :+U  EU:NC; range  -249 to    50.
ATTGTATAACTAAAAAACCATAAAAGAATGGAATGGCCACCCTAAGATCTCTCTAAAATCTAAACAATTTGTAGACAACACATAGGCAAACAAAAACCAAATCTTGCATATTGACACATTGTTGGGTTTTGTCTATTCTTGGTGGGTTTTGTTCTCTCTCTTTCTGTTCATACGTTTTTTTTTTCTCTTCTCTGGAAGGCAGGAAAGAGAAAAAGAAAAGTTATTTAGCGAAAAAAAAAAAAGAAAAAGAAAAGTTCATTGGGATCGAAAAGAGGTAAGATTGTTCTTGAAGAATCGATT
>810FP015609 AT5G57780_1         :+U  EU:NC; range  -249 to    50.
ATGGAAAACGGTTTTAAGTATAAAAATGGACCAAAATAATTGAAGCTTAAATGATGATGAGTATAAATGGTATTTAGGGTTGGAGAGAAAGTGGGGTATGTTGAACCATGTGCGTCCATGTGCTCTGTCTTTCTCTTCTAGCCCCACTCTTAATTTCACTTCTTTTCCTTTGATCCAATAAATGCCTCCACACTCTCATTTCTTCTATATTAATTCTCTTCTTCAATCTAATCTCTCTCCCTCTCTCTCACTTCTTTCTAGGGTTTAAGTTTCAGACACTATCGAGCTATTTGGATATCT
>811FP002573 AT1G51640_1         :+U  EU:NC; range  -249 to    50.
AGAAGAGAGAAACAGTTTAGTTTCAGATAAAGATGGTTGAGCTGACTAACAAATAAAACAAGACTTTGGGTTTTGCTTTAAGTTAATGATTATATGTGATCTTGTTTTGGTTTATAGAAGTCTTTAGAAGAAGAACACTGGTAATTACTTATTTTGGTGGGTTTGGTAAGAAATTTGGTTTATCTTCCGAGGATAAAGGATTGTTATCAAATCCATATATAGTTGTTGAAGCAACAATCATATCCTCCTCCACTGAGTAAGCAGCAAAACAATGGCTGAATCAAAGAGACTTGAGAGGCT
>812FP011501 AT4G25220_1         :+U  EU:NC; range  -249 to    50.
TTCACATAAACTATTATTAAAGTAGTTCAACATCTGTGTTGAAGGATACGACTAATCTGATATCGTCTTCTTTGGTTTGATTTGTTTCTAATTTGCGTACATTTGATAAAAAAAAAAAATCTAGAAAACTGGAGGCCAGTGAAGCAAATGGCTTGGTCAATAAAGAAATACAGCAAAGGGGCCAAATGATTTATAAAAGAGCCAGTTTCACCTTCTTTAAGTAGTGATTTTAATCCCTCCTAGCTTCTCACCATTGTAGTTGAAGAACGGAGAGGGAGAGAGAGATAACTTTCTCCTCTT
>813FP015192 AT5G50970_1         :+U  EU:NC; range  -249 to    50.
ATATATTCTTAATATCCGAGAACATAAAGATGTATCAAGTATTAATTAAGAGAATTAGTCCACTCTAAACATAGGCTACTTCATTTACTTTATTTTCATCTCTTTTTCTTGTTTTCATTCTTTTTCAAGTCAATTGCTACCAATGGGAGCTTGTATCTCCCACGTGAGAGAGTCTCTGTAACAAAAACAAAAAAAAATAGCACAATTTTTGTCGAAATAAAAGAGACGATCAGATCCCATTTTGTCGTTGGCAAAAGAACCAATCCACCCACAAGTGTTGGAATTAGAAATGAGCGAGCT
>814FP005199 AT2G23080_1         :+U  EU:NC; range  -249 to    50.
TTATTCAGAAAATGAAAAGTGAAGGTAACGAATTTGCTTTATTTCTCTCCTTTCTTTTTCTTTGGCTTCTCTTCGAAACGATGTCGTTTAAACAATTCGGTCCGGTTATAGTGTGATTGAAATCGATCCGATTGGGTTTGTTTCGGTTCGAGTGTGGTTGAATCGGTTCGATTTGGTTTAGGTGGTTTTTGGGTATCAGAGATTCTTCTTCAACCTTTTTCTAATCCTGCACAACGCACTTCTTCTGTTGTCATCATCATCGTCCACTTGAAACAAACCTGACGATCAAAGAGAAGATTG
>815FP015424 AT5G54670_1         :+U  EU:NC; range  -249 to    50.
GTAAAAATAATATTGATTTCTATTTTTGGTGTATGGATTAAAGTCATAATAAGTCCACTGACATTACCCCCACTGCCCCTAACATTAAACCTTTCTTCTAATTACTTTGCTGCTTAATAAAGCAACGGCTGTGATTTCATTACCTCGGTGACTTCAGATCCAATCAACGGCCCCACGTTCATCTCTCTCTCTGAACATTCAAACAACAAATATAGAAAAATAAGTAGCCAAGCAACACCAAGAGACGACGAGAGCAACAAAAACTGAAACGTGCCTCCATTTCTAAAACCCAAATCCTTC
>816FP004242 AT1G79700_1         :+U  EU:NC; range  -249 to    50.
GTGGACTAGACACGGTTATATCACCGGAAATAAAATCTATTAAAAAAAAATACAAGATAATTAGTGCCATAATCTTAGTGACTTTATCATATGATCAGTACAATTTAAAATATTCGGCTGAGAATCTGTATTTAAACCAAAAAATTGTTCTAAAATTTTAACATATATATATATATATATATAAACGAAAAAAAAGATGTGACGGATTTAATATAAATATACTCAACCATTTCCAACTATCTGTCTCTCATTTTCATAATTCCATTTTCAGGATTGTCTCTCAATCTTTTATTCTTCTCA
>817FP014103 AT5G26160_1         :+U  EU:NC; range  -249 to    50.
GTTGTTTGAAGTTCAAAAGGTACTTATATGCAACGTAATGAGTAAATATGATACCTATATATTGATAATATTGATAAAATTATTCATCTAGTGAATTCAAAAGTTAGGGGCAAGTGGTGTGTCTAAACTGGTTGTTGTCTGACGACAAAAAAAAAAAAAAAACTGGTTGTTGTCTTGCCGTTTTTGATACAGAAAAACAACACACACTTATCTCGCTTATATCTTCATCTTCTTCTCTGCTTTTCCTCTATGGTTATTTACGTCACTACATCACCAACAACATCACTCCAATTTGGACCC
>818FP003460 AT1G67830_1         :+U  EU:NC; range  -249 to    50.
AAACTTAAAAAGAAAGAAATAAGAAGAGAATCCTCCAAAGAAAGAAAGCATATTTGTATGATGGTAAACTTACAAGTATTTTCGTAAACATATTCAAAATGTATTGATTTATAACTAACCCTATCTCAATAAAAACATATCACAAATCTCTGATTTTTGTGTTTTGCCAACCTTCTTTCTTTTTCTGGTAGGGGTAACGTTTCTCTTCTTTTGAGGATAAAAGTCCCGTGATTGAGTTTTGGTCTCTTTACATCTTTAGCTTTACCAATGAATCCAATCCTATCTTCTTTGTTTGCTCTC
>819FP009581 AT3G56040_1         :+U  EU:NC; range  -249 to    50.
TTGTGTCACATATTATGCTAAAAATGTTGGAGTCGACATGAACAATGAAGATGGCCCATCGGTGTAATCCAAAATGGTGTCGTCTGAACCGTCAGATTAAAGATTGCAACACACGACAATCACACATCATCTTCTACACAATCAAATCCCTTCGATCGAAGCTCATTGGATTATATTTTTTTTCCTTCACATTAAAGACAAAAAAAAAAAGCGAAAGAAAAGAAGCAATCGTAGAGAGTGATTCTGGGCATATGCTTGGAGTATCTCTCCTTATCCCTCCTTGGGGTTCTCTTCAAAACC
>820FP003837 AT1G73750_1         :+U  EU:NC; range  -249 to    50.
GTTATCTATTTCGTGGACAGTTATATAAACAAAATGTTAGTTAAGTACACGCTTTGGAATCGTAAAGATATTTTATATTTTGGATAAAATTGCACCGACATTTTATCCAATTTCACTAATTTAAGTCATTTTTTCTCCATTTTGAAATTGAAAATCTTAAACCACAAAAATTAGAAATGGAGCGGAAAGCGACTGAGTAAGATCTTTCACCTTCTATATAAACCTTAGTTCTGCTCCGGCGACATCGTCGGGATACCGCTAGTGATTAACGGTGGTTATGGATACCCTCCGATTCGAGTT
>821FP006176 AT2G38570_1         :+U  EU:NC; range  -249 to    50.
AATCTAATGTAGCAATGTTCCAATCAATCTTAGAGATATAATGAACTCACAGTTGCGACGACATCGATCTGATGAGATGATTGCGACTCATCGGCATCTGGACCTCCGCTAATTTGAGGAACGTCACCATCTCCGATATGATTTTCATCGACGGAGGTCGTTGCACCAGAAGCTAAAGCGTCGTCAACACGTTTATTATTCTGCTTATTCTTCTTTTTCTTGTTTCTCTTCTTCTTCTTGTCGTCTTCCATACCTGATCCAGCTTCCCAACGTATCAGTTATCGATTCAAACCCCAAAAC
>822FP005792 AT2G32835_1         :+U  EU:NC; range  -249 to    50.
GTCTTTAGTTACACTTTGTTATGTAACAAAAAACATTGCTGGCATAGTGGCATATTGACAAACCTTCCAAAATTTGATTTATCTGTTTGAAATATCACAGTTAAAAAAACAAACCCAAAAAAAAGAGATGTTTATGACAAATGAACTCCATGAATATGTATTATTCCCTGGCATATGTAACAACATAACTTTATTAACCAACTCTTGTCTCATTATAAATTTCTGAAACAATGTATACAATAATTACTCACTAATTCTTGTAGCAAATTAAACCCAAAAATAGTTAAGAAGAAAATTAAC
>823FP015322 AT5G52970_1         :+U  EU:NC; range  -249 to    50.
CTTTTATATAATAACTCTTATAAATGTGTTTTGTTGGTTGCACAAAAGAAAAACATTGGAACCGACCAAAAAAAAAAAACATTGGAACCGACCAAAAAAAAAAACATTGGAAAATCGTACCTCAAAATGCAATAACCAAACAAACCTTCTCATATGGATCCTATAGTATGGTTATTTCCGGTTTAGTTGGTTCGGTTCTGTACCGAAATTATATCGAGCGTTTTAACGTTATCCAGAACGAAGCAGAGTAACGAAGAGTCATGGCGATGCTTTTTCGACCTCCTCCTTCACAATGTAGAA
>824FP000776 AT1G11905_1         :+U  EU:NC; range  -249 to    50.
GATTCTCTTAACGATCGACCACTTCATCATCTTCCTCGGTAATCTATCTCCTCTCTGCTTGTGACATTTTTCAGATTTTTGATTTCTGAGGGAATTAGTTTTGGTTACAATTAACACATTAGTTAATATCGAGCCAATTTGAAACCATCTTAAACCTCAGGGACCAATAAGATAAATACACGAAAATTTAAAAAGCAAAATGTTATTTGACAGCTTATTAATTTCCTCACGACTTCAACTTTCCTCCTTAGTATTTTCCGACGAGGAAAGTTCTTCAAATTCGCTGTTGAATTTTGTTTC
>825FP011210 AT4G20760_1         :+U  EU:NC; range  -249 to    50.
TTGCAAGGATGTTTATGAAACTCACACTTTTCACATCAAATGGTTGCCAATTCTCACTTATTATAAATCTAAGATTTTTTGTTAGAATTTTTGAAATGTCAGAATTGAAATAAAGTTTACCATAAAGTTATGGTTTTTATTTCCCATCTTTGGGGAAATGGCAGTTAAATTCCCGTGTCGATGGCTTTGAAAAGTGGTTGCATTTATGATCCACCCTTTTATTTTAATCACACATCCGAATTACCAATCGTTACCCATTTCTTCAATGAACACTCTGGTGAGGAGCGGTGGCGCGTGGCT
>826FP000320 AT1G05460_1         :+U  EU:NC; range  -249 to    50.
GAATTTCGATGTGGATTAACATGTATCATGTATGATCTTATTTATTTGATTAAATATGCATCAGTCCAATTATAATTATTACGGCTCCAAAGGTCAATTCTTAGAATTACCGTTGTAATTAACAACGATTGGGCTTAACATATACCTCTTAGGCCCATAACATATACAAAACCCAAAAGGCCCAAATGTTTGATGCACGTGCTTTACTTGAGCGAATTAATTCCCAATTTCAGCAATTTTAATTTTTCTACGACTCTTCAGTCTTCACTCACTCTTTTCATGTTTCTTCTCCTTTGAAGC
>827FP002989 AT1G60090_1         :+U  EU:NC; range  -249 to    50.
CCCAAAAGCCCTCATATATGTGGGGCTGGGGCTGCATAGCCGCATGGTTTTCCGGTCCCCTAGTTTCTTTCGTTATTTGGGTTGGTCAGACCTGGGCTCCGATCCAGCGTAATCTGTTTCTTATCATAGTAAATAAAGACCATAATTCATTTCAACACACTTCCCAATATGTTTCTTATCTAAATTGCATCATCATTAATGTCTACGTCACAACTATATCTAGCGGGTACGCAAATGGCTACTGGACTTACTTATTCTAACATGGAACGAAGAAAAGAGTGTGTGTGTGTGTGAGAAATG
>828FP015002 AT5G48060_1         :+U  EU:NC; range  -249 to    50.
GAGAGACAAAAGTAGCTTCTTCATAATTACATTCTTTACTTCAACTTATAAACAAGCTTCTTGATTAGTTTAATCAGAATAAATACCTTTCTTCCACAATTAGGTTTCTCTCCTCAAGATTCTTTCCCTTTTAAATCTCCCTTGCACTCCAAGAAACCAAGAAAACCCCACAATGAGAAACACCACCAAACTAGTCGTGCACGTGGTTGATGCTCAATATCTTATGCCCAGAGATGGCCAAGGATCAGCAAGTCCTTTTGTAGAAGTTGATTTCCTTAACCAGTTAAGCAAAACAAGAAC
>829FP006948 AT3G02555_1         :+U  EU:NC; range  -249 to    50.
TTAGGGTTTTTTGAGATCCCTATTTTGGACGGTCTAGATCTAATCATACTTAAAATGGGCCGTTAAAACCAATGGGCCCAATGTATACTCTTCCTGGGACTAGCCCATTAAATAACTCCATAGAATATAGGCGATAATTATCATCTCATAAAACGATATCGTTTTTAGTACACAAAAACCGACCTTACTTCACATTTTTATAAAGTGCATTCATTACATAGCCGCTCTGTTTCTTCTTCTCTTTCCCTCACCCTTATCGCCGCTGTTTCGTCTTGAACAATCAGGTTTGTTTCTCTCTCC
>830FP007278 AT3G07210_1         :+U  EU:NC; range  -249 to    50.
AAACACTAATCATAATAAGCAAAAAGTCCATCCATGTTCATCACATGTACAAAGATCCTCTCTGTCACTCTAGACTTTTCCTCTGTTTGCTTCTTCTTACAAAATGACACACTTAAACCAAATAAAGAAAACATTTCCCCCAATCTTTATACATTTTCTTTTGAATTAAAGAAAAAAATAAAAGTGATAAAAGAAGAAGAAGAAGTCCCCAGCTAGCTCCTTAAAGAAGCACATCTCTTTACTCATTTCACGATTCCCCTGTCTCTTGTTTCTCTCTCACTTACCTCTTCTCGAGTTTTC
>831FP008618 AT3G27440_1         :+U  EU:NC; range  -249 to    50.
GACGTGTTTTTGTTGCCGCTAATTTCTCTACACGCGAGTATATACATATATAGGAAATAGAGATACGAATTTATCATATAAGACGTTACTATAGAGCGACACTTATCTTTTATTTTTATTTTTCTTCAGATTTGTTTTTTTGTTTCTTCTTCTTTGATTTATCTGAGTAAAAGCTTTTTAAAAACTAACATAGGATTGAAGAAGACGATGGAGAAATTATCTAATGGCGTTAGAGATCACTGTTTGATCAGTGACTATGTTTCTCCTTCAGCTCCTGCTCCTCTTAAACAACCTTTCGTG
>832FP016208 AT5G66400_1         :+U  EU:NC; range  -249 to    50.
GCACCCTGTCATGGGATTGATATGAACACGTACTTGGTATCGACATGAAAGCTCAAAAATAAATTCAATCCGATTCCTTTAGTGATATCAGAAGTTCATTTTAAATACGAACACGTATGGCGAAACACCACGCCGACATTTTCTGCTGCTGCCACGCGTCACTTTCCAAATATTGATTCATTAAACTAATAGTTGATCCATATCCGAAACCGGACTATAAAACTATCTTCAATGCGTTAACGAATCTTCATCGATCAAACTCATCAAAGTCTAATATCACAAAGAAAGAGTTTTTTTAAC
>833FP004142 AT1G78150_1         :+U  EU:NC; range  -249 to    50.
ACAAGAAGAAAAGTATTCGAATATTCCCGTTAAACGCCAACAAATTATACTACTAATCACAACAATTTTCTGATTAGAAAATCTGATTTTGAATTTAATGATCATGACCACTTGTTAAATCACACGTGGCAGCGTAGAGAAGAAGCTTCCAGATCAAAATGAGATTTACGAACAAAGTAAAGGGTAATAGAGTCAATTAACACAATCGATTAATCTTAAACCAAGTGGGAAGAAGAAGCTGAAAAGAGAGAGACTAATCTTCTTCTTCTTCTTCCTCTCTGTATTTTTCTCATTCTCTTC
>834FP013340 AT5G13880_1         :+U  EU:NC; range  -249 to    50.
GATGATTTTAAATAAAATTGTGAAAGAAAACCTTTTCTGAAATAAGGATTGGATGATAGTGTTAAAAGAAAAATATGAACTGAGGCAAAAAGAGGAGTGGTCCCCGGAAGATTGTGAAATGTGTCATCTAAACCAGCCAGACGTAGTCACGTGTTCTCTCTAGCTTTATGAACTTCCTTAGCCAGCACCATCATTGTGATTGTAGTATATATGTAACCCTACCTTCATCTCTCCCATTTTCCATTCTCCATATAGACTCCTTTACAATATACAAAACCTATCCAAAAGCGAAGAAGCCAA
>835FP012508 AT4G39880_1         :+U  EU:NC; range  -249 to    50.
TCAACTGAGATTCGTCTTTTTGTTGTTGTTGTTGTTGTTGTTGTATAAATCTGTAGTAAAAGAAATCTTGTTGTCTTGTAACTTGGCTAAAATCACATATATGTTACTCTCTCTCACTTGTAATGATGATTTTGAAATAACAAAATAAAACCACCTATTAGGCTCATTCGGCCCATTAAGGCCCATTAAAGCATATGTGTGTGTGAAGAGGGATTAATTTTAGTGGGGAAGAATCAAAGAAGAAAAACCCTTGCTACTGCTTTTCATTTCTGACCTAAAAGCTCAGCTCCGATTTGAAAA
>836FP009713 AT3G57940_1         :+U  EU:NC; range  -249 to    50.
AACAACTACAAAAAAAACTAAAAGAGAGAGACACATATGATTCTTCCCGGGCTTCTTCTTTTACTGGGCCTTTTATGCTTATGCCCATTAGAGTTCACTTTATTGAACCCGATTTTATATGAATAGTGGCATTAAACCATTTCGGTCTAGTACTCGGTTATGAATGATTCATTCATTGAGTAAGAAGGACAAAAAGGTCAAAGCAGAAAAATCATAATTTCTTCGGTCCTAAACCCTACTCAACAATTTAGAAACCCTAAGTTCTGTTCCGGTGGTCCTTGTTATTTTTTTTTATTTTGG
>837FP011831 AT4G30067_1         :+U  EU:NC; range  -249 to    50.
CTTTTAAAAAACAGATATGGTTCTATATATAAATATTTTATAAGTTCTTTTTAGTGGTCTCTTAATGTTTTAGATTTATCAGCTAAAATCACTTTATTATTAATCAGTTTTAGGAGAAGAAATAAAATACTAGCAATTGGGGAGAAGAAATAAAAAGTTTTGGTGAAACAAATAATAGAAATGATTGTATTCTAAACTTGGTTACTTCACATTGCTATAAATCTTCTTTCATTAGTCTTCTTATTCTTCAGGTCGGTCAACTAAAAATATGGCCAAGGCACCTTCTCCACTTGTTTTCCC
>838FP001549 AT1G23600_1         :+U  EU:NC; range  -249 to    50.
ATGGAAATATTTACAAAGATTTGAGAAGTTGGAAAACAGCATAATGCTCATGAGATAATAACACCTTCGAAGTCTTTTTCCTTTATGTAGCTCTCGCTTGTACGTCAAGACTCACAGAAATCGAACTGTCCACTTTATTTTTTTCTTGCTACGTAAATTTAACGTACACTCCCCCACCACCACTCCCTAGCTCAATGTTCTTTCAATTTCATAACCAAGCTGTAATCTCAAATTCCTCAATTTTCTTTGATTAGATAAGTATCATTTGTGGACCAAGCTTTCATAGTGAAATGAATGTGT
>839FP014420 AT5G39380_1         :+U  EU:NC; range  -249 to    50.
CCTATTTTTAGTGTTTATGTTTTTAATTAGTTTCTGTTAGTTTTTTTTTGTGTTTAATCTCTTCACTGATCTGTTTTTTTGAGTTGTCTACACTTTAAATTCACAAAGCAATGCAAAATAAGACGGCTATATTGATCTCATGTTTATTTCTTGTTTGTATATATATGAAAGTAGTGATTCTGTTTGATGTGGTGTCTATGTCTGAACTTATGAACAGATTGTTGTGATCGTTTTGGTGCTTCTTGATGGATGAAGACATTGCGAAACCATTTGTAACGCCTGAGAATATGATGAATAAGG
>840FP015070 AT5G49070_1         :+U  EU:NC; range  -249 to    50.
AGGATTTTGTTTTATTAATCAACACAATTACAATAATTTTACAGTGGCTGGTTTAACGTGTAAACCCTTAGACCCAAGTTAGCTCTTAACTAATCAGACAAGTAAGAAGACGTGTTGTGACTAATTGTTAGAAAGCACATAAAGAATGCTGAAAAAAATAGCATTGCCTAACGCAGTGAAATCCTCTGCAACAACTTCCACATGATAAGTCCATTCTCTTATATCTTCACGTAAAAGCCACCATAATGGGAAAATCAATCATCCATGAAAAACTTGAACCTAAAAGAATAAAGTGAAATG
>841FP001596 AT1G24330_1         :+U  EU:NC; range  -249 to    50.
AATTTTCGACATCTCTCTCGTATCTTATCATGAAGCCTTTCTCTTTGTGGCTGGTCCCGGTACGTTCTTTCACCAAAATTATTTTCGGTAATCCATTTTTTTTGGTATTGTTGTTGCCACTTTTCCACACGTGCGTTAATTTTCTTATTCCAGCTCTTTTTGTTTTTGTTTTTTCTTGTCGTATCGAGAACTCGTGTCTGGTTCGTGTTTCAATTACTAATCGTAGATTTTTGCGAGTTTTGTGGAGCTGACACAGTTCTTCTCTTTCTCATCATCATCCCCATTTTATTCGTCTCTCTT
>842FP003261 AT1G64350_1         :+U  EU:NC; range  -249 to    50.
TCTTAATAATTTTAAACTTTACAATTATTTTTTATTAATGTATAAGATTAAAAAAAGTTAAGAAAATATTTAATAAAAAATTACGTTTTGTATCGGCTAACGGTCCAATAGGAAATTATGGAAGAGTCAATTTCAACAAATGCGATTAGTCGATTGCATAAATAGGCCAGTTAAATGCATAACAGGCCCAATATTTTGGCCCAAGTCTTGATAATTCGAATTAAACGAAAAAAATCGCTGAAGCTCATCGGAGGCGAAAATGGCGAAATCAATGGCGACGCTAGATTCTGGCACCACATG
>843FP011439 AT4G24210_1         :+U  EU:NC; range  -249 to    50.
ACATTTGGGAAGAACTAAGAAGAAACAACATTATAAGATGGGCTTGGGCTTTTTGTTGTATTGTTTTTTATGTTTTACAATTTTATTTAACAAACAAGATGACAAAAAAAAAAAAAAGGACTCCAAAAGTCCAAAACAGCTATGGAGTATATGAGGGTAAAGTCGTCATTTTACAAAAAGCATTTTTATCTTCGTTTTGTCGTCTTCGAAAGTTCTCAAAGAGAAGGCATCTGAGAAACCCCAATCTCTAATCTTCTTTTCAATTCAATACTTTTTTTTCTCAATCTCTCCTCTCAAATC
>844FP003858 AT1G74000_1         :+U  EU:NC; range  -249 to    50.
TGTAGTATCTTTTCATCAATCTACTTCTAATTAATCTTAAAACTAACGTAATTTAGGCGTATTTGTTTCTTGATTTATATTCAATATTAATTACTAATTTTAGTTTGATTTGTTTCTATAAATACTTTGTCTATTGTCAACTTTAGAAAAAAAAAAAAAAAAAGATGTCTTAATATAAGGAAATTTCAAAAAAGGTAACATTCCAAAAATAAATCTATAAATATACATACATACATACAGATAAGAGATAGATAAAAAGAACACAACCAAAGAAACATGATGAGGTCGTTTGTCTCGTTG
>845FP000459 AT1G07400_1         :+U  EU:NC; range  -249 to    50.
TCTCATAATATTTGGGCCTCAGGAGCCCATTATAGCCCATAAAACGCATAACGGCTGAATAGAGTCGTACTGTACTTGAAATTGAAAGGCATCTACTAGTAGACTCTAGAGTTTTCTGGATTCTGTTTTCCAATCTTTTCATCGTTTTCGTGTGAAGTTTAAAGAAGTTTGGGACCCGTAAATTCTAGAAGCTCTGGAGATTTCTTGTTCACCACTATAAATACATCATCCGAGTCACCAGCTTTGCTCAGAAGTAGAAATCGAACTCGCCGGAAAATCGTAATTAGCTATCTCAGCATT
>846FP001716 AT1G26840_1         :+U  EU:NC; range  -249 to    50.
AACACAGCGTCACTACCGGTTTAATCGAATATACATTTGTTTCCTTTTCTTTTGTCTTTCATCAGATACCGTATGTGATTTCAGCTTCTGGACACGTTGGGCCGGCTCGAGGCCTTTTAAGGCCCATTTTAAACGGTTAAGAGCCAAAAAAAACATTCGCGGCTAAAATTTCAACCAGGCGTAAAAAAATCCCGCCAAACGTTGGCAACGCTTTGTTTATAGCGTTTTCATAGCCTAATCGGTTCCATTGACATTTCTAGGGGAAAAAATCTCTCACAGTGTCTGACTTTGGTTCTTTGT
>847FP013357 AT5G14200_1         :+U  EU:NC; range  -249 to    50.
ATATTTCGACTTTAAAATGGGCCAATCTTTGGTAAAGGCCCAATTATAGTGGCGCTTCTTCTTCTTCTTTTCCTAAACAAGCAATGGCATGGTTTAGCTGGTGAGCCAGTTTATAGGTAAAAAGGATAATTTAAGCCATTTAAAAAAACAAATCTTTAATGGCGTAATTCAAAAAACGTGCACACCTATCTAAGTACCAAACTCTTTATGTTATATAACTATTGTGACACAATTTCAAATTTGCTAACTCCCAAAAAAAATGGCGGCGTTTTTGCAAACGAACATCAGTCTGAATGCGAT
>848FP003318 AT1G65190_1         :+U  EU:NC; range  -249 to    50.
GTTTGAATTCTTGAGGACCGTTCGTCACTAACAAGTAAAAAGATATTAAAAAAAAATAAAAAACTGATGACATGAGTAGACCCCAAAATCGTAGAGATCACCAAGATATGTGATAAATCCTTCCAACTCTAAATTCCACAAAAACAATTAAAATGTTTATTTCTGAATTTTCGCGGGAGGACGTCAATGTTGAAAATTCAACAAGAATTTGAGTACCTTAAAAATCTAATCTTATTATCCATTTCGTTTGCAAACTCGTTATGGAGTTCTTGAAAATACTCTCTGCTCATTTGATTTAAA
>849FP014081 AT5G25757_1         :+U  EU:NC; range  -249 to    50.
TTGAACATAAAGAGGACGAATCAACGAAGCTTTACCTGCAAATATGAGAGCGAGAGAGAGAGAGAGAGAGAGAGAGAGAGAGAATAGCGATGATTATGTGAAGTTTTTTTTTTCCGAACCATAGAAAGTTTTATTAAAATGACTTTATAAAAAAACATAACCGGATGATAGAACCGGTGGTAATAAGGAAACGAAACCGGATGATAGAACCGGTGGTAATAAGGAAACCCTAGGCGGTGGTAGTGAGTTAAGAGCTAACATTGTTGCGGCCGCTAAGAATTGATCCGGCGAGAATGGCGA
>850FP015986 AT5G63480_1         :+U  EU:NC; range  -249 to    50.
CCATTGGATCTTTGCCTTGTGATTGGATCAAAAGATCAAACTAACGTTTTAGATAGTTTTTGTCATATGGATTGGAGTAATAGTGGATAAGGTAGACAGCGATGTAGCTGATTTCTTTCTATTTTTATTTATCTATAAAAACTATATTATTGATATATATATTATATAGTTTGATTAAAACGACATCGTATTAATAGTTTAGTCAACCGACGCCGTGATAAAGTGTGTTCACGGTGATGCTGCAGAAACAGGTCTCGACGACGACGACGATGACGACACAGGAGCTAGCGATGGAAGGAG
>851FP010070 AT3G63540_1         :+U  EU:NC; range  -249 to    50.
NNNNNNNNNNNNNNNNNNNNNNNNNNNNNNNNNNNNNNNNNNNNNNNNNNNNNNNNNNNNNNNNNNNNNNNNNNNNNNNNNNNNNNNNNNNNNNNNNNNNNNNNNNNNNNNNNNNNNNNNNNNNNNNNNNNNNNNNNNNNNNNNNNNNNNNNNNNNNNNNNNNNNNNNNNNNGGGTTTAGGGTTTAGGGTTTAGGGTTTAGGGTAGAAGTAGAGGAAGGGTGGAAGGAGAGGCTGGTGTCGAAGGTGGAGAAGGGGACAAACGGAACAGACAGCGAATTCTATAACCCGAAGAAGAAGAC
>852FP002533 AT1G50732_1         :+U  EU:NC; range  -249 to    50.
CTTTTCAAAACGCTAAGTATATATATAGGATGGTTATTAATGCCTGCATCTTGTCATATGCTAAAGAAAAATAAAAAGATGAAGATAATATTCTAGAAAAACTTGGGGTTCCTTTTTAATCTAGTTTGACTCCAAAAACAAAATCATCAGATACATGATGACGTGGCTACACAAGATTGGCAAAAAGCCTATCTTCACCAAAATTTGACAGGAACCTAGATAACGAAATTTTGAAGGTTACTGTTTTTTCTCTTTGGGGTCAAAATTTTAACAAAAAGGAGGGGAAATTTGTGTCTGAAA
>853FP015729 AT5G59420_1         :+U  EU:NC; range  -249 to    50.
AAATTTATATAGTTTTGAATTCTCATAAAAATTTGTGCAAAGATATTATAATTTTTTTTTGTGTAAAACTGATTTTATCCTTTGGTAAGCTTAACAAATAAAATAAAGTTATCGTTGATGGCAAAAAATAAAAAAATAATAATTATCCTATGCAATTTGCATCTCTAGTCCTCGTTATTTAAATAAACTACAGATCGAACCCATTTCTCGTTCCTTTTTTTTAGTCTCCCTCCGCGTAGAAGCTTCTCCGAGACTTGTCTCTGCTTTGATTGAAGAAGACGCTTGATCGAAAATTCCCTT
>854FP014558 AT5G41650_1         :+U  EU:NC; range  -249 to    50.
TATTATCTAATCCAGTCCACTGATTTATGGGTTTTATTTGGGCCTTAACAACCCAAAAATTCTCTTTCCTTTTTTTCAAATAAACCAATAGCTATCTCATATCTGGTTTATATTGCAGAGAGTGCGACACGGTACCATTTAGAGGTGAGCCCGAAAGAAGCCCAATAATGTGTATTGGGCCAATCTTTTTTTTGTTTTTGTTTTTGTTTTTTGGGTCAAATGGCCAATCTTTTTTTTGTATTGTGTTTTATTTTACACTCGTTCGTCTTCGTCTAGAGAGAGATGGCGACGGCGTCGTTT
>855FP004895 AT2G18620_1         :+U  EU:NC; range  -249 to    50.
TATGAGAAAACTATTAAAATGGTTTATTGAAAAATCATGTAATATTAAAATAAATTTAGTAATAATACAATTAAATATGTAAAATAAAATAATAAATATATCATTAACCTATAAATTAAAAGTTGAAGAGCTTACATTAATTATTTAATAGACACATGGCAAATGGTAAAGTGATGATGTGTCAATCATATGGAGAGAGTTGGCCACTTTCATATATATTATCATCGTCCTTAAACCCACCTATCCGTTACTCCAGATTCAAAGTAAACGGCGAAAAAAAAAGAAAAAAGATTCAAAGTA
>856FP010290 AT4G02970_1         :+U  EU:NC; range  -249 to    50.
GAAAGAGAATCAGTCATTCTCTTGCTTTGTTCAAAGTTTGCTTTTGTTCCCTCTTAAAATATAAACAAAAAGCGTAGAAAGTTTTGGAAAACAAAAATCAAAAGAGGGAAAAAAATGGTGGTTCATATGAGATCGGACCAGCAGGCCATAGTGGTTCTGAGCGACGCTAAACCGTGATCCGTCCACTGCTGTAAGCGGGAAGTAGTCGCTGCTCTGTGAAGCCAGCCTCACGCATTACCCTCCGACTCTAGAACCTGCATGAGCCAAGCCTTCGCTCAACTCAACACTAATTACTCACAG
>857FP000164 AT1G03230_1         :+U  EU:NC; range  -249 to    50.
AATCATAGTAATTAAACAAAGACAGATGCCAACAAAAGAAAAACTAAAACACAGTAAACAAAGACCGGTGCCAAAAAAAGAAGAAAATGCTATCTTTTAAAGAGGAAACAACTAGATTTGATTTGTTTCACTTTCACATAAAAAATGAAAGTCAAAAACGTCCTACACCATTATCCAATTATTCAAATTAGCCGAGACACAAAATCTTCTCTATAAATAATAACACTCACACACACACCAATCCTCTTCATAAAACTCATCATTCCTCATTCATCTCTAACAATGGCGTCTTCTCGAATC
>858FP013844 AT5G22050_1         :+U  EU:NC; range  -249 to    50.
TCACTGAGACTATTTTACAAGGTTCCAAAAACTTGAAAAAAATAATTTAAAGTTTTTAACAAAGAAACAAAAGAGGGTTAGTGACAAATAATCTCTAATAACTGTTTATTTAGTATTAAAAAACCGTTATCATTACTAACTGTTTTTTTTTTTTTAACACAAATCACTAATAACTGTTAAAAATATAGAAAGAGGAAGAAGAAAAAAAGGCGTGAGGTTGATATTACAGCTCAGAGCTAAAGCTTTCGTACAACTGACACTCCTCCAAAACTTCCAAGAAAGCATCAGATCCCATTCTCC
>859FP005157 AT2G22420_1         :+U  EU:NC; range  -249 to    50.
ACCAAATTACTACACTAATCCCCCATTGGCACCAATTCTATAATTAGAAAATTTATTTCTTTATTTATTTATTTATTTATTTCTATTTATTAAAGAAATAAATTATAGAAATTGGAATGCCCACCACCACCAGAGACCACACTTGCACAAATTCCATCTATAAACACAAAAGCCTTTAGTATCATTCTCGAAAACCACCAAAAACCTCTTTATAACCCAACAAACAAAGTCTCTACTTCTTCTTCAATCACTGAAACACAACACCAAAAAAGAAAAAAGTATGTCTCTTCTTCCCCATCT
>860FP013315 AT5G13500_1         :+U  EU:NC; range  -249 to    50.
TATTAGGTTTTTCTTCTTTAATATTCCATGTTTTTTTCTTAAACGTGGTATGCCACAACACTTGCACTTCCTATATTTTTTTCCTGAAATTATATTCAAAGCCATCAGGAGAATTCTTTGGTTTTGATTGGCACGATCCAAAGACACACATTTTGTCAAATCATTTTCGACGACTGTTATTAATAATTAATTCGTTAATGACGCACCGTTAGTCAACTCCGCTTCGTATTAATTACTCCTCCGATCTCTTTCTTATTCTTCTCCGGCGACACTTCCCTTGCTTCTCCCTCTTAGGACTCT
>861FP003568 AT1G69360_1         :+U  EU:NC; range  -249 to    50.
AGAAAAGTCACTTTTAATTTTTAACGAAGAGAAAAAAAAAAAAAAAAAAAAAAAAAAGAATAACAGATGTTGACAAAAATATATCGAGTCTCTCTCTGTTGTGAGAAGCGTCGTCGTGTAATTTTCTCATTTAGTATAATTTTAATTAAAATATATATATTTTACGGGATCTCTCTCCTTTCTCTCTCTACACCGAACTACTCTCTCTCTCTCTCTCTCTTCACTCTAATAGAAAGAGAGAAAAAAAGGAAAAAAAAAAAGAAAAGAATAAAAAAGGTGTGATTCTTTTGTTTATATTTG
>862FP002136 AT1G34010_1         :+U  EU:NC; range  -249 to    50.
TGTAGAGTTGAGAATTGTGGTCTCAAATCATCTATGCCTTGCCTCTATAAAAAGTAAAAAAACTGATCTGGTCTTTCGAATCATTAGAGAGGGGATAAGCTCATATTTGTGCCAAAGATTAATTTATAAAACACATAGTAAATCATATAAGTTTTAGGAATAATTGATTAAAAACTGTAAAAACATTATTATAACCTGAAAATGGAACTCAAAGACAAATAAAGTTAACTAATGAGCTTTGCTTTTTCCATCACAAAGCTAACCAACCCAACAAAAGCCCACCAATCTCTCTCTCTCTCT
>863FP006658 AT2G45700_1         :+U  EU:NC; range  -249 to    50.
AAAAAATATTGTAAAACTTGTGACCATTTTTGCTCTTATCCTCTTCACAATTTATTTTCCTTTTCCCTCTTGTTTATTAAAATGGTCACAAGTTTTTGCCGCAATTTTTTTAAAAATTAATTTTGCTCCATTTAAAACAAATGATAAAAATGCGACTTATCCTACTTTTGAAACCGAAACGTCGTCGTTTCTTTCTTTCGCTTTCGTCGTTTTAACACTTAACACTCAAACGAACACGGAGCTTCTATCACTTTTGCCTCGCCGGTATCTAAATGTCGAACACCGTCGAAGATGACGACG
>864FP010565 AT4G11090_1         :+U  EU:NC; range  -249 to    50.
TTGGTTGACTTAGATATAGTTACTTATGCAAAAAAAGGTAAATTAAACTAAACTTTTGTAATATGTGTAAAAAACCTTAAACATTACTTAAAATCAGAGAGAGAATAATTACGGTTGTTTAGAATCCTCATTAATCATTCTCTGTTTCATTTATTAACTTTCTGTATATCATTAACCCCACAAGCATTAAATTACTCACTAATCTTTTTGGATTCTATTATTCATTGGTTTATCGCTTAGGCAATAAGTACGGAATCAAAAACATTCCACTTTCTGACCAAAAAAAAAAAATCGTATATC
>865FP014099 AT5G26040_1         :+U  EU:NC; range  -249 to    50.
GCAACAAAGAGAAGAAGATGACTTAAGCAATATGAGATAATATCTGTCTTTATTACATAAAATATAGATAATATCTCTTTTTTATGTGTTAGTTTCTTAATTTATAACTTTTTTTTGGTTATAGAGTCAAATTTCCCATTTAACTTTTTTGTGCCAAGAGAAAGTCAGTGAAACGCGCTTGTTCCCTGCGTTTTGAAATTAGTCGTCTTCGTCGCTAACAAAAATCTCTGCCAACAAAAAAAATATCTCACCGCTTCAGACCAAAAACTAATGACACATACCCGAGTCATCTCGACCTGG
>866FP016154 AT5G65750_1         :+U  EU:NC; range  -249 to    50.
CATCTTCAACCTCTGAAACTTTCTGCATCTCGAGTAATCCGAGTGCTATGTTTTGGGCCGATAAGCCCAATATTTGATGAATCTTATTATGGCGCAGTTAATAATTAGGAACAAGTATTTGAGTGAGGACTTCGAGTGTTACGTTGGGCCTAAAAGCCCAATATTTAATGAATCTTATTGAGGCCCAGTTTATATAAGTATTAAAATAACAGGTATATAGTTATCCTTGTAGCCAAACATGGATTTTTCAAGGCGGTGCACTTTCTTACTTTTCTTTCCTTCTTTCTCTGTCTCCTAGAA
>867FP012899 AT5G06620_1         :+U  EU:NC; range  -249 to    50.
TTGCATTCGACGTGCCTGGTCTCTCCGTTGATTGTTTTATTCCTCCTAAAGAGATGAAGATGGATTTTCACCACCAAGATGCTCAAAAACATTTACCAAACTACAATACATGATCGAGGCAAAACTGTAAAATTAGAAAAATGTAACAGAGTGGGGTGTTTTTGACTCAATTTAAAAGTTGTGGGGTTATTTTAAAACTATATATATAGTTCTACCACAACTACTTTGTTCCTTCTTCGTTGTGAAAGCAAATAACAGAGAGCAACAAAAAAATGTCGCGATTGGCTTTAAATCGTTATA
>868FP012780 AT5G04810_1         :+U  EU:NC; range  -249 to    50.
CTCTTTCGTATTAATGGGTTTTGAGTTATGTGGAACCAAAATTGGAGTTAAAACTTTCGATAGTAACAATATCTTTTGCTTATCAGATCCGAGTTGATTCATGGGGGAGAAAATATCGAAATTCACCTGAAACTTTCTCGAAAGTTGGGTTAATACTTATTTGGACTTTGAGAAGGGCAATTTGGTAAAATTTCAAAAGTTATAAGGATTATGTTTCGTTATAACCAGAGAGAAGAGATACTAGAGAGAAGGGAAAGATAGAGAATGGATAATGGAGGGAGCGTGTTGTCGCTCTCTGCT
>869FP002783 AT1G55040_1         :+U  EU:NC; range  -249 to    50.
TATGAAAAATGTAATTTATTATATTAAAAATTTGTTAAACAAAAACTAAAAGTATGCTTACTAATTACTATAATTTATTTCAACCCTCTGCTTTGCTAACCTGTATAAACCAAAATACAAAAATCGATCCAAACCGTGTTCAATGTCTTAACCGAACCAAAACCGAACATAACCGAATATAAACCGAAATTGGTCTCTGCCACATCGAGTGTTACTGGGTTTAACAAGCGAAATGACATAAACCCTTTCATGGCTGCTTCTGCAACCTAAAAATGGCTGCTTCAATCTCTCTTCTTCTCA
>870FP007360 AT3G08750_1         :+U  EU:NC; range  -249 to    50.
TGTGATGTTTTGTACATAATAATCAACATTTCTTCTTTCACATTAAAAAGAGATCCAAGTATTGTGTACTCAACAGAAAAACTGAGAAAGGAAAAAGAAACCTACCTTATTCAAGAATCTATCTCTCTGATTCGATTCAAATCTTTCCAGTGATCGTTCATGGCTTCCTCAAAGTGTTTGTTGTTGCCGTCGCTACCATTTGAGTTGATAGAAGAAATACTTTACAAGATTCCCGCCGAATCCTTGATCCGATTCAAATCGACGTGCAAGAAATGGTACAATCTCATCACCGAGAAGAGA
>871FP013850 AT5G22210_1         :+U  EU:NC; range  -249 to    50.
TACTATAGCGAATATTCGTCAACAAACTTAGTCACTTTGCAACTAAACCCACACTTGTAGTCTCTGTAGAGTGTAGTTCACCTTTTTGAGCATTCGTCGCTATGTTTCCACATTTAAACCATAACAGTTGGCCCAAAGAAAAAGTGAAAGCTAATGGGCTTTTTATGTTACTAGGCTTAACCCAGAAAATGACATACAGCTAGCGATACGACATTGGTTTAGCTCTGCAAAACGCTCTATAGTGTCTGTCTGGTCAGAAATTCTTCGACTCACTTTCGGTTTCTGATGTTTTGTCTCTCT
>872FP001850 AT1G29050_1         :+U  EU:NC; range  -249 to    50.
GGACCCAAAACTACAACAAAATACTATTGTACGTCCGTGGCATTAGAGTTGAGATCACCTAACCGTGCCACTAGCTTGGGTTTCATAATTGACATAATTGTGTACATTAAAATATAAGTATTATTTAATCACATTAAGAAATATGCACAGAAACTTTTTATCATAATTATATGTATGTACATGCATTAGTGCATATATACATACACAAATGAGTGTATAAAAGCTTGAACCCATCGAACAAGCTTCATCACAAAAACCCAAAACCTTTGATATTTGTCTAATTTTACAAAGATGGGTTTC
>873FP000149 AT1G03060_1         :+U  EU:NC; range  -249 to    50.
TTGTATCAGCTCAATTTGATCTTAAAAAAAAAAGACTATTTTTTTCCTTTTTGGGTCTCCTTCTTCTTTCTTTCTTTAATTTGAATTCCTCAATTTAAGGATTGTGTGTTTTGTTTCCTTCTTGTGAACGAATGAGAGTTTTGGGTTGATCGCATTTTTAGGGTTGATTTTATTTATCTGATCGACGACTCGGATCTGAGGTGGGTCGTGTTTGGAGACCGAGTCAGGGTCTGGTCTGGTCTGGTGAGGTCGTCGTCTTCATCGGATGAAAGTTTCTGGGATCGAAAAGCACAACGATGA
>874FP006666 AT2G45850_1         :+U  EU:NC; range  -249 to    50.
AAGAAGTAGCATCAGCTTGAAAAGGAGGAATCTGTTCACCAAGATTTCTGGTTGAGAAGAAAGAAGAGTGACATGTTGGTGCACGCGCCTGAATAAAGAGTGTGGCCATAAGAGTCATGTGCCATACAGATGCCTAGTTGCTATATAGAGCTACAGTCAAAGTCAGTTTATTCATTAGGATTTTGAATTTCCAAATACATTTTCAGAAAAAAAAGAATTAAAAGATCCCATTGTTGTTATCCTCACAGTAAATGCTTTTGCTTGAGAGAGAGTCTGTTAGAGGTTTTTTGTTTGTTTCTG
>875FP013327 AT5G13730_1         :+U  EU:NC; range  -249 to    50.
AATAATTAAGGGTCCGAAAACTATGGAGCTTTGGGTTTGTATATACTGCAATCCGAAAACATTTATAAGCTGTAATTTCTCATTTTTGGTTTCCTTTTCCAAAATTGTTGCATATCGAAAAGATTTTTTTTTTTTTTTAATTACAAAAAAAGAAAGCAACTCCACCCAAATTTAATTGCGGATAACTGATATGACACAGAGAGAGGCTCTATGATATAAGTAAGTAACACAAGAGAGAATTATCTTCTTCTTCCATTTTTATTGGACCAAAAAGAAGATAGATAACAAAAATAGAAAAAT
>876FP015441 AT5G54940_1         :+U  EU:NC; range  -249 to    50.
AATGGGCCTACACGGATATGAGAGTTGCGCGTCCATTATACGCAAAGAAAATAGATAATTATTCTCTGCGTCTCACACCAGTTATTCTAAACGTGAAACCTTCCCCACTTGGTCACTAATTCGAACTTATCCATCCACGTGTCTAGAAAATAATAGATCTACGGCTAAGATTTAGCCGCCATAAAAAGAAGATCTATGGTAAAAAAAAAAGGTCTATAAATACAAAACCTTCCTTAAGCTTTCTTCTTCATCAATTGAATTAACAAAAACTCCAAAGACTCCATCGAACAAAACCTTCAG
>877FP000967 AT1G14687_1         :+U  EU:NC; range  -249 to    50.
TTTTATAAATCAAAATACTTCTACTTATTTAGAAACATGTGACCTCTATACAATCCAAACTTATTAAATTTGTTTATACCTATATTAAAAACTTATTACTAATATATTAGTACTAGTTTACTAGTACTAATTAGCCGCTATAGTTTTACAAAAAGTGGTTTAGTTTTCTTATTCCTCATTATTGCTACTACACTTAACCCAATGGATTGAAAGAGTTAACTATGGGTAGAGATGACAACTTTATGAGCTGAGAGGATACGAAATTATGGATGTGTAGAAAAGCAAAGCCAGTGAAACAGT
>878FP003387 AT1G66580_1         :+U  EU:NC; range  -249 to    50.
CTCTAGAAGAACACCCAAATTTGGCTACAAAGTTGTCAACACATTGTTCTTCGTTCTTCTTTGACTTTGACTAAAAATAAAAATAAACCTCGGCCTAAGAAAATAGCGTGTTCACATTGGATGATTAAGGCCTGGACCGAGTATCAAATAATATCTAAATGGGCCTAGCTAAGCAGTTACGTAAGCTAAATTTAGGGTTTGTTTTTGCCGCACCTATAAAATAACAACACAGCTTCCCATTTGTAATTTCTAGGGTTTTGCAAAACCAACACCGAAGATCCAACACGATGGGACGAAGTA
>879FP012723 AT5G03840_1         :+U  EU:NC; range  -249 to    50.
ATTAAATATAATTATAGTTTTAAATCACCTAAAATAAGTTACTTATTAAAACCCCCCAAATTTACTTTAATATAGTTGGTGTACATGTTTGAGAAAGCAAACAAAAAGAAAAAGAAAAAGAAAAAAAAAAGAGAAAGAGGTTAGTACACATAATTGGGAATTAATGTCTATTGATTCTTTTATCTTTCTCTCTCTCTCTAAGACGGAAAACCCCTATAAATAGATGTCTCGGTCGTCTCTTTGTCTCCCAAATCACTACAAATCTCTCTTTTCCTCTAAGTTAACAAAAGAAAATGGAGA
>880FP012434 AT4G38670_1         :+U  EU:NC; range  -249 to    50.
AAAAGCAGATATGGGAAGATTTTAGATCTGTTGTTGTTGTTGTTACCTTGGAAATCGGAGTGCTCTCTATAAATTATCAACTTTTATCATGTTTGAACTTTCATGGTCCACAACCAAAATACCACGTGCGCATCGCTAAATGGATAACCGTAAAACCGGTTAATTTTCGGTTCACCAACCCAGTTTGGAACTAGAATAATCCGGTTTCGGTTTTATTGTTTCAAAGAAACAGAGAAGCTCTTCTCCTCTATCGACTACTCTCACTCTCTTTCTATTCTCTCTTCCGCCGCTTTTTCCATC
>881FP008215 AT3G21100_1         :+U  EU:NC; range  -249 to    50.
TTTAGCAAAAAAAATTCGATTTTTAACTATAATCCCGCTCCTAGTCTTGGACAAACTTCAAAAAAAAAACCCTAAACCCAATATCACAACAACAGAACCCGAAAAAAAAGACCACATTACGAAAGTAGTTTTTTTTTTGCTTTAATAAAATGGTTCATTAGAAGACAAAATCATAGTCTCAAATCTCCTAAAAAAAAACATCACATTTAACGCTACAAAAAAACCCAAGTTAGTACCCACTACTCTCTCACAAAACAAAAGAGCCTCTTCTTCTTCTTCTCAATCTCTCTGATAGAGAAA
>882FP012541 AT5G01210_1         :+U  EU:NC; range  -249 to    50.
CGTTTGATATAATTTTTTCTTTAGTAACAAATTAACAATATAAATATCACCGGGATTTTCATATAGTTTTATTATACAAACCTATTGTGATTATAGGCTTCATAGCTAAAGAAAAAGAAAAAAATATGAAATATAGAAAACAACTAAAATAAAAAGACAAGAATAGTAACAACTCAAGTTCATGAATCCAACCATTGATCCGACCACTATATAAACCCCTATCCCCCCCCCCCCCCATAACTCCTACTCATCACCAATACGGGCAAGTTAAACCCATAACTCCCAAAATCCATATCCTCT
>883FP004348 AT2G01350_1         :+U  EU:NC; range  -249 to    50.
GAAAACACACACAAGACACAAGAGTATATGTTTTGAGTTAGAACTCCGTACTTGTTACATGTTTGAGTGTTATGTTTTATGTTGAATTTAACTAAAATGCAGACGTTAGTATGGAATGGGCTTCACAAATAAAAGCCCAATAGTATGTTTTTTTGGTAGGGAGCCCAATAGTATGTTGGTTCACCCAAATATCATTTCTTTCTCTGAGAGCTGTTTATTATATTCACACAAAGAAGACCAACAAGAAACAGAGTTGAATCAGTTCTACAATGATCTCTGTCTCTCGATTCTTGTCGCCTC
>884FP011799 AT4G29560_1         :+U  EU:NC; range  -249 to    50.
ATTTTTCATGGTAAAATACATTGATTCTGCTATGATTGGGAAATAAGTTTCTTGAGGCATAAGAAAGTGAAGAAATTCATACTGACATATAGAATTAGTAACTTTGGTTACTTGTATTCATTGTTTATGTTTATTAATACTAGTGGACCAAAATAGCGTTTGCGTTTTAAAGAGCGTTTGCGTTTTAAAGTGGTTGACTTGACAGAGAATTCGTTTATTACGGTTGAGACTTGAGAGAGAAAGAGAGGGAAGGACAAAATGGAGGAGTGGATTCCACTATTCGACATTTTCTTGAAGAGT
>885FP007328 AT3G07830_1         :+U  EU:NC; range  -249 to    50.
ATAACCCACGTACATAATATCTTTTTTGTTAACGTTTCTAGTAAAGATCTTCTAAATAAACTTGTTCAAAATACGAGACGTGTAATTAATAAAATACAAAACACGTGTAATTAATTTAAAGTTCGGCATCGATTAATTTGTGGGTTCGAACAACCTAAAAAACGAGACGTGGAGAGGAAAATGGTGCTTCAACATCTCTCTATCCAAGGCACTATATAAAGCAGCATATATTTTAGTTGAAATCTTAGAAAACAAACAAAAAAAAAAAAACAAAAAAAAAAACATAAGAAAAAAATTAAA
>886FP010322 AT4G03500_1         :+U  EU:NC; range  -249 to    50.
GAAGCACGATGACATTCATATTCATAGTACATAGTTACAGATTATCTTATTCAAATACCAATCTAAATTCTCTGAGAACGTGAATAGTGTAAGAATCTTGGACTAGTCGGCTGTTCATGCTTTGGATAGTTTACAAATTAAATAACAAATATGTAACATGCAATTTTGGGAAGTGGGAACGAAGTAGACTTAAACTATTCAGGAAAAAAAAAATTCTCTATTATTGAACAAAGTAGACTTAAAAAAAACATTTCAATCAGATGGAGAAAGCTTGTGGTGATGATAGGTCCCGCTTACTCA
>887FP001309 AT1G19890_1         :+U  EU:NC; range  -249 to    50.
GGCCCACTGGCCCAGAGCGAGACAAAAACCCATTAGTAACCACGTCATCTATCCAACGCATTAGTCAACCAATTAAAATTGACTTTGAGGATCTCCACGTCAGCCTTCTATTTCAAAAATTCCAAAATTGAATACCAAAACCAAATAACCGTCTTTTGAATAATTAAAAAACCGCTATAACATGAGAGACACTATATAAGTGAAATCTCTAGTACATTGTACCCATTACTCTCGCAAACAAAAGAAACTGTCGCAAGTTATTGACGGTTATCATCATCATCATCGTTCTCTCGAAGAAAT
>888FP011916 AT4G31240_1         :+U  EU:NC; range  -249 to    50.
TGCTTTAGATATTGGGTAACCTAACCTTGTAGATGGTATATTCTTTGAGGATATTTTGATTTACTTTTACTTGTTCTTTTGAGAGAGACTTCAATAAAGTTTAAGTTTATATCTTTTTTTTTTCTATTTATATTTCCTTGTCCCCATGTGATTTCATTTATCCCCTTTTCTTGGAATTTACAAGCTTAATCAACCGAGAGGCATATCATCAATAAGGATTAAACCTGTGTGGAAATTTTGTTACAATCTACTCTGTATTGAAACTTGTTTCGGTATAGTTTCCTCGTATCAAAGGTTATA
>889FP005424 AT2G26860_1         :+U  EU:NC; range  -249 to    50.
ACATGAAAAACTTACATTCTTCAATCCTTCGATCATTGAGACAAATAAAATATTTGCAAAAAAATTGTCAATTTATATATATATATATATATATATATATATATATATATATATATATATATATATGAATACAAGAAAAACAAAACGTGATTGGGCTAAAAATCTATCAAAGGCCTAATAATTGGCTACTGGAGGCCCATAAAAGAGTATCCACATCAAATACACTCTAGTCATTGGCAAAACTTCTCTAGTAGCTTCCGATTACCAGAGCGAAAATCCAGCCTCCACTGAAAGAAACTT
>890FP002143 AT1G34120_1         :+U  EU:NC; range  -249 to    50.
ATAAAGGATTAAAAATTTTATATGATATTTTTGAAAGTTTCAAAAATTATCATTTTTAAAATAATAAAGTTTTTTAGTGTCATTTGTGTCAATCCCCCCGCATTTAATCTATTAATAATCTGACTTATTTTCTCCCCAATTTAGTTGACATATTCTTAACCAATTTTAAACCGGAGTATAATCAAGCTTTTAACCGCCGGTTCGAAAAAACAATCAATATTTTCAATCTGTCTCCTACCAATGGTCGTTAAGTCTTTTCTTCTTCCTCCTGCAACCTCTTCTTCCCTCTCTCAGTTTGAT
>891FP011327 AT4G22650_1         :+U  EU:NC; range  -249 to    50.
TAGCCGTACATAAGGTTGAATATGTACTAGTGGGTTCAAGGTCAAACCATGCTTGACTCAGTATTTTTGCTGGCTGGAATTTTATTCTGAATGCGTCAAAATGAATGGTGAGGTAATGGACACAGACCATTCACTTGTGACAAAAATTATTTGCTTTTTTTTTTTATTAATAGTATCAATAATGTACGTCCAAGTACTTCAATATATATGATAATGTACTTTTGATTTTTGATAAGTCACATAGGGAAGAAAAAAAAATAAGTGGGCTAATAGTCATTCAAACTAAAACCCTACTATTTT
>892FP007206 AT3G06240_1         :+U  EU:NC; range  -249 to    50.
TATATCTTATTGAAAAATCCATCAATTTACATCAACAATTTTATATCTAATAATTAATTTAAAGAGAAAATTTATAAAAGTTTATTAGAGCAAATAACTCAAACTCGGATTTTATAGTCGTTATGACCCGGTTTGACTATTGAACCGTTTAACCGAGAAATTGGGACTCAATTAAGACAACCGAAACTAGACCCGGATCCAGTGTTAGCGGGCTAGATTAAGGTGTCGGGTCATAGCGGAGAAGCAACCAGACGCCAACAATGAAAGCGATCCAGTTGCTGTGGGAAGCGATAATGGAGG
>893FP009900 AT3G61035_1         :+U  EU:NC; range  -249 to    50.
CATATCACATATTGTTGTTGATAATTAAAAACATATCACATTTTGTTTCTTTAGCTTTTCAAACGATCGATAAATTGTACATTTGACTTTTGAGTCCTAGAGAAAAATGGGGTTTTCTTTTTGTCAACAAGTGTACTTAATTAGAGTGAAGCTGTTGCTCAAACTAAAGCCCATAACGATAGCAATTTTATTAATGATAGATACAGTATCATTTCTATAAATAAGTAAAACATGTGGCTAGGAGAACACACTCGACGAAATGACGATGAAGCACACAATAGCTCTAGCTCTGCTTTTGAT
>894FP003923 AT1G74970_1         :+U  EU:NC; range  -249 to    50.
AATTAACTAAATGACAATGATGTGATGTAAATTTTTGTTTTGACCATTTTGTTTTTGTTAACATATGTAACGAATCTACACAGAGTATTTGTGTTTTCAAGCTCCTTGTTAAGCCCAATGAAGGTTTTTAATGGGCTCTAATGGGCCGATTCAATAAGTTGGAAAGCTCATGAAGCGAGAGGGACCGTGCCTAATCTCATCTTCACTCTGCTCGTTATCTTCTTCCTTTTTACCTGTTCAACGAAACTCCTGAGCTCAGCTTCACTTTGCTCGACGTTATCTTCTTCGTTCAGCGACAAT
>895FP004531 AT2G04845_1         :+U  EU:NC; range  -249 to    50.
GTCGAGACTTTTTATATGTGTAGTGAAACTTAAGAAATATGATTGTGATTGTAAAAGTTGATATTATGATTTTTCATTGAAGTCTTTGCTTTGAAGCTAAGTGAAACTCAAACACTCTCCACAACACAGTTGGTTGGTTGTGTAATATTTGGACATCTTTTTAATTATGATAAAATATGACGTGGATAAAATATGCCAGCTCGGATAACAGTAAACGACGTCGTTTCTTATTTCTGATTGATTCTCTGTAGAGAAGAGGAAGAGAAGAAGAATGGTGACAAGAATGGCGACGAAGGTGAG
>896FP000003 AT1G01030_1         :+U  EU:NC; range  -249 to    50.
GTCAGTTACTAACTAACAAAAACTATATATAATTATAAATTCAAATTGTTTTAATTAGTGCTAACCAACAATAATTAGTAGAAAGCATACATAATTAGATAATAGAAAAAATTGTTTTTAAAAAAAAATTAGGTAACAAAAAAGAAACACACACATATACTCATTAGAGAAAAGATTAACGGATTCTCAAATTAACACCGTCGACAACTAAACATATACATACACATATGTATAAAGAGATTTTGAAATTTCAATACAAAGAGCTAATTCGAAGCCTAATGAAAAGGACAAGAAGCTCAC
>897FP010515 AT4G10160_1         :+U  EU:NC; range  -249 to    50.
AAAACTCCCCTTAGTTGTCACTTAATTGTCCATATATACTTACAATTATTTGATTTAAATTGACAACCTCTAATTACTCATATCAAGAAAAAAATCTCTACTCTTAAAGCCATATTTCAGATTTTGTTGCCTTCCTATTTGATATTTTCCTTCTTTATTTGATAGCTTTTTACCATATAACACTTGAAACTTTCCCTACGTCTCTCTATCATATCTATATATCTTGAGAGATTCTCTATTCTTTTTTTCAGACAAGTGACAAGGAAGACAGAAAGTGAAATAAGTCTTGTCTCTTTTTTT
>898FP005183 AT2G22780_1         :+U  EU:NC; range  -249 to    50.
TTAAGCAGTAAAAGATTTTAACAAAATTGTTTTAAAATAAAATTATAAGTTTAAAAGGTATGGTTTGACTTGAACTGTACCGGAATTTATACCGGAAATGTCGTACCGTCTTCCACACTTCGGAGAAACGACAGATAAGCTCTCTCTGTTCTCTTGCCACACTTCCCAATACATGGATCCATTTTGACGTCATCTTTATCACTATCTCTCTATTATATAAATCTCTTCGTACCCTTTTACCGATTCTTCACCGTGATCGCTTAATCAGACCTCAATTTCGTTGTTAAAGAACAAAGCTTT
>899FP002953 AT1G59510_1         :+U  EU:NC; range  -249 to    50.
AACCACTAAAAAAACGTCAAACACACATATGACATACTCATTCGTGTACATTTTTTCTTTTCTTATGAAGATATGTCAAACAGAAATTATTTTACAGCAATGAAGATATGTCATTTCAGGTAACTGATATGGTAATACGGAAAAATATCCTAGTAATATTTGGTCAGCAAAATTGGTTTTGCCATAACCGGAAAGATTCCAAAACAATCGTCACTTTAAAATCAAACCAACCGAACATCGAAAAGATTCGTCTGTTGTTGTCTTCTTCTTCTTCAACTTGTTCTTTGTTTCTCTTTCGCC
>900FP007997 AT3G18030_1         :+U  EU:NC; range  -249 to    50.
CCATCTCACGTTGGCTCAAAAAGCTATATAACTTTGACTCGAAAACATGTTAGAGTTAACACAACAGTCGAACTCAGAATCGAAATTGCAGTCCAAACGAAGTAAATATAAAATGAAATATATCGATATTCACAGCCCATACGACCGAGGCCTAAAAAAGAGTGAGTCAATGGCCCATTTGACCAGCAACTAAAATGATTGTCCTCTCGGGCCTCTCTCTTTCTCTTCCCTCTAAAACATTTTGATATTCTCTTCGACCAGATCAATTTTTCGGTTAGGGTTCTTCGCCGAACCATTGGC
>901FP014056 AT5G25310_1         :+U  EU:NC; range  -249 to    50.
TTAAAGAAAAAATTGTTGAGTAAGAATTATTTTCCTTCTAAATATATATAATTTCAACATGTAGATAATTAGAAAGGTGAAATGGTAAAAAATCGGTTAAAAAGGTATAATTACTCATTATCCATTGTATGTAAAAAAAAAAAAATACAGTACTAATCACATGAATCATGAAGACGTAACAAATTAAGTTTCATTAAAAAAAAACAAGCTCCATTAAAACAAACTTCGCTTAACGTTTCTTCTCTCCGCGCCTTTTCATTTCGTCACTCTCCTCTCTAACTATTTTTTTCTTTCTCTCTC
>902FP011659 AT4G27430_1         :+U  EU:NC; range  -249 to    50.
TCGTATAAAATATTTCTATACAATTTATGCTGTTTTCTTATTCTCAGTTTCTCACCATACAATACTAACAGTAATAGAATATGTGTCTATCGGTGAAGTGGGTGTGTCGGCGTACATAACGAAGGGACCAAATTGATCATTTATTAAATATTTAATCAAAAGAAGAAAAACAAAAAGAATCAAAAACCTCCATGAAATAAAATAAAATCCTCTCTCTTCTTCTTCATGTGAATGTCTGAGTTTCAATGCATGTGCTCGCTCTTGGATCTCAATCGTTCTTCTACAGCTTTTTCTTCACTC
>903FP006370 AT2G41250_1         :+U  EU:NC; range  -249 to    50.
AAAACACAACCCTTTCTTCATATCTCAGGATTATAAGACTCATATGGTTTCTTTAACAAAAAAAAAAAACTCATGATTAAAGATTAAGAGTGTAATAACAAGTTTTTAAAAATGCCACATCATCAGTTCTTCTGATTAGCGGATAGGGTAGAAAAACTGTAGACGGATAATAATATGAAAGGGTATAACCGTAACAACACATCTCTCTTTATGCGTTAAAGATTCTCCGCACACGCTTCTTCTCCTTTTATAATCCCCAGACGAAGACGAAGCCGAAGATAACGGAACAATCAAATCAAT
>904FP010593 AT4G11480_1         :+U  EU:NC; range  -249 to    50.
CTGACTTGAATATGCTTTCCTCAATTACTTAACAAAATTTCTAACCAACCATGCTTTTTGACAAAATCAACGACCCTAAGTGCTACAGTAAAATAAAATGTGTACATTATTTACAATCTGTAACACATACCTGACCAAAGTAAAATATCCAAAAAAGATATGTGTCTGCAAAATCTCTTGTCAATCCTCTGTTTTGTCCTCGCCATTAGCTTCGGCTACGTGTCTGCACAAAAATGCGTGGATTCAATGTTTTTCAGACCCAACGGTACTTATGACACAAACCGTCATCTCATTCTCTCA
>905FP000040 AT1G01510_1         :+U  EU:NC; range  -249 to    50.
TGTTTGCAATTAGTAAATTAAATTATTACAACAAGCCAAGTGGAAGACGGCGTCGTTTATCATAAATGTCAAACCGATGACGTCTTATCGGGGGAGCATGAGCATTGGACTAAAAAATTATTGTCAATTTGTTTAAATTGTATTTTGGGCCCTGAAAATTATTATAAATGAAATTTAGCCCCTTAATTTTGTAAGAGTTTACAACATTGAACCCTAAATCATTATGTTCCCAAAATCAAAATTTCACTCCTCGAGAGTAGCGAGAAGAAGGAGGAGATGAGCAAGATCCGTTCGTCTGCG
>906FP003943 AT1G75280_1         :+U  EU:NC; range  -249 to    50.
TTGGGGACCTGGGGTCAATCGATTAAGTTTATTTAAATAATGGTTACGATCATAGTTATAAGGTTTTAACCTTCCGGTTAACCAGTGATTATTTTAGCTAATTAGGATTTTAATAAGAATTTTGATGGGGAGGCACGAACAAGAAATGAATATCTTAGAATTGAAGTAAGGTTCAGTAAGGGTATTATCGTAAATCAACCAAACAATGTCTGGTCCATAAATTGCGGTGCCCAAACCATTCCTTCAAGCACATTCCAAATCATTTTCTTACCACTCAAAGAGTGCGCACTCATTATCATC
>907FP007377 AT3G08990_1         :+U  EU:NC; range  -249 to    50.
CGATTTCTTTTGTTTCAGTTGAATTCCAGTTGATGGAATTAAATTCACTTGGTCGATCCGGTTTGGTCGCTTGTTCGAACACGAGCAATTAAATCTAGTCCAATCAGAAAAGAAAAGACATACCATGGGAAATAAATAAATGCTGTAATAAATTACAATGTTGTACACGTGGTAAGTGTGATTAATTCCTTATGTTAATTTCCTGGAAGAATAAGTGTTTATTATATAAATAAATGCATGGAAAATTCGAAACCTCCTCCTTGCTCTGGCGTTTCTCCTTCGGGGTAAGATCAATTTTGG
>908FP004146 AT1G78230_1         :+U  EU:NC; range  -249 to    50.
AATGTATTTAATTAATTTTGTTGCCACCAACTAATCATGTTTCTTCAATGCATTGCGATTATTATTCAAAAAACATTATAATAGGGAAGAAATATATAAATAAGAAACTCCGTGTATTGGACGCGGATACATAGATAGAAATACATTAAAATTTTAGGAATGAATAATATATTATTATAATTATGGTTGAAAATTGAAAGTGAAGAATAAAAGAAATAAATACGTACACACATCTTTTTCTCTGTCTTTAAGAGTTAACGAAAACACCATTAGATTTAAGTCACATGTGGCTCTTTTGCA
>909FP000675 AT1G10390_1         :+U  EU:NC; range  -249 to    50.
TTCTTCGAACTGAAGCTGTAAATGATGACTAAAACCGCATCCAAAATCGCACCGCAACAGTGCTGTAACAGTATCAAAATCTTTACATATACATATGTATCTATGTATTTTCGTTATTATTTGAACTGCACCATTCGGAAAATATATTGATTGGATTAATTTTTTTTTTTTTGAGATACTTTCTATCACTTTTACCGTGAAGATGCCCTAAATTCAGCAATTAAACACGCAAGCAGGAAGAGAGAAGTCATCATATCATACCAACAAAAAGGGCCAATCGTTCGCTCTTTGCAAGTTGCA
>910FP015558 AT5G56960_1         :+U  EU:NC; range  -249 to    50.
AATACCCGGAACCAGTTAATCCGGTCGCTAGCTCAATCTTTTGGATGTGTTTACGTTTGTCTTTGGTCTTACTATTTTCCTCGACCTTCTAAGTAATAATCATATCTTCCTCGTTCTCGACCTTTACATCTATACACATTACATGCACCACATATATGTAACATGTTCAATCTCTCTAATGTAAATGTTTTTTTTTTATTAATCTCATGATGCATTTGATTTTGAGCTGCAGCTATTTAATATCAATGGATGGATATTACAATGAAGCTTCTGAAGAACCTTCTTCGTCTTCTTCTTCTG
>911FP011943 AT4G31580_1         :+U  EU:NC; range  -249 to    50.
TTATTTTTCTTTTTCCCTATTCTGCTATTCATTATTTTCAGAAATACAAAGCAAAATACGTGAAATGATCACATTTAAGTATTTAACAAACTATACAGAGAAAAAATAAATATCACCGACACTAACATATTATTGAAAAAAGGCATGAAAAGGCTACTTTTAAGCCCAATAAATAGGCCCAAATTGTATATTTACTAAATTTTGTTAACGCGCTTACAAAACCCTTTGGAAAGTATTTCATCAAATTTCAGATTCAGAAACCCTAATTTCTTCACAAAGCAAAACACAGAAAAAGCCATT
>912FP002424 AT1G48960_1         :+U  EU:NC; range  -249 to    50.
TAATCAGAACAATGATTCCTAAGGTGATAGTAAGAAACCCATGTTCAAATATAAATGGTAAAAGACTAAAATCAAGTTATTGCCTAACAGTGTAAGATGCAATGCAATACATACATATTCACCACTTTATCCTAATAACAAAAAAACACGGTCCATGATTTCATACTCAACTTCACATTTGACCCACTTTTAATTTATTTCCAACTACAAAGAAATTCCATTTTATACTATTATTTACAAATACAACACATATTGAGAGAGAGAGAGAGAGTGAGTCACAAGAATTACGACACTAAACCT
>913FP006751 AT2G47020_1         :+U  EU:NC; range  -249 to    50.
GTCATTTAGTAAAATCTTTATTAAACAAAAAGTATTATTAGATAAAAAAGAGAAAAATGTCTATTTCTCATATTTCTAAAAAAATTACATACTTTACAAATTATTTATAGAAAAAGTGTCTATTTTCCAACTTATCTCAACTTTTAATTTCAAATTTCAAATATATAGACGCCAGAACGAAATGACGAAAATACCCTAATTAAGATTTGGAACTGCAAATTTACCAAAACCCTCGTTTTATCTTTTCTCGACGGCGACGAGAGAAGCCGCCGTCACGAGCTCCGGCAAAAGTTCTTTCAT
>914FP015230 AT5G51540_1         :+U  EU:NC; range  -249 to    50.
GTGTTACACAAAATTCGTGGAAATGTTTGGACTTGAAAATCAACAATCTCAATCTTCTTCGTCGGATCTCTAATAAGTGTTTTGAGTTTTACTGTTAAAGAAGACACATTAGCTATTCTACTGTTATTAAGTTCTCGTTTCAAACGCCATGCCGTTTGTTATATTTAAAAACGGCAGCGCATCGCTCTATCCCCTACTAAACCCTGAGCATTTTTAAGTTAAACTCAGAGGTCCTCTGTCACAAGCCGCAAGAAGAAGCAGAGCAATGTGGAAGCTGACGCGGCGACTGCAGCCGCATAT
>915FP005579 AT2G29490_1         :+U  EU:NC; range  -249 to    50.
TGGTCGGCTAATTGACTGGAGATTAGAAACACTAAGTGTTGGTCAAATATCTTAAAACACTAAGACGAATGACGTTGGCAATGACGTGCATACCTTAAAATATAAATCAGTCCTTTTCTGGTGTGATCTTCAAGATATCCTTGGATACAAAGACAAAGAGAAAGCAAAATGGTCCTTTTATTTATTTGTTTATTTCACCACCCATAACTTCATTTGTGTATAGAATATAGTAAACTCAAGTAATCAAGCAAGTAAACGAAACATAAAAAAGAAAAGTAGTGCAAGAAACAGAGGAGTTAG
>916FP016166 AT5G65925_1         :+U  EU:NC; range  -249 to    50.
AAATACTTCAAGAAATTTCTAAAAAATTAATACTAATTAAAACTGCCGGCCCTTAAGATTACAACTTCAACCTTATTTTGACTTAACCAAAGTAAATTAAACTATAGATTAATATTTTGTGAATTTTTAATAAGATAAGTATCACCAAACCGTAAACATCCAACTAGATACATTTATATATACATACCCTAATAATTATTATTTCTGAAATGCATTTAAAACGAAGTCTATCATACACGGCATCTTCCTGTTCTAGTCGCATCTCCTCTCTCTCTCACTCTCTCTGTAATCTCTTATATC
>917FP006095 AT2G37370_1         :+U  EU:NC; range  -249 to    50.
GAATAAAATCTAGTTTTGATAAGACACAACTGGCGTAAATAAATGCAAAATAACTAACTGGATTATAATAATTTGGTAATCCAATTATTAAACAAGTCCAAATTGCAAAACCTAAAAAAACAAAAAAAAAAGACACGTAGGAAAATGTTGAAAAGAACACGCTGCGTCTGACTTGGTCTCCAATCTCTCGCATTGTTGCACTCTGTTTTTGTTTGGTCTCTCTCCATGCGATCTTATTCTTCTCCAACCAGTAATATCGTTTGAAACCTGAACAAGACCCTAATTTTAGCCTAATTCAAA
>918FP007729 AT3G13845_1         :+U  EU:NC; range  -249 to    50.
AAGCTCACATCACACAACACTAGTTCGTTTATCTCAAATCAGTAACAAAAACTTGTGTTCATGAGTAACATAAATTATGTTACATACAGTATAATGTTGTTGGAAATTCAAGTGCTTAATACGACGCATAAACGGCAAGTATTTATAACGGAGAAGCGAAAGCGACGCCGTAAGAAAGAAAGTGTCATTAGTGTTTGAAACGACGCCGTAAAGCAAAGTATTTTGTCAACGGCGTCGTTTAAGATTGTTACAAACTCGGTAGCATTTTCTGAGAAGGAGAGAAGTTGTCGCCGATACCAA
>919FP009887 AT3G60850_1         :+U  EU:NC; range  -249 to    50.
AAGTAAAATCATTAGTAATCACCACATCTATTGTAATCGTACAAACCAAATTGTTAATGATGATTGGGGAAGTGGATAAAGGACGACGAACCAAAGGCTTGTCTGAATTTCTTCTGGAAAGAGAAATTAAAACAAAACTAAAATATGTGGAGAGAGACAAATAAAATAATACCCCTGGGACTTATCAGTATTGTCAGAGCAAAGCCTGAGCTTCTTAATAATTGAAAATAAAATTAATTAAAACAAAACACATAAAAATTTCTGAAAAATCTCTCTCTCTCTCTCTTCATCGTCGCCGTC
>920FP015546 AT5G56760_1         :+U  EU:NC; range  -249 to    50.
TACGGAAAAAGTTTGGTAAGAATGTCGGCAGAATCACCACCGTCGATTAACGGAAAGATAAATCTAATCTAACGGTTATTGATAAAGCATAAAACTGACGGCTCCGATTTTATTTTCTAAAAATCACGTTAATCACGCACCAGGTGGACTATCATTGTCTTTAATCTATGGATTTAAAAATTTCCGCACGATTAAAGAGCGTCTCGAAAATTAACTTTTATAGGTAGGAGGAGATAGAAATCGAATCTTATCGCCGCGTTAATATGCCACCGGCCGGAGAACTCCGACATCAATCTCCAT
>921FP015517 AT5G56210_1         :+U  EU:NC; range  -249 to    50.
AAACTGAAGAAGTTAGAAAGACGAGGGTAAATTAGTAAAATAGTCGAGATCATATTAAAGTCCTAACGGTATATCACACACCGTTGAATTCCAGATCCGACCAGATAAGATCACGTCGAATCGAACGGTCATAAAATATCCGAGTAGTTGCTGAAGTATCCAGCGGTTTCGCCACGTGTCCCGACCATGTCGCTCACACGTTCGTATTTCTCTATTACAAAAAAAAGGAAACGAATCAAAATGTTTTTTGATCGTAACCGGGAAAAAAAAAACGATTTTTCGCAACGAAACTTTCCACAA
>922FP014809 AT5G45290_1         :+U  EU:NC; range  -249 to    50.
TGGTTACAACTATTTTTCATCTAAGTGATCACTGTTCAATGACCATTTCAAAGCTTTTTTCTCAATTATAGTCCTCAATGAAGTCCAATTATGATTGCAAAAAAGATTAAAAAATCGAACGAAAACAAAAGAATGTTATAATAGTTTGAAAAAGAAAAGAAAGAAAAATAAAGAAATGGTGAGTTTGGTTTTTTGTTCCCTCTCGTTCGAACATCAAGACACACTCTTCCCGTAAAAGTCTCTCTCTCTATCGCAGATAGGTGCTTTGTCTCCTTCTTCGATTACTCCGATCACCTAAAA
>923FP015661 AT5G58370_1         :+U  EU:NC; range  -249 to    50.
GAATCTAATATCATTTTTATGAGTTGAAATTTGATCTATTTGAATTAGTTTTCAAATTTGATCTATTTAAATTACTTTTCATTTTTATTTTTTGAACTAAAAATTTCCTAAACCGGAATAAGTGTTTGTGGTTCGTCTGCTATTACAAAAGATTGAAGCCAATCCAATACATATGAAAGGTGAAAAGACAAACGTGCCCTCCTCTTCATCCACCCTAATTCTCTCGCCGCCTCTCATTTTTTTCTTTTCACGTTTTTTTGTTGTTGTGAGCTTCTTGTTGGGTTTAAGACTGTTTTCGTC
>924FP013606 AT5G17860_1         :+U  EU:NC; range  -249 to    50.
AGTAGATATAGAGTTCTTTAAAAACACTTTATCAACTTCGATTTTTCCTCCTTGTGTGAATAATTGAATATAACCTCCCCCACTTAATATATTTCGCATAAAAAGACAATACTTTCCCCTACCCACATCCGCATGAAATAAAAAGGAATCTTTTATTTTCCGAAATATTAACAATTCAAAACTTCCACACAAAAAAAAAAAAACTACAATTTTCTCATTATTATATCAGAAAACCTAACACACCTCATTATTGTTCCACTTCATACCCATTTGCTTCCTTGAATGGCAAGTCTCTTCTCC
>925FP012464 AT4G39230_1         :+U  EU:NC; range  -249 to    50.
AGAACAAGTGGTGAAAAACGCATCGTTTTATTATAATAATGTTAACAATATGGGCCTTTCACGATGGCCCAATAAAAACATTATTACAACGTCTATTAGGATAACAGCCCACGTCTCAAAGAAAGTTGAGTCATAAAAAGCCGCCAATTTCACCAACCACGTCTCAACTTTTGACTAAAAAGTAAACGTAAGTGTTGACTACAGAGGGTATTATTGTCAGATTCTCCATAAGCCTCTTCTCTCTCTCTCAGAGTGTGGTGGTTTCATACTATTTATGTAAAAGGAAGCAACGGGTGAGAA
>926FP015062 AT5G48980_1         :+U  EU:NC; range  -249 to    50.
GGTAAAGTTGTAGAATAATTAATTAGTTACAAAAAAAAGTTTTTAATTTTTTGAAGTAAAGTTGTAGACTAATTAATTATTTACAAAATTTTTTTTATTTTTTTTGGAGTAAGTTGTAGAATAATTAATTAGTCACAAAAATAAGTTTTTAATTTTTGGAGTAAAGTTGTTGAATAATTAATTAGCTAAAAAGATAGTATCGTTTTGTAATTTTTATATTTATCTCTAAATATTGGTCCAACAAGGCCCAATTTTTGATTGAATTTGTCTCAATGGCGGATTCCCAAAGGTTGTCCACCG
>927FP006944 AT3G02520_1         :+U  EU:NC; range  -249 to    50.
AACAAACGCAATTAAAAGTCAAATCAACAACAATGCACGGCATACTTTAATTGATTTTTATTTTTCTAGTAACGGAGTCAAGGCCCAATTAAATTATTTATTTTCCACGATCATTAAAGTCTTTAACGGGTCAACACCGTTAGACACTTGTCATACTATTACTGGGCCTTATTTTTCTCTTTACTTTCTCTGAAAATCAAAGCCCATCTCTTCTTCCTTTTTTTTCCCCTAATTTCTCACTTCCCCCTCATTTCGCGTCTCGACCTTCGAATTCGACAAATCCCTAATTCCAAAATCCTC
>928FP000973 AT1G14770_1         :+U  EU:NC; range  -249 to    50.
ATATGTCTATTTTCTTTGGAAATAATAGACATAGAAAATAGACATATTAATGGACCAGGCCCAATAAAGCTTTTTCGTCGGCCTAAGTAAATATTATGCCAGCTTTTTAGTTAATAAGCCTACGTGATGATTTTATTTAAATTTCAACGGTGCTGATCAGTTATAGAAAAACGAGTAAGGCCCTTTTACGGCCCAATATACACAGCTGTCTTTTCGTCTTCCCAAGTTCCCCACTAACCAGACTCCAACATGGTGACCGGAGAAGAATGTCTCGATTTCAAATTTTCTTAAGGAAAAGTT
>929FP011295 AT4G22140_1         :+U  EU:NC; range  -249 to    50.
TATTGTACTGTTTCACCTATAAACTTTTACTTTTACTTGCTCAAAATATTCAATCAAAGTTCAAAACGACAGTAAAAATTTGAAATTCGAGCCACTTTTTTTTCCCATTTTACGGTAAATGTGGCAGGAAAAAGTAACAATATTTCCAAAATTGTTATAAGAGAAATAAAATAAAAGCAAAGGGCAAAAAAATGAATTGGGCTTTGTGAACAGTAAAACTCCCAAATTTGCAAATGACTCATCTTCTTCACCTGGAGAGAATCTAGGGTTCCAGATTTACTCTTCGTCTTCCTCTCTTCG
>930FP015952 AT5G62998_1         :+U  EU:NC; range  -249 to    50.
CTTGCATTGATTCTACAGGGTGGGTACAACTGAAGCTCATGAAGAAAGCAAACGAAGGCAATAACGTTGACACAGGCCACCACGGTGAGGTCACGAGTGGTGTTGGTGCAGCCATTGAGAGACTCGAACAACAGTTGAGAAAATAAAGAAGGGAACGCGCACAGTTTTGTATGCTAAATTCGCTTCTCTGAAGCAAATGAGAATAAGATACCAAACAGAAACAGTGTGTTCTTGTGTAATTGCAACAATTTTCGAATATACAAAAATATCAAAACATTGATGGTTTTTCTACTCTCTTAA
>931FP015711 AT5G59140_1         :+U  EU:NC; range  -249 to    50.
TTTATACTGAACCGCATTATTTACAAATTAGTCATTTCTCAAAATAGTTCTTTTGAATTTCAATTAAAAACGGATAAAAAAAAGGATTGGAATAAATTTCAGCTAAAAAGGACCGAATAGGGTGATTTTAGTGGGCTAATAACAAGATTATGTAGACATCATAATTCATAATGGGCCTCGTTTGAAATTGAGCCCATAATAGTTTGGGATCAACCAATAACTTAGTCGGTCTTTGCGAGTTAAGAAACCACGCCGCGGTAGAGAGAAAGAGAGGAAAGCTTAAGCCGACGACGACGACGA
>932FP012996 AT5G08139_1         :+U  EU:NC; range  -249 to    50.
TGGGTGCTCAAGAGATTCTCCGTGATAACAGGCCAATATTTCGGCCTGGCCCATTCAAGCGATTCTCGAGCCGAGAATATGACTGAGGGACAAAATCGTCATTTTAAGGTTACTCCACAAAAGGAGTAAATATCGTCAAAATTGATGGCGGAAATTTTCATGTGTTTAGATCGAAAGCGACGTCGTATTATAACAACACATGAGATGTGAGATTGTTAGTTAACGAAGCAGACCTCGATTCGATTTCTCACAATTCTCCCCCGATAACTGATTACTCTTCTTCTTCTTCCTCCGTCGTTG
>933FP005967 AT2G35470_1         :+U  EU:NC; range  -249 to    50.
CTATAGATCCCAACCTCTTTCTTTTAAATATTTATATACATCTCTCTTTTTTTGTGAATTTTTTTACTAGATTCCAAAGTAAATGAGTAGCGAATACGACAACTCTCGTTATTAGACAGAGATATATAATAATCGCGTAATAATTATTTCCTATTTAAATATGATAAACTCATGTGTGTGCATATTTACTTTTTATTTACTTATGGGATACTCACCAATATTTATTTGATACGAACCATAACCTTCACTAAGTTTTCTTTCTCTAGCCTCCCTCATCTTTCTCTCTCTGTCGGCGATGCA
>934FP010643 AT4G12300_1         :+U  EU:NC; range  -249 to    50.
TAAAACATTAGCTTTATTTATCTAAATATAGCTAAATATGATTGATTGTAAAAAGTATTTTTAAAACATTGGGAAGTATCACAGCCGCTCAGAATTCATCAACATGACTACATGAGACCGTCCTGACCCAAAAAAAAAAAAAATGAAAAGATAATATACTATCATAAAACTTTCCTCTTATCGATCTCATAATTTCTTCTTCCAAAGTCAAAACATTTATCAAAAATGTCTCCGATTTCAAATCTCTTTCCCGACAACACAATCAATCTCACTCCTTACGCAATTGTCATTCTCACCACT
>935FP003965 AT1G75660_1         :+U  EU:NC; range  -249 to    50.
CTAAGAAATCGAACACAAATCCGTTGTAGTCTAGCTGGTCAGGATACTCGGCTCTCACCCGAGAGACCCGGGTTCGAGTCCCGGCAACGGAGTTTCTTTTTATTTTATTTTTTGATAAATGGGCTTCCGACAAAGCCCATATTTTGGTTTGTCTTAAGCCCGATTACTGTTTCATTAATCCGATTTTTGCTTTCTCATCCATTAGGAAAAAACCCAATAAATGTGCACTTCGTGACCTTAACCGCCGTCGGCAAACACCGTTGGTTTTTTACTTTCTTGTTCCTTTGTGTCGCCGGAGAT
>936FP011765 AT4G29040_1         :+U  EU:NC; range  -249 to    50.
GTCTGCACCTACAAGTGAATCAGAATTGGACTCATCAGTCTAACCCCACATAGATCTAAAAAAAATTATATCATGATGTATAATCTTTGGTATCAATAATTGTATGTTGGTTTCAATTACAAGCCCAACTATTGTTTGGGCCTAATATTTATATATGGGCCTTAGTCAAAGATTAAAAAAAAAACATTTCTTCTTCCCAAAGCCAGAAAATATCAGTACAAGAGTACAAGAGAGAAAGAAAGGAACCTCGAACTCAGAGAAATTGAGAGAAGAGAGAAGAATCATGGGACAAGGACCATC
>937FP013090 AT5G09720_1         :+U  EU:NC; range  -249 to    50.
CTTCGACTCCATCAAACCTCAGTACAAAAATCTTTGTAAGTCAAAGATAGTTAAGGATGAAAATTAACAAAAAGCAAAGCATTCAAATGTATTGATTAAAAAACAAACATATACTATAGTGTGAACCTCGAAATCCTAATATGAAAATGGTTCTTGTCTCCCTCGTCAGATTTTGAATAACCCATTAAAATAAGACCGACGACTTTAGAGGAGTTATATGAAGAACAAAAGGAGCAGATAACGGAAATTCCGCTTTTCTTAATTCAACTGGGACAAAAGGTGCTTTTAGATATCGGGTTT
>938FP004937 AT2G19270_1         :+U  EU:NC; range  -249 to    50.
TATTGGAAAGAGAGAGAAATATGATTTTACCCATAATGTATTTATGGGGTTATTATGCTTATAGGCTATATACGTTATATACCTTAACGAAATTTTTTACCCATAATGTATTACAGTATGGGATTTGGGCCATTTGGCAAAACCTTTTTTTCACATCACTTCCAAATGGGCTTTTAAATGGGTCTTAAATCTCTCCTGAAAAAGCCCATATAAATAAGACAAATACTCCGACATATCTCGGCGACGGCTAAGTCTTCCTCTCTCTCTCTCTCTCTCTCTCTCTCTCTGCAATGGACTCTC
>939FP003898 AT1G74600_1         :+U  EU:NC; range  -249 to    50.
GTATCTGAGAATGGTCCAATTGTCTATTGGAATGGGTAAAAGATTTTTTTTTGAAAGCATAAAAAGAAATGTCAAGAGTGGGATTTGAACCCACGCCCTTTCGGACCAGTACCTGAAACTGGCGCCTTAGACCAACTCGGCCATCTTGACTTTATGTTGACTTAAACAATACCAATTATATATCATATATTTATATGATATCTCTATTTTGTTTTTTAAAAGTTTCATACTTTATGTTGATTTTGCTTCCTTGAGCTCATGGACTGACGATGAATTGTCTAGCGAACGAGAGCTTAAACT
>940FP000240 AT1G04340_1         :+U  EU:NC; range  -249 to    50.
TTGATCAAAAACGTATGTCCGGTTTTGTTGATTGGGACTGGAACTTATGTCAGCATGACGGTGCCTTTTCATCTTCTTCTTGGTTGAGTTTTAAAAATGATAAAAATTCGGTTTAAATTTTAATTTAGATACTTCGGTTCAATTCGGTTTAGCTTTTCTTTTCCACCTTTAATTGGTTAATTATATAAATTAATCTTTTTTCTCTCTGAAAAAAAAAAAGACAAAAGCAGAGGAACCGAAGTTTAAGCTAACACCGAGAAAGGATCCGTCTCTCCGACGACAAATCAGACCACCTGCGAC
>941FP001789 AT1G27930_1         :+U  EU:NC; range  -249 to    50.
TGTTATCTTTAGCAAACCGAAGTGGGAACGAAACCCCATGCTCCAAGTCCAATTAAATAACATATGTCCACAGAAATGTTTTCAAAATTCGAATAAGCCACAGCAACGTGTCTTGTTCATATATCCACTATAACCCAAAGCTGCTTCAATGGTCGGATATGGACACGTGTCAGTTAATCAGACCATCTCCAAGAAAAAATATCCCAAATCTTTCTTCCCTATTCAGTCCCCCAATCAACAATCCTCTTCACATTTCTATTTTCTCCTCCGAGGTCGTCTCTCGACCAAACCACAAAAACC
>942FP006943 AT3G02510_1         :+U  EU:NC; range  -249 to    50.
TTTCCATGTGTACATTTGTATAAGAAGTTTTTTTATTCAAAATAGTAATCTGCTGTAAACTTAAAAATAACTCCAAACACACATTATCAGTAAATATTTTGAGCATGTTTATAGAAATACGAATATACGGAAATCAATGTATTGAGTAATTAGGAATAATATGAATTAAATATAATTAAACACATACACTTAACATATAAACACATCGCTATTCCTATTATTACCATCCCCCTCGAATCCCACTGCTTTGCTTTTGCGCTTGTCTCTCTGTGCATTCACCTTCTCTCTCTCCTCTCTCTC
>943FP011204 AT4G20450_1         :+U  EU:NC; range  -249 to    50.
CTAGAAACTCCGAACGGCAGGTATATATATATGGGGCAAATTCTATACACCACCAACCTGGAGGGGTATCTTATATCATTAAAGTTTACCCAATTTGGCCTCTTCTTTTGCAAATGCAAGTATTTTTTTTTTATAATCACGTCAACCTTCAGGTGACATTTTCAACATTAAGCTAATAACCTCTTTCTTTCTTGTTATGTTATAAATAGCTTTATATCAGAATATTTGTAGTTGCTTGCTTGTTATCTTAAGTTTTCGAAAATGGAAGGTATTCACAAGCTTATTTTCTTGGCCCTAATA
>944FP011653 AT4G27320_1         :+U  EU:NC; range  -249 to    50.
GATAAAGTCATTGTTTGACAAAACACATATGGGCCTTAATATCAAAACACACGGCCCATTATAAAAGTAAACTGATAAGATAAAACAGTTCCCTATGATTCCTCAATAAGCAGCTGCTCAGCACGTTCTCGTAATTTTCAACTTCTTGACAATTTAATACATCCATTATCCAAACAATTAGCAATTAATTACACTTATAAATTAATTTGTAAACTAATTAAAACTGACAAACACGGCTCTCTCTTCTTCATCATCATCATCATCTTCCTCTCGATCGGAAAATAGTCAAAAGTTTCTATA
>945FP008140 AT3G19990_1         :+U  EU:NC; range  -249 to    50.
GTATGATTTAAAATTAATAGTAACTCTTTTTATTACAAAACAGTGAAACACTATGAGAAGTGGGGGAGTTCAGTTCTTGTTCTGTTTGCCGATGAACATCAATGTTGCTTGGTCATCTAATAGAGGGAAATCATAAAATATTAACCTGGTGGTCCTGGTCAATGGTTTTTTTAAAAGAGTCATTGTTTAAGTCTTTTTTTTTTTTTTTTAATGCTAATAAAAAGGTTTAATCCTCCATGCTGGAGAAGCGATCATCATCAACCGAAAGAGAGTAATAGAGACAAAATGGGTTCATCATCA
>946FP010648 AT4G12420_1         :+U  EU:NC; range  -249 to    50.
TTTAAACCTAATAAAGTTATATGTAATTATACCCTTAAATTTATTTATTATCTTTTTTTTTTTTTGACACAAAATTTATTTATTCTTTTTTCTCATATTTAGGCAAATTTATAGGCGTATTGTGCGGCTTTATTTCTGGTAAAATAATAGTCAAAAAGTAATAATAATAAATAATTAAGGAGCAACCTAAGAATTTTGTAGCCGTTCTCTTATGTCTATATCACTCTCTGGCTCTCTTCTCTTTCTTCTATAGCTTCTAGTTTCTCCCACTTCTCACTTCCTTTTTCCCGAATCTTGATA
>947FP003469 AT1G67970_1         :+U  EU:NC; range  -249 to    50.
AGTCCTAACATTCGAAAATACACAACATTCATTTGATTTAATTTAAATTTTTATATTAACTTCTCTATTTTCATTAAAAATTGTAAAATATTTTTTTATTGTCGTAAAATGTTTTACTTTTCTATTTCCATTAAAGTTGTAAATATGTTTTATTAACGTCGTAAAATGTTATTTTTTTAAATAAAAATATCTGTTGGGCCAAAGACTTAAAAATATCTAAAACCGTGACTTCTTCTTCCTCTCTTCCTTGAAATTTCCTTTGATGTGAACGACGATCCCTTGCCCAACGCACAAGTTTCA
>948FP010008 AT3G62640_1         :+U  EU:NC; range  -249 to    50.
CCGAATATTCTAAGGATACATAACCCAATTGCATCTCTCATCTCCAGGCATGTACAAACAATCTTTTTTATGTCCCTTAAATTTACACTCTTAAATACAAAAAGCATAAACTATGAAATCTTAATATATATCTAAAAATACAGTAAAATTTCGAAAATATTAACAACATGGATGATGGAACTTTGGTTGTCATCATTACAGAAAATAATTCCTTACTAATCTATTTTTTATTTACTTAAATTAACCTTCATTCAAAAAAACGAAAAAACGCCTCATTGATCGCATGACCTCTCACCTCTT
>949FP014293 AT5G36260_1         :+U  EU:NC; range  -249 to    50.
AAATATCAATTTATCTAAAAGTAATATTTACCACTATAAAGTCATAAAATATCTTGTTGGATTCCAATATTATTGATTTATAGAAATTTTACTGTAGTTTAAAAGTTAATTTTGTTATTACCTCTTTTTCCTATTGGTCAAATAATGAATAAACAATTAAAAAATACCAACAAAAGACAAAAAAAACAAAAAACAAAACAAAAAAGCTAAAAAATCACCGTTGAAAACGCGTCGCTTTCTCTTGCGTTTCCCTCTCTTCTCGTTCCCATGTCTCCCTCTCTTCCTCTGTTGCTTTCTTTG
>950FP013819 AT5G21060_1         :+U  EU:NC; range  -249 to    50.
ACTAGGAAAACTTGCAAAATATATAATTCCAATGTTTTTAATTATTTTAAATTTATGAATTTTAGTTGGAATTCATCTCAATTTTTTTCGGTTTTGTTGTGTTATAACGATAAAAAGCGATTTGTGTAATTGTTATCAAAGTATAATTGTTATCAAACGCTAATAATACTAATCGTATGCAAATATAGCGTTTGTAAGTAATTGCGGAAGAACCAATCTAGTAGCCTTTGACACCCGAAACGCCTGGCTACGATTACACGCGTTTCCGAAACGTTGGGCTTTGCTTAGCTGCGACATTTT
>951FP007144 AT3G05330_1         :+U  EU:NC; range  -249 to    50.
CAAAAAAATAAAAATACTACATAACGGGCTAACGGCTCATGTAGTCCCACAGGCCACTAAATTCACACCAATTTAGTTTGAAGATTATAAAGTAAAATTGGCTCACACACACTAAAAAAAGATAGCCGTTATGAGTAAGCGTATTAGACCGTTGGGACAAAAAAATAAATAAAATTAAATAGTAACGAAAGATCCGTTACGAAAGTGAACACCTTTATCCGCTCTCTCTCTCAGTTCCCGTGCCTAATTGACTTTACGTTCCGACAAGACCCAAATAGACACAGCACACAAGACCCAAAT
>952FP003282 AT1G64600_1         :+U  EU:NC; range  -249 to    50.
CTAGACCCTCCTCCAAAGAATGAAATGAAATCCTATCCACAAGCCTAATTTGGTTCCTTTTCAAAATACATACCAAATTTCGATTTGTCAACAACTCGTCAAATGGATCTCGAATAATCACTAATCACTGCTATAATAAAGGCCTCATTAGGCCCATTATAGAAACATTTGGCTCTTTGAAAGGCCCATAACGCTAAGCCCTAGACCCTCCTCGGAGGCTAAAACCTCTCGGCTCCTCCTGCAACTTCCATTTCAGTTCAAGCTCCGGCTGAAAATGGCGAATGCCCAGAAAGTCTTCAC
>953FP007726 AT3G13800_1         :+U  EU:NC; range  -249 to    50.
GAAAAAGGAAACCCTAATTTTCATTTTGTCTGATCTTTTTCTTCTTCAAAGGGTTTTCGCTTTTCCATCACGTCACTGGTAAATTCCTCTGTTCTTATCATCCCTACAGGTTAGAGAAGAAGCAACGCCTCCTTTTATAGGTAACAAAAAAGGGATTGTTTTTGCCATAAGTGCAAAATATTTAGCCAATCAAAAGCCTCAAAATTTTTACACTTTTAATTAAAACGGTGCCGTTTCTCTCAGGAACCTCTTTCGGTCGGACGAGAAAGCCAAAAACGTAGCAAAACATCGATCCTCCGA
>954FP010679 AT4G12930_1         :+U  EU:NC; range  -249 to    50.
AAAAGCGATAAAGCCAAAACAAATGAAAGAGAAGTTTCCTTGTTTCCTAAAAATCTGGAATCTTGTTTTTGTGGAACTTATCATTGTTATTTTCTAATTGTTAAATTTTCCTATATAAAAACCTTCTATTTTTTAAAAATATGACTCAGATAATCAAAACTGAAATAAATAAAAAAAAACATATATATCACAACGATAAACCCTAATCCCAATTAAAAAGGAAAACGAGACGCTTGTATATTAGTATATATATAAACAAACTTCCATCCATCATCACAACTTTAAAAAACAAAACACACT
>955FP002515 AT1G50440_1         :+U  EU:NC; range  -249 to    50.
TCCGCCATTTTCTTCTTCTGCTTCTCTCGTCTCGGCCAAAGCCTCAGATTCTGATCTGTGTTGACTAATCAACAGAGTCTGCGAAGTTAACGATGAAGACGATGAACTTCACAGGTCTACTGTGAAACTCAGATAAATCCCACGTGTCACGTGCTCTCCACATGTTTTTTCTAATTCCAATTTTACCCTTGAGACTTTTCTTCGCCATCGTTTTTGATTGATCCCAATCTTCTTAGCTTCTTCTCTCTCAACCCTCAAAAGATCTTCGTCATCTCTGTATTCAACACATAGTGATGAATC
>956FP008602 AT3G27240_1         :+U  EU:NC; range  -249 to    50.
AACCAAGTCTACTTCTGGTGATGTATGATCCTAAAGTCATATGTTTTACGTTGCATTCGGAAGATTTTTCTTCTCAAAGATAATAAAGATCCACCAAGCTTTTAAACTTTTCAAGTGTTATCTACTTCGACATTTTCTGGGCTCAAGCAGTACGTTGTTGGCCCATTAAGGCCCAAATAAGTAAAACTGTGGTCGTGTGTCTAGCAGCCGCTGTGTCATCGTGGAACTCCCATTTTCTCTCTTTTACTTGTTCGTTCCCAAACTCTTCTCCCTCGATCGTCTCCGTCGCCGATCTCGTTT
>957FP011996 AT4G32295_1         :+U  EU:NC; range  -249 to    50.
TATTTAAATTTGACAGTTCAAAATCACTCCAACAGTTGCCTAAAACTCCTAAATAATTTGGTGAATGGTAGAGTTTTTAGTTATATTTTAGTAAATTATTGGACTGCAACTCTACATAGAGTAGGCCGGACCATGATAAGTTTAGGCAGACTAAACCGGACCGGACCGGACCGGACCAGTTGGACAGGACTACCTCTCTCCCCCACCACACTCAAATAAATTATTGAGAAGTGAAAACTAGTGAAGAACAACAATCTCACTTTGTCTTTTTTTCTCTCTCTCTCTCTCTCTCATAGAAAA
>958FP003024 AT1G60780_1         :+U  EU:NC; range  -249 to    50.
CTATTTTTATACTAATTCGTCGTTAACCTAATAATTTTAACCTACGAAACCCAACCTATATGGGCCTGACTTTATGTAATGATCCAATGGGCCTTTCTTCTTCAATGATGACTTTCTTCATTGACTCTCCTTCTACTTTCGATGGTATTAAATTTGACGGAAAAAGTAAAACGATACCGTCTGGGTGAAAGGCAGAGCTCTTTGCTTCTGAATATTATTATTTTCTTAAATTCTTCCGTTTTTTTTTTTAATCCAACCACAAGGATCGATAACGAAATCATCAGATCGCCAGAAAAAAAA
>959FP010403 AT4G05631_1         :+U  EU:NC; range  -249 to    50.
TAGATAAGGAGCGTGAAGAAGATCGATGACAAGGTGGAGATTTGAAGGTTTAGTGTCATCCGATCTCAAGATATATGCTAAAGTGTGATAAGTATCTGAAGCAATCAGAGGGTTTGACCCAAGCTTCCTTCATTGGCTCACGTGAGAAGCACACACGTGAGATTAGTAATAAGTCACAACTAGAAGGGTAAAAGGGTCTTTTATCATTGGCTCTGTATCTTCTTCTTCTCTACTCTTCTTTGAGTATGTAACAGAATGAAACAGATAAGAGAAGCGTGACAACGAGACTACGCAAGTCGA
>960FP003766 AT1G72620_1         :+U  EU:NC; range  -249 to    50.
TAACATGCACTGTGCCGCACGTTATTTTTACGGAAAACAACTGCAAATCTGCAACGACTATTTTATTCAATTGAATCAGACCGGAATAAACCGACTAAACCGGATTAGACCGGAAGAGATTTAAACGGCTCTGTTTTGTCTAATTTTAATCACAACCAATTTCTCTTTCAAAGACACACACATGCACAAGCACCACCATATTTTCAGATCATCACCACTGTAATGGTGTCAATGAAAAGCTTCGTTCATATTCTCCGTCGATACATCTCCATTGCAATCACTCTCTTCTATAACCTCATT
>961FP012685 AT5G03320_1         :+U  EU:NC; range  -249 to    50.
ATAGCCGTAGGGCAAACAGATTATTTCATATCAATAAAAAGAGATTTTACGGTTTTTAGTTTGCCAATCTTTGCTTTCAATTATTATTCATTGACCAAATTGTCTTCGTTTTTTTCTTTTTGTTGGTGTCGCACTATACATATATTCTATCAATATAAATATTTTAATCTAAACGTCGTCTCAACAAACCTTTGACTTCAAATTTGTTCTTCCTCTTATTAGTCTTCGTCATATTTTCTTCCTTCTTCCATCTTTTAGTTCTGATAAGTTAACATTTTCATAAGACCTCAAAAATAGCTC
>962FP014413 AT5G39240_1         :+U  EU:NC; range  -249 to    50.
TGAAGAACTATTTTAGGATATTCCTCTGAGAGATATTTGACGAGCACGTGATATTAAGATATTATCGAGATATTTTATTTGACTTGAAATACCCCACACAAGTCCACAAGGGACCAAGAAAAAAGTACAAAACGACAATCAAAGGAATGAAACCACCACCAGTGGTACTATCGTAATAAACAATAACTTAAGGGTTATTAACGAATAACCAATCGTACATAAACCCCGATCCTTTTTCTTTTCCTCTTCAAACAAAGAATCTAAATCCTATGTTCTTGTTCTTCACGATGAGAATCTTGA
>963FP005729 AT2G31840_1         :+U  EU:NC; range  -249 to    50.
TTTTAGGCTTTTATTTCTTTTATTTACAAAAGTATATCAGTGATTCTAAATGTAATATTTAAGATAAGTTCACTACCATTAGTCCGTTACCGACTTACCGTCCTGTGTTATTAGCGAAAAAAAACAAAAAAAAACATTTTTGAGTTACAACAACAATATGTTCATGACGTGTCATTTTCTTATTTGATAGTTTTTAGTCTACGATTCTATCCCAAATAACAAAACAGAGGTTTCTATAGGGTTTTAAGTGTTTTGTTTTTGCTGCTGGGGAAGAAGAAGAAGCAGTGGCAAATACAGTTC
>964FP008693 AT3G28917_1         :+U  EU:NC; range  -249 to    50.
TCATTTAATTACAAAAGACAGATATACATATATGATATACCCATCAAAAACAAAATTCTGGTAGATTAGCTTAGTAGGTCTGATTGGTTGTGATGATGCATCAATCTATACCATGACATGTACATCTACACACACACACATATATATATATATATATATATGCAGTTGCAAGAAAAATATCTAAGGTTTGGTTGTCGATTGCTATCAGAAATGCTATAAATATCACATCTAGGGTTAGGGTTAACAACCGAGGTCCTCTTGTAATTGTTTTGATCTTTCACTCCCTAACTATTTCGAGCC
>965FP002122 AT1G33680_1         :+U  EU:NC; range  -249 to    50.
ATTTATGTAACGTTGGCTTGTATTAATGATGCATATGTTATGCTTGAGTGTTCTTATAAATTTGGTCGAACACTTGAAATGTAAACGGATCAGATCTTGTATTTAATTGTGCATGGGCTAAATTAAATACTTCTCTTTTACCTTTTTTGCCAATGAAAAGTTGAATAATAGTAAGGTCCGATAGGCCCATTAAAAAGCCCACAAACCCTTTAATCAGCTATATTCCCATTCCACTGCTCCCAAGTCGTCACCACCACTTCCCGTCCTCTCTCCAGTCACTGTTTCCGAAGCCCTAAAGTT
>966FP013823 AT5G21100_1         :+U  EU:NC; range  -249 to    50.
CAATTTCATGGAGACTATAAGTAAGAGCTACATTATTTTGTGCATGATAGAAATTTAGAAAGCCACATGAATGTACGCTCGTATTTTTATACGTAAATAATTGATCGTATGATTTTCGAAATTTCGTATTCAATAATTACTCCAGTGTCCATCATACGAAACTGCCAAAATATATGGCCCCGTCGATCTTGTCGTCTTTTCTTTTTCGTTTGTAATGTTTAAGTTCAACCACTAATATCCACCACACACAAAATAAAACTGCATCTTAGAGAAACAATCCACTTTTGTTTTTAAGGTTCA
>967FP008867 AT3G45020_1         :+U  EU:NC; range  -249 to    50.
TTTAGTATAAGTTTTTCTACTTAAATTAAACATAAAAATATTAATAATATATTATGATGTACTCATGGAGTATCTCACGAATGGAGATGCTCTCTGATAAATAACGTTGCTGCTGTACCGGTTTTAGCCCAAATTAAAAGCCCATTACGATTGGACCAAGTAAAACAACATGGATACTTGGTTATTGGTGTAAAACCCGACCCGCTTCGTTTATACCGACTTCTTCGTCGTCACTCGTCCACCTTCCTTAATCTTGGCGCTCTGGTGATTTCTCGTCGCAACGTTTCTTCTTGATTAGCT
>968FP003393 AT1G66680_1         :+U  EU:NC; range  -249 to    50.
TTCGCAAGTATAATAACTTTGACCAAAATAGTTTAATGATTTCTTTCTAGTATAATTTTAATTATATTTTGTAATAAAAATGATTCATAACAATAATTAACAAATAATCAAGAAAAAAAAAACTTACCAAAATATTTTTTTGTGTTAAAATACTTTTTCCTAGAAACATTAATATTTATGTCTCAAAGTAATAAAGAAAAGAGAAGATTTGTTATATATATACAATACAAGTGAAGGATTATCACGAGTAGGGGTTTCATTTTCAGCTTCGACTGCGTCAAAAAAAAAAAAGGAACCGTA
>969FP002475 AT1G49870_1         :+U  EU:NC; range  -249 to    50.
AAACATTTCTCCAAGCTAGAGAAAGAAGTCCAAGAAGCAAAAAAGAGGAGCAAAGAAGATCTTGAAGCAAGGAATTTAGAAACAGTTTCAAGTGTGTTGTTAACAGAAGAACTGGGCAAAGAAAACGTAGACTCTAACAATAATAAAGCTGAGGGTCAAGAAGAAAGCCTAGACATGATCTTGGTAAAGCCGGTTCACAGATTAGAAACAGAAAAAATTGCATCGGAAGCAGTTTATGGAAACCGGAGGATTCAGAAGAGAAAACAAGGAGCAAAAACAGAGTCAAATTATGAGAGTTTG
>970FP012986 AT5G07970_1         :+U  EU:NC; range  -249 to    50.
CTAAATAACAATGATTCATGAATTATTGCAATTTAATCGTATGGTGAAACGTATCGATACGGCGTCGTATTTGTTTAGTTATAATTGTCTTATCACTGGCCCACACTACAACAACTCTCATCTAAATCCTCCGTCTCTACTAGAGAGTTTTGGATCTACGAGCCATCTGCTGTGGACCCGAACCTCTCGGACCCGAACCTGGAGTTTCGATCACTTTATCTCTCTCTTCCCCTGATTTCGTTAATTCTTGGATTCAGAAAAAACCCTAACTTGTTCTTAGAAATTGAGGTCGGAGAAGCA
>971FP011953 AT4G31700_1         :+U  EU:NC; range  -249 to    50.
TAATACCTTTTCTTACACTTTTGCATCTATAATGGATTTGTATTTGTGTGTGTGTGTGTTTTGCTGTAGATTAACATTGTTTCGTAATGGGTGAACAGGAACTCCTTGCTTCAGAGGACATGGAAGGAGAACTGGTGAGAGGAGAAGAAAGTCTGTTCGTGGTTGCATTGTGAGCCCTGATCTCTCTGTTCTGAACCTTGTCATTGTGAAGAAGGGTGAGAACGATCTTCCTGGGCTTACCGATACTGAGAAGCCAAGAATGAGAGGACCAAAGAGAGCCTCCAAGATCCGTAAACTGTT
>972FP001750 AT1G27410_1         :+U  EU:NC; range  -249 to    50.
CAGTTTGTTCATAACGCTCATTAATATAATGACCAATACATCGACTACACAGTCTGATAAAACGGATGGATTAGTTTTGAACTCGAGAAAGTTCGAAATGTTATGTTACGTAAGAGCAAGTAACACTTTCATTCGTTTGTAAAACCCAAAACAGACCCAATCATAAATCATCATAAACGGCCCAAAAGACGGAAGGAATCATCGTCACTAAGTGGGCAAACAAAAATGGTGAAACTGCAAAACACCTGCAATTTCAATTTTCAAGGAATCCGAAATGGAGAGTGGTCTGATATCAGTGGA
>973FP004844 AT2G17630_1         :+U  EU:NC; range  -249 to    50.
GAAGAAACAAAAAAAAAAGCCAATTAAATTTGTCTTATGATTGATTCTGTTTTTTTGTTGTTACTCTTTGTTCACTTCACTTGTCAGTATTAAACTCTACAATGAATGATAAATGATTGAATCATTTCATTCTTTGTTCAGAATGAAATGTATTTTGTATCTTATTTGAGCTAAATACAAAAACAACGTCGTTTTCGTTGTTTTCACTTTGACTTCTCTTTAGATCTCTCTCCCACCAACTCCTTCTTCACACTTCACTAAACTTCAGATACTTTTTGTTTTTTCCTCAAGATCAACGAT
>974FP003081 AT1G61690_1         :+U  EU:NC; range  -249 to    50.
CCTTTCCACAAGTAAAACAACGAACAGGGACGATCATCGTGAACGAATCGAAACTTTAAGAGTTTATCGTCTCAAAGCGATCTTTAGGGCTTGTCTCTTTCTAACTTCGTTCTCGTCTCAAAGCAAAAATTAGTTTCATGTCTAATTATTATTGCTTTATATATTGAGTCCTATTATGTGTTTTAGCTAAAACGATACCGTATTAGTTAAAATTATTTATTTTATATCTGACAATAGAGGAGGAAAAGTATTCTTCTTCTTCTTCTTCTTCATCTGCTCGATCTTTTACATTTCCGGTAA
>975FP011738 AT4G28610_1         :+U  EU:NC; range  -249 to    50.
ATCAAAAAGCCACTTTGGGCCTTTATATAGCCTTTTAAGAGAGTGAAAGAGCAGAAAATATAGACACCAGAAAAAATTTAATAAATAAAAACGAAAAAGATCAAGCCCAATACACGATCCCAATTATCCAATAAACAACGTCCACGTAGATCCCGACAAGCGAGTCATACTCACGCGCTGTTTCACCGAGCGTGAAAAAAACGACGGCTGATCCCTTTGTTTAAGACAGCCACCACCTCCGAAATTAACAAGAAGGCGAAGAAAATCATCACCACCGTCAACTTTTCTCTTGCGGACAAG
>976FP005178 AT2G22690_1         :+U  EU:NC; range  -249 to    50.
CGTTATAAACCTAGAAACCCCTAGCGAGAGCCGAGAGACCTAGCTTCTTCATATATACATTTCGTTAACTTGGAGAGGACACCTCAAACTGTCGCATTTAATTTTAATTAACTAGGCCCACGTAAAAATATTCTCGGCCCAAATAGTTACATTGTTGAAAAGAAACCGATCAAATCCAACGGCTGTGATTCATTCATCTTCAAGATCAGAGAGATTGATTATTTCAAAGAAACTGAAGAAGAAATCTGCAAATTCATCTTCTCTTCTTCCTCCGATTCCATCTTTCTCCGTTTCCGGCGA
>977FP008789 AT3G43220_1         :+U  EU:NC; range  -249 to    50.
TGTACATTTGAATGAATTTAATCATGAAAAATTTTCAAACTTTTTAGTATATATAATTTTATATAGTATAAATATAAAAGCAGATAATTTTACATAAAAAATTTATACTGAACTGCATCATATAATATATGTAAATAATATTTATCGAAATTGGCTTTTTTGAGTTTAATTAATTTCGGTTGAGAAAAAGAGAAGAAAAAAAAATCAGAAATTGTGGTTTTCATCAGCAGCAAACACATTCTTCTTCTCGATCCAATCCTCTGCCAATTTTCTCTCTTCTTCTTCCTCTTCTTCTTCGTC
>978FP005551 AT2G28880_1         :+U  EU:NC; range  -249 to    50.
AAGATAAGTATATTATAACATTCCATAAAACCAAAAAAAAAGAATATTGTTTTCTAAAACTTGATTTGTAAAATTGAAACTATTATTACTTGATATATATTGTGTTACAAGTTGTTGTTTTTTTGAACATTCCTTTCTATATTTGTAAAAGCAAAAAAATTATTTCCATTTTTATGAATTTATTTGTTCCTCTCATTTTCTTCTTCATAAAGGTTATAAAAAGCTCTCAACACCATTTGTTTTCTCTTCCTCCCTCTTCCTCACCATTGATTCCTCTCAGAGCTAAAGCAAAAGCTTCTT
>979FP004220 AT1G79350_1         :+U  EU:NC; range  -249 to    50.
CAGCCCTTTTGTAACCCTTTTAGGCCCAACTAAGTGGTCTCAAAGTTCACAAACCCAAAACTTATGTGGATTTATTATTTTAAGCCCACACAAACTAACGAACGGTGAGCTGGCAAGTCACGTGATGACACGTGATCCATCAACCCATCACTTACCATTACCCCAACCGGTACGGAAGTGGTTTTGTATCTTCCTACTTCGACTCCTCTTGGGTAATTATAATTAGTTTTAGATGAACCAAACAATCCCAAAATAATATTAGAAAAAGGGAAGAAAATCTGAAACCAAAAAAAACGAGAA
>980FP015802 AT5G60690_1         :+U  EU:NC; range  -249 to    50.
TTTGAAAAGTAAATAGATGGATTCCTATATTGTCATTTCAGAAAAACAGTAGGGACAACTTCGTAAATGATAGCCGTATTATTAAACAAATAAATTTAAATTAGAAAAAAGGAAAAAAACGCACCACTTTTCTTTTTCGCTGATGCACAGCTTGTCGGTTTGCGTGCAAATCCTCTGTTTCACAATTTTTTCTTCTTCTCTTTCTCTCTCTTCCTCTTTTATTCCTCTGTTCCAAAGTTCAGCAGAAGCAAACACACACATCACTTACTATCTCTCTCTCCTTCTTCACTTTCTCACATA
>981FP001735 AT1G27170_1         :+U  EU:NC; range  -249 to    50.
GAAGATTGTTGACCTTGCTTATATACTAAAGTCAATTAGCCTTTTACATTGAAAGAAGAAGAAAATAAACTATAAGGAATTTGAGACTGCGTGTCGTTCTGATCAATAAGGACATAAAAACTGTGTGACGTTTCAGAATTAGTGTTTGCCACCGTACTAAAAAAGTCAAATGCGAGACTTTTGTTTTACATGAGAGAAGAAAACAGAAAGTGGCTTTTTAACTAAAAAATATCTGAAAAGCCAAAAACTAGAACTTTCTCAATTTTAGGCATTTCTCAAAATCGCAAGCTTCGTCTTCGT
>982FP001528 AT1G23220_1         :+U  EU:NC; range  -249 to    50.
TAGATTCTCTAAATCTACGAACAAATAATTGTATAAATTAATCGAGTACACAATAATCAATTTTTAATCATATGGGAGTTAGGAAAAACAAAGAGTAATAATGAGAGAAAGGGGGAGACAAGAGTAATTAATATTTTGATGACCAAACTAATCAAAAATCAGGAATTTGTCTTTTGGACTTTGGTCGGCTGCTTTACGCTTAACACAAAAGAACGCTATTTTGTCTCCTCCACGCAATTACCTCTTCTCACTCTCAGACATTTTGTCAAACAGATGGTGCTCGTTTCTGAATCAGCTTAA
>983FP003577 AT1G69460_1         :+U  EU:NC; range  -249 to    50.
CATTTTTTTGTACCCTAAAAAAAGGAAATTTACACAAAGGTAAACCATACCGGTTCCTTAAGACGCAAGGATCACATAATGCTAAACCAAACCGGTTTATTAAGCAGAACCAAATAATTCAGGATCGGTTTGTAATCTGAAGCTGTTCACACTTATGTGTTTTAACCAATAAAACATATACACGTGTCAAAACACTTGCATCGTCATCGAGCTTCGTCTACACAATCGAGGAAGAAGCAAAAGGAAGACGAAGAGAGATTCGATTTCTCTGGATTTTTCAAAAATGTTTCTCCAATCGCA
>984FP003316 AT1G65150_1         :+U  EU:NC; range  -249 to    50.
GAAGCTTTAATCAACATTACATAGCTCTTCGAGTACATATTATCAAAATCTTAAAACACTTTTTTGGAGATTGAAACGTCAACGTTTTGAAGCAGAAGAAGCTAAAATAAAAAACGAGCCGGGCCAGTCTTGTAGCTTTAGGCCCGTTATATGAAAATAATATCTAAACCCTAGAAAATCTCTTCTTACTTGTTAGTGACGAAGAATCCCTTAAAAGCTCTCTCCTTTTTCAATCTCTCTCTTTGCTTCAAGGTGACGCAGAATTCCGTCAAGGCTCTTTCCATCTCCGTCAAGGTTCGT
>985FP012167 AT4G34610_1         :+U  EU:NC; range  -249 to    50.
TTTCTTCTCTTTACCAAAGACTTGACTCCAGGAATCAATAAGCAAGAAGCAGGAGGTTCAAGCACCAACCAGATTATGGCTTTCTGAAGCAATATCTTCAGAAAACAAAATAAAGTTTTTATTTGATTTTCTTATTACCATATTATATACTATTAAATAAGAAATTCAAAGTTTTTTTTTTCCATTCTTTCTTTCTTCCGGAGGAGGGAGAGTATGATATGGGTCTTTCACGTGTGACATTGATGAGATGATGAATTCAAATTATATCTCATACCAAAAAAAAAACACAACCAAGAGAAA
>986FP001002 AT1G15240_1         :+U  EU:NC; range  -249 to    50.
GCAGAGAGATTCAGAGCTCTCTTCCCTGAAATGTGAATGAACCCTAAATTGGATAATTAAATCCTTTTTCCGAGGAAAAGGCGGTGATAAGGGTATTCCAGTCATTATACTTCATTGTTGGATCTAAATTACAAAATAGCCCAGTGTTTTAGTGAGCCCAAGGTTCGACACCTAGCGAGATCATATGGACTTGATTGATTGCCCAGTGTTTTGTTAATAAAAATAAACCATTAATGAAATGCTAACAACAACGAAGAGAGAGAATTAAAAGATCCTCCTACCGTATTCCCGGGAACATTC
>987FP016187 AT5G66130_1         :+U  EU:NC; range  -249 to    50.
GGCGTGGGGTAGGTGGTGGTCACTCTCTCAGGCCATTGGTGTAATCTCCTACAACTCACCCTACGCTAAAACAGGTTATTTATTTTACTCACGTGAGATAGGCGGTCTAGATATTGACACGTCACGTAAAGACCTCACTACTTGTCTTCTCATGTACGCCTCGGATAAAAACGATGCCGTTTGATTGACCCGCGAAAATATCGAGCGATGAAATAGTCATTTAGTGGAGCGAGCCAACACTCACTCCTCATTTCGAGACAAAAACGCGGAAGGCGACGACACGCCGTTGAGGAGGATCCG
>988FP011684 AT4G27745_1         :+U  EU:NC; range  -249 to    50.
GAAGGAAACTTGAGGATTGTATATGTATATATAACCTTTGTTGTATAAATGTCATCACTATATTGGTTGTTCTCTATAAAGGGATTTGAAAACAAAGTAAAAAAGATTTAATCTAAGATAAGATTTTTTTTTTCTTAAACTATATAGAAATTTACAGTAAGAAATTAAATAATTATGAAAAAGTATAAGAAAATATGAAGAGATTCCACATTTCCATTATTCATCACTGCTGATACGATTTACTTTCTCAATTTACCAGTCATAAAGCAAAAACCCAGAAAGAAAGAAGTCACAAGGTAG
>989FP011711 AT4G28150_1         :+U  EU:NC; range  -249 to    50.
TGCCTTAGAAGAATGGGTCTCATGGAGTTTGGTTGATTATATAAACCTATTTCCTTACTTTCTTTTATCTCAAAGTAGATACAATTTTACTTGTTTTTTTTCTCATTGCTCAAAACAGAGTTCCGTTGGAGTTTTCTTTAAAAAGTTTGTCCCTTTTCGTTCAATCTTTCCCTGTTTCTGACATTGCCGTGAAAGTCTCAAATGCTCGTCTAATAAAGCTAACACTTTTGTCCGAAAACTAAGCTCTTTGAAACGTCAGGGAAAGAGAATCCCGCAATACTCTCTCCTCTCTCTTTTTTT
>990FP001169 AT1G17630_1         :+U  EU:NC; range  -249 to    50.
TACTACCACTTCTAGTTAGTTGTTTTCTAATACATGTCCTGATAATATCATTGACAATGGTAAATTTGAGTACTAGATACATGTCCTCATGGTAATTTAATTTTTACTCATGGTAAATACACAATAAACCTATTTAAATGTCGATTAACAGCGTTTAACCTATTTTTAATGTTTTTAAAATACTAGCTTCAAAGTAAACAGCATTTGAAGTTTCTGTTTACATTTTCCCTCTTCTACTTGATATGGTTCACGCTTCTCTTTGGCAATTTCGCCTTCAAATTATCCCTTGGCGTCTTCGTA
>991FP000226 AT1G04170_1         :+U  EU:NC; range  -249 to    50.
CCAAATTGTTTTTTGCTTTTAGGCATTAAATTTAGTCGGGCCGGCCCTGCACATAAAATTAATATGATGAAATGTTTTGGGTTTGATACTTTGATTCATAGAAAAAGTAAATTAGTCTCTACTGATAGTAATTTAATTAAATACTAGTATTTCATTATTTTGTAAGAAATTTTAGAAAGGGAAAAAAAAAAAAGGTTACGCGAAGGAAACCAAAAACCCTTTAGGGACTTGGATAGAAAAAAAAAAACCATTTTGTGCATCTTCTTCAAGCTGCGCCGCTTTCTCACTCTTTTTTATCTC
>992FP000975 AT1G14820_1         :+U  EU:NC; range  -249 to    50.
GATTTAGGAGTTAAAAAGCAATGTAATCATCACAGCTGTTTTAAATCGTCAAAGTAGTAGAAACAAAAGTCAAAGAGAGAGCTTCAACTTCCAGCTGCCCATTAATTGCAGCGAGTTGGGGAAAGGCTTATTGAGTTATTTCTATCCACTTACCGTAGAGACAAGTACCCAATACTTTGTCTGTTTCTTCTTCCTGTGGCTTCTGGGTCTTTGTCAACATCAAAGCTCTTTACTTTTTCAACTTACTTTATCGTGCGTCTGTACGGACCACAAAAGGCTCTCTCTTTATTTCTCTGTGAG
>993FP009107 AT3G49240_1         :+U  EU:NC; range  -249 to    50.
CCTCTATAGATAAGCCGGCACCGCGTATATTACGCACAACGTATTCCGCTCTTTTTTTGTTACATCATTGTGCAGAATGCAGATTCCTAACCAAAGAAAAAGAAAGTTTTTAAAAATATTTAATTATAATTATATGATGAAATCAAGAATGGGTCCTCCAAAAATCGAGCTTATGGCCCAATAAAGCCCAAACGTAAATAGCCAAGCCCAAGCATATTTATCCACGTTCCCAAACAATCCCTAAACCTCATCATCATCATCTCCAAACTCCTAAAACCCTAACAAGAACCCTTATCTCTC
>994FP013464 AT5G15770_1         :+U  EU:NC; range  -249 to    50.
ACTTTTTTCCTCTGCATTTTCACTTGTTGGCTTGTTGTCATTTCAATAAATATTGTTTACTATGGAGTTTTTATCTTGCTGCTTTTGTTACATCAAAAGTCAATTTAAAAAACAAATGGCCCATTTTGACTTCATTAAGAGATTCGGAAACTTTTTGTAACTATCTAAAAGAATAAGTACCTTTTCGTAATTATCACATTTGTTTTTCTATGGGTGATTATATTCAGTTCCAGTGAGTGACTGGATCTTATAAAAAAAAACTCAAATTCAAAATTATCCGATCTGATTCTATGGCTGAGA
>995FP010204 AT4G01890_1         :+U  EU:NC; range  -249 to    50.
TCCAACAAATAAGGGGTTTGCCATGAATTTGAGATAATACATATGCACTTTGAGCTGTCTTAACATCATTATGTCCAAATAATTAAGATTTACGAGATAATCTCTTTTTGGCTATGACTTCAATTAATTAATAAGATTATATATCAACATTGTATATGTAACGAAACATGTATACTTCAGCTACAATAAGTCAATAATTTTAAAAAGCCTTGAGAAGAGAAAGAAGAACCATCCCATCATAGAAGAAGAAAAAAAAAAAAAAAAACCTAAACTCAAAATGTTGAAACTTTCTCGTGATCC
>996FP003364 AT1G66000_1         :+U  EU:NC; range  -249 to    50.
TTTTAAAACTAAGAATATTTTAATACCTTTTTTTTTTTTTTTGGCAACTAATTAGTAGAAGATTAAACTCTAAAAAAAATTCTAACAGAAAAATTAAAACTTACGAATCATTATCTATCTATATAAGAATTAAAAAAAGAGTTTAACAAATCGTGCGTTTGGATAATCAGAAGAATCATTATCTATCTATATAAGAATCATTATCTATCTATATATAAAGCAGTTATATACTTTTCTTTCTTCAACCGTTTTATAGACTCTATTGATCTCCCGGAACTTTCTGTTACCTTCCCATGGATA
>997FP004826 AT2G17410_1         :+U  EU:NC; range  -249 to    50.
AATAAATTAAGCATTATTTGGAAAATAATGTAAAGCTGATAATTATATTCCTAATTTTAAATCCATATTGTTTCCTTAAAGAATATTTCAATATAATTGCAAAAAGAAAAGAAAGGAAATATATCTTCCGACAATATTATCTGATGCGCGTGAAATAGACTATCAGGCCAAGATTAGGTCAAAAAGCCCGTGAGCCCAAAAACCTGAGAAAACCCGGTTCAAATTGCAAACCCTCGATTTCATTTCTCCAATTCGATAGACGCTGGGTAAAAAAATTCGGAGGACGACGAAAGAGAAAAC
>998FP014810 AT5G45300_1         :+U  EU:NC; range  -249 to    50.
CATTCCTAACAAACCCATCAGTAATTCAGTATCACTTTGTCAAAACTGGTCACATTGGCTATTGTTGAACAAAAAAAAAAGAGAGGTTTTTGACCAAAAAAAAAAAAAAAAAAGGAGGGGTTAATATTGACGATTTTGATAATGAGAGACTTTTAACGTAATTTATAATAATTACCGACGTTGATTTGTAAATCCATAAAGTTACAAAAAAATCTCAAATGTGGGAACAGCACAGAAGCGAGCAACTTCACCGCACAAAAATGCATACTCTCAACAACACCATCACCACCACCACCGGTT
>999FP008137 AT3G19950_1         :+U  EU:NC; range  -249 to    50.
CAAAAAAATTATTATCTTATTAATTTATCGATTTGTGTCACTTTTTACACTGATCCCAATTCGGAACCGGAAGAATTTATTAATTTATAGAGATTATTAATTTATCGAGTATTAATTTATAAAAGTTTAACTGTACTTAAGACTATACATGGGCTTTCTATGGGCTTCAGCCCAAAATCTGTAATCATCGTTTCTGAGTTGGAGTCGGCCACATATGACATAACTGAGAATTACTTTTCTCTCTCCTCTGACGGTTCTTTTCTTCCTTCGTCCTCTCGTTTTTTTTGTTTCGTCGTCTCT
>1000FP008557 AT3G26680_1         :+U  EU:NC; range  -249 to    50.
CGATAAAGCTTGAAGACGACGGTGACGAAGACGACGACGATGGCGATGTTAGATTGATACAAAATGACGTAGTGGTTGGGCCCTTTTGTGTTGTTAAATCTGTCTTCTTGCTGCTCCTCACGTTTTGTTTTGGGCTTTTTACCATTTTTACTCTCTTCTCTTCTCTCTCTCTCGTTGAGAGACACTCAATGGCCAAAAAGCAACCTTTGGCGGGCGGGTCAAAATTGACTCTTTTGACCTTTCATTTTCATTGAACCTCTATAGACAGAAAAGGATGGATTTTTCTGATGAAGACGACGA
>1001FP014144 AT5G27100_1         :+U  EU:NC; range  -249 to    50.
TCAATGATTCTTATGTTATTGTTAATTATGCATGAGACGAAGTCTCCTCCTTTGCAACGGTTGACTTTAATTGTTGGTTAAATTAGAATATGTAAAAAAAAACAAGTTGCTGCCTTAAATATTATATACTTTGGAATAAATTCAACAAGTTCGTAATTAACAATATCACGACTTCTCCAATTACCAAAGGGTCTCATGCCACACCAAAGAGCATACATATAGACCACCAAGTTTCATTCTTTTTCGGCTAAGTAGAAGAAGAATAAAATGAAGAGAGAAAACAACCTCGTTCTCAGCTTA
>1002FP010438 AT4G08540_1         :+U  EU:NC; range  -249 to    50.
TTAACTTATACGATAAATTAATAAATATTAATTTATAAGATAAATTAATATTATTATAAATTAATAAAATTTTATGGTCCTAACATTATAGAGTTTCTACTGAAGAACAAACCGAAAAGTAAAAAATATCTAATTCTGTATTAAACCAGTAAAATTTCGTACCGCAGCGATACCGGTTTACTAATCAAACCCGAAAAAACCACTCCGTATCCGTAATCTTCATCTCTCGCTACGACACACCAACTGTTTAATTTCCCAATTTGTCGCCGACTCTTCGACCTTAAATCACCGGAATCTTTC
>1003FP012085 AT4G33520_1         :+U  EU:NC; range  -249 to    50.
GCTGACTTTATAAACCCGTAAATCTCTACGTCACGCTTGCAACAAAAATTCGATATTTGATTCAATCACAGAAAAGTCCTCCCATTAAGGTGTAAATTTTTGACTCAAATACCACAAAGCATAAACCTTTTGACAAACCAAAAGTTGTATGAAGAAAATTGGAAAACTCTGAATGCCATTTCCACACGTGGACACTATTCGTTTAGAGAACACTTAAACAAACGCAGGAGGCCTGGAAAAAAGAAAGATAACGGGACTCGAGAGATTGAGATTACGGAGCCACCCACTTTCATGGAGTCT
>1004FP010084 AT4G00200_1         :+U  EU:NC; range  -249 to    50.
CTTGTCACTTTATTATCTGTCACCTACCAATCACATTCCTAGTAAACTCTTGTGTGAACCAACATAAACATATTGTTGCAAAATAATTGAATTTTAAATTGTAATAAGAGATATTAATGTCAAGAAGAAAACTTACGCAAACGGGACAATTTTTTTTTTTTTTTTTTTAATCAATTCCGGACGTGAAATTATTTATTAACCAAAATTCACTGTCGGTCTTATTCTTAACGACAAAAAAAAAGATAAATTATTTTTGGATATTTCTTCTTGCAAAAACCTAATTTTCTCTCATCTTTTTTT
>1005FP014255 AT5G35375_1         :+U  EU:NC; range  -249 to    50.
TATCCGAAAACATCACATATTATTATTATAAACTGAAACAGAAGAAACAATAAAATTTCCATTTTTATCTCACTATTAAAGTGAGAACATTATGTAGACTTTGCCACTAGACCATGAACCTTTCTAGTGTTCATTTCTTCTACCTTATCTGTTTTACTTCCTTAAGAAGTTTTCGATTTTACCTTCAGAAAATCAAAATGGTAAAAAAAGGATATAGGTTTTCTCTCTCTTTTCTCTCTCAAATTTTTCAGAGAAAGAAAACTGAAGACTCTTATGGTCGTCCGAAATTCTTTCTGGCTT
>1006FP010900 AT4G16050_1         :+U  EU:NC; range  -249 to    50.
TTTTTCTTTAAATTAATGCTACATACTTATAAATTTAAGGTTATGTTCAATCTTGTCACTATCCTACTGGCGTTAAGTCTTCGCTCACACGTCACACACTGCAAAGCACTGAAATTATTTCTTAATTAGTGAAAAGGTTTGGGGTATGTTAACAAATACCAATAAATAAATAAAACATATATAGTACATGTTCCTCCACCTGTCACAGGCAACATTTGCTTTCAAAAGCAAAGAAGCATTTTTTCCTCCATTTTCTTCTTCTTCTCCAAATGGATTCAACATTTAGAGATGAAGATCTCG
>1007FP013759 AT5G20100_1         :+U  EU:NC; range  -249 to    50.
TTTTTGATAAACAATCTCATTTTACCAAATATTGTTAGTTTAAAACTTTAAACTACAGATATGAAACCATAATAAGAAAATAATTATGAAAAGAAAAAGTAAACAAATTAAAAAGAAAACTTCCAACTTAACAATTAAAACCAAAATAAAAAGAAAACTTCCAAAAAGGAAAACAAGTAATAACAAGAAGAAAAAAACATAGTTTCCCATAATCAATTAATATGCTTGTTTTACGTTTTCTTCCTTGACAAAATTCACAATTCCATTGAAAGAGAGAAGAGAAAAGATGGCGTTGCAGAG
>1008FP008138 AT3G19960_1         :+U  EU:NC; range  -249 to    50.
ACCTGCAAATCCTGATATTCTTGATGGAGTGGACGATCTTATGCAGCTTAGTTACTTAAATGAGCCATCAGTGTTGTACAACCTCAACTATAGGTACAACCAAGACATGATATATGTAAGTCTTTTGTTGTGATATTTTTTTTTGCTCATCAGGATAATAGTCTTTCCCCTGAATCTGTTACTATATATGTTCCAGCATCTACTCTTGCTTGGCTAACCTTTTTCCTTTATGGTGCTAGACAAAAGCAGGGCCAGTTTTGGTGGCTGTGAATCCTTTTAAGGAGGTTCCTTTATACGGAA
>1009FP009335 AT3G52500_1         :+U  EU:NC; range  -249 to    50.
ATACCTCCACAAAATCAATACCATTGGCATTTTCTATAGATACAAGAATGTATTGGCTGGCTCTGTATCATCATGTCTACGTAGACAGAGATGTATCATGTCGACTAAACAAAAATTACATTTCCACGTATAAGATTTACTTATAGTAGTAACTAGTAATAAGTTTCCAAGTAAAAACAGACACATTTAACTAAATTATTATTCTAAAACATTTTTATAAAAGGAAGAAGAAAGTCACAGAGATCGAACATGATTCTCCACTTTCCACTTCTTTGTCTTCTTTCTTCTCCTTCTCACTTA
>1010FP010169 AT4G01320_1         :+U  EU:NC; range  -249 to    50.
ATGGCACCTTCGTAATTTGTTGACAGTTTGAGGATAAGGAGTTTTCCGTTTAGCCCCTTTAAAACATAATATTTCAACTAAGGCCCCAATATTTGATAATATACTATTATACTTAGAGATTTTAGATAAAATATAGGGGTTGTTTCATATGGGCCTAAATCTCAGCCCGTTTACTATTTGGGCTTCTAAGGTATAACCCGTACCCGTGTTTTTGTTGTTTTACATATCCACACCGACCTGAGAAGAGTCAAAAACGAAAAACCTCTCTTTTGTCGTTCCTCTGCTTTCTTCGATTTGCTT
>1011FP011330 AT4G22720_1         :+U  EU:NC; range  -249 to    50.
GTAGTTATATTTTTGGCAAGTCGATTAAAATTCTTGGGTCAACAAATTACAAATTAGTATGAAGGTTACAAATTAAAATTGTAATTATTTAAATTAATTAATGTATAATTATATCACAAATACTTCACGTCACACTAAATGAGTCCTTCTTAGCGGCAAAATATGCGTTATTGGGCTAGGCCCATTTATAAACGACGCCGTTTACACAGTCTAGAAACTCAACATCGTCGTTTCTCTCCCGGCGACTTTATCGCCGTCTTTTTCTTCTTTAAACTCTCTGGCTAATTTCGTTTTGCTTTG
>1012FP008078 AT3G19160_1         :+U  EU:NC; range  -249 to    50.
TATAATGTTTTTTTTAGGTTTTTTTTTGATAAAAATGTAAGTAATTATAATAAGGACATTGTTAAGAGCATGAATGGTAACAAATCAATATGTATTCATGTTAGATTACAAAATCAATGCTCACCCAGTTGTCATCAACACCAATAAAGCAACAAATTCCACCAGTATTACATATCTAATCAATCATATACACAGACACTTATATAAATACCGTATGAAATGTCCTTTGACATATCAAACATCCTTTTGTTTTGTTTTGTTAAGGGTTTATACTATCAAGTTTATGAGCTGATCTAACAG
>1013FP009326 AT3G52380_1         :+U  EU:NC; range  -249 to    50.
GTTTCAAGTTTCAACAATTCACCATTTATATAACATTACCAACAGTCCAACACTAGTAACATAATCACCAAAATATATTAGTAATAAATTTTCATCACAGCTTTATATTTTTGTGATTAGAAATTAGGATCTTACAGAAATCTTTCAAAAAAAAATTCATAACAGTTCCATTTTTTTTGGTAAGATTCATAAAAAAATTCAAGTTAAATGCATTTTATAAAAATGTAGGAAAAACTTTCATCAAAAATCGTTGAGAAGAACATACAGTATATCTTATCCACTCTCTTCCTCATCCACGCG
>1014FP006364 AT2G41210_1         :+U  EU:NC; range  -249 to    50.
CTAAATATAGAGAATTCGAGGGTCTTGCTTGTTTCTCTAAATTTCAAGGCTTTCATTGGTTTGAGGATATGAACGAGTCCTTTCTTTGAATGACAAAATTAGTTTCTAAAACTGATAAGAAAAGATGAAATCTCGGAGACATTTTTTCCCTTTTAACTATTTTTTTGGCCATTAGATTTTTCTCTGTTTTTCTTTGTTTGGTTTGGAACATGGTCTAGAGAAACATTCAATCCAGTAATGCTGCAATTTGTAAGAAAAAAGTAAGCTCTTTGCCTCCGAGATTCACAGAGGCAAAAGAAA
>1015FP008895 AT3G45590_1         :+U  EU:NC; range  -249 to    50.
AATCCAGCAATTTCGAACAGTTCGAAACTGTACGGAGCAGTTTCTATGATTGGTACCAACCGCTAACAACTACAACCGACCGTTAACAACCGCTAGGTGGTTGTTAGCAGATAAACCAATCAAGCCATTAGTTGTTTTGTCTTAACAATACACAAAACAACCCACTTAATATTTGGGCTTAACATATAACACATGGCCCATTTGTCTCTTTCTTCTTTCTAATTCTTCCTACGACAAAGCTTTCTCTTTGTCCCTCTTCCTCTTCTACGATCTCTTCTTCTCTCTTTGTTGCAGTCTCTT
>1016FP006005 AT2G35950_1         :+U  EU:NC; range  -249 to    50.
GGCGGTTGCAGTAACGATAAACACTCCACCACTAAGAGCGTCTCATCACACGCGCCAATTTCACTCTTACGATGGAGATAATGGGCGAGTGGGATAGTGTATCACGTGACATTCGCAGACACAACTCGCTTCATAACTGAAAAAATTAATAATAAAAAATGGATATGTTTGTCTTTCTCTAATGTTTCATGAACATCTGTAACGTCAAACCCACTTTAAAAGCTCTGCTTTTTGTGTTTGTTTTTGCTTACTCTCAAAGAAAGTGGTTCAATCTCTCGATTTCCATGGCGAGGAATCATC
>1017FP010336 AT4G04030_1         :+U  EU:NC; range  -249 to    50.
TATCGATAACAACAATGACTAAATCATGTTTGTTTGGTAGCCGTTGGTGATAATAATAACGAGCAAATTTCAAAAGCAATCTAGCAATGAAAATTGTTAGGCGTTGCATCAATCTTTGTCAAAAACTGAGTGAATGTAAATCGAGCAAAAAAATGTTAAATATATATTGTTAATAACTATGAAAAGGGACATCGTCAATCCAAAACCCCTTTTTCTCTCTCAACTTGACGACTAGGGTTTCTTCTTCTCCTTGCCGCCGTTGGTGTGGCCTCTCGCCCACCGGCGAGAATCTTCCTCTTT
>1018FP010194 AT4G01780_1         :+U  EU:NC; range  -249 to    50.
TAAGCTAACACTAATTTAATGTATCGTATGTTCACATAGACTAAAATTAACGTACTAATATAGACATGTTGTCAATACTATAACCATCATATTTTAGTATACCATTCGTCAGAATCCAGTAAAACCAAACGTTAAACCCGGAGTTGACCAAAAAAATTCAAAAATATTTAATAAAATTAATTGTGATAAAAATATAATATTAAAGAAAATTACATCAAAACCTGCTCTGTTTGATTCTCGGTTTTGTTTCCGGTTTAATCTGGTTATGGCGTTGATTTGAATTTGATGGGAGGCACTAGG
>1019FP002124 AT1G33750_1         :+U  EU:NC; range  -249 to    50.
ACAATTTTTCTATAAGTAAATTGTTAGCTGCACACTGGGATAAAGCAATCAGGAGTAACGTGATTGTGTAGATTCCCTATAGGTAAATGAACCTTATCATTTTCCCTCGCATTTTTTTCGGATCTCATGTGCACGACGATGCCATTTAATTTTTTGACCACTTTTAAATCCGTCAATAAATGTTACATGACTGGGATTCCAATGATGTGTATTTAAAGCGTGACCACAAGGTACAGATGAGAAAGCTTTAGGAAAAAAAAAATCAAATACAGAAGAGAAACAAAAAAATGGAAGCAGCAA
>1020FP007318 AT3G07680_1         :+U  EU:NC; range  -249 to    50.
GAGAAACCTATAAAGTCTTCCTAATGAAACGTACTGATTTTATGGAGTTTCCATTTTCGACATAATATGACGTGGCAATATCTAAATGGTTTAAAGATGTTTTATCTCCAATGATATAACGCCACGTAAGCCCGCTGACCAAATAACCCAAAGAGTAAGCAAGCGACGTCGTTTATAGTTTGATGATCTTGTCGGGTAACGAAACTGCCCCTTGAGTCAAAACAGGCTTCTTCGTGTCCGATTCTGAACGAGCTCGCTCTTTCTCATCCAATTCTCTCCACCGTCTTCTACTCCGATCAA
>1021FP002522 AT1G50580_1         :+U  EU:NC; range  -249 to    50.
AATGCAAGTTAACAGTAAAATTTATAATGCAAGTTAACAGTAAAACACTGATCTATATTTTAAAGATTTGTTGTTGCAACTTGCAAGCTTTATACATTCAACACATGGTGGCACATGCAATCAAGCAATTAGCACCTAAACACAGCTTAAATAATCCCACTTAATATTTAAGACACATTCTTTTAATATCAACTACACAAAGAAAAGCAACCATTCTTCTATAACTTGAGTAAAGAAAAAAAAAGGGTCAACAATTTGGCTCTCTTGAAGAAATGGGATCAAAATTTCATGCTTTTATGT
>1022FP008411 AT3G24315_1         :+U  EU:NC; range  -249 to    50.
ATTCATCAATAAGTAATGCTAGAAATTTTAACCAATAAGAATATGACCATATAACTAAATAACTGATAAACCGGACATTGGACCAGACAATGATAGCAATTGCAAGATAACCGGGTTTAGAATAGACATGGTTTATCTAAAACTACGTCGTTTTTAGTTATTTCTCTTCTTCCCCAGAAATCAAAATTTGAGGTGTCTTCTACAGATCAATATTGATCTCCAACACTCTCTGGTTCCCAGATCTTCTTCAACCTTATACCCTAGTTTCGCAATTTCATTCTCATTTTCTCCGCTCTTCAT
>1023FP011056 AT4G18335_1         :+U  EU:NC; range  -249 to    50.
ATGTTCCTCCTCCTCCTTTCTAATGAAGTAGTGATGAGTTTTTTATATTGTTTGCATTCAAAAATAATTAACATGTGCCTTTGTATGTTTAATCACTTTCTTTCGACTACAATATAAAACTATATTCATATTTAACACAACATTGACGAAAATTTAAAAAACAAATTCATAATTTCATTAATGATATTACTTATCACTAATTAGGAATTATATAATTCTAATTCCCTCCTCGTTCTGAGCTTTTGTTTCATCTTTACGCTCTCTCTTACTCTCAGCCAAAACCCTATACTCTCTTTCAAT
>1024FP004152 AT1G78300_1         :+U  EU:NC; range  -249 to    50.
CCTATACTAATAGTAGCAAAATCACATTACCAATTATTTTGTTAATTGACCAAATTTTATCCAATAATCACATTACCAATTTTTCTAAAAGTGTATTTATGTTGTTCTTAATTTGAGGTGAAAAAAAATCCCCCTTTAAAAAGCAGGACCGGCCACAAATCCAACGGCCCAGATTAGATCTTGGTTCCAAATTTCACTCTTTTCCTCTAAAACGCATTTATCACTTTCCCTCATTAAACACAAAAACTCATTCATCGTCCTCTCTCGCTTGACCTACAACACCCGATTCTCTAATCGAAA
>1025FP004598 AT2G07362_1         :+U  EU:NC; range  -249 to    50.
TCTTTATAAAACGATTAGGAAAGACGTTTTTCGAAAACGAGTGAAGACGAGATTTGATCTCTTTCCATAATTCAAACTAGCTCCCGCAGTGTGACGGTTTTATGAGCAGTGGATCGCAGAATACAATCACTATAAAACCGGTATCGCAGCACTCGATAGCGGAATCTGCGAACATGAAATAAACGATATACTCTTGACTTACTTTGAGAAGAAAGGGAGAAAGGGAGAGAGTTTCGTTTTAGCTTTTAGCAAAAAAAACGAGTGAGTACAATGAGAGGAAGATGTGTTCCTTTTATAGGA
>1026FP012975 AT5G07810_1         :+U  EU:NC; range  -249 to    50.
AAATTTTCAAAGAAATCATATTTTCTTTTCTACGATGCTGAGTTTATAGAGAGGTCTTGAAGATTGTAGATGACTTGAGTTCAAGATTTGTTTCTCGAAATAGTACTCTGTTATAAAATTGGAAATCCGGTTTGATTGGTTTTTTGGTACCGAACCGGATTTTAATTTTAATTCACACGTGTGTAGTTGACACGTGTGGTTTCTTCGCACCCGCTCTTCACTTGTTCATGCTCTTGCGTTTCAAAATTCAAAATGTCTTCTCTTCACTTCTTCACACAACTCTCAGATTCAATCAATGGA
>1027FP007250 AT3G06850_1         :+U  EU:NC; range  -249 to    50.
TGGCATTTTTCTTTTCGGCTTTAGTGGATCTGCTTGTAAAAGGCTTTTTTTGAAGTCGATATATATAGCCCACCATCTGAAGGAAAAAAAAAAAGTGATGTACATGAGGATACGCGTGTACCGTTGATCCTCTCCGTGATATTGCTGATGTGGCATAGATAAGCCAATCCGATAGTTTTTTTTCTCTTTTTCTTTTGGTACTAATCCAAATAGTTATTAATACTAATCAGTACCTTAGTCTTAATCCGGATACTCGAACAGAAACAAACACACGGGTACGTAACATTTATCTTTTTAAGC
>1028FP001109 AT1G16858_1         :+U  EU:NC; range  -249 to    50.
TTAAGGAATGTTATAAAATAGAAAGACCAACAAATGATACAAAGGTTAGGTGGAAAGAAGATTAAGGGGGTAATGTTACATAGTTTATCAAATGATTAAATGTTTTCAAATGATGATTAAATACAGTTTTGTAATGTCGACACATTATTTTTTTTCTTAAATTCACATCTTTGTTTTCATTTCTTCTCTTGTTAAAAAAAAAAGTACAGAGTGTTTCTTCTTCTTCCTCTTTGTATCAGTTTGGTAGACATTTTTTTAAAAAACTTAGCCCTTTTAGAGAGAGAAAGAGAGAGAGGAAAA
>1029FP010516 AT4G10170_1         :+U  EU:NC; range  -249 to    50.
TATAATCTTTAATTACTTAATTTTGAGCGTATAAATCTCTACTAAATGTTTATGAATATTTGATTCATTACCAATTTTAACTTGAAATCATGCTAATTTTATACTTTTAACCAAAAAAAATCATGCTAGTTTTATCAATTTCCCCTAATTTATTTGCGATTTGTTACATACATATAGAAAATAATAATACATTTTTTTTAGTGTTGTGGACCACGTCCTCTAGTTTGGTCGTCGAGTTCTGACTTTTTCATCACAAAGATAAACATCTCAAACAAAAAGCTCACACATGACCCAAGAACC
>1030FP003301 AT1G64920_1         :+U  EU:NC; range  -249 to    50.
TCGCATATATATTTTTTCAGTTAAGTGTACCGAACAATTACTCGAGCAATGTATAATTTTAAAAACTTTTCTAATAAGGACAAGAAAAGATAATTCTTGGCAGAGGGCACATGCAAATCCACTACTTGCATGTTCACTAACCAATCAACCCCTACTAATTAACTCAAAATACTAACCCCTCTATAATAAAATTAACCTAAAACTACATCACACACTTTCATAAGCACATTTTCCAATTTATATCTCTTTATAGTTTTATACATATATGGATATCCTTGAGACTTTGGGCTTGGAAGAGCA
>1031FP013350 AT5G14080_1         :+U  EU:NC; range  -249 to    50.
TTGTTGTCATGTCTGGTTGTGAATTGTTGTCATTTTCCTCTAGGAAACTTCTCAATTCTCATGTAAACAATTGAACGACATTTACTGTGTGTATGCAGATATTTGATGGGCCAAAAATGGGCAAGTAATAAGGATTAATCTCGTATGCAAAGTTTTGGGTCACTAAAAATCACTTTTTGGACTGGGCCAGTATGAGTTTGACTTCTAACTAATGGACTCATTAACCAAATTCGATTTCTCCAACTTGTCAGCGACTCCCTGAAAATGTTGACGTCAGCTTCTCGGCCATGAGACCTGCGA
>1032FP013772 AT5G20300_1         :+U  EU:NC; range  -249 to    50.
TTATATACCATACCGATGCTGAGATACTTGAAGTTGAAGCAAATTGTCGTTAATGGTTTGGAGTTGGGTTAATTCGGATTTAGCGAAACCATTACTGCATTTTAATTTTAGTTCGGTTTTGGGTTGGTTTAGTTCGGTTTGATATCAACATTAGTTACAGTTTAGCGACTGGTATGTGGGCGCACATTAGCGTGCACGGAAGAAACAAGAAAAAACAACCAAAACAACATCTTCTTCCTCGTTATCTTCAACCTACCCTTTGTCTTACCTTGATCCTCTCTCTCTCTTTCTCTCGCCAAC
>1033FP007549 AT3G11440_1         :+U  EU:NC; range  -249 to    50.
TATTAATATTACGATTATTATTTTTAAACCTAAAATCTTTGAATTTTATAAAATTTTAAAATTGATAAAAAAGATACGGGATTTTTTTTGAGTTAATTGATTTTCTAATAAAGATATTGGATTCTTAGTGTTTTTTTTATTCTATAATTTATTTATAACGCGGAAATAAAAAGCAAAATAATTAATTAAGTGAGGAGAGTTTTAATATTTTGATGTTTATTTCTAAATTCATCTCTTTTTTCCACTTCTGTTCAGCTCTGATGAATCTTCTTCCTCTGTTACTTTGATCTCTTTCTCCAT
>1034FP013786 AT5G20510_1         :+U  EU:NC; range  -249 to    50.
TATGATTATATCTTGAATGTGTTGATTACGTCTGTCATTCATAATATTTATGAAATCTGTAGAGTAGTTTTTTTCCCGACAAACTTGATTATGTTTGAAAATGAGATAACACCAAACTAAACGCACGAAGACATTATTAATGTCCATTATTTATGTATTTTTATTTTTAAATAAGTGTTGTGACTAGACCGGGTCGGTCACTGTCCACGGGGCAACTTTTTAGTCTGCATTAAGTTTTCTTACTTTATCACTTAAGAACAAAAATTCTGCTTTAGAAAAAAAAAAGAAGCAAACCTCACT
>1035FP001259 AT1G19025_1         :+U  EU:NC; range  -249 to    50.
GGTTCATGGATTAATTAAATTGTTTTTCTCTTTAATTTTTAAATTATTACATCTATAATAACAACGAATTATCGTTTAGACAAAATCATATTATGCGATTAAATCATAAATATATAAAAATAAGAAACGATTTATTTCGAAGTATATAACGTGTAATTTTATAAATTTTACTTTTAAGATCGGAGGGTAATTTTCCCTCGCTTCTGCAGAAACAATTTTTATCCGCCGGATCTGAAGTGGTTCTTCTTCAGAGTAAATCAATCGGAGAACCCAAAACCCTAGAAAGCAACCAGAATCACA
>1036FP004913 AT2G18860_1         :+U  EU:NC; range  -249 to    50.
AACAAATAATAAAAAAGAATGAAAAAGTTGATGTGGCTGCTGGTGGCAGCAAATTGGCGGACCCCATCTTCCAGGTTACATTCTTGTCGTTTTCCAGCTTCTTAACACAGAGCTATAATCTCATGCACCAAAGAGCATACTAATATCCTATGTCTCCGAGTAATAATCAGCCACGTTTCTATAATAGACACAAGTTGGTGTGACACTGACAAGAAAATAAATAAGATTTATAGAAAGTGGGAACAGAACACAAAAAAAAAGCTGAAACAAAGAGTTCGAGAAAAATTTCGATTCTCTTGC
>1037FP008026 AT3G18440_1         :+U  EU:NC; range  -249 to    50.
TTAGATTGACAAATGGTATGTAGACAAGAAGCTTATTAATGTGACGTAACGTAATTAAAGTAAAGTAAGCATTCAATTCTACTTAATATTGTCCACACAAGTCATTATATAAAATAAAAAAGGAATTAAAACGTCGTCATTTTGCTTCATAATAGACCACTTTATTCACCTAACTAAGGTCCACCACCACTTCATAACAGTTTCGTTTCGCGTCAGTCAAATAAAAAATATCTTCACCATTCTTTTTTCAAACAAAGCTTAATTCTCTTTGAGAATCCGTCTAGTAATGGCGGCGAAGCA
>1038FP005796 AT2G32920_1         :+U  EU:NC; range  -249 to    50.
ATTTCCTTGATGCAGCAACTAGAAAATGTTGAACCTAACTAGTTTTTGGAACCCAACACAAATAGTAACCCTCTTTCTGAGCCAGAGGCTTGCCTAGTTAATGTTACAAAAGAAAACGAAGCGACATCTTATGCTGATGTGTCAGGATATTATTGGTTAGACTACGTAATTCCACGGAGCTTGTGTTCTTAAATCTGCTGCTTCGCAGGATCGCGAGAGAGAAAAGGATACAATTTTACAGAAGAAAGTGAAAAGAAAGAGAGAAAGGGGAAGAAGAAAAATGTATAAATCACCATTAAC
>1039FP014417 AT5G39330_1         :+U  EU:NC; range  -249 to    50.
ATTTCCCACACATATTTTTTGGATTATTGAATCAATTCTTGATTTAGATTTCCTTACACTACTCTAAAGTCTTATAAACTTTAAAGCATAATGTAATAAAACTAACGAAACACAATACAAAATGGGAAAGATATCAGTAAAAAGATATACACATATAAAACATTTTTTTGATCGATACACATTAAATTTTTGTAAAAGAAAAACGCTATTTATAGCAATACATTAACGTCGACATAAAAATCTTTGATTATAAGAAAAAAAGAAAAGAAAAAAAAAAACTTTGATTATATACACGTCTCT
>1040FP011029 AT4G17860_1         :+U  EU:NC; range  -249 to    50.
ATATTAAATTGCAACAATTAGCGATTATTATAAGCTATAGAAGCTAAGTACGAAATATCATTGCAAATTAGGAACAAAATCATCAGAAACTTGACTTTCTGTTGGCAATCATGTCTCTTTTGGTATAATCACTTTAATATAATTCAGTGACGCTGACTTAAGACCAGATAACGTTAAGAGTTTGGATTTCTTTAGTAATTTGTCAAGATTATATATACAATATACTACACTATGTTAGTTTTGGAAAGCAGATTAAGATCGATCAAAACAATAATCTATGGCTTCGTACTGTTTATTATA
>1041FP011625 AT4G26900_1         :+U  EU:NC; range  -249 to    50.
ATCATATATATTAAGAGCATGAGTCTAAAATACTCACTTTTGGTGACTAGTAACTTTGCTGTACCTTCATTTTTTTTAAAAAGAGCTACAAGACTCTGTAAGAGTGAAACGAAGCCCAATCCCATTATCTGTTATGAAAAGTTCATAAAAGCCCAATTAATATACAAATTCACTACACGAGGAGAAACGACGTCGTTAGTGGAGTGGTAAGTGTTGACAAAGTGACGAGTGACGACGACCTTTTGAATTAACAATCGAAGCAGTGACTGAGTTTGATATCAATGGAGGCTACGGCGGCGC
>1042FP005078 AT2G21160_1         :+U  EU:NC; range  -249 to    50.
TGAGATCTTGTGATTACAAATTTATAATGAGAGCACACAAATTAAGAATGTTAGAAACCAATTTGTGAATCCCCTGATGTATACAAGGCAACAAAATCACACGAAATAAATTGAGAGACCAGACAAAACGCTGTCGTTTTGCGAGGGTTTCTATGGTTGTGTTGTTATCTTTTTTTTTTCAGAAATAAATTAATTTAGTGTGAAAGAGCAAAAGCATAAATAGCATCGAGAGAGACACTGTTCTCATTCATTCGCAAATTCGTTGACCATATTTGATAGAATCAAGCGATGATGAATCTT
>1043FP001522 AT1G23120_1         :+U  EU:NC; range  -249 to    50.
AAAAGAAAACATTTAAATATTGTTCTTAGTTAATAAAATAATTTTCGCTTCCTTAGTTTACCAACAACAAAATTACGCTTCCTGTTACTTGTTAAATGAAAATAAATACTGTTCTTACCAAACACAAAAATGAAAATACATATTGTATAATACACTTAGACAATACTTAAAATATGAATTAACAACACGTGTTATGCTTATCAAGAAACTGCTACGCATAAGGCACCTACCTTGCCTACCTCTATTTTTGTTTTCTTCTCTTGGTTTTCTACTCTATGCTTTTTGTTATGGTAAAGATAA
>1044FP003963 AT1G75630_1         :+U  EU:NC; range  -249 to    50.
ATGAACCTATAAGCTAGCAAACCACAAACTTGGGTTTTATCTTCTGATGTTTGGGCCTTTCCTCTAAGCCCAATAAAGTAATCTAGCATCACCAAAACTGAGAGAACCCACCCACACGTTTGAGCATTTTTTTAAAAAAACTATTTTTAACCGCCGTTATTATTGTTTTACTCCCGTAAAAAAAAAAAAATCTATCTCCCTCTCACAATCTCTCCTAACAAATACTACAATTTGGTAACAGATCTCATCGGAGCAACAGTCATCAAAGAGCCAATGGCTTCTTCAGGTTTCAGCGGCGAT
>1045FP001344 AT1G20410_1         :+U  EU:NC; range  -249 to    50.
TCTTGAAAATAACAAAAAAGTAAGAGGGGCGTTCCGAGAATCGAACTCGGGACCTCTCGCACCCAAAGCGAGAATCATACCACTAGACCAAACGCCCTCTTTGCTATATTAACTCTAAAATAGTTCATATAATATTTTAACATGTGCAGCTTCATTAGCCTTTTTTGGCACGAGAAAAAAAAGTCAAAAACTTAACAAGCTCACTGCATTGATTGCTACTAATTTGATAGAAGCCGCTTTCCTCCAATTATTCAAAACAGATGTCCGGCGAAAAAGAACCCGTCGCCGTCGAATCAGCCG
>1046FP010310 AT4G03260_1         :+U  EU:NC; range  -249 to    50.
GTGTTTCGTTATTACGGGTTTGTGTTTTGTGAACTTGTTGACCTTTGTGTCTCCGTAATTTCGTCCAACGGTTGATGTTTTTGATTGCTGATTAGATTTTTGTCGGTAGGTATTGAAAAAGATGATCTTTATGGATTTTGTTTTCTGTTTCTTCTTTCCTTTTTGTAATCTGACTTGCAAGCTTTTTGCTTTTTTTGTCGGTCGGTGTTAAAAATTGTTCCTTTTCTCTTGTTCAATTGTTTCCTCAGGTGACCAAGTAATTGGGGATTAACAAAGGGACTGGGGCTTTATTAAGCTCGA
>1047FP012611 AT5G02190_1         :+U  EU:NC; range  -249 to    50.
CAAAAATACAATCAATAGAAAAAAAAGTATGACAGTGATAGATAATATTTGCAGAATATTATGTGAAAGCTATTTTCTCTGTAACAATAAATGAGAAAATCTTTATTATTTTACATGAAAGAAAAAGAAAACAAAACAGAGATATTTTTCCAGCTGAAAAGAACAAACATCTCTCATTGATGTTCAGTGAACTTGCACCAAACTTCACTTCTTCTATACTTCTTCATAGCCACAAACTCAGTTCTTTGCAAGAAACACAAACTTAAGTATTCAAAATATCGTCATCATGTTCTCAAGATT
>1048FP010965 AT4G16950_1         :+U  EU:NC; range  -249 to    50.
AACGAATGTAAGTTTCTGTCTACTTGCCTAGAAATTGAAATATTATTTCTGTCTTGTACAAAGACTAAGACTTATCATAATTCAGTGACAACCACAAAAATTCAATCTTCAAAAATATCTTTGTATGTAGTGTAAAAAAGCTTTCGAGGAAAGGAAGGGCCGAGTTTCTTTATTATTTACGTCTCAATTGTCTTGTTAGGAGATTTGATTTTAGCCACTTAAAAGAATATCTTGTACAGTAAGTCTTCTATGCAAGTCTTGGAGGGAAGGAAGACGAAGTTTCTCCTCTCTTTCTCACAC
>1049FP005617 AT2G30170_1         :+U  EU:NC; range  -249 to    50.
TCAGAGGTGTGGCATATCTCAACTGATAATTCAGAAAAATGCAAAGGACCCACCCAATGCTTAAGCCAATATCATCATAGCTTAGTGCACCAGCCGGGAATCGAACCCGGGTCTGTACCGTGGCAGGGTACTATTCTACCACTAGACCACTGGTGCTTATTGATTCTATCTCTTCTAGTTAATAATTATCTCTAAAATTAAACAACCTTCACACACAAAGTACGCACCACCACAGGATTGAAAGAGAACGAGAGAGCAAGCCATTGCAGGAAATGGCGATTCCAGTGACGAGAATGATGG
>1050FP006173 AT2G38550_1         :+U  EU:NC; range  -249 to    50.
TGTTGAAGTCAGTTGTTGACTCAAGGTTTATTAGAACAAAAGTCAGGTTTTTAGCTCATTAAAGTCAACCGGATAAAGACGACCGGTCTAATTCGGTTTGGGATTTAGAAAGACTCTATATCGCTCAGAGGGTCTAACGCAGACGCTTTTCAACTTTCGAGATATTTTTCTTAGGTATATATTTCCAAATGTTACGGCGTCGTTTTCAAAAACATATTTTTGTTGTTGCGTAGTAGTCCTTCGGAAATTCTTTGCTTCCTAGTTGAAGCACTCACAACACACAGCTTTTGTAGGAATCCC
>1051FP008319 AT3G22900_1         :+U  EU:NC; range  -249 to    50.
TATTAATGAAACGATTGTTTTTACATATAAGGATTTACGTATTTTTGACTTTTGACTACATCTTTTTCTATTTAATCACTCACTTTTTTTTTTTTTTTTTTCGCCATTTAATCACTCACTTTTGACTTCATATATGTATTCTAGTAGTCGTACCCAATTGTTGTAATGGGCCTTCAAAGGCCTCTTGTAGTAATGGGCCTATTAATTTGTAAATAACCAAACCCGAAGTTTCGTCTCCTGAGTCATTTCACGACTGATGTTTTTCTTCTCCGACGCTACAATCGGTGTCTGTTTCCGAAG
>1052FP005970 AT2G35500_1         :+U  EU:NC; range  -249 to    50.
AGAAGGACGAGCGACGGTGAAGAGCGTAGCCATGGCCGATCTTTGTGTTCGAGCTTGGTGAGAAAATTTCGGAAAACAAGATTACTCAAGTCTTAGAAAATCACACGAAATTTAGATGACCCCAGAAAAAACGCAATTTTAAAACTTCAAAAAAAAAAAAACTTTAAACTAATGGGCCTGACCCAGGCCCATTATAACGATTTGTATTCGTCTCTTTCCCTTATCCCCGTAGTGATACTTTGTCTGAGTGAGTGAGTTTGAAATCAATCATCAATGGCTGCTTTTGCTTCTGGTTTGGCT
>1053FP014426 AT5G39520_1         :+U  EU:NC; range  -249 to    50.
TGAAAGTGAGGGTTTTAGTTCCTTTCAACTTTGAATGATGTTGTGTCAGTCTCATCCACGACCGAATGCGTAAAAGACTGAGTAAGCAAATATAGATTTCAAGACTTTGATAACATGTAACGTCTTGTAATTACGCCACGTGGACGTAAAAGACCAAATAAACCAATATTCCAAATCTCTACCGTGACGGTTTTATTCACTGTCTCTTTCTCAATCTTCCACAAAAGTCTCAACGTATAGAGAGAAACCAAGACGCAATCTTTTAGTATAGATAGATTGAGAGATAAAGATATGTGGGAA
>1054FP011049 AT4G18140_1         :+U  EU:NC; range  -249 to    50.
TTAATGGATAAGGACGTTGGTCCGAGCCTACGTGTAATATGGGCCTAAGCCCATTATACCTAACTTCAAATTTTAAAAGAATTAAAAGGAGAAGCACGTGTCAAGTTACAAGGGTGAGTAGCTGAGCTGGATAAAACTCTATACGTGTCATCTTATTACAGGTTAAGAACCCGCCCACCAAAAGTTTTTGATCGGAATAAAAAAAACGTAATAACTAATAAGCTTCTCTCATTCGTGGAATTGTCTTTCAGAAAGAAAAAAACCAGAGAGGAGGAAGAAAAAAAAAACTCTTGCTTCTTC
>1055FP003487 AT1G68190_1         :+U  EU:NC; range  -249 to    50.
CGACATGTGGCATACAATAATTGGTTAGGAAAAGCTAAGCTTTAAGAGTTAGAGATGATGGGTCGTGAAAGAAGAAGCTGTCACAGTGGCACATACGTCCGTGGCTTCCCCATATCTCACGTGCATACGGATAACGTAATCACCATTTTTTCTAAGTCCCCACCCAAATATCTACGTGGCTTTGCCACGTCATCCTAACCAAACCGACGGATTTGTTCAGATAATATGAAAAAGCTCCTAAAAACAGACAGAAGAAGCTTTTGTCACCAATCTCTGATCTTTTTAGTTCTCTTATCGGTA
>1056FP008909 AT3G45840_1         :+U  EU:NC; range  -249 to    50.
TATCTATTTGATTACTATATATATATAAACCACATAATGCCACTTTGTGACTAATAAGCAATAATAATTTAGGCATTAAAAATAACAACTAGCAATAATCATCACGCGATAAGATTTAACTATTGATATCTTAAAGAAATTTTAGTTGTATGGTGTGCTGAGTAGATGATGAAGCCACTTCAACAACTGGTTGTAAAATATATTTTCAAGAACTTCATATACGCACTTCGATAGAGATCACAACAATTCATAAACCAAAAAAAAAGACAAGAAAAACAACACAAAAACAAGACATCAAAA
>1057FP013223 AT5G11740_1         :+U  EU:NC; range  -249 to    50.
TCAGCGAGTTAGATCCACGCCCCTCGTTGAGCGTCCCAAAAAAACTCCCGAATAAATATCCTCAAACGGCGCCGTAACGGAGAAAGATGACCTGTCGAAATCTCAGTAAATACGCGGAGCAATATCAGCCGTCGATAATCAAATTCCAGCTGGAAAAACCTGGGCAACTAAACCAACTAAACCGGGCAGCTTCACATCTGCCCGACCTCTTTAAATACCCCTCACCACATTTCATGATAGAAAACCCTTAAGCTAAGCAAATTTCAAAGCATTTCAAAAACCCTAGCCTATCTCTCTTTA
>1058FP015088 AT5G49420_1         :+U  EU:NC; range  -249 to    50.
CCAAATAAATCTGAATCATAATACAATAACTAAAAATTATCAAAATAAAAATAAATAAGACTGCACTAAAAAAGGATTCTGGTGGATAGTTGGGCTTAGCCCATACAAGATTACGGTCCATGTGGTTTAATCGGTTTAGGTGGATGATATTGATATGGGGTTTCGATATTTCCCTTATATATATGAGACTGAGAGATAGAAGAAGCCTTCACTTTTCAATTATCTTTCTCCACACTCAACAAAATTGAGAAAAATCAATCAGAATGGTGAAAAAAGGTGGCACGAAGAGGAAGATTGCGA
>1059FP000559 AT1G08770_1         :+U  EU:NC; range  -249 to    50.
AGCGATTAAAGATTAGAAGATCAGCAAAAACAAAAATATCATTAGAAGACTTAGATCCATCACAATTCTGTAATTTTACAAAAACTATGACGATTCATGATTATGTGGAAATAGAGGCGATCGGTAAAAGTTGATTTGTTTATGGTTTATTTGTAATAATAAAAAAACTACAAGGTCCCAAAAGAAAATAATAATCACCGAACAAGTCCCTCCCATCATCCCATATTCCACATGGACTCTTTGAAATCCAAGGTTTTGCCATTTGACCACAGATTTGTGTTATTTTCAAACACAAAATCA
>1060FP013011 AT5G08310_1         :+U  EU:NC; range  -249 to    50.
TTTATGAAGGTCCGTTACTCCCGGTATGCAAGGCAATCGAAATAGAAACTGATAAAATCGAATCGAACCGTACCGGCTAGAAAACAAAGTTGCTCTAGGTTGACTTTGCTCGGCACACAAAAGAAAAGGTTGACTCTTGAGAAAAATCACGTCTGCAAAACTCGCGTTTCAAATTGGAGCAGAACAGCAGAAGCCAAACACGGTCTTCAGGTGCCAACAAAAACGAAAGGGTTTAGGAAAATCAAAACCACAGACGAAAGGGTTTTGGTCTAATTTTCTTCTTCTCATGGCCTTCTCGAG
>1061FP005147 AT2G22240_1         :+U  EU:NC; range  -249 to    50.
CTTCGAGTGTGTTCACAGATTTACAAAGAAACTTGTCTTCACGTTAATCACGCCACGTGTCTGAACCCAATTTCCAACGTGTCTCTCACATTCTCGAATTCGACTCTTTTAGTGGTTCTCGTCCTCTCTGGGCTTTTAGACTGGGCTCGAACCATCTCCATTCCACCGATAACATCGAAACCCGCCACGTGTCCTCCCTCCTCTGTCTCTCGTCTATATATCCACGCTCTTGTTCGTCGATTCGAGATCACACACACAACCACCAAACACAAAGCTTTTCAAAACCCAGAGAAAATGTTC
>1062FP007261 AT3G07010_1         :+U  EU:NC; range  -249 to    50.
ATAATTGCTATAAATTCAGGGAATATATGATAAAGCACATAGTGATATTTCTTCATCGTCCAGATTAGCAATCACAACCTAGATTCATGACCCTGCGGAATAAACAAATTGTATATATTTTATATACTTTAAATAGTTTTCTTATTCTTTATATATTTTATTTTCTATGAAATTAGGCCAATAAGATAATGGGAATGGTCACACAATCTTCTTCTTATATTAACTTCTCTCTCCCGTAGCCTTTCTTCTACTCTTCTTCTCATATTCCTCTTCCTTTTTCTTTCCTTATATCGAGAAAAG
>1063FP005680 AT2G31110_1         :+U  EU:NC; range  -249 to    50.
TAGTTAAAAAAAAGTTTTGGCTGAACCGATATTTCTAACTAACTTGCTTATAACAAGTTTTATTCAATTAGTAAATTTGATTCCAAATCACCTTTATCAACTCTTAAAGTATATATTAAGTTTAATGATTGTCCACGAAATAATTATGTATATTGTATACAAAAATATATAACAAGAAAGGTAAACAAGAGAACTCACTGTAGAAACAAAGACTTATAAAAAGCTTGAGGCTTGAAGAATAAGTTGATCATTCTTTCTTGGCGACCTTAAATACAAAATGGGACTCTGTTTCCAACTCAA
>1064FP013891 AT5G22840_1         :+U  EU:NC; range  -249 to    50.
TCCTGATCAAGTTTTTTAGTGGAAATTCTGCAAAGTTAAAAACGAAATCATACTATCTCACAATTCTATTTTGTTCATCATACTTCCGTACACTCTTACTCAGACAGAGTCAACGAAAGCCCTAATCTTTCTTATCTGACACAAACACTAACTCGTGTTTCATAATTTATCTGTTATTAATGTTATGCTCAAATTAGGTAATTTATCAATTAATCTCTTTTTTTATTTGGTCGTCTTCTAAAAATCTCCAACTTTCTTCTCTTCCATAGAACCTCAAATTTCTAGGGTTTTAGGGGTTTT
>1065FP010468 AT4G09150_1         :+U  EU:NC; range  -249 to    50.
ACACAAAAACAAAATTGGCGTCGCTTATAAGGTCTACAATATATGGTTGGCCTCTGGCCCAATAGTAAGCCCATATATTAACCGACGTCGGTTTATAGCCCCGATAAACACAAACAATATAGATAAGATAGTTTCTTCTACTTCAAAAAATGGATGCTTTCAGAAATTTCCAGAAATTACGGGTCCAATTGAGAAAAACGCGTATCGTCGTCTTCTTCATCAAAAGCGAACAATTTCGAAAACAAACCTAACGAACAAAAATCAAATCTTCTCTCTGTTAAAATCTCACCGACTAGAGAA
>1066FP004298 AT1G80650_1         :+U  EU:NC; range  -249 to    50.
TTTATTGTTGTATGTTTAATCACTGCTACAAAAAATTCGGAAGTTTTGCTTAAATGGAACCGAGAGACAAGTTAGTAGAGTTTGGTTAGTAAAAGTTAAAGGTTTAAAAGCTTTAACATATAAATAAATAAAAACGTTGACTTTTTATAACAGAGTTTGTTGTTGTGGGGAAATGAATTAATTAATGAACCTTATCCGTTTTGTCGATGATCGATAAAATTTTCAATTTCTCGATTCCCAAAGAAAGATATCTGGGAATTAGACAAGGAGTAGTAATATGAAAGATGGAGGATCAGGAAA
>1067FP002603 AT1G52110_1         :+U  EU:NC; range  -249 to    50.
ATCTACAACGATGTACAATTATAGTCGTTCGCCAGGATTCTACGCAAAGAAAATATTGAAGATGTCTATCAAGCGTATGAAGAAGAAGAATGAGATGTCGTCTGTCGTGGATCTAATAAAGATCGGAAGGAATTGTCCGTAGGAAAATCGTTTATGTAACAGTTTTCATAATTTGTATAAAATCATAAATCTAGACGGCAAGAAAAATAAGACCCATTTAATCCTTTCCATATAGATCCGCCATAGTTCAGTCGGATGTCTCTCTTTCCTCTACCATCATAGGTCAACGTTTTCTCTCTA
>1068FP000239 AT1G04310_1         :+U  EU:NC; range  -249 to    50.
AAAATAGAGTCATTAATTAATAAAGCTGAAAAGGAAAGATTAAAAAAAGAAGAAGAATCCTCTAAAATTGAATTTGGTAAGAGTCCACGTAGGTCAAGAAGAAGAAGAAGAAGATGTCGTGCTCGTGTTGTGTTCCAAACGAAAAGCGTCTATGTTCTCTTCATGTACCGTTTCTGGGTCCCACCCCCCTTTCCTTCTTCACTCTCCCCCCAATTCCTCCCTCTCTCTCTCTCTCTCTCTCTCTCTCTCACCAAAACGTAAATCTACTCTCTCTATCGCAGCAGACACAGAAAAAGAGAG
>1069FP003270 AT1G64490_1         :+U  EU:NC; range  -249 to    50.
AAAACCATTAATTAGCCTTTGTAACATCCTCTGCAGACCTCAGTTTATCCTCTAGCTTCATCAGCACTTGCTTGTACTTTGCAATAAGCCAACGATAATAGTCGATCATCAAAATAAGAGCTATCATTTCTTCTGAGAACTAAAACATGATATCTATTAAGACAAACTGTCGGCCCATTTGTCGGCCCATTCACAACAGAGATTTTGAATTTTCTCTTTGAAACCCTCAAGTGTGTTTTTCTTAGGCTTGGTCGATCTTTAGCCGTCTTCAACATCAAAATCAATGGAGGAAGAAGAAGC
>1070FP004412 AT2G02470_1         :+U  EU:NC; range  -249 to    50.
TGGGAGTGGGGAATGTAGCTCGGAAAAAAATAGGGTATGTAGATCGGAATTAATAAATAGATTTTATATTATTACATAAACAATAATAAAATACACAATGTTGTCTTTATTTAATTAATACAAAAATAATAAAATAGACAATGTTGTCTTTATTAATATTACTTCTCAGCCCCAAAATTAATCTTTGATCGGTCCCTTTTGTTTTATCGTTTTAGGGTTTGTAGCTCCTTTCTCTTTTTTTCTTTTCTCAATTTCCCCCAAATTAAAAAAAAACTCTCTCTTTCAGAGATTTACAAATTT
>1071FP013154 AT5G10710_1         :+U  EU:NC; range  -249 to    50.
CCGGAGCAGAGAGTCGGCGGGTAACTATCGGGAATCGAAACGCTGCGGAGAGGACGGCGGTCGCCATATGAAAGGAAGACGCACATGGACTTTTGCTATTGGATAAGATTTTTCTTAATGGGCTTTTAGTAGACCCAGTTATTTTCTGATGTCTCCTCAATTAAAATCAAATCTAAATTCGCTCTGGTTTATCACTTAAACGGCATAACCAAACTATTTCATTCGCTCGAAATCCAAACCAAATAAATTGATTCTTATTTTCCTGATTACTCTTTTCTCCTTTCGCGGTTGAGATTTTAT
>1072FP015456 AT5G55190_1         :+U  EU:NC; range  -249 to    50.
AAATCTAACACCTTTTATATTTTCTTCATAAACAATTGAACCAAAAAAAAAAACTCAAATCCAACTCCTCTCCCCTATAAAACTCTATCTTATTGATGATTTTGCTCAAAATGTAGTAGTAATAACAATGACGAGGCCTATGATGGATCAGGATTCAGGAGAGCATTTTGGGCCGGATCCGGATCCGGATCCGGATCTGAGCCTGGATCCAATTCTAGATTACCGGGTTTGAGTATCTGCGTCATTCCTAAGCTCACTATACTCTCTGTTTAAAAAAACCTATCTCTCTCTCTCTCTCTC
>1073FP005553 AT2G28910_1         :+U  EU:NC; range  -249 to    50.
TTTGTTTCAGTTACTATTTGATGATGGATGATTACAGCAGTAAAAAAGAAAAACACATATTAACTACTCAGCCAGGCCCAGCCCAAATCCCTCTCAACGCAGCCAGGCCCAGCCGAATTATGTGACAAAACTAAAAATGATGAAATACACAAAATTTGGAGGATATAAATGTAAAATAACAAAAGCTAAAGGGCGGTTCCAACTATTTCCCAATCTTTATAATATACCCTCGAGACTTTCCAATCTTTCCTTTTTGCCTCAGAGGCCATTGGCGAAGAACAAAGTTTGAACCTTTTCTTC
>1074FP001840 AT1G28610_1         :+U  EU:NC; range  -249 to    50.
GTAGATAATCCGTAACTAGCTCGTAAATAACCTGCAAATAACTTATCACTCATGAATAACATGAAAATAATCTGTAGATATTTTCTAGAGGTTGGTTAGAACTTAGAAGTCCACCTACCCATCTTAAAACGATACAAATACAAAATTTTCTAGTCCATAAAAAGTTTTGTAGTCTTGGCCCACCATTATTTATAAGGCAACAACAAAATCATTGAGACATATACTCACCAGTCCTTTCTTTTGTTGTTTACGAAAAAACGAAACAAGATGTTTTGTAAAATAATATAACATTCTAAAAGC
>1075FP001404 AT1G21360_1         :+U  EU:NC; range  -249 to    50.
GACAAGACAAAGAGCTTTTATTTATATTTTTATTTGTCCTCTTTATTGATTGAAACTCATCACATCATGTGTACGTATGCATGTAATGTATGGTGGCCGGTGGGTCTAAACTAATATCAATAAAATAGTCTATATAAAAAATCTGTTGAACTTTTTTGCTGATAAGAACGCCCAATAGATATCTTCTCAATGCTTTTGTTTTGGGTAAAGATCTCTTCAAATAATTCAATGTCAGGCTTGTAATCCCTTATTGAGTCTATTTTTAAAAGACTTTCTAGAAAATCTCTTCTTTCCCTCTTT
>1076FP002250 AT1G43624_1         :+U  EU:NC; range  -249 to    50.
CCGAAAAAGTACCTAAATGTCAAAATTTGGAGTAAAAAAAAAACAGTGGTATTGTCTTGCTTCTTTCGTCGCAGGGCTCTCATTGGGCTTTCCGAAAAGCTATAATATGCCAAGTTTGGCCTCACGGTTTAAAAGTTATAGAGTCAAAAAGTTATAACCAAAAAACAAAAAGAAAAAAAAAGATACAACACGAGGACTTCCCGGGAGGTGACCCATCCTAGTACTACTCCCTCCCAAGCATGTTAACTGTGGAGTTCTGATGGGATCCGGTGCATTAGTGCTGGTATGATTGCATCCGTT
>1077FP012514 AT4G39952_1         :+U  EU:NC; range  -249 to    50.
ACTTGAATTGTGTCTCCTTTACCTCTTCTTTTGTTGTTTTCAATAAAAACTTTTATTACCATTTCAATAAAAAGATCATCAAATTAACAAATCTGCCTGTAATATATATATATTTGGTCAATTTAAATCTAATTGAGAATCTATGACATTTGTTTTTACTGTTAATATAAAGCTCTGTTTCGGTTTTCTGGTGACCAACAAACATAAAATGGTTTGTTATTTAATTACAAAAAGGCCCATTAGAGAAATATTGCAATGTTGCGTCGTCTCTTGAAACCCAATCTTGTTGTTACTCTACGC
>1078FP007338 AT3G07990_1         :+U  EU:NC; range  -249 to    50.
AAAAAAAAAGACAATTTAGTTCTAGCCTCGATAAAAATCAGGCATGCCCAATTGCCCATCATGTCAGACCAAAATAATGTCGGATAAAAAAGCCCATCCTAGAAATTGGGTAAAATATGAAAAGACTGTCAAGTTAAAAAAGTTATTTTTCGTTTGACCAATCCAAAAAGAAAAACTTGAGTCTGACGACAAGACAGTAGTAGTAGTGCGCTGTTCTGTTAAGTAACTGTAAGGTTAGTGTTTGACTTCGAGAAATAGTAAATGTGTCTGTAAAACCTCCAAATCGTGAGGAAATCCAGA
>1079FP014073 AT5G25570_1         :+U  EU:NC; range  -249 to    50.
TCACTAGTCTATATGTTTCCTTGGTGTTGTTTGATGGTCTGGTTAGTTTCCATTGTGATTCATCTCCTTTGTAATTCTGCGGCTTTATTGAAAAGTTTCGTTTAATCTGTTAAAAACCCTAAAAAATTTGAACTTGTATGAATAAAAAATTTTAGCTGCTCGCATATATTAATAGGTTTAGAGACTCTTATTAAAGGCCAAAAGCACACGTCTCAAAAATATATCCGTTTCCTCGCTTAGATACGAAACCTCTCTCTTTTTGAAATCTCTCTGACTCTCTCTCGGCGATAATGGCGGAAT
>1080FP007111 AT3G04870_1         :+U  EU:NC; range  -249 to    50.
TCGTTTCAATCTTTTTCTTATCTAAGTACCATCTAAAATGGGTTTAGGCTCAATTCTTCACCTAATTTCATTTCGAATAGGTTTTGATCATATAAAAAAGAAAAAAAATTGGTTAAGCGCACTGAAGACAGTTGTTAGCACCACAGAGTTTTATGAGGAGAGAAAGCATCATACATCATCACAAACAAGTTTCTTCATCGCTCATTGTTAGTCATTAGTACTTTACTTCTTCCTTCTTCCTCTTTTATTATAAGAAGAGAAAGAAAAAAACATCATCTTTTTTTTCTTGAATAACAGAGC
>1081FP001145 AT1G17310_1         :+U  EU:NC; range  -249 to    50.
AAAATGGAAAGTAGTATCTCGGATTTTATATTATTTCTATAACTTTTGTATAAGACAACACATGTCTTACATTTTTACGAGAAGCTATCTTTGATTCATTGAATCATTCCGAAAAATATTAATTAATTGGAGGTGCATTTAATACAACATTCCATAAACGTACGAAGAAAAGTAAGACAAATTAATTCCTTTATTATTACATAATCATGAACGACTATAAATCCCTCGACCAAGGAAAAACCTAATGATATTTTCATCTCTCCCCTCTCGGTTAGTCATGAAAGATTTGTTCATGGAAGG
>1082FP002063 AT1G32520_1         :+U  EU:NC; range  -249 to    50.
TCTTTGCACGATGTAAAATAACTTATTATCGTGATTATCTTGATGAATTCGATTTGGAGGAAACATGCCTCTCTAGTTTTTACCAAATAAAAATCAACTATCGTTTGGTTTGTTTTTGGTTTTGTTTGGTTAAACCGGATTGGACACTTGTTAGCAAAACAATGACAACCACAAGTTCTTGAAAACCACAATTATTGATGCTTTGTCTACTTTTCTTCTTGTGGGTTTTGTTGTGTGGCCGTTACTTGCAAGAAAATGGCTTCGTGTGCCATCTCAAACTCATTTCATACTGTAACCTTC
>1083FP001096 AT1G16705_1         :+U  EU:NC; range  -249 to    50.
TCAATGGTGTTGTTACTCTCAGTGTCGGTCGGTCAAGTGTCTAACAAAAAATTGCTAATATCTGAAGAGAACATTAATGATGTAAAATACAGAGAAATACAAGGGTAAAATGGTAGTTTAATAGACTGGCATGAACATGCATAATTGCATATCTAGTAAAAACCTCTGATTGGCAGAAACTCCAGCTCAGGAACTTACTCTATTTGGAATTTCGTCTTAAATTCGCTTTCTCATCTTCTTTTACTTCTCGGTTTCAAGATCTCTTTCAGAGATTTCTCATTTTACTTATCCTCCTGGCTT
>1084FP008459 AT3G25160_1         :+U  EU:NC; range  -249 to    50.
ATTACTCACAAGTGTCTTAATACGATTAGTTGATCAGATCAGAAAAATACGACCGCCACGTCATCGACCGCATGCCCTCGTCGTGTCTTCGCTCACTCAACAAAACGTATCCTTCGCTTTCACGAACGTCGCATAAAAGCTCTGCAAAACACACACAACACAACTGAGAGAGATCAGAGAAAGAGAGATTTGTAATAATCAAATCATGGGGAAGAGAAGAGGTGTCTCCGCCGTGAACGTTGTTTTCGGGTGGCTGCGACAACAATCGAACAAGGTTAAAATAGCTTTAGGAATTATCAT
>1085FP014608 AT5G42440_1         :+U  EU:NC; range  -249 to    50.
TTAGTTTAAGCAACTAAACCTTGTAGTTTAATTGTTCCAAAACTATAAGCTAACTAATTTTGATATCAAGTAAAGAAATTCCCACTTCATAGCAGAAATTTTCAAGCATTTTACACATACTTCGTAACCACCAATATCGTCAAGACACGTGTACAACCTGCGTAGACTTTCTCCAGCAACAATCGTTGACTTGTCTTATCTACGACTACGACTCAATCAAAACCTTACACTTCCTCCTCCGTCACTATCAATGGCGGATCATCTCTTACTCTCTCTTTCTCAATCTCTCTCTCTCAATCT
>1086FP014549 AT5G41470_1         :+U  EU:NC; range  -249 to    50.
AAAATAAATAAGTCTACAAAATTTAACCATGTGATGCAATCAAAAGAACCGGAAAGTTTTGGAGGAGATATGCTTAGTTATCTTGATACGTTAATCGTATTACTATAGTAAGGGATATGCTAAGATTTCTTGCTACATAAAGTAACTAAGAACATTAAAAGGTTACAACAAGAAGTAAAGAACTTTACAAGAAACAACTTTAACAAATCATATATGAAGCATAGTTCGCAAACTCCTCCAATGATCTTCACATTCTCTTTACCATAATTAAAATTCTCCACCAAAAATAACAAAATTATT
>1087FP010116 AT4G00680_1         :+U  EU:NC; range  -249 to    50.
CGGTCCAATGATCTCCCGACCAAAGTTGAGCTCATATGCAACAAACACAAATAAATATAGATTTATATGTATTATCAAGGATTAAAACTATATATAGGTTTGAAAAAAATGGGCACGACGTGATAGCATCAAAGTCATCTATTTCAAGACGTGATCAGCCTAAAGACCAAAAGAAAATATCAAATATTACCCAACTTTTGTGTTTTTCCTCAACCTCATAAACCCCCCCAATCCTCCTCACTCTTCCCTATCCTCTTCATTTTTCCCAATCATCAAACACAAGATTAGAGTTCGATTCTC
[truncated: 184,132 more chars]
