# Supplementary material for: iPro-CSAF: identification of promoters based on convolutional spiking neural networks and spiking attention mechanism
Source: PeerJ Comput Sci. 2025 Mar 26;11:e2761. doi: 10.7717/peerj-cs.2761 (PMC12190325; doi:10.7717/peerj-cs.2761)
Supplement: Supplemental Information 1 [file peerj-cs-11-2761-s001.zip › raw data/A. thaliana_Non_TATA_Data/Ptrain.txt]

>1FP010964 AT4G16920_1         :+U  EU:NC; range  -249 to    50.
TTGTTAAGGGATTTGATTTTAACCAGTAAAATAAACATCTTGTATAATAAGTCTTCTATGCAACTCTTCGACGAATGAAAGGCGAAGTTTCTGTGTTATCTAGTTATTTATTATCTTAATTGTGCCTGTCGTCACCCTACTCTTGTTAGGAGATTTGATATTAACCACTAAAAAATTACTAATCTTGTACATAACAGCACGTTTCCCAGCGAATATAAGGTACTCCGTTTCGCACAGCATAAGTCTTCTATGCACGATTTCTCCTCTTCCTGCACACTAATCATTATGTATTGCTGATTT
>2FP005973 AT2G35530_1         :+U  EU:NC; range  -249 to    50.
TTTGCAAAGACACTTTTTCCATATATTTATGTCAATTTTGATTTTAAAGATCTTCCTTTTCAATTGGGGAGAAACTTTTTTCCTTATCAAATTGTGACATTTTGGGTGGGTTACAAATTATTGTAAGGCTTTAAATGGGTAAAGTTCATAAATAAGTTATAAAGAAGGGCTTTTAATAAAAATACTTAAATTTGGGCAAAGAAGCAATTTTTATTCCTCGTGAACTCCACGCCCCCTTTCTTCTCCGTCAGATAACAAAAAACAAATCAAGCAAATTTATTTATCTTGGTCAAGAGACAT
>3FP006953 AT3G02650_1         :+U  EU:NC; range  -249 to    50.
CTTTGGTTTTTAGCTCCTTCCTTCGGTTTAGAGCCGGTTAGTTGAGAGATTCGAGTTCGTTCGCTATGGTTTTGTGTTATTTCTATTTCACCTGGTTTGGTTTGATTTGGTTTATGTTGAACCATATTGAAATTACTGTGCTTTTGTGAAACATTTTGTAACAAAAAGTCCTTCATTTGATTCATTGCAATTAAGAATTAATTACTGTATCTCCTTAAAGATCCGAACTTTGCGAGACAGAGAGAGAGTAGGGTTTTGGGTTTAGAATCAGGAACTGCTGTTGAAGATAGTCTCTGAGTG
>4FP007787 AT3G14690_1         :+U  EU:NC; range  -249 to    50.
AAGTTATGACTTATGAGAGTCACATAACCAATATTAATATATCTCCTATTTTGTCTACTTTTTTTTACAGAAGTCCAAATTTGGTTCTTGCGCCTTCGTGGCACGCAAAATATCGATTACTTCAAAAGAATTATATCAACACAAACACTATAAAGTATATAAGACATCATCGGTGATGTCATCACCACATCCATATCTTTTCCAAAGTTTTCAACCTTTTATTCCCCGAAATTTTTTAGCAAATTCTCTACCTCTATCTCTCTCTTCTCTGGGAGGAAAAATGGAGATATCGGTTGCATC
>5FP000991 AT1G15130_1         :+U  EU:NC; range  -249 to    50.
CAAGAAGATTTATACCAAAAAATATTGTGAATTAGACATGTTTCTAATTAGGAAAAGTTCCACAAAATAAATCACCATCGTTGCCACATTTAATTAACGCGGAAAAAAGCTTAAAAGCCATTGATCGACTGTATTAACCACTAAATTAGACTGCACGCCGTTTTCATAGAAGATCACAGGACTTGGTGTCGTTCTCACGATCCTTCACGATCATCTTCTCTTAGTCAATAAGGATCCATCAAGGAAACCAAAAATCGAAGAAAATTAGAAAAATCGGAAGAGCGATCGAAGAGGATTTTG
>6FP000592 AT1G09320_1         :+U  EU:NC; range  -249 to    50.
AGACATGAGAAGAGAGAAATGATTTGAAATTACTACTGAGTAAAGGACATTATTATGAAAATAATTTACGTTCTTTTAAGCCCAAATAAATTTGGTGGCCCAAGTTAAAAAAAGGTGAACTTGGGCTACAACCTCTTTTTAGCCCATGATCACTTTTTCACCAATCTCAGTATCTTACCACAAATCTATTGAGAATATTTTGGGTTTCTGTTTCTGACGTTAAAAGCTAAAAATCTAGAGACTTTTGATATCCCAAAAGCAAAGCTTTTTGAAATTGAGAAATCAAACCCCAAAACCCTA
>7FP007481 AT3G10410_1         :+U  EU:NC; range  -249 to    50.
GGGACCCACACTCATCCATCTTTTGCTTCACATTCAACTCGCGTGCCTAACCGTCGATTACTACGCCAAACGTTATCTTTGTTGTAACGTAACAGATTCACCCACTATTTCTCATATTTCGCAAAATAGCCCCAACTTTCTCGGGCACGTATCGGAAGATATTTCTGTGATAGTTCCTGCCACGTGTACATTCTCTCCTCCCCCAAATTGTTGTATACAACAATCTCAGAAAAGGAAAAAAAAAGAAGCACAGTTGAAAGAACCAAAAATGGAGAAACTAACTTTTCTCAGCCTTCTCCT
>8FP005240 AT2G23910_1         :+U  EU:NC; range  -249 to    50.
AATACTACAAAACATTAAAAAAAAAGAATTACGTTTTTCAATCAATTATTTATTATTCTGTTTTTTTTTCCACCGGTCAATGGATTAACCAACAACACAAAGCCATATAGTAAAACAAGAAGATGAGTAGGTTGGGAGCGTGCAACAATGAAATAGTTCACCCACCTTTCTCCTATTTATTACTACTTCCTTCTCCTCACGTCTCTCCTCTACATAGTAAGACCCAACTAAATATCTTCTTTTCTCTCCATACACTTTTTCCAGATATTTCTAATCAACAAAACTGATGAATCAAGAAAA
>9FP016105 AT5G65130_1         :+U  EU:NC; range  -249 to    50.
ATCGTGACTATTTCAAATCTTAACATAAGATATAAATCTTCGTTTCTACTTTTTTTTCTTCCATAATATAGTCAATTCGTTTTCTTAATTAGGGCTTCTTCTCTTTGTTTCTCCAATCTTTATTAGTTTATTTATTTATTTTGGTTATTGTATACAAATGGCAATGGCTTTAAACATGAATGCTTACGTAGACGAGTTCATGGAAGCTCTTGAACCATTCATGAAGGTAACTTCATCTTCTTCTACTTCGAATTCATCAAATCCAAAACCATTAACTCCTAATTTCATCCCTAATAATGA
>10FP015393 AT5G54095_1         :+U  EU:NC; range  -249 to    50.
ATTTTGTTGCTATTGTCTTGAATCGAATTGGCACAGAAAGAGTATCTGGCTAAAACCAAAAACGCAAGAGCGGTTGAGAATAAGGTTTGGTTGTTCTCCTGATGAATAGGTCGTTGACAGAGAAGAGCCTTAAAGAACCTAAGGTGACATGAAATTTTTAGCCCTTTTCCTGAAATAGCTTTGTGTTGTGTTGTGTTGGTACGAACCACTATATATATCTCTTTTGTGTCTTCACCTACATTTGCTCAGCCTCTAATAAGGAGAAAAAAGAAACAAACAGTTTTGGCTTCTTGAAAGGAA
>11FP006585 AT2G44580_1         :+U  EU:NC; range  -249 to    50.
GGTTTGGGTTCGATGAACGAAGCCGGTTTGATTTTATTGGTTGACATATTAAACCTTTTAAGTTGATAAACAGACAACTATTGTAGTACTTGTGGTTATCTCCGGTATAATCGTTGCTATTTCTTGCACACACAAAATTAACTTAAGTTTTTTACTTGGTAATAAAATTTCCTTTTCTTTGACCCATTAACTTGGGCCTTTGTGCCCAGATAAGAGAATTAAAACTTACGCGCCTAAAATGGCTAAAATAAGGCGCGAAACCTGAAGAGCCCTAGCTCGAAGGTTCCTTCTCTTATCCTC
>12FP000166 AT1G03260_1         :+U  EU:NC; range  -249 to    50.
CCAACGCAAATTGTAACACTAAAGATTTCGTATGGTCAACGTGAATGATAATTTAATCGTAAATATTTTCTTAAGTGTAAACCGGTATTTAAATTCCCTTAATTCATCGGAAAGATTTTGGTATAAAATTGATTTACTTTCTTTGGGCTTTTGGGGGTCAAACTATGAGCCTAATAATGGCCCAAAAAGACTTGGCGGAAATTACTTTTTTTTTTTATTTGACTAGTGAAACCGGAACGAGCGAGACGCAACAGAATCTGAAGATCGAAGGACAGTGAAATCGAAGAATTGAAGCACAAG
>13FP013404 AT5G14930_1         :+U  EU:NC; range  -249 to    50.
ATGGTAAGCTTTCAAATGCAAGCGTGTTATTTTTATTCACACTTGTTCTATCTTAATAGTATGTTGAACTCTTCGCCTTTGGCGATTCTTCCCGGAAAAGGGACCATTGACTTTCAGATACACTTCTTTTTTTTTTTTATAATAATTATTATCAGTTCAATGATTTTTCAATATGGACTCTCGTTCTCAGACATTTATTTCTCTCAGTCTTACAATATAAATTTTCATTCTTACCATCCATAATTTTGTATTGTCTTCTCCACAGATCTATTCCAGCTCACGCCATGGAGTCTTCTTCTT
>14FP014377 AT5G38620_1         :+U  EU:NC; range  -249 to    50.
CTTTGAATAATTTATCATCAATAATGTTATGCTTGTACATAAGCAAATAAGAAAGGATGAAAAAAAAAAAAAAAAGGGGATTCTGGTGGATGGTTAGGCTTAGCCCATATTACGGTCCATGTGGTTTAATCGGTTAAGGAGGATGATATGGGGTTTCGATATTTCCTTTTTCATATGAGATTCGATAGTCCCTTATATATATGAGACTGAGAGATAGAAGAAGCCTTCACTTCAATTATCTGAAAATTGAGAAAAAAATCAATCAGAATGGTGAAAGGCACGAAGAGAAAGATTGCGATT
>15FP008000 AT3G18060_1         :+U  EU:NC; range  -249 to    50.
GGTATTTCCAACAAAAATCAATGGAAGTTTATTATTCTTAATGTTATATACTACTCTGCATTATGATATGTAAGTCTTAAGAAACAAAGTGATTAGCACAAAACTATTATACAACTACACTTTACATTATTTTTGGGTTATCTAATGAGTTTGTGCCAGAGAAGTGAATGTTGCAACAATGATTATCATTACATTATCTTTCTAATTACAACAACTAAATATTAACAAATGTAATGTCAAACAAAACTCAAAAAGACTCAAATCCGTCCTTCCATTTTCCTCGTCTCTCTTCTTCCCCGT
>16FP005059 AT2G20940_1         :+U  EU:NC; range  -249 to    50.
ATTTTGGCAACCATCTTTGAAAAATATGAAGACCAAACTACTAAGAAAAATTAACATTTACACGACCATAAACGTCATAACGAATCAATCCTTCGGCTACTAAAAAGGTGACAACTTTATTTTTTAATAGGCGCAAATGTAGACAATTATTGTTTATAAGAATACTAACGGGCTTTGAAATGGACCGAAATAGGCCCAAGAGGGGTTTAAATGAAGATAAACCCTAAGCTGAACAAACCTTCTTTCCTCATGTGCGTCGGCTTCGCTTCTGGAAGATTCTGAAAATCACCGATTTCGATG
>17FP001978 AT1G31175_1         :+U  EU:NC; range  -249 to    50.
ATTTTTTGTTCAAAATTTCCAGTATTTATAACATATTCAATTTTAAATTTAGCATTAATTTTTTAATAAATTTAATTTGATATTTTGAATTTGTTTAATTATTTTGTTTTTATATAATGATATAATGTGTGTTAAAAAAGTGGGTTTGACTCTATTAACAAAGAGATAAATATGGGCTTACAAAACAAAAGCCCAAACCCAACTAGTGAGTTACATCGTGAGATGAGACGGATTCACACCGGAAAAATCAGAGAGATTCCGATGAAATCTTGCGATCGGTTGGAGGAAGCGTTGTTGCAG
>18FP010696 AT4G13170_1         :+U  EU:NC; range  -249 to    50.
AGTTCTATAAGTGGAGTTTTTCACTGCTATAATACTTTAAACTCTTGTATCATACGTACCATAATGATTCTTAGAAATCCAATAATGATTTCTTCCATATCTCATCCACAGATCATAAGTTTTGTCCCCAACGTAAGCCAATTTTGGGCTTCTTAAGTAAAGGGGCCAATATTGGGCTTTAAACCCATTTTAAACCCTAGCCTTGTGTTGTGCGTCATATATGATAATCTACTTTTTCAGAGCCGAAGCAAGGGAAGAAGAAGAAGAAGAAGATGGTGTCTGGGTCAGGGATATGCGCGA
>19FP005801 AT2G32990_1         :+U  EU:NC; range  -249 to    50.
ATGACTTTACTACATGCACTTTTAATTAATTCGGTCTAGATTTAGCACAGTAAAAGCAATAACTAGCTGCATAAATTACGGCCATTACCACTATATGGAAAAAGCAAAAGTCTCCACATTTTCTCATGTGGAAATATTTTAGATTAAAAACAAAAGTTAACCATAAAAACAAAGTCACGTCATCTCTCTCCTCCACCACTCCACAGAGCTTTCAAATATATCCCTCTCCTGCGAGAGCAGAGAAATAGAGAGAGACTAGTGAGTGAGAGAGTCCATCGCTTTCTTTCTTTCTCTCTCTCG
>20FP011304 AT4G22270_1         :+U  EU:NC; range  -249 to    50.
CATTTTGAGTTTTTGACCATGACACTCTACTGCATCCTTTTTAATCATTATTTTAGATATTAAACAGAAACTGAAAAAAAAAAACTTTACACCTACCAAAAAAGATGCAACCACATAATATCTGAAAACTAATAAAATAACAAATTATATAAAGTCCTATGTTAATACGTGTGTGTTTTTAAATTAAACATATAAAATTACGCAAAACTTTAGTATTTAAACAAGATTACAGGTTTAGCTTACAAAACCAATCAACGCGACATTACTTTTGCCTTTTTCCCTCTTTTGAATCTCTCAAAA
>21FP007233 AT3G06610_1         :+U  EU:NC; range  -249 to    50.
TTTCGAAAATGTGAAATAGTGAGTGAACTACAAAACTATCAAGCAAGATAATTTTATTTGTAGTACGCTTCTTACATGGGCTTAAGGGCCGATAACTATTTTTATTCAAGGCCCAATATAGATCGTTCTCGCTCATCGCAAAATTAACCTACTAAACCGGAATTCGGTTCGGTTGTGGTATTGTTTAGCCGGTTTGGTTCCAGCCTCACCCGATAGAATTAGCCTTTAGGGTTTCTAACGTCGAAGCTTGAAACACTATCGAACCTCAAAATCTCTGTTGCCGGAAATTTTCTTCACCGA
>22FP001257 AT1G18990_1         :+U  EU:NC; range  -249 to    50.
AAGAATCTAATTTTGTCAATTTTACTTGTCTGCGATTAGCCGTTATTTCAGGTATTATTGGTCAAATTAATTCTTTTCCCAATCCAAATATAGAGGACTAGATAATAAAGCTAATAACCTCTGTTTTTTTTGGGTTCCTTTTCCTGTTACCATTTCAATCTTCATGTAACCCTTTTAAGATAATTTTCTTCTTCCTGTTAATTTATCTGAAGTTTGCTTCTTATCTTCGTGATCGCTTTTTGCAATCACAATAATGTCTAACCGTTCCTTCAAGAATTTCATAGAAGAAGAACTTGGAAC
>23FP011201 AT4G20410_1         :+U  EU:NC; range  -249 to    50.
CTTATTAGTATAACGTTTGTATTTTTATATAGAAAGTTGTTAACTTTCATCTAAATTATGAGAATTAGAATCTCACAAAGAACAGAATCGTGGAAATGGTGTAATTTGAAACATAACAAAAGTATGGTTTGGTTTGTTTGAATAAGAATGTTTCAAGGAGTTAAAATAAAATATTTGATTTTATTATATATCTGGAAGATAAAGTCCAATAATTTCAATAATAAAATTAACTAAAAATAGAAGATTTGCAAATTCCTTTGATCAGATAGTGAAAACGATTCTCTCTATATTGCCGATCGA
>24FP013541 AT5G16860_1         :+U  EU:NC; range  -249 to    50.
TTTGAAAATTTCAAAACAATTCAAAGCTGAGCTACAAACGCTATCCAAAGCGTCCACTCAACCGCAAACGCAGGTCGCTTAGCACATAAACCGAACCGAAATTCGCTTTAAATTTTAATCGGTCTATTATACTTTCTTCTTCTTTTCACATCCGGTTTCATTACTTTCTTCAAATTTCCAATCTAAAACCGGGATATAACCGAATTGATTTGTTTAGTTTAAACGCAGAAATCACCCGCCACTCTAGTTACAGTAGTATGATCCGCCGCCTTCTCATCCCCAACGCCGCCGCAAAATCTC
>25FP008126 AT3G19800_1         :+U  EU:NC; range  -249 to    50.
AGAATTGCGCAGGTCTCTTTTTGTGGGTTCCCAGATAAAGGTAAGGGTATTTTGGTCATAATCTCAGCTTACATACTTGTTTGACTTTTTTAGTATGACTTACGACTTTTGTTTCTTTTTTTGTAAATTTACTAATAATATAAGTATGAGAAGAAGACACGTGAAGCGCCAAAAGACTTGTGGGGAGTGTATACCGGATAAGGTTTGCATGGTCTCTAAGACCTCAGGTTCTTCCTCACAGTCCTTTCTAAAGAATCATCATCCATGGATGTACGTTGTTTGATCTCTCCAAATCTTTTG
>26FP002919 AT1G58110_1         :+U  EU:NC; range  -249 to    50.
TCCATAATTATTGAGACAATTACTAAGAAAGCAAATTTTGCAATAAACTAAAAGAAAAAGAAATAGAACTTTTCTACTTTGTCCCAATTCAAATTAGTAGTATTTGAACTTTGAATCAAAAATCCGCGGAAATTAAACATCGGGGTCAAATTATAAAATATTGTAAAGTATTTGAGACTATTTTTAAATACTAAAAGTAAGAAAAACAAAAGGTCTTAAGACAAAAGAGAAGGCTTTTATTTTACTTTTAAGGACTTAAATTCCCCCAAATTTCTCTCTATCACCCTTCTCTTAGTCAAT
>27FP002604 AT1G52130_1         :+U  EU:NC; range  -249 to    50.
CCCATGAAATTTGATCGTTTAAATGGCCTTCTTGCTTCACTCTAGATCTTGTTTGATCATCGGTTTGAAAATGGTTTTATCTTTTAATAATTCCCAACGTAATGAAACACATATTGCTTTTGATGCGAATTACTGACTAAGTAACACAATATGCCTTTATGTCTCAAGATACAAATCTATCCGATATGACCCAAAAGTTGGAATCGGTAGGTTCCGAGAGAAAGTCAAGCGAATATATGTGGGATGATGGATCCGAACATGATGATGTGACAAAGATATATGTACGAGGTGGTACTAAAG
>28FP006241 AT2G39480_1         :+U  EU:NC; range  -249 to    50.
TAAATAGACATAAACGAAGAATATCTGAAACAAAAAAACAAAACTTAAAACTCGTCGCCGTAGTTGACCGTTACTTTTTGATTTTTAATTATTATGAAATATCACATTCAATAATTAAAACTATGTGTTAAGAAAATTTAATTTTATGTAAGATGACACAGAAATACACAAAGACTTGTCTGTCTTTCACTTTTTTAGACTCTTTGACCCATTTTCTTCATAATTCACGAAAACCCAAAAATTAAAAACAAAACAAAACAAAATAAAATCAAAACTAACAAAAAGGAAAAAAAAAAAAAA
>29FP008334 AT3G23175_1         :+U  EU:NC; range  -249 to    50.
AAAATTTTGTTTATGCACTGTGCACACCTGTTATGCAAATTGTCTTTTTTTGTATACTGTATTGATACCATTATTTTAATTTATTACTTAATCCAAATTGTCTTCTTTTTTTTTTGTAAACGTTGACTTTAAATACCCAATTCATGAATCTCACCTTCTCTAAGATAAAAAATACATTTAAATCATTTCATAATGACCCAAGTTTAAGTCTTTTGTTTAAATCAATTGGTGCGAACAAGCCGGGTCTGCGTGAATGATGATGGTCTTTGTTTATTACGACCGAAATGACTAAATCAAACT
>30FP012686 AT5G03330_1         :+U  EU:NC; range  -249 to    50.
CGCCCCCTAATTATTAAATCAATAGAATCAAGGATTATTTTTTTATCAAGTTGATTACTATTTTCCTTAGTAGACACCTCTTTGGAAAATGTTCTTACAACATTAAAGAATGAATCAAGTAATAAAAAATAAAAGCGAAGAACTCGTGACCGTTCATATTAATGATCCAACGGTTACAAAATCTCATGACAAAATCACTAAAGCCCAGATTTTCATATAAATATTGAGTGGCATTTTGCGCGTTTTCTCATTTTTCTTTTTAATTTTTTTTAATTTTTCTGGGTTTCTTTCTCGAATCGA
>31FP006181 AT2G38630_1         :+U  EU:NC; range  -249 to    50.
TGATGGCTAAAATTGCAAAATTACATAGTCATACCTTTTTGTTTGCATCTTAATTATGATTTCATACCAAATCCGTAAAACAGCGTAACTATAGTTTTTTCAATGGTTGTTGTCCAAATCGTTGCTTATTTATTTGGCTTTCTTGGTTGTATTAGATCAGTGAATTAACCTATCAAAAAGGCTTAACACCTGGGCTTCAGACACTTTGTTTCTGTTTTGGTCAACAATGCTTCTGTCTTCAGCCACTTAGCCGATAAAAAAAAAAAAAAAAAAATGTTACAGATTCAGAAAAAATATCAT
>32FP004077 AT1G77230_1         :+U  EU:NC; range  -249 to    50.
GTTAAGTTTTTTTTTATTTACCCTACTGGGTCCTAAAGCTCATCTACCCGAAGAAACTGTACCCGATCCAACTTAACACAAGATGGTAAGAGTTTCTTATCGGACCCAAGTTCGATTTATAATGGGCTAAATTATATTCGAGCCCAAATCGTGACAGGGCCGACTCTTTTTTTTTTTTTTTTTGGGGAGAGATTAGCCCTAATTGAGAGAGCCGCTTTAAATAGTTGTTCATGGAGCGAAGAACAGAGTAGAGAAGATGAAGCTAACGTGGAACAAGAACCCTAAGAAACGATCTCGTTT
>33FP002973 AT1G59830_1         :+U  EU:NC; range  -249 to    50.
AAGAACTCAAAAATAATTTTTCATTATACAATAGTCTTGATTTACATAGAAGTCTCAACTCTTAAGACTTTCAATAGTTAAATAACTGATACACTTTGAAGTTTAGGTGTCCTGTCTGATTAAAAATTTGCCAATGTCATTTCCTTTTGACCAGGCTTGGTTAAGAAACAAACTAAAAAAAATCACTCGTTAACAAAAAAAATTGTGTAAAGAATAATAAATATCCATTTTGTGTGATATGAGAGAAACAAAACCAAAGACGAGCCAGAGCCACCTCTAACACCATCGGCGACTTCTCCT
>34FP013700 AT5G19290_1         :+U  EU:NC; range  -249 to    50.
GAGTTGTTGTTCAACCTTTTGCATCGTACTAAAACAAATTAAGAAAAACAGAACCCCAAAAAGATTTGAAATTGAAAACAAAGCGGGCCCAAAAATCAGGAGTAGTTCGAGCGTCCACACTAAAAGCATGTGTCCCAACAACACCAGATCCTATCCTCTCAATTTATGAAACGTCATTAAATCCTCTCAACGGTTAACCAAACCCCACACCTCACATCCTTTTCTTTCCCCTTCTCTCAACCTTTTGGTGGAAAAAACCAGAAAATGGGGTTGCATCCAATTTCCGACGCCAATGAACAC
>35FP008105 AT3G19510_1         :+U  EU:NC; range  -249 to    50.
CAGGTACAAGTTTTTGTTGGCTTTTTAAGGCTCCTTAACATGTCACGGGACGAAAAAGAGAGAAACAAAACAACAATACCAAGACATTGATATGCAAATGGGCCTCATAAGTAGACCCATTAAGAATATAATGCATAATGAAGCCCAAATTACGCCGTTTCTCCGTTCCCTTTGTCTTCTGAGCGACCTTGCAAGGCTCTCTCTTCTTTTTTTCTTCTTCTTCTCAACTCACCCACCGAGTTTCTTCTCAATTCTCGCGGGACATTTCGCGGGCGAGGGAAAAAGGTAAAATTTTTGGCG
>36FP004588 AT2G06990_1         :+U  EU:NC; range  -249 to    50.
TAAAAAAAATACACAACCACGAACGATCGACAATTGGGCTCAATCGGATGGAAAACCCACATAGCATTCATTTAATTCATATAAAAACCATTTCAGCGAGAAAAAATGTAATTGGGCTTTTCCTTACCGGATTTGAAAGTGAGCCCAATAGATATAAACCCTAAGAACTCAGTAATTAAAGCCCAAAACGACAAAACCCCGTTTTCTTCGTTTTACTTAAAAGAAAACAAAGCTCCCGCCGCCGCCGTTATCACGACGACCACCGTGCGATACCCTAAATTTCAACGTTGATTCCACTTT
>37FP008092 AT3G19330_1         :+U  EU:NC; range  -249 to    50.
ACTCTATACACAGAAAAATTTGAGGTCGTTGTTGGATTCAAGATTTTTACATTTTTGAATGTAAACAGGTCACTCATGAGCGACAATAGTGGAGTAAGTCAAAGATCAGGCTTTGTTTCATTTTTGAAGCCAGAGGGCGGACGCTTTTAAAGTTGTCAGTGATACCCTATGGGTTTCTCAAAAAAAAAAAAAAGTATTTTAATAAGAGAGTATAAAAGACTAAACTAAAAAGTAAAAAGAAAAAGAATTAAGACATTGAATTGAGTAGCAAGTTAGAACTAAATTAAGCCCCAAAACTGA
>38FP000821 AT1G12630_1         :+U  EU:NC; range  -249 to    50.
TTCAATTATAATCGTCTTTACAGAGATATACAGAACACATATCTATATACTGTTTACCTTTCAGTTCTATATATATGTGGCTGATGGTCACCATATAAATCATACCAAATGTCCCTGATCTTAACCCAAAACTTCTTCATCTTCTTTAATTAGTTTGCCACCTCGCACGTGTGACAAATCCTTCTTCGCCACGTGTGAAAACCCTTCTCCGGCTTGCTACTAATATACGACTAATAGTATGAATAGTTCAATGGCTTCTGCCGGCTTAGGTAGCCGGAGAAAGGATCCGGTGTACAGAGG
>39FP014434 AT5G39660_1         :+U  EU:NC; range  -249 to    50.
TCGAAAGATCACAAACCCAAAAAGCAAAATCTGTAAATCTTTTTTCTTTCTCTCTCGCAAAGACAAAAAAGCATTCCCAATTAACAAATCTAGAAATCAAAACTCAGACAACCACCGATAACAAGACAGTCGTTTCTCTCTCTCTTTTAAACAAATAAAAATTGGAACTTTTTTCCTCTGTCTTCTCAAAAAGTTTCCGCTTTTTGCTCGCTGGAGAAGAAAGAAAGAAAGAAGTGAAAAGGAATCATTACCATGGCTGATCCGGCGATTAAGCTCTTTGGAAAGACGATTCCTTTACCT
>40FP012248 AT4G35900_1         :+U  EU:NC; range  -249 to    50.
CTTTTTACAAGCATCTCACCCCCACTCACTCTTTACATTTAAGGATGATGAAAAATACTTCACTTTTGAAATAATCAAACACCATTTTTAATCTTTATAATAACTCTGACGTTGAAGACATCAACAAACACCTTTAATTACATATAATAGTTTATGGAATTTCTCTTCTTCTTCTTGAAATATATTATTTAATTGGAAATAGTTCAATCCCTCTGTCTCTTCTTCTGGAGTCTTGGACCCAACCCCATCATTCCAGAAATGACCGGCTAAAGTCAAGAACCTCTCTCTGAGCTCTCACCA
>41FP001127 AT1G17110_1         :+U  EU:NC; range  -249 to    50.
TATGGAGTATAGAATTCCTTTCTGGTATTTTGAATAGGAAAAAATCAACTACATTTAATAATTTTATCAATTTGCTTACATAATTACGTGTGATAAAATAATAGTATTCCGGAATTTATTAAATGTCTACCTATATTTTGGTTATTACCCAAAATGAGCTTATAAAATTATTATTAATAATCTACTTTCTATATTTTTGGTTAATTATTAGTTTATTTAAAAACAGCATCCTGAAGGACGGAGAGAGACAGAGTATGCGAGGAGTGTGAAAACGAAGAGCATAAACAACACGGGACGAGG
>42FP014986 AT5G47820_1         :+U  EU:NC; range  -249 to    50.
TTGAAAGATAGAAAGAGAGAGGAGAGGTTAGAACCGGGAAGAGTGAAAGGAAAGTCACGTCGGTCCGTTTTATAAGAAAAGAAAGAGATAGTAAGGACTAAAGAGTGTAGCCTAAGGGAAGTTAAAACAGAGTGTTATTGTCGTTGCGGTTAAGCTCTCTCCTCGATAAAGTTTTTTTTTTCTTTTACAAAATTCCATTTCTACCCTTTCCTTTTTTCCAAGTCTCTCTCTCTGTCCAAACACATCATCAAACCACATTTGTCTGTCTGCCTGCAACTTCACTGTCTCTCTCTCTCTCTT
>43FP007856 AT3G15700_1         :+U  EU:NC; range  -249 to    50.
GAGACAATCAACGAATTATTTTGGTTTAATAAAGAGAAATCAGTATACTAATGCATATTATTGTCAAAGTAGCTGGTCAATTCATCTAAATATTAATCACACGATCGAATAAAATAGGATAAATAAATCTTGAGGTCCTCCAACGACTAACACTTGAATAAATAAAGAAAACACAACGTGCGGGTCAGTACAAGCCATGGCTAACACGATCTTCTATATACTTATATGGTTATAACTTATATGTTCATTGAGTGATTACTTCTTTGAATTAAAGAAAATTAGATTGTAACTAAGTAACTT
>44FP012616 AT5G02260_1         :+U  EU:NC; range  -249 to    50.
CAAATTTAATATTTAAAAAACAATTTAAATAGTGATTGAACACTTTGGTAAGTATGCATTCTCGTGAATTCGGTGGAATAAATTTATATTAGATCCACGAGGGAAAAAATACGGAATTACAATATAGTTTTTTTTATTTGATAATTTTTATTAATAAAAGAATACTTAAATTAGAAAAATAATTAAAAAAAGGCGTAAAGTCATTTGAAGCCTCCATAAGTAGCCTTCCTAGCTTCCCCTCTCCCTCTCACATTCCTCTCTTCTCTCTCTCTTTTCCCAAAAACCAAAACCTTTTTTCCG
>45FP010943 AT4G16680_1         :+U  EU:NC; range  -249 to    50.
AAGGCTTCCGCAGCGCAACGAGCTGGTCGGTCTGGAAGAACAGGTCCTGGGAAATGTTTCCGGTTGTACAATATCAAGGATTTAGAGCCCACTACAATACCGGAAATCCAAAGGGCTAACCTTGCAAGTGTTGTGCTTACTTTGAAGAGTCTTGGGATTCAAGATGTGTTCAATTTTGATTTCATGGATCCTCCACCTGAAAACGCTCTTTTGAAGGCTCTAGAGTTGCTCTATGCGCTGGGTGCTTTGGATGAAATTGGTGAGATTACTAAGGTAGGAGAAAGAATGGTGGAGTTTCCA
>46FP005850 AT2G33735_1         :+U  EU:NC; range  -249 to    50.
TGAGAGAGTTGACAGAACGCAAAACGCTCCGACGATCGGAAAACTCCGTCGAGATCCGATTACCGCCGATAATCTAGTGGTGAGAGACGAAGCCATCACTGTGTATCTCAGCCGTCTCTAAATGTTTCTGGAAGCTGCGAAATGTCCTTTAACTGTAATAATGTAATAGTTTAGGGGTCTAAAACGAAATTGCATAATAATAATAAAATTTTATCTGAAGAAGCCCACAGTGACGAGAGGAGGAAAATCGTAAATTTGAGGAAGCTTGGAATCGTTTGTTTGCTCTGGAGAATGTGGTGT
>47FP008195 AT3G20780_1         :+U  EU:NC; range  -249 to    50.
GGTGAAGAAGGATTCACCATTTTTTTCCTTTCTCGTGTAATGGTTTTCTCTATTGGATCCAAACAGAATCAAGTTAACTTACAACTGTTGCTGCTTATAGTCACACCACACAACTCATGAAACACTAAGTCCAATCGCAAACGCTATAATTTAGTAAAATGACCGATATAACCCCAGCAACCAATCTCTTTGATCGAGTTTCCTTAACTTCCCTCCATAAAACCCTAGATCCTGCTTTGAATTTTGATTGGAAACTTGTAGTGTTGTACTCTGAGACATTTGGTTTGATCTGACTCAAAT
>48FP015087 AT5G49410_1         :+U  EU:NC; range  -249 to    50.
ATGGAGGAGGTTTTTTGGCATTCAATGGAAATTATCTATGTACTAGATACTCTGTAACAAAAAAATAATAACCACATCAATCCAATACTAATTGGAAAGTAATCAGTTCAAACAAAATTAAAATCATCCCCTGAAACATACAAATATGTGTAATAAAGTCAAGGGCTTCTTTTGTAAATATCCGTAATTTATCTTCCAGAAATAGTTGCATTAATTATCTCTGTGACTCTGTCCCCAGTCTCCTTCCTCACAGACTGATCCCTCTCTCTCCCAAAGTTGCATTAAGTTTTAAACTAGTAC
>49FP014196 AT5G27990_1         :+U  EU:NC; range  -249 to    50.
CTATCTTACATAAACAACAACAACGGCTCTCCTCAACTTTCTCTGATTTTCCCTCTTAATTTAGCCAATAACAATCAAACATATGAATGATTCGGTTCGGTTTTCACTGAACCGAAGAAATCCAATCGATTTCGCTTTGGTTAGAACAATCAAACCGATAATTGAACCAGTTAAATACTATCCGGTTTAGCTAACTCAATCAATCGGTTAGGGTCTTTTAATTAGGGTTTTAAAGTTTCAGTCTCTCTCACTTCTTCTTTCACTCACATAACAAAAAAAAAAACTTCGTTCACTTGCCGC
>50FP009595 AT3G56190_1         :+U  EU:NC; range  -249 to    50.
TAGAAGGACGAGCAGATATAACAGGAAATCGTTTTACTTGATAATTCATGTAAGCTTTTCTTCAATCCCAACTGATAAACCTGATCCCATATTTTCTAAGCTTGGTTAAAGCGACCCAATAACAAAGTACGGAAAAACTTTTGATTGGGCTAACTTGGGCTTTTCAAAACAAAGCCCATATTTTAAATAGACAAATTTGGCCCACTTTAGTCGGTTGAAAAATCTTTTCCCCTATCGAAGCGTGTCTCTGATTTTTCGCTCTCGATCGATTCTCGTCTCTCTCTCTTTCATCGCAGCGAA
>51FP004916 AT2G18900_1         :+U  EU:NC; range  -249 to    50.
ATATATTGTCTCAATTCAAAAAAGTTTGCTCAGTGTTTTTCTTTTGATTGTTGTCATACATGAAAACTTTTGCTAGATACCTCTCAAAACTTCAATAATTATCTTCATCAAACCTAACAAGGCCCATTACAAAGGCCCAAAAACATTATTGTTTAATATTTTCCGATTAAATAAATAGATAAAAACTGAAATGTAATTGAGCAGAAAAAAAAACAAAAGAGACGAAGAAGGGTTTAAGTTAGGGCTTTTGAAGTAAACCAATTTTGTGCGTCTCCCTTTTCTTCTTCTCTTCCCAATTTC
>52FP002681 AT1G53345_1         :+U  EU:NC; range  -249 to    50.
ATAATGATATAGATAACAAGTTATATATATATTTTTCTCTTTTATTAGAAAAGTTGCATATGATTATTACTACTTTTTGATTGATATTTTTTCATATGAAGTTGCATTCTTTCGCTATCTAATATTCTTTCTTTTTTTTTTTTTTTGACGGATGCTACCTGATTTTCAACGAGTATATAAGGGTGTTTTCGTCATTTGCACTTCATCAGAACCCTAAATAAAGTCCAGAGTGTTTCTTAGTTGTCTGATAAATTTTCCTCCTCTTCGGCTAATCGTTCTGTGTATTAAAAAGTATTGATC
>53FP012052 AT4G33080_1         :+U  EU:NC; range  -249 to    50.
ACTTCTATTTTTCTCTTTTATTCACTGACAATAATCGTTACAACTTTATCTGCTTATCAAATAAAAGCTAAATAATAATAAAAATATTTTTATATCTGAATACTTCCCAAATACAGAGAAGCCATTTCAACAGAAAATCGACACGTGTCCATCAGAGGTTCGTCTTCTGAGGGTAAAATTGTAAACTCACGTTGTCTCCTTCATCATCTCTCTCTTTTAAGAATTTCCAGAGCGAGAGAGTGAGAAAGAGAGAGAGGGAGAGGTGCTTTTTTAGTCGTTCTCGTCGAGAGACTTATTTAT
>54FP011077 AT4G18600_1         :+U  EU:NC; range  -249 to    50.
CCTAATAACGATAAGCCCAATTAAGGCCCGTATACATGTTATTATCTCAGGCCCATACATAATTACAAAAAAAGTTAGGGACGTAAGAACAAATAAAAATGAGAAATTATCTGGAAAAGCTGAATCAAATGTACAGACACATGAGACTGAGAATCTAACTTTAGGCTTCTCTAATTATGATTCATCAGAGACTTTAATTAATTAGGTTTCAAATTTCTAATAAAGAAGAAGAGTCAAAGTGATTAAATTAAATGGTCACAGCTTTTATTTATTAAGCTCTGTTTCATTTCTGCTGCGGGA
>55FP000340 AT1G05805_1         :+U  EU:NC; range  -249 to    50.
TTGCTTATCTTTTTATCAAGCCCAGCCCACATATTCGCGGCCCCAAAGCCCAAAGGTTAAGCTGACTCGTTACAAAATAAATAAGTATTAATAAAGGTTTTTGATTGGCTTATTTCGGTTTAAATTTAATACCATATCTTTCGGAAGATCACGTGAGACACATGTGACATCCAACGAATAGCCAATCGCTGAAAAGTGAAGACTTTTTGTTACCCCATAAACAAAAGCATCATCTCTCTCTCATCTTTTATTTTTCTTTTAGAAACCAAACTTTTCAGATTTCTCTCTCTCCATTTGGCG
>56FP013368 AT5G14350_1         :+U  EU:NC; range  -249 to    50.
TTACAGAAAAGTTGCGACCTTTTAAAAATTGTTTATTCCTGTGAATTTTGCGAGTGTTTGGTTTCTCTTTGATTGTTCTTGCTGGTGAATTTGTGTTGGAAAAAGATGCAAGCTTTAAGCATTTGGCTATTAAATTCTGGTCATTTAGTTGGATCGAGATTGGAATTTGAGTTGGATTGTTCTTGTTTTGTAGTTAGTCCTCTGACTAGAAAGAGGCATTGTCTTGTTGAATATGCTGCTTTCTGTGGGTTCGAGTTATAGGAAACTTGAAGGTTTGGCCATTAATCCTACCTCAAAAGT
>57FP014510 AT5G40860_1         :+U  EU:NC; range  -249 to    50.
GAAGGCAAAAACAGCACGAGACCAACGCGAAGTGAAACAAACGACATCGTGTATTTTATCTCCCGAATGAGCCACGTGGATGACTGAGTGGGCTCCACAATATCTTCATGGGACCCACAACGCTTCTCCGACTAAGTTACACGAATCATCGGCCGGCCAATATCTTCAACTGCGTGCGAGGCAATACGTGTCAAAATCAAAATCTGTAAAAAACTTGCGTTTTAATTGGTAGATTCGAATTTGAAACGTGCGCGTCAATGAGTTTAAAAGCTCGTGAGATCGCCCACTATGATAAGCCAC
>58FP008730 AT3G29380_1         :+U  EU:NC; range  -249 to    50.
ATTTACCACTGGGCAACAGCTCGTCTCGGTATAAAAATATTTGTTTTTTATATAACCAAACAATTGAAAAAAGGTAACTAATTAATTTCCGTTGAAATAATTATACTTCATAAAATAAAAAAGAAACTTTACTTTTCCTAATAGTAAAATTGTAACACTGTAAAACCATCAAAATCCTATTAGAAAAAAAAGAATTACCTTACTCGCATCCTCTATAAATACTCTGCTTTGGCCTTTGGGTAACAAATCAACAAATCAACTCTGAAAACAATTTACGAAGAAGAAAGAAACCCTAAAAAT
>59FP011131 AT4G19220_1         :+U  EU:NC; range  -249 to    50.
GAGACATTTTTAATTAGTTACTAATTAATCATTCATCAACTCTTAACCATTAGTATTATTATATGCTTTTGAAATTATCAGTTTAATCCCCAAATTAAATCATTGATCTAAGGCTTTTGTCACAATTAAATCATTAAAAGAGAAAAGGCCCAATATATAAGAGAAAAAGCCCCAATATATAACGTAGGCCCAATAAAATACCCAATTCGTAGTTTTACATGCTCTTTCGCCGGCGCCGGGAAACCGCCGATGTTGTTGGTGATGGTAAGAAGTTCTACGATTTCCCCGAAAAGCCTGAGA
>60FP002183 AT1G35290_1         :+U  EU:NC; range  -249 to    50.
GACCCCGTCCTCTCCATGTACCTCCACCACTGGTTAGCAAACAAACCATATAATTATTTATAAATTTAAAGTTTTCTGAAACTTTTTCTCATTTAATTCTAGAAAAGACAAGATAGACGTGCATCCGTCTTGATTGAGATTGAAAACAAAAAACAATTAAAGAGTTCAACCACCAAAATTTAAGATTGAAAATGCATGAAGTATAATATATAATGGTGTGAGTTATTTTCACAAACCGAACAAAAACTTGTCAAACTAATTTTGAGCATCTTAGCATCGCGCGTCACTCGAAGAAGTGCA
>61FP013272 AT5G12430_1         :+U  EU:NC; range  -249 to    50.
TTTTGCAACTATAAAACAGAGGTCCCGTGTCCAATCCAATGAACAAATACCAAAAGATGTGTAAAGTAAAGTAAAATAAAGTTGAGATTTTGCATTAAAAAGGATTGTTCTTTTTGTTGAATCAGAAAAAATGTTGGTTTAGGTCTTTGAAACAAGTCTTTTGGAAGATGAAGAAAATGGAAGTAAGGACGGCGACATATTCAAAGCAATTATTTTTATTACTAATTTTTTAATTTTGCTTTCTTTCTTGTGTTCCGCAACAACAACAACAATGGACGATGACCCAATATCTCTCCTTGA
>62FP008922 AT3G46180_1         :+U  EU:NC; range  -249 to    50.
ATTCCGGTTAAAGTGTAAACCGAAAATTAGATTGTAAATGCTTTAATGTAGTAAACCGAGGAGCCATTGACGACTGGCGAGTTTTGGATGAAAGAAGAAGTTATACGACGTCGTTAAGTTCTAAATATACATATTGGGCCGAAAGGCCTACGGTATAAACAAAATTTGATAACCAGTGGTTTTAATTCCGGTTCGGTTCGGTTCGGGTGGGACTGGTTGAATGTTTTGGTTAGTTGTTTCGTTTCTTGTCTCGGCGATGGAGAGAGAGAAGCGGATCGTTAATGGAGAAAAATGGCTGAG
>63FP008690 AT3G28840_1         :+U  EU:NC; range  -249 to    50.
TCTTATATCTCAACATTTACAATCAAATTATTAAAATTCTACCTCACACAAGTCATGGGTTAGAAGAACCTACTAGTTCATATTCTCAAAAGAAAAAGTATCCTTTCCAGAAAAAGAATGACAAAGATTAAAACACGGAGAGCAATTAACGATTGCAGACCAAATAGAAATTGAAAGAAAAATATATTTTATAGAAACTTTGCTAGTCTCTAGCGACCTTAAATCAATCCACAGTTTTCTCTTATATTCATCTAAATTTAGACCACTTAGAAATCTTTATAAACCAATTCTCCCTCAAAC
>64FP014513 AT5G40940_1         :+U  EU:NC; range  -249 to    50.
TTCTGAAAATTTGGAGATTTAGGAGGGAAAATGTAAAAATGTTTTCTTGTTTTTAGAGAGGGAAATAAGAAAAAGAAGCGGGAGGGAAAATGTGAAAAACTGAAAACTAAAAAAGAAAAAAACATATGGGCCTGTTGACAAAAAAACACATGGGCCTATGAATAAAAAGCCCAGTAAATATTTTCCCTCTCTTAATAGGACGGACTATAAAAACTGTAACTTCCTCTGCAACGGCTTTTCTCTGAAACCAAACGAAAAAAAAAGCTCGAAGAACGCATCAATGGCGTCGAAGCTTCTAAC
>65FP014001 AT5G24450_1         :+U  EU:NC; range  -249 to    50.
ATTTAAATTTTCTTTGTGTCAGCACAATTTCTGCATTTTTTTCTTACTACATATAAAGTTATTATTACATTAATAGGATTCTGTTTATTTTTTTAATTATCTCTATCTTATTTATCTAGTTTTGGTAAGAGAGAAAAAAAAAATCGAACCGGTTAATCAATTCAATACCGGTCGGCCAAGTGTCTCTCAGAATTTGACCCCAATTCGATCCGATATTCTGAAAACGACAACGTTAGCATTTCGCCATTTAGAACAGGAAATAGTTTCCGTGCAAAAGCTTCGGTGGCTCTTCTCCCACCG
>66FP014657 AT5G43070_1         :+U  EU:NC; range  -249 to    50.
GCAAGGTGTCTAACTCTATTTAAATATGTATTCAATCTTTCAAACGTTTTGTCTTGATTTTTTGAACATAAAATTTTGAAAATGGGTGACTACGAAGGTTTTTTTCACATGAATATACTTTGGTTACCGATCGGTCTGATCATTTTAAAAATAAATCACGCTTAATGTAACGCACCACCCAATTCTTTAAACGACACCGTACCAAACCTCTCTTATCAGTTATCACCCACCCACCACAACATTACTGCCACAAATTTCAAAATCCCTAAAAAGCTTTCAAACAAATAAACTCAGAAAAAA
>67FP014236 AT5G32450_1         :+U  EU:NC; range  -249 to    50.
AAACTTTCGTTTAAAACCATGTGTTCATACTTTACTCTATTGACCAAAATTTTTTTGTATATTCTAACATATTTTATTATCTAGGTTACATACAGAAATAAAACACTAAAACGAGGGGCAAAACAGTAAACCTAACCTAAATAAGGAAAATACACATTTATTTAGGCAGAGATAATATTAGCTTAGCTGGACAAACAGTGACGACGGCTGGGCTGTTCAAAATCATTTCTTCTCTCTTCCGTCAAAATTATTATTCTCTCGCAGTCGTCAAGAGCTTCTTCTACAACAATGCAGGTGAAC
>68FP014323 AT5G37420_1         :+U  EU:NC; range  -249 to    50.
TCTTGAAGATGGTCTCAAGTCTATTGCTCAAACTTGTAGAAGCGAGTGAATTTGAGAGTTAGGTTTAGGAAACCCTTAAGACATATCATATATATTTATAGACTTTGGATTTGGGCTTGTTGGGCCAACTTATACTATGGGCTAGTCCCAAATAAAAACAATGTTCGGATATTTTTGGAGTTAATTAAATTTCGGTTAATTCCGGTTTATAGTTTGTTAAACCCTTAAACCCATCTTCTCCAGAACAAAACCGAAAAGAAATCTTCTCGGAAAAAATCCGAATCCTGAGAAATCGCAATG
>69FP016162 AT5G65880_1         :+U  EU:NC; range  -249 to    50.
GTCAAAATCAGATCACAAGATTTAAATGGAGAAAAATAAAAAGACGGTGAGAGAGAAGTCGGTGACAACTATTATTTATGGTCCGTTTCTCTTTTCTTTTTCCTCGTGTGCAAGGCCGTTGACAAAAAGAAGAAAGGCTTTTTGATGGGACAAAATGTTACTTTGGGCCAAGCCCATATAATAGTTTACTCTGTTCTGGAAAACCCTTACTTATAAGGTCTAAAATTCGTCGTGCCCGGAAGAAGAGCTAGAGCGACGGCGACCGGAGATTGAGATTGATCGGCAGAGATAGTTATTAAT
>70FP004362 AT2G01600_1         :+U  EU:NC; range  -249 to    50.
TTTTTGTTAATATTTGAACTGTACCGCATTTCTCCAATACCGCAAAACGCAGTAACCATTCGAATTAAAGCATAAAGACAATTCAAATTTGGTATTTTCATATCATTTTTATTTTTGACTCGTTTTATATACAATTGTTTTTTGTCTGAACAAATTGACTTTTAAATGAAGAAAATTAGGAGAAATAAAATGAAACGGAACGAGTCATCATCATAAACCTCGCGTCCCTTTTTTTTTTTTGCTTCCTTCACTTTCTTCTTCTCTGTTTCTCGTGAATTTTCCCGTGAATTTTCGCGGAGC
>71FP005097 AT2G21410_1         :+U  EU:NC; range  -249 to    50.
AACTAAATATGGGCCGATACAGAGAGACCCTAACTCAAATCTGGAAACAAGGACAAAATGGTAATTCAGACAACTAGTAATGATTTATCATAATTGATTCATGATGAATCATCATCATATGTGTAATGGTATGGTCAAAACTGTGTTAAAAAGATACATTAAACAAATACGTGGCAGTAACAACAACAAAGTTACCTCTGGCTCAAAATTGTCCCTTCTTAGCTCATCATTGATCCACTGAGAGAGAGGATTACGAATACGAGATCGGAGACATGGCGGAGAGTCACGGTGGTGGTGGTG
>72FP004228 AT1G79470_1         :+U  EU:NC; range  -249 to    50.
TATTCTGTTATACGAAAAACATTCGTACAATAGAAATTAATCGTTACAAATGTGGGTTAATTCTACCGTGTGCAGATATTGCGTGAGTACTTTAATCACTTGAATATTTTGGTTCATGCATTTTGTTCATGGTGAACTAGCAAAAAATTAGTTGCTATAAAACAATATGGCCTTTTTAGTAACCAAGTAATTACTGGTCTAGTGGCGTTTTGAAGACATATGAACTGTGGTTTCGAACTCTGTGGGTGAAAAAAAAAAAAAAAATTTTGTATTGATCAGAAAAATTCGGCAAAATCCAGA
>73FP010164 AT4G01260_1         :+U  EU:NC; range  -249 to    50.
AAGAAAAAGTAAAATTGAGTATTGGAAAACAGAGTTGATGTCTGCAGCATTTATAACTTGGAAAATGTAATATTTTTAAACGGCTATGATTAAGTATCTCTTGACCTTCCTCAAGAGAAAACAACTATTAAACCAGTTATAAATACTCGCACTTAGTTAATCGCCACTCTCATTTCACAAACAAACTTTTTAAAACCTCAAAACCAAATCGATATAGTCTTTAGATTGACAATGGCACCAAAGCAGTTGAAAAAAATCGAGAATCCAGTAGTGTCTTCATCTGAAGAAGAAGAGTCTGCT
>74FP012764 ATH_SIR_1           :+U  EU:NC; range  -249 to    50.
CCTTTTGGGCCTCACGAATGGCCAAGTAGGTGAGAGAGAATCACTGTTATTTACCTTTTTGCCCTCATGTATATTCTCTCGTTAAAAGTATCTGAACCAATGATTATCCGCCACGTAGATACTCTCTGGGTGCACCAAGTTGCAAGAGTAGCATCTAAACCAATCACTTTGAATATATCCAAGATGCCATCCCGGTTCAAGTTTTTATCAAGAGTAAAAGTTCCATTTTCATTTCTCATAATCAGATTCGTATTCACGCGCCTATTATCTCGAACTTATCCAACACGCGCGTTTAATCAA
>75FP005605 AT2G29950_1         :+U  EU:NC; range  -249 to    50.
TTAGATTTTTGTTCGTAATCTTTGTTTCATAAAGACTAATTTCTCATATAAAATAAAAATAATGTAATAATTTCTAAATAACCTTCCAACGACGTCTTCTTTCAACACCCATTGGTCCATCACGCAACCCCGTCACCGTCATCTTCTTGACCCGACCAACCGCTTTCCGGGTCGGTTTCTTCCACGTGTCACCCCAATTCATCTCTCTTCCTCCCAAAGATATCTTTAGAAACAAACAATTCCAATCGCGTCGTCAACAATGAATGAATAATTTTGATGTATTTGTAAAATAATGGAAGC
>76FP015906 AT5G62230_1         :+U  EU:NC; range  -249 to    50.
AAGTGGCTAATGTTTTAACGTGACATTATTATCATAGTTAATGGTTCGATCAGAGTTTTAAGTAGTAAATGATATAAGTGTGTGTATATAATTGCATACATATATACTCTCACACTCTGACAGATTTGTCGTGGTCTTAGTATTCTCTTTCATGGCTAGTTATATAGGGCTCTAGTACATTATCTCTCTCTCCCCATTTCTCTGTCTCTCTCTTCTTTAACATCTCTGGCTCTGCATTTCTTGCAGTTCACGCTAATCACCTGTTTTGGTACCCTTTTCTCTCTGCAACAATGGCAGAAC
>77FP004256 AT1G79900_1         :+U  EU:NC; range  -249 to    50.
CTTAAACAAAATCCATTAGGGAGTTACTTTTTGTTTTGATAGTGTAGTTGTAGTGGAGCACTGAGAGTTATCAAATGAATGAGGATCTCTTGAATAATAAAGAATTGGAGTGTGGAATTAGGATGGATCTAATTTCATTAATTAAAGAGGAGCATGATTATCATTTTTTGTTAATTTAATTTAATAATGGTTAATGTGAAAAACAGAGGAAACTAGAAGAAGAGAGTTTTGGCAGGAGATGTAGGTGGCGGGAGTGGGTTGGGCGAGAGAGATGATGGTGACGGTGCAGCTCCAAATCTT
>78FP014525 AT5G41120_1         :+U  EU:NC; range  -249 to    50.
CTGTGTAATATTCGAGGTTAGTTTTATTAATAAATAGTTAAACTAACCCAGATTTGGTTTAACCAAACCGAACCAGCTTGTCGTGTTTAATTTAAGCAAATTTATCAAATTTGAAAATATTCAAACTGAAAAAATCAACGTGGCATATTATAATCGTTTTTCTCGTGTGCACGAGCTTGTCGTGTTCGACCTATCAGAGATGAAGAAGCTAAACAACAAAAACCTTCTTCCAACTTTCTCTGATCGTCTATGGCGATTATTACTACTACTACTGTTCGTTTCACTGATGGAACCTCTCCC
>79FP014359 AT5G38290_1         :+U  EU:NC; range  -249 to    50.
GCAGTGGAATAAATAGAGTAATTATATATATATATATATATATATATATATATATATTAATATTACATTTAAAAAGTTAATTAGTTAAATTCAATCCTAATATAATCCAAAACCTGATCTCTAGACTTAGTAAAATCTCAGATATTTTTATTTTAACTTCTATTCTAAATGAAAATCAATGTCTTAAGAGAGGATAAGCCAAATTTTCTGAGAGTACTTAAAGATGATAAGTACTGTACTGTACTGTCTAATGTCTATCCTCTCTTAAGGCTTCGTTTCAAATTCTTCAATCGTCCTTTA
>80FP006759 AT2G47140_1         :+U  EU:NC; range  -249 to    50.
TTAAGCCTATTTGAAACTAAATAAATAAATAAAATCGGTTATTTACTTATTAAAGTGTGTATATTTTTTTCAACCAAATAAAAACATTATTATATAGGAACAAGTGTCACTATTATGGTGCATAATTCAGAGGTCAAACCAATTCTTGAGCCATTAAAAAAGTAAAACTCACATGGCACGATAGAGTTGACTTTTAAGATACATATACCCCCATGTATAAATATCCACACATAGCTCTCTCGTAGCTCTATCCTTCAAATTTTCATAACGTCTCAACAATGTCTGGAAAAAGGCAATTTC
>81FP010739 AT4G13950_1         :+U  EU:NC; range  -249 to    50.
TTATCTGAAGGGGTTATAATTTTTTTTCCTGTTTAGATAAATAGTTAAGCTGACTACAATTGTATAAGACTTGCTTCTAAACGTTGATAGAATCTACTTTAATTGTTTCGCAAACCGGCCGGTTTAAATTGAGTGGCCGATCTAAATCCGAACACTTAAACCAAAACCTAAATCCGGTTTAAGTTGACTGTACATTTGTCACCTCTTCTTCTTCACCAACTAACCCCATTTCTGCTTCTTCTTCTGCTTAGAGACAGAGAAATAGAGAGAGATCGCGTCGGCACAATCTGCAATTTCCAA
>82FP014085 AT5G25790_1         :+U  EU:NC; range  -249 to    50.
AAATTCGGAAAAACCTTAACCGGTCGGTTATCATAAACCAAGGAAAAAAAAAAACAATACCACCGCACGTGTAAAACACTCGGAGTCTCTCTCCTTTAGCGCCAAATTCCGCTCGTATCCTCTAAAAACCTAGATCGATCTTAATCAAACGATCTAAACCGTCGATTAACCCCTTTTCATCTCAACCGTTAGATTTTGTTGATCAAACTCTCATCAAAATTCAATTTTTTGATTTTTCAAAAAGATCTCAAAGAGACGACGACGAAGCAAAAGAAGAAGAAGAAGAAGAGAGAGCTATTC
>83FP006329 AT2G40690_1         :+U  EU:NC; range  -249 to    50.
GAGCCTAACAACTCAAACAAGAAGCACTTGATGTAACCATGATTTTTTTGATGAATAAAATTTTGCATTCATTCAAAAAAAAATAAAAAAAAAAAATAAAACCGAAAACCCTAAAATCCGAAAACACCAAGAAACGACACCACTCCCTATGAACTGGACTCTAGTAACCAATAAAACGACAGAGGAAAGAGCGTTTTGGTAGACGACCCAAGTGAGATAAAAAGGCCCAACTGAATATCGTTAAGGGCCAAGAATAACTGCAAAAGACGAAAAAGAATCTGTTCACTCTCTCTCTCTCTG
>84FP016120 AT5G65400_1         :+U  EU:NC; range  -249 to    50.
ACTCTCATTTCTTCGAGTAAGCTTCTCCATACATAATTTTCATTGTCTATATATATATTGATCTATTTGTAATTGTAACTCTTGAAAGTTTGGAAAATATTTGTAATAAGAGATAAACAATGATATGGGCCGATATTTGCGAAACTGATTTCAAAGGATTCTTCTTTATGGGCCTATAGAGTTTTGGGCCTTTCTACCAAAACTTTCGCGACAAGCGATATGTTAGGGCACAAGGACAATTCGAAACCTGAGAAGAGAGCTAGAGCTTGTCAGATGTTAGGATACTCCTATCCTTGTTTC
>85FP000672 AT1G10330_1         :+U  EU:NC; range  -249 to    50.
GGAGACTCCAAATTGCTCGCCGGAGCTCTCGAAATCAGAAAACTTTCATCCTCTTGTAGCTCAAGCCGATTGACAATTTCTCCACTTTCAGATATTTGATTTGTAACTTTCTCATTGAAATTCAAAATCATTCTCCATCTTCTACAACGAGGTCTCGTCTTTTTGTTTTGCTTTGTAGATTGCTTAATCTTTGTGCAAATTGTATGCGTTGTACTTCCTTCTCAAGTTTCAGTTTGTCTCTTGAAGACGCACTTCATCTTCTCCAACGTTTCTTATACTCCTCAAACCAGATTAAGCAGA
>86FP011866 AT4G30620_1         :+U  EU:NC; range  -249 to    50.
TGTGTATAATGTGTGTATATATGATGTACTTTTATTTATTCTTTTAGTCAAATACATGTTTTTGCATAATTCTCAATTTCTCATATTATTATTGGACCCAAATCCTGTGAAAATAATCTCTTCTTTGGGCTTTTTCTCATATAAGCATCAATTTTAAAAGCCCATTAAACCCAATTAAGGGATCCTCAAGCTTTTCCACGTGGCACAATCTTATTAGTCTTTAAGAAACATATCTCGTTCTTTCTGTTTATCTTGTCGAAGCACACTTCTCTGTTTCAGGAGAACAATGGCTTCGACGGC
>87FP013250 AT5G12180_1         :+U  EU:NC; range  -249 to    50.
GAAGATAAGAAGAGACAGTTATGTAACAAAAATTAAAATCCCAGAAATTCCTCTCAACCTTTGTCTTAAATCCCTAAATGTTGTTTTTACTTTAAATACCAAAATTACAGACACGTTTTGGTCCTAAACTTTCTCCCTATCAACAAACCCTATAATCCTTTGAACCGAATACCAACGAAGAAAAAAAAACATTCTATTCATAGCCATTCACAACCAAAACACCTAACGTTTTCTTGCTAAAGAAGAAACAAAAACCAGAGGAAGAAAAGCAAAAAAAGTAAGAGAAGAAAAACACAAAAA
>88FP015954 AT5G63010_1         :+U  EU:NC; range  -249 to    50.
GATGACTGATCAAACACTATCGCCGTAATCTCCTTCTCCGCCGTAGTCTCTTTCTCCTTCAGTCCAACTAAAGGTAGAAGACGACCAGAACGGTTTAATTAATCATCGGCGATCTATCTTAACCGATCAAATTTTCCTAGACCGGTTAAATTTGTCATAACCGGTCGCATAGACCAATTTATGTTTTCTTATGCGGAACGTCTTCGTATTCCTTTAAAACGCTTTATTTTAGCCGCCGGGGAAAAAATTGGTGACAAGAGCAGAGAGAGTCGCCATGGACGCAGCAGATTGCTATCTCGA
>89FP008109 AT3G19553_1         :+U  EU:NC; range  -249 to    50.
AAAAATATAATTAATTATTGTATAGACTAATGATATTTGTTTATCATGAAAACAAGGGAAGCAAAAGTTGACGAAGTCGTAGAGTGATGGGGTAGTAGTGGTGGAGCCATGTGGCGTCTTTACTTAACAAAACTAATGCAAGTCCAAGTCCTACGCCAATAACAACTATACAATGATATTTTTGATCAAACGTCATTTTCCAATCTTTGAATCTGAGATGATAACTTGTTCAGCTTAATCTTTCCAGTCAATTTCATCTCCTTCCAATTTTGAAGGGTTCATCAGAGAAAGAGAGAGCCA
>90FP000719 AT1G10970_1         :+U  EU:NC; range  -249 to    50.
GGATTTTCTGTTTCATGAACTTGTTGGTAGTGTGGAACAAATGGGAAAATGAATATTTTTGGAACAAATTGATTTTCTGTTTCATATTAAGTTAAATCATTCTGTTTCCACTGAAATAAATTGTTTTCCAAAAATCACTCCGTTTATTATGTCTTTGTTTTTAAGAAATAAAAGTGAGAAAACAGAATAACGCGAAAATGTCGACATATTTGGCTAAGTATAGACAAGATTGGGAAGCTCTGTTTAGTTATGCGTCAGTCTCTCATCAGTGTTCAACTGCCACGGAGCGAACCGATTCCT
>91FP003563 AT1G69310_1         :+U  EU:NC; range  -249 to    50.
CGTCGATCTATAGGACTCAAAAAGTAGACGTGGGCCTCTCACTTTCTCCGCTACTAGCAGCCTCCCGTTCCGTTTCACTTGACCCTTTTGACGTTGACGTTCCATTTTTTCAACTTTCTCTTCTTTTTTTTCCCTCTCTCTCTTGAATTATTATTAATATATTTTGTGTTTACGCAATTTCCAAAAATTAAATAAATTAAAAGAATCTCTCGTATAGACAAAGAGAGAGAGAGTCTGAGATCGGTCCTTGACGAGACACTGCACTTTAACGGGTTTCAAAGTTTTTTTTTCACTCTCTTT
>92FP004064 AT1G77080_1         :+U  EU:NC; range  -249 to    50.
CCTTAAAAACCAATTTCTGTTCGGTGGGGATGATGATCGGACTCGGACCGGTCTAACCGACTGGATTAAAAAGTCTTTAACAACGACAAGCTTAAAAATTTGCCTCTTAGTGGCTTCAAAACGCAATCGTTTCGCTTAATACTATTATTTTCTCTATCTCGTTTAACCAAAAAAAAAAACGAGTTGGAGGAAAAAAAAAACCAAGAAAAAAGAATAAAAAGCAAAAAGCATTGAGCGTCTCCGGAGATTAGGATTAAATTAGGGCATAACCCTTATCGGAGATTTGAAGCCATGGGAAGA
>93FP011349 AT4G22950_1         :+U  EU:NC; range  -249 to    50.
CCATATTCTATTTACAGAGAAAAATAAATTCAAATCCATATCTTCTTTTATGTTCTTGGTCACTTTTGTAGTTGGAGTATGTCTCTTCTTTTATGTTCTTGATCTGAACCATTATCCATATATATAGTTCTAATTTCTGGTTACTATTCGTTTTATTTGGTTGAATAAATACTTGTCTCTTGTGTGATTTTACACAGAATATTTATATAAAGAATAAACTAGAAGTAAAGGATGGTGAGGGGCAAAACGGAGATGAAGAGGATAGAGAACGCAACAAGCAGGCAAGTGACGTTTTCGAAG
>94FP009383 AT3G53210_1         :+U  EU:NC; range  -249 to    50.
ATTAGTTAAGTAAATCCCAGTGTTAAGCCTAATCTCATTTTTGCAACAAAGAGAGTTTAAAATCGACGCATCTAATTGAGCCGGTTAATGAAATCTATCAATGTTGAAAATGGCTTTGGTTAAAATCGGTTTAGACTATTCACATTTCACGTGAGACTCAGACAACCTGCACATGACAGTCTTATCTCTGTTTTTGTCGTTTTCAAGAAAGTCGCCACAAGAGATCATTCGAACTAAAAAAAGCAAAACAGATCTCTCCTGCCGTCTTTGGTTACTTCCGGCGGAGAACGATGTCTCCGA
>95FP007931 AT3G16940_1         :+U  EU:NC; range  -249 to    50.
GTTACTAGAACACTAATCTTAAACAATCAATTAAAACACACAAACCAGAAAGCCTTATGAATGAAGATTCATGAATGGTACATGTTATTCATAGGTCCAATTTGATAAATTAGAAAGATTAAGGTAGTTTTGGAGAATAAAAGTAGGTAGGGGAGCAAAACTGCAAATTCATAAAAGTATATCATCGTTGAAAATTCAACTTTTCCAAAAGAAACTCTCAATAAATCCTCTAAAAAAAATTAACGGAACATTCCGTTTCTTTTTAATCACTCTCATCGTTTCAGAGACCATCGAAGCTCG
>96FP012559 AT5G01430_1         :+U  EU:NC; range  -249 to    50.
ATCATTTGACAGTTTGAATAACTTAAAAAAAAAAAATCATATGACTACCATAAAAAGAGTAGAAATTGATATATTTCGAATTTGAGACAGTCAATTGAAAATTTAAGTAGTATTAAGTTAATGAATGGGCCTAATGGGCCTCGTTATTCGTTTAAAAGCCTATTTCTTCATTTCTCTCTGTAAACGTTTCTTCGAAAGATCAATTAACAAAACAATCATCTTCTTCCTCAATTTCTTCTTCTACTTCTCATCTCTTTTCTGTTCTTCTTTGTTAAACCCAATCTGGGTCTATCATCGTCT
>97FP006334 AT2G40750_1         :+U  EU:NC; range  -249 to    50.
CATAAGCAAAGCTCTTGCAAGCCAATGGGTGAATAGATAAGTTATAACTTTCCAATTATAACCTCAAATCCATGACTAAATTCATAACTACGTTGGTTACTTTCCCTTTATACCCTTTCATGTTCATTATAATGCATAAGCATCTCTCTCTCTTTCCTAAGCATCTTCCTTTGATTTTTTTCTGATCAAGAGAAAAAATCTATTTTCTTCTCTTTCCACTATATTACAACATTTCTTCATTCTCAAATCATCATACTAAAAACCTAAAAAAAGTTACATATTCATTGTATCTTTGTGAGA
>98FP014120 AT5G26720_1         :+U  EU:NC; range  -249 to    50.
GGTAACTTTTGCTTGGGACAAACAAAACAACAATGGCAAGTATAAAACGTGTTCTTCATCAAAACCAGTAATAAGATTTTATTTTTCAGTCAACCAACAATAATAATAAGAAAAAAAACAGTAATAATAATAATAAAATTTCCATATAAAAACAGCGATATACCCGAATCTAATAAAATAATACTAAATTAATAAAAGTCGTTAAACACACAATTAATTTGTGAGAGCCAGCGAAGATTTTTTCTGATTGGGGAAAAACCTAAGTGAAGAAGAGAGACAATACAACAACAACAACAACAA
>99FP003739 AT1G72190_1         :+U  EU:NC; range  -249 to    50.
GATGCTACTCCGTCAAATACTGTATAATTTGGTTATTGAGAAAGTGTCTCTGTACATATCTTTATTTTCTTTCTGCATTTTTCAGTTTCAATTATAATGTCCCGGAACAATCGAACATACGAATTATGGTTTAATACGACATTTATGAAATTTTGGGGATAAATTATAAATAAAGATATTTATACGGGATACGTATTGAATTATGAAAAGTCCTGAATCAAGTAAGAAAAAACATCAACCGTTGCTGCTAATGTTGATCTGAGTGATGACGATAATGTTTAAAATCGCAAAAGCTACGTT
>100FP011243 AT4G21270_1         :+U  EU:NC; range  -249 to    50.
GTACTTTAGATAACTTGGATATGGTTGTAGCCACTCATATAAAACCACGTGTCATTTTTGTCCGCCTTAAAGCCACGTGGCAAGATTATTTAAACATTTGGGCCGAATTGTAGGCCCAAAGTTAGCCCATATGTTTAAATACTTTATTGATTGATAACGTTATGATAATTCCAGAAGTCCGCCACATCTAATTTCAAAATCGTTCGAATTTCGAAACTACAGGCTCCTGCTTCAGTCACACACTTACACACACACAAAAATCCCCAAATTAGGAAAAAGTAAGAATCCTAGTTTCTCGAC
>101FP002650 AT1G52780_1         :+U  EU:NC; range  -249 to    50.
TTATTTTCAGCATTAATATTTATTTACTGGAAAAAAACAATGCAAATGTTGGAGTAAATTAAAAGAAAAATAATTAAGGGGAACTAATTGTTCAAATAAATTAAAAGAAAATTCCAAAGACTTTTCTCTGTTCACTGTTCTGCTTAACTTCGAGTGTAATTGTCTCTCTCTCGATCTGTGTCATCGTCACTAGTGATGTAACTTCTTCACCAAATCGAATATTACAGAGAAACCCATACATCAATCCTCATTGTTCCCAACTTCCTCTTCTTCTCTTCCGAACCCTTTAATCAAAGTTTC
>102FP009775 AT3G59120_1         :+U  EU:NC; range  -249 to    50.
CGTGGACAGCCTGGAGACCTTAATTTTATGATGAATTTTGTTACAAGTTGGGCAAAAGGGTGCATAAGAAATGAATCTTTGCGTTGGGTCAATCTATAATTGTTCATATATTTTTTGTTTAATCTTTTTTCACATACATACATTAATGCTAGATCCACAATAATGGATAGAGAAGATAAAACAAAATATTTCGACACACGACCCTAAAAAGATTCAAAACCAAAATATTAAGGATATGGGTGATGAAGAAGGGCCGAGATGCATTGTTTCTGATCCAGCTCACCCGCACAACGTCTCTCG
>103FP003933 AT1G75150_1         :+U  EU:NC; range  -249 to    50.
AATAATCATTTTACGATATTTTTACAAAATTGTAAATTAACGAAACAATTATCCCCTATCATATTGCATATATATATTTTTAATCTTAGTTTCTAATTTTTGTTTTTGACGGAATTGCATAGCGAAGAAAGCTCACCTTTTTTTTTCAACGTAAAATAGAGGCGCCAAAATTCGAATTGTTTGGCGCGTAAATCCTCAAGCAAATTATTCATTTTCACCCTTTTGGCACTGACTTGTCTTCTTCCAAACGAACAGAAACATTGGGCACCGTAAGATTCTCTCCAATTTTGTCCGGCGATT
>104FP014835 AT5G45590_1         :+U  EU:NC; range  -249 to    50.
CGTTGTCCCCTTCGCCTACAAAAAAAAAACAAATTAGTTTGGTATTTTTTTGGCTTTTTTCCCAAAGACATTTTACCATTATCAAAGTAAAAGAGAATGATGACAAGAAAAAAAAAGAGTAAAAAAGAATAGAGTTATCCTAATAACCAAACACTCAAAATCATTTCCCAAAAACCCCAAAGCTTTGTCACACACACTTCTTCTCTTTTATAAAATTCGCATTTCAATCAGAAAATTGTTCTTCCCCTTGGAGACGACAATGCAGAGGTTTTGCACTAAGCTACGTTCCATTTCTCTCCA
>105FP002283 AT1G44780_1         :+U  EU:NC; range  -249 to    50.
ATAATGATAAATTCTAAAGGAAACTACTTGTCGTTTGCGTGTTTAGAAACGACAAGCAAGCTTTATATATTAATCATTAAAATATAATTTTTTGTTTTATTACCAAATACGTCCTTCTCTACTAACGTATTTCAGAATTCTACCATTTTATAGACTGCTTACCGTTTTGGTTTTACTTTTAGAAACATCTTGGCGTTTTCCTTTCTCGCTGAGGTTTTACATTAACGAGAATATTATTTATTTTCACTCACACTTTCAGAGTGAGAAATATCTGGTGACTCGGCGGTTACGGCGATGGAG
>106FP013781 AT5G20450_1         :+U  EU:NC; range  -249 to    50.
TAAAATTAATATGTAGAAAACTATAAATTAAACAAATTTCCATTCATGATTTTGCAAAAACTAAAATCTACAACAAAAATCAAAAACTACAAAAATCAAAAACCAAAAACTAAAAACCAATAAAAAAAACTAAGGGACCTAATTGTTATCATCGTTAAACCCTTTATGTAGACCAAAACTTTAAAGCCCAAATACCAAAGCCCAATACTAAGCCTACTCAGTCACTCACGAGCACTTCAAGCGAAGAATATCCCAACTTAGTCCCTCCCCAAATCGGCGATTTTGTAATCCTCCGACTGG
>107FP000901 AT1G13780_1         :+U  EU:NC; range  -249 to    50.
TCAAGATCAAAATAGTTTGTTAACTCGTTGCAAACATACAAAAATATGTTAGTTCTAAGTCATGTAAAACATGTAACCGATACCGGTTTAACCGTAAAATGTCGGTTTAACATTGTATAACGTTTGTTATTAATGGAAAATTAAAGAATTATAATAATGGCAACCGTTTTATTTTTTTGGAAACGCAAAAATTGGAATCGGAACCGCTTCGAACGTATAAATACTTCAATTTTGTGATTCTCTTTCATTATCACTTCATGTTCATCGTTTAGCTCGTAGCTGAAGCTAATTCCACAACTC
>108FP005079 AT2G21170_1         :+U  EU:NC; range  -249 to    50.
TTAGTTAAACGTCTCGACGGAAACAGTGTTAATGAAATGATTATTCATCGACCATTTTGGGCACCTGATCTTAGGATTGGACTACAGCGCGTGGCAACGAGACGTGACATAGGCGCGTGAGAACGAGGCTTGATGATACCATCTGTGAGTGCGAGAAAGACAAAATTACCCTCGAGAGTAAGAGAGAGAGCACAACCACCAACCCTCTCATCGCCTCTATCTCCTCTGCTACCTTAAGCTGAGAGAGTCACAGTCTCGTCTCTATCTCTCCTCTTTGCCTTTTTCCACTCACTACACGCC
>109FP004970 AT2G19720_1         :+U  EU:NC; range  -249 to    50.
TGAGAGTAATACTAAGCTCACCGTGAAATTTCGCAGATAGAGATCGAGAGATTTTAATGGTGGCGCCGGAGCTTTGTTAGAAGACGAATGGAGCTATTTATATATGACCTCTGAAAAAAATAAAACCCTAGCTCATGTAAGTGAACGTGAAAAGTCTAAAATACCCCTAATGTTTTTCGAAATGTCGAAATACCCACAATTCTGAGAAACGTTGGAATAAACCCATTTCCTGCTGCTCTGTTGAACTTTAGGGGTTATCGATTCTTTTTGATTCGTTGTCATTCGATTATAGAATTTGTA
>110FP009058 AT3G48470_1         :+U  EU:NC; range  -249 to    50.
GGCTTCCCATCCCAAAAACATTTAAAAAATCCTCGACTTTTTTTTTGTAAAATAGGCTCTTTGTAATAACAAATGGTCAAACTACAAAGAGCCTATTGGACCTAGAAAGATTCATTTATTAGAGGCCCAAAATGATTAGTTTTTATTGGGCCTAAAGAATTTAGAAATATGTATGAAGTGGATCTAAAAGAGGTAAACGACGACGTTTTACTCTTCTTCTTAAAAATTAGTCTACAGACAAATTCTTCTAATTTTCGCTCTCTCCAAACTTTTCCATGGCGGAAGGGACTAAGCAAGAGA
>111FP005436 AT2G27060_1         :+U  EU:NC; range  -249 to    50.
TATTTTAAGATTTAACCTATTCCCATAAAATTATTACCTGAAAAAGAAAAATCATCATAGAAGTACGAATAAATGAGAGCTGACAATTAAAGAGCATTACCTACTTTTTCTGTCCTCATCTATCTCCTCCATTGATTACGCTTCTTGATTGAAGCACCCCACAGAGAGAGAAAAAAATAGCATACATACATTCTCTAGTTCCTTCTCTCTTCTTCTTCTTCTTCTACCCCGCACGAACGTTTCTGGAGTATCTCTTTTCTCTTATCTTTCACTCCATTACAGAGCAAAGCTTGACTCTTT
>112FP013031 AT5G08530_1         :+U  EU:NC; range  -249 to    50.
GCCTGTAGCAGTTGGATCGTCTTACGGGAACTGAGAAAATTATAAAAAGACGCCTCTTATGTTTCTAAATGCTAATTGTTCCCAATACTTTATAATTATTTCATATTCGACCCACATATTTTACGTTTATCGAAGTTTAGGATAGTTTCATACCGGACCAGAATATTTGGGCCTGGACCAAGAGAGGCCCATAAAATAGAGAGAAGCTTAACGTCAAGAAGACGCGGAGTAATCTAAACCAAACAGCTTATCTCGAGTTCGTCGGTCTCAGGTGGGCAGTGATTATAACTTCGTCTCCGT
>113FP005098 AT2G21465_1         :+U  EU:NC; range  -249 to    50.
CAAATATTACTTCCAAATGGTATAACAAATTATGAATGAGAAGGAATTACATAAAATATTATTTTAAATAGTATAAGATCATAGGAAAGTAAATTATTCCTAACTTTCTCCTTCGTAGTCTTCAGTCTTCACTAATAAATTAATTGCCAAAATCTTATTTGTCAAAGTTCTATTATGTATTAATTAAATTACCAATTTCATGCTCCAAGGCACAATATATAAGCATCCAAACCACCACATACAGATATCATAACGTGTTTTATAAACTCTAAACCATAAATAATCCTCATATCCAAATAT
>114FP015378 AT5G53880_1         :+U  EU:NC; range  -249 to    50.
AAAGCTCGTGTGTCTTTTGTGTATATGCGGTTTACAAAGAAACATGATTGAAAATAAAAAAAGAATTGGTTGGAGAATGATACTAAAATTCAATGGAGTGGGACCAAATGAAAGCATCATTATTAAACGAGAAGAAAAAGACAGAATTGTTAGAGAAATGTCAAAAAAGCACAGTAATAAGTAACCCAAAAAAACAAACCCAATCAATTCTCTACTTTCATTAAAGCTTAGTAAGCAAATGTGTTATGTGTGAGTGAGATTGTGTGAGAGAAAAGAAGAAGATAAGTGAGAGAGAAAGAG
>115FP001351 AT1G20530_1         :+U  EU:NC; range  -249 to    50.
TGGTTGCATGTCCCTTCCTAAAAAAAAAAAAGAAACGGCTCTCTTATTCGAATCATAATCATTTATTCATATGTGGAAGTTGTCAGTACTCTATGAATTTTTCCTTTTGAAATGTAATTGCGCTTTTACTGTTTTAAATTTGGTAAAATGTGAAATTAAGTGATCATTTTTAAGTTTTTAATGATACCTTAACCTTAATCACGTAATCACTTTTATATGACAACAAATCCAAGCTTTTGAAAAAACACTAACTCTCCAACGACCGTTATGGGTTGCTCCCCCTCCAAGCTCGACGGTTTA
>116FP015922 AT5G62530_1         :+U  EU:NC; range  -249 to    50.
GTCGAATTGATTAGAGGAGGTCTTTAAAAGAGATTTACTATTATTTTTATTTTTTGCTCAACTTCTTCTTCCTCATGAGTCATGACTCATCACATCAGGGTTTATAAGAAGCCATTAGAAACTATGGGGTAAAAAAGATAATAACCTAGAAATAAGAAATTATCTGTAAATATCTTTAAATCATTAATGTATTTCTCGTCAATCAGGGGAAAAACATTTAATTCTTTAATAAGCTGCTAAACACAAATCACTCGAGAATTCGCTATTTTATCACCAATCTTCTTGAATCCTCTCATCCAA
>117FP002173 AT1G34630_1         :+U  EU:NC; range  -249 to    50.
ATCCTGTCTGTTATCAAGCCCATAAAATAAGCCCATGGCCTTCCACAAACCCATACTACAAATCATTACGGTTCCCAAAGCAGAAGAATCAAAAGATTCACAAAGGAAAAAAAAAAAATAACCGACACGTGTCAGTCACTCCTTGACAACTGGATAATTCTTAGTGGCCCTGTAAATCTAAAAATTTCGCTGTCTTCGTCACTCTCCCTAACTTCCTTTTTCTGGTTCTCTCTTTCTTCTTTCTATTTTATTCAAAAGCCAATTCCCAATTTCCCACCAAAGCATCACTTTGGCGCAATC
>118FP003252 AT1G64200_1         :+U  EU:NC; range  -249 to    50.
ATGATTTAATGTAACATAAAACATTATACATTATTCAAAAAATGTATGATAAATATAAACTCTTTTTTGGGTATAAAATCAATAAATAATATTTATATTGGCATAAAACGAGAAACACGTGTGATGGGATGGTTCTAGTACCCAATCAAATTGGATAAAAACAAAGAAATATGATTTGGCTGGGTCTACTATAATAACTGCTGCTTGGTGACCAAAATAAGACGAAACGGCTTCTTCATCAAATCATTCATCCTCATCCTCAGACTTTGGTTCTTGTTTCTCGAAGATGAACGACGCCGA
>119FP011689 AT4G27830_1         :+U  EU:NC; range  -249 to    50.
TAATCAAGGTTTATAATTACAGAAATCTGGAAATGTATGTCGGTCACATCAGAAGGAAAACTGAAAGAGATATTTCTTGAATCTTCTTCTTCACATATATTTTGTCACATTGTATAGAAAAAGATTGTTCACTTCCGCTACTTAACGGTCAAGACAACGACCAAGGCCACCAGGCCCCTTCACTTCTTTTATCTTCGAAAACCAAAATTTTCAATTATTTATTCTCTCCTCCACTCACACGAAAGTAGCAAAAGCAAAATGAAACTTTACTCTCTACTTTCCGTTTTCTTGGTCATCCTC
>120FP001603 AT1G24430_1         :+U  EU:NC; range  -249 to    50.
TTCCACCTAACGTTAGTATAAAACTGGGTTAAACCAAAACCCCATATCAAGTTTCATAATGTTGACAAAATAATCCAGCTGAAGTCTCCAAAACCAAATCTTTGTATAAAATTTGTAACTTTCTTGTTCACTTGGGTCTAATTCTGATCCGTGTCTAATCACCATGACACGTTATTAAAGAGGACTATACCTCCTTATAACTTTAGCTTATATAATCTTACTGACGAAGCATGAGTCTGCTCAGTTCTCATACATCATTATTATAAGTTATTTCAAAACAAGAATGGGGCTTGAGATCAC
>121FP011105 AT4G18990_1         :+U  EU:NC; range  -249 to    50.
TTATATCTAATCAATTTGCCATGTCAATTTTTTTGTTAAATTATATATTCAATCTGGTATGCTCTAGTTTACTATTATTATCTACTAAAATGTAAAAACCAATGGCAATTCGGTAGTTATCTAAGAAAACGAATGGCTTTTTAACAATTTTAATGAAGGAGAAAAGCCAAACTTTAGACCATTCCATGGTCATCTTTCCCACTTTGACGCATCGTAAGAAAACATAAACAACAACAAAGATCTTAGACCATACAAAGAAAGAGAAAGTTAACCAATTTTCTCTTCTTCTTTTTTTTTTCT
>122FP000231 AT1G04210_1         :+U  EU:NC; range  -249 to    50.
GTATACAACCTTCACATCTAAGAAACTAAATCAATAACCCGCTTAATCCCACGACTATACCTAAAAGAATTTCCATTATTTATAGAGGAAAACCCAAATTACAGAAAGTTACTATTCTCAAGAATTTCTTTTTTTTTTAACTCTTTCCTTAAGCGCGTGAAAGGATTTAAGATGAGTTTGTAAAGAAGACATTTTTACAAATTTCAGATACGTTTGTAATATATCGGTTATACGTCTTGTCGAGAATCTAGGGTTTCTCTCTCTATCTCTCTCTCTCCTTCCATGGATTTGTAGCGCCTC
>123FP001520 AT1G23100_1         :+U  EU:NC; range  -249 to    50.
TCTACATCACGAGTAAAACTTTAATGCATGTCAATACCATTGACCTAATTAATGAAAAATGTTGAATTAATTAATGCATATACCCTACTTTTTATTAACATGAAACGAGTCAAATAAAAAGGGATTGACTCAATAATTTTAGAAATACTGAATGGGCCTGGGCCACGTAAAGTCCAAGTAACCTTAATAACCTAAAAACCCGGAACACCTGTTGTGCTTAAACCCTAGACCCTAAATCTTAGCGAAATTAAGCAGAGCAACATTTTCGTAATCCGATCTCCGTCGTCGTCGTCGAATCAG
>124FP000839 AT1G12850_1         :+U  EU:NC; range  -249 to    50.
TGATATATATATTTTGTATATTAATAGATACAAAATATTAGATACTTCATTTTGAATAGATTTGTATTTCTTAGTTGCATACATTTTAATTGAATTTTCGTTTTAATAATTAAGTAGTAAAAAACATAAATTATGGTTTGGGCCGGGTCGTTAAGATTCTGAACCCTCTAACTGACCTGGAGGTTTCACACCCATCATCAGATCTGAAAAATTTCTAACTAAGTCTTTCGCGTTAAGCTCCGACACTGCATTTTCCGAGTACTCAAGAGAAAGGCGATGGGGTCATCACAGTCTTCGCAA
>125FP007394 AT3G09230_1         :+U  EU:NC; range  -249 to    50.
AGTCCACCGGTAATGAATTTCCCGCCATAGAAGAAAGTCATCAACTTCCGAAGATCTTCCGTTTTAAGTGATTTACCTAAATATCCCCCAAAAAAGGTTGACCAAAAGTTAAGACAGAGGATAACGATTAAGGGTAACAAAGTAAATGGCAATTATAAGGGCAAAATAGTAATTAAAAGGAATAAAAGATCCCCCGAAACACAAGCCCTACGAATCTAGTCGAAAGAGCGAGTGTGTTCACGCGACCTCAACGAGACTCAACGCTTTTACAGTTAAATCCGGTAGGTGAGAGAGAGAGAG
>126FP015447 AT5G55060_1         :+U  EU:NC; range  -249 to    50.
CCAACTTTATAAAATTCGATTTGTTGAATCATAGAAGAAAAAACGAATTATGTATATATATATATATACAAAAGATAAGATTTTATCAAAAAATGGCTTAACCCAAGGCAACTAACTATCCGGAATTTATCAATCAATTTCTTCTCCATATTAAATTCCATACCATAAAACGAATATTGCAAAAACATTACTCTATCTTATTTTTATTAGTAGTACTAATAAATCTAGGAAACAAATAATTTAAAATTTGACAATTGTCTTCGTAAATTCGTCTGCTTGATCTCTTCTTCTTCTTCTTCT
>127FP015478 AT5G55540_1         :+U  EU:NC; range  -249 to    50.
TTGATATGTAATTAATTATCAAAACATTACAAAAAGAACTACTTGTCAAATTCTTATAATACAATGTATTAATATTTATTGATAAAACAATAATTTAGTCAATATTACAGTGGCTCAACAAGTAAAAAATAAAAGTCACTCAACATTTATCCAACTCATCAATATCCAGATTGTGTATTAAATTTTCAAAATAAAATAAAACACACCAATAAAGAAACAAAAATCCTCAACTTTACCTTTCTTCTCTCTGTCTAAAGATGGAGTCAGAGCCAGACCAAAGCTTCAAAGACCTCTCATGGT
>128FP014659 AT5G43100_1         :+U  EU:NC; range  -249 to    50.
CTGCATATCATAATCCACCTTTTTCCGTTTTTTTCCATAATTACTTTGTTTGATGTGTTTAATCCGCACCGTTTCTCAATTTGCCGGTCTCCCACTCACATACCTACCTTTATCAGACATGGTAAGAAGAGTTATGATTCGTTGACTTCACAAGACTTGTTCAAACAGACACGTGGCACTACATTATTCGTTATTCTAACCAAAAAAAATATTGAATCATGAAACCACCGTGAGAGACAAATTCCATTCACTCTCTCTCTCTCTCTCTTCCTTTCTTCTCATTTTTCAAGGACGACGGAG
>129FP008632 AT3G27650_1         :+U  EU:NC; range  -249 to    50.
TTAGTTGACAAAAATTATAAATTAGTTTTTTAAAATTTAATAGAAAATACGTTATGCTGTCAAAATTAAAAATAAGATAGAAAATATGTTGTATATTTAGTTATTTACTAAAAGCAATTGAATGGAGTAAAATTTGCCACGGTCAGAGTTATTCTTTCTTAAGTTCACTATTTTAGGTCCTCAATTAATTGAGGCCAATTTGTCTTTTTGTAATCTCATTATATTCATCTTCTTTCTCTTTCTCATCGCACCAAAAATGCCTTTTGCCCCTCTCTCTCTATATCCAACCCATGTCTCCTC
>130FP000928 AT1G14270_1         :+U  EU:NC; range  -249 to    50.
TGATTCTCCCAAGGAACAAAATTACAAATTAGAAGACACGAGGGATGTACGTATTTTGTGATATACTGACAAAGACTTGTCGTCGAGTTAGTTGGTCGTTAATGGGCTTTGGGCCTATACTGACATAAATGGGCCTTAAACAACGTTATTTTAAGTAAGTAACGGTTTTTTTCTACCCGCTCGTTTTAGTCGGATCTTATCCTCTTCCTCAATCTGATAATCGTGTTGGTTCATGTGTGGAAGTTCTCTAAGAACAACAGAAAATTTCAAAATGGTTTCTCAGATAATCTCGTGTTTATC
>131FP000767 AT1G11760_1         :+U  EU:NC; range  -249 to    50.
TGATAACTTTATTATTATATTAACACTAAAGTTGATTAAAATCGTCTTGATTTCGATTAGATGTTTTATTTTATAACATTAAACACACATATTTAAAAGATGAGAAATTAAATTGTATGTATATGGAATTTTAACATTAAAAAAAAAATCCAAATGACCAATCCGGTTTATGTCGGTCCGGTTTGTATTAACCAATCTTAATTTCAATTTTTACCATATAAACCTAACCAGACTATTACAATGAAGAAGAAGAAGAAAGAAAGTGACACAAATCGGACTCTCCGTTCATCGCCGGTAAGT
>132FP007218 AT3G06380_1         :+U  EU:NC; range  -249 to    50.
TTTATTGACAAATTCGTGCAATTAATGAGGCGGCTTTATCTAGTCTAGTTTTAGTTTATATAGTAGTGGATAAAACTAGTCAACGGATTATATGAAAAAATAAGTGAATTTAAGATCAAACTCATACCAAAAACGTCATGTTTATCATTTTTTGTTGTTGTTTTTTCCACACAGGTTTATCATCCTTATCCTATCAGCGAATAATAGAAGAAAAAGTACAAATTCTCTAATAAAGCGGTAAAAGCGTTTAAGAAGATGAAGAAGAAAAAGGAAACGCCTCCAAATCACCATTATTGTCCG
>133FP011302 AT4G22250_1         :+U  EU:NC; range  -249 to    50.
ACTCAAGTTGGAAAAATATTTTACAAATATACTCGATTCCACTACTACTGTAATTTTGTGTGGAATACCAGTCAAACAGAATCGTTATAACTGTTAAAAATTAGTAAAACTGTATAAAGTAATTTTAATTCGCGGGAAATCAATATTCGGAAGCAACTTTAACAAAAAAAATAAAGAAATGTGAAGAGAAAAAAAAAACTCTGAAAACTTCCTTTATAATGTCATCATCACTGCGAGACCCAAAGATCTAAACAGTTTCTCTCTCTCCCTCACAGGGCTCTCTCATGGCGGAGCTAATCT
>134FP010564 AT4G11080_1         :+U  EU:NC; range  -249 to    50.
AGCACAAAAGATTTGATTGTACGTATAAAACGGCAAGGCGTTTTAATTTAGATACTCTTATTTATTTTTCTTTTGGTCGAAACAAAAAAGCGGCAAGGCGTTAAGATTTTAGAGAGAAAGTTGATAACTGCTTATCTTCTTCGGACGCCAAAATTTTCTTTAAATCCAGAAATGGAACAGTTTTGAATTTCAAAATGTTGACCGTTAAGCCTTTGTTTATTTAATAAACCCAGAGGCTCCACTAATCGTCAAAATCCCAAATTCCAAAATCTCCATTTCTCTCTCGCTCTCGCTCAATCT
>135FP004085 AT1G77320_1         :+U  EU:NC; range  -249 to    50.
TTAAGAGAAGCTCCAATTCTTTCAATCTGTTTTTTTTGACGGAATAAACCAACACATGTAGCCTATTTCTAAATGGGTCTAAATTTGTCGGCGGCCCAATAAGGGGTCATAATAAAAGAATAAAAAGCCTTAAAAAGGAATTAGTATGTATCTGAAATCAAGCTCACTGGACTGGACGACCAAAAAAAAAGCGCACCGAAAATTCCCGCGTTCTCTTCTTACCAGTTACCACGCCGAATCACTGACCTCAAATCCAGAGCTTGACGAATCTCGTGCTATGCGAATGCTACTAGGTTCTAA
>136FP013112 AT5G10010_1         :+U  EU:NC; range  -249 to    50.
AAATTATCATATTATTCAAAAAATAATTAATTAGCCAAAAGCTATATATGAATTTTGGGCCTTACAATAATATTTTCGCAAACGGCGCCTAAATAATTTGGGGGAAAAAATCAAAAACCCTATTTCCTTTTCATGAAGAGCGCTCGTTGAAATCACGCAATAAGTAGAACACATTTGGACAAAAAGAAAAGATAAAATAAAATAAAAAACAAAACCCCCAAATTTGTGTCTCCTCCGGAAAAAAAATTCGAAATTCCGGATCCACCGCCATCAATCCCTAGCTTTCTCTCTCTTTCTCTA
>137FP016225 AT5G66600_1         :+U  EU:NC; range  -249 to    50.
ATGAAGATAAGCACCACAGTAACTTTTATTTCCAAGGCAAATACACTTTTGTCACTTTGTCTATTTTGATTTTGACCATGTATGTAGATTTCTAGCTCTCTCCTTTTTTTGGCCGATTTGGTTGAGAATTTGACGACGACTCGTGGGGTCGTGTACACATTGGTGACTGGTCTTTTGACACGAGTCGCCTCTCTTCTTCTCCCTACCCATTTCCATGAAAACATGAGCCATAGCTAACTTTTCTTCTTCAATTGAAACCCACCACGCTTCTTTTGTTCATTTTTAATATTTAAAGCTTCC
>138FP005307 AT2G24960_1         :+U  EU:NC; range  -249 to    50.
AGACAAAACACTGAAACAGTGCAGCCAAACAGAAGATGTCGTGAATCGTAATTCAGGATTAGGTTTACTCTCTCTTCCAAACTCCGCCCAATCTCTCTCCCTCTCTCCGCCGCGTGCAACTGTAACAGCTAACTAACGGTACTCTGTTTCTTCCTTACTCTCATCGTCTTCTTCGTTGTGTGTTTCTCACTTAGAAGATGAGTAACCAAACCACTTGCAATGATCGAACAAGAACGTATTGGACTCCAACAATGGAACGCTTCTTTATAGATCTTATGTTAGAGCATTTACACAGAGGAA
>139FP015528 AT5G56360_1         :+U  EU:NC; range  -249 to    50.
AGAAAGAAAGCGACGACGTTTCGACAAAGGACAGAGTTAAAAAATTGATGGCCCATGCAGGTTTCGAACCTGCGACCTTCGCGTTATTAGCACGACGCTCTAACCAACTGAGCTAATGGGCCTATTTTATTACTAAGTTGAATCAAGCTACCTAATTTTAATTATACAAAATAGGATGCATAACCAAACTGTGTCGTTTTATCAAATCTGCCAAACTTTGTCTCACAGACACTGCACTTGATCTTTCTCGTGGCCAAATCTTTTGATTCTCCGTTCATTCTCCGGTTCCGATCTCGAAGA
>140FP010982 AT4G17170_1         :+U  EU:NC; range  -249 to    50.
GTGTAAGTAGTAACTAGACGTTATTCTTCTTTTCTAGATTGGAGTTCGACTCCTAAAGATCTGAACCAGAATTAGATTTGTGTTTTTGAATTTATAACTGTTTCAGTCAAGACACTTACGATATTTTTTACCTCCGTTTTTTTTGCAGGAGGGAGACATTTAACCATCTAGCTAGCTGGCTAGAAGATGCAAGGCAGCATGCAAATGCAAATATGACGATAATGCTCATTGGGAATAAGTGTGATCTTGCTCACAGAAGGGCAGTGAGTACAGAGGAAGGAGAGCAGTTTGCAAAGGAGC
>141FP003162 AT1G62914_1         :+U  EU:NC; range  -249 to    50.
AGAAAATAGATGTGTCCGTTAAAGCAGTTGAAAGACAAACCGAGATGAATCCCAAAACGAATACGGACTTATTGCGAGGAAGGAATCGAGCATGAGAGATGACCCAAGAAGAGTCGAAAGATGATTAAATTTTCTGATAACTTTTTTTTATGCTTAACCGGATCTAACATTTTGTTAAACCAACCTAAACCATGCTCAATTCCGATTCCCTAATCTGATAAGCACGAATCACATCTGTTCTCTATTTGCAGAGCTCGAAATTTAAGAGAGAAATTGAGAAGCCAAATCGAGAGAATGCTT
>142FP010977 AT4G17085_1         :+U  EU:NC; range  -249 to    50.
ATCAACTTGACAAAACCAACAAGGGAAAGAGTAAAGATATCTGGTCTGTGACAAGGTCCAAGTAGAGACGAATTACAGATCATCTAGGTAACTGTGCTTATGGTTCTTCAAACCCTTTCAGCAAATCCTAGCAGCCAGCCTTTGTGTTTGATTAAAGTGGGCTGGGCTAAAATATTGGCCGAGGCCATCAAGTGATTCTCTCCCGCTCAAGTCTTTTAATCCTTGAGGAGAAAATGGACTGGAAAATTCACGGAACTTTAACAGAAAGATGCAAAAATCGTTCTCGTTGATCCAAACAGT
>143FP012704 AT5G03540_1         :+U  EU:NC; range  -249 to    50.
TTATTGGTTAATGGAAATACAAAATTTTATTGAACCTTAATTATTTCTATAATTCTGTTATAAAAATATTTAAAACAGAGGTCAATATTTTTAAGAGAATGTTCAACAATCTGGTTAAGTAAGGGGAAAGAAAAAGCTTAGCTGGCTTTGAACCGGCTCGGCATTCCTCTGTCACCCACCAAACCAAACCGAGTCATCCTTCGTCGTCTCTCTTTCTTTTTCTTCAACTTCCATTTTTCGAAAGGCGACGAGAAAAAGTATTTCTCCAGTTTTGGAATTCGCCATGGCTGTTGATAGCAG
>144FP001424 AT1G21640_1         :+U  EU:NC; range  -249 to    50.
TCAATCTGATGCCGTTCAAATTTGTTTGATAAAATTAGTGATTTACTGTATATAAATAATTTTCCACAGTAATATAGTAAAAACGAAGAAATGGATGAACAAATGAAATACGAGAAATTGAAAGAAAGAAAAAAAATCATTTTCCTTATCTTTTTATGGTCATAAGAAGAAGAGATGGAAAGTGAAAGGCGCGTGGAGTGCACGCGCAGCTCAAGTGTCAATCCAGTCACAATCAAATGGAAGAAGCACAAGTTTTAATTCAACCTCTTCGGCAATGAAGAAGAGGACGAATCCACGAGG
>145FP015806 AT5G60730_1         :+U  EU:NC; range  -249 to    50.
AGGGCTTTTTGTGAAACTTTATTTTACCTTTTTAATTTATTTTGGCCAAAATGAATTGAATAAGCAGTTTTTCTTCAAATTTGAAAGAACAATTTTCATATTTGAAAGTTAAAATTTTCATTTACAAAGTGATTACTCAAATTTTAACATATTTTTATTTTATACTAATAGTAAAAAAAAAAGAAAAAAAATAATTTATGAAAAATAATTTATTTCCTAAAACCCTCGCAAAGCCCTTCTTCCGTCGCCGGCTCCGTCCAAAACAGAGTGATTCTTACTTCTTCGATTATCCGGGAAAAG
>146FP015827 AT5G61040_1         :+U  EU:NC; range  -249 to    50.
TTCTTATAACTATTTTGTAACTAACTTTTAAGTTCTGTTATTGTGTAGTACTCTTGTAAAATATGTAAAACTTAAGAGAGGGAAATTAATTTCTTAGTAAAATTGGGCAAACTGATATTAATTGTTTGTCAATTTCATTATACAATTTTTTTTTATTTTTTTTCAGCAACCGTTTGATTAATTATTTAATGATCAGATATTTTGGGAATTTAATAATATAAGCTTACAGTATTCTCACTAAGTTGCCGTATCGTCGTCTTTTTTGTCAGCTAAGAAGATAATAAAAATTAAAACACAGAG
>147FP016197 AT5G66270_1         :+U  EU:NC; range  -249 to    50.
ATTGATTTTTTTTTTTCCCCACACGATCTCAACTTGCATGTCCTATTTATTAGATTCAAAATTCAAAAATGAAAGCGTAAAAATAAAAAACACGTAACGTTAAAAGGAGTAATTGTGAATATTAAAAGAATATGAGTGGTGGAAATTAAATCGGTGAAAGTAATAAAAAAAACGATTAGGAATGGGAGCCAATCAGCGCCTCTCTATTTGATAGTATTTATTTTTCTCCACTGGGAAAGTCAAAAAGTCATAAAAAGTGTGGTTAGGGTTTTCTCTCTCTCTGTTCTATCTCTCCCACAG
>148FP012316 AT4G36945_1         :+U  EU:NC; range  -249 to    50.
AATACATGACATTTCTATGCACATATAATTCCACATGGTGATAGAATATTTTAAAACCAAAATTAAATGATTAAACCATATAATTAGAAATATCATCACTTTTAAACGACCAACAGAATCCTAATTATATTTTAAATTAGTACTATAGATCAAGAAGATTCCAAATTCGAAAGTAACAACAACTGTCAACCAAACGCCGCGTTTTAATTAAATATCAAACAATCTTCTCTCCCATCACTTGACAGAAACATTCGCATTTAACTTCATCGTCTTCTCTCTGTTTCTTTCTTCTCCAACAAA
>149FP015955 AT5G63020_1         :+U  EU:NC; range  -249 to    50.
AAGTTTTTATCTCTTTCAATCAAACCTCAGTCAATATTTATTAAAGAGTTATTTGCGTTGAAAAAAAGTTATCTTTCTGAAATGATACTCTTTTAGTCTTTTTTCGTAGAAATTTCTCTTTTCAGAATATTGTTTAAAGTTTACAATAGCGACGACTTTAGAGTTTGGATTATTGTCAATTTTCACAACTCAGCAGCTCTTATCCTTTTTCTTCTTCTAGTTCTCTGCCACAAGTTTACTTCTTCTTTTGTGTAAACGCAGGATGGGAGGTTGTGTCTCTGTATCAATATCATGTGATCA
>150FP000135 AT1G02890_1         :+U  EU:NC; range  -249 to    50.
ATATAATTCCCTCAAAATCTACTTGTGATCATTTTATAATGCTTTGGTCAAAAGTGCTGATTTTGTAATTAATTAATTTTTGTCGTTTCTAATACGAGGGTGAAATTTGTTTCTTAAAGTAAAAAAATGGAAACTTGTTAAATGTTTTAGAAATATGACAAAGAAAAAGGAAAAAAAAAAAAAAAAAAGAGTGGAGATACGAACTTTTATATAAGAAGAAGAGAAAGTTGCAGCACTTGTCTGAATATTATTATTTAAGATAAAACCGACTTTTGCAGTGAAAATCTCTTCTTTGAATCA
>151FP003330 AT1G65342_1         :+U  EU:NC; range  -249 to    50.
TAATTAAAGTCGGCTACGGATATATAGAAATTAGAAAAGGATAAACTTTAAACATACATCTGTTAATAATCCAAGGAAAAGAGAATTATCTTTTTGGTTAATAATCCCTAAATTTAGGGAAAAGAGAAATTATCCCCACTCCAATTTATACATGTAATTAACATATTTCCTAATTAAACTAGGAAAAAAAACAAAGGTATATTCTCTTATATATATGAACACCCACAGACGCTCTCAAACATCACAAAGTAAATCTGAAAAAGCTTTCTCGAATTCACGTAACCAAAGAACACCCTAAAA
>152FP012116 AT4G33940_1         :+U  EU:NC; range  -249 to    50.
AAAAAAAAAATCTTATTTATACTATAATGAATCTAAACATCTGTCCACCTTTAATCCAAGTACCTCTCCCAACTACTGCGACTAAATGACCCATTTGCCTAAATGTAGTCCTTTACCTTACTGAAAATAGCGAGGACAAATCAGTCATTCACCGCCCTAAAACACGCTTTGACATGTATTTATCCATTTACTGTTATTTTATCTGTAAGAAATCCAAATAAACTCATTTCTGTAAATTAGGAAACTTCTGAGAAAGTGACGAAAGCGAAGAAGGTTTCGGAAGTAAATATGTCTTCCTTG
>153FP007568 AT3G11720_1         :+U  EU:NC; range  -249 to    50.
TAGAAGAAAATCTCATTCCTGCACATCCTTATTTAAAAAATAAAATAAATCAAAAGTGATCTTATTTGTTTGTGTTTAAGTTTTATAAATTCATTTTTTTTTGTTTGAATGATAAAAAGACAGACAGGAAAGATCTCATGACAACGACAGTTAACCGACCTGGTCCCTCTAAAATAAAGTCTGACACAGACTCTCAAACTTTGTCAAATCCAATTCTTATTATTATTGGTAATGAGACTTTTTCTTCACATTCTCCAGATATGTATATTCCCGAGAAAATGAGGGAAAGTATCTTCTAAT
>154FP015439 AT5G54920_1         :+U  EU:NC; range  -249 to    50.
CTTACGACTTGAGAGGCTAGAATTTGCAAAAGAGCAGACAAAAGTTAGGGTTTTAAGATTTGATAGATACACAAGAAGATGTTGAAGCAGCCAATTGAAGGGTTTAACGATGAGTGACGATGCTTTTTTTAATTACCAAAAAAACTAATCTAGGCCCAATAAGGATACACAAAGGCCCAATAACAAAGCATTTTTTTTTTCGCTTCCCTCGTCTATCTTCTCTGGATCTCTTCTGATTCTCGAATCCCTATTTGTCTTCGTCTTCTTTTGTTGTGAACTTGCGATACATATATATATAGA
>155FP007648 AT3G12930_1         :+U  EU:NC; range  -249 to    50.
TAGAGAACATTCGGCTATGGAATTAGAAGTTGCCTGCATGTTTATTATCTGTCTATCTGATATGGATCCTTGAAACAGGCCCATTTCGAGATATTAGAGGCCCAAAACGAAAATAAGAAATAAGCCCATGATACGATGTGTGTAATTAATTAACACAAAATTGAATATCATTAAGTTAATACTTTTATCAGAACAAAGGCGAAGGGTTTTAGATATCTTATCCGCTTGACGAGTAGAGTTTTCGAAACCAGCGAGATTAATGGCATCTTCCACCGGTCTCACCGTCGCCGGAGCTCTGCT
>156FP009403 AT3G53540_1         :+U  EU:NC; range  -249 to    50.
TGTTGGTTATTGATTGTATACTGTAGTACTATTTCTTTATTTTTTAGAAAAGAAATCCGACGGTACGACAAAAGAAGAAGAAGGAAAATGGAAGGGGAGAGACAAGTGGCAGCAATTCACGGATACACAGAACTCAGTAAGTTTTTAAAATAGTACCAAACACGCCCCCCTTTACTAAACTTCAAAAAAAAAAAAAAAGATTAAAAAAATTTGAACTTTCAAATAAACTCAGAAGCCATTTCCCATTTCCTCTTTTCTCCGTCGTCTCGTCTGGTTCGCTCTTCTCTCTCTCTCTCTTTC
>157FP010455 AT4G08980_1         :+U  EU:NC; range  -249 to    50.
AAAACTTTTTTCTTTTTCGTTGAAGAATTTTTACATAAAAGTTTTGTAGATTCTCTGATCAGAATTGTGTAAAAGGTATTCTCTTTTTTTTTACTTGTTGAAGAATTAAAGTAAGTAAATAATTGATTTCTTATTGGAGGGACCCTTTTGTTGTCATAGAATTTACTCTGCTGCGTTTTTTTTTACTGTTGTTGCTTTGTTCTTGTTGTTTGGTTGTATATTGTTGATGCTCTCTCTCTCTCGTTAGGTGAAGTAGATCTCTCTTTTCTCTTTCTCTTTCTCCTCTCTCTCTCTTTCCTT
>158FP000542 AT1G08520_1         :+U  EU:NC; range  -249 to    50.
AGATATAAATTGAATAAAAACGTAACTCTCCAATTAATAAGAAAAACTTCTTTAATTATTTTTCTAGGTTAATTAATAAATTTATAAAACAATAAATATCATATTAGAAATTCATACTAATAAATTTTGAGACATTTTATTGAAATCTTAATGTGGATAGTGCTGCAATCAGGAAAGGATGACGAGACAAAAGATAGAGAAGCAAAAGTAAGCTGATAAGGTTTGATACAGTAGAAAATACTATCTCTTAACTTCTTCTTCTTCTTCTTCTTCTTCTCCTATCTTTGAAAATGGCGATGA
>159FP006479 AT2G42810_1         :+U  EU:NC; range  -249 to    50.
GTCAGAAAAAGATAATACAAGTCTACATATCTCTTCGTCCATTTATTTAATTTAATTGGTAAAGAATTGAGTGCGCAAAATTAATAATTTCCAATTTATCAAAAAAAAACACATTAATAATTTTATTTTTTATTTTGTTCAACTTAAAAAAAGAAAAGAACACACATTAATAATTTCCAAAAACCCCTCTTTTCTCATAGATTGAAGCGTATACTCTAATTTGACCAATCTAATCTAGGGTTTCTAGTCACTTGAAGCTTCTCTTAAAAAACCTGTCTCACTCCTCGTCAACCTCTTCCT
>160FP016038 AT5G64200_1         :+U  EU:NC; range  -249 to    50.
AAAATATGTTTTAAAGGTGTTAGAGATGTACCGGTGTTTGTAAATTGCAGAATTGTTTTGGTAAAAATGTTTCAGACTATAATAAAATTGCGTCTCAACCGTCCCAATCGCTGCTGAACCGATACGAACCAAACTCGGTATCATCCGGTTCGATTATCTTCTTTTTTTTGTGTCTTCGTCAAGGGGTACAAATGTAATTAACAACAACGTCAAGCTTTAAAAAAAATGTCCCCGTATCTAGTAGATTCCATTGTTTCAGAAAAGCTTTAACCTAATTTCACTTCGTCTCTCTCTCGCGCT
>161FP015079 AT5G49220_1         :+U  EU:NC; range  -249 to    50.
TGCTTCGTAAAAAGAGACGTCACGAAACCATTCGCTTACCAAACCACACAGAGACACATCTCTTCATTTTCCAACCATCTTCTTCTTTTCGCCACACCCGTAAATATTTACTTTTTCTCACTATGTTCAACTTATTATTATTAAATTAACTAATTTAGTGTATGCCACTAGAATTATTTTTATATAAAATATTTTTCATCACCTTCCTGATTAGATAATAATATAATCAAAAATTCACCCATTTCCTTCATCTTCCCCAATCTCTCTAAAACCCTAGAAACTCACTTCCTCAGTTTCTCC
>162FP002324 AT1G47280_1         :+U  EU:NC; range  -249 to    50.
AGTGGTGATATTAGGATCAAGACATGAAAACCTATCAATATTGATAAAAAAAACAAGAAAATGAAAGATATAAAATCACTGAAAACATACATACATTTCAAATGAAATCAAAAATATCATCAACAATAAAACTGTGTTATTATTATTAAAAAAAAAAAAAAAAAAATTGTGTTCCGATCGTTTTGCCGTTTAAGTCGCTCTTATTACTCTATAAATAGTACACTTCTTTTGTCATATAGAAGACAAATCAATCAAGCAAAATTTTGTCTTAAAACAAAAATCTTTAATCAATAGTAATAA
>163FP000463 AT1G07450_1         :+U  EU:NC; range  -249 to    50.
ATTGGCTAAGAAAAAAATAATATCTCACCTAACTTATTTTTAAAAAGAAATTAAAAAGACCTACTGATTCGTATTATCCACGAGTTTCAAGCCAGTGTCAAAACGAGAGGTCCATGTTTGTTCAACTATCTGTTTCGTACGTCGGATTCATTGCCAACCATTAAGCTTATCATTCTAACTGATTATACTTGTGGCTATAGTGACTAAGTGTCGTCACACACACAACACAACAATGGATATTAACAGGTGGAGTCTTCAAGGTATGACTGCTCTTGTAACCGGTGGATCAAAGGGAATTGG
>164FP008521 AT3G26170_1         :+U  EU:NC; range  -249 to    50.
AATGATAATTATATTTAAGATGTTAATGAAAAAGTTAATAAATATATTAATAAAAGTTAATGAAAATAATATTAAAATATAAATACTATACTGATGAGATGTTTTGCTCTTAACCACTAGACCATTGGCTTTTTCTAATAATTGAAGTGTTGGTTTTTTAACCGAGACTTGTATGGGATACTTCTAGATCTCGAGTTGCCGTGTTGAACTATTAATGGAAAATAAACAGAGCAATATCATTTTCAGTTTATCGATAACCAAATAAAAAATGGCGATCTCTTTCCTCTGTGTTTTTCTCAT
>165FP013273 AT5G12840_1         :+U  EU:NC; range  -249 to    50.
CCCAAATTTCTCCTGTTTTTTAAAAGAAATTTAATTTCTTTCTAGTATATAAGAAAAAACAAAACAAATTAAAAATGAACCTATGATAACGTCAGCCGGAGAAGATCCCAGATCTGCGCGCGCTGGCATCTTTCATAGAGCGCCACGTGGCAAAAAGATTTTTCACTTTCGTAAGTGATCTTATCAAATCTCGGTCTTTTGTGTAAATTCATCATCATCATATAACTTACTCTATTTCGATTTTTCAATAAATTACTTAATATCAAAAACCACAATTCTGGCAAAAAAGAAAAATCCCCA
>166FP014260 AT5G35475_1         :+U  EU:NC; range  -249 to    50.
TTACACAAGAGAAATGGGTAATGAGAGTAAACAAGATTGACGTTGGCTAATGTACTCAAAGTCATTGAACAAAATCTTCTGCTTTTGTTGTAAGTTGTTCAATAAGCGTGATAATGGTCATCTAGCATCTACCTGATTCAGTGATTGGGAAATTTTTTGACAAGGCTTAGAGAGCATGAATCTGGTCACAAACATATTGTATGCATGAGTCAGTTGACTGAATTAGAACTCAGACTGTAGAAAAATCAGACTATTGATAAATATGCTCAAGATGAACTTAATAAAGATAGAATTCACTGG
>167FP004495 AT2G04100_1         :+U  EU:NC; range  -249 to    50.
AATTATGTTGTAAATACTCTCTATTAATAAAGCAAATATAAATCTTACAAATAATTAAATTACAAATTTTAGAAGATTTTAAAAAATATTAACTATGAAAAGAATATATATATATATATAAAACTAAAATAACGAATATAACCATGCAAAATTGATTGTATATATACAATTATGTATGAATATAATTCACGCAACACGTGTCAGATTTTTTCTAGTATATTATAATGATGTCTCTGTTTTCTGTTCTTTGAAGTCGTGCATTCTCATCTCACACGTTCCAAGGTCAAGAAAGGATCGTTG
>168FP012340 AT4G37200_1         :+U  EU:NC; range  -249 to    50.
GATGTACAAACTAAACTTGATATTCTGTCCTTAGAAAAAATTACCACTTAGCTTTATAAATATTAAAGTTTATCAAGGTAAAAAAAAACACTTTAAGTGTATGTGGAATATAAAGAGTGACTCATTTCATATTATTTTGTAACAAAGTTTAAATCTTTGTAACAAAAAGCGTGTGGCTCTAATAGCTTGGTTAGACGAAGAAGCTACTACTCCTTCGATAATAACGATCTGATGAGTAGCAGTTTTGTCATCTCTCTCACTCTCTCCCGACGATGGCTCGCTTAGTATTTTCTTTAAACC
>169FP014423 AT5G39450_1         :+U  EU:NC; range  -249 to    50.
TTGCTTTCAAAATTAATGAACTTTTGAAGGAATCAAAACCATTTCTTATGGGCTAATATTTTTCTTAAATGGGCCAATATGTATCCATTTAAAGGCCCAAATATTTCAGAACCATCCTACAAATCTCCAGCCTCGTTGTGGTGTGGTGTAGTGTGTTTTGGAGAAAAGGACATTTGCAAATTATTCTATTATTTCAAACTAGTCCCTAAAGTTCTTACTAATAGTGAAAAGAAGCACTAGGAAGACTTCAACAGTGTAGTCAACTTTAAACTTGCAACGAAAGACCAATGTCTCTCTCTC
>170FP009726 AT3G58140_1         :+U  EU:NC; range  -249 to    50.
TTCTTACATTGAAAGAGTTGTTCCTGATATTGAATTGGTCAATAAGTTTATGTAGAAAGCTCTTATTGGTCAATAAGATTTGAGATTTCAACAAAATCAGAAAACAATAAACATCAAGGTGCAATACCTAATTTAGGATAAACATAAGTTCCATTTGCAATTTTTACAATTCAGTTTAGCGTAGGGGTATAATAGTAAAATCGATGGATTCAATCCATCAAAATTTCCAACCCTACTGCTACTCATGACACGTCATCTCTCCTCGTAATCGGAGATTTTCTCTCCTTCTCTTTTCAGCCG
>171FP006921 AT3G02250_1         :+U  EU:NC; range  -249 to    50.
GATGAATCAAATCAATGTAATTGGCAAAAACGAATCCGTGTTATATTTTAAAGATATTGTTCCCTTAAGAGATATTTTATTTTGATCAGTATATATAAAAAGATGAAGCAAATATAACAATGGGTTCCAATTTCCAACTGTCTTTACACAGAAAAGGTTAACAAAAACGGTCAGAAAAAAAAAGACTACCGACAAAAAAAAAGACAGTTCATTTTTTTGTTATATTGATCTTTCGATTATCTTTTGCACATTCTTGTCCTGATCTTCTTCTTCTTTCTTCCCAGTTTCTCTCTTCGAGCT
>172FP012676 AT5G03200_1         :+U  EU:NC; range  -249 to    50.
TGTAACCGTGATATTGTTGTGAGGCCTTGGGCCTATTGCCTGCCTAGTGCTACTGATAATGATTTCTTTGTTTTATGTGATTAAAAGTAATAATCAATTTCCCATGGTAATTAATCAAGTTTAATACTAATTTATAATATATACAAATAAACGTTTTGGTGTTTCTTCGTCGACGTCGCTATCTCCAATCTCATTACTCCCCTTTCTCAATGATCATAAAACCTACTTCGATTCTACTCCTTATCAACTGAATCACCGAAAAACCTCACCTTTTTTCTTTTTCCGATCATGGGGAATCTG
>173FP000176 AT1G03365_1         :+U  EU:NC; range  -249 to    50.
TATTAACTGTACATCAGATTAGATTAGTCGAGTTATGTCTTTTGGAGACGGCTTTCTTCTTTCATTCATGAATTTATCGGTTTCGACTTTTGTAGCTGAAATTCGTTTTGTGAAAGGATCTACAGTTGCAGAAACAACATAGAAAAGATTCGCTGCCCTTTTTAGCTCGGAGAAGGGATAATTGGGAAATGACTAAAATACCCTCATGAGAATCCAAGTAATAACAGCGATTACCAAACCTCTTCTCTCATTCACGAAACAGTGTTCTACGGCCAATTTCTCTCGCTCGCTCCACACTCC
>174FP006468 AT2G42650_1         :+U  EU:NC; range  -249 to    50.
CATTTCTCCTATGCAAAACTTGAGGACAATTTATAAAACAACATAGTTAAGCCCATTAACTAATATTATGGGCCTTAAGAAACGCAAAACAAACTCGTTTAATAGAAAAGATTTCTCCGATGCAAAAACTTGAGGACAATTTATGAAAACAATATAATTAAGCCCATTAACCAATATTATGGGCCTTAAGAAACCCAAAACAAACTCGTTTAAAAGTCATCGTCCTCCGTAAACCCTGAATCTTCCTTCACAGAACCCTAAATAACTTTTCTTTTCCTCCGACCACCGCAGCTCAGCCGC
>175FP002545 AT1G51080_1         :+U  EU:NC; range  -249 to    50.
GTCTTTTAGTTTTGAATAACATTGGATTTTAATGAAATATTTAAAATCTTAATTGAATAACACCAAACTTTAAAATCTATTAAACATGATTTACAAATATGAGTTCCAATAATACTAGATTTTAAAGCTAGATTTAGAATCATTAGTTGAATAACAGTAAATTAGTGTTGAATTTCAATTCTATTAAAATCCATTAACGAATAACACCCCCTAAATGTATTTTATAGGATTCAAGAAAAAATAGACAATATTTTGGGGACACAACAATGAGTTTCTCGGTGGTCTTGTTCCACAGTCCTC
>176FP010513 AT4G10120_1         :+U  EU:NC; range  -249 to    50.
CAAAAAAACTTACTAAAAAAGAAGATTCTCTTTGAGATTAGGACAGAATATTTGTCTTTCCAGAGTTTAACGGTTATAACATGACGTTGTAATATGCCATCTGAGAGATGATAATACAAATAACAAGAACCACACCAAAGTTAAGCAAATATTTGAAATTAAATATCAAGAAATAAAAGAGTAAAGAGAAAAAGGAGGGACCTTTTGTATGAGATTATAAAATGCAAAGCTAAGTTGATATACAAAACTAGGCCTCTCTTCCACCCTATAGCTGAAGGAGATTCGGTATGTAAAATGCCG
>177FP000676 AT1G10410_1         :+U  EU:NC; range  -249 to    50.
TTAACTACTTCTTCTTCTTCCTCTTCTTCTTCGTTGATATTTTTCTCTCATTTTATTGACTTTCCGAATCTCCAAAAATCTAACCCAAAAAATAAACAATAGTTTTTTTTTTCTCCGCAAAGGAAAAATCTTTTCTTCACCAAATAATTTGTCTCTTTCGCAAATCTCAGCTCTCTCTCGAAGTGCCTTTCAACGATAAATTTGTGGGCTTTATTCATTTATAGTGTTGTTTTGATGATGACAGATTCTATTACCAGAAATTGATCAAAGAGAAAAACGTTGCTCTCTCTTGATTTCTTT
>178FP013664 AT5G18790_1         :+U  EU:NC; range  -249 to    50.
TAAAGACTGAGAGAGCAGAGAACGAACATCGTCGTACCTTTTCAACGGATCGATTTGGATCTTCTTCTTCTTCTCCACTGAGTCCGACGGAAATAGAAAAGAGAGAGAGAAAAGAGAGAGAGAAAAGAGAACAACAAAACCAGGTGAGAGTAGCTAAAAGAATATTGGGCCTATTCAGATTTAATGGGCCGAATGAAAATTTAGTGTCTTGTCTCTTTTTAATGACAGTGTTCCTACTTCCTTGGTCTCATTCCCGTTTCATCTCCGCCGCCGTATCACCACCGTGTTGTCGCCTTTTGC
>179FP015350 AT5G53330_1         :+U  EU:NC; range  -249 to    50.
ATCTGATCTATATAAACATAAGTATACAGCAAAGTGGTTCTCATTTTTGCTCTGGTTCCGGCATGTGGATGATAATGTATGGGCCTTAATGGCCCAATTCAAAAAGAAAAAAAACTGAAAACAAAAACAAGATCAAGTCAAAGCTGGAGAAGGATACACTAATCCACATATCCAAACAGATCTGATCTCCTTGAAGACTTCTTCTTCCAATTTCCTTCTTATTCTTTTCTGCAAATTCTTCTTCAAACTAGAAAACAAACACACAACAATGGATTACGATTACAGAAACAAGTCTGGTGG
>180FP012687 AT5G03340_1         :+U  EU:NC; range  -249 to    50.
AAATAAGTTTAAAATTACATCAAATTTTTTAATTCTTCATATAGGTAGATTTTTGTTTTGATTCTCGATAAATCATATAATAATATAAATTAATTGATATGATGTTAAGGGAACATGGGTGTATTTATCACAACACCTAGTTTTTGGAACTTTTCAAGATAAACTTAAAAGTTAAGGGTCGCTTATTTTTCCAACAAGAAGGAAATCACAGAGCGTATAAAATCCCGAGTTCAGCTCCCTTGAGATCCCATTCATCATCATCATCATCATCACCAATCGATCTCTCTAGAAACAAATTTC
>181FP009408 AT3G53610_1         :+U  EU:NC; range  -249 to    50.
ATAAACTAAACATTTAGTGGACACCAAATCATAAATTTAGCACACAAAAATAAAACTAGCCCAAGGCCCATGGTTCGAAATTTATCAAACCGTAACCGAAGACCACGCGCCGGACCAACACAGATCTCCACGAACAAGATCCAACGGTCCAGATCCATTCCCTCTCCTTCTCCCTCTTCTCTCTAACCAAAAAAAAAAAAAAAACTTCTGAATCTCCGAAAAAAGCCAATCGGGGGAAGAAAAAAATTCAACGGCCGTCTGGTTACTGTCTTGCTTGCTTCCGACGATCTATCTTCCCCG
>182FP000182 AT1G03445_1         :+U  EU:NC; range  -249 to    50.
TCAAATTGGAGGAAACAATATACAAAAAGTCTCGAGAACAAGTATGCCGCGCACTTTTTAAAACGCGTCGTATTTCTATTTTACCATTTTGTACGAAAGGGAAAAAAATTATTGAACAACGACCAGCAAACGAGGCAATAAGCGCCATTCAAAGACTATATAGCGTGGGCATTTTCGTAATTTCACTAATCGCTTAGCCGTTGGACACCAATGCCATTCAAGAAATTTCGTCGGAGTCTAAACTTCATTATTTGCTTACCAAAACTAAAAGAGTGCGCTCGTGGACAAATTTTAGGCTAT
>183FP009492 AT3G54780_1         :+U  EU:NC; range  -249 to    50.
TTCAAAAAATCGGATACCCATAATTTTCGAGGTGGACTATCATAATCAACTCTAATTATTTTATTTTTCTAGCATTGATTAGTGTTCACAATAATGGCATAAAGCAGACGCATTAACTTTTGTAATTGGGGTTTTACCTTTCGTTTTCACTTTAATTATTTTAACTAATCCTTTTTACAAGACCCATAAAGAACAAAAGTCAAAATAATCGATAGTCTCAAAAAGTCAAGAATCTCTCACACACTCATTATGAACACGCACCACCAAACAACACTTCCATTGATCCTCATAATAATCTCC
>184FP013208 AT5G11510_1         :+U  EU:NC; range  -249 to    50.
GTTGGTGTACTTGGAAATCTAAGGGTATTAAATAAATCTGAGTGAAAATTTGAAAAAAAGGGAAAAAGAAGGGAAAATAAAGGATAAGAAACTAAATAATTATGTCCGTTAAATACTAAAAAAAGATAGGAGACACGTGACCGAAAATATTTAAAATGGACGGCTGAGATTAAGACTGAGAGCCGCTCAAAAAAAAAAAAAAAAAAAAACCAAACGTTATTGACTTGTATAGGGTTTGTTGAAGAAGGAGACTTTAACATTTTTGAATTTCCGCCAGTCTTGTTTTGAAATAGCTCTGCC
>185FP005618 AT2G30200_1         :+U  EU:NC; range  -249 to    50.
GAGTTTTTTTTTGTTCTGATTTTTTCGTATTTCTTCTATTTCCTCATCATTTTATCGCATCTCTTTACCAAAATAACACAAATACAACATTAATCTTTGGATGATTGACCACAAAATGGAATTTAACGTAGTCTTGAACACACGAATTTTTTTGTTTCTTTTGTTAAGCTTTACATCCAATCAAATTTGGACACGTGTCCGTTTCTCTCCTTTCTTCAAAAACTTCCCCCAGCTACCATCATCTTCGTTAACTCCGCTAAAGCTTTTTTAAAAAGGATTACTACTGTTTACTTCTCTGAA
>186FP003013 AT1G60640_1         :+U  EU:NC; range  -249 to    50.
GTAAGAAAAAGAAACCCTAGAAATTTCGATATGATAAACCCTAATTACTCACCGCTAATCCAAAGGTCAGACCTTTCTGCGGTTTTGGCGATTGGTGATGGACAATGAAATAACTGCAGAGGATTAACTTCAACTCAATAAGTATATTTATTGGGATAAAATGTTGTCCACTCAATGACTAAAACACCCTTATAAAAGTTACTTAATTTACAAAAATAACCTAAAAACCCTAAAACCCTTCTCTTTAGCAAAGCTTTCCCCTTTTCAGTCTCCAAGCTCTCTTCTGCGGAACTCACGGTA
>187FP000555 AT1G08700_1         :+U  EU:NC; range  -249 to    50.
TTAAATCCAGTTTAATCCACTCCGGTCCGACCTGAAAATCGAAACATTTGATCCCGAAACCGAATTTTATTTTTAATATATTAAATAGATATACTTTTAAAAAAGTAGCTTTGTTTGTAGTTATTGGGCCTAATGGGCTGTTATTGTTGTACCGTTATTTGCCCTTTTGGGCTTTAAATGATATATCGTAGGTCGACACAAACAAAATAAAATATTGGCATAGACGAGCTGCTGGTCAGAAGAAGACTCAGAAGTACCTCTCTCCTCTCGTCTTCTTCCTCTAGAACTCCCAAAAATGGC
>188FP010314 AT4G03292_1         :+U  EU:NC; range  -249 to    50.
TATCTAGAGAATGGGTTAACAAATTATCAGACGAACATGACTATAATATGAGATTTCATTAAAACATGTTGAAAGACTAATTATTTGTTCTCTACGAACAATTTATCTTTGAACGGACTGGTACTGTTTTGTTAAAAAGCAAATTTTGATACAAACGCCGGTGTGTTAATAAACAATCCTCTTGATAAATATCTTCCGTTTTGGATCATGTGGCGACTCTGGAAATCAAGAAATGAGTTTTTATTTCAACAAAAAAGTCGATCTCCAGACTGTGAAGCGAAGAAAGGTATTCAAGAAGCA
>189FP004876 AT2G18162_1         :+U  EU:NC; range  -249 to    50.
CCACCTACTGACCTACATATTTTTTTTAATAAAATTATAATGAATCATTTTGTTAGTAAAAAATAAAAATGATAAAACAATGGGCGCGTAAACGATTCCAGCTTTCCCCACCATCCATTATTTCCCAAAAAATCAAAATAAATTAAAAAGACACAAGTGGATGCTTGAGATTTGGTTTCTATATAATCCATAACACACCCTTCATCAAAAACCTCTTTCCCATTCACTCATCTTCTCTTCCTTATCTCCTTAAAAATCTTCTGCTGTTTTCTTTTTTATATTTAGAGCTCCTCTGTTTCT
>190FP015377 AT5G53870_1         :+U  EU:NC; range  -249 to    50.
AACCAGCCCATTTTGTCAATAGTTTTAACAAATTTAAATCATCATTAACAAAAATACTAATAATTAAATAGATAAATCCATTAATCAAATCAATTTTTATGGGAAGTGAATTAATACGTGAGTCAAATCTCACACGTCTTCTTAACATAAATGCCTTCAATTTTATTTCACAACTTTCAAAATTATTATTACCTTACCAAACAAAATCTCTTTGATATAAAGAAAGAAAGTCTTCTGTCACTAATCTTCGTATTCCATTTTTGTAAATTTCAGAGATTTTCTTTGATTCTTCGTAATCTC
>191FP006411 AT2G41830_1         :+U  EU:NC; range  -249 to    50.
TACACATCATGCACACACACACCGTGTGAGTAAGTAATTAACTAATTATAGAATAATTTAAGAGATTATTTGCTTTATTAGCAGTGTATGAGCTGGCCAAAATGCAATAACTACCTCAGCAAATTTCAACAAAGCAGGAAAAAAATTAAAATAATACGTTATATAATCAAAGCCGCTTATATTCGCATCCGACGGCTGAGGTTTTTATGTGAAGAATGTTTAAGAGTAGTTTTAATATGAACTAAAAATAAGAATGAAGTAGCAAGCAACGAAACGGCAGAAGGTGGAACCCGCGTCGTG
>192FP009006 AT3G47760_1         :+U  EU:NC; range  -249 to    50.
TCATTCATTTACTTGGAAACTTTCTTGTAAAACTACTTGGAATTATTTTTCTTTGTCGACACACTTAATTGAAGATTTCGTTGGTTGAAATTACAAGTAACAAATCATTAATACCATAATTCATGGACACAACTTTAAAAAATGCACACTAGTGGAAATAAAAGCGTGTCATATGGATCTTATTGTGAATTCATCAGGACCCAAAACAAAAGGAAAGATAACACAGAAAAACAAACAAAATCAAGATTACAAGATTAAGCTTCATCAATGGGGAATCATGTTCCCGCGGGTTTCTTTACG
>193FP014564 AT5G41760_1         :+U  EU:NC; range  -249 to    50.
CAAGAAAGTAGAAACATTAGTAGGAATAACTTAAAACATTTAAATGATTTGAAAAGCAGAAATTATTTTCTTGTTGAATTAAGTAAACTCAAACTCCAGCGTTTGCAAAGAAAGTTTGTTTTTTGATTTTCAAGTGTAGCTCCAAGGCCCATAACTTTGATAATAGTAAAAGCCCAAAGGCCCAGATATGAAAAGCTCGCTTATCTTTTTTTCTTTCTATGACACGGTGATGATGCGAATGAATCGTGTGAGAAGAGAGACTGAAGAAGAGCTACAAAAAATGAGAGAGCTCCTGTGAAG
>194FP008422 AT3G24500_1         :+U  EU:NC; range  -249 to    50.
TAATTTTAATGATAACTCATAACCGAACCGAAAACCAAATTTATATAAAACCATTGAGCCAAATCGGATAATATGGTGTACCACGAATCCAACCCAAAAAGCATTGGTTAACTGCAAATCAGATAATGACACGTCGTCAATCATCTCTAAGAACGTTCCAGAGACGAAAATGGAGAAAAAGATGATCGAATTCTCCAGAAACCAATCTTCGTATATATAAATATCACAATCCTCTCAACAACATTCTTCATCTTCATCGTTTCTCAATTTCAAAACTCAGATTAATAAAATTTTCGCGTT
>195FP008264 AT3G21810_1         :+U  EU:NC; range  -249 to    50.
TTTAGACAGATCATACAAATGTTAATAACAAAAAAGAAAAAGAAAAAAGACAAAACTGGAATAGAATTAGAGAACTAAATACCTCTAATTAAACCGGATTTGATGGTAGTATACAAAACCAAAATCTTGACATTTTGTTAATCCTTCGAATACATAAGGGCAAAATAGTAAAATACCAGCTCTGTTTTTACTTATTTTCTTTCTTAAAAGAAATATATAAATACGAAGGATCGATCCTTAAATTGTTTCAGCTTTCTTTTTGTTTTCATTTTCCGGTAATATCATTTTCGTCCGACTTGT
>196FP011174 AT4G19990_1         :+U  EU:NC; range  -249 to    50.
AACCATTTTTGCTTCTAAACTCACGATTTTTCCATCAGCAGAGGTGAAGAAGAAGAACACCAAAAAAATGTGTGGCTCAAGATTTTTTCTCGTGCAAGAAAAATTATCCGGTTATCGACGAAATGGATCCGGTTATCGAAAATAAAAACAGGTTTAAGCAACGATAACCGGAGGAAGAGGAGAGAAGAAGAAACCAACATAACCGCGAGTATAAAAAAGCGAGTACGACGGCGAGGACGAAGACTCTTTGCCCAAAGATCTGACTCTGTACTCGCTTCCGGTCGTTTCTCAACTTCCCAA
>197FP013400 AT5G14800_1         :+U  EU:NC; range  -249 to    50.
TTCCTTCGATTGAGTTTCGTGCACCTGAAATCCTGATCCACGTCATCAACGATGCATCAGGATTGGGGGGCAACTGTTAGGGGTCGGATTGGGCCTACTTGGCCCAATGCCCAAACCCAAGTCAAAAGCCCAAAATAAGTTCCAAACCAAGGAGTATTAAGGCGAAGGGTAGTTTCGTCAAATCCCTCGATGAATGCCCTACACGCGCAGAAGGCTATAAATACGGAATAGCATGTCTTGTCAAAGGGGGAGGCCGCGAGGACACTTAGAGACAAAGAGCAGCTCGTCAGCTCACCCGTC
>198FP000433 AT1G07000_1         :+U  EU:NC; range  -249 to    50.
GCGGTTGTTAAATTGCGTTCACGTTCTGTAAACATCAAACCAGACAGAACCAAAAGAGAAAAATCGAAACGAAGACAAAGTCGTGGTCGTGGCACTAAGAAATTACAGATTCCATTAAAATACAAACAGAAGCACACAACTAAGTCAGACATGGTTCCCGCGTTTAATCTCCGAAGACTTTGTCAATATTATAGTCTTCGTCTATGGATTTTCGTCTTTATTCTCCCAATTCCACCAATTCCGTAATTTCCCCGAACATTATTAATTCCCATCCAATCATATGGCTGAAGCCGGTGACGA
>199FP002931 AT1G58265_1         :+U  EU:NC; range  -249 to    50.
TTGAAACTCAAGATTTCACAATTTTTATAGATATTGGAAAAAATAAATTAGCACTATTATCTTGTCAGAGAAAAGCTAAATAGTAATGATTAATTTTAAACAATAAATTGCTGACGTAATTGTACACTATATAAGTTATAAAACAAGAGAGGCATTTCTGACGTAAGACATGCATGCATGCACAAAGTAGTAGTGAAATATGAAAAAAAAAGAACATTTGAAAATGCGGGATAGTCACTCTATCTTCGATATTAATTAATTCTCATAAAATCTAGTCAAAGAATTAAATGTCATCTATTC
>200FP007621 AT3G12510_1         :+U  EU:NC; range  -249 to    50.
GGTAAACATTTAATTAAAATTATAATAATTAATTAGTTACTGATCTTATCTTAATAAAGTAGATATTAACCAATTTGTAAAGGAAAATTGGTAATTCAGATTTTTAATTGAATTGGGTTCACACGCAGCATCATCTCCACCGTACACGTGGATGAATCAAGGACCATCGTCGATTTTCGATGGGTTTTTTCCGCTTGGAGTCGGTTAGTGACGTCTTTAAGAAGAGAAGAAGCTTATAAAAAAAAAATTAAGAACAGTGTGAAATCAAAATTCGAAACGGTACAACAATGGGAGATTCTA
>201FP003969 AT1G75700_1         :+U  EU:NC; range  -249 to    50.
GAAAACAAGATACGGTGTGGTGAGATACGATACACCCGCTTAAACGTAGACGATCACAACCGTCAAGTATAAATCCAACGGCTGATAACGTCTAAAAGTCGTGATTGTTGACTATTTAAAAACCGCACTGTTTCAAGTTGAAACTCACAAGTAGAGAACAAATGAAAAAAGGATTCGCAAGTCACTATCCGATACCGTTTTGCTTCGCCTTTTCTCCATCTTTTGTTTCTCCATTCGCAAGTCACTATCGTACGTAACCGTCGTCTATAATTCGTTCGAAATCATTCTTCTCATTCCTTT
>202FP015388 AT5G54000_1         :+U  EU:NC; range  -249 to    50.
GTATTTTCTTAATATCAAAGATATCTTTTAGTTTCTTACCAAGAAAAATATATATTTTTAGTTTTTTTTTGCTATTTGTTAATTGTCCTTTAAATTTTGGCCACAATCAAAAGCTACAAAAAAAAAAGAGAGGATAACTGTTAGTTTGTAAACTAAATTCTCTCTTGAGATAAATGTTACGAAACGGCATTTTTTGTCATGTTACGTATCATAGTGTTTATCTTTGGGCCGGGTTTGGATATACCAAGCAAGACCATAAATTCAAGATCGTGTCTAGCTACGTGTAATACAAAAGTTCTT
>203FP007892 AT3G16280_1         :+U  EU:NC; range  -249 to    50.
TTACTCATATGTATATGGAAAAAAATAAAAAAAATACTATACAGTTTTAAGAGTCTAATTTGGTACGATTGACGGTTGTAATAATTACTATTGATTCTCACATCCAAAAACCAGAAAAAAAACGTGTTATGTTTTTATACTAAAAGAAAGTTTATTAAAAAAAAAAACCTCAGAATCAAAGCTCTCTCATTAGCACTTTAGCAGTCAGTCTATAAATACATGTCTCACATCCACACAAAAAGAAGAAGTAAGTATCAAACGAGAGTACAAAAGATGACGTCACTCAACAGCTCTGCATCA
>204FP007582 AT3G11920_1         :+U  EU:NC; range  -249 to    50.
TTCAATCTTGATTTGGATAATTTCATTTGGTTTGGTTCATTTCTCATATGAAAATAAACATTATGATTTTAGTATATATGAAGCTTAAATTTGACAAGTTTATAACTGAGTTATAATTGTAAGTTGACTGTGGACTAATGCATTATCTAATTAAATTGTACACTTACCAAAATTGCTTATCTTCAATTCTTTCCTAACTAGTTGAAATCTGTTTCTATATATCTCTCATTTCAACGTTTTGTTTTAGGTACAAAGAACTCTTCCAGAGATGAACTTCTCATATCTAGAAAAAAACCTCAA
>205FP006287 AT2G40095_1         :+U  EU:NC; range  -249 to    50.
AGAATAAAATTTAATAATTATATTATATAGAAGAAATCCATAGGTAAAAAGATATAGACAGATAAAAATTACCAAACTAATCCAAAATTCTATATTCATATAAATATTCCAAGTCCAACAAGGAAAAATCATAATAGTATAAATTAATCCCTTAGTATTTATCTTAGCATCATCATCGCCGTCATCGTCACTTTGTCTCGTCCACCTTTTAAAAACCCTCTCTAAAGTCTCCGAAACATCTTCTCTCTTAAACAAATCCTCTCTGATTCGATGGGTTTTAGCAAAGAAGAGATTAGTAAA
>206FP014219 AT5G28610_1         :+U  EU:NC; range  -249 to    50.
GATTTTTTATTTTTTAAATTTGGCTAAACTTATATATTAACGTCTGAAAAATACAACCCTTAGAGCCTTTAAATTCATTTGTTTTACTTAAAACACTAATTTAATTCATGTTTGAAAAAAAAAAAAAAAAATTGCTCGGTCAAGGTTGGGTGAAGTCAAAGTCTATGTGCCAAAATAGCGAGTAGCCGAGTAGAATGATTGAGTGCGTGCATATTATATATACATACTACAAGATGCAAGTGGTGGAACATAGGTCGTGTATATAAAGAGGTGAAAGGAAAATTTCAAGAAGGAAAACAA
>207FP011370 AT4G23260_1         :+U  EU:NC; range  -249 to    50.
GCTCTCGTTGAAATTGAGGCTAATGATTAACATGTATATTCTTTCATAAGCCCCAAAACCTAATATCAAAGATTGACTCACATAGTCCAAGTCTAGCACAAAAATTTCAAAGTTGTCAATTTCTTATTAATGTGCATGGTTATTCAAATGGAAATTTTAAACTGATGATTAAATTTCTAAGAACCACAAATAGTCAAATACTAACTACACCACCCACACATTATCTCAAGAAAAAAGAAAAATGGCAACGAAGAGTTGTGAATTAGTCCTCTGTTTCTTCGTCTTTTTCGTCATAAGCTT
>208FP000174 AT1G03350_1         :+U  EU:NC; range  -249 to    50.
TTGGGACTTGGGAGAGAAGAAGAGCAAAAACCTTGACGTTAGTTCCCTTGAATGAATTCTAGGGTTTTGTGTTATTTGTTGGACTAACATATCCAACTTCTGGCCCATTTATAAAACTTCTGGCCCATTAATCTGATAATTGACGCCAAATAAAGTATTATTTATCTTCATTAAAAAAATGGGAAAAAAATTAGACGTCTCTGCAGCGACAAGCTTCAAGTCTTTTGTGATCTTCCTATTTCTGACGCTAATTCGAATCCTTCACTCTTCAAATTGATTCTTTCACGGATCAAACAAATT
>209FP013205 AT5G11480_1         :+U  EU:NC; range  -249 to    50.
GTCTCGTCCGTGCTTGGAGAGGTGGAAGGAGATGCCAACGACCCGATTTTGCTATATACTCCTTATACTTTTTGTTTTCTTTCTAATTTACCCATTTACTCTCTAATTAGAAGATAGTGGCGAAATGATACAATCGTTAAAATAGAGCGGGCAAATTGTAATATAAGGAAAGTTCATCGTCCAGATTACCACCATCAAAACGTAGCGTTTTGATGTGGATATTGTTTCCCCGACCTCCTCCGCATCCGTAAGTTCAGTCCTACATCCATGGCTGCTCACAGAATCTAAAGAGAACTAAAA
>210FP013551 AT5G17000_1         :+U  EU:NC; range  -249 to    50.
AGTCCAAACGCAAAAGGTTGAGTTTGACTCTGTGTAAAATGTGACGAAAGGAGAAAAAAAAGAAATGAAAATTTGAAAGTGTCGACAGAAAAAAAAAACGCTTGAAAGAGAAAGTATCAGAAATGTGAACCATGTAATGAGTCATAAACATAAGCCGTGACGTCATACTAGAAACAGCTACGAGACGAGAGAGACCACCACTATAATAAAAGCAGCCGCGTCCTCGAGAATCCGAAGAATAAAAGAAGTAACGGAATATATTGAACTCATCAGAAGCTGAATCGGAGAAGAAGAATTAAC
>211FP013810 AT5G20930_1         :+U  EU:NC; range  -249 to    50.
CGCTTGAGACGGCAACCGCCTACTTCCGCAAATTCATATAGTCATAATCGGATTTTAGCGTTTAAACCACGAGTCTGGCCTTAGATCAAAGAAAACCCTACTTATAGTCAACCCTAATCCATGATACCAAATGGAGAAAAAAAAAGAAAGAAAAAATGGAAATTTCCCAAATTAACACACCCATAACTCAAACTTGTCTCAAACCTCAGATTATATAATTAGGCTAAAATCTGATAAACCAAAAAATGTATCAGAGTGAGTGCTAAAGAGAACTTTGTGTTGACCTCTCTTTCCCTCCTA
>212FP002699 AT1G53690_1         :+U  EU:NC; range  -249 to    50.
AAAGCACTAATTCTGTATATAAACCCTAGTCCGGGTAAGTATGAACATCAATAACAATCTCAGAATTTTATATTGCCTCTAAATTTAGTCGCGCAAAAGATTCCAATCTTGTAGTCTTGTCCTTTCGCATTTCGAATCTCTTGAGAAAAAACACTGACTCAATTCGATTTGCATTGCATGTGTGTTGTTTCTTGACAGAGTCAATTTCGAAACCATGGATCTACAACAGTCCGAAACAGATGATAAACAGCCCGAACAACTAGTTATTTACGTCTGCGGAGGTAAAGCTCAGAAAATTTC
>213FP015216 AT5G51300_1         :+U  EU:NC; range  -249 to    50.
AATGTTAAAATCTGTTTTTATTAGCTTAGAATTTTTAGGTATTAATTGATTTTTTATTTATAAAAATGTAAATATTTAAACTTTTTTTTTTTTTATCAACAAAATGGTTTAAAAATTAAAACATTCTCTTAACTAAAAGTGTAAGAAAATTGAATTTAACTATTTGGGCTTATAATGGGCCAAATTCCGCGACTCTGCTCAATATCGTTTTCGATAATAATCTCTCTCATGTAAGTCGCGACATTTCTTGTCTTAGATCTGAAACCCTAACTCTTGAGTTTTGCTATGGAGTCCGTCGAA
>214FP009798 AT3G59450_1         :+U  EU:NC; range  -249 to    50.
ATATCTGTCTTTTAAAAAAAGAATTTAAATTAAATAAAAGCAAGGAAATTGAGTGGGGAAAGCAGAAAATTAAGAAAGGAGAGAGTTTGAAGTTTGAAAAGTTGGGAGAGAAACGAAGCAAGCGGAGGTGTGGAGAACAGGTGTGTTCGTTGTCGACGCCGTGCTTGGAGAACAGGTTTTCTTCTTCTTTGCTCTTCCTTCAATGCCGTATTAAGCTTCTTCTTCTTCAACTTTTGCTGTCTAAAAGTTGTATTATCTTATTTTCAGCTTCTAGATTTTCGATTTGCCTTGTGCTCCTTG
>215FP008450 AT3G25013_1         :+U  EU:NC; range  -249 to    50.
TCAAATTTTCCTCAGATGAATTTCAAATTATTCTTTTTTTTTTGGTAGTTTCAAATTATTCTTAGTAAACTCAATTAAAATAAACTTAATATTCTAGAGTAAGTTTATATCTATATTTTTTCAAACGTACGGAAAATCTAGACAATAATTCCACCGTATCATTTGACGAAACATTGCGTTAAAAACTTTTAAAAAAATTTGACGAAGCAAAATATTGAGTTGAAAAGAAAATTTCACTTCCGTCACTGCACAGTGGTGCCTCTAGAAGATTCCTTCTTCGAAACAAACAATTGCGACGGT
>216FP000258 AT1G04630_1         :+U  EU:NC; range  -249 to    50.
TGATGATACCAAGTCGGCGGCTAAAGATATTCTGAACATGTAGTTAGGGCATTTTATATGTAAGAAGAAGAAGAAGATAATCACGTGACTCCACGTGACTTGCTTACTTATGGACTTGGGTCTTTGAACATATCTGAAATGGGCTTAGTTATAGCCCATTTCATCTCATACGACTCCGTGATTTGCTAACTAATGGGCTTAGTTATATGGTCCTAGCCTAGTTAATCTCCAACGTTCCCTTCGTTGTTCATCGGAATCCCTAGAACACTCGATTTCAGCAAAATCAAATCGGATTCAGTG
>217FP000519 AT1G08250_1         :+U  EU:NC; range  -249 to    50.
GTCTTAAACACTCTCATATCTCAATTGGGGTATGGAGAAAATCGGTTTATGAAACCAAATAACTTAAACCGGATCGGGTCGAATTAATTTTCAGTTAAATGCCGGTATGGTCCATACGACTGTGACTTGTAAGGTGGTTGTGGTAGGTGGAGAAGTGACCACACAAACGAACTACCCCAGGAAAACATGTTTTTCTACATTCTCGACTTTGCTATTTCATTGAGCTTGAATAACCAATTTTAAGACGCCATTGCTAAAACATGAAAGCTCTATCATCTTCTTCTCCAATATTAGGTGCTA
>218FP015464 AT5G55290_1         :+U  EU:NC; range  -249 to    50.
TTTCTCGTTTATCATTGATTAGAAGGATAATTTGAACATTTTACAATTTTATTATAAAATCATCGCATAGTGTATGTATATTCAATAGATATGAAATATAGAAAGCTTGTTTTGAACTTTAAAACGTGATTATTAAGACAAATCTGAATTAGGGTGTTTGGACTTTCATATTTGAAGAAAAGTTCGGTTTTTGCCTATTATGCCCTCACGAAAATCTCAAAAACTCACACGGATCCAAAATTCAGATTCACCGGATTCGCACGAAGAACATCATCGTCCTCCTCCAAAGAGGAGCTTTCA
>219FP013227 AT5G11780_1         :+U  EU:NC; range  -249 to    50.
AAAAGAAGTAGAAAGGCTAAAAATGGATCAAGTCATAGCATTTTCTCTTTATTTCTTTTAGGCAAATTAGCTGATTAGCCAATTTTCGAAATTTGCATTTATCCTTACTTCATAAATCATTTAGTAACTAGCAATTTTCGTTAATCCACACTTATAAATCATTTATCGTATTTGCCATAATGAAAATAAAACAAATATACTAGTAGTCTTGTACGTTTTTGGAGTGAACTCAATTTGAAAATGTAATGTACACATTTTTTTTTTATGTTTAACATTGGGATTCCCTCTCTTTATTCGTTC
>220FP010492 AT4G09760_1         :+U  EU:NC; range  -249 to    50.
CACCTTTACCAAATCAAACAAAATTTTATGTTTCTTACTAGTAAACCCCCCAAAGTAGTTGATATCTTGTTTGATAGATTTTTCATGCATATAATGAACATTTAAATTTTACAAAACAAAACCATTTTTTCTTTATTTGTTTCTTGGTCCTCTCAAATCCAACCCACCAAGACAAAGAAATAGATATTCCCTTTCTTATGTAAAGACAAAAGTCCATAAATACTCTCTTTCAACACCTCTCTCACACTCACCATGCAATTTTTCTTTCCTTGTGACCAAGACTTCTCTCCAACTCTAAAC
>221FP001688 AT1G26515_1         :+U  EU:NC; range  -249 to    50.
ATATGAAGCTTTGTTGAACAAAAGATGTAAAAGAGGAAAAGAAACTGTCACCAAGATTTAGCTGATTTGTGGATTAATTTCATATATATATTGATGTTCTCGACACAAAATCTCTACTTACTTAAGTGGGCTTCTGATGAGACTTTATCTTGGGCTTGTAAAATCTGACTCAACAAGCCCATTGGTTATATATATATAGTTTTACTAGTTGCTAGAAAAGAGCAAAGCAAAGAGTAGACGCCTAGACGGAGAGCCTTTTTTAGGGTTTCGAAACAAGAGCGATTGATCATGAAGACACGC
>222FP010029 AT3G63020_1         :+U  EU:NC; range  -249 to    50.
ATTTAAGATTTTGTTCACAATTACTGCCACCAGAAAAAGGACGGTGAGATTAATATTTTACAGGTGAAAAGATTTTTCCAAGACAAGGTTTAATTTGACCATGCGGACCAATTTACTTACAAGGTGTCATGGTTTACAAAAGCCCGTTAAATGAGTAAATCCTGATCTGTTTGCCACGCTGGCAAAACCTCTCGCAGAGGCCCCACCAAATACTATAAATCATTAAATCTCGTTTAAGGCCCAAAAAATGATGCAGAGTTGCGATCGTAGAGAGTAGAGAACAGGGAAGGACGAGCGGTT
>223FP003436 AT1G67470_1         :+U  EU:NC; range  -249 to    50.
TTGATTGGTGGAGTGTTGCTTTGAGAAAGAATGAAAGAATAATAAGCAGAGGGAGTCAAAGCCTCAAAGGATTCGGAATAGTTTGACTTAAGTTTTTACACAGTAACAGACCAGAACAAACCGGTTGACACTCTTAAAAAATAAAATAAGAAAAGTAGTAGTAGTACACTTGTATTGCTATCTTTACGCGGTATTGAATATTCAACAAAGAATTTAGCTAAATACATTTCGTTATCATCAACTCAGTGTGAGGTCTTTCTTCATTTGGTTTCAAGAGAAAGTTTTTTTCCTTTTTCTAAT
>224FP003594 AT1G69690_1         :+U  EU:NC; range  -249 to    50.
CCATCTCTTTTATTTCCAAAAATAACGAAAAATTCTCAAAGGGAATAGTTTATAATGTAAATAAAATTCCAAAAATAAAACACAAAAGATATAAAGCAGCAAGAGAAAAAAAAAGTCCATGCTTTCATATTCATTGCTTTAATCTCTCTCTCTCTCTCAGACATAGACACAGCTAAGCTTCCCATCTGAAAGGAGTTTCATGTCCTAAGGACCATATTATAACCTCTCTATCTCTCTCTAAGTATCAGCAAAAAAACAGAGATTTATAGAGAGAGAAAAAAACTATGGCTCACATAAAGA
>225FP015402 AT5G54225_1         :+U  EU:NC; range  -249 to    50.
TAGAAGTAGAATTTCTTTTCTTTGTATTTCATTTGTTTTGTTAGTAATTTGCTGTGGCATAGCTGTTCTCTTACACAGATGGTATAAGAACAGCTATACCACAGCAATTGGTCATACTATATATTAATATGCAAGTAAGTATGTATGGTAAAAGAATTAAAAAACGAATTTATGGTTATGAATAAGTATTGACCAATGACCATTTCTTGTAATTATAAATAGACTTAATATGTACATGCCTGCAAATTGATAAGCAAGAAAAAACAATAGTAAATATAACAAGATTTAGTTAAAGGATTT
>226FP002230 AT1G40104_1         :+U  EU:NC; range  -249 to    50.
TACAAAAAAGTACCCTTCTGCCTAATATTCCCCTCTTATAATTAGTCAAATACATTGGATTGTGAAACATTTTGACCATAAAAACACTAACAAAGCTATTTACTGCTTCTAAGGAATTTTTTGTTAGTTTTAGCCTCTTTTGGGAGAAAATGAGTATAAGTGTTGTCTAAACACTCTCAATACATCTCTAACACAGGCGTAAGAATTGTATCCTTGTTAGAATACAGAAAGCCAAAGAATCATATGGATTTTGGCTACACCATGAAAGCTTTGAGAAGCAAGAAGAAGATTGGTTAGTGT
>227FP002982 AT1G59980_1         :+U  EU:NC; range  -249 to    50.
TGAATCAACAACTATCACATCTCAGCAGCAAAGTTAAAGGACTTTCCACATGATCTATATTTATAAGGGTATCGTTAAGATCTTCTCACATGTGTGGCACGTGACATATTTAATATTCTTGATGGGCTTTTCTGTTTTTTATGGGCCTTTTCGAATTTCAGGGTTTTAAATAAGTTAGAAATTAGATAAATAAAAAACAAATTAGCAAAAAATAACGAAGTGTCTCGTCTCTTCTCTCTTGTCTTCTCCAGATCAGTGTTTGTGGGGTTTTCCCAATGGAGCTTCTTCTCTCATTGTCTC
>228FP010527 AT4G10470_1         :+U  EU:NC; range  -249 to    50.
AAATAAATAATCACTTCATTATTATTGTAATATTGTTAAACTTAATATTTTAGTTTGAACAAAAAGAAATGATTTTATATTTTTGTTAAATATGGTATAATTAGTTTTACTTTTATAAAACTACATAAGTTACATTAAATAAATTATAATCAATCAAGCAATGGTCGAATCCGGTTGAACCGAAATGTAGTCCGGTTTACTGTCGGAGTTTGGTTTAGAAAACATTGGTAATCACTAATCACAGATAGCACAGTGAAAAGGGTAGGACAAGGTTGATGAAGCTCGTCGTCTCTGCAAAAT
>229FP010540 AT4G10750_1         :+U  EU:NC; range  -249 to    50.
TGATACAAGGGATGTTCAGAAACCTTTTGCGACTCATAAAGGTTGTAGAACAAGAAAGAAAAGTAGAAACCCTAAATTAAGTTGGGCTAATTAAAAGGCTTCAGAATCTAGTCGGGCTTTTTGTAAAAGCCCTAAATGATATTTTCTCGTTTCCTAAGAAAAAACAGCATGCAGTCTACGTTTCTATCCCGAAAACGCTAATAAGTGAGTACTAATTTCGTTTTGGTCATACGAAAGCAAAAACACTTTGTCTTTTACCACTTCTTCGATACTTCCCAAGTTCACCGCAATGGCCACCGC
>230FP007031 AT3G03790_1         :+U  EU:NC; range  -249 to    50.
ATGATGACTGTGTATGACCTTGTCAACGTCTGACGTGTCGCACATGTCACCACGTGTCATAACGATGTAAAGCAAACCAGTTAGGTGTCTGGAGAGAGAGATATGGACTTCATCTCTTCTCCGAGTCTTTAGCACGTCACAACTTCAAAGGACTCTATCGTCATTCGCCGTAATTTCTATCTTAATTACTGTATTACCCTTAGGCTCGGAGATCTCTCTTCTCCCCGTTTCTCTCTCTCTGTCTGGCTCATTCAGAAACTTTTTTATACGCCTCTGTTTCTTATGGGGAAGAGGGTATAT
>231FP005091 AT2G21320_1         :+U  EU:NC; range  -249 to    50.
ATAACAAATTAACAATCAAAATGGTGTATACACTCACCTACCATTCAAACCCATAATTTCATATAGAACATATTCCTAAAAATGTGAAAAAATTTTAAAAGATTAAAAAATATTTGACAAAGAGTCAAATACAAAAAAAAAAAAAAAAAATCCTATCTATGTTTAATTTTGGCCATCAGAAGGGAAATCAAATAAAGGGGAGATAGAGCGAGTATACATATACAAGCTACTCGCAGCGTCTGCAAATTCATCTATCCATCATATTTCTCTGCTGCTCTCTGCTTTCTTCTTCTTCTTCTT
>232FP015365 AT5G53570_1         :+U  EU:NC; range  -249 to    50.
AGCTTTTAACCATAGTAAACACGTGTCATTTCCTCTTTGGTCATACCCGATATCGCGTAAAAATCCACCAACGAAGACTAAAACGAAACGACGCAGTTTCATAATTAAAATTCACCTACCAAATCGCGTGGAGAGTTAAAGCGCGTGTAGCATTAAAGTAAACGCGCGAGTCCACGCGCTTAATGTCTTAAAGTAAAAAAAAAAAGACAAGAGCTGAAAAAGAAAGAGCAAAGTGGTTAGAGAGGCTTCAGTTGTTGGATGCTTTTGCTTTTTTTCCTTCTTCTTCGTCTTCTTTCTTCG
>233FP013005 AT5G08260_1         :+U  EU:NC; range  -249 to    50.
ACATCTCAAGCGTTGAAATTCAATTCCATCTTTCTGTAAAAGGTGAGAAAATTGGTAGTGAACCAACCATGTTATCGGAGACCGTGGAGGCACATTACAAGGAAATGATTATGAAATGTGTTTATTGTTATAACATTTTCACGTGAGTATCAAAAAAAAAATCTCATGAAAAATAAAAGACTTTTAAAGTTTTTTTTAATATAAAAAAAGACAGTATAAAGTAGAAGAAGTGGGGGCGTTTTCTCATCTGCTCTTCATTTCGATAAATAATTGAAAAGAACAAAAGAAACAAAAGAGACG
>234FP004809 AT2G17120_1         :+U  EU:NC; range  -249 to    50.
AATTTAGTTGTGATATTATATCCAATTATCCATATAACTACACTTTTTTCTCCACAATTAGGGCGTGACAAATGGCAACACTTCAATCAAGGAACAGAACACAATGTGAAACCAGACTGTTCTCATTTATTTTCCAGCAAGTCAAAAAGTCAAACTCAAAAAGTCCTCTCTCGGTCAACTTTCTTCTTGGTCCCCATCTTCACAAATCACAACTCTTTTTATTTCCAAAGACCAAAAACCTGAGAACACACCGGCGACCTGAAAATGGAAACTTCCTGTTTTACCCTTCTCGGTCTCCTT
>235FP012445 AT4G38910_1         :+U  EU:NC; range  -249 to    50.
TTGCCTTATTCTTAGGCCCATCATACGGCCCACTAGAATGATCCACCAGAACCAAAATCATATCCTGTTTGGCTTATATTTGGAGAGATTGAAACAGAAACGTCTTTGCATTTTTACGAGTAAGATGGATAGACAATAATAACCTTCTTGCTTGCTCTCGTTTAGCAGTTTTAAGACAAGGGTATATTAGTAAATTGAACCGAGAGTACCTGGCTCGTCTTCCACTTCTTGCCACATTACACAGACACCATTTCCAAGTATCCTCAGATCTTTCTCGATTTCCGTTGCTTGTTTCTCCTG
>236FP001366 AT1G20760_1         :+U  EU:NC; range  -249 to    50.
AAGATCTCAAAAACGACGTACAGTACTGATCTGCTAAGAAAGAACGGCAATACTTTCGCTCCATTGACGATTGTGCAGAAGTGGGCTTATAAAAGCCCATTTATTAATTTTTGTCTTTTGAAAAAGTTAATTAGGCCTATAAAGGCCCATTTACCAGCAAAGCGAAAGAGAAAAAAAAAACAATCGTTAAGACGATTCGATCTTTTGCTGTGTCAGTCATTTATACGATTTTTTTTTTGTTAATTATTCATCATTTCATCTGTTCGAATCGGGCAATTTTCGTCTGGAGAAATCTGGAGA
>237FP000457 AT1G07380_1         :+U  EU:NC; range  -249 to    50.
TATATTTTCGTCAACTATTTAGTATTTACTCATATAAAGTTTATTAAAAGTATTACTATTTTATATATGTAGGTTTTGCATTTGGGGACAAATATTCAATTTCAGGTAAGGTTAAAGCTCAAAAGCCTGATCCAACTATAAGTTTTGGGCCAAGACCTGATATGGGTTTGGCACCTTTAATAAAGTCAAATGAGTCGTCATCATTCTTGGGGGACGATCAAAATAATGAAATGCATCATCTCTCCCACCAATTTCATTACTTTGCTTCGACTCTCAGACTCTTTCTCTCATTCGCCTCAC
>238FP013522 AT5G16620_1         :+U  EU:NC; range  -249 to    50.
ACGGGCTATAACATAACAAAAAGAAAAAGTGGGGGATGGCTTTTGCAATAATCTCGAAAGAGTTTCTCACTCACATCACACCCTTGGTTTATAAATAAAACTCATTGATCTTGACGGTGAAAATATCGCCACCTGTTAATTTGTAAAAAGGTTTCAGTACACTTAGCTACACTGGATCCAAGTCTAGTGCTAAACTCAAACCTCGTGGTTTTAGACCAAAATCTCTTCTTCTTCGTTTCCTTCTTCCTCATCATATCTTTCATCTTCTCCACCAGAATTTGTTTTAGGCTCTCCTTCTTC
>239FP003786 AT1G72890_1         :+U  EU:NC; range  -249 to    50.
GTAAATAGTTTTTCTTTCTTCTTCACGTTTTTTTTTTTTTTTTGTTAAACTTCTTTTCTTTCTCTATAAAAACTAAAAAGCAAACTTCTCCTTTTTGGTACACTTGCCAAATGCTCTCAAGCTCAAATTAGCCCAATAAAGAGAGAAAAACAAAACAATAAAAATATTAAAAATCATGAACACGATCTTTAAAAAATTATCCTGTTTTAAGAAAAAGGTTAAATCTTTACGAATATTCGAATCCAGGTCACTCTCTTCTTCGTCTTCTTCCTCATTCACTCCTCAAAAGTTCGACGTTTT
>240FP003975 AT1G75780_1         :+U  EU:NC; range  -249 to    50.
TTTGACGGTGCTAACAACAATATGTGACATTTTTGTTTGCAGCAAAAAAGTCAAATGGTAAAAAAAAACATTTTTTTAAAAAGAGAGTATAGTAAAAAAAACAGAGGATAAAAAACGAACAAACGGTTAAAGCTGGCAAAGATCCCATCTTCCCCACGCTGTCAAATTTTGTCACTACTTCCCAAAAAAAACTCTCCCGCCTCTCTCTCTCCCTCTCCCTTCTTATTCTCCTCCTTCTTCTCCTTCACCATCTCCAGATCCCAAAATCTTCATCGATCATCATCATCATGAGAGAAATCC
>241FP009755 AT3G58710_1         :+U  EU:NC; range  -249 to    50.
AATAATTTGATTAGCAAACCTCATGGTATTAATAAAATAAAATTCCACGAGAGAAGAGAACCTTTCAAAAAATAAATAAACTAATCCACTACAAAACAACTGGTCATATCTTTATTCAAATAAAATAGCAATGACCGATATAATAACAATATAATACCTTTGATATTTGCCTGCACGTCCCCAAACAAGTAGAGAATAATAATCACATCAAGATTGATTAAAACCCTCTCACTAATCACCTTCTTAATCACCACCCTCTCCGGCTCTCAACAGAACAACAACAAAAAAACAGCTTCCGTT
>242FP013277 AT5G12890_1         :+U  EU:NC; range  -249 to    50.
GAGGAAAAAAAATTAGAGAGCAACAAAAAAAGGCCAAGGTCACACACCAATAATAATATTTCATGGAAAAAGTAAAAAAGAATTGACGAATGAGAGGAAACGAAAAGTGATTTTACCAATAGCCCCTTCCCTTTTAAAGTGATAAATAAATGTAGTCAATCTTGAAACTCTGTTTAAGTCTTTATTGTCAGACCAAAAACACACATTTTCTCTTGTCTAAATCTGAACCGTTATCGATACGGCAAAAATACAACCCCAAATCTATCCATCTCTCTCTCTATCTATCTTTTTTTTCCTCGG
>243FP004691 AT2G13800_1         :+U  EU:NC; range  -249 to    50.
TGGCCCAGCCTCGGCCCATTTACCCAATTCTGGATCCGGATATTATCAGCATCACTTTCGTTTTTTTGCAAGTAGCAGAGCATTCTCCATGTTTGAGAAACCCAAAGTTCCAAATTCCAAAATTGGTCAAAGCTCGATAACGTGTGTATTGCTTCTCTTAGTCAATGGTGATTTCGATTCATTGACTGGGTTTAAAAACCTTGCTAGTTCTCAATTCTCATGACTTTGCTTTTAGTCTTAGAAGTGGAAAATGGAACATGGATCATCCCGTGGCTTTATTTGGCTGATTCTATTTCTCGA
>244FP003336 AT1G65470_1         :+U  EU:NC; range  -249 to    50.
TGGGCTTAAAAGAAACAAAAGCAGGCCCACATAGGCCTTCATCTTCTCCAAAACTTGAGTGGCGCCAAACAGTAAAATTGCATTTTTGTCATTTGGAGGCAAATCCACCCGTCAAAACCTTGGCGGGAAAATCAACGACCCTTCTTTTTAGTGAATCCCCAATTTTATTTTTTTATCCTTTTTTTTTTTCAAACCTATCCATCTTCCCACTCCCTTCTTCTTCTTCTTCTCCAAAAACCTAAGAACTCTGAGAAAAAAAAAATCCAAAATCAAAATCACGAAAGGAACAACAAATCTCCA
>245FP015987 AT5G63490_1         :+U  EU:NC; range  -249 to    50.
CAAAAAAAAAAGCAAAGACCAAAAAAAAAAAAGGTAGCGATCGTCCAATTCGACAGAGCATCGAAATCAAAGAATCCGATTGGGTGAAAATCGCAAAATAAAACGTGTTTTTCAGAGAGAAAAATCACAGAATATTTCTTGCTTTCTAATTTTCTTACATTTTCCCGTCACTTTCCCGGGAGAATCTCTGTAATCTTTCTCGTCTCACAAATCGTCGTTTTCTCTCTTGCCGTTATCTGTCTCACGAACATTTTGAGAAAGGAGAGAAGAGAGCATCTACGAAACGGAACTAATCCCAAC
>246FP004701 AT2G14120_1         :+U  EU:NC; range  -249 to    50.
TGCAAATCTCCCATCTCCCTTAAAAAAATAGTGCAATCTACATCTCAAATAAGATGATATATTATCCTTTAAAAAATAACATAAAATTACATAATTTCTCAAAAAGAAATAACTCCGAAAATTACACAAATATTTAGAGATATTATTAACTCTGATTTACTTTAATCGGCGCGTGATCGAGAAAGATCTTCTTTAACCTCTTTGCAACAAATCTACTCAAAACCCTAACCCCTTTTTCAAATTACTTCCATCTTTAGATCGAATCAAATCAATGTCCGTCGACGATCTCCCTCCGTCGTC
>247FP007047 AT3G04000_1         :+U  EU:NC; range  -249 to    50.
TTACCGTGCTATATATAATACAAGTTAAGATTTGAGAAAGTGAGTGTGTGAATTCTAGAAGACAATCACACAACGAAAACACGTCCTATCAATCTAAACTTTTGAGCAATTCAAAATGCATACGAATTGACAGGTTAAGACAAATCTAAAAACATTTTCAGCAATTCAATTTGCTTACGAATTTGACAGCATAAGACAAATCTAACCATCACCACTACAAATTGCTTGCTTACACTCTTTTAGCACGTTGTCATCATTTCTACCCTAAATATAGAAAAGTAAATTTATAGTAAAATCTAC
>248FP003148 AT1G62710_1         :+U  EU:NC; range  -249 to    50.
ATATCAAAATTAAATAATTAACACGTTAAAATTACATCGGTATAATATGTATAGGAGTTTATAAAATTAAATTTATCATAAAAGCATATGCTAACTTTAATTAAGTGCTTTCTTTTTAATAATCAGGTGGCATTAAATATAATTAGACAATTGATTTGTTTGATTATATTTTGGTGACAAATAAATTATTAACACCATTGTCTAACCATCCTTTGCTTTTATAGTTCTCTTTATTCTCTCAAAAAGCCTCTCTTTCTCTCTCTTTTGTTTCTCGCTGCCATGGCTAAGTCTTGCTATTTC
>249FP009859 AT3G60440_1         :+U  EU:NC; range  -249 to    50.
GGTTAGCTAAGTCTCAATCAATTAAGCAATGTGGTTATTAGTCATGGAGTATCTTTCAAATTCAAGGACCACAAAAATCCCCAATCCATGATCTTGTAGTTTCCGGTTTAGCCGGTTTTGTCCATTACGATGATGTTAAAAAAAAGTTGTTTTTATAAAACATAGAAAAGAGAAGGAACAGAAATTAAAAAAAATAAATAAAAAAGCGCCATGTATACAACAATCACTTCCAACGTAGTCTCAAAGGTCACAGCAGCAGCAGCAACAATCAGAGCAACAATGGAGTCTGCTAAATCAAAA
>250FP008900 AT3G45640_1         :+U  EU:NC; range  -249 to    50.
GTATTAAAACGAATATGATCCAATTAAGATTACAATTACTAAAATCCCCACACTATTATTGTCATTATTTAACTATGGCAGATAGATAGATACAGAACCGTAAAGGACGTTAGGAAGAGGAAGAACGTTGACGAAGTCAACAACGAACAGAAACCGTCGATTTGAGGCGGCTCTAATCTCAACCACACGATCTTCTCTGCCTTTCCCTCTTCTCTCTTCTTCTTCTTCTTCATCTTCTTCCTCGCAATTACCGCGAAAACTCATCTCTGCTCAATCCTCAATCTCAGTCTCTCTGTTGAC
>251FP011345 AT4G22910_1         :+U  EU:NC; range  -249 to    50.
ATTTAGGCCCATCTTCAAGCCCATTAAACCTTTTCCTCTTAATCCAACGATTAAGATTGAATCAGAAGCTTAAACCTCACGGTCCTCACCTGAATCACACCGCTTAACTTCACATGTCGTTTTCTGTTTTTCCTTAGATTTCCCGGGAAAAAGGAAATAATTAAAAAAAATTGGCAAAAAGGTAAAAAAGTTAAGTTAAAAAAACCAAACTACAATAAAAAGGACAAAGAGATGTTTCAACAACACTTCAACAAAAAAGCCTTTTGTTCAATCTGAAGAAAAAAAAAGAGTCAACAAAAA
>252FP001061 AT1G16130_1         :+U  EU:NC; range  -249 to    50.
ATTTGTGGGCCAGATAACACTTTACGCGTCCAAGTTTTGATTTCTTCAGAAAGTGGGACTCAAAGAGTTCATGTCAGATTGTCAGCTACCAGCTACCAACGTCACATTACTTGCACACTTGTACATTAGAAGACTAATTCTGCCAAATGTTCATACGTCATTGGTCATAATCCAAGAGAGTCAAACATGAAATTCGTTGACTCTTAATAAGTACTATATTTTGGTCAACATTGTTTTGCATCTCTTTTCACGCATCATCCATCTTATCTCATTTCTGACATTTTCGTCTATGCAGAGTCT
>253FP001035 AT1G15790_1         :+U  EU:NC; range  -249 to    50.
AAAACTTAGTTTGATACTTTGGTAATGCATTCAAATGCATTTGTCTTCAATATTTTTGGTGATGTAAAAAGTAAAAACTCAGTTTGATTCAAAAGGGACGTTAAAAAATAAAAAACAGTGAAACAAAGGAAACTCTTAATTATTTGGGCCTAATGGGCCGAGCCACCTTTTTATTGTTGACTTTCAAATTAACCATTTCAATCTCGTTACGCTCTCTTTATCACTCCAATCGTCGCCACCTTGACCCCTGAAACCCAAAGTCTTGTCGATAGGCTCTGTTACTGGGATTTAAGTTTCTTT
>254FP000511 AT1G08150_1         :+U  EU:NC; range  -249 to    50.
TATAACGTAAGATTACATGCAAAATCCGTATATGTCGGGATCTCTAACAAAACTTGGATAGACACAAATTGATGGAGGTTCTTAAATAAGCAGAGAGGTAAAACAAACATATAAATTAGTCGCCAGGTACGTAAACAGACAGTTAACAACAACAAGATAAAAAAAAAAAATAGAGAGAGACAAAGATTATCAACTATTTTTAGTAGTGTTAATTTCTTCTAATAAGACAATGTAACACCAAGATTTTGTAATTTTTTCTGGAAACTGTAAATCTCTTTCTCTTGATCTTTTTCTTCTCTT
>255FP007562 AT3G11620_1         :+U  EU:NC; range  -249 to    50.
GAGAGTAGTTGAAGAAGCAACAGACGCCATTGCTGCTACACACACTTTGTGACTCTCTGAGTCTGAGCTACCAAACACTCTTATCTATCTGTCAATCACCTCTCTTTGTAGTGGAAGTATGAGGTGGAGATAAGCCTGACGACACCCAAACTCATAAAACGACGTCGCGTTACTCAAAACGAGGTCGTATTACTATTGCTGCAAATATGCGTCTTCTTCTTCTACCTTGGGTAACTCCGTCTCTCCGTTACTTTCTTCCTCCGATCGGTGGTTCAGTTCTCCAAAGTATCTAATCTACTC
>256FP004730 AT2G15340_1         :+U  EU:NC; range  -249 to    50.
AAAGTTTTATTAATTGGTGATTAGATTATTATATAGAAGTGAAAATAATAAATTTTCAGTGACCAAAAACAAAAAGAGTACCTTTTCATTATTAAATTAGAATATTAAAAAAAAACAAAGGGGAGAATAAAATGGCAAACGAAACCTTTGGTCAACCAAATTTCGTTTCCTAATTAAATGGGTTAAACATACGTCTATGAGCCACCCATTTCTTCTATAAATACTCATCTCGTAAGAAAGCAAATTTACATATTGCTTTGTTCTATAATTAAACAAAACTCATAAGAAGAAGAAAAACGA
>257FP001151 AT1G17400_1         :+U  EU:NC; range  -249 to    50.
CAATTAATTAACTAAGTTTTTTGGGGCTTAAACTTTTAATGGTAATACAATTAATTTATGGGCCATAGAAGAATGTTGGTGGACTCGTTTGCTTACGTGGGGATGTGTGCATTAATGTGGGTTTGTGAGTTGTATAAAGAAGCAACTGTGAGATAACATCTGAACACAAACTTACAAGAACAGTTTAAAAGTTTTTTTCTTACTTAAAATTCTCTCTTTTAAGTAGTCAAAGTTTGGAACTTGAACACCATAAAATTCATCAATTTTACTCCAACTTGTCTAAAAATCTAATCTTTTTTG
>258FP010728 AT4G13660_1         :+U  EU:NC; range  -249 to    50.
TTTCTCGAATACTTGACTAATGGTGAAGCTAGCATTTTTTAATAACTTTGCCTTACCAATCATGGTGGTTGGCGGAATTAATCATGGTGGTAAGCGAGAGACTTTATTTTATCCAAAAAAAAAATGAGAGACGTAAAATTAGAACTATTTTTAGTTATAATAGTTATATTTTATTATTTTGTCTCAATTATTCTCCCCGCCCCTCTATGTAGACGTGTGAATATTAGAGAGATTGATAACGAACTCCTCACAACATCATATCTCAAGTTCACCACCCAAAAGAAAAAACACACACACATC
>259FP005020 AT2G20480_1         :+U  EU:NC; range  -249 to    50.
GGTTCTGAATTTATGGAGACGAGAAGCTGATTAGGGTTTTTCTGGAGCAGAAGTAGCAGAGGTTTTACGGCGACCCTCGTCAATGTGTATATAAAGTTCTAGAAGAGAAAACAAAATGGGCTTTTTTGATATAAAAAATTGTAACCCCAATCAATGGGCCTACTATATTCAGAGCCCAACTAATGCACGTGAGTGGTTCCGTCACGTGTGAAAATCGCCACTAAATCCCCTAAAAGTGAAATTTCCGATATTTCGATTCGCCGGCGAAAAAGAAAGAGAAAACGATGAAGAAATCTACAG
>260FP013878 AT5G22690_1         :+U  EU:NC; range  -249 to    50.
CTCTCTAGTACACGCGTTTGAGAGCGTTTACAAAGAAAGGCTTTATTTTTTCTGTGGTCATAGTCAGAGCTTTCCTTAGACTTTGAAAATGAAGACAGCTGTTGAAAGCAATTACGCCACCGTCTTTAGTGTAAAGACATCAAAGCGACGCGTATGTGACTTAGTCAATTTCTAACTGGAGACCAAAAGTCAGAGAGGACTGAGGAAATTCAAATCTATACGATGATGATTATCAATGATGAAGAAAGTAGAGTGTCTCACAATTTGGTTATCGAAATCTTAAGGTTTCCATCTTCAAAA
>261FP012181 AT4G34880_1         :+U  EU:NC; range  -249 to    50.
CACGCAAATCTGTTTAACAGGAAAAAAAATACAATCTTTTTGAGGAGATGATTGATAAACCTTAGCACAACTCTCAATCTTAAATTCAATCGTTTCGTCTCACAAAAGCTACATAAATGAACGTCAAATTTTCATACTTGTATGAGTTAAAAAATGTAATGCAAGTAAAGTACACTCAAATATGTAACACAGTTTGGTTGATTTTCGTTAACGATGTTATCAAATCTCGTTTAGTAAAGCAATCGAGTTATTGGCGTTGACCATTTTCCTTTCTCTTTCTCTAGCCATGGTTGCTCTGCG
>262FP010274 AT4G02760_1         :+U  EU:NC; range  -249 to    50.
ATTATGACTATGTTTCATGTTAATTTTTAATGGATTTTGTTTTGATAATTTGTTGTTCCATTTGGTTTAATGGATCTTTTATGGGCCTAAACTATAACGTAATTTTGGAAGGCATATGTTGGGCTTTAATGGGCCGGTTGAGTAGAAAAAGGAAAGTTAAAATCATTATCGTAGCCCAACGGTTCAATTTCAAACGGTCGGGTTTAAAGGATTCGGATCTTATATTCGCCGATCGTCTCTGCCTCTTTCGCAGAAGCACACTTGATCGAACGATGGCCACGAAAGAGGACTGACAGTTTC
>263FP002485 AT1G50000_1         :+U  EU:NC; range  -249 to    50.
AACCACGATTTGTTGATATCCTCGTGAGTTGCGTATTTTCTAATTTTGAATTTTGATTCCTTAGATTCTGTTTGGCAATCGCTTTCTGACCGTTTCTCTTTATTTTTGAAATAGCAAAATTCCTTGAATTGCGTGGAAATGAACCGGAATTTAATTAGAATTGAACCGGATCAGACCAATATTTAAAGTAAACCGAAACGATAAGAAACTAGTATTAACCAAAATCTTCGAAATGGTAACCAAAAATTCAAAGCTTTGAGTAAATGATGAGAGCGCTAGCGGCGGCTTCACGGCCACTGT
>264FP012039 AT4G32890_1         :+U  EU:NC; range  -249 to    50.
AATTCAAGATATAGTTAATTACAGAATTCAAGAGCTTGACCAAAAAGAATTGAAAATAGTTAAATGAATTAGTTATAAAATAATGAATAGTTTTTGGGATTCACCTCCCCTTGTTGTTAAGCAAATGTCTAACTTCGTTGGTTATAATTTTAGTAAATCCATTTAAGAATACAAGAAAAATAAAAAAGAGAGTAACACATAGTCAAAGCTCCTCTGTTTTAGCTGTCCTCTGTCTCGTTCTCATCTCTCACATGAACCATAACTTTCTCTAACATCACTCTCCTTTACACAACCCCAAAA
>265FP008714 AT3G29200_1         :+U  EU:NC; range  -249 to    50.
AGTTGTAAGTTATAAAACAACTTGAACATAAAAATAATGATTGAAATTAATGAGAGAACACAAAATAGAAAAAAAAAGGTCATGAGAACAGAACAGAAACACTTTTGTGGCTTTCGTGGGCTAAAGACGTGCACGCAGACACAACCCTACACATCTCTCCCTCTCTCACCAACTCTTTCTCTTTACCCACTGCACCTACCCCCAAACAATCCCTTTTAACATCTCTCATTCCTCTGCTCATGATTCTTTGTCTCTTCCTCTGATTTCTCAATCCTCTGTTTTCTCCGTCTCCTCTGTTTT
>266FP005777 AT2G32630_1         :+U  EU:NC; range  -249 to    50.
ATCTAGGGGAAAATATCATAAAAGAACATTAAGATAAAACTTTACTTGCCATTCTTTAGACATTAGAGAGAAAACTTAGAAATTTAATGCATTGGATAGACAATAACAATCGCCAGCTTAAACAATAAGAGACATATTCATCTGCGTACAATTATTAAATTGGTTAACTAAACCGGGTTTGGTATTGCTGCCAAGGGCGCCTAAACCAACACCAAGATTTAGAGCGAAGCGAAGTGAAGTGAAAGAAGAGTTTTGAACTCTTGAGTTTCTTCTGCAGTGAATCATGAACATGTCTTCTTC
>267FP004766 AT2G16405_1         :+U  EU:NC; range  -249 to    50.
TTATTTTTATTTTTGTTTATATGTGTAATTCAAAAAGATAAATAACTAATATATAAATGTGTAATAGACTAATGCATTTACTTATAATCAAATGGATGGCAAAAAGATGACATCCTAAAAAGAGAATTTACATAAAATAGAGGGTTTTATTGTAAGTAACTCGCTATCTTTCGGTTATCTTCGGTTTGTAATTTTTCATGATCTTCTTCGACTTGTAGATTTAAGTTTTGAATTCGTTCACCAGAATTCAGAACTTGATACTGATCAATTGAATTTTCACTCATCAATTTGCAACGATTT
>268FP007650 AT3G12950_1         :+U  EU:NC; range  -249 to    50.
ACAAGGCTACTATATATTGGGCCTAAATGAAGTCCAAAGCCTGGAGAAATCAACTAAAACACAAAGTTGCCATCAACAAGATCTCAATCAGAACCAGAAAATAGGTTTCTGACATAAAACCACTGACCCATAATTAAATTGCAACCAAAAGCGCTTTAGTTCCTACAAAAAGTTGCAAACTTTATCCATAAAATATAAAATTTGATTATCCAAGCTTAAAAAAATGAAAAAGGTCTAAACTTTACTCTTACATGCGCCATTGAACTAACAGGGCTAATGGCTGCAGCTCCTTTACTGCTC
>269FP012670 AT5G03130_1         :+U  EU:NC; range  -249 to    50.
ATGAAAATGCCAAGAATAATAACATTAAAGAGAAGAAACAAACTAGGGATACATCGGCCGACTTATGTTGAAAATACTATAGGCCTCATAAACAGAATGGGCCGTGGCTTTAAGCCCAGTTAATAACTAATGAAACTCGTTCAGCTGGGGTTGAACAAGTTCTTGATGTTGGATGTGGAGTTGCTAGCTTTGCAGCTTATCTTCTTCCTTTAGGTATAAAGACAATGTATTTTACCCCTAAAGATGGTCATGAGCTCTGCCATAGCCACCAATGTCTTTTGATATGGTTCACTGTTCGAG
>270FP008369 AT3G23690_1         :+U  EU:NC; range  -249 to    50.
TCTCTCTCTCTTTCTTCTCTCTTATTCTCACTCCAATGATTACAGAGGCCAGCCTAAGCAGCCTACCCACTTTCACCATCTAATGTTCCCACATTAACATAAAACACACGTAAGATTCTTCTCCTTTTGAACTGTAAAATTCACTCTTTTTTAATTTCTTAATCTTTCTTATCATTACTTTCTCTTTTTTATTTTGTCATTTTCTCTTAAACCTTCTTCTTCTTCTTCCTTTGATCAGTAAAAAAAGTCACCGCCTTCTTCTTCTCTTTCCTCTTTCCCCTAATTGATCAATCATGCTTC
>271FP014573 AT5G41900_1         :+U  EU:NC; range  -249 to    50.
ACCATAAATTAATATAGTACATTCCAAATTATAAACATATTATGAAAAAGTTTAATTAAAAATAAATATTTAATTTAGGTTTGCAAAAAAAGGTTCAACCTCCACCCAATTTCATGAGTTTGGACAGCAAATTATTTTAAATGAAACAATAAATTCATATATCTGTCTTCTACTATAAATTACCCTCTCTCTCTCTTATCATCATCATCAATTTATATAACCCTCTCAAAACACACATTTTTAAGATTCAAATAAAATCCCTTCTTCAACATTCACCACCACAACATCATGGGCATTGCA
>272FP014586 AT5G42060_1         :+U  EU:NC; range  -249 to    50.
CAGAGTAATGATGATCATGTTCTTCTCTCTTTGTTTGTTTTGCAGCCAGACAAAGCCAACAAGTTCTAGCAAAAGTTCAAACAAGTGATATATAGCCCAGTTTTTCAAGTCCAAGAAGAACTTTTTTTGGAAATGTGTAATGATGATTGGGCCTAAACATATTATCGGCCCATTTATAATTTTACGGCTCAATAGTTAAGAAACCCTAAAGAAGGTTTTATCACTCGTAAGAAAAAACAAAACAAAAACCCTTTGGTTTCTCTCTGTCGGCGAGACATCATCAATGGAGGAAGTAGCGAG
>273FP014970 AT5G47630_1         :+U  EU:NC; range  -249 to    50.
GCAGCCTTACTAAATCGGGGAAATAAACTTAGGTTTATAATCAGTGCAATCACATGGCCATAATTATAAATGAGCAAAACAATTGTCTGAAAAGGCCATAAAATTTGTTGGGCCTACAATTTGATTAAAAAAGACGAAGCGCCGCATATATTTTATCTTAAAGCCCAATAATGTTTTCGGCCCAGTAGGTGTTCTCTGTACTCCTATTCTCTGCTATAACTTATCATTGTCTCCCGCTTCAGAGGAATCAGACCTAAGAAGAATCCTCACTCGTAAAGTCGCAGGTATGGCTTCGAAGAG
>274FP012128 AT4G34110_1         :+U  EU:NC; range  -249 to    50.
GGTTACTAATTAGATTCGAAAGTGTCAAACACGCGCGTATCTGTTTGACTTTTCCGAAAGTGACGAGAAGGAAGACGACCTTATCAATTCACCAGCAACTCTAAAATCAATCCTACGATTTACTTCAGACTCGATCCAACGGCTGAGATCAATCTCACACTCCTAGGGTTCTTCTAGGGGAATTAAAGGTTTCTTTTTTTTGTTGGGTTAATAATATAAAAGCAAAGAAAAGGAGAAACCGTAATGCTTCTTTTTCATCTATCGTAATTGTGCTTGTTTCGCCTAGAATCTCTCGGCCCC
>275FP010347 AT4G04470_1         :+U  EU:NC; range  -249 to    50.
TTGAATTGACCAAAGAGAGAATTATTGACCAAAGACCAATTAGGCTTTGATAGATTCTCCTGTGACGGTTTTTGGTCTAACCGTAAAGCTAGCCTCCCAATTTTACCCGCCATCCTCGTAGAACGAGTCTTAATTACATCTAAACCGGCTCGGTTTATATTGGTTTGATTAAACCGGTTCGGTTTTGTTTTGTAGGTAGGAATTTGGTCAAATTGCTTAAGACACAAATGACAAAACACTAGAGAGAGTATCGAAGAGAAGAATCCAAAAAAATGGGATCTTCACCACCGAAGAAGACGA
>276FP016005 AT5G63710_1         :+U  EU:NC; range  -249 to    50.
AGAAGCAAAAGAAGATGGAAAAATACACCTCCATTAAGAAATCAAAGATGTTTCAACTTAGTGGGATTCTCTTTCTCTCAAAGCAGCATTTCTTCATCTTCTTTTTACATCATAGAGATAAAAATATGAAAAATACCTTTTGTGGGTCCTTTATAAGCACTAACTTCTCTTTCTTTAGATGATTTTACATTATTGTTGCTTTTATTGGCTTCATTATTATACAAATCCTCCATTTCTCTCTTCAACCCCATGTTTTCGTTCTCTTCCGTTTAGAGTGTTTTCAGCTCCTCTATGGCTCAC
>277FP005653 AT2G30730_1         :+U  EU:NC; range  -249 to    50.
TTTTTCTGTCTATGTATGATTTTGATTTGATGATTTTTTGGGAAAATAATGGATTCGAGTGGTATTGTTTCCTTCATAAATATAGGCTTCAGCTTTCAGGCTTTGTATAAAGTATCATATTTAACCACTTAAAATGAGTTGACTATTTTAAAGCAGGGACGTGAAACATTTGATGAATGCTTTTGTACGTTTCTAATAAGAAAATGTTTTTTTTTCTTGTCATCACATATGTAGCAAATCAAAAGAATCAAAAACCACAAGATCTTGCAAAGCCTAAGGAGATTCTTCCCATTATAGTTC
>278FP009146 AT3G49830_1         :+U  EU:NC; range  -249 to    50.
TAGAAAGTTTATCAATTACTATTTTTGCTGTAAGAAAAAAAGTTTCTCAATTTTATTTTTGTCTGCAATATCTTTACAGATTCCAAAACAAAACAAAAAAACTATCTTTTTATTTATATATATATATATATATATATATATATAAATGTAAACTTCCTCATAAGTAAATTAACAAGAATATATATCAAACAAAATCTTGTAATTTTTTAATATAAATAAAGCTAAACCTTTACGAAGAAGAAAGACTCTGGTGATTGATTCTCCAAAGTCTAAACCTAGTAAAAGCCAAGTCTCATTCCT
>279FP011994 AT4G32285_1         :+U  EU:NC; range  -249 to    50.
AAAAGATCCCTACAAAAATTGAAAATTATTTAATTACCAAACAAAACAAAAAGAAAAGACATCTTCACCGATACGTTCGGTGTTCAGACTTGAGTCTCTCTCGGACACACGGCTCCCGTCAATCCCGGTCACAAACCAAACCTTCGCATCTCTATCTGTCTCTTCAGATCGACGGCTCTAATCACTCCACGTCAGCTTGGACTCATAACTCTCTTATTAAATTGGTGTCTCTCTGTCTTTAGACACTTCATTTTGACTGGTTCGGCGAATCTGCTCCTTTAGTCATCTTCTCTTTTGAGA
>280FP014227 AT5G28910_1         :+U  EU:NC; range  -249 to    50.
GTAGTGGATTTGTGTTATGATTCTCTGCCTCATTTTCAGACCAGCTGGTTAAAAGGCTTTTTGTTCTTTCTCTCTTTATAATCCAAGTGTCATTTTTTCATCGAAATTCATAATTCCCTTTGTTTTTAATGGAAAATAGATTTTAAATACAGTTCAAAAATGTTTTTAAAATAATTGAGGTCTAGATACGCTCAACGGTTATGCTCTTCTCTCCTTTAATATCTCCATAATTGTATAACAATCCGTTTCATAGGTTTCTCCTCTCTCTTCTTCTTTTCTCCTTGTTAAATAATATTCAAA
>281FP014310 AT5G37130_1         :+U  EU:NC; range  -249 to    50.
ATCGGTCTGGTAACGTTAAATAACGTCGTGTGGATTTTGACCTGATTATGATTACGTGAAATGACCAATCAACAATTTTTACATGTATACGAAGTTCACGTATTAAATGACTACTTTTTAAAAGTTTGCGTATTAAACGATATTTTCTCGTTTTTTTTCCCAGCTCTAACCATATATATCTCACATAAAATTAGGGTTACGAAGTGGACCTTTTATAAATAGAGGATAAGAGACCATCATCGAAAACTCAAAGAAAAAGGAGACACTAGCTAAGAAATTTACCTTGCACTTTTGATCTGT
>282FP012312 AT4G36900_1         :+U  EU:NC; range  -249 to    50.
TTAGAATATATATAGAGAGAATCAAAAAAAAAAAAAAGAATATATATATGAGAAAGAGTTATTAAGAGATTTTAGTGTCGGTGAATTTTTTGAAACTTCTTCTCTTTTGCGGTTTCGTGTTCCACTCCTCTCTTCTTGGCCCACGTGTTCATCAATCTCTCCCTCCGCATGTAATCGCTTCGCCGTCAATATCACATCTTTCTTCTTCTTTATCTTTAAAATCTCTTTAGATCGATTCTTTTGTGGATTCTTGAAATCTCCGGAGAAAACCACTATGGAGACGGCGACTGAAGTGGCCAC
>283FP007256 AT3G06930_1         :+U  EU:NC; range  -249 to    50.
TGATGAAGAATAAAGATCTCGTTCGTTTTCAGATCAAAGCGAGCTTTTTTTTCTTCGCAGAACTTGTTGGTTGATGTATGACATTCACATTCGAACTTTTTGATCTATGAAATTGGTTTAAGAATTAATAAATGTAACTTACAATCCTATCCCATAATCATAGTAAAAATTACGAAAATGCCACCGTTTCATTACTCCTTTTGGCGGCTTTAACTCTTCTCCCTCTCAGAGAGTTCGGAAACTCTCAGCAGAAAAACCCTAAAATTCTTAAGCTTCGTTTACACACACATACAGAGACTG
>284FP008989 AT3G47530_1         :+U  EU:NC; range  -249 to    50.
TTCTATTTGTATTATTTATGTAAACCTCATTTACTTTCCTAAAGTTGTGACATATAATCAATTAGAAATAATCTTTTGAATTTTTTGCTCATAATGTTTTTTTGAATTGAATGTAATATTTATTCAAAACCAAAAATAAAACTGTTTTACATCATGTGCTTGCATATATCAAAACTTCAAGTTTTAATACTTAAAACGAAATAAAATTAGTAAAACCTTTTAAATCAAAGCTTAGTATACTTTCTTTTCACCAGAAGACTATGTTGAAGTCCATAAGCAGCAGCAGCGGCGACGATCATC
>285FP005056 AT2G20900_1         :+U  EU:NC; range  -249 to    50.
CATTGGCTATCTTTGACCGCCTTCTCTACAAGTGCTATAAAAAATTTAACAGCCTCGTTTAAACGTGATTACCAATGAGACGGCCATAATCTTAAAAATCACTCAAAATCTGCCAACCATTCATGACCTTGATATCAAAATACATTCAAATGTATAGAAATACAAAATTCAATAGCACCTAGTAAATTTAAAAGTAAAGCTAAACATTCATGACCACTATAATTTTGGATCAAACAATGCAAACGCAGCACATGACCGAGTCCGCGTCAGAAAAAGGGGCCAACTGCTCCGTAGCCGCCA
>286FP015733 AT5G59480_1         :+U  EU:NC; range  -249 to    50.
GGCGGGCCAGCGCACGACATTTTGAAAAGTGTTTGGTCGGCTCCTAAATGACGCGTGTCATCCAATAATTCGCTTATCTCGTGAAGGAAAATCTAAACGTCACGTGGAGAAATCGTAGATGTCGACGTGAGTAAAAACGCTTTTTCTCCAGATTTAACGACAACCAATCGATGAGTCATGACTCATGAGGGACACCATTGAAACGTTTGGTTAACATATTGCCTTCAAAGCCTTTTTTGGTTTTTCTTCATTTCTCTTTCGCGAAGTTTCATTGATCAGAAAGGGTTCCCACTTTCTCCA
>287FP014115 AT5G26360_1         :+U  EU:NC; range  -249 to    50.
AAATAACGCATGTATTAAACGGACAAATTAAAAATAAATGAAGTATTTTTTGTATTTTTTCCCTCTTAACAAATTAGGTTAACAATTCTCCCGTTCTCACGCATCTTTACCTAATCTTCCGGATATAAAAATACTATTACTTTGTTTTGATCTTACAAAAAGGCCCAATGTGTGAAATATTAGTTAATGGGCCTTAGGGATGGGCTTCTCAACCTAAAATGAAAAGCACGAGAGAGGATGAAAGAAATCGGAGAAGGCAGTAGGATCTTCCACTTGCCGCTCTTTGAAAATCACTCGCCG
>288FP002673 AT1G53240_1         :+U  EU:NC; range  -249 to    50.
ATGAGTATTATCTTCATGTACATATTAATTTATTTAGTACGGTTTTGATTTATCATTGAAATATGAGAGCTGAAGAGACCCAAAAAAATCGGAATAAATTTGAACACCACAATGTGTAAAGATTTTTTCCCTAAAATCAAAAACAAATTAGACGAAAAATCTTAAAAATTAAATTACGAAAAAGACCTGAAAGGATTAAAGTAAAGAGGGTGGTGGTATATCTCATCGAGTGTCTCGCCCAGCTTCTTCAGTCTTCACCACATAATATTAATAAAAAGCATTTTCTTCTTTCGATTGCTT
>289FP002761 AT1G54530_1         :+U  EU:NC; range  -249 to    50.
ACAAAATCTTCTAAAAAAAAATAGGTGTATATGCAAACTAAAACTGTAAATGTGAAGACATTTACATAGTTATCAGAAAATTAACATTAAAATCATATAATTTTCAAGCTTAAAAATAAAATCAACAAGAAAAAACAAAAAACAAAACCAAAAAAAAAAAACTCATAATTTTAAAAGGTAGCTTATATTCTCTGTGGCAAAACATGCACGCAACATATTACTACGTTATCGAATCTTGTAGCATCATTTAACCAAACATCAAAGAAAAACAAAAAAATTCAAAGAGACTTTTTCCAAATT
>290FP011836 AT4G30120_1         :+U  EU:NC; range  -249 to    50.
TTCAATAATAAAATCGAATCTACTATAATTGACTAATTAATTGTTGTTTATTAATATTTATTTCTATTAAATAAATGTAAATCTTTCAAAAATTACATGGTTAATAAAATAAAATTTAAATGCGTATCCAATCTCAGCATTGACATTTGGAAATAGTAAAAAATCGTGGAGCAATTAATATAACATTCCTTATAGAGACTGAAAATTTCAAATGTTATAAATAATAATGTAAGCCTAAACCAAATAATTAATTTCCCTCCGACATCATCCCGTAAAAGTATCTCCTCGAAATTTAGTCCG
>291FP015246 AT5G51760_1         :+U  EU:NC; range  -249 to    50.
GACACAAGAGCCTAGCTAAACGACTATCGTCATGAACCCAAAACCGGATGCGGTTTAACAAAAACCGAAGGCGTCTCCACGTGGACAACAACTTAACACCTGAGCCTAACACGCGAATACATCGAAACACCGACACGTGTTCTGTCTTCCTCGTAAGCTTCTTTATGTTCAAAGTGTTCTCTCTTTCTCTCGGCCCCATGTATATAAAGCGGTGCTCTCTTGATCCACCGAAACGAATTTTGAAAAGATGACTGAAATCTACAGAACAATTTCAACCGGACGTGGAGACGACGTTTCTCC
>292FP009225 AT3G51100_1         :+U  EU:NC; range  -249 to    50.
AAAATGATGAACTAATTATTTAACGACATTTTTCTTATTGTTAAATCTATATCGGTACTTCCGATATATTCCGCTACTCATGGATACTGGGTTCAGTTTCGGTTACGGAATTTTTGGTAGGGATTTTTAGGACCTATTCGATTATTTCTAAAAACTGGTTCGGGTTCGGTTTGGATATTTTTCGGATCGGACCAATTCGACTAATCGGTTCCGGTTTCTTTCCCGGGGCAAGGTAGAGCTAGAGATTTCGAAGAAGAAACGAAAGGGAGAGAGAGAGATAGACAAGTTCCGCGATGAACG
>293FP005478 AT2G27790_1         :+U  EU:NC; range  -249 to    50.
TTCTTGTATTGTCGAAATTTAGATGAAATCTGTTTATTGTTTTTGGTTTATGGTAATGAAAAAATAGTGAGTTACTGTAAATTCAGTTCTTCTATTCTCCTCAATGTTGCAATTGCCATTAATTTGAACCGGTCAGGGTAAACTAAAAGTATATGATCGGTCTGTAAAAACCGATGTCGGTTAACCTTTCGTTAAAACGATGCCGTTCGGATTAAATAAATTTCTAAAAGCTTCTTTCTTTTATTCTTCATCTCGTCGTCTCTGCTTATTGAATCCCCGGCGACATTCCGGCGAAAGGTA
>294FP000007 AT1G01090_1         :+U  EU:NC; range  -249 to    50.
AATTTGATGATTCCACTATTGATTAACCAATTCGAGTTAAAGAAGAAAATAAATTATGTTGAGCATACTTAACAAGGATTATATTTGTAGATCGGATCTTGAAATTAAGAGATGAAATGAAAAGAAAGAAAAAAACATTGGTGTTAACGAAGAAGGGTGGGTCCAAAATTGATTAAATATTTTTCGAACAAACAAATAAAAATATATATAAGTATTTAGAGCCGGGATCGTCTGCCTCCTCTGCCTCTCATCTCTTGTTCTCTCCGCCCATCTCTGCTCTCTTTTATTTTCCCAGAAAGT
>295FP002760 AT1G54520_1         :+U  EU:NC; range  -249 to    50.
AAGCAGCATAAGACCATGGTGATATTCATTTGTATTGGACTTAGTATTGCTCATTGAGCTTGGTAATGGACTTTGACCGACAAAAAGAAAAAGAATTTCTGACTCATTTCAAATGGAGGTCGGTACTTATAATAAACCGGTTTGAGGCATAAACCGATTGCAAAACCATACTTTATCCTAAAATCCACCGGAAAAAAAATCTCCCTCCAAATATATTTTCTCCACACTATCTTTGTCGTCTTCTTCCCCAAATGTTCTTCATCGCTCACCACATAAACCCTAGCGATCGATTTCTCCAGA
>296FP009560 AT3G55760_1         :+U  EU:NC; range  -249 to    50.
ATTCTAGTTGGTATATTAAGTAACTTCGTTATACTGATTCCATTTATTAATGATTAATATGATGCAAAAAGTTACAATTTACACAGTTAATCAATCAAATAAACCATTTATTTGGCACCACCCGCCAAAAAAAAAAGAAGTACCAGATATTTGGTGCCGACATAAGAAAAAAAAAGAGAGCCAAAGTACACAAGTTACAATCCCACACTCACTGTGTCCTTAAACACAATCCTCGAGATTCTATTCCTTGCTTGCATCATTTTCTTCTTCCGTGTATTTTGGAGTTTCGTTCGAGGACAG
>297FP003601 AT1G69790_1         :+U  EU:NC; range  -249 to    50.
TTGAAACATTATAACGGATATGAAAAAGATGATCTGACATAAACTTTTGGAATTAATTACTATGCTAGAAAATTCTATGAGATTAGTAGATAGATAACTTGGAAGAAGAAAAAGGGAAAATTAGAAAATGCAGCAGACCAAAGTAGTGATAGGTGGTGCACACGTTTTTGGTGTTGACCTACGACAACGACAACGACAGACAAAAATTTATCATCATACAAAACCTTTCTTTGTCTTTATCTCATTTTGTTTTCTTAATATCCTCTGTTTCTTCTTCTAATTTTCTCTGTTTTTATTCCT
>298FP011021 AT4G17720_1         :+U  EU:NC; range  -249 to    50.
TTAGTCCAGAATTTAATGAATAAAATCTCTAGATAGAACTTTACGTGACTAAAAAGGGTCAAAAGCAAAAGAAGTTTAAAATTAGGACTCTTTTTTAATCATCGCACGTGAGAAGGTTCCGACCATATCACGTGCCAAACCCGAATAAGACTCGTTTTTCCAAGGCGTTTAAAATCAGGTCCCACTTTTTTCTTTTATTTTTCACTCTTCTTCACATCAAATCCGCGACCAGAGATTTTTCTTTCCTTTGATTTTTCGTTTCGTTTCGTTTCAAATATTGTTCCTCCTGTGTGAAGGAAA
>299FP007808 AT3G15070_1         :+U  EU:NC; range  -249 to    50.
ATGGGGAAATCAAAAGATTTTGAGTTAATTATTTTCGATCCTTGTACGATGTCGTTTGGTAAATAAGGGATATTCATTTTTTAATTAGAATAAAAAAATATTTGCTGTCCGAAAACTCAAGAAACCAATGAAAAAAGGGCAAATAAATTAATAAAAAAAAGCAAAGATAAGCATAAGAGAATAAATGAATTAAATAAAACTGAGAAGAAGAGGAAAATAAAAAACCTTCCGTCACCGTGAGAGGAAAATAAATTAGAAACTAGAAAACCGACGTCTTAATCTTCATCTAATCTCTCTCTC
>300FP013722 AT5G19600_1         :+U  EU:NC; range  -249 to    50.
AAAAGGAGAAGAAAAAAAAAATCGACAGTGAAAATGAACCTAGTAAGATACATGGATATTAATTACATACCGAATCAACTGCAGTAAAGATAAGATTAGCAGATTTTATAACCAAAAAAAGACAAAGACCACACAAGCCTAATTAAAACATGGGTCAACGTGGAATAATTCTGTAACAGTATTCTCCACTTTCCTTGGCCATCCTTCTATATAAACGACCATACTCTCTAATAGTCTAATTTGTTCTCTACAACGAACTTTAAAGTAACAAAGTACACAGAAAGGTTTTTACTTCTTCCT
>301FP011132 AT4G19230_1         :+U  EU:NC; range  -249 to    50.
AGAACGAATTATTAACCAAATTAATCCATTTGAATGGCCCTCCTCTCTCTCTGTCTTTAATTAGTTGGTTTGGTCAAAATCTCACACGCTCTTTATGCATGCTCTTTGACACGTGCTATCTTCGTCTCTCTCAAATGAGCTGTCTCTCTAATAAGAGTTTCTTCTGTATAGGAAAGGAAAGGTCTCTCTCTCTCTATTTACTTATGAGAATAGCCTATAAAACCCCTTCACATCTCCCACTTGTTTTGCATCACAAACATTTCTTCCATTACATTAAAACTCCAAAAAATTCATTTTTGT
>302FP000683 AT1G10520_1         :+U  EU:NC; range  -249 to    50.
ACGTTGAAATGATTCAAGCGAGAGATAAAACATTTGTTGTTCCTTACGGTGAGATTTAATTTTAATTCAAGGAAGTTTTCATGAAAAATGGTGTTGACTAACAAAAGAGAGGCATTTTAAGTCAAAGTTGGTCGTTGAATGAGGAAAAAATTCATTCGGTTTAGAACAGGTTATTTCGGTTTGGTTCCGATTCGGTTCGTTGAAACGAGCGTAATTGCCTAATTGGGGTATTCCTGCTTTGAAAGACATATACTAGTTTGGTGGACAAAACTCGAGTGAGTTACGAGTAAAGCGAGAAAA
>303FP003818 AT1G73440_1         :+U  EU:NC; range  -249 to    50.
ATGTACCACGCATTTGAATTCTTAAAATCAATTCTTGTTTCACCTCTGTCAAGACATAAAAATCAATTGGAATTCTTAAAATCAATTCTTGTTTCGTCTAATAACGTAGAATTTTAAAGGAAGCAATTGGAATCCGAATCTTTAGATTTTAGCAATATGATTAAAAAAAATTCAGTAGAACACAATTTATGCATTATATACATACACACTTATCATATAATGGAAAGAGGACAGCGACATAAGAATATTGAAAAGAAAACACATCCCAACTCTGGAGAAACAAATCCCTAATTAGCTAAC
>304FP004074 AT1G77200_1         :+U  EU:NC; range  -249 to    50.
ACGAAGAGATAAATAAACATTTACTTGCCGAATGCAAAATATCAACATTAAATAAACGAAAACAAAAAATGGGTCATTCTCAAATAATATTGATGTGTGAATTTATAATGTGTACACACCTGTCATCATAAGTAAGCGATCGACTGTCCTTTTCTAACTAACTTCAACATTTCACTTCAATACTTCAACTCTCTTTCTCTCTCTCTCTAGTCTTTATATAAACCCTACGTACGTACTCTCTTCACACTCACTGAGTCAAACTCACGTGTCAATGACCGAGTCATCCATTATCTCCGTCAA
>305FP005641 AT2G30540_1         :+U  EU:NC; range  -249 to    50.
AAATGCTCACTTTGGTATCTAGGAGGAAAAAAGGGTAGGTGAATTGTGATTATGCAACTTTTGTTGGTCCTTCCTTACTAATATAATATGAATTAAAGAGGAAAACAAAATATTAACAAAGTCACTTTAATGTACTTGGGGAACCTTTAGCTAGATCTCCTGTGATCTCTCTTTTTTTGGTCTCTAACATTCTTTTCTTCTTTCTTTCTTTGCTTATAAATAGCATATGGTTCAAGAAACTCAAGTCTCAGGCAACACTGAGCTTAATACTGTAGTACACACACACACACACACACACAC
>306FP000321 AT1G05470_1         :+U  EU:NC; range  -249 to    50.
AAACACTCACTAGTCTCTGCAACTTTATTTTTGTTCAAAATACGCTGCTTTTACTTTGCCCGTTTCATTGAAGCTCCTCTCTCTCCCTTTCTTTCTTTCTTTCTCTCTGTAGAATTTGTTAACTTTAACTTTCTCACTCTAAAATCTGCCCTCATTGTCTCGCCTCTGTCTACTTTCAAGAATTGATGTCTCTTCAACACTTTCTCTTATTTTAAGTCTCTCTCTCTTTGCTACATTTCCTTTTTTTCTGTCTCTGCCATTAAACCTTCTCTCAAGAACAAAAAAGAAAGAAAGCCCTCA
>307FP010489 AT4G09720_1         :+U  EU:NC; range  -249 to    50.
TTTCTACCCAAAAGATTCGTACCGGATCGGGTTTAATCCTAACTCTTCCAACTTACCCGAATACCCACTCCTAAATTCTGATTCTGTTTTTTTTTTTTTTTTAACACGGCAAATCAAAATTCTGATTCTGTTATTGTAGTAAAATCAGATTCATCTCTTTGGAAAAAAACGATAAGGGATCTCTCTCTAATTGGCGCTCCTTTACTAATTGCCCTTTAATTCCATCCATCTTCGGATTCTTTTCAAATCAACAAAAAAAGTACAAATCGGATCCCTACAATATCCTCTCCACTCTTCACA
>308FP003104 AT1G62050_1         :+U  EU:NC; range  -249 to    50.
AGAAGAAATTAAAAGAAAAGAGTACTGACAAAAAGCCCAGAAATATCCTTATTACGAATCTCTTCTCTCACTCACGCCTCCCCAAATAAAGAGAGTTTTTATATTTTAAATAATCTAAACAATAAACAAATAAAACAAATAATAAATGAATGAAATAAAAAAGGAATTAAATTGCTCACCACAACTTCGAATTCTGTAACATCCCATTTCCAAAAACATTCCGTTTCAGCTTCAATCGAAGAAGACGAACTAGAAGAAGAAGAAGAAGAAGAAGAAGAAGAATAAGAATCACAATCACTC
>309FP013198 AT5G11400_1         :+U  EU:NC; range  -249 to    50.
TCATTCTATAAATGAGTCCTAGAAAAATTTCCACAAACTTGCCTTATATGGATACAGACATACCCAAACTTGCCTTCTATGTCTTTTGCTTTGTTTTGCCTGAATGAGAAATTGAAAATTTCAAAGGGTTGAATTCTGAGGCCAGTCTAAACCTATTTTTTAGTAGCTTCTTTAATAAGTTACAAACTCTTATTAAAACCCTATAAAGATTTGTTAAAATCTTGAAGCCAGAAATCTACATATCTTTCTAATCATCTTCTTCTTTCCTTCAATGGGAAACTGTCTAAAGCATTTCAAACA
>310FP012658 AT5G02870_1         :+U  EU:NC; range  -249 to    50.
CCCGGTTAACAATAGTCGGGAAACCGAACCGTATTGGTGGATCCTATCAAATCAAAGCAAACCAGAACAGATAAACGAATTGAACCAAATCAGAGCTAAACCGAAAAAATGCAACTTGAAATTCTGCTGGACCTACATTGGGCCTTTCGGCCTGTATAAATTTCCACAATTTACGGTAATACCCTTGTAAGAAACCCTAAGTAATAATGATGTGCTTTAAAAGCGCACAGCCTCACTTCCAAACCCTTCGTTTACAGCAAAAAATCGAAAATGGTTGCCTCAGCCGCCGCACGACCTCTT
>311FP002325 AT1G47290_1         :+U  EU:NC; range  -249 to    50.
CGATAAAGCGAACAACTCCAACTAACAGCTAAAAAACTTGTACAATTTTTGGTTACCAATCAGACCGACATAAAAACTTTGTAAGTAACATACATATTTATAAATATAAGTATTCTTTCAGCTAAAATTGCATTTATAAATTTTAATAAAGTTTGCTTTTTGTTGGCAGAAAATTAAACGAATAAATTATGCAATTAATTCAGATTTCAAAAAATAAAATAAACACCACCTCGATTTCATCTGAAATCTACCAGTTCCTTTTTTTTTGTTCTCCGAACGTTCTCTCCTCTCTGTCTATCA
>312FP011115 AT4G19090_1         :+U  EU:NC; range  -249 to    50.
GGGTAAAGAGTCCGACGAGTCCACGGAAAGTTGATGAACAGATGAATCATCTTAGAGTCTATATTCTTGCGGATGCCATTCGAGGCTTTGGAAACTAACTTCGTTCCTCTGATGATGATATCAACAACAAAATCAATGTGCAAGGTTCGAATGATGGCGTCAACGGAACAATGTATGTAACCCCTTGTGTAATGGATACTCTTGGGTTTTATCTTCAGAGAGGAGCCAATCAGGTTGTATGCATATACGTACTCAGACCATCTCCGAAATATAAAGAGTCTACCAGGCACCTTGTGACAG
>313FP003204 AT1G63500_1         :+U  EU:NC; range  -249 to    50.
TCATTGAACCAAATTTTCTTGAATATGTTGACTAATAATAAACAACCAAATGTTCTAAAAAAAAAACACTGTGAATAGAAGAAAAATGGTTATTGAAAATGGCAAATGGGATGGTCATTGGTGATAGCAAAAATGAGTTGTTTCTTAGTTATTTATTTGACCCACTGGTGAGTTGACTTGGTGAGGCCTGCTGCTTTGCTGTTTCTCTCTTTTTTTATAAAACAAAAAAAGTTTCAATTTTTAATTTTTACAACTTTCTGGCAAAGTTCTCTGCTTTTGTCTCCCCCAAACAAAAGGATA
>314FP012659 AT5G02890_1         :+U  EU:NC; range  -249 to    50.
ATCATTAAGACTCCATATTAACCTTTTACGCAAATTGAGAACAAGCATTGATAAAATAAAGTATCAATTAATTCAAGGTTTATTCACATCTGTATTCGCTGTTGGGTTTCATTTATAACATTAAAGCACATTTCTTATACTACTAGCTAGATATTTGCACCACTTTTTTTTATTACAAAGTTATGTTTTGCAAGTTGTGTAATAACTTGAGTTCCTATAAATAGCAGAGGACGGTCTAAAGCCAATTTCACAATTCGAACCAAAATGGAAACCAAAATCCCTAAGTCAATGATCGCCGGA
>315FP002146 AT1G34160_1         :+U  EU:NC; range  -249 to    50.
TACGTCTAAGCCCACACTTCCATTATGGTTGTTCTAGTAAATTGATAATAAACTATAAAGGTAAATTAGGTGTGATTTATATGACCAGTGAAAAATTTCCCTTAACGTTAAATATGTGTTGTCAAGAATGTTAAGAAACATGAATGGCCATGAAAACTGATTCATTTTTGGTTTGATTTCGGTTTAAAAAAAAACAAAACCGATCAAGCAATCCCTTATACCAACTGATTCGTGAGCCCGGTTTAATTTGGTGCAGCCCCGTCAATGGAATGGCTCGTGTTTACATGGAGACGATGATAC
>316FP011882 AT4G30830_1         :+U  EU:NC; range  -249 to    50.
TTTTCGTTTTTGTTCTCCTGTAGGAGTTTTTGTTAATGAGAATTTCTGATACGAACTCTCAAATTGATTCCATATTATGCTGAGAAAAGGTGAACAACTTTGTCCTGTTTATGATCTGATATATTTTGTAGTTTTGTCCACTTTGATTTTGGCATAATCATAATGGTTTTGGTCTGGCGTGCCTTTTGTGATTGATTATATTCCCTTTTTGGATAGTTTCCTCTTTGATTGTCTAAATATTGTTTTGTTAATTCACCAGAAATGTTCATCATGTCTTCTACGTGAAGCATTTCCTCTGTT
>317FP002553 AT1G51350_1         :+U  EU:NC; range  -249 to    50.
TTGTCACATATTATATATTTCTATAATATCCAAACTTATAAGAATAAATATCGTATAATTGAATCTCAACCGATCTACAATTTTTTTTACAAAAATTGCAAATAATAAAATAAAATAAAATTTAATAAGGCCTATGTTTAGAAAACTCTTTTCTTCAACATGATTGGCTCATAGCCACCCTCAATTATTACTTTAAACCAAAAATAAAATTCCAATCTTTATTAGCAAAATTAAAAACAAGACCAAAACAAAAAAAAGTAGAAACCTTTACGGAACTCCTCTGCCATTCTTTTCCAATCT
>318FP005170 AT2G22590_1         :+U  EU:NC; range  -249 to    50.
TAATCTGATACTATTGGGTGTCCATATGTACGGTAATACTACCACACATCTTACCGACCTAAACTTAATCTCAGCTGTTAATCGTACCTACAACATCTGTTTTCACAATCAAATAAAATAACACTATACTTGTAATGCTGTAATGTTTTAATACCTTTATTTTATCGAACGTAACCCACTCTGACCCGTTCGTATATATATCTATATGCTTGCCTATAAATGAAGATAGTCAAGAGTCGATAACTCGATATCATCAAAGTGAAAATGACAAACTTCAAAGACAACGATGGAGATGGAACC
>319FP013156 AT5G10730_1         :+U  EU:NC; range  -249 to    50.
GAAACGGAGCGAGCCAGACCATACATATAAGGTCCATTAGAATATAAGCCCAATTAATTTCGGCCCAATTTATAGCCAATGATCTCGTGTTGAAGCCACGCGCGGCTCTCGTGGCTTCCCATGGGTTCGGATACTCGGGTCAGGGTCTACGTGGCACATTGGTAAGAGGCGACGTGTTCACGGTCGTAGCGCTCTTTTCGACGTTTTGCTGTGATTATTTTGGCCGTGAGCTTCTCCATTTCCATTTCCATCGCCATCGGACTCTCTCCTCTTACAAACTTTTCATTTTTGTTAGCTCTC
>320FP013525 AT5G16650_1         :+U  EU:NC; range  -249 to    50.
TGCCTTTGTGCTCAGTCCTTAGTAGAAAGAACTCTTGCAAAGTGAAATGTATACGTCTTTTGGTTTTAGTGTGAATTTGGTTCAATTTAATTCGAAAAAATCTTTGTTCTCTTAGTAATATATTGTAACGTAAATTATTTGTTTTCAGTGGAAATTTTATATTTATTACAAAGTGGATAAGGTTTGAAATAATCCGTAAAAAAAAAAAAGACAAGAGAGATAAACAATGGCCGGTGGCCTCGTCACAATATCCCAAAAGGAACCGAAAACGAAAACTCATAAAGCCAAAGCCTTTCTTCT
>321FP010835 AT4G15010_1         :+U  EU:NC; range  -249 to    50.
TGGAGATTTCCGACGAACGGCGGAGAGAATCAGAGGAGGGTGGAGGATTGCGATGGCGGAGAAATCGACCCGGCCCGTTTTTAGGGTTCGAAGAAAATAGGTTTGGCAGCTTTTTCTGGTTTATGACCTATAAATCGGCAAATCTGTATCGTGACGTCACCAACCCAATTTTGCTAAAATTTGTTTTCCGTTTTTTAACTTTTTTTTGTTTACCCTTGATAACTAAAACGACGTCATTTCCTTTAGGGCATTTTCTGATTGAACGACGTCGTCTTTTCTTCTCCGATTAGCGTCGGTCGT
>322FP014627 AT5G42750_1         :+U  EU:NC; range  -249 to    50.
CCTCCGTTGGTTGTCCGTCCGTCTCTCTCCACGGCTTCCTTATCTTCTCCACAAGTAAGATTTTGTCATATTCTTCTACCTTTACACAAAAACCGGAAAAATACTAATAATCATAAATAAATAAAGGCATAAAAAAAACATAGAACCCCACTTCATGAAAGTTTCAAGACCGAACCTAATAATAATATTATTATACCATCATATCCTTTGATCAACACAAAAATCCCTTTTCCCTTTTTTGGTTTTTCTACTTTTTTTCTTCCTCATCAATCATCATGGAAACTAATCTACAACAGGTGA
>323FP013262 AT5G12320_1         :+U  EU:NC; range  -249 to    50.
TCAAAAAATGTATACTTTAATGTTTTATTTATTTATTTTATTTAGATATGAAGTAGATAAAGAGTACAATAACTAAAATATGAATTATATTTGACCTTTTTTCATATTTTTATATGCATTCAAAATTCATGAAAATTGGTTTTCATAAAAATGACATCACTTTATCATTTTTAGTTGGTACTCCATAATTTTACTTTAATTACATAAATACTGTATTTATAGCAAAACCAAACACAAAAAAAAAAAGGAATCGGACAAAAACCAAGTGAAACCAGAAACCCTCAGACTGAAATTGGTATT
>324FP016237 AT5G66720_1         :+U  EU:NC; range  -249 to    50.
AGAAGCCTATTGGGGTTGATTGTGAAATGTTTCTTTCTTAATAGGCCATTGATATTTTAAGCTCATTAGTCATTATGCTGAAGACTACTCAAGTCCACAAGCTTAATACTATTGGGCCTTAAATGTCAAGTCCAAGACCATTAAATTATTATCTCTTAGTATTTTTTAATTTCGCTGAGAAATTTCAGACATCGAAAACTGAACACGAAGAAACAAGTTAAGTTTCCGATTTTGCCCTCATCGGCTAATGAGTTTTACGGAGGAGCTCGCAGCTGCAGGTAGGTAGCGGAAACAAGAGAT
>325FP009370 AT3G53030_1         :+U  EU:NC; range  -249 to    50.
TATTCTGGCCCACACTTTAAGCCCACTAAATAGGCCCATCACAAATAGGCCCATAATTTTATTAGCCCATATATTTTTGTAGTGATGACGTCAGCTCTCCTCCAATAATTTTTTGATTTTTTCCCATAGCCGACGACGGTAGAGGAAACTTGTCAATGGACCTAAAAAACGGTGACGTTTCGTAAAAGGTAGATGAAAGTTTGAACAAGTAGCTAAGCTCTCTCTCTGCACAAGCTTCCAGAAAAAATCAAATCAAAAGAGAGAGAGATCCACAAAATTGGATTGAATCGTCGCCGGATA
>326FP007459 AT3G10140_1         :+U  EU:NC; range  -249 to    50.
CAGATTTATTATTATATAGAAAAATAAAATCTTATTTGAGCAAAATGTTCGGGATAAGACTAAAGTTACACACAAAAAAAAAAAAAAAAAAAAAAAAAAAAAGACTAAAGTTACACCTCCCTTAAATTGTTACCTCTTTTCCGGTCCTCATATCAAACCGTTAAATTAGATTCCATTAGCCATGAACCGATCGGTTTAATACGGTTTTCGATTTTTATGTATCCACTTCTGGTTCAGGTCTTACCTCTTAAGGACAATGACCATGGCGGAAACTGGAGATCGTTAGTAGAAAAGGAGAAG
>327FP008356 AT3G23530_1         :+U  EU:NC; range  -249 to    50.
ATATTGTAGGATTAATGTGTATTGTTTTAAACATAGAGGGTAAAATAGCAAAATCCAGTAAACAAAAATAAGAAAACGCAAACGTCGGGTGTTTTGAAACGAGCCAAACACAGCTTTAACTTGTGGGCTATATATATAGCTTTGCACACATAAGAACAAAACATAATGTGGCTTGGCTTATCTCCTCAGCACAAGTGTTTCCTCTTTACTCTTCAAATCCTTCTTCATTCTCCCATTCACAATTCCTTCATTTTTCATTTTTAACTTATCCTCCATTTTTTTTTCTGAAAACACACAAAA
>328FP016165 AT5G65920_1         :+U  EU:NC; range  -249 to    50.
TTTAACCTCAGGATCTGAGCTTGCACGTGTGGCGCATGGGTCGAGAGATGAGTTGATAACCGGCTATAGCCTGTAAAAATCTCGGTCAACATAATCTGTGTTTTTTTTTGGGTTTTTGTCTGCTTTTTAGTTTTTTCCCAGCAAAAAGAGTGAAAAAGAGAAAATCTTTGGTCCAAACCAAAAGAAACGTTCCCTTTTTTTAATTTGTCTCTTTGCTTTAATAATTTCCTTCTCACCGAAACACACACCACAACCAATTCTCTTCTCCTTCTTCCTCTTTCACAAATTCGTCATCTGGGT
>329FP010082 AT4G00150_1         :+U  EU:NC; range  -249 to    50.
TATTTAAAAATATATCATAACATTTAGTATTTTTGTTTACCATCATGTTCATGTCACTGAAAGGAGTTTGCAAGCCACGCGCGTGATGTAAGAGTGGGGTTGTAATAGAAGACATAGTTAAGATTAGAAAGCAAAGATTAACAAAATGTTGTGTAAGAGAAGCTGATGAATTGTTTAATCAGCTAAGTTAATGACAAAGGCAAAATGATAGGAAACGGAAATAAGAGAGAAAAAGAAAGGAGGAAGCCCACTTTGCCACTTTAATATCTTGCACGCATCCAATATACCTCACCACACCAC
>330FP009921 AT3G61310_1         :+U  EU:NC; range  -249 to    50.
TGGATGGATGGATCCCTCCTACAAATTGCTAGATGCTAGAAAGAAGTCTATTAGAGAGATAGAGAGAGAGCTTATATCACAGTCAAAAGTCAGAGACTTCAAATTTAATTTCGAATTTTGAAATCCTGCCTCATCATCCCATTGTATTGTAATCCACAGTAAATGCTTGGAGAAAGGATCTTTTTTTGTTTGTTTCTGTTTTCCCTCTGTCACCCAGTAAAAGAAAAAAAGCAACATCACATACACTCTGAAGAAAGAAAGAGAGAGAACCCTAGAAAACTTTTTTTTTTCTTCACCATT
>331FP002991 AT1G60110_1         :+U  EU:NC; range  -249 to    50.
ATAATAAATTATAGTCTTCTATCGAATATGTGAGCTACACTATTTAAGTACAAGTGCCAACAAAATAGAATTATTTAGAATGCATTGACCTTTGTAATGTATTAAACTTAATTTCCTTTTATTTTTTAATATCAATATACAGTATACTATCAAGTTGACAAATAAAAACAAAAAAAAGACATGTTCTAAACAGAATCATATTTATTTTACATTTATATACTGTAATATCTTTCGTTTAATGAAAGACTCAAAAACTTTTCTTAAAGGACTCGAAACCTCCCCCTCTCTCTTTCTCTCTCT
>332FP013450 AT5G15550_1         :+U  EU:NC; range  -249 to    50.
TCAGTTTGATTATTTCAATTTTCTTTGGTTTGGTTTGGTTTGGTTTATATAAAAGTATAAACAGAGGCCTGAGCCGGCCCATCTTAAAGATCCAAATGCTTTGGGCCCAAAATTGATCTCTTCTCACTCGTCGAACCACATATTTCTCTGGTTTGAGTAGCCTCGGTATGATCTAAACCGGAAAAGGAGGTCAATTCCGTAATTTTAAATTTCCTTAAACCCTGTGCCTGGGTGAAATTTCCACACTTCATCGCCTCAAGGCAGAACCCTAATTTATCTCCGCGTCTTCTTTTTGCTCAG
>333FP001924 AT1G30330_1         :+U  EU:NC; range  -249 to    50.
TATTATTATTTTTTTTTTTTTCCTTTGTACCATAACGTATTATTAAAACCATAATAGTACTCAATTTTAATTACATGGACGACGCAACGAAGTTTTGAAATTCGGGAGAAGCATAAATTAAAAAAAGGCACGAGTCCCAAACTGTAAATAAAAAGGAAATAAGGGGTAAATTAGTAAATTAAGTGTCCTTTCAGAACAACAAGTTGCTTTAGAAGAAAATCAAAGACCCGCTCCGTTCGGGTTCGGGTCAAAAAACAGCCATTGTCGTTCTTTCTTCTTCTTCTGATTCTCATTTCAAAT
>334FP015263 AT5G51970_1         :+U  EU:NC; range  -249 to    50.
GGAACTTGTTCCGATCATGTCTATATTTGGATGATGAGTCAAAAATGGTAAACAAGATTTATGAAGAGAAATTAGAAACCATAAGGGTTTTATCCAAAACTCGATAAGCCATCCACCGCTAGTGTTTATCACTTTATCTGGTTCTTGTTTTGTATTTTTTCTATTTATTTATTTAGTGGAGACATCGATGCTGACACTTTCATTTTCTTAATCATTCTTTAAGGCTCTGGTAGCTTTGGCTTTTGATCTAAAAGCTGAGAGTCAATAGAGAGCTTTGTGCTGAGCATAGCAGAGAAGAGT
>335FP009420 AT3G53810_1         :+U  EU:NC; range  -249 to    50.
ATCAGTCAAAATCAAAGTGTGGTTTTTTTTTGTATATACACTTCCTCCTTATAAAACCAATTAATCATAGAATGAAATTAACTTCTATTTAATTCAAGCTTATATAATCTTGATTAATACTTCACCAACCACTGACATATTATTCAAATCTCACAAAGCGTGGCCTCAAAGAAACACTACCACGACTTTTTTTTCTTATCCTTCTCTTCACCTCTTTTAATAACTTCAATTTCTATCTTCAATCTTTTCCTCTTTCGTTTAACAAAACAGAGTAAAACTAAACCGGATTAAACCGGAAGC
>336FP010459 AT4G09020_1         :+U  EU:NC; range  -249 to    50.
ATCCTTTTAGATCCTAAACTTTTTTACCCAAAGGACCTGTACCCGATCGAGTTTTATCTGAACCCGACCCGCTTACTCGAATGTCCACCTCTACGAGTGAGACATGAAACCCTCTCTTCCACTCCGAGTCTTTCCTCTCAATTGAATCCGAGATAAACCGGTTTAATCTCCAAACCAATCCCATATTCTTGTACCAAATGTTGGTTTGCTTCTTCGTACAAGAAGATATTTTCCGGGAAAATGACAAACAGAGAAAATCTCCAGAAAACAATGAAAGCTATACACAAAAACTCGCGCTTC
>337FP013405 AT5G14940_1         :+U  EU:NC; range  -249 to    50.
GATATATATTTACTCTGTTTTTTAGAAAGGTAGTTTGTTTTCTAGGAACTAAAAGATAAGTAAGTTTTGGCGTTTAAGAAATATGATTCTATTTTAGATTAAATATTTAGACATGTATTATGTAGATGTAGAGAGGCGTGTGCTTCTACCCAAATATGTGTACATTAATAAAACTTTTCTCAAAGAAAAAGCCAGATTTTGTGGTCTAAAAGCTTTATAAATATAGTTCCTCACACAAAGCATAACCTTACTTCTTCTTCTCTCTCTCTCTCTTTATCTCCCTCAATACACACACACACA
>338FP013235 AT5G11940_1         :+U  EU:NC; range  -249 to    50.
GCATCACAAACTCATAAAACTCTATTATTAAATAAAGTAACGATGAAATAGAGAATATTAGAGTTTTAAATTAAGCAAATACCAGAAGAGTATTTAAGTTTTTAACAAACTAATAATGTCAACGTTAGCTAAGTAAAAGTCGTTTCAGAGAAGATAACTGATTAGTTATGAGAGAAAACGCTAGCCTGGCATTAATACGAGACCATTCATTATGTAAAATATATTCAAGAAAACGAAAAACTCTGAGACATTGATATCTTGTAGATTTTTCCCTGCAGGGAAAAATGATGAGCTCTATAG
>339FP007399 AT3G09300_1         :+U  EU:NC; range  -249 to    50.
ACTTGTTTGAGATCCGCTTTGGATCTAAATTCAGATTGGTTTTATTTGAGATGCCGTGGAAAATTGGATAATTTCCACCAGAGATATATGATTTAATTAATTGGATTTTGGATTCGATTATAGTAAACCGATAATAGTGAGGCAGTAACGAACAAAACAACTTCAACCGGATCATTGGGTTGGTTTAGTTTACTAATTGAACCGGTTTGATAATGTTTAAAAAATAAACAAGTGACAACGAAGACCAGCAGGTCCAGCACACGATCCTAAATCCTGTGAGCATCGTCTCCATCGCTGGTC
>340FP011599 AT4G26580_1         :+U  EU:NC; range  -249 to    50.
ATAAAGCAGCAGCGGTTGCTGTCGGAGTTTTGCTTCGAAGACAAAAAACTAAGGTTGTTAGGTTTTATAGGCCAACGGTTTATGTTCTCCTACTTCTCTGCTTCTTCTGCATTCTTCAATCCTAAGCAAAAATCCATTTGTGGACGTCACTATCAAACGGCCAACTTCACCTTCTCTGACAATATCACTACACCTTCCTTTCTTCTTCATCTCTTCTATCTTCACTATTTTTTTACCAAAATCTTCTCCATCTGCTGGGTTCACACCAAAACCTACACTTTTTGGTATGTTGCTCTGTTT
>341FP000691 AT1G10620_1         :+U  EU:NC; range  -249 to    50.
TTAAGATTTAATTTCTAGGATCTCAGGGGAATTTAAACCTAGTTTGGCTTGGATTTCAAAGTTTTAGGTCCTTTCTTGTTCCACAAGAAACTTCTTTAAGATCAAATACAAACATGTAAAAAGAAACAAGGAGAAGCAAATTAAACAAGGTGAAGACAAATGGACAAAGTCCAGCAACAAGCAGATTTATTCGGTAAGACGATATCTCCGTTTGTAGCTTCACAACCAACAAATGTCGGAGGATTCACTGATCAGAAAATCATTGGCGGTTCTGAGACGACACAACCTCCAGCCACCTCA
>342FP005806 AT2G33110_1         :+U  EU:NC; range  -249 to    50.
AGGCTATATATATTATACATATATGTATGCATGTTCGACAATCTGCAATGTTGCTATTGCTGGTACTGACACTAATTCTTGCAAACCAATATTTGGACGATACTTGTTCTTGGCAATTTACTAATTTCTTTGGTCTGTTGATGAGACTCTAGTTGCGGATTGCAGTGAGGTATAAGCATAGTCCACAGCCGGTTAATATTAAATGGAGATGAATATGTAATTAACACGGTTTCGTCTGACCGATTCACCAGAGTCTCCGGTTAGTTCATTAAGGGTTTGCTCAAACGCTTTCTCCTCTGC
>343FP016068 AT5G64640_1         :+U  EU:NC; range  -249 to    50.
ACATAAGTTAGTTAGCTTGGCATCAATGTCTTTAAGGCCCAAATTTCATATATAGCTAAATGCAACAATGTCAAGGGATGTTGTGTTGATCTTTAACGGCCCGTTTAATTAATTGTAGAATAACAATAATAGACCAGTAAAAGAAAACATAATTTTACCCTAAATTTAATTTTCTAAACCCTTTCTTCCATAACAGCCGTAAAAAAGGTTAAAAAATAAATCAAAAACCCAGAAAAACCAAACTCTCTCATCGTCTCAAATGGCTATGGCTCTCAATCTCTGAATTTGATCCTCTGTCTC
>344FP001871 AT1G29390_1         :+U  EU:NC; range  -249 to    50.
GGGATTGGGATATTTAAAAGCTGACGTGGAATCCTACGTGGTTAGATTTGCAGTCGTATTGATGCCAACAACGGTGGAGATTCAAGATTCTTTGATTGATTGTGAACTAAACGACTGTCGTTTTCCAAACACGTATTTATGGGCCCCACTTTAAAAGCATTCCCGCTAAATCTACACCGTCCACGTAGCGATCATGATATTGATGCAAATGATTCAATTTTAACGGAAAGATGACGGAGTGATCTTTCCACCACCGTAACTAATCTTAACAATTCATGGCGAGTCTCTGTCTCTCATCGT
>345FP000828 AT1G12750_1         :+U  EU:NC; range  -249 to    50.
AACGAAGAGAAGAGAGAGAGATGATGATGAAGACGATGATGATGATTAAGGGAAATTAACAGAAAAATAATCTCTCAATTGAATATTTGAAATCCGAAAAGTCGTTTAATAGTTTCATGTGGTCCCTAAAAGTCAACAGTCAACAATCAGACAAAATTAAGCGGGGTCTATATAAATGGGCCACGAGGTATTGATGTGTCTCTCTTTTAATATTTTTAAAAGGCCCGTCAAAGCAATGTCGTCTTCTTCATCTTCAACCTTTAGCGTCGGCAGAGAGTGGTGGTCTCTAGGATTTTAGCT
>346FP012980 AT5G07910_1         :+U  EU:NC; range  -249 to    50.
TTTGATTAGTGGGATCACCAATACCAAGATAAAATCTGAAGTTTAGTTCATTGACTCAATAGTATTTGAGTCTTGGGGCTCGAAATGATTTTGATTTTGATTTCTTACCGATCTTCGAGTTTCCAAAGCTAAGCACTTTTATCAAATTTAGGGTCTTTTTACTTTTCCAAATTATATTTTTCTGTTTTTGGGGACGAATTTGGCTTTCTTTCTATATAACCCGCGAGCGAGACAGAGACCTTGACCCTCACCTAAACCTCAAAAACCAAATTTTGACCCCAAAAGCCATCTCTTTTAGCA
>347FP005298 AT2G24765_1         :+U  EU:NC; range  -249 to    50.
CTCTATATCACTTTCTTCCCTGATGCATAAACTTACCTCTTGTTCACAAACTTTGTTAACATTTTGATAATGCAATGAAATGAAATTAGAAATTCAAAACAAAAATAGAGAAAAGTACAACCAGTGGACTATAGTCCAATTAGTCAACCAAAGTAACAATGGGCCGAGCTGATAATATTTAGGCCCAAAAAAAGCCTCTGGACGAATCAGAGACACTGGAAATGAACGTTCTTCTTCGCACTAACTCTCAAAGAAGAAGAAAAGATCTGAGAGGTGGTCGAATGATCCAAGAGAAGAAGA
>348FP001889 AT1G29770_1         :+U  EU:NC; range  -249 to    50.
AAAAGTTTAATCTTATATATGGTTTGGATTTAAAATGTCCTTTAAAACGAGTGTGATGAGTGATATAATGGGTAATTTCAGTCTCTCTTCACAAGCAGTGTGTATAATGATTAGTAGTACTTAATTTAGTCAATATTACATGTACGTACAAGAGGTCTAATAAGATCCAAAAGTATATAAGCAGTCCAAAGCTAGTCATTTACTTTAACTGTAATCCCATGAAATTCTCTAAACCTTTCTATTATTTCAAACATTTTTTCCTTAACTTTCTGTTTTCACATTTATATATTGCTGTACAAT
>349FP007684 AT3G13320_1         :+U  EU:NC; range  -249 to    50.
TCGAAACCTATTGTACCATTTTTATACTTTTTTGTAACATCAGCTAAAGTACCAAATTAAATGATAAAAATGTTGTTGGTTAAATAATTTATTGCAATATATACTGAAATTAGGACAAAGAGGCTAGATTTCTTGAGGGAAATAAATGCGGGAACTGTCGTAAATGGGGTGTGAAACGGCGCCGTTATTTGGGTGTCTCCATGTCTTCTTCCACATTCTAAGAAAGAAAGAAAGAAAATTAAATAATTTATTTTCATCAACTGATGAAACATCAATTCAACCAAGAACGAAACTTCCTCT
>350FP001081 AT1G16470_1         :+U  EU:NC; range  -249 to    50.
TTTCAAGCTTCTTCGTTCTCAACGATGCTGCTTCTGCCACCTAGATGATTAATAGATTATCACTGATCACTAGTGATCAGGATAAGTGACGCGACTAACGCATGTTTAATTATATAAAATTCACGTTTGCCTTCTCTTTGATATAATTCGCGTTCGCGTTCTCTTTATTAAAAATCGCGTTTCTGATAAAACGCAGTCGTTTGGTTTTACTTCCCTTTTCTTCTTCCAGAAAAGAATTCGTAAAATCTCACTTCAACCTTCTCTTCTCTGCAAGAAACCTAAAAGCCTATTTATTTCACC
>351FP011993 AT4G32272_1         :+U  EU:NC; range  -249 to    50.
ATATTTTTGTCATGACCCAGCTTTTTCCAATGCCGTACATAAGCATGGGGACAGGCAACTAAAAAAGCTACACCAATCAAGGCCTTAGTTCATAATCGAACAATCACGTTTAGCCCAAACTTTAAATGGGCTTAAAATAATGTGGGCCTTGACCCACAAATAGAAAAACACGTGACATTCCCTCTTTGATAATGATTGCAAAAAAACAGAGGTGTGTTTACTCAAACGTTTCCCGTGTCCTCTACGGTCAGTATCATTCTTTCGGTGACGCTAATTTCTCCGGTGGTTGGAGGAGAACAA
>352FP002418 AT1G48850_1         :+U  EU:NC; range  -249 to    50.
ATTCAAAGTGAAGTTTTGTGAGTTGTGTAATTGTGTTGGAGTTTTGCACAAATGAGAAGACTCTTATAGAAACAGAGGGGTTGAAGAAGAAGCGATATTTGCCCATCTCACTTGAAAACACTAACCGGAGATAAACCAAATTAATTGGAACTATTCTCAGTTATGGTTTGGTCCTCGTCGTTTTGGGTTAGTGTTGTTGGTAGGTGGAGAATTTTGCATTTGCATTTGCACAACGAAGAAGAAGACCACAAGAGCCATTTGCAATTAGGCATAATATATGTCCTAACTCACCAACCCCCT
>353FP007571 AT3G11750_1         :+U  EU:NC; range  -249 to    50.
ATACAAATTCTTTAAAGGAAATGAATCCAAAAGAAATTAATATATTTTCTAAAACATACATATATCAAAGGTAATAAATATTTTTATTTTTTTTCGTCGAAACAGGTAATATATATTATTGAAACAAAAAAAGAAGAAAATAATAAATATTTCTTAAAATTTGGGCCTATAAATACATGAGATTGGGCCACCATTACCATCTACTTCGTTTTCCTTCAAATTTAAACTGATATCCTTCGATTTCTCTCCATCTCTCAGACGCAATCTAAATCCAAAATCTATTGCTGCGAATAGTAAGAT
>354FP012827 AT5G05480_1         :+U  EU:NC; range  -249 to    50.
TTAAGTGACAGTGACGAAAGTGTCACTAGTAGCCCTCTCTTATTTTGACACGTGCACAGATTATAAGTAACCACACGTGACGCTAAAATAAATTTCGAATTCCGTTACCGTCGCTGGTCCCCACACTGTTACTATCAAACTCTCCAGTCTCAACATTTCCTTTCTACTATCTGCCAATTTAGGATGTCAAACGACACGTAGTTGATTCTCCGAAATATAAAAACGCTTTGGTGTTTAATTACGTCCCTTCTCTCTCTCCAGTCTCCATTGAAGTTCGCATCGGCGAGCTCGGATAATCAA
>355FP014596 AT5G42220_1         :+U  EU:NC; range  -249 to    50.
AAATACTTAAATATTAGAAATCAAAATTACATAATAAAACAGAAAAAGAAGCACATGTTTAAAATTTATTTTAGATATGGTTAAAAAGGCCAGGCCCAGCTTTATATTATTAATAGAAGAGTCCACATTTAGAGCGGAGACTAGGCCTATATTCGCGGAAGCGTCAATTCAGGTTTTCAAAACGTCGTCGTTGTATCTTCCTCCTCTAGATTCTTCTTTTTCTTTTCAATTTCACCAAAATCCCGAGTTCCCGACACAATCGCCCTTGTTCTTCCCCTTTAACTCTGAACACATCAGGTT
>356FP001836 AT1G28560_1         :+U  EU:NC; range  -249 to    50.
ACGGTTGTGTTGTATCACACACTATAACAGGTTTACGTTTACCTAAACATATTAAGTTATAATTAATGGGCCACAGGCCCATATTATATAATGTAGTTGGGTTTTGTTGACTTGAACGGCTCCAGTAAATTACCGGTCTGATGATTGATTGACGAATAAAGCGAATAAACCATCGGTTATACAATTTAACCGGGTTTATGACAACTTCAGAGACCTTATATCAGATTTCAAATCTTCTTCTTCTTCTCCGCGACGACGACGAGCTTCTTCGATTGATGACTGTAATAATCTTTCAAGTTT
>357FP011249 AT4G21400_1         :+U  EU:NC; range  -249 to    50.
CGTTAGTTTCATATTGTGAGTCTTTGAATCTACTACCATCATGGACCCCCACAACCTCATAAAGACTCCACTTGTGTTTGCTACTGGGTTTTATAATTGTTATTGATCAACAAGTTTTGTTCTTTCTGCTGTTGGATATTGATTTAGTTCAAAGACCATACTGCTTTTGAATAATTCCAAGGTCAAGTTAGATTGACTTCTTCCATTTTTAGACTCGTTATTACATTCTGGGGTTTTCTCATATAGATTACAGAAGAAGAAAAAAGCTTCAAGCGTCCATGGAACATGTCAGAGTTATCT
>358FP013093 AT5G09770_1         :+U  EU:NC; range  -249 to    50.
CGTGTTTCCGTGAGACATTAATTTGCTTTCTCTTAGTTATATTCAGCAACCAAAATCTGTTGGAACTTTTTTTGAGGCAGATTCCAAATTTTAGTTTAGAACAGAATTAGTCAAAAACCGGTTTGTAGGATATATGGGCCCTTTTGTCCAAAAAAAAGAGAGGATATATATGGGCCCAAAGCCCAAACCCAGTAGGCGCTTCACAGAGTTACAGTCTCTCCTCCTCCTTTAGGGTTCTTCTCTCTGTTCAGAGATCACTTCTCCGACGCAGAAATGACGAAGTTCAGGAAGCTTGGTCGG
>359FP000292 AT1G05065_1         :+U  EU:NC; range  -249 to    50.
GTAAATATAGAAAATTTAGTATTTTGACTCACAAAATGTATTTACTAAAACTGCACCTCAAACTTGTATATTCTTAAATTATCAAATGAAAACCTTGAATATTGTAAAATATGAAATTAATGTTGACAAAGAAGAAACTTTATGAAGTGGACCATATATGTCTACACCTAATCCCTAAATAAAATGCAAATATATACACACTCGCAACAACACATATGGAAGTTTGTGCATCACACCTTGTTTCTTCTCATAATCATATATACCAAAAATCTCTCTAAGAAAAAAAAAAAAAAATCTTCA
>360FP006395 AT2G41630_1         :+U  EU:NC; range  -249 to    50.
TAACAAGTCACTTGTTTCTTTTTCCTCTGTCCTCCTAAAACGGACAAGCAAGCTAATTTAAAATAAAAATAAAAAACAAACGTCAATCGCTGGAGAAAATTAATCCACCGTCCGATTGATTATTAATAGGTCCCACTTAAATAAACGATCTAGATCTTCTCCTCACGATGCACCGCCCTAGAGCTTAATTTTCCCTCATCTCTTTGTCTATAAAACCGGAAACCAAACCTACGGATTCTCTCCTTCTCCACATAAGTTACATCTCTCGTGTTTTGTTTTCTTTGTCTCCGATTTTTTTCG
>361FP010014 AT3G62780_1         :+U  EU:NC; range  -249 to    50.
TGTCTTTGCTTTGTCTATTACCTTTGACCGAGTTGTAATATGCCTTTGGCTACTCGTCAAACACAGACTCCTTCTTTAATGGTAATAATTACTCCTACAGTTATATTAAAATCATTATTCGAGAGACATTAAAAACAGAACAGTGGGTGGAATAATGAAAAGGTCCTCTATAAATAGTTGTCATTGACTTTCACTTAGTCTTCTCTGCAACTCCTATATGTAATGTGTCTAGAGAGAACCAGCTTTTTCATTGGGTAATATCAAAATGGGGACGAGATCTCTAGAAATAAATGTGACATC
>362FP009140 AT3G49780_1         :+U  EU:NC; range  -249 to    50.
TAGGGCCGTAAAATTATAATCTAACACGGCATGAATAAAGAGCATCTTCTTATATAATTATTACTAACTAACATAAAACTATAATTCAATAATTAAAATTTGAGCGATATATATGACTCGTTTTATGACGCCATAAAGGTAGTTAACTTTACCCTTTATAAGTTTCTATGGTTCACATTTGGCAGCATCTCGCTATTTGTCAACTCGTGTATCACTATAAATTCACCTAACTGGCTTCATCTGCTATTCATCCTCACATCTTATAATTCTCTATCTCTCTTCTCAGGCTCCCATTATCTT
>363FP000120 AT1G02660_1         :+U  EU:NC; range  -249 to    50.
ATAAGTCACACGCATTACACGTATGTTTAAACGACGACGTTCCAACATTCGCTGAGGAAATTATCATTTTAATAATTTATTTCTTATACTATTTATCGTCGGGAAAATATCGTAAAAAAAAAAAAAAAAATCACGGAAAGCAAAAGAAAAATGAAAAAAAAAAAAGTCTTCTTTTTGGCTATTTATTTAAAATAGGGAAACGAAAATATAGCATTAAATAGATCTCTCTCACACAGAAGTTTCTTCTTCGGCGATCTGTTCGGCTGATAAACAATTTTTTCTTCTTTGCTCTTTGCTAAA
>364FP011316 AT4G22390_1         :+U  EU:NC; range  -249 to    50.
GATCGCCGTGTCAAGCACCAGATCTCCCGCCATTGATAAGTCTCTTTTAACGGTCTCTTACCTCAATCCAATATCAAATCGAGACACAACCAAATTGGACCAAAAGAACCGAACTTAAACCGAAGAATCAGAATTCGATAGAAATAAACCGAATTAATTTCGGTTCGGATCAATTTTATCAACCCGAACCAACAAAAACCCGGAAACATTTACAGCTAAAGACTTCTCATGTCTCAACACTCGAGAGCTGGACTCGAAAATTCATCTCTCAAATCCTCTGAAACCCTAATTCCTCTCTAA
>365FP006081 AT2G37120_1         :+U  EU:NC; range  -249 to    50.
TTAGCAAAGTTCAGGATTTTAATGACATTTTTCCCTTTGTTAATTCAATCATCATGTGATATGTGAAGATAATCTGCTGTATGTAGTAAATAAATTTTGAAGTCATCTGATTGTAATAATGTAATAATATATAGAAGTAAATGTTACTTATTGGGCTTCTCTATTTTACTAAGATGCAAATGAATTAATATTTTATAATTTATTTATTTTGTCCTAAGTATACATGTCTTTTTTGTCTTTTGTCTGAATCTTTCTCGTCGGAAACACAGATCTCAGTTCCTTACAGAAGAATCTCCGACT
>366FP008590 AT3G27080_1         :+U  EU:NC; range  -249 to    50.
GAATAAAATCTGATAAATATATGGAATATAATTTTGTCATTTGGGTATGGAACTCCAAGTTATATGTCAATCTATTAATGGAAACAAGCCATTTGAATGGACTTACCATCATGAAATTAAGACGTTGGGCTTTTTACAAACTAATACAAGTAACATAATAGGCCCATTGTAAGCCCACTAAAAAAACGCTGCGTTTCATTGCGCCGGTATCTGATTTTTATCTGTGCCGAGGTCTGAGAGAAGAAAAGCCAAAAGTTTTGTACGAAAGAAGAAAAGCTTTGAGAAGCCATGGATACGGAA
>367FP010570 AT4G11150_1         :+U  EU:NC; range  -249 to    50.
AATTAAAATTTATTTTATTAAAGTATATTTTTGTCCTTTTTAACACTCTTTATAGAAAAACTCTCTTTTTCACTGCATATTTTCACGTGAGTGTTAAACCAGAGAAGAAACAAAGGCCTTTAATATATTGGTTCTTTTAACGTGGACCGTGTTTGGCTTTTTTCAAGATACGTTTTTCTACAAACAAAATATTAAAGTGTTGATTTGGCCAAAATTACAGAACACAGTAATATATGTGAAGTGAAATGGTAAACTCAAAAAAAAAAAAAAAAAAAAAAAAAAAAGAAATGGTAAACTCAT
>368FP006232 AT2G39390_1         :+U  EU:NC; range  -249 to    50.
ACAAAAAATAACAGTTCAATCGGCGCGTGTCTAATTATACAACTCTCTATTCACTTTTTTAGTATTTTCTTGCATTAATAAATGATTTTGGTACAAGATTTCACTACTAGGATTTTATAATCCCTGGCCCATAAGATATAAAACTCAGCCCATTAGATGTGTGTTGGGTTTTATACTCACAGTCAAAGCCCAAATATAACCTAAAATCTGATTATTAACTCTTAGCCGTCTTCTTCTTCATTTTTCTCTAGGGTTTCTAATCTCTTATAACAACACCGCAAAAGAGTAAAGGGACGCTAG
>369FP012200 AT4G35150_1         :+U  EU:NC; range  -249 to    50.
AGCTCAGTCGTTTCTTCGCCGGTCAACGGTTCAACTCCACCACCGTTTGATGCAGTGCACGGTAAGGACGTGTGGTCGTTCGCGCAGGATAATCCCTTCCTCAGCGATATGATCAATGAGGCCATGGCTTGTGATGCAAGGCGCGTGGTGCCACGTGTAGCCGGAGCTTGTCACGGCTTGTTTGATGGCGTGACTACGATGGTTGACGTAGGAGGTGGTACGGGAGAGACGATGGGGATGCTTGTGAAGGAGTTTCCTTGGATCAAAGGATTTAACTTTGATCTTCCTCATGTCATTGAA
>370FP013204 AT5G11470_1         :+U  EU:NC; range  -249 to    50.
AATCTCAGAGAAAGGGGGAATGGGAGGAGAAAAGCTTTCATGAACTTACCGTTCTCTCTGGAAACTGCAACAACAAGAACAATCTTCGACCAAAACTGAATTGCTCTATAGAGATTTTGATTTGAATTTGTTTATGATGAACTTTAGCGATAGATAAAGTGGAGAGATACTGTAGTAACCGGTAAAACGAGGGATTAGGGTTTTTTTTTCTCCCTCTGCGATAAACCTGGGCTTCGTCAATTTCTGTTCATCTTGACCTAATCGAACTCGCGTCACTCTGATTTCGCTAGGGTTCCATTT
>371FP001126 AT1G17090_1         :+U  EU:NC; range  -249 to    50.
AACCAGAAGAAAAAATAATATTTGTAATGAACCAAACTAAATGGTGATTATGTTATATAAAATCACCCTACATGGATCAAATCATAATAAATGAAACTGTAGGGATCATTTTGTAATAAATAGTTAGGAATATGTCTGACAACAAAACTATTTTGAACAGTTGTAAATAAAGAAATACACACTCCACCCGACCCGAAATGGTCCGGGTCGGAAACTGATTATGTACCTTTGTTAACAACAAAACTAATTACCCAAGTCAAAAGGAATTCTCGAAACTGCCCCAGGTCATCATCATATCAT
>372FP002338 AT1G47530_1         :+U  EU:NC; range  -249 to    50.
GATTTATTCATATTAAGAAATTATGCTGATAATATTTAACTACCAAATTAGGCCGATTCATACCAAAACTATAGAATATGTACTAAATAATTCCATTACCTTCGTTTAGTCATTTTTGGCGGTTTATTTCTTTTGGATAGATCTCATGTCAGACCTTTTTAGACTATTCATTATGGCACCTACCACACTAGTGTGTCTCCATCTTCTGTATTTATATACATATATCATAAGTCAGAACAAAGAGAAAGCAAAGAAGAGAAACTAAAACAGAGCTTTTTTCACATGGGAAAGGATAAGACT
>373FP015353 AT5G53360_1         :+U  EU:NC; range  -249 to    50.
TCGTATGCAATGTCCATCTTTTCATTGATGTATCTTATAATTCAAAGTATTCAACAAGAAAACGCTCTTGTAACAAATAATCTTATTAGGAAAATTCAAACACCCATGTGTCAGATTCTAATAACCGTCGGATTAAAATCCAACCAAAAAGCTTTAAATCTGGACGGGTATAATTAATTCCTCAAACTTCTTCTCTGGAAGAACAAAAAAAGATGAAACAAAGCCAACGAAGAAAAGCACAATTTTGGCGAAACCCAGTGAGAGAGAGACAGAGAGAAAGGAGGGAAATTCCAGCTTCCC
>374FP016088 AT5G64910_1         :+U  EU:NC; range  -249 to    50.
AATTAAAAAAGATTTCTATTTTTCCATATTCATCATACACGCTGAAAGATAACATTTAGCCGTTGGATGTATGACACGTCAGCGATAAACATACGTAATGAAGGTTTAAATGAGTAAATAATTACGATATTACCCCTTAAGTCCCCGCGCTTAATTTATTTTTTGAGGGAAAATAAAAGAAAGGAAAAAAAGAAAACAAAAACTAACAAATTCTTATTTACATCTACTGATGGATGGGACGTTAAAATCACGCAAGAAAGGACGACTGAAAAGAGAGAGAGGTACAGTCCAAAAAAACCT
>375FP011604 AT4G26630_1         :+U  EU:NC; range  -249 to    50.
GGTACCTGGTTCGGAACCGGACGTTAGGGTAGTTTATAGCGTCATCGATCCACGAGATGCATCAAACATAAAATCTGAACCGTTGATGAACTCTATTACAGCAATGAAATCGGACGGTAATGATTCATCCTAAGCCTGACGTGGCATTAAATTGTATTTAAAATCTGGCTTTGCGTCCGAATCCTTGAATTTCTCTCTCCTAAAAAACGCTATCAAAAAGAAAAACAAAAGCTATTTGTTCTGTTTTGTAAGAAAAAAAGTAGTTAGAGGAGAAAAAAAACTCAGTGCCGAGTCTTGTGA
>376FP002261 AT1G43910_1         :+U  EU:NC; range  -249 to    50.
TATGTGAGAATGTGACTTGCCTTGTCCTTTCTTCCTTGACCTAAATGACGTCCTCCACTTTCTCTCATCCATCTTTGGAGCTTTCCACCCAAGTTTTCCTTACACTTTCCCTGAAAATTCAATCTAATATTAAAAAAATCCTAAAAACCAAAACTTTACAAAAAATTAATATTAAAAAAATAAAACTTTCTTGTTCACCACTCACCAAAACTCTTTATATAAACATATACACAACTCTTTCACTTTTGCATCATCTTCCTTCTTCTCTTAAGCACAAATGGCGACTCTTTATAGTCAAGT
>377FP004787 AT2G16760_1         :+U  EU:NC; range  -249 to    50.
TATAGAAATTCAAACCTAAAAAATCGGAACAATTGAACAAAAACATGCAAACAAACAAAAACGTTTGAATTGGAATTTAAAGCTCCCACTACTATATGTTAAAGTGGTTTAAAGTACACTTCCTGGGCCCAATAATACATTTAACGGGCCACCAAATACTAGTTTTCACTACGTGCGCATCACCAAATCTTTAACGTTCGCTCACCAACTTTTTTCCCCATAAGTTTTGGTCTTCGTCGTACCCAATTTATTTCTCTCTACCCGTTTTTTCTCTTATTTCAAAAAAAAATGTCTCCCTCG
>378FP012722 AT5G03830_1         :+U  EU:NC; range  -249 to    50.
TGAATATTATTACAGTAATCTTTGAATACACACACTGACTTCTCAAAGCCATTAACACCAAACCTTAGCTGTTGGGTTACTGTTGCATGACCACTTTTTCCGGTTCAGGCCCCAATTGGGTAAAGTGGGCTTTGATTTGGAAAGAACAGAGATCGGGTTTACAGTCAATCCGAACCGATACGATGGATTAAGAAAAAAATCCGGTATGGACTGATTTAACTGAACCATTCGGTTTCGTCCCGTTTCCTTAGTTCACTTCTCTCGTCTATCCCCAGTCGTCGCCGATTCTCTCTTACCGGT
>379FP011594 AT4G26530_1         :+U  EU:NC; range  -249 to    50.
TACTATACAATACACTCTGCTTTTGTTTTGTACCTATCTCTTTCTCTTCTCCACATATCCAAGACTTTGGGGATAAAGCTGAGATCATTGGTTGCCATTTGGTTGTGTAGAAGCAATCACCCATTTGCTTTATCCGAGGTTGATAAATTTCCTCGGGTTCTCCTTCTGACACGTATGACAAATTCTAATAGTATATTCCTCGTAGATATTACCTATATATTCTCAATAGTTGCAGGTACTTAAGGCTTTGTCTTGGCATCCTCGTCCTCTTCAGCAAAACTCGTCTCTCTTGCACTCCAA
>380FP000779 AT1G11930_1         :+U  EU:NC; range  -249 to    50.
TTACAACTACGTATATAATTAATCTACATCCATAATTTAGCAATACATCTGCAACAGTACATTCGTTTAACTTCTCACGGGTATCAACATTGTTCCTTTTTTTTTTGGGGAAAAATCAACATTGTTCCTCTGTTTCGAAACGTGGCGAATGTTTTTTTTTTCATTGAAAATTAAAACATCGAAACGCAGCGTATTATCCGTCTCTCTGTCCTCCCTCTTTCTCTCCCACAAAGCTGTGACCAGAAGATCAGTGATTGTTCGATGAACGAAGAGGAGCCAGACAAAGAACACGTGGCGGAT
>381FP010826 AT4G14905_1         :+U  EU:NC; range  -249 to    50.
TCGTAATCATTTTGTTTTGGTCATGTGTGCACCATTTACGAGTGTCATGCTCGTGATTCATGGAGCTTTCTCTGTATTGTTTGTCATGTTAAAAACTGGTCAATGGTCCATGCTCGTCGTTTCTTTTATGTGTTGCCCTCTTTTGCTCTTGTACAATGAGGCCTATTTGAGAGAAATGGGCTTTATAGGCCCATTTTGATGAAGAAATTAATACTTTAAAAAATCATTTCTTCTCCCGTCTCTTTCGCCATTGTCGTTGATGTCTCGTTCCGCCGCGAGTTCCGTTGGCTCAATAACCGG
>382FP014002 AT5G24470_1         :+U  EU:NC; range  -249 to    50.
GGCGTATTGGATCTCTTTTGTCTCGTATACAGTATTTTGCTGATGTGGCAAACGTGGCCACGTCAGCCAATTCTACTAGATATTTTTTCAAATCCAAATACTCTTTCCACAACCGTTAGATCATGGTCGGTTCGCCACCCACTTTCAATCATAACCGTTAAAACATTCGCTAGATTTTTTCTAGATATTTTCTTTTCTCCACACTATTATAGAAAGAATAAAGTTCTTTTTTTTGCTCTCTTCTCATTTATCTCTCCACTCACAAATATTTTGATTTGTTTTGTAACTGTTTCTCTTTCT
>383FP007821 AT3G15250_1         :+U  EU:NC; range  -249 to    50.
GGATATCCAGAAATTTTCGAAGCAAAGCAAATCACAAAATCAAATATTCGTTTAGAACGAATCGAATAACAAATATCACAAATTTTTTGAATATTGGCTTCGCGTCCAGGCCTATTACGAACACCATCAATTCACTTTGCCACGTGTAGTCAAAACCTGACCTGGCTTGACTTCCACACCACTTCCGTTCCCAATTCGCCACGTGTCTTCCCCTCTATTTAAACAAGAATCCGACCGCATAAATCAAACACACCAAAAGAAATGGAGAATCATCGAGTAACAACAAACTCCGACGAGCCA
>384FP006260 AT2G39770_1         :+U  EU:NC; range  -249 to    50.
ATATTCATAGAAAAAGAAAAGAGCCATTAATTAATGGCTTGAAGAAAGATTGGTGTATAAGCGTCTACGTGACCTTTAATTAATTTACTTCCCCCAAAAAAGTCAACATTCAACATGTGAATAAAAATCAATATTGGTTTCTAAGTAAGTAAGTACCATATTATTAAATTATTTATTTTGGTAAATACGCACTCAATTTTTCTCTCAACGGTGTATATAAACAAAAGGAGTCTCCTTTGGAAAAAACTTGCCTATCATTTTGCCAACGAACGTTCTTTCTTCTTAATCACAGCTCAGCCT
>385FP000432 AT1G06990_1         :+U  EU:NC; range  -249 to    50.
AAGTAAGAGTTTTAACAAACAACTCTCAAATTCAAAACTCAGGCGTCAGCAAAATTATCTATTTTAAGCTCTAGAAAGAAAAGAAAAAAAGCTCAATACTATGGGCTCTCTATAAAGCCCATTTGATTGGCCCATTAAAACAATGGCCATGAGTTTTTGCCTAAAATGTCAACAGTTCAAGGGGATTATTTTTTATTTTAATATGAGACATACATTACATATAGTACTAGTAGACTCCAATAATCAACCGAGTCGTCCTATAAAGGGAAGAAAGAAAAGAGAGAAGAAGAGACAAAATGT
>386FP004911 AT2G18840_1         :+U  EU:NC; range  -249 to    50.
TTTTTATTTCTTTGGCTTAAGTAATAATTAGATCAATACATTTTAGACCAATAAACGTTTGAACGTCTTTTTGCATCAGAACGTGAAATTAATGTCAAACGCAAACGCATGTACAAATCCTGAACAAACATACCGCTTAGGTGATGGATGGTTGCGTAAGAACAAAACACCTTAAACGGCAGCGTTTTGTAGGAGCACCGCTTCGCACGTTTCTTCCATATCTCTGATCACGTGATAGTCGTCTTCTTCAGATCTTTTATCACTTTCTTCTTCCCGGAGAAAATTTGGCCCTAAATCACT
>387FP011180 AT4G20070_1         :+U  EU:NC; range  -249 to    50.
GCATTTTCACAGTAAGTGAATAAACAAAAACAATAAAACATTGTTATTGTCGACTTCGCATGCACATGATTCCTCACCCCAAATGTGACCGTCTCCACAAGATTCCACTGAGAATCACCACGTCATCAATTTATATGGGCCCCATCTGACGTCCAAGTTGGACTACTGGGTCCCAACAGCTGCCTCCTCTCTCTTCTCTTCTCAGCCATGGAAGCCATAAAGAATAGCTCTTTCTCCTTCTTGTCTCTCATTCCCAAGAGCCAGTGGTTGTGTTGTTGTAGTTCCGTTCCGTGGCTGTCT
>388FP001954 AT1G30757_1         :+U  EU:NC; range  -249 to    50.
CAAAACCTGAGAGAAAATCAAGAATTGCAACTATGGTGGGGACAAAAAGAAAGACTTGGTAAAATGGGAAAGACAAAGTCAGAGCAAGGAAGAGTTTTTATTATACACCATTCACAAGCTAAAGAGGAAGCACCGTGGCATCAATTTGTTTACTTTGACTTATCATTTTAAAGAGAAGTCAGAGAGACGACTATTCTTACTTCCTTTTGGAATTTTTTTATTTGTTGTTTATCGAAAGAGAAGAAGACCATTGTTGAAGATATCTCGCCGGCCTTGTGACGTGCTTTTTAGGTTAGTTTT
>389FP002834 AT1G55770_1         :+U  EU:NC; range  -249 to    50.
TAGTAATAGGCCCATTAGTGATAATAAGCCCATTATCATACTAGCCCAGTCAATTGATATTTGCTTTCTGTTTTGCAGTTGCATATTTCCCGCTTATTTTTCAAGCCAATTCCGTTCGTGTTGAATAACTAAAAAAAAACAGAATTCTTCAACAAACAACAAAAATCGCTTCTTAACTTCAAATATTGTTTTGGAGGTTTCATTTTTTCCTCAAATATAAATGTCTCCATCATAAACCACACAATCATCAATCCAAATTTCAATCAAATATGAAGCAATCAGCCGGAGTTCTCTTCCTCT
>390FP013909 AT5G23120_1         :+U  EU:NC; range  -249 to    50.
ATTGCTGGCCAAAAAAGCTGAAACTCTCTGAAAGATGAGGAGAGAGAAGAGAGAGAAAACCCTATCAACGTGAAAATAATTACATTTGAGTTTATATACTCAAAACTTGGAAGTAAAGGTAAATTAAAATATGATTGTTAGAAACAATTACACCAATAATAAAACGACACGTGTACACTACGTAGACGTTAGATAACCACAGCAAAAGGATATGTATTCTCGAGGCGGGAGAGAGAAAGAGAAGAGAGTGAGAGAGATCGAAGAACATTTACACACATCAATGGCGTCTCTGCAACTCTG
>391FP014482 AT5G40470_1         :+U  EU:NC; range  -249 to    50.
TTGGTAACCTTATTTAACTTGTACTCCGTTAAAATAGAAAACTTTACGTTATATAAATCTTTTTTTTTTGTTATCTCATAAACGTTAGTTTACTAAATATATTTAAATTAATGCTATTGAATGTAAGAATATTCATACGACAGACACAACTCAACTTATCAATTCTTTTTTGGGTCCGTCTCTTGCGTGACTCAAGAATCAAACAACACAAGTGTCAAAGCCACCAAGAACACAAATCGTCGAAACCCCAAAGAAAAAAGTCTCAGCAAAATCCTTCTTTCATCGTCTTTCGATTTCTCC
>392FP007664 AT3G13110_1         :+U  EU:NC; range  -249 to    50.
ATATAAATTATTATTTTACTATTCAAAATTTAAATATTATTGATAAAAAATTATATTTACATCTTACACCTGACCTTATCTAGTTTCTTATATAAGTTGCAATAAAAATACCAACAGATTCATAACTTTTTTTGGCACCCAGTCTCTCCACTCCTAGTGGCCACTAGTGTTCACACACAGTCAAAAAATTTTAATACAAAAAAAATTAGGAATCGAATTCAAAAAGGAAAGAAATCTAAAGAAGAAGACAGAGAGAGAAACAATCTCCAAAATACATAAATTTGTTCACATCCTTCCGTT
>393FP007698 AT3G13450_1         :+U  EU:NC; range  -249 to    50.
TGATCTCATAATTTTGTTGCTGTCACCAATAATTGTCAAAGAAGCCGAGAGAACCTAACTTTAGTCAGCTCTCCATTTCACCATTCCAATGTATGATGTGTCGTTTTGATCTATCTTGCCGAAATTGCTGATGTGGTTAAAATCCCAATAATAAATGAAGCTGATCAAATAAGTACTTGTTGTCTGATCTGACGTGGCTAGATAGCTTCTCCAACGCTTTATCTCGGAAACTCCGTGACAAAAGATAGTACTTTCATGTCTGTTTTGGTTTCATCCAAAAGTATCAAATTTGTGTGATCT
>394FP004762 AT2G16370_1         :+U  EU:NC; range  -249 to    50.
CATATGTTTGCACAAGTAATGCCACTTTATCTTCTAATTCTGTTGTTTCTCCTACAATGAGTTTGATTACTTTTTTTTTTTTTTTGCAGTTTTATGTGGCAGAAGGGGAACTCTCATGTCAAATGTATCAGCGTTCAGCAGATATGGGCCTTGGTGTGCCGTTTAACATTGCTTCTTACTCTCTTCTTACTTGCATGCTGGCTCATGTGTGTGATCTTGTTCCTGGTGATTTTATCCATGTTCTTGGGGATGCTCATGTATACAAAACTCACGTGAGGCCTCTGCAAGAGCAACTTCTGA
>395FP014239 AT5G33290_1         :+U  EU:NC; range  -249 to    50.
CTTTCTACTAAAAATAATGTATAAAAATATCTAAATTTTAGTAAACGTGTCGAAAAAGAAAAAGGGTTCTCAAATTAAACGCATTATTTGTTAAGATTATAAATGCATACTATAAACGAATACAAGGAAGAAAAAAAATACAACAAGTCTTTGACAAAAAAATAATAATACAACAAGTTGCTTGGTGATGCAAAACTCATTTCTCCTCCCACTAATGATCGATGATAGAGACATAACAAAGAATCTTTCATGACTTTTCTTCTTTTTCTCCTCACTTCCAAAAATTCTCTCTTGTCTTCC
>396FP012748 AT5G04320_1         :+U  EU:NC; range  -249 to    50.
CATTTGTTTTTTAATGAAGGTTTTAACTTTTAACTATTTAAATTGCAGAAAAAGAGAAATTGTTTTTACAAATGCCCATTATGAGTTATGACCAATTTATTTCGAGCCCAATTAAAGCAGCTCAAAAGCCCAACTAGAAGGAAATTGAATTTTCTAATCAGATGTGAACCGGGTTTTAAAGCTGATGAAACCAGACCAGGTGAATTTTTTTGTAAATTTGTTGACTTGGTTTGCCGCCGATCCAACCGTATCTTTCCGTCTTCTTCGATAGAGTGAGAATCTAGGGTTTGGGAGATGAGC
>397FP005766 AT2G32415_1         :+U  EU:NC; range  -249 to    50.
ACTAACACAAGACACAAGACACAAGTGGTGTCGTTGAAATTTTAATATGCTTCAAAGACTTTTGAGGTTTTTGGGCCAAGGAATCCAAGTTTATGTCTACACTTACAAATGGGCCTGTTTGAGTCCATAGCCACAACACGTGTCAGGATCTTGACGGGATTCTAAATAAGACACGTGTTAAGATCTTCATGGCCCTTTGCCGCCGTCGTCACCGAGAAATGCCGCAGACAGATTTGCTCCGGGAACACTAACGAACAGTTTTTCGAGGTTAGAAGAAAAAAAACATGGAGCTCAAAGAAA
>398FP004638 AT2G07728_1         :+U  EU:NC; range  -249 to    50.
TCACTTGAGATTAGGTTCGCGAAGAAGAAGATCACAAATGAGATCTTGAGCTTGAAGCTTACTCTCCAGAATCGAAAGATCTCTTATCCCCGAGGCGAGGATGGCTTCATAAACTTTTTTTGCCGAAGGAAAGATAGATAAGGGGTTTCATCCATATTTTTCTCCCATTTACGTATCACGTTCAGAGATTTTAATTAGTTGTCCGCTCTTTCCGTACCTTTACTTACCGACCAAATACCAAGACTACTTACAACAGGTGGTGAGGATCAGCACACTGCGGGAATCTAAGGAATTGATTGC
>399FP009812 AT3G59660_1         :+U  EU:NC; range  -249 to    50.
TTTGGTTAATATACATCACGACAAGATTTTTCATTTTTCAGTTTATAAAAAGTCTTCGTACGACTTTTCTACGGTTACTATTTACGTTCGAAGTTTCTTAATTACCAGAACTACCCTCGAATTCTCCTCACAGTCCTCGAGTCCCACAGCCAGTAACTGTTTACAGTTCCAAGGGTATTTCCGTAACTCCGTCCTTACAACTAATTTCTCAGTTTCTACTTTTCTTTCCAAAATCCTTTCTTTCTCAGCGATTGTCCTTTTTTGACTCACTTGTTCTTCTTCTAAAGAAGGCGAAGTTTC
>400FP012936 AT5G07150_1         :+U  EU:NC; range  -249 to    50.
GTTGCAAAAAAAAAAAAAAAAAAAAAGTCAAAGTTTACTAGGTCAATTTCTAGAGGGAAAGACTTTATCGTGCATTGCAAATGGTGTGTATATTTAAATTAAAATTGTATTTACATTTTTTCCAACTTGTAAATGTTTGTTTCTATGGTTAAACATTTGTATATATCAAAAACAATGACAAATAACAAATCAAAAATGAAGAAGGTGGGATATAAAAAGGAGCAGCCATTGATTTGTCTTCTTTTCTGGACGACGACTTGAACTGCTCCAACAAAACAGAAAAGGATGAGTTCCGATCAA
>401FP014999 AT5G48020_1         :+U  EU:NC; range  -249 to    50.
TTGAATCGCATGTCTTCGTTCGGAGCCGCACTTTAGTAAATTCTCTATTGATTCATATGTTGACTTTACAAAAAAAAAAAAAAAATAGAACTATTTCAAATTTTCAATATTCCTTTTTTTTTTCAAAGTTTGAATATTACTTTCTAAAAAGTAACAAATCTTCCTCAACAATTTTCTCATAAAAGATACAATGATGAATGAACAATGGAGTGGGGTATACATAGAACACACGAAGGTACAAATCCACTCAATCTCAAACTCCTATACCACTGCAACAACAACACACAACTACAGAACTGG
>402FP011411 AT4G23860_1         :+U  EU:NC; range  -249 to    50.
CCATATAAGCAAGAATTTGAGATTTTGATATCCGTTTAATCTCGATACAAATTAATATTAACATGTACATTATCAAGTAACAATACTTATCTTGTGCTTATGCTTAGTTGCTGATAGTGGAGGGAAAAGGGTAATAGAATTGGAGGGTTAATGGCGGGAAAATGTCGATAAAGTCCCTTCCTTTATATAACATACATAAATTTTCTCGCATTTAAGAATTTTAACATCCGCTAGATCCTTCTTTCTTCCAAACCCTTAAGCTCCACCTTCGTTTTCCCCAATTTCTCTCTCTCTCTGCCT
>403FP012162 AT4G34570_1         :+U  EU:NC; range  -249 to    50.
TGTTTCTTTTGTTCACATATTATATATCATTCACAATTATACAATAGGTTACTACAGGAATTATAACATTGTACAAGAAGCCAAAAATTCGATCTAATAATAAGTGATACACATGACAAACTATTTCAATATTAACTATTCTTTATAATTAACTTTGGAATCGTTTCTAAAAGGGCCTATTTTCGGTCCAGTTGAGGCCCAATATAATAATGGGTCGATGCTGATTTTTCTTCTTCTTCTTCTTCATTTAAACGACTCAGTGTGACTCAGTCGCCGTCGTCTCCCGCCGTTTATACCCTC
>404FP010191 AT4G01735_1         :+U  EU:NC; range  -249 to    50.
TTATGGTCAACTATATCATCAGTCTCTTGGACAGAACAATGATATTTCAGTGGTTCCTATGGAGACGTACCAACAAGACGATGTTCTGTTTATGACAATGAACCAAACCAAAGAGCCACCACACTTGACTCATAAAGAACCGCAGCAACCTTGTGCATCAGAATTATGGTTATGGAAACATGGCTGAGAACCAGAACCAGTTTTGTAGACAAGAGACTGATCCTTCACTCTCGGCTCAAGCCATGGGGGAGCATCAGCGGATTGGAACCTCTGGTCCATACTTGGATTGATTTTGAAGGT
>405FP011598 AT4G26570_1         :+U  EU:NC; range  -249 to    50.
CGTCGTATAGGAACGATTATTGAAACGATGGTGTTTAAGACAGCGCATAAATGGACACATGCTCCACTAGACGACGACGTGTGAAAGTGAATGTAACAAGGAGTTTTATTACAACTGTATCAACATCGAGTAAAAATAAACAAAATTATTTATTTTTTAAATTTAAAAAGTATAAAAACGCCAACAAACAAAAATAATTTGGTCTTTTTCTTAGCATATTTAAAATTTTGCAATATATTCATTCTGCTTATAGAAAATCGTGTCGACCTTTTTTCTCTCACTTACCCAATAAGAGCTTTT
>406FP007672 AT3G13222_1         :+U  EU:NC; range  -249 to    50.
AACAGTGACGTCAGCGTATAAATATACGTAGAGAGAGACATTAAGCGGTAGATTGTACGGAAATAAATAATAGTACTCAATCAAATAATGAGGAGGAAATTGATAAACAGTGACGTCAGCGTATAAATATACGTAGAGAGAGACATTAAGCGGTAGATTGTACGGAAATAAATAATAGTACTATATACGAAGTCTTTATGTTCAACCCATATTTCCTCTCTCCTCCTCCCTCCGCTTCTCTTTCTCTCTGTAACCAACATGAGCAGGATCAGCGGCGATGGCGGCTCTAGGGTTTCTATT
>407FP005693 AT2G31305_1         :+U  EU:NC; range  -249 to    50.
AAAAATCTGAACTAAACCTCACTATGAGTATGAGTAACTTATAAAGTCATTCTATATATTCAGTTTTCGAATCCCAAATAAGTTAACATTATAGTTTTCTCAAAATTAATTACACTGTATTAGTCTTTTTTCTAATATATATATTAACATTTCTTAGAAAATAAATATAAAATTAGACCGAATTTTTTTTTTTTTTTTTTTTTTGGTTGGAGCGACTAAATTTCTCCATCGGCGAAAGAAAAAAAAAACAAAACGAAAAAAAAAAAAAGTTTCTCGATTCAACAAGCGTCCCTTCCTCCT
>408FP014661 AT5G43140_1         :+U  EU:NC; range  -249 to    50.
CACTGTATGTCGTTTTTAATTTTGATCGAAAAAAAACGATACCGTTTGTTATGGATGAGTAACCTCATGTTGTTTATTGGTGTTCTTTTAAAAACTGCATGACGTTTAATGGAATACGAAAAACGCTGTCGTTTGCTTTATTGCGTGGAGAGATATATCAAACTTTATGTCGTTTATTGGTTTTGGTTAAGCACTGTTTGTTGTTTGCGTGTATTGAGACTAAAAGTTCTGGTACAGAGAGAGAGATACATCAAAAGTACAGTGTAAGCTGCCGCCATTAACGAAGCATCGGCGAAAAAA
>409FP014578 AT5G41970_1         :+U  EU:NC; range  -249 to    50.
TGATGTAGACGAAAACAAAATTATATCTCTTTTGCACATTTGAATTTTTTTTATACACCGCAAACTCAAAGTATTAAATTTGTATTTGAATTTGATGACTGTTATTTGGTAACATGATTAAGAAACAAAAGAAATTTTAAGGCCCATGGGCCTTTACTTTTAAGCATCATATAAATAGGTGGAAGAGGCCCATTTGGCATTTTATCATTTCTTCGTGAGATGATGTTTTCGGTAACGAAAGGTTTAATCAGAAACTTGGCCTTGTTCCAAGTTCGTCTTCCTCCTCTCGTAGCAGCAGTA
>410FP008295 AT3G22410_1         :+U  EU:NC; range  -249 to    50.
ACTTAAGGATATTAAACACATGATTAAGTAATAAACAAACATTTGACTAATTAATGAAACACAAGTTTTTTTTTTGGTTCACACAAAGCAGAGCCATTTAACGGCGTTAGATGGCGTCACTGGCGGCCACAACGGCTTTAGCTTTTAAACATTTAACGTTCGCAAAACGACATAACAACGTCATCCACCAGCCAATAACGTCTCTCCAGTCTCCAACATATGTAAGACACAACAACACACACACTCTCTAGAGAAAGAGAGATACAAAGATCTCTTTTGCTACAAGAAGAAGCTCGCGGC
>411FP001136 AT1G17220_1         :+U  EU:NC; range  -249 to    50.
TCTATCACGCAGAAGTTTCCGGGTCTGATTTTATAAATGGGCTTTAGAGACGAGCCCAATAGCCTTACTTTTCAGACAAACAAAAGTGTTTTTTTTTTTTGTTAGCTAAAATATTTATGGATTTTAATTTTAATTTTGTAAGTTGGCCTTATCGGAAATCCGCGAAAATTCCAGGCATAGAAGCAGCCACACCCACACAAGCTCAAGTTCAAAGTTATCTCCGCACTCTCTTCTTCTTCTTCCTCCTTCACTTATCTTCTTCTTCCTCTCTCTCTTTCTCTCACCATATATCTAAATTGC
>412FP014230 AT5G28960_1         :+U  EU:NC; range  -249 to    50.
TTTGTTGTTCTATCTTTCTTTATGATGCAAGTGTCATTTTAAATTTGAAATTCACATTTTTCAAAAACTTAAATAGATTTTCTACAGTTTTTTTTCTTTGGTAATATTTTTCTTTTACAACATGTTTTAAAATATTTGCGTTTAGAAATGATCAACCTTAATGTATTCCTCTCATTTAATATCTCCATAGTTATGTACACTATCCGTTTCATATGTTTATGTACCAACAAGTGGGTTTCGTTCTTAGTTAGACAATAGATTAGTATGAGCATGAAGTCATTGAACAGAATGGTTTCAGAG
>413FP015188 AT5G50915_1         :+U  EU:NC; range  -249 to    50.
CATTTTTACTCTTCCATGGTTACTCAATGCAATTACTTAAATATACAATCTCGATATTATATATAAACATATCATCTAACATAAATTACCCGCCGAAATATGGTAGTAATTTCTTCTCAAATAAAAAGGTATCTTCAATATACAAGTGGTCCCTAAAATACTCTTTCTTCTGTTTCTCCTTGTTTCTTTGAATAGTGAATACAAAAGCAATTCCTTATATAAACCACTTCAAGTCCTTAATCTTCTCTCACAAAGAAAAAACACTATCTCTATCGACAAAGATAAGAGAACTCAGAAGCT
>414FP005146 AT2G22230_1         :+U  EU:NC; range  -249 to    50.
TTCATCAAAAGGAACAGTCAACCTTGTTTGTTCCAAAAAAAGGCTACGAAGGACCAAAAAAAGAAAAAAAGAAATGGCCTATACAGGGATCGAACCTGTGACCTTCGCGTTATTAGCACGACGCTCTAACCAACTGAGCTAATAGGCCACTTGTTATATTGTTTCCATTGTATGAATATATTCAAAACCTATGAATTTGTCACTATCTCTGCTTCAACTAACACAAACCTTTGTACTCTCCGCTCCTTCACCTGCAAAAACAACATCTCTCACATTCTCTCTAAACTCTCTTCACTGTTA
>415FP015491 AT5G55730_1         :+U  EU:NC; range  -249 to    50.
TTCCATTTTTCTAGAAAGTTCAACAATCGTTTAATAATTTCTAAAATAGTAGCTAGGTGGAACCCGTGGAAGGCTGGAAAGAAGAGCATTTGACATGGTCACAAAACTTGCAAAAGCCCATAAGCTTAAATTCGCAATAAATACAATAAATAATGTCATCACAATAAATAAATACAATGGCACAATCGTAATTACAACCAAAAACCACGTCCATTAAAAACTAAACACCACCTTCTTCTTCATCCCCTCACTTTAAGCTCTTCTTCACTCACACTCTCTCAAAAATCACCAAACCAAACT
>416FP000159 AT1G03170_1         :+U  EU:NC; range  -249 to    50.
TCTAGGTTGAACCGTAATTTGTGTAACTTGTAGACAACAAAACTATTTTCATATATTTAAAGTTTTTCACTAGAGAAAAACTACCAAAATTTGGATGATCTGGTGCCAGTTAAAATGGTTCCATATTAATAGGGATTATAAGATTTTATTATATATTCATGCAATAAAAGGTGTCGAATAATATAAAGAATCCAATGCCAAGTGGACTCGCCACTATAAATACTTGCTCACCCCTCCCTCTTCCCTTTCACATTCATTCCTCTCTTCTTAACTAACATCCAATCTCTCTCATTCGTTCCC
>417FP004038 AT1G76730_1         :+U  EU:NC; range  -249 to    50.
GATTGATAGCGCGTGTAGTTATGACGTGGAGGGATGGGTGGTTAGAGAGAAAAGCTCGCGGAAGCGTATTGTTAGAAGAAGATTGCTTATTGGGCAGATAAAAGGCCCATTTAATTAAATCATTTATAAGAGAGGTTTTGAAATTGAAACCCAAGAAGGATTGAAGTGTTTTCAGCGGGAACTGAAACAAATGATCTAAGCCGTTAATTTCTTATCTTTTAACAAGAGAACAACACGGAGAACAAAGCTGAGATTTTTCGAAAACACACACCCTGAATTGATTGTGTTCGTGGATCTACC
>418FP010301 AT4G03150_1         :+U  EU:NC; range  -249 to    50.
AAAGATTTCGTTTTATCTCAACTTTTTTTTTCTTTGGGGGTCAAAACTCAAAACTCTTATCTATGTACATTTTTTAATCTTTGAATATGGAATGTTGGAAACAAACTTGGAATTCAATATGAGTTCATGATGCAATGAAACGTCGTCGTATAAGATAGCCACGTCACGAGCATTATTTTAATGTAAAATATGACGTCATCTTATCTTCCTCGCTCAAATTTCAATTGCAGCCACCAAAGAGAGCCTTTTGTGATAATCAGTGAAGTGAAGTGTAGATAGACCACGAGACGAAGAATGAGT
>419FP002430 AT1G49050_1         :+U  EU:NC; range  -249 to    50.
TATTAAAGTTTTTTACTAAAAGCTATTTTTATTGTCCTCCATATATACTTTTTTTTTTAAAAAGAACATTTATAGGGAGGGTTTAATAAAAATGAATTTTATGTGTAAGTAAAATTCATTTTTTTTTTTTTTTTTTTTTGGTAAGTGTAATTCATATTTTTCAAACATTTACTTCAAATAAAATAACCCTCTCCTTCCTCGCAGCTTCCGTCTCGTATAACGAAAGCCTCTTGACTCTTGACCACTCCTAGTCTGCCATTTTTCTTTCTCGTCCTGTTTCCATTCTCTCTCCGATCAAAA
>420FP004505 AT2G04350_1         :+U  EU:NC; range  -249 to    50.
TTTGAAAAAAGACGTTTCTGGTGGCTTCTGAATTGAAAAATCAGCGTTTTTACTTTTCACAATATTCAATTGGAGAATCTTTAGAACTTCAACGAAGTAGCGTCTCCGGAATTTCAGGTAAACGTGGCAAGAAAAAGCCAAACGGAGAAGCATCCACGTGTCCCTCCATTAGCCATCTCCCACGTGTCCATTACCGTACCGACGAAACATTCCTTAACCAAAGGCTTCCCGAAAAAGGACAGAGTCCACAAGCTTCGGATTGTTCACAACTTCAAAGCATCGAAAAGGTTTAAACTTTAC
>421FP002660 AT1G53000_1         :+U  EU:NC; range  -249 to    50.
TGATACATATATGTTGTTATTCTTTTCCTTTGTGTCTGAAAATATTTTCACTTTATTTTTGACAAAATATTATTTACGCAAAAAGTGTTATTAATCCAATTAGATTCCATAATTAAGTTATTCAGCAAATTGACCTTTGTAAGGAATTAAATTGGTCATAAAGTCTAATTAAACCGGTCCAAACCGGTTCTGTTCTCGCTGGCTCGGCCACCGCTTTTCAACAGAACAATCTGTCTTTTTCTCTGTCTCACTCTCTCACTCACTCACCGGAGCAAAGTGATGTCGGTGTGTTCTTCGTCT
>422FP010971 AT4G17020_1         :+U  EU:NC; range  -249 to    50.
AATGGTTTGTATGAGTTTGATTTTGATGGAATAAATCAGTACTAATCAATTTATCAGATGATGATCAAACGTTTCGTAAGCTTTTTTTGTTTACATTTTGGTCAGTCAAGCATATATCTCTCCCTAATCAACCATTTTCATGAAAACAAATTGGCGCGATTTTTGTTATATAGATAGGCCCATTAGTAGTATTCACAAGGCCCATTAAAACTTAATTTATCTTGGCCATCCTCTTCGATCGATTTCGTCAGTTTTCTTTGATTCTGGGTAGTAAATAATCGGGATCAATTGTAGAAGAGC
>423FP014321 AT5G37400_1         :+U  EU:NC; range  -249 to    50.
GGGAAGAACATTTTTTACTTAGGTTTTTTCTGTAGTTTCTAGGGTAAATAATATAACTGGGGCGAATATTTACATTTTTTATTGGTGCCTAAATCTAACAAATTAAGTTTTCTTGTAGTTTTCGTGGTTTCGCAAGAGTTTTTCGTCCTTTCCTCATTTTTCGATTTTAATAAAAATCAATAATATTATTCCAAGAATGGCACGAGTGATTATTTCTTCTCAAATAGTGGCATAAGAGGTGAGCCTTCCAAATTCTTCAACCCTTAAACCCATTCATTTTCTCCAGAAGATTCTGAGACG
>424FP013800 AT5G20710_1         :+U  EU:NC; range  -249 to    50.
AAGAAAACATCTTAATTAAGATATAAATCTTAGAGATTTGTTGTTTGCATTATATTTAATCAATTTAATAGGTAAAAATTAGCTAAGAATTATCTAAGAACCAAAGTTGGAATTGTTCTTATCTCAATTATCTAGTCAATCCTAAAATTAGATTTAATTAAGATATTGAACAGACAGATCTAAAAAATCGTAGGTTATTGTTCCATCAAAACTACTATAAAAATAGTTCATCTTAAACCCTTCAAAAGCACTTGTTTTCTACCGTAGAAACTCAACACTAAGCTATGAAAATGAAACACT
>425FP010374 AT4G04980_1         :+U  EU:NC; range  -249 to    50.
TTTCATCCGTTGAAAAAAAGAACTCTTTGTAAACCTAAGAATAACGGCTAACCTCTAACGATAATATATAGTCTCTACTTCTACAATATTTAGCATAACCTTCAGGAGAATCCAAAGTGTTTTAATAGAATTAAGAGCAGTGATAATTATAGTCAAAGATTTCTATCATTTAAAACTTTTCTAATAATAACCATATGAGTTAGAGATAGAGAAAGAGATAGAGATGGATTCAATCTTTCTAGAATTTCCGGACTGATTTTGTTTCCGAGATTTTCTTTCATTCATTGTTGAAGAAAAACA
>426FP008501 AT3G25880_1         :+U  EU:NC; range  -249 to    50.
TTATATATTTGCAAAACTACAAGTCAAACAAAAGCTATTTAAGCGTTTGACGTTCCTAAACAACATAAATTTTACTAAAATCAATGTTTTAAAAAAGTGTTGATGGTAAAGATATCAATTGGGCCTTTGCCTGGCCCGTTTAGTAATATTGCAGAGTAGGTATGGGCCTGTATAAGGGAGTCCAAAAAAAGAGCGGGCATTGCGGGTTGGGTGCGTTTGGAACTTTGGATTGTGGATTAGTCATGGTTTATCTATTAATGTCTGCGGACTTGTGGACGACGCGCTTGTTCTTCTTCCTCT
>427FP004924 AT2G18990_1         :+U  EU:NC; range  -249 to    50.
ATCGTTTTCTTTTCTTATATAAAAAAAAAAATATAAAAGAAAAAAAAAATGCAATCGTAAATTTGATAAATTCAATTTCCATGATTCATAGGCCCAAATTTGGTAAATTCAATTTCCATGATTTCCTTGATTAAATGGGCCTCGTTAATAATCGATTGGGCCAAACTTCTTAATATTTTTTAAGTCACGTGGAATGTCACGTGCTAATCATCTTCTTCATAGAAACCAAAAACCTAATCTGCAAGATCTAAACCAAAAAAAAAAAACTTCAGAAAATTTGAAATCCTCAGAATTGCAGAG
>428FP012430 AT4G38560_1         :+U  EU:NC; range  -249 to    50.
CTCCTTTCAGCCTCAGATTTCAACAATTTGTTCTTTACTTCTGAAATTTCCTCATTTCGTGAATCCTTCAAGTCAATTCTGTGTCGTGTTCTCAGACCTATTCATTCCATCACAATCATCCATCTCAATTTCCTTCCTTCTTCCTCTGAAACCTTTTGACTCTGTCTTTGGTTGTAAACTTCTTTGCTTTTTTCCTGTTAGCGTAAACCCTCACTTTTATAACAACTTCTCACTTTCTTCGTGTGGAGGATCTTTCCAGAGAGAGAGAGAAAGATATACGCTTCTCTGTTAATTAGTCAG
>429FP000817 AT1G12550_1         :+U  EU:NC; range  -249 to    50.
GGTTGTGGCATCTTTTGCTTGCATAATAAAACATTTTTAAAACAATATCTTGAATTATTTTAATTATCGCGAGACAATTAAGAAAACCGCAACATTTAAATATGTCTTTTTTGCCTCAATATAAATACTAATGACAGATATTAATATTCTTAGAAAAACATAAGTATTTGACAGATAAATAATTAATTAAGATGCTTCAGTTTCAACTAAACGAATAAAGAAGTAACTGTGAAAGAGCGAAGAAGAGTCACACAAAAAAAACAATGGCGGAATCTTCAGAGCCTCCGGTTGTTCTCCTTC
>430FP009926 AT3G61370_1         :+U  EU:NC; range  -249 to    50.
GATGTAGATGATAAAGATGAAGATGATGATAGTACTGGAGCAAGAAGACGACGATACGAATCGGAGGAGATCTTCTGAAGCATTTTTCTCTCTACCAGAAAATTAGATTCCGAGAAGAAATAGAAACCTTAAAGAGCCCATTTCAGTTAACCGAAGCGAACCGAACCGAAATTATGCCGAAGGAACTGAAATCGAACATCGGTTTATTTTGGTTATTAAAACTTGTTGGACGGCTCCGCGAGCTTATTCATCGGCATCTGTAGAGAAGGAAGGAGTTCGTTTGGCAGCGACGCAAATTTC
>431FP009248 AT3G51460_1         :+U  EU:NC; range  -249 to    50.
TCCAAAAGCATATACTATCTAGCATGATGTGAGTGTTATTGTTCCTTTAATTAGACTCGATACATTCCTTTAATTAGACTTGGTCATAATTAAAGGAATAATAACACTCTGTGATATATGAAAAGCATATAAATGGTATTAAGTAAGAATCGAACCTGTGACCTTTAAGAAGTTAAGCTGGCTTGGAAAGGTGTATGAGGTGGTCGTCCACTAATTAGATTCAGAGAGTCAGGACTTGATCCAACGATTAACGCAAAATCATTTGCACGTTCTACGCAACTCCATAATTTCAATTCCTCT
>432FP011720 AT4G28270_1         :+U  EU:NC; range  -249 to    50.
TTTTTTTTAAAACGATGCTATCCGTTGCTGACCTTTTCATGAAATAAAGACAGACATGTAAGAAAAAAAAGATGAATGGCGTTTCGTTACTTTATCTACTTATTTTTAATTAGGTAGACGTTTCTTCCTCTTTAAAATCATAACTTGTCCGGATTTTAATTTTGCACACCTTAAGAAAATAAGAATAAAAATAATTGTGTATGTGTGTATAATAAGGTCTCCTGCTTCTGCACCACCCTCGATCTAAACATTCTTACCCCATTCTCTTAACCCAAATAAATCATTTTCTCTGTTCTTCTG
>433FP010236 AT4G02340_1         :+U  EU:NC; range  -249 to    50.
AATATTAAATTAGTGTTTGCTCTTAATTTTATTTTCTATTTTATATTTTCATTAAATTTAATTAAAGTTTATAGTGTTAGTTTGTGAAATTTTAAAAATATTGTGTTGATTTTGGAAGAAAACCTTTTTGGTGCTATATTTGTCAATAGCTCTATTTTATATTAGTCATAAAAAATAAAATAAAAATATCTCAAATATTTTGACTCCAAAAATATTAAATTAATGACATTTCTTTGTTCATTCACACCTGAGAGTAAAGAAGTGAGAAGGAGAAGAAAGAAGCAATGGAGAAGATAGAGC
>434FP011961 AT4G31805_1         :+U  EU:NC; range  -249 to    50.
ATTATGTATTAAGTTGGTAATACAATGATCGGAAAAAGAAGCGCAAAAATTCAAATGAGAAAAATCAAAGTTTCCCTCCATAAACTCACTCTGCAAGTCTCGTGATTCTCATTTATTTCCTCTCCCCATCTGTTCATAGCTCTCTGTTACGACTCCGTCCCACCATTATCAATGTCTATCCGATCTTGGTCCCTCCTACGAAGCCTTCTTCCTTTTAAATCTCGTCTCTTGTTCCAAACCCAAAAACCCATGATTATTCGTTTTCTGTCTTCTCTTGGTTTTCAATGGAAGGCTCGCGGC
>435FP015696 AT5G58800_1         :+U  EU:NC; range  -249 to    50.
TATATACTATGGGATTTATACTTTTTAATCATATGAGATTTATCATCATTTGTTTGACTAAATTATCCCAAAGGAGAGACATGGGCTCATTATCTTCAAGCCCAAAAAACGTTTTGCATTGAAGCCGATTAAATCATTTTATTGGGCTTGAAGATAATGAGCCCATTTAAGAGAAAAAAATGGTCGGTCAAACTCATTGCCACGTCATCTATAGTTCTTAAAGATCATCTTCACCAAACCTGAAGTCGTATTGTTCTTGAACATCTCCGAAGCTAACTCCGAACATCAAAACTGTATCTT
>436FP015045 AT5G48670_1         :+U  EU:NC; range  -249 to    50.
AGATACCCTATATAACACAATTTTATTAGCAGTAAATATTTTATATTTTTTGACTACCTGTAATCTAAAATTAAATGTCACTTACTAAAAGAAACAAAATTTTGTACCCTTTCATTACTATATATATATAACAGTACATATTCACAATCTCAAAACAAAATACACAAATAAAAAAGAAAAAACAAAGAGAAATATTTTTTCAATGACAAGAAAGAAAGTGAAACTTGCTTACATTTCCAACGATTCTTCAAGAAAAGCGACTTTCAAAAAAAGAAAGAAGGGTTTGATGAAGAAGGTACA
>437FP001504 AT1G22900_1         :+U  EU:NC; range  -249 to    50.
AGTCATCGCAATACAAAATCTAATATTTTTCCTTATTTGTTGTTTGTCCAATTTTTTCTTTTTGTTTGTTTGTTTACACCTTATCATTTACATATATATTCGTAGGGGTGGGAATATCTAGTTGTCTACAAATCTAACTTCCTAGTTTTCCTCGTCAACGGATATGTTATTGTCACCAATCTGAAAACAATATACATACACACACAAAAATGTTATATAAACCAACAAAAATTCGTGCTTTCATGCAATAAGTCACATATGTTACAAATAACGAACATGGCTACACCTTTTCTGCTTCTT
>438FP014944 AT5G47190_1         :+U  EU:NC; range  -249 to    50.
ACATTTGTTTGTAACAGAAACTCTTTATTTAAACCATTTTTGGTTCTACATTAGTGTACTTGGACAAGCCTTGGTTCGTGGTGGTAGACTGGTAGAACCAGCTTTGGTAATGGGTTTCTTGTTATATCAATTGAATATGGGCCTAAATGTCTAGGCCCATAAAATTAGTAAATGGCCCATAAATTGAAATACACGGAGCGGATAAGCGATAAGGCTCTTCTTTACTCTGGTTTCGAGTTTGGGTTGTGCAAACATGGCGACGAGCTCTCATCTTCTTCCTCAGGTTCTTCTTCTTCACTC
>439FP007091 AT3G04640_1         :+U  EU:NC; range  -249 to    50.
TAACGAAACCTGTAGCATTGTTTATGGAAAATTGGTATATACGTATACAAATCCATCTTTGATATTTCTCAGAAGCCGACAGGAAAATGGGTCTCAGATAGTAATAGTTATCTAAACATGATATATTTTGTAATTAGTCGGATATATTAAAATACGCGTTCAGATATTCAAATTAGAATAGTCATATAGTCACGCGGTTATAAACAATTCGGTGTATAAATTGTAAGTCACACAGAAAAAGAAAGAAACGAAACGAAACGAATTATGGATTTGAAGAAAGCATCTTTGTTTTTATTCCTT
>440FP001077 AT1G16430_1         :+U  EU:NC; range  -249 to    50.
GGAAACTAAAATTATGCTCTTGACTTTTGAATTTCTGTTTGGGTCGCACTTAGCTGATCCAAAAATGAAAAATTCACCAATTATCAAAGTGAGACAAAAACAAAACGGTAGTCCGTAGTAAATAGCAAACACAATCGGAATATGTAAGGTCCAATAGTCAATATTAGCTCAATAGTTAAGGCCCAATAGTACTTTTAGGCCTTTTGTGTCTGTACCACTAAAGCCTCCATAGGTTCCCTTCGTTTCTGTGTAAAGGGCATGAATGATGAACAAAGGCGGTGGTTCCGGTGGAGGAAGCGG
>441FP008392 AT3G24000_1         :+U  EU:NC; range  -249 to    50.
ACTCCAACAATAAACCGACCCTTCAAATTACAGTATTTATATATATACCCAAGTTTCATCGTAGTTAAACCAAGATTTAGCAAAATTAAGCAACCACTAACTGAAATGCACCAAAAAAACGAAAACCACAAAATCCAAATTACCATGAAATCGAACTGAAATATATTCCGGTTATATACATTGACACAAACCGAAGATAACCAAACTATTTTCAGTTATAATTCATCTCCGGTTAGCATCTTTGATGTTGTCGAGTGTCGACCATGGCATTGCGTTTCCCGCCTCGTCTCCTCTCTCAGC
>442FP008864 AT3G44960_1         :+U  EU:NC; range  -249 to    50.
AAGGTTCGGAAATTCAAAACAAAAGTTCATATATCAATATCTTCCCAACGCCTTTTTGCTTCGGAGAGCCGTTGCCACATCCACTTTCTCTACTTTTCGTTGTTTTTTTGTTTTGGCTCGCTTCTTCGTTTCGCTCTCAACTTTTCCTTTTTACCTAGAAAAGAAAAAGAGAATCTTCTTCTTCGTTTTTAACAAATACATGTCTCTGCTTTTAACTACTTCTTATGTTTCTTTCAAAATTTGAAACTTAAGTCTCAAATTGTATAGTTTCAAGAATAGGAGAAGATGATGAAAAGATCT
>443FP013653 AT5G18650_1         :+U  EU:NC; range  -249 to    50.
GTTTTACTAATTTTACAACTTACAACAAAAATAAATGTATTAAAGAAAGTGTTGGGAAATAAATAGAAATGTCTCTAAAAGATAACGATCTAGAATTGTGATTGGTCAATAAATCGGCGCTCTCTGTTTTACGGTTTGTATCCATGTCATCATCATCCCATCTTCATCACACAACTCTCTTATCTCTCTCTCTCTCTTTAATTATTCCCCATTTCTTTAAAGCTTCAAATCTATCTCTCACGAACTCCCAAGCTAACAACATTCACAAGGAGAGAGAAACAATAAAGGGCAAGGAAAAAG
>444FP004151 AT1G78290_1         :+U  EU:NC; range  -249 to    50.
CAAATACTGCAGCGATAGCTCCTCTCACAAACACACAAACAGAGTCAAAAGCAGTGACTCTGTTCCAAAAGCAAAGCAGCTTCCCAAGAAGATCAAATCCGAAAATGTGCGATCCACCTTAATCCCTTTTTATTATTATTATTATTGTTATTACATCACTTCCTATAATTCCGGTAAAAGTTTTATTTCCCATAAACTTCCAAAAATAGTTGGTTCCTTTTTATTGAAGTTATCTCTTCAAATAATTTTATTGGTTCTTCTGTCTTATGAACAAGAACAGAGGAGCTCTGTCTTGTTTCC
>445FP008523 AT3G26200_1         :+U  EU:NC; range  -249 to    50.
TCGGAAGGATTTTGAAGTTTTTTCTTTCAGTAAAAAAAAAAACGTATTGCAGATTATTCATTATTGCCAAAGCGAGAAAGAACAAAAAAAGGACACATTTGTGTTTGTGCCTTCAACCACGTGCCTCAGAGTAAAGTTGCCATAATTCAACTTTTCCAATCCAACAAATACAAAACTATCATTTAGTCAAAACTTTACCACTACATTTATGTCTATAAATAACGTACCATCCACAACTCATTGCTCTTCACTCCAAAACATAAAACAATAACCTTAGAAAGAAAAAAAAGAGAAAAAAAC
>446FP013601 AT5G17790_1         :+U  EU:NC; range  -249 to    50.
GATTAGATTACTATCAGTTCGTTACTTGGGTTAATTCCATTATTAGTACGAAACCATTTACTTTTTCTTTAAGAGACATCCCATTTGAATGAAATACATTATTTACCAAAGTTACCAAACATTCATAATGGCAAGCCCAAGTAGTAGCACACAGAATTATGGGCCTATGTTAGCCAATATGGGCTTATTTTTTTCTTCATTTTGCAATTATTTTGCGATTTATTAATCCTTTTTTTTTCCTTAAACATCACTGAAATAATTCTCGCCGGTAAAAATAAAACCAGTGACGACGAGCAACGA
>447FP005113 AT2G21660_1         :+U  EU:NC; range  -249 to    50.
TGCTCCACTGAGATATTTTTCTTTGTCCCAAGATAAAATATCTTTTCTCGCATCGTCGTCTTTCCATTTGCGCATTAAACCAAAAAGTGTCACGTGATATGTCCCCAACCACTACGAATTTTAACTACAGATTTAACCATGGTTAAACCAGAATTCACGTAAACCGACTCTAAACCTAGAAAATATCTAAACCTTGGTTAATATCTCAGCCCCCTTATAAATAACGAGACTTCGTCTACATCGTTCTACACATCTCACTGCTCACTACTCTCACTGTAATCCCTTAGATCTTCTTTTCAA
>448FP013133 AT5G10350_1         :+U  EU:NC; range  -249 to    50.
ATAAATTTAATTTGATCCATGATATAATTTGATAAATTATTCACAAGCCTGTTTCTTCCATAATGTTTGGGGCCTATGATGGGCCGAATTGAATTTTGAAGAAAAATCAAAACCTTCAGATTCAGTTAGAGTGTTATGATAATGGGCTCTTGTAAGTTTGTAACCGAGGCCCAATACGAGACGACGTCGTTGTTTGCAATCGACCTATCTGGATCGGTAGGAAAAGTGTGCAAGTCGTTTTCATTCACCAAAGCGAAGCTTTATTCGTTTGCTTGAGCTCCGAAGAGTGGAAACAAAAAT
>449FP012178 AT4G34830_1         :+U  EU:NC; range  -249 to    50.
CCGGCGATTCGTCAAGATCAAATTTCTAGATTTCCCCCGGAAAACAAAAACCCGGATCCGACCCGAATCCTATCCACTACTCGGACCCAGGCCCAATAAAATTTTAGCATAATTAATAAAATATGTTTTTTTTAATATAAACAACGTTGACGACTTGACGGCCGTTTATGCCACGTAAGCAAGGGGTCCACAATGCGAAGAAGAGAGTCGTTCGTTATTTCATATCCTCACTTCCTTCTCTGAAGCTTTATCCTCTAATCGTTTTCTCTCTAAGCCTCTCCAATGGAGGTTACCTCCACC
>450FP005334 AT2G25460_1         :+U  EU:NC; range  -249 to    50.
TTAATTCCTTTTATCGATAGCCTCAAACGCGGATTTGCTGCGTTTGCTGACCAAGTCGCTCTTTGTTTGGCCATTTTTAATTGTGTTTTCTTGGAGGGTTTCTTTCTTTGCTGTCTTTGATTCTTTTTTAATGTTCTCTACGTTTCCTTAGCCTTATTTAGAAGACATACAATGCGTATGATACGCCTCTACGTACACATTTACATACATCTATATATAAACCAACAAATTATCGCCTCCTTTTTAGTCACACATTTATATCAACACCTAAAAGAAACAAAAAAACAGAGGAAAAACCCC
>451FP012354 AT4G37460_1         :+U  EU:NC; range  -249 to    50.
TGAGAACATATATATACTTCAAATTTGTTCTCCAATACAGTCACACACCTAACTTCAATTTGCTTAGAATTTCTTTGGCAAGACGATTAACAGAGCTAGCCCATTGTAAAAGGGTAATAAATAATAAGTGGGCTAGGCCCATATATACACAACAAAAAGTCACGTGACAAGAAACTTCATACGTGTGCGACTCTTGCCCCAAAATTTGATTAGCACCACTTATTGAGAAGCAGCAGCAGCACCACAAGCACCACCACCAGTATCACATTCACATTCACCATCATCGTCTCTTCGCTCTTA
>452FP000473 AT1G07610_1         :+U  EU:NC; range  -249 to    50.
ATCTGCCGAAATTAGAAAATCTATATCTAGAGGGATTATATAGTCCAACAAGAAAGCTATATGTATATCTCATATACAAAAACTTTGCTAACCCTATCATATACGAAACTAAAACTTACAGGAAAATATAAAATATATATAGGGAGGTTGACAAAAGATAATATATATATATAGGAAATGTATGGTGGATATAAAACCGATATTTTATATTCTTCTATATATACTGGCCATTCCCTTAGTTGAAATCACATAAAGCATCAGAAGAAGAAAAAGAAAACTACAAAATCAATCAAAGAGAAG
>453FP015105 AT5G49680_1         :+U  EU:NC; range  -249 to    50.
CTCCTATATACCAAGTAAGTAGAAGGCGTGTGTTTGCTGCTGTCTTGTTGGTTCTAAATTCAGGAAAGTTTTTCAATATTTCTTTGTTTCAGTTTGAAATATTATGGTTCATGCATGTTTTGCACGATCTTTAATTAGCATCATTAAGGCGTAGCAAGAATATTTACTAATCAACCTCAACTCTGACTTTAATTCTTCTTTTTTTTTTTGCAGTGCGGCTTAGATTCATTTCAGGCCACTGCAAATAATATGTCAAATAGGGGTACAGTTGTACAGATGGAGCTAAATGAACTGACTTTA
>454FP004443 AT2G03050_1         :+U  EU:NC; range  -249 to    50.
AACCAGAGGTAGAGATAGAGACAGAGAAGATGATTGCGGTTAACAGACTCTGCGCAAAAACCGGTCTTATGATTAAGCCGCTTGAGAATAGGGATCCTCATTGGAAGAAGAAGAACAAGCAGAAACAACTCTCAACCAAAAAACTACGTCGTTTAATCTTTATCTGACCGTTACACCAGAATTACCATTTTACCCTTCTTCCATTGTTTTATCCACACTTTAAAGATTGAAACTTTTTTTTTCTACCTCACCGACGATGATGATAGCAAGGTGTTCTCTTTTTCCGCCGCCGTGTTTCTC
>455FP007964 AT3G17530_1         :+U  EU:NC; range  -249 to    50.
TGGCTTCTCGATTTTGGATTCGTGTTAAGTGGTTCTTGACACGTGTTACACAAACAACGAGGCAAGCGATTGCTTTTTGCGGAAAACCGACTCGCAAAAACAAAGAGAGGCTTCAACTGAAACACATCTGTGAAGCTAATGGGCTTGTATACAATAACCAGTGGGCTTTTCATAAACAAGTTTAGTGAGCTTTTCAATGAATAGTAAGGGCTTATTGTAAGTAAAACCCTAATTTCTATACACTCTTCTACGCTATCTTCCATTCTTCCTCCAGCTATCATATCAAAAACAATGAGAAAG
>456FP007932 AT3G16950_1         :+U  EU:NC; range  -249 to    50.
AGTTTGTTACAAAATCCAAAAATTAATTTAAATATATATTCACAGCCAAAAATGGGCTACGAGGTCTATTGACCCAATGGGCTTTTTAAGACTTAAACCAGGTTAGAAAAAATGAAAGAAAAGTCGTAAATGCCTCGTGTACAAAAAAAAGTGGTTAAACAAAACAAAACAAACAAACAAAGCGGGCTTTGAAAACTCCGCCTCCGTTTGTTGGCTATTTACACTCACTCTGTCTCCGCCGGTAGATTTGTCAGCTGCGTCTTCCTCGTTTTCTCTCTCTCTGTCTGTGTCTCTTAGAAT
>457FP006904 AT3G02030_1         :+U  EU:NC; range  -249 to    50.
TTGAAGACAAATGGAGTCACTCATGGGCCAAACTAAAAGCCCATTAAAGGCCGAAATCAATTATTCTTGAGCCTCTACTCTCTTGCCTAAGTGTATGTATGTGGTTTAGCTATATAAGATAGCAACTGCTTGCTGTTTGAGAAAGCTTGAAACATCACACATTCGCCTCGTTGAAAATGAAAACAGCACGACAAGGGGGGAGAGGAGAGACCGTTAAGTCATGAGATCTTCGTTTCGGCTGGAAAAAGGAAAAGAAAAAGAAAGCACAAAAATCTTTGGTTTAAATTCTTTCTCCATGGA
>458FP000530 AT1G08390_1         :+U  EU:NC; range  -249 to    50.
ATTTTTTTTGTTTGTATTTTATAAAGATTTTTACATCTTTTAGTTTGCATGTTAATGATTTTAATTAGTCAAAAAGCCAAAACACCATGAATTCCATTTTTTTTTTTTCAAACACAATATTCCCTCTCCCAATATCTGCCAAAAATCAAAATCAAATTACTGTACCGATACCATTTGTTCGGTTCGGTTTAATCCGGTAATCGATGAGGTAAAGGCATTTGTGAAATTGATCAGCCGAGTCGGATCGGCGGGTAAAATGGACTACAGCTTAGCGGCGGTGAAGATGCTTTGTTCTCAGCT
>459FP010726 AT4G13640_1         :+U  EU:NC; range  -249 to    50.
AACTAAAAGAAATTTTATCTTACTACTTTTTCAAAACATATATGTTATTTGGAATTTCAATGCAAAGAGTACAAATAACCAAAACATAAATTCTGCTCTCTCTTTTTTTTTTTTTGAAAATATCTAAATAAATTCAATAATGCACAAATATAAACACAAAATACTATCCGAGTGTTGTCTTGTCCAATCTATCAACTCGTTTCTTCGCTGTCTTAGAAATCCACAATATCTTTCTTCACACTTTCTTTCACTTTCCCGGGAAAACAGCCGAGAAAATAAAAGAAACGAAGAAAAGTTTGT
>460FP005365 AT2G25920_1         :+U  EU:NC; range  -249 to    50.
CTCCTCCAATGGTCACACCACCACAAACCATTAGATCCTTTAATGACTCCAACAACAACTCTTATGTTTGGGGATTTTTTTTATAGACAGTCAGACCGAAAACACATCAATAACACTTAATTTTTTAATATCATATTATACAATTTAGTAATTCGTGTAATTATTTTCTAATTTAAAATAATTAAATATTAAATGTCCAAATAAAAATGGATCGTGGTTTTTATTGGGTTTTTACCTGTAAGGGCTCTCGTTTTATCAAAAAAGAAAAAAAAACTCAGGAAGAATCTAGTTGCGGTTATC
>461FP004222 AT1G79390_1         :+U  EU:NC; range  -249 to    50.
GACAATTTGCAAATTACCTCTTAGCCTTACAGGGTGTTGTTTAACCAAAAGAAAACTAGAGTGTTCATGGCATAATAAAAAACAAACTATAGGGGCTGAACTATAATACACATACTGTTCAGGATACAAACGAAACATGAGAATAATATGGGGTCCAAAAAGTAAATAAATAATCAAATAGGAGTTCTTTGCAATTAACGCTAAAGTGCGAACCTGTAAGTCAAATCATGAACCCTAAAAACCCCAGGTGAGAAGAACGGAGAGAGAGAGAGAGATGTCGTTCATGTATGAGAAGAGCAA
>462FP009675 AT3G57390_1         :+U  EU:NC; range  -249 to    50.
CTAAAAGCAAAGCCAAAAAAGAAAAACCCTAGAAGATAAAAAAAAAGGGAGGCGATACACGAAATAGAGAAGAGATCCAAAACCAAAACAAGGGCGTTATAAATGGGAAGAAAGTTCCAAAAGAAGAAAACAGCCACTCACACCAAGCAAAGCAAATTAGCAAAGCCACCAAATATGGAAAATTGCTACTTATAGTAACTCCCATCTTTTTATATAATACCCTAATTTTGGTCCTAATTTTCCTTCCTTAGCCCCTTTCCCAATATTTGATCAATTTCTAAAGAAAACCCCTTCCTCTAC
>463FP007300 AT3G07500_1         :+U  EU:NC; range  -249 to    50.
TGGAAAAAAGTGTCTCATGGAATATGTTAGTCAGGCGGTCAAAGTAAAAAGTAAAAAGAGAAAAAACTATAAACTACATGATGTTTAACTCTTCAAGTGACGTCAAGACATAAACTACGTGCCGTTTCGCACTATTCGTAATCCAACGGGCGAGACTGGAATGAATTTATGACCAGATCTTGGTTTTTTCTTGTCGTCTTCTTCACCGCTTACCAGTTACTAACTTGAGCTTCAGAGATCATCATCATCATCACTTCCTCTCTCTGAAGAAAACACAATTTGGAGTTTTCTAATCTTCAT
>464FP000282 AT1G04930_1         :+U  EU:NC; range  -249 to    50.
AAGCTGGAGGTAAAAGAAGAAGAGTAGGGTTTATGGAGCATTCATCTGTACTTCATCATCTGAATCCTATCCTTCTTCACTCCCCCAATAAAGAAAAATGGCGATTACTCTCTCTTTCTCTCCCGTGTTTAAATTGACACTAATACCCTCAGGCCCAGATCGGCCCAAAACCTGAAAACCTCCCTATGAGTAAGAGGGTTCGCGCATTATTAAACCGTGACCAAATTTGAAACTTTTTTTTTTCTTTTTACTGTTTCCCCAAAAATTCTTTTGAAAATCGAATCGACAAATTCCTTCCGC
>465FP012510 AT4G39910_1         :+U  EU:NC; range  -249 to    50.
GTATGTATTAAGTTTTTTGTTGTTGTTGTCAAGAGTATGTATTAAGTTTAAACTATCAAAAAGACGAAGTAAGGTGAATCAGAGAATTTGCAATGCATGACTTGGGTTAGGTATATAAAATAAGTTTCAAAAACTAAAAGTTAAATGTCGTAAAGTTTACAAAATTTGGAGGAGTAAGTTGCAATTTTGACTCAAATAGTTTTTGATAATCAAATCCACATCTTCCTTCGTTGCTTCGTCGCTTTGGACAGAAAAGAAGAGAAAAAGTTTAATAGTAAAATAATCGATCCTCTTCTCTTC
>466FP007558 AT3G11570_1         :+U  EU:NC; range  -249 to    50.
TTTGCTATACTACAGCTTTAATATATTGGGAAATTAAAACTCGTCTCGATCTAAAAGATATAGTAGAAACGAACATGGGAGTAAACTTCTATTACTATACGTTAATAAAATTATGTGGGATGCATTTGCATTAATACTTTTGTCTGTCACATGGATGAATTGATGATGGATCTATAAATTAATTTATTAACGAATTTATTTCCCTACAGAAACATATTTATTAAGACTTTTCTCTCGCAAAAGAAGATCGCAGCATATTCACATTTTCACGTCTCTTCTATACGACATACATGGATCATC
>467FP005893 AT2G34460_1         :+U  EU:NC; range  -249 to    50.
AAAACTTACCGACTAGAGCCTCCGCTGCACGACGGAGACAAAGGCCCTGACTTGGGAGCTCTCTTCGTCATTTTCTCTCACTTTCTCGGAATCGAACTTTCGTTCGCTGCCTCTTTGGGGTTTTTCCGTAATTGCGTACTGAAACAGATTGTCGGAGACCTTTGCCACGTGGCGTAATCTAATCAACAAAAAAGGCAAAGATCAAAAATTTACAATTTAACAAAAGTTAACGTTTGTGGCAGAGAGGTTACACATCGATGGCAACATCTTTGCTTCTCAGACATTCCTCAGCTGTCTTCT
>468FP009183 AT3G50370_1         :+U  EU:NC; range  -249 to    50.
ATTTCGAAGTTTTACATGTTTCTAATAATCGAAAGTAGCGTAATTGAAAGCAGAGTACTATATGTATCAAATTGAGAATTATGGGGTAATAAAGAGATGATTGATTAATACGGGGTCAAAAACATAAAAAGAGTAAAACTTGTCCTGGTTTATCTCTCGTGCCTCAGCTTTTTTTTTTTTTTTTTTTGAATTTGTATATTTTTTTTTTGTTTTGGTTTTATCTCCGACAAAGAGGCAGTGAGTAGGGGTAGGGCTTTCCTTTTTTCCCGACGATTCGTTCCCTCGCGCTTCGTCGTCTGA
>469FP005642 AT2G30550_1         :+U  EU:NC; range  -249 to    50.
AGATCATTAGATCCTTAACCTCAATCCCTAGAGCCTGCTTATTGCCTTTAAGCATTGTGCAATCACTACCAAACACACTCAAAACTAAATAAATATAATTTATAACTTATCAAATAAAATAAATACTATCAAGTGTGTATGAAATCGATGACAATTTATTTATTACCTTATTACCATTTGTGTCTTGAAGTACACGTTAAGCTATTTTTATGTGTTATAAAGGCTTCTTCGTCAACCAATTACGAAATCAAGCTTTTGAAGCTTCTCAACAATGGCGGCTATTCCTTCCCACAACAACCT
>470FP004386 AT2G01940_1         :+U  EU:NC; range  -249 to    50.
TCAATCAGACAAGATATGGGTCCAAGCCAAAAAATTCATATATCCAACATGCTCAAAGAAACAAAGTCTAAAAAATAAATACAAAATAACAAAAAGAAAAATCTAAAATCTACATCTAAATCTAAATAAATACACCACCTTCTCTCTCTCTCTCTCTAGCTACACGAGTGTATGTATACATTTTACGCAATGATGGCATAGTGCAATGAGCTTTATAAGTAGAAGCAATATAGACATCAAAGACCCCTTATTTGCTCTCAACTCTCAAGTGTATGAGAGAGAAATAGGTTTTTGAAGAAG
>471FP008892 AT3G45490_1         :+U  EU:NC; range  -249 to    50.
ATTTGTCGTCTGGAATTTATATGAGATTTGTAGCATCATAAATGCAGAAATAAATAGCAAAGTAATGAGAATCTGTAGAAAATATATGTAAATCTTCGGAAAAAAAAGAAGAAAACCAATCAATACTAACCAAAAACGGTTGCAAATATTACTAATTTCGGATAATATATTATCAGCTTCTCAAGCACGGCTACAATATTCTCTCCTTTTTCCTATATATATTCACTCATTAACATTCCCATAAATCTTGGGAACTAAAGATAAAACAGTCATGGATAGAGATGAAGTAGGCACGATTTC
>472FP009357 AT3G52860_1         :+U  EU:NC; range  -249 to    50.
CAAGAGTAAAGTATCAGAAAATGTTGTTCCTTCTCCTTACTATTGTTTTTTCATATGAAATAAATGATTTACTTCATATATTTATTAAAAATGAATTTTCAGTGTTTTCAATTAATTACATCAAAATGATATTCTTAAGAACAATTAAGAATGTGGAAAAGGCCCAATAAGCCCAAATTAAATCCAGTAAATGGGCCCCCATTATAATATTTTTCACTAAACCTTATGGGCAAACAAACAAGCAGAGAGAAAGAGAGATCGAGATCGGCGTGAATGGATTATCAGCAAAAGCCGCCGCAG
>473FP008650 AT3G28030_1         :+U  EU:NC; range  -249 to    50.
TTTTTAAAAAAGGAAAACAAGGCCTTAGACTTTGGGCCTTTCTTAAGAAAAAGACTTTAGAATGGGCCAATATTGAGACAGTGTACTTAGCTCATAAACCGGGCGTTGTTGACTCCTTGTACATATAACCGTCGTGTTTTAATATACGCCTGAGAACGAGAAAACGACGTCGTATAAATTCAAACCGCCGTCGATCGTCACTACGTATATAAAGGGCTTTTAATTACACGGCGAAGTCTCTCTGTTCTCAAGAAATTAAGAAACTGAGAAAAAAAAAATGGGAGTACAAGGTCTTTGGGA
>474FP007793 AT3G14770_1         :+U  EU:NC; range  -249 to    50.
ATCTTTTTAATCAATGGGATCAAATTTCGAATATCATTAAGACTTTTAAGAGAATTTTTAGACCATTATGCATATGTTTACCTTAATTTTTTCATGATCTATATTATTTTAAATGGAATTTATTAACAAATATGTATAACGTTACGACACTTTTTCGTAATTAATTTGTTTGTAAGATAGTTAAACAGTAGACAAAGCCAAATATGGACCGCATATATATAGTCGTACACATTCAGCCTTTTGCTCCTTACCTTTTTAAGAAAGTCTTCTTTTAAGTTTCTGGGTTTCAGTTTTTTTTTT
>475FP013175 AT5G11010_1         :+U  EU:NC; range  -249 to    50.
TCACTCGTTTTTTGGTTTATGTTCAAACTTTCTAGGTACATAATCTTAAATTTTGATCCACATTCGAATAGACACATTAGACAAGGTCGTTCTCGAGTAATTCCTATTTTTTTTCCGGTTCGCTAACACTTTGTTCTGGGTTTAACCATACCGGTTTTTATTTGAAACGAATTCTATTAATTGTGGTTTAAGTTCCGGTTCGGTTTCGAAAGCACTAGGAGAAACTAAAATCCCTAAATTTTCATCGTTCCCTCTGCTTCTCCGACGGCTCGATACCTTCTCCTCTGGTCGACGACTCAA
>476FP008183 AT3G20580_1         :+U  EU:NC; range  -249 to    50.
CATATCGAAAATAATCGAAGCGGTGGTTATTTAGTTAGGAAACAAATTTGCTCAAAAAAAAAAAAAAAAAAAAGTTAAGCAACAAATATGAAACTCTTGTGTCCAAAATTAGCAATTGCCTTAACACACATTCTTAAATGTCTCTCCGCGTGACCACCAAATTAAACCAGAGGCTCATATTAAGACATCTTCTTTTCCAACCATCTTCGTTTCTTTGCATTAAACTTTTGGATTTTGATACTTTTTTACAGATTTTTCACATTAAACCTTATTCGTTGATCAATCTTCGTCTTTGTTTAA
>477FP009300 AT3G52070_1         :+U  EU:NC; range  -249 to    50.
CTGATTACCTGGCCATTCAGAATCGGTTTGGATCAAAAAATTTGGGTTTTCGGTTTAGAAATCGAAACAAACCGAATTAGTTGAAACGAACCGAATAGAAATTCGGCCAATTTGGTTTTGCATTGGCGTGTACCTTGTGACTACATGTGTGTGTGTTAGATGAGATCTATCCACCCATTTTTCAAATCATTTTTGTCGTTAAGCTATCAAGATTCTGATATTTTCCTGCTCACTTTTGATTCCCAAAACAAAAAACTTTCTTCAATTATTCTATTCATCTTCTCATGGCGGCTCTCTCCA
>478FP009692 AT3G57640_1         :+U  EU:NC; range  -249 to    50.
ACTTAAAACATAAGAGGGAGTAACGTTTCTCTGTGCTTGTCTTGAAACAGAGGAGAGTATAAGAGAGAGTAAGGGAGCTGAACAGACAAAGAGGTGAAGAATTTTCAACAACTTTTGTCTTCTTCTGCTCTAAAAGATAAACCTTTTCCAACGAAGTCTTACTCCTTAATGGTGTTTCGTTGACTTCACGTTACAACTTTTCAACACGGTGTGTGGTCTTCAACTCGTCATTCAATCTTTGGTCATTTTATCCTCAAAAGTAAAAGAAACTTTTTTTTCGTTGTTGTTTGAGATGGAGTG
>479FP013271 AT5G12420_1         :+U  EU:NC; range  -249 to    50.
AATCAACTAAAATATAGATGGAAAATGAACGACGATAGTATTTTGCTTTTAGACGCCACATTTTCTTTTTCTATCATTGTTAATAGAAGCTGATCGTATATATCAACGTCACATTAAATGTAATTTTACTTTTTGTGAGGATAAATACTAATACTTTTCCATGCCCACTTGTATTCTAGTTTTGTTGTCGTTGAACCACTTACAAACTCAACGTTATAAATACCATTGGAACACATGAGAGAAGAAAGTACATAAGAGGGAAAAGGAAAATGACTTATGGGGAGGAGGAGCCGGTTAGCC
>480FP007401 AT3G09330_1         :+U  EU:NC; range  -249 to    50.
CATCTCAATGTTTTGGAGAATAATCATTACCAATGGATCAAATATAGAACAATGACTTCATAGTCTCATTATCCTATGGCTTAAAATTTCTAATTAGTATGGGGCACGTGCCTACCCTAGTGGCAATGTAGATCCGCCACTAATACTTCCACACTACATATCACGACCAGAATAACCAGAATATTAATTTGTTTATGATCATGTATCAATTGGATTAATACAAACTCGACGTGATAGCAAATCGAACTCAGAGCTCGATCTCTTTTTTTTTTCTTATAGTATTCATTTCGCTCCTTTGTT
>481FP015418 AT5G54570_1         :+U  EU:NC; range  -249 to    50.
AAAAAGACATAGGTAGTTAGGTGAATCAGTGTCACTCAGTAACAAACTTTTTTTTTATCTTAAGAGAGTAAACAACTTTAAAAAGTTTTTGGCACAAGTATAAGAAACGTGTGCAGTAAAAGTAGAGAGAACAAATGTCAAAACCAAAGAAAAGCCTTCAAAAGACGTGAGCTTTTGTTTTGCACTCTTCCTCTTTCTTCTTCAACTTTACAAATTAAAAACACACACACACCAAAACTCCATTTTCTTGCCTCCAAATCTTTCATTCACCATAAAATTCCATCCCCTTATCTCTCTCTT
>482FP004647 AT2G07806_1         :+U  EU:NC; range  -249 to    50.
TACCTATCTTGGGTGAGCTACATCCATACATAGTCTAAGCCTCTGATTGACAGTACTAGATACGGAATCTTAGTCCCAAGAGTTCTGCGGAAGCGGGCTAAAGGCAATAGTTCGCTAGGGTGGTTATCCCAATTCTTTGATAAGATCGCTACCGAACGCCCCCAAAAGCCTAGTCTTTAGAAGGAACGAACGGATTTCTTTGTTTGTTCGTGCAATGAAGAATCTTATCTAAAGAAGGTAATACGGAAAGAAAAAAACTCAACCTGATGCTACTGGAATAGAGAAGCAAGCAAAGTGGGT
>483FP006347 AT2G40910_1         :+U  EU:NC; range  -249 to    50.
CACTAATGTTGTAAAACTCATCAAGGCTCATAGCATAAATCGATGTGTCATTATTATCTGCAAATCCGAGCATAGAATGAACCAAACCAATTAAGGATAGTGGTAAATTAGCACGTGAACCAAGCGGTTAGCTTGTGAATTGTGATTATGTAAATATTAATTTATTACTTCCTTAATTTTCCTTTTTATTTTCCTTTTCCTTTTCTACCATTTATTATGTTACCTTTGTCTTTGGTCATAAAGATAAAGACTACACAAAGTAGGTCTCTCTTCCGACTGCGCAACTTCAAAGCCCTAATA
>484FP016169 AT5G65950_1         :+U  EU:NC; range  -249 to    50.
GCTTATAATGGGCCTGATGATACTACATCCTTAGAAACCACATTAGTTTAAATCAGATCTGACAACTGCAGTGGTTCATACCCTTAAAGATTAAAGGCCCGTTGAAAACCCATTAAGTATTTCACATCATATTCTGGGCCAGATGAACAATCTGACAGCTATACAAGTCCATTCCCTTATCCAAAGGCCCGTTAAAAGCCCACGTAAAATGAATGTGTCAGATCCTTCCTTGCTCGATTCAACGCGTCCGAGTCTCAGACACTCCCCGGCGAGATGGAGGAATACCCGGAAGAGCTCAGG
>485FP007858 AT3G15730_1         :+U  EU:NC; range  -249 to    50.
AACATAATCCAACCACAATTATATCGTTATCTAGTAACATTAACTATATATTATAAGTTATAAATTGAAAGGAATCTCTTGAGAGTAACTATTTAGGGCCTAATTGTGAAACTAAAAACGTGTAGGGCTGAAACTAATAACAATTCGTACGTTGGGTCACTATTAAATCATCAAAGATCTGTAGAAAATAATGAAAAAGTGGCCCCACACGCTCCAATTAAATTACAGCAGCTCCACAAAGTAGCTCTTAAAGAGCTTCCATCACGGACCAGATCCCGAATTCTTCTTCTGACCACCGAA
>486FP013630 AT5G18260_1         :+U  EU:NC; range  -249 to    50.
ATAGTAAATACCTTCTTTTCTTTTTTGTTAAAGATTCACTAATATTTTTTTAGTTTTATATATCCTAATGAAAATAGATAATGTGTAACTCTAATAATAGCCATATCACATCATAGCCATTAGTGATTATTCCAATGTTAGAATAAAAACAACAACAAAAATCAGTGAGGGGATTAACCAGAAATACTAATTTTTAAAAGGAGTAATAATGGGTTAATAATTGGCCACTCTCATTACAGAACAGAACTCATAGCCGTCGTCGTCGTCTCTGTCGTTCTTATTTCAAAAAAAAAAAAAAAA
>487FP010002 AT3G62550_1         :+U  EU:NC; range  -249 to    50.
TCATGAATTATCTACATAAAAATATCGCATATTGTAGATAAGAGTCACCCCTGAAAGAAAAACGATAGTTTTCTGTATTTGGTTATCAATCAATCCTATGTGGGTTTATATCTTATCTAATGTAAAAATTACACAAAGGATAGTGTCTGCAAATATCTAAATGAAAACACTTAATTCCAAAATGAGAAATCAAGTGGGTTTTGCCTAGCTAATTGTATAAATAGTAACACAATCATAATCTCTTCTTCCATCAGGTCTTCTTCATAATATATTTCTTCTCTAATAATTGAAAGCAAAAGA
>488FP009989 AT3G62310_1         :+U  EU:NC; range  -249 to    50.
CCAGTAAAATATGAATTCGAAGTGTTAAGACGATAATTTCAGTATATTCAGATATTGGGCCGGCCTGACAACTTTATACTTATTACAAAAGCCTATATTAGCCAACATAACTAACACTTGGCTCCTTTTCCAAATATTTTGAGGGGGCTAAAGTATATATTGTTTAGATTTGGGGTCAAATTGAAAATTATAATTAAACTTAAGCCGCCTCTCTCTTCTTCTAACTCACGCAGCCGAACCCTAGCTTTCATAAAATTTTCATTCATCATCGTTCTTGCTTCTTGCTAAAGGCCTTGCCTT
>489FP012347 AT4G37370_1         :+U  EU:NC; range  -249 to    50.
GGAATTATGTTGAACACGTGGAGGGCATTATTTGTGAAGTTGAAACGAGGACTATTTTTCAAACTTTCTTGAGGAACAAGACTTGACTTTTGTAACCATAAAGATAGAATCAAGTCAGATTTTGCTACTTCGAGAACATTGGTCAATGAGTCAAAATGTCAAATAGTCAATACTAAAATCAAAATTGAACTTTGTTTATTAATTTTGTTCTAATCTATTTAACCCCACAAAAGTTTCCAAAACTGCTTCACTCACCAAAATAGATCTAAAACATGGAAACCAAAACCCTAATTTTCTCAA
>490FP015559 AT5G56970_1         :+U  EU:NC; range  -249 to    50.
GGGTCAACTGAATTTTTTTATTATAGGAATATACAGAAAATAAAATTTAGTTAAAACAAAATAATTTGTTTCAAATAATCTAAACTCTTCAATAATTAGTAGTTACTAGTTATATACAGAGAAGATACTAGCTTGCTCACTGATTTTTCATTTTTTTTTACACAAACAAAAAACAAAAAATCCGTACAATACATGTGTCTGCATGCGTGTCTATATATATACAGCTACTACTCTTCATTGATAAGAATCAAGCTATTCATAAAATAAAAAGACTTATTTCTCAAAAAAAATGGCGAGTTA
>491FP014054 AT5G25280_1         :+U  EU:NC; range  -249 to    50.
ATCACAAATGCCCACAAAAGCACTTCGCTGAAACTCAATCTCAGTCGTTAGATCAGAATCCAATTCTTTTCAATACGGCAAGTTGAGATCCCCAAACCCATCATGTGTAACCATGGTTAAGTCAATTAACCCAACACATAGAAATCTCCTAAAATCACCAAAAAGGTCACGAACTTTCTCGTTAATTACATAAAATGCCATTCTTCGCTTTAGCTATAAATTCGTCTTCTGAGACTCGCTAGGTTTGCCGAACCAATCACCCTAAGGGGACACTTAAAGAGAGAAACAAATCCTTCTTCT
>492FP010925 AT4G16440_1         :+U  EU:NC; range  -249 to    50.
ATGTAAAACTAGACTATTGATGTTCTGTGTCAATGTGCCATATGCTGTGATAAAAAACGAGACCAAGGTTATTGACTTATTGTTGAGCAAAGCATCACCCTCATTGTGTCACCGACCTCTATTGCTTCTCTATTTGCATTTAGGCCCTTACACAATAAGATTATTACTAGGCCCGCTATGCAATTTACATTTTTGACTTTTTCAACCCCTTTTAGGTAATTTGAGACCCCAGTTTGCAATTTTAGAACCAATAGAGGAAGAAAGCACCTTTCGACGCCGTTCTAGTTTTCCGATACCCTC
>493FP015858 AT5G61510_1         :+U  EU:NC; range  -249 to    50.
TAGGGGTGTTTTATAAATATAGTAAAACTAGGATAGTGATAATGTAATATATTGAACGTTAAAGGACAAAGATGGGAAATAGAAAATAAAGTTAGGAGGCAGAGAAGAAATGGGGGCCATAAGAAAATGGCAGCATTGACTCTTCATCATCATCATCATCATCGTCATCACTCGTGTCTTCAAGCGTCTGGACATCTGTCACGTCGTCTATATCACCGAATATTCTCGAGCTTTCCACGAAATCCCGTCAAAGATCTCAACTTTCGTCTAAGTCTTGCCGATTTCTCGAGTTTTTCTTTA
>494FP013796 AT5G20650_1         :+U  EU:NC; range  -249 to    50.
TGATGACGACGAAGACGAGATTTTTTTTTTTTTTTTTGACAACAAAGGAAGAGTTGATTACAAATGCCCCTTAGATTGCACTTATTTACGTAAATACCACTTTGACTTTTTAGCGGCAGTAGCTGCACTAAAATATATGAAGCCTTGTGTTATTGTAAGCCCACTGGACTATAATGTGAGCCCACGAAGAAACGTATCTTCTAATCAATAATTCAACAAACCAAACCTCTTCCCAATCCCAACAGCTTCATCGTTTTATCTTCCAATCAAAGCAGCTCAAATCAAGCTCGCAAAGATGAT
>495FP013136 AT5G10380_1         :+U  EU:NC; range  -249 to    50.
AATGAAAGACTTACTTGACTCGCTACATGACTGATTACGCGTAAATGTCTACAGAGAGTTTACTAAGTTGAAAGGAAACTACTTCCTAACATACAGAGACATCGCCTTTAATGGCGTTATCACTTTCAGGAAATTTCCACCCACTTTCCAACCCTTAAAAAGGACAAATCCTCTCTAATTCCTAGTCTTGTAGATTGTGATGTGTGTGGCTGTGTACCCACTTATTTCCTCACGAAGATTTTTTGGGTCATGACTCTTGTCTAGATTCTAACCCATTTTGTGGGTTTTAGTGTCCTATTT
>496FP004841 AT2G17580_1         :+U  EU:NC; range  -249 to    50.
TAACATTTGTGTTTCACGAGTGTTTTTTTCTCAAACCAAAATTAAACCAATAAATTTAGTTCGTTAATGGTTCAGATTGATTGCATATATCATGGAATTTCGGTTTAGCGATATTAAAACAAGGAAAACCGGGATTGGTATCCAAAACCGTACCGGGCGTCAAGTCTGGTTCGGTAGGTTAGAGTACACGCTTGTGGCGAACTTGCAATTGGAAACCTAAAAAGTCGCGACTATGCTCTCTGCAAAGATGGTTCTACTTTTGGCTTAAAGAGCAATGTTTTCGAGTCTTTGCCATGGCGG
>497FP000022 AT1G01250_1         :+U  EU:NC; range  -249 to    50.
TTATTTTTTTGTATAAAGAGTATATCATTATTATTAGTTACGGCATATGAAATAGAATTACGCACACTACGTACTACTATCCATTTGGCAGTAGATTTGGAAAATTACATTCCGGTAATCGAAAGTCTATGATTTAAATGTACGTTGGGGGCATTTATGTAAATTCAGATAATAAACAGTAACGCTTTTGGTTAGAAAATGGGATTGGATGAGATTATAAATGTAGATAACAGTGTGACTTAACCACATAACAAACTCTTTAATGTCACCACAGAGAATGAAGCTATCATCACCACCAGT
>498FP008765 AT3G32980_1         :+U  EU:NC; range  -249 to    50.
ATCATCCGGAATTCGGGATCTATTAATATTGTTTAGTGTTAATATACAATTAAAAAAAAAGTTAGTGGTGATATACAGTGTATACATTATTTTTTGAATGAAATTTTACAGTGTAGGTTATTAAAAATAATTATTAGAAATAGCTGTTGTTAAAAATAAAAATATAACAATAGAATTAGTTCACAAAATGTTATGGACCCATTCGGTCATTCCCCTATAAAAGGATCCTTGAAGATATAGAGTTTCCTCATCTTCTCAAACTAAATCAATTAAAGAGGTTTCTTCTTATAGAAATGAATT
>499FP002558 AT1G51405_1         :+U  EU:NC; range  -249 to    50.
TTTCTCCAAGGTTGTCTCTTTTCTTCTCTGCTTTCGAGTGATTCTATTTTCCAACGGTAACAAAAGGGTTCTTCTTTTTTCAAAATCCGACAGAGAAAGATCAGAGCTTTCTTCTTCTTCTGACAATCATCATCATCAGATATAGAGACAAAGACAACGACTAAGAAAGAGACTTTCTCTGCTTTATTTGTTAAAGTCGGCGGTGAATAGTAATGGAGAGACGTAACGAAGCGTTGATGATTAGGAAATCGAAGTGGCAGTACCCACAAGTGGGTTCTCCGACGCCGAGGATTCTTCAGT
>500FP012917 AT5G06860_1         :+U  EU:NC; range  -249 to    50.
GATGGTGAAGACATTGCCTCAGTATACATTTCCAAATGCTTCAAGGAGATATAACTTGCACCGGTTATAGCCTAATTATATACAACGCGTAATTGCATTACCCAAACATATTCAACGCCGACATCTTGACTATATGATATGTATTGACTATTATTACGGTCCATGTGGAAACAGAGATCAAATCGAATCCGTCTCTCTAAGTCTATATCACTCACTATATAGTATGTATATGTATCACTAACACTTTCCATCAAAATTCAAAACCAACACCATGGATAAGACAGCGACATTGTGTCTCTT
>501FP013669 AT5G18840_1         :+U  EU:NC; range  -249 to    50.
AGAAGAGAATGAAGTGGAGATGACTAACTCTAGGGGTAAACATCAGAGCCAAGTCAGTGAGAGCTTCATCACAGTCCCCACATGAGAACTATTTTTGTCAGTATTAATCTCAATCATTATCGCATTTAATATTTCATTAATCTATTTTGCCGTCGAAGGACAAATATTGTAAAAATCTTCGTCCCATGTCGAGACTTTACATACATCTATTACCTATAAATACCTAATTCACGAACCAAAGTACTCTTCACATCTATCTCTTTCTCTCTCTTTCCTTGCAAATTTTCAGCTCTCAAAGAG
>502FP008634 AT3G27680_1         :+U  EU:NC; range  -249 to    50.
TCATTGAATTTCATATAAAGTAAGCCAACGTAATGTTTATCTTTTTTTCTTCAAAATTCAATTCCGATAGATTTATGTATACCTAGTACTCTAGTACGTTTATTATAAGATATCTTTATATGTAAGATATCATATTTGTTATAACTTAGAACTAATAAAGAAAGATATATCGTGCAAATAATAGTAATACAGATATGTGTTTGTATATATAGTACCAGAGAAACACAAAAATCAAGGTAACAAAACAAAACATCTAAACATCTACCCTAAACAAAAAAAAAATAAATGAAAATCCTTTCA
>503FP014173 AT5G27690_1         :+U  EU:NC; range  -249 to    50.
GAAAATGAAAATGATGGCAAAGAAAAATCGAAAATTTCATGTTTTGACAAAAAAGAAAAAAAAAAAAACTCTTTTTAATCCTAACTAAGTAAATATTAATGTTTTGAGAACTGAGCATTTTATAATCTTTTCCAAAAAGGCAACTATTAGAGAATATTATCTGCTGAAGAAGTCCCACAAAAAAAAAAAAGATATAGAAGCCATGACTTCGTTACTATATTACACATGAAAGTTGCATCAATTCCCTCTCCCTCTTCTTCATCTTCCTCTTTCTCTCCATTATGGATTTAGGAACAGAGA
>504FP009437 AT3G54020_1         :+U  EU:NC; range  -249 to    50.
GCAAAATATGTATATAAATATGCTTTAACGAATTTTATGTTGTAGGAAATGTGTGATTATATAAATCAACTTTAGATAACACAGAGTAATTAATCCCACCCACCAATCATCCACTCGGCTGAATAAAATGTCGCCACTTTTAAAAACAAAAAGAAAGATTAAACCGTTTTCTCCGTGTGGAACTCGCGTTTTATCGTACACCCAAAACGTTGCTTAAATTGATTTTGCAAAACGCTGATTTTGCTTCTTATCGGAGATTTTTTTGGGGGCAACGGAGAAATTTGTTTTAGGGCTTTTTGC
>505FP010097 AT4G00390_1         :+U  EU:NC; range  -249 to    50.
AACATTAGACAAATCAAAAATTTTTATATAATAAGATTATAAAACTTAACAAATAATATTCTTTGAGATTTAGAATCTTAATTTAATGACAATATTAATTGTTTAACTCATAGAACAATGGAATTTTAACGGGAACTGCTACATTGGAAATATGAAACGATTTGAATAAGGAAAGCAAATTTCGCAATTATTGTTTGAGAATATCGAAATTGATTATAAATATTCCTTTTCACTTATCATCGTTTCGTCACAAACCCTAAGAAGCTTCTCATCTTCCTCACAAACCCTAAGAAGCTTCTC
>506FP008580 AT3G26950_1         :+U  EU:NC; range  -249 to    50.
TCTTTGTAATTTTATTAAAATGATGATTATATTTAGATGTGGTCATGTGGATGAACCACCACCAGTGCACCAAAAACAGAAAACGACGCCTACCAACTTGATGGGCTTTTAATAGATATAGTTAGTTAGGCCCAGTTTAGTGTTAATACGATACCGTTTGACGTAGTTTAACGGCCACCGACACGAACGAATCCAAAACGGCACCGTGTCAATCGCATCCAAAGCTCTGATGTAAGAAACTCTACACTTGTTCGAGTTTCGGAGAAAAGAAACGATGAGGAAGAGATGAAACGCGGTGGA
>507FP010800 AT4G14660_1         :+U  EU:NC; range  -249 to    50.
TCGAATATGATTAAAAAGTTTAATCTAATTTTAAATATTTGAGAATCAAATTTTCAAAGTTTTTAAATATATGAAATTAGTAATCTTAAAATGAAAAATTAATTAGTTTCTGAAAATATATTTAAAAGAAAATAGAGAAAAAGTGAATACTAATGGGCCAATAATAATATAGTCTCAGTAATAATGGGTCTTTTCAGCCCATCGACATGTAAACAAACCAAAATTGAAAGTCTCCGAGTGTTACTTCTCAGTCGATAGAGAGTTTGAAACAACAAAACAAACTCTCGCTTCTCGCATCGT
>508FP003192 AT1G63300_1         :+U  EU:NC; range  -249 to    50.
GTATATCGGAGTCCGAGTGGTCCGGAAGTTCTGATCATGGTATCAGCAGCACTGATGACTCGACCAATAGTTCGAATGATATAGTCGCGAGGGACACCGCGATTAACTCCTCGGATGAGGACGAGGTAGAGAAGCTTAAGAACGAGCTTGTTGGTTTGACAAGGCAAGCAGATCTTTCGGAGCTAGAACTGCAAAGCCTGAGGAAACAAATTGTTAAAGAGACCAAAAGAAGTCAAGATCTCCTTAGGGAAGTGAATAGCTTGAAGCAAGAGAGAGATTCGTTGAAGGAAGATTGTGAGA
>509FP013459 AT5G15720_1         :+U  EU:NC; range  -249 to    50.
TAAAGCTGTCTCTATCAAAAAGAAGACGAATAGAGTAAGAAAATAAAAGAAGCAGTAAATGAGAAAAAGAAAAAATACAAATCTTTCAGAACAGTAACAGTTAACCACTACACTCCATGAGATCATTTACCACGACCAGTTCCTCTGAACCAAACACGGTCTCTTATGTCACGTAACCATGTCTCTTTCTATATCACCATAAAGATATGTAGTAGCGTTGTTTTCTTCATAAGCTTATCTCAAAGAACTCAAAACAGAGAAAGAGATAAAGATAGTAACCAAGCATGAAAAGTTTGTTGA
>510FP004354 AT2G01460_1         :+U  EU:NC; range  -249 to    50.
AGTTGAGAACTCTCTGTTTTTTTTTCCTTTCTTTTTAATTTCACTTTGATTCCTAATTTTTTTTGTTTGTTCGATCTTCAAACCCAACACTCTTTCTTCTCTCGATCCTTCCCATTTTCCGATCCTCGGATTCATCGGAATCGTCCTTTGATTTGCTCCGAAGATCATCCCGACTAGCTGAAGCCACATGGACGACGAGGTTGTTCAGCGAGTTTTCCAAGAAGGAGGACGAGATTTCTTCCAGCAACAACCTTCTACTTCTTCTTCCTCTTCTTCGATTCTTCAATCTCTTCCTCTTCA
>511FP000944 AT1G14450_1         :+U  EU:NC; range  -249 to    50.
TGCAATATTATTAAACTTAATTACTTATTTCCGACATTATATTTTGATATTAAAGAGAACCATAAGAAAACTAGTTTACGACATTATTATTTTCCGATTTTTTTTCAAAAGAAGCCCAAATGATAACCTAAAGTTAAAGCCCATATGACGACAAAAAATAAATTTAAAGCCCATATACATCAAAGAAGCCCATGATTTGTCATTTGAGAAGAAAGTTAAGAGGAATAGTACGGTCGCAGGAGATTAATCGAATACCTGAGAAAATGGCGAAGCCTTTGGGAACAACCGGCGAATTTTTCC
>512FP010981 AT4G17150_1         :+U  EU:NC; range  -249 to    50.
ATTTCACCCGTAAAAGTTAAAAGTTTATGTTTTTAGATATTTTTAAGCTTTACAGGTCAGTCTATATCAGGCCACCTAGTGAGCTGGAGAAGAAAGGAACAGCAAACTCAGAATGAACTAAAAAGGTCGAGATTTCTTGATAGCGCAATGACCACACAGACCAGAGTTCGAACCTTCAAAAGGGAAATATATAATTTGTTTCTTAGTTTCTCGAGTATCTACCACCTCGAGATCTGAAAATCTGATTCTACCTTTCCATTTTCTTTCTCAAAAGTCGTGGCTTTGAGAATAGTTTTTTCC
>513FP007118 AT3G04960_1         :+U  EU:NC; range  -249 to    50.
AACTTGAGAGCAGTCTAAATTCAAATCCAACGGTTGAGATCTCTTGAATTGATCTAAGGCTAAAAATCGAAGTCATACGTCACGAAATAAGAATGCTCAGTGAGGTTCTTTCTCCCTCCCATTTCTGGTAAAAATTGTCTCTTTCTCTCTTCTTTTCTTTCTACAAAAACAGAAACAAAAATAAAAAGTAAAGCTTTCTCTAAAAAATCTCTCCTTTATCTTCTTCTAGCTCTTCTTTGTGCCTCTTTCACCATGCTGAGTACAGAGAGAACTAAGTTCAGATCCATGGAACCTGCAACT
>514FP013356 AT5G14170_1         :+U  EU:NC; range  -249 to    50.
CTACAGATTCGTATTTGACAAAAAAAAAAAAAGGAAACGAAAAACTATAGTAAAACAAAATTATGTGGAATGCTTTTCTTTTTAATTTTGTCGTCAAATTGTATGTGGATTTGTCGTTGAAAAAAAAACACATGGATTAAAGTTGGGCCAGTTTGATATAACTCAATGTGGGCTTTAAAAATACGGGTCGGGTCTTAACCCGGACAGTAAAATAGATAGCTCCGGTGGGCATTTGTTTTTGTTTTCTCTCTCGAGTCTCGACAACTGAGAAGCAACGGAACACCGGTGAATCCCGGAAAG
>515FP011778 AT4G29190_1         :+U  EU:NC; range  -249 to    50.
ACGCTCACAGTTCGGTTACTTTAAACTTCGTCAAAGTCATTTTGATAAACGTCCACATCACGAAACGGTCCACGTACGTCTATCTCGTGGATAAGTCTCCAGCCGCTGTTTCACATGCTTATCTCACAGCTTTGTTACGATAACCTAGTCCTATGCTAATATCTTTAACCATAGTTAAATAATTTTAACCAAACCACGGTTAAGTGTTTCAACTACATAAGTAGCTTTGCCGGTGTATTACAAACAAACAACACAAACAAAAAAAAAGAACTCTTTCGTCGACTAATGTGATTTATTGTT
>516FP004986 AT2G19960_1         :+U  EU:NC; range  -249 to    50.
TTAGAGAATCCTCTTCCTTTATTTTTTAATCGCCGTCTCTTTCCACAAGACTTTTTCTAATCCTGTTACTCTTGAGCCTTGAACGTATTAACATTGACTCGTTAGAGTAAGTTTGATACTTTATTTATCCTTGTTCTATCCTATGGTTTGATGTAATTCTTAATTATACATGTTGTAGTTTTCCCCCAAATTAGAATCAGAAATTTTGTAACACTTATGTTCGAAATTTACAGAATTGACTACTTCATCCAAATCATGGATCAAGCTCTTTACTCGCTTGAGACAAGATTCGAACAATTC
>517FP001158 AT1G17480_1         :+U  EU:NC; range  -249 to    50.
TAGAGGGGTTCTCAGGGAATTTCTGGAACAAATAATATAAAAGAGAAAACCTAAAGTTTAACCGTTATTTTAAGAAAATTGCTTTCGTACCCCAACAATTTCAAAATTCAAAAGTTCTCTCTCTGCTTCTTCTTTTTAACACTTGCGAACTTTTGTCAACATCAATCTCAATCAACACAACCAAATTCCCAGAAACAATCTTTTTGCTTTTCCCACATTTCAAGCTCCAAAGCTTCGAATTTTTGAATCAATAGCTTCCGAAGTTGTGATTTTTGTAGAATTCGAAAACCAAGGTCTCGA
>518FP008698 AT3G28980_1         :+U  EU:NC; range  -249 to    50.
ATATATATATATATTGAAAATATAAGAATAATTTAAAATGCAACAACAACTATAGATTTCATTGGAACACTTCAGAACCATGAAACTTTTTGCTATTATTTTGACCTTATATATTCCACCAAATTCTCGATGGTGAAAGGGTCAATATTTCTAAACATAGAAAACTTAACATGACTATAAAAGCAGCCAAAGAATTCCATTATTATTCATTCATTCTTCAGTCTCTCTTCCTCAAAAAAAAAAAAAAAAAAAAAAGTTTAAAACAAAAACTAAAAAAATAGAATAATGGCAAGAGTTCAA
>519FP012629 AT5G02430_1         :+U  EU:NC; range  -249 to    50.
TTACTTTTTAATAAAAACTTATAACTATATACTTTAATTTTGTTAATTGTGTTCAGATTTCATATACTACATTATAAAAATGTTTTCTCTTTTTTTATTGGTCTACTTGATTTTTTTTGTTAACACGTAGATTGATATTTGGTCCACTTGGATTTGACACGTGGCGAGATATAAACCGTTAGATAATGGGATATCAAAAGTAACACTTGATTAGAATGGCAGGGATCCCTTGTTTCTCTCCTTTCCACTACTCTCCCTCCAAAACAAAAATCACAACAACAAGAAAAAACTTTGAAATCC
>520FP009356 AT3G52850_1         :+U  EU:NC; range  -249 to    50.
TAGATTCTTATTCAATTTGTACAAACTCTTTTTTTACATATCCACGTTTCCGGAAACGACAAAGAAGAACAATTCAATAAAGTGATAAACCCTTCTCCATTCCTAAATTAAAATAATTAATTAACTCTTAACATTCATGAATCTCTAATCCTAATCACCATTAATAATTTATCCATTAGATTAAATCTTCTTTCTTCTCTTCCTTAACTTAGAAGACTCTTAAATCTAATAACTCTGTTCACTTCCTTCACACGAATCAAAAACAAAAAGCTTCGTACATTTCGCCTAGCTTTCTTCGTT
>521FP014003 AT5G24490_1         :+U  EU:NC; range  -249 to    50.
AATTAATCTTGTAAGTAAATTAAGTCTCATACTTTCATGTAATGCCAAAAGAATTAAAGAAGTGATAGTGAACACACATCTCAAATTAAAGGGACTAATTTGTAAGAAATGGAAAGAAAGGGGTTTATTTCACAATTCTTCTCGTTTTGCATATGTCATCATCCTTATCCATTTTTCACCTTATCCAAAATATTTTCCACTTCCTTTCTCACTACTTCAGTCTTCAAGCTTCACTTCTCAGAAGAAAGTAAGATCTGCGAATCTCTCTCACTCTCACAAATGGCAACGCTTTTAGGTTTC
>522FP005014 AT2G20400_1         :+U  EU:NC; range  -249 to    50.
TGTTATCTTCCGGATAAATTCAAATCTTTGATCATTGTTAGTAAAATCATCATTTTGTTATATAAAAAAAAAACAATTAGTGAGAAACACTTTGGGCTATTTGAAAAAGCCCCAGCATACAAAATTTGTTAACCATTCAGAACATTCCACGTAGGAAAATTAGTGGCATTTGCACGCGCCGTTCTACTCGCGGGAGAGAATGATGACTGATCATCTCTTTTAACACCGAGCCACCATCGTCTCGACGCTAAGGAGGGAAAAGAAGAGAACAAAGCGTGAGAGAGATAGAGATAAATCCGG
>523FP006220 AT2G39230_1         :+U  EU:NC; range  -249 to    50.
ATCTTCTTTAGTGGGAGTTGAATTTATACTGTTGTGTCAATGTATCAGTCATTTATGCTATTATACTGTTACAAAAACACATTTAATAATAGTAACAAATTTATTTTGTTAACTGTACTGTTACAGTGTACACATGAGAAATTGAGAATGCATCGACATCAAGTAGCGAAAGAAAAGTAAACGAAAACGACGCAGTTTTGGTGCCGAGACTTTTTAGACTACAGGGTTTAAGGCTGAACTAAATGACGCCGTTTAGAGAAGGGTTTTAGACTTTAGAGAGACTTTCGTGTTCTTCTTCTC
>524FP015583 AT5G57360_1         :+U  EU:NC; range  -249 to    50.
TGACCATATATACGAAAGTTTGGTATTTATTTGGAAAGTCAACAAAAATTTGATATTTATTTCGTTTAGTTGGAAGTTGATAATTTAAATCAACTTTTTCAATAAGTTGGAGATTTTAATGACATTTTTCCCAAAAATCAAGGGGAGTTTTATGGTTTTATCTACTTGACCCGACAGAGAAATCCGGACCCGGATAAAATCCGACCCGTTCGAATGAACTCATACGGCCGAGATTTTTCCACCAAACTCGACGGTTACCACTCGTTTCTTTGTCCACCATCTTCTCTCTCTCTCTCTCTC
>525FP011952 AT4G31690_1         :+U  EU:NC; range  -249 to    50.
CTATCTTTTGTGATTTAGATTTTAGTTTTGTTTTCTATCAAAATGTACTCCCTCTATTCCTAAACTTCAAAAGTCTTTAGTGTCAGTGAATGGTGTTGTCAAGTGAATGGTATTGTCACATTTTTTTATATTGTTTTTTATTAATCTAAAAAATTCTGATATTTGAAAGAGATTTTGTCTTTTGTCAATTCATTTATTGTGAAATGGCGTACATATAATGTAGACAAGAATCTCCTTTGTATTTTATTACATTAAGTCACCGAGAAAACTTTTGGGCTTTTGGCTTTGTTAGAGTGATCG
>526FP014964 AT5G47540_1         :+U  EU:NC; range  -249 to    50.
ACTTTTCATTTTTCATTGTATTCGCTGTGGCAAAGTTGTATTTATAAATACATGTAACATTGTTACCCAAAAAATGTTAGCAATCGATACCCAAGGATTCTATTTTCGAGTGACCTCGAACAATTGCTTTTTAGCCATATTAAAATATAATCATAACAAAAAGTGACACGAAAACAAAATATAAATTAGTTTTAAAATCCGAGGGAAACAAAAGAAAGGAGAAAATAGCTTTCTCTCTCTATTCTCTGTACATTTCCAGCGCTAAAAATGGAAGAGGCCCAAGTGAGAGAAAGATGGTGA
>527FP008957 AT3G46830_1         :+U  EU:NC; range  -249 to    50.
TTACCACACTCACAAATACAATCATTGCTCTTTAACGCAATTATAAAGCTCAAAACTACATTTCCAATAATACCCCTTGGAACATGCTCTTACTTTTTGCCAGCCTGCTAACGAATCATTAGTTGCCACATCAGCACGATAACTGAAGTCTTTGTCTTTTTCTCAAACGCGACGTCGTTTCTATTCCCTGACACAGAGATACGTATAGATACACCGTATATTCACTTTATTGCTCCTCTCCTCTTTCTCACGAAGAAGAAGACGAAGCCCATCAAATTAAACAAGAAAAATTCCATTTTC
>528FP001931 AT1G30460_1         :+U  EU:NC; range  -249 to    50.
AATTAAATCAAGAAGAAAGTTTATTTGATAAGGTATTATTACTGGTCATTGACTTGTAATTTGTAAAAATTCACAATACTCTGTATACGAAACGAGATGACTTTGGTTAAAACACAAATACTGAACCGACAAATAAATAAATTACCGGTTTAATAAACCGTTCAAATACCGGTTCAATCTGATAGTTATACGATGAACCGAGCTTGAGTCGTTAAACCTTGTTTCTAACATCAGAAGCTCGAATCCTCCGATTTGATCTCTCTGTTCGTTTCTTCCAAACCCTAGAAAAATCCTTAGCAA
>529FP015920 AT5G62510_1         :+U  EU:NC; range  -249 to    50.
CATACCGTATATATTGGGTTTCGGTTCATTTTTAAAACCGAAGAAAACCGGTTAGGGTAAACTTTCTTTTCCTAATCAACAAAAGGAAAACTGTTGATTAGAGACGATCATCGTCCTCTACTTTATAAAACTGTCACAACCCTAGAATTTGGATATACAAGTTTGTAGTAGTAGCCATGCGTTTGTCTGTAGCTCTGATTTCATCTTTTCAATGGAAGAAGAGGTCTTCAAAGGCGATTATGAGAAGAGGAAGAAAAAGAAGAAGAAGAAGACAAAGAGGAGAAGATTTTTTTGTGGCAC
>530FP009704 AT3G57790_1         :+U  EU:NC; range  -249 to    50.
ATAAATCAGTATCGATAAACAAAAACAGAAAGAAGAAGCAGGGGCATCCTTTGGATATTGGAGTTGCACGAAAAAGAAGAAGCAAAAACAAAATGCAACTATATGTTTAGATTGTTTGAGCTGGACCAAGTGAAAATGCACCTCTTGAATTATGGTTTAGGTTAGGTAACAAAAAACCCTAAATTGACTCATTCGATAAGAACAGAGATGCAATCATAAATATGAGTGCAAAGCACGTTACCGGAAGCTGTGATGGCCTTGTTTGCGTCTACCGTATAGAAAGATTGATGTGTATCATCA
>531FP015548 AT5G56790_1         :+U  EU:NC; range  -249 to    50.
AATTAAAATCAACAAATTTGAACCAAAAAAAGAATCAAGTATCATCCTTTGACACAACTCTCTTGGTTTCTTTTTGCTCTCTTTAGAATAAAGCAGAGTACTTTGTGAATATTTCTTTATTCTTTTTATTATTCTTGGAATTTATTTAAAATACAAAAAAAAATACAGAGACAAATAGAGAGAAAGAAGAAGAAGAAAGAAACTCCACCAATCATATAATAATAATAACACACCATTGTCTCTTCCTTCAAACAGAGCTACAAATCCAAAATACTTCTTATTTGTCATCTTTCTCTGTTT
>532FP004912 AT2G18850_1         :+U  EU:NC; range  -249 to    50.
TTATTCAACTTTTTAATTTTTATTTTGTTGTTAGCTTCCATTTGCATATGCTTCGTATCGTATATCATCACTTCCAGTTTTTTACCGGTTGGGGGGGGGGGGGGGGAAGAAGCAGAGATGATTCGTCAACAAACAAAAACGAATTTATTTTGAACCAAACCGGATGTATATTTTAAACCGAAATCAAACCGGGAAAACCTGTATTGACGAGCCCTCTTCTTCTTCAGCTAGTGAGAGGCTGCCTCACTTGCTTGCTGGTTTGATACTGCCAAGTTTTTCGCTTTCTCAGCTCTTCCTTCG
>533FP008883 AT3G45300_1         :+U  EU:NC; range  -249 to    50.
TGGTATAATAGAGCAGTGTCAGTGGTATGGAGGAGTAGCAAATAGCAAAGTGGTATACGGAACTAGATTAGATGGACCAATGACTCATTGCTCATATCTTCTTCTCAATTCCAATTTTGTAATCCTTATCTCAAATTAATTTCTATTTTTATAACTACTTAATCTCAATTAGAAGAAGCCTGCTCTCTAATAACAAAAAAAAAAAGCCGTTTGGGATTTCTTTTACACGAACACATTCTTCCGATCTTTCTTGTTTTTAACTTACCGGTAATAACGAAGATATGCAGAGGTTTTTCTCCG
>534FP008723 AT3G29300_1         :+U  EU:NC; range  -249 to    50.
AGATGCTAGTATCATTTACATGCTTTGAGATTCCTTCACTCACTTAACCTTCTCTGAAATTACAATAATACCCTCCTCATCAATTGTGCAAATTCTCTTTTTCAAAGCTCGTAAAACAGAGAACCTCGTGTTCCTCGTATCCAATCCTTCTCTCTCTGCAACAGGTCCACATACTCTGAAAAAGCACCAATTTTCCCGCCAATAAACAAAACCTGCTTCTTTAGTTCTTACACCTAAACCACTCTTCTCCTTCTCCTCTATGTTCTGCTCACACATCCCCACACAAAGAGTTAAAGATGA
>535FP009046 AT3G48300_1         :+U  EU:NC; range  -249 to    50.
CTAAAATCTAGCAAAATAGGTATTAAAAAAAGTAAAAGATTTCTTTTTTGTTTGGTCAACTTACTTGTATTGTGGAGAGATTTTTTACCTTTACTATATAGGATTTGAGAGAATATATATTTAATGCAAATTTACTTTCCTACTATACTTGGGCAAAACAGAAGAAAATTTGAGTGGACCCTCGTTACGTAACGCATAGAAGAAACTTGGCTTATATATAACGCAAGTGGCGAAGTCCACAAGAAGAACACAAAAAACTTAAGAAACTCTTCACGAGAAAAACTTGAAGAACTTAAGAAT
>536FP005092 AT2G21340_1         :+U  EU:NC; range  -249 to    50.
TTAGTCAGAAACATACAAAGTAGGGTCATATGTGACTCGATGCATATTAAGATCTTCTTGTCCTTTGTCTCCAACATGAAAACAACGCTTTTACAGTCACACATTGCCTTACCAATTTTCCCACTTTCTGTTTCTTAATTATTTTGGTTCTCTTTGCTTTTAAAATCTCAATTTGACTAACCGGTTAGGTGTACCAATCATTAGACCGAATGCTTACATGAGTAAATGAGTTCACAGGAAACTTGAGTTGTGTTGTTTTCTATCAGTTAATCAACGCAACGCCGAGAAGCTTTTTCAGGG
>537FP002669 AT1G53160_1         :+U  EU:NC; range  -249 to    50.
CTTTCTTTCCCAAACTTTAATTTTTATTTTTCTGAGCTAGCACATCAACGTAATCATGCACTTATTCCACCAGAGAAACGTACAAGAACACAGTGGTCCATCTCCCGACTTTACTTCACCTTTTAAACCCTTCAATTTCGTCAACAATATCATCAAGTCCCATTCCTCAAACATTGCTTAACCTATTAGAGTTTCCTTCCTCCAACAAACCATCTTTATAAGACTCCAAAATGGAGGGTAAGAGATCACAAGGACAAGGTTACATGAAAAAGAAGTCTTACCTTGTGGAAGAAGATATGG
>538FP004127 AT1G77890_1         :+U  EU:NC; range  -249 to    50.
CTTGTTTTATATCAGCCAAACATATCAATTCAGTCAAGTGAGTTAACAATGTATGTCAACAAGGGGGAATTGAGCAATTTAAAGAGTTAAAAGACCATTAACTAAACAGACAAAGAGTTTAGGAGCAAAAAGTAATAAAGTAATAATAAAAGGTCAAAAAGTGTAAGAAAAAAAGAAAAGAAGAGGAAGGTTCTGTGCACGTAACTTGAATTCGTAAAAGTCCATTGCTCCTTCTTCCTTAAGCTCTTTGCTAAATCTTCACGCAATGACTCTCTCCTTCAAATTCAATCCTCCTTCTTC
>539FP000535 AT1G08460_1         :+U  EU:NC; range  -249 to    50.
CTACAATAATTAAATGTGGGATAACGAAATCCAAAAAGCTCCAATCTAAAACAGTACAACATGTCATTAACAGCATGTTCAGTCCAGGCCCAATAAGCACGAAATTTCTCTTCTCCGAAATTAACTTAATCCTTGAGTTTATTTGGAAAAGACATTTATACCCCTTGTTATCTCAATGGTTAGAGAACACGTGTGTTGCGCGTGAGCATCCTCCATTATTACACCACCGTTGGCCTCCGACGACGGCTCAAGCCTATCTTCGTCGCCGGCTTCTCCGATGGTTACCAATCGCGTAGACGT
>540FP015967 AT5G63170_1         :+U  EU:NC; range  -249 to    50.
AAGGTATCATTTTTAGCATTCAGTCTAAACAGAACTATAGTAACGTATCAAACACAGCTAATGGTTAACAGGATAACATAATTCTCTAAAAAATCAAGATGAGCGATAAAAACCTATCAATGGATAAATTCGATTCGATGGACCTCTTAAAAATAGTTATTCAGTAACAGCAAAAACTAACCATAACAGCTATGTTTCGTCGGGTCTATAAATAATGAAGCACCTTTAATCTCATTTTACTCTAATGGTAAAACATCTTGAATTGAGTGAAAAACGAATATATCAATGCCTTTTGAAATG
>541FP006157 AT2G38185_1         :+U  EU:NC; range  -249 to    50.
CTTAACAGTAACAGTAACTGACTAACAGTTAAACTTAACAGTAACACTAACAGTGAAATTAACTTTGGCCAAAAGGATAAAACAGGTATTTTCTCTAAAAGAAACTTCTAAGAATTTATAAACGACATAATAATATTCAAAAACTAAAAAGACATAACTCTAAAACGACAAAACACATGAAGAATATTTGTCTTTAAAAAAATAAATATTATAGAAATACCCTCAACTTTCGTTTATCTTCTACCGTTCAACGCCGGTGAGAAAAGACGAAGACTCGCCGGTAAACCACTTTCAAACAGT
>542FP002349 AT1G47690_1         :+U  EU:NC; range  -249 to    50.
TAAATTAAATCCACCTGCTCTGATCTACCACTAAGCTAAATTACATCTGAATTTATAGTTTAGTCATGTTTTGAATAGGAGCAAGCACCTTTTTAGCCTATTATGAATAGGAAGAGTTACAAATTATGTCCAACTTGACGTTATTTGTATTTAATTTTCTTGAATTTCCATTCTTGTATCATCTTCTACCATCTTCTAGAAGGAGATATCTTGCTCTTAAAGGAATTATCCAACATCACTTGTCGATGGACTTGCTACTGAAGCTACAAGAACATGGCATGCTCGGTTATGTCATATTGG
>543FP016234 AT5G66675_1         :+U  EU:NC; range  -249 to    50.
TTGTTGCTCTCGTTGTAGTCAGGAGTCATGGACTCATAAATATGGTATAGTACTAGAAGAGTAGTGCACGAATACAATCATCAACTTGTAGTTGGTACACAGAGGGGAGACTGATTAGAGAGTGTAATAAAGGTGAAGAATAAAAGAATTATTTTATTAAAAAATGCGACTTGACTAAACGAAACAGTGTGGAACATGTCAAACTCGCGACCAAATACACAAATGGGAAAATCAAAGAGAAGACAAGTCAAAGATAGAAGAAGCAACTCAGTTGTTTCTCTCCTCTTCTTGTTCCCCACA
>544FP009016 AT3G47910_1         :+U  EU:NC; range  -249 to    50.
TGCTATCACAGCTTAGCAGAATCGATGCACAAATGATGCGAAATGTCACTGGGATGCAGCAATTAGAGCTAAAGCTTGGACCAGTTTCCTCCAACGATTATCAGATAGTATTGTTACCTTTGGTGAAGTCCTACATGCGGGTAAGTATCTAACTCTTTTGACCTTGTTACTTTTTCTTCCATTGTGTTGCTGTGTTCTTTCAGGTTCTAATTGGCATTTCCATCTTAATCTCCCCATTTCCCTCTCTCGCTCTCTCTCTCTCTCTCTCTCTCTCTCTCTCTCTCTCTCTCTCCAGGCACA
>545FP004234 AT1G79570_1         :+U  EU:NC; range  -249 to    50.
CGATGGAGCTGCTGTTAGCATGAATGTGCAAAATCACGATCGTAAAAACTGGTCATATTTTCAGCAGCTGGCTGAAGATCAGTTTATCCAAAGAGATGTTGTACTTGACCAAGCTGATTCTCGCATTCCATCTGACCGTAAAGATGGTGGAGAGAGCTCCAGATTGCCTTATGTCTCGCCATTGAGTAGAGATGGTATTTCAACAAACCTTGCTAATCCTCAGTTGACTTTAGGTCAAGATTATGGGGGTAATTTTTCTGAAAAGGATGGGGGTGGCACTGGCAGCATTCCCCCTGCTCT
>546FP005465 AT2G27530_1         :+U  EU:NC; range  -249 to    50.
AAAAAAAAAAAAAAAAAAAAAAAAAAAAACTCTTAACATACTTAAATAAACCTTTTCAAAATACCACAATGTAGAAGATGGGCTTTTTTAGTAATGATCACAAGCGGCCCACTAATATAACAAAAGCCCATGAAACGAAATCAATTCCCCTAGGGTTTTAGTCTCTTCCTTCCATTTTTCTTCTTCCTTGATATAAAATCTTCAGCCGCCTCTGAAACATAACTAGGGCTTCCGCTTTCTTCACCATTCAGGTTTGTCTCTCTCCACAAACATCGTCACTTCTCATTTCGTCTTCTTCGT
>547FP016263 AT5G67130_1         :+U  EU:NC; range  -249 to    50.
GCTCAAAATTGAACTCCTTTTGAAAGGTGGTTTATCTTCTTTACTAATCGTTTCTTCATTTTCTCTCTAGGAGCTAGGTGGGAAAAAGATTCAACCTTGTCTTAGAAAAAGAAAACCAAAGCTAATCTTTTTCTTTTGTACCTCTCTTTCAAGGATTAACAAAACAAATCGATGAAGCCCGGGTTTTAGTACCTAAACATCTCTTTGTCTCGTCTTTGAAAACCCCCCCAAGTAGATCCAACATCATTCATATCTCTCTCTCTATCTCTGCATAAGCTACGGAGCGATGTCGGCGTGCAT
>548FP012398 AT4G38170_1         :+U  EU:NC; range  -249 to    50.
AATTGTTTGTTGACGGACCAAAAAACTCAAATAGGCCCGACTTAATTTATTATTTTAAGGGCCCAAAATTAAGGACTAGGCCTGCCTACCAGTCCCAACTCGCAACATTGGTTATGGTAAACTAACAGCTTGCCGTTTTATGTTATAAAAACGGCAGGAGAGTGTAGGCTTAGATAGACAAACCCGTCACCGAGTTCGGTTGGATCCAACAGCAAACCTTAAAGCGTACTCCGTCCGGTCGCGGAAGCCATTGATTCAGTTACAGTTACAAGTTTAGGGTTTTAAAGCCATATCTTGCGA
>549FP015938 AT5G62800_1         :+U  EU:NC; range  -249 to    50.
GGTATTGGTAGATGAGTCAGTAAATCATTTACTACTGCTAATGGATCATCTGAGGACAAGTGTTGTACGTTAAGTGACACATGGCAAAACAGTGAAAGAGACGTTAAACAAGTGTTACTTGCTGCATCCACTCAAATTCCATCCCAAGTCATGCATGCAACTTTTTCTTTAAACATCGGAAATCGGAGCCTGAATTAATGCGTTAACTAATGGAAACAAAAACCATAATTACGGTGTAGCCATCTCTCCAATTCCGATTCCATTTCAAGTTAACCTTATCGATATGGAGGATAGCAACTC
>550FP015099 AT5G49570_1         :+U  EU:NC; range  -249 to    50.
GAATTGTTAGCTTAAATAATTCATAATCATATATAAATATTTTTAACAATATAGTCTGCATACGTAATAGAAGTCAAATATATACAGCATACCTTACCGGCCGGTATGATTTCAAGATTTTCAAAATTAAGACGGAACTGTAATTTTATTACCGGCCGGATAAAATAAAACCGAAATTTCTTGTCTTGTCCGGGAGGACTGTTTCTCTCTTGACTTAAAAGACTTGGGATCAAACAAACTTGAGAGATCATTTTGGAATTTCAATAATCTGAGAAAATGGTTGCTCGGAAATTTGTCGTC
>551FP013805 AT5G20850_1         :+U  EU:NC; range  -249 to    50.
TAATTTCATGCATTTAACTGAAAATTTAAAATTACTATGGTACTTAATTAATAATAAAAATGAGGAGGATTTTGTTGTTGTTTTTGAGTATTTTATAGAATAAGAATTTGGGCTTTAATAGCCTTTAAAGCCCAATATGATCAAGGCCGAGGAAAAGCTGACCCAAACGTAATCGAGACTTGTTGAAGAAGCCTTTGCCCTCATCGTCGTCTTGTATAATAATTTTGGTTGTGGCGCTTCTTTCAATTTGTTTTCAGTTTCGCCATTTCCCTCCACTCTCAAGCTCTCTTTTGCTTCTCT
>552FP002831 AT1G55690_1         :+U  EU:NC; range  -249 to    50.
AAAAACGAAAGTTATATACATGTTGGGGTGAATTTATTAGACATTGAAATCAATAATTAAATACTCATGGGGGAAGAAAAGGACACGCATGCAAAATAGAGACAGACCAAGGGTAACAAAAAGCTACTGACCAACGCTGCCAATGCACACTTTCTTTTACCTTCTTTCTCCATTTGTTCACTCTGATAAGGACCATTGGACCCAACACTACACACAATATTACCAAACCTAAAGAATTTTTTTTCTTTCAAAATGAACCAAAAGAAAAGAAAAGAAGAGTATATTAATTTATTAAGTAGT
>553FP013374 AT5G14440_1         :+U  EU:NC; range  -249 to    50.
TGATGTGCTCCAGTCAGTTACATTACATGGTTTCCCTTGAGACGGAACAAACAAGAAATATTTTTGATTGAGCTGAGTGTTCTGATATCTTATCTTTATTGGGCTGATTTATGATCATAAAGGCCCATATATTGTCAGAACTTTGACAAGCCAGAAAACTTAAACGACGTGCAGTTTGATCTCAATTACACTAAAACGGCAAGTCACAATCGTGTAACTACTTGCAGACCTCCTTCAGTGAAACAACCCAAATTGCTAAGAAATAGAACCTCAATGGCGGCGACAGAGGAAGAGGTGACG
>554FP002958 AT1G59580_1         :+U  EU:NC; range  -249 to    50.
GAAGTGAAAAAACGTGAACGGCAGGATTCGAACCTGCGCGGGCAAAGCCCACATGATTTCTAGTCATGCCCGATAACCACTCCGGCACGTCCACTTTTTGTTAATTCCTCACTATCTTAAATATCTAATTACCGTTAATTATTACAAATCAGGTTGGGCTTAATTAAGCCCAAAGTTAAAGACAGATTAGTGAAGGAGACAGAGAAAGAAACAGCTCTAAAATGGTAATGAACGAGAAACTAGAGAGTCAACGGTCATAGCGTTGACCAAATCTCTCACTCTCACCAGCCAAATCTCTCC
>555FP013114 AT5G10050_1         :+U  EU:NC; range  -249 to    50.
GAAATCTAGTTTAGGCATGATGTTACTTTCATTTGCTTCTCTAATCACCAGAGGGCATGTTGCTTTAAGTTTCGAGTTCTACAAGCTTTGGTTTTATACTCTTTTGGGTTAGTTTTTAAGTACAGTTTCTTGTAAGTTAATGGAAACGGTGTCGTAGTAAGAAAAAACAAATCATCGTAGTAATTAAGCCTAATCCGATGCATTAATTAATCTCTGAAATTTGTTGGTTTGCACAAAAAAAAAAATTCCATTGTTGTTGTTCCACGGAACTCTAAAATGGAGAGTGGCGATGAGAGTCCG
>556FP004375 AT2G01755_1         :+U  EU:NC; range  -249 to    50.
GCTTTGGTGTGAGTATTGAAAACCCTAGAGAACTGAGAAAGAGATTTTGGTTGGAGAAGAAAGAAGAAGAAATGATTGAAGACGTACAGTGTTGAGTAAGTAGCCACTGGTTTGAAGAGAGAGGCAACGAAAGCGACTGGTAATAGCTGTAGTGGCACTCTGTTGTAATTAATCCAATTGGTACTACCCTTATTTGTAAACATACACGAGTCCTTTAAAATCTTATCTATAGACAAAGTCACGGTCCTCATGCACTACAATATCAGAATGCTTATCACGCCGGCGAATTTATCCGGTGGC
>557FP004302 AT1G80700_1         :+U  EU:NC; range  -249 to    50.
GAAAAACAAACTGAAAACAAAAGGTAACAAATATTTGTTGACAAACATACCAAATTTGATTGAAATTTATTACAAAGTCAGATGATCACAATTGACACATGAGAGTCTTAAATTCGCTATCTGATCGAACCAATAACCCTAGACCCGGTACGGTACGGTCAGATCCGGTTATTGTGGAGACCAACATTAGCCTCAAGACCGCGTTTTGAAACGCTCATATTGTGTGGAAAATGCGCGAGTAGTGATTGGAGCTGACGCCGGGAGAGATCAAGATGATTCGCGGCAGAGGCTCGTGGTCCG
>558FP016122 AT5G65420_1         :+U  EU:NC; range  -249 to    50.
ATAATTTTCCAACTTCTCACATTTGTTACCATGATAGTCAATTCACTTTCTAAAATCTTCAAATTTTATCTTACATTTTTCATCTTCTTCACCATTATATATAGCCTCTCTCCTTCTCACACAATCTCCATCTTACCCTAAAAACCACATTTCTTAACTTCCTCAATAAAAAAAAGAAAAGCTTCACCCTTTAATTTTACCCTCAACCCCAAAACAAAAACCCCTTCCTCCACGAGGGCATACAGAAATATCAAAGACCCAATCTTTCTTTCACTTCCCCAATCTCTAGATGACAATCTA
>559FP007835 AT3G15390_1         :+U  EU:NC; range  -249 to    50.
TATTTTAAATGTTTTACTTTTTCCTGGCTGAGTTATATTATATAGCCCCATACGTTGAAGCTCATCAAGATGACCACCGCTTAATTATGACCTGTGACCTTTATAGTTGCATCACTCTTTATTTGAGCTACTTTAACAATAATTACAATTATACCCTTGAGCCACTTTGACAATCCTTTTCTCTGTCTTGGTACTACTGCTGACTAAAATTTGAGATAAAGTTGACTTTTCATACCGACTGTCGCCTCTAATTTTGATCACTTGATTGTTAGTGGTATCTCTATAACTCTTGGCATATGG
>560FP011641 AT4G27130_1         :+U  EU:NC; range  -249 to    50.
ATTTGGTACCAAATATATATCACTCTAAACCGAACCAAAATCCACCGCATCGTAACCAAAACAAAGCTCTGTTTCGTTCAAATTGATAAAATAAAATAAAATACCAAACCGCAAAATTGAAATTCCAAAATCTCCAAATAACCGGAATGCCTAGCTCTCTCTATCCATGGAAAAAATAAAATAAATATCTAAAGAAAAGCTGCTAAAGAGACTGTGAGACAAAAACGACGATATTTTCCTCTTCCTCTCATTATTTTTGTTCTCGCCACCGAAACAACAGAAGTTGCAGACTTTATCCGA
>561FP003718 AT1G71840_1         :+U  EU:NC; range  -249 to    50.
TAGAATACACAAAAGCGAAACAGCGTCGTTTATTTATAATGCGCTACTCACATGACGCCGTTTCACTTTTGTGTATACAAACGACGTCGTTTAATAGAAAAATTTTTGGAAGGGTTTTTGTTGGGAAAAAAAGAGAAGAAGGGTTTTTGTACTTTGTGTCTTCTTGTTCCATCATCGTGACACGTCACACCTCCATTCATCTCCGCCGTCCTCTTCCTGTTCTTAGTCGCGGCTGGAAAAAACTGTGGTGAGAGAGAGAAGAAGAAGAAGAAGAAGATGAGTAATAATACTAATAATACA
>562FP010760 AT4G14190_1         :+U  EU:NC; range  -249 to    50.
CGCTACTGTTGCTTAGGCTTTGAATACTTTTATGCAGACCACTTTTGAATTTGACTTTTTTCAATTTCTGTTTGCGTTTGAATGCCTAGTTTGTTGAATGAGTGTACCAGCTTGAACTTAAACCGAATTGATCAAACCGAATAAATGTTTGGTAAGACTTAAACCGAAATCAAACTAAACCGTACCAGAACCGGGAAAATAATCCATTCTTCTGGAAAAGGTTCAAACTTTTTGCAGAGCTTCGAATGTAATGGAGAATCTGACGACGGCGCAATTTCTCCACAGAGCGACGCTACTGAA
>563FP000245 AT1G04440_1         :+U  EU:NC; range  -249 to    50.
ATATAGTATATACTATTTTAAAATATAGATGGTACAGAAGTAAAAGGCATCCAATTCGAAAGTTTAATATGTAATTTATACAAGAATTTAATATAACTAATGATGGGACCTATTGTTTTTATTTGTTGTTGTATTATTATATGGTGACTTGACTAAGATGTTTTCTTCTAATAATAATGCCAAATGAAAAAAAGATAAGGTAAAGCTTAATTTACATAAATTAGCATGTGGGAAGAGACTTCACAGTTTATACAAATAAGTACGCAACTATTAGTAGTTGTTGACCTTTTTGTCTAATTC
>564FP009132 AT3G49645_1         :+U  EU:NC; range  -249 to    50.
GTGTGTATATATATGGGAAAGAGGTTGGTAAAAAGTAAGAAGACAATTGTTCCGTGGTGAACCAAAAAAAAAGCTCAACAAATCTTCAGCTTTGTTTTCACCGAACCATTTTTGTTTCAATAACGTCACAGCAGAGGCCAGAGGGGAAATAAAAAGAGTAGTTTCTGAAAAAACAAAAAAGAAGAAGTAGAGTTTCGCAAAACGTCAAAAACTTAAAAATCTCCAAATTGAGTTTGAAGCTAAAGCCCTAAGACGATCTTTGCCCAAAAAAAAAAAAAAAAAAAGCCCTAAGACGATATC
>565FP000224 AT1G04130_1         :+U  EU:NC; range  -249 to    50.
AATTTATTATTCGACTCAGAAATTTCACTTTAAAAAAAAAAATCTCATGTGTGTTAAATTTGGGCCCATAATACTCTCTCATATACACACAATCGAGGCTCATGATAGCTATTGAGATCAAACCGGGACAATAGTATTAAACCGGTATTCGGTTAACGAGAGGAAATAACCGGTATCTGTCCCTCTCCCTCCAAAGAACTCGAAGCTTCTTCTTCTTCTTCTTCTCCTGCTTCTGTCGTCGTCTAGGTTAATCGAATATTTCACTATTTGCTTTCTATCTTTCTGCTGCGAATCAATGGC
>566FP004629 AT2G07707_1         :+U  EU:NC; range  -249 to    50.
CATAACATATATAGAATCGATTTTCTTTTCTGATCGCTAGCCTGCCGGGCCGCCCCCGCGATCAAACTATCAATCTCATAAGAGAAGAAATCTCTATGCCTCCTTTTTCTTGGTTTTCTCCCATGCTTTTGTTGGTCAACAACCAACCACAACTTTCTATAGTTCTTCACTACTCCTAGAGACTTGACGGAGTGAAGCTGTCTGGAGGGAATCATTTTGTTGAAATCAATTAATCTAATCATGCCTCAACTGGATAAATTCACTTATTTTTCACAATTCTTCTGGTTATGCCTTTTCTTC
>567FP002281 AT1G44760_1         :+U  EU:NC; range  -249 to    50.
ACATGATTCACCCTTAATGCCCTGTCGCTCACTCTTTATTAGCTACTACCAATTAAATCTCTCTTTTTCTTCTCTTACCATTTTCACATTTTCGAGTTTTACACCAAAGCCTCTTCACTTTCTCTCTCTCTCTACTATAGTCTCCTACTACCTACTACTACTTCTTCTCTCTCTCTTTCATTCACTACATAAAAAGCTTCGAGCTCCCATCACTATATACCCTCCAAAGATGCAATTTTCAAGAAACTCAATCCTTAGGCAACTAAGCCGAAAAGAAGGTTGGAGATCGGCTTCTAAAAG
>568FP003368 AT1G66140_1         :+U  EU:NC; range  -249 to    50.
CCAACTTTCACCTTTAACTGAATTTTAATTAATAGAGTAATTATTATGGACCCTGAGTATGAAACCAATTGAACCATCACACTTACATGATTATATGTATTTTTATTAGATAAAGAAAATTATCCGAAGAAAAAAAAAACTGTGGTCTGACTTAAGTGTGAGACGTCCCACCATTGTCCCCTCCACTCCCACTCACAGCAACCTTAGCTTTTCCCATAATAAAACATCATCTTACACTATACACATTCCACTCTCTCCTCTTTTGTGCTCCCAAACCAAACATAACACTCACAATTTAAC
>569FP006677 AT2G46020_1         :+U  EU:NC; range  -249 to    50.
GTTTTTTCCTTTGCCTCGGGGGCTCTCGCTGTCCGAATTCTTTTGTAGGGATTTATTGGGTAGGGTTTTTCCACTTTTTTTTTGTCTTCTTCTACTAGCTTCGTTGTGCATTGGGTTTAATTGTTTCCAGTGTAGTGACTGTCAGATTCTTCGACCAATTGCATGCAATCTGGAGGCAGTGGCGGAGGGCCCGCTCGGAATCCGGCCATGGGTCCGGCTGGTCGGACTGCTTCCACGTCATCCGCTGCTTCTCCTTCTTCTTCCTCTTCATCTGTGCAGCAGCAGCAACAGCAACAGCAA
>570FP002168 AT1G34540_1         :+U  EU:NC; range  -249 to    50.
TAATCCTAAATGATTTTGAAAGTTCAATCTTTTCTAATCACAACAGCTAAAGCTGATTAAGTTAAACTGGAAAATATGATTAACGGCTATTTTGTATCAAGTCATAGCATGATCGAGATTTAATATTCACGTTTAGTTCGTACAATGTTCACGTTTAGTTCGTATCAGATTACGTGCGAGGAAGTAAAGAAGGCAAGTCAAAGAAGACGACAAACTATTTATTATGTTCAAAACCTAAAACGAAGAAGACAAACTAAAGAAAATGGCGCTCTTAATATTCATCTTCCTCCTCTGTTTCCC
>571FP002671 AT1G53200_1         :+U  EU:NC; range  -249 to    50.
ATAGAAAAATATCAAACGAAAGTGTTGACCAAAAGAGCGGTGAAGACGCTGACGCTGAGCTGCGTTTGAGTAATGTCAAAGAATCAAAACGTCACGTAGTTTTGTCTTTAAAAAAAACAACACGCATGTTTGGGTATTTTCGAATGAGATCAATAATTGGGCCTAGTTTAGTATTGGCCTAAAGCCCATAAAGAAAGGAGCGAAATCTGAAAAGTCAGAAGACATCTCCTTGCACCTTTCTTCTCTCTTGCTGTTTCTATGGTGGTGGTATTAGGGTTTTGGAAAACCCCTAATCTCACC
>572FP008315 AT3G22820_1         :+U  EU:NC; range  -249 to    50.
ATGAAGTTTAGAAAGATTAACAATAACTCTAATATATTATTTATATTTATATTTATCTTAGCTTATGAAACTTAGATTAATTTCATCGCTACATAAAAATGACAATGATTGAAGATGGGGGTTTGATTATTCATACACTCTTTCTCTCTCTTTATTCATTACTCTCTTTTACATGTCTCTTTGACTTTGGACCACTTTACCCAAAATTCCTAAACCTAAAGACAAAAACACTCCTCACCGGTCCTGGCTAATGGGCGTCGTCCTCCCAACTCTCATCGTTTATGCTTTCCTTCTCTTCTT
>573FP004449 AT2G03150_1         :+U  EU:NC; range  -249 to    50.
ATGTAACATTATATTAAACATTCGATACAATACATAACCAAAACAAAGGCCCTTAAAGAGATACAGAAAGTGGAGGCTCAAACTAGCCTATAACGGGCCAAATTTGTTTTGAAAATATAAAAGAACGGGCCTATAACGAACTTATAAAAAGGCTAATATATAAGCCCATTAAAAGATAATGCATGCGTGTCCTCTAACTTGAACCCTTACTACTAACAAACATATCGTTCTCTTTACTTTCTCTTCTTCACAGCAAACTAATCCTCAAACCATTCTCTCAAGCTCGTCTTCTTCCTCTAT
>574FP010969 AT4G17000_1         :+U  EU:NC; range  -249 to    50.
GTCGTAAACAGGGTTTAAAATGGTTCTATATAGATACCGGTTTAAATGAACCGGTTTGCTTCTTCTGTCTCCTCTTTCCTTCAGATTTACTTTACTCGGAATGAAAAAGATGCTTCGAAGCTCAAAATCAAAATCACTGTAGTGACGAAAATAACCCTGAAAAGAGACCATTATTACAATCCTTTCCTTTTAACGGCTAGTTTCTGTGAATGTTCCTTCATCTTGTCTGAGCTAGCTAAACAGACACGCACCAAATTAGACAATACTCTTTCTCTCTCTCTCTGTTCTTCTATACTCTCT
>575FP010239 AT4G02370_1         :+U  EU:NC; range  -249 to    50.
TATTCATAGTCTAAATTATATACAATTTTTTTTTGTCTTTTTGTTAACAAATGTCTTGATAAAATTTAATTCATGATTATCTAAGAGAACTTTTCCCAAAAATTTGTCTTATCACTACAACCTGACTGCCTGTAGAAACTAACCACGTGTCCAGTTGTCTACCTAAAACGGCGTAGTTTATATCTAACAAAAGATATTTTCAACGACCACCATTATTACAAAAAGTCTACGACGGCAAAACGAAAATCCACAGGCGGAGAAATCAAAAAACCAAAAATCCAATCTTTGGATTCTTACTTC
>576FP008163 AT3G20320_1         :+U  EU:NC; range  -249 to    50.
TTCTCCAAAGGACGAAACATTACAGTGAACAGAGAAAAGTTCACTTTCGCTGTATATTTTTCTGATTATCACGGAAATGCCCTTGCTTCCTTCCAAATTGGCTTAAGATTAACTGATTAAGCCTTTACATTTTCGAAATTAGGTGATTAATAAATTACTTAATTAATTATGATTAATGATAATCACATGGGATTTTCCGTCTTTTCTCTTTACCGTCTAAATCCCAACAACAAAGCCTTTGGAGAAGCTATTCTCAGATTCACGACACCAGTTCGTCACAAGCTTCGAGCCCAGGTATTC
>577FP015169 AT5G50580_1         :+U  EU:NC; range  -249 to    50.
GTTTTGCAGATGGATTTAAAAGATTTGGGGTCCAAAGCCCATGTTTCATTTGTTTCGGCCCATAAATTGTCCTAAAAAATAACAAATTGGTTATTTATTGAATGCACAGTTGTTTTGAATTTAAAAATTTGTAGTTGACGAACCGGACCAAACCAAAACAAACCATGTAATTTGAATAAATAAAAAGAAAGCAATTTTCCGGTTAACAAAAAATCTCAAACTCAGTGAGTGAGTCACCGAAAACCTCTTGTAGTAGATTCGTGACGGGTTTGATCATCTCTTCGAGGTCGGTTCTAGGGT
>578FP011336 AT4G22770_1         :+U  EU:NC; range  -249 to    50.
ACGAAAACAATACATTTTCTTTTTCGTATTAATTTATTCAATATTAAATTTAAACGGACAGACAAGGAAAAAGTTAGGAAGGAAATGAACTAAAAGCCTGAAATAAATATTAAAATAATATATAGAAAACGCTTTATTTTCCAAATTTCAAAATCAAAAATATTCATTGCCGTCAAAAAAATATTTATTTTCTTATTTCATCTAAAACTACACAGCATAAATAAATCTAATTTTCCTCACTTTCCTCTCAAACATTTCCTAATTCCATCCTAATAATTTTCAAAGCTTTAATTCTAAGAA
>579FP010306 AT4G03205_1         :+U  EU:NC; range  -249 to    50.
TCACTCGCTTGCTTTCCAAGTAAACAAAGATCATTCCATGTTTAATAGTTGCTTGTACTGTAAGGAACAGATCAACGTTGTTCTCTCTGTTACAGTCTTACAGAGTAGATAAATAAAGAAGAGAACTAAACCGAGTATGAGGTTTTTTGGTTGAACTAAACCGGAAATAACCGGGTTTGGTTTGGTTAAAAAAACAGAGCTTTGACGATTCCTTATCATCTTCTATCTTCAGCAAAAAGGTGAAAACTTGGATTCGATCGATCGCTGAAAATGGCGTCTCACTCTTCGACTCTCTTCACT
>580FP004109 AT1G77690_1         :+U  EU:NC; range  -249 to    50.
AACGCCACGCTCGCCGAAAACAGTAACAGTCACAAGTAGGTGACATAACTCAGTCACCAACCAATCATAAACCGATATCCCCATGACAACTCGTGAGCTGTGACTAAAGACTTCGTCCCCCGACACTCGTTACTCAATAATTGCACACAGAGCAAAAGAAAGGAAACAAAACCCATAAAACAAATAAATAAATGAAAAAGCTTTTCACTAGTCTATTTAAAGAGTGGAAGTAAAGAAGCTAAAGAAACTGAGAGAAGAAGAGAAAAATGGCGGCAGAGAAAATAGAGACAGTGGTCGCAG
>581FP009927 AT3G61380_1         :+U  EU:NC; range  -249 to    50.
ACAATGATCCCAAAAAAAAAAGGTTCTCTTGCTTGTAAAGGAAAGGTATCGAATTATGAACAGTAATGATCACAATGCGTTTGTGTGACTGATGAGAAAAAATCATGAAAACAGAGTTTTAACAGATCATTTGCATGATGAATCTTTTTTTTTTTTATTATATTCAGACATAAGTTTATTCTTTGCTTGTATTAACAGTTTCCTTACCACTTCTCTATTTAAGTGTCAACTGTTAAATGGAGAGAAATTGTCGGAGAAATCTTGAAAGAGAAGGTATCAATGGTATAGGATGTGTGTGGG
>582FP016124 AT5G65440_1         :+U  EU:NC; range  -249 to    50.
TGGGAGAAAGAAAGGGCGTATCTTCACTTGCCACGTCAGTTTTACGCTAAGCGTAATAAAAGTCGCCGTCACCGTTAATTGACGTCTCCATCCAACGCCGCTCTTCTTCTCCGCTCTCACCGTATATATTTTTTTCCTATGGTGGCGCAATTTTTACTAAACTTACATAAAAAAAAAGGAAGATTAAATAAAAAAAGAGAAAGAAATATAAGAGCTTCCTCAATCGATCTTCCATTTTTCTTCTTCTTCATTGTGAAATTTGAGTCCAATGACTGTCACTGGTCGAATTTTCCACCTGTA
>583FP009489 AT3G54730_1         :+U  EU:NC; range  -249 to    50.
ACTTTAGCAGGAGTATCTAAGTATAACCCCATCCATAAGATAATTTACATCTAGTCGTCGCCTATGCTCCATATATTTTCACTATGAAAATAAGATCTTAAATTTTTTAAATGTACTTCTTCTCAAAAGAGTGGGAATTTCATGGAATGATTGAGGTAATTATAAAAAAATCCTTTTTCTCTCTCAACTTGACGACTAGGGTTTCTTCTTCTCCTTGCCGCCGTTGGTGTGGCCTCTCGCCCACCGGCGAGAATCTTCCTCTTTCTCCCTCCTCTTCCTTTCTTCTATGGCTTTAGTGAT
>584FP004286 AT1G80420_1         :+U  EU:NC; range  -249 to    50.
AAAGAAAAAAGGGCAGAAGAGTAAAAACGCGAATGAAAGAGTCAAAGCAAAAAATTGGTAAAAAAAAGCGTGAACGGCAGGATTCGAACCTGCGCGGGCAAAGCCCACATGATTTCTAGTCATGCCCGATAACCACTCCGGCACGTCCACCTTTGCTAGTTGAATCATTTGTTAAATTGAAAACCCGTCATTTTGATCTGATTTTGTACTGTATGTTGACAAATTGAATAGTCTCTGATGATTTCGATCAAAGAGAAGCCACGGGGGGAGCGCTAGCACTTAAAGGTTCCTCGCTTTCTT
>585FP004398 AT2G02150_1         :+U  EU:NC; range  -249 to    50.
AGTTAAAAAATGTTATGAGAAAAAGAAGACTGGGCCCAGAATTATAACTTTTGGGCCTATGTAGCCCGTTTCCAAAGGCCCATAAATCATTATTTTACAAACAAGAACAACAACAGGTAAAGAAATAGACTTGGTGGAAAAAAGCAACAAAACCCAGAGTTCTTCATAAACCCTACTTTCTTCTTCTTCTTCTCCTTCCTTCCTCTTCAGTAGAATAGTTGAATACCATAGAATACAATGTCTCTGAGTTAAACCATGAGGCTCATTCTATTCACTTTTAACTTTTTTCCTGAAAATGTT
>586FP006077 AT2G37050_1         :+U  EU:NC; range  -249 to    50.
TAATTGCAACCATCATTTCTTGCATCGTCATGTGCAAAAGCAAGAAGAATAACAAGTTGGGAAAAACTTCGGGTATGTTATATTTCTTCAAGTATACCGGTTTCATAGTGTATCTTGATTTTGAATGAATATGCTTACCTTTTTTCTTGGGTTTATTTCAGCAGAGTTAACGAATCGTCCCTTACCGATTCAGAGAGTTTCGTCTACCTTGAGTGAAGCTCATGGAGACGCTGCACATTGCTTCACACTTTATGAGATCGAGGAAGCCACAAAAAAATTCGAAAAGAGAATTGGGTCGGG
>587FP007859 AT3G15750_1         :+U  EU:NC; range  -249 to    50.
TGCTTTTGCTTTTATCTTGCTGAGAGGAAGAGAGATCAGATGATCAAAGAAGGAGATCGCTAAAGTTTCGTAACAAGGCTGAGCCAAACACTCGTGTTATATATCCCACTCCTCAATTTCCGTTTAACTTGGGAAATTTTCCTTTTAATAAAAAATACCGAATATTATTTATAATATGAAAGTAAATAAAGTATTAACCAATAATATTTTTTGAGGATATTTAATAATAACTACTTTCCTTATTTCCCTATTTTACAAAAATACTCAGGTGGATTCCGAATCAAGGTCCCGATATCTCAG
>588FP014784 AT5G44870_1         :+U  EU:NC; range  -249 to    50.
ATCTCAGATATCTTCCTTCGCTTCCAAAATGTCTTGAGTACCTAAACGTATATGGTTGTGAAAGACTAGAATCAGTTGAGAATCCACTGGTTGCTGATAGGTTAACGTTATTCCTTGATAGATCTGAGGAATTACGTTCCACTTTCTTGTTCACTAATTGCCACAATCTGTTTCAAGATGCAAAGGACTCAATCTCAACCTACGCGAAATGGAAATGCCACCGACTTGCAGTTGAATGCTACGAACAGGTCTCTCTCTCTCTCTCTCTCTCTCTCTCTCTCTCTCTCTCTCTCTCTCTCT
>589FP005903 AT2G34600_1         :+U  EU:NC; range  -249 to    50.
GGAATCCAATTTTTGAAAATTTCACAAACAGGTTTATCGTTTATGATAAATCTATGTTATCTGATGAGGCACGAGTCCAGTATTTTATCTAATAACCCCAAAAGAATTATAGGATGAATTCTTTAAAAATGTTATTTTATTTTTTGTATTACAATGAAAAAGAAAACAAAAATCACAAAAAGCATTTTACACGTGCGTGAAGAGAAAGAAACAGAGATGTCAAGTTGTGTTCTGTCCAAACTCTGTTCTAATGCCAGCTTTTGTCTCGTCTTTTCTCTATCCTTATCTTCCCTCTATCTT
>590FP004336 AT2G01210_1         :+U  EU:NC; range  -249 to    50.
AAGTTTTTATGATCGATTCAAAACTGTATAAAGCTTAAGTTTGTTACCATTCAAACCCATTAGATTAGTGGTCAAATTAGCGTATGGATTACTTCGCCATGGCCTTCTCTTTTCTCCAACTTTCACCTCTTTCTTTGGTCATTTCTTTTTTTTTTGTTAATTCTCTTCTCCCAATGCAAAAACAGAGCTCTCTCTCTCTTTCTCTCTACTTTTTGTATTCTTTCTTTCTCCTTTTTCTTCAACGAGAGTATCTTTTTCACTTTACTCTTCACTCCATCAATATCACACTCTTCTTGCTAC
>591FP009230 AT3G51250_1         :+U  EU:NC; range  -249 to    50.
TGCAACTTTTTTTTATATTTTTCATGATTATGAAAACCTTAATAGAGTAGAAAAGGTGGTAAATAGATATTTATGCGTGTGGATTCAAATTGCGTATTGCATTAACGATATCGACAATTTTATTGGTTAAACCGGCGGGAGTACACTTTTATTTATAGTCTATTTTTACGCCACGTCATCTCTACCTTGAAAAATTGAAATTCATCATTTTTCTTCCTCCTTAAGATTTTTTTTTTTTCTTTTCTAATTAACGACAACACGACGAAGATGAATCCTTCTCACGGTGGCGACGACAAGCAA
>592FP013788 AT5G20550_1         :+U  EU:NC; range  -249 to    50.
CTAATTTCTATTAATATAATCTATTATATTCATTAATGATTTATTTAAAATTTTATACACGTTGGACTAATTTATATCGAACTATGAATTTGGTTCAACATTATTGAAGGAAGAGGAATTTTTTTGGAAGAAAACAAGTCTAGGAAGTTCGTAAAAATTATTGAAAATCAAAAGATATCTTTTTTTTTTTCCAGCAACGTGCTTCTTCTGCATTTTAAAATAGCGTTGTGAGTTGTGACTGTTTGCTTTGGGTTTAGAAAATTGGAAAATAGTCAACTTGCTCTGTAGTCCTTAAACGCT
>593FP007482 AT3G10420_1         :+U  EU:NC; range  -249 to    50.
CTATGTTATCATCTTTCCCTCTACAATGGACCCTACTTTGTTCTATACAGATGCAGTTTCTGTGTAATTAGATGCTTTGATCCTTTGGAATCTTCCACTAGTTTCAGTCTTCACGCATCATCATATTCCAAAAAAATGAAATGAAAAAAGAACTAATACTCAAAACGTTGTCGTTTCGTTGTGCTTCATAGCTCTTCTCCTCCTCAGCTTTTCCTTTTTAGCTTCTTCATTTCTGCTTTCCAGACAGATATACACACCAGTAGCTAAAACGAAAAGACAGAATCTTTTATTTAATTCATT
>594FP015025 AT5G48440_1         :+U  EU:NC; range  -249 to    50.
AACCGGGATCGGATATCATATTAGATTCATGTCTGAGGAACTTGGATTCATGTTCCTACTTGGATGATTAACTCCATATTACAAGAAGATGATTAGTAGGTGGAAATGTGAAGAAGCACTGAGATAGTAATTGGCACATAATAAAACTGAAGTGTAATACTTTGCTAATTCTTACGTTGACTTTTGAAAGTTCAAACCTTTACGATACCAAAAACCTTCTTCTCCAATGGTTTCCATTTTCCTTCAATCACCCACCTTTTTAACACCACTGAGCTACCCATTTTCATCTCGGAGCTCCAC
>595FP003670 AT1G70900_1         :+U  EU:NC; range  -249 to    50.
TCATGTATCACATTGGTGACAGAAACAAGACTAAGCCCGTAAGGTAGCAACATTGGGCTCAACCAAATTCGGCCCATGAATTTAGACTAGAGAAACAGAACCGGATTAAACCGGGGATTCGGTACGAGGAGAAACAGCCGACTGTTGTAGAAAGAATATGCCAAAAGAGTCAAAGATTCGTGACTCATCATCTCTGTCGCTGTTCCTTTTCTTCTTCTTCTTCTCCTTTTTTTCCAAACTTTTCTCTCTGTTACTTACTTCCATTATTTTCGAGCTTATTCTTATCTTCATCGCTTAAGG
>596FP005431 AT2G26975_1         :+U  EU:NC; range  -249 to    50.
CAAATGATGTAAATCGTTTTTCTTCCACCACAATTCTACAAATGGTGTGTTACCATTTATATCATGAAAATAAGTTGAATAACTGAATAGGTATTTAAAAGGCTTTCTAAAATTAGTATTGACTTCTACTTGTACTACACAAAGTTTGACAAGTCAAAACGTGAGTACAACCACAAACACATTTAAGAGACCACATGATAACAAGAACATCACAATAAATACGAAACCATTTTCTCTAAGTTTTGTCCCAAACAAAAAATTTCAGAAACTTATCATATAATGGATCATGGTAACATGCCA
>597FP006285 AT2G40085_1         :+U  EU:NC; range  -249 to    50.
TATGAGATTTGTATCATTTGTATGCTGGGAAGAGCTTATTACTTTAAATTTTTTTTTATATAAATCTTATTATCTTCTTAATAGTATTTCTTACAAAAACAATTGAGAATTTCTACTCATTTTTTTCCATCATTTATGAGAACCTTATGTAAACAGGTGTTGACATCTGAATCAAATTGAACCGAGATGGTTCGGTTTGGTTCGGTTTTGGGTTTGGTTAAATTGAGAAACCTGAATTATGCAGCGACCAAGATCTTATTCTCTGTTCTGTCTTTTCAACACTCGAGTCTGTCTGTCTGT
>598FP014946 AT5G47230_1         :+U  EU:NC; range  -249 to    50.
GATGAGTCGGTCATTCGATCCAACGGCTCTGAGTCCACGAAACACGCAACCAAGTGGTGCTCTCTTTTACACCAAATCATATTATAAAAAACTTAAAAGAAAGAGAGGATGGTTCGTTGGCTCCTTCTTGTTCCTTAATTAATTCAAATTATATTCATCACCTCCATTGAATAAGTCCATTTCACGACAAAGTCACCAATGCTTCTTTTACATGTATATATACTTCTTTCCACTCCCTCTTCTCTACTCAAATCAAATCTTCTTCCTTCTCTGTTTTCTTAAGCTTTTTGAAAATTTTAT
>599FP009352 AT3G52800_1         :+U  EU:NC; range  -249 to    50.
CGTAATAAAAAACTCAAAATCAAATTTAAAAATACTATATAAAATCAAATAAATGACACCACCATGACGACATTTAATCAAATATATAATAATTTGAACGTCGAATAGTGTTTTCATTACGTGTTTTGTAACCACTAATTAGATTATTACATTTCGTTAAATTAACGAAACAAATTCATAAGCAAAAATAAAATACCGTTAATAATTTTTTGCTATTTAATTTTAAGCAGCGTCGTCTCTGTTTTCGCCGTTGTTTCCTTCTTCTTCTTCTTCTTCTTTCTCTTTCTTATATCTTTTTTC
>600FP015206 AT5G51160_1         :+U  EU:NC; range  -249 to    50.
ATTTCATCTGTATTGGTCGGAGCGGATATGAATTTGCACATACGATGATCTCAGGGTCAGAAAATCAAAAGATAAAGTAATGCAAACAACTGACACTTGTAAGCATTTGTTCCACTTTAAGGAATACTTCATATGCTACAAAGTCAAATGTCAAAGGGAGTTTTGTAATAGAAAATTTCAAACAAGCGTCGTGATGGTACACACCTTCATTGTATATTCAACTCGATCTTCTCTCTCTCTTTCTTCTGCATCATCACCAAAATGGATGCTTTTGAGACTCATTTACCGAAGGAGATCGTC
>601FP000954 AT1G14560_1         :+U  EU:NC; range  -249 to    50.
GTGTATTATTTGTTTTTAATATTTGAATAAATGCCAATTAGTTTTATGATTATATAGTCATATTTTTTGATAATTCAATCCAAGTTACAATTGCTGGTTCAATGTGGTTTGGGCTAAACCAACCACCGAATCTGTATGGTTTTATTTTTAGAGTTCCACCATATATTGGGTGCACCATGCCACATGGAATTCTTACCTAAAAAGGTATCTCTGTTTCTTCAAGCCTGTGAAAATGCGCGACCAATGAGTAAACAGAGCATGTGACCGAATTTTCGAATCGAGAAAACCATCGTCTTCCTT
>602FP001448 AT1G21970_1         :+U  EU:NC; range  -249 to    50.
TTTCTTTCTTAATAGTCTTTATTTTTACTTAATTACTTTGGTAATTTGTGAAAAAAAACAACCAATGAGAGAAGAGCAGTTTGACTGGCCACATAGCCAATGAGACAAGCCAATGGGAAAGAGATATAGACCTCGTAAGAACCGCCTCCTTTGCCATTTGTATCATCTCTCTATAAAACCACTCAACCATCAACCTCTCTTTGCATGCAACAAATCACTCAAATAATTATTTTATAAAGAACAAAAAAAAAAAAAGACGGCAGAGAAACAATGGAACGTGGAGCTCCCTTCTCTCACTAT
>603FP000797 AT1G12244_1         :+U  EU:NC; range  -249 to    50.
CATAGATTTATCTGTAATAATTAATGGTTTTTTCCGATTTTATTTGATATTTGATTTAGAAAAAAAAGGCACTGAAACATCATTATCACAATTTACAATTTTGGAGAAATAAATTTGTTTAATAGTTTTTTTCATGTAATATATTAAAAGTCAGAACCTTCGGATTAGCGCAGAGGGTTTGAGAAACAGAGCTTCTTTTTTTTGGCTCATCGTCAAAACAAAAGTGTTGGCGATGGAACGAACTACTGTAATACTGTTCGTCTTCTTCTTGCTCTCTGTAGCAATGTGTTCTCTTCACTC
>604FP005290 AT2G24640_1         :+U  EU:NC; range  -249 to    50.
TAACTTTTTCATAATGGAAAAAAATCCAGAAAAATAGTAGTTGGCCTGTAATAACTGTAAATTAACTAAATTACAAAGAAAAAAAGTAAAGACAAAAAACAAATGATTAATAAATAAAAAGGAAAATAATTGTCCAAAAATAATTAATTACCCAAAAGGCCCCATGTGAACAAAGATTTTAATTGGCCCATTCTCTCATTCTCTCTTTAACTCTATAAAACACAGAGCAAAGAAAAAACAGAGGAGGTTGATTCTCTTTGGCATCTCCGAATCGAATCTGAGAAGAGAAGAGGAAGAAAA
>605FP001571 AT1G24030_1         :+U  EU:NC; range  -249 to    50.
AGAATTTGAGCTTAGAAAAGTTAAGGAAACATCAAGTCTTTACTTTCTCAAGATGGCTCTCAATTTCTTTTGCTTCACGTACATGTAATCTACGTATTCTTCAGCTCTACCGTCTCTTTCTCTCTCTCTTGAACTTTCGGTAGTTGAAATACTGCTGTTGAGTATTTCAGAAACCTAACCCTCAAAATCAATTAACTTTATTGCACTCTATATTTATCATCTTCAACCACAACAATCTTCTGTTTCTTTGGAAGCAACTAACTACAAAGAACATCTTCACGACTAGAAAGACACATACCC
>606FP001916 AT1G30200_1         :+U  EU:NC; range  -249 to    50.
GTAACAGTAGTTCGTAAAAAAAAAAACACCGACGCAATTGCGAAACTATTTTAATAATTAAGAGTTTTTTTTTTTTTCTCATAATCCATAATTAATTTCATAAACTCATGCAAAAATGAGATAATATCACATTTCATTAATAAAAATAAAAACACTTCTTTCTCTTTGCTCTCACTAAAAGACAAAAACAATCACGAGCCAACACCTCTTCATCTTCTCCAAATCAATCCATCAATGGAGTCTTCTCCCATCTCTCTCTCTTCCTCCTCAGATCTCACACTCTGAAAAATCCCCCAAAGC
>607FP003238 AT1G63990_1         :+U  EU:NC; range  -249 to    50.
AAACTATACAACCGCAAAACAATTACAATTTTGGCTTGTAGTTAGGCTAAATTTTTGGCTTATATATAAAATTAAAAAATAAAATAAAATATATGACACAATTAGTTCCACATGAGAAAAAAAATCATGAACTGCATGCCGGTTTCTTATAAACAAAACGGAAGACAGTGCAAATCTCAAATCCCGAAACTTGACGCGCGCCTCTCTGTCTCTCTCAATCAAATTCAAATCAAAATTTCAAAAAAGCGGAATCGGAAAAAAAATCTCAAAATGGAGGAAAGTTCAGGACTATCATCGATG
>608FP001650 AT1G25480_1         :+U  EU:NC; range  -249 to    50.
AGAACAAGAAACATCTTTTATGGACGGCCAAATCATGTTGTTTTTTGCTCTACAAATGAAAATCATATACTATTACTAATTAAATTATATGTTGTCTTATAGCTTCGGAATCTTTCTAAACATGATTCACCCCTTTTCATTACAGGACCCCACTATAATTAAGGTTTCTTCTAAAGTGGGATCCATCTGATCGAACCATCTCATCTCACTCTCAGTTTATGAAATCGTGATCTTTTGGAAGAAGAAATCAACGCAAATGGCTGACCAAACTAGAGAAGCCTTTCTCTCTCGAAAAGCTTG
>609FP003785 AT1G72880_1         :+U  EU:NC; range  -249 to    50.
ATCTTTTTGACCATAGTGAGAATAAAACAATTAATATTACCAAAAATACATAAATAAATTGTTCAAGATCTATAATCTATATGTCTTTATGCATAATTAAAATATTATTTTAATTTAAAATATTATTTTAATATTTACAAAAACAGTTTCCTAATTTCCTATTGGATGGTTTCGGATTGAATTTTAATAATATTTGTTTTTGTCTGAAAATAAATTGCGCGTCATTGTTCTTCTTCTTTCTTCTTCTCTATCTAAGCGGAGGAAACTCAAATTGTTACAGTTCACAAGTAATCTCTTCTT
>610FP010409 AT4G06746_1         :+U  EU:NC; range  -249 to    50.
CAGTCAGATGTCTTCAACACTAAAAGTCAAACAAGAGTTCTTAGGTTCAATAGTAAAATTGGAAAGAGAGGCGGTTCTTGTCTATGTCGGCTATATTTTAATTTTAATTAATATAAAAAATTTGGGAAAGAAAAAAGTGACGGCGCAGCCACATAACGCATATCTCTAGCCGCCTAACGTGACACATATCTTCTCCCTCATGTAATCCTCTCTTTATATATTACACACGTAGACATGTCACGTTTGGTTAGGGTTTGATGGTGATTCAATACAAACGAAAACAAGAGTTTCCTATGGTGA
>611FP010471 AT4G09220_1         :+U  EU:NC; range  -249 to    50.
CAGAGCGGAGGTTAAAGTCAAACCGGTGCTGATCCGGGAGACTATGATTGATTATGTTAAGATGTTTTATGGTAGAGTAAATTTTTTAAAAGTGATTTCAAAATGGGAATGGATTGTTTTTTATAAAAAAAAAGAAAAAGAAAAAAAAAAAACCAGAAGAAGCAAGACTTGAGCATTACTTATGTTATTAGGAATTATTGTGATTGTTCTGATATTGATGTTTGTTTGGTCAAAATGGCACCCTTAAGGAAAAGAGGACGTGTTGCGAACCAAAGGGCTAACCGTGTTGATGATGCACCC
>612FP013498 AT5G16200_1         :+U  EU:NC; range  -249 to    50.
GGGGGCCTCGTAAACATGCAATTAGACTAGTCCGGTGGAGACTATGGCTTATATACACGTGTCAGGTGCTTCCTAACATTTTCTTCGTTATGGCGCATCTTTTTAATTGCAATTTGGTAAGGTTAAATACATAAATCTATGTTTGAATCACGCTAAAATGATTATTACTATGAATACTTCGCCGTTACTAAGTTGCTAAATTCTCGCATCTTCTATAAATGTGACAGAAAAAGAAAGAAAAAAAAAAGTGAAGGAGAAAGCGATCAGACGGCGAATTCGCGATCGTATCGATCCACCGTT
>613FP013714 AT5G19500_1         :+U  EU:NC; range  -249 to    50.
CAAAATAAATAAAAATTATTTTTATAGAGTAAATTGTAAATTATACTTTATGTTTGCATTGCTATTCTTTTACTTGCATACAACTTTTGTATCATTGATGCAAATAGTATTTTCTAAAAGCAAAATAGAAGCATAAAATGCATAGATTTTAAATTTAATTGGGAAATAAAACTTCAAAAATAAGACAGCCACACATGTTAATCTGGAAGCTAAGCTCTCTCTAACACAATCTTTTGACTGTCGGAAGTCGCAGAAAACAAACCAGAAGACTGATCATAGGCTTTTCATAGCTAGTGTCTG
>614FP014382 AT5G38700_1         :+U  EU:NC; range  -249 to    50.
AGAAAACATGTAACTTAAGAAACAAACAAAACGGCTAAACAGCTCATATCTTGGCCGCGTACAGCCCACGTAAAATCCAGTTTATAACTTTCGATTATTTTATATAAACATAAACAAACTTATTTTCTTGAATAATTTTAACATCAATATATCTCTCTCTCCGCGTCGACCAAACTTGCAATTTGCAAACGAAAAAAGCTCCTTTCTTTTGTATTATAAATATACACACATAAGTGCCCACACAACTTCATTCATCACCACAATCACCTGAAGAGCCAAAGCAGCAAAAGAAACAAAAAA
>615FP015704 AT5G58980_1         :+U  EU:NC; range  -249 to    50.
GAAGAACCACAAGTTTTGGTTTATTCACAAACAGACCCAATACAATTTTATAAATTACATTCTACCCCCGTTATGTATGCATTTTAACTAACTTTACCCCAAAAATCCAAACTTTGAAAATTAGAAATCGAATAAGAAGTGAAAACCGAATTGAGAAGGACAGATACGCTAAAACAGCTGAAATTGGGTAGCTTTCTTTCTCCGCAACCTTAAAAATAAGAACTTTCCTCACACTTTACTCTTACTTACATACTATTATCGTTGTTACCAGAAAAAAAAACGAAACTTTATTGAGTATTT
>616FP005600 AT2G29790_1         :+U  EU:NC; range  -249 to    50.
CTCACTCATTTTTTGCAAAGTATTTATTTGTAACAGTTTCCAACAATTTTTGCAAAGTATTTATTTGTCATGTTAAACAACAACAATATCACTAAATTACTAAGGAATACGGAAGAACTAAGACTAGTAAAAACAATTAATTTAACAGTTTTTTACGGATCACCATAAGAGACATGCACTAATAATTACAAACAACTTATCTATAAAAACAAACTGTATGCAAGGAGTTCAGGTTTTCAACCATCAAATAACCCAAAAAAAAAAAAAAAACAGAAAACCAAAAACCAAAAAAAAAAAAAA
>617FP006343 AT2G40830_1         :+U  EU:NC; range  -249 to    50.
CATCACATGCTTTCTACCTCTAAAACAGGCCCATCGGATATGTTCCTATATTTTTTGTCCGATAAAGTTATAAGAAGCGCAAGGCCCATAATATTTTTAGTTATTAAAAAAATTAGCAGACGTAGGGTTGACTTAAAAAAGACTCTTATTACATTAGTCGACAAGTAAAAAACACGTGGCATATATTGTGCGTTCGTAGAGACTGTAATAAAGACGGAGAGATTCTTCTAGAGTCAGTTCTTCTTCTTCATCCTCTTCTTCCCCCCAAATCCTCTCTCGCTAGGGTTTCTCATTCCGATC
>618FP000619 AT1G09640_1         :+U  EU:NC; range  -249 to    50.
ATCTTCTCTATTCAACCTTCTCGGCTTGTTATTGCCCAACGACGAAGACCTTTTCTTGTCAAGTTGGGCTTACTAAAAAAGCCTACATATATGTAATTCATTTATACATGCTAATAAAAGGGAAAGTAATTAGAGCTTAACCGGAAAATAAACAAAAATCAGAAATAAAACCAAACAAAACCGAGCCAAACCAGAGGAATACACTCAATACAGATTTTAAAAACCCTACTTCTTCATCATCATCCCTTCAACACTCCTTTATAGCTTTTCTCCGCCTCAACTTTTTGCTTCTTCTCTCTC
>619FP002586 AT1G51805_1         :+U  EU:NC; range  -249 to    50.
CTTTCGAGTTGACTTAGTCAACGGTTTTGTGGTTCCAACTTGTAAGCTGTAATTACGGCTGGGCAAGGTAACGGACCACTCTTGTCATTTTCTCTCAACCAAATCATTTTACACCATCGAAATAATATCCTCATTAAATGTGTTCCCTCAATTATTTGATTCATTAATGTGACACTTATAAGAATTTGACTTAGGACTTTGAGAAATACCTCATATACATAATCATAAACTTATATGCATAGCTTTGCTAACTCAAAAAAAAAAACAGATCCCTTCTTTGCATAGTAAGGAAGATATTAA
>620FP003757 AT1G72480_1         :+U  EU:NC; range  -249 to    50.
AAGTAAAATCCAGTTTTGATGGACCATATTTCACAAAGCAATTATTGGACACACGAACGAAGGCCCATCCTAAAATCGAAATATATAAAAGTTTTGTTACTTACTAAAGTGTAACCCTCTAATTAGGCTAGAGGCTTCACTTGGAACACATGAACATCTGGAGAATGATCAAGGAGCAATCTTTAACAGCCGTCCGATCAAACCGACCCATTTGACACATCTCAGCTCTCACTGACTTCTTCTTCAGTCATCAGCTCTCTTTCTCCTCTCTTTCTTCAGATCTCTCTGCAACGAATTGGG
>621FP001812 AT1G28270_1         :+U  EU:NC; range  -249 to    50.
TTTAATATTTTTCAGAAGAAAAAAATAATAAGTTAGCCGATCAAAAAGCAGAGCCAGAAATAACTTGTAACAAATTTAGATCTAACCACCAAGCGGAAGAAATGGAGAAAATAGACCTAAAAAAGAGGTTAAAACCCCAATTTCAAAGTAACAGAATTAACGACCACAAAATAATAACAAGCAAAAAATCGCAACTGTCTTAAGCCTTTTTTTAATCCAACAAAACCAATCTCTCATTTGTTCTTCTGCATAATCTCTCACACACTTCTATTTCTCCCTCTCCTTGTCACAAGGAAAGGG
>622FP004991 AT2G20030_1         :+U  EU:NC; range  -249 to    50.
AAAAATCTTTCACCTTCACTTTCTTCACAATAATTCCTTAAACTAATCACCAACCAGAACCTATAGAAGTATTAGTTATATAGTTTAACTTATTCCACATATGTATTATTTTATTTCTTGTCACAGAATTATCCATGCCTCTCAATGAGATTCAATAACGATGTCACGTTGATAATATATTATTGCGTCTAAAAACATCTTTCTGTCCAAATTCATAAACACGACTTTTTTTGTTTTCGTCTTTTTCTCATCGAATCACCATCCTAAAACAATGAATTCACCACAAGAAATCTCCATTCT
>623FP015584 AT5G57370_1         :+U  EU:NC; range  -249 to    50.
AAGTTTGAGAAGTGCATTTGTGTTCATATTCTGTAAATTTTATTTATGATTACAAACTTTAATAAGATCCTTTCTCTTCTTATGCTATTGGACCACTATTTTCATTTCCAATTTCATACTTTTAGTTCGGAGACAAAATGAGATTATTATTATTTTTCCATTGAGTATGATGAATATAAGAAAATTGGAAAAATAGAGGATAAAACCCCAAATTTTCATTTTAATAGAAAAAATTGGGGAAGAAAATTTACAGTGTTGAAATTGGTTAAACCCTGACACTAGCACCTTCCTCAGTCGCAT
>624FP001532 AT1G23330_1         :+U  EU:NC; range  -249 to    50.
TAGAAATTTCACGAAACATGAAGAAGAAGGATTCTCCGGAAACTTGTATGTATTATTATTTTTAACAGTTCAGCAACTGCTCCTACTTATACCAACCAAACGTTACTTTTTAATAAAACAGTTCACCATATCTCTCAAATCTCAATGGAACCCACTTTTATTTTCCCAAACTATACACGTTTCATCTACACACAAGAAAGCATCAATCACAATACACTGTTAAATAGAGAAAATAAAAAATAAAAGTGTGCGTCTTTCATTGGTCCTTGGAAAACAGAGCTCGTTTCATGCGTGAGGGCA
>625FP008981 AT3G47370_1         :+U  EU:NC; range  -249 to    50.
GGAGACTTGAAGTGGATGTTTTTGTTAACTATATAAAACCAAGACGTACAACGACACCATAGAGCGGGCCTAACATAACAGGTTTTTGACAGGCCTAGATTCCACAAACCCAAACAACGCAAAGAAAAATATTATGGTCCAAAACTAAAACGTCACCGTTTTTGTTGCTTTCAAGTAAAAACAAAAATGAAAACTTTAATTAAAACCCTAGAGAATAAAAGGTCTTCCTTCTTCACCACCTTCCTCCGCAGTTGCACACAAATTCACAACCGCAAAAAATCCTCTCCCGGCTTAAAAACG
>626FP001332 AT1G20220_1         :+U  EU:NC; range  -249 to    50.
TTGTATAAACGATAAAAATTAAAGTATTAAAAGTTTTATACTGATGACAAAAAAAAAAAGAAAAAGAGAAAGAGAAAAGATACCAATGGTTATTGCTGGTCTAATCCTCGATTTGATATTTAACCGGTTTAAAGTAAAAACTTAAAAACCGGAAATCGATTAGGGCAGTTCACTGGTGCATGGGTTTGTGGAAGAGAAGTTGTGCGGCTGTTATATATATCAGAGAAGCGCCTTCAACAACCGCCTCTTAGGGCGTATAAAATCAGAAACAGAAACGAGACAAGAATTAATTCTCTCGTC
>627FP010125 AT4G00800_1         :+U  EU:NC; range  -249 to    50.
TAATTTGATCTTGAAATAGAAAAGAAGAACAAAAAATCAGGAAAGATATGAACATCTGTTACAACTTGATAATTCAGTGGATACGCAGGTTTCATGAACCATGGTTTCTCAGAAGTTTTGTAAGTTTTTTACTGATTATACTAATGTTGTCAAATGTATAAAAAGTAAAAATTGAACCTTCTGCATAATCCAGAGGCTTTCATTTTTTTTTTCTTTTCTTCTTGTGATGGACTCGTTTTAGCTGAAATTAGAACGTCGGTTAGTACCGGCGGAGAATGTTCGGAGTCGAGTCAGTCAGAG
>628FP012693 AT5G03406_1         :+U  EU:NC; range  -249 to    50.
AGTTAAATAATATTAGACTTAATTAAAACTAGATGTCATGTCTATAACAAAGTCTATCTAAGTCAAAGAAACCATTAATATCCCAAAGTAACTGAAATTGACGCCCAAACCACGACTAAGAGAAAAAATCAAAACCCTCAGATGAATCTAGAGGGTTTCGTTTTTCACCAAAACAATCTCTATTCTATTCTTCTTCAACACTGCAAAACTTGAGATAAAAATAGAGTCTTTCCTCTTGTTTTTCTCTTTGTTTTGCTGATTGTATCTCACTAAGCTGAAGAAGCAAACAACAATAGAAAA
>629FP010447 AT4G08810_1         :+U  EU:NC; range  -249 to    50.
TCTATTAACGAAAATTTTACGGTATGCCTAAAATATCTCAGTCAACGAAACTTAACTATTTTTTGACAAAGTCAAACCAAACTTTAAGATTTAAATTACATTTTAAAAGCTCATGCATTTTTTTTCCCAAATTTAAAAGTTGGCACATTTTTCCCAAATTAAAAATCAAAGTAAGAAAAAAAGAAGACTTGTCCAAAAAAAAAAAAGACTAAAAAAAGTTCACTAGAGTCCATTTTCTTCTTCTTCCTCACACCAAAAAGCTTCCATTGATTTCGCATCAGATCTTGCTCTCTCTTCTAT
>630FP009644 AT3G56920_1         :+U  EU:NC; range  -249 to    50.
CAAACGAACCGGCTTCTTTTTCCTGATTCGGGTTGAATAGATAAACCGGAGTGGGTACTTTTTATAGAACTGTGAGTTGACACGTGGCTGTCCCAGTGTGTGATTGGCGGGAGAAAGGCTAAGTTAAGGTTGTTCCAGAGAATGATGTTGGTTGGTGTTTTGAGCAACTTCCAATGGCGGAGGACAAATCTATGGAGAAAGGGAGAGAGAGAGAAAGAAACAAATCTATCAAACAGAAACCATAATCAGAAGACGAAAGGAGAACAAAATCCGCACAATCGGCGGCACGATTTGGATATC
>631FP006822 AT2G48121_1         :+U  EU:NC; range  -249 to    50.
CATAGTCTCCACCACAATCATCTCTTCCTCTTTCAAAGTATAGTATGGCCTTTACTTTTCCGGTTCCACGATACACTCCGCCAGTCTCCTAACAGCTCCTCAACCACCGCTCTGTGTCCAGACGGTGGAGGGAGGGGACATTGATAAATTTCGGTCTGGGAGCTGATATGGACGTGAGAAGCTTGACCGAAGAAGGTAGAGGTTAAAAAAACATTTTCCGATGATACAAGTAAAACGACTGATTTCTGGATCTCAGATCAAAAAAACCCGTATAAATGGGCCATGTTGAGCCACTAATGG
>632FP003044 AT1G61065_1         :+U  EU:NC; range  -249 to    50.
CCGATATTATTGTTAGCTAAAAAAGTTTATAGTGAATTTTTCTTACCACTAGAGCACAAAAAAGTTGATTTACCAACTAAATAAAATTATCTCTTATAATTTCATTTAGCAATAATCAAAATAATATTCGAAAAGACAAAAGAGCATGTAAAAAGCGTGCGAATGGAAAACAAAAAATTAATAACACGTGTCCTCTTCGTTCACAAGTTTCCTCTTTCCTTAGCACAGTATGTTTTTTGACTTCTTCGCGTCGGCGATATTATCCAGAAACAGTAGTGTCGAAGAAGAAGAAGAAGAAGA
>633FP010219 AT4G02070_1         :+U  EU:NC; range  -249 to    50.
AAGTACCATGCTAACATATTTTCAAAAAAATTCTAAAAGTGGAATTTTGGGATTTTTATGACAATTTTGGAAAACAGAACAATTTTCGGTTTAGTAACATAACAGATCGGTTCTGGATCGGTTTAAGAATTAATGGGCCATATTATTATACTTTTAAGCCCATTAATACAGAGCAAAGCCCATTTACGTCGTTGCAATATCTCACTCACTCCATAAGCTTTTAACGGCATGAATAATTCGATTTTCGAGATGGCACAGAGAGAGAGCGAGTATTATTACTAGAGCGTTGTTTCCCGCCAA
>634FP010541 AT4G10760_1         :+U  EU:NC; range  -249 to    50.
CTTACATTTTTAAATTACCCTACATATAACTTTTTCTTACATTTTTAAAATATCCTACAATTATCTAACTAAACACCCAAAAATATTTTTACCGTTTTATGTTATCAACTTATCATCGTGTCCGACAAAAAAAAAAAAACTTATCATCGTGCTCCTTTACATTTTTCGTGACCTAAAACTGCTACGACATCGTTTTAGTGACTTACTTGCTAAAACCCTTTTTAACTTTCTTTCAAGCTAAAGACCTGCACAAACTCTCTCTCGAATTCTTTTGTTTCGAAGCCATGGAAACTGAATCTG
>635FP016290 AT5G67550_1         :+U  EU:NC; range  -249 to    50.
TACTCTAATCACTCTCCTTTCTTCTATTTAACAAAAAGAAAAAAAGAAAAAACTGAGAGAACAAAAAAGAAAACTTTTTAAGAACAATGTAGCCACAAGCTATCCTTACCTTAGTAAGTAAGCCAAACACTCGAAGAAGAAAGACAATTATTTAAATAAATTATACTCTTCACAAATCTCCATTTTTTATCCAAAGAATCCCACAAAAGAAGTCAATAAACAAGGAACATGATTTTCGATCATCAACTTGTTCAACATGACAAAATCAAGAATAACCGGAGCTCTGTCTCAGCTTCTTTT
>636FP009732 AT3G58220_1         :+U  EU:NC; range  -249 to    50.
TTTCAAAAGTTTTCTTTGGTATGTTCTTTCTCCGATTAAAGAGTTTCTTTGATAAAAAATATTTCAACAAACTTTATTGTACTCGCCGCGGATCGAAACATCGTAATTCTTATCTACTGCACAAGCACAAGGATGGAAAAAATTAGGTTCCCGGTAACGAAACCGGCATTAAATTGGGCCGAAATTGGGCTGAAGCCCATATATGAAGACCAGCAACACAAAAGCAGAAAGAGAAGCGTGGTTGGATTTGTGTGTGCTGTGCCACACTCTCCACTCTTTAGGGTTGCGACGGAGTCTTCA
>637FP001554 AT1G23730_1         :+U  EU:NC; range  -249 to    50.
TTTCCGCCATGCAAAAAACGTATTGCATTTTATTAAAAAAAAAATCCCTTTTTTTTTCTCTTTACTAACCCGAAAATTTATGTTTGGATAGCAAAAACATTCCTTTTTTACAGTTAGAAATAAATAAATAAAATCGTCAAATTTGTTAGGAATTTTTCTTCTAAAAAAACAAGCATACAATTCCGGGTAATGAGAAAATGTCACAGATCTTCGGCTATAAATAGAGGAGTAGCTAGAGAGCATCTTCTTATATCAACTAAACTTTGTATTCATTTCCAAGTATCACTCTAAATCATCTTT
>638FP009206 AT3G50820_1         :+U  EU:NC; range  -249 to    50.
TTCTAGAACCAAACTATTTATTCAACTTTATATATTCCAGTGGAATTGATAACATTATAATCACGTCATCAATACTGATTGGGACAGTATCTCTATTTCCACATCAGCTTTAGACACGTGGCTATTGATCGACCATATAGTCATGAAAACAATCCAATGGAAAATTTTCAAAACTTATCCGACCTTATCTTAGCGAAACAAAATCTCTCCTCTGATTATTACTACTCAACTTCGCATTATCACTCAAACAAACATATTGACATCTGAGTCTTGTCATCATGGCAACTTCTCTCCAAGCCG
>639FP006617 AT2G45140_1         :+U  EU:NC; range  -249 to    50.
GTTTCGTTTTGCTGTAATTTGGCTCTATCTTTATACATTAGAAGAGATAATCAAAAAAGAGATAAAAATAAAGCCAAAATAAATGTGTTTTTTTTGCGCTGGTCAAAGAAAAAAAAAGAAGTCCAAATGACAGTTATACCCCTAATAACGCACCATGAGAACTCAGACGATTAAGGGTGTAATAGTAATAACAAGAAGTGAGTCTCCGGTCTGAAACTAATTAAGGAGACGGCAAGAGAAACAAGACATACGTTTGCTGTCCCACGTTGATCTTGTTGTTTACTCTCTCTCTCTCCTCCA
>640FP008815 AT3G43990_1         :+U  EU:NC; range  -249 to    50.
TATAGACTGGTGAGTTTTGATTTGTTTTAAGATTTTGTTTATTAAAAAACAATAAGAGTTACAACTTACGATTAGACAAAAAAAAAAAAAGTTGTGTGATAAGAATAAAAGTTCTATCTGTGTAGTTATTTTAGTACCATTTACATTAGATTTTTCTTTTCTGTTTTGTAGAAAGACTTTGTGCTATTGTATCCAGAAGACAATAAACAAAAGGAATACATTGCGATCATCAAGGTAAAAGAAAAGATGGGATGCGATCATATCAGCACTAATGCACCGGATCCCATCAGAACTCCGCAG
>641FP011498 AT4G25130_1         :+U  EU:NC; range  -249 to    50.
GTTTGTTTTTTGCCTAGCTCAGAATGTGGCGTTGGCATCGAACCGAAACATAAAACGCAAAACGAACCTTTGGGCTCGTCAGTATGGGTTTGGGCCTTCAATAGATTCCTTCTATACGGCCCACATATCCACTATTGGCAACAAAATTAGAAAAATTTAGGATTTAGTTTTAAAATTTGTTCCGCGACATTCTAGAACAATGAAGAAAATGGATACAAATAATAAATCTATCTGCCTCTTAAAAGTTCCAAATTTCACCACGTCACTGCTTTGATAATGCAGGTCCTCGTCGTCTCTCCT
>642FP004905 AT2G18740_1         :+U  EU:NC; range  -249 to    50.
TGACGTAAAAGTCTGTTGTGGACCTCATATGTAGACTGTCTTGAGCCTTTTATGTTGTAACACTGAGCCTCAGTATATTAAAAATAAATCTTTCTCTGAAAAAAAAAAAAAAAAAGTTAAAAACCTACGCTAAAAAATTCTAGGTCTTGGAAAAGAGTATTTGGGCCAAATGATCACATTAATTAGTTATGGGCTGAAATAACATTCTGAAGTTTTATGAGGACCGAGAGAACTAAGTTTAAGAAAAATGTTGAAAAAAGCGTATTAGCAGAGGGACAAACGCTTTTTAGGGTTTTAGAT
>643FP008003 AT3G18100_1         :+U  EU:NC; range  -249 to    50.
TTCTGTAAGGGTTATCCGAAACGAAGAAATCGTTAAACCAAGCCACTGAACTAAATCTTAAGTGTTGCTTTTGTAAGAGTTGACTCTTTAACCGTAAATGATGATCGGATTTTGTAAAAATCAGTTCTTTTGTCAACGCTAACCGGTTTATATCTGGTTTTCTATGTGTTTTATAATGATCCGACCCAGACCCGGCCCGTTTGCACTGATGCCGCCAATGTTAAATTGGTCAGACATAAATAAAACCTTAAGTATTAGGAAAACATTCATCGTCTTCTTCTTCTAGAGGCATAAACCCTT
>644FP003529 AT1G68780_1         :+U  EU:NC; range  -249 to    50.
CTTTCTTTTTTGTTCTCATGACATTTTCTTGTCACAAACCAAACTCGAGAAGAAAAGTTCTTGTATACAAATCAACCAACATTCATTGTTTTTAAAAGGGTCCCATGACCCATTGTGGAGATAGCTTTGTTTTCATCTTCCAACATTAACACCCACCCCAAAATCTTGATTACTTTTGATAGAAACATATGCAACAAGTGGAATAATTCCAATACAGATAAGATCCACACAACACTTTTTTCTCCTTCTATTCTCTTGTATCTTCTCATTATAGTCTCGATGAAGATGCTGAGACTTAGA
>645FP016282 AT5G67460_1         :+U  EU:NC; range  -249 to    50.
GTGTCGCAATAATACCATTTCTTAAAACAGAACAATTCAACATTTCAACGGCATTATTATCCATGTCATTGTTGCTACGCCACTTTATAGTAAGAAGCAAGAACAACACACACAGTCACAGTGTAACATTAATCTTCCTTTTTCTTTTTTTCCTTAAAAGTAAAAAATGACCTTATTTTGATTCTTCCTCTGTACTCTACAAAAAACCTATCTTTTATAAACTACTTCTCATGTGCTGAGAAAGAAACCAAGTATCACACAAGTAAAGAAAAGAAAAACCTGTGCCAAAGGCAAAATGAG
>646FP007185 AT3G05920_1         :+U  EU:NC; range  -249 to    50.
CATCCACAATAATGTCCCAAGTAAGTCCATAAGATGGTGGCTGAATACCAACTAAGCAAATTCCCAAAACCTCTTATTCAATTATACAAAAACATGCATCTAAGCACGTAGATGGTGTAATCTCTTGATTATTTAATTAACAATACTGACCAAACACAACCTCAACTGCTTCAACATTATTCCAATCTGTCATCTCTGTTTGTCTTCACATGTTTTTAATAACTTCTTCTCTTCCTTCTTCATTCCTTTAATCCATTTTTCTCGATCTTGGCTAATCCATCATGACTGTCAAGGTAAACA
>647FP008158 AT3G20260_1         :+U  EU:NC; range  -249 to    50.
AAGTTCGTTGTGGCAGAAGAGAAACGCTTTTACTCATGCAAAGAGACTAGTCTCAGTTTAGATCTTATGATTTAACAAAAAACACTCACTCTCCTAAGTGTGTTTGAGGAGGCAATGGATTTCTTGAAAGTTAGAAAATTTCGAAAGTCTCGGAAGCCAAACCTTGAAAAGGAGAAAGAAGACAAGATATTGGCTCAGCAAGAACAGGCAAGGAGTGAGAACACTGAAGCTGGTGTGATAGATTCGGGGAAAGGAGATGAGATCGAAGATGACGATGATGATTTCATTACCAATGAGGTT
>648FP013176 AT5G11020_1         :+U  EU:NC; range  -249 to    50.
TGCATAAACAAGAGAGTAACAACATGAGACTGGTTATTTCACTAGCAGCTACATTTTCCTTAGTTGGTATAATCTTACTTTGCTCTCTGCTTTATTGGTTTTGCCATAGGAGAAGAAACCTCAAGAGCTCAGGTAAATTCTCTTAGTCACATCTCGTTTTCACGTTTTTATGGCCTTAATCTTGAAATTCATGATGAATTCGATAAAGCTGAGAAAGTGACTCTCAATGTGTCAATTTGGGTTTTGAAGGTTGTGGGTGTAGTGGAATCACATTCTTGAATCGGTTTAGTCGCTCAAAAA
>649FP015633 AT5G58010_1         :+U  EU:NC; range  -249 to    50.
ATTGTATACAGATTCGATTAATTAGAGAATTAGATTTTAGGATAATTTTAAGAACAAAAACAATTATACAAAGAGGCCGGCGACGTACGACTTTTGTGAGATAATATGTGAAAGATTCGAGATACTTAATATTCTAAAATATTTATGGGAGTAATGAAAGAACAAATGAAACGGCCAGTAAATTAAAAAAATAGAAATCAAATTTTTTTGAAAAGAATAAAAACAGGGGAGGGAACAGAGGAAGAAACCAGAAGAAGAGAAGAAGAGATGGAAAATGGAAATGGAGAAGGAAAAGGAGAA
>650FP015137 AT5G50120_1         :+U  EU:NC; range  -249 to    50.
AGAAATCTACCAAACAAGATTGTGTCAATAAATATAACATTTTTAAATATATATTGCATCCTACTCATCATCCCATCACATTATTCTTTTCGTTTCCGTCAGATTTGCTCACAACGTAAAGAGTCCAAATTTGATATATATTAGAATAGTCCAAGTCTAGGAGCCAATCGTTGTTTCCACGACTACTTTCCCCCAAACTTCATCTTTTTCTCTTTATATTACATCTCCAAAGGTTTGCTCATTGGTTTCAATCTTCCTTCATAAGCAAAAATGATACAATTTCAAGAATCCGAAGAAGAA
>651FP012900 AT5G06650_1         :+U  EU:NC; range  -249 to    50.
AAGAAACATAGAGGAGACCGTACTTCGAAGTTGCAAATTTAACACTAAGTTGAAGAATCTAGAAATAGAAAGCCAAAATCTTCCTTTACTTCAACTCTACAATTTCAATCTTTTCTCTGTACTTAGCCATCCAGAGTCATAACCACCACTATATTAAAATGAAGACTTATGATTTCATGAACGTCAACTCTTTCTCTCCTAAGGAAAGACCCATTCGCCTCTTTGGCTTCGAGTTTGGAGCTTCTCATGAAGAATCTGAGTCCAAAGACAATTACAACGAGAACAATGAAAGCATCAAAG
>652FP002288 AT1G44835_1         :+U  EU:NC; range  -249 to    50.
GATGACTTTTTTTTATTTGTGGTGCACCATTTATGACAACTTAAAACAGTTTAATTTTAAATTAAAAATTTGTATTTTCTTATGACCTGTGGTTATATGTTGGGCCTTTTAGGCATTTGCAAGTTAAGTATGGTCGTGGATTGAAAAGCCCAATGTGTAATCCTCTAGTTTACTAAGAAGGTTTAATGTTTTTCAATCCAGTACTGCAAAATCTGCAAAACCTAAACTTTCGTCTTCTCAACAAAATCTGCAGTTCCTTGCTCCTTTCTCAGTCCAAATTCTCTGATTTTTGATTTTTTC
>653FP000965 AT1G14680_1         :+U  EU:NC; range  -249 to    50.
ATATATCTTCAGTCTATACTGCACAATAAAAATAATAATTTGAAGATGTAACTAAATAAATATTGGAGAGCTAAATTGAAGTAAATTGCATATTTTTGTACTTGTTTGGATCCAATTGAAAGATCCAAGGTTGATACCACCGACATACAAGGACATAGTGTTAGCTCTTTAATGGGCCAAAATCTCGGCCCAACTATAAATGGTTTCATTGACCAATAATTAGTGCCACTGATTTCAATTTTGAAATTCGAATCCTCCTCCTTTGGAATTCAGAAACCCTAGAGTTCTTCAGCGAGCGAA
>654FP008153 AT3G20200_1         :+U  EU:NC; range  -249 to    50.
AATCATTCTCTTCGTGTAATTGTAAATCCATTTTGCAGAGTTTTGAAAATTTTACTCATTTCTTATTTTCAAGTACAAGAATCAAATCCATGCAAAAAGTAATGAATCCATGCGTAGTGACAACATAGCTTGAGATCGAAATACTCAAATTGCATTGTATGTGGATGAAAAGTTTCCAACTTCAAAAAAAGTTTGGAACTTTTTTCTCGAGAATTGTATTTTAGGGCTAAAAATTGAATTTTTGGGGATAAACTAATTACTATGGCGGAGAATTCGCGGCTACGAGAGCTACGGAGACAC
>655FP002068 AT1G32580_1         :+U  EU:NC; range  -249 to    50.
TCCAAGACGAAAAAGAAAACCCATTTCCATAGCTAACCTAGTGTGAATTTTGTTTTCTCAGATTTAACCTCCTCAAACGGTGAAATGGTAGGATTAATTTATCAAAAACTTACCTATACGGGTTTTATTTCACTTATGATAAAACGATTCGGCCCATTAACCCATTTTGTTTTTCTGCTAACCCATTGGCCCATTTAGAATTAAAGAATCATCTGATTTAGTCATTTCGATGGTTTTCACTTAAACCCTAGTCTAGTCATTTCTCAGACTCTGACCTCACTGATCTCCAATGGCGAAAAC
>656FP010578 AT4G11260_1         :+U  EU:NC; range  -249 to    50.
AACAAAATGAGTAGAAAATGATTATTTTAAATTATTGTAGTTCTCTATAAATATCTTTACCATTAGTTTTCTTTCCTTTTTTCAGTATTATTCTTTTGTCAACTAATTTATTTGTTAAAAAATCTGGACTTATCAAGAATCAATCTTATGTTAAAAAATAAAATCAAAAGGAAATTAGAAAATAAAATAAAATCTAATTACCTTTTTGTTTTTGGTTATATGACCTAGTAGAGGTATTAAAACGTTCTTAAAAGAAAAAAAAAATCCCAAACACAGCAAAAAAAAAAAAAGCCTAGAGGA
>657FP003246 AT1G64142_1         :+U  EU:NC; range  -249 to    50.
ATACTTCATTTTATTTTTGATTAAATTTAGCTGGTGCGTAAAAATGAATTTATGTGTTCTCTGTTTAATGAATTGATTAATGTGTTTGTAGCTTATACTTATGATCAATAGTCAGTCAATACAAAAACATAAAAAAAATATTAAAAGGGTATAAGTGGCACGTGCAAAAGATTCTGATGGCACGTGTGGCAAACCAGTCGTCTTACCCTTGGTTTTTTTATCCTCCTCACCTCTCCTTTCAGATTCGATATCATTTCCACTCCCTTCAAAAAAAAAAGCCTCTCTCTCTCCTCTCCTATT
>658FP009607 AT3G56380_1         :+U  EU:NC; range  -249 to    50.
CACTGACATAAAACACCAAGTTTCTTACCAGTTTCCAGAGAATCAAATACCAAGAACAAAACCACAACTTGTTGTATCTTAAATTATAAGGAAGATAAAATCATATCAAATCATTTCTTGATATATTGTTATCCTATATATCCATATATAAATTAACAACATAATTATATATATATATATATATATATATACACATCCATTCTCAAATCTTTTTAATGTATCATTTCTCTGTTTTTCTCTCCTTCTTCTGTAAGTTTGTCTCTGTTTTCTTTAGGTTTGAGAATTAAAAGCAGTATAATG
>659FP002582 AT1G51745_1         :+U  EU:NC; range  -249 to    50.
CAGTACTTTGATCCAACTCACGTTCATTTATTACCAAATTTGACACCTTTGAGATCAGATGTCTGAATATAGAACTAAACAGTTGCCTCGTGGCCTAAGTAGCGACGTAAGATAAATAAACCTAAAAGAGAGGACAAAAGTTCTCCAAACGGTGTCGTTTGCATCTGAAGTTACTTCTAGTTAGAGTTCTCTCACCTTGGATGTGCTTTTTTGACCTCCTCTTCTCTCTCAGTCTCTCTCTCTCTCTCCATCCAAAACAAGCCCTTTCTCTCTCCTCTCCTCTGCTCTCTCTGTCTTCCA
>660FP004259 AT1G79950_1         :+U  EU:NC; range  -249 to    50.
AGAGACACACATACAAGCAAAACGCGACTAAGGAGAAAATCGTACTAACTCGGACAAATTTTGGTACACAGCATTACAAAACAAAACAAAACTTTTTAACTCCCCCAAATAGTTTAGGGTTTAGGGTTTATTGGGGGCCCCAATACAGACCATCAGGTATCAGGTAATGGGCCTTGTTAATAAAGTAGTGGGTTATAATGGGCTTTACGGTTGTTTCAAGAAGTGGAAGCCCTACAAGGCGGGAAAATCAGAAGAGGCGCGTCTGCTTCCGTCTTCTTCTTCGTCTTCTCCGGAGAGGTT
>661FP002512 AT1G50410_1         :+U  EU:NC; range  -249 to    50.
AATGATTTTTTTCTTTTTTTTGGTCAACAATCATCCTTAATATATATATATATATATATATGTGAAGTTGAAATAATATGGGCCGAGAGGTTTGGGCCTGGTTCTGTTTTTTTGTTCCTACTATTAATTTAATTTATTTGTTGAGATTTTTCCTCGTTTTTTAAAAAACCGATGAGAGCGTATCTATATTTCTTTTTTCATTTTTCTCTCCGATCAAAACGCCGCCGTTGCGTCTCTGATTCTTCCTTTGGGTCAACTGAGGAAAAAACCCTTCCTATGAAGAACAACAATTGGCTTCAC
>662FP004090 AT1G77420_1         :+U  EU:NC; range  -249 to    50.
TCTCGAATTTATGCGACCCAATCATAAATTTCTTCTTTATTTTTTCTTAAATCCGGTTTATATATGATTCAATGGAAATTGCAATTATAAAGTAAAAGCCCAATAGCGTCAAAAAAAAGTAAAAGCCCAATAATAGTGAGGCCCATCAATAATCTGGAGTCAAACAATGGTGGATAATGGAAATCTCTCAAAATCCAAATCCGGTTTTAGCCGGTTATAAATGGGTTTGACTGGTTTCGGGTCACAATCGAACGGTTGACGTCGATCATCATTCTGGTAGTTGAAAACTTTGTCGTCGTC
>663FP012532 AT5G01030_1         :+U  EU:NC; range  -249 to    50.
AGGAAAAGATAAGAAACTTATTACTGCTGATGTCAGCACTAATTTGTGTATGGGGATTCGTAACGAAGAGAGAAACAAAACGGAAGTCTCCTAATAGGCCCCACCTCTTTCAACAAATAAATATCAACCACACGATTAATCTTACGTCCTCAACAACTATTAACGTAGACCGTACGATTCTCACACGAAGGCCTCTCTTTCTCTTTCTTTCTTCCTCTAATAAGCGGCGAAAGAGATTCTCTGCAACTTGTTCGATTCCTTACTAAGGCTTTCTCGATTTACGTTAATCTGAGAAGAGAT
>664FP014925 AT5G46870_1         :+U  EU:NC; range  -249 to    50.
CCGAATCGAAGCGGATCGATCGAATATTTTGCCCAGCCCTAATGGAAAGTGTTAATGTAATTACTTTATCAGCATTTTTTTCGCAAGATTTCCAATGATGAGGTTATTAAACTTTACTACATGTGAAAAGCAGAAACGGTTTTGGACACGTGGACGACAGATAGTGGTTGATAATGTGATTATGTCACGTCTTTTGTTTTGTTTTAAACGTAAGTACTATATGATTAAAATTTAATTAGAATCTTTCCCGACAAAGAAATAGCTAAGCACGACCTTTTTCTTCCTTGAAGTCGCCGGCGA
>665FP010425 AT4G08280_1         :+U  EU:NC; range  -249 to    50.
GACTTGCCTATGACGAGTATTTGAATTTTCAAGATGAATACGAGCCGAGTAGCGAATAACTGCCGAGTAACAAATACTTGAGCCCAGGCCTACTTTTTATAAGAGCTGGGATGCCCTTTAAGAGTGCTGAATCATATGATAAATTATTATGAACATTAAAATATATGGGCCGAAATCATCTGATAAAGAATAAAGGCCCAAAAGCCCATTAAGAATACCAAGAAATTTTGGAAAATCGAGAAAAATGGTGGAAGACACAAAGACACAAATGGCAGCAGCGATATCAGCGACTTTGGTATT
>666FP005313 AT2G25110_1         :+U  EU:NC; range  -249 to    50.
CCATAAAACATAAAGTTAAATCAAACTAAAGTGTGAATTCAAAAGAACAACAAAAAAAAACCATTAAAATTAGTTTAGCTTTGATTGTGCCTCAATGCAACCTGATACACCACTGATAAGACGACATGTCATCAAAATGACACGTGTTAAAATATCATTCGCTATCTAAACGTACACCTGCGTGTCAACATAAACTGAGGAAGTTAATGAACTTTTTTTACACTGCACGAAGAAGACCCTCTCAAAAGCACGAGGAAGGATCAAATCGGAAACTTAACAGAATTTAGCTACCAATTACTG
>667FP011612 AT4G26740_1         :+U  EU:NC; range  -249 to    50.
CTATATAAAAGCCCATAGAGGCCCGAATTACTGAATTTAGCAGACAAGAATAGAAAGAGTGATGAAACATGGAAGAAAACGTGTCTCTAGAGTCATGTCAAGTGTAAGACAGAGGAAGAGAGAAGAGATGTGCGTCAAAGACAAGGAAAGAGAGATGTCAATCGCTGCTTTCGTCGGCGCGTGCATGTCCGCCACGCACATCAATCAAATCGATTCTTATTATTATTACCTCATTATACTCTTTACTCTAAGACAAACACATACATTTGCACTCAGTCTAGAGACAAAGTGAGAGAGAGA
>668FP007506 AT3G10815_1         :+U  EU:NC; range  -249 to    50.
AAAAGCATTGTTCATAGTCCCACAGATGTTTAGCACTATTTTTTAATTAGTACTAGTATTAAATTATTATTTTTGTATTTTTTTCATTAAATTTCTCGTTAGTTTCGTGCTTTGACTCTTTTGTTAAGCTTCAGCCACATGTTCCCGTTGTTGAAGCTGTCTTTTGAAGTTTCGTCGTCGATATCATCCTCGACTCTATTTTCAGTTGCGTTAAAGACTTCTCTTCTTCCAAAAGTTTCCTTTTCTTCTATTTTAAATATTCTTTCAGCACTTGGAGATTCACAAGTTTGTCGGATCAAT
>669FP000517 AT1G08220_1         :+U  EU:NC; range  -249 to    50.
TAATTTTGAATGAAATAAATACAGATGAAATAAATATCTAGAAAATTGATAAATCACAGTACAGGCCTGGAATATGAGCATTTGAAACCCAACGCAAAACAATTCCTAGAAACGGAAGCCCAAAAGTTGGGGGCTATAATTAAACCGGATTTAAAAAATCGGTTTGATTGGTTACCCACACAAAAATCTGGTTCAGGATTTTAGACTCGTTTTCAATTTCAAGCGTGTTTGGTTCGCCGGCAGAGAGACATAACCAAACAAATAGGGTTTAAGCTCTACTAAAATGGCGACGACGTTGAA
>670FP013095 AT5G09800_1         :+U  EU:NC; range  -249 to    50.
TGTCTCTCCATATTATTTAAAACCTTAGCATAATTTAAAAAAATTAAGATTCATAAAATAAAATAACGTAATTATATTTTTTTTTAAATGGAAAAGTATCAAGAGGTTGTTCAAAAAGTGAATTTTGACGTCAGCATATTTGAACTCTCTCTCATGACTCATCATCTTCTTAAAACCTAACCACACGAGTCACGTCTCTTTCTCTCTCAGTGATTTTGTTATTTATTCTCTCTTTGAAACGTTTTCGCCGAAGAAGAAAGAGCAAAAACATGAGGAGCGATGATCTTTACATCACCACCG
>671FP014065 AT5G25470_1         :+U  EU:NC; range  -249 to    50.
GCTGTAAGAGTGCATTTCGTCAAGAAAGACTAGACCAATCCTCTCTAGTAACAACAATATGTTATTTACAACTTTCTGTAACAATGCTAAATGTGTCAATTATGTGTTAGTTTAACAAACTTGTCAATTCACTTGCAATCGAATCGATTCTAGAGTATGATGGGCCAGTTTCTAATATGGGCCATATCCGGCCCAATAATATTGTTTGACCATTTTATTATTTCCATACACAGTACACATTTGACACTTGTCACAGTGCTGTTGACTGTTGAGTCTCCTCTCTTTCTGAAAGCAGAGAGA
>672FP012079 AT4G33460_1         :+U  EU:NC; range  -249 to    50.
ATAAATAATTTTGATGGTTAATTTTTTGTGAGTCAAATCCCAATTATTAAATTTCGAAAGCAAATTCATGATTACATGTGATTTCGAAATTTAAACGCTCAGCTTCAAATTATACCGTAACGTCGGCACTAGAAAACCGAAATAAAATTCGAAATAAACCTCAAACCGTATCAAACCGAACCGGATGATATCGATTTGAAAACCGGACTGGCTTGGATTGAACAAGCGAAGCAACGAGAGAAAGTATCTACGGTTTCTCTGTTGCTTGTATTTTTTGTGTGTCGATTCGACGAAGCTTAT
>673FP000313 AT1G05385_1         :+U  EU:NC; range  -249 to    50.
CAATAACTCAATTTAATAAATGATAAGACAATATATAAAACATAAATACACATAACATAACAAGTAGCTGGAATAGCTCAGCTGGTTAGAGCGTGTGGCTGTTAACCACAAGGTCGGAGGTTCGAACCCTCCTTCTAGCGTTTTTTATTTTATTATCATCAACTTGAAGGGCAAATTCGCCATTTTCGCAAACAACTAGAACCATCCTCTTTTTCATCTATATCTGATTCTGAGGTTCCTGTTGTTATCAGACAGAAAGATTCATGGGTTTCCTTGTAGCCGTCATGAACTTTTCTCCTA
>674FP013342 AT5G13920_1         :+U  EU:NC; range  -249 to    50.
CCGCAGAAGCCTATAGATGTTATTTGGTCAGCTGTAGTTTTTAACCGATCAGAACGACATGGTTCTCATATTATACACAACACACTTGTTTCGTTAATCTGCTTAAAGTCTTCAGGCCCATTAAGCCCGTCCCATATTCAGCATGTTTTGTTCAGTCATAGCTAAAAATAAATTATGTGGGCTTAAAAAAGATGACCTGGCCCATATTAACATCCCGAGAAGGAGAATGTTCGACGAATGCTTAACGGCACAATGCAGACCGGAGATTGCTTCCGATGCCGTCAGGCTGGCCACTGGATC
>675FP008737 AT3G29639_1         :+U  EU:NC; range  -249 to    50.
AAACCGGTTTAGAGAGCGTCGCAACAAAATTGAAGAAGATTATCCACGTCGTAACAAAAGAAAATACATCAAGAGAGATCATGTAGCTGGAAACCAAAGACTCATTGACGACTACTTTGCTTAATAACCTATGTATGATGACGATATCTCTAGACTTGAGAAAGCAGCTGCACTTAGTGATGATAAGGGAGAGAGAGCATGGGATGGTTACTGCAACTGAGTATGTCTTCCGTAGTGCCTGTTGCTGGCATTTTCAAAAGGTAAGTTCTTATTACCTTAACTAATATAGCTACTATTATT
>676FP005980 AT2G35650_1         :+U  EU:NC; range  -249 to    50.
AATATCTATAGTGCATGTCGTTTCTACAGTTTCTAACGTGGTTCATGTCAAGTAGTTATCAGTTTTTTTTTTTTTTTTGCCATAACCATAATTAGATGATGGATACCACCAACGAATCATTTATAATAATAATAATTTAAATGACAACAAAGAATTTGAAAAATAATAAAATAAAATAGAAATGACAACAAAGAAATAAGCCCCACTTGGCCGATTGAAAGAAAATATCCAGTTGACTCCAAATAGACTAGAAAGAGAAAGAAAGAGAGAGAGAGAGAGAGAGAGAACCAGAGATTATCG
>677FP007876 AT3G16050_1         :+U  EU:NC; range  -249 to    50.
TACGCCACGTGTTCTATTCACATCCAACGGCTCTTACAAAAATAAAGAAAAAGTCCGTCTACTTGGGTCATCAATCATCATCATGGAAGCCCACTTAGTTTCCTTTTTCTGCATACGACGCCGTTTTGCGATTCCACCCTAACCATTTCTCAGTGACGAACAGTCTCAGAAGTTTCTAGACCAAACCACACTCTTCTTCGTCTTCTCCGTTCTCTCTATATTTCTCCTCACCTTCAACGCAGCTTTCTCGTTCTCGTCTCAGATCGTGTTACTAACAAACACCGTTTCTCCGGCGAAAAG
>678FP002499 AT1G50250_1         :+U  EU:NC; range  -249 to    50.
AAGTTGTCCGAACCGGAACATAATCCAAACCGAACTGAATTAAATTTTTAAAATTAAACCGAACTGTCCGACCACTACAAAGTTTTTTCGAATTTGCACATTAAATTAATTAATTTTTGTGGCATTTTGCGATCAGTTAACGAGTGGATATGAGGTAGCAAACGTAGAAAGGACTCGAGAAGTCATGGCTTCTGCTTAATCTCCTCTTCCTTAAAAACCAGAAGATCCTTTGTTCCACGTTTCTCGTTTGTAGCTTCTTCTCTCTCAGAATTCAATTCGAATTTTGACAAGTCTTGACGA
>679FP016079 AT5G64813_1         :+U  EU:NC; range  -249 to    50.
GACTAAGATTGTACCGGGAAGGAAATGTGAAAAAAGCAACTTGTAAAAAAAGCCTGTGTGACAGCTCTGTAACTTGTAAGCGTCAACGAGGTCAACTGTTTCGGTTTAGTTGTTACCGGTAATTTGGTTTATAATGGATTTTGATCGGTGTGATTTATGATCCGGTTTTGGTGCGTTGTGTAGATTGTCCCGAACCGATCTCATCTTCTACCTTTCAACAACTTAAGCAAGGAAACGAAGTCGTTTCATATCTGTTCTTCCGCCCAAATCTCAAACACTAGTAAGTAAATTCGAAGGGAG
>680FP010955 AT4G16800_1         :+U  EU:NC; range  -249 to    50.
GCATTCTTTCCCCTCTCTTTTGTATATCATCTACATGTTAATGAATAATGAAGTTGAGCTGATATCTAAACCGATATTTTTTAGAGTGAAGAAACCCCGTGTTCACTAAATGGAACCGGAATTGAAAATGAGCCTAGATTTGGAACCGGTTATGTCCCGGTACAGCATTTATGTTTCAGATAACAAAGAAGAGTTTTTTCGGACAGAGCAAATCTTTTAAAGCAAAAAGGAACGCTTTTTATTTTTAATAATCGAAACTTGGGTCAGAGACGGTGAAGATGAGCTTCGTCAAGTATCTCC
>681FP006195 AT2G38800_1         :+U  EU:NC; range  -249 to    50.
TGTAACACGAAGAAGCAATAATTAATCATCCCTTAAAAAATGGCCACAATAATAAAAGAGAAGTAGACCCACCCACCACAATATCAGTAGTGCTTGTCCAAATCACAAAAGTTATTCAAATCTTTCATTTGTTTTAAGTTTGAACCAAATTCACGTAAAGTTTACAAAAGGCACCGAGACAAAACCGCACACGCATCTTTTTACCCTACCACCACTATTGAAATCTTCCCATTTTCTTCTGCTCTAAACAAACAATAGCTTGGTCTTGAGGCAAAGCAAAAAAAAGGAAAGATGGTTCAG
>682FP007615 AT3G12390_1         :+U  EU:NC; range  -249 to    50.
TTAGCTCAGTGGTAGAGCGCGTGGCTTTTAACCACGTGGCCGTGGGTTCGATCCCCACAGACGGCGTTTTCGTATTCCGACATAGGTTGTCTTTTTTGCTGCTTTTCTTTAACTGAAATATTCCGACCAATTTTTTCCAGCTGATAAGCCCAACGGACAATGTGTAATATTGCGATTTTATATAAAAGTTTTGGGCCTTTTGATTTTCCTTGCAATAATTAACACTCGGTCTTCTCCAACCTAACAATTATTCTAGGGTTTTAGAGTTTCCGCACGAATCACGAATCTCTCTCTCTTTCA
>683FP003411 AT1G67040_1         :+U  EU:NC; range  -249 to    50.
CTATCTCTGTCTCTGCCTCATTTTATGTCTGAAAGTGAGTGTTGTTGAGCTTGACTGTAATGAATGAATTGTCAGGGAAACAAGTTTCGAAGAGGTTTGGAGGAAATGAGAAGATGTTAAAGTCTAAGCTTAATCTGGTGATTATGTCTCCATTTTGTTAGAAGTTTATATCTTTAGTTTTTGATTAGAGTAATTGTTGAATTTTTTCTGTATTTTGTGTTGAATTAATAGATTGATGATGAGAACAGAGGAAGTTTCCCAAATCGGAATGAAGTTATGGAGGTTAAAAAGCATGAAATG
>684FP011513 AT4G25350_1         :+U  EU:NC; range  -249 to    50.
TATCTTATAACAATTTCATATTTTTGTTAGTAATTTTTTAAGAGTTTTGACTTTTGATTGTCTGTTTTTTTTTTTGGGTATTTTTTTTTTATTGTTTAAAATTGTGGACGAAAACGAATTCATATTTTTGTTGGCTAAGTTAAGACTCAAGACCTGGTCTACCTCTCTAGAAAAACTTTCAGCATCACTCAAAACCCAAAAGTCAAAAAGTCACATTCTTCTTTCCAACTTTTGTTCCAAAGACAGAGAGAGGCCAAGATTCATAATTTGAGATTCTGACTGTAGACTTCGAGCAAGAAA
>685FP002988 AT1G60080_1         :+U  EU:NC; range  -249 to    50.
TTCTTCTTCATATTTTACAATTTACACTAAACATTTTCCCAAATTCAGCTCATAATCAAGTGCGCCTCATATTTTCGCCAAATTCATCTAATTGAAAACCCAAATTTCAATATACTCATGTCTTGTGAAGCAAACAAATCTCTTATTTCGCATTTCTTTGGGCTTCGCAACATTATTGGGCTTTGTTTGGGGCCCATTTAGAATGAAGAAGTACTTTAGTTAAAAACTCAGATAAACCTAGCCGTCGTCACCGTCACCGTCTCCGTCGAAATCCCCATTACTTACGACACCGCGAGCTCT
>686FP007060 AT3G04180_1         :+U  EU:NC; range  -249 to    50.
GTTAATAAATAAAAAGTAAAAGCACGAACGTCCCACAATTTTAAATCTTCTTGTATTGGACCTTGATTTTCCGTGTAAACTTGATCAACCTATTAACTATTATCTAGAGTAGATTTATTTTACTTGTAAACTAAAATCAAATGTTTTTGGACGACTCCGTGGTTATATATCGCATGCATGTTTCTCATGCAGCATCGCTTAATCCACAAAAAGGGGGGAAAAAAACACACGAACATTTCTGTTTGAGAGAAAAAAATTAATGGAAGGTCTTTTGCAGTTTCTATTAGCCAAAATCATTTT
>687FP013590 AT5G17590_1         :+U  EU:NC; range  -249 to    50.
CCAAAAATTATATATTAAAAACGGAGCCCGCGTTTAGCGCTCTTTTTCAGTTTTCTGTTACACCAAACTTTTCCTTGTCACAAATTTCCCGAGAAAAAAGAAAAAGAGAAAGCAAAAATTCTGATTCAAAGACACATTCTCTGAATTTTCATTTCTGTTACAAAACCAGTGGTCGGAAATCGAATGGATCAGAGAAAAGGTGATCCAAGAATATACATTATCACTGTTCTCTTCCTTTCATGTATCCTCATAGGAGGAGTCCTTTTAGGACTTTACCTGGTCCGTTCTGATCCGAACCCT
>688FP006684 AT2G46100_1         :+U  EU:NC; range  -249 to    50.
ACCCGGTGCCATAGACATAATCAGCTGATCAAAACCGCAGATTTCTTAGGATAAACTTGTCAAGTAAAGTGTAGAATACTTCAACTTTATATTCTTCCTGTAATATGATTCATTGTTTAGCGAATCAGATTTATGCTCGTGTTACTTGTGTAACTCGTTACTATCACTATTTATTGTGTGGTCTCTGTTAACCACAAATAGATACTTTAAAACATTTTAAAGCAAAAAGTCGCATCTCCTAAATCAATCAATCACACAAAATTGAATCCTAAAAATGGTAGCTTCTCTTTCCTTTCATTC
>689FP015224 AT5G51440_1         :+U  EU:NC; range  -249 to    50.
TCTAAACCGACTTTCAAATTCGACTTTAAAACCAAACCAAAGTAAACGGAAGATAAATTTACAAATCTGGGCCCCAAAGTGATGGGCCGTCACGGAAAAAGTTTTCTTCTTTCTTTTTCTTTATTTTTCTTTATTTTACTTGGAGACCACGCAGTTCTAGAACCATCCTTAAGCGACTCTCTAGCCTCTAGCAGCTTCTTCTACTCTCTGTTCTATATAAACCTTTCTCTAACAGCTTTTTTTTCGTTCAAAGAGTATAAAAAATATCTCATCGAGCTTGAAAATAATTAATCACTTGCT
>690FP004467 AT2G03470_1         :+U  EU:NC; range  -249 to    50.
TAACTCTCTTTTTACACAATAGATTTAACATTATGTTTGATTTCCATAATTGTCAAGATTATTTTAGGTGGTTTAAGGTTCAAGATTATTTTCTCAATTCGGTTTATAAACCGGTTAACTTGAACCAATAATTATGTCTAGATATTGCCAATGCAAGTTGATTACACGTGCTAGTTTAAAAGTTGAGGCTATTTTTGTAACTTTCTATTGAGAGGATTTTTAATAAGTTTATACCTCTCTCCCTTGTTCACGAACCCGTAACCCTAGCCGCCTTCAAAAATTCCCAATTTGTTTTTTCAA
>691FP001040 AT1G15840_1         :+U  EU:NC; range  -249 to    50.
TAAAATCGAGTCTTCTTACTTCGAGACTTGTTATCTTATTCCACGCCGTTGCTTCAGCTGCTCTTCGTTATTACCACATTTAACTCAGCTGACCCACACTCTGAATTACCGTTTTAACCTTATACACTCATCGACAGTTTTTTGGGCCCAAAGTTTTATAAACTGTCACTAAGCTCGGCCCACTAGATCATATAATAACTTTTTTTCCTAGACAAAAGAAATACGTATCCCGATTGTTGACAAAAAGTCAAAAAGAAATCCGTTTAAGTGAATTTATCAATTTACTTAGAGAAAAAAAAA
>692FP009928 AT3G61390_1         :+U  EU:NC; range  -249 to    50.
TCTGAAATTTCGATCTCACTTTCGTAATGTTGACATTTCTCTTGACAATGACAGAGACCATCACTTTGAGATTCTTTGGTCGGCTCTCAATATTGAAAGTCAGAGGCTTATCCATTATTATCTGATTATGCTTCTGCGGTAAGGCTTTTAAGGAACACGGTTTCGTGATTAGATACGTGTTTGTCTTATAATTGAAACCTTTTCCTCTTATCCCTATATATACTATATACTTGGCTCATCAAATACTCTGTTAGATCAAATCTTAATTTATCGCAAAAAGTATTCTGTTCTTTTTTATAT
>693FP001886 AT1G29740_1         :+U  EU:NC; range  -249 to    50.
CATGCACTGTAACAAAAGTGCTACATTTATCCGGGTTTAACAAGCAACAGACCCCATGTGTAAAACTCTTAATTTAAGCTTAGTCAAACTTCATTTCAAGACACTTCACATCTTTCACAATTTTCTATATATATGATTATCTAACTGTAATAAAGAAGAGTTTTAGTTATTTTCTTTAGAAATTAGTACTATATACGTAGTGTTTTCAAGTGATGTATAGATCACTTGCACATAATCTTCAATGTCTGCAGCTTACAAGCTCATGATCATGTCGCGAAGCCGCCTTTTTAGCTCTCTACT
>694FP011159 AT4G19740_1         :+U  EU:NC; range  -249 to    50.
ACAAAAATGAGCTTTTAATGGTGTCACAACATTTAGCAAAGACTTTTGGCTGTAAAATATAAACAAAAATCCACTAACCAATAAAACCCTCCTAAATTCAAAGTTGAATTTGTCTTTTGTTTTATTATTCAAGATATCTACTCCCAAAATCTCTATAAAAAGAGAAAGAAAGCACCCTTTCAGTTTGTATCACTACTAAAGCACAACAAACAAAGAAACACATAAAGCATAATTTTGCTAAAAAAGAGTCTCGAAGAAATGACTGATTCTCAGATTCTCGGATCCTCCTCCGGACCCGTA
>695FP012784 AT5G04870_1         :+U  EU:NC; range  -249 to    50.
GGTGGACTTTGTAATCAAAGATTAATTAAAAAGAGAGTTAAGACAAATCTCAGCGGAAAACTCGGCGGTGATAGATAATCAAAACAAAAGAAACGCGTTTTTCAAACTGGTTCAATCTTCTTCTTCGTCTTTCTTCATCGTCTTCTTCTCTATACAGACCTTGACTCTCTCATTAAATTAACAAATGTCCCTACGGTTTATGCAAGTGTAGTGCTATTAAACTATCCCTTTTATTTTCCCACCCAACTCAATTTATTTTCTCATTCTTTCTCTTTACTCTTCTTCAGATCTCTCTGTTTC
>696FP010352 AT4G04695_1         :+U  EU:NC; range  -249 to    50.
CTAACTTTCAAAATAACCGAATGGATTCTAAACTTTAGAACCGAAAAAAACGATAACCGAATGGATAACCGAACGCCTAGGACTGATAATATGAATTTAAATATTCTAAAGACCATTGACTTAAAGACCAAATCATTGTAAACCCTCTAGCTGCACCAGAGTGTTTGCTTTTGACCAACTATGTGAATTTAAATATTTTAAAGAACATTGACTTAAAGACCAAATCCACAAATGTACGAGTTCAGAATTGAGATGATGATTCTCCATAAACCTCCATCTTCTGAAATCTTACATTTTGAC
>697FP000521 AT1G08280_1         :+U  EU:NC; range  -249 to    50.
TCTTTTTGACTTCAATTTTACATTTTTTTATGTTTTAACTTCCTTGCTAATTTAGAATCATGAGTTTTCTAAAGCTCCTGTGAAGATTTTGAATACAGATTTCTCAAAGTTCTCTCCTTTACCATTAGACCCGTTAATGGATCCGACTTCAAAATCCGACCCGCGCCGTCAATTATTGGGGGTTTAAAAGCTTCCGACTTTCTTTCTTTCTCATCTATCACGGCGGCGTCGATGAAACGATCCGTTAGACCTCTCTTCAGTGCTCTTCTCTTCGCCTTCTTCGCCGCTACACTCATCTGC
>698FP014407 AT5G39040_1         :+U  EU:NC; range  -249 to    50.
ATAACACGAACACTTGCCTAGTTTTCAGTTAATATACATATGTTGACCAAAAAATTAAGTCTTAAAAAAAAGAAAAAGTAATAGTTTATACCTTTATTGGCTTACCAAATAACGTCTGACGTGTAATCTTGACTCTTGACCTTAACTTAAATTTAGATTTCATTTGATACTAATTAAACTATTCCCTAAATTACCAGGAAGTAACCAAATTGTGGAGAGAACAAAAACACCAATTCGATATTTTCATTCATGGCTTAGAAAATAAGAATCCTCTAAGTTCTCCTCTCTATTGAAAACCCA
>699FP004946 AT2G19390_1         :+U  EU:NC; range  -249 to    50.
AACAGAATTGTAAGTAACCTGCTTCTTATGTTAATAATGATTTTAGCAAGTCATCAAGATTTAGTGAGATACAAAACATTATTTCAATTTAGATAAATTGTAAACAGTATAATCGCCATTAGCCAGAGAGGCCCATAGCTTTTTTCTCCGAGCCGGGTCGGCTTGTATTTTACTAAATTACCCCTAATTTCTCTGGGTATGTATTTCTCTGGGATTAAACATGGGCAATACCGTAGTTTCAACAGTACTAGTTTCATCGCCGATCAAAAACTAGCAACGAACCAATGCACCTTCGATCCC
>700FP004555 AT2G05370_1         :+U  EU:NC; range  -249 to    50.
ACAAATTTTTTTCTAGAAATTGGATTAATAAGGAACAGAACAAAGATAACAATCAAACAAAGAAAAATAGCAAAGATACGTTTTTAATCGTCCGATACGTTTTTAAGTCTGTTCGTTTAATGTTTAATTGTAATTTGTTCTTGCCCATTTGGGCTTTAATGAAATTAAAGTTTGTTGGGACAAAAAAACTTTTTTCGGAAACAGACATCATTCTTGAATTTCGCCCCAATACTGCTCTTTCTCTTTTCCAAGCAGAAAAAGGGAATTCGCTGCTCTTCTCTCCTCTGGTTCTAAGCGACG
>701FP013880 AT5G22720_1         :+U  EU:NC; range  -249 to    50.
GGAATTTCCTTGAATTTCCTAGAAGATCTAGCATTTGTCAAATCACATATGTCGCTGGCCTCTAAAATGAAGTTTTTATGGTGTTAAAAAAACTCTTTTCGTACTTTTTTTTTTAAGCTTTAGCCAAAGCTTTTAGATGATGTTTGAGATTATTTTAAACTCAAAAAGTTAAAAGCCTCTATATGGGCCTCAGGCCCAATTAAAAAAGAAATATTTTCCTCATTCTGTTGAAAAAACTTTCCCAAATCCGAACCTAAGCAGACAAATTTCTCAAAAATCTCCAGTGACTCTGAGAGTTAT
>702FP009865 AT3G60550_1         :+U  EU:NC; range  -249 to    50.
ATCCGAATCTGAAATATTTATACCTAATCAATACTCTGACCTACCGTACGTATGAAACTGTATTTAAATTGTTACTACATGAACATGATATAGAACTATTTTTATAACGATATAATACACACGAAGGTTAGTAAGATTAACAAACATTTAAATAAAGTAATCATTAAAAGAAACGACGATGAAGGTACCTAATCGTTACATTAGAAGGCTTGTATATAAAACCTCAACAAAACCTCTCCCTTTCACTTCATCACTTCAAGTCTTCTCTTCCTCGTTGATCAAACATTTTCAAGTACTTTC
>703FP004887 AT2G18390_1         :+U  EU:NC; range  -249 to    50.
GAGTATTTTATTATTTTCTATTTCGGTTCGGTACAAATTTGGTATTTTATTATTTTGGTTTCGGTTCGGTACATTCAGTTCGGTTTATTTGCCCAGGTGAAGACGTAGCCACTAAACCATAAGAACAAGGCCCATACTTATCGCACATGGGCTTTTAACTGTTTATTATATATAAAAAGCCCATCATGTGGTTCGTTACAATTTTCTGTTAAAATGTTTGGCCCATTGTCGCCGTAGATTGTCTTCTCCGTTCGAAATCGCATCCATCGCCGTCGTCGTCGGTGACGAAAACCACCGCGT
>704FP013591 AT5G17600_1         :+U  EU:NC; range  -249 to    50.
TCATATTTATGTTTCAATACTGATGCATTCAACTTTACTTTATATGAACAGATATTATATAAAATAATTTGTAAATAGTAATACGTAAACCCGCACGTAGTGCGGGTACTCATCTAGTATTAATTAAAAGTTACATATCTTAAATCACAAAGAGCCCAAAGATAAGGAGAGAAAGAGAGAGTGACACTTCACCACACCATCTCCTCTCTCTCCCTCTTCTTCTTCCTCTTTCTCTTTCTCTGTTTCTGCAACACAAAAACACCATTGAGAACCAATCAAAATGTCGACAAACCCTAACCC
>705FP010507 AT4G10070_1         :+U  EU:NC; range  -249 to    50.
GAGGAGGACATAGTCCAAAGTCGATAAAACCACTACAATGGAAATAAAGACCCTACAAATTTCTACTATGTTGTCGATTCTACAAAATTTGAGTAGAAGCTATCGTCTCAACAACATCCCCTCGACGATCAACAAAGAAAACATCATTATTTTTGATAACTTTAAAAAAAAAACTGGTAGCCCATTTTTAGGCCCAATAAAAGCCCGAACATTATAAATAGACGTTAAAGCCTTAAACGTTACTTCTCCACCACCGTTCAGAGTCGCAACCCAAACTCTTTTCACTGCCGGAGATAATTC
>706FP000332 AT1G05630_1         :+U  EU:NC; range  -249 to    50.
CTATTGTTGAAATAAGATGCCATGCATTCGCATTTTGCACGATCTGCATGTAAATAATTAACAATAAAAAAAAACGAGAGAAATCAGAAAACTAAAGGACCTAATAATAAATTAATAAAAATAAAACAAAGGAACGTGACAAGGACTGAGAGTATAAATATATAATAATTATCTGTCTCTCTCTCTCTCAACTTTGACTGCGTCTTCCTTGGAGAATCACAAAACAAAAACATTCGTTTTTTTGTTGTTGTTGTTGTTGTTGTTTCTCTTGAGAAGCTCTCTGAAGAAGAAGACTCATGG
>707FP006292 AT2G40120_1         :+U  EU:NC; range  -249 to    50.
GAAAGATTCTTCCTTTTTCATTACTTTATTAAACTTTTGAATTCGATTTATCCCAAGACATGACAAAAAAAAATGTTAAAAACTTCCGTCGGTTCATTTACACATTATAAAATAAAGTAAAAAAAACGCCCAAAACAGTGATATCATTTACACATGTTAAATCCTTATTAGTACACGTGTCAAGAAGTGAAAAAGGAAAAACCCAACGAACGTTGAAACCTATCAATCCCGTAACCTGAAGAAACCTTCAGAGAGAAAATTTCCCCAAAAAAACCGGTAAGACAAGACATCGCACCATGT
>708FP002929 AT1G58235_1         :+U  EU:NC; range  -249 to    50.
TTGAAATCTCTCAAAGTTTCATAGTTGAGGATTAGATTTATGGATCTATGTTTTTTTAACTAAAATTATGTCTAAAGTCACCAGAAATCCGTTTTTAAACCAAATCACAAGATTATAGCAAACTTTTGAATAACATAGGATTTGGTAAAACTTTAATTAATTACTGATTGAATAACATGTGATTAGAAGTTATGTTGAATGATTTTAAGTATTTATATTTACAAGATTCTACAAGTCAATTGGGTTTTTGTTGCTCTCTCTCTCTTCTCACCTTGATATTTTTCAGAGAGGGAGAGATGA
>709FP001675 AT1G26330_1         :+U  EU:NC; range  -249 to    50.
GCTTTATGGTATCAAAAAAATCCGATGTCAATATTAAACAAAGCAATTAGAATTCTTCTCACCATTTGAGCTTCTAACTTTGTTAACATGATTTAGTCCAATTGATTAAAGTGATTAATCCAAATACGCACCTTCAAAGTGGTTAAGCCTGTAATTTTAAAATAGGCCCAAAGCCCATTAAGTGCTTTTTTTTTAATATGCGGCCTTTTAAGTTTTGATATAGTTATGGAGGGAATCATTTTATTTCCCGCGAAAGCATAACCCCTCTCTCTCTCTCTCTACCTCTTCCTCGAATTTGTC
>710FP000777 AT1G11910_1         :+U  EU:NC; range  -249 to    50.
TTGATACGTTACGCCTTCCTATCCATCCGTCAACGATTAAATCCAATCGTTCAATATAGAGATCCAACGGCTAATAACGAAACATTAGCCCACACGAAATCTCCTTTTTTTTTTTGACGGGATTATACAGTGGGCCTCCACCTGTAATTGTCCATTTAGGAGACAGCGCGGTTAATTTAGCATTATCCCTCCTCACAGTCATCTCTTTCTTCGCAAATAAATGTAACCATCTCTCTTCTCGTTTTCTTCAACAAAAATCCTCATTTCTCTGAGAATCTGGTGCTTTAGCTTTGGTGAGCT
>711FP012716 AT5G03690_1         :+U  EU:NC; range  -249 to    50.
AAAATAGCAGATAAATTGTAACAAAAATGACCCTTTTGAAAATAGATAAAAAAAAAACTTTTTTTTATAATTTCACTGGCAAAGCGACGATTTCTACTAGTCGTTGGAGTCACAAAGCGACAATTTCTATGGGCCGATCGTAAAATCTCTATATTTGTCGTCATGTCCGTCTACAACGCGGCCTTTTAAAGGCCCATTAATCTCAATTTCAAAAATTACGTAAAATCGTTTCCATTATTTCTCACAATCATATCTTCTCCGTCGCCGCCGCCTCTTTTATTCACAATGTCGTGCTTCAAA
>712FP004626 AT2G07698_1         :+U  EU:NC; range  -249 to    50.
CTCCCTACCGTGGGCGGGAACTAGCCGCCCGCATCGATTGGGAGGTGCGCGAGCTGGAGGGAAAAGTGGCGCGCAATCGCGCCTGGGATATGGTACGAGATGCTCAACTCGACATATGGAGGCAGGGGCTTGATCAGGAATTAGTAAGGCAACAGGAGAATGAGTCCCGCCTCGAAGAAAGAAGGTTTCAGTCTCATTCAACCAACTCTCTTTTTGAAGCAGATAGTTCACGAGATAATTGAGTAAGTTAAGATAGATGTAACAATTTGAACCAAAGGCCTTTTTAGTGATTAGTCTGCT
>713FP006139 AT2G37970_1         :+U  EU:NC; range  -249 to    50.
ACAAAAACCAGAAACGTGTCAAACTGCTTCTGTAAATTTAGTCATAAAGCAAATAATTAACCATGACGCGTCTCTGATTTTTCAAACAAAAAAAGCCAAAAATTCGATTTGAGTTTATCATATCTTCTTCTATAAATAAATTGAAATATTTTTATACACATACGTTGTCAAATGCTAACCACACGTTTGCGTTTAGTAACCGAAAGAACCAAACTGATAAATACTACTTCTCCTATGAGAATAGTTTTTGGTAAAACTTACATAATGGGAATGGTTTTTGGTAAAATCGCTGTAGAGACT
>714FP003408 AT1G67020_1         :+U  EU:NC; range  -249 to    50.
TAATGGCTCTGAATGTTTAGAGAGGTTTATGTTGTTTGTTGTTGAATGGTATGAGAGACTTAAGAGCAGAGCTAGTGATGTGCTAGTCTCTCTCGTATGGTGTATTGAGAGCTGAGCTAGTGATGTGCTAGTCTCTCTCTTGTATGGTGTGTTAGTGTGTACCGGTTTGGTTAAGGAATCGGTGGTATCGATATTGAAAACTTAACATTGGTGCGGTGAAACTGGTCGATTTAAGTCGCAATGGCCTTGGGTGATGAATCGGAGGTGTTTGAGTCGGAGAACTGTCACGGCGATGAAACA
>715FP001684 AT1G26450_1         :+U  EU:NC; range  -249 to    50.
GTAAGAATAACAATTAACAAAGCTAGTTTTTCACATAAAGCCTACAATATTACGTGCGTCGACCGACCACAGTCACACATTGACTAGACGACAGGAATGCTTTTCACCTTCTCTGTTTCAGAGACCCACATTGCTTTGAGTACTCAAAATCTAACATTTACAAGTCATCACACAATAATATCTGAACTTTTCTTTACTTAAGCCTTAGGGTATTCTGCTTATTAGTACCCAAGAAATATCATAAAGAGTATAAATTGTCGATCATCATATCAGAATAATCTCCTCTCTCTCTAACAAACT
>716FP011955 AT4G31730_1         :+U  EU:NC; range  -249 to    50.
TGTCTAGTTCTGTTGATATATTGAATGAAATTTAACATTTTCACTTGTCCAGCTGTAACTTCTTAGTTCTTACAGTATAAATACGTTATTTTCTTTAATAAAAGAGAGATACGTTGATGAGTTCACTATGGTTAAGAAATAAAGAGTTGGTTCCACTAAATTCCATCAATTAAATATGATCGTCACTTTCTTTGTCCCCAAGTTGCATATACCTATAAATACATCTCTTTACCTTCTCCTCTGTTTCCTACTCATCTTTCCTTTTTCCACATCAAGTTAGAAAAACAAAAGTAGAAGAAA
>717FP008644 AT3G27870_1         :+U  EU:NC; range  -249 to    50.
AAAGTTGAGTACTACTAAGAGCAAGAACATACTCTTTCTCTTTCTCTCTATCTCTGCAAGTAAGAGATCTTTCAGACAATTTTATTTTTGACTTTGTTTAATAATATATCTGGAATTGATAGTTACTGTTTAGTGCAGCTTCTAGATTTCCTTATCCAAGATTTTGAGTGCCTTTTTCCTCTCTTAATTAGATTCTAGCTACTTCTCCTTATCTACTACATTTAGTGATCTGGTGAGTGATTGTTACTGAGATTTGTGGTTAATTAGTTGTGGAATTTTTCAATAAAAAAAGTTTGATTG
>718FP009153 AT3G49900_1         :+U  EU:NC; range  -249 to    50.
ATCAAACTTGCACTAGTACTATATATACACAACAATTTAAGCTCAATTTAAACCTAAATGAAATCTCGTGAAATTTGAATGTTAGAACGAATGTACATTTTGGAGAACATGTGGGACGTGGTCCCTCTATATGAACTAGAAGGTTTATGGTGAAGAAAAAGGAAAAACGCATTTAAAGACTTTCACGCATATAATAACGATCACAACAAATCCTCTTAAATTCATTTATTTCCCATATTACTCACATTTATTGCCCATTCACTGTCCAAAATTTCCTTCTCTTCTTGATACTAAAACCTA
>719FP006544 AT2G43820_1         :+U  EU:NC; range  -249 to    50.
GGTAGACAAAATAATGAAGCCAAAATTAATACAAAGAAGAAGTTCAACTTGTATTTATTAACACATTTTCTTTCCTTGTCAAAGACATGCAAATTGGTTTTGTTTTCTTATTCCCATTTTTTTTTTATAATAAAAAGAAGAAGAGTAAAACAAAAAAACTATCATTTCTTCTTATCGCAAAACTCTTATCTAAGCAAGAAACCGACAAAACCTATATCTACATATATTCTCATCAACATCTCTTGAGACATATTCATTTTGGTTAAAGCAAAAGATTTTAAGAGAGAAAGGGGGAGAAGT
>720FP003435 AT1G67460_1         :+U  EU:NC; range  -249 to    50.
TATTATTTTTCAGTGTTTGATTTGCCTTGTAAAACGACGGACATCCAGATTTTTCGAATCGAATTCAACCGAATAACGGATCAAATCGGATCTAACGAATATTTTGCCCAGCGCAAGAGTAAACATCATATATTCAGCAATTACAAATTTAATGCGAAGATCTCTCTCCCTCTCTCTCTGTAATCAATGTCAACACTAATATCTTGGAAGACAAGCCATTTCTTAGAACCTTCTAGATTTTACCTATGCAGACATTTTCTTCCGCCGCCGCTCTCACCTCCATCCTCCGTCGTACAACGA
>721FP012206 AT4G35260_1         :+U  EU:NC; range  -249 to    50.
AACTAAATTAATTACTGAGTAAATGTTGATGAAGTTAAATGATTGGGGGGATTTGTATAAATATCTTAATTGACGATTCTGAAACAAAGTGGTCTAATCGGTGATTATCTATTGTTTTATGGAAATATCTTAATGAGATGAAGATTTTGGGGCGAATTGTGTAAATAACTAAATTTTAACAATAAACGCTTTTCGTCCGCCTCCAGCTCCCAAAAGCCAAAGGGCGAATCTTCTTCTTCTCTTTCGATCAAATCTTTTCAGATTCAACCCAAAATTGAAGACAAAAATGTCTCGCAGATC
>722FP012713 AT5G03660_1         :+U  EU:NC; range  -249 to    50.
CATAATTGCAACGGTATAATGCTTCAAACAAATAAATCAAACTAAAAAGGTATCACAACAACTTTTGATTATGATCCCACTAATAATAGTATTGTTGTAAATCTAAAATTTCAAAGGTTTTCAAAAAGGGATCATCTTCATAAGATACCGGTTTAATTTGATTTGGTTGCGATGAATAAATCCGGTTAAGACACCAGTCACGCTCCTTTCGCTTCCATTATTAGGAACAAGAAATCCAACGGTCATCGTAGAGCGCATCAGATAAACGGCTAAAAAGCAAATTCTCTGGAAGAAGAAGAA
>723FP014869 AT5G46040_1         :+U  EU:NC; range  -249 to    50.
TTCTATGAAGCGAGCTTATCTTGGTATTACAGCTGTGATGATAACTATAATGATAATAAATTGTATATTTGACCAGTTTTGTCTACATATAAACTACTATAAATCAATTATAGTAATTAATTAAAATATAAACAATTTCAACTCTTACTTTTTAAATGGTGATGAAATGGCAAGACAGCTCATTTAACTAGCATATATATAGATGTATATTATTCTATATATTGTGTGACCAAAGTACCAACTCTCTTCAAACAAAAGATCCGTATAAAAACTATATTGAACAAGACAGAAAATGACAGT
>724FP004009 AT1G76260_1         :+U  EU:NC; range  -249 to    50.
CATTTATTTACATGTTTATTTAAATTATTTATTTAATTTGCATCTAAAATTTGCAAAACTATTGTTGGGCCATGAGTGTCAACTGTCAAATGTCAACCATAGAAGCAAAAATAAAACAGTTTATGATTCAGTTTGTAAAAGTGGGCTTATTTAAATGAATATTGGCCCATTAGTATCATCTTCACGAAACCCAGCAAAATCAGAGAGCGGCAAATCGTTGAAGAGAGATCTTCTTCTTCCTGAATCCGTAACGTTAGCTCAGGCGTAAGAGCATAATGCAAGGAGGATCATCGGGTATTG
>725FP011363 AT4G23170_1         :+U  EU:NC; range  -249 to    50.
TAATTAATTTTCTTACTCAAAAAGTTTAGTTTCACTAAATTATTGTCGAGATATCAGTTGCTTGTAATCTTATTCATAAAACAAAATAGGTTATTTCAACAAGGCCTTTTCCAATAATTTGACTTTTGTTGTTAATAAAAAGGAATGACATAAAAAAAAATCGTTTACATTGACTTTGATTGATGACTTATGGTCGTCACAAACTATTCACGTTAATAAATGGAAGCTGCATGATGTGAAACTCAAATCAACGAAGTCGAAAAAAACACCATGTCTTCTCTGATCTCTTTTATCTTCCTT
>726FP006403 AT2G41710_1         :+U  EU:NC; range  -249 to    50.
ATGACGAAAGCACCCTCGTCTCCGTACATAGCCGTTGCAGTTATTATCTTTCGCTTCGTTGAAAAAGGAAAAACAAAATTGGGACGTAATGGTAAATTAAGTCCGTAATTTTATTTTGCCGTTGTTTAGATTACTAGAAAAGACTCAAAAATCAAAATCATTGTATTCGGTGAAAAAGGAAAGAGTCAAAGTTGAATTTTCTCAGCTCTCACTCTCTTTTTCTCTCTCTTTACTTCTACTGTATCAAGAAGCTCCGTTTTGCTTAGCCATAGTGCGTCTAGGGTTTGGTTGGTGGGAAGA
>727FP001992 AT1G31430_1         :+U  EU:NC; range  -249 to    50.
TTCCTTTTTTCTTATGTATCAACATGAGTCTAACTCTAGACTCTTGAATCATTTCTTTACGCAGTTGTGAGAATCCTGTTTTATCTTTTGTTAGATACAATCCTCTGTTTCTTCTGTAATTTACTCTGATAATGATAATGATCTTTTCTTTTTCAGTAAAATTTGATTTTTAAAAAATAAAGGATGGAACTTTGAATAATAAGACTCTCTTTCTCTACAAAGTTCACAACTTTACATTCTCATTATCTCATATCATCCCCTAAAGAGACATGAACATGAGTTTGTTACAAACTCCATCAC
>728FP012228 AT4G35580_1         :+U  EU:NC; range  -249 to    50.
GGCCTTTTTGGGCCCTAGCCACAATAATGGAAGCCTATCAAGAAAAGACAAGACAAGACAATAAGACAGAAGAGGACAAGTGTTTAAAGTGGAAGTTATCTTTCTCACGTGGTCTAAAGAAAGGTTAAAAAAAAAGAGGGAAAAAAAAAAGAAGATGAGAGAAAGCAAAGTGTTGAAGACTTTTTAGAAAGCAGAAAAAAAAGCAGAGAGTGTATTCAAAGTCGGAAAGAAACCCTAAAGAAGAGGATTATGGGTGCTGTATCGATGGAGTCGCTTCCTTTAGGTTTCAGATTCAGACCT
>729FP014488 AT5G40550_1         :+U  EU:NC; range  -249 to    50.
CTTACAGTAGGATGGTATTAAGAAAAAAATACACAAAGTTAAGACTTCAAACCCAAAAAATATTTTAAACATGTTGTAAACTTGTAATAAGTTTTACAATTTAAAAACATTTTCCCTTTATGGGCTTTTATTATCCAATAAATGCCAAAGCAGCTTCTTCTTCTTCGTCCCAAACGATGTCGTATTCTTCTTGACCTACGAATCACATTTCCTTTTTTACCCCAAAAAAACCCTGAAATCTTTTTATTTAAAGAAAAAAATCTGAGAACTGAAAAATCTAACCTTTTTTTTTGTTGGATT
>730FP006237 AT2G39440_1         :+U  EU:NC; range  -249 to    50.
AATTGACCCGTAAAACATGATTATATAAAAACTTATGCATGCTTTTTTTTACAAGCCTGGATGTCCGAAAATGAAGTACAATAATCTATCAAGAAAAACACTAACCATAAAAAAAAAATGTGTTTAAGAGAAATAATTTAAATTGTTTCAGTATAAATATAAGTAAATATAATCAAACATTCAGTGAAAAAAAAAAAAAAATCAAACATTCAGACCATTTTAGAACCCACCTTGGGAAAACCACAAATTAGCAGTTTTCTCTCAGAGACCAATTCTCTCAATCTCCGTCGTGCGCTTTTG
>731FP009101 AT3G49160_1         :+U  EU:NC; range  -249 to    50.
TTGGAATAGATAAACCAAATTAATCAGTTTTCACGGAATTGGTTTGGTTAAACCGCATGGACCGGTCTTTTTTTTTCTATCTTTGGGTCTCTTGTCTGAATAGGTTTAGAAAAACAAAGCGACGTCGTTTTATAATGGGGACCTTTCAGCCTCATCCGTCCGTGTTACTAGATTCCCCGAGAAGATGAATCTGACACGCGCTCGCCACACTCCCTTTTTATCCTTAACCACAACTTTTTTTATTTCATTAAGAAAATTCTTCATCATTCTTTCTTCTGCTTCTTCTTCTTCTTCTTCGTT
>732FP008130 AT3G19870_1         :+U  EU:NC; range  -249 to    50.
GAGCTAGAGCAATTCTCTAGCGCAGATCACAAACAACCAACTCCAACCTCTGGTTATACTATCCAAGATTTTTACAGGATGGTGCCTGAGGCTGCCAGGTTTCGAAGGAATAAAGAGTTTTGGTGTAGCAAGAAAAATTAAGTTACAAGACACTAATTATATTGTAGATAGAGACAGAATTGAAATAAAATATGGAACATAAATAAATAATTAGATAAATGAGTCAGCAGCTTCGGTGAATTGTTCTGTATCTCGGAGTATTACTGCCGGCGACGAGGATAGTCTTATCTTCTCCTCTCT
>733FP014553 AT5G41560_1         :+U  EU:NC; range  -249 to    50.
TGTTGATATAGGCACTTAATTAATTTTCTTGAAATATTCCTATGAACCATAATTGTTTATTCATATTTTTTTTTTCTTTTTTTGTAAATAAATTGTTTCTTTATTCATATTCATATATAAAAAACAGAATCTCTATTGTTATTTAGAGAAACATTAATTTGAAGCTGGTTCTAGAGGTAGGCCCAATGGGCCCATAAACCCTTTTTCGTTTCTCCCTTTTATATCTCTCGTCTCTCTCTCTCTCTGTCTGAAGAGAAGGAAAGATCATCAATCACGATTCCAATGGCGTCGATTCTGGGT
>734FP011142 AT4G19520_1         :+U  EU:NC; range  -249 to    50.
AAGCGTTAATAAATCCTTGGTCAACCAATATGTATGTCAAGGGAGCTTCCACCATTGACTTTGTTTGTTTGTTTTTTTTTTTTTTTTAATACTTTAAAACTTCCAAGAAACATCGAGGAAAACGAAAGGAAATGTTTGGGAAAAGAACTTTGTACACGTTAGTTGAAAGATAAAATTATTGTTAACACGTATTTACATTTTCAACGAACGGCCTGTATATAATTTTCTGTATAGAATCCATAAAACGGGAAATCATTTTTGAAAGTCTTCAAGCAGACGCTCTAGAATAATGGTCGACGG
>735FP013301 AT5G13270_1         :+U  EU:NC; range  -249 to    50.
ACCCTAGTAGCCGCCATTTGAGAGGAGGAAGAAGAAGAATATTATTGATAGGTTTTTAAAACAAGAAGAGGAGAGAAATCGTACGGCTCACTCTCATTTGATGAGAGACACCAAAGAAGGAAACTTTGAACCTTCCACTCTTCGGGTCTCTGTACTAAAACGCTGTCGTTTATTACCAACCATTGATTTTGATTTTGACCCGTTTTGGTTGTTGGCTTGTTGCAATAACTGAAGCCAGTAAAGTCTGAGTTTTTTGCTTCTCTGTCGTTTGTTCTCGAAAGGGAAAAGCTCTAAACTTTT
>736FP010522 AT4G10340_1         :+U  EU:NC; range  -249 to    50.
TTTCATGTGTTTGAGATTCTTGTAACACATTTTGCTGTATAGGTGAAAGCTTAGCCACACAAAAGGAGAAACAGAGGATATGGATAAAATAAATTATCCAACAAAAACCAATCTAAAAGCCACATCAGCATCCACAACCAATCAGAGGACAGAATCATATTTCACATTTTCAATCCAGACCAATCAAAATCCTGAACGAATCCTACTCTCCACCTTATAGGAGCAGTTTCGTCTCTTCCTCCTTCTTTCACTTAGCTCTTCCTAGTGTTAAACCAGAGTAAAGCTTGAAACTTTGGACTA
>737FP015914 AT5G62380_1         :+U  EU:NC; range  -249 to    50.
TTTTGTAAATTGAGTAGTTTTTGTTTTTATTATCATTTTTATGTGTTTATAGTTGGTTCAGCCGAGATATTATGAGTAACCAAACGTAACCTTTTTCATAATGAAACGGATCAAATATACTTTAATCTTTTTCCTACATATGCTTAGTTACTTGAAAACTTGATTTCACATTACTTCTATGCATATCTTTTCTATGTACCGCGCGATGATAAAGTATGTGTTACAAATTGCCACATTGCAGAAAATATAAAATTAAAAAGATCAAATGGAAAGTCTCGCACACATTCCTCCCGGTTATCG
>738FP002271 AT1G44191_1         :+U  EU:NC; range  -249 to    50.
TATCTTATTTTCCTAGGAGTTTTTTATTTTTAATTTCTGTGGATATGTTGAAGTCTGCAACATATCTTAAAGAAAACTACGGGATTGACAATTTCAAAAAGACATCCGAGAAAATTCAGTTTCGTAAAATTCTATATGCCCGCATAATTATCCATAATTAAAGGTCATACATGTTTAACCTTCACACACAATAAATCAAAACAAAAGAATAAAAATAGGTTAAACAAAAAGCTCCTCTATATAAGCTTGATAAATTTTCATGAAATTGCTTTCTTAAACACTCAACAATGAAGAGCCTCA
>739FP007755 AT3G14150_1         :+U  EU:NC; range  -249 to    50.
TTATTTTGGGCTGATGAATTTATCATAGTAAAGCCCATGGGCTGAAATCCTTTTCTGTAACGACAGGCTAGGCGAGTTAGTAGAGTAGTACTGTGTCATTACATATTTACATCTTACAAAAGCGACAAGAGTAGATTTCGTCGTATTTTGTCATCGACCGGGCCCGTAAAGATCAAGATCAAGAATTATTTCCCCGACAGACAGTGTTTGACTTCCCTTATCTTATTCGGTTTCATTTACTAGAGACTTGAAAAAGTTAGCCTGACATTCTTGGTTCTGCTTCTGGTTTTCTTCTGCTGG
>740FP012261 AT4G36105_1         :+U  EU:NC; range  -249 to    50.
CCAAAACTTTAATTATTTATTTTGGTAATGTTTAAAGACTTAATTTGATTTACACAATACTAGTACTGTATATGCTTTTATTTAATATATCCATAACCAAAATAAATTTATATTAATTTTATTTTGAAGTGAGTTTGTTGCTTAAAAAATAAAAAAGTTAAGCAGAACTTTTGATTTCCGAATAATTAATTTCTAGGTCAACGAAGTTGGTTCCGCCGTTAACTAGACTAAAGATTGCGTTTTGGATTTACTTTGGATTCTAAGCTTCTTTTTTAAATGATTGCAGATTTGCAGAAAGAA
>741FP008936 AT3G46530_1         :+U  EU:NC; range  -249 to    50.
CTCTAAATCTTTAAAATTTAACACTTACATAAATATATGTGAAAAATTGAAACTTCCACGAAAGATTGTCTAACAAGTTGAGAGATGAGAACGTATATTGGTCCCACGTCTACTTGAATTATTTTGGACATAGTTACAAACTATATATGCATAGTTTCGAGATAATGTAAGAGAGGTCGAAATTTCATAACAACAAGTCAAGTACGACGGTTTCTTTAATAAAGGTGATGCATAGTTTTGAGATAATATAGGAGAGGTCGAAATTTCATTCCAACAAGTTAAGTACGACGGTTTCTGAAA
>742FP013041 AT5G08660_1         :+U  EU:NC; range  -249 to    50.
CACCGCCTGTGACTCTTTTTATTAACATGGAGTGTGAGGAGATTAAAAGAAAAAAGGTTTAGACTTTTCTTCGTTTGTTTCTTTATCAAGCTGGTTGTTTCAATTTGGCTTTAGCTGATGCCAATTTGGTGTGGTCCAATCTCTCTTTTAATTTTTGTTTTTCTGATTTCTTCCTTCGTTCCTAGTTCATACTACTCTCCTTGACTTTCTCCTTTTTAACATCAATTCTCTCGTGTTCGAGGTTCCTTTGTCTCTTTTGTCTTTTCACTGTTGTGTGTCGTGAATCCCAAGCTCTATACC
>743FP006252 AT2G39660_1         :+U  EU:NC; range  -249 to    50.
TATACTTTTTTGTGTCCATTTGTTTGACTTTCTTTCACACACACATCCACAAAGAAAAAAGGACCATTCTTCTCCTTCTTCTAGTCACCCCTCGTGCCTCTCTTTAACACCAAACCCAAAACTCCCTTCTCTTTCTTCCTTCCTCTCCGATCTCCGTTCACATCTCTCTCTCATCTTTATCTTCTTCTTTTTTTGCCTTGTGGGTTGAAAGTTTCTATATTTTCTCTTTCTCTTCTGTTTACATAATCCATTTTCAGCTCAAGCAGCTGAAGAATAACGATCAAGAACCAAAAAAGAAGA
>744FP001339 AT1G20330_1         :+U  EU:NC; range  -249 to    50.
AAATAAATAATCAAATGGAAGAATCATTGTAATTAATTTTATTCAATTTGCAAAACCTTTAAAGAGAAACAAAAACTTAAAATGTTTTTTTAATATTCCTTATTTGGCTTGTAATTTCCATTTACTTTGTCTAGGCATTTATTATTATTAAAAGTCAGTTTTTGAACTGGGATTTTAATTAGTCAAATATAGATTCTCTCAGATTAAAAACTCTTTAAAAACTTTTTGTCATAAATCAGGCAAAGAAGTAAAAGAGACTTAAAACTCTCTCTCTCTCTCTCTTGGTCTTCCTCACTCTTA
>745FP000378 AT1G06260_1         :+U  EU:NC; range  -249 to    50.
TTTCAGTTTTCAAGACCAAAAAAAAAATGACTTCTGGAGAAACAGGCATAACATAAACACATATGTCAGTTGACTAAAACAAACTAAATTATACGACTCTCTTAAACTTACGTTTCTGCATATTGTTAAGGATGGGACAGGAGGAAACTTGTCCCACTGGAACTGCAACAAAACACAAAACCTGTGACCAAGAAAGCAGTACAGGACTGAAGCTTATATACCAGAAACCAAACTCATTTCCCAAACTCCAACTTTTAAACAAACAAAAATGCTGAATGTACTTCGAAATTCTAACCTGAC
>746FP002785 AT1G55060_1         :+U  EU:NC; range  -249 to    50.
ATACTCCACTTGGCTCTCAGGTTGAGAGGTGGTATGCAGATATTCGTCAAGACCCTTACCGGTTAAACCATTACCCTAGAAGTTGAGAGTACAGACACTATTGACAATGTTAAAGCTAAGATCCAAGACAAGGAAGGAATCCCTCCGGATCAACAGAGACTAATATTCGCGGGTAAACAGCTTGAGGATGGTCGCACTCTTGCAGATTACAACATCCAAAAGGAGTCAACACTTCACCTTGTGCTGAGACTCCGTGGTGGGATGCAGATTTTTCTCAAGACTCTTACCGGAAAGACGAAA
>747FP014138 AT5G26960_1         :+U  EU:NC; range  -249 to    50.
CATTAATTATATTAAAAGAGGATTAGTACTTTAGTAGATAACCCATAAACGAAAGCTAAGTAGTTGAATTTGCATGTGTACGTATATGGAGTATAAAGCAGTATGTACTATTTATTTATTTAGTGCATAGTCTTTTTACTTTCTTAAATCACACTTCCCTCTCAACTCCGTAACTCCCACAGATATAATAATTTATTTTATTTTCATATCTTAGAATTAAATTTGTTCTCTGAAGATAATTCTGATGTCAGAAAACTGCAATTCTCGCCATTTCTCATGGCTCATGAAATCTTGTTTACC
>748FP000418 AT1G06750_1         :+U  EU:NC; range  -249 to    50.
TCCAAACGATGGAGTGTATCCACCGCCATTTGATAAATATGTTGAAAGAACGCCGTGAAACAAGCTTGCATTGGTCTAATGTGCTTGTTCCTTCTGCTGAGAAACAAATGCTTGCTGCTATAGAACAATCTCGTGCTCACCGAGTTTACAGAGCAAACGAAGCAGAATTTGAAGTCATGACTTGTGAAGGAAACGTCGTTGTAAATATCGAAAACTGTTCTTGTTTATGCGGCCGGTGGCAGGTTTATGGTTTGCCCTGTAGCCACGCCGTTGGAGCTCTCTTGTCTTGCGAAGAGGACG
>749FP000489 AT1G07840_1         :+U  EU:NC; range  -249 to    50.
TGACTAACGACACAGCAAAAATTAAAATAAAATCTGATTATTTGATTATAAAAGAAAAGAATCATATTGTCGAAACTGAATAACCAAAATGATTAAACCACCAAAACCATAGATTGCGCTAAATTATTTGCTTGCGTCTTGCGATAATTAAACTTAGCCACCCTTATTGGGCCCTAAAGCTAAATGGGGCCTGAAATATGTTAGAATCATGCGTCTCCTTAAAACCTTTTTTTTTTTGTTTTAATTGTCGGAAAATCAGTAGAGAGAGGCTTTCGATTAATTTTACTTTGTGGCCGCCGT
>750FP007160 AT3G05580_1         :+U  EU:NC; range  -249 to    50.
CTTAATGTAATGAATAGCCATTTAAAACAGAGTTGAAATATAAATTCCAAAAATTTCTGGCAGCAAAAGAGAGAGAAGAGAAGGAGCTATTATCTGCGCCATCTGTTTCTCCAATTAATAATCTCCTTAAATCCGGATTTGTTATTAATTCTAATCTTTTCCAATTGATCCACTTTCCTCCTCTGAGTTTTTAAGACTAATAGAGAGATATATAGAGAGAGATTGCTTCTGGTTTTGCCTTCCCCCTTTGTTTGACCTCTCTTTTCTTTCTTCCCCCCTTTGTGTTTCCCGCATTTTCTC
>751FP003909 AT1G74770_1         :+U  EU:NC; range  -249 to    50.
TAATATAAATGAAAACAAATTAGTTAGTTACCAAAGAAACAGAGACAAAACAGATATTTAAATATACATCCCGCCATAAATATGATATAAGCTATAGTTGGTTTTCAGCTGCAACGTCTCAGTCACTTCTAATATAATAAAACTCAAAATCTCAAATTGATTAAACAAACTGGCTTACGCAGAAGAGTGACGACTACGAAAATGTATCATGCCTTTAAAAACCTTCTCTACTCCTTTAATCGGTTCCTTCTTCTTTCCCTTTTCTCCTTTCGCTTCACGACGACGAAATTTTTGATTTCA
>752FP002486 AT1G50010_1         :+U  EU:NC; range  -249 to    50.
TTCATTTCCACGCAATTCAAGGAATTTTGCTATTTCAAAAATAAAGAGAAACGGTCAGAAAGCGATTGCCAAACAGAATCTAAGGAATCAAAATTCAAAATTAGAAAATACGCAACTCACGAGGATATCAACAAATCGTGGTTTTAACGACAACCCAATTACATCACTACACGTGTATCATACGTGCCGTTACATACAGATGGATACTTTCGCTTATAAATATAGCATCAAACAGCTCTGTAAAAACCTAGAAATCGAAAAAATCAGATCTAGATCTAAAAGAAGAGCGTCTTCATAAAC
>753FP012362 AT4G37610_1         :+U  EU:NC; range  -249 to    50.
TTGGATAAAGGCCAATATTTGATTAAAGACTTGGATATAATGTGAAGGCATATATTTGTTTTTGGATAGAATAAAACTAAAAAAAGTGTGTGCTTAGGAAAGTTCGTCCGACGTGTATATGAATCAGCAAATACTTATCTTGATCCTCTCCGTGTGGGTCCCATTTCGACGTGTTCACATTTTCCACCAATTAATCAATTTAGACCATTATAAATAGTCTCCCGCTCGCTTTGCTCTCTTCTTTCTCTTATTTTCCTATTCTTGAAAACACACAACACATCTCATTTCTCCGCTGTTTCG
>754FP009078 AT3G48730_1         :+U  EU:NC; range  -249 to    50.
ACGTTTGTATCCATTACAAAAATTTATGTAATTCGCAGAAAATATATATATGTCAAATTAAGTTATCGGACCGGATCGGGTCAAAGAAACCGGATTGGTTAACAAAGTCAAACAAACAAATATTGACTTGAGTTTCAGATTCCAGTAAAATCAAACCGGATCGGGTCTGAATTTAAACCACCGGGTCGGCTCCATCTAAAATCTGAAGATCATCTCCGCCTTATCTTGTTGACTATCTCTGTACTACTTACGAGCGCAAGTGAGAGAGTAACAGAGAAACGTAGAGATATAGCAAAATGG
>755FP012959 AT5G07560_1         :+U  EU:NC; range  -249 to    50.
AACTAATCAAACCAACCAACGGTACCTACCCAAACCGAAATCCGAAAATAAACCAAAATACCTACAACTATTTTTTTTACAAGAAAGTGTGACCATTTTCGCATGAAGAAAGAAAGACGAAGAGGCATTGACGTGACGTAGAGCTCAACATTCACTCGCATCGTTTCGCATGGGGTAAGCAGGTGCCGTGCACGTAGACCACACCACTCTCTCTTCATTAAAATCCACTCTTCTAATTCATGAAATTCCACAATCATCCGATATCAAACAAGCTATGGCGCCCTTTCCACTCTCTTTGAT
>756FP009633 AT3G56790_1         :+U  EU:NC; range  -249 to    50.
AATTCGTGGTCGTTTAAGAAAAAGGAAAACGGCATAAAGTTTCCTATTCGTGGTTGAATTGGGATCATTCAATTGATGTGAATATAGGTAAAATACCTTTGTGTTTCTTTGTTCACGTTCGTTTCATACTTCCCCTAAATTTGTCTCATCATGGATAACAAGAAGCAGAGATATTCCAGGAGCATCCGTGACGATCGTGATGAGAGAGATAGGACTAAGCATCATCATGAGAGGTCTCACGAAGGAAGTAAGAGGAAAGATAGATCAGAGGAAGAGAATGGGGCGGCTAGGACGACAAAC
>757FP003447 AT1G67660_1         :+U  EU:NC; range  -249 to    50.
ATTAAGAAAATAAAAATGAAATTAAAGTCCCATAAGAGATTGTGATTGGGCTTCATGGGCCTTAAAACTTTATGACCACATTGATGGAAAAACTAAAACGACAACGAATGGATTCATCTTTTAAAACCGGCCTAGAAAGAAGAACAAATATCTTGTAGAAACAGAAACTTGTCTGGTCTTTTCGAATGTGATTTTTGGTTGATGATGATGAGGCTAGTTCAAGTATCTTCCACTGAATCCATTTCTTCTATTTCCGCTTCCTCGGCCCGGAATGGTGGAGTTCTCTACTTGAAGCGTGGT
>758FP010251 AT4G02480_1         :+U  EU:NC; range  -249 to    50.
TACATTGTTAATATGCAAATATATCAATCAAAATACACACATAAATATGTGGATTTAAATTCGGATATTATAGTGTTCAAATTTTTTAAAAATATGGAATATCGATGGTCAAGTTATTTATATATTTGACCCGTAAAATGTACAGTAATTAATTTAAACGCAGAGAGACAATAAAAATTAAATAAAAAAAAGTTTTGCAGGTTTATGTTTAATTTATAAATTGACCATCCCAGTAATCATTTACATGATATCTCTCTGATTCTTCGATTTCTCTTTCTCTCTCTCTCGCTCTATCCTTCT
>759FP001513 AT1G23020_1         :+U  EU:NC; range  -249 to    50.
AAATCGTAAGAAACTACAATCTTCCTTCCTATAGGCATGAAGCTTGTTGTATGCTTCGCCAACGTTACGTGTATGACTTATAATGCCACGTGACACTCTCTTAGTTGGCGGTTTTTGTCTAAATCTTTTATGTGACGTGGTGCGTTCTGATATTCTTATTGGTCAATTATTTTTGCTGATGTGGTATGAGAAAAGTCAAAATCGTTTCAAGGAGATTTGTTATCTTAGCTAAAACAAAAAGAAGTTATTACAGGAATAGAAAGAGAGAGAGACGAAAATTTACGCTGATGACGTGGTAAG
>760FP015242 AT5G51710_1         :+U  EU:NC; range  -249 to    50.
AACCAAAGCTTGTATATATTGCCCTAGCTGTGGAATTGCTTCAAAAATGAGTGTCGTGCAAAACGGACTAGTTCTCTTCTCTCTCACGACGAGACTTTAATAAGAACCCAAAACAAGTTCGCATTGACACGTACTACACTAATTAAACAACAACTATTAACAACCATTCAACACAAAAACTCTTTCCCATTGATTCAATTTCAAAATTTTGGATCTAATAAAACCAAAACTCTCATTAAAAAAAAAAATAAAAAAATCAAATCTGATTTCTGAAACGTTTTTGATTCGCGACGATTCCCA
>761FP013531 AT5G16720_1         :+U  EU:NC; range  -249 to    50.
ACTAAACATAAATGGTTAAATGGAGTTTTTTTTATTATACAAAACACAACATTGCTGTTTAGAAAAAAATTACTCTACTTTCTCATTAACATTGAATTCTCAAAGGTTACGTACTACTATTATTTAAGCTAACCAAAAAATCGAGGTTAAGGTTGGAAAACTTATTCCGGTTTAGTTTATAGTTCCGGTTCAGATCTAAACCAACTTGAAACTAGACAAAGACAGCGTCGTTAGCGCATGTAACCCGACAACATCATTCTCACTCTCTCCTCTTCTCTCTCTCTCTCTCTCTCTCTCTTC
>762FP011844 AT4G30240_1         :+U  EU:NC; range  -249 to    50.
TAATATAATGCGGTTGGCGAACAATTGATGTTGCGGCAAACCGGTAGGCCCAACAACAACACGGACATTCTTGATGTTTTTCTTTGACAAGCGGTAATCTCCTGCAGCTAAGACCATCTTACTTTAAATTATTTCCCAATTACAATAAAACACGTGTGAAATATGGTCAATTTAGTTCAGAGAGGCCTCTTTATTAAAATCTTCCATTAACGTTTAAAGTGAAGAAAGCAAAGAAATATCGAAGAATTTAAGGAATAAAAAATAAAAACAGAAAGCTGGAGGAAGAAAAAATAAAAATTC
>763FP008083 AT3G19200_1         :+U  EU:NC; range  -249 to    50.
TTAATGCTTCAATCAATACTTATGCTTATTTTATCCACGAAGATTAAGTCAAAACTATAAAATTAAATAAAGTTGAGTTCATTGAATCGGTTTTACTCAGTATTGTATATAGAAATATAAAATAAATCGGACTTAAAAATAAACAAAAATAAGATGAATAGAAGAAAGAATTAAAAAAGATGAAGTCCACATGGATGCCTTACCAGTCTCATATCTATAAAATGCAAAGGATGTTGATGCATGAAAATCACAATTTTAAGACTAGCACAAAAGAAGAAGCAAACTTACTGAACTAAAGTG
>764FP008903 AT3G45740_1         :+U  EU:NC; range  -249 to    50.
GTTTCTTTAGAAGTTTATTTTTGTATCTTTGTAGTAAATTGTATCTTTGTGAAAATGTAAATCTACTTAACATTTTGATGAAGTCAACAAAAAAAATCTGATTTTAACTGAGGGATGAAATTGTAGTTACTCCAAATTTGAGGATAAATGTCGTAATAAATAAACATAGATGGCTAAATCTGTAATTAACCTTTTTAGAAAGAGGGTTTATTGTATAATTTTTTCTCCCAAATCTTTTTTTTTTCCGCCGCCGTGAAAAAATGAATCATCTTCTAATCTTAGCGAGAAACTCGCTGCGGC
>765FP007512 AT3G10915_1         :+U  EU:NC; range  -249 to    50.
TAAGTGGAGGGTTATGATAATATCACTGCCTGTCATGTATAGAGAAAAGTGACTGTTTTGACACGTAGACATGTGATTTTTATTTATGGGCCGTAATATTGGATTAGTGAGCCCAAGGCCTTAATATAATAAAGCGTAATTTTTAATATTTTGTGACGGCTAAATGTTACTTTTTTGTTTGTTCACAGGAAAAAAATAAAGAAATGAAGAAAGTTGACTAGAAACGGAGAATTTCCAAATGTTGAATTTGTTGGATGCATGTGAAAGCCAATTCTATTTGGTTCCTCCTTGATAATCCAC
>766FP005470 AT2G27590_1         :+U  EU:NC; range  -249 to    50.
GTACTATTTGTTACCTATGCGTCTAGTCATCTCCAACGAAACACCAAAACACTATTTTAGGTGATAATTAACCAAGTTTTTCTAAACCATAGTAAAAAAAAAAAAAAAAAAAACCCCACATGATAAATACCATCCGAACCACTAAAAACCGGTATTTGACCCAAAAAAAACACTAAACCGAGAGCAATAGGGCCTACGTGGCATAGTTTAGGGCACTCTTCAGTCTAAAGACACACTAAACACAAAGTCAACGCTTTTCTCTTCTTCCTCGACTGCTCTGCTCTGCTCTATTCTCTGGAT
>767FP007375 AT3G08970_1         :+U  EU:NC; range  -249 to    50.
TTGAGAACGGGAAGCAACCGGAATTTATTTTCAGGAAATACGAAACAACCCCTGCTAGTTTTTGAAGTGAGTAATTGCCCCTACCAATTTCTTAATCCAATTGACAATTTTGGTGTCTTTTGTAAGACTATTAAATATGGGGAATACTCTAAATTAATTAAAATATATATGTCATTCGAGAAATTTCCTTTTTTTCCTTTAAACCCTGCGAACCTATTTAATGATGTCCTTCTCGATTTTTCTCGAAGCGTTGAGTTTCGTGAATAAGACACGCTTAGAAGAGGAAGAAGAAGATTCGTT
>768FP011642 AT4G27140_1         :+U  EU:NC; range  -249 to    50.
GTATTGACTCTCAACTAGTCATTTCAAAATAATTGACATGTCAGAACATGAGTTACACATGGTTGCATATTGCAAGTAGACGCGGAAACTTGTCACTTCCTTTACATTTGAGTTTCCAACACCTAATCACGACAACAATCATATAGCTCTCGCATACAAACAAACATATGCATGTATTCTTACACGTGAACTCCATGCAAGTCTCTTTTCTCACCTATAAATACCAACCACACCTTCACCACATTCTTCACTCGAACCAAAACATACACACATAGCAAAAAATGGCAAACAAGTTGTTCC
>769FP006253 AT2G39670_1         :+U  EU:NC; range  -249 to    50.
TTGGCTGCAGACCTGCAGTTAACACAAATCTTATAAATTTGAAATGTCGTTCAAACTCCAAACCACAAAAAGGGGAAGCAAAACGCAACCGTTTCACGATTTTTGTCTAGTTTGGTCCAATTTCTCAATTACGGTTTTGTGAAATGCGTGTCGGTCTTTGGTTCTGCATTCGAACTGTGTGGCGTTTTGTGTAACTTATCCACTTAGTGAGCAAAACTACTCGACTCGTAGTAGTTGCAGAGAGGTTTTAGCCGCAGAAGAAAAGGGTTTACTCTGTCTTCTTCAGACTTCTCAGTGATC
>770FP016062 AT5G64560_1         :+U  EU:NC; range  -249 to    50.
CTTAATCTAAACTAAACCGGGTTTTGTGTCGAATTTAGGTGATTCGACTCAAATATGAACAACATTTACCAGAAATCAGGGTTATTATTACCGGTTTATTGCGGTTTACATTTTAAATATAAATAAGATTCACCTCTAACAGAATATATCACGTTTTCCTTTTTTTCTGAAACTGTAAAACTCTCTCACAAAGCAAAAAAACCAAACCTAAACAAAAATCTAGAAAGAAAGATTTCCGAAAATCTTTTTAATGAAAAAAGAGCAGACAGGACGAGAATTCGCTTTTCTGAATCCTTTAGA
>771FP006927 AT3G02320_1         :+U  EU:NC; range  -249 to    50.
TAGACACTACCATTCGCAAATGGCCCATTAGCTCAGTTGGTTAGAGCGTCGTGCTAATAACGCGAAGGTCGCAGGTTCGAAACCTGCATGGGCCATGTTTTAACACCTCTACTTTTGATATTTAGTCTCTGATCCCTCTATTTTGTGTTTTCTTACATTCACACCCGTTATCTTTTATTTATTTATGCTTGGTCCAACCCTGTCTTTGGTTTTCTTACATTCATACCCATTATCTTTTATGTTGATCTTGGGGAGTTTATGTAGTAGGGTTTTAAATTAAAGCTCCTTCTTCTTTGGTAT
>772FP003994 AT1G76065_1         :+U  EU:NC; range  -249 to    50.
TGGTATCTGTTTGCTGTAAGTTAAACCACGATGGTTCGGATGGGCTTCCGTAATTAGGACCATCTAAAACAGAACTGTTATTAAAGATGGTTGGTAAACTATAATTTGATTTCAATTAACACCGATTACCGGTTTACACTTAAACCACATATTTTCATTAATTCTTCATCATGTCCTTCTCACGTGACTCTTTCCTTCTCCGATCTTTTTTCTTTTAACTCAGGACTCAGAGTCAGGAACTTCTCTCTTACCCTAGATTTCGATTTTGATTTCAGTTCTTTCTGAATCGATCCTTCTCTG
>773FP007499 AT3G10700_1         :+U  EU:NC; range  -249 to    50.
CTATTTGAAAATAGTTCAATTAGTATAAGCAGACATATTTTTTTTGATTTGAATCAATATATACTACTGTTTTTACTAAACTCAACCAGTCATGGAATAGAAAAGATGGTGAAAATAATCAAGGCTTTTAACTGAAGGGAAATTAAAGGTTTACCAAACACTAACCAAAAGGATAGAATTAGACGTGTTACCAAGCAGCACCTTATTTGGTCATCTTCCTCATTCGAAGGTTACTCGCACTTCCTCTGCACACTTCTTCCTCTCCATCTAACCTCAGTACTCCTACAATCCTCTAAGAAT
>774FP004900 AT2G18670_1         :+U  EU:NC; range  -249 to    50.
AATTTATATATATATATAAAAATTAAAATCTTTTATCACATGATCCAAAGCCCAAAAAGTAAAATAAAAAGTATCTCATCACATGACCATTTTTAACCAAACGTTACTGTCACTAAATGAAATCTATTTTTCTTTCTTAAATTTTGCTCTGACAAATATTTTTGATTGCGTCATTTTCTACTTTGGAAATGTCTTTGATTTAGCATTTCAGTTCGCTCAAAACATCAAATCTTACCTTCTTTAGCTTTCACATTAGATTCTGGTAATTATTAGCACAAAAAAAAGATAAGCCAGAATACG
>775FP011602 AT4G26610_1         :+U  EU:NC; range  -249 to    50.
ATGGAAATAACTATGTTTTTGAACAAACTAAACATGGAAATAATTATTACCGCAAAGTACAAGGCATTACGATAAGCATCCTTGAAAGCTTTGTCTTTTTTTTTGGGAACTCGAAAGCTTTTTGTCTTCCAGTTGTAAGAAAAATACAGGAAAAAAGAATTGAAAAGCCCTAAATAAAAAAGTCGAAAACTTTAGCTTTGACCAACTCTTTCCTCTCTTTTCATGGTAGACCCAACTCTCTCATTTCTTACTCTCTGATTCATCTCTCTCTCTCTCTTCATTTCCATGGAAGGAAGGTGA
>776FP012578 AT5G01720_1         :+U  EU:NC; range  -249 to    50.
GCTTACTCCACCATATACTTCTACTACCAATGGCCTAACTTGTTGATTGCGACTTCTCTCTTCCTTTTACCTTTTTGCCCCTCCCGTCCTTCCCCGTACGGTTCTCTTTCTTTATTTTATTTACCTTTTACCAAAGTTACACTTCTACCCCTATTTTTCTTCAATAAGAGATGGAAGAGCAAGGGCAATTAAGTAATTTGACAATATCCTTCTCCTTCAAGACTCTCTCTCTCCCACAGAAAACAAACTGTTTGTTGTTAATAACTGTGGGTTTTTTCCAAAATCCTCAAAGAGAGACTA
>777FP009919 AT3G61280_1         :+U  EU:NC; range  -249 to    50.
ATTGACAAAAAGAAACAACTGTAAGAATATTTTCTCCCAAAATTAATAAATTAATTAACATGGAATATATATACGTAGGTGGGTTGACTTGACTTAGTTAGGCTTTGGCTATGGTTCTCCTTAAAGCCTTTATAAAATAAGCCAGCACTAATTAAATATCAGTCATGATCTTTTTAAAACACATGCTGAAAATTGTTTTTTTTTAAAAATCAAACATATAATTGTACTAATTTAGACCTCCAAACCCTTAAATCAACCCATTTTCTACCTCATAAAAGAGATCCATGATAAGTGAGCTCT
>778FP013293 AT5G13160_1         :+U  EU:NC; range  -249 to    50.
GAAACTGAAGAAATATGATTTTATGTAAAGTGATTAAAAATAAGTAATAAGTTTTTTTTACTAATTTTGTTATTTTGACAGCAGAAAGAAGATTTGTTTGCTTAAATTAACAAAAAGAAAAAGAAAAGAAGTTAATTTGCTTGTATTGAAGATAATCTCGTCAACGAGAAAAGTTTCGAAGGAAGGATTTACTGAGAGTTTCAGCAACGCGTCATTGTTAATTCGCAATTGGTAATAGTGTGAACACTCGTGGACGACAAAAGAAGCTGCTTCTTCATCTCTCTCTCTCTCCTTCTCTTT
>779FP002525 AT1G50640_1         :+U  EU:NC; range  -249 to    50.
AAATGATAAGAAACCGAGTTGGTCGGTCTTGTGGGGCGGGCGTGAAGAGCATTCGAGAGCGCACAAAAAAAAAAACTATTACAACCAAAATATTACAAATTTAAATTCTTAAAAAATTTCAAAATATCACAACAAAAAAAACAATTTATTTATTAAAAACATTTTGAAATTACAAAAAAAAAAGAAAAAAAAAGAAAAGAAGAAGAGGAAGAGCTTTTTGTGTTGAAGAGAGAGTTTCCTATCTTCTCCATTCCTCCCACCATCTCCCTCATCTTCATCTTCCTCTCTCTTTCTCTCTTT
>780FP013418 AT5G15110_1         :+U  EU:NC; range  -249 to    50.
ATAGGTAATCACTCAAAACTAGTATATAATCTAAGAAATATAATGAATCCTCCTATTTTTATCCCAAATAAAACCTAAACAAAGAAAACATTTGGGAGCTAAAAATAATAAATTTTAAAATAAAAACATAGAAACCATCCACAAACAAATAATGACGGATATCCATCCTTAGCGGTGAATTTCTAAAATTGGAGATTACTTCTTAATCAAGTTTATTTAAACATCAAACCTTCACATTTTACAAAATTCGCAGTACGATTCATCATCTTAAAGGCTTTAGGCTCTAAAAGAAAAAATAGA
>781FP005743 AT2G31990_1         :+U  EU:NC; range  -249 to    50.
CAGACTCGAGAGCCATACTACTCTGACTTGATTTTTGGAAATAAAAATCACAAGAAGAAGTTTCTAACCACCCTACGTATGTATATGATTATAAAATTGAGATTATGAAACATCATGACTTTTATTCCCCAATCAAAAAATTCCTCTGTAAGACACCACACCAAAATATTTATTAATAATATATTATTTGCGTGTGACTTTCTGACATTTTTCTCTCTAAACTTTGACATGGATCATCAAATCAAGAACACCATGAAGAACAACAACAGTTCATCAGTTTCAATCGAGAATCATCCATGG
>782FP004792 AT2G16870_1         :+U  EU:NC; range  -249 to    50.
TTTAAAACCGAGCCTAACCGTGACAAATTCTCCAAAAACTACCGAAATATATCAAAACTACCAAACATAAACCGAAATTACCCACATAAACCGATATTGTTTTTTAAACCGAACTTGGGTTCCAATTGAGAATTATTTTCTCGAAACAGAACTTCATCGTTCTTTCTCAAACGTCAACGGTCAATGAATAGGCCATCTCCATTTTTGTACATCTTCTGAGCTTCAACTTTTCTCGCTGCTCTCTATCTCATGGCTTCTTCTTCATCGTCTCGCACCTGGAATTACCGAGTCTTTGCGAGC
>783FP012104 AT4G33770_1         :+U  EU:NC; range  -249 to    50.
TTGTAAAAAAAAAAAAGTATATATAGTTTTAATTTTGTTGTCGCTTGTACTTTTCAAGTTGCTTGTAATATGGTTTCATCTTGAGAAAAAAAAAAACAGAAAGAGAAAATACAATAAATGTATTCAGAAAAGAAGAATAACCAAAAAAAGCAGCAAATCTTTGGGAACGACCATGTCACTGTAGCATCTGTTTTTCTGCAAATTATTCTCTCTATAAATATATTTGATCATCAGACCAATCTCTCCCTCAACATTTCCTCATCTCATCTCTCTGATTTCTTGCTTCGAATTTTGATTTAT
>784FP007911 AT3G16640_1         :+U  EU:NC; range  -249 to    50.
TTATCCGACCCGAACACTATTTATACGTAGCCCAACACTCGAATCCCCACCCGTTGGACCAAACCCGGCTCATTAAGCGTCGGTTCAGATTTATTTCCTTTATTTAAAAAAAAGGAAAGGGTAAAAAATAGAAAATTGGAAACAGTTAAAGCCCAAAATTGTAATTTACCGAGAATTGTAAATTTACCTGAAAACCCTACGCTATAGTTTCGACTATAAATACCAAACTTAGGACCTCACTTCAGAATCCCCTCGTCGCTGCGTCTCTCTCCCGCAACCTTCGATTTTCGTTTATTCGCA
>785FP015196 AT5G51030_1         :+U  EU:NC; range  -249 to    50.
GACTCTTAAATAAGATTGTTTTCTCAATTTTAAACCGCCACAAAACCAAATGGTCGAATTATTATTTTTTTTTGTTAAGAAATGGTCGAATTATTAATAGGAACTAAAACAGAATGAACAAAACTTTGGTTCGTATTGAGAGCCCACACCCTAGCTAGGCCCCAGCTAATTTATGTTCCCATAACAGATGCTATAACTAAAAATAGGAATCAGATGAATTTGAAATGAGAGGCCACAAAAAAATTACGCAGAAAGTGGGGGATTGCACCTTTTGACCCACAAAAAGGATGAGAAAATTAT
>786FP014203 AT5G28295_1         :+U  EU:NC; range  -249 to    50.
TTTATTTTATTTTACTTTTAAAAGTAAAATTTAAATTCATTTTCAAAAATTTGATAATTTTTAATTTTTATAATGCTTTTTCAACATTGTAGTAGTATAGAAATATACATTGTTTTATTCTAAAACTGCCTAAACGTCCTAAAATCGCTTAGACCCCGACAAAGCGTTCTATGTGCTAGGCGGAGGATTATCGTCCACTTAGCACCTAGAGCTTTCTTGAATACATCGCAACTACGTATGCTGGATTCCATTAATGAACATGATGGATCTGAAAACTGTTGCTTGAGCCCATGAGTGAGT
>787FP009550 AT3G55610_1         :+U  EU:NC; range  -249 to    50.
GACAACAAAATAATCACACAAGACAAAATGCAGACAATTCTCAAATCCACAAAAAAAAAACTATAGACGTTATCTATTGATAATTGGAATCTTTAACATAAACCACTATGATTAGGACTTAAATGTTAGTTTTAACAACTTGGGTATTATTACTTGATGATTACAAAGATTAAGGACTTATTTGACTATTTTGACAAGTTGTCCTACGCTCTTAAAAACCCGTTCGCTTCCTCACAGTAGAATCTCTCCACACCGGATTATCCAATATTCTCCACGTCCGCTTCTTCCTTCAACTGAGTC
>788FP007561 AT3G11600_1         :+U  EU:NC; range  -249 to    50.
GGTTTGCTTTCATTCGAATTTTATTATTTGAATCTTAGTAGTATTTGCGATGTTCAAAAGTAAAAAGTTACTATAATTGTTCGCAGTTAAAGACTAGCTAGTCTCTCTAGCTATTATCGTTGGAGTATTATTTATATATTTTCACCTATCATAATTAAATTAGGCCTTAATGAATATATCTCTCTCTCTCCCTCTAACCAACTTTATGTTTGTTTTATAAAATGGCATAAGCATAACCAACAAGAAGACGACTTTCTCAATAAAACCAAAACCTCTTTCTCAATCCCACATAGAGAGAAA
>789FP003902 AT1G74680_1         :+U  EU:NC; range  -249 to    50.
TCGTTTAAAAGAATCTACAAATCCTTTATCACTTCATTAATTCCAAAAGTGTCACTGTTTTTATCGATGTCAATAGACTGATTGCTTTTTGCTTTCGTATTCGTTTTGCCATGAGATCAAACAATTGTAATTTCTAACTATGAACAAAAAAGAAAGATATTTTAGGGTGCCCTTCATAAATTTGGAAATAGTCTTCACCAATTGTCCTGAACAGAGAGAAATGGGTATCAAGTCAACTCTGAACACTCTATGACTAAAAGAAAAAATCATTCACCTCGATACCAGAAAGAAGAAAAGTCA
>790FP013369 AT5G14360_1         :+U  EU:NC; range  -249 to    50.
AGTCTCGATCAATCCTATTTAAATCTGATTTATCCTTTGTCGGCACTTATTCATGGCTAATATCTTGTACTATAATAATTGACTCCACATACATAATTACATAACATAAACAAAAAAGGTATATAAAAGAGGAAGACTTGTTCATTATATAAAAAACAACTTGCACATGCAAGTATGTATGTGGTTTTTGTTCTTATCTTAACCTCTGGTCTCTTATATAAACCACCTAAATGTTTCCATGTTCTATGTATCCCAAAGCTTGAGAGAAAACAGAAAAGAAAAAACTCCATAGAAATCAAA
>791FP009385 AT3G53232_1         :+U  EU:NC; range  -249 to    50.
AGATCTCTTGAAAAAAACTTAAAAACACTACACCCTAAAACAGAACCACAGAACATATATCACATTAATATTCTTCTAGAATGCGTAAGGTTACATATATACAGTATTAGTGTTACCTATTTCATAGAAAAAAAAAGAAAATATGTCACATATCAATCATTTATTGTACCAAAGCAAGTGACCCTCGTTCTAATTCATAGGCTTAGCTCTCTCCATATATTGACTCTTTCTATGTCGCAATATGTCTCCATTAATAAACTCTCCCTCTCTTTCTCCGTCTTCTCACATTTCCACAACAAA
>792FP012603 AT5G02080_1         :+U  EU:NC; range  -249 to    50.
AGTGACACAAAAGACATCGACACAATCTGGCAAAACAGCAATCCAAAACTCACTATCTCAGGTACTTTCTTGATACAAATAAAACTAAAAGCGTACAAGTGTGAGTTTATCAGAAACAAATGTCCATAGTTGCAAGAATATAAACTTTGTGATTATATGGGCCGTTTCTAAGGCCCAATTAGAATAGCTTGATCATCAAAAGCCCAACAAGTTTTGTTCTTCTTCCTCGCTCTCACACTCCTCTGAAGCAAGCTTCGTCAATCTGAATCACTTTCTCTGGATTTGGAAAAGTTATGGAAG
>793FP005635 AT2G30470_1         :+U  EU:NC; range  -249 to    50.
TTGTGTCTGTTCTAAATCTCTGCGAGTTTTCTTACTTTTCGAGTTTTGTGTGTGTCTTCAAGTGTCGTGCATGCATTTTATGCGTTTCGTTCACTTGCATGCTCTCTCCCTCTTTCTCTCTCTATCTCACCCATAAAAGTTTTAATTTTTCACATCGATAAATTAAATTGAAACAAAAAAAAAAATTCACCCAAAAAAAAAAAACCTCGTTGCCTTCTTCTTCGCCGTTACAGTCCTCTTTCTTTCTTCAATTCGCCGTCAAAATCTTCTCTTTCTCTTCCCCCGCCGGTCCTTCACCAA
>794FP001352 AT1G20540_1         :+U  EU:NC; range  -249 to    50.
CTTTTTTTTGGGTGATCAAACAACGTTGTAACTATGACCGGGCCTAATAGACATCTATGGGACTCTAATTCCATTGACCCGTTTTGTAACATATATACTAGAGTGAGTAGTGATAATTTATAGAAATTTGATATGTATATGTCTCTGAGTAGTTAGTGAAATTGTAACATAAGAGATTGGGCCTGACTTTATTAAGTTAGGCCCATTAATGTCTATCACTAACACGAAAACCAGCATCTGCTTCAGCTCGTCGTCTTCTCTACCTGAATCAGTGCGTCTGGCTCAGGTGACAATGCAAGG
>795FP007316 AT3G07660_1         :+U  EU:NC; range  -249 to    50.
TACTATGTTTTATGTTTGTCATTATTATGTAGTGTAAATATTCAGAAGATATCCTAAATCCTAATTTAAATATATTTGTGGACAAAAAAAGATTGTGACAACAATTTGGTTATCATTATTTACCAAAGATTCAGATTAAAACAAACAAAAAAACTCAATATTAAAAAGCTACAAAGGAATGCAAAACAAAATTGAAAAAAGAAAAGAGAGCCCTACGCTTCCAAAATCACAGTGCGTATTATTTTGCTCATTCCTTTCTCTCGCCCCCTTCCTCTTTTTTTTTTTTTTTTCTTGTTCCTT
>796FP010434 AT4G08460_1         :+U  EU:NC; range  -249 to    50.
TTTATGCCTAAGCCGTTCTAACTTCTATGGTTAATTGAAGAATGTGAAATGGTGGTTAATATTCAAGAAATTTTAGGAAGCCGAAGTACTAAATTTAGATACTGAAGAAAAGAAGAAGAAGCATAAGAAGAGGCCTAAATGCCCAGAGAATTAAACAAATGGGCCTTTAACAATATTTTTAACAATCAGATCTCAAAAAGCTAAAGCCTTAATATATAAACAAACATCAATCTCTGGCCGTCAAAGGTTACATCTATCGCCGCCGCTGAGACCGCCACTTAAGGCCGTCTCCTCCGCAAT
>797FP015568 AT5G57110_1         :+U  EU:NC; range  -249 to    50.
TCCATTTAACTTAAAATAATAATCCACAGTTTTTTTTTTTTTTTTTTAACACAATAATCCACAGATTTTTTTAATGAGAATAAAACTAAAAAGGAAATTTGATGCCACCAGCATTTAATTAGCGCGTGCCACGTAGTTTAGTTTCCAAACAATTAAAAATTTACCCATAACCGGCCCAAGAACTTTTATTTACTTACCTATTAACCCTAGATCTATATATTTGCTCACTACTGTTTTATCCCAAACTTTAGAGAGATAAAGCATTCTATTAGTTTCCCGGCGAGGACTAGTCACATTTTC
>798FP007094 AT3G04680_1         :+U  EU:NC; range  -249 to    50.
CATTGTATTAAGATTCGTAGTTAGAATTTTTCTATGGTAAATTTTTGTATTAAGTTATATTTTACTGAGTTTATTAAGCTAGAAACAAATTATTATATTAACCGGAAAACTGTATAGTAGAAAAATGGAAAAGGTTGTTCAGGTCGGTTAACGGCTCAAACCGGGATTAATTCGTTTTCCAATTTTGCCTTAATCGAAAAAATGGAAATTACAGCGATATAAACCTAAAGTAAATTGATTTCGTAAGTCGAATTCACTGTTTCTCCTCAAACACACACACACGTTTGCGAATCTCCGACG
>799FP003384 AT1G66530_1         :+U  EU:NC; range  -249 to    50.
TAAAACATAGATTTAGATTCAACAAAACTGATTTTAGAAACAAACATCGAGATATTGAATAAATTAAGGACTGCTACACATAAATTTTGAAACTAGTCATGTGTTTTGTGACAAATGAATAATGGGCCTCTCGTTAAAGCCCGATTAAAATAAAAGTGAATTGGAAATTTGACTTTTGTCAAACACGGTAAAAAATTGTCCAACCCTAAACAATTATTCGTCGGATCCGTTTTGGCTTCCTCTGCTCTCACCAGTCTTCTGCTTCAATTTCGATGGCAACCATTGTAGCTGTAAGTAACA
>800FP015352 AT5G53350_1         :+U  EU:NC; range  -249 to    50.
AGTCTCTCTGATTCTTTTGATTATAGGTTAACTCTACAATTTAATTCTCATTTATTTCTACTGATTTGTAAACTTTTTCGAAACTGTCAAATATTACCCACCGTGAAAAAAAGGGATCAGGTGTTCTTTACTAAACAACATTTGTTTTTTTTGTTACCCGGCGGTTGAAAAGGAGGAGGAGGTCAAGACGACGACGTTTAAAAAACCATGGGCCGTCAAATACTCTCGTCAAACTCTTACCAGATGATTATTGATTAGATATTCTCTCTTCCATTTTTCCCCTTTCGAATTTTTGCATTT
>801FP005519 AT2G28405_1         :+U  EU:NC; range  -249 to    50.
CGATGTGGTTTTGAAGACGATGGTTTGGTTAAATTAGCAATGTCAAATGTAGATTGTAAAGAAGAAAAAAATAACCGAGTCTAAAGCGTTTTACATATAAAATAAACAAATGGTCGAGAACTTGGGTCAAACTATAGATCCTTTTCATTCGGAATCTTAGGTGGGAGATAGCTTAAATTAGATATGTTTGAATAGTACCTAGACATCTAACATGTATATAACTACAATTTGTTCTTACTTTTTCAATTTAGAAAAAAAAAAACAAATCATGTATATCATCTATGATGGGCAAACATATTC
>802FP006802 AT2G47860_1         :+U  EU:NC; range  -249 to    50.
TGACGTGTGTGTGGACTGTGGGCTGAGATCATGTACTCATACAAGCATTCTCAGACTACCTATAGCAAGCGAGATTAGTGTCCTAATTCCCGGAGAATAAAGTTATATATATATATTCACCTAATTTTTTATTAGTATATGATATGCACATAAAGAACTGTTTATTTTTATGAAGAAAGTCATAATTCCACTTTAATCCTGCATGAATTCATGTGTGTTTTTAACTCTCACTCCATGGCACAATCTTTCATATTTGAAAAGCAGACAGAGAGAGAGAGCATTTGCAGCCGACAGTAAGGA
>803FP011310 AT4G22310_1         :+U  EU:NC; range  -249 to    50.
CGATAGGCTTCGTCTGTGTATTCCTTCGCATGTTAAAATCGCCTGAAACTTTGCCATTTCAATGGCGATTTTGTCTCTCAAAGTCTTCGCGACGACTTTCAAAGTAGAAACTACAAAGTCCACTAGGACAAGAGTGAAAAGTACCAAAATACCCTCGGTTGTCGTTTTATGTCCGAAACGACATCGTACATAGCTGCAGCCCTTTTTTGTTAGTGTTTTAAGCCAGACAGGGAGAGAGAAGGGAGAAGAATCTCGCGAGAGACAGAAAGGGACGATTATTGGTTGGTGAAATTTAGAGCA
>804FP002662 AT1G53050_1         :+U  EU:NC; range  -249 to    50.
CTCATTATCCAGTTTCGATTTTGTCCCACACAAAAAAGTAAATTAAATGGTAAGGTTTTTTTTTGGGTTCAACTATTAAATAAGTTATTAACTGCGAAATACAACTATACTCATAAATACATAAGTGAAAAAAAAATTCACACTACCGAACGTATTTATTATTATTAAAATGCTCATAATATTACTTTTTGGAGTTTCCAATTTTTACAAAGGTTTTTTAATTCATTCAACATTGTGCTTCAACAACACATGCGTCTCTCAGAAATCTCTCCGCCCCAGATCCATCTCTCTCTCAAGCAA
>805FP011739 AT4G28620_1         :+U  EU:NC; range  -249 to    50.
ATGCCTAAAACACGTGGCAATCGAACCAGGACCGGTTATCTCCGAGATATCTAATTCATAATCTTATTGTAAACAAAGACTGGGGAGGTTATTAACAAGTTGAGATCTCCAAGCAAGAGGTAATTTTTTAATCTTATTCTTCTTCAGGTGCTATGGTACGAAACTGGATTCAGAAAGAGGTCGAGCAAAAAGTCAAACAGACGACTCTACAGAAATATAAGAAACGAACCAGACGAAACTGTATATGTTAGGACAAGAAGCAATGATGAGAGTTTCTCAACTCCAACTCTGTCGCACTTC
>806FP011156 AT4G19690_1         :+U  EU:NC; range  -249 to    50.
AATTTAAGACATTTTATTAAGTTTATATTATCGTTTAAATGCATTTTCTATCAACTTAATAAAATCTAGCTAGGTACTTTCATAATTCTATCATTATTCCTTTTGAACGATTAATTACTTTATTTTCTCGTTTCACACTGGAAGCAAACGAGTAATCAAATAAAATTTCGTCATCATCGACAATAAATGGCATGAAAACAACCAGCACACATTACTATATAAACCGATTCATCTAGTAAGTCCAAAGTCACACAAACATTAAACAATCTAAACACACAACAATCCAAAAGAAAAAAGAAA
>807FP010285 AT4G02880_1         :+U  EU:NC; range  -249 to    50.
GAAGTATTTCTATTGGGCCAGCATTATTTATTCTCTACCCTAAACCCTACTATTTCAACACTTGACCAAAATGGCCTTTAAGACACGCTGGGCCTACGCCAATAATTATCCACGTCGGTCTAAAACTCAATGACTTGACGAAAATGCCTTTGAGGATTCTATGAAATTACCGAAATTACCCTTTTGTTTCTTAGCCGCGTAAGTTTCGTCTGATATTATTTTTCTTCTTCTCCGAGAAACAAACCCTTTAATTTACTGTTGTTTCTCACAATTCTCAAAAATCTCTCATCCGAATTGCGC
>808FP002540 AT1G50920_1         :+U  EU:NC; range  -249 to    50.
GGGTTTTAGAGACCTGCAACTGCAATAAACTTACAATTTTGGTTATTGGGTTTGCTAAAAAAAAATCTACATATTTGCTAAAACAACTAGACCGGTTTATTCCGGTTTACCCTAAGCTATATTGTATCAGGGTTGACCGGTTGAGCTGGAAAAAATCATCTGGGTTTAGTTTTGACCCAAACGTCGTCGTATGATTCTAGGGTTTTAGGTTTGTGTTACATATTTAGATTCGGTCTCTCTTTCTCTCTCAGAAAACAGTCGACCGTCATTTCTTCGACGGCTCGCTTCTCTTATCAGCTA
>809FP014385 AT5G38750_1         :+U  EU:NC; range  -249 to    50.
ATATTAAATTATTTTTGTTTCTACAAAATAACTCTAATTAGTCAATAGTTAATACAATTGAACAAAAAAAAAATAATTTGATATGTTTAAAAAGTATTAATAAAAGATAGTAAAAAATAGAAAATATTCAATAGTTTCTGAAATGAAAATAAATTTTTGTTTTAATTGTTTATATTAACTAAAACAATCGACATAAAAAATAATAATATTAATATTGATGAGAGATATGGGTGCCTCGTCATCAACGGTGCAGAATCTCTGTTCTCTGAGTCGGACCCGTATTCGATCGATTTTGTGTCG
>810FP011643 AT4G27160_1         :+U  EU:NC; range  -249 to    50.
AATTGTTCATAGTGTCATGTCAGAACAAGAGCTACAAATCACACATAGCATGCATAAGCGGAGCTATGATGAGTGGTATTGTTTTGTTCGTCACTTGTCACTCTTTTCCAACACATAATCCCGACAACAACGTAAGAGCATCTCTCTCTCTCCACACACACTCATGCATGCATGCATTCTTACACGTGATTGCCATGCAAATCTCCTTTCTCACCTATAAATACAAACCAACCCTTCACTACACTCTTCACTCAAACCAAAACAAGAAAACATACACAAATAGCAAAACATGGCTAACAA
>811FP003423 AT1G67260_1         :+U  EU:NC; range  -249 to    50.
TACACAAAATCATGTCTTCATCACTGTACACTTAACCATTTTCTTGTTACACATCTCTTACACCATTAATATCTCTATAGTTTTTTTCTTTTCTTTCTTTTTTTGCTGGTGTGAGAAATTGTACGCTTACTATCTCTCTCTCTCTCTGCCAGATTCTCTCTTTTTGATGATGTGAAAGTTGTGCTTTTGTTTCTTAAGAAAAAGGCATATTTTTAATACTTGATTCTTGGTTCTTGATTCTTGATTCTTGGTTTTTTTTAGCTTCTTAAGTTCGGTGATGTCGTCTTCCACCAATGACTA
>812FP016099 AT5G65050_1         :+U  EU:NC; range  -249 to    50.
TTTTTAATACCAAAACATATGGAACAAAAAAAAATCTAAAACCGCCGGCAAAAAACAACCAATTTCTGTTCGGTGGGGATGATGATCGGACCGGTCTAACCGACTGAATTAAATGTCAATTCTTAACAACGACGAGTGTTAAAATTAAATTATGTGCCTTTTCGTCGCTTCAAAACGCAACCGTTTCCACTTCTTATTATTTTTTTTCTCTCGTTTAACAAAACAAAAACAAACTGACTTGGATTTGTCATTTTTTGTCTAGCCAAAAAAAAAAAAAAAAAAGGAGAGAGAGAGAGAGAG
>813FP012296 AT4G36660_1         :+U  EU:NC; range  -249 to    50.
TCTCACTCATTACACGACGTCGTTTAGTTGTACTTTTGTGTGGCTTTTATCAAATTATAAATCAACGGTCAAGATTGACGCACGCTTTAGTATTTTTTTCATTAACAATTTAAGATCAACGGCTAATACATCGCCAATTACTAGCTAATAATGGCCCAGTAGTGTGAACTGTGAAGAGAGTGAACTGATTTTTTTTTTTTTAAAGTTCTCTCTCAGATTTAACAAAATCGAGCCGACACTTTCCCAATTGAACTGAATCTACTGAAATCGATTCACGAGAGCTCAGATTTGGTGTTAGCA
>814FP001350 AT1G20510_1         :+U  EU:NC; range  -249 to    50.
ATCGATTCGGCTCTTTGGGCTTTTAACTAAAGGCCCATTATAATCTAAAAGGGCTCCACCACGTCATTTTCAATTCGTTAATTGAAAAAACATATTCTTCACGTGCCGCTAACAACGACCTGGAGAATTGGAAATATCGCGGAACAAGAACGCCAACGTGTTCTTCGGCTGCTTTAGACTTTTCTTATTATAAAAAGTCAAACCTCCTTCTCAACCATAAATTAAATTTCCACTGTAGTGTCAAGTTACATAGAAACAAAATCCATGGCTTCAGTGAATTCTCGAAGTGGTTTCTGCAAC
>815FP004923 AT2G18969_1         :+U  EU:NC; range  -249 to    50.
TTGAAATATATTATCTATATTTCTGTTTTACCCTTTTTCATATACTTGTGCAATGCCCACACACATATTAGTCATTTATGTCAAAAGAAATAACTTCATAAAGTGTGATCGATCGTGTCAAATATCACATGAGTTAATATATATATCATTACTCCTTTCACATACATTACCAAACCATCTCTTTCTCTTTCTCTCTCTCGTGAGTTTTTGCTCTATATAAGTATCTCCCTGTTAGAGTTCCGACGAAGCAAACAAATTTCACATGGAGAGGCAAATTATAAACAAGAGAAAGCGAGTCTT
>816FP007593 AT3G12060_1         :+U  EU:NC; range  -249 to    50.
CAAATGTACCAACAAAACAAAATCTCAACATTCCAAATTATTCCGCGTCACAAAACAGTGGCATTCTCGTAGTTGTTTCGAAAGACAAGGGGCATAATATAAAGAGAAATACCTCAAACTTTAGCGACGATTCCTAAGCAAATGTCACTTTACCGAAGAAACACATCTCTCTCTCTCAAGTTTCTAGAAAAAGAGATTTGTTGACGGAGACAAGACTCTTTTCTTTTTCACACTCTCGCTAAAAGACCCATTTTTTAATCTCTCTGAACTCTTAAAAAAAAAAAAAAACGCAAAACCAAG
>817FP007055 AT3G04110_1         :+U  EU:NC; range  -249 to    50.
GTAACTGTTGAAAACATAAATTAAATAAAACTTTTTTTAAGGCTCAACTATACTTTAGAAGGAAATAAATGTGTTTCCTAGTCAATTTGTGTCGATGAACAGTACACATTGACTTTGATTGTGTGCGATATCGCGTTAGTTTGATTTAAAATGATTGTGACCATACACTTCAGAAAATCAAAATGCAATTTGACCGGAAAAAAAAAATGGTCCAGTATAATTATTATTCCATGGCACAAGTAGATATGGAAACACCATTGTTTATAACCCAAAGCGAACGTTACAGAGCTATACAAGAAA
>818FP000597 AT1G09415_1         :+U  EU:NC; range  -249 to    50.
CATAGATGCAGCAACAAACAAATGAGAGTGATTCTGAATGGTTATTGTGAAGTGTGTTTGTTTAGCTTGAAGCTGTGCCATTCCCTGTAGACTGTACATATGTACACATGTATGTCATGTTGCTATATGAATGTCCATCATGGTGGGGTCCATAATAGTGTTGAAAAGTCTCCAAAGCCACCCAAAGGAAAGAAGAAAGTCTGAGAGACTTTTAGATAAGGTCATGTTGTTAGTCTTCCCACTAGAGGCAATAATTATATCTTCTCCACCAATTCCTCCAGAAAATTCTTCCAGATGTAT
>819FP013364 AT5G14280_1         :+U  EU:NC; range  -249 to    50.
GACCATTTACCTATAAATGTGGTTTATGTCTTTAGCTTTACTACAACTTCTGGTGATTGATCTACTTGGGAAAGTATTTGTACCATTTCACTTTGATTTTTACCATCACACCTCAGTGTCCTTCTTCATCATAAAAAGAGATGATATTATAAAGTTGTTTTGGTCAATATAATATATGATTAAATAGATATTTTGATACATGTGTCTATCAGTCTATCGTTTAAGCTAAAACTCAACGAGACGACAGACGATAAAAAGGGATTAAGTTTCTTCTGTGTAGATTATTCTTCTTCTTCTTCT
>820FP000190 AT1G03560_1         :+U  EU:NC; range  -249 to    50.
TGTACAGAGAAAACAAATAAAGACAAGATCCAAAAAAAACTTGTTGTAATTACGCAATTATTTTACGTGATTGCCAACAAAAAAAAAGGTCCCACCGAGACTTGAACTCGGGTTACTGGATTCAGAGTCCAATGTCCTGACCACTAGACCATGGGACCATTTCGTTACGATTTCTCCATGTTAATTTAAAAATTAAAACTTAGTGTTCGAGTACTATATGACCAATGTCGCTGCCGGTGCGGCTGCTTGAAGAAATTACCGATGCGAAGATTTTACCGGAAGCCCTTTTCTGTACCGCTT
>821FP000898 AT1G13755_1         :+U  EU:NC; range  -249 to    50.
AACTCTTATTTGGTAAACATATCTAGTATTAATTAAAACTTTAATTAGATTTCCATGTTTATGAGAACTTTGTTGTTAGTCAAAAGAATCCAATAACAATTATACTTCAATTTCCACGTGTAAATATTAAAAAAAATAGTATCTAACCATCGCCTAAACTGGACTATAAAAATAAAAAAATCGATGAAGAATACCTTCAACTTCACCATTGCAAGATTTACCAAACAACCAAAAACTTCTCCAGTGAAGGAAAAAAACATCGACTTTGAAAATGAAGATCGCTTCCTTAAAATTGTTGTT
>822FP015067 AT5G49030_1         :+U  EU:NC; range  -249 to    50.
AATTCACCCGCCTTATCTAATGGTTGTTTTTGTTTTTGTTTATATTTAATCTATTTACCATACATGTTAAAAGAATTTCGCCTCTTGTTACTTGTTAGTATATTTATGTATTTAAACGTGATTATCTTTTACTATTATGAGCTTGAAGAAAAAAAACAAGAGATTTAGGGATTTAACGGATAAAATCCAAAAATTGAAACCGAGTTCTGAGGTTTGGTTTTAGTTTCAACTTTTCAGTTATCCACACACATACACACATACGCTTCCCTGAATTTGGTGACGTTAGTCTTCTTCCTTCCT
>823FP003407 AT1G67000_1         :+U  EU:NC; range  -249 to    50.
GTTTATCTTTGTTGATTTATCAAATGACCACGTTTATTTTGTTACTTTTCTTCTTCTTCGTCACCCAATGACCATTCTTTGTTTGTCTCAATTTCGTTTTCTGATTAAACTAATTAATAAAGCCATTTAATCAAAAAAGATTTAGTGTCTTTATGTATTTGTCCACTATTTCACCTTGACTTGGTCTTTATGCTTCTTTCTCTCTCTCACGGTCTCTCTTTAAGTCGCTTGCTCATCTGTTCTCAACACAAATCAAACCCAGCAGACACACTGTTCATTGATCAAACAAATCATGTACTA
>824FP001722 AT1G26940_1         :+U  EU:NC; range  -249 to    50.
GAATATTTGGACAGTGTCCAACCCTAAAACCAAAACTAAATCCAAAAATATCTCAAGCCCAAGCCAATATAGAAAAATAATACTGCACAACAGCACAAGGGATTACTTAGAAAATGAGATACACATGTACATAAGAATATGGGCCTTACTAAAGGGAACAATGGTTTACTATTTTGGGCCTTAACTAAATAAACATTGGGCCCAATACGATTCCGGTTATCGTCTTCTTCGACGGGTTAATTCACGACTAACAGAAAATTTCTCTGCCGGTGTTGACTTCAAACTCTCTTTGATTAGATC
>825FP010756 AT4G14150_1         :+U  EU:NC; range  -249 to    50.
CAGTTAACGCTATTCCTGAGTCACAGGACGAGAGTCTTGAGAAGACATTAGAACAGGAAAGACTTTGTTGGACAGAGGCAGAGACCAAATGGATTTCTCTCTCCGAGGAATTAAGAACTGAGCTTGAAGCCAGTAAGGCGCTGATTAATAAGCAGAAACATGAACTTGAAATTGAGAAAAGATGCGGGGAGGAGTTGAAAGAAGCAATGCAGATGGCCATGGAAGGGCATGCACGGATGCTTGAACAATATGCAGACCTGGAAGAGAAGCATATGCAATTGCTTGCAAGACATAGAAGGA
>826FP007120 AT3G05000_1         :+U  EU:NC; range  -249 to    50.
TTGATTTTTAACCATAAATGATCAGCATTCAGCACACCAAAAGTAATTTCCATTCACTTGAAATAATTGTATAAATCGGGTATTTGAAGGAAAATTGAACCAAGACGATCCGGTTTAAATGTCAGAGATTAAGGTTATCATGACTCTTTAAAAAATGAAGTCACAGATCAGAAATAATAGAAAACTATTAAGGACTTAAATGTAAATACTCTACAAGTTAATAGATCGGAGCTTCGTTGCATAAGCCCCAAACCGGTGGAGAGAAGACGGAAAGAGTCTGAGAGAGAGAGAAGAAATGGG
>827FP012126 AT4G34090_1         :+U  EU:NC; range  -249 to    50.
AAAAAATCAAAGACACCGAGAAAATTGATTATATGGTAGGCCTAACCGGGTCTTGTAAACCGGTAGTTGACGAAATTGACCTTCCCTCTTGCACATTTAATGACGGTTTTTGTCGGTTACGCGTCTTTAGTCTTTGTTGGGTTTGGGCCTTAAATTGTAACAGACTAAGCCCATCTCATTTTTTTTTCTTTTTTTTTTGCTGAATCAGAAACAAAATCAATGGCTATCTTTTGCTGCTACTGCTGAATTACGAAAATTCTGTGAGGTTGAGGAAGCAGAGTGAAGAGAAAGATAGAGAGA
>828FP003473 AT1G68020_1         :+U  EU:NC; range  -249 to    50.
AGAAAATATATCTGTCTGAAGAAAAAGTGCCGGTAATAAGAAAGAAAGAATCACCTTTCTCTACTTTGTTTTTAATTTCAAAAGCATTTTCTCATGAAGACAGTCAAAAAATCTCTTTTTGTCTTCTCAAATTTAAACCTCACCTTTAATATTTCTCCTTACTTTTGAAGCTGTAATAATATTCTTGAATCTATTCCTTTCTTTCTCTTTCTCATGTTTAATCGGTGAAGGCTTTACTCTGTTTCTTTCATCATGTTTCAATCAAAAGCCTTAACTTTTTCTTTAGCTCTTTCCATTACA
>829FP011489 AT4G25000_1         :+U  EU:NC; range  -249 to    50.
TTGTCCACTCAAAACGTGACAAATGGAGGTCTAAAGGGAGACCATACTTGACTCATTTTAGAGCTAGGATCAGACAGAGTAGATTTTTTGCCATAACTCCTTGTAAATGTATTCACATTTCATTCCCAAGAAAAATAGACTGATGAAGAAATATATCAGATATGACAAGGCCGTGTCGTTTAGGTTACGTAACTCTACAAGGTTTAGGGTCTCAATATAAACACACAAAGCAGATAGAAGAAGCAAACCATTCACAATCAGACAATGACATCTCTCCATACGTTACTCTTCTCTTCTCTT
>830FP005586 AT2G29590_1         :+U  EU:NC; range  -249 to    50.
TCGCCGCCGTTAGAGCCGTCGTCGGAAGTTTCAGAGATAGAAGCCATCGCCGTGTGAGTGTGACGTTAGCAGCAACGAATTATCTAACTGAAAGTGAGAATGAATTTGATAGTTGAAAAAAATGCTCGTATTTATAGTACAGAGAACGACGGCGTAACGATTTGCTAAAATGGGGCCTTTAAGGCCCATAAAGTATCTGAAATATGAATTGAGTAATTTATTTATTTATCCAAAAAATAAAAATAAAATAAGAATTGAAAGAAATTAGAAAGACGATGATGGAGAAAATTATGGAGTATC
>831FP015389 AT5G54030_1         :+U  EU:NC; range  -249 to    50.
TGTTTTATAATTTCGTATAGCGATGACCTTGGTAATCAAACTGCGGAGCACGATGAATTACATGTTACGACGTTGGCTTAGGGGTAGGAAGTGACTGGAAGGTCATATATTATTCTTATTATTATTATTAGTCATTGTATCATTATTGCACAGCTGTTGGGTGGAACAACTTAAAAAAGAAGACAAAAAATCTAAAATATGTAAACTTGCATATGTTTGTTTAGTGAGCTGGCGGCCGATCAATTAGCTGGAGTTCAAAGGAAGTTAAGTACAAGCTCGCAAGACAAAAATTGAAACTCA
>832FP005597 AT2G29730_1         :+U  EU:NC; range  -249 to    50.
AAAACATGTTAACTGAAAATCTTGTATAAAATGGAGATTCTCTGATAACATGTTCAAATAACTCTCTAATAAATAATTAGAAGCTTTCTTTGGTTGTGGATCCCACTCTACCATCTTTATCTGCCGGCCATTATCTTCCCTCTCGTGCTTGCTAAGGGCCACCTCAACATTAGGTAGAAGCAACACATCAGTAATCATCACATGTGACAAAAGTCAACATTAAGGTAGCTAATTCTCTTCTTTGAATGTAGATTGAGGAAGAGAAAATCAAAAGCTATCTCTTGTTGTTAGAGATGCGGA
>833FP010998 AT4G17370_1         :+U  EU:NC; range  -249 to    50.
TCAACAAAAATAGTTAAAGATGTATTTCATTATATTATCAAATGGGAATTGCTTAAGTAATGTTCATTTCCTAAATTATACACCATTTTATGGTCATTTACCCAAATTGCAAAAAAATATCTTTGAGCAGCCAGCCATATCCTCCGAAAGCTTCCAAGTTTAATTTGTACACCACAAAAAGATAAAAGAACCAAAAAAGTAACATCTTCTTTTCCAGATATGGTCTGTAGTCTGTGCTATTTTGTAAATATGACTCCATACTAGATTTGTGTCCCTCACCAAATCGGTCTCATCCTAGAA
>834FP001115 AT1G16916_1         :+U  EU:NC; range  -249 to    50.
CAGAGGAATCTGGATCTAAAATGCCGACGTTCATCTTCGATAGTTGGATCGTCGCTCTCCTTGTCCTCCAGTTTTGATTCTAATTTCCTCTGTCTTTGTAATCTTCAAAATCCAAAACCACAACTTCAGAACCGGGTCGGGTTGCGTTATGTTGTCGGGTTTAGGTCTCATTTTGTCACTAAACTGCAAACGACGCCGTTCCTTTAGAGAAGAAGAAGAAGATAGGAGCGAGCGAGCGAGCGAGCGATTAGAAGAAGAAATGATGGAGGAAGGACCACCAGCTCCAAAGATGCTTCGAAT
>835FP007742 AT3G13980_1         :+U  EU:NC; range  -249 to    50.
TAAACATTTTAAACAACTTTTCTCCCAATAATAACATGAAAGAAACATCAGTTCTGTTTGATCATGTATATATGTATTTTTACCATGAGTATAAAAATATTTTTAAAAGAGAGGGTAAAAAGATGATTGGTGGTTTAGTTTTGTGGGGGACGAGGCAGAGAGTTGTCGAGAAAGACACGTGGCAATGATTACCACTTGTCTGCCTTGTTATAAACAACACACTCTTTCTGTCTTCCTCTGCTCTCTCTCACATATCCTTCCTCCTCCATTTCCTCTTCTTCCCTCTAATGGAGATCACTT
>836FP012921 AT5G06930_1         :+U  EU:NC; range  -249 to    50.
GTGTCATTTTTTGTTTGTCTTGTGGATAATACACAACCAAAAATATTAATTTGGAAATATATAAATTAACGGATATAAAATAAGGAAACGAGGCCAAAAAATGTGGTAAAACGTCTTATTGGGAAGATCACGACCTGTAGGTGTAACCGAATCATCCTAATTTTGATTAAACTAATCACCGACCGATCCAGAGAGATCGAAAAAGACGTAATCCTCTTTTAAACCTGATCGAGTCACACTCACAAAACCATAACTGTTATTCCCTCAAAATCCTCTCATTTTTTCTCTTAATTCTCTGCT
>837FP000945 AT1G14455_1         :+U  EU:NC; range  -249 to    50.
GTTTGTTATATAAAAAAAGTTTAGTATTTGTTTATATTATTTATTGTTTTTGGTCAACTTTTAAAATTTCTTTTAAGGTAAAATATCACAGAAATAATATTTAGGTTTGACCAACCAAAAAAAAATACCTATTTAGGTAACAACAAAGAGATTGAATAAGTGAAACTATTGACTAATTCAATCTTCAAAGATATCGATTTTACTCAATCCACCTCTACTTATACTCACATGAACTCACCAAAGCAAAACAATCACTGGCTACATACAAATTACAAATCCATATATACAATACAAGTAAGC
>838FP007840 AT3G15440_1         :+U  EU:NC; range  -249 to    50.
GTGGTAGGATATTTTTTGACAGCGAAATAGTTAAGTGAAATATGATTTTGAATATATGAGATATTTTATTAATACAATCATATAAGATATTTTAAATATCGGAATATCTATTTATGGTTCATCGAACCTTAACGATATGTATGAATGTTAACTTTTGTAGTTATGATCAATCTAATTTAATGAAGAATTCCTATTGTAACTATTTCCTAAAATCTCGTATTCAATCCCAACAATTACTCATTCCTGGTTACAATTTTCCTTTCACACAAATATTTTTTATACACTCTCATAGCTTGAAAA
>839FP011453 AT4G24470_1         :+U  EU:NC; range  -249 to    50.
AAAAAAAAAAAGAATAACAAGAAGAGAAATTTGTGATTGGTTAAAAATCCAGTAAAGTAGAGTCGTCGGGTCGTCTCGGAAGCAGTGCTGCGATTTTACCTAAAGTCACCTTTTTTTTTTACCGTCGGGTGAATTCGACGACGGTCCTAATCTCGCCTCCTCCACACGCGCCGATCACCATCTCTCTCTGTAATCGCTCTTCTCGATGTCAACTATTTCCTTCTTCCTTTGCTCTTAGGGTTAGGGTTTATTTTGTTCTTTCTCTATATCCTTCAATCAATGTGAAAAAAAAGCTCTCCC
>840FP006942 AT3G02500_1         :+U  EU:NC; range  -249 to    50.
CAAAAGACAAAAAACTAAAACTTTATTGTGAGGTGTCTCTAATATATATGTCAGTCATCCAATTAAGATTCAACATATACTATCTTACAAACTTTCGAGATAACTTATTTGAAAATACCCAATATAATGAAACAAATTTAAAGATGACAAAAGTACTACAAAAAGTCAATATTTTAAAGAATAAAAAAAAACTCAACCATCCCTTTTAAATTCATATATGTACATTTCTTCCCTCTCTCCATCATCCTTAGCTTTACCTTGGCTCTTTATTTTAATTTCCAATGGTTTTGCGTGGCGAAG
>841FP014554 AT5G41570_1         :+U  EU:NC; range  -249 to    50.
AATCTCTCATATAAAAAAGAAGAAAAAGAAGAAAAAAAGAGATAGGAAAAATGAGGGAGATAATAATAAAAGTTTAATAACACAAGGAAACTAAATGGAGGTAAAAAGCAGTTGAACAGAAAATTAGGTGAACTTAGTTGGCCTCAATGCCCTTTTACCCTTACTTCTTCTTCTTCTCCTTCTTTTTTCTTCACAATCTATCATTACACATCTATAAATATTGTGAGAGATAGAGAAAGAAAGAGACTTATAACAATGGACAGAGAAGACATAAATCCTATGTTAAGCCGCCTAGATGTC
>842FP013924 AT5G23320_1         :+U  EU:NC; range  -249 to    50.
TATGCAGTTCTTGGATCCCCTGAGATTTGTTGTCAAAAACCAGCTTCCATTACTGATACACTATGCCTCCGTCTCATTCTCAGGTCTGTTGTAGTTCTTGAAACAAATTATCATAAGCTTTGATCAAACAGGAAAGAAAACCTCTTATAATCTTTCTTGATTGATAAAAATGACAGAGATCTTCAGTGACACCAGCATCAGACAGTTATCTCAAATGCTACTATCACTAATCTTCTTCCACATATCCGAATACATTCTAGCCATCACCATTCACGGAGCATCAAACGTAACTCTTAGTTC
>843FP002554 AT1G51355_1         :+U  EU:NC; range  -249 to    50.
ATAAAGCGTACCCATTTCACATTTCATGCATTGATCGTCCATCAAAAAGAAACCCTTTCTCTTTAGTTTCCAAATACCAAGCAATCTCTTCTTCTTCTTTTTATTTACCTTTTTCTTTCTTGGCTTTTTCTTCTCCTCTGATAGAAACTTTTTCCAGTCAAATTTAATAACTTTAAAGTAAAACTCCCACTAAGGTTTATACACACTCTTCATATATAGATTCACATTCACCCATTTCTCTTCTTTTTTGCTCTCTCTCTCCCTTCTCTTCTCTCTTATTCTGGTCTCAAAAATGGCATC
>844FP013478 AT5G15910_1         :+U  EU:NC; range  -249 to    50.
CAAGTATACACTATGATTCTTTATTATATGTCAAAACGGTCTAATAAGTAAAATTGAATGTGAGTAACATCTAAGAAACACTGAATCGCTGCAGCGTTGTTTGTTGTTCTCAGTTTCTTGAGTGTTTCTTATTCTATTCAATGTTTTAGTTTTTTATTCATGATGACACGTGGATAGTCTACGTGGAAGCTAGAACGCCACAATCGTCTCCACAGTTGTGATTGTGAAAGGTCTCTTTTTTTTTTTCCCGAAGATCTCGACTTCACGACTCATGATTCCACAAAGTTTTTAAGAATTCTG
>845FP015285 AT5G52340_1         :+U  EU:NC; range  -249 to    50.
CAACCCCAAATATATTATAGGGAAAATATCTTGTCTATTTGTTTATTAAGCTTATATTTTTTTCCGCAATTAATAAAAACAAGTAGGGACCCACAAAATCAACCTAAAAATATGAAAGTAACGAAACCATCGCTTATGTGGTGGGGTCTCTCCAAGCAAAATCGCATGAAACTTTTTAATTGTATCGTCGTCTCACGAATCGTAGAGGAGCGTCTCTAACTACACCAACAAACACATTTACATTTTTCCAATCCTCAAAAAATTTCTGAATCTTTACGCAACCAAAACTATTCTCTATCA
>846FP016188 AT5G66150_1         :+U  EU:NC; range  -249 to    50.
AGAGAGACTCTAACAAAGACCGACGGATCTGAGCAAAAACAAACGATAAGGATTTGGTCTTTTGTTATGACCCTTGTTTTGCTCTCTCTCCATTTTCTTGTTATAAGTTTCCTCCACACCCTGTAAGAAAGAAAAACATCTGAAAACTCTGCCATCGGAAAATGGAGAAACCGGGTATGTCTTTATTGAAAGGATCACTTTGTGTTATTGTTTTTCTTCTTCTGTTGTCGTTGGTTGAGAGCGTCAAAGGCGGGGGATACGTGAAGTATGGAACCGAAGCTAAAGTGGTTCCGGGGAAAC
>847FP012238 AT4G35760_1         :+U  EU:NC; range  -249 to    50.
AATTATGTACCAAAGTCGATTCCAAAATGTAAACAATGCGTAGATAATGAATCATGATAAGTCCAACTCGGTGCCTCGTGAGTCGTGTTGAAGAGGATAACTTGCTGACTCGGACGGATAAGAAGACCGTAAGGCCCAATTGTGATAAACTAATTATGGATCCAAATTATCGTATTTGGGCCTCGTTTAGGCCCAATATTGAAACAAGTGGCTGAGATAGTGGAGCGGAGGAGAGAAGATGATGAAGTTAACAATGGTGGAATAGCGATTCTTCGACGACGATGATGGCGAGGTTTGTTT
>848FP002073 AT1G32690_1         :+U  EU:NC; range  -249 to    50.
TGAATCAAATTCAATTTGGTTCGATTTATATGTTCATAAATAACTAGAGGAAAGAGAAGTCGTTTCCAAAGTCATGCCACACGTGAATGAACTGAATGGTTCCATTGATGATGGCACAAACGTAAATAACCATCAACCTTATGAGCTAATTCTGTGTGTTTAAGTGCAACGCACCGTAATAATTTAACCGTAATTAAAACACACGAGCCTTTATAAAAACTCTCTCTTTCGACTCTCTTTCACTTCTTCAAACTCCGAGAAACTGAAGAAAGAAGAAAATTCTCTGAATCTTCAAAACGC
>849FP016289 AT5G67540_1         :+U  EU:NC; range  -249 to    50.
ATTTCATGTGCATGTACATAACTTTGAGTAGATAACAAACTAACACCCATTATTAAATGTTAATCACTGTTAAATCAATTGGAATCTGTTGAGAATATAGGAAAAGCAAAAGAAAAATATTTGATGATATGCATCAGATCGTTTAAAACTCGTAAACAACATTATTTCACTAATTAATAATCATCATCATTCAGTCACTACTTATTTTTAAATAATATAAATACAACGGGGAAAACTCCGAGAGAAAGCAGAAAAAAAAAAGAAAAAAAAATCAGAGGAAGAAGAAGACTAGAATCGTCT
>850FP005819 AT2G33310_1         :+U  EU:NC; range  -249 to    50.
TCGGGAAGAAAAGTTAAAAAGAATTTCTTTGTTAATAATAAAATTAGGGAATAAAAAAAGGGTAAAAGAGAAGAAGAAAGAATGGCATTGTTGTTGGTATGGCCACTACCAGACATATGGGTCCTACTCTTCTCATCACTCTCTCCACCACCTAATCCTCTCTCTCTTTCTTCTTCCTCAATTCTTGAAACTCTCTTTCAGATTTCAAGAAACCCTTAAAATCCTCTCTCTGTCTCTTTCTGTTTGTTTGTTTTCTTGTTTCCTTCTCTCTCTCTCTTTCTTTCTTTGTCTTCCTTTCCC
>851FP003621 AT1G70190_1         :+U  EU:NC; range  -249 to    50.
CACATGTCAATTAATGTATAGTTTTTTTTATTTCTTATGAATCTAATATTTTCTATAAATATATGATAGTCTAGTATTTGATTTATTTTAGAAATCTTTTACTGTAGCTTTTTACCAATTTAACAAACAAACGTAAATACAATTGTTTTTAAGAAAACGTTTTGGGCCAAAAAGTATACTAATCGGGCCTAGCCTATTTTTATTGGGCTTTTAGATATTTTATCTGATCAGAGAGACTCTTCCCAATGTCTCTCTGTTTAGGGCATCTTCTCCAGATGAACCAAAAACCCCAATTCGTTA
>852FP000841 AT1G12880_1         :+U  EU:NC; range  -249 to    50.
TCTCAAGATAAGTTTTATAGAATCAATTATCGAATAGTTCTTCTCTATAGTGGAGAATACTCGTGAGATAAAACAGTAATAAGTCAAATACAGAATCAGATCCTTTTAGTGACTTGCTTCGAATTTGCGTTCTTAAGGTTCTTCTTGTTTTTGAGCTCTAACAAAAATAATTTATTTATTTTCATGTATAAATATTAAAACTGATTATATAGAGAGACAGGTGATAGTTAGCAGTGAATGCTCGTTGGTACAACTCCTCATTCTTCTCCGCAAAAATAGCAAGTTATTTAACAAACAAAA
>853FP008898 AT3G45620_1         :+U  EU:NC; range  -249 to    50.
ACCCAATTGGTATTTTCCATCTACTTAAAATATGGGCTTGTACGGCCCAAATTATTATTTTACTCATATCGTTTTAACGTCATTAATGATTTTCTGAAGAAACGTAAACATTTGCACTGTATGACGTTTTAGAGTGACAAAAACAACAGATCAACAAATTTCGATTACCGTAGACGACACGATGTTTCACACCCGACTACGAATCACGACGACTTATACAAAACAGCAAAAGCGTAAAGACTTGAACTTAAAACCATGGCGAGACCGAGACGAAGAAACACAGAGATCGGTGATGGCTTC
>854FP002862 AT1G56200_1         :+U  EU:NC; range  -249 to    50.
TCAAATAAAATCAAATACAGTGACATTCGTTATTTTGAGCAAAACATCAATCAACTGCTCGAAATCATTTTAACCTTGAGAATAGTTTCATCCTCAAAATAAATTTTCAAGAAAATACGAGGACTCGAAACGAAAAAGGATGTAAATATTCCCACGTGCCGTTTCATTATTGGCTGCAAGTTGCCAAAAGTATACATACGCGCAGGTGAAATGGATTTATCTATCTCTAAAGTTGTTCCTTCTTCTCTCCTTCGTCTCCCGTCAAGCTGCTTTAGCCATGGCTATGGCGGCGTCTATTAT
>855FP009386 AT3G53240_1         :+U  EU:NC; range  -249 to    50.
CAGTGATTATTGTTACTATTAAAGACTATAATGTAAATAAAGAAATAAAAAATAAATTTGAGGGAGTATCATCGGTGGAGATCACCCTCAAACCTTAATTTTAAGGGTTTATTACCTTCGTAGATAACGTTTTTTTATTTTGTTTTTTTCATCTATTGCCTTGTTGGTATGAAAGGACCTGGTTTAATTGATGTCAAGAAAAGAACCCGGTTTAATTTAATTTCGGTCAGATTCACCAATCTCGAATCCATTCTCTCGCCGTCTTTCAATTCTCCGCCATCGAACGAAACACAGAATCTT
>856FP013186 AT5G11210_1         :+U  EU:NC; range  -249 to    50.
ACAGGAGTTTGATGGAGCTGTAGGTGATACAACAATTTTGGCTAATCGGTCGCATTATGTTGATTTCGCGTTGCCATACTCGGAGACCGGAATTGTATTCCTTGTACCAGTCAAGGATGGGAAAGAAAAAGGAGAATGGGTCTTCTTAAAGCCTTTAACAAAGGAGCTATGGTTGGTCACTGCTGCTTCTTTTCTCTACATTGGAATCATGGTTTGGATTTTTGAGTACCAAGCAGATGAGGAGTTCAGGGAACAGATGATAATTGATAAAATATCTAGTGTGTTCTACTTCTCGTTTTC
>857FP005193 AT2G22930_1         :+U  EU:NC; range  -249 to    50.
ATTAGCTCGATTTTAGTGGAATTCGTCTTCACGATATTCTCTTAATTAATATCATTTTTTTCTGACACCTGTTCGTCTTGGCTGTCTTGTGACTTATTTCTTGTAGTGAATAATTGGATTTGTTCTCTTGATGACTTGTTTTTTGTAGTTATTCTACTTATAATTAGCTATTTTATTTTCTTCTGACACATGTGCTTCACCTAACCAATCTCCAAGATCATAATAAGGGCGTTTTAGTGCACAACTATTAACGCAAGAGACCAAGGAAAAAAAAAACAGATACTTCATTTTGAGTTCTTG
>858FP007389 AT3G09162_1         :+U  EU:NC; range  -249 to    50.
CTTCACATACCCGTAGCGTCACTCTCTCAATTCCTTCGTTTATGGTGTTAGTTACTTAATATTTTTATGGAATATGGTTATTGAGCTAATTCACCCTAAAAAAATACCGAATATTACTTTTGGATAAAAAGAAAAAATATTTGGCGATAAAGTTTATGATGGGTCAATATAATATACATTTGTCATGATAAGATTTCACGCATGACATGCGGTTTTATATCAAGCTCATCTCCGTCACTTATTTCTGATATTAGAAATCACTTATTTCTCTAAAAATCTAAACCCTAGTATCTCCTCTTC
>859FP009120 AT3G49430_1         :+U  EU:NC; range  -249 to    50.
TCACAAAAACTTTTTGTAACCATTACGCATTACATAATTTTAATCATATTGTTATTAACTTAATGGTTCTATTTGACCAAAAACAAAAACTTAGAGGTTATTTGACAAACAGATTACTTAAAGAGGGACCGAAAAATAAAAACACAAAAGAACTGAGTGAATCAACTAAAGGGTAATTCCGGTATTTCAGGAAAGTTTTAAGGACGACCCCTACTAATGGATAAAGTAGAAACCCTAGTTTGAATTTTCACGGCCGACCTCTCTCTCTCATCTACTAAGCTCTCCTCCGAGTATTGTTGG
>860FP012336 AT4G37150_1         :+U  EU:NC; range  -249 to    50.
CAATAATCTTTAATATTTCATTAATCATTGATATCTTTCTCATTTTCACATTTGAGAAAAACGTTTTGTCGGTAAAAGAAAATGTATCATTGAAAATTCTAAAAATAGATATAATGGAGAGAGAGATCCACCTCAAGATTATCGCCACAAAACAGAGTAGTTGACTGATATCGATTGTGAGATTTCAAAGCGATAACGTGGAGACCCCCTCACCATTATAATAAATCATCATATCGTCACTTTAGCCACATCACATACCAAAAAAAGGCAAAACACTCACGAAAGAAGAAACGGAGAGGA
>861FP013002 AT5G08220_1         :+U  EU:NC; range  -249 to    50.
TTTGGTGAAGTCTCTTGTCTCTTCAGTTCCTCGTAGACGAGATTACTGTATGAGAGCTCATATTGTTAAACCATAGATGATGCCATTCTTCTCATTGACTTAAGTTTCTTCATTGTTGTTTCTGACAAAATGTCTCTTCTGTGCATAACCTAGGTTGTCTAGCTTGAAAGCCTTAGCAGGAACAATGACGGATGCATTTCTAAGCAATTGCCACTCCATTGAGCCAGTTTTACAAGAATATCCGTATCGTTATTTTGCGCACTGCTTATCCAGAGTTTGTTGAGGAGGACTTGAGGTATT
>862FP011036 AT4G17970_1         :+U  EU:NC; range  -249 to    50.
CCCTTAAAAATCCCTATTTTGTAAAGTCATAGGACACGTAATTTTTTAAATTACTCGAACCTACAAGAGATTCTCGTAGTTCAACCAACACAATCACACGTATTAACTTTTTTCCTCTAGCCAGCTACATACATAGTCTACGCATCGCCTACGCAAACCATAGATCCATCACTCTATATATACAGAAATATATACACACACACAAAGAGCTATATATAGAGAATACACAACACATTATTCTATTCTTGTATACTCTAATTACACACAAAAAAAAAAGGAGAGAGAGAGAGAGAGAGAGTA
>863FP006464 AT2G42590_1         :+U  EU:NC; range  -249 to    50.
TACAATTAAAATGAGTGGACTGGTGGATAGAGAGTGATGACATGTCATGATATGGTTAGACAGAGAAGAACCAAATGGATCCCACGAGGAATAATATAATGAATAAAATCACTTACTGACACAGACCATTGAGTAGTAATTACCCCGTTTAACCCGCGTTAATTACGCTTGTGTCCCTACGCGCGTCTCAAAGATCTCTCTCTTCTCTGGAGAAAAAATAAAACAAAAGAACAGCGTTCGCCGAGAGATATACATACTCGGATCAGTCGTCAAAAGCTTTGGAATTTGATACTTTTGATT
>864FP003606 AT1G69840_1         :+U  EU:NC; range  -249 to    50.
TATGATAAAATATTAATGCTGAAATAAATATAAACTAGAATTATTTTTGTCCAAATTTTTCGTAAATAAATTTTGTAAACAGCGATTATGACTCTGGCAATTTCTTAAAAAAGAATTGGATAAGTACTGATAAATTTGTATTCTCTCAACTAAAATCTCTTTTTAATAGAAATAAAAGCTAAATCCCAGGAATCCCATTTTAGTACCAGTCGTGGTATAAATATTAACACTTACTGATTGCCGAGAGACGAAAGAGGAAAATCCCAACAATAAAGAGCAAACGATCTTACAGCTCATAAT
>865FP012608 AT5G02150_1         :+U  EU:NC; range  -249 to    50.
ATTTGATTTTTATGGAAAGGTTTTGAATTTGGATTTGCTTCGTGACGTGTCACTCTCTCGAAGTGGATAACGTTTTCACTTGGGATTTTTGGGGTTCTTCAGTTTTCTTTTGTGTGTGGATAAGGTAGGCCCCTTCAAGATATTTCGAGTTAACAATTGGGCCTGTTAAGCCCATTATTAAGTTAGCGTGAACATAAGGCCCAAACTATTTGTCATTGTCTCTGACTCTCTGACCTTCGCAGAGTCTTTCTCTTCTTCCGTTGCTTCAATGGCGAAAGACGGACCTAACTGGGACGGTCT
>866FP012196 AT4G35100_1         :+U  EU:NC; range  -249 to    50.
CATATTAATCGTATGTGATTTTAACTAAAACTGGAAAGTTCCAAGGAACATTTAGTAGTTTATATTTTTAGTACTAAGTTAGTTTAGAGGGTTATTAACTATTTAATCGTACTAATAATGATTATAAGCAGAATTATGTAGACTATACAAATAGTACGTAATACCGAAAGTACCCTTGGTTTATCCCTGGCATTACAAGGGTTTCCTTTTTCCCCTTTAAAATGGCAGAAGAGATACACTGTCGTCGTCACACAGCACCACAAACTCCATAGCTAGCTAGAGAGTAAAAAGAACAAAGAT
>867FP007587 AT3G12010_1         :+U  EU:NC; range  -249 to    50.
GGAAGCATGATTAGCATTCTAGGATTAACATGTCTTATTAGAGCAATTTTAATTTTTAATTTAGATTCCCGGTTCATTGGGTTAGATCCAATTCTATCCGGTTTTCATGTGAGACTGGATTTACAATTGCAATTAACGTACCGGATGTTATGGGCCATAATGGGTCTACAGGCCCAATTGTAATGACATATTCACACACGTGTCGATCCCTTTTCATTAGTTTCTTCACACGGTGATCGTTTGTTCGTTGAAGAAGAACAACAACCATCAATTTCCGGACGAGCAAGCCGAGGAGGTCTG
>868FP002075 AT1G32730_1         :+U  EU:NC; range  -249 to    50.
CTATTGTTCATATGAACAATAACGTCTATATATATGTGAATCTGATTCGATAGAATAACCTAATTACTTGGGCTTTTTTTGGGCTTATATTGATTTATCTGACAAGTCTGATCCCGGATAAAGTTCATGATTTGGTTAAGTTCGGTTCAATTTAAAGAGAAATTATATTGGGCTTTAAAACCCAGGCCCATATAAAAACGACTCACGTGGTATTATTAATAACCGGAGCCCTAGACCCGCCGTGAAATCGAGCGATTGAGAGCACTTCGCAAAATCAGAGCGACAAAAAAAAATAAAAAC
>869FP008599 AT3G27180_1         :+U  EU:NC; range  -249 to    50.
TATAAGAGACATTTTATCATTTTGTTTTTTATTTTTAAAAATTAAAATAAGATGTTCTTAGTAATCAATGACAAAAAAAAATCATAAGGATTAACCTAAGAAACAACCCCTCTTAGTATATGACAAACGTATAAGCGAATAGGAAACGATAATATAAATCTCAACCGGGTTATGGATCGGGTCGGATCAATGTGTGATACAAACCGGGCAGAGAATATTTATTGGGTTTATCCATTCCCGCCACGGAGTAAATCTTTCGCCGGCGAGCAATGATGAATTCGTCGAGCCTTTTCTCGTTCG
>870FP006829 AT3G01060_1         :+U  EU:NC; range  -249 to    50.
AATTGAGAAAGTTCTCTAATGTTCCTTTCAGTTTGACCAAGAATATATTCTTAATTTGTTTCCTTTCTTTTGACGTTTCAAAATGATATAAACGGAGTAACATTTTATGTCCACACAATATTTCTTGTAATATCCACGTAGGATGAAATATCCATTTAAACCGGTCCACGTGTCCAGACATCAGCTTCTAGTTCCATTGTACAATAATAATAAAAAAACCTTACCTGAACTAAAAAAAAAAAAAAAAACGAACTGAGAAGCGAAGAAGAAAATGGCGGCAGCGGCCATGGCCGTTCATCT
>871FP002936 AT1G58370_1         :+U  EU:NC; range  -249 to    50.
TCAGAGCACAACCTCCAAGAGACAACATCAAAACCCAGAAAACTGAACGCTTTATCTGCTCTTCAGGTTTAAGAGGTTTAGAAAGAAAAAGAAAAAAATAAAAAAATTTGGTTGGTTAGCTGGTCCCGCGAGTTTTTCTTGGAGTTCACTTAAATCCTTGCGATCAATTTGAAAAATCCACCAAGAATCACACAAAAACTGATCTCTGTGCGTCTATATAATGAAGAGATTCACTGTTTGCTGCTTCTCAAACAAAATACATAAGAACGGAGATCGAAATCCAGACAAGGTTTGTCTTTT
>872FP001420 AT1G21580_1         :+U  EU:NC; range  -249 to    50.
AAGAAACATGACCGGATGTAATAATTTTTCTGATAACTAATTCTTTGATAATGTACCCACATTTTTTTTTTGTGTCAGCAACATGTGTATTTGGTAGATTTGAATCTAGACAATTGACACAGATTTTAGCTGAAGAACGGAAACTTATACAATACGGCCCATAATAAATGCAGTGGCCCAATAAGATTAGGGAAAAGAGAGAGTTACGAAGAAGATATAAAAACCGGTTACCGAAAATCGGAACGATTCGAGAACTAAATTGATTCGTGTGTATTATACTATTTTTATCGCCGTTTTCGT
>873FP009369 AT3G53010_1         :+U  EU:NC; range  -249 to    50.
GATCCAAACACCTCCAAAATTTTGCAAAACATGACCTTTAAGAAATTAAAGAAATGAATCATTGATGGTTTGTACATGTGGCGAGACAGAATATAGTCCTTTTTATATTTAATCATGTTGTGTTGTGTATGACAAGGTTTTTTGAGTCTATTGACTAATAATACCAAACCAATTATTATTCTTTCTGTAAAAAGATAAACAAGGATTTTTGAAGTGAATAGAAAGAAAGAGACAAAACAAGAAGAAAACATTATTCTGTCTTGCATCTTACTTCGACTCTGATTTGGATCTCAATCTCAA
>874FP008887 AT3G45390_1         :+U  EU:NC; range  -249 to    50.
TTTAGAGCTAAACGATATTGAAAAAGATGCAGAGTCTATCTTTTCAAGGTTGTCTTAAACCAATAATGGTAATTGGTAAACGCTTTGAGGGTATTTCGCTTTAATTTAGTTCCGACTTGACATTGTTAAAACGTACAAAACTATTATTTTGAGAGTAATGATCAGGTTATACATCTTAAGAAGTTCTAAGTCAACTCTTTCTTGCCTGGAGAGAATATTTCTATTGGACTTGGAACGTAGAAAATAAACGAGGCTTGTCTCTGGTTTTTTCAATACCAATGGCTCAAAGATTTTATCTTC
>875FP001147 AT1G17350_1         :+U  EU:NC; range  -249 to    50.
CTCATGTCAAGCTATAGCCTATATGTAGATAATGGGATATCTTTGCCTGAATATAAACAAAGAATTATGTATTTCAACGTTGAAAAAAAATTCGTATTAATTGAATCTGTATAAAAAAATGGACACTTTGTGGATTTACTATTGGGGAATATATTGGAGAACTTGGGCCAAATAGGCCCATTTAATAAGATTGGTCTCGCAAAACGGCATCGTGGCGTAGAAACAGTGACGTGCAGCTTGGTGGTCTTCAAGTTTGACTGTTAATCGGTAAACAGAGGCTGATTGTGCGACGGTGACGGC
>876FP005805 AT2G33100_1         :+U  EU:NC; range  -249 to    50.
TAATAGAAAAGGATCTATTAACCGTTGAAATTCTAAAGCTTTTACATTTCCTTCCAAACTCATTCCTCTGTTTTCTTATTTTCCTCTTTTCCTAAATCAGGTTTGTCAAAAAAAAATAAAAAAAAATGGGTTCAGTTTCTCTCTGAAGAAACCAAACGACCCAAAACAAGATAATTCCATAATTGTAATGGCTTCAAGTCCACCCAAGAAGACCTTAAATTCACAATCTTCTTCCTTAAGCCGGCCTCCACAAGCTGTCAAGTTTGGTCGCCGGACGTCCAGTGGTCGCATTGTTAGCCT
>877FP000748 AT1G11440_1         :+U  EU:NC; range  -249 to    50.
TTGTTATGTTAGGATGAAATTCAACTTGAACCATTTGTTTATTTAGGTAATGTTCGGTTTTGGTTTGGTTTGATTCTTTGTCAACCACTGCTTTTTCCCCACGTTTTCTCAACACCAATTTCAGACAAGACAAAACAATTGTAGGGTCACACACTCGTCACCAACTCACCATCTACATCAGTCGTCCCTACCTTATCAACACATCACATGGAAATAATACACTACTCTCTCACGGACTTGGAACCAAACATTCCAAATTAGTTTAATCGACAGATCACTGCTCAGCTGAATCGTTTTCTC
>878FP009707 AT3G57860_1         :+U  EU:NC; range  -249 to    50.
TAAGGCGTAGAGAAACTCAGGTAGGCTTTGATCACAGACAAACTTTACTCGGTTATTTGCATTAGGTTTTACAAGGGTAAAAATGTAATCTCAGAGACAAGGAGACGATTTTTTTAAGCGTTGATCCCGCCTGTGATGCAAAATTTGAAATTTGTTTCGCACACGTGTGAGAGAGCCTTCTACCGCACGTGCCAGTGCCTTCGGATTTGTTTCCTCATTATAATCCCGCTCAGGAGGCGACCTTGAAATATTGCCCAGATCGTCACTCTCCCCAAGAAAGCTCTCTTCTCTCTCTCACTC
>879FP001430 AT1G21700_1         :+U  EU:NC; range  -249 to    50.
CAATTTAAACCGGTTTAACCAATTTGAACTTTAAGAACCGAACTAAATAATTGATTCGGTTTTTCTCATTCAAAATTGAAAAATAAAACCGAAGTAAAGTTGACTTTAACCGAAGTTAAACCAAAATTTGGATTGGTCAACGAAGCTTGAATTTCGAAATCAGAACCCTCTTGTTTGTCGAGAAGGTTAGGTCGTCGTGGAGAATGAATTAATATATAGAGATTAATGAAGGAAATGGTGAAAGAAATTGCGAGAAAAAGGTTTGGTGTTTAGCTCGAGAGCTGGAAATCAGAACGACTC
>880FP010529 AT4G10490_1         :+U  EU:NC; range  -249 to    50.
TTACTTGTGTACACAATATATAATAAAGTTGCAAATGGCAAAAATCCCAAGACAAAGAGATAAGATGATAAAGATTACAATTTCTATTATTAATTTATTTTTCCTTCTTTTTTGAGTAGTTAAATACTTAAATCATTTCCGTAGATAAAACATGTCACCAGATTTCTTACTTAAAAAGGACAAAGTATAAAACTCGTGCGGTGTCCTTGTCCTTATATAACACATCTTTGAGACTATGACTCATGTGATATTGTACCATAACATATCTCTCTCTTTCTCTCATTATCGCTCTCACTTCAG
>881FP005177 AT2G22670_1         :+U  EU:NC; range  -249 to    50.
AAAACAGAAACCTGAAACCATGTTACCTATAACAACGACATGTATTTATTATTATTTCTCCATTAGATCTAACGACTCAGAATCACTCTCACTTACTCATTCTCAACCGTCAGATCTAACTACAGTACTCCACACCACATACGAACAAACCTAATCTATCCTTAATACCCTTACTTTTGTAGTTTATTACTAAATTTACCACTCCTTCCATGTTTTTGTTTCTCTCTTCTTCTTGATTGTTGCGCTTTTGTTAGCTTTCTCTGGTTCATTTTCCATGGACGGACCTTGACCTCTCTGCTT
>882FP007986 AT3G17850_1         :+U  EU:NC; range  -249 to    50.
ATCGTTTTCTTTGTTATCTAAAATTACGAAAATAACATTTTTGTTAAGTAATGGAATAGAGATATTGATTAATAATGTGTTGTTATTTGTGGATTTATATGAAAAAATTGAGTTGTTTTGTTAAGAAATGATTGAATAAAATTAATTTTAGTTTAAGTCAAAAAAGTCAAAATTTAGTCTTAACAAAGAATTGACTGTTTTCCATTTCAAGTAAATTAAATGACAAAGGCACTGAATCTAGGCTTTCCCACTAACAGTTACGCTTTCGTCTTCCTCGTCGCTTCCTCAAAATCCTTAACC
>883FP002758 AT1G54490_1         :+U  EU:NC; range  -249 to    50.
GTTACTAAATCCTAGAGATGAATGCTTAGTTTGGTAATAAAAACCAAGAAAATCTCATTACGTCACTTTGAGACCACAACTAAACCCGTTTGAACAAAGTGGGTAAAGTAAATCCGGCCCAATAAAGCCCATTTATTTCCAAGAGAATAATAATTAGAAACCGGAGAGACTTCACGGATAGGGTAAAAAAGAACTCAGAGGTTAATCGGAAAAATAAATATTTGGGGTGAAGAGAAGCTTCTTCTGCTCAATCATGTCTAACAACTTTGGTGACAGCTAAAGAAAAACTAAGTTAGAAGA
>884FP000974 AT1G14790_1         :+U  EU:NC; range  -249 to    50.
TCCTTCTAAATCCTCTCTTATTAGTCTTTAATCATAAATAAAAAATAATACATCAATGAGAGTTCTTTCCACCGTCCGATCAAACTCTGGTATATTGACGTCAGCAATCGGACGTAAACATGTCGAAGTTAACTTGCTACGCGAAACAGAGGATTAATCTCTCAGCCAATAAGAGACCTGAGAAGACGAGAAGAAAAAAGAAGACTTTGGTCCTTGGACTTGGGTCTTTCTTTCTCTTTTTCTTTCGATAATTATTGTACTTGGTTCTTTGTTCTCAGTGTAAATGAAAGTGAGAATCCA
>885FP000819 AT1G12610_1         :+U  EU:NC; range  -249 to    50.
ATGTGCCAAATTAACTCCTACAATGTTTAAAAGAAGAAACACTTTTTTAAGAGGGTTCTTTAATTAATTAGTGGGTTCAAGCTCACACAATTAATAAATTCTAGACAGAACTTTAGGTTATAACGGCTAACAGCTAATAAATGCATTCGTGGATAAGATTACATGTGTCCTACGCGCGTATACTTCGTATACTGTGGGTCCCATAACCATAGCCTATATATACCCCTCTTTCTCACTTCTCTGTTTCTCAACTCCCAGCAAAAACAAAAAACAGAGCCTAAGTCAGAAGAAAGACTCTTA
>886FP011329 AT4G22680_1         :+U  EU:NC; range  -249 to    50.
TTATCAATTACTTTTTTCATATCGACAAAAGATTTTATAATTTTTTGTGTTACCAATCGAACCATGTATATATATATAACCGTTACTAGTTAAAATGCTTTGCCATAATGCCACTAGAATTTTTAATAAAAGTTACTAAAACAATTTCGAAAATATTAAGATGTAAAGTTATTTTTTCCTGAAACCAATTGTGGGGGAAAGGTGTGAGAAGGTTATATATAGGTGGGTGAGCTTTGGTAAGCTTTTGACATAACTTGCAAGCTGTTGAGATTTTCCATCCTCGATAACTTTATTCTTCCA
>887FP011246 AT4G21326_1         :+U  EU:NC; range  -249 to    50.
CATGTTTTCTCGGCATTCATGTATTTACTCTCCAGTTAGTGGATCCGCGCTATGAATTTTTTTCTAACAATTATTGTTGCTAATATTGTCCCTCACAAGATATATAGACTTTAGTTCAATATGTAATTCACCGTTTTACTATTTCTGCATGCTTTTGAATCGTGTAACAGTAGCACATGATTAATGCATTAAAATGAATTTTGTTAATTGAAAACGTGATTTGTAAACAGAATCCAAACTTGGCCGAATATGGAAAAGAATAAAAATGGCTAAATAAAAACAGCGAATTGATGAAATAGG
>888FP012896 AT5G06590_1         :+U  EU:NC; range  -249 to    50.
GCGAATTTTGAAGCGAAAGCCATGGAATTGTGGATTTCACAACGTAGGAGATTGAGAATGGACAAGACTTGATTACTTTTATTTCTTCTTCATCTCTAAGAAATTACATTTCTGTTAAATCGATTATGTCTCCGGTTAACAAATATCAAACACACTGGTTCAACATAATGATGTTAAACCGGGAAATTTTAATTCCCGCCGAAAACAAAGTCGGAGACAAAAAGTGGGAAGAGAGATCAATCTAAAGACGAAAACTTTAGAAATGGAGGAAGAGCTCAAGAGCTTGAGCAAAAGCTTAGG
>889FP001846 AT1G28960_1         :+U  EU:NC; range  -249 to    50.
TCAATTACAAAAACGATAAAAAATAGTATATACCAATACCCACAGCTGCAATAATACGTGTTTACTAAAAAAAATAAAAAAAATAAAAAAAAAATAAAAAATAAAGCCAATAATAAAGCTTTTCACATGAGCGAAAGAAAAGCCAAAAAAAAAAAAGTCACAAAAAAGGAGAAACACGTGGACACTCACACGAGGAGGTGTCTGATTTTGTCTAATTAAATTTGAGTTTTTTTTTTCTTCTTTGAAATCATATGATTGATCTACACAGAATCCATTTCCGCAAATCGGATTCATGTTTTT
>890FP003651 AT1G70650_1         :+U  EU:NC; range  -249 to    50.
GTCTTTGTTATGGTTGGTTCATATTTTGTCATAGTGCTTTTTTTTTTTTTCAATAATGAGATATCGACAGTACAAATAATTCTCAAAATAATAATTTTCGTATTATTTAATTAAACTTTACGAAGTCATAAAAAAATAAATTAAAATTATACATTTGTTGGAAGTGGTGGAGAAAAAGTGGGGTTACAAAATACAACCACTGTACGACTAGAAGCACTTGACCAACTCTCTCTCTTTTTTCTTCCTTCCATTTTTCACAATTCATATCCTGTCTGATGAACAGTAGCTGTTAGACTCTCT
>891FP007274 AT3G07170_1         :+U  EU:NC; range  -249 to    50.
ATCTGACAAACAAAAATTTAACCGCGTGTTGACAAAACAAAAAAAAAGAAATGAAAAGCTTAGCCGCGTTGTCAAAGAAAAATCGAACCGAAACGTCTTTTGAATCGCCGGATTAACTCTGGTTAACAGTCAAACCGGTTATCGTTTTTTTTGTTCTGAACGCATAATCCTGATTCTCGACCCGACCCGACCCGTTACTTTGATTGGATGTTAATTTCCCGAATACTCTCTCGCAACGTAGATCCTGGTGAAGCCAAAGGCATCGTGAGCAAAATCCGCAGTTTTCTACATTAATGGATT
>892FP008885 AT3G45320_1         :+U  EU:NC; range  -249 to    50.
TAAACATCAAATGGATGTTTTCTAATTTCAAAATTTAAAGTAAAATTTATTTTTACGAAAATAACTTTGTTAGAAAAAAAAAATAGTTTAATTACTACAAGAAAATCGCCTAGTCAAATGAACAAAGAAAAAAACAAATCCACTAGATAACTAACAAAATCAAAATCACCATTGATCTCTCCAACAATACATACCTCTCTTAACCTTTAACTTCATATGATCTCACATCTCTCTCAACGTTAGACTAAAAACAAAAAATGGAGATGGAGAGTAGAACCTCTGGTTCTCGTGGCATCTCTT
>893FP012437 AT4G38760_1         :+U  EU:NC; range  -249 to    50.
AGTGGGAAAACGTAGATGGGTTTTTAGGCCCTTTAGTGATAAACTGATAGGATAAAATTCAGGGCCCATTAAACCCAAAAAGAGAGAAGAATTCAGGGCCCAATATGAATTACTAATTGGTATTTTATTTTCCTGAAGAAATAATTTACTCAAAAGCGCGAAAAAACAAAAAAATCCAAAAAGCTCCAATTTCATCTCTCTCTCTCTCTCTCTCTCTCTCTCTCTCTCTCTCTCTCTCTCTCTCTCTCTCACTGGTGTCTGTCTCACTAACTTCTTTCAATGGCGAACCCTAATTCTGTC
>894FP005923 AT2G34830_1         :+U  EU:NC; range  -249 to    50.
ATAACTACAAAACGATCGAGAATTATAATCAGATTTCTCTCACGGATTCCTAATCATTTTTATTATATTTGGATATTTGCTAATTCTTCCCGTGTATAAATCTCATATAAACACGCATCATACATATATATTATGTGCAGCGTCTTTGAGTTTCAAGACATGGACAACTTCCAAGGAGATCTAACAGACGTCGTACGAGGAATAGGATCAGGCCACGTGTCACCATCTCCTGGACCACCGGAAGGTCCATCTCCGAGCAGCATGTCTCCGCCGCCAACATCAGATCTCCACGTGGAATTC
>895FP004693 AT2G13840_1         :+U  EU:NC; range  -249 to    50.
AGTGTCAGAATAAAAGCATGCAGAAATACAACCAAATTTTAAAGAGAAAAAAGAGAGAGAAAGCATTTGTTATTAAAAAAGTGAATTTGTTTTTAAAAAAATCAACACATATTTAGGCTATTGTTTCTAGTTATGATTATCGCCAAAATTTTCTTTTGTTGGGCTTGGTTTGTTTTCAGGCCCAATAGAAATTAAAAACCATTTCAAATTTCTACTCTTTTCGTCTCACTGTCACCTTCTCCGACGGTCAGACCTCAAAAACTCATCCTCCAAATTTGATACCTCTTCCCTCACAATCTC
>896FP006611 AT2G45080_1         :+U  EU:NC; range  -249 to    50.
AATCTGAGATACAGTTACGTTTCAAAATAAAACCTGAACTTTCGTAGTTTGCACGAGCTATGTTTGAATACTATTAAATATTCAGTACACACACACACACACTATAGTTAGTAGTAACTTATAAACATTAAACAAAAACATTTTCAAATAAAGAAGAGGTGAGGAAGTTGCCCTACATTGGAAAGCTACTCTTCTCCATCCTCTTGACTACTGTATATAAAAAGCCTCTCAAAACCTCTTTCCATTTTCATTCTCATTTCTTTAAACTCCCATAAAGTTTCTCCGATCAATGGATTCCCT
>897FP006522 AT2G43470_1         :+U  EU:NC; range  -249 to    50.
TCCTGTTTTCATCTTCTTCTCTCTCTAGCAATTCAATCTCGACTTCGCTTTTCTGGCTTTTCTGGGAATTTTGATTTATTTGCCCCCATCGTTCGCTTGAATTACGAATCAGATATCGCCGATCGTCGTAGATCTGCGTTGATATTGTTCGCTTGATTTATTTTTGTTGTTGTTCTTTTTAATATTTCCTTACACCTATTCACCCAAAAAAAATATATTTCCGTACACCTCTTCTAGAAGGATTTCAAGATTACCTGAATATTTACGTATATTTATCCACATCCGTACACATTGTACGTA
>898FP006470 AT2G42680_1         :+U  EU:NC; range  -249 to    50.
ACTTATCTTATGCATCTCTTTTAGTAAATAGCGTGGAAGTTATACTTTAATGTACAAAGCTTAAAATTGGTGATAAAAATTCAAAATACAAATTTTTGATAGTACTTTCCCCTTGATTCTTTAGATAAAAAGGTTTATGTAATTTTGTTAAACCAATTATTATCTTAGAAAAATAAAAAAAAAAAGTAGCGTGAAGCTCACGCACGGCTTTTGCTATTTTATTCCCAGTTTTCTCTCATATTCTTTTCTAACTTGTCACCTGCAGAGAAAGAAAGAAGCCCTAGATTTTGTCAAAAGGCG
>899FP004473 AT2G03620_1         :+U  EU:NC; range  -249 to    50.
AAAAGGGGATCTAGGGTTTGGTTCGTTGTCTGGAGATAAACAGAACGAAAGGTATCTCGTAAAGTTCGGAACTTTAACTAACAAAACCATGGCTGCATTTCGCGCCATGTCTTCTTATCTGTTCTGTTTTATAAATGATCCTCTGTGTTACGGTCTATTTAAGAAACCGTGTTCTATCCAATAGATAAACGCCTTGACTTTTAACACGTGGCTTCAGATACTAGAACAAAAAAAAAAGCATCATTGTTCATCTTCTTCCTCTTCTGTTTACTGTTTGGGGAAAGTGAAAGCTTGTAAACG
>900FP003383 AT1G66510_1         :+U  EU:NC; range  -249 to    50.
AGAGAGGAGAATTTTAGAAATTGAAACGATTGAAAAATAAAACGAATCTGAAGAGACGCGAAGATAGGTTTCTCTATAAATAAACGTTTATGTCGGTTGATAAAGTAAACCGCGTGAATCGCGCGTTGTCACGTGTTTTGGGCCACGGTTTATAGGCCCAGTTTGTTAATGGGCCTGTTAAATTGGGCCTTCTGGAATCTACTCGTTGTTCCGCTCTGTATTTTGCTGTTCTTTATTGAATTCGACGCTAAATTAGTGAAGACGAAGAAGAAGGAAGCTATGGATTCTGAGAAGGCACTA
>901FP015817 AT5G60930_1         :+U  EU:NC; range  -249 to    50.
AAGGTGAATTTGTAATTTGAAATGCACTGTTTTCATTCCGTTTTCTTTATAACTACTTCAATACTTGAAAGAGCTAATGTGGCTGATCCACTAGTAGAGTTATGAGTACTTTTGCATCAAGATAAAATTTCATTATTAGATCATATTCTATGACCAATATTAAGAAATTATAGTTCTTACAAGTATACTAATGTAATGTTTGTTTCTTGCTTTTTTAGTCGGTCCCATGCAATCTTCACAATCACTCTGGAACAAAAGAAGATTGCCGGTGGTTCTTGCACAACAACTGAAGATGGAGGT
>902FP014838 AT5G45620_1         :+U  EU:NC; range  -249 to    50.
CGGCCGGTTCAACCGGTTCACCGGGTCACGGGTTAATTGCGAGTTTTTGTGGGTTTTTTCGGTTTTGAACTTGTTGGGTTTTAGCACTAAACCCAAACCGGAAAAGTGTTCGGGTTACGGGTTAACCGGTCGGACCGGACGGTTCGGGTCGGGCGTGAAAACACTGAGAAAAGGGTTTTTTAGGATTCTTTAAACGCAGAGCTGAGCTGAGTTACATAAGATCGAGAGAATTCGCAAACTCGTTTCTTCATTCGTCTTCGTCTTTCGCCATGGCTGCTCTACAATACTTGGAATCTCTGA
>903FP005032 AT2G20618_1         :+U  EU:NC; range  -249 to    50.
AAACATACAAAATTTAAACGGATGGACCAAGAATATAAATCTATTCAGTTTTATGAAATTTACTACCGTAAAAACATATCCAATTTTGAACAGAAATACGAAGGACTTTAAAGGATAAAAACCAATTAAGACCAAACCAAACATAAATGTTGGTAAAAAATCTACGAAAAGTTTAAAAAAAGAAAAGAAAAATCTACTAGAATTAAACCAAATGTAATATAATTATATAAAGAGAGGTTGATTTCTTGGGAAAAAAATTCAAACTGTCATCAGACAAAGAAAAATAGATAATACAAAGTT
>904FP010956 AT4G16807_1         :+U  EU:NC; range  -249 to    50.
AAGTTTATCCTTATTCATTAAATTTCTCTCAATGCACTATTTTGGACCCTTAATTGAATAACATATAGCGCAAAAAGCCTTCATTAGTTTGGGTTTTAAATTATAGGCCCATTAATATTATAAGGTCCAACATCAAATTTTGTTTCCGCTCCCCCATAATTTTAGGTGAAATTAGCGCGCGAAACCATAAAAAAAAAAAAATCGAAAATCAAAAACAAACATCTCTCAGATTGCAGAATCAAAAACTTTGAGCAAAAGAGAGAGAGACGAAGTGGAGAGCTCTAATGCCGGAATTCATCT
>905FP013975 AT5G24090_1         :+U  EU:NC; range  -249 to    50.
GGTAAGAGATTCTAGATGGCTTCTTAATGTTTGAGATTTATATCTAGTTTAAGTAGGAAAGCTATATTATTTGAAGAAAGAAAAAAACAACCAATCAAAGTCATGCAATGTGTGTGAGAGACATTATAACATACATAGATAAGATATAAAAATTAAAGCAAACAAAAGTCATATTTTACTTCTTTTATAAAAAAAGAAGTTAAGCAATAACAAACAAACACATAACCACAAAGAAGACAAAACATCTTTAACCAAAAACATGACCAACATGACTCTTCGCAAGCATGTTATATACTTTCT
>906FP003287 AT1G64660_1         :+U  EU:NC; range  -249 to    50.
GCGAAAACTCTAGTTAAGCTTACCTAACAGAAAAAATAACCCCCAAAAAAGCGTTACGTTCCAAACATTTAGACAGGGTACACGTGAATGACTCCCACTTTTTTTAAAAAAATAATAGTACTATCAATTCAAATGTGTAAACAACAAAAAAAAAAAATGTGTAAGTAACGTCTGTAATTGATTTGATAAGATAAAAAAATCTTGATTAATTTTTCTATAAATTGAAGCCTTTCCTCTTTACATTTCGTTAACACCTAGGTTCTTGTTTCCTAACAAAGGCTCTACTTTTTCTTTAGTTAA
>907FP008021 AT3G18380_1         :+U  EU:NC; range  -249 to    50.
GACACTAAGAAATTTTTTTGGAAAAAAAAGCTTCAGCGAAGTGTCTTCTTCGCCATCGTTTTGGATACTGAGAAATAAGTTTCAGGCGGATAAGCTGGATTTACTCGACCATACGGATAAGATTTTTGTATCGGTTTTAGGAAAATGGGCCTTTAATGGGTTTTAAAAGCCCATTACTACATGTTAAGTTTAAAAAAATTACACAGGTGAAAAGTTATATAAGCGACGGAGTCGGGTCTGAGTAAAACCGGTTTCGTTGTCGTTGGGTCACCGGCCGTACTAGAGAGATTCACCGTGAAT
>908FP003838 AT1G73760_1         :+U  EU:NC; range  -249 to    50.
TAGCAACAGTGCTAAAAGCCTAAAACTCTAAAGTAAAGTATAAACCACACATTTACATGTGAGTATGTGACATGTGAAAGAAAATATCTAATTTGGTTACTTGTAGACTTCAAACACAAACTAGAGAATAAATGAAAAAGTAGAATTTGATTAGTTAACGTACTAATTACTTAAATTAGTTTCACTAATCCAACTTAAGAAAGCCCTTTCACTTACCTTCTTCCTCGCCCTGTGTCTCCATTATCCTCTATCTCTCTTTTGTTTTTTCTCTCTCTCACAGAGAAAAAGAACACAATGCCA
>909FP004408 AT2G02370_1         :+U  EU:NC; range  -249 to    50.
TTGTGGATTCGTTGGTTAAGGATTTGGTTTTGAAAATATCCAAATTCCAAACTAACAAACCAATTAAAAAAAGGTCAAGTCAGGTATGCATTATGGATCAACGGTGGGAATATTATTTGTTTTGAATTTTTATAATATAGTCTGACTCGTTATTCCAGAAAAGTAAAGCTTAAGCTAACGAATACGAAAGAAAAAATTGATAAAAAATGAAATTAAGTAAAAGCAAACAATCTATTTTTCATTTGAATTAAAGAAAAAAAACAAACACAAAACACGCTTCTCTTGTTGAGAAGCTAGCAA
>910FP011417 AT4G23930_1         :+U  EU:NC; range  -249 to    50.
AGGTTTTTGTTCTGTTAGCTCTAAATTACAACAATTCGACCCGACTTCGAAACCCGGTTTCTGTTCCGGGTACATTGTTTGTTCACTAAAATAATTTATTTAGCTCTAGTCGGCCACCTTCGCTGCATCACACACACTTAAGTCCAAACTCCGTTGTAACGTTATCACTATGTCCAAACAAAACATCCTTTTGCTTTTACACGTCGTTTTGCTTTCCCTTTAACCAAAAATAAACTCTTTATCCCAACTAGTGAACACTTAAATCATCGCTACCAAACATCTCCACCGAGAAATGTCGAA
>911FP011046 AT4G18110_1         :+U  EU:NC; range  -249 to    50.
TCCCATTAAATTCAACTATATTTAAACTTCTTTTGGAATCCGAAAAATATATCTGTTTAATTGTTTTTAGTTGATAATACTTAGTCAACTAAAACATTTGACAAAACAAAAAAAATCAGTTTGGCCCGAATTTTTTAATTTTGTGTTTAGATAATCATTGATTAAACATGTTCCATTTATTTAGGGCATCATTTTTTCTATTTTTCTAAATAAATGTAAATTTGAAACCTAAGTGAATTTGGAGACTCCAATGAACCTCTATAAATAAAGAAGAGATCGATTGTTTTAGAGCCAAAACAG
>912FP006225 AT2G39290_1         :+U  EU:NC; range  -249 to    50.
TTCATGTTTGATTAAAAGGGATTTATATACCCTATTGAGTCCACGTCACACCGTCGTCGTTAATCGTGGATTAATTTGTTTTGGGCCTAACTGAACTATAAATCCACTTGTTTAGTTTTTACGGTAAAGTCACTTTTGCCCTTTAGAATCCACCAAAGTCGCCACTGTCTTTCCCAATTTCTTTGAACTTTTCAGGTACCCTTAAACTTCATCTTCTTCGATTTTTACCATTTTTTTCAATTTGCAATCAGAAATCGAAGCGATCCAAATTAGTAAGCTCGCCCATGCTCAGATCCGGTC
>913FP012906 AT5G06710_1         :+U  EU:NC; range  -249 to    50.
TGAAACATTGTTCACATATATTAAAAAATATATAATTACATAAATACATGCCCTATTCATATACCACTAAAAAGAATGATGACTTAAATCACATGTCTTAAGGAATTTATAGGATGAAGATCCAATATTTGTTCATATACATAAATAATATTATTTAAATACATTGAACATAGGAAATAAATAAGTGGGGTTTCACTTTCATGTCACCACTCCATAAGGCCACAACAGATCTTCTTGTTCCTCTCTCTCAATCTCTCTCTCTAAAACTCTTATTTTCTTCGTAAGAGATGGAACTAGCGT
>914FP014121 AT5G26710_1         :+U  EU:NC; range  -249 to    50.
GATACAGAAACCAGTCACATAACTCATATAACCAAGGATAGTTTTAGTATAGTATGATTCTCCAAATGATGTGTACATACCAATTTAACTACTTATTACTCTAATCCAAGTTGAGTTAAAAAAAAAAACACTATGTAAAGATTGATACTTTATGGACTAAAAATTGAAAAAGTTGACAACTTGGAGCCGCCCACAGTTAAAAAAGTAAAAACCTAATCCTAAGACCCGAAACCACTCAACCAAAAAACTAGGGTTCTGTTTCTCGTCTCTCTCTCAAACCCACATTGCACAATCCATTTC
>915FP006567 AT2G44180_1         :+U  EU:NC; range  -249 to    50.
AGATAAGATAAGCAAGATTAATGTTTTGAAAAAAAAGATAAGCAGGATTAATGTTGGTGGGCCTATTAATATTGGGCCCAATAAGGAGCGTTTGTGTTCTTTAAAGTAATGGGTTATAAATGTATAAATGAAAGTTTTGTTGGATCATTTTGCAATTGTTTTAACCTTCCGACATTTTCCTGGATAGACTGAAGAAAAAAGTTGGGAGTGAAAAAGAGGTGAAAAGAGGAGACTTTGACTTCTTCTGATGAACTTTCTTCTGCACTTCTTCTCATTAAGCCTCCTTGTTAAAATAATTTG
>916FP009243 AT3G51410_1         :+U  EU:NC; range  -249 to    50.
AACTAAATGGGAATCACAAAGGCAACATCTAGTAATGGCTCTATCTATCTTTGGTCCTCTAAAATTGGTTTCACGTTCAAAAACAGAGCATAAAACAGAGCATTCAAAGCTTCCTTCACCACCTCCATGTGCATCGTGGCTTGACTAAACAATCACTGTTTATTTTTAACAAATATAATATCCCATGTTTCCTGCACATGCCTTGGCTTCATCATATATATACCAAACCTCTCTTCTTTCTTTTTCTTCAGCAGAATTAAGAAACATGGCATTTCCAGAAACCAAACTCCAAATGCCAGT
>917FP014531 AT5G41180_1         :+U  EU:NC; range  -249 to    50.
AAAAGTGATATCTTTCTTTTCTAAAAGACAAAATTGAAAAGCAAAATGTCTTCTTCTCCGTTTAGAATAGAACAACAACAAAAAAAAAACTGTCTTTGAATCCAAGTCTCTCTCTTTTGTCACCATCTCTGTTACTTACTAAGAAACTTCTTTTTCTTTAATGGTTTTTTTGCTAAATACCCGTAATATTATTAATTAAAGCATTTTCCTTTTTCTGCTAAATCTTGCTTTGCTCTTTAAGCTCTTGTCATTGTTGTTAATTGTCTCCTGGAGGCTGGAGGCTGGAGATTATTTGGTCTT
>918FP002249 AT1G43620_1         :+U  EU:NC; range  -249 to    50.
CAAAATCATCTTGTTGATCCCAAAAATCTGTTTAGAATAACAACATTAATTTTCTCAATGTTTCTTCTTAGCTTAAGGAGAAAGAATATCATTTTTTGACAACGAAAAGTCGTAGTATCAGTGACTTAAAACTACTCCAAATTCCTAACCAATTAATTTTGTTTCGGTGGCATTAATAATGAATTCATTGATATTTATATTCTGCGATTATTAATAAATATCTCATCGGCGGTCTCACCACATTTGGTTGATTCAAAAGTCTCCAAACCCTTTGGAATCTTCAAGTTGTTCTTCATCAAT
>919FP013558 AT5G17150_1         :+U  EU:NC; range  -249 to    50.
GGTATTGCCTGGGAATAATAAGACTGCAGAGTAGCGAGGGAGACTCAAATGTGCTTTGTCTTTCTTTTGTTGTTCTTCTTGTTGTCTCAGACAGATAAACAAAAAGTGTTGTTCCCTTTGGTTTGAATAAAAAACACTCAATTTGGAAAGAGATCTTTTGTTTAAATGTGTTGCAATGTGTTGATTTTATTACAAAATAATAAGCTCAAAATACTCTTTTAAGTTCTGGTTCTTGGAAATTCCCAAATTGTTTTTAAAGAGCTGTTCTAGGGTTTTCTCCGATCATGGCTCCTGAATCGA
>920FP013446 AT5G15510_1         :+U  EU:NC; range  -249 to    50.
CTGCTAAAGTGTTGAAATTCGGATGTGACGTGGCATTAAACGTGGATTAAAATCATCATAATCATTAATTTGACAATCTAACGGACAAGATTAGGAAAATAATTATTTATTACTAATCTAAGTTTATTTATTAAAAAAGCACCAAAAAGACTAGCCGTTATTAGAGAGCGTCCAAAGAGCGCCGCAACGGTCACATTTTTCCCCCAAATCTATCTTCTTATTCGATTTACAATACTCCATAGCAAGAACAAACCCTAATTCTTCACCTCCGATCAATTTTTTTTTTGTTGGAGAGATTCT
>921FP006245 AT2G39540_1         :+U  EU:NC; range  -249 to    50.
CACTATAAGAAATAAATTTACAATTTAAAAAATGCTTCAATACTGGTTACAAAAAAAACTTTCAATACTAGTATTATACTACTTACTTAGTCAAAAAAGTTTATGAATATGGTTTTTTCTGTATGTTAATATTTTTAACTGAAAATAGTACCGACATAACAAGTAAAGATATCTTTATTTAAAGTAACAAACATTAATTTCACTTCAAATTCTCACTATTAAGGATTCCTCTCTTTGTAGCCACATTTCACCATCACTACTTTGTTTTCGCATATCTTTAAATTTTGTATACGTAGCAAA
>922FP001569 AT1G23970_1         :+U  EU:NC; range  -249 to    50.
GTTAGTTTGAAGTAGATGAGATTCTGAGTTGGAACCTCAATATTGCACTATTTTCTTAGAGACAATGTGTGAGGCAATCTTATGAAAGAAATTATCTATGTATTAAATAATTTCATTCATTATGTATGGGTTCTTAAATTCTAATCATAAAATTGAAAAAGCCCAACTGAAGCCCATAAATGAATACATCGAATCCCACAAAATATTAATTCACTTCAATATAACGTAATCGCCATAACAAAAAAACACAAAGTATTCACCGACGAGAAGAATATGACTACGGAGGAGGAGTCCCTTTCT
>923FP011586 AT4G26450_1         :+U  EU:NC; range  -249 to    50.
CTGGAACTCGAGATCCATCGTTTTGTTCGATTTTCTATTCTTTCGCACAAGGATTGGTCTGAGAAGAACAAGTTCAAGTTAGAAGCTGTTGTGTTCTGTCCGGTGAAACTTATTTGAGCTGCTGCAAAAACTTCAAAAGTTGTTACTTTTTCTGAAATAACTTAAGCTTCTTGGTATTTTGAGACTAAATGGTTTCACTACTCTTGTGAATTCCTGGAAATCAGAACTGTTATTAGTTTTTTTTGTATATTTAGGGACAAAGATGCATGCTAGGCAACGCAATGTTGGGAATGGGTACAG
>924FP011398 AT4G23670_1         :+U  EU:NC; range  -249 to    50.
AAGGATGCTGTGCCAACTACCCACGTAAATAACGTGGTCCAACATTAAATATAACAATTTAATTGAAAGCTCTTCAACAAAAAAGTTAAAAAACAACACACATCTATCATTAAATAGTGTTTGAGTTAAAAAAGAAACAGAGAAGATTTTAGGTATGCACTATCAAATGATTTAAAGAAACGGTAGAAACCTTGTTTTTAACCGTCACGGTCCCTATATAAACCTATGAGCTAGCGACGACAAGTATTCAGTATAATCAATCAGAAAACAAGTAGAAACTTTAAAACGAGAGAGAGAGAA
>925FP008762 AT3G32047_1         :+U  EU:NC; range  -249 to    50.
TTTGTTTACAAACTTAAAATATGAAGATTTGGGACTTAAGACATGTGTCAATAGAAAATGTTGCAGTTCCTTGTAAATCTACTTGTGATTTATTATGTAAGGATTGCTATTTATTTTTAGTTTGTTCCTTGAGCCACCCAACATTATCACGTTCTTTCAATCATAAAACATTTTTTAATGTAATGAACAAAGCAATGCTTGGTCATATGCTATAATATATATTCATGGATTATTCACTAGGTTTCATTTGCGACTTTGCTTTTGAGCAACAAGAGCAAAAATCGTCGTTGACTTTCAAAA
>926FP002938 AT1G58400_1         :+U  EU:NC; range  -249 to    50.
TAATTTTTTGTTTTCGCGGCTAACTTTGTTGACTTTACCAAATAAATTACATCCTTAAATTAATTATCATTACCAATTAACAGATTTAAATTAATGTTGAAATAAATTGCATAAAAAATAACACTAAAAATATGACATTTTTAACAGTTTTTTGTAGCACCATATTATTTCAATTATTTTAGTGAGTAAACAAACGCTTATTCACAGTAAGTGAGATTAATAACTAGAGCAAGCCTCTCCCTTCTTCCTAAAGGCGACGACGAGAGTCTTCCTTGCCGCTTTCAAGAGGTTAGTCACTTT
>927FP007953 AT3G17350_1         :+U  EU:NC; range  -249 to    50.
TATTAACAGAAAAAGATGTTTTTGACTATTTGACAAATAAATTAAAGGAAAAAAATCACTTAAAAAATACATCACAAATCAAAGGAAAGTAGAAGAAAAAAAAATTTCAAGATAATATTCCATATTTATGCATACATAAAACTATGTTTAGGATAATAAATTAACAAATAATACCATAACGAGGTTTAATTTAATTTAAAATTTAAATTTCCATAAACCCATTAGAGATAGAAAGGGAAAGAGAGATTTACAGGAAGAGATAAAGAAAAACAACAATGACGAAGCTCTTCTTCTTCTTCT
>928FP005443 AT2G27180_1         :+U  EU:NC; range  -249 to    50.
TCTCCGATCTTCTCGGTTCCATTTTTAACCTCTCTGATTCAGTTATTCTCTCTGACCAAACGTTTCCAAAATTTTCTCTCATTTTCTCGGGAAAATTACAACCAATCCTAGAAAATTTACACAGCTATTTTTTAACTCATCCAATTCATCCCCTCCTCCCCTATTTCTACTTTACCATCCACCAGTTCTTCTCAATCTTTCTCTTCCTGGGATCATCATCGTTATGATTTGATTAGCAACATAACCTAGAATCAAAATGATGAATGACCTTATCAACAACGATGGGTCAATTTTCACTAG
>929FP007731 AT3G13860_1         :+U  EU:NC; range  -249 to    50.
AAAACCGGTTTTTGATTAAGTGAAATTCAGTTTGGTTTTTGTTGATTGAAGAGAATTTCAGGTTCTCATTGCAAGTTTATAGTGTAATCATGTTAGCATAGAGTTTTTGGGCCATTGGAAAATTCATAATGGGCCTAAGATAACGGATGAAACTGTAAACCTAATTATGGGAGATGCAGAAACAGAGCACAAAGAAAGTTCCAGACTATTAGCTTTTCTAAAAGAAAAAAGTTTCACTCTTTGGAGGTTGGAACTTAATTCCTTGATTAAGAAACCCCAGAAAAACCCTAAACCCTTGAA
>930FP009608 AT3G56400_1         :+U  EU:NC; range  -249 to    50.
GGGATGAAATGACATCATTCATCACTACGTCATTTGAGCTTACGTCAAGCTCACCATAAGCAAAAGAAATGGGTGGATAAGTTCAAGTTCCATCTCATTTCCTCACACATCTCTCTTTCTTCCTTCTCATTTCCTCGCATCTTCCTCTAAAAAAAAAAATCAAAGAAACCAACAAAATAAAAAGTGCCCATCATTACAAATCTTATTTCCACCTTATATTTACACACACTTCTCTTCTTTCCTTTAATCATACAAACCACACCAAGAGGAAAGAAAAATAAGATACCACTCACCAAAAAC
>931FP015247 AT5G51770_1         :+U  EU:NC; range  -249 to    50.
TAATCTCATTACATAGCATATCAATAATACATAAATCACTAAACTATAGTATGTTGATAAGTGATAACAAAACTGTCAAACTTTAATTATAGTCTTTGCGTGATGTAATAAAAAAAAAATCATTAAATGTCTGTCAAAAAATTAAAAAAGTCATTAAATGTATGAAAAGTCATTAACTACTGTGTGTGACCACAACAATCTTGTAACAGCTCATCTTCAAAGTGTAATAATAACATAACACAATTTTTTATTTTCACTTCAGAGGTTTTTTTTTTTCCTATGCCGTCACGAACACTCCCG
>932FP004160 AT1G78476_1         :+U  EU:NC; range  -249 to    50.
TAAATTAGAAAAAATAAAATATGGTTTGGTAAATATAATAATAAAAAGGAAAGCATTAATGTTTCCTTCATTTGTTGACTGAAAGAGAAGAATAAACTTAAATTGTTCAAACGAAAATTAAGAAGGAAATTTTATGAATTAGAGTTTTAATTTCAACAACAACCACACATTTTTTTTGTGTCTCCTAGTCACTTATCAACAGAAAACATATAAGCGATCCATTCTCTTACATGTAGAGAATCTGAAATCAGAAAAGCTGTTATTATATTCATTTTTCTTTTTATTCGTGTCTCTCTTCTT
>933FP012014 AT4G32560_1         :+U  EU:NC; range  -249 to    50.
TAGTTTGGGTTGGTTTGGTATTTTATGTTTGAACGTTTCAATAACTCTTTAGCTTTTCGAAACGCTTGAAAATTGAAATGTGAGAGCCAATCCAATAATACAGTTGCATCTTATTTCAAAACTACAAAAGTATAAAACTAAACGCAAACGTGATAGTTGAAAACGCAAACGTGAAAGTTGTAAACGCAAACGTGATCCTAAACGCAATGTCGAAGTGAAAGTCGTGATGGCTCCGTCGTATCTGAAATCGTGGTAATTGGTGATGGAGAAAGACGATAACAGTGACAAGGTTAGCAATTT
>934FP011681 AT4G27700_1         :+U  EU:NC; range  -249 to    50.
AATCAAAAAGAGGTAAACCGGTATAACCGAAAACGTAAAAACCAGGTTAACCAAATCTAAGCGATCCAATCAAAAACTCAAGAATGGCGCAATGAGAAAACTAAAGAAGATAAGAGAAATATTTTATTTTATGTTTTGGTCGAAAAGAAGATAAGAGAAGATTATGTTGTGTCAACTTTTGATCGTTTGAATACAAAAGATAGAAAATCGGGAAAATAAAATAAGCACCACATGTTCAGATTTTTTCCTAACAAGAAGAAAAGAAGTCGCAGTTTCATCGTCTTTCTTCCATTATCGTGC
>935FP010642 AT4G12280_1         :+U  EU:NC; range  -249 to    50.
CCCAACACGACCGCAGTCAATCGTAACAGCAGCTTCTCCGGTAAGAAACACGAAATTCTGCCCATGTCCCAACCAACACGAAATTCTTAATTAGTTATTTATAAGATTGAGATTTCACCGGGGCAGAAAAATGATTAATTGTCATGATTTATGAATAAAAGAAAAAAGAAATCTACTTACACTTAAAATGGAAACAGTTTATACTGTGAGATAAAGAGATTGATTAATTACGATTTAAGTAAAAGAAAGAAAAATAACTTTGAATTGTGAATTGAATACAACAAAAACAATATGCACGCA
>936FP012064 AT4G33220_1         :+U  EU:NC; range  -249 to    50.
TGTGCTAGTGCCCCGATAGGACCAAAGCTGAGAATATAATTGAATATGTGGACGGTTGAGTTATAATTAGGAGAATCTCATAAATATTATTGAAATATCAACGATGAAGGAACGCAAATGTTGGGTGGGATAATGAAGTTAAGTCCCAATATTAAAGATTAGACTAACTGTTTAGAAGTGGACAGAGAGGTGGTTGGAATTTAATACATCTCCTTCTTTTATAGGTTCCACTGACTCGAGAAGATCTTCGATATCATCAAAAACCACAAAACTTTCTTTTCTTTTTCTAACTATTTTATT
>937FP010162 AT4G01220_1         :+U  EU:NC; range  -249 to    50.
TAGCTATGAAATTCTAAAGCTTACAGTTTAAATTAGTTAAGTTTATGTGTTTATTTTTTCTTTAGCTAAGATAGCAACAAATCACACAAAAAACAACCCTTTAACGAACAAAACAAAAAAAAGAACACATTTGAATGGGCTTAACTTCAATGTTTCAAGCCCAATAGACACCGACAGATCCAACATTACAACCCGATTTTAAAACGGGTAAACAAATAATAAACACTTCCCAATCGCCATTGTTACTCTGTTTTGAGATCTCCCTCCACGCACATATCATCAGATCTACACTTCCCACTC
>938FP007044 AT3G03950_1         :+U  EU:NC; range  -249 to    50.
TTTGTATGTGTATGTTACAATTAACAAACATCACCATGGTTAGTACTTCCTAAACAAATGGAATTCATGATAATTTCTCTTAAGCAAAAGTCCTAAAAGTGTAGTTAAGCTTTACTGATTCGCTATATTGATTTTAAGTTAAGAAGAAAAAGAGGTCTCACTAATAAAAGCAATCAACGTCAAATTTTCAGAATCTTCTCGTGTGACGAAAAATCGTCATTAAGAAGAGGAGCCTTATCTTTTTGGGTTAAAGGAGCAAAAAAATCGAAATTTGTCGCTTAGAATTCCTCGTAAATTTGA
>939FP016286 AT5G67510_1         :+U  EU:NC; range  -249 to    50.
TTAATGCGTTTGGTTTTAGAATTGAGTACAACACTTAACTTAGAAGTTGACAACAATCTAATAAGCCCATTATATTTCTCAAGGTTAGATTGGTCCATTTTAATGGTTTGAAAGCCCATATAAAACTTATCAAAGCCCATCTGACCCAGAAACCTTCAAAACCCTAATTCTCACTGTGAGAAACGGCAGCGTTTAAGTAACTTTTAATATCTCATATATAAACTCATGCACACAACGCTCCACCTCTTCAGCACAAAAAAACCCTAATTTCTTCACAAATTCAGCGGCGATGAAGTTCAA
>940FP001899 AT1G29940_1         :+U  EU:NC; range  -249 to    50.
CCTGTTCGATCTTGATTAACGTTGTTTTAGTGAGCTTAAACACCAAATATCGTTAAGGTTCAATAGAGAAATTCACCAAAAAATAGTAAAAATCCGTATCCAATCTCGTTCGAAAAATTATTAAGAATTAAGGGTTCGAAATATAAACATTTTAAAGATGAGGATTATATCTGCAATAAACTTGAAAGTTATCGACAACCAGTAAAACCCAAACTCAATAAACTCCTAAAACCCTTTCCCTTTTTTCTCGCGCCGCCTTCTCTCTCAGACTTCTCCGCCTCTCCATCAATTTCCTCAGGC
>941FP014758 AT5G44510_1         :+U  EU:NC; range  -249 to    50.
ACAATCAAGGTATAAATTGATTGTACTCATTATATAATTCTGTCGTCATCTTATATGTTGGAAAAATTCTTAAGATTATATTATAGCCTACGTTACAGGGTCAGTGATGTAGTATACCACAAATTTTCCATGAAAATATCATTAAATAATTATATTTGGTGGTAGGAAACATCCATGAACCCTCCTCTTTTGCTAATGTCAATATTCTCTGTCAATAAAGTCAAGTGTCAACATGTGCAAAGCTTCTTTGTTAATAGCTCTGAAAAAACCGTTGTGATCTTGATCGTCTTTCAATCATAC
>942FP006509 AT2G43280_1         :+U  EU:NC; range  -249 to    50.
ATTTTAAAGGCAATCCAAGGAAAATTTCTTCAAGTAGATCGGGAACTACGTAAATCATCATCGGGATTAGGGTCTTTTTCTTCTTTTCTCTACAGAACTAAAAACTCATCGGGATTAGGGTCTTTTTTATACACAATTTTTTTTTTTTCTAGTTTTAACGGAAACCCCCACAAATATTTCATTATTACTATTTAGCCCAGTCAATTTCCAAAAGATTAATTTAGGTCACCTCTCTCTCTCTCTTTCCCTATCTCTTGGCCTCGTGCTCGTGCAGCTGAAGATCCCTGCTCTGATTCGTCA
>943FP009631 AT3G56760_1         :+U  EU:NC; range  -249 to    50.
TTCATCAACGAATGGGAAAAGAAAATTGAGGAATATGACTTTTTCTTAGCTACTAAACTTACACATTGATCCCATTTTAACAAAATTAAAATTATTTTGAAGAAAGAAAAACAAAAAAGAAACTTCTTTCTTTTGATTCTCTTTCTTTGATGCCCTTTTTTTTTCATGGTGCTAAGCATCTTTTACTTTTTTACCCTTCTCTCTCACTACCTTTATTCTTAGCGCCTTTGCTTTTGTTCCTTTTCTTTTACCTTTTCTTCTCATTGGAACTGAAAATTTTGCTTCTTTTTTTCTTCTTCT
>944FP001904 AT1G29980_1         :+U  EU:NC; range  -249 to    50.
AAGAGAGAACCTAGGTCAATACTAAAACTTATTCCATCGTGGCTCTACTAATTAGAACAATTAAATACTATGTTACAGTAGAAACATTTCTTTTACTTTTTTTTTGTTATGCGTGCATGGAGTTTTGTCTGTAAAGAGCTTTAAATATAGTGGAAATTAAATGTTGAGAGTTAAAAAAAAAGAAGAAAAAAAAAGACAAGGAGTGAGGAATCTTGGATAAAAGGACACTAACCTTCCCTGTCTTTGCTCGCTGCCCGAAAAGAACATACAGAAAGACACTTTCACATTTCACACTTACAG
>945FP000112 AT1G02520_1         :+U  EU:NC; range  -249 to    50.
ATTTATGATATTTTAGTAAACACTTCGAAAATGGATAATTATTATGTTTTTTGACCATGACAATAGTTTATTCCCACTCTCCTTGCTTCTCAAGCAATTATCGCAAACCCCAAGAAACAAGAGTTGCATATAAAAAGGCAAAATTCTCATATTTTTCTGCAGAAACAAATTTGACTCTAGAAAAGTTGAATATATTAAGAATTAAACAAAGATTAGATTAACAACAACAGCTACGCTCACGTCTGTCTTATTCCCACAGAGTTTCAAAAACCTTTTCGCTTTTAGCAGCTTCTCGCCACA
>946FP005968 AT2G35480_1         :+U  EU:NC; range  -249 to    50.
TATTGCTAAAAAAAAAGAAAAAAAAACATTGCATACCAAAAATTATGATTGGTGAACAAAAACCTAAATTATCCATAAAAAGTTTGTCCGTCTCGTCTATATGGGCATATTTCAAGGCTACAAAAGCCCAGCCCATTAAAACATTTAAAATAAAATCTTGACGAACAAGTAAAATGGACGGTCAAGATTGTATCGCAGATCAAGCAACCTGGTGCTTTAAACTAGAAACGGAGGATCTGTGATTCCGATGGGAGTGAGATTGAAATTTCTGGCGGCTCTTTCAAAGGAAAATTGTAGATT
>947FP008720 AT3G29270_1         :+U  EU:NC; range  -249 to    50.
TAAATTATATTAATAAAATTAACCGCTCTGTGTTTTATTTTTTCAGAGGTTTACTTAATCTTCAATAAGCGTAAATGTTTTGGTTGGTAATGTTATTATGTTTATAAAAAAACAACTAACCAAGTTTTTACGTTAGAAAATATCAAAAACACTTTTGGAAGGAAAACTTGGGTACACGATTGAAACGACGTCGTTTATGAAAGCAAAACAAAACCCAGAAAGTTTAGGTCTCGCCGGAAAAATCGAATCAAGCATCTTCTTCTTTCACGTACGAAACAAAAAGCTCAGAGCAGAGTCGAA
>948FP003915 AT1G74850_1         :+U  EU:NC; range  -249 to    50.
TAGAGAGCGAGCTTTTGGGTGAGAAAATCTCTTCTTCTAAACTATTCTACTGCCAATCTTAATTCGTGCGTTTCTGTCTAGAGCTTGGTGGTGACTAGTAACTTAGCCGTTAATCTTAAATCTCTGATTCAATTCAAATCGAATTGCGATTTTCCCGAGAAAATCTCGTTTCACTTGCTGGAGGATTTTTGAATCCTTATGTGAACTCTAGTTACCCAAAATGAACCTAGCAATTCCAAATCCCAACTCACACCACCTCTCCTTCCTCATCCAGAATTCAAGCTTCATCGGAAACCGGAG
>949FP003051 AT1G61210_1         :+U  EU:NC; range  -249 to    50.
CGTAATTTCCACTCGAATTCAATGCCCGGACAAAAGGGTGTTTTCGTCAGAACCGAGAAGAACGAACAACGAAGAAACTAGAGGTCCACTGTCCAAGAAAAATGCTTAATTATATTTTTAAATTTTTTAAAAAATTAAAAAACCTACCGACCGATTAAAAAAAAAAAAAACTTTCTTCGCTTTATCAAAATTTCTTCTTCTTCTTCTCTGTTTCTTTCTTAATTCTGCTTCGTGTCACTATTTGAATCTGATTTCGTCTCGTTTCTTTCAATCTTCTTCCCCGAATCTGATTCTCTCTCA
>950FP010995 AT4G17330_1         :+U  EU:NC; range  -249 to    50.
TCTTGGTCATTTAATTTTCTTTTAACGGAACTCTAGCCAGTAAATTACACTAAATTTTAACGTACGTTAATTTAAAAGTAAAAAACCTTTCGCGTCTTTTTGTTTAAGTTCAATATTAGCCACACGATCCAGAAAATTCGACACGTGTCACTATGGATTAAGCGGCATCAGTATCCATCTTTATTTTCTCTCCAAATATTTATTTAATTTTGGGCTTTACTTAAACCAGACTCATTTCATTTGCCGAGGAAAGCGAATATAATTTATCGGGCATTTCTCTCCCAATCTGCTTCACTCGCC
>951FP007527 AT3G11160_1         :+U  EU:NC; range  -249 to    50.
TTTACATTCATGATCAATTCCGTAATTCAGTGCAAGGATAATTTGTCAACAAAGTACATACTGTACATATAAAATTTCAGGTGAATGTCGACATTAATTGAGTAACAATGGAACAGACTTTGGGATTCAAGTTTTTTTTTTTAATATTATTAAATTGAATATAAACTGATTGTGAATGAAATAAACAATGAGAGTAACTCAGCTAGGGCACAATAGTATAAGCCCATTGAACCACGGAACTCTCGAGATATCCGTCAATGTTACTCTCGACAATGTTACCCATTTTTTTGAAGAGGAGAA
>952FP014514 AT5G40950_1         :+U  EU:NC; range  -249 to    50.
TTAGATTTAATATTTTATACAACAAGTTGATATGGCCGAGTTGGTCTAAGGCGCCAGATTAAGGTTCTGGTCCGAAAGGGCGTGGGTTCAAATCCCACTGTCAACATTCACTTTTTTCTCTTTTTCCATTATTTACTTGCTGACGTGTACTCACCTTATCTTACATTATTTGATGACGTGTAATTTTAGTGGTCACTAATCGAGAGAGTGAGACGAAACGATAAGGAGAAGAACTTCTTCTTCAACCTCAGAAAACCCTAATTTCTCCATTTCGAAACTCCAACGAATTCTCTGGTGATT
>953FP010846 AT4G15180_1         :+U  EU:NC; range  -249 to    50.
TATCAAATTATTATCAAAATATACAAATTTACTAATTATAAAACAAGTATATATCTAATATCTTATCTTAAAAGGTAAATATATAAATATTTTCTACCTTTTGTCATGTAATACAATTTTTTTCCTATTTATTAGGTATCAGAATCTCAATTAATTAAATTCAGAAAAAGTGTGAGAAAATAATTTCCAGTAAGCAAAAAAAAAAAGTATTAACACGACGGCTTCTTCTTTCAGCAAAAAAAAAAAAACATAAACGGAGAAAGAGAGAGAGAACGATACAGAAGAGAAGCCAAGGTCGCA
>954FP012526 AT4G40050_1         :+U  EU:NC; range  -249 to    50.
TCATCTTATAATATACACAATTTCATAGAATTTATAATCTCTTGTTGTTTTTTTCTCTCAAAATTATAGGTACGAGTTAACAATATTATTAATCCCAAGCTTTTTTTCTTCAACTGCTTTTAGAAAGGTGATCATCAACAAAACAACTCAACGAGGAAAATAATTATAAAAAAACAGAGTGGAAAATAATAAAACAAAGTAAATAATATCATATTTATCTCTCTCTCTCTCTCTCCACCGTCGTTTCCCATTGATTAGTTTCTCTCTCTCTCTTTTCCTTTGTCTCCAGAGCCGATGATA
>955FP004261 AT1G80000_1         :+U  EU:NC; range  -249 to    50.
ATTAAACTTATCAATTAGTATTGTTGGTTAAAAAAAAGTTAATAAAGTAGTCAAGTTGGATAATTCCCAAAAACTGGGAAAAAAGAACTCAAGCGTCAAATGTTGTAGGTGCATCATCATCAGTCTACAAGTAGTAAAAAACCCATTCGATTTGATAAGAAGACCCAACGGAAAGAGTCTTCCCGTCTACAAAGTAAACCCAATCAATCTTAATAATCTTTAAGAGGTTTTTTCTTATTATAATTATCTATCTCTCTATCTATCTATCTGCGGATCTCTCATGAAGAAACACTGAGGAGA
>956FP013968 AT5G23980_1         :+U  EU:NC; range  -249 to    50.
GGATATTTAAATTAGAGACATCCTCTCAAAAATGTCTCTATTTAGACATTTAAGACAATGTGTCTTTACTTTAAAGACATTCAAAAATTAAAATAATATTTATTTTGAATATATTATATTTTAAGTGTAAGAAGACACTCAACTTATTTGTGCAATGGAGTTGCTCTTAGCATACAACATTTATATAAGACTACGACATTACCCCTCCCTTCAGCTATAAATAGCAAATCAAGAAACTTTTCCGCAATTATACATCAATACATTGTGGATAAATATATAAACGAGAAAAAATGGGAAATA
>957FP003842 AT1G73805_1         :+U  EU:NC; range  -249 to    50.
ATCGGAACCGTCCATTTGTCAACAAAGGAAGCTTTCTAAATTGGAGTTGACGTCAAAAGTCTCCCTATTTATGACGCCATAAATAGATTATTCGCGTGGATCAGACTTCGGACTTCTTTGGATATTGCCAGGTTGTTTCCTTTGTCGTTCTTCGAACTTTCTTTATTTTTTTTTATTTTTTTTTGGTTTTTGTGAGACTAAAGACTAAAACTATATAAATATCATCGCCGTATAAGATTATGTCAAAACATTACAAAACCTAGTTTTGATCTAAGCGCTCTCTCTCTAACTCTCCCTCTC
>958FP004288 AT1G80460_1         :+U  EU:NC; range  -249 to    50.
TCAAAGTCAACGATAGAAACGGTTACAAGAATATCCAATGAAAGAGAGCCACGTGGGAGATGCAGCTGAATTTAAGTAAGAATGATCTCATAATCTTGACCATCCACCAATAAAAAGCTTAATTAATACATCATCATCCAATCCGGTGGAGTAAATGCGTAGATGGATAGAGAACGGTGAAGTTTCCAACAAAATCTCTGACTCTGATTCAGCTTTCTATATTCAATCGTTCCCATTATCTCATTTTGTAGTTTAGTTTTATCCTCAACAACCATCTTCTTCGTTATATTCCTTGAGATA
>959FP005977 AT2G35620_1         :+U  EU:NC; range  -249 to    50.
AATAACGATGTTTTAACTGACCCAACAAGCCCTTGTCCAGTTCTGGCATTATACAATGCGTCGGTCGACACGTGTAATAAGTCATGATCGGCACGTGTGGTCTCCACTTCTCCTCTCTCATTGGTCGTAAACTCGTAACTAGCCGATTCCTTCTCCAAAGTATCTCACATTTCCACTGCACACTCTACTTTCTCTCTCTTCACTCTCTCATAAATCACAACAACAACAAAAAAAAAAAAGTTGTTAGTTAAGACATTGCTTTACAGCTCAATTGCGTCTTCTTCCTCTGTCTTATTCTTC
>960FP002513 AT1G50420_1         :+U  EU:NC; range  -249 to    50.
ATTGGAAAATTTGACAACCTTTTGTTTAATAATTCCTTAAAACCAAGGAAAGAAGAAAGAGGAAACGAAAAAAACAAAAAGGAAGAAGACAAAACCGACTATCACGCATTGTCTGGTACGTAGAGCCAAAAGGAACAATGCCTCTGTTTTAGTGTTTTCTTTCTTAAAGTTTTTTCCCAAAACACAAACAACATTTCACACACACGCTATTACTCACAAGATAACCACCAGAGACGTGGATAGAGAGATAAAGATTGAGAGAACCCTCTCACTCCCAAAAAAAAAGCTTTAGACATTTTC
>961FP012388 AT4G38020_1         :+U  EU:NC; range  -249 to    50.
AGTGATCAAACAATCACATGGGGGTTCTATGTTAATCTGCATTTGTAGAACGAGTTCGATTCACAGAAAGAACCAAATTTGCAGATTCATAGACGGAGAAGAAGCGGAAGACTGAAACAGAGAGCTAACCTGAGGATGACGAAGAGGGTTTACCGTTAAAACCACTTATTGGGCCTATTATTGGGCCTATCTTTTTAACAGATTGGGCTTTTCTATAAAATTCTTAGACCTCTCTAGACTCTAGGCTTCACCGGAGAAAGAAGAGAAATCAATCGGATTAGTTGCAGAAGTGCAATGCAT
>962FP009279 AT3G51810_1         :+U  EU:NC; range  -249 to    50.
GGTAATTATCTTGATTTCTTGGGGGAAACAGAAAATGGATTAAGATTAATCGGAGTCGTGTCAAGCAGCTCGTTAATAACTGTAGCAAGTTGACTGAGTAAGCATCAACGTGTCATCTCCGTAAAGCCCATTATTTCTAGTCTCGCCGCGTCTTCTCTTCCACGTAGCACTTCACTTTTTCTCTCCTTTTGTTTCCTTTGGAACACAAACGTTTCTATTTATAGGAATAATTACGTCGTCCGTATCTGTGTCGGAACATAGATCCAAATTAAAAGCAACTTACTTAATTACATATCGTTC
>963FP010033 AT3G63060_1         :+U  EU:NC; range  -249 to    50.
ACGTGGCACTCCCATTCCTTAATTTTTTCCTTTAATACCAATCGAGACGTCAGTTTATACCTCCGATTCTCTGTTGCAGCGCACGCAATCACCAATGGACACGCGTCACAACTACCAATGATAGCTCGACACATTTAGCGTCGGGGAGCTCCATGGATCTTTTATTCTAGCATAAAGCCACGTGTGTTATTCTCGAGCACCGGACCAACTGATATAAATACGATAGATCACGACGCGCGTGTTTAGACCGCAAAAACTCAAATGCTTCTAGAGGGAAGATTCTCCGTCGTCCAGATGAAC
>964FP001648 AT1G25440_1         :+U  EU:NC; range  -249 to    50.
ACAAAAAGTCTTGAATATTGAAAAAAAAAAAAGAGTGATTGGGCAAGGAAAACGACAAGGTAGACCACACAAGAAATCCAATGGATAAAGAAGCTGACCAATTAAAACACTATTACGAAGATCATCTTCAGAACTCAACCAATCACAAATCAGATAAGGCCTCGTCATGGGTCCCTAACTGAAGACATAAACACCCAAAAAGTACATAATTTTTCTTATAACTTCAAAAATCCACTGACACAAAAGGGAATGCGCTTCATGCGGGTCATCCTCTTAATCTCAAACTCTCTAGGACTACAC
>965FP014798 AT5G45130_1         :+U  EU:NC; range  -249 to    50.
GGATTTTGTTGAAAAAAGGGAGACTAACCATGGTTTACAAAGAATCTATGAAATACTAACGAAACTATACACAATTATCGACTTTATTATTAAGAGACATCGTCTACAATATATGAAGGTCAGCGTGTAACATATTTTTGTTTTTGGGGCGTTTTTAGTATTTTAGACAAATATAGGGATTTATCGTAATTTCGATAATCTTGTGGTTTTTTTAGTTATAAGTCTCCTCTTGTCATATTCACGAGCCGTATAAAAAAGTTGTTTCTTTCTTCTCTGTTTTTTTGCTTTCGTCTTCAAGAG
>966FP005720 AT2G31725_1         :+U  EU:NC; range  -249 to    50.
GTGATGGCTGTTTCTGTTATTTTTTACTGCTTAATCCCAACTCTGTGGTGGCTTCTTGTAACAATTGATTCTAATGCGAAGTTTAACGGACCGGTCAATGACCGGAATTAGCTTCCTGTTTAATAAAGTTTGAATTGGTGAAAAAGAGTTAACCGGTTTAGAGAAACCCGGGAAACTTAACCCGACCCAAAATTGTCAAACCCGTTTTGTTTGCGGCTATTGAAGGATCTTCTATTGAAGAGAGCAGCTAGCTAAAACCCTAAAGCCCTAAAATCAAAATTACGCTAAACAGAGAAGGCG
>967FP006415 AT2G41870_1         :+U  EU:NC; range  -249 to    50.
AATGTGAAAAATACAATCGATCGCATTATCTTTATCCCTAGCTAATCATTCATGTACAAGCATGTCTCCGAAGGTTAAAAGCAGTCGCTATTTACCGGACCAACGTAGTTTTCTCGAAGTGGTGGTCCGTTGTCATATTTTAAATTTATCACCTTCTTGAGAATTCCACATTTTTATCCTTTTTGTCATGTAGTGTATATTTTTTCCTCTAACCTAATTAAAATCAAAACAAAATCCTTTGACCCAATTAGCTTCGCGATATATCAGAAGAGATCAAACTACTTTGATCAGACCATGATC
>968FP012614 AT5G02230_1         :+U  EU:NC; range  -249 to    50.
TTAGCACGAAAATAAAGAATTAGAAAGCATAGCGTAGTCACCTTCTTAATTTGACTTGTACGTTAGAACTTAGAAACACGCGGATTTTAATTAAAAAAGTAGTTAGGAGAAGAAACACAATTAATTAATTTTAAAAGCAAATATATATAATTAAAACAAATGAAATATATTGCAAAATAGCTTTTAATGATCGAAAAGAGCCAGAGAGACTTTGCTATAAAAACCCCTCCTCTGCCTCTCTCAATCCCTCCCCCACACCTTCTCTTTCTCTTAGCATACTCTGCTCTTCCTCTCTCTGTT
>969FP012077 AT4G33430_1         :+U  EU:NC; range  -249 to    50.
TGGATGATGATAAGGTGGGCGAACATAACAAACATGATTCGGAATGAAGTCGTGCGTCTTTGACTTTGACTAGCTCTAAAAAAGCTTTGAAAATGCTCGTCCACGTCATCATCCTCTTTGTCGTTTTCTCAATCTTAAATGTCATTTTTTTAATATAGTTTTCACAGTACAACAACTCAACCCAGTAAAATCCCTTCTTTAAGCAAAGAAAATAATTAAAATTCGTCTTCCTTCCTTGCTCTCGGCGATAACTTGGTTTCTCTCCTCTCTCTCATCTCTCTTTGTTTCGACCCTTTTTTA
>970FP005599 AT2G29760_1         :+U  EU:NC; range  -249 to    50.
TTGATTGAAAGCAAAAGGATATGTATAAAAGTGTGTCTACCGTTGAATTAACGCTACAAATTAAACAAAGTTTGCCTCTAAATCATAGCAAAATTATGAGTTAGTGAATTCCATTTATTTTGAAATTTAGATGAACTTTAATGAGAATTTTTTTTTATTGTGCAACTATTTTAGTGAGATTTTGTCATATAATAATTTATTCATAAGAATATTACTATATAGTTTTGTAGGAAAAAAAAGTAGGAAGACAGAGTCGCAAAAAAACTCATATGGCTATCTTCTCCACAGCACAACCTCTCT
>971FP011936 AT4G31500_1         :+U  EU:NC; range  -249 to    50.
AACAAAACCAAGAGGTTATATTCTTATCCAATATCTTCACATTTTCAACTCTTCATCGATCTCGCTTTCAGTATTATTGTGTAACCCAAGTTACATTTTTTAATTCCAAAAACCAGTAGTCCACCTACTAACATCACGTTTTAAAAACAAGGGAAAATTCTGTCACCTGTCAAAAAATCCAAAACAAACCAACCAATAAAACTTTTTGTCTTGCTATATAAACCACATCATCATTCAAAGTAGAAAAGTATCCGAACACAAAGACTTAAGTAAGTCAAACAGAAAAAAATGGATCTCTTA
>972FP003998 AT1G76100_1         :+U  EU:NC; range  -249 to    50.
TTAGCAATTTAGCATTCGATTCGTTGGTTAGTAACTAAGTAATATAAATACCACAAGAACAAGAAATACTAATGAAAACTTGGAATGTTCAAAGTCTCCTTATCTACTTATGCAACGTTAGACAAAGCTATCAAACAATGCCACGTCACCTCACAAAACATCTAGGGTAACCAATCACATGCAGATAACTCTCTCGCTTTATTTTCTCTTCAAATCTTATCAAAAATCCCATAATGTTTTCATTTCTTTACAAGTGATCAACAAAACACCCCAAAAAGTAAAGAAAATGGCCGCAATTAC
>973FP011427 AT4G24050_1         :+U  EU:NC; range  -249 to    50.
TTTAAACAAGAATGAATATTGTTGACAATAATATCATAATAAAAATATTATACTGTATACAACAACTAGACCTACCACTACGAAATGATTTAAAACAAGAAGAGAGTACAAGAAGAATATGATAAATTTAATTTTAAAAAAATTCACCGATCGTATTGATAAAAAAGTTGTATCTACTTTTCTCTCTTTTTACCTCATCAATTAAAAAGTTGACTATAAATAACACATTACTATTTCTTCTCTCTCGCCAGGCGGCGTTGCCTACAAAAACCTGACAATCGAAACACAGTTTTTCTGATA
>974FP002133 AT1G33980_1         :+U  EU:NC; range  -249 to    50.
ACCTATTAGATTGATTATACACCGTACGATGTATTATTATAATCTTCATCCTACGGTAAGCCCAATAACAAGCCCATTTCACAAACTATCAGAGTAATTATCTGCCGTCCGATGCCTTAAAACTTAATCCGACGGTTGAAACATATAATTAAGGCCCATTAGAGGCCCATATAGGTTAAAAAGTCCACGTAGACCGAAGATTGATTTGTCTACGGGTATTTTAATTTTTTCTTTTCCCAGAGGAAAGGGAAGAGAGGAAACAAAAATTAGGGCAAAATTAGCGTATTGATGTGTTTCACT
>975FP006342 AT2G40815_1         :+U  EU:NC; range  -249 to    50.
TAATAAAATGAAAATTTCTTTTAAATAAAAATAATAATAATGAATGGCCAATTTCATATATTTAATTTTGCACTATCCAAGGGTGCAAAATTATCCAAATGTTAAAGAAACTTGAATATTTTTGGGACATCACAGATATGTAGATACTTTAAGTTAAGCTTATTATGACAAATTAATACTTTAACATATAGAGAAATAGATGGAACATTATCTACCTTTATAGTTGTCCGAATTTCTTGTTCCTCTTTTATTTTTCACACTCTTTCAGTCCATCGTCCGACCGAGATTTTGTCTTCTCGT
>976FP007292 AT3G07400_1         :+U  EU:NC; range  -249 to    50.
TGCTAAATCAAAACATAAATAAAATCCTAAAACTTGTTCCCGCGGGACCATCTATACAAAATAATTTGGGCCTAAAGCCCAATAGTAAGATAAGTAACAAGACCCAAGAAGTATAGACAGTTTCGAACAAGGAGACGCATATGCGCGTTTTGATGCTCAAAATCTCTCTCTCTCTCTCTCTCATCCCTCTGCTTCACGTTCGCGACATTACTCTCTTTTAAGGCGCTTCCTTAATTTTATCATCTTCTCAAATCTCACCCTGAGTATTCCCATTTTCAAATTTCGACGCGGTTTCAATAC
>977FP016015 AT5G63880_1         :+U  EU:NC; range  -249 to    50.
AACTTGAACAAAATTGGGAGACCGAATTATACATTGGTCTATTCGGTTACTTATCGATTTCAGCTTGATTTTGTTTACGGTACTATCCAAGGAATTTTTGTTTGGTTTCGATTTTTTTATTTTTCAGTGTGGATGAAATCAAACCGACTAAAATCGGTTCGATATCGATTTTTACATTTTTTCGGTCCGGTTCATGCTTTTCCTCTATTTTGAGATATTTGTACTGAAAAGCAGAAAGAGAGAAGAAACACAAAAATTGGACTTTGGTTTGAAATTGGCGACATTTTTGGGAAATCTAGA
>978FP005833 AT2G33480_1         :+U  EU:NC; range  -249 to    50.
TGAGGTCTTGTTATATATATGGTGATCACATCTTTAAAGAAAATGTTATAGTATTTGTTTTAGTTTAAACAATTTTTTATGTGCCAAAAACATTATTAAAAAGAGAGCAATACCCTACTCTAAAATAGTAAAGCTACCAAATTCAATTCATTACGACATGGCTCAAAAGAAAAAGTATTTCGAATATTATACGATATCAACCCCATTATCATTGCTATAAAATAAGCCAAACTTTACCTCTCCATTTTCAATAATCTCTCATCTTCTTTCGTCTCTCTTTCTACGGTTCAAACATTAAAA
>979FP002342 AT1G47578_1         :+U  EU:NC; range  -249 to    50.
CCAGAATCTGTAAGCTTTAGCTAGCTCGAAAAGATAATTTTGACAAACAGAGATTTAAAGATTTGCAGTTCTCAATAACTTCTCAGTGTATCAGTTGTATTATATATATAGTGAACCCAGAAATTAGGGCAAACCCTCTGTTAAAAGACCAAAATAGCCCTAACAATGTTCAATTATTTCGAAAATACTCTCACAGTTTCCTTGGTGTCTCCGCCATTACTCCAAAACTTCTGCTTCTTCGAAATTTCTAAGCCTTAAAGTTTGATAATTTATCTCGAAAGACATGGTTTTTTCCGTTGC
>980FP013195 AT5G11350_1         :+U  EU:NC; range  -249 to    50.
AGTATCATCGTGTTTGTAAATGTTGGTCTATGAATTTGAGTAAAGAGAGACAATGATTCTTGTTATGAGCTGTAGAATAAAGTAAAGAAAAAAATGAAGAATTTATGACTTGCGTTTTGGCTTGCGTGCCATTTATTCACAGTGAAGACTGGAAGATGTGTTCTTCTTGAATCAAAAAACGGCACGTCTTATGAGTCTCCGTTCATCGGTGTCTGCAATTAAGCACCGGTTCCTCGAGCTTCCTCACTCAATTCGATTGACCAATGCGGCGTTCTCGTTTTGTTGCTCAAGTTTTCTCCG
>981FP012221 AT4G35470_1         :+U  EU:NC; range  -249 to    50.
TAGTTTCATTAGTGACAAATGACAATATTAAAAAAAATTAAGAAAAGTAAGCAATTATTAGTTGAAGAACTGAAGAAGCAGAAGAAGAAGAAGCAGAAGAAGAAGAAGAGAAAATTTTGACAGAGATAATACACAGATAGAGAGAAGAGACAGAGACAGAGAGTGATGGAAACAGCTGTATTTATTATGAGACGAAACAAGAACCTCTGGGTTTCTACTTAAACTCTTCTCTCTTTCCTCTCTCACTTTAAAAATCCACACTTTAGAGCACACAATACAAAAAATAAGGGTTTCTTTATC
>982FP013352 AT5G14100_1         :+U  EU:NC; range  -249 to    50.
TCTTGCGAGTGAAAACATAATAATATAATCTCTATCTTCTTTCGCAGTTACATATAATTTTCATAAGGTTTTGTTCTCTTAAATCGGAATTCTAATTGGACATCATAATATTCAGCTCTTGAACTGAACCAAAACAATCCAAGCCGTTAAAAGGAAAACAAAATTGCCTCAAAAGCCCAATTAAGGCCCATTCTACTCATCCCTTACGATTTATTAAACTCACCGGAGATTCCGCCAACGTTTTCCGGTAGTCAATTTTTATTCTTTTTTAGTTCACTTTTCAGTTTTCACTAGGAATTT
>983FP014412 AT5G39230_1         :+U  EU:NC; range  -249 to    50.
TTTGGCGATACAGAGATTGGAATCTTATTTAGGCTTATTAATAGTCAAATCTATAAACATGGAAATATTTTGAATATTTAATGAAATATAAGTACATTAATGAGGAACCAAAGCAAAACCAAATCCTATCATGAACATTTAACTGACAACTTTATGCTGATTAATTATCAAATCTAACAAATATTAATATAATTAACAAAGTTTAAGGAAAAAAATAAGAAGGATAAAACCAAATCTTGTTGGGAAAAAAAAAAATTCCACCTTCCCAGCTCCTTCCTTTGGTATATAAACCCCACAATA
>984FP014829 AT5G45490_1         :+U  EU:NC; range  -249 to    50.
ATATTGATTATAATTTTTCTTGCCGGCTATCGGTTTTTGTCTATTTATCAGCTTTTTGAAAAGATTATAATTATTTATACTATAATATAACCTGACGTAATTTATGAATTTGGCCCAATGTCTTTTGTTACCGATTCAATCTGTCTCTAAATAACTAATTTTCTATGTCCAATCTACTAAAATCAACTTAATTGTTGTAGTTCAAAAGTGTTCCTTACTTAATTCTCATACCTCTCTCTCTCTCTCTCTCCTTTGCCTAACCATTTCTTCATCATCTTCTTTCTGCAGATTTCTCCGTTT
>985FP015594 AT5G57560_1         :+U  EU:NC; range  -249 to    50.
AAACCAAAAAAATAAAAGTAATAATTAATTACTAAAAAAAGGTAACATTACTAAACAAAAACCGCGTGATTTCCAAAGCCAATAAATAAAACACAGGCTTTTACTACAAGATGGCCCAATCACCAGCTGTTGCCTCAAAGACGCGGCTTCTTCTTTCGCCATACGAACCTTCCTCTATACGAACCGCCTCTTAAAAATCTTCTTCACTCACTTACTATATATACATTCCTCCATAAACCCTCAAAAACCACAAACCAATCTAACTCAATACAAGAATATCTACAATCTCTAGAAAATGGC
>986FP003475 AT1G68050_1         :+U  EU:NC; range  -249 to    50.
GGAAGAAGCGAGTGGTTGAGTAGGCTAGATATTTTCTCGGAATATCCCCTGGTGACGTGTTACAATCGAACAAGAGTAGACTTACTTTTTTTAAACATACCCCTGATATATCCTTTTAATTACGAAAATTGCCACCAACTCCTGGCGCGAAGACTTCTTGCCTCGTCTTAAATATAAAGGGTATATTCGTCAATAAGTCACCAACTAAGCCAAGATATTTTAAAAGTTTAAACAGACACAAAAAGAAATAAAATATCATAAGGCTGAGAGCTTATCAGAGAAGAAGAAGATATTTCTGTA
>987FP004469 AT2G03500_1         :+U  EU:NC; range  -249 to    50.
AACAGTTTTTTTCCGAATAATTTTACATAATATTAAAAAAAATAAAAAAATATTGACTCATTAGAGAAGAGGAACGACTTCTAACAGTAAGAAGCCTCTCACTCTCTCTCTCTAAAAAATACACCTCCTTAGTCTCTCCCTCTCTCGATAGATATATGTGTGTGTGTGTGTGTGGTGACAGATCACATTATTCCGTTCCTTTGAATTGAGCCCTCTAAAAAGGACAGGAACCTCCTTGTGATCCTCCTTGTGTCCACAACCTAACATTTTATTCCCCTTTTCCTCTATCTTCTTCTTCAT
>988FP003931 AT1G75120_1         :+U  EU:NC; range  -249 to    50.
TGAGACGCGTGCATCATAGGTTAATAGTGTTGAATGGTGTGGATTTGAGGGGAATATAATAAATAATCGGTCCTGCTTTGTAATAAATATGGTTGTGCTGAGTTCGGTAATTCTGCCTAAACCTCTCTACCTAGTTAGATGTTATTGTTAATATGGCCTTTGACCAAGAACAACTTCAGCCGTGTTAAAAAACATTGAAACCAAAATCAATGGTTATATAAGATTAACTTGCACTACTAGGATTTGATCACAGAAGAAAGAAAGGGGTTTATTAATTTGGTTACTGTATCTTACTCTTTT
>989FP007875 AT3G16020_1         :+U  EU:NC; range  -249 to    50.
ATTATTGGCCCATCATCACATTGGTTTTCACTAATTCCATCGCCGATGAAGTTGTGATCTTTCCCGATCACCGGATATCTGTAAAAGTTGCTGAGGTAAAAGGAAAGTTTTTTTGAAGGTCGCATAGTATCCATTTAGAGGATCGGCGATAGTAAAAGACAGTAACCAAAACCCTTAATATCTATTACATCGATTCGCGTTGAAAAGCAATGACGAAGCTATCTGATCTTCCCGGAGATTTGCTGGAGGAGATTCTTTCTAGGGTTCCGGTGACATCATCGAGAGCATTGCGATCTACTT
>990FP010893 AT4G15920_1         :+U  EU:NC; range  -249 to    50.
AATCTCCAGTTTAGAAAGATAAGAAAAGTCCATTATCTATTTCACTTCATTCCTCTATTATACTTTAACCAAATCATTAATTTTGTTTTCTTGTCATTCATTCATCCGATACTATCCATTCACACCAATAGACACACACTTGCATACTTGAATCATTATAGTGTGAACAAATAAAATAAAAACATTATTAAGACTTCAAGTCACGTTTCCCCCAATTAAGAAGCCTCCTCCTCTTTCCTTTCTCTCTTTGTCTCTCTGTCTCTTTCTCTTTCTCTCTCTCTCAGAAACTCTTTCTCCAAT
>991FP011460 AT4G24550_1         :+U  EU:NC; range  -249 to    50.
TTGCTTCCTCGTAAACAATGTTTTTTTTTTTCTCCTCCGAGATCGAACCATCATTTATAGTACTTACTACTTATTTCCTTAAACTCATAACAAGTTCGAAATTTGGGCCATATTGATGTCTTAAAAATAGGCCCATATAAGAACAAGAAATCATAATTCACAAAAACACAGAACCCTCCGTCTCATGAAGAAGCTTCACGATAACGACGGCAAATGGTAAAACGTGAACCACCTCACCACCAGACACACAAAAAGACGAGACCGATCGGCGATCAGTAGACTTAACCAAACTCGCGGTGA
>992FP015249 AT5G51790_1         :+U  EU:NC; range  -249 to    50.
ATTTCTTGGATATCTGAAATTATAAAGCGCGTCAGAAAATCTTCTACAAGACACTCCCAACATTAAAAAGCCAGAGAAATGATTTGCACACACTCGCTAGTTATATACATACAAAGCATAAAGTTCTGTCACGTGTAAAAGAGCTTGTGAAACATTACAGCAAACCAAACTATTTGACTAAAGATGAAAACAACACCTCTCCCGAGGCTGCATTATTTAGTAAGTCTTCTTTGTTTTTTTCTTTCTTCCAAGATTAAAGAAGACAGACCCAATTATGTAAGGGCAGTCTCTCCTATAAAC
>993FP006502 AT2G43200_1         :+U  EU:NC; range  -249 to    50.
TTCTTAATCTTGAATTTTGTATGAATCCTCTGTAAATATACTACTGTGTTATTGTTAATACTAATTTTTATTATTAGAAAATGAGTGCTTATATCTCAGAAATCCATCTGGGGCCACTAATAAAGACAAGTACAGTTGAAGATTCCAAGGTGAGTCTGACTTAACTAAAGTAATAATATTTCACATCACTGTCCTCTCTCTCTCTCTGCAGCTCTAAACTGTTTTGAAACCTAATTGCAGAAGAAGTCCAGACAAAAAAAAGAGGATGAATCCATCACAACAACACTTACCAAAGCTATG
>994FP009951 AT3G61710_1         :+U  EU:NC; range  -249 to    50.
CGTTTATGTTTTAATGTAATCGAAGTTCACGTGCATTGTGAAGTTTTGAGCGATAGAAAAATATTTGGAAGGCAAAAATAACAATGCACCAGCCGGGAATCGAACCCGGGTCTGTACCGTGGCAGGGTACTATTCTACCACTAGACCACTGGTGCTTTTGATTAAGACATGATAATTTTAGTTTAAAACTATAAATTCCGTGTGAGTTTTGTCTACAAATCTATCAAGGTCTTCCTTCTTCTTCAGTTTATCGGATTTCTATCTCTGGGAGAGAAATCTAAAATTAGGCGGTGAATGATT
>995FP001441 AT1G21840_1         :+U  EU:NC; range  -249 to    50.
TAAAAATGTGACTTGAAATCATCATCAAACAACTATTACAAAACTTATTAACAAACAAAACTTTTATTAAAAAAAAAAAAAAAAAGAACAACTGCAATTCAATAACACAGTATACAATCAAACAATCTATCAGCAAACAGTTTGGTTCGCTTAGACGCAAACCGGTCGGTTATCGTTTGGTTTCGAAGTGAACCGTAAAAAACAAATCAAGTTGAATTAATAATGTTTAGTTCCTTCTTCTCGTCTTCCGTCGGAGTTATATCTCTCCGCCTCTGTCTCCGTCGAGACTCTGAAGTCTAT
>996FP012825 AT5G05460_1         :+U  EU:NC; range  -249 to    50.
ATATCATATGTGATTCTGTTAATTTTTTTTTTTTTTTTTGGGTGAGAATTAATATCGGATCATGTTATGTCCTTTTTCGTTCTACGAGTCTCACTTTTATATATGTTTCCTAATAAATTTAGCAAATAAATTGTGAATATATCTATAGAGCAAATTCGATCTTCATAGGAGAGTGTGCACGCTTGCACATGCTAGTAAATGCCCTCCATAATAATAAATTAACGACTATCACCATCACTAAGGTATTTCATGACACAACAAAAATAAAAACAAAAATCTCTCTGTATCATCGTCTTCTTC
>997FP004273 AT1G80260_1         :+U  EU:NC; range  -249 to    50.
TTGTATTATTGTATGGTTCATATTTAATTAAAGTTACGGTTTCTTCATTTGATTGGTGAAGTTGCGTTGTTTGAAGACCAAACGAGTATACCGCTTCCTTCGTCATCTCTGACATTGGTGGTACTTGAAAATGCAACTATGGTAAAAATTTCTTAGGGTGATCATAAACTATTCTAAAAGCATGGGGTCATATCATGAATAGTACTGATTATAAATCCTTAAAGTGCAAAAATAGTCAAGGAAGAAAGTACTTTTACAAAAGGGTAATTCCGGGTAAATGCAATTGATCGGCGACGCATT
>998FP010307 AT4G03220_1         :+U  EU:NC; range  -249 to    50.
ACTCTTTGATGATTCTGTTTTAATGTATAAATAATCAATCTTCTATTGATTTTGGTGAAGTTTTTAAGTTCGGATTTTAACTGAATATGCGAAATTTATGGAAACAAACTCAACGCACTTATCGTTAATGACTTTTAAGGGTTTGTTTTGATTGAATGTTTCAAACCCTAATTACGAACCTTAGGAAACAAAATAGCAAAAAACTCGATTAAGATACTTTTAACAATGGAGACAAGATCTGTGAAACGGAAGAAGAAGAAGAAAGAAGAAGAAGCAAATTGGTTTATCAGAGTAGATAGA
>999FP014038 AT5G25020_1         :+U  EU:NC; range  -249 to    50.
AGATACAAATTATTATTTCGTGAGAGATTTGTTGAAATTAAAAACCATAAAATTTAAGATTGTTGTTATTTATAAATTAGACACAGCTCATTCAATAACACCATCTTACTCAAAGAGAAACCAACCCTCTCAAACTAAAAAAATGTTTAAGTTTAAATATGCATAATTTAATGAAAACAGCCTCACATTAATAAACTAAACGGTCCAATGACTCGTATTTTAAATTTCATTTAGGGATAATCAGATCCCACCACATGAGAGAGAGATCTCAACGAATCACACACCATGAACCAAACCGAA
>1000FP012043 AT4G32920_1         :+U  EU:NC; range  -249 to    50.
TTGTTTTTCGTTCAAGTGAAGGTTTCAACAAAATTAAAGAGAAGATCTCTTAATCACAACAATTAAAGTAAAGTTTAAAGACTAAAAACAAAGCCTAAATAAATATCAGTTTGGTGGTATTAAACTAGCACGTGTCAAAAACTAATTGGTAGACAAAAAAAAAAAGTCTCACGTGTAACGCGAAAGCCTTTCTAAAAAAATTTCTTCAGCATTTACCAAACTAAAGCGCGCCTCTCGCTTCCTTCCTTCAACCTCTTCTTTGCTCATCTCTCTCTCTCTACAAGACCAAACTTATCTTTT
>1001FP006978 AT3G02970_1         :+U  EU:NC; range  -249 to    50.
AAAAGGTAAATAGTCACCGTTAATGTACTGTTTTTTGGGTTTTATACGCTGATCATTACGTGTTTATAAGGTGTAAGGAAGTTCTTATGAGTTTTTCACCACCCTTCTTAAAATAGTTAGCTTGGTTGAAAATAGCTCTTTTGCTTCATTGGCAATTATCCAAAAACAAAATCACCAGCTTAGGATGTCAAAAAATAGGTTAAACGATAATTTTATTTACTTCCCTCAAAAAAGCCTGAGAAAATCCCCATCAAAGGCCAAAAGAACAGAAAAAAGTTTTTTTCACGCGGTGGCAATGGC
>1002FP009177 AT3G50240_1         :+U  EU:NC; range  -249 to    50.
TTACTGTATTTTATATGAATAATAAAAGTGTGGTAGACAGATCTGTATAATAATAAATCCGATCTTGTTTCAATACACACGGACCAGTGGATTAAATAAGAATAAGTCAATAGAAGAAGAAGAAGAAGCTGACGTGGCTGGCAAAAAAAGTAAATTTAGAGTCTCGTGGAGGGCACAAAAGGAAATATAAAGATACCTCGTATACCCAAACCAGAGAGATATCAGTGAAGAGAGTAAAGCTTCTTCTTCACTTTTTCTTCTCCCGAGGAACAAGACGAAATTGAGACTCTGATTCAACTT
>1003FP003685 AT1G71130_1         :+U  EU:NC; range  -249 to    50.
TGTTTTTGCACTTACTCTTATGTGTGATTAAAGTTTCAAACTTATTCCTAAATTTCTGCTTCTTATTACATAGATGAAGGAAAAAAGAGTAAAGCGTTTTTTCCTTTAGAAGATGGGCTTCAAGCCATGTTGAGAAATTTCATGGATTTTACTGCATTTTCAGCTCTGAGGCCCATACGGCCCACATAGGATTGGTTAGAAAAAAATAGAGAAGTAAATAAGTAAAGATGAAAAGCATCAGAAAAAGAGATTCTGAAAGAATAAAAACATATTCTTTCTCTCAAATGCTTTCCTTTTAAT
>1004FP003531 AT1G68800_1         :+U  EU:NC; range  -249 to    50.
GTAACCCCAACCGAAGGAGCTAATCCATATTAGTAACGACCGAACCAATCCATATTAGAAAATACCATCTCTCTTTATTTCTATTTAAATAGTACTAAAAGATATTTACGGAAGTGATAGAGTTATATGATGTATAGTTAAAAGAAAAACATATAGTACTTTAAAAAAATATTTTCTACAATATCTTTTGTCCATCTTCCTCTAGCTATCAACCTTTATAGCACAAGCACACACAACCACTAATGAACCAAAGGGCTTGAGTGAAGAAAGGAAAAGGAAGATTCTGTTTTCGTTACCTAT
>1005FP007291 AT3G07380_1         :+U  EU:NC; range  -249 to    50.
TTATCCTGCAAGATATTTTCGAATATTTTTGAAAATATTAGATCCAACAACCCTAGCCTCCTTCATCACTATAAATATCAAAGTCATTCTCATCACAAACCAAATTGAGATCAAGAACGATTCGATGGTTATTATCATAATCAATTCATGATAGTGAATGATTGTTTGCATAAGTATTCATGACGAAGTGGATGTTCTTCGTTGATGTTGATGAGTTTTTACATGTTCCGGTGAAAGAGACGATTTCGTCTGTGATGGAATCTTTGGAGGAATATTTTCAGTTTACTATTGAACTGATGC
>1006FP015081 AT5G49270_1         :+U  EU:NC; range  -249 to    50.
TAAATCTCTTAGAAATATATATGTTGGCATATTGTTGGAATGATCGTGTCATGCCGATGATGTGAAAACTAATAATTTTAATTTGCGTCCACGACTCTATTATTACATTCCCTACTTCATAATCGACCCACCAACGTGCGTGGCACGAGTTCTAAACTCAAAACCTCTCGACGTGCATCCTAGTATCATACAACGTTTTACCATAACCTCCTATGATTATAGACTCGCGTTACACTATTTGTTTCAAATAAACAAAACAAAAACCATTTGGGTTCTTTCTCCAAGTAAACTTAACTTTCT
>1007FP002663 AT1G53070_1         :+U  EU:NC; range  -249 to    50.
TATATACATATATAAGTTTATTCAATCAATACTAGTTTTAATTTCCTCCTATACACTCATAACGTTTTTGTTTTCAGCATTGTGGGCACAGAAAAAGTAGAACCATTTTGTGCACTTTCGAGAACAGCTTTTGTCATCTAATGCCATAATTCAAATTCTTTGTCTCTCTTCTCTCTCAATTATTTTAAGTCTTCTCGATCTTTTCAACACTCACATCTTTTAAAGTTCACCACTTTCACTTCCCAAATTCCCAAAAACAGAACTAAAAAATGAAGATCCAAATACTCTGTTTCACCACTC
>1008FP000113 AT1G02530_1         :+U  EU:NC; range  -249 to    50.
GCGCAGGAAAGGTAAAACAAATCTTTGGACCAAACCCAAACTTTCTATTAAGAAACTTTTTCACTCAAGTTTTCTGATCAAGTTCTGTCTTTTTTTTTTCAGACGGTTGCTTTGGTCGGCGAAAGTGGGTCGGGGAAATCGACGGTGATCTCGCTGTTACAAAGATTTTACGATCCAGATTCCGGTCAGATAACTTTAGACGGAGTTGAGCTCAAGAAGCTGCAATTGAAATGGTTGAGACAACAAATGGGACTAGTGGGACAAGAACCTGTCTTGTTCAACGACACGATTCGAGCCAAC
>1009FP008663 AT3G28345_1         :+U  EU:NC; range  -249 to    50.
AAATTATTATTGGAGATGCCTAAAAAATTATATGAGACAAAGTAAAGTGGAGACAAAAAATATAACGTTTGATGGTGCTAGAGTCTCTTAAAATATATTACTTAAAAAAATCCAAGACTTCATATTAATAGTTTAAGGGTGTTGATATATGGGTATTATCTCTCATACCAAAAAAAAATCGATATATGTCCTCTCCCTCTCTCTCTCACCCTATCTATAAATAGCAGCCGGCTACCACATTTGATCGACGAGATGTGAATGAAGCATTCAACAAAAACATCACATAAAATAAACAAAGGA
>1010FP002535 AT1G50830_1         :+U  EU:NC; range  -249 to    50.
TGAAAATGATGTTTCGTCAATTGTGTACATCCCTAAATTTAGAAAAAATTATACACATGGTATGTTGCGTTAATTTATTGTACAGTCATCATTTAGATTTAATGAAGGAACTTGTTTTGTTTGCCATAAAATGATAAAAAGCAAAATGTTGAGTACATTTTTCTCTGCTCATCTTCAACAAAGATTGCACCTTTCTTAGCAAAAACTGATTCCTTCTTCAAGTCTCCGATTTTGACTTTCAAAATCCCTAGTTTTTCCTGAATCATTTGCTTCTTCATCATCTTGAGAGATGGAGAACGC
>1011FP014629 AT5G42770_1         :+U  EU:NC; range  -249 to    50.
CCTTATTTAGCAAAATTAACGAAAATTAACGATTTAATTGAAAATCAACTAAAGTTTAAAATTAAAGTCATCCTACTCAAAATTGGTGCTTTGTTTCACCACTTTTGATAAACTGGTGATGGTTTTTATGACATTTTTTCCAGTAATAAAAGGGGTAGTTATGCAATTTAGTAGAAGTTAAAGGGTTTCTAAACAAACTTAAAAACCAAATTTTTCTTTATTGCTTTGCTCGAGAGTGCCTGCAACTGCAACAGTTGAGATTTTGAGCGTGTCAAGGATTCTGATTGATAACGATATTCA
>1012FP009165 AT3G50060_1         :+U  EU:NC; range  -249 to    50.
ACGCGCGCGTGCTTCCCCTTTCTCTCTTTCGACTGTATCACACGCTCCATAAACTAATAAACAGACGCACCGAGATCACGACACGTGTACACCTACAGCTGTATCCCAAAACTTTCAAAACCGCTTGCGTGGAAGAAGCGGTGCATGACTTTCTCCACCGTCTCTACCGGTTACCGGTTATTATCCATCCTCCTCTCTATCTCTCTCTCTGTTATAAATACCTTTTTTCTCCTCTCTTCAGTTTCCTCCACCTTCTTCTTCTTCTTCTTCTTCTCTACAACAAACAAACAAAAGATCTGT
>1013FP008691 AT3G28850_1         :+U  EU:NC; range  -249 to    50.
CTTAAATGATTTGGTTTGGTCCAAATCTCTTTCTCGTTTTCCATTTATTCTTTCCTTATAGAGTCCAATCACAATCCTCTGTTTTTGGTCCCCTGTTTTGGTCTCTGTTTTTCAGATTGGTCTAAAAATCCAGAGAATAGAAAAAAGATTTGATTTTTATCACAAATCTCGATAATAATTCACAAAATCCAGTTTTGTTTTCCCAAAATCAAATCAAAAAGTCATTTTTTTTGTTCCCGTTTTACCCTTTTTGATCATGGGTTGTGCGAGTTCGAAGCATCGTAAGCGTTGTCTCCATTG
>1014FP011183 AT4G20130_1         :+U  EU:NC; range  -249 to    50.
GAGTTGTGTATATTTTCATGGCAAAAAAATAAATAATTTGGATGTAAAGAGACTTTTGAAGAAAATAAAACAAATATTGCTTTCATTGAGAGTTGAACTCAAGACCTCCCGCTTACTAAACGGGTGCTCTAACCAACTGAGCTATGAAAGCTTCTTGCAACATATTATTCCAAATAAATTATATCGTAAACTAAGAGTTAAAATCTTGAAAACAAAGGATAACGATCTTCGTCTCCCTCTGCTAAACCCATTTTCTTCTGTTGAGGAATGGCTTCTTCAGTCTCTCTTCAGTTCCTGACC
>1015FP015595 AT5G57565_1         :+U  EU:NC; range  -249 to    50.
AGACTCAAAATAAATATAATTTGGACGTTTAATACCCAATATTTTTTTGTTGGAAAAAAATATCTCAAATAATAAAATACTTAATATATAAATTATTGATAGAATCAAACTCACGTTAATAGTCGCTAAGGGAAGTAACGTAGCCATTTAACGTCGTTAAATTTAACCATTTGAATATATATTAGATGTTTTACGGTTTATACAATGATATATATGTGGTCCAGAGGTTAACTATTTCCACTTCTACACATGACACCAGGGTTCGACACCTGACAAGTTTTTCTTTTAATTTTTTTTTTT
>1016FP009266 AT3G51644_1         :+U  EU:NC; range  -249 to    50.
TTATAACATAGTTTAGATATGGTCAAAGCTATTTTAAGTTTAAGCATTGATAAAAGTTTTTATAGCACATACATACTATATCGAATCATTCATTATCTACCAGATTGGTGAAATTATTTTCTTGGATATGTTTGGTACATCTTCACAAAAATATTGGAAAAAATGATAAATCAAGTAAGAAGTTTCTTAAAAAAATTTCTTATAGTTTTTACCTTATTTAAACACACATATTACAGTACTCAAAATCTGACCCTAAAATTTGAATCTAAAACCCAAGGCAATGCATGTGATCTTCCCTCT
>1017FP004003 AT1G76160_1         :+U  EU:NC; range  -249 to    50.
TTATCTTACACCAAATAATCGTTTGTTTCTAATTAAAATGTTTTTAGGGCTCATAAAAAAAATGGCACCAAGTTGCTTAGCCATGTGGATTGTGGGACGACAAATACAGATTTCAAAGTGAACACAGAGTCGCTCGTGGGTCCAGCCACCGACACTGACCTTTGTTTTCTTCTCTCTTATTCGTTTTCTCTTAAATCTCTCTCTCTCTACTCTTTTTAATACGTGCCGACTCTTCTCTACATAAACTCTACACTTAAATCTGTGTCTTAGAGTTAGAGAGAGAGAGACCACGCCAGATAT
>1018FP008449 AT3G24929_1         :+U  EU:NC; range  -249 to    50.
TCGGAAATTCTCTCCTCTTCAACTTCCCACGTGTCTTCCATCTCTTTTCGACTTGCCACGTGCTCTTTGCGCTGTTCACGTCACTTTTCCTTCTGGCAAAGGAATTTATTTGGGCTTTGGGCTTTTGTTGTTTTATGGGTTATGTTTGTTTTTTAAATTGTAGGCTTGTTTCTTTGGCTATGTATAATTGGGTCTGTTCACTTGGCTTTGTAACATTAATAAGACACTTGTGACAAAAAAAAAATAATTGACAAAAGTAAAATATTGAGTTGAAGAAAGAATTTCACTTCCGTCACTGCG
>1019FP004313 AT1G80890_1         :+U  EU:NC; range  -249 to    50.
TTCGCGCGAGTTTCCTACCAATGGCAACGATCGCGGCCATAGCGAGTGAGTGAGAAGGCTTAAATTAATACATTTCAAACATGGTCTTAATGGGATGAGGATATGAAGTTAATGGGGTCAAAAACGAATATATAGATAATATGGGGTCTAATATGGTAATAAACAAAGTAACACTAATATGAATGGGCCTAAATAGGGCCCATTTTAGATTTCTTTAAAAGATCCGAGAGAGAGAGGGATCTAATTCCTGATAAACCCTAGAAGAAGAAGAAGAAGAAGAAGAAGAAGAAGAAGAAGAAG
>1020FP007841 AT3G15460_1         :+U  EU:NC; range  -249 to    50.
AGAGAAAGAAACTATACAGATCATTGTAGAGTTACAGACACACGAACAGAGAGATATGTTTATTGATTGGAAATAGAAAGAGAGAAACCAAAAAAGGAAAATTCTTTTGCAATGTAGTTTCTTTTGCGTGTCATTAAGGCCCATGTAAGCTTGATCCGGCCCATTGAAATTCCTTGTATAAAAGTGAGAAACGTTGTCGTTTTCGTTGTGACATTTTTAGTTAAAGCAGCTTGTCTCTTTCTTTAGGTTGTTGAGTTTTGTACTAAAACCCTAAATCAGAGAATTTAGCGTTGTTTCTTC
>1021FP002944 AT1G58520_1         :+U  EU:NC; range  -249 to    50.
ACTTACACGTTTGATCGACGATTGTTTATCAGTCTCTTTCGCGGTGTTTCGTTAGCCTATCTGTTTTTTTAAGCATTGGATTTCAGGACTTTTGTTATTTCGATGTTCTTATCTTTTTTCTTTTTGTGATGTTTTCTTACAGTTTCTCCTGCCAATCTAAGAACCTCCTGTATTGCTAGGTTGGCCATCTTGTGACGAGACGACGTACTTATGAAGTTCTTCTCTTCCTGCGATTTTTAGTCAGGAAGGAGTTGAACTAAGATTAAGATGGAGATATCAGCTCTTCTTACATCTGCTGGA
>1022FP005601 AT2G29840_1         :+U  EU:NC; range  -249 to    50.
CTCACAAAAAAATAAGATATGATCTCTTTCAGGAACGAAAGGTTATAAATATACAAGATTGAATATTCACTTGCGAGAATTTTGTTGTATGTCGTATGGGAAGTTAGGAATGTGCGAAATTCTAGGGAAAATATCAAAACAAAAATATTGAAACGTCGTCGTTTGAGATGACGGAGAGAGAAAAAAGAAAAAAGACAAAACTGTTGGAATTGTATCCTTGATTGAGAAGAAGTGGTTCGATGCGTGGAGATTCAAAGCAAGAGGGAGATGAAGAAAGCAAGCTTACAGTGAGCTGTGCTA
>1023FP006149 AT2G38070_1         :+U  EU:NC; range  -249 to    50.
TTTAACAAGCGAGAGCCCCTAGACTTTTTTGCTTACTCTGTCTGCAGTAGTAGTAGTAGTGTTGTACTACCGACTCACTGCTAAAGTTATACAACGGAACTAGCGATAAGGAATTTTCAAAACCTGACCCCTCATATTTTCTCTTTATTCTAATTTCACACCTTTCTTTTATAATCTCACTAATCAACCCTCTCTATTTTCTCTTTCCTTTGTCACTATCCGTTGAGAACCCAAACGGCTCTCTCTCTTGTCTGACTCTCTCTCTCTCTCTCTCTCTCGATCGGTCGAAATTTTCTCTGT
>1024FP016013 AT5G63860_1         :+U  EU:NC; range  -249 to    50.
GCAATTAAAGCCTGTACGACAAAAAAGAGATTTACTGTACGGTTAAAACAAAAAATAAAAAAACCAGCAAAAGTAAAAAAGTCAAAAAGCAGATATATGACATGTGCAAATCTCCATCGCGCCTTTATTACCATCTACCGCTTTCTCTCTCTGTCTTTCCTTGTTCAACCCTCGAGAGATTACGGATAGTGAAAGAGAAGCTACAAAATTTCCCAATTTATCAAAAAATAGAAATTTCTTACTTTTTTCAAAATTCATTTCTCCCCAAAAAAAATATCTTGTGAAAACTGCAACTGTGAT
>1025FP012252 AT4G35950_1         :+U  EU:NC; range  -249 to    50.
ATGTGCAACTCCTTTATTTTACTTTTTTGTATACAAGATAAATAAATTAATTTGAATATACACTAAAAAATCAAACAGAAAAAAGAAGAAGAAGTAAAATAGTAATTATTTAAAAGACAACAGAAGAAGTAAAAAAAGTAAAAAGATTGCAAAACAGTCGGAAGGTTGAATGGCTGAGATTAATCGAACGCTTCAATGGCAATTATTTCCGGCCATCACTTTCTTCTCTACTTCTTTCTTTCTCTCTCTAGTTGTTGTTCTCTCTCTCTCTCGCATCCTCCAATTCATCGTCCTCACGTT
>1026FP005031 AT2G20610_1         :+U  EU:NC; range  -249 to    50.
ATGTAACCAAACTGATTCATCACATTTCAAACTGAACTCATTCCGGTTGACTAATCGGTTGGGTTTTAACTCGCCAACTATTCTTATCAGGCCAGGCCCAAACATTCCTTCACAAAGCCCTGCCAATTTGATTAATTTTTGTGGCACGTGATTTTAGTTTTGTGTTAGGTCTCACCAAGATTATTGATCACGTTCCATAATTCAAAACTTTGCATTATATACCAAAAATCCAATCCGTATTGAAACTTCATTTGTAAAGTTTTTTTTTTTCCCAAATAGTACTTTTTTTTTGTTTGGCCT
>1027FP010465 AT4G09100_1         :+U  EU:NC; range  -249 to    50.
CTAACCAATCTCATCTAGATTCCGTCAAATTAAGTTTAGTCTATAATTACGAAACTAAAAAATATTAGCAAATGGGAAAGTGCTAGAGTCATTGCACTAGTTTATTATGTGAAACACGAAGAAACACGGTGGCGCGTAGAAATCACCTAGAAACTACGAAGAAGACGTGAACCCCACGTCTCTCTTTCTTCTTCTTCTTTCTCTATCTCTTCCCATTACAAAACTCAAGAAGATGTTAAAGTACGAAACATGTCATACTTCAAAAGAAACGAAGGAACAATTGTGTTTGCGTTTGCGAGC
>1028FP011171 AT4G19960_1         :+U  EU:NC; range  -249 to    50.
GTCTTTCTTTGTTAATAATATCTCAAAGAATAAGAAAAAAAAAAAGAAAAGAACAAAAAAAAGCACAAGTTTCTTGAAACCGTGTTGTTTTCGTGTAATATACACAGTTGTTACAGATTCTCTCCTTTTGGGTTTCTTTTTGTAATCATCATTTGATTGACTGATTCTCTGTTCTTTTTTTCCCAAAAAGAGAGTCCTTTTATTACAAAAAAAATATTAAGGTTCTGTTTTGTTTGGTTTAGCTTTTTTATCCAATTCCATCAGAACCAGAGTTGTTTGTTGCTGCTCTGTAATATACTC
>1029FP014070 AT5G25520_1         :+U  EU:NC; range  -249 to    50.
TCCGATAATATAAAAATTAGAAAACATCTCGCATGCAAATTATTAACGTCCGTTTGATGAGACGTTGACACGTAAATCCAACCGTTGGATTTGTCTGAGAGAGGAATCCTAAGTAATTTGGTTCGCTAAGGCCCATTTATTATTATGAGCCTATTATTAAAGCCCATTTATGATTTTGGCCTTATCACAATTCACAAGAGTATCCTCCACTAATCTCTAGAAGAAACTGTTTTCGTCACCGAACCAGCTGAAATCTTTTTCGCAACAAAACAAACTCTATCCCCAAATTCAGAAGCTTTT
>1030FP012893 AT5G06540_1         :+U  EU:NC; range  -249 to    50.
GTTAGAAAAGAAAGCAGAAGAAGCAAAAAGAGCCGAAGAACAAAGAGTTTCTTTCTGGGACTCTGCCAAAACTGATACTTTCAAGTTTTCTTTCTAAAGACAATCAATACATCATCTTAAATTTTCAATTTTGTAAGATCTTCCAGATCCTTTGACAAATGCAGATGCAGAAAATTGTTACCCTTATTTTTATGCTCTTTGTTACAAAAGTCAAACTTAAAAAACAGAGGAAATAGACCGTTATATGTCAGATTCTTATAAATTTGAGAACTTTTGGGTACTTTTTGCAGAGAATGAGTA
>1031FP005427 AT2G26910_1         :+U  EU:NC; range  -249 to    50.
AAACAATTTGTTTCTTCCCGCTAAGTGATTATTAATGAGCCTCCCTTCTTCTCAACTGTTATTTCACTTTAACGTACAAAAAAAAACACACACAGAGAGAAAGAGAGAGAGAAAAGTTTCCGCATTAATGGTGGCTTCACCTACCAGTTGTCTAGTGGTGAGAGATTAATGTGACGACGACGACGACACAGAACAAGAGATAGAGGGAGAACAAACCAAAACCAAATCTACACTGCAATCTCTTCCCTCATCTTCTCCAATTATCATCTCTCTCTGATTCTGTTGCGCCGCCGCGGAGAA
>1032FP000696 AT1G10700_1         :+U  EU:NC; range  -249 to    50.
AACCGAGACAAACCGTTTCATTTCGAGCAAGTCTTGAACAAATTAGTTTCAGAGTGCTGCTATTCGTTTTTGGTATTCGGACAAATTAAACTTGAACCGATGGTTAGCTACTTAGCCAATTAAACCGAAACTATCCAACATCTTCATAACGTGTCTCATTTGACAGATAGGGGCATTTACGTCATTTCGGAGTCTCCGCCACATGTCAGATTTGTTTTATAAACGAAAAAAATTCGGTATATTTAATTTGAAGATATCCGCCGGAAAATTCGTAAATTTGACCCTTCGTCTTCGGAAATG
>1033FP002248 AT1G43580_1         :+U  EU:NC; range  -249 to    50.
AAAAGAAATTATTTCGTTCAGCTACATATATTTAAGATAAATTTTAAAAAGTAGAAGTAATACACTACCATTAATAATGTAGCTAAGAAATAAAAATGGCAACATAATTAATACATTAATACATGTAGCAAATAGAGTAATATTAACAATAAAACCTCTCATAAATTACAAAAATTAGCTTAATTAAACCCACTTCATTAATTTCCGCAATTGTTGCAAATTTCAGACAAAACTTTCCTTTTTTTTGTCCTTTTCAGTCATTGTTCCGTCTTCGACCACCACCGTCAAATCCGGCGACCC
>1034FP007523 AT3G11080_1         :+U  EU:NC; range  -249 to    50.
TCTCAGTTTCTGGACAAGCAACCTTTTCAATTTCTGCACGTATATTTTATAGTACGACAAAAATGTGTGGAAATTGACTATTCAACTTGACTTAGTCTTTTATTCTTTGCGTTTAACAGAATTCCCTAGTATCTTAATATAAGTCTTCTATTATGTGAATTAAACAGATGGGTGCGAATTAAATTATTCTACCTACCATCGAAATCTCTATATTTTCTTTTTCATAATCGATATTCAAGAATGCTAATTAAGCATAGAGAAGGATGACAGGCTCTTGGAATCCAACGAGTATCATCATCC
>1035FP007195 AT3G06050_1         :+U  EU:NC; range  -249 to    50.
TTTTTTCTTTTTTTTTATAGAGAAATCAAAGAACTCATTTGAATGTATTTTTTACTTGGTCAAGAAGTGAATGTTTTTCACAAGATGAAATGTAAATGATGTATTTGAAAGAAGTAAAAACTTCAAAACCAAAATTTGAGTGTGTGCTGTTCTTGAGGCTTTTAAACAACGTGCAGTCTGATTTGTTTGTTACAAAACGGCAACGATTAAGTCTCTTTAGAAAGGTCTTTGAGAAGTGCCATAAACGACACTATACAGTAATCGAAGGAACCAAGAAACGGTCTCAATCTTATTTTCAGC
>1036FP003243 AT1G64065_1         :+U  EU:NC; range  -249 to    50.
AGACTCTTCTCCTTTCTTTTTTTTCACTGGACTCTTCTGCTATAACTCGCTTTTATAAACGAATAAAAATAAAATCAAAATTAACACACAAAAAAGAATAAAATAATTAAAAGACAAAAATCAAGCCCTCCGGAAAAGACTTATTAAGGATAAAAAACACCGCGTAAGACTCTAACTTAACACGATCGTGCCACGTGTCCTCCAGAAATCCCTCTTTTAACCGCCAAAAAAGAAACCACCCACTCTTCCATTAACATTAACTTTCCTCATCTTCTTCTTCTTCTTCCTCTGATCTAAACA
>1037FP004347 AT2G01340_1         :+U  EU:NC; range  -249 to    50.
AGTACCATCTTGTTGAAATAGTGGTAGTACAATTTAAGAGAAATCCAAATACTAATTAAAAAAGCCATCATGATTAAAATAATTAGGCTTGAAATCGTACGTAGTCAAAAGGTTTGTCCATTAATTAAGAAATTAATAAAAATGGACCATCATTTCCACGTATCTACAAATCTCTCTTACCCCCATATGCACATGTCTGCGAACCCCATCATTTAAAGCCCCAACGTAGCAACCTCACCGCCTTCAATCATCAAACATCCAAACTCTATCCTTTCGTTTTCTTGTCAGACAAAAACTAAT
>1038FP012290 AT4G36580_1         :+U  EU:NC; range  -249 to    50.
AAAGAATCTGTTTAGAACATGGCCCAATAATAGTTCCTATGAAAATATGCTTTTTGATTATTCTCCAAGCAATAATAAGCCCAATTATATTTAGGCCCAGATCTGCTTTTTGATTATTCTCCAAGCAAAGTAAACTTATACGGTCGAGATTTTATTATCATTTTATTTTTTGTCCTTTTGAAAAATACCGTTTAAACCCTAAAAGCTAGCTGCCACCGTGGGTTTATGGTCGGCAAAACCCAGAAATCGACCATCATTCACCGTCAATTTCCCAACTTTCATGAACCTTTAGCTCTATTT
>1039FP000895 AT1G13730_1         :+U  EU:NC; range  -249 to    50.
GTCAAATCCTTGAAAGTAAGCTATTGGATGGAGTTGCTTTTTGTGTTCAAACATATGTAAATCTTGTTATTGGAAGCAAAGTTTCGTTTTTAAGAGTTGTTTAATCTTGTTTTGCAGGCTATCAATGAGCAGATTATGTCCTTCGATTACGAAATCTCAAAGATTCAGATTTTGACTGCTGATTCCCAAGCATCTTACATGAATGGAGTTGTGACTCTAGTCACAGGTTTACTAACCGTGAAAGAGGGGCAAAGAATGAGATTTTCTCAATCGTTTTTCCTTGTGCCGCTGAATGGAAGC
>1040FP012045 AT4G32950_1         :+U  EU:NC; range  -249 to    50.
AAAGGATTCAATTTTTTAAAAAAATGTTATGAAAAACAAAAATATTGATCGACCGCCTCGGAATTAAAAATCATTCTTTTTAAATGCCTAAAGATACAAGTCATCGAGATGAAAATAAAAGTATGTATTAATATATTCCTAAATAAGATTCACAAAGGGCTATATAACTGGTATATGCAATAAGTAAAGTCGTGTATCAAACTTTTTCATTTGTTGTATCATCTCCCTCTTACATATACAGAAAACAGCAAACCAAAAAAAAAAAAAAAAAAAGGCAAAACACAAAAGAAGAAAAGAAAA
>1041FP013958 AT5G23780_1         :+U  EU:NC; range  -249 to    50.
TACAAAGCCATTATCGAGTCAAAACCGCTAAGTGAAGAACTCTGTGTTCGGTTGTTTAAAGATTTCTCTTTGACTCCTAGCGAACTAAAAGACAATGACAAAGATTTCTCTTTTGACTCCTCTTAGCGAACTTAAAGATTTCTCTTTTCTATTGTTTTGGATACTTTGGGTGTGAAAGAATAATGAAAGACTTTAACTTTTTTGTTAGTTCTTGTGGCGGTTAGCTAAAGCGCCTATGTTTAGTCCTGGAACAACGGTGGAAGTGAGTTCTAAGATAAATAACAAAGAAGTCGTTTGGGT
>1042FP010238 AT4G02360_1         :+U  EU:NC; range  -249 to    50.
ATGAAATAGTAAAATCAGTCCAGTGGAATGCAAACTTGGCTGAGTTTCTTTATTTCAATCAAGGTTGGTTTGGTTACCACGTGATCGTCGTTTTTCCCTATTAACACGTGTGCTCTCTCTGTCAATCAAATCGTCACCGTACATCTAATTTGCATGGTCTCTTCATCAGACAGTCCAGAACACACAAACACCTAACAACTGTTTTCGTCTTCTGTACTTAATGAGACACTTCAAAGCTTATGCTAAATTAGACACGAATCATAAGAGCAAAACTTAAAGAAGTAAAGAACCATGTCGCTA
>1043FP005338 AT2G25530_1         :+U  EU:NC; range  -249 to    50.
AGTCCAAATTAGGCTGCACCAAACGAAATGCAGATACATCATACATGTCACGGACCGGACCACATCGGGTTTGGCAGATTTGGCATCCTAGTTTTGACATCTCTACCAAACCCACTAAAGAAATCTACACGGACACTAATAAGCCAAATCAGCAATACGACAAACGGTCCATATTCCACCACGTGGCTCTCTTATAGTTCGTCACGTCGACACCTATTAATACCGTTCTAAATTCTTCTCCGGAACAGTAGCTAAACCGTGATCGTAAAGCTAGTCTCCAGAGAAGAAACCACAATCGGA
>1044FP001970 AT1G31010_1         :+U  EU:NC; range  -249 to    50.
GCCAGCGTTCTCTCCCGCCGCGCACGGCGAAGTGACAAACTAAACAAAAATAAATTACAAAATAACCCTCACAAAAGCTACGTTTTCTAAATCAGCCCCGTCAAAAACAGCATCGTTTCGTAAGGGCACTATTGTACGCGAAACGACATCGTTTAGTTTTTTGCCGCGAAACGACTTTGTGAAGAAACGGCACCGTTTATTGACGAACCCGAGAATCTAAAAAGGCGTAGTCTTTCTTTTTTTGTCGTCAAACCCCATAAACCCTAAAAGGCTAAAAGTTTGAATCTTCACGAAATGCAG
>1045FP012930 AT5G07040_1         :+U  EU:NC; range  -249 to    50.
ATATAAAGAAGATGAAAGATTTTAGGAGGACAAATTACATATCTTCATAACCAATCTAATATATACATATGTGAGATAATTAATGTTCTGCAGCACAAGAAAAAAAAAAAAAAAAAAAAAAATGTTCTGCAGCACCATTTAATTGTGTTTCCCGCGGACTACGTCAAACTTGTCCCCTTCTCCTACAAACTCTCTTCGTCTTCCACATTTTTAAGTCTCTCTCTAGCTCTCTCTCACTCACTCTCTCCACATATATGTCTCCTATAAGTCCTCCTGCCAGTGGGGTTGGGCTTGGCTACG
>1046FP004544 AT2G05180_1         :+U  EU:NC; range  -249 to    50.
TTTCTTCACTCTTATTTGACTCTAATGTCACATTACCTACACTGTGAGTCACCTTAGCAGGATTTGAACTCTGAATACTTAAGTTCATGATATTATCAATCTAATCAAGACTCACGAGTGTCATCTTTGACCTCAGTTAATAATATTAAGAAAACAAGATTCTAGCTGTCCACTATTTCACGTTCTTCCAGAGAGAAAACGCTTTTTAAAGATTAATAATAAAGCATGATAAGTCATAGACTATGACTCATAGTTTATATTAACTGATTCTTGATTATGTTTCAGCTCCCTCTTCACTTT
>1047FP007201 AT3G06140_1         :+U  EU:NC; range  -249 to    50.
AAGTCAAAGTTACGAAGAAAACTGAACAACTAACCAATTATTTTATGTAAACATTAACATATTAATTAATTTTCTACAACAAAAGTCTAAAACCACATATTAAACCGAACTCAATACCGAAACCAAACCGGAAAAGAGAAGTTTTGTTACTCGGTTTAAAAAGTAAAAAAGAGAAAAGTCAAAAAAGCATTAACGAATCTTGAACAAGACATCTTCTAGTTCTTCTTCTACCAAATCTTGTTTTTCTTCAGTCTCTCTGCTTCTCACTGTTGTGCTTTCTGTCTTGTCTCTGTCTTTCCC
>1048FP013265 AT5G12350_1         :+U  EU:NC; range  -249 to    50.
AATTTGTAACAAATTATACCGTTTACTAATTTACGATATTAAATCTTTACATATATATGTATTTATTTTAATACATTATACCGATTTATGAATTGAAAATTATCAAGTATAGTATTAAATATGAATTAATATTAAACACAAGTTAAATTATAGTTAACGAATAAATATATTTAGAGACCATAATGTTTTGAAGAAAAATATAAAGCAAAAGATTGATTTATTTATATTTATCTAGTCTGTATAATCCGCCTTTTGGTCTCGCTCTCTCTCTTTTCTCTTTTTCTCTCTCTCTCTCTCGCT
>1049FP000037 AT1G01470_1         :+U  EU:NC; range  -249 to    50.
TTTGGTATTAAATTTATCGTGTGACTATCTAAAAAGGTATTTAATTATCTAGTTTAGCTATAACTGCAAACAAAATATCTATTTTCATGAATGATATATTTTTGAAATAAAATATTGTTGTCATGTAACGAAAAAATCAAAAATCAAGCAGAAGACACGTATAACCCACGCTTTCACTCTCACTCGTGGAAAACCCTCACACGTACACAAACCATTATAAAATTTAATCCATTTACATCGACCGACTTCATAAGAACATCGTAATCCCATCCGTTTATATATATATTCCAAGTTAAACTT
>1050FP003509 AT1G68490_1         :+U  EU:NC; range  -249 to    50.
AGTCAGTCACACATACTACAATCCCTACAAATAATTCATAATATATATCCTTTCTATATTTAACCAAAACCAAATCAAGTTTAAAAAGAGAAATAAAAATCTCATTTTCCGTTTGATATTTATTTCAATACAATTAAAAAATAAAAAATTTGAATTAAAAAAAAAATGCCTGTCTGGATATTATTATTATCATAAGGTTATATAACATGGCCCTATAAATTGAACAAGGGACCTCTCCAATGGCCCCTTCTCTCGTCCTTCTTCTTCTGTCTAACAATACACTACCACACACTTTCACGC
>1051FP001033 AT1G15772_1         :+U  EU:NC; range  -249 to    50.
CTGGTTTTTCTACAAGTCTCTTTACTCGATTTTTAGCCTTTACTGTGTGAAATAGAAAACTTAAAAAAACTCCAAAAAACTTATTATTTGCAGAAGAGACTTGGGCCTGATAAGTACTTATTATTGGGTCATTGGGCCTCGCTTAATAACCTGATATTGTAATGTTGTTGAAGCCTTTTAATCCTTGTATTTAGCTCTCTCTTGTTTGTTTCTCTATAAAATCAAAAGATGATTAAAACAAAAACAATCATCTCTAATTCTTCTCCTTAACCCTAATTGCTACGTTTCACTTATTAAAAG
>1052FP008991 AT3G47570_1         :+U  EU:NC; range  -249 to    50.
ATCCTGTAGCCACCGCTTGATGTCTGAAGAAAAGTCATAAAGATTCGTAAAATGTCTTTGTTTTTTTGTTCCTTTTTAGATAATGGGATCCCATAAAACGTGTCTTTGTTGACGACTTGACTTAAATTTTCGAAAAGTGGCAGTTTAATATCCCTATTTTTTATTTCAAGTTGCATTATCACTACAGGCATTTTAATTTGCAATTGCTTCGCCTCTTATATGTTCATTTTCCTGCAAAACATGAGAAGCATCAAAAGCTTTTTAACCACCATTTGTTTTTTTGGAAAGCATGAGACTGTT
>1053FP001101 AT1G16750_1         :+U  EU:NC; range  -249 to    50.
AACAATCAAACACACATCATTATCATTTTTTTTTTCTTTTTAAAAAATCCTAACAATAATAATCAAAAACTTTTGAATTTACTCGAGTAGTTTTAAAGTTTTGTGGGAAGATAAAGGTTGAAGCTTTAATATTTACTCTGTTTTTTTGGGTAGAACAACTCGTGCAATGGGGGTCTGTGATGAAAGTGACAAATAGCTAAATATTTTCTCATGCATTTATTGAGTCTCTCTTTGGACCCGATCCCATTCAACTCATCTTCACAGATGTCTCAAGCAGCTCTCTCTCTTTCTCTCTCTCTC
>1054FP001681 AT1G26410_1         :+U  EU:NC; range  -249 to    50.
AATCTATATATTATGATTATATATTACGTTGTGAAAAAAACTTGCAAATTGCCTTGAATTCAATCATGAAAACCATTAATCCTCTGTCACATACGTTAAAATTTCCATTGTATTAGCCTGGTCAAAACAAACACCTACATGTTGACAATAGAAAATTCAAAGTAAACCTATATGACGAAGTCACTTTTAAATTAATCTTCTCCCTATATTTTGATTCTATAAACTACAATCCTAATAGAAGTGTAGGACATACTGCATAACAGTAAAAATGAAAGAAGCATTTGTTTTCCTTCTTTGCTT
>1055FP011120 AT4G19120_1         :+U  EU:NC; range  -249 to    50.
TTCAATAACAAATAAAATTCATGAAAAATAATAATTAAATAAAACCAAAACAATAGTGTAATTATGTGAAAATAATAGTTAGATTTTAAAAGAAATGAAAAAGATAGAAAACGAAAGGAGAGACAGAGAGTGAACGGAAAGAAAAAAAGATGGACGATAAAATAAATAAATATTTTTTTTTTTTTGCACACCCAAAAATTGCAGAAGGAAGCTATATATGTTAACGTTAGCTTCTCTGCAAATCTCCTTATCTCACTCTCTCGCGTCCATTTTTTTTTCTCAATTCGTCTTCAAAAATTC
>1056FP004277 AT1G80300_1         :+U  EU:NC; range  -249 to    50.
GATCTACCCCGATACCAATTTGATAAATGCGAAAGATTAGCCTTTCCTTGCATTAAGCACAAGTTAAAACAGTGAGCGTTACCACATTTCATTTACAAGTGCAAAAGAAAATTTCAAAAAAATCCTTTCCTTTTACCGGATATATACACATCACCACATTTGTTAATATTCAATTGGCGATACTATATTCTTTCATTGCACTAACCAACCAGTCTCCTTTATCATCTCTCCATCTCATCATCCTCCTCCATTTCTCTCCCATTTTTTCTTCTGTGTATCTGCGGGAGAGAGTGAAATAGA
>1057FP013130 AT5G10330_1         :+U  EU:NC; range  -249 to    50.
ATTCCCATAGGCTTCACGTCTTCACCTCGTCACCGATGTGCAGATCGGCTCCTGGTTCCTTTTAGATCGCCGGGAAATCGATCTGACCTACTCTCACGTCTTCACCTCGTCAAGAGTAGACTTTTTTATTTAACACTACACTTGGAAGACTTTCTTACCTACTCTCACTATCGACCCGATTCTTCAGAACCGGGTTTTGGATTCAATTTCGGATAACCCCTAAATTGGTACGCCAATTCTCAGTCACTCAGAATAAAAAAAAGGCTCACCTTTGTCCACGAATCGCAAGTGAGTCATAGA
>1058FP011063 AT4G18400_1         :+U  EU:NC; range  -249 to    50.
TTTTACAAAATATAGTTGGATTTGTTTTTTTTTAAACGACTTTATAGTTTTTTTTCCCTCAGCGAAATAAACAATGATAAATTATATGAAAGAAATTAAAATATAATAGTATCACTATTTGATAAAATGACATTATAAAGAGCTTTTAAAACTTTTTTAACAAAACGGAAATAAATAAATCACAGTGGAAAATAGCAATAAGGAGATTTTGTATTTACTTCAGCTGACTTTAATAAAATAAAAATCTCTGTGGGAAAAAAATTTCTTGAAACTTCTTCAATGGCGGAAGAAGAGAAGCGA
>1059FP003551 AT1G69160_1         :+U  EU:NC; range  -249 to    50.
GATCATAAAATCAAATGAGCCCACCTTCTCCTTCAATTAAGTTCTTCACCCACGCATTTAGTGGGTCACACAAACTCTTATTACTTGTGTCCCTCCAAAATTTCTAATTTTTTCCGCATTCAAAACATTTAATCCAAAAAATATAAACCAATCGTAATCCACTAATATTAACGTATGAGTATCGCATGATACGTATATTCACATACTACGACCTTATTTAATGATGAAGGAGTTCCATATCACATATTCACATCAATTGTTATATAAAACCTAAACACATTATATTCATTATATCATTCC
>1060FP008325 AT3G23050_1         :+U  EU:NC; range  -249 to    50.
TTCCCGGTCACCATTCAAAACTTTCTAGATGGAAGATTAACAAAACAAAATTATCTTAGCTTAATTTTGTAGTAACAGAGAAGAAATGATTAACTAACATCTAATCAAGCCCACGTGTCATAAACCCCACCAATGAAGAAAAAAGAGCAAAAGACATGCACATGCAATTACACGAATACATACACCCCACCACCATCCTCCCTCCTTATATTATTATTGCCCCTTCCTCTCCTTTCTTCTTCCCCTCTTACCTTTTCAGAGAGAGAAACAATATTTCTAATCTATTACAAGTAACATGAT
>1061FP012004 AT4G32410_1         :+U  EU:NC; range  -249 to    50.
TAAGATTTTGCCACGTCACATACTAAGAAGCTGGCGCGTCTAGTGGGGAAGCCAGAACGGCTCACTTTAAAAAGTAGAGAGATGATAACTTGAGCCGAATAGAGCCGAGCTGAGCTAAAACGGTGGGAGAGGAAGAGGCTACTACTACCGTCACCATCTCCGGTAAAATAATGTACTTGTCATTTAAAAATTAAGAAAAAACACATCACTCTGCGATAAAATAGGCAAAAGCAGATTTGAAGAAGAAGCAGCTTGAGATATCAAATAGAGAGAGAGAGTGACAGAGGAGTGTGTGAACAT
>1062FP012823 AT5G05390_1         :+U  EU:NC; range  -249 to    50.
GGTTGATCAACTCTTAAAATAGAAGAAAACTAAACCATGGTTTTCCATTTGAATAAGTGTGAAAGGAAGCAAGAAAACATAGCCAACGAACTGATAAAGACACATAAATATGTTGGTGACCGGTAATTTAATTTTTTTCTTTTGAATAATCAGCACCTAATTCTTCCAACCCCTAAATAATTTAGTAAAAAAATTAAATTCAATTTACTTTAACTATAAAAGGGATATTTCCCTCTTCATAATTCTCTCAAACCCTTCTCTCATATATCTCTTAATCTCATAAACGTTAATCTCAAATTT
>1063FP000832 AT1G12780_1         :+U  EU:NC; range  -249 to    50.
CCGCCGAGAAAAGTTTCACCATCAATGCGTAACTGAAAATCGACGAATCAAAGCTATAATACACTTAAACGGATCATCATCATCATCATCGTTGTCATGATCATCACTGCCGTATTTATAGAAACCAACAAAAACATGAAAGAGCCCACTCATTTTTCCTATTTTTCGCTTTGCGTGCCTTCTTATCAACTTGTAAACAAAGCTACAAATATCTTTAAATAAGGACCCAACTCTTTTTCAATTCCTCCCATCAATCTTCTTCATTTGTTCTTCTGTTGGTGGTGGTGATCTAGTTTTCAA
>1064FP011539 AT4G25690_1         :+U  EU:NC; range  -249 to    50.
ACGTGAAATACATGATCTTGTATATTTGAATAGTGAAAAAATTGAGATAATAATTTTAGATAGCTGAATTAAGCTAATGGACAAGATATGGTTGCACCGGTCCAAGTGTAGTAGATAGACGTCCCAAAGAAGGAAACTGCAAGTAAAATTTGCTTCTAAGTCATTTACCACGTGGCTTGTTTTGATTGGATACAAACAACAAGTCAGCCTACGTTTCTTGAACTACTGTATGTCATGTTCTGTCTCTATAGAGTCTTCTGGATCCAGAAAGCTACGTTTCTCTTTCTCTCTTTGTATTAT
>1065FP007737 AT3G13910_1         :+U  EU:NC; range  -249 to    50.
TTTACGTATTCATTTTCTTTCTATTTCTAAGTTGAATAACTTAATTCGTTTGAAGAAAAAAAGAGGGAAAAAAAACACAAGTAGGTCCTTGACCAACTCCACATGACAATTGTAAATTGATTTCTAAAAAAGATACCTTTAATTATTTGGAAAATAAACATATTGTTTTATTAAAATTTCCTTTTATAACTTTTAAAAAGACAATCAAAATCTATTAAAAACAGAGTCGACGACGACTCTTCTTCGTTCAGACCAAAACTCTCAAACTCAGCCATGGCGAATTATTACGAACCGCCAGCT
>1066FP015384 AT5G53940_1         :+U  EU:NC; range  -249 to    50.
GAATGAAATAATAAAACTTCTTCAAAATTTGTAGTATATTTTTCAGATGCAAATTTAAGCAAACGTTTCTATTGGGAACATCATCAGATAATATATACTTGTGAAAGGGATATCAAAAAACAATCATTAGTTGCTTTTGTTGACTTTTCTTGGTGACCAGTTTTGAAATGGGCCCAGTTAAGGCCCAACATATCACTTATACGGCCTCTTATTAGTTCGTAAAGAAAGAAACAGAGAGAATAGAGAGATAGAACAGTGAAGAAGAAATGGGAAGGATATTCACGGTGGAGCTTGAAGGAA
>1067FP003181 AT1G63150_1         :+U  EU:NC; range  -249 to    50.
AGTCAGTTCAGTTTTTCAAGACTAGTTGTATATGGAAACAGAAGTAGAGTAAAATAACAGCCATCACCAATTTTTTCCACAATTCTTATCTCTTGCTTGTAAATCCGGTTTGAGACTGTACTTAGTACTACTGATTGAGATCAATGCAAAAGATTTTCTCACAAAATAAACCGGTTAGGTAATAAGTTCTAAACCAGAACCCCACCGGTTTGCATATCTCATCCCTCCGTGTAGGGTTTTGCGATTTCCAGAGAGAGAGAGAGTGAGACTGAGATTGAAGTCTCCTGAATCAGCTGAAGC
>1068FP004530 AT2G04842_1         :+U  EU:NC; range  -249 to    50.
AAAAAAACCAAAAAAAACTAATCCAAACCCGATCCGATCCAAATCCGAACCGAACGTCCAGGCCTACTTGAGCCTATACAGGGATAAATATAATTAGCGACCATTCTATTTTTCCTATGATACACTTCCAAACTGAACAAAACGCAATTTTTATCATTATTGTAAACAAAACGCAAACGCAAACGCAAACGCAAACGTGAATAAAACTTGAATCCACTCATAGGAGAAACTTCCACCACTGATTCTTGCATAATCCGAAAAATCTCTGCGAATACTCGCAGTAATGGCCTCTTCTCATTC
>1069FP000201 AT1G03740_1         :+U  EU:NC; range  -249 to    50.
GATGATGAGATAGAGCCATAGAGAGACTGAGAGAGAGAGATGTGGAGAAAAATCTAACTTTGGTCGACGAAAGGCGGCTAAGTTGGTTATTGACATTTAGCTATTTTTTTTATGAATCCGTTCATACATCGATCGATGATAGTGACTCACTCTACGTAATCGTTTAATTAGTCAAATCTGCTACAACTAACAAATAAAAATCTCCCCTTTCCTTACATATTCTCTCCGCAACCCTCTTTGATTCTATTCAACGCTTTGCCTAAAGTCAATCTTCATCAATTTCTCTCCATTCCTTCACTC
>1070FP010441 AT4G08630_1         :+U  EU:NC; range  -249 to    50.
GCTAATAAAGTTCCAATACTTATGTATGCCAACCATTATGCGTTTCATTATTGGCGATGTCTGCAAATTCTAACAAAGTGTCCAAATCTGAACTGAGTAACTTGCCTCATCGTTTTTTTAATTGAGCTTATTCTCCAACTCTGTACATGTGAAGGCACTTTTTCAGGGTAGATTGTTTTGACAGCTGACTCATGTACTTTATGATTCTAGTTTAGATCTTGACATATGAAAAAGTAGAATAATAAACATAACCAATTTCTTCTCAGGCTGCTTTGAGAATTGCATCACAAAATCATGGAG
>1071FP004590 AT2G07040_1         :+U  EU:NC; range  -249 to    50.
AGCTAAGAAACTCAAAAAGAAGAAATAAAAACACCATAGAAACCGGAAGTGTCTAAAATTCCACCACAAATCTCTAAGTGACTTTCTCAAAAATAAAGACTTCGTCAACACAAACTTTCTTTTGATAGACCACAAAAATTTCTTATGTTGTCTATTCTTGGTATGCTTTGATAGAGACCTCTCCTCTTCAACACTCGCTCTCTCTCTTTCTTTCCTTTTTTTCCTCTATCATTTCATCCATCTCAGATTATCTTCGTTTTTCTTCATCTCCAGAGACTCTCCTTCCATCTACCCTTAGAG
>1072FP010224 AT4G02120_1         :+U  EU:NC; range  -249 to    50.
TTCATTAATTGCTTTGAGTTTTAAGGGTGTGTTTATGCAATATTTTTAAATACTAATTAATAACATCGAGATTTTAGTAAAGATTTAATGTAATATTTGAATTTTGGAAGAATGATTGGTTGATTGTCCTAATATCTTATTTGATTAAATTGTATGTTTGATAAAGGAATTGGGAATTAAGACACGTGGGAGCTTACTAGTGGTAGAATATAATTGATCCTCGGAAGGAAGTCAGCCCTTTCCTTTCCCGATGAAAGCCAGAGTTTTGGTGTCCCTTGGTAGTTTCCAATCAGACATTAA
>1073FP002578 AT1G51700_1         :+U  EU:NC; range  -249 to    50.
AACAATTAGCAAAATTACAAAATAGAAAACAAAGGTCAACAAGAAATAAATCTTGAAATCTTCATCAACACAAACTCTCTTTTCTCTCCATATATATACCCAAAACACAAAAAAAAATCTAGAAAGGCTTGAAAAAATTGTCATTTTGTGGTTATAAATGAAAATAAACCCACCACCAAATAACTCCACTCTTTATCTCTCTTCCTCCTTCTCCTATAACTTGCAACTTCCCACACCAAAAAAGATTCCATCAAAGGTCTCTCTCTCTTCATAAACCAATATTTTCACGTAAGAAACAAA
>1074FP012689 AT5G03360_1         :+U  EU:NC; range  -249 to    50.
TTAAATATGGCCCATGAGTCGTTGTGGCCCACAACTTAATATAGAAAAAGGTGCAAGTTGCATAGGCCAACGCCAATGTAACCCTCATTAACTTCATTATTAGTCTAAGAAAAACTCTTAGGCACGATCCGCAAGCTACGGACAGCTTGAGATTGTCTTGTCACACTTTATTTTTTTAATCTCTAAAAGTTGACCGTTGAATTTGTATTCGAACAGCCTGTAATATGGGATGGAGAGTGGATAGCCTGTATACATGATTATACATTGTTTGGTTAGATAAACATATACCAATATAGAGAG
>1075FP014585 AT5G42050_1         :+U  EU:NC; range  -249 to    50.
GTACTAAATGGTAAATTTGACATAATTAATTGGTGTGTAATTTTATAAATACAGAAGTACTTGTGTCTTGTATTTATTAGTATTCCTTATTTAATAAATTACTTTTCACTTAATCATCCAACTTTGTCAGATTCACACGCAACCTTGAAAAAATAAAATAGAATGGTATTGTGACTTTCGTGGAAATTTCTACTTAGATGACACAGTTGCTCCAATTAAAAGCTTACAACTTTTTCTTCATCTTTCTTTATATTTCTCACCCATTTTTCACCAATTTCTCTCCACTTAAAACCAACCCCA
>1076FP004217 AT1G79280_1         :+U  EU:NC; range  -249 to    50.
TATTTTTCCTATATATTTTAAAAACAAATCAAAACGCCGTCTGTGGGGATCGAACCCACGGCCACGTGGTTAAAAGCCACGCGCTCTACCACTGAGCTAAGACGGCTGAACAATAATTAAATCATAATAACATTCAAAGCATAACCTAATCAGATATGTTGAAGCCCAACAAGAGGCCTAATATCTCTATTCGGCCCAACTAACATAACAACGACGTTTAATTGACGCCTGGGGTTTTCTGTCTCCGGCATAGCATAATTTTTCGTCCTCCCGAAGCGCTTTTTCATCTTCCTTTGTTCT
>1077FP001491 AT1G22660_1         :+U  EU:NC; range  -249 to    50.
AGATGAAAGAGACGTATTCATTTTCTTTTCCCGCTTAAAATTATATATTGAATTGATCTAAATAACCGATTCACCAATTGTATATCTTAGTAAAGGAAATTGGGCCACTATTGGGCCTAATAACCATTCTAACTTTTACGGATCCGACTTAGCCCAAACACATCGCCGGTTCAGAACGCTGCCGTAAATCGCTGCATCGGAAAAAGCACGATGATACTAAAAACCATGAGACTGTCTTCTCTTCCGATCAACACTCTCATAAATCTCCCAAAATCTCTCTTTCTAATTTCTCCTTTTCGC
>1078FP013581 AT5G17490_1         :+U  EU:NC; range  -249 to    50.
ATTCTAGAAACTCTAAATTCAACATTTAGTGGGTATTAAAAAATAGTTTAATAGACTATGACAGTCCATTGGACCATTAAACAAAAACTACACGCCCTTATCAGAGCGACGAATTTTTTGTAACTTGGATCAGAAATTCAATAAAGTTATAGTAATAAAAATGAAATAATTTGGAAAAGAAAGAATAGAGAAGAAAACACATGCGAAATTATAATGGCCTGCCTCTCTTCCTTCTTATCTCTTTTACTTACACTCTCCAGGTCCCTCACTTCCCTCATTGGACCTCTCTAACTCTCCTCT
>1079FP013736 AT5G19790_1         :+U  EU:NC; range  -249 to    50.
ATCAGAAAATGGTGCGCACTCAATTAATACATGGAACCCACATAAAACCTCTGAATGATTCTCAAGAGTACCCAAAAGCCCATAATTATAAAATTCATATCCGTAATCCGTATCATCACTAAAATAACAAGAACAAGTTTTCAGAAAGACGAGACAACCACTAAGATTTGACCCAAACATACGAGCACAAAATGGAAAAATTTATGTATCCCTATATATATGCCTATAACTATGTCTATGTACAGATTCATACAAAAAAAATATGGAACATCAAACAACTCCAAAGCAGAAAACTAAGGA
>1080FP015054 AT5G48810_1         :+U  EU:NC; range  -249 to    50.
TATTTTATTTTAAGGAAAAACATACAATACTAAGATTTTTTATAACATTTTTTCTTTGTAACATTATAAATTGTTTTAGTTTCTACATTAATTAAATATATAAAATAAATTCATTTAAATAATATAAGAAAACGGAATCTTTGATTAACTGCTGATTATTGGCCACTGATTAATTTCCGACCCCATCAATAGATGAGATCAGACATACACAACTTAAGTAGACCAAAAAAGCGGTTGGTGTAAGATCCCAAACTCACAGATTCCCAAATAATAGTAATACTCTTCCTCTTCTCAACTCTC
>1081FP001609 AT1G24530_1         :+U  EU:NC; range  -249 to    50.
TCTTGTTTCTTTCTACTACACAAATTGGGGTATTTCAGTATTTGACTTCTTCGCTTTCAATTTACCATAATACCCTTTGGTCGTCTATAAGTACAAAATTGTACGATCTATCTTTTTAGTTCAAGAAAACACCCAGAAATTTAGTAAGCACCGCTCTGTACGTACCTGCCACGTGGCGTAATCTCTCTGCACGACGCGCTTCTTTTCTTTCTATATACATCTCTCCGACACAAACCTAACCCTTCTTCTGAATCACTTTAGTTATCAATCGATAGAAACGCCTTTCAATTACCAAACATC
>1082FP002510 AT1G50390_1         :+U  EU:NC; range  -249 to    50.
CTTTTTTGAAACGGGTTGGAACCGACCTATTTCGGGTCATATACTTTACCGGTTTACCCTCATGCTCATAATTCACTATTTTATTTTCTTTTGGTGGCGAAAAATCAGTAATTATATTAATTACAAGTTTATTTTCATATAGTAAACTAAAATTTACAAAACAATTAAGAAGATCATCAAATAGTCAACAAATCTCCAAAACAAGATTTACTTGTTTTGGAGATTTGTTGCATATTTTTCTTTATTTGGCAGGCGAAAGTGTTTCACTATGGATCAATAAGTTTGATAACAGAGCCATGT
>1083FP002556 AT1G51380_1         :+U  EU:NC; range  -249 to    50.
CGAGACATCTAAGTGTACCGAAATTTGAAACGGGTTATGTCTCCGGTGTAATTTCGACGGCGGATTTCGTCGATTACAGTCGTCGCCACCGTATATTAATACACATTTGGAAGCTCAAATAATGGGCTTCTTGCTTGAAGCCCATTGACGTCGGTACTATTGTATTTGCAATGATTTTAAACGTCGTCGTACAAGTAATAAATCAGAACCCCTAAAACCCTTTTCATCTCTCCGGACACTTCTTCTCCCGACACTTTCCTCTTCAAATCCCAAACGGCTATCTGACTTTGGAAGAAAGAG
>1084FP011179 AT4G20060_1         :+U  EU:NC; range  -249 to    50.
AAAGATACAAGGCCCAATAGTGGTGAGCCCATCACGATCGCGTATTCTCTTAAACCGGATCACTTACCTGAACCGAACCGGAATCGGCAGCTAATAATTTGAAGTCGGGTTTGGTCCTCGATTGAATTTTTATGTTCTGTAAATTCGTGAGAAGAGGCTTCTTCATCTGCGTATGGCGTGAAAATTCGTAATCTTTCGTTTGACAGAACTCTTCTATTTATCATCAATCTCCGGTTTCTTCTTCTTTGTAAGCCCTAAGAAGCCAAAAAGTGCTAACCATGGAGAAGGTTTCAGCAGCTT
>1085FP002462 AT1G49670_1         :+U  EU:NC; range  -249 to    50.
TTTAAACCCCTTATATAGTTATTAGTATGCTTCTAAGGTAAGAATTGATTTTTTCCTATCCATCCTAGAGTAAGAGTTGATTTCTTGTTCAATAGCTAGCCGTTCCGTTAAAAACAATGGAATGACCGGTTTGGGTAAGGACTAACCGGGTTTGGCAAACCAAATGCCGTAATTATTGCAGACGTGTCACAATGGAACACTCAGTGGCTTCTTGATTATATTTTTCGAGTTTCGAGGATCAAACAATTCAATCATCATCTTCTACCTCTGCTCCAATTTCTCTGAAAACAAGAAAACCTT
>1086FP001985 AT1G31300_1         :+U  EU:NC; range  -249 to    50.
TAAATGTAAGAGTTTCTTTTTCCCACAACTCATTAACAAAGTTTGGCATATGTAAAAAAAAGAATGAATTTTAAACCTAATACTAGCCTTTAAAATTCAACAATTATTTTATTTTTATTTTCTTATTTTCGTGCAACAGCTGGAGTGTTTTTTTTTTTTTTTTTTGTGTTCCCAGAGATCGAGTGTTTTGTGTTTCTTCTCTCTATCGTTCACATTTGATTAAAGCTAAAGCTTTCTTCTTCTTCAATTGATGCTACTTCTGATTTACCCTTTCTCTGCTTTTTTCTCTCACTCTCTCAG
>1087FP000086 AT1G02130_1         :+U  EU:NC; range  -249 to    50.
CAATTTACAACCCTAAACTTGTGAAAGAAGAATGAATTTTAATCTTGGCGTTATTGGGCCTCCGCTCCTCTGGACTCTGTCGGGCTTGATCCATTTTCGTTGCTGAGTGGATCGTAGGAACCCTAAACTTGTGAAAGAAGAATGAATTTTAATCTTTTGCATTATTGGGCCTTCGCTCATATTATTATTCAAGGCCCAAACACTGAATCTCCTCCTCTTGTAAATCGCGAGAGAAAATCAGAAAAGAGAGAGAGAGATCTCTGGCTCTGTATCGCTCGCTGCTCTTCCTCCCACAGATCG
[truncated: 4,869,539 more chars]
