# Supplementary material for: iPro-CSAF: identification of promoters based on convolutional spiking neural networks and spiking attention mechanism
Source: PeerJ Comput Sci. 2025 Mar 26;11:e2761. doi: 10.7717/peerj-cs.2761 (PMC12190325; doi:10.7717/peerj-cs.2761)
Supplement: Supplemental Information 1 [file peerj-cs-11-2761-s001.zip › raw data/A. thaliana_TATA_Data/Ntest.txt]

>1317415459
TTTGTGCTTGGTTACCCAGATGAATACATCAAATCGGTGGAAGCAACCTATCAGAAGCCAAACATTTTTAGCAATACGGCAATTACGTCACTTAAGTTCTTAACATCAAAGGGGAGAACATCATTCTTTGGGTATAATGTGGGTAAGAAGTTTGTGTTGGAGCAAAAGGGTCATAGGCTTGTCGGGTTCCATGGAAAGGAAGATGCAGCTATTGATGCTCTTGGAGCATATTTTGGACCTGTTCCTACTCCTACTCCCTTGATTCCATCTAAGAAACTACCAGCGATAGGCGGCAACGAA
>2253710199
TTGCCTTCCTAAATTCTCTGATCAATCAATGTGTATAAATATGCGCAGATATATCCATTATCCTCCACAATTCAGGGAAAATCTTCAAAGTGTTTGCAGAGAAATCTAAATTCATCAACAGTTTTTTACAAAAGAAATGGAAAACGGAGAAGCAAAACAGAGTGTACCTCTTCTCACTCCCTATAAGATGGGAAGATTCAATCTTTCCCATAGGGTTGTTCTAGCACCATTGACGAGACAGAGATCGTACGGAAACGTTCCTCAGCCTCACGCTGCCATATATTACTCTCAGAGAACGAC
>361646915
ATATATTGTTTTGATGCGCTAACTCTTGAAAACAAATTCAGTGTCCTCTCGTATCCTGTACCTCAGCTTGGAAACCAAGGGATATCTGGGGTTAATGTTGGATATGGTCCAATGGCTGTCGGGGCTAGATGGTTAGCGTATGCTTCCAATAGTCCCTTGTCTTCTAGTATAGGTCGTCTGAGCCCTCAGAATGTTACTCCTCCTGGTGTCAGTCCATCTACCTCGCCAAATAATGGTAATCTGGTGGCAAGATACGCTATGGAATCTAGTAAGCATTTGGCAGCTGGGTTACTCAATTTG
>445786477
gtaaagctgctgaattttaaatgtctagctcaaaatccaaacccaaaacaggtcccaatctaagaaaagtattcattcgtctttgccacctgtacaactttttaagattttcgtttttttctctattggtgaacaagtgattattttagtctacctttttttcgatttccactaactaaaacgcaagtaaatttttatcttttgttttaagggatagtggaggacaaaatcttgaaaactgtttttggatcccttcaccaggtcattcttattctgcttctgtagaaagtaataaactaa
>518191713
gtacttctctttctatatgactcgagatgtgagtgaatatcaaattatggtccttgagaagaatccaaaagataataatcaaactgataattgtgtttgaacctatgtgagaagaaaccaaagagttattaattagttatggctctttcttcctctttgtttttgttttatctaaactcttcctatgctttcttgttttgtggcaactttttctacctaatttgtattataatctgaaaatatggagatatttattgcgttacttatgtaaactctttctctgtttttatttttcttgaa
>6126121574
CTAATCAATTACTTTCCTCGTTATCCTTTTTTGCAGTCAAGTTAAATTGCTCTCTTTCAAGACTTGTGTTCTTTAAACCAAAAAAAAAAAAAAAGTATCTGTGTTCATCACCAACTCATTCTTCTTTCAGATCTAGGGTTTCATGCTTCACTCAATTTTTTTTTGTTTAGGTAGTTCCATCTTCTAAACGTTGTATTTTTTTTTTTTTGCCATCATAATCATATGGAGTTCGAGTCAGTGTTCAAAATGCATTATCCGTATCTCGCAGCCGTTATCTACGATGATAGCTCCACTTTAAAA
>7415314811
gtaagtctaaccataaacccttttctacattatcacattgttgaaactctgttttctcattgttatatcctctgtttacattgtatgccctttgtgttcatacgaatcttctactccttatttttcgattctaagatatgggttttgattgaattgagattttccactagaaacaagagagttttgtggattttccctaatttttgttgtcagatggtcaaattcgagtacttattgaaaatgctctgttttggtgtaaagaacaatacttaattttctaatgtcacaaagaacaatgct
>8265014367
gtatgttctggaacatatacggtattctaaaaatcggcggctacctatgcgtctacaaggccaaatcacataaacattttgatattatattggcaatatccgtcaaaagaaaagtcaatgttattttgatgtagatctgataaggctgccgattaatttagtttttttttttttaattttctatttgctttttaattcatttttaaaagggaaaattatcctttaacggtaaaatgtaagtagtaaaagtttactctaagttcttttaaagtctataattagcaattctcgttcatcgtc
>9216723617
GGTCCCAAGTTCTGTCGACAGTAACAACAGTAACTTGGGGTTTCGGGTTTCAAGATATGGATAGATTCAGTGAGTTATCTGATGAAGTGCTTATTAAGATATTATTGTTTGTTCCAACAAAATTGCTGTATCCACTAGCATTTTGTCGAAAAGATGGGAGTATCTTTGGATGTGGTTGCCTAAACTTAAGTATGGTCATAGAGATTCTTCTGAATGCAAGAGGTTGGAGTGTTTTCTTGACAAAAATCTGCCATTACATAGAGCTCCGGTTATAGAAAGCTTCCGTCTTTACTTAATTGA
>10209415475
GTATCAATTCCTTTCATTGTTCTTCACGGAGAAGATGATAAAGTGACGGATAAAAGCATAAGCAAAATGTTATACGAAGTGGCTTCAAGCTCGGACAAGACATTCAAGCTGTACCCCAAAATGTGGCATGCTTTGTTGTATGGGGAAACTAATGAAAATTCAGAAATTGTGTTTGGTGATATCATAAACTGGTTGGAAGATAGAGCCACAGATTCGAACGGAGGGTTAGAGAGTCAGCTAAAACATAAGCATGATGGATTCTTGAAGCATAAATAAGTGAACGATAGCATTGTTTATGTA
>1115378115
GAGTTCCAGCTTCTACCAAAGCTAGCAAGAAGCCAACCACTTGTCGATAAGGCTAAACTCGCAAGCGCATCTTCAGTCGAAGAAGCTCTCGAGATTGCTCAAGCCGCTCTACAGAGTTAGAGAAGGAAACTTCATGGAGTTTTTTTAATAGCTTTTGGGTTCAGAGAAATCAACATCTTTTATTCCCGGTGAGAGTTATTCATCTTTCCATTGGAAAAATGATCTATAGAGAGCACTGTTGTCAATAATCTCCTCGAATAATTTATAACCTCTTTTTGGGATAATCATATTTTGCTCATT
>12611133695
ATGAAAATGGCATCATCATCATCAGCTTTGTCTTTCCCTCTCTCCAACATCCCAACCTGTAGTAAGAAGTCTCAACAATTTCAAAAACCGGCTTCTTTATCCAAATCCAGTCACACACATAAACCTAGTCTCAAAACCCAAATTTTACACCACAAATTCACTAAGAGAAATTTACTGAGTTTGACGACTGCCTTGGGATTTACGTCAGCGCTAGGAACTGTTCTTGCTCACCCCGCAAAAGCTGAACCAGAAGCTCCCATCGAAGCCACTTCCAATAGAATGTCGTATTCGAGATTCCTG
>1325166997
GTCAATGGAGAGTTGGAAGAGTGAGCTTGTGGGTGGTTAATCCTCGTGGTAAAGAAACCGAGGCAAAAACCTTTTGTTACCGATATGATTTTGAAGTTGATGAACTCTTGCTTGGAGAGAGCAGTGACCTATCAATGGTGGAACTTAGACCTAGCCGTATCACTGAACTCGCTGACTCCGATCAAATCTCTTCGTCTTCAGCTCTGAATCTTGACCGTACTATGGTTTCCAATGAGGAAAGCATGGAAGAATACGCAAACTTGAAACTCTCTCTGCTACTCTATGATGCGGTTCTCATCC
>1438193046
gtaacaaattttcttctccctttttgttgtattgtccttccaactgttatattatgtagtcatttcgttcaaagaaactctaaacatgaatgtcaaaggaattatgacattttgttcataatgaaatcggctctggaagaatagtttttagttgaggaaatatgcatgaactcccctttgtcactagggtgaagttacgtgcattcttagtttctccttaactggatagtaaaatcttttgtaggatacgtttgttggcttttggtacaggactggaggatccagataatattatttcaa
>15408811383
ATTTGTTCAATCATCATGGCTTACCTGATGTAGTAATTGGGATCAAATTCATTCACAAAGCTCGAGTTTTTATTATTAGTGGCTACTGTTATCTGTGTATAGAAGAAGCTTGTGTGTGTGGTTCTCTACGTTTCATGATCGGTTTAGGTATCTGTTATATCCGGCTCGTGTTGGTTTCAGATTTAGGCACTGGTCTAGAAGGTCTTTCTTCGGCTACTGCTTCTTCTGTTCACCAAAAGAAGCCTTTTTTGGTTTCTTCTTCTGTTTCATGTCGAGGAACTTAGACAGTCCTGTTCAGAC
>1616516109
AAAGAAACAGGAATGTGAAACAGATCAATTTGGTACTGGTGAAGACGAAGAACATTCTAGGAGTTATTGGCGAGGAATTGGATGGGATAGGATCTCTGAGCTTGTTCAGACTGTTCAAGTTGATAATAATTGGGATTTGCGAAAGATTGACTTAGATGAGGATGAAGCCACTGTTGCTGAGCTTGCTGCTCCTTACTGGGAACGACCACTTGCTGGTCCAACTTGGTGGTGTCATCTTGATGCTACCCATCATGGTATTGCCTCGTGGTTACGTAATGCGCATTGGTTACATCCCGCGGT
>17478739311
CCCGAGTGACTGGGCGGCATCATCGTCTTCAGGATCCAAGAACTGCTACGGAGAAACAGAACCGATCACAGGAACAGCTTATCCAGTGAGCTCCTACACAGATCAGCTAAGATCAGTGATTGTTGAAGTGCTTCACGGGATGCACAATCCGGCGTTTCTTCTCGACATAACACTCCTCTCTTCCCTAAGAAAAGACGGTCATCCGTCAGTATACAGCGGCCTCATTAGCGGTTCACAAAGGTCTAGACCAGACCAGTCTGCAGATTGTAGCCATTGGTGTTTGCCTGGTTTACCTGATAC
>18394929550
TCTAAAATACTTGCAAGCAACAGAGTCAGAGGTTAAGTAAGAAGAAGAAAAAATAATGCTAAGGTTTCAATGTTTTCTTCACCTTCTTCAGCCTTCTATGGCGAAGAACAACAGCAACCACTCGAATATTTGTTTACACAATTTGGCGCCGTTTCGGGTCACCGACACGATTCCTGTACAGAAGATCCAGGAGTTACGTGCGAATCGGTCGAGGGAGAGTGGAAAGTTGCGAGTAAATGGAATAGGTAGAGAAATGGAAGAAGGTGTGGAAGAATTCGAAGAAGTAGATGATGGAGATGA
>19437014325
GTTGGTGAAGTTCCTGGAAAACACTACAAGGAACATTTGAGTTTTATATCTTGTAAGAATCTATCTGCTGCTCCCAACTCTGTGAGACTGTGACAAACTTTTTTGCAAACAAGAACAAGAAGACTGAAGAGTTTCTCAAACTGTTTCTTCTCTGTATACGTAACAGACACTGTACAGGAACTCAGAATTTCCACACGAATCTTTTCAGTCCAATTACTTTTCTTATTTATGGCCAAAAAGATCAACTATAAGCTTTTATTATGTTAAGAATTTTAAAATCTTAAATTTGATAACAACAAC
>2092711430
ATGAATGCACTTCCGCCGATAGTGCTATAGAAGTCCCGAGAACACATCTGAATGATAAGCAAGTAGGAGCTGAATCTTTCTTATGTGATGAGCTTGCAGCCTTTTCGTCAGAGAACTCAAACTTAAGTGCGTTATTTTCTGACAACTATCAGCCTATCGAGGAACCGTGGTTGATTCAAGAATCTATTACCTTACAACATGAAAGGAATATGCAGACTGATAGCGAACAAGATGTTGAAAGCTGTGATGACAATGAAAATAACTTAAATACCGATGAACAAAATCACCAGCTGACTGAGA
>2160368884
GATGGCTTTCGAATGTAGAGAAATGGAGCCGTGAGAAAGTAACACCTCCCATAGTTGTACCTGGCATGATTCGATGATACTTTCACGCAATGCGGCTATTATCTCTTACGGTTTAAAACTTTTCTGTAGATCTTGTAAGCTTCAGGTGTTTCTCAGTTTAGCTAGGGAAAGTAAAATAAAAAAAAACGATGACTGATTCTGAATGGTAACGTTCACTACCAACTAAATAAACAGATGATCTAATACACTAAAGAGAAGAGCGTTATGGGTCTTTTAGTTAAAAATATGTAAATATGAAAA
>2254374756
gtacgtcaacctcaactagtctttttcacttacaatcccttgtctgatctcattattattgcaacatctacgaaaattttgagtgttttaatagtgtttattcgggatgctcaatgtatgtcccggacctatttggagttagggttgtttatgttcttgctactctgctttttatttcatagatcggggagttaggggagaggccaaactataaatgttgtctcctcctagatggtttggcctaaaaagaccgttgttgcataagttggaggagtttttaatacctatcttaagaaataa
>23230121401
GCGTGACTGGAGGGTTGGCTCCACATTCATACACAATCTCAAAGTTCACAACTCCCGGAATAGTCAAGTCGGCAGCAAGCGAGCTCTGCGAACACGGCGTGCGTATAAACTGTATCTCACCGGGTACGGTGGCTACACCGCTCACTCTCAGTTACCTTCAGAAAGTGTTTCCGAAGGTATCGGAGGAGAAGCTACGCGAAACAGTGAAAGGAATGGGTGAGTTAAAAGGAGCTGAGTGTGAAGAAGCTGACGTGGCTAAGGCTGCTTTGTATTTGGCTTCCAACGACGGTAAATACGTTA
>24439710545
gtatgtttttatctttgtctcctctgcttctgatctgttaatgccaatcgataattcctagttttgcgatgcaagcatgaatcgtcgattgttatctgagtgatttgattcattttcgacgattttcgaatcatcataactacttcttttgctcaaatctcgcagtcagtttaatgcctattcgtattcaatttagttatgcaattgacgatttctcgaattgtctgaagttttgaagctaaaatcagattaaatataaaatatctgaacattgcctcccaaggaatctaatcccatctt
>25225414980
TATTTTGAGAGTTTGAAGTCAAGGGCACAACCGAAATTGCCGAAATCGAACGGGAGATTGCGGACATTGATGAGGAACCCGAGTTGTCCACTCTAAACAAACAATAGGAAGATGGAGAAGAAGTCGGAGACAGAACGAGGGAAAAACTGATGATTTTCTACGTTGTTGTTTTGTCTTTGAGGAATGAGGTTATAGAATCTTTATACTTTGATGTTTTCTGTGTTGGTAGGAGGAACACCATCTGATCTGCTTTACTAGTGTTCCCTGTGAACAAAGAAAGTGATTCTGTGTTTCAACATC
>2640772458
GCTTTGTGTAATACTCGCCAAGATCTTCGGATCTATTGCTGTGGCTATAGCCGTCGTGTACGGTGTGGATTATGCAAGAAAGGTTTTGTTACCATTCGTGTGGAAGAAAAAGGACTTAGGTGACAGCAGTTCACAGAATGGTAGCTCAGACAGCGAAGATACCGACATCAGTGATTTCTAGGACTTTCTGGCAAGAAAAGTCTCAGGGAGAAGAATTACGCAACGAATTGATTTCACAAAACACACTTGTAATCTGTGTTTAGGCAAATCTTAACGAGTATTTGAATCTAATCAAGTAAT
>2738592443
AGGTTCTTCTTCAAATGCAGTGTAGTAGCAGCATCGAAATACGACATAAGCAACTGCGAGGATTTTGTGTGGGTAACCAAAGACGAGCTCTTGGAATTCTTCCCTGAGCAAGCTGAATTCTTCAACAAGATGATCATTAGCTGAGCCACTCACACCACAAAAACTCCTATTTTCATCCCTTCTTCTCCATCAATGTCATCTCTCTGGTATTAGACAGTGTGAGAAGGTCAATGTAATAACCAAACAAAACCATGTCTCTGGTTGTGACGTGAAGGAAATTTTTGTTGACAGTTGATCTGA
>28450814187
gtggtcctgtctgacagcgaagaggatgatgaagaagaggacaacaacctttgaaagcgcgtcaagaatgaacccaaagtggacgacaagaacgaggcatccacttcgaatgcagcaccggcgatgaacgagccagttcctgagcctcttccataaatgtccccgaactcatctttttattttatttcgcttttattttatatttaactcgttatgagcttcggtccattttaaattttggaaacttttgctattttcctgatttcgaaatactcttttagagatacgtcttaaatgcag
>29368015919
GGAACCTTGTGAAAAACGGCGGATTTGAGACCGGTCCACACGTATTCAGCAACTTCTCTACCGGAATTTTAATTCCGGCGAAGATACAAGACCTAATCTCACCGCTTCCGGGATGGATCGTCGAATCTCTAAAACCGGTTAAGTACATCGATAACCGCCACTTCAAGGTTCCCTCAGGTCTCGCAGCAATCGAGCTTGTTGCCGGAAGAGAAAGCGCAATCGCTCAGATCATCCGTACCGTCTCCGGTAAAAACTACATTCTCTCGTTTGTTGTGGGAGACGCACACAATGGTTGTCACG
>3012108168
CTTTCTAGAGAAATTGAGAAAGCCTGTGATATGTGATGGAGCAATTCAGGCAAATCGGAGAGGTTCTAGGAAGCTTAAACGCGTTAATGGTATTACAAGACGATATCTTAATCAACCAAAGACAATGTTGTTTGTTGTTAGATATTTTCAGTTTGGGTTTCAACACCGTAGCCGAAGAGATCAGACACAACTTGAAGCTTGAAGAGAAGCATACTAAATGGAGAGCTCTTGAACAGCCTTTGAGAGAGCTTTATCGAGTTTTTAAAGAAGGCGAAATGTATGTTCGGAATTGTATGTCTA
>316119744
gttcataactttttttgtatattcgtagtattttttagaaaactttaaattattagggtttgttcataatcttccatctgagtgaatatgaaattgttaattgtatatttttatatgtctaagaattgcagtgagtagtaagattttgaacttggccattagaatttacatgaagattcacatatctaaagaggttgagatttgataaatcaaatttttcctaaaaactaaagttatcatattcttgggttcaatgttatatgagatatatcaattaaatttccaaaagcgaggtcaaaa
>32168022816
AGTAGCTCAGATAGTTTTACAAGATTATCACAAGATTAAGTATAGTGGCTTGAAGATGACGACCGAGGAAGCTCATAGAAGTATAGAGAATCTATGGGAGATTAAAGTAGAGAGGAAGAAGAAAGAGAAGCTTATGAGTGAAACAGAGCTTGAAGAAAGAAGAAAGATGGTGAAGTCGTTAAAGAAACAGGGGAAGAAGAAGTTTTTGAAGGGTTTTGTTAAAGAAGCGATGGAGATTTACACAGTTGGGATTGATTTGTGTCCGTTGGATATGTTAAGAGATAGGGTTGTGTTGTTTAG
>33195927595
TAAAGCAGAGTATGTGATATACAAACTGAAGGAGATGGAGAAAATAACCGATAAGGACATACTACCAATCTCCAAACAGTTTGACAAACTCGACCGATGCAGCAACGGAAAGATCACTCTTTTAGATCTCTTGGAAGGTGGCAGTGGCGATTGATCAATCCTCTGCAACTTTTTGTTTTAGCTTAGAATTACAGTTACTAATTACAACGGATCAACGATCCTAATGATGCTAATGGTGATGATGAGGAGTCCAGTCTCCAGTTTATGTAAACTGGTTTGGACCGATATTATGTCTTTGGT
>3433218427
GAAGAGAGTGTCCGAGGAAGGAGACCTTTGGTTTCAGTTTGTGAGTCTTGTTGTAATGGCTTTATCAATGGAGTTTGGGTTTTCAATTGGGTCATGCTTCAAGGCACCAAACCCACCTGTTCTAATCTCTGCAAGCCCTAATAAGATCAATTTCACGTTGAGAAGGAGAAAGAAAAGATTCTTACTTAGAGTCTCTGCTGTGTCGTATAAGGAATTCGCAGAGTCTGCTTTAGAAGAAACCAGGAAAAGGATCGTTCTTGAACCTTCACATCTCCAGGTATATGCAATTACATTTCGTTA
>35261713984
gtttgtttattctctcagaacccttttcatcttataatatagtatgacttaaaagacttccaaatttgatattgttgtctgaaaagtttggggctttgagtagtgttggtactgaaaagtgatcatcatagcttggtaatcaatggcccttttagatcttgattaaagtagatgaagctgagtgtggaaaaagaatctcaaatttattataattaatgtccaatgaagcttgaccttttcaaaaagagttccttgaatggttttggaatgctaactgggtcaatgaagatgaaaatgggt
>3651181017
GTGAGAACCTTTTTTCTGGATGATGCGCTCTCTGTCCTGAATTCAGACAAGAATAGTCATCTACTTTCTGCTGTCAAACGTGATTTTAAAGATGAAGATAAAGTTTCTTTGGATGAAGCAATCGACTTGGCATGGACAAATGATGAGTTTGATTGTCTCGTAGATCTAGTTTCATCTGAAGGAAGTCATGAGGCTTACAATTACCAGAACTCAACGACAGGCCTAACACCACTTATGGTCTTTGCTGGAAAGGGCAGGGTTAGCGATGTCTGTAAGCTCCTTTCAGTCGGCGCTGACTGT
>37390235162
GATTGGTGAATTTGGACTTGAGCTGGAGCTACAAACACTTTTATCCTTACTGGAGTTCGTAAAAGCAGTGCTTCCCAATTCTCAGGCTAGACTCCTGCCGCTCTCAGATCCAACGCTACGTCCTCTGATTTATGACACTGGTTCCAAGGATATAAGTTCAGAAGATACTCCACATGCAAGAAACATTCCTGTATTTAACAAAAACCAGAGAAGCATTGTAGCTCTGCCTATAGTGGTTCCAATAGGAGCTCCTTGGCAGCATATTCACTTGTTGGCTCGAAGACGCAGGAAAATTTATGT
>38297714900
gtgagtagtgtctaagtaatagctttgcctcttgttttcataacaattgttaagctgtcactaagtatgatgaaagtcatgaatacaaatgtaaatagggtgtcagacaacaagttttactattatagcgtatcgataatttattgtatacatagaattttggattatacctttaatttattagtattttgtatgatcgtagttttatttcttacaaatatttcagggatctcaaggggcttgtacatgtggttgtcgatctgctgagacaggctatcggttggaaactaaaaattggac
>39449213186
gtctgtgttactttttcatttatgctatgctttctgtcattaactaacaaacctatattccaactgttttgcttgattaaacttagcacataagaggttctttttttctatctatcgttcataatgtggcaaaaacgtgttacgtagttaacttgttacacttccatgtgggtagactttccatatgttctagtaatggtttgtagattgcttaccatagcctgaccgatagggttgtagttaattttgatgatgggcagaattgggaaactagatcctgtgaatggttccatacactag
>40304323473
GGTTTGGGGAAAGACGGGAGCGGAATGAAAGAACCGGTGCAAGCGCAAGGCGTTGATAGGAGAGCAGGACTTGGGAGTCAGCAGAAGAAAGTTGATGCTGAGTTTGAGGTTCAGCCTGGTGACACTTACAGAACTCTTCTCCATAAGAAAGCACTTGCGAGATTTCGTGACATGTCTGACAATAATTGACTCTCTCTGTGTGTAAAGTCAGTTGGAAACTTCTAAATTCCGTTGTGCTTAAACTGTGAAAGTGATTTTGATTTTGTTCTTTTTGTTAAATTATTATTAATGAAAAGAGAC
>41340914155
GTGAAAGAGATAGCTGGATTTGTGTACAACCCAATAACAGGAAGATGGTTATTGTCAGATGATATTAGTGTCAACTATATTGCTTATGGGACGAAAAGGAAGGATCTTGGAGACATATAATCAATCGTTCCAAGTCGTGTTTCTCTGCATATCTGCTTCTGAGTTACAACTCTAGTTCATGCTTTAAAAACTAGGTACTCTGGAAGTTGCTTAGGACGAGGACAGTAGTTGTTTTGCAATAAGTGAGAAACATTCAAAGAATATTTGGTCTTCTGAATCACACTTCTGTCATCTGATAGA
>42561513347
TTCGAGTTGGACTATCCGAGTGAATACATCACAGCGGTAGAGGGTTATTATGATAAAGTGTTTGGTAGTGAATCTTCAGTAATAGTCATGCTTAAGTTCAAGACCAATAAACGAACCTCCCCGCCTTATGGAATGGATGCTGGCGTTAGCTTCATACTCGGGAAGGAAGGTCACAAAGTGGTAGGGTTCCATGGAAAAGCTAGTCCCGAGCTCTATCAGATTGGGGTCACTGTTGCCCCAATCACCAAGTGACGACGTCCTTGAACTTTATTCTCAAATCAAGTTTGATCATGCATATTT
>4365630404
GCATCGCAGAGCTGGGAATTATGATGACTACAACAATTTTGGTGACCCTTATCATGCTTCTTATCTGGCAGACGAACATCATAGTTGTGAGCATGTTTGCAATTGTTTCCCTGATAGTCGAACTGGTTTTCTTCTCATCCGTTTGTTCAAGTGTGGCTGATGGAAGTTGGATAATCTTGGTTTTTGCTACAATTATGTTTCTCATAATGTTTGTTTGGAACTACGGGAGTAAACTGAAGTATGAAACTGAAGTCCAGAAAAAGCTACCAATGGACCTACTACGAGAACTGGGCAGTAACC
>44203416268
ATGGCTACCCTAAGAGCAATGTTGAAAAACGCTTTCATCCTTTTTCTCTTCACCTTAACCATCATGGCAAAAACCGTGTTTTCGCAACAGTGCGGTACAACCGGATGTGCAGCCAACTTATGTTGCAGTAGATATGGATATTGTGGCACCACAGATGCCTACTGTGGTACCGGGTGCCGAAGTGGACCTTGCAGCTCCTCAACCACACCTATCCCACCAACTCCTAGCGGTGGTGCAGGCGGTCTAAACGCTGATCCTCGTGATACAATTGAAAATGTTGTCACACCAGCATTTTTTGAT
>45486031942
GATGATGAAGCTAATGAAAACACACAATGTGATGAAAGAGATGTGCCACACAAGAAGCGTCGTTGTCTTGGGACTAGTGAGACTACTGATAGAGGAGGATCTGTAGAGCCGCTGCTGGACTTGGATGCTTGTATTGTATGTGAAGTTTCAGACGAGCGGGTATCTCGTTGTTGCGGGGTTGACTGTCTTCTTTCGTTTCACGGCGAGTGTTTGTATGCTGATTTGGGTAGTACTAGTAGTAGTAGTAGTAGTAGTAGTGAGGATGTTTCGAATCCATTTTGTCCTTATTGCTGGCTCAAG
>46102629520
GTCCGATTATCGAAGCTCTCTCATCGACTACTCTTTCCGGCGCCGGTGAAGCCTCTGTTCACCGGCATCGGGACCCCAACTTCTCTTCTTTTCGTCGCTATTTCGTTACCTTAGTTTCCTTCTTTATTTTTCCCCTTTTGAAGCTTTTTCCCATCCTTTCCCCTCTTGTTATTCCCCTTGTTATTCCAGCCCATAACTTGTTAACCAATCTACCTCACCTTGCATCTCTACCAGGACGCTCTTCAACACAAATCAAGGAAGGAAGGTTGAAGCAACATGCTCTCTCCTTCTCCCATTCCT
>473187018
gtaagtttaaaaaattatatattgtcttctttttaacgtatatatactaaatttgtacatatgtcatgtaacaaattgggggcttaccacgaaataaccttaaatcatgcaatcttgtactaatttttgctacaataccatttagtttattaacttgttgcctcactaaaggaaattgcatttaatatgtgaactctcaaataattactttcgttatgtcactacgtacatagttaatgtcatgattctcttgaatagagtgatcataagttcataacgtacgtacaaaaaatgatgggg
>48258118149
GTGGGGAAGTTTGATCCTATAACTCGTGAAAAAATCGACCCGGCTAATCTCGTTCCAAATCTGGCTATCAAAGAGGCAGTGGCAGCATATCTAGAAAAACACGTCTGGGCTTACAAGATGGGTTGTTGATCGAAATGGGGATTAACATAAACACAATGAAGCGGATGAGAAATTGAGGTTAACTACTCAGGTGACCGAACAAAACAGATGGGTGCGTTTACCTTTTTTCACATTTGTGTTTGTTGTTGCCGATGTTTTCAGTGTAAGATTCTCTGCCCTGTGTATATATTACAATGTTTT
>491736887
gtaaaccatctgatcaatctaacttggcatcttccaaataacccaaaaccttggatagaatcaattgtatctaaaaaagcaacaactttcatcagattgagagaatacgcaaaaaataaataataagaggagctagcaacatgtatactatttcatttttttttcagtttctaagccaatcagaaggctgtatttcatacccactcgcactttgtgcgcgttgagcgagtgagagcacttctgtgggtgtacccctttccaaatcatgactttttgaatcgacgcattcctctctgaaaa
>50376337184
ATGGTCAATCGTAGGGCCTAGCGATGGAATTCAGTATGGGCCGTTCGCTCTTCCTCAGAATGGATTGCCTATTGCCTTGGAACGAAAACCATAGATGAATTACGAGAATACCATTTACCTTTCTTAAATTAGAAAGTGAGGAATTTTTTTTCTTATTTAAGAGGAAAATCTAATTCTTTTTTATAATAGAAATGAAAAGAAAGTAGAAGAAAAAAATCCCAAGTGGGACCCCCCAAGTGTATATAAGTTTTAGTTTATAAAATGTAGAGAATTAAATTTTCGGAGAAAAAAGAGAATTAG
>51598920406
GTACAAAGAGAGCATCACTTACCTAAAGGAGATTTCCCAAATGTGGATCATTTCAGGGAGGTGCTAAGTGGTTACAACATCGACAAGTTTGAGAAGCTAAAGCCGAAAATGTTGCAGACTGTTGATGATATGTTGGGGTATGACATCCCAGAGCTCTTGAAAAATTTCAAAAACCCTTATGATTAATATTTCTATCCCTCTTATCTTCTGCGGTTGCTGTATAATCCAAAACTATACATTCACTTTTGGCCTAGCCCTTGTGACTTGTGAGCGTTAATGCATATTTGTATCTTACAAGCC
>5222561499
TTATGTGTTCTGGTGGAACTGTTACCGCTCTCTAGAATATCAAGTGGCTCCTTTGTAGCTGCTGTTTCAGTGCTTCCACATAGACTCGTTAGCACAAAGCCGAAACTCTGCATCAAGCCTCTAGTCCCTGAATCCAAACACAAAAAGGGACCAAACTGACAGGTGCAAAGGCTGATCGCTGCATTCGATTTTCGAGAGCCAAAGATATCAATAGAAGTTGTAATCTCTCTGTTTTTGTTTAGATATGTCTTTTGCTTTCAGTATCTCTAATGGAGTTAACAACAATGTCTGACCTATGTT
>5353936674
GTGATCATTAATGCTTGGGCGATCCAACGAGACACTGCGACATGGGGATCGGATGCACAAGAATTTAGGCCAGAAAGACATTTTGATTCAACTTGGGATTTTGTTGGACGAAATTTCAAATACATTCCATTTGGAGCAGGGAGAAGGTTATGTCCCGGCATTGGACTTGGGTCGGTGATGGCAAGTGTGACTTTGGCCAATCTTGTGAAACGGTTTGACTGGAGAGTTGAGGATGGACCTTCAGGATATGATAAACCAGATCTAGTAGAGGGAGCTGGAATCGATGTTTGCCGAAAATTT
>54332833635
GTGTTAGGAGCAATGTGGTATCTGTCATCAATCGGGCGGCAGTTTTCGTGCTGGTCCAACGTATGCAAGAAAGACAACGCTTTGAGAGTTTTGGATTGTCTTCCTAGCTTCTTGGATTGCAAGAGTTTAGAACAACCAGAGCGCCAGTATTGGCAGAACGTTACTCAGGTCCTTTCTCATTGTGATGCTACAAGCAGCACTACCAATTTCAAATTCGGAATGTTTGCTGAAGCCTTTACCACTCAAGTTGCTACAACAGATTTTGTGTCCAAGTACTTGTATTGTCTTTGGTGGGGTTTA
>55577815664
GTGCGACATAATAAGGCTTGTGAACGAGAAACTATTATCGGAACGTGGCATGGGAACAGAGGAAAAACATTTCCCCTCAAGAATATCATTGCAACTAACACCAACGAATCAATCAAACATCTTAATGGTATCCGTACAAAAATCTTCAGAAAACCCATTGACAGAATTCGAAGTAGAGAAAGGCATAGAAGCAACAATAGATCCACCAAACACATTCTTTGGACTAAAAGTCTCAGCCAACGAGACCACAACAAAAAGCATGAAGCCATGGAAGTTCGAGGAATGGGTTCATGGTTATAG
>56582418271
AACTCGAAAAGCAAATTACCTGTTATAGGTGGGGCGAGTTTTAGGTCTGAGAAAGATCAATCTTCACCCAGTGATCTTGGTGAAGAAGGAACGGATTCAGAAGATGATATCAATTCAGATCAAGGTCCTACATTGTCTATGCACGATAAGTCTTCTCGTCAATCCGGTACTTGCAGTATTTCTTCGGATGCAAAGGGGACATCTCAAGATGTATTAGAGAACCATGAGAAATATGATCGTGATGAAATACCTGGAAATCTTGAAACGGAAGCTTCTGAAGGTAGAAGGAATACTTTAGCA
>5751379755
ACTTTCTATTTTCACCAATTTTCAAAAAAAAAATAAAAATTGAAACTCAGAAATGGCGAATCTCTCTTCTGATTTTCAGACATTTACAATGGATGATCCCATAAGACAACTAGCAGAACTGAGCAACACGCTTCATCATTTCCAAACATTTCCTCCTCCTTTCTCTTCTTCTCTCGATTCTCTTTTCTTTCATAATCAATTCCCTGATCATTTTCCCGGAAAATCTCTCGAGAATAATTTTCATCAAGGGATATTCTTCCCTTCTAATATCCAAAACAACGAAGAGTCTTCTTCACAATT
>58133236040
CCAATGGAGAATATTCTTGAATCGATATTGGTCACATGCCCAAACGACATGTTTGGTTGCACCGAGAGTTTCTTATATGGGAAAAAATCAACTCATGAAGAAGAATGCATTTTCTCTCTATGCTCATGCCCTTCATTGGACTGTGAGTACTCCGGCCGATACGAGGATCTCTATGATCACTATAAACTGACTCACATCTCGAACTCATACTGGACCACTAACTGCTTTAGATCTAGCATTCCATATAAGGCCCCGATGCTTATCAGCGATAAGATACAAATTACAAGGGTATATGAGAAG
>595090462
CCATTTTTGATAGCCGGAAACAACCCACAAGGGCAGGAATGGCTACAAGGCCGAAAGCAACAGAAGCAAAACAACATCTTCAATGGCTTCGCACCTGAGATCTTGGCTCAAGCCTTCAAGATCAATGTCGAGACGGCTCAGCAGCTCCAGAACCAGCAAGATAACCGTGGCAACATCGTCAAGGTCAACGGACCTTTCGGCGTCATTAGGCCACCCTTGAGACGCGGCGAAGGCGGCCAACAACCACATGAAATAGCTAATGGTTTAGAGGAGACTTTGTGCACCATGCGATGCACTGAA
>60504638786
ATAACGTTCAAATCCTCTCTCTCTCTATCTCGTCTCTTATCTCTAGATCTAAAAATCTCTTCTTTCCTCAATCTCTGTTATGAAAACGATGAAGTCACCAGCGAAGATCGGAGAGAGTCGGTTCTTAGGAAACATTTCGACTTCTTCTATTCGAAATCTGCTTCCCAGATCCATCTACGCTAAGCAGAAATCGATTCAAAATGCAGATACTAAAAAGAGTTTCAGATCCAACGACGAGAACTCTCCTCCTTGTGACCCAAACATACAAACAAATCATCATCTCAACAACGACGACGATCT
>61376411983
gtaaagtgattgttattcacggacactgtgacatatctttagtctttcttactcatatgttttcgactcgtctctgtttccatttgagtgcttgaacaaagagattgctatattccatccttatctgttggtcactgttgcttataactaactacttgtgaatttaaagtgataagatcttgttctgttttctagataagagcagcaacgttttcgttttacaaaagatgtgtgttgagaataggacaatttctcaataatgtgtttgcttttgctatatactttgtaaagttgataaac
>62551130703
CCAAAATGGTCAAAATCAATTCATCTTCTTCGTGATGATCGTAATCACCAACCAGTGACCTAACAATGGCCGTTCCTCCATTATTCTTCCTCCTCACACTCCTCTCTCTCCCTTCTCTTCTTATCTCCGCCGGTGCTTCCAATGCCTATCCTTCTATTCCCGGAACCGCTCCTATCGACGGAGGTTTCACCGATGAACTTAAACCCATTCGCCGTGAAGTCTACGGGAATGGCAAAATCTATGACATCAGTCACCGTTACACTCCGGAGATGCCGTCGTGGGACTCATCGGAAGGAATCG
>6334488846
gttagctagtattggatgttatgtttaatttgtttgttttggttggtcttatctataatttttagcaacaaataaaaacaatgatgcagaaagttttttttaaaaattatgaatgatatgtaattggtacataatcacgtttggaaaacgaaaacttgaattcaaagtcaaatattgttttggacgttctatcatcatacatatgtacgaccaattgatcctttatatttgacgattgctcgagtagactatcatccgtgaacagtaaaattgttatttggaaatatattcatttaaaag
>6483413846
GTATCCTGATGATGTCTATGATCGTCTCTGGTATACAGATGGTATATACGAAACAAAAGCAGTAAAGACAGCTCTGAGTGTCAATTCTACTAATCCATTTGAACTACCCCAAGTCATAATTAGGTCAGCAGCTACGCCCGTAAATAGCAGTGAGCCAATAACCGTTGAATACGGTGGATATTCCTCCGGTGATCAAGTCTATTTGTATCTACATTTTGCCGAGATCCAAACCCTAAAAGCCAGCGATAACAGGGAATTTGATATTGTGTGGGCTAATAATATTAAAAAGCTGGCTTATAA
>65369639787
GTGACTATGGAGGTTGGAGCTGTTGCTGCAATGCGGTATGTTAAAGACGGTATAAGAGCTGCACATCTAGTGATGAAATACTCTCAACACACGTTGCTTGCCGGAGAAGGAGCATCAGCATTTGCAATCTCCATGGGTCTCCCCGGACCCATGAACCTAAGCTCCCCTGAATCTGTAAAGAAGTGGTCGGACTGGAAAGAGAATCAGTGTCAACCCAATTTCAGGAAGAATGTAGTCCCCGCAAATGACTGTGGACCTTACAAGCCAAACAATAGTGCTATGAATGTTTTTGTAGACAAA
>66379814464
gtaacaaatttcagacttgagttcgatgatgttgacatgagattggcttacttgatttgtgtaggcctccattagggttgtttcatttattcatcaatttgcttcaacagttactgaaattagcatttctaaccaatttagcgatcttcaatgccataaagttccctttttttaattgaagtaaacacctaatccgtgaacgttgttctgttttagagatcttgctcactagtttagtggcttaggatttatctaagagtgattaattggtacataacattcatcaagtgcttccgaagt
>67208212669
TGGAATATGATTCCCCAGCATCAGATTAAGGAACAACATAATGCGTTGGTGATGAATAAGAAGATCATGTCCATCCTTGCTGAGAGAGACGCTGCTGTACATGAAAGAAATCAAGCTGTCTCTGCTAAAAAGGAAGCTGTCGCTGCTCGGGACGAAGCGCTTCAGCAACGTGACAAAGCTCTTTCTGAGAGAGATAAAGCTTTGATAGAGAGAGATAATGCTTATGCTGCTCTTCAACACCATGAAAATAGTCTCAACTTTGCTTTGTCTGGTGGGAAGTGTGTTGATGGAGATGATTGT
>68273319083
AGAGAGCTCAAAGCCATGGACTTTCTCGGTTCCACGACGGGTAGCGGTACGTTAGCAATGTTGTTCTCGTTTTCGGAATCTATTTTGCCTCTGGATTCTAGGTCTTTCCTTCTGAAACCTCTTTTCCTGAGATGGCTTTCTGGTTTCTTACACTCGGTTTTGTTGCTGGTCCTGTTTTTCTCATGGGTTCGTAAGAAAATTAGGGGGGATAGTGGTGTTACGGAGAGTTTGAAAGATAGGAGGGATTTTGGGTTTAAGTCAGCTCTGTTTTGTAGTTTAGCTCTGTCTCTGCTTAATCTC
>693899035
gtaagtatctaatctcgtttctagcttttttataatctgtgaatcatatgatgtgttcttcgcagtctagtagattttgtttcacattgatgaatttgtagcaaatgttttgcttaacaagtactattttaggttcttcttcttcttctatcatgtatttcctcaagagtagtatcttcttgctggttatagatttgatctatactctagctggggagtgaatcattggaaattgacaacgcatttgagtgaagttaaagtcaattttgatatacctgtgattttggaggcaaaaacctc
>70578240514
ACAAACTCACACACACACACACACACTCTGTTTTCTTCGTCCATTCTATTACCAGAAAACAGAGTTTGATAGAGAGAAAAGAATGGAACTGTCGACTCAAATGAATGTGTTCGAAGAGCTTCTTGTTCCGACAAAGCAAGAAACAACCGACAACAACATCAACAATCTGAGCTTTAATGGCGGATTTGATCATCATCATCATCAATTCTTCCCAAATGGATATAATATTGATTACCTCTGTTTCAACAATGAAGAAGAAGACGAAAATACCCTTTTGTATCCTTCTTCTTTCATGGATCT
>71326019243
GCTATTCCTAGGAAAGTATGGCTTGATGAATCAGGAAAGAGATTGGTGCAATGGCCGGTTAAGGAAATAGAGAGGTTACGTACAACGCAAGTCAAGTGGGGAAACAAACTATTGAAAGGAGGGTCGGTAATGGAGGTTCATGGAGTCACAGCTCCACAAGCAGATGTGGAAGTTTTCTTCAAAGTGAGTGGTTTTGACTTAGAGAAAGCAGATGTGATTGAACCGGGCTGGACCGATCCGCAATTGATCTGCAGTCAGAGGAATGCGTCATCAGGTTTAGGTCCATTCGGTTTAATGGTT
>7235969653
gtgattactttaagctcttttgcccttttttttttcgtgtcacaacagtttctctgtgggctcgtctgaattctctccgaccatcatcactctttcaattgttatttccaatggagtttgtctgaattgaatttgcatagtaaaggtcagagatttgtttaagtctctcctcgcttttctgttcgagggtttttcttctcagaatccggcgagagcattcctcagttctttctgtttgttgaatttgatttctcttttatctgctatgggattttagttttggagccattgagtatctaa
>73510513726
gtgaaggctatatctgatgtagattttgatgccagaaacaacaaatattgtgagatctcatggcaataaattttaagtcacaatcgagaagaaaccactaggatcttggtaagagtaatctcactagtctttagttttgatcagatttttgaagtctcttgatcaatgaactaatggatttgaataaatgtggtgttacaacagaattttggatgggcttatatgcaactaagggactatacagcagctaaagacgaagtcttactaaagttgctacaaggaaatggaataaccttttca
>7467713576
CATGATGCAGCCACAACCAAAATACTCCGCGTTTCGAGAAGCTAGCTTTGGGCACGGGTTGCTAGAGATTAAAAACAGAACTCATGCTTACTTCAGCTGGAATCGGAACCAAGATGGGAACGCCGTGGCAGCAGATTCTGTGTGGTTGCTTAATCGGTTTTGGCGAGCTCAAAAGAAGACATGGCTTGATGCATTTTAAAGACAAATTGAAGAAGGTTTTATTTTTGCAGCAATTCTAAACGAATAAATCAGTTAGTGACTGTTTTACGAGGGTTGTTATTGAGATTTGATTAAAACCTC
>75268639272
GTGGGAATGGCAATGAAGTCTGGATTTTGGACATGCGTTGACATGGCAAGTGGTCGCTATCTCTGGAACAATCTCTGTTCAAATGCCAAACGCTCTTCTTGAGTTTTGTTACTCTCTATCTGTCTCTCTATTGTCTGTAACTGTTTAATTGAACTGCAATCGACGGCACCAAATTTACATATTGTCTCTGTACTATATACTATAGATCTTGTCTTCACTACTAAATCTCAATAAAGTCGAAGCCTTTATCCCAGTTTCAAAGAGAGTGGAGGATATGGCTTAGATTCTTGTTCTTCCTGT
>76101310520
gtacagcataagcactgactttttggcattatgtaccatcaagctttttttttttatctaatagaagagtgatcatacttcaaaatttatctataagtgggttccttgagatatgttgttctttgatgatactacagacgtagcttaaaatattacatgcaacaaagagctcagaatgatgaaattggctcagtttctgtcacaggcgtttctatctttgtactatattcacaaaaacgtgattcactcttttaggttcaaattttcttatggtaatttagaatttggagctgattggga
>77512210119
GGTTGATGTTGTAGTCTTTGTCATATGGGAACTAGTGATGTTAGCACTCGTGGTGTTTTCAGCTGTATCCTTGTACTTCAGGCGGTTGCAACTTGCTTTTATCCTGCTTTGTGTCACCTTACTATTACTCCTCTGTATGAAAATCACAAAGCAAGTGAGACATGCTAGGAAGAAGAAGCGAAGGATGCTTCTTCCTCTCTCTATGTAAAGACCGAAACCATTGAGCTGTTGCGAACCGTTTATCTTCTCACACAACCAAACCACAACTCTTCTCTGGCATGAGTTTTGTGCCCATATGCA
>78171936387
GCTTCAAGGATTAACCAAATCAGTATCAAGATATCCAACATTCAGAAGACATTTTGTGGAACTAGTCAAGAAACTATCAAATGATCTAGACAATAAACATAACCGTTTTGAAGGCGGTTCGAGATCAGTTCCACGTCCCGGGAAAACGGTGTCTCGGATTTTCAGCCAAAAATCGTTCAAGAAAAAGACAAGTAGCAATGGGTCAGATCAAGATTCACCAAACAGAGGGTTAAGAGACATTGATATTGTGTAAGTAAATGTTATGCGACCAGAATTAGACCGAAACTTCGTCTGCTTTTA
>796081656
gtacgtaatttctctcaccttaccctttctgttaatgctaagttgttttgtttctgatttgacattcacttggcataaccttggtggaaacaagtcatcctgcacttaaaaactgaacttgtaacgattggagtatttgatgactgtgatgaatcaccataacaataactttagtttgctctcagctacggatgacattcatataatttgtttggtgttcttgttgctcatgttggtttagggttgtttgtttgttttttgaattactatctagtttcgtttaggtgggatatatacaat
>8048026924
gtagtcaatcgcttttttctcttctccagttttcagttcattgcttcctctatcttcttcgttttgaactcaaatttctgagtaacccgagagagaaagattcgccgatttgcatttgcttactcattcaaatttatcctcgtatcttcgattagtattcaaaatttccgttaggtatttaacattttagcgagatcatagtttgttcatagtctgaaactagttcaacatatagcaaatcgacgtaaaggaaatacgaaaatccactgatataacggaccaacatatgattagagacct
>81423313702
GGGACATGCTTCGAACAGAGCTTAAACTTGCCTAACCTGAAGCTGTGGATCACTGGATCACTTTTAAATCAAGGTTTTGAATTCATCAAGTCATTTACTTGATTCTATAACGCTTGCTCTAACGTGAGTCAAATCCGGTTCTGCACTATATTGATTGTGTACCTTTCTTACATGTTTCATAACTTCCAGGGCTCTAATTTCTATTCTAGTGATGATGTAACCGAGATTGTTGATTCTCTATTGAATAAACACCATGTTATATAGTAATTTAGCGACAAATTGTATGGTTAAATGAAGTAA
>822014607
gtatgtattaatcacatcactttttaatttgtggatatactgtagcacaaaaaatgaaatatggtaaatgcataataatttgctctattactaaatgtttttgaatgatttaacattttgaatctgtttgtgctcctcaataattttaaatctattcgcattgatagatgaaactttggattagtattgacttcaccgaattagacctaatgttagtcaaaactaacactgtggtatacttgaaaattggtttgctatgtttctcactagtaacttacaagtaatttatagccaaatcat
>8360272771
GTGGTCGAAGATTGCTTCTAAGCTGCCTGGAAGAACAGACAATGAGATCAAGAATGTGTGGCATACACATCTCAAGAAAAGATTGAGCTCGGAAACTAACCTTAATGCCGATGAAGCGGGTTCAAAAGGTTCTTTGAATGAAGAAGAGAACTCTCAAGAGTCATCTCCAAATGCTTCAATGTCTTTTGCTGGTTCCAACATTTCAAGCAAAGACGATGATGCACAGATAAGTCAAATGTTTGAGCACATTCTAACTTATAGCGAGTTTACGGGGATGTTACAAGAGGTAGACAAACCAGA
>8414845115
GCGGAGGAGCTACGGCGTACATTAGCGGAGAAGAGGAAGATGCACTATAAAGCGCTTCTTGGTGCCGTGGAAGAGTCGTTGGTTCGTAAGCTGAGGGAGAAAGAGGTAGAGATAGAGAGAGCCACGCGCCGTCACAATGAGCTGGTGGCACGTGACTCGCAGCTGAGAGCGGAGGTGCAAGTATGGCAAGAGAGAGCTAAAGCGCACGAAGACGCCGCCGCGTCGCTGCAGTCTCAGCTCCAGCAAGCCGTTAACCAATGCGCCGGTGGATGTGTATCGGCGCAGGATAGTAGAGCGGCG
>85150310949
gtttttttcctgcatagaatattctattaattaccatgcatgcataatattcccctttagataaaattatatgggaggaatttatatgattgatcatcatagaaaatagactatatatataattttcaaatcctaccgtatcatatagtattaaagtttatggtaagttcatacgagttgaagttgattgtttctaaatttttttttattactctatccttttcaaaacaactgtcgttttagcttttttattaattctaaataagtattatctaaggattttaattttaattaaaaatt
>8654142791
gtgagtttcttcttcttctgagaatcttcttcactttatttcgcttttgattgattttaagctgagtgggttgttcaaagtctctatctttttcgtatatccttcaattgattctcttcatccacagtttcaatctttacctttctcaaaaatatgtactttgcgtaatggcttttctccaaatctcaaatatgttcagtctttttgggctaaagcttgaacctttcacttctctgtgtgtttcctaatcttgagaacaaaacattatagagtttatatataatcttgatgatctcaagt
>87218037069
GGAGGCAAAGTCCGAGATTTGCTTTTCAAGCTGCTTGAGAAAGAAGAGGATGTTGTGATCAAACGCGGAACACAGTCAAGAGAGAATATGCGTGCGGTTAAACAAGGAATGCATACGTCTAAGTTTTGTCTACATCTAGCTGGTGATACTTCTTCTGCTTGCAGATTATTTGATGCCATTGCTAGTTTATGTGTCCCGGTGATTGTAAGCGATGGGATTGAGCTACCTTTTGAAGATGTCATAGATTACAGGAAGTTCTCTATATTCTTGAGGAGAGATGCCGCTTTGAAACCAGGGTTT
>8838256689
gtaaccttttgttctacttatctccttttaattctattcttgaatctgtagtgaaagtaaataaaggaacttacatatagtggtagtacacaattggtatagattataaaaggtcgaaactttaaagcaagtgatgatcagatcaccatagataagttattgtgagcaaacctttcgttttttatggaaattttatcatcctatctaaattggaaaccattgagtcttaagattaggcactttctttgttagcaactagaatgataagttgaaacagtttgccctgtagtttcactgtca
>89317236250
ATGCATCTAAAACAAACTCTATCTACTAACTCGAAACACACTTGCGGTCTTATCTAAAACACAAACCAACAAAAAGAAAAAATGGGCTTGGTCCGATCATTTGCTTTGGTCATAGTCTTCCTTAGTTGTCTCATCGCCGTTTATGGCCAAGGTACGAGGATCGGGTTCTACTCGACTACGTGCCCTAATGCCGAGACAATTGTTCGGACCACTGTGGCATCTCACTTTGGTTCAGATCCAAAGGTTGCACCCGGGTTACTGAGAATGCACAACCATGATTGCTTTGTCCAAGGTTGTGAT
>90479532527
GCTTTGGCATTGGGTATGGCGTACCAATCGGTTACCGATGCACATAGGAAGCGACCACCTATTGATGATCTTGGACCGGATGACTCGATACCAAATCCTCCTCGGGCTTTAATCCCTCCCCGTAGGTTACACATTTGAGCTTTCTTCAATCTTTTTTTTTACATTGGGAAATGTAGTCAAATCAATGTTGTGTGTTTTGTTTAAAAAGAAGTTATGTTATAAGTAGCATATTGTTCTGTCTCAATGAGTGATCAAGTCAATGTTATGAAATGAACATATGGTTGGGACCGTTTTTGACGA
>9170810663
gtaattaaatcaattaattgtattttctctaatttcatgaatttttttttctaagccgtggtgcaatgttttggtatttatttaaggtatatttagcgtttttggtttaggagcaaaattgaatattcgattttgaaaattctaaagatggtattgaatctgggtagcaataaaataaaaatttaagggtaaattcctttttgtttaattttaagaaaatatgttgactacaattgaacataattttttatttagaaattaatttgataattttaagttaaggtcggattagtagtcaac
>921692595
gtaatatcacttttccttcacaccatccatgctatatggtcttgttatcaaaacataacatatctgggtgttttattcatacaatcactcttcttcacacctgttagtcttactgtggtctgcagtagaacttacctggttcaaatactgcatatacctgaatagtatgtccgacacttttctctgagttatttagaacttcctggggtttggttcctgtaagttgttgttcctttggcttttttcatgcgagtgaactatataaaaggtccacgtatgattggttagccaggatttttg
>93619310106
gtaagcgaaacttactatctatattggcattatcttatattcgaaagaagttttaagtactctatttgtatcatttcaatttcaagtataatgcacttgatgttgtctttgagtgctagtgaaggttcaggttccaaggagatttgcgatgatcaaaaagaagccataacgacgttaagcttactctcggatcaaagcaaataactagtggattctagtctaacacatgaaaaggttcaaagtaacataattgattatatttatgaacatcccatgactaccttaatacacttgtcttgt
>9443073314
TTATGCCATTGCTAAGGAGAAGTCGTATAGCTACGTGCTTCAGCTTGCGATTTCGGTTTGCCAGCTCTACGGATGTTTGGTTTATTTCATTACTGCTATCTTGGAAGGAGACAACTTTGCCACAAACTCTTTCTACTATTACTCCTACTACATCGGGGCTAACTGTTGGTGGGTCTTGATACCTTCACTCATTTCTTTCCGTTGCTGGAAAAAGATTTGTGCAGCTGCTGCCATTGCCAACAACAACGTCGAGACAAAGACGAAGAAGAAAACCCGTTGAACCAAGGATCAAAGACTCTT
>95180813042
AAATTTTGAATTCGATGGAATTCAGATACAGAGCCATCGATAATAATCGCCCACCTCCTGCGACGGACACGACACCATCTCCGTCGCTGAAACCGAACTTTCCTTTCTTGTCGGAACGATCAATGCCAGGTTTGTACTGTCTGTGCATCGTATTTTTTATCCATCCCCGACAGAGAACATTGTTATGATTCTGCACTTTTCGTATTTTGTTTGGTGATGCGATTGTCTATAGGAGTTGATTTGTTGAGACCTGTTTAGTTTCTGTAACGTAAATTTTGAGTGTTTGTTTTTTCATGTTTT
>9628525878
GTTCAAAGTATAAGCTTCACTGATAAGTCATGGGGTCCTCCTCTGCTGAGACTAGATTCGAAATCTAGAAGCTTAGGTGTGAAAAAAAGGTCCACAATATGCATGTCACTTCAGCAATCAAGCAAATCCAAAGTCTTGGTTACTCCTCTAGAACTTGAAGATCCCAAAGAGACTCCCTTAAACTTGTTTAGGCCTAAGGAGCCTTATACTGCAACTATTGTTTCGGTTGAGAGAATTGTTGGTCCACAAGCACCTGGAGAGACTTGCCACATTGTTATTGATCATGATGGTAATGTTCCT
>97103713620
GAGGATGCTGGGCGTTTTCCGCGGTGGCGGCAGTGGAAGGCATTACAAAGATTACTAAAGGCGAGCTTGTATCGCTATCGGAGCAACAACTCTTAGACTGCGACAGAGACTACAATCAAGGATGTCGTGGAGGGATAATGTCGAAAGCTTTCGAGTACATAATCAAAAACCAAGGCATCACTACTGAGGATAACTATCCATACCAAGAATCACAACAAACTTGTAGTTCATCAACTACCCTATCATCGTCTTTTCGTGCAGCCACAATCAGCGGATATGAGACCGTTCCAATGAATAATG
>981089497
ATGGTAGCCGGAAAACGAAAATCCGACAGAAACCCAACAAATGTATCCGACAAACTTGGTCTAAAAGACCCATTACTGCGCCGTCTCTCTTCCGCTGCCGCCGTAACAAACTCTTTTCTCCAAGCCAACGATCTCTTCCTCTCACCATCACAGACCCTCCGCCTTGAATCCCTAATCTCATCTCTCCCAATCTCACCTTCCCCTTCTTCCTCCTCCTCCGCCATCACCACCACCACGTGGTTCAACCGCTTCTTAACCTCCGCCACAGAAGACGAAGATGATCCTCGCTGGTGTCTTTAT
>99101223499
AGTCAGATATAAATTAGGGTTTCAGATTTTTTAGATTTTATCTCTTCAATTCGAGCCAGTGAATTGCCGCCTCCTCCTCCTCCTCTTCTTCCCTCAAGTTAGTTACTTTCGTCTTGAGTTTTCTAAATTCTCTATCTATAAATTGTGATATCAACTTGTGAGAATTTCGAAAAAATTGTATGTGCGTCTTCTTTGGAGCTTGAGAATTTAACGAGAGTATTGATTTTTTACCTACAGTACATAACCAAAGCAATGAAATTCTACTTGTATCCTGTAATGGCTGACTAAATCAACTGCGAA
>100548310133
GTCGAATGTTATACTCTCCTCAGAGTTTCTCCGGATCTTTCAAAAACAATTCCGGTGAAGATGAATCAGTTCTGTGATTCGTGATTTATGTTACTCAATCGATTTCTCATGTTATAGTCACCGATCTGTATCGAAATTTTGGTGTGGATTCATCAAGCTTCTCAAATGGAGTTCGAGACTCACGAAGATGCGTATTTGTTCTACAAAGACTACGCCAAGTCCGTTGGTTTCGGAACTGCGAAATTAAGCAGCCGAAGATCAAGAGCTTCAAAGGAATTCATCGATGCCAAATTCTCCTGC
>10160993677
GAGCTCAATCTGGATAGTTTCATTACACACGAACTGAATTTCAAAGAAATTAATAAGGCTTTCGCTTTATTAGAGGAAGGAAAGTCTCTCCGCTGCATTCTATGGATGGATAAGTAACTATCCAGCTTCATATTTGCACTTTATAATCTTCTCGTGGATCTTGTTTAGATTATCTTCCTTTGTCTTTCAAGATGCTTTGTCTTGTTACCTTGCAATTTTTGTTCTTTCCACACGAGCTACAAACTTATCATTTGGTAGTCCAAACCCCTTAACATTGTGTTTTCTGATGGTTACAAATAT
>102585114010
gtatgtcttcttctttttttttcttgtgcaaatcgcccaagtatgtctatcttttgttcttttccatcaacatttattaaattaatcaagtcacaagttgtttatattaagttattaaccgtaatgtaaataaaagaaaataatagtggtagtctggtagatggcgaaaagacacattgtgacattgatcagtgtcttaagggagatgatcagtgtacttaagggaggtgatcagagctgtccaaatagacatgaatttatgtatagtcctattagatcagtattaaaatttcacatcta
>103525224195
ATATCTGTCTCTTGGTGGTGATGAGTAGGTAAACTGTGTGCGCTTATTAACTTCTCTCACACTGACTCTGCGACCCTAATTTGTGAGCTCTCTTCTCTTTGCGCAGTCAATTTGCTACAACTTAGAAAATGGCGGCGGCTACTTCATCCATCGCTCCTTCTCTTTCATGCCCATCTCCTTCTTCTTCATCCAAAACCCTTTGGTCTTCCAAAGCCAGAACCTTGGCTCTACCCAATATCGGTTTCCTCTCGTCTTCTTCCAAGTCTCTGAGGTCGCTTACTGCCACCGTCGCTGGAAATG
>104254411674
GTGTGGAAGAACTTCACTTGCCAAATTGTAACACCGGGAACATGTAGTACACCGGGACGGTTGACACCAAAGCTTTACAGCCAGATGGCTGCAGCGGTTAATGTAAGCTATGGTTTGTACAAGTACGGACCGTTCTTGGCAGACCTACAAGGGTGTGACTTCGTGAGGTCTACATTCACTGATATAGAGAGGGATCATTGTCCGGGACTTAAGAGATACACACAATGGATCTATGTGGGTCTTGTGGTGGTGTCTGCTTCTGTAATGTCATCTTTGGTGTTTTGGGTTATATATGCGAGA
>10513287589
ACTCACAAGCCAAAGACCAAAGTAACTAAAAAGTTTACAAGTCCATCAAACTGTTCTTTTACTTCTCAAACACTCAAGAAAACTTTTCAGTTATCTTCTATAACCTACCCCAATACTTTTTCTTTGCTCAAAATGGCCCCTGAGATTTCCGTAAACCCGATGTATTTATCCGAAAAGGCGCATCAAGCACCTCCAAGGAGAGCTTATGTGACGTTTTTGGCAGGAAATGGAGACTACGTGAAGGGAGTGGTGGGACTAGCAAAGGGTTTGCGTAAGGTCAAAAGTGCGTATCCTCTTGTT
>106457214104
gtaagttctcttctcggatacttagtttctctatgaatttcctgatttgaggataaaatgatgcttgatactttgttatagaagttgattttgatcctttaaatttcaaagtgaagatgaatgtagatagataatgttagagactggaatgattttaaagattctatagactctaggttcccttggaatgattttaaagattctataaggctgtttctcgcttcatatttagtttggttgttcatgtctgccaaatgattttattacctaactattccttgacataggatatgattctta
>107354339268
GGAAAGCTACCAGGAGCATTTTACAGAGTTGGAGACATCGAGGCACAGAGGTTCATCGGGAAATGCCTCGTGTCTGCCTCAAAGAGAGTATCAGCAAAAGAACTATTGCAAGATCCATTTCTTGCCTCCGATGAGTCCTGGATGGTATACACGAGCGGTGCTGGGAATCCAAAGCCCTTCTTGAACGAGAATGAAATGGACACACTGAAGTTGGAAGATGATGAGTTAAGGACCGAGATGTCCATCGCTGGGAAGCTGGGCGCTGAAGATAACAAAATCGATCTGGAAGTACAAATCGCA
>108401035195
GAGAGGGTTATCGAATCATTACAAAGGGAAATCAAAATCATTTGGGAATTTAGGAGAGATTGGAAGTGTTAAAGAAGTAGCGAAACAAGAGAATCCATTGAATAAAAGAAGAAGATTACAGATCTGTAATAAATTAGCAAGAAAATCGTTTTATTCATGGCAAAACCCTAAATCTATGCCTCTGTTACCAGTAAACGAAGATGAAGACGATGATGATGAAGATGACGATGAAGAAGATCTGAAATCTGGGTTTGATGAGAATAAATCATCGAGTGATGAAGAAGGAGTGAAGAAAGTTGT
>109545814972
gtaagattttgttgcttcaagttattataaatagtctatttttcaattgtagtctaaataaccattaaatcatcttcaatgtatttttctatttttatttattttaaaatagagtaaagtttctctctaatatattactttctttcttactctaaaatagttggccgagttgaaattcgagagtgtctctgccaatggagttactctaaatataaagcaatcctattatttactctattttagagatatatatatatatatatatatatagagtgtggttggaacttggaaatgccctat
>110551729073
CATCTTCCTCTCCCAAAGAAGAACGCTCGAATCTGGTTCTCTGGAGCTTGGAAATCGCGTCTATCCTCCTTCTCTACCTACTTCCTCCGATTTCGCGATCTCGGATTCATTCAAAATCACACCAAAGCTCTCTGTCTTTCCGACGGAGCAGGCCATGCTCCGATGGCTCTTTCTCAGATCGGATTATCCGACGTTACCGCAGTTGAATTGGTTGATTCGATTCCTCTTGTGAAAAGAGCTGATCCTCATAACCTTCCGTTTTTCGACCGTGTCTTTGATTTTGTCTTTACTGCACATCTA
>111427711771
ATGTGCGGAAAGCAAACGATGCGAGGCTTTTTCTTCGGAAAGGACCATTTCTCCGTCACTGTTGATAAGAACGTTGATTATGCCTTCATTGCATCTCTCATTGTCATCCTTGTAGAAATAGAAAAAGCTGGTTTTATTACGAAAATGACAACACAAATGATAATAGGTTTTTAGGTATCAATTTTTAAAGCACTATCATATCGTTGTAGTAATTTAGGTTGTCAATACAATTTGGTGTAATGCACTAGCATCGTTTGCTTTTCGTACATCTGCATTCAAACCATACCAATTTTATTTCAA
>11250146794
GAGAAAAACTCAAATGTTAGCGCCAACCCATTTGCAGAAGACTCACTTACAAGCAGAATCAATCTAAAGGAAACTACAGATTTCATCAAGTCACTTCCAATTTCATCAAACCAAAGCAGTAGTAGCAGCAATGAGATGGTAAACGAGAGAAGACCAAGTTTCTCATCACAAAAGAGCATTGGAGAAGGAAGAAGCAATGGACAAAGAAGATTGATGTTAATGGAGTCTCCTTGTACTCCAGGTAGAGGAGTCTTCAGTTTCAGTAGCAATGTCTCTGGTAGAAGAAGAAACTTCCCTTCT
>113345536258
AACGAATGGGTTATATGTCGTGTTTTCCAAAAACGTGCCGATGGTACAAAGGTTCCAATGTCAATGCTTGATCCACACATTAACCGAATGGAACCAGCCGGTTTACCTTCGTTAATGGATTGTTCTCAACGAGACTCCTTCACCGGTTCGTCGTCTCACGTGACCTGCTTCTCCGACCAAGAAACCGAAGACAAAAGACTTGTCCACGAGTCCAAAGACGGTTTTGGTTCTCTGTTTTACTCGGATCCTCTGTTTTTACAAGACAATTATTCGCTAATGAAGCTGTTGCTTGACGGTCAA
>11435098867
gtacaacgttctaatcaatttttcattatgattccttttaaaaaatttaatttcctctttcaaaccttaaatcttttctaaacctttttaaatcttccttggattagtagtgggtacttaaaagaacaaacctccggtttaaaaaaaataaaaataataactaatatatatcctccatcaaagtttaacagtaattctttcatctttctgttgttgcaaacaaacgagagtctttagttagaattataaataaatattaaactaatattccatatattccaatattgcatgtatgtattg
>1151430207
GGATGACCAAATATTGTTCAACGGAGTGCTGTTCTATATAGGCATCAACCTATTGCCGGAGGCCAAACAACTTCCCTGGTGGAGAACTGACGGAGTGTTGATGGCAGCGCTTATTCACACCGGACCGGTGGAGTTCCTCTATTATTGGCTCCACAAAGCTCTCCACCATCACTTTCTTTATTCCCGCTACCATTCCCACCACCACTCCTCTATCGTCACTGAGCCCATCACTTGTAACTATTGTTTCTTACCTTGATTTTTACGCTGCCTATATTTCCGTTTTTCTTTTTATAATTATTA
>116513310341
GCTGAATTTGAGGATACAGAAGGCATTTGGATTAGTGCTCTCCTCCTGGCTATCATGTTCCAGGATGACAATGTGTCCTTTTCTTCAACGACAATGCGGATCATTCCAACACTTGCAGTTTTGCTAGGATCTGATGAACTGATAGATCGGTATTTCGCTGCCCACGCAATGGCTAGTCTTGTTTGTACTAGGAACAGAGGAATAAATCTGACAATTGCAAACTCTGGTGCTGTTTCTGGGATAATAAACCTTCTTGGCTATGTGGAATCGGAGATACTGAACTTGGTTGCTTTGGCAAAT
>11744827728
CAGGCAATATGGAGAGGCGGTACAAGAGCTGAGCATATGTATGGCATTTGCTCCTCCTGAAGAAGAAGCTGTGTTGGAGCCATTTGTAGAAAGACTTCATCTCCTTCGTCTCATATCTTCATTGAAGCCTCTTGGTTCTGATCGCTTGACCGTTCCTTGACTTCTCTCTCTCTCTCTCTCTACTCCACTTGTAAATTCACTCTCTTTCTTTCTCTGTTGTGTGTTTGAAGAACCTTTGTAGTAGGAGACATGGAGCTTTTGTTGTTTGTTGTAACTCTACTAGACTACTACTGTTGTTTT
>11862833476
GTTCTTTGTGGATGATGTGCCGATACGAGTGTTCAAGAATAGCAAAGACGTTGGGGTGAAGTTTCCATTCAACCAACCAATGAAGATATATTCGAGTCTGTGGAATGCAGACGACTGGGCCACAAGGGGAGGGTTGGAGAAGACCAACTGGGAAAAAGCTCCTTTTGTCGCGTCCTACAGAGGCTTCCACGTCGATGGATGTGAAGCTTCAGTAAATGCTAAGTTCTGCGAGACGCAGGGAAAACGTTGGTGGGATCAGAAAGAGTTCCAGGACTTGGACGCTAACCAGTACAAGCGTCT
>11943989369
gtccatctcttctttgacctcattacacattgacattgctaacttacttgtcataacgttagatataagcctagactgttttaaaaccaaatttctgcgtttactacatgagaaaacaaaatttataaaaacattatcagtttttttttgcaaacaaagaaaaggtctgcttaaaaaattttaaatgtttttattcatacatattcaaataaaaggtttttatttatacatattcaaaaataatttgttctaaaccattgtccattgtctacttgtctaatgcaaattaatgcactagtt
>1202138956
gtaaaagtttctgtttttctcaatcttcttttgatatcatcatgtgtccaagcatataatctgctcgaaggtttcttctgcattcaactttgtgtcatccttgttagttattatgacaatagcaaagaatgttagattgggagtttttccgagtagctccgtgagttattgttgctcaattcttcagcagaattaccttgcctgaagtgaactatattagaagtgttacatgctcatagatatatagtgaaggttctgtataggtcagtttcatttttctccaagtgcggtgaagcttct
>12140331191
ATGGTTCTGTAACCGGACAACATCTCAAAACTTGTTCTGTTTTTTTTTTTTCATTTCTTAGACAGAAAAATGGTTGCAGCATTCTCTTACACTGCCTGCACCAAGCTTTCTCTATTACATCCTTCTATGGTTGCTCAAATCCGACCAAGAACAACACAAAAGGCGTTCGTGGTGACAAATCCGGAACAAGACAGTACTCTTGAAGTACAAGAAACAGAGACACTCAAAGAAGAGCAATCAACAGAGAAGATGAAGAAGCAGCCAACACCATTGAGACCAGTGGAGAAACAGCTGAACGTG
>12238415693
gtatgaaacttttctacttgcatttactgcaactccagtccgctatttatccatctattttctcaatgttttcttctttcataagcatcaattcagttgacttctcttctaaaggaatcatctatgtaaataatatttcttgcatatatctgctaaacacaaattcagcttcagatatcattagttttcttgcaagaggattcatcatagatccaaacatatctgtctggtagttagaagcatcttaggttttacgttttattacattcttcttcaattgattgctgtttgtgtatcgcg
>12319729767
ATTTTAATCGTTAACCAGTAAAAATCGTGAATTTCAACCGACTGAATTTGGTTAACTTCACAAGGTTGACGCATAGCTCACGCGCCGCCGACTTGCTACGATTGACATGAGCGGATACGAGCGTAAGAACACGACGGCGAACTCAATCACCATCACCAAGCGGAAGCGTAACTCGATTTCGGAACAATCGGAGAACGTATACGAGAAATCGAATAGGAAGGAGTCAATAACCTTAAAACCTCACCGTTCTTTTACGCCGGGATTCAGCCAGCGTGATTGTAAACCTGTCAGACATAGTAA
>1249828046
ATTGATAAAGTGTCGATTCTTGATGATACAATTGAGTATCTTCAAGATTTACAGAAACGGGTTCAAGAGTTGGAATCTTGTAGAGAATCTGCTGATACAGAGACACGGATAACGATGATGAAGAGGAAGAAACCGGATGATGAGGAGGAAAGAGCATCAGCGAATTGTATGAACAGCAAAAGGAAGGGGAGTGATGTGAATGTAGGAGAAGATGAACCAGCTGATATCGGTTATGCTGGTCTAACGGATAACTTAAGGATCAGTTCATTAGGTAACGAGGTGGTTATTGAGCTTAGATGC
>12518222119
gtttgaaactattttcagacttactttggtggcatcggaaatatacatggataaaaggaccaaacagtcttcctaaggaacatagtggaatctttccgagaacatacatatgatccagaatcatctcctacaactttgaatccacattttctacttaaagtaatgccaaaggcattttggagtttctgttataagctgatagccaataaaaagtgtgtgaaagagggacataacatattatatatgctagctagcctataagtttaaagatagcatggttactctctactctttcatcga
>12622055159
gtatacctcgtttttaagcgaccaaattttgttcaaaaattgatcaacataacaattccttttggtctatacgtccgattagtcagtccaatcgttccattaaatcgagattttattttgtagcctttaatatttgtggtgtatatgctattatcataggtcatgtgttagataatctaaattagtccgtctgtggtggtgtatacaacgagttttggttacatctaaattagtaaagtcaaagtagtgtcactttagtggtaattagagttttaccaccatatcatcctaagattcaac
>12715147580
gtaccgtttttttatccatccttgttcctttttctttttattatgtctgcgtttgtatcgcctctttgaagctgacgttttggtttatgtaatgtgaatctttctcctttattcgaaaattgtggatgcgattgattataatgggtgtaactgttgggaatttgttttcatggatctctacgtatccctgtattgaagtgattgctttgatttattttgttatctgcttcgtgattaattgggcatttttttgtgttgaggtgttatgtctgtaattgcaaaacaagagtcacgtcacct
>12842221468
gtcggtacttttatagggtatttcttgtagtgactgtgctctagttctccattgcttttttattggtttcgtctatgggtaatcgcaattagaggataagaagttagtgtttttcataaaccctttgatcagtgtacttgactggctcaaagtttaagactttattggagtatagctattctctgaatacatctgaggagaagtttatgtttagtttctctgtgaatgcacctactagtacaattattgtgaacttgctgagtcgattgatttcgtgtacatgcttaatgttcgtccaag
>129527413893
gtataaacatatcactcgtttgatgttttgattatatttttaatttactccattaaacctagctacgactatcccctttgcataatctctcatgagtgtcttaaaaactaaccatagttataattaaagacattttcctttttggatgtcaaaaatatcttctctaagacattaagacaatttagacacttaaaaaggaaaatgtctttaattttaatcttgattagtctatttttaccatggttgatcttggagacatcaatgagaggttatgcaatgtagatgctctaacattttgtt
>13065710880
gtaaattttacaaattttgttctttgtagatattgttctatttcgtaggtttatccaagtttatacataccccaggtttcagctggaattggtttattgattagtacttattggattgttcgcgatcctgaaaaggttcgaattttatgggggtttcgagagaatctgtgggaaaaatatgagctttatgttttgttggtgacactgttgaatatccattgattcagcttctcaattcaatgtgcattggatttgatttagtttcagtgggtactgaaagataatttagttgggtcaatg
>13130319048
AGAGTTGAGAGCTCATTTTAGTAGAAAGCAGCAACAGGCAGATTCAAGACGCAGAGCAGCGGTGATGGAGATGGTGCGGCAGAGAGCCGCTGATACAACGGCCTCCACTCCTGAATGATTAACAGACATGTTATATTCTCTGTCTATGGGGTCAAGGGTTCGTGCCTGAAGTAACGATCCAAATGGCAGGCGAATCAAGAAAGAATGAGATATTTTTGGCTGATTAATTTGGAGATTCAAGAAGCTAGTTTAGGAGAGCTCATGGGAAAATGAGCAGATGGGTCTCTTCCACAACTGCTA
>132184025745
TCTGCAAGATCAGAAGTGTTTGAGGAGATGTTTGAATCAGATAAATACAAAGCTTCGTCCAAGCTGGAGACAATCACTCTCTCAGAGATGAAACACGAAGTGTTGGAGGCTTTCGTTGACTTCACCTACAGCGACGGCTCTATGCTTTCAGAGAAAGCTAAGCAACACGCTATGTCACTCTATAGCGCAGCCAAAGATTATGAAATTCCGCGTTTATGGTGCTTATGCAGAAAGGAGCTTATAGCATCTCTTAACATGTCGAATGCTCTTCGAGTTCTTCAGCTCGCCCAAATTCCATAT
>13331568539
gtaatcttttctattcaatttcaaaaaagttggtgaattttgctgttagggttcgtgttttgagtttagttagattctctggatcaagaaattgtgcattttgctgttagggttcgtgttttgagtttagtttgattctctgtttcaagaaagtttgtgtcttttggtgttagggttcgtgtttgagtttaatttgactgactgtttcaaattcggttcatgtctcttgtggtgctagctgttttctttagtatatttggataaaagtttgtaaatgttggtgttagtgtacgtgtttat
>13440785833
gtgaattttctattccttgttcgttgatcagataacagatgataggtaccaaaagaatgtctccgaatatatcaaaatagacccttaagtgattaagttttgtttaatgtattgatagacgcaattattactatgggattcgttgctgtgtaattctaagccagtgaatagtatgaagataaaactgctgacatggtagggagaaggttgtgtagtcagcaggccacttgaggagaattttctaaaagatggaacactatgttatccttatccatgtcggaatatatagaatcggtttgc
>135529815061
ATTGTTGCTACAGAGACAGAGAGCACAAGTGGTTTACAAGAGAAGCTAACGATGACAGTTGCGGTTCCATATCTCTGGGGGGTTCCTCCGGCTGCAGAAAGGCTTCACCTTGCAGTTCGAACCGGTGGAGGCATCGTAGACAAAGTTTATTGGCAATGGCATTTCTTGTGATATATTCACAAATTTCTCCAAAACATTGGCTCTAACTCACAACCACAAGTGTTTATATATCCATTCATTGTACAGAACCATTACATTTGCTATAAATACCCCTTAATCCTTATTTCATCAATTAAATAA
>136469728318
GTGGTCTAAGATAGCTTCAAGATTACCTGGAAGAACAGATAACGAAATAAAAAACCATTGGAATACTCATATCAAGAAGAAACTTCTTAAGATGGGAATCGATCCTATGACCCATCAACCCCTAAATCAAGAACCTTCTAATATCGATAATTCCAAAACCATTCCGTCCAATCCAGACGATGTCTCAGTGGAACCAAAGACAACTAACACGAAATACGTGGAGATAAGTGTCACGACAACAGAAGAAGAAAGTAGTAGCACGGTTACTGATCAAAACAGTTCGATGGATAATGAAAATCA
>137130434151
ATGGCTTCTGTTTCGTCCTCGTCTTCTTTTTCTGATCGCCATAGTTATCATGTGTTCCCTAGCTTCTGCGGGGAAGATGTACGTAGAAACTTTCTAAGTCATTTACACAAGGAGCTGCAACATAATGGAATTGATGCATTTAAAGATGGTGGAATCAAGAGAAGTCGTTCCATATGGCCTGAGCTTAAACAAGCTATATGGGAATCAAAGATTTTCATTGTTGTTCTTTCCAAGAACTACGCTGGTTCGTGCTGGTGCTTAGACGAATTGGTCGAGATCATGGAGTGCAGGGAAGTTGTT
>138166821659
CAGAACCTAAGAAAGTTATTGAGAAGCTTGAAGGTCATCCAGCTCCGACTAAAGACACTGGCTGTGCGGAGAGCGGTTCCTCAACACCTCTAATGAGCGGGGAATTGAAGTATTCTTCTAAGCTACGGATTTTCATGTTTAACGACCTTAAGTTAGCCACTAGGAATTTCAGACCAGAGTCTCTTCTCGGTGAGGGTGGGTTTGGATGTGTTTTTAAAGGATGGATAGAGGAGAATGGAACTGCACCTGTCAAGCCTGGTACTGGTCTAACTGTAGCTGTCAAAACACTGAACCCAGATG
>13932498705
AACTCTGTAAGATTGCTTGCAGTTTGGTCACTTCCATGTTTTGCTTTGAAGGGTGTTCGTGAGATCATCAGAATGTATTATGTGCCTCATGACCAGCCATGGTTATCTGTTGCAATTCTCTTGTCTATGATCTTGTCGTGGACTTACTTAAGCACTATCTTTCTAGCTGCAAGTGCTATGTTTCATTTAGTATGTAACTTGCAAGTTATTCACTTTGAAGATTATGCAAAGCTTTTAGAAGGGGAGTCTGAAATCTCTCTTTTCATCTATGAGCATATGCGTTTGCGTCATTATCTTTCG
>14041122509
gtattatgaaccatttccaattgtggttttggactaggccactggcggtttctaagcgagggaatcttttcttccatgataatgagaagaggttatagaaatattatacaaagactgacgaggttcgtatcctcgagagagacatatgtgttatttctccttttattgagaatttgctcccacttcgacgtccagattctgttaccaagataaggacatacggatttcagtttcttgatcacgcgccgagatcccggatatccaattttctaaaacgactcgaaaaccaaaataatttgc
>141338729596
GAACATCCTTTCTTGAACAAATACGACTACTCGGGGATCAATCTCGCGTCCTACTTCACAGATGCAGGATCGCCACTTGCAACACTTGGGAACCTGTCTGGTACGTTCTCCGTGTAAACTACAAGGGAGACATAATATCACCATCTGGTTCCTGTTATCATCTGAAGATTTCTTGTTTTACCTTCCAGTGATAAAATGATCTTTATAATACATATAGATATATTAAATTGCTGTATTTTAAGATTATAGATATATAAGGTACATGAGAGTGTTTATTTAAAAAAATTCACTTGGAATTCA
>142592230994
AAGTAGTAACTGAAATCGAATTCATTTTCTTCTCTTCCTTTCTGGGATTTCGATTTTTCGTATTTTTTTTTTGTTCTGTTCGTCATGGTGATGATGAAGAAGCTTTTGTCGAACCGTTTGTTCAATATGTCAAAAACGGCGTCGCAAAGTCTCATGAACTGTCGTACTTCGTCTTCTTCTTCGTTAGCCATGCGAACTAGGGTTCCTAAAGATATAGGAGAAGCCACGATTGATCCAGAGCCTGGAGATTTGACGATTTCTCAGAGGTTTTTGAATAAATTCTCCATGAATGGGATTGAT
>143454129789
GAATTGACGAAGTTGAGAATAACCGATATACAAGGAATTGAAAAACCAGAACCGAAGATCGTCCATAAGCCTTCGAAAGAAGCTGTTACAGAACAGACGAAGGCTGAGCTAGTTGCTTAGAGATAAAATTTGCTTCTTTCTTTTTTGCTGATGCCGATACATTTGAAGTAAGTTAAATTATCACTTGCTGTTCACTAAGAACTAGATTTTAAAGTCGTTGAAATGATGAAAAGGCCTTCTTGGTAGTTAGTGGTAAGTAACTAGGCTCCTGAGATATGAAATGTGATTTGCCTTTCACTG
>14416031167
gtaatcataatccaataacacttaagtaataaataatgcttaatgctctagatcgtgtctcttagtcgttgacttgtacatggctatatgggttacaacgttcttaatatgtatgtcttttacaatctttcttcttctttagctcggtttcttcatgaactataaaggtcttgtctgattcttctgtggtgactagaaaggtttgtcctttcttggctgaatcttatctgatttgtgaaatgtctgttagttttgttaaattgattttgagttttatgttgctttttttcttggtagctt
>145438015739
ACATGATTCCGAACCTGTGAAGTGAAAGAGAATTCGTTCAAAATTCAGAAATTGCGAATCGACGGAGACTATGGAGGAGTGGAATTTCAAGCGCCGGAGAAGATTAATAGACCGCCGCGTGATATAATAACGTATTGCCGGTTTATCTGCCAATTCGTTTGCACCGACGTGGCTTGAGAATGACAATAGTACCCTCAGCTTTTAAATAAAATAACGAAACTACCTCCTCTTCTCTATTGGAACTATTCCGATTCCAGTAAAACGGCACACAACTGCAAAACCCTAATCTCAAGTTTTCTG
>14614205166
gtcggttcggtactcggttttttcggttcggttacagggattaaaatcaattccgaactaaaccgaccctttttctaaatcggttaattcaaaccgaattagaccaaaattaaaaattatgggctcaattattaaatttacaattataaaccaacaataataaattaataatggggtaaatctaataaaagtccaagcccaaaataaacaacatgcccaagcccatctgaaatctaggtttttgacaagtgaagaatgatgacggtgacggagacgccgttcactcatgcgcgtccgact
>147534422467
GTAACCACAGAGAAGAATGAGCTCAAGGAAGAAACATCAGTGCTTGAGACTGAGATTTCGAAACTACAAAACGAGATTGAAGCTAGAGCGAATCAGTCGAAACCTGACTTGAACACCTCTCCTGCACCCGAGTACCATCATCATCATTATCAACAACAACATCCTGAACGTGTATCTCAGTTCCCAGGACTTCCCATTTTCCAAGGCCCCGGCTTTCAACAATCTGCTACAACTCTTCATCCTCCTGCAACAGTTCTTGTCCTTCCAATACAACCTGATCCCCAGACACAAGATATCTCA
>14820538354
GACGTGGTGGTGGTGTTAGAGGTGGAAGAGGTTTAGCCAGAGGCGGTGAAGGAAGTGCCGTAAGAGGCAGTGGAAGAGGCGGCGAAAGTGGCCGTGGAAGAGGGCCTGGAAGAGTTAAAAGTGAATCGGACGGTGGAATTAAGGGAGGAAGCAAAGTGTTAGTGACACCACACAGGCACGCAGGAGTGTTTGTTGCCAAAAGTAAAGCAGATGCTCTTGTAACCAAGAACTTAGTTCCTGGTGAAATCATTTACAATGAGAAGAGAATCTTTGTTCAGAACGAAGACCGATCTACTGTTG
>1492154279
GCGTTTTTGAACACATGGATACAAGTGTGTGACAGTCCAGTACCAGCAACGCTACTAGTTCCTAAGGGAACATTTTTGGCTGGTCCAGTCATTTTCGCCGGTCCATGCAAGAGCAAAGTGACCGTCAATGTTATAGGCACAATCATCGCTACGACCAGCGGGTACGCAACTCCCGAGTGGTTCTTGTTCGAGCGTGTTGACAATCTCGTCCTCACCGGAACCGGCACATTCCACGGGAAAGGTGAAGCTGTCTGGAAAGCAGATGGTTGTGGTAAAAAGGTCCAATGCAATCTTCCTCCA
>150355117921
GTGTGAAGGATGCATTGTTAGGGGACCCTGAGGACGGGAAGAAGAGTGGTGAAGCCGAGGCACGGCCTGTGAGTTACTCATACTCCTTCTTCCATATCATCTTTGCGCTTGCGAGCATGTACGCTGCAATGCTTCTCTCGGGATGGACTGACTCATCAGAGAGTGCGACTCTGATCGATGTGGGATGGACCTCGGTCTGGGTCAAGATATGCACGGGTTGGGTCACGGCCGGACTCTACATATGGACACTCATTGCACCACTCATCCTTCCAGATCGCGAGTTCTACTAAACAGAGGGTA
>151412523601
TGGATATTCTGGGTGGGTCCGTTTGCTGGTGCAGCCATCGCAGCTTTCTACCATCAGTTTGTGTTGAGGGCTGGTGCGATTAAGGCGCTCGGGTCTTTCAGGAGCCAGCCTCACGTTTAACTTTGATATGCTCTTCCCTGAGTACATCAAAGAGAGAAAAAGAGAAGATAATAAGAGAGGCTTGTAATTTTATCTTGTGTAGACGGTTGGAGCCAAGTGACGTGTAGTACTAGTATCTAATTTCTAGCTTTGGTGAGGAGAGATATTTTGAAGTGTCGCTTGCGGGCCAACTTTGAATTG
>15215049213
ATGGATTCTTATACGGTCAAAATCCTACAAAGGGATACTCTGGTCCTGGTGGTTACAATTCACAACAACAATCAAATTCCGGAAACAGCTTCGGCAGCCAACGAGGAGGAGGAGGTTATACACGGTCAGGGAGCGCACCTGATTCAGCAGTGATGGGAAGTGGTCAAACACATTTCACATATGAAGAGCTAACGGACATAACAGAAGGATTTTCTAAGCATAACATACTTGGAGAAGGAGGTTTTGGTTGTGTGTATAAAGGTAAATTAAATGATGGAAAACTTGTTGCTGTTAAGCAGC
>153514219940
ACGGTGTATGATCACGACATGTTTAGCAAAGACGACAAGATGGGCGATGCTGAGTTCGAGATAAAGCCCTATATTGAGGCTTTGAGGATGCAACTCGATGGACTTCCTAGTGGAACCATTGTGACCACGGTTAAGCCAAGTCGTCGTAACTGTCTAGCCGAGGAGTCACGTGTCACCTGGGTCGACGGCAAGCTCGTCCAGGATCTCGTTCTCAGATTGCGACATGTGGAATGCGGAGAGGTCGAGGCTCAGCTTCAATGGATTGACCTCCCTGGCTCCAAGGGTCTATGAATCTTTTTT
>154171423737
AAAGGCCAAAACCCAGAGACTGAGAGAATCCATTTTCTTTTAATCGCCATGGGTTTCGCTTTGTGCATTCGTAGATCAGCTTCTACTTTAGCTTCCGTGTGTGGTCGTGTGGCTCGAGCTCAAGCCGTCTCCGCTATCGTTAATCGCTCGTCTCTTGTTCCCAAGCCATCTCTGCTTCGGCCCTTCGTCTCTCGTGGCTTTCCTTATTCGACGGCCACTGAGCCGTTAAAGTCCGATCAGACGCTTATACAAGTGATTGACTCTGAGATCAAGGATTCTTTCGAAGCAGATGATCACGAT
>155390114880
gtaggttatacattggggccaaatttagcagtttcatttatactttaacccatcactctaaaaaaacattttgttgatatttttcttcagcatcaaactctcaaatctttaggcttttagttttatgtcttatgcattgacatcattgacaagttagaagagaacagttgtattatttattaggttttatatccattcaaggcatggcttatttatgtttggtggatttcaatgactatattttattatttgtttttaaatgaaccatatcatccgttgaaaaaattatatattagttca
>15642888689
GGAGGAATGGTCAACCATCACCGAGCTTAACATGGTCAACGCGTATAAAGATCGCAAAAGGAGCTGCGCGTGGGTTAGCTTATCTACACGAGTGTAGTCCAAGGAAGTTGGTACATGGCGACGTTAAGCCTTCCAACATTCTTCTTGATTCCTCCTTCACTCCTTACATCTCTGACTTCGGTCTCACACGTCTCATCACCATCACTGCCGCTTCTGCCTCTTCTAACGAACCTTCCTCCTCCTCTGCTGCGGGTGGTTTCTTAGGTGGAGCTCTTCCTTACACTTCCATCAAACCCTCAG
>15720137021
GCGGATATCGAAGCTTGAGATGTTGAAACGTCGTGACAAAGGACCACCAAAGAAGGGTCATGGAAAACGTGCTGCGAAGCGTAACAAGTAGAAGTAATAACCATAGCTACAAAAAATTCTCTGCACTCTTAGAGTCAAACTCTTCTGGTTGAATCAGATAGAACTTATAAGTGAAAATTTCTCCTACTTAAAACTGAATTGGTTTCCAATGATGTTACTATGTTGAGACATAGTTGAAAGCTATTTGCTTCCCTTTTGACTAAAAATGTCAATGGCTTTTGTTTCTCTTCTCTTACTCTT
>158631711723
gtaggtttcacaattcattctttgtcttttctctcgagaactcagtttttttttactcaatttttgctatgtttttggttttatcagtcaattatctgaaacctccgttcatggcactgttctaaggaaaaatacaattatctacaacttatttctattggtcaatactcaatagcagatttatagctgttatgcaacttccactatgggtgtgtttgctctgtgtaattagtatgtcttgtgatattgatgtatatttgtggcttagatagtttcagcaagtgagaagtaggtattagt
>159173515945
gtatgtttattatatcgatgcaaactctgtactattttcagactcttgttcgatttcggttttaatgcgtggttaaatttgtggagtatcgttttgatattcgttttcaaccattgtgttttccgtttttatttagctgcgattagacctttaagagtatatgttcttggtctgatcgatctccatgttgaaatcgatttcttaagttctgtgttggtaattgtcaagggaactgagagagagaacgagtatcaggatgatatttacttctgtttaagaactagatgtttgataatgagt
>160563324306
ATGATAGAAAATTATTGGACTTCCTTCTGCGGGAATCACCACACATCATCAAACTGCACTGTTCGATTTCTACAGATATGTTTCGGTATCACACTCTCATTCCTAACCCTCTGTATTTGCTTGTTTCACAAGGAACCTCCCAAAAGGATTCATCAATTCTTTTGTCTGCGACTAGTGTCTGCTCTATTCAACGGAATCATCGGATCTCTAGATTTGGTTTTAGGGATTTGGGTTTTACGAGAGAATCACAGTAAGCCCTTAATCCTCTGGCTGGTCATTCTGATTCAAGGGTTTACATGG
>161471614012
gtaacattaagttttattacttcttatatcaaatatcagctataataatcatcaatagattgacaaaaaacagtaaaaaatttttttacatacacactaacatacagcaatctgtctaacatatagttttccaaattttgtgagactttttaagaaataaatatattttctctactatttttatttttgaacaaatatattttctactattgttattgatttttcattccgataccaccatctcgataaataatttagggcattggggtttgaacttcaagatatccagaaacaaaaaga
>16237241776
GATCCGAAGCATGGGAATTGGTGGCTGGAATTCGGGTCGGGTATTCTAGTCGGGTATTGGCCATCGTTCTTGTTCACACACCTGAAGGAGCACGCAAGCATGGTCCAATACGGTGGCGAAATCGTAAATTCGAGTCCTTTTGGAGCCCATACTTCAACACAGATGGGAAGTGGGCATTTTGCAGAGGAAGGGTTTACAAAATCTTCTTATTTCAGAAACATCCAAGTAGTTGATTGGGATAACAATTTGGTCCCTTCTCCTAATCTTCGAGTACTTGCGGATCATCCGAATTGTTACGAT
>163529013438
GCTTTGTTGGCCATTGGGGAAGTAACAAATGAGATCTCAGGAGGAAGCAGTGACTTTTTCCCAATAAGACCAAATGATTACGGAAGGTTTCTTGTGCTTTCGCTTGGAACCGGAAATCATAAAGCCGAAGAGAAATTCAATGCAAAAGAAGTAGCTGGTTGGGGACTATTGAATTGGTTAACACACGACAACTCTACACCTATCATTGATGCTTTCTCGCAAGCTAGCTCCGACATGGTTGATTTCCATCTCTCTGCCGTTTTTCGAGCTCTTCATTCCGAAGCCAACTATATTCGCATC
>16439925038
ATTTTGGGTAGATGATGTGCCAATAAGAGAAGTGATCAGAAACGATGCAATGGGAGCAGATTATCCGGCAAAGCCAATGGCTCTTTACGCCACCATTTGGGACGCTTCTGATTGGGCTACTTCCGGCGGCAAATACAAAGCTAATTACAAATTTGCCCCTTTCGTAGCTGAATTCAAATCTTTCTCTCTAGACGGTTGCTCCGTTGATCCTATTCAAGAAGTCCCCATGGATTGTTCCGACTCAGTCGATTTCCTTGAGTCTCAAGATTACTCTTCCATTAATTCCCATCAACGCGCCGC
>16543316757
gtacaaattactccaattctttctcttcttagttcttataacttacattaattaatagttatgaattaacgacgaatgagttagtcttcataaaaaaagttcaaattggaggaatctttgattatttggggttttcaaataattatccaatgattaaacaactagacaaaaaatctagtaggccattacatttgacattgagccgttgactatatattgattagttaaatattgtttaaccacattttttaaaaagatcaaatctccactcttttcaatatgtcatagactgttgtactc
>166557510893
gttagttttcgttaattttttgggttcaagattcctcgctagtcttcttcctagttagttgcttgctgcacaagaaacacttttcttgaagcttaaactggttattttaattgcaccaatagcagataacgaagcacacgttactgtgtttagatttcgaggttagttagtttagggtttgagggtcgttaatgataaatcatctacttggttacttgctatataagataagtttttttttatataaagttatatatattcagtatttgtgacattagtttgttggtttttgtgtccata
>167352918706
AACAATTTCAGCTTGCTCTCTTTCACCTTCTCTCTCTCTCACTACGTTCTCGGGCTCCAAACGTATGAACCAGAACAAAGCCTTTTAGATAGTTCCGTCTGCGAACCCTAAAATCATTCAATAAACTTCGAACAAAAACGAATGCTTTTGTTCAATCATCTTCTCAGTTTCTGATTCCGAAGAAACCCTAATCAAATAAATCATGGACTGCTCATGCAGTACTCGTCCTTCGTCTCTGCTTATCTCTTCCGAACCATCTTTTCGCTTTCCTCACTCTAATTTCTCCTCGAATCTCAGCTT
>16824956995
GTGGATTCTGTATCTTGTTATTGTAGAGTAGATTCCGGTCTTAAGACTGTTGTAGAAGCAAGGAAGTTTGTTCCTGGTTCAAAGCTTTGTATTCAACCTGATATCAATCCCAATGCTCATAGACGTAAGAATTCTAAGAGGGAGAGGACTAGAATTCAACCTCCGCTTCTCCCTGGCCTCCCTGACGATCTAGCTGTCGCTTGCCTTATCCGTGTTCCTCGTGCAGAACATAGAAAACTCAGGCTCGTGTGTAAGAGATGGTATAGGCTTGCTTCTGGGAACTTCTTTTACTCTCAAAGG
>16940287118
gtaagttttactcaacctctttctctttttttctttgctttattcttttagattcacataggttttcgtgtgtttgattttgaccaacatttgggattttattttacttctttttggagtttgtttgctattggggatctctagtctgtgaaaaagatttcagttcttgcgtcttatcttctcgtttcacacaatctttttttcttactttagacaacaagtctgtctcttgatgatgattcacatatgggttttgtcattcgtgtggttttgcgtaatacccaatcccaaagttctttc
>170229723357
TCAATTTACACGTATATATATTGGTATATATGTAACGTAAATATATATGTGACTTGCTTTTTGTTTGTATATATTAATAAGCTCTTGTTTTGCCAAAAATACATGAAAGCCGGTATGTTTTATTGTGCATCGCAAGCATCGACCGCTACGGCTAACGGCGAACGTACCGTCACCGCTCGAGCCATCGACCGTCATAACCCGATTATCAAAGATGGTCGTAGATCTTTCACGGCACCGTGTTCCTCCGGAGACGACTACGTTGCTCCCTACCGTCAGCTTTCGAAAATTACGAGAGTACCC
>171325537284
CCCCACTTTTTCAAAATCAGCAAATTTTGGATTTTCAGAATTTGAGTGAACTTAAAGTAGAAGACGAATTGTCTGAATTCGAATTTTAAGAAAAATTTGCAGAGATGAGGAGTTTTTTCGGTAGAGGAGGGAAGGATTCACCGGCTGATTCTGCTTCTCCGTCACCGAGATCATACCCTTCGACGTCTCCGGCGTCTTCGTCTGCTGTGACGGGACCACCGAGACCTATTCGTTTAGTGTATTGTGATGAGAAAGGGAAGTTTCGTATGGACCCTGAAGCTGTTGCTACTTTGCAACTCG
>17236413224
gtatatttatttatctagctttcctcataattatgcatgaactaatttacccttaatccgaccaataagtctgtatctaggtttggattcttctcttaagtaatatcaatagttctagatgtgacctatgttttggtccaaatagcgtctaaccaggttttagagctttattttaaattgttataacgagaaatttttctctatagtatctcatttaaatgatattttcttctttgtcaatggcacttaggttgttaatttattaaaaaattatatattattggatctatcgtgtaagag
>173474110898
ATAGACAAATGGATGAATTGCCAGACCATTTGGTTTGGGACATTCTCAGTAAGCTTCATACTACCGATGACAGAAACTCGCTTTCACTCTCATGCAAACGTTTCTTCTCGCTGGACAACGAGCAAAGATACTCTCTGCGGATTGGTTGCGGTTTAGTTCCTGCATCCGATGCATTGCTTTCTCTCTGCAGGAGGTTTCCAAATCTTTCCAAAGTGGAGATTATATACTCAGGCTGGATGTCAAAACTTGGCAAACAAGTTGACGATCAAGGCCTTCTTGTCCTGACCACAAACTGTCATT
>17451412928
gttttcccttctaataaccatacatatatattaacttagatatatgacaatattctctaactaatatatcaatctttttattgttctagtaacattacaaatatattgtcactgggaggaggaacgaaagaagtgagaaaaatcttggaggattgcagaaatgacacgtcgacggtggcacctaaactactgtcggaagccaaaacaggtctgaaaaccggtgattacgacaaagccgccaaatcgatagagtatgctagcattcctcatagctgtggattaaagcaaccaagtgtcgag
>175467016754
ATCGGATCGATCATTTGCCTCTCCGGCAACTCAGATCGGAGATCGTTCCTCCAGCTCCGACTCGATCCCAATCTTCTATTGATTGGCTTCCCGACTTCGCTAATTACTCATGGCTTGCTTACGGAGCATCCACTCTCGTCGTCATCTCTCATCTACCTTCTCCTCTCCGCGGCGAAGATTCCACGAACGGACCATTTTTCCGTCAGATTCTAGAGGTTTCCGGCGAACCAGTTACTGCAGTTTGCTGGTCTCCTGTAACGCCGTCTGTAGGCGAGCTCGCTGTTGGCTCTGGGAACTATA
>17626077551
TTTGTGGTGGACTATCCTAATGAATTTATCACATCTGTGGAGGGGACTATGCGCACTGAATCCTTTATGCAGGTTGCATCATTGACTTTCAAAACATCAAAAGGTAGAACTTCTTCGACGTTTGGAAGTCCAAGTGATAGTAAATTCTTGCTTGAAAGCAAAGGTTGTGGTGTTGTTGGGTTCTATGGACGGTGTTTTAGTAGTATTTTTGACCTTGGAGCATATTTTCGTCCGCTGCCGCCTCCTTCCAACACAGAGAAAGTAGAAGCAAAAGGTGGTGATGGTGGAGCCTCTTGGGAT
>1777681925
gtaatgtaaatttgaaacctttctccttcttttgaaccctttaggaacaaagtctctgtggttagaatctatgtaactactcgactttgtgaattgtatgtaagttttgagtctgtgggagacgtgggaggtcatcttcttactctagttcaccaagtcatctttttttttgtgtgggtttctctgttaaatcattctccctgtagccattgtagtctcttttctttacttgtaggtgcatatagagagtcttagatgcatgtttgagttgtcactgttgattacttcatttcatgttga
>178625031592
GCGGCTTAAACCTGGAGGTGGAGGTGTGAATGCAGCAATATTCAAAGCTGCTGGTCCAGATCTTGAGACTGCGACAAGAGTACGAGCAAACACTCTTCTTCCTGGAAAAGCCGTGGTAGTTCCTCTTCCTTCTACTTGTCCATTACACAATGCAGAAGGAATTACACATGTCATACATGTTCTAGGACCAAACATGAACCCAAACCGACCAGACAACCTTAACAACGACTACACCAAGGGGTGCAAAACTCTCCGGGAAGCTTACACATCTCTATTTGAAGGTTTTCTATCAGTAGTACA
>17941229597
CTGCTTCCAAACCTACGGATACTAGATGTAACAGGATCGAGGAATCTCAGAGAACTTCCAGAACTTTCGACCGCAGTAAATCTTGAAGAGTTGATATTGGAAAGCTGTACGAGCCTGGTGCAAATCCCAGAGTCTATTAATAGATTATATCTGAGGAAACTAAATATGATGTACTGTGATGGTCTTGAGGGAGTGATACTCGTCAATGACCTTCAAGAAGCCAGCCTCAGCCGCTGGGGCCTCAAACGGATTATACTGAACCTTCCTCATTCAGGGGCGACACTGAGTTCTCTGACAGAT
>180199439513
GATGCAAAATCTGGAACATCAACTGGAGTATCAGCTTCAGACAGGGCGATGACGGTTCTTGCACTTTCGTCTCTCGATGCTAAACCAGATGATTTCAGGAGGCCTGGTCATGTATTCCCTCTCAAGTACAGAGATGGTGGAGTTTTAAGGAGAGCTGGTCACACCGAAGCTTCAGTGGATCTAATGATATTGGCTGGTTTACGTCCCCTCTCTGTTCTTTCAGCTATTCTTGATCAAGAAGATGGGTCTATGGCTTCACTGCCGTATATGAAAAAGCTTGCTACGGAACATGATATCCCC
>18113051087
GACTATGAAAACTTCATAAGCTACATCTGCAAGGCTTACAAAGGTAATAAAGTACCTGGCGCATGTACCAAATATGCAACCGGCAACTTCATTCGTAGTGTCAAATTGAAACGCTCCCCTCTGGTGTCCTGGAAAGGCGTGAATAAGATGTGGGATGTGTTGGAACGTATCACAACCTCTTTATCGTCATACATCGACATCACCGGCCTGCTATGAACACTTCCTGTATCTTTTTCCCATGTAACAAACCACCCCAAAAAGCTATCTAGATTCTGATATTTAATGAATGTGTGTAATCTT
>18210532585
gtaagtctcttaatatatacctcgagaacttgaaatttcttcccctgatgtgattggacagacagattctctttttgtcagttgttttccttatattagaacgtggaacaacactggtttgttcatatagtcaagaaccaaacttgaacttcttttttcctagaataattatgctacttgaaacattaaaattgtagattctgttactctttctgctgcttgtagtgtaccgaaagtcaaaactggacatcaggctttgtatttgataaaattatgtgtgaattgaaaatgagtcagttg
>183484134217
GATTTGTAACATCGAAGGTTGCTTGTTGCGGACAAGGGCCGTACAATGGGATGGGTTTGTGTACGGTTCTATCAAACTTGTGTCCGAACCGTGAGTTATACGTCTTTTGGGATGCGTTTCATCCGACTGAGAAAGCAAACCGCATGATAGTCCGACATATCTTGACCGGTACCACCAAGTATATGAACCCCATGAACCTTAGCTCTGCTCTTGCCCTATGAGCCACACACGTTGAAGTGGGAAACTCGGTTTTGTTTATTTCACTCGCAAGATATATGTATCGACTACCGAGTACAAGAG
>18485436185
CTTGATGAATGGTGGGAACAACCTGCATCAACAGTTGTGGATTGGGTCACTGTAGATGGTCAAAGTGTTGCAGCTTGGCAAAACCATGTCAAACAGCTTCTTGCCTTCTATGATAAAGAATCATTGCGAACGTAAAAACCCATCATGCCGCTCTTGATTCTCATTATACACACTGGTGAAGCTGATATTCAACAACAATGTTGGCAAAAAGGGAAAGTTCGACGTACAATTTGTAAAGAAAATGGTAACTCTTCTTCTCTATTAACAACCGTTTCTCTTTGTGTGTGTCGATATAGTTCC
>185536414973
gtaattatttcttagtgcttccttacaatatgctactttgcatatcctcaaataaaaacaatgctaagagagacattaactcaataatatattttcacatcattatgttagctaagttaaatgtaggatttacagatttacatttttcacatctcaataaaatatgtggaaaatgatacataaaaactttttttttagtagaggtgaaagataagtgtgtaatataatactgtaaaatacattattatttttgttacataaaataaattagttactcaataaatttattagaattataca
>186392214129
gtaagatattttctttagataacctcgtccgtagtttttactttttttgctatgctgcatgtttgggtactatccttgttactatccaaagtgtttccaacaccgatctgattgggtacttcaatagccagaggttctcgtgtatacttacttgcttgtgattacttgcccatccgtctctgcaatagtgttgagttctgcagctagctcacaaaatctagagcagtatcataggctcttggggaaatattattggcttgataaccataggatgtgggattactgttctttttcatttta
>1877066816
ATGACTCTGAATCAACAAGTGAAAAAATTCAATCAAATGAAAGCAGCAAATTGGAACGATGATTTCGTGGCAAAGTCAGTATTTATGATATACATTGGTGCAAACGATTACTTAAATTTCACCAAGAACAACCCTACCGCTGATGCATCTGCTCAACAAGCTTTTGTTACTTCCGTGACCAACAAGTTAAAGAACGATATTAGCGCGTTGTATTCATCAGGAGCGAGTAAATTCGTGATCCAAACCTTAGCTCCATTGGGTTGCTTACCCATCGTCAGACAAGAATACAACACCGGGATG
>188561831527
ATGATTTGTTTGTAATTAGATCAGGGGTTTAGGTCTTTCCATTACTTTTTAATGTTTTTTCTGTTACTGTCTCCGCGATCTGATTTTACGACAATAGAGTTTCGGGTTTTGTCCCATTCCAGTTTGAAAATAAAGGTCCGTCTTTTAAGTTTGCTGGATCGATAAACCTGTGAAGATTGAGTCTAGTCGATTTATTGGATGATCCATTCTTCATCGTTTTTTTCTTGCTTCGAAGTTCTGTATAACCAGATTTGTCTGTGTGCGATTGTCATTACCTAGCCGTGTATCGAGAACTAGGGT
>189339413762
ATCAAATAAGCCCCCAAAATATTTTGAGAATCATGCTAAAGATGGAGATTAACGGTGGGGTCGCTACACCTACTGCTTCCGCCGTCGCCAAGGTGACAGAAACCACCACTCCCGTTAACTCTCCTTCTCCCACTTCTTCACCTCCGCCGCCTCCTTCGCCGCAACAGCCGCCACAACCACCGGTTGTACTAAGCCCTTGTGCGGCTTGCAAGATTTTGCGGCGGCGGTGCGCCGATAAATGTGTTTTGGCACCGTACTTTCCTCCTACGGACCCGGCGAAGTTCACAATCGCTCACCGTG
>19017321526
GAGACAACCAAATTGAAATTTGGGACTTTGATTAGCTGTTGTGTTTTGAATGATGACTTATTAATTAGACAATATTTTTCCGACCTTTATAATTAAATTACCAAATACGGAAAGTTCAGAGAACTCATTCAGGTTCGTACCAAGTTTTGACTTTTGAGGGTACAAGTAAAATCATTCTTTTGAACTTTGAACTTTGAAGTGCATGTTGACGTTATACTCTTCTTCAGAGGACAAGAAGAAAACAGAACATCTTCTTGCACTAGACGGTGCAAAAGAAAGACTCAAATTGTTCAAAGCAGA
>191281815595
ACTGGTCTAGATGATAAAGAAGAAACAGATGTGTACAGCTTCCTTCAAATGGTCATATCCACGACAAACGCAGATGCATTTGTTTCTTCCCCTGGTTTTGATGTTACAGAGGAAGAAATGGCTGAATGGGCTGAATCGCCCGAGCGAGACTCTGCTCTTGGAGAGCCCAAGTTTGAGGACAGTGCCGACTTCCAAAATTTACATGACGAAGGCAAGCCATCAGGAGCCAACTGGGAGAAAAGCTCTTCGTGGGACAATGGTTGCAGTGGTGGTTCAGAGTGGGGAGTCTCAAAAAGTACA
>19221859624
GTTCGTGAAGCGAGCAGGATGGGATCCGAAGCTGGTGAAGGAGTCGTATCCATGGGTGGAGAGAGAGATTGTTCATCAGCCAAAGTTAACGTTATGGCAGAAAGCTCTCAGAGACAGTCTTTTAGAGGTTGGAGTCAGACCTTTCAATGGTTTCACTTACGATCACGTTTCCGGAACCAAAATCGGCGGTACAATTTTCGACAGATTCGGCCGTCGTCACACCGCGGCGGAGCTTCTCGCTTACGCTAATCCTCAGAAGCTTAGAGTCTTGATCTACGCCACCGTGCAAAAAATCGTCTT
>19313896838
gtctgcttttgcttctgtcactccttttgtttcaaattttctcattagttaacactctagggcatattgggtggttagactacctacgatttgggagccggtttgactagagtatactgctatggagtaagatatttgctctatcattcgtttggattgttttgagataggatagtttatgatactaaggggacatgttttggggtttatatttcaattcagctacagttgttttctcaagtggccatttattcctgccttgcatttgccactcaaacttcgtatcatatatggaatgat
>194395734154
CCACTGAAAAGCCTCAAGCGTATGGATCTGAGTGCATCCACAAAGATTAAAGATATTCCAAACCTATCAAGAGCAACAAATCTGGAGAAGTTGTATCTTAGGTTCTGCAAAAATTTGGTCATAGTTCCTTCGTCTTGTCTACAGAATCTTCATAAGCTCAAAGTCTTGGACATGTCTTGTTGCATAAAACTGAAGAGTCTGCCAGACAACATCAACTTGAAATCCCTCAGTGTCCTTAATATGAGAGGATGCTCGAAGCTGAATAACTTTCCTTTGATTTCAACGCAGATTCAGTTCATG
>19589333857
ATTTGTCTCAAACAAGTGTCAAAGAATACCTCCTTCCAGCGATTCAAAACCTACTGAAAGATCCAGATGCGCTAGATCCAGCTCACAAGGAAGCGTTAGAGATCATAATGAAGGAGAGATCAGGTGGGACATTTGAAGCAATTAGTAAAGCTATGGGTGCTCACTTGGGGATTGCATCATCCGTCACGAGCTTGTTTGGAGAAGGAGGCTTGTTGGGGAAGAAAGAAGCAACGGAAAGCACGGCACCTGGATCACCGACAGGTCAGGGACCCGAGTCACCAAAGGTTGTGGCTGCAGCAA
>196187434207
GGACAATGAAGCAGATCTGATTGACAAGATTGCTATGAGCATTTCATATGAATTGAATTCTACATTATCACGAGATTCCTACAATCTGGTTGGAATCGACAATCATATGAGAGAGCTGGATTCTTTGTTATGTCTGGAATCAACTGAAGTGAAAATGGTGGGGATTTGGGGTCCTGCAGGTATTGGCAAGACAACAATTGCCAGAGCTTTATTCAACCGGCTATCTGAAAACTTCCAACACACTATTTTTATGGAGAATGTTAAGGGAAGTTCTAGGACCTCGGAGCTCGATGCCTATGG
>197166219365
GTTGAAGAAGATGGGTCGATCACTAAGATAAGGCATGCTGAGACATTCGATGACCATTTGCGTTTCTTTGAAGGTCTATGAACTCTTAGATTTACTCATCATTGTTGCTTTTTTGATTGAATTGTATGATTATTCGGAATCAGGACCATAATGATATTGCTGTTTTAGATTTTCACATTATGTGCTTTGATTCAAAGTCAATGAAGTGATCATATGAATAAGAAAACGTTCACAAGTCAAGACAGAAAATAAGAGGTGATTCTGATTATAAGAGGAGTCTTTCAAGCCAAAGTCGTCCAT
>19861386980
gtaactaatcactctgtacttcgtagattcagtatatataacaaaagtgcatctgtgtgttatgttttgatgaatcttttgaggtaagaaatgagtttaaacaaactttattagctcatttcttgatatataactttctcctggctgacaatttctataagaaagggattgggaagaaaaaaaaaaaagagaaataaataggattaaaaaaaaaaaaactgtttggaattgcatatactcgtgaaaacttaaaaaacagatttttttttttgtttttgttttgttgcttttttttttcca
>199349539432
GAGATAATTACTTGAAGCCGTATGTAATCAGCAGACCGGAGGTAACCGTGACGGACCGGGCCAACGGAGACGATTTTCTTATTCTCGCAAGTGACGGTCTTTGGGACGTTGTTTCAAACGAAACTGCATGTAGCGTCGTTCGAATGTGTTTGAGAGGAAAAGTCAATGGTCAAGTATCATCATCACCGGAAAGGGAAATGACAGGTGTCGGCGCCGGGAATGTGGTGGTTGGAGGAGGAGATTTGCCAGATAAAGCGTGTGAGGAGGCGTCGCTGTTGCTGACGAGGCTTGCGTTGGCTA
>20059094583
TAACAGATTCGATAATGGGAGGAGGATTTAGAGTTTTGCATTTGGTGAGGCCATTCTTGGCTTTTCTTCCAGAAGTGCAAAGTGCTGACAGGAAGATTCCATTTAGAGAGAAAGTGATCTACACTGTCATCTCCCTCTTCATTTTCCTTGTTTGTAGTCAGCTTCCTCTCTATGGGATCCATTCTACCACCGGTGCTGATCCGTTCTATTGGATGCGTGTCATTCTCGCATCGAATCGTGGAACGGTGATGGAGCTTGGTATTACTCCTATTGTCACATCTGGATTAGTGATGCAACTCT
>201374112587
GTGACTTCAGGGGATTATATATTGTGGAACACATTGGGGAAAGCTCCATCAGCAGCCGTCGTGTGATTTCCCCAAGTCGCAGCCTCACTGGTATTGTATTTTCCCATCCCAAGGAAGTGATTTATTTGTTTGAGTTTGAAAGCATTAAACGTATGAATGAGCAGTTTGATTTTTACAGCGGAAGTGTATCTGTACATTATTGTTGTTTCTTGAGAGATAAAGAAAGATGAATGTTGTTTTAGTTGCAAATCTGTCTGGAATGGAACATGTGATAATAAAACTCGTAAGGTGGTTGTGTTC
>202535628208
GAGAAATCTTACAGCGAGTGGTCCGAGACCGAATCCGCAAGGCTCGTATCATTACGGTTTGATCAAACCAGGCCGTACGATCATACTCGCCAACTCAGCTCCTTGGATCAACGGCAAGCAAAGGTACGCCGTGAACGGTGCCTCGTTTGTTGCGCCTGACACACCATTGAAGCTCGCCGATTACTTCAAGATTCCCGGAGTTTTTAACCTCGGAAGCATCCCAACGAGTCCCTCTGGTGGAAACGGAGGGTATCTTCAAAGCTCTGTTATGGCCGCTAACTTTAGAGAATTCATCGAGGT
>20357233492
gtaaaacatttatgttattgaatcttaagacattatgcataattggtttgttacagcttcgaagttcagacattttgtagaaagattactactttgctttgctttgtaaagatcagtgctttagagcttcaaagttgagacattttcatcgaaaaactaagacttttctttgtttataatttgccccaaaactaggatctgttgatacattgttatagacatgtaatgaattgttcgtgttttaggttttttagtaaaggataagtttttgagaatttaagtagaattggtttttgtggt
>20454827496
gtatatacaaatttccttttaaaatcgtatatcggtggcaaaaaatctcgagttatggtggtttatagtttggtttagagtcagctggatgattaaggttgagagatttaaattgtgtttaagtcaacaaaataatttaagatagtccttgcttagatttttaatctttagtctcttttctgtttgcattcctgtagaattattttggcagaacctatgtttgtgtttatgaattgtcacaagactcttgctttatgtttcaaagacttatataagcagttttacgtggaacataatcac
>20551872089
CTCCGAACTACTCCTTCATGCGGGACGCGACAGGAAGTCCTACAACGTCGTACTACGACTATATCATCATCGGTGGTGGGACTGCCGGGTGCCCTCTAGCCGCAACGCTGTCTCAAAACGCCAGCGTTTTGCTGCTCGAACGCGGTGACTCACCGTACAATAACCCCAACATCACGAGGCTCTCGGCTTTCGGAGCCGCTCTCTCTGACCTGTCTGAGTCCTCACCATCTCAGCGTTTTGTATCAGAAGATGGTGTCATTAATGCACGTGCTCGGGTTCTCGGTGGCGGAAGCGCTCTCA
>206591439083
GCACTCAAGAGGAAGCTGCAGAAGCTTATGATATAGCAGCGATCAAATTCCGCGGTCTAAATGCAGTCACCAATTTCGACATCAGTCGATATGATGTCAAATCAATTGCTAGCTGTAATCTCCCTGTGGGTGGACTAATGCCTAAACCTTCTCCAGCAACCGCAGCGGCTGACAAAACCGTTGATCTTTCTCCATCCGACTCTCCATCTCTAACCACACCGTCCCTCACGTTCAATGTGGCAACACCGGTCAATGACCATGGAGGAACTTTTTACCACACTGGTATACCAATCAAACCAG
>207219829336
ATGTTGACTAGTCAACTAAAAGTGGGAACTTGGGCAATGAAACGATCTTTTTCTACATCTTGTTCCTCTGTTTCACAAGTCTCTTTCCAGTTACAAATGAGCAGCCACGACCATAGAAGGTTTGGAACGGCGGGTCCTTTAGCTGCGGACGAAGAAGGTCAAGGACGTTTTGAGAGCTCGGTGAATGCGGTGCCATTTGGTTTGGTTGCGACCGGAGTTTTGATTGCTATCTTCCTCTTAATTGCTTTTTTTGAGAGGTTCATGTTCGTTAAACCAACTCCATCACCACCTCTCGACCAA
>208607417883
CCATTGGAGAATAAGGTGAGCGAGGAAGCTAAGTTGATGGAGAAAGAGATTATTTCGTCGGATTCTGCAGATGTGGTGAATGATAAACCGGCATCAGATTCAAACCCGGTGGTCACCAAAGAAGAGGAGATTGATCAAACTCCTGCTGGTGAACCAGAGAAAGAATCACCAGCAGTGGTGGAAGAGGTTGGAGCTGTTGTGAAAGCAGAGGAATCTACAGAGACAGTGAAGCATGAGAACGGTGAGAAGGGAGCTGAACAAGTGGAACTTAAAGAGCCAATCCTTGTTAAAGAGACTGTT
>20997014089
GGATCGATGGATGGGAAAACATGGACAGACTTGAGAGTCCATGAGGATGACCAAACAATGTGCAAGGCCGGTCAGTTTGCATCATGGCCAATCACCGCAGCAAATGCATTACTCCCCTTTAGGTTTTTCAGGCTGGTTCTGACCGGTCCAACTGCAGATACATCAACTCCGTGGAACTTTTGCATTTGCTACTTGGAGCTCTACGGTTACTTCCGTTGAAGCGCTCTGCAATGAATGACCTTTTGACTGTTTCTACTACACACGTTTTTGACGTTTATCCTGTTTACCTTTTGTTCTTGT
>21048649167
AGTTTCTTCTCCGGCGAAGAAGAGGATAACGAAAAGAAAACACATAGCTATGAACGGAGCTTCGCTCTGCAACTCCGTTTTGCTTCATTCTCATTCTCTCTCTCGTTTTCAGTCATCCTCTTCTTCTTGTTCTGTGTATCTGATTTCTTCTGCGCGTACTACGTCTAAGTATATCTCAATTTCTCATAGAATTCGACAGAGCTTTCGAGAAGTTATTGAAAAAAGGAGTAATGGGTTTTGTTCATTCGCTGTAAACAAGCGTAGAAGTGGCGATTCCGTTATTGTGGAGTCAGACGATGA
>21155332106
GTTTTCTTCTGTAGCTTATCTCCAACAAATCTGGTGGTTTGAAGTTGATGGTGAAATCGATTTCCCATTCCCGGTTGGAACCTACAGCATTTTCTTCAGGCTTCAATTAGGCCGGTCGGGCAAGTGGTTTGGTCGACGGGTCTGTAACACAGAACAAGTCCATGGTTGGGACATTAAACCGGTTCGATTTCAACTCTGGACTGAAGATGGTCAATATTCCTCATCTCAATGTATGTTAACTGAGCGGGGAAACTGGATTCATTACCACGCCGGAGACGTTGTTGTCCGGGAATCGAATAG
>2124282867
GCGTTCACAAATGCATGGAAAGATGCATGCAGATGGAATGGACCAAGCAAAATGTACATACCACTAGGAACATTCTATCTTGGTGGTGTAACGTTTGTAGGACCATGCGATGGTAAGATCTCGTTTGTCATTGATGGAACTTTGTTGGCTCCTCCGAACAACGACGACATTAAAAAGGAAATATGGATAAACTTCCGCTACATCAACTATCTCACGGTCTTCGGGGATGGCACCCTCGACGGCCAAGGAAAAAAGTCATGGTCACTAATTGATTGCCAGAAGGACAATAATTGTCCCAAA
>213560635181
GTGTTGAATCTAGGCTTGCCACATTGACGTTCGACACTGATGAAATGAGCAAGCTTTCGTCCATTGCCAGCCAACCTGAGCTTCCTTCCACATTTCAGCCTGACAAGATCATACAAATGGCAACCAACTTGCCAGTCTTATTTAACACATTGAATGTGCGCAGAGCCATAATCCCTGCGGCTAATGGACATTGCTCTGCTCGTGCACTTGCAAGGTACTATGCAACCCTAGCAGATGGTGGCCTAGTGCCACCTCCACATTCCTCTTTATCCCAGCCACCACTAGGTAGCCACACCCATG
>214450319509
GCTGATAGATTCATGACTCAATGGAATGATGACAAGGCTTTTAGGGATGATTACGTAAAAAGAATATCTCCTTCACTATGTGAAAGACAGCTGAACCAAGATGGTCGGATTAAAGATCCTGAAGTTCAGGTTGTTTGGGAAAAGAAAGTGCCGGTTAAGGGAGGCGAGAAGGTTCACGAGACGAATAGAGAAGATTCCAGCTCCAACTCGTCTCAATATGGAAGTGTAATTACAGATAAACGAAAAAAAGAAACGAGGAAAAAGGCGATGGATTTCAACAGGTCGAGTGCTGAGGAGAGT
>215160111155
AGAGCCAAAAAAAAAAACTTTTAGGCTTAGCTTTAAAGGGCACACACACACAGTCGCGAGTTTCTCTCTGGTGCGCTCTTTGTGGCGGCTCGTCTTCTTCTTCTTCTTCCACGGGACTCTCTCTGAATCGGTGATTTTCGATCTTCCTAGGGTTTCGATCTGAAACCTTGCGATCTACTTGAAAGAGAGATTCAGAAATTTCCAAGTAATAATAATGTTTGCGCCTGCGACTCAACCGCAACAGCAACATGAGCAGAAGAAGCAATCAGAGACTGTTTCATCTGCTGAAGAAGATGCTTT
>216953374
gtaagctattcgtgttctgtatttcagactctaccagttctcatcaaaatatggtttagtttggttaaatttctttgctccttgttcatctaatttgtggactcaatccaattgcttttcttgttggtgaaatgaactgctataacacaatctctggaatcttgttcatttaatacacgtagcacaatggtttttatgagagagagaccatttataggatgttgtaggagaatctaaatagatctcttttgtactttcctttttcttactcgttattgtactgatgggagccacttgtgt
>21743995552
gtactaactttcttcttcttctttctctatccgttacacgtgtgtatttcatatgtctatgacaatatgtcattacccacgtgtgtacatgagtagatatttaacatcaaaattataaacgaggacaatttaacacaaaatatcgcttacttacactataaaagaatttaaacaacagaaaatatttagtaatgttttgcagtaattaataccaaggatttataaggatatctaatttaatagatattaagagaatgatgtttttgttctttgtattaaaataatatattttgaaaattt
>218291130890
GGATGATGAAAAGGCTATGGTCAAAAAAATAGCTAATGATATTTCTAGTATAATGAATAATTCCACTCAATCAAGTGCTTCCCAAGGCTTAGTTGGGATGGAAGCTCATATGGAAAAGATGAAAGAGCTGCTAGGTCTGGACTCAAATAAAGTCAGATTGATAGGTATATGTGGTCTTCCTGGGAGTGGTAAAACCACCATCGCTAAACGTTTATACCAACAACTCCTTCCTCAATTCGAATTGAGTACTATCATTATTGATATCAAAGGATGCTATCCAAGAACTTGCTACAATGAGGA
>21927581169
TTGCGAGAAGAACTACAACAAGGAGTGTGATAACTGTAGCTGTGGATCAAACTGCAGCTGCGGGTCAAGCTGTAACTGTTGAAGAAATTATCAGCATGGTCTCAAACCAAGGAAAATGGGAAAAAAATGTGTTTTATGCTAAGAGATCTTTGTGTATGTTGGAATAAAGACTTGGCATTGTGTTGCGTAATGAGTAAGAGTAACTATTAAGCTTGCTTGACTTGTTCCTGCTGTGTAATGTTTTTATTTGTAACCTAAATCATAAATAGTATATGTATTCTTTTGCGTTTGTATGTGTAT
>220198421812
AATACATTTTGTAAGAAGATGATGATCATCGTCAATGACCTTACCAGCCTACCGACACTTGAACCATCTACTTCAACCAATGATATGGAGAAACTGGCTCGGTTGTTGCGTGATGATTATCCGATCTATAGTAAGCCTCGACGCAAGCCTCCGGTCAATAATCGAGCTCCAGACAAGTTTTAAATTGTCGCGGATTGGTGAAACAAGATTTTGAGCATGATGATAAATTTTGATAGTTAGGTAATGAATTATGTTGGTCCCAGTTTTGTTTCTATGTATATTCTTGTGTTGTCTAATAGA
>22123414116
gttcgtttctttctttcactctcactctgttttttctcgtgtttgattaatttatttaataatctgtcttaaactgtcacaagtattgttcaaatttcgatgcttttttttaacaaatgtcatggtagtgttattaaaagttgttaaaatttatctaatatttgctaaactgttaaacctagtttatggtattttttggattaattgtgttaattttggaactaaacttgttttggtagtaaaataggtaggatatactctttttttatataaggaatattaaataagaatgtttttgca
>22230059396
gtaagttatcttagctattcgttggccttttgctttcttgtttgccatgagactcactgtttgactgtaatttgtcattctatgccttgctcataaacactgattgacttagcatgagcatcaatcagtttcgtattgctgacaagcatcacatcaatagtctcaaactcaaaattctctgtactatgctttcaattcacaatagctgaacatggtgcattctaagttccacttttgctacagaatgataaatctgttgctccttctcatatgtatgcttctgtctttagcaaatagata
>22393610085
gttcagatgatgattacatctcgatatcattgaacacatcgttgcttttgatggtcttgtcaacttatgaactcgttcatgtctcctcttttctctatgatgccagtgactattattggtattagatattgaaattttctgaacaatgcagagagcatgtggtttctgttggttgtgtcaacttatgaactccttcgtatctcctctttttttctctatgttgttggtagtacaaagtccttatttccttctaaacttattaagctttgaacgcgtgattttaagctattaacagattcg
>224256129549
GAGACAAAGAGACGGCCTCTGGCTACTAAACTGACGGCAAAGGCGGTACTTGCGGCTGCTGCGACAGACACAGCGGGTTGTCATCGTGACTCAGTTCAGTCTCTGGCATCTGTGAAGCTGAACCAGAGACTGTTGATATCAAGCAGCAGAGATGGAGCCATAAAGGTCTGGAAGTAAAGAAACCCTGACGGTCTTTCGTGTACAGTGTTATAGTGTTTATTTTATTTTACCTTGTCATTGTACCATCAAATGCTAAAAGAAATTTTTTAGCCTTGTATCCTTTTTACTCGATAAACTTCC
>2253932936
gttaaatctctctttctacattctccttttagtaatccttttggaagatgaatatcgaaaaagcgcggtgttttatcggattcatcgagctatatatttgttccttgttttaactccaagtattcttaaagtttagacttttaatgatttgttgttggcattgctgatagaagcttagatgggagtttctttattagatcataatcctattagaagatgcaaatcgaaaaccaatgcttgaatctttgtataaatgttcacttacccttataggattcatcgaactcttttcttttactt
>226563623733
TGATATTTTCTGATTCGTCGTTTCCTTTCTACTTTCTTCTTCGTCAGGTTTTCAAAACTGAGAAAAATGAATGGCGAGGGAAAATTGGAGACTGGTGGAACTAGCGCCGCCGCCACACCAAAAGAGGAGAAGGAAGAAGAAGAAGTAGTTTCCCAGAGAGTAGTGTACATGTGGGGTTACTTACCCGGAGCTTCACCGCAACGGTCTCCTCTGATGTCACCAGTCGAAGTAAAGATTCCTCCGGCAGTCGAAAGTTCATGGAAAGATGTCTCTGGTGGTGGATGCGGTTTCGCAATGGCT
>227411940213
CAATGTGTCTCGTTGGTCCTCTCTCTCATCAGCAGTAGCTTAGATGCTTGGCGGACACGACAATATGATTACTACCAACGGGTCTTAAATGGAATATTGTGATGTTCCAAAGAACCAACCTAATAAGGGTAAAAAACTCACAACATACATTGGTATGTTGGGTTAGCTCATAAAACAATACGTTTTTTGAGGAACCCTTTTCATAGTAGCAATCAGAATCCTTCCAAAGGTGGGGGAAGATGCCTGAAGAGATCGTGTGTGCACGCATGGGAGAAGAAACCGGTCACACGTGGAGGAGAA
>228218314852
gtacagttgttttttcttcttcttcttccagtttcgttaaatgttaaagctctcttcttttgttctgtctgattaatctgaacttgtagaagaataatcttttttaggtgaaatatatttcaactgattagcttttttttttttttaagcggaattgtctctccctgagatctagatctcgcgacgtttttagaatcagtgactttttatcagtgtttactttatgcatgtttgaccaagtacttctgtttttagtattattgcatcattaatatcttttcctttattaattagctcact
>229371410563
ATGATGCCGGAGAACTACAATAATGGACGAAGACCACTGGTACCGTTGCCGAACAAACACCTTAAAGTTGTGGTTGGTGAACCAATTGAGTTTGATGTTCCAATGATGGTTGAGACTGCTGTCTTGGACTCCCGCCATGTAACCCCTCCTCTTCAAGAAGTGAAATGGCCTGTCCTCACTTCTGCTGGCCAAGTGCTAGACGAAACTGCTCAGAGACACCTCTACATAGCTCTGTCCGAGAAGATTCAATCCTCCTTGGAAACATTGAGACTCTTAGCCAAGCGGTTGTGACTTCCGCCG
>230211312013
CTGTTGACAAATCTTAAGAAGATGGATTTGTCAAGATCAGTTCATTTGAAGGAACTCCCAGATCTTTCAAATGCTACAAACCTGGAGAGACTGGAACTATGTGATTGCAGGGCTTTGGTAGAGCTTCCAAAGTCTATTGGGAATCTTCATAAACTAGAGAACTTAGTGATGGCTAACTGCATAAGTCTAGAAGTCATACCAACTCACATCAACTTGGCATCTCTTGAGCATATCACCATGACTGGATGCTCACGACTGAAAACATTTCCAGATTTTTCTACAAACATTGAGAGACTCCTT
>231358326530
TTCTACAAAACAGCTGTGAATAATGTCTCCCATATCAAATCTCTTCGCTGGCAACACAATCAATCTCACTCCTTACGCAATTCTCATTCTCATTGCTATCTTCTCGATACTATGGTACCTCTTCAAACGCTCGCCGCAACCGCATCTACCCCCTGGACCGCGAGGGCTACCTATTGTCGGAAACCTTCCCTTTCTTGACCCGGACCTTCACACCTACTTCACAAAACTTGCTGAAAGTTATGGTCCAATCTTCAAACTCAATCTTGGCTCAAAACTAACTGTCGTGGTCAACACTCCATC
>232331626007
GTGGACTTCCAATGATCCTCTACGTGAAAAATACAACAAGAAAATGGCAGGCATGGATGCTCCAATCGCAAAACCAAAAGGGAGCAAGAAGATGAAAGATTGGGAGACTTAAACCGCACCAACATTTACTTTGTTTGTTTTTAAAATCCAATGATGCAGCAGTGGTATGTGGTAGTAAAAAAACATCGTAACATCTTACTCAGTTATGTCTCTGAGTCCTCTAAATCCTAGTAATTAAAAATATTGCTCAAAAGAATGAAGACCTAACATAATTCATTATATACTTAAAAACTTCATTGC
>233399119489
GACTATCATCAACGGTATATGCTATCTAGCAACATTTGTTTTCGGTCTCAACGCGTTCGGACTTCTCCTTTACTCTGGTCAATTAGCCTTCAATGAAGATTCTGCTGAAGAAAACATGAAGGCCACAACACAACCTGGAGACTCATCATCAGGTGACAACAGTGAAGTAAATAAAAGCAATGAGGATCAAAGTTCAGGTGATTGATTAGTCCGGTCTTTACTATGAAACATGTATTAATAATATCATATTCATGTAGCCAACTATGCATAAAATTGTTTTCTTCTTTTCAATTTATTGTA
>234347737853
GCAAAAGAGAACTAACGACGTGCTGCATACGAGACGCGAGCATTATAGTCAACACAACAATCACCACCAAATTCCTCCCACGACAACCCGGAGACTTGACCATAATGTACGACGTGATCCGAGCCTACGACCAGAACTACCTAACTGAAGTAACCATGGAAAACCACAACCCGCTAGGCAGGCTTGACCATTGGGAGCTTAGTTTCGATTGGATGCGAGACGAGTTCATACAAAAAATGCAAGGCGCATATCCAACGGTCGTGGACGCCACAAAATGCATCTTTGGTCCTCAGTCCCTAA
>235171013917
gtaccattgttttcaccttttaacatgttacttatttagttatttccttagaagccttatgcaacatgctaacttgtcatttacttgtggtgaattcgtgttggagtaattagatagtgaaagagattttattatcgtagagctttggttgtgtatagaataatacagatgggtaggagtaaaagtggtaaaccttatcaaatccggtgcttaggggttagtaaaatctgataaatggtaactggtgagaatatacaaatgtgttaatgagtgtcggttgcggataaattcgaggtgcag
>23643623049
GGAGTACATTGTTGATCTCATGGGAGATCCAGGCACGCTTATCCCCGCTGATGCAGCTGGACTACAAATGGACTTTGATGATTCTGTCTACTCTGCCAGTCCCAGAGATGTTGATTCATCTCATGTAGCTTCTTCCAGCAGTGGGGTCGAGAGCTCAATTGAAGAACACACAGAATCTTGGTCAGCGGAACATCGTTCTAGGACCAAGGGTTCCCGGGAGGAAAACCAATCTGCAGGTGGAGGGGATCTCATGATTCCAAATATTAGGGAAGCTGTGGGAAGTCAAAAGGCTCCTGTTCA
>237186929164
CCCTGTTTAGGTGGTGACTCGAAGACGCTAATGTTTGTGAACATCACACCAGAACCTTCCTCAACCGGTGAGTCTCTGTGCTCCCTCAGGTTTGCAGCAAGAGTGAATGCTTGTGAGATTGGAACTGCACACCGTCATGTTAACGCCAGGCCGTTAGATTATCGCTTGAGCCTTGGATGAGAATTTTCTCCACTGAAGCCAAAGAAATAAAGTTATGTTTATACCCGAATGTGGGCACTACTTGATGTTGGTACTAAATCTGTATATAGCTTGTAATAGTTTCAAGGTTCTGTTATCTTC
>238107821323
GGTCGTGTTAACTTGAAGAACCCAGATCATAACTTTTTTCTAATGGAAATGATTGAATCTGAAGAGAACAATGGACTTCAACCTATTCTACAGAGAAGGATATTTTTTGGGAGGGAGGTTGGTTTTGCTGATAGGAAGCTTTTACCTACATTTCAGTTGAAATCTCGTACTTACCTTGGTCCAACTGCTATGGATGCTGAAATGGCTTTCTTAATGGCTAATCAAGCGAAAGCTACTTCGGGAAAACTTGTGTATGATCCTTTTGTTGGTACTGGGAGCATTCTTGTTTCTGCTGCACGC
>239407213290
gtaggcttttgtgtccatcactcattttcgctcgtttggttaagcttcatctgccatgtggttcactgttttgatacttttgggctcttatacctaatgttgatgtaacacaacgatacataatctaatttgttttcgagtggaaaatagttgaacccagttgagtatttagccaatacgattagaggatttacttgttttttctcttttcatgttcttcatttgcttttgaagatcttcctctttatgtttgtgtctcttcgctattttacttgcttgaagaaattgagtttctcatct
>240277010847
gtatggttcaaatgttcatgtgatatgattcataactaacatggcattgctagtggaatgtctttaagccgcttgcggcgaaaattccattgaagaaaaggaatccccaagtagactgccttaataacttgatgctataggcaaaaagatcatgcacactatcttttattcttctttatctccttattgttctatttctcaattttggccagcttttaattttttgggcgtagatagaaaccataagatgtagttcccattgttaaaatgggtgattcaaaggttcgttgtcttttaatt
>24136938981
gtaggaggagtttgcttcatctttacttttctactgatgatgctgattatacagtaactattagacgcataagaacgtctgttgcctgaaaagactttactttagcaaataattacagttgatggtttgttttcaaggtcttggtatagagatttatagaacatgactttgtggaaacaatttatgatagtaattttgtctgtgcaatatattgaaagatctacttaaagtgaacatggtactgtatactctccgtatgagcaagcatttgatccacctggtaatcagtgatcctgtcaa
>24295221490
GCAGCTTGGGAAATCTTCACTCCACTGCTTCACAGGATCGACAAGGGAGAAGTGAAATCGGTCCCATACAAACAAGGTAGCCGTGGCCCAGCGGAAGCAGATCAGCTACTTAAGAAAGCTGGTTATATGCAGACTCATGGCTACATTTGGATCCCTCCTACATTGTAAATGGTATAATCATAGAGATGATGATGATGAGTACACACAAAATAAGAGGGTTTTTTTTCTTTTTTTTCCTTGCTTGCTGAATAAAAACTCTTCACCAGTTTGGAGTTTGTTTAAGTGAATCTTATGTATACT
>243250210967
GAACATAGTTAGACCGTGTATCGTTGCCGACCAGGATCGTAGTGGAGTGATTGAGCAACGACGAGCGATGAGATTCCAAATCGTCCAACTAAAAGGGCAGTCAAAAAGGAGACGATCACGACTTTCATCTGCAGTAGCACAAAGCAAACACTTCGGATCTACTTGCAAACCCCACTTGTTCAATCGGTCGCGCTTTGGACACCTATTCAACACGAATAGCCAAGTAAGAAACTTATGTTTGGGAATTCCTCCTGAACACCAAACAATCTTATACCACAGTACAGTGAGTAATTTCTCCTT
>244619515260
gtacttcgatttaacctttcattagttattttgttgataaagtaaagccttaattttctttgattaataaatttacaatctattatttggaaaaaaaattcgagagtgtgacatagtcggtgacgttgatttttttctcttttgctttattgcatttaattttgatggctgaaaaggcatggttctttactgtggttatctgagagcattatggaacatgaaatagaaaagatctgctgtttttatgtattgggatttcaatcataatggtgttttcctaaagtaagaaaacattcaata
>24528225589
TAGAACGTGATATGCCATTCAGTGTGTTGTCTGGTTCAGAGATGGGTGGTTCATATTCAGGATCTGCCTCTATGGCTTTTGAATATCATGAAACAAGGGCCCCAGTTACTGAATCGGTTTCTAAGAGGAATCAGTTGACACATGTTATGCCAAATGTTGTTGTTGATATTCAGAGAAAAGGTAAGATCGGGTTGAGCGGATCGGATGAGTCTGGAGTGGTTTCCTCAGAACCCCCTGTCTCCTGTCAGGCAGGAGCCAAATCGACTGGCGATGATTGGCAAGGTGTTGAGTTTCACAGTA
>2461505792
ATCAAATTTCCTGGGAACGAAGTTCACAGTCTACGAAAACCAACCTCCTCCGTTTAACCGAAAGCTCCCACCATCGATGCAAGTGTCTCCATGGGTATCGTCGTCATCTAGTAGTTACAACATAGCTTCAATCTTGTATGAGCTGAATGTTCTGAGAACCAGAGGTCCAAGAAGAATGCAATGTATAATGCACAGTATCCCGATTTCAGCGATTCAAGAAGGCGGCAAAATCCAGTCGCCAACGGAGTTCACAAACCAAGGAAAGAAGAAGAAGAAGCCGCTGATGGATTTCTGCTCAGG
>247544026843
ATGTTCGATGATCAGGAGATCGAGAGAAGTCAAACCATCGCACCTGCTCTCATTAAAGCCATTAAGGAATCAAGAATCTCAATCATCTTGCTATCGAAGAACTATGCTTCTTCGAGCTGGTGTTTGGATGAGTTGTTGGAGATTGTCAAGTGCAAGGAAGCTATGGGACAAATAGTGATGACGGTCTTCTACGGAGTAGATCCATCTGATGTGCGGAAACAAACAGGAGAATTCGGGAGGTCTTTCAATGAAACGTGTTCTCGAAGTACGAAAGAGAAGAGGCGAAAATGGAGTCAAGCT
>24858524928
GTAAAGGGCATTAATAAAGTTCCGGGATGTAGCTATGTTGAAGTAGAGGGAGTGGTTCACGAGTTTGTTGTAGGAGACGAATCTCAACAAGAGAGCGAAAGGATCTATGCTATGCTCGATGAGATAATGCAGAGGCTGAGAGAAGCTGGATATGTTACAGACACTAAGGAGGTTTTACTTGATCTTAACGAGAAAGATAAAGAGATAGCTTTGTCTTACCACAGTGAGAAACTGGCTATTGCGTTCTGTTTGATGAAGACAAGGCCTGGAACTCCAGTGAGAATCATCAAGAACCTCAGA
>249593412880
AATAACAATTTTGATATGAAAATCGAGGATGTTGTGAAGAACTTGAGTTTTGGCTTATCAAAGCTCACTTAATTGGTTTCACGTTACATACATATACACATTCATCATCGATTTCTCCGATCGAAGAATCCAAAATCAGTTTTTCCATGAAAGTGGTTTTTTAGTTGTTAAGTTTGTTGTATGGAGATTCTTAAGTCATTTAAAGATCCTTGTTCTTGTGTTGTTAAGTGTGCTTTAAGATGCATATCATCAAATGTTTAGTAATTATTTCTCTCCAGTTTCATTTGGGACGGAATTTTT
>250523714875
CTTCTGGCCGAATTCATAGTCTCCCACAAGAAAATGCAACCTTAGAGTTACCAGTTGCTCCACCACCACCACCACAAGCACTGCCACCGCCAGTTCTGGAGGAGGCTCAAGGCAATTCCTTGGGTAAAATTTGGGTGTCTCCTCCTAGAGATAAGAAGATGCCACCGCTTGAGACCTTTAAACTGACCAAAGAATTGTTTGGGGAAAGAGTGAAGGACAATGTTATTATAGTGACCTTTGGGAACTATGCTTTTATGGATTTCATTTTGACTTGGGTTAAACACTTGACTGATTTAGATC
>251378620334
GCAGGAGACCTTTGCCTACAGTGGATAGCCATGCTAGAGCTGAACATACAAATCAGGCTCCTCCCAATGGTGCCTCGAGTGATACTTCTCGGCCTGGAGTCTCTAAGCCTTTCACAGGGAATGGGAACACTGTAAACTCGAGAATTTCCAGTGGATCTGGTGCTGATTATGTGAGACTGTCTTCTGAGCAAGCTCTGAAAAGAACTCTTCCACCCTCTTTTAATTCCCCTCCCCTTCCTGCCAGAAGTGGCACTAACAATATAAGTAATGCTAGTGGAAGTCGTGTTGGTGTGGATTATG
>2525729963
GTTGCATCGGCTTCATGTGAATCGCCTGAACGGGTCAAGATGTTCAAAGCAGAATTCGCAATCATCTCCGAAAAGAATGGCGAGTTAAGGAAGCAGGTCAGTGACCTAACAGAAAAGGTACGGTTGGCGGAACAAAAAGAAGTGATCAAGGCAGGGCCTTTTGGCACTGTCACGGGTCTGCAAACTAATCCAACTGTGGCTCCCGACGAGTCTGCTAACCCCAGATTAGCTAAGCTTTTAGAGAAAGTAGCTGTCAATAAAGAGATCATTGTAGTTCTTGCAAATAACAATGTGAAACCA
>25345872293
GAAGAACTGAATGAAGAAGATGAGAAGCTACAAGAGCTGAGGAAAGAGTTGGGTGAGGAAGTGTATGCAGCTGTGACACAAGCGCTTAAAGAAAGGAACGAGTATAATGGCAGTGGAAGGTACATAGTGCCTGAGCTTTGGAATTTCAAACAAAACAGAAAAGCGAGCATCAAGGAAGGAGTTGTTTATCTGGTCAACTCGTGGAAACAGAAGAAACCAAAGCCGAAGCGTAGATAAAAATTAATTCTAGAAACCTCTATTGTTGATAATTATTAAGACTAGATGAGATTTCATGATTAT
>254485615615
ATGTTCATAGTGGGTGTACCAGCGGATAACGCGAAAAAGAAGACAAAAATAATCGAAGACAATTGGTATCCAATTTGGGATGAGGAATTCAGCTTCCCATTAACCGTTCCAGAGCTTGCATTGCTTAGGATCGAAGTAAGAGAGTATGATATGTCGGAGAAGGATGATTTTGGTGGACAAACATGCTTGCCTGTTGCAGAGTTAAGACCAGGGATTCGATCTGTGCCTTTGTATGACAAAAAGGGTGAGAAAATGAAATCAGTACGGCTTCTTATGCGTTTCATCTTCGAATGATTTGGC
>255580626437
GTTGGTGAGAGTGATGCTGTGATCATTATCACGCATGAACCCAACTGGCTTCTTGATTGGTACTGGAGCGGTGATACAGGGCAGAACGTGAGACATCTGATATGCGACGTGTTGAAATACAGGTGCAAACTTAGAATGGCAGGGGATTTGCATCATTATATGCGACATTCATGTAATCAATCGGATGGACCTGCCCATGTCCAACATCTTCTTGTTAATGGCTGTGGAGGAGCTTTTCTGCATCCCACCCATGTGTTCAGCAAGTTTTCAAAGTTCTATGGGGCCTCTTATGGAAGCAAG
>25652512932
TTTCCAGCGTTGTACCAACAAGGGAAGAAAAATCTCTTCTTTGACTGGTATAGAATACTTGGGTGGATGGGAAATGGTGTGTACTCCTCCCTTGTAATATTCTTCCTCAACATTGGAATCATTTATGAGCAAGCTTTCAGAGTCAGTGGCCAAACTGCTGACATGGATGCTGTTGGTACTACCATGTTTACCTGCATTATTTGGGCTGTGAATGTGCAAATCGCATTGACGGTGAGTCACTTCACTTGGATCCAACACGTCTTGATCTGGGGAAGCATTGGTTTATGGTATCTGTTTGTT
>257526013974
GTGTACTTTCAATGGCGAACTCGGGAGAAGACACAAATGGTTCGCAGTTTTTTATCACAACGGTGACAACAAGCTGGTTAGATGGAAGGCATGTGGTGTTTGGGAAAGTGGTGCAAGGAATGGATGTAGTTTATAAGATTGAAGCTGAGGGCAAACAAAGCGGAACTCCTAAGAGCAAAGTCGTAATTGCAGACAGTGGAGAACTTCCTCTCTAAGAATAGCATTTTAAAGTTACTCTTACGAGTTAGTTGTAATCTAAACACGTCCCAAATGCTACAAGAACAGAATGGTGTCACTGGA
>258235012389
GGCTAAGCGAGACACACACACACGCGCAGTCTTCTTCATCTTGCTTGCTTCTGGTTGCTTAACCAAAACACCATGGAATCTCCCTAAATTTCCTCACCTACTCACTTCCAATTTCAACCTGCTCGATTCTTCCCCTCTTCTTCGCAAAAGCCCTAGTTTTGATCATCGCACTTCACTCTCCTCCGCATGAGAAATCGAGAAATCCGCTCGACGTAGTAGATAGATAAAACCACAAAGTTAGGGTTTTTTCAATTGGGTATGGAACCTCGTGTTGGGAACAAGTTTCGCCTTGGCCGCAAA
>259264237938
CAGAGTCGTTATTTTATTTATTAGTTTTCAACAAGAAAATTCGTTTGTTTAAGCAGACGAAAAAGCCAAGCTACCGTCGTTGGCTAAATCGCTCTGGTTGCCAACTCGATCATCATCTTCTTCTACCCACTTTCTCTATCTGCTCTCCGTATCTAGGAGCTCCCTCAGATCTGTGCTTAATTCTCCGGTAACATTACCGGCATCACTGGGATTGCTGATCTGGAACCGCTGTGAAATTTTAGGTTTTCTCTGAGAAGACAGGCAAGTTTAACGATGGCGGCGAAGACGGCCAGATCAAAA
>260352530995
TTAACCAAATCCATAGAGGGGCTTCTTCCTTTATCACAAATCCATAACCCGAATGACCCAAGAAGAAAGGAGCTAAATGAGCTTGAAGCTATAAAGACGGTCATTGACCAAAAAGCACATTCTTTGGTGAGAAGAGAGCTTTGGGCTGGTTTGGGTTACTTGATCATCCAAACCGCAGGGTTTATGAGGCTAACGTTTTGGGACCTGACATGGGATGTTATGGAACCGATCTGTTTCTATGTCTCATCGGTATATTTCATGGCGGGTTACACATTTTTCCTCAAGACATCGAGAGAGCCT
>261413712942
gtaaagtaccatctctagcatcttgagtcttgatcaacttctgttttgcttactctcaaaatgcattaatttttttttatactagatcatagtattatatctcttaatctacctattgaaatctacttaatgtttttactaaaacctacgtgtttctctttagagaattttgtgctatgcatgaattagaggttagtaatgtgtaatacttcataagtctagatttatttgttggttaacacgtttagtaattcacacacacacaccaccttagatattttactgtgaattagaaaaaga
>26256859148
gtacgcttattctctctatctagtcccgcctctttcaaagtattttgatgttgctcttcttccatgtgtgatcctttgcaattcgatgactgaactgtttcttagttcgatttcattttccttttccgcaatcatccattgactttttttggagttcttattacgtattgtatagtgatgtttaagaatgccaaatttggttttgttggaacaattgaactatccattttttcttatcgaactggtagtacgggtttatcttctctagtttgtgagatgtaatttccattttacgtcact
>263485114307
GTATGAAGCTTGCATGGATGTGACTGAGAGCGATCACAAACCCGTGCGGTGCAAACTTCATGCTAACATAGCTCACACCGATAAATCTGTGCGAAGACAGGAGCTAGGGAAAATAGTCAAGTCGAATGAGAAACTCAGAGCCATGTTCGAGGAACTAAAATCAGTTCCAGAAACATCAGTGAGCACCAACAACATTCTTCTCCATAGTCAGGACACGTTCATCTTTACAATCAGAAACACTTCAAACTCGAGTAGAGCCATCTTCAACATCGTCTGTAAGGGTCAAACTCTCGTTAGAGA
>2644836435
CTGTGACTCCTCCTCACAACAAATAACATTTAAATTAAATGTTATGTTTGTATCACCATACATATAATGGTGTATATTGATGCATGCATGTATCATATGTAGAGAGAGATCTATAAAGCTTCATAAAAGTGTTTCTCTAGAAAAAACGACAAAATTCGCAGAGAAAATCCAAACCAAAAGTAGTTTTGTAACAGAGAGATAGATAGAAAGCTCTTGAAGATCTAACCAAAATCTACTTTTGTTCTTCTTCTTCTTCTTTTCATAAATTTTCGGAGTGGTCCTATTTATTGTTTCTTGGAT
>265446611331
gttgcttttagcacacaactttaatattatttttatgttttcttcttacgatttatcgatttgtaggatactgacaatcagatttttgttgtttttttcagccaaaaatcagatttttttacattttgtttagagaatgattttggttcccgatttgtctgtttttcgcttatgtgtaaagtactttgaaaaatattgtgttaactctacaatgggtatcccaaatttttgagttcttttgtcttgttcgttgtcgagacactagaaatgttaatttaattctcttcttccaaaaagaac
>2662216355
GAATCTCTCTGTTTACTATAAAGCAGTGAGTAGAAGAACCTGAAAGAACTCGCCTTTGTCTCTCATTCTTCTTCTCCATTTCGAAAAGAAGATGAAGGTGATAGATAAGATCCAGTCATTAGCCGACGAAGGCAAAACAGCGTTTTCCTTCGAATTCTTCCCACCAAAGACAGAAGATGGAGTCGACAATCTCTTTGAGAGAATGGATCGAATGGTTGCTTATGGTCCAACGTTTTGCGATATCACTTGGGGAGCTGGTGGATCTACCGCAGATCTAACGCTTGATATAGCTTCGAGGAT
>267484711387
gtcaatcttataaaacttgtcatatgtgcatttttatgtctgtataacaatgccatcgaggcgttttcttttgatttgggctctgttcacgcatgattctgatcgtttctctatcattttacaagtgattcatgtcttatctgattggttattcccctgctgatctgaggacactcgttttggctatgtttaagtcctgtgaactttggtataatttgtggcatggtacgttgtttccagttcgagcatgaattagacaatatctgtggtacatgtttgctggttacagaaaccaaatgg
>26831615058
ACTTTACCAACACAAACACTAAGCTCTATCCTCCAATGGCGGCAATCACCGGATTCTCCGCTCTCTCAAACCATATCTCTCCTGCTTCATCACTTCCGTCGTCGCGTTTACTCAATTCCACTCAGTGTCTGTCCAGATTCTCAAATGTGTCTTCGTTTCCCGCGCTCTCTACCTTTCGCCGGAGAAAGATCCCGTTGACTCCGGCGTGTTCTTCGATAGTCGACGGAGATGAAGAAATTGAAGCAAGAGGTGATGATGAGAATGAGATTAGAGAGACATTGATGTTATCAGTCTCTCCTT
>26931137944
gtatgctggaaaatgtcaattcgagttggatataaagttacttttatatttatttgaaagggacagtgcataatattggtcatagagaatgaagtatgaaatgcctccacatggattttgaatagattcagctgctggtcgtcattagtgatgttactactgtcctaaatttcaattatggatgttgcaatctcttttgaattttgaattagtcataagctatgtgttatgctgtcctgagttttatgagccatcatatttttggaacttttgcatgtgatatcggagaagctaagaaaa
>27063187680
gtaataactttatcctattcactgttttttttttgtttggtaattttaagctaattgtggtaaaacccaatattcaaattccttttttgattccatgtaatatatataactagatctggcttaggttccatgaatatccccaaatcagtatatattttggccatttttggtccgcatattttccttttctaggcactgaaacaacgttaataagattcaaatttgtttctgaattttgtcggaaaaattctagaaatctgcttctgtagagtccaaattgatgcaattcacaaacaaaga
>271223519823
GCTCCTCAGAAATTTTTGCTTCTGTTTGATTTTGTTTTTGCCCCTTTGCACACATATCATCCAAATTCGTTATCATTTTTCACCTTTGAAAGAATCTATCTCCTTGCTCTGTTATCTCCAGTTCTAGGGCATACGCCGATCACATCCCTAGCTCCTTTTGGCTCTAATAATACAGTAATCTTAGGTTTTCGGGGAGTGAATCGTGTATTGGTATTCTAGTTTTAGCTCAAGAACATGTTTTTCTCCGGCGATCCTTCGACTCGGAAGCGAGTTGATTTAGGTGGCCGGAGCACCAAGGAG
>272620139905
GGATTCAAAAAAGTTGTACCGGATCGATGGGAGTTTTCAAACGATTTCTTTAAGAGAGGAGAAAAACGTCTTCTCCGTGAGATCCAACGTCGGAAAATAACAACGACGCATCAAACAGTTGTTGCTCCTTCGTCGGAACAACGAAACCAGACGATGGTTGTATCACCGTCAAATTCCGGGGAAGATAATAATAATAATCAGGTGATGTCTTCGTCTCCGTCGTCGTGGTATTGTCATCAAACGAAGACGACTGGGAATGGTGGTTTATCAGTGGAGTTATTGGAAGAGAACGAGAAGCTT
>273562816489
CTCTTCCTCAGACATGATGATGATTCAGAGATTTTGATTTTTCAAGAAAACTCTGTTTTTCCTCTTTTTGTTTTTGCCTCTTGGGGCATTTGGAGAGCAATGGCGACTTTTGCTGAACTTGTTTTATCGACTTCTCGCTGTACATGCCCTTGCCGTTCATTCACTAGAAAACCCCTAATTCGTCCCCCTTTATCTGGTCTGCGTCTCCCCGGTGATACCAAACCATTGTTTCGTTCCGGACTTGGTCGGATTTCTGTTAGCCGGCGTTTCCTCACGGCCGTTGCTCGAGCTGAATCAGAC
>27414191984
GCTTTGATCCGAAAATGGGCACCAGTCGCAATTGTGTTCGGTGTAGTCTTCCTCCTTTTCTGGGTCAAGAACAAGCTATGGTAAAAAAAAAAGGAGGAATCTAAGGCTATTTTCGTAATTTAGCGGACTTCTCCAGACATATGTCGACCTCCCCTACCGGACTCAAGTCTCAGATTCCGGCACCCAAAATATCTTCTTTCTTTCAAAGAGAAACTTTGACACATTTTGTACTTCTGTAGTATGCAAACTTTATGAGACTGGTCATAGTATCATCCATTATACTCTTTTCAAACCTTCATT
>275590029647
TTTCTCCTCTTGAGCTTTGGAATTGAAGCTAAGATAAGAAATTTAGAGAGAAATGGGATGTTCTCATTCGAAGTTTGATGACGATGAAGCTGTTCAGATCTGTAAAGATAGGAAACGTTTCATCAAACAAGCAGTGGAACATAGGACTGGGTTTGCTTCTGGTCACATTGCTTATATCCAGTCTCTGAGGAAGGTTTCAGATGCTCTCCGGGAATATATCGAAGGAGATGAGCCACATGAGTTCATGTTGGACACATGTGTCACTCCAGTGAAGAGAATGAGCAGCTCAGGCGGCTTCAT
>27629710942
GATCAAAGCATCGTTCTCACCAAGATTACTTGGAAAAAGCTGATAAAGCTCGAAAAGCTCGTCTCTCATCATCTTCATCCTCGGATAAGTAGTCATCTCCCCCCACTTGGATGGAGACTCTAGTCAACTACATTTTGTGAATGGATCCATACATCATCGTTTCCATGTCTATAAACTCAGCCATGTCTGTTCTAGAGTGTGGTTCAGTTCAGATATGTATCTTTACACTCTACACTTAGGTTTCTTTATCGAAGATATGTAAATTTGCGATAAGTTAAAGGATTCATCCTTTACGATACT
>277528334528
ATTCGTCTACAAGGTAATCCTGGAAGTTGAAGATGCGCCCAATATGACATTGGAATGTTATGGTGAGGCTAGAGCAACGAAGAAAGGTGCAGCAGAGCACGCTGCCCAAGCTGCTATATGGTGCCTCAAGCATTCTGGATTCCTTTGCTGATGATCTCGAGCGGCTATATATCGGTTAGAAATAGATGTTATCATAGGCATATATAACTTTTACCAGAGCTACATATTAGCATATATGATCGACACCTACAATTTCTCGAAAGAGAAAAAAGGATGTCTGAAAACTAACCTTAAACCATA
>278506534573
GTGGAGGTTTACAAACACCACCAATCTTCTCTCTTCTTCTTCTTTTATGTTTCTTCTTTTTGTTTTTGTTTTTTCGATTTAATCTGATCATCAAAACTCTGCTCTCTCAAGATCATGCTTACTAAAAGAACCCATCCCATGATCGGAAAGATATCGGAGCTCCTCGTCGGTGTCAACCGATCCACGGCGGCTCCTTTCTTCGACGTCTTGATGACGAGCCCTAAAAGCCCACTGGATTTCAAGATTCTCCCTCAGATATCTCAAAGAAACAGCTCAAAGAGATTCTACGATGACAATCTT
>27937346588
ATGGGAAAAGATTTCAAGAGTTTGGTTACTAGATGCATCTATGTTGGGAAGATGAATGATAATGCAAAGAAGCTGAAAATCGCGACGGAGGAGCTCAAAGATCTTGGAAACAACGTGATGAAAAGAGTCAAGCTTTGTGAGGAGCAGCAACAGATGAAGCGGCTTGACAAAGTCCAAACATGGCTAAGACAAGCCGACACTGTTATTAAAGAAGCTGAGGAGTATTTCTTGATGTCTTCTTCGTCTTCTTCTTCTGGTTTGATATCGTCGAGCCACAAGATGGAGAAGAAGATTTGCAAG
>28042526043
ACTATCGTTCGTTACGTCTCTGTAAATCACTGAGAAAATGGAACCTCCAAAGGAACAACAAAACACGCCGGAGAAATCAATCTCCGATGCTCCAGCCACCATATCCTCCGCCTTTCCTCCTTCCGGATGCTGCACAAACTGCGGCGGACCAACGATTTCAGAAGCACCACCACCACTAGCTTCATTCCCAGAGATGTCACCACCACCAAACTATCGTCCGATCCGAGCTCCAGCAATCAATCTCCCACACAACTCTCAAGCAATAATCCTCTCTCCCGTTCCTCACGCCGAACAAGTCCC
>281263614655
GCACTTGAGAACAATGTGTAGTAACAACAACACAAGTAGTGGAAGCTATGGAGAGTTACAGTTACATGATGAGTCCTCTGGTTCTTGTCGGAAGAAACAGAAGAAAGACAAAGTACGACGAAGAGGACCTGGTGTTGCTGAACTCGAGAAGATCCGTCTTCAAGAAGAGTACAAACCTCCACTTTCTTCGTCTCCTTCATTACCAAACATTGATCATCATCATCACACTCTCTTTGCTCCGGCTAGTAGCGTCTATGATTTAGTGATGACTTCTCCAAACTTTTCTTTCCCCGAGAAACT
>28219239718
ATGTGTACCATATAGATACAAGAAACACGGAGGAGGAGAAATTGAAGTGCTTTTGATAAGTGCACAGAAGAAAGGGAAAGGAATGTTATTACCAAAAGGAGGTTGGGAGATTGATGAATCAATAGAAGAAGCTGCTTTAAGAGAGACAATTGAAGAAGCTGGTGTTACGGGTCAGCTTGAAGAATCACTTGGGAAATGGCAATACAAAAGCAAAAGACATACTATGATTCATGATGGTCATATGTTTCCTTTGCTTGTTAGTCAGCAGTTTGAGATATGGCCTGAATCTGAATTCAGACA
>283473023121
GTCAAGGATCTTGAAGATGCTGTACAAGAAATTTGGAAGCGAAAAGATATGGCTGATAAAGATCTAATTGCTAGCTTGAAAGCTAGTGCTCGGGTTGTTGGGCAAACTGGTGGTGCCCCTCTTATGAATCAGCCTGGCTCTGTGGAAAGAAAAGTTTCTGAAAAGGCTATGGTCAATGGTGAAGAAGAGAAGCCATTGAGAGTTCTCAGGATAAAAAGTAGCAGGCCTCAAGATTCAGATAGTGAGAAATTTGGAAAACACGCTACAGAGCTGAGCACTGTGAAGGCGAAAAAGTTGGTG
>28434216516
gtaatggtttttcttcttcactcatggttcgttcgttttcattgtgtttgcataaaacaatgtctcgatggttaagtagtttagaactgatgtgattttggtgaagaccatttgaagttactggaattagcagtatgtagttcacttcatgtgttttacgagcttagtagttattgatggacaaacaatgatctcgagtgggagtaactaaaggaattgtaatgggaagaaattgattcttccttacctcaagttaatgttatttggtgcctagtgtagcaattctataggatagcacaa
>285372926179
AATTTGTTGCGATCCTTTTCCAATATTTGGGGTTTTATCCATTAGGGTTTCTGATTATTGCAATCCCAATCTGAAATCTTCGAATTCGATCATCATGGATGATTGGGAGCTTCTTCATCATGGCTCTGATACAGAATCAACTGATTCAATCACATCGGAGACGAAATTAGAGAGTTCAAGCGTAATCGATGACGGTATGATTCTTTCTGATCATTTCTCTGCTACTGATCGGGTGATTGAATCGGGTTATTTTGATTCTTTTCGGGTTGATTACGGGTCGGAGTGTCTGAATCCGGGTGA
>2867947471
AGCATGGGGGAGTGGGGGGATCTTCAGTTTATGACCCGGCTTAGAGCCCTCTCTATCTATATCAGAGGCAGGTTGAATATGAAAACTCTATCTTCATCTCTAAGTAAACTGAGAGACTTGGAAAATCTTACTATCTGTTATTACCCGATGTATGCTCCCATGAGTGGTATAGAAGGATTAGTTTTGGACTGCGATCAGCTCAAGCATCTGAATTTGAGAATATATATGCCAAGGTTACCTGATGAACAACATTTTCCTTGGCATCTTCGAAACATATCTCTAGCTGAGTGTTGTTTGAAG
>28762612769
gtagctatctcagcccgtcactcatacatttccaattgcgtttcaattttcatatgatgatgagaacaatatcatttttgtagataagtaaccgtaacttcggtaaggtgcataaattgaagatttccatgagttgacagttcgggtccaaaaagtaagcatatgattttctttttctaatttcgatagcatggtagacactcaagatatttgcctagagaggatatttatctatgaaataagcaaaagcctcgtgacaattaattatcgctcaaagtgagtagcttcattggttttccc
>288553432060
CTCCACCACTGTCTCCGCTTAACAGATTCGCTAACTCTAAAAAGTTTTACGAAAATCAAATTCTCAAATCTGAATCTCTTTCTCTCTTTCTCATGGTGAAGTTTTGTGGCACCTGAAACTGAGAGAGAAGCTTCTTCTTCTTCTTCGTATTGAAACAAACCAGTGAAGCAGAGCAGTTTTTCTTCTTTCTCCATGGTGAGAAACTCTCTTTCGCTCGAGATCGATGACAATGGCGGCGCCGGAAGAGACGGTAATCACAACGCTAACAACGTCGCCGGAAACGGAGATACTTCTTTCCAT
>289385618022
GCTTTCATTCTTTGGATGCGCTGTTGTCAACTTGTCCCTCGCTGCCTCTGCTTCTTAACTCTTTCTTTATCACTTTTCCACTCCCAAATCAATTTTTAGGTTTTTTTTATAATTATAATTTATTTGCTCTCGGCAGGATCTATATAATACACAGACCAGTCTTTGCGTGTGCTTGTGTGCATTCATTGATCGGGTTTATATCTTTTCATCGGATTTTCTTTGTCGAGCAAGAGCCATGTCACTGAGACCCAACGCTAAGACGGAGGTTCGCCGGAACCGATACAAAGTTGCAGTGGATGC
>2901965835
GAGAAAGGTTAGGAGTATGGCTTGCATTGTTTCCTACGGTTTACTTATCAGCAGGAACCGCGACAGCGCTGATTCTGATCGGTGGAGAGACAATGAAACTCTTCTTCCAGATAGTTTGCGGTCCATTATGCACCTCGAATCCGTTAACAACAGTTGAATGGTATTTGGTGTTTACATCTCTCTGCATCGTTCTGTCTCAGCTACCAAACCTCAATTCTATTGCGGGACTCTCCTTAATAGGAGCAGTGACTGCAATAACTTACTCCACAATGGTTTGGGTTCTCTCTGTGAGCCAACCAA
>29162429906
ATTTACCGAATGTTTTCCGAGATTTTGTGTTGTCATGGAGCAACTCAGTATTATCCGACAGATGATGAATCAGCTTCTCACTTACTTTTTTTGGCTCTTTTTGAAGAGGAAAGAGGTAATATATATTACAGGGAGTAGATGGAGAAGAAAAGCGTAGATTAATATATAGTTTAATCTTCGATGCATACATGTTATTAACTTATACACCAATCCATACATGTAATTATATAAAAGCACACACAAACTTCACTTCACTTGTTACCCAGTTTGAGTCTTGGTCTCTTGGACGTTGTCTACTGT
>292139928975
AAAGTGAATGAGGGTGGATTCGACTTCGCATTTGTGGATGCAGACAAGCTGAATTATTGGAACTATCATGAGAGGCTTATTAGATTGATCAAGGTTGGTGGGATCATAGTGTATGATAACACTCTCTGGGGAGGATCAGTTGCTGAACCGGACTCGTCCACGCCCGAGTGGAGGATAGAAGTCAAGAAAGCAACCCTCGAGCTGAACAAGAAACTCTCGGCTGATCAGCGTGTGCAGATCTCGCAAGCTGCGCTTGGCGATGGTATCACTATTTGCAGGAGGTTATATTGAGCGAGTATT
>29386320712
ATGTTACACACGGCCAAGGAAACAGAACAAGAACAAATAAAGGCCATTGCTTTCTTCTTCCCTTCCCCTTCTCTTCATTGCCCTTCTCTCTCTCTTTTTTATCGCGGAGAGAGTTTTATAGATTTCTCCTTCTTCAACTTTACTTGCGTTTCTTTGTTTTATCAATTCGAAAACCCTAGCAGCAATCTCTGCTGATTTCACTTACCCACCTCGAATTTTGTTGTTCTATCTCCTTCACAAAGCACCACCTATCTGAAACCCTAGGGGAAGAGGATTCTCTCTTATGTCCTCTTCTGTTAT
>294314830079
AGAGATCCCTTAACCATGATTTCCTTCAAAGTATATTCCCCTTCCTCATCCTCTTCCCATGCTCATGGTATCAATCTTCCACTCTGACCCAACTCAAGCTCTGATTTCTCCTACTCCGTCGCCAAAAATCTTGGAAGTAGATGTCTTAGCCCGGGAAAATCAAATTTTCTCAATAATCAATCTATGGACGTTCCACCACGCCGCTCTTTGGCTGCGTCTCTCTCGCCTCTCCGGCTAATCGATGGACTCCCTCGTCGGAGGAGTTTCAATTATAATCAGATGCCTGAAGAGCCCATCAAA
>29517612151
GAGAGGCTAGAAGCTATTGAACGTGATCAGCGTGAGTATACTCTTGATGAAGAGGATAGAAAGGTGCAAGATGTTATTTTGAAACAAGAATCTACTAGAGAAGCTGCTACATCGGTTTTAAAGAAGACGCTCTCTCGTTCATACCCGAACATGGGGTTCTGCGAAGCGCTTAAAACCGAGGAGGAGAAACTGCAACTTGAGTTGCAACGTTCGCGGGCGCGGTATGATGCTGATCAATGTGAAGTTATACAACGTTTGATTGATGTTACACAAACTGCTGCTACTGTTGAACCTAATCTT
>29646684837
AGTTGCAATTCTTGATTTTCTCTCAGGTTTTGAATCTTTTGGGTCATTTGGTCTCTCTTCTGCTGTTTTCCTCTGAAGATTAGAGCTTTACCAGAGAGATAACTTGTTGGAGAAGACAAATGGGAGGTGTTTGTTCTTGTGTATTCAAAGATGATGATAAGAAGAAGAAGTTGAGATCAAACGATGATGATAAGTCAAGAGGGTTTTCTGGGAAACTTAAGTCTATGAGAAGAAGTAAAACCTCTGATTCTTATTATTCAGATAATTACGGAGGCTCAAGACGGAAAAGTTCTAAGCCTG
>2979139744
gttttgatctatttctaaatcatcctttttctcactattcgttcctgattttacttttgtcaaaataagctgttaccttgattagattttggaagaaattgctttctactcctaaaattgcttatttaagtatgattacaccaaggtttcagttctcctgaaataaaattagaccaaaacactgtttttgaaacttgtaccaattcaaaatgaccagttacatactacattggtcactttaagtttcaattgcaatctcatagatttccactattagcacattttgatttttgtccacat
>29858007086
gttctctttttttaaacctcttcttaactcgtgattacgaattgaataggaagttctagtagattcaaaactgttcaattgtgtgtgtttttaagtcaattattggtccaagtgggcaagtttgactatagaaaggagtaggtagaagtctactagagagctgcaaatttgtgttttgttttctatttttctctctctctaaatagagacgtagaagccatagctatcataacctgttacttacaaaacaaacaaaatgattccaagccaatctaattccttttctggtagtgttattac
>299314131940
AATTCATGTGTTGGAACTCGGTGTAGGAATGTATCTGTTATTTGTGGGATGTTATGACGCGTTTTTTGGGAAGAATCATTATTATCTATACCTTTTCGCACAAGCAATCGCGTTCTTCATTGCGGGATTCGGGCAAATTGGGACAATTGTGCCTAACCATTGAAGGGAAAAAGGAGTTTTCGAGCGACGAATTGCTCGAGGATAAGAAGATGATTTGTTTTCTTTCTTTTTGGATTCGCTAGCTATTTAAATTCTTGTTGGTGTGAATAGAGAGAATTGATGATACCATTGTTACAGAAA
>300270015039
GAACGTCTCTCTCTCTCTCTCTCTCTCTGACAGTTCTTTCTGTCTCTCTCTCTGCTCGATGCGAAGAATCGAGCATTTGTGTCGCTCTCTGGAACGTGTGTCTTCATCGGGAATATAACCATAATCTCCACGAGCTGCTTGAATGCGTACCCTTCGTTCCCTAATGTTGGCGGCGGCTCTAGCAGTGGCTTTGGCCGTGACTGGTTTTGCAGCATCGCCGTTACCTTCGGCCTATGCGAAATACGCAGCTGGTCCGACCAAGATTCTTCCTTTACAAAGGGCTTTTCCTCTAGACGAGCT
>301133718419
GTTTTGTCTCTACTGGGGAATTTATTCACTTCAGAGTCTGCCTTGACAAGCACATTCCTCATGAAACAGTGTATGACGACGATGCTTACACTGTCACCTCCACCAATGTTCAAAACTGGACGGGTAGAACAGGGCAGTGGATGCCATATTAAAGTGTTCGTTGGAAAGTTAGACAGAAAGATTCTTTATGCTGAGTGCAGTGAAGACTTCATTGATTCTCTTCTCACTTTTCTTGTTCTGCCTCTCGAGTCGGCGTCTTCGTTCTTCGAAGACAATACCATTATCGGATGTGTAAAGAAT
>302451535383
GTTATCCACTATGAACTTCCTAATGACCCAGAAACTTTTGTGCACCGTTCTGGTCGTACTGGGCGTGCAGGGAAAGAAGGCTCTGCCATTCTCATGCACACCAGCAGCCAAAAGAGAACAGTGAGGTCTCTGGAGCGTGACGTAGGCTGCCATTTTGAATTCATTAGCCCACCAACTGTTGGAGACTTGTTGGAATCGTCAGCAGACCAAGTGGTGGCCACTCTAAATGGTGTTCACCCTGACTCCATAAAGTTTTTCTCAGCAACTGCTCAAAAACTATATGAGGAGAAAGGAACAGAT
>30326138865
CTTTGGTATGGATATGCAAAGACTTTAGGAGAAAGAGAGGCTTGGAGGATAGCTGAAGAGAAAGGATTAGACTTGGTTGTTGTGAATCCTTCGTTTGTGGTTGGTCCATTGCTTGGACCAAAACCAACAAGTACTCTGCTTATGATTCTTGCTATTGCTAAAGGTCTTGCTGGAGAGTATCCAAATTTCACTGTCGGGTTTGTGCATATAGATGATGTTGTTGCTGCACATGTATTGGCTATGGAAGAGCCTAAAGCATCAGGGAGAATCATATGTTCGAGTTCTGTTGCTCATTGGTCT
>304245510345
CAAAGAAACCTCTGCTGCAAGTTGCACGAAATTGAGTGTGAGAGAGATCAGATATATAAACAAATACTCACTCCTATAAGGGAGCAGCAATTCTACAAAGAAAAAGCCTCCTTTTTGTTGCCCTGTGTCAAAAAAGAAACCTTTTTGGTGGGATTTGGTTTCGCTTTCTTGGGGGCCAAAAAGAGGAGATGATGAATCCGAATAAGCAGCAAAGAAGAAACCTTTACTTCTTCTTCGTCTTCGTCTTCTATGTCTTCATCCTCTGTGCTCGCTTTCAAACCTCTGAAGCTACTAAAGACT
>30553714543
gtgcgttactttaacttaacgcatcaatatcatgcagctctgtgctttcagatacccatttatcattttgttttcttgttttgagtaactattttggctgtagttgcactgatgttcgcatacatccactagggtgtgtttgtatagtggataatatggcttcttcttttacccgcttccttgctttgcagttttgtgttcattagcactcattttcaattcattgtcacttagagttgagtgattcagccatatgactatagtagaaatctcctttatttctgtaagaacagttgcata
>30687964
gtaagttaaaaaaaaaaacccatcttaattagattcttaatcatcctcttaatttaactatacatagttgatagtttaacaatctcccaaagctcctcatgactttgaaacttaactaggtattcgcagtagttggattaaaaaaacagaggatttagatggctaattaaatcccttagattaggctttatgagtcttttgatgttcttggctcttcgggatggagaatctttagccgttacttgatatttctatttaaggaaagttgggtttttgcgagatggtgacttgaatttaatt
>307299610844
gtaataaatcctcgaaatttcactgttttatctctatatgttctgttttgtttcattctttgaaccaaaccaaaccgaaatggttgaacaaaaatcaaactggataattttacaaatttgtttgttttactattttgaaaccaatataaactgatttagtgtaaccaaataaaccgcatttttttagaaatcctctacttttgattatgtatctctatggaaattaaattgaaatagttatgttacattaatataatattaactagatcatgatttatttcaattatcaatttcgatttt
>30842032324
GTTCCTTACAAAAATTTGATTTCGTTTGGTGAATGAAATAGTTAGAAATTCTCCAAAACAAAATATGGGTGGCTGTGTTTCTTCTCAGAGAAAACTCAGTAACAAGCTTCAACAGAAGAAGCAGAAACGCGGCAGATCTGGCAAATGTCGGTCCAAAATATCGGCTTCTATGCCCGATGTTCCTATGAAACGCATGAGTAATGCGAGTGTTAGGGATTTTGCGGTGAGCGAATATGTTCATCTTGATTTCGACAATTGTGCAGCCAAGATGATGTGTAAGAGAGCTGAGATGTCTAATGC
>309410014106
gttgagttttgcaattcttcttcttcttctttttttaaccatttgaggtaaaaaaaaagatttcttcttttattaaacagtaatttaatactagtacagtatttgacagttcctagatttttagtcaaatatgatagcgctgacaatttttcacatggattttgctgttttttcaaactatttgacatcgatttcatcaaagaattcagcatttaattacggttacaataaagacaaattaaacaaatacgcaacgtacacatagagttttaacggctcctgtgagatgcctctttctaa
>31022086207
GTCGTTAGATGGGAAGAAGAGGGAACTGGTAGAATTATATATGAGGCCTGTTCTTGCATCACAACAATGTTATCTCGAGTTGCCCAAGATCTTAAATCTTCAACTCCTGATTCTGTTTCTAAACAGATTTTGGAGCATGCTAACATGTCTCGCATAGTTGATCATTTGTGTCTTTGTCTGGCTTCTTCTGGGTCGAGTTTAACTTCCGGCTCTTCGCAAATGTTAGCAGCTGCCTGTGAAGCTTGTCGAGCAATATGGATTCTCATAGATACTTCCGAAACATTCTTCAAGAACGATGAT
>31163033004
gtatgtatcatgaaaattaatttaactattattattacagttattaacctttgaacccaaaaaacaaaaaaagagagtttatattcacgtgtttgacaaaatatatggatacgagtttatttttagtatatacatgacagttcatcaaaatatccgtgaacaaaagatgatatacagccaaacattttgtaaaccggtcatttttctaaaaaaaaatagtttctttagcattttaggaattatatatatagtagtttgcatataagtattttttaaattattaatttgtcaaataatttt
>31213882021
gtaatctatagtccgtacgagaatccagtggtgtggccgtcaatcaccaacttctgtagataacaataattcaacgttagagaaaaaagaagaagttaccatcaaaacaattaactaaaagtgttttgaaagatttacaagggattttaaaagggttttataagatttacaagagatttttaaagggttttaaaagatgtacaagggtttttaaaagatttttttaaagaatttacaagaaaaccctttaaaaactcttgtaaatttttttaaaaccttttaaaatctcttgtaaatcat
>31331814887
ATGAACCAAATCAAAGATCCAAACCCTAATCTACCGGAACGTCTCTTCGCCGTCGATTGCTATCCCGATAAAGCCCGTCTTAATATATATTCAAGACCTGAATATCTCGGTACAATTGCTAACCTTCTCAAAGGCTCTGAAGAATGGGAACGAATCAAAAGTTCACAATTTGGTAAGCTGTTCGAATTCCCTGTCGCTCGATGCTCACATTCAGGTAAGCTGATACATGGTTTATTATCCCGACAAGTCGTAACTAAAAAGAAACACGAGTTATGGTTTGTGTTTGGTGGACACCCAATA
>314602025899
ATCAAGTAATCTGAGACGGCTTGGAGTTGTTGACTGTGCTCCAGTATTGAGCAGGGGAGTTGTCGAAGCAGCGATGAAGCTCCCATTGCTTGAAGAACTTGATATTACATACAAGTCATCAATCAGAGAACAAGAGTTAAAAGTTGTAGGCCAGTCTTGTCCAAATCTGAGGACATTAAAGCTAAACTGTACGGGTGATGTTAAGTGTTGTGATAAGGTTGCTCTAGCAATCGCTGAAACAATGCCCGGTCTTCGCCACCTCCAGCTTTTCAGGAACGGATTATCCGAGACGGGCTTGAA
>31556457456
gtacacatagatgttgcagcttttcattggtctcctacttgatgttaggaagctttagtttcgattgttaaagcttttctcctgtgacatgttgtctcccatttgatgtttggaagctttagtttcgattgttaaaaattttgtcctgtgacatgttgtctccttttgtgttattaccttgatgaaaaaattagattgatgtaggagtcaccatgatcttgtgtttcaatgaaccaatgtcaaatggtttgtaaacgggcaaagtttaagttccttgataatgttactagggctttcgtg
>3161292859
gttctctccttatttatattttaaaataatatcttgattttatctatttttaacatattatgttttagtatattaatatcagtataaaaattgaatattttttgtctacagtggtgccatatgactttattgttaccataattataattttttcttctaatagagatttaatatattttctcgatctatgtctagatctagatgataaatatctagaaatattaatttttattgtttgattgtatattaatattaaaacttctcaagtagttgcatatatgcttcaaaatgtttataatt
>31725023092
ATTCCTCACTTCCAACCGCCAAAGAAAAAAATCAAAAACTCCAACAAAAAAAACCTCCCAAACCCTACCCGAGCAGTCGCCAGATGGGCACGGAGGACTACACATTCCCTCAAGGAGCGGAGGAGCTTCACCGCCGCCACCACACGGTGGAGGCTCCACAACCTCAACCGTTCTTGAAGTCACTTCAGTACTCAGTGAAGGAAACTCTGTTTCCAGACGACCCTTTTAGACAATTTAAGAACCAAAATGCATCAAGAAAATTTGTGTTAGGCCTCAAATACTTCCTCCCGATTTTCGAAT
>318450630142
ATAAGGGGGAGAAGAAAGAAGTGAATGATGAGGGAGAGAAGAAGGAGAACACAACCGGAGAATCAAAGGCCTCAAAGAAGAAGAAAAAGAAGGACAAACAGAAGGAGCTAAAAGAATCCCAGAGTGAAGTGAAGAGCAACTCGGATGCTGCAAGTGAGTCCGCTGAGCAGGAGGAGTCTTCTTCTTCCATCGACGTCAAAGAACGGCTAAAGAAGATTGCATCAATGAAGAAGAAGAAATCAAGCAAGGAGGTTGATGGTGCTTCAACAGCTGCTGCAAAGGAAGCAGCTGCGAGGAAGG
>31918715343
gtaatctatcctcttaaaagcataaacaagatttaggtctaagcatcctgtatgttacaaggattttcggttcacacttagtcaattagtgagaaagaaaaaaattcaaggagagatgactcttaaaatgtaggatgttatgtctttccaattagcttacttaatctgtcttctgtgaggattattatgctgttggtttacactttctgtcacctgcgtgactagtgactatcacctgctgtttacacactcttgtcaaattttaactcctgtatctgaagcttgtacctgaccagacct
>32023548464
ATGCAAGTGAAATCGTGAATGGAGAAGTTGAAAAATGTACCATGGCATGTTCTACAGTCTGTACCAAGGGCTCTATGAATGCAGTTGAAAATGCGTAGACCACCATATCCATGAAGATACCACGTACATCTGTGGTGAAGGGCGTGAATCGTCGTCATCTTTTACAGTGTTGTATATTTCATGTTTTCAATAATCGTCGTGTTTGTGACATGTTAAGATAATCGTGCTTGCTGCCGTTTATAATATATTTAATCGGTGTATAATTTCTGTGAAGATCCTCGATACTTCATATAAGAGATT
>321204718960
ATCTTGTTTGTCATATCAAAGCCTGATGTGTTCAAGAGTCCAGCATCAGACACATATGTGATCTTTGGAGAGGCGAAGATCGAGGATTTGAGCTCTCAGATCCAGTCGCAAGCAGCAGAGCAATTCAAGGCACCAGATCTCAGCAATGTGATCTCAAAGGGTGAGTCATCGAGCGCTGCAGTGGTTCAGGATGATGAGGAGGTTGACGAGGAAGGTGTTGAGCCAAAGGACATTGAGTTGGTGATGACTCAAGCAGGAGTGTCTAGGCCAAATGCTGTGAAGGCTCTCAAGGCTGCAGAT
>322572114027
ATGAGGACGACGAATGTATGGTTAGTTGTAATAGTATGGGTAACGGTGGGGTGGAGTTCATGCACAGGGAGGTTCGTTGTGGAGAAGAACAACCTCCGAGTGACTTCGCCGGAGTCCATCAGAGGAGTCTATGAATGTGCCCTCGGAAATTTTGGCGTCCCTCAATACGGCGGAAGCATGTCCGGTGCGGTGGTTTATCCTAAAACTAATCAGAAAGCTTGCAAGAACTTTGACGATTTTGAGATTTCTTTCAGATCCAGAGTCGCTGGATTGCCCACATTCGTTCTTGTGGATCGAGGA
>323529312235
gtacaatatttcgtagcgatttttctcgttttgttgaatgttgttcgttttcccttgtcggattttctccagaaatcgatcggttttgtagtttcctctgtctctaacccaaaaacccctatcttgttttgcgacattagtctatcttcttctgagatttctgttcattgcgtattttagcacatataaacagaacccgcctttttcgttttctaggtattcatgatctatcgattcaaagattgtagatttatctgcatgtacccttttactctatcattgtctcaaaaatggctcctt
>324557919317
GTGATTTTTGTCTGAAGAACGTTTATTTCTTTCTCTTGATTTCACTTTCTCTCTCTAAAGTAGATTTTTGACAAAGATAGATTACGGCGGAAGGAAGGAGACACACAATGATGGGAGAGATATTGAATCCATCAGCGGAAGTGAAATTAATTACGAAGTTGACTTGAGAGTTTTGAGTGAAGCCAAAAACAGAAGAAAACAATCTTCATTGTTAGGGTTTTAATAAGCTTTAAGAAGAGGATGCTGAATATAGAAAGCAGAGAAAGAATCTCGACAATGATAGTAACTATTCGAATGTGA
>325405011327
GTACCTAACATGGTGTTGGATCAAAGGCTGCTTGGGAATTTCCTCAATCATTCGACAAAAGACAAAGATGGAAGCTTGGAAATGGCCACTGATACATAGACTAGATGTTTCAGTCCCACAAAAACAAATTTTCTTTTGTTTTTATTGCATAACATAAAACACTTATCAGTGAAATTTGGAAGCTTCTCCCGTAGCTTTCATTTAGTTGCAACCCAGTCTCCTAGTAACCATGTTTTTGTCTAAAAAGAAATCTCATTAAGACTAAGCTAATTCGGTGTAACACTTTAGCCATTTTATCAG
>3262301303
gtttcatttccaatctctctgattcttacggttctgtttttttttttgtttaaagttttgtaattttcagtgagttcttagctgaaaagtgtcgattttgggggtacccacccacgagatttgattagtttccctagttttgtgaaagattgaatctgatgacaggtaagctcaattcttaagagctttcagtgtgtgtggagttttgcaatggtgtctaatggacagaagttctttaatgtttactatgagttagcttgatcgattcagacaattacgaatttgctgctgagtgttggc
>32748413484
AGTTGGTGTTGCCAGCTTTATCTCATTGCTAGTTCAAAAAGTTGGTTCCGAGATAAAGCCGTTCACTGGAATGCTGCTGAGACTTTTGTTTCCTGTTGCCAAAGAGGAGAAAAGTTCTGCTGCAAAACGTGCCTTTTCGAGTGCTTGCGGCATTGTATTGAAGTATTCTAGCCCCTCTCAAGCTCAAAGCTTAATCGAAGAAACTGCAGCTCTGCACTCTGGTGATAGAAGCTCCCAGATCGCATGTGCGAGTCTGTTCAAAAGCTTCTCATCTACAGCTGCTGATATTATGAGCAGTCA
>328202723770
GTAACAGTCGAGAGCCAGACATATCACAAGTCCTGCTTCAAGTGCTCACATGGAGGTTGCCCAATTTCACCTTCCAACTACGCAGCTCTTGAAGGAATCCTGTACTGCAAGCACCATTTCGCTCAGCTCTTCAAGGAGAAGGGAAGTTACAACCACTTAATCAAATCCGCTTCCATCAAACGCTCTGCAGCCGCAGCAGTCGCCGCCGGTGTACCAGCAGCCTCCGTTCCTGAATCTTAAAATCCAATAATTTCTCCTCTCTAGTCTAAAATTTGAAGTTAATGCCAAACTGATTCAGTT
>3294899580
gtgcgttagtgtatttttatttcaaattgagcttccagatacagaatccatggcatttgaattgaagacgagtcaaattttctataaaagaagtgaattttgttatgatcacatcgtggggtgtgttcttcaaatgatttaaggtcatcatattcgttaatcttttcaatacttttcatttccatagcttacgagctgctaatttgatatcatgttggcaattagaaattataaattcttggcacaagcttttagctgctctctatcttttggattgttattgagagaagtcaacttgtt
>33043055452
gtaattgatttcgattatcagaagttggacatacttaagtttcttaatgttagatgtctcatacatagtacatatacaatttcatgacatcatctaacaccgactatcaagaataaataatctacaggtaaaaccgaatatatatatagattcaaacaaattttattccgatcaaaaaaatatttttagaaagatatctctttatttctatttttttttcttttcgagtctgaaaacaaaaacgtacccaagaattctaagaaaagcaggtaaaccaaatatattttggtaaatttattt
>331321120885
CGTACATCTCTTATTTAATTCCTCACCTTGCCAAATCACAATTCTCCTCTTCAAGTCTTAACCAAACCCAAAGTCCTTCAACAAGAAAATCCAATGGCTGATCCGGCAACGAGTTCTCCGTTGTTGGATGACCATGTAGGTGGAGAAGATGAAAGAGGAAGGAGATCAAGATCATCAACTTTGGTTCAAAAAGTGATCGACGTGGAAGAAGCAAAAGCTCAAATGATTTACTCTTTGCCAATGATACTCACCAATGTTTTCTACTACTGTATTCCTATAACTTCTGTGATGTTTGCTTCT
>33236464638
gtaagtttttaatcttccttcgctaatccacgatttcgattccgttatttctttttggaacccagttttagaatttacttctagggcttgcaaaagctctgaagttcgagctcttctcttgttaatttgtccaattagaactaattaatggagtgttcacgaatcagaactgatgggtttggttttaggtttcgaaaaaatttgcttttttcattattatatgtatgaatgaagcttggtttgtaattgaacgtctatagttgatttttaggttactactgttttagatgtaattaaaga
>333389513555
gtaaaatcatagatatcatcatcctcgtcgttttattcaattgcttattgtattttctcaaatgggtttatgttggatttaaatcaattaaacggattcatttttaacacttgtccgatttggtgttcgttagtagagatatctttgtatgaggtttgcgttttgttttcgatccctagttcgtcttcccattaacacgagagattctcaatccaactatagtagaaaagttgaattttgttattttggggaacattatacagtgttattgaaaggtaagggtcaagagttctataacaa
>33446958568
gtaagttttgtactttaaaatattttgtttagatattttttgtagggattaaaaactaaataatatttacataaaggattttttacaaaagcttcaccaaaaatgtataggtagaaatattattttgttcaggggttggtaacacagcttatgacacaaacttagacaaatatacactcaatagtatctctcttcttgtggacttgctggttttggaaggcgaggaacgctctactcttctccacttcctcgttcacggagaatgaaatagttgacaaagcttaggctgaagcgaagtgt
>335328036020
AAATACTCGGAGTTAGCTACAACTTAGAGATCACTGAAACTACAACAGTGCCACAGACACCTGCTCCTTGCTCAACAAAACCAGCTCGGTCAAGAAGACGAGCAAGGATTGAAGAAACATCCTCTGATGAAGAAGAAGTAGCATCTCCTCCACCTTCTGCTCCTAATACTTTGATGACCCGATCACACCGTGCAAGTAAAGCTGCTGCCTTGGCCAAAATAATGGCAAGCAAAGTGAAAATGAGCAATGTAGACGAGGATGATGAGGAAGAAGAAGGTTCTTCTGATGTTACAGCAGATG
>336121314150
GGCAAGGGAATGGTCGAAACAAGGTGGCAAAGGCAGTTGCATAGGAGAAACAAAGCCGATTATGGGATCGAGTTACCTGGCTGGGCCGCACGCAGCCGAGATGGTGGTGGCGAAAGTGATAAAGACGATGAAGAATCAGGCGCGGTTAATGGATGTGACATTGATGTCTCAGCTAAGGAAAGATGGACATCCTTCAGTATACGGTTTTGGCGGTCACAGAATGGCGGATTGTAGCCATTGGTGTCTCTCTGGAGTCCCGGATAGCTGGAACCAGCTCTTGTATTCTGAGCTGTTTCATTC
>337630021611
AGTTGGTTCACTTCAGCACATGATCCTCGTCTCTCTTTCTTTCTCTCTCTCAATCACAAGTTTCAGTTACACAGCTGAACCCAAAGTATCTCACATTCTGATCTAATCAGAACACTGTTTTGTCTGTGTAACATAAACAAACGATCCTGTTTTTATGGAAAATTTAATGAAACAGTGACGATTCTTCTACACTTCTTTATAATGACAAACATTTCATAGTACCAAAATACACAAATACCTTTTCTTTATTCTTCTCACCCTTCTCTGTTTCTTTATCATTCATGGCTCCAAATTCAGTAG
>338628823100
CAGGATCAGCAAGAGAATGATCATTCTGACAGTAGCAACAAGAAACGGTTATGTGGTAATAGAGAGGCAGTGAGGAAGTACAGGGAGAAGAAGAAGGCTCGCACTGCATACCTTGAAGATGAAGTGATGAGATTGCAATCTCTGAATGAGCAATTCCTTAGAAAACTTCAGAGCCAAGAAATGGTGGAAACTGAATTGATCAGACTCCGGGCTCTTCTGGTAGAGATGCAGGGGAAAATTGAAGTTGAACTTTGTAGTTTCTCGTTTCAGAAACAATGCAACGGTTCTGGTTTTGTGTTC
>33913521149
GCAGCAGGCGAGTTTGACTTCTGATCTTAACACTAGCAATGATGCTTCTAGGAAAGTCCTTCAAATGTCCAGTGTCTTTCTTTTTACCTTATGATTTAAGACCGACCGAGAGAGACATGAGTATTCATGGGAAAGTGTACTCTGGTTGGCTTGTTGTACAAAAAGAAAAGTTTTTTCTGTCGAAGAAGGCGTATCAACTTTCACCTTGTTTCATGAACTCTTATTGTCTTTCACGCAATGGAAAATTAACTTCCCAAAAACTGGATCTTGCTTACAGTTGTATCTAGCTAATATCTTATA
>340120938036
ATGGATAGGATAAGTGGGCTGCCTGATGAGCTACTCTTGAGAGTATTGTCGTTACTACCTAATGTGAAAGATGTTGTTGTCACAATGGTTTTGTCTAAACGATGGCAGTTTCTTTGGATGATGGTGCCAAAACTTGTTTATGATGATAGCTATCAGAATCTCGAGTATGGAAAGTTTTCACGGTTTGTTGACAGATCTTTGTTTATGCGAAAGGCTCCAGGTATAGAAACTTTGCATTTCAAACTAGGTCAAAACTGTGGTAATGGAGATATTCAATGGTGGATTAGAGCTGCTAGTAAA
>34133828602
gtaaagacacatcgacgaaattgtattggagaacaatttttgaatgattgtttagtttgttttattgagaaagatgtattcaatactattacaaatgagattgtgataaagagattccaggacataaaggatcgtaggatgcttttgtaggacgtttttttttgtttgagaagttgtaaaaaaatgatttttttttattaaagacattttatttgttacgttttgaactgggtaaaaaaattccttgatacacctctgtcaatgataatatactaagttggagttcttaaaaaatcaatc
>342300410465
gtatattataagcctattctcatttgtattgatattgtgtttcatgtagatctggttttgttttagcattatgaattgtttagaacgaagatctgcattcattgtgtcaagtctagtgttttcagggttatcaaatgttcttcttcccaagaacgaatcatatcacattgttaaagtcgtttgattttacttgtgccgtctcattttagtctcctagtttatagtttaactcctataagaatgtttaagtgaacacaggatgagattcaattcttttcagtaactaaaaccaacctatta
>343500116385
GTGGAGATAGCTAAGGAATTGGACAAGTTATCAGCAAAGTTAGATGATGTGGATGAGATGATATCATCAGCTATAGCTTCTGATCCACAGGTTCAGACGCTTCTTAGCGGCACAGCTGATGTTTGGATGCCGGTTATCACTGCCGGCGCCGAAGAGAGACTCAACTTCACAGCCTCTCTTGCTGATGATGATGACCTTTCTAACAAGGAGACTACTACCGACAATACCAGCAGCTCTTAATCCCATTTTCTTTTTGATAAACTCATGTCGAAGTTTTCTATTTTGCAGTCTTGTTTCTTT
>344214523064
GAAAAGAAGAGTGTCAACACAACAAAGATCTCTCCCAAACTCACAATTTTGCCTTCTTTGGGTCGCAAACAAGAACATACCCTTCCCACTCAGATGATTTTGTATCTTACGGTTGAAGAAATGATGGATATTAACCGATCCCGAAGATTGAACTTCAATGCTCCATTCTTGTCGACGAAGCGCCATGTCACCCAAGAGAAGCTTCCGGGCCAGTTTCCGGAAGCTTCTGTTCCATTTTGCTGGGAAACCGCTCCCGGGATGCCCAAGAACTCGTCTCATTTGAAAAATGACGCTGAATCT
>345206411001
gtaagcttctgagatttttcctcgtagatcgattttgatttcgcatcaatcgggttctttcgttggtaatcgttaattttgtccattttttaaaaggtttgtgtcaatctcaaatttcagagaatgataaacctaatttgtttccgttagattgttgaaatttgacctaatttaatcgggatttcaccgtaaagttttttaattgcgttgatttgatctctgcgatgtagaaatcctaattggatattttgcagtcactcagatccagccctgattatgtggctttatcattgccctttt
>346283915269
GGTTTCGGGTTCTTGGCAATATCAGCGTCACCAATACTTTCAGGCAATGGACAAAAGGGCCTGTTCTACGTAGCGCTAACGGTTATATCCGTTGGTATATTTGGACGGTCTATCTCTTTGGGAGTATTTACAGAAGACCAACTAGAAGACGGTAGGAACAAGGGAAACCCCGCCAAGCTCGTTAGCTTTGTCATTGGAAATGTGGGGAATTTTGTGTTCTTGTTACTTGCTGCTATTGCAATGCCTCAGATAAGTCCGTGGTTTGTTAGGTTCACGATCCCCTCGGGCTGTGAGGTATTA
>347456832085
CCTGCGAAGCCTGAGACTGCGACCAAGCGGAGCAAAGTCGAAATTATCAAGGAGAAGAGTAATTTCATAAGGTATCCTTTGAACGAGGAGCTTTTAACAGAGGCTCCAAATGTCAACGAGTCAGCCGTGCAGCTTATCAAGTTCCACGGTAGCTACCAACAGTACAACAGAGAAGAACGTGGTGGAAGATCTTACTCCTTCATGCTTCGAACTAAGAATCCATCTGGGAAGGTCCCTAACCAGCTCTATTTGACTATGGATGACTTAGCTGATGAGTTTGGAATTGGTACTCTTCGTTTG
>348552813923
gtgagttgtaatttccacacattgttgattgttgttgatcctttcttgcattttagttacttgacttgttttctaagaagtgaaagatcattccaagctaatgtggttttatttattcaactctgaaagtatctacttatgatgttagcttactcatttggatggtcaacccgcttttaatatatgtagacgggtgttggcttacattattgtttatatttatttcttctcaatcactggaagatctctaattcatgactgactatggataaaatacatttgggggcacatttctgtaga
>34925479673
ACTCCTCGACCATGTGTATATATACCATCGCTAACTTAAGACATATATCAATCAATCCCACAAACCTAAATTGAAAACAAATATATTTCCACCTGAAACAACATAAACAGAATGGAACCTTCAAAACAAGAAGTTCCAAAGCTCATGGAGACACCACCGAACATATCAAACGATTCATCAGCAACCGAGAAAGGAGAAGCAACAAGGCAACAACAGCTACCAAACAATAGGTACGCACTCACAGTTGACGAGGTGATCGAGCAACACATTGGAGCACTTGGGTTTGCTCAGATCTTGCAT
>350328311083
AAACTGAGATGAGTGCCAAGGAAAAAGATGGTGATGAGGAGGCTAAATCTGAGAAGCCTAAAAAGAAAAAAAGAGCAAAGAAAGTCAAGACTCCGACTAAAGAAGATGGTCTAGTTGCTTCTAGCTCAAGGAACGCTGAGGAAGATGGTGTCGCGAGAGATCCGTAGGAGAATGAGGATAAAGTTGTGAAGAAGCCGAGCAAGAGATCCAAGGAGGAGCAGTCTTTGAACGTTGTGGAGGAGGATGCTTAAGTATTGTCTCCTATCACTTAACAGGATCATTCATCGCTTCTCTTTTGAA
>351403111382
ACAGAAAGCTTCCGACTACGTGAAGGAGAAGGGAAGCGAAGTGGGACATGCGTCTGCTCAGAAAGGGCAAGATGTTAATGATCATGTAGATAGAGCAAAGTACTATATGTTTGAGAAAGCTAGTGAAGCAATCGACAATGTGGCTGAAATTGCTCAGTTTGCTTCGGAGTTTGTGACGGAGAAAGGCAAGGAGACGAAGAAAGAAACTGCTTCAATATCGGAGAAAGCCAAAGACTTCATTGTTGAAAAAGCCGGTGAAATTATAGATATAGCGACGGATGTGAGCAAGAAAACGGCCAA
>352340617208
ATGTGTATGTAAAATGGTTGCCGGAGTCCATGGCAGCCAAAACTTGGGCGATTCAAAGAGAGAATCTTTGATTTATTATTCAAATGCCAAAGATCTCAACTTTTTTTATTTATTAATTAGTCACAAGTGGCAGTTCTTCGTGGTCGCCACTACCTAATCATAACCATCGACAGGTTTATAGAGAAGAACTAGGCAACGCATCGCCATGGATCAATCATCCTCCATGCATTGACTTTTTTTAGATCGGAGGAAAAAAGTATGCAAATTTAGTTAGGGTTTTGAAATTCGAAAATCGAGATG
>35349374481
gtctatatttcctacttatttaatttgatattatttgctgtttcactttgtgatgagttttctagtggtagacttgaggagaaaagaaggaaaaaaacttgaggagccgttttctgattattcctgtctgatagatgattttgagtggttacttggtttttacaaatatattttgtcttaaaacccttctttcgcggttttttaaatatctattcatgtactaaaagtataaaaatgggaacattgattcggcataatgacttccttggttataattgagtggcttctgctctcttggga
>35411314903
gtgagtttagtttacctttctatactctgccattgttaactttgttttgtcttgttgcaaaatttatttggagttgttggtagggtctcttacatttgatttatgaattttaaatcatttgcttgtaggagaattctactagaaaacatataggtaagccggagagaaaatagaataggatttgcagattgtctcttgtttgggctttcattgtgtagttttgctgcattatttatttgtgtaggaattgagccacttgatatcttacgaaatatattgtagaaaagacttgaaaatttt
>35559644400
gtgtgaaattcgttaacaactaaaaaaactcaaagctttgtttttttttgctcattgtttgttcgaaactctgtttttggtaaatgaaagttttgtttggatattttgttgctgtttctggtttttgttttctttcggtttatgtctttatggatgcaaatccaaaccattttgctggatagagtaagagaaacaaaaaacaaaaacaaatgttcttcatttttaggtcaaaattgggaagttttgactttgagacattatggatgcttttttgggtatctgaatctttgaatggaagaa
>35662025056
GATAAGAAGATGACGAGAGCGGAGTTTGTCAGGAAACTGCGGGTGATTGTAGGAGATGATCTGCTAAGGTCCACCATAACAACCCTTCAAAACCAGGTAAGATAGTAGTAGTAGAGATATTGTTGTTGATCATAAGTTTACTTTGTAAACGGAAATGCTCAACAAAGGTTTTTTGGTTTTAACTTCAGCCAAAGTCGAAGGAGATTCCAGGAAGCATCAGAGACCATGAAGAAGGTGCAGGTGGATTGTAAGTAAAGTGGATGATGATGATGACGAATATCAAAAGGAAGCTGCTTTTTA
>35753347417
gtaaaattccttgatttgtaagtgatatagtgtgcaaaaaagcaagaagcttgttcatgtggcaaaaccaagactgttcaatgggatgcctaagatgtttttgatctctaaactgaaaatgactcacgatcaaatcagatctacaacattctcattgctttcacgagaaaataagtgtttaatcttttcaattgcttcgattttaatgtatttcaatgctgagttcacttcttcctaaaatgaaaatgaatggttagaatcaggaggccttgaagaaatccttcctaaccagccatagat
>358386114656
TATGAACAACAACAACAAAAACTAAAAGACTTGGATGAGACTATGCAATGGAGAAGTAAGAAGCCTTTCTACAGCTTTATACCCTCTGGTGATCCGAGCAATGATGACCAAGAACAACGACCATGTGACCTATTTGGATCAGCTGCTGATCATGGAATTGATCTCAACCTTAAGTTATAGGGATTTTCATAGCAAAAAAAAGTTATAGAGATTTTAGAATCTGTCTCAAATGTAGCTTAGGATATATCATAACTTTCCCGCAACTCGATTATTTTATGATTCATCCACGAATCAAGACAT
>359493912787
GAGTATGTGGTCGAGGATGTAGATGGCGAAATGACGGGGTCAGAATGGTCTCCCCCGGCTTTACCAACTGAGCATGTCCAGCAGCTGAAGACGCTTGGCCTTCTGTGAAACTATATGGCTTTTGATTAAAACTATGGGAGATTTTTAACTGCACGCAGGGAAATGCATTTGACAAGTGGTGAGAGAGAGAACTCACAGAACGATGAAATCTAATAGATCTTTTGTATTTGTAAAGAAAAGACTCCAACTTATTAAAGAGTCCGTGATCTCTCCCATTGAGTCAGAGACCTCTCCAATTCA
>360440135534
ATGATTTGGGAACAACCGCAGTTGATGTCAATTACTTGAATGTCGGAGCTCACGAACCTGACTATCAGCTTTTCATGTGCTGAAACAAACCAGTTACAGATTCACAATTACACAGTTGTGTGTAATTGAAACTTTGATTAAGATTTAGTTACTGGAGCTGGTCGAGGTTCAATAACGTTCGAGTTGGTTGATAATTTAGAGAGGTCTGAAGTATTGTCGGTTACAAAATAGCTTTAACAATCACATTGCTGAGGCTTTAAGCTTAATTGTAAAAGTTTAGGATTAGATTTGACATATCAC
>361139340590
GACTTTCAGGTGGGAGAGACAGTTAGAAGTTTGCCGCACTGCCATCATATGTTCCACCTACCATGCATCGACAAATGGCTTCGCAGGCATGCTTCTTGTCCCTTGTGCAGAAGACATCTTTGAATTGATTTTGAACTCTTCTTTCTTCTCTTCTTTGTACATGAGGTATAGGCATACACACACACACATATATACACACTAGTAGTCTTCCTTGATTTTTTTTAGATTACACGTTACACAGATTTTGATGCACCAATCATTGTAACTTCACTCATCTCTTGGAGATCCTGTTTATTTATG
>36233312638
gttagtatcgtcttcttgcgattttcttcttctattactgacatgatcaacatatgctaaatagattattattatttttggacgaaaacatgttggtttttcaagttcttacatttattctagaaaaggaaagcaaataaattcgatatgaagacgtatgattgaacaatatattgtttggtaaaatatcagttgtcttagtactacccaaagctataccatatcaatatatcatcagtaatttcgtgaaatgttattctttagatgctatataaattttagtgatactaacgctatccc
>363419514774
gtaagtacaaaacataacaagtaattcggatagaaaattttattagcttagttaacatatattttagtgaatatattttgatctttaggagttaggacccatcacccatggtagagtttagaatttaggatatgtcgttaactattttattaatttacaaacatgtataatataatttagggtatattattaattttcaactttatatagtttttagtggcagtactatataaaatgccaaaattatcctacaattctagaaaggaccaatgataaaattatacaaaaattggatctata
>36438776124
GCATCCTTAAGCACAGTCTTTGCCGGAGAAAATATTCCGGTAGCCATGCTCCGGTCATTAACTTGTTCCTCGACCATTACTTCGACCTCTCTCTTCTTCCGCTCTTTCCGCCAGCTCCCTCGCTCTTACTTGTCTCCCTCATCGTCAACGACCGTCGTCGGTGCCTCCGGCCGCAACATTCGCCGGCTTTCTACTCTAGAAGCTGCTGGGAGACGGCTATTTCTACGACGAGGCTTGAAACTACTCTCCGCCGCGAGTCGTGGTCTCAATGGACAGTTCTCTCGCTTATCTATTCGCGCC
>36534729132
ATGGCAGACGAAGAACTATCTATAGGAGTGCGGATCTTCGTTTCTTTTCTCATAGCCTTTGGTATTTGTGGTCTGGTTTTGTTGATGATAAAAGACAATTCTGGCAAAATCCCGGTGCCGAAAATAGAGTTAGCTTCAATGGATTTCACGGTGCAAAATATTACAATGACTCGTCTTAATGCAAAATGGGATTTGTCGATAAGGATCCCTGATGATCTTCCTGGTAAGTATATATGTCTTCAAGGAGACCTTGAAGCTTCCTTGCTTTACAAGAATGTCACTCTTGCTACCTCATCCCCA
>366135517369
ATCGCAAAATGCGTCTCGGAATCTCGCTGTTACTCGAATCTCGAAGAAGAAGACCCAGACGACTCATTCGCTTACCTCTCTTTCGAGATTTTCATATCTCGAGTCGTCTGGAAATGCTTCTGTTCGAAACATCAGGTTCTTCTCCACGAGCCCTCCTACGGAAGAGAACCCAGTCTCGTTACCTGCCGATGAGATCCCAATCTCGTCAGCCGCAGAGCTTACCCTTGAAGAATCGGTTGCTTCCGCTTTGGGATTTTCAGAAAGTGGCGATTATGGTGGTACTTCCGTGGAAGCTGTTGG
>367201539999
GACTTGCTATCTCCTCAGATGGTGCTTCATCTAGTAGTGCTGCATTGTCTTCTATTACCGAGTCAGAAGATTCCGTCTTAGTTAATCCTCCTCCACTTCCTCCTCTACCGGATGGGGATAATGCTTTATCTGCTTCTTTGCCACTTCCACCTCTACCTCCTTTGCCACCAACTACAGGCCTTACTTTGCCACATTCACCATTTCCACCACCACCTCCGGGGCCACCACCAAAAGAGCAGGATTTTGTTCGTCCTCCTCTTCCCCCACCTCCTCAACTTCCTCAATCTTCCCAACCACCTC
>36845194562
gtaaagaacagttttttatcagtcttcttgatttctgtggtctagatttgcattgttagcttcgtgtttctctgtttggattgtatttgtagtttttcttagctgtcgtgtagttatgttctgttggaattgtcttagtccaaagtttatagatttgtaaattcagatttctgtttttgtgttctagatttgtatttgatagtttgattgtttgaatatagctatgtttgactatagtcttatgtgttaatggctctagataagtctttgaacaatgaagttgaattgtagcttaggaac
>369103535730
GTACCTGGACCAGCTTGGTATGGCATCGCTTTATGATACAAAAACATACTGTAGACAGTCTCTGATCGGAGGAAACTATGGGCTGCTAAATACTACTAACTTCACACCAAATCCAGACTATTACAGGTAACATCAGATGAATCTATTATGTCACCAGGAGAAATGGTTAAAAAGACAAGCAATAAAAGGAGTATATAACCCTAACTACAAGTCATGCTACTTGTTAACATGCAGTGCTCTGATCTGGCGACAACTTATGGGAAGAAAGGCATTGTTCACAACCTTTTCCGGAACCAAAAA
>37053283802
GCTTGTATAGAATAAGAGTTGGAGACATTCTAGTGGTGACTGGTTTCCATAACAAAGCACCTCAGTTTAGGTTTATAAGAAGAGACAACGTGGTTTTAAGCATTGACTTGGACAAAACTAACGAAGATGATCTGTTTAAGGCGGTGAATAACGCAAAACTCACTCTTGACTCATCACATCTCATGCTAATAGACTTCACTAGCTATGCTGATATCTCCACTATCCCGGGACACTACGTAGTTTATTGGGAAGTAAAGAACAAAAACGAAGACAAGAAGAGCAAAAAGCACATAGAGCTCA
>371119712321
GTAAAGTACATTTACACTTGCAAGAAAAAAAACACAGAGACGAACCAAAACCTCACTCTCTCCCCTGAAACTAATCTTCCACTTTTTCACTGTCTGCAACTTGCAACTACAACTAGCAAGCAAGAACCTTTCTTCTTCTTCTTCTTAATCTCAGATTCTTGTCTGAAAACTTTCTCTTTCATTTTCTCTCAATTTAACACTTTCAAGATGCCGATCAACAAAGACCCATCAACACCTCCTCCTGTTATCGGAAAAATCGGTCCTTACACTGTCTTTATGACTCCTCCTGCGACTCCTAAA
>372129835480
GTGATGTATCTAAAGCAGAAATGATTGCCGATATAATTATCAGACTAGGACTCAGGATGGAGGAGGAAACAATCGCGACTTTGATTGCTGTATATGGGAGGCAACATAAGCTTAAAGAAGCGAAACGGCTTTACCTTGCAGCAGGAGAATCTAAAACTCCGGGGAAATCTGTTATCCGCTCAATGATTGATGCTTATGTCAGATGTGGCTGGCTTGAAGATGCATATGGACTCTTTATGGAATCAGCAGAAAAGGGCTGTGACCCAGGAGCTGTTACCATTAGCATACTTGTGAATGCTC
>37334247341
GATCGGACGAGACGAGAGGAGGCTAGTCGGAAGAGAATGGCTCCGAAGAAGAAACCTCAGAAGCAAAGCAACAAAGCTGCTTCGTCTTCTTCATCGTCGAAATCGAATTATCAGAAACCTTCTTCAGGTCCTAAGCTTCAGATATCAGCGGAGAACGAGGATCGTTTGCGGCGGCTCTTACTCAACTCTGGCCGCTCCGGTCCTTCGATTCCAGCTCCAATCAGTAATTCTCTCTCCAAAGCTCAAAAGACAAAGAAACTCAATAATGTCTATGAGAAGCTCTCTTGCGAAGGTTTCGTT
>374430438460
GTCAGAAAGGTCTCAGGGATCGGAAGCGTCTAGAATGGGAAACTAGACTGAATATGGTGTATGGAACAGCAAGAGGAGTAGCTCATATCCACTCACAAAGCGGAGGTAAACTAGTCCACGGGAACATAAAATCCTCAAACATTTTCCTCAACGGGAAAGGATATGGCTGCATATCTGGAACAGGAATGGCTACACTGATGCATTCATTACCGCGGCATGCAGTTGGCTATCGTGCACCAGAGATAACAGACACAAGAAAAGGGACTCAACCGTCTGATGTGTATAGTTTCGGGATATTGA
>37537194555
gtactcttataatctttcagcttcaattttcttgtggtatcaaatttgtagtatagtttattcagtcatgacctataacgttgacagaagctaataatagaacctttacatgatcaactaataggcactagattcttgtagtgttaggaaatcaagttctcacactaattatatgtggtctagccttactgagtaatgttgctttgtgattccatgattaggactctaactagatatctattctttggtttttaaatcttgaagattaacgatcatttgtactaatacagtgccattgag
>3763722638
CCTGATGGCCAGATGCCGAGTGACAAGACTGTTGGTGGAGGTGACGATGCTTTCAACACCTTCTTCAGTGAAACCGGTGCAGGTAAGCACGTCCCACGTGCTGTCTTTGTTGATCTTGAGCCAACTGTGATCGACGAGGTCAGGACTGGTACTTACCGTCAGCTTTTCCACCCTGAACAACTCATCAGCGGTAAAGAAGATGCAGCTAACAATTTCGCCCGTGGTCATTACACCATTGGGAAAGAGATTGTTGACCTGTGCTTAGACCGTATCAGAAAGCTTGCTGATAACTGTACTGGT
>37729353641
ACCCAATCAGAGACATTTGAAGATCATAGGACAGACCTGGACCTTAATTTGAACCTTTATTCGTCATCAAGTTCCTCTGTCAAAAAAACAATCATGGAGAAAGATGAATGTTCCAAAGGCGGAACTGTGATCATCAGCCCAAGTAAGAAGGTGAGATCAGGTGATATAGGGCTAAGTCGATCCCCGTCTTGGCTAGCGTTTGAAGGTGATGATGATGATAATCAGAAGAAGCAAGAGATGATAACAACAGTGTGCATGAAGTGTCACATGCTGGTTATGCTCTGCAAATCTACTCTTGTC
>378558933815
GTTTTGAAGCTGTTGCCAAAAGAGGTGACGAAAATTCCTGTGATCGGGCCACTTTTAATACCTCCGGTCAATGTCAAATCCGTTGCAGCAACAGCGGTAAAAGCTGCAGTTGATCCCGAGTTTGCTTCTGGAGTCATCGATGTGTACCGGATTCTTCAACATGGTCACTGAAAACAACACCTGTCTTAACAAAGTTCTCCTCAATACGGTTTTAAATGTCAAATTCAAATGTAACCAATAACCATCGTCTCTGGTCTTCTGCTACCAAATAAACTATGACTTTCGCATATTACACAATAG
>37930446171
ATGATCCGTGCCTGAGGTAATGGAAAGCGAGAGAAGAAGGAGACTAAATGTGAAGAGAGAGTAGAGAGAAGCCTAGTGTTTGTGTTGATCATTCTCTTTACTTGGGAAGTTGTTTTTTAGTAGTAAGCAATCAAATATGTTTGTCAGTATGTCGTCGCTCTGACTCTTTTGATTCCTGCACAACTTTTGGGAAAAAATGTTTTATTTGGCTCTTCTCACTCTCCAATATACATACAACTATCGTTAGTAATGTGTATAATTTATAGACCGATCTATCTATGCACTATCATGCTTATCGCC
>380160411685
GGGAAAAAGAAAATGAGTTAGGTGAAGTTTCAGAACCATAGAGACGACGATTTGATCGTTGCGTAAACCAAATGATATAAAGCAAAAGATGCAATCGAGAATCGTCGGATTAGCTCCGGCGTTTTCTCTCTTCCCTAACCTAAACACACCTCACAAAACCTTCACTTTCCATCAAATCTTAGTTCTCATCATCACATTCACAGCCTACGCTTCCTTTCACGCTTCTCGTAAACCACCAAGTATCGTCAAAAGCGTCCTTGGTCCACCTTCTCTTAATTCATCTTCAATTGATAATGGCTG
>38146299644
gtaatttctttgatttgtaatatgtaaaatagcaaaatagctttgtgattctacaatttttattagtcacagagttaaaatcattatttaaattcaattattctgttgttttcttttgattatgttactttgaatgttgaaacaatcatgaaactctgcaatatcactcttttttttgggatcaaattcacaattaaattaaaaaaataatttgcttaataatcttatcttcattatgcattcatattttttttttctaaaatacaattttaccattttgcagtattatggtcatattat
>38259411874
GCAAAATGGTAAAGACAAAGGGAATAAATTGGAGCAAGGAAAGGGTAAACCTCTCGGGGACTTACCGACCGAGGTGGTCGGGTTAAAGAAGAGCCGAGGAAGGTTGATGGAATGGTTCAAGCGGCGAGTTAGGGAACAACAAGATTGTGCTATATGTCTAGACCGGTTCAAGAAGGGTGAGACCTTGGTACACCTACCATGTGCCCATAAGTTTCACTCCATATGCTTATTGCCTTGGCTAGACACCAATGTTTATTGCCCATATTGTAGAACTGATATTTGGAATTAAATGTTATATTT
>383118933604
AGCTAAAAGGAGCAAGTTTAGAGTTGTTGTCCAAGCTTATACCTGACCACGCCCGAAAACAATGTTCCTTCCTCGCTCTCTAAATCTCTTCCTCTCTCTCTATATATATGTGTGTGTGTGTGTATGTACACATGCATATAATATGCTTATCGTTTCTAAGTAATGGAGATAGCTTCTCAGGATTATCATTAGCTTTCATCTTTCATGTATCTTTGTTGTTTATTGTCTTATCACAACCTTTGTACTTTATTACATACAATGATTAGTGTAATGTATGTGACGGTCTTTGACTCGCCGGTC
>384210219757
ACAACAACGCTAAAGGAGAAATCTCTAGATCGCTTGTGGATTCGAAGAATCTCTCACGGTCGGTTCTTGACGACGGATCAAGCTCTATTCCTCTAGTATCATCTAATCCATCGAGCAATTCTCATTTTGATCTTCCGTTTTCATCATCTTCTGGAATCAATTTTGCTCTTGTTAAATCTGAAAGTTCTGAGGATAAAATCATGAATTCCAACTTCGGGAAGAGATCATCCGGATCGACCAATAGCTTTGATTTCGATCTGGGGCTTGGATCGAGCCAAGGTAGACCTCTGAATGGTCAGA
>385351918504
GACGGTCTGGGAGAGCGGGAAGGAGCGGAGAAGCGATAACTTTCTACACGGAACAAGATGTGCCTTTCCTAAGGAACATAGCCAACACAATGATGTCATCAGGCTGTGAGGTTCCATCGTGGATCATGTCTTTGAAGAAGAAGAAATGGAGGAAGCATAGGCCGAGACGTGATTCTATATCTACTAAACCAAAAGCCGATAAAAACGATACAGATGAGTAACCTCAAATTTTGTCTTTTATATTTCTTGTTGTTGTTACATTGATGAATTAGTCTTGGTCTTTTGGATCCAAAACACTTT
>386587725053
GAAGGAGAGGATGGGATGATGGGAAGAGAAGGGTTTTACGGTTCAGCTGCCAACGTTGGGGTGGCCCATAACTAGCTACGAAGACTTTCCCAATCTTTTGTAATCTTCAAAATGTGGTTACTTTCAGCTCAAACTTAACTTTCTTATTACTATTTTATGATATTTGATAATCGATCAGGAGACCTTTTTTTTTTTTCTTAAAGAAATTTTCGGAACTACTAGAATTTTCTCTTGGAATTGAAAATATATTGTTTTCTCAGTTGCCGTGTTATATATTTAATATCAAAAGCATGCAGTAGC
>3876204398
gtaattaacatctgaccattatattataatttactactaatcatgttatctttgattttgttcttttattatactaagttagattatggagttttagattcggtttggtgtttaggttggagtcttgcaagttgatactaactgtcagaagtagccgtggaatggtagatattttattgcaaattagggagccatagagatattttaagctagaaattgtcataatcaaatcaccataagaaccaatcggataggctttaaattgagtgaaccagttctctttaccccttaagagaaaga
>388593831403
AGGGAGATGCTGTGTTGATGCGGTCGTCGGAGCCTGGAAAACCGTCGTACGTAGCGAGGGTAGAGGCGATCGAGACGGACGCGCGTGGATCGCACGCGAAAGTTCGTGTGAGGTGGTATTATCGCCCTGAGGAATCTATCGGAGGGAGGAGACAATTCCATGGAGCCAAGGAGGTTTTTCTCTCTGACCACTTCGATTTTCAAAGCGCCGATACGATTGAAGGAAAGTGTAAGGTTCACAGTTTCAGTAGCTACACCAAACTTGACTCTGTTGGAAACGACGACTTCTTCTGTCGTTTCG
>389269221105
GAATCCGCGAAGCACGTGAAGATTGTTTCGTGGGAGGATACCGTGTTGAGAAAGGCACACGCTTGCTCGTAAACATATGGAAACTTCATAGGGATCCCAAGATCTGGCCTGACCCCAAAACCTTTAAGCCTGAGAGGTTCATGGAGGATAAATCACAATGTGAAAAGAGCAACTTTGAATACATTCCTTTCGGTTCGGGAAGGAGGTCGTGTCCGGGAGTCAATCTTGGTCTAAGAGTTGTACACTTTGTATTGGCTAGATTGCTTCAAGGGTTTGAGTTACACAAAGTGTCTGATGAAC
>390150022825
GTTTTCGTTTTCTCGTAAAGTAAGGCTCATCGTTGTCTGAGCTAGCGTTGGATTGCTAAAATGGAAACTGATCCTGCTAACTCTTCATCGAAGTCTCCAGCTGTAGTATCTGAGAAAGATGTATTGATTCCTGAACCTTCTGAAAATACTGTGGGCGTTGTACAAGATCCTGTGAGCGCTGAAAGAGAAGCTCATGAAGACTCTATTAGTACAGAAGCTTCTGTTGCAAAGGTTGATGATACTCAAATGCCTGCTAGTTCTACCGGCTCTGAACCTTTAAGTAAAACAGATGATATAGTT
>391531921039
CTGTTTGACGGAACAGATAGGAACCATCGAAGAACACGAGGCGGAGCTATGACGCCGCTTTCTATATCGGCATCGCCTTCGCCGCCGTGGCCACTTCTCTCTCCGCCACTATCTTCATCGTCGTTAAACAGAGCTGCTCCGTCTATTTTTTCCCCTTTCTCTCGAATCAACCATGGCTTCTCGTGCTCTTTCATCGCCGTTCAACGCTTCGCTCTAAGCCGCAAGACAAGGAAGCAGTTACAGGTGGTGGCTATGGCTCCTGAGGAAGAGAAGCTCACTCGTCGCAATCCTCTCGATTTC
>392111630827
GAACTTTGAGTAGAAGAAGATAATGTCACATTCATGGGATGGTCTTGGGGAGATTGCGTCAGTGGCTCAGCTGACTGGTTTAGATGCGGTCAAGTTGATTGGTCTCATAGTCAAAGCTGCGAATACTGCTTGGATGCATAAGAAGAATTGTCGTCAATTCGCTCAACATCTCAAACTCATTGGGAATTTGCTTGAACAGCTGAAGATCTCTGAGATGAAGAAGTATCCTGAGACTCGAGAGCCTCTCGAAGGGCTTGAGGATGCTTTGAGAAGGTCTTACCTTCTGGTCAATAGCTGTAG
>39313364743
gtattcttctaaagtttgtaacttttgcctaatttctgtcaacttttaagtttggatatctggttgatgtgaaaaaggtttgaactttgttcttataatgatcaattagttgatgtcagttttagtttgaatctctggtttcaatttcagaaatgttctgtttttgatttgagattgtaaagtctgtgaatttgcccatctggttgaagtggaaaaagggtttgtatttgttcatataatcagatgtttttccagcttttttgctaatttcttgactcttgaatcgtgttttatatcatc
>394270421480
ATGGGTTTCAAATGGATATTCCTACTCTCTCTCGCTCTTCTCCAAGCTGCTTACTACAGGCGACTAAAATGGTCGGTTCTCAAGTCCCGCAAGCTGGTTCTTGACGTGGTTAACTAAAGCGCCGCTGAAAAGCTTTTGCATTGGCCTGGCCACACACAGTCGTATTTTCAACAAAGGATGTTAAATAGAGAAGAGCCTTTCTCTGGGTAATAACGTATCATCATTTTTATGTGTCATAAAAATCTTTGATGAGACCAGTTCTCACCTGAAGGTGAAAAGACCTCATCGTTCTTCTTTTTC
>39552788803
gtatgtaaatatatttatcctaatttccttaaaacattctttagtaatgttgctagcaaaatgttttgagtgtatttttacgagttaaatatctaagtctgtttgacaaaaaaaaatatctaagtctaattctcacaccatcgatgaaaattagggatttttttaatattcaactagttgcatatcaagcatttttttcttgcatacttcttaagaaaattttgaaactagctagctaggtaataaattaggttaactatatttgacttggtaatttaggttcttacttttttggaattt
>39671911576
TGTATCAACCTAATGGAGGATCACCAATATCGTCAACGAACAAACCAATCTCGGAAAACAGGTGGCGAGTTTTGTTGCCCGATGGTTCCCACGTGAAGTACCCGAAACCTCGGGCTTTAGAAGCTTCCGAGATACCTCGGGTGGTGGAGGATTATTGCCTTTCTGCTTTGAATGCGATTCGAGCTGGTTTCGATGGGATTGAGATCCACGGGGCGCATGGTTACCTTATTGATCAGTTTTTGAAAGATGGGATCAATGACCGTACTGACCAATACGGAGGATCCATTGCAAACCGTTGTA
>397388112239
gtatggtgatcctaggttgttactactcacattctgcacaatgtaaattggcttagtcacttagtagatctctcatagaagaaagaagaatccgtttaaaaagtctatagctggaactagatcccatcttttagattttcaggctatatttcataactgtgtggatctttttgtataggattatagttgagttgcaatctcagttagctaaccgacaaaacttagcttgtttaatgtagagtgggaggagttaaatatggtaaacagaagatgataagcattgggaaattgagttgagag
>39814213146
CGTCTTCCGATACCCTTCACGAGGATGAATGGTATCAATGAAGAAACTAAAATGACTCTGTTGGATAAACATGGTATGAAGTGGTTAACGACTCTGCGGTTGGTGGACTACAAAAGAAAAAGACTGGGAATGGTAGGAGGCTGGAAAGGATTCATCCAAGCTAACGGTGTGAAGGCAAACGAATCCATCATGTTGGAACTGATTTGGGAAGAAGAAACAAGTTGCGTCCTTAAGTTCTGCTCCAAGGTGAAGCTAGCAATCAAATGAAAATGTATATGAGTGTAATATTGAAATGAATCA
>39930858085
GCACAATTGGAAATGATAATGTCTGCTAATGGGCTGTCTGAGAATGTCTTTGAGATTGCCTCCAAGAGTTTGGCTGCTTGAGAGACACGTTAAGAATCCTTTTAAAGACACTTTACTCTGAACTATTTACCTACTGAAATTAGTAGTGGGATATGTTAAAATGATCACAGATTGTTTTGCCTCTGCTTATGAGCTTTACTATTACAATAAACGTTTGCATTATATATTACGGCAATGTTATTTCTCAGAAGCTGTCATTGCTTTGTCTACATTGAGAAAGATCATAGAACTTCATAAAAC
>400320139412
GTTTTGACAACGGAGAAGTTTGCAAACAATTCAAATTCAATCCGTGTGAACGCGGAGGGGATAGAGGCTGCACTGTGTTTTGTACAAGAAAGTTGTTTACTCGAGGCGAATGCAGAGACGAGGGATGTTGGTGTTGTCCTAGTTTTGACATCGGGGAAAGTTGCCAAGGTTTCAAATTCAATCCGTGTGAACGCGGAGGGGATAGAGGCTGCACTGTGTTTTGTAAAAGAAAATTGGTTACTCGAGGCGAATGCAGAGACGAGGGATGTTGGTGTTGTCCTGGACAAGTATGAGATATCA
>40148321117
ACTACAAGCCATCCAACAATGTCTTCTTCTTCTTCCGTAAGAATCTCTCTCTCCTTCATTTTCTTGGCTCTGCTAATCTCACCGGCTGTGTCACAAACATGTAAGTCACAGACTTTTTCCGGCGATAAAACTTACCCTCACTGCCTTGACCTCCCTCAACTCAAAGCCTTCCTTCATTATTCCTATGATGCCTCTAACACAACTCTGGCCGTCGTCTTCTCTGCTCCGCCGGCAAAGCCTGGCGGATGGATCGCGTGGGCGATTAATCCAAAGGCTACCGGTATGGTCGGATCTCAAACC
>402329512302
gtccgatatatacacttctctacttatactataaatatatgcatatagatatatatagttgcatatatacacactttttatatagactatatatagtatagtaaactattcacgggttagcagattcttttcttggttgaatccttacatatccctccaaattttcatattttgttccatatttggatagatcaatgaattactttaacattatccatatttttgttttatttcagttttatctttgtttttcgttttcttgcatattaattgatgagccgtttgaaactgtctacggtt
>4034132339
ATTTTCTTCCCGTTGGGACGGATCTCAGTGATGATCTATGGATGTTTGGCTGCGATAATATTCTGCGGGTACATAGTTTACGATACAGACAATCTCATCAAACGTTACAGCTACGATGAGTATATTTGGGCAGCAGTTTCGCTCTACTTAGATATTATCAACCTCTTCTTGGCTCTCCTTACCATTTTCAGAGCTGCCGAGTGAAGCTTCTTTACTCCTTTTTTAAGTCTCGATCAGTGTTATTATCATGTTTTTAAAATGTGTAAATCTCTAATATTGTTTGTTAACGAAACTTATTTT
>40435684810
gtaaagtttgtgatagttcttttcttcttgaaggtagctttttcttacatcggtggtctgtttctcaaagattgcaatcattctgtatttgttgatgggttcctctgcgtaaaacggattttattttttctgagatgtgacaaattagctttcaactgttgctaaagatgcatatatacactggttcatgaattgtttagtcttctcgtgaaatttggccataggtggttagattatataattttgtgcatatttagcataatgaatattatgggatcccaagtagctgttgaggatgtg
>405143426472
ATTAACAAACAAACCGAAAAAAGAAAAAAACTCATCTTTCTCCAAAATCACACAAATCTTCTTTATTTGTTATTCTCAATCCTTCCTTCATCCCCAGGTTTCTTTCGATTCGTTGAGTCATTCAATTTTTCCATCACTGGGTTTTTCTCTCTGAATCCGATCGGAGAATCCAGTCGATTACTAATCTAGCGCTCTCTTTTTTTCTACTCGATGACTTATCACGAAGAAGACGATACAGTTTCTGAATTTCGAGTTAGAGTTGAAGAAGATGGAGTTGATAAATTAGGTCATTATGTTAAA
>4064979877
AGCTCAGTCGAAAGCAATAACTTGTCCAAAACCAACTCTTGCATCGACTGTTCCTGCCCTCTGTAATGTGCACTTCCAGAAAGCCCAAAAGGATGTTGCTCGAGCTTTGAAGGATGCTGGTCATAATGTTTCTTCAGCAAGCAGGCCTCCCCCGAAACTCCATGACATAGTAGCTGCATTTGTGCATCATATTCAAGCAAAAAGAAAAGATCCACGAAAAGAGGGCAAATTGAAAAGCTTAGTAAAAGAAGAACTTACAAGCTAAATCAAACAGAGTGAGCAGAAGCTGTTTGTTTCCAC
>40720569913
gtaggttgttggacactttttcagaatcgagcttgttaacaataaagaatgcatggtcattaccttttcttttgtgcttttagagaagaaagttaggaattttgggttaaatcactctcatatgttttgactacctatctagttgacattatcagtcagcaaaatgtatgaagtgtttttttttccctctatataatgtactttgggttattctatgttttgagtttgtagcatgaggataaagttctgtgtacatgtatagtggggctctccaatggacttgacctactttttggcata
>408488824762
ATGGCGTCAGTGTGTATGATCCACTAGAAAAGATCATACCGAGATGGAAAGGGCCTTCACTTGATAAGAACCCCGAGTTTCTCAATAACTATCATGAACAGCGTGAAGCACTGTTTTCTGAAAAAGCTGCATCTGTATCTCCTGTGAAATATGAAGAACAGAGCTCTCATCAGGAATTATCAGAGTCTGCTTCCTCTGAGAACACTCTCACCCCTTCATCTGAAATTACCTCAAGCCAGCCAAAGATTGTTGTAGAAGGAAGTGATGGATCTGTTAGACCTGGTAAAAAATCAGGAAAGG
>4094435918
gtctgtctctttcttttatcccttattttaatttaacatgcgtctttagataaaaacaaaatctaataattcatcatcacgaggacgacttgtcattttgtggaatcgagtttgtcacgggctatttttaaaggaagccttgtcgaattttcctttgattttcaatgtaaagttgttttgtgaatcgtgaacccaaaaaaaaaaaaaagtgttttctgaaaatgcttgacatccaaggtattatgattttgtctgcctgatggccttccctttttttttgtttttgtcgaaatgcgtttt
>410313426371
ATTAAATCAAAGTTTCATTAGTTTTAACCCCCCACAAAAAAACATGGGTAGTGCAAAATCAGCCATGCTGATCCTCTTAGTAGCAATGGTCATCGCATCATGTGCCACGGCCATTGATATGTCCGTGGTTTCCTACGACGATAACAACCGTCTCCATAGCGTTTTCGATGCTGAGGCCTCGTTAATCTTCGAGTCATGGATGGTCAAACATGGGAAAGTGTACGGGTCCGTTGCCGAGAAGGAACGGCGTTTGACGATTTTTGAGGACAACCTCCGTTTTATCAATAACCGGAACGCTGA
>41153132556
AACGAAGAGAGAGAATTAAAAGATCCTCCTACCGTATTCCCGGGAACATTCGCCGGAGAAACGTACGGAATCAACAACCTTCCCCGGGAAAGAATCCATTACCGCCGATTCTATCAATTCGTATACCGTATTTGACTACCCAGCCATTGATTCTCTCTCCCTCTCTTCCCTTTTCATTGTTTCTAAACCAGCTCATCTTTCCTGATCCGGACGTTTTTCGAAGATCGGGTCCTAATTCCCCGGGAATGGGTCCTTAAGTTCTGGAAGAAATCCGTCCGCTCTGTCTGGTAATTTCATTGA
>4124849682
CCAATAGTGTGGACTGTTATACAAACAGTGTTTGTGCCATATGCAAATGACCACCTAGAAAAGGGATTCCCGTTGCCCATAATGCACGGATTCACACTTCAGAATGCGGAAATCATCTGCTCAGAATCTGAAATCACAGTTTGCAGCGATGTCGCCTACTTGGATTCGTCCCAACAGCCTCAATGGCTTTGAAGCTACCACGATCTACGACTTGGAAACCTAACTCGTTGTAGTTTACAATTGGTGGTTGTAAGTGTCGCTACTGGTTTGGCATTTGGACCAGACTCAGCGACCAAAACG
>41362522422
gtgagttattgttccacttgcatggtcgtagtttataggtaaaggatagtaatgcgagtccctacaaaaagttttgtacattacctatgatatctgattctgagtagctgagggaaaagagatttcatcgttttctagtatggctaggctttgataatagtatacaattaaattgcagaactacacgataccattagataagatgctttgggcttccttaaagtgggtgatgtgtggaaaatcctatgtgcattttggttatatatatacaactgcatagctaggttgggaagccacttc
>414556113550
GTTGAGTCGTATGTGGGAAGTAATGTTGGAATGCCACAAGGTTCAGTTTCAGTTAATCAAAGCGTGTTACAGAGGCGGAAACATTAAACTCAACATGCAATCAGAGTTGCACAGACAAGTAACATCTCACCTTGAAGATGAGCTCTGCGCATTGGCCTCAAGCTTTACAAAATGGATCACAGGCCAGAAATCGTATATTCAAGCGATAAACGAGTGGCTGGTGAAATGTGTCGCCTTACCACAACGATCCAAACGAAAAAGGCGTGCACCACAACCGTCTTTGAGAAACTATGGGCCCCC
>415519024070
ATGCATATGTGGGGACATGGATCACAATACAGAAAAGGACCTGAATCTCTAAGGGGAACACAACCAACAGGAATGCTAAGGCTTCCGTGCTATTGCTGCGCCCCAGGCTGTCGCAACAACATTGACCATCCAAGGGCAAAGCCTCTCAAAGACTTCAGAACCCTTCAAACACATTACAAGAGAAAACATGGGATCAAACCTTTCATGTGTAGGAAATGTGGAAAGGCTTTCGCAGTCCGAGGGGACTGGAGAACACATGAGAAGAATTGTGGCAAACTTTGGTATTGCATATGTGGATCT
>416532928421
CGGTTACATGGCCCCAGAATATATGGAACTAGGCGAATTCTCGATGAAATCTGACGTGTATAGCTATGGGGTCTTAGTTCTTGAGATTATATGCGGCAAGAGGAACACGAGCTTCTCATCTCCGGTTCAGAATTTTGTCACATATGTGAGTACTATAATCGTATCTCACTGTTGTTGTAACTGTAAGATTTGGATTAGATCATTGAATTTTGTTTCAGGTCTGGAGGTTATGGAAAAGCGGGACACCATTAAACCTCGTTGACGCAACAATTGCAGAGAATTATAAGAGTGAAGAAGTGA
>417274832232
TGAGAAACTGAGGGCTTCAAGGAGTGCAGTCTCTACTGCTGATATAGCGAATGACTTCACCATTGGAATTGAGGGAGAAGTGTTCTCCTTCACGCATTGCTCCAACAAAGTCACTGTCGCTGAGGCATCTGGACTTACCGGAGAAACCATCCAGATTGAAGACTTCATTCGAGAATACATCAAGCCATGAGCTCCAACATGCCTTCATAGATTGAATCTACCACAAGTTTCTTATGCTTTGGGCTGTGACTTTGATTTGAGTTTAGAGATCCTTTTGTATATGAGATCTTTGGATGATTT
>418189713067
GATTTGTTTGTAGCAGGAGTAGACACATCTGTTATCACTTTGGATTGGACAATGGCAGAGCTTTCAAGACATCCAAGAGTAATGAAGAAAGTACAAGCCGAGATTCGTGAACACGTAGGAGACAAAGGTATAGTGACATACGATGATCTCGAGGCTCTAGTCTACATGAAAATGGTGATCAAGGAGACTTGGAGGTTACACGCACCGAGTCCTATTCTGATTCCAAGAGAAGCAATGACTAACTTCAAGATCAAGGGTTATGATATTTACCCTGGAACGCGTATTCATGTCAATGCTTGG
>419114033048
CTGGAGCTGAGAAAAACGAAGAGACAGGAGCTGGAACTACTAGAGTACTTTCTTTAAGCGACATACTATATAGATCAGAGGCCAACAGTGACAGTTCACATGATATGTCGAGATCCGAAAGAGAAGATTCTGATTATGATGAGGAATTGGAGTTGGATATTCAAACTTCGTTGTCTGATGATGAAGGACGAGATACAGACTCAAATTCTATGCGTGGCAGTCTCAACTTACGAATTCATAGAGTAGGTGATGATAAACCGATGGAAAATACAGTTGACAATGCCTCCTCAGGAACTGCAT
>420333022175
ATAACAAGTGGTAAATGTAAACCTAAGCAGATAAAAGTTGTCAAACAACTTATAAAAGAAGTTCAACGCCTTAGGGAGAAATTTGCTTCTAGCGAAGCAATTCTGGTAGCCGAAAACGACATTAAGTTTGCCTTTGAACTTGCAAGAGAAGCAATTGTTTCTCAAACAACCAGTGCCGATGATGATGGACATGATGGTGACAATAATGACGATGAAGATGATAATCCTTGGGCTTACGGTTGTGGTTGTGATTGGTGTTTACCTGATCCTCCCACTAAGCCCAATTACGATGCCGATTAC
>421370827211
ATCCGTCCCTATTTCGAACAGCATGGAAATGTTCTGGAGGTTGCTCTGATCAAGGACAAGAGAACTGGACAGCAGCAAGGTATGTCAATCTCCATTTTATTAGGAAATAGTCGTGAATTATACTTTTTAAAATTTCAGGTCTCCCTGAAAAGGCTGATGGGAAGCAACCCCAGTCTCATCATTGGCCTCCAATTGTTTGCAACAATTTTCGGGCTTATTGCTTATGCTTGCCAGCGTCTTATCTGTGTTCGATTCTGTCACAGAAGAAGGCTACCTGTGCTAAGAAAGGGTTTATGTACT
>42211836141
TTTGTGCTTGATTATCCAAATGAATTTATCACGTCTGTGGAGGGGACCTTAGCAGCTCCGAAAAGTGTTAACATCACGTGGATTACGTCATTGACATTCAAAACATCAAAAAAGAGAAGCTCTCCAACATTTGGATCAGCTAGTAGTAGAAAATTTGTGCTGGAGAAGAATGGTAGTCCTCTTGTTGGGTTCCATGGATATAATAGTGTTGGGAATACTCTTAATTCTCTTGGAGCATATTATCGCCCGATTCCTCCTACTCCTGATGTGGAGAAACTAAAAGCACAAGGTGGTGTGGAG
>423497890
gtttgtttcagattatgtctagctatctattcgttttcttcgactcgtagtgaagctgaggatgagcttgtttttgtagttaggagaaattcgtttgttaggattccgtttaagtagtaagacttaatgagattctcactgaatgttcggggagattgcattggtagtttaatgtgatcggattgagaaatttcagtttattgctttaaaagttatcaacacatttttcagtactgataactagtttcatctcgattctccggcttttgtatttgttatacgaaaccagtttcaattaga
>424596539953
ATGTCAAGCTCTCTTTCTACTCCTCTCCGTCTCCTACCTCTTCTCCTCAGACCTCACGGCTGCCACCGTCACCGCGGCCGGAACTTCTACAAAAGCACTAAACTTCATTCAATCTTCTTGCAAAGTTACAACGTACCAATCCCTGTGCGTGGACACGCTCTCGGTCTACGCAAATACGATCCAAACAAGCCCTCGACGCCTCGTGGATGCAGCTATCGCCGTGAGTCTGAAACAAGCGCTGTCCACGAAGCTCTTCATCTCACACCTGAGGAAGAGCCAGTTCCAAACCCTTGCAGACTG
>425251729467
GTGGTTCGTCGATGGAACTCCGATCAGAGTTTTTAGAAACTACGAAAGTGAAGGAATCGCATACCCGAACAAGCAAGGTATGAAAGTGTTTGCGAGTCTATGGAACGCAGAAGACTGGGCAACACAAGGAGGTCGAGTGAAGACTAACTGGACGCTAGCACCATTTGTGGCCGAGGGTCGTAGGTACAAGGCAAGAGCTTGTTTGTGGAAGGGATCAGTCAGCATCAAGCAATGTGTAGATCCAACTATACGGTCTAATTGGTGGACATCACCATCATTTAGTCAGCTCACTGCTTCGCA
>426257937684
GGTTCGGTGTATTGGGATTTAGAGGATATACGAACTCCAAGTGCTCCACCTATAATGGAAAGTGGACAAGAAGATAGCATCAGCTTAGAGATTGAAAAGGACATTCAGAAGATTGAGGATGAGATTTGTGGAGAAGCAGGAGTAGAGAGTAGTAAGCAAGAAAGCATGAGAAGCAGTTCACATTTGTATAGAGTTGAAGAATTTGGTGAAAGGTATTTTCCGAATTTAACGAGATTTTTTGTAATTTCGTTCTGCGGACTAGTTTTGATGTGTTTAATCATGGTTTGGTGTAGTGTGAAG
>42761453288
GTGGATTTAAGGTTCCAAAGCCATGCGGTGCTCGCACTTCAAGAGGCAGCCGAAGCATACTTGGTGGGGTTGTTCGAAGACACGAATTTGTGTGCGATTCACGCCAAAAGGGTTACGATCATGTCCAAGGACATTCAGTTGGCCAGACGCATTCGTGGGGAACGTGCTTGAATCATCATGATGGTTCTGTGAATTTGTATTTTATGTATTTTTAGTGTTTTCGTTTTGTTCTTTGATGGGTGAGATAGAATCGTGTATATAGGTTTCTGATTCCTACTCTGATAAAACCCTTCCGTGTGT
>428457722532
GTTCTTGGATCGGTTTGGTACGTTTTATCGATCCAGAGACAGCACGAATGCTGGAGAAGAGAGTGCATTAAAGAGATGAACGCAACGCATTCACCTTCTTGTAGTCTCTTGTTTCTAGACTGTGGATCGTTGCATGATCCAGGTAGACAAGCTTGGATGCGGATCACTCGGGTTCTGTCAAATTGTGATGCACGCAATGACGATGACCAACATTTTCAGTTTGGTATGTTCGGTGATGCGTTCACTAATGATGTCACTTCCTCTCCTTTCTTTGATAAATACTTCTACTGCCTTTGGTGG
>429468627503
CTTCTTATGGAGCTTTTCCCTTCACAACCTGACTTGTACTTGAAGATCAGCCGAAGAAGAGAAGAAGAACAAGAAAAAGAAAGTCAAGAACTACAAGAACAAGAAGTCGAAAGGAGATTAGGGTTTCAGAGTAAAGCCTCAGATTTAGACAACAAGTCTTCAAATAATCTCATCCACACTCTCCAGTTCACTTCAAACAATGAAGCCACCAAGATTAATAGTAATCAAGAACACAAGGAATCTCTCGATCAAGACTTGAGATCTATTTTTATGATGAGACCAATAAGAGGAATCCCTCTT
>430213614369
GTAAGTAGCTTAAAGGACAAGATTCACATTGTTGAGAACACACCGATAAAGCGAATGCAGTTATACTATTCTGGGATCGAGCTAGCTGATGATTATCGAAACCTAAACGAATATGGAATCACAGAATTCTCAGAGATTGTGGTGTTTCTTAAGTCAATCAACCGTGCGAAAGACGTCGCTCCGGTAAGGAAACTCTGTTTCTTGGTGCAGACGTCATCGAGTTTATTCAACGGTGCGCGAATTCCAGTGGAGATTAAGGACACTTGCACCATCTCGGAGATGCGAGAAGGGTTACAAGCT
>431578530524
GTTAGGAGAGGGAAAATGCCGTACCAACCCAAAGATGTTTCACCCGTTGATACGTTCACAAGGCAATTTGGGAATGTTGGGTTGAAATATATATCCTCTAAAGCATCACCGATCTGTTCTGAAAAGCATTACAGGATGTACATGATAAACTCTCTGCCCAAATTACAAGTGTTGGACAATTTGGCCATCAGAAAGAGTGATAGAGATAAGGCCATTGAAACATATTCTGCAAACTTTGAGGACTTACCGTACAAGAGAAAGAAGGAAAGTGTAGTTAGAGTCCTTGAGAACCGTGAAAAA
>432194915884
CTTACAGAGTGGATTACCACAGATGGTATGGTGGCTGCAGAGTCTGCAGCTATTGCATCAGAAGAATGTGAGAAAATGCTAAGGATGGGCGATCGGTTGGGTCGAACAGCTTATGACAAGAAAAAACTCCTACTCTACACTATCATTTCTGGTTCCCGTAGGCAAATTGAGCGCATACTGAGGGATCTATCTACACTCTTTAACACAATTGAAGATTTCTTATGGTTCAAATTGTCATGCATAAGAGACGTCACTGGTGGATCCTCATCTGTGGTCCTGAATGATGGCCTTGCGCCATAC
>433459410539
AACTCGGTGCTTGGAGTTGTTCTTGCGACACAGCATTTTGGGAATCCACTCACTGCAGTACCGTGCGCTGTTTCTAGCGTCTGTCACTCAATCCTCGGTAGCGTCTTGGCTGGAATTTGGAGACGCAGTGCCCCAAAACAGCTTGAAGACTAAAAAGAAAGCAAAGGAAAGTTCATGAAGTCCTCACTGTGTTACTCAATTTCAACATCTTTCAGGACCATTTAGTTAAGTTTGTTGAACAAATGAACCAAAACGGGTTATGTCTTGTAAAGCTTTGGAAGATTTTTTTTTTTTTTTCTA
>4342263592
gtacgtaatagtcacacacacacacacacacacacacacacaaaacgaaaaatcatttttcgtttttttggatgtcctcttgtgtcctaaggttatatatatgttaacttttttgtgataaatttctcaaaataaaccattttataatatacgaaattgaaaaaaataatctatatacatggtttgagtgttacagaagtttaatgcaagactataaaatttatatattcctatatatgttcaaattcgatttcctattggttttcaaacatattagccactggctaggtaagtcgtcgg
>43533263660
AATCACACGCACCACAACAAGTATCAGAAGAAGGTGGAGAATTCGATCCAACGGATGCACCTGAAAGTACGACTACGAACATCAGAGACTTAACGTCATCTTCTTGATCAACTGCCTCAACTTGTACAATCTTGACATTTTTTTTTAATTCTCTTTCTCGTCATTCAACAAAAAAAAAAAGCTAATTCGTTTTTATTTTCTCAACCAAATTCATGACTTAACTTGACTGCCAAAATAAAGATGGCTCTATCTATCCATTCTTGTCATGTTTTTTTTCTTTCTTCCTAACGGAATAATATA
>436616138615
GGTCAACTTTTCAAATTGATGAACAAGTTAGAGAACACAAGTCCTCACTTCATTCGATGCATAAAGCCGAATTCAAAGCAGCTTCCCAGAGTTTATGAAGAGGATCTTGTCTTACAACAGCTTAGATGTTGTGGCGTGTTGGAAGTTGTTAGAATATCAAGATCTGGATATCCTACTCGTTTGACACATCAAGAGTTTGCAGGAAGATATGGTTTCTTATTGTCAGACAAAAAGGTCGCTCAGGATCCTCTGAGCGTATCAATTGCTGTTCTGAAACAATATGACGTTCATCCTGAAATG
>43761337052
TTTCCTCCGTCAGGGGATTTTGAGCGTCCTCGAAGTTCTGGTGCTGCTTTTGCTGATTTCCAGGAGAAGTTTCCGTTGCTTAACCTTCCATTTGATGATAAGCTGCTTCCTCGATTTCCATTTCAGCCGAGAACAATGGGAACTTCGCATCAAGACATAATGGCCAATCTTTCGATGAGGAAAAGATTTGAAGGTACTGGTCATTCTATGCAAGACCTATTTGGCGGAACACCAATGCCGTTTCTACCCAATATGAAAATCCCTCCTATGGATCCACCTGTCTTCAACCAACAAGAGAAG
>43814902601
gtgcataattttgaatttgtctagaagagagaaatcgtctttgtgtgttaatccaatgagaaacttttaggataccacttttttatacgaaaaaaaacaagtaaggttgagctaaatgtgaaaatcccaatttctaggaattgcacttaactcttgttattgaattacttggtatcttccattacaaaacagacgggagagagtaaagtgtagattgttgatcaaatgctcgttgcatattatgctcatgattgtagttgccagatatcagtttttctagtagtagaagaaagctgttca
>43932841121
GAGGTGTAACGAGTATGGACACTTTCTTGTTAGATTTTTTCCCACACGTGTACGAGAAGAAACACAGAGTACACGAAAACAACTACTGCAAATTCGATGACCAGCTCTTGCAGTTGTTCACTTCCTCACTCTACTTGGCTGGAATCTTCGCTAGCTTTATTTCTTCCTATGTTTCTAGGGCTTTTGGAAGAAAACCCACAATCATGCTCGCCTCCATCTTCTTCCTCGTCGGTGCTATCCTCAACTTATCTGCCCAAGAACTCGGCATGTTGATCGGTGGTCGTATTCTTCTCGGCTTTG
>440217632136
GATAACATCAAAAACATTTGATCACACAAAACTTCAATATCTCACAAACGAGAGGCCGGTTAGGAGGAAATTACAAAAATGTCCTCCTACGGCAGACTCGACGAGCATGAGCAAGCGAAACTTGAGGCAAGTCGGAAGACAAAGAAGAGAATTGCCATCATCGCTATATCTTCCATCGTTCTCGTCTGCATTGTCGTCGGAGCCGTCGTTGGAACCACAGCTCGCGATAACAGCAAGAAACCACCGACGGAGAATAACGGAGAGCCAATATCAGTCTCCGTGAAAGCCCTGTGCGACGTG
>44123455757
GACGAACAAGAACCTACAATACGATATCGTGATGACTTGCATCCTCAAAATCCTCAACATTGCAGCGAACTTGTATATGACACACCACAAGATTCCCTTAACCGCAGATGAATCATCTTTGACGGTTTGCTTACTAATGTACTTAGTGTGCGGCATGATGAGTTTCATGGGGTGGTGCATGGCAATGACTGCTGTTGAAGGTTATGACATGTACATATGTGGACGCATTGGTCACATCTTTGGCTTGAGTGTTCTCCTTCACCTCCTCTATTCTATCTCTCCAAGTTTGGCTCTATGGTT
>442558815115
gtaattcttcttcctctcttaccatcaacaccatctagtctcttttactgtgaatctgcaatagttctttcgttctcgaataactcatgaggtttgcaaaattacaggaacaaaaattcatttagttcaagtaaatttgtaagaaactaatcaccttgtgaaccattagaagctgttggtatagttaggcatgataagagaagttaacaagaaagctttgtaggtttatgtttcacatcttttaatcatctagtgaaccatttggctacaaaacgttgcaaaccagtagaagctgttgtt
>44325871815
AGTCCATTTTGCAGATCATTCCCGAGACAATGGCTTCTTCTACCACTAAAATCCTCTGTGATGCTGGCGAATCAGACCTCTGTAGAGACGATTCTGCTGCATTTCTCCTTAAGTTTGTAGCCATTGCCTCCATTCTACTAGCTGGAGCTGCTGGTGTAGCCATACCTCTCATTGGCAGGAACCGCCGGTTTCTTCAAACCGAGGGAAATCTCTTTGTAGCTGCTAAAGCCTTTGCAGCTGGTGTCATACTCGCCACCGGCTTTGTCCATATGCTTGCAGGTGGCACAGAAGCTCTGAGTA
>444414515467
GTTCACGTTCATCTTCATCATCGAGTTCTGCAGTCTGGATGAAGCTACAGAGGAAGAAGGAGAATGAGGCGAAGAAAAAGGAGGAGGAGGAGAAGGAAAGGAAGGACATGGAGAAGGAGGAGAAGAAAAAGGACAAGGAGGATAAGAAGAAGGATAAGGAGGATAAGAAGAAAGCCAAGGTGCAGAAAGAGAAGAAGGAGAAGAAGGAGAAGAAGAACAGAAATCACCACTTTCACTATTCTGAATGATTTGTTTTGATAAATTAAGTGTATCTGCATTTGACAAGTTGTATGTTATTAT
>445286918285
GTGAAGGATCTTCAGGATGCAGTTCAAGAACTTTGGAAGAAAAAAGATGTGGTGGACAAAGAGTTGATTGCTAGTTTAAGGGCTGCTGCTGGTTTGCCAACAGAGGAGGAAATATTTTCGATATTTCCATTTTCAGATGATGAAGAAAATGGACCCGTATCTGGGCGCTCACTGAAGTTTTCGATTAAAGGTTTGGTGGAAAAATCCCCAAAGAAAAGCAAGGAGTATGGGAAACACTCTTCAAGTAAAAAGCATGCTAGTAAAAAAGGTAGTCACACTAAGTTGGAGCCTGAAGTTCAT
>44628623010
CTCTGCAGTTCATGGAATCTGAGACAGTGGCCATAATTGGCCCTCAGAGATCTACGACCGCCCGTGTAGTAGCTCATGTTGCAACAGAACTAAAAATTCCTATACTATCCTTCTCTGCCACAGACCCTACTATGTCTCCTCTGCAGTTCCCTTTCTTCATCAGAACTTCACAAAATGATCTCTTTCAGATGGCCGCCATAGCAGATATTGTTCAATTCTATGGTTGGAGAGAGGTGGTAGCAATATACGGCGATGATGATTATGGCCGAAATGGGGTAGCTGCCTTGGGAGACAGGTTAT
>44755928142
ATCATTTGGTGGGATGTCAAACAAGCGATTAAAGCCGGACTTTCAACGGTCTCTGCAACGGATGCCATCTTCGGGAAGATACTCTTAAAAATAAAACCATGTGAAGAACGAACCACATTCTACATTAATTCCATTCTCTTGGTAAAAACAGCTACCAAGACGAATTCTTTGTCAAGTTCCTTTCTTCGCCAAATGATGATCAAGACAGCGAGAGTTGCCTCTCTTGTATTGATGTAACAACAATTTGAGGCGGTTCGCGATTTTTGTATCATAGAAACTCTTGAGTTGAAGCATCAGCTC
>448591611699
gtaggtatttccgacaagttatatctgatacttacaatgaaagagcagataagttgatattgaatggaatcattgttgggtcttagaatgggtgaccagtagttagatcaatggcttggtttaaatcattttggattaaggttttgccctgtttaacattcctgtaaaatggtatgataaagaagtctatgttggactagcactgaaaaagattggcaatttgaatgtaaacttcagagttcagtttgaatgcgtagaataatgaggggattcttctctttctatcaaattgagtgctga
>449306936574
AAATAGATGAAAAGGTGAACAAAATCTTGGGAATGGTTGAGAGTGGAGACGTCAATGAAGATGAGTCCAATAGACAAGTGGTTGCAGACTTAGTGAAGGAATTCTACAGCGAATACCAGTCCCTGTACCGCCAGTACGATGATCTAACTGGAGAGATTAGGAAAAAGGTCAACGGGAAAGGAGAAAGCTCCTCTTCATCAAGCTCAGACTCGGATTCTGACCATTCTTCTAAGAGGAAGGTCAAGAGAAATGGAAATGGAAAAGTAGAGAAAGATGTAGAGTTGGTAACAGGTGCCCTGA
>45028738345
AATCATCACTCATCTTCACCAATCTCCATTGATTCCTTCAAGCCAAGCTTCTTGCATTCTCCTCTTAGATCAATCTGGTTCTTTCATATTCCTTGTGGATATGATCCGTTAAGATTCGTTCGTTTTGTGTCTAGTAGATCGCTGTGACGTAATATAAAGAAAACCCTAAATCTCAGAAAACTCGAGACTGGTTCTAATGGCTTGTCAAATTCAAGCTTCACGCGTTTTCCCAGTTCTAGAAATTGAAAAAGGTCTCTCCTTTATGATAAATGTCTTCCATAGGAGAATAAAAGCTTCGTC
>45138328537
GAGTCTGCTGGGCCATCAAAGGCGATAACTTCTGCAGATATCGAGCAAATGTTTTCAAAACTGAAAAACAAACGTAAAAGGATGGAGTGAGAGGAGTTATAAAGGTAGTAAGTCTTTCTTTCGACATTTCATGTTAACTTTTTTTAGATATATGTTGTTTCGTTGGTTTGAAATGAAGAATGAGGAGGTTTCTTTCCTCTTCCTCTGCTCTTGTCTGTCTTTAGTTTCCTAAGTAATGCAACCAACTTTTTACTTTAGTGCATGAAGTTTGTAGCTTATGAAACAGTCGACTACTATATA
>45242849526
gtgattgaatctccctttacccacacaaagtgaactcgttcaatagaggaagagaacatcaacttgtgatgaaatccacacaaataaccaacaatatatccgaatatactagagagtaaatcggttatatgaaggagaaaacatctagtttgaggctaatccttgtctagtacaacaacacttagagtttgtgtacttaagataaagaggatttaggatcagtaagctagagaataagtactaactaaagaagagtttagagtgtatttaagagtgtgtatgacaagcaataggctgcct
>45356138994
gttagtaacctcgtcgaaatgcacagtctatataatccccgaggtctaacttctacgtgtctacgaatcatctattcggtatctactaaacggggtttgttctgtaatatgtgtattactctttcgccttctcaatacgcattttcacttttgtgttgaatattatatactttatgttttctcaaaacttcaaaatttaagcttatgtcaaaccaattgttctgatattgcaaaacaaccccaaatcgttacatttaaatttatctttggtcctctcgcaattttgtcgtcttcttaagt
>45410964376
gtgagctctatttcagattctacattttaaattcttgttttgtacactttttaggaaaaaaaaactcacaacaaaaaaatgtttccgcttttgatttcttctactcagatctgagtattcactgttactccatcttcttcttcgctttgattttggttacaaagtatctctcttttcgattttgtatctctattttgttcggggaacgaaacggtttttgtgtgttttctggtatttgttcatatgaaatttaggttttttcccgctaaatcgacatgggttttggtttgtaatcttcaa
>4553997298
GCAGAGGAAGTTGCTTAAGAGTCATAAGTTTGATGCTGAGAGGTTTAAAGAACTGGAGAACAAGTGGAAGATAACGTCTTGCTCTTCTTCTTCGTGCCACGCTAATGCATCGATTCGGAATCGTGTTGGTGTTGATCTTGATTTGGAGGATTCTTTGCAGAGTCATCACAGAGATTGATTGGTTCTAACCATTTTTCACTTTTGATGATATTACTTAACCAGATTTTCTTCTCTCTGGAGGTTGATCAAGTTTGATTATTTGGTGTTGATTGATCCAAAGAGTTGGAGTAGTCATGGTGA
>456495423780
GCAGACGATATCAGCGGCAAGAGCAGCGTTTTTGGATCATCACTTGGGGTCTTTATCTCCAGGAAAACTAGCAGATTTTGTCATATTGTCAACAAATTCTTGGGATGAGTTCTCAAAAGACGTTTCTGCATCAGTGTTAGCAACGTATGTAGGAGGAAAGCAATTGTATCCATGAATCATGATGATGCAGTCTTTATCTAATTAAGAAACAAACTTTACACACTTAGAGTATCTGATCATTTATCTGTTTGTCTAGGCGTTATCAATGTACATATGTATGACATCTGGCTTATCAATTAG
>45724388436
GTTGATATAGCGTTAGAGTGTGCAAGACTACAAAATCGTATGTTGCCACCAGTACCACCACTTTACGTAGAAGGTCTCACACACAATGAATATTTTGGAAACAATGTAGCTAACGATACAGATGAAATGTTGAGCAAGATTATAGCATTGGCTCAAGCCTCACATGAGCCACGAAACAGTCTAGACTCATGGGACGGTGGTTCTGCTTCCGGGAACTTCCATGGAGACTTTAACTATTCCGGAGAAAAAGTCTCATGCCTAGAGGCGAACGTGGAGGCTGTAGATATGCAAGAACACCAT
>458225921691
GCTGATTCTAGCAAGGTTATGGATACATTGCTGTCAATGGGAAAGACATTGGGCACCCAACAGCAGAGCGGTTCATCGGTAATGTCGCTTGGACAAAGGAAAGAGATGATCATGTCTATGGCGAAGTGGGCACAAACGATTGGTCAATTTGTTGTGAGTGCTGCAGCAAAGAGCGGAAACAAAATTGATATCTCATCTTTAGGAATTGATGGCATTGATGCTAGTGCTGCCGGAGCTGGAGATTCTACTGCCAGTGGTGGAGTTTCTGCCACCGGAACTGGAAGTTATGGCGCGGGAGCT
>45910207943
GGGATAAAAAGAAGCAACACCGATCACAACGTCTCCCTATACCATCTCCTTCAGATCCACACACTCTCTCTTATATCTCTCCGGCGAAAACTTTCCGATCACCGACAAAAAAAAAAAATGGTTGCAGACGCAAACGGTTCATCATCAAGCTCATTTAACTTCCTAATCTACGGTAAAACCGGATGGATCGGTGGTTTACTCGGTAAACTCTGCGAAGCTCAAGGAATCACTTACACTTACGGCTCCGGTCGTCTTCAAGATCGTCAATCGATCGTCGCCGACATCGAATCCGTGAAACCT
>460562731770
ACGCTAAGAGGTTGATCGGTCGTCGTTTCTCTGACAGCTCTGTTCAGAGTGACATGAAATTGTGGCCATTCAAGATTCAAGCCGGACCTGCCGATAAGCCAATGATCTACGTCGAATACAAGGGTGAAGAGAAAGAGTTCGCAGCTGAGGAGATTTCTTCCATGGTTCTTATTAAGATGCGTGAGATTGCTGAGGCTTACCTTGGTGTCACAATCAAGAACGCCGTTGTTACCGTTCCAGCTTACTTCAACGACTCTCAGCGTCAGGCTACAAAGGATGCTGGTGTCATCGCTGGTTTGA
>461169417905
ATTTGATGCAAAACTGATGCTGGAGAAACTCCGGGACAAGCGGCTTGTGTTTGTTGGCGATTCAATAGGAAGAAACCAGTGGGAGTCTCTACTTTGTCTACTATCTTCTGCAGTCAAGAACGAGAGCTTGATTTATGAAATAAATGGAAGTCCGATCACAAAGCACAAAGGGTTCTTGGTGTTCAAATTTGAGGAGTACAATTGCACAGTGGAGTACTACAGATCTCCATTTTTGGTTCCTCAAAGCAGACCACCGATTGGATCACCTGGAAAGGTCAAGACAAGTTTGAAACTGGACAC
>46217751857
GTCATTGCTAAATTCTTGGCTTTGATGTATAGTTATGTAAACATATCGATGAGTGCACGGATTATCCCAGATGAATTCAAAGGGCGAGAAATCCACCATTCGTTTCCAATGACTCTTTTCGTGCCCCGTACCACACATCTGGATTACCTCACACTGAAACAGCTCAAGCAATGGACATGGCAGTTTTGTATTATCCGCCCAGTGTGTTCCATCTTGATGATAACATTACAGATCCTTGGGATTTATCCAGTTTGGTTGAGCTGGATCTTCACTGCTATTCTCAATGTTTCGGTTTCCCTG
>463302610919
gtaagcaagtccttctctgtcctgactgatttttctcattatgaggttaggattttactgtcaaatataaagttgagctatgtgtgtgtaatagctgatcatcatgttgaacgtgttaagctgtattttgaaatttcacatgtcacgtttgacaggagtcagaacattaggtgatatctctttgttgtaaaattacaatctaccttattgacattaacctgacaaaccaagccacctaaaccgaccccacacacttaacaaatcataaattaggcttgttgtatagacagttaatgtttc
>464592120746
GGTGTTCGTCCTTTTGTGGAGCTCTCAACGGCCACGATGATACTGTCGTCTCTAGACTACGACGAACCGCTAGATATCACCCACGTGTCATCAAATCCTCGATCAACATCTTTAAGATTCGACGCATCGTCGATTAAATCAACGGCCTCGATTGGTTCAGCTTCTTCAAGATTCGCTTTCACAGTCTCTCAGAACTCGTTGAAGCCGTGGTATCTTTCCTTCACCGACACGTCACCTTATAACCCCGCCGTCTCATCCTCCGCCGCTGCTCCTGTTTCTCCTCTCAGTGCACGGTCGTTA
>46549426720
gtaacgtattccttgcgttttttttttcttgtcttttatatattattatatagatttttcttcttattattgaaattaagattcttaatgccttccatagttccatagatcgccaattccttcctttccttgaaagaccttttccagtgagctattaaatggctatttaagttcttgataaaggaaattgtagagtgtctgttttcttacgaatgcacaatatagataaatttccagggagtttgcttgcaagaaaacaatgctgtaaagctttgttggtgatatcagattatccattcc
>46637011491
gtccgtgaccccttttcttttgtcttttttgtatgatatgctcatttcaccttatgcccttactctcccaggtttttgtccatttggtcgaaaaaatgcaattttgatgagatagatggatgggacttttgagtgattatgatttggctttgtaggttttctactgatacatgttacacattcagtctagcattcactctggggtaggtttaaatgtgggatatggagatttgttggtttggttgagcttaggcaataatgaagtaatagtcattaaaaattaggatgcaatcagattga
>46753125461
gtataaactcccttctccatttgagaattcattgcttgaaattctatatctcagataagtctaaagactccattcgaatcgattttcgtataaaccctttcacagtattgatctttcaaacttatagctttctcctgttatgaagaaaaagatttgataatttacttgtgaatcccctggtggagcattagaacaagatatgttagataatggaactattgtcttgagataatctaaaatcgtcaactcttggaactggttatgttacttagtcttcatgaagtcttgttatatggatca
>468141233934
GCATATGCAGAAGAACAAGAAAAGAAAGAAGAAGAGGAGAGAAGAAGAAATGAGGCACAAGCAGCTTCGAGATGGTATCAGCTTCTTTCGTCTATCTTAACCCGTGAAAGATTGAAAAACCGTTACGCTAATAACTCTAACGATGTCGAAGCCAAGAGTTTGGAAGTGAATTCAGAAACAGTCGTTAAGGCAAAGAATGTGAAAGCACCTGAAAAGCAGAGAGTGGCTAAGAGAGGAGAAAAGTCACGAGTAAGAAAGTCTCGTAATGAAGATGAAAGTCATGAACATGTGTTTCTTGAT
>469166911864
gttacccgttaccctcccttttcgcaccagttttatgctttggttcctctcttttgatttccttggtttcgttttagctgggtacgattgattggattccttagctaggctcatgttgagaaataagtgacttccatggatctgaggctcattaaagcttcttagggtcttcatttcgccttgcgaattagaattctatggaattgagtctgacagaatggtattattaagtgactatctagggttgtgagaaacaaaaactcttagggcttatgtttctgcaagtgttcaagatcaaat
>4703861731
ATGGACAAAGTCCAGCAACAAGCAGATTTATTCGGTAAGACGATATCTCCGTTTGTAGCTTCACAACCAACAAATGTCGGAGGATTCACTGATCAGAAAATCATTGGCGGTTCTGAGACGACACAACCTCCAGCCACCTCACCTCCTTCTCCTCCATCCCCTGACACACAAACATCTCCCCCGCCGGCAACAGCTGCTCAACCACCACCGAATCAGCCTCCTAATACAACTCCACCTCCAACGCCTCCTTCTTCCCCTCCACCTTCTATAACTCCACCTCCTTCACCTCCTCAGCCTCAA
>471162425964
ATAGTTTTTGTTTTTCCTTTTGCTACTCTACATGACTCTCGATCGAGGGAAAAAACTAGTTCTCATGTTTATCCAAAACTCTATATCACCTTTTTGATGTTTTTATATAAGAAGACTTGTTCATCCATACTCTTTCAATAACCTTGACAGAAAAAAAAAATAAACACAAAATTTCAATAACCATGGAGGGTGTTAGTGCAACTATGCATAAGTTAAGGCCTTATTTGTTAATGATCTTTTTGCAATTTGGAGCAGCAGGAACATATATTGTTATTATGGCCACTCTTAACCAAGGCCAGA
>472253916920
AAATACAGGCAACAAAGAACGAATCTGGGAGAGCGACAAGGAAAAGTATTTCGAGACAGTTGTTGCCTTGATGTCTGACCAAAAAGAAGGGGATTTAAAAATGGAGGAGCTGAAAATTCTGACATCAAAGGAGTCTAAAACAGAAAACACCCAATATTCTCTCCAACTTTGGCCTGATAGGAAAGTGCAACAGATTACAAACTTTCCTCATCCGTATCCGCAATTGGCTTCGTTACAGAAAGAGATGATCAGGTATCAACGGAAAGACGGGGTTCAACTTACTGCAACACTATACCTACC
>473186340470
ATTAAAGAGCTGAAAGCAAAACTTAACGTGGAAGGGGTTAAAGGTATAGAAGAGAACGGCGCTTTAAAAGCAGTGGAAGCAAATCAATCGGTGATGGCTAATAATGAAGTCTTAGAGCTAAGCCACCGTTCTCCATCGCCACCACCGCATATTCCTACGGACGCTCCGACATCGGAGCTCGCATTCGAAATGTTTAGCATTTTTCCACGCACGGAAAACTTCAGAGACGATCCTGCCGATAGCAGCGACTCAAGCGCGGTTTTGAACGAAGAGTATAGTCCCAATACGGTTGAAGCAGCT
>4743313683
gtagttgggcaaaatcatactagtaattagagtttgattatgattattttgatccaaaagatctaaaatctaaataaaaaacaggtttagtcatttaaatttagagagatgaataaacttgtttagattttagtgttaaaatttaggatatcagatttatcgttttaattaagggttagtttcggtgtaaatatttcggtttatatcatttgtattctctattgctgtttattttgcagccctactagaaattatattactcttttctgtacaatttttttttttacttttctcttaaat
>475275720679
ATGCACAATTCATATTCTTTATCAAAACGACTTGTTTTGGTCCTTTTCTTGGCCGTGGTGGCCACACAACTGTTCCTTATACGCAATGTTTCGTCCCTGAATCTGACCAATGCGTATCTGCACCACAAATGCCTCATCAGTCAAGGAAAGTATAAGCCAGGAAGTCAGTATGAGAAAAACCTTAACTCTCACATCGATTTGATTATTAACTCGACTTTTCGCAACGGATTTGGTCACATGACAACTGCTATGGGAAGTCCCAATATGGTAAACATCATATTCCAGTGCCGTGGAGACTCC
>47660734046
AAATGGCTGACCAAACTAGAGAAGCCTTTCTCTCTCGAAAAGCTTGCTCAGATTTCGGATTCAATGATTCAAACATCATCGATGACCGTCGTTCCAAGTTCCGGTGTTTCCGATTTTGCTCCGACGGGATCACTGCTTCCTGGAAAGCTTTATACGACATCGGTGCTAAATTATACGAGATGGGTCGTTCCGATCGTCGGAAAGTTTACTTCTCCGTTAAGATGGGGATGGCTCTCGCACTCTGTTCTTTCGTCATCTACCTTAAAGAACCACTCCGTGACGCTAGCAAGTATGCTGTTT
>47779027864
ATGACGATGCCAGCTTTCCGACGACGACCACGCCCTCAGATATATATCAGTTTTCAAGGGAACGACCTGCGAAAAGGCTTTGTCAGCCATGTCGTGAAGGCCTTAAAAGACGCACGGGTCAACGTTTTCGTAGATAACGATCATGATCAATGGGAAAGGAGAGGCCCTCATCATCATGATGACCACCTTTTCGTCAGGAGGATCCACAACTCGAAACTCGCTCTCGTGATCTTCTCTGACCAATACGCAGAGTCACAACAGTGCTTGAATGAGCTGACGACGATCCATGAGCGCGTGGCC
>478197715518
gtgagtgttcttccacacataaatagtctttaacgatgaacaaacttgcttgtatttacttttagtgtgtatcttttcaagtgatccatatatcatctgaagccatatttatgttagttttcaacgtaaatatcatacacaaacggaagcaagtgtttgcatttgcatcttcaaaactaatttcatgaaaatgtgcatgaaactcttttttatttaaatgatttagaacctctttgatttttttaacatgtaaacatgaaacaaaaagaaattgactcgatcggtgaagcctaaaaccct
>47923961616
AAGCTTTTTCACTCTCTCTACGCCACGACGACTGTGAAGCGAGAAATGGCTACTTCCGATCAAGATCGCCGTCACAGAGTCACTCGCAACCGTCCACCAATAGCTCGACCCTCTACTTCTTCATCTCGTCCCGTTGTATCTCCTCCTAGATCAAAAGTTTCGAAGCGTGTGCTTCTCCGTGTAGCTTCCGTCGCATGCGGGATTCAATTCGGATGGGCTCTTCAGCTTTCTCTCCTCACACCTTACGTTCAAGAGCTGGGGATCCCACACGCTTGGGCTAGTGTGATTTGGCTTTGCGGT
>480335734692
GCTAGTGAAGACTTGGAAACTGCTGATAGAAGAAAAACGAGCAAGTATTTTGGTAAAGATAAAACAAAAGTTAAAGATGAGAAAGAGGTGGAAGCAATTCCTGCCAAGAGGAAACTTAAGACTGAGTCTGATGATTTAGTCAAGCCTCGTCCAAGAAAGGTTACAAAGGTTGTTGATGATGATGATGATGATTTTGATGTACCTATTTCAAGGAAGACTCGTGATACCACTCCCAGCAAAAAACTAAAGTCGGGGTCAGGTAGAGGAATTGCAAGTAAAACTGTTGATAACGACGATGAT
>481269710607
GCAACGGAGCTGCAAAAGCTGAGAACCGAAGAGGAGAGACGGTTGGAAGAAGCAAAAAGTTCAGAGGAAGCAGCAATGTCAATAGTGGAAAAGGAGAGAGCTAAAGCCAAAGCAGCGTTGGAAGCTGCTGAAGCTGCAAAGAGATTAGCAGAAGTGGAATCTAAAAGAAGGTTGACTGCAGAGATGAAGACAATGAAGGAATCAGATTCATTCTCTCGCGGATTTGTTCGGTATAGGAAATACACGGTTGACGAAATCGAAGAAGCTACTTCAAATTTTGCAGAGTCTCAAAAGGTAGGA
>48246104195
gtaaaaatctctggcttatgattccttttatgtgtgtgcttatctgtaaatgatctacttattctagatttagtgttttacttcatatgggtgacttcaaatctgcatcaacactcttgttcatcacccacactgaatatatagaaatatggcttctttggattacgccaagttgtcctacttagatattccctttgagattaagagagaattgaacctagtatattatgatggcatggcatacattgtgtctggtttcaagggatataatttcgcttgatcgtaaagacaaatcatcaa
>483434915830
GTGATAGCACACTAACAATGGCTCAAAACCAGGATGGTCTCGGACACAGTAGTTGTTTTATTCTCTGTCAATTTACTTCTCTCCCCTAGATTAGCTTTCTTCGTTTTTTTCTTTTATTTTTCATGCTGTTAAACCCACAAGATTTTTGGGAAGTTTCTTGCTACTAGCTTAAGAATCCAAAACTATTGCAAAGATTGAAGCTTTCGAGAATTAGTAATGAATCTTATCAAAACTAACAGCTACATTTACTAGCTTAAGAACCATTAAACGAATTGTAAAATTCTCTCATCTTGTGGGTGT
>484417220125
ATCCAAAGTCCAAACACAGCATAAAAGTAGCTCTATTGACTTTTTTTCTTCCTCCAAACTCTTTTTACGTCAAGCAATGGAGGATCTTGATCCAACCTACATCCAAGCACCAGAGCATAGATCAGATTCGAATTTCATCCCTAACCAACCAGAAGAAATACCCGTGATTGATCTCTCGCGCCTCGATGACCCCGAAGATGTCCAAAACGTTATCTCAGAGATCGGTGATGCTTGTGAAAAATGGGGATTTTTTCAGGTGCTTAATCATGGTGTGCCTTCTGACGCAAGGCAACGTGTGGA
>48532181279
gtaatttttcttcgtttttcttctttgattttgctgtttgaatctcgtttttgtgttacgatctgttttggtgatagtttttggctattcatatcgaattctacgtttcgaaatttgaatatcatgttctggatgattgcgatttatgcttgactggcttagtttctgtagcatctatctcgaattttgtatttgtatcgatctgtttagatgatgaattttcaattatcgcttctatgtatagaattgaatgttctgcatcttgctatatatgtagtatacttgattagtttcgtcgct
>48631921762
gtttccccttgagcgattctttacttttgagatgggaattgggatgctgttgaaatatttagtggaagttctgtgctgcgtattgaatcaattaattgatttcatattttactcatatggttactcattgtattagtaggatccatctagtagtgattttcaaaattcccagtttatgatgtgcttaagggatatcaccaaataggaaaactctgtgattatttgtttgatcttaggccctttcctacattagaatacaaagcttaagttggattggttaaagtaattatatgacctatg
>48755808592
CAAATACCTATATGGTGGAGATGGTACTACTGGGCAACACCTGTGGCTTGGACATTGTATGGACTCATCACATCTCAAGTAGGAGACAAGGATTCAATGGTGCACATTAGTGGAATCGGAGACATAGATCTCAAAACGTTGCTCAAAGAAGGATTTGGGTTTGAACATGACTTCTTACCAGTTGTAGCAGTTGTTCACATCGCTTGGATCTTACTCTTTCTCTTTGTCTTCGCCTATGGTATCAAGTTTCTCAACTTCCAAAGAAGGTGAAGAGAGAACCTTAATAGAAAGAGTTTAAAT
>48818912101
gtaaagatctcttttttgaaaagtcttcatgattatctaaactattgatttgcctccatgtgtgtaagctgggtttagaattgtaatgtcaaaagtgctcttgacatgatatgaactgaagtcctcctataaactagtaatagagccaaacatcgaatgcagtaatttgtctagtcatggagcccgtggtaatatgtaatggttgtaacctgagtcattgatattggtcatgaaactatgtaacgattgaactgtcagtagaaaatgataataccaggtcgaatatgtgttgaatccctg
>48953469327
gtaatttcatcttatctttgcctgatttgatgtgacttttctttgggtgtaaggcactaggttaatgaagacaaaccggatccttgtagtacttacttactgtgatacaaatgcattaggtgtaaattttttccgcagagacatagatccatccgtgttttgtttaccactaacactttcatttagatgaacttggtatagaccttacttttacttcttttgtcttggcaaagatgcatcaaaatcaagttaacctttaatgctattcaagagtgaacttaaatgcacagcttattgtaa
>490275139983
GCTCAAGCGGAGGTGATGGTAATTGATGCATTGAGTCACCTAAATGAAGTAATCTCGTATGATGATGAGGTTTCCATGATGAGGAACGTTCTCAATGCCCCGGCTTCTCAAGGCAGTGTTGCCGGGATTGATTATTCGGGTCTGAGTTTGACCAGTTTGGACGGATACGGTTTTGTGTCAAGTCTTCACAACACAGCAGAATGTAGTGGCAAGCACAGTGATGATGTTGACATGGAAGTTACTCCACATGGTTTATATGAAGACTACGACAATCTCTGGAACTGCTCTCACATTCTAGGC
>491149113351
GACTTTACTGTTTCAACGGAGCCTGAGCAAGATGGACTTACCTATGTCCCTCAGTGTTTGTTATCGAGTTTGGAGTGTGTTGAGATTAGAGAATTGATTATGGGAGAAGAAACCGGGGAGAAATTAGTGAGGTATTTTCTCAAGAATTCAGTAGTTCTCAAGAAACTCATTTTGCGTTTAGAAGATTCTTCGATAGCAAACCAAGATTCAGATATCTTCAAGGAGCTTAGTACTTTCACAAAGCGTTCTCGCAGCTGTGAGGTTATCATCATTCATTGACAATGTTTATAGAAGATCATT
>492571331584
TTAGAGAACTATAGCAAAGAAGAGTCCGAGCACCAAACGACGTCGTTACACAGTTCCTCCTCTGTTTCTGGAATCAGAAGACCATCGTCCTCTAGTAGCTCAAGATCAACGAGTAGACCTCCCACGCCAACCAGAAAGTCTAAAACTCCAGCCAAAAGGCCATCAACGCCGACCTCACGTGCCACCTCAACAACTACACGTGCGACATTAACCTCGTCCTCTACTACTAGCTCAACAAGATCATGGAGCAGACCTTCCTCTAGCTCCGGAACTGGAACCTCACGTGTTACCTTAACCGCT
>4932428347
gtatttgactgtctgacctcttttatggtttttgatgacaatgatgatcatatggttctttccttttcttttaaattagaattatgcatatatatatacattcgttgaattaaagtattgacaacactgacattctgagaaaccatattattatgtttgtgactagactgcaaaacaacacaattctactgatatttccttcttatgattgagaagcctgatctttcttatttgcttgaattgtctttgataattacctacaggagtctctggttctgtcgctccttatgttatgatttt
>494355612461
GGGCTAAATGTTTACAGCATTCTGCTACACGATACGCTTCTGATGTCCCGTGATGCTGTGAATAAGATCGTTGAGCGTATGCACACTCCTATTAACCGTTGAAGAGACAACAATGTCTTAAAATGGCACTCTCAATAAGAATACTAGATCACAAGGAATCCCGCATGTAGTATCTGTACCGGTTCATTGTTTGTTAGCTTTTTGGTCTGGTTTTGCAACATAGAATGGTGAAGGATTGAGTTTTAAAATAATGAATGGTGATACTATTTCTATGTTTTTAGACATTCTTTTTTTACCGTT
>49552848925
gtaatttttttatgactcatcttgcatcttttgtggaatttgaatagcctgcttttttcttccttaattgtaaatatttatacggggacgttttccttattcacgtttatgaacgtgagaccaaagttacaactaaatttctgatcactcatttacccacgcctccttctgtcaacaaatagttgtcacctaggaattaaaatatttttaactgaacaaaggcatacaatggttgttttaatatctattagttactttgccacttagttcagaacagggcaatgtatctggtccactact
>496565313628
GCTGATGGCTCCATACATATCAAGTGGTATCTTCTGGGAAATTCTGAAACAATGGGCGAGTGGAGCTAAAGTGATAGTTGTCGATATCCCTTTGTTGTTCGAAGTGAAGATGGATAAATGGACTAAACCTATTGTGGTTGTGTGGGTTAGTCAAGAGACACAACTTAAGAGACTGATGGAGAGAGATGGATTGAGTGAGGAAGATGCAAGAAACAGAGTGATGGCTCAGATGCCGTTGGATTCGAAAAGAAGCAAAGCTGATGTTGTGATCGATAATAATGGCTCTCTTGACGACCTTCA
>497326434636
CACCATATTGGTTATGACATCGCTGGTTGCTCTATCGTTCTATGGTGCAAGCCAGCTCAAGTTTCACTGGGTGGAGCGGTACGACAAACTACTGGTTGGTTCAGTCCTGTGTTTGGTAGGTATCTTAACCCTTCTCTTCCATGATCATGACCATGGCGGTCATGAAGCACATCAACTCCACAGGAAAATCATTACTCTTTAGATACCGTTTCGAGTCTCTGTTTTGCCTATCTGTCATGTCTGTTTGTTGTAGAGCGTCTTAAGGTCTATTAATCTTTCTGCTTCGCGTTGTATGTCTAT
>498348714029
gtattagccacttttcagaaaatcatgttattgtttgtatatgggttttttcgttgtagacttgaaacagctttcatatgtgttacatagatattagatactgtaacttggttttagggttttacttttagatcctctgtgctcatgattttaggatttatatctttgtagttgaattctttacatagcatgcttgaaagaatagtgaagtctcattgatgctaaactgtgcattcgaaaacgtggcctgataacaattctgcgcctctttctactatggagagtcccgcatacatttac
>499337413467
gtgagtcaacttatattttcttttcgataattttaggaatatgagtgagtttggtttctgctatgcctaaaaccataagtatatatgacatgaagtatttctaagaggtcctaaaatactttcgccaaactctcttagttgtaagagtattagcagtaataaccagatatatatagaactagatccacaggtttcattatgttcttcttaggcatgtgaaccaagatagttgctttgatattttgagaaagtgagatatgacatcatattcttgctagtgaaattatagttgcatgaagc
>500578912414
TTTGCTTTGACGTCAGGTCTGAGGAGTTTAGATTTATTATCGGAGCACTGCATCATGGATCTCTCATAAACTACAATGGGAAACTAAGTTTGTATCTGCCGTCAACAGTTTATTCCCGTTTTAATGGAGTAATAAGAAGTATTAAATTGTGGGTTCTTGAAGATGCCAAAAGGCAAGAATGGTCTGAGCATACATACATATTGCCTGCAATGCATGATATAATGAAAACCACAGATTTACGTTGTGTTGGAATGACTCAGACAAAGGAATTTGTCTTCTGGTCGATAAAAGGTATGCGTT
>501279514271
gtaagttttcttgtttgatacacatattcgcttctcacatcagaaattgatatcaaagtaagttccttttttcttattattctctcgagattgacgaaattgaactctgtttctcgatttctaggaacttatcttgagcactctgtcccactctgatttgacctttgaaagagctcttatataaattcttagtatagggattgtgtttggaaattttggatataagtttatgttttgtctagctgttaatgagcacaaagtttcatgctttttagcttgttttctctaataataggtttt
>5026879302
ACCGAGCCATCTAAAGTAGCACAATCAAGATCACGACCAGCGACCTCAGCCTCAATTACAAACAGGGCGGTCACCAGAGTTTCTTATAAACACGGTTTTGAAGAAGCTGAAATGGTAAAGGTAATGGTCAGTAATAGAAAACAGAGTGCGGCTAAAGATTCAGATTTGCAAAAGGGTAATCTTATGGCGGTTGAAATGAAACAACAGATTGGTGCTCGAAGAAGCAGAAACTAGACAGAGGCAATTTGAATTCTGCGGTTGGCTGCATAGCTTTCTATTGCGATTAGTACTTTAACCAAT
>50315257381
TGGCGGCATGGCCCAATGCAACGGAGAATGGATGGGGTTTCGACAGGTTTCTATCATTTGCAGATATCAAAAACACATCAAAAGGTTTCCTAGTCAACGATACTCTCAAACTTGAAGTCCAGATCTTGTCCTTCTCGAAAACCGACTACTACTCTCATCAATCGTCTCTTAATGTTTTAACGGGAGATAGTACTTAGGTGACTAATCGTCGCTAGTGTAATTTTACAACTGGCTACTATCACTTTGCTTCATTGTGTTTTTTGTTTCTGTTCAATAATAATGAGTTCGAGCTTTCCTATG
>504108928431
GATGTAGCTCCTGAACCGGTTTACGGGAACATATCGGTGGTGATGCAATGCACTCCAGATGTTTCTTCAAAGGATTGTAATCTTTGTCTTGAGAGAAGTCTTGATTTCTATAAGAAATGGTACAATGGGAAGAGAGGCACCATTATATTGCGGCCAAGTTGCTTTTTCCGGTGGGAATTGTATACTTTCTTTGGTGCTTTTGATAGTATTAATGCTAGACACCCACCGCCTCCTCCACGCCCGCTTTCACCGCCCCCTTTAAAGACGCCTTCTGTAACCAACCAAACCAATATTACCAAG
>505166410242
gtgagttctctcttattcataaagattttatcttttgtggattcacgatcttttttaaggcttatctcatgaaataaacttgttctctccaatgtttgattatcacttgtgattgataagtggataatgttcttgtgtacataattaatttcattgaaactgttaccttaggttgatgaaaatttcattattttgttcggattgcacataagcgaaatcgcgatctcattttcgagtggaggcatataggaccaaaaattcaatggtgcaattttggtttgtatattgagttgtttgatg
>506309935629
TTTGAGGTCAAAGAATATCCAACTGAATACATCATATCGGTGGAGTGTACCTACGATGATGTAATACCTAGAAGTGGCAGGCGTATGATCAGGTCAATAATGTTCAAAACTTCAAAAGGGAGAGTCTCTCCGATATTTGGATACCCTGCTGCTCGCAAATTTGTGCTCGAAAACAACGGTGGTGCTCTTATCGGCTTCCATGGAAGAGTTGGTGCTGGTATAGATGCCCTCGGAGCTTATTTCTCTTCGTTTATTCCTTCTCCGCCTCCTCCTTCCCCCGAAAAACTACAACCAGAAGGT
>50712639553
ATGGATGACCTTGAACAGGCAATAGTAATTAGCTTTGAAACTGGTGCTGTTGATTCGGCTTTAAAGTCTCAAGCTGTTACTTATTGTCAGCAAATCAAAGAGACTCCTTCTATTTGTAGTATATGTATTGAGAAGTTATGGTTTTCTAAGCTTGTCCAAGTTCAGTTCTGGTGTTTGCAAACGCTTCAGGATGTTTTAAGGGTTAAATATGGATCTATGAGCTTGGATGAGCAGAGTTATGTGAGGAAATCAGTGTTTTCAATGGCTTGTTTGGAGGTTATTGATAATGAGAATGCTGGT
>508514831283
CATTTGGCTCCTGTGGGAAGCAGCATAGCACAACCTAAGGATTACAATGACGATCAGGAAGAAGAAGAAGCAGAAGAACGTTTCATGAATGCAGACTCCATTGCTGCTTTTGCTAAACCGCTTCAAAGAAAAGAGAAGAAAGACATGGACCTCGGGAGGTGGAAAGATATGGTCTCTGGGGATGATCCTGCATCCACACATGTCCCTCAGCAATCAAGGAAACTTAAGATCATTGAAACGAGACCGCCCTATGTTGCTTCAGCCGATGCGGCCACTACATCCAGCAACACTTTACTGGCT
>509229631901
CCCCAAGGCATCAAGATCACTAAACAAGATACTGCCGCATCGTCTTCTACAGCCGAGAAGTCAGCTTGCTGTAGTTACGTTTAGGAGTATGATTGCTCTTTTTCGCCTGCACCGGGTTTTTTAAATATCTGGCCATCTTTTTCATCTCTTACGTCTCAAATCAGAGATAATTCTCATGTTGTTACCTAGAACGAGTAGGAAATCTCATTGATGGTTGTGATCTTTATGTCTAATTTGTTATCTCCATAATTCCTGTACAATGATCTTCCTGATATGGAAGACTATGTTGGTCAAAAAACT
>510297330660
AATGTGAAAGCAGTGTTTGATGCGGCTATCAAGGTCGTTCTCCAGCCACCAAAAAACAAGAAGAAGAAGAAGAGAAAATCTCAGAAAGGTTGTTCTATACTCTGATTCAACAAGAAGAAAGGAATCAACAGGAGAATTAGAGCTATAAGTATTTGTTTTCTCCTTTTTCATAACTTGTTTACCCAAGGAATCAAAAATCTGTTGTTTGTAGTCTGAAAATGACAAAAGTTGAAGAACTAGTAACAAGTATTTGTATTCTTGTTTGCATTTTGATCTGTAAATATACCACGAATCCTTGAT
>5119541912
gtttctttcttcttgttcttcttaagaatatctaaaacgtgcttactcatatgttgggttaggtttaattaggatgattttcttgtttcttattttagatgagacattactatcatttccataactttttattgacaactaccacatgggccgacccgtttatattataagtttagggatttaaaaacaaaattgttgaattttaagaatttaggaatatgttacatttattagctgatgttgaattttaaccatattaacttttgttagctaatgttaatgatatgatttacatttctt
>512479827695
ATGCAAGAGTTAGACTCTTCTAACGATGAATGGGTGAAAGAACTTGAAGGAGAGAACGAGGAATCGAAATTCACAGGGAGGAGATTAGTTAAAAAGTCGATTTCTGTTCCTGAATTGGTAGACGAAGTTGAAGAAGATCTCGACGATTTTACAGAACCTGCGGATGATTTTAATGACAAAGTAGGGAAGAAGAGACAGAGGAAGAAGAAAGATGAGTCTGGTCTTGAGAAGACAAAAAAGAACAAGAAGCAAAATTCCGAAGAGGTTCAAGAGATGTGGGATTCAATTACGAACAACACT
>5136516899
GTTAAATGTTTGATGCGTCAGTTGATATCTGGTTTGGAGCATTGTCATAGTCGTGGTGTACTTCATCGTGACATCAAAGGATCAAATCTTCTTATTGATGATGGTGGGGTCCTAAAGATTGCTGATTTTGGACTCGCAACGATTTTTGATCCTAATCACAAGCGGCCAATGACTAGTCGAGTGGTTACACTATGGTATCGAGCTCCAGAGCTTCTGCTTGGGGCTACTGATTATGGTGTAGGTATTGATCTTTGGAGTGCCGGCTGTATTTTAGCTGAGCTATTGGCGGGAAGACCTATT
>51414026125
TTGCAAAAAAACATGTTGAAGTTGGAGAGTTTTTTGATATGATTTCTGTTTTACTAAATGTTGTTGGAGCTTCTTGCACAAGAAAAGATAAGATCCGGGAAATCCATCGGCAAAAAGTGGAAGAAAAGATTAGCAATGGTGAAATTAAGACAGGAACTAGGTTGAACCAAGAACTTTCCCTTCAAAGACCTGGAAATACTCGTTGGGGTTCACATTATAAGACTTTGTTGCGTCTTGAGGAGTTGTTTTCATCTATAGTTATAGTTCTCGAGTATATCCAGGATGAAGGCACCGACACCA
>515250827866
ATAGTGTCTATTGGCCAATGTTTATAGTCGCGACAGGAGCTGCTATTGTTGGGAGCCAAGCTACGATCTCCGGGACTTATTCGATCGTCAAGCAGGCCGTGGCTCATGGATGTTTTCCTCGAGTAAAAATTGTTCATACTTCCAAGAAGTTCCTCGGTCAGATCTATTGTCCTGATATTAACTGGATACTCATGCTCGGCTGCATCGCGGTTACTGCTAGTTTCAAAAAGCAGAGCCAAATAGGAAATGCATACGGTAAGATGACAACAACTTCAAAATACAAGAAAAATTATTTTAGTC
>51631436288
gtaagtttctaaaattattggtagtatcttaggttagtattagtttagttcttaggatttttcttataattaattttaaattttttgaaatgaaagctaagaacattttattctatttatgattaaattttttaatttataaccaaaattttctaagaatcaatctaagcaactactgataatggtgctctaatcgcacgacagagatgaaaataacaaaatttggttttaacacatcttttttctattcttttcaaagaggtgtgttgggctgatacatgaaaaaaattgacactaaga
>517457334875
GAAATCCCTAAGCTCAAGACGAGTTTTCATTTCTCGAGCAATTTCACTCTTCCGAGAACAACCCTAGATTCCGATGATGAGGGGTCTCGTTTCCGGCGCCAAGATGCTATCATCAACCCCATCGTCGATGGCGACAAGCATCGCCACTGGTAGAAGAAGCTACAGTCTGATTCCGATGGTTATTGAGCACTCATCGCGAGGAGAGAGAGCTTACGACATCTTCTCTCGTTTGCTCAAGGAGCGTATTATCTGCATCAACGGTCCCATTAATGACGACACATCTCACGTCGTCGTCGCTCA
>5182737884
GTAACTATTGCACGTGTTTATAACTGGGATGTTCATCAAAGGAGGGTTAAACAAGTTACCCCTACTGCTATTGCTGTTGCAGATTCATGAACTAGAGATCCAAATTATAATCGTGTGGGCTTAAACGAGGTAATATGATTATTTGGACACCTTTTGCCTCAATCAGGTTGTTTGTAACTCTTAATCTTTGCTATCTTTATGAAATTTGTGTTGCTGCGACAAACCTATGAATAGAACATTAGCATTGTTATCATCGCTTGCCTTCCGTTTTTCGCTACATACCTGTGGAGTTTTGAGATC
>519401815928
ACAAGGACAAAAAATTCACAAACATCAAACATTCTCCACCTACTGCCCAAAAACGACAGCATTCCTTTTCCAGCAACAAAGAAAAAACACATTTCCTTGCCAATGGCCCGTTGTACCAACCTTGTTACCGTTTTCCTATTATGGGCTCTTTTGATGTTCTCATGGTGTAAAGCTTCAAGAATCAGCCCTAATGTATATGACCATTCTTATAAAAGGTTCAAATCCGATAGCTTAATCAAGCGAAGAGAGGACATCACGGGATTGAGAAGTTTTGTAAGAGCCTCTTTGCGGACTCCAACC
>52048867857
gtgagtctccgttgacttgtttccccctttcttctcccatatgtttatcatatctatatttgggggtttagctgaatgattttttccttgggtagagtcaaaattttgtttgacaaatgttggaatctgcgttgactcgactcgtaatcttctccggcgcactacatgtctgattctgagctttcgaaagtatggttgattgattttgagccgtttcactgaaaattgtgtttgttgtagattcaaatgtgtgtgtgtgtgtgtgtgtgtctgctagttttgtcaaactcatttcaaatc
>521347632319
GTGATGTGTCCGACATGTCTTTGCACCGGGATGGTAACAGCTAGCGAGCATGACCCCCGCTTTGACCCTTTCGATTAGAAAACAATGGCCTCCTTTGAAATTGGTCCTTGCAAAAGCTAAGCCAAGCCTATGAGAACTGAGGAGAGCCAAACCTCGTCATATAAATGTTTTACATAATAAAAGTAATTACATAATAAAAGTAACATTAGAATTTTTAACTTTTGTCTATAGTAAACATGGGAAAGTATCGGTTATGTAAAGTACTTCTTCACAAACTAAAAAAATTCACCAGATGATCTC
>52229252854
TCTCTCTATAAACAAGTTTTTTATCACATTTCTTTTCTACAGTATTTTCTCTATTCACGCATATATATAGATATCCAGCTGCCTCCAACATATATAGTCAACTGATGAAATTATAAGCATCATCATTATAGTTTTGTCTCCTTTTTTTCTTCTTCTTTTCTTTTTCTTTCTAGCTACTCTCTTCTTCATAGCTAGATCAAGATGTTAGAGATCATTACGGTAAGAAAAGTGTTCTTGATCGGATTCTTGATCTTGATACTGAATTGGGTATGGAGAGCTGTGAATTGGGTTTGGTTAAGG
>523414325202
GTTAGACCATATCCTCGACGTGCTTTCAGCATTCAAGACGGTGCCTTAACCTTTGAGGAACTCAGCCTCACCAACAAACAAGAAGCGTTGTTTCTGGAACTGCTGGTGTAGCAATATAACCTGAGATGATGATAGCAGAAAGTTGAAGTTCAGTGTACTGTAAGTCTGTAAGCGCTTTCGTAGCTAACTGCATAGTGGACACACTTTGTAGTAAACTCTCTAGTTCATTTTCTCACAAAGTCGCAATGAATCTCCGGTTTGAAACAATTTAGCGGGTGTTTGTTTCTTCTTTCCCCCAAA
>52423102905
gtacacttttcctttgagaattctcttttttttttctaagatttttctatttctttggatgtttgttcataaattttctttttttcttctgcataaaaaattcttgtcttcttgtgtacaattaaaatcctttggtggagattacctactacatgcaaatcatactgaccgttagattatctattctggtactgtatgagtgacgtgtcagtcatctaacggctggtttggttattcgtttatatgtgtgggttcaatactgtagtcagctctttgaaagtttttgctactctatgttgt
>525179723348
TCGATCGCGATCCCCAGTGAGAAGAGAGAAAAGCGTGGAGGACAGATCACGCAGTCCTAAGGCAATGGAGCGATCTGTATCTCCCAAAGGTAGGGACCAAAGCCTGAGTCCAGACCGAAAAGTGATAGATGCAAGCCCAAAGCGTGGATCAGACTATGATGGTAGCCCAAAAGAGAATGGTAATGGCAGGAACTCTGCGAGTCCCATTGTTGGAGGTGGTGAAAGTCCTGTTGGACTTAATGGTCAAGACAGGAGCCCGATTGATGATGAGGCTGAGCTTAGCCGTCCTTCCCCTAAAGG
>5261373308
gttcaaatcccacttctgacatttatttttgtgcatttctttttgtgcgttacttcctaattaatttgttcagagataagtttttgggttatatattattgctaagaaaataagttaatgaagaaaaattagcaatgttaatttgatcggttcaagttcattgataaatttggtccgctcaagttattcttccatccaagtgttgttgccttgattaagtgaagcagagaatgcaattatgcaaatggccaacgaattttgttaaatgtagaaaaatggcatatctaatgaaaagttgaa
>52719522052
GAAGGTTCGAAGCTTGGTTTACCGATTCAAACCACCGGTTCGGGTCAACACGGCTTTCGATAGAGATAAATTTAATTTTAATTAAAAAAGGTGTTTGGAGAGAGACAACCAAAAAAAAAAAAAAAAAAGAGTTTCTTCATCGGTCTTCGTCTCGTCGTTTGATTAGTTCTCTACATTTGTTTTTGATTAGTTCGCGATTCATTTCTATCTTGTCTCCGGTCAATATTTTTCTTCGATCCGTCGATCGGATATTTTGACTGGAGATTTAAGAAGTCTGAAATTGTTAGATCGCAGCTATGT
>52850429768
gtaagcagtaaatccttttcttctgttgtcagtgaaatctgaatccaacgtccagctgcgggacaaggccttgtgcttttcttattttgggtgtgaataaaccctaggatttttaggtttactttgattgattgagtaaatgccatgggtactctaaaggtggatgaagtaaagcattctcatttccatcaatggttggttgctccttggacgtttcaagcagatttagaagattactgattcaactgttgttattgacaatatttaaagctgtaaacttgtgaaccctaaacccctttc
>52938833000
ATGCTGTGCAGAATGTGTTGTCGACTTGAAGGGTTGTTGCTGTTCAGACTGCATTAGTGCTCCCAGACTTAGACCGGTCTTGCATGGAGTAAAGAGATATGAAAAATGGCATGTATATCGCGATTCAGAAGAGCAAAATGCGCCATTGGTTTGATCATATTTGAGAGATTTTAGAGGCTAGTGATGTAGGGCATTCATGACTTGTCACTTTATATTATGTTCACTGCTCCCCCTTGTGATTGCTTACAGTGTTTCGTTGGTCTACCATGGGCAAGTGATCAGATGAGAACAGCACACAGC
>53027421274
gtatgtctttctactcctcctttttgatgcgttcgagttggttcctcatttgattgctagctacagaaagttttgttacttggcatcttcaattcaatactttgttacggagaaccattgctttatgatgttgtttgtgtgcgttttctttcagttataagatttgtaaggctttataactgctaagtgctaaccagtgaagatacatgtagtgtagggtgcagatttaaggctatttcaacacttctgtttaactcaaaattaacctttgatcagtttagactcaaaattgtctccccg
>531570010946
gtcagtgaacgaagagaaagttgagatccaaattttagtccaaaaagtaatgtgacttccatgtatctactaatgatatgaaatccattttcaccatcaaattttacactgtccgatagctcactccaccaaaaacccgtgcagctgtaccttttatgtcatctataacttatagactataacacaacaagaacgtaccaaagattttgggagccagagcaatataacttaaacagagaagaaaattacaattcattgttctttttcctgataaatcctcggtttcctttaaaatttctt
>5322252523
GCAGTGGAGCAAGTCTATCCTTGCATAACTGAATTTCTTAGCCACCATGATTCCGCATAAGTGAAACATTTCGGGAGTTTCTGTTCCTTGCATGCTATAGCACATGTAGATTGTAGACGTCGCACTAAGGTGGTGTCGAAGAAGTGTGTTTCAGAAGCGCCTGTTAAAAAGGATGCCATTTCCGTTTAAGACACGTACATTTAGTATCTGGGCAAACTGTACATGAGCTTAGGATGCAGTTTTTTCAAGTCATACACCTGTAAATTAGGAAAAGCATCGAATGAGATGCTGGAAGCTCTT
>533123211716
CTGAAGGTACTGCTCCACCCGCTAGTTATGTTATCAATGGAAAACCCTATAATATGGGTTATTACCTAGCTGATGGTATATATCCAAAGTGGTCCACTCTTGTTCAAACAATTCATGATCCACGTGGTCCCAAAAAGAAATTATTTGCCATGAAACAAGAAGCTTGTAGAAAAGATGTGGAACGTGCATTCGGAGTTTTGCAGTTGAGGTTTGCAATCGTGGCGGGGCCATCACGCTTATGGAATAAAACAGTATTACATGATATAATGACATCTTGTATCATAATGCATAATATGATCA
>534546320469
GTGCAGGAGTATTCGGACATTTATCGGACTCTAAGCTAGGAAGAAAAGGCTCGCTAACAGTTGTATGCATTATCAACGCAATCTTTGGTATCGCGACAGCTTTCTCCCCAAACTACTGGACCTATGTAGTTCTCCGTTTCTTGACTGGTTTCAGCACCGGTGGTGTTGGCCTAACCGCGTTTGTCTTAGCCACTGAACCCATTGGACCGAGCAAACGCGGTGTAGCCGGAATGTCAACTTTCTACTTCTTCTCCGCGGGCATTGCAGTTTTATCCGGCATCGCTTACGTTTTCAGATCGT
>53511378730
TGATGTCGGTGGACGGCGAAACAAGCCGAGTGATGAAGGGAGTGCAACACGGAGCTTGTGATTACCTCTTGAAGCCGATAAGAATGAAGGAGTTAAAGATTATATGGCAACATGTTCTGAGAAAGAAGCTTCAAGAAGTGAGAGATATCGAAGGCTGTGGATACGAAGGAGGAGCGGATTGGATCACTCGATACGATGAAGCACATTTTCTTGGAGGTGGTGAAGATGTTTCTTTTGGGAAAAAGAGAAAAGACTTTGACTTTGAGAAGAAGCTTCTTCAAGATGAGAGTGATCCATCAT
>536614418120
TCCTTAGCCCTGCCGTGTGCGATACCGATCGTCTTCGTCAATTTCTTAAGTTCTTTTTGTTCTCCAATTCATGGTGGTACCAACGATTTAGCTACTGAAGTTTAGAAAGCCCCCAATTTTTGTTTTCGTTTTAGCGTTTCCCGATCTGTGAATTGGGTATCAGCTCCAAAGGTTTAATGCCCAGTAAAGTTATCGAGGACGAGAGTTTAGGGGTCTTACAGTGCGAGTGAATTTAGATTAAAAGGTACAAACTTTACCTTTTGGTCGGAACTGGGAAGAGGGGGAATCGGACATGATTCA
>537499633724
ATCATCCGTGAAGGAGATCCTGTACAGAGAATGATATTCATCATGCGTGGACGAGTCAAACGTATACAGAGCCTAAGCAAAGGCGTCCTAGCCACTAGTACACTAGAACCAGGCGGTTACTTGGGCGACGAGCTACTCTCATGGTGCCTACGTCGCCCGTTTCTGGACCGTCTTCCCCCTTCCTCAGCAACATTTGTCTGCCTAGAAAACATCGAGGCATTCTCCCTCGGATCCGAAGATCTTAGGTACATTACCGATCATTTCCGTTATAAATTCGCGAACGAGCGGCTTAAGCGGACC
>53823316705
CCAAGAACAAGGACCGTGAAGCTGATTTATTGTCGGTTAAGTCCGTTGAAAATAGATCCAAAGAAATTGAAGTTACCTCTGGCTCAAGTGAAGAAGAATCTGATTCAAATGCTTCATTAAGACACCAACAAGATGGTCAAACTGAGACTTGGGATGTTCACAATGATCCTAGTTCGAAAATGAATGTTGTTGATTCGGGTAATAACGATTCTCAACCAGGTTTGGATCAGATTAGGAAAAGAACAACCAAGAGATGCGATTTAGAAGGTTTCAGATTCTCCACTTCTAACTATTTTACAG
>539498119751
AAAATAATTCGTATCTCTCTTTCCCAAAACTCTCAATCTCTCTCTCTCTCTCACAGTTCCTTTCTATCTTCACTAATCACTTGAAATCTTCGTGTTACATCGCACAATCCCTTCGTCTCCCAGAAAAATTTCTCAAATTTCACCACAAAATCAGATATTTCTATTGAAATTTCTCTTTATAGTTGGAATCCCAATTCAGAGTTTTTAGGGTTTCAGCTTTTTCTTTTTGGGGGTTTGGGATTAGGGATATGAATTATCCAATCTCTCCATATAGAAGCTTAAATTCCGTGAGTCTTCACC
>540209226056
GTATCGACTTGGGAAACCGTCAAAGCAATATGCTCCATGGTTTGAAACTGTTATGAAAACAGTAAGGGTTGCGATAAGCATTTTCAATATGCTCATGAGAGAAAGTAGGGTTGCTAAGCTTTCATATGCAAATGTCATAAAAAGACTTTGTGGGTTAGAGGAGAACGATAAAGCTTACATTTCTTCTAAGCTCTTGGATGTTGAGAGATATGTTGTCGTCCATGGACAAATTATCTTGCAGCTTTTCGAAGAGTATCCTGACAAGGATATCAAAAGGTGTCCATTTGTTACTGGTCTTGC
>541373213506
GTTTTGCAGCATCTTGGTGATTATCCTCAGAAATTGTCACAGCACTGCCATTCTCTCTATGATTATGCTCCCATGCCACCTGTTACGTATCCAGAACTTAGAGATGAGATGTGGTGTCACCGTTATTATCTCAGAAATTTATGTGATGAGATTCAATTTCCTAATTGGCCGATTGTTGAACATGTTGAGTTCTTACAATCATTACTTGTGATGTGGCGTGAAGAGTTGACTAGGAAACCCATGGATCTTTCTGAAGGAGAAGCTTGCAAAATTCTAGAAATATCCCTGAACAATGTATCA
>542372815160
gtcagtttttcctcactctctctgtctttctacaaattacatattcccatatcaatttattcttaaccatgtatcttaatctttaatttaatttaccaaaaaaaaatcttccaaatttaggatattaggaataaatgtctgaatgtgaaacttgatttggtaattaatatcattttttttgatttttttcctatacatatatgcaaacctttggatttttttaatatgtagagtttttttttttgtgtgcaagtaatatatagtgctttaaatctttaattagtttatctctaaaaagag
>543226031265
GCCTTTGATCTCAGGACTTCACAAACCTCCATCGTTCCAGCCTCTCTCAAGGTCACCTCTTCTTCTTCTTCTTCTTCAAGAACAGAGGTGGCCTCTATTCTCCAAGGCATCTGCAGTTCACACGGACTCCCTCTAGCCGTCACGTGGGGTCACCAAGACTCCTCATCCTGCCTTTCGGCTCTAATATCGGCCTCTTACGCCGCTGACCACGGCAGCCGCTGCTTCCTGGCCGCCTGCTCAGAGCACCATCTACTCGGGGGCGAAGGAATCGCTGGAAGAGCTTTTGCTACCAAGAAACAG
>544431538625
ATTTTGGTGTACAAGCAATTGTGAGCTGGGTTTTAGCTGAAGTGTTTGGTGATCAAAACCTTTCAATTGTTGCTGAAGAAGACACTGAGACACTCTCTGAGGCTGATTCTTTAGGTCTTTTAGGAGCTGTGTCGAATGCGGTTAATGAAGCATTGTCCGAAGCTCAGAACTACGGGCTTCCGAAGCCAGTTAAGCCATTGGGGTCTAGTGAAATTCTTAAGGCTATTAGTAGATGTAACTCTGTTGGAGGACCTAAAGGAAGGCATTGGGTTCTTGATCCTGTTGATGGAACGTTAGGGT
>5453686460
GGAGAAGCTAAAAGTGCTCAGCTTATCGGACAAGCAATTGCGAACAATCAGGCATTCATCACTCTGAGAAAGATTGAAGCTGCGAGAGAGATTGCACAGACCATTGCACAATCTGCTAACAAGGTTTACCTGAGCTCCAACGATCTGTTGCTTAACCTTCAAGAAATGAACTTGGAGCCTAAGAAGTAAAAGAGAAGGAACGAGTAAGTTTCTTCATTTCATATTCATTTCATTTAAAAGATCTCTCCGCCTTGGAAGTAAAGGATGGGTTGGTGTTTGACCAAATGACCCTTTCTCGTG
>546254321225
TTTGACAAATAATTAAAGACTCACGCGCCTTTTATATTAATCTTTGACATCTTCTGCTATCTCTCCTTCTTCCTTGGAGAAAACATGTTTGTTTCCGATAACAACAATCCTTCACGGGACATAAACATGATGATCGGCGATGTTACATCAAACGGAGATCTACAGCCACACCAGATCATCCTCGGAGAAAGCAGTGGAGGAGAGGATCATGAGATCATCAAAGCACCAAAGAAACGAGCAGAGACATGGGCACAAGACGAGACTCGAACCTTAATCTCATTACGGAGAGAAATGGACAAT
>547574310980
gtatattaataatatcgtgacatccatatcaatccttttaaagaccatgtattatattgctttataaggtcttttagtcctttagaatcttctttcacacttttgtttgataacattgttctgtggagatgatgcttacgtaacgtatttccacttttcccaaagatgtatatgaatctgaattctgaaaatatctgggatttgtaaagcagctgaaagtacttaaaacaaagcttttagatggtcccggtggactaggtaactacttgttagagctagtagggtttattattgttttgt
>548617833946
AACATCATTCTCACTCTCTCCTCTTCTCTCTCTCTCTCTCTCTCTCTCTTCTCTCAGTCGGAAGCAGAGGAGCCAAAATCAATGGCGGCCAACAATTTTGCGACGAAGCTAAGCAGAAACACCAATAGAATTACCGTAATCTTGGTCTACGCATTCCTTGAATGGCTTCTCATGTTCTTTATCTTCCTCAATTCCTTTTTCACTTACTTTATCGTCAAATTCGCCTCTTTCTTCGGTCTTAAGCAAGTATGTCTTCTCTGTCCGAAGCTAGATCGAATCTTCGAGCGAAAGCCAGAAAAC
>54944612015
gtaaattctgacctagctgtttcattctttgtttctgttaaaccctaaaactcaactagattctttaaatcctgaactcaaaaccataacctatactagattcttagaaaataaggtttaatcatggactttatctcttactatgtggacaatctaacaataagttcatggcttcttgctatattagttagatttaaggttttctatgctctcactataaatagggtataaatgtggtcttcagtttaatgtagttacttttgactgaagtttcatctagtttcttttgattaaattaca
>550125522222
ATGGCTATATTATCGATAAAACTACCTATTCACATACATCCTTTGTCCCTTTCCTTTCGATTTCATGATCGGTGTGAAGGCTGCAGTTTTCGAAACCAAGGTGAATACTATGGAGGCTATCGATGTAATGATTCTGACTGCAATCGTGTTCTGTTTCACAAGGAATGCGCCGAGTCACCACTTGAAATCAACCACCCTTCTCACCCGGAACATCCTCTCCGGCTTACAGAGAGGCCTCCAAGATATGAATGTGATATATGCGGCATTCATCACTTAGCTGATGTGCCGTATTTTTATCAT
>551179614371
gtatctcttaatggagaaggttatcttactctcaaaaatgttatttgtagcgaatataatagtgactattatcatctttcaatatttgatcaattaacattttgttaagagaatcattattagatatcgagtttaataagtgtgcaagaatatgatactagattatttatcatataaagtatctattatcatgctcatgcatgctgtagctctccaatattctatccttgctttagataggccttagccatattaatactgagatatcgactatttgttgatgtaaaacagaactagcat
>552336233768
GATAAGAACCATCGCTACATGGCACTTGATTGTCTTCACCGGGTGTTGAGGTTTTATTTGAGTGTCTATGCTTCGTCCCAGCCACCAAATCGTATATGGGATTACTTGGATAGTGTGACATCACAATTGCTAACAGTTCTGAGAAAAGGAATGCTCACTCAGGATGTCCAGCAAGATAAACTCGTTGAGTTCTGTGTGACCATAGCTGAACATAACCTTGACTTTGCTATGAATCACATGTTACTAGAACTGTTAAAGCAAGATAGTCCAAGCGAAGCAAAGATTATTGGTCTCCGTGCT
>55344995294
GCTAAATATATGAGCCATTCCACTGGATTTTGTCCTTCAATGGGAATCTATAGATCTCAATCGAAATGGGGAAGTAACATTATCAACATCACTTGGGTTTTGGAGACTTTTGGTCCAACGTTGTAAGTCGTAGTATTGCACATAAAAGAGGCCGTTCTCAAAGTTAGGAATCAGCTCAAGATTTATGAGAAGTGAGATAAGAAAAACTCGTTTGCTACTGCCTTTTGAAGGCCCTAGCGGTTCACGGTACCTGCATCCCCCCTTTTGGCTTGTGCGGTGTCACAGACAAGTGAGTGAGAA
>55427437243
ATGGACCAACAAAGCGAGAGAGTGAAGCAATTCTGCAATCATCCGTTAAGATACGCAAGAATTAAGCAGGAGGGAGTAATTACAGGTCGGTCAAATAACTGCGATGGATGCGGTGATGATTCAGGCTACGGATATTACTGTGAACTCTGCAATATTCAAGCTCATGTGGCTTGCATAGGTTGGCCAGACATCATCAACCACCCCTGTCACTCCAGACATCCTCTCAAGAAAGTCTCGCCAGAGACAATTGACTATACTGATGGTAAATGCCAGTTTTGTAGAAGCCCACTTGTTGATCTC
>55513929973
ATTGTGAAGTACTTCATTGATGCAAAGACATTCGTCAAGGTGAAGTTTGTTTACCCAAAGAACTCGGAAAGCGTGGAGCTTATGAGCACATTTTTCGACGAGGAAAATCTCCCAACCGAATTTGGAGGGAAAGCTTTGTTGCAGTATAACTATGAAGAGTTCTCCAAGCAAATGAACCAAGACGATGTTAAAACTGCTAACTTTTGGGGATTGGGTCACAGTAACAATAACCAGCTGCACGCGAGCAACGGGTTTTCTGGAGCTGAGATTGCCCCTGAGCCAATCCAAAACCACCCTTGA
>556138111373
gtaaaatggtagattaaacatgcgctctatcctgtaacatttctgagcttgagaacttgtagttgaggagaattcagtagcaaattcgttagtagcttccaccgctcgtttttcctagtattgtagctccaaatgtacatcattaatagatcatataaaagaaaattataatttcaaaaaaggctcaagttgaagtatccaacggtggtcaatttaagactataccaacgcctgtacttcaaaagtttctgcaagtattcattagcagtgacgaattcaaatttgaaaaaaaaaactttt
>557191230522
AAAGGGTATCCAGTTGACTTAGCAGTCTGGAGCGACCCGAGCTCCATCAGTCAGAGGCTTCCAGTGATTAAGCATACGACACAGAAACTGAAGATCCCTAGTAAAGTTTAAGCTGTTTATAAAGTTGCAAATTATATCTAAAAGAGCGTACCGATGAGCTTTCTTTACAGCCAAACAAACTACTTACTATTGAATTTGTTAATGTAAGGAGTTACTCCACTGACTTATTGTGGTGGTTTCATATGAACATTCAAACCCTTTTCACGTTGTTCTTACACTCTTATTGTTCCCTACCTTGTT
>558253233580
GAGTATGTTTGGAGATGAATGTTTGGGAGCTATGAACATAGAGATGGTGGAAGTGGCACGTAAGATCGGCGCAGCTGCAAAGTTCACTGGAAGCGGAGGAGCTGTGGTGGTTTTCTGCCCTGAGGGGCCATCTCAGGTCAAACTTCTAGAAGAAGAATGTCGGAAATCTGGATTTATCGTTGAGCCAGTAAAGCTTGTGCCTACCCGCCTCAGTAGTTCTGATATTAAGACATTATCAAAAACATGATTTTGTTACATCATCAGACCTCTTAGTCTTATACTAAGAACAAAAACTTGGTC
>55930074206
gtaatgtttctcccaatccatattactctctctctgtttcatattagttgtagtttaagggttttaaacataaattaaaaaatcataaaaatctcatttaatctatctcttttatataataatatcatttattataaccaatttaactaataaaaaaataaataattaaatataattagttaaagaatattaaatacatttattatttgcataaaaagttgaaaacaacacttaaattgaaaaaaaaaataaaacccttaaactatatttacatagaaacagagggagtattacttttgg
>56030346660
gtacacatttgatactttctcttataagatgtttcccctttttctcagtataattatggtaaaacacttttggattattggagaagttggtttctgttatgataccttgtttttgctttatatgatcactacattgtgtcttacatgttacattggttggttacatctgcaagtgttttagtgttgttaacttttcttagaaatcgctttttgttaaatctatagtatctcttatgttcttattcctcctggtttatctttggttagctgggaagggtgagataccctttctatataaat
>561624819521
TGACTTGCTGCAAAGCGAGTTTATAACTGAACCTAGAGATAATTTGGAAGAACGTGAAGCAGCAATCGAGCTTCGGGACAGAATCGAGGAACAGGAGTCGTTACTCGAGTTCTTGTTACTGATTCAACAGAGGAAGCAAGAATCTGCGTATAGATTGCAGGATACTGTTTCACTTCTTTCTTCTGACATTGAGCAAGTTGTAAAGAGACAGTTAATTTTGAAGAAAAGGGGAAGCTCACTCTCTGATTTCAGTAAAGATGATCATCAATATACCTCTGGTCAGCCATTGATGAGTTTCCA
>56241108215
AAAATGGATGCGAATGTGACGGCCAATTGTGTTCATCCTGGTATCGTGAAAACCCGTCTCACAAGAGATCGAGAAGGCGTCGTCACTGATTTAGTGTTTTTCTTGACATCCAAGCTATTGAAGTCTGTTCCTCAGGCAGCAGCTACGACATGTTACGTGGCAACAAGTCCAAGATTGAGGAACGTGTGTGGCAAGTACTTCTCCGACTGCAACGAAGCTAGGTCATCTAAATCCGGGTCATGCAATCTCAAAGCTCAGAGACTCTGGACTGCTTCTGACTTGTTGGTTTCTCCACCTAAT
>563167337385
CCCTTCATGCCGATGCTGTCTCCCACTTTGACCCTCTTGGAGCTCTGGAATATCCCAAATTTAGTAGAGCTTTCGTCCTCATTTCAGAATCTCAATAACCTTGAGAGGTTGGACATTTGTTACTGCAGAAATCTGGAGTCTCTACCCACCGGAATCAACCTCGAATCTCTCGTTTCCCTTAATCTCTTTGGATGCTCACGGTTGAAGCGCTTTCCTGATATCTCAACCAACATCAAATATCTCGATCTAGACCAAACTGGGATTGAAGAGGTTCCTTGGCAGATCGAGAACTTCTTTAAC
>564442617252
GAGCTATTATAAGTGCACAGAAGAAGGATGCAGAGTGAAGAAGCAAGTGCAGAGGCAATGGGGAGACGAAGGAGTGGTGGTGACGACATACCAAGGTGTTCATACACATGCCGTTGATAAACCCTCTGATAATTTCCACCACATCTTGACACAAATGCACATCTTCCCTCCCTTTTGCTTGAAGGAATGATTAGAGGAATTGGATTGTAATATTTACTTTCCCAAAAACGTTGGGCTCACACCATCAGACCTTTACTTTTAAACTAGCAGCAACTCACATATCTCAAAAATACTAATCCT
>5651729633
GGTGGCGAGTAGAGATGGCTTGGAGGGGTGGGTTAGTACGCGTAACCGAAATTTAAATATGGAACATGAAATGAATCATAGGGATGAGAGTAACACACGCGGAATTTGTAGTTCTGTTACCAGACTTGATGTGCGTGAAACCGGTGTAGTTGAAAGAGAAAGTAGACAACAGCGACGGCGGAAAAATGGATTTACTACTTCAACGGCTTCAAATGAGCCAGAAGTTACTGTTAATAGATCTTCTGGGGAACCATCTAGTTCAAGGCCACCAAGAATCCAGAATCATCTAAGACACTGGCA
>566344922007
ATGTCGTGGTCTCAAATTGAACCTCGTGATCCTAATTTAACGACTTGGTCTCAAATAACATCATCTCGTGATCCAAATTCAACGACGACTGAAGATGAAGACGGAGATGGCGAGATAGACCATCCTATTCGAAATTATTGTAGAATGTACGTAATACTGCTCTATACTTTTGGTTTTTGGTTGTATCTGTTGATAGGGCTAATCAACATTAGCAGATGTTACTTAGACCTATTCGTCGACTCTGTCTCCGTCTCCAACAATACGAACTGGAACGTCTCATTGGTTGCTGATAGTCCTTTC
>567136935793
TACCACAATCACTTATGAGTATTGAAGTTGAGATAGAGGAGGTACAAGGAGACCTTATCTGCAGAAGACAAAAAGCCATTTTTAGCAAAACTAAAGAAAGAAAAAAGATTGAAACACAAATATGCGCCACTCGTAGTCCACCCCTATCTCTTTGGCAAAAGCCACTTCACTCTTTTTCCCTTTTTATATATTAAAAATAAAGATTCTTAAGGCTCTTCATATTTTGCTTTTTGTCAACTCTTTCTTTGCCATCTGTTACAAACACCAAACTCTCCTGATTCATCAGTTTTAAGTCTTCTT
>568619440541
GTGTGAAACGAAAGAGAACGAAATGGTTATTGAGCGACAGACTTTAAATGAGAGGCGGAAGAGCTTGCAGCAAGAGCATGAAAGATTATTGGATGCACAAGTTTCACTAAATCAAAGAGAAGATCACATTTTTGCTAGATCCCAAGAATTAGCTGAACTTGAAAAGGGGTTAGATACTGCAAAGACCACATTTGAGGAGGAACGCAAAGCCTTCGAAGACAAAAAATCCAACTTGGAGATTGCGTTAGCCTTGTGTGCTAAAAGAGAAGAGGTTTGTTTTTATTCACACAATTCTCTGTT
>569586640600
AAGGTGGAGATAAAAGTGAAGATGGACTGCGAAGGGTGCGAGAGACGGGTGAGGAAGTCGGTGGAAGGCATGAAAGGAGTCAGCAAAGTCACCGTCGATCCTAAACAGAGCAAACTCACGGTCGAGGGATTCGTCCAACCGAGCAAGGTGGTGCATCGGGTGATGCATCGGACAGGGAAGAAGGCGGAGCTGTGGCCTTACGTACCTTACGAGGTGGTGCCACACCCTTACGCACCTGGTGCCTACGACAAGAAGGCCCCTCCTGGTTACGTTCGTAATGCACTCGCCGACCCTCTAGTG
>570493531174
AGTGGAGATCAAGATGTGAAGATGATGATGAGAGGTCTAATAGGATCAAGACCACCAAGATGTGAGAGAGTAAGATGTCGTTCTTGTGGTCATTGTGAAGCAATTCAAGTTCCTACAAATCCTCAAACAAAGCTTCACTCTCCTTTAACTACTTCTTCTTCTTCTTCCTCTGAGACTATTCATCTTGACTACACCAGAGGAGATGATAGTACTAATTACAAACCCATGAGCTGGAAATGCAAATGTGGTAACTCTATCTACAACCCTTGAAGAACATTTTGTTTTACTTTTTCATCGACA
>571443917498
CCAGTATATAATAAGGCTACCATTTAGACGGACACAGCTAATTATGAGAGATAGACAGAGAGGGAAAACAACTACACAAGTCAAAATTTCTGTTCTAAAAAAGTAAAAGAAGTATGGTGGAGGAAACGAGCTCTGGTGGTGGCTCATCGGCTTCTCCGATCAAAACCATCGTCGTTTTGGTTCAGGAGAACAGGTCGTTCGATCACATGTTAGGTTGGTTCAAGGAGCTTAACCCAGAAATCGATGGAGTATCCGAATCCGAACCAAGATCCAACCCACTTTCTACATCTGACCCGAACT
>57239273061
ATGCATGATAAAGCTGTTCAATTATATGCTGAATTAGCAGAGACAGCTGTCAATAGTTTTCTGATCTCAAAGGATTCTCCGGTGGTTGAACCAACTAGAATTCATAGCGGAACTGAAGAGAACAAAGGTGCTCTAAGGAAATCTCGAGGCGAGGAGGATGAAGATTTCCAGATATTGGAATATCAGGCACAGAAAGGGAATGCTAATGCAATGTACAAAATTGGACTGTTCTACTACTTTGGCCTGCGAGGATTAAGGCGTGATCACACCAAGGCATTGCATTGGTTTTTGAAAGCAGTA
>57330112875
TTTTACGACCCATCATGGAAGGTATGGGCAACAATGGGCGAAGAACATGCAGCAGTGAAGAAGGAATTGTTGGAACATTTCAAGACACTTGAGACAGAGCTCGGAGACAAACCTTATTACGGTGGTGAAGTATTTGGATACCTAGACATTGCATTAATGGGATACTACAGCTGGTTCAAGGCCATGGAGAAATTTGGTGAATTCAGTATCGAAACAGAGTTTCCTATATTGACTACGTGGACCAAGAGGTGTTTGGAAAGAGAGAGTGTGGTCAAGGCATTGGCTGATTCTGATAGGATC
>57411611937
GGAAAAGGAATAAAAGGCTACTCAGCCATTCCAAGGACCGAAATACCTGACATGAATGAAGAACCACCTCTTGTTCCGGATAGAGAGAATTCAGTAGATGGACATCAGGGAGAAACAAGCAACTCGGCTACTCAAAGTATGAATGTGGAACACTTTCTGTCCAGAGATTGCAAACGTGTGCGGTTGGAACCAGAAGTAGAAGCCAGCAGTAGATGGGTCAAGCGTCTGAAGACAAGCCCCTCAGATTCCAGTGAAACCAAGAGCATGATGAAGATGAAAGAAGCATCACTGGGAGAAAAA
>575156639156
GTTCCATTGTTTAAGAGCATGGACGACAAGCTGCTGGATGCGATCTGTATGCGGCTGAAACCATGCTTGTTCACAGAGAGTACCTACTTAGTGCGGGAAGGAGATCCTGTAGACGAGATGCTATTCATAATACGTGGTCGCCTCGAGAGTGTGACAACAGATGGAGGCAGGAGCGGTTTCTTCAACCGCAGTCTCCTGAAAGAAGGAGAATTCTGCGGGGAAGAGCTTCTGACATGGGCATTGGATCCAAAATCAGGTGTAAATCTCCCGTCTTCCACGAGGACCGTGAAAGCTCTGACA
>576162032831
GTATGGTTATAAAGACGCAAGAAAGGAGACCCACCAAGCATTTGAGCAGCTACTGATCGAGAGCCTCGAGAAATTCATCCGAAGGGAAGCACAAGAACGTTCCTTGGAGAGCGACGGGAACGATGATTCAGACTCAGAGGAAGATTTCCCAGGTTCTAGAGTCGTAATTGGCCCCAACGGAAGCATGTACTCGATGGGGGTTCCCCTTCTCTCTGAGTACAGAGACTTAAACAAACCGATCATGGAAATGAACACTTCATCTGATCACACAAACCACCATCCCTTTGACACATCATCTGA
>577550822544
TTGCGATGATTAACAAAGGGGATAAGGAGGAAATGGAATCCAATCGAAGAATTGGGAGTGAAAAGCCTGATCAGAGAGATCTTCCGCGTCCGGTGGAGAATTTAGATGAGGATAACAATGGAACACATCGTCATGAGAGCTTTATTGAGTCACTTTCTAATAGCCCTAACAGTATTCTTAGTGGCATGAATTCAATTCCTAATTTTAGCAGCAGCAGTAGCAGTGGAAGTGGTGGCTCTTGCTCTGGTAATATAACAGAGGAGGAAGATGCTGATGATGATGGTTGTTTGGATGATTGGG
>578167831540
GAGACGGGACGGGGCTAAATGCAGAAGAAATGTGGCCAGTGGAGGTGGGGATGGAGTATAGAGTATGGAGGAGAAAGCTGATGACGCCATTGGAGCTGTGCTTGGAGTGCAAATGCTGCTCCTCCACCACTTGTGCCACCATGCCTTGCTGTTTCGGCATCAATTGCCAGCTTCCCAACAAGCCATTTGGCGTTTGTGCCTTTGTTCCCAAGTCATGCCATTGTAATTCTTGCTCCATTTGACTGTATTTTTGCTTCTACCAACATGATGCTATAAACTAGATTCAGAAAATGGTATAAA
>579331317557
GACATTGTGATTCGAAACCTTGACTTTATTTTGACATTTTCTCCCCAATCTATTGCAAATACATCACCTGATGTTCTTGCCAATCTTGAGAAATTACTGGATGACAGATCATCTGAAACATGGAGCTCCCGACCACTTCCAACCCCAACAGCCACATTTCCTGTTGTTATTGACAGTGAAGAGGAGGAAAGTGAGAGCGACATTCTAAGAACTCGTGACAGCCATGTGAAACACTTTTCCAGTATTGGTGGTACTCGAATGGATTCATTCTTGCAACCAGAAGATGAGCTGACTCAACAC
>580363013084
gtaatctattgtttacttactccttcgtctctctcatgtcaaaagttgcgatttcaatcctgactgattttgtattgaattaagattatagacactgtaaacgttacgaaatgttcttctcttttgttttgttgttctgcagctggactttggtttcttgtcctaaaaagtagagttcatgtattttttaattcagaaaaaacgtgaatgttgtttttgatgccaatgtaatgctgaagagagtgtatgctgctagattttgagttcatttgttgaggaagtttgtgtttcggaaatttg
>58132243133
GTTCTTCAATCGGTTTTCGGGTATGAACCATATCCCGGTTTTCAAGCGCGTGTGAATGCCAAGGTAGAAAGTGACATCAAGGAATATAGGGCAAAGAAGCAGAAGAAGAATAAGATCACATAAGCTTGGATTATATATAACTGAAGAACTTGAACCCATTGTCGTGTTTCTATAACCGAAATGATAATAAGACCACCATGATCCATGGATTGATGTATTTGTGTGTAAACTATGTTTCAATATATTGAATATAATATGTTTCAGTCACTCATGTTTCAAGAAAAATAAACAAAATGCGTT
>582502729353
GTAATAAACAAATTAAAAAGCAAAAATATAATAAAGAGAAAACAAACGTTTTTTTCCTGCTTGCTTCTCTCTTTGCTTGCGTTTTCTCAAAGGTTCGAAGAAAACGAAGAACCACGCTTTTGCTTTTTTCCCAAGACTTAATCTAAAAAGCGAGATTTCCTTCTTTCGATTCTTTTTTCTCAATCTGGTTTTCAGTCTTCGGATTCAATGGCGTCTGGATCTTCGGGTCGGGTCAACTCAGGATCCAAAGGTTTCGATTTTGGCTCCGATGATATCCTTTGCTCTTATGATGACTACACC
>58330236176
AAATTTCTGAATTCTCTAATCTCTCTGCAACCAATGACTACATCGGCGATGGATCCTCCTCCACCGCGAAACCCTAGCCATGATATCGAGCCTCCTGAACCAAACAGTACATCAATTTCCCAAAGCGATGAAACCTCAACGATGAATCCTCCACCTCCCAGAAACCCTAACCCACCTGATCTGAAGACAACGGAAGTAGTTGTAGAGCCCGAGCCAATAGAGGAATCCAAGGACGATTCCGTCACTGTAGACGCGGATAAACCAGTTCGTCCCCGAACCGTGAAGCAGAATCCTGTCCCC
>58432093458
gtaacgtttcgattctcgattcatctggtttcgcgtataatgtttccgattgatttcactttttcgattacgaatctagatctagggctttgatctatgtttctgagatgcgattacgagtttccgtctaaaattttgcagtgattcgtgttttctcgatatcgcttatgagaattgttttctaggttttaggaatctattggttcatatgttccgataatcagatctttgaattcgagcagtggatatgattcaccgtccttgatttgtgtatttgagcttgaattttataattattgc
>58556493336
CGACTCAAACAAACAACGACAAAGGTCTTATAACAACAGAAACTGGTGCAACAGCCACACCTTATGACTCTGGAGCAGGAGAACTAAGCTCAACAGCATCAATGCAACCAGGACTAGTTTACGAGACTACTGAAACTGACTACCTGAACTTTCTCTGTTACTATGGATATAACGTAACCACAATAAAGGCTATGTCAAAAGCTTTTCCAGAGAATTTTACTTGCCCTGCAGATTCCAACTTAGACTTGATCTCCACCATCAATTACCCGTCAATTGGAATCTCTGGATTCAAAGGAAATG
>5861671748
gtttgttttgtcttcttccctcttgtcaatcttcttattgtcttgacccaaggtgtctgattcttgttaggtttcacattaattcttttaataaattatgtcacatccttagttcattgtaggccttcacatgctttttcacttaccctaaaactaaaactttctctgacgaggctagtttagaatctggaatgattgagaaactaaatcattgtatcttctgcaaaaccttaaaatagattaacttaaaattgaattgatagtattagttgtttggttccccttggcaaacttttattt
>58716412035
TTTGAATACGACAATTGGCTTGCGGATCAATGTGAATATCCCCGGATAGAGAAATGGAGAGAACAAATGTTTTACATCGGTTTCAAGAGAATATATGCACAATCCTCTACATATAGAGATAATTGGGACGATGATCATCTCATCGTAGAAGCATACGATGATTTCGTCAAATTCATGTCAAGTTATCAAGAACTTTTGCCGATGCTCAAAACCTAATGATAATTGACGTGGGAGTTTTGTTATGCGAAAATGATGGTTGGGTATATATATATATATATATATATGTTATGTAATTGTAAG
>588264123599
TTTGAGGACATTGTTAAGGTGGAAAGACCTCCAAGCTTTGTAGAGGAAACATTGGTTGAGAAGAAGGAAGATTCGTTTTCGACAAACACTGATTCATCATCTTCTCATAGCCAATTCAGGAGCTCAAGTCCAGTGTCGGTTCTCGAGAGCAGCTCCTCCTCGTCTCAAACCACCAACACAACCTCCCTTGTTCTCCCTGGAAAGCACGGTCGTCCACGCACAAAACGCCCTCGTCCACCTGTCCAGGATAAAGATAGAGTCAAAGACAATGTGTGCGGTGGTGACTCGCGCCTCATCATT
>589294817047
ATCCGGGAATGTGGCATCAGAGAAGTGACTAGAGAAACTTGAGAGAGTTATAAACTGGTAAACGAAGAGGGTGGTGTGAAGCAAAAAAGCCAAAACACCGAGGTGATGTGGCTCTAATTTAAAAAGAGAACGGTTATGTTGTTGAGGTGAAATAGTGATATGATAAAGAAGTGAGAGTGTACATACATGATTTCGGAATCAGAATCACATGCAATGCAGATTGTGAGGAGATGGTTAAAAAAAAGAAAGCCATTTGTAGAGATCGAGTTAGTATTTATATGCACTCCTTTGCTTATTCAT
>5901137028
gtagtaatcttttgtccttctaaaaacattatgagttttgataacccttgagtttatacaatggtattttactgtgtacaaatactatttttggtctgttggatggaaatatcattcagttagttgtttgactttacaaattttgataactaaaggactttaggccatggaatccatatagctacagcgagatttcttttagggtttaatgtgaattttcttagaagcggtaggttacttaactcccatttcttcaagaatggtattcccctaatctttttatctttttcgctctctgca
>591120332810
GGTATTATTGTAATTTCGCTTCATTTTCTGCTCCTCTGCCATTCCCACACCACTCAGAGGAACAGAGCTTAACGGCGACTATGGAAGGGATTGGACTGCGAAGTTGCGGAGATGATATTCTCCGTCTCGGATTCAAGCTACGCGGTGGTACCGGTGGCCGGATTCAGATTCTCCAGCGAGCTATGGTGATAAAAATGAGAGACCGTAGCAAGAACAGGAAACCATTGCAGAGAGGACGAATGCTCAGTATCGAAGCGATTCAAGCGGTTCAAGCCCTGAAGCGAGCCAATCCACTTCTTC
>592418838474
AACAACACTTTTGTTGAGTCATCAAACATATCTGAGTATGATATTGGAGAAGAAAGTGATCTTTTTAGAGCTCCTGATCCAATTCTTGAAGAACCAATCTTAACCGTTGATCCACTCTCTGCTGCTTTGACTATGATCTCTTGTGGTGAAGACACTTCACAAGGTCTTTGTGAGCTTCCTGATCTTGGTTCATTGCAGAGTGGTCAACAGCTTCTTGACAAAGCTTTTTATGAATGTGAGCAAGATCTTATGATGAAATCAGCTATGGAGTCTCCATTCTCTGATGTTTTAGACATCAAG
>59316892778
gtaactaactctccgaatctttaaagacctttgttagagctagcctggaatcttgatcttcgaaatgaaaagtttatattttgcttcatctttcgtcaacccttttgatagtatctccatggtttactaaagatgaaactgagactatgcatgagcttgatactaaagttgcctcttcttttctttataaaccaactgagctggattcactttagtttggatcaattgcgcaaaataagatctctgtagtaaagttacttctcattgacaagagttgtaagattcttaacaaatgatatc
>59456996308
GATGAGAAGAACGAGCTGCGTGATGAGAAACAGAAGCTTAAGGTCGAGAAGGAGAGAATCGATCAGCAACTGAAAGCTATTAAGACACAGCCTCAGCCTCAACCTTGTTTCTTACCAAATCCGCAAACACTCTCTCAAGCTCAAGCTCCTGGAAGCAAGCTTGTCCCTTTCACAACTTATCCCGGCTTTGCAATGTGGCAATTCATGCCTCCTGCTGCTGTTGATACCTCACAGGACCATGTCCTTCGTCCTCCAGTTGCTTAAAGCTGCTGCTTCTCTCTACTACTATTAACGGTTCTG
>595290931994
GAAAAAACCGGAAGCAGCAAAGGCGCAACGATTCTGAATGAGTGGGAAAAGTATCTACCTCTCTTCTGGCAACTGGTTCCACCGAGTGAGGAAGACACTCCTGAAGCTTCTGCTGCTTACGTAAGAACATCCACCGGGGAAGTCACATTTCAATCGGCTTAGAGATCATTCAAGAGCAGGTTGTGGCAGTTGAAACACAAGGATTGATATACATCAATGGTGGAGGACTATGGAGAGCAGATTAATGGAAAATCATTATCATTCACATGTAGATCAAATGTGTGGGACAATATTCTTATT
>596180519821
ATTACCTGAAGGAGAAGAAGGGGAAAGTTTGGAGGTTTAGTGATTGGGGAATGCGTAGACTGGCTTACAAAATACAGAAGGCAGAGAATGCGCACTATATACTGATGAACTTTGAGATAGAGGCAAAATACTTGAACGAATTCAAGGGATTGTTAGATAGTGATGAGAGGGTGATTAGGCATCTTGTGATGAAACGTGATGAGGCCATAACCGAAGACTGTCCTCCACCTCCTGAGTTTCACTCTGTCCGCGCAGGTGATGAATATTATGACGATGATGAAGAGGAAGAGATTGAAGAAG
>597541616247
TTTGTCCAACTACATTGAAACGGATATGCAGGCAACATGGGATCATGAGGTGGCCATCTCGTAAGATTAACAAAGTGAACAGGTCACTAAGGAAAATACAGACGGTACTGGACTCGGTCCAAGGTGTAGAAGGAGGACTAAAGTTCGACTCAGCAACTGGCGAATTCATTGCAGTTAGACCTTTTATTCAAGAAATTGATACCCAAAAGGGTCTGTCGTCTCTTGATAATGATGCACATGCAAGAAGAAGTCAGGAGGATATGCCTGACGATACTTCATTCAAGCTCCAGGAAGCTAAAT
>598382612226
gtactttctctctttctatgggcttggtcgtgggttgctttattttcttttgagtatatgatgtacttaacttttgaaacattccttggaaagttaaggacaattacgtttatgtctattttaaggtttgttctccattgtattcttttattagttttcctagtatgcaaattgcaaaggcatgcgttattagagacaaatctaataaagtgttagacattatctcgaattcattatttttgtgttaattttcagctttattcggttttgattaaaatttatatccccagttccaacctt
>59947834833
gtgaggatcctcttttccttttctttttcttttgtataataataattatctcatccccgatcgatttcgattttcatatggtttctcgccagaaatgatcgattctctcgtttatttcaatagcctcagatgattgaagatgataattcaacagttaataacgcttctcttttttttagtggctttgtgttttgaccagccaatctaaatcactggtcacctttgttttgatctctgttttgttgaatttttgtttcaaacttaaacgaagctaaaaggctaatgggttggtcttaattc
>60040412460
TTGCTTGAAGTTGATGAAAACCTGCGGTTTGGTAGCCAAGGAGGTCCAGAATCAATCAAGAAACATCCCTGGTTCAATGGTCTTAAATGGGAAGCTATTAGTAACCGCGAATTTCAAGTTCCTCAAGAGATAATCTCGCGAATTCATCACCATTTGGAGAATGATAACGTTCTCCCTCTAGAAACTTCTAAATCGCTTGACACAACAGAAGATCAAGATGCTCAAAACTGGCTTGAAGAATGGTAAGACACTTCAGACGAAACCGCGGCTCTTTTATCTCCGGTTCTATTCAATTAAAAT
>601240033132
CCTCCGCATCCGTAAGTTCAGTCCTACATCCATGGCTGCTCACAGAATCTAAAGAGAACTAAAAAGCTCATAAGACTATTACTTAGAAGAGAATCGATCAGATATGATTTTAGCGCATCTTCCAAGATTCCATCTCTCAATCCTCGCGAAACCTTCTTTCTCTCTCTCTTCTTCGCATTTCAGTTTCTTAAACCCTAAGCCTTCGGTAACAGTATCTCGAACCCTTTTCTCATTCGCGTCTAAATCGAATCTCGCCACTGTTGAACCCATACCATTATCGGTCTCAGATTCAACCGATTT
>602560511186
GCTGAAATATCATTGTGCCGAGTGTACAAAAGGCCAGGAGTAGAAGATCATCCATCGGTACCACGTTCTCTCTCCACAAGACATCATAACCATAACTCATCGACATCATCCCGTTTAGCCTTAAGACAACAACAACACCATTCATCCTCCTCTAATCATTCCGACAACAACCTTAACAACAACAACAACATCAACAATCTCGAGAAGCTCTCCACCGAATATTCCGGCGACGGCAGCACAACAACAACGACCACAAACAGTAACTCTGACGTTACCATTGCTCTAGCCAATCAAAACATA
>603516313766
GGGAATGCATTCTTCGGTACCGAATACACCGTCTTCTAGGGAACCCTTAAGAGACAAATCTGCTACAGTTTCATCTGCGGTTGCAATCAATCCTACACAGATCTCTTCTCGTAGTGATGAATTAAGGAAGCCAGCATTAGAGGCTGCAGGTGGAAATGTTTTGAAACCACAAAGCCTATTGGATGGGAAAACTGATTTTCCTGAGCTTTCCTCATCTAATAAGACCCAGATCAGTAATAGTAGGAACGTAGTCTCTGCCAGTGTGGATAATAGTAGAGCTATTAGTGAGCCATCAGATTG
>604221636380
AGGTTCTACTCACCAAAATTACACCATTATTGGAGCGAGTCGAAATTGTAGAAGTGGCTGGTGAAGCTATGGAGGAATGAATCTCGTGTGAGAGACAGATACTAAGAGTGAAACCATTGTTCTACCTCACATGACAGTCATGTTTACATTTTCTACTTTGTTCAATATGAACGACTAAAATCGAATCGTAGTTGCCTCCATTTCGTCTTTAAATTTGGCTTGAACTTGTGATTAATGATTATGGATGATTCGGTTTTGAAATTTAGCTCTCACATAATTTTCAAAAGAGCTCTTTCTTAC
>605155632967
GTCTCGCCTAAGCGAACCAATGTTCCTGGAATGAAACAGTATCATCCTGGGCGTTTCAACCCTTCAATGGGATACCGCTTTCGCAGACCCTTTGTGCCTCCGTATTTTTATTCCCCATATGGATACGGGTAAGTTTAAACTCTGCATATTTACCATCAGTTTATCACAAATGGCTTTCTCTTCTTCGTCTCACGAGACTCGGCAATGCCTCGTGCAGGAAGGCTCCTAGGTTCAGAAGGCCAATGCGGTACATGCCTTACCAATAGAAACCGTACCGGAATAAGAAGAACTATGACAGAG
>606572438173
AATGCTCCATGTGATCCATGTATGGTGCATTGTTGCCTTCACTTTTGTGCGGTTTGTCAAGAGCACCGTGAGATGAAGAATCGTCTTTCGGATAACTTTGTGATGCCTATGACTGTTATCAACCCACCACCGGTTCAAGAGATGAGTGCTTCTGGTGACAGAGACCAACACCACCACAACTCTGTTCCGGTTTCACACCATAGCTCTGATCTTGAGATGAGGCCATTGTAGTCCTCAATGGTTCCCCATCAGATTCAAGGTTTTGTTTTGCCTGAATCTAACTTTATATATGTAAACCGA
>60728366442
gttctctctttctccctctgctttcactcttcttactccatgcacatcacaagaaaacaaaattgaaagtttccacttttttgttcttgttctgcttcttttagagtgttttctttcatgtgcttggcttaattttggtaaattacgaaacgcttttgattcgatttttatttgtctttctttgggtttgggttaaatttattacaaatcgcgaaacccttttggtctgattattttctttcatggggtatttcgcttaagatttttaatttttaataacaattttttatttgttaaatt
>6084179766
gtgagtctactgattttgtctctactcctatactaacctctgattctatgttgtttccttttttgattttccttattagaaaaacttttctaattacaatcatgtgttcaatttctaaccacattggaatattttatgcatggagtcctcataggcagattgatgtagaacatgactaggaatctatctattcactttttgacataaaattccatttctttgttatttctttctttctttgtaatttgcattttccttttacagttgaagattcccagttcctatttaaattttctcttg
>60918012713
TCTCTTGTTCAAGTACTAGATTCATGTGCTGGGAGCTTACGATGTCACTCTATGATCTTATTTCAAGATCTTTTGGTTTCAACAACCCTCTCAGCTGATGATACCGTCGACTTGTTTACATTTGCGGTAATGAGGTTGACCTCAAAAGCTTTATCCTCTGATACGAGTTCTTGGTCATATCTACGTAAAGGGCCTGGTTCATCTGAAATCTCTTCTAGATCTAATCTGGCACCCGTTGGCTCAATTGATTCCCTACACTCAAGAAACGGTAATAACATGCATCATGTTATTAGGCCACTA
>610191710938
GGTATACCAATTGTTAGGTGAAGCTGGGACTTATTACGGTGTTCGATTCGGGAAGAACATACCATGGGTTACAGAGTTCCCATTTGGAGTCATTAGAGATCCACAGTATGTTGGGAGTATCATGTCTCTATTGGCATGCCTCTCTTGGGTTCCATTTCAATACATTCTCCTCTGGTCTCTCGGTTATGTTTTCATGATGTTTCTCGAGTCAAAGGAGGATCCAAATGCTCGTGCCAAATCCATCTCATGATTCCTAAGCATAACCCACTAGTCTTAGAAGAGCTCAACTCCCATGAACGT
>611609318888
ACGATTTTTGATATACAGGCAATGGATCCTCCTGTGTCGGATCTTGAGAGTATTGAAGATCAGAAAGAAGGAGGACCTTCCTTTCACTGTGATCTTTACGATACACAAGTAGTTCACAAGATTGCTCAGGTTTTTCTCCCTGGTTTAGCCACTGCTTGTGTCGATAACACTACCGGAGATATCTTCAGGAGTCCTGGTTCTGTTGCTGCTGACATTCGAAAAGAAATGATAGAGTACTTGACTCGTAGAAGCGAAACCTTTGTGGCTGAACACATTGTTCTTCAAGGAGGTTCTGAGATT
>612237021618
ATGGAGTCAGGAACGAAGAAGAAGAAGATAGATTACTACACAGAAGATCTCGTGGTAAATATATTAGCGAGATTACCACTAAAGAGCATCACAGCTTTCACCTTGGTTTGCAAGGAATGGAAATCAATAGTCGAATCTCAATATCTACACGAACTTTTTATGTCTCATCATCAAGACTCGCATCCTTCATGGTCACTCATGTGCAGAGAAACTCATAAAGAAGTCATTGCTCACTACAGATGCGACACTTGGGGACTTACACAATCTTTAGGCTCTTACATCTCTTCTTTCCTAACACAC
>613135322343
ATCTTCACTTGCTTCTTCTTCTCTCTGAAACCTTATCTTCTCCGCCCATGGCCGCCTTCTCCGTCAACGGGCAGCTTATCCCGACGGCAACAAGCTCCACTGCTTCCACCTCTCTCTCTTCCCGTCGGAAATTTCTCTCTCCTTCCTCGTCTCGTCTCCCTCGCATCTCCACTCAATCTCCTCGTGTCCCATCGATAAAATGCAGCAAAAGCTTACCTAACCGAGATACAGAGACTTCCTCAAAGGATTCTCTCCTTAAAAACCTAGCTAAACCTCTAGCCGTAGCCTCAGTCTCCTCCG
>6141712988
GCCGACGATATTTATAGAGATAATCCAGAGAGTAGGATGCATGATGAAAGATGAGGAAGGGAAGGCTTACCAGAGTGGAGGATGTGGTGGTTTTGGCAAAGGCAATTTCTCTGAGCTCTTCAAGTCCATTGAAGAATACGAAAAGACTCTTGAAGCCAAACAGTTAGTGGGATGAACAAGAAGAAGAACCAACTAAAGGATTGTGTAATTAATGTAAAACTGTTTTATCTTATCAAAACAATGTTATACAACATCTCATTTAAAAACGAGATCAATCAAAAAATACAATCTTAAATTCAA
>61561415854
gtgaaaatttctatttctttttatttgtttattattttggtggaaaatttcaataccaacgttctaatatttgctggaaaatcttgaaaaggtgttcattaaaaagaaaatgattcgatgttgaagttaataattaatttatttgactatcttcactttaattcaaaaggttttcagtgtgaaacttgttcttttgttttcaggctccaattgtgatttttgtttcttttcattttgatgaataaatattgtttttttcttttcaacattatagtttgctacggtttcgtaacaattaat
>616477868
GTGTATCGTCAAAAAGATTTTATCAAAAGGACAAAAGAAAGAGATGGTTGAGATTCAGGGAAGATTCAAAAGAATTGAGTCGGCTTTCAACGTAGCCGCGGCTCGTGTACATCCACCGTGTGATAACAGTAGCGGAAGCGATCATTCGCCGGATCTTTCCGATTTGGTCGCATCTTTTATAGAGAAAGAGGGACAAATAGTATTACGTGAAGAAGAAGAAACTTCTTCCGACGATAACAATTTGGAAGATGTGAATGAGAGGTTACGGAAGCTTCTAGAAGGTTTATCCTGTGGCGAAGA
>617497713055
GTGGCTAGAAAAATGAAGGACGAAGAAGGATTCTACTACCCTCACAATCTTGACTTTAGAGGCCGTGCATACCCAATGCATCCTCATCTGAATCATCTGAGTTCTGATCTTTGCCGTGGAACCCTGGAGTTTGCTGAAGGACGACCACTTGGAAAGTCAGGCTTGCATTGGCTGAAAATACATTTAGCAAACCTCTATGCAGGTGGTGTTGAAAAGCTCTCACATGATGCCCGTCTGGCTTTCGTGGAAAACCATTTGGATGATATAATGGATTCAGCTGAAAATCCTATACATGGAAAA
>61842835267
ATCAAGTGTTTTATGAAACAACTTCTTTGTGGACTTGAGCATTGTCATAGCCGTGGAATCCTTCACCGTGACATCAAGGGTTCAAATCTTTTGGTAAACAATGATGGAGTTCTTAAGATCGGAGATTTCGGTCTGGCGAGTTTTTATAAACCAGATCAAGATCAACCACTGACTAGCCGTGTAGTCACCTTGTGGTATAGAGCTCCTGAGCTTCTACTTGGATCTACAGAGTATGGACCCGCCATTGATCTCTGGAGCGTTGGTTGCATTCTCGCTGAACTCTTTGTATGTAAACCAATC
>61931086629
gtatgttattcgtgtttgcttacctaggagatgatttaagttctgtttcttgatttttcactttctggttttctggggtgtttcaaaagatctgtctttttttgttctctttgatgtctctagtcttgttgggatgtgaaacacatgattttcgaggagtagagagagacagagagaaattaagggaaagagctcacttgtgtgacttgttctgtgagaaaattctctaagcaaaattctcaattttttcagcttctttctaatttatgcatattaaaattcagagcttttacacttgaa
>620129010364
GTAATAGTGTTTCAGACAGTAGTAGAAGAAGAAGAAAGCTTCTTCCTTTTTGCTTGTTTAATCGCTGATTTTTTTTTGTTTCCATTGGGGCATTTTGGGATCTCAAAGTTCTTCATACAGTCCCCAACCAAAAGGTATTTACTTCACCAAACATTTGGTCTCTTTCACAATATTCTCTTCCTTTGTTCGTTTTTTTTTAATTTATCTACTTAAGTGTTCTCTGAAATAGACCAATGTTTGGAGTGTAGTTTGAGACTTACTTATCACTGTTCCATTACCCTCGTAGCTTTTATTTCCTTC
>62150139150
GGAAGTAGCATTGAGTTTAGCCTTCAGTTGAATTCAAGAGTTGTGCTTAGTAAAGAGCGTCGATCTCTGCCATTAGTTGTGAGAAATGATCGTCCTCAGAATGAAGACTTACCTAAGCAGTACACAAGGCGAGAGAAGAAACCTTTCCCAGTCCCTATTGTGGACCTGAGACGAGCTGCGAGGGAGAGAGTCAAGAACAACAAAGACAAACCTAAGAGACCTCTACCTCCGCCTAAAAATGGTATGGTTGTGAAGAGCCTTGTGCCTCTTGCTTATAAAGTATACAATGCAAGAATCAGA
>622457621831
ATGGCACATTACAGAGTAAGCTCAGAGGTAGAGAACATAATGAACAGAGACAGGAGTCACCGAAAAAACGAAGAAGAAGACGAAGAGGAAGCTTTGAAATTAGCGGCTATGGAGAAGTTGCAGCGTCTTCCAACGTATGACCGGGCGAGAAAGGCCGTGTTAAAAGGGATCACAGGAGGTTTCAAGGAGATTGACATGAAAGACCTTGGCCTCGCGGAGAGAAGAGAGTTATTCGATAGAGTTATGACGATGGATGATGAAGATTGGCATGGAGAGTATCTAAGGAGGCTAAAGAGTCGT
>623332739556
GTTTCTGCAGCTATCTCGTTTGATGAAGGCGTTATGTCATGTTTGGAGCATTTGGAAGCTGTACCATGGTCAGAAGATGAAGAAGAGACTGTTGTGACTTGTCTTGAAGAGCTTCATCTTCCTGATGATTCTGTCACTTTGATTCTTCAGAGAGTTTCATCTCAACCTTCGACTTCCTCAACGAGAACTAGAACTGATGATATCTTTTCGAAGCTTCTCACTGGTGTTCTACAAGCGAAAGATGATAAAGCTCGGCGAGAGATGAAAGTTTTGATCTTTAAATTGGTTAGAGAAGAAGCC
>624347111793
gtattgtgttcgctctggagtctgggttatattatagctctcacttgctaagctccatttttcgattaaaatctggtgtagactaggagattttggttgaaagtgtgaacctttaatattgatgaagaatcaattccagtctctctgcttgttcaaatgaggaattgagataacttttcctatgataatggcttggaattgcagatatgaaagtgttataagatatactagtttctgatttgacaagtctcttaagtccttcttacctagacaagttttaagattttgggtaatgcttct
>625418425845
AGGTTGACACTGGCATTCTTATTAGACGCTCACGCGTTTAGGGGTTGTGGATCTGTTAAGTCGTTAACAAAACCATCAGAACCACTAGACCATGAAAAGAGCAGAGATTACGTCAACACTCTTCTACTGGTAGCAGCACTTGTAGCCACAATGACGTTTGCTGCAGGTTTTACAATACCAGGTGGCTTTAATAGCTCTGCTCCACACTTAGGAAGAGCAACTTTGACCACTGACCCAAATCTCTTCTTTTTTCTGCTATTTGACATATTGGCAATGCAAACATCAGTTGCATCAATATGT
>62658576774
gtatgtattaattccatcataacctaaatacgagttattcaatcaaaggatttggtctcttttttgaatatctcattttacatcacaatctcgattttgttttgattaattattatttcattgaccattataaaagttgttactgatgataagatgtacaagtaaaaaatatcatgtaattaatatatatataaaggtaattaatatattttaaaaaacaatatttatgcaaagtatgatcgtaattttctttaataacattatgaaaactatcacatattcgttttcgttattattttt
>627342731332
AAGTTGAGCCAATTTCGTTCAAGATCACGAATCGTTGCCGGAACACGATATGGCCCGGTTTGCTCTCTGGTGCTAACTCAGCGCCGCTCCCCACAACTGGCTTTCGTCTCTCTAGAGGAAAATCTAAAACCGTCGCAATACCAGAGTCGTGGTCCGGTCGTCTCTGGGCACGAACCTTGTGTTCACAAGATCGGAGTTCCGGTTCTTTCGTCTGCTTAACCGGAGATTGCGGCTCGGGAAAAGTCGAATGTTCAGGCTCCGGAGCTAAACCTCCAGCAACTCTCGCCGAGTTTACTCTCA
>6287249702
CTAATTAGAAATTTGTTAATAACCAAGACCCACCCTTAATTGGGCCTTGTTCACCTCTGGGCCCAATGGCCTTTTTCTCTCTTTTCCTTCACTCTTCTTCTTCTTCTTCTTCTTCTTCTTCTTCTTCTTCTTCTTCTTCTTCCTCGTGCATACCTTGCTGTAGTTCCCTCTTTTCCTTCACTTGCTCCCTCATAGTTCGAACCCGTGCATACCTTTTAATTTCTGTTGAATTTCTCATTGTCTTTGGTATGGTCCTAATCTCAATACGTCTCTGTTTCTCATCCATCTCTCCAGGGATCT
>629229232897
TTTACTGAAATGGGAATCGAAGGAGTTGTCCCAGTTGAACTATTGCCGCCTGAGGTCCGGTCCAAATACCAAGCTAAACCAAACGAAAAAGCCAAACGAGCGAAGAAAGAAGAAACCAAAGGTGGATCTCATGAAACAGAGGGAAACCAGATTGGTGTTTCTAATAGTGAAGCTGAAGCTGAAGGAGGAAGGGGTGATGCAGAGACGATGGAGAGTGATGCTATTGCAGACACTCCTACGCCTGAGGAACAGCAAAGACTCGGTGGTTCTGATACAGAAAACGGTCAAGAGGCCGGTCAA
>630340113902
CAACCAAAACAGGAATCACCAGTTCTTGAAAGAGTTCATCAAAAAAGAAAACATTTCTTGAAACATCTAAGAAAGAGTTTTGTTCTTCTTGATCAGAAATACAGAGCAAAATCCATTTGAAGACATCAAAGTTTAAGGTTTTTTTCCCCGGATATGGCCGAGATATGTTACGAAGTAGTGACCGACGCATGTCCGTCGTCGGTTTATGAATCAACGCCGGCACATTCACGGCGGAGGCCGAGATTCCAAACGGTGATGCATGAAGATTGGGAGAAGAATTGTAAGCGTAGTAAACAGGAG
>6311935237
GTTTGTGATAGGACACAGTGCAACACCAGGAGGAGTATTAGATAAAGCCATAGATGAAGAAGATTCAGAGCATAAAGATTTCTTAAGACTAAAACACATTGAAGGATATCACCAACTCTCGACAAAGACAAGACTGTACTTCTCAACAGCAACTGCAATGTATGACGCAGAGTTCTACGTGAAAGTGGATGATGATGTTCATGTCAATTTAGGTATGCTTGTTACAACACTTGCGAGATATCAATCAAGACCAAGGATTTACATTGGATGCATGAAGTCTGGTCCTGTTCTTTCACAAAA
>632602635634
AGGAACCCCTCAAATCGAGGTCACATTCGAAGTGGACGCCAACGGTATTCTTAATGTGAAAGCAGAGGACAAGGCGAGTGGTAAATCAGAGAAGATTACTATCACAAACGAGAAGGGTCGTCTGAGCCAAGAAGAGATTGACCGGATGGTGAAGGAGGCAGAGGAGTTTGCAGAGGAAGACAAGAAGGTAAAGGAGAAGATCGACGCCAGGAATGCCCTGGAGACATACGTGTACAACATGAAGAACCAAGTGAACGACAAGGACAAGCTTGCCGACAAATTGGAAGGAGATGAAAAGGA
