# Supplementary material for: iPro-CSAF: identification of promoters based on convolutional spiking neural networks and spiking attention mechanism
Source: PeerJ Comput Sci. 2025 Mar 26;11:e2761. doi: 10.7717/peerj-cs.2761 (PMC12190325; doi:10.7717/peerj-cs.2761)
Supplement: Supplemental Information 1 [file peerj-cs-11-2761-s001.zip › raw data/A. thaliana_TATA_Data/Ntrain.txt]

>11649081
gtataattaatccttatatgttccatgttttcttatccactttctaatcccaaattgattgatccatctcaccaaatctaaactctcgattataacaattaacctaatttctggatcctaaaatttcgattttgaagttttcctttaaacccaacgaattgattgatacgatcttgaatcgctgaattatttaatttcaatatccaatcgaaaaatggtgaagaaaccaagtcttgtttgttgttactttgacggctcttttggtatgtagaaggctttgatttttctatctttgaagat
>260001363
GTATATCCTGTCATCAAAGATAGAGAATAAACCTGAAGACTATATATTTGTATACTACCGTGGGCGAAACGATGCTTGGGATGGATATGGTGGTGCAGTTGTATACACGAGAAGTTCTGTATTACCCAATAGCATTATACCAGAACTCGAAAAAGCAGCAAAAAGCATAGGCAGAGACTTCAGCACATTCATTAGAACGGATAACACATGTGGTCCTGAACCTGCGCTCGTGGAGAGAATTGAGAAGACAGTGGAAGAAGGTGAAAGGATAATCGTAAAAGAGGTTGAAGAGATAGAAGA
>366930084
TGATGAGGAGGAAAATAGCGAAGTTGTTGGATGGCCACCAGTAAAAACATGTATGATAAAGTATGGTAGTTATCATCATCGTCATATTCGTAATCACCATCATTGCCCGTATCATCATCGTGGTAGGAGGATCACGGCGATGAACAACAACATATCTAATCCAACAACGGCTACTGTGGGATCATCATCTTCTTCGTCAATATCATCAAGATCATCAATGTATGTTAAGGTTAAGATGGATGGTGTGGCAATAGCAAGAAAAGTGGATATCAAGCTTTTTAACTCTTACGAGTCCCTCAC
>421317670
gtaagcattttaattacttaactttttgacaaaagataaaagcaattttgcacgattgtggtcctttatttggtggaaaaatctttactcttttcatgcacattaaatatacacatgtagattcttgtcttagtacccccactacaacatatattcgcgcacatgtagcctagtagtaacgagatataattaaatgtaaatttgaatttaccaaattgaacaaaaaacttagttaagatctgagtcatgtgagtgtctctatccattattttcttggctttattcatatgcttttccgag
>5466530322
CGGTAAGCGGAAGAGGATTCTTAGCAAGAGATATAACGTTCCAGAACACAGCAGGGCCAGAGAAGCATCAGGCGGTAGCACTGAGATCAGACTCTGACCTCTCTGTGTTCTTCAGATGTGCGATGAGGGGTTATCAAGATACACTCTACACGCACACCATGCGTCAGTTCTACCGTGAGTGCACCATCACGGGAACAGTAGATTTTATATTTGGGGATGGGACTGTTGTGTTTCAAAACTGTCAAATTTTGGCTAAAAGAGGACTCCCTAACCAAAAGAACACCATCACTGCACAAGGCC
>611903904
gtacttagtctgacactggtatcgatgcaattatcttccatgtgtttggttgatttctttggctcgtttgctaagtgggtttgtataagatttgaatatctgctggaaaagtgtccaaattttgcattgtgtaaatcatttgtctctaggatatttgaagaatagttgaaatgcattggtttgtgaagattgttagtggagttaaacttgaatttcaaaaggttcataatttctgtgaatacatctagttttcttatacattactgttattagtatgattaagcttgtctcaggttgata
>76119906
GTACGTATATGCTGATCTATATGGAAATGGCGTGTGGGCGGGGATTGAAACGCCTGCTAATAGCGGGAGCTTTGTGACCAAAAGAACAACCTTCAGCTGTGCCAGTGACTCACCCATGAAATGTAGTGATTCCCCGGGAACTTCAGGGCTCTCCCTAGGGTATGTCTTCTCCTTTGGTGAGGATAACAACAAAGACATCTACTTGCTCACAAGCAATGGTGTCTATAGAGTAGTAAGGCCGAGCCGTTGCAACTTGACTTGCTCCAAGGAAAACTCCACAGCTAGAAGAAACCCCGGTAC
>8171836891
GATTGTTGAGAGTGTTGGTGAAGGAGTAACTGAAGTTCAAGCTGGAGATCATGTTATCCCTTGTTATCAAGCTGAGTGTCGTGAATGCAAGTTTTGCAAATCTGGGAAGACTAACCTTTGTGGCAAGGTGAGATCTGCTACTGGTGTTGGGATTATGATGAATGACCGTAAGTCGAGGTTCTCGGTTAATGGGAAACCCATTTATCACTTCATGGGTACTTCCACGTTTAGTCAGTATACTGTTGTTCATGATGTTAGCGTCGCCAAAATTGATCCTACTGCTCCTTTGGATAAAGTTTG
>9108328792
ATGAGGAAAATTCAGAAGACACCCCTAGGGAGAATAACGCAGCAACGGATTTCATAAAGTGGGTATTTGACAACACAATGGTTAAGGCCACGGAAGTGTTTGTGAAAATAACAAAGGTCGTGACCGAGCTCTTCAATTGTTACAATGGTGATGGTGTTAACAACAAGGGGAAAGATGCCAAATTCAACAATTGGCTCGAGGAAAAGCTGACCACTTCGGTCCTGCTATCCATCATCGTTATGCTGGTCGTGATGGTATCCCGAGCCTGCAACTAGTCTTGATCGTTTCAAATTAGCCGAC
>1062816065
gtatgtttctttctcttatcttggaatggtaatcactaagttcataatgtcactgacaaaggtagaagtttaaactacatttgacatgaaaattctcatatgtgcctgacttgtttgcttgttgaggatagtggaaagtttggtctaggtatttaagagagaattttggaattagtccttttgaacaaatgactatcatcattatttgatggcttaatcatctttagagaatgtatagtttcaatatacgaatgcaaaaggaaatctcataactcttttgttccaggatcttgacggcag
>11456336845
ATAGTCCGAAAGCTATGGAAGGAGAAACCAGAGACTTGTTGGTTAATGAACAGTTGAGGATGGAAAGTGCTGGATCTCAAGAAGAAGGGGATAAGGCGCATAATAGAGTTGATCGTTTAGAATCAATGGATGAGAACAACCTCGCAACTCTTGCTGTTGTAGCATGTGAAGGTAAAGGGGACTATTTGCCGGAGGGTGAGGCTGGACCTAGTGGTTCCTACAGGCGTCGTGAGAAAGCAAAAGGGAAAGAGAAAGCTTTATCTGATGAAAACTTTGGTGGTGATGGTGAAGATGAGGATG
>1250119932
gtatcactatttctgtcggattctcgcttgttttgttccatacgacagttgatttttttatcattctgttgattgttcgtctttctaggtttttatttgaatttttgtgggatcgagattgttagggttacgtcggagtctctggattgcgtttctactgtgtaatttcgtgtttatctcatggattgattgtttctcgagtatattctgatgcttatgtcctcgtttgcgcacaatctgatagtttgggtttgatttgggtgataatactcgtttcgcattcgataatgtgggtgttaa
>1339537344
gtactttccttacttcttctcgttgctgcttttaacaaatttcaatttcaatttcatcttcaattgcgtattgcttgattagctggtcagaccaaaaaagcctcaaaatttcccacattcattgcagaagattcctctagtttgatcttcgtctcatccttttaagccaccttaagggcttcattttccatttgactcactggtttgctcaatctagtttaggttcacttaggaaggataagagaaacctctagttttatgcctatgtgtgtattcatgtctatctttgttttgtttgtt
>14227032392
AAGAGCCGTCGTCGTCGTCGTCATTGTGGGCACGAGACGAACCTCCATGGAAAGAAAAAAAGCCTTTTCTCGATTTCAAAACTGAAAGATAAAAACAGAGAGAGCTCTAGGGTTTCAAATTAACCAGAGGGAAACAACGAAGAAGAAGACCAATTCTCTCTCTTTCTCTTCCTCTTTTTTTTTTTGGTTTCCCTCTGATTCCAAACACGATTATTTTTTCTTTTTCTTTCTCTTTTTTCTTTTGCTTTTCGTTTACCAGAAAAAGCGATAAGAGAAAAATTATAGGTGGGTCTGTTATTT
>1512466577
TCCCATCTTTATAAACCAAACACTTCTTGCCTTTTTCTTGCAAACTCACAAAAAAGAAGACAAGAAGACAAAAATTAAGAAATTTACCGATTTGAAAACAATGGCTCTAGCTCGTCTGGCTTTGAGAAACCTTCAACAAAAACTGTCTCCTAGTTTGATGGGTCAATCTTGTGAAAGAGGTTTGGTCGGAAATCGACATAATCCAATGAAGCTAAACAGATTCATGGCTACTTCGGCTGGTGAACAAGAGGATAAGATGAACACAGAAGTGAGTGTGTCTGAGAAGAAATCTCCTCGACA
>16483811682
gtcagcttcttcgatttccttctttatttctccatgtttttcatctgcttactgatttccaattcagtgatttggatccgtcgtttctaatttcgctagggttcttctgctctcatatgtttttatatcgcgatcagttttctaaaatcctttgattttgaatccgattctcactctctcttggtttcttcgtgtttcactagcaactgaatcgttttcatcgaattggttttagaggttttatcttttgcattcttatttgcagatttgagattgtgaaaaaaatacttattagtctcc
>17110514495
GAGAGGTTTTTCATGACACTGAAATGGAATTCTCAAAAACTACTCTCTCTGATGACGATGACAATCTTTCTGTTGAAAATGATTCTCCTTGCTGCTCCAGAAGTGTCTTCAACGTTAATCATTCTGCTGCAAATTATGATGAAAACGAGCCTCACACACCGCCTCTGACTGGACCGTACAAGAGAAGAAGAGTAACTAAGGCAATCAGCACCGGAGTTGAAGTTGACTATATGGAGGAAACACCCAGAAGAAAAGATAACTCGGTAGACCACTGGGAAAGCCATGTACCTGATTGTGACA
>1860684930
GTTTATAGTTACCTAGTATCGGGTAATGCTAAACCCACAGAGACCATAGAAGAAGAAGAAGCTCCAGTTCCTCTGTCTAGTGTCTATGAAGTCACAAGAGGAGAGCCTAAGTTCACAAATTGCACTCCTGGCTTCACAAACACACTTGACTACATCTTCATCTCTCCTTCAGACTTCATTAAACCTGTGAGTATCCTTCAACTACCTGAGCCGGATTCTCCAGATGTTGTCGGTTTCTTACCGAATCATCATCACCCGAGTGATCATTTACCTATAGGAGCTGAGTTTGAGATTCGTCGG
>1990739994
ATGTTCAAAATGGAAGATGTAAGCGTGGGAATGTGGGTAGAACAATTCAACAATGGTACAAAACCGGTGGACTACATTCACAGCCTCAGGTTTTGTCAGTTTGGTTGCATAGAGAATTACTTGACGGCGCATTATCAGTCGCCGAGACAGATGATTTGCTTGTGGGATAAGCTGGTGTTGACAGGCAAACCTCAGTGCTGCAACATGAGATGACACATACCAAATCCTTTTCTTTGGTTTATAAAAGGAAATAGAAGTCCGAAGAGTTCTTTTTTTTTGGGTAGTAGTTTATAGCATATA
>2073533764
AAAACTCACCGACGCGATCCGATCTCATCTCTCTCATTTCGAAACCATGGTTGAGCCGGCGAATACTGTTGGTCTTCCGGTGAACCCGACTCCGTTGCTGAAAGATGAGCTCGATATCGTGATTCCGACTATCAGAAACCTCGATTTCCTCGAGATGTGGAGGCCTTTTCTTCAGCCTTACCATCTGATCATCGTCCAGGACGGAGATCCATCGAAGAAGATCCATGTCCCTGAAGGTTACGACTACGAGCTCTACAACAGGAACGACATTAACCGAATCCTCGGACCTAAGGCTTCTTG
>21598612111
AATAAATAAAGAGTTTAGTCATTTTATCGTAAAACCAAAAGAAAGAGAAAAAGATTAATCATCATCAATCTAAAGATTTAGGAATCTACAATTTCCCAGTAGACAGATTTCACTTTTGCGTCTTCTTCTTATTCCATTTGATCTAAGTTTCTCGAAATAGGTACAAAGTTCGAGTCTTTTTCTTGTAACCGCGTGAAACCACCAAGAAACCTATAGTAAGAGTTTCCGCAAATGTGAATTAAAGACAGCTCATCACTCTGTCAAACTTCTACAGTATTAAGTTAACGAAGCAGGTACAGC
>22313012075
gtaatttgcgatttctctttactctgtttttgacttgtacttagattccttttctttaacagtaataaacttcataaagatttcatttttcttcttatgggtatttggaatgatgaatgtagattaggttgattgttttgaggatgatgtggataatctttttctggatattattacaatttagggtcttgagattgtttgtaataagctccgtactttggttccttattttcaattcagtctttaagatttcggtaacccttttatatttgatgcaatctccctataataataccttct
>23312426335
ATGCGATAATGATAAGTGATGATGAAAATGATAATAATCCACCTATTGAGAGTAACATAAGCTCTCATCGGTCTGGTGATAGAAACCAAGAAGAAGAAGGCAGGAACAGAGGAAACTCAGCGACTGAGAACCGAGCTTCGGGAGAAACCTTTACTCCGGTATCTGCTAATCATCCACCGCCTTTTTCTCCTTCATCGTCATCTTCATCATCATCATCTTCAGACGGCGCTGAGATTGTGCTTAAGCTGCCTCGTAATTGGCCTGAATGGGCAATCCCGAAAGGTCCCGGGAAGGATTCCA
>242393381
GTGATGAGTATAGTTCAAAAGCAAGAAGAGATGAATGGATGTGGTCTCAATGTTGACAAAGTAGAAGCCTTTACAGTGTCACCTCAGGAAAAAGGAAGGAAAAACAAGAGAAAGTTAGCTGATCCTTCTCAACCAAATGCTTCTTCCCTCACTGAATTCCCTCCATATGAGTTACCTTCGTTGAAACCTCAGAACCATTTGAGCGGAAATGGATCGGTTGGGGAAGTTTCTAATCAGCTGCAAGTTGAAGTGTCTGAATCTGTCGAATGGGATGACCCATTTGCCTGTCATCTTGAAGAA
>25190535905
ATTTGGAATCCAAAAGTCACAGATATGCATGGTTGGTGATAGATTGGACACTGACATTTTATTCGGGCAGAATGGCGGTTGTAAGACTCTACTCGTCCTCTCGGGTATAACTAATCTGTAAACGGTTCCTCTATCGACACTAACTCGGTTTATAACCATCTATGTCAGTCAACATTTTATTCATTTTGTTTTTGTGGACTTGAAGGTGTTACTTCAATCTCTATGTTGGAAAGCCCTGAGAACAAGATACAACCAGATTTCTACACCAGCAAGATCTCCGATTTTCTGTCTCCGAAAGCC
>26216324164
TTTATAGGTTTTATACAGCCATTATTTTCCATGGATCACTGCTTCATGTTCTGTTCAACATGATGGCATTGGTTCCTATGGGCTCTGAGCTGGAGAGAATCATGGGATCTGTCCGTTTGCTTTACCTAACAGTTTTGCTGGCAACGACCAATGCCGTATTGCATCTTCTTATAGCATCCTTGGCGGGATATAATCCCTTCTACCAATATGATCATCTCATGAATGAATGCGCCATTGGATTTTCTGGAATCTTGTTTTCTATGATTGTCATAGAGACAAGTCTCAGTGGAGTTACCTCTA
>27192015355
gtatgttcattatttctctgtattcttatgtataatgtcttctaaatagtaatctctttctcctgaagttttaatcgctcataaaaaaacaaagatatcttcattccatgctctaaaagggaaatagacaattataccatcaattataagctgtactattgttattactgtaatgagaaaatctcattctaggtctaagtgtcgtagtattaagcacctctcaagctacacatgtatataaaaacctccataaaagttatgggtcaaaagctaaatgtaattaagatgctttttgaatca
>28305416854
GCTACACCTAAACTGAGTGAAGACAAGGTTAAACAATGCGTTGATGCAAGACTCGGTGGCGATTACCCTCCAAAAGCTGTTGCTAAGGTAAGAAACCAAACTTTTCATAACCTCAGATTGTGTTTACGTTTTAGACTGCATTCATTGTTCTTAACCTCAAGTTATGGTGATGATGATTCGCAGTTAGCCGCGGTTGCTGCGTTGTGTGTGCAATATGAAGCAGATTTTAGGCCGAATATGAGTATCGTTGTCAAAGCTCTTCAACCTTTGTTGAATGCTCGAGCCGTAGCTCCAGGGGAA
>2990619878
ACCTTGAAGCTCGGATGCAAATCCTGCGTGAGTCTGGTTTTCAAGAAAGCCAAGGAGATGATGATACCTTTGCTCAACGAGCTGAATGGTTTTACCAGGGACGACCTTTGCTTCTCTCACTTTGTCTGGACCTGTACAACGGCTACGTCACTCTCTTGGGTCGTTCTTCTCATCAGACCAGACTTAAACCCACTACTTCTCTTCCGAACCAGCTTCTCCAAGATGATGATGACTGCATTTCGGACATTGATTCCGTTAGTGAGGTCAGTTCTGAAGTTGAGAGCACCTTATCCTTTCAAC
>3010015908
gtacttactcctattcttctgtggaaataaactggcaacttgccacccttaatgtgttcattgaggtcttggaaatgtatatttatgagacacagatcttcccttcacaggattgaaacatgtgcttactattctaggaagactttgataggtttctcttagattctaactttataaaatagatttctttctagcataaattcctctgttttagggttgaaggtacaatatattccgtttctgtcaattccagtttgataggtaagcaccgaatgcgaactttttggtattactcattgc
>31583830135
GAGGAATGTACTAAGAATGAGAGGCTGAGAAGTCATATATCTGCCATGAACGAACACCTCTGACTCGAAGAAGGGTTTGAATAAGGTGATATGAAGTGACTCTCCTTTCGAGTTACAGCTAACCAGAGTAGAGCCAGAGTTGATTTAGATATGATTCTCTTGTGATGTGATGTATCCATATGCTCAGCCTTACATGGAAATATACGAAAATCGATAGGCCTAGAAATAGTAGGTTTGGTTGACCAATATGTTTATATATGAGCTATGAGAAAATATTATTCTCTAAATCATTGAGGAGAT
>32363912293
GAAAGAGATGAACTGGTGAGAAAAGGAATTTTAACTCCATTTCACAAGCTCGATGGTTTTGAACGCCGACTTCAACAACCTGGACCGTCAAACTCACGCAACCTACCTGAAGGAGACGACGAAAATGAGGACTCCAGCATTATTGATAGAGCTGTCCAATCTATGTCGCTGGCTGCAAAGGCTCGTCCCACAACCAAGCTACTTGATGCAGAAGACTTGCCAAAGCTTGAACCGCCCACTGCTCCTTTTAGAAGGCTGAGAAAGCTTTACAAGACTCCTAATTCTCCGGATAATGAAGCA
>3318782022
gtgagtttactataagtctataacgattagatcagttcttccacacactctttactacaaattcgtaaaacataaaaacaatttttttttgttttaataactattaatatatgttaaggattgttctgattagtttgaatgatataaatcgtactatataaacggtgacgtgaatgcttagatagacttcttgtgggaacttgttttggttgatttgtcaaccaatcataaaaattcacaaccactcaactctttgcctttatgaaatgaaattatgctatttctatgtatataagatat
>34202838715
GCAAACAACCAAAAGTTGCAGGAGGTTTCTAGGCTCTTGGCTGCTTTGTTAGTCAAGTATCCAGATCTTCAAGGTGTTGCTCAGAGAGCCTTCATCACATATTTGAGGTCCATCCACAAAAGAAGGGACAAAGAGATTTTTGATGTGTCAAAGCTGTCGATTGAAAACTTTTCTGCTTCACTTGGTCTGCCAATGACTCCCAGAATCCGATTCACAAACCTTAAAACGAAGAAAAAGGGGGTATATGAGAGTTCTATCGCTATGGAGATTGAGAATGCACAGGAATATGAAGCACCTCTG
>35566720619
GTGTGTGTCTCTGTGATGTTTATAAAAAAAAACAATAAATTTTTTTAGAAAATATCTGGATGTTCCAGGTTTGTTATTCGATTCAGAGCAAAACGATTAAGTGTTTAAATGGATTTAGATTTACAGTAAATATCCAGATAGAGAGAAAGAAGGATAAGGAGAGAAGAAAACGATTACTTTCTTCTATTCTTGTTCATTACAACCTTATAATCTCAACATTTGTTTTTTTTCTTTTGTTCTCTCTTTCTTACATATTTCTTTTGGATTTCGTTGTCTTTTTTTTTTCTCTCTTTTCTTCTC
>3692326446
ATCTTTGGATATAGAATGTCGTTATGGGCAGAACATCTAGGGTTTCTAGAGCAAGAATTCGAGGAACCAGAGAACATGGAATGCGTGAGACGAGTTAGGCAATTGAGTGAGCTGAATTGGGGACAGTATGCAGCAGAGGAAGTCACAGAGATGTCAGGTCATCTTCTTAAGTATCCAGTTCAAGTCGATAAAACAGGCAAAGTGAGTTCTCTTCCTGGATGCGAGACATTCCCAGATCTCGGTGGCAAGATCATAGGATCATTCCTTACTCTACAAGAAAACCTCACCATCTGAAAACTT
>37181626865
AATCAATTAAATCACCAAACTCAATTAAATAAAAAGAAAAAAATTATTATTATCCCTTCTTCTTCTTCTTCGTCTTCGTCTTTGATTCTCCTGATTCATGTCGCTTAAATTTTTAGCGATCTTCGAATCCCATTTTCCTTCGGGAATCTGACATTTTTTCTCGGGAAATTTTTTTATCCAAATCGGAGTAAAGTATCGAATCTAGAGAATCCGCTATGGATGAGACCTATTTTGATCTATTGAATTTCTTTAAGAATCCCTCTTTTACAGAGACATTTGTCGACATCTTACTATGCGCAG
>3830424049
AGGAAACTGGAAGATAGGAGAGCGAAGGCGATGGAGAAAACACAAAACAAAGTGGCAAAAGCTCAGAGGAAGGCGGAGGAGAGGAGAGCCACGGCGGAAGGTAAACGAGGGACGGAGGTTGCGAGGGTTCTTGAAGTTGCTAATCTCATGAGAGCCGTTGGACGACCTCCGGCCAAACGATCATTCTTCTCTCTTTCCTAGCTAAGCTATTACTAGTTTTAGTTACATCCAAATGTCTCAATATATATAGGCTACCATTTTCTGTTGGGAATCAATGTGTATATAACTATATATAGAATG
>3929378035
AAGGAAAAAAGAAAAGGAGCGTGCAAAAAAAAGTCACAGTCGCGAGATAAAATCCGAAGCTAGCGAAAAGCTTCGATTTCCAGCGATCCTAGTGTTGGATTCTACGATTTTAGGGTTTAAATCTTGAGATGTGTTCGTTATCAATGCAATTCTCGCTCTTGCAATCACCACCATCTCGTCCTTGTCCGTCTTTTTTAGCCAACCATGAACCTAAACTCTCTACTACTTCCTCCTCTGTGACCTTCCCCTTGAAGACGAACACTTGGAAGTGTAGCGGAACTGGGAATTTGTTGGTTTTGA
>40554421901
CAAGATCGTCAAGAGACAGTAAACCTAAAATGGCGAACTCAGACAAAAGATTATTCGAGAAGGTAGCTATAATAACCGGAGGAGCAAGAGGGATAGGAGCGGCCACGGCGAGATTGTTCACAGAGAATGGCGCGTATGTGATAGTCGCGGATATCCTTGAGAATGAAGGCATCCTTGTGGCGGAATCGATCGGTGGGTGTTACGTTCATTGTGACGTATCGAAGGAGGCTGATGTTGAGGCGGCAGTGGAGCTAGCAATGAGACGTAAAGGTAGACTAGATGTGATGTTCAACAATGCCG
>41631910535
GATTTTCTTTCACCTTTCTCTCTGATTTCAATTTCAATTTTTGTTCGTTTTTTTCTTCCGGAAAATTGGTTGTTGGGTGGATCAAAGCTTACGAGATTTGTACTTTTGTTCTGGTGCTACAAGTCCAATGGAGGCGGAAGGAGAAAAACAGTGGAGTTCTCTCATAGTACCTTTTGTTCTAGAGATAGTGAAAGAGAAGAACTTCACAACTATTCCTCCGAGGTATGTTCGGGTTGATCAAGAAAAAACTGAGATCTTAAATGATTCTAGTCTTAGTTCTGAGATTCCAGTCATCGACAT
>4245011698
gtacacagaatactcttggaagataatttgttgcctcattaagtgtagactcccatgtgctgttcaggatttagcattgttacatactgacactgttagttaatagagagtgggttgcatataaattcatgaaattagcagatatcatgctcaggaagaacttaatataaactcgcttagataaatggttttaaggaaatggtggtagtgttttcagattcccaactcaagacttcctaaaagttgcagcctgtagaattggttctcattccttgaagtcgtgagatatccgtcttattt
>4327607585
gtgagtttcactttatcatcttttaatttttattttaccacttatcggcagttactgtgtatcactccttgaatctagctgcacatcaaaggtagatggagaatagcttgatttttttgttaaggaaatcgttttctttgtcatgacaccaccctgcaccccaatatacaggctatactctagttttgaatagtttttgtggagattgaattggttattgtttatttattagttatttacctctgatcttttggggagttatattttccatatctcattttaaacccacgattacactta
>4445349503
gtgagtttgtggtgcctccttcaatatgcacggtgttgttgatagtttaagtacgcattttcagtatctagaagtcggtttgtagcttctgtgttcttagaacccatcttgtcatccttctgcagattttttagctcatgccaacttttccaagctataacttttaatatttagggaaggagataaacaagttggtttttgaaaatatagataacttattattatcaatttgatatagatttacttttgttgtttttccaatgaagcctattagctctgaaagtaaattttacaactttc
>45362514528
ATAAATCTCTTTCTTCCAAGCAACATCATTACGGATTCAAATTCCACGTTAGAAGACAAGATGCAAGGCATTTTCCAATTGGCAAACACAACACAAACACAGCGGTTCCATCAACTACCTTTATGGATTCTTTGGAGACTTTGGAATAGCAGAAATATCTTGTATTTTCAGCGACGACATGTTCCATGGGAGACTACGTTACAGCTTGCTCAAATGGATCTTCAGGAGTGGAATGAAGCTGTCACACCATCACACATCAACAGCCATGGTACAACAATTCGAAGTCATATCCCTAATTGG
>46513415139
gtaatgcggctatcaatacttagtgtaacctaactcttggttttgaagcaagataattggactcattgagacaacctttacccaaaatttttatatcatataggtcattccttgataggagtaatgtatgtacaaatgaatcttgaagactagttgtaagaactacataccaatcactaaaactacatgttaaccactatttgatgtagtgtctgttgattccacaaagttcttatggaactcttttgttctttctcctttgacattccttttgagttgccatcctcgccgcaattccaa
>47440333343
GCTCGCCCATTGTTCAACGACAGGCGAAAGTTCATAAAACTGGCTGATCCAAGGTTAAAGGGGCGGTTTCCAACGCGTGCACTCTACCAAGCTTTAGCTGTGGCATCAATGTGCATCCAAGAACAGGCGGCTACACGTCCTCTCATAGCAGATGTTGTCACTGCACTCTCCTATCTTGCAAACCAAGCTTATGATCCAAGTAAAGATGATAGTAGAAGAAACCGGGATGAAAGAGGTGCAAGGTTAATAACAAGGAACGACGATGGAGGTGGCTCGGGAAGTAAATTCGATTTAGAAGGT
>48362311100
TAAAACCCAATTTCTTACAAGTGGAGGAGGATCAAAGGCATGGAGAGGACATGTTCAGCCATGGGATCCAAAAGAACTCAAACTGTATTACGATGGACAAGGTTTCATGTCTCTTCACATCACTCACTCCAAAGCTAAATTCATCTACTATGATGTTTCCGGCAATGTTCTTCACCGATCCTCATTGTCCAAAAGATCTGCTCATCTTTAAATAACATTTCTAAGAATAAAATTTGCACACAATTTAATTTAAGTTTTTATTTACAATAAATTTATTGATGTATGATTATTGAACACAAT
>49588917529
ACTATAACAACGATTTCCACGTTTTGAATCTGTTTACTCGAGAGAGGATTCCTCTTCCGTCTCTAGAATCAACCGATGGATTTCCGATGAATATTACGAATAGACTAGACACTGCGGTTTTGTGGGTAGATGAAAAAAGCAGAGATTACTTAGTTGCTTGGAGTTACGGTGACATTTTTGCATATCGCAAGAATGGAGATGGAAACAATAGCTGGAAAGTGATTGAGCCTTTAAAGAATCAACGATGCGTTGATATGGTGTGTAAAGAAAGCAAGCTTTACGTGTTTAGTGATACTCGAG
>50286826479
CATGGCAGCAACACCACCAATAAGCTCAGGTTCCGGTTTATCTCAGCAGCTTAATAATTCTTCTAGTTCCAAGTTATGTCAAGTGGAAGGATGTCAAAAAGGAGCAAGAGATGCATCTGGTCGTTGCATTTCCCATGGCGGTGGACGTAGATGCCAGAAACCTGATTGCCAGAAGGGAGCTGAAGGTAAAACAGTGTACTGTAAAGCCCACGGAGGTGGTCGCAGATGTGAATATCTTGGATGCACCAAAGGCGCAGAAGGCAGTACTGATTTTTGTATAGCTCATGGAGGTGGTCGAAG
>5122648062
gtatgtaggtaccattattctatataatatagttttagcatgcctatctcttttagccataagagcctgtgaaggagaattaaaattactaactaatggtacagagaaaactttccacaaagtttgcggtgaatatgttaattgttaatctgttggtagaaatagtgttatatgagcatattctgcccagacagaggacgtggatatattgcatgccaaatatcttcttgtatgccaattctgtagattccattttagttttgataacactttttttttttttttctggcattcttatgt
>52193210435
gtatgataggagaagtcttttgctcatagaagtagagtgctaacagttcacaatgactttacaatctatgtggctccttgaaacaataaactatggatgtgcataactaatggacaatcttcatatttaggaatgactaaaatatcttaactaatgcttaaacactcatgtgtcaccaaataacaatacatggaacatgagtgtcaataatgaccttgtattgtaatgggtcgctggtttagttgaagttccagtagcacataccgaaactacattccttttttatggagtaattctgtt
>534685455
ATCTTGGTTTAGTGTTATAATGGAAGGTGTTGGACTAAGAGCTGTAGGATCACACTGTTCTTTATCTGAGATGGATGATCTTGATTTGACTCGAGCTTTGGATAAACCAAGATTGAAGATCGAAAGGAAGAGATCGTTTGATGAAAGATCGATGAGTGAGCTATCGACTGGTTACAGTAGACATGACGGTATACACGATTCGCCGCGAGGTAGATCGGTGCTTGATACGCCTCTTTCTTCTGCTAGAAACTCCTTTGAGCCTCATCCTATGATGGCTGAAGCTTGGGAGGCTTTAAGAAG
>5465019786
TCATTGTGCAATGCTTGTGGGATCAAGAGTAGGAAGAAGAGACAAGCAGCACTTGGTATGAGATCAGAGGAGAAGAAGAAGAACAGAAAAAGCAATTGCAATAATGATCTAAACCTCGACCATCGAAACGCCAAGAAATACAAAATCAACATAGTTGATGATGGCAAGATCGACATCGATGATGATCCGAAAATTTGCAATAACAAGCGTAGTAGTAGTAGTAGCAGTAACAAAGGAGTGAGTAAGTTTTTGGATTTAGGGTTTAAAGTACCGGTGATGAAGAGATCAGCGGTTGAGAAG
>55538414564
TTTCTCAAGGAACACTTCAATTCACTATGAAAGACAACAAGACGCCTCATTTTGTTTTCTCACTGGATGATCAGAAAGAGATCTATGTAGCTAGCTTAAGCACTACTAGTGTTGGGTCAGGTTTCGACCGTAGTTCTCTAGACTATTCGTATTTGATCCATTTGAAGAAAGGTCGCGGATCTGAGCCGCAGCATTTGGTTGGTAAACTAAAGGTATCAACTTTGTTTTCTGTCTCGTCCACGAATGAAAAAACTGTAGAGAGACAGTTTGTTCTATTCAGCAGTGGTGGAAATCCGCAGT
>56271414451
gttggtttattccggtttagactttcaattttatcgattgttagttattctgacttgttttaaacggttaagttaggttgaaccagtgaaccggtttaattttgtacattttaaccggatgctatgatacgtttgatactttgattagatgttgaaatcctcgcactgttttttttggccttccttgaaaacggtttagtttgattttaatttttagtccacatgtagtgagaaccgagatttcgtgctggctcagtttaaccaaattctataaaccggaatttctgtttgattattgaa
>57408311371
gtattaatcacacgtctgttaattacacatatatgcgtaagcttttttttggttttaatgttaaaagtagatgcctaagtaatgtcatatatactcatattgattattagaagctcacgaagaatatgtctttttatagtactaattaatagcaaatgaaaagtaaatctacaaatctctaactggtaaaaacaatttcatgtagcattataagttggtttaaacagattaatctttgagatcttctaaaattcatgttacaagataattaactaaattatcatgttttttcttgttttg
>58117719734
ATTAAATGGATCGAGTACGAGAATAAAGGTTTCAATGTATGTGGCGTAGGATACGATAATACTAGGCCTGAGAAGGTTTACAAAATCTTGGAGTATTTAGAGTGTCGCCGTGAAGAGAGCTCGAACGCATGCTACCAGAGAGTTGCGATCTACGAGTGTGCCTCTCATGCGTTCAAGTTTATTGATACTTCTAACAAGGTCTGGTTCATAAGCGATGTTCAACGATACAGTGTGTGCTTGAACGGAAATCTCTATTGGCTTTCTTTTGATGACTTTCGCATCCTATGCTTTGATTTCTCG
>5939243587
GACCTCAACAATTTGCGCCGCTTCTAGCTCCACCAGATACTGTTCCTAGGGATGTAATGTATGCACCAGCACCTTCACCAGATTTTGATGGTCCAGGATCCATAGCATCTTCACCAAGATCATCTATGCTTCCTGGTGGTGGTATCTTGCCAGGTAATCCCGCTAATGGTCCAGCCGGTAGCATCTCAACCGCCTCTGCCTCCTCAGTTAGCTACTTCTTTATCACATTTCTCATCTCCATTGCTTCTTTTTCCCTTGCTTTGTCATCTTGATTCAACAACAATTGTTTATTTTCCGCGC
>60322715183
gtggggactttcagtttgctcttcgatgtactgaaatactaagaacaaaattggcttagaactatagttaatagagcaacgactggagtttgaaatatggcatgcatttgttgaatctgtgtttcatttgaaactttcgttctatattgcaaagtttggtgctgttttctctattcggttataacaaagttggtagagaaatcaagtcattggtcttgaagatttatgttctttagaattggttgagacttgagagatcaactcattggtcttgaagaattatggtagtagagtaatttg
>6119037283
GCAAGAAAAGACGAATTGGGTGGTGCTTTAACTGTTCTTTCGAGCAGCATATCAGCTTCAACATTTATGGCATCCATTGCTTTAACATTGAGTTCACTTATCGGCGCGTGGATCGGAAGCTCGCCGGTTAGTATGACTGTTTTTACCGGACATTTTATCTATGGAGACACGAGTTCAATCACAATGGTCATCAAATACACATCGCTCCTCATATGTTTCCTAGTTGCATTCTGCTGTTTTATTCAATCCACGAGATGTTTTCTACATGCGAACTATCTTATCACCACTCCGGGCGAAGAT
>62316736376
AATTTATTTCCCTCAAAGTACCACTTAATCATCGACTTTTTGACCATTTCTCCATCTGGGTTTTATTATCTTCAGTTCTTTGTGTCACAACTCCAGTTTCTTTTTGTATTTTGTTGTTTTTTTCACAAATTGAGATTGTTGTTTCCTATAAGGTTTTGTTTTATTCTATTTATGGAAGTCTCTTGATTTCGCTTTTATAACCTCAAAAAGCATCTTTCTTGATAGCACCAAGTATGATTTGATCATCAAAAGGGTTTGGATTTGACAGGTCTCTATTTTAGGTTTGTTTTTGGTTAGAAG
>63458216828
GTACCTTCCTACGCCTTCGAACATTCGGGTATGGAAGCTGGAGAGGAAAATGGATAACTCAATTAAGAGAATTATAAGTTCGAGACTACAGTCAAAGTCAGATTATGGAGACGATCTTCTCGGAATCTTGTTGAAAGCTTACAACACTGAAGGGAAGGAACGGAAGATGAGCATCGAAGAGATCATACATGAATGCAGGACTTTCTTCTTCGGAGGTCACGAAACTACTTCGAATTTATTGGCATGGACAACGATGTTGCTGAGCTTGCACCAAGATTGGCAGGAGAAACTCAGAGAAGA
>64273815680
GTTCTTGGATAAAGCGGCCATTAAGACAAGTTCAAGAGTGCCATGTACGGTGACAAAAGTGGAAGTGGCAAAGCGTGTGCTAGGACTTATCTTTATATGGCTTGTCACTTTGATCCCAAGCACCTTGTGGGCACAAGTCAACACTCTCTTCGTCAAACAAGGGACCACGCTGGACCGAAAAATTGGATCCAACTTCCAGATCCCCGCGGCTTCATTGGGAAGCTTTGTTACGCTCTCCATGCTTCTCTCTGTGCCCATGTACGACCAATCCTTTGTTCCCTTCATGCGCAAGAAAACCGG
>65276416396
TCCCTGATTCATCGCCGTAGCTGTGTGACCGAACATTGCTGCGAGTTCCTCAAAACCCAAATCTTTCTTCCTCAAAGACTCTGTTTTTTCTTTCTTCCTTTCTTCAATGGCGTTATCGAAAAACAGTAACAGTAACAGCTTTAACAAGAAGAAAGTTTCGTATATCTCAGTCCCTTCTCAGATCATAAACTCTTTATCATCTTCCTCATTACAATCTCTTCTTGTTTCTCCCAAGAAATCATCAAGAAGCACCAACAGATTCAGCTTCTCTTATAGGAACCCTAGAATCTGGTTCTTTAC
>66443222411
TACGAGGAGTATGGTGTGGATTTTGTTGATATGTTGGATGGAATATTCTCCTTTGTGTTGCTCGACACACGAGATAACTCTTTCATGGTGGCTCGTGATGCGATTGGTGTCACTTCGCTCTACATTGGTTGGGGACTAGACGGATCTGTGTGGATATCTTCAGAGATGAAAGGCCTAAACGATGACTGTGAGCATTTCGAAACGTTTCCTCCAGGTCATTTTTATTCAAGCAAATTAGGAGGGTTTAAGCAATGGTATAATCCTCCTTGGTTCAATGAATCTGTTCCTTCAACGCCTTAT
>67131523896
AACTTGTACATAACCTTGTCAAATTCCAGAGGTTCAACAGTGGCGCCTCCTACTATAGTTCATTCTTCTGTTCTACTCACATTCGGTTCATCTTCGAGGTTGAAGCAACTTGCTCAAACTATCACTAGCTCCCATTCCAAAAATCTCGGCCTAAACCATACCGTATTTGGTAAGGTTAAGCAAGTCCGTCTTTCCTCAATCTTGCCACATTCACCTGCCACATCATCAACCCCTTCCCCTTCTCCTCAACCTGAAACCCACCAATACCCCCATCATCATCCTCATCATCATCACCACCAT
>6861358064
gtgggtctgaagtttcacgttttaagtttgacataagttctatacagtgttatatcctcaaaggtttatctgcgctgattttttaacataattaccttttagaatttcacctcatccctaagaaaggtgaaatctagctgcacgaattcattttttggaaccaccatgtcctggaattatcagctcaactatggtgtctatgcttcttgattgctcaatagcctttcactttatgatgcgtctttaacaaatcgcgaccacatgtatttcttcacacattgaaaacagttatttcgtttc
>6951228743
GCCTATCGTGATGTTACTTTATCCATTGTAAGTTTCTCTCTTGTTAAACCCTTTAACAAAAGAAAAAGTTTCTTTCTGGTTCGATCTCTCTACTTTTTGTTGAAGATTAAAAACAAAAATCTGTGAATATTTACTAATTATGTTTTTGATTACAGGTACGCATCGGTGATAGCAATGGAGAGCACAACAAAAGTGGACGATGAACAGTGGCTTGCGTATTGGATAATATATTCGTTCCTCTCACTCACGGAACTGATTCTGCAATCGCTTATTGAGTGGATTCCGATTTGGTATACGGTG
>707591877
gtattacattaactcatcataccataatactcatatgattcgaaactaaactttctttcaccaccacatttttcatggctcaagtttttatattcgtatgttgttacaactctcctctcaaattgtgacattttgttggtctatacaatatactcacccatgaaaataacatttgtttacatatacaaattatgataagttactattacagttcagtcattacgttaactctaaagtaatgaatgacaaaaggaaagaaaaaatttgcaatgatgtcgttttaattaacttcattttgta
>71446031894
ATGAGCCTACATTCGCCTTGTGAGATTGATGATATTTTGTTGCCTCGTACCACTAGAGCAATTAAAGATCTTCACCTTTCCCCTCACAATAATGGGCTTGCAGTATTTGGGTCTCTAGGAAAAAAATTATCTGTTATAAGCTTGGAGAGCCACAATACTGTCTTATCTTATGATCTACCGGCTGCACCTTGGTCTTGCTCGTGGGATCTCAAAAGCTCTCACCATATTTATGCTGGACTACAAAATGGAATGGTTTTGATATTTGACATGCGTCAAACCACGGGACCTTTCGCATCGATG
>7280915748
gttattgcttccttccttccattttcaaaaaaaattgtgttctgattatccaattttttgtatggaatcaagacaatgttgattgggatttaggggttttcattgtccattttcagttatgaaaagcttattgaagagtcgagaacttatatggacaattaagtaaattggttctgcataatagtgttctctcgagtacagattttcttgcttgaagaatcgtccagtgaactgtggctgtggctattgttcttactcttttgagcataatgagttttaacttcgccgattatgtgtgtg
>73394211493
gtaagtctttctctgaaactctgtttttcaaattacagttctctgttctcttattctggttgaagttttgaattttcggaatgaaaagcgtatgtagtgttctgcctcgtaatttttgtaattcgtgatctgggtttgtgatttttgttgttactcgccaccaaagtctctgtttttcctctgaacttctaaaatcagaatccattttgggtaattgagatttctccaattgtgactttgatttcttctctgttgattgggttaagatgctttctatgagtaatgtttgaaattcaaatc
>74290427299
GTTTATTGATCTATTGCGAAATTAGGGTTTGTGAATTCGAATCGGAGATTAATAATAGATTTTGTGATGGAGTGTTCATCACGCATAGAAGAATCTTGATTTCGATCTCGATGAAATTAGGAATCGAGGGATTTTATTTATAATTGAGATGGTGAATATTAAAAGCCCTTTACGGCTATTCATAGAGGAGTCGATTAAGGAATTAATTAGGGGTTTCAGGAGACAAAGGATCAAATGGAGAAATGCGTTTCTTCTTGGTTCTATAATGACTACCATTGTTGTTCTGCTTCATACACCAAC
>75349710632
gtaaactctctcaatttctctttaatcgctttaattttacgcttcatggacgcggacgtagtctcggagctctaggtttctgaattttaggttcaaaatgagattaatataatttggtttttgatctaatttatctagggtttcgagtttagatatggcatttcggacctagatctgtgttttgtctgcaacttcgaacatatcattgtgttctgtattctcgattcgaattcaagtggtatagtatagaagaaggtttcgtttcttccgatttttgcctgaaattttactcttattact
>76429516788
CTGCAACAACAGCAACAAAAACAGTAGTTATAACTACAGCAACAAAGAAAGCAGAAACTGAAGCTAGCAGCAAAGATGGTAATGAAGCAATGACAACATCAACCATCAAGATAGAGGGTTGATTCAGAACTACTACAATAGCCAGAAGAAGGGACAAACTTCATTGTACACTAACTCATCATCAAATCTCTCCAACAACGTTCTAGAAACATTCATTCATCCATCGTTTTTAGGATTCTAGAATCTTAATTAGTACTTAGGAGGAGGAAGAAGAAGAAGAAACCATCATCACATTCTTTC
>7758638993
TCTACGTTTGCTACACCAGCAGGAAATGAACCATTGGCTTTAGACATGAACACAATGGGAAAAGGTCAAGTTTGGATAAACGGTAGAAATATTGGACGTCATTGGCCTGCATATAAAGCTCAAGGATCTTGTGGACGTTGTAACTACGCTGGAACTTTCGACGCAAAGAAATGCTTAAGTAATTGTGGTGAAGCTTCACAAAGATGGTACCATGTACCTCGTTCATGGCTTAAGTCTCAAAACCTTATAGTTGTGTTCGAAGAGTTAGGTGGTGATCCTAACGGAATCTCTTTGGTTAAA
>78379116491
GTACCTTGTGCCATCAGACCTAACAGTTGGTCAATTTGTGTATGTGATTCGGAAGAGAATCAAACTAAGTGCAGAGAAAGCTATCTTCATTTTCGTAGACAATGTTCTTCCTCCAACAGGAGAGCTAATGTCAAGCGTTTACGAGGATAAGAAAGACGAAGATGGCTTCCTTTACATCACTTACAGTGGCGAGAACACATTCGGTGCTTCTTCAATCTAATCTCTGACCTCTGAGAATCCGCCACGTTTTAATGCTTCTTCCCAACTTTCAATTTGTGTGTATAGTTTGTTCTCAATATT
>797507201
gtaagtatggaatttgtagattttgtttcgtgagtagagttgaccatagacattgctttttcattacgatgcttaatatttagtaagcctagttgctagaaggattgtggtgtagtctgttagttctctctggaattgtacacctatgcttgttcgcggtataggacatcaaagccgaactctaaaaatattcagtaaggtccttctagggatgttattaactctactattgggttttgtgttaagggctgttctgataatctagagtaatatatcgttctccgtgaaatttttttggtg
>8027857728
ATGTCAGAAGCGTCTAATAAGCAGATGAAACTCATCAAAAGATTGTCTGATGAGTTGGTGGAGTGCATCTTGTCATTTCTTCCAGTCCAATCTACTTTACAACACCGTGTTTTGTCGAAGAGATATAGGGACACATGGAAGCTATCTCGCGACCTCGATTTCAGCGGAATATTTTCTGTCAGACGTAGTCAATCAGAGGCTGTACGCATAATCGAAGACGTTTTTATTCAGCACCAAGGACCAGAGATCGACCGGTTTGTTTTGTCTCTCGACCATACCGGCGTGGAGGATAAGATACTT
>81218129935
GAGAGGATTATCAAACCATTACATAGGGAAATCGAAATCGTTTGGGAATTTAATGGAAGCGAGTAACACAAACGATTTGGTGAAAGTGGAGAGTCCATTGAACAAGAGAAGAAGATTGCTTATTGCTAATAAGCTAAGAAGAAGATCGTCCTTGTCTTCTTTCAGCATCTACACTAAAATTAACCCTAATTCTATGCCGTTGCTTGCATTGCAAGAATCTGACAACGAGGATCATAAACTCAATGATGATGATGATGATGATGATAGTAGCAGTGATGATGAAACTAGTAAGCTGAAAGA
>82152740759
GGAGCCAGGGCACAGAGAATCGAATACTACTTACTACATACATTCCACTCGAAAAAGTTCATTCTCCCTGACAAAATTTCACAACGTATGAAGGAAATAAAGTCATCAAAAAGAAGAATGGATTATGCTCCAGAAGACCGCAATGTAGATGAATTGGATGCTGACCTGACTTTGGAGAATGATCCGTCTAAGGGCAGCAAAACAAAAAAAGGTCCAGCCTACGCTGGTGGACTGGTCTTGGAGCCAAAGAGAGGCTTATATGACAAATATGTCTTGCTTCTGGATTTCAATAGTCTTTAC
>83203917870
GGACCACGTCTAAACTTGCCTCTAACAAAAACTCCGGAACTTATCAACAAGATTGAAAGTTACCTCAAAGTACACTACACATGTCCTCATCAACAAACAGAGAACTCATCAAAGACATCAACTCTTCCCAAGTCTCCTGAGAAACTAAAAGCTATGAATTTCCCAATCTCCACGATCAAGATTGGCGACTGTGTCTTCGTTGCCAAAAACCCTGATGACATTGTGGCCAAATTCTATTTTGCAAAGAAGAAACTTTTATGGGAGTTTCTCTTCGGAGAACCAGTGGCTAACATGCCGAGG
>8448855108
ACTTAAACCCTAGTCTAGTCATTTCTCAGACTCTGACCTCACTGATCTCCAATGGCGAAAACCCTAGCTCGCTCCACAGCGTCACGCATCACCAAGCGCTTAATCTCCACCTCCGGAGCCACCACTCCTTCCCCTTCTTATATCCTCTCCCGTCGATCAACCCCGGTGTTCTCCCATGCCGTCGGATTCATCTCTTCCTTGAATCGTTTCACAACGATTCGAACTCGAATGGATAGGTCCGGTGGATCGTACTCTCCTCTAAAATCCGGTTCGAATTTCAGCGACCGAGCACCCACTGAG
>8537304081
gtaagtgccaaatttcgcatctttttgtttcaatttctctgttttatgctacttttcagtgacccattcgtgggtttgatcttgtttctttgattttccttaacgggattgtgttgacttatgtctggattttgaattggtgcggatactttgttggcttctcttgcatctgtgtggattcttcacttgtaatctatttcattgcttgacaagatgtgaaatcttcattctattgatctttgagatgatttcaaagcttgctactttcacgaattgaagattttgggcaatgttgattct
>865706631
GTTATAAAGGTAGATCATGAAGCTCATGGAGTTGACACACCCGATGATGTCGAAAAGATTGAATCTTTAATGCGCGAAAGAAACATGTCCTAGTCCACAAAATCATTTTCCTTTCTTTTCTTTTTTTCCCTTTCATTAGGAGTACGTGATAAACGCCTTGAAAGAGTTGTGGCATTGTGTGTGAGACATCGAAGGTTTACTGATACGACATCGAAGGTTTACTATCATTTACCTAAAGAAAGTATCGTGTTACTTTTTGATAGTATCGATCTTTTTATTTTCCCCTTAATTCCTTTTTAG
>8712089729
gtaaagtgtcttctaagttatacgccggtgaaattttgttgtttgtccgtctcgaattcgaattcgtcttctggttgataaatcatctttgcttaggtttagtttctgcttgacctaggattctggatacttagaactagttccagtttcatacatgatttgaaggtttatatatagtaccgttacatagaaaagattggttttatttttcccgaatgtgttaagtgtggtagggggtttatgcagtagagaggatggttgtattgagtgtttatttgttcgcaggaacttttcttcaaa
>8850694423
gtagtttagatgtttgtggaattttactagatccattttatattacagatttattgctacttttacttggtaattatgtatgaccacgtctacggttattacggttacggtttattaaccaccggttacggttataatctttttttaatcttaactttggttgaaacggttacagttaaatacggttacggttaaatacggttatggttaaattcggttacagttatttgataattatgatatagttaatatatgagacaaaatattatattttttaatctttataataaaataaataaa
>896738729
AAGAGCCTCGGAGCATTCGAAAAGTTCGCCGGAAAAACAAAAACATGCCGACGAACAACACTCCGTTCCTCACTATTTTTCTCCTCTTTCTTGGTTTACTCCGGTTCGATTCATTTCCCGGTTTAGAAGCTGCAACCGGGAAATTAGCTTCGATTCCAGGATTATACGTGTTCGGAGATTCGTTAGTTGATGCCGGCAACAATAATTACTTACCAATTTCAATATCTAAAGCTAATTATCCACATAACGGCGTCGATTTTCCGAACAAGAAACCTACCGGAAGATTCTGTAACGGCAAGA
>90464113305
GTGGCGTGGGAATAGTGAATATGATCGGCAAAATCCAACGGCATGAGTACATGGGTTTCGAGAACCTTTGCAAGTACGGTGGCTGACGTTGTACTTAGCATGTAGCTTGTTAAGTGTTAAACTTATAAAGCTTCATTCTTGATGGCAAGACTTATGGTCTTTTGATTGTGTCTTGTGTCATTTTTTAAATTTGAAAATCGAATTGTATAATTACTACTTACTTAGTAGTAGTGGTACTAATTTTTTTCTTTTCTTTTTTGGCTGAATTATGGTTGGAAATCTAATCTATGTCAATATAAG
>91522114239
gtcagtatcaacaaaaccacaaaatgaaatctgataatcacttagtttagattatgtgtagatagtgggagttgatataatgatggagtttcttgattagatctttggtttttttcttcactattatgcgttgtggtgttgatttgcattgactacaaatgagaggttacaacagtatatgttacaagttttggaataagaagattgctgtggtctctttttggccattgtagacgccttaaatagcaaaaatactctgttttctataggtctcatggattagtttaggttgtcaaaata
>922796109
gttagttctttgtctaaaaatggctctgtgatctaatcaacaattatatgttttggccactacagccaaaacagtttcaaacatctacttttgtgataacaataactgttctcagtatcatatgtttgtgactccatgcttaaataggaaaattaaagtcgatgatgcttgtaattgtatcttgtttcattgatcgtggatgtaacagaatttaatttctgaaagtccttaatatagaaaattgtccttctccagcttttgctgtaactctataatgttgtttttgccatgtattttagc
>93460514899
gtatgttcgatcacttctcatttctccatccatttcttatatgatgagattatttggaactgtctttacatttatatttctgctggaattgcatagaaacctgagcattttgatgatggagctcctcctactttcccttagcaaccctgaatctatatgatcccaaccccatttctctgcacattttatatagatggttcacggaacctttaaaccatacttactcttatgctaaacactggttacttagaagagtaaaagactcgaagtatcaatctcgtcattagtttacgcaaccaa
>9458057343
gttagtcgtcgtgtttgcaatggtgtttttttttaatccccacatggaaggcttattatgcatattaccttaaatatggagattttgttatttagctcttttgactctggtctgatttcttccctgaaaagaactagtgcttcatcaagtttagtgcaaattgtttttttttgttctgtttttctttttgctttgcctctttctcttcatttttgccacatgttgattttcattcataaaatgatcttgttggtactaactctcataagtatgcgttatatctcatgcttttgatagctt
>95512637934
AGGGAAAGTGAGAAAGCAAAGTCTGAAGAGATCATTGGATTTTCAAGCTCAGCAGTCTCTATTCTAAAAGATGCTGAGCTTTCAGTCACTGAGATTGACGAAACTTCTCTAATCCACATGGATGTTGATCAAAGTTTCTTGCAAATTCCACAATCTGTTAAGGCTGCAATCTTTGAAAGTTTTGTGAGGCAGAACATATCTGAAGCGGAAGTTGATATCAACCCAAGTATTAAGCAGTTTGTGTGGAGTAATTATGGGTTTCCAACCAAAAGCAGCACAGGCTTTGTATATGCTGATGGC
>962603007
gtaaggtttacaggatcttactcttttagagggttgttttgaaaaataaggctttggatgatgttgtcagaaatgtgagatatcaagaatgtgatgatgtgggagtgaagactacatccttctatgtctacttttggcttctttggcacaaatggatgtaagaaatgtatatatgtaacccaaatttcttaacctaagattgtaatttatgttcttcattgactgcattcttctgtctattttgaacctttttaaaacaggttttgcaatgttagttttggacctgactaaaaaacatat
>97276610398
gtaatattcattcactagttgctttttctttatctgtggttactagttagggtcactcactgccatttaaatttgagagcttgcttgcgtgaaatgactctttgaattgtagagcttagagtatgaaatgtagcatttagtacttatggagaactgtttccttgtatgtagagctgtttgattccctggtttcgatatgttatttactatgtaccttcatctgtggttactggttagggtcattgctcttcaaattttagagcttgcttgcgtggcatgagtcatggctcttcaaacgta
>98340810874
gtttgtatttcttataaccggtattatatattatagtaattaagtttgttacgtcaactatgagccataattagatatcgagattctatattatattatggagtttcgtaatagcgagttaaattcttgaatgtcaattttatatatgaattaaagatgacaatacaagctaaatcgatgcagaaacgtatgttagagaatttgaggtaattgattgggtatcctcaaattatgggatgctcgaatcgtctaataagtgtatgtatgttaaagttcttataaactgtttttggcaattaa
>9939782771
gttcgtttcactattttaaatccacatctcaactaaatttcttcaattttattttcaactcctcaattctacttagtttcgaagcaaaataatttagatgctgctttactaaaaaagaaacttttagagaaagaaagttatcctttagcaaattatcgaattaactgtattttttgttgtccttgttcaaaaaatatatgtatattaaattccacgggagatttatgaagttgtcaaaaggttttccattattaccttttggtataagcgtgatttttctctaaaaagtcgcatttcaaa
>1003140210
GGATCCTCACTTCACAGAGAAGATCCAAGTCAGTTTGGTGATGTGCTGCAAGAAGCTCCAATCGAGGATGCTAAACTGACCGAGGAATTGGTAAAATGGCTGATGAATGATGAGGATGATGCTCAAATCGAGGATGCTATACCGATTGAGGAATGGGAAACATGGTTGAATGATATTGATGATGCTAAGGAGAAGAGTATCATGTTTATGCATGATAATCGAAGTGATTACAGACCTCCAAACTCATTAACTGGTGTCTTCAGTGATGATGTTAGCAGTGATGATAATGATTCTGATTTG
>101621912296
GCAAGGGAACGTGCATGGCGTATTGGGCAGAAGAAGGATGTTACCGTTTACAGATTGATCACTCGTGGCACAATTGAGGAGAAGGTATATCATAGACAGATTTATAAACATTTTCTCACCAATAAGATCTTGAAGAATCCACAACAGAGAAGATTCTTCAAAGCTCGGGATATGAAAGATCTTTTCATCCTGAAAGATGATGGCGATAGCAACGCCTCCACGGAAACCTCTAACATCTTCAGTCAGCTGGCGGAAGAGATAAACATCGTAGGAGTTCAATCAGATAAAAAACCTGAATCC
>102172222508
ATGGGTCAGAAGAAAAAAGCTCCCGCGCCGTTGGATTCGGCTCTGATCAAGCTCGAATGCGAGAAGGCACTGAAGTCATTCGGTCGTGGGAGCTACAACAAAGCGATTCGTCTCATTAAGGATTCATGCTCTCGCCATCAAGACTCTGCCCTAATCCACCGTGTTCAGGGAACTATCTGCGTGAAGGTTGCTGCTGTCTACGAAGATCTAGCTACGAAACAGAAGTATCTCCGGAATGCAATTGAATCTGCTAGAAAAGCTGTGGAGTTGTCTCCTGATTCGATTGAGTTTGGGCATTTT
>1032932107
TTTATGTTTGTGGAGAAGAGTGTAAACGCAATGCTCAACCACGACCAGGCGCTGAAGAAAGCTACTGCAGAAATGACTAAGAACTGAGCCATTACAGTCATTTTTTAATATTCGGTGTTAAGAGTCTCTAACTATAAACTTTTGTGGCAAAATTAGTGGTCTTCTTAGGCCAAACGCAGAAGCCAAAAAGCGTTGAACAACATGTATTAGGAGTCGATTGGTTTAGTGGTAAAGTGTCACATTTGCCAGTGATTGTAGTTGCACAGTTTAAACAAGACCTCAAACTCGGACATCCAAACC
>104128025919
CTTTCATTGCTCCGACTCTCTTGACTACGGAATTCGTCGAATTCTTCAAGATTGTTATCGAAGGGGAGACCCTTTGGAACTCATTCACTCTCGACCGTTTAATAGAGGCTAATTGTAAGCTCAGAATGAGTCCACCCAGACAGTTTCACCAACTTCCACCGCCTCCTCCTCTACCTCAACGAACTTCAGTCAGGGCTGTTGCTTCCCGGTGCAAGACATTGTCCAAACCGATGGTGGAAGCCTGTGAGGCGAACAAGTCGTTTCTTATGTCTGCTGTCGACAAGAAAGAGTACAGCAGAA
>1053472398
GTAGATTAACCGCAAAGAGTGATGTGTACAGCTTCGGGGTCGTGCTACTAGAACTAATATCAGGACGGCGTGCCATGGACAATTCGAATGGAGGAAACGAGTATAGTCTTGTAGATTGGGCAACACCGTACCTTGGCGATAAGCGAAAGCTTTTTCGCATAATGGACACGAAACTAGGGGGTCAATATCCACAAAAGGGAGCTTTCACAGCTGCTAATCTTGCATTGCAATGCTTAAATCCCGATGCAAAACTCCGGCCAAAAATGTCAGAGGTTTTAGTCACATTAGAACAGCTAGAAT
>106609622890
ACATTGAAACAAGTTCAAGAGTTTTTGAACATTCCAGTGAAGGATTTGTCAAGCAGACAGGTGAAAATACATAGAGGAGATTTGTCAGATCATATAAAGAATTGGGAAGATATAAACAAGACTTTGAATGGGACTGAGTACGAGAAATTTCTACGAGCTGATTATTAGTGTTTTAAACTATCTTAGTGAAAAAAAGGTCTTCTAAGTTTGAAGCTTTTCTACTTCTTAGGTTCTTCGGCTCAACTACTTGTTGATCTTTTCCTTTATCATCTTCTATTTTTGTTATCTTTTTAGCACATA
>107259313456
GATTGGCAAAGATTCTCAAAAAGTATGACAAAAGAACCGGTGCTTTAATCCGTTTACCATTTATCCAAAAGGTTTTGCAAGAACCTTTCTTCACAACTGACCTACTCAACACATTTGTGAAAGAGTGCGAGGCTATGCTGGACCGCCTCTTTCCGTCTAACAAAAGTCGGAATCTGGATGAAGAAGGAGAGCCGACAACTTCTGGAATGGTCAAGACAGGAACGGACGATTCTGAACTTCTTAGAGTACCAAAAGAACTGTCTGAGATTGAGTACATGGAGAGCTTGTATATGAAGAGCA
>108423815927
gtataaattttatgttttttcactataaaacagagtaaatttggtgattcttaatttcatgttgcttgttttttcgaaagatgagtaattttatccgttcttagataattaacatatagtttattcgtcaattagtatattttgagtatttattacacatatgtgaaatgtagttgaatcgaattttacaactagtgaaaatccggtagctagctaaaaaacacatgtttgggaccacaccacaaatataataaagtgggatatttcgtcatctcattcttatccaccattaaaaaaaaa
>109144718608
TTTCCATTACAGAGATTTCTATTTCCATTTTTTGATATCATTCGCAATCATTTTCTTCTTCTTCTTTCCCATGATCGTCTCTCGCTTCCCAACGCAATCTTCTTCACCCAATCTCTAAATCTCTCCTAAATTCCATGTCTCTCGCTTCCATTCGCCGTTTAGCTGCCGGAGCTGCCGTAATTGCCGCTGCATCCGGTGGCGCTGTCTACCTGTCTCCGTCGGTTGCCTCCAGCGACAAAGGAGGTGGTCCGATTCTAGATTCGTTGAGGCGTAGGCTTGGTGATCCCACCGCTTCTGTAC
>11035238346
AAATCACACATCAATAGGGACAAAGCGAGAGAGAAGAGAGAGACCGGACCAAACACAAAGCCCTTAAAGATAGGAAGATACTTTGTCATAGCTTTGCTATTTCTCAAAAAAAAATGAGGGACGACAGAGAAAGAGGAGAGGGTGATTTGTCATGGCCTTTGATCGGAGAGAAAAGTAGTGTCAAGGAAGAAGTGAAGAAGCAGCTATGGCTTTCAGGCCCACTCATCGCCGTGAGTCTTCTTCAGTTTTGTCTACAAGTTATCTCCGTCATGTTCGTTGGCCATCTTGGCTCTCTTCCTC
>1111828803
gtttgccttctgattctctctacttcttcttcttgttcatctcttaagttcagtatcacaaaaagtttcgattttgatgatcctgaagagcttgaaagtaatgggttttcggcgtatagttactccttttagccccattttgctgtgtcttagttaaatttggaatcttttagctcgttcgtcaatgatttgattctggggtttctagagtataagatctgtgacttagacaaagaaagtatgtcaaagtagtgaggttactatttaagtactgggaatttctgaattagtatctatatc
>112532211719
GTGAAAGAGGTTTTGAAAGAGAAGAAGTTGGAAAGCCTTGTGGATGCAGAACTCGAAGGAAAGTACGTGGAAACAGAAGTGGAGCAGCTGATACAAATGGCTCTGCTCTGCACTCAAAGTTCTGCAATGGAACGTCCAAAGATGTCAGAAGTAGTGAGAATGCTGGAAGGAGATGGTTTAGCTGAGAGATGGGAAGAATGGCAAAAGGAGGAGATGCCAATACATGATTTTAACTATCAAGCCTATCCTCATGCTGGCACTGACTGGCTCATCCCCTATTCCAATTCCCTTATCGAAAAC
>113580439391
TTCATCGAAGATGGCACAATGGTATCGCCAACAGTTTTTGCAAGGAGGTGTTTGTGTTATCTGATGAGCAATATGCCTCAAGAGGCTCTTGGTGATGCAATGCAGGCGCAAGTAGTGTCTCCTGAATGGCCAACGGCTTTCTATCTTCAGGCCGCTGCTCTCTTCAGCCTTGGAATGGATAAAGACGCCTGTGAAACCCTAAAAGATGGAACTTCCTTGGAAGCCAAGAAACATAACAACAGAAACTGAAAACTTCAAGTGTATAGGTTTCTTCTCTCTTCCGCCTTCTTCGTTTTGTGA
>1145341122
GTACTTTGTTCGTGTTGGGTCACAAGAGAGGTGACTTGAAGACGCTGTGGACAACAGGGGAACCCGACAGGCCATGCCCTCACGTTCGTCTTCAACCTCAATCGTCTTAAAACAACCTGCTATGTATCAGATGGGAACAGATAAAAATCAGATGATCCTCTAGTTTTTTTTTATTGTTAATACAACACACCCCTTCTTAGGTCAATATATATGTCTCTGTACGCTTTCACACAACTAGACAGGAGAGCCCATACCACATTTGCCTTAAATAACTCTTTTAACCTCTCTTGCTAGTTTCTC
>115237736217
AGGGAGCTTGTGGATACGGTAATCTATTCAGACAAGGCTATGGTCTAGCCACCGCAGCGTTAAGTACGGCACTCTTCAACGACGGGTACACATGTGGGGCTTGTTATGAAATCATGTGCACGCGTGATCCACAATGGTGTTTACCCGGATCCGTCAAGATCACAGCAACAAACTTCTGTCCCGCAAATTACAGCAAAACCACAGACCTTTGGTGCAACCCACCACAGAAACACTTTGATCTCTCCTTAGCAATGTTTCTCAAGATTGCCAAGTACAAAGCCGGGGTTGTCCCAGTTAGAT
>116194116658
GCCAGAATCTAAACAGCGTCCTCACTCACTAGGAATTGAATCTTCTTAAAAGTAAAATTCCTTGTTCTTGTAAACACAGACACAGTCACAGATAAGAGGGTTTCTTCATCTTCACAACAATGGCGTCCTCACTCACTAGGAATTGCTCTCGCTTCTCAAAAGCCATCTCTGTCCGTTTCATGAGTAACCTACCGGAAAACACCGTCTACGGAGGACCAAAGCCACAAAACCCAAACCAAAGAGTGACGCTAACGCATCTCAGACAAAAACACCGGAGAGGAGAACCGATCACCGTCGTAA
>11729009631
gtaatttctgatcactcgccttcttattctattactgctttttgattcgagattgattttttgaagactttgttagccattggtataggttgattatgtggccaattgattaccttctcttaagaactcaaatagttattcattgcattgaataagacgatgcactcttttgatcgtcaatgaatgaaaagcttagttttctcagaacatcagctttgatttgtcgaagatgtggtgtgccctctttgtttcgagcttaaatgctcacaacataccaataatctatgtgttatgaattgc
>118612215779
gtagctgatatgatacataagctttatgaatttttccctttgtcttttttttatttctatactctgtatatttattttaatctttagagtgtagaattatggcagcatgaagattagggttacaactgcttttgggcgttaataacgcctacacgttagaatcaggaactgcttgtgaccatatataagtttgtttactagaccaacatcatacctgtagcttcccaggatctttcattagctataaggttgcataacataacataatgattatccttggaaaatatacttttatctcaa
>119347829018
GTTGCACCGGAACTAATTGCGGAATACACGGTGACTGCTCTGCGCCGCACAGTCCCACCAGCTATTCCGGGAATCGTGTTCCTCTCAGGCATACAGCGCGAAGAGCAAGCGACACTAAATCTAAACGCAATGAACAAGCTTGATGTGTTGAAGCCATGGACGCTCACTTTCTCTTTTGGCGGAGCCCTCCAGCAAAGTGCTATCAAGGCTTGGGCCGGTAAGCCCGAGAACGTAGCCAAAGCTCAGGCCAAGTTCCTGACCAGGTGCAAGGCTAACAAGGACGCTACCCTCGGGAAATAC
>120369512558
gtttgttctctctctctttctatgtatctatttatatgatgatgtatttgctagggaagtaagctataaatcatcattgtgtttcaaacatttgaccgttgattatgactatctacatgatggctattaacctattgtttttgtcgcatagaatttgataagttgattaatcttctttggttatatgaagagatacttgagtttcattagagaggtaacataacaacgacaaaaaaggatctgtgcatgtttcctttgtccaaaactgtctctttgctttttaaattattttactaaact
>12133774072
TTCAACTTGAATTGTGTAGAACGCAAACGTGAATTGTGTGTCAGCTCCGATCACTCCTTTTATCACAAGCGGCTCTAGTGGAGCTCCGGCCAATCTGATCTTTTGAATTTTACACCAAAAATAATAATAATGGTGTCTTTGGTCAATTCTTCTCTAACATGCTCAAGCCTTACTCTGAATCTCCTTCCCATTCTGCGTACGGAAACACCTTCACTCTCCAGGAAGCGTCGAGCAGCTTATGTGGCGGCTACATCTTCTAGAGATGTTAACGATACCGCCGCTGATTCTTCTCAGAAACTC
>122431112393
gtatgatatctgctcttttgaattgatctctttgcaattcgatacactaggtttttacgaaattaatttatattggatttttgctctaatttgacggctttttgatgaaaaagtaacaaaaattcggtttgtttcgaacacccatagttcacacgattctgcagaaatggaaaaaaaaaatgaaaaccttttcacttgttaacttgcttaaatttaacaaaaaagaatgatatgaactatgaagcatttttttaaaatgtgaggatttgcttccaaagatattcattggttattttggat
>123169032537
GTGGCTAGGAGACTCTTTACCTCCACGAGAGGTTCACGATCTTCTTCGTTTGGTTGGGTTTACAGCGGCTCACATAATTTCAGTGCAGCTGCCTGGGGACAGACCATATCCAGATCCTCCAGAAACAACCAGGACCAGTCAAACAATGCCATCAGAGCAGTTAAAAAACTTCGTGTATGTAACTATGAGCTCGGGATTGTGTTCGTTTTCCCTCCACCTCATGAAGAAACCGACTCATGCGAAGGGTCTAAAATTGATGATATTGTCTTGCCTTTTGTTGTACCGGCTCCAAAATATGGA
>124392131141
GAACATCCAGAGATGAACAAGAGCGAGAAGAAGCGTATCTGCAGGCTAATGGACTGCAGAAAACTATCAGCAGAAGCCTGCGCTCACGCGGTTCAAAACGAGCGGTTACCAATGCGTGTGGTAGTGCAAGTGCTCTTCTTTGAACAAGTAAGAGCCAACAACAACGGTTCATCATCAACCGGAAACAGCACACCAGAGGTTATACCTGCTTCAAGATCAACAAACACTACTGATCAAGAAGACACAGAGTGTTGGGACACAGAAGATATCAAAGCTTTGAGAGGTGAATTAGCAAATCTA
>125577435944
ATAAAGACTATACCAGACAAGTTTAGTTCCGTTAATGAATACTTGAAGTGTTTTGTTCCTCATCTACTGGAGGAAACGCGAACCGAGTTGTCCACAAGCTTCAAATCTTTGTCAAAAGCTCATCTCTTTGAAATTAGTTCCTTGGAGACAATGACAAAGGAATCAAGTGGAAGCTTATCAAACAAGTTGTTCTACGATATGTCAATAAATGATGCATTGAGTATTAGAGAAAAGTATCAGCCAAAATGTGGAGATCTTATTGCTTTGACAAAGGAAAGGCCTAGAGGAGTCGATGACTTG
>1264343165
GTCAAGGAGGCAGAAATGATATCTTTGCAGAAGCAGCAAAAGATTGAGGAACTTGAAGCTCAACTTGGAGAAGCTGAAGATATAGTAGGAGAGTTAAGGACGGAGTTACGAGAATCGCGGTATCTCCTGGAGAAATTGGCAAATGGTTGTCAAACAAATCTTAGCAAAGAGGAGAAAGCCCCCAATGAAGCAGTTTCTTTAGAAGTGCGTGAGGACTCTAGCAACCACGAGAGATCAGTTGTGGCTAGTGTTATTAAACCACATATGAGTGACAGAGATCTTAGTATTAACCGGTGTTCT
>127188638417
GCACTTTGAAGCAATAGAGGCAAGGCTGCTTCGCGCTTCGTTCTCTGCATTTGTAGACGTTCTTACACTGGCCACAAGAACAATTCAAGAATTTGGTCAAAAGTAAAACACCAATATGAAGAGAAAAAAGCTTGATTCTTTCTCATTACTCTTCAAGAACTCAAAATTACATTGTGTTTTGGTGTTTCTTCTTCGAGCTCAAATCATCTTGGGGTTTTCACAGATTTATTCAAACAATGTACTCCCAAGATTATTATTGGGAGTATTATTATGTAGTGCGAACTCGATTTGAGAAGTGAA
>128422624412
GAGCAATACAAAATGGTGACAATCGCGGAATACAGATTGCCTGAGGCGAGAGATGGAACAAAGTTGTATTTTGACTTCCCTAAACAGATACAAGCACAGAGAGTATCGTTTAAACTGCTAGGAGATGTAGCAGCTTTTACAGATGAGCCCGCAGAGGCTGTTGATTTGAGCAGCCGGGCTTCTCCTTTTGCTGCAGGACTGTCTTTAGCAAACAGGATCAAGCTATATTACTATGCGGATCCTTACGAAGTAGGCAAATGGACTAGCCTTTCAAGTGTCTGATTTTACACTTTCACTGGC
>12943137547
AGGGGTTCTACGCGACGAACAATCAGTTTCAGAAAGCGGGTCCAAAGGGTTTCGTTCAAGTGAAGGTTCTGGAGAACGACAATCTCTACGTGCGTGTCGACTTGCCTGGTGTTCCAGACGACGCCGTTCGCTACAGAGTTGACGCCGTGAGACAAAAGGTTGTCTTTTTCTCCGGTGAAACTCTGAACAACGGCAAGGAAGGTGTGCGTCAGTACTCTGGAACCGCTGGGCTTGGCTGTGACTGCTGCGAGATCACAGGCGTGGATGCCAAAATGAAAGATGGAGTTTTGAGGATGATTC
>130181439839
AATGCAAGCTGATAGCTCAAAAACAAGCATGGGCCAAGAGTTTCTGAAAACGCTAAGAGGCGAAGGTCTAAAAGGTTTTTACAGAGGAATCTTCCCCAACTTCTTCAAAGTCATTCCTTCCGCAAGCATTTCGTACCTTGTCTACGAAGCTATGAAGAAAAATCTTGCCCTTGATTAAAAAAAGCAAGAAACCTAATGTTGTGTTCACAGAGAGATACAGTGAAAACTCCTTGATGGTGACGACAAAAAAAAAACTTGAGCTTTCCGTTTTCCTTTTTTTGGATTCGGTAAAGGTCATTC
>13112373653
gtaattggtgatggagaagacggtttaaaataaattctttacttattagaggactgaaaaagaaagaaattgtgctccttgaatctagtctctgctctatctatcaactatccttgtccatatgatagagcttctccattgttgactatgtacagttttttaatgctgtgtgagtactacatcctatgatttctgaggaacttctcatttctcaaaataccaagcattctgtgcgactttaatatggactgtgaaatagatttgtgccttagtccccaactcaaaaaaatgtgttttttg
>13219223351
gtgaattatgattctcgtttttcgattttttcattggtgtgcctctaaactgtcatctattcaacaaagactcttctggatcctttgaatttgtgcataaacacattcacatgattactcatacagtccttgatttagtttcaatcttgtatccccaccatttaatcaagctacttcttagaggcaatcatgttttaaatagaagaatcctttcactatttaagctgcgtatactagactgctagtcacagatgagtattgtggttgtagtgaaaacataacaaactgcacgctgaattt
>13313433891
TGATGATTCACTTTTACTCCTCTTCTCTCCACAGCTCGAAGTTCTTGGACGGATTCAGATATCATAGCCTATCTGTGATTAGATCTGAAGCACGTAGTTTCAACGTGACCACCACGAGGAAGGAGGTCGTTGTGGCGGCTGCTCCTCTTCTCTCTTTGCCGGAAAACAGGGTTATCCCTCTCTCCAACCTCGACCTGCTTATCCCTCCTGTCGACATCAACGTTTGCTTCTTCTACAAGAAACCACTTTATGGCATTATTGGTGATGCCCTCAAAACGGCTATGGCGGAGGCTCTTGTCT
>134429240783
GTGAAGTGTACATATGTGGAATGTCATCACAAGAAGAGGTACCTGATGATGCTGATCAGGTCACAAGCAATCCTGAATCGATCCAGGTTCTCAAGAGAGTTGCGAAAACAGTCTCGAGCTATCTAAACGAAGAAAACGCTCTAGTGAAAGCAGAGCAAGCTTGTTTCTTGCCCAGCACAGAAGATGGAGTTCCTGTGATCGGAGAGATTCCAGGAATCAAGGGATGTTATGTAGGCACAGGGCATAGTTGTTGGGGGATTCTTAATGGTCCAGCCACTGGTGCTGCTTTGGCTGAGCTTA
>135381311370
gtatgttcttcttccttttttctctctttagttattacatatttgctttctgcttatattttctttaagcaaaagaagtagttttgtttattatttttttggggttttattttgtacttaaaatatgttattgtgttctctcgtaaatctttttttcttaatgatacaaaaggaaaagaaaagttttgtagtatacttttttttttcattttgtattgtttattttcttgtcttctcttacttttacctcttaataatacatatatatactctattaattggttttattatacctaacga
>136230621997
GAAACCCTTCAATGAGACAAGGGAAGCCAGGGTTTGGGTATGGATTCGGATATGGGCTACGGTTCAAGTCTCCATTGGGTCACCTTCAGGTTGACTATGCCATAAATGCTTTCAACCAGAAGACTCTTTACTTCGGTGTCACCAATCTTGCTTCATCAACATAGTCAAATAGAATAAAGCAATCAAGAAAAGCACATATTCAATGTCTTGATTCAAAGATATATTTGTGTTTGCGTTGGAACCAGAAACGCCACAAGATGAGGCAAACACAGTCCAAGGAGAAGCTGTATATGACAGAGA
>137203736280
ATGGGAAAACATTCAAGAAGCCACGTCGTCCTTATGAGAAAGAGCGTCTTGATGCTGAGCTAAAGCTTGTTGGAGAATACGGTCTTCGTTGTAAGAGAGAGCTTTGGAGAGTTCAATATACACTTAGCAGAATCCGTAATGCTGCAAGAGAACTCTTAACTCTTGATGAGAAGAATCCTCGTCGTATCTTTGAAGGTGAAGCTCTTCTTAGGAGAATGAATCGATATGGTCTTCTTGATGAAACCCAGAACAAGCTTGATTATGTTCTTGCTTTGACTGTTGAGAATTTCCTTGAACGTC
>138385327208
CAAAATCGGGCAGCTGGCCAGCATATAACACCATTAAAAAAACCTCTTCACAGTCCACAGGGTCTCCCTCTCCCCCTCCGTCCGCAAACTAATTTCCCTGGGGCCCAGGCACCCTTGCAGAATCCTTATGCTTATAGCAGCCAGTTGCCTACCTCTCAGCTGCCACCACAGCAAAACATCAGTCGTGCAACTGCTCCTCAAACTCCTTTGAACATTAATCTACGGCCAACAACTGTGTCTTCTGCAACTGTTCAATTTCCCCCTCGTTCCCAGCAGCAACCGCTACAAAAGATGCAACAT
>139396820848
ATACATGATAGTGACACTTTCTCTGTTGGTCGTCAATCTATAGACTTTGTCCCAAGCAATATTCCACGAGGTAGAACATCAATTGACTTAGGCTATCAGAACAATTCAGATGTGGGATATGAACGTGGAAACATGTTAAGACCAAGTACAGATGGTTTTCGGATCAGTGTCTCAAGCACACCAAGTTGTTCAAGTGGAGGATCTGGTCCGGATGATATTGAATCATTAGGTGATGTTTACGTTTGGGGTGAAGTTTGGACTGAAGGGATATTACCAGACGGAACTGCTAGCAATGAAACT
>140106610804
gtgagcttttttcttcctttttcctattttcctgatcatcttctttgcatcttatgtaactgtagaatctgactaactttcagtaacccaaagttttgttttttattttcattttttcctccagctgtgtgttctgatcttgcttgtataagtgtaagctctggcttaagcttttttttttttagttgttctaactataagacatgatttctgactacttgaggttacatttatgacgcattttgattatttgtcgttgttccggcatgtgtttgtctgcatataagctgttcgaggttt
>141534739559
ATAGTGGAATTACTTCTAGATAACAACGAGACAAGCCCAAGCACAAAAGCGATAAACAGAGCAGGAGAAACGCCGCTTGACACGGCTGAGAAAACCGGCCATCCTCAGATCGCCGCGGTTCTCAAAACCCGCGGCGTTCCCTCGGCTAAAGCTATCAACAACACTACTAGGCCAAACGCGGCGCGTGAGCTCAAACAAACGGTGAGCGACATCAAACATGAAGTTCATCACCAGCTAGAACACGCTCGAGAGACAAGAAAACGCGTTCAAGGAATCGCCAAACGCATTAACAAAATGCAC
>142358239294
ATCATAGCTGGTGACCCGGAAAATACGACAGAGACTTGGATGAGCAATGCTTATAGTTTTGGGATGGTACTGTGGGAGATGGTGACGGGAGAGGCGGCTTATGCATCTTGCTCGCCCGTGCAGGCGGCAGTTGGGATAGCGGCTTGTGGCCTGAGACCGGAAATTCCAAAAGAATGCCCTCAAGTCCTGAGAACTCTGATGATCAATTGCTGGAACAACTCCCCCTCCAAACGCCCCAACTTCTCTCATATCCATAACACGTTACTTCGCGCCGTTTCACGGTAAGTTTGGCTTGTATTT
>14357125230
ATGGAGGAGAATCGTCGGAATCCGTCGGCCGGTATGGAAGTTCCAGTTGCCGGCGGCGGAAATGTCGTCAAATGGATTGAGATATCTGTTCCTTCACCTTCTGTTTCATCTTCTAGTATCGGTGCTAATTCAAGTGAGGACAATGAGTGTGTTCAGCTTCCTTTGTCTGAAGACTACGCTTCTAGCTCTGTAATTGGGGAACCTTCGATCTCTTTCGTTTGGAGAATCAACAAGACGAGTCCAAATGCTCTCGAGCTTCTTCAGCTCTCAGCTAAGTCTGGATTTCCAATAACAGGACTG
>14436703503
GAACAATACGGGTTGAGCAGATTAAGATCGATGTAGGTAATGGAATTTAGTGGATATTCTCCCAAATGATAATTTTACTTTTAAGAAAAATGTATATATCTATGTATATATGTATATCATTGTTGTAAGATTTATTTATTTAATCATCCGAAAACCAAAATGATTTCTCTTTCTAAAGTTAGAGCTAGATATATGTACATCTCTGTATCACGTGTATAAAGATGTGATTTCTTCTGTACATGTCACGGATCATGTCTTAAGCTTTGAAAGGACTATGCAAATATAGAAGTGAAACTGTAA
>1456274124
GTGAAAGTCCCAACTCGAGTCAATGGGTCGGAGTACACGGAGTATGTTGGTGTTGGTGCTAGGTTTGGCCCAACCTTGGAATCTAAGGAGAAACATGCTACCCTCATCAAACTTGCTATTGCTGACCCTCCTGATTGTTGCAGCACTCCCAAAAATAAGGTAAAGTTTCCTTTTTGGCTTGTCTCTCTTGTACTCATCTTTCCTTCTTGTGTAATTCCAGTTTCATTATCTTTTGGTAGCTTACAGGAGAGGTCATTCTTGTTCATCGTGGTAAATGCAGTTTTACCACCAAAACTAAGG
>146494117484
AATCTTCTTCTTCATATCCTTGAAGGAGAGAGTATAGAGAATCCGATCCAAAAACCCTAAACCCCATTTCCCGCGGATTTTCTCCCAAGCTGATACGGAGATCAAATGGGAGATCCGTTGGAGAGGTTGGGTTCTCAGGCATCAATGGCTACTGAGTCTGTCATGAAGGAGGACTTGTGTTTAGAGATCGATCCTCCCTTAACTGAATCCGTTGCCACCGCTGAAGATTGGCGTCGTGCTCTCGGTAAGGTTGTTCCCGCCGTCGTTGTACTCCGCACAACGGCTTGTCGCGCCTTTGAT
>14735583613
gttttgttcctttgtcttcttcaataaccaatctctctgtctgtcacaaccaaaaaaaaagataaaaagattctgtcttttttttctttcatttctgttttgtttcttctacacttgttggagttttgttttgtcccttttgtttttttttataatttctcattgatatgtcaccttggtattcgatcaatattgtttgctcagattatgtctgtttcaataagagcttgtctgttttgttttttggtttaatgggacacaacatggatgattggtttgttgaatttactactaaaattt
>14856935717
gtaagtttcctcaattgagcgtttagcattttgtagaactgggttctggagatttatctctcaagtgtgataatttctctaaagtgtgttcttacttggctcagattttgtcttatttgtccaaatgtcttgagttttaagttaatctgactcagccctatgggttgttagtgatcctagtgtttttaaatttgttcgccctgtgcttcagcaaatgagagaaaaccttgattagtgttgccatttgttccatgaccatatatgaccttgtgttagtattttactatttagagtcttatg
>149561030269
GTATCAAACTGGTTTATAAATGCGCGGGTTAGGCTATGGAAGCCGATGATAGAAGAGATGTATGCGGAAATGAACAAGAGGAAGCTCAATAACAGTCACATTCAACCCAACGGACCAACTCTTCGAATGCCAAAATCTGTTATGATGAGCCAAGCAATGCATAAATAAGACAACAATTGTGTTTACCAACTTTGTGATAATTAGGCAATTGCTACTCTATGATTGCCCAAAACCTAAACCATGTACGACTATCATTACGTATGTTATAATTGTATATACAACTCCTTTATCTTTGACTAT
>1506232142
gtacgtacctttctttgtgataagaaatattgctcatcgatcatcacttgctggcttcttgtacgtcaaattgttttgtttaaatctctatatcaattgttcatatgctttgtctttcttactataagaaacaagtataatcagaaaccttattattgattatcagttctctccttatattatggaatgtctttttcgtttacagttatgaatgcaaaagggggtattttagttgattgattctctcattctctagtttgttttgactaatagcgtcaattttgtttttctagcaaatct
>151464237060
GACATAGTTTCTGGAGCTTTTTTCAACACTTGCTATCCTGGATATATAGTCCCTTCGTGGTTCGATCACCAAGCAGTTGGATCAGTCTTAGAGCCAAGGCTGGAACCACATTGGTATAACACTATGCTTTCTGGGATAGCTCTATGTGCAGTTGTATCATTCCATGAGAACCAAGATCCGATCATCGGCAGTTTCTCAGTAAAATGCACATTGCAATTTGAAAACGAAGATGGGTCTCTTCGCTTTGATTGTGATATCGGATGTTTGAACGAACCAGGAATGATTGAGGCAGACCATGTT
>152283010123
AATTTCTCTCTCTCTCTGATGATTTTGTTTGTTTGAAGAAAAGAGAATATTGTTGTTTGTCTCTCGTGATCGAAACAATGCTTTGTGATTCTCAAATACAGTAACATTTTCAACATGCTTTGATTCCAAAAATCCAAACTTTCATTCTCTCTCTCAATCTCTCTATATCTCCGAGCAGCGAGGTAGTTGCACGGCGGCCGCCATGAATTTCCATCGGCGGCGCTACCCTTACTACAACCGTCTCCGTCGTCTCCTTCCTCTCGTTATCGCCGTCTCTCTATCTCTCCTCATTCTCTTCGC
>1535688654
gtaagcacaaaaacaattaaaagttattaaagcatttctcaaaagaatttttgtcctttttataaagccgagccgcattaacttgccactgttgagtttagtttttcgtttgtttctgcaaaataaaattgcttttcttttcggtgcaaaaacctttgaaaagtcgaaaacattcgtcaaaattaatacaaaaaatataacccaactttggaaagtgaaaagcaagacacacaagttgtagtttaattctttgctttcatatagaatatttttttttcaaaacatctttacgtacttgta
>154309436721
GTTGTTCCACTCAATAAACTCTTGCAACATGACGTAAATTTGAAGTCTGTTTCTTGAGAGGTCAGATGGTGAAGCTTTATATGAGGAGAGAATTTTGTAATGTATATATATTTGCATAACTTATAAGTCAAATTTACTATCCTTAGTTACAAGTTTCTTCATCATATATCCCTAACTATAAATATATTTATATGCTCATGTGAGTGGATTCATTTGTACTGTAAAACCCTTAGAAAGACGTCAAATTAGTATTTGATGGTTTAGTGTTGTCTTGTTACCACTATAGTATAAAATTTCAAG
>155477813143
TATCTTCCAAAGCGTTTTATGAGGGAAAATGGTGTAGACAAAAGACGTGGAGAGATGATTCTGATGAATGAAAAGGGCAAATCATGGACTTTAGATTTGAAACTAAAGAAATCATGCGGAACTTCCCTCATCAGACGAGGATGGAGAAGTTTCTGTAGTGCCAATGGACTAAGAGCTGGAAGTATCATTACTTTCAAACTGATTAAGAAAAGTGGAACTCTTGTTCTATGTTTGCTCTCCAACGAGCCAGAAGAAGAAGTGTGCTCAGAAGCTAATGAAGTAGAGTCTCTTTCGACAGAT
>1563229476
gtcacttaatacctctttatttcattatgtatatagaaaatataacatgtgtgattatattataatatcaccctgacatagagtaatcaaaccatgtcaatatcttgaacttttgagacctttttaactattatttttagctttaaaacaaaattatttaaatattgaaattataatttaccacttatactgatgtttcaaatacttgaaaataaaagttgaaaacaaatattcaaatgattagatatgttttatgattaacaacaatgaaaaaaaatagagtcactaaattttagtaac
>157312240222
ACTATAACTTAAACACACACTTCATCTTCTCTAAAACCCTAAAATTTAAACACAAGATGGGTTTGGTTAGATCATTGTGCTTATTAATAACCTTCCTTAATTGTCTCATCATCTCGGTTCATGGCCAAGCCACCGCAAGGCCTGGTCCTGTTTCCGGCACTAGGATTGGGTTTTACTTAACTACGTGTCCTAGAGCTGAGACTATTGTCCGAAACGCCGTGAATGCTGGTTTCAGTTCTGACCCCAGAATCGCACCCGGAATACTGAGAATGCATTTCCACGACTGTTTTGTCCAAGGTT
>158303612023
GTCGCTGAAGATCAGAACGTGGTGGATTTTGTAATGGGACATTGCAACATGTTGATGGACGATTCTGTAACGATAAACATGATGGTAGCAGACGAGGTCGAATCGAAGCCGTACGGGATGTTATCCGGTGACATCCAGCAAAAGGGTTCCAAAGAAGAAGATATGATGAATCTCCCTTCGTCTTACGATATCTCTGCTGATCAGATCCGACTCAATTTCTTGCCTCAGATGAGTGATTACGAGACACAACACTTGAAGATGAAGAGTGATTATCATCATCAAGCCTTGGGGTATCTCCCA
>159316215611
GAGACTGCTCATGAGAAGAACCAGAAGTACAAAGAAGGAAAATCAGTGCTTGAAAGGTTTTATTTCCAACATTTCAGGACTTAGTTATGAATTCTACTAGCGTTTGATCTTGAGATTGTTGTGACAGATTTAAGATATCGGGTCCTGATGGGAGCAACTATTGGGTGAGTAGCCATGGAAGGCATATAGGTGGAAGTGATGCAGATGATGCTTGAATCATCTCTCTCTCTCTCTATTCTCTGATTTGACCATTTCATGTAAATGTAAATTATTCAACCTCCATTCCAATTTCTTGTAATA
>16033792847
gtatgtccttcccaactgttttcttttcgataacgtctcttcttttctacatttattcctctgactcgaatcaggttgcttctaggtgagtactgttgttatagataggttttactgtatatactggtgcatttaggctattgtctacgttaggaagtaagctgaatattggttttataccaccagtgcttatgcttctaggacagtgattcttcactaatgttctgcttctagcatatctacatacacacacacacacacacacacaaagactgatcctttttttacataatcatttct
>1615335613
GCCTAGTTAATCTCCAACGTTCCCTTCGTTGTTCATCGGAATCCCTAGAACACTCGATTTCAGCAAAATCAAATCGGATTCAGTGATCAAAAGTCAATTTGGTCGAGAAGAAATTGAGCGTTGAAGATGACGGAGGCGATGATAAGAAATAAGCCAGGAATGGCGAGTGTGAAGGATATGCCGCTGCTTCAGGATGGTCCGCCACCGGGTGGGTTCGCACCGGTCCGATATGCCCGCCGGATATCCAATACGGGTCCTAGTGCAATGGCCATGTTCCTTGCCGTTTCTGGTGCCTTTGCT
>162413512356
GTGAATCCTGAGGCTGGGCAGTATCGGTGTAATCCCCCCTTGTTCCTCGAGAAACTAGAGATTATCTTTGCAGGTATGAACTTAGATGGTGAAGGTACTTCTTCAGGTAGCAAAATGAAGCAAATATGTGAGCATCGTGATGAAGAAAATGTTACTGGATATGTACCTAGGCTAAGCGCGTCTGATATCGCGACTCGTCGTCATTATAAGTGGTCACCATCCTCACATGCGATTGTTGTGGACACGTGTTTCCAAGAGTCTTTAAAAGGAATCAGACCAATCAAACGTAACCATCTTTTT
>163553512348
gtatacgttctaccaaacaatggtcatatgactcacacatttgcttcgtttgtgagaagcgttgtccacacaaagtagctattcagtgctctggaaaaaaatattgttccacgtattgtcttgttaaagattgatggtagagggaagagcaaatgttttgatggagattgtaagaaatgttattaatattgtattccgttgtattgattaatcaaaatatgtgcaaaaatagattcagtcagatggttgatctgtattaaaaacttgatcccggttcttcagtggaagggaaagcctcta
>16424321259
gtgggtgtttctttttattgaagaaaagcattcgaagaacggtcgatatgttgtttggtcctctttttggatcagctaagttcgacgagtttcgttaatcgttattgtgcatgtgataatcatgattgaaagagtttttttttttttttttttttttgggagatagagattggaacataagataattatggctttcttgttagggacgaaattgaattgcgacactatttaaaattttatcatatagtttctatacgagtttgttgattttgttggggacgtctatgatttctgtgttga
>165294733395
GCTTCTCTTCTCAAGTCCTTGCTCAAGGAAATGAGATAGGTTTTGGTTCAGAAGTCCCAGCCACAGTCGAAGCTGTCAAAACGCCTAACTCAAAGATTGTCTATGATGACCATAACCATGAGCGTTACCCACCTGGTGACCCTAGCAAGCGTGCATTCGCCTATTTTGTCTTGTCGGGTGGGAGGTTTGTTTATGCCTCTGTCCTCCGCCTGCTTGTTTTGAAGCTTATTGTGAGCATGTCTGCAAGTAAAGATGTCCTTGCCCTTGCATCCCTTGAGGTTGACCTAGGGAGCATAGAAC
>166353610091
GGCGTGGACGTGGACGTGGAAGGGGAGGACGTGGAAGAGGAGGAGGACGTGGTGGTGATGGTGGTTTCAACAACAGATCAGATGGACCACCAGTCCAGGCAGCTGCTTGAGAGTGAGGTTTCTCTTACACAAACATAAAAAGAAGAAAAAAGCCCAAGTCGTTGGATGTTTTTTTTCTATCTCCTTGTTCTCTCACTTTCTTTCTATGTTTGCTTCTTCTGTCCATCAAGAAGACATGTTTGCCATAAGTGTATCTCATTCCCCTTCTTTTTTTTTTACTATCCATTGATTGACAGTGTT
>1675565312
GGTGGTCGATCTAATTGCTCAGCTTCATCACTAGTACCTCAACTATCAATATCCGGATCCGCTTCAAAACCTCCTGCTTCTGATGTTTTGGTCAAATTAAACAAGTTTGTCAAATCAAGTCATATAGGGACACCTGATAGCAAACACATGTCTGACGCAAAAACTTCTTCTTCTGCTCCATCAAATCATAAGACTCTCAGGTTTCGTATAAAAGTTGGTTCAAGTGACCTCTCGTCACTCAAAAACGTTTCTACCTTTACTAAAGAAGGCCTCAATATGCTACCATCAGCATCGCGGGTG
>1683512778
gtatttcctggctttcgtttcaaagtcatttttagggttttcgttttgttctttctcacaccgattgcgtttcttcgtcctacgagtgttaatatttagttgtcgattagggatttcgtttcgcatgggtaaagattaatcctttagactcatgactgatcgattcacttcaatttcctgtttttttttttgggagtattttattgtcttccaagttctgaaataggtgggtaataactaaccgattcgttgtgtctcactggatttgataattgtgtatgtatagtctcagtgataatg
>169207221384
GTTGCACAAGAGTAAAAACTAACCAAAGTAAAAAGTTTGATTCTTGTTGTTGTTGTTGCCGTTGTTGATTCTTAGTTAAGTAAGTAAAAAATTTTCGGTGAGTCTTAAGAAAGAGAGAGAGAGAGAGAGTTGTTGTCTGAAACGATGTCACTTTCTGTCGGCATTGTCTGCGTTCCGACACAAGACTTGATTTCTTCTTCTTGTTCTTCTTCTTACCCTTTTACCTTCAAGTTGTTCTAGAAGAAACTGCGGCGGTTTGATTTGATGTTTCCATTGCTCTCTGTTCCGTTTTCACACCAA
>17058826778
GATGAACTACAAAGGATGAAGAATGATGGAAATAATCCAACCAATCCAAATGTTGCTTATTCCACTGCATGGAATGCACGTAGAAGTTTGAATTTATTAAGAAGCTTCGGTCTGGGTCATCCAAGGTCCTTACCTCATGAAGATAATGATGGTGATATTGAGATGGAAATTGATGAGGCTGCTGTTGAAAGGCTTTGTGTTCAAGTGGGTTTGCAATCATCTTTAGCTTCTGAGGGGATCAATCACGATATGAACAGAGTAAAGAGTATACATTCATCTGATGGCCAATCTATAGAAAAG
>171390940668
AGTCATGCCTACATTTTCTGCTGCCGCTTTGGGTAGATCACTAAATTCAGGGACGTCCTTATCTAGTAAATTTCCAAGCACACTGCAGTCAAAGCCGTCTATTTTGAATGATGAAAGTAAGCAACCTAAAGAAAAGACATTCACTCGTCCTCAGATGTCACCTTCTCTATATGCCACTACTAAAGAAATCCCTCATCCCAATTCGCCTTCTTCCTACCCTCCATCTCCCTATATCATCAATCACAAAGCTCGTGGGCCTGTTCTTTTCAATAGGGACTCTGAGGTGGATGGGCCTTCTCA
>172379029827
TTGGGTTTGGTGTTTTTCTCCTTTTCTTCATTGAAAGTTGTCTTCTTTTTTAATCTTCTTTGATTAAAATGGGTAATGTGACGTCAAATGTGGCGGCCAAGTTCGCATTCTTCCCGCCGGAGCCAGCAACATACGGCGTAACGAAGGATGACGAGACCGGGAAGCTGGTCTTCGCCGGAGTGTCGGCTGACAAGAACGTGGAAGTCCACCAACTCACCACAAAGTCCGGCAACAAAGTTGTTGCCACGTTTTGGAGACACCCTTTTGCGAGATTCACGCTTCTCTATTCCCATGGCAATG
>17319887982
GATTTTCCAACCAAACAACAACAATGGAGAACCATCTTCAACATTCCTTAACCATCATTCCTAAACCGGATCTAATCAAAGAAGAACAACGTTATCACGAAGATACGGTGAGCTTGCAAGCGGAGAGGATTTTGCATGCCATGACCTTCCCCATGGTTCTCAAAACTGCTTTGGAGCTTGGCGTTATCGACATGATCACTTCTGTAGATGACGGCGTGTGGCTCTCGCCTTCTGAGATCGCTCTTGGTCTCCCAACCAAGCCCACCAATCCGGAGGCACCAGTATTGCTGGACCGGATGC
>17493926755
GTATTGGTGTTCCTTTGGACCGGATGACAATAGGAAAGGCGGAACTGTACGGCCAAGTAGGAGTACGTATGTTCCGAAAAAGAACAATGCAGGCCGACCCAATTCTAAGAGAGGGTGCAGGTGTCACTTCATTGTGAAACGCTTAATTGCAGAACCGACTGTAGCATTAGTAATTTATAACAATGACAAGCATGTAGATGAAAAAGGGTTTCCGTGCCATGGTCCACAAGACAAAAAGGCTGCTGGAACAAGAGCCATGTTTGCTCCATATATATCAGAAGACCTTAGGCTACGTGTATC
>175266120270
AATATGCATATACTACCAAAGTGAACGAGAAGAGCGACGTGTACAGCTTCGGGGTGGTGTTAATGGAGTTGGTGACAGGGAAGAAGCCGTTAGAGACAGATTTCGGCGAGAACAATGACATAGTCATGTGGGTTTGGAGCGTGAGCAAGGAGACGAACAGAGAAATGATGATGAAATTAATCGATACGAGCATAGAAGATGAATACAAGGAGGATGCTCTTAAAGTTTTGACCATTGCTTTATTATGCACGGACAAGTCTCCTCAGGCTAGACCGTTTATGAAATCAGTAGTTAGTATGC
>176475114688
ATGATGAAGAATCCAGAGAAAAAATATGACAAAGAAACAAAAAAGGAGATTGACGATGAATACAATCTCGCCAAAGGCTACTGGAAAAAAGGTAACCGTATTGAAGCCTTGATGTTAACCGAGAAAACGATTTCAGATCAGGGGAAGAACGAATCTTCCTGCTATGTTCACCACGAACTGCAAGGTGATATCTTTTATCAACTAGCAGAAGAAACAGAGATCACCAACGACATCAAACGTGTATACTTGTTTGCTTCTCTCGATGCGTTTTCAATGTTTACTCTTCCGTGTCATGACGCT
>1773480817
ATGCAGATTTCTTCTTCTTCTTTTATTACCAAATTTACCAATCTCCATATGGTAAGATCGACTAGTGATCATCATCAATGGAGACATAACTATAACTTGAAGCAGCTTTTCATTCCAAACCTCTCTGTTTCAAACTCTCAGCACCTTCCTTTGAACCAGAGTGTTGCGGCCATTGTGTTCGGAGGAGGATCAGATTCTGAGCTTTATCCACTTACCAAAACAAGATCCAAAGGAGCAATCCCTATTGCAGCAAACTATAGACTTATTGATGCAGTCATCAGTAATTGCATCAACAGTGGC
>17856601370
gtattcttattttcttttgtttccctatctcatgatcaaatggtttccttagaatcaaatgagctgttaagagcgttaccttggagtaaaaatgttgatgtttgggaactcgtaaccattaaccatctgtctatatttgaattaaaccgtcctttatgcatgtattgctatgtagatctttcattttagttttgaaagcctcaacaaaaaacataccaatctaccatctcatagttattggattctagctaatcttgtaaaagttatatgtttgtagcagaaaacattactagtttcttg
>179236813067
gtatttctccttcttcacggatgagattttttttttgttgcggactgttttctgatagtaaatgaaaacaattcagtcaactatggcaatgattataatttttagattagattattgcttacaagagtttcatgtgttttacattggtttttgatgtgttattctcttgattggtatactgaagctaagaatctgtactgttatttttgtttttttgtcttggtgaatctggtttggtgtcaatgccatttatcctatttctgattgtttactgtgcagttcacatatgtgttggtagtg
>18078229790
TTTTCTTCCGGAGATCAGTCGGTCGGAAAGCGGCTACCTTTTTGTCTGCCTAGAGAATTTGTTCGTTTCTTTCTTTTACTCTCTTCAGACAAAACCCACGAGATACAGAAAAAGAGGACAAGAGAGAATCGTCCATGGAAGAAGACACTGGTATCGACGAAGCTAAGACATACACGGTGGAGAAGAGCGAGAAAGTGGAGCCGGAGAAGGACGGACTGAGTCAATTCAGAGACGAGGAAAAATCACTTGGTGCGGATATGGAAGATTTACATGATGAGACTGTGCGAGAAACCCTAGGCA
>181404538788
CTAATGAAGTCTGATGATGGAGAAGATGAGACAGAGGTCGTGAAGGAAACATATGAAACAAACCAACGTAGTGAAGAGTTTGGGAAAGTAAGGATTGATCTCAGTGAAAAGGAAGCTCTTCTAAAGGAGATTGCAGAGCTCAAAAGCAAGCTTCAGCCTACAAAATCAACGGATAATGTTAGATCTTCGTTGCTGTTACGGTCTTTCCAAATGAGGAAGAGCATTGATTTTACCAAGAACACTGAGAACAACAGCGAGGCGCTAGAAGAAGAACGTGAGAGGTGGACAGAAATGGAGAGT
>182106413350
gttcgtctccgactttctatgtcttccttacgtctctcttatttagctccctttccttccttctccacgttattattactacttcgcttttagtgtgattcgtttcattctcgtttttttatattcctcgatctgtttgctcatttgttgagatctattcgctatgtgagttcatttgactcagatctggatatttcgtgttgttcgatttatagatctggtttctggatctgtttacgatctatcgtcatctttcctttgaaaatgattggtgtttctgtgttcgtattcgtttagatc
>183293126280
CTGCAGCAGAAATTGAAATCAGTCACCGGTCGCGAGCAATTGTAATCAGAGACCGGGAACACTGACCTTACTACAGAGAAGCTTTTTAGGAGGAGAGAAAAGTATGTTTTGTACACTAAGAAAACCAGAGAGCTCTCTGATCATGAAAGCAAAAAGGACAGGTTTGGTTCTGTTCTGTATAAGTGCAGAAGCAGAGTCACCATCGGCCATTTGTTTCTGACAGAAGAAGCCGGAAACAAAAACAGATAGAGAGAGATAAATAGAGAAGAAAGCTCTTTGGCCATGGAAAATTGTATTTGT
>184579612770
AAAACGTTTATAGTTAAGTTAATTATGATGAAAGATTTCCAACTAGATGGTGATATGATCATATCGAAAACGCTATCACGTACTGATGTTGACCACCATGGACGTCTGTTTTTACCCAAAAACCAAGTGCTCTCGGTCTTGAAAAAGATGAGAAATGTTACAAAAGAGAGCTTGCGAAAGGGTATTGAACTCGAAGTTGTAGACATCATTGAAAACGATTCATACTCTGTTATCCTAAAGTCCAGGAACACCACCAACGATTTTGTTCTGGCATCGGGTTGGAGCATTATGAAGCATTCA
>185289013396
GTTAACTTAATAGTATATAAAATAAAAATGCATATAGGTTCCGTAATTAATCTTCTTTATCGTCACGAGAGGCACATCTTTTTTCAACATTTGACCACTCTCTCTCTCTCTCTCTCAGGACCTTTCGGCGTAATTTCGTCTTCCCCTTTGCTTAACATTTTCTTTCTTTCTTTTTGACCAAATATTAAAAATATATCCATTTTTATTTTATTTTTAATTAAATTCATAATTTGCATTTTATGTATTTATAATAAAAAGGAGAGAATAAATCCAAAAGAGTGAAGCAAAAACATTAAAGCG
>186272627543
TTGGTTCTTTACGGGCAACGAAGGCTGTTAAATAACAGCCATAGCTTTTCTTCGAAACGAACCCAAAAAATAATATCAGAGAATTTTCATCATTACACCTTTTTTTTTCTTTTGCCTTTGCCTTTGCCTTCACACGTCTTCTTGTTTGTACTCTCCACTTTTTTTTTCTTTGTGTCCTTTCTTCTTGTTCTTGCTCTAGTTCGTGTCTCTTCTTTAACTCTCTGTCACTATTATAAATATCAAACTCTGACATTTTCTTCTGTTCAAATTCTCCTCGAAACTCCCCCAAAGAAACAAAAT
>187435114050
AACACAAGGGGTGAGAATCCAGGTGTTTTTAGCAGATTGCCAATGAAAACGTTAGCTGATAGGCAACATGTAAATGGCGAAAGCGGAGGAAGAAACGAAGGCGATCTCTTTTCTCAGCCACTAGTCATGGGCGGAGATAAAAGGGAAGAGTTCATGCCTCACCGTGGGTTTGGTAAGCTAATGAGTCCAGAAAGTACAACCACCGGGCATAGGCTGGATGCTGCTGGGGAAATGCATGAATCATCACCTTTACAGCCATCTTTAAATATGGGTTTGGCTGTGAATCCGTTTAGCCCATCT
>188314210965
ATGATTAGCGGACTTGATCACTCCTTTGATGGCAATGAAAGAGATATGGGACGACTACAAGTTGAAGAATTCAGAGCCGCCTGTCTCGGCCACAAAGTGTTGGTGAACGAAACGGAGGAGCAAACTTTCGAGAGAGCGGATTTGATTAGAACTCTGTGGCAAAAAAAAATTCTCGACTCTGTGCGTTTGGCTTACTTACAAGGGGAAAAGGAGATGCCGTTTCGTCCCTACGATCAAACCGAATTAGAGGCACTCAAAACGGACTCGGGTGAGAAGGTTTACAGGCTTGTTAGGAAGGGC
>189438932298
GTCCTTGTAACTGGTTCGTTACATCTTGTGGGCGATGTACTGAGATTAATCAGAAAATGAAGAGAAACAAACACACTTCACTTTTCAAATTTCAATACACGAGTCGTCATCCACCAATCACCGTACCCACTGTGGAAGAGGATGGCATTTCTTATTAAAAGCTATTTTGTATTATTTCGGTTTTAGTTTCCAGCTTAAGTACTAACAAAGTTGTGGTGATCTTTTTCAAATTCAAGAGCAATAGTTAACAAAAAGAAAAGGAAACATGTTGGCAAACGTTGTGACATGGTTAATGATTTG
>190172612226
GGGATGTTTACGCCATTCAAGAAGCTTGCAAAGCTACAAATGAAAGTGGAAGGTCTCCTATTTTCACTGGAGTCATGGCTTTTGTAATGGGTGTAGTCACCATGATTAGAGTGACTAAAAACGTTCCAAGGAAGCTAACCGAGTCAACTATATACTCTAGCCCGGTTTACTGCGACGAAAACTCGATGAACAAGAGCTCGATGCATGGGAAGAAAATGGCAACAACAACCATCTCAGGGGAAGATTTCATGGCGGTCATGAAACGAATGGCTGAGCTTGAGCAGAAAGTCACAAACTTGA
>19115531922
TCGTTAGACTCTTAGCAGGAGATTTCTCAAGAACAACTGTGGAACTAATCTGCAACACAGGCTATTCTCACAAGCTAGGCAAAATGAAAGGGAACAACATTTCAGCGATCTTTAAAATCCAGAACTTGCAGAGAGTTGTTGCAGACTTTGAAGATTACAGAGAGCTCGTGAAAATAAGAGCAAACAAGCTTTCAAAGAAGCACTCTCGTTGTATGGCTGATGGCAACGAGTTTCTTGGGTTCCACGGTACAACTCTTTCTTGCACTCTCGGTTTCAGTAACAGCTCTTCAAACCTCTGTT
>192448411773
gtcacaagtccaaatctttcatatatatgttgattttgggttcatcatcatagctttatgcatttcacatgttgaaaattgtaacactggtttaatatgtctcttgcaataagcctctttagatttcaaatgcttccacgaattgaatgagttggcctttttttctactgttgttatctcgcttaggcttaggcttgtgttgtctgaattctgaaagggaaattaatgttattgtgaagtaagctgctttgtctcctgaaggttcatatatctaattgcattgttatcgaaatttttcta
>1931058023
GATCTAGTTACTCAGGCTAAATTGCTCAATGTTCAGCTTCAAGAGCCACGAATTCTTGAAACATTGTTGCTTAACTGCGAGAGGTGGCAGTGTGATAATCATCAGCTCTTGCAAGAAACTGAAGATTTGTTGGACAATGCGAAAATAGATGATGGCACGCATAGCAATATCCTTCCGAAGATAATGGATTTGATAACCAGAGTGGACTCCGCTAGGAGATCTGGTCTGGCCCTTGGTCTCAATTTCGATGAACTTCCCAAACTTCGAACTGCAAGTCTAAAACTAGGATGGTGTTGTAAG
>194494714882
GTACATCATCGACAAAGCGAAGGAGAACAACGCCGGGAGAAACCACCGCTGGAGGAGAGAGGGAGGTAGAGGAGGATGCGGTTGGGGTGGCGTTGTCTAGATGCACGTCTGTGATCACACAAGTGATAAGAGAGAATGAGGAGGGACAAGAGAGGAGGCATAAGGAAGTGGTGAGGCTACAAGAGAGGAGACTAAAGATTGAGGAATCAAAAACTGAAATAAATAGACAAGGTATGAATGGTTTGGTAGACGCCATTAATCAACTCGCAAGCTCTATTCTTGCTTTGGCTTCTTCTTCTT
>195481016550
GTTTCTGAAGAAAACAATAACAAAATATTTGTTATCACCGCAAAACTTAGATGCTATTCAATCTTTAAGAATGAGAAAGGTGGAGGAACTAGTGAGTTTAGTAAATGAATTTCGCGAGAGAGGAGAAGCTATTGACCTGGCTCGTGCTTCCTTCGTCACATCTTTCAATATCATCTCAAATGCTCTGTTTTCAGTAGATTTAGCGACGTATGACTCTAACTCCTCGTCTTACGAATTTCACAACACAGTGGTTCACCTGACGGATATCGCCGGTATACCCAACGTAGGAGACTATTTCCA
>196280738459
CCATTATTATAAACGCCACTTTACTCTTAAAACCAGTTTTTTCTCCACCCTAATTAAGAAAATGAAGTGCCAAGTTGTTTTGATACTCATCGTAGTAATCTTCAACGTCTGCATAGAAGCAGAGACGATCAAAGAAGATAAACACACTCTTCTTCAATTCGTTAACAACATCAATCACTCTCATTCACTCAACTGGTCACCAAGTCTTTCTATATGTACCAAATGGACCGGTGTTACTTGCAACTCCGATCATTCCAGTGTTGACGCTCTTCATTTAGCAGCCACGGGTCTACGCGGGGA
>197573825610
GCAAGCTATGGTTCAAGAGAACTATGAATGAAACTGTGGTGTAAGAGAATATCAATGGTTGTTATCTGCTATAATGTTTTTTGGACCAAGTGAGTTTGATGCTGATGAAATGGGTTATGCAATGAGTAGACTTGAGATAGAATCCGATCTATGTGATACTGGAAAAGACGTTTGTGGAGTTGGTAGTAGTAGTGGTAGTCACAGATCAAGTGAACATTTGGCTGATCTAGACCATGAAATCAGCCAGGTTACTAAATTGAAATCTAGTCCTCATCAACGGTATAGCCGTGAAGTCCCTGG
>19813951914
gtaaataacttctttttttccagttacttcagaagaattgagtcgcaaagtttttgccttgggaacattgagtcttgaactatattaactctttgtgatatctgtctcagctctcttagagttgtttgtgtggttgagtcaaaactgattgtataagataggttgcagtttattgacttgagtttcatgttttagtgacttgcccctcttgtgaaaattgcagctcctttcagctcagctcttttacttgattgtataagttgcggttcattgacttgattttcatgttttagtgactgg
>19952959395
gttcgtcatttcatcgagcgagaagaagaaaaattcaaccttttgtttcattacaacccaatttgttggtttattgaactaagaccaattcaaaatttcaagttcaatgtgtaatgggataatcaaacaatttggggatctgtggaaatgagaaagctgaattgagctctgcgtaaagatagaaaatctattagtgtttgattataccaaatcttcttagctgcacttgtttctaactctgaatgcttaaaaagggaaattttgtgttaaagctgagttttttttggacagcttcttgat
>2006437056
ATGGCAGCATCTTCCGAAATACTCCCGGAGTCGTGGCAAGTGTTCATCAATTTCCGAGGAGCAGATTTGCGCAACGGTTTCATCAGCCATCTGGCGGGAGCTTTGACCTCAGCTGGAATCACATACTACATCGACACGGAAGAAGTCCCGAGCGAAGATCTCACTGTCCTTTTCAAGAGGATAGAGGAATCGGAAATCGCACTGTCCATCTTCTCGAGCAATTATGCTGAGTCAAAATGGTGTTTGGACGAGCTCGTGAAGATCATGGAACAAGTAAAGAAAGGAAAGCTCAGAATCATG
>201617314746
gtatagcctctctccttttactatgtgttattcgcacaaacaattaaaatcttcatgctttcattgacataatgacatttcatttaagaaacaaagttgttaacaggctcatatcatatattttctctttgccatggtgttcaagtggttcttcgtgattaagcttgttatatttttatgctgtcattgcaactgtgaagattagaaagaatgtaggcaatgttttctttagtttatctatgtagtattttctgatgaaatactttatcatgcaaaagctaagtgctgaaattgtttttt
>202485524876
GTAAAAATTACACAAAGGATAGTGTCTGCAAATATCTAAATGAAAACACTTAATTCCAAAATGAGAAATCAAGTGGGTTTTGCCTAGCTAATTGTATAAATAGTAACACAATCATAATCTCTTCTTCCATCAGGTCTTCTTCATAATATATTTCTTCTCTAATAATTGAAAGCAAAAGAAAACAGTTTTTTTTTTTAGAAAGGTAAAGAAATGGAGGAAACAAAGGAGAGAAAGATAGTAGTAGCAGTAGACGAAAGCGAAGAGAGCATGGAAGCTCTGTCATGGAGTCTTGACAATCTT
>203501723893
GTATTCAATACATACGGTTTGATGGGTAATGCTGCATTACTCCACAGGTACGGATTTACAGAGCTCGATAATCCATATGACATAGTAAACATAGATCTAGAATTAGTAACCGAATGGAGCACATCCTCATTCACAAGCCGGTACACTCGAGCTAGACTGGCCTTGTGGAGAAAACTAGGTTACACAGGATGCGAGAGTCAAAACTCAGAATACTTTGAGGTATCTTCAACCGGAGAACCCCAAACCGAGCTCCTGATCCTACTCTATATACTGCTCTTACCAGACGACACATACAATAAA
>204617029567
GTACTGGAGACGAAATAAAGCGATGGAATGACGAAGCTATTGATGATATCTACAAAGGCAATCTACCTGAGTGGATTTCGGATGATACTTTGATGTCATGCAGTGAGCAAGATCACTTTTATAGGGTGCAAGAGTCAGACATCCGAGAACACAACTGGCTTCAACTATACACTGAGATTGCGTCTTACTCGCTGTGGGAAGGAGACATGAGGCTCAAGTCTTGTGTGCCGCTGCAGATTAAGAATGTCCTTGTACGAACTCGTGAAGATTTTAAATCAAAGGAAAAGCTCAAGGCTGGGA
>205153329957
TATCTTATAAAGGCTTTTGCGAGGTCAAATGGCCTGAACGAGAGATGCTGTGAGATTGATCTAATGAATAAACATGGAAAATCATGGACACTTGGTCTGAGATACAGTACAGTCAATGATCAGGCTAGTATCAGTGGAGGCTGGAGAGACTTCTGCTTAGTAAATGGGCTAGAAGCTGGATCATTCTACAGGTTTAAGCTTGTCCAAAACGGGGAAAGGCCTTTACTACGGTTGTGTTACGACACTATTCCAGAAGAAGACTGTTACAAAGGAAACAGAAAAGTTAATCTTTCAGAGAGT
>206362728902
TTCTGTATTTTCTCCGAAACGAATTGGAGGTCCAGATGGCCGGAACTTGCAGCTGCATTTCAAGTCTAGATTATCTCTCCCTTTATTCACTGGAGGAAGAGTGGAAGGAGAGCAAGGTGCTACTATCCATGTTGTATTGATTGATGCAAACACGGGTCGTCCTGTAACAGTTGGACCAGAAGCTTCCCTGAAGCTTGAGGTTGTTGTTCTTGGGGGTGACTTTAACAATGAAGATGATGAAGATTGGACCCAGGAAGAGTTTGAAAGTCATGTTGTAAAAGAGCGTGAAGGAAAGAGACC
>207283115838
TCCTAATCCGTTTAGCTTTTAAAAAAATAAGAAGACATATTTATCAACTTGATCAACTTGAGCAAGTTGCAGCAGATATTTTCCTCGGCCAAGGTAAAGATCTGATGTTGTCTTCTTCTCTACTCGATCAATTTCTATATTTGAAGTTCGTGGATTTTGAAGGATTTGATTGGTTTCCATGGTATTAGATCTCTGTGATGGTTGTTGATCTATCTTAAAACTTGATTTATCTTCAGTTCTCTCGATTTCAAACTTGTACTTGTCCTACTTCAAGTGATCTAATCGGAAACTTATTGTTGC
>208461513858
gtatactatcgttctctctctctaacacctctgcgtatttggatcgtattgactagagtcttcccattatacttgcatcgttctctcttccatggtttcgaacttgtttaagcttatagtcttcaataccttctaactatctaaaaggtttcgtgtttcaatttgcttctggtgcgatttgctcagtgttttctttctctaccggaatcagctctagacaaattgtttgctatgttattgtattcactgggattttggatagtcccagtgaaaatctttcaatcttgttcgtgttacatt
>209117023916
GTGATATTAGAGGTTCCTAAAGTTAACTGGGAAGATGTTGGTGGCCAAAATGAGGTGAAAAATCAGCTAATGGAAGCAGTAGAATGGCCTCAAAAACATCAGGACGCATTCAAGAGAATAGGTACAAGGCCACCAAGTGGGATACTGATGTTTGGTCCTCCTGGATGTAGCAAGACCCTTATGGCACGTGCAGTAGCTTCTGAAGCCAAGCTGAATTTTCTTGCTGTCAAAGGTCCAGAACTATTCAGCAAATGGGTTGGTGAATCCGAAAAGGCTGTTAGGTCCCTATTCGCAAAGGCA
>210297511107
gtaagcctaataatcatatattaattccacattttttttgaattcttacttaatgatttgtgtcatataatatcaacggaggcttaaaattttcaaatttatattaaaaattcaaattttacgttgtaacaaaaactagagacttaagataaacattggtttgatcatcataaaatataaagtcaattgcatgtgatccaacatgtttagtgtattaatgtgtgttgtgtaaattatgccaaatggttccaaataagttggtcaaataagtagaataagttttgatttgcattgattttt
>211449016981
GTGAGAGTTTGTGGGAGCACAGGTTATGTAGCTCAGACGTCGTGGATTGAAAACGGGACGGTTCAAGACAACATCTTGTTTGGTCTTCCAATGGTTAGAGAGAAGTACAACAAAGTTCTCAATGTCTGTTCTCTTGAAAAAGACCTACAAATGATGGAGTTTGGAGATAAGACTGAGATTGGAGAACGCGGAATCAACCTCAGCGGAGGGCAGAAGCAACGTATACAGCTCGCACGTGCTGTCTATCAGGAATGCGATGTATACTTGCTCGACGATGTTTTTAGCGCAGTGGATGCTCAT
>21259554311
AGCTCTACATCACCTTTGATCATTCTGACCAGTAACGTCTCATGATAAACCTACTTTTCAGAATAACCAGGTGATTAGTCATCAAAATTCTTGGGATCTGTCAAAGAAACGAATAATGCCCCAGGGTGAAGATGATACAATCAATGGAGAGGTTGCTCCGAAGCGCGTACGCCATAATACTAACATGCATTTGACCCAGCAAGTTCAAACAAATGAATCCCTACAGGGACCTGTCTCTATCAATGGCATTTCCTCTGGTAACCATCTTTCGGACAGTGAGTTGACTCCAGTGGAACAAAT
>213406212476
gtaagaagaactcacattaggttttcaagttactagtggtggcttagactttacatggttgttactctttctctttaaaccgcataatgtatccgtggaaggaccttagatttcaacaacaatgttatacctatgctgttagttgttgtaagcatggatgaggctggttagtaattgacttattgttgatatgtgaaagtcatgtgcctctctgcttttgaagaataccaattttgtcaatatacaattcagttgagcttctgtgcttccagtggtctggcaaggaaaagtctagatagc
>21449604749
GTTTTTGAAAAATGCATAAAAAGGGAACTAGGGCAGACAACGAGAGTACTTGTTACAAATCAGCTCCACTTCCTATCACAAGTGGATAAAATCCTACTTGTCCATGAGGGAACAGTAAAAGAGGAAGGAACATATGAAGAATTATGCCATAGTGGCCCGTTGTTCCAGAGGTTAATGGAAAATGCAGGGAAGGTTGAAGATTATTCAGAAGAAAATGGAGAAGCTGAAGTAGATCAAACATCTGTAAAACCAGTTGAAAATGGGAACGCTAATAATCTGCAGAAGGATGGAATCGAGACA
>215575631748
ACTGTAATTGCTTATTGTGCATGTCGCCCAAGTGAATTGAGTGAATTAAATTTTGGGGAAAACCTGCTTAATGACATCTCCAACGCTTTGAGAGAATCAGGTGGTTGGGAGTATTTCAGGTCGAACAATATGGATTTGTCATGTGATATAAAAGACACAATCCGTAAATATAGTCTTCCTTTCTTGAGGAGATGTGCGTTGTTGTGGAAGCTACTGAAATCTACTCCTAGGAAGCTTCATGAAGAGTCAGATATGTTTGATTTGCCATCTGACCCCACCACCGACAATATGGATTTCATA
>216514720252
AATTCTCACATCTCTCTCTCTTCGCTCTGAAGCAAAGACAAATATGCAAAATCCTCTCTGAACAAAATTCACTTTGGATTTGCAGAATTTATTTGCTCTAAGTTAGAGTGAGGAGAAGCAACTGCCAAATCTCTGTAATGCACTGTGAAGATCTCGAAGAACAACAAGACGAAGAAGAAGACGAAGCAGCGAGACATTTCTCGTAGATAATGGTGGCTGCGATTCCTCAAGGAGCAGCAATTTCCAACACCGACTCTAAGAATCCTCCACCTCGAGATCGGCAAGACAAACCTCAGCTCA
>2172873536
gtttctctccatttttccttattctgctcttatgagtttccagtcaaatgttttgttttttatctgtctcgtttcccttaacttaactgattagattgcattacattttgattcgtagaagaaatgttatacgtgaaccaattgaaatcaaatgcacttgcttatataaatatgaaagtcacatgtttaactttgtggttaggtgattatctggttttatcttattttcccgcaataataaatggtaagcataacggtatttcaagcgaaaacatagattatttctttaaaatagttttc
>218337236453
GTTGCTGAGAACAATAAAAACAAGGACGTAACACTCTCTGCATCAATGGACAACAACAACAACAACATCAAAGGAACTAACATTCATCTTGAGGTTCATCAAAAGGAACCAGCTTTGGTCAAACCTGAATCCGAGACACGAAAGGGCCTTTACTTCTTGTCGAATCTTGACCAGAACATCGCCGTGATTGTTCGTACAATCTACTGTTTCAAATCCGAGGAGAGAGGGAACGAGGAAGCAGTCCAAGTGATCAAGAAAGCTCTGAGTCAAGTTCTTGTTCATTACTATCCTCTCGCTGGA
>21949174320
gttagtaatattaatcactttttcaatatttataatgtattagaaagatttaacaagtatatgtagactagtggtttgtgttttgtaaatctgataaaaatacaagatttattatttcatttataattcgtttgaataacaaaaatacaacttaattagtgacaattatttgttcaaggcaacaatatagagtaatacaacccaaaggatttgaatttgattttttttgttgaacaatgtacgtattgtttatagtgttgaaagttgaaatatgtatgaaaatgtaaacatcaatctatt
>2206228370
TAATTCTGATAATATGCATAACAAGAGTGGCGAAATCATCCTTGGACAAAGCATTGGCTGAGAATGGTACTGAATTAGATGGGAAGAAGAATGACGACGCTTCCGTACTCCCGATCGCAGAGCCACCACCGGATCTACAAGAGCCTCTCGTTATCAGAATCGACCCATCCAATACTTGAATAATATAGACAAGAAGAAACCTCTTGAGTTTGTAAATTTCGCGAAATTTTCTTACCGAGTGAGTTATTAGAAACGTTTTGTATAGCATCATAATACCATACTTCACAGTTTAATTCGTTT
>22144706800
AGGAGATTTGGGATTTTGTAGTAGAGAGTGCAGAGAAAGTCAGATGTTGATTGATGATAGAAAAGAACTAGAGGCTTCGACGAAGATGATGTTGGCTTCGTACAGACGATGTAATAACGGCGCCGGAAAAAGCGAGTCTCGGAATTTGTTTGATGATCTCCGGCGACGACGTCAATTATTTATAGTTCCTTGAGGCTTCTTTAAGCAATATCTAATTATAGTTTTTTTGGTTACACATCTTATGAAAGTTATTAGTAAAAGAAAGAGAATTAAATTGTATCTCCGGTTGTCATTTTTCAA
>222122615465
gttataccttagatcctcttattctgaaattttcaattccttgttgaaatgtcgtaatggatcatgcatcttggttaattacttatcacacttcatctttctatatgttatttggtatatgaacccttcaaactccattgacttcaattgagcctgttattgtgaatcttagttattttgttatcactggataatcttttggtatgtttaagagtcttgcctaacttttgtgaccgtgatatagctgaatgtgattcctaatcttattattcttttagccttgtttcgattacacaactg
>22337931251
gtacgtaactcatccatctttttcttttagagagttcatatagcttcactccaaataaagttaaaagttcatgcaatacgttcaatgatttcaaaactatatattatgatttattgtaaggtaagaagacactccaaaactatcataataccaaaaatttgcatgtaatgtatttaacattaaaaagtgacatttgtcaaaggtagtaaaattaacttgttagaagttaggactttagttttgcttcttaaaaataatcttacttttgttcaaaacaaaaaaaatcttagtaaaaaacat
>224366010148
GTTGGACTGAAAGCTGAATATGGGTATGCTAGGAGTCTAGCACGGTATGCAGCAAATATTGGTCCTGTTGCTTGGACATTTGCCAATGTAAGGATTGAAAAACTGTTACCAACTGGAACCGAATTTGGTCCCGGGTGGGTTGGAGAGAACCCTGAGAATCCTCCTCAACAGCAAAACTTAATGTCGGGAAAGCAAAAGTGTTCGAATGACTATGCATCTGATGATCATCATCAGTCAAGTAGAATCATGTCTCCATCAACCTCTGTCTCAAGCTCCATCATAGGAAACATACATTCTTCC
>225563835049
ATGCAAAAATAAACATAGTAACAATACTTTAAACTATTTACACCACTTTAATCTTATTCTCCACTCTTTGAACGTAATGGAGAAGAACCATAGTAGTGGAGAGTGGGAGAAGATGAAGAACGAGATCAACGAGCTAATGATAGAAGGAAGAGACTATGCACACCAGTTTGGATCAGCTTCATCTCAAGAAACACGTGAACATTTAGCCAAAAAGATTCTTCAATCTTACCACAAGTCTCTCACCATCATGAACTACTCCGGCGAACTTGACCAAGTTTCTCAGGGTGGAGGAAGCCCCAA
>22661078664
gtatgtcacttagttaaatatttgtagaggtctttcgttttgcagaaccaggatgattgtatagagctttgtctttggcttactaaagcttttctttggcctttcattgcaaatgtggttttgtttctgagtagcaatcatcatcctatagtgagcatatcatatgcaattatctgcctgcatgtctattctgctcttgccatgaattaagaatacaaaatgcatcgcgttacctgtaatgatgtagtgagatatattttcaaagccttcttttgtcgctctcccactaacattactcct
>22723268547
gtacgtagacatggatacaatattttaaatcaaaatatcgtgaggcattgtattataatacctttccatttttaatagatagagaaaatgaattaaaaaatgtgtaagaatttatgtagaatttaaaagtagatattctgtttgaggaattaagtctcacttacagtcttaacttttcttaaagctttgattacgtaccagtctgacttacagctttaacttttcttaaagctttgattacgtaccaatcatgttgtagctttacagcccaattttttttttttaaaaggctgtagtaga
>228320831151
GTGTTTAACGAGATAAGCTCGCGAGAGATGGAAGAGATCGATGTTTTCAAAGGAATACTGGACAATTACGTCTTTGTGGTTGTGATCGGTGCAACGGTTTTCTTTCAGATCATAATCATCGAGTTCTTGGGCACATTTGCAAGCACAACACCACTCACAATAACACAATGGATCTTCAGTATCTTCATAGGTTTCTTGGGTATGCCAATCGCCGCTGGACTGAAGACGATTCCCGTTTGATCGTTCCATCAAAATTGGCTCGAAACCACTCTTTAAAGATCTCTATATTAGACCAGTTAC
>22925118548
gtctgctgattctgtaattttaacgttttctaattcgtttgatctgtactcaatattaccatttgcctctttgtgatcttgattcagttgtttcaaattacgtttgctttagatctcttgaagaaattctcgaaaaggtgatttcgttttggtagttgaggattttgaatctctaactctaatgctttctgggtaatgtagaatgttcaattttaggttgatatgtatgagaaagttcgagtctttgagtacgaggtttttttatgttagttctgtctgatttaagacattactttcgct
>23093135134
ATTTGAGGAAGTTGCAGGGCTTCTAATGGTATGTTGGTTTGAAATCCGAGGTAAAATAAGCACATCCCTTCTCTCCAAAGCCACTAATTACAGTGCTTACCTTGTTTTCAAAGAACAAGAAATGGGATCCTTTGGATTTGAGTCTCTGCCTTTGGAGGTTAGCTTTCGTTCTACAAGAACTGAAGTTTATAACAATAGAAGAGTTTTTCTTAAGTCAGGAACACAAGAGTCTAGAGAAGATGGGTGGTTGGAGATTGAACTTGGTGAATATTATGTTGGTTTTGATGATGAGGAGATCGA
>231209914528
gtttggtttcttttcgttattatttagcacttctctctttcaatccctttcttggtctctcttatatgtgactggctttagttggacgtattcatatggaaataattaacgagatggatttgattttgcttattacttgcttgcaagtgttgtttaaactgttgaaggaaagaattgaaagacactgaaataagaagctaaaacatacatccaaaattcattaaacactgggaatgaaataagagtctttctgtaagagcttagaagtgtctttctttggggacattagaacttttttcg
>232334310864
GTGAATGACTTTGTGTCGCGGTATTTGCCGGCGTATAAGGCCTATCTTCCAACTCTTTACGCGGAAGGGCCAAGCGGCTCAGACCCAGACCGTGTCCTTGCGATAGATATCGATGAAGAAAGGAACCCGATACTCGCAAACTAATGCGATGCTGTCTCCATTGCCTTTATAGTATATCATCATTGTATGTAAAAGAGAGTAACATTACGTTCTTCTTCCTTCTATTTGACATTCTTTTTCCTACACTATACTTTCACATAAATACATATTCTTTTCTTGAATATTATTTTATTATTTTAA
>2335752985
gtttactctctttactgtgtttgtttttcacagctttctcaatcaattctgcttcaaaatctgtcactataagctatcaagtatcaactcaaccttattatgcaagggttggatttttcaaagtaggtattaacttaggatgaaattgtatttagaggagagataattgactctaaggtggagttattgacctcttattatcttgcaattttatcaagcatgaggggtttgagtagctgcattggggattgcttagttcatactattgggaaatatgattttttctgaatatagctcttc
>23427837802
GCGAAGCAGTGAGGATGGTTTAGGAGGCAGTTTTTTGGGTTTGTTTTGCAAAAGAAAATGAAAACTAACAAAAGAGTAGCCGGGGAGGAGAGAACATTCCGGTGAGATCAACATCGGAAAATGCTTTTCCCCGGTCCATGGATATGAAGAAACTGGAGCTTGAAGTTGATAGAGTGTTTGCTTTTACTTTTTTTTTCATTGTCTCATAATAGATTCTGCACAAGACAGGCTAATTCTATATTATCTATGTTTTATTTAGATGATCGTAATAATAAAGATATCAGTGTCATTTCTTGATCA
>235311622537
GATCGACAACTAGAAGTAGACAAGTTATTGTGTAAGACTCGTTCAGAAATGCATACAACATTACAGCAGGGTGGTCGGTCTCCCAAGTCCATGAATAGTCCAACAACATCACAACCGAAAGATGGCATCCAGAACAGTAACTCTTTTCTCTCTCAGGGTAAGGGAAGGAAAAGAGAGCGTATGGATCATGGTTCCGAGTCTGTTAAAAGGGAACGTTCTAGTCGAGTAGATGACAGTGGTTCTGGTCCCCTCAGAACAGAAAGCGGTTTAAAGTCTGAAATTTTAAAATTTACAGAGAAA
>236218612464
gtaagtcaattctcttgcaagtcctttaattccatgtttatttttatgatttgatctgattatggttatgtagtcgtcttctatagagttcgttattgacttgttgaattcttggtttctcgaattttgtgacttgtttagggttttggtctatttctttatgaattagggtttggctttcgtacttgatgattagatccatggctattgtttcagctgaattgagaagactcttatgttcagtttgtttaatatgttctgtatcatggtcaatggatgttaatgttccttatctctgtt
>2374597953
gtaatgagttctacatattttgttgtttatatgaggaggcatcaacgaattacactctcaaacgtcatagtttcaagattaggacatttcttttcatatacccaccattcacataaaatctgtaataatgcataaattgaaatctcactcccaccattgtcagaaatattcaaataatgtaaagtatttattaaaacaaggatagagagattaacaaaaaaaaatgaaaaagaatttggttatagacttataggtaaataagtgcttcttttaatttattgccaaaaacaaaaatactcc
>238240922610
GTTTCCATGGGAGTGATCATTGTCCGGTTACACTCGAGCTTTCGAAGCCATCTTCAGAAATGGAACAGAACCAGGTGTCAAACTAAAATCATCTTCTTCTGTATTAGAACATAAGGCCTTCTTAGGAACAAGCCAAAGCTTATTTTATCAGAGAATTTAATTTTTACTTTGCCGAGAGATGCATTGAAGATTTGATTGAGGTTATTGAGACACTTATTTAGCCTTGTTACTCTGATGAACTCTCAAATGTACTTATAATTATTGTTGTGCTTATCTTAATATGTTTTATTTTCCTAAGAA
>239322039370
ATGGGCATTGACACGAAAGAGATCATCGTTATATTATGGAAAATTCTTGGATATTCGATGAACATGAGCATCAAATTCATGATAAACCACCCGGTTTTGTCAGGGGTTTCAATGTTTTTACTCGTGCTATACATTTTCCTCCCTTCTCTGTTCTTCTTCTTGATCTATACATCACCGGTTCTTGCATGTGCTCTAGTGTATGCCCGAGAAAAGCTAGGGTTAAGATTCTCAAGTTCGTATTCAGAGCCAAAGAAGAGTTGTGGAGGAGAAAAGAGATGCCATTTAAAACAACAACGAAGT
>240247816945
ATTCATAACAATAACATCATGACAAAGAAATCTGAGAGTTGTGAAGTGGAGGAGATTACAGTGAACTCACCACCTTGGCCACCAGTAGCAAGTCCAGGACAAGCCTACAGAGAGGATGACCGAAGTTTCGGGTCCAGCGAGTGGGTTGACAAGGTGATGGTGAATAACAGACAAGACGAGATGAGAAGAGTGGAGAGTCTTTGGGGAGGAGCCACAACAGAGAATGGTATTGGTATTCTGCCGGAAGATTTTTACAGGAGAGATTTGGCTTCAGACACTTCAAGAATATTCTCTGAACAT
>24143143735
TACATACCAGGTACCAAGATGGTGTTCCCTGGGCTAAAGAAGCCGCAAGACCGTGCTGATCTCATCGCCTACTTGAAGGAATCTACTGCGCCTAAGTGAATCTGATGGTGGATTGATTCTGAGTTGTTAAGTCTCTCTCAGATGAGGCTTTTTTACTTTGCTATATTCTTTTGCCAAATAAAATCTCAAACTTTTTTTGTTTATCATCAATTACGTTCTTGGTGGGAATTTGGCTGTAATGTGTGCTGAGGCTCACTTTATCGAGTACATTTGATTTTCTGAGGCTCATTTTCCTTTTTT
>242616814988
GATTGTGAGGAGCAAGAGAATACGGATGTGCTTTGTGAGGAGAAAGGCGATAAGGATGTACCTTGTGAGGAGCAAGAGAATAAGGATGTGCCTTGTGAGGAGCAAGAGCGGGTGAGTATCGAGATTGATAATGGTGAGGAAGAGATGAGTAGCGAAGAAGATGGTGTGGATGAGGTAGGTGTTATGGAGGACACACTTGATTCTGGGATATCGTTTCAAGGTTTAGGTAAAAATGGTGTGAAAGACAAGAGTGAAGAAGATGATGTGGTTGAGTTGGGTGTTCTCCAGGAGATATTTAAG
>24312643932
gttttattcttactcatctgaatgtgtatggttaaaacagaacattgaaaagtactactgaaagttactatatgaacatgtaaatatagtttttgaagtgtttgaaggatgtctcttatgatcaacgctggcccaaacttctttcagtgtcctgagactatataagaagagctagagtccttagatttccaagatctgtaaattttgttttatatacttttgttcctgcatcttactgtttcgcttgatgtttggcaatcacctctagtttgaatcgatgcagaaagactgatgtaacca
>2441927852
gtttgttttcttcttcttctctgtttttttttttacaaaatttttctttaagaacagagctttaaaattgaaaaacttatattttaggtttctttttgtctcgtttttttttctggtgggaaaattctcccggaaaatatatttttatcagtccgggaaaaaatcattttcaaatgttcacaattgagttttgaaatttgaaatttttttcttttcttttttggtcatcgtttgatttactttttgtttttccaaaatatatatataaaatatttaaaagtttgtactttctgtcttcct
>24528606070
AACTTCCTTTCACCAATTTTTGTTTGAAACAAAGGAAAATAAAGTTGATCTTTCTTTGGTTGAAGAAGATAATCTCTGGAAACCAATGATGATGCTTGATGATTACATAGCGAAATCGAAGCTCAGTGAGAGTTTAACCTCTACGGTTTGGTTAGCGAAGCACAAGTTAACCGGCGAAGAAGCAGTGATGAAGTGTTTCGACCTCTCGAAGCTCAATCGCAATCTCCGAGACTGTTTAAACAACGAACTGGAGTTTCTATCTTCTGTTGATCATCCCAATATCATTCGTCTCCTCCATGT
>24631155140
GTAAACGGGTAGTTCATAATGGCAACTGTGACTGCTTCTTCTAACTTTGTGTCAAGAACTTCACTTTTCAACAATCATGGTGCTTCTTCATGCTCTGATGTCGCTCAGATTACCTTAAAAGGCCAATCCTTGACTCATTGTGGGTTAAGGTCATTCAACATGGTGGATAACCTTCAGAGGAGATCTCAAGCTAAACCTGTTTCTGCTAAATCCTCAAAGAGATCTTCTAAAGTTAAGACTGCTGGTAAGATTGTGTGTGAGAAAGGAATGTCTGTGATTTTTATTGGAGCTGAAGTTGGT
>247506333534
GTTCGTGTTGTAGCTGCAATTTGTGGGACATGGCAGGAGTAATTTTTGGTCGTGTCCTTGATCATTACAATCTGAGGTCGCTTAACTACGGTCAGTTTTTGTGTGTACAAGTCTAGATCTGATCCTTTGCGGCTCGAAAACATGACTAGGAAGTTTCCAAAATAATTTTGATTTTGTAAGATTTCTTGCTAGCTACAAAGCCGAAATCTATCTCCTTATAGATGGTTTATTGTTGTTTATGAATTCAGAAGTTGATGATTTCAAAGTTTTAATGCATTGCAAATTGCAATTGCAGGTAGA
>248580814586
gtaaaaactctcgatctaaggttttaaatgtttctttctgattgatttcgctgctttatcgtttctgatcttggtccttttgattagaatatgacggattcagaattaggtttgaattgtccccaatcgaatttttgagctccttaatgtcaaatttatgaaccctaatagtttaattgattgtttaggaacccagaatctcagaaattgaaaccctaagaacttgatagaagcatcattggataaaaacatgttatgtgaatctctcaactatgcatattcaattttatgaatcatctg
>249404124898
AGGATTTAGAAAGATCATTATATCTTTTTAATCAATATTCTGAATTCTCCCTGGTTAAGGAGGAGGGTCTCCGTTAATGGCGGCGGCAATGTTCGGCGTCAGGAGCTTTTTCTTCTCGGCGGTGATTGTGATACTGTTCGCCGGCCGTTATGGAGAAGCCACCGCAGCTGACAGAGGATACATTAAGTACAAAGATCCTAAAGTAGCGGTCGAAGAAAGAGTAGAAGACTTGCTGATACGTATGACGTTACCGGAGAAACTTGGTCAAATGTGTCAAATTGATCGGTTCAACTTCTCACA
>250339138242
ATGACTGAAATCTACAGAACAATTTCAACCGGACGTGGAGACGACGTTTCTCCGACTAAATGCCGTGAACGTCGTCGTCGGAGAATTGAGATGCGGAGACAAGCGGCGGTTTTCGGCGAACCTAGTTCGTCTAGGAATCGTGATCGGACGGACATGGAAGTTTACTCAAGTTTTGACGTTCCATTGAGGAAACAAGCTCGGAGGTCAGAGATCGGTGGTCTTCCGGCGGATATCGGGGGCTTTTTGGCACCTCCGGCGGCATCTTCTTGCCAAAAATCGGAAGCGCCGGTGTGGAAGGGA
>251360831250
CACACAAACTGGCAAAAGACGCCCCCAGGAAGAAGCCACAATGAAGCACAGCGGTGGGAACCAAGCCTGCTATGTTCTTGGTCAAAAGACCCCAAGCATCCGAGATCTCTACTCGTTGGGACACAAACTAGGTCAAGGACAGTTTGGGACGACTTACATGTGCAAAGAGATCTCAACAGGGCGTGAATACGCATGCAAGTCTATAACAAAACGAAAGTTGATATCAAAGGAAGATGTGGAAGACGTACGCAGGGAAATTCAAATCATGCACCATCTGGCTGGCTACAAGAACATTGTCAC
>252590811718
gtaactttctcttttccctatcgtgattttcaacttttgcctctcgatttagtcttctctctctatcttctttctctcaattacgaatccggtagctccggagagatggcaaatccgtcatctcgctggataatccgattccgatctggccgataaatctggatttagccgttcgtaattgagaagatccttggccgtctctctgtttttcttcattttttttcctaaaatccataaagtttagcctgacgtcatctctcgcacgcttcaattctcactagaacgtatttagtctgtttt
>253140916914
ACACTTTCTTAAGGTGGTCTTCCTCGCACCCAATTTATTACTCTCTATAACTGTCTTTTTCAAAATGTCGCCGTCCTGCTGCTCCGGCAAATACTCCGTCGCTCTCTTCTTCTTCATTCTCTCCGCCGTTCCAATAGCTTATATTATCTCTTCAGAGAAAGCTGTTCCTTCCACGCACGTCATCTCTTACCACAGCTCCGGCTTCCTCCGCGAGTGCGCCAAATGGGACGACGTTGGTCGGAGATTCCTCGTTTCCTACATGGACGGCGGCGGCGGTATCGGCGAGCTTGTTCCTACTAA
>254153631267
ATCTCTTTTGTCTTGTTTGTTTTTTCTCATCATCCTCTCATGGGTCGTCCATTGCAGACGTGAGCTCGTCTGATCAAATCCTCCTTGGCTTCTCTTCGTTTTCTCCAATCCATTTCTTTGTTTATACCAAACTTCATGTCATTAGGTCCTCCGATCATTCTTCGAATCGGTTTTTGTGTGGCGGATCCAGTTTAATCATCATCAATTCATCATCATCATCATCACTGGTCGCAGCTGAATTCGATTCTTTGATTGGGCTTGTGGGATGGGAACTTGTTCCTGATGGATATATTAAAGTCT
>25554613532
AATGTGGTTCGTGATGATGCATTCAAACCGTGGCTCGATCAAGAATGTTTGAAGATCAGATGTGTCTGACAAAAGAGTATCAGCACTTGGAGTTCTGACAGAAGACTACTAATTAGGAGATGTAAGACCTTTGTTTCATGAAATAAGTTTGGACAAGATTTGCATTTGTGTAAAATTAGCCTCACCATTGTGTAGTAGTTCATGACTCAAGACTGGCCCAGTGGCTTCAGGTTCTATGATGTGATTATCTCTTCCATGTCCTTAAGTGCATTGTAGAGAGCTTCCAAGCGGACTTATTAG
>2563239038
TAGAAGCAGTTAGAGAGAGGGGCATGATAGTAATTTGGTCCTTTCTTTCAATTGAGGTTAACCTAAAAAGAAGTGGTGCTTCGAGTGCTTGATTTTGCACGAGGCCTTGATGATGTCATCTTTTGGGAACCTTTTCTTATCTTTCTTCATTTTTATTGGTAAGGTTTTATGTTATACTGATGCAGAGGTGGTATTGAGTTGAAGTACCACCCGCTAGTAGTAGTAGTAGTCTCTCGTGTCATTTGTATCCCTTCTCGAAGCGAGAGGGAGAGTTTTAGATTTTATTAATCTCGTTAAAGT
>257457037267
ATATGACATTTACATTCTCTCAAAAGAAACTTTCTACATAATATAAAAAGTCACACATTCTCTCTATTAATTAAACATGTTGCTTGTTGCGTTTGTGACTCTTTTGGTAGCAGTAGCTTTGCAGCCACTACCGTCAGTGTTGTCTTTGGACGTTCACCTTCTTCGGCAGCTAGCCGCAAAGCACAATGTGACATCGATACTTGTGTTTGGAGATTCTAGTGTCGATCCAGGGAACAATAATTTCATTAAAACCGAAATGAAAGGGAATTTTCCACCTTATGGTGAAAATTTCATCAACCA
>25832638163
GAAGACATGGGATGGCTTAAGAAAACAGTGGACGAGAACTATCCTAAAAAGCCAGACTCAACAGAGACACCTTTGCTACTAGAGGATTCACCACCAATACAGACACTAGAAGGAGAAGTGAAGGTGGTGAACAAGGGTAACCAAATCACAGAGTCACCTCAAAACAGAGAAAAAGGAAGGAAGCATGATCAACAAGAAAGATCACCACTTTCACTAATAAGCAACACTGGTTTCAGAATCTGCAGGCCTGTGGGGATGTTCGCATGGCCCCAATTGCCTGCTCTTGCTGCTGCTACTGAT
>25927811990
gttcaatctttgctcattctcttattgtctttccagtaactaattggcttggtattagtagaattcttgaattgttgaatcagtagtttagcctattactgtttggtagtactctctcgtggcttagattagtgttggatgttttgatatcaatttgagtacgaaagtaggaatcttattgctgtctgaggagagtgtcttagtttagttttgttgctgctgattgctgaacttggaaaagttgtaatctttatgattgaattgttgatgaggatgaatagtttagtttcagcctcatgt
>260364421197
GTTGTGGAGAAGACGATTCGTCCTGGGCTTGTGGAGCTAAGCGAGGATCCAGATGTTGATGTCAGGTTTTTCGCAAACCAAGCTCTACAATCTATTGACAATGTGATGATGTCTAGCTAAAACCATTAGATCTTGTCTCTCTGCTTATAATCGTTTTCTATTTGATTGAAAAAAAAAACAAATCTCAAGACTTTTGTAACGTAGTAGTGGATTCTCGTCTTGTGTTTTTTATTACACGCAAACTACTAGAGTGCCTCGGTACGGGTTTTGTCCATTGTCTTGCTACTAATGTGTTTAAAA
>261576623117
ATAGGGCTAATTCTAGGTAATATTCCAAGGTTTCGAGGGGCATTCTCGGGGCCTTACTCTATAACCCTCAACAACATAATAGAATTTGGAATGATCTGCCATATGTTTGTCATGGGTCTAGAGATGAATCCAAGCGTTCTTCTCAGACCACCAACCAAAGATGCATTCATTGCCTACACAAGCATGATCACGACCTTTGTTCTCGCCTTTGTCACAACTCCTTTCCTCCACTATACCAAAACTTCTCCTTACATTTTCTCCCTCGCCCTCTCCCTCATGGCCTCAAGCACCGGTTCTCCT
>262377529094
AATTAAAGGCCATAAACTAATTTACGTGACAAAAACATTACTCCCGAAGAAGCCCAAATTGACGACAGGCGTTAGTGGCGATTGGCGATGGCAGCTCCTGCGGTGGAGGCAACCGTCGCAAGTGCTCTCCGCTCTGTGATTCTTAGAGCTCGTAAGGCGGCGGAGCAAGTAGGAAGAGATCCCGAGCGGGTCAGGGTCCTTCCAGTCTCCAAGACTAAACCCGTCTCACTTATCCGCCAAATCTACGACGCAGGTCACCGTTGCTTCGGCGAGAATTACGTTCAAGAAATCATCGATAAA
>2631811799
gttgccccactacactgctttttttttgtttcttgtatattatctttgctaaagcttcttagtttggttcatatatatgtaaacccctagcagcttgcatgatcacctacacttcatgatattttgttaaactgattacttaacttacatgtccgacttgttttggcccttaaagattttggtttgtatcaaaattcctatttcaaaaattgctgacaatgcttgcttttgcatcagaaggcatggtgatgatcgacttctctaatagctgacttgtttctttttgttcttgaactgtgt
>264223126386
GGAGCGGCAACTACCTGTTATGCTGCGCTTCATCCTCAGGCAAAAGGAGTGAGTGGAGAATACTTGATGGACAACAACATATCTGACCCTAATTCTCAGGGTAAAGACAAAGATCTGGCCAAAAAACTATGGGAGTTTAGCTTGAGGCTAACTGGTGAAGAAGAATCATAGATACTTTTTCGAAGTTACAGTCTTACACTCTTACAGATAAAGAGATATGGTTTAGTAACAAAATTCTTATGAATATAAAGTTCGATTTTTTTTTCATTATCAATCGACCCTTTTTTTTATGTATTCTAA
>265424325982
ATGCATGAGATGTGGTGTTTGATTGATCGCAGGCCAATAAGATTTTCTCTCTACGAGTTTGAGAACATAACGGGCCTCAATTGCGATATGTTTGACGAGTCTGACACTGGTGAAACTGATTACAAAGATTTTTGGAATGAAATGGGGGTAGCAATGTCTGTTGGTCCATTGTTTACAGAGTTGGAACGTGTCTTTGAGATTAGCAAGACATGGAGTTTGGAGAAGAGGATGATGGTTGGTAGATTATGTTTACAATATGTGGGAGTACATGGGATTCATCACGGTTCTAGAGTCCCGTTG
>266600918292
ACATGTATTCAGTAGGGACACAACTGGGCGAGAGATTCTAGGCATCGCGTTTCCAGCAGCTTTGGCTTTAGCTGCTGATCCAATCGCTTCTCTGATTGATACCGCTTTTGTCGGGCGTTTAGGAGCGGTTCAGCTAGCGGCGGTTGGAGTTTCCATTGCCATATTCAATCAAGCTTCTAGAATTACGATATTCCCACTTGTGAGCCTCACAACTTCATTTGTGGCAGAGGAAGACACGATGGAGAAGATGAAAGAAGAAGCAAACAAAGCCAATCTTGTTCATGCAGAAACTATACTTGT
>267532727386
GATGTGTTTGAGGCAGCTTGTGACTTTGCTCGGGAATGGAGAGGCCTTCTTTGGGAAGACTCTAAGAGAATGCGACTTGTTGTGAAATCCGAAGTTCACAATCAGATGCGTGAGTTTCTTCATACCCAAAGCAGGTAACAAGAAGAAACTCACATTTTCTTCTCGTATTAAAACAAAACATCATGCTTCGATTCTACAAACTATGTCTTTCGTGAGGTTTCAGCAGAAAGAGAAAAAAGAGTAGCCATTTGATGTCTTGTTACTCTATTAGTTACCATCGTTTTTATCCTGCTAACACAT
>268548731328
GTTCGTATGGCTCAACATTCACATTCGCTAATCGGTGCGGCTACACCGTATGGCCTGGAATCCTATCGAATGCTGGCTCACCTACTCTCTCCACCACCGGATTTGAGCTCCCTAAAGGCACCTCTCGCTCTCTCCAAGCTCCCACCGGTTGGTCCGGTCGATTCTGGGCTCGTACCGGTTGCAAGTTCGACAGTTCTGGCTCCGGTACATGCAAAACCGGTGACTGCGGCTCCAACGCTGTCGAATGCGCCGGGCTTGGTGCCGCACCGCCTGTAACTCTCGCGGAGTTCACTCTAGGCA
>26944540622
GTGGTGGAAAGCAACATGTTTGATGAGAAAGAAGAAAGCTTGGAGTTAGAGAAGAGCCCGAGCATTACTCGGTCATTGCTTCTGGACTTTAGTGATAAATCAGAATTATGGGAGAGCTCAGACTGCTCATCTGTGGTGACTCAAAACCCAGAGGATGATAACTCGTCGGTGTGGTCGATGCAGGCCAATGCAAGTGCCAAAGACGAAGAGTATGATGATGAAGAGGAAGAAGCCTATTCTTACGGTGAGGAATATGATGAGGAATACTACGACGAGGAAGAGGAGGAAGAAGAGGGAGGG
>27025093736
CACTGCTTCAATCCAATCTTCGTCTTCATCATCATCATCTCCATTAAAGCTGCTTAAGAATGCGCAGCCTCACTCTAGGTCTGACTCTCAGATCCTCCTCCTCCTCTTCTCTTCCATTCACCTGCAACTCCCGCTTCTGCTCTCCTCCTCCTCCTTCTTCGTCCTTTAGACTCTACAAACGATTCCATTTCCTTAAACCATGCTCTTCCCTAAAGCAAACCAAGAAGAAGAAGCAACAGTCTCTCCCATCTACCGCTCCGCCTCCTCAGAGTCTCCGGTGGTTCTTCAATTCTAAATCCA
>27158207365
gtttttcctgtttcttccatcaatttacttttcgataacttgagagtttataacagcatggccaggtgctagcatttatcgctaaacttcaaattacggaaccatagtggaaagaggataaacatttgatatgtagtggaacaagatatgctatgcgacttgtaacctaattctcgcctagtttaattagaatgatctcagcatctcgttgttgaatactcttgttggcgatgacattagtatgacactgttaagtgaattaattaagtatctttgtcacatttttttcccatctcttct
>272550539672
ATAGAATCTCTGTCTGTGACGTTTCATGGTTATGACCTTATTGTTGATTCAATGTTGGAGCTTAACTATGGAAGGCGTTATGGTCTCCTTGGGTTGAATGGTTGTGGAAAGTCCACTCTTTTAACTGCAATCGGACGCAGAGAGATACCGATTCCGGATCAAATGGATATCTACCATTTGTCTCACGAGATTGAAGCTACTGACATGTCTTCCCTGGAGGCTGTTGTTAGCTGTGATGAGGAGAGGTTGAGGTTAGAGAAAGAAGTTGAAATTCTTGTACAGCAGGATGATGGAGGCGGA
>27348726287
GGAAAATCGAATTAGGGTTTTCTGAAAATGGTTGATACTGTTGACAAATTAGGTTACTTCCAAGCGATTACAGGTCTCGAAGATGCTGATTTGTGTACTGAGATCCTTCAAGCTCATGGTTGGGACCTAGAACTAGCAATCTCTTCATTCACATCTTCTGATCAAGACGCTTCGTCTTCCGCCGTCGATGGTGGTGGTAACAATCGCGATCACGATCACAATAACGCCACCGTGACTCCTGATTATCCACCTCGCGGGATCGTTGACGATACAGAGCTTGTTATGCGTGATGATGGAGGA
>2742984686
gtacatgttatcaacttgtattatgagaagatttatctatctatgaaagtgtgttccgtcttgcattgctggtagcctctgaatacaaagcttccaaattaaatgaatatctgcttgtttcgtcattgttaatggtcatttagctaagtagaataaaagaaagatttttgctaactaatggaaacatttcagaatttaggtgcaaatgtaagaatagtacgaaccaagcttgaaaaatagtgttgttatcatagacgaggctcacaatttggctgacacttttctcagtatgcacgatgc
>275256340621
AGAAAGCGGATGATTGGTCAGATAAATGTCAATCGAAGTCGGTACAAAGAAACGGTGCAAAAGACAGGTCTGCGTTGTTTGACATAACCAACGACTCACCGATCGTAGGTCTGGCGATGCAGACACCGTCCTCAGGAGTTGTTGGGAAGAGGAACATGAGCAGAATCAATAACACTCCTGGATCTGGTGAGGCTCTCTTGAGAGGCCAAGTCAAGACTCTCTTGCAGAAGGTTGAGGAAGAAGCAGATCTCACCAAGATTTCGTTGGAATCTCGTCCTTTCATCCATCTCGTTACTTCTC
>276356413931
ATACTGGAGGTCCAACTCTTCCAAAAGCACCTACTGCGGCATTTGATCATTTTAGAGATGGTTTCGGAGAAGATATTGACAATAGCAGCCCAAATTTCCAGCAGATGGATCCTTTAGCAGCCGCACTACAAACGCTACCCGATGACATGCTACAAGAGCTATATCAACAATGCCAACGGCAATCGCAGCTTCAACAGAACTTCTCACTAGAAGAGCAGCAAAGACTTCAAAGTAAAGTAAACAACAACGGGCTTCAAGGAGTAGTAAGGCCACCCGAAAAGCCGCCACAAGACCTATATG
>27716772674
CCTTAATCTGTTATCGTCATCACTTACACTCTCTCGCAAACACCCAAAGCCCTAAAATCCTTAGGAGCAACCAAAATCATGGCGCTTCATCTCGCCAGACGCCACCAAAGGTTACCATCAAACACATCTTTGATTCGATTTTTCTCCAATTCCTCATCGGACTCACCTCCCCAATTCACGAACGCACCGGTTGAAAAACCGTCTCAGTCACCATCTTCTCCGTCACCGTCAGACTCTTCTCCGATCTTCGACATCAAGAACACTCTGAAACTGAAATTACAGAACCAGCAGGAGCAAGGA
>27852122618
CTGCTGGTAATGGCATTTTTGACAATGACGTTGTTCTTTCGGACGGAGATGCAAAAGAAGACTGAGGTTGATGGGAGTCTCTACACTGGAGCCTTGTTCTTCATCCTTATGATGCTCATGTTCAATGGAATGTCTGAACTTTCAATGACCATAGCAAAACTTCCTGTGTTTTACAAACAAAGAGATCTCCTCTTCTACCCTGCATGGGTGTACTCTCTGCCTCCTTGGCTCCTCAAGATACCTATAAGCTTCATGGAAGCCGCTCTCACAACATTCATCACTTACTATGTCATCGGCTTT
>279415811880
ATGGCGAAGCCGTTGACCGGAGAAACAATCAGAGTTGTTTTCGAGGAGGAGAGTGAGAAACAAGGCGGCAAAGAAAGCTATATGAGGAAGAACAAACATCGCCGTGTAGGCAAGTACAGCAAGTTTCTGTACACGAGCAAGAGAAAGTACAGCAAGTTTCAAGACATATCAGTTATTGAGCAGGTTGGGAATACCGAGAGACATGCCAGAGTATTGAAGACACCTGGGAGTGTTCAGACATTATACTGTTGGGATGGAATGAGAGTCAACGTTCAGCTGTATGTAGTTGAAAGCAGTAAT
>28011618558
gtaagttgtttcagaaatatgaatgctttgatgaggaagctatgaatttttctccgttaagttgtgggaatgtggtcaagatgatgtcttttatagatttctcagtgattcgttaggatctgtgtgtaaagtcaggtcctttgcaacaagttcttgatgcattagtgaatttcagttgctttgtgagattgctctgttttgcttagtcatcaagttttagtctctagtaatttttgtttgcacaaatctcaatgtttagatccttcgatctgtgaaatcaatgattattttatgtatatc
>281140215605
GTGAGTCAAACATTTGCAGAAATGATGTTTAAACATGGGTTTGTGCACTGTGACCCACACGCTGCCAATTTGATTGTTCGTCCAGATCCTTCTGGTAAGAGGAACATATATGGCAAGAGAAAACCGCAATTAGTGATTCTTGACCATGGCTTGTACAAGGAGCTTGACTTCAACACAAGATTCAACTATGCTTCACTGTGGAAAGCATTGGTCTTTTCGGATGCTAAAGCCATTAAAGAACACAGTGAGAAATTAGGCGCTGGAGATGATCTATACGTCCTATTCGCCGGGATACTTACA
>28228113712
gttggttcatcttaaaatttaacttactctgtatcagtttcagatgttatggctaatctaatggttctataagctaccgcataatcatggtcgtcttttagcatgtgcaagaggagtactcaattatggtcttgattaaaaagaagaatttactttcaaattatgttaaacacatcaatcacatatttatgagaaaagttgttttcgtaagagatagccaccggaaaatggtcggataaatggccgaactttatcatttttgtgtatgtggccaatcattaaccagggaaaaaaaattgt
>283406918136
GGGAGGACACAATCCATCCTACATGTACCGTCTTATTGCGGACTACTACTCTGCTGATGATTTGGTGATGTAGCGATAAAGGACTAGTTTTCGGTCACTTGGTGGGAACTATACAACATTCAGTCGGATAGTCGGTCATTCACAATTGAAGAATATATGTACATTGCACAAAAACAGTTGCTCAAGGATTGTGAATGAAAAAGAGAAACATCTTAGTGTCTGAAATTGTCAGGCCAAGTTTATTTTTGCCGTGTCTTGGGTAATTCCTTTAGCTCAGTCTCAATGGTGTCTATTGTTACT
>284130826224
GGCAGCTTTATTATTAAATAATCGGTCAAACTCTGCCTCCCAATCCAAAGTCTAAAACCTTTCCTTCTTCTTTCTTTACAAATCCAACAATCTCAATGTCTCCAAATCCATAACTTTCTTCGATCCCCTTGTTCTTCCTCTGTCTGCTGTTACATTTTTTACAAAACCCTAATCAAACCCATTTTCTTCTATCAATCTTAACCCTAGAATCAAATAAAGACTCAATCTTTCTTTGCTTTGCTCTGTTCTGCTCTGTTTTTGCTCTGTTTTTATAATGGCTTGTTTCTTGAATTGTGTTAG
>28560706056
CACGAACGACTTGGCCAAAAAAACAAAGGAGGCCGAATTGAAGCAACTACTTTTCTCCATCATCATCACCATCGGCGAAATCCGCCAAAAATTGATCTCCATTTGGAAATCCAGATCATGCTCTAGAGCCCTAGTTTAGATCTCGAAGGAAGACAATGGGACGGATCTTCGAGTACTTCGTCGTGTGCGGACTTGGTCCAGAGATGCGAACCGTGGATGGAGATCTTGGATTCCATGGAATGCAAACATTCTACTTGCCTGCTCTTCTTGACCAGTTCCCTCCTACTGATCAATCTCCTT
>2869434129
gtgattttccccagaatccaatcaaagcttctttttattgtttctcatggtgtttgctgaaatgttccttctttattcatcggacttggtttgtttctctcttagttctgtaacttgtttgattctcctatagtcctgtgtactaaatttacaaactttttgactttggtgtgatttatcgtcctcgattgtttgtatctgtgacaaagaaatgaaatttgagttggttgtgaggtattcgagtaaagttttgaaagcccagttctctgttttattgtttatatagagatttagttggaa
>28756416271
TACACATACATTATCACTGGGGAGGAATTGGTCAAGCTTGCAAGGGATTACATTAGGTTTCTTATGGGAAGACCTAAGACTGTTCGATTGACCCGAGCCATGGATAGTTGGAACGGATTCTTGGAGAAGATGTCGAGGCAAAGAGTGTATGATGAGTATTGGCTAGAAAAGGCGATCATCAACACACCAACCTGGTATGATAGCCCTGAGAAGTACAGACGTGTTATCAAGGCTTATGTTGATTCAAATTCTGATGAAGCTTATGTGGAATCAAATTCTGATGAGGTATCTTACTAGGTT
>28810058437
ATGGTATGGACGTTAACAACAACAATGGAGATGTGGATGATGCTTTCACACTCGAGTTTTCGGAAAACGAACATAACGAGAATCTTTTGGACAAGAACGATCATGAGACAACGAGTTCCTCATGTTTTGAGGTGGTAAAAAAAGTTGAGGTTAGCCATGGATTGTTTGTCACAACTCGTCAGGTAACCAACACATTCTTCCAACAGATAGTACCATCGCAAACCGTTATAGTTTATATAAATCCGACGGATGGCAATGAGTGTTGTCATAGTATGACATCAAAAGAGGAGGTTCATGTCC
>28949081511
gttcattttcttcttaattactcttattttaagagatgtttcgattatttcaaatgcaatttaaagtgtttttttttcttaaactaacttttgcgttttttatgtttatatgtgaatatttcttttcgaagtatgtatatttctaaaagttaacatttccacttgttcataaactatttttgcaaaagacaaacgcaagggagttgatattttccattaacaattttttttttttgaaatactaaaagtagtaattcgtttgaaaaagaaaaaaacacactattataatattagattctt
>290425823881
GTCGAAGAAGAAGAAGAAGACGAAAAGGAAGAAACAGAGTAGCAAGGAAAAAGAAAAGTATCAAACTTTCATAAACCTTCCTTGTGATCTCTTACAACTGGTAATTTCTCGTCTCCCGTTGAAAGATAACATCCGTGCTTCTGCTGTCTGCAAAACATGGCACGAAGCTTGTGTTTCTCTTCGAGTGATACATACATCTCCTTGGCTTATTTACTTCTCCAAAACAGACGATTCCTATGAACTTTATGACCCATCAATGCAGAAAAACTGCAATCTTCACTTCCCTGAGTTATCCGGTTT
>291407939238
TTGGAGAAAAGAGAGAAAAAATGGCGATGGAGATCGGAGAAGATGAATGGAAGGTTTGCTGTGGAAGCTCCGAATTCGCGAAGCAGATGTCTACGTCTGGACCGTTAACTTCTCAAGAAGCAATATATACTGCAAGAGACATCTGGTTCAACCAAGTTAATGTGACAGATTGGCTTGAAGCTTTCTCTGCTCATCCTCAGATTGGGAATACTCCTTCACCTTCTATCAACTCCGATTTTGCTCGTCGGAGCGTATCAGAACAGTCAACCGCCTTTGCCACAACTTCTGCTTCTGCTTTAC
>292421511317
gtaaatatctttttagaaccttcctttgatgtctgttaaaagttagtagtgtaactgacatggatctatatgtggggttgacttgtacgatgttggaataagaagagaactttttgtgtcagaagtcataagctagtgaagagaaaggctacgactttaggggaagtagattagaatatgcacatcacaacatttcccaaaagctcagggattaggagagaacagctttaattaagtacagtcttggtcttgtgtttgtcttatagatcagttacatcttgttttagtttgatatttgtc
>29334651502
CCCAAAAGCAAAGCTTTTTGAAATTGAGAAATCAAACCCCAAAACCCTAAAAAGCTGATTCCTTTCTTTGATTCTCACTACCAATTCTTCCCGCCAGTTTCCTTTCCCCGATTCATCCTTGACACTTGCAACGCCATGTTGCGGCCTCGCCGATCTCTTGGGGTTTCATCTCCGGCGAAGCAGAGGAAGAAAGCTGCTCCTAAGAATTCCATGGCTACGAGAGCGAATCGAAAGCGTCTCCCTTCTTACCTCAAACCTGGCTCCGCCGTAGAAATCAGCTCCGACGAGATTGGATTCCGC
>294253327324
GGGACAGAAACTGTTCTTGGAATACGTGTGCCACCCACGGTATTATTTTCGACAAGGCCGTTATTAGTAATAAACGAAGAATCGTTCAAAGGCATGCGTAATCTCCAATATCTAGAAATTGGTCATTGGTCAGAAATTGGTCTTTGGTCAGAAATTGGTCTTTGGTCAAAAATAGATCTACCTCAGGGCCTCGTTTATTTGCCCCTTAAACTCAAATTGCTAAAATGGAATTATTGTCCATTGAAGTCTTTGCCATCTACTTTTAAGGCGGAATATCTAGTTAACCTCATAATGAAGTAT
>295421016973
CCTTCCTTGAAACTGAGCTTGCATAATTGATGATATCAGCACTGATTTTTTTTCCCTTTAACTGATATATTGCAAGGACAAAGTTAATCTCCATTTCTGGGTATGTAAATATGGCTAAACCCACTATAAATATACCCCCTTACTTTGAGTCCTGAGGCAGTCATTACCTCTCTTCTTCTTCTTCTTCTTCTTCTTCTTTCTTTGGGTTAGCTGAGAAATGGATGTAATGAAGCTTGATCACGACAGTGTATTAAAAGAGCTTGAGAGGATCACCTCGAAAGCTGCTGAAGTTCAAGATAA
>296518634231
GATAGGAGAAGACGAAGGAGTCAGAACGGGACAACAAGAGATTCAGATCCTCCGAGGAACAGCACAGACACTGACAAGAGTGAGTACCATGACCTAAAGCCTGAAGGTGGATAGCCATTGGAAATAATGGAGGTGTAAATTGTCGTAAAGTCTCGAGCTTTATGGGAAGTTTCAAGTCCTTAGTTCTTCTCCAGATCTTCTGCGTTATTTGATGTTTCTTTTCTTTTGTAATAAGGAGAGAGAGAGAGAGTGAATGAGTTAGTGAGTGTTCATCGTTCGTTTGTTGCTTGTATAGTATTT
>297126913799
CTTATTAAACCGGACGTGGAGATAAAGATGGTAGAGAACACACCTGATGATCCAAGGCAGAGGAAACCAGACATAAGCAAAGCTAAAGAAGTTCTTGGTTGGGAACCAAAGGTGAAGCTACGTGAGGGGCTTCCTCTTATGGAAGAAGATTTTCGTCTAAGGCTTGGTGTTCCGAAGAAGTAAAACTTATTTTCCAAAAAAAAGAAGAAGAAAAATAATTGCTATTTTAATTTCATGGAATTGTGTGGTCTTATCATTTTGTTTGTTTGTTTGAAATCGGGGTTCCAAGTCGAAGCAAGT
>29846778569
CTACTGAGCTTGAGCTTCACAGACGCTGCAATGGCACGTTTAGCTGCGGCGATCAGAGAGAACTCTTTTACCCTTTCTGGACATCTGGTAGAGAAGACTGTGGCCACCCTGACTTCAAGCTCGACGACTGTAGCGGAAGATTCGCAGAGCTTAGCATTTCCTCTGTGAAATTTAGAATTCTAGCGTCGGTTTATGGCTCTAATATCATAAGACTCGGCAGATCCGAATATATAGGCGATCTCTGTCCCCAAGATCCTATAAATGCACCATTCAGCGAAAGTGTCCTTCCATTTGCTCCTA
>2991922331
gtatgttacgtaaacacccttcacacgtgtcaggttcttggtaatggataatgtgttctaataatagccacagaaataaaagtcaatatttgaggactttttttgtattaattaatatcaatattcgttaatatcaatgaagtagattttcccatacatttaaaattgtttcgtaattgtgattaagtaaatcctaacagtgtgttttatattcaaataaagtagatatattaatgtagttgagttcagtgttataatatttgttatacaagtaatctctacgagggtccttgtgtaagc
>30048343016
gtcagttggcttaatgtaacatgccttggctctttctttgcgttaacttgtaactatttgtttcccaaagatttcaagtgcgttctgtgagtctgcaatattgaaaagattacgctggtatataaagttaattcaatgtttcttactttaagctggttgctggcgataatttcaataatttacttagagaaattctactgaacttctaacattttagtacattcttgtgtaataccatcagcctagatgctatccttttagagaatcctctgctcaaacgcatctgtttctgtggagtac
>301474414648
gtacgtacggatcaagtttcgatttcatggattgcgattataaactaggtttttggttacgcgaatttttctgtggttctgatgaatcacgatctccagactccaatctcgatttcgtttttgtttttgtcttcaatactcatgagatcttacaattcgttcagaacttgaatcaaacgcgttttgtaaaattagatactggatttggatttgaattgtgaaaacacataatgtagtcgttgacagtgatcatcacttgtgaaccttctaaggtcagtgacagtgatcacagagatctga
>30227115889
GGCCTGTTCTTGAACTGGATTTTAATCAAGACACTTCCACTTATGTTGCCTTTATCCGTGTTAAGATCAGACTTGTATTCACTGACCGCCTTCGGTTTTTTCGGAGAGTTCGTTTTGAATCTAGAGAAGGTGCTATGATTGGGTTTGAGTATGAGAAGCTTCGAAGGATATGTACTAATTGTTGTCGTATCACTCATCACGTAAACAACTGTCCCTTTCTTAATGCACCTGTGATTCATGATGATGAGGTGGAGGTACTTGATGTACCTGTTTGGGAGGAAGGTGCTGCTTCTAACACTA
>303125215119
gtaatcttccttaaatctaatgctcactaataactggatacttatgcgatatgcaacgtttccgtctaatgggattgtatcatcacacataagtttgcgaatggtgtttagatctattatgcattgtctcacagcatttcaagaaattttacgacaccttgatctctggtaatctagtcaatgaaactcccattaacattgacctgaatcaagttttgatattctatggcagaaatctctcattagttataatttacctataaactcatagctaagattaagatgtcatttgaatagttc
>30445698208
GGTGAAAAGTGGTTTCTTTCCCAGCCAACCTTCGGTGTTTGCAACAGCGCCGGCTACTACTCCTTCCTACTTAATCACTAGGCCCTCCCCTCCTTATGGGGAAGTAAAAGCGTCTCAAAGTATCTTCGGGTGCACCGGTCACTGTTGTTGCGGCGAACCGAGAAGAAATTGAAAAGAATACCACATCTGAGGAAGACAGATGGTGTGAAATTTTCAAAGGAACATCAAAAAGGGCACTGCTTTCACGCTTCCTTCTGGTGATTGGTGTTAAAACTTGAATCGAAAACAGGGTACACATCT
>305103021554
AAAACTTGTCGGTTAAGGATGCGGCTGGTTCAAGTGTGGAGTCTCTATTATTGTTCCCTATCACCGCACTGATGTCTTCTCCTTCTAAATCAATCAAAGTAGCAGCAAGTAAGGTTCTTTCCATCGTAGAAAATTTCTTGGTAACAGTGTCAAATGCACCAAAGATTGAGGTCCACACAAGTAAGGGAGATTCACCACTCAGCAGGGTGGGCTCTGTCGTATTTAGGTTCATGCAGCAACTCTGGCATCAGAATGATTACACACCTTCCACGTCTTCCTTCCTCAGAGTGGCTTACACCA
>306480728278
TGTGTGATTATCTTCTTTGGTGTTGTTGATGCTGGAGATCTCTTATTCAGATTGATCACGCCTGAAAGGTTTATTAGGATTTGGCAAAAGGATGGATAGAATCAACGGTCTATCAGATCTCTTCTGATTTGAATTCTAGGGCGTTTGTTTGGAAGAATCATTGCTTCTTTGGTTGAGGATCTTTGTGAAACGCTGGGATTTTGTGTTCTAGACTTCTAGGGTTTTTGAAGCAAGCTGTAGCATAAGGAAAATTTTGAGAATGAAAGGTGAAAGAGAAGTTAAGAATGGTGTTTCTGAGGA
>30725761
GAAACTGAGTCTACGGGAAAAGAGGAAGAAGTAGAAGTGAAATCTCGAGACAGTGACTTATCTTTTTCAAATCCAAAGCAAACTAAGATCAAGAAGAACTTGGATGCTGCTTCGTCTTCAGGGCACGTTATGATTCAGAAAGCTGAAACATGGCATCTCATGACATTGAAGATCGCACTTGGAGTGGCTCTTGTCTCTGTCATTCTAGGTATCATTGTTGGGAAAAATTATTGATTTCTTTTTGTTATATTTATGAAAGATTTGTTTGTTTGATTGTTTCGTGGTTCTAAGAATTTTTGC
>30860034499
ATGTTTTGTAAAATAATATAACATTCTAAAAGCCGAAAGATAAAAATTTCACCGCGGACTTCTCGTATGGCGTCACTAGATTCTCTAGTGAGCTTCTTTTTATCTACCCTTTTTGTCACAATCGTGAGCTCACAAACGCAGTGCCGGAATCTCGAGTCGATTATCAGTTTCGGTGATTCGATTACCGACACAGGAAACTTGGTTGGTCTCTCGGATCGTAACCATCTTCCTGTGACCGCGTTTCTGCCGTATGGAGAAACCTTCTTCCACCACCCAACTGGCCGTTCCTGCAACGGCCGT
>3092523432
GTAAAAACGATGCGTTGTATCGCTGGAGCATCCGTAGCCGATTTCTCTCCGTCGCTACTGTTTCACCGCCGTAATCTCGTAGCTGTTGGCCAGAGATTGCTTATGACTTCCTCGATTTTGCGTTCTCATACGAGGGAATTCGACGTTTGCGATGAAGGAATCATCTCGGTAGAGGAGTGGCGGAAATGGGGTCCGGTGTCTCCATTTCCATCCGCGGTCAAACAGATTGTGGATGATTTGAAAGTTCTGGAGTGCAAATTGGATTCTCCGATAGATTTTGGTGGTAATGGTGGCAAGTTA
>310616616524
ATATGAGTTTCCTCAGAGGTATAATTGATTCGTTTAGCTCTATTCTCAACGAAGAATCTAAGAAAGATCCTAGTGTTTCATCATCATCAACTTCTTCTGAGTCCATGAATGGTATCGATGGAGTTCCGGTTACTAACGAACGAATTGCGTATAAGCTTAAAGGATACTTCGATTTAGCGAAAGAGGAAATCGCTAAAGGGGTTAGAGCAGAAGAGTGGGGTTTACATGATGATGCTCTTCTTCATTATAGAAATGCTCAAAGGATCATGAATGAAGCTACTTCTACTCCTTCTCCTTCGT
>31151112496
gtaaattttagctcttgtttgtctatattcattatctggaattttagaggaatctgtttgtatttttttacatctcgttgaaacagcgcatcaatgtaggattagcatttatcttttcataacttgggatgatcgtgtatgggtctacgggttgtattgatctggtaaaactggttttaaattgggataaacaaattgtgttccttgttcacaagatgattattgtcactgtactgggtttatcacaaggatgaacatgataatgtgagaaccagtattgatataatgtttgcaaatatt
>312403722799
AAAAAGCACAAATACAGGATTTCTCAGAATTATATGGCTGAAGGAGAAGGACAAAGGTCTCCTCAACTCTTGTTGGAAGGAAACAAGGAAAACACTCCGAAACCGGAGGAGAATGGCGTCAAAAATCTTACTAAATCCCAAGTAGGTGGAGAAGTTATGATAATGGGTATGACAGAAAAAGAAGCTGCTGCAGCAGCTGCAAGAGCTGTGGCAGAAGCAGAATTTGCAATGGCAGAAGCTGAAGAAGCAGCAAGAGAGGCAGATAAAGCAGAAGCCGAAGCTGAAGCTGCCCATATTTTT
>31352894263
gtacatttctttctccactttctctatttgtatgaatctgagtcattgaagtttatagtacatgttcctgcagttttgctccgttctggctccagctctttctttttgacttagtttcatggtcatagtatagctctctagatttaacccacgggagaggtgcaaagttcatttattaattgtcaccgttgtttatttggctagtgatatgaaaagggttgctatatccattgtttaaattatttttggtcgaggaacgtttcaacctgttttacataaccaagcaagcaggccttgttc
>31414763707
gtaacgaaactgtgtcgtgagttgatctaaggttggtataatttcttgtagttttgtccgatttcgaaaacccatttcaaaaggcgtcgcctttacttttatatcgtttgagactgttctgtagattttgagttgtggggttcactctctacgtgggttggtgatgatttttttttagctctgttcactgttgttttattggaataagttgatggtacgttctgtagttatagattcgataaaaaaccaatctttatgatcgactcaataagtcaaatcttgttgtgttaagtgaaatct
>31589713743
gtgagtttttctttgatcttctagttcgtctatttagttgcagatgattagataatttgagcttcgagagactcgctttggccatgaacatgggagttttttcgttgtgcttgttttcgtgattctaacgtattgtagagagcttaataggttttatgtcgagtaaggtaagggataactttgaggcattcccgtttcagcttaatcagcttgaaaatttgtgagtatcccggaatgaaattaaccttaagcaagaaaatcgaagtgaatgtctctactggagctgatttaatactcaaa
>316277423797
TTGCTCGAGGGAGATTTCTAAGTCTTTTCTTGGTTTCTGTTAATTTTCTCTCGAACCAGGTTGTCTCTGCTTTGTTCGAGTTGTGGCCTTGTGGGGTCAAAAGTTATCTGTAATGGCGACATTGTCTGATGGATTATTTGATGACATGAGCGTGTTGGGAGTGATCGGATATGTACTTGAGCAAACCAGGTTCATCTTTCTCGTGCCGATTCTGAAACGTCTTGTGAATCTCTGTCAGGTTGTTTCGGTGTTGTTGTTCGTAGATGCAGCTTATATGGCTATAGTTGTAGCCATTGTCAA
>317511713681
AATATCAAAAGGTACATAAAGATGGATATGATAAAACCAGATTTTCAACAAATCCGAAGAGATAAGTTTAGAGTTGAGCAAATGAATGATTTTCCCAACACTTGGACTCAGCAGCAGCATCAGAACATCAGAATTCCCAACAACCTTGATTTGATTGGTATCTTACAGAACCAGATTTCCGTACCGGTTCAAACCGATTTGTATCAAGATTCTGCCGCAACCTTTATGAACATGCCTCAGTCGATACATAGAGACCCACAAGGCCCTAGTAATTGGAGAATCAGTGATTTGTCACAACCT
>318391630618
GGCAAATGCTCAGCAGCCTAAGCTCTTTGTTGGGATGATTCTTATCCTTATTTTCGCAGAAGCGCTTGCTCTTTACGGGCTTATTGTAGGAATCATTCTTTCCTCACGAGCTGGCCAGTCTAGAGCTGAATGAGAATCTAAACCACAAGACTGCTCAAAGGTACTTCCTTTACTTCTGTGTGCGTTTTGTTTTATCGTGATTAGTATGATGTATCATCGGGAACCAAAAATTTTACTGGATTCTTGGAAATTTGTTTCGGAAACAAAACCGCCTATCTTCATTCTCCTTTTCTTTTCCGG
>319368834831
ACACTTGAACATTTTCTGTTTATCCGCTGTTACTTCTCTCTCTCTCTCTATCCCAAAAGACGACACAAGTACAAACACAAATCTGCAAATCTTCTTCTTCTTCTGTCTTCATGAATTTCAAGTCTAACAATTCCTAGCCGTTTACAATTTGACGGCACAATTCTTCATTCCTTGTCGTGCCCGGAAGTAAAAAGATGATCTTTTTGGTTTCTGATGAGATAAAACAGAGATCTTGTTAACACTTATAAGCAGACCCAACTCGGGAAGCTATGGCCGCTATTCGTTTTGCGGCGGCGATTC
>32045173018
gtaagtaattattgccgcgtaagaatgcacgtttaacacctattacttattttagagcgtggtaacactataagtcttggctgaataagtttaccttacttgcattcaaactttagactagtcatatattcaagcagtgtgcagaaaaaaatatatcatttaggtgtagaaaagaattcgagcagaaaaaaatatattactggaatctcttactattaaaaaaatatatattcgagctgcatgatgatattattaaccaacagaattatttttgttattgtctttggtgtagaaaagatt
>32132252830
gtaacaatcaaagtctcccgaattctattggtatttctttttctagattttgattaaagggagactgatagagtaaagaagatgctataataaaaaaacacccacttaattagacgtgactcttgttcccttctctttcacccaaattttaaaagaaaccaaacataccattctgctctttcaatatttaatagaaatattatgcccaaagtaagatctgtataaaataattcatccccctcggtccctgctttaactttggtttctttgatttttctaactgatccttcctgatgtctc
>32237503563
CTGAAGAGGATGGAGCTGAAATTAAAGCAGTTCGCAGAAATTGAAACACTGTTGATGAAAGAATGCGAACAAGTAGAGAAAACCCGTCAGAGATTTTCTGCAGAACGGGCTCGTATGCTCTCAGCAAGATTTGGATCTCCTGGAGGAATCTCTCCACAGACTAATAATCTCCAAGGCATGTCTCTATCCACAGGTGGTAACAACATCAATTCTCTCATGCATCAGCAACATCAGCAACAACAAGCTTCCGCAACTTCTCAACCAAGCATAATCCCAGGATTCAGCAACAACCCGCAAGTT
>323378212283
GAAAGATTAAAAAAAAACAATCCTTTATTATTTTTCATTTCAACTCCAATTTTGATTATCTGGGTTTCGAATATTCCTCATTTTCTCCAATCACAGGACGAAAAGTAATCATCTTTTTGTCTTTTCTTCTCCGGCGAGAGACTACAATGGACTCTCCGGTATCAAAAACCGATGCATCGAAAGAGAAATTCGTGGCTTCACGACCATCAACGGCTGATTCAAAGACGATGAGAGGTTGTGGACTCGCGAATCTGGCATGGGTTGGTGTAGATAAAGTAGAGCTTCGTCAGAGGTTGATGA
>32419656417
TCGCTTGCTATTATGTGAGTTCTTGGTTATAAATGCCGCTTCTTCCTTCATGGTTTCTTACTTCATCATCACGCAATCTCTTGATTCACGATGAGTTTCTGCAAATTGGTTTCTTTTGTTTTGATCCTTCACTTACTAAACTCGTGTCTGATTTCATGTTCCTCGAATGATTTGTCTCAAATTCCTAAAAATTTCCTTAGTCTAGCTAAAAGAGAAGATTTTTTCGATTGGATGGTTGGAATAAGAAGGAGGATCCACGAGAACCCAGAGTTAGGTTACGAGGAAGTAGAGACATCTAAG
>32531122925
AACTATCAACCGACAGTGGAATGCAGAGTTCAGTTAATAACATCGAATCTGAATTAAGTGAGATAAGGCTGAGTTTACTAATGGAAATCGAGAAGAGAAAACAGACAGAGGAGGCTTTGGAGCAGATGCAAATTCACTGGCAGAGACTCCGTGAGCAGATGGCTCAGGTGGGTCTGTTCGTTCCTATTGATCCTACCGCCTCCACCAACAACATGAATCTATCAGAAGAACTACGCTGTCAACTCGAGATTGCGAGGTTTGTCTCTGACTCTTTAGGCAGAGGTATGGCAAAGGCCGAGG
>326176422132
GTCTTTTGGTTCGCTGTGAAAAACTATAGAACATGGATCTTATTCATGCTCTATGGATTTTCTATGGGAGTTGAATTAACGATCAACAACGTTATATCTGGATACTTCTACGATAGGTTTAACCTTACGCTTCACACAGCTGGTATTATAGCAGCCAGCTTTGGTATGGCAAACTTCTTTGCCCGTCCTTTTGGTGGCTACGCTTCAGATGTAGCTGCACGGCTCTTCGGTATGAGGGGACGGTTATGGATCTTGTGGATCTTACAAACTGTTGGAGCTCTCTTTTGCATCTGGCTTGGT
>32714452946
CATCCCATTCTCGCTTGACGATATCTCCAAATCGATGCAAAACGTAGAGGTTGCAGAGGTTGATCCTCCTCCGTTGATCCGCCAAAACTCCAACTTCATGTTCTTGTTGGAAAGGTCAGATTGAAGTAGTCAAAGTTCCCTATACCCGATCGATCGCTAGGACATTTTCAGATTAGGAGATCAGTATTGTGCTTTCAAAAACAAAGCCTGTACATTAGTACATATGCCTATCTTTGCCAGTGGCTTTCTGGTACTGTTCTACTATTAATAGGGGTATATTGGGTAGGAAAAAATATATAT
>32839977060
gtattcttctcactttgtatactcatatgcttttttagctccataagctcctatgtatgactgtgtggtcacgtttctcatttcttagacttagaatagtgtctaatgagattttgcaataacacgctcttcttcgttttgatcatcctctaaaaaaactttaagtttctacacctaactaattcccggctcaagaacagggttcccttataacaagagctcgtttgtaacttggtgtttttggttagatttgatgttcattggttagaaacaggagtcatcttgcactatgttggtatt
>32926336755
GAAAAAGCCGGCATCTCCGTCCCAAGTGGTTGAAACGGGCAAGAAGATTTCACCTTTGCTTCCACCGCCGCAAGTAACCAAAACGGCCAAGAAACAGCCGACTCCGCCGGGGCTAAACAAGCGTATAACGGTCAAAGATGGAGGACTTATTGTTTCAAAGTCGAGTAAGACTACCACCAAGAGTTCACTCCGTCGAACACGCTATGGAAATAACGCCGGCGGTTTTGGAGGTTGTGGTGGTGGTTGTGGAGGCGGCTGTTAAAATTATTAAATTATTAACTTGTGTCTTATGCGTAGCGT
>330105913296
GTAAGCTTCATAACTTAGCGAGAGCACTCGCTGATGAAAAACCAGAAGTTGACGTACTCAAAGGGGACGGATCAGACATGGCCGTTGAGAAGGATGGAGTTCTTGGTCTTGGGCTAAAATATACAAAGCAAAGTCCTGGTTCAGCAAATAGAGCCGTGGATGGAAATCCTGTTTCACATGAAACAGAAGACAAGGGAAAGAAGTCATTTGGCCCATTAAGCAACAAAACCTCTACTTATCTATCTCAGTTTATCCTCTATACTGCTGCTATTGGTGATATAGTAGATGGAACTGACACAA
>331500032591
AATGAATGGGTGATCTGCAGGGTATTTCATAAAACTGCTGGAGGTAAGAAGATCCCGATTTCGACGTTAATCCGAATCGGTTCTTACGGAACCGGGTCTAGTTTACCACCTTTAACTGATTCTTCACCATACAACGACAAAACCAAGACCGAACCAGTTTACGTGCCCTGCTTCTCCAACCAAGCTGAAACTAGAGGAACAATACTCAATTGCTTCAGCAACCCTTCCCTTAGCTCCATCCAACCAGATTTTCTCCAGATGATTCCACTCTACCAACCTCAATCTCTCAACATTTCCGAG
>3326927451
GCTGGGAAGATCATGAACTCTGTTGGCACACGTAGAGCAGGGACATTGTCTAAATGGTTTCACCACAACAAGGAACACAGCACCAGCAGTACTACTACCAATCTCAAGAAGAAAGATAAAGTGCGTGTGGAGAACGCCCACGTGCATTCTGCCGTCTCTATAGCGGCTCTGGCTGCAGGTTTAGCCTCTGTGACATCTGCTAGCAATTGCAAAGGGTCAGGCTCCAAGATGGCACTGGCTTTAGCCTCAGCCACTGAACTGTTGGCCTCACACTGTGTTGAGATGGCTGAGCGAGCCGGT
>33367915380
GTGACTACAGTGGACAAGTTCCAAGGACAACAGAATGATTTCATATTGCTCTCTCTTGTACGGACACGCTTCGTAGGTCATCTACGTGATGTAAGAAGGTTGGTAGTTGCAATGTCACGTGCTCGGCTCGGTTTGTATGTGTTCTGCCGCCGTTCGCTCTTTGAACAATGCTATGAGCTGCAACCAACGTTTCAACTTCTTCTTCAAAGACCCGATCGGCTCGGACTCAATTTTAATGAGAACACAGCATATACAGATCGTGTGGTGGAGGAAGTTGAAAATTCTTATCTCGTTCATGAT
>334252015709
CACTGAACGAGCAACTGAAAAAGGAAGTTGAGAGGCTGAAATTCGCCACGGGAGAAGTCTCACCCGCGGATGCTTATAACCTCGGAATGGCACACATGCAATATCAGCAACAACCACAACAATCCTTCTTTCAACATCATCATCAGCAACAAACCGATGCTCAAAACCTGCAACAAATGACTCATCAGTTTCATCTCTTCCAGCCTAACAACAACCAGAACCAATCTTCTCGCACAAACCCTCCCACCGCTCATCAGCTTATGCATCACGCTACTTCTAATGCCCCGGCTCAATCTCATT
>335519910173
GTGGGGACAGTGGGAGGAGGAACACAGCTTGCATCTCAATCAGCGTGTTTAAACCTGCTCGGAGTTAAAGGAGCAAGCACAGAGTCGCCGGGAATGAACGCAAGGAGGCTAGCGACGATCGTAGCCGGAGCAGTTTTAGCTGGAGAGTTATCTTTAATGTCAGCAATTGCAGCTGGACAGCTTGTGAGAAGTCACATGAAATACAATAGATCCAGCCGAGACATCTCTGGAGCAACGACAACGACAACAACAACAACATGATCTGAATCTGAATCATCATCCTCTCAAAGAAGGACAACA
>33612876103
gtaaagaccaacacttttattgctatgtgtcttaatcaaatttatccacttgtatatgaccttgtcaatatgagccaataccttggataatcttgtttcattctctgtatttgtttaatttgaactcttaaagctcttgtttgcctaaggctagtgtgttatgtgaagttattataagagagggttaggttattgtatcctataactcctcgcatatcaagatcatagatggtcatttttttgtgtgtgggtaagctcgttagttaggaaaaatcctaaagtaattatgtggctcaacaa
>33723344075
gcgacagtgaccaaataagtagagtttgaggacatgcctgcacaaaaacgtttccccaacttttatgaccaaagcaaaatttatctcgtagtaaaaaagtaaaagcagagcaagaaaaaataaagacataaaagtcatctgaaagcccaataatatcgaggcccatcaataagaaccaaaaaaaataaaaaattgtctagagtttcgtccaagccatcgtcgactttaataattgttcttctcttgctcagatttcttctccgataggaaaactcccgaagcttcactcagtaaacccta
>338416029435
TTTTCTTAGAACATGTAACCCTACATACTCTTTGATCACTACATCCATATAAAACCAAGATTCATTTTTATATATCTCTGTGTTTATATGTCACATATATATAACATAATAAACACAGAACAAGCATATACTTACAGAGTTTCTTCTTATTCTACTCTCTTCCTCCACCACCTCCTTGCATGTTCACTAGTCTCGTTCTTGGTAATGAACTAAGGAGTCAAGTTTCAGTTGAAGCTGTTGAGACAGAGGAAGAAGTTGAAGATGAAGATGAAGATAATAGTTCTCTTCCTTTACTACTGT
>339490935755
TAAACGTTTCCCTTATCTCTCTCTCTCTCTCCACTCCAATGGGGACTCTCACCAGCGTCGCTTTTGCCGCTGCCGTTAACATTAGATTCCGATCATTTCACCGGGAAAACATTAAGACAACAATTACAACTCTGCCCAAATGGCAAAAGAGACTCTGTTTCTCTTCTACAGAGGATTCTCATAGATTTAGGATTGCAAAGTGTTTAGGCAATGACGAAAACAGTAACAGAGACGACAGTATCGGAGAAAACGGAGAAACCCACAAGTCTTCGGTTGTTAAAACGGCAACGTTTGAAGAAG
>34096213303
gtataatttcgcaagtatttatataaaaaataaattatatttcgcgtaatcagtatttatttttactatctcatatgttgcaaaatgaaattctaatttctaaagttgatgaccttttttttatcctagtaatgttttgaaaatattcatgatttgcacgcctcagttttgtgattatgcgtttatatgaacaataatatgatttgttacttttctggttttacctattattcagttcatttttgcgtgcaatttatttttaaatactaaaatagtctgatttttcatgacttatatact
>341446914026
gtgggcatgctagtttattttgtctccctagcctcttattatcagattaaagatactgaataatatccatcaaagaatctggttaaactcattgtttgggatatttcagtaaagctttaaatatgctactcaagacataaatttaggatgaaagttggtgctttgttttctctttgactgatatttaagtgaaattaatgaatgtttatgatatagtagtatagcttatcgatatatactcaccttgttccttctttcaggatttttcgtttttctttagcgtatatgtaacaaaagaag
>342274720388
GTAGAAGTTCTTAGCTGCATAAGACACCCACACATGGTACTACTAATTGGAGCATGTCCAGAGTATGGAGTGCTTGTATATGAGTATATGGCCAAAGGGAGTTTAGCTGATAGGCTCTATAAGTATGGAAACACACCACCACTCTCGTGGGAGCTCAGGTTCCGAATTGCAGCCGAAGTTGCGACGGGTCTGCTCTTCCTACACCAGACGAAACCCGAGCCTATAGTGCACCGTGATCTTAAACCCGGAAACATTTTGATTGACCAGAACTACGTAAGCAAAATAGGGGACGTTGGATTA
>34349131147
gtcgttcatgaaattccggatgaaccaagaatcgtattccccaaactcagaaccactgagtatcactttattagaaatctgattaagaaatttacaactcctttaattggatttacacaagatctaaactactttagcttgtcacctgagatttccctaaacacacaagagcagatcacaagaacacactctttgatctctctagaattccaatcagactaaaccttagtctctaataatgaaaagcgttgcactagcttttcactcacaatcacggccaagtctaacaagaaccttagc
>34441428441
gttctttataccttttaacctaatttagcattcgttttgagaacaagttttggttcagagcaatcttctgaagttggtagcagtttctggtgactaattagggtttggttacagcttcttaagtatagagtttagcatactttgtccaggcaaatgcatcatcgattattgcttatggttggtttgttggtaggattaagagttttgaaattggttagttgttgttgatgtgagtggaaaccaaaagatttaaacttttatatagttttgttaacaagtgagctatgtttatctgagaag
>34525138313
GTTAAATATGAGGGGTCAGATATTATCCTGCAGAACTCAAAGGACATTCAAGAGCAGATTTATTCTGTTGATTACATTCCTTCTGATTACTTTACAGAGAACAACACTTCTGTAGCAGAAAATGAATGCTTCCGCAAGATTCAACCATGGTTCAAAGATGCCAGATTTCCCCTTCTAGAAGTGGATGAAGTAAACTTGAGCGAACTATCAAGCTTATCTGTGCTTGATAAAGTATTTACTGTTCTTGAGACGATTGAACCCCAAGACACTAATGCAGGGAGTTCTCTCATTATCAATTCT
>346449827124
GACCATGCCTGAAAACTCTTCCGTAATTGCTTATGATATAATGGAAAATGAGACGATGGCACGGCTGATTCATAATCACACTTTTATGGAGCTTGACGAGTACGAAGGAACAGGTGATACAAGTGAGAAACTCACTGGATCCAGTTTCCAGAATTCTTCAGAACTATTATCCTCTAATCATTCTGTGGAGCTGATAAGTGAGAGAGTGAAGGAAAGAGTTGAGAAGACTCAGCTCTTGAAGGAAAAGCTCCAGAGGATTATAAGAAGAACATGTCTTAGCCGTGAAAATTCAACTGTTAC
>34729866227
GGGATGGAGGAAGACCAAATCGGGTTCGGGTCGAGATTGTTTGGTTCGTTGTGTTTCCCCTTTCTCTCTCTCTCCCTCTTTCCCCCTTACGTAACCCTAAGCGGACGGAGCAATGCTCTGCTAGATCTATCTTTCTTTCAATTCTTCACCAGAGATCGTCGAGACTCACCATTGAAATCGAAGAAACAGCACCAATTTCCACTTCACCACCGAAAGAGAGAGACAGAGAGGATAATAAAAGGCCGCCATGGATTTAGATCAATGGATTTCCAAGGTTAAAGACGGCCAACATCTCTCTGA
>348165122400
GCAAGCTCGGGAACGACAAAAATAATCCAAAACTCGTTGATGTGGAGAAAGATTGTTCTTCGCCCGATACACCAACGGAAGACATGGTCCGTGAAATTCTGAACATTACATCCGAAGACATCACTAAACTCAAGAACATAATTATCGAAGATGAGAACCTTACCAATGAGAAGGAGAAGAACATGAAGATCACGACCGTGGAGGTTCTTGCGGCCTACGTTTGGAGAGCAAGATGTCGAGCCATGAAGCTAAATCCCGACACGATTACGGATTTGGTTATATCCGTCAGCATCCGCAGCT
>349267837175
GCGAGCAACTTCACCGCACAAAAATGCATACTCTCAACAACACCATCACCACCACCACCGGTTCGCAAGATCCGAATCTCGACCCAATTCCAGACCCGGATCAATTTCCCAACCGGAACCGCAACCAACCACAATCTCGCCGCCCTCGCGGATTCGCCGCTGCAGCAGCAGCAGCGTCGATAGCTCCAACGGAAAACGATGTAAACAACGGAAACATCGCCGGAATCGGCGGTGGAGAAGGAAGCAGCGGCGGCGGAGGAGGTGGAGGAGGGAAAGGGAAGAGAGAGAGGGAGAAGGAAA
>350415440034
ATTCCAAATGGTCTTGGATCGCTATCAGGAATAATCCAGCTTATAATATACATAACTTACTATAAAACAACTAACTGGAACGATGACGATGAAGATAAAGAAAAGCGCTATTCGAATGCTGGAATCGAACTTGGCCAGGCTTGATAGTTTCAGCTATTTCATCGTCTACGGTGCTTCATCGATAGGTTAAGATAGAATCAGAAGTGAGGTGAAGTTCTTATTACTATTATTTTGTGTAAGCCTATGTAGAAAAAAAATGAACAAGTGGAACCCTTAAGTTATGAAGTTTCTTGTGTATGA
>351222433454
AGGAAACTAGGAATTGACCGTTTGGGTTAAAATTCCAAAGGAAAAACCAACTTCAACCACACACCACATATTTCTCTCCCGCCTAATCCTCCGCGTTCCCAAGCCGACGCGCCGATCTTTCTTCTACTACTTGTCCTCCGGCAATAACAAACTAACCATTTCGAAAAGTAATTATCTATGGCTCTCTCCTCGTTGATCTCAGCCACTCCGCTCTCCCTTTCGGTGCCGAGATATCTCGTGTTACCCACGCGCCGCCGTTTCCACTTGCCGTTAGCAACTCTTGACTCATCGCCTCCAGAG
>352588219564
CTTTCACTGACTTACCCCTACCTCAAAATCACCTTCTTCTTCATCGTCTCAGCTCAGGAATTGCTAACTACCTGTTTTTGAATTTGAGATCTGTTTTTGTTTCTAGAAGAAAACAGCTTGTTTTCACCGTCTCTGATCCTCTGGTACTTGCTTTTTACTTTGTATGTTAGTTATTCAGAGTTTGAAATTCGAATTTTCAAATTTAACTAACTCGTAGATCGGATTTTTGTTTGTTTTTGTTTGCATCAGATTTGATCGGAATCTAATGGGTAAAACCACCGGGAACAGAGATTGGACTCA
>353625127069
ATATCTGAGGAGAAACAGAGGTTAAGGACCGGCACAAAGTCCATAGTGCCTGCAGCTTTTGTATCTTTCAAGAGCCGTTGGGGAGCAGCGGTTTGTGCTCAAACTCAACAGACAAGAAACCCAACAGAATGGCTAACTGAGTGGGCTGCAGAGCCACGTGACATCTACTATGACAATCTGGCATTGCCATATGTAGACCTTAAGATAAGGAGGCTCATAGTCGGCGTCGCATACTTCTTCCTCACCTTCTTCTTCATGATACCAATAGCATTTGTACAGTCACTCGCCAACATCGAAGGC
>35417901804
GGTTATTATGGCTGAAGGAGTTGTGTTGTTTGGAGTTCATAAGCTTTGGGAGCTTCTGAATCGAGAATCTGCGCGATTGAATGGAATTGGTGAACAAGTTGATGGACTAAAGCGTCAGCTGGGAAGGTTACAGTCATTGCTGAAAGATGCCGATGCCAAGAAACATGAAAGTGAAAGGGTGAGAAACTTTCTGGAAGATGTCAGGGACATTGTTTATGATGCTGAGGATATAATCGAATCCTTTCTTCTGAACGAATTTAGAACAAAAGAAAAAGGGATCAAGAAGCATGCGAGAAGACT
>35594128260
ATGTGAATGGTAATAGTGCTCTATGGGAAGCAATAATATCGAAGCATTACGAGATATTCAGAATCCTTTATCATTTCGCAGCCATATCGGATCCACACATAGCTGGAGATCTTCTATGTGAAGCAGCGAAACAGAACAATGTAGAAGTCATGAAGGCTCTTTTAAAACAGGGGCTTAACGTCGACACAGAGGATCACCATGGCGTCACAGCTTTACAGGTCGCTATGGCGGAGGATCAGATGGACATGGTGAATCTCCTGGCGACGAACGGTGCAGATGTAGTTTGTGTGAATACACATA
>356260616199
GCATGTGACATCAAAGATCCAAAGCAGAACATAGAGTGGACAGTGCCTGAAGGTGGTGGAGGCCCTGCCTATTCCCTCATGTAGTCCTTAAGATTCAACATACCTCTCTCACTTTACCATATCTGATAAATAAATGAGACTCAACAAAATCCTAATTGTCTGGGTTTTCTTTTTACTAAATGTTTGTAATCATTAGTGTTACCTGTGTTTGTACACTTTCACTTGACGTCTATTCCAAAAAAAAAAAAAAAAGATTATCTTGACAGTAAGAATGGGCAGACGAGAAAGTAGATTCGAAAC
>357509531993
TTATTGAAAACATATTTGAGAAAGAAGGATTACAAGTTCTTGGGTGGAGGGAAGTTCCTGTTAATGTTCCTATAGTTGGTAAAAATGCTAGGGAGACAATGCCTAACATTCAACAAGTGTTTGTGAAAATCGCAAAGGAAGATAGTACTGATGATATTGAAAGGGAACTTTACATCTGCCGGAAACTAATCGAAAGGGCCGTAGCTACTGAGAGTTGGGGAACAGAGCTTTACTTCTGTTCACTGTCCAATCAAACCATAGTGTACAAGGGCATGCTTCGATCTGAAGCTCTTGGATTGT
>358140529054
GTATTGAAGCATAGAAAGAAATCGACGAAGAGAAGTGAGAATTGTAGATCAAGAAGAACAGCCATTTCCGTTGCAGAGTTTGAAGAGTTGTTATTTCGATATCAAGTAGAGAAAGAAACCAACTTTCTTCATCACAGTGAGTTTCTTGTTTTGTTTTTTTCGTCGTTAGCATCACAAACACAAAAAAGAGAAGTTTATTTTTACTTTAAAAATTCTTACATAAGATAAGATCAGATTGGTAGCTGCAAAGATACAACATGGATGATAAAAAAAGATTTGGTTTCGTCTCCATAGCAATAA
>35948814225
AAGTATTAATATTCCTACAAGATAGTAATAGTTGGTTAATATCAATAGATTATAATTACGTTTTGAGAATGGGAGGTTTAGGCTCACCATGTGGAGGATGCAAGTTCTTGCGTAGGAAATGTGTAGAGGGTTGTGTATTTGCACCATACTTTTGCTACGAAGAAGGATCTTCTAATTTTGCAGCCATTCACAAAGTGTTTGGAGCTAGCAACTTCTCTAAGCTCATTTCTCATCTCCCTGATCATGACCGATGTGACGCCGTACGAACCATCTCTTACGAGGCTCACTCTCGTCTCCATG
>360244112886
gttcgtcttcttcttacttgatttttcttaatttctgtctctctttgctttccccagtaattcctgcttaaatttcttaatgggcatgtgctattacgatttcacgggaatgtgcctctgaatcagaactaaaattcatcgaattttggtatttttgctctcagatttctgtctttttacctgagcgagcattagtagtcgagtttgttcctttaataggaaaagtttgctttggggggtttatgatgaactgttctgtgattaggcttggtatactctacaaagaaagtaccttttgca
>36118435942
GAATCATCATGGTGAGAAAGAGAAGAACGGATGCTCCATCTGAAGGAGGTGAAGGCTCTGGGTCTCGTGAAGCTGGTCCAGTCTCAGGTGGTGGACGTGGTTCACAGCGAGGTGGTTTCCAGCAGGGAGGAGGACAACACCAAGGTGGAAGGGGTTATACTCCTCAACCTCAACAGGGAGGTCGTGGTGGTCGTGGATATGGGCAACCACCACAACAGCAACAACAGTATGGAGGACCACAAGAGTACCAAGGAAGAGGAAGAGGAGGACCTCCTCATCAAGGAGGTCGAGGAGGGTATG
>36228793425
gtacccatttccttcaacatttcttctaattcatttgaaactggttttcaatttagctttaaatttcccttttggtggtaaaaaaatctcgatttcgaatcatactctcgtaattttgtatcattaattttaaggttcttactgttttggaagttgtattatcattgattttctctattttggttttacatccattttgttttacttacgagtctgattcaaatttttgctattcttattgatttgagactttctgtgattggtggttctctctctgttatggttttggttagattcaaa
>36324219776
gtagctaaactaactcgtatctctttcaaattccgacgtaggtctctcgtggatagctcaattatcctttttagatcaattgttacaacaattaggtaaaggtcgctaagattgtttcctgtgaaagcaaaaaccagtatggcagatctgttccaatcagaagagcatggtagttctcttgacaataagtggcaccatttcagtcagtcttgtttatgactctatgaattgtattcccaaaatctaaatctgctgggttctctttggatccactattggaatggttctctgttgatctta
>364261631135
GATATTCGTCCAAAGACCCGAAAAGTTCCAACAGGAGCTCGGATAGTGAAGAAGCCAGACGTTATGAAGAGCACATATGATGGAAAACTTCCAATTACAAAGAATTCAAGTTCTTCCTCTTAGCTTCTACAAAAACAAAAGAAGATTTAGAAGCTAACTACCAAGACTGTGTAATCTAGCATATGTTCCAATAAGAAAGCAATAACTCGGTGTCTTGTTAGTTGCAGATTCCATATAAAACAACTCGAGAAACGAGAAGGCAAGCAAAAGGCACATACTTTTTCTCTCAACTTTAATGTG
>365255326680
AACTAGGAGGCCTGGAGGGTCACTAAGAGGTTCCAAAGGAGTAGACACAGCGGAATATTTAATCGAGAACAGCAAATGCACTTGTGTTGGTGTAACGAAGAAAGGTCAAAATGGAGGATATGTTTTAAACACAAAGACACATAAGAACTTCTGGCTCTTGGCATGATTATATGCATTGCTCCTAGTCAGTTTTAAATGCTTTCGGGTAGTATAAATTAAAAGAGAACATGTTGTGACAAAGCATAAGAAGAAATCTAAAGGTTACCTCCACTCATTGATCTTCACTTGTTTTTTTTTTCG
>366233310792
gtgagtgtctccaattcctatttgatgatgtgaaaatctgtatgaatatgaatattcaacctttgttttttttacttctgggtgagatgctctcttttctgggaaaatgatttgattatatgctttttgtgtagcaaattgtaataatgattgaagtgatacagcaaagacttcctggactcaagaatatctatgaacattttggaattatgttcctttaactatatatattgtttctgttgaatgatcttaagtaacaactgtttgtgacttgtgttgttgttctcagtatgattagaa
>367278724916
ACTCTCTCGTTCAAGGTCCGACTCAGTTCCCGGCGAGTTCGACTCGGTGATTGATTTTTTCCTAGAAAAATAAAATTTCTTCTTAACGATTGATCGATTTTGGTTTTCTATCTTTCGATTCTAGATCTAGAATTCAATTTGTGAGGTTTGGAGATGGCGAGCGAGCTGATCAATCGGCGACACGAGACGGATCAACCAACCGCCGATGCTTATTACCCGAAACCAATCAAACCATGGTTCACGGTGACTCGTCCGATGCGTTACATGCTCCGTGAACAGAGACTTATCTTCGTTCTCGTT
>368434035933
AGTCATCAAATTGTAACTATAAGCAAAAACATAAGAAGAGAAAGTGCGTCATGGACAATTTAGGAGATCAAGCATCATCGTCAACAACGGGAAAGATCCATAAGAACAATAACAAGATGGGTCAGAGAGTGGTCACGAAGAAAAAAAATAGAGTTGAAATGGTTCTTGAGAGGGCTCAACTTTGTCTCCAAAAGATAAGAGACGTGAAAGCCTCTTTGTGTTGACCCTTTTTACAACTCTTTTTTTCTCTGTTTTTTGGTTGATGAAATGTATAAGGAATGATAGTTACCGTCCGAGAAA
>369266012720
gtatggcttaaattcgaatccttactttgaaaatttacatggcactgttcataagtctgtctctcgtacttgtcgttacattgaaatttctgaacctagtctatacttatgattaaatcgtatagtctatacttattgagaagacttattgttggtcgctaatctctcgtttttttgttgaatgagtcgttgcaaattgtgaaatcactgtggtggatatgaccataaagtttgctgctttacgttaaaatgagttaatagtaacagagatgatgctagtgttgattatacttgtcattt
>370147912689
TTCTTGTCTGGTGGACAGTCCGAGTTGGAGGCGACCTTGAACTTGAACGCAATGAACCAGGCACCGAACCCATGGCACGTGTCCTTCTCCTACGCACGTGCCTTGCAGAACACTTGCTTGAAGACATGGGGAGGCAAGGAAGAGAACGTGAAGGCGGCTCAGGACATTCTCTTGGCCAGAGCCAAAGCCAATTCGCTGGCTCAGCTCGGGAAATACACTGGAGAAGGCGAGTCTGAGGAAGCCAAGGAGGGTATGTTTGTAAAAGGCTACACCTACTAAGCTATTTGTAATAATGGTTCC
>37122589270
TCTCTCTTAGCTCACCAACAATCACATTCTTCTCCCATAAGAAAAAAAAAATAATCAAATCCTCCTCCTCTGCTTCACCACCAAAAAGCATATTCTTCTCTCGTCTTCTCCGGTTAATCAAAATCTCTCCGTGTGAATCGTTTGTGAATGGTGGAAACTAATCCGATCGGTGGTAAGTTTACGCTCTCCCTTTCCATCAAAAGGGCGAGCTTTTCTCTTCCTCTCTCGACATCCTCTGTTTTCGCTTTCGGATCTTGCAAAGAAGGCTGGTACTTTCGCTGCCTTGGCCTCGACCCGTGA
>372407113386
GCCAACACAACTCCTTATAAGATATACACTTCATCAACCTATAGATCTCACTCACATAATCAACCTACAAAACAAAAACAAGAATGGGTAGATCCAACGAGCAAGATCTGCTCTCTACCGAGATCGTTAATCGTGGGATCGAACCATCCGGTCCTAACGCCGGCTCACCAACGTTCTCGGTTAGGGTCAGGAGACGTTTGCCTGATTTTCTTCAGTCGGTGAACTTGAAGTACGTGAAACTTGGTTACCACTACCTCATAAACCATGCGGTTTATTTGGCGACCATACCGGTTCTTGTGC
>37321354845
gtttgttctctctttcatgtaaccaagagttttaaatgctattcaatggtttctccactgcttcaagatcttgtattggaagtggaaatgtcaatattgttgtgaagtgaaaaattctatttgagctatgttgtcctctttttcaataatgattcattttatgctagtgtgaaagctttgctagtttgagttctatgttgaagaactttgtatcgattacaagcatttgcagaaccatggctaggggacttttgattttgatatctaagcaattagctttgtagatagataactcagtac
>37429875062
gtacgttcactgaaacctttggtgttttgtagcaatgtttgtgctaatattgtggtttgaatgtctttggataagcataaattcattgtagctccgtcatgtgtagataaatggattaaggcttttgtggtagtaccggaattttatctgacattattatgcctctctagtcaaatagttggcttaaatgcctaaatatgtatattcctaggaggaactgctacaggaattaaatacctaaattatgttctagaggtaggttagcattgtcatcggttgccgtaattcattattcatgaa
>37536431940
gtacatatctgcttgttttttagaagacttgttagtagaaatttagagtttgggtttagcatgacctccgtattgataattggtgtatcctgaacttctctgcaatgtctctttacaaatccgtttctttccaagaaggcttgttggtagaaacttagtgttggatttaacatgaattcctcattgctaatttggaacctagatagtttgggtgaatgtaaactgtttttcatggtttgtacttgtaggacgattatttgttttcaaaaagggtcaccttttctaaattcgtttagggcg
>37628801205
gtttactggttcatcttttgccgaacaattccttgacgaagataacgatgagtgtcgatgcaaagaatacttcaattacttcttaatggaatcaggaatcggcgacgacgataccatatttgcactaataaagttcaggaatcggcgacgacgataccatatttgcactaataatgctaagtgaatatgctattgcagtatgtgatcgtagtaactattctacgggagatgagttgctagtgtccttgcgtcttattcctacctttcagattggagacgcgattccaattggagaagagt
>377446215845
CTTGTTTGCCACACCGACAAGGAATCAGTCTCTGGGTTAGCTGAGCCCGGGAGATGTTCGTCGGATAATGACAAGGATGCTGACTCTTCCTTGCAATGTAGACTTCTTCTCGTTTCAAGAAAGCTCAGAAGATTCCATAATTCTTATCAGCGGAAGAGCATGCCGGAGACCAGGTCGGTCTGCCAGAGTCGAGTGACTTCCGATTGACCTTATCTGCCCTGGTTGCTGCTTTCTCTGTTTCTATGTTGACATATCAACTTGCCACTTTATTTGTCTTAGTCTTGAAGTCTACGCATCTTG
>378553724173
GTTCTCTATTTTTCGTGGATAAGAAGATAAAGTTATTGTTTATTGATAAGTTTTCTGCTGGGAAGTTGCAACTTTTTCTAGATTTAGGACGTTACAAATTTCAATCATGAGTGCATCATGGGCAGATGTGGCTGATTCAGAGAAGGCCGTTTCTCAGTCAAAGCCTCCTTATGTTCCCCCACACCTACGGAACAGGCCATCAGAGCCTGTTGCTGCTCCTTTGCCACAAAATGATCATGCAGGGTATGGTGGTCAACCAGCTGGGTCTCGTTGGGCTCCTCCTAGCAGTGGGGGTGGTGG
>379587612167
gtatatccatctatactctcttataatctccatcttcttcttttctctttggttctgaattgttcactgatcttgtgtgtgtttgttgttctcatgatctccctcaaagttgcttttgtgctttagatcggccctgagaagttcaccgatctgtgtgttgctcatgatttttcttagaaatttctctctagatttgtttaggctaagcgatatcactgaactattatatgtctctccttttcgaaaattctagtttattatctttagtcagtggatcaaattcttatggaactgctctac
>38048735211
gtaagtttttcactctcatacttgaatgtagtatgccagttagtcgcacttatgtgagtgacttgttccagttggattgatgtttctcgtcgtgtctgtatctattcgcataacatagtttctttgatggtatactttaaaaagtgaaaatcaactttattttcttaagctcacacgaaattgaggctatttttgctgagtcaactgatcaccaatgaggttttgttagagcattcataaaatggcctttggttgtttgctttttaactgaatcaagttgagtgctaagttgtttgaaat
>38117098434
AACAATAATAAAATATTTCTCCCTATCACTCTCCACTCTATCTCTCTCCCTCTATGGAAAACCCACAGATATTTGTCTTGTGAATTCAAGAAGAGCCAATCTAAATTCAAAAAGGGTTAATTGTGATTTTGTCTTCTTTCTTCATCACCATTAACAGTGATAATGTCTCCATTGCCTTATAGTTCTTGGCCTCTGATACTATTGTTAGTATTGTGGTGCATGGTAGCTAGATTATCAAACGGAGCTTCCAACAATGTAAAGGTTGGAATCATTTCAAAGGTGGAAGATGCTACGAATTTC
>382107325184
TTTATTGATGGAGGAATGATCTCTCCAACAGTGTGTGCTCGGCGTAGTCTGTGTTACCTAATGAGTGACATGCCGAAAGAAGCTTTAGATGATGCAATTCAGGCTCAAGTGATCTCTCCCGTGTGGCATGTCGCATCATATCTGCAGTCTGCTTCCCTTGGTATCCTGGGAATGGAGAAGGAATCTCAAATCGCACTGAAAGAGGGCTCGAACCTTGAAGCAAAGATGAATGGAGTTCCCCGAGTGAAGTAAGATATATAGCATTTAAGATTTTTCTTGTTGGGAAAGATGAAAGAACAT
>38355905272
gtaaggtgtcaggtggaatagatgacttatgtttgtcatcagttgcatggttgacttatctcatttctgcatatctgcagatttttgaaagaattctagagattccaatcgagtggtctaagggaagagctactggtgaggtgcttctctaatgtccactatttgtcttcttagtgaattaaagtttattattttcaatgaccattatgttttcaacctttccatttttttctactgtaatttattatattcctatgtgctgttaaatatgcccaattagttagtcaatccagtctcagc
>384329422036
GAGGAATGAAGCAGACATGATTGAGAAAATATCCACTGATGTTTCAAACATGTTAAATAGTTTCACACCATCAAGAGATTTCGACGGGTTAGTAGGGATGAGAGCTCATATGGATATGCTGGAACAATTGTTGCGCCTAGATTTGGATGAAGTAAGGATGATCGGGATTTGGGGACCGCCTGGGATTGGTAAGACAACTATCGCCAGATTTCTGTTTAATCAAGTCTCCGACAGATTCCAACTTAGTGCAATCATGGTCAATATCAAAGGATGCTATCCAAGACCTTGTTTCGATGAGTA
>385531437743
GAGCTGCCGTTTTTTCACCAAGACGGAACTTAGAAACCTTCCCTGAGGCGACCGTGGAACTAGAGGCGCGTCGATGCTCTGTCCCGAAGACGCAGCGGAAACCACCACCAACGAATCGTATCGGAACTTACGACGCGAGGGGAGAAAAACGCAATCGCCGCCGCGGTTTTGTTTAACGAAATTGCGGCGCGATGGGGGAAACGGGAGAGATCCGTGGTGGGAGAGAGAGGTGTCCATTGAAAGAGATAAGCAAAAAACGATTGTGAGATTTTTTGGGATTGTGAAGAGATTACAGAGGAG
>386148311876
gtatgccgtaaattcttctttttaatttatcatgctttatttagaaaatgttctctgaaaaaatagacctcccttataatactttaagatttatcgtaaattataccagtatcaaggtcaacatatattagattttccaaaattcattttaatgtgtgtggtttatatcttgctgtgaattgtactggttatcccgcacccttagtttctgatatgccactggtgatgatggtgatacctatctgccttatattctgttggtcagtattttgcagaaatttatattgataaaggtcaacc
>387474515424
gtaattccatcgaattctctcatcctcgatttgatttttttctcgttcttaaattgattttgtgtttattctgattttgagatgatatttttcttcttctggggtttaatgatgatttattagttttactgaagttatttaaggatcaatcaaattattgttttctcttctgcgattgattggtttatggtgaatgtatgaatctaatcattgagattcttagaaggcaatttgtatattatcattgagttcattgcagatatttttttttgggggttttactggtgatttattgagctt
>3883378108
gtcagtttacggccttttttaaatccattttggtgtattcgtgattgtttgtgggttgaatgatcgtgcgattatttggggtttttaattaatttcgattcagtaacggttctgaattgcattgcgattaagcacttaatcagaaagtagtacgctttagatttgaggaatctctgtacatttactaggcaaaaagtttactttttttttttggcgtatttctgggattgcattagttaggcgattgaatcacgtttctgaaagctacaactaggagatgaaatcatctctcttttgcat
>3899916510
gtaaggagaaactaaaaacactctttattaatctgtaatgctttttttttgtttgatgaaaaatctataatgcttcctttgtttcaaacactatttacgcatttgctttgcgtttacatttaaattttttcaaaaagttaagaaaataaaatattttgcaaagtactgaaaacgccaaaaaaaaaaaactttttctatttcccgttttcatttacgaataccaaaagattttttcctttatgtacttccggttgggcaataatgagttagaaaaatgtatactaaatataaacgtaagca
>390200014553
gtaaacttcgcttactcttccaccatcttctttctctcttcgccgccccttttcatttcacttttttctccaagttcttaccaagcttctaagctcatttcctattaatcgaagctcgtttgaagtaattagggcttggctgaatcctaattgctgaattaagttactcgatttgattccaaatggctaaatcctaattttgatgagctttgcctgtttctatcgacattagagttggagaatttttggattgtttctttcttttggatagtgtatcgaaccagattttgtggttttaga
>391584819927
GAGAAGTGATTAGCATCCACTCAACAAGCGAGCTAGAAGCAAAGACAAAGGCTGCTAAGAAGGCATCACGTCTGCTCATCCTTTACTTCACAGCCACATGGTGTGGGCCATGCCGATATATGTCTCCTCTGTACTCAAACCTGGCCACACAGCACTCGAGAGTCGTTTTCTTGAAAGTTGATATAGACAAGGCCAATGACGTGGCTGCTTCTTGGAACATTAGCAGCGTCCCGACCTTTTGCTTCATCAGAGATGGCAAAGAGGTGGACAAAGTTGTCGGAGCTGATAAAGGTTCGCTTG
>392439431165
GAACCCAAGAAGAAGCTGCAGAAGCTTACGATGTAGCAGCAATTAAGTTCCGTGGCACAAATGCTGTGACTAACTTTGATATCACGAGGTACGATGTTGATCGTATCATGTCTAGTAACACACTCTTGTCTGGAGAGTTAGCGCGAAGGAACAACAACAGCATTGTCGTCAGGAATACTGAAGACCAAACCGCTCTAAATGCTGTTGTGGAAGGTGGTTCCAACAAAGAAGTCAGTACTCCCGAGAGACTCTTGAGTTTTCCGGCGATTTTCGCGTTGCCTCAAGTTAATCAAAAGATGT
>393183126442
TATGCACCTGAGAAGTTTGTGGAGACAATGAAGCTAATGGAACATAGGTATGGAGCAAAGGACTTTGTGACAACCAAGGAGGGTATTATAGATCTTTTGGCACCGGGAACTTATTATCTGAAAGAGGTTGATTCCTTGTACCGGAGATTCTATGGCAAGAAAGGTGAAGATGGATCTGTAGCCAATGGACACTGATTCTTGAAAAGGAACAAATCATAAAAAGTCACCTGAAAATGTTATGTTTTACTTGCACCATTTTAATCGTTTTATAAGTTTGTTGTTACTTTGATTTAGGGACAA
>394365538720
GGTGCAAAGTTGAGTAATGCCAACTTCAAAGGAGCAAACCTTCAACGAGCTTACTTGAGGCATGTGAATCTGCGAGAAGCGGTAAGTCCAAAACCAATACTTGGGTATTGAAAAACATACATGCGCAGATTGATTGATATAGGCCAGTAATTGGTTGGCTCTTATACAAGTTTCTGAGTAGAGTTTAAATGGTTAATCCTTGCGATATGTTTATGTAACAGCATATGGAAGGAGCAAACCTCGGTGGTGCTAATATGACCGGTGCTATCCGATAAACTCCATTTGTTCAGACTGACTGTA
>395210332996
TTGGTGCAGCTGTTACGTGGAGAAGACGGACCAGCTGAGCTACAGCAGAAGGCAGGTGAAAGAACAATGAGCGTGAACGCTTGTGATCTACAAGATCACACCTCTTCCTCATACCTCAACGAACTCCGCCGCCATAGGCAACTCTTAATGGAGTGAGTAGAAGCAATAACATCAACTTAAAGAACTGTTTATCAACCTCTTTCTTTTTAGATTTTTATTTTCTTGACTTGAGTTTTGCTTGTTATTCTCCATTGGTTGCTTTTTTTTCTTGTCCAACCAAACTGTGAATATCTTCAACTT
>396452520962
GTAGGAGAGAGGCTCTTTACATCATAAATAAAACAAGAACACAGCTTTCAGAGAGATAGAGTGAGATTCTCCTTCATTAACATATTCTTCTTCATGTTATAAGAAGAAGAAGAAGAAGTGTCCAAAAGGATTAGAGATGGGTGGATGCACAAGCAAGCAAGAGAGGAGAGGTGTGAGAAGTGTGAAGGAGACATCAAAAGACCAAAGCAGAGGAAGAAGACACCTGATAAAAGAGAGAGATGAGAGAGAGAAAGTGATGTTTCTTCAGCTTAAAGAGGCGGAGAGAGAGTGGAGAAAAGA
>397480034614
GTGGTTGTGGCGCTTGTGTTGTTCTTCTTTCAAAGTATGATCCATTGCTCGAAAAAGTCGATGAATTCACAATTAGCTCGTGTCTCACGCTTCTCTGTAGCATTGATGGCTGTTCCATCACTACCTCAGACGGGCTCGGCAACAGCAGAGTCGGTTTCCATGCCGTCCACGAGCGTATCGCCGGTTTTCATGCCACACAATGCGGTTTCTGTACTCCTGGAATGAGCGTTTCGATGTTTTCTGCTCTCTTGAACGCTGATAAGTCTCATCCACCTCCTCGCAGCGGTTTCTCAAATCTCA
>39835994312
GATCCCCGTCGCATGGATCCAAGGCGTTTAAATTCATCTGTGGGACCAACGTCACTCCCTGTAGGTGAGGGTAAAGAATCAGTTCCAGTACAGAAGGACATCTCTACCTTACTGAGTAAGCCAGTCTCAGTTTCTGCTGTCACGCCAGGGGCTACTGGTTCTGTACATTCAACAGCAGTAGAGCTTAGCCAGAATAAGATGATGGGAAGTTCAGGAATCAGAATAATTGATCCGCCTGAATGCAGAGAGGACTTGTTGACTGTTCCCAATGAGTGTTCTTACCCGTCAAAGGAAATATCA
>399272132333
GAAAAAGAAGAAGACTTGTTCAAAGAGAGAAAGAAGAGATCACACACAACATGGATCATCATCAACTCTTCTCTCTCTGCTCATTTTCGTACATCTTCAAGATCAAGAAACATCTCTTCGTCAGCCTCTTTTTACTTAGCCTCCTCATATTCTCGACCGTGGTCGTCGACGTCATGCCCTCTCTTCGTATCGGATTGTTGTCATCGTCATCATCGCAAACAGTAACAAAGGAGTGCGATTACTCCAAAGGAAAATGGGTTCGTCGAGCATCATCATCATCATCATCCGTTAATGGATTGT
>4006637837
GAGTAACCGGGGATCTCGGTAAATACGCAAGAAAACTTTTGTCGGCGGAAGACGGTATACCAAGTTGGGTTGGACCAAACACTAGACGGCTCATGGCAACGAAAGGAGGTGTGAAAGCTAACGTGGTGGTTGCACACGACGGAAGTGGTCAGTACAAGACTATCAATGAAGCCTTGAATGCAGTGCCTAAAGCCAACCAAAAGCCATTTGTTATCTACATTAAGCAAGGTGTCTATAACGAGAAAGTTGACGTCACCAAGAAAATGACTCATGTCACTTTCATCGGTGATGGACCAACCA
>4013191572
GAATAGAAAGCGTGACTGTTGCCCCTCCAATCGTTGTAGCTACTGCTCCAGAATGCTCACAGCAATTGTTTTCTCTGGCAATCCTGTACGGTTTCTGTCACTTCCTTAGGAACTCATGCGCAACAGTTGGAACCTGTAAACTATTTACTGCTCGAGGCATCTGTTTTGAACCCTTAAAAAGAATGCCAAAGAGGATTGTAGTCTTTTTAAGTCTCTGCATTGGCATGGAGAGCGAGGGTGCACACAGAATTTGCTTATGCTCTTTTCGCATTAGAATTTCTTCTTAGTATTTTGTATCTT
>402238834540
GTTTGGGTGGATGCGAGGATTGTTTCTATAGAGAGGAAGCCTCATGAGTCTGAATGCTCTTGCAAGATCAATGTTAGAATTTACATTGACCAAGGCTGCATTGGCTCGGAGAAACAGAGAATCAATAGAGATTCCGTGGTTATCGGTCTAAACCAAATCTCCATTCTCCAAAAGTTTTACAAGGAACAAAGTACTGATCAGTTCTACAGATGGAGATTCTCTGAGGACTGCACTTCCTTGATGAAAACAAGACTGTCTTTGGGAAAGTTCTTGCCGGATCTTTCGTGGTTGACTGTTACC
>40354956560
ATGGTTAGGATGATGATGAAAGTAGCGTTTGCAATGACGTGTCTTCTGGTTGCTGTCACAATCGCCGATGCAGTGTACCGTCCTTGGCCGTCGGAGTGCGTAGAAGTGGCGAACGTGATGGTGGAGCAGTGCAAAATGTTCTTCGTCCATCAGGAGTCTCCGCCCACTGCTGAGTGTTGCCGCTGGTTCAGTAGCCGGCGTAAGTATGCGAAGGAGAGGCGGAGGCTTTGCCGATGTTTGGAGTTTCTGACAACAGCCTTCAAAAACCTCAAGCCAGATGTTTTGGCTCTTTCCGACCAG
>40439614768
gtatccacctctacctatatttgtatatatgtattgtttactgtcttctttttactctttgatggctcttttttttgggtcaatgtctcttcaaatcctttggttataactgattctcccaaaactcttcaatgttttcaaattagtaacagagaactcaaatcattatatataaaactcaaataacctaaattaaatgttattaatggaatattatatgacgacgttttttaaaaaataaaataatagatgaagacgtgttaaaatacatatgcagtgaatattacatgaaattttgag
>40519361983
gtgagcattgagcattttttttccttcatgttaatgaatgaattcgatattcacattgcgtttcatgtatttgttataagaaaattcaaattgtttttggatgaatctatgctttgatgatctgtgagatttttctggatttagtagatgctattagcagttcgtttacaggctaattttgtgagaatttgtgtgttgtcgtcgctcttggcttgactttgtccatgtatgtgactgtagaatttggaatttggaactttcagctttggaatcttgtgtgttgaatactgttcatgaatg
>406717551
TATATGCAAGGGAATATTCGGGTTGTTGAGGACGGTCTAGGTTTGGTGAAAAGCGTCTCAGTTGTTTTCCGGTTTCAACTCCGGCGATCGATGATGTCGAGAGGCGGTGGATATTCTGGAGAAACGTTTAGAACCTCAACTCCTCCGTCTACTAGCCACTGATCATTGACGTCAGGAAGGGGGGGAGGGGAATGTAGTGCAAAAGAAAGATTTAAGGGGTGGAATCTGAGAATTTGTAAAAACAGTAGGGGCTTTAATGAGATTAACAGAGAGAGTACTAAAACGTTGTCGTTCGGTTGT
>407555533150
AGAGACGAGAGTGGTACCAAGTTGTCGGCGATGTGGCTATTACCGTACATGATATTAGGAGGCATTGCGGAAGCACTTAATACAATAGCACAGAACGAGTTCTTCTACTCAGAACTTCCCAAAACCATGTCAAGCGTCGCCACCACACTCTCCAGTCTCAACATGGCCGCAGCAAGCCTCATCTCCTCCTGGATCATCACCATCGTTGACGTTACCACTTACGGGAGCTGGATCACAGAGAATATAGACGAGGGACACTTGGACTATTACTACTGGCTCTTGGTGGGATTATCTTTGCTG
>40849717163
GTGGCCATCAAAGACGTTCCCACCAAGATTGAAGACAAAGATAACAACCTCGAGAGCGAATTTTTCCATAATAGACAAGCTTTCCTGAATCTTTGCCAAGGAAATAACTATCAGTACGAGACTCTCAGGCGGGCGAAACATTCTTCCATGATGATTCTCTATCATCTCCACAACCCCACTGCCCCTGCATTTGCGACGGTTTGCACCATCTGCCAACAAGAAGTTGAAAACTCTCAAGGCTGGCACTGTGAAGTTTGTCCGGGCTATGATGTCTGCAGTGCCTGTTACTCAAAGGACTCT
>4093842108
GTCTCACCGATAACAACGGAGGTTCATTAATGAGGGTTTGATTATGATACTTACGAGTGACAGATTGTGAATATCAAAGAGAAGCTTCTTCCTCCCTTTTTTCTCCCTATAAATTTCCGTAGAAAAATCATTCATTCGCATCTCTTCTCTTCTCAAAAATCACCACATTTCTTTACTTCTCTGGGAAACAATAATAAAAGAGCTACATGGAAATATCCAATGCCATGCTTCTTGTAGCGATCGTAACAGGGTATTGGCTATGGTTCAAGAGGATCTCACGGTGGCTAAAGGGTCCACGTG
>410324111756
GCAAAGCAGGAGTGGACTTTTTCACTCAGATCAAAACTGTTACACAACAGTGGAAAGATATTCCAACTTCAGTATCTCTGGCAATGCCAACGTCTCAAAAGCAATAATGAGACCTTAACTTCAAATACTTTTTTTACTTTTGGATTATCGAATCAGCTTCAAGAAGAACCCTTTGTTTATTTTTCAGCTCTCTAGTATTTTCTCATGCTTAGTTTCCTTCTTTTAATCACTATGGTGACTAGAACTCTAGAAGTAACCATGGGAATAAGAAAAAGTAAAAATCTCAAATTTGCCTAATTT
>411136624073
GAAAACATGGATTCTATCAAGAACCGGCTAATGGTGACAGTTATAACATGATTCTGTTGCCTGATTATGTTGAGAAGTGTTTGGGGCGAGGACCGTTAGCTAAACTGATAGACCCATCGATGTTAAACAGTACCGATGACGACATTCCTGATCATTCAAAACTGCAAATGGAAGCATTTGTTAATCTTGCATTGAGATGTGTTGGATTCAGATCAGGAGAAACCAAGCTTCATATGATAGATGTTGCAAAAGAACTCAAGCGGATACAAAAACAGACCTGACCGCAAACCTGGTGAGACT
>41221944846
gtaagtgatagtgatcacactttcagtctcttgtagatttgtttccctttttggttagattagtagcaatatagggaaagttggtaacttttgtttccctttttgcttagattagtagacccaggagattgatttcttatattagctagtaaattcagttactttgattgattacgatttggagtgatgttcttatgatcaagaggcaaaagaggaccctttgaacatctttgttctgatgttgttttgtggggtttaaagctcaaagtctgaaactgttatgctttgttgatgagctct
>413455239981
CCACTTGACAAGATGAAAGAAGAGTTGAAATTGTATGCTCGTCGCAATAACATGGATGGGCTTGCTGATGCTATGAAGGAACTTTCGGAACTGTACAATATCTCTGAAGAATCCAATCAGGTGCAGGTCTCGGAGACTAGTTCTGTTGTAGCTGAAGAAACAGCTATGTCTCTGAACAACGATAATGATGTCCAGAGTTCATTCTCCACTCCTGGAAATTCGAACATCACATCAGAGATCACGAAAGACGATGCTTTGCAAGATTCAACCGTCACAAAAACAACTAAGGAAAAAGATGCT
>414596816964
GTTCCGAAAACTGGGAAAGGCAAGAAGAAAGCACTTCCGGTGAACAGAGATCGGTTCATAAGCAAGATGTTTCTACGTGGAGACTCGGTCATTATCGTCCTCAGGAATCCAAAATGAGAGGAAGAGAGACTTAGAGACATGTTCCTTGTTTGTTGTGCTAAAACTGATAAATTCTTGTAGGTAGTAGCATCTTTTAAAGTTATTCGTCTCATTTTCGTTTATGTCCGAATTGACAAGATCTTTTAAAGATCTTTTAAAGACATGTTCCTTGTTTGTTGTTTGTTCAGCTCGCATGTCCAA
>415198531228
GATGGACTGAAAGGAATTATGGAGCGTGGAAAAGGTTGTGAGGTGGAGGTGGATGAGAGTGGAAGCACTAAGGTAAAATGAAGCAGTGGACAGGGCTGAAAAGGGTGGGAATGGTGGTTTTCTAAAGTGGTTAGTTTTGATTGCAGGTTACAGGAGTAAACCCAGTGGGAGTGGAGGAAGCAAGTGTGAAAATGGAAGAGGAAGGAACAAACAAGGGTGGGGCGGAGCAGGCGTTTCCTCCTAAAACATAAGACTCGGAGCTTCTAATTTCTTGCTACTTTTTCTGTCTATCAAATGTTG
>416582920623
GAGTTACAAACTCTAGCCGGATCAGAGTCTACCTCTACTGAGCCACCATTGACGACTACACAACCACCATCCATGAGCTCATTAGTGGTGGATCCTGCAGCGCCAACAACCTCGATCCAGCTTATATTAGCAGACAGCACACGCATTGTCACCCAGTTCAATACTCACCACACCATTAGAGACATTCGATGCTTCATAGACACGTCTAGACCAGATGGCTCCAAAGACTACCAATTACTCATCATGGGGTCTCCTCCTACACCACTGTCGGACTTTGACCAAACCATCGAGAAGGCTGGC
>41754983526
GTTATGACCTCTGGAGCTCCCCCACCAGCAACCATTATCTCCCGAGCGGAGTCACTTGGTTTCAACGTCAGCCACTCATACGGTTTAACAGAGACTAGCGGTCCGGTTGTGTCATGTGCTTGGAAGCCTAAGTGGGACCATCTTGATCCATTGGAGAGAGCTAGGCTGAAGTCAAGGCAAGGAGTAAGAACACTCGGATTCACGGAAGTCGATGTAAGGGATCGAAAAACAGGAAAGAGTGTGAAACACGACGGAGTTTCGGTTGGAGAGATTGTTTTCAGAGGCAGCTCAGTCATGTTG
>41833334391
ATGGCTGTTAATCAAAGTTTTCCAAGTCCAGTTCGCAGATGGCGAGCGGATCTGCGGCTGTGGTTCTTCGTTGCTGTTTCTTTGGTGGTTCTGGCTGTGTTGGCCAATTCAGAAGGTATAAATCTCCCTACTTAAAGAGTTACTCACAGGCGAAATTCCACAATCAGTTTATTCTAGTGTATAATACATGTAGTGGATGTTGTATAATGTTTATGCTTGAATGTCATATAGCTCTGCAGACGTGGGATCCGATGCAGGTGACAATTCTTCTTAAAAGACAACTAATTCTCTGACTTTCCT
>419468240049
GTACTCTGAGAGAAGTCTCCGGGAAAAGAATCAGCTCATCAATGTGTCTTTGTTTGGATTGGGATCCATCATCAACATCAATCGTTGTTGGTTTATCAGATGGCTCTGCTTCAGTTGTTTCATTCACGGATTCTAATCTAGAAACAGTTCAAGAATGGAAAGGGCATGACTTTGAGCTTTGGACGGCGTCATTCGATCTCAACAATCCTAATTTGGTCTATACTGGATCAGATGATTGCAAGTTCAGCTGTTGGGATATCAGAGATAGTCCGGCTGACAATCGGGTTTTTCAGAATTCCA
>42015928053
gtaattgaatcctttttctcttttattttccactgaaaattgattgggttcagggtctgaaaaatgagttcctggcattctttggcatgctagtgtttgtatatgcctttatatacgatattattcagctaatgcggaaaataaataaaccaactgtcttcctgcaacatttgggaattctccaaatacatttatagaattataaaataacagtgtaaacctgagcaaaatgagactacctaaagtaagcatcagaaatgaaagagtttgtacaatgagcctgcttactagtcaactaat
>421195722936
GTTTCAAGTCTCGAACTTTGTTGGAATCGGCTAAGTGATAATTTCGAAGCTTGATCGGTAAATCCAGGAGCTTTTGGATCGGAATCTGTTCGCTGATGCTTTGGTGAAAATGGGTTTCGGTGCAATTAGATCGATTTTGCGTCCATTGTCGAGAACCTTAGTTTCGCGTGCCGTCGTTAACTACTCGTCTGCGCCGTTCAATGCGACGATTCCGGCTGCTAAACCCGAGTTATGTTCCTTCTTCGGTGGATCGATGACTCATTTGAGGTTACCATGGATTCCAATGGCTAACCATTTTCA
>422344328754
GTGGAGATAGTGATGGCGTTGGAGGAAAAGTTTAACATAAGTGTGGAGGAATCTGATGCTCAAAACATTACGACCATCCAAGAGGCGGCTGATTTGATAGAGGACCTTGTTCAAAAGAAACCCGCGGCGGAAACTTCCTGAACCGGCTGTCTTTTCTTTCCTGACCTATTCTTGCCTTCAGAGCGTTTTATTACGGTATATTAGACCGTTTGTTATTTTTATTTATTTCGGAAGCTAAGATTGGGTGTTGACAATGAGACAACTTTGGTACGTTGAGATTGATTCTTTGTGGTGATTGGT
>42336193992
CCACATTGGGTTACAGACGAAGAATTTAGCATGGGCTTCCTTGAACTAAAGGCTCCGCCAGTACATACTCCAAAACATGCTTCTTCCCAGAATGGCTTGTTAGTTGGTGTCTCCCAAGGTGAACCAACTGGGGAAAGAGCTACTGTTAACCAGCAGCCTGAGTCTGGTGGATTGGGCAAGGACCAGATGTTGAAAACTAAACCTCTAGATGGAAGAACGGAAAGTATACCTTCAAAATCTGATCAAGGACATCTAAAATCAAAGGGAGGCAATCCATTGGATTCCCAACCATCCATATCT
>424378416111
AGATCTTACCGTGGAAAGTGCATTTTAGGCCGGTGGCGGTTTCTAAGCATGGAAATGTTTACTTGCATGACAATGAAAAGAGGTTGTTGAAATACTATCCAAAGACCAACCTCCTTCGTTGCATCTCTAAAGACACTTGGGTCATATCCCCTATGGTTGAGAATGTGCTTCCACTTCGGCCTCTAGGCTCTATTCCCAAGACATTCGGCTACGGATCCATATCTCAGGAGCTTAACCACATGCCGGGATCGAGGATGTCCAAATTTCTTAGCAGAATCCCAACTATACTGTTTACAACCA
>425414011654
GTATTTGAAACAAGGGATCAACTTTTACTAAAGCTGCAAAAGAAAGAGACAGGGTCAAGCAAGAGCACTACTGGTCACGAAACTCCTGAAGAAGGTAGCAGTAGGGAAACAGAAACCGTTGAGGGAGTCATTGACAAGATAGAGACTCTAAAAATTGAGCAAAGGGAGATAAGTGATGAGTCATCTGAAGAACAACGGAGGAGTTTCAGAGATGAAGAGGTAATCTCCTTTAGTGATTTAGATGTCGATGATCTCTCGGAGAAGCCAAGTCCCAACAGGAGTACACTGAAAAGACCAGCA
>426347317761
ATCTAAGATTACTAGAGGTAGATAAAGAGAAGCAAGACCCCAAATCACCAAGAGGAGCCCTCGAAGCCTGCTTAACTCGTTGCTCAATCTCTTCCGCTTCATCTTCATCTGACGATCCTCCTCCAAACAGAGAAGCTATCGACAATGCAGATGCAGACACAGACGTACAGTGCAAGAATCACAGAGCATCTTCTAATTGGGGAAAATTCTTCAAGCTATGGAAACGCAGATCCATGAAACGCCTCTCTTCCTTTCCTCCATTAAGTGGCGCCGCCCCACCGATCATCAAACAAAACAAAA
>427172110201
gtgagattaaaagcttcttcttttacaattgaaagtgtttagctttgagtagttatctcttaaatcttaaacccaaattgaaagttcaaatctttcggaaaattgatggaaaattttctgtttgtgataagcttgttcgtttgttctattgattgaaaaaattgagtttaagctaatgtaggaattgaaagtgtttagctttttaatagtgatctgttgaatctgaattctaattcaaaaacccatattgaaagtttgaatctttcgaagattccgataaattggtttagactttagaga
>428540516710
ATGAATTCTTTGTGGATTCGATTCCAGGACCTCCATGTTCTCAGTCAGAAGAAGACAAGTCTTAATCAAGCTTATGATATTTGATCAATAGAAACAGTCTTATTATCTAGCAAGCAAGCATTGTTTGTGCCGTTTCTCTATATTAGAGAAAACCTCCCAAAAGGATTTAAAATCTTCTTCTTTTTTCCTCTTCTAAGGGTAATGATCGATCATAGATTCATAGACTTAGATTAATTGCTCAGTTGTTTGTTTATTGTACACCTTTATTTTGGGACTTTGCTAAGCATTGTATAATATCTC
>429363337452
GGATGATGATAAATGGTGGGTATTACCAACATTCCTCTTGTTACTCAAGTCAATACAAGCTCGGTTCCTTGATTGGCACGTCGCAAATCTAGAAGTACCAGACTTTTCTCTTCTTTGTCCAGATCCAGATACCTTCTGGGCATATGAATCTGGAGCTTGACCATCAACATGATTATAAAGAAAGACCAGCAAAAGATATATCTTATTTTTCATGTAAATCTTTTAAAAGTACAAAGTTCTTCTCGGTGATAGTTGTTAAAAACAGTTCTCTAGAACATCTGGTTATATATCTGGTGCTGA
>430624712208
AATCGTCGATAATCATTAGGGTAAAGCAAAAATAGTGAAGCAGAGCCGCAAAAACACTTTTCCCAAAATCAACGAAGATAGATTCAGATCGGAAGCGAAAGAACGATTCGGTCTCCTCCACAGATCGAACATCGAAGGAGAAGAAAGACCATCATCACAACAAGCATCGAAAGAAGAGCAAGATGGCGTCGAGAGACCAAGTTAAGGCATCGCACATTTTGATTAAGCATCAAGGTTCTCGGAGGAAAGCGTCGTGGAAGGATCCAGAAGGGAAGATTATTCTGACTACCACTAGAGAAG
>43123598358
gtcagacacttttgacatatctatgtatctttagatttattttatgtcaatgtagagactagagttagcactttaacaaactatgatatgatctagtggttgatcagtattcgtcatgttggtctcgcggatgagtatcatccagtacacttatatattggtcaatgtagacatatttatagtggcaagaaaatttggttttcttaggtccaaaacttaggccaatgtagacaatctaaatggttattagagattctggttgtctacaagtctcgtgattagtctagacttaggtccaaa
>432525512398
gttagattttttcttttcttttctaaaattctctctctctaacgattttgagattttctcgcgtatactccggattcgattaaggagcttatgatgataccgatagggtctctcgtaatttttctcttagttttgtctaaataacgaatttgtcgttctgctctttgttagaaatcgattttgatccattttcagaattcaattttgaattggttctgtttgtctatacatttttggttgtgattttgattttgttttccccagaaaatcaacatgactggtttcaatttcattctttct
>433580212881
gtatcttctatgggctataccttttactaaatcatgaaacttccaacaaagtaaacaaattgattaggctgtttttgtttatttggtcattgtattacgagagcaaattgactaatttatgcaaagatttcaggggcgcaactgtttaacaatatccacaccatgttgaagtagactcgataattttttcttattaggtgtaactggtttttcacattaatggagctacaggatgtatcttccgatatgttgaatcctgttgtttcatcttctcagtatggaggatctttgtcctcgata
>43441092364
gtaataatcaaattccaacattttgaacggaaggcatgtggtttcttaatatgatcaaatcccaccttctgatgcttactattgggattccatcccgctgactctttatctctgaatttatgtgagaggttcacatgaccatggttaagattctattatactgtaaaagatttcacttgtagacacctgccttatattttcctagtggttaagctagctgttgcctatgttaggggtagttaggctcgcatctatgtcgtgatgaagtttgtttggtagtgccctgtttgatagggtacg
>43521168405
gtaatctttttgtttgtttcttttttttgtcatccatatttgatctttctttgttgctgattatcaacttttcttttactagctgatttttcctttttcaaaactaagcaagtttgtgttcacgtcttcatcaatgacataattgcccttagtttattccacatagttgtcatacaaattactttcgtttctatgtgttttatattcacaatcatagatgaagttcataacttagatgttaaagaaaaaaacagagttcataacttgtgattttgtgctttgtcttatttgttagattac
>436374030088
ATACCACCAACGAGACCAAAATCTCCAAAACTCGGGCGAAAGAAGACTGCTTCTGGAGCAGATTCTGAAGAAACTCAAACCCCTCGCCTTGGTAGGCTAAGCCTAGATGAGAGAGCTTCTAAAGATAACCCAACTGCAAAGGGAATTATGCCAACAGTTGATCTGAAGAAGCAACCTGTGCGCAAGTCACTTCCAAGATTGCCATCTCAGAAAACAGTTCTCCCCGATGGAAAACCCGCCCCAGCAAAAGCTGCCATAATCCCAGCAAAGGTAAGACCTGAGAAAAAGAAACTTGAAAAA
>43724806791
gttatttcgttttcattagcgccctttctctcgactttcttgatgaatctttatttcttctatgtgaaatctaattaagactattttcgtgttatattgatgtttaaaaatgaaaatcttttggtttttatgtttaatcattttcatgagtattaaatgtaatagatttaagttaaaactaatatccgaatgcctgagatattgtttcctaaaatgagatgattgtttttatttattaccatgatttgtttgtactaagcttcctttcccctttgcaatacataggatataaattcatac
>43843926190
gtacttatccatgatttcatatagaggagtagcatgtctgttactataacgaaggattctttgttttgttgtggttgacttttgtttattactgttcatagatttgggaagtgttttggtaaatgaatactacaaaagttcatcactttagttccagagatagtatttcatatcattaggatcactattgtttgcaaaactagagctaatgaagttcttggttctgttgttggtaagagttcttttaacaacacttaccacacattatgattaggagatgcatcaatagttcattttgta
>4396849498
gtaagtacaagaatacgtcatgcttgctttgctatctttgaaatcaatccatttttgtttctaaagtgcatgtataggcaccatttacgaactgttggtgcactactgaatagaaaatggtaactgaactattaactctgaaccttcaacacaaactttttcaggcattggttgtcccttttttcccttccagtactatttccttttatctaattgttttcttgtgtatgtgctgggaaactcttcgcatgggaatgaccaaagtgaccaaagcttgtgccagctataattaggcaatta
>44040293020
gtaagactctacagaaagaagtatgtttagatgctaaattatgatgatagtgtgaagtaaaagtagctaacctctaaattagccattaatctttcacatcgccacccactcacacccaattgaatcaaaaggaagagacggcattcaaactttagttctttgatggtataaacgttacttttatgactctttcgttattgattcaacttgtttcattaactaatgggcgctgggcatgcagctattcagttagagatttctgttctccctaagcatcagccttctgtttggcttctgttt
>44156081204
gtataattatcaaaatcattcttatgttttgttgttcttttatcatctttagttctgtgtttaaatgcatcatatctccatttttgatgcattgtgtaatcttctcattgctcttctatcacaaaaaaggtttcactgattttggtttaggaactgaaagtttttataaggatttagtttgaatggtgagtgtatttagaagatcacagataaggggtattttgaccagttggtttagttgggagcttttggctttgggagagattagagactctaaaacagagcctagtttttttttta
>442166025868
CTACAAGTTCGAGATTGAATTGGGTTACTGGGATACAGTGTTAGAAATCAAACAGAAGATCGAGAAGTATCAACGTATCCTTGTTTACAGACAAACCCTTTTCTTCCAAGGCAATGTTCTTCAAGATCATCTTGATATCGAACAATGTGTGATCCTTAACCACTCTCTTCTCAAAGTATTCGTAGATCCTTACCGTAACCCTAATCACGACAACGATCAAATGCTTCAAACCGAGGAATCTCCACCGTTAAACTCAGCCAAAGAGATCGTTAACGTTCAAGATTCGCCAATTATGGTGAG
>443583412040
gtaagcttctatccaaagctttttgattttttcgattcagatgcttgtgagctgttgagctccatgaaagttagatttatggcgcttattaactctccaaacagtgaaattgtacgaaatcactatcatatctgctttcagaatcatgctctcttattcagtgaacatgttctcaacccaactttgatcttttaggaattgtctaatcaaagattgagatgtgtatatatatatagactttgattctttcattattcttcatttgcttcatactaaataatgtttaaaatgaatttattc
>44435347619
ATTATGGTGGGGAGAGATACTGGGCGTCCACGTGGTTTTGGGTTTATTACATTCACTGATCGCAGAGGAGCTGATGATGCAATTAAGCACATGCATGGAAGGGAGTTGGGCAATAAGGTCATCTCCGTGAACAAAGCTGAGCCCAAAGTTGGTGGAGAAGATGTAGACCAATTAAAGAAAGGTGGAGGCTATTCATCTCGAGGGAAGGGAACCGAGGATGAGTGCTTTAAATGCAGACGCCCTGGTCATTGGGCTCGAGATTGCCCATCAACTGGTGACGATCGAGAACGGTTCAGAGTT
>44522442533
GGGAATGCAATTTTCGAAGTATCACAACAAGTGGTCGGAAAGTAGATAGAATGATATTTTGATCATCCACGTGGCAAAACATTGTAACGGAAGGAAATTAGGTGCATAGCAAAAAAAAATAACACAATCGTGCCACCGAACCAATCGGGCCGCCCTTTTCTACCGCCGGCTAAATTTGACGGTCACATATAGAGCCCCAAAAACTCTCCACCATGTCCACTCTTCCTTTCGCGCCTTCTGTCACCCATGCGCACTTTAGCCACTCCCTCTCCCCCATGTTTATCCTGCGCCATCTCCCTC
>4468432626
gtacatcgaatcgactaagaaatcactccagctaagatacaccgagtgaatgttaaattatatgatcccaaatgtggtggcaacaaagcttgtgagattgttgcatttggatccagtcaagtactcgtttgtactgtactgggtatctatttgtgtccataaggaaaatgacgatatagttttgagtatggcaacacttactatagcagctaatgggtgtataataataatatacagcttcttaatcatttatgattttgtaaacaatgaagtcccattcgttacaacattaatgaaaaa
>447107013822
GTATGGATTTCCATGAACTGCTTGAGATACCACAAGGGGAACGGAGACGGTACCACGATGATGTTTCCATTGTAGTGATCTCTTTAGAAGGAAGAATGTGGAAATCTTGTGTATAAACAAAAACCTATATAATGAACATAGAGAAAACTTAAAGTGTTTCTGAGATGATCCCGAATTCGATGCAATGAAAAAAGCTCGATCTCACATCGAATCTACAACCTCAAAAACGCAGGAAGACGTTTAGTTTTTGTATTATATGTTAATAAAACAGTAAGAGAAAGTTTTGCCTCTGGAACTAAA
>44842023623
TTAGCCCTGTTTCCAGCAAGAGGGCAGAGAAGCAGAGAGAGAGAGAGTGTGAGAGAGAAAGCAGCTTCTTCTTCTTCTCCTCCTCTTCTCCCTTATGTGGATTTCAAATCCTTCTCTGCTACTCTCTCTTCACATTTCTCTACCAACATTCTTCTTCTGACACTCAACACACACACTGCAACTTCCACAGCTAAATCTAGCAACACCAAGTCAAAATCCGCCACTAACGATGCTTCTTCAAAACTTCTCCAACACCATTTTCCTTCTCTGCCTCTTCTTCACACTCCTCTCCGCCACTAA
>449127029680
GTTTTTTCACAGATTCTTGCGTATTGGGTTACACACTCGTTAGATGCTACATGATTCAACATCCTTCGAGGGAAGGAGGAGAGATTAAAAGACTTTGTCAAGATTCAAATGAAGGACAAAGCCTGATTTATTACTCTCTCTTAATCCTCAGGGAACATATAGGAACCTGTAAATTTGTAAGATCAATTTGTAAAACTTGAAGCTACGACGTTTCGTTAAACTTTAGACGTGTACCTAAAGGAAACCAATGCGTGTTTGTGCTCAATGATATCTCCAGTGTTTGTTTGTCTCTCAGATATT
>450336518312
TTTCCTTTAGTGGCTCGGTGTGGAAAGATTAGGAAAATGGTGGCAGAGATGAAAGAATCATCTTCAAATCTCTCGCATACAGAGCTCCGAGACTTTCCAGGTGGGTCTAAGACGTTTGAACTCGCCATGAAGTTCTGCTACGGCATCAACTTCGAGATCACTATCTCCAACGTGGTTGCTATCCGTTGCGCAGCTGGTTATCTTGAGATGACAGAGGACTTCAAAGAAGAGAATTTGATTGCGCGGACCGAGACTTACCTCGAGCAAGTCGCGTTTCGCAGTCTTGAGAAGTCTGTGGAA
>451489717366
GATCCAAAAACTGAAAACAACCCTTACTTGGGTTTCATCTACACATCATTTCAAGAAAGAGCGACCTTCATCTCCCATGGAAACACTGCCAGACTGGCGAAAGATCGTGGAGATTTGAAACTTGCGCAGATATGCGGGACCATTGCTGCTGATGAGAGGCGTCATGAGACTGCTTACACCAAGATTGTAGAGAAGCTCTTTGAAATTGACCCTGATGGCACGATCTTGGGCCTGGCTGATATGATGAAGAAAAAGATATCAATGCCTGCACATTTAATGTATGATGGCCAAGATGATAAC
>4525215267
gtttggcatactatttagtttcttgataccaaatatttatgtcattctagagtcttagagaaaggaaatatcaaagtggttacaagtctttatttagctatgaagtacatgtggtcgagaatcaacagggtgttctggttattgcattttcctattaagcatcttttcttgtttacaatgataggtggaatcatatgtgtttatcttagaacttgctagacaggttggcaatttgagtagacagcttaagttctacacatgaaaccttgttcatatgctatttttgtaaaatcacagtat
>453227611643
gtaatttcctactacttgttgtttgcctcttgagtttcttcacttattttgtttcccttaaggtttagttctcatggtctagagaacgatgcagaggtcacccaattgcaatagagactagttttaggtggtttagtttcatggagatagtatctttttatagcttcgttttgatcattttgtagtttttctctgaggtcaatgtatatccgagagacttaactttcattatcatttggtttcttaattgttctgtaaatgattctcctttgaaacttacatttgctattctacttttat
>45426146323
gtaggtcagcttgaatacgcttctgtggcttttcaaaatttctaatttcctagctgagtgagcttcaggggatatggaatttggataatttattaggtgttggagctattgattcagtttagtatataatttagtgatgaaattttggaactttgtttctccttccgagctggattgtaattttagcgggttgccacattaaggttaagtctgttatctcgacaaactttgtggcactctttggtcataaatgtattagttcaagaagttaacatgagagtgtgaaatcctttgattgtt
>455136018567
GTGGGCCAAAAGCTGCGTGTATAGGTTGCGCTGGATTTGCAACTTTCTCTGTACTCATAGAGAAGTTCTTTGATAGGCATACATAAACCAGTGAGATATCTAACAGACGCCATTGCTGAGATTTTTTTGCTGCTTCTTTTCTGTGATAGTGATACAGTTCATCACCTGAACCCAGGGAGATAGAAGCTAGAATTACACTTTTCAATATAGAATAAGCAAGGCTTGTGTTGATTGCATATACTTCAATTGTTGTTATTTATCATAGATTTCATTAGACTTTGAGGGCTCCAATATTTAAGT
>456444312350
gtagacaggctatgcaaagaagagcgtatcgagcgtaccatctaaccaatttgattacatgttttgtttatgaaaaacatgtaaaatttgcaaatgccgacctaaataactcgaatataatttgacatttttaacattgaactgttcaggtttctaatctttaaatccttcattgactttgcgctcagacaaccagtaaacttttaagatgatctcatgatttcgattttttaattatcttaataagcattacaacaagaaaagatccacaagacttattagtcacgaaactgtcgtaat
>45735335686
gtatttcacttcctctctctgtatatgtgtatctatatatctgtgtgtatagttcgtcttcttcatcttcctctatttttactctgtttcttttaaaagaaacacaatcttgagctggttttttccaattctatgttcttctgcttctaattcttatacacaataagtacgaatacgtatctgtgtatacagatttagattttgattggaaaagaaaaaaaaaaaaattcaatatttttctttgcgtacataaatgttctcacgcgtatacatttgaatctgtatttcttctgtgttctt
>45846304877
GTCAAACCCCATAAACCCTAAAAGGCTAAAAGTTTGAATCTTCACGAAATGCAGTTTCTTGGAAGATCAATTTCGAAATCGATAAGACCTTCGTTAAATTCAACTGCTAGAAAATCATGGGTTCTTTCTTCTCAGCAATTTCTTTCAACTTCTTCTACGGAAAGTAGTAGCCGTACTCGCGGAGGAGGAGGAGGAAACAGAGCTGAGAAATCGTCGGAGGAGTGGCCGAGACCGATGGAGGTACCGTACCAACCCAAAATCGCGAACTCTATAGATTTAATTGGTTACGTTCACCAACCA
>459596620572
GATGATGAAGTTAGCCAAGAGAGAGATAACAAAAACATGTGGCTGTGTATGTAAAAGACCGAGTCACCCGAACATCTCCACCTTCACGCCATTCTCCTACCACTCGGACCTAACCAACCAATACCTTCCACGTCATGTACAATCCGAGTTCCCGTGAGATAGGGATCTTTACTTGAAGCAACCAGACATGACCGCAGAGTCACACACACACACACCCCTAAGCTTTTTGTCGTCCCCTCGTATGGAATCCATTGTGGGACGACACAAAAATATCTTCTTTTGCTTCTCTGCTTTCTTCTT
>46083835851
CGTAACTGCGAAGCCCTAATGCTTCTGCAGAAGAATGGTCTGCAGAAGAAAAATCCATCAATATCTGTTGTGGCGACTTTATTTGGGGATGGTGAAGATATAACATGGCTGGAGCAAAATGATTATGTAGACTGGAGTGAAGCGGAGTTGAGTGATGAGCCAGTGAGTAAGTTATTTGATTCTTCCCAAAGGAGAGCCATAGCTCTTGGAGTAAACAAAAAAAGACCTGTTATGATAGTCCAAGGACCTCCTGGCACGGGAAAGACTGGAATGCTTAAGGAGGTCATTACCCTGGCTGTT
>46123222063
gtggttcaggagcccaactttgggatgatggtagtaactacaatggtgtgagaaaggtttctttttcgttagatgacaccgagataaggcaaatcaggattgaatatgacaaaagtggcttagtagaaaaacgtgagtacggaagtaacgtaggacgacaagaggaggttcatatcttgacataataaaattctctaactctctctttttatgtatttatatcttatattctgacatatgaagaattttgtttttactttagtttgtgctggactatccgactgaatacatcatatatat
>46217726611
ATGCAATCTTGTGACGGTTCTTGTGTTCAAAGAGTAGATACTTGTTCTTCAAGGTGGAGGTTAACAGAGGACAATTGACGGGGTTTTTAATCGTTGTTGTATTGCTCGAATAAACGGAATCATGGAAAGGTTTGTTCTTGTTCTGTTCTTGTTGTTGTTTGTATATATATTGGACATGGTGAGAAAGTGATGATGGTGTTTGTGGTTTTTGTTATGTGTAGGTATAAGATTTTGGAAGAGCTTGGTGATGGTACTTGTGGTAGTGTATATAAAGCAGTAAATTTGGAAACATATGAAGTT
>463569015390
gtttgtgatttgatctataccacttttatttaatcccggatacaaaacggttagatgtagtggttttgatattgaataaaaggtagtatatattttcacatattcatcttgaatcgagaagtacataacattatttttgtaggaagagaagttaacactgaaagtgttagttagtaatttagtatagcgacatgaaataaatagtgtggtcatttctttccatgagtcctatttctcctgaatgacacgttgaatattcatagctctgtcttagttatatagcctaatgtcgagtgaggc
>46453437096
gtcctctacaaaagtgaccactcatatagactatacacgttacggtttaggctcttaattttgtttaaagggtgtattactaattgttatatattaattaataacaaaaaataaacagttaagactagagtatacactaagttgaacatattggaatcataatgcaaatatatagataacaaaataatttaaaaactgatgaggaatcattttttttgtctgatggcacaaacgcaaataagtgtcacggacgataaattactatgaattgtgttatctatgcgtttagcttcttgttag
>465459119021
AATTAATTACGAAAGCTTCTTTTTTTGGGTGAATATTAATACGTAAGTTTTATCTAAATCCGAATTTGGTATATAATCCTAGATATTTTAAAGGAATTTAATAAAAATAATTTATTTTTTTACAAATAAAAAAAAAAGGGTATCGAGTTGGAATTTTCTACATCTGTTTGCGCCGCGAGCTCGGGTTTCTTTCTCTCTGAAGCAGAGGCTCTTCTAGATTAAAAAAAAAAAAAATCTCAAAACCAAAGCTTCTTCCTTTTTTTACCAATTCGTATCTCCCATTTTTAGTTTTCTTCGATC
>466196437773
GGGACAGAGAGAATCCAAGGCATGACACTACATATGTGTGAATTGCCCCGAGCAGCATCCATAGATGGGAGTGCTTTTGAGCAGATGGAAAATCTCATATTTCTCAAATTCTTCAAACACTTAAATGATAGAGAGTCCAAGCTGAATATCAATTCAAAGAATCGTATGGTACTTCCACGCAGCCTTAGGCTATTGCATTGGGACGCATATCCATTAACAACCTTGCTTCCCACATTTCCTCTGAGTCGTCTTGTTGAACTTCATCTGCGTTACAGCAATCTGGAGAACCTGTGGGATGGA
>467523222927
ACGAATTTTACTTCCTTTAGCGATGGATTTGATACTACGTTGACTTTTATCTTCCTTTTGGAAATGGCAGCGTCGTCTTCTCTTCTTCTTCTTCTTCACTGTCCCACCTGCAATTTCTACTTTGACTCTTCCTCGTACCTTAAAAGATCGAGACTTTCGAGCTATAGTTCGATTATCTCTCGTGGGTCTCCTTTGTTTGTCTCTAGCTTTGGATCTATGACCGTTAAAAGATTCTCTAGCAGAGTCGGAAGCAGGAGCAATGACGGTAACGAACAATTTGGAGCGTTGGAGCAAGAATCT
>468137631587
GGTTGGGATGATCCGTATGTTCCACGAACCCATAAAGGTCTACTGAAGTGGAAGTATGCAGAAATGAACTCAGTAGACTTTCTGTATGAGATGGGTGAGGAAGAGGGGCGTGGTTTCCTCTTCTTGCATGAAAGAGGGAAGAAAAAGCTTATGGAAGGATATTCAGTTGAGTTTAGAGATGATTCGGACCCGTCAAGTTACAATGGGAAGATTGTAGAATGTGCTTGGGATAAGGATAAGAAAGTTTGGTTTAGCATGAGGATCAGAGTTGACAAAACTACACCAAATGATATCAACACT
>469368933002
GTGGTAGATTACCGACAACGTGGTATCCGGAGTCATTCACGGATGTGGCAATGTCGGATATGCACATGAGAGCCAATTCATCTCGTGGATATCCAGGAAGAACGTACAGATTCTATACCGGACCTCAAGTTTACAGTTTTGGGACCGGTTTAAGCTACACGAAATTCGAGTACAAGATCTTATCAGCACCAATCAGACTTAGCTTATCGGAACTTCTTCCACAACAGTCTTCTCACAAGAAACAACTACAACATGGAGAAGAACTTCGATACTTACAGCTCGATGATGTGATTGTTAACT
>47027712537
ACTTCACGATTATCACTCACCACTTTCCGTTTCAACTTTCAAACTCTCTCTCACAAGCCATGCAAGACGCGGAGAGAACCACCAATGATCCGGTAGACAGAATTGAGAAAGTGACATGGAGAGATCTGCAAGACGGATCTTTCACCGCAGAACTCAAGAGGCTTATCTGCTTTGCGGCTCCTATGGCTGCCGTGGTTATCATTCAGTTCATGATACAGATAATCTCAATGGTGATGGTGGGTCACCTCGGTAGACTCTCCCTCGCTAGCGCTTCCTTCGCAGTCTCCTTCTGTAACGTCA
>47148333559
gtaaagtgcgtttttaccctattcttgtttataaaaaaattaagtggtgtttacatttacgattgttatttgaattctggtggactttcttgtttttttttggccattgttagtataacattaggtgccacgtctcctttctggtatagctgtactacaccgtactcccttttctatttctgcacattaggatcaatgattttaaagtcctgtttttaaatggtgttccaaggtatctgatatttgttccaatggcaccacaaacttgagttttgtgactgccttggatccttatctttc
>47223425550
ATGTTTCTGATAAAGAACAAATGGCAGTGGTTTTTCGTTTTGTTGATAAACATGGGACGGTGAAAGAAAGATTCATTGGTCTTATCCATGTTAAAGAAACATCTTCTGCATCTCTGAAATGTGCTATTGATTCATTGTTTGCTAAACGTGGATTGAGTATGAAACAGTTAAGAGGACAAGGCTATGATGGAGCAAACAATATGAAAGGTGAATTCAATTGGTTGAGATCTCTGATTTTAAGAGAGAATAGTTCTGCTTATTACATCCATTGTTTTGCTCATCAGCTTCAGTTAGTGGTCG
>47381210557
GTAATCTGTCTAGAAGATACCAGACTAACTTTTCGCTTGGCTCACAAAGAATCTCTGGGCAGTTTTTGATGATCCCTAATCCTGGATTTGTCGACACAAGTTCGATGACAAATACTCACGATACCAGTCTAGCAAATTTTCAGACTGTGCCTACAACTACCAATCCAAAGATTATCTTGAAAGAGGAAAAAGAAAATGAGGAGGAGCAACAGTACTGGACCATCAAGAAGGAACTGACCAAGAGCGATGCTTGCCAACGGCTTACTCTGTCAAAAAGCTCTGTTGAGGAGCACATTCTCA
>47430402247
ACCTGATCAAGATTCTGAATTCAAGATGTATGTTACAAGGCATCTCTCCGAATACCAGAGAAACTCGTCGGACTTGACACGATCGTTGCCGGAAGGTCCAAACTCCGGCGTACTTGTGATTCAAGACGAAGAGTCAAAACCGACTTGTTGCTTTGGAAATTGCTACGATGGTGAACTCAAAGGCTTACCGTTCCCACAGAACGCAAAGCTGACTGTGACTTACAGAACCGGAACTGGTAATGACAGGCGCAGTTACCATGACCAGGTTCTGTTCATTCCGGTTCTTGATCAGCCTTATTA
>47523412817
gtaaccattcttttcattttcctctgaaagttaacaaataggtcacatgttgatgttgtgaagcaactatatagatggacttgctgttactttctagtgtctagctttgcttgtatgtgagaatttaacatagcttatgatgtatatgcggttacttttcttttgaagaatatgctcattctatagctctcatgcgttcatttgcttaattacatgcttattcttcttctatcgggttcagaattgagcctgggataagcttctttctggagttatgacatatgtaggatgcatatcaaa
>476201813070
TTTGTGAGTGAGAAGGTGCAATGGATGCATATCGACATGGCTGGACCGGTGTGGAACGAGAAGAAGAAGTCTGGGACCGGGTTTGGTGTTGCTACGCTTGTTGAATGGGTACAGAAGAATTCATCTTCGTGAATGAAACCTAGAGAGCGTGAGGGAGAGACTGTAGAGTTTTTCGGGTGTTGAAATGATTGCTGGTTTTTAATAAGGTCTCAAAAGTTACTATGTTTTCAGATGTTCTTAACTTGTTATGAAAAGTAAAATCGTCAAAAGTTGAATAAAGTGGTACTTTGTTTTAGTCGT
>47749129377
gtatgttttttcttttaccgtttagcttcagtactctggtaatttgtttgcagggttgagttatctatggcttcgaatatcttggggtctgctttatagcctaacattcttcgaatacagctagctttctcttgtgtagatagcttgtagaaacagacatgttttgttcgatattgagcttatacagtgattgcttttcaaatgttcgtggaatttataagtcaggacttaggaatactctggaggatagtgcaacttagattgaacctctgtcgttagggtgcttgagtggaatatgat
>47821895358
GTTTCGGAAGTAAGCTCTCTTTTGGGTAGGGCTGGTACTATGGGACTTGGTAAAGCTGTGGATGTGTTGGATACACTCGGGAGTAGTATGACGAATCTGAATCTTAGTGGGGGGTTTTCTTCTGCGACGACGGTGAAAGGGAATAAGATATCAATCTTGTCTTTTGAAGTTGCTAATACTATTGTTAAAGGCGCCAATCTTATGCATTCTCTTTCGAAAGATAGCATTACTCATTTGAAAGAGGTTGTGTTACCTTCAGAAGGTGTTCAGAACCTGATATCGAAAGACATGGATGAACTG
>479537317961
GTTTTTGATATGTTGAGGGAACAAACATTTTATCAACCAAAGGAAGGAACTTACATGAAGCTGCTTGTTCTTCTCGGTAAATCTGGTCAACCCAATCGTGCACAGAAGCTGTTCGACGAAATGCTTGAAGAAGGACTTGAACCAACTGTTGAACTCTACACTGCTCTTCTCGCTGCTTACACTCGCAGCAATCTCATCGACGATGCTTTTTCAATTCTTGATAAAATGAAAAGCTTTCCTCAATGCCAACCTGATGTTTTCACGTACAGCACTCTGCTCAAGGCTTGTGTGGATGCTTCT
>48097912263
AATAATTGAGTGGTTAAGGGAGAGAGGAGACGGAGAGTTTTTATTTTCGTTACCGGAAAATTTTGATCTCCGATGGCTTCTTCTCCTGAATCTGCTCCTCCAACAAACTCCACCTCTTCTCCATCTCCACCGTCTAATACCAATTCAACCACCTCTTCTCCGCCGGCTCCGTCTCCTCCTTCTCCTACACCTCCTCAAGGAGACTCATCATCATCGCCACCTCCTGATTCCACATCTCCACCAGCTCCACAAGCTCCTAACCCTCCTAATTCCTCTAATAACTCTCCTTCCCCTCCGTCA
>48111999346
GATTTAGCGTAGTAGACAGGGCTTGTTGCGGGATTGGGAGGAACCAAGGACAAATTACATGTCTGCCGTTGCAGACTCCTTGTCCCAACAGAAATCAGTATGTCTTTTGGGATGCATTCCATCCTACTCAGACTGCTAACTCCATTCTGGCTAGACGAGCTTTCTATGGTCCACCTTCCGACGCATATCCTGTCAATGTCCAACAGATGACACTCCTTCACTAGTATATTTTGGTTTTCGTGTTTCTTTGAAGTTGTATGTTATAATGATTGAACCTATCTATCTATGAGTATCGAGTAT
>482447610384
gtatttcttagttcgaatttcaatgttttttgaattagcaatagttaggttttgaattagtactattgttgtttggcttatcatcttctatattctggtttctgaaaagtttttgagtagctacttatctgtagtgggccatatcaacaggtattggcagtactatgagtctcaaagttcattgtcgaaaaaccaaatagccaaaatacaaaaaccttttttttggctggtgctactacaatctggtattgcaggaccagatcagggtctcaatttgttgaacacattttacatcttgtt
>483411624822
ATTCATCAACTAATGTTTGCATAGAGGATTGTTACATAGTTACCGGGGATGATTTGGTATCGATAAAAAGCGGATGGGATGAGTATGGAATATCCTACGCAAGACCGAGCTCCAAGATCAAGATTAATCGGTTAACAGGTCAAACTACTTCAAGCTCAGGAATAGCAATAGGAAGTGAAATGTCGGGAGGTGTATCCGAAATATACATTAAAGACTTACATTTGTTCAATTCGAATACTGGAATCAGAATCAAGACTTCTGCTGGAAGAGGCGGGTATGTTAGAAACGTTCACATCTTGA
>484260213736
CCTGCTCATGAGAAGATTGGTGTTGTGGATTCGCAATGGATAATACATAAAGTGATACCTTCACTTGGAAGTCAAGGAAAGTCAGAGAATGGGAAAGCTCCATGGCAAGGAGTGAGAGATAGATGCAAAATGGAATGGACAATGTTTCAGAACCGATTGGCTGATGCTGATAAAGAGTATCTTGGGAAGATGGTGAAAGATTAGATTTGTTTTTCTTTTTTCTTTCTATATAATTAATATATTAAAAAAACTTTTACTTTTGTATATCAAATATTTTACACTAAATTAGGTTTTCATAGG
>485283618
GAGTGTGAGAAACCATACCGAGAGGAGGAAACTAGGTTACTTTACTTGCGGAACAGGAAACCCTATCGACGATTGTTGGCGATGTGACCCCAATTGGCACAAGAACCGTAAACGCCTAGCGGATTGCGGTATCGGATTTGGAAGAAACGCGATCGGTGGTCGTGATGGACGATTCTACGTAGTCACTGACCCAAGAGACGACAATCCGGTTAACCCTAGACCGGGGACTTTACGTCACGCCGTGATCCAAGACCGACCACTATGGATCGTTTTCAAACGTGACATGGTGATTCAGCTAAA
>48632372895
gtgagcatgttttgtaaataggacaaccaacacttgatttttacttatgttctgattagaaaatatccctattttcacatcttctttcttgatttgtttactacgtttatctgcctttcctttttctttcggtcatctctttgtgtcttctcatggatactagggccttatgagaatcttcttaaaaactgatttcataaattaaatttaggctccatatttttcagatagtaattttctgtgacatgacaatagacagtgagcatacttgtggtcttaaaccactagttttcggtgtcg
>48749564792
AATTCAAAATGCAGTCAAGGACAAACACAGACCGTTACACGGCAATCACCAACAATCACACAAGCTCCTACTCATGGTAAATTGTTTCATCCCCTTCTCTATGTTGAACAACTATTTTGCGTTTCTAACAAACAAGAGGGGCTTAAAAAACCATACGATTCTAGCTAATATGAAACAGTTATTTTGAACTCAAATTGTGGCTTGCTATGGTTCTTATTCTTGAGAATGTGCTTTAACAGAAACGGACTGGTCTATTCTTGTTTGTATCTTCAGAATTTATTTTTTTAGCCTTAACTTAAA
>488397422644
GATTACCAGCACAAACATTGATCGATAGGTACGTGACAGTTGGTGCATACAGTCTTTTAAGATCATGCACTATCGAACCAGAATGCATCATCGGGCAACACTCAATCCTAATGGAAGGTTCACTGGTCGAAACCCGCTCAATCCTAGAAGCTGGTTCTGTTTTACCACCTGGCAGAAGAATCCCATCTGGTGAACTATGGGGAGGCAATCCAGCAAGGTTTATTCGAACACTCACCAATGAAGAAACCTTAGAGATCCCGAAACTTGCTGTTGCCATTAACCACCTAAGTGGAGATTACT
>48951014538
gtatggtccctactttgaatcattttataagctttttattccacgtctaatattccttgcttgaaagcaaaagcatcctataatgtttcacatactttaatttgcttttaaaagttaaggaaaattgcaaaaagttatttgaatatgttgaaaatagtttttacttttgaattattaaaaattatggttcgaagtcaggtagatttgtttttttaataaataaagtcaattgtttaattacaatcacagtatttacaaaattgtttcaaaagttatcatcttgcgctgtccacatgagag
>490120024906
CTTCTACAGATGCCAGTTTGATCCGGTGAACGGCGGTGAAATGTCTCAGCTTGAGTACCACAACTGTCTGAAACCGCCTTCAGTTTTCTAAAAGCTTTACTACTTATACTCTTTTGTTCCTTCTCTCTCTTTATATCTCTCTGCAACTTAAGCGGTGAGATATGGTGTATAGTTTTGTGTATATAATAATGATGGGTCGTCCTATAATTTGTAAAACCTTTTATCGCTAACCAAAACTGATTCACGGCTCGTCAATTTGTGTCTTCCAAACAACTTGACTAAACCAATTGTGTAATATCG
>49147095141
GGACCTGCGAGGTTGTGGGAGAAGGTACTATTGTCCCTTAATGTGGCGGGAAGTGAAGCCGGAACCGAGGGTGAAGAGATAGCTCCTCTGGCCAAGGAGAACGTAGCGACGCCGTGAGAATATGACTTTTGTTTTGTGTCAAAGTGGTTTGAAGAAAGCGTTGGGAAGTTAGGAGTAGGGAAGGTTGAGGAAAAGTAATGTATATTGGAAATGTTAGAGTCTAATATAATAATAAAAAAACTTTGTGAACACAATCAATCATATATAAGTTTATCATCACAATCAATAAAAAATGGTAGA
>49258259735
gtaagtctttatcaatttatctcttctttctttggacattacttagacaattccaatgctcttgtctctcaaatctggtaatatgtatatatatctttgtctttaagatctgaaatctggtttaaaggttgagaattcactgtttttactgtgcaatatttcatctttcttcctgatttgatgtttgttagcttatagatgtgaaatgcggctctcacctaaattgtgcttcttccactgtttaatgtgtgagtttcataaagcttgagacttgagaacatcataggatcacaatgttct
>4935909294
gtaagttcttttctgttttatttcttgattgcgaagctctaaaacaatttcgtaatgcataaaaattatagggaagaagtcttacatattgtaggcatataggttagttactcaagtaaacgatcctgttgggatctaaagtttgatataaccggttgtaaccactttcctgatttatattaacgcattgggggtatactgagtacatagttgttgcaaagaaaatactaccataggaaaaaggtatataactagctaggcaatgaaagagaaaagtgcaaaacataaaactaaaaaata
>494153786
GACATGAACTGGAACAAGCTTTTGTGGCGATGTGTGGATAACAATGCTTACCAAGGATGCGGTTTACCAGAGCAGGAGGAGTTTGTGGAGGAACCATTCAAGCAAGAAGGAAGCAGCAATGGGCCTCAATACCCTCCAGAAGCTGAGTGGAACAACAGTGGAGAGCTCAACAATGGTGGTGCGAATGAGAATGGTGAATGGTCTGATGGGTGGAACAACAATGGCGGCACAAAGGAAAAAAATGAATGGTCTGATGGATGGAACAGCAATGGTGGTGGGACAAAGAAGAAAGATGAATGG
>4952541216
GCTACCATTACAGAGCTCAAGAACAGGAGAACAAGATACATTTGTGGACAGATGGATCGGAGCACATATTGAAGACTGTGACAATATCATCAAGAAGCCTTTGCTGATAACAGAGTTTGGGAAATCTTCAAAGTACCCTGGTTTTAGCTTAGAGAAACGGAACAAGTTTTTCCAAAGAGTTTACGATGTTATCTACGACAGTGCAAGGGCTGGTGGTTCGTGTACTGGTGGTGTTTTCTGGCAGCTTACGACCAATAGAACTGGTCTGTTAGGTGATGGGTACGAGGTCTTTATGCAAGC
>49659016911
GTATTGGAGCTAGCTGGAAATGCAGCAAGAGATAACAAGAAGACACGTATCGTACCACGGCACATTCAGCTTGCAGTGAGGAACGATGAAGAGCTTAGTAAACTTCTTGGAAGTGTAACAATTGCTAATGGAGGAGTTTTGCCCAACATTCATCAGACTCTTCTCCCATCAAAGGTTGGAAAGAACAAAGGCGATATCGGATCTGCTTCTCAAGAGTTTTAATTTTATTTTTTAGCTTGTAACATAGACATGGCTCTCTGTTCCACAATAGTTTTGGTATTTTCATGTTACTCAAAAACT
>4975905719
ATTGCGAATGGAAAGCACAAGCTGGAAACATCTGTGTAGCATCATTCGACTGGAGCTGCAGCGGAATCTGCAGATCCGCAGATCGCATCAAAGAGGTTCATAGACGTTGCGGTGAAGGTGAAAAGGCTCTTTGGAGTGCCACGTTTTGACATATAAACAGAGGAATGGTAAAAACATAACGGTTTTGCTCAGCCCCCAAAAACAGCTCAAAGATCAGAGGAAGGTCGTCCAGATATACAATTCCAAGAGATATCCACTTTTGTATTCATAGGTACATAGAATAGAAGAGGCAGGAAGGAT
>49884812280
gtacatgcagtttcgtatgtctctgcttgttcgtttcttgttatacctctgctacttccttttggggatgcattattaacgtgactctgttttcttcatgatgagaaagaccaagataaatgttgttcatataattattcctaagataaattctaaatgccataaaaattgggactaacatttctatgggcatcttgctcctaatctgtggacattgggacatgttccttatctttgtcgttgttctattgtgctactcgttttcattctttgaattttgctaacgtttgagagattttt
>499501038292
GATTTGTTTCGATCTTGGGATGCCCATTCTCCCACACAGCCCATTGATGGACAATATGGAAAATCCATTTCCTGCCCAAAAGAGTCAACCTCATCCACGCAATGGCACTACGTTCCCATAACCCCGACTTTAGTTGCATTTCATTCCTCTTGACTTTTCTCCTCTTCGAGATGCACATGCCTCTTTGGTAGACTTATACCAACCTCTCACAGCAGAGGCAGCAAATCAAATGGAGTTTGCGCCACCACGTTTCTGTTCACAATTCCGTCTCATCTCCTCCTCATTTTCAGTTCTTCTTCT
>50077624429
TGTGGTTTTGATCATTGACTGATCTTGGTTCTTTGCGATTCATTATCATCATCAATCATGGACAACATTGCCGCGCAGTTGAAGCGTGGGATATCGAGACAATTCTCGACAGGATCAATGAGACGAACATTAAGCCGACAATTCACGCGCCAAAATTCTCTCGATCCACGGCGTAACAACATGAGATTCAGCTTCGGTCGTCAATCTTCGCTTGATCCGATCAGACGTAGTCCTGAGTCTCTTAGCTGCGAGCCGCATATGTCTGTCCCCGAGAATCTTGATTCGACGATGCAGCTTCTC
>501120436466
GATCTGTTTCTTTGACCAGAAAAACAAAAGCTTCAAACTTTTTAGCTTCTTCTTCTTCCTTCAATGTCGTTGAACACATCCCACGATACTTGACAAAATATCTCACTCTTTCGTCTCTCTGTTTTCGACTCGCAAACCATCGAAGCGCCGATTAATCTTAGAGGAATTTCTTCGTGATTAGGGTTTTGTTTAGTTCTATCTGGAGATATGATGAAAGCTTCGTTTGGAAGGTTAAGAAGATTCGCATTACCCAAAGCCGATGCGATTGATATAGGAGAGCTTTTTCCCACTGCACAAATT
>502801823
gtatggcttgagtgcagtgactgttatattaattgattttatagaccgtatgcatgatgtgcatagttgtcttggtcatttacttgtcgctctcctaacggtatgattgtatacaaggacaaatccaagttgctcgtctttttaaatgcctttgaccattttgagaatggtatccatcaatatgtgtttaggcattttctgtactattttctagttcattgaacattgattcagttgtttcgggcatgtgtagcagcattcatgcatgatctttaacatatattgcattaatgtttctga
>503398615822
ATGAAGTGAAGCCAAGTACTGAAGCAACCCATGCCATAGAGGCGCAAAAACATGACGGTAAACCCCAGATCGCGGAAGCCCAAGTTGAGGCCAATGACCCTGTTGTAGAGCCCCAGCAAGACTGGGGTGGCCGTGGTGGTTGTAGGTGGGGATGTTGCGGTGGGTGGTGGCGTGGACGGTGCAGATACTGTTGCAGGAGTCAAGCCGAGGCCAGCGAGGTTGTGGAAACTGTTGAGCCCAACGATGTTGAGCCTCAGCAGGGTGGCCGTGGTGGTGGCGGTGGTGGTGGCGGAGGCCGTG
>5049615947
gtaattttaacattttctcttgtgcctatgtagcgagaaaatattcgattagggtttttctgataattgagtgttgtggggaaattgtttttttttaaattactctctagcagatgtaagatttatgatctgtgctaattatctcggtttttgtctaatcattaccatggagattgtgtttattcaataaaggtgtcgtttttattttgcccatctattatttagggagttggttggaattgaaaattttccctttttgtttgtgatgtaattttgtaagacattgtggaaaataatgga
>505542427236
AAATAAGAGACCAATTGTTCGATGAAAAGTCCAACATTGTTATCATCAAGGTGGTTTGCTGTAGTCCTGAGAGGATCATGGACAAACTCTGTTCCAAAGGCGGCGGCTCGATAAAGACCATTGAGATCGTCGAGCCACCCAAGCCTCCTCAGCCACAACCCCAACAACCACCTCAGAAACCTAAAGATGCTCAGCCTAAAGCTCCTGAGAAGCCTAAGGAACCTGAAAAGCCAAAACAGCCTGAAAAGCTTAAAGAGCCAGAGAAGCCCAAACAGCCAGAAAAGCCCAAAGAACCCGAAA
>506398325478
GCGTGAAAGGTAAAGGCTACATAGCAAAGGACATATCATTCGTGAATTCTGCAGGACCGGCCAAAGCACAGGCTGTGGCCTTTCGAAGCGGCTCTGATCACTCTGCCTTTTACCGTTGTGAGTTCGATGGTTACCAAGACACCCTTTATGTTCATTCAGCCAAACAATTTTATCGAGAATGCGATATATATGGTACAATCGATTTCATATTCGGCAATGCGGCTGTTGTGTTCCAGAATAGTAGTCTTTATGCTCGTAAACCTAATCCTGGACATAAAATTGCATTCACCGCTCAAAGCC
>507315927706
GCAAATACAGCGGAAGAACAGCCAGAGAGGCTTATCGGTGCAGTTCGGGTTTCGCATATTGAGCTCTCTTCGGCTATAGTTCCGAATCTGGAGTCAGAATAAACCCTTGAGAAATTATCATCAAACTTCATATATAAGTTCTGTCACATTAAGTGTTTGGTGGTTCTTTGGAATAGTCACTGCTTCAATTCTTTATCTTGCGTCTACTTTTAGTTTTCCTTTATTTCAATACATCTTTTTCTTTTTTTTAGTAATGTCAAAAAATTTATAGTTAAAAGTAGTTTGTTATGTATCTATCTA
>508240623814
GTGTGATTTGATGGAGGTGGTAGTGGAAATAGACCGAATACTAAGACCAGGAGGGTATCTTGCGGTGCAAGACACTGTCGAAATGCTAAAGAAGCTAAACCCTATTCTTTTATCACTCCGATGGTCAACGAATCTGTACAGAGGCAAATTCCTTGTTGGCTTGAAATCTTCTTGGCGTCCTTAAACACAACATTCATCATTCTCTTTAACAAATCTTGTTCATTTTCGTTTTGATTAGGGCTGTTCAATGATTTTTGGTGCGGATACTCTTAATTTGAAGTTTTTTTTTGGTTTGGAAAG
>509465310889
GCAAACATGTGGCTCGGGACGTTACTGATGGAACGCAGTGAAGACATCTACAGAATGAAAGGTCTCCTCTCGGTCCACACCATGGAGGAGAGATTCGTGTTTCAAGGAGTCCATGACATATTTCAAGGATCACCAGACAGGTTATGGGGAAGAGAGGAGGAGAGAGTGAATAAGATCGTTTTCATTGGTAAGAATTTGAACAGGGAGGAGTTAGAGAAGGGTTTTAAAGCTTGCTTGATTTGATTTTTGCACTAGCTCTATGTATACTGAGGAAATGGTCACCGGCGTTGTTGTAACTCG
>5101842330
AAGTTAACGGCGATTATCTTCGTTCACACAAGCAACACAAAAGAGAAAACATGAATCATCTCTCTCTCCCTCTCTCCGGTTCCACAGTAAAGAATTGATTCCTCAATCTCACGCGGAAGCAAAATCCAAATTCTAAAATTCTAAGAAACCACTCTAATCACATCGCTCTATCGATCAAAATCGAAACCCTTATTCAAAAATCTCTTATTTTTTCCATTTTTCTCTCAATCATCTGAATCGGTTTTGAGATGAGCTCCGATTCACCGGCGGCTGGAGACGGTGGCGAACAAGCCGCTGCGG
>511367927724
CAACGCGGAAGGGAAAAAAAAAAAAGGCGCAATTGAAAGAAAAAAATTGATAATCGGTAAGATTTGATGTCCCGGCGTCCGTCGTTTTGATCACCGTGAGAAATGGATTCTTCGAATTGTTGTTCTGAGTAAAACTCACTCACCGTCACCGGAGAAGAAAGTGTAAATGGATTCCGAAGAAACGACGTCGTCGGTAACGACTACAAAGAAGCAAAAGAGGGTTTTCTCTTCGTTAGCTTTGCGATTCCGTACAGTGATAGTTTTCTCGATCATTAGCTTCGTCGTCTTGTCGTTTCTATT
>51243693721
gtccgttctctactcaaatctcgcatattccttatgtcatcactgagctaaatcttttctgtattatgattcaatcgtgtctatgctttgtctctgtttctccggtaacctaattcgttgcaaaattaataattagatagaattcgaatctattgcatgcttaccagatcaattttggataaattgaatccagtaatttacgaaactcttggaacaattagtgttaatcctatgaattcttgttgttttaaacagttagagcaaatctaattatagatgacaggatcttaaaacgacttg
>51343453938
GATTACTTGGTAGTCATAATGGAGGTCTGGGGGCAGCTTCTAGCGTCCCAAGATTGAATTCAGTGGCTTCTGAAAGTTATGGATCTTTTGGAGCTGGTTATCAAGTTTCTCATGGAAGTCCTGAAGCAGTTAGATCAGTTTTTACTAAGTCCCCTGTGTTGGATGGGAGCGAATCTGTTGTTGGGTCGTTCGAGCAAGATTATATGGGCAAGCTGCAGCAACCAGATGTTGAAGTGGATCAGTCAGAAGCGGCTATGCCACCTGAGGATTTCTTATTCTTGTATATTGATCCTCAAGGAG
>5144235413
gtatttccttctgctctgtaaagaattttgtatctctgcactgtgtatatgttcttgatgtcttatgatactccatttctggtgtttgaaaatcctactagtcaagttctgcctaggtgcgaatatggtttaccacataattgtagttgtttttgtgctatgtgctaaaccagacaatacaatgaatactatattttttcatcttggaaattgtagttgcttgtgtgctatgtgctaaactgtggccatccttgagtgatgtcgaagaattggtcctctggttcttctcctatgcagtaa
>515496919857
ATCGTGAATCCGAATAACAAAGACATTAGGGACATCCCAGGATTAGCTCCTCCAGCGCAATCGAGGAAGCTATTGTACTTGAGGAATCAAGACTACATGTGAGAATATAAATCTCTATTTGTATATTTATTCACGAGGAATGAGGAAATTGCATCTTGAGGTTCGATATTTCCTTCTAATTTGTTAACAATCCATTTCATGGATGTTAGAGAGAGGGTTTGTGCTTGTTGGCATTGTGTGCTTTGATAGTTGACGAGGCTTGGGGATGTTTATCTTCATGTTCTTTTACTTGTTTTAACC
>516507316096
TGAATATGACTGATTCAGATAGTTGGCTCTCCTTTGATGAAAGCTCACCCAATCTGAACAAACTTGTCATAGGAAACTCAGAGAAAGATTCTTTGGAAGATGTTGAACCCGATGCTTTAGAAATATTGCTGCCTGAGGATGAAAATGAGCTCCTTCCTGGCCTCATTGATGAGCTTAATTTTACCGGGTTGCCTGATGAACTTGACGATCTCGAAGAGTGTGATGTCTTTTGCACGGGAGGGGGTATGGAGTTGGATGTTGAATCCCAAGATAATCATGCTGTTGATGCGTCAGGGATGC
>51730595160
GACTAGAATTGACAAAAGCTTTTGCTTTGTTTCAGAGATTCAGGAAGCAAGAAAAATTTAGAAAATGGAAGAACAAAACCTCTCCTCGTACGCAATGATCTTATCAAGCTCTTCTGTTCTTCCCATGGTTCTTAAGACAGCCATTGATCTTGGTCTCTTTGACATATTAGCTGAATCTGGTCCTTCCTCTGCTTCTCAGATCTTTTCTTTGTTGTCTAATGAGACAAAGAAACATCATGATTCAAGCTTGGTCAATCGGATTCTGAGATTTCTTGCGAGTTACTCTATACTCACATGCTC
>518467612305
AGATCTTTTATCACTTTCTTCTTCCCGGAGAAAATTTGGCCCTAAATCACTTTCCCGGGAAAATCAAACTCTGGGGAAAGAGTTGAAACAATGTCACAAGGCGATACAGTACCGCTTCATCCATCGTCTCAATCAGACATTGACGAGATCGAGAATCTGATTAACGAAAGCGTCCAATCAGGTCCCGGAACCGTTCTCGCCGCTCGTCCACCGAGCCCAACCAGACCTTCGATTCCAGTATCTTCTTCTTCTTCTTCTTCTCCGTTTATGCAATCGAATCTTCCACCGCTTCATCCGTCG
>519866634
CATTTTGAAGAGTATGTTCAAAACCATTACTTTGTCCGGTCTCACGACATTGTGAAAGCATGCAATGCTTATAAAGCTGGAGCTCCGCTTGGATCGATGGTTAAAGGCGGAGTCCAAGACCTTGAAGAAGCTAGACAGAGCGGCTCCAAGAAGTTTAAGACCGATGTAGCTAGCTTTATGCAGACAGTGGTTGATGAATTCGTCAAACTAGGAGTCAAGGAGCTTGCAGAAAAACCAGAACCGCCTATGAGCAATGCTAACACAGAGAATCAGAGCAAGAAAAAAACCCGTAAGAGAAGC
>52021012978
gtataccgctagtagtatcaattatcacctaatagggttctcttaatcgatatatgaccaagcttgtctcggtttagtgaggttgattgaagtatatgtgatcaattaacttcatatttcattcctctggcatatagagcgatgtgacagctttgcctttgtatataagattcttatacaaacaaataaattgaacctttgccaaaaggaattactcatgcacacactcgtgggggttgaaaacagttaggcttcatgatcttggcttttttgctggtttaagtttctatctagatgaag
>521177638218
CCTTTTGGAAATCTCGTGAATATTGATCTTTCGCTATCTGAAAAGCTGAAAGAATTTCCAAATCTTTCAAAGGTCACCAATCTCGATACGTTGGATCTTTATGGTTGCAAAAGTTTGGTGACAGTTCCCTCCTCAATTCAGAGTCTCAGTAAGCTGACGGAATTGAACATGAGAAGATGCACAGGTCTCGAGGCTCTTCCTACGGATGTGAACTTGGAATCTCTTCATACTCTAGATCTCAGTGGGTGCTCAAAGTTGACAACTTTTCCTAAGATTTCAAGAAACATTGAACGTCTCCTT
>5222929901
gtaagctcttgatcttcctagggtcttttgtcttttcaaattttctgcagtatctgcgactttgggcattgttgtattgaaagttagcttgtcagactgatagggttagagatctattccagaagaaaaaagttctgatccggaaaagccaatttccttgcttaatttttccctgatacctgcattggacaagagaaaacgatagttgaccataagttggcttagacaagtgattattttatttgagattttattgatattagcatgccatgtctgtcagaatcatattttggtttaccg
>523249433664
GACCGATACTTCTGTCGTGATTGCACGAGTCAAAGACCTGTTAAAGGGACATAACCATTTAATTCTCGTATTTAACAAATTCTTGCCACATGGGTTTGAAATTACTCTTGACGATGAGGATGAGGATTAAGGATCAAGAAGCTAGCATTTGAATGAGACGGATATATCAAATTAGCTCTCTGTTCGACCTTTTTTTTAATATCTTCTTAGCTCTACTACAAGTTACAATTGGTTATTTTTAGTATTGGAGAAACAGGTTGTGTTGTTACTTCTGCTCAGAATTATGAATGTTTTTTCTCA
>52411784896
gtatgtccagtattaatcttgcttcatactctgaaaacatatatgcgagatcactaaaatacaaaggctcagatataagaaatcaattatgtttcattgttggaaccatttgatacgacaaaaggcttttaagtagaactctttgtggaatgtggactagttatagcaacagcatatgtatgattgtatgcaccatattacatccgcatttaggaaatggaattttttcttttgaagcttagattgttccttgctagtgatgaattggtcgattcgtcgttgttgggaagcattttgatc
>525578421059
AACGGAAGAGCCAGCCTCGGGGATTCGATATACAAGAGCATAACAGAGGAATGGTTTGATCCTGAGCAGTTCTTAGCGATGTTGGACATGTCGACAGAGCACAAAGTGTTGGATTTGAAGAACAGAATTGAGGCATCTGTTGTGATTTGGAAGAGGAAGCTTCACACAAAGGACACCAAATCTTCGTGGGGCTCAGCAGTTAGCTTGGAGAAGAGAGAATTGTTCGAAGAGAGAGCAGAAACAATCTTGGTCTTGCTCAAACAAAAATTTCCCGGTCTTCCTCAATCTTCCCTTGACATC
>526487832504
TATTCGACCAGATCTGTCGCAAGAACTTGCTTAACCTATCTTCATTTATGGTTAACGTATTTTGTTCGGGAGTTTGCGGGATAACTGGACAAAGGTGGAATCGGTTGAATACAGTTGGAGTTTCGGCTAATAACATTAGAATGTTCACGCAAGAAAGTCGAGGCATGAGTGGGATCCCTTGCGTTTTGGTTAGCGCTACCGGTTTAGCTAGAATGCACACTAAACCAGAAGTAATGTTTGGATTAATCAACGGTGCAGAAAAACAAGAAATATGGAGTTATTTAGAGTCTGCTAAAGATA
>527607826349
GCTGTTGAGGTATCTGCAGCGAAGAGTACAGGGCTAGACAAATTAGAAGAAGCTCTGCTTCTCCAAGCTGTGGATATGGACCTGAAAGCACGTGTGGATGGACCAGCTCAAGCATATGTGGTGGAGGCTCGGCTTGACAAAGGCCGTGGACCGTTAGCCACCATTATTGTAAAAGCCGGAACTTTGGTTAGGGGTCAGCATGTAGTCATTGGGTGTCAGTGGGGAAGACTCAGGGCTATTCGGGACATGATCGGTAAGACAACAGACCGAGCAACACCAGCGATGCCCGTCGAGATTGAA
>52818495652
TATTCGCGGATTCGGATAGAGTTGTTTTCCTAGACAATGTCTTTTTCGTAGTTGACTTCAAAAACGAAATTTGGTGTTGCAAGAGTGGAGAAGAAACTAGACATTGGACAAGAATCAACAATGAAGAAGCTAAAGGTTTTTTGGATATTATACTTCACAAAGGAAAAATCTATGCATTAGACTTAACAGGAGCAATTTGGTGGATTAGTTTATCTGAACTCAGCATATATCAATACGGACCTTCAACTCCAGTGGACTTCTACGAAATTGATAATTGCAAAGAAAAGAGACTCGTGGAGT
>52946831642
gtaagcaaatgaatcttggttcaataccttcattcattccattagattgtttgctaaatatgaaccttgtaataatctattggtgcatataatgaacttgtagttgatgtgtgatgatttatagccgtaactagtaaagatatccgcagttggctcaaaaaggaattatattggttcaataggacctcatcagattcagatattacattttttaatcaggaatcccagtggtttcttactcaggttttcatcaagctcctatttgctaactgtactttgaatatttttctgtttcacttt
>530214925906
CGGAATGACAACGTCGATCGGGAACTTCTGGTTGATCGCGAAGACTTCATCTACCTTCGGAAACTGATCGTCGGATGGTTCATGGAAACTGCTACACCGTTTGGAATTCAGTCGTCCACCTCTACCGTCGGCTTCAGGAGCGGTCGTCACTTCACGAAGATTTTGAATCTATCTCTCTCTCTCTCACGATTTCTGTTTAGCTCCAAAGCCTTTGTTCTACTTATAGAGGAGGAGATTCGACCCATGATGGACAAATGTCGTGTCTTAGGTGACGCAAAACCCACAAGGACACTCTTCCTC
>53134107879
AGTGAGTACCTCAATTGGGTCGCGAAAGAATCTGGTTGTGAACTCGTAGAACGTTGGAGAGGTCAAGAAGTTGACGGCGGATACCTGAGACTTGTGGCCCATCCAGAAACTTACCGTGATGAATGGGACGACGATGAACTCATAGAAGAAGCGTACAATGATTTTTCTAGGAAGAAGTTGATTAGTGTTGATCCTTCTTATTACCTCGAAAATGGAAGATGATCTGCGCCAATAGTGCCGACTTGTTTTTCTTTTCTGGTAGGTGGGTTGATTCCAAGCCTTCAATAAATTGCAAAACTA
>5321951272
gtgagtttttccatctagtttctcttttaagggtttgatttttcattgtaaacgaagctgattagttcaaagttcgtttttttttgtgtttcattgagccatattgtttgaccagcttgaaggattcaaacaaaaagtttttgtttttgtgtgtctactttggattgtttcattttgtcttcatgaattagatttagacaagatttgtgcttgattcgtgttaagttttgatttgggcccttcaatttcctactttatcggttggtgaattctatacacattagtcctatcacgaccttc
>533335426285
GTTTGCTACGGCTAATGTGGGTGTGGGATTTGTGCTGGTGATATATGTCTTGGTACCAATATGCTATTGGCTCGATGTGTACAAGGCCAAGACCTTCCCCATATTTTCGAGCTCACTTTTTTCGAGCCAGGGTTCAAAGTACAACATCACATCCATTATAGACTCTAATTTCCACCTTGACCTCCCAGCCTACGAGCGTCAAGGCCCTTTGTATCTTTGCACTTTCTTCGCCATTAGTTACGGTGTTGGTTTTGCCGCTTTAAGCGCTACCATCATGCATGTTGCTCTCTTCCACGGAAG
>53452205493
GTTATTTCAAGCCTCAGAGGCCACAAAGACTACTCATTTGCATCTGCTTGGCACCCGAATGGTCTAATCTTAGCAACGGGAAACCAAGACACGGCATGCCGTCTCTGGGACATTCGTAACCCGTCAGAATCATTCGCTGTCCTGAAAGGAAACATGGGAGCCATCAGAGGACTGAAGTTCACACCAGAAGGGCGGTTTCTTGCAATGGCTGAGCCTGCAGACTTTGTTCACATCTTCGACACGCAGTCCGGGTTTCTACAGTCCCAAGAGATTGATCTGTTTGGAGAAATAGCCGGGATC
>535608731290
AACATCTGCGAGGCACAAAGAAGATTTGATTTTTGATTCAAACAGAGTCAAAAATCCATTCAAAATCAGAAATCAGAGAGAGAGAAAAGAGTTACAAGTGGGGAGGTCGGGAGGAAGATCTGGGAAGTTCTCAGCTTGAAGAATCTGCTTGAGGTGTTTCCACCTTCTGCTGCTTGATTGTGCTTTTGGGTACTTTTCGTAGGCTTGCTTCTTCTTAAAGCTCAATCGCGACGCCACCACTATATCTGCCTCCATCAACTCTCTCTCCATCTCTCTCTCTCTCTCTGGAAAAAAAAACCT
>536218412361
GAATGCACGAGCTTTTGGCACCCCTCCTTTATGTACTTCATGTTGATATCATGCGTCTTTCTGAAGTGCGTAAAAGCTATGAAGATTACTTTACCGATAGATTTGATAGTTTATCTTTCATGGAAAGAGATATCACTTATACCTTTGATTTCAATAAGTTTATGGACTCAGTGGACAATGGGATTGGTTCCCAAGGACATTCAAAGAATTTTAATAGTCTAGATGAGCTTGATCCTGAAGTCCAGTCCCTAGTGATGTTGACTGATTCTTATGGGACAGAAAGTGAACTTGGTATTGTCT
>53750314635
gtgcttagtggtatgcttgttgttttcataaatggttagatgggtttctttaataaactggatcgtagtctgatatttcaccataatagatgggtctgatcagtttgatagtcaagctagtgcttgtttctaacatggacagttgagatttcttactgcctatcaaattgtgagcttgtgaggttatctgactaaccttgttttgtaaggagagtactgtttgattcaacacatatagtgcaactgatgaatatttccgtacaagatatctccattgttgactgttaaagaaatattcat
>538366413673
gtaataaagtcctccaccatatctccgattatgttctcactttttttctttcgattttggatcttagcatgaataccagggcacgcacttattaccacataaatccattgttctctaactagctaccaacatagaacaactaggcaaccctcttttatattcacttaggtcgcgtgttcgattcacgttcactgcaccatttgataagtttgaagctatgaactcttatcttttatcacttctcattccaagatacaaactcaagaactaccctaacaatggagattttttcaagagatc
>5393075644
gtgcggtctatgcttgaaaatctttttactatttccagggcagataatgaggagtatgagaaactcctgaagacttttttcactattgtgaaatccccctttttgttattgaaggatttccttggtttatatgatatgatttcgtatgttaaattagcaaactatattcttatctaaccaagctctgttactcttttagttcttttaatggaaagatagactcgtgggtattttcttgttgatctttaaggcaatttactaccactacgaaattaaagtagctgccctccatgaatttac
>540117935205
GAAGCAGTTGCAGTAGTAAAAGAAGTTGAAGATCCGGAAGAGTCCACCAAGAAACTTGTGGGAGAAGCAATTAAAAGAGGAAGTGCAGACAATATTACATGTGTAGTTGTACGTTTCTTGGAGAGCAAGTCAGCTAACAACAACGGTTCCAGCTCATCCGAGGAAGCAAATCAAGTGCCAACCGCTGTTAGAAATGACTCAGACCACAAGATCTCAGCCAAAGAAACCAATCAAGACCATACCACAGTAAACAAGGACTTGGACCGCAACACTGACAGTCAAAGCCTGAACCAAAAGCCG
>54158037714
gttagataagtttcttttaccagagatatgtcgtgactcctctttgaatatcttaaccttgttttttactgcaaagtcatcagtgtttctaggcatgatatagttcttatgttcatcactaacacacgggcatacgtgaaacaaaccaaggacacttaacttagctcgagtattatgaatggctttatgataaatgtagctgtttcaatgatctcaattaactagaataagtatgtatcttgaaacttattgcttcttcaaaactaatatgagtccagctggtttactgacttatatcga
>542540432579
ATGGGTTGGCTGTTGATTTAGATGTCGGTTTAGGTGTTGGTTTAACTGTTGGTTTTGTTGATGGTTTAGATGTTGGTTTCGATGATGGTTTAGATGCTGATACAGTTGATGGTTTAGATGTCGGTTTAGATGATGGTTTAGACGTCGATTTAGTTGATGGTTTAGATATCGGTTTAGATGATGGTTTAGATGTCGGTTTAGATGATGGTTTAGATTTCGGTTTAGTTGATGGTTTAGATGTCGATTTAGATGATGGTTTAGACGTTGATTTAGTTGATGGTTTAGATATCGGTTTAGATG
>543124536050
GGAATAACAAGCAAGGAAAAGATCGAACTGTTCAGTTTACCCACATACATTCCGCATATTAGTGAATTCAAGGCAAACATTGAACAAAATGAAAACTTTAATGTCGAGACAATGGAGGAGATAAGTCATCCTATGGATTATATGCCATTAACCAACGACTTCATCACTTCCATGTTTCGAGCCATTCTCAATACAATTATCGAAGAACACTTTGGAGAAGGTGTGGTCAACGAGCTATTCAGTCGACTTGCTAAAAGGCTCGACAAGTACCCAATTGATTTCAAAAGGTGTAAAAAGTAT
>544368510140
gtatacttcgggatccttcctcctgttttgattgttgtgaatacaatgacaaacatatcatatatcaatagcaatgatggatgttatactgttgcttatatatgttgttgcaaccgttgtgatatgggcttgatagcctcaaaaacccccgattatgtttccttcatagtttgattaaatttcctttatttctgtttataactgtaagtatgtttgtgtaattatacgtaacagatatatttgaattccttccactttcattgtagtttaggctatacttgatcaggttatatgttacag
>545125115445
gtactcctccatatctataccatcttccacttgatcacgaaacgggacatttggttcatgattaatgtttccaacttcgttagagatgatatggcctcttatgaagttcaaattgatgctaaacatttatgtatctcatgttatttctctggttgattgtgtctctataacgctaaagacacaatctagaatgattggctcactaaagctgatgaaagatttgggaaaatctttgcctaaattttgctatttacatcgatcattatgtaaactgagaaaggatcttcacttcattttttg
>546624021650
GTGGTCTTCCATTGCACGAAAGCTTCCAGGAAGAACGGATAATGATGTGAAGAATCACTGGAACACAAAGCTGAAGAAGAAGCTGATGAAAATGGGGATAGACCCGGTGACTCATAAACCGGTTTCTCAACTCCTTGCAGAATTCAGAAACATTAGCGGCCATGGAAATGCATCCTTCAAAACAGAACCATCTAACAACTCTATACTCACACAATCCAACTCAGCTTGGGAAATGATGAGAAACACAACAACAAACCATGAGAGTTATTACACCAACTCTCCAATGATGTTTACAAATTC
>54731536129
gtaaccatgttttaactacttaagtaggatgtcatttctgttttccgtttagttcaagtttttttcggatagacaagaattttactgaattaaaaccacatttatccggtcgaacttttactaatgtatttagggagtatactgtaaatttttatctgaatttttttaattttgacatacaaaatcgatcactataaacgaacttttgtttagttattgggtttggtatttgattcggagatgtaatgtctagtgaagtaaaaagatatatcacagaaattttcttagagatactaattg
>548305331807
GTACGATACCAAAGCCGGAAAAAACTAGCAGAACAACGCCCTCGAGTGCGAGGCCAATTTGTGCGTAAAACAGCCGCTGCAACTGATGATAACGACATAAAAAACATTGAGGATAGCTAACGGAAAATCAACAAAACCCACTATTTCTCAGCCCAAAAACATGAGTAATGTGCTCATATCTATCTTATATATATATATCTATCACATGTTTTAACATTTTCCCTTCAAAGTCTGATTCTTTGATAATACTACTACTATTCACGAAACAAAGACACTACGACATTTGATTGTTTGTTATTA
>549311815859
ATATGGTCAGGAAGAGATTTCTCGCTCGTTAAAAGCTTAGCAGGGCATGAGTCAAAAGTCGCCTCTCTAGATATCACAGCAGATAGCTCGTGTATCGCTACTGTATCACATGATCGCACCATCAAGCTATGGACAAGCAGTGGAAATGATGATGAAGACGAAGAGAAAGAAACAATGGACATAGATCTCTAGTTTCATTTTTCATGTTTGTGCAAGAAAAAAAACTTGGGATCTAGGGATTTCGAGATTAGCTTGTTAGAGAAACTCATTAAATTGTATTTGATCTCTTGTCGGGAATTA
>550575110516
gttattattgttctcttatagctccatttctctaattgtgttaaagttttatcctttttgcgttttgctgtgttgattgagaacgagagtaaatatagaattttgtttggttggcaaattcgccttagtgtttcttagattctaggattggttttaacttgtataagaggtattatagggtactcgatatatgttaatcgtacactctatgaagtgattgagtatagtattagaaaagagagcttggtttggtttattaggataaggaaaaacagatgtatatattttctgttgcgttat
>551499423212
GATCCAGTTAGTAATGCTGTGAAATGTTATGTGGTATCTGATACATTAGGCAACCTATTCTTCAGGAACGATTACAATTTTGGTACTGGCGGTTCAGTATGCTACGTTCATATATTCGGGGGACATTATTTGGCTAGTGGTAAAGGTTTAAGGAAACTTCAGCTCCCATTGATGGAGACTAAGATGGAGCCTTTGATACCGGATGATATAGTCTAGAGTCCTTCTAATATACCACACCAAATCTCAAAAGGGGAAAAGATCATATTGATTTGTAAAGTACATTCTTTTGTTCTCAAGTCT
>552122894
gtaagtcttatccctgatattttgctcttcttcccaaccgtatatacccgtatcttcttctttctctgtcgaataaacttggcttttccgacttcgattccttcaattgtaaacaacttcgttgcccgtacaactttttgagtccggtgaaagatcccgtgacggaaaaaactgtagatcaggcaattattatgtctatacatcgatataaaggattgaatcgttcatcttaagtaagtttgacgaaagttgtgatcttttgtgcctattcacatataacgtttcttagctcctatcttt
>553361012643
gtaagtaaatcacaattttatcatacctataagattgattaatgtattgaatccagttttcgtttttgagacaaagaaacctgataaaaattgcacaaattaaaatactttaaaccgttgtacttaaatttcagtatagttgtatttgctgggataaaaaaaaaaaagtaaaaccataatcaatttattctcttaggattgattcttgtatcgttttctttggtacggttttattgttttaactccgttcatattactttatccgaattggacaccaagcaatgcatactattaattcca
>55420077506
ATGCAGGACTTATATATGGTTGATTCAATTGTATCGTTCGGTGTTGAAAAGCTTTGGAAACTCCTGAGCCAAGAATATGAGCGATTCCAGGGAGTTGAAGAGCAAATTACGGAGCTAAGAGATGATCTGAAGATGTTAATGGCCTTTCTATCTGATGCAGATGCAAAGAAACAAACCCGTGCACTTGCAAGAAACTGCCTTGAAGAGATAAAGGAAATCACTTATGATGCTGAGGATATAATAGAAATCTTTCTTCTAAAAGGCAGTGTCAACATGAGAAGCCTTGCTTGCTTTCCAGGT
>555122231426
AGACTTTCCATCTTTCTCTCTCTAAATCTAGGACAAAAAAAAACATGGAAGAGTTAGAGAGAGAGAGAGGCAGCAGAAAATGATTGGTAAACAACAATGAATCGTTTTTGATTCTGAAGTGCACAGAGAAAAGTAATTGCCAGAGAAAGTCGCAGAGGTAACAGAGTGAAGAACCTTTTTTAGTATATATCTTTGTTGAATAATCACAAAAAGAAAGTTTCCTTTATTGATCGGATTCGAAGGAAACCCAAAAAAAAAAGAGATTTGATTATTTCCATAAATCGCGAAGCTTTTTTCCAA
>55632135103
ATATTCTGTGCAGGATTACAGAAAATTTCGGAGTAATCCTATCAATCAGGCTGCTATTTCACTTGCTGAGAGCGGGAGAATAGGAGCCTTAAACCTGCTATTTAAGCGGCATCCTTATTCACTTGTTTCGTTTATGCTGCAAATTTTGGCAGCTATTCCTGAAACAGTCCCTGTTGAAACGTATGCACATCTTCTTCCGGGAAAATCTCCTCCAACCAGTATGGCAGTGAGAGAAGAAGATTGGGTTGAATGTGAGAAGATGGTTAAGTTTATTAATAACTTGCCGGAGAATGGCAAGAA
>557576040191
GTCCTAAAGATATTACAAGGGGAAGAAGAAGCAACAGAGTGGGGAAAGCAACAAGTGAGAGCCTCAGAAGACGTGAGCGCATATTTGACAAATATAGAATCACACATAAACCTCGCATTGCTTGATTTGGAAGATGATGCAGCTTCTGATAGCAGCCCTGAAGCTAGTAGTATCTCTGTTGAGGAATACTTGAAAGGGCGATGGAGCCGCACTGCTAGCTTCAACTTCAACTAATAATTTTTACTAGTTTAACCCCGAAAATCCCAAAATTTGACGATATTGTAAGTTGTGTAAATTGTA
>55882621506
GAGAATACGATTCATGCGTTAAGTCAATCAATATCATTTGGGAAATTCATGACAGAGAATCTAGAATGGGGGAAATGGTCAAGCTTTTCACATAAAAAGTATGTTGAAGAAGCAGAGAAATACTCACGTCCTGGATCTGTTGCACAGAAAAAAGCTTTCTTTGAAGCTCATTACAAGAGAATAGCTGAAGCTAAGAAAGCTGCAACGGAAGAACAACCATCCGTTACTCCTGCTGAGGTTTTGCTTCATACTTTGGAAACACAGCCTCCTCCTCCTCCTCCTCCTCTGGTGTTAAAGTAT
>55916505087
AATTCTTCAAGTTTTGTGATCTACCAAGCGGGAAGAACCGTCGTCGTGATGCTCTTGCCCTTAGGGTTTTTAGGGAAGATAGGTTTTCGTTGTTGAGGCAGTGTCATGTAACAAAGAAGATTAAGATTTGGGTGACAAAGAACAAGATTGATAATCGGTATGGTGGGGATGTGAAATGGATGAGTTTCATGGAGGTGTCAATTCCTACCATGCCGGATTTAGAACATCCCAAATTTAACTCTCAGCCAAGTTACTTCATTGATGATAAAAGGCTCGTCATTTGTTCTTGTGATGAAACTG
>56017478364
gtaattattctaaacacatctttttcttgttttgttccttttctccatgaatatcaggaacggtcttgagaagtgccacgaccatcgtttgggaccctatacatagttcctttaaaattaataaagcaaaacatagaataagcataaaaaataaagttttgtggactttcatattttagggttttttaaaacaatttttcatgtggtatatagatagaaaattcgactagtaagaaactgaatattttctggaagccatagagtgttgttcatttatgttttaaaagcgacattttattt
>56135934612
GTGCAACTTGGTGGGCGTGATGGCTGAAGTAGACCGGATTCTTAGACCACAAGGAACTTTCATAGTAAGAGATGACATGGAAACGATAGGAGAAATTGAGAAGATGGTGAAATCGATGAAATGGAATGTAAGAATGACACATTCCAAAGATGGAGAAGGATTGCTCTCTGTTCAGAAGTCATGGTGGCGTCCTACAGAGGCCGAGACCATTCAGTCGGCAATAGCTTGAGATCAAGGAAACGAAGAAGAGTGTGGGTTAATATAGTCGACAGTTGTTCCTTTTACGATCCAATTGATTGT
>5621099200
gtattcaattctctcttctcttttttttaattgtttcccttcgtgaggctattctgtttgcttactgggagtaaagcttatgggatttggatgagttttagcactcttgatatttcttagttagggtattacattccaagtttttccactcttgtgtcgagttagatttgaatgcgttaattcacaagtgacaaactttattgaattgctttacttaattctgttgattctgaatagaaccattgttatctgggctaaggacgctcccttaccgtcatgatgcggaaaatttgttctttt
>56384528499
GACATGTTGTGTGTTGGATTTGATAGGGATTGCATTCAGTCAGAAGAACTGGTTGAGGCATTCTATCGATATGGAGACTCCGGTATTGGAGGATGCATTGGAAAGATTGAAGAGCTTCTGCGATCGCCATTCCAACAAAAAAGCTCCCCTCAAAGACGTCAATGGTGTTAAGTAAAGGGTCAATATGGTTATTTGCCTAAGTCATTTACGTATGCTATAATGATAAATAAATGAGTGTTTCTTGGTTTGAGGTAAATCATGAACACTTTAGTGTATTTGTAACAAATAAAATGGGTGCAC
>564473515150
TCAACATTTCTTTCAAGTTCTAACAAAAGTTTGGTTTTTTTTTTTTCTTTCTTATTATCACTTCTTCACTCTCTTTCTCCATATAATGAAGGGACGAATGTTTTGCGCTTCGCAAGCATCGACAGCCATATGTTCAAGCATGGACCACGTTCACAAATCAACCACCACCGACGAAGATGAACGAAACAGCGGCCGAGCTATAGACCGCCACAACCCGATCATTAAAGATGGCCGAAGATCATTCGCTGACGACTTCATTAAACTACCAACTTCCGCAGAAGACGGAGAGATGAGTAACAA
>565365414505
CAACCTAGATATATCTCTCTTGATGGTCTTTCTTTGGATGTGGCCTTTTTTGTTGTTGAGGAAGATTTAAGCACGGAGACATTTCTTGATCCTCAGGCCATCCAAGGCTGGACAAGTGTGGGGCATGAAGCTGCACCGACTACAATTACACTAACTATCTACTTGGACGATGGTGGGTCTGTGACACCGGTATATATTCCTTTTAGATCAGACCAAACCGTCAGAGACATCCGCAATGCCATTGACGAGCTAACACCAGCTAACAACAGATATTACGATTTGCGCTCAGTGGGTGGAGAA
>566567024999
CTATGTGCTGAAGAAAAAATTTGGGCGTGGTGCATTTGGTGAAGTATGGTTGGCATTTCACTGGGATTGCTATCAAGGAAATAACGCTACTAGTTCGATCAATGAAGATGAGAATACATCAAAAAATGGTGTTCATAATGATACTGATGGTCCTAATAACTCCTTCATTTTGAAGCGGATAATGGTATGTGTTCTTTTTGGGATTTTCTCAAATTTCCCTTGAAAAATGATATGTGTCTGCAACTTTCTCTGGCTTTGTATGTTTAGAGTGATGGTAAGAAGTGTATCTATGTTTCTTTG
>56730639897
gtcagtctcttttatcattattttgtttgcgtttacgtttacagattatacagtttttaattatatttggtaagagattttttggaaatactaaacgagaatgttttaactactaaatattgaagcagccaaaaaaagaaactactccatatatgttgatatctatattatgacttgttacagtttttatatatatgatgaccgataattagtaaaaagcaacatagcatattaaattgtgatagtagtgacggtgatgaaacacggacaacttgcttgattgcgaatatgaaatattaa
>56840448860
gtaagatttttttttccttttctctatgtttttatatattattaaaaacttattagttttgtttgtacatctactctagtcatgagtaaattattctcaaaacttttctctattttaaagtaaaaaatagagatttacattggagattgtctaagggttgaggtgtttcattattatttgagattatcaaatggtgattataatagttttattagagcacgttaagattaaacctgtaaaactgaacatttgacttaagctgattaaaaatcataacctttttttccatgtgatctctat
>569241718930
TCCGGTTTCCCAATTTTCTTCACGCTTCTCCCATACCCTCTTACCTATCTTCTTATTCTTCTTAGATTTCTCCATCGATCTCGAACAAAGGATTCACCTTTGCATTCATATTCTTTATCTTGACTTCAAAGTCAAACCTCCGATTCGATAAACAAATTGGGGAATGGATGCTTGCTTTCGTCTTTCTCACCAGATCTGAAGCACCCAAGTTCCAAATTCATATTCGATTCACCGGCGGCTAGGTATTTCTCAAATCGGTCAGATTTCTGAGATTTATTTATGAGAACAATGGTGACGACC
>570226131244
GTTTTCACAACTGCAGCAGCTGATGAAAGGAAGAACATTGTATTGTTGGCCTTTGAGACGATGGAAAAAATTGTCCGAGAGTACTTTTCATATATCACAGAGACGGAGGCAACAACCTTTACTGATTGTGTTCGATGCCTCATAACTTTTACAAACAGCACATTTACCAGCGATGTTAGCCTGAACGCTATCGCGTTTCTACGATTTTGTGCCCTAAAACTTGCAGACGGAGGCCTCGTGTGGAATGAGAAGGGTAGGTCCAGCAGTCCCAGTACTCCAGTAACAGATGACCATTCACCA
>571498411918
gtctttctcttttctcttaaacattgcatttgcagagcaaagacttaagcttttgttaatgaagtatcattattcttacttaagtcatccttcaatctggtgtagactaggtttgctagttgctactttgggcagaatcttagatcatcacactgtttagtgcaatagctaatcttggcatttataacatgaaactcaaagagcattcaaatctttggatgctgtttgtatgtgtaactaagactgattacaaagaaatgccagttaaactgtttgatctacattaactgcttggaactc
>572593531739
GGCTAAGTTCGAAATTCTTGAGTAGAGATGGGAGCAAGGGCTCGTCGACCGCTTCCTTCTCTTATATGCCTCGAACAGAAGGCGAGATCTTGCAAAATGCTAATCTCAAGAACTTTAGTCTCAGTGAACTGAAATCTGCAACTAGGAATTTCCGGCCTGATAGTGTGGTTGGTGAAGGTGGATTTGGTTGCGTTTTCAAAGGCTGGATCGATGAGTCCTCTCTCGCTCCTTCTAAACCGGGGACCGGGATTGTCATTGCTGTGAAAAGACTTAACCAAGAAGGGTTTCAAGGTCATCGAG
>57318157718
CAAGTGTATATGTACTTCCGAGGCAGCGGGAAACAAGATCAAATGAGACGGGAAGCAGCGAGAGGAGCCTTGAGAGCCGCTGTTTGAGAGTTCTCCTTGTAACATTCTGGTTTGTGTATGCACTGTTTCTTTTTTCAGATTTTCTTGAAGTCTCTCTCTCTCTCTCTCTCTCTCTCTGCTCTATAAACAAAAAAAAAAAGATTTAATTTTTCCTTTGTACCTTTATGTCATGTAAATTTGTTTGTTCAAAAATCAGAGTTCAGATTCATACGTATTTTGAAATCATTCATGAATTTTTAC
>5741371820
GGATGCTCGGAGTAAAGACCTTCTGAAAGTTTTAAATGTTGACGGGCAAGTTGAGAATCGTGGGGATCTGCCACCTATACAAGACCAACAAGTTGATGATGAAATGAAACTGAAGTTCTTCTCAGCTTCAAAAAGGGAAAAGCCACAGGGCTTTCTGCAGCGATCACGTAATGCCATAATGGGAGCGGCAGGAGCTGTTCGCCGAGTCGCCACTAGAAGTGCAGGAGCGTTTTCGGAAGATACTAGGAAAACAGAAGCTATCGTGTTAGCTGTAGATGGAACAATTTGGACTGGAAGCAT
>57511081404
GAATATGGCGTGCTTGACTATGAGGAGAAAGTTGTCGATAGTTTCTACGACGTATACAGTCTATCCACAGACTCCGCAAAGCAGGGAGAAATGCCATCGCTGGAAGATCTTGAAAGCAATCATGGCACACCTGGCTTTGAAGCTGTAGTTGTAAATCGACCTATTGATTCTTCCCTGCATGAGTTGCTAGAAATCGCAGAGTGTATTGCACTGGGTTGTTCTACTACCAGTGTTAGTGTGTTGGTACAGAGGCTGGCTGAGCTTGTCACCGAGCATATGGGTGGATCTGCGGAAGATTCC
>576495113231
gtaacgaagtctttgtttttgttaaattcaatttcacttatgtaagtttagagaactgagtatctagtgtccagggtgtagtgtcaaattgtgatgctactgaatctgtaagcacggaaatattggaatctatgaacattggttgtagtcaaggtcttaaagattctggaaacataagaccacagaacaacattctaggatgttgtagtaatgctgtagagaattttaatagagtcggagaaactgaaaggagtgatgatcttgaacatctcacactgaaggagcggcgcaaaatgcttc
>577361410740
GACTGGCCACGAGGTTGCCTCAGCCCAAGGAGCTGGAGCAGTGTGCTGAGAGCAGCATGTACAGCCCTTCGTATCGAAGCTACCGCTGAGGATAAGCTTAATCTAATTTGTTATGTCTCATACGACTCTTATGGCCATTTCTCTCCTCTCCTATTCGTTCACCTTCCACTTCCCGTGAGATTTTTGTTTGTTTGTTTGTCAGCATCTTTAAAATCTTGTGTTGTAATCACTGTTTCCCTTGTTGTTTCTTTTTAAGTCCGTAATAATCCTCCTATGGAAATTGTTTCTCTGGGCCATATA
>57852624015
ATACCTAAGCTACTACACCAAGAGGTGCTCCAAAATTCTGAAACATTTTGTTCTTCTGTCGGGCGTGGCATCTCAAGAGAATCTTTTCTGAAGCATTTTAATATATATTCACCTGAGTATATTCTTAAGTCAATATTCCCATCTGATAGTGGGGTAGATCAAGTGGTTAGTGGAAGTGGAGCATTTGGCTTTTCACGCTTGATGGATCTATCACCATCAGAAGTTGGATATCTGGCTCTGTGTTCTGTTGCAGAAAGGCTATTATTTTCTATACTGAGGTGGGAGCGGCAATTTTTGGAT
>579367238127
AAAAACAAAAAAATAACGTTGCCTTGACGTGTCATCTTACTCCATCCCTTCCTTTTGCTTCTTCTCCTTTACTTCCTTTTTTTTTTCTTTCCATCATTTTGTCACAAACCGGAAAAAAAATCTCACCGGAGAAAAAATAAATCTCACCGACGACGAATTCGATCATGGAGGTGTTATCTACTTCCTCACCTCTAACGCTTCACTCCCACCGACTCCTCTCTGCTTCTTCTTCTTCTTCACATGTCACCTCCATCGCCGCTTCTTCACTTTCTTCATTCGCTTCTTCATATCTCGGAATCT
>58061658164
gtaatgtcacttcaacatcaatatgattttactctgcattttacgaaattatcaattaaccgccgattttaaacaatacaaaaaaagacatcacaatatatggctatcaagtgccattactatatagagaacaattgcaaaatatgtatccaattctaatttcttttaaatattaaaataattaattatttcttataagatattttagaaacaaatgaatagggtttttttttatcaaacgccaagcattgaaaacttgaatcatggcttaaactgaaacacaacatatgtgaattgtat
>58151191024
gtaatttttttattcttcttcatgtttttgttatctgctctcaatccgtaaagtgtgcatagagacgtgtacgtaaaatgatcagcgaccatgacttgtgaattgtggatatgaactttgatcatgtgtatgaaaaaaaaaaaagtagttatacaaatgtgtagttgttgaaatttttttgggaaaataaatttagaaattcagtctagaaggaaaaaaattagagtgaatgattctctctgtttaaaaccccttgctattgatttgattcagtataaaactttttctttttgttgattc
>58236662051
CTTGAGACAGACTCAAAGATTTTGCTAGAGAAAGCTACAAAGGCTTTACAAAAATACAAAGTGCACGCAGTTGTAGCAAATGAACTATTAACGCGTAAGGAGGAAGTTGTGGTTGTTTCAAGTAGCGGTAATGTTGTGGTGAGACGTGATAGCAATAAGCCGGAATCTATCGTAGAAGATAATCTCATTCGTCTCCTCGTAGATCGACATTCAACATACATCAAAGAATCTCTCACTTGATCCCCAAATTCTTCTACGTCAAGAAAAGTTCCAAGTGTTCGATGTGGGATACGTGTAATT
>58313569668
ACGGCGATACGAGACGTCATGGTGCTCCCCAATTGTGAAAGCGTTACCATTCCTTGGATGACAGCTGAAAAGGATGATTGGGTCGAACGCAATGTCGCTCCATTCATGTGGCTGAATCAAGACTCCACCAGTGATCGCGAAAATTTGGAAGCTGCAGAAGCGAAATCTAAAGCTGACAAGCCACCGACTTCTGAACAAATGCAGAAAACTGTCAACATCCCGCAGAAGCCTAGAATTGAGGAAGAATCTGTGTCGGCTGACACTGCACCATCAGCTAATTCCATAGCTCTCCTAGTAGAG
>584156112534
gtaagttcccttctcctgcaaaagtttgttgttttctacacattggaggaatcttcaccaaatcttgaaatcatatatcgtattagcagaacaatcttcgaactaatctgccacacttttatcaggtgtctatatttgtttggtcttagcattgaaatggtttatacttgtggtggttttgccttgaatgatccgctatctgtcaattccatacaagtaatctaaggcttacggtttatcgttgaaacatatagtgatgcttgttgatcttatgtaagtttccacctattatgcaagatc
>585132130481
GTTCTAGCAAGCAATATGATATTCCTTGGTGTTGTTATCTTCGTGCCCTTTACCTTGGGACGGATTATATTGTATCACGTGTCATGGCTTTTTGCTGCTGCTAGAGGCCCTGCTGTGGCTGCATCATTGCATCTTACAGATACCGGACTCTCATTGGAAAATATTACTCTGAAGAGTGCGCTGACTGCTGTCTCGAATTTGACTAGCGAGGGCCAAGGAAATGGGCTGCTTGGTCAGCTCACTGAAATGATGAAAGTCAACGGAAGTGAATTGAATGGAGCAAACAATACGCTATCAGTT
>586131416906
AGCAGAAGAAAAAAAAAGAAACAAACGAGAGAGATAGATGAGAGTAGAGAAGAGGGATTAGCAAAAACCGATAAAAAAGGAAAGCGAGTTTATGCTCTGAGTCGGCTCACCGATTCTAGCTGTCGAAGAAGAGCGATAAAAAAGGGTTCTTTGAGCTTCTTTTTTTTTTGGTATATTTTTTTTTGTGTGTGGGTTGTTGGTGTCGAAATAGCAAAAAATGGTGAAGGAGGAGATAATAAGTCTCTCACCTCTTTACTACTTGTCTTCTTACGCTTTCTTCTTCTTAATTCTTTTTATTCC
>587589137206
TTTCCCGGTGTACATTTATCAAGTGTGATGCCATATGCTAGTGCGGATGCGGTTAACCTTATTGAGCGCCTTTGCTCGTGGGATCCCTGCAATAGACCGACTACTGCAGAGGCTCTACAGCATCCGTTCTTCCAAAGTTGCTACTATATTCCCCCATCTCTCCGTCCCAAGCTGTCTGAACCAAGAGGGTCTCTCGAGCAGCAGCAATCCGTGAAGCGTTTACCAGCGGCTCCGACTTATAATGCTAATAAGCCGTTGAACACCTACGTTACTCCAAAGACGAATGCTCCTTTTAGCAAT
>588448621312
GACCAAGAGCGCTCTCTTACAACTACTTGGACATAGTTTTCTCTCCTTTTAATGATTACTGGAAAGAATTGAGGAGGATGTGTGTGCAAGAGCTTTTCAGTCCTAAACAAGTTCATTTGATTCAACCCATCAGGGAAGAGGAAGTCAAGAAACTGATGAATTCATTCTCGGAATCAGCTGCTCAGAAAACTCCGGTTAACTTGAGCGAGAAGTTAGCTTCTTTAACTGTTGGCGTGATATGCAAGGCAGCATTTGGTGTGAGTTTCCAAGGAACTGTGCTTAATAGTGACAACTTCGACA
>589501928021
TTACAAGAAGATGTGCGAGGAAGGACATGAAACGAAGGACTTCTCTTGTGTTTTCAGACACTTTTACAATGGGAAAGATGAGGTCTGAGACAATCTTAACAACGACCCTGCAAAATAACCGGTTTCTTTGTGCATTTAGATTGTTGATTTTCATTGCTAAGAATAATAAAAGTCTTGGAAAGGCTGTGATGTTAATAAGCGATGTGAATTGTAATTAGTTTGAGAACATCTCTCTGGTGTTGAACATTACTCTTGGAATCACCAATCAATTAGTTATGAGGTCAGCGAAGAATAAAGCAT
>590267430049
TGCCCCGTTCCTTCCCTCGCGGTTACTCTTCCGTTTTATGTTTTTTTTTCTGAGATGGTCAATTTTCCCGTCGTCTCTGAATTTTCCCTTTTTCTCTTCTTCACTCCACCGCCTTCCCCGAATCACTTCCTCTGCCTGATCTAATTCAATCTCCTTCCTAGCTCAAAGAAGTCAATTTACACGAGCAGATCTCTGCACTCAAAACTCCTGGATCTTCATTTCTGGGCTTCAATTTAGAGTTTTTTTATATTAAATGGGTTGGAGATACAAAGCTGGTCTGTTCTTGATTGGCACTGTTGT
>5913888762
GGAAAAATGGGAAAGATAGGTAATGGATTGCAGCAGGGACACGAGATACATGGGATGAAGCACCAGGGCGGACATGGGATCCAGCACCACGACATACACGGGATGCAGCACCAGGGCGGGCACGGGATGCAGCACCAGGGCATGCACGGGATGCAGCACCAGGGGGGGCACGGAATGCAGCACCAGGGCGGGCACGGAATGCAGCACCAGGGCATGCATGGGATGCAGCACCAGGGGGGGCACGGAATGGAGCACCAGGGCGGGCACGGAATGCAGCACCAGGACATGCATGGGATGCAG
>592475319025
GAATGCTGCAAATGCTTGTATTGAAGATTCATTTGGATGGGCTTCAAACACGTTCCCAGCCAATGATCTGAAGTCAAGAACAGGCACGAAAGCACAGTCCCTGGGGAAACACAAGCTATCCGCCTCAGACTCAGCCAAGTCTACAAAAAGCAAACACCGCAAACTCTTAGCAGAGCAATTGGAAGGGGCATGGGTTAGGCCAAATGATCCGAATCTCAAGTTTGATTTCACACCTGGTGATAGGGAGGAGGAGGAGGAGCAGGAGGTGGATGAGAAAGCGAATTCAGCAGAGATAGAGAT
>59338796594
gtactacaaatgcaatttttgaatatagttcatcacctccaagctgtaaggaagtagacataaaagttaaaaactgatgtgtacacttggctttttgagagcctaggcaaagaaactttgcttgtcaaaccttttattcaagatttaacatgaagaagtgattgctggaaagatcaatgacgtggtaggatgatattctaatgctggttttaagagtggatacattagcttttcttggctaaaatgtgaatcagaaagcgatcatacttttttctttatgaaccttgtaagtaagtccgc
>59447115991
TTCATCATCACCTTCATCTCTCTCTTCCTCTCATCAGACTTCACCGTTCTTCTTTCTCTCTTCTTCATCTTCAGACGAAACCTCCTTTACTTCCCCTTCAAGGTTTTATATTTCCCAAATCCTACACCTGCTCACATCTCAAGCTCAAGTTTTGTTTTCCCGGGAAAAGTGACACAAACAAGAACTTAACAAGGGAGAAGAAAAAGCTTATATTCATATCAACGGTTGACGTTGGAAAGCTATTAAGATTTGGTTTTCTACAAATTTGTTCTTCCTGAAACGTCACGAGACAGAGCTTAC
>59512181009
gtacagatttctaatgctttagtgttcttgggtactgatacagttgcattttgcaattataacaatatgatcctgagaatcgttttcgtttttcgcatctaaaataattcagacatggtcaaacactctagtttgttggttatctttagttgacaactgaacttgcaagtttaacataaacctgtttgatgggatggattgaatatgagtttcaatttgataagattacggtgtatgacgtctgtaggtctctgataaaaatcacagatatttaccactatatcttgtgagttattaatt
>5969525046
ATGCGGAGATCACTCTCCTCTCCATAAGCTAAGCTCTAGAAACACCGCCTTTAACGTCTCGCTGCACCATTTTTCATCGTTGATCAGTCGTCGATCCTCTTGAGTGATTTGATTTTAGACTTTCTAGTTATCAAACTCGAAAGATGGATTCTGTCCTTGTAGTGGGCATTGCATCGGTTATTCTCGGTGCGTTGATCGCTGTACTCTTCTTCGGTAGCTACTTCCGGAAGCGGACATCGGAGGTGCAATCCATGGCCAAAGCGGAGCCTCAGGATCCGATCCGGAATCCAAAGTCGAATC
>597328514628
ATGAAGATGAAGACAGTTCTTGTAATCATAAACTGTATATTCTTGGCCATTGGAAACTGTGGAGGCCCTCTAATGATGCGTCTCTACTTCCAAAATGGTGGCGAAAGGATCTGGTTTCCAAGCTTCCTTCAAACCGTTGGTTGTCCACTCATTTTCTTCCCTCTTCTCTTATCTTTCCTCCGCCGTCGTCGTTGCCTTGAAGAACAAGAAACGACTCCATTTTTCCTCATGAAACCTCCTCTCTTTATCGCCGCTATCGTTGTTGGTTTGCTCGTGGGATTTGACAATTACCTCTACTCT
>598563424697
GATGCAATGTATTTGTCTCGTTTTCTCATCCATTTATATGATTGCTTTCTTCTCCACCTCACCAATCACTCCTCCTCTAAACTTTTCTTCACTCTCTTGTCTCTTCAAACTTCGGTTACTCCGTTTTAGTCGACAACAATGGCCTCTGTTTCAAGGAGGTTACTGAGGAGAGAGACGATCCCCTGTTTCAGCCACACCGTGAGGAAACTCTTCTCCACCGTTGGATCTCCTTCTTTTGCTCAGAGACTCAGAGATCTCCCCAAAGACTTCCCCTCTACCAACGCCAAACGTGACGCCTCT
>599207539732
GGAGGTAGGGCAGAGAAGGATCACCGTGGAAGTGGCCGGAAAAGGAAAGGGATTGAGTCTGACGAGGAGGAGTCTCCGCCTAGAAAAGCTCCGACTCATCGTCGTAAGGCCGTGATTGATGACAGTGACGAAGATTAATCATGTTCGTCAAATCTTTCACTCTCCTTTCGTCCATTTGTTATAATGTAGTCTGGAATTAGACTCGTTTTAATCAAAATAAAGACAGAATCATGATTTTTTTAAATTCATGTAATAATGGATTTTATTTCCCTTCTGTAACTGTAATGAATAATTGGTAAT
>60024829933
gtcagtgaataaaatcgcttcttaatgtgataatgacgaaaatttacagttttagtgaacgcattggggatttttatccagtacggattcgaattcgtttttgtgatgtttacagaatatctagggaattgtgtgacatgttcgtaatggtggaattaatttatactctttcgtgaaaatgttggaatctttagccctcgttccctaatctttagccctttgtttgaccctagttataactagtccctgtctcctgattatgaattatggttctcttagttagcattctaccaaaggata
>60151504813
CTGGTACAAGAATAATGCATAAACTTGTTTTAGCTACACATGCGCTTCGCAATGGTACAACTGTTATGGATGCTATATATGTTGGGGAATGCCAAGATTCAAGTAGCTTCGATCAGAAGCTGGTGCAAGGAAAGATCCTTGTCTGTAGTTATACAGTACGATTCATTCTCGGTGTCTCAACCATCAAACAAGCATTACTTACAGCTAAGAACTTAACAGCAGCAGGCCTTGTCTTCTATATAGATCCTTCTGCCACCGGTTTTCAGATGACTTCAAGTCCAATGGATATACCGGGAATTC
>602397219754
GGGTTCAGAGAAGAGAAGAAATCTTATCCGAGAGTTAGTTAGTTATTCCAACCGTTTGTAACTGAAATCAATTTAGAGTCGTCGAGTGTTAAACCTCTATATATAAAGCGCCTGTGTGAGAAATGGGATTAAGAGTTAACTATTTCCTTTGGTATTCTTGGGTTACAGATACAGTAGAGAGGAATTTAGTTTCTTTTCCGTTTCTTCTTTTCTCATATCGATTCACAGAGAGATTGAGAGAGGAGAGAGTATTCAATTGACGATTTCATTCATTGAATCGAGGTTCTAATCGGTTAGAAT
>603480839666
GTGGGTTCGGTTGATGAGCAATCAACAAAGTCAGATGAGGAGTACGATGATCTTGCTATGGAAGACAAAAGCTACTGGACAGATGAAGAGGAAGAGTCACGAGATACGATTGCAATAATGTCTGAAAAAAACAACAAGCAAGCAACAAAAGAAGACAAGTACATACAGAACTTAGACCTTTTTCTACGGACCGCAAACCAGCAGCTTGTCGAGCCACTTCAGCTATGTGCATCACTGCTCACATGCGAGAATGGGAACACAAGACTCTGGTTGGGTAAAGAAAAGATGAGGAAACGTTCT
>604488234348
GCCTGGCATGGAAAGCAAAGGCAACGTGCCACCCGAGCTGAAAAACTAAGGATCATGGCCCTTAAATCTGATGATCAAGAGGAATACATGAAACTAGCAAAGGAAAGTAAGAACGAAAAACTAACCCTTTTTCTAGAGGAGACAAACAAAATCTTTGTTAGTTTGGGGGCTGCAGTCCAGCGTCAGAAAGATGCCAAACTTTCAGAAAACACCAAATTACTGAAAGGCTCAGAATCTGACTTATCTGATGTTGATGCTCCTGAGGATGTGCTTCCTGCCCAAGATATTGAGATCATTGAC
>605257714980
gttgttcttgtgatcttctggagtttgaaggcagtttgtgaattatgattatgtaaaaatgttactcttaagaaatgctgataggtttagtacccatttataagcttttagcttgccaaatgatgtgttcagtgtaatacagaatgtagctcatgtgaatatacatggatgactatgtcttgtatcagagacagaatctgttgttctcgttttctgttacagaaaagattcaattcggttatggtattgggtataaagggtgtctcgtctgtgtagtcactttctgtgatggtgtgagag
>60685011443
gtatgcctgctgattttgtttccatcttgttcatagtttttgaatcgattcgaaatgatttggctttgtgagtttctgattcaagcgttgtcattgccatggctagtgataaagtttaaaaaacggatttttttgttccaattctaaaaaataatctgccaaacaatgttaagccgtatgggacaaatcgatttgtttgcgatgtaggatgtaattctgggaaagtgttgtatttttccagaaatctggaaacgacattcatttcatattcttagtttcttcagcattacatgcttctgt
>6074687959
gtaagattgttttttttgtaaagttggcaatcatgtgtgcttaaattctctggtttggtggtgtgtagtcataagtcataacacatatactgtcttcgggccaaagtggtttatgagaacaagttggaagatggtggtttgataaacaagtctgtaaatcttcttctacaacgaaaggagactccttggtatctggtaaaatacaactcatttgctatttcttgcccccccccccccacccacgacttaagcctgccttcttgatttgttgtctctctctctctgtgtgtctcacacaca
>608265314967
ATTGATCATTCAGTAGTAGAGAGCTTTGGAGCATTAGGTAAAACGGTGATAACATCAAGAGTGTATCCAGTGAAAGCAGTAAAAGAGAATGCACATTTGTATGTCTTTAACAATGGAACACAAACTGTGACCATAGAGAGTCTCAATGCTTGGAATATGGATCGTCCTCTGCAAATGAATGATGGAGCTCTTTAATTTAGCTCTTCTCTCTATAGTTTAGCTATACCGTCTTCTCTCTTTCTCACTTTTTCTTATATTTTCATCTTCAGTATAGTAACTGAGAGATACTGTGAAATTAGG
>609498640685
GATCGTTTTGAAGAAGAAACAAATATCGTTACAGGTATTTCTCTGTATGAAGATGTCATCTTACGTCAGAGAAGATCAGAAGCTGATCAGATAGAATGGGCTATTCAAGATAGCTTCAACCCGCAAGAAACTTCTCGTTGTCGTCAGCGAGAGGAGGATGATCAGATAGCGCGTGGTTTGCAATATGTGGAAGAAACTGAGCTTGATAAATCAGTTGTGGACGAAGAAGATCAGCAGCTTTCTAAGATTGTTGAGGAGAGTTTGAAGGAGAAAGGCAAAAGTAAGCAATTTGAAGATGAT
>610397727505
ATGTTTGCAGAGTTACAAGTAGTGTCTCCATTGGTACCAACAAGAGAAGCTTATTTTCTTCGGTATGTGGAGCAAAATGCTGAAGAAGGAAAATGGATGGTTGTAGATTTCCCGATCGATAGGATCAAACCAGCATCAGCTACTACTACTGATCAATACCGGAGAAAACCTTCTGGTTGCATCATTCAAGCAATGCGTAACGGATACTCTCAGGTCACATGGGTAGAGCACGTAGAAGTAGAAGAGAAGCACGTGCAGGACGAGGTTGTTAGAGAGTTTGTGGAGAGCGGTGTGGCCTTT
>61156424389
gtaagataaatagaactacaacatagttaggggatagatgtgtgaagtgaaaaggatcagacactaccttggtcaattatttgtatcattatgcagtagttatggccataaatgaagatgactagacgtatttatacaagtttacatataccaagtgaatgattcatactcttgaaaagttatcctagatcttgggacttggcagaagcttttatataaaagtaactgtgacagttcgtagtttcaaacagtagaatcaaatgaaattatgaaacaagcttttgtcttttaagtgtgagt
>61233494037
TTCCTCTGCTTCCGGTTCAATGTCGCTGCTAAACCAACTCTTCAACCGTGGGATCTTTGGCGCCAAATGGTTTCTTCGTCTTCTTCTTTTCTCTTATACGTTGATTTGGGTTTTGATTGAAGCTAGGGTTTCTTCAATAATTTGATGCCATCGATTACTCTTTTGCTTCAATTTGAAATTAGAGTTTGTTATGCTCTTAATTGTCCATAAAACTGAGAAATTGAAGTAAATGTTGGCAGCAAGACAAGCTTGAACTTGGCGATAGCTCGAATGAAATTGCTGCAAAACAAGAGAGATATG
>613147528963
ATGGCCACCACCACCACCACCACCACCGCTAGATTCTCTGATTCATACGAGTTCAGCAACACAAGCGGCAATAGCTTCTTCGCCGCCGAGTCATCTCTTGATTATCCGACGGAATTTCTCACGCCACCGGAGGTATCAGCTCTTAAACTTCTGTCTAACTGCCTCGAGTCTGTTTTCGACTCGCCGGAGACGTTCTACAGCGATGCTAAGCTAGTTCTCGCCGGCGGCCGGGAAGTTTCTTTTCACCGTTGTATTCTTTCCGCGAGAATTCCTGTCTTCAAAAGCGCTTTAGCCACCGTG
>614114719932
ATTTTAACTCTTCAGGCATCGAATTTGACTTCAGAAGATCTATCTTTGACCGTTCTCGCTCCTGCATCCTTCACATCACCTCCAACTGTAGTGTCCCTAAACTCTACGCCTACGACCCCTATAAGCCCATTCCTAGGATTCTCTGATTTCACCGAGAGAGTACAAAACGAGAAACGCAACACTACAGTGCGTAAACAGCAATCGTTACCCCCAATTCCACTGGAGACAAGGACAGAGAACAACACAAATGGTGAATCTTCCAATCCTTCAGATGTTGTTCCAAAGAGCGGCTTAGGTTGC
>6158551569
gtgaaaaattaccgctagagctgctacttgatgcatacaatgaattttatttaatgtactattatactattattcagctgaagatgtttttttttgacaaattgttattgtaactttcattttcttgcaagtatatcacacgtggaaatatgtatacaagaggttgacatatataaggttaaaaaggtcgatttagtttctctatattgttaaaaggcatagagaataatcctcaaatcctttgagacagagatagagagcgatcaaagattatggtcaccaaggagagcactttgaagt
>616401629791
GAGACTGATAGCGTCAAGGAAACTGTTGTAAGTGCGATTGTGCCGGTTGATGAAGTGGAAGAGAATCGTCAGGTAGAAACATCTCCTTCTCTGGCTGCATCGTCAGACTCATTGACAGTGACGCCATGTCTATCTTTGGATCCTGCAACTGCTTCAACCGCACAAGATTTACCACTGGTTTCAGTTCCAACTAAACAAGAGCAAAGATCAGATTCGCCGGTGGTTAACAGATTGTCGGTTACTCCTGTTCCTAGGACACCGGCTCGTGATGGTTATAATTGGAGAAAATATGGACAGAAG
>617578615893
gtaattatgtcttctctgttcttcttatacatagtttcaaatccggtaatttttagcttgttgttgtttgtgtgtgtagttagtagttattagatctattagctattgagtttctttgctgatttcctcactatttctatggcgaattttggtttgtttgagctgttggcttaaaccttgctaggtttagtgatttgtagatagaattctgtggaaattcaaatctgagatcagctcgaaaaatgtaactcaacggtgtagtttcttcatctgaccttaagttgacttctatttattttt
>61828617014
gttctgatttgtcacgagcttaaatttttgttttttttcgatgtcccttctttgtgtaatcgcatcttcacagctgatccttgtggaagttagtttccatctgttttactaagaacactaggttgtgcgatctaattttccttttctaggtataattgttatgttacaattcaaagatcattagatttggtgaaatcaaacttgctactaactgctacttgacttttgggaattctacttttgggcgagcaaagtttttagctttgttatttggtttgttcgttttaggataaaaaagct
>61916653092
CTAATTCCCCAGAAGAAAAGATGAAAGCTGTAGCTTTTCCCGCTAAAATCGCAAATCTTAGCTTCCCTTCTAACTGTTGCTCACTATTCTTCCGATCACCGGCGACGTTTTTATCGCCGGCATTGCCTTGTCGGAAGCTGACGAAAGGAATAAGAGGTCTCGAAGGCTTGATGTCTCAGTGTTTATCATCATCGTCACAATCATTGTCATTTTCATCGAATTCATTCTCCTCTCAACCGGAATCAGAGTTACTTCAAGCTTTACCTTCTTCGAAGCCAAAATCTCCGCCACTGCAGCTGC
>62047235439
TCACTTTGCAATGCATGTGGAATTAGACACAGAAAACAGAGACGATCAGAGTTATTGGGTATTCATATTATTCGCAGCCACAAAAGCTTAGCCTCCAAGAAGATAAACCTATTATCATCATCACACGGTGGCGTGGCGGTGAAGAAACGAAGGAGTCTAAAGGAGGAAGAACAAGCTGCTTTGTGTCTATTGTTATTGTCTTGTAGCTCTGTTTTGGCCTAAGTCAAAAAACAGAATATCTCTCGCTAGAAAGTTAAAAAAACACAGTTTTGTCCTCTCCTTTGTTGACGTTCTATATCT
>621329828425
ATGTTCGAATTTGTCTATGACGTGTTGCTTGACTCCACCGAAATAGTAAATGAGTCAACGGAGATATTGATTTGTCTACTGATGGTCCACACTCCACATAACTTTTTTTTTTTTTTTTTTTTTGATAAAGGTGATAGACAGAAAAAAGTATGCATATTATTCATACTTACTTGCTGTCCTAACGTAAATATCATCTGTACTATCTTGAAAATGGAATTGAAGAATCTCTTTCCAATCTTCTGGTTTGTCCTCGTAGGCTTTGCTGTGGTGTCTGCACAAGAATGCGGCAAAACAGGGTTT
>62235724095
CTGACATGAAGGTGGAGCCGTAGATGTTTCTTCTTCACTTTGTACTCAGCTTTAGCTGCTGATATAGTGCGCCGCGGTCGAGAATTTTATTAACTTCGAACAGAAGAGTGAAAACGAAACAGAGGAGGAAGCAGATTTTGTCTTTGAAATATTGACAGCTCCCGGAGAAAGAGTCGAGAGTAAGAATCAACAATGTTGTGTAATGAATAGCTACTGTCTGCTTCTTTTGTAGCTATTGTCTGCTTCTTTTTTGTACATATAAATCCATGCAAGGGAAGAGGAATGTTAATTCAACACATG
>62340085245
gtgaatttgatgattctctcttttttgattcttaattttgttttctgggttttggttatttgtttgtttggttgctaaaggaagtggcttttgggttttttgaaacttgatttgttgagaattattgggttaatagagaattgacttgagaattgaccagagaataccaaaatctcaaattttgattttgatgatgaaagaatatgattatattgttcatgggttctttgttctgtttagcaaaatccaatttttattgagccttatgaattgtgatactgagttttatgtttatctgtt
>624204225000
GGATTCAGAAAGATCGAGGCAGAGAGATGGGAGTTTATGAATGAAGGTTTCTTGATGGGTCAGAGGGACCTTCTCAAAAGCATCAAGCGACGAACCTCCTCTTCTTCCCCTCCTTCGCTTAACTACTCTCAGTCTCAGCCCGAGGCTCATGACCCAGGCGTCGAGCTTCCGCAGCTCCGAGAAGAGAGGCATGTCCTAATGATGGAGATCTCGACGCTCAGACAGGAGGAGCAAAGAGCGAGAGGCTACGTCCAAGCCATGGAGCAGAGGATTAATGGAGCAGAGAAGAAACAGAGGCAT
>625129315516
TTTTCTGAGCTCATACAAGAACTAGCCATCGTGGAGGCAGAGATTCTCTGTCTAGACCGAAAAATCGAGGAGCTAAAGCTTAAACTGTATTCCGAACAGAGACAAACGCAAGAGATACAATTGCAGATGACCGAGCAGAAGAGGACATTGGCAAGACAGAGCCATGTGAGACAGAGTACTCTGCCACTAAGACATGATCTTCATCAACGATCTTTGTCTCATTGTTACCAACGTTCTACACTAGACACTGCCTCAACTACTCATTCAAGACTCTCATTCTCTTACGCTCCTGATTTCTTG
>62611417524
GTAAATGAAAAGGGTCAGCTTCGACTTAGTGTACGGGCTTTACTTCCCGAATCAGAGACAGACAAAGACAGTCAGAAACAACAGCCGGCAGGTGATTCTACCAAAGACAAGAGTTCGCAAAGGAAATATGTAAATACTTCGTCAAAGGACCGTGCAGCTGCAGGAGCATCAAAGGTTTCATCTGGGGATGAACTTGTCCTGAAGAAGAAAGATGTAAGGAGAGCAACTGGTGGTAGTAGTGACAAGACAATGAATAGCAATAGCAGTACCAACGAAGAAAGTTTAGTCAACGGTGAAGCT
>627328714784
gtttcgctcgatttcgatttctttcatctttacgattttgatcgtaatcttaggatttgatttgggtcttttactctactgtgcaattgatgctctggattgatttgaaatgatacaattgttaaggttcgtgatttttagggttttcattggcttgcgattgatggaagttttgtgtgagttttgatgttaaattacagtggaaaattgagtgtgactgttgaattttgatgtgaatgagtgatttgggtttttgtatttcttctaagttggaatctctttgtctagcctgatctaggt
>62820978122
CTGGAGCGAAGTGGCAAGTTTGTTGTGGAGGGAAAGAAGATTAGTCTTGTATCAAGCAAGAAGTGAGCGAGAATTTTTGGTTGGAATTATCATTATACCTGCATAGGAAAGTGGAGATTAGGACAAGTTTTGTTACTAAATCATCACAATGCCATATGTAAACAAAGATCATACTTCAGTTTGGAAAATTTTGATTTGATTGTAATCTATTTTTACATTCTATTAGAGTTTGCATAAAACTTCACCCTAATAAGTTACTCTCTTATATTTGGAACCAATATAAAGCAAACGCATCTTTAT
>629571438552
AGAATAGTGTAAAAACCACTCTTGAAACCTCCTCTTCAAAAATACCAGAGAGCGAGAAAAGCTCTTATCTTCTTCATCTTCTCCAATGTCGAGAGGACCAGGTCGTTTAATACAGAACGTGACACAGTTCGCTGATGCTCAATTCAAACAATTCTCTACTCGTTATGGACAACAAGTTATAGACATTCTCGATTTTCCAATCAAGCTCGTCTTGTCTCCTTTCACTCTCGCCTTTGATATCGCTGGCTCTGCACCTCGTGGTTTTGGCATCCCTGAGTTCATCTCCAAAATTTCGTATCT
>630285532888
CCCATCTTCTTCTTCTACTTCTTATTAAGCTCCATTGGGTTTAGAGATTCTGGTGTATAAACTGCTAATGACGAGTAACCTTTTCCAGCCACCATCAATGGCAGCTTCACGAGGAGCAATCTCGAGAAGAACAGGAAACGTGAAAGTATTAGTCTCTTTCACCAGTTCTAATGGCAAAACGCTGAGTTTTAGTGACAACTCATTTAGGCTCAGACCCATGTTCATCGGGAAAGTCACAGAACAGAGTTCTTGTTCCTCCCCAAATGAACAACAACAAGATGAAGAACAAGAACAAGAACA
>631175112163
gtaatttccttttcttctttcttaataccttttatattcgtgatctatggtccagtccgactaatttgcatatacatatgttagcattttaatttcttaatcacttttcctgtattattgatctttcaattgttggttatcatgtgatctttgattttttccgattaccgtatattttaatgctagtaagaaatgttttcaaattggccggcgtactaactactaactagaaatgttcgcatctaatttttgtgttacatctttatttttatttgatttcagtattcatttaactgttaa
>632533923442
GGGAAAACATTGTTTGCGAGAATCTGCCAACAAATATGTGCTCGTTCTCAATATCCGCTTCCGGGAAAAGATGTATATTGGAGACGGCTAATGTCGCCGGAGAATTCACTTGCCGCACTTCCGCAGTGGACGTGGAAGGGATTGTAAACCACGTGGAGACCGACGAGTGCGTTTCCGCTTGTGGGGTTGATCGGAAAACCGTAGGGATCTCGTCAGACTCCTTGATGGAGGCAGGTTTCGCCGCTAAGCTTTGCTCATCCGCTTGCTTGGACTATTGCCCTAACATTCTTGATCTCTATT
>6333634643
GCGGGAACACATTTCTACCATGGACACTACGGAATGCAAAGATCATCGGGACTATACGGAATGTTAATAGTAAGATCACCAAAAGAGAGGTTAATTTACGATGGAGAGTTCAATCTCTTGCTCAGTGACTGGTGGCACCAAAGCATTCACGCGCAAGAACTCGCTCTTTCTTCTCGTCCTATGCGTTGGATCGGTGAACCTCAAAGCTTGTTGATCAATGGAAGAGGACAGTTCAATTGTTCACAAGCAGCGTATTTTAACAAAGGAGGAGAGAAAGATGTATGCACGTTTAAAGAAAAT
>63421428777
AAGAAGAAGCGGACCCAATGAGATGGCCAACGAAGAACAACATAACAATGGCGATGCATTGGCTTGTTCTTAGCTGCAAACCGGGAGATTCCCTCGTCTTTCACTTCTCCGGTCACGGCAACAACCAGATGGACGACAACGGCGACGAGGTTGACGGCTTCGATGAGACTCTTCTCCCGGTGGACCACAGGACTTCAGGTGTCATCGTGGACGATGAGATCAATGCTACAATCGTACGGCCGCTCCCTTATGGAGTTAAGCTCCATGCCATCGTCGACGCTTGTCATAGTGGTACCGTCA
>635520917262
GCTTCTTGAGGTGATCATGGGCCCTGTATTTCTGTCGACGACAGAAGATGGGAAAGTGGTGAGGGGTCTTGGGGGAATTCCATCAGAAGGACCTGTACTGTTGGTGGGCAATCACATGCTACTGGCGAGTGACAAAATATCACTCCCAGGACAATTTGTTCACGAGAGGAACATCAATTTGCGGCCTCTTGTGCACCCCATGATGTTTTCGAGACTGAGAGATGGATTGTTACCTGATGTGTCTGTTTATGACATGCTCAGGATGATGGGGTCGGTCCCCATCTCGGGCACTCACCTCCA
>636126635517
GTTTCTTCTTCCTCGCAAGTCTCAAAGCCAGGAACGATCTCGCCGTATGAGCAACTTCCGACATTAACACTGTATTGCTCTGCCGTACTCTCCTCTTTTTCCCTTCATACTCGTCTTCACATCTGAATTCCGACAAGATATTGCGTCTGCTCTCCTCTCTTCCCTCATTCTCGTCTTCTCATTACCAAAAACATCTTCTTCTCGTAGCTAACTCAATCCAATTCCAATCTCCATTCAAATCGAGCACCAGATAATTTTTTCTCCTAAATTCTAATATAAGCCCTAAAATTCAAAATTGAA
>637290714881
gtcagaccatttaagtttacccacctctccacacctatatctgcatgccaaacacaaatgaacagaatacaaaaacagacacatttataaatattagtttccatgtagactcgaggatgataattttaacgcaaatgactgttgcgtaaaacaagtttatcaccaaaaagaaaacgaatcatcttgttctctcatgcatatgtttcatacatgggtacagatctctgtatgcaggagaagagacatgaattacatgattatacttactacattatcggagtggaacacagtttaaagatg
>638269313026
gtttgtttttgggctattagtatctgattttttagtaggcattgggatggataggttgtgggtagtacataattactatgtccttatccatctcagtagtaaggatgttgtgataggcttaactggtcaggccctggcagggtcagtcatatactcctataatggctggttcgaaatggaccttggctttttaaggttcaggctcggccagccatatggcaccgtgattaactgaatttttttgtagaaaagaacagacttgactggtcaagctgagctgatctgatataggtgcagatt
>63928746990
gttcgtttcttcgatttcttcttttcaatttttttatttttctcttagccattttgctagggtttggtgaagaattggcttagggtctctgatttctagtgaaagctcattacttttagaacaaattttgctcctttgttggggtttatatgaggttacggatgttattagtggtcaagactcaagagtgtagattgttgaaggcaaaatgagattgagctcacaacattaaaaaatataaaagagattgagaaattcagaggaaataaagatacattagctgtggatttctcaatctgt
>64020448399
CGTGGAATGTTTATATCGAAGAACTAACATAGCTTTCCGTATGGACCCTGGAGCAAATCCGTACTACATTTCATTTGTTGTCGAGTATGAAAACGGTGATGGAGATTTGGCCTATATAGAAATTCAACCAGCCGACGGAGAATTCATCCCCATGCAAGAAATGAGGTCTGCTGTATGGAAGATCAGCTCTGGCAGTCCTCTAACAGGACCATTCAACATCAGACTTACTTCTGCTGAATCTCATAAAGTAGTCCTAGCTTATAATGTTATTCCGGCGAATTGGAAACCTAATGAAACTTA
>641629713044
AAAAGGAAATTAGGGCAAACCACAGAACACAGCTTCAGCCAAAAAAAAAAAGGGAATCGAAGTGATTTTATCTTCTCCACCGTCAATACAGACACATATATATACACTATATACCTCTATCTATCTGCAAAACTTTTTTTTATTGAATCCTTCTAATTGCGAAAAAACAAGAGAATCGAGTAATGCAACAACAAGGTGAACCATCGGTTTTGAGTTTGAGACCCGGCGGTGGCGGCGGCAAAAGCAGGCTTTTCGTCCCTCGCTTTAGCTCCTCTTCCTCTTTTGATCTTACCAATGGCG
>64260651881
GTATGGTCAATCTGGAACGAAGGGGAGATTAATAGTCTGGTAGATCCTGAGATCTTTGACCTACTCTTTGAGAAAGAAATACACAAATGCATTCACATTGGGCTTTTGTGTGTGCAAGAAGCTGCTAACGATAGGCCAAGTGTTTCTACAGTGTGTTCGATGCTCAGCAGCGAGATTGCAGATATTCCAGAACCAAAACAGCCTGCTTTTATATCAAGGAACAATGTTCCAGAAGCTGAGTCCTCTGAGAACAGTGACCTTAAAGACTCTATCAACAATGTCACCATCACCGATGTTACA
>643199138740
CAAAATCTCACACATCAAACACGTGAATTTGCTCTCTTTCTGGTTCACTCACCTACCATTACTATAAGTCTGAAAGAGTGATTGAAACCCACCTCGAAAAATCTATCCTTTTTTTTGTTTTCCTTCTCCGGCGAATCCCCGGGGAGATTGGTAATCGGTAATCACGGCTATTTACGGGATAAAGCCACGGCCTTTGAGCTTTCATGTCCAACGAAAGGGTTGTTTAATCATAACTAATCCTTTGCCTCACGGAGGACGTGGAGCTCTGCCGTCTGAAGGCGGCAGTCCCTCCGATCTCCT
>64483038538
CCGACATAACTTTTAAGTTTTGTAGCTCCTCCTCGACGGCTTCGAAACCCTAAACCCCAAAGTTTAAGCTGCCGTCAATGGAGGACTCCGATGCTAAAACGGAAGCTCCTGCTTTCGTATACGATACTCTTCCTCCACTTTCATTCTCAGATTCGAATCAATCTCCACCACCAACTCATGAAGAATCACACCAATACTCTGTTTTCCGCAAAGAGATTTCAGATTTTCCCGACGACACAACGCCGGTGGAATCAGCTACGGTGGATTTCTTCTCACTCGATGTAGAAGGTGAGACGACTG
>64544352925
gtacgttttcattcattcttgacaacagtatctttattgatccatatatctctgttttactttgatatggttggtccatatagaagattatgtcatgatcttctttcgtgttcatggttttctagaaacaaaactttagaagttagttaattaatccatatctactaaaacaaaagttggaaccaataaactttaagatgatgatgtcacctcatttattttgcatccagtttatacaatgtagtctatttatcacaaaaaccttattcaaacatataacaatactagtcgatttatata
>64615673132
gtaagaagagtatctctacctactttttttggttgtttccgttttttgtcgtaatatcttaatcatctttctctggttctctattatataaggctttgtcttattcataagtcattctcttgaactgtttgaccattgaaagctgaaagttttaaactttgtaccatttaagactcaatgggaaggaatttttcaatgaattagatttagcattctcgttctcaccttcattttttctgtctccttgttgtatctttctcttcagttgtcttttctgaaacttaggaattgcattatttt
>647553910636
gtaaactgatattatgtactacacaaacacagaaacattctttctctatatgcttgtccacgttctctatatgcttgtccacgtatgtgtaaacacaagcttgaggtacctcagataaaagatactaggtaaagcattgtgtctgaaacagggaagaagattcagtttcataatcttgtgctcacctcactgaatcattaatctcttaggataaatgtataggaagactgctggaacccaccctctatctgatcctctgctactttttatatactgaagctcttgactctagctccattt
>648345915880
CCAAGTAGATCCCAAACTACACAGTGCACTGGAGCAATACCTAATATCTAAGGGGGTCAGTGAAGGCTTAACTAATTTCCTTTTGTGTCACCTGAACAAGAAGGAGCAGGATCAATACGTTAACTGGTTACGCAGGCTTGAATCAACTATGTCACATTCTCCAAAGCCGTGAGTGTTTACTCCATAAGCTCATTTCTTTTCAAGTTTTGTTTTTGGAACAATGGTAAAATGCCTTAGGAGTAGTATTATTAGCTAAGAGAGTCCTTGCAATGGATGTTTTGAGGGAAGATGTATCGACGA
>649399523709
CGTCAAACCAGAGATACTGAAGACTGTTGGCAAGGCAATTTCATCTCTTCCAGAAAACTTCAAGCCACACAGGGCAGTGAAGAAAGTTTATGAACAACGTGCCCAAATGATTGAATCAGGAGAGGGAGTTGACTGGGCCCTTGCAGAAGCTCTTGCTTTTGCTACCTTAGTTGTGGAAGGCAATCATGTCCGATTGAGTGGTCAGGATGTCGAACGAGGAACATTTAGTCATCGTCATTCTGTCCTTCATGACCAGGAAACTGGAGAAGAGTATTGTCCTCTAGATCATCTCATCATGAA
>650184720968
CTTGAGCAGTTTCGTAAACGAAAAGCAGCAGAAAAAGCTAAAAAGGCATCACAGAATACACAACCTGTTGATAATAGCCAACAAAGTGTCATAGATTCAGATGGAGCTGGTGCATCTATCTCTAATGGACCTCTCAAGCAATCTGCTGAATCTACCTCAAATGAAACCCATACCAAAGATGTATATAATTTATCATTTTCGAATACAGCAATGGATGATGGAAGCAAAGAAAGAAGTAGACAAGATGATGGTCAGGAATCAGTGGGCAAAGTTGATTTTTCTAATAGCTTAGAGTTGATA
>65130012260
gtgaatttttaaattatattttctgacatttcagcttgtgatttattactcttcataagtttttgtgaaattcgataaatatgaacatatcggcctctgcatgattcttacctcacttgcctctactctaagagcctggtttgtggtatcaggtgcccttgttaccattgtattatgtttgtggctgtttatactttcctgttttatatcaaatgcatgctagatggcaagatgtttgtttgaagtacgatggcattctgtctcacatttgccttcagagtgccatactttcctaatata
>6521636467
TGTTGGCTGTTCCGAGCTATGACACAATAAGCAGCAAATTTCGTTGAAGCAAAACAAACAATTTGCCAAATCAACAATATTTTGGGACTTGTAAAATAAAGAAGATCTTGGGGAGAAGAAGACCCAACCAATTTTAATTTTAATTTTTTTTTTTACAATTACAGTTTCGTATTTTTATGAAATGGATTTTGTTTCCATCGACAGATATAAATGACTGGATTTTGTCCGGTTTGTCTCTCCAATTTTCAGGAGTATTTGTATTCCAATAAATAATCTTTTACTACGTGTAATGCAAACAAC
>653222730552
GAGTTAAAAATGCAAAAACGGTGAAGGGGAAGAGAAGCGAAATTGGGGGATTGGGAATAGCAACGTTTTGCAAATGGTCTCTTCTTTGTAGCTGCAATTGCAAAGAACACTGAGAGAGAGAGAGAGTGTGTGTGTGACCTTTGAGAGATGGAGGAAAAACGACGCGATTCTGCTGGAACCCTAGCTTTTGCTGGTAGCTCTGGAGATTCTCCGGCATCTGAGCCGATGCCGGCGCCACGGCGACGCGGCGGAGGTTTGAAAAGGAAAGCGAATGCTCTTGGGGGTTCTAATTTCTTCTCT
>654396610521
gtaagtcccttcttttgatctttctgggtttcgctgttttgtttaaagtttcaattttgagatacgaatcggttgtgctctgtgaggctttgtctatcattattactgtggtagatttgaattcgttgtttataagcttcttttatgatttttaaatcctatcgtttgattgatacaccagtggataatgtatttatgggtcgatcctgttctgtttcattctcacaccagatctgttcttattctgggaaattgtagttgattcctcgtgcaaagattcggaccaaatacttaataaca
>65525009700
GTAAGAGTTGTAGATTGAGATGGTTTAATCAATTGGATCCAAGGATCAACCGAAACCCTTTCACGGAAGAAGAAGAAGAAAGACTTTTAGCGGCTCATCGGATCCATGGGAACAGATGGTCCATCATCGCAAGGCTTTTCCCTGGAAGAACTGATAACGCCGTCAAGAACCATTGGCACGTCATCATGGCTCGTCGCACACGCCAAACCTCTAAGCCTCGTCTTCTTCCCTCGACGACTTCGTCTTCTTCTTTAATGGCGAGTGAACAAATCATGATGAGTTCTGGTGGTTATAATCATA
>656579011769
gtgagttcttcttttttatgggttttgattcttgtaattgttctccttcctactaaaggtgttaacttttttgttgggttttagattctgagtgtttttaagtgatttctagggttcggattttataaacgcattgtttttctcgttccccggctacagtttgattttagggtttgtgttcagagttaagtttcaatattttgttgcttctacttgatctggattctgctgattttgtgggtttgcttattactaacttatcgcattttttatatttagttttctcctttattggcattc
>657436011759
AATACAGTCTTGGAAGAAAGACTCAAAATGCTTGAAGAGAGAGCTAACAAGAACGAAGAGAAACTCCATGAGGAGATCTTTCTCCTTCGTGAGCTAGCCGACTGCCAAAGAGAAGCCGGAAAGAATCACATGTCTGATTTTAAAGTTCTCTTTAGTAACGATTTGAGTTCGGCGGCTCAAATAAAGAAGTATGAGGACAAGGCTAAGGCGACCATGGTCAAGATCAAGAATTTAGAAGATAGCTATAAACTTCTAACCGAGACAATCCATATCAAATTCGATAAGTCCCTCAACCTGTTG
>658318318873
AAGCCTGCAACTTCTCAATCGCAAGCTGAAACTAGTCGTGTTCAAACTGTGGAACCTGAGGCCTGTCCTGATTTCACCTCAGTAGACAAACCGGAGATAGTTATGAGTCGCAGTCTCACAACCAGGAAAGCTCCAGCACCAAAGAGATCACTGCAAGAAAGTAGGAAGAATCAGGATAGAAGAGTGGAGATCCACAGGAGGCGTGCGGGTCACAAGCCCATAAGGTTTCCAAGAGTGATGTGTAGCTCTGTTGTTATGGATAATGAGAAGCTGAGAGTGTTGAATCTGGAGAAGAAGGTT
>659388518825
ATTTCAAAGCAAGCTCCGCATACTTCCTTATCTATCGAGAGGGAAGGTCACACGCACGGATTCTGCTGCACGGTGGCTGGCTCGGCATGGGTTGCGCAGCACGTAGCCACTCTAATCAAGAACCGGTTTTCACAGCTCCAGTAAAGTACATTCCCCTGTCTCTTCCTTCCAACAAAATAAGTGTCAACCATCAAAATGTTTGTTTTAAACAGATTAGTTTAATAGTAATTGTCAGAGAGATGGTTTATGTAAAAAATGTTTGGTTATCTAGTTACAAAGAAATTTTAGGAGAGTGCAAGT
>660462812676
gtgagaattcgacctctttagtttgtttgttttttcagttaatgaagtgcttgttattgaagtgtgtagttgactgataagcgccttagctttatcttaatgtttatcaagtagatttggcgttggataattaaaaagaagttcagattcttgtaggttgcttacttcgtctgaccaaacaatgttcctgaaaaagtgttgtgttttgtttcatgtatcaaaaagtctagcttcaaaattttcttgcttttttccaacatgcaagatttctctttataaatcggtacatttgtaggtaca
>661460117996
ATAGAGGAAGTCTATGGCATTTGCGATCCAAATCCAACAGAGTATGTTGAAACCTATACAAAGCAGCCAAACATTGTCTTTTACTGGGGATTACAGCTCAGAACCATTAATGTTTCGGACATTGAATCTGTGAAGATAGACTTTCTGAAGAATGTCAACAGTGGAAGCTTCCGGGGAACAGTTGGTAGAATCCAGTTAACCCTTGTCAAAGCGTCTCAACTGCCTAAGAATGGTGAGTGTGGTAGCAACAACAGAAGCAAGAAGGTGACAAAGACTTGTTGGCGAATCCGGGAAGATAAG
>66257209261
GTGGATTACATTCTCGGAGACAACCCGATGGGACTGTCTTACATGGTTGGATACGGTCAAAAGTTTCCACGTAGGATTCATCACCGTGGTAGCTCGGTTCCTTCGGTTTCAGCCCATCCAAGCCACATAGGGTGCAAAGAAGGCTCTCGCTATTTCCTAAGCCCAAATCCTAACCCAAACCTTTTGGTTGGTGCTGTAGTCGGTGGACCTAATGTCACTGATGCTTTTCCGGATTCAAGACCTTACTTTCAGCAGTCTGAGCCCACGACTTATATCAATGCACCACTAGTGGGCCTTCTC
>663600212597
gtaagattcactaatcatgttatttcttgcttttcatcttattataatagaacgtattaggttactaccttgtacaatgtacttcaatgtgtcatcccagacaatgcttatctgtcagagagtcatttacctcttccttcttttctggctaaatcactgagtagttcaggaacaaagtttctctcctttagtagccataatgattagcaatagaactcgatgtttgaatcctaagatatatcgtttatattagatatttggctattccttctagttagggtttctttgttgaccctagaa
>66444219381
TGGTACGCACGTTCCACTTTTCTATGACAACAAACTCACAAAAACGTGAGAGAGACAACAAAAAATGAAAGTTTTTGGTCGCCGACCATATCACCTAAGACATAGTAGAGAGAATGAGAGATAGATAGATAAAAGCAAATCGGCAAAAACTAAAGTTTTTTCCATTAAGTAGGAGTTTTGAGCGGTGGTTTGTTTTGTAATGGGTTGTATTTGTGCCACCGCCCGTTCACCAAGCGCCGCCGTTACCGATAAAGATCTATTAGATTCCAGCAAATCCATCCTTCAACTTCTCCCTCATCA
>66542496894
gtactatccgaaatatcatgataatgagatttgtcttgttttgattggtctctttgcatttggggacatgattttataagttcttgtaaaatttgagagacctgttttagtttggttttataagttcttgtaaaatttgaaggaaccaaaaaacacatagtttggcttattaatcataaccaatgaagctctgtgtcttcttatcttgtgggaaaagtctcttagttgagattcttgattagaagctagcctatagctcaaagttgttttcttgaacaggttttgtttgtgttatcatgg
>666440722612
AGTGCCAACAAGCATCAATCCCAAACCACGGAGTTCTAGATTAAAAGATAAGGCAAGAAGCGAAGGAGAAAGATTGACCAAAAAGCTATTTGTGCAAAACATTATCCACAACAACGAATTGCTTTCTTCTCTCGGAAAAGGATCCCCAGTGGCCCTTCTCCCACAGAGTTCCTCAGATATATCAGTTTGTTCTGACCTGCGAATTGGATCCCATTTGATAACCAACCAGGAAAACCCAATCCAGTTAAAGTGTGAGGACTTAAGTTCTGATAGTGTTGTGGTTGATCTCAGTAACGGTTT
>667357421003
GCGAATCTGCTCAAACGTTATGAAGCAGAGAGAAAACCTGCAAATATAGCAATGATGGCGGTTTTAGACGGAATCCAGAAGATGTACTCGTTGGATTTCGGACCGCTGAATGCTCTAAGAGCAGCTGCATTCCACGGGGCTCACTACATTTCGCCGCTTAAAAAGCGTATCATATCTTATGCTTCAGGAGAGCAATCTTTGCCGCTATTTTCTTGAAGAATGCGAGGGATTGTTCGCTTTGTTCTCAAAATACTCTGCATCATCTCTTCTTTTGCCTTATATAGAAATTTAATGGTGACT
>668400032164
ATTGGATGGATCTATGGTTCTGTGACAGAAGATATTCTGACTGGGTTCAAAATGCATGCCCGTGGATGGCGATCCATTTACTGCATGCCTAAGCTTCCAGCTTTCAAGGGTTCTGCTCCTATCAATCTTTCAGATCGTCTGAACCAAGTGCTGAGGTGGGCTTTAGGTTCAGTTGAGATTCTCTTCAGTCGGCATTGTCCTATATGGTATGGTTACAATGGGAGGCTAAAATTTCTTGAGAGGTTTGCGTATGTGAACACCACCATCTACCCTATCACCTCCATTCCTCTTCTCATGTAT
>6691511176
ATTTATATAAATTGTACATAAATTGCGGAGGAGGTGAAGTAAAAGTGGATAAAGAAATAACATATCAGGCTGATGACGAACCCAAAGGTGCTTCTATGTACGTCCTTGGCGCTAACAAGCGCTGGGCGTTGAGCAGCACCGGGAACTTCATGGACAATGATGACGATGCTGATGAGTATACTGTGCAGAACACATCCAGGTTATCAGTTAATGCTTCCTCTCCCAGCTTTGGACTTTATAGGACAGCTCGAGTCTCTCCTTTATCGTTGACTTACTACGGAATCTGTCTTGGAAATGGGA
>670563031254
ATTTTACGTCAGGAAAGGAGAGGTCAACGAACTTTAGAGCTGATCCGACAAGAAAAGGAAACTGATGAGCAGATGCAAGAAGCAGCCATTCAGAAGTCAATGAGCTTTGAAAACTCAGTCATAGGGAAATACAGTATATGGAGGAGAGACTATGAGAGCCCAAATGCTGATGCTATCTTGAAGCTTATGAGAGACCAGATCATAATGGCAAAAGCATATGCAAATATTGCCAAATCAAAAAATGTAACCAATCTGTACGTTTTCTTGATGCAGCAGTGTGGAGAAAATAAACGTGTTATA
>671187716267
GTTTTTGTTACAAAGAAGAAATAGCCAGAGGAAGGTACTGCTCACCAAGCACAACATATCCTTGTCAACCCGGAAAGAACTACTATGGTCGCGGTCCGATCCAAATCACATGGAACTACAACTATGGTGCAGCCGGAAAGTTCCTTGGACTTCCTCTCTTGAAGGACCCAGATATGGTGGCTCGTAGCCCAACTGTGGCTTTCCAGTGTGCCATGTGGTTTTGGAACAAGAATGTGCGTCCGGTTTTGAGCCAAGGGTTTGGTGCAACCACGAGGAGGATCAACGGTGGTGAATGTAATG
>6724128332
AACATATGTTTCATCGTGTTATGTTTTTTTTTTCTTCTTTACTTCCAAAAATTTCATTACAATTATACGGACAGGCACAAACTCAATCTCTATCCACAAAGCTCTGATCAAAGAAGTCTCAGAAACCAATTCATGGGATTTCAATGGTGAATTCTCTCCTCCTTCTTCTCTTAATCCTTCTCCGATCACCAATCACCGGCCTCCACCTTCTCCTCATCTTTCTTCACTCTCTTTTATAACTCTCTGTTCCTTCAGAATTTTCCCCAATCTTCTTCTTCAAATTGAAGTAGATCTAGTGAT
>673551925480
GCGTGAGAGGTAGTGGCTTCATAGCTAAGGACTTATCATTCGTGAATTATGCCGGACCGGAAAAACACCAAGCTGTGGCATTACGAAGTAGCTCTGACCTCTCTGCTTACTACCGATGCAGCTTTGAAAGCTACCAAGACACCATTTACGTCCATTCACACAAACAGTTTTATCGAGAATGTGATATATATGGCACAGTCGATTTCATATTTGGTGACGCATCGGTTGTGTTCCAGAATTGTAGTCTCTATGCTCGTAGACCAAATCCTAACCAGAAAATCATATATACCGCTCAAGGCC
>67454922143
GTAAGCCTTATAGAAGAGAAAAAAAATATGTATTGTAGAGAGTCCTTGTCGAGTCTCCAGACTTTGAACGTAGCAAAGAGTCTCAGCTCTTTGTTCCCTAAACAATCAGCTCTCATCAACCCGATCTCCGCTGGACGTCGAAACAACCTGCCTCGTCCAAACCTCAGAAGACGATGTAAGGTCACCGCTTCACGGGCTAATATTGAACAAGAAGGTAACACAGTGAAAGAACCCATTCAGAATATTAAAGTAAAGGGATACATAACGGCCCAAGAAGAGTTTCTGGAGGGCATAACTTGG
>6752645110
AAGGACCTTCCCTCTCTTTCTTTCCAAATCTCTCTTTATCTCTCTTTCTCTGTTTACTAAATCGCCAGTATTCGCCGCAAGAAAGATGTCTCCGGCGAAGAAGAGCCGAAGTTTTCCTCCGATAAGCGAGTGTAAAAGCAGAGAGTATGATTCGATCGCTGCGGATCTCGACGGGACTCTGCTTCTGTCAAGAAGCTCTTTCCCTTACTTCATGCTGGTGGCCATTGAAGCAGGTAGTCTCTTCCGTGGATTGATCCTTCTTCTTTCTCTTCCCATCGTCATCATCGCTTATCTCTTCGT
>676224111572
GTCAAACTTTGCTTTCTGGTACGGCGGCGATGTCGACGATTTCGATCCATCGGACTGAGACTCTACGAATCACTCACGCTCGGTCACGAATCTTCCGGCAGAGATATCGGAGAACTATCCCTCTTTGGAAATTAACAATCAATTCGAGATCTTCTGATACATCTAAGAAGGAAGAACTCTCTGTACAAATATCAATTCCTCCTCAAGTTGATCAATCAAGACCTGAAGGTTTGAGATTCGATCGTTTACAACCTCCGGAGCCAGAGTTTGGTCATGAAGATAGATTTGAGTTTGGTAAAT
>677528231211
ATGGAGAAGGTTTATGAAGAGCTTGATGAAGTGAAAGCTGTGAATGAGAAGCTTAGGATTGACTATAGAAACAAAACGGAGCTTCTTGAGAATCTAAAAAAGGTTCAGAACGAACAATTAATAGAGATTCGAGAGGCGAGACTGGTTAACGAGAAGCATGGTTTTGAGATTGAGGAGAAATCTAGAGAAATTGCCGAGTTGAAGCGAGCGAACGAGGAACTACAACGTTGTTTGAGAGAGAAGGATTCTGTTGTCAAGCGTGTGAATGATGTGAATGATAAGCTTAGAGCTAACGGGGAA
>678612013363
gtataatgtttttgacatctcgttttttattctgtggtggttgttgtgttttgatgctttgtttcatatatttctcttttgattatctggaaagatcttgtttttgggtgatgatggagcgtgtttttgtatcaaactgtcgcttggttacactattcttttgaatctatatgtttctgtgaagatgagaatctgtattgatggtttctgattggtatcttgagtagtgaatcgactttcttcacagattcttttgatgtgttggtcatcatcatcatcatcatcgaagagcctttgatg
>679438114290
GTTTTCGATCATTTATTTGGCCTGCAACTAGAAGAGGAAGATGACGTAAACGTAGTGCTCTTTGGGCTTTGCTCTGAATCTGTAATCAGCGAGAACGATATTCCAGAATCTGCAGTTATACTGGAGGGATTGCTCAAGTGCCAGAGATTGGAAACGAAGCAAAGCATCATAGACGCTACAAAGAAGCTGAAATGCTGGAAATAAAAACATTCTTTATTATTTCGTTTTAAAAAGACGTGTGAGATATATTTCTGTTATAAGTTAAGATTGAAATTTTTGAGACTATATTATATACAATAC
>68083740578
TGGCAAGGTTGAAGAACCAACCGGGAGTGAATGTAATCTCCCTGAGTGCGACTAACAGAGATCCCATGAAAGAACATATCTTTGATGTTTTCTCTGGTTGGCTGCCCAAGCAATAGGGTTTCCCAGCCTGTCAAAAGACATCTCTTTCCCTATCAACCTCTAAAATGTAATCCACTGTTTCATTTCAAAACATGTTTAGGCTAAAAGCACAAAGATTTTTGGAAAAAAAAACTTACATAAATTATGCATGTTTTGTTGTCTTTCTACATTAAAACATCTTCATTATCTAAATAAAAAGGA
>681412038203
GATTCCTCCCAGAAGAGTTGGATAAGTTGTTTGTGAAGTATGTGTATCCAGTGTTCACTCCATCGGTTGTGTTATTCGTAGCTGGGACAACTGCATATGGAGTTCTGAAGTACATACAGAATGAGAAAATGAAGGGTCAAGAGTGATACTATACAACCATGGATATTTGAGCTTTCTCGTGATTGATGTTAAATTAGTGTGTTGCAAGCGGAGTTTGTGTAATGGTCGGACCTTAGTCATTGTATATGCAGAGAGAGCTGGTTATGTAAAAGTAAAAATCAGTTTGAAGTTATTCAAGTG
>682428030077
AATCTGACGACCACAGCCTTTAGCTTATTTGTGTGGCGAAGAGAAGAGATAACATTCCTAAGCAAATCTCTTCTCTCTCCCATTCGTCTCCAAAGAGATTACAGTTTTGAGCATTTCTCATCTCTCGAAGCTCTTCTCTGTGTGTGTGGCGATGGCTGCTAATTCGATAATGGCTTCCTCCAAACCCCTAATCTCCCTGTCATCCAACCAACAACCAAACCGAGTCCAAATTCCCAAATTCGCCAAACTTCCCCAAATTCCCAAATCCCTCACTTCCTCCACCGATCTCCGTAGCAAAGC
>683517437573
ATTATGGACTTCACATCCCTGCCACATTTCTGTAGAAGTGGAAGCTCTGGGTCATCTCACCACACTCAGAGCGCAAATTGTTTTTCTATCAATCATCCCTTCCATCAACAGCTATACAACTATGTGAAGCACCATTATGAAACCCAAGGACAAGCAGAACCTGCAAAGCAAGGATCATTCCACGTGGGTTTTCCTGAGCCTGAAGCTGAACGTTGTGTGATAGCCAAAACCATAGAATCGGAGCTGCACAAGTTTGAGAACCGCAACGGTCTGGCCGTGTCCATTGATGACAGAAAATCC
>684353232456
GCTGATAACTTAAGGCTACAAACATATCAACAGATGGTGAGACTATTAACAACCCGACAATCGGCTCGTGCTCTCCTTGCAGTACACAATTATACATTGCGGTTACGTGCTCTTAGCTCTCTATGGCTTGCCAGACCAAGAGAGTGAACCATGACTCTATTATACTTCAACGAAGGTCCAGAAAATTTGAGATTCTTAGCATAAGATTTGACGACTTTAGACACGTAGCTCGTATACAAGATTATGATTATACTGTTTTGTGTTGTAATGTTTGTGTGTAATGAATGTATCTTGAAATCA
>68597414798
gtgcatcttcataactcacaaatctgctgtgttgctctgtagccaaagtgatatcactttgaatccgatagcgaaactggagctagagttagtattttggacatctacttcaatctagagcatctcgagaaattatgaatacactacacaaccacaaagttggtctaattggtaacttcattttggagaccaagcgttgcgttaaagaaattaactgtaaaacctattccgaagcacattcccccttcttttttttatactgcttataaagtttctcttcacaacttgttccaactaggt
>6861201374
GTTGATGACTCTTTGGAACGTCATTGTGAATGGTGTGGTCATATTGCTGACTTAATAGATTGTAGGACATGCGAAAAACTTTTCTGTGCATCATGTATAAAGAGGAATATTGGTGAAGAATACATGTCTGAAGCTCAATCCTCTGGTTGGGATTGTTGTTGTTGCTCTCCAATTCCCTTGCAAAGATTGACACTGGAACTGGAGAAAGCTATGAGAGATAAAAAGTCAATAGAATTGAGCTCTGATTCGAGTTCTGATTCCAGCTCTGATAACAATTCTGTTGATACAGATGCTGATGTC
>687180411580
CTCTCTCTCAATCTTCTCCGTTTTCTTCTCAACATTCTCAACAAGAACCCTAATCTCTCTTCTCAACATTCCGAGTCTCACCCTAACCCTAACTGTACCCATAGAGAATTCTAATGCCGCCTCTAAAGAAGAAAATTAGGTTAAAGAGGAGGAGAGGAGTAGGAACGACGGAGGAGCCGACAACAAAGCCAATCGATGGGGGAACGATGGAGGAGCCGACAACGACAGAGGAGCCATCATCGACGGAGCAAAATCCAAAATTGAGGGAGGAGGAGTTGAAGAACAATCCCGACCATCAGT
>688548933672
ATGATCTCCTGGCTCGATATCTACCATGTTGTTTCAGCAACTGTTCCTCTCTATGTCTCAATGACATTAGGTTTCCTCTCTGCAAGACATCTAAAGCTCTTCTCACCCGAACAATGCGCAGGCATCAACAAATTCGTGGCCAAATTCTCCATCCCTTTGCTTTCTTTTCAAATAATCTCTGAAAACAACCCCTTCAAGATGAGCCCTAAACTCATTCTCTCTGATATTCTCCAGAAATTCTTAGTCGTTGTTGTATTAGCCATGGTTTTAAGATTCTGGCATCCAACAGGAGGAAGAGGA
>68927444162
gtgtgtagtggatgtgggaagctattaggattgcttcagttgtcagttctttattggaaagactgcatttttaggggtttccattgcagcgccaaattgggttcagctgctttgcttctgataatgtggagttgcttccttagcttgacttccttatcttgcttgctctatgttctccttagtatggtaataatgtcttttgattttccccttttcctgtaatctctatttctggatttgagatctatcaatagaagtgtattccactcaccaaactgatagtgaaacttatctaaggat
>690454325015
ATGGATGTGTACGAAGCAACTAGGATCGTGCTCTCTAGAATCCAGAACTTAGACCCAGCTAATGCTTCCAAGATCATAGGTCTTCTCCTCCTTCAGGATCACGGTGAGAAGGAGATGATAAGGTTAGCTTTCGGGCCTCAGAATCTCCTTCATTCTGTCATAGCCAAGGCCAAAAAGGACCTCGAAGAGCGGCTTTCTTTCTTGACTCCGAGAACCGCCGAAGATTTTGAGTCCGATTTAGGGTTCGGATGGGGTCACCGCAAAGAGGTGCTTAGGTCCAACTCTGTTCCGCCGAGACTT
>691357129013
ACAGTGTTTGTATATTTCGGACAAACAAGACGTTAAAAAGCTGCCTTGTCTTACAAGAAACTAGATTTTGTCTCGGGGTCGATCTTATCTCCAAACAGAGAGAAATTAACAGAGACATGGGAGGTGCAGTGACGAAATCTGAAACTCTGCAAAAAGAATGGGTTCCAGAGACAAAGTTGGAGGCTAAGATCATAGAAGCCGTGCAACGCAGGGCATCGAGGGGCACCACAATGAAATCTTTCAACAGTATTGTTCTCAAGTTCCCAAAGATCGATGATGGTCTTCGAAACTGCAAAGCCA
>692488037730
TGCGAAATCGGAAGGTTCGGGAGTGACTTTTCTTCTCGGAACTAAGGATGCTGAAGCCGCCGTTGCGAAAGCTGTTGACGCCGGAGCTGTGAAAGTGGAGGTTACGGAGGCAGAAGTTGAACTGGGATTCAAAGGAAAAGTTACGGATCCTTTTGGTGTCACTTGGATCTTCGCGGAGAAGAAGACCGTGATCACCGACGAGAACAAAGAGGTTTAGAATCTGTCGTCGGATCTAATTCTTCGTCGGTTTCTGAACAAAAAAAACTATCTATTATCCTAGGTTTATGCTTTTATTTTGTC
>693280136912
GGGAGAAGATGATGAAAAGAAGAGTGTGAGCCAATACAAAGCAGATTTGAGGACATGGCTTACAAGTCTTGGGTACAGAGTTTGGGGAGTGATGGGTGCACAATGGAACAGCTTCTCTGGTTGTCCAGTTCCCAAGAGAACCTTCAAGCTCCCTAACTCCATCTACTATGTCGCCTGATTAAATCTTATTTACTAACAAAACAATAAGATCAGAGTTTCATTCTGATTCTTGAGTCTTTTTTTTCTCTCTCCCTCTTTTCATTTCTGGTTTATATAACCAATTCAAATGCTTATGATCCA
>694137015514
gtaattttactcttttcttttcccacgattctcgggaaagtttcttcgctttgggtttggttgaaacattgccgtttcgttaagctgataaaccacttcaatgccgttcttctaggttttatcacgctttcgttttgcttatatatgtacaatctaactaaacctagattaaattttatgtttcgaattcgattcaaatcggagcttgatcatttttgcttcgttgattttaagaacaaattcttagcgatttatgtatataccgtcgtctctttcttctccgagcttacgattttggtt
>695383040052
TTGGCTCTCTTCACATTTCCTCAAGAGGCCAAAAACCAAGCGAAGTCTCCCGAAAGAGAACTTATTTGCCTCTTGCTACTTCAGAAGAAAAGTTCCACTACACTGAAGATACAACAAATGATCCAGACACAGTAAGTCCCCAAATTGGCACCGAAGCTACACCTAGAGATGATGATTCAACTATCCAATACAATAGAAATGACGGGAAACCGGGTTTCATTTCGTTTTACAATCCTCGGAATAAAACTGAGGATATCATTATCCCCCCTGAAACTCAAAGTCCATGGGGACGCCTGCTCT
>696618111966
gtgagcactcgcttgtgctagtaaatacacacatattggtgttgtttcaaagaggcaaacttatcagcctatttactgtagctagcctgggaatgaatgtagcaaattatatttgttccgagttggttagaaagaagttagtgagcggcaaaattgttgaagtgagggtgggttttctagggatttgttttaagagcctcattaatcaagtttctgtgatttctgaattggattttagactagcaaggtttatagctttgttcttatcagattcaagttggaagatttcaattgttaaga
>69749039065
gtaaaattctgttcaaattcttattcaattttgatttttgggttttgggttcgaattgatgaatctgatcatcgaaaggagtgaactttggatatgggtttgtttaatcaatacctaatttgttgaaaagtttgaattttgatcaaatatgaaaatagggttttgatcaataaaacgttttgagaatagggttttgctcaagtcaatgttttttgtttgtaatcaaaaagtcactcttgaggatagggttttggttggtttcatgataactgattcataaggactgattttgatctctct
>698227531878
GGGTTAATTCGGTTGCTATTGATAGTGCCAAGGATTTGGTTATAGTTAAGGGGATCATTGACGTGAAACAACTCACTCCTTATCTTAACGAGAAGCTTAAACGCACGGTGGAAGTTGTTCCGGCCAAAAAGGATGACGGAGCACCAGTGGCAGCTGCAGCGGCGGCTCCAGCTGGCGGTGAGAAGAAGGACAAAGTTGCTGGTGAAAAGAAAGAGATTAAAGATGTTGGAGAAAAGAAAGTCGACGGTGGTGGTGAGAAGAAGAAAGAAGTTGCTGTTGGCGGCGGTGGAGGAGGAGGTG
>69911275362
ATGGAGGTCAAGGAAGAGAAACTGATGGAGGAGAAGCAACGATTGCCGGAGAAGACGATCCCTGTGTTCACCGTTCTGAAAAACGGCGCTATTCTCAAGAATATCTTCGTTGTGAACAGTCGCGATTTCTCGTCGCCGGAGAGAAACGGTTCCACTGTAAGCGATGATGACGGTGAAGTAGAAGAGATTCTCGTCGTCGGTCGTCATCCAGATTGTGATATTCTTCTTACGCACCCTAGCATTAGCAGATTCCACTTAGAAATCCGCTCGATCTCTTCTCGTCAGAAACTCTTCGTCACG
>700303934985
GCCACCGCGTTCATATCTTCTTCTTCTCTTCAGTGATTTTGAATCTGGCTTTAAGTTCTCCTGATGGATCTCAGGAGACCGAGTAGCCCAGTGTACGGTCGTCAATGGAGCAGATCATCCAACGGTACGGAATCTAGATCGCCGTCGATGTCTCCAGCTCACCGGAATCAAATCGGTGGTGTTGGTGGCTTATCAACCGTTAAAAGAACTCAAAACGTAGCCACCAAAGCGGCGGCTCAACGGTTAGCGAAGGTTATGGCTTTACAGAACAAAGACAATGAAGAAGACGATGATGACGAC
>70125332783
ATCTTCTTCCTCTACACTGACACATTTCGTCGAACACCTTTCGCTAATGTCAGTGAGCAAGTTTCCACATCTCTCTCATGGCGTTCACACTATCAATTTCCTCAATGAACCAGTGTTTTTAAGTGTGTTGCTCCCATCTCCCTCTCGGATTCGAGTATTCTCGTCCATTTCCACCTCCGGGATCGGCGGCGGGGTCGCCAAGTGCCATGGAACGAGACATAGCGGCGCCGGTGGTAGAGGTGATAACGGGTTGAGGAGAGATAGTGGATTAGGTTTCGACGAGAGAGGAGAGAGAAAAGT
>7021962526
AATGGCAAAAGACCAAAGCTACCAAAGAAACTAGAGACACTGATCTCTGAAACAGAGGAAGAAGAATCAACGAACAAGCTCTCTGAAGTGTTTGATCTAACCGAATCTGACTTAGACACAATGAGATTTCTGATTGACGTGTTTCACCAGTGCACTGAGGAGTCTCCTTCAGACCGTCTAAACGCAGGAGACCTCCATGAAATGATTCTTTCACGGAAAAAGAGAGAGTAAACCAATCTCCTTCAGGTACTTACACTTCTTCACAAAGCTCAAGCCTTTAAAAGGCTTTGAAGCTTTAAA
>703119811354
CAGTCATTACAATCACAATCCTGCAAATGCAACCAACTCTGCAACAACATCACAGAATGTTAATGGATTCTTCCCTGGATGGATGGTCTGAAAACAATACATATCTATATATGTACACATATGTGTGTTTTATAGATCAAAGATCATTGCTTGTGTCATTTGATTTTTGCCAGAGAAACATAGTTCATTATTACAAAACTTTGTTATATAATCAAGGCTCTAATGTCAAACACCAGATTATTACTTTTTTGTTCTTTGTTTTTTGGCTCTCTTGAAATATAAAATATTGTTTTGGGAGCT
>704158117940
ATCAAGTCTCTTCCGTTCCTCCTGAAGAAACTGATGAAGAAATTCCCGAAGAAGAAGCCGTGTGCAGGATCTGTCTGGACGTGTGCGAAGAAGGAAATACTTTGAAAATGGAATGCAGCTGCAAAGGTGATCTCAGACTTGTTCATGAAGCTTGTGCAATGAAATGGTTTAGTACAAAGGGAACAAGAACCTGTGACGTCTGTAGACAAGTAGTACAGAACTTACCAGTTACATTGGTTCGTGTGCCCACACCTAATCAACAAAACAACAGACGTGGTAGCAGTCAACAGAATATGCCGT
>705427910671
ACTTGTGGAGATTGCGGATCCAAAATATCAAATTGCCCGATCTGTCGAGTAAGGATCACGAACCGGCTAAAGCTTTACACATGATCAATGGCCACGAACTTTTTTTCTGACCACGGCTTTACACGTGATCAATGCCAACAAACTTTATCTCTGCACATAACAAATCGCTTGCACATAGCCATCTCCTTTGTAGAATCTACAATTTGGTTTGCCAAGTGTTTCTGACAATGTTCCACAATCAGCGTGTACCATGTAATTCTGTATGTACTGTAAAACATTAACTTTGCAAACAAGAATGAA
>70652228603
CTGATGAGGTTTATAGACGATGCAGTGAAAGTTTTAGCTGTGGCAGTCAGAGAGATCTCAATTACCCCTTATGGAAACCTGGCAGAGAAGAATGTGGCCACCCCAACTTCAAGCTCAACTGTAGCGGAGGATTCGCAGAGATTAACATCGCCTCTGTTAAATTCAGAATCCTAGACTCATATCGCTCTTTAATAAGACTTGCAAGATCAGATTATATTGGCGATTTGTGTCCCGCAAACCCACTAACTGCGCCATTCATCGAAAAATTCCTTCCAGTCCTCGAACTCACTGGTGAGACAG
>7072298528
gtatttttacctcttttatttccttgtcgatttatatataagaccatgcatactaataacggactaggaacattccatgaaccacatgtctttcactttcgttgggatataggattgatattttttatcaagggtatatctccaagtctactctactttttttcctaaactttattacatagcaaaattctttacaacttcattctaaaatagagtaaaatatatgtttgctttacatttagactaactctattttttgcacttttaaagaaaaatagagtggtacattgaaaaaaaaaa
>70895825428
GTGATGATTTTTGGTGGCAAGACCCATATGGTGACCCACAAGGAGTATATTGGCTACAAGGAGTTCACATGATTCACTGTTCTTACAACAGTATTTGGATGGGTCAAATGATTCAACCAGATTGGGACATGTTCCAATCAGACCATGTCTGTGCCGAGTACCACGCCGCATCTCGAGCCATTTGCGGTGGGCCTGTCTATCTCAGTGACCATCTTGGCAAAGCCTCACATAACTTTGATCTCATCAAGAAACTTGCTTTCTTTGATGGTACCATCCCAAGGTGTGTCCACTATGCTCTTC
>709302232262
TGTTGTTGCAGCTTTAGCCCAAAGATCTCTCCTTTTTGCAGAGCTTCTTCTTCTTCTTCTCCAAAAATCCCAACTTTCTTCTCTTTCCCGGTTTCTTCGTCTCCAGCATTTTCGCGTGTTGTAACCTAATCCAAATCTTACCCATTGATGGAATAACATCATCACGACGCGTCAAAATTCTGTATCGGAGGACCGAGAGATCTCCATCTCCTGTCCAGATTCGATTCCCACCAATCCCAATTTCGTGAAATTCGTTAGGGTTTTAGTTTGAATCTCATCTCATCAGATCGAGTCGACCCA
>71058805551
gttattttctctctatttgtcacaatcgttacaaatccctaaattattcaatttccccagaattctgttaaatttctggattgatgagaatctatatcctacgttagctattcaattttgaaatgcacgacactgattgttcttgagattttatgcagtacattgatatagagtaataagcttcaggtttttacttttgaaatagagtagttggattttgtagggttcttagatgaacttatggttatggtttagagatatattggtgtagtagctttgagttgaagtttaggattcttt
>71187412955
AAAAGGATTGATGAAAACAAGAAGAATTTGTTTGCTATTACTCAAAGTTTTATGAGGTCTTCTATGGAACGAGGAGGTAGCTGTAAAGATGGCAGTGATCTTTTAGTTAAGAGGCAAAGAGATTCGCCAGGTATGAAAAGCGGAATCGATGAAAGTAATAACAACAGATATGTAGAAGATGGACCTGCCAGTTCAGGAATGGTTCAAGGATCTAGTGTCCCTGTCAAAATTTCCTTACGTCCTATCAAAATGCCTGATATCAAACGTTTGTCACCTTATACCACATGGGTTTTTCTGGAC
>71221932918
GTAGAACACATTTGGACAAAAAGAAAAGATAAAATAAAATAAAAAACAAAACCCCCAAATTTGTGTCTCCTCCGGAAAAAAAATTCGAAATTCCGGATCCACCGCCATCAATCCCTAGCTTTCTCTCTCTTTCTCTATCTTCGCCGGCGAAACCAGTAGGGTTGCTCAATTCGTTGGTAGAGTACTGTGGCAATGAAGAAAGGAGCGAAGAGAAAGGGTGTTTCGAAAGCAGGTCGCAAAGCTGCTGTTGCGGAGACTCAGAACGATGAGGTGATAGAGGAGACGACGAAGACGACGCAG
>7139376327
AAAGCAAAACAGTGCAGATAAGATAAACCCTCCGGTTTTACCCGAAGGTTCAATCGCCGGCGAATTCCGATGTTCTCCGCCGTCGCCAAACCCTTCCTCTCTCCCTCACCACCGCTATTTCGCCTTCCTCTTTCCTCTATCTCAATTTCCTTCCGCGTTTTCCCCTCATTCTTCTCCTCCTCCTCTTCCTCTCAATTGCCGTCTCCACAATCTTCTAACCCAATCACGCCTCTCATATCCTCGAACCGTAACTATAGCCGCCATGCCTTTATCGTCGACCAATACCTCTCATGTTCCATG
>714458034793
ATAACTTGTCTTGAGTGTTTTTCCCAAAAGAGAAATCAAATGAGCAACCGAGGAGATAGGATAAGCAGCCTACCTGATGAGTTGCTGTGTCAGATACTCTCAAATCTTCCTACAAAGAATGCTGTTACTACTAGCATTTTGTCAACCAGATGGAGAAGTATCTGGCTTTCAACCCCTGTCTTGGATATAGATATTGATGCTTTCGATGATGCCACTACATTCGTCAGTTTCGCCTCTCGGTTTCTTGAATTCTCCAAGGATTCATGCTTACACAAGTTCAAGCTTTCAGTTGAGAGGGAT
>71518602714
GTATTGCAGCGGAGCATTCTTGATGGACTAAGTTTTCGTGTTCTTTCTTCTGGTTTTGGGAAGAGGGTTCTTCTAGTTTCAAGTACGAAGTGAAAAGCTCAGAAGAAGTAATGAGCACTTCTCTCTCAGCCATTAATTTTGTTTTGTGAGAAATTGCAGAGAGGAAAACGATTGTGTTCTTAGTTGGCCTGTAGATATGTAACAATGATATTCCACGTTGGATCAGTGCAAACAAATCCTTTTTTGTGCGGAGGAAAGCATCTTTCTCGTGGGTCTTAATCCTTGGTTTGGTTGGATATA
>716294110786
AAAGAGTCTTCCCGTCTACAAAGTAAACCCAATCAATCTTAATAATCTTTAAGAGGTTTTTTCTTATTATAATTATCTATCTCTCTATCTATCTATCTGCGGATCTCTCATGAAGAAACACTGAGGAGATTCTCTCGCTCTGATCTCCTGGTATCGTCGTCTCTCTCCGTAGAGATATACTAGTTTGTCCCATATCCGATTGATTGCTCTATTCAATTTATTCCTCTTCTAGGTTTTCGGTTTGGCCCTCCGATTTAGAGGGATTGATGGCCCCTGATGGCGTTGAAGACTCCGACTATG
>71745476503
TTTGAGATTAACCATCTCGACAAGGAATATCTGATGTCTATTGATGGTTACTATGATGATGCATCCGGTGTCATTCAAGCACTGCAATTCAAAACCAACATGAAGACTTCGGAACTTATGGGCTACTATGACGATGATGCTGTGAAGTTTACAATTGGATGCACTGTTAATAAGATCATTGGGTTTCATGGACATGCTGGCAAGAACCTATATTCTCTCGGAGCATATTTCACAACACTTCCTCTAACTAAATTGGAATACGAAGATAGTTTTCGTGAAAAGCTTCCTAAGAATGGTGCT
>718228133812
GTGGAATACCCTGAAGACATTTCTCCTTCACCAGATACGGATTTCAAAGTATGGAACTACACATCCTATAACTTCACTCTTCATGTCATGTGGTCACCATTTCTAGTGAAGGCTACTAAACCTGATCCGAAGTCCAACTTCTTCAGCCTATACCTCGACGAATATGACACGAAGTGGACGAGTCAGCTCGACCAACTCGACTACCTGGTTATATCATCCGGCCACTGGTTTTCCCGGCCGGTTATTTTCTATGAAAACCAACAAATCTCTGGGTGCCAATACTGTGCGTTACCAAACACG
>71943953078
gttagtatttcataacacatgatctaaatgaaatcgccttttttcattcagtttcgttcgttatattagtagttcgtgattacgtaaattatatttggaaaagtgttgaccaattattttgtggtttcttgtatgagtcaatggataatcctctgtatatatgctctgtttttgtgatttatcttgatggtaaaattttgtaatcaagacgaaacaattatccaaattgttgtgtttttgacatttttctttgataagttttctttatttttctctgtttaatgttgttgttattattgg
>72033228958
gttggcaattttatacttcttttgcatttactgatcttttgtttgcattccttggtttatttaattttggtaaatcagaatttgaacctttcagaaaaacttagaactagaaaaccaaattacttaatcataagagatctttcagaattgcacaagaaagatacggccagttttttcacagatgaataaagagctgatacactaaggcgcaactgtatctacaatagacatggtgattgtttaggctagtacacttcatttcgaaatcaaccaaaggcgttatagcatattgtgtttcat
>721239994
GGAGATGATGATTGAGTACTCAAAGGAAGTGATGAAATTGGGTAAATTACTCTTCGAGCTTCTCTCGGAAGCTCTAGGGTTAAACACTAATCACCTCAAGGACATGGATTGCACTAACTCCTTGCTGTTGCTCGGCCATTATTACCCGCCATGTCCCCAACCCGACCTTACTCTAGGCTTAACGAAACACTCCGACAACTCTTTTCTCACTATTCTTCTTCAAGACCATATCGGAGGGCTTCAAGTTCTTCATGACCAATATTGGGTTGATGTTCCTCCTGTCCCTGGAGCTCTTGTTGT
>72229904173
gtactctttctctctttctttcctacacacacgtgtttaatctgtgttgttcttacacgtctttttaacttttgcgtttgaccttttatctgaatcctgtgtttgtgtgtctgtaaatatatatatgtgtgtctatgtgtatagtgctctgtttcttgtgattagactcatatgtcttattttcaatattaactataaatatataagtcacgcctagttattagtttttatcggtacgactaaatattcagacatcagttcacgtttcaaacctgtctcttcacatagttaagaaaataa
>723542119739
GAAACTTTGCATGCGAGAAGATGGTAGACAGCAAGTTTGCATTGTTGGCCTGCAAGAATATGAAGTTTCAGATGTACAAATTGTAAAGGATTTTATCGAGAAAGGAAATGCCGAAAGGAGCACAGGTTCAACTGGAGCAAATGAGGAATCTTCTAGATCGCATGCCATCCTACAGCTTGTTGTAAAAAAGCATGTTGAGGTAAAAGACACTAGACGGAGGAATAATGATAGTAATGAATTGCCTGGGAAAGTTGTGGGAAAGATTTCTTTCATTGACCTTGCTGGCAGTGAAAGAGGTGC
>724246312149
GTTACACCGGTGAGACATCGGCTCGGACGCTTCCATCGAACCGTTCCTCCTCCTCGGCTAGACCGCCAGCTTCTTCGTTTGACCCAGAGGCGACAAACATACCATCTCAAAGACCAAACACGTCGACGACTTCTGCTGCTTATTCTCTCTCTATCTCACTTTCATTGTTCTTCTTCTCAATTTTGGCCATCCTTTAATTATTACACGTATATATTTAGCCATCAATTTGTATTCTTTAGAAGATAATTGGGTTAAATCACCAAAAACATATTACACTACAGTTGTATTACTTTTTTCTAT
>725513533200
AAACTCTTGTGCACTCGACTCTAGAGCCGTGTGGTGAGGTAGATTTCACATTCCCAGTGAATTTTAATGAAGAAGAGCATATGGTGTATGTGCGATGCCGTCCTCACCTCAAAGAGTTTATGGAGAGAGTGTCCCGACTTTTTGAGATCATTATATTTACAGCTAGCCAAAGTATTTATGCTGAGCAACTTCTGAACGTGCTTGACCCTAAGAGAAAGCTCTTTCGCCATAGAGTGTACCGTGACTCGTGTGTTTTCTTTGATGGTAACTACCTCAAGGATTTGTCAGTCCTCGGGCGTG
>72635377730
ACAATGATAGCAAAGCAGTCACATTTCGCGTATAGTACACCTCGGAAAACCTCGGTTTTCCACCATGGCAGATTTGGTTGGGATAAACCGTTTGATGTAGAGGATGATGATGAAGAGATTGAAGCTCCGGGAGCTCCGTTGCAGAAAAGGTACCGTCTTTCGAGGATAAACCGCAACAAGGACGATTCCGGAGTCTCAGTGGCTCTATTCCACTGAATCAAACAACTTGGTTTCTTCAAGATTCTTAATTGAAGAGGAGGGGTTTTTAGTTATGTTTTTTTTTGGGTTTTGGTTTGGATA
>72717684610
CTTCATGGTAATAGTTCACGTGCTGCTTTCTCGAGGTTAGTACGGGAAAGGAAAGTCATATATGTCCTTAATGCAAATGAGGATGGAAAGCTCCTGAATGTAGTTCCTGAAGAGGATGGTCATCTCGCTGATTGGATTCTTGTGGATAGTGCAACGGGTGGGAGGTACCTAGATCAACTTTTAAGTTTCTTCGCACTGTCTCATTGTAATGTATTCCTTCGAGGAACGAGTTACACAATCACTCTAGTCCATGAAACCGTTTGTCTTTCACAAGTGACTGAAATATCAAGAGTGTGATAG
>7285822662
gtgagtcctagattactgagtgccgtgtatgttgtattgtgtcatcttgtgtcatgtagatctttttaaagcctaaccttggaatccaatgattggatacaaatctttattcgtttctagaaaaaatggctcctgaaactctgtgcacttgttctgtagttgacttaggttcctgattatgtttctaaaggactccttagagtctatttgatagcttaaatccaagttctgaccactttcttagatgattcaaccccgtataaaaactaagatctggactcggcagaaacagccaagtta
>729391421273
GTACATGCAACAAGGGGCCGAAGCAGTTCACGAAGCAAACCCTAATGTACTTGTAATCCTTTCTGGCCTCAGCTACGACACCGACCTCTCATTTGTCCGATCACGACACGTAAACCTAACTTTCACTAGAAAACTCGTGTTTGAGCTCCATCGGTACTCTTTCACCAACACAAACACATGGAGTTCCAAAAACCCTAACGAGGCATGCGGTGAGATTCTGAAAAGCATCGAGAACGGGGGCGGTTTCAATCTCCGTGACTTCCCGGTGTTTCTTAGCGAGTTTGGAATCGACTTGAGAGG
>730237337441
GAATCATTGAAAGAGAGCAATAAATCATCATCTCCTACGCGAGAAGATGTATCGGTATTTAGAAAAGCTGAAGATGTTGTAAGTGGTATGATTTCAAAAGGGTTTGTTTTAGGTAAAGACGCTATAGCTAAAGCGAAGAGTCTTGATGAGAAGCATCAGTTGACATCAACAGCTTCAGCTAGAGTTACATCTTTCGACAAAAGAATCGGATTCACGGAGAAAATCAACACCGGGACTACAGTTGTGAGCGAAAAAGTTAAAGAAGTTGATCAGAAGTTTCAAGTCACAGAGAAAACAAAA
>73113039284
gtatggtttgacttttttctaactcttttctctttcctggttcggtaaatgaattacactgagcatgtctattttgtctttagaattgctttccttgggttttgttgacagtcgtttgtgtgtttaaccctctgctattaccaaaagaatatttgtaagtttaagatattttgacttaatgtgttgattgtagtttacatagtcgtaatcttaatcaggatgctcaaataggatcatttttcttcttttgtaattttcatagaaatatataccactctgattgatcatcctcttctgatt
>73244413489
gtaagtttcgtatgcatcacagattcgcaatcatttaatatccattttcttgaacaactcgagatatttattgaatctttctcattctgaatacctttttttttgtttaacactttacttagacatatcaaacaactatagtaagccatgtttttaacatatatataatatatgctaaatttttaaatgaaaaatttagtgtttgaacctccaaattttctcacaatttatatttaggaatttttaccttctattatatagaacttatttatattttgataaaattgatttctgagaatc
>733261034934
TTTTGGAGCTCTCTGAAAAATACCAAAAACGGTTTGGTCCTTTGCGTTACTTTGTTGCTGGATTCCTCAAGTTCATGTGTTTGCCGAAGTATAGCTATGAAGTGGAATATCTTCCGGCACAAAAAGAGGATGCAGAAGGCAAAATTCGACTTGAAAAGGAAGCTGTGGATATGCAAGATCTCTACACGGATGTAATGAGGAGATCAAGCAGAGAAGGATTTCCTAGAGCCTCCAGTTTATCAAGTATTGACTCCATAATGACCCCAAGCGTAGGCGAATTAGACACTTGTAGCAGCACAC
>734303720239
GAATCTACAAGTATTTAAACCTTTGCTGATTTAGAAACGCCTGAGTGCATCATCTTCGAGGATAGCAGTATAAACATAGCTAGTTGATTGTAGAGAATGTATAAAGCAGTAAGTAAGCGGGTAACTAGAAGTAGTGGATCTGGTTTGAAGCAGACAAATGTAGATAATGGAGGAGAGATTAGTCCAACTGTTGACAGAGTATCTGAACAAGGCAAATCATCAGAGGCAGGGAGTCACATGCCAACTGATGCAAACGGAAATGGACATTTGCATCATGAGATTATGGATCATGGAAAGGGG
>735280426878
TTAGTTTGTTTCTTGAGAAATGGGAATGCTTGCTTGATGATTCTCCATTGGTGTTGACTAGTGCTCTGTATAGTTTTCTTCGGTTATTAGCGGATCATTATAGGGTTTTAGGCGTTGTGAAACTGGAGAATGTGAAGAGATTGGAGATCAAATTCTGTGTTAAAATGTTTAGAGAGCAGCTTCATTTAAGTTTGAAGATTGGACGGGACCTTATCCTGTTGTTGCAGGATCTGTCTCATGTCTCTGAGTTCAGAGAGATATGGAACGATTTGGTGTCGAACCATTGCTCTGAGATATACC
>736329219676
GAAATGAAGGAACAAGGAGTTTCCAAGGATAAGCTTCAGCTACTAAAGGAAGTGACAGGGGTCTTTAGGCCAGGGGTATTAACAGCTTTGATGGGAGTTAGTGGAGCTGGTAAGACCACTTTAATGGATGTTTTAGCTGGTAGAAAAACCGGTGGTTACATCGAAGGAGACATCAGAATCTCTGGTTTCCCTAAAAGACAAGAAACCTTTGCAAGAATCTCTGGTTATTGTGAACAGAACGATATCCACTCACCGCAAGTTACTGTCAAAGAGTCTCTCATCTACTCTGCTTTCCTTCGT
>737471119143
GATAAAAGTTTGTATGATTTAGGGCAAAATCTCAGAAGATAAAATCATTCAAATTTGTGTGAATTTCGTTTAATCCTTATCCAATTTGTCCCAATTTATAATCTTATAAGAAAAATAAAAATCTGAAATACGGTGGTCTCAATTGCTCTTACCTTTACCAAGACGGCCATAAGAAAAAAAAGATGTCGACCGATATTTCACCACCCTACTCTCAAACTCACGTGGAGCCCGTTAATGGTTATCCTTCTGACAACAAGAGATGCGACGATTCCTCTGTTCCTGCCAAATATGATGATCTTG
>7386115377
ACTCTAAATCCCTTCTCTGAACCTCTTCGTTTGCTGTATGTGTTGATTTCACTTCTCTCTGAGCAAGAAGCTTTCGCGTGAGAGAATGACGAAGGTCTATGGAACTGGCACGTACGACTTCAAGCGCCACAGAGTGGCGGAGTATCCATTGGAGTTACCTAGCCATCCTGCTGAGAAGCCTCTAGAGTCAAAGCCTGGATCTAATTTGCCGAGCTCCATCACTTTATCGGAGATTCAGCAAGATAGGTTAACGAAAATCGCTGAGGAGAGCTGGATTAAGACTGGAGGTAAGCTCCCTGA
>73964030549
TTGGTTCATGCACAACTGGTGAAAGACTATTGCTTGAGGTTTGGAGACTATGTTAACTACATCGACAGGTTCGGGAAACTAAGTGCTAAAACAGCCAAATGGAAGGATCAGCGTGTTTGTATCAAAAGATGGATGCGCATATGCAAGAGGAACAAGTTGAAGAAAGAAGACCGCATTTTGTGTGAGCTCTTGCGCAAGGGAACTTTCGTTTACGCAATCAAACTCCATGTCATCCGCGGTAAGGATCTGTAGACGCTAGCAGTATGAGTAGAGGAAGAGATTTGGCTACTTAATTATCTC
>74048175004
AGGAAATGGTGATGTGATTTGTGGTTGCATCTTGTAATTTTCTCTATTGGTGGTGTGCTTCTTTTGATTGTGTAAAAAAACATGGAGAAGAAAGATGAAGGTGAAAGCTGGAAAGAAATGGTGAGAAAGATGCTTCCTCCTGGAGCTCCTTTACCTGAAGATCCATCGGAATTTGATTACTCTATAGCTTTAGAGTACACTGGTCCTCCTCCTGTTCATGATATCCCTAGAGTTTCACCTGTTGATGTTAATCCTCGTGTGAATAATCCGATACCATTACCGGTCTCTCGTATAGCGGGA
>741316911087
gttagtttttggtttttggttcaatgttcttgttgcattggattgagctataaggtttttgctagaagtttgattaggtgattgttacagtgattagggatttaatcaccgtattaatattgacaaaaaaagggtcagttttgagcattgttgaaggagtgcttatgtctctgttttgccattttgattccttggagtaactggactggattagtgtttttagtagctgtgatttgggaatgatttgtaagatggaatcataaggtttatcactggttgaagtagatgatctttgcttaa
>74253697118
GCACCTGAAGGAGTAAATGTGGTGTGCAAAAAGTTCCCAAGGATAAAGATTGTGACTTCAGAGATAGAACTCGGTTTAAACGACGAGTTCCGAGTTGTTCCTGGTATGGGCGAGTTTGGAGACCGCTATTTTGGAACCGATGATGAGTGAGAGAGTGCGAGCTTGCCTTGCCTCCCTCGAAAATTTTGATTTCTTTTGTTTCAACTGTTATACGTAGTACTTTTATGATCGGATTCACACATATGTATACGGTAATATCAAAACAAACTGAGTGTGAACGTATTCACAGTTTTTGGGTCA
>7432193740
GAAATAACAAAATGGTGATGATGGAAAAAAGAGAGAGATTTCAGTTTGAGAAAAGCGGAGGAGTCAAGATCGAACCTCACAAGAGAATACCATTGAGTGTTTGTTAGTGTTAAGTTTTGGTCTGCTTATTTGATGAAACTAAGCAGTGAAAAACTTTTTACTTGAAAGTGAATATGTAGATGGTTTTACGAGGTTCGGGAATTTGACTTCCCCTGTCACATACTGAATTAGACAAAAACAAAAACTAGGTTAGAAAGAATGCTTTCGGATTTCTTTTTGTGTTACAGTTACTGTTTTTCT
>744147311957
ATAGCTTCATTCAATTTTATTGCAGCAAACAAACAGAAAGGCCAGAGAGACGAAAGAGAGAGGCATTAGGGTTTAGGATTAGGTTTTAGAAAAGGGTTTAGATCTCTACCAACTGGTTTGTTAAGAACATAATCTCCTTACCACATTTTTACTCTTGAAAACATTTTGATCTGTTTTTGTTATCTTCACCAAAAGACTTGACTCCAAGAAACAAGAAGAAGAATCAAGAAGCAAGTTCAAGAACCAGCTTTTAATGAAATCTCTACTTCAAAAAGGAAACTTGCTTTAAGGAGGATGGAT
>74561779237
GGTGTTTCATTTAAGGACAACAATTCTGCCAGCAGAAGAAGAAATGCCAGAGATTATGGACAGTTTCAAAAAGTTCAATGATGAGTTTATGTCTCAGTACGCTGATAACTTTGGTTACTCCAGAATGTGAAAAAGAAAGGACTTAGAGTCAGAGTCAGAGATCACTTCTTCTTCTTTCACGACATTATTATTGTCTATTCACACTCTTAAAAAGCAATAAGTACTGGTCCTACTCTGTGTCAAACTCTTCTTGGTGCTCTTAAAACCTTTGTATCTATTGTTACCAATTTGTGTGACTCA
>746275440501
GAAATCGAAGAGTGCGATAAGCGGATCGTTCTATGTTTATCAAAACAAACCAGAGTTTTGCGAGTTTTATATAATTTGTGGAGGCAAAATGGTTTCACTAAAGAATGATGTGAACAACAACAATAGCAATATCAGAAGCTGGATTGGTAAGATGTTTCATGATCCAGGAAGAAATCTAGACCGTTCATCTGGCAACAATGATGATCCAACGGCTAGTGGAAGTTCATGGGATAAGAATTTACAGGAGATAGAGAATTATTTCCAGCAGTTATTGAGTTTGAATCTTGCAGAAGAAGAAAC
>7474859201
ATGGATAATTCAAATTTCGAAACACTTCCTGAAGATCTACAAAAGGAGATTTTGTTATGGTTGTCTCCAAAATCCTTGGTGAAATTCACCCTCGTCTCAAAGAAATGTGCATCTATTATCCGTGGGGAAGAATTCAAAGCTCTTTACATGCGCCGATCAATGACAAGGCCTCGTGTGTTGATCGTTGCCAATGAAAGCACAGGTGAGAAGTCATTGGTGTTTCACACTTTGTATCAAGAGGAGGAACCATTGTTGTCATCTTGTCATCAACAACCTATGCGTATCACCAACAATGCACCA
>748230912066
gtatatctctttaatttagcaccttctcattagcataatgtagaattcatacctaatacacgtactgggattgataaaatctgtttctcctgaataactacaaaaacataggctgttttctttctttttttacttgggacataacgctagaactgagagcttttggttgtttggtggtctttgtgtctcttgtttgcttttctgttttggtaaggcaacactgggtgtgggctggttagctcttatatacaaggaagaattactgcgtatgggtattgctcatcctcagtacatatcact
>74916098040
gtaaggattttgtgttgaaatttattacgttgcttacttgtggaacctttattaatggccattataatgattgaccaagttcatttggggatggagttgtattaatgagttaagaggaaacacataggtgaatgcttgaatggttttgagttctaggtttaatggagttacaaataacaagcccttgcgatcatgcttaattgctcacttggcaaagcatttgaagccttttgttgattcatttaagttgtctaagaggtgctaactgtgagaagcttatgctgtttctcttctggtttg
>75041386809
gtatttcattcccttcctccatctcttaccattttgcgttccctccatcacagtttgatgatccgatggctttttgcttgtacaagcttttgtgcaattatctgatggtagatttggacgataattgaatgaatttgagaatatagatggattcctaatcccttgctttgtttacaagcttagattgccacgactctgcagttggttgatcctagaaatgatcgagttctgacaaatgtgtgtcgtaacttgtgaatcggtttcttctcttgtgtagatatagaatgaggcttgctagtt
>75137369828
ATGGAAAGGAAGGTGTTCTCGGGTCAAAACCTGATATGGGTTATGCTACTGTTGGTACAACTACGTGGATACAAATGCTGTATTGAAAAAGAAAGGAAAGCTTTGTTGGAGCTCAAGAAATACATGATCTCAAAAACTGCAGATTGGGGCCTTGACTCTGTTCTCCCTACTTGGACTAATGATACAAAGAGCAATTGTTGTCGCTGGGAGGGCCTTAAGTGCAATCAAACAAGTGGGCGGATTATCGAGCTTTCCATTGGTCAGACGAACTTTAAAGAGAGTTCTCTTTTAAATCTTTCT
>752324425035
GTTTGCCCGGTGTGTAACAGCGAGGTCTTTGGGGAGCCCAGCATTCATTGATCGGCACAAGGGGCTCCTCCTCTTCTTTTCTTTTTGGCTTTTTATATCGAGGCTCATCAAGTAATTGTTTTAGTGTAGTGAAAACCCCAAAAAATAGTCTAAAAGATGTCCACACTATACTCTCTCATGTTCAGTCCTTCTCTGTACATGTAATTTTTCTTCTAGTTCCATTTTCGCTTGTGTGTGCTTTAAGTTTAACAGTCACTCGTATTGTATACTAAATGCTAAGTCAAAAACGCTGAATCCATA
>75318888879
AGATTAATGGACACTAAGTCATGGATCCAAAGCATATATTATATCTCTATTGTGTGTTAACATGTCTCTTGAGTCTCTAAACTTAGTTTTCTCCAAAGATTAAAGCAAAAGCAAAGATGGGCTTCCTCTGTCACTAGTTTTGCTAACTCATCCTTTTCGGATAGCGACACTCTTCGTTTCCCACTCTTGGTTTGGTGGTTTCTTTAGGATTCTAGATTTTTGTTTTACTTATCTTTCCTTGTACAAGAGACTGTTTCTATAGGATTCTTCATTTCCTGTTTTATCTATCTTCTCTGTGCA
>754344136908
TTCTCTCGCCGAAGGAAAAAAATTCAGCCATGGCCAATTGCTTCGCGCCACAATTAACCTTCCCGTCCTTCTCGCCACGCCATTTCAGCCCTAGAATGTCGCACCAATCACCAAAACCAAGCACGAGCACCACCACAAGCATCTTCACCTCCGCCACAAAGCTACTATGGGGACCATCTCTTCCTCCAGGTCTACTTATCTCCACCGCTCGAACAGCTTGGACAACCGTGTGGCAGCTCATGATGACCCAACTCGCTCCATCCGATTCATCCGGGTCATACACCCGACCCACTTCAAAAT
>75518852806
TCGACTCGCTGGCTGCTATACACAGAACAAGCTCCATCTGCTTGGTTGAATTTCTTCATGTGTGGCTTAGTTGGCATTATCACAGCCTATGTCTTTGTCTGGATATCCAGATATTATACTGACTATAAGTATGAGCCTGTTCGGACGTTGGCTCTTGCTAGCTCCACTGGTCATGGAACCAATATAATTGCTGGGGTCAGCTTGGGTCTGGAATCCACGGCTCTTCCTGTTTTGGTTATAAGTGTAGCTATCATTTCTGCTTTTTGGCTGGGCAATACCTCGGGACTAATAGATGAAAAG
>75627112437
gtgagcttctgattttccgtcgtttggttaaaatttacatttgatttactgatgctctttttgtcatctcatagtaccatgactcctctttgtgttttcatttctcgcatgcttttgtgttaaaaatcataaattacatgtatatactttgaaataaccactcttgttgaccccattgctcgtgggattattttctgaaatgttaagaaaagtctgtttggttagaataaaaaaatactctgctgtttcatatctgcaatgtggttgaatgttgatacctggttattaaaaatattcacg
>757306828164
GAAAGGAGCAGATGTAAGAGGATACTTCGCCTGGTCTTTACTAGACAACTTCGAGTGGATATCCGGTTATACCATAAGGTTCGGTATGTACCATGTCGATTTCAGTACTCAAGAGAGAACCCCGAGACTGTCAGCTTCTTGGTACAAAAACTTCATCTTCCAGCACAGAGCTCTATCAAAAGATGATTGGTGCCTGAAACAAAAGGAAGACACAAATTTCTTTCTTATTTGATTCTTCCATTAAGTAGGAGAGTAATGTAATAGTAAGCTGTTTTGTAGAAATCAGTTCCAATAAACAAG
>75841518478
CTTATATAAGCAATTACAGTCTCTTAAGTTCATGGCGGATTTAATTTGTTCTGGTTATCCAAAACAACCATCTTTTTCCTCTTTCTTATAAATCTCTCCCACCGGTAGCGGTAAAATACAATCGTCGAAGCAAAGACAAATCCTTTTTGACTTTCATTAAAAATTCCGAGAATCTTTTTATCAACCCAATATTTTTTTTTTATCCCCCGAGAGAGAAATTTCAATGAAATTCTTAGTATAGGATACAATTCATTAAAATCCATTTCATTTTCAATAGTAATCTCGATTACTGATTCGTCG
>759442431514
ATGTTGCGTCGTCTCTTGAAACCCAATCTTGTTGTTACTCTACGCAAACTCTCTTCTTCTTCCGCAAGCTACGTCGATCGTCATATTAGTGTGATTCTCTGCGATCAGAGCTTGAGCTTAGAGTCTCTGCGCAAACACAACGCTCTTATCATCACCGGAGGACTCTCGGAAAACATCTTCGTCGCATCGAAGCTAATTTCATCTTACGCTTCTTACGGGAAACCCAATTTGTCTTCCAGAGTCTTCCATTTGGTTACTCGAAGAGATATCTTTCTTTGGAATTCTATTATCAAAGCACAT
>760437138539
ATTCGATCAGCCTTTGCAATGGCCTTGTCTACACTAACAAACACAAAAGCCATCCTATCGTTAGGACCAAACCGGAGCATCCTCGGCACTATCATCAGACCAGACCGGGTCCTATCAGAACGCAAAGGAGGACAAAATGGAGATGTCACGTTCAACAGCCTTCTTCCCGGAGCAGGAGAGCCATTACCATTGGAGAGTAACGGCAAAACCAACGGTGGGCTTTTCTGCAACTGGGAGCTCGAAGAAGAGGAAGAAGAAGGTTCGTTCCCTAGAGGGAATGACATTACTCCAGTAGTTGAT
>761448012462
gtatcgtcttgttctctcgctcttcgccttcactgatggtgatgattttcgttttcctttgaatgaatgttctctctggctacatttctgtggatctccattattaagaattttctcctccttctaaatttcgcgatcctgtttcatgaatttgatccgcttgtgttgattttgattctacagttatgtttttcgattatgagcctctgatgctcgtagatccgctggatctgcgatgaattctttttatattttcgattcgctagtctagtttcgtttggattcgtgtattcgagatct
>762166120275
AACCGAGCTGGTCTACGTCAATTCTTGGACTCATTTGGTGGAACAGAGCATAATACGACATCAGGTAATGCCATAGGATTTAGTCTTCCCCAAGATGCATTAGGTGGCACAACAGACACCAAGTCAAGATCAGATGTAAAGCTAAGCCATCTCGCCTCAAACATCGATTCAGGTTCCAGTATTCAGACAACAGAAATGCGGTTGGCTGATCTTCTAGATAGCACACTTTGGAACCGCAAGCTTGCTCCTTCCTCTGAGAGAATTGTGTACGCATTGGTCCAACAGATATTCCAGGGCATA
>76316499004
gtaatctcaagttaaataaataaaatcgatattttaataagaacatattgattaagtttaaataataacaactttgaatgccatataaaaaaattgttgtttgatttaaaaaatgatccatacaagtagtactggtgcccaagtcatagtctggttcttaaggatttcacacataaagtttaatagtattatttttcttgtcaacgtttaattatatgttttatcgcaatacataaatatataccccgtttattaattaattttgcatattcttttgttattctctatttgttttcttag
>76448796304
gttctttctatctccataacttttattttctactcggaaaattcttttacatgattgagtgcacactggcattcttaggaaaaaaggaaggtttgtctaaaatttggtgatccattaaagtagctttgttacagctgtgtgaaagatttcagaagtggacttaacttagaagtttacttagtggtcttggtttaatcaatatcgaaaggcttcatatatcataagtcattttttggttcttatatggttgacgcagtcactgtcactcgatgtttcaccttaacattctaatgctgtttt
>76549715241
gtatgaaccatgcgataatttttttttttttttgaatgtaatgttaaattattatattaaattattaacacaataatacaatatgtattttaaaaatagaaaatcagcaattttttataaaagccaatagacggttatcaaaactaatagtttcatttcattatatgattgaagtatttttttttattttttattttgtgaatgtaatgatctttttcatactttatggataatgatggtgctaatagtaaaacatgacatccatacgtttcattaaacttacgacggttttaattttac
>76655993188
gtatgtgtttattttggattatgtctatggttagcttggtttggaatgagtcttgaagaatgtggaaattgaactaacttggactttaagttgaatattttttttcccatccaattatgttttggcttagataagctaaacaatatgatttttatgttttgaatgaatcttgtggtttagttctgggttcaattaagtttgtgtttatttgtagttaattatatatccatgcatatcatatttaaaataaattacagtttagctttctttgattggttctcgacaaagtttttttatctt
>7674919218
GAACCAAACTGAATGGATTTCCGTGCAAGGAAACATTAAACATCACGGAGTCCGACTTCTTCTTCGCCGGAATCTCAAAACCCGCCGTCATAAACTCTACGATGGGTTCGGCCGTAACAGGAGCCAACGTGGAAAAGATCCCAGGCCTCAACACTCTCTCCGTCTCCTTAGCACGTATAGACTACGCGCCGGGAGGTTTAAACCCACCGCACACTCACCCACGCGCCACCGAAGTCGTCTACGTTCTAGAAGGAGAGCTTGAGGTTGGATTTATCACAACAGCGAATAAGCTTTTCACTA
>7685411893
gtttttcttacaagtctctctttccttaaaaaacttgctttatagtttctctagagttatgttttgtacggtcaagtaagtccttaattgtcatagactcttgaagatagtgaagagcttgagcttataatgatgtagaaacttttgagctttagatgttgttgaatcaatcaaacttaacttcgaaaaagcctttgaaatgatgtgtaaagacttttttgttttctagctgtctcaaataattcttcaaaatgctttgtcctctttgaaaatttccataatcggatagtgaagtttaaa
>76931452833
GTACCGTGCCATCACTAGTGCATATTACCGTGGAGCCGTGGGTGCACTCCTAGTATATGATGTAACTCGCCGTGCAACATTTGAGAACGTAGATCGGTGGTTAAAGGAGCTCAAGAACCACACAGATCCAAACATTGTAGTGATGCTGGTTGGTAACAAATCTGATCTCCGCCACTTGCTAGCTGTTCCTACAGAAGACGGGAAGTCCTATGCGGAACAAGAATCGCTCTGCTTCATGGAAACATCTGCCCTTGAAGCTACCAATGTGGAGGACGCATTTGCAGAGGTGTTGACACAAAT
>77048162074
gttaagtcactactgattctcaatcttctccacacttataaaagtttcaatcttgaaaagttcaaaaggtttcatttttatatgatttaatgatcgtttcgactgagtctttgcctttttgccggttttaatgattgtttgggaactttttatatattttggttactataaaagtggaggaagagaagattctgtgttaagattagaaaagagatgtgaaaaagtgttgtaagatttctgacttttttgttggtaatgttaactttatcatgaaatgaaaagttctaaactctgatactg
>7719907617
gtacttttgtatataatttcttgattttgcatctgggtgtttcattgtctcacattgctgtcttcgctagcttttcattgtatcttccacattcttccttgctctgcaaatccagtttctagagcacatgtctgaaagaacgaaaacgacaaaagagttaaagattaaaaattgtgtcttttcgaatgctcgatgagtttgtttactgtttctccccttctgttctcagaacgttgcttagtttccagaccccattagtttacttctgtcggaaatcctctgttttcttaatagccatga
>772558418657
AAAAGAATCCCTGGACCTAACTAACCACATCACTTCACCGGATAAAACCTCCACCGTCTTCTTCCGCCGCAATTTCTGTCTCCATGGCCGGCGTTAACCTACAGCTCCGTCACGCATACTCCATAGCTCAATTCGTTCCAACTGTTTCTTCTCCTCCTCCTCTTCCTACTCAGCGAGTTCGCCTCGGGACTTCACCCTCTCGTGTTCTATTATGCAATCTCCGAGCTAATTCCGCCGCCGCTCCAATCCTGCGAACTACTCGCCGTTCAGTTATTGTTTCGGCGTCTTCCGTATCCTCAG
>773470233281
TCTGATAATGGTGCAAAATGGATCGAGACCGAAGTTAATGTAGAAGATCATGTAATTGTACCATACATAGACGCGGAAGAGATAGGTGAAGGTGGACAAAGCTTCATCGATGATTATATGTCACGTCTCACGATGATTCCTCTTGATAGATCAAGACCCTTGTGGGACATTCACATCCTTAACGTCAAAACCTCAGAGGCTGAAGCAGTCGGTTTTATAAGATCTCACCATTCGTTGGGAGATGGAATGTCTTTGATTTCCCTCATGCTCGCATGTACCCATAAAACATCAGACCCAGAC
>77444331701
gtaatgactactggactgctaaaatttagccaatctttctgatattatactttggtgtctgttattgtgtatgtaatcagaaccaattgccagtccttgctatattactgtctgtatataatccgtattctccatgataatcacttgctctgtctaattgtgtgcttcattacagctgcctgatgaaatatgttaaatatatttgtagtctgcagaatatattaatgtttactattagagtttttaccattattttggagacatgttatgagttaataagattggcttctttggtagctt
>77570112414
gtaaagtgccttttttttcaaacatttctttcaagtcttagtaattctgttcattccatttgcattctacaaagtggttgagaaaatgtgagaaattgaataaagctgtggagaaaaagggtgtttatcgacatagcatgaggtgaggattgatcttccaatcagaagaatgaagaatcatatttctattgggtagttatttcaggcgcatagtaaaaaaagtggatagtttggcttaggttaggaatacgaattacaaacttttcggaatccataactaagcgggtttaatataacttt
>776258425464
GTTAGTGTTTGCGCTAAGGTGGATTTAGTCTTGGGTGTGTTGGGATGGTCCAGTGGTTGTAGCTGGCCAAGATCAACAGAGAATGCTCAAGTTCTTGAGTGTTAAAGCCAAAGGACTCACGTTCTTGGCCTTGAAGTTTTGTCATGTTCACTGGAAAAATAAGCGTACTGAAGAAGAGAGTCTGGTTGCTCCATGTAGAGGTAGAGAGCTCTTATAATATTCTTGAAAATATATATCACTTTGTTTTGAAAAACAAAAGAAAAAGAGAGTCAAATTCTTTTAGATGTGTTATGTTCAATA
>7779241051
gttcttattggtcattctctctctggttttttatggataaagcttggattggaatcttcaatatgttactcatgctttagctaccaactaaattgattttgaaattgatcaaatttttgttgaatgtaagcattcatatgatttaactagtggcaggtttttgatatgttgataatgctatgtcaatcgtaaagttagtcattgctcgatgctgttacaggttctgaatgggagatcattaatatgtgattaacatttttgagaatctttaatcatataggcagtactagcgtctttggt
>77829541928
gtgctccataaaaaaacaaatactcgtatccatatttggtttgagaaactgatgttcttggtattgatccttcttttgtgtttctctttatgcaaacggttttattttattttatatggagtggttatgaatatgaatcaattaaaagaaggatgggttatatttttgttcttacttaccaaaaaggtgagatcaatctcccattattttattttttctagtccgcacaccactactttgttacaattaatatattgataatttaacacaattactaaaattgaagtataactagatgtg
>77941895934
CTTTGCAGAAACTTCCTCAGAGGCCTCCTCTGGTGAAAGTGAAGGCAATACATCTGATGAAGATGAGAAACCTCTGTTGGAACCTGAATCTTCAACAAGAAGTCGTGAGGAATCTCAAGATGGTAATGGTATTACTGCATCTGCAAGCAAGTTGCCTGAAGAACTTCCGGCTAAAAGGGAAAAACTAAAGAGCAAAGACAGTAAGCTCGTTCAAGCTACTTTGTCTAACCTTTTCAAGAAAGCTGAGGAGAAAACAGCTGGAACTTCCAAGGCTAAATCATCCTCAAAAGCTTAAAGAAA
>780415024880
ACTACCTACCGAAACTCAATTCGACGTTTAGAAAACGTGTCGCTTCTTCTGATCTCAGCTTCAAAATTCGAGAAAGAGTGATCGGGAAAAATAATCATCGGCAATGGGTTGGTATACCAGTTTCTTAGTAGTGGTGGCGTCCTTAGCCGTCGGAGTTATATTCTCGCCGGAGACATTCGGATCGTTGACGAATGGAGAGAATTCGGCGAAGATTTCGATATTCCTGAAGCTAGCTCATCTACTCAGTTTCGCTACAGCTTGGGGAGCTGCTCTCTGGGCTACCTTCATCGGAGGAATCAT
>781340213328
gtaagtactctgatttaactcatttttgtcttccaatgatgattctttattacacttgagtgaagttgcagatgtgtgttatcactgttatggatagtgtttagtgaagtttgttagatatatagataaattcatattttgagattccttttctttcattttaatcacaaaaaagtttcaggttcaacaagtagtagaatcatcaaagttgggatataagttagtacttattcttctgctcttgatggaatccagtcatagattcttactttaacttgtcatattagatggttctgttac
>782126814353
gtatattatatattttgtatatctttcaattgttatggttctttactttattcgatttctttaaacgtttcaagtattttaaatataattatacgttcacaataatcaaattttgatattgccagtttatggacagttgacaaaaccacttctgcttgacattttctagtacaacgtagatgaattatcatatgtcccatggcaatggatgaacagaacataaacaaaatagtatgatatagtaatgtgattatttcatataaaagtattggttcttataatgataacataaataagact
>783282515837
TCTTGCTGCTCTGTGTTGTTGCTGTCTCTTGGATGCTTGCTTCTGATTGGAGTCTCTCTCTCTCTGCATAAAGCTTCGGGATTTATTTGTAAGAGGGTTTTGGTTAAACAAAAACCTTAATTGATTTGTGGGGCATTAAAAATGAATCTCTCGATGATTCTCTTTCGTTTTATGTGTAATGTTCTTCGGTTCATAACATTTTAACTATTGTCTATCGACGTTCTGCCTTAGTTTGTATTTGATTATGGGAATGTAAATTGGTTGGGAGACACTATTCTATGCCATAGTTTATTGCTTGGA
>784208815862
gtcagtaccttagtttttatccactatcccggccattgaaggttgattcttaaatcctcttaagctaggagtatgcagaacactagaccaagtttagctctctagatatgtctttttttggtcttgtcttagttcttgatatataatttttggtttaatttaaatgaaactgaaattaaaaaggttttaaagttttgatcaaattcaagtttctccctggtgaattaccgaattgtgacgaggatttttagaacttgttggaaactaatatacctttatgacgtttgtttgtcctcaaat
>785259413874
gtatgtgtctgtttttttcatttataccagatcatctgcatgtattctagagcagatccattgaatatttaatctaatcatgctcctaagaatttgtgtgctttggtttgcattgaaaatactgtaaaattagtacaaaaaaatgtcatacttggaacacagtagtttattaattgaatttgactaaaaggaaaggttgctaaacgtgagaatcttacttgagagttcttcttgacttcaagtggtgggttatctttgttactttgaaaaattgatcatagagcagtatgcaatgctgga
>786176215369
GCTGGACAAAGATAGAGGCAATCGATTCGCTGGTGCGTAAAGCAGGATACAATGGTGTAATAACAGAAGCAGTGCGTAGGCGAATCAATCTAACGCGTTACCAGAGTACATTATTCAGCATGCATTATAGCGAATACCTTTCATATGTGAAGGCGACCAGGGGCGTTGTTGGCCCGGTTATTAATGGGATCAACAAGCACGCCTTTGCCTGATTTGCACCTGCAAATGGATGCCATTGATTATGTTTGGCTACCTCCTAATTTATCCTCTGTCTTGTTGTCTGGCTCTCATAAAAGAAAC
>78740614619
gtaagtttctggacccattcattagtttctagctgagtattatagattttgtatagaaacaattttgtgtattgacttataatctttttctttcatggactacatatactaagaaaattgataggtatgtctgttagatttgacatataattttatttgtttttcttccttgccaatctcctatgtcgatctttcgttaacagatcttcaagttcaagttcacgaatgcaactttacaatatttgttacgtattaggctaactgtttacgtgtaatgtaagatcttgcatataacatatt
>788486238063
ATCCGATTTTACTGTCTACAAAATCCAGTGAGCGGCGCGTCATTAATGGCTAAAGCGGCGATTAAATCACACGCGCCGGCGCTTTATTCGTTATCGGTGATTCAGTTTAACGGAAGCGGCGGTTCAAAAACCGATAAGAATCTACGCGCCGGCGTTGCTCTTTGTGCACGCTCTGCTTATTTAGGCCACGTCGATGCGTTACGAGAGCTTGGTCACTGTCTTCAAGACGGTTACGGTGTTCCTCGTGACGTCTCCGAAGGTCGTCGTCTTTTGATTCAAGCTAACGCGCGTGAGCTCGCG
>789527631914
GGCTTAAAAGCACTAGTAGAGAAAGTCGTGGATAATTTACGCGTTAATATGATAGTATTGGGTGGCCTGCTATTTAAGAAGATAGCAGTAACATCGCTGCAGCCGATCGGATGCCTTCCTTCTTACACCTCTGCATCCTCGTTCAAGAGTTGCAACGAGTCACAAAGTGCATTGGTGGAACTACACAACAAATTGTTGAAAAAAGTGGTGGCCAAGCTCAACGAACAGTCCAGGGTTATGAAGAAGGAGCAGCATTTCTTTATCATTGATATACACAACGCCTTCATGACCGTTATGAAG
>790381010527
GTGATCAAAGACTTTGCAAGCGGAGAGATAAAGCAGGCGTCCAGCTTATTTGACTGCGACACCAAGCTCGACGAGTACTTACTCAAAAGTTTCTACAAGACAGCCTCTTTAGTGGCTGCGAGCACCAAAGGAGCTGCCATTTTCAGCAGAGTTGAGCCTGATGTGACAGAACAAATGTACGAGTTTGGGAAGAATCTCGGTCTCTCTTTCCAGATAGTTGATGATATTTTGGATTTCACTCAGTCGACAGAGCAGCTCGGGAAGCCAGCAGGGAGTGATTTGGCTAAAGGTAACTTAACA
>791619039139
AAAAAAACCCTAATAAAGAGAAGGGATTGTGTCTCCTTCTCGACTTCTTCTTCTTCTTCTCATTTCTCAATCTCAACTTTTCTCTTCTCTTCTCTTCTTCGCTAACGGCAGGAGAGAGAGAGACCCAGAAATCCGATCCCTCCTCTCCTTGGATTATCGGAGTCAGCGATTCATCGTCGCTGATAAAGCTTCTACCTTTCTCTTCGATTTTTGTTGTGAGATTCGATTCGATCTTAAGGCGGATTAGATCGAGGTATGCAGCAAGGCGATCAAACGGTTCTGAGCTTGAGACCTGGTGGC
>792307326185
GCACTAAATAATGGTCTCCTAGTCGACCCCCATGACCAACAAGCCATTTCTGATGCCCTTCTAAAGCTAGTTGCTAACAAACATCTCTGGGCTGAGTGTAGAAAAAACGGACTCAAGAACATCCACCGTTTTTCATGGCCAGAGCACTGCCGTAACTACCTATCCCATGTCGAACATTGCAGAAACCGTCACCCTACCAGTAGTCTCGACATCATGAAAGTTCCAGAAGAGCTCACAAGTGATTCTCTACGAGATGTCGATGACATATCTTTGAGATTCTCCACAGAAGGAGATTTCACT
>793436127775
GCCTGATGAAGCTGTCATGATTGAGATGGTAGCTGACGATGTTTCGAAAAAACTTTTTAAATCATCGAATGATTTCAGTGATATCGTCGGGATTGAAGCTCATTTAGAGGCAATGAGTTCAATATTGCGCTTGAAATCTGAGAAAGCTAGAATGGTCGGGATTTCGGGGCCTTCAGGGATTGGTAAGACTACCATCGCAAAAGCTCTTTTCAGTAAACTCTCTCCCCAATTCCACCTTCGTGCTTTCGTTACTTATAAAAGAACCAACCAGGACGACTATGACATGAAGTTGTGTTGGAT
>794480525739
CATCGGACGGGATGTCTTGTAGGTTGTGTGAGGAAGATTCAAAGATGGTGTTTGTCTTCTATCTTCGACGAGTACCAAAGATTCGCAGCTGCGAAAGCTAGAATCTCAGACCAGAGATTCATGGAGCTCTTTGACATCTCCAATCTAAAGCATACACCACTTTCCTTCTCATGCTCCAAGAGGTATACTAATACTATTGATTACTGAAGAAAAAAATGTATAACTTTGTGTTGAATGCAACTTGTAGTTTTGAAGCTAGATGAAAATGGGAGATTTTGATCTTTCAATAAAAGTCCGTTT
>795432213829
gtgagttgatataattatcatcaatggttaactacagaggtttcttgaaaattttcagatgtgtgaatatcttaaatgtctctatacatgcatgctcacaaaattatctagttaatctatgccttttgtcataagatataataaaagagtagttaattagttatctcttaaccaatgaatatgtagttctactctctaatgctttagataaaacaatgccatgtccataagattcggatttctctagtaattaactggaaatgttatatcaaataaccataaagctgtaacgtaaaattg
>796258524132
GTGGATTTTGTGAAGCGTATTTTTGAAAAACATCCAGACATTGCAAAAGATTTCCGTCCAAAGAACCCACATCTGAGGAAAGCATGCATGAATTTCTTGCTCAGCTTAATGGAGACATTGTGCCAACCACCTCAGAAGCTATCAAATGAAGATCTTGTGGAAGCAGACAATGCACTGACATACGTGAAAGTTTCGGGGTTTAAAGTGGATTGGTTGGAGAAAAAGCTAGAGGAAGTGAAGAAAAAGAAGGAGGAAGAACAGACTGGTGAGGCTCGAATTCAAGAACTAGAGGAGGAATTG
>797544534994
GAGCAATTGGAGAAGAAGAAGGCAGAGTATGTGGAGCAGATGAAGAACAAAATAGCTCAAATTCACAAGGAAGCAGAAGAGAAGAGAGCGATGATTGAAGCTAAGCGTGGAGAAGAAATTCTCAAAGCAGAGGAATTAGCAGCCAAGTACCGTGCCACTGGAACCGCTCCCAAAAAGCTTTTCGGATGCATGTGATCTCTAATCATCTCGATGGGGAAACAAATGAAATATGGTATTTGATGTAATGACGTTCTTTAGTTTGCTTAATGTGGGTTTAATATGGCAACATAGAAAGTTATA
>79816938637
ACACCCTTAAAGCTTCAACAAAACCAGATCAAGCTTCTTTCACCATTTTCACTCTTCTTTAAGCTTTCTTTCTTAATTTCTCTCATTTCGAATTTTAAACACAAAACCTAAACGATGCCTGAGGCACCAAAGATCGCAGCTTTGGAGGTTTCTGATGAGAGCCTCGCTGAGAAGAACAAGAACAAACTCCAATTCATCGAAGACGTGACCACGAACGCAGATGATGTTCAGAGACGAGTTCTTGAAGAGATCCTTTCACGTAATGCTGATGTGGAGTATCTTAAACGACACGGGCTCGAA
>799157111740
gtaaatcactttttttttctttcttccatactgtagtttctgttcgtgcaaaattgatatcttttcactgttgaatttgataatttcctgaagtattcagattctgggtttaatagtatctcttaggaagaaataactccttatgtttgatcaaaatagacaagaattaggatttaggagtttgcgagagataattgtagctctacgtttattctgtatgttacatgccccagaggcttatgtggtatggtgctttaagtccctccatgaaaaagtatgcacatgttattacctctaaaa
>800361618358
TTAGGGACAGCTTCTGGAAGTAAAGCGGAATTCAATAGCCGGCAGTTATCTGCTTCTCTGACGCTGATAATCTCAGCCCCTCTCTCAAACAAACAAAGCATCACTTCGATACCACCTCTGGCATTTTCATATTCACTTGCAATGCTGGGGAAATTCTCTAGTGGACTTCATGATATGATGGACCAGGATATGCTTCTGGCTTACTTGACTCATTGCGCTATTCTTTCTTCTTCTTCTGGGACAGAATTCAACAAAGGAGATGTATTTTTTCATGCATATAGAGACAGTAATGCAGATCTT
>80161631774
CTTGTCCTCCCATTTTATCACCTTGTAAGTACTCTAACAGGAATCTTAAGGATAATCCAGCTGAGAGCAGAGAGAAAAGCAATGTGACTGAGACTGATATTGCAGAGATTAATGATAAAGGTGGTTCTGGAGCAAGAGATATAAAAACTGCAAGGAGAAGGTCTCTTCATCTGCAAATAAAAAGGATACTTGAATCGAGTAAAGTCCGGAAGACTGCTAATGATGGAGATCATGGTAGTGAATTTTTGAATACGGCTAAGCGCGGTGATGTAGAAAGAGATGGATGTGAGGTTATCAATA
>80254124081
AAAATACAGTTCCGGTTTCGTCGCCAATTTAATTGAAAACCTAAAAATAGCTGAAAAAACGGATCAGGAGGAAGTGAGAAAAAATGCCGTCGCAGATTCTCCAAATCTCACATCATCTTCCACCTAAATCTTCACCATCGACGGAAATGATGTTCAAGTCTTTGATTTACGATGATCCTTCTACGACCCTTCTCTCTCGATTTGGTGATGACCACCACACCATTTCTTCTACCGTTAAGCCTCTCCTCTCCCGCTCTTCCAGCTACAACGGCACGGCCATGAAGACGTCTTCTTCTTCTT
>803493427883
AAAAAATAAACCAAAATTTAATAACAGAGATTATTTGCCTTTTAATACATATACACACACGCACATATCTACCTGCATCTTCTTCATAATCATTCCTAAGAAATTCTCTCTCTCACACACTCAAGAACAAGACAAGAGTCAAGAAAAATCAGATGAGTCTCTATAGCTTCATTAGCTTGTTGTTACTGTTTCTCATCACGATTTCAATGGAGTTTAAAGAGACATCATCCTTAAGAAGAGACATGACCAAGCTTTTAAAGCTCCAAGAGAAGATTCAAGAAAGACTCGCAGTCACTCCCA
>80433527409
gtaagaagattgttgattttttcgatccaaaagttattctttttgtagtttctgagtttcttagagaaattgttttttaggaactgtagtttttttaccgtttggatttgccctttgctttttttttattcattttagtttatagtagttcagaactaataagtacataaacgttgttggaatgttcttcaagtacctagccaggttgtctattattgaatttgtggtattagagattgtttatgtattggtagcagtcatgtatggaattcgtttccactttgctaagttgacgttgtt
>8055745829
gtatgaattccaaaaatccagaaccgttttcgtgattcatgttatgctctcgttgttgttttctgattgttactgctcagcgagtttcttctatcaatgtttgattcgatgaagatgcgaaatttcgaaccattgctgttcttctgagtttgatcgttttttagtttcggggctttcacgcttcagctagtgtttgattacgaagttttctgattaaatgtgtgagtttttttgtagtcatctcgaaaactgagaaatccatttttatagatttacattgttcatagttatatgtggaag
>806152022848
ATATGATCATAACGATCCAGTTTTCGCGGTTCGAGGATCGATGCATTCGATTCAACGTGACATGATAATGCTGGAAAATCAACTTCCTTTGTTCGTACTCAACCGGTTATTAGAGTTACAACCCGGTACACAGAACCAAACTGGTTTAGTGGAATTAGTGGTTCGGTTCTTTATTCCTCTAATGCCAACGGCCGAGACGTTGACCGAGAACTCGCCTCCAAGAGGCGTATCCAATGGAGAGTTGCACTGTCTTGATGTTTTCCATCGAAGTCTGCTCTTCCCAAGATCATCCGGAAAGGC
>80735485374
gtgagttttttttttctccttcttatcttcttgttatgggttgattggtaatctttagaaaaatttgaagtgatttggagtgtttttagatcttagtagtatctacccttttgataaagatggttcctttgcttcatttcttatcatgtctggattttgattcattcagattctattggctacttaggtttttgtaactattggattgagttggttatagacttatagtgatggtttgatatgaattgaagtactcttaggatggtaatctattaataggttgaagtgatttaatcttag
>808141114488
TGGCTCCAGTACGATACGCTCATCTTGCAGCAGCTCAAGTTGCGCAATTCACAAAGTTTGAAGGTATATCGGAGGACGGGAAAGTTCCAGAGCTTCCACGTCTGCACGAGAATGTCGAAGGCAACATGTTCTTCTGCTGAGTACATATAAGTAGTTCTGCTTCCTCCCTAGTCTAAACCCAAACCCTCCTCTTTAGAGGAAGTTTATCATTTTGCATATATGCAATCATCACCGTACAGTTTCATTAGAAGTAAGAAGAAAGATCCTCGCGTAGATTAAGAGGCTCATTGGCTTATTGAT
>80937927366
ATCTTCTTTCTATAGTTTCCATGAAGTCTTCTTCTTCTCAGAGCTACGATGTTTTCCCCAACTTCAGAGGGGAAGATGTCCGCCACTCATTAGTCAGCCACCTTCGTAAGGAACTTGATCGCAAATTCATCAATACATTCAACGACAACAGGATCGAAAGAAGCCGCAAAATAACCCCAGAGCTGTTATTGGCTATAGAAAACTCAAGGATCTCACTTGTCGTCTTCTCTAAAAACTATGCTTCTTCCACGTGGTGCTTAGATGAATTGGTGAAGATCCAAGAGTGCTATGAGAAATTGG
>810228817376
GGAAGGAAATGCACTGCTTATCCAGCCGTGAAACTGAACGTGGTACTTGGAGGAGGAACTTGGCTAGAACCAGATCCAATCGACAGGTGCTTCACTGACGGGAATCTAGTAACTGGCGCAGCATGGCCTGGACACCCGGAGTTTGTTTCACAACTAATGGCTTTGTTGGGCATTCAGGTTTCATTCTAAGTTCCATGTTATGTAAACATCGTTATCAAGCAGAACCCATCCAACACACTTGTCTACTATGGTATATGTTACTGCCATCTTTTCTATCTCGTCTTTTGACTAGCTTACTGT
>81115326659
CAAACTTCAACAAACAAACACACCCACAAAGGAAAATCCGAAGACCCGATCTTTGTTATAAAACACACAACTTCTCTCTTTTTAGAATCTCTTGTCTTCTTCTTTTTAACTTTCTTTTGTAATCTCTTGTCTGAAAAAGAAATGGATCATGTAAGTTCAAGTGAGTTACTTATTGATGATCTTCTTGAGGATTACTGGTTCTTTGAGAACTTATTTACAAGAAGGTCGAGAGGCTTAAGGTATTGTCACTCAGATCCTTACCCCTCTTCTTCTTCTACTTCGACTTCTCCTGAAAAAATG
>81277816092
TCTCTCTCCTTTCATTTTCACTACTTCTTCGTCTCTCTCTCTCTCTCTCTCTCTCTCTCTCTGTATCCCTTGTGTGTCGGTGATCAGATCTCGTGCCGACGAAAACGTGCGTCTAAAGCAATGCTGTTCGCACTCTGCTATCTTCAATTCCTCGATTTATCTTGAACTGCGATTGTTTGTTGTTGTTTCGATTTCGTTGGGGGTAATTGGGTGAATTAGAGAGGTGAATGAGAAATTCGCCTGCGATTCTGTCTCTGTCGGTGATCGATTGCCGGAGCAGAACCAGGTCGGATTCTAGCT
>81348903953
ATTTATTTTAGTTCTAAACATATTGCCCATTATATAGAAGAGCATGGAATTGATATATTCATCTTATCAGAAAAAGACAAATTGATCTTAACCGTTGAATTTTTTTACCAAGATCTAACCCTTGCACTGATTAGTCGTTTCATGTCTTTTATCACTGGTCACCTCATGAGAAAAAGATGAGTTCATCTTAACCATTGAATTTTTTTTGAAGAGAATCTAATCGTTGCATTGATTAGTCATTTCATATCGCAAATCAATTATCACCTCATGAGAAAAAGACGAGTTCATCTTAGCCGTTGA
>81436317916
gtaagtcctcctgttcatgtaatttccttagtatgacatttaccaactgtttagtcaataatgcctcttacttagtatccagtgagtgtactagcctgcggttttccttcactgtttcccaggaattgtatcacatacaggatattatatgaatcttaaccgtagttgtaaaggttttatgagtgttaattgtgtgcattattgtcttgagtagcttactagctttagtaatactggggtaaagagatccatcaaattttgatttaccctctactgttgtgtaatgtaacttacatttat
>815282126720
CATCTCTCAGATTACCAGATTTTACAAATATTTGTGGAATGAAATGGCTGATTCAAAACAGAAAATTACTGAAAAGCTTCATACTCTTCCGTCTGTGTTTGTACCACATGGAATTGCAAGTAGGCAGAATGATATGATATCGGGAATATTCTTGTCACTTGATGATGTTTACTGGAATGATTCTGCTGGCGTTTTAGATGAGATAAAAGAGATCAGTTCGCAGATCAGCAGTGTTGTGGAACCATTGCGTAGAAAAACATTGGGCAATATCTATCCAGGTCTACATGACTTTTTTGTGAA
>816141326812
AAGCAGATGTGGCTAGTTATTTGAAGATGCTTTTGAACATAGCGGAGTCTACGAAAGAGAAGATTTATAGATCGAAGGTTTCGTCTTGTTCACCAAAGTATAATCAGAAGAAGTACATGAATCCGAACTTTAATTGTCGCCGGAATCATCATATCTATCAGCCACGGTGAAGCTTCTAGAAGGAACAAAGCTCTTCTTCTTCTTCTTTCGAGATGATAATCAGAGTCGTGTCTGTGTTTATGGCTGAATCTGATCTTTTCTGCTTTCTTGTTTTTTGTAATTCTGTGAATATTCCTACTT
>81780113183
TCATACATACCGAAATCTCTGGATGCTGTGAACAACCCTGAGGCTGACGTGGCTAAGATAACAAGCGGGCAGGACACAGGAGACATGCTATACCAAACGATAACGGGGCTTAAGGATGCTCTTCCTAAAATAGAAGAGCAGAAAATAGAGGTGAATGATGAAGAGAAAGAAGAGGAAGGAGAGGAAGAAGAAGACGGAGAAAGTGAAGAAGGAAGTGAGGAAGAAGAGAGTGAAGAAGAATTGGGTCATGAAGACAAGAAAGCTGCAAGGAAAGAGCACAAGAAGAAAGTGAAAGAGGAG
>818162610954
CATTGTTGAACCTAGACAAAGCACCGGAGGCTGTTACGGAGGTCACACCAGAGAAGAACGAGATAACAGCAATGGATACCGAGAAAGTTGGGGAACCAATGACCACAACTCCTCTTCTGTCCGAGAAAAGGAAAGCTCTGTTCGAGCCACTTGAACCCATTACGAACTTGAACGGAAAGCGACCAACTGCGGCTGATTCATTGTTGCCACCGCCGGATTTCGAGACTGCAAACTACCCAAAAGGCTGGTTGATCGGTAAGAAGAGGAAGCTTGTGAATGTTGATGTAGTTGAGAGCATGC
>819381539764
GAGTCAAGTCTTCCAGATGAACTTATAGAGAACTCGGTTACTACTACTACTCCTGAAACTAGTTCAAGAAGGCGTAGGACTATAAAAAAATCTCCTCTGCAATCTCCCACTGATCAGCAGACAGGAGAGAACATGACAACTATACCTATTTTATCATTTGTTTCATCCGCAGAAGCTCAAACGGATCCATTTGATATGAGCACTTTGAGGAACGAAATAGCCCCTGAAGTTCTTCAATCAGATGTTCCCATGGAAGAAGAACAAAATCAGCAGTCTGAGACTGTTGCCTCTGAAGGTACC
>820151530386
ATGGGTGTGATCAAAGCTGTAAAAGATCTGATAAATGCAAAGAAAGGAGATGTGACGGCATTATGGGTGACACATAGGTTAGAGGAGCTCAAGTATGCGGATGGAGCTGTGTATATGGAGAACGGTAGAGTGGTCAGACATGGTGATGCAGCCACCATCTCAGATTTCATTAAAGCCAAACAATCGTCTTACATTGATCAAATTGGTTCTTAACTTCCTTTGCTAAGGATTTTTTTCTTTATTACCTCTATATATATATAGAGGTAATGAAAAGTCGATTATTTGCTAATAATTTGTGAA
>821292235505
ATGATGGAGTGGATGGAGAATCAAAAAGATATTGAATTTAGTGTTTATGACATTGCTCTTAGATTGGATTTGATCATCAAAACTCATGGCTTGAAACAAGGAGAGGAGTATTTTGAGAAGCTGCTACATAGTTCTGTGTCTATGAGAGTAGCGAAATCGGCTTATCTTCCGCTTCTTCGTGCTTATGTGAAGAATAAAATGGTTAAAGAAGCGGAAGCTCTAATGGAGAAGTTGAATGGATTAGGGTTTCTTGTTACTCCACACCCGTTTAACGAAATGATGAAGCTTTATGAAGCTAGT
>822565635391
GAAAAAGTTGACAACTTGGAGCCGCCCACAGTTAAAAAAGTAAAAACCTAATCCTAAGACCCGAAACCACTCAACCAAAAAACTAGGGTTCTGTTTCTCGTCTCTCTCTCAAACCCACATTGCACAATCCATTTCTCGTTTCTCTGATTTAGATCCAAAGATGGATGGGATGAAGCTTTCGTTCCCACCGGAAAGTCCACCACTTTCAGTCATCGTTGCTCTTTCTCTCTCAGCTTCTCCGGTGACGATTGATTCTTCCGCCGCTGCAACAACCGTCCCTTCTTTTGTCTTCTCCGACGG
>823104429919
TTCACCAGCGGTTATGGAAGGTCAACCAAAACCCACACCACCAGAAGAAACCAAGGCTTCTCAGCCTATAGCTGAAATTCATGGTGATGATATGACAGTAGGGAATGGCTCAGATGGTGCAATTAATAACGAAAGCAATGACAGCCACTCAAGTGCCTCTAACAGTTCAAGCACCCATGAAGAAGAGTGGCTCCCAGGAGACCAGTCTCTACCTAACTCAAACTCAGCAAGTAGCAGCCCGGGAAATACCAAGGTCTTGGCATACAGCAGAAGAGGAAGAGGCCGAGGTAGAGGAAGAGG
>824379237226
GTACTATGCAAGAGGGTACGAGAGATATTACGGACCGTTCAATGCCGAAGCTAACAAAGACTTCTTGTCTCCACGAGACGCTGATGGACATGGTTCCCACACAGCTTCAACCGCCGTTGGTCGCCGAGTAGACGGTGTTTCTGCACTAGGCGGTATTGCTATGGGTACGGCTTCAGGCGGCGCTTCACTAGCTCGTCTCGCCGTTTACAAAGCTTGTTGGGCGGTTCCAAACAAGGAAAAATACGCCACAAACACTTGTTTTGATGAAGATATGTTGGCTGCGTTTGACGATGCCATTGC
>82515063487
GGCCTTGAACACGCCATTGCTGGTACTGCCTTGCATGTGATTGGACCTAATGAGGACATGGAAGAAGCCAAGAAAAATGCCATGGAAGATATTGAGTCAGTTATGAACCGCATTGACAAAAGTGGTGAAGGCGTTTATGTACAAGCATCTACATTAGGGTCCTTGGAAGCATTGCTCGAGTTCTTGAAGTCCTCAGATGTAAAAATACCTGTCAGTGGTATTGGCATAGGACCTGTGCATAAGAAGGATATCATGAAGGCCGGGGTAATGCTAGAGAAGAAAAAAGAGTTTGCAACGATT
>8265067128
gtaagtaccaagtccaagttctgcttgaatattcattggccttttttgttaaactatctgaaaccataattgtatgccaatgttcttagggggttaggtagtccattaaaattgaatttgttcgagggttaatgatttaagctcttcaactttgaagggatggatatatctgtattcttattttcattatccaactttatcatatatatcctgatattattttgtcacataaacgttgatggggttatggaataacaccgccttatactatatatgttctgttggctcagttattcaagt
>827370219533
GTAGCTGCTAAAGTAATTGGAGAAGTTCAAGCGCTTATTATATTCCCGGCTATACCGTTCGCGATGCTAGCAATATTCTATATGTTCTGGATATCAGCGGCTCTCCATCTCTTCAGTTCTGGTCAAGTTGTTCAGAACAACTGCAACAACACTAACTGCTGTGCGTATGATCTCGTGTTAAAGAAAGTTAATTGTGACCGTTGTTGCGGTTATAGCATACATTACACCCCTCACATCACCATTGCTATATTCTTCCACCTGTTTGGTTGCTATTGGGCTACACAGTTCTTCATTGCATCT
>828225327676
GCTGCTTGAAATTCTCTTGTCTGATTAAAATATATATACCCAAGTCCAGAAGCTGTTTAGGTTCGAGAAGCAGAGAGGGTTCGAGAAGCTAATAAGGGTTTCTTCTTTTTGATTTTAATGCTAAAAGGGTTCTAGATTCGTTGAATTTTACAAGGGTTTTAGGGGTTCTTAGAAGCTTTTGCTTGATTGTCTTTTATTTAGAAACAGTGGTGAGTTTTTAGTCTTTCACTTTGTTCAAGTTCGAAGCTTTTTTTGGAGGGAATTTTGGGCTTCTGATTTTGATCGAAACTTACTGATAGT
>82925221056
GGTGTGAATGTGAGAAGTTTTTACTACGGAGAAGGTTCAGACAATACAGGAGTTCCAACAAAGATCATGAACGTTAAATGTTCAGTGGTGATCACAACACACAATCCTTCTACATTATTCGGCATCCATGTTAGCTCCACTGCCGTCAGCCTCATATACTCTCGTCAATTCACACTTGCGAATGCGCGGCTGAAGAGTTATCACCAACCAAAACAAAGCAACCACACATCTAGGATCAACCTTATTGGCTCCAAGGTTCCACTATATGGAGCAGGAGCCGAGTTAGTTGCTTCGGACAAC
>830387038589
CACCCATCACACAATCCTCAAAACAGAGTAACCCAAAAAACAGAGCAATCTCTAAAAAATCTCAAGAAACCTCACTAAAATGGGTTCAACGGCAGAGACACAATTAACTCCGGTGCAAGTCACCGACGACGAAGCTGCCCTCTTCGCCATGCAACTAGCCAGTGCTTCCGTTCTTCCGATGGCTTTAAAATCCGCCTTAGAGCTTGACCTTCTTGAGATTATGGCCAAGAATGGTTCTCCCATGTCTCCTACCGAGATCGCTTCTAAACTTCCGACCAAAAATCCTGAAGCTCCGGTCAT
>831175436372
TGTCTTGATGAGATTAAAAGAGTTGATGGAAGTGAGCTAGCATCAGCAAAGTTATAACCTTTCCTGCCTAAGTGAAGTAGCAATGGAATCAAGAGAGAATCGGCAAAGGATATTGAGATGAACACAACAAGGAATACGATTTTGCATCACATTGTATTCATTTTTACTTGGTTCTCAATCCCCCTTTAGGGAAGAACTTAAGAGTGTACTCATTTTTTTCTTTATATGATAAGATGATCTTTGCCATACATTGATCGTCAGCATTATTGTCCCTTATCGAACGAAGGTTGTTGGTGAGAG
>83296928989
ATGGACATCATCAGTCAATGTCCGGATCACTTGCTCTTGCGAATACTGTCATTTATTCCGACAAAAGATGTCATCGTCACGAGTCTTTTGTCCAAAAGATGGGGATCTCTTTGGAGATGGGTGCCAAAACTTGAATATGATTTTACAAGACAAAACATGAGATTCGTGAAGTTTGTTTACAGGTCTTTGCTACAGAATAACGCTCCAGTTCTCGAGAGCTTGCATCTCAAGAATATTATCCTTTATGCTGAATGTCGTACCGTAGATATTGGAGGATGGATTGATATTGCAGTTAGTCGG
>833336710327
GTACAAGAGTGCGTGGCACAGGGTGTTGGCGAGGGAGGAAGGAAACAGAAGGTCTATAGCTTCCTTCTACAATCCGTCGTACAAGGCGGCGATAGGGCCAGCCGCGGTGGCGGAAGAGGAAGGAAGTGAGAAGAAGTATCCAAAGTTTGTGTTTGGAGATTACATGGATGTTTATGCAAACCAGAAGTTCATGCCTAAAGAGCCTCGTTTTCTAGCTGTAAAGTCTCTCTAAATGTACTATTTTATTTATTTTTACAGTACTATCACTGTTTTATCTACACCCATTATGTATTTTCTCTT
>83441057250
AATCCCCCAATTTATAAAACCCTAACTCTTCATTTTGATTCATTTCTCCATTCTCCAGATTTCCGTTTCCCTCTTCGAATTCTCATCTCTAACCATGAGCGCAATCTATCTCCTCCGCAAAATTTCCACGAAAACTCCTTCACGATTTCACAGAAGCCTCTTCTTCTCCACTTTCTCCAAGGATTCACCACCAGATTTATCTCGAACCACCTCAATTCGCCATTTATCATCAAGCCAGAGATTCGTCTCTTCGTCCATTTACTGTTTCCCCCAATCAAAGATTTTACCAAATCGATTTTC
>83536627472
gtaagataacggaacctctctctctgatttatacattcttgcctgcagttggaaaatcactttcctacttgattggtatactcgactaataattgtgattgtccctgtgtgaaaaatacttccaagcaaaatccaaagcatatgtcttggatatttacaattatgtcgtagttacaacaaattgagtggaaagcacccttaacggccatctgcattaactttacatttgtgacattcatgattctggaacctgcctttatcagttaatcccaatctagcagactgtctgcatttggatta
>836591932013
ATGGGTAATGTTGAAATTCCGAATTGGCTTAAAGCTTTGCCATTGGCACCTGTGTTTAGACCTACAGACACTGAATTTGCAGATCCCATTGCTTACATATCGAAAATCGAAAAGGAAGCTAGTGCCTTTGGGATTTGCAAGATCATTCCTCCTTTACCCAAGCCATCGAAAAAGTATGTTTTCTACAACTTGAACAAGTCTCTTTTGAAGTGTCCCGAATTGGTTTCAGATGTTGACATTTCGAAGGTGTGTAAAGAGGATAGAGCTGTATTCACCACTAGGCAGCAAGAGTTAGGCCAA
>83754771019
GTTAAACATCCAAAGGAAAATTTGCCGCCTCATCTCGGTGCTTCTATGTATGCAATAGCTTCTGTTCTCTCATATGATAGCCTCGCACAATCTTCAGTTCAAACTGTAGCTGTGCAACCTATTACTTCAGTGGTAGATGCAACGAGTCCCAGAGATGACATACCTTCCACTAACCCCAATGAGCTTCGGGAGCATGACCCGAACACTACTCCAATGGGGTCAAAGCTCGAATTAGCCAACAAGTTGGGTTTGGGTAATATGGAAGAGAGCTTGCCTTCAAATTTCGCTGATGGGAATGAG
>838205832414
GACAAAGCTGAAGCAAACGGAAGTGGACTGTGAATACCTAAAGAGATGCTGTGAGTCACTAACCGAAGAAAACCGGAGGCTTCAAAAAGAGGTTAAAGAATTGAGAACCTTGAAGACTTCCACACCCTTTTACATGCAACTTCCGGCCACTACTCTCACTATGTGCCCTTCTTGTGAACGTGTTGCCACTTCAGCAGCACAGCCCTCCACGTCAGCTGCCCACAACCTCTGTTTGTCCACGTCATCATTGATTCCGGTTAAGCCTCGGCCGGCCAAACAAGTTTCATGAAAGCACCTGCG
>83911736837
CCGTACCTTCATGAGTCTCGCCATCTTCATGCTTTAAAGAGAGCTAGAGGCTCCGGTGGACGTTTCCTCAATACAAAGAAGCTTCAAGAATCATCAAACTCACTGTGTTCTTCTCAAATGGCAAATGGACAAAATTTCTCTATGAGCCCTCACGGTGGTGGAAGCGGAATCGGGTCTAGTTCGATCTCACCGAGCTCCAATTCAAACTGTATCAACATGTTCCAAAACCCGCAGTTCAGATTCTCAGGTTATCCGTCAACACACCATGCCTCAGCTCTCATGTCAGGGACTTGAGGCACA
>840226213340
CCTTGTGGTGTGGAAAGAAACTTATCTGTCCAGCATCTTGATTCTTCAGCCGCAAACCAAGCAACTGAGAAGTTTGTCTCCCAAATGTCCTTCATGGAAAATGTGAGATCTTCGGCACAGCATGATCAGAGGAAAATGGTGAGAGAGGAAGAAGATTTTGCAGTTCCAGTATATATTAACTCAAGAAGATCTCAGTCTCATGGCAGAACCAAGAGTGGTATTGAGAAGGAAAAACACACCCCAATGGTGGCACCTAGCTCTCATCACTCCATTCGATTTCAAGAAGTGAATCAGACAGGC
>8415300426
gtaacttaaccgctttctattcattgcttctatcatctttggtgttcttttgcttctatcatttttggtgttcttgcccatacttctctagctgaggttttgatatctttggacacattatcttaactatagtaagaatgtgctgatagaacctggttgatgcatttactggtccaaatccatagagtctcaacctttagaggtttttggtcctactaggaggaaatacatgcttatatgtttggatgcacacattgtccatagaagtttttattagacagcttgtcgtgaggaaaatga
>84212121957
GGATTTGGGGAATTCAAACTTATCTGGACATCTAGTACCTGAACTTGGGAAGCTTGAACATTTACAATATCTGTATGGAATCATCACTCTTTTGCCTTTTGATTATCTGAAAACATTTACATTATCAGTCACACATATAACATTTTGCTTTGAGTCATATAGTGAACTCTACAAAAACGAGATTCAAGGAACTATACCTTCTGAGCTTGGAAATCTGAAGAGTCTAATCAGTTTGGATCTGTACAACAACAATCTCACCGGGAAAATCCCATCTTCTTTGGGAAAATTGAAGTCACTTGT
>8433909405
ATGCAAACGCTTCTCTGTCAGCCATGTAAGTCTCTTCCTATACTCACTGCTTCGTCGTCGTCGTCGTTGATTCGTAGCTCCGGTGATGTGCGAGAATGTATCGATTTTAGAGCGTCGGAGAAAGTCTCGAAGTTTCAATTTCATGTAACCCTAAGCCCCTTTGCCTTTCGTGGTTTCTCAATATGTCGCGAATTTGCTGTTCGTGGAGCTTATGGGATTAGATTTTGCTCACGAGAAGATGTTTCCGGTGTTGGAAATGGAGGAATCGTGGCGGAGGAGGAGATTGAGCTATTGAACAAG
>844574116739
GATCTCCTTTCTCTCCTCACTTCGATATCTTATACACGTTCTTGTCTTGTCCTAATGAGGTCGTGTTGCCGTCTTGGTATCCGTCGATTCCTTGCCTAAGCAATTCTACTTCATCCTTCTTCGCCACGTCTAATTATTCTCTTGCACAGTCTATGCTTCCTTCTTGTCAAATCGTGAAGAGATTACATGTTCCGGCTACTTCGCCATTTGGGGAAACAAGATTCTCGAGTGACCTCAACAATCAAAGCCTCCTGCTGGAGTGGGCCTTGCCTGATTGCAGAGCCAAATGCTTAGGGGCTA
>845397923475
TTACGTAGTGGGCGATAATTCAATTCTAAAAGAAGCAGGATTAGATGGAGCAAGTGGTGTAGAGAATCTGCAACCTCCACCTGAAATTAAAGACAACATTGGATCTCAGGATCAAAAAGGAGAAGTCAGTTATTTTATCTGCACTAGACCTGGAAAAGGTCCCATCGTGCTTCACGACCAAACTCAAGCCCTTCTCGATCCTGAAACAGGCCTTCCTAAGTGAGCATTCTCTCTGCTTCAAACTAATTATTATGATTAGCATCTCCTTTAACTGCAAGTTTAAGATACGATATATGTGGC
>8464652450
gtattccactttatctatcctctaacttggcttatgattcattatcagacaattttttttgttataagctttgcgcaaacaaatatgaaaatggtctttggttacggaacaatcatattagcttatagaagctttaatttcttcggtggttgttatctttgctgtctttcgttagtaggcaagtcgagatctttgctgtttcaggtaaaatctttgccagtgagattctcttgtagattcatttgagaattaagttttacatttttctgaaatacttcagttatttttttgagttttgag
>847482720170
ACAATTTTAAGACTAGCACAAAAGAAGAAGCAAACTTACTGAACTAAAGTGTTCAGTGTAGAGAGAGAGAGATGGCTAATGCTGTAGAACAATCCTCATTGTATCCATCCTTCGTAGACGCAAGAATCTCGTTCTCCAATGATTTTGCAGACAGTGATAGTAAACATACGGCATCAAGAGCAGATGGTCAGATGAAGTACAAGGAAGCTCCTGTTTCTTCGGATTTCAAATTCAATGTCGAAAACTTCGGTTTCACTTCTGCGGCTGATGAGATCTTCTTTGGTGGAGTTTTGTTGCCAC
>848237633313
ATGATCGGCCAGAGTACGCATCTCTTCAAGCCATACTCTATGGCCCCTACTTGTTAGCCGGACACACGAGCAGGGACTGGAGCATCACAACTCAGGCTAAACCTGGAAAATGGATAACCCCTATACCTGAAACTCAAAACAGTTACCTTGTCACACTCTCACAACAATCTGGAAACGTATCTTACGTGTTTTCAAATAGCAACCAAACCATCACAATGAGAGTATCACCCGAGCCAGGGACACAAGATGCCGTTGCAGCGACTTTCAGGCTCGTGACTGATAATTCTAAACCACGGATTT
>849393814204
gtgcgaaaaatatgataattgtaatttagtcttagaaaatcttcttaagctggtgtaattgaaaagttcatagcggtgtcagctggttgctactggcttggttttatgggttgaaaacatgttgataactacaacctgcttttggtttggaagatgttgataccttgaagacttcttaatttcacttatttgatacttaggcatagtctaacttgctgtagctggtcagagttgtaatatatcctctctatattctcttaacttatgcagcactttgttgaaattgaaagtgtatcgatt
>850615226410
GTGAGAGTGGGGAACTACAAAGGAATCACAAGACATTTTGAGAAGAGACAACATCCGGAATGGAACCAAGTGTTTGCATTCGCGAAAGAGCGAATGCAAGCCTCGGTGTTGGAAGTAGTGGTTAAGGACAAAGATCTTTTAAAAGACGATTATGTCGGGTTTGTTAGGTTTGACATTAATGATGTCCCTCTTCGTGTGCCACCAGACAGCCCTCTTGCTCCGCAATGGTATAGATTAGAGGACAAGAAAGGAGAGAAGATCAAAGGTGAGCTTATGCTTGCTGTTTGGATCGGTACACAA
>851366123292
GAAAGCTCTTTGAGTGGAGAGGAAATACAGGAGAAGAATTGTTGCACAAGTATAAGGAAACAGAGATCACTAGGACAAAGACGACGTCTCAAGAACATGGTTTTGTTGAAGTTGTGAGCATGGAAAGTGGTAAAGAAGCCAACGGTGGTGTTGGTGGAAGAGAAAGCTTCGGTGTTATGAAATCACCGTATGAAAATCGGATTTCGGATTGGATATCAGAGATTTCTACTGACCAGAGTGAAGCAAATCTTTCAGAAGATCACAGCAGCAATAGCTGCAGTGAGAACAATATTAACATTG
>852410710889
gttagtttttctgagtaagattagggtttatgttattcagatcttgttaggagttcagtttcgaggataactttgttcacaagtgccctaatgcatcagattaggtttctgtagtctggtgatgatagttttgaattcttaggctgaattgtaatatccacttgttgctgactcttaccaatcagaatccatttgagctatgtcttaactcttttgatccttagttagatgtcaaaacctatacaattattgaaatttggtgaaactagtgattttacttagttttgtgttacatgatgt
>853428722924
AGCCATGCCTACTTTTTCTGCTATTGCTTTGGATAGAATGCTAGAGCCAGGGGCTTCCACGTCTGTCGAGAGTGTTCCAAGCACAACTAATTTGTTTTATTCAAAGCCACCGATATCAAAACTGGAGAAAGGTAAAGGTAAATTACCTAATGAGAGGACAGTTACTCGTCCTCTGATGTCACCTGCTCTCTACGCCACACCTGATGCGATTCCGCTTCCTAATTCGCCATCGTCTTTCCCACCGTCGCCTTATATCATCAACCACAAATCACGTGGACCTCCACGTCTTCTTAAAAGCTC
>85442976422
gtttgttgctctttgttcatatctcttcccagatttcctttttccccgtctgagaaaaccctagatttggcttcttcagaattggattcctcactaatctattaatacacacttgtgtttcttcttactgtcagcattattgtctctaccctaaatctgatttcgttggtcaatctcatacttttaagagacacccgaattaaggggagatttgaatgttgagattgccactaacttcagtttgaaatcttgcttgttcatgctcattgcctgatttagatctgatgagactaaagtagt
>8555048307
GTGTATAGTGAGGAGCAACTATGGGAGACGATGGAGACTTTGAGGAAAGTAGTAGGATACAGTGTTGCAAGGAGTGCCACATGTGCAGAGGAGTTAAAGGCTCTCTATGTCTTCACCGGTGTAGTGGAGCCACCTCGCTCAAGCTTAAACCAGGACACTTATGATATTGCACATCTTACTATTAGACTTCGCTTCCTCATGTCTGTTATCGGAATAAACTAGTTTGATGGTGTGTTTTGTGTGCTAGATTCACGAGATGTGTTGTGTAGTACTGAATCTCAACTTTGTATGTACTTTTGT
>85613334166
ACCACTTAACGTCAGTGGTCCGTTTGACAAACAGACCTGTGACTGTGAGTGAAGAAGATAATGCAGACTCACCTTTTGGTGGGACCTATCCCACTCAAAGGCTACCGTCGATTCTCTTCCTCCTCCTTCTCCGGCGATCTCCTCCCTCCGTCGTCTAACCCTATCGGCCGAGACCTATTCCCTCACCGTCGAAGGCACCGCGACGGCAAATCTCGGAGTTACCGTAATCGCTCGAAAACGACGATTACTAGTGCTGCGTTTTCTTCAAGTTCTAATACCGGCGGGCAGAATCATTACGCT
>85738212191
gtaacactacgtaaaagtaattgaaattgaaatcataaacgtttaagtaaagacatgagaggatgaactctttaaccctttgaatcacccgtggtgcgacggtttctgtgtgatgtaaggatcacaggatacaacttctataaactggtttcgcacaattcgaaaacacaaatcattcacacaattcaattttattaagcccacttagtttaaataatattttgtccaacaattttcacttcatgttgctttgtaacaaggttcagatgtcttacagtgagaaattgttttttataattg
>85848984668
gtatgctctctcatcaatacttattcattaggataccttctctttgaacactgtgatgttgaactagcttagttttagcctttaggtatagtggaaactggaagcttgaattacatagagttggtggattatgatagttgggagatttatcaaagagggttttgataatccgtgttgaaacttgaaatttatgatcatttgaatgaaacatactgaattatgattctcatgaaagtcaattcgttttgtggggctgaatctaagcttttaattcaactgtcctgaagcttatatcaaaga
>8595254897
gtaagttcgtacaacattattggctttttggatttactctattgaaactgctactggttctttctttctaaaaggatctttctttttgggttttatttgatgtttgattctttgcttggatgatttgtgaaagtgggttattcttacttagtcttgatactttttctttgattttggtgattttcattttggtttaagagagtagaagattctttcttctttgtttgtctcattaattgaagagcaatagtggttataatgtacttactggtttgctttttatataaatggtataagatg
>860526639540
ATTTCTATCTCCCCCGCCGTCGAAAGAGAAACGTCGATCGGAGAACCTTTGAAATGTCGACTGGATTAGATATGTCTCTCGACGACATGATCGCCAAGAACCGTAAGTCTCGTGGTGGAGCCGGCCCCGCTCGTGGAACCGGATCCGGATCCGGACCGGGTCCGACTCGCCGCAACAACCCTAATCGGAAATCAACCCGATCTGCTCCATACCAATCAGCCAAGGTCCAAATCCGTTCTACATCTGTTCTTTCTTCTTCTTCTTCTTCTCTCTAGTTTCGCCGGATCTTTCTTCTCAGAT
>86141561569
CAAGTGGACATGGAAACTGGTGAACAGTTTATGTGTTTGAACGCTGGAGAGGGCAACTTTCAATGCATCACGGAAACTACCTCTCCGAGAGCATCTAATTCATTCTCTTCATGGAACCTTGGTATTCCCCTGGTGCAGAAGGAAGACGAGACTGATTTGTTATCTGAAACTTCGAATAGTTCTAATGATTCAATCGGTATCATAGAAGACAACCCAATAGAAAATACTCATGAAGAAGAAATCGACGAGAGTCCTCCAAGAGAGACCGTCTCTTTAAAATCTGCAACCGTGGGTTCTAAC
>862477536172
GAACTGAAAATTTGAAGTGGAGGAAGATGATATGTCCCTTAACCCATGAACCTTATTATGGTAGAGCCTTATCCATCAATGGGGTTTTGTATTACTTTGCTAGGACATCGTGTTTTCTAGTAGTTTCCTTTAATGTTAGGTCTGAGAAATTCAAGTTTCTTGATGGAAAAGACTTCTCTAATTTTCATAGAGAATTTATAAACTACAAGGGTAAATTAGGTGTGACTAAATTGGAGTGTGATGCTGGTGATGGACATCCCCGTGAGTTGTGTGTGTGGGTTCTAGAGGATGTTGAGAAAC
>863351639325
GCCATAAGCGATGATGAGTACAAGAGTGTGACACATAGAGTGAAGAAGAGGAATAGGAAGACAGAGAGACACTCAGTGTGTTATTTTGTGTTTCCAAAGAGAGATTGCGTGATAAAGTCATCAAACTATAAGCTATTCACTTACTCAGATTTTGAAGCTCAAGTTCAAGCTGATGTTCAGTCTCTTGGAACCAAGATTGGCCTTCCTAGATTCAACCCAAATTCTCCATTGTTTCTCTGACCGTGTCTGAAATTTAGTATCTATTTGGTTTACCAAACTCTGGATACTTAAGTTAGTCCA
>864206232674
GATCTTGCGCAAGCAGGGGCAACGAAACGACCAACATGTTGTGTCTTGGTAATGCTTAAACCTGCGAAAGGAGATTTAACTGCAGAAGAACTTGCAAAGTTAAAGACAGACTACGAACAAGTCTCTGACGATATTAAGGAGCTAGCAACTTCTGTAATCTGATTAGAAACTAGAATGGGTGTTCCTCTTGTGCTTTTGATGGTTAATGAATATCATCATATTTACGGCATCGGATATTACTTTGGACTATTTAAGGTTTTTGATATTGTAGCGCTAATCGATTGTAAAAGTTTGAATCAT
>8651068780
GGAAACTCGGATGGCGAAATGGCGGAAGAAGATGTTCTTGACATTGTATTTGGTTGTTCAGAAGCAACAGAGAGCATTCCTGCGCCAGTTATTTCAAAACTTGCTAGCAAAACGCAAACTCGCAAACAGAAAAGAGCTCAACGGAGACAGAGGCTTAAAAACCGTGAAGCTTCCACAAATACTCCTCAGTATGAACTTGCATAGAGAAAACAAAACAATTATGCTTCTTCTGCTTTATGTTTATCACACATGTATTTGTCTCTTTATCGATTGCTTAAGTTCTTATTCCAATTTATCATT
>866219510434
gtaagtgctctaacactctttctctggttacttcacattttccttttgatcatgattctagttttaattttcctgcttgtgtttctcataaattctgcatatgtttgttgttgggtttatgtatttttcatagctaataatttaatagggaaaaaaaaagagatctctaaactgaattatttcctaagagctgctcctaatactgtcctataattataggttcacatttactagcagctattttattgtgatggcttcatatgcgtcaatgaacttaaaacttgttttccttctgcgtag
>86762996131
ACATTCCTAATCTCTTACCTAAACTTAATAAAGCCTCGTACTGAGAGATCAAAACAAAACAAAACAAAACCCAAACACTTACCAAATCAATCAATTATCGAGAATCTTCCTTCCTTTAATCCTCAAAAAAAACAAAAACCTTTCTTCACCTCCTTTCCTTGATTCATCCTCTAGGTTAATGGGTGTTTTCTCGAATCTTCGAGGACCCAGAGCCGGAGCTACCCACGATGAATTTCCGGCGACCAATGGCTCTCCTTCGTCTTCTTCTTCTCCATCTTCATCAATCAAGCGAAAATTATC
>868331027574
GAAAGCTGGAGGAGGCCAAAGGGTATTGATTCAAGGGTGAGAAGAAAGTTCAAAGGTGTGACTTTGATGCCCAATGTTGGTTACGGATCTGACAAGAAGACTCGTCACTATCTTCCCAATGGATTCAAGAAATTCGTTGTTCACAACACAAGTGAGCTCGAGTTGTTGATGATGCACAACAGGACTTACTGTGCTGAGATTGCTCACAACGTCTCCACTAAGAAGAGAAAGGCAATTGTTGAGAGAGCTTCTCAGCTAGACGTTGTTGTTACCAACAGGCTTGCTAGGCTCCGTAGCCAA
>869157418309
AACATGTATGCCCAAATGTTGCCACTTGCTTTACCTGCACCACCGATGCCAGGAATGGGAGGTGGTGGTGGGTATGGTCCTCCACCACAAATGGGCGGTATGCCAGGAATGCCTCCCATGCCACCATATGGAATGCCACCGATGGGCGGCTACTAAAGCAGACCAGCTTATGCTTTAATATCCGCATTTGGAAAAGTATCAGTAGCGCATAGAGTCGGCCCAATTTGCTAGGGCGGTGTTCATCTGCTAGCTAGCTTATATGTCTGACCAGAATTTGTCTGGGAATAATGTGGATAATAA
>8703572209
gcaagccaaaatctctgtctctctgtctgttttcatctctgtctctgagtatctgtttcctagcgatttggagataaaatgttttatcccttgattcgattcctgtcatcgatttcttccaatgttgtttgattgatgtttgtgttttgattagtgtcaagggaaatctttttttttgtttcttctgaatctagttcttttgaatttagaaattgaaaaagtgttgattttgattctgtgagcgggaaaaattgattgattgatgtgtcctactgtcaatttagtttaatgggtttgtct
>87130429873
gtaattttcttaatcatctcttaaactatcagtttcaatttccactagtttaagcattattataaatagtcttatgtaactagcaatttttgactttttgaggaaaattaaggaatcttcattttgaaatgtttggtacttaagaaaattaaaatgcatgagaaaccataatagaaaatatctacaattatgtgtgtgtgtgtgtatttttttccttcactctaagcttagaaaattttagtttaattttttagtaagttgctaatttttgtttagttttggagagatgagaaatgaatg
>87227491179
TGGAAGATAATGGGGAAAGGAGGTGAAGATTGCGGGAATAAGCAAACTAATAGTTCTGAATTGGTCAAGTCTGATACTTTTCCTGCTTGGGGTAAAGATGTGTCGGAATGCGAAGAGAAGTTTGGTGTTAGTCGTGAGAAAGGTTTGAGCACTGATGAGGTGTTGAAACGGCATCAGATCTATGGTTTGAATGAATTAGAGAAGCCTGAGGGTACTTCTATTTTTAAGCTGATTTTGGAACAGTTTAATGATACATTGGTTCGTATTCTTTTGGCGGCTGCTGTTATTTCCTTTGTCTTA
>87331616106
gtgagttccgctattacaatgattttgtgcatcttaattttctattatggaaattagatttcaacagtttaatgctaggcaaaaatgatagttttaagagtgatttctttcactaaccagagcttttgggtatatagagtatctaaacccttgttatgattttttgtgttaaacccatattacttaaattagtagcagttgtctgggaagtatcattattttaagttaatttgagtacaacgttaaagatcttctaatcattttcttgacatagtatttaggtggttctggcctatattt
>8744183084
gcaagcattcattaaagctctttctaagatgcctgagtgtttgtataatgcaccttaacctatatcttttgtgaatacttttcacaacttcttgaaacatattgtcatgttttaatgttgtgaggtatctgtgcgctaggatgatcatgtgcacatctctgtaggaaatggctagtattattggcttataagtagtagatttcccaccaatctcgcctctattatctcaaattttatattttattttgtttgccttgtagccggctctcctcttgcacaaaaattgatttttccctagat
>875478814561
gtataaattgtaacagattatgtacatttattcaaaatagacaaagatatatatatatatatatatatatatatatatatatatatatatatatatatatatatgtacacctcgttagctcaactgaaaaaacacctcaaatcaaaacaaaacctagaggtaacatgatcgagtacgcttggagtgggaccatataacatgctcttgtctcgtgttaaggggatgtacagaccttagttagaacttccttatgattcaacaaaacaaagaaaaaaagataaaagatgtatacaattgtta
>876384425443
TTTAAGGATGATCAAGATTGCAGTGCATTATCTTGCCTGCTATCTGAGATGAGGCCGGTGGAAATTATTAAACCAGCTAAGGTGTTGAGTTATGCAACAGAGAGAACAATAGTTAGACAAACCAGAAATCCCTTAGTAAATAATCTCGTTCCACTTTCTGAATTTTGGGATTCGGAGAAGACCATATATGAAGTTGGAATTATCTACAAGCGAATCAATTGTCAACCGTCTTCTGCTTATTCTAGTGAGGGAAAGATTCTAGGTGATGGTTCAAGCTTTCTTCCAAAAATGTTGTCTGAA
>87761468951
gtgaggttttgatcgatctcttgcgtactaattactatatttttcgattagcttttacataaacttaggttttgcgggaaaataatgtatttacaatgacggcgacatgcttatagacagcagcaaactagagtagcaaatatcctacataatgttcgggagtaatttgcttattttagccacttgataattgatataaatgatcgcatttaatgtcagaaatgagtttaactttttgagtatcaatcacatgtgattgtccaaaatgtagatttatgggagttttgcttgagaaattca
>878487531891
CGAATACCAGATACTCAACATGTGATATGCGGAAAGTTGCTGCGCTTGCTTTCTTTGATCTATTTCTTTATTGGCCCTCTTTGATAGTTTGGTTGGCGATTTACTTAGTTGTTGTGCCTTGCATAGTACTTGTAGGTCTTTCGGGATTACACAAGTTCCTGACACGAAAGTTTTGGAACAAGAGAGAAAATCCTCGTTCTCCATTGATTGTCAACGACTTGAAGCTCTGGAAACTCGAATCGCCAAACCTAGATGAGTTAGAGGAAGAGTTTGACTCGTTCCCGTCGTCGGTGAGCGATG
>879282410307
gtatgtttactctgatcccgtttcgatatttgttctcagttttttaaaacgaattcgtttgcgttggcttgatctgtttgattttctcactagtttaagggatccgtgaagaagatcgtttgaatctacatagaggtttacattgatttgaattcgatttcgattttgatttctgactagtttgagagaatttgtgatggaattgatttttttttttttggaaatgtgtataatgatcttgtgagattcttgtagttattgatgatatggttcttatttcgtgattgataaaccctaatt
>880580726379
TCACAAATTTGGATTTTATTGTTCCACTGTGAATGAAAGGAAACCAAAAAGACTCATCGGAGAAACCCATATGGGATCGGAGCTCATCGGGTATATCCATGACCCGACCCGGTCGATTAATAATCTGGCTCATCCTCTTCATCTCCGTCACTTACATCATCTACACTCTCAAGATCGTCTCCACTACACACCCTTGCGAAGATCTAACCTCCGAGTCAATTCTCCAACAAAGACCGGAGAAAAAAGCGGTTACAGTAACGGTTAAGGCGGTTCCGGCGGAGCAAGAAGCAACGGATCTAA
>88191019353
ATGGATACTGTCAAGTCAATCAACAAAGGCTATGGCAAAGTTGACGAAACTCAAGATTTGGCGTTGAAGAGAAAGACGAGAAAGCGTTTGTATCAAATAGGCATTTCCGTGGCAGTTCTGGTGGCGATTATCATCAGCTCCACCGTCACCATCGCAATTCACAGCCGGAAAGGCAATTCACCACATCCAACACCGAGTTCAGTCCCCGAGTTGACTCCCGCCGCTTCACTCAAAACTGTGTGTAGCGTAACTAATTACCCTGTTTCTTGCTTCTCAAGCATCTCGAAGCTTCCATTGTCC
>88242373866
gtaagtatactataataattccacttctattttgttatttctaaatacttgttctaacttctaattaatgtagtggatatatatatatatatatatatacatggatatttcaaatgaacgagttgagaattagaatttcatacttaccatgtttaatcaactacacatacttaaagtaacaagtgtaatttaacatacaaatatactagtctagcattgacgatgtctagtgtgcgaattggaacttgataaaataagaaaatttcgatcatgttgctaatactatatacattttaggta
>88326877858
gtgagttcagtagctacttttttccttgtttggacaatttggtatgagataaccgtatctttgagaaacaaaacattgcataaactttcaaaacatggtcaataatcttccttagaaaatttctgaaacgattgataatttatttatattgcagaaacttatttggcatctaatagaattgcttgatttagactcttatggctatatggtaagatagttccatgcggatttataatttatatggtagtctgtcattggctcctcctatcagtatctaaaatttcaactgtctactggttg
>884173134549
CTCAAAGATATGGCTCTGAAAGCATCAGGAGCTTACCGGCATTGTACGCCGTGTACGGCGGCACAAGGTCAGGGACAAGGACAAGGTCCGATCAAGAACAATCCGTCGTCGTCGTCGGTAAAGTCGGATTTCGAATCGGATCAACGGTTTAAAATGCTTTACGGAAGATCAAACAGTTCGATTACAGCTACGGCGGCGGTGGCGGCGACGCAACAACAACAGCCTAGGGTTTGGGGAAAGGAGATGGAAGCGAGACTAAAAGGGATTTCGAGCGGCGAAGCGACTCCGAAATCGGCGAGT
>885441336728
GGAGAAATCGAGAATGGAGGACGGCGAAATAGAGGAAGGAATGGTAACTGCCGACGAATTCCCGACGCCGGAAGTAACTACCATAGAGACTATACAACCTCCCCGAGAGCCAGGAAAATCTCCACTCGAGCTACTTCGAGAGAGCAAAACCTCCGTAGAAGAAATCGTCGCGAAGATGCTCTCCATGAAAAAACAAGGAAACCACAAATCTGAGATTCGAGAACTCCTCACTCAAATGTTCCTCAACTTCGTCAATCTTCGTCAGGTACTTACCAATCTTCTCCCTCCACCTCTTTCGCT
>88643136675
CTATGTGGTGGAGTGACAATGAACAACATTCTGTGTCTCTCGGTGTTCTTAGCAATCGTCTACGTTCGAGGACTGACATGGAACTTCTCATCAGAAGTGTTGGTGATTCTCATCGTTTGTCTGGTGATGGGCGGTTTCGCGAGTTTCCGCACAACTTATCCTCTTTGGACATGTTTCATAGCTTACTTGCTTTACCCATTCTCCTTGGGTCTGGTCTATATTCTTGATTACTGGTTTGGCTGGTCGTAGATATCACTCTCTGTTCAAAGAGTTTGTTCTAATGAGTGAGTGTCTTCGCGC
>88764924323
ATGAATTCGAAAAAGTTGAATATTGGTCCCAAAGATATAATCAACAGTCTACCAGAAGCTCTTATTTACCACATATTGTCGTTCCTTTCAACTAAAGAAGCTGCTATAACATCGCTTCTCTCGAGAAAATGGCGGTATTTCTTTGCTTTCGTACCCAATCTTGATTTTGATGATCCGGTACGTATGCAACCTGATATGGGTAACCAAGAAGAGACTGAGATTCATACGAGTTTTATGGATTTCGTGGATAGAGTACTGGCTTTGAGGGGAAATTCCCATGTAAACAAATTCTCTTTAAAG
>88873121666
AACACGAGTTTGCAAACAAATCCAATCAATTCGAAGCTATCTTCTTCTTCGCGTTGATCTCTGTATCGATTTCTTCTTCAGATCTCCGGCGACAATCATTGAGATCTGAATATCTTACGTTAAGGAGAGAAAGATGTACGGATTCGAGGCGCTTACCTTCAACATCCATGGCGGATATTTGGAGGCGATCGTTAGAGGCCACCGTGCTGGGCTTCTCACCACCGCCGATTACAATAATCTATGTCAGTGTGAGAACCTAGACGATATCAAGATGCATCTCTCTGCCACCAAATACGGCTC
>889558720978
GGAGTGGTTGAAGAAGAGGATTTGGAATGGATTTCAAACAAAAATGCTTTTCCGGTGATTGAAACATTCGTCGGTGTATTACCGTCGGAGCATTTTCCTATAACGTCTCTTCTGGAAAGAGAAGCGACTGAGGTAAAACAGCTGAGTCCGGTTTCAGTACTTGAGACGAGTAGCCATAGCTCCACAACGACTACCTCAAACAGTAGCGGCGGAAGTAACGGAAGCACGGCCGTGGCTACGACCACCACCACTCCAACAATAATGAGCTGTTGCGTTGGTTTTAAAGCGCCGGCTAAAGCG
>890235715634
ATGAGATCAAGCAGCCAAAATTCTGAAAACTCCAAGACTTGTCTATCTAACAACATCAAAGCAACCACCAAGAATGAAGAAGATAAAGATGAAGAGGATGATGAAGAAGGCGAAGAGGATGAAGAAGAGAGATCTGGAGATCAGAGCCCATCTAGCAATAGCTATGAGGAAGAGAGTGGGAGTCACCACCATGATCAGAACAAGAAGAATGGAGGATCCGTGAGGCCGTACAACCGCTCAAAGACTCCGAGGCTGCGATGGACGCCGGAGCTCCATATTTGCTTTCTTCAAGCTGTGGAG
>89194836570
AGAGAAAGCAAAACCGCGAGCTCTCATGGCTTCCGGCGGCAAAGATTCCGATCGTACCTTAGGGTACATGACACGGAAAGATACAGAAGTCAAGCTTCCAAGACCTACTCGTGTCAAGAACAAAACTCCGGCGCCGATTCAAATAACTGCCGAACAGATATTAAGAGAAGCTCGAGAGAGACAAGAAGCTGAGATCCGTCCTCCCAAGCAAAAAATCACTGATTCCACTGAGCTTTCCGACTACAGACTCCGCCGGAGAAAGGAATTTGAAGACCAGATCCGTCGCGCGAGATGGAACAT
>89253518889
TTGTCTACTAGGTTATCTGAAGCTCGTAATGCAAGATCACTAACAAATCTGGTCAAGGAAATTGATGGAAAGCTGGGGCCTTTAGAAATCAAACCAAAGATTGTTACTGACTCGGAATCCGATAAACCTGAAAATACAGAAAAGAAAGCCTTAGAAGAAGCTGAGATTAAAGAAAAACCAGAGACGAGTAACTTAAAAGCTGTTACATTGGAGCAAACCGCGAGAGAAGCTCCGGAAGATAAATTGGTTTCAAAAGAAGTAGATGCTGCAATGGTGAAAGAAGCTGCAAAGAAAGTTTCA
>89328276397
gtatctgaatccgtgacctttactagatacatttctatgctagttaacatttttcaaaaaaaaattctttgtgattgtggaagctgtttgatctagctaatgctcttgcatcatgtctagtactctgtcttttgagtgtctgtttccactatggcatctcaagccatcagcggttggatacagcttccgaaattaaatttgtagagatccttccaggtttctctgtactgacagtgttcagagagaagtattatggatcagacattattacaatccttaccctgatacagtatatggtag
>894116530923
CTTCCTCTCTTTCTCCTTCGTCTTCTTCTTCTTCTTCTTCCTTCCTTCTCTCTCCTTATTAAGAAAGACCAACACAGACACGGAAGAAGTAGCTTGGTTCTTCTCTTTGTGAAGGTGAATGCGGGAGATGGGGACTGGAGATTCTGCTTCGAGACTGATTCTCTGGTTCTGCTTAGGGTTTTTGATTCTAGGTGTTGGATTTGTGCAATGTGGAGTTACTTATGACCGGAAAGCACTTCTCATTAATGGACAGAGACGAATCCTCTTCTCTGGCTCCATACATTACCCTCGAAGCACTCC
>89560111034
ATGACTTGTGAAGGAAACGTCGTTGTAAATATCGAAAACTGTTCTTGTTTATGCGGCCGGTGGCAGGTTTATGGTTTGCCCTGTAGCCACGCCGTTGGAGCTCTCTTGTCTTGCGAAGAGGACGTTTATAGATACACAGAGAGTTGTTTCACAGTGGAGAATTACAGAAGAGCTTATGCAGAAACTCTAGAGCCAATATCAGACAAAGTTCAGTGGAAAGAAAATGATTCAGAGAGAGACAGTGAAAATGTAATAAAAACACCAAAGGCTATGAAAGGTGCTCCGAGGAAGAGGAGAGTA
>896122437454
GTCGACATGGTCATCATTCCCGCATCAACAGGACAAATGGGTGTCTTGCCCGGACACGTTCCAACAATTGCTGAGCTAAAACCTGGCATCATGTCCGTCCATGAAGGCACTGACGTGAAGAAATACTTCTTGAGCAGTGGTTTTGCATTCCTCCACGCAAATTCCGTCGCTGACATAATCGCGGTGGAAGCTGTGCCGCTTGACCACATTGACCCTAGCCAAGTCCAAAAGGGTTTAGCTGAGTTCCAACAGAAACTTGCTTCTGCCACAACAGATCTTGAGAAAGCAGAGGCACAGATT
>89738887837
gtccgtatcttaaatttttgtgtataatcatctttggattatcgaaatgattctgtgattaggaagtaaaaaggtttattgcttaattagtataacaatttttgattattcttctgtttgcttgtttctgtttatttagtatatacctgagtatgacagaaagtgatcgaattattgcctgcttatggatggttattcaaattttgattcgtcattttagattgttagattaggtttagtaaactatttttagttaatttcttcattgttgtttctttatctatcaaaatggagctgacg
>898536014766
AAGTACCATTTGAATCATCACTTCAGGATTCAGGACAAAGGATTTGGTATAACTTCGTCGTTATGGGACATAGTCTTTGGGACACTTCCCACCACAAAAGCCCCCAGAAAAGAGCAATAGTAGTAAAAGGCAAAAACTAAAAAGATGTTTGTAATACATTTAATTTAATCTTAAGTTATTAATCATCCTTCTGAATTTTGAGATGTTTAATCTGAGGTTTCATTTGGATCACTGTCTTTTGTAGTTTGTAAATCAATACTTCACAATCCTAATATAATATTTTTCTGCGAAAGCAATAAA
>899169916256
AAATACCTGAGATAGAAGCACATGATAGCGAGTGTCTGAAAGAATATGGGGGTGATGTTGGGTTTGGCTTCTGTGCGCCTAAGATATTTCCGACGATTTGTTATAGAAATTGCCAAAAGGACAAGGGGGCTAATGGTGGAAAATGCCTCTGGGGAGAGGGCGGTAAAGTGAAATGCTTATGCGACTTCTGCAGCAATGAATCTTTTAATCAGTTTATAAGTCTTACTTGAAACTTGCATGTGTCGTCGTTTGTGTAATAAGCAAGGCTAATGATCCAAGAAATAATGTAACAATGAATAA
>900166611538
gtaagttcttttgatctctttatgaaattcgtaaaaagttaggatttggaattagttccttgattgatgttagtttctgagttagaccttaaagttttggactttgtaattgaattcgttgagtgtctctagttttattacttagcttaaacctcgtgacctttgaattgctaatttcattgcagattgtataaccaatagaggaagagtattttatgtatctgttttgttttcaatgaagattttactttaggtttatgttgatgtggttctaagtatgtaatcttatcaataatgcag
>901431026370
GTGCCCACACGATTGGAGTGTCTCATTGCTCCTCCTTCTCAAACCGTCTCTTCAATTTCACCGGCGTTGGAGACCAAGATCCATCGCTCGACAGCGAATATGCCGACAATCTCAAATCACGGAGATGTTTATCTATCGCTGACAATACCACAAAAGTCGAAATGGATCCCGGTAGTCGAAACACCTTCGATCTTAGCTACTACCGTCTTGTCCTAAAACGTCGTGGACTTTTTGAGTCTGACGCTGCATTGACTATGAATCCTGCGGCATTGGCTCAGGTCAAACGCTTCGCCGGAGGAT
>90262628846
ATTCTCTCACTTTCTCTGCAGAGAGCAACAATGGCCAAAAGCTCTTTCTTCAACAAGCATTTGCTTCTCTCTCTTCTCATTCTTCTCCAAAGCTGTCTACTCTCTTCTTCTTCAAGTACCGATTCAGAAACTCTCTTGAACTTCAAACTCACCGCAGATTCCACCGGAAAACTAAACTCATGGAACACAACAACAAACCCATGCCAATGGACCGGAGTCTCCTGCAACCGCAACAGAGTCACACGACTCGTACTCGAAGACATCAATCTCACCGGGTCAATCTCATCACTAACCTCACTC
>90314171725
gttttttcaacttttttttttttcaacttaatttacttaaaacttcactctttacataattcaaaatgttttgtttaactaaaacaatcactttagttaacaagaattttggttggagaatatttcgagatctcatgatctttgcatgagttagcacaattattactattttaaaatatattttttcatatatatatatatatatatatacagtatatattgtataataactagaagttggtgatgatatgtttttcatgcactttgttttaaagaaacgtggattgtagagcatttcat
>904589329905
ATCCACTCTTTCGCTTCTTCTTTCTTCTGATCATCCTCCCGTAGCTGATTCATGGAGTCAATCCACTGCAATAGTTTACTAAACCCTAATTTCTCCTTAAACCAGCGTCGTCGGAGGATTAATCACGCTGTTCTTAATCGGAGAGATGCTCTTTTGCGATCCCTCAACGCCGTGGAGTTGCGGCGGAGCAGGACGTTCTCGGCTGTACGGACTTCTAATTTCTCAGTTACTGCGGCGGCGACGGATGTTGGTGGTCGGAATTCGACGGATGCATCGGTAATGACAACGGCGATGAGCGGG
>90556013477
gtaagtccaacatgtcttttatacaacttttgttactattatgatcaatttatcattcatggtttaatatttgttaacatttttttgaaactttttatagattacattcagtattccgttcgcactagcttctataatatcaagcagctccggcgccggtcaaagtatttttaacatctttttttcctaaaattatttaaacattctctagtaaatgctaattaaatttgtgattacaaaaaaaaaaaattgagagatcagtctccatttatcttcataatttaagttaatttggataat
>90627014896
gtgtccttcgtatcccttctcaatcttttggtttaactttttcatatctggtgaactattgtaaatctgttttgaagctgaaatttttaataggcttcaatgcaaaataccgtcaaattagcagcatttgggggaggaactttagctctggtagttatttgaaagattgataagttagatcgaggttatatttgtagcaacttttggatttcatttttatgaaacttttctataagttgtattttctgtagacatttcttttggatgatagacgaaaaggtggttttcacagctatgtca
>9071275282
AGCAGCAAGCTTCTTCTTCTGCATACTGGTCATTGATTGGTTAATCAGAGCTCTCTCTTTTCTTTTCCTATCTCTAGAGACTAGAGAAATGGCTCTCTATCTCTCTTCTTCACGACTCATCACCTTTCTCTCTTTCATCTTGCTTCTCTCCAATGGCTTCTCGTCCTCTTCCTCTCGCCCTAGCATCCACCATCGTCACCACCTGGACAACCACAATTACAAAGACGCTCTCTCCAAGTCCATTCTCTTCTTCGAAGGTCAAAGATCCGGAAAGCTTCCTCCAAACCAGAGAATGACTTG
>90827065301
gtttttattctaactcatgttatttggcattaaattcatgcgtctgtagttttttttggcgtttggttactggtttgagatttattaattatgatgccaacgatttatacttaaacatttgtgacttgtgagtgacacacccactgcatgacatgttgaagggtgctcttgtgcttaatttttagaatcaagaaatacgaggtaacaaacttaaattagaatgttgtgctgcttaagtgatcaattttatgctttttttctgccatgattttattctgtattattgcatacttgtactgt
>909487232064
AAAAAAAGATAAATTACAAAATATCATTTTCCTTATCTTATTGACTTGTCAAGATTCTCTTCTTCTTCTTCTTCTTCCTCCTCCTCCAAACTCAGTTCCCTCCGTCCATGGCAGCAACCTTACCTCTATCTCCGATCAATCATCAGTTGTGTCGGTTCGGGAACAACTCTTTGACGACTCACCGGTTCTGTTCTCCTGGCTTCTTGATTTCTTCTCCTTGTTTCATTGGTTTGACCGGAATGGGCTCTGCTACTCAGTTACGTGCTCGTCGTTCTCTGATCTCTTCAGCAGTTGCGACGA
>91043633943
GCATATGCCGCAAGGAGCAGAGGCGGTGCACGCCGCAAACCCTAAATTACTAGTCATCCTCTCAGGCATTGACTTCGATACAAACCTCTCTTTCCTCCGTGACCGTTCCGTGAACGTCAGCTTCACGGACAAACTTGTCTTCGAGCTCCATTGGTACAGTTTCTCCGACGGCCGAGATTCGTGGAGAAAACACAACTCTAATGATTTCTGCGTCAAAATTATCGAAAAGGTTACACACAACGGAGGATTCTTGCTTGGAAGAGGCTTTCCTTTGATCTTGAGTGAGTTTGGGACGGACCA
>911233113319
gtctgttctttctctcatctcttttacaagctagctactctgctttttttcattctttatatcacacataatactctattatctttatactcaaactgttttggttaacttcaaaactatatgctaatacgttatacgtcccatgcacaaattcaaatgttacgtttcaaaaatgtgaatatggtttttgttaaatacgtttcttcaaaacttcatcaaaaaacaattcgttatacatagctaacacaattggtcgaaagtcgaatctagaaactcattactgctgaatataaaatatgc
>91263225119
TGGATTTTCTGGGTTGGACCATTCATTGGAGCAGCTCTAGCAGCACTATATCACCAGATTGTCATCAGAGCGATTCCTTTCAAGAGCAAGAGTTAGAGACACACAGAAAGATTCCACGGTCCAGAATTTGTTCTTTAGTAGTTTCTTTGCTTATCTATCTAATGTAGCTTGTGTTTTGCAATGTAATGAGCCTTTCAAGAATATGTATTTGGGATTTCTAATCAGCTTTTGTCTATGTAAAAACTATGTGTTTCTTTTTTCTTCCTATACTCGTCTCAGATGCTTTATGGCAAAGGGTCT
>91342662513
gttgagttttgctttgtttttttcaatttaatcattcttgactacctttctctgcataaaatttagtcttaaccatacttattatccatttagtttccttgatacatgagttttatgaaaagacttagaggtattggttgtgtattggcaagcatttgggcttagagagagagagttgagtgtactcttcgaaacaaaggattttggttgtatttctgtcgttcttatacttttaccttatcacattgatgggacctttagcagtctctaagtagatgtttgtgaattggttaaactcag
>914417329077
GAACAGAAGAAGCAGCAAGAACAGCCACACACAGATCAAGAATCCGCCTTTGGGTCTAAACCAAGCCCTGCAAGACCCGTTAGTGCCAAGAAACCGGTGGGAACACGAGTCAATGGAGGAGGGCTCAACGAAACTCCTATGAGGCGTTTGTCTATGAACTCAAACCAGAACGGAAGCAAGTCCAAGAGAGACAGTCTGAACAAGATAGCTTCACCTTCGAACATTGTAGCCAACACAAAAGATGATGCTGCATCTCCAGTCTCTCGTGCTGACCCAGTGATGGCTTCACCGTGACAATAT
>91596514121
GTCTCCAACAGGTTTTACTTCACCTTCAGTGTGAGACCTGAGGCCATGAAAGATGGATTGAAAATAAGAAATGTGGTTCCAGCAACAGAAGAAGAAGCTAGAAGAGTGATCGAGCGCATGGACGCAGAGAGACCCATCTCATTGCCTTGATTGCCGCATTTGAACAGTTGATTTCGGTAAACAAGAGAAAACATAGTCTGACTAATATATGAATAAGAAGCCATTTATGCAAAATAGATTCGTTTGATCATTCTTTCCCTCTGTGATAGATTAACGATCTTCGACAATAAGAGAGAAAGT
>916575032481
TTATAGTCAGACTGGTTTCGATATGAAAGATGTATTTGTACACATAAAGTTGATAGAGCAAGCTTTTGGAGATGATAATCCTGTGTTTGTGATTCAAGAGGTGTGTGATGAGGAAGCTGATGATCAGGGTTCTGTGTTTAAGCTCACATTTGCTTGTACTTGTTCCCTTCCATGGTCAACCATTTCAGGGTCTCTTGATGGTGCTTTGATTTGTTGTAAGAAAGTACAAATCTTTGAGAAGAAGGGGTTGACTCTTGGAGTTGTTCTTCTTCTGGTTGAGTCTGGACAAGAAAAAATGTT
>917284635327
GATGATGATTGCTATCTCAACTTCTTGATGTCGGAAGCGAAAACACTAACCAAGGAGCAAATTGCTATCTTGGTTTGGGAGACGATTATCGAGACAGCTGACACTACTTTGGTTACAACTGAATGGGCCATCTATGAGCTCGCTAAGCATCCAAGTGTCCAAGATCGTCTGTGCAAAGAAATCCAAAATGTCTGCGGAGGAGAAAAGTTCAAAGAAGAGCAATTGTCTCAAGTTCCTTATCTCAATGGAGTCTTTCATGAAACGCTTAGGAAATACAGTCCTGCTCCTCTAGTTCCCATT
>918489437345
TAAGATCGTGTCAATCGATTTATCAACAACAAGGACCCATTACACCAATACCTGTTACCATTACCGGAGAACAACGACGTCACGATTTCTATGCCAATGACTCCATCGGAATTCAAAAACCGATTACTCTTCGGCTCATTACCTCGGTCATCCTCCGATCCCACAGACCTACAATTTACGGAGCCTAACGTACCACCGTCTCTGTTTTCTTTACCAGAACACAACGACGACACAGCTACTGATATGGCTCCTGACCAGGAAACAGAGCAATCAGTTTCGAAATCCATTGCAAGACAAGCA
>919336324011
GCATGAGCAGTTGATAAACCACACCAAAGGCTTATCAGGACGAACATACAAGTTAGTGAATCAGCTCTTGGAACACACACAGGCGCAAGCAACTCGCTAGTCAAAATTTTGCTGTGGAAGCCTTTCCTTGATAAAACTCACCTTCGGTTGACTGGAATTATTTTCTTTTTCTTGCTCTGAGTTCACCTTTTACTTTGAAAAAGATTATTATGGAGTTGTTCTATTTGAAATGTTGGATCCACAGATTGGAACATTTTCCAACCAAATCAGCATTTTGTATCCACCCTAAGCATTTAAAGG
>92010905397
GGCTTGGACTTGTCTACTATTCCGCACTTTTGAGACATGCAACATACCGCTTGTGGCCATAGCAACAGTACAAACGAAAGCCATTCTCATCACATATCATTGTTAATATAATACCTAACGTTAGGCTTCTCCTGCAGTTCCCAACAGGTCTGGCTTTAGCTATTGAGAAGAAAAGCAGAAGGATAGAGATATCACTATACTGCTTAGCGAGGGCGATAGAGAGCTTCTTTACTTGCATGACAGAGGCAGGATACATTCGACCGCCCAAGAGTTTAAGAAGAGCGGATGTGGTTGTGTTCA
>921364933102
ATGGGCACTTGTAGAGAATCAGAACCTACTCAAATCTTCGTTCCTGGTCCGATCATCGTCGGAGCCGGGCCTTCCGGTCTAGCCGTAGCGGCTTGTTTGTCAAACCGAGGCGTACCATCGGTTATCCTCGAGAGAACCGATTGTTTAGCTTCTTTATGGCAAAAAAGAACCTACGACCGTCTCAAACTCCATCTCCCTAAACACTTTTGCGAGCTTCCTCTTATGCCTTTCCCTAAAAACTTCCCCAAATACCCATCCAAGCAACTATTCATCTCCTACGTTGAGTCCTACGCTGCCCGG
>922138610291
TGAGAAGACAAGTAGGAGGAGATTTCAAAGAATTGAGAAGGGTGTCAAGTTCAACACTCTGAAACTTGTGTTGATTTGTATAATGCTTGGAGCTTTGTTCACGATCTACCGTTTTCGTTATCCACCGCTACAAATTCCTGAAATTCCAACTAGTTTTGGTCTTACTACTGATCCTCGCTATGTAGCTACAGCTGAGATCAACTGGAACCATATGTCAAATCTTGTTGAGAAGCACGTATTTGGTAGAAGCGAGTATCAAGGAATTGGTCTTATAAATCTTAACGATAACGAGATTGATCG
>923541813143
gtacttacttgttctctacttctccttaattaaggtcttctaatcacataatgatacaaaaagaaaaacactaattaggaacctgcatatattgtagtttttaaaaaggaaaattgatcttcttttgttagttatgatatatatatattcataaatattcctgaaaaatactcactataatctaatttctaggtgtatatatttttgttcattaacaatgtaaacaagatgtgtaacaaaacaatttttccttgcaaaaatacatgcatgtttggaaattgtaattagacataaaagaat
>924411838663
GTTCCTCCATCAACTATGGTGGTTCGGTCAAAGGAGATAAGCAGGGTCATCAATCTTTTAATATTTACTCAAACCAAGGAAAAATGTCATCTTTCGATGGAAGTAACTCTGACACTTCAGATTCGTTAGAAGAACGGCTATCACACGAAGGCCTGAGAAATAATAGTATTACCAATCACGGGCTTCCACCTTTGAAGCCTCCACCTGGAAGAACAGCTTCTGTACTTTCAGGGAAGTCTTTTTCTGGAAAAGTGGAGCCTCTTCCACCGGAACCACCCAAATTTCTTAAGGTATCCTCGA
>925228213895
gtaagctttcaataatctgataatttcaacaatttttgagactcttaattttgggatctgtggcaaatgtttttttgtcaacaaagtagatacgcctctgaatttgaataatgatagcacacaaggcagattagtcctttgttggtcgttttgagttagacgaatccatttttcggaccgatgatgatgcagacaaaacaaacatatatcttcattaaatcttgtaaatagttaacgaaagtactatatcattacacacacatacaaaagacactagttaacatgcatacgtgaatttat
>9263645730
gtaatcatttatagattcagtagttgccttgtgttaaaatattgctctatgtgctttgttgttctggttgatacacataactgacgcagatgcttgaagttgtctgttttgatgtgtatttgtaaaatagtcaggatatgagtattagcataactatatcaccctttgaaaatgtatttgtgttagaatagtcccattgtggtagtattaaaacataaaccaagtttcagatttgagtttttacaacctagatttcatatataggtaagtttgtatgctggtttgtaattagcatataat
>9275530748
gtcagtcagacgttgtacctatacaagcatatcttcaaggattatttttcttcatatatttttaaattcttcaccttttatgttgttctacaattcacataaagaggaatcatgattctcaccagccatttagttgattccatcaccagtacaaatttccaacaattttgatttagatgcagattctggtatattggactgatcagcaaattgatgataggttagctaagttgaaaatgctcttgattgattttttggtaatagcgttttagttggctctggtggctcttgaaaatatat
>928184411979
GTGATTTCACAGCCGGGAATGGTACCGGAGGTGAATCTATCTATGGATCGAAGTTCAAAGACGAGAACTTTATCAAGAAACATACAGGACCAGGTATTTTGTCTATGGCTAACGCTGGTGCGAACACGAATGGATCTCAGTTTTTTATTTGTACTGAGAAGACTTCGTGGCTCGATGGGAAACATGTTGTGTTTGGTCAAGTTGTTGAGGGATTGAATGTTGTTAGAGATATTGAGAAGGTTGGATCTGACTCTGGAAGAACTTCTAAGCCTGTTGTCATTGCTGATTGTGGTCAGATTT
>92946412201
gtttgtcttacattttaacccactatttgccttctctgttttctgttcccggccttgattgtctgtttaaaataacttttacacgatacatgttcatgggtctgatgctgtttgataattttttcaccatgaacatctgttttctttttcatatgttttgctgtgggagaaaaactgatgatgcaattctgcaaaagttctagactaagaatttgtaaaatgctctgggtttttgtcaaatgcttagtttcttctgcctcattttacttttcgtggggtgaatgcagatatcttcatagg
>93046714102
gttagaaaagttttatgtttgaatttgtgtgttttggttcgttattgttagaagataagatcttatcagctgttttggagctaaaaagatagattgtgtaggagttgaatcactgtctcgagtaaaaatgtggtttgattgaacctttacgataagaaaataaagctcgtttcttgtttgagtttgtgtttggctcagaattttatgaatctaaggtttgattagttgtttaggaactaagaagatagatggtgtaggagtagaatctctgtctcgagttaaaatgtagtttgattttga
>931164223920
GAGATAGAGATGCGAGACTTGAGGTGTATATGATAGACTTATATTCTTGTGTTGTGAAGGAAGATGGACCATTAAATTTGATGCTATTTGTCGGCGACATCTCATCACGCAGCAAGGACTTCTTCAGGGTTTTTCGTTTGTTGCAATCTAGCTCATCAGACTCATCAGTACCGCTATCTTTAACCCAAGATGGGATTTGCAAGGCCCTGACATTTGGAGAAGAGGTTATCATCAGGGAATGTGGGGAGCGTCGGAAGGTTCCAAATTCTGACTAGCTTTGTCTCCTCAAGCTTCTTCTTT
>932513026598
GAGCACTCAATTCGATCACTAACTCTCACTCTTAGTACAAATATTTTCAAGAATGGTTTCTCCTTCTTTTTCAACCAAGCTTGTCTTCTTTGCTTGCTTTGTTCTGTTCACATTCTCACACAAACTCGTGACAGGAGAATCCGACAAAGTTGAGCTCAATCTTTACTACGAATCACTTTGTCCCGGTTGTCAGAGTTTCATCGTCGATGAACTAGTCAAAGTCTTTGACTCCGATCTCGATACAATCACCGATGTCAAGCTCGTTCCATTCGGTTACGCCAAAGTCTCCAATAATCTGAC
>933530637548
GTCAATCCGGAATACGCTTGGAGGATCATCCGTGTCTGGTGTCTGGTCGCAAGGGAGCACTAATTGGGGTGACAAAAGCGGGAGGAGGGGCTCACTTTGCAGTGGACATGCCAGGTGTTAGTCCGGATGATGTGGAAGTGTATGCTGATGAAAAGGAAATCAGATTCAAAGCTGAGATCAAGGACGTGTATGAACACGATGAGAGCGGTCGAACCTACCTCGGAAGCGTCCAAAGTCCTTTTCCCGCTTTAATTTCGAACAACACCATCGCTTGGGATGCAGAATTTGGTGTTCTCAGGA
>9346597743
gttactatttgacaaaactcactcttttacttttacattgggtttttatgaccaaaaggaaagttttatggaacgtttcgaaattttgaaaaagttttaatccgtgaaatcattttgtttttttatgttgaaagaataataaaaggcgtaattatattgaagaggttttgtcatttttacatcttgagttgtgtggggatgctagttggacttggagaagttaaagcaaaaaataaatatactttttgtgtttgttttggattatcaatgtcattcaatgttttcaataaatgtaaatgg
>935270520966
TGGGCTTTGTTGGGCTTTTGTGTATCAGAAGCTCATTTATAAACAAACATACACTGATACACACGCGAGAAACTACAAGGTTCCAGCAAGGTTCCAGTTACCAGATCCTTTGTTAACTCAGATTCTTAATCATCTTCCCACAGAGGAAGCTGTGAAGACAAGCGTTTTATCCACCAGATGGAGAACTCTCTGGCTTTGGGTTCATAATTTGGAATTGTCATTTTCGAAGTTCTCAAGTTTCAATGCCTTTTTGAGTTTTGGTAACTGGTTTTTCGATTCCGATAGAGTTTCATGCATAGA
>93613265313
gtatcgataagattttctcttgatcatatcaaaaaatgttgcggttttcgggttttgaaaatttacagctcatgcaagttttgttttaagtcaatctaatttagttttgtcaatattagttacaattcttgctatagtccaatcttagtttcgttccatgttgtgagtgtttttttagacaatgaagcttttcgtgaaccggtcggatgataacatcgtatttttactatcatttcaatagtttggtagagactaatgtgtttgtaaataatttacttttgtcactttgtgctgtgtgtt
>9377988580
CTTTGTGTACAATAGGAGGTTTCATTGCTTTCCTTGTATTATTGTGCCCTTGTTGCAAAGTCCGAATTTTCCGGAATAGAAAAACATCAGATGATCGGAGACAAGAGAAGCTAAAGGCCCTTATTCCACTCAAACATTATACTTATGCACAAGTAAAGAGAATGACAAAGTCATTTGCGGAAGTGGTTGGGAGAGGCGGGTTTGGAATAGTTTATAGAGGAACTCTTTGTGATGGCCGTATGGTTGCGGTGAAGGTCTTGAAAGAATCAAAGGGTAATAATAGCGAAGACTTTATAAATG
>938232414312
gtattccaaccaacttctaattttcctttttcttttgtttaatcaatactatcaaaagtgagttattctagtgaagttgaaccaattggtaggtcgttttcactctttttttttattatgattattatcaaccaatatattatatatctatactttttgtcctactttggaaaatttggggtttaaatctcttatacgtgcatagacacagtgaaactatacaagtgtgtgaatcatggtggaagtattttgggttttagaaacaacctttttgatatgtatatcctttttttgtaaatt
>93944651206
gtaaattccaaaaatttttaacaatccccatgtttaaattttctcgtgaattttcctttagtcgatgttcatttattgctttgatcaatgagaattgttgtgttggactctctctcgattcagatttctagtggacaaattataaagaaaagtcagtatctttattagtaattatgttgttgttgtgtctttcgagtgaaatgtggtcgctttcaaattgactttgtcaataaaactgtttgaggattgaattgttgtgttgagtccaatctctcagtgacctctctggttttggttttg
>940224023167
CTCTGTAATTCTGGTTTTTCTTGCAATGCTTCTTCCATTTCTCTCCTCCTCTCTCCTCCTCCGTCTCTCTTCTCCGATCATGTCCCCTGATCCCAAATCCAATACCTTCTTCTTCTCTTTTTCCAGTTGATTACCGGAGAATTTCAGATCGCGATCTCCGATTTATTAATAATTACAGAAAAAAATAATTAAACCCTAGAGAGAGAGAGAGATATATATATACATGGAGAGTTCATTAGGTTTCATGGCGGTTTTCGCCGTCTCAGGAAGCGTTGTGTTCTTAGCGAGTCAATTTCACAA
>941577312232
gtatttactcttataccactttctctcccttttttaataacctaaccaaaattttcgaaatattaactattaattttattactgtgggaactatattatattaccaatttccattttatatactagtcatttatttcttaaaatcggaaagttgttgaattgcgtgtgtttgtgttttcttttcctcgatttcagaaattaataccgtatttgatggatctctaatctatgagccccgatttttagtttttaactttgccggtaaaaaacatttaatagtaacacaatactaataacgac
>9422729839
gttcgcttctaacttattatccgcttcggctcttcgtttgttgatctcttcaagctcagctgctatagttgccaacttcttttcgattgcagcctctgtttcccctgctcctcgtttcaaagattcaaactcttgaattgtgatttttatctttgaaccagatgattcttcatcttgtttcttgctctcttgcttctgagatatcatcttcatctcttcgcggactttctcttcagcggatttcgcctcctccacttctcttataacaagctctagtctcttttcagcttcctcagcagc
>943186424842
ACTCTTAATGGTTGCAAATGCCGGAGACTGCAGAGCGGTTCTATGCAGGAAAGGCAGAGCGATAGACATGTCTGAAGACCATAAACCGATTAATCTACTTGAGAGAAGAAGAGTGGAGGAATCCGGCGGTTTCATCACTAATGACGGTTACCTAAATGAAGTCCTAGCTGTAACCCGAGCTCTGGGCGACTGGGATTTAAAACTGCCACACGGCTCTCAATCTCCACTGATCTCGGAACCAGAAATCAAGCAGATAACTCTAACTGAAGACGATGAGTTTCTTGTGATTGGGTGCGATGG
>944463812656
gtaatgtgaaatttatattcttcttttaacatttggttattactattgtcatatagctataaaaacaagcgactgaaaagcatgttatgaaatgccagaaatctgagtaattttaataagaatgtctctataagcatgttattaatttgaaattgccaacactctgtcttgtagtctgttcaaagtcttctgcaactgtgctttcacaagtctatgcgattgatcattctcctatattttctgggattgttttgctctgaactagtgttatttgatctaaatcggtgaagaaaactgttt
>945316433029
GAACGAGTACTAAAAGTACTGCAGGTATGGGCAGACTGGTTTCTCTTCTCAGATGCATATATAAATGGGCTACGGGCCACATTTCTCCGGTCAAGAAACTTTGGTGTTACCTCGTTTCATTCTATCTGTGGTGATGCGCCTGATATAGAGAAGAAAGGTCTGATAGGCAATATGAACGATGCTGATAAGATCAATCAAGACGCTGCACTGGCAATGGGTGAAGGAGCTGCAAGGCAAGAGCTAATGAATCGACCAATTTCAGAGCTTGAAAGGCGCTGCAGACACAACGGTCTATCACTT
>946313319232
GTATGGGAGAGTGTTTAAGTCGCATATTTTTGGAACGGCGACGATCGTGTCGACGGATGCTGAAGTGAACAGAGCCGTTTTACAGAGCGACTCGACAGCTTTCGTGCCGTTTTACCCAAAAACGGTAAGGGAGCTAATGGGAAAATCGTCGATACTTCTTATCAACGGGAGTTTACATAGACGGTTCCATGGATTAGTCGGTTCTTTCTTAAAGTCGCCACTTCTCAAAGCTCAAATCGTTAGAGACATGCACAAGTTTTTGTCGGAATCCATGGATCTATGGTCCGAGGACCAACCTGT
>94712301946
CTTGGAATGGGAAGTGCAGTGGAGACATTATGTGGGCAAGCGCATGGAGCTCATAGATACGACATGCTTGGAGTCTACTTACAAAGATCCACGATTGTTCTTGTCATAACCGGACTTCCAATGACTTTACTCTTCATCTTCTCAAAACCTCTCCTCATTTCCTTAGGCGAGCCAGCTGACGTAGCATCAGTGGCATCAGTATTCGTCTACGGTATGATCCCAATGATCTTCGCTTACGCCGTCAACTTCCCCATCCAAAAGTTTCTCCAGTCGCAAAGCATCGTCACGCCGAGTGCTTAT
>948183211558
ATCTCTCTCGTACTCAGAAATAATAGAATGGGAAAACAACAAGATTGGTCCGTGACCGCTTGTATTTTCCTATCGTTGTCTCTAGCATCACAAATCCATTGTAGTAGCCAAACACATTTTCCAAGCCACAAGGGAGGAGCTGGTTTGTCAGGTGACACAAGCCACTTCAATTCTGTTAGTCGCGAAAATGTGCTTTCGCTTAAGGAGAAAGATCTAATCGAGAAGCTCCCCGGACAACCTTCCGGCATTAGTTTCAGACAGTACGGTGGTTATGTGGCCGTAAACGAACCAGCCACTCGG
>94916391155
gtaggttcgtctcttctgctattttcttcttaattcgcattttgagaatgctactaggtagatccgaatgatccttgcatttcattagcatggttttacttgatcatgttgttgcattccctggtttcaattagtttcctctaggctttatgttttgtagcttctttgtatgtgatttggtttgatgatttatataacaatcgtgttttcaggccttgttgatagagaatgaaggacttgtggctttatcaagtgtttccataagtttgcctttggtgaattgatgatgaattctctcac
>95039291267
gtaaatgaatatttatttcttttggtcttttcacgttcattctttcatttcagaatcggaattacgttttttgttattcttttactgaatactcgaacctgatcgccaatttcaagttacggatctcggaaattttccgatcatgtttctgtagattgcagatcctaattcgtgatttgttgtttctgtgcatgagctagtaaaggccaatgtagtgatccctcaaactatatagtagtagtttcatggtgttttaaaaactttgatttagtgatcggagaatagtcagaagctacatgt
>951420738802
ATGACTTGTGCGAGCTCCGATGATAATGAGAGTGAAAAGGACAAGGACTCGGAGTCCTTCGTGGAGGTAGATCCGACAGGTAGATACGGTCGGTACGGCGAACTTCTTGGCTCAGGCGCCGTAAAAAAAGTCTACAGAGCCTTTGACCAAGAAGAAGGCATCGAGGTGGCTTGGAACCAAGTCAAACTGAGATGTTTTTCGGATGATCCAGCCATGACCGAGAGGCTTTACTCGGAGGTCAGGTTGCTTAAGAACCTTAAGAACAGTAACATCATCACCCTGTATAAAGTGTGGAGAGAC
>952267636756
GAGCTGGTGGGAGAAACACTTACTTGGTGTGGTGGGAGGAGCGATGATATCGTTGCTTGTTACTTCGGTGATGATCAAACTTGCATTGGTGTGGAGACGGCGAAAGCAAGAAGAAGCTACTTATGAGCCTGTAAATGCTGCTATTAAAGAACAAGAACTTCAGCCTCTCTCCTCTGAAACATCTAATGCCTGAGCCTCCTCATCACTCATAGAGTCTCTTTACGGTCTCTCGCTCTTTATATATATTTATATATTTGATAGAAAGAAAATGAAACCCCAGAACACAGGAAACAAGATTCC
>953833505
CTACGAGCTTTGGGATGTGGTGAGATGCTTGTTCTATCTCGAACAATCCGCCGGTTGTTGATTTTAAACAAACTCTCTATCACAAATCTTTCCCGATCATGGATTTTATTGAGATCTCGTTGATCTTTCGAGAGCATTTGCCACTACTGGAACTATGTTCGGTCATCATCAACCTCCTACTCTTTCTTGTCTTTCTATTTGCTGTCTCCGCGAGGCAGATTCTCGTCTGCGTGAGAAGAGGCAGAGATAGGCTCTCTAAGGACGATACGGTTTCAGCTTCTAATCTTAGCTTGGAAAGAG
>95419635916
AATTCTCTCTTTCCTTTTTTCCGTTCGATGAGAGCTTAAGCTCTGCCGCGTTTTCGTTCTCCGATCTTTTTCCATTTTTATCAGTTTCTTCTCTTCCAAATTAGGGTTTTTCTTTTCAGTCTTTGGGAATGATTTTGATGCGGTGAAAAAGTTTTTTTTTTTTGAGGGGGAAGGATTTCTGGGTTTGCTCTTAGGGTTTTGTCTTTTCAATCGCCGGAGCCTGAAATAATCCGGCAGATATGGCGTCTGAATTGCCGATGAGCCCTCATTTGGAGCAGATTCACGGAGAAATCCGTGACC
>95578514684
gtaaatttcaaagtttgggtttttatttgattaatcatagatttggtttaagcatttagaatctgattcatttacatgtaaaaagagcttttttttttgtacacttttgtcattagtgtgtttcagtgcttggtccatgtgggtgagagttgttttcaaagattctagcttttttagatttctatttttatgtaaaccaattcgagattgggttggatttgatgttgatgggtttgtgtaattgtcaatgtaaatttgaatcagtgtctctaggattgtgtctttaggtcctgaggttac
>95661912533
gtttgtcgctcctctcttttgtataattcgcttccattatcttacgactgactaaattctttaccaccgtcaagtattctccggtaagacggataagttctgcaatcgcaattctgttgttttgataaatattagaattcaaattggcataagagatttggtttctcatgtgattgtttcgaagctcttttacagcgattttgtgtttgtttgataaaacttttgagtctctgtattgacaatttataacaagatttgaatcgaatttatggcatctctgtgattgcatgaatatagata
>95735755232
GTCCAAGTATTTTAGATGGTTCTACGTCTTCTGCAGCATGGAAACTTCATTACTATGAGTGGGCTATGCAAATTTTTGAACGGTACAATATAAGTGAAGGAGCTTGTCAGTTTGCCTATGCAGCCCTTGAGCAAGTAGATGATGCCTATAATTTCATAGAGATGACTGAGGAATTCGATCCAACTAAAGCAGCCACCTACACTAGAGGACGACTGTGGGCAAATGTTTTCAAGTTCACCTTAGATCTCAATCTCTTGAATGATGCCTACTGTGCTATAATTTCAAACCCTGATGAGGAGA
>958299513193
GACTATATCATCTCTCGGTTTCACTATTGAACGTGTAACACTGGTCGAAAGAAGACGAACATAAACTCGTCTCCGGTAACCAAAAATGGTTTCCATGACTACTTCATCTTCTTCGTACGGAACATTCTCTACAGTCGTCAACAGTTCTAGACCTAATTCCTCAGCAACCTTTCTCGTCCCTTCCTTGAAATTCTCCACCGGAATATCGAATTTCGCGAATCTGAGTAATGGGTTTTCTCTAAAATCTCCAATTAATCCTGGGTTTCTCTTCAAGTCTCGTCCTTTCACTGTCCAAGCTAG
>95915729522
GATATGTATAAGAACGATGCTAGTGCGAAATCGTTGGGCGCATTGTCTATGGGAGTTCCGGGAGAGATAGCTGGACTTTACGAGGCTTGGAAACGGTATGGCCGTCTTCCGTGGAAACCGCTTTTCGAGCCGGCTATTAAGCTGGCTCGGGACGGTTTCGTGGTGTATCCGTATCTCGGAAAGGCCATATCGACCAAAGTTGCGATGATACTTAAAGATCCGGGTATGCGGAGTGTCTTCTCAAGAAACGGACAGGTTTTGAAAACCGGTGAGACTTGCTATAACCCGGAGCTAGCTCAG
>960131217212
GTGGTTAAAGAGCTTGTGGCTTCATCATACCATTTAGTTGACGCCGTGGACAACCAAGGGAACACGGCTTTGCACGTTGCAGCTTACCGTGGCCACGCTGATCTTGTGGATGTTCTCATCTCGGCATCTCCATCTTTGATCTCCGCCAGAAACAACGCCGGAGATACTTTCCTTCACGCCGGAATCTCCGGTTTCCAGACTCCTGCGTTCGAAAGGCTTGACAAGCATACGGAGCTCATGAACCGTCTGATCACTTCCGCAGCCTCGAAATCCCAAGGGGATTTTGTAAATTATAGGAAC
>96172337114
CAAAGCAGACATCGAAATTGCAACGATGATTAACACTCACGCCTTGATAAAAATAAGTGGAGATTTTCACACGAGAAAATTGATACCAGGGAAAAAGTACGAGGTGGTGTTTATTGTGAGCCTAGATGACACATCTTTGGGGTGGAAGAATGAAGTGACCCTGACGCTGAAGGTGGTTATGAGTGATGAAGCCGCTAATGTGAAAGCGAAGAAATTGTGTTTGGACGAATACATAGGAGAAAATTGGGTGGATATTCCTGTTGGAGACTTTGAGGCACCGCAAGAGAAAGAGGACGCAAA
>962511023215
TGAAATTGGAGTTTTTAATAGATCTTTGGTTGCTTCTGTAGTCTCAGAATGGCAGCTTATGTTTCTCCCTGTTTAACTCCTCCGGATTCTCGGGTACTCACTGTTCTTAGAAAGAGTGTGTTACCTGATCATCATCTAGGCACGAGGGTTGGTTGCTTAAGAATGAGTGAAGGTACTACTAAAAGATATCGTGTTGTTGCTTCTCATAAGTACGAGTCTTCGTCAATCAGAAACTCTTTGAATTCTCATAGTACAAGCCATTTCCAAAGCCAAGACTCTTTCTTGAATCTCCACCCTGAG
>9639182580
gtaatccattttatttgatatgtattttagtttgctaattgtttttcatttctgatcatatgactggtggcatgaaattgcagtcttcagtatgttcatcttggatttgtatatatatacaaatgtagacatggcagtaacaccatgaacacaatcatatcagaactgcattgtttgaatttatgtatcggctggcaaataccatgatatagttattgttggttttgcatactaatttctgaagttgtcgttgacagtcacataaatatttttagatttcatatccatgaacaaggttaa
>96498112622
gtattttcggatttctctttccgatcgctgctctttctctcgcgtacttagggttttattagggatttcaatttaagcttgttttctgggtttggtttatcatgattctagaaaatagtttggaatttgtctactttcataaaatttggtgttttgatatataaatttttatgtagattaaacactaatcataggttttgatcagtgatcttatatttgattaggattttggtatcaggatgattcgattagctaaaaagacagaaatcaatagaaactaactaatatctctctgtcact
>965343421557
GCTATTATCTTCGTCGGCCTTCTTTCTAGTATCTGCTGCGAATACATGCCGTTTCTCAATTTAGACCGCTCCACGGTGTTGAGCGATATGTCTGTTACCGTAACTTCTCTCCTTTCTGATCCAAGCTATGAAGTGGTCACAGAGCCTTTCATCTCGTTTCTATGGACTTCATTGGAACGTGTTTACAGTTTTGCAACTGAATCTGACGCTAATGCAAGGCTAAGCTCACAGCAAATTGCGCAAAGCGAGAGAGATAAAGCACCAATGCTTGTGAAAGTGATGCATTACATTTGTGTAGCC
>96638725091
ATCAACTCAAGCCCTTATGAAGATGGTTGGATGATAAAGGTGAAACCGAGCAGCCCCGCGGAGTTGGAAGCTCTGATGGGTCCAAAGGAATACACCAAGTTCTGCGAAGAAGAAGACGCTGCTCACTAGGGTTTCTTCGCCTTTTATCTTTCCCAAATGTTCGAAAAACAGAGCAAAACAAGAGAATCCATGCTTTAGTTTCAATCTTTCATTTCTCAATGTTTCTTACCACTCTCAACTTGTATCAGTGTGATACTAATTTGATTAAAAGATCATCCAATGAGACTCATCAGAGCTTTT
>967130616932
CTCTGCTCAACTCTGTTTTGGACATGAGCAAAATCGAAAGCGGGAAGATGCAGTTAGTGGAAGAAGATTTCAACTTGTCGAAACTTCTTGAAGACGTCATCGATTTTTACCATCCCGTTGCGATGAAGAAAGGGGTTGATGTAGTTTTGGATCCGCACGATGGCTCGGTTTTCAAATTCTCGAATGTACGAGGGGATAGTGGCAGACTGAAGCAGATTCTGAACAATCTTGTTAGCAATGCTGTCAAGTTCACCGTCGACGGGCACATTGCGGTAAGAGCTTGGGCTCAGAGGCCAGGTT
>968335912468
gtaagactactctttatattttgaatggtttcattttcaagatataagaattacctaaatcatgtggatgtaatatcagaaatagttgacgatggaatataggcttctcatgtgaaccatctctacgtgttatactattcatttacctgatctggaaagaactatgatcattataagtttataaccaagactctttgttctttaacagccatttgaacgatttttcacaacataaagagtagaatatccctttgttattagtgcttgcaaattatcgcttatgatacgagctgttgcttt
>969343712893
gtatacaaagctttcttttgttatcattgtactagcattacattgagtaatctattgcttcatacaacagtagaaataacccttttacttctcttatatataatctttaatcgtctcactttgtctcatctcaaaactcttctgtcttctcttcatggaaaccagaaagcaaagagattacaattaaacacttcacatgtatgcgtcacaagaatggggatacgttttatgcagagcatcaactatatagatttgggtcaaattttgtattaaatccaaccaaagaaaagggatgtcaat
>97020173386
GGAAACTTTGATCTTGTTGGGAACAACACTCCGGTGTTCTTCATCCGTGATGGGATTCAGTTCCCGGATGTTGTCCACGCGTTGAAACCTAACCCGAAAACAAACATCCAAGAGTACTGGAGGATTCTGGACTACATGTCCCACTTGCCTGAGAGTTTGCTCACATGGTGCTGGATGTTTGATGATGTTGGTATTCCACAAGATTACAGGCACATGGAGGGTTTCGGTGTCCACACCTACACTCTTATTGCCAAATCTGGAAAAGTTCTCTTTGTGAAGTTCCACTGGAAACCAACTTGT
>971469040718
GAAGCAATTGGTGGAAGAGAAGGGTCAAGTTGCAGGGAGATGAAGAAGAGTATGTAGAGCTTAAAAACAAAAAAGGCTTTCACTTGGTTTTTGTTTTTTTAGGAACATGGCTGCTTCCAAATTTTTAAAAATTTAGATTTATGTTAATCTTAGATCTGAAAAATTACTAAAAAAAAAGACACTTATGTGTTGTTGACGGAGATGGTTTATTTCATTAACTGTTTTCCACTACACATGTTTCATCGATTCTTCTGAGTTTTTATCTTGTTTTTTCTTTTTCTTTTGAAGGGTGTGAGTATT
>97218805919
gtaatattctttcattgattatcaagttaatttacaattttatttttagaattaattttcaaatatggttaaattaattatgtttcattttggttcatagaagtaagaataacaatttagcatgtataatatctagaatcaaatacaatgcaaaggcgaaaacaattgggaggatacaaaatattaaacttgatgtccaagttagttatagggttatagtaagtagggttcagtgatgatttggtcattatattttgtctcgtttctattatgatcggcatccaacttaccaaatatcca
>97371821575
CCTCACACATATGAAATACCATCAAAAGAAACCATTAGGGGCATCACTCCTTCTCCATGCACTGAAGCTTTCGAGGCATGTTTTCATGGCACATCCAACGACCATGTTTTTTTTGGCATGGCCTATACCACCCCACCAACTATTGAACCCAACGTTTCACATGTCTCACATGACAATACTATGTGGGAAAACGATCAAAACCAAGGATTCATCTTTGGAACCGAGTCAACCCTCAATCAAGCCATGGCGGACTCTAATCAATTCAATATGCCAAAACCACTCTTGAGCGCAAACGAAGAC
>974362118173
GCTTTCCAGAAAGGTTCTCCTTTGGTTCAAAAGGTGTCAAGAGAAATCGAAAAGCTAAGGAGAACAGAGAAGCTAAAAGCCATAGAGAATTGGTGGTTCCAGAGACAAACGACGTCAGCCACAAGCGAGGATACGTTCCATCCTCTCACTGTATACACATTTCGCGGTTTGTTTATGATCACAGGAGTTTCTTTTGCGTTTGCTCTCATCGTCTATCTAATCCCCTGGAACCGAGAACAAAGGCAAGTTGTGCTTAAACATTTCCACCGTTATGTTAGTCATCGATTTGCAAGAGAAATT
>97543124568
ACTTAGAATTAATTTGTTCTGTCGGGATTCCTCCACACTTTTTTCACCAATTGTCATATTTTATTGTTGAATATTTTGGTTCCATCAATCTCTTAATTGCTTGCCATACATCGAGAGAGTTCTTGATTCATTTTGCATTTCCTAAATAGTTTATGAGCTGAGAGAAGAGACAGATCATTAATGGGGAAACAGGGATCACCGAGAAGTCCTCGACCTGAAACCATAGATAAAGAAGAGAAATTTGGGAGGAGAAGTTTGGATTCTTTATCTGGTAATGATCTCTTACTCGGTAGAAGAATA
>976531012160
AATCATGGTTACGTTGGAGGGAAGCAGTTTATAATGTTGAGGCCATGGAGAGACTGTGTAAGAAATACAGAAGGTTGCACTAAACATGTCCAAGGGATTAATTCCAAGTTCTGCACTTTCACCTGCAAGATCGAACATGTTTTGGAGCATGAAGGTGATTTGTCCAGCATTACTAGACTTTGGTCGTCGGAGGATGATTCGAGAGAACTGTCAGAACACGTTGGTGATTTAGCAATCCATCCTTGTGGTGATCCAGAGAGAATCTTTCCATTAAAGAAGAGGTCTCGAAGAAGAAGAGAG
>97762877522
gtaaacttgctttgttttctgcatagtttgacaacagagaaatatttccaattctgagattgtttgcaaccttttcagttgaattttaaagactgattggttgtagttgagaattctaataacttgtttaaacgggaatttattggcttgtaagctttgattttagaatagttgtaccatttgacttggtatttctaaggcaaataaccctttcagtatcgggtaattgggtctggacattcctttcacaatagagcaacctatacatagttgtttctgtcttcagctcgtctattttac
>978355338244
GGGACAGGTATCTAAAACCAATGGTAGCATGGGAACCAGAAGTAACATTCATGAGAAGGGAATCTGGAGATGAATGCTTAGTATTAGCAAGCGATGGGCTTTGGGATGTACTCTCGAGTCAGCTAGCTTGTGACATAGCTAGGTTTTGTCTCCGCGAAGAAACTCCCTCGAGCCTTGATTTAAATAGAATGGCTCAAGAAGACGACAATGACGGAGAACAAAATCCTTCAAGGAGTGTATTGGCTGCAACGTTGCTAACGCGGTTGGCTTTGGGTAGACAAAGCAGTGATAATATAAGTG
>979433022723
CTGCGACCGGAGCTGGATTTATTGCAAGGGACATCACATTCGAAAACTGGGCCGGTCCAGCGAAGCACCAAGCCGTGGCTCTCCGCATCGGAGCTGACCACGCAGTGATCTACCGATGCAATATAATCGGTTACCAAGACACACTCTACGTCCATTCAAACCGCCAATTCTTTCGTGAATGCGATATCTACGGTACAGTCGATTTTATCTTTGGTAACGCAGCCGTCGTACTACAAAACTGTAGCATCTACGCACGGAAGCCAATGGATTTTCAGAAAAATACAATCACGGCTCAAAACA
>980446813581
GTGGAACAGAGATACAAGCAATACCATGACCAAATGCAGACTATAATCTCATCGTTTGAGCAAGCTGCGGGTTTAGGCTCAGCAAACTCATACACACATATGGCGTTACAAACAATATCAAAGCAGTTTCGTGCTGTAAAAGACATGATAAGTTTGCAAATCAAGCAAATAAACAAGCTCTTGGGACAAAAGGAATTTGACGAGCAGCTTAAGAAGTTGGGAAAGATGGCACATCACCATTCAAATGCTTGGAGACCGCAGAGAGGTTTGCCCGAAAAAGCTGTTTCCGTTCTACGCTCT
>98162302052
gtgagttatgatcaatctgtagagactgtttgtcagattataagcatctcgccacaggatacgttgttatccatgttaggatttgtcgtttcgctagggttttacagcttatcatggtcaacttagagaacgtttaagatgcaagaatctcacgcaaaacagtaacacaaaaaaaggttgcagattacaccgttaaaaaacattagactaagcatgagtttgcatttgcatcgacattttcttgttaatagactgtgatgagcatgattcatatgttaggactgaattaaccttggtttt
>982402225204
TGGTTAAGTATAGTCTCTCCAAGAATCTATGCTTGAAGTTGTTCCATCAGCTATCTAATGTGGATCATATAATTGAAACAAGTAATGATAGAAATGGAGAGTCATCTGAAGCTGGGTCAAGCAGTCTCATGGATACAAGGCTACTTGAAAAAGAGCACCGGGCTTTTGCCTTGTTGGCTAGAGGGTGCATGTCTTCACCTATTGAAAGCTGTATAGCTGATGCCATTAGAGCTTCCAGTACTGATAATTACCCAGTAGAAAGCATCTTAAACACACTCGAGAAGAGAGATCGGATTGGTC
>98350332919
GCAGAAAGTCACAAGAAGACTAGAGTATTTCGAGTTTGGACTTCTGGTAATGCTGGGTCCGAATGTTCTGATCGGTTTCCTGAGAAAGCTGAAAATCGTAGCTGGGAAAACAATGTACCGATTAATGATTTTGGCACACCTCATGATACTGGTGGATTGACTCAGACCTCCATCGAACACAGTATTGCAATTTCTGATGCTGACTTTGCTACACCTGCAAGGTTAACTGATTCTGAAAACAATTCAGGAGTTCTCCACTTTGCTACACCTGGAAGGCTAACTGATTCTGAAAGCAATTCA
>984263539303
GCTCTGAACAACCTTGGGAGCATCTACATCAATTTGGGGATGCTAGATCAAGCTGAAACCGCATATAAGAACGCTATAGAGATCAAACACACTCGTGCACGCCAAGGGCTGGCGCGAGTTTATTTTTTGAAGAACCAACGTAAAGAAGCTTGTGAGGAGATGACAAAGCTGATCGAGAAGTCGTGTAGCAAAGCAGCAGCCTACGAGAAACGGTCTGAGTACTGTGAACGTGAAAAAGCCAAAGAAGATCTTGACATGGCCACAACACTCGACCCTCTGCGAACTTATCCCTACAGATAC
>98568532739
AAGATTTATATGGGCTGAACTAGGAATTTCATGGGAGTTGTGGAGGATACTGAACCTCCTTTGAAACGTGCTAAGAGGCTTGCTGACGAACCGAACGGCTTCTCCGCGAACTCGTCTGTTAGAGGTAGTAGTGTGAACAGCAACTCTTTGGGAGACCTGATGGCAAGGCCTCTGCCCTCCCAAGGGGATGACGAAACTATCGGCTCCAAAGGGGTCATTAGAAAATCTGAATTCGTTAGGATTATCACTAGGGCTCTTTATTCTCTTGGATATGATAAAACCGGGGCTATGTTGGAGGAA
>98636336434
GTGTGGGATCTCAACACCTTGCAATGTAGAATGACCCTGAAGCAACATATCGGCACTGTCACTTCACTCTTATGTTGGGACAAGTGTCTGATATCGTCTTCCTTGGATGGGACCATAAAACTTTGGGCTTGTTCTGAAAATGAAAGTTTGAAAGTTGTTCAAACTCGCAAACAAGAACTGAGTGTTCATACTCTCTGTGGAATGCACGATGCAGAGGCCAAACCGATCATGTTTTGCTCTTACCAAAATGGAGCAGTTGGCATTTTCGACCTACCATCTTTTGAAGAAAGAGGAAAGATG
>987255111603
GATGTATTGTACACATCTGGCACAAATCTGCATCTCTGTCTTCTTCTTCGATCCTCGATTTCATCCACAATATACAATAGCCAAATTTCCGATTTTCTCCTCACTGAATCTCTAGAATCCATCGTTGATTCAAACTCATTTTCCGATCAAACGGCATATTTTTCCCTCTCGAGAGAGCGATAATGTGGAAACTGAAGATCGCGGAAGGAGGTAGTCCATGGCTTAGAACCACCAATAATCACGTCGGAAGACAGTTTTGGGAGTTCGATCCGAATCTCGGTACTCCTGAGGATCTCGCCG
>988616015211
gtaacaatttcttcttcttctactttttctaagattatcccagcataaaataaattttatattttagacatgtctagctaaaacaatttaatatgcaggtatatacaattttacatacgttaatttaagcatatgtactttataacatatgtacagtgtaccatgttgtaggggaagcacatggtgtccactaattttctaaaaaaagacatttaattaaagctatcacgttcattaaattatatatgtacacacatatatatagagataaaaataagaacctaatttactattcttatc
>989158711059
ATTGACAGAAGGGGAGAGATTGAATAAGGTTCTAGACCATCCAGCTTTTCAAGCTGATCCAGTTGGTTCGATATTTCAGCACTTGCTGAGTCAACAGCCACCGGTGGAAGAGAAACCGAAGAAGAAGACTAACACTAATGGAAGCAAGAAAAGGAATAAGAAAAAAGGAAAGACTGATTCCATGGATTTCTGATCTTGTCCTATAAGTTTACTTATGTTTTGTTTTTGTTGTTTTGTTATAGTAACATGATTTTGGAAATGAAGAATCTTCAAATTTGATTGTTATTATTGTTCAAATTA
>990105213017
gtaactaatacaataattatatcttgatcatatgacagcttaattgtttttagctagttgatgtaactttgttataataagttacacactaactaaagacttactattaataaccctttgtcgaatttttctttcttaattattatatttgggaaaaaaggaatttgtgtaggttagaattcaagttcaagttcaatgcatctttcatttaatttactttccgtaaagaactttccttcttgtttttgaattgaaccaccgatcagcatacaacgtgtctatcctcttttttaatatata
>991252936310
ATGACTATGCGATCATCTTTACCTTCTTCCTCTTCTTCTTATTCACTCGCTTCTACAAGTTTGAGCAATAGACTTGAGACGCAAGAAAAGCGTTACTCTTCATGGGTTCAGAACAAGAAGAAGAAGAAGAAGAACAAGGGTTTGAAGAATCCGAACAAGAAGAGGAAGACGAGTCTTAAGAAGAACAAGGGTTTGAAGAATCCGAAGAGGAAGACGAGTCTTAACAATGTTTTAAAGTATCCACTCGCTGATCATTACTCTCCTGACCAAATTTCACAACTAATTCAGTCCTTAGAACCT
>992155134778
CTAAAAACATAAAACAAAAAATAAAATAAAATGATTTCTCTACCACTCACTACACCGATTTTACCCAGCCGGTGTCTTCTCCACAAAACCCGCCGGCAAAACTCGACTCGCCGCCGCTTATTGATTCGATCATCATCGAGCTTACAAGACCAATTCACCGTGGAGACGACGAAGCGAGTGGTTCTTGTGAGACATGGACAGAGCACGTGGAACGAAGAAGGGAGGATTCAAGGAAGCTCCGATTTCTCCGTTTTGACGAAGAAAGGCGAGTCTCAGGCTGAAATTTCTCGTCAGATGCTT
>993248617692
AAATTTATCGGAGCCTCCCTCCAAAATTCAACAATGGCCACTTCTTTAATGTCTCTGTCTTCTTCATTTCTTCAACCTCTGAAACTCAAAACCCTAGCACAACCCAGAAACACTGACTTATCTACCACCAGAAAAATCATAACAACATGCGATTCCCAAAACAACACTGGTAAGTCAAACCCCAGCAGCAGAAACCCTAATTTCCAGAAACGGCGAAACTCCTCCAAGTATGGGACTTCTAGAAGGTCGATCCTCAAGAAATCGTTTTTACAAGAGCAAGTTACTTTCACCGCACGGGTC
>994116414926
gtaacctatacataacactgaccaatacacatatatacgcagctatctttagactttaatgtatataaaattatattaactagaaaagtttttagtaatattaaattttaatattgtgtcaaagtaatgtaaaaataaattttttttaaatgtaaaaaaaaaaattaatattttgttgaagaagttaaatataattctgcaatttgagagataacataagataaattttcacgtattagtaagtaaaagtgacaagttatgttttataaccaggtgatttttaaaaaatgaaatttgttt
>99531437014
CTTTTCCCACATATAAAAACCCTTTGAGAGATCTCAACTTTGTTTCATCTCATTTATCATCATCCTTCAAGAACACAAAGCTAGACAGAAAAAAAAAAATGTGTTCCTCAAAATTAAAAAATCTGACCCAAGAAAACATTTCTCAGATCAACGGCCGTCCGGTTCTTCAACCGAAGTCGAACCAAGTTCCGACATTAGACCGACGTAACTCACTAAAAAAATCGCCTCCTAAGCCTTTGAATCCAATTGCATCAAAGATACCCTCACCAAGACCAATTTCTCTAATCTCTCCTCCTTTGT
>996510313031
ATGGTTAATGAGCAAAAGAGATTTGCTTTGTTTCTTGCTACGAGCGATTCAACGTTCGTGAAGAAAGCGTATGGAGGCTATTTCAACGTGTTTGTTTCGACTTTTGGTGAAGATGGTGAGCAATGGGATCTGTTTCGAGTGATCGACGGCGAGTTTCCTGACGATAAGGATCTGGATAAGTACGATGGTTTTGTTATTAGTGGAAGCCTTAACGATGCTTTTGGTGATGATGATTGGATCGTTAAGCTTTGTTCTCTTTGCCAAAAGCTTGACGACATGAAGAAGAAGGTTCTTGGTATC
>99737728240
GTATGTCGGCGATATCGTCAGTGATGCTGCAACTGTGCAGCAGCGGAGGACACGTGGTTGCGGCAAGCACGCTATACGGAGGAACACACGCTTTGCTCTCTCATTTCTTGCCACGGACATGTAACATAACCACCTCCTTCGTTGACATAACGGACCATGGCGCCGTGGCAAACGCGATCGTTGAGGGTAGGACACAGGTTCTCTACTTTGAGTCGGTGGCAAACCCGACGCTGACTGTGGCTGACATACCTGAGCTGAGCCGTATGGCACACGAGAAGGGCGTGACGGTGGTGGTGGACA
>998165817374
ACATATTTTGAGTCACGAGGTCACAATTTCACGCTCAATGCAACGTTTGATGAAGTTGACCTTAGCAAGTATGATGGATTGGTTATACCAGGAGGACGTGCTCCAGAATACCTGGCCTTGACTGCATCTGTTGTTGAGCTGGTTAAAGAGTTCTCAAGATCTGGCAAGCCCATTGCCTCTATTTGCCATGGGCAGTTGATATTGGCAGCTGCAGACACAGTCAATGGTCGAAAATGTACAGCTTATGCAACTGTTGGACCTTCCCTTGTTGCTGCAGGTGCCAAGTGGGTCGAACCGATA
>99956314599
CAGTCGTATTGATGCCAACAACGGTGGAGATTCAAGATTCTTTGATTGATTGTGAACTAAACGACTGTCGTTTTCCAAACACGTATTTATGGGCCCCACTTTAAAAGCATTCCCGCTAAATCTACACCGTCCACGTAGCGATCATGATATTGATGCAAATGATTCAATTTTAACGGAAAGATGACGGAGTGATCTTTCCACCACCGTAACTAATCTTAACAATTCATGGCGAGTCTCTGTCTCTCATCGTCCCGGATCGTTTCTCTTCACCACCAGAAACCCTTTCTCGCTCTTAAACTC
>1000543819032
GGTCGAGGAATACAGAGAAGGAGAGCTACTTCTTTTGTAAGAGAGGAAGGAAATACAGAAACAGCATAAGACCGAACCGAGTGACTGGTTCCGGTTTCTGGAAAGCCACAGGGATAGACAAGCCTGTCTATTCCGATGGATCCAACAAAGCCGTGATCGGTCTAAAGAAGACACTCGTTTATTACCTAGGAAGCGCCGGGAAAGGAAACAAGACGGATTGGATGATGCACGAGTTTCGTCTCCCTACAGCCAATGACACAATCCCCGGTGGCCCTACACACTCTAACCCTACTCCAACTT
>100182414583
ATGGGATGCTGGCGACAAGATAGAAGAAGAACAAGAAGAAGACCCCGAGGATGTATTTGAGACGGGTTGTATCTTCATTGAGTACAGAAGACCAGAAGCGACATGTGATGCAGCCCATTCTTTACACGGAAGGCTATATGATAACCGGATTGTGAAAGCAGAATATGTTTCTAAAGAGCTTTACCAAATCCGGTTCCCAAGTGGGTAAATAATCCCACAACAAGTGAGACTCTGTGATTCTTCTCATCTTTACCACATAACCGGTTCAAACCGAGTTCAGAGATACATAGCATCTACAAT
>10021077592
gtcaccaccctctctctcttctctctatatttttaatctgctggctacttggaactagtatatttcttcattccaagctcactattaccttaatttgattagcgacactttgattagttttgaagaagatggatgatgtctgagagcaacgataactcttgtttcatatcacactttttatcagtcaaagatatcgaaattcactcaaagtacttgtttttatagttagataattatagaatatgattagaagacatttatatttactggtcttttgctcattggatgaaattcaccaga
>100346459830
ATGGAAGGGAAGGTGTTCTTGGGTCACAACCTGATATGGGTGATGCTACTGATGGGGCAGTTACATGGATACAAAAGTTGTATTGATGAAGAAAAGATCGCTTTGTTTGAGCTCAGGAAACACATGATCTCAAGAACTGAATCCGAGTCTGTTCTCCCTACTTGGACCAATGATACAACGAGCGATTGCTGTCGATGGAAGGGCGTTGCTTGCAATCGTGTAAGCGGACGGGTGACCGAGATTTCCTTTGGTGGACTGAGCCTAAAAGATAATTCTCTCCTAAATCTTTCTTTGTTGCAT
>100450045020
GTAATTGCGATAAGTCACTTGTTGGTATCACTTGGGATCATTCTTGCTGCAGACTATTTCTTGAAGCAGGCGTTTGTAGCAGCGTCTATTAAGTTCCCAAGTGCTTTGTTTGGGATGTTCTGTATTTTCTCTGTTCTTATGATATTTGATTCGGTTGTTCCTGCTGCTGCAAATGGTTTGATGAATTTCTTCGAGCCTGCGTTTCTGTTTATCCAAAGATGGCTTCCTTTGTTCTATGTTCCTTCTCTTGTTGTTCTTCCTCTTTCTGTTAGAGATATTCCGGCTGCTTCAGGTGTCAAA
>1005430221941
GTTGCAACAGCGTGCGCTCTTGCTGCTAAGAAACTGCAGCGTCCTGTGAGAACTTATGTCAACCGCAAGACCGATATGATAATGACTGGTGGGAGGCATCCGATGAAGATAACGTATAGTGTGGGGTTCAAATCTACAGGGAAGATCACAGCTTTGGAGCTAGAAATACTAATTGATGCTGGGGCAAGTTATGGTTTTAGTATGTTTATTCCATCAAATCTCATAGGGTCGCTAAAGAAGTACAATTGGGGCGCCTTATCTTTTGATATCAAACTTTGTAAAACAAATCTTCTAAGCAGA
>100655415745
GTCCAGTGTTAATAAAAAATGAGTTCAACTGTTTCAAATCCCCAAGGAATCCTGCAACCAGGCTCATTTCTGCTTCCAGAATCAGAATCTATGAAAAAAGAGGAAGCAGAGTTAGTTTCTGTGTGTTGGAATCAGGATTCAAGTTGTTTTGCAGCTGGAACGAGTCATGGTTTTCGTATATATAACTGTGAACCTTTCAAAGAAACTTTCAGGCGTGAGCTAAAGGACGGTGGTTTTAAAATCGTAGAGATGCTTTTCCGTAGCAATATACTGGCACTTGTTGGTGGTGGACCTAACTCT
>1007419412147
GATCCAAATTCAGGGAATTGGTGGTTAAAATTTGGTGATGAATTTGTCGGATATTGGCCTTCCATATTGTTCAACCATCTAAAAGATGGTGCGACAGAAATTCAGTGGGGAGGTGAAATAATAAATTTTAAAGATGGTGCACTACACACCACGACGAGAATGGGGAGTGGACATTTTGCAGAGTCTGGATATCAAAAAGCAAGTTATTTCAAGGATGTTGAGATAATTGATGAACGTGATATTCATAGTAGTCCTAAAGAAGGTTATTCTTATATGACGCAAGAGAGTTGTTATAACATC
>1008217712359
gtataacataatcgatttatttccgtcgattttagtcactaatctgatcctttaccaaattttagttcgaatcaatcccgattattgttcttaggtttgattttgctctactatgtaatactgatatgcgttttaagagattactttacttttgaactctggggatcaattaattatgaacatgttttctaaaactggatattttgtagaatctctgtcgaaaaacaactattagggacctcatgagcttggaacaaaggttttgtggttagatgggctgagaaagaaacagactttttg
>10096214733
gtatgtaaccttcttccagactattttgtttatttgtttctcttgtcatgatgtgtggtgtgtgcctttacgtaacagctgcataatagttattattggtatatataattgtagcaaagctaaagttgtcatctgagtatccttgcatgtaacatgtgtcttaattcttttggaatcagatatcgtatattcctagtgtatgagtaatactttgagttcacatctgtggagtgatttggaaagaaagtttgactttgattctaatggtttttattcataaagaagttgcgcaattgtaaa
>1010153139850
GGTTATCTGAGGAACCGGTGCAGCAACAAGACCAGACTGATGCGGCGGGGAATAACGGCGGAGGAGGAAGTGGTTACTGGGACGCAGGTCAAGGAAAGATGAAGAAGCAACAGCAGCAGAGACGGAGAAAGAAACCAATGCTGACGTCAGTGGAAACCGACGAAGACGTCAACGAAGGTGAGGATGACGACGGGATGGATAACGGCAACGGAGGTAGTGGTTTGGGGACAGAGAGACAGAGGGAGCATCCGTTTATCGTAACGGAGCCTGGGGAAGTGGCACGTGGCAAAAAGAACGGCT
>10113510342
TTTTCTTCACTCGGAAAATTCGAAAATCGAGATCAAATGTCGATGATGACGGTGTGGGCACTTCGACGGAATGTTCGTCGGAAAAATCACTCGATGCTCGTGAGATATATTTCCGGCTCCGCATCGATGAAGCCTAAGGAGCAATGTATTGAGAAGATTTTGGTGGCGAACAGAGGCGAGATTGCTTGCCGGATCATGAGAACGGCGAAGCGTTTAGGGATTCAGACCGTTGCGGTTTACAGTGACGCTGATAGAGATTCGCTCCATGTGAAATCTGCAGACGAAGCGGTACGGATTGGC
>101291712455
gtgagagaacattaatcttcttaagacattattatttaacatcattactttatttgtgtagaaattgataagctttggtcccttaagagtagtattctttatcggctaatgttgctaatattaattcggctgcatcaagtctagtccataagctcctatgtggtacctctgtgtctattctagatcaagatacatcggtttctggtttgtcagtgagaaggaagaaaagaatagttccatatctctgttttacacttggatttgtagttggtggggattcttatgactactaaattggca
>1013366714534
gtatatatgtacaaatgttatgaatatagcttacaccgtttcattcatgttttcagttaaaaattaatagaatttatttcatcaaaaataacctaaatctactcatgtctattcatttgagcatattaatttttttgttttttgacgaaaaaatagataaattctttgtttttaatcatataaaaaagatcggcatgtgttattcatatatttttttaatgtagtttttgatttgttggaaactagtaattattcagtggaaaactcattttcatattattttttttactttataatatt
>1014296919590
ATGGGGAAAGATTTCAAGAGTATGGTGACACGATGCATCTACGTCGGAAAAGAGAACGATAACGTGAAGAAGCTGAAAACCGCTACAGAGGAGCTCAAAGATTTACGCAACATTGTGATGAAAAGGGTCAAAATGTATGAAGACCAACAGAAGCTGAAGCGGCTCGAGAAAGTCCAAGTCTGGCTTAGACAAGCCGATGTAGCGATCAAAGAAGCAGAAGAAATGTTGATAACGTTGATGTCTTCCTCTTCTTCTAATGGATCGAGCATGATGAGTTTTCACAAGCTGGACAAGAAGCTT
>1015295028170
GGAATGATAGCGGGCCACGCATACTACTTCTTGGCATTTGTGTATCCCCGAATGACGGATCGACGTCCCTTGAAAACTCCATCTTTCCTCAAGGCCCTATTTGCTGATGAGCCAGTCGTGATTGCAAGGCCAGAAGATGTGAGATTTGCTCATGCGCCTTTTGATGAAATCCACCAAGACTGAATCTTGATCCTCCACAAAACACCAGCCACAACGCACAGTTCAAGTGTACTCAGATAATGTTATTGACTCTTGACCTTTATAGTTGTGGATAATGTGGAAGTGAGATAGTGTTGGCTC
>101632861573
AGTGAACGATTGAATCTTTTCTTCTTCGTTGGTTCCAACCCTAATCTAGGGTTACTCTCTCTCTCGCTTCCTTCTGTTCTTCGTTCTTACCGAGTTCCACGAGCATTAGCTTCAGAGACCTTGAATTGGAGTGCGGTTGGATCAAAAACAGTTGAGCGAAGATGAGGATTATGATTAAGGGAGGTGTTTGGAAGAACACCGAAGATGAGATTCTCAAAGCCGCCGTGATGAAGTATGGTAAGAACCAATGGGCTCGGATCTCGTCTCTTCTCGTTCGTAAGTCTGCTAAACAGTGTAAAG
>101729603381
TTGTTCTTTACAGCCAACCAATCGGTCTCGGTTAGCGATGCAGAGTTTTGGGAGAAAAGCTATCTGTTGACGAGGGTGCTGGGTCCAAAATCAAATGTAACTTCGCTAAATCAAAAGAAAGGGATGAGTGGAAATGACTCCAATTCAGTTTCTGACAAAGACAAAGAGCAGAACAATCGGGTGTTATGCCCACTGTTCATAAAAGACATATGTAAGTCGATTGTTTCTGCTGGAAAGTCACTGCAGCTGATGCAGCATATTCCTTCTACGTCTTCAGAAAATTGTGAAAAGATTCAGTAC
>1018156514928
ATACCAACTACTCGTCCTAAGTCTCCAAAGCTAGGACGCAGAAAGAGTAGCAGTGATGCAACAGGAGGTGAAGCCGCTCCTCGCGTGACAAAACCAAAAGACTCATCATCATCTACAGTGAAGAAACCAATAACAAAGTCTCAGCCAAAGCTTGAAACTCAAGAGAAATCAGTGAAGGCCAAAGAAAAGAAAAAGAAAGTGAAGAAAGAAGAAGCAGAGAAGAGAGGAGAAGAAGAGAAGGCTACTGCCGTGGCTGCGAAACCTGAAGAGCAGAAACCAAACTCCAATAACATCCAAGTG
>1019445810267
gtttgtaattattttatacgtaacatatagtctttttaaaacaaataaatacaaatatcatataataattttgtttgttcaattatgttatataaaatttgtttcaaagttaaaaatttcactatctaactacattatattgactattgagtaaagctctttgatgaaaactttatataaaacataaaaattgagtaaaacattttgtgctagaccaagaaaaccgatacccaaaacgtatagtttaaatttcttcacctatttttggttaatttcttatattaatggtcttattatatt
>102013426394
gtaatctctctctcattctcaactaaatgataatagttttaagttccatttctctatctttagttaagcgtacttcgttttgtgttaagataataaaggtgcaacttgtttctattatatactaatatctctgtgaaatactaaggaagttttaagtatatctggttactaagacctttacaaagtgtagttgaatcttgcataaccatattttgcagatgtgtgtagatcatttcctgttaccatttgaactataatagttgtttcaaaatagactttcgaggtagattaagcaaacca
>102122397273
TTTAGGAAGAAATGGGAGGTGACTTGAAAAGCCAGCTATCTAGAGAGAGCCATGTGTTTGGACTTAAGGTGTGGGAAGTAATTGGTATAGCTGTTGCATTGCTCATCATAGCTATCCTCTCTGTTCTTTCGTGTTGTCTTACTTCGAAAAAGAAATCAAGAAGATCGAAAACCGGTCTTCCGGTTATCCAAACTCCTCCGGTGGTCTCCAAAGAGATCAGAGAAGTGAGAGTTGAGCATGTCTCAGCTAGTAACTTTGCTCCTGGTGAAGGCATTCTTCTAACAATTCAGGACAAAAATA
>1022293633442
ATTACCGAATGCTCCTGAGATGGAAATCTACTCATTATACGGAGTGGGGATACCAACGGAACGAGCATACGTATACAAGCTTAACCAGTCTCCCGACAGTTGCATCCCCTTTCAGATATTCACTTCTGCTCACGAGGAGGACGAAGATAGCTGTCTGAAAGCAGGAGTTTACAATGTGGATGGGGATGAAACAGTACCCGTCCTAAGTGCCGGGTACATGTGTGCAAAAGCGTGGCGTGGCAAGACAAGATTCAACCCTTCCGGAATCAAGACTTATATAAGAGAATACAATCACTCTCC
>102339895353
gtatatctatgatctcatctcgtttttaagtgttctaatttatgttcaatctgtgtatgaatcccagtttagtggcagagatgttttaaattctgatcagcaatgttactctttccactcaattcatggttactcttttggctctatctaaacaatctcaaggatcagattgtttgtaaatgtttgcttccattttatcttccatctgcattacaatacgtattgtttatcaatgtatagtgttggatcaaaaaactcatacaaactttcagctagatattttaatttttcatgttacac
>102439179257
gtaatttcccttattaagcaccaagaatttgatgcctcttagtgtttgatcattgggacttgcaacgaacatatgattgtagcttgtattgtcactgaactgtattggcgatgtaaacttagatttgctcattcgtatagtctttttgacagagttttaaacacactgaaataatgtgcagcagagtctctactaattttgagtctctcttttaatgaactaggttttgatttggtacatgtagtctgttctcattgtggaacttcgttttgtggaggcatttgttaattggaccagaat
>102586913850
gtaagtactaaacttgatattttggtgattttccagtttcatgtttatgacataagtcgaatcaggaatcaaaataagggtttttctttgcttggagacgacatttctaaaaagttgcaatttttagtaggatcacagattagctttaactcactgatgaggcatgactattaactctagttagtctttacttagtcatagtaattgatatgatgcatagaaggagagatggagattgtcttctctgagtttttgcgatttctagtttacccttcttgattccaaattagcttacacacc
>1026416210621
gttgacttctccacttataattgttttattgtttcttgaggacttattacttagcttttacatgttaagattgcatgtcaaaaacacaatcattttcaatgagaaagccctcaattgacatgaaattaaaattctccagcatgcttactgagctagcactcaaagtcttatatttgactctcaagattgccttttaaaaatatgcagatgaaaaccaaaattattctaagttggcattttttagatcttgttgactacatgaatatgagaaacttctttgtcaaactgtattggcagtca
>1027265511097
gtatttacaaaaagtttgatttctgaaattttttgattttggttttagggagaaaaaaaaaaaaattcacctgagattatcagtttttatgatttattgatttctggtcttgttgattcattattaaattttgactatcatggatacagatttgtttctggggaaatgaaacgccttttatcactcatagttagaggaaataaccagtggtttatagatttgtttgttgtgttcttggtgaaaaagataaaccctaaatgtgaaatttactctcttgtttcgtttctatgaatgaccttt
>1028479422399
ATGCCAAGAAGCGACAATTCATGTCCCTTTGTCGTTGAGAAGTCAGAAGTGGTTCTTGTGAAACCCTCAAAGCCAACACCTGATGTCACTTTGTCTCTCTCTACCATTGACAACGATCCTAACAACGAAGTAATCCTGGACATCCTATGCGTCTTCTCCCCAAACCCATACGTTCGAGATCACACCAACTACCATCCGGCTTCTTTTATTCAACTCGCCCTCTCTAATGCCCTTGTATATTATTACCCTCTCGCCGGAAAACTTCACCGACGGACGAGCGACCAGACACTCCAATTAGAT
>102954223946
GTCCTGCGCGGCGTCTCCGTCGTCTCTGTCGCCGCATCTCCGTCATCATTTTCGCTACCGCATAATCTCTGTCTCCGCCGTCACTGCCGCAGCCTAGAATATGATTTCTCGTTTCTGAAACCCTTGTATAAGGTAGAAAGAGAGAGAAATCATCCAAAGCAAGGACCTTCCAGCGACTTTCAGGGTTTAAGGTTTAGCTTCTCGACTATGGCGATTCTAGGGCTTATCAAGAGGGTTACACGAATAACCGTAAACAATTCGAGGGTCAGAGTGTACCCAGTGAGGTACTTCCAAAGGAAG
>1030468832854
ATGCAATTAAAAGCCAATTTCCTCCGCTTCAAAATCTCAGTCGTGTGCGCACATAAACCTTTACCAAAATCCCAGCAATCGATGATTTTCCGGCGATTCTCCGGGAGATTTCTAACTGCGATCCCCGACTCTTGTAAACTTAAATTCGAAGCTAAACGGAGTTTCCGATCTGATGCGGCGCTCGAAGCCATAGCTAATGCATTAGAAGAGAAAGTACCAAACTTAGTGTTATACAATTATCCTTCCTTCTCCGGCGCTTTTTCAGCTCTCTTCGCTCATCTCTACCACTATCGACTCCGT
>1031309322443
GTAACTCCAGAGTTATCAGATAAGAACAACAACAACTGTAACGACAACAGTTTTAACAATTCGAAACCCGAAACCTTGGACAAAGAGGAAGCGACATCAACTGATCAGATAGAGAGTAGTGACACGCCTGAGGATAATCAGCAGACGACACCTGATGGTAAAACCCTAAAGAAACCGACTAAGATTCTACCGTGTCCGAGATGCAAAAGCATGGAGACCAAGTTCTGTTATTACAACAACTACAACATAAACCAGCCTCGTCATTTCTGCAAGGCTTGTCAGAGATATTGGACTGCTGGA
>1032519015
GCGGATATGAAGTCGAAATCGACAGTGCTAATGGCGACATTTTTCTCGGTGACGGCGCCACTTGGGATAGGAATAGGGTTGGGGATGTCAAGTGGTTTAGGCTACAGGAAAGAGAGCAAAGAGGCAATAATGGTGGAAGGAATGTTGAATGCTGCATCTGCTGGGATACTCATATACATGTCACTTGTTGATCTTCTTGCTACTGATTTTATGAATCCAAGATTGCAATCCAATCTCTGGCTTCACTTGGCTGCTTATCTCTCTCTCGTCCTAGGCGCAGGTTCCATGTCTCTCCTCGCC
>10332968195
gtaactatttcttactctactgtgtgcgaagaagaactcttctaagtttcttcactattttgttttattttggtgaagctacggccattgataactattaatccaactgttagtcacctgtaagactattttccactctgaattgagagtctggaaatttatcattccacaagatgtgactaaatttgttaaatagtatgaaatgatgcagcacatctcattgctatcatggttgggaagtattttggataagaaccattgaactatattcatattaaagtcaaaatttctccctgattt
>1034464914034
gtaagaattactgttccccttgttctatataatagtatcattagtgtagacaatttggattacaatggcttatagtagttatttgaagcatctatgaagagtgaggcttttataagggcatttgatgccatcttcaatccgtatactgctgtggtagactgggtctacattttatggttcgtaatatagttttcgtttactttttcatgttcaattagatggttgcctcgtatatctagttttaagagttcttgttcagctgagtgcttctttatacatttagatggttctctgtttttg
>1035369139112
ACATAAATAGTGAGAAGTATTCACCACGTAGTGTACTAAACACTTTATCAAGAGATTCACTTAGCTCTTCAGGCGATGATGCTTCAAGCTTCAATGGTTCAATGGTCTCTTCTAGCTTCGCTTCGCCTTCAGACAAACCGAAGCATAAGTCAATCTCTCCTTACAAATTCATATCTTCTCTTATCATGAATTCTCCTCTGAGGAAATGGAGAGGAAGTGAGACTAAGAACAAGCCCAAACCTCAGCCTCTAATTCAATGCTTCACTTACAACGAGATTTCAAAGGCCACAAATGATTTTC
>103657777829
gtaatacatcggtctctgcttcttcttctggttgactcatatttataagaaaatcttagaaaatacatgatttattcagtcaattaggagaatgaccaaaaaaatcctctagcaacttcgcaacacctctttgcatctatagaaatcattgatttggtgtagtcaattcttttctagaaagaaatttcttaaactagaatttattaaataagaaaaaccaagtgccaattgtttttttaagaaagaaattttcctggataaaggtgggtttctgtacgtgaagcctttctgaagcaaact
>1037214215191
gtaggtctctcattacctctccctctttctcagtctctctcttgttcgcatttgagcttttgattcttccgatgtttgatgaagcttgattgttggggttttgtatccggtttgatttttctctgttgcgtctcttgatgattgataaaggttcgattttgggatgattctggattttacaaaccctattttactgttctttctacaatttaaacagaaaagtcgtcttttttagtctacaaaatagaaccattggctggtgcaatactaaaaatttcgtcgtttttttggtagatgaat
>10383769683
TTGTATAGCAGCACTTTTGGGAGGCAATGCTGTCCTCACTGATCTTCCAGATAGACTGAGGCTACTCAAAAAGAACATCCAAACCAATTTGCACCGTGGGAACACGCGTGGATCTGCTATTGTGCAGGAACTTGTTTGGGGAGATGACCCTGATCCAGATTTGATCGAACCATTCCCTGATTACGGTAATCATCTCGGTTTCATTTTTTCTCCTTTTGCCTTGTACATACCATTCTCACACCTTTTATTTGCTATGTACTTGTAGTATTAGGCTCAGATGTTATATACAGCGAAGAAGCT
>1039455537901
ATCTATCTGATTCTGATCGTGTACAAAAAACATGAACCCTTCTTTTGTTTTTATAAGCCTATCAACAATTTGCAGTCTTTCAACTTGTAAACTTTAGCTTCTTCTTCCTCTCTTTTTCTCCCAAACACAAAATTTCTCTCTCTTTTCTTGCAACCTAAGTTAGCTCCTCTAGGTTACTTTTGATCTTTCTCTGAAATGCGTCTCAAAAATTTCCCCTTTTTTGTTCTCTTCTTCTTCTTTTGCTTCAACAGCAATCAATCATGGGGCTTGATGAGTTCGAACCAACAACCTCAATTCTTC
>1040310325088
AGCCACCTATCATCCACAGAGATATCAAATCTTCAAACATTCTCCTCACTGAGAATTACAGAGCCAAGGTTGCTGATTTCGGGTTTGCAAGATTAGCTCCAGATACTGATTCAGGAGCCACGCATGTGTCAACACAAGTCAAAGGAACCGCTGGTTACTTAGACCCAGAGTACTTAACAACGTATCAACTCACAGAGAAAAGTGACGTCTACTCTTTTGGTGTACTGCTCGTCGAGCTTCTCACAGGTCGGCGTCCCATCGAGCTTAGCAGAGGACAAAAAGAACGCATCACCATTAGAT
>1041326213642
gtaatctcatctccttcttcttcttcttcttcttcttcttcttcttctctctctatcgtaatcgtttgatttcatgtcgtccatcttccttttgattgagggaatattcggcgaatctgaatcgcatccgagtgagtttgattttgaatcttgtgggagtttaaaaaacttgatttgatctaaggattctggaacttatggatccttttcggatgtataggagatggttatccttgttttaagctttatagcgatgtattgtttcaaacatctagctgaagaatctaatgaatgtgattt
>1042297431895
CCCATCATTAGTTTCGGAAACGGGAAACCCAGGTGTATGCATATCCTCCTCGTACTGTCCCCGCAGCAATCATATAGTAGCTTCTTATAGACCAAGAGTTGGATCATCTGATGATACAGTCCCGACTCAGCCCTCATTGACTCAAACAGGAGTCAGTAATAGTAATAGTAATGGTGTAGATGGATTTCATGTTTGTCACAAGAGAAGAGGTGTTGATTCGTATTACCAGAAACTATCCTCCACACAAGCTATTGTAGATCCCATCCGTTTGCCAAGAACAGCGATTATAGACTTTGGTGG
>1043626519305
AGATTGGAAAATTTGCTACATCTATTGGCTACTCAGTAGTCAGAAAACCTGGGGATCATCCTCCTTTCTCCAAAATTATACATTCGTCTTCACAGCCTAAGGAGCGACAAGGAAAGGGAATCTTACAAACGCCATTTGCCAGTGTGGGATCTCTTGACAAGTTTTCAGCTTTTGAGGTAGTTTGGTGATGAATTCCGGGATGTCTAGCTATATCCAGCTAAAACACATTATATTGTTTGACTCGGTTTATTTTTTGTTGTCAAGTTTTTTCTTAGTGATAGTAAGCTTTTAGATATGGAT
>1044262619570
CAAGGAAGATGAGATTTGGTGCAACCAAAGAGAATGAGACTCCAGACTTAATGAAAAATCCGTATCAAGCCATTGTTGCTGCGAGGGACTCACTGAGACACCGGGAGGAAGCGCAGAATATGAGAGCCGAGATGAAGAAGTTGGATGATGAAACGAATGATTTGACAAGAAAGAACAATGAAGATCGGCTTACTATTCAGGAGCTAGAGAATGAGCTGGTTAAGCGAAGAAGAAGGGCTGAAAAGTGCAGGAGATTGGCAGAATCTCAATGCTCTTACAGGAATACACTCGAGAAGATGA
>104562547222
AAACCCTAACTATTAAAAAGAATCGAAAAAATCAAAGTTCTGAACTTCTGATCAATTTCGATATGTTATCGTTAATCATCAGAAGGTCTCGAAGCAGATTCATCATCCATGGAATCAAAATTTCTTGTAACTCTCTGTCGGCTGTAGATTCAAGTTCTTCAGTTTTGGTTTCTAGAAGAACCTTCAGTTCAACACCTGCGTTAAGCTATTTTGGATTCAATTATGGAAAAATCTCTAATTTGAATCAGAGATTTGGTAATTACGCTTATTCTGGGAGTAGTTTCGCTTCCAGTACTCGAT
>1046583220069
GAAGTGGAGAAGTTAGTGCAACCGAAGCATCGAAAAATGGTTAACTTGAAGCAGAAGAAAACTCCAAAGGCTCTGTTTACAGACCAACACAAGGATCTCGTGGAGCAAGGAGAGAAATGGATGAAAGAAACAGCAACTTCTTGCACAGTCGTTGCCGCTCTAATCACCACAATGATGTTTTCCTCCGCCTTTACTGTCCCCGGAGGTTACCGTTCAGACGGCATGCCACTCTACATCCACCAGCACAGATTTAAGATATTCCTCATCTCCGACGCTATCTCTCTTTTCACCTCATGTATG
>1047343310984
GAGGACAGTGGTGAGTGTTCCCTGCGGTCCTTCAGCACTGGCTGTGAAGGAAGCTGCGTGGGGGCTGGCTCGCTATGCAGCCATCTCTCAGGATAATGGTCTTGTCCCCATTGTGGAGCCAGAGATCCTTCTGGACGGGGACCACCCAATAGAGAGGACTCTGGAGGTGGCAGAGAAAGTGTGGTCAGAGGTGTTCTTCTACTTGGCACAGAACAACGTCATGTTTGAGGGCATTCTGTTGAAGCCGAGCATGGTCACCCCAGGCGCTGAGCACAAGAACAAGGCCTCTCCCGAGACCGT
>1048154410654
GCATCACAGAACAGCTATGCCCCACCCCCACTGCTTAACCAAGAAAAAGGTCGCATTGCTTACCCGATGGACCCAGTAAAGAAAAAGTCTGGAGCTTTAAATCGGGATGAAACAGAGAAGGCGAAAGCGAGGACAAAAGAAAATGGTACAAGTATGAATGACTTAGCAAACGGTCAAGATCATATTACCAATGGAGAATGTGAGTCATGTTCGTTGGATGCTGAAGGGAATGAAAGAAGCAACGGTGTTGGTTCTGTGATCAGAAGGGATCAATATAACCTCCCTAGCTTTCAGACCAAA
>104953945409
AAAGATTCTCAAAACATTTCATCTCTCTCCAACAACTATTCACCACATTCAATGGAGTCACCACCACTATACGAGATATCCTCAAGCTCTTCTTCTGAAAAACCTAGACACCATTTCCAATCCCTTGATCTCTTCCCTAACCTCAACCAAAACTCTTGTATCAACAATACCCTAATTGAGCCTTTACCGCTTATTGATCGCATAAACTTGAACTCAAACCTAGACCTAAACCCTAATCCCTTGTATGCGGAAGAAGGAGAGCAAGAGGAGGAAGAAGAAGAAGAAGAAGACCGTGAAGTG
>1050249310394
gtgattcttctctttcaatttgggagaattaattagatgaagaaatagctttcttttattggggtttatcgactatcatatttgggtccttgtgtgcattgattgagaagtaaagacttcatctttttggtattgctctgcactttcctatcattagtagatgaagaaagagctttatattcttgggttatttatgttgtttgtcattgttttggcaaatgggctccttagtatagactgttgtgtgtttttacagtcttactatgtgggaaattggggttaaactatttcaatcctcat
>1051102515050
gtatgactaatgtgttgtgtttttaataccatagacagtggattatttatcaatagaagattattaaattagcatggaacagataaggaagaagttaatgtgtttggtagtaaattcttgtaatgtttttcaggtttcttttcaagaacaaatcactgttattatgttatgtttttctatttttttctttagggtacttttgttttggtcacatatggtaatgttatcgtctgattggttttgtttctggtgtgcttttggtgttgctagaattatttgtcggtggacccaatttgcatt
>105235786349
gtaatgctcatcaagcagtaatgtgtttcttttcgcgagtttcactgcttagagaacaagagacaagcaaaagttctgtggtgtatgaatctgaaatataggactcattttcttttgccaattaaaatatacagtacactcaataaactaagtcactttgctgattggaaattctggtagttggtcggtccagtaacttattatgcgtcagaaacctgtaggagccttcttttggaatttctgcatggcctttacataacttctctaggactagcaaagtagaatacattcccaacaatg
>1053431713644
CAAGGAGTTGGTGGATCAATGATTGGAGTGAGACTCGGGTTAGCGGAACACATACAAGACGCAAATGCTATATTCTCATTGGTATTGGATGAAGAAGATGTTAATAGCATACAAGAGGTTACCAAGAAAGGTAAAGATCTTCTCCAAGTGATTGGTGACTGCGGAGACGAATACCGACGTATATGATGTGTAGCTATGTACTCTATACTGTATACAATATCATCAACTCATGTAATTACACTTTTATGTGTAGAGGAATCATTTTTACATTTATAAGACTTCTCTGGCTTTATTTCTTTT
>105422736624
AGATCAGTGGTTGAGGAAATCTTCAGGGCAGGAAGACAACTCGGGAATAAAGGAACTTGTCCATTGATGTATGAGTGGCACGGGAAGAGGTACTGGGGGGCTGCACACGGTTTAGCTGGGATCATGAATGTTTTGATGCATACGGAACTTGAACCAGATGAAATCAAAGATGTCAAAGGTACACTAAGCTATATGATACAAAACCGTTTTCCTAGCGGGAATTACCTATCTAGTGAAGGAAGCAAATCAGATCGCCTTGTTCACTGGTGTCACGGTGCTCCTGGTGTTGCTCTCACACTT
>1055108634704
GATCATGTGCGGATGAGGAATGTGGAAACGTGATATTCCAACTAGGAGTGTTGATGTTGGAGCTGATCACAGGACAATCATCAGACAGACAAGGCAATGACTTGATCGAATGGGTACAAGACTCGTGTATTGCAAACTCAATTGATAAGATGATTGATCCAGATTTAGGTAACAACTATAGCTCTAGAGAACTCCAGAAAGTCTTAGCCGTGGCTCGACTCTGCATAAAAACGAGGTATGAGCCTCCTTCATTCTCAATTACACATGTATACCGGTATCTACAGAAGAAGATCGATGTTG
>105633115399
TACGAAAGACTCTCAAGCTACCTAACCAAGCACGGAGGTTACTCAATACCTAGCGTCGATGCCTTACCTGATCTCCATGGTCCATCAACCTATGGGTCAACCTCCAATAATCGTCCTGCTTCATATGGTTCCTCTTCTAACCATCTCCCCCAACAATCAAGCTTATTAAGAAGACCATTTACTCGTGAACTCATCAACACCACCCCACTGCCTAAACCAGTACTACTGCAGCATTTCCAACAGCTATCTCAACTGGAGAAAAATAGGATGTTTGAAATAGCGAAAAACGCGGTGGCAGAG
>105793412610
TTCCTGATTTCCGCGGAGATGGTGGATGTGTTGAGAAGGTTTCCAAGTCAGGGCTTGATGTCTTAGCTCACAACATTGAGACAGTTGAAGAGCTTCAGAGTTTTGTGCGGGACCATCGTGCTAACTTTAAGCAGTCATTGGATGTGCTTAGGATGGCTAAGGAGTATGCACCTGCAGGCACCTTAACAAAGACTTCTGTAATGCTGGGATGTGGAGAGACCCCTGATCAAGTGGTTAAGACAATGGAGAAGGTGAGAGCAGCAGGGGTTGACGTTATGACATTTGGCCAATATATGCGAC
>105811534642
gtaaacaaactctctttccttatttttgttttagaagacagtattttacatgtaaatgtttatatcatatattttctaaatatcgaataaagtttttttttaaaatgcatttagtgatacattattttactacaagttttacagtatattaaatatttaaaaattaaagaagataaaaattttttgatacatctggaataaacatgtgtatatattatacacatcgatatatattattatgaactgggagtttgccaatgtgttattaattgttaaaacttgaaaaataaaagtggtatg
>1059594115678
AATAGCTAAACTAAGCAAATCTCTAAGACTTGTTCTCATTTTGTTTGTTCAAAATCCCATTAAAAAAAAACACAATGCAACCTTAAATTATTTCCGTTTAGTCTCTCTCTTCACAGTCCTGACCTCTCTCAACTCTCACAACATTACCAAATACATCCCATAAAAAAACAATTCTTTAAAAAAAAAATATTTTGATATAAACAGAAAAAACAATTAATGGAGGCTGCAAAAGTTTACACACAAGATGGCACCGTCGACCTCCAAGGCCGTCCCGTCCTCGCCTCCAAGACCGGTCGTTGG
>10601774306
gtaaatgtgtctaggccctcacgttaaataaacatccatgcaaagtgtgtactcaacgcaagatattttggtagctgtaaattctctcgtttaatctatatgcttatgtgatagaacagttggtttgtagatctggtacacttcaaaaaatactgagatccagctttaaaaatacttcccttgtttcttctctgtcattttttataatcttcattacactctactgctaggcttgcgtgtttatgttgaagctttattattgtttgcctttatacttagatcaagaaggccttttgcttt
>106125511336
GCACTTCCACTTGTGAGTACATTTTGGGGGATATTGTTGTTTGGAGAATATAGAAGATCATCAAGAAAAACATATACACTTCTCATCAGTATGCTTCTTATGTTCATAGTCGCTGTCGCGGTTCTTATGGCTTCCTCGGGACATAGAAAATGAAATTCACTGAAACTTCTTCAAGTTAAACTGCTAAAAGGATCCATTGAAGGAAGAGTTACTTCACCAATGGCTGCAACATGTTCAAGTCTTTGTTTATATTTAACCAAAGTGTTTTCTTTGTTGGTTTCTGTCTTAGGGCTTTGCTAA
>1062283330394
ATCCATTCTCTGCCGAACTAGTCGTCAATCGAAATCCCAAAGATCAGCGATGGTGACTCTAAACGCTTCTTCTCCTCTCACGACCAAGTCGTTCCTCCCCTACCGTCACGCTCCTCGCCGTCCAATCTCTTTCTCCCCTGTCTTCGCCGTTCATTCGACTGACCCCAAGAAATCTACCCAATCAGCCTCCGCTTCGGTTAAATGGAGTCTAGAGAGTTGGAAGTCGAAGAAAGCTTTGCAATTGCCGGATTATCCTGATCAGAAGGATGTTGATTCGGTTCTACAGACGCTTTCTTCTTT
>1063200225162
AGGTTTAGCTTGAGATGATATGACTAATCAGCAGGAGCAACACATTGCGATATTTACAACAGCTAGTATTCCATGGCTTACGGGAACTGCTGTTAATCCTCTCTTCCGTGCTGCCTACCTTGCAAATGATGGGGAAAGACGGGTCACGTTGGTGATTCCATGGCTGACTTTGAAGCACCAAAAGCTTGTCTACCCAAATAGCATCACTTTTAGTTCCCCGTCAGAGCAAGAAGCTTATGTCCGCCAGTGGCTTGAGGAGAGAGTCTCTTTTCGTTTAGCCTTTGAGATACGTTTCTATCC
>1064407036362
CCGTGGATCTACCATCACCACATCATAGATGGTCTGTGTTAAACTCTTCTGTTGCTCAAGTGGATTCTTTGATAGGTCTGACTAAAGCGTTAAGCTTGGGGGTAACAACAGTTGTTGTTGAGGATACCCGGGTCGCTGGCCACATTCAAGGATCATCTATTAATGTTGTCACTCCAGATACTCTTATCTTGTACATATCACCTTGGTCAATGTCAGGGGATCTTATTACAGAATCCAAACCTTTTCCATCATCTATGCATTGGTATGTGGTGTCTGGTCGTCAATATCTAATTCAAATGA
>10656385864
gtaattctcttctcattattgctttcatttttattcatgcaatgcgtagatgtttttgtctttgaaattttgcttacatgtatagatcatataaactcgagtctaatcttataaactgattaatttttattccgtagtcttttattcggcaactaccctataatttcagctagtttttcttttttggtgtaacgtcattttcttctacttatattccatttgatcttcttataaattgcttcattcttttcgcttttctttctttgttattctctccgcacttcaatttgtccttccatg
>1066173878
GTAGAAGAAGTAGAAGATATCTTCCATGACAAGGAATACAAATCAAGGATCTGGAGATTCCCTTCTTACAACTTCACACTCTCTGTCATTTGGTCTCCTTTCCTTGTAAAAGCTGAAACCTTTGAGAACGGAGTTCCTTTCTCAGACATTCGAGTACACCTCGACAAGCTAGACCAGAAATGGACTGATCAGTACATCAATTTCGACTACGTTGTCATCTCCGGTGGAAAATGGTTCCTCAAAACAACAATCTTCCATGAAAACAACACCGTAACCGGATGCCATTACTGCCAAGGGAAG
>1067409516397
ATTAACAGAGAAAGAGTTTTACTTCTCCGTGGACTCGATTCAAGACTCTCCAAAGACCTCCCTTCAGATCTTCAGAAACTCCGATGCAAGGTTGCTTTCCAAGCGCTTAGATTTTCTCCGAGGATTCTTGAACTCGGTAATAAACTAGCTTCAAGAATGCGTAACCAAGGACAGTATCTCTCACTTCATCTAAGAATGGAGAAAGATGTTTGGGTTAGAACTGGTTGTCTCCCTGGTTTAACTCCCGAGTACGATGAAATAGTCAACAGCGAAAGAGAACGACACCCTGAGCTTCTTACC
>1068262239568
GGTCCGATCTTCTTTCAATTTCAAGTTTTTCAACCTCTTCCCGCTTACGAGGCCGGGATATTCTATCAACAGTCGTCTCTTCCATCGGCCGAACAATTTCCGATTTACCGACTAGGATTTTCGCCTACAACTTCCGAAGAGATTTTCTCAGTGTAAGTTTGAAAAAACCTAGCTATAGGATTCCGGATTTCCTAATCGTCAGATCTTGGGCTCGAAAGAGAAGCTAGAAATGGATAAGGATCTCTTAGATATCTCTGGAGAAGACGACGAAGATAATTGGCTTCTGAAGAATACGCCGAA
>1069159813866
gtctatctttttactattttttaatcatatttatttgcttttggttataaaaatgcatatgtagatttgttttttctagtcaaatatatatgattgatctctctacttaattttacatgagttatatgatcatttttttcctggaaaatgcaaaattattttagctcatttggttttatattttgagggttgttggagatgataactaaggagaatcttgtttatataaattgcttatagtgttgatttacacataacgataaagatgaattaattgaataagaagtgataaatgataag
>107028517466
gtaatcaatcacctatcttccaactgtatcatttcccgacggaatcgaatcagattcaagtcgattttccccttttacttttctcccttgctctatgttcatatattccatacgtattagagattggtattgatttactcagattatagttattttgtgcttcgtgaattgtttaattttgtgagctagggtttctgggttttgcattgttcaaactcactcattgtttgctcttttctaaattttttccgatgctgatttcttctggaatgctcaaattgctttcttggtacagtgtaa
>107159901784
gtcagtggtgtgtgtaatctataacgagtggtcaatggtgtgtgtaatctataacgagtgggcagtggtgtgtgtaatcgatgtatattgtctgtgtgattggccgtacggattggccgtagtttagtcaccaagtgttggctttctattagtattaatttgctgataacatggtaaatattttgatttttaaaacatgcacaagagcattttaaagaagtcatacatcataaggttctatacgcgctttgatatatataaataagaacaaagcatagcattttgaggaaattatcccaa
>107266337862
CATGAAAACTAAAAAACACAAACATCACATGTATACACACATATAGTTACAAACACACATACACAAAACACAGATATATAAAAATGTCTTGTTATAATAAAGCACTATTGATCGGCAACAAAGTCGTCGTTATACTTGTATTCCTCTTATGTTTGGTTCACTCGTCAGAGTCACTTCGACCACTGTTTGCATGTGATCCAGCAAACGGGTTAACCCGGACGCTCCGGTTCTGTCGGGCCAATGTACCGATCCATGTGAGAGTTCAAGATTTGCTCGGAAGGCTCACGTTGCAGGAGAAGA
>107321297512
gtaaatcctagacttgcagcgatcatttcacttaattgctttctgttcagtggtgtgcttatactgtaagaaacttgatcttatgttattaccttctataagaaagtatagtcttaggccatagaaaaagactaattggcgcattggtctaacatttctcaagcttaacgtagcttaccttgaatgaaattattgcaattccaatttctattctaggaattttcatggataatttttgtcaagtttcttgttacaacattgcagttacctcattaaccaataaaatatacatatatagtc
>1074492014895
GGAAGAGGAAGATGGAGCTAAAGTGGTGAGAGTTGAAAATGTGGATAATCCATACAGGAGACAGACCAACTTCAACAGTAGATTCAAGCTTACTCTAAACAAGCTCTACGCTTGGGCTTTGTCTGATTACGACCGTGTGGTCATGCTAGATGCCGATAACCTCTTTCTTAAGAAAGCCGACGAGTTGTTCCAGTGTGGGCGCTTCTGTGCGGTCTTCATTAACCCTTGTATCTTCCACACTGGTCTCTTCGTGTTGCAGCCATCAGTGGAAGTGTTCAAGGACATGCTCCATGAGCTACA
>107517925260
AATGTTGAGGAAATTGTCGGCTACTCAGCTGTTCTCACCGCAGTGTATCCAGGCTACCAAAGCTCTGAGGATGAAGAAGGTGCAGGAACTTGTCAACTTCCTGAGTGAAAGCTGTGAGAGAGAAGAAGCTGTTGATATTTCTCATGTATCCTTCGTCACAGCTCTCAATATCATATCGAATATTTTGTTCTCAGTCAATCTCGGTAGCTACGATTCAAAAAATTCCAGTGCGTTTCAAGAGATGGTGATCGGTTACCAGGAATCTATCGGAAATCCAGACCTTGCTAACTTCTTCCCATT
>107642251280
gtacacttctctctgtttttgttcctgattaacaacaatcacttttctatgtatttgatttttttacaagagaccatttgatgagcttctttgtatacggtagaagaagtgtgtaagacgaaagtgtttaaacgcagcgttttttgcgatgcaaacgttgtttccattaatacacttgacccattgagactttagtgtaaaaatgtgaaaattgtgtttgcgtttggtatacaactaacgaaatccaaggctttttttttcccagtgttcgatgcataactttgaatcaaatttcataat
>107757791245
gtatttttcatttcgttaaagtagtctagaaatcgattccacagtttcgtcttcaattagcgattgatctgagctctgtgtcaatctcacttgtttgaatttctgtgtcaaatgcattattgtgacttcagttttttactcggttgtttcactttcatagtccgatttcaaatttgtgcatcttctctagattcgtaacttcgatttcaaattcgaattcgaaggtcgaggactctgagaattattcatataaatcgaagttaaatcttgttcacttgaatcctttgttattgtttctta
>107814295966
TGGGTTTACCACAAACACGCAAAGCATCCTTGGCTCGGTTCTTAGAGAAACGCAAAGAAAGGTACTGAGCTACAAGATTATTCACTTATTCACAATATCAAAACACAGGTTTGCTGTATATTGGCTTCGTTTTCTTGCAGGGTCATTAACGTATCACCTTATTACGTAGACAACAAGTCATCAATAGACTGTAGAACACTGATGTCTGAATGTGTAAGCTGTCCTCCAGCTCATCATCTGCACTAAAACCAATTTAGACCCCTCATTGTTCTAAAGGCTTTTTCTTTTTTCTCTGGCTCT
>107956899993
gtaaattatacaaattgcattaatactatttcaagtttacttaatttgcaagtatgtaaaatgcttaatacgaatctaggtttatcttcggtaatcagagtttacactatgttttgatttgacaagaattgcatgcttgagttaaacgcttaatttagaaagtaattaatataatatttgcttaattgtgaaaatttggcaggaccttgccccagttccatttgtcaatgtcacaactcacaatagaacatcacgctatttgttataaaacctaattagattgtaatacaaccaaatgca
>1080443812487
gtccccgaaggtggttgatgcatttgcttatatattccttatttgtccttggtcatttcgtctacctggttttaagataatttatttttatccaatgaaatatagagaaaaattggtggagctttggggacaagagtgatcccttcagttctggtgttatatatgtcaaaaggaaagtaggagcttgttcgtatgttgatgatccagttgggtgtcagtcactgctttcgcgagcaatgcataaggttgtatacgccatcatatactcttgactcagatagattaatattcagtcataga
>10811469878
CAATTCCAACCCCTTTCTCTCTAATCTCTCTTCCAAACCTCTGCATCGCTTTCAAATCCAAATACATTTTGACTCTTTTCACCACTCTCGTTTCCACGTTCTTCCTTTTCACCAGAGGAAGAATGTCGATGACAGAGCCGGTGTGGAAGATCAATCCATAGCCATTTTAATACTCTGTTTTATTTCTTCCATTAATTGTATCTAGGGTTTTGGTTTTTGGATGATTACATCTTTGTATAGGATTAAATGGGGAATTGCTTTGAATCTTGTTCGAAGAGAAATGATAATGAGGACGATAAT
>1082416626014
CCATCCTCCTTTATGGAGAGAAAAAGTTGTTCTCCTTTATGGAGAGAACCATTCCTTCATGTCTGTTTTTCCTAACCATTCTTCTGACTTGTGTAGAAGATGTAATGCGTCTTGACCCGGCGAGACCTACGGTTATGGAGTCCTTTTTAACGTCACGTTGTCGTATGACAGTGACCACTCATCAACCTCCCGAATTGTTCGTGGAAGTGCTTGCGACCAACCATGACGTTGCTTGTGGCAAGATGCTCTTTAGCTCATGTCTCCAATTGTTTGTGGATCTACAGTCGTTTTATCCTAATT
>1083113514908
TGGGGACTCGGACGCGGTGTTGCCTCTAAGCGGGACGAGGCATTCGATTAATGCAATGAAATTGAAGAGTAGCAAAAGGTGGTATCCATGGTACCATTCACACGGCCTAGTAGGAGGTTGGAGTCAGGTTTATGAGGATGGCTTGCTAACGTACACGACGGTTAGAGCAGCAGGGCATGAGGTGCCATTGTCTCAGCCTCGTCTCGCTCTTTTCCTCTTCACCCACTTCCTAGCCAACCACTCTCTTCCCTCCTCTCCCTCTTAATTTTTTTTCCACTTATTTGCATGAGGTACATTTTG
>1084546827549
GACGAGGAAATGTTAGATCAAGTGGTTAAAGAAGCGATAAGCAAACCGTGGCTGCCGCTACCGCTCGGGCTAAAACCGCCGTCCGCGGAGAGCGTTTTGGCTGAGCTAACGCGTCAAGGCATCTCAGCCGTCCCTTCTTCTTCTTGTCTAATCAACGGCTCTCATCGTCTCCGCTGACGTGTCCATGATGAAACAGAACCCGCAGATATGATGACGTCATGCGTGGCGTACTTGTCCGTGTCTGACGATCCGAAGCGGGAACTGATTCGGATCCTGAGAGTTGTTTTTTAATTGTTGTTT
>1085314724580
CGAGTCTACAACTGCAAGCACTCTTGTGGCTTGAGAAGAATAGAGTTGATCATGTCCTTCAAGAAGGACCATTTCATTGTCTGCATTGCAACTCAAAGCTCTTCTTCTTTTGAACCTATGTATCTGTTTTCGCTAGTTTTGATGGGTTACAACTTGCTATGAGATTTTGATTTTAGGGAACGAATTTGTTTATGCGAATCTTTCCATTATCGTTACAGCTTATCTTTCAATTAACGTTAATTATCGTTCTCAGAGAATTTTTACAGATTATCTCCGCTAGTAGCGTCCAAGTTGAAGATA
>108641397867
ATGGCTAATTTGTGCCCTTTTCTTTCACTACAGCGTTTGACAACCCTTATTTTCGACAAAGCAGTCCTTGAGCCGACCTTTTGCCCTATGTACGCTCAATTGTGCTTTGATATCCGCCACAAAATGCCTAGGTTTCCACCTTCAGCGCCTAAGACTGATGAGATCTCATTCAAGAGGGTTTTGCTGAACACATGTCAAAAGGTGTTTGAGAGAACTGACGACTTAAGTGAGGAGATTAGAAAGATGAACGCGCCAGATCAGGAGGCCGAACGGGAAGACGAAGTAAGACTGTTGAACCTC
>1087148715264
gtatgtacacgtgtttcaaaacaaccttaagtattcgatgcagagaagaaaccgaaatttggttttcaatatcttatgaatcttatctcatctaaaccctgatgatcaattttaaccttgaagtaatttattgtatctgttctaatacctggatctcttgttactctgttctagtaaatctttcatgggacaacaaaccatttatatatccacaagctctctttccatgatatacaatcactaatgttcaaatgtaatctaatcttcagtttgatcttcattcaaccttgagctaacctt
>10883554379
GGTCCAGCACATGGAGGTTTGCATGATGCTTTTGAATCTGCTGCAAACTTAAGTTACAGAGAGCAAGCATATGCTCAATGCAAAAGAAGCCCTTTCTCTGCTTCTTCTTCTAGCCCAACTTGGGAGAATGATTATAACTTGCCACCACTTGATGAAGCAAGAAGTGAAAGCTACAATGACTTCAGCCACTGCCCTGCCATGCTTGATATGCTTACCGAGAGTAACAGAGGTCCGAGAGCATCCAGGCTAAACAGTAAAAGTAAAATGATCTCTTATGATCGCGTTGATCGTTTTTGTCAG
>108955549282
gtatgatattgtcttcttttttatcccaagttgtttatttctaagatgtatccattctcgagtttctgtgaacaattaagattatgaaaacaacggtgctttcgaatgtggtcaccaatgtggtcttttatgatcccgcttgagccactttgttgttcaaattgattttttttaatttggagtttctcaagtatgtggcccttccttggcagtttcctcaattgatagtttctcaagtcgactggttgttgctttcatcttgcttagagtgcgcatggcactttgggaaatactaaaata
>10905417148
GTTGTACCACTTGTTCAGAAACTTAAGGACTACAGGAAATTGGAATGCCTAAGTGCAGAGATGAAGAAGGAAATTAAGGACATAGTTGTTTCAGTAAATAAGCTTCCCAAGGCCCCGTGGGATGAGGGGGTATGTAAAGTATGTGGCGTTGACAAAGATGATGACAGTGTTCTCTTGTGTGATACATGCGATGCTGAGTATCACACATATTGTTTAAATCCACCTCTTATTAGAATTCCTGATGGAAATTGGTATTGTCCATCTTGTGTCATTGCCAAGCGCATGGCTCAAGAGGCTTTG
>1091342521101
GGTGTTGAGTACTCTAATGGAGTCGGATCTAGAAGATCCATGTTGGATATCAAATCGGATCCGCTTAAGCCACGGTTGATTCAGATCCGGAAACAAGCTGATGATCATCGGTCATTAGCATTAGCTTATGCTTCTTACGCGAGAAAGCTTAAGCTCGAGAATTCGAAACTCGTCAGGATCTTCGCTGATCTTTCGAGGAATTACACGGATCTGATTAACAAACCGACGTATCGAGCTTTGTATGATTCTGATGGAGCCTCGATTGAAGAATCTGTGCTTAGGCAATTTGAGAAAGAAGTT
>1092305038151
ATGTTATGTCGAATGCACTCAAATCTAACCCTCACACTCTGTCCAATAAGAGAATGCAAAATCTCCCGACAATAGTAAGAGGGGTTTCTGTTCCTATGGAAACTAGTTCTACTGAGTCAGATGAAACTAAAAAGAGGTCTTCGGATGCTGCAGAGGAAGCAAGCAAGAGAAGTAGCCCTGAAACATCACGTAGTGTTTCTTGGAATCCTCAGTTTAGAGATTTTGACGAGAGAAAAGACGCTATGAGTTCCATGTCTAGCAACTTTGAATACGGAAATGTTGTTACTCCCCTTGGACACT
>109313116219
TCTACGCCTGTTTATCTCTCGGAGATGGCTCCAGCGAAGATCCGAGGAGCACTTAACATCGGGTTTCAAATGGCTATAACCATCGGGATTTTGATTGCAAACTTAATCAACTACGGAACATCTCAAATGGCTAAGAACGGATGGAGAGTATCATTGGGTTTAGCCGCTGTACCGGCAGTTATTATGGTTATTGGATCTTTTGTCTTGCCCGATACACCAAACTCGATGCTCGAGAGAGGCAAGTACGAACAAGCGAGAGAGATGTTGCAAAAGATTCGTGGAGCTGATAACGTAGATGAG
>109413359275
ATATTTGTTTTCTTTCTTTGGATCTCTGCTTTCAAGTCTGAAACTTGAACTCTGTTTCTAATTTACTTCAAAAGCTATGGCGTCGACTTCAACATCATCTTTAATGGCTTCTAAAACTGTAATCTCCAAAACAGCTCTGTTTTCTTCCTTACCGGGAATAGTCAGCCGGAGTTTTTTAACATTCGCACCGGCTTCTCCTTCCGTTAAACCCCTTAGGATAAGATCTTCAAATGTTACTAAGTTCGATGAAGTAACCAACAGTCTTGACGAAGACATGGACCAGATTCGACGGTTACAAAA
>1095588326909
GTTCAGGGAAACAACAACATGTACTGAACACTGTGCTTTAGAATTTGAGAGATTGCTGGAAAAATAGGCAAGCCTAAAAAACGAAGAGGACAGGTTTATAGGAGTTTTTTTTATGATGATGGAGATTTAACAATCTCTATATGTAAAGCAAAAAATGTAGTAGACTGTAGAAGTGACTCATCTCGTCTTAAATTTTGATTTTTCCTTTTTAATTATCATTCGAATTAACGTTAACAGTATTTGTCAAATTCATGGATGTTACTATGTTCAAAATCCATAATTTGTATATTGATTCGATTA
>1096207723610
GGCGGCTTGCGCTGTTGGCGTTTGTAGGATTCTGTGTGCAACAGTCGGCTTACCCGGGGACAGGACCATTGGAGAACTTGGCAACTCACTTGGCGGATCCATGGCACAACAACATTGGCGATATTGTTATCCCTTTCAACTAATGAATGTAAAAATAGAAATATGTGTACCTTATGAGCTTTATGTGTATCAAAAACACTGTGTAATGAAAGACAGATTTGTGAATTCCTGTAATTTGTCTTGGTGATCGAATGCTCGTGTGAGCTTGAATTCTAAGTGATGAACCTTTTGAACCCAAAT
>109735329784
ATCTCATTTTCCGGGAAGGAGATTGACGTGACTGAATGGAAAGGTGATATACTCGCTGTTGGAGTGACGGAGAAAGATATGGCTAAGGATGCCAACTCCAAGTTCGAGAACCCCATACTGAAGAAGCTTGATGCCCACTTGGGTGGACTTCTAGCTGATGTCTCGGCTGAGGAAGATTTTTCTGGGAAACCTGGCCAGTCAACAGTTCTTAGGCTTCCGGGTCTCGGCTCAAAGCGGGTCGGTTTGATTGGTCTTGGAAAATCTGCTTCAACCCCTTCGGCTTTTCAGAGTCTTGGTGAG
>1098194517555
GACTCTCGGCGCTCTTATGAAGTGATTGTGAAGATTTGCGTACACTAAGCCTTTGCTTCAGAAAGTTGAGTGATTTGTTTGACTCACTTTCAAGATGAAAAATGAGCTCTAGCAAAGATGGATGGCGTAAACTCCGTTGAGGGCTATAGAAATCCTTTTAGTTGTCCGTTTAGTGAGAGTTATCCGAGTCTTTTTCTTTGGAGACATTTGGTCTAGACACAACATTTGTGGCGAACAAGGTTTTAGTGGGAATTCTTACCGTCTAGAAATATGGAATTGTCAGTCTCTCCTCAAACCCAA
>1099564710023
gtttgttctcttgactgcttagaaaatgtggttaggttgtgtgcttttgggctacattcttgtttttgcttgtatcataaccagggactgttgtttctgtgattcggtgcatattttctcttcataactagaactatattttgatgtccttctgttttgtaaccacttagaattgttcttctgctagcttcacatgtgttgtagagttctcatatcttaggtgatcttggtgtttggcatttgagctatagcaggtgctacatctccctttcactccactcattctaaaccaactttttc
>1100202624678
TTTTTTTTTCTTCACCATTGTTGATTGATGGATGAGAAAGCTTATTCACACTTCATTTCTTTGCTTTTGGTGAGAGAATGAAACAGAGAAGAAGAGATGAAGAAAATTAAAGTTCTTTCCTTTTCTCTTTTGGATCTAATTTCATCTTGAGATTTTCTCATAGCTTGATACTAAAGCTACATAAAAAACAATTAGGTGAAATGAAAGTTTGTGTGTTTTGATAAGTTTTCAGAGATTTTCGGTTGCATGTTGTTATCTTGCTCTTGAAGTCTATCGAACCCTTTTAGATTCTGATTTTGT
>110140541608
gtaaatttatatgctttctgcttgcatagacattgttagagaagcatccagtgttttagatcagtttactctcagatttttagaggaattctgaaagaaagatgttaattagattggtttgttgtggatcttcttgtgtacgatgattcaattaagctggaaaattctagtactaagctttctctggttgcatagatattgtaagaggagcatgcagtgttttagatcagtttagtctcgatttttagaggaattgtgaaaaagatgaaattagcttggtttgttgtcgatcttcttgtg
>110212972394
GAGAGGAGCTTCCTGCTAAAAACACTAGGGATCGAGTCCTCATCTCCATGTCCAAGTGCTAATCCTTCAAAACCACCCCCTTGCAAAAGAGTCCTTCTCCATAGCTTGTAAACCAACCAACCATCTCTCTCATACCCTAAACCGCGGTTTAGTCTCCATGGAGACGTAATTTTTTCCACTTTTGCTTAGATTTCATATTAGGTTTTGCAGCCATATCGGCCTGGAAGTTTTTGTGAAGCGGGCATGCCATGATCTGCATTCCTCCCTCAAGGTTTTTAAGTTTCTTTCCTGGTCCTAGAA
>1103573434802
ATTGAATACATTGGAGCTTGGATTTGCGGCTTTCTTGTTCGTGTGCGGATGCTATGACTTTGTGCACGGGAAGAACAATTACTTCATCTACCTGTTTCTTCAGACAATGTCTTTCTTCATCAGTGGGCTGGGCTGGATCGGGACTTATGTCCCGAGTTAGTAGTTGTGTTGTTTCAGAGAGAAAAGAGAATGTTATTAATTTTCTTGAGAAATAAAGACAATTTTCATTGAAATGACAAAGGAAAATTGATAGGGGAGATAGAGACGTACCGGTAACAACAAGTAGGAAGAAAGGAGAAG
>1104611735426
ATTGCACTTAAATTAGTGCGTGAAGGAGCAGTCCCCGAAGAGCCTGCAGTTGCAAGTGATCCTGAAGAAGCTGAAATCGTGGCTGATGTTGGCGAATCCATAGAGAATCATACTGTCGAAGAAAACACTGTGTCCTCTGCTGAAGAACCAAAGGAAGAGGCCCAAACCGAGAAGATAGCTATTGAAACGGTTATGATTGATGAGTCAAACCTTGCGGATTATGTAGGAAAACCGGTATTCCATGCAGAGAAGCTCTATGAGCAGACACCGGTAGGTGTTGTGATGGGTCTAGCTTGGACA
>110542429326
ACAACCGACCGAGTCGGAGATCGAAGTTTTGAACCTAAGAATCTCGTTGTCTTCTTCTTCTGCAGAGCCTCCAAAGTCTAAATCTTTTGGTTACGTCTCTCAAACCCCAACCTTTATACTCACTCTCTTTCTTTTTCTCTCTTACCTCCATTGGCTTCTTCTTGAGATCTCGTCAGGCTCTGATCCCAATCTATGTTCGATCTCACTCTCACCGAGATCTCATCTTCCTCCATTTTTTCAAAGATCCATATATGAGCTCTAAAACCACAGATTTCAATCTGTGAATCCGTATATATGCTC
>110621118538
gtaaataatctaatctttttactcaaaatctttcaatattcatcaatcattaaaatataattggaatcttgcattcaccattatgatcttaagaaaaaacgacaaaaggccagatttttataaatttatatttgcttttcaaaagttcaaaactttatagaacatggcaacacagccactgcctctacacgtgcttcatcttctaactttatccaagtttgcatttatgtttacaataataatcataaaagaattattaagaagctttttttttctactttttggaaatagtgtaagggt
>1107558317111
GAACGACAAGGGCGATCTATTGAATGCATCTTACTATCACATTGTGAACCCGCTGTTCAACACTGCGGTTGGAGCCGAAGTGAGCCACAAGTTATCTAGCAAGGACAGCACCATAACTGTTGGAACACAGCACTCGCTTGACCCCTTGACCTCTGTGAAGGCTCGTGTCAATAGTGCGGGTATTGCAAGTGCTCTCATTCAACACGAGTGGAAACCCAAGTCATTCTTCACAATCTCTGGAGAAGTCGACACAAAGTCAATTGACAAGAGTGCTAAAGTTGGATTGGCTCTCGCACTCAA
>110810155240
gttcgtcttctccttctcttccacactcttctctgcttcactttttactctatcttcgactagtaatatcgctttcgacttctcaaattacttctcaagttactatttttctcttcctttctttcaaattttcgttacaaactgagtttgaaactgtttgggttttgtaaagttttgatcttttcatgatattgcggtaagagattgttaattcgacttctgggtactcacatttcgatgctcaattgtttattcttatgggtaattttggctagggttttttccaatttctctctcgtt
>110947245302
AAACCATCGTGGTCTGAGACATTACTGGGGTCTCCGTGTTCGTGGACAACACACCAAGACAACTGGTCGCAGAGGAAAGACTGTTGGTGTGTCTAAGAAGCGTTAAGCCAATGTTGCTAGTTGCAGCTGGATTGGATCTTTGATAAGGACTGAATTTTAAATTTTGTTGTTCGTACAATTTTGCACGACTCGATTTTGGGTCTTTTGTGAGAGATCTTCTCTACTGTCATATTGCTTTTAAGATAATGTTGCTTACTGGATCTTATGTCACCTCTCTAGTTACATCATCTTTCGGTTGGC
>11107527531
gtatgttaatattctctttgaaatattaaaaactggtatctttgtgcagttgctatatcatttcatcacgtgattacatttatgatattgatggatatacaaaaaatctgagtttattttgtattactattaggttaaaaggtaaaagtcagtagttcttttattcatacaatcgccttattgcttaaaaatggaatactgaagaattatacgtcttttttcagcacaagttgtgtatcatgttcttcttccatatgatttcttctgtttaaggaattactgttctcctttactctaatc
>111180739225
ATCTAGAGCAGGCGATACGACAGTTGAAGGAGACGACTAAGTTGTCGATTCCTTTAGTTGTGTTTGGGCACATGCATAAGGAGCTGCAACGGGGGAAAGGAAATCGGAAAATGGTAGTGCAAGATAGTGACAACCAGACTGTGTATGTGAACGGTGCAATAGTTCCAAGGGTTAAAGAGGCAAAGAAAAGAGGAGCAGCAGAGTCTGAGAGTGGTGGCACAACAAGAGCTTTCACATTGGTGGAGATTTTAGATGGGAAAATCAAGAAAATAGCAGAAATTTGGGTACATGTAAATGGAA
>1112312014647
gtaaactattctctcatttctattactatcatatacagtagattgtcttccatttttgtttagttcggtttatattttatatttatgatctaaagactagttagatctggtttgtctagctgacagttcctggcttctaaataatcgtttataggattaactaggggcagactggtatgtcaaatatatagtgaagtaatgaaataactgaatagttattaacaaaacaaactaaatcaaattttcgcattgtaaaactataaaacattaaccaagtcgccttggtccagtggtgtataa
>1113103112420
gtattttgcctttttttttgtgcagttaccaatcaagatattgaatcaccaaatttttttagctctaaccgaggttaaatgaagaatatggtcttaactccacattatcacatttatattcatggctttaccaacaacttatatttgtggttttgtttggaatagacactacaatacggctttattgttttgagagatgagtaatcatcatgtatccttatttgccactagtaaattattattcaagtagagagatacgcttataaatatgtaaaattcttttcttcacttctttacctt
>11143394981
GGAAATCATCGGAAGAAGCCATGAATGACTATATCACTAAGGTCAAGCAACTCTTGGAAGTTGCTGCTTCCAAGGCTTCAACCTGATGAATCAAATCCTCATCTGCAGTAACTTTATCTTAAGCATCAAAATAACATTGCATAAGACTTGTTCTTGCTCTTGTGTTTCTATCATATTTAAGCTATCTACTTTGTGACATGGTGTGATCTCTTAAAAATGCTTGATATTGGTTAAAACAGAGAATCATGATGCAAACTAAATCCATAAGTTATTTTTGGTCCGTCCTCGATATGGTCTTAG
>111559406991
TCCAGTAATCAATCATTGTTGTTCACAATCAAAACCCCTTATTGTCTCTCTCTAAATAGAAACAAAATATCATATTAAGACATAATACAAACCCACAACATGGGATCATTTTTAGGACATGTTTTGCCAGGTTTTGCCTTCGTAGCACTTGGCTTATGGCACTTATTCAACAACATAAAACTCTTTTGTCTCCATCCAAACACATTCAGTTCATCAACATGGTTCCCAATTTCAAAGCTCAGACACTTAGAGCTCTACTTAATCATGCTATCTTCAACAGCCTCCATATCCATGGAGCTC
>1116334214226
GTTGTTAGTTTACAAGCACAAGTGGTTCTACTTAGAGAAGAAGCTTCGAGAAGGTTCCCTCAAGATGATCCTGGTTGTAATATGAAGCAACAAGAAAAGGTTCTTGCTCAACAAATGCCACAAGATCTTCACAATTGGTTTCACCAAGGAATCTTGGACTCAGACTTCGACCCAATGAGTGGTACTACACGCGACAATGAGCGGTCCATGGATCATAATGAGTCTCCTTGTAGCTCAAATGAATCACTTAATTACTACCAGGAGGTCAATTTTCCTTGGTCTGTTTGAGTACAAGTGACT
>111740395208
TGGGATATTAAGGGAAATGCTCATGGTCTCTTGTCCTCTCATCCTATTGCACCATTTGTCTCAATTCATCACGTTGAAGCTGTTAATCCTCTCTATCCGGGATTATCTACATTAGATAGTTTGAAACTCTTGACAAGAGCTATGAGTTTGGATCCTAGGAGTGTTTTGCAGCGATCGATCTGCTATGATCATACTCACAAACTGACATTTGCGATATCTCTTGGTTATGTTGTACAAGTTTTCCCAAGTATTCTCCTACCACGGGATCTTGAGCGAGCTGAACTTTCTTTCTCTGCTTGG
>111844593956
gtctctttgtctgacacctttttttttccctctttgcctcatttaactttaatttaaattcacattttttctctcatttatttagagaaaattctgttttttacctctgaatttcgtgaataacgaggaagtatataatccatctgttactttttgtttgatcttttagaaaatacacaaatattaagaaaacataataaatgttgcatttaaatgtattattttttgtgatttacaattttcaataactttaaaccaatgatattcactaatttgtgttgaagtttacaatttatcaat
>111995124013
GATAGCATATGAACCTTCGTATTTGGACATTGGTGATGGTGTCATCTACAAAATCCCCCCAAGTTATGACAAGCTGGTGGCATCATTAAACTTACCGAGCTTTTCAGACATTCATGTGGAAGAATTTTACTTGAAAGGAACTCTGGATCTGAGATCATTAGCAGAACTGATGGCAAGTGATAAAAGGTCTGGAGTAAGAAGCCGTAATGGAATGGGTGAGCCTCGACCTCAATATGAATCTCTTCAAGCTAGAATGAAGGCCCTGTCACCTTCAAACTCCACCCCAAATTTTAGCCTCAA
>1120159921462
CCTTTTGAGATATGGACAGCTTCTGGCAATTAGGTGATGAGCTACGAGGTCAGACGAGAGCATCAGAGGATCACAAATGGTCTACTGTTGCAACGAAGCTAGCTGAGCAAACTAGAATGAAAGGGGAGAGGATGAACAATCTTGATCTCTCCAAAGGTTACACTGAGTTTAGACCAAGTGAGAAATTCAGTTTCCAGGAGAACAATCTTAACTTCAACATGTTGAATTTGGATGGTAAATTTGGTGAAAGCATCATGGGGAAGACTTCGATGCAGAGCAATGTTTATAATATGAATACTG
>1121537718242
AAATCATCATCCATTAAGCTGGCAAACATAAGCTTCAGGAGGATTAGAGGGACATCAGGGAACAAAGACGCAGTGAAGCTATTGTGCAGCAAGGGATATCCGTGTGAGAACGTTCAGGTTGGAGACATTAATATTCAGTACACTGGAGCCGATGGTCCAGCCACCTTCATGTGCTCAAACGTAAGGCCTAAGCTAGTTGGAACTCAGTTCCCAAAGGCTTGTAACACACCACCCGTGCTGACCCAACCTAAGTAAAATGTAGAAAGTTCTCATAACATTTAGGAATTTCTCATCCATTTT
>1122533812712
gtatgcttaatttaatgttgtgtttgtactggtatacatgttgcttatgttgcaggctcgacttttattctatttttggtaccaatagttaatgctttcttagtaaatctcagttgcctgcataggatcatgaatccaagggaaaatggaatagattagatttagtgttatgttgcatttgtttttgtttttttaaatcttaatctctaagaaaacaaagaaaagatgagctcaacccatattttaaggcaaatctaggttctcatggcatatgttggagttggatttcatctttatgaa
>112356927845
ATGTCTTCAACAAAACTCATATCGCTCATTGTCTCCATAACATTCTTCCTCACTCTCCAATGCTCAATGGCACAAACTGTCGTAAAAGCTTCGTACTGGTTCCCGGCGAGTGAATTTCCGGTTACCGACATTGACTCATCTCTCTTCACTCACCTTTTTTGTGCTTTCGCTGATCTCAACTCTCAAACCAATCAAGTCACTGTCTCCTCCGCAAACCAACCTAAATTCTCAACCTTTACACAAACTGTCCAACGCAGAAACCCTTCTGTTAAAACCCTCTTGTCCATCGGCGGTGGAATA
>1124279375
GGTCCGAGATCAGTACTACATCTTCAATCACAAGAATCGCATCTCAGCAATTCCACAACCACCCATGCTTCGTCGCCTTCTGTCAATGTGACTCCAAAGCCAGACTTGTCTTCATTTTCTAATACAACAGCGACGCAAGAACCGTCACCTTCTGCTGGACTTCAAATTAGGACGATTGAGAAAGACCGGTCACCGGGCTCTGCCTTCCCAAGACATAAAAGACTACCAGTTTTCGATGAGGTTTGCTCGGGTGCGGTGTTTCCATGGTATGGACCGCAAGAACCAGACTTGCCTTCTTCA
>112562864653
GTGCATTTGTCGGATGCTCGCTTGAAGGAAGCATTTTCACAACACGTACAAGTGAGAACTCACGGTTCTATGGGAGCCAGTCCCTAGCTGCGTCTGACATCCTCCTTGGCTCTTTGCCAAGGCCACCTGCCGCTGCTGCACTCTACCGTGCGCTTGGCGATCTGTATCAGAAGATGGGGAGGTGATGTTAACACAGTTTAAGGGAATTTGTAATTCTGACTTTAATGATGGAAAAGTTCCTGACCTGGAAAACTTCTTGTTGGTGTGCAGTGAAACTGTTCGGTCTCCGGCAATTTCTCC
>1126290622195
GTTCTTTAACCGTGCAGCATTGAAACAGGAAGACGAGGTAAAACCAGATGGCACAATTCGCAATCCATGGAGACTATGCAGCGTTCAACAAGTGGAAGATTTCAAAGCAGTCATAAGAATCATCCCTCTCGCCTTAGCCACAATATTCTTGAGCACTCCAATCGCAATGCAACTAAGCTTAACAGTTCTTCAAGGTCTGGTGATGGACCGGAGGCTTGGTCCTAGCTTCAAAATCCCTGCAGGCTCTCTCCAAGTCATAACACTTCTCTCCACTTGCCTATTTATCATAGTCAACGATAG
>112736937121
AAATTCTCTTCCTTTTTATCTCTTTGATACATCTCAATTTGGTTCTTTTGCCTTCTCTTTGATCTTATCTCTTACGATTGTGCAGATCTCAATCTCTATATCCTTGGTTGTGTCAGATTCTCTTAGGGTTTATTTTCTCTCCCAATTTTGTTTGATTCCTTGTCCAAAGTTTCTTCCTTTCCTTTTGACTTTTTTTTGTGGTACATTGAATCAGAGGTGTAAGAGTAATAGTTTCATAACTCAAATCCCCAAGTGTACAAATTTTCCTCTTTTGGTTCTGGGTTTGGTTGATTCCTTGTT
>1128494821471
ATTGTTGGAAGCATTGGAGCGGTTGCAGCTGGACTTGATCTAGGTAAAGAGGGTCCTCTAGTTCACATTGGAAGCTGCATAGCTTCTTTGCTTGGACAAGGTGGAACAGACAACCACCGTATCAAGTGGCGGTGGCTTCGTTACTTCAACAACGATAGAGACCGCAGGGATCTGATTACATGTGGCTCAGCTGCAGGAGTGTGTGCAGCCTTCAGGTCACCTGTTGGAGGTGTACTTTTCGCCCTCGAGGAAGTTGCTACTTGGTGGAGAAGTGCCTTATTGTGGCGGACTTTCTTCAGC
>1129327417639
CCCGTTGTACGATGAGATCATCACATTGTGTTTGGACCTTGGAGAACTTGATGCAGCCATCGCCATAGTTGCAGATATGGAAACCACAGGGATCACTGTCCCTGATCAAACCCTTGACAAGGTCATATCTGCTAGACAATCTAATGAGAGTCCGCGGTCTGAGCCTGAAGAGCCAGCATCAACAGTAAGCTCTTAGTTATCATATCCTCTTCTGCTTGTTGTGAAGTCTCTATAAGAAACAGAAATCGGTAGAAGGAGCTGAATCTGTCTTAGTTATGAAAGTTTTGTTCATTATAAGTA
>113021329342
GCATTGGCTCAAGCAATAAGGTTTCATCCAAAAGTGGCTGGAGTGTGGATATATGCTGCATCTTGGGAATTTGATAGAAACTTGAATGTTACAGCAGCTCGTGCTCTTATGCTGAATGGGCTGAGAGTGTGTTCAAACTCTGAAGACCTGTGGGTTGAGTATCTGCGAATGGAACTTACTTTTCTAAATAAGCTGAAAGCTCGTAAAGTTGCCCTTGGTGAAGATAAAGGAAGTTTGGTGCGTGACACGAAAACCGTTGAGGATGAGCAATGGAAAGATGAGAACAAAGAGTTATTTATG
>113153230691
CGCAAGCGAACGCCTAGGGGATGGATGTATCGTGTCTCTTCACCGCATGAACTATTGGCGCAACTCTTCTCGCTGCAAAACCGAAGCAGTAGTAGTCCAGAGAGAGAAGGAGAATCTTCTTCAGCCACTGGAAGAGAACTTCTTGATCTTATCCTCACCTTCAATGATCAGAGCGACGATGAAAATGCAACTGATGATGATGATGGTAATAGCCATGAAGACTTCTTCTCTTAAGAGAAAACACTCATCTGGAAGAATTTGTAAATATTTTTCAGTCCCTTTAAAACCTTTTTTGTATTT
>1132464823378
GGTCTAAGTTCCTAAGAGCGTCTTGGTAGGGAGAGGTCACATTGTTCGGGAAGATTTCAGATGTGTGAACAACTCGCGACAACAAAACATAAGGTGCTGGTGGGTCTACGGGTTCTATTCCGTTTTATTTAAACCGGGAAATCCATGGGTGAATCTGTTTTCTTTAAGAAATTCATCTGAAGTTGTTTCTGAACCAAATTTACAATACATGTTAATGAAGAGAGAAAAGATTACAATGCATGGTCATCGAACTCGGAAGCTTTCAAGTTTCCCCATGTTTGTTTATTTTGTGTTCTTAAA
>1133435211478
GCTTTGGGAATTAGATATATTTGGGGTTAAGCTCGAGTCTCTCCGGTTTTGAGTTTACTTGAGTTTGTTAGTATTTATGGCTGAGGTGGGAAAAGTTCTGGCTAGTGATATGGAGTTAGACCATTCAAATGAGACTAAAGCAGTGGATGATGTTGTTGCCACTACTGATAAAGCGGAGGTCATACCAGTGGCTGTAACTAGAACTGAAACCGTTGTTGAAAGTTTGGAATCTACTGACTGTAAGGAGCTTGAAAAACTTGTTCCACATACGGTAGCTTCGCAGTCGGAAGTAGATGTTGC
>1134128923281
GAGGCGTTGATGCGAGCATGGCCACTAGTTCACACGGCAGTGGTGGAGCCGGAGACAGAGCCGTACGTGAAAGCAAACGGCGAGGCGGCATACGCTCAGTATGGGAAAAGTGAGGAGATGAATGGTCTAATGCAAAAGGCAATGTCTGGCGTATCTGTACCGTTCATGAAAGCTATATTAGACGGCTACGATGGGTTTAAATCAGTGGATATTTTGGTTGACGTAGGAGGTAGTGCAGGGGATTGTCTGCGTATGATCCTTCAACAATTTCCTAACGTCCGTGAAGGGATTAATTTCGAT
>1135411411610
gtaagttttcaatccggttttcttgatttaattagctgaatccattttttcttacgttattcgattgtcatatagccgaccatgatcgggttcttacagaaaaaaattataaagacagttgtccataatgtttaaactgtatatgcatgaatttatttttttcaaaaaaagaagtgaaggttaactttagaaaatacagcattttaaattttcttttctaacatcacttggatatggatgaacttctttttttttttttcaaaaaagtattcaaggttagaaaatacagcattttatatt
>1136437910328
ATGCCGATTACTCTCAATTGTCTCCGAACCAAATTGGCAGAACAATCCATCTCTAAAATCTCTTACCCCTTCTATACACCTTCTCATGTCTCTTCTCTGTTTTCACTCAATCTTGATCCTCAGACAGCTCTCAGTTTCTCGGATTGGATCTCTCGGATACCAAACTTCAAGCACAACGTTACTTCATACGCGTCTTTGGTTACTCTTCTCTGCAGCCAGGAAATACCTTATGAGGTGCCTAAGATCACGATCTTAATGATAAAGAGCTGCAATTCAGTGCGAGACGCTTTGTTTGTTGTT
>113769915000
gtactaatctttaagacacatctattaaatttctcatgtttctgttttaaccttaagaaaaaaaggtactgtattacgttttctcttctttctttgatatcacaccaaaagtttacatgcaaaagtttcagttgagttcttaaacttatgatttgatttatcattacacaattattctttcgctcttttggaattaaaaaaatattgtttagattgttaattcacctttgcaaagttgatcatttttctgcaagcacttggacacttgtaggcaaaagttttgcaagatgtaacataaac
>1138363733685
GTATCAGCGTCGAAAGTGTTACAAGAGACTTGCAACTACATAAGAAACTTGAACAAGGAAGCCGATGACCTCAGTGATCGATTGACTCAGCTTCTGGAATCCATTGATCCTAATAGCCCACAAGCCGCAGTTATTAGGAGCTTGATTAATGGATAATTAAGATATAAATTGATTAGTTGTGCTTTATATATATAAGCTTAAAATCTCGTTGGGAGGTTGATCCATCAGGGTGTTGCATAATTATATATCTATTTTATGTTTCTTATATATTATTTACAATCCTATCTAGTTAGGGTTCAT
>1139111825515
GAGAAGAAGAAGTTTCAGAGAAATTTTCCGGGAAAAGGCGCAAGAAAATATCAGACAAAAACCGATTATTATTCTGGGTCCATTTTTTCAAAGGTTTATTAAAAACGCAACCGTTTTGTCAAAAGCGATAATGAGAAAACTTCTTCGACGACTCTGGGTTTCTCGGGAAACAAGTACTCAGAGAGAGAGAGATATTTCGAGAAAAGAAGAAACACTCCTCCGATCCATACGAAATAAGATAAAGGGGAAACCAAACCCTAAATCGAGCTTCTCCTTATCGGAAATGTCGCACTTCCACCA
>11406208472
gtgctgtacccttattttttttttccatatttcttttgttctctctcagtttgtgcatagtgctgtttgtccttacgtcatagcacaatctcttgtcctcactttatggaaaatgtggtaaaaatcgttgaagcaaagtttgttaaagatggattttttttttttgctccaaacaaagtagttttgggtgagtagcatttgtaattctacttttcgtagtccttgctaatagtgtagcgatgtataattcagaatcagaataggtccacaagtccaggggaaaatcaattggaaaggaaa
>1141508528249
AAAAAAATGAATTGGGCTTTGTGAACAGTAAAACTCCCAAATTTGCAAATGACTCATCTTCTTCACCTGGAGAGAATCTAGGGTTCCAGATTTACTCTTCGTCTTCCTCTCTTCGCTTCTTCCCCACTGGGATTTTCCTTTTCTTCTCCTTTTTTCTCTACCCATCGATCTACACATCCTGATCTTCTTAGAAGCCCCAATCCTTATACATTCCGGGAACAAAAAACCTAGCTTTTTTTTTATTCCGGCTTAACCAGTTTTCGAAAAACCCTAGCTTCCATGGCGAAAACTCGACCTGGT
>1142358024105
GATGTTTTGATTTTAGCGAAGTTGATGAGGGATACCAAATTGAGTACTTTTTAAAGACTGCGTTGGGTGGATCCCGAGGTTTCTCTTGGTCAAACACTCGTGAGGGGGGAACTCGCTCAGGGAGGTACTCTAACAACTTTAGAAAATCTTGGGGTTCAAGATATCGCTTAGATGAAGAAGAAGAAGAAGAAGAAGAAGAATACGAGTATTCTTCAACAGGAGTGAGCGACACAGAACCAAATCAGGAGTCTCATAGACAGACACTTGGTTTAAGTTCATCAGGTCCCTTAAACCTTGAAG
>114363145324
ATGGAGGTGCTGAATTATTGTAAGTTAAAGGGAAAACCTATGAGGATAATGTTTTCAGAACGTGATCCTAGCAACAGAATGAGTGGACGAGGTAACGTGTTTGTCAAGAATCTAGACGAATCTATCGACAACAAGCAACTTTGCGATATGTTCTCTGCATTTGGCAAAGTTCTCTCTTGCAAAGTGGCTCGTGATGCTTCTGGAGTTTCCAAAGGATATGGGTTCGTCCAGTTTTACTCAGACCTTTCAGTCTACACCGCATGCAATTTTCACAATGGCACGCTCATCCGCAATCAACAT
>1144584226871
AGATTGACGGGAGGTATGCTGCTTTCGAGGAACAAAGATTTTTTGGTTTTCTACAGAGGAAAGAGTTTTTTGTCACTAGAAGTAGGTGAAGCATTGATGGAGAAGGAGATGCTTGTAAGGACTTTGCAAGACGAAGAGGAACAAGCACGTCTAAGAGCATCATCGGCTCTGGTTGTCCCAAGTATAAAGGCTAATCAACAACTTGCAAGGACTTTGCAAGACAAAGAGGAACAGGCACGTCCATCAGCTCTGGTTTTACCAAGTACTAAAGCTAATCAAAACCTTGTTTCTGCCGGTACT
>1145358140593
AGAGAGAGAGAGAGGCTCTGGAAATCTTGTGATCCATAAATTGTCTCTCTTCTTTTCCTCTGTTCTCATATACAAGGAAAAGGGCTTCCTCTGTTCTGTTCCTAATAAATATCTGAAATCAAAAACAGAGAGAGTCTTTTCTTTTTTTCTTTCACTCTATCTCTCTCCACACATGTTACTTACAACTTAATAGTTTCTCTATATCTCCTTGAGATCTCCATCCAGCTGTTGCTTTTTTTACTAAACAAAACTCCTCTTTGTGTGAGTGAATGAATGGAAGTTTCCGACTCTCTCTTCTTT
>1146516238147
ACCTAGCCCCATCATCAATCACACAGAAAAGGAGTCGGAGAGGGTTTTTCGCCTAGGGTTTTAGAATTCGATCTTACTCATTCAAATTTCTCCCTTCAGATTTATTCATCTGTTGAGTAAAACCACAAGGGTTTCTCTCTAATGTTGCCCAGATTAGCTCGAGTCGTCACTCAAACCTCAAAGCTTCGATCTTTGACCACTAATGGATCGATGAAAAATCTCTCCTTTTTCTCCCGATATGGGTACGCGACTGTTGCGCCGGCGGCAGCTGATCCTCCGTCGCAGAAGGATTTCCCCAGT
>11474988713
GTGAAGGCGGAGAGGATGAAAGCAAGGGCAGAGGAGAAGTTGGCCAACAAGCTAGCTGCGACGAAAAGGATAGCGGAAGAGAGGAGGGCGAATGCGGAGGCTAAGTTAAACGAAAAGGCGGTGAAGACATCGGAGAAAGCTGATTATATAAGGAGGAGTGGTCACTTGCCTTCTTCTTTTTCTTTCTCCTTTAAGCTTCCCTCTCGTTGTTGGTGTCAATAATTGTCTATTTTCATTAGAATGTAATCGTATGGATTTAGTGATATTCAATAACTAACGCAAAAAAAAAAAAAAAAGTTT
>1148421610120
gtaccatttacttcatttttcccaatttcatatatatattttcttaaattactacacaagttagatatacctaattattactactagtttagtatttctatcaaattgtttgttaggattttaaccaaattaaaattcaaaagcttagatgtaagatatttttaaaagataattagtaaaatagaaatgggttagtttgttatatagctaaatagggaaccaaaattatactccctctgttcttttttatttgattttctagaaaaaacatttgtttcaagataattgatgaattgtaaa
>1149239738694
TCTTCTTATTGTTTAGATTCCAGGTCAAACTGTGATCCATTATCTTTGCTACTAAACTAAGTTCTTTTCTCTGATCGAATCAAAAAGTTTTCAACTTTCTAAATTTTTTTAGTTCTAAGGAAAAAACCTCTCCGAGAATGGTTTTATCGGTGAAGCAAACACTCTCTCCGAAAATCGGACTTTTCCGACGAAACCCTTCATCCTCACTAGGAAGATCTCCTGTTTCTCTCTCGTTTCCATCGACGGAGCTTCCAAAACGCACCGTTTTAGCCGTGTCAAAGCCGCTTCATCTCTCTTCTT
>1150152623973
GCAATTCTTAGCTGCTGTTTTGAACGTCGATAAGACTGGAAGGTTTATCAAGTATGATAGATCAAGCAAGAAAGCGACAGTCTTATTACAAGGCCTTGCATTTGCAAACGGCGTTGCACTAAGCAAAGACCGGTCTTTTGTATTGGTAGTCGAAACAACTACTTGCAAGATTCTAAGACTTTGGCTCTCTGGTCCAAACGCAGGAACACACCAAGTGTTTGCTGAGCTTCCGGGTTTCCCTGACAACATCAGAAGAAACTCGAATGGAGAATTCTGGGTCGCTTTACACTCAAAGAAAGG
>115123669702
gtacgacacgcttgtattcttcttatctattgctttctcatcgtcgtgtttctccattatatgtatctctctatgcgtgtgctacttgttcgattgtatcgtttgatcatttgaatgttatctatgtctctctctctcgctgttggtattcactctattcctcttttaatttcagtctccattgtatcaatttaagtttcggcacctctgtcttttgtttcatttttggtatttagcacctctctcttcatttctgggcttagggttttacgaattcatgattgaggtgcctcttcacat
>1152238920954
GTTCCCCAGAAAAAGGAGAAAACGGGGATTTGAAGAAATTTCTCCAAGTTAGCAACCTAAGTCCATCGCTTACAACTGAACAACTTAGGCAGCTATTTAGCTTCTGTGGCACAGTAGTTGACTGTAGTATAACTGATTCAAAGCATATCGCCTACATAGAATACTCGAATTCCGAAGAAGCAACAGCTGCTTTGGCATTAAACAATACGGAAGTCTTTGGTAGAGCATTGAATGTTGAGATTGCAAAATCGCTACCTCACAAACCATCTTCAAATAATTCTTCGTCCTCACTACCACTGA
>1153204840348
GTGGGAAGAACAGTACGGATAGATCTTTGATAACAGAAATAATGTGTTGGGTTTCACAGAATCCACCTCCAGCTCATCTCTTCCTTATCTCTAGTGATAGCGATTTCGCGAATGTGCTACATAGATTGAGGATGAGGAATTACAACATTTTGCTCGCGTGCTACGAAGAAACGACGCTTGGTGTATTGTGCAGTGCTGCTTCGATTATGTGGGATTGGGATGCTTTAGTTAGAGGGCAAAATCCAACTGCTAAACATTTTAATCAGCCACCTGATGGTCCTTATCATTCTTGGTATGGTC
>115424434378
gtgagaaactttggatttagcttttaaaccctgttcgctacaaaaacattagtctctctttgcttcaaaagccttggcctttacttcaaaagctttggcctttgcttctaaaaagctttatcccattgctttaagagctttagaccttttcctcaatacccttagcttcgcttcaaaaggatttaagcactttgtttcaaagcgttcttagtactttgcttcaaaagctttcttctttgcagcttatacacttcacttctatcttcttagaactctttagctcatatctgattttcatct
>1155529613751
GCAGAGGATGTTATGAGCTCTCTACTTAAACAGTACCTAGATGTGACTCAAATGGAAGAAGCTAAGCCTCTAAGTAATGCTAACGATGATCTCAACAAACAAATTCCCTCAACAGAAGAAATGACAAACTCAGAGCATGTAGCTGATCAAAACCTACCTCCTTCAAACACTCAAGTGGAAGAACTTCAAGACAATGAGCAGAAGGATTCCTCGTCCTTAGAACCGGAAAAAACTACAAAACCACAGTTCAAAAATGTGGTTGCTATAGTCGATCCACCTCGCTCTGGACTTCATCCAGCT
>115696636726
GGAACAGCTTGATTTGCTTATGAAACATGAGTTACCAGTGGTGAACTGCGAAGATGCTCCTTGGGCACTGCATAAGGTTCTCTGTGCTTTGGATTCCTGGTTACATATACAATCTTCAGCTAGTAAGTCATGCTCTCTGACTCTGAACAGTGTGGAACAAGTTCCAGAACCTATGGAAATCGATGTAGATGGAAGATCTATTTCTGGAAAAGAAGATTTTGAAAGTATACGGGAAGATGGAGAACTTCCCTCTTTGGTCACGGCGGCTGCTTCGTTAACCAGTTCCAATCATACCCCATC
>1157592040748
GTGATTCCTCCTGCATTCATCGATATGTTAGAGAAACCATTACCTAAAGAAGCGTTCTTAGTCGATGAGATTGGACGGTTATGGTGTGTAGAGACTAAAACAGAAGATACAGAAGAAAGATTCTGTGTTTTCTTCACAAAAGGTTGGCAAAGTTTCGCAAACGATCAATCTCTTGAATTTGGAGACTTCCTTGTCTTCAGCTACGACGGCGATTCCAGATTCTCCGTTACGATTTTCGCTAATGACGGATGTAAAAAAGATGTTGGTGTCGTCTCAACCACGGATAGATCTAGGGTTTCT
>1158335453
AAAAGTGCGTTGAAGGTGGACGAATGTTCTTCAGAAGCAAAAGACGTGAGGCTTCAAATGTCGCTCCTGAATGAGAAATATGAATCTGTGAAATCCGCATCTGAGTTACTTGAAACTGAGACAGAGACGTTAAAGCGAGAGAAAGATGAATTGGACAAGAAGTGTCATATACATTTGGAGGAACTTGAAAAACTCGTTTTGAGGCTGACAAATGTGGAAAGTGAGGCTTTAGAAGCTAAGAAACTTGTGGATTCTTTGAAATTGGAAGCTGAAGCAGCCCGGGACAACGAGAACAAACTT
>115956126122
TGGAGAAGTGACTCTGGCAACCAATGGAATGGAGGATATTCAAGAGGTCAAGGATACAACAATGGATATGCCAATCAGGACTCAAACATGTACGCTACTGCAGCGGCTGCAGTCCCGGGAGCTTCTTGAAAGTGTTGGTATGTCTCTATCATCAGAAACCCTGTGAGTCCTGGACTTACGGGTATTGGGATAAAAACAAACCGTTGGGTGATCAAAGTGATCCATCCGATGATAGTTGTTGGTTCAGAGGTTAGCTCGCACCATCGAAACTAAAACCTCTAGTGTCCAAAGAGGGTTTTG
>1160519630527
GACCCACAAAACAAGAGGGATATACTCTGCGACGAGAAGCTGAAGAAGATATTTGAAGGCAAAGAACGTGTTGGGTTCTTGGAGATTGCAAAACTCATTGGTCCTCACTTTCTCTGAATGAATTTTGGCTGAGAGAAGACAATCATTGGCCTATGTTTTGCTGAGCTACTAAAGGCCATGAAAGATCAGATTACATATTAGTAAATTTAGGGTTTAAGAAGTTTTTATGCAACCAAGTAGTTTATAAGCCTTTGGAGGATATCTTATGTCGGTTATGTGCTCATTTGCTTTCCCATTGCA
>1161306115431
gtatgaattttttaatatatatatatatatatatttattttttatttatttttttaaaaaaatatattttgcttctttataaatttaaatagatataagaatcgattcagatattattattattttccatcagtcaccggtgattataagtgggatattattaggtttaaaaaggtttaaaagttaagtaaagagttcatcaaataattttgcgtaattatttttttcttttaacaaaataataataatttagtatatcacttccaaaactcttaggtttttaaactgattatagttttg
>116211542947
GAAAATTGTGAGTGACGGAAATGAAGCATCAAAAGAATACACACACACACATACACACTGTTGAGTATCTATCTGAGAGAATAAGCAAAAGAGAAAAGAGATTTACTTTGTTTTGATAGGCATCCCTTGAGTTCCTGTTCTTCATCTCTTCCTTGAATCCGTAAGGTCTCTCTATCTCCTTCTCTTTGAATCCGTCATTTCTTCGCTTTTTTTTAGAGTGATGTGCTGATTCGGAAATCTTCTGGAAATTTCTTCCCAAGTCAACGCCTTTTAGGACGAAAGTAATGGTGCTGATTTTAG
>1163244924239
ATGGTGGATCTTGTTAGCAGTCTACCAGATGATCTCCTTGGTCATATATTGTCCTTACTTACCACAAAGGAGGCTGCTTTGACTTCTATTCTCTCCAAGAGGTGGCGCTATCTCATTGCTTTTGTCCCTTATCTCGAGTTTGATGACTCTGCCTTTCTGAACCCAGAAGAAGGTAAACAGACAAGGGAAGGAACTCGACAGAGCTTTATAGATTTTGTGGATAGAGTATTGGCTTTGCATGGAGATTCTCCCATCAGAAAATTCTCACTCAAGTGTAAAACCGGTGTTGATTTAGATCTT
>116437954094
gtattaaacccttgttgacattcatttttagatcctgggcttaaaccgcatcatctagcattattgatttagggtttgtgagtttgtacgataaatgggacatatgcaggacaattgtgttcctttcaaatttgattcatttcatcttcatatgtttgtgcattcacgagaatgttatcttagacatgaatcatgtaaatcttttccttgagctctttatgtatctacaaagtttacaagtttaaagctttctggtgctggaaaatcttaaagggatttgtttcgaatagaattatagtt
>1165330511205
TCTCCGATTGAGCAGCCATGGACTTGTTCGGAGAATTTCATAAGGGAGAAATCGATGGGAAACCATATCTTCTGTACCACAACGTAATGAAACCATCAACACAAACACACACCTCAAACTCCTCCGCTGAAAAAACCACCATCCAAAAACCATTATCACTCCAAAACAAAACAAACTCCTCCGATGAAGTAACCATCGGTGACGGAGACAACCTCCCTATTTCACCTATTTTCATCTGCCTTAATTTACGATTGCAAAAATCAGCGAGGATTCAGAATATTGCATTAGGGGATGAAGACG
>1166520428947
GTGAAAGATTGGCATTGTAATATTGTGGTTGTCTCTCATCAACAGGGACGATTTGTGAGAAGGCCCAACGCAAGGAATTTAAGTGGTCTACGATTATAAGAATAAGAGCCGAAAGAACTTAAGCTCTTTGATTCTCTTTTTGTTTTGTTCGTTCTTTTAATAGCCTAGGTTTTTTTTTTGTCATAAGGGAATGGGGGAAGAAATTAGTTGATTCGAGACAGCTAAGAATTATAACGAATACAACTTTATTTTGTCTTTTGGTAAAAACTACATGTTGAGACTTCAGAATTCATACATGTA
>1167587410912
AGATTTCAAGGATGGCTAGAGATTTGGACTCGCGAAAGAAAAGAAGGATCTCTTTAGATGGAATTGCTGCCTTGTGTGAGCATTCCAAAGAGATCATTGATTCATTGCCTATGTTGAATTCTCCTGACTACTTCTTGAAGCCATGTATAAACGAGCTGGTTGAGCGAGAAATTGAAAGCCCTGATTATTGCAGCCGGGTTCCTGATTTTACTATTGGCAGGATTGGTTACGGTTATATTAGGTTTCTTGGAAACACGGATGTTAGAAGGTTGGACCTGGATCACATAGTTAAGTTTCATA
>116876733015
GATTGTTGTTGCTGTGATTTCAGATTCTCTCCAACGTTATCTATTTCGATTAGCTCAAGCCTCAAGGTGAAGCTTGAAGCCCATCAATGGCGGATGGGTAGCTTCTGGTCTCCTTGAAGATGAATCGGATTTCAGCTATTTCTACTCTTGTCACTCCTCTCCCTCTTCTTCCGTCGTGCTCCTTTGTTCCGACACGACGGTGTTATCCTCGCAGAGCTACTCCTTATTCCAGGCGAATCAATCTCAAGCCTCTCACTTCTCGCATTGTTCTCCTCACGCGCCGTCGTCAGCTTGGTCAGA
>11693735378
TGCACAGCGAACACGGAGTTCCGGCATCATTTAAGGTTCCAACTGGAGTTGTCATACCTTTTGGATCGATGGAATTAGCTTTAAAGCAAAATAATTCGGAAGAAAAGTTTGCGTCTTTGCTAGAAAAACTAGAAACCGCCAGACCTGAGGGTGGTGAGCTAGACGACATATGTGACCAGATCCATGAAGTGATGAAAACGTTGCAAGTGCCTAAAGAAACAATCAACAGCATAAGCAAAGCGTTTCTCAAAGATGCTCGTCTCATTGTTCGTTCAAGTGCTAACGTCGAGGACTTAGCCG
>1170536613495
gtaaacttttgttgaaaacaatgcagttgtagacttcacattggatttcaaacttttagtgttcctcctgtttctttgaattgtgacattcgttgttcttgtaaaattggtctgctagtttgaatgagtcaaagactgggatgctagtcttagtcacgccgctaaaccaaatcatccacacctgttgtggttaagtttgataaattatcatcgattttagtgtaatggatttgaggaagtttcttgctcttgttggctttgtgcatgttaccgtttgaggaatgttttggcttgctttgg
>1171420615308
GGCTGAAGAATGGGGAGGAATACTTAATCAGAACTGTTATGGAGAAGCTAGTCTAATAGATAAAGAAGGATATACTGGAAGAGGGTCAGATCCAAAGATGATGAGAGTCTTAGAAAATGTGCTTGACGGGCTAAAAAATCGAGGATTAAACATGCAGATGATAAACATTACGCAACTATCAGAGTATCGAAAAGAAGGTCATCCTTCGATCTACAGAAAACAATGGGGAACAGTGAAGGAAAATGAAATCTCGAATCCAAGTAGTAACGCAGATTGTATACATTGGTGTTTGCCTGGAGT
>1172383339457
TCACCCGTTGGGACATGCTTGTGAGGAGCTGCTACCTGTGTGCCAAGCTACTAAAATAGACAATGTGTTGGAATCTGACCATCATGACTCAGCATTATTCCCATCTGACTCATTAGGCAACAATAATGTGACAGAAGATTCTAAAGCTATGATTTCTGTGGCGCTCAACGAATTGTCTTCTCAATCACAACCACCTTCCCGGAAATCTAGAAGAAGTGAACAGCAGCAGCAGCAGGCTGCACAACGCAGAATTCGTCGACCTTTCTCAGTTGCTGAAGTAGAAGCACTTGTTCAAGCAGT
>1173416425603
ATCTTTGTTGGTGATGAGAGGGAACAGTGCAGACATGGCAAGACATGTAATGTGTCCATCACAAAACAAAAGAGTAAGCATCACATTCTTTCGTATTCGACCTGACACATATCATAACCATTCACAACCCAACAGTCCTCGCAACGACGGTGTCATGACAATGTGGCAACCCTACCAAATGACACCAACTCCATTCCTCAATGGTTATGATCATTCAATTGACATGATGCCAAAACTTGGAGTCCTACGTCCTCCAATGGTCATGATGGCACCACCACCGGTTCAACCAATGATATTACC
>117410342774
gtaaagagcttaggtatagcaacgaaatcgcagcaggaatgtgaagatctaagaagaaattgaagaagcttacctgcgattttgacagagcgatagagagagaacgcgtcgcagaaagtgattgaagaacaacaaacggcgattaagcttaccgatctgaagtataacaccaaaaacagcagcgaaggatctcaaaaattgaaaatcgaagaagaggcagatgcaaatccgagagaaaacacaagagtttccaggatcgttacctctctcgctgatttcaatgccggcgcgagaaacgaa
>117560058872
TTTCTTGGACAAGGCGGCAATAGTAACGGAGGAAGACAATTTAAAACCGGGTCAAATCCCAAACCATTGGAGGCTAAGCACAGTCCATCGAGTCGAAGAACTCAAATCCGTCATCCGAATGGGTCCAATCGGAGCATCCGGGATTCTCCTAATCACAGCCTATGCTCAACAAGGAACCTTCTCATTACAACAAGCCAAAACCATGAACCGTCACCTAACAAACTCCTTCCAAATCCCAGCCGGTTCAATGTCCGTCTTCACAACCGTCGCTATGCTTACCACAATCATCTTCTACGACCG
>117646893570
gcatgcttctactccttaatttgtttatgacttgggaatgttttggacctttacattatttagacaagttaccgattcctactttaatatgcaactgggattcatcttcaaggacggaagactaaaagtctaaggtctccttaataatatgagacatgtttgaggatccttacgtctgattagttttgtactccaaaacatgagatacgtgctaatgaaataagtggtatagcaaattaacagagaatttctttgtggtcttacaaagtttagttaattagatttcaccttgcccaacat
>117713839596
gtaagaagaattagaagatctcctcaaagctttggttttttttcgaatctatctctaattttccaaattgggtttgtgtaaaggtcttaactttagggtgaatctcgaatcattgcttagcttaatgagctccagattgttatgttattttgggaatcttaatgtgattaggattcgttagattgtttctgttgatttgaggacccttactttggctctgtgttaataatatatttgaccctgttattgatggatgacatgaataaagaggtttctgctcaaatctttgtgagagtaatt
>1178298531147
ATTAAAAAAAAAACACTCTTCTCACAAATTCTTTATAATTCCCCTTTTGATGTGTACGGACACACCACCGAAGCAGAAGCAGAAGAAGAAGAACACTTCTATCTCCGCCGCCGCCGTCGTCTTCATCATCATCGCCGCCGTTAAATGGGTGAGCCTAAAGACAGTCTCGCTCTCTTCCTCTGCCACGAATCGGAGTCTTCTCTAAACGAAGACGACGACGAGACGATTGAGAGATCTGATAAGCAAGAACCTCACTTTACTACTACGATCGATGATGAAGATTATGTGGCAGACCTTGTT
>117942865956
GTTTGAGGTTTGGAAATCTCTCGAGAGAAGTCAAATATGGTGTTCAAGAGCAAACTCTTCTTCTCCTCGAAGAAATCGAGATCTTCTAGTCCCAGTAGCAGCAACAGTCCACGATCTGTTGGCTCCGATTCTCCGATTCGATCCGATAAGAAGAAACCGAAATCAAATTCTAAAGAGGAAACTCGGAGCCCTAATACGAAGAAGCATGTCTCAGCGAAGGGTAAAGAAGCTTCGTTAGAAGTTCACTCTTCTAGTCCAGGCAAATCAAACTCGTCATCTTCTGGTTCCGAGGCGAAGAAA
>118044047896
ATTGACTTGTCGTCTGCAAACGTGATTACGTGAACCTTACTGGTAATAATACAAAAATCACAGCTCTAATTTGCCAACCCAATCCAGATCTCTCTAGTTCTCAACTTCTCATATAATTATTCATTAATATATTTATTTTGAGATTTTGGTTGATTTTTTGATATATAAATATTGGACTTGCCATTTTCTATTACAACCATCAAATCTCAATAAAGCAAAACGAACAAGAAAATGGCGAGCACGGAAGCTCTCTTACCCGTCACGTCCCTACAAGATCCATTATCTGAGTCAAGATCCGAC
>118166223961
AAGAAGCTAAGTATTCCTGAAACGGTTTCAAAGAGCTTAAAGTACATACCAGAGCTGCAACAGCAAGTGAAGAGGCTAATACAAAAGAAGGAAGAAATTTTGGTACGAGTATCGGGTCAAAGAGACTTTGAGCTTTACGATAAGCAGCAACCAAAGGCGGTCGCGAGTTATCTCTCAACGGTTTCTGCCACTAGGCTTGGTGACAACGAAGTGATGGTCCAAGTCTCATCGTCCAAGATTCATAACTTTTCGATATCAAATGTGTTGGGTGGGATAGAAGAAGATGGGTTTGTTCTTGTG
>1182162936881
TCTCACAGGTCTCGCTAAGACGGTCCTAAACAAAAACCAAACTGTTTAGGTTTCGTCGTCGACGCGCTCTCATCAACAAAGTCCCATACGAAATTTAACCAAAACTATATATCGAGGGACGAAGCGCGTGACGTTAGATCGGAGATCTCACCGAGATCGCCGGTGAATTAGGGTTTCTACTTCCTTTGTTCTTGTTAACGTTATATGAAAGTTTGGAATTCAAGATGACTCAATCTATCTGTTCGTCGTCACAAGATCAATCTTCTTCTCCTCGCTCTTTGATCACACCACGCAAATCGG
>1183284817709
GTCTATGAACATGGTTTTGGTATAAACAAAGTTCCTAAAAGCCTCTTGGATGGGTCAAGCATTCTGACTTTGGGATTCCCTGACTGTGAAAGCTCTCACCTTTTGCTAATGGAGCTCGAAAAGGACTTCACACCATTGTTTAAATTACTGGAAACTCAGATGGATGGTTCGGGAAAACCTCAGTCTTTCAATGATCCAAGCAATATTTTGCGAGCTAAGAAAATTGATATAGGGCAGATACGGATTCTCGAAGATGATCTTAACTTGATTACATCCGATGTGGTTAAATTTGTATCTTCA
>1184241012367
gtaataatcttctcattaatatcattaagtcgccatacatttactgaagagtcttctgttaaatggaaaaattattctttagtttcagcttttggtggattttttctgatctttaagaatgtcagttttcagtatcatgaactttggtacatacttgattcaccttcaaacctgtattcatttgtataagctagtgaggtgaaatgttatagaatataggatgctgcaaacgtctagttttattgacactgacacacataacgatttaccatattaagacgtaaaacttcagtttgcata
>118562232995
GTAACTTGATAGAGGGAGACGATGAGATTAACGAAACCATGAAAGAAGAAACATTGTGTTTTGATGAAGGACCGGTGACCAAGAGTATACCTTTGGCTCCTTTTGGTTTAGTTAGTTACAAATTGCAAGGAGATTTGTGGAGGAATCAAGAATGTGGTGACCAAGGACGTATAGTTTATCTTCGCAGTGCAGCTGATTCGTGGCTGAAACAGCTTAATGTTCAAGATCACCATGACCATAGCTTCTTCTCCATGAACATGAGCTTGTAGATCCAAAAAAAGAGAGCCAAGACTCTGTTTT
>1186222640730
AGAATAAGCATACCAGAGATCAAAACCCATAGTTGGTTCTTGAAGAATCTCCCTGCTGATCTAATGAACGAGAGCAACACAGGAAGCCAGTTCCAGGAGCCTGAACAACCAATGCAAAGCCTTGACACAATCATGCAAATCATCTCTGAAGCCACAATTCCCGCTGTTCGAAACCGTTGCCTAGACGATTTCATGACTGACAATCTTGATCTTGACGATGACATGGATGACTTTGACTCTGAATCTGAAATCGACATTGACAGTAGCGGAGAGATAGTTTACGCTCTCTAATAAAAAGCC
>118710515076
ATGGATAAGTTAAGTCAGTTGCCTGAAGCGCTACTAGTGAGAATTTTGTCTTTACTGTCTGCTAAAGATGTTGTTTCGACAATGGTTTTGTCGAAACGGTGGCAGTTTCTTTGGATGTTGGTGCCAAAGCTTATATATGATGATAGCTATCAAGCTATTGAGTATGGAAGCTTTTCGCGGTTTGTTGACAGGTCATTCACTCTGCACGATGCGCAAGTTCTAGATACTTTGCATTTCAAACTCGGTAAAACCTCATGTGGTACTGGAGATATTAGAGTTTGGATTAAAACAGCAGAGAAG
>118831877202
gttagtatgcaattcttctttcgtctcttggcatctctttgtttcaaatgtcgtctttcgcgatcttgtgtgggtttgtaatgattaagtttctggggaagttcaatcaagtaaatttgaaatgcataggctttataaaaaatagtaagaataatagtttcaaatttagatcttaagaattaaaaatagggcgtgagaaaaacagtgcttcatagcttatgcacatgtctagtggagacatgtggctgtagattgatttggttagccgagtttcatccaataccttgtccaatctatgta
>118961299999
GAAAATCTGACCTGAAAGACTTTCTGGCAATAGATGATTTTGACACAGCCACCATTAAAACGATTTTAGACAAGGCTTCAGAGGTTAAGGCCTTGCTGAAATCAGGGGAGAGAAATTATCTACCTTTTAAAGGGAAGTCTATGTCTATGATCTTTGCAAAACCTTCCATGAGGACTCGGGTTTCGTTTGAGACTGGTTTTTTCTTGCTCGGTGGCCATGCGTTATATCTAGGTCCCAATGACATTCAGATGGGTAAGCGGGAGGAAACTCGTGATGTTGCTCGTGTTCTTTCACGCTATA
>119021057918
gtaagtaaacagaatgaacttttatctttttttttatttgtcgactgcatttcgtttttgctcttgacctgaatgcggctttgctatatattagatcgcatgcatgaatatacagataacttccctttgaaacaattaccttgaggaatatttgttactttgttcatcgaaaagttgccatcggattagggcttgtaatttccacgaatgagcatgctgtctggtcataaattgatagcatgtactgccagcaatttgccttttgcgaggattttatttaatgtggcaacccatacctga
>1191471312961
gtaagtttttcacaagtttcttcctcctaaaacattcattttgcaatggcatgtggaattgttttgtgagttgaatcattgtattggcaaaagctcaatctctgaacaaccacactaacttgcccatgtcgaaaatgtcatattcaaattttttcgttatgatcctctgctgtgtagaactttagctttggttcgttttcttcctacttgaaaagcttgcattaatcaatttctgttcaccttttagtgtggccaggaatgttgaatgttttgttggttctccaattgcttacgagttaa
>1192138729288
CTCCAAGAACTAATAAACGAGAAACCCAGAAAACAAACCAACACTGATGATTCTCCAGAAGAAGGAGAAGGAGAAGAAGATCGATACGAGGAAGTACTCGGGAGAAGAGAGTATTCGAGGATTCACAGAGTGATCGCAATCTCTTCTTTCGTCATCTTCGGATTGATCCCACCTTTAGTATACGGTTTCTCGTTTCGAAAAAAGATGGAAAAGAGACAAGAGTACAAGGTTTTAGCTGTTTACGCAGTGTCTCTACTCTGCATCGTCTTGCTCTCAATAGCGAAAGCTTACGTGTCGAAG
>1193554510051
gtagagatattcttgttctgctgtctctgttattgttagatgtttggttttcaaagatacatgcatctcgtgctgtggtttaagcatgcatctgagaggcaaaatgagagtactgtggtttctaaacagataaggcacgcattggtttccatttgttttatatgggaaatggaaactatacgagctaatctgttttatatagtttccatttgtagcaatgtgtacatggatcttgtcatttaccttatttttctgctgaagcattggttttcagtgaatgcatttggtgaccattctgca
>1194118837352
TTTATTGATCTCTCTGGAACCATCCATGATGTGAGGAAGGCTTTGGGTCGACACATAAAATTATTCCCACATTCTGCTAGAGCCAAGTTACGTGGGTCCCGTCCTTCAGGAAATTTATTTAGAGAGTTGATTCAGAGAAGAGAGAAGACTCGAGAGCGCTTGAATCAGGACCTATTAACAAACAAAGGCATTAGCAGTATAGTCGATTCACCACCAAAAGAAAAGAAAGAGTCATCTCTAGACTCTTATGGTACCCAATCTAAAGATGCTGTACGGGCTGACTATGTAAACACTGAGCCT
>119546461880
CAAGACCCTACCATTGTTAATTGTTACATTCAATGCTGAGATCTTTGCTATTAATAGATCGGTTGTGTTTGTGTTGTTTCAGGACATATTAAGAACACAAAAGCTAGCTACACCAAATTGGGACTGTTCTTGAGAAGCTGGTACTGAAGCTATGAGACTTCATGAGAGCTCGAGTCCTTTTGTTTGTATTCTTGTACTGTCTTGCTTCTTCTTGAGCGTGTCTCTGGCTCAGGAAAGAGCTTTCTTTTCTGGCAAGCTCAATGATTCCGAGACGATTGTCTCTAGCTTTCGGACATTCAG
>1196330728479
GATCGTCCAACGACGAAGGTGAAATCGGTTCCTGGTGGAGGCTCATCTCTAGGATACTTGTTCGGAGATAAGTGAAGAAATGAAAATGAAGTTAAAAAACTAGGGTTTGTATCTCTCTAGTGAGGCTTTTACTCTATATCATACGTACGTAATGTAATGTGGAGATCCCTATCTAGATCTCTACACATCACTTATTTATATTTACGTATGAAAATGTGTGTTTTGAGTTAACAGTTAATTACTTTCAACTTGTGGAAAAAGGGTTTCTAGTCAATATTTTCAGCAATATATATGTACTAT
>1197230485
gtaatatatactctgtttcaaaaaccagttttgtaactattatcaccaaatgaaatccaaatttagtaacaacgattcttgtttttttttttgcattcacatctttgtttttgataaaactgtcagaaaaagactaaaaaatttgttctttctgaagaattatagcaatcttgtatgtgatgtgaatctgtagccaaaagtcatttcttgttaaagtcttactgttcatcgaaaccaataatttctccatcttattttgtatatatgtggaacatatccgtacattaacacttcatctgg
>1198561117218
GTTTCGTTGTTTAGAAGACTGCTGCTTATGGTGAGAAACTTGAGAGCAGAATCGGACAGGATGCACGCATTAGCCTGTATCTGTCGGACAGCTCTCTGTGTTCACCTTTTTGCCAGAGAAAGTGCCCGAAGAGGTCAGAAGCCTCTGCCTGGGACAGATATTATTTCTCTCTTTGAAGATGCAAGGATTAAAGATGATCTCAATAGTGTTACCAGTAAGAGCTTATTTCGGGAAGAGCTGGTGGCAATGCTTGTGGAAAGCTGCTTCCAGTTGTCTCTACCTTTGCCTGAACAAAAAAAC
>1199476514053
gtatagagttgaaaagtatttggtaagcaccactacacagagccggtttcataatgccatagcttctcaaaaccttgctttcatgaatatcaatcttaaaaacgttagacaagtacgactcggattcaatattcaacggattcggggagagaggaataaagaaattccggtaaccgtctctccgtagggaggagatcataatgccgttattccctaatctaatagcatatctaaaacctagatacaccaagtccattagccttaaactttgatgagaagatgaagcacttgaggaattac
>1200563931007
ATGGTGGTGGTGGTGAGAGAGCAGCAACAACAGCAAGAAGAGAAAGCGATAATCGAACTGATTAAGATCGTGAAATCCAAGTAATCTCTGTTGCTTAATCTCAGATCTTTTTGATAAGGAGAAGGAAGCAGAAGAAAGAGGTCAACGAAGAAGATGAAGCTCTCTGCTTTACATCAGAGTTACTTAAATCGCCGGAGTAATAGCTTCAGATCTCCGACGTCTCTTGATTCTTCCGTTGATGGCTCCGGGAAGTCTTTAATCGCTGTGTTTTGGCTTATCCTGCACTGTCTTTGTTGCTTG
>1201111419274
CAGGGATTAAGTGCTCACATGTTAAATAATGCCCCACCATCCACTATTCCCATGTTACAGCAACAACAGCAGGCATCAATGCAACAGATGTATCCGCAGGTCCATGTTTCGCATTTTCCCAATCTCATGCCTTATCGTCAATTCCTTTCCCCAGTCTATGTTCCCCAAATGCCCATGCCAGGCTACTCAGGTAACCCAGCAGCATATGCACACCCTTCAAATGGCAATAGCTATGTGCTGATGCCTGGAGGCGGTTCTCATCTCGGTTCAAATGGTGTCAAGTATGGAATCCATCAGCAA
>1202249010309
gtggttccatcacttttaactcccaatcttgttaaatgtcctaacagaaaacatgtttaaataccgtaaaacttttgatagtgtgtagatcagtctctttctatgagagagagagtagaagggttctttgttaagtttgaccttagtaagtgatgacgttgagctctcttacctttcaagttctctgatagggacatttgactgagtcaaaaccaatgagcttaaagttatgtgctatgcaagtttgtttttgtatggaattaatataataaaaggttgacgaagacaaaaatgtagagg
>120333882274
AATCGGGCGATAGACACATTCAAGGAGATATTCGCGTTCTTGACAGCGAATCCATCAGAGATCGTGACATTGATCTTGGAGGATTACGTCAAATCGCAAAACGGGTTAACCAAAGTATTTACCGATTCCGGTTTGAAGAAATTTTGGTTTCCGGTTCAAAATATGCCTATAGGTGGCCAAGATTGGCCGTTGGTTAAGGATATGGTCGCCAATAACCACCGGTTAATCGTTTTCACTTCAGCTAAATCTAAGCAAGAAACCGAAGGAATAGCTTACCAGTGGAATTACATGGTGGAAAAT
>12044291414
gttagtacatattcgatctttttctttcctatatattggtttttctgaaagaagaagcttacatatccaatgactttctatcagtctctcatctttatatcttcatcattttcttcttatgtaaaactgtgaagattaatctgttttttcctcatgaaaaatctttgtctggatttgtagatgtattgtttttagatcatgtttcattatataatcatatgttaaagaaaagttaaaagttatgttttatgtgaagaagaaatcatatgtagatagttaaaagcttatggtgaatgacat
>1205420233341
TAATAGTGTGAACACTCGTGGACGACAAAAGAAGCTGCTTCTTCATCTCTCTCTCTCTCCTTCTCTTTCTCTCTCAACTCCAATTCGTTTTTACCAGTTTCGAATCTGAACAAAGTTGGGTTTTTTATTGGTACCCAGAATCTCAATTCTCCTTCTTTCCTTCTGGGTATAGGAAAAGTCTCGCCTTTTTTTATATTTATCCAATCGCTCCTGTTCATTGATTCCCCAGTAGGATTGTAGTTTTTGGTTATTGGGAAAATTGAGTAAAGGAGGAGATGGGTTGTTTCTCGTGTTTTGATT
>120647508799
AACAACACTGTGACAGCATTTAAATCTCACTCTCTCTCTTGTTTCCATCACTACAAAAAAAAAAAAAAAAACGAACGATCTCTCTGAAACTATCTCTTTCTCTCTAGATATGTTGTTGAGACTCTGATTTGAAATCCCAGAGAAAAGCATTTGGATCCTCTCTAGAAATCTGCATTTTGAAGCTACTTTTTTGTTTGCATCTGAGTGTGTATAGATCCTGAGGAATTTTGATGTGTTGTTGAATCGGAAGGAATTTAGATCGGAGTAGTCGGAGATGTCTGACGTTTCGGCTGACGGTGG
>1207250536090
AAGTAGTTGGACGAGGAGGATTTGGAACTGTATATAAAGGGAATTTACGCGATGGTCGTAAAGTAGCCGTGAAGATTTTGAAGGATTCAAATGGAAATTGCGAAGATTTCATCAACGAAGTTGCAAGCATAAGCCAAACATCTCATGTTAACATTGTTTCTCTACTTGGTTTTTGCTTTGAAAAATCCAAAAGAGCGATTGTGTATGAATTTCTAGAGAATGGGTCTCTAGATCAGTCTTCGAATCTTGATGTGAGTACACTTTATGGAATCGCGCTAGGCGTGGCTCGGGGAATAGAGT
>1208544914653
ATGAAGTCGGGAGCATCAGCCGCGTCGCCAACGGCGAAAAGCTTCAATTTTGGATCTTCCAGACTCTTAGCCTTGGCGCAGCAGCTGCGTGTATACAAGCCGCCGCTTTCGTCATCCTTCGACGAGAGGGAAGAGCTGCTTGCGTACAAGGAAAGCACCAGGAAATCGATAACCCACGTTGGGTTTCAGGAATCTATGGCTCCGGTGAGGTTCAGACCGAAGAAAGCTGCTGTCTTGATATGTCTCTTCGAAGGAGACGATGGTGATTTGCGTGTGATTCTTACTAAGAGGTCTTCCACA
>1209214715287
gtaatttatatgatacgtttgtgttaattaaggttagggttatagggtagtcaattaaaaattttcttttttacaaagcttaataatatgtttagtatctagttgtagtattaaaaaattattctaacctcgtcaatgtaatttataaagataagtatggagactatgaaaaataagaagaagataatgatatggtagttaagatgcaattttgtggataaagattcgatatagttgagaagtcaacatcagtatgtcttattgtttatttgcgtaaatagaagaagacgtaaatcgcaa
>1210206812745
gtttgtccccatataactttatctcaggttttatttgtaatgcttagagccttagacactcttttctttctctttcaaccatatcccctgattacttcatctgttaaggtttctttctaggatattatatgagatattagctttatgtattagactatcgaaaagttgtgctcgtgttgcttggtttaccctcatacattaatacataggatggtagtgtatgatggcacgtaagccaagagcgctactgctctcaggtcatgttaaatttctctcacttcagtatattttagtaggcgg
>1211323312981
gtttacatttttaccatcattttggttttgacataataacaacaactaagagatagaataaaatatggaaactagtggccggaagataaatataaatgttctggcaaactagcttttgtctggtgagtcttgtttttaaacttgtgtagcttaatttgttttcggttaatgggtacaaagttaaagcatagaaaagccagtcaactgattttaaaaaaaaagtccaccctaaaacgaccaaattgtcaaattagatcttgataacgttttcaccatattttatttgattttttttttcta
>121240122147
gtgagtgatagagatctcacgattttttttttgtattcgaaatttagaaaatagtagtattaatcaggaagaaaacaaaacggtacgataatttaataaatgcgaaacaacagtaagtacgaagaatctgtcaatttgttaacagatgatgatgatcctgtcgttatttggactgaccctatagaatgttttttttttaggtaggaaagtgtttgattgccataattagtgtccttaattatgaagcatttttggtatatcttcaatttaatttccgtttttgatcttctttgtatcgtt
>121336026130
gtcagaattcatcttcctctttgagaacttttagaaactttgaaattatggcatcattcttaaagaaattgcattgataacacatttcaaacagatgttagttcctcatgttagcccattaggattggtggctggcctatccttgatgtattctgatttgcggattgtgttgtggaccttcttggttgattgggaaagcaaagcgaacttgaactcaagtcatctagaagttattctgatccataggggtaaggaaataaccataactagtctctgccatcacatgtgtaccagagtgtg
>1214121431574
GAGGGAAAAACCGGATTTTTGTTCAACCCTGGAGATGTTGAAGATTGCGTGACAAAACTGAGAACTTTACTGCACGACCGTGAAACAAGAGAGATCATTGGAAAAGCGGCAAGAGAAGAGACCGAGAAATATGATTGGAGAGCAGCAACGACAAAGATACGCAATGAACAGTACAGTGCAGCGATTTGGTTCTGGAGGAAAAAGAAAGTTCATGTTTTGGGACCAATCAATTGGTTGATTAAACGACTGTTTCCAGTACCGGAAGGTAACGTGTAGAAAAAGCAGTGGACGAGGATTTGG
>12151352491
AAGGAGAAGCTGGGTGCTATGTTGGACGAAGACCCACAGCTGATGGAACGAAGAGGAACCTTAGCTAAACGGCTAGAGCTTTACAAACAAGCTAGAGACGACATCGATGCAGTGGCTTGGAAGTAAGGGGGTTTGCTAAGACATATTCTTTATATTGTTAATTTCTTTGTTCGTGTGGGCACACTGCATTATAATAGATATGTTTGGAGTTCTAACTTCCAGTCTACACAAACATACACGCGACTACTCATGTTTTCTTGGGTCGCTAATTTCTATCACAACTTTCCCACTTTTTTTTGG
>12168839251
TCTACTCCAAAGATATCTCGGTTCGCAAAAGTCTATTTAATTTCATAGCAATCTCACTTTTCTCTTCCCCCACCCTCAAAGATCTCTCAAAGAATGGCTTCCGCGGCTGTTGCATCGATGGTTCTTGACCCTAAAGCATCACCGGCCTTGATGGATCTATCCACCGCAGACGAAGAAGATCTCTATGGCCGCCTCAAATCGCTTGAACGACAACTAGAGTTCACCGATATCCAAGAAGAATATGTGAAAGACGAGCAAAAGAATCTCAAACGAGAGCTGTTACGAGCACAAGAAGAGGTC
>12179440769
ATGGCGGCGGCGATGATTTCGTCTTCCGTCGTCAGCTCATGAAACTAAATCTCTCGAATCTCAGATTTCTACGTACCCGAAAATCGTTAATCTCCCAGACGCGAGCAATGACTCAAAATCCGGATCCAAAACCTGATCCATCGCAGGTTCTAGACGATATCCTCTGTTCGGAGCAGCGTGATGGGCAGATTGAGGAAACAGTCGACACAGCGCCGGCGAGCTTGGGCTCTCCAAGTCGGGTCTTAAGCATTGATACTAGAGTAGAGAGAGCTTGGGCACACTGGAAAAAACTGGGTAGAC
>1218564812687
CTATCCATCATATTTCTCTGCTGCTCTCTGCTTTCTTCTTCTTCTTCTTCTTCTTCTTCTTCTTCTTCTTCTTCTTCTTAGTTTGATTCAAAAAATCTCCTTCCTCTTCTTACTTTATCTCGTATTATCCATTAATCCTAAACCCTTTAGTCTCTCCATCTTCCGCTTCAACAATCAGAATTTGGGTTTGGCGAAAGATGCTAACTTTGAAAGTGAGACTAATCGTTTGAGTAAAAAACATGCGAATTTTGTGTGATGCTTGTGAGAGCGCCGCCGCTATCGTCTTTTGCGCCGCCGACG
>121959441042
gtacgttttccccccaatattgattagatttttgcctatttgcttcccgtcactgctaattgcattgattcgataaatcatgattagtttataaataaaacttctgagatattggttggtttatttttgcaatctatgatgagtttcttttaggatggagcttgggatttagggttttcttttgttaaatttgggtgcttgatttctccagagtctgtggttgctagtataacaagttctagtttgatgtttcaaacagaacttgatggattacattatagtcttaacttttttgctgta
>122078340771
GTTGAGAAGAAGGAAGAAGAAGAAGACGATGAAGCTCTCTGTGTTTCGATTGAGCTATTGGAACCGTCGAGGAAGTAGTTTCAGATCATCGCCGTCGTTGGATCCATCATTCGATGGCAAATCTCCGTCGTCTGTGTTTTGGTTCGTGATTCATGGTCTCTGCTGCTTGATCAGCTTGATTCTAGGGTTCCGATTCAGCCATTTAGTACTCTTCTTCCTTTTCTCGACTTCCGTCACCAATCTATACACAACGCCATTTCTCTTTGCCGGAAACGGCGGTGTAAGCCAGCTTCTCCGGCT
>122165520887
GGTTTGTGGATTGGTTTGATATGTGGAATATTTTGCCAATCATCATCTCTTTTGCTTATGACAATATTCCGGAAGTGGACAAAGCTGAATGTTGCTACGGTCTGAAAACTCTAGTTACGTTCCATTTTTCTACGGAGGCACATTTATTTTCTTAAGCAGATATGGAATCAGTTATCAAGATATATATTTGGAACTCATGATCATTTTCCAAACGCTTAGTTAAGATTTATCTTTCTTAGTTTTCTTTTTATTCTTTTGGAGTGTAAGGGAAATAATCTGGTTCACAAAGTTGGTCATGGC
>1222354118091
GATGAGTCTAAGACGCAGACGGAAGAGGAGGCTGAGCATGAGAGTGATGATGATGAGTCAATGGGAGGGGAGGAGGAGGAAGAGGCAGGAAAGACGAAGGAGAAATCAGAGACGGGGAGGCAGAACGTGAAGCTATACGCAGCGGAAAGCATGTTGAATACAAAGAAACAGAAAGCAGAGAAGAAGAAGAGGAAGAAAGCAAAGAAAGCAGGAGCTGATGAGGAGGATCTGATGGACGGAGATTATGATTTCAAAGTGGATTATAGGAAGAACAAAGATGGAGAAGACGAAGAATTCCAG
>1223337011800
GAACATCCAGGAATCACAAAGGGAGAAAAGAAAAGAATGTGCAAACTTATGGATTGTCGAAAACTCTCGGTAGAAGCGTGTATGCATGCTGTGCAAAACGACAGGCTTCCGTTAAGAGTAGTGGTCCAAGTACTCTTCTTTGAGCAAGTTAGAGCAGCTGCTTCATCTGGAAGCAGCACACCTGACTTGCCTAGAGGTATGGGAAGGGAGCTACGCAGCTGCGGTACCTATGGGAGCTCAAGATCAGTGCCAACAGTTATGGAAGACGAATGGGAAGCGGTTGCAACGGAAGAGGAGATG
>122412549921
AGGTAAAGACGAGAGGTCTCGCGCTTATCCTTAAAGGACTGTGGTGAATGGTGAGTGTGACTTGGAGGGACCCCATCACCGCAACAATACAGCTTCTTAGATCTCGATAACCACAACTAACCTGTCACAGTTTCGATTAGATCTTCTCAAAAACTTCACCTTTTTTTGTTTTTCCAGTTTCTCAGAGGAGATCTTCCTTCAAAGCTCAAATCCTTTTGTCTGAATTGTGATACTGCTGTCCCCATTTTTCTGCAAGTTGGGAAATTTCTGTCAAAGTTTTGTGGGTCTGTTAAAAAGATC
>12256017966
GTCGCTAAATCGAAGCACGGAGATTCTTGTTGCTTCGAGGTTGTAAGAATAGACGGGACATTCGAAGACTTCTCATACCACAAGTGTGTCTTGGGAGCAACAAAGATAATTGCCCCAAAGAAAATGAACTTCTACAAGTCAAAGTATCTTAAAAATGGTACACTCGAGTCCGGTGGTTTCTCCGAAAACCCGTGAACAGCCAAGTAAGAGTAAAAAAAAAGACTGGCTCTTCTGCGGTATAATATCGAACAATGTATGAAGTTGTGTGTAATTTTGTTTAAAAAGTGATTAGATAGATAT
>122618116900
GACTATAACTCTTTCTCTCCCTCTACCGGCGCCGGAGAAATTCCCGATCAACACAATCTCGAGACAACTGAGACGAGTTCAAATTATCGACTCAAATAGGATTCTAGATGGAGAGACGCGCCCCAAACGCATTCCCTGGTGCTCCACCACCAGTTCCCTACTATCATAACAACTACAACAACCCTCCTCATCATCAGATTCATCCGCCGCCGCCGCCGCACCACCATATCGCTGCCGTTGGATTCCACAAATACCCCCAAAACGACAACAGGGATCAGCGTTTCAATCAACCGCATTACT
>122740366074
GCTGGATTCGCTGGAGATGATGCTCCCAGAGCGGTTTTCCCCAGTGTTGTTGGTCGACCTAGACATCATGGTGTCATGGTTGGGATGAATCAGAAAGATGCGTATGTTGGTGATGAAGCACAATCCAAAAGAGGTATCCTCACATTGAAATACCCTATTGAGCATGGTGTTGTTAGCAACTGGGATGACATGGAGAAGATTTGGCATCACACTTTCTACAATGAGCTCCGTATTGCTCCTGAAGAGCACCCGGTTCTACTTACCGAGGCTCCTCTTAACCCAAAAGCCAACAGAGAGAAG
>122828419413
GAATTGTTAGTCATGTCATCGATGACGGAGAAGGAGAAGGAGAGAGATCCACCACCACCACATCAAGAGATTGAAGAGACTACTCCGTTGCTCGAAAATTCTCAACCGGAAAGTGAATTGAGATCGACGACCGCGGCGGCGAAGGTTCCTGAGGTGGAGATTCATCTGTATAAGTGTGGAAAAGGTCCGATCGATGTGTTCAAGTCAAATCTCGGCGGTTATGAGCAGGATCAGCTCGAGGTTCGATCTATTCTTGAGAAATATGGCTTGAAAGCAATCTTCGCTTTCAACGTTGAGAAA
>1229202121127
GTTGTCCGGTCAAATTAGACGAAGGCCATCAGAGTCACGGGCAGAATGCTGTGATGATATCTCAGCTCTTTGCAAAACTGTGTACCATACAGAAATCAGATCTATCAACTATCCAATCAAATGAAGATTTCCAAGCTTTGGCTTCTGATGAACATGCAAATTCTGTCACCTCTTGCTCTAAAAACGCAGGTGATGAAAATGTTAAAGTCTGGTCAAAGAACAGCCGGAGAGTAAGCTCTGAGAACTTGGTGTTCATATGGGGGTTAGGGAAAAAGATGACAGCTGCAAAGCTGAAGAATG
>1230297830913
GACGTTATGTTTGGAGGAACGGAAACGGTAGCGTCGGCGATAGAGTGGGCCTTAACGGAGTTATTACGGAGCCCCGAGGATCTAAAACGGGTCCAACAAGAACTCGCCGAAGTCGTTGGACTTGACAGACGAGTTGAAGAATCCGACATCGAGAAGTTGACTTATCTCAAATGCACACTCAAAGAAACCCTAAGGATGCACCCACCGATCCCTCTCCTCCTCCACGAAACCGCGGAGGACACTAGTATCGACGGTTTCTTCATTCCCAAGAAATCTCGTGTGATGATCAACGCGTTTGCC
>12316642682
CCTGAAGAGAGTTTTGGTCCATTCACGGTGGATGAGCGTCCGGGGGAGCAGTGGATTAGCTTGAGAAGAAAATTTGGGGAGAAGGAAGATATTAAGATTGAAGCAACCATGTTTGATGGATCAGTTCCATCATCAAAATCTACTACCAGCGACCCTGAAGATGTTCAGCTTCATATTACTTTCATTGTCAACATCTCTAAGGGTGATGGTGAGACCTTAGAGATCATGTGTTCTGCTTGGCCTGATACCATACAGATCACCAAGTTCTTTGTTCGTAAAAGCAGCCAGAACTCACCAAAT
>1232224724236
ATCGATGGCTGCCTCCACTACTTCCTACTACCCAATCCCCAAAAGCTTCCTTCTTTCTCCTCCTCGTCACAAACGAAACCCTAATCTCATCTCCTGCTCCACCAAACCCATTTGCTCTCCTCCTCCTCCTTCGTCTTCTTCTTCGTCTCCTCTGCAAACGACGACAACCCATCGAAGCCAAAAGCAGAATCTGCGTCTACCCACGTTTGAAGATTCGTTTCTTCTTTACCAATTTAGCTCTCCCACCGAAGACCCAGGATTCTCTAACCGGATCCCGGAACAATTCGACGGAGAGCCACG
>123341912807
gtaagtcttctgtctaatttcaaatctttatgagtgcgtcacacaaaacatagaaacaatataacactgatgtctcgtgagattgctcattaaagtctgtcatgcttcttcgtagctctgcaatttcagtgtctataattcccacatgaaagtggacacaatagagttagatgaactaactcgtattgtggcaactagatttgccacactggttttgccatgttgagaagttttataactgataatgcaatgtggaaatttttgtgtttctgctttcttttcccagcgttaatggaaatt
>123430382935
GGGAAGAAGCTTTGAATTAAAAAATAGAAGCAATAGTTTTTGGGGGACAAGCCCGGCCGACGAATCGGCGGCGAGACGTTCTTTGTCACCGATTGACATATTCAAAAACGACGAAGCTAGGTAAAGGAACGGAGAGAAGAGTCGATAATAGAAGCGTAGAGATGGGAAATCAGAAGCTCAAATGGACGGCGGAGGAAGAGGAGGCGTTACTCGCCGGAGTTAGGAAGCATGGCCCTGGAAAGTGGAAGAATATTCTCCGCGATCCTGAATTAGCTGAGCAGCTCTCTAGTCGCTCTAACA
>123595717305
TTTATTCTTGAGCAACTTTGTAATCTGATCTGCCCGTCAAAACCTGAGGCTGTGTATATGCTGATCTTGAACAAATCACACACGCAAGAGGAGTTTATCCGGGGATCAATGACAAAAAATCCATATTCGAGTGCTGAGATTGGCCCACTGATGCGGGATGTGAAAAACAAGATTTGTCAGCAGTTGGACCTGCTAGGTCTACTGGAAGATGACTATGGCATGGAGTTGCTTGTAGCAGGAAACATCATTTCACTAGACCTGAGCATAGCTCAAGTTTATGAGCTAGTTTGGAAGAAATCA
>123645613357
GTCTTTTATCCGAGTAAGGACGGAACAGATATACCGATGTTTATAGTGGCTAGAAAAGATATAAAGCTAGATGGATCACACCCATGTTTGCTCTATGCATATGGAGGGTTTAGCATAAGCATGACGCCGTTTTTCAGCGCGACCCGTATTGTGCTTGGTAGGCATCTTGGTACCGTGTTCTGTTTTGCAAACATCCGTGGTGGTGGTGAGTATGGTGAGGAATGGCATAAATCTGGTGCTCTTGCCAATAAGCAGAATTGCTTCGATGATTTCATCTCCGGGGCTGAGTATCTGGTTTCA
>1237191639085
ATAATAATAATGCTCGTGACGGTAATTCAAATTCTTGTGATGACTTGGAGAGATTCGAGGGGTTTAATGACTACAGGTCGAGCTCATCTTCTTCTTCGTCGTCTTCCTCGAAAGATCGGAGATTGATAAAGGCGTCACCACGGCAATGGTTTAGGGGTTCTCCATCTCGGAATTCAAGAAACAATCTTTTCTAAAATGATTGTTTTGTACCAGATTAATAGTTAGCAACAGGAAGCAAATCAAAAATTAGTATCAGAATTTGACTAAATCTAAAGTTATCCGAATATTGGATAAACATTT
>1238458835747
AGTGGTTCCACACTGAAGCTGTTAAGCTCAAAGATTCACAAATTCCTGAAGTTGTTGGGTTCAAATGTTGCAAATGTCGACGTATACGATCCCCTGATTGCCCTTACATGGATCCCAAACTCAAGGAACAGAAGCAGATCAAAAGAATAGTCTTCACGAACCAGAAACAGAGGCAAGGAAATTCTGGGTTGGATTCTGATTCTGAAAGAATGTCTGAACAAAAAGACTCGAAACCTTCTACTCCGTTACCTGCCACTCCTTTATATCCTCCTGACGATGTATTTATTCCAGAAGATGATC
>123972833279
GAGTATTTCACAAAAAGCATATCAGGAGGGGAGAGAAGGAAGGCATGTACATATGTGTTCCATGCAAAAGTGAAGTGCTATCAAAAGAACAACCCACCGTACGAAAAAGAGGGCGGCCCCCTGGGAGTTTCCGGAAAAAAATTGGAGTTCAGACGCAAAAGCGTAAAAAAGTCATAGCTGCTCGCAAATCACCTCGGTTAAAGAAGACTAAGACTTCAATGGCAGAGAGAATTGCCATAAGGTTAAAGAATCATAAAAAGGTTGTTGCAAGCAAACCATTGCGACGTTCTGGCAGGCAAT
>124033096243
gtgagtgtcaatttctttttctgtatggttgtatgctttaaatatctcaaaccatttatatgactgagtggaagtgtgtcgttgaaagatcaaaaggaataagtggctgctttctctggtgctcttacatactttatcaagtaaatagacatgttttctcttctcatggatggctgtgtttccttgctactttaagttatccagttagcttgttcttaaaatttgtataaacaatggtagagaactttttttaatgtggtcattttgattcatgttgtccttgatacttatagtttcata
>124118233259
gtataatcaatccctcgttgattcggttcgattctttttttcttggttcatcccggttcgagctccaaacaaactagtagttcgaaaattttgttgaccatccagaaaagtaaagttttcaagttcataaacatgctctaataccctcctctaagaaactatggggctaaagtctcataacttattggattcttaaaaatttattgaataatgaatcatttgaaaatcaacaacgccaaaaaaaataaaaaaaaattggaatttacaatttaaactaaaaaaaaagttaaatgaagtttc
>1242402430990
CTTCAGACTCACACACACACCCAAAACAAAAAAAAAAACAAAAAAACTAAAAAGAAAGCTTCGTCTCTCTCTCTCTATCCCTCGTGCGCCAGTCTGACAAAGACTTAGAGATAGATTCAGAGATTCAGAGCTCTTCAATGGCCGCCGGAGGAGGAGGAGGAGGAGGAGGATCATCGTCGGGACGTACTCCGACGTGGAAAGAGAGAGAGAACAATAAGAAGAGAGAAAGAAGAAGAAGAGCCATCACTGCTAAGATTTACTCTGGTCTTAGAGCTCAAGGTAACTATAAGCTTCCTAAGC
>124389536901
AAGGCAAGAATGTGAAGAAGCGAGCATGAGAGAGAGCTTTACATTGGTAGGTTTTGAAGATATGTGGTGGGCGCAAACTCCTTTTTGTTGTGAATGAATTGGCAAAAAAATTCCAATCGAAAAACGCTTTTTGTAAAAAATTCCGACAATGCATATAAGCAAAGTCGCGGTCCATAAAATAGGTAGGTAGCTATCAGGATGAAACTATAATCCTTAGAAACTGATTCACTTTTGTGATATCAAAAACTCGTGTGAATATCTTAATTTTGGTTCTAACGGCTATGGCTTTTGGTTATGACT
>1244116229098
TCTGCCATACTCGGCATGCACTCGATTGTGTCACGTCCAATGGTAGTAGGAGGAAGCGTAGTGCCTAGACCAATGATGTATGTCGCACTTACGTATGATCACAGGCTGATTGATGGTAGAGAGGCTGTGTACTTCCTGCGCCGTGTCAAGGATGTTGTGGAGGATCCACAAAGGCTTCTTCTTGACATATAAAAGATTTGGTTTCGAGGAGTCACAAAGTGTCTGGCTTTTGCCAGTTATAGACCTGCAGTGTCTTTAAAACGTTTGGGGGTAACAACAATTCTTATCTTTCAAGTTTCT
>124524667346
gtttgtgaatctcctttacttccccagtttccttatttagtgagcttgatttggtttttggatccggtttcattctcgaattcgggcatttctctgtttttggttctctttggattgaagaagtctttaaccgggatcttcggtttttgttgctttcgttttatctttgttgaagattgaagattgaaatggagttgcttgttgattgtgttaatcaaagtttttaacttttgtttccatcgacacgactctgatatgtacttatatagagctctgatggggtttcattatgaatttcaa
>124684113630
AAAGCATGACGACTCCATGGACGACTGTAACAAAAGAGTCATGGAGTGGATAGCCGAAGTAGTCCACGGCGGAGTTCAACATCTAGATGTTGATGCCAAAACGTGCGGGATAATTCAATCTCATCCAGATATATATAAGAGCACAATGTGTTCACCTTCTGTAGATTCCATGCCTAAGTATGTTTATGTGAGCAAGACAGTGGTGTCTTTAAAGCTCGTAAAGGTAGGGCATGAGGATCCCAAGTTTGTTGTTTCTCTACCTAGTCTCAAGATGATGCATCTAGAAAACATTCTTTACAA
>124720431465
gtgaaatcatctgacgattaggttaatagatcgagttttctggttcgtttgtctcaaatactcttatcgatttctcatttgattctcttctaagttctaaagatactgatcgatgaaattttacatgaatctttagtctagaagatgaaacttatatgaatggtactagagaataagcgtaagagttcgtgacattgatgtgttgaagccaatgatttgtttgatttggtttttgattagttttagaatgtaatcttgatttgtcatgtagagatcgaatgatgatgatctgctctgttt
>1248552532896
CAAAAAAGCAAAGGACTATACAGGTGATGGACATTCATGACATTCCTAAACCTAAGAAAGGTGGATTTTTCCCAAGAAAAGGCGGGAGTTCTCAAGGTGGTAGACACTGGTAAATTGAGAAAGATGAGAGTTAAGTGAGGAAGAGAAAAAAAGACAGAGAACAAAGCTCTGTTTCTGAGACACAAGAAGACAGTGAATTCTAAAAATGTTTCAAGAATTTGGAATTAAGTTGGTGGGTACACTTGTTTTCTATTTTGTTGTTACTACTACGTATATTTTTTTCTGATAAAGAACATAATT
>1249121613764
GAAATCTCAAACGAGACTTTGGAAACTATATTGGTAAGTTCAACAAAAGGAAGCAATAATAACAATAAGAAAATGGAAGAAGAAATGAAGAAGAAAGTATCAAGAGGAGAATTAGGAGGTGAAGCTCAAAATTGTCCAAGATGTGAATCTCCAAACACAAAGTTTTGTTACTACAACAACTATAGTCTCTCACAACCTCGTTACTTCTGCAAATCTTGTCGGAGATATTGGACTAAAGGCGGTACTCTTCGTAACGTTCCCGTCGGTGGTGGTTGCCGTCGAAACAAACGATCCTCTTCC
>1250288423054
GTTGGAAGGAAAAGTAGCCATCATAACCGGAGGCGCACATGGAATAGGCAAAGCAACCGTCATGTTATTCGCTAGACACGGTGCCACAGTGGTGATTGCTGACGTGGACAACGTAGCTGGCTCTTCCCTGGCTAAGTCACTCTCATCCCACAAAACCTCCCCGATGGTGGCATTCATTAGCTGCGATGTCTCCGTAGAAGCCGACGTGGAAAACCTTGTGAACGTAACCGTTGCACGGTACGGTAGGCTTGACATTCTATTCAACAACGCGGGAGTTCTCGGAGATCAGAAGAAACACAA
>125167116463
TCACTCTTGTTTTTGTTTCTGTGAGTGCTGTGTGTGTTCTCGGTTTGTAATATCTAAGTCGCACAAAGATCAGACAAAGTCTGTTTGCGTTTGATAGCATTAGAGTCTGATCGAATTTGGAAGACCTGTGAGATTAGGGTTTCTTTTTGTTTGTTTTTTTTTATTCCGAAGGAGAGCTGCGGAGCAATTGGAATTACCTCGGTTAAAGCAATCACGTAGCTTTGGATCGTTTAGGGTTTTCTCATTGGGTTTGGGGGATTTGTATTCGAGCTTCCTCAAACTCAATCTGATGGTGATGTG
>1252176014037
GTTCACTGTAAACCCGAGGCGGAGAATAAGGCAGCACAATGGAGAGATCACTAGTGGTGCTTGGAGAACAAAGAAGAAACGTCCATGGGAAATGGTTCTCTGTATCTATGGTTTCCCCACCAATGTCTCTGCCCTTCAGGTCCTTTTGCTACCCTAAAGCAAAAGATTCCTTGCCAAAAGATTCTGTTTTTACTTCTTTTGTTCTCCAGTTGTGGCCTCGCTCTTGAATGTTTTGCTAACGTAAAAAAAACCTTTTTGCAGTTTGAATGGGCTTGGCAGCATCCGAGAGAATCGGTTGCA
>125334997198
gtatgtcctctgtaatattctttcaccctagattttgggatttttccttccctgctcgcttcatgttatataaaaagtttcttccgtgatcatacaatgctgcttcttaatagaccaacgtacaccattgaatgtggcaagaaaatgttggcttttcttagatggaaaaactttttcttatcatctccgttattagtatgtagactaatgattgaataagtgatctacttttgtttttagttggataggcatggatatctttgttgttgatactaacgagtaattttttgtttaatattt
>125445019827
GGGAAAAGATGTGAGCATTGAGAATCTGCATCAAGGTTACACACACATCTTTGAATCCACATTTGAGAGTAAAGAAGCTGTTGCAGAGTACATTGCTCATCCTGCTCACGTTGAATTCGCCACCATCTTCCTTGGCAGCTTGGATAAAGTTTTGGTTATTGACTACAAGCCTACCTCTGTCTCTCTCTAATTATCTTGTAGCAGCATTTTCATCATTGATCTTTTTCTCGGGTATGCATCTTGTATGTTGAATAAAGTATATTCCTTTTGAGTTTTCCTGCATTGTTCTCATGTTTCTCT
>125513344175
gtatgtcagctttctgagaacatgaaccatatttaatgcattttttattttattgtatactttcccctcggattgctacaattgcttatcaaaatgagaaaaaatgagttaaagtggggataagtaatattgcgtgcttcaagggatccacattacatataattctgttgtttggaacctacgttgattatctcataccaaaatgtaactcttttgacaattaaaaaatagcagtcactaattttttttaattccttgttgttgctagatattttacatacttttaagattttttagggg
>1256610938345
GTACAGCGAGAGAAACAACAGCTGCATCTCCTCCAAGGCAAGATTGAAAGCACCAAAATATGACTTGTAGTGTTAAAAAGCATAAGCCTCTCTATACTGGGAAGCTGCTGAGGGAATTTTTTTGATCTGCCAAAAAGGACGAAGCTATTAGCTCTCAGGACATTCTCGCAAAGCTGTATGTGCATCTTGATAATATGTCTGTGTATTTATGTTACATTAGATTCTTTCTTAATGGTAATTGAGTTTATTAGGTCAAAGCTTGGAAAATAATGAAATGAGTATAAATTATTGGCTCTTGCT
>1257266520135
ATGTCAAAGGAGACCAAGCTTTCCCGTAGAGATTCAGACAATCACGATGACGAAATCGAGAATGTTCCTGAAAATCTCCGAGCTTCGCTTTTGTCTCTAACCAGCAACGATTCATTGAAGAATCCTAAACACGAGTGTGGAAGTAAGATTGATAGAACTCCGTCTAAGCCTAGAGCAAAGAACCCAGATCCAGCATTGCCTTTACGGACGCCTGATAAGTATCGATCCGCAGCGGCGTTTTCTAAGAATCGGTTTGGTTGGGGAGATAAGTGTGATTCTATCACTAATACAACGAACGCG
>125840034759
TTTGGGAGAGCGATAGTGTGTTCAGATGCAGCTGCAGAAGCAGCAAGGTATGGTTTTACGGCTGTGGATAGACCAGAAGGGTTTCTTGTATTAGCCGTAGCATCACTTGGTGAGGAAGTTACAGAATTTACAAGTCCACCAGAGGATACGAAGACGTTGGAAGATAAAAAGATTGGAGTGAAAGGATTAGGGAGGAAGAAAACTGAAGAGTCGGAGCATTTCATGTGGAGAGATGACATAAAAGTTCCTTGTGGACGGTTGGTTCCATCGGAACATAAGGACAGTCCACTTGAGTACAAC
>1259340421416
TGGCGTTTAGCTTGAGACCTTAAGAATCAAGTACTCCAACTTCTCGAATTGACTTATCTATTAGCTCAGAACCAAAGTCTGTAACAAGCAAAGGCATGACTTTTCAGACAGAGGTTCCTGATGATGGTTCTAGACAAGCTTCTTCTTCGCCTTACTCTGGAAAAGGCAAGATTGTTCCGGAATGTGGTCTTGTTGGTGATATGTATGATCCTTTTGTAGACAGTTTTGAACCAGCGTCTGTGAAATTAGATTGTGTTCAGGAGCATGAACCAGATAACGACTTGTGCATTGTACCGAAGG
>1260387810387
gtatttgaatttcttcttatcgtttcactttcttatgaatctcaattagtagtttctttggctcttgcaagttttactggattcacttgggtatcttcttcatatgataaaaagataagactttattggctattagactccagttttgagattgtgattgttgatgttcgtagtaatcacttaggtaatttagtttatgaatgtaggagacagattcaattaggatttttaggcattgagaagttcgtttgttctgtattaacgtagcttgtgtaatgagttaaatctgtgattcttggt
>126123001415
ACACCTTTGTGGAGAGGATATTGTAGAGGAAACTAAAAGAAGTTCAAGATTCAAGAAGCTTAAAGAAACTGTATAGCATCGTCTTCATTGCCTTCCCCTTTCGTATACGATAATCTCAGAATTCTTTACGATTTCATTTTTGGGTTTGGTGTTCATAATTTCCTTATGGGTTTTCATATTCTTTGTGTTTATTTTGCATTTTTCTTCTAGTTTTGAGTGAAGAGTGAATGTAGGTTTTGTTCTGAAGTTCTCATTTGATTTTTTTTATTAGGTTGGTTGATACTTTTGTTTAGCATGTCA
>1262361812889
GATGGGATTAGAGAAGGCAAAGAAAGAGCTTTCAGTAAGTATTCATAAAGGTGTTACCTTTGCGAAGAAATAAAGAGACTCGATCGTGAATAAACACACTTAAGCGATGGTTTTGGAATAGTCAGAGTTTTGGAATAAGAATAATGCCTCACAATAAAAGCTCTTGCGGTCTTCTTGGATCCAATCTTAAAGGTTCAAGAAACTCATCTCCTTTAGGTAAAATCTTCGATTGTTTTATCGTTCCATCGAACCACTTTGTTCTTAGATACAAGAACGTTTATGATTTATGTAGTTGGGCTA
>1263386211361
GGGTTGAAGCTTGAGCTTTGCACTTCAGATAGAGTCGGGTTACTCTCGGATGTGACTCGAATCTTCCGCGAAAACAGTCTCACAGTAACAAGAGCTGAAGTGAAAACAAAAGGAGACAAAGCTCTTAACACATTCTACGTGAGGGACGCTTCTGGCTACCAAGTTGATACCAAGACCATAGAATCCATTAGACAAGTCATCGGTCAGACGATACTTCAAGTGAAAGGCGGAAACACAGACGCGAAACCGAGTCCTCAAGATTCACCAACAGGGTTTCTTTTCGGGGTTTTCAAGTCGAGA
>1264167514626
AGAAAAAACAATGGCCTCCTCTTTATAACCTTACCTTATAATTCCACCTGAATTTCTTTGATGCGAACCAAGACGAACCAGCTAAAAAACATATAATTTGGTTATAGCAAGAAGAAGAAGATGAAGATGAAGACAGTTCTTGTAATCATAAACTGTATATTCTTGGCCATTGGAAACTGTGGAGGCCCTCTAATGATGCGTCTCTACTTCCAAAATGGTGGCGAAAGGATCTGGTTTCCAAGCTTCCTTCAAACCGTTGGTTGTCCACTCATTTTCTTCCCTCTTCTCTTATCTTTCCTC
>12656295628
gtctgatgatctctcacttcccttaaacttttgtgtccttgaattaggatttgagcttgttgtgctatttggattgttgatctgttgatttgatgttgaaatatgtgattgagtattaggtttgtagaatgtaaaccttctactgtgctccaatttagctcagattgttagttttggctcaaagatcttatcttctattatgcagtagtgtggttcttgatcctgtttcagatttgaagtttgattgcttaggtctcgtttagtctttagccttagcatgcattgcgttgtatcaatttg
>126652161938
gttattatttaatcaaaaatgttgtcttatgtggttatgtctcttagtcttagttaaacgcccttgctattaacaaattagtccgattggtgtttgttttgagtggtgttttatatagtatagttctcaaaaatattatgagaagacaaaatgtttctttaaagggatgcatatagttaatcttggttcattcaaaagccaaaataggttctttaaccaaatcttgcgttatgcgatgtgcaattccaaaaagtaaagcttggttttaacgaaaatgataataaatgatttatgctttga
>126727612912
gtatgttccttcagcttttctattcgcgagaaaattacgagtaaaggattgcttgaaattgaacttggatcgttctgttactgctttcttattgctatcagattttgattctctaaggaattagatattttctttgttgattgatttgttttgaacacgtattattaatcctagtctttgtttctacattataggaacgtttcgatttgaattagctaaaaacctcaattttatttgctcttttgcatatctgaaattggaagctgatgatatgtggatgttaattggctctagttactt
>126861216604
gtaattatctcttctaccctctgcctgatgactgagttgaatgaccataagctttacttacatacttttctgatcctttcttgttgacatatgataaagcatgtgctcgctgtcgttgaaactggagcatttagtctgcatttttatatagggtacatgaaactttgtgaaaataacataggactgctttattgaatatatatacattttttctgtgttgcttgcattttcgttattgatgtctactttggtacttctttctttgattctaccgtgaatctagtctagtagtatcacaca
>1269479721707
GAATGGAAGAGGCTTCATATGGAGAAATTTATAGAGGCGGCGACGAAATTCATGGAGTGGAAGAAGAATCCGAATGGGAGAAGTAGGGAAGAGTTTGAGAAGTTTGTACAAGATGATTCTTCTCCGGCTTCGGCTTGAAGAAGTTGTTTGCGTTTTATCTATCTTTTATGTCTTCTTGTTTCATATATCAAGGTGCTGCTAATAAAAGGGTCTTTACTTTCAAAGACAAAATAAGAAAGGCTTTGTTTTTGAGTATTTGAGAATAATGCATTTTATGTTTGGTGCATTTTGTCTTCTTAA
>12704650404
gtaagcttttttcttctgtatgtttgactttgttgacgtttagttccgttctttattggttgtttcgatacctcccctaaggagtgtaaaatttcatatgtttctgccatagtactattttctccttgatcattcataatatactcgatatttgaaagcttctgatatgtgaattcttggactgaactatgctatgttggctctcatgtagtcttgttacatagtgtcgtttccagttttagttctctttgtaatgtattagtacttttgcatttattcttgttgaagagtttgttttaa
>127153874864
gtaagaaatacaaatattttggggagaaataaatcgtttttctggacttaaattaaatagtttgagaatctcaccaaaaaaaaaaagtttgaaggtaaatacatgtatttaaagtttaaaccgaacaacaaacaaaagaataaccaacacaatacaagcctgtagttatgacatagaaaagaagcaagtaatttagtgattatctaaaactaatacaaaaatataaagatattataacaaaaaaaaattaatagagagttatatatatatatatacctttgtccgttcgagaaaggaatt
>1272140811451
[truncated: 1,394,168 more chars]
