# Supplementary material for: iPro-CSAF: identification of promoters based on convolutional spiking neural networks and spiking attention mechanism
Source: PeerJ Comput Sci. 2025 Mar 26;11:e2761. doi: 10.7717/peerj-cs.2761 (PMC12190325; doi:10.7717/peerj-cs.2761)
Supplement: Supplemental Information 1 [file peerj-cs-11-2761-s001.zip › raw data/A. thaliana_TATA_Data/Ptest.txt]

>1FP004281 AT4G17470_1         :+U  EU:NC; range  -249 to    50.
GAAACACGTTGTCTCTACATAATGCAAGTTGGTCCATGACCTCTTTAATATTGGACCCGATCACTGTCATTTTTGTGACAGGTATTAGGGTCAAATCAATTATTATTTCCAAAGAATGGGAGAACATATCAAACATATGGAAAAACGTTTTGTAAAACATTAATTTCTGTAGAGCCTACCGTATTTATATTGGCACAACAATTCACCTTTTGTGTGTATATAAAGGATCGAAACTAATCCATACACCTCACAACTTTCCAAGAGAACTTAATAATACAAACTCCTCTACCTCTAGCATCG
>2FP000630 AT1G26910_1         :+U  EU:NC; range  -249 to    50.
AACAACGATTCAAGATTCCTACGACGGAACACGAAATTGCGCCTGAGCCGTGACGTAATCGCCAATGTCATCAGAAAGAAAAAAAAGTCGCCGGAATAAACACGGATTTGTTTTTTAAGCTTAAAATATCAAATTGGGCTTTAGTTCCTTAATGGGCCTTATTTTGGTCCAAATCCAGTTACGTGGCAAAGAGAATTAGGGCTCTTTGTTCTTCTTATTTAAAAAAGTTACGCCTTTCTTCTTCTTCTTCTTCTTCTTCTTCTTCTTCTTCTTCATTTCTAGGATTCGAAACAACAATCA
>3FP000561 AT1G23200_1         :+U  EU:NC; range  -249 to    50.
GTTTATGCAATAAGTTCGAACCAATGGCCATTGCTAACTTGGATTCTATAACATATAATTTGTTCTTAATTTTTATTTTTTTGTTCTTAATTTTCGTTTTCATATGTTTATATCAAACATAAATCAGACGCTTTGACGTGGCTGCATACGTGTATACATTTTCATTTATGAGATTGAAAGAGAGTATCCATACATTTGTTACTTATACATGCATTTATATATAACTCTCTACTTCCCTAAGAAAACAATATCCCACATCTCTACTCATCCACATTAGTCAAAGATCTCTATTGGTACTTC
>4FP001391 AT1G70782_1         :+U  EU:NC; range  -249 to    50.
ATTATCAATACTCTTAGATATTCATTTATGTAGTTAAAATTTATTAAGATTACTTAGATTTTATTGAGCTTTGAAATATATTTTAAAAAAAAACTTTTAATTACACGTTGGTAAAAAAAAAAGACACGTATGCAAAAGCACCAAAAAAGGTAAAACCGGAAAAATTCTCAAATTTCAAAATTACCCAAAAAAGCCTTTAACCTAACCACCTTACTTTATAAACAACCTCACCGTCTCTCTTAGCTCACCAACAATCACATTCTTCTCCCATAAGAAAAAAAAAATAATCAAATCCTCCTC
>5FP001482 AT1G73580_1         :+U  EU:NC; range  -249 to    50.
TTGCAGAAAATGGTAATGTTTATGACTTGCATGTTTGTTAAACTGTCCACGGAGATGAACAATCGTTGAAAATGCAATTTATATCATTATGTTATACAATATACGATCCCTACAAACTTGCTTTTAAGCGGTCCTCACGTTCAATTAAACAAAATAATAATGAGAAATACTTATATAACAATCAAATATTCCAATCAATGAATAATTATTGATCCCCTTTATAATAAGCATCATCAACAATATTCGAGTAGTAGCCACATTTCACTTTCATCTATACAGATTCTGATTCGTTCGTTTGAA
>6FP004588 AT4G29290_1         :+U  EU:NC; range  -249 to    50.
TTTTCTCCTGTTTGTTTCTTTATTTTGGAAAATGAAATTGATTAGAAAATGGATTGGATTGGAGTGATTACGGGCACATTTATGAATAAACTTATCAATTATACAGAGTAATTACCGTTAAAAATGGTCTTACGACATCAATCAGTACTATTATTAAGGATACTGATTTTTTTTTACAGTCATTAAAAATATACACATACCGTACCTAGCGACCAGTATATATACACACATACATTAACATTATTACACAGTCATTACATCGAAACAAAGCGATTTTCGTTATCAACTCTTGTTTTACAA
>7FP001817 AT2G15090_1         :+U  EU:NC; range  -249 to    50.
AAGTATATGTAGTTAAGTGTTTGAATTCAAGTTTCAAGTGTAATAAGTACCGATGATTAATATCCTTTTCTCGGATTTAAGAATTTGTTAGGATATTTTTCTTCACTTCTGAAAAAACAATTAAAATATACTAAAAGATAAAATATCTTGGCAATTATTATACAACGCGGAGAAAGAATAATTAATACGTTTGGTTATCACTCTCTTGATTCACTCTATATATGTAAACCGAGCCAGCTAGAACGAAGTGTCACGGACACAACTTAAAATAGAACCAAAGAGTAAACACTTAAGCAAAAC
>8FP006270 AT5G62440_1         :+U  EU:NC; range  -249 to    50.
AAAAAAATATCTTGAGATGATTAATAAAAAAATATATTAGAAAAATGTAGACTTTAAAATGAAAAGATTTAAGAGACGTAAAAATAATAATTGGACAGATCAATGACGACAAATTAGTTACTACATTGAAAATCCTGGTTTTCATGTAGTGTATGCCGTCGAGCCAAAAAATCAAATAGACCGAACCAGTTCGGTTCAATCGGAAACCAAAGTCATATAAATATACCGCTTAGACGATTTCTGTAGGTCACACACCCTCAAGCTTAAACCCTAGAAATCGTAGAAAGGTGAAAAAAAGGC
>9FP004252 AT4G16400_1         :+U  EU:NC; range  -249 to    50.
CTTCTATTGACTTTAATACTGGGGCGGTGGTGATTTGACTTTGCCTTCCCCTGGAAAGCATGCTCTTTTGCTCTATTTATTTTACATATTTAAGACCCAGGTTGACATTTGCATGTGCAACAAGATATGTTTTTCAACTGCTGCTTACATTAGCTGACCGTAATAAAGAAAAGAGTTAGTGGGTACATGATGGTCTGCACGTTGGTCCGAGAGCTGAATATAAATTTGTTTGATTCATGGCATCATCACATCACTATCAATCATGGGAAACTGCATTCACACGTTGCTCTGCAAGCATGG
>10FP001338 AT1G68552_1         :+U  EU:NC; range  -249 to    50.
TGTGATTTTTGCTATAAATTAGGAATGACTTCCTAAATTGGTTATATTTTATTCCTAATTTTCACCATTTACAGTTTCTAATTGGCTGTTACAAAGTTCATGATTATATTCTGTATATTTTATTTCCCTTCTTAGTCGGTCTTTTTTTTCTTTGAATGGTTACTTTTGACCGTCATTGAACAAAGGGAAATAAATCAGTACTTGTTAAAATCAGAATATAAAGAGCGTGAAAGCTTTATTATTTCATTCACAAGAAGAAAAAAAAAAGTGTGAAAGGAAAAGAGAGAGAGAAAAAAATCA
>11FP005400 AT5G20870_1         :+U  EU:NC; range  -249 to    50.
ATGGTTAATCACTAATAATATGTTTTAATAAGTTTGTTTTGTGCAACAAATACATAAGAGATGCTGAATAGTTACTTGGATGGTTTAAATTCAGGTTTACCACCAATGGAATCAAGTTCCTTATTGAATTACTAACACAAATACCTTTCCTTTACCCTCTTTCTTCCATATACTCATCTTCCCCATCTCCTACATCTATATCTCTGTCTATATTTGTATATATACACAAATAAAACCCAAATTCTCATTAGACCCCACATTCTGAAACCCAAACCCCACACTTTTAGAGAAATGAGTAGT
>12FP006064 AT5G55180_1         :+U  EU:NC; range  -249 to    50.
ATCTCTGACAACATTTGGTACAACAATCTCCAATCAGTACACGACTGAAACGGTCAAATCCACAATTAAAATAATATTTACTTTAGACACGTCATCGAGTTGAAATATTTACATCACAAAACCGTACAGTTAAAAAAAACAAAGTCATCCCCAATATCTCACGTGGGTCCTACCCACTACATCCACCTCCCTCGTTCTCCTTCTTCTTCGTCTCTCTATATAAACACCATCTTTAGCTTCTCCTTCACCGGAATACAAAAACTGAAACCTTTCTCTATTTATCTCTCTATACACAACAAT
>13FP002630 AT2G45960_1         :+U  EU:NC; range  -249 to    50.
TGATTAGAGTAAAGAAAATAGTTGCAAAGCGGGATTTGAAACTCTGTCCACATACTTTAATTATCATTAATCAATAACAAGCATTATCAGTATTCAGCAGCAGCAAAGATGATAACGTTAATTATACTATCATGCAATTAAGTTAACTAATTAACTATCATCTTGTTTATGTTTTAATTTTGTTTCCATCATCTTCCAACCTTGAGTTTCGGTCACTATAAAAAGCCACCACTCTCTCTGCTTCTCTGCAACACATAACCCACTCACAGAAAAACCTAGAAAGCTCTAGAGAGAAAGAGA
>14FP000317 AT1G13510_1         :+U  EU:NC; range  -249 to    50.
TGACTGATGCAAAAGGTGTGGACAGAATCTTCATGATGCATGCAGAGTAGTGTCATGATACAGAGAGGCAAAGACTTTGTTTAAACTATTTTATAGATACTTGATGAGAGGTGACAATAGGGTAGGCCAAGATCTTTATGGAGATCCAGTCAAGTTTCTTACAACGAGCCATCCAAAAAAGTCAAGTCACCTTGTGTTCTGAAAACTTGTTGAGTCTATAAAATATGATCCAAGTTTTTCTCCTAGTCTAGATATAAACGATCACTCGATTTGGTTTACTCTTACAAAAATCAGTGGAAA
>15FP002294 AT2G33820_1         :+U  EU:NC; range  -249 to    50.
CACATATACCACAAAAAAGCATTGACCATTTCACATGCCATTCGTTAATCAATTGTAAACAAATTTTATGAAACAATCTACCTAAACTATCATAATTTTGTCACGATTAGACCGAAACTATCATTCTAATTAGTTCACACTACACAATATAGAATCTATCATATATATGTAGCAACCAATTCTTTATCTAAAAAAAAGTAAAATTTTGTAACACCCATATAAATATTTAACTTTCACTCTGAATTATTCATTTTTTTTTGTAGAAAGCAAAAGACACCGTAGTGAAGTGAATAATTCTTC
>16FP000051 AT1G03410_1         :+U  EU:NC; range  -249 to    50.
ACTTAACTAAGAGATTCCAAATTCAAAATCGGAGCGACACAGAGAGAGATGATGATGAATCTGATCGGAGCGTCGAAAGTTATAATTTATTCCACGTTCCGTTGACTGATTTTGACTTAAATATCAAATGGAGGGTTATTTTTGTAAATGACTATATTGTAGGAATTAATCAAGTACGTAAATAATATTTTAGTTTGTGGGGTGCAAATCTGATTTTATAGATAGGGAAGTTGCTAGCATGCGTTCTCCACAAACGAGATATCTTTTTTTTTTTTTTTTAAAAAAAAAGGTCCAGTCCCA
>17FP002248 AT2G32190_1         :+U  EU:NC; range  -249 to    50.
TTGAAAATATATTAGCATATCTCAATAAATATTGAAATAAATATTATTCCTTGCATGTGTGAGTCATTTACTTATTCTTAAAATTTGAGTTACATAACAAAAAAAAGGAAGCTTCGTAGCAGTTTTCGTTCGTCGTTGGAATAAATATATGGAGACTTAGCAATTAATGGTGCCCTCACGCGGTTCTACTAAACCGACCTCCTTTTTGCTTCCCTTACCTATATATACATATATCTCTATCTTCACTTCATATTAATCTACACCTCTACATACGATTTTCATTAAACACTTTTCAAAAAC
>18FP000225 AT1G10380_1         :+U  EU:NC; range  -249 to    50.
TATATGATATATGGAATTCTAATGTTATGTGTTGTATATTATTTTCTATGTTTGGTTTTGCACATTATCTAATGTTGTAATCCGTCATATGATGGTATGTATAGATAATAGACCCAACCAAAAGAATCTAGGATTTAACAACAACAAAAAAAGTAAAAAACTATATATAAACTAATTTATATTCTTATATTGACAAAAATAAACGCCTATGTTTTGCATATAAATGTACATTCACATATGCAATTTAGTATCCCGCTTAGCATTGCATCTATATTAGGTTACATTCACTCACACAATTCA
>19FP000588 AT1G24160_1         :+U  EU:NC; range  -249 to    50.
ACTCATAAAGAAGCTCGTGAAGTAGTACTTAACAGTGTTATTTGTCTCTTGATCTCTCTCTTTGATTGCTTCGAAGTTATCACTTGCATATTACTACTAGACTACTAAATGGTCCCACCGACTCTTGTCTTCATTTCCGATCTGAGTCGGATCTAATCTCTTCTTCTTCCTCTTGCTTTTGTGTTCATCTCTCTCTCTCTCACCCTTGTTAAATCTGCATTTAAGAGTCTTTCTTCAGCTGAGTGAACCAAAACTATTTAATAATTGTTATTCTTTTGACAAGTCTTCTCTTTTTTGTTC
>20FP003920 AT4G00238_1         :+U  EU:NC; range  -249 to    50.
TTATTGTAGCCTTTATTCTCTGTTGAATCCTAGCAATGAACATTATAGGCAGAGCAAAACGACTAATATGAAATGGAGAACACTAGACAAGACCAACCGATGATACTTAGTCTAAAGTCAATACCTTGTCCCTATCAAGCCCACCAAAACTCTTAGCAGACAACATTCGAACAACCTTAATTTGTTGTTGGGCTTTGTTTAATTAGATTGTTTGTTAAATATAAAAGAGAGTGAAGAATGTTCAGCGTTAAAGGAAAAAAAGTCTCGCCGCTCACTAACCCTAAAAAAAGTAACTCTCTC
>21FP002504 AT2G41500_1         :+U  EU:NC; range  -249 to    50.
AAAGAAATTTGGAGCATACCACAAGATTCAATAATTTATTGGGCCGTGAATGGATTTGGTTGAATTGTGTTAGAAGATTTTTTTACGTAAACAGAAAATGAACATGACCTGCTTCATATACTCAAACTTTTACGAATTAATAAAAGCCCATTATGAAAAAGGCCCAATATGAACCGGCCCGTTTTCACAAAGTCGTTTTTTTTTTGTCAAAGGTCGGTTTAAAGGACTAAAAAATAAATAAGAAAAACCCTCTCGGCTTTCTCGCATCAAATTTCCGTTTTTGCTACCGTCGTCTCTGGT
>22FP000269 AT1G11800_1         :+U  EU:NC; range  -249 to    50.
TCTCCTAAATAGTATGTTTTTGTTTTTGTTGTATTCCCCAACAGCTAATTCTGTCTTCTGGTATATGGGTATACTTCGGTTAGTTTCGGTTTGATTACGGTTCACCTTTCAAATTTAAACATTGAAATTGTAAACCATCTTCTTTGTCCAAAACGATGTCGTATAATAATAACACGTAGCCGTTAAATGAAAACCGAAGCGTCAAAAAATCAAAATCGATAAAAACTAATTAGGGTAAATGTCAACAACAATCCGATTTCTGAGAATTGTCACAAGTCGAGCAATGTCGTCGTCTTGGTC
>23FP002966 AT3G11385_1         :+U  EU:NC; range  -249 to    50.
ATCTTGATCTTAATCTTAATCTTAGTATTTTATTTTATAATGTGCATTACTGCATTGCACAGCGTGGAAACAGGTCTTGCGAATAAAGTTAATGATAATTCTATCTATTACAAAAGTAAACGATGACCGAAATATGAAATCGTATTTTCTGGTCATTCTTAATTATAAAAACAGCAAGTTGGTCATTGTCTACTAGGACATATGTGAATGTTTGTTTATTAATATGAACACTGCCATTTACTCTACTCCACGATAAGTGGAAATAAATTAGCAGAAACATACATCGATCATAACCAAAGG
>24FP004062 AT4G09890_1         :+U  EU:NC; range  -249 to    50.
TGATACTAAAAACAATTATAGCCATTTATAATTGGAAAAAAAATCTATATAATTTTGTTGTATTGTTAAAAAAATCAATTCAATAATCCACCCTCTTTTTTTCTTCCTTTTTTGGTTAAAATAACAATCCTCGGTCTAGTTGGTTTGATACCATTACCAAATGATCTGGTTTGTTTCCCACTTTCGTTATAAACCTAAACAATGCTACCCCCACTTCTTTATAACCCAAACCCATTTAAGAAGTGTAGTAAGCTTCTTCACCCACATAGCTATAACAAGAGAGAGAGATAGACATAGAGC
>25FP000321 AT1G13607_1         :+U  EU:NC; range  -249 to    50.
TTAAAATTTAAAATTACATTTCTTATTTATCTTTACTCAAATTAATTAATTTCGAATTTAGGATAAATTTAATTGTCAATATTAAGTATACTAAAAACACACACAAAGTTTTTAGTAGTTATTTTTGAAAACTTTAAATCTAATCAAATTAACTTTTTCCAAATGATATTTAATAAAAAAATATTAAACTAATTAAGAACAATGAATACTTTAGCGTGTATAAATACCAAAAGCCCATCATCACAAACCAATAAATCATTTACATCCGCTAGTTTAAATTCATTAGACAGAGTCATTTTC
>26FP001341 AT1G68620_1         :+U  EU:NC; range  -249 to    50.
TGACTAGATGTCTAGATCTTCTGGAACTTGAATACCTCGAATCGTCAAATTGTTGAATTGAAGAAAATCACGTGGGCATCTACGGTCCTAGACATTAATCTCAGTAGCCCACAAATTTAGTTTAATTTCAATTATTGATAGTATTTTGATGAAAAAGTATGGTTGGGAACATTTTCGACCTTACCAGTCTCTATCACCCTCCATTATACATCCTCCTATATAAGAAATCTCCAAACACATCAGTCTCCTAAACTCTTAAAAAAAGCTCTCTTTGTGGATCACGAAACTATACACAAATTC
>27FP003058 AT3G14610_1         :+U  EU:NC; range  -249 to    50.
TGACACACACTTCACCCAAAAAGGATTGAGAGCAGTTCAATTCATCATGCTCAGTGGATCACTTTTCATGATTTATCGATTAAAAAAATTGCAAGTAGACGAGAACAGATGGAAAACTCTTACACGCAAGTACACAGAAAAAGCCCCTTTTCCGGCAAAGGATTTGGAGTGTAACTTGTATAATCAAAACTCCAGTGACAGCCAAAAAGTCTCAATCTTTATAAAGACCCACAAAAACTTGCGGACTCCAGAGTGAGTGTGAGAATCGGAGATGTCTTTTTCAGTAGTAGCAGCTTTACC
>28FP001428 AT1G71910_1         :+U  EU:NC; range  -249 to    50.
ATCCGAAACCAATTTATTTAAAACTTTATAATAGCATAAAACCTCTTAACTTCAAACAAGTTTCAACTTTCACATATCTTATAGGGATCATGGTAAAAATGGTTAAAAGTTAAACCTGATTTGCATTACAAACAGAGGATTACGTGTATAAGGGCTATAAACTATATATTACCTAAAAAAGAAAACTAGAGTTGACTTATTGAGTAATAAAATCGCCTATAAATATCGTAACGAAAGAAAAAAGATCCCAAAAGAGACAAAATATTAATTTGTTACCATAGTTACAGATTTCTTTCGAAT
>29FP004542 AT4G27750_1         :+U  EU:NC; range  -249 to    50.
TGTTCGAACAAGGTTTCTCTGTTAATAAAGATGTTAATAGCTTCTCTTGTGTTTCGCCTCAGAACCTTCCTTTGTAAGTGTAATATGAATCTCCATACTTTGTCTTTGAGTAGCTTGGAAGATAACTTACTAGGGAAAAAGAAAGGTCTGCCGTTTAAAATTTAGACTACGTGCTGCTTTATGTTTACCAAAGCTAAGTGGTTGTCGTTTTGGCGCAATAAATGTGATTACCAGAGGAGAGGGAGAGAGAAAACGGAGCGAGAGAGATGTATCTGAAGAGACCGATATGGAGCGATGGCG
>30FP000037 AT1G02630_1         :+U  EU:NC; range  -249 to    50.
GAACAAATTAAAGTAGTAACTTTAATCCTAACCCATCTGTTTTGTGTCCCACCAAAAAACATACAGTCTTGTGTGTCTTTGTACTACTAGCTATGATCTCTAGAGCCATATCAAAGAATCGTAATCCCGAATATATAATGCTAAGATGTGACTCGTGTTGGTCTTGCTACCACCAAATCTCACAACCATCTAATCAAATCCCTATCACACTCACTTGCTTTATAATGAAACCAACATCGGAAAGATTTCAAGAACGCAAAGTAGTGAGATCAAGAGAGAAAAAAGGGGAGTTACAATGGT
>31FP002833 AT3G05450_1         :+U  EU:NC; range  -249 to    50.
AATATTAAATTTAATCTTTGATTAACTTGTTTGATTAAGTTCTACATACCGCATAATGCCCAAAGATAAAGGAAAATATAATTAAAATCATTTAGATTTCCCCAAAAGCAATTTTTAAAAGGAAAAAAAAATAAAACCTATTACTCCTACAAGAAAGGGAGAAGTTACAGAGTAACCACCACGTGGATAGGCTCATAAAATATAGAGATCTCGGGTCTATATATATATAGGAGAGTAGAGAAAGTCCATAATCATCAAGATTTAGTGTTAAAGCATAATAAATATTTTCTTTGAAATTTG
>32FP006114 AT5G57050_1         :+U  EU:NC; range  -249 to    50.
GGTAAAATAGGAAACGTATAAAACATCTGTATTCAAAACTTCTATAAAGATACCCAATAATAATGGAGGGGTGACACGATAGTAAATAGAATAAGAAATAAAATTTAATCAAGTCAAAATAAAATAAATACCCTTTGTTTTTGTTTCCACAATTCCTTAAGTCTTTCTAATTACTTTGTTGTTCACTAAAACATCTCACATTGTGCTATTTTTTTTAATAAATAAAGACCTCTCTCTTTAAAACTGATTATCCCCTAAACTATTTGTTTGTGAGAAAGAAAGAGAAAAAAAAGTTTTTTT
>33FP000862 AT1G48470_1         :+U  EU:NC; range  -249 to    50.
CTCCGATAGGTGTCTTTAACAGTGTGACGTGTCTGTATTGTTTCATTGATGAATCTGTTACACCGTTGAGTGATTGATTCTCAAATAAATTGGTCCCAAAGCTTTTTATCAATATGTGATGGTTATTAATGGATACTTAATAAAAGATGCCATTATACTAATCAACGATTATTGTTGAGAAAACAATAAAATAGGATCTCAAGAGAAATAGCCGCTTCTATAAAAATAGTGAGAGTGACTGAGATCAATAGAACCAATCTCAGAATCATCTTCTTTCTCTTTCGGAACAAAAATGACGTC
>34FP002438 AT2G39100_1         :+U  EU:NC; range  -249 to    50.
CCCATGCTCTATTAAAGTCGCGATCTGCTCCTTTGGAACCTCCATTTCAGAGACAAGAGAGTTCGTCGTTAGTGGCAATGGTGAAGTTTTTTCTTCGGAGCAGCGATGAAGTAAAAGATCCTTCACGCTCGCTCTTCATTTTGAAACAAGAAATCTCGAACCGAGTCAACCCAAACCGACATTAACCGGTTATCTATCTGAAATCCATCTCGGTTCATTAAAACCCGACTTTTCCAAGAGCCCGACTTCACCGAACAATCTCTATCTCCGGTCATGCCTCCATTACCGTCCTCCACGGCG
>35FP006379 AT5G66780_1         :+U  EU:NC; range  -249 to    50.
ACAAACACGTATTCAAATCCTTGTTAAGTCCCGCCACCTGTCACCAGAGCACCACGAGGCAAACTCTGATCAGGACACCGTCGTACTATTATGTCGGAAGACAGGAAAGCTTAATTAAGCTTAAACCTGACGTATTTAACTTCGTTAACTCTACCTTACTAAAGGGTTTTAATTTAAAACTTATCATCTCCTCGTAAGAATAAAAACTACTTACTCTATAAATTTAAGCTTCAAGAAACCTCCAAAAGCAGAGAAATGATCAACGCTTTTAAGACTATCCGATCACTGCCCTCGAATACC
>36FP003950 AT4G01670_1         :+U  EU:NC; range  -249 to    50.
TTAATTGGTTTCTAACGAGTTTTTCATTGATAGACTTAACATTTGGCAGATTTTATTAAGTTTTGGGGCTAAAAATGGAAATTCAAAGAACGGCGATAGGATATATATAAAGGTCTCCATGTCGTTATGTTTTTTAATCAAAACATTTTAACCAAACAGCAAAATCAAAATCAAAATCCAAAGCTAAAAAACAGATACTATCAGATAACATCAAAATATATAGAGACACAACAAATACAACATTTATCTATACTAGAGTTTATTACTATGGCTTTTGATGAAGATATGAAAATGGCGTCT
>37FP001705 AT2G02100_1         :+U  EU:NC; range  -249 to    50.
CACAACATCTGCGTGTCTTGTCACCTTACGTTACGGACCACAATTTACACCTATGAAAGTGTCGGTAAAGCAAATAAAATCGAGAAACTCACACCACTCTTATTCAAATCCAAAGTGAATACTCCAAAAATAAAGTAAATGATATTTATCCAAAAATATCTAACAAACGCGTAAAATGTGAATTATCTTGAACGTTTTAATACCTCTTTACTCTCTTTATATAGTGCCATTTTCCTCACTAGCAGCAACACACTTGAACACTACTTTCGAACTCTCTCTTTATCTCTCTTGCAATGAAGC
>38FP002383 AT2G37160_1         :+U  EU:NC; range  -249 to    50.
TTCACTGTCTTATTGTCGACTAAACAATTTATTAATTAACTATGGTTCTTCAGTAATGGGCCTATATTTTTGGACTGTACTTGGGCCTCAGCTGTACGTATCAAAAGGGTTCGAGAAACTCAGAGATTAAAGGGATCTTGACCGTTGATCGAGATGACTTTGATTTTATCCATTAATAGTCAATTTGATTGATGAGTTAAGAGGATGATTAAGAAAGCAATAAAGGAAGCGAATCGGAATCCACATTGTATTAATCTTTTTGATCCAGTAGCCATTGGCGAATCCAGGAGTATTAAAGTT
>39FP004159 AT4G13790_1         :+U  EU:NC; range  -249 to    50.
TGTCTTGACAATAGCAGCTGAAGACAGAACTAATGTAGCCATTGGCCACATGCATGTAGGACACTCATTTTTTCTCAACACCCCAACATTTATTAAACTACATCTTCCTAAAATCCAAACGCTTTAACTAATCTGTTTGTCAAAACCATGTCCTTGTAGGTCGCACTCACAATTCGTAGACATATTATTTTCAATAAAACCTTTCTAACTCCACCAATATATATAGACCCACATTTCCCTTTGGCTCATAAACCAAACTCAAAGCTTCTCTTATCATCAAACAAGATCAAGATATCTTAA
>40FP004130 AT4G12890_1         :+U  EU:NC; range  -249 to    50.
CTTATTAAACTAAATATTCAAGATATATACTCAAATGGAAGATAAAAACATTTAGTCTGTTACCACTACCAGCCTAGCTAGTCACTAATAGTCACTTTGGAACTGAGTAGATATTTGCATCTTGAGTTACCATGGACTCAAAAGTCCAAAAAGAGACCCCGAGTGAAAATGCTACCAACTTAATAACAAAGAAGCATTTACAGCGGTCAAAAAGTATCTATAAATGTTTACACAACAGTAGTCATAAGCACTCAACACAAACTCTTTACGAATACTTTTAAGTATGGCTTCTTCTTCTGC
>41FP006072 AT5G55460_1         :+U  EU:NC; range  -249 to    50.
TTTTCATTTATGAAAAGAGAGAGATAGAGCAAAAAAAAAGCCAATAAGTCTCCCACATGTCTCTTTGCAACTTGCAGATATTTCAACTCAAAAGACGACTTGACTTGACTTAAGGTCCATATCATACTTATGGTTGAACCAAGAAAAAAAAAGAGACGACTAGACTAGTAGAAGACTAATGAGTCTGCAACCCATACCATACGCTCAATCTAACTTGTATAATAAGCTCATTAGATTTAAGGATCATATGGAATAGTCAAGAGAGAATGGATACGAACAATACCAGAACTGTGAAATTTG
>42FP006301 AT5G63600_1         :+U  EU:NC; range  -249 to    50.
TTAACGTGATCGTTACGTTTGCTACAAACTAGCTAGTTGTGTCTTCTTTATTTTAGTAGATAAGTATAAGAGTCTAAAAATATTACAACCCAATAATGGTTACATTCATGGTCGACTTAGAAGATGAAAGTTGATTTCTTAAAAAAAAAACACGCACAATAAATAAACCACCAATTCACAAATACAAGAAATTTAATAACCTCGAGCAGTTACCCTATTTAAATCCCCTCTAGCCTTGTTTTCCTTCTCACACCTATGAAGCAATGGAAGAAGAGAGAGACCACAATGCATCTGAGTCGT
>43FP005722 AT5G42020_1         :+U  EU:NC; range  -249 to    50.
GAAGAAGACTGGCCCAACAAAAGCTCATTGTCTAATTAAGAAGAAGAAACGAAGTAACCAACGGCCACGATTACTCCAACACAAGACCAAATCTGATTGGTTGACATTATAGATCGTCGTAAGATAATTGGTCCACGTCATCTCCGATGACATAGTTAAATTTCTTCGTCTTCCATAAAAAGCGACTACTTCACCATCACCTTCGGGCACTGGACCTATTTAAGCATCCTAACTTCTTCTTCAAAGCTTAAAAACCAGAAAACAAAAGGAAGCTCTCTGTTCAAATCAAAAAGAGAGATC
>44FP004085 AT4G11040_1         :+U  EU:NC; range  -249 to    50.
ACTAGCAGACAAAAATATATATATATATTTAATCACAAACAATGTGGTCTACCAAGATGTCTAGATTACGGTTTCTATTTAAGTGCTTTCCTTGTTCCATGAAAAAACGTATCACGATAGAAGTGGCCGTCTCTAGACCGTCATTTCATTTTTTTACGTTTTTTTCTTTAATTTTTTTCATTTTTAATAATAGTACACGACAAGAGAGCTTGTGTATATATATATAAGCATGTGTTAGGTATATAAAATACTTTCTGCCTTCAACGGATGTGTTAGTTTTCGAACACTTAAAGAGGAGTT
>45FP005354 AT5G19120_1         :+U  EU:NC; range  -249 to    50.
ATCGTCTCCTTTTTCTTTTGAGCTTTTAATAAAATGGATAAACATTGACCAAAACAAAATAAAAAGAAAAGAAAAAGTCCCCACCAAAGAGCGAAACGACACAACAAGTCTACTCAGCACTTACCTTAAAATGAACCAATCCTTATCGTTTCAGTTTTTTCACATTCACAATAAACCAGCGTCGGCCCACCGCATCCCAAACCATAACGCTTAATCCTTAAAAACCGTCCAGATCCATTTCCTTCCTCTAAAACTCATCACACACACTTCTAATGGCTTCTTCTTCTTGTTTGAATCTCT
>46FP003050 AT3G14370_1         :+U  EU:NC; range  -249 to    50.
CTTGCACACCCAAGATTAGTGATAGTTTTAGACTTTCATACGTGATTAATAGTTGTTTAATACCTAAAATCACATAATAATAAATGACCCGTTAAGGTCAAACATATCATCACTTTCCCTTGTCATTTCCCAACTTCCCAAAACCCCCAAACATAAACTTTTTTAAAATCATTTTTTCAAATAACTAATTAACTATCAAGTCTCCAATGTCTTCTTTATAAATAACTCAGAACTCTCTGCCTCAAAGACACACAAAAAAAAAAGTGAATCAAGAAAGAAAAAAATGGAACAAGAAGATTT
>47FP001563 AT1G76640_1         :+U  EU:NC; range  -249 to    50.
AAGAAGAAAACGTGTTTTAAACATGGGGATGAGATATGTAACGAACCAATATACTAATATTTCCTTTCCTAGCTAGATCTAGAAGACTAATAATACTACTTCTTCTAGATCTAAAGACTAAAAATATTTGTTTTTTTTTTCTAGATCTGAATCTCACACGTTTGATTCGTTTCAATTTCTATTTTCTTATTACTATTCTCGACTTGAAACACACCTATATATATAGAGAAACACTTTATACCATTTCTCATTCAAATCCTAAATCAAAAAAAGAAAGAACAATACTTGTAACTTATAACA
>48FP003988 AT4G03430_1         :+U  EU:NC; range  -249 to    50.
TCACCGCAATATTTAGTCATTTAATTTTTTTCCCAAAGCCATGCAAACGACGTCGTTTAAAACCAAAACACACAGAGATAGTCATATACGGTGTCGCTTTATGAAAAGCTCGAATTATACTAACGGTGGTTTTACAATATGAAGTTCAAAAAGCCCATTAAAAAGCCCACTACATATCCCACCGCCTTTACCTCTGAACCGACTATTTTTTTTCCACCCTTTATATTCGTTGTAACAGCAGAGATTTTTATAGTTTGGTTTCTTTGACCGGAGAATCTCGATTAGGTTACGATGGTGTTT
>49FP004470 AT4G24974_1         :+U  EU:NC; range  -249 to    50.
CATATAATACTTTTTTTTTTTTACTTTTTAAGTTTATGTTGGCATTTATAAGTTGCTAGATTATGACTTGTGTCATATAGCATGTGTTGTTTCTAAGTCAAATGAATACATTTGATAACAGCAACATCAACAAAAAAAAGGGAAAATATATACCCAAGAGTAAAGAATCTTTGCATATCTTTGACTATCTTAATCATTCACAAAAATGTAACTGAGTATAAAAAGATGGGATGCGCAAACTTTAAGTTCATATTCATAATTATTATCAAAAAATAATATTCAAAATGAGTGGCTCTTTGG
>50FP005890 AT5G48520_1         :+U  EU:NC; range  -249 to    50.
AGGGTCACGTTCTCTTGTAGCATCGATTCTTTTTCCTTCTCCAAATTTATGGCATCAGTTTGGAAACTAGCTATGGTCTGGTCATATAGTCTTATACTATTTTTCTAAGGTGAATAATCTCTTTTTATCGTCAAAATCATGATTTAGGCCCATCAACCATATATGCATAATTGCATTCAAACAAAATAAATAAAGAAATACTTACTTTACATAGTGAAATATAGACGTCGTATGGAAAATGGAAACAACATCAACAAAAAAAAATCAAAAATCAAAACTCTTCACAACCTATCTATTGAA
>51FP005477 AT5G24430_1         :+U  EU:NC; range  -249 to    50.
ATAATTTTAAAAAATTTGATCTAATTTCAGTACTTTTGTAGGTCAGAAAAATTATTTTTAATTTCTTTCGTCGTTAATTTCAATTCAACAATCAACATCATTAGATGTGAAAGTCATTAAATGAAATTAACATACAATTAAAAGTGATTAATGCCACTACGCGCTCTTGCCTCCTTCTTAGTGGTCTTCATTTAACAAACGCCTTCTCTCTTTTTTCCTTTAAATCTCTGAGCTCTTTTTTCTTCATTTGTTTTTTTGCCAAAAAAAAATATATATATTGAATCTTCATTCATTAAAAAA
>52FP002642 AT2G46530_1         :+U  EU:NC; range  -249 to    50.
TCAAGGAACAATTTATAAACATCAATTTCTTTTTGGTTTCACACGCCTTATTATGGTAAGAAACTATTTTTGCCTATTGAATGAAAAAAATTGATAAGACATATGAAGGATGAGACCTAACTATAGTCTTAAGTACATAACATTTACTACTACTCAAAACCGTTGTCTTTAATTTTAACGGTCCACATTCGTTCTCACAATAATTGACCATACGTTTGTTTAAATACTTCAAAGGAAAGGAAAAACAGCAAGACGTTTGTGAGGTAATGGACAAACGACACGTAGTTTGAAAGATGAGAA
>53FP000718 AT1G30750_1         :+U  EU:NC; range  -249 to    50.
GATCAAATTCTTCTGTATTTATAGATAAATTCTATCATTCTTGTATATAAACACAGCATATAAGCACAAAACAGTGATGTAATAGTTGATACAGAAACAAAGACACTATATGGTTGGTTTAGTTGGATTTTGTGTTTCAGGTCAACTACTTTCTTTTTTCTCTCCATCAACTCCTCAGACAATCTTAAAGAAGCTAACAACTCCAGGTTTGTCTGTCTATAAGTTCTGCTGTTTAGTAAACCGGAAAATACACTGGGAAAACTCAAGAAAATGGACATGAAATTCGCCAAAACCGGGAGA
>54FP001392 AT1G70800_1         :+U  EU:NC; range  -249 to    50.
AGTACCTTCTTTTTTGTGAAATGTAATGATGATATTTCTAATGTCAATGTCAGAAAAAGACAGGAGATATTTCTTATGAATAGAATCTAGAAGGTATTTGTGTGTGAGTAACGCGTAGATGATAATTAAAGTGAGTTAGCAGGAAACAAAAAGTTGGAAAAGAGACCTTTTGAATTCACCTTTCCTTTTCTTTTTTGTTTCTTTCTTTTAATAAGCTGATTTAAGTAGCATCGTTGAATTTGAGTCGGTGATTGTTTGTAAGTGAATAAGAAAAGTAGTAGAGTCAGGAGACAGGTGTGC
>55FP005708 AT5G41040_1         :+U  EU:NC; range  -249 to    50.
AATAAAGAAGAAATACTATTAGTCAATATAATTTTTTTTAACAAAATAAAAATAAAGAAAGAAACACTATTAGTCAATGAATTAAAAAAAAAAAAATCCATCTTTCGATCAAGACCGTCCAAGTATTCTCCTTTCACATAACTCTTACGTTTTACACTAAACAAGACGAGATTTTTATGAGCTTGTGGCTCCCACAACAATCCTCATTGATTTCTCCATATATATCACATGAGAATCCAACTCGACTTCATACTAACATTCATCCCAAAAGTTCCATTCTTTTTCACAAAGCCATTGTGC
>56FP001885 AT2G18150_1         :+U  EU:NC; range  -249 to    50.
AACCAAAAATGGCGGTGAAATAGTCAAACAATTCATGCAAGCTTGGGACATTTGGATACCAAACCCAAGATTTAGTCTCTTTGATTTCAAACCATTTTTTCAATACATTGTCATTTTTTAATATATCTCTTAATTGATTAAACCCCAATCAAGTTACCAACTCTATTGCCTTGCTTTTTCCTCTTCATGACGCTATAATCCACGAACCCTCTGGCCTATATATACTTTCGATTCTTCTTCTAATCCTTCATATCTCCTACCATCACAAAGTCATCTCCTTCTTCTTTCTTGATCTAGCTA
>57FP004745 AT4G35380_1         :+U  EU:NC; range  -249 to    50.
AAGACGCATTACTATACTTTTTAATAACGTGACCATTAGTATACATTTGTATGGTATCAATATTTAAAAACATTTGATTGGATCATAGTTGCCATATGGGACGTGGGAGATGAGTGGGTAATAAGACAGTCACACGCGCCTCTCTATAACACATGATCTCCACGCGCTCTTCCTCTTCAGCAGGAAAGCTTTTACCAATTCAGCAAATCAAGAAGCTATATAAATGCCGCACTTAACGTATTGAAACTTACGATCAAATATCAATCTCTCTCTCTTTCGACCAATGGACTAAATCAAAAC
>58FP004751 AT4G35700_1         :+U  EU:NC; range  -249 to    50.
ACATGTGTACCGGTTTAGTTATTTTCCGGTTCATACCAACTGAAGAAACCAAGTTATAAGCGTAAGTTCTGGCAGGGGCAATTTCGTCAAAACGAGATTTTGATTGGATCCTACGGACGCAACCTTTTAAAGAAAAGGCGCGAGAGAGATCTGAGCGAACACGTTAGACACACATAAAAAAATAACGGTCATAAACCGCCGTGTGGTCATAGAAACTATATAAAGACCACTTCGATTGAAATTGAAGACGTGGTATTCTAAATCTCTGCAAAGAAGAAATTATGAGTAATCCCGAGAAGT
>59FP004216 AT4G15490_1         :+U  EU:NC; range  -249 to    50.
CAAATCCTAGTATATAAACAAACATACATAAAAAGATAAAAAAAATATTTCCCTTTATAATTGATGGAAAGCACTGGAAAGGGATATGTACTATACATGGACTCAGAATAGAGATCGTCCAAGATTCGACGAAGAGTAAAAGACAAAGAAGAAGAGAAGTGTATGTTTTTGCCACTCGTTTTGTTACTTTCTTTTGATATTTTGTTTTAGGTGTTCACATAAATTTGATAGTGTAAAGAAAACAAAACCACTTTCTAGTTCTTAAAGAAACTAGAAATCCATGGACCCGTCTCGTCATAC
>60FP004930 AT5G02900_1         :+U  EU:NC; range  -249 to    50.
TTGGTCATGTGTTTCCTTTGGTTTTCGTGAATTACTCTTAACTAATAGTCAAAGTATACATAATCGTTTACGGTCCAACCATTGCCCCCTTGTCTCTCTGTATGTGATAATGTGCATGTGTTCACATATAAAGTCTTCGAGATAAGAAATGGTCAGTTAAGGATATTGAAAGAAAAATCTACACATAATAATGATAAGTTAAAAAAAATAGCTACATGTATATAAATAAATCAAGTTGTTTGCGCACTCAAAGAAACCATCACAAGTGTGTGTGTGTATAAATCAAACTCTTCTAATGGC
>61FP001477 AT1G73380_1         :+U  EU:NC; range  -249 to    50.
TTACTTAAGATTGTGGTCCCTGTGGACAATGATACTAAATTACTTTATAGCAAGATAATAATTATATCATTATACAGTACTAATTATCCATTAATTAGTACCAATTGGAAAAAAGATTCAAGTTGATCAATTTATAGTCTAGGAAATTAAGTCATCACTTGATTAATCATATGGTTACACTGAACTAATTTTGTTGAGATTTTCATTATGTACCGGAATATAACAAGCGGCCAGAGAAACATACCGGATATCGGACCGAATATCGATATGCTAGCTACTCAAACCGGTTTTGAGCCGGTT
>62FP004255 AT4G16447_1         :+U  EU:NC; range  -249 to    50.
TGCAAATTTCCACTCACACATTATACATTCTCTTTTTACAATCCTTAGATTGTCACTTTTGCCTTCTTCCTCTTGTTCTCTTACCACTTTACTCCTGATTCTCTTCCTTTCGGAATTTCATCGAACTACTCAACAACCCTATATACTTTTATTGTTTTTAAAGTATTCTCATGCAGATTAAATAATAAGAAATAATATACACCTTTTTCCTCCTTATATAAATAGGCTCAACACACGTAACATGGCCCCAAACCCTAGCAAGACTCTCTCTAAGACTCATATCATTACGTCATGAGTTCA
>63FP005674 AT5G39580_1         :+U  EU:NC; range  -249 to    50.
TATTAATTAGGAATTAGTTTGATAGAAACGAACAAAAGAGAAAAAACAAACCCAACATGATCTGCAATCGTCAACGCGCGAAGCCAGCTCATGACCAATCACATAACGCGGTTTTCAGTTTTGAATTGGATTACAACGTCGTCGTTTTGTCAAATTACCTCAACACTCTAGCCCCTTTCGCTGACTTCAACATCACCATTTGACTTCTCAATCCCTCTATAAGTTACTCACGTTCTCGTATCACTTTCCATGCATCTAAAACAAACTCTATCTACTAACTCGAAACACACTTGCGGTCTT
>64FP005757 AT5G43060_1         :+U  EU:NC; range  -249 to    50.
AATTGGACGGCTTTAACAAATGTAATTGACTCTTACAAATTTTATTATTTTAATTTTCACCCCACTATTTCTCACTTATTTCTTTAATTCCCTCATCTCTTATAATTGACCCCACTAGCCCATTAAAAACCAAAAATAACTATTTTAAAATCTTTTTGAAAAGTGGACAAAAATTAATTAATAATTAATTAGGAACACTAATTGAGTTTTCCCCTTTATATACACCACCATCAAATCTCTATCTCGATCAAAACAATTGTCTACATTCATCTTCTTCTTCTTCAAACAAAAAATGGGTTT
>65FP006193 AT5G59760_1         :+U  EU:NC; range  -249 to    50.
AAGTTTTTTTTTTGTTAATCAACTAGATCAAAGTTCAACCATCCACTTTACATTTTTATTTCATATCTTTTTTTCTGTCACATGGGGTAACGACTTTTGAAAGGACATTCCGTTGAAAAATAACCGATTTTTTTCTCTTTTTTTTTTTGTTTGATCAAAAATCAAACAAAGCACTGATATTTTACATTGATTACATTTATGTATATGCACATACTATATATAGGGTCCAAGCAACCATTATAAAGGATCATTCTTAGTCTTACAACAGAGTATAACAAAACACAGACACTGATCAATGGA
>66FP000372 AT1G15290_1         :+U  EU:NC; range  -249 to    50.
ACCATCACCTCGTCTCGGTCGAATTGCATGAGACTGTGATTGGAGTATTGTTATTAAAACTTTAATGTGAACATCAAAATCACATGTAACGTTCTAATAAGAGATAGAGATAGAAAAAAGAGATTTGGCGTTAGCGACAAGGAGAGGCCAGGATTGGTTATAAATCTCAAAACCAAAGTGTTAACCCCATCCAAAACCCTTATCCTTTTTTTCTTTTTGTTATATATCTTCTCTTCACCTTTCTTTCTCAAGGCTCAAGATTCTTGATTGCTCTGCTGCTCCAAGGTACCTACCTACCTC
>67FP006180 AT5G59410_1         :+U  EU:NC; range  -249 to    50.
TTGAGGCATCAGATCCAAAATATCCAAAAGCTAATCCCAATATATTATAATTAAGGGATAATTAATTACTAGAACTAATGGATTTATCTTTTAATTTACCAAGAAGAAAAAAAAGAAACTCGATCACAGTCCGAATCACTTCGATACAGAACATGAACTACACTCACAGTTTAATAATAATCTCACGACTCAGCCACTAGTTCACCAATTAACAGTGCTTTAAATCTAAGAACCCTAATTCAATACTCCACAAAGGGGGTTTCTTCTTCCCAAGGTTTCAGATTCTCTCCGTATCCAAAG
>68FP003153 AT3G18000_1         :+U  EU:NC; range  -249 to    50.
TTGCATATAAATGCAATTGCAAATGTAGTTAAAAATATATATAAACCATAACTTAAAATGAGTGACAGCACAACATTAACTAAAATACGCTTATTATTATTACCGGTTTTGACCAAAACAAAAAAAATGGAGATATTTGTTTAATTACCGACTGATTTGATTTTACAGTCTGTAAAAAAGGCCGAAGTCGAAGGTAACGCCACCGTTTTCCACCTATAAAAAAGGGCGCGCAGGCAACATCACACTCTCACACTCTTTTCGCTCTCAGATCTGAAACCTTATCTGAATTACATTTCCCCG
>69FP004400 AT4G22214_1         :+U  EU:NC; range  -249 to    50.
TTTTAAAATAAATTTGTTAATTATTATAAAGATATTTGACATCAAGTTACATGATCTCTTTTGCTTAAAAAAATATATAGTGATGTAAGGAGAGCATCAAATGAATAGATAAACAAATAACATCTAGATATGCAAAATATGGAGTAGTGGATAGTAAATGTAAAATAAAATAAAGTAAATTACGTCTTCGAGCTATTTCTCTCCTTCCCTTCGAGTGCTATAAATTAAGACTTTTTTGCTAGTTCAATCACTCACAAAAAAAAAAGAAACAACAAAAGAAGAACTGAGAGATAAGTCATG
>70FP002746 AT3G02890_1         :+U  EU:NC; range  -249 to    50.
GTGCAGAATTCTTATTTTTCCAGAGTAGAGAGGAGTGCTTTCATGGCGGTAAAAGGTAAAATACTAATCACTGTAAAAATCTCTTAACTCTTGCGTTGTGTTTAATACTAATAGACTAAAATTAGTAATTAATTTATAAATAATTGCGTGTGTATATGCACGTATGTCCGTACGTATCTACGTGTAGGTCCTAGATATAGAGAATCCTTGAGGTGGCTATTTAATAGCAGCTCTCATTATCTGGGCTCTGTGTTTTGAGGAAAAGCGATTTATCGAGAAACGAACTTAGGGCCACGCCAG
>71FP000992 AT1G53625_1         :+U  EU:NC; range  -249 to    50.
AATGTTCTTAATTTTGACCCAATAAAAATAACTGTGACTAATGTATAATGTTTTCCGTGGACTTTTGTCAAAGTAAACCTAGAGGGGAAGTCTCATTTGCCTGCTAGCAGAAATGAAATTTCTTGCGCAATTTCATGTATTTCAGAAAAACAAATATTTTACGCAAGTCTATATTATTAAAATATCTTTTGTCAAAGTCAAAGGCAATTTGAGTATATATAAAAGGTACATATGGCATATGTTTACATCAGTATTCAGAACATTTAAAAACAAAAGCTTAGAATTTTTTTATAGGTGCAT
>72FP000248 AT1G11190_1         :+U  EU:NC; range  -249 to    50.
CATGACACATGGATGATGCTGTTACATACTATAAGAGTATAAGGAATGTGCTTTAACTAATAAATTGACGACTCTTTCATCTTATGTTTATACTCGTGTTCTTTTTGTCAACTTTTATGAGGAACGTATGAGACTCGCAATGTCTTGCTTGCACACAAACTCAACATCATATATGTTGCTTCCGGTTAACCTAACTTGTAAGTCCATTCTTGTCTCTCTATTTATAATCTCTCTGTGTGTTTTCTTTTCAAATTCGATGAGGTTGTTATAGACAAGAGAAGACATTTTTATACAAAAGAG
>73FP003384 AT3G27030_1         :+U  EU:NC; range  -249 to    50.
ATGTGACATCACATTCCAATGAAATTAATGTGAATCCTCACACAACTTGATGGATCATAATCTCTTCTTTTTCTTATAACTTTAATCCTTCCATGTCACAATTCTTTGTCCTTTCCTCCCAAAGCATTCTTTCTTCCGACATTAACCAATGGATTACTCTATTCCCTTAAAGAAAAGAACCCAATCTTCTATTCTCCACTACAAATTTCCCTACATATATATACACACACTTGTGCATTTTCATTGATCAACTATATCCCTCTTAAGATACCTAGAAAGAGGAGTGGATCGATCGAGAGA
>74FP003948 AT4G01610_1         :+U  EU:NC; range  -249 to    50.
CCCATAAAAAATTACGAACGATGTGTAATGACTAATGACGCAACGTGGCAATCATGTATACCTTCAACGGCCTAGAATTCTGTAGATTGCATCAATCAACGGCTAAGATCTTCTTTTGGCTCTTAACAAAGTCATTGGCTGATTCAGTTTCCCAAGAAATGTCTCTGTCATTGTGCAGTAGATAAGCCACTCTCTCTCTCTTTCTCTCTTTTTGCTATTATAAAGAAAAAGATTCATTCTCCCACCATTGAGGTTTAACTTATACAAACAGATCTTTTTGAAATTGGATTCATCTAAGAA
>75FP001372 AT1G69920_1         :+U  EU:NC; range  -249 to    50.
TTCTCAGGATACATTGCCGGTCGTATGAGCCCATCTTATTTTCAAACAAGTCCTCTTTAAATATTAGTAATTTAGTACTTTCGAAAATAAAATAAAATATGTTGTGGTTTTTAGTCAAACTCAGATCCTTTGAAGTTTTATTAAAAACAGCCGCCAAAATGGCATGGCAGCTCGAGAAAGTGAAAGAGAAAGAAGTAAACGATAATCAAATTGTTCCTTTATAAATAGTCACCCAAACTCAATCAAATTAACAGAAACAAACACAAACTCTTCAGTCCAGATGTTAAAAAACAAGAAATC
>76FP005171 AT5G11790_1         :+U  EU:NC; range  -249 to    50.
AATGTAAAGGTTAGGAAAATAAAAAGCTGTCGGTCCCTTAACCAAGGTTAGGTATTTGATCAGGGTATATAGTTAAGCCCTGTGATTTTATTTTTATGCAAGGTCCTACATTAAACCGAGTCGACCGTCGGTGACTCAGTTACGAGTCTCGCGTTAACGAGTTCTTCTCTCCCTGGTTTTTTGTTTTTATATTTTATTTTAGTCTCACAAGTCTTCTCTATTTATAAACACAAAAAAACGAAGATAGCCATCGTTTTGGTGAGAGAAGAGAGAAGAGAGAAGAAGAAGGCCATGGAAAGA
>77FP002311 AT2G34390_1         :+U  EU:NC; range  -249 to    50.
CAAGAATTGGATTTGACTCTTTCTAAACATTATCTATTTCGGGTCGACCTGTGTCTTTTGCTCTCCAAAACCATCTGCTGCAATTCAGCAGTATTCAGCTTAAAACAAATATACACTAAATAAACTATGATTTTGGTTTAGCAAGTTGCTGAAAAGCAAAATTTGACTTTTTGTTCACTTTGTTCTCAGTCTGCTTATTTGGTTTTGGTAAAGTAACTATAAAAGGAAGAAACCTCATTACAATCTCTCAAACACACAAGAAGGAAAAAAAAAAAAAAAATCTCTCAAACACATAACTTC
>78FP001980 AT2G21950_1         :+U  EU:NC; range  -249 to    50.
TCCCAATTGGAAACGTCGGAGGACGAAGGGAAGACGAGGAAGCGCGTGGCTTCTTTCAAACCACGAGATCATGCTTCCCGCCACGTCAGCACTTGTAGATAACGGCACAATCATATCGGTTTAAATACGGTTTAGTTTCTAAAATAACTTTCTCTTCTCGGATTTGTCTGACTTAATCGAATCGAACCGAACCGAATAATTGCAAAATTAATTTTCTCTTTTAAATTGAGAAGGAAATAAAGACTGATCAAAACGGATCAATGGCGGCTACAACGAGCTCCGGCGACGAACCACCGGAAA
>79FP000925 AT1G51340_1         :+U  EU:NC; range  -249 to    50.
CCCTCTAGATTTCTGGAGGCAACACAAAATTGGAGTTTGACTTAAAGTCATCAATTATTTGAATTCTAAGGTAATTGTAATATGTGGTTATTAGCCTCCACACAACTTTATTCCTGAAAATGAAATAATTCTCTTTTTATCTTTTTCTAGGGGGCACCTAATGAAATGTCACCAACCTAACCGAGAATCATTTACTTTGCTAGATTCTGTATACATATTCTTATATGTACTTGTGACGCTAAGAGACTCAAGAAGCTTCAGTAACATCTCTTAATGATGTCTGAAGATGGCTACAACACA
>80FP003536 AT3G47350_1         :+U  EU:NC; range  -249 to    50.
GTGATTGATCATATCGATCTATCCAAGTTCTCTCTGGTTTTCAACTGTGGTTGTGTTGTCATTATGGCCATGAAACTTATACTTTATGTTGTATTAGTTATTGCACTAAGTCTTGGCCTTTTTCCCTTTCTTCGTATATGTTTCAATTTGTTTTAGAACCAAACATTTCATATAGATAGAGGATTTCTTAATTATTTAATAAAGATGATTCAAATGTATATAATTGTTCAACTAGTTCAGTTCGCTTCCAAAAAAACAGCGACGTCTTCTCTCTCACGGCGATAAAAACAGAGAACCTTC
>81FP005505 AT5G25810_1         :+U  EU:NC; range  -249 to    50.
AAATAGGATAATAGGGTCATCTAAACACAAGCAAATATGGACTTATGCTGTTGTCATGATAGATAAAAATATGTACGGGTCTTTTAAGAGCATCAAATCAATTTAGCCCGTGGGTCCTTTTTTCTTTTACTTACTTAAAGACTTAGTGCAATATTTGTCCCATATCTCCCTTTACCCCTACCACACCCCACCTCCACCCTCAAACAATTGTTGCATATAAATAAGGAAGTGATTGATAAATGTAGAGACAAATACCCATCAAACTCTGTCTCTCACTTTCCTTCATTATTTACTCATTGC
>82FP006059 AT5G55050_1         :+U  EU:NC; range  -249 to    50.
AGGAAAAGACACTGTAACAAAATTGAAATTGCCATAACAGTCGCAGGAAAAACCATAGTACTACTAGTAACATGAATCATGATCTGTCTGACAATGACAACAAAAGAATCTGCCTATAGACTTCATTTATATATTTTCCTCTTTTCACATTATCAGTCTTTATTCTTTTTAAAAATTATTTTCATACTTATAACGTCAAATTCACATTTCTTCTCTCTATATAAACCACACTAACTTTACATCTCTCTTACAAACTCCAAGAGCCTCGGAGCATTCGAAAAGTTCGCCGGAAAAACAAAA
>83FP004965 AT5G04010_1         :+U  EU:NC; range  -249 to    50.
TAGTTTTAACAATTATTTTATTTATTGTAAAAATAAAAACCCTTAAACATGTATTTTGATTACAAAGATATATTTGGATCGAATCCGGATATACTCACCCTAAATCAATCCAAATATTTCCTATTTTTTGAATTATAGATTAAGTCTCACTTTATTGTTTTAACTTTTAACGCGTTTCCTAATAGGATTCGACATTGGTCATCAACATCTTCATACCGCTATAAATACACATGTTCAGTTCCAAGCTTTAGAAGAAGAAAAATAAAACAAGTACTGAAGTAAACAATTAGACAACTTCCA
>84FP002420 AT2G38480_1         :+U  EU:NC; range  -249 to    50.
TATCACCATAGAATAGATAAATAGATATAGAAAAATCTCTTAAAAATAATACCAATGAAACACAATGATCCTGACCAATGAGCATGCTTCGCTGTCTAAATGCAAGCCACGATTAACTAACACACATGACACAGAACTGTTAGTCTTAATCACATTGCTTAATGCTTACCAATTACCATAAATCACTCCCGCCACCACGCGTTTTCTTCAATTTAACATATAAAACTCGAAACCTTAATTACGTTTTCCAAAACTAATCAGTTTTTCTTTTCTTCCAAGTTTGTTATTCCTCGTCCCGAA
>85FP005814 AT5G45550_1         :+U  EU:NC; range  -249 to    50.
TTTGTATTTTTGCTTGCCCATGAAGACAAATTCCAGTTTTTCACTATTGTGTGTGTAGTCAAGTCACTTGAATTTTCCAGCTAATAATTGATTATTTAAGAAACTTAAGGTAAAATACCAAACATTCTGAAAGTTAAGGGGTTTTTTAAAAATATGACAGCTAATAAGAAGAGAGAGTTAGAGAGAAAGAGAATCAACGAGTCTTTCGTCTTCATCATATAAATACTCTCTCACTTTTTCCCGTCTTTCAGAGACTCTCTTTCTCATTTCCACCTGAGGAAAAAAGCTTTTTCGAATCTC
>86FP003923 AT4G00350_1         :+U  EU:NC; range  -249 to    50.
TTTGAAAGTTCTTGTCACTTTGATAATCTTCTAATGGCATATATGTAAATTCTTACAGAATGTATTGTATGAGAATCATTACGTGATTGAATCAATAAACCCATGTCGATACTTTAAACTATATGAACGGTCACAATAAACCCATGTTCTCTCTTCTTCTACTCCACGGCTAACCTTAATCTTAGGCAAACCAGAAACACAAATTACAAGAACAAACATAAAAAAGAATCTCTTGTCTTGTCTGCTTTCAATCCTCATGTCTCTAATCCTCCCCAAGTAGAGAAATATAAAAACTTAGAC
>87FP005476 AT5G24420_1         :+U  EU:NC; range  -249 to    50.
GTTTAATAACATTAAAAGTTCAAATCAACCATATTACATTTACATAATTATACACTACTATACTAAACTTAAGTATAAAATCTAAATTGTACTGTATAAATTATTTAAAGATTAAAAAAATCCAAGTAGATGAACATAAAACACGTGCCTCTCCTAAGTCCTCCTAACTAATTGGTATTAAGTCACAAGCCTCCTTTATCCACTCGGTCTCCTTCACTATAAAAAGCAAAGAAATCCCAAAACACTTGTAGCACCACAACAACAATATCCACATTCTTCTTCTTTTGAGTATTACATCCA
>88FP006052 AT5G54790_1         :+U  EU:NC; range  -249 to    50.
ATGTTTTAATTTGCAGGATAACAGTATATTGAACTGGTTTGAACATTTCAACCAACTTTTATTCCAACCAAATAGAGAAACAACAGATAGAGCGACCCCACAAACCAAGATTCCAAACCAACATTACATTCCCCATCATTGACAGCAAAATAGTATTAAAGAGAACAATTTATTAATACTAATTTGGTTAATTTGATTATTTATTTACTTCACTATATATATAATAAACCCTCACGCATGTTTTCATCTGCTGCCACCAAATTACACAAACCAACCAACAAAAAACAACTCTCTTTCTTT
>89FP000775 AT1G34210_1         :+U  EU:NC; range  -249 to    50.
TAAATAAAGTTTCTATTCCTTTTTTGTAAACAAAAGTTGTGTATCTAATTTTCTCTTTTCCATAAGTTGTGAATTGTGATAATAATTTACAAGTTGACAAAGAAAGAAAAGATTTAAAACAAAAAAAATGTGATTGTACTTAAGATTTCAAAGGTAGCGTTTTGTTGTTTCTCTCTTCCTCTCTCTCTCCACTGGTACCAATCACGCTCCATTAAGAATTTAAGAGAGAGAGAGACTAAACTTGAGCCCATCACTTTTGTAGTGACTAGTGAGTAGAGTAGGCTTTTAGAGAGAGAGAGA
>90FP004890 AT5G01445_1         :+U  EU:NC; range  -249 to    50.
AGATTTTAAAAAGGATAATTGGCAAATCTCTCAAGAAATTGGCAATAGTAAAGTCAACAACTTGAAAGGGTTTGCTTGCTTCTTCCCGACCCGAGATCAAGCAGGAGGTCTAAAGAGTAAGAACATTTGAAAACAATTATCTAAAAAACCTCGTTCTATCTAGTATAGGCCCAATAGTATGGGCCAGATCAGGAGCTGGAAAACCCATCAGGCACTTGTATATATGAACACCTAGGAAAAGGAGGCGGCACGGAGAGCAATAATGGGTAGAATTTATGCCCATCACGCATACAGAGCCTC
>91FP000062 AT1G03880_1         :+U  EU:NC; range  -249 to    50.
GTTACAAAATGTTGAATAATTTATTTTAAAAAATAAATAATAAAATCTTGACCAAAACTAAAATAATATCAGACCTAATTATCGAATGTAAGTATGTTACTGATTATTGGATTATTGGATTATGCGTCTATTTGTTTTCGATTATTGGATTTGTCTATTTTTATTGGTGTTATGGTGTTATTTTTATTTTTAAAAGAACTCTTTACAACAAGTCTCCTATAAATACATAAACTCCATAACCCACAAAGTAAGAAAGTAAATCAATAAAGAGGAAGAAAAATGGGTCGAGTCTCATCTATT
>92FP002634 AT2G46200_1         :+U  EU:NC; range  -249 to    50.
TTTCTTTTAGTGGTTGACTCAGAAAAACTAGAGTATCCTCAAGAGCAACTTTAAAGTTGTCAATAACAGAATAAAATCACAAAAGCAGGAAAAAGTGGAAAAGTACTGTTAGTTCTAAACTTTAAAAATTAGCATCCTATTTTTGTGATTCAATGAACTTTAGTGGCGGATACAAAACCTTTTAAATGGGCTTATATTTTTCCTAATGGGCCAAAGTGTATAAATTTAAAGCCCAATTATTTCATAAGCATCTTCTCAACCTCGCGCGCTCTGTTTTGCTTTTGCCGGCGTCGGATCTCG
>93FP001938 AT2G20180_1         :+U  EU:NC; range  -249 to    50.
TTTATCTCCGTCAGCTACAAATGATCTCAGACATTTTGTTTTTATGTTCAACTTGGTTTTTTATTCAGAGGTTAAAAAATGGGCACAAGTTTCTATTCAGACACATACACACATAAATAAAATAGAGAATTCACTGTTAAAGTTAGTTGACACAATAGTAAATGCGATACATGCTAGAGTCACGGAAGAGGCAAAAACAAACTCCAAAGAGAGACATATAAGAAAAAGACAAAAACCCTTAAGAAGCTTATCACATTCTTAAAGCACGAAAATTCAGAATAAGATTCAGTCATCCTTTAG
>94FP006021 AT5G53760_1         :+U  EU:NC; range  -249 to    50.
TAATCGTCATTATTTTGCTAATCAACTTTTTTATACGATACTTTCAAGAAAGAAAATAATAGAATAACATTAGATACAAACAAATTAACGAAAGTGAGAGAGTATCAGATGATCATGTGGAGAAGTTTGTTTTCGGTATCTGTCGAATCTTCCTTCTTTCCATTTTTTCTTGTCAACATTTATTATTTATTTTTGTTTGGTCGGCCATTTGTGTCCAAAAATAAAAATACGAAAAAACAAGTATTTTTCACTTTGCTCAAGACCATCTCTGCACATGAAGTTATGAACTAAGTGAGACCA
>95FP000548 AT1G22880_1         :+U  EU:NC; range  -249 to    50.
TGGTAATCAAACTATTAGTTAAAAAAAAATTGAACATATTAAGAAGATTACAGAATAATACATGTAATCCTCCACTTGTCAGTTCTATAAAATATTAATTAAAAAGGAAATTCAAATTGAAGTAACTAAGAACAGTTTTTTTAGCAGTTAAGCTGAATTTCAAAAAGCCATAATCTTCGCTCTGAATCTCATCAGCCCCGGTCTCCTTCTCTAGCTATATATATACGTGTGTGATAAAGTCGTACCCTCAAGCCAACACAATAACAAGAATGGCTTCTCCTTTCTTCTTTGTGTTCCTTC
>96FP001499 AT1G74055_1         :+U  EU:NC; range  -249 to    50.
AATCCCCACACAATTTGACCAACGCCAAAATCAGAGCAAGACGATTCCTTCACCTGTAAGAGTGCAATGGATCACATATATCATTTATAATTAGTTTGAGACGCTTTTGATGAAGCTGATGAGGATTTCTCCGCTTTATTCACCTTTACATGTCCTTCTTCAACAAACATTGGTCGGCTTAAAAGCTCTTCAAAAGATCAATGTGCACATGCCTATGTATATATATACTAATGACCCCGTTACTCAATCAACAAATATTGAATCTTGATCACCGAAAACCAAAATTTCATTAGATTCAAT
>97FP001574 AT1G77060_1         :+U  EU:NC; range  -249 to    50.
TCTGGTGGAGAAAGGAGTCGTTGTTTTGTGGGCTCTTGTGTTATGTTGTGAAATAGGTTTGGTGACATAAAGGCCCATTTCTATGATGAGCTTAAGCTAACCAAATTATACATTTATTGTTAGATTGCCTCTAACATTTTCACAATACCTTGTGGTTTGAGTCTTTGAGATACTGTTACCATAAGATAAGACCGAGATATAATAACCACGTGCTCTCTATTAAAATCCCAAGCGTGTGGGTCAGAGTCTAACTCGATTAGAGAGAAGAAAAAACTTGTTCGAGGCTTCGAAGAATGTCGA
>98FP001369 AT1G69880_1         :+U  EU:NC; range  -249 to    50.
TTAGAATTCCAATTATAACTTTATAGTTTTCACGAACTGATTCTAGACAACTTGATTTTTAATTTGGACTTTAAGATTACTAAAGTAGGTTTACATGCAACTTTCCGCTTACTTCATATGATAGTTTTGCGCTACAACTTAGAGCCAATAGAAAATGTAGTGTTAAAATTGGTTACGAATTACGGCTACTTGGTCCACCAGAGAATATTTGACGTTATATATAAAAGCCAACTCTTCCGCTCTCCTTGTGCTCAAACTAAGAGCTTCTACTCAAAACCATTTGCTTCTTTCTGCTTAGAG
>99FP002981 AT3G11990_1         :+U  EU:NC; range  -249 to    50.
TAATTTGAAAAAAACCGGAAATGTTGTTATCTTTAAGTTTGCCCAAAATCTATAGTCATGTTCGATTCAAGACAAAGTTTAAAGTTACAACCTGTAAAAATATTAATAGTCTTTGATGTAAACGTATCTTAAACAAAATTATTAAATGTTGAAGTTAGTAACATACAATTATTAATGAATAAATGTTTAATCAATTAAATGTCATTTAGTGATTGTCCTATAAAATCTCTTGTTTTCTTGTTTTATATTATCAATCTTACATCCAAAACTTAAAGTATTCTTACATCCAAAAACAAAAAA
>100FP005175 AT5G11910_1         :+U  EU:NC; range  -249 to    50.
TTTTTATTACACAAAAAGTGAAAGTGTTATTTTTGACAAAATATTTCATTTATAACCTCAAATCAAAATGATCAAGTACTAAAAACGAAAAAAAATAAAAAACAAATTGTGATAAAATCCCAAGAGTCACTTTCTATATTCGACACATTAATATTGATTTTCTTCCTAATCCAAATTACGTTGACCATATCATACATTAATTATTTACTAGTTGGAATTATATAATATGAAAAAATTCCGAGTCACTTTAAGCTTTTCGAGGTATCTCCTCCGCGCGACGATGTCAGAGACTCGCCGGAA
>101FP001889 AT2G18200_1         :+U  EU:NC; range  -249 to    50.
TAACATACAGGTTATGTAACGTAATAATTAGTCTTTTGTTTTTTGGTCAACAGTCTTGTGTTATTCTATTGTTAACACAACGTTTATCATGTACTAATGCAAGTCCTAGTCTTTGTTAATTTTTTTAAAACGGGACGAAAGTTTGAATTTTTCATATCGGCAACTTAACTAAATAATGCAAAGTCATTATAGTATATTATATCAACAAAACTACAGTATATTAAGACAATCGAACTCTCTCTCTACAATAACCACAAACAACAACACTTCTCTTGGCGATATCTTTCGCATCAACATCAT
>102FP003089 AT3G15680_1         :+U  EU:NC; range  -249 to    50.
ATACAAGAAGTACTCTAAGCTATGGCCAAAAATATTATAGGCTTGGGAATCTCAGCCGGAATTTTCACTTAGTTTATTTTAAATATTCTCGTTTTTTTTGTTGCTCTTCTTTTGCGAAAGTTTACAATATTGTGGTGAAGAAAACGAAAAAGTAATTATTATTATTTTTTTTCTTTATTTTTTTTCAAACGAGCCACCAGTTGTTCTTGTGTGTTCTATTTAAGCCCATCCTCTTCGCATCACTCTTTCAAAGCCTCGTGTCTTGATTTCTTTCACCAAACTCATATAATCACATATCTC
>103FP000784 AT1G34790_1         :+U  EU:NC; range  -249 to    50.
TGTTCACACTTGCTTTCGACTTTCGTAAACCTATATAGTTCATCCAATATTATTCGGTAAATTCGATATTTATCAATCTTTATTCTCGTAGGTTAAAGGAGACGATTGATACGTGGGATCTACTTACGTATCTGCATGATTATTAGTTATAAAAGTTATTGCAAACATTAAATTACTTTCATAGAGAGCAATCATTATATTAAGGTAATTTAATTTTATTATATATAGTCAAGATTTAAAGGAATAAAGAAAAGATTCTCAAAACATTTCATCTCTCTCCAACAACTATTCACCACATTC
>104FP002471 AT2G40475_1         :+U  EU:NC; range  -249 to    50.
CTAGGTTCAATCAATTGTAGAAAAAGTTATGATCCTACGTTATAAGGAGTAATACGTTTTTTTCTTGTCCAATCTATATTAAACTCATTTCGAAATCAAAATTGATGTGTAAATAGTAGTAACAATTAAGTCGTATACACTAATGAACAGTATAACGCCCCCACTCATTTATTATCTAACCATTTTTTGGCCCTCTACAATTATTTTCGAGTATCTTATATATATGTCATATGCATCCATGTGAAATTTACCAATACAAAAAAAAAACCCCGAAAATAATACAGATACTACAAAAAAAAT
>105FP001645 AT1G79820_1         :+U  EU:NC; range  -249 to    50.
AGAAATGATAGATAAAGAAAATAAAGAACAAAAAGGCCTCCGGCCCTCTTGTAAATGTTAATAAAAGCCCAAAGGCCCAAAATAGCTCTGCAATGGCTTCTCCTGTAATGAATAGTTGTAGGCTGGTTTCAGCATCAATCAATAGTCATAAAGCAGGGGAGGGATCCTTTCATCAAAAGTCTTGTACTCTTGTACATACAGCATTACTGAATTCATATATAAATGTCATTATTTCATTGGTACTAGAGTATAGTTTGCTGAGTTCCATGAAAAGAACGGTAGAGGCGAGAGCAGGTGATT
>106FP004270 AT4G16980_1         :+U  EU:NC; range  -249 to    50.
TTCAACTTTGGAGTTTTCATCTTTTTTTTCTTTCCAATTTGTGGAGGAAAATAAATCAGCATCTCATACCTATCCATCGACTGATACGTGTCACACATTGTATCCAACGATCCAAAATTATAAAACAAATAATCTCTAATATATATCCAAATAGCACAAAGAACCTTCACTTTTCTCTCCCACTCTTTCTTTTACTACTCTCACACATATCTCTGTCTATATATCACTTTACATAAACGACTATTCCACACACAAACACACATAGCCATGGCCTCTTCTTTCTCTTCACAAGCCTTCTTC
>107FP000030 AT1G02390_1         :+U  EU:NC; range  -249 to    50.
CTTAAGTCTTCTCACATTTTATCTTTGCTAGAGACGCAATATTTGGAATAGATCAAGCCGAACTAAATATCGACGCGTACGTGTACTTTTCAGATTTAAACATTCAGATCATTAATTACAATCATGCAAGCTGTACGGGAAGAAGTGGAACCATCATCAATGGCATTCCTCGTAAATATCAAACACGTTCGAAGGGTATTTACGTCATGGTCTCATTATATAACTGTCAGAGCCCCTTCCGTTTCTCTCGACATGCAGAGTCTAGATTCCAGCGACACCATATAATATAGTTATTAGAAA
>108FP004761 AT4G36010_1         :+U  EU:NC; range  -249 to    50.
AATAATATTTCTATGATTCAAAAGAAATGTTTCTACATATAAATGCTCATTAAAAATAATAATAACGTGAACATGAACGACACATTGGCCGACTAACTTAGACAAAGGCGGCATGGGCTCACGTGAAGCCGACCTTTCTAAAAAATCTCCAAGCCCTTTAAAAGATTCAACCATCCCCTAAACCTCTCTCTCTCACTCCAATTTCTTTCATTACCATATAAATACAACGCCTTCACATTTGCACTCTTTATACATTTCTCTCGAGAGCAGAAACAGAGTCACCGGTAAACTCATCTCCGG
>109FP003067 AT3G14940_1         :+U  EU:NC; range  -249 to    50.
GTGTTTAATTATTTAATTTTCTTACTTGAAAAAATAAAATTGACCAACAATTATTTTTCTTACCTCATGTAGATAACTTACAAAATAAAACATATATATATGTATATATATATTTATTTTCAACTCAGAAATAAATAATTCTAACGAAAAAATATGAAATAATAAAAAAATCTGACTTAAAAAGCGCGCATCGCTCATGCCAACACACTCCCTCGTCTATAAATACTTCACTCTGCTTTCCTCAATCACATCCATCTCTGAATCTGATTCCACATCTTAAACCCTTATTCCCTAAACATC
>110FP006080 AT5G55770_1         :+U  EU:NC; range  -249 to    50.
AAGATTCAAAAAAAATTTCGTTTTTTGTTTGACATCAAGAGATGGTCTCCTCTCAAATGAAAGTAAAATAGAAATCTATATTCATGAAAAAGATTGGACAGCTATTCAAAATCAATAATGAACGACTTGTTTTTTTTTCTATTAACAAAGAATAGAAAAAGACCAAGCTTAGCTACAGCTGTATTACGCAAGTTTTATATGAAATGACCGGCTAACATATATATGCAAGGGGAAGAGGAGAATACAAATATCACAAAAATCCAAATTTCCTTTGTAGCAACCATGAGTTCCGTGGGTGTA
>111FP001259 AT1G65930_1         :+U  EU:NC; range  -249 to    50.
ACTAAAAATTAATAATTGTAAAGCTTGTAATTATATTCCCAAACTTTATTCTATAAATTAAAACTTAGCATTCATATTGTTGAATATGACTTTTGAATTTTGTTAGTGGGACCCTTTTATACAATAAGTGGCGGCTACAACGAAAAATCAAAGTAGGGACCAAAATGATACAAATCGTAATAACGGGGTCAAAATAACATAATCCAAACTTTTAAATAGCATAAATACAACAACTCTCAAGACCTGTACAAGCTATTTCACCTACTTCATCACTCATCACCAGCTTCGCATCTTCTTCTC
>112FP006032 AT5G54160_1         :+U  EU:NC; range  -249 to    50.
CGTAATATATTTGGATGTATTATCTCCGAAATATTTATTTTTTCATGGCCTATTATTTATTTTTATTAAATTTTCTGACATTATGGCCTATTATTAATTGATAAAATACAAAAGAATGGATGTGTCTCGATTTTCAATTGGACCAAATCATTAAGCCAGATCAGAAAATTGCGTTAAAATATGCCAATCGTCTCTACCTTCTTTAATATATTTTCATATAAATAAACCTCTCAACCTCCACACTTTCTCACCCATCACACAATCCTCAAAACAGAGTAACCCAAAAAACAGAGCAATCTC
>113FP004226 AT4G15680_1         :+U  EU:NC; range  -249 to    50.
CCTCACATCTAAGAGATTTTGTTTTCTGTACGTTTTACCTAATTAGTTGATAGTTTTATTCTTTAGCTGCAAGTGGTAAAGAGTCAAGAACGTGTGAGCTCCTCAAATTGTACTCCCACTATCTTAGTTTTCATTATTTTTTAATAGGTTCTTTATTTTCGTGTTATAAAGTTGATTCGCTGAAAAGTGCTATCTCAAACCGACATCAAGAAAGCTATATATAAAGGACCCTTAGAGACCCTTCACTACATCAAAAACAAACTCTAAGTCATCTCTTATATATCGTCAGCCAAAGACTTC
>114FP002127 AT2G27720_1         :+U  EU:NC; range  -249 to    50.
GACCAAGAAGGTGCTATAGAAGACGAGGTTAGAGGTGAAATCCCATCCATCAAACAAAATAAAACTAGAGAATTGTATAATCTGGTCGTTCTCTTCTCAACATCAATATTACCCGTCAATCGAAATATTGAGCCCATATAAATATGGGCTTGAAAGAACTGGGCCTAAATAAAATTTTAAATTCGGAGATACATTGATAAGATTAAAAACCCTAAGCGTATATAAATCATATAGTTTTCATTTTTTCGTACTTCTTCTCCATCGCCGTCTAAAAACCCTAATCTCACTCCGCCTCCTGCG
>115FP000990 AT1G53600_1         :+U  EU:NC; range  -249 to    50.
CAAGTTGCCTCAGTCTTTAGTTTGATTGATGTTTAAAAACTATTTGACCGTTAATAGGATGGAAATGGTACACAAAAATCTCATGAGTCATGGATGATATGAAACTGTATATAATCTCATAATTATAGTTATTGTTTATCCCAAATTGGATCATTCTATGGCTGATGTGGCAAAATTATATTGTCAATTAACTTGTGAACTACATAAACAGAATTATTATATAAGCTTTAAAACCCTAAATATTTACCCGGCTTTTTTTTCTTCTCGCATCCTTTGAAATCGCTAGTCAATGGTGATGAG
>116FP002720 AT3G01940_1         :+U  EU:NC; range  -249 to    50.
GAGGAAAGCAAAAGAATCGAAACCAAACCAATAAACGCAATCAAGTATCAAACACTTTAACTTTATATACATAGCCACTAAATGTATATATCCATCCAACAAGAAAGAAAGATACTGGTCAAGTCTCAATCTGCCTTCTTTTGTCATCCTTAAATAATCTCAATAGTTTCTGAATTTCAAAAAAGTACACAAAACACACCTATTATCACACGTACAATATATATATACCAAGTGCATTAATACACTTGTGTGTGTATATGTAATATTGTTCCAAGTAGTGCTTTGACACCTAATAAGACG
>117FP004626 AT4G30660_1         :+U  EU:NC; range  -249 to    50.
CAGTCTGGTCCCGGGATTAATAAAATAGACAGGCCTTCCCAGGCCCATTTAGTCACATGGATGAGTCAGAGACTAAAATATCTAAAAGTGATCTGATGTGATAAGGGTGCACCATATCGTTCGTTGTGATTCACGAGATGTAATCTAAAGCCGTACGATTTAAATATCAATAAATGAACGGTGCAGATCTCGCACATTGACTTTGTAGTGGAAACAAAATAAAACGTGGACTGATCTCTCTTCATTGGTACTCTCAACTCTGTGACAGCAAGTTTCAGTGTTTTGTCTTTTAAAAAAACT
>118FP004690 AT4G33465_1         :+U  EU:NC; range  -249 to    50.
AAAAAAGGAAAAATAGCAGTGAAATATTGAATTTTAGTAAGAATTTAAAAAAATTGGAAGCCTATTCTGCCGATCTTGTTGACTTGGCTCCATCTTATGTTTTTCCTCTCAAATTTATCGGAACAATTATTTGGTTGTGTGGTTCCAACTAAATAAGCGAATATATTTATCACGAGAGTCAGACAAAATTTGGTTAAATTTTTCCAAGTAATAGAGAATATATATCATCAGTTTTTGAAGCATGGGGATGTGGTGTACTACTTTGTTTATGGTTTCTTGTGTTTCCATCTGTTTAATTCT
>119FP002873 AT3G07090_1         :+U  EU:NC; range  -249 to    50.
TCACAAATAGATAAATTAGGATTTCAATTTTTAACTGCTGTAATTCTGATTCAAAGATTCTGGTCGGTTGAACCGGGACGGGGAAAATAGACGTGGCAATGTCTTATTGGATGGTACTTTCTAGAAGGTTACAGAATAAAAGCGGTCGTCGGTATAGGGGTCAAAGTAGCTTAAACGACGTCGTAGAGGAATCTTCGAATCTCCCAATAGCTTGCCTTTATAACAAACCTCTCTGAACCATTGCTATCCAAGAAATCTTTCAGATTTGCGCATATCGACAATTTTCCGAGCGGCCAGTTT
>120FP006026 AT5G54020_1         :+U  EU:NC; range  -249 to    50.
TAAACCAAACAAATATATATTTTTATTAACAAATTCTGTAGAAGGCGACGACTTTGGGAATCTAAAGTTGTGGGCACGTTACCACGTTGGCTAATCGTAGCAAGTGACTGGAAGGTCATACATTATTATTAGTTGGCTTATGTTTGATTTTTTCAAAAAAAACAAAATTAGCTGGTCGGCCGTTCAATTACCATTAGAATGAATTTATGAGTTCCTTAAGTATACATAAAGAACAGCTCTCTTTAGAAAGAGAAAAAACTGAAACTCAACTTATGCTTTGTTTCTTTTTTAATTTGAAAG
>121FP004979 AT5G04420_1         :+U  EU:NC; range  -249 to    50.
TCAGTAAATATCAAGTTATGGATCCTGAAACTTTTATTTAACTACAAGTGCTCGGATCTTTTACTATTTACAAGTAAGACTTGTATCTTCTGATAATTATATATATGACGAGGAACAGTTTTCTATTTTCTGAAGTACCCCTAATATTTGGGTACTAAACACAGAAGCACCCATATCCTTTGCTAGTGTACGTAATTGACCCAAACTTTTTAATTAGTATATACACTTGGAGATACGATCTCGCTTCTCACAATCCTTCTCCCTCTCCGGCTCCGAACCATTCACGTTCTCCGGCAGCTC
>122FP005537 AT5G27130_1         :+U  EU:NC; range  -249 to    50.
TAATATTTAGATAATTTTGAATATCCAATATATATGTTTAATTGTTTATAGTAGTAATAATTTTTTTCTGCTATTGTTGTAATAAAAGAAATCTCTAAAACGTTTTAGTAGGAAAGAAAAAAAACGTTAAATGCATAGAAATAAAGTTGGGCAGTAAAAGGAAAACAACAAGACCTAATTAAGTTTGACATATATAACTCAGGCGGCTATTACATCTATAAATATGGGTAATATATCTATCTTGCTTCTACTCTCTCTTTTCACTTTTTCTCTGTGTCTATTTGTCTCTCCGTAAGAAAC
>123FP006172 AT5G59130_1         :+U  EU:NC; range  -249 to    50.
GATATTTTTTATTGGAACTGACAACATGTTACTATCGTTATAGATTCCAAAAATATGGTGACTTACCACATCGAAAAAAAATAAAATTCTCCCGTTGTATATGATTATGAGTACATAAAAACAACTTTTTTGAAAACCGTTTGGGCAAAAGAAACAACATTAAGCGGAGAAACAGAAAATTAGATTATTTTCTTTACTTGGTCCATGTACTATCTAATATATAAACAGCCTTTCCATCTTGATCCCCACAGAAATTATAAACCAATCAATTGAGATGGCAAAACGAGGAGCTTTCTCTAG
>124FP003406 AT3G27880_1         :+U  EU:NC; range  -249 to    50.
AAACGCCCAAAAGTACTTTTTATATTTTATCAAAGAATCTTCTACAATGATTCCAGATATTAAAAATAGTAATAAACATGAACTTATTTTCGTAGATACTACATCATTGTCAAATGATTTGAATACATTTTAAAAAATTACTACCAAAACTTGTGGATCAAGTAGCATGATTCGCTTCTAGAAAATCCACGTTATGCTTCTTCTCTAAATCTTTTGATACAAATACACAATTGAGTCACATTAATAACTATCTTACACTTTAATTACCAAAATTGCCATTTCCATGTGCCCCCAACCACT
>125FP003665 AT3G52970_1         :+U  EU:NC; range  -249 to    50.
ATTTTGTCCCACTTAAACTTACTACTATCATCGGATACTTTAATGGGCTTACAATATAATGACCTTACAAGTTGCAACAGATTTTTTGTTAAAGCGATTATATCCGTTAAAGATTCCCAACATAATAGCGACAAAATCATGAATTATTAGCATTTTCATAATTTATAAGAAACACGAAACTTGTGAATAAAGGAAAAGGTCACACGAAACCTTGATACCTATATAGTAGAAACGTTTGTACTCATATTCAGAACAAAACAAAAAGAATGATTAATCAATTAACAAAGAACGAGTTAATCG
>126FP004377 AT4G21780_1         :+U  EU:NC; range  -249 to    50.
TCGACATGTCTTTGTTAAAATGTCCAAAATAATATGCATTTATCTATACATATTACGTCTAAAATGTTGATGGACCGATCCTAGTAGTCTTTTTTATTAGAAAAATATAAAAGTTAACAGTGAGATTATATTTGAACATAAATAATCTTAAATACAGTAAAAGGAAGAAAATAGATAAAGAAATGGGATGACCAACCAACAAAAGCCATCACCTATCATATAAAAAGATAATACATTTTCTACTACTTTAGCTTCAAGGATCTTAATAACACTTCGTTACCACTTGATCAAGAGAAACAA
>127FP004506 AT4G26150_1         :+U  EU:NC; range  -249 to    50.
GTTGAAGAAATGGTATTTGTATTTCTTAATTTGTTTTTCTTTTTGCTTAATAACTTCTTTTTTATACATTAGATTTTTGATATTGTATATATACATCAAACAAGTTAAATAATGGTTTTATCCATATTTTCTAAATTCTCCTAATTAACTCTACTAGAGTTAATATGTGTGTATATAGTCACACATATACACAAACATTTGTTTCTGCTCGTGGTCTATATATTGCCTTTTAAAAGGGTCAAACATAGTATAGCTTGGATCCTTCTTTACTTGTCCCTGATCTCTCCTAATCTCTCGTCT
>128FP005290 AT5G16790_1         :+U  EU:NC; range  -249 to    50.
AATACTTTTTTCGAGAAACCAGATCCTTCTTCAATTCTGATCATGAACAGCTTTTGGCTCTAATTGGGGCTAATTCACATGACATGGAATTAACTAGAGATGTTTAAACAGATTTAAAAAAAAAAAAACAAACCAGACCAATTTTCTGGGTTAGTAACAAATTTCAGTTCACCACTGTGAATGCTTAAATTGTAATTTAAAAAACAATAGGGATTAGGTATATAATAAATGAAAGTTAACGAGCAAACTGTGAAGAACGAGGGAAAGGGGAAGAAGGAACGGAAACATAGAATTAGGGTT
>129FP005909 AT5G49215_1         :+U  EU:NC; range  -249 to    50.
TGATAAATATTAATAACGTTATGCTTTCATTTACCTTTACAAGTGAAAAGAAAGAAAAATTAATTATAAATTCTTAAATTGTTAATACGAATATAAAAAAGGCTGTCATTTGGCGTTAATTTTATTTCCTTTTTAATGGAATTATTTTATACTATATGTTAAAAAAACATAATTCGTTTTTTCCTATCATTTCATTTGTAGACTGTTTTCTCAATCAATAGAAAAAAAGGCTTCTCTGTGTTGTTCTCTGTGGTCATTCTTCTTTCTTTTCACTTCTTCTTCTTCTTCGCTCTTCTTCTC
>130FP005657 AT5G38970_1         :+U  EU:NC; range  -249 to    50.
TTGAAATAACTCTTTTGAACACCATCATGCTTATTTTCATGCTAGGAGACAACAAAAGTGACAAATATGTCATGTTTTCCCACATACTATCCGAAGCCATAGAATAAGAAATATACATAGAGTTGGTGTAATAATTTCTTGTTTTTTCTCTAGTAAGTTCATTTATCAATCTTCTCTCTTGAGCATGCTGCACTTAAGACTTGACTTAGCTTTCTATATAAACACTTGCAAACACATCCTCCTAGTCTCAACCACATTCCATAGCCATCTCTCTCTCCCTCTCACTCTTTCTCTCTTTCT
>131FP000537 AT1G22430_1         :+U  EU:NC; range  -249 to    50.
ATATTAGTTTCTAATTTCTCAGTTTTAGTAACATATTTCTCTTAAGTTCTATTTTTGTTAATGCTCTTATTGAAAAAGAAAAAAATGTAAACACATGTTTTGACTCTAGAAATGCAATGTCATACCTTTAAACACATGTACAACTCTATTGTATATGTCGCGTGTCACTCTAGTAAATATGTATCGTTGATTAAAAAATTCATACTAAATTCCATATTTAATAAGCGTTGTAGCAGTTGAAAAATCTTTAAAAGATAAGATACGAAGAACAAGAGCCCCCTCTCTCTCTCTCGTCCACTC
>132FP000772 AT1G34030_1         :+U  EU:NC; range  -249 to    50.
TTCATGTCATCGTTTTATCTATCATTGATTTGAAGCGTCTTTATTAGACCATACATTTTATCTTTCTAGATTGTTAATCAAATGTCCTGTGTCCATGTTCAAGTGATAATGTGATATCCCTAAGTGTATCGGTTTAATTGGACAAGAATGGGCTTAAACCAAATAAGGGTATAATAGTCTTTTCAGAAAATCAGTAATTTCGATAGCCAAAATGAGCTATATAAGCCGAACAAAAAAAAACCCTAGCTCACGCTGTTGAATCACTGAAGAGAGAAAGCTTGAAGACGGCGAGAGCTCCAT
>133FP004766 AT4G36130_1         :+U  EU:NC; range  -249 to    50.
AACAAATAAATCGCCATTTGTTGTTCTTTTTTCAAAAACGGAATACGAGGGTGCAGTTATCCTCTACGAGCAGGTGCATGTAATACCATCTGATGGATTTGACTTATCGTTTATCCACAAAAGATTCAAAATCTTCCCGGTTTTTAAGTTTGGGCTTCATAAGGCCCAATTAGTGGCAAATCCATCACAGTCCACTAGGGTTTTTGAGAGACTGGATATAAAATTTGATTTTGTTCATTGTTGTCATTCGCCGTAATCTGAAGAAGACGAAGCAAATCCTCCCACAAAGAATCATCCATG
>134FP001556 AT1G76420_1         :+U  EU:NC; range  -249 to    50.
TTAATTATTATTTGCATAGGGAAAAATAGAAAGAGACTCACTCCCCAGGTGAGGGCAAATAGAAGCCCCTGCTCCCTGAATTTCACAGCCTTTATCATCAATGCTCCTCTAACCTCAAACACTCAAAATCCACACATCTATACACATACCTCTACATACACACTCCATTTTCTCTCTCTATCTCTATTATATCTTCGATTTATGTGCCATTTTGGTATATAAATATATAATCTTGCACACAATAAGGTTATACTTCCCATCACCTTTTGTATCATTGCTATCTTTGTTCTTCCTTCTGGT
>135FP004640 AT4G31340_1         :+U  EU:NC; range  -249 to    50.
AAAAAGGATCAACCATTGGATTTACGCCACGTCATTAATGTGAAAATACAAAAGTGGATCCGATGGATGCCGCGTGTCATCGTCGGTCACGACATACCCACGAAGCCATTTACCTCACGTTTAGTACCATCTATCTCTCTCTCTCTCGTCTTGGCACGCTGTTTCTTTTTTTCCTACTGGTTAAGAAATTTCTACGGTCCATGGTCAAAAACACACCTTCATAAATATACAGAGAGATCGTGAGAGAGCAGAGAGGAAACGTTTCTCTTGTTCGTTGGAATCTCCGTCCCTTTTTGTTGA
>136FP003915 AT4G00110_1         :+U  EU:NC; range  -249 to    50.
CTAAATCTGTAGAAAATTAAATGTAAGAGATAGAGACTAGAGTGATTAATTAAGCTTTGACTATCCCTTAAATCCTCATAATCTCTTCTTGCTCTTTGACCATCTTCTTCTTCTCTGTGTGTGTGCATTTTCGAGAGAAAAAGAAATAAAGAAGGCCCAAAAATAGAGAAACAAAAATCTTTTCAATTTGATGATCTTCCCTTATTATTCGGAGAGCCTATAAACGCTCTCACCAAACAAACCAAAACCAAAACCAATCCAAGAAAAAAAAGAAACCTCAAAGAAGAAGAAGAAGAAGAT
>137FP000686 AT1G29500_1         :+U  EU:NC; range  -249 to    50.
AGAATTTTGATACCCACATGATCATGTCTTCTCAGTCCTCAAAAGAAGTTGTATAGTCCACCAATTCATTTGCAGACATGAATGATTACTTACCAACTAACTTAGGACCCCTCTGACTTATGATCACATAAGAGAAGAAACATAAGCATGTGATGTGTCAGGTTAGGTGCGTAGTAGCTTGTCACAAAGTCTGTCTAAATCTATTAAGCTCTTCTTCTATATAATACAACAAAGCTTGTAGCATTCTTCATCAATCACAGCTTGCACTAATACAAAGATTTCTGCAACACAACTTTTCAA
>138FP001028 AT1G54830_1         :+U  EU:NC; range  -249 to    50.
ATCTCAGACTACTAGGCCAATTCGTTGTGGGCCTCGTGGCCCAGTAATAATAATTATTAAAAAAGTATAAAGGGAGCTAAGCTAAAATGATTTTTTTAATAGATTCGAAAATAGAAAGTAAGCATTACCTTTTAAAAACCTTCTCCTACGAAACGCCATCTGTCTTCTAACTCCTTTTTATTAAGTTTCTTAAAGAAGGTTAAAGAAAAACCCTATAAAATAAATATCCCAACGAAGGCGATAAAACCCAGATTTTCCAGATCTTAAATTCTCTCCTCCCCCAATTCCATCTTCGCAAAT
>139FP001956 AT2G20875_1         :+U  EU:NC; range  -249 to    50.
TTGCACACAAAAGTATGTCTTTCAGTTTTTCACAGAGGAAGCTCATGACACTCACCAAAGCAGCACGAATGAAGTTCAAGTTCTTAATTAGGCTTCACATACTCTACATCATCTCCTCAAAATTTATATCATTTCATATGTTCGATCTTGTTTTCATGTGACTCTCTCCTCTTCTCTACCGTGAGTCTCTTCAATTTCCTAACCCTTTGTTAACGATCATATATACCTTGTTTCTCGCCGTACTATTTCATCCCAAATTTTACTTTTACCACTTGCGATAATATATCATGAAGTCTCTTC
>140FP004596 AT4G29610_1         :+U  EU:NC; range  -249 to    50.
TTAGGAGGTTCCAGGAAGTGGGGTTTGGTAAATATAGTCAAAGGTTGAAATATTTTTGAGAATTTCTTTTTTTGGTATAATGTTGAGATATTTTTGAGAATTGATTGAGACATAGAAGTGTGATTTCTCTGTTCTGTCCACGTCATCTTGGGTACGCATGTGATTTGATTCTTTATGTTATTATTTATGTTCGTCTGTATTTCTTTGAAAGCGTGTTATATATAAAAAATCTCATTGACATAAACACTTGAGGTAGATACAAATTAAGAAAATGAAGTTCGTTTACACTCCCAGCGAAGC
>141FP004100 AT4G11780_1         :+U  EU:NC; range  -249 to    50.
TTACAAGGTCAACTTCTGGTCTCTCTCTTCAACTTCTTAATCTTAACTTAATTTCTAAAAATCTAACTATTTATTAGATTCTGATTTCAAATCTAAAACCAATAAATTAATTCCACAAACGAAACTTCAAAAATTCAAAATAAATAATAATAACAAATATCTAAAACCTCGGTTTTGTGATCACACACCTCACATAGAAGCTTCTTTCTCCTTCACTATAAAATCTAACTCTGATCATCACTAAAACTCATACCATCACGTGTTCTAAGATTTGCAACAATGGCGTCGATGATCAGTTCC
>142FP005601 AT5G36150_1         :+U  EU:NC; range  -249 to    50.
TCCTAATATTTTTTATTTTTTTCTTATTTTTGGTAAGGATTTGTTTACGTATCTTGAATAATAGCTATTTAAAGAATTAGACCTGTTATTGTCGCTTTTCTTATATAAAATATCTATAAAAGTTTAAATATTATATAAGAAAAGTCTGGTGATTCTTTTGAAAGATATCTACTATAAAATTTAAAATATTATGTAATAAGAACAATCATTAGTGTATATATATGGGTACATGTGTGTTACATTTCTTTCATAATTCCAGAAGACAACCTCATACTTACAGAAGCTTTCTAGTCCAAGCTC
>143FP002624 AT2G45770_1         :+U  EU:NC; range  -249 to    50.
ACTAACATATCCTTGATAAAACTTGTAATCTAGATAGATAGAATATAAAAAGACGTAATCTATTATATACAAAACAAATTTGTATTTGAGGATTTTTTTTATTTATAATTATAATTAATAGTTTTCAAAAAATTAAGCATTAACGCTGCGTTTTTCATTATTCATTTTTTTGCAGATTGGTTCATTATTGGGAAACAATAGAAACGTAAAACGCAGCGTATAAAAAAGATTATTATCCAGTAAGTCAGTAACTTACACAGATTCTCTAGCACAACTGCCATGGCAACTTCTTCTGCTCAC
>144FP005203 AT5G13210_1         :+U  EU:NC; range  -249 to    50.
TATAATACAAATTTAAGGTAAAAAAGTCTTTCCATCCTAAAAAAAAGAAAGTCTTTCCAAACAACTTGATCCCCAAGTAAGTGAATTGCATAAAGACCGACACAACCTCTAAGGATAACTTTAATATACTCATATCTTTTGTGAATAGATGTTATCCTTATTAGTTTGTGACAACTTTCGGAAGCCCTAGCTAAGGTAGTCGGCTTATTTCACATCTATATTAGGTGCAGCCTCTAGTCTCCTCAATTCAATAACACAATCTTCTTCTAAATCATTTTTTGTCATCTATCACTTCTAATT
>145FP000018 AT1G01980_1         :+U  EU:NC; range  -249 to    50.
TATCTTTGTTGACAAAACTATCCCATTGGTAAAGAAATAGCAAAATAGGCGTTTCATTCTCTATATTTAAACTTGATTTTATGAAGAGTTGAATAGCTGAACCAGGAAGATATTTAAGAAGCCCGTACTTCACGCTTTAACTGTCAATCGATAGATCATAATAAATGACTATCTATGGATAGGAACTATAACTGAATTCAGAAAGAATCTACTACTACTATAAATACTAAAAGAGTATTAATACAACGGAAAAAACAAAACAAAAAAAAGGGGGAACAAGGGAGTTTCATGTTAAAAAGA
>146FP000399 AT1G16400_1         :+U  EU:NC; range  -249 to    50.
GAAAATCAAAACAGACATCTAAACGTGGTTACCTACCCAAGAGCTCACCAGCCTATAGTATCCCATTCCCTTTATATTGAATCACTTTAGATTATCTTTTCTCTTTCATCTTTCCAATTCCACTCTATATTAAAGAAATATTATTTTAAGAATAAACAGGATCGTATTTTCATCATATGCCAATATGTTATTTGGATTTAAGATTGTTTTCGAATCTATAAATACTAATTAACACAACAAACAATTTCCAAATATCGTAGTGTTCATAACGAAACGAGCACACAACTCACTAAACACTCA
>147FP005195 AT5G13060_1         :+U  EU:NC; range  -249 to    50.
AAATAAAATTTTAATTTCACCATATGTGTAGGATTTTTATTTTTAGTTTAGCCTTTTTATTAGTGTTTTAATGAGAAAATAATTTAAAAATCTTTTTGACCAAAAATAACAAAAAAAATGGAAGAAAATAATAAATTCCCTCTGAGTGGAAGGAGGGAAATTTGGCTCCCAAATGAAAAACTAAATTTCAAAACCCCGCCAAATAGGCTTTGGTATTATAAAGAAAACGCTCTCTCCACTCCTGATGATAATCTCAAAATCGTTCAAAGCACCGCTCAAATTCTCCGTCAAATCTTCTAC
>148FP001168 AT1G62240_1         :+U  EU:NC; range  -249 to    50.
TGTCGAAATATATCATTTGAATATCATACGGTTTGCTAATATATCTTATTTGAGAACAATACGTAAAAATCATGAATACTACTACTGTTGAAAGTTAGGTTAAATGAATATACGTAATCTAGGTAAAAATTAAATGAATTTAAGTCATTCAAGTAACATATAACAAATACAAACACGTTGTATATTATATATGTAAATGTATGTATGTATGTGGTGATATATATATAGCCAATGGCCTAATGATGCTGTGAACAAAAACTCACAAGAAAAAAAAAAAAACTCACATTTTTGTGTTTCAGA
>149FP001751 AT2G03890_1         :+U  EU:NC; range  -249 to    50.
AGATTCGATTACAAAATTCTTAACCAAAATCATAATCTAGCCGGTTTAATAAATGAAAGAAAACAAAATTAAACAGGGTTATCTAAAAAACAACTATAGGAATAATAAATAATACGATGACGTGTCATAAGGATAGATTTTAGAATTTAATCCAATAACAAACAAGTTCGCTGAAAATAAACCATGGTTAAGAGATTTAACCAGAGGACTCAGATCAGAGTTAAAAAGCGTTCCTTTGAGAGGTGAATCAACGAAGGAGACAACACAACACACACACACACAGAGAGCAAGCAAAAGAGG
>150FP006181 AT5G59450_1         :+U  EU:NC; range  -249 to    50.
AAGATATTAGATAAGTAAAAAAGATAACAACACAAGAATCAAACTCCAAAACCCTAGAGAAGTAGTTGCAGATAGATCCGACACAAATTAACTAACCTCTTAAATTATGTATGTTTTAATAACTTGATCCACTTTTTGTGGCTGCTTACTGTTTTCCTCGAAAGTTCCATTTTTTTCTTTTGCTCTGCAAACGAAAAAGAACCATAAATTTTTCTCATATTTAAAGCTCTCTCTTTCTCTCACAACTGTGTTCACATGAACTTTCTCACCGCTTTCTTCTCTTCATTGAACAAAAAAAAA
>151FP004394 AT4G22070_1         :+U  EU:NC; range  -249 to    50.
CTTAAACCTAAATATACATTTATATAATCTATATAATTGATAAATGATAAAATACAATTTGGAGAGATATTTGAGTCGACGCCAAAACCCTTTTTGTAGGCGAATCATCTGGACCGGTAAGAGACTCTCTCATCGATAATAACCACATAATTTAATCAAACTCTTTCTCTCTCTTTCTAAGATCTTTTGCTTTGCTCTTTTCCTTTTTGATCTTCCTATATATGGAGAAGCACCAAAACGGTACTTACTATACGATACTGTACGGATCCATCAAACTGGATTAATTATCAAAACGTACAT
>152FP000883 AT1G49210_1         :+U  EU:NC; range  -249 to    50.
TCCCGACACAAGCATCTTGTGGTTAGAGGGGGTATGGGGAAACGACACAATCAGCACTCAAGAATTCATGGAATTGGATAAGCTCTTTCTGGGTCCCATATTCTCCCAACTCTCATTTGAAAAAAAGAAGAAAACACACTTTCTTAAACAATAATTATTACTATCCAATTATAAAATTCTCAGTCCCCATTAAGTAATCAGTAAGCATCTCATGCTATATATAAGACCACTTTGAATTCCCCAAAACTTAAAAAAGCAATAAGCAAACAAAGCCAAGAAAAGCAGAGAGAACAGACTTTG
>153FP005519 AT5G26667_1         :+U  EU:NC; range  -249 to    50.
CCCGCGTAGAGTTCTTTTGTAATCTTTTCTTCTGCTTTTAATAAATTTGTAAGGGGCATTACCCCCTCACTTTACCAAAAAATTAATAATTAAAACTCTCTTATAAAGAAACAACAGAAGATTAGAAAACAATTAAAAAGGAATGTACAAAAATATATAAATATCTCTATATACATCTATATATACATATATATGTATGTATAGGTCTCTGTGCATATTTATATCGTCTCCTCTTCTTCTTCGTCTCTCACTTTTCAGCGTTTCTGACCAAATTCTCTCCGTGTTTCCTTCTGCTTCAGG
>154FP001405 AT1G71180_1         :+U  EU:NC; range  -249 to    50.
TATCACTAAAACCTCTTGATAGTTTAAGGATTGATTGATTTGTCCAAAAAAAAAAAGTTTGATTGACTAACCTCCAATACAAAATGTTAACAAGACTAGCAAGATGCAAAGGGACAATGACGTAAGTACCCTTACTCATCAATCCTTTCGATTAAAAGTATAGCCATGACTGATGTGAAATAACTAAAATCCAGAAGAAAAAGAGATTTGAGCTCAATAAATAAAAATTGAGTGAAGTAGCTAAGACTTATTTTTTATGTTCTACCAATCGTCGTCGTCTCTCACGCAAATTCTTCATTC
>155FP001470 AT1G73170_1         :+U  EU:NC; range  -249 to    50.
GCCGTATTCATCTGTGTAGAGCACCAGATGCCTAACCCTCCATCCTGTTTTGGCAAGCACACACGATCCCATGCAATAAGATGTTCCTGGCTTTGTATGATGAAGACATAATTGCTACTCTACTTAATATTAAAAAAAACCTTGGTGGCATAAATTTTAAGAATTTGTCGCTGACGTGTCTCGTGATGATTCGTCCACGTGGTTGGCAAACGGCTCCTATTTAAAATCTCAAAACCAAAAAAAAAAATCAAGCGAGGAATATGCTGAGCTTATCATTGAGTAATCATGTTCCTCCATTAA
>156FP000159 AT1G07820_1         :+U  EU:NC; range  -249 to    50.
TTTCATTTTCTCTTTTAAGGCCTAATAAGACCCAACACTTGCAAATTATTGGAAGACGAATGCTGTTTTTGTTTTGTTTTTCAATAAAACAACATCTTTCAATTAAATTGGGAGCAATCCACGTCATCGATCCGTCAAGTATTGTTAACGATGTATAACCATTGGATCAGTAATCAACGGTTGATATGAAAAATCACACGGATCAACGCAGTTTTATATATTAAGACATTAGTTAGCCACTTCATATCCGTCAAATTCAATTGATCCTCTCTCCAAATCATCTTAAAAGTATCTTCTTCT
>157FP005353 AT5G19110_1         :+U  EU:NC; range  -249 to    50.
AGATGCACCGACTAATCTTCATTTTTTCATATAATTAATTGTTGTCATGTGTAACACATGCAAAAATACTCTCATTTTTTAAGATTCCGCGTAATTCAACTTTTAGGAAAACAAATCTCAACGCGAATCTCAAACATTCAAGAATACCATCACTTTTGTGTTAAAAAATGTACTAATCACCATTTTAATTCTTAGATCCAAAATGTATTTTACATCTATAAATAACATACATCGTAGTCCATCTCCATCACAAACAATCACATTCATCATTTCATTTACCAAAAAAAATTATAACCTGAA
>158FP002128 AT2G27740_1         :+U  EU:NC; range  -249 to    50.
CCACTTGGTATTCTTTTTTTACTATATGTTTTTCCTTTCTATGAACCAACTTAATATATTTCATACAAAATTAGTTTCTGATTCAAATTTTGCCCTACTAAGTCTCTAAATAAGTTTAGAATATGTTTAATCAGGGATAGTGTGGTTGACTGAGAGGGCATTTTTGTCATTATACATCGGTAACAAGTCTTGATAGGCTCTTAAGGCCAGTCTTGGGTTATATAACAAGGCATCTCCCTTTTGGTGCTCATGTAAATTGAGGAAGAGAAAAAGGATCTGAGGAACAATGGCTACGACAAG
>159FP005470 AT5G24200_1         :+U  EU:NC; range  -249 to    50.
AAATATCTTCATGGGAAATTTACCGACAATTTCCTATTTGTTTTGTATTCCTATTCGTTTTGTTAAAAAGAAAAGAGGAAATTGTTGTGGAAATTTGTGGCTAAATTCCCCGTGGAGATACACAAGACATATTTAATATTTATCTTCCTCCTTTATTTTTTGTATATCTTGACAATTTTTATTTCTAGAGAAAACAACAATTCCTCTCATTGATCATATAAATAGATGACTTAGAGTTAGAACAATCACAATGAATTTTTAAAACTAGCTCAAATGTCTTTCTCTTCAGGTTGATCATCA
>160FP005865 AT5G47590_1         :+U  EU:NC; range  -249 to    50.
AGTAAAAAAAGCGTGGGATAGCTCACAGAGCTGGTGACGTCAGCTTATTCTCTACCGTAAAAAAAATCAAAAGAGTAAAAGCAAGTTTTTTTTCTTACCGAGAGAGAGAGTCGGTGACGTAGGCAAGACCAGTCAAACTTATGCTATGAAGGTTAAAAAAAAGCCAGCTGGAGCGTGCCACGTCACAGTCTGTACCACAAGATGGTGCTTCGTCTATATTTATCAACAGGAGAACAAAACGCCATTTTTACGCAACCTACCTTGAACTAGAAGAGAAGAGAGAGCAAAAAACAAAGAGAG
>161FP003342 AT3G25597_1         :+U  EU:NC; range  -249 to    50.
TCCAAAAAGATTTCTAATCACATGATCATTTAAGAAATGTGTTTTTTATTTATTTAATTTGAATCAAAATCCATTTTCTTCTTCCATACCCTACCAAAAGAATATCTTGATCGAATGGCTAATTTAATGTAGAGTGTTATTCAAGGAAAATTAGCCACGATTATCGTAATCTCAAAATTCTGTTCACACATTTATATTATCTAATATAGTAGTACTCTATATAACTTCATTTATTATATTTGCTTCTTTGATTAGCCTTTTCCCAATGTCTTCCTTATAGAAGCAAAGAACAAAGGAGTT
>162FP002283 AT2G33340_1         :+U  EU:NC; range  -249 to    50.
CTGTAACAAAACAATGGGTTTGTTTTATAATCTAATGAGTAAATGTACATGAATCAACCAAAATTACTGAATGCCCAATTTTAGTTCAACATGAGTTAAAACAGATTTTAAAACTAATATAAAACGTCGTCAATTTCAAATTCTAATGGTTGGATCGATTTAAAAGCCCAAATATAAGAAGGTGATCGTTAAAGGCCCAATTAAATTGAATCCCTAATATATCAAGTGAGAGTGTTAATCGTCGTCTCTCTCTTCAACCATTTCCCGGCTTCCGCGTTTTTGCTTTGTAGCGCCGGACCG
>163FP001137 AT1G60990_1         :+U  EU:NC; range  -249 to    50.
TAGCTTTTGAAATATTAAGGTGATCAAAAATTGGTAAAGAAGGGAGAAAAAAAAATGATTCTGAAAAGCTTTTGAGAAAATGTGGTAAAGTCATAATTTTCGCAAAATACTTTTTATCATTTCTATGTTTTTATATGTTCCTAAAATATTAATAAAAAAAAAGAACAACAAATGTGATCAGTAGAGTAAGTAGTAATTACCCAATCAGAGATACGAGTTATATATATGAGGAGGATAAATAAACTTGTCAATTTTATATGAACCTTCTCCAGAGTTGTAAGGACATGGCGATGATGATGA
>164FP000057 AT1G03800_1         :+U  EU:NC; range  -249 to    50.
AGATAAAATATGAAAAAGCCCAAAGATAATAACCTGTTAAAGCCCAAGCAACAAATGGCGCAAAACTGCGAGACGCAAGAACGGGGACGTTTAGGTTAAAACATAAAAAGGCGTCATAAAACTGTTTTCTCTTTAAGGCGGCGCGTCAGTCAATCCACGTGGACATTTCTTTCCACATTTTTGTCACTTTGTCCTTTTGTGGGATTACGTCACTTCTATAAAACAATAGTTTTGTCCTTTATCTAAATTATTCTCCCCCAACCAAAATATGACCACAGAAAAAGAGAATGTCACTACGGC
>165FP003503 AT3G46030_1         :+U  EU:NC; range  -249 to    50.
ATTATTATTTAGGTATTAAGCCCATTTTAGCCCGTTAAAAGATAAAACTCGAAATTAATTTTGATTCGCTGCTTAATGGCCCATTTAAAAAGGTGAGAGATGCTTAGCCGTTCACTGCCAACGACGGATTTATTCTAATCTAACGGTACGTAATATATTCCACGTCATCAATCCTCGTGAAACGAGAATTAACCAATCTGTATCTAATTCATGGTCATATATATACATGAGCTACCGAATCGTCTAAACAACAAACACAAAACTTGATCTCACGACTCCATCTTCTAAAATTCAGAATCT
>166FP004447 AT4G24180_1         :+U  EU:NC; range  -249 to    50.
AATTTATTTTCGAAAACTTATGACTTTTGCAAAAATTTCAAACAGATAATCTGTAAAGCTATAGATTTTATATGGAAAAAGACTTTAATCAATATATTCGTGATAACATGGCTTTTCAAGATGTTGTTTTATCTTGTATCACTTTAAAACATAAAAGAAATTGGTCAATACTTTTGTGAGATCATCACATATCTTGAGCTTGACCCTTGAGACAACGTATATATAGAGGTGCTTTAAACTCTACTCTTGGTCTTTCTTTTTCCTCTTTTCTCTCTTGGTCTTTCGTTTTGTGAATATTCC
>167FP002759 AT3G03380_1         :+U  EU:NC; range  -249 to    50.
AGAACTCCACTATCAAATTAACAAATCATATAAACGTAAGTCTTTAAGTATAATATTTTTATTAAATCGCGGTACAAGCCTAGTCAGAATATACTGTTTTATTTTTTCCAAAACATAAATTATACTATAATTTCATTTTGTCTTAACAGATATTTAATTTCATTCTATGTGCTATACTCTAATACTTAACAACTAATCGGAGCACTAAGAATATACTAATAAAAATCGCTTAGAAAGGCAAAACAAATTACTATCATCAGATTTCTTCCCCAATCTTCTTCTTCATATCCTTGAAGGAGA
>168FP006153 AT5G58570_1         :+U  EU:NC; range  -249 to    50.
TCTCTTGAGGAAATTTCCGGGAAAGTCACGGAGTCGGTTATGGGAGCCACACGAAAAGGATTTTCTTCAAATTACGAAAACGACGTCGCACGTAAGATCCAAAAAGACCCAATCCAACGCCCCATATGTAGAGAGCAATCACTAACGAACGTCCCAGTCTCACTTTCTACACCAACCTTTATACAAAAATCCATCTACTAAATTATCCCAAAGAAATATATTTAAACTCTTCTTTTCTTCTGTGGTGACATATTGTTTTCATTTGATACATATTCTCCCAAGTCAAATTTATATTTCAGA
>169FP004463 AT4G24805_1         :+U  EU:NC; range  -249 to    50.
ATCTTTTCACGAATGTTTAACTTTTTTCTTCAGAGGACCTTTTTATTGCTCTGAATTTAGTCCAACGGAACTTTGGGGCTATATTGGATCAAGTTTCAATTCAGAGTCAATAATAATGCCTTGATGACAATTAGACAAAACAAACTATATTATTTGCATTTGGTGTTTTTCTAATTATGATCCAAACTTTAATCATTTCTTTAATTAAATAAATTCCCATATATGCTTCGATGTACACACAGAGACAACAAGGAAGGGAAGTCTCGAAGCTAACATGAAATTCGTAATACCAAAACTACC
>170FP005581 AT5G35190_1         :+U  EU:NC; range  -249 to    50.
TTTTTTGGAACTAATTAAGTAAATATAATCAAACAAAATAATACGAAAACATCTCAAACCAATTGAAGGTTGGTAGAGAGAATCTAATAATTTTTCATACACCCCACACATTACTATTTTCAAACAAACAACTTAGCACGTATAAATGTATTTGAAAGTGCTATACACGAACCCAAGATGGGACAATACTATAATATTTATATACATAGAAGAAAGACTATATAAAGGACTTTCATTTTCAAGTAAATCATAACCAAAACAAAGAAACAAAAAGAGCAGCGACGAGTACAATGAGATCCC
>171FP002369 AT2G36835_1         :+U  EU:NC; range  -249 to    50.
TTTTGTGTTGATGAGAAATTGTAAGTAGAGAAAAGCAGAACGTTGGAATGTTGTAAATGAGTACTGTGTGGGTTTCATAGTAAGAAGCTAAAGTTTTTCTCTTTGTTGTATTGAGCTGAGATTTTTCTCATATTATATGAAGTGAGTGGCTATATCGTAATTAAACACTTAATGAGGGGCAAAAAGTGAAGGAGAAACCTAAGAAAAATGGCGACTCTTTAAGAAGCACACGAAGACAATCCGAAAGCTGACCACAAAGTTTTCTACTTTGCAATTTAGATAAATCTTTCTATCCACTTT
>172FP001986 AT2G22425_1         :+U  EU:NC; range  -249 to    50.
ATTATGGACTGGACAAGTAGCAACATTCTAATTCTGAGGTACACACAAAGAAACTTAAATGTAAATATTCCTTGTTTCAAGGTTTCAGAATTTGCACATATACAAAATCTCGAAATAATTAAGGCACATTAAAAACCGCCGGTTCACCCGGTTATAGAGTAATCTGACCGTCCACTTTATCCGGTTTACTTTTAAACCGATTTTGTGGTCTTAGCTCATAAATGTCAAGAGTCCTTTCTTTTCTTCCCCATTGTTGAAAATCAGGTTTACAGATTCAGTGAGAGATCAGATCGCTAAAGG
>173FP001587 AT1G77520_1         :+U  EU:NC; range  -249 to    50.
TGGATTGAAGTGTAGACATATACTGATCAGTGCATGTTAAAAATCATATATTTTGAATATGTAAAGTGTTCACCATAATCAGGCATATATAGTTGCAATCGTAAAGAAGTACTTGAACCCATCCCAACAATTCATGATATGTATCTTTCATTTATTTCACGAATTCCCAAGGAAACTAAAATAGTATACGATACACTTGGCTTCAGATTGTTTCCCTATATAATGGCACTAACTCTCCATGTTGAAACCACATTAATTTCTTATAACCAACAACAATAATGACAAACCATCTTCAAGATC
>174FP003371 AT3G26445_1         :+U  EU:NC; range  -249 to    50.
AATTTTCATTTTCCTGATTTTTTATTTGTTAAGCATATATATATATTAAAACTCAACCAGCGATTCATGAGTTTGTTCATGTTTGAATCGTAGTTTTTTTTTTGTAACGGTTGTCTTGCCCTGTGCTATCTGATTGATGTCAATCTTTCATTGCATAAACAAGCCCATGAAGCCATGGTCATCGTCGTTGGAGTCTTTGACTTGGCGGTTAATGGGCCTTATATAAGTCAAGCCCAAATTATCTGGTTTACGGAAATGTGGTGGATGAACTGTTGAAGGAAGAAGACGACGGACACTACT
>175FP004634 AT4G30960_1         :+U  EU:NC; range  -249 to    50.
TATCCGTAATACGAAACACTAGAGGGATAGAATAGTAAATCGCATCGTGACCGGTCATAAAAAGACACGTGTCGTCATCGCTATCCAAATAATTGACAAACTCGAAGCCGCCAAGGGATTGCCGAAGACACATGTCAGTCAGCGAAAGGAGGTTAAACGGTGTAGTTATCACTCCCTAATAAGGGTATCTACGTAATTGCAATGTCGTTAAGATCTATATAAACACTACTCTTTTGCTAGCTCTTATCCGACGGCAAAAGGAGAATTAAGATTTTTAACTTTAAACGAGAGTTTCGTTTA
>176FP003313 AT3G24150_1         :+U  EU:NC; range  -249 to    50.
GAGGAGACGAATCCAGATTTCAGAATCAATCAAAGTGTTAGACACAACTCCAAAACGGTGTCGTTTGAAATTAATATTATCTGTTCAAAACCCGGTTATTTCAATTCCGGTTTAGTAAAAAGCCATATTAAACGACAGTTGCCGACAAAAAAAAAAAAAAAAACGACAGTTAGTACAAATAGGGGTATAATAGACAAATCACAAAACTGGTTCGTTTTTAAAGAAGCGGTCCCGAATCACACCATTTCCATTTCCATTTCCAGAAGCGGCAACGATGGAGACAACAATCGGAGATTCTAT
>177FP000857 AT1G48210_1         :+U  EU:NC; range  -249 to    50.
GAACGAAGAAAGGCTCACCCGAAATGAAAGATGCGTTGACGGCTACGGCGGCGAGGTTTGATACGACGGCGACGAGAGAGAAATCGCTTCCGTTCCAATACTAAAGGTTGTTTTGGGGATATGACTGTAATTCTAAAACAATGTTAGGGGTATTTAGGTATTTCAACACTTTTGCCAAGTAAGTAAAGTACGCAACAGTGATCATTAAGATATTTGTTTTAAAAGTGTTAAAGACGATCATTCATCATCAACACTAACACTTTTTCAAATTGTCGTCTAAAGTCTCTAAAACCACCATCG
>178FP001008 AT1G54050_1         :+U  EU:NC; range  -249 to    50.
ACTTTCAAGGCCCAATAAAAACAGATATAAGAAATAAAAATACAAAATAGAACAAAGACATAAATCAAGTCCAATGTGCTAAACGGCCTATAAATAACTTATAAGGCCCAATAAAAGGAGATTTAATGACGTGGAAGCTTTTGAAACAACTCTCAAGTTCACTAGTTACTTCTAGAAATTTTCTCTGGAACTTTCTAGCTCACTGGTGTTTACTCACTATATATCAATGGAGTGAAAATTTCAAACCCCATACTATCAAATCGAAGAAGAGGAAGATCCAATTGGAAAGGGTTATCCTAA
>179FP003053 AT3G14440_1         :+U  EU:NC; range  -249 to    50.
TTGAAGTGATGCATTTGTCTAAGTGTGAAAGGTCTCAAGTCTCAACTTTGAACCATAATAACATTACTCACACTCCCTTTTTTTTTCTTTTTTTTTCCCAAAGTACCCTTTTTAATTCCCTCTATAACCCACTCACTCCATTCCCTCTTTCTGTCACTGATTCAACACGTGGCCACACTGATGGGATCCACCTTTCCTCTTACCCACCTCCCGGTTTATATAAACCCTTCACAACACTTCATCGCTCTCAAACCAACTCTCTCTTCTCTCTTCTCTCCTCTCTTCTACAAGAAGAAAAAA
>180FP002848 AT3G06370_1         :+U  EU:NC; range  -249 to    50.
GTTGTTTTTTGATACTCCTTTTACACGACAACATGATAACCAATGAGCTAATTCCACTTACGGTCATAACAACGGTGTAACAAAATCATCTCAACCGTTTAATTGGAATAAAGTTCTTGAGATGGATAAATAGACGATGGAGATTAGCTAATATGAGATTTAAAAGCCGTTGACCTCTCTCTATTCCACTTGGCTTCTCTGCAAAAAAAATCTTTATTTATATATTTACGCCATCTTTGGCGGTCTCTCGTCTTCGATCGTCTCTTTGCTGTCCCTTCAACAGAACTGTTACATCCCTCT
>181FP005826 AT5G46115_1         :+U  EU:NC; range  -249 to    50.
CTTTCGGTGGTCGATCATTCGAATTGCTTTTCCGCAAATCAAGCAACCAAACTAATTAAACTCTTTAGTCTCTTTTCGTTACTTTCTCATCACTCTTTTTTTGTGAACCCATCATTTGTTTTTGTACCGGGCGTTTGGTAATATATGTCTAACTAATTTGACCAATTAACTCGACCTAATGTTTGGTAATTTACAACAAAAAAAGAGGCAAAAAACCATATATATGTATAATCTCTAATTGACCAACATAAACCACAAAAAAATGGCTCAATCACTAAACCTTACGTCTCTTCTCTGTCT
>182FP004679 AT4G33010_1         :+U  EU:NC; range  -249 to    50.
AAAAAATGTAAATAGTTTGGAGAAACTGCTACTAATAAACAAATAATTAAGAGATGTCGGAGATCCAATTTAATCATAAAAATAAAATGATTAGCACAATATTGCACTACTGATTTAGATGCGATACACGTGGAATCTGCAACTTTTCACCAACCACATCCGAGCCTACACCACGAAATTTGAGGATTTTTATTTATTTCCCAAAAATTTCTCTGTATTTATAAACTAACTATTTCTTGGGACGTGAATATACACATTTTATATTCAACGGTCCGTGAGTGTATATTGTATATACTCTCT
>183FP006381 AT5G66815_1         :+U  EU:NC; range  -249 to    50.
TACATATCAAAAATATTAACATATAAGAAAAATAAGTGTTCACACGTAATTGAATTTTTTGATTCCATTATTTTGCATGTTTTCTTGCACTAGTCATTGTATTTTAATTTTTAAATAGAATATAACAGCATGCCACCTACTTTGTAATAATCATAATAAACAAACTCGACTTTAATAATTAGCTAGTTTATTTGAAATAAGCAGGTACAATCTCTATATAAATGCCCCCATAGAAGCAAGTGTTACTTCACATCACCACTCTCAAATATTCTCAAGAGTCCTTAACAACGATATTTAGTT
>184FP000428 AT1G18140_1         :+U  EU:NC; range  -249 to    50.
ACTCACTTTTTCGTACGTGGTACACTCACCTACCAATCCAATTATGTAAGAAAACTCACCAGTAATAATTTGTCTCCTTTTTTTTCTTTTCTTGCAGGACATTTTTTTGGGATCATCTCAATGGGGTTTCTTAAAACTTTAAATAATATAGGTACTTTAACAGAATTATGTATAATAATAAAGTTTAAACTAGAAATGAAACCCATGATGATGCTATATAAAGGAGCCTTCACAATATCAAACTTGATCAATAATCATAGCTAAGTAAAAGAAAGAAGATATCAGTCTTCTATAAAGAAA
>185FP000865 AT1G48560_1         :+U  EU:NC; range  -249 to    50.
AGAAAGTTTGACATTCACCGTCGTCGCCGTCGCCATTTTACTCACCGAGCTTAGCTACAGCGGATTTTGTGGCAACGGCGGAGTAAATGAAACGGCAGAAGTTTTCTCTATAAGTAGGACAACAGCAGGATGTCTTTACTGAAGACAAAACGTTGATTAAATGGCAGGTAGTTAGTATCTGAGAGTTGAAAACAGCATGAAGTGTAATTCAATTAAAGTAGAAAAAGTTCTAGAGGAGACGTTACAGGCAACGCTACACTTTCTTCTCTCTTGTCTTGTCACAGAGATGATATCAGAGAG
>186FP005684 AT5G40140_1         :+U  EU:NC; range  -249 to    50.
CATTAATGCTCAGTATACAAAACAGTTGAAAATACACATGTGAATCCACAAAATCCCAACTCAAAGAAAAATTCTCCAATCAATTAACTCTCTCACAAAGGACGTATCTTCTCTTTACCTACCAAAAAAACCAAACCCTTGATTTTTAGTTTTTTACATCATAACAACTAAATAATGATAATAGAACAACATGACCAAGTCCATACTTCTTCTAAACAATAAAATCTCCCTCCCAAAAATCTCTCATTTACAGTTTCCTCAAATCTCTCCCACAAAAATCTCATCTTTCAAGGTTTCAAG
>187FP002564 AT2G43860_1         :+U  EU:NC; range  -249 to    50.
AAACGACTAATCTAATTTCGTACATTACCGTACACTAATGCAGTCATCTAAGGAAACTTATCTTGCGAATAATTACTATTATTTCATTAAACCAACCAAATTTTATTACATAACAAATTACCCGGTTATCTAGGTACACAAGTTGACACAATGGTAGATATTAATAAAATCAAGAAAGTTCCATATAAACTAATCATTACGTTACTATCGTAAATCCTATAAATTCCCATCTCATGTACCTTCTTCTACAATATCCTTCATCCTTAAAACACTAACCTTCTCTGAAAAAAATCCAAAAAA
>188FP001554 AT1G76300_1         :+U  EU:NC; range  -249 to    50.
ATCTAATCACCACTCGGCTAGTTGTCACAAGTGTAGAGGAGCTTTAATTTACAAACAGTTCTTATCTTTTTATTTTTTTGGGTCAACTAAACAAATCTTATCTTATCTTATACTAATAAAACTTAAGAGTAAAAACAAAGTAACAAAAAAGGCACACAACATTCAACTAATGGGCCCAATAAACTAATGGGCCGATCCAAAATCTAAATAAGAAGTCCATAAGAGTGTGGAGCTTTAACGAGAGAAGCTAAATTGTTCAAAGCTTTTTGGCTGCTAAAAAGGAAAAGGGAAGGTTCAATT
>189FP000110 AT1G05750_1         :+U  EU:NC; range  -249 to    50.
ATATGGAGGGTTGCGTAAACGATGCAGCTGCAGCATTACTTGGCGGCTAAGCAACCAACGGTGTTTATTAGGGCTTTTAAAAGTTTTTTTGTATTTCTATACAGTTGATTTGGATTTACTTGTGCTGAGATAGACTATCGTTTAATTAAAATCTTAAAACCGGATCAAACCGGATTCTATTTTACCCGGTCTTATGTCCAAAGTCGGGTTTAGTTAGAGATAAAAGGAAAAAATCAATTTTAAAAAGTCACCATCTCAATCGAATGGGTCTCCTTCCCGTCGTCGGAATTACTTCGCCGG
>190FP002071 AT2G25590_1         :+U  EU:NC; range  -249 to    50.
TATTAAATTTCAAAAAGTAAAATAATTTTAAAATAATTTATTTTTTCTTGAGAATCTCTCTAGTCTCTATGCAAATTTTTTTTCAAAAAACATAAACTATCATCTAACAATTAAAAAAAAATTAGTGAAAGCCCATGGACTTTCTGGAGATGATCTTAAGACTTTTTGATCACGCACTGTTAACTTAAGCCTGGTGTCAAATATTTAATGTAATCCAAATAAATGAATTTGCTAGCCTCTTGTTACGCCAAGTTTCATATTACAACCCTAATTCCCAAATTCTCTTCCGATAAATTGTTC
>191FP000894 AT1G49700_1         :+U  EU:NC; range  -249 to    50.
TCAATCTTATATATTTCATTTTGCTTCCAATGCAATTTCAGAGATATGTTACTGGCGTTTGTGTAAACAATAATAAAAAAGAATAGCCAATAAGATATTTTAGATAAATTTCTTGATTGTTTTAAAAAGTTTGCTAACAAAAATATTAGAAGTGAAAAAGCATCATGTATTAGAGACACTAAAGTCCCACATCGGAAGGAACAAACTTTTCTCTACTCTATATATAAGTTCAGCTTGCATTACCGCAACGTCGAACCTAGTAACGTGGGTTTATGATCCGAGTGGAGACAACAAGGTGAT
>192FP005370 AT5G19810_1         :+U  EU:NC; range  -249 to    50.
TCGTGCTTATACGACAATGAAATAATAAAATTAAATATTTTACTCAACAAACTATACCTTTTTAAGACTTTAGCTTAATGTTTAGAGGGAGGCCTTGATAAGAAAAGAAGAGATTAATGCTAAGCCGACCAATTTATACTTAATAAACAGTGATCTTGACAAAATCTTACAAGGTTAGTGGGAAACCTCTAAAGGGAGCTTACAAGAAATATCTATCTATAAGTCTGAAGAATATTAACAACAATGAGTAGAGAATACTGACCTGAAAGATGGTGTCCCGAAGGTTTTCCCTGATCCTAC
>193FP003492 AT3G45430_1         :+U  EU:NC; range  -249 to    50.
ATCCGGTGAAAGATTTTGGGTACTGAATCCAAGACACATGTAATGATTAATTTAACAACGTTTACTGCTTGTTAGTACGCTTCTAGCACTTTCCTTAGTTTTTTTGAACGAAATTTGGATTAGTTTTGTTAAACTAGTATCTGAATTAAAAAATTTGAGAACCACGTGTAGTTCAGATGATTTATATAATATTATCAAGCTGTTGCAGTCAAGACAGATATGTATGCAGATGATGCTATTACATTGTGTGATTCTTATAATCATATTTATTTCTCTTTTCTCTGCAGCTAGACAGAGCTC
>194FP000641 AT1G27565_1         :+U  EU:NC; range  -249 to    50.
TACGTAAGGCACTATTTAATGGAGAGCCATCCGTGTTTCCTAGGCCTGGGATTACGGCAGGAACCGAGCAAACCGACCCGATTAAACTGATAATTTCGGTTATCGGCGAAAACCGAAGATACTGTAACTAACCGTTCGGCGAATTTAATTTTGGTGTTCGGATTTCGGGTCGGGTCGGTTCGGTAATCGGACCGATCGGTTTATTAAAATATGCAATCATATATAAACTTAACCCTAGTCAATTACCCTAATTTGTTTTATTTTGCTTCTTCACTGCCTCTTGCAAACCAAGTGAGCCCT
>195FP005626 AT5G37740_1         :+U  EU:NC; range  -249 to    50.
TCTCAACGTTTGTTTTGTATTTTTTGTGTTCCTCTATTATTATTTTTGTATTGTTCACTTAATTTCTTGTTTTCCAATAATCTATTTTGTTTTACATGTCTTTTTAGAAATGGTAAACAATTAAAGTAAAAAAGAGACAGAGGTGGCTCGAGGCAGAAAAGTCTACAATATATCCATCCTCGGAAAAATAAAGAAGATAAAATCAGTTCCGTATCTATATAAGAAAATAGACAAAAGTCACAAAACCTCATCAGAGCTGTCCGAATTCTCCAAGTCTCTCATCATCACACCCACTCCAAC
>196FP001002 AT1G53870_1         :+U  EU:NC; range  -249 to    50.
TTGTATGTGACGATGTGCACGATATATATTTTTCTAATACTCGAATCTCACACGTGACAACGACCTTACGTGTATGTACGTGTTGAATAGAATTAAGATACGTTTTATAAACTTCTCTTATCTCACATATTCAACATGTGGATGAAGATCTTCGTATTTTTTATTTTAATTTTTATGATACACCCATAAACTGAATTATTACTAGCTAGTAGAGGCTATAAATACGAAGAAGATATCTATATATATACTATCTATCAGTGCCAAAAAAAAGTTTTTCAATATATGCAAATATACAATCCT
>197FP005303 AT5G17380_1         :+U  EU:NC; range  -249 to    50.
ATAGTTTGGTCGTATAATCAATTTGTTGAGAATTTTACTATTTGCTACGTAGATAACTTTTAAATTAGCAAAACACACATAATTACGTGTACAAGTTTGTAGATAAAATTTTCAGAGAACACACAAAATGCAAATAAAGAAGTCAATAATAGGCTAATAGTAGCATTAATGCAAAACACGTAATCACAGTAAGAGTAAAACACAAATACAAAAGGCTATATAAAGAAACTAAAGCAAGTAGAAGAAACTGAAACTTTGAGCAAATCCAAGAGAACATGGCGGATAAATCAGAAACCACTC
>198FP003629 AT3G51110_1         :+U  EU:NC; range  -249 to    50.
CAACAACTATAGTTCTCTTCTTATGTTGGGCCTTATACAAAAACACTTCAACAGTTTGAGCCTTGAACATAACCGATGGCCCAGTTGACAAAATATAAACCCATTTAGCAAATAAAAAAATGGAAAACATAATTTACAGAAAAAAAGAATGAGATAATATCAAATTGATTTCGGAAAAAGGAAAAAGGAAAATTAGCAGATTGGTAATTAAGTTTGGCTATAAATAATAATTAGAGAAGAAAGAAAATTGAGTTGAAACGAAGTAATTAGAGAAGAAAGAAAGAGACGAAGAAGATGATG
>199FP003992 AT4G03610_1         :+U  EU:NC; range  -249 to    50.
GGAGTCAAACAATGATATATAACAAAAAAAATCACAATCCGGTGGATTTGTGGGGTAAGTCATTAATCTTTTACTATTTTGTTTGGAAAAATTAGTAGTCAATATCATTATGACTACATATATCAGTGTCAAAGACTCAAAGTAATGGCTTAGATATTTTATGTTAATAAAAGGAATATATATACTGTGAAAAAGACAAGTTTGTGTAAGGGATCGCATATAATCTCAACTAATACAATAAACAAAGATATAGCCGTTGGCATTAATCAGCTTTGGCTAGACCAACCAGAAGATCAGAAT
>200FP000305 AT1G13090_1         :+U  EU:NC; range  -249 to    50.
CAGTGTAAACCTGAGATTTTCAAGATTTGGGCCTAAACCCATTAGAGAATGCTACGTAGAGAACCATTGGGCCCATAAACTTATTTTATTCCCGCAAAGCCTGAGTGGATTCGAACCACTACCACAAAAAGTAAGAGTTTGGGTTATTTGATTTTAATCATTCACTTTGAATTATTATAGACACCGGACAGTGACTTATGATAAAGAGATTTTTAACCTTTAAAACTAAAACACTAAAATACATAATCCAAAGAAGACGGAACAAAAAACAAAAACAGAGCCAGGAATAATGTCAGTCTT
>201FP004797 AT4G37330_1         :+U  EU:NC; range  -249 to    50.
ATTTCGAGGTGATACATCCAAATAATATATTAATACACTTATATTTTACTTTTAAGAAAGAAAATCTTGAGAAGAAATCTAGAATTATAATTTCGTCTGCTTTTTTAAAAGGTTTTTCTTAATTAGAGTCCAACGTTCGAATTTGAACTTGTGACAATAGTACATTATCTTTTATAGAGCATAATTTTTAAAAATAATATATTTCCTTGACCACATGTATATATCTCCAAAACAATAGTAAAAAAAAGAGAGACGAAAAGAAAGAAAGAGAGAGAGCCCCACAAACAAACAAAATGGATT
>202FP001594 AT1G77870_1         :+U  EU:NC; range  -249 to    50.
ATTCGTGACGGTTGGTTTTGGTTGGCGTCTAATATGACAAGTGATCATAAAAGCTTATGTTAATATATCATCATATAATCCAAATCATTTATAGTTAGTACTTAGTATGCTAAATATACGTTGCAAATTTATCGTATATAGTCAACCAAAAAGGTAAATTCAGATTTGTATAAATGTAAATGGAGAGATGACTGTATCTTGAGATTTCTGGTAGTTATTATATAAGTTGAGAAAGAGAGTAAGAGACCCAATTATTGTTATTTTCTAAATTTGGCTCTGCTCAAAGACAACGGAACTCTC
>203FP002898 AT3G08620_1         :+U  EU:NC; range  -249 to    50.
AAATGATAAGTCTCATATTTACCCTAGCATTCTACTAAACACTAAAGACTTTAACTGATAAAATGATAGCAAAGAACATAGGGTTGAATGACAATCATGGTAAAGATAAGAATTCAAAAGATGTTTTGACAAAATCCGAATATAGTCTTCGGTAAGTTTCTCTTTTTTGTTAAAAAAAAAAGTTTCTCTTTTCATTTTCTTTTTTTTCCTGTTCTCTTATTTATACACACAAAAAACCCTCCTTGAGTCGAAATGCTACTGTGACGACTCTGTTTGCTTCTCTTCCTTTTCTTCCTCGGC
>204FP000324 AT1G13635_1         :+U  EU:NC; range  -249 to    50.
AACTTAAGTAAATGCAAAAATTGTAGTATGTCTTTTTCAGCTATATATTTAAAATAAAATCTATATGAAATTTTGCCGTTTCTTTCGTCTATACATACCAATGAAGAAAATATTCAAATATGGTAAAATTTCACAGACTTGAAAATCCACATTTCACCAACTTAGGTGTAATTAGGCATTAACTTAAAAACTCCATTGTATGCTGCATTGCTCTCCTATAAGTACTTGTGTGTGGCTATTCTTTGTTTTGACTTACTCCAAAATCAAAGATGTATAAGGCAAGTCCTAAAAGAAAAGAGA
>205FP000482 AT1G20020_1         :+U  EU:NC; range  -249 to    50.
AAAAAAACATGTGTTAAAACTTATGTTTTGAGTTGATTTTCGTATTTTATACACACAAGATATTTAGAGGAAAAAAAACAAAAGAGATATATAGCTTCCTCAAGTCAAATAACGATAACCACAACTTTGATGAACGAGATACTCTCTTCTTAAAACCTCATCCACCCAAACACAAATGTCTTGTAATCCTTCTCTTATCTTTCTCCTTGTGATTCCTTTTTATATTCCTCTGATATTTTCTCTCAGTTTGATCTCATTTGCTCTGCAATGGCGACTACCATGAATGCTGCTGTTTCTCTC
>206FP002495 AT2G41290_1         :+U  EU:NC; range  -249 to    50.
AGCAAATCATACCATCTACATGTATATATACTAAAATGAAATGCTTTATTAGGAAGGAAATCTTTGAACAGAAAAATAGAAATAAGGTAAGACAAGAAAAAATAACAATGAATTACAATCCACAAATCCCAAGAATGAGAAAATTTTTAATTTCCTAAAGAATATTTTGACACGAATTCGACATGTATAAGATAAAACTATTAATTATTTCAGACGCCTATATATAACCACCATAACTCTTACTCTGTTACCACCACAAAGACAAAACAAAAAAAAAGAGGAAGCAATTACTATAGGGGA
>207FP000576 AT1G23770_1         :+U  EU:NC; range  -249 to    50.
CCATTGGTTCTCTCAGTAAAAGTTGAGAACTTCTCTCACGGAGGCCAACCATGTTTGTCTTTCACTCTCATCAACCTTCCTTCGAGAATTGAGAGACATTCCAAATTTCTCTAATCGATCGGGTTGGATCTGGATGGTAAGTAGTAAGTACCCACCAAAGGCCCATATAGCTAAATTGTTATTAATGGGCCTAAAACTACCCGCCCAATATACATCTATATACATGTACTCTACACTTAATGAAATTTTAAAAGATTTGTAATTTGTATCGACGGGAAGATTGTGAAACCCTAGCTTCAC
>208FP001032 AT1G54970_1         :+U  EU:NC; range  -249 to    50.
TAATTAATTAATGGGACGACCAAATTTTCCAACCACAGTTCTACGATCCTTTGGTCGGCGCCGTGTGCATGCATGGTTGTTAATGGCCAAGATGTCTTTTAATCGTGCATAACACTATTACAATCCCAAACATGACTAAATACATTAGTCACCTTTCAAGAAAATATTTTCTATTTTTTTTTTCTATCAAAAATTTTAATACCCTAAACATTTTCTTATATAACCCCATTTGATGAAATCGTTTTCCTCATCCCACTTAGGCACTTTTACAAACACACAAAAAAAACAAGAACTAGCTAA
>209FP003807 AT3G59050_1         :+U  EU:NC; range  -249 to    50.
AAGTTAACGGTGAAATCAAATTACCGATTATGTCCTTCTAAAGTGACACGTGTCTTACAAGAGGAGCGAGTTTATCCTAATCACATACTCGAGCGTGTAGGTTTCCGATTAAAGCGAAGCAGAAAAAAATTACTAAAATAATAAAAACGTATAGAATGTGATTAATTAAGTCAACCAATAAGCATCTTACAAATCAGCACTCTGAAAACAAACACGATTATTAATAGAAAAAGCTGCGACCCGACTCCTGAGCCTCTCTCTTTCTATCGCTCTTTGATTTTGTTTCTCATTGTTTTGCTT
>210FP002143 AT2G28400_1         :+U  EU:NC; range  -249 to    50.
AGCGTAGTTAATAATTGAATAAACCACAAGTTAAAATAAAATAACCTTTTAATCGGTTGCCGTGTAGAGCCCTTGACAGTCATCGTTTCGTTTGGATAAAATCGCAAACTTCTACGAAATTTCCAAGGGCATTTCCGTAATTTCGTAGAAAACGGTGACCAAAAGAAATTAACACGAGGAGGTTGAAGTCTATGTCTATCCATTGACCTTCACCAATATATAAAGAAGCAAAACCCAAAGCCTAAAAGAATCTTAAAACTTTGCTTAAAACCAAAAACAAAGTTTCATTTCTTCTTCTTC
>211FP001907 AT2G18570_1         :+U  EU:NC; range  -249 to    50.
TCTTATTTCGTGTGCCACGGTGATCACCCGGAGAAGTGTGTCCGATGTATGGAAAGACATTTGTACATGTACATGTACATGTCATCATCATTCATTGTTCTTGTGAACGGAAGTTACGACAGAGTATATGCAATGGAGTTATCTGCGAAACATCGCCACGAGTAGATTCGTCTTTTGTCCTTGTCTACAAATTTAGGCGTCAGTACAAAATTTAGGTTTTTAAGGTCTCATTAATATAACGTTTGGTCTATACCGAATAATAATAAATATCACTTGTTAAATGGCCTATACCGAAATCCA
>212FP003892 AT3G62700_1         :+U  EU:NC; range  -249 to    50.
TTCACATCATTAAATTACTAATTTAGCTACTGATTAGAGTCGTATTTTTGTCTTCTTTTTCTAGTCGGCTATAAGTAATCAATATGAAAGCAGCCTTTGATTGATATCATTATCAATCTTTTCAAATGTTTAATACTTGTAAAACAATTAATAATAAAATACAAGTTCTTCTTGCATCACACAAAACATTAAAGTTGATAACAAACCAAGAACGATCATAAATACTAGTAATAAATTCAGAGAGATAGTATTATCTTCAAGTTTATCATCTTCAGAGAGAGACGATGCGGTGGCTTTCTT
>213FP002704 AT3G01324_1         :+U  EU:NC; range  -249 to    50.
CTTTTTCACTTGATACATCTGGATATTGGTGGTACGTACCTCAGACGGTAATATATAATTTCCTTAAAACCATGACATATTATATACACAAATTGATTGTGGATTCTCTTAATAATTATATTTATATGGGGTCAAACAAATAAATAAAATTTCCCAATCTTTCCAGTGAAACTTTGTTATATAAGATTACATTCCATACAATCCTAAATTATTTTCTTTTTATATACGATACAATGTCTTATCATCTCTACGAAATCCAAACCCACAAAAACAACTAAAAAATAATATTCTCAAAAAATG
>214FP003685 AT3G53720_1         :+U  EU:NC; range  -249 to    50.
ACATGAACAATTCAAAGACATAGATGGTTTCTAATTATAGCACCCAAAATCTAATGGTTTTTAAATTTTCTACTAAAAAAACAAATATCATAAGAAAAAAAAAAAAAACCAAATACTTCCACTCAAGGTCTAGTCACACGTGAGATGCACCAAAATTACAAGTAACAACATAATTACTTTTTTGAATCTTCAAACCAATACATTTATAATTTTTGCCTATAAATTTCTTCACATATCTTCTTCATACTTGAACTATATCACATGTTCCAAATATAGACGAGAACAAAACAAAAAAAAAAA
>215FP006177 AT5G59310_1         :+U  EU:NC; range  -249 to    50.
TTTGTACATTCTGAAAACTGATACTATTGTTTACATAATTACATATGACTGGAGAAACTAATTATTTTGGTTAGTAGAAGAAACATAACTACATATGACTGGAGAAACTAATTATTTTCGTTAGTAGAAGAAACTAGAAAGAATGCATGAAGTAAATGCAAAACCAACTACTAACAAACCCTACTTAGTCATCATTTTTCCCCCATACGAAATCCCTATATAAACCCATCATCATCTCCCACTTTTCTCACATCCAACAACAAAACACAAGCGTAGAAAACAAAACTCAACTAATTGTGT
>216FP002655 AT2G46860_1         :+U  EU:NC; range  -249 to    50.
ATCGTGATCGCGATTGGAAGTCACGATTATAACAACGTGCAGGCAAAGAGTAAGAAGAAACACCATAAACAAGTACAATGTTTTGTTTTTCTTCCATTTTTAAATACTGAATTTTCTTTAAAAGAAATTGAAAGGCTGAGAAAGAATATCTCTCGAATCATTAAATTCGATTTTGACCAAATCGTTATGCTATTATTAAACTCTTTTTGTCTGGTATATATATATGATAGCTTTGTTTTTGCAGAACTTACATTTTGTTTTTGTCCCTTTGAAACGAAAGAAGATCCAAAGGTAATTAAT
>217FP006249 AT5G61740_1         :+U  EU:NC; range  -249 to    50.
TAGTATTTATTGACTTCTTGGGAAGACTATCTGTATCCAATCCATCATTACAAAGGGGTAATGTATCAGATTGTTGTTACACTGTATACAACAATCAAGAGGGTTTTCTTGGATTTTCATCAACTATTATTTGATTAATTAAAAACCCTAAAAAAAAAATATTAGAAGAGAAGCGTTTTGGAGAAGAATACTAAAAAGTGGTGTCAGTAAGAAAAATTTTAAAGACTAACGGAGCTCTTTTTCTTCTTCATCAATGGCGGATCCTAGTCAAGCCAGTTTCTGGGCGCAAGCAAATGCGTT
>218FP002927 AT3G09950_1         :+U  EU:NC; range  -249 to    50.
TTTTCTTTTGATAAAAGCTCTTCCCCTTTGTGGTATTGTTCTTAATTACGATAAATATCTTCAATGATTAAAACCCAATTCATTCCCCTTGTTGCTTCTTTAATCGAACTCATGAGGTGGCTTATATAAATGGTATAATTAATGTGGATTAAAATTGTACCCTTTAATTCATGTAATGTGTCATTTCCGTTTCTTCACGTAATCTCACCGTAATCTCTATATATAAGCACACAAGCAACACAATCGATCATAAACCAAAAAAAACGAGAGAGAGAGATGGGGAAGGGGGGTTGGCTTCTT
>219FP001206 AT1G63840_1         :+U  EU:NC; range  -249 to    50.
AAGAAATTATTTAAAACCCTTATTTAAATTATATAGAAAAAAAAAAGGTCAAGTAGTCTTCTATTATTTACTAGTATAACCTCTAGAAACATCATCACCACATTCCTGGCTAATATCCTTCATCTAGAACAATTATTAACGAATCAAAATACCAAAAAACAAAGCACCTCATTGACTATTAAATTAGTACTAATACATTAATTAAGTTATTATTCCTATATATAAATCTCACCCATTCTCCACCTTATCATCACAATCCAAAACTCTCTCTCTCTCTCTCTCTCTGTCTCTTGTCTTATC
>220FP000108 AT1G05680_1         :+U  EU:NC; range  -249 to    50.
GATATATCACATGTCATAAGTCACATGCTAACGATAAACTAATAAACTAAAACAATTATGTCAACATATATCGGTGAATTGCATTATCATCGACCTCGGTCACTGTTCCGCACATCTTGGTCGCCACGGAACATAGACAATTTTTGGATTGTAGTCCAATTAATGAGTCCCCCACCAAAGCCGTAGTAAAATCGAAGTCGTTCTCTAATCCAATCATATATATATCCATAACACACACCAACAACACCCACACAACAAAAACTAGAGTCAGTAACAACACAAGATTAAAAAGAAGGAGAA
>221FP002916 AT3G09400_1         :+U  EU:NC; range  -249 to    50.
CGTTGCAAAGGCCAAAGAGGGCAAATCTTTTTTTTATTCCTCACAGAAAACAGTGTTAAAAGGAACTCGTGGACATATTGTTTAAAGAAACTTGTCAAAAGTTTCATGAATTTTTTTACTAATTCAAATAAAAATCGGCATAAACATAATTCCAAGAGAATAAACCTCATTGAAAGTCAACCCTTTTCATCCTCTTCACCATTTGGCTCCAACATAAATAAATAGCCAAAAAACTTCTCGTTCATAAATCTCGACAAATCTCCTTGTAGACTAACGGCGCCGTTTCGACTTCATTCTGTG
>222FP004581 AT4G29020_1         :+U  EU:NC; range  -249 to    50.
ATGCATATATCATGTCAAAAGTAACTTCTAACTAATATCAGTGATTTACAAGAGAACAAAATGGATTTTTTTTTATGTATACATAAGAGAAGTAAATTGTAACTCTTGACGTGGAGGGATCTGCATCGAACATATAGGTGATGAGATGGTCCAACATTCATTTATAACTTATCCATCTGTCACTCTATAACCCTAATTTTAACCCTTCACTCTTCTATATAAATCTCCCCCAAGTACTTAACACTCTTCACTACTCTCTCCACTAAACAAAAACACTAGAGTTAAGTTACATATAGAGTA
>223FP003022 AT3G13560_1         :+U  EU:NC; range  -249 to    50.
AGTATATGCCATGTCTTTTACTATTGGCCAAATTATATGTAGTTAAATGATGTTTTCATTTCCTTTTTGTTTTTGGGTTTGGATGACAAGTTGAGCTAATTAATAATTAGTGTGACACATTGAGGTAATTAATAATTTATTTAGAGCTTCTTTGAACTTTGAAGCCTCCCCTCACCTTCTATTCCACAAACACACCTCTCTGGTTTCCCACGCATTATATATAAGGAAAGATGAAACCAAAGTTTACTGAGAGCAAATCAATCTCTTAATTTGTTTTTGTTTTTTCTTTTCCATTTCCTT
>224FP000754 AT1G32780_1         :+U  EU:NC; range  -249 to    50.
ATACATTACCAAATTTTGCAATTATTGTATTTTATTTTAATGAAAATCTATCCAGTTTCATTGACGTTTAAAACACACAATATTTTTAGAACAATGTACATAAATTTGACGTGACGTTGTCTAAATCACGAAGATTGGCGGTATTCAATGACGGTCTTTAATGCTAGGAGTTCACAAATCTTATGTGAAGATAGTATAGTTTAAATTTTTGCATGAAATATAAAGTTAGTTGGAGCACAAACAAAATTTAAGATACCATCGATTTTTCGGTCGTTTATCAGCCGGTGACTGGAGCGCCGA
>225FP000157 AT1G07740_1         :+U  EU:NC; range  -249 to    50.
TGCAAGAAGAGAACCACATAAATGAATGATCAGATGGATTTCTTGTTTCGGTTTTACATGTAGAATTATACTGCAGCAATGAAAATTAAAATTTGTTGAACAAATGAGTGGTGTGTATATAAGGATCACATGAATATAGAATCACATTTTAAAACTTTGCGCGCACACCAAAAAATAAAATAAAAATAAAGCTTTCTAGTTTATTCCGAGTTTGCATATTTAAGCTGAAACAGAGCAAAGGAAGAAGACGAAGAGAATCCGATGCGTAGAAGACTATCTTCCGTGCTAATCAACAATCAG
>226FP001240 AT1G65310_1         :+U  EU:NC; range  -249 to    50.
AATGATCTCAATGCGGGACCAGCATGTGATATACGAATGTCTATATACATTATTTTCTCTGTTTTGTAACAATAAACGAGTAATGAAATTATATTTTATTGGCTTCAATTTGTAACAACCAACAAGAGGTCGAATGAGCCAACTAGAATACAGCCCACGATCAATAATCAAACCTATGAAACTTCCTTCTCTCTTTCTTTTAACATTTCCAAACACTATATATACTAATGTCACTTACCTCGATTGTCCATCAAACAATACATTTGAGATATCAATACTCCTGTGAGAACAAAATGAAGC
>227FP001320 AT1G67730_1         :+U  EU:NC; range  -249 to    50.
AGGTGCCAACTTCAATACTCAAACATCACATGAAACCAAATTTTAAGGAAGAAGCCAACACAAAGACAATAAAATTAATCAAAAATAAACAAAGGAGAGAGACAGAAGAAACAGAGAGAGTAGTTAATTCCGGTGGTTTTCTGCTCATCTACTTCTATCCACCTTCGTCCCTTCCGCCCCAAAATTCAATTCTCTCTTCCTTTCTCTCTCTTTCTCCTTAAAAACTCTAACTTTACTCATCTCATCTCCAAAGTCTCAACCTTTCTTCTCTAATGGAGATCTGCACTTACTTCAAATCAC
>228FP003558 AT3G48205_1         :+U  EU:NC; range  -249 to    50.
ATAGTTTTATCAATATATTAATTATACAATAAAAATAAAATCAAAGGAAAACTTCTTTTTTTTTTTTGTTTTTTGAGCAAATCAAAGTAAATCTTAATTCAAGGAAAGTCAAAGTTAAAATAGTGCACAAGTGGTCTGGTTTGACCAACAAATAGTGTTTCTGAATTGAACATATATACCAAATCAAGATTTGGTTTGGACATAATTTCATATGTGTATTTATATAGACATACATTGGTTTAGTAGAACATATACATAATCTTTTACATATATATAATAAAAAGACTTGAGAAATGAATA
>229FP000124 AT1G06225_1         :+U  EU:NC; range  -249 to    50.
GTTTTACAATTTTTAACTAACAGAAATTATACATTACGTCACTTACTACGTTCCCACTAAAAATAGAGGCAAATGCAATCAAGTGATGACGACCTTTCAAAAATAAATATTAAGAGATATATAAGAAGGGACTAGCTAGGTAGATATGACTAGATTCCAACTTAATTAACGTATTTAATTTCTGCATAGATGGACGTTAATTAGGACTTTAGCTTCTCTATAAATACCGTAGCTATTGAGCTTATATATGGAGATCACCCCCTTAAAATCTTCAAAGACTATATATCTCACCTTTAAGAA
>230FP000246 AT1G11112_1         :+U  EU:NC; range  -249 to    50.
TCACTCTTTTACTATTTGACATTTTTTTTTTAAAATCTCAAAATAAACAAGTAAAATTTAGCATTATTATTCCTAGAAACAGTAAAAACAAAAACAAAATCTCAACAACCAACGAAATTGTAGTATATCCGATTTTATTTGTCAAATTTTTGATTTTCTTAGATAAATTCATTTCAAAATCTCTAAAGGTTTTTGAATTTATTTATATTTTTGAAGTATATAAAAAAAAGAATGTTAATTGTAAGAAAGAAAAAAAGGAATATTGATTCGTTAAGATAGTAGGAGACAAAGACCAAACAG
>231FP001387 AT1G70620_1         :+U  EU:NC; range  -249 to    50.
ACAAAACGATGCCGTCTTATGATTGATCCTACACATGCTAAACTGTTCATGAAATAGTCATGATTATGTTTTTGAATGGTCATGACGATATGTAATGGCAAAATTATGTAAAGTGTAACCATAGAGAATTCTTATTATTTCACACAAATCGTGTCGTTCTAGTATAGTTGACATAAACTGCCTGCCGTTTCTATATTTCCTGTTAAAGCACGAAAATTTATAGAAAGTGGAAACCACTGAAGACGACCTGTAGTTTATCAATTCGAGAACAAGCAAGCAAGCGATCTCAAACGCAAGAGT
>232FP002789 AT3G04300_1         :+U  EU:NC; range  -249 to    50.
TGAACCACTTCTAGAAGGACTATCTAACACAATAAGCTTAATGAATGTATTTGTTGACTTGGTTTTGTATCTATCCTGGGTCAAAGTGTTTCTTTAAAGATTCCTCCTCTCTCCTATTATCCCTTTCAATAGAAGGGAAAAAAGAAGAAGTCACTTTATTCATACCTGGTTTTATAAATACATACACATGCAGACCAACTACTCCGTCCTTCACCATATAAATACATCTCATATACCTACTTTCTTCTTATCTTTGTTCTCACTGTTTCTTTCTGTTCTATCTAATAACATTGAAACATC
>233FP005132 AT5G10420_1         :+U  EU:NC; range  -249 to    50.
GAATTTTTACATTTATATATGATCCATTACCTAGTATGATGCAAGTTTGAAGAAAAGCAAGTTATTGTAAGCCATGACATTATCATGCTGTCCAAAAGAAGAAGAAAACCCTTGAATAGTTGGTTAGAGAAATTGAATATAGAGGACTTTAATGAAAGAGGACTAAAGGAAATTAAAACAATATTTATTGCTACTTACCCGCTAGCTATCAAGAAACATATAATTCAGCTCGAATTCTTCAAAGTGATTAACATATCGATCAAGTCCCATATCTTTTCATATAGTCACTTCTTTAAAAAT
>234FP002007 AT2G23000_1         :+U  EU:NC; range  -249 to    50.
TACTAAATTTGTGGCAAGTGTAATGATAGATATATCATATAAAATTATAAACCAATGTAAAAACAAACGATTAAATACTTGATGTGATGGTTGCTGCACCAACCACGTGACTCCCCGAAATGGTTGTTCCACACAAGCAAATTTGAAGAGAGCCTACTCAACGTTAAGCGACTTGTAAAAATAACAAAAGGGCAGTCTAACTTTCCTTTTCTAATGATTATAAATATCCTTTTTCCGTAAAAAGAAATTAAAAGAAAATGGGTTCGACACTAAAGCATCTGCTTTTGCTTCTACTTGTTT
>235FP003999 AT4G04670_1         :+U  EU:NC; range  -249 to    50.
AAACCGACCGCTGGGGCTACTCTGATCTTAATATATATATAAAAAAAAGTTGCTCCATGAGTTAGCATTGATTACATTTATCAATGTCTTACATGGGCTACACTAATGATAGTATGTTGGGCTTTTTATGTGTGCTCTAGTAGTATTGTCGTTTGTTTGTATTTGTACTATGACTCATCCTCTTGTTCATCGGATCTAAAGCGCCACTCAAAAGGGTTTATGAAAAGGTTAGGGTTTTAACAACAACTCAAAAAACAGAGATGGATTTCGAGAAGAGAAAAGCTGCGACACTTGCTTCAA
>236FP002810 AT3G05180_1         :+U  EU:NC; range  -249 to    50.
GACACAATAGTGCAATTGATGTGGTTTCCGTGAATATAAAACCAAAAAAAATGTCACGAGAGGAGGACTTCATCATTTGTTTCTATCTATATTTCCAAGCAAACTCACATTCTACTTTCATTACATTATGTATACACGCATACATTTGTATCCACATAAGGATGTATATTTTTTTTTATCTTTTATTTTATTTTTTTGTTAAAACCATAATATATAATGTATATATAGTATGTAAGAAATGATAAGGCTGAAATTATATTGTTTTGAGCCATGGAAACTCTTTTCCACACTCTTCTTAGA
>237FP001972 AT2G21640_1         :+U  EU:NC; range  -249 to    50.
ATAAAAGTTAAAGGGTCAAAACTTAATTTAGAAGAATGTACATACAATAATACAAGGGTTACCTTTTACACTATCAAAAAGGTTAAGGGGTCAAATTTGAAGGAACAGTTAAATTAAGGTCCAATTATTGTTATTTAAAACGCTGCGTTTAGTAACTTGCTCTCCAAGGAGATCTAGCTTGTTCTACTCGCACGTGATTATAACCCATTCATAACTGTATATAGATATAGACGTCGTCCTTGTGCTTGCAGAGAAAGATAAAAACAGAAAAAGATAAGGAACTTGCAGAGAAAGCAAAAA
>238FP000530 AT1G22230_1         :+U  EU:NC; range  -249 to    50.
TAATAAAAGCATGTGAAGTTGTCACTTGTCATTCAATAATCATATTACACATGGTCGATGCTACCAACAAAAACAATAAAATACTTATCAGTTTGTGCTCAGTAGTTTTTGATTAAATAAAGAAATGGCAAAAATAAGATTTGAGATGGCAAAGAAAGTATTATTTTCCCGCAAAAGATAAAGCTTGCGAAGCTGTCAAAGCACAAGAATGCTAAAGGCTTAAAAATAAACAAATTCTCAAGAAAAAGTGGAAGAGGAAAGCAAATTTTTAAACCAAAAGAGAAAAAGCTAAACCACTCT
>239FP001945 AT2G20560_1         :+U  EU:NC; range  -249 to    50.
TTGGGTAGAATAATAAAAAGCTCACTTTGAGTCCAATGTTGTAAAATGGGCTTTAGCATTTTAAACTCCACAGCTTAACGGGCTAGAGAGTTACGGTAACGAAGAAAAGCCTGTGATGCAAACACGCGTCACCCAAACAATCAGAGGTTTTCAGAGATTTCTCGAACGTTCCACAGAATTCTCCACAACTCTGAGAAGAAACATCATGAATCCGTCGTTTTTAAGACCAAAACTCATCTAATCTTCAACAAAAGACTATCAAAAGAAGAAACAGAGCAAATTTCATTCTCTCAGAACAAA
>240FP001985 AT2G22330_1         :+U  EU:NC; range  -249 to    50.
TTTTAAAATATATTATGAATGAATTATTATACATGATTATTATCTTTTATGTACATTTTTTGAAAGTTAGCCCTACAAAATTCAAAATATGGTGACACTCCTCACTAGAGACCAAGTTGGTCCAACTCTAGCTATACCTTCCACACTGCTTCCTCCCCCACCACAAAAGGGGTACTATCGTCATTTCACACGTACCTACCTGTAATTAATGTGACATTATAAATAACAACGTGAAAGAAGGATCCATGCAGAAACAATTAGCATATATTACAAAACACATACTAATTGTTTCTCCTTCTC
>241FP004559 AT4G28397_1         :+U  EU:NC; range  -249 to    50.
TAAGATATGGGTCTCTCCACCTATTGCCCACACTCTAATAATGTCTTTATTTTTTTTCTTTTTTCAAACAAGCGTTAATTATGTCCAGCTGGTTCAAATATTTAAACTGGGAAAAAATTATAAAGACTAATTAGGTCTAACAGATTAACCTATACAATTTGCATGTTTACTTAACGAAGGAAGCACGAGAGTTACATGTTTCTTTAAACTAAACATCATATAAACTAATCAACTACTAAATACATATATAGATTTGTGATGAACACGGATCATCTTAATTACCTTGGCTAGTACTCGTCA
>242FP000758 AT1G33055_1         :+U  EU:NC; range  -249 to    50.
AATAAAATCTGTTTTTTAATTACTAAATTTAACATTAAAATAGAAAAACTATAAATATGATTAGTCAAATAGTATAGAGCATTTAATTTAATAGTATAATTAATTAAAAATGATAAATTAAGAAAGTTAGTATAAACCAAGACCAAAAAAAATACCAAGAGCGGAGAGACAGTAGAAGACACACGCCCCTAGTTTTCACTTCCCATTCTCCAACTATATATATAACTAAATACAATCGTATAAGAAAACACACAGAGAACAGGAAAACTAAGAAGATTCCATTGAAGCTAAAGAAACTAA
>243FP006380 AT5G66790_1         :+U  EU:NC; range  -249 to    50.
GGGGGCAAATTTCATTTAATCAATCACCTAACGAGGCTATGATGCATGATTAACGAACGTTAAAGCCAAAATGTCAAGACTACCCCCTTATTATCAGCTCGCAGTTGGTCAATGCCTCAATGGTCTGAAGTTCAGACTCTGAACTATAATACAAGGTCAACTCAACCCGCTGGTAGTAACGAAAGTACGAAACAGTCAAAAACATATCTTAAAAATTACATAAAAACCGGAAACGAAGTTGCAGAATTTACAGTTTCTGCCATTGGGACAATCATTCGATCTCATCATTATCCTTCTTTC
>244FP003956 AT4G01915_1         :+U  EU:NC; range  -249 to    50.
CCATTTATGAGCTTCATCTCCCCCATTATTTTTTCAACTTCACTTTTGATGTACGTTAAATTTTGGAATTAATATTGATAGAAAATCTCAATAAGAAAACTCCCACTCGTTTTCTTATACCAAGGCATTCATGTACCTTCTGAGATATCGGTTTAGTTTTGGTTATGTTTCGGTTTGAGAAATTTCATTTCGGTTAGAGTCAGTTCAATTCGGTTTGTTTATTTAAACAGGTCCTTCATTTTTTTTTGTATGGATGATATTGGTTGGAAGATGTTAGTCTTAGCGATATCTCCTCCTTCA
>245FP003638 AT3G51380_1         :+U  EU:NC; range  -249 to    50.
CATAACATAACTATAATTCAATAACTAAATGTAAAAAAGACCAAAGACTCGTGTGTCTTGAAAACTACTAATAAACAAAACGAAACCAAGTGTAAAGAGAGGAGCATGCGAGCACGTTCGTTAGTTAGAAATGAGGAGAGCACATCATGTTCCATATATCCCTTAAAGCCACCGTCTTCACTTTTTATTCACATTTTACGTTTCCTTAGACGTCCTCTTTTAAAACCAAAACCAAAACCAAAAGAAGACAAGATCCACCCATAAACATGGCCAACTCCAAACGTTTGTTTGGTGTTGTAA
>246FP005340 AT5G18560_1         :+U  EU:NC; range  -249 to    50.
TAAAATTTGTATGAATTTATTTCAGCTGGTTAAGCCATATAAAAATCCAACTAATGTGTCAGCGTTTTTTTTTTTGTTTTTTTTGTCGTTGATGCAAAATATAATATCTTTGGAAATATAATAAAAGAAACAAAACAAAAGATGGTCTACTAAAAGCAGTTGAATCAAAAGTGAAGTCTCTCTATCTTCTCTCTCTATCAAGCTCATTGTCTCTCTATTTATAACAACACTTCACTTCCATTCTCAAACAGCACCATCATCTTTAGACAGAAGCAAAGCCAAAAAAAAACTTACTCATCA
>247FP003393 AT3G27329_1         :+U  EU:NC; range  -249 to    50.
ATTTATCTAAATTTGAATATATTTATCTAAGTTCACAATATCAATTGGAGTTTCCGACTTTCTATAATAGAAAAATCTTTTGCCAACAATAGTAATACAAAAAGAAATATGTTATAACTTAAAACTAAAAATTTATTTGAGTAGACAATATGTTATAACTTAAAACTAATAACAAATGAAATCTTGCGCCAACAATAGTAATACTGATGTGTGTGTATATATAGATACCATAAGAACAAAAAACAAATTAATAAAACCAAAAATCAAATCATCTACCAAAAAGTAAAAAAAAAAAATGAA
>248FP002440 AT2G39320_1         :+U  EU:NC; range  -249 to    50.
GGGGCGATGAAGTGACTTTGAGAGTGGCTGCTGATGTGTATCAAGTAAAAATAATACTCATTACATCAATCAAACTTATTCCATTTATGGAGTTTTTGCCCAAGTCTCAAAAGGAACCGGACAAAGTCATTCATATGAGCTATCTAGCTGGGATCCATTTCAACTCCATCTACAAAAAAAATAAAGAAAAAGGTTAACGTTCTCTTCCTTCTCCATTGTATATACATCTCATCTCCTTACTCTTGATTTGAGGCTTTGAGCAATATTGTATCATTCTTATTCTTCGTCTTGTTGGCTGCT
>249FP000645 AT1G27670_1         :+U  EU:NC; range  -249 to    50.
TACATTATTATAATACTTCTTTATTCAAATTGTCCCCAATAATTCTATGATCAATTGTTCATCTAATGAGTTTATTTTGTATTCTTTTTTTTCAGGAATTGGACTTATTCACCTAATGCTTTTTAGTCATGAAAATTCCACGACCGAACTATAAAGAAATACGATATATCCAGTTTGTTTCAATTATTGAACCAATTATAGAGTCCTTATATCTCTTTATAAAATCATCAACCAAGTGATTAGATCGACAAGTCTAAGTGACCATCCACTTTATTTTAAAACACTTTATTTCCTCGGAAA
>250FP001076 AT1G56560_1         :+U  EU:NC; range  -249 to    50.
TATGCCAATAGTTTTCATTTTGTTTCGTTTGATTGTTGTTTACTCCAAAATAATAATCCAAATATAAGACCGCTTTTCCTAAAAAGGAAAGAAATTAATCTGTCTTCTTCCCCAATCCCGAAACTTTAACCTTAACCCCATTATTTTCCCAAATTGAATATACTCATTCCCAATTTTATCTCCTTCTTCTCCATCGCTTAACTGATCTAATCCCCCAATTTATAAAACCCTAACTCTTCATTTTGATTCATTTCTCCATTCTCCAGATTTCCGTTTCCCTCTTCGAATTCTCATCTCTAA
>251FP001288 AT1G66690_1         :+U  EU:NC; range  -249 to    50.
ATTCTACTGAAACATTTCTTACTTCAATTTCTAAACCTTATTTGTGTTTCAATTTCCATATAACTATTTAACACATATCATAGTCTAATTGATTATGTCATATATGGAACGTTATGTTGAACGCATTCAAGTTCCTATAATAAATAAGCTGTTGTTTTCTTTTGACGAGTTTCCCATGCACATGTTTAATTAGTTCTCAGTATATTGCCTTTCAAGCACTATATATATAAGCATAGAGAGAGGTCTATGGACTCACTACTCTCATCATAAACTAAAGTTAAACAAGAAAAGAAGTTTGAG
>252FP005098 AT5G08770_1         :+U  EU:NC; range  -249 to    50.
TGTAGCAGAAGCCGCCATTGGAGAAGAATCGAAGCTCTGCAGTGTACACAGAGTCGGCGCTTAAACCTCGGGGAAGTAACAAACATGTTATGGGACAAGCCAAACTAATATCGAATTGAACCAAATGAAATCGGAATAAACCGATCCAAATAGAGTATGTTCTTTAATTTAAACCGATGGGTTATGTTTGGTTCAAGTAAAGCTACCCTAAAGGGGAAATAAAAAGCAAAAACAACGAACGAAGAAGACGAGAGATCAGAAATCGGAAATGCTTCCATTAAAGCTTGCTCGATCTCTTCT
>253FP005758 AT5G43180_1         :+U  EU:NC; range  -249 to    50.
ACTATAATAATTGTTAATAATAGGTAAAGTGAGTGTATAGTCAGATGTTGATATGTCCTACTTTATCCCATAAATATTTAACTTTTGTTAATACTCCGACCAAGAATTAGTTGCGTATACGTCCAAAATAACACCAACAAGACAATGGAGAGATGTCCACTACTTTCATTTGATATCTGACTATGAATCCCATTTGTCCACTAACTTTTCATCTTTATATATATTCCTATGTCAATACGAATTAGAATCAGTATTAGTCCAAATTGAGGAAAAAGAGAGAGAGAGAGAGAGAGAGAGAGG
>254FP002158 AT2G28755_1         :+U  EU:NC; range  -249 to    50.
ATTCTATGACGAACATGGTATGAGAGTAAACATGGTATGTATGTCCATCCTATTTTACGGTAGGAAGTCATTCATTATCTTTATCATTATTCAAAAATTTTGATTGATAACAATGAAAACTCTATTTTACGGAATCCACCTTAAAAAAGTGGTGACTGGTAAGAAACTTTTTTGGATCAAATTGCAGAAATTATTCATACCATTTTGCGATGTATATTATAAAATGATACATAGTCCAACTTTGGTTCTGTAGATGGAAGGTCTAAAGCGTCTGATGGCAGGAGACAAATCCGGACCGAT
>255FP006371 AT5G66140_1         :+U  EU:NC; range  -249 to    50.
GGGAGGAAGGTTCATGTATTTTTTAATCGACCATTATACTGTGTTAATGGGCCTGTTATGGAAGTTTTGGGTATATAAGGCCCATTTAAAGGAAATGATGAGTGCGCGATTTGTCTCTCTTCTCAAAAACTTGAAGATCTGAGTAGAGTATTTCCTTCTTCTTTTTTTTTTTTTTTTTTCTGTTCTTGGCTTGTCGCAGAAGTTGGGATTCGTCTTTTTATAATTTGCCCTGAAAACGAAAACGAAAATAAAAAGCGGAGAGAGAGATGGCTAGATACGATCGAGCAATTACTGTCTTCT
>256FP000973 AT1G53100_1         :+U  EU:NC; range  -249 to    50.
GTTTTTGTTTTTTGGTGAAGATATTTTAATAATCGATGATATCGTTTTCGCATTGCAAGATATATTTGATATTTTTTATTTGTTTCCGATTTCGTGTAGTAGCTTCACAAATTGGATATAACCTCTACGAAATTTCCACTTCTCTTTTGATGAACATACAAAGGTTTTGTTTTTATTTTTGGCATATTTTCATTTTCATTATTCATTCTCTCTCTATTATATAATTCTAATTCACACAATAGTGTTTTTAACTGTCTTATGTTTCTTCACCAAACGTATCAAACCAAAGCAAAGTTCTTT
>257FP000097 AT1G05340_1         :+U  EU:NC; range  -249 to    50.
GTGTCGACATAAAGCCCGCACCACGCACGCTTTTCGTCTGGATATATCCAAATTACTTTACAGAAATCATTTGTATTGTTTGTTAATAAAAACTTTGAACCACTTTGATTACTATATTATTTTTTTGGAATTTATTCTGGTGACATTAATGTTCTATCCTCCACGCGGTTCTCATAAACCGACTTGGCTTCTTTATTTTTCCTTTATCTTTCTCTATATATTTACACACACACGCATTTGTGCAGAGATATTCAAAGATTAGAAACATTCTTGATAGATACAAAAAACATTTTTCAGACA
>258FP003379 AT3G26850_1         :+U  EU:NC; range  -249 to    50.
GCAAAAGTGTCAGCTCGGACATTCAATTTTGTAGGTAGGTATATGTGATATCACAAATTACTCCAAATCCTCAATTCAATACAACCACCGTAAATAATCCTGTTAAAATGGGTCAATATAATTTAGCTAAGTTTAAGTCTCAACACCAAACCTAAACGTTAAGGCCCAACAAAAGGCCCAAAGAAAAGAGTTAGGGTTCTTCTTTCGTCTTTCATATATAAAAATACAATTTTCATTCGCCTGAGGAGTGAGTTCGATCCAAAGACATTTAGGTATCAATATTCAATATCATCTCCTCTT
>259FP001981 AT2G22121_1         :+U  EU:NC; range  -249 to    50.
TTGAACTAATACACTTTTTAAGTATGGAAATGGATAGAGATAACACGTATCTATGAACTACAAATGAAAAACACATGGGAAAAAATTAAGTTAATTGCTATAACTTTAACATGGTGAGAAGATGCATATAGTAATCAATGTAGTCAACCCTATATTTTTTTTACATTCATTCACTTTCTATTTATTTTTATTTATGCTTAGATGTATACCCGTATATATATAAACATAAACATTACATAGCCATAAAGCAAAGAAAAGAGTCATTCATTTATCCTCTAATTTACAAAACATTAGTACGTA
>260FP002250 AT2G32210_1         :+U  EU:NC; range  -249 to    50.
TTTGTAAATAGAGAACAACGAATTAAAAGACCAAATCGATAGCATCTTACCTTTTTGTTGATATTTATTAAGAGAAAAAATCAACACATTGTTATTCTTCAAGAGAATAAATTTCTGGAGACTTAGCAGTTAATGCAATCTGACCTCACGCGTTTTTTTTTTTTGACCTCACGCGGTTTTACTAAACCGACCTTCGTTTACTTCCCTTACCTCTCTATATATATATCTCTATCTTCATTTGCATATTTCAATTCATTTCATAATCATACACCTCTCTACATTTGTTACTACTTTCTTCTA
>261FP005315 AT5G17960_1         :+U  EU:NC; range  -249 to    50.
CCATATTATGTAGGTTGATGATATGCTGAATGCATTTTCTAATAGTAATTAGAGATATTCTTTCATTCAACAGACTTTCACAATTTGACATTTTAAATTATTAAGTATGATGTGGATCTAGATCTGATATGTAAAAAAACAAAATAGTGATAATACCAACGGAGATGCAATATTGCAATGTATGAAATTGTATATCTTGAGTAATTCTTAAAGTGTATATATATTGGGTGGTCTTCAATTTGTAGAAACATACATCAAACCTAAAGCAGAAAAGAAATGGAAGAGCCTAAGAATATACAT
>262FP001402 AT1G71030_1         :+U  EU:NC; range  -249 to    50.
ATGCGACACACTTCCACATTCATGATTCCACAAATTCTAATGGATTTGAACAAATATGGGACCAATTTTTATTTGTTTCAACTCCTAAATGTGGGACCAATTAACAAGGTTGATGTATTCTTCTTGTTCTTCCTCGTTCATTAATAGTTTGATTGAGCATGCACGCTTCTCTCAACCCACCAGTCCAAGTCAAACCTCCTCAAGCCATCCCCTAATCCTATATATCAGTTTCTTCTCGCAAACCACCTCACAATCTATCAACAGTTTTAAAAAAAGACATAACTCAACCAATCTCACTTT
>263FP003311 AT3G24070_1         :+U  EU:NC; range  -249 to    50.
TAATTAGAGAGAAATTTACAAACTAGTGTTTGGTAGACTATTAAAAATAAAATAAAATGAATCAACACCATTTTTCATTCTCTTCAAGAATCCCATTAAAAGTCAAAACCATGTTTGGGCTAGGAAAAATATGTTTGGGCTTTAGTAGGCCCAACTACCCAAAATAACCACATAAAGTAAACGGTTATCATTAATGGGCGGTTACTAATACTTAATAAATATAAATATAGTTAAATTAATATCATTTCTAGAGCTTATCCTAATTTCTCTCCCTTTCGAAAATCGAAACAAATCGGTGCG
>264FP004362 AT4G21210_1         :+U  EU:NC; range  -249 to    50.
TTTTTCCTTAAGAAATATATTGTTCCTCATTATCAAATTTAATTAAAATCGATTAGAAAACCAATTTTAAGTTACAGAGGAAAAAACTGAACTTTATTAATTTTGAATTGTACATTGCAAAAAAAAAAAAAAAACTCAATCCGATAAAAAGAGAAAAAAAAACTAATGAAAAATATTTGGCATTTGGTTTTATTTTATGTTATAAAAAAATGTCAGAAGATATTAGACGAAGGGTCACGATAAATAATTAGAAACAAAAAGAATTAAAAAAAAAAAAAAAAAAAAGAATAAAGAAATGGC
>265FP001100 AT1G58245_1         :+U  EU:NC; range  -249 to    50.
TTAAAAAAAACTAACAACAAGAATTGTTAACAATAGATTGTTTAGACAACCAATAACATTAAAAAAAAAACTAACTTCTTAACCAAAAAAAGAAAGCAAACGGTCATGCCTTAAAATAAATAATTTTAAGTGGAGAAAACTACTTTTGCTATATAAAGAAAAAAAGCTACAGAAAGCCAACTGATCAACATTAATCTTTCTGTTATAAATTTGTTCTCTATATAACACAAAATAAATTTAAATTTGTTTGAACACTCGCAAACTCATCTCGATTTTCAAATACTAGCGCCTGAAACAATG
>266FP004479 AT4G25210_1         :+U  EU:NC; range  -249 to    50.
GGTCGGTTTACATGCCTTTGTGGTTATGAGACTGGAGCTTATGGAACGTATTTGGGTTTAAAATTTTCTGTAGACTAGGAACTAGGAAGACTTTAAGACGAATTCTGAGGCTGCGTAAGTTGTCGACGGACTGGTCTATTAATAACGCGTAAAAGTGTTAGGCCCGTTCGAGTAGAATAGCGCGTTGGACAGCCCAACTTGAATGAATCGATCGACTTTTATTAAAAAAACAAAAGTAGGGCAAAAAACAAAAAACAGAACCTCGACATTAACCTAAACCTAAGAGCAAAGCAAATCGAC
>267FP005401 AT5G20910_1         :+U  EU:NC; range  -249 to    50.
AAATTAAAGCGTGGAAGGCTCAGAAAGTCCAATATACACTATGTTTATCTACAGTTACAATCATACTACAAAAAACAAATAATGTATACGGTTTGGTCTAATATAGCCGCATACGATTTAGTATTTACCAACAAAAAATTGGTCTCAAACCAAACCGAACAATTGGTAATTAACAATTGTTCTTTTGGTCTTGAACCGAACCAAACCGAACTGAACTATATTAACCGACCGACTTCGTCCTTTCCTCCTGATCAAGAAAACTCGTCTCCTACAAAAATCCCAGAAGACAAGAGATTGGTT
>268FP000168 AT1G08040_1         :+U  EU:NC; range  -249 to    50.
TAATTGTGCATACAATAGTCTTCCTTTTCCTTTTTCTTTTCTTTTTTTATTATTACTACTATTATGAATTTATGAGAATAAAAAAATGGTACACAGCCCAATAAGATTATACAATAAGATCCAAATTCAGCCTAACTAAAAACACCATTAAGACGGGATGTTGTAATTAAACACCTACCAACAGACAAAATCAAAAGATAGGAAGCCACGTATGCATATATTTAGGTGAAGCTTTTGATAAAACAAAGCGTTGGGCTCTTCCAAATATCAAAACAAGTTTTTTTTTGTTTGTTGGCTTAT
>269FP003025 AT3G13620_1         :+U  EU:NC; range  -249 to    50.
TAAAATCATAATACATTGACTAATAAATAATCAAAAGGATACCATCAACAACACATTGAAATCTAATGGCTCCAAATCTTCTGCAAAGATTCTGTTCTGATAAAACCAAATCAGAACACACACAAAAAAAAAAAAAAAAAAAAAGAAAGATTCTGTTCTGATACGACCAACCCATTACTTCCACGTTTCTCAATGAAACAACCTTCAACATCATCCTTTATATACATTCTCAATCTCTTCCACTATCTCAGGTAAAAACAAAACAAAACACAAAAATGGCAATCTCAGAGGCATCGAAAT
>270FP004186 AT4G14580_1         :+U  EU:NC; range  -249 to    50.
TTATAGACACATTCACATCAAAAATCAATTTCAGATGCAAATCCAAAATACACAATTATAGTTCTTTTTTATCGTCAAACGTGATATTTAAATAAAATCTCAACGTTGTTTTCTTTTTTCCCAAAAATTATTAAAGTCCATGAAATACGACTTTTTTATTCGAAGGCAACGTAAGGGCAATTTCGGAAAAACAAATTAAAGTGATTTTTTCCTTTCCTTATATAAAGAAAAAAACAGTCACCACACCATAATCTAACCGTCCCTGAAGCCCTCTTTAAAAAAATCTCCGGTACCATCTCC
>271FP003223 AT3G20840_1         :+U  EU:NC; range  -249 to    50.
GTGCATACATAATTATTTATACAACAAATAATATTCTAAAGGGGTCTCTCACCATAAAACTTCTCTGGTCTTCCTCAAGATTCATCTCTCACAAATATCTTCTCCTTTGTTAAAACCCTAAAGCTAGAGTTTATAGCTTTTGAGAGAACGAGAACGAGAAAGAGAAAGAGAAAGAGAAAGAGAGATAGATATATAAATCTGAAGAATACATCTACCTATATAAATACATATTCTCCAATCTTTGAAAGCAGTCTTGATCATTAAATTATCTTTCCCCAATCCTTGATAGTTGAATCTTCC
>272FP005513 AT5G26250_1         :+U  EU:NC; range  -249 to    50.
AAAACTTACATGTAACAGCTACGAATTAAAAACCACTAAGTGAATAACTGACATTACGACAGCAAAATATTGAATGTAAGAACCCCAAAAGAGGATCAAAAACAATATTACTGATCCAAAATCTATTGACCAACCAATCATAATTTCATAACAAAATATTCCATATTTAGACAACCTCTTTATCTTCTTTTTGGTTTCTCTATCTTTCTGATCTGTATAAATATATGAACCTATCATTGTCTCATTTTTGTGTAAAGATTTGTGTCTGCTTCTTCTCTCGCTCTTCTTTACAAGACAGAG
>273FP004902 AT5G01820_1         :+U  EU:NC; range  -249 to    50.
ACACGACAACAGCGACGGGACACCTGTATGGTTCTAATTCAACTTCTTGTCCACATCTTCATCTTCTTCTTCTTCTTTTTTTAATAGATATATTAAGAAAACAAAACAGAAAATCTCCCACGTCTTTACAAAGAAAATAAAGAAGAAGAAAATAAGGAAAAAGAATCTGATAGTAATTGACAAAAATACCCTCATCTCCTACCTCAAGACAGTAATATATATGTAACAACTCGATACAGAGCATGGCTTATCTCTTATCCGAATCCTCCCAATTTGTCTGTCTCTCTTTTGTTTTCTCTG
>274FP000988 AT1G53540_1         :+U  EU:NC; range  -249 to    50.
AAACAAAAAAACGGCAAGGCGTTCACTCGCCGACCTGATGCATTGCACGTCGTCTCAGCCCTCAACACCAGAAACTTCTTGAAAGCACCTGAGAAGTCTGGTAACGTCGTTAAAAGAAAGAAACGAAGATCCCTGATTTTTCAAGGATACCATCGATCAAAATAATTTTCAAGAAACTCGCAGAATGTTCTATCTTACTTTCCATACTCTCTCCCTATAAATATGCGAAGGCTCGTAGCTGTACGAACCAACAAGGAGCAAAGAGTTCATAGCAAAGCAAAGCTTCAAAACAGAGCAAAC
>275FP003751 AT3G56980_1         :+U  EU:NC; range  -249 to    50.
CAGTCTACTTGTGACTAGACCTTGTTCACCCGTGGGACATAGGCTTTGGCATGTGTCGACCTACGTCCTCAGATCCAAACATTCTTCTTTATAGTACAAGTCGTATAACACTTATAATATAGTTTGCGAATTTTTAAAGTTTTGGTTGTATAATAGTATAGTTTGTTAATTTATACTTAACCATAGAGATTGATATATTGAATTGTATATATCCGCATTATATATACGTTGGACAATAATATTCTACCTAAGTTCAGAACAATCCTAACCAAAGCAGCTTCCAAGCATCTAGAGAAAACA
>276FP002867 AT3G06970_1         :+U  EU:NC; range  -249 to    50.
TCATAGAGATAAGAGAGGAGATGACCCAAAAAAAAAAAATAAATAAAATTTAAAAGATTAAAAAACAAACAAATAATAAATAAATAAAATTGCATTCCATCTAATAATATCCTAATTTCTTTTTCTATTGGGAAACTAATTTCCTTATCTCCTTATATATAGATATATATAGATATATATTTTTTAACAACTCTTATCTCATTATATATATATATATATATATATTAGTTCCAAACCCTTAAACCCTGCAACTTTCTGTTTCTTCTCTAAATTGGTTTTTAAGAGATTATTTATTGGTTA
>277FP002453 AT2G39795_1         :+U  EU:NC; range  -249 to    50.
GATTAATTAAGTAAATCAATTAAGAAAAAAAAAACTAAAAAAATTAATAAAAATATTTTGAATTTTACAGATTTTTTGTAATGCAATTTGTTAGATGATAAATTTCCCCCTAATATTTTTGGCTTGATTTAGAATGTTATTTGGTTCGTTGATTTGAATTAACCATCGAACCGAACCGGGCTGATACGGAGCCTCAACTTCAATCGCTGTTAAAACCTTAAAACCCTTGAAACTCCATTTTCTTCCTTCACTCACAGAAGAAGAGAGAATCAATCAAATCAAATCACCATGGCTTTAGCT
>278FP004896 AT5G01550_1         :+U  EU:NC; range  -249 to    50.
TTTTAAAAAAAAAAAATCGATTAGAAAAATCATCTTAAACAACCAAATCATTGATATCTTATAACTAACAGATGACAAATGATAGTATTTTGGTCCTAGCCACAACTTTAAAATATTGAAATTTCTTTCTTGGTTGACAATCAATATATATTTGTCAATTATTTTAACTTTTTTTCTTCCAAATATTAAATTGACCACAAAGCATTGGAGTTTCATATATATATATTTGTTCAATACTCGCGCTAATGTGAACCAGTTTTCAAAGGGGAAGAACATACGCAATTTCTAGTTTAAAACTTA
>279FP000615 AT1G26300_1         :+U  EU:NC; range  -249 to    50.
TTACTTGGTCAAAGTAAATCACAGCCTTAGAAGGTAAATTTTGAATTGAAAATAGAAATAAAAATGTTGGGAACGTGACATTCGGTTTCTTCTCCATTTGCTTCATGTAGGTGCGTGATACGATCGGAAATGAGAATTATTGGGCCCTTGTGGGCTTCATAATTATTAGTTCATTGTTTAAGCCCATAATACTTGGCATTTTGCCAAAGAAGAAACTGTATAAAACAAATCGGAGAAGAAAAGAAAAATAGTAGTCGCAGCAATGGAGGATCTATGGAAGAGGGCAAAATCGTTCGCAGA
>280FP001795 AT2G13360_1         :+U  EU:NC; range  -249 to    50.
AGAAGAAGGGCAAATATGCAAAGGTAACACAAATGCATTGTGAGCCATACGTAAGCTCAAAGATTTTTCACGTTGCTCTTATCTGCCACGCGGCCAAGATTCCAATAAGGCAAGCTACTTGATTGGGATAAACTAAATAACAAAATAAACTACTTACAAAAACATCATGTAATTTAAAATAAATAAATAAAATAAAAAAAAGAAAAAGAAGAAGATATATTAAAGAGGTTTGTGAAGACGAAGGAGTCCAAAACCTCCCTCAGGAGCTTCCGCCTTATTCAGAGGTTAAACTTCTCTCTT
>281FP004871 AT4G39840_1         :+U  EU:NC; range  -249 to    50.
TTCATTTTTTTTTTACTTATCACCTACCAAATACAAACAATCACATAAATACAAAAAAATGCAGAATCATATAAAAAATTAGACAAGTAGCAGAGAATCTGCAACATGACGGTGCGGTTAAACAGTAGTAAGTACATTGATATTATCAAAGGGACTGAATTAGTAAATTCTCTGGTCTCCATCTTCTCTCTTATCGTTCACACACACACAAACACTCATATATAAACACATATGCACACTGTCACTAATGCTTCTCTCTCTCTCTCTTTCTCTTTTCCTATATATTGACAAGCTTGCGAT
>282FP002148 AT2G28540_1         :+U  EU:NC; range  -249 to    50.
TGTTTTAACTTTTTAACCATCACTAATTACCAATTATCCAAAATAAATAAACCAGAATAATCCGAAATAATAAGAAAAATAGGTTTTAGAATACCTAGAAAGTAACTGGTCGCATGAGATAAATGTACTTTTAACATGAAAAAATAACTTGCCGTCAAAACAAAAAAAAAGAACATGAAAATGAAAAATAAATTAGGTATAATAATTATTATTTAACTATATTAATTGACAAAAAAAATTGAATTTGACATCTTTGAAAAAACACCAGCCATTGGCAGAACAAAAGGTTTAGCCACAGTT
>283FP003151 AT3G17910_1         :+U  EU:NC; range  -249 to    50.
CTTTAGCTTGCTTTTTGTAATTGATTGATTCTGAAATTCGCATAGAGACAGAAGACGCAACCATTGTTATCGAATTTACATTTGTTATTTGCTTATAAAATCAGATAATTAACCAAAACTTTTCTTCAACAAATCCAAGTATGGCTAACAAATGAAGGACAAAAAGTTAGGTGCACCGGAGCTTAATGGTGCACCCGAATGCAGGGGATAACAGCTCTACAAATCTGAAGCCATTTTCACGGTGACCCCAAAGTCGTCGTGGAGGCAAAAACCCTTTACCTCCGGGATCAAAATCTTGGG
>284FP005366 AT5G19590_1         :+U  EU:NC; range  -249 to    50.
GTAAAAAATTTGTGTCAGCAATCAGAATTTATATATTTTAACATAAACGAGTAATTTGAAATTGCTAATTCCTAAATCCTAATTATTATTTTTTGTCATCAACTAAATTCCTAATACTTTTTTCCAACTAATTCCTAATTACCTTTACCAAATTTGTTTTTTGGATAATCGGATTCGGAAACGGGTACAAACGGTTGACCCAATCCAAAAACACAAACTTTTTAAAGCGAAAAGTCTGCCAAAATCTCTGTGGTTCGAAGCTTTTCTCCTTCACAAAAAAAAAATGAAGATTTCTCTCTT
>285FP000438 AT1G18500_1         :+U  EU:NC; range  -249 to    50.
GTAACAGTGATGCAGCTGAATCAATAAGACTGTCTTCTTCTCCGAATTTGAAAATTAAATTCCAGTTTTTTCAGTTTGACTCTGCTTCTTCTTCCTCGTGGGTAACGACGATATACCGTTAAAATTAGGAACCAAATTACCCAATGGTCGTCGTCAAATCATTTTTAATCCCAATTTGGTATTTTTCCACGTGGGTCAAACAAAAAACAATTTTTTACATAAAGAGAAGAGAGTAGTGACGAGAAGATTAGCACTACTGAATCAAACTTAGCCGCCGCCACCGTCACGTTGAAACCTTCA
>286FP003851 AT3G61260_1         :+U  EU:NC; range  -249 to    50.
AAACAATTTACTAATGAAAACAAATTGACATTTGCTTACGTGGCATATGTTTAACCGCATTACCTGTCTGTCGGCAAGCTGAATTTTTGTGTTCGGCTGCATCGCAGTTCACGTGGATACACAACAAATGGATTTATAACCGTAGGATCTGATGCCTTTATATATCAACGGATAATAAAATAAGGTATTTTTAACCCCAAAAAAACGCGGCTAATACGTATAAACATCTTTCTGTTGCTTGGAAATAATATCTTCAATTTTTCATATTTCGTTTTTAATTTGGTTTTCTTTTTTCCTCTC
>287FP004498 AT4G25890_1         :+U  EU:NC; range  -249 to    50.
TCTGATAAATTTTGTTGATCTTTGCTTTTTTGGTTTTTCAAAGAAGTGAAAGAACCTTGGTGGGTTGTTGCTATTCACTCTAGGCCTATATATATTCATTACTCTCAAAAGTGGCCCATTTAAGACCTATAAGTCCACTATGGGTAAAACAGTCTTTTACTCAGAGACCTCCAAAAAACTAGGGTTCTTAACTTCTTTTTGAGCTTTCGTTCATCATCGTATATAAAAACAAAACCACTCTCGATCGTCACTTTTTCCAGAAATCTCTCACTATCGCCATCGATTTTAGCAGACATTGAA
>288FP003039 AT3G14067_1         :+U  EU:NC; range  -249 to    50.
GTTTGTTTGTTATTGGTTTGTCCTTTTGTCATACCTGCCCATTTTCATAACCGCAAACATTTCTTATTATCCTCGTGTCAACATTAAAGCAGTCATGTGACCCACGTCTCCTCCTTGATTATTCCATTATTCACTGTTATCTTTTCGAAGAATCATTTGGGACCAATTATTGATAAATTGCAGACGTGGCATATAGACGAAATACAAGATTCAGAGATAATAAATACGTCACCAAAAGTTATCACCCACAACGAATCTTCTTCTTCCATCGCCATTGCCATGGCTAAGCTCTCTCTTTCC
>289FP003349 AT3G25770_1         :+U  EU:NC; range  -249 to    50.
ATTTAGAAGGTTTTTTATTTTATTTTTGTAGTTTAGGGACCGGCCAAAAGTATTTCAACTTAAATCCAAGACCCAATGCTTAGATCACGTTCCGACCATGGAAACCAAATCCAAATTCCTCCCAAAGCATCTTTTTAGTTTGAGACCCACTTTTGGTAATTTACGCACGTGCTACTTCATCAATCATCCCCATTCATCACTCATCCAACATGTCTATCTATAAATAGACGGAGATATTTCGTAGAACTCAAATCACTCACCACATAAAGTAAAAGTCTCATCTCTTCATAAAATAGCTTT
>290FP005795 AT5G44630_1         :+U  EU:NC; range  -249 to    50.
TTCAATTGCTAAGCCTATGCGGCCTTTACAACGAATCAGTTAAAATAATCAAAGTAAATCAAATAATCTAATGATGATATATCGTGTTTACAGGTTTATATGGAGGAAAATATAGTGATATGATAATCCTCATTTAAATCATTATATAGTGAAGATACTACTTACACACGTAACCTCCTCGATCGTCTTTTCCGATTGAAGTGGTACAGAATCCTATATATATGACTACCTTCTTGCAAGTTTTCCACCAACACCACATCTCTCTCTATCTATGGAAGCATTAGGAAACTTTGATTACGA
>291FP003834 AT3G60450_1         :+U  EU:NC; range  -249 to    50.
TTCTAATGCTAAAAGTATGAAAAATCGCAGTTGATATTAAAAACAATTTAGGGGATTTCTCAACAATTTACAAGTTAAATTTGTTAATAATAAAACGACTTGACTTTACCATATATCTTTTTCTTTTTTAAATTAGAAACTTTTAAGAAGAAGAATACAAAAGAAGTAGTGGCACTTTATGACATTTTCCACAAAGGTTAAAAAAATCACATTCCTTTATAAACAACGATCCATTAGTGTCGGAAAACGAAAGAGAAAGAAGAAGAAAGAAACAATGGAGTCTCCCAAATCTAACGTCGA
>292FP001365 AT1G69780_1         :+U  EU:NC; range  -249 to    50.
AAGCCAACAATGGTTAAAAAAATATCTATCTATAAACGATTGTCGAAAATGAAGATAAAATTGGAGTTAATAATTATATATACTTTGGCTTAACGTAAATGAAGTTTAAGCTTGTATTTGATCGTGTTATTTTTATTTTTTTTAACGAGAGAATCAATTGAGTGCGTCTCTTTCTCTTCTCAGCTCATATGTCCTCTCTCTCTCTCTCTCAGCCTTTCTATATAAAACGAAATAAAGAAGAAATTAAATACCAGAAGTGGTATAGTCTAGGCCGATACATTTCACTATCTCTCTCTCTTT
>293FP000579 AT1G23830_1         :+U  EU:NC; range  -249 to    50.
AAGCTTTTGCTACATAGAGAAATTGTTTGTGAGTTGTGACCAAATCTTTAACAATTTCTCTATCACCAATAGCTTTTGCTCTCTACTTGAAATAACAAATTGAAGTTTAATAGTTCTCAAATCAGAAGACACTTCTAGTAAAACCCTACTAGTCAAACATTACCATACAGTGGCTTGTAGAATAAGTCAACAAGTCAATGAAGGATGCTAACCATATATTAATATATGTTCTACTTTACATACAGATCTGTGATTACCCTTTTTCTTCTACTTCAATTGTGAGAAAGAGATCAACAAATG
>294FP004798 AT4G37400_1         :+U  EU:NC; range  -249 to    50.
CTGTTTGATTTAATACTATTTCGAGTAAAAGCAAAAGTATCTTATGGAAATATCTGCTAATACTCGCAATAAATATATATGGGACAAATGTAAAGAAAGATGTAGTATGGTTTTAAACTTTTAATAATAACAACTATATATATACATATATAGACATTTTTATCATTAAAACCTTTTCACACCATGCAGGATGGTTCCCATTCTAGACCGGTGACCCTATAAATAATATGATAATTTCCTTGACACCATATCACAACCAAATTCCTTAGAGAAAAAGGAAGAGAAAGGTCAAAGATGTTT
>295FP000271 AT1G11850_1         :+U  EU:NC; range  -249 to    50.
ATGTTTAATCTCTTTGTATACAAATACATATCGTTTGACATAGAAATACAAATACATATCGTTTGACATTGTACTCTTTGAAAAGAGACTAACACTAATATGTTAGTAAGACTAATTTATATTTAGCTACATTGTACTCAAGGTCCTATATCCAAAGTTTTATCTGCATTTATTGCACACTTACATTACGTATGTGTGTGTATACATAACAGCCTATATATATGGTCTTGTAACACAGCTCAGGGATTCACCATAAACAAAAAGAATTTGAACCAACAAAGCAAAACATGAAAGGCACAT
>296FP001171 AT1G62410_1         :+U  EU:NC; range  -249 to    50.
ATGCTCTTACCATATAGTAATATATATAGATTAACTTTTATATAATTATCTGCCAGAATTAGTTCTATATATCATATTTGTTAAAATTACATTCGTTTATACTACATATATTAAAGCTCTACGTAAATTATTTTCTGTCGGGGTTTTAGCTATGGGGAAAAAAGTCTGAGCTAATTAACCATGTATTAAGTTTTTTTTTCTTGGTTTTTAGTTATTTTTTTTATATGAATAACACTCTGATTTGAACTGAAAAAAACCCAACGAACTTAAGAAGGTTTGGTTATGGCTTATGGGTTGCAT
>297FP000421 AT1G17690_1         :+U  EU:NC; range  -249 to    50.
TCTACATTAGCACCTGCGTATCGCTCTTGAATTTTACCATTTTAGTACTCTTGTATAGCGTAAGCTAAGTTTTGGGTAGAGATGACAAAAAAATAATAGGAAACCAGAAAAGGAAAGCGTTAAATATATTGGGCCTATTGCAAGGCCCATTCAATAACTAATAAACCGACGTGTACTAGTAACATCGTATCATCATCTTCTCCGTTATGACTTTGGGTTTTAATCTGCTCGGCCGCCGCTTTATTTTTCAGACCAAACCTACGAACTTCGTTTTGAGGCAGTTTTTTCTGACAGCTAAAA
>298FP002976 AT3G11820_1         :+U  EU:NC; range  -249 to    50.
CTTTAAATTTGGTTCGATGGACGATTCTAAATTATGTAAATTAATTTGATATACAGTAACATTTTTGTTTTTTTAAATGTTTTCTGCTGAAGTCAATTTATCAATAAGTGTTTCGTATGGGCTAATGTATCCTTTGGATGATAAACTTAAAGTATCCAAAGCCGACAAAATAAAATTTTAAAAATCATTCAAATTACGAATGTTTTTTTCTTTCTCCAATTTATATATGATTTTGGGATCTGTTACCGTATATACTTACACGTACGGGACAAGGGCACACGGTTTCGCTTTCAACTTCAC
>299FP005794 AT5G44610_1         :+U  EU:NC; range  -249 to    50.
TCAATAGATGACAATAAAGTATTATATTAGAGAGAAAAACATTTATTGATTTCAATTTCATGTAACTATTTCGGGTTTACTAATGTGAACCGGACTTCCTTAACCAGCCAACAGAATCTGTTCTGGCGGCAGCGGGAAAAAGATAGACAACGACGATAAAAGAAAAGGGTAGTAACGTAATTTAGTTGAAAACCATGGTGATTAGAAGCTAATCTCCTCTATAATACGAGAAGGGGATTCTTAAAAATCAGAGAGACATAAAAAGTAATTAGTGAGAAAATTAAGAAAAACAAAGTCTAT
>300FP005206 AT5G13330_1         :+U  EU:NC; range  -249 to    50.
CAGATGAAAAATTAGAAATGTTGGGTCCGCACTCATTCCTTATTTGTGCATAACACTGCTGCCAAAACATGCGAAGCTAATAAGCTCCCAAAAAAGTTTAAAGATTGAGAAAAAGAAAAAGAGAACTATGAACTCAAAGAACGGTCCTACCCCGCACCATTCCAAAGATTTTAATTAATATTTTTATCATCTATTTTTTCTTGTAGATCCTTCTCTTTATAAAACCCTTTTGTCACCTCTTCTTTCCTCATAACATCACATCATAGCCTAAACCAAAGAAAACCCTTATTTGCGATCCCC
>301FP001471 AT1G73220_1         :+U  EU:NC; range  -249 to    50.
AATTCTTCTTTTCAAGATAATTGAATTTAGAGTTGTAAATGATCATGAGAACTTAATGAACGTGTACCAATCAAACGCAACAGATAATATAGACAACACAATATAAGAAAGTTAAATTGTTTATACGAAAATTTTAATGACTCGGTATGCACAATTGCTTTTTGATTAGTTTATTAGAGAGAGTGAGAAATTGGATGCAAAACACTCCTCGACCATGTGTATATATACCATCGCTAACTTAAGACATATATCAATCAATCCCACAAACCTAAATTGAAAACAAATATATTTCCACCTGAA
>302FP003924 AT4G00360_1         :+U  EU:NC; range  -249 to    50.
AAAATCTTATAAAATTTATATATCTCCAAAACCATAAAACCAAAACGAGTTTTCACAAATAAATTACTTAGTTGAAATTTCAAATCTCATTCAATTAGGGTACACTCTCTCAACAATCCACATTAATGAGGGTTGCTGCTTCTGATGGCTAGCAGTAACAGTTTTATCGCCTCCACTTCTTAATGCCATCTTTTTCCTCTTCCCTCTCCTTCTCTATATATATTTTCTGACTCTGCAAAACCTTAATTCATCCATCTCTCAAACACCATTTTTGGAAACACCATTTCATATTCCTTAAAC
>303FP003757 AT3G57120_1         :+U  EU:NC; range  -249 to    50.
ACAACTAATCTTCCTAATGCCAACTTTTCTGACTATAGTACTATATTAAAATTGTGTGTATTTTAAAATCAGAGTTTTTTTGTCTAAATTATAAATATTCAAATGGAAGTCGCCGTCTTTTCTCATAGATTCGACCTGGAATATGAGACATATTTTGTAATTTAGTTTTTAAATGCAAATAAATATTTTTGATTACGAGAAAGCTTAAAAGACCTCTATATAAATATGTATCTGTCAAACACAAAAGTTACATGTATAGAGAGAAAACAAAAGAAGAGTAGACTTCCCATCATCCTCCGC
>304FP006217 AT5G60570_1         :+U  EU:NC; range  -249 to    50.
TCTTTTTTTTTTTTTTTTTTTTCTTTCTGTTATTGTTGATCAAAACAAGTTCCACAATTCTTCGCAAATTAGACAATCTATGTTTTGGGGAAAAATGTAAATATCTAAAAGTTTAGGATTAGAATGAAAGACACTATTAATTTTATTTTTAAAAAAGTTTTATGGAAGAGACATTAATACAAAAGCTTCTTGTCTCTTGTTTGGCTTCTTCACTTGTTTATATTACCCAACCCTACCTTTCTTCTTCTTCTTCTTCTCTTTTTACCATTTTTTCAGTTTCTGGCTGTTCCCAGTCCACTC
>305FP001763 AT2G04430_1         :+U  EU:NC; range  -249 to    50.
CCAGAATTTTGGTTTGGTATAAAAATTGGAAACAATAGACCGAAACAATTTCGGTTCTAATAAAAAACCAGAATCGAGATCACTGCAAACCGAACCAATGTAATCCTCTTCGGTTCCAATTTTTAAAGTCACCGTGCTTTTTCGTCATTGTCTGAGAGGAAGAACTGTTCCGTTGACGGAGCTTGATGGCCCAACCACCGAATCGTCATTTCTCAATAGAAAAACCCTTTCTTTGTGATTGCTTCGTTCCACGAAATTGTAAGCCAAAGGAACATTCATCGATCCATAATCAATATGCAC
>306FP005550 AT5G27670_1         :+U  EU:NC; range  -249 to    50.
TAAGAAAAAGACATAAAGCTGATTATCTTGTAGAACGTGTGGGGAATGAATCTAACGGCTGATATCACTCAAGTGTTCTTTTCCACCTTCCTTTTACAACACCCACGTGTAATGTCATACAAAGAAGTCATTACGACCGTTAGATCAAAGCCAACAAGATCCAATCTTAACGGCTAAGATAAATTACTACACGGATCGCCAACGTGGCAATACGTGGTATATACATACACGTCGTTCTTTCCTCATTTTAAGCAAATCGTAAACCGCCACAAAACCGAAAAAAACACTAATTGTGCTTTC
>307FP004289 AT4G17750_1         :+U  EU:NC; range  -249 to    50.
TGGTTCAATCGCCGGCGACGAGGACGAACTCATTTCTCTCTCTCTCTCTCACTCTCCTTCCTCTGCTTTCCCGCCAGAAAATGTATGCCGACAATATAGCAATTAAATTGATTATTATTATATTTGTTTTAGCAGGCCCAGTTATTAATAAAGTTGATCTTTTTGGCCCACACACAAACTAAAAAGAAAAATAAAAGCCCATCTTTATGATATCGCGTTTATATCTGAGTCACAGAGAAATAAAAGGGTATGTTTGTAAATTTCAAATACTTCTCTTTCTTTATCCGTACGAAAATGGAC
>308FP000196 AT1G09176_1         :+U  EU:NC; range  -249 to    50.
GACCTATGACCCAAGCAAAGTTGTTGGGCCTGTTCATAGCTAAGAAAAAGTTAGTTGGCCTTTCCTTAGGAATTTTTCAAAATTTGATAAATGAGAGGCTCGACACCTTACATAAACGTAAATATTTCGCTAATATTGCTCTATAGTAGACTAGTAGTGGCATCCATTTCTTTTTTCCTAGGAAATGAAGTTAGATTTTAGACGTTGACCAGATGAAATATAAACAGAGATCGTACTACACAAAAGCTCATTTTTTCCTTTTTGGGTTAGAGCGATAAATAAACATAAAAGAAAAGATTA
>309FP006165 AT5G59010_1         :+U  EU:NC; range  -249 to    50.
TACTAATTGAACAAAAATACTGTTTTAACGTTATCAGAATGTATAAACGTTAGATATTTAATGAAAAAAAAAAACAAAGTGAAAAAGCGAGAGAGAAAGAGAAACATTGGATCCACAACAAGTAAAAACACTTATTATTGTTGAAGAAAGAAGTTTAACGTTTTTCAATGATTCACCACTGTGACTGTGTCTGTGTCTTCCCCACTACGTGCGCTATATATAAATTTTTCTCCTTTCATTTTTTTCCGCAGATTCCTTTCTCCTCGAGAACAAAAAAAACTTCTTTTTTTTTCTCTTTCT
>310FP001393 AT1G70830_1         :+U  EU:NC; range  -249 to    50.
CTAGCAATAATAAATCCATCTGAGCATATAAACGTTAACAGAGAAAGGAGTGACGTGAAAGGACGCAAATAATTCAGTATTATTATTTTGGTTAACAAAAACAAAATCTTAATGAAGATTTTTTGCTAAATCTTATTTTTTGCTAAGAAATACGCATTTAAATGAAGATAAGATTTTAGGTGGAAATCTTAATGAATCTTTATGGGTCATTTCTCTATTTATAGGGCTATCGAAGCCCCAAGAAAACTCACTCTCTATACCTCCTCAAGAAAATCAAAGCAGCAGTTATGGCCGACGTAG
>311FP002401 AT2G37860_1         :+U  EU:NC; range  -249 to    50.
TTAAAATCTTAAAATCTCCTTAAATCTTTCTAATAAATGATATTCTTAATTTTGGTTCGTCAAGAATAATATTTATCTCTTACTTAAGTCTTTGACTTATTTATGTATTGTACTTTATTCGTATCTCAAAATTATGCAATAAGGACAGAACCTTAAGGGTTTCAGTTTCCCACACGTATGCAGATGTTACCACACGTGCAAGAGACTGAAAAGAAATATATACAGTGAAGCCGAAGAAAAATAAGCGCCAGTGGCCCTAATCACTCTTGCAGTCACCACTGTCGCCGTCCGTCTCTCCTT
>312FP004863 AT4G39620_1         :+U  EU:NC; range  -249 to    50.
GTACAACAGGATCCGTGGCGCAATGGTAGCGCGTCTGACTCCAGATCAGAAGGTTGCGTGTTCGATTCACGTCGGGTTCAAATACCCCGAAAATTAGATCCTTAACTTTTTTATTCCTGTATTTATAGAAACGGCCCAATTGTTTTGCTGTATTTACAAAACGGCCCAACTTGTTTGCTGCTTCACTGAATGTACCCTCAAAACTTTTTTGGTTGCAACTGTAAAAACCTTATCCGCCATTAAAGGATTAGGAAAAGAAAAAAACTTTTCGTCAATGGACTACTTGTTGACATCACCTTC
>313FP006035 AT5G54190_1         :+U  EU:NC; range  -249 to    50.
TCTAGGGCTCTAGCTCTCTGTTAATCCTCCCATACACAAAGAGATGGAGTCCCATGAAATTATACATTAAAATATCTACTGACAGAAAATCTAATTCTCGAATTATCATTGGCTTTAAGAAAAGAAACTGACAAAAACTTTCCCTAAAGATAATCTTATCCACACATATCCTAGGAAACACATATGGGAGGGGACCACCTTTCTCTTGTCTCAACTTCTATATAAACTCACGCAAGCACAGACATTTGCATAACATTCACATTACACTCTTTAAGTCTTAAACGAAACAATGGCCCTTCA
>314FP001278 AT1G66390_1         :+U  EU:NC; range  -249 to    50.
CTTGTAATCATGAACCCTCTGAGACCAATCATTACTAGTCCTTTCTCCTAATTTTGATAAGAAACGTGTAATTTGTTTTTCTTAAGTACTGGAAAAGGTGCTATGAACTTTTTCTCTAGTCAAATCAAACAATAACTTAGTAAATTAAGCAGAACCGCAAATACATGAAATGTGGATATCAAACATGCACGTCATTTTCCTATGCCCTTCACGTGTATATATATACCTATTCGCTCACATGCTCACATTATCAATAAGTCCTCCCAGGATTTGGGAAGCCACAATAACCCCCTATTCCTC
>315FP000863 AT1G48500_1         :+U  EU:NC; range  -249 to    50.
AAACATTATTTTAAGTTTGATATTAACGACATATTTATATATTTATATATTTATATCCAAGTTGTTCAAAATAAAAATAAATATATATATTTATATCCGATGATTGAATTTCTAATATTGGAAGTTTATTCCGGAACAGGAAAGCAGACGTGGGATATACACATACCGCATCGGATGATTTATATTAAAAAAATATATGTATACATCATTAGAGGAATCATAAATCGGCGGTGTGTGTAACTTCAACTCACGTTTTTCATTTCTCTCCAAAGTCCTTCAATTGTTACTAATTCTCTCTGA
>316FP001423 AT1G71810_1         :+U  EU:NC; range  -249 to    50.
TTCTTAAGTTTTAAACGTAATTATTATGAATAGTTTGGAATGATACAGTTTTAGTCACTAACCAAAAAATATGATTAGTAGCTAAATAAAGTACATTTATATGACATATAAATACTTAAAAAACGTACAAAAAGATTGGTGCCATTTGTGTGACACAGAAAATCCCAGCAAATGTCGAGAGAGAGAGAAAGTATAAAGAATGTGACCGGCAAAAAAGAGATAAAACAGTAGAGAACCATATTATTTGCCATTTCTTAGAAGAATCCACTGCATGATATTCAAAATCTCACCAACAACCAT
>317FP004425 AT4G23150_1         :+U  EU:NC; range  -249 to    50.
TTTTGGATCAATGATCCAAAGATTCCAAACACTAAACTCAACGTCTTCTTCCAATAACTTTTACTTTTGTTGTTAATAAAAATGACATAAAAAAGATTAATCGTATACAGTACATTGAGTTTGATTGACGACTGACTTTAAAGTCGTAACAAACCACCGTATATTTCACGTTAATCAAATAATCAGCACTAGTCAGAGAGAGAATATAATTTGTCAGTTTATAAATGGAAGCTGCATAATGTGAAACTCAAATCAAGGAACTCAAAGAAAAAACCATGTCTTCTCTCTTCCCTTTCATAT
>318FP003088 AT3G15670_1         :+U  EU:NC; range  -249 to    50.
CCACGTAGCAAGCATCTTCCTCTTAACCATGAGGTGTCGCAACCTCAGAGGACAACACGGACAAGACCGAGAAACCGCATACTAACGCTTGCAACGTAAAGCACAACACCCCTAAACTCCTATTTTTTTAATTTTCTTTTAACCTCAACACACCACGCAGCTATACACGTTTCAATGTGCTAATACGTGTCTTCTTCTCCGCCGACCAAGACACACTACAAATGTCCCGATGGTTTGGGGAGACAAATCACAGTTTCTACTACAACAACAAATACTTTTACGAAAAAAGCTTTTAAAACT
>319FP005639 AT5G38170_1         :+U  EU:NC; range  -249 to    50.
CTTTTAGAATTTTATATATCTATTCGATTATTAAGATGATATATAATTAAAAAAAAGATTGGAGGGGTAACCGAAAATGAGAATTAGTAATTCCCTAGGTAGGTTAAAATTTAGAATTAGTAAATCATTATTTTCCACGTTTTCATGCATGATTGCCATATGTATGAACGTGTATTAATAAAACCAAACTTAAAAACTTGTCCGTTACAACTACATCTATATAACAGCAGTTCTACCATCCTGAAAATCAAATCACATTCTCAAATACACATTTTAAGAAAGAAAAAAAAAAATTGAAAG
>320FP006365 AT5G65790_1         :+U  EU:NC; range  -249 to    50.
TCTACTAATATTTTATCACATAATTTATCATCCAATTTTCCAATTCCATAAAGTCACTTTTTGATTCAATTTTATTTTAATTCCCTATACTTTATTGACATCTTCCATCACATGAAGGACTATCTCCTCCAGCTATTATATACTCTCTCTCTCTCTCCTTTATTTTTTCTCAATTCACATATAATTTTCACCTTTACACACATTTCCATGTAAGTATATATAAACCTCACACACGCATTATCATACACCATCCTCCTCATTCTCTTCATCATCAACATAAGAGAGAGAGAAGAAAAAAAG
>321FP002481 AT2G40890_1         :+U  EU:NC; range  -249 to    50.
TCTACCTCTGTTTTTTTTTTTCTCCACCAACTTTCCCCTACTTATCACTATCAATAATCGACATTATCCATCTTTTTTATTGTCTTGAACTTTGCAATTTAATTGCATACTAGTTTCTTGTTTTACATAAAAGAAGTTTGGTGGTAGCAAATATATATGTCTGAAATTGATTATTTAAAAACAAAAAAAGATAAATCGGTTCACCAACCCCCTCCCTAATATAAATCAAAGTCTCCACCACATATATCTAGAAGAATTCTACAAGTGAATTCGATTTACACTTTTTTTTGTCCTTTTTTA
>322FP001823 AT2G15290_1         :+U  EU:NC; range  -249 to    50.
AATGAAATTCAGGTGACAAAAAAAAAACTAAATCTTTATATATAACATTGTCTATTTTATGGTAGAAACTCCGTAAAAGATTGTAAAAATTATGCTAAAGAAAAAGATATTCTGTTGGACCAAAAAAACAAAGAATGAAGAAAAGAAAATATTCTCAATGGGCCGTTAGGTAGCAAAAGCAAAAAGCCCATTGCAACTGTGAAGAATAGACGAAGCCTTAAAAGAACACCAATTCGCTACTTTACTCTTAAAATAAACTCTCCACTAAAAAATATGCAATCACTACTCTTGCCGCCGGCG
>323FP001632 AT1G79420_1         :+U  EU:NC; range  -249 to    50.
ATACAACAAGTAGCCATACGTAGTTTCAAGAATTAATTAAATTTTTAAAGAAACCTTAAAACCCCAAATAAGTTATTTTTTATTGTCAATATTCGAACTAATTACTATAAGCTTCTTCCCATGAATTTAAAATTATAATGTTAAACTTCTGGGACCGCTAGACTGATAAAATGTCCCTTTTGTCTCTCTCTACACACATATACATCTCTATACATATATATAAATACGCCAATAATCGCTATCCATTACAAAAACCATTGTGTTAGATATTCAAACAAAAAAAAAGAACGTCACAAACAT
>324FP005124 AT5G10210_1         :+U  EU:NC; range  -249 to    50.
TAATTATCTCCCAAAACTATGGGCAAGAGTCATTATTAAAATCGACCCTTGGTCTTTTGAGATGCTCAAGAGTTTTAATTTCTAAAATATTAAGCCTTCACTAACATGATTAGAAAAAAATAAAAAGTTAAAAACATGATTAGAAATTTAGAATATTTTAATAAGTACAATGTGGAAATCTAGTGTAAACTTTCCTCGAACATTCCCCATAGATTTATATAAATAGCTAGTGAGAATTTGTTCATGCACATATTCATCACAAAGGAACTCACTGCTCTTAAATTTGCTCTAATTGTTATT
>325FP000751 AT1G32700_1         :+U  EU:NC; range  -249 to    50.
TGTGTATTTTAAAAAGTAATGAAGAATAAAGAAAATTAAAGTTTTGGAGATTAAACATTACTATAAACAAATAATAAATGTGAAAAGGAGAAGAAGAAAGATGGAAAGTGGGAAGGATGGGTTCGGTTCATTGAACCCTCCTTACCAAAAGCAAGGTCTCTCTCAGCTTCGGAGTCTAGGTTCGGTTTTAGGTTCGGTATAGTCGACTTTTGTGCGGATAAGAACGACTCTTCGCTCTTCTTTTTACACGAACACTTCTCTCTCTCTCTCCTCACTCTCTTTCCTCTTTCTCTCACTAAA
>326FP005385 AT5G20190_1         :+U  EU:NC; range  -249 to    50.
AGAAGAATCCGCAGACCAATGATATACACAAGCAAAGTCAAATTAAAAATCATTTTGGTACACCACTTGGAAAATCAAACCAACCAAACAAAAAAAATCTCGGAGAAAGAACCAAAAACTAATTAACCTAGAAAATATTAATTTATGCTTAAAACATCCACCACGTGATTAAAAACTAATCGACGGCTGAGATTGCTTTTCCTTTACCTTCCTCTCTATTAAAAAGCACCGTCTTCACTTCTCATCCCCAGCTCAAACAAACCTGGAAAACAACAAATCTAAGCTTTCTTCTTCCTCTAA
>327FP002686 AT2G47870_1         :+U  EU:NC; range  -249 to    50.
TACAAAAAAAAAAACAATAAATTTCAGCTTTTTGTCCATAAATTTATTCCAAAGAAAAACTACTATATATTGTGATGTATAAACAAATGTCAAGGGTATGTGATGCTGCTGCCTGTCGCAGACCGAAAGCGACACAACTTACCTTTTTTGATAACATACCAAACTATATAATTGATCGCGTTCATTTTCCGAAAATATATGCCGAATGCGGCGGGGCTATAAATAATAGTTTGATCGATCGGCTTGTTTATCATCCATACTCAAGGCCTCGAATTAACACTTCTTTGTCACATCGTCGAT
>328FP000452 AT1G18980_1         :+U  EU:NC; range  -249 to    50.
GAAATGTTCTTCAGATTGCTTTCTACGACGAAATCAATAGACCGCTTTAGAAAACATAGTTATCGTGTTAGACAGAGCATCAAACTTGAACCATAAGTAATAAACAAACAATATTTTCAGGTCCATTTGCTTACCTCAACTAATCTCCAATTATTTTTTAGACTAAAAAAATAGAAGAAGTCAAAAGAAACTTTGCCAAAGACCAACACAAACCACTATATATCTACAAAACAGAGGATGCTCTGTTTTATATTTCTCATCAATAGCCATGACTACTCTCCAAATCTCTTCTTCTCTTTT
>329FP004924 AT5G02640_1         :+U  EU:NC; range  -249 to    50.
CACAACCACTCCGACACGTTTAATTCTATGTCAAGGGTACAAACTTAAATATTTAAATGTGTCTGGGTGACGCGCCCCTGCTCGTTAATTACAAGTATCACTCTTTTTGTGAAAGTAATTATTAACACCCCTTTCCTTAATCATTCCACTTATCTTTTCTTCAAATTTAAGCTTCACTTATTCCTCCACGTTATTAAACCTTAAAATAAAAAATCCATATATATTAGACATATACGATAGAGAATCACCGAAGGGAAAAAAGTAATATCACAAATCAAAAACTAAACATTGAGAATGAAC
>330FP000478 AT1G19860_1         :+U  EU:NC; range  -249 to    50.
CTTCGAACGGCTCAGAAATAGAACATGGTCTACAAAAAAACAAGTTCGTGGGATTGTTGGATGATAACTAATGAGTCAACGAAACTGGCTGCTATTGACTTTGTTTTCCAATCAGAAATCAAAACTTTCTTTAGGGGTCGTTATAGAAATAGACTAAAGTAATGGATTATCTGGGAAAATATAGAAACATGAAGGGGGTACGGCTGTGAAGACACGTGTATATAGGAGAAGGAAAGAAAAAATCTGAGGACAGATAAAATGACGATGGTGACCATAAGAAGAAGAACCCAGAGGATCTAG
>331FP000450 AT1G18880_1         :+U  EU:NC; range  -249 to    50.
CATGGCAACAAATAAACTAATAAGTTATCCGAACGTTAGTGTGTTAGTTGACAAATCAAAACAATGAAGTGAGGAATACCAACTCCAGTCCTCTCCTTTCGATAAAGCCGACTCTTTTTACTCAAATCTATATTCTAATCCAACACTTTTGTTTTGGTATAATCTCCAAATAGCTTTTTTGGTCTCATAATGAGATCCTTCTCACTTCCCACTAATATATATATACACACACACATATACTAACACATTACACACACTTAGAGAAAGCAGAGCAGAGCATAGAGAAAAACATAACAATGG
>332FP005040 AT5G06550_1         :+U  EU:NC; range  -249 to    50.
TCAATATTTTACTATAACCTATCAGGCTATCACCGATCAATAGATCATTTTTGTCAAATTTTAAAAGGCATTAATCAAAATGTGTAATCAATCAATGATGATTCTACATTAGCAACATTCTGTAATACAGTACTTGAGTAGTTATTACGGTTGAACCGGTTCGAACCAAGATTTTCTCAATTCCATCTTCTGGTTAAATAATGAAACCGTGGTGAACTGATAAAACCCAAAACCCTCGCCGCTAAGGCTGATCTCCGTCAAACATGCCAAAGTGCAAGAATCTGTTGCTAACCTCGAAGC
>333FP005414 AT5G22120_1         :+U  EU:NC; range  -249 to    50.
AAAGTGATATCTGAATTTGTTTTTAATAGATAACTAAGTACACAGCTGATATTTTGCAAAATATAATTACAAGGTCCCAAACATTCACCCAAATTTACAAAATAGTATTTGGACAGCTTTGAGTTGAGTTGAGTAATAAAGTTTTGTTTCACCTTACTGTATTTTCTTTATAATTTTCTAAAACATGTTCTAAAAATTCAAATTGATTACGATGATATATAAATAAGAAGCAAAGAATCATCGCTTTCTAATTCGTGTGGATACGTGTGGGAATTTTCTGAAAGCGTCAGACTCGCTGAG
>334FP003776 AT3G57730_1         :+U  EU:NC; range  -249 to    50.
TTCATCACCAAACCATTAAACCGGAAATCAGCTCTTCACAATCCTCTGATTAAACCAACCACAAAATTGAATCAGAAAAACCAATCAACCACAACAGTAAGAGAGACAAGTCCTACTCTCTGACCAAGTCAATTGCCGAACCTCACTCTCACTGTTCTAGAAGGTAGGAGTCTATCATTTCGTTCTGTGGAATTTTCAACGATGGGTTTTGTCTTCTGTATTCAAGCCGGGAAAAGGTGCTGTCTTTGTAATGCACCCAGAAAGTTTAAAGAGTGGATTTTCAGTTGAAGTTAGAAAAAA
>335FP004454 AT4G24430_1         :+U  EU:NC; range  -249 to    50.
ATTAACTTTGCCGGGGATAGATTTATGGGTAACAAATGTAACTTCTTGCGTGAGAATCCATCAACAAATGGAATAATATGTTGGATATACAGTACTTACCCAAAAAGTAAATAAAAGAAGCTCAAAGCTTAAAGATACCACTTGTCCAATCTTGAAGAAGAATCAAACGATCTCTACAAATTGAAGATGAATCAAACTTATCCACAGATTGTTTCTCTACAAAAGCTTCAACCTCATATCTCTGAAAACAACACAATTAGAAAGAAAGATTGTGAGAGAAAGAGATGTCGAACCAAGATT
>336FP002891 AT3G07970_1         :+U  EU:NC; range  -249 to    50.
TTTGGACAAAATATATTTGTATTTGTTAAAGTGGCTTTAATGTACGTTCAATTTGATCGACTTAAATAAACTTATTTATGTTAATTGTCTGGAAACGATTTGAGTAATGAAAATGAGGAATAATAACGAACATTTTCCTCTGATTTTCTACAAGAAAAAATAGGTGATATTCAACTAAATCTCTTAAATCAAATACTTCTCTGTCTCTCTCTCATCTCTATAAATACACGAACTTTTGCATTCTTCATGACACATCATTCACTCATCTCTTTCCTCATCATTCTTTCTACGTCAAACCCA
>337FP000420 AT1G17665_1         :+U  EU:NC; range  -249 to    50.
TGAAAGTAATTATAGACTTTATAGTTAAAAGTCATTTTAATATTAATATATTCTTAGTAATTTACCATTAAAAAAAGTCTTCTTAGACTAAACCATTTTTTTTATTTTTTTAGACTAAACCGTTTAAGTAAAACTATAATCTCATAAGTTATATTTCTAATTCAGAATTAAATCACTGAAAAAAATAAATTAGACAAAAATAGTTAAAAAAACTTTCCATAAAAATATCGTAAGATATTTAAGAAAAGCATTTTTCGTCGTCGCTTTCTCTTTATCTTTTTTTTTTTGGTTCTTTCTCTC
>338FP003816 AT3G59670_1         :+U  EU:NC; range  -249 to    50.
AATTAACAATTAAAAAATCCAAGGATACAATAGATTTGATTTCTAAAACCTAGTAAACCGGATAATGATCCATAATAAGATTAATTCAGTTAATTTATCGGTTCGGTCTTAATAAAGTGGTTTTAATTGTAGAAAAGGCGAATGGAAAGAGGCCACGTGGAAAACAAAGGAGACAGATAGAGAGGGAAGGACCCGTTTTAGGTTTTTTGATTGAGGTATAAATAGATTTCGATCAGTAGACGTTTTTTTAAGTTGCCTTTACACATTCTCTTTTGCTCCTCCTCCTTCTCTCTTACTCTC
>339FP004532 AT4G27540_1         :+U  EU:NC; range  -249 to    50.
AAAATGGGATTTAATAAATAATTTCTGTTATTATTTTATTTTTTAAACTACTAGCTATCTTAATTCATAGAATGATTTTTTTAATAATTAATATGATATTTAGTTTCGTGCATGCATGTTTCATCTAATATAAAAGGTATTTAGTAAGCCAATTGATTAACAAGAACCATTAAACTACATTATAGGAGTTAAATTAACAAAAGATAATATAAGAGCCCTATATTAGCAATTATGAAGATATTTTGGATCACGAGTTGCAATTTCTTGTAAATTGATTTTGGGAAGACCGAGGAGACGAGA
>340FP000205 AT1G09370_1         :+U  EU:NC; range  -249 to    50.
ACATATGCATCAATACTGACTTTTTAATGTATTGAAGATTTGGTCAACTCAAATAATTTATAAACATTGAATGTTAGTTCAGATAAATAAACAAAATATTGTAGTTTGGGAATTGTTTTCTTTTCCTTGAAATACACTAATTCTCACACGCAATTTTGGTAACTTACAAAGACTTTTTTTGACTCTTGACTGATTCATTCAAATGCCTAATTTCATATATAAAATAACAAATTTCTTTCTCAAATGACCACATACTCAATTTACAAAAAAAAAAAAAAAAGAAGAAAGATGAAAATGCAT
>341FP000498 AT1G20700_1         :+U  EU:NC; range  -249 to    50.
TCTAACAAAAAATTGTGAATACCGTCGACCAAAATCTATCCTAGTGAAAGGCCATAGTTCTCCAATGTTTTCAATATGTAACCAATGTAATAAACCTGGTAACTGTAAAAATTAAATTGGTCCAATTGATCATTAAACAAAGACATCTTTCCAAAAAGTGTTTGATTTAACGGTAACAAATAAACTAAAGATCCCTTTATTCATAAACAAAAGAATATATATATCATTCACTTTCTCATTGTCTTGTTCATATGGTAAAAAAAAAAAAGGAAAAGGAGAAAAGCAAAGAAATAGAGGAGA
>342FP003802 AT3G58900_1         :+U  EU:NC; range  -249 to    50.
TTATGAAGACCAATTACTCAGTCATCATTTTCTGCTCTGTACTTTTCTCAAAACCTTTACGTTGTCTAAATCATGCGATTTGATTGTGTTTTACGTCTGGTTTATTTGCTTTAATAACCGGTCCAAACCAAACCATTATAATTTACTAAATTTTTTCGGTTTGCGTTTATCAAGATTGAATTCCGGTTCAAAGATTCTTCCTGTAAAATGGATCTTTCATATATTCCCTTGTCTCTCGAAATCCAAAACAATCTACCATCGATTTCGGTCTTAGGTAGGTGCTGAAGCTAACTATTCCCT
>343FP000586 AT1G24147_1         :+U  EU:NC; range  -249 to    50.
GATTTTTTTTTTTTTTTTTTTGTACAATAGTTCTCAAGTCAAGTGTCAATTCCTTTATTTTGTTATTTAAAAATAAAACTATTCCGTGGAAAAAAGGATTGGACATGTAAATATGGAATGAAATCCACTTGATCATACGGATACATGGTGTGCGGAGACCATAACTCAAAACCCCACAACAAACTAAGTCCTCATCTCGACCACCTTCTCTATTCTATATAAATGCGTAAACGTGAGTCGGATTCAGACACATCACACATACAAAGTAAATTAGGTCAATTTTGTGATAAGTGATCATTA
>344FP003297 AT3G23490_1         :+U  EU:NC; range  -249 to    50.
GATAACTGTCTCTCTGTCTGTCTGTCTGTCTGTCTGAGTGGATTCGTATACTATATTGTGATGAGAGTCACCACAACAAATTCGTTGACATGAGCCTTTCATATATTTTTGAATTATACTGAACTAAAACCCATTTAAAAGCCCATTTAAAGACCCATTATAAGAGTAGAGATACTCAGCCCATTTAAAGATAAAATTACGTCATAGCGATTTTTCCATTAAAAGAGTGAGGAAGAGACAAAAGTGATTGATTGGTCAGAAAAAATGGAAGCGGCGAAGAAACAGAGTGTTACAAATCAG
>345FP002754 AT3G03240_1         :+U  EU:NC; range  -249 to    50.
TTATGTGTCATTGAGATAATGAGATGTTACGTACGCGTCCAATTTATTATGATCTAATACATCTTATCAGATAAGCTCTTCTTTATTTTCCATCTTTATTCAAATCTTGACACCAAAAGGAAAGAATATTTTTTATTCAAATCTATAACTCATAGATTGCATCTCCTTCTTACTTTGTTTGATTAGATTGTATTAGCCTCTGTCTTGTCTTTTGGTTAGTATAAGTATTGATAAATTCCTTTGACCAGCAAGATATCATCACTAAAAGATTTTACATTACCAAGCCATCTCCAATATCAT
>346FP000237 AT1G10657_1         :+U  EU:NC; range  -249 to    50.
AACAAAGTAAACTGAGAAGTCATAGTCAAAAGACAAGTTAGTTCCAACCAAAATAAAATAAAATGTGATATCAAGTTGAAAAAGTGACGGATAGAGAATCTATCCTTTGGATCCTCTCCTCTATTTTTAGCCCTTCACTTGGATCTCTCTTGGATAACTCATTAAATGACACTATCCAATATAACCACATGTGTATCTGCGTATGTATATGCATGTGTATTTATATTTAGAAGCTTCCTAGTTTTGTCTAAGAAAATATCTTCTTGTTTTGTTCCTTTCAGCGCTATAACTCATAATTCT
>347FP000076 AT1G04430_1         :+U  EU:NC; range  -249 to    50.
AAGGGAAACAAAAAGATTTAACAGCAAGTCGACAGTGTGGACATGGAAAGAGACCTTTACAACGAAAACAATGTACTTATCTTCCAATTATAGGAATAAACATTTCGCCAGTGAAAAAAGGTCTCATTCCTTCCTTACTTGTGGAGATGGAGATCTGAATCTCTAAAGTTTCGATTTTTATTTATTCACTTTTATGCCCAAAAAGAAAAATCGTTACTTTAAAGCCAAAAAGAAGAATACACAAACTTCATTCACTCTCTCCCATTCTCGGATCTCTCTCAGTGCACAGTGGTTGTCACT
>348FP002979 AT3G11950_1         :+U  EU:NC; range  -249 to    50.
GTTATTCTTGATTGTATTTGATGTGTAGTAGTATAATTGTGGATAATTAATAATGAAGTGTCTTTGTGACATGAAAAAATTTAAAGGGTAAATTTGTTTCTTCATTGGGTTGGTGATTAGATAAGAAAAAAAATGTTATTAAAATTCCATTAGATTTGTTTAGTTCTAAATAGTTTATTGGGCTTGTAAAATCACTAATAATCACTGTACAGTACTAACTACAAAAATGTTGTAGGAAAGAAACCAGTTATAAAAAAATAAAAATAAAGGAGGAGAGAGTCCGTTTTTAATAGAAGAGGC
>349FP002175 AT2G29340_1         :+U  EU:NC; range  -249 to    50.
TAATGGAAAAGAAAGAAACAAAAATGAGTAAGTTTAGATCAAGATTTTGACTATTAAAAGTCATATTTGCTCTTGACCACTGACTTGTATATTTTGTCATGTTATTTATTATGGCTAATATATCCACCACACATACAAACATACTCATTAATTGACCCTTATCTTTTATTTTTATGGTAAGAAAATTGACACTTATCTAATACTCACTAGGTGTGTATATATAATGTAGCATTTCTGGTCATTGAAAGTAACTTACAAGCAAAATGGACAAAAGATGGAGTCTCAAAGGTATGACTGCTC
>350FP000455 AT1G19200_1         :+U  EU:NC; range  -249 to    50.
ATGTTTACAAGTGGCAAAAATGTTAATATAATATGCAGTAATTTTTTAAAAATAGAATCTGGATATATTGAAAGGAAAAAGAGTTTAATAGATAACGTAAAGAGCTTTATTAACAAAATGCGAATATCCGACCCGTAAAGAAATGCGGATATCCGGTGGGGCTAAGTCTGTAGCTTCTCCATTTCATCTTCTTTCTCTTCTCCACAATCAGATTTTCCTATAAGATTTGCTTCTTCCATTGCTCTTCTCATCGTCATATATCTTTCTGTTTCTTTTTTTCAGTTCTCGATTAATATGTTA
>351FP002612 AT2G45260_1         :+U  EU:NC; range  -249 to    50.
GAATAGAGATTCCTGGATAAAGATTGAATCGGGAAATCGCCGGAGAAAGTGTAAGAAACAGACGAACCATTTCACCGAACCGAAAGAGAAAGACGGAAACTTGAGCTGTGTGCAGAAGATGAGCTGAGGTTTGGATTGCAGCCTAATCCGGTTTAAATCAGAACCGGTTTAAATTTGACCATAGTGATTGGGTCCTGGTTTAGAGGTTTTAAGCAAGTAGAAAAATAATGAGCTTTACCATTTCCGTTCACTTCCTAGAAAAGTAAGTATATACCTTTCTCTGTATTTCCTTCACCTCCG
>352FP005296 AT5G17010_1         :+U  EU:NC; range  -249 to    50.
AAATTAAGTTACAAATTTCTTCTGTCAAAAATAAAATAAAATGGAACATTTGATAGCATACTTTATAGTTTATACTAGAGTCAATCCAACGGTTGGTATTGTCGATAGATTAACATTCCAAATTCTGACCGTCATCGTCACCAACCTCCACGTCTATGTGAAGATGATTCAATGTCGTTGAGTGGTAGTAGTTAAATCTTCAAAACCCCGGAGAATTATATATATGGGTTTCGTTCAGCAAACCTAACTAAACTCAGAACCAGAATTCATATTTCGGTCGCTCAAATCACAGCTATGGCG
>353FP004165 AT4G13940_1         :+U  EU:NC; range  -249 to    50.
ATAAGTCAATAACTACGATCTACGATTCACTGAAACAAATAAAACACAGCCACGTGTCCACCCTCCCACATCACCGTCCGATCTAACCCACGACAAGCTTACAACACGGGTCATACCGCTCGTGCAGCGTGTTCCGTCATCCACGGGATTACAACTTCTACCAGATCCACCAAACCCTCAAAACAATCTGAACCGTTCATTTCATTTTGACCTCATCTATATATTCTCTGTCACTCCCTTTCTCTTCTCCTCGCACACACTTCTCTCTCTCTCTCTCTCTGCCTCCTTTCGGATTCAAAT
>354FP004155 AT4G13710_1         :+U  EU:NC; range  -249 to    50.
ATTAATAAAGAGGATTAGTACTTTATACACATGAGACAAGAGGCGGTTACGGCAGTTATGAGGATTTGGTTAATAATTACGGCGTTAGAATTAGGGGAACGGAAGGGATCCGAGGATCTCAACATATCAACGGCTAAGATTGTAAGATCAAAAAGTAGCAACAAACATATTCCGTTAAGTAGCGGCGTGTGTTAACGTTAACGTTACTTTATTGCGTATATATAAACGGAGACGGTTTCCTTGGAGCTTGTGCACACTAAATCTGTCACTCTTCTTCTTCTTCTTCTACTTTTCTCTCTC
>355FP001954 AT2G20750_1         :+U  EU:NC; range  -249 to    50.
AATTGCATAAACACACACACACACACACCCTTTACCCTACGGGATCGTGCTAAATCAAGGCCCCTAACTGTCAGTAGGTCCCATCCCCCCCTCATAAAATGGCACACTACGTAAATAAGAAGAATGGCTCTAGGACATTATCGTCATTTTCTTATCTGATGCAAAAGACTTGACTTTTCCTTTTTGCAGACTTAACCATTCCTCCTCCTTCCCTCTCTATTTAACCAACTTAACCAACAATTCTTTCTCACTTCTCCACTTTTTTTCTCGGTTAGTGTCAGTTTTTTTGTTGGCTAGTCT
>356FP000117 AT1G06100_1         :+U  EU:NC; range  -249 to    50.
ATATAAAAACATGTGAAATATAGCAACGCTTTTTTATATTTAGAAAACAATCGACCTAACTAAATTTTCATTTTGGAGACGAGGCAATTTAAGTACGAGATAAAGTGTACAAGTTTATTATTTCGCTGTTAGGTAGTGATGATTATTTTTTACTCAAATTCACCGATACAACTCTTACTCTCCCCAACATTCAACTACAATAACCAACTCTTTTCCCTATATAAGCAAACCTTTGGTCAATCATAACTCAAATATCTCTACTACATAATATCTCAAAAATAACAAACCCATACCTTGACA
>357FP003320 AT3G24503_1         :+U  EU:NC; range  -249 to    50.
TCATACAAATCGATTTTTCTCATACGTTTTAATTTTATTTTTTACATTTCGCAACTTTGATCAAACGTGGCAAGAAAACTCGGTTTAATTAAAAAAGAAACAACAATAAGAGATGTATCGGAGTAGAACCCGTAATCTCTTCACGTGCATGCACGCTCCTAGCTACTTAACAGAAAAATCCACTGCCTTTGCTGACGTGTGAATCGAGACACTTCGATATAAATACGTAGATAACCTCTCTGTCCTTCTACGAGCATAGAGAAAGAGAGAGAGAGAAATACAAAGAAAAATAAATGGAGA
>358FP001088 AT1G57750_1         :+U  EU:NC; range  -249 to    50.
GAGATATATTTATGTGATAATTAGAGCCTCTTATGCATTAATGCATAACCGACTAGATCATGTGGTATTCAGCTAATCAGTACACACAAGACAAAGTAGTAAATGAGTTTGATGAAGACTGTGGTCTGATAATTCCTATCAACGTTAAATCTGTCGGGGCCAGGCAGCCAGCAACATTTTGCCTAACAACGCTCTGAATTCAATTGAACCTAGGCTATATAATAGCAGGCTAACTTAACTAAGAGTTTTGTATCTATACTCATAAATCCTTTTGTCTAAAAATGGCGATGCTAGGTTTTT
>359FP000161 AT1G07920_1         :+U  EU:NC; range  -249 to    50.
ATTTTTGGGAGACGAACATGTATAACCATTTGCTTGAATAACCTTAATTAAAAGGTGTGATTAAATGATGTTTGTAACATGTAGTACTAAACATTCATAAAACACAACCAACCCAAGAGGTATTGAGTATTCACGGCTAAACAGGGGCATAATGGTAATTTAAAGAATGATATTATTTTATGTTAAACCCTAACATTGGTTTCGGATTCAACGCTATAAATAAAACCACTCTCGTTGCTGATTCCATTTATCGTTCTTATTGACCCTAGCCGCTACACACTTTTCTGCGATATCTCTGAG
>360FP004501 AT4G26010_1         :+U  EU:NC; range  -249 to    50.
ATTATGTTGAACGCAGCAAGTTGGCCATTAATCAAATCTTTGACGCGTGGAATCATTCTATTGTCAATGAAAACAAATATTAAAGAACAGGTACTACCTATATACCTAATAGATTCCTCTAACCCGTCAAATGTCAATGTATCGACCGTTACAATTATGCACGTCTTCTAATTGAAACATTCTCTACTTTGCCAATGTCTTATCCCCAAAACTACATATAAATATGCATTTACGGGGGCTTAGAATTTCATCACAAAACTTGCAAGTATCATTCACAGGAGAGGGAAGGGAGAGCTCATC
>361FP002085 AT2G26170_1         :+U  EU:NC; range  -249 to    50.
TTAAATGTTGACAAGAAAAAAAAACATAAAAATTAATACGGATTCCGTGCGTTACAATAACTTAGCAATATTACTCTCTAGTAGAGATGAGAACTTGAGTACTTGACTAATAATTTCAACGCATGTTGTCTTCTTGCGAAATAGTCCCACGCTATTCTAAAGGTGGGCTAGTGGAAAGAGTGTAGAACCCACTTTTCAAAAGCACATCAACTACTATATAAATTAATGAACCACCTAACAAACAAACCCACACATTAAACTAAAGAAGAGAGAACTTTAGAGGTTAGAGAGATGAAGACG
>362FP005875 AT5G48000_1         :+U  EU:NC; range  -249 to    50.
ACATTTTGAAAATGAAGAGGTAACAACTAGCAAGAGGTTCCAGTACTTACCAAGTTTTAAAACTTTAATTATTTGTCATTTGAATAATGATTTGTCAAAAGTGGGGTGCTATGTGTCAAATTCTTGTGAGACACAACTTTTCTTCATAGAATATATTGTAGAACTAATATATATTGAGTAACACTATCCTGAAGAAATATATTAACCAAGAAATGTATAGGTTATAAGAGAAGTGTACTTGATATTCGGAAAAAAAAAAAACCAAAAACTAGGTATAATTTGAGGTAAATACAAAAACTA
>363FP003854 AT3G61415_1         :+U  EU:NC; range  -249 to    50.
AAATGAGAATAAGAAAGAAAGAAAGTGAAGACAGAAAGGTTCACAGAAATAGCCATCTAGAAGAGCCTCACCGACTTCATCAGCCACCAACGAACCCTGAGATTCTATTTTCATCATCTCGAGCCATGAGCCATCGCGGCTCGTACACGTGGCAATTATAACCCACTCCATTTTCTCTCTTGTCTTTTTTTTTTTTTTGCGCGAGAAAAACTTAATTATTAAAAAGAAATCCCAAAATATTATTAAGCCCTTCTTTCTCTCTCTTATCCGCTCCTGTCTCTCTCTCTCTCTTGGTCTGTT
>364FP001723 AT2G02680_1         :+U  EU:NC; range  -249 to    50.
TTAGCTGTATATAAAATGTCAAAACAATGATTTTCCTTACGCTACCGTAATAATAGCATTTAGCTCATAATTTAAATATTTGCCACTGAAACTAAATGACTCAATAAACAATTACGACTAGGTCATATCATTATGAAATATATCGTAAAGAAATTGCAAATGGGAGTTGGAAAGCTTGAAAATTAAAACGGGGACAGCACATTTCAGTGGTTTGTTTTTATATATAGACATATGTAAAGGCAAAAGGATACCAATATCCCAAAACCCTCTCATAAACAATCTCCGGTTGAGCAGCCATGG
>365FP004259 AT4G16500_1         :+U  EU:NC; range  -249 to    50.
GCTCTGCTCCACTACGAGTACACGTGACGGGACAACCCTCGTTGACTCTTTAACATGTTGTACATTATCTTTCGCCACGTGGACTTATCCAGTTGTCAAATCTGACGGTGTAAAAAGACAATTCACTCGTCACCGCGTAACACACAATTGAGATCTCCGTAAATTTCTGGAACTATCAGCCCACATTCCAAAGCAAAACCAAATCTACAAGTCTTGTCTATATAATAAACACCAGAGACCATTAAACACACGAAAATTAAAAAAGGTTAAGGAAACGAAAATATGATGATGAAGTCGTTG
>366FP005751 AT5G42760_1         :+U  EU:NC; range  -249 to    50.
TAGTTGGTCAAAATCATTAAGTAATTGGAATAGTGGAAGGGGTTAAAAGAAGCAACTAGAGAGTGGAGCCACTCGTTGCTCTCTTAAGAGGAAAGAAAAAAGCCAGTGGTTACGCAATGAAGAACGTATGCTTTTGCTTCTAAGCCTTTGGTTTTTTATGTGTGGTTCTCTTTTCTTATCTCTATGAACCAACACCAAACATTTTCCAACATTCCTTCATTATATATCAGAACAAAACATTATTCGTTCATGAGAGAAACAATGTCTGAAATAGAAAAGCAAAAGCCGGAAGAAGAAGAA
>367FP003203 AT3G20070_1         :+U  EU:NC; range  -249 to    50.
TACAATTATGGTCACAAGTGTGGACCAAAATAGATCTTTTCATCAAAAAAAAAAATGTGTGAATCCAATGGATAACTTGGTTTTCATATTCTTATAATTAAGAACTTAAAATTAAATAAAAAGATAGAAGAAAAATAGTGCTTTGAGAAGAAGAAAAAAACCGTTGCCCTAGAATTAAAATCCACTTCTCAGTGTCATAGGCGTCGTCGGTTTGGGAATTTTATAAAGTTGGTCTCTTTTGAATTCATCAGTTTCGTCATTCTCCTTCAAATCTGGAAACCAAAGCGAGTGTGTTTTGCT
>368FP001800 AT2G14095_1         :+U  EU:NC; range  -249 to    50.
TCAAATTTAAGTCTAAATTTGTACTTCTCAATTAATACAAGTAAGTTATATATAGACTATAGAGTATAGAGGAAAAGATATAAAGACAACCTCATTTCTTGGCGTGTTCAACCTCTTTAGTCTTTCCAAAGCGTTACTACACATAAAAGCCTTTTATCTTAAGCATACGCTTAACCAATATCACACATAAACTGAATACATTAATGTAAATATGCATGTATATATTAAAGTTGTTCTTATGATTTTTTCAACAAAGTTGATTTCATAAAACGGATTGATGATGTATCTAAGTCGGAGAAT
>369FP003921 AT4G00330_1         :+U  EU:NC; range  -249 to    50.
ATATACAAAGTATTTAGTTATTCAATAAAATTTGAAACCAATCGTTTTTTTTCAAAATTAATAATTATCGAATTTAAATCTAAGGAATAAAAAAGCTTATTACAAATCATTAGACAAAATGTAATAAAAAAAAAGGAAATTATACACATTAATTATCTTAGCTTGTCGAGTTTAAATTTTGTTAATCAGAGAACGTCAAGTTGTACAGCTGGCGTCAATAAATACCCAAAACAGTCGTCTTTTTCAACGGAGAAGAAAAAGTTGAAAAAATTGTAAAGTCAGTCTCTCCGACTCTTCCTT
>370FP004737 AT4G34990_1         :+U  EU:NC; range  -249 to    50.
TTGAAACTGCGAACACGATCGTGTGAATGTTGCAGTTTCTAGTTTTGATACAAACAAACAAAAACACAATTTAATCTTAGATTAAAAAGAAAAAAGAGAACGGAGCCCACTAGCCACTCCTTCAAACGTGTCTTACCAACTCTCTTCTAGAAACAAATTAGGCTTCACCTTCCTCTTCCAACCTCTCTCTCTCTCTCTCTTTCTCAAACCGTCTCTCCATAAAGCCCTAATTTCTTCATCACAAGAATCAGAAGAAGAAAGATGGGAAGGTCTCCTTGCTGTGAGAAAGACCACACAAAC
>371FP001519 AT1G74930_1         :+U  EU:NC; range  -249 to    50.
ACAAACGTGCCTAAACAAATAGAGATAATCATTCAGATATAATGCAAAAAGACAAAAGAGAGTTGAATTAAATCACGTGGAAAACAAGGAACACGACAAAGCAGAACAGTCTCACTATTCCCGCGTTAGCCACTCAATACAATCCGCCACGTGTCCCATCTTCACGCGCCAGTCAGCGTTGATCTTCTTCCTCACTTGCCACTTCCACTTCTTCATATATAAATCCCACACAGCCGCAAATTCGAAATCAACCAGATATAACAGAATTAACCTACACAACTGAAACTCGAGTTAAGAACC
>372FP005999 AT5G52810_1         :+U  EU:NC; range  -249 to    50.
ACACAGAATCTCTGTGACAATCTTTACTCTGAAGGAGAATGTCACGTTGATAAAGAATGCGATCCAGATAGTGCTGCTAGCAGAGGCTCATGGTGGCTTGAAGCAGTTAAAGTCGCAGATGATCTTGAAAGCAAACCCAAGACACTTGAACCTCTTACCTGGGTCAGTTGACTTATTGTTATTGACTTAAGACTCTGTCTAATTTCTCGAGAATATTATAAAGAAAAAGCTTTGGCTCACAGGAAAATTACGAGGAAGATGATGACTGGTGGGTAGCAGCTGCAGAAGAGTCACTAAAAC
>373FP006284 AT5G62900_1         :+U  EU:NC; range  -249 to    50.
TTAAGCAATTACGATCATTATTCTATCTCTTCTTTCTTGTTTGTTTGTTAAATGTTAAACCATTTATCGAATAATGGAGATACATATATAAATAAAACCTCTTCCACACCACTTTTTTTTTTTCCATAGAAACGAAAAATAGTTGATGATGACAAAATGAAATAATAACATGAAAACTTATACTTATAGTTATTGTATAGAAATAAAATGATGAGTATATATAATGAGTAGAGAAACTATTAAATCAGTATAGACCCCTCACCTACGCTTTACTCTTTCACTCCTCTCTCTCCTGCTTTG
>374FP005633 AT5G38020_1         :+U  EU:NC; range  -249 to    50.
TTGCAAAATAATTTTGACTTTTTTTTTGTTGGTATCGCAAATACTCTCACGTACAATAATACTTTTTTTTTCTTAATTAACATTAATAAATTTGGGAAGGTGAGAAAAAACAATGAAATAAATTTTAATCATGGAAAATCCCACACTCACACTCTCTCACACAGTCACACACATGCCATTTGTTGCAAAATGAATGATGATTAGATTTATGATGGTCTATATATATGGTTCTAGATAGATCTAATAATCACACTTCATCTTGCAAAAATATAATTCACACAAGGTCTTTGTTTTTTTTCG
>375FP000066 AT1G04030_1         :+U  EU:NC; range  -249 to    50.
CAAAAGGCTTTGACAGGGCATTGGTGGGTCAAAATTGTAACGGTCACTTACTTTATCCTCCTTAATAAAGCTACACAATTAATAAATTAAAGAGGCAAAAAATAATGCTAAACAAACCCTAAATTCCCAATTTCCGAAGTGATCACTTTTTCCCCGCTCTCTTCGTAGTGATCGTCCCCACCACACCAGACCCCGCTCCTCAATTTCGATGTCGACCTATTAATGCTTGATCAAATATCTGGAAACCACACGCATGAAGTTTCTCTTCTTCTCTCGCTAGACCTTGAGAATTTTCGGGAC
>376FP003748 AT3G56800_1         :+U  EU:NC; range  -249 to    50.
GTCAACGCTCCGCGTACAGACCGCGTGAACGTGTGATCCGTTTAATTGTCCACTCTGGCGTTTTATAAGAGAAAAGAAATCATTGATGATAGCATTAACGCAATTACAGTCATAATCCGAGGTTATAACAGAGATTTTTCCAAACCCGGTACGGGTTAAAAAAAAAAGCTTTTAAAGTCCCGGGTCGGAGCAAAAGTCGTTAATAGCTTCGTACCCGATAAATACGGTTGCTCTCTCGTTTTTTCCAGCAGAGACACTTTTTCTAATTTTCTCTTCTTCTTCTTCTTTCTCGTTTTGAGA
>377FP002448 AT2G39640_1         :+U  EU:NC; range  -249 to    50.
CATTTTATTCTTAATTAAGTATAAGATCTACCTCTCTTAGTGATGTAAACTTAATAAAATTGTGTACCATTTGTTGCCGCCCGGTTCTTCTATATTAGTTTATATTACATCAAATTTGATTACAATATAAAAGGCAACGTTCATGCTTATCATCTACATTAATTTCACTAGATTTTTAAAGAAAAATTGTAGAGACATGGAGAATCTACATTAGTAGTATAAATACACGCTTATTCTTAGCCTAGTCTTACTACACAAAACAAAACAAAACAAAACAAAGCAATGGCCAAAACGATTCGG
>378FP000761 AT1G33102_1         :+U  EU:NC; range  -249 to    50.
AATGGGGAAGATAGTGATGAAGATGGCGAGAAAGAAAGAAATAAATTATGGATTAAATCTCTTTAATAATTTATGTTAATGAGAAAAGAATTATTGTTTTACGCTTCAGAAAAATCAAAACTCAATAAATTAAGACTTTGCTTACGTGTAAACAGGAGAATGTTGCAGTTTGTGATAAAGTGACTGTTGATTTAGTAGATATAGATTTATATTAGATTTAAATAAGTTTTCGACTTCTAGTCGGATGTCAGTCTACTAGAGTAGTCCGGTTTTTGTTTTCTCGCGACGGCGAGACTAATC
>379FP001888 AT2G18196_1         :+U  EU:NC; range  -249 to    50.
TCCACAGAATTAGCTAAGAGCGGAAATTAGTATGTGTTGAGTCATATTTTCTACATGTAAATGACTTTGCAACATAAAAATAAATATCACAACTCTTTTTTTTGGAGGTAAAGAAGAGATCATAACTTATTACAAAGTGAAGTGATTCCAAAGGCATATCTTCCGTTCTGTCTAATCTTATTCTTTGTTTTAAACCCCTCCATGCACTCCTCTTGTTTATATATTTATTGCTTCTTCTCTAAGTTTGTTGAGTCCTAATCATCTCTCTATCTAGCAACGTATAAATATAAAGAGAGAGAG
>380FP003295 AT3G23450_1         :+U  EU:NC; range  -249 to    50.
TTAAAAGCCTACTTGGTAGATTTGAGTAAAATACTAAACAGAGTTTCTTCTTATTTCTATGTATTTAATTTATGATTAGTAAGATATGTTACTAGAAAACATGTGGAGATGATATCGCAAAAGGATTTGGGAATTGAATGCAGTGAGAAGTAGAGTAGGAGTTAGTGGTTGAAGTAAGTTAATGCAAAGATTAAAGTAGATAATTAAGTGTTGCTATATAATAGACCGTAATGTTGGTTATGTTTGATCATCGGGCAGTGCACTCTGCAAATTAACAAACATACTTCAAAAAAATATGGG
>381FP005473 AT5G24313_1         :+U  EU:NC; range  -249 to    50.
AATCATTCCTAACCGAACCGGGCATTTTTTTTTCTCGTCATTTTATCTATACAATAATAATTCAACTTGCACAAAAAAAAAATCTAAAACAAATCAAAACTAACAACAAATCTAAAATCATATAATTTTACTTGGTACACAAAAATAATATTTTTCAGAAATCAATCAATCTAATAATAGTTAGTGGGAACCCTCTATTGTGACTTTGTGAGCTATGTATATACATAAGACATTACAAGATGGAACCTCAACATAGTTGATAAGCAAAGAAATTAACTCTATCGATCACCGGATGAGAAA
>382FP000954 AT1G52510_1         :+U  EU:NC; range  -249 to    50.
TGAAATCCAAAATTGCATTACATAGATTCCCTGAAATGAAATCTATGAGTCTATGACATTAGTAAAACGCACAAACTTGTGAATGTGATATTTATGAGCTTATAAAACAGCATATATAAAAAAAAAATATATCAATTTCTAGATTTTACCCACAATCTTAATTTATGTCATCATTAACCACTAATTTTTCAATATTTTCTCTCTCTTTCGAGGCGCATATATAAATACAGGAAATACGCTTTTTTACTTACCAATCAAAAATGTCTTTGCTCTCTCCTCTTCCTCTGCTCCACTCATTCT
>383FP004111 AT4G12310_1         :+U  EU:NC; range  -249 to    50.
CACCAAAATGTGGCACCGTACATTTTTCATTTCCTCTTTTAACTGTTAAATTAGATTCACGAAGTAATAATATTTCCCTATTTTTAAGCACTATCCACCAAATGTTCGAATTATATCCAATCATATTTAAAAAGTATTTTCAAAATTGGGAAGAATCACATCCGCTCAAAACTTATCAGCTTGAGACCGTCTCATTATTGAATTTCACATTATTAATCTATTAATACTATAAATGAAAGATGAAATATCAAATAACTAACACTAAAGTACACTTTCCTTTTTTGTTCTCATAGTTCCTTC
>384FP001514 AT1G74740_1         :+U  EU:NC; range  -249 to    50.
TATTTTAATTACTTACTCTTTTAGTTACAACACCAGAGACTAAAACTTGTTCTGTAATAATAATACAATTAATTAACTGTTAATCACTGAAAATATTTTACAATTTTTTATAAATTATAGGTTAGAAAATGGCTCAAAATTACAGTTTCTATGTAATTAATTTGTTTAAGTATATAGGGGAGATAGATCAAGTCGCTTTAACTTATTTTCTTTTTGATATAAATAAAAAAAATTATAATCATTTTGATCAATTTTACGAAAAGGTCGAAACTTTCTTCAGCTGAACCCGTGTTTCCTCTT
>385FP003760 AT3G57260_1         :+U  EU:NC; range  -249 to    50.
TCATATTAAACACGTGTGTCTTGAGCTAGTTAAACCCTATTGATAGCTACTTGTGTAGAAAACTCATATTGTTAGACTTTTCAAAGCGTATATTTAGAGAGTTATTTGTGAATTATAATGGTGATTAAGGTGAAACATAACAAAACAGATGATATTGATAGATCATTTGATTTCATTCATTGACTGACTTGCACAGTTGCACCCCAGGCTTGGCTCTATAAATTAGGCGGTAAATGGAATGATTAAAACATATCATTTTTCACAGAATCATAGAAAAATCAAGAAAATGTCTGAATCAAG
>386FP000538 AT1G22440_1         :+U  EU:NC; range  -249 to    50.
TAAGCAAATGTTTTCATTATCCTCAAAAATTCATCTTAAATAAATTCTTAAAATAGAATAAAAAATAAAGATACGTCCTCCCCAACCCCTTTCTCATTATAGAGAAAACTTTAAAAATAGACTAGAGACGTGCTTAATTATTCAGCTACTAAAGTAAGGGATTTTGTTAGAAAAATGAGCTATTGACAAAAACAAGAGAATCTTTTTGGGGAGATAATATAAGAAGAGCAAGTGACTCTCACTCTCTCTCTCTCAGATCCCTCCATCATTGTTCACCATGGACAAGGCTTCAATCACTGA
>387FP006126 AT5G57330_1         :+U  EU:NC; range  -249 to    50.
AAATTAAATCTTATCTTTATCATGTGTTATATTATTCTATGGTCGTCAGTAATCTTCACTAATCCATAACTTTATTTCTCTTGTCACTTTATGATATAAACTTTTTGTCATTTAAAAGTCTGTCAGAGGTAAAAACAAAAACAAAAACAAAAAATCATAGTAAACCAAAACAAAATCTAGAATAAACAAAACGGAGTCGTAAGAGAGAACCGGTTCGAACAAAAACGGCAAAAAAAAAAAAAGGGGAGCAGCAACCTTTTTCCAATTTTGCGTGAAGCAGCAGTGAAGAAAAAAAGGAAA
>388FP005065 AT5G07475_1         :+U  EU:NC; range  -249 to    50.
AAATAAATATGAATTACTGCTTCAATATCTCCATCAAGATTTAACCATTTTAGGGTTGTGGACTTTAACTAACAGCATATGAATCATATGAATTGTGAAACACGAAAAATTTGTTAAGAACAAAAAAAAGGCTATAGGGAACAAAGCAGATCATATATGTTGTGGTGGTTGTGAAGTTAGGTTATCCACCAATGAGCAACCTTAACCTATGCCTTATATAAAAACATATATATTTCCATAATTCCATTCACACATATGCATATAGACAACTATAGCAATACAAGAAAATTAAACGCAATT
>389FP004113 AT4G12382_1         :+U  EU:NC; range  -249 to    50.
ATAAATTTAGTTTTGTAAATTACAAATCGATAAGAAACCTAGCAACAACAACGATCCTCCGATGAGACATTATCCGAATTTGGTTCTCGAGTACACAAAATGAAAGAGACGGATTATTAAAAAAAAAACAAAAAAAAGAGAAAGACAAAAAAAATTAAAAACATAAAATTAGATCTACTGATTGTTATTGAATTGGGCTTACCCGGCCCATAGAAATATTTATAAGCCCGTTTGAATAACTGACGTCGTATGATCCAAAAAAAACGAAACAATCGCTTCCTTCTTCCTCACCTTCAAGCG
>390FP004126 AT4G12760_1         :+U  EU:NC; range  -249 to    50.
TCATCTTCCCTTCTTTCTCTGATTCTGGGGTTTTACGGATATTTGTTTTGTTTTTCACTCCTCTCTTAAAATGCTAAAAATATCTCTGTTCATAACACGACGTAGTTTTCGTCAGTCTAAGTAATTAGGGTTTTTTCGGGAAAAATCAATCTCCCGGTTTAAAACCCGGTTATTTCACAACTAAACCGGAATCTTCATTGGTTTCGAGTTACATATAGTATTAATTTAACCTCGCAATCTCGTTTCTTCAAGGTCTTTGTATAATCATCATCAATGGAGAAATTGGCAAAAACAGCTTCG
>391FP002439 AT2G39200_1         :+U  EU:NC; range  -249 to    50.
TGACCCATAAGAAGTGGTAGCTAAGTTCACACGGCATTACCAGTCTCCTCATGCCACTTCATCTCAAGTCGTTATCTTTGAATTAGTCAAAGTCTTCGTTTCCCTTATTTTTTAATAAATAATTGCGGCTTTCACTTGTTTGACTTTCTTTTTATTCTCTTTACAAAGAAATAACAACAACTCATGTATAGGCATCTTGTTTTTAATTGAATTATGTATATATAGAGACATAACAGGAACAAAGTCCATATCACTTTCTTTCTCCTTTTCCCCTTATCGATAAACTTGCGAAACCCTAAA
>392FP001200 AT1G63440_1         :+U  EU:NC; range  -249 to    50.
GTTGTTACTTTGGACGATTAAATTTGAATTATATAATTTAAAAGAAAATTGGAATTTAATCTGTTGAGGTTGAAATTCTCTCTTTTTATATATGGCGGTTGAAATTTAAAAGTAAAGTATTGTTTGGTAGGGCCCTATAGTTTAAACATTTACAAATCGGCCCACACATTTTTGTCATTTTAGATGTCGTAAACCGCTTTCCCTCGTCTTCGTTCCAATTTAAAAAGCAAAACAATTTCAAAAAGTCTCATCATTTCCCATAAACCTAAAAGCTTTTTAAAAACTCAAATTCGATACGAG
>393FP001856 AT2G16890_1         :+U  EU:NC; range  -249 to    50.
ATCCTGTCTTGTAGCTGATTAATGTTTGACACATACTTGTATAATTAGAAATAATGGTTCCCTCAGTTTGGTTTTCAAACTCGAGTTTTAGCTTAACTTGTGTCGATGAAAATAAACTGTACACGTATGTATTAAAATATTTATTTAAAGCACCAACTAAAATGTTATGCTATTTGATAATATCCAAATAATTAAATCAATATCACGATTCACTTCCTATATATATAGGGCTTGCGGACCGAACAACATATCGTGAGAACTAAGAAACACCCAAGAAAACAAACAAACTTTTTAAAAAAT
>394FP002771 AT3G03680_1         :+U  EU:NC; range  -249 to    50.
AATCATGATTTATTTAAAATATGAGTAATTGTTTTTCTTTCCCTTAATATGTGATTCAACAGCAGCGCCAAGCACGGTGTTCCGACACACCTGAAACCAATTCTTTTATTATTTTAAAGCTTTAAAAGAAAAACAAAATAAGATTCGTCCTCTAATGTCACGTGGCAACTTATCCGACGTGGCATTACTGACGTGTCGTGACTCTACCTCCAACCCCTTTTTAAACCTTCACTCTCGAGCGTCGAACACAAACAGTGCTTTCTCTCTCTCTCTAGAAAATAAAAATTCAAACTTTATTTC
>395FP000677 AT1G29400_1         :+U  EU:NC; range  -249 to    50.
TTACAACTGTAGATGATGATATAACAGAGATAAACACGGAAGTGTCAAAATCATAGGTTTAAAAAAATAAAATAAAAAGTGTCGAAATCGTCGGACTCAAAAATGTATTTAAATACAGTTAAGAAAAAACCTCTTTAGCCACATCAATCATTCTCATCCTTTCTTGTCTTCTCTGATATTTTTTTTTCTCCACCATTATTGTTTCTTCTCTCTCTCTATTAAACCCTCAAAATTAAAAAATAAAGAGACAAGTTCAATTTTTCTTCCTTCTTCTCTTTTTTTTTTCTTCTCAATTTTAAT
>396FP005882 AT5G48180_1         :+U  EU:NC; range  -249 to    50.
TCAAGATTTTTTTCTTAATAGGTAAGCCAAAGATAGAACACGTCTCGTACTATTACAGAAATACTCTTCAATCTGTCACAATAAAATAAGAATTAGTATCATAGATGGTAACGTATCTCCATTTATCTTTTAATATTAGACGTTACTTAATTCTTAGTAAGAGAAATCGTAATTTACTTTTGTACTTTAATTGTGGTCCCTTGATACCACATTTTCCTATAAGTAAGTACACGCAACAGCATCAACAACAATAGCCACAAAACTTTTTTCTTTCATCCTCTAAAAAAAAATCTTTCTGGT
>397FP001834 AT2G15890_1         :+U  EU:NC; range  -249 to    50.
GCCCAAAGTGTACCAATCTAAGATATTTTACAATCTTATCTAAACTATACACAAATTATTTAAATCAACGGCGCTCATACTATGTGCCATCATTGATATCATCACTCGAATAATTCACTTTATAACTATCTCCGTCACTATCAAAAAGTGTTCAAAATTAAAAAAGAATATCTCAATCCTTATCCACTTCATCATTCCTAGCTTCCAAGTTATTATTATATAACTCAATTTTTCTGGCTTAAGAGTTTTGAAAAATATCTTCACTAGAGATGATAAAATCAGTGACTCTTCGTTCGTTTC
>398FP002876 AT3G07340_1         :+U  EU:NC; range  -249 to    50.
ACTTATTTTATACTGTATTTAGAAGCTTGTTTCTCCAATTATCTCATTTGGTAAAGACGTTTCATTAGCGATATCGTGTTAACGTCGAAAGTCCTCCTCTCGTTACGGTCCGGTCCGACACAGAAATTTTTATTTAATATTTACTTTATTTTTTGTCCATTTATTAGAAAGAAAGTCATTGATTGGTGCAATTTATTAATATAAATTTATTAAACAACTATATAAACTCCTCATTACTGCCCATTAACGAGCTTCCCTTTTCCTCTGTTCTTCACTTTAAGAAAATTACAAACTTTTATC
>399FP001371 AT1G69910_1         :+U  EU:NC; range  -249 to    50.
TTGCTTCTATATTCCCATTTGCTCTTTACTCACATTCATATACTTTCTCAATTTCCTTAATTTCAAGGAGTGCAAAAATATTGTTCTTACTCTCATTCATATACTCTTTTTTAAATCAGAAAAAATAATTGTTTTTAGGTCGAGTATCACTCACTGCCTAGGGAGAGTCGAAAACCAATTTTTTTTTAAAAAATCAGTAACAAAGAGTTATTATAGAATAAAATCGAAACTCTTCAGTTTCAAGTTCCTAAACCTTCACGTGCCTCTTCTTCTTCATCTTCCTCACAACACTGTCCACAT
>400FP003660 AT3G52720_1         :+U  EU:NC; range  -249 to    50.
GAACTTTATGTTAATAATACGATGTTAGAAAACGTATTAAACTAATAACATAGACCTATGATGATCTCCCACCCCTAAGTTTGTTTATTTAGGGAATATCGTACCACAGAAAATCACTTGGAATTGGATAACACTAGTTTTTAGGTTTTTCTTTAACTTTTGTTTTCCTTTATTTATTTTTTATTTTAAGAAAAAAAAAATGAAGAAGAGAGGGCTATATATAGCAGAGCCATTCCCGCCGTGTCAGTCATGCAGTAATCTGATAAAACCCTCCACAGGTTTAATTTAGAAAAAACTCAT
>401FP004117 AT4G12460_1         :+U  EU:NC; range  -249 to    50.
TATAACTCAAACGCATCCAATCAATGAAATCCGTCTAAAAAAAATAGCAAATGGAAATTGTTCCTAAATCTTTCACAATTTTCCAAGTATTTTTTCTTTTGAATAATTTTAGTTATTATCCTGATAATATTTTTTATGTAATAATTATTCGAAACGTGTCACATATATATACACCAAGCACACCATTTTTGATTATCATCCATCATCTCACTCACTGATATTTATACATTCAAATATTTATTTATTTTCAAGTTTTACGCAAATCTCTTTCACTCTTAAACCTCATAACCTTAGAGATCA
>402FP001012 AT1G54170_1         :+U  EU:NC; range  -249 to    50.
GAATAACTACTTCTTCAGATATAATCTAATAATGTTTGAGATATAAACGTGTGAGATATAATCTCTTGTGAAGAAGTAGTTATTGAGATAAATATATCAACAAAGGTGTTAAGCCCAAACAAGTTAAAACGGATCAAAACAAAAGGCCCAAAAACTTAATGATACGCTCATCCGTAGGTGATCACACCCTCGTAAATACACAACACAACGATCTGTCCTTAAATTCCCTCAATTCATTGAAAAGTTTGCAACAACGAAAAAAAAATCAAATCAAAATCTCAACTCTAGAGATTTATTGTT
>403FP005059 AT5G07350_1         :+U  EU:NC; range  -249 to    50.
AAAAAAATGGTAAGTAGACTTTTAGTTTTAGGGTTGATTTTTCTGTAAACTTCTAAAGTGAAACAGACAAGTGGATATTCACTTTCCACGGTACGACCTTAAAACCAACTCTTTTCCGTAAAAACAAAATCTAACAAAATGGCACCTACACGTAATTTATTCGAAATAGCGAGGGTAAAAGAGACAAATACTAGTCATCTTCCCTCTTTCCTCTGGTTTATATTTCTTTCTTTCTTTTAGCTCCTCTGCACAAATCCCCTGAGCTCTCTTCCCATCTCGAGATCCGCCGTTAAACTCTTT
>404FP004016 AT4G05450_1         :+U  EU:NC; range  -249 to    50.
ACGATGTTGGAACTTTGATGGTGTCTTTTTCTTATAAGATTTTCTCTTCTAGACTGCTTTTGTATTTGTCTTGTTATTCTTCTGCAAAGAATTGTGTTGAGTGGCAAATTGTTCCTGATTGGTTTCTCATTACCAAATTTGTACATGGATGTTGGATTAGTTGTTTGGGTCAGACCGGTACAATCCGGTTCGGTTTAAGACAATGTCGAAATTCGAAATATAACAAACCAAATGTTTTATAAGAAAAACAGGGAAGAGAAAACAAAAAAAGGTTTAAGATCTTCAAAACATGAAGAACAT
>405FP003818 AT3G59710_1         :+U  EU:NC; range  -249 to    50.
ACTTATAAGAACCCATGGACGTTGTCACGTTGATGTATGGTTTGATAACTTACATCATTTACGCTTACGGCATTATTCACGAGTTATTGGATATTATATTCTTATTGTTTTGTGGCACCGTCAGACACGAACACATCAATATATTATGTATTTATAAATCAATTAATATGCATGTGTTCAGATCCAGAACCATTTACATAACCCTATCATGTAATTATATATATATAATCCCCTCATCAAGTATTCGTTAGCATCATTACATATCACATCACCTTGTTGCTTTCCAAAAAAAAACAAAAA
>406FP005742 AT5G42510_1         :+U  EU:NC; range  -249 to    50.
TTTATTCTTATTTGTTTTGTTTTTCTTTCGTCGTGCATCCTTATATATTTGCCAGTTTATATCATGATTCGTACAAGTGGAAATATCTAGTTGTTTATAAATCGAACCACCTAGTTTACTTCCACGTCAACGGACATGTTGTTGTCACCAATCGAGAAACGACATATTCAAATGTTTTATGAGCCAACAATTGCGTAACGATCATGTTTTGTGTATATATATAAATCACATTTTCACATTTCCATAGCTACAAACAACGAACATGGCTAAACGTTTTCTGCTTCTTCTTCCTCTTTTGTC
>407FP001918 AT2G19120_1         :+U  EU:NC; range  -249 to    50.
TATTTTAACAATTTATATTCTACAGATTGTTTTCATACTGGTTAAATCTTGTTTAAGTAGATAATTAATAGTACTATAATTAAAAATAATAATAATAATAATTCGTGATTGGTGTGTGAAAACTTTAAACATCACATACAATTTTTAAAAAGAAGTATTACAAAAAGAACTTTAAAACAAATACGATTTTTTTTGCTCTTTCTCTCTCTTTCTCCCCCTATATAAGCATCAAAGGGTTTATCATAAGCTAAACAAATTTGCTCTTACACATCGGATCATAAGCTAAACAAGCAAACATGT
>408FP002548 AT2G43386_1         :+U  EU:NC; range  -249 to    50.
CCTCAAATTTCATATATAGGCCTGCCTAAAGGCCAAAAAAGTTTTGTTGCCCATTTACAAACAAAAATTCCAAAAATGTTAAAATTTTGAGCCATCAATTTTTCTATTTCTAAACGTATATAATTAACAATAAAAGCGATATTCAAATACCATCCACAAGAAACTTTTAACAAGTTGTCTTAATAAGTAATTTACTATACTTGGAAGCTTGGCTTAACATATAAATACACTAATAGTTAAACCATATTCAACAGCCAGAATATTCAAAGGAAAAAGAAAAAGAAAAAAAAAATACATTAC
>409FP006339 AT5G64790_1         :+U  EU:NC; range  -249 to    50.
CTTGTAATTCTTTCTAAAAATAGAAATTTATTTTAAGCTTAATTAATCTTTCACTAACAACCTAAAAACATTCCTATTACAACGACCACCCAAGACACGAAAAAGAATTTTACCGACTGGAAGAAGAAAAAACATCAACCAGACAAAAGAAAAGAAAACAAAAACACATCTTCGAGATCAAACAAACCCTAATTATCATCCATCGTCGCCTTCTCAATATATATGGCCGGAAGAGCAGCGATGCTCGTTAACGTCGGGACGGTTATAATGACCGTTTTGACCCTGGCTAGTTTGGTCGGA
>410FP006130 AT5G57520_1         :+U  EU:NC; range  -249 to    50.
TAAAATGATGTATCGAGAAATATATAAAACTCGGAGGTAAATAATATTAGATGGACCGACAAAGGGTTCAAAGGGTGCCATTAATGGAGGCGACAACACTTGGATTCCCACTGATTCTTTCAGCTTCCATGTCTCATCTCTCTACTCTCTCTCCATACTTTACAGTTGAAGTTGCACCCAACATGAGTTTTGAGCAAACCTACGCACCTTTACACCTTAAATATAATGCCCCTCAAGCCCAAACTCTTCAAACACACTTCTCTCATCTCTCTAATCTCTCTTTCTCTCTCTATCTCTAAG
>411FP001050 AT1G55700_1         :+U  EU:NC; range  -249 to    50.
CAGACGCACCTTGTCTGAAGGGAGTAAATCCGAGAACACGACTTTGTCCAATCTAAAAAGTCAAACTAGTTAAAATATTGTCTATTGGTCTTTGATTTAATGTAACTCAATTTGTTGGTCTTTAGGAAATAGTACTAAACTCTTTAGGTGACAGCTAAAGCATGTCTGGTATGGTAATGGTATCCTATGATTAGCAAAGTCTCGCCTTAACAAATAAGAATAAAAGGGAGTAAACCTAAGAATATATGCAGATCTAAAAACTCTTCACTTTCTCCTTCATTTGCTAAAAAAAACAAAAAA
>412FP002435 AT2G39010_1         :+U  EU:NC; range  -249 to    50.
GTGATTTTTCCCCCCAACAAAATTGTTGCAAAATAACCAAATCAAAATCAATTGAAAGCATATTCTTTAGACATCAATAGAGTCTTCATAGACTAATCACAATCATAAACACCTGTAGTGTTCCCTTATTTTACGAACTTTTTAATAAATAAAAAAGAAGAAGATAAATTAATTAACCTCATTGCAAAAGAGGAAAAACCTAAAGCCACAGCTTTCCATAAATAGACCCACTCACCATCTCTGCACATCACCCACATCTTCTAACAGTCTCTCACTTTCTCTCTTCTCTCTCTCTCTTTC
>413FP002194 AT2G30050_1         :+U  EU:NC; range  -249 to    50.
CCATTTTCTAAATAAAAACACATACTGGTTGAGAAAAAGAATAGTAGGCCCATAAAGCGCATATTGCAGTATTTATGGCCCATGATGGATCTGAACTTATAGATCACTTGCAGTAGCCATGGCCCATTGATGGATCTGAAGTTCAGAACTTATAGATCACTCATCTCCCTCCGGTTTTCAATTTGACCCACCCGGTTTAGTATACGAACTCCGGTTTATATAACTTTGACCCAGATCTAATTTTATTTTAACCAGCAAATACAAAAAACTTCCGATCCCCCTTAGCGTTTCCTTCTCCGG
>414FP000217 AT1G10020_1         :+U  EU:NC; range  -249 to    50.
TTAAAAATTATTCAAATGATTTTTTCATCGGTGGATGTAGCTTAACCGTCTATATTAATGAAAAAGGGGATTAAAGAACAAAATTAAAAAGGTTTGGTACCAATATTAAAGTTGTGGTATAATAAAGGCGAATTGGACAATTTAGGAAAATACAGCAAACGAAAGGAGGGAATGCAAAAATGGGAAAAATGTAAATTGTGCTTGCTTGTTTGTCTCCACTTAAAAACCAGAGACATACACAGAAAGACCAAGAAGACGACTGCTTCCTCCAATGGTTAGGTCGTGAATACGGCGCCATTA
>415FP003628 AT3G51050_1         :+U  EU:NC; range  -249 to    50.
TACAATCTTCAATCACTGCCTTTTTCCTGGGAAATTTTTGTTTCTCTCTCGGCCCCAATTTTACGAACGATGACACTAAAGAACGTGTTTGGCTCCTTGTTTAAACTAATCCTCTCTCGGATATCTTCACCGTTTCAAGGATAGTAGTATAAACGACATAACGTTCGGTCAAAGAGAACAAAAACGTCAGGATGTTATTCTATTAAACGTCTGATATATCTATACGGCGTAGTTTTGAAGTTGTCGACTATTCTTCATCGTTCTCTCTGCTCTGGTAAGGAGATTGCTGCTACCTACTGA
>416FP003759 AT3G57240_1         :+U  EU:NC; range  -249 to    50.
GGATTCGTTCCAATTAACTCGAAGATTTTAGTGTCTAGCTAGCTAGTTAGGCCTATTGAAAGCTACGTGTATAGAAAACTCACATTCTTAGACTTTTCAAAGCATAGGTTTAGAGAGATATTCATGAACGGTGATTTAATGTATAACATTCCAAAACTATGATGATATGACGCGATGACTTTGTTTCATTCATTGACTTGAATCCCTCCATTCCTTCTATAAATTAGTGCAAAATGCTACGATTTTAGTATATAAAGTTGCAAGCTTAACATTAATCATGAAGATGTGTAATGGATCCAG
>417FP003059 AT3G14620_1         :+U  EU:NC; range  -249 to    50.
TGGCTGCATTATTAATCTTGAAAAGTCTATTCCAAGAAGCCAATTTCAACTCTACCATCTTTAGCATGTGTTTTAGATAAGCCAATCGTTTTTTATGTCATAGGCCAGTGGAGAAAGATTTAGCAAAAACATAAGTATTTTATGGATTTAGATAATCTAGAACATTCGTTGAATTTTCCTCTGCCTCACACTTTAAAATAACATCAAATCTCTATCTATTTATACAAACCCTTTTCATCTGGCATCTTCAGTTCAGTAAAATAGAAGAAAGCATCTAACGAATTTTACAAGTAAGTGCGT
>418FP005700 AT5G40870_1         :+U  EU:NC; range  -249 to    50.
TTCTACGAAATGTATATCTATTTATCCACCAAAAAAAAAATGTATATCTATTTTATTTGTTTCTTATTTAATTAGCATCACCACAATTTGGTGCAATAAAGAGTATCAAATTATCAAAACATAAAATAAATAAATTTATAAGCCAAATATTAAAATAAAATCTAATATAATAAGATTTGTTCCTATCCCAAATCCTAAATGTAAGTACAACACATTATTTATAATAAACAAGACAGAGGTCTGATATTTGCGTTGAACAGAATCGTTGTCACTTGTTCAGTCTTCACTACGGAGCTGTTT
>419FP003947 AT4G01570_1         :+U  EU:NC; range  -249 to    50.
AAAACGGCAAAGCTGAGAATGAAGACGACGGAGACTAACTTAGGGTTTATCGACTCAAAATTGAAAAACCTATACAAATGGGCCTATGCTTGGGCCCATCTTTAAGCATAGGCCTATCTATCTTTATAATATTCGTTAAACCGTCGCCGTATCAGTCTATTAACGGGCTTAATTCTGGGCCTTGAAGAAACATTATACTATGGCGTTTCATTATAACGATATTAAACGACGCCGTGTATGTTAGCTATCAATTTCGTTTCTCAGTGGTCACTATGCGATGCGCCATGGAAGAGGAAGCGC
>420FP005957 AT5G50960_1         :+U  EU:NC; range  -249 to    50.
TTATTTATATTTATGTCCACCAATAAAGCACTTATATATCAAAAACAGATTGGGATTAAATGATAGACTTTGATTTATATGAGACTTTTGCGACATTTTATCAAAATATGAGAATAGACAAACAATATCATCACGACATGAATTGGTCGATAAGGCCCATGAAGGTCCAGTAATCTTAATGGGCTTTATACAGATAAATTATACCGACCAAATCGATTATATACGCGCCGTCGTCTTCTCAACCATCGCATATTCGCCGCCATAAGCAGAGAGTTTCACATATAAACGAAAAATTCCCTT
>421FP005913 AT5G49330_1         :+U  EU:NC; range  -249 to    50.
AAGTATACATAGTAATAAATATCTTGTAATCACGGAAAAAGGGTCGAGAGGGAGGGACCAAAGGTTAGAAGGAGAGGTACGTGGAGTGTCTTATGTGCCGATGGTTTTTAGGATGGACAATACATAACTTTTAATTCCACCGCAACGTGGTTCATTCCTTCACCTATACGAAGTCATTTTCAAACCTTACTATCTTTCTCCCTTTTGTCCTCTCCTATATTAATCACCTGGATGGTTTCTCCTATTCTCACTAACTCACTCTCTCACTCAAGGGTCCAAAAGTGTTTTCTCTTTTTCAGT
>422FP003458 AT3G43580_1         :+U  EU:NC; range  -249 to    50.
TTGTACTTACCGCTGCACTATTAACTCACTTAACCATGGTATGCCACATATCATGTTATTAAGAACATGAAAAAGTGTATGTGTAGATAGATTTACCTTCCAAAACCCATCACTCCATCACAAGATAATTTTGGATTTATCTATGCATTAAATTAGAAAATTATAATTAAAAAAACAAAAGTTAACTAAAATAATATTTGCATTAAATTTATCATCCATATTTAGAGAGAAAAATAGAGTGACTAAACTAAAACTCTTTTTTCTCTCGGGTACTAACATCGAGACGCAGTCCCTAACCAC
>423FP000674 AT1G29290_1         :+U  EU:NC; range  -249 to    50.
CTTACCATAAAAATGAAATTTCATAGACAACTGTGTTTGAAAATTCTAACCAGGTTGTACTAATTTGCTATGCATGCATGTGTTAGAGTGTCACTTTAGACTTCTATTTTAAAGAAAAATGAAAAAAACTCAAAAGACAAATAGTGATTCCACCAATTTATTAATTAGTCACTTTATCAACATTCTAAATTAGGAACTTTCTCTCTCTATCTATTGACTATATATACAATAACAACACTTCATTGTTTTATAGCAATCTTGAGTCTTAAGAATTTCATTGAATTTATCTCTCTCGCTCTC
>424FP003181 AT3G19280_1         :+U  EU:NC; range  -249 to    50.
CTTGTGATAAGTAAAATTCTCTCATTTAGGATTTTGTCTTAGAGATTTGAAGTGTTTAAATGTTTTAATCCGAGCCTAATGATGAAAGAGACATATATGTTAATGTATTTTTTTAGTTCATGTTTCAGTGAGTTTCCTAATGAAATGAAATAAAATAAGAACTAAAGGTAGAAAATCTGCCAATTTTTCCTCTTTCTCATCAATCAAAGTATCAAACGATAAAAACCCAAATCACAATTCTTAAAATCCATTCATTATTGATAAAAAATCGTCGCTTTGATAATGGGTGTTTTCTCCAAT
>425FP001958 AT2G21050_1         :+U  EU:NC; range  -249 to    50.
GGGGAAAATACTTTAATGGAAACAGCAATAGTAGTATGTATGAATTGGTTCGATGTAGTTGTTGTTGTCACTCCCGAAACATAAACTCTCACAAGTAGCTATCAAAAACAAAGCAAAGAGAGTTAAGCTTCTCTCATCATCTTGCCTTGAAAAACTACTTCCGTGTCTCCCTCTCTGTCTACACAACACTCTTCTCTATTTTCTTTCTTTCTCTCTATATATATTCATATCTCTTCTCCATTCTCTCTTACTTCAAAATTCATCACAAAGAGAGATAAGAGAGATGGAGAACGGTGAGAA
>426FP004288 AT4G17690_1         :+U  EU:NC; range  -249 to    50.
CTTCACATTTCCCCAATTAGCATGCATTCCATGTTTGTGGTTTAATTAACCTAGAAGCCAATCGATTTTATAATGAATTAGTGTTAGAAAACGTTTCTAATGAAAAATGAAAGTAAAAACAAACTAAATATAGACCAATCACTGAAATAAAAAGAACATAACAAAAGCCAAACTCCAACCACACGTACATGCTTCTATATTTCACCGATAACAATTCAATAAAGAAGTCTACCTCATAGACATCTCTTTACATTTCAATTCCGTTTCCATATTTTACAAACAATATTTCTTTCACAAATC
>427FP005543 AT5G27360_1         :+U  EU:NC; range  -249 to    50.
AAAAAATCTCACATACAGTTAAGTACAATCCAATCCCTTAGATATATTCCCCCCCCCCCCCAATTGAAGTAAAAATCAAGTATTAAGAGTTAACAATCACTAAGCATTCCAATAATATATTTTTCAATGGAATGGAATTACCATTGTGACATAACTTTTTGTTTTTTGTCAAACTGTGACATAACATAAAACCATTAAAGAAAACATGTGTCCCTCCTTTAATAAGAAGCACATTGTGACAAACAGAGCATTCTCTCTCTCTCACACTCTCCTCTGTCTCGCTACCTCTGTCTCTTTCTC
>428FP002896 AT3G08520_1         :+U  EU:NC; range  -249 to    50.
CGCATCTGCAAAGACAAAGAGATTTTTTTCCTTTCTTTCTAGTGAATCTCCTCCATGTAATGTTTAATCGATCTTGAACCTTGTCGGAAAAAGATCTTCTTTCTCTCTCTGTGCGAATATCCCCTCTGGCAAATTCTTATCCATTTGGGTTTTATTGGGCTTTTGAAATAATAAAGCCCATTAAGTTAGTTACTAGGGTTTTGTTGTTGTTTAAAGGAGGAATAAGAGCGTAAGCTACAAAATCTTTCTATTCATCTCCGCCGCTCCTCATCCTGTAAAGCTAAACAAATAATCAGAGGA
>429FP004835 AT4G38740_1         :+U  EU:NC; range  -249 to    50.
AAGTTGTTTAGAAATTGTGGGACACGTGTGGCACGTTGCTCCAGGAGGGGCATATGCCAAGTCTGAGATACTCCAACGCACTGACTGACTGACCCCTACTTAACCGGTGGTCAAACTCTTAACCTAACCACGGTTAAGATCTTAAAGCCGTTGAGATTTTCCCACATGTAATAATCTTGTTTATCTGTGAGATATTCGCCGCTTCCCCTTGGCCGGCTATAAATCGATAACCTCACCGATAAATCCTCTATTCATCATCCACAACAAACCTCTTCTTCAGTCTGATAGAGATCTCACGTT
>430FP002554 AT2G43520_1         :+U  EU:NC; range  -249 to    50.
ATATTAAAAAAAAAACAATTATTTCAGGTTTTTCATGAATCATGATTTATTTTACCACCGTGCTATTATATCAGGGATATAAAGAGGCAAGTGGTTACTTTTCTTATCAATACTGATCTCAACTCGTGACCCGTGGTTGTCATGATAATTTCTAGACCCAACGATAAAGATAAAATAGTAGCATCGCACCACAACAAGTGTTGAGCATGAGTCTATATATATACACATACGTTAACTCCAAAGTGAAACAAAGAGATTAGAAACTACGGAGAGAAAGAGAGAAGATATATAGCCATGGCA
>431FP003362 AT3G26020_1         :+U  EU:NC; range  -249 to    50.
CTTTACCATATGTACTAGCAAAACGAACTAAACGACGGCGTACGTAGCGTAAAGTAGTGCCCGCTTCAAAATTTCGTAATCAAAAAACACAAGAAGACTTGGTAGCCCAATCCACATAATTAAATACTATTTTAAAACAAATAAATTAATTAAAAAAATAAAGTAGCAAAAAAGTACGATCGATGAAACTGAGACCGTTGGATCAAACCTATCGAATTATAAAAACTAGATCACGAGAATAATAAAAAGAAAAAGAAAAAAATAAAGCAGAAAATTCATCTCCAAAAAAAAAGAAAGAAA
>432FP001437 AT1G72160_1         :+U  EU:NC; range  -249 to    50.
TGGATCCAATTTCACGATTGTTTTGTCTTTTTTGTCACACCAAAAATCCTGATATATAATTTGGAATTGATGCTAAAACGAGAAAATATATTAATCTTTTTACAACAAAAATAAAATAAAATAAAAAAACCGGTTCGATTGGCATTACCAATATACCCTTTTGTACTTACGACGACGTCTCAACGTATTTTTTTGTCTCCACTTTCTTTCTTTCTTTCTATAAACCCAAAATTCACTTTTGCCCAATTTAGGAACAACAATCACAGAACAAGACGGCACAAGTAAAAAATGGCTGAAGAA
>433FP000150 AT1G07600_1         :+U  EU:NC; range  -249 to    50.
AGCTGGAACAAATCTAACATAAATAGAAAATGATGGGCAAGTTGATGTTATTCGTAAATTTATTTAGATTATATTATATAAAAAGCAATCCAATTATATATCTCATATATACAATTTCTTATCTTACTTTGTCAATGTCATATACGTAACTAAAACTTGCGGAAATAGAAAATGCCACGTGTATGGTGGACATAATCCGAATCTCTCTCTTTCTTCTATAAATAGTGGCCATTCCCATTGGTTGAAATCACAAAAGCATCATAAGAAGAAGAAGAAACTACAATAGTTAATCAATCAAAG
>434FP001334 AT1G68170_1         :+U  EU:NC; range  -249 to    50.
CTATATATGACATATCTATAATAATATTCCTGAATTTGAATTTAGCATCTACTTATATCGCATAACTCATTTATGGTACTGAAATTTAGTGGAAAACAGCTAGTAAAAGAGAAGTATTGGTGTGATAAATAAAGCTCAGAGGCTCAGGATAAGTCAGGATTCCTTAACTCATTTTAGCTAGCCTATCTCTCTCTTTCTCTCTCTCTGTCTCTCCCTATATATAAATCGATAAATAAATGAGTGTGAGGTAATTAAGGAACTAGAAAGGAATAAGAAATTATGGAGAGAATATGTGAAATG
>435FP002670 AT2G47310_1         :+U  EU:NC; range  -249 to    50.
TCTCTCTTTCTTACCTGATAAGGGGGATGAGTTACCGCAACTTGCAGAATCCTACAAGCCAGTAGAAAAATGAAACTGATTCTTGCTACAATGAACCAAACATACATTGGTATTACAATCATTTTCTAATACAAGAAACTTTAATTGGTAAAATAATTAAAATCGCCAATATCTGAGAACGGTGTCGTTTAAATAGTTAACCGAACCACATCGAAGTTTATAAATCCGGTACGGGAAACGCCTAGGACTATAACTCTTTCTCTCCCTCTACCGGCGCCGGAGAAATTCCCGATCAACACA
>436FP005624 AT5G37670_1         :+U  EU:NC; range  -249 to    50.
ACCAAAAAAAAGGGACAACAGATAAAGATAAAAGGCCCAAATAATCACAAAAATCCTAGAATCGCATCGAACGGTTAGAATCAATCGATATCCATCATATCAATATACACTGCACCGTAGCATATAACAACCCCCTGGGCTTCTCCAAAGTTCTGGAGTCAGAGAAAATGAAGAAGAAACAAGATAACGAAGAACTGTCTCGACTTCTGTAATCTGTATAAAATACTTTCCACTCAAACATATATACACATCTCTAGAAAACAAGCTTAGCTAAAGAAGAAAGATAGAAGAATATGGCAG
>437FP002224 AT2G31190_1         :+U  EU:NC; range  -249 to    50.
TAATTAAGTTTTTGAATTTTTAACTTTTTTTGGTTTATTGCAGAAGAAAAAGAAGTGTTCGGTCGGTGGCGTTAGAACAACGCGATAAGAAAAGTCGTGTTTCTTTTTAAGTGGGCCATATTTGTTGCCCCTTAACTAGTCGCCGCGTATCTATCAATATTGGGCCTTAATTAAGCCCATTAGTGAATAGTAACAAAAATCATTTGGGCCTCAGAAGTAGAAAAGGAACGAAGAAACGACGTCGTTGTTAAGATAATCTCTTTGATTTTGTTTTTAGACGGCTCTAGGCGATTACTGTTG
>438FP005271 AT5G16230_1         :+U  EU:NC; range  -249 to    50.
GGAGTTATCTATTTCTCCATAGATAAATGGCTTTTTCTACGGGAGTAATAATTCGGAATATTAGATGAATCGTTCAAAAAAAAAAACGAATTAATGACAAATAACCTAAAACTTAACAAATGTCCATGGTTAGCTTAAGGGATTAGTATAATTAATCACAGACGTAAATAATCAATGAGAGGAGAGAACACTCCAACTCAAGTCAACTCTTCTTGTATATATATAGAGACATATTCCTCCTTGTAACGCACAGCAACAAGTACAAGAGAGAGAGAGAAAGAATCAAAAACATCTGTCGCG
>439FP004730 AT4G34850_1         :+U  EU:NC; range  -249 to    50.
AAAACAACTATAACTATAACACACCTTTGTGTTGGCTTTTAACTAAGCCTAAAGACTATGTATCAAGAAAAAAATCTCAAAGAACTGGAGTTGGATTTTAGAAAGAGCCAATGCAATAAACATGAAGCTTCTAAATCTCACACCTACTCTTCACCAAATATCAACTAGACAGAAATACCGCACAATATGCAGGTCACAAAACTGCAAAAGCTGCAGTGTATATATATGCCTTCACTTTGAACCTTATTTACAGACCCAAGATTTGAGTCTTCAACAAACAGATACAAATGGGAAGCATCG
>440FP005607 AT5G36880_1         :+U  EU:NC; range  -249 to    50.
ACAATAACTTATATGTTTCTTAATTCTTAGAAACAAGTAATTGACATCTACGCACATGAAATGTCTAATTTTAGATACTTGATAAGATTCATAAGTGGTCCACAAATCAAAAACACGTTACGTTTTTACAAAATCTGCATCGTACTTAAATAGTCCGAGACAAGAACCGTACCACACTCTACCAAGTCACGTTCATGCCAAATACTATGGAAGGGTATATAAGTAGGTGAGCACAAGGCAGGCAAATTTAATAATGAACAAAAAACGAGGAATAATAAAAAAAGGTAATTAAGGCAAAAA
>441FP000765 AT1G33480_1         :+U  EU:NC; range  -249 to    50.
AACAATCAAGACCTTGAGGTTGACAACTTGGTGATGGCCAACAAAATGAAGGATTTGTCGGATTAATGGATTATGATCGGTGCAAGTAATAACGTTTCCCCTCCTCTTTGTTTCTTGTTTGCTTGTTCGGCCAGAATCTACGGGAAAAGTTATCTAACATTTCAATAATCTCTCAAATTCATTATTAATGCCCCCTAACTTTTTTTAATTTTCCTCTTTAAAAATAACAAGGAAACAGACAGTTGCCCTATACTGAAAGCTAAATGCTTCACCTGAAACCTCTCCTCTGCCACATCTCTC
>442FP006108 AT5G56840_1         :+U  EU:NC; range  -249 to    50.
AGATTAGAATTAACATTTTGTAGCTAGTCCATATTAGTGATAAATTTCCACTTATAAAGACATATTTTCCTCTTTTGTTTTTTATACGTAAGCTTGTCTTCTTATTGGCTAAAAGTAGAAAACACCAACTTGGACAACATCATTTAAATTATAAAACCCTCCAATAAATAAAACTTGGTTTATCCAATCATCTTATTTCTCTGTGCTCTCCACCATTTTACATAAACCCCAAAATCTCTCTTCATCATCATCATTCATCAACATCATCTCTCTTTCTCTATCTCGCTGTCCCTCCTTCTC
>443FP001190 AT1G63090_1         :+U  EU:NC; range  -249 to    50.
CCAAATTTAAGATAAAATAGATAAAAGAAAATCCAAAATCCAACAGATTGTTTTCATACTACAACAAATACAAGAAACAAAAAAATACATGGTTTTGATAAAACTGCAACGATTTTTCACATATAATTAGCCAACCAAAAAATAAAATAAAAGTTGAAGTATATTTTATTGACTTAGTTAATTAATTAAATAAATCCCTGAGTTTGAAGCAATATATATATAATACACATATCCCCTCCCATTTGCGTCAGCGTCCATAAATCAGAATCCTTACAAGACCATTTGTGTCTGTCTCCACCA
>444FP003496 AT3G45710_1         :+U  EU:NC; range  -249 to    50.
TTCTTTATTAACATTATTCAAAGTTTCTTTTTAGAATATTTTTCTGATGATTATGAATACTACGTACTATTGAAGATTTGGTCAAATAATTTTATTGTTTTCTATAACTGTCACCAACGGTAGATGGACTGTCAGAATCTGATTAGGTCTTTTTGGGACCAAACAAGATTAGTACCAAATCACTGCACCTACATAATAATTGTTATGGATTTGCTTATATATATAGTTTCAAGTCTTTTATCTAACTCCATTATAACACACAAACACAAGTCAACTTTGCATTATAACTCCATTTGCCCT
>445FP002012 AT2G23110_1         :+U  EU:NC; range  -249 to    50.
TAAAGATAGGCTTTCTTGCACAAAACGTCAAAAACAATCGTATAAAACTTAAAAACTTTTAATGTTTTTTTGTTTTTTTTTTTTTAAATTGCAGATGCTTCTAGGACCCTAGTTTAGATAACGTAAATCTTAACATAAAAGTCACGTATATCGAGAAGCTTACTAATTGCCACCGGTATACCGCACGTGTCAGAAATATACGAGCTATACGTGAGCTATATAAGCAGCAAGTGTAAACCTCTCACGGGCAAGCATTTAGCAAAACGCATAACAAGATGGAGGATCAGAAAAAGCCACCAA
>446FP002100 AT2G26710_1         :+U  EU:NC; range  -249 to    50.
AAAATTAAACTCACTAGAGACAACTTTCATTAAAAAAAAAAAAAAAGACTTGTATCACAATCATATGAAAGATGAAACAAATTTGCATTATTATCATTTTTATAATTGAAAAAAAAACCTCAATTCGTTGACCCTTCACTGTCCTCCAATGGCGGCCCCTACGCCGTTGGCCTTGCCTCTCTCTCTCTCTCTCTATATCTCTTTCTTGATCTCTCTCTATAAAAGCTCAAATAGTCCAGCAAGCAAAATAATCCAAAAAGAAACAAGATAAGAAGAAACCAAACTCGCAAAGAAACAAAA
>447FP006183 AT5G59490_1         :+U  EU:NC; range  -249 to    50.
TATCTAATATTACAATTTTATTTCATTTGTTTTAGAATTGCATATCCACGGGAGTCATGATAACTATTTCTATAATCATAAAATATGTCTCTTTGACAGCGAAACCATTTATACACTAGATTAAGAAAAAGTACTCGTCGTCTATATTGTTTAATTAATACTCATTTTTAGAGAATTCGTTTTCATTTGTCACACGCATTGAAGTTTCTTATCTTATATAAAGAGACTCTGCATTCTCTTCTTTTCTTCATCAAATATTTTCTCTTCTTCGTCTCTCTCACGTCTATTATTTTCTGTCAT
>448FP000132 AT1G06830_1         :+U  EU:NC; range  -249 to    50.
GTTGAGACCGCATCTTTGTATCCAAGAGAAAATATATGGAATGATCATTCATATTATTGGTCCTTACAATCAAAAGGGTAAAGGCTGCCGAAGAAAAGGTTCGGTCTCGTCGAATCATCTTGCTCATATATAATAAAGTCGGACTTGGGAACATTTTCAACGATCTTCTTGTGATCTCTGTATGTGGATTCTTATTCAGTTATTCTTCCCTCCTGTTATAAATAGCCTGAGACTCTAGCTACTCCTTTCAATCCATATACTTCTTCTTCTTCACCTTATGCAAGATAATGGACAAAGTTA
>449FP000227 AT1G10450_1         :+U  EU:NC; range  -249 to    50.
TCGTTTTTATAACCTTAAATCAAATCCTCACTTACGCATAGGTAATGAAAGTTGAAAGAAAAAAAACCCTAACTCTGCTTTTTACTTGGTTTTTGATTTACATAATATTAAACCGGTAAGTTTGATTTGGAATTGAAAAATAAACCAATTTCGTACGTAACCTTCCATTTAGCTCCGAAGGTTCTGATTACATACAGACATGAAGATTTCTTTGGGTATATAAGCAAAACAAGCTCCTCTCTTTTTCTTCTTCTTCCTCGTTCCGTTGCCTTACCCTCTTCCCTCCTCCGCTTCCAAAAT
>450FP005182 AT5G12040_1         :+U  EU:NC; range  -249 to    50.
TTGATTCGGTCAGGCCCAAGACCAATTCGTTTTCAGGCCCATATGTATTCTGTTTTGGATTTAGTAAGGATGTTAAATTTATCCGGTTTGGTACGATTTCATTCGAATTTAGTGTATAAAATTGATTGAACCGCGTCAATACGGTTGAAACGCAAACGCAGAGGATTCATGAGTCATGGCTTTTGTGAGGTGAAGTATCAATATCATCTACCTACCTATATGATCATCGGACTAAAGTGAAATGAAGTCAGCAATTTCATCGTCACTCTTCTTCAATTCGAAGAATCTTTTAAACCCTAA
>451FP004028 AT4G08240_1         :+U  EU:NC; range  -249 to    50.
AATGTATATGATTGAAATTTTATTAAATACAAAAGTTACTAAATTAAATATTAGAAAAAGTGTGTGAATCACTATTTACTATTTAAAATTTAAATATTATTAATAAATATTTGAATAAATTTATATCTTATACCCGTCTATTTAGGTGGATTTTAGCTAGTAATATAGATTTGATTTAAAGTAAATAAATGAAATAAGTATTTTTTATATAATAGGGGTTAAATAGAAATTCTTTGGAGGATAGGGGCTGAGGATTAAAATCGGAGATTGAGAGAGCAATGAGAGGTGTCGGAGGTCCGT
>452FP004366 AT4G21380_1         :+U  EU:NC; range  -249 to    50.
AATATCATATTTTGAAGAAAAATTCTGAATTTATGAAGTAAAAATGACTATTGGAAAAGGAAAGAAAGCCTGACAAAAAAAAAGAAGAAGAAGACTTTTTATTTGCTAGGTCAACTATGAATTGGACTGTACACATAGTACATAACTAGATATTTTTTCCAAATGCGAACAAGAAGACCAAGAAAAGAAAAAAAGCAAGGTAATATATTATTGACAGAAATAAAATCGGTTACGTAAGGTTCACACATTACACAAAACATGTCCGATATCTCCAATGGAAATAAACTCTCATACTTTTCT
>453FP002070 AT2G25560_1         :+U  EU:NC; range  -249 to    50.
AATAGTTTCTTTATTCATAAAAATTAAATACCTTATGTAGCCATTCTCCTAATTTTTTCTTCCTTTTATACATACCAAACTTTTATTTTCTCCACTAACAAAAAGAAACAAATTAATATTTTCTTACAGTCAACAATATAAATAATCTTTTCCTTAATTAATAATCTTTATCCTTTTATCAATTAATCAAACTGGTGTCTCTTTGTAATCAGTCCCAATATATAACACAAACGTTCATACTAATGAATTAACTAAGCAGTCAAAAAAAAAAAAAAAAAAAACGAGTTGTGAAATTAGAGA
>454FP000291 AT1G12470_1         :+U  EU:NC; range  -249 to    50.
TCAGTATCTCTTAGCAATACTCTGATTTGGAATCTCATGGCTCCTTACGACTCTTTTGCGAATCCAATTCAACAACATTGAACCGGTTTAGCTGGTTAACTTACTAACTCAGCGAAACACTGCGTTTTAATAATTTACCTCTTATCCACAAAACGCTGCCGTTTCGGTTGTTATGGTTAGTCGGCCTTGAATTCGTTGGCTGCGACGACAGAGACAGATATATAAGTCGGAAGCCACTAGAAAAAGACGGTGGCGTTTTGTATCGCTGATCAGATTTCATAAACCACGACTGACTTCTCC
>455FP000979 AT1G53282_1         :+U  EU:NC; range  -249 to    50.
TTTAAAATATATTAAATAAACTATTTATAAAAAATTATAAGATTTAGAAATTAGTTCTAAAATTAAACATTTCATTAATAAAGTGGGATTATTTGGAAATATAATAAATAAAACTATAATAAAGTAGGATCATGTGGAAATATAATAAATAAAACGTAAACATATTATTAATGACATTAAATAACATAAGATTTACCAGTGCATGATTCTTACCTATATATATATATATATACAAAGTTTGTAGTGAACATATATATAATTATTTATACAAGAAAAAATGAGTCTTAAAAAATGTGTTGT
>456FP004771 AT4G36410_1         :+U  EU:NC; range  -249 to    50.
TTTGGTTTTCCGAAATAGATATTGGAATGTTTTATGATAATATTCCTAACTGGTTTGATCATGATCGCGAGAGTAGCAAAAGCGTGTAAGATTCGCTTCTCCAACACAAGTGGAAAGTCCCGGATTAAAGAGAGCCGACACAATAAAAACGACGTCGGATTGATGACTGGACATAGACCCAAACGCTTTAGACACATTGCAAAGATGATAAGACACTATAAAAAGCTCACTGGATATGGCTAAGGAGACAAAACACACACAATCTCTCTCTCTCACACTCACTGTAATAAACACAAATGA
>457FP000234 AT1G10590_1         :+U  EU:NC; range  -249 to    50.
CCACCTCAGTGAACCGGTTTCTGATATCACGGTCCAGTGAAATTGGTTTTGATAACCGATTCGGAGAATAGAGGGTGTAATCAGTATTAGTCAAAGTTATAAGGTCAATCTTAAATATATAAAAAAATATAAGGGTAGTTTTAATGAAGATGTTTCAGAAACATGACACGTGTTGAGGTCACGGATCTACGGTGAGTATTAATATCTGAGTTCTAGAGTTATAAAGAAGACCGCCGCGTCTTTGTGTATATCGCCTCCACAGATCTAATCGCTAAAGTCATCGTCGTCGTCTCTTCTCTC
>458FP000319 AT1G13530_1         :+U  EU:NC; range  -249 to    50.
AAAAACTTTCTCAATCTCAATGACATGAATCCATTGGTCAGTGTGATTTATCTATAGCCATTTTCAATTCGGTTTTTTCCGTGTATTGTGTTTTGATATTATCTTCAATCTTTTTGGGTGAAGAAAGAATAAAATATAGAGTTTGTTTGTCTTCTTACTTGTTAGTACTCATCCACAGGAGATTCTGACAAATGTTTAAGTCAAACCTCAGATTATATTTATAAACAATAGCTTAGTAAACTTCCTTGCACGTTCTTATGATCCTTTGTTTTATATAAACGATGACAGGTTAGATCTTGA
>459FP004365 AT4G21340_1         :+U  EU:NC; range  -249 to    50.
ACTTTACATTGTACGTACGTTGGTAAAAAAAATTTGTCATCTTTTAATTACTTAATTTGCTTGACCTAACTTCCTATCGACTACTCTGATAAACATACATTATCTAAATAATTAATAGATTAATTAGGGAAGTACCAATAACATATAAAACTCTTGTACAAAACTTTTTTTTAACAAATATTATAACTTTGTTAGTTGACTTAAACCTCATCGCTACATATAAATACAATCCCCATCATCAACATCATTACTGTCTCATGCAAACTCTGACACTTACGAAGAAATAAGTCTACACAAACT
>460FP004488 AT4G25560_1         :+U  EU:NC; range  -249 to    50.
TATTCCATTATGACTTTTCTCCTCACTGCTTATACAAATGCATACAGTATACTCATAAGAAATTAACACATAAATTATATCCCAAATTTTCATAAAAATAGAAATATATATGTCATTTGTCATTTACTCTAAGCAGGCCCATTTGGTCATTTCTTAACACCAAGTATGTAGGCTCTATCTGTGGACGTTTGGTGATATATATGTTGTCTCAATCACCATATATAGTATTGAGACATGTTTTCTTGTATCAGGACAGACAGCTGACTAAAGAGAAATGGCGAAGACGAAATATGGAGAGAG
>461FP001353 AT1G69100_1         :+U  EU:NC; range  -249 to    50.
TTAGCTAAAGTTAAGATGCATGATGAACCACTCTGTTTCTATTCTACCATGGTATTTAATAGTATTTCCAATTAGAAAATTTCTTTCAAAATGTCTACGGTCTACTTTTGATTTATGGCGAACATTTTAGCTAAGTTTATATGCATGCATGAACCATTATGTTTCTATTTTAGCATGGTATTTAATACGTACAGACTGCTAATTTAAGAGGAAATTATATATTTATATGTACACAAAGAAACATATCATAGTCTTCCATATCTCCTCTTGACACTTTTCAATAATTTTCTATCATCGATC
>462FP005240 AT5G14730_1         :+U  EU:NC; range  -249 to    50.
TTTTATATCCCCTAAGTCGTCAGCCTTGACGCGGCATTTCCGTAAAACTCGATGATTAAAAATTTTAAATACGATAATTAAACCTTAAACAAAGACAGAAATAGATCACGTTTCCTTGTCAAAGCCGCCTCCTCTTGCTGCACAAGTAAAGCAACTACTACATTCACATCTCTCTATATACGTACACACTTACGCAAGCACATTTGATTCCCATATTATATATATATACAACACACAGAGAGAGAGTCCAAGTTTATGAACAGAGAGAGTCAAGAATACAGAATTTTATCACCCAAACTG
>463FP002272 AT2G32870_1         :+U  EU:NC; range  -249 to    50.
AACCAAAGATTTAAACCATGAACAACAGTTTTCGAAATAAAATTCATGAACAGTCGAAAGAAAATTTATCTGATGACCGGCACAAGAAATCTGATAGGACCCTAATCGTGTTTAACCGGAAAACCCCGCTCTATTTTTATTTTTTTGAGCAAGTAAGATATATAACCGGTTCTATTTATATCCTAATTGAAACCCCTTCGTCAAGGAATCTGCCTATATATAGTAACATATGCATACCAATTTCTTCTCACCCCAATACAAACTATAGACCAAAGAAAAGAAAAAAAAACCCTCCTACGG
>464FP004115 AT4G12400_1         :+U  EU:NC; range  -249 to    50.
ACTTATCAAAAAGCTGGAGTAGCTCAGTTGGTTAGAGCGTGTGGCTGTTAACCACAAGGTCAGAGGTTCGACCCCTTTCTCTAGCGTTTCTTTTCCTTTTGTATTTTTAAGATTTAAAAACATTTTTCCACGGCTACAAAAGAACATTCTCGACATACACAAAAAAATTCGAAATTTCGAGAACTCTCTTGTGCCTTCTTCTTCATCTTCCTCTGTTTTTAAAAATGCAATCAAGCAGATTCTCACGATACCTAAACCAAATCCAATTCAATGGCGGAAGAAGCAAAATCCAAAGGAAAC
>465FP001521 AT1G75000_1         :+U  EU:NC; range  -249 to    50.
TTTGAAAAAATACACTAAAAGTATGAAATGATGTTTTTTTTTTAATTACAAAACGATAACTCGAAAACGATGGTTTAATGAAATTATTTGATGAAATAAAGTTATCATAAACATCCTTAATCTCTTCTTATACATGTCAACTTTGACCATGACATGAATGGATCGCATTCCCAATTTACTAACACAAAAAAAAATGAGGAAATACGAAAACAGTAGTATAAAAATAGAGCAAAGCCGGTGAGAAAAAACAAGAAACACAGAAACAGAACATAAATTAAAGAAGACTCACATTCAAGAATC
>466FP001745 AT2G03720_1         :+U  EU:NC; range  -249 to    50.
AAAAGTTCTCCGGATTAGAACATGTCTCAAGAATTGGATTCTGAAACAAGTAGTGCTCTGCATTTGTATTAAGATTGTGATGTTGATAATTAAAACGACTAAATAATTTTTGCCAGGTTGGATTATAATGAACAAGTCCAAAATGTTATTTTAATTTTATTTTCATGGCAAGCACGTTCAAGAAATGGCTCCAACCAAAAACCAAACAAACATAACAGTATTTAAAACACAACTAAAACCTCAAAGAACAGAGAGAAGAAAAACAAGAATTAAGAAAATGGGGAAACCAGCAGGGTATTG
>467FP004273 AT4G17220_1         :+U  EU:NC; range  -249 to    50.
GGAGGATGAATATGAATTTAGTAAATGGGTAATGAAAGTGAAAGAAGAAGAGGGAAGGGTTGGTTACTGTCTCAAGGGTTTGAAATGGAGACGGTTGCTTGAGAATGAGGAAAAAGAGTTAGTAAGTTTTTAACTCTCTCTTTCTCTCTCCCTCTCTCTTTTTCAACGTCAATTCCTTTAAGGAATGGCCTCTCTCTCTCTCTGAAAGTGTGTGTGTATATATTAAACGACTCCATTTCTCCTCTGCTTAGACCAAAACTCATCTTCTATACTGCAACAAAGAAGGAGGAGCCGTTGAGA
>468FP001816 AT2G15080_1         :+U  EU:NC; range  -249 to    50.
TGGAGATTTAAGATAGCTCTTTAACTTAATGTGATGAAAAATATAATATTTGGATCATTATACCACCAAAGTCCACACACGAGTTCTCTATTTTTGTTTCATCCTCTTTTAGTCGCTGGTTTGGCCTCAATGAATAATGTAGTGGAGACTTTTACACAATGCGTACAACGTGAAGAAGACTTGGTAGAAATACTGGTTTAATTTATCTCTATTTTGTATATAAAGACATGAATATGAAACCATGTTATCATCACAATCTCCTTTTCTTGCTTTTTCATTATTGATATTCAAGAAACTAAG
>469FP005962 AT5G51200_1         :+U  EU:NC; range  -249 to    50.
CTAGAAAATCCAAGTCAGGAAAGAACTCCCACCTTTGATTGATGATAAACCAATTATTAAAAAGCCAAGGCTCTCTTCTTTGAACTGAGATCAAATCAAATCCAAATTAAATATAGAAGATTAAAAACTAAATTAAAATTGAAAATTAAAAAAACCGCGTTTCACTTTAAAAAAAACCCTAAGTGCTCGTCTCCTTCGCTTTCCTCTGTTCTCTCGGATTTAAAACTCAAAAAAATCGTATTTCTCCATAAGAGTAACATATCACTGGACGTTTCCCAATTATCTCCTCCTACGCTCCCG
>470FP003800 AT3G58790_1         :+U  EU:NC; range  -249 to    50.
TTTTACCCTATTAACTACACATGATTAATTTATACATCTATACATACATACACAAAACATTTATAGACTATGTGCTAAATTCCCGCGGAGATGAACGCGGCATTGGTTTTGGCTTTTTTAAAAGAATACTAATTATTTTCACAAACTCGTGACTATTATGATAGGAATAATATTGGTGAAATATTATCTTTTACAAAAATGCATTTATTTTGGTAAGCATATGTCCGCTTGGCTTCTTTAGAAAAATTCATTCCTCTTTGAATGTTGTTTTTTATTCCCGTCGTACAGATCAAAAACCAA
>471FP000562 AT1G23205_1         :+U  EU:NC; range  -249 to    50.
ACATAAGCGACCATTTAGTATGGGTATCAATCGGCTATACTAAAAAAAAAAAAACGTCTGATACAATTTTTTTATGCCATGATATTAACGAGATCTCTTAAATTTGATTTCGCCATACGTATAAAGCATTATTATTTATACACAATATTCAGGCCCAGATCGGCCCATTAAAATTGTTGGCTGCTTGGATTAATCCTAGCTAATGATCAACAGTATAAATATAAACTTGAGGTCACAAAAACCAAAATCATCCATAACCCAAAAAGAGTCACTTCCGTGTCACAAGAAACCATGAAACTT
>472FP004931 AT5G02930_1         :+U  EU:NC; range  -249 to    50.
TAAAATTATGGAACCCTAAAAATTATTTGATAACTTGAAAATAGTTAGCTATTTTGATTTTCCTTAAAAATAGTTTTTCTTCTTGTAAATTATTCCACTGATAATTAATAATTAATTATTATTGATTGATTTTTTTCTTCTTCTAATTTTTGTTCTTCTACAAATCAATAATTTATCCCACTGCCAAGCATTTTGCCCCTTCTTCTTCTTTGCACACATAAAAACGCGACAACTTCTCTTGAGCGTGTCGACTCTTCTTCTTCTCCTTCTTCGATTTCGTCTGCACCTTCTCCTTTTTAC
>473FP003126 AT3G16780_1         :+U  EU:NC; range  -249 to    50.
TCCGTGTGCGTATTGTATATATATTTTTTCATTGTCAATGCAAACGTTATTGTTATTCATCAGTTTTCATAAATGAAACAATAATGGGCCAAAGTAGGCCCATTTATAAAGCGAACGGGTCGAATTATCAAAACATTTCTGTGTAAGTGGGTCTTAACGAAATTGGAGTGGAACTGAAATTAGACCCAAAAACCCTAAAGAATTGATATGTCTTCGATTTATAAGTAGGTCATTTTTTTTTGCCTTAACAAAAAAGCCCTAAACGGAGAGAGGCGGAGAGGAGAAGGAAGACGGCGTGAA
>474FP001635 AT1G79530_1         :+U  EU:NC; range  -249 to    50.
ATAGGTGTGCCGCAGCAGATTTTAACCCATCAATTTTATAGGAACAGAGTGTGTCGTCTCTCTACAACAGTCGTAGGCACATTAATACTATAATTGCCTTAAAAACTCCGTTGAGTAGACAAAAAGAGTGCAATTCCAAAGCATTTCTTATTCTTATAGATTTTAAAAATAGGAAAAAGGTGTAAATCTGCGAACATTTTGGATTCTTCACGTTTGTTTATATTTTGGGTTGGCTCTACACCTACTCTCAGAAGTCATAAGCCAAGCAAAGGGGGTTTTAGGGTTTTTGACCGCGAGCCA
>475FP004341 AT4G20110_1         :+U  EU:NC; range  -249 to    50.
AATAATTAGAAAAAATAAGAATCTAAGTATATATCTTGTTTATACACGCAATGTTTATCTCTTCAAAGTCTAGGCTTTTGATCGAGTCTCCTACTATACTAATACCACCAACCAATTTAAAAAAAAAACAAGTAGAAATTTAACAAAAGTCTAACATCTTCCAAATTTTTTCCATTTTCTAAAATTATGTTTTGAGTTTGACGTTTCTTTGTTATTTATATAAACTATAGTATGCTATCATCTTCAATCAGAAACAGTTCCACAGAAGTTTTCTGTTTTAACTTTTCCTCTGTTTTTGAT
>476FP004178 AT4G14315_1         :+U  EU:NC; range  -249 to    50.
GTTGAATAGTTGATTGCGACACGAAACGATGCGTTTAGGGTATGCTGTTTTTAAAACACGTGGCAGCAACAAATAAACCGAAACGCAGCGTTTTGAGGTGGTTATTAACGTGAAAGGTCTCGCCAGTTTTTGTGTTTCATGCATTAGTACACGAAACGTTGTCTTCTACTTCTCGGGGAAACGACACAACCGTAGATTTGATGTCTGAATCTGTGTATATATAACTTCTCCAATTAGAGACACTAACACAGAATTGATCACTACTCCTATCGAAAAGTAGACGAAAATGGCGAATGAGTA
>477FP005379 AT5G20010_1         :+U  EU:NC; range  -249 to    50.
ACGCGTATATATTGTAATGAATTTAATTTCAAAATTTGCTAAATGTGAAAAAAGGAAAGAAAAATCAATGCCGATGAATGAGTACGCGTGGACCTAAAGCTAGAAAAAGATCCAACGGTGGAGAAAGCTGCGTTAAAATTGCAGAAGAACCAAAGAGAAAGAATCCAACGGCCAATAGTGTAGCGTCAACTCAAAGCCAAACCCTCCCAAATTTCTCTTTTAAAAACCCCAATCTCTCTCTCCCTCTCCATCTTCATTCTCCCTCTCGCCGCTTCCTTCTTAACACCATCGCCTGAATTC
>478FP001158 AT1G61840_1         :+U  EU:NC; range  -249 to    50.
TAATTTACCGGTCGATGTAGAAAATAAAATTTTTTAATTTTTTTTCATCTGGTCGATGAGCAAGTGTCCCAAATTGACAGAAAATAAAATATGAAAATATTCTCAACTTGCTCAATTATTAATCATGAAATAATATATAAAAGCTTGATCGCCAGATGATCTTAGAGACGACGACGTAAACCATGTGCACGACTAGTTAACTTTTATTTGTTTGTGCTATATATGTGGGAACAGCAGGAAACGAACATCATATCATACCAAAAATCCTTCACCCAAAAGAAAAGAGAGAGAAAACTATCA
>479FP000141 AT1G07175_1         :+U  EU:NC; range  -249 to    50.
AATGTTTTAAATTTTGTTGTGCCCTAATTCCTTATAAATGTATTTTGCTCGAATTTGGGTTAGACATTCAAAATGATATGTTTGTAGGAATGCTTCCATGTCAATAAATTGCACTATTCCGGTTATGTAGCACTGTCCGAAATATATATATTAAAGTAGTTTGAAAAATAAGGTTAATTAATCTTTATTATTAATGAATACATTTCCATTTCACGTTTATAAAAGGAGAGGGTTACGAGAGATATAGTTGAATAGAGAAGAGAAAGAGGAAGAGAAAAAGGGGAAAGAGAAGAGAAGATG
>480FP000128 AT1G06720_1         :+U  EU:NC; range  -249 to    50.
ATTTTGAATCTGCTTCGTCGTTCTCTCTCAGCTTCTCCTTCGTCTTCAATCTTCTTGAAATGAGATACTTTATTGTTCTTCACCATTTGAGGAAGAAGAAGGAAGGCTTTCTTGTTCTGTGGTAAACTAAACCGGAGTGAAATTGGAATATGAAATTATACCGAACCGGGTTTGATGTGGTTATTTAAACCGCCTTGAAATTAAAACGGGAGGTTTTATAAGAAAGGGTTTTTCATCTTTACCTGATTTATACTTGTCGACGGCGGACACCAACAGCTTTCTTCATCGTTTAGAGCTCAC
>481FP002403 AT2G38020_1         :+U  EU:NC; range  -249 to    50.
AATGTGTAATAATTGTTTGTTCTCAACACAATGTGTATTATCTTCTTCGAATTTTTGTTTGTTTCATTATGAAATTTGATTTTTTTTGAAACATCCACACATTATTTTTTTGAAAAAAATAACCCATAGTTTAAAAAAAAATAATTATACATGTATCATTAAAATAATTGTTCCAAATTAATGTAAAATCCATAAAATATGGTATTTATCAAAAAGAATAAAAAAGTATATTTTCTGAAAAAGGTAATTAATTTGAAGAAAATAGGATCGTGGCTTGCTTGATGTTTCGTCTTCGCTCCG
>482FP001422 AT1G71730_1         :+U  EU:NC; range  -249 to    50.
GGAGTCTGGTTTGCGTAAAATTCAATGCAAATGGAGTGGTTCGCCATTGGAGTGGTCAGTGAGAGAAGTTCTTCGTTTTATGGTTCAGTTGCTTCTGTGGTTTGGTTGATAGTTTGACCTTCACCTGTCTTCTTTTGACTTCTGTGCCGTAGCATGATCTTTCGTGGACCTACTCTTGGGCCTAATTATAAGGCCCAAAAGATATCTTCATCTTCCTCATATATGGAATCTTAAGTTTTGAACAATTTCAATCTCTCTCATTTGCCCACTTATCTGCGCCGCCGACCTACAGAATCTCGG
>483FP000135 AT1G07050_1         :+U  EU:NC; range  -249 to    50.
ATTAGTATAAAGATGAAAAAAGTGGCTAAATGGTCTCTGGTTAGAGGCAAAGGACCAGTAAGAGAGGTCCCTCAAATTGGGTCCAAGCTGGACTCTCTAAACCAATCAGCTTGAGATTATTCCATCACTTTTGGGATAAGATGCCACATCGTATCAGTTACATCACATATTAAAGTATTAAAGAAACACCTTGCTCTCTAAATATTGTATTTGTATCTATATATAGTTTTCGTATGGTGACGGATTTACAAAGAAAAAAAAAATATTGGAGTGAAGGGAAAACAAAACAGAGAAAAAGAT
>484FP002421 AT2G38490_1         :+U  EU:NC; range  -249 to    50.
ATTATTTCAGGAGAAAATGACTCTATCTCTAACCTGGTTGATATATCGCAACTAATTCAAATTAGTAAAAATCGAAAATGTTATCGCATTTTGAAATTGTCTTTTGTGAAGATTGTTTCTTTCATTTATTTGTTTAATGCATTTTATAATAAAGTCAAACTATTTTAAAATCTTTGTTTAAAATAATAGCTTACTTACGTGGCAAGTTGAGGAATTTCAATAAGAAGAGGCACCGCGCGCATGTCTTTTACAATTCCTAGACTGTTTCTCTTTACTCTGTTTTTTTGCTCTGTTTTTTTT
>485FP001083 AT1G56670_1         :+U  EU:NC; range  -249 to    50.
TGAACTGTAAATCATTCACTTAATTCATATCAAACAACATATAAACGTTTTATAATTCAAAAGAAAAAAAAAAACATATTTCCAAGTCATAAAAGATTCTCGTCCTATAAATAACCACAATAAACGATGGAGTAATAGTTTTGTCAGAGAGAATAATCTGTGCAAATCTACACCACTCTTATAGTTCATTTTTTAATATTCTTTGGACCACACTAAATATAAAAGTTATAGAGGTAAACTCTCTTCACTACCAAAGTTTCTCCAATGGCTACTCTCTTTCTCTACTCTAACACATTTTCC
>486FP006140 AT5G57800_1         :+U  EU:NC; range  -249 to    50.
AAACAGTCAGATTTTATTTCTGTTAAAAAATATTTTCAGACAAAAAATGATTTTTTAACGTTTTTTTATATAATTTTATTAAACCTCAAAACATTCCTCAGCAGATTGTTTTATAATGTTATTATTATTTTTTCTTAAATAATTTTATTTGAATTTCGTTATAGAGAGATAAATAAAAGATTTTTGGGGTCTAGTTGGCTCTCATAGTTTGAATGCTTATATAAGGAAACAGAGCTCGAGGCTCTCAATAATGCCACATAAAACACAACACCAAAGCCTTTATAACTCTTTCTGGGGTTT
>487FP002583 AT2G44430_1         :+U  EU:NC; range  -249 to    50.
GTGTAGTCGTATGCTAGTATTACTATTAGATCTCATTACTTATAGGGAACAAATATAAACTCGATAGTTTGATTTGATTTGAATTTATTTAGATTAGATTATACCGTAATGAAAAAACACAGTAGTATTTAAATAAGAAAAAAAAGCACAAAAATAACAAGCGAGCGAGTTAGACAAGAAGAAAGCAACAATACAAATTTAAATACAAAATAAATTATATAAAAAGAGAATAAAAATCCCTAAAACTGCGAGCGTTTTTGTTTGTGAGAGAGAAGAAGAGAGAGACGAGTCTGTATGGCA
>488FP002081 AT2G25980_1         :+U  EU:NC; range  -249 to    50.
TTATTAGTAAACTGACACTAATAATGTTAAAATATCGTCCTATACTCGTGTCTAACTGCATGTCTATCATGTACATTAAGATCAAGACTAATATAAAACTCACAAATCAATATACTACTTAAGAAAAAGAAAAAAATCTGGTTCTTTTTTATTCATGCACACACATAGTATAAGTTAAAAAATGACCATATTAATTTGTAAACTGACCAATCGTGTATATAAAAGGACACCTTCTCTACCTACTTATATATTATACATCATTTCTCTACATTGTTCACCAGCTCTCTCCATCTCTCTACT
>489FP000959 AT1G52790_1         :+U  EU:NC; range  -249 to    50.
TAATATTACTATATATTGTGGTCCATGGATTCCGGTGACTAGAAATACTACTATAGAAATAATTTGTTTTCATTCAAAAACGGATAGTTGAAATCTAAGAAGTAAGATCCCTTCAACATTTGTTTTCTAATGGACATTCAAAATCCATTTTCATCTCAGAGATTATTCCATCATCCACAATAGTCTAAAATCCATGTCTAACTTTAACATAAGAGATTATATATACATATAAGGTATGATTCACCACATAGGCAAATTAAAAAAAAAACGTATCAAAATCTTAAAAGAAAATAACAAGTA
>490FP002838 AT3G05970_1         :+U  EU:NC; range  -249 to    50.
TTCTTTAATCAACTCCATTTTTGTGAGTTCTTGAAATTAAATGTATTCCTTTGAATTTGAAATAATGAATTTGATTCAAAAATCTGAATTATTTTATTTTTACCTCCATTTGAAAAAAGGAAAAATAGTGTATTATTATTATTATTATTTTATGACAAATAATTTGGAGAAGACTTGAAAACACGAAATCAACGGATAGCGACATCATGAAACAGAGTTAGAAAAGCGTGCCTCCTTTTTTTAGTATCTATCTTTCTCTCTTTCGGATCATTCTCTCCTCTGATTCCGAATCGGGTAAAT
>491FP001545 AT1G75930_1         :+U  EU:NC; range  -249 to    50.
TCGGAGAGTCATTACCTGCAAACCAAGTTCTCTTTTATGTAAATTAAATCATTATTTTATAAAATGGCATTTTTCATGAGATTTATGGAATTATTATCGTCTTAAACTATCCTAACATTCATTCGGTGTGTAATATTGTACTCTCATGCATTTTGGCTTCCATCGACAAGAAAGAAGTAGACGTCTAAACATAGTTAGGAAAAATCAAATGAATTCTATATAAAACACAGGATAAATTAAAAACCATTCAGAAAAATTTTGGACTTATTTTCGATATGTTTAGGGGAAAAATATTTGTGT
>492FP001699 AT2G01910_1         :+U  EU:NC; range  -249 to    50.
CTCTGATAACTCTCGCGTGACTCTCCTCCTTCAACTCTAACTGGTTCGTACCCTTCACGCTCCATTACCGGCAACGCGCTTATCGTCTGGCACACTCACCCGCACCGTACCCGTCGTCGGTCTTTTCGCCAATTTATCGTATTTTTCCGTGAAAGAGAATAATATAATACTCTAATAAAGTGTTATAATAAATTACAACGTTACTATTTACAACGATTTTTAAAAGAAGCTGATTATTATTTCTTCTGTAACTCTCTTCTCTGTTGCTCTACCTGTTCTTTTCTCTCTGTTCATTCTCTT
>493FP004722 AT4G34730_1         :+U  EU:NC; range  -249 to    50.
TACTTTACAAGGCTTGTTTTGTTGATGTTCCATCTCTTTCAACAAACACTCTAAATTGTGATTTGTGAACATCAAATAAATTACGTAGGTAGTAAGAAACATATTTGTTCTTGTAACGGTAACTTAATTTGACTTTTTGTTACATTGATCAATTTCCTTTTCTTCGCAAAACATAGAAAAAAGAGACAATTTCCTTTTTTCAATGGAGCGTTTGCTTATAAATACTCCAACTCTCGTATCTTCTTCTTCGTTGAGAAATCAAAATACCATCTTTTATCTTCTTCTTCTTCTTCTTCTTCT
>494FP001725 AT2G02720_1         :+U  EU:NC; range  -249 to    50.
AGTAATATTTAGGTTTAAAGACAAAAATAACTGAATATATTCCACAAAAGAAGGACAAACAAAGAAAGAACAATAAAAAAAACCACACAAACTATAATTGGTTTACAGGAAAAGTAACAGAGATATTTACAAATCAATGGTAACCTAATAATTACTCTGTTAATCGTTAAATCCTCCATTAATGTCTTTCATTTTCCCTCTCTCTTTCAAGTTCCTTGTTATTTAAGAAAGCCATGAATCCGATTATCTATTTCTAACCCTGGGCCGACCAGAAAACTTTTTGGACGACCCAAACTTCAA
>495FP000948 AT1G52270_1         :+U  EU:NC; range  -249 to    50.
ATGGTCTATTCATATTTGCTTAAGGGACCCTATAATTTTGTTGTATCAAGAAGATTATAATAAATTTTAGCTAATATGGTGATTTTAGTGGGCCAATAGCAAGATTATAGTCATAGACATCATAATTTATAATGAGCCTAAATTGAAATTGAGCCCAACAACTGAGTCGGCTAAATTGAAGAGGCGGGAAATAAACACGCACGCCAGTATCTCCTTCTATATAAACCCTAATCCACAATCTTCTCAATCAATCATTCATCGTCATCCTTTTCTCAGTCTCTCTCTCTCTTTCTGAAATAA
>496FP004397 AT4G22170_1         :+U  EU:NC; range  -249 to    50.
CTACTTGATTACATGTAGTAACATCACACAATTTGGAATTGTCTCTCACGATCCAATGCCTCACGCATTAGTCTAAGCAAGGCATTTATATTAAACCCAAAGGCCCTTTTATTCATCACTATTTAGTTTGCTAAAATAACTACGAAAATCCATGTGTATCTTATCATATATTCCTACAAAGACTTAGTAATTCGTACACTGGGCCGAAGAAGCCGATATATAACAGCCTAAATGACCTCAATACTCGTTACCAAATATAAACTCTAAACTTAAAGATTTTATCAAATATAATTCAGATAT
>497FP000002 AT1G01070_1         :+U  EU:NC; range  -249 to    50.
TAATATGTTATGCTATTTTAAACGTTTGAAAATCCTATTGTACACATAAAAAATTAAAGGGTGTAGTATGAAGTGCTTGATTAACTTTTCATTAAAACAAATGCATATGCTGTAGTAAGATTTTAGATAAGTAGTTCAGGAGAATAAAAATATAGGTTAACGTTAACGTCAAAGCTAAGTAAGTCCAAAGTGGAACAACACATACACACTTTTCTTATAAATATGGGAAGCTTTGTGGTTGCCAAACTCAAAGCACATTGGGGCTTATCTCTCTCTAAGTAATACACACAAAAATAACTC
>498FP004810 AT4G37700_1         :+U  EU:NC; range  -249 to    50.
CTCAACGTCTCGTGGCTCGCGCTATATAAAAATAATCAACTAAAAACATAAATCGTCTTTTACTTATTGCATACAATTATGCATCTCCGTACGCAAATGCCATAAAACTATACTTTAAGTTTAATACCTATTCCCGTATACTATATAGTAAGTTCAAATGTGTATGTGTACATACACATATAAATATTTTAAAAAGTCGGGACCCAAATATGATGTATATAAATCATCGCAAAATCTTGTTAAATGTTCAGCATCTTACACAAATCATTGCAAAATCTTAGTTTCCCTTCTCACTTTGTG
>499FP000983 AT1G53350_1         :+U  EU:NC; range  -249 to    50.
GGTTTACGGCATTGCCAATGTCTTGGTTTTTGTAAACTCTATTCTTCATGTACCCTTTAGAATATATTCGATTTGATCAAAATGAAGAATCAAAAAAAGAGATTACTGTGGACAACACTCAGCCAATGAATTGGTAGCTGGATAAGGTTGACTTTGACTTTTTAAAAATTTGATCTCTCTTCTTCCAAACTGAGTGTTGTTATTGTCTTAGTTTCATATATATATTTTTCTTCCTGTTTGGTTTGCTTTGATCTGTCTTTTGTAGTTTGTTGTAGTATGGCTGAGGCAGTTGTATCATTT
>500FP003884 AT3G62530_1         :+U  EU:NC; range  -249 to    50.
AAACTATGAGATGGGGAGAGCAGTTTGGGACGATATGAACAATTGAATTAATATTGAAAACTAAGAGAAATTTGGTTTTGGGTTATTACAAAAAAACAATTACAGTATTAGCCAAGAAAAGAGAGAGTTTGCTCTTATAGGGTCTAAAAGAAGGCCCATTTACAAATGGGCTTGTTAGTTTAAAGGACTGGTGCTTCTCTTCGTCAATGGAGGTTGGTATAATAATAGGTACGAAAGAAAACCCTATTTGCGCCGCATCTCTCTCGTCTTCCTTTACTCCGTCAAAACCATGTTTCTAAG
>501FP002751 AT3G03150_1         :+U  EU:NC; range  -249 to    50.
AAATGGGCTGAATTTGCTAAAACTCGGCCCAAAAGAAAAGTATAGATATATTAAGTAGTCCGTTTCTTTAAAGTCGGCTTTAGATTCACACAGTGTCGATTTGTCAAGTAACGGCGTCAAAAGCGAAACGGCAACGTTTGGTAGGTGAGACACGTGGATCAGATAGTGTTTTGTCTCCTAATCCAATCTCTTTCAAAGCATACATAATAAATGCATATATATAAGCACACATTAAACGGAGTTAAACTCATCATACATTACTGACTAAAAGAAGCAAAATCTTGAGTAGAAACAAATTTT
>502FP002037 AT2G24260_1         :+U  EU:NC; range  -249 to    50.
AGATTTGGGGTAAAGAGAAACCAAAGTTTAAGACGGAAACGAAACAAAAGATGATAATCATCGATTCATCATCACGATATAATATGGGTTGCTAACCACAATAGAAAAACAAAAGTTCTTTTAAGGTTTTAATAATATATCACCAAAAATGATAATTAAAACCTAAAATTAAAATAATATATCTACAAGACTACAACAATTCTGCTTTATAATAAAGCTATAAACCTCAACATTTTTCAACCTCTTCCCAAAAAAAAGTGTAGAAGCAGAAGAAACCCATCATCATCATGATGAACTCTT
>503FP005682 AT5G40040_1         :+U  EU:NC; range  -249 to    50.
TTAAAATCTAGTTTAATGCAAAAATGTTATCCAAAGTTAGACCTTCCCATAATTAAATTAAATGAGGGAAATGAGCTAGTTTGTAATTCATGAGACTGCGGGATAATATACATGGGCTAGTTTTTAATTATATAATGAGCCCATTAACAACTTTGGAAAGATTTCGTGTAGCCCACGTGACTTTTTCATTGGTACGTGCAAAAACCCTAATCTCCCCTTAAATACCGAATTTTTTTTCACGAAAACCCTAATCGCAGTCGATTTGCTTCTTTCATTTTTTTCAGAAAAAAAAGAGAGAGA
>504FP003648 AT3G52010_1         :+U  EU:NC; range  -249 to    50.
GTTACAGTTAAACCTCGAAAATATAACGATAGATAATGGCTGCTAAAAAAAGATAAAAAAAAATGTGGATTCAATGTTTGATAAGAAAAAAATATTGTTATATTTTATCTACGGAGGACAGGTAGTTATTATGTTCTGGCCTTGTCGGATTTGTTGTTAAGTTTCTACAAAAGGTTAAATGGGTTATTAAAATAGTTGTCAAAAGCCAAAATAAAACCTATAAAAATGCTGCCATTCATATTCCAAACCATTCGTCTCCATTTCTTTTCAAATCCTTCTCCTAATTCTCATAGGATTCCA
>505FP004030 AT4G08300_1         :+U  EU:NC; range  -249 to    50.
TCTACAAATAAATGACAAACATAAAGCCATTTCGTGCACACACTCTTAAAATTATTATATTCCATTAAGCAAAATTTTCCATACACATATATATGCTTTTTTTTTTTGTTTTGTTACTCGTATCTTTCCATTATAATATTCGAGAAGATACGTAGACGTATTATTGAGCGAACAAAATAATGCTATTTTTCCTTTTATAAATCTAACTTTTGATGACTATAAGAAGGACCATTTGCCATTTGGTTTTGTATGCTCAAACAAGTAACTCTTAGTCGTTCACGAAACATCTCATATATATCT
>506FP003399 AT3G27530_1         :+U  EU:NC; range  -249 to    50.
AAATTTTAGAACCGAAAAAACTGATAACCGAACACCGATGACTAAAGTCTATGAGCATAACACAATCCACAAAAAATAAACCTCCACAGTTTTACTGGCTATGCCATAAAAGCCCACTGGACCTAAATGGGCCCATATTCAAGCATCCTGTAATCTCACAAGAGCTAGTTATCTGGTGCGGGCATGAGTATAATACGTTATCAATCTTCCTCTTCGACCATTAAAGAAGAAAAAAAACAATATCATCGTGACGAATCGAACGGTTTATCAGCTCTTCTGACTTTGCTTGAATAGATCGGT
>507FP003675 AT3G53420_1         :+U  EU:NC; range  -249 to    50.
AGCTACTTCCCTCATAATAATAATAATCATAACTCACTCGTATACTTTTATATCCAATTTTTTCATTGAAAATACAAACTTTCATTCCAAAAAAAAACCTCAATACACAAAAAACCAAAAAAACATATAACGTTGGCAAAAATACTAAAAATATTTTTTAAAAGATAAAGCAATAAAAAAGTATACAAACAAATTAACAAGAAGGAGAGCTCTCACTATAAAACAGAGCACATGTTCTTCTCACTAACCACTCCAACAGAGAAGCAAAAGAAAAAAAAGCTATTGTTTGAAAGAAGAAGA
>508FP003753 AT3G57010_1         :+U  EU:NC; range  -249 to    50.
CATTTTTAGAAAAACAACTGCTTCCCAAATATTTGATCTTAGAATATTTTTCCAAGCTTTTAAAATCTTTTTGACAGATACGTGGCACATAAAACTAGGTGGTGACATAGATATCGACGTGTGTAACGTTTCTTGTGTCCTAAATCAATTAAAAAAGCCTCACATCTCTTTGTACACTACAAAGAAAAGATCATTGATTCACTCACAACTTTCATCTATTTATAGTCTTTAACCCATTTCAGTATCATTGATTCACTCACAAAGAAAAGATCATTGATTCACACACATTTTCCTTTTTTG
>509FP002652 AT2G46750_1         :+U  EU:NC; range  -249 to    50.
GTCAAGTCTTTTAAGACAACGTAATAGAAATGAAATTAAGAAGACAGTCCATAAAAATGAATGGAATATTATAAAATAATCGAATATGATTAATTAGTGGTTAATACTCTCTTACGTACAAGATTGCATGAACCATCTCATCTCAACCTCTTTTGATTTAACTAAACATAATATTTTATTTAAATACTATTGAACCCGCCTTAACGCCACACAATATCTATATATACCAAATATATTTACAAAGCCGACATTCACAAATCACAACAAATTAAGATTCAACAAAACTGAATCAAACCCCAT
>510FP000480 AT1G19980_1         :+U  EU:NC; range  -249 to    50.
GTGGAAGCTGTTAGGTGAGAGACTGATAGTTTCTTGTTAACTTTGGCTTCGTCTCTTCTTGTCTGATGCATCTATCGTATTTATTACACTAAACCGGTTTGGTTTGAACGAAAGAATTTACAAAACCAGTTTAACTAATTTGGCACGTGTGATCGATCGTGTGGTGAAGAACGAGCCCATTAACGGCCCAATGAAGAGCGCGTGTGGCTTTAAAACTTTATATGCACCGAATCTCTCTTTTTTTTTTCTGGTCTTGCAACTTCTAATTCTTCTAACGGTCTTATATCTCTCTAGAAAATC
>511FP000666 AT1G29025_1         :+U  EU:NC; range  -249 to    50.
AATTAGAAAGGTGGACCATTTCCGTTTTTTAAAATCAGACTCAATAAATGTGAAAGTCCAGTGTTTCAATATTTTAACCTCAGTTTCATCAATTTTATATACCTTATTGTCTTTCATTATTCTTTTACGTAAAACCCTTCCAAAAATCATGTTACATTGCTTAATTTATGTGTGTGTGTGTCAGTGTATTGCTTAATTTATGTGTGTGTCAGTGTATATAAATATATGCAGCGTAAGAAGAGAAGGATCAGACCAAAACTATTGACTTAAAACACTGTTTCAAGTTTACTTCCATGGCAC
>512FP005078 AT5G08040_1         :+U  EU:NC; range  -249 to    50.
TGTAGATCACACAAGCTTTGAGATTGCTAGGAGGAATAGGATTGTGTTGAACACGTGTCGTTCGGCGAGTGGTTAACTCTTCTCCGGTTGAAATCAATCCAAATCACATCACTTTTTACCGGTTATTAGTATATTAGTAAAGGTTAGTTTGGTAATTAAACAAAACGTAAACCCTTAATAAGTTAACCGACTAAAATTTCCCGATCCCAATTCGTCGTTTTAAAAGCCCTAGCTTCTTCTTTTTTCGACGATCAAAAGTTTCGATTTTTCAGCAGCAAGATGGTGAACAACGTTGTCTCT
>513FP003168 AT3G18610_1         :+U  EU:NC; range  -249 to    50.
ACATGTAAAATTTACAAAACTTGGGAGTCAAGTGTCTAGAGAATCACATTAAATGGTAAGTTATCTTTTGTCCAAAAAAAAAACAAATGGTAAGTTAACATATCGCTTGAAACGTGGACGGTTCAGATTAAGTTTCACATATAAGGAAAAAGGAATATCAAAATAAAAAGACCGACACTTCAATTTCCCAAAAATTCAGAAGCCAATCTCTCTCTACCTATAAATAACAAATCTCCCGTGGAAAAAAGCAAAAACCCTACACGCGAAAACTTTTAAGCTTCTCGTAAACCTAGCTGGTAG
>514FP000661 AT1G28600_1         :+U  EU:NC; range  -249 to    50.
AATAACCTACAAAATAACTCGTAAATAGCTTGCAAATAAGCCGCAAGTACATATTTTGTAGATGGTGGTTAGAAGTCCAAGTACGCGTTTTATAGATTGGTGGTCACGCCTACCAATACAAAGTCTTGTTGTTATTAGAAAGTTAATTGCTTTATTTATTACAACTAGAAATCCTCGTTTAGTCATGAGTCATCGGTCCATCCCTCCACAATTGGCCTCTATATAACTTTCCCAAAACGAATCATTTGTAAAATAAAAAAAAATAAGATAGAAACTCACTCCTGACCTCTCGCATGGCGT
>515FP002118 AT2G27380_1         :+U  EU:NC; range  -249 to    50.
TCTCACGACACATGTACGGCATTAGAATAGAGATGTTACACGAGTTTGAAAGATGAGCAGAAGATGGACATAGTAATTCAAGGGTCTCTTGACACGAACCATAACTGCCCAAGCCAAAAGCTGGCCTAAGACTAAAGAGTCTTTGAACCTACCGTAAATTCTGTAGAAACCAACATTCACAACAAGTTTCAGCAAGCTAATCTCACAACTTCGAGTATTATATAACCTCAAAAACGAGTGTGTATCTTTAGTTCTCAGTAAATCACTTACAAGATGAGAGTCCCACTAATAGATTTCTTG
>516FP002434 AT2G38995_1         :+U  EU:NC; range  -249 to    50.
AAATTTTGACCGTAAATTTTTATAATTTGAATATATGTTTCAAATTTAATATAACTGTAAAACAGAAAATTTTCCAAAAGGCAATTTATTTACAAATATAACAAAAAAGTAGCTAATATACGAACTACTTTTTCCGTCTGATAAATGCGAAATTAGATAACATCACTTAAATGCCAACACATTTAATCAAGAGCGAAAGAAAAACACAGTAACTTAGTATAAGAACCAAGTGTGGCTAAAGGCAAAGTTGGAGAGTAATCATGTATACTATGAAAAAGGGAAAAGACATGGCGAAAGAGG
>517FP005869 AT5G47770_1         :+U  EU:NC; range  -249 to    50.
AATGTTGAAGCACATGTTGTACTATAAAAAAACAGAGTTTATTATCTGTTTCTTTGGCTTGACATGACAAATGTACAACTGGGAGAGAAAGTCAGTCCGATTGTGTTGGGGATGACGATGGCAAAAGTAGTAAATAAGGAAGAAACAGGAGGGGCGTTTTCGGGAGAAGAAGGAGGAATATGAGTGTGAGTTGTTGTTGTAGGAATCTGGGCAAGACAATAAAAAAGGCAATACCTTCACATCATTTGCATCTGAGAAGTCTTGGTGGGAGTCTCTATCGTCGTCGTATCCAAAGCTCTT
>518FP003973 AT4G02590_1         :+U  EU:NC; range  -249 to    50.
AGAAGAAGAGAAAGAAGACCCAAATATGATATAAAATCCAGCCCATTTATATATTTTTATTTTGTTTCTGGAAGGAAAATAAGAAAATGGCAAAAACGAAATAATCTGAAAAAGTAAGGTCTTTTACCAAAAAGGATATTTTTTTTATAAACAGAGCATAAAGTTTTCACTTTTCTTCTGCTCCTTTCTCGTCTCTGTCTTCTTCGTCCTCATTCGTTTTAAAGCATCAAAATTTCATCAACCCAAAATAGATTAAAAAAATCTGTAGCTTTCGCATGTAAATCTCTCTTTGAAGGTTCC
>519FP005360 AT5G19440_1         :+U  EU:NC; range  -249 to    50.
ATTGTTGTAAAATTTTCGGCCAAACTACGCAAATATTATATTAGAGGATTTTGGATATATGATTTTATCTTTTGAAGTATTATAATGTTCTTTTCTGTTTTAAAATGAATTGACTATTGAGTTTGAAGTGAAATTGGAATTGACTACTCAACAACGTGTGTCTCTTTTCCACCTAACCATTGTGCAAACCACGCAAAAGGAAAAATATCAAAAAAGTCTTTAAAGAGGGCAAAGAAATCACCCAAATATACGCATTCGTCATTTGGTCCCTCCACTTAGAGAGAAGCAGACAGAACATAA
>520FP002802 AT3G04910_1         :+U  EU:NC; range  -249 to    50.
ATTGAACTATTGAAGAGAGAAAAGCTTGGCTTCTCTGTCTTCTAAGCTCAAATCCTCCTTTTCTCTCTCTCTCTATAGAGTTTGAGTATTTATTAGAATGTAATAATGAGAGAGTCTATACAGATACTGTTCTTATCTACTACATGAGTTTCATTGCCCTGTTCAACTCCTTTTGTCAGAGAAGAACAAAAACAATAATATGATTATGCAGAAATTGCTATAAGAAGAAACCTAAACTCTCTCCCATTTATTAAAAGAGAGACGTTTGTATTGGTAGATCTATTCTTATTTTTCCTTTTG
>521FP005853 AT5G47150_1         :+U  EU:NC; range  -249 to    50.
GTAAGATGTAATAACTTCTTTTTTTCTTTTCATTTCCAATGAAACCAGCAAAAGCATGAGCGTGTTTGCATTATTTATTTACTAATTAAAGTAAGATTACTCTTTTCTTACTTTGATATAACAATTTTGGTTTTTATCTAAAAGTTACATAAAACAATCACACGACTTAATGGTGTAGGCCCTTAATAACAGAAAGCTATGTGTAAATTACATTTCTATAAAACAGAGAACATTTAATAGGAACAGACTAACCAATAAAATAATAAAAACTCAAAAATCTCTGCTAATTCTTGTTTCGCC
>522FP002090 AT2G26370_1         :+U  EU:NC; range  -249 to    50.
TCCATCTTTGGGATTTTTTTTTATCTAAAAGAATTCACGTCCTTGTATATAAAAGGTGGTAATATTTGAAATATTGAGATTTCAGGCAACACTCATTTTTTTAAGATTCTCACGTATAAATTAGGATTATATCATATAGGAATAAGTATAACGTGGAAGATTATTATATAGGGATGAATCATCCACTAGTTAAGCAGAATATTATATTATATAGACTATATAAAATACTAGGCATGAATGAATTTAAGCATACGTATTACAGACTTGTTTGTCAAAACAAAACAGGCATTAATCTTTTTT
>523FP002625 AT2G45790_1         :+U  EU:NC; range  -249 to    50.
TAATTGTTTTCGGCCTCAATACTATTTCATGTTTTTTGGGTCAACAACGTCCAAGTACCCTTTATATAACATAAATAAGGATTGTTAGAAAAGAATAATTTTGATGTGTCACGATTATTTTATCAACCAATCACTGATCTCTAGGAGAAAAAGTGAGGACCCATAGTTTAAGCGACACTCTTTGGTTAAAGAATAAAGATTAGATCGGTCCAATTTATATATTTACATGTTCCGCCATTATCATCTTCTAATTTGAAAACTCTTCATCATTCCCTACCACCGGATTCAATGGCGGCGAAA
>524FP000069 AT1G04140_1         :+U  EU:NC; range  -249 to    50.
TTTCAGATAAATCTCAAATATTATTTGGATCAATCGAGGAATTATCAAAAATTCAAAATTATATATTAGGATTACAAATAGGGTTACAGTGTTCTATAAGTTTTTATCAGGGTAAAAATATGAAATAAAGAAAATATAAGGGTATGTTTAAAATTATGAAGATTGTGTTTAGATAATCAAGAACAGGGCATTTCCAATTAGAGAGAAAAAAAGGAGATCCTTTTAATGTATCGCAGACCATCCTCAGCTATGGCCTCCTGTTTTTCCTTTTAGGTATCTTCGTAGCTCTTCACCGTAAAT
>525FP005138 AT5G10580_1         :+U  EU:NC; range  -249 to    50.
AAATATGGGGTCGAAATGTAAATTCTAAATTATCTCACAAAGTGGGGTACAGAAGTGAACACTAATAAGTCATAAAGAGAGATTTAAAGGAGAAACGAAAAGCATTAAGATTTAATTTATATGAAATTAGTGAAAACCAACCAAAAAGAATTTATATGAAATTCTAAGGGGCAAATTGCGGAACAAAGATTGTAAATAGCAAAAGGAGTTTCAGTATAAATATATGGGGACAAGGGCCATAAAAATAACAAAAACATTCTTAGAGAGCTTTGGAGATAACGAGAACAAGAAAGAAAGAGA
>526FP003565 AT3G48460_1         :+U  EU:NC; range  -249 to    50.
TTTCCTTTTTATTTTTGGACAAAAACGACAATATATTCTGGTACTAATATTTTGTGGTACGAAATAAACTATTTAAAGCTTAAATTATTCTTCACGACAATAAATAAAATTTTATCTAAACTTAAATCTCATCTGCCAAAATTCGATTATAGTTTATGTATATATATAATAATATAATAAAAAAAAGAATGTATATAGTTTATTCTCACCACTACATGTATATAACACAACCATTTTCATTAGAAGCTCAAATTTCAAATCTCACTTCCTTATCACAATGTCTTCCTCTATCTCTCCCCT
>527FP006238 AT5G61390_1         :+U  EU:NC; range  -249 to    50.
CTTATGTTATAAAATTTGATTGTTTGACCAGTAATATATTTTCCCTTGATTTGAGAGAAAGAATCTTTTTTACATGTAAAACGAATCTAAACCAAAACAATAATATAGAAATTCCTGAGGAAACCGACTGAGAAAGAGAAGCCAAATTTAGAAGATGGCCTTTTCCTAGCAAATTGGGCAAAGGAAACCCACCTTACCAAGTTATCTTCATACTTCATATAAATCTCTGCTCATTTTCGATAAAAAGTTGAATCCTTTTCACATTTTCCGCTCAATTCGATCTTACATGTTAACAATGGT
>528FP003424 AT3G28630_1         :+U  EU:NC; range  -249 to    50.
TAGATCTGATTCAGTCTCTGGAGAGGAAGAAGAAGGTTCAGAGAGCTCAAATAGATGACCACAAGAAATCTAGTTACAAGATAGTTAAAGCATTTCGCAAGTTATTTTAAGCCTGATTCATGGTTTAACAATTTTAGCTTATAAGTTTCGACTCTCCATAAGTGTTCTCTTTGGATGTGAATTACTAATATTAGATGACATGAAATCCCATTCAAATATAAGTACTTTGCTGTTTCCTAATATGCCCTTAATAACAATATTAACACCACAAATAAGAAAACAAAGAAACCTCTTTTTTCT
>529FP004240 AT4G16008_1         :+U  EU:NC; range  -249 to    50.
TTTCATTTTGTTTTTACTTAATTTTAAGTTTAATCTCTAAAAAGTTCGTCTATATATATTGATTAGATTTTCAATATCCTCCACCAATACGTTAATAGATAAAATGCATCAAATACATTCAAGAAAAGAACTAAAGTAGAATTTTATGAATATCGTATATTAATATAATGGTAATAATGTCCTGCCCTTATGACAATTACACCCTCAGTCTCTGTCTATATAAAAGGCACTAACTCTGTTCTATCTCCTAACCACCCTAATCAGCAAACTCTCAATACATTCTTAATATCTCTCCTCCAC
>530FP003952 AT4G01700_1         :+U  EU:NC; range  -249 to    50.
CATTTTCCAAATCAAGAATGAATCTTCTTGAAAGAAAAAAAATGAGAAAAAAGAAGAAGGAGAGGAATGGGTCTCCTAACAATGAAAAAGAGAATAAACCCTTAAATAATTGCAACTATATAAAATAAAAAGTATAAACTCCACTAAAAAAAGTCAAAACGTAGACCAAAACAAAAACATGTAACTAAGTCGTCCACTACTACATCTCTATGACTCTATATAACAACAAAGCCAAAACCACATCTTCTCACACAAAACACAAAAAAGAACAAATATGGAGAAACAAATCTCTCTATTGCT
>531FP003108 AT3G16300_1         :+U  EU:NC; range  -249 to    50.
TTTCAAATTGTCTTTTGTATTGACGACGGCTAAAAATTTGGTATAAATCTGATTATTAAAATCTCCTCTTTTAGCCGTTTCATTGTTGTTTGTATTTGAGCAGACTAGTCATGCCTCGTGAATGATTGAAAGAAAGACACTGATTCCATGGAAGCCTCACGGGCAGTGTTTTAGAAACTCCATTAGGAACTAGCCACGTATCTAGCCTGTTGTGTTTATATATCCCCTCTCGCATGTAAATTACATTACAAAACTCAGTAACTCACAATGGCGAAAGCAGCAGAGCAGAAACAAAACCCG
>532FP005460 AT5G23950_1         :+U  EU:NC; range  -249 to    50.
TAAAAGTTGGTCGTCAATAGCGTATACGCATAGACAATAGATTTACAATTGGACCGACTAAATGGACATGTCGGCTATAATATTATTCTCACAAGCATATCGCAAGACAACGATATAAATATTAACTATTTATTTCTTTTTATTTTCGTTTGATGTCAACTATTTTTTTGATTGGACCAAGTATTCTGTTAAACAGATAAACTAATAACTAAAACATATATATACATAAACACAGGGATGAATCATGTTATTTTCGTCGTGCAAAATAATTTTCCAATATACCCTCAAGGAAATGTCATC
>533FP002103 AT2G26820_1         :+U  EU:NC; range  -249 to    50.
TAATAGCGAGTGGTTAACAATTCACAAAGTCAAAGTCATCTCACTCCTCAAAATTCAAAAAGTCGTCTTGGCCTTTCGGTTCGTCATTCCAATTGCACTATCAATATTATTAATTGCCAATTGAATTTGTTTTGTTTATTGAGATTCTTTGTTAGCAAATATAAAAATATGAAAATATAAATTTCAGCAAGCGATTTGGTAAAGAAAGCTCGTTCGTATATAAGCTTCAATTGTGTCGTCCGTTAACTTGTCCATTTCTTCTTCTTTCTTGTTCTACACTAGAAAACGTAAAAGAAACTC
>534FP000353 AT1G14755_1         :+U  EU:NC; range  -249 to    50.
TATCAGAGAATCATCTAAATATAGTAAATACAGATATAAGACACGGAATCAGGTCACAAAATCCAGCCTATTTAAAATTCTAAGATCACATTGACCAGAAAATTCATAATTTCCAAAATAAACACCTCTTTTAGCAGAAACAAGTTTATCATCTATTTCACTAAAAGAAAGAAAGAAAAGGAGATCCTATCTTTTCCGGTTTTCTCTGTCAATTTCGCATATAAAACGATTCAAGTTTACGTCTTTGTTAAGAAAAAAAAAAACATAAAACCATGAGAAACCTCATAAATTTCGCTGTTC
>535FP001277 AT1G66360_1         :+U  EU:NC; range  -249 to    50.
CTCATATTTCGGACCATTTAAGGAAAGCAATATCTAGAAATGGAATGTAATTACAAATGTTCTTAAACACGACACCAGTCATTTAGGAAAGAAACACGAGACTTTTTCTCTTTGGTTTTGACTGATTTTTGAGGTCCTTAAAATTAATACCGAAACCACTTCAGAGGTTAAGATGTCACTTCATCATTAATTGTCCTACACACCAAATTTTCTATTGATATAAAATTTTTGCATGTGAAGAAAAAGCCCAAAAATTTACTCGGATTTTAAAGCAGATTCCTTCGATCTAAAGAAAGAGAG
>536FP001474 AT1G73340_1         :+U  EU:NC; range  -249 to    50.
AAAAAGGCTACTTGAGGTCAAAGCAACATCGCAACACTACAACGACGACTCTCTCATCTCTCTTTTATAATGCTTAACATTATCACTTCTTCTTTTATATATATATATATATATATATATATATATATATATATATATATATATATATATATTTAAATTCAAAATTTCCTCAGTTGCTGCTTACTTGTTATGCAGTCTTAGCTGTAAAAATCTGTATATAAAACTCTCCACGAACTCTCCACACACACCGAGACAGGGTAATTGATTTTATGGCGGAATCTGCAGGAGAATCCTATAGGC
>537FP004073 AT4G10370_1         :+U  EU:NC; range  -249 to    50.
GGAACGTGCATTTTCGAATAAAACTATAAAACTATACTTTAGAAAACAGGATCCGGAAAAGACGTTTTCCTCTCTAATGAAAATAAAATAGAAAATCAATATAAACAAGATTGTGTAGCTGTTCGAAATCAATAATGAACGACTTTTTATAACAAAGAATATAAAAGACCAAGCTTAGCTGTATTCACAAGTTTTATATTAAATGACTGGCTCATATATATATGCAAGGGGGAGAAGGAGAGGAAGAATATCACAAAAATCCAAATCCCCATCGTAGTAGCCATGAGTTCGGTGGGTGTT
>538FP001983 AT2G22155_1         :+U  EU:NC; range  -249 to    50.
AAATGTATTTTGTAGTGAGTGTATTATATGTCCACGTACACAAAATTAAGTGACATTGTTGAAAAGGCTATCTTTTATAAAGGAAATGATCATGAATTTGAATGGCATATATACCAAGATATATGGAACTCTATTATCATATCTGCTAGGTGAAATGAGCAAACGAAAATCTACCAATTTGAATAAACTCATATCTCTAGTCATTCTACCAAAACAAAGTATAAAAAGCTCCACCATCATTAACATATTACAAAAAAAAAACTAAACAATTTTTTGGGTTTTTTAATTTAATTATAGAAA
>539FP004612 AT4G30180_1         :+U  EU:NC; range  -249 to    50.
CTAAAAAAGAAAACTACTAACTACGACTTTCAAATAGTCTTGTGTTTTGTACGTGAACGAAAAATAATAACACTCCCAAACATATTACCTCATATATGTATACAAAGAAAATTAAGTTCTACAACTTTACTTTATACATCATCAACGCTTGTTATATACAAACAAACGTAGGACACCGCTCTTCTCTTTCTTTGTCTCTCTCATATTCTAAGTTTGCTATATATGTAACTTTCTCCCTTGTAGACTTTCATTTGCAGCAAAAATAGTTTCTCATATGGAGAGGCAAATCATAAACAGGAA
>540FP005067 AT5G07550_1         :+U  EU:NC; range  -249 to    50.
ATCTGTATTTTCTTCTTTAAAAACAGAAATTTAGGGATACGAAATCAAGATCATAACACATATTAAAACAAGGAAAAGGCCAAAAACCGTGACAATCCACAGAAAACCAAAGAGAGACAATGACGTGACGTAACACATATCTCCATTTTCATTCAGATCGTTTTGCATGGAGCATGAATGTGTAGCGTAGCGTTCACGTAGACTTCCACTAGTTCTTGATAAAACCCCACTTCTTCCCACCACTAAATCATAAACCATTCGATCAGACCAAATCCCAGCCGTTTAACTTGATCATCCCAA
>541FP003289 AT3G23150_1         :+U  EU:NC; range  -249 to    50.
GAAAAAATTCAAAAGACCGTCTAAGTTCGGTTCATGTAAGAACAAGTGGGACCTCTTTAAGTTTCTAAATCAGAGAATAAAGAAGAAGAAAAAATCTCAAAACCTTCCTCTAAAACCAACGGCTCCTACCTTTACTTACACCCTATACATACACTTCTCTTTTTATCCTCCATCGGCGGCTTATGGCGGTTTTCCGGCACTAATCATCTCCGGCATATATAAATAAACGTACTTCACGTTTTTTTATATAACTTCAAAGTAGTTTCAGATTTGTCTCTATCTCTTCACTTTTAAGTCTTC
>542FP003433 AT3G28940_1         :+U  EU:NC; range  -249 to    50.
ATTATAGTTGATTAGTCTTCATTCTTGACTTTTCACCCTTCAAAACAAAAGTTTTTTTCTCACTATGAGTCATTTGATAATTAATTGAAGAAAAAGAAAGAATCAATAATGCATGTTGACAGAAAGACATATTAAATAAATAAATAAAAAAGCTAATGATTCTTCTTAAAAGTCCAAAGTAAGAAACAGTCAACAAACGTTGGCTATACAACAAGAAATAAATACATCACATTTTTCAGACAAAACTCCAATTTCACAGTGAACTCAAAAACAATGACAAGCTCCGATAAATCTCTGTCG
>543FP000533 AT1G22280_1         :+U  EU:NC; range  -249 to    50.
ACAAATTCATCACCTAAACAAAACTACAATTTAAAGGTTAAGCAATTATTGTTACCCAAATTAAATAATCGAAATCTATTATAGTCACAATTTAAAATTCATTCATATGAGGCGTAAAGTAAATATTTATATATATGAAGGACGTTGATGCAATATTAAAAAAATACAGATAGCTTTCAATTTTTATTTTTCTTTCAACTGAATAAAAATATATATATATATATATATAATTTCGCGTAGGAAAAAGACATAAACGAAAAGAGAGCGAAGACTTCGTCGCATAGACTTTGTAGATTTATC
>544FP000081 AT1G04650_1         :+U  EU:NC; range  -249 to    50.
GTGTTTGTGGTATTTTTTTTAATAATTTTGTTAAGGATTTGATATGGGTTTCAATTTTAATGGTGGACCGAATTGAAAATCATCGAGTGAAAATTGAGCTACTTACAAAGCCCAATTAGATCCAACGGGCCTCAAAATATCTTTTATATTCCATTTTTTTTAATTTGTTTTTGTTTAATAAATCAAAAATTGAAAAGCGAAAGGCAGAGAAAATTTCCAATATAGGCGAAATGTAAAGAGCGGGAAGCTAAAGCCTAGAGAGAGATTCTCACACTGCCAAAACAAAATTTCCCTGTAGAG
>545FP006020 AT5G53710_1         :+U  EU:NC; range  -249 to    50.
CAAGAACCGACCCATTGTACACACGTGTTAACATCTTCAAGACTTTCATCTCTATTTTTCTTTTGGTCATTAAGATACCCATTGATCCGAATCTGTTACATTCCCACCTACTTTTTTAATTTTTACTATCCACTCCAAATTAAACACAACCGATGATTTTAATAATTGGAAGCTTTTAAAAATATTTCAAAACAAGCCTCTTTGTGTTTGTCTATATATATACACGTAATAAGAAGGTGAATGAATCTCACAGCTTACTTGTTCTAAGGCTTCCAATAACGAAAACAGTAATGAAGAAGA
>546FP003179 AT3G19240_1         :+U  EU:NC; range  -249 to    50.
AAATATTTTAAATGTACAACCTTTGTAACAATTAAATATATAAAGTGAAAGATTATTGTGAGTTCTAATAAGTTTTAACAATAGTAAATGGTTTTTTTTAGAACGACTCTGTCTGCAACAGAGTGACTCGGAGTGACCAACGCGTCCTAAAAGCGTTGCGTCATGTTGAAGCAAACCCAACTTTATTCCGACGCTAACCAACAGATTCACGAAACCCTATAAATACTTAGAAATCCCTAATCCTCCTCTAAATCCCTAACTTCTTCCCCTACACTCTCTCACACAATTTTCTCGAGAAAT
>547FP002199 AT2G30130_1         :+U  EU:NC; range  -249 to    50.
TTTTCTAAAATGATAATTATTTTATAACGAAAAGAATACAACTTTGTGGTGAGAAGAACAAGAAAAACTAAGAATAGGTGTTTTCATATTTAGGTTAAATAATAAAACATTTAAAGTTAAGACATTAATTATAACACACAAAAAATTAAAGTTGGAATTAAATGAACACATGTGAACACCAACCTCGCTCTCTCTAGAAAGCCTTCAAAACCCTATTATAAATACACACCTCTCAAACTCTCTCCCTTTAACTCTAAGTTTTTCTTTCTTCTTTCTCTGCTCTCAAAGCTCAAGAGAACT
>548FP000453 AT1G19010_1         :+U  EU:NC; range  -249 to    50.
GCTCTCTTCTCTACCTCGTTCTTTTTCTTCTTCACGACTTCGGTCGGGAAAAAATTCCCTTGCCGTAACCGCATTTTCAACCCTAATGACTGACCCAGAGGTAAAAATCTCATTTTCAATCCCTAAATTTCCGCCGTGTTCGACTTCACATTCCCAATTAAAAAAAAAACAAGTTTTTTTTGTTTCTTCTCTGTTTCTTTTAGGTTTCATTTCTCTTTATATAAAGGATTGTTGTCTCTGATTTCGTTTATTGATCTGGATTGGTATTTCGGATATGGGTTTTGATTATTCCGTTCTGGG
>549FP006231 AT5G61030_1         :+U  EU:NC; range  -249 to    50.
AAATATCTTTCTAAGTTAAGTTAATCTTCGAATTCTTCCTTTTTATTTTCGTTTAAAAACCAAAATAGAGAGATTAAATCGTTATAGGCTTAGAGCTACTGGGCTGTCACATAAACGAATGACTTACCCAATGAAAACCCCGTACGTGTCTAATATGATTTTCCAAAATCATTTTAGATTCAACGGTCACGATTGACTCAGATCTTGCAACTTCGCTACATAAACCCTTTCTGGGAGAAGTAGGGTTTTAAGTTTTAACGGACGCGAGAAATCACAGAGGAAGCGAAGTCAGTGTAGAGG
>550FP003309 AT3G24040_1         :+U  EU:NC; range  -249 to    50.
ATATGCTGCAATTGCTCTTCTCTCATATATTAAAATTTTGACCAAGAATGGCGAAGAAGCCGCTCAAGAACTTGATTATTACAAATTTGTAAAATGTGTAATAAAATCATCTATTCAGTGTTATGATGTAATGGAAATTATAGAATCAAATTATTTAGTAATAATATCGTCGTTAGTCGTTACCATTAAGTAATAAGCTACATAATTAATTAAACTATATAAGAAAAAAAGATTCTATCTTCAGAGTTCGATGCGTACTGTGACCATTACATACTACAGTTAGCTTTCTTCTCTAGCCGT
>551FP004087 AT4G11190_1         :+U  EU:NC; range  -249 to    50.
TAATCATTATTGATCACAGATGAAAAATCAAAAAAAAAAAAAAATCAAATTGGTAGTTGAACCAAGAATAATTGTTGAATCATCCAAAGATCTTATTCTTAATATTCTATTATATATAATGCACCAATTTTGGCATATTGACGTATATCAACAACCCAATTATAGGTGTCTCTCACCCATTTTTTAATATCAAAAAACTCTAGCACGTGAATTATGTCTATAAATAAAGGTTTCCAAAGCCCTCTTCCTAATTCACTCATAATCTACTTACTCATTTCTACTATACAGTATAATGGCAAA
>552FP001663 AT1G80440_1         :+U  EU:NC; range  -249 to    50.
ATATGACATCCATCAACTTGTCCCAATTGGTCCAAAGTCTCCATCTTTAAATACAAGACACAACCATTAACCGTTTTTGCCCATACTAACTCAAATTCCGTTATCTTCATTTTATTTGATTTAAACTATAAAATATACAACACAAAAATTATATTAAAAAAAGAAAGAAACGATGAATGAATCAACAAGTTTTCTAGAAACACTTATCTTCAAATATCTATAAAGCGGCACACTCTCCTCTTTCCCATCATCATCATCATCTTCTTCAACCTTGTCTCGATCCAAAATTTCATCTTTTAC
>553FP003791 AT3G58490_1         :+U  EU:NC; range  -249 to    50.
GAATCAAAACTGGTGGCTATGAATTTTTCCCATCTCTCAAAATCTTTATAACTTGGTCTCAAAATTTAACAAATACTAATTTATTAATAAATCAATCTCTGTCTCTCTCTCTCTCTTTCTCTCTGCCAGCGAACATCCATTGGAGCTCCTCACTATACGGCCCAAGAGATAGAGGGAGAGAGAAGACATCATAATTCCCAAACAAAAGACTTTGGGTATAAAATTGGGTTTATTGACTTTGTGAAACCTACCCAGAAAATCTACCAACTGTCTCGAAGTCTCTCTCCTCTTTCTTGAAAC
>554FP005325 AT5G18240_1         :+U  EU:NC; range  -249 to    50.
TTAATTGTGGATCAATTCTCGTATCTAATGCAAGGCTTTAATTGCACTGAAAAGTTGTAGTCCAGAGGAATCAAAACTAGAAAAAATAATGTAAGCACACAAGGTACAGTTTAAACGATAAGAACACAAATAACAAAGCAACGATTGGACCAGTTATTCATATTCCATACCTTAGTTATCATCCTCTAATTTGCCTTTTTGCCATTCAACTTTCTATATAAAGCAAAGTTGCAAAGACTTTTTACTCTTGAGAGACCCCGGCCTGAGAAAAAGAGCATAAATAAGGAAAGCAGCAAAGAC
>555FP002725 AT3G02160_1         :+U  EU:NC; range  -249 to    50.
AGACCCATTAGTTTGAAATTCTGTTTGATAACCTGAAAGCCCATCAACGCAAATAATTGTATCCTTTCTAATTATTACATCATCGCTGTAATAATCTTAATCTTACTATATATGAAAATAAATAATTCTTTTTATAATAAAGATTAATTTAATTTCCTTAAAAATGAAAAAAATAGTAATTGCCTTTAATTTTCTTTAAAAAAACTCAGTAGTTCCTCTCTATAAAGTTAACGAAAATCTCAAACTTGGAAAATCTCCCACCCTTCTTTTTCTTCGCCTTCTCAAATTGGATCGAAAGTT
>556FP000532 AT1G22275_1         :+U  EU:NC; range  -249 to    50.
ATAGGTGAAGATTATTATCAAACTGTACAACTTTATAGTTTATTATACACGAACCCATTTTTATGATTGAAATGGCGTCCAAAAAAAAGAAACAGGGTCAGATTGAAATGTAGCTCGTTGATAATCAATCGCAGCCGTTGATCATGCCAAGTGGCCCCTGCGATATTCTGAGTCTCTGACATCAGCATACCGTTGGGGGAATGAGTCGCCTTCATCGGTATAAATAACTTTATTTCAGATTTTATGCTCACACAATTTCGAGAGCGCGCGCAAGAAATTGAGAGCGAGAGAGTGTGAGAC
>557FP001688 AT2G01490_1         :+U  EU:NC; range  -249 to    50.
AACAAAAAAAGAATCACCTTCCTAGTTTATTTCTATGCGCTACTTAAGCGCGTGAGAAAGTACGATCCACGTGGAACTAGCTTCTTTCGCCAACACAACACAGAGTTTGGCTCACGAAAAAGTGTGCGCGTGGGGAAGAAAAGGGTCTCATATATAATTGGAGTGTAAAATGTTTGACCTTTTTGTTTGGGTTTATCTCTTTTAGACTCAACAACAGATAAATTTGTTGGTTTCAAGTATTATCAATTTCCCGGCGAAATCTCCACCAGAGTTATGGGAATCACCGGAAGTCTAACGCCA
>558FP000165 AT1G08000_1         :+U  EU:NC; range  -249 to    50.
CGATAAAGAACATTGATCTTTTGGTTGGAGACCTTAGCCTCATGACTTGTGAAGATGGATAACAAACCTTAGCCTCATTATGTTCTCTGCTTTAGTGGGTTGTTGGTACCCAAGGTCTAATCTTTTTGGTGGGTTGTGTTTATATACCCCAACCCAAAGGGTCTCTGATTAATAATTTGGAATGACTAATCGCAACTCATGTGTTCATTTCTGTGTATATAAATCCCAAACCAGTTGACCATTAAAAGCAAAAACAAAAATGACGAGACATTGAAAACTCCATCTACCTTTTTCTCCCTC
>559FP006225 AT5G60810_1         :+U  EU:NC; range  -249 to    50.
TTATTATCATCTGGAAAATTTAATGACAATATATAATTCAAAACACATGATATACAAGAAGAATGCCAAAACCAAAGCTTTGAACAACATTGGACTTAGCACCTGTTAATTTTGTCTCTTTTTAGACAATCCCCAAGCACGATCAACATTCAAAACAGTTAAACGCATTTTCCACTTTGATTTATTTCTTATATATTACGATAAACTATAATGTAAGTTTTTAAAAGAAAAAGAAAGATAGTAAAGGTTATCGGAATACTAGCTTTGACCTTGAGCTCTTTTTGTTCTTCTTGGACTTTT
>560FP004104 AT4G11840_1         :+U  EU:NC; range  -249 to    50.
TTTTAGATCCACATTTATTCATTGATTTGCTCTGAGTTTGTATTATCTCAAAGTTTTATCCTTTTGTTGAATCTTGATCTCTCGATTATTCCCCACCAAGCACCAAGTGATCGATCTTTTGTCTCACTGAACTGGGTTATGCTTGAGATTTGATCTGACAACTAAGAGTTTCCTACTTTTGCGTTTTGAGTTTTGTTTTTCATGGCGTATCATCCAGTTTATAACGAGACTATGTCTATGGGAGGAGGGTCAAGCAACGAGTTTGGCCAGTGGCTTGACAAGCAACTCGTGCCGTTTGAT
>561FP003074 AT3G15220_1         :+U  EU:NC; range  -249 to    50.
AAACAATTTGTGGGTAAAGAAAGTCGAATATGAGATCATGTTAATTGCTGCAAAGGCCGAAACAATGGTTGGTTTCTAGTTCTACTTCCTAGTATATGGGCCGTTAAATGAGCTTCAAAGCTTATTGGGCTTTTAGTGCTTTTAACAGTTGGGTTGGGTTGTTCTTCGTAACAAATGGTTTCCATAATGAAACTTGGAAGGAAAAACAACATGAAAAATAAATTCGACTTCATCTCCCAAACAGTTTCTGTCGATCTCTTTGGTGCTCGAGAGAGTGCTTTCTGGCAAAATGACATAGCA
>562FP000390 AT1G15980_1         :+U  EU:NC; range  -249 to    50.
GCTTCTGAGTTCTGAGATTAGGAATGTTTCTTTGCTCGTGCGTATCAACCAATGTAAAGACAAAAGTTTTAATTAATCGAACAGAGAATAATTTCTGGAATTGCCATAACCAAAATAAATAAATTAAATGCTAAGTTTTCTTCTATGGTCGGAAAATTGCCACAAAAGGGACCCACTTATCCTAAGTTCCTACAGAGATCTGTTTTCTTTCACAACATTTAAAAATCCAAACTTTTCTTTCTTTGGCTCAAAAAAACCTTCCAATGGCTTCTTCACTTCCTCTGTTACCCAAACCCATTT
>563FP005278 AT5G16360_1         :+U  EU:NC; range  -249 to    50.
CAAAACAGAACTAAACAAACATCAAACTAACTAAAAAGAGTAACATAGTCCAACGCGTTAACACCGTGTCTTAAAAGACACGTATCTCACAACTCACAAGTTGCGTGTCCATAATTATCTCATTTATATGCTGTTTTGTAATTAATTAATTTGATGACTGTTTTGCAGTTTCCATATATAGTTGGAAGCCATGTTATCTTACCAAGATTAATTTGTAATATAAAATACCTCCACGAAAAAAGAAAACCCAACTCATTAAGCAAACTCGGATCTCCTTCTCTTCTCTCTCTCGCTAAGAAC
>564FP001123 AT1G60240_1         :+U  EU:NC; range  -249 to    50.
ATCTAATTTAGTTCTTATTTAAGAACTTAATATTACATCTTTAAACCAAAGTAAAATATACAAATATTGACAACTATCGGTCTAATTATTTCAATAAGCAAAGATTATAGAATAATTTCGTTAAGTGTATATATCGAAGAGAAAAAAACAAAGGACAAATCGGTCAATTCACTAATTTGATATAAACGGTACCAACAGATGACGAAGCGCCTCTCTATATATAGAGTACCTTCTTTCCCAAGAAACACTATCATCTTCATATTTTACATCTTCCGTTTCTTGTTTCTCTCCCTTCATCAA
>565FP003540 AT3G47440_1         :+U  EU:NC; range  -249 to    50.
TGAAACATTTCTATTTTACATTATCTATAGTCAAATCGAAATCAAACAAAACTAAGGGTATACAAAAGTATAATCCACATACGTGGGGGACATTTATGAAATTCATAAAACTTGGTAACTGTAAAATAGTAACTTCCCACTCTCTCACCCTCTTCACTGGGACGGTTATTTTTTTTTTTAAATTCATTTGCATCAAAAGTCGTTACCTTCCAGTAATATTTATAGATTTATAACGATGCAATACTCACTAAAGAAACAGAAACAGAGATAATTTTTTCGAAAGAAATTGATGAGAAGAAT
>566FP003584 AT3G49390_1         :+U  EU:NC; range  -249 to    50.
AATATTATTAAAACTTTCAGTTAATAGAGTGTTCATAATTATGCATATATATATATATATTTATATGTATGTTTTAATTAAAAAGGAAAAGTAGGAAGCTTCCTAAGAAAGAAGATAAAGTAAAAAGAGATAAAAATATTCTGATGATGATTTATTTAATTTTAATGTTGTCCAAACTCCAAAGGGCAGAAGAAAACTAGCTTAAGTTTATTTAATTTTATAACCAAAGGGGTCTCTTGTGTTCCTTCTATTCTAATCATCCCCTTGAATTTTCCAAGTTTTCTCCTTTTGTCTTCTCTA
>567FP002335 AT2G35635_1         :+U  EU:NC; range  -249 to    50.
TGAAACGGAAGTAATATTTTGTTCTTCCATCTAACCAAAGGTCGTATATTTGCAAACCAATTGAAGTAGAAATTAACTTAAACCGGGAACTGGTTTAAGAGATATTAATATATGACCGAAGACATTGGGTTTAAAAAGTCAGAATAATAAAAAGTTGGCGTAGTCTAAACGCCGACCCAGAGGCCCTCTCATACCTTTACCAGTGCCTATATATATATATATATATAAACAGACTAATTACTATTCCCCATCGCACAGACCCCCCTAAGAATCCGAGAGAGAAGAAGAGATAATGCAGAT
>568FP000451 AT1G18960_1         :+U  EU:NC; range  -249 to    50.
ATTTTATATTGTATAATTAAAGAATCATGCATATGTAATTTAAGAAAGATGAAAATATATATTCATGCCTTTCTTGCCACACACGCTTCTTATACCTCCAAACCCATTTTGCCTAACCCCTTCCTTCTTCACAACACTCCCTTTGTATTATTATTATTACATGCCTCATTCTCAATCTTTCTAAAGAAAAGCTTTTAATACATTTCTCCAATACTATAGCTATAAACATCCTTTATAATTTTGTTTCTTTTAAAGGAAAATGGTGAGATCTTGTTCTTCAAAATCAAAGAATCCTTGGAC
>569FP002610 AT2G45180_1         :+U  EU:NC; range  -249 to    50.
CCTCTTCTTTCACAAACAAACAAGACAAAAATCTTGTCTTTTCCCTTTCTGTGATAGAAAAATAAATTAACAATTCCTAAAAAATAGTCTAATCAATTTCAAGACCTCAAGTTGCAAAAGCCAACTAGCTGGATAGTTTTGTTTCTTACTCTAATTTTCTTAAGTCGCTCACATGCTATTTTATCTCTCGGTATATGTAATTAGTAATAACTTGTTCTATATAAACCATGTCCTATATCTCTCCTTCACATTCATCCCAAAACATTACAAAACGTTACAATGGCTTCTAAGGCTCTTGCA
>570FP004257 AT4G16480_1         :+U  EU:NC; range  -249 to    50.
TGGTACGACACTGGAACATTTTCTTTCTTTTTTAACTTATTATGTTTTTTTCACTTGCATGTCTTATTCGGTTTGGTCTTCTAATCTAATTGTTGACTTTGACTATAAGATCTGTCTAAATGGAAAGGAACAAAATGAAAATCTTAAAACCTTTAATGATAGAAGATGATGATTTTAAATTTCCCTTTTCGAATATATTCGTTTAATTGTCTCTTTATATAATTAACAGTTTTTGTTAATGGGAATCGCAGGTAACGATTGAGAAGAATCTCTCTTTTCTCCACTGAGAGAATCACATTC
>571FP005106 AT5G09490_1         :+U  EU:NC; range  -249 to    50.
TTTTGGGGGAAAATTGTGTATTTATATGTTTTAATTATCAGTTTTTATAAGGTAAGAAAAAAAGAAGTTTTTCTATTATAAGGGAAGAAAAATATTTAAATATTGATTCATATGTTATTTTAGAAAGACAATAATGTAATAATTGGTAAATATTTATTGACGTTTCCTTAAACAGAAACACTGTAGGATCTATAATACATCTGTGTATATATATATATATATATATATATATTGGGTGCCAAGTTATGTCTCTTGTCGTATCTCCATAGCAAAACCCTAGTTGCAGTCACTTTCCCGGCT
>572FP001469 AT1G73165_1         :+U  EU:NC; range  -249 to    50.
TTGATATATATTTATATCATGAAACGTTGACAAAAGGAATATGTATGCTGATCTCGAATGAGCACTTTGGAGAAGTTTAAATCTCGTCAATTATAAATCTCCTTCCACGACCGCCTTAGTTTTTTTTTTCTCTTTGCCTTATCTATTTTATAATGTATAGCCAGCCAATAAGTTATCATTTCAATGAGATTCATCATGATCCCAATGCCATTCTCTATATAAATTGTCGCAACCATGTGATGAAAAAACACAACAACCCATCTATACCATTTTTCTAGCTAAAATTAAACTAACACCTTT
>573FP004431 AT4G23496_1         :+U  EU:NC; range  -249 to    50.
GCCCAACCCACCTGGTTCTGTCGATTAATTAATAGCCTATAATTTGTTCAGAAGATGTGTTCGTAAGCTAGCTGCTCAATTTTAATCATCTTCATGCATATTTTATGTTGTATATTAACAAATTATAACAAATTTGTAAACTAAAACATTTAAAATCATCTCTAAAAGCTTATCAAAATCATAAGTTCGAACATTTGAATATATATTTATGAGATTGTATATATATCACTCTTACAAGTTACAATCTCTACTACCATCTCTATTTAGACATTAGAGTAAATGTACTTACGAGATTATACC
>574FP004702 AT4G33920_1         :+U  EU:NC; range  -249 to    50.
AAAGCTAAATGGAGAAGAATAACAAAAATAAACAACGCGTTGAAAAAAACTGCAAAAAAAAAGAGAAGGGGGAGGGCGAAATTAAAACAAAACGACGCGTAGTCTACGTAGCCTTCTAAGAAACGGCACAAGTACAAGTCATCTCTATCAATATTCTTCTTCTTCTTCCTCACGCGGTTTTCTTTTACCACCACCAACTCAACACACACACGAATCCCTTAAAACCGATCAGATCAAACAAAAACGAACGAATCAAAATTCAATAAAAAAAAACCTTTCGATTTCTCTCATCCAATCGAA
>575FP002773 AT3G03760_1         :+U  EU:NC; range  -249 to    50.
AATTAGTAAATAACATAATTGGGGGAAAATGGTGAAAAATCTTTGAATAACATTTAAAGCTATAAAATGCAAAACACCAAAAAAAAAGTCATTGACCAAACTAATTTTGGAAATGAAATAAATTTATAAACAAACTAAATAACAAAAAAAAAGATTACCACATTTACCTCGCGACCTCCTTCATGAAACAAACGTGGCCTACTCCGTTTCTTCTTTTACTTATATATCCACATTCACACATGTACATATACACTTCATATAAATTAACATACACATATAAGTAGAGATATCGTTTATCTC
>576FP000326 AT1G13710_1         :+U  EU:NC; range  -249 to    50.
GCGATGACATTTTTTATTTATTAGACTGAATATAAATAGCAAGTTTCAAAAACATTTAGTAAATAACAAAATGAAAATCTACATAAAAAAACACTCCGCCATTAAACCATTGACTAGCCTTTTGACCTATCATGCAAATACAAATTTTAAAAAATTTAATTCGCCATTAATATTTTACTCTAATTCAAAAGACCTGATTAATTACTAAATCACATCTATATAAACACTCTTCCCATGCACACACACTTCATATCTTCTTCATAAACTCTAAACACTTCTCTCTAGCTCACACTCACAACA
>577FP003701 AT3G54600_1         :+U  EU:NC; range  -249 to    50.
TCTCTTCAATTTTAAATGGTGAGAGTAGACGTAGCAAACTAGTCTAATCGCGAACTAAACCACTTTATATTTTTTGAACGAAATAGAAATTGTTGTAGTTTTCTATAAATTATTTTTTAATAATCTCCAAATAGAGCAACGTATCCACTTATATATATAACCTTATCTCTTTTTTTATTGGAGAAAAAAAAAGTACACTGTGATAATTTGAACTCATATATATACACACTAGTTGTGTGTGCTTGTCTTAAGAAAAAACAATGGGATCAATGGCTCAGAAATCGGTTTTGATGTTATGCG
>578FP004375 AT4G21690_1         :+U  EU:NC; range  -249 to    50.
AAGAGTAATACATTTTAGCAACAACAAAAAAATTCATGTACAAGATCCATGTACATTTAATGCCTACTGATATGTACTTTCCCCAAACGACAAATATCTCTTCTTCTTTTTTTAACATCTTAATCTTATTTATGATTCACAGAGAAAGAAAAAGAGTCAAAATCAAAATAACAGCTTTTCTCCACATAAATCCACATGTGTGTATACTGGTTACTCGACTCTATATATAGTCCTAAAGCTACAATGTTTCTCCATCAAAAGTATCAAAAGAAAGAGAAACAACAAAAGCAAATCCTATAA
>579FP004829 AT4G38620_1         :+U  EU:NC; range  -249 to    50.
GTGTATATTCCTCTCTAGCTTTAAGTCAAAACCCTATATAAACTATACACCAAAGCTTTGAACCTTCAACCAAACCCAAAATCCAAGTGCCCCACCAAATGCTTCAATCCTCTTCCACTACACAAAAAAACAACTTAATCCCTTTATACCCTTTTAGCCAAAACCCTCGCTAAAAGCCAATCCCTCAATATAAAATAACAAGTAGAATTGATCTGCCTATATATAAGATTTTGAGACGAAATAAGATCTAAACCACAAGAAAGAAAGTAAACATAAAAGTATGGGAAGGTCACCGTGCTG
>580FP005604 AT5G36360_1         :+U  EU:NC; range  -249 to    50.
TTAAATTTGGAGATATAAACCGATGATTGATTAATTATGTGAAGCCATTTTACTTTTATTTTCTCTTTGTAGTCAATATTTCTTAGTTAATGTTACGTGTTTCACACATGGAGTTTCAACTATATTAAATTTCTAAAACGGCTAATCAAATACCTAATTAAAGTATTCAAAGATGTTAAATTAAAAAAAATTAATATGACAGTTTCACATTTCAATCCATATAAATAAGCAAGGATTTTATTGTTATTCATCAATCAAAAACAAACAAAGCATTAAACATATAGTTGCTATACTAAGACT
>581FP003971 AT4G02530_1         :+U  EU:NC; range  -249 to    50.
ATTTTTTTTTTTTTTAAACTTGACAAAATCTCTAAATGTAAAGTCTAATATAAACCTTAAAATCTAAAAACTAATTATGCTTGTTTTTGAGAAATTTTTAAAAAATTGTGAAAAAGAAAAGTAATGAAAAAAATATTGAGAGTGAGTGATTGGAGGAAAATAACACAACGCAACAATCTAACAAAGAGAGACCTTATCATCATCAGCATCACCTTAACCCATATAACATTCCTCTTCGAAAATGCCAACAACAAATTTCATAGAGAAGCAGAAATGGCGAAATCACTCCTTTGTTCATCA
>582FP000405 AT1G16820_1         :+U  EU:NC; range  -249 to    50.
AGCAAGCTATCTTAGTGGGCTTTCTCCCTTAAAAAATAGAGTTAATATCGTGTGGGCCGATGGCCCACATATCAGATATTAAACTGATAAGAACAGATACTACACTTGATCTTAGCCAAAAGGCCGAGAAAGGTATGAGTTGCGATATGGATACGAAGTGTGTTTTATATCAAACGTGGTAGAGCGAGTGTTTCTTAAACTAGCGATGTGGGACTTTATAAAAACCAAATTGAATGTACGAGCTCTTGTAACTCTTAGAATTAGATCATCCTCCTCCTTCAAAATATAAACTCTGTCATT
>583FP004567 AT4G28520_1         :+U  EU:NC; range  -249 to    50.
AATAAAATGATAAATTTAGTTGATGGATAACGTGAAGCAAAAAATGAGATAGATACATTTGATTTTGTCGTATTTTGACATATGCGGAGAGTGAGCTACGCGCATGAAGATCAAGAGACACTTGCTCGAGCTCACAGAGTGACGTGTAAAAAGCTTAGACTGAAGTCCCCATGCAAACCTAATCCTACGTGGCTCAAACCACGAGCTCACTTGACAATATATAAACTCCTCCTAAGTCCCGTTCTCTTCATCCATCTCTCACAACAAACAAAAAGAAAATGGTTAAGCTCAGCAATCTCC
>584FP000523 AT1G21910_1         :+U  EU:NC; range  -249 to    50.
TTTTTTCTTTTTTTAATTTGAATGGAACAAAAATGTATTAATGCCAATTGCTAGGATAAAGGAAAAATTAGAAGAAAAACACCTGTCATGCACCACAATGTCACATTCATACACAAGAAACCATACTATATTTCATTTGACCCTATTTTAGATTTATATCAATAAATAATATTTCATCTCTTCCTCTCCCATACCCCTCCCAAATCAATCCATCTCTATATATAATCTTCTCAGCTCACACTAATCCTCATCAAAAAATCTCTATCCATCCACAACAACAACAAAAACTCAAGAACAATA
>585FP005322 AT5G18080_1         :+U  EU:NC; range  -249 to    50.
CATTGAGAAGACAGTCCCTTGTGAATTGCATATGAAGTTTGTAGTTTAATGTCCCACACACTCCAATAATTATGTCATCAAAACAAATTTCATTAATGCATCTTTCCAAATGGTAAAGACAAAGCCATGTTCTCTGTTTTAGTATGTCCAACGCGTCAAAACCACAAGTTTCAATGATTTTTTCAGAGAAATTTCAACTCCTTAGTTGATCTTGCTATATATATACTCACATAACTCACTCTTTCAATCATCAACCAACAACAAGAAATCCAATAACTTGAATCTTTTCATACATCTTCA
>586FP006318 AT5G64180_1         :+U  EU:NC; range  -249 to    50.
ATCAAAAGGTTTAACAGGCTTGGGTTTTTAATATCAGAATTCGTGGACGAGAGAGCAGTGTGAGATCCTATCAGTTCCAGTTTTATTATTGGTACACGTCATTAGTACCTTCTCGAAACTGGGCACGCCTCATCTTCTTATTGGCTTACATCGTAATGATGACATCAGCCTTTATTTACGTATAACAAATTACCATGCGGTTAAAAAAAACAATAGTTATATGGGCCGAAGAAAGCCCAAAGAATCTTTAGTTGTTTTTCCGATCGATCTGCGAGTCGAGTAGTTTTTTTATTTGCCGGC
>587FP002546 AT2G43330_1         :+U  EU:NC; range  -249 to    50.
CAAAGATGAAACGTGATTAAATAAAATAAGAGGTTGAGAAAGCGAGTAGAAGATATTTAGATAAACGCGGGAGTGCAATTATGGTTTGTTTGTTGGAATTAAGAGACAACCTTATCCAGAGTAAGCTCGCCACGTGTATTAAAAACATTATTATTGTCTGTTAGTCACAGTCGAGTAACTCCAGATAATCTTCTCTGTCTCATTTCTCGTCGTCTTTTTAAAAACGTTTTACTTTCCACGGCGAATTTTGGTCTGATTCCAAATTCTTCCCTAGTTTGAAAAATCTTCTGTATTCTGAAA
>588FP001492 AT1G73850_1         :+U  EU:NC; range  -249 to    50.
GAGACAATTAAAAGATTAGAATTAAAAAAAAGAAAAAAAAAAGAAAAAGAGACGCACTCAACTCAACTTTCTATTTTTTATTTTTGTAAAACTACAAACTTTGCTTTTGATTTTGTAGCCGAGGTAGTCTCTCTCTCTCCATTTGATAGGAAGAAGAAGAAAGATACAAAAAGATAAAAGAAAGAGAGAAAAAGAGTTTTAATTAAAATGCAATGTTATACAAATGAAGAAGCACTAGCAAGTCTCTTCATCAATGTCTCAACATCTTTCTTTCTTCTCCTCATCCTCCTCTACTCCGCC
>589FP000416 AT1G17330_1         :+U  EU:NC; range  -249 to    50.
TTTTAAAATAATTAACAGAAAGTGGCAAAGTTTGTGTAGTTTAATCTACAATAATATGTGAAAATATCTCTGTAAATTTAAATATTTTTTAAAAAAACATAAATAAATAAATTCTTTCATACGTAAGGGTAAAAAGGTAAAATGAGTAAATTCCTTCCCCGAATTTCTCTTTGACTCCGGTGGTCAACGTCGAGCCGAGACGGCAAACTTGAATCAATTTTAAAACAGAGCTTCCGACGCTGAAATTGCAAAATCAAAATCTCTCCAATCTTCGAAACTGAGCAGTTGAGAGAGAGAGAG
>590FP006098 AT5G56460_1         :+U  EU:NC; range  -249 to    50.
CCCGACGAAACTCTCTCTCTCTCGCTCTCTCTCTAAAAAGAGAAACAAACATTTCTTTAGTGTCTCTCTCTTTCATCATCTCTTTACCTTTTGCTTCTTCGAAAAAAAAAGAGAAATAAATTCTAAGAAGAGAAATTGAGAGCTTGGTTTTTCTTTATTGGCATGAATTTGTAACTTACCAGAGATAATAAAGTTAGGGTTCTTTTTTTTCGTTCTTATAAATATAGTAATCTTTCTATTTTTAAGTGTGTGTGTGAGTGTTGTTTGGGAATAATGGGTAACTGTTGGTGTAGATTTGAG
>591FP003353 AT3G25810_1         :+U  EU:NC; range  -249 to    50.
TAAAGATATAATAATAGATATCTTTAAATAATTGACTATGATTTATAATTTTATATGGTGAAAATAGAAATAAATTTGGTAAATAAGATATTGTAGTTGGCACATACACAAAAATAAACTTCAAGTTAAACCAAATTGGACAACCTATTGAAAAAAAAAAAAAACAGAAACAAAATCATGTACCGAAATAGTGTTCTAAGTCATCATTCTGACTCTGTCTATATAAAGTTATAAACGTATGTGTTCTCCAATATATTCAGCCAGAAAGAAGAGAATCTTATACTAATTCAATGGCTACTT
>592FP001390 AT1G70770_1         :+U  EU:NC; range  -249 to    50.
TTTTTTACCCATCATTTCTAGAATTTTGGGGAAATGCAAAACACTAATCCATAAAAATTAAAAAATAATTAAACTAAAAATAAAACAAAACAAAACCAAATCCCAAAGGATTGGTCCAAAATCTGTGTTTACAAAATATCAATGGCAATTTCGTAGTAAAGATAAAAAACAAGGATATTGTTTTTAATCTTTCTATTACCCTATTATTCTCTTATATATATATACTCTTCCCTCCGGTCAAATCTCGTCGTCTTGTTTGGTCTCTGTTTTTCACGCCGGAGATAGAGAGAGAGAAGTAAA
>593FP004658 AT4G32110_1         :+U  EU:NC; range  -249 to    50.
ATCCTACCATGAAATTGCGGTCAAAGAATTAGCATCGAACTTATTATCAAAACAGAGACAATAATCTTAAACATTTATTATTTTCCATACTATAGTTTTTTCGAAAAGTAATAAAATCAGTAGATTCTTTCTTTTTAATTAGCTTCCTATAGTAAGAAAAAAAACTCATGACTATCCCAAAACTTTTCAATTATAAAAATTAACCCCCAATGCCTCCCTATAAATAGTTAAATACCCAACATCACATTTGAGCACCCATATACTCTAACAGGTACTACGTTTTCTAAATTTCGTGTTTGA
>594FP004782 AT4G36840_1         :+U  EU:NC; range  -249 to    50.
GGTTCTGCAATCTCACAAACCAGAAACAAAGAGTCCAGGCTCTTGCAACCAACCGCGGAACTTGTTGAAAGGCGACGAGGAGAGAGAATTTCAAATCTCTCCAGATCAAAGTGAAACACAAGTACAACAAGTAACCGACAAAGTGAAGCGCAAGTACTTGTTTCTTTCCTTTTCCTTTAATATTTGTTAATTTGAGAAAAGTAAAAACCATAAAATATATATAGTTTCTGTCCGAATCGGCCTATCTTCACAAAATCTCGATTCCAATCAAGAATTTATGGCAAGAAAGGTCGATCAATC
>595FP004617 AT4G30290_1         :+U  EU:NC; range  -249 to    50.
CAATTTTGTACAAATGTCCAAACATTATTTCGGTTTGATAACAATAAACAAATAAAGAAAGAGTTTTTTATTGGATTCACTTGGCAACAGCCAACAACGAATCAAATAATCTATATACATAATTATATTAGAAGCTGTGAATGTGCCTCCGAGTAGACAAAAGCACATGCACCATAAATGATCAAACCCATGAAACTTCCATCTCTCTTTTTCCCCTATATAAACTAATGTCACTTACCTCAATATTCCATCAACAATATACATCTGAGATATCAAAACTCCTAGAGAGATCTAATAAAA
>596FP004853 AT4G39320_1         :+U  EU:NC; range  -249 to    50.
AGAATTTGCTCCATAATCTCTTACTTGTGGCATTAATTAGTCATTTGAACGTCATTTCTATTAAGTGGAGAGTAAAAGTCTGATGCTAAAAAAATAATCGATTTACTTTCGCCTTTGTGTCTCTTTGTATCCCCACCACCTCCTTATCTAGTTAACCGCGTAACGAGATGGACGGGCACAACTATATACATACAAGACGTGTGTGTGTGTGTTCATGCCTATATAATAGCTAATGTTCTTGTAAGTTATAACTCGAACAAGAAACAGTAAGAGAACTTATAAATAGAGAAGGCTATATGG
>597FP003368 AT3G26300_1         :+U  EU:NC; range  -249 to    50.
AAACGAGCTCCTACTTGTGCCAGAGATGAGAAGATCGTGTGGTTGAGATTAGAGCTGACTCATCATATCGACGGTTATGTTGTTGTTCTTGTTTGACTTTTCAAACCTAAAAAGTATATCTTATGAATATAAAATTAAGTTTAACGTTACGTACTACGTAGCAGAGAATATATATTGTAAGATAATAATAATTGAAGAGAGCAGCAATGTACTAGTATAATATAAAGACTACACTTATGGAGCCACTTTAATTGCAATTAAATCAGAAATGACAAACATTTGGCTTCTGTCACTTATCTT
>598FP003658 AT3G52590_1         :+U  EU:NC; range  -249 to    50.
TCCAACAATCTCATAGGTTTTGTGCATATGAAACCTTCGACTAACGAGAAGTGGTCTTTTAATGAGAGAGATATCTAAAATGTTATCTTAAAAGCCCACTCAAATCTCAAGGCATAAGGTAGAAATGCAAATTTGGAAAGTGGGCTGGGCCTTTTGTGGTAAAGGCCTGTAACCTAGCCCAATATTAGCAAAACCCTAGACGCGTACATTGACATATATAAACCCGCCTCCTCCTTGTTTAGGGTTTCTACGTGAGAGAAGACGAAACACAAAAGATGCAGATCTTCGTGAAAACCTTGA
>599FP003402 AT3G27660_1         :+U  EU:NC; range  -249 to    50.
CACAAGCTAATTAAGTGCATCGAGAGGAGAGCAATTGTAAAATGAATGTTTTGTTTGTTTTTGTACGGTGGAGAGAAGAACGAAAAGATGATCAGGTAAAAAATGAAACTTGGAAATCATGCAAAGCCACACCTCTCCCTTCAACACATTCTTACGTGTCGTCTTCTCTTCACTCCATATCTCCTTTTTATTACCAACAAATATATTTCAATCCCATTTATATGTACGTTCTCGTAGACTTATCTCTATATACCCCCTTTAATTTGTTTGCTCTTAGCCTTTACTTTATAGTTTTATATC
>600FP001818 AT2G15130_1         :+U  EU:NC; range  -249 to    50.
TCTACAACCAAGTGATCTTGCTTTGTCTACTCATGCTCTTGTCAAGTCATCTCCATTTGTGCTGCCATTTCAATTGAAGTTCAAACTTGTCATGTTGCTTCCACACCACGCCAAGTTTGCGGGGGAATATTAGAACACACATAAAAGCCCAAACTATATCTTTATAGAAGCCCATCCAAACCCATGTAATTAGGTTATCTAGCAAGTAGTCTCTCATATATATATTCATGTATTGTGAACTATGTGTGTAACCTAGAGAGTTGCCACATTGAGCAACTCTTCTCTAGTCTCTATTGTATG
>601FP001006 AT1G54000_1         :+U  EU:NC; range  -249 to    50.
GTAACAATAGATATTTTGTTGAGAATTAAAAATAAAGTAGAAGAGAAACCAGTAATGCGTCAGACGTGATTAAGCGAACTATATAATATAATTGATCGATAATCGTTTGCTAGTGCGTTAAATAGGTGTATAGTAAAATGAACCTCGCGCTACACGTTATTATTTGTATAGTAAAATGAACTATTATTTTCATTGCCAAATTGTAGTACTTGCAATATAAATATAACGAATCGGTCTACGAGCTAAGGCACAAAAGCAATCTTCTTCTCTTTTCACAGTTCTGTTTCTCCCTCTCTCTAA
>602FP005458 AT5G23903_1         :+U  EU:NC; range  -249 to    50.
CGACGTGCGATGTTCTAAATTACAAATCAAGAAAAGTAATTAGTATGAAGCGGCCACATATTAGATGAATATATAGTTTGGAGCCAACATGTAACTAATTATAATTTTGTTAATCAAATGAACAAAAATATGTTTATTTCCCAAAATAAGAATCGGTAAAAGGGAATCTTTCTTTCCTGGCCATTTTAGTATGCACCCATTAGGCCATGACCCCATATGTATTAAAACATTTAAATACATTGTTGCGAGCAAAAAATACTTGGTAGTATAATTCTATAAATACCATTAACTTGTAAACAT
>603FP000173 AT1G08165_1         :+U  EU:NC; range  -249 to    50.
CATAAGCAGCACCACCAAAAGGAATATACCATAAGTTATTCGATATGTAGAAATATATCCCCCCCCCCCCCCCAAAAAAGGTGAAAAATAAAAATTGATCCCACTTCAACTGTATCAACTTATACTAATTACAAAGGCATACTTTATTATACAAAAAAGCATGTATCATCACTTTGCAATAACTTTTTAAAGTTTCACTAGTGTCACATGCATTTTCTATAAAACTATCTTCTTGTACCTTTCACAACTAATGAATTATGATCGCCATCTCTCACCCGGTGCCGGTAGCATGGCTAATAA
>604FP002443 AT2G39420_1         :+U  EU:NC; range  -249 to    50.
AGTTTAATGTTATTTTGAAAGTTTAGGGGGTGGTTTTGAAACGTCGCCAAACTTGAATTGCCACTTGTCAGGGAATATTTTATCATTTTAAAAAGAAGTAACAAAAAAAACGTGTTGCCGTGTAGAGGGGTGCGAGGAGAATCTGTTAAATCGTCGCTATCAAACAAGAAACGGTGTCGCATTATCGTATAGTCCTCTTCCTCAAAATCCTACCCAATATAAACAGAGCCGTACAACAAAAAACTCGATATCTTATCAAAAACTCGCTCTCCATCCAACAAAACCCGAAGAAAGAGAGAT
>605FP002532 AT2G42870_1         :+U  EU:NC; range  -249 to    50.
CAATTTTTACATCGTTTTTTATAGACAAACCAAACCAAAATTCGTTCATAACCGAACCTTTCACTAATGTAAGCAAACAATGTAACATAAAGCATAGCAAACCAAATCAAACCGATAGAGTATTGTCTCTAAACTCGCAACAAACCAAAATAAAATCAGGTTGAACCGACCACATTTCAACATTTTTGTCTACTAAATCCATCATCACTCATATATATATATATAACACACACAGTTACACATATCCACATTCCTTACTTGTTCATTATTCTCTCAGACTCATCATTCATCTCTCTCTTT
>606FP003041 AT3G14205_1         :+U  EU:NC; range  -249 to    50.
TATATATGTACACAGTTGGACAATTTCTATATAATTTTTCAAACATAAAAAAAGTATTTAAATATTTTAACTAATGGAACAAGTTACAAGTCACCCCAAAGATTACAGTCAAACTTACCTTTTCGAAATTGAATATTTCTTTTATAAGAACCGTTTTTTTTGTTTTTTAATAATCATTTTGACAAACAATAAATATAAAATTAGAGATTTAGGTGATATTTAAACGAGCGCCTAAAGTTAAAAACTTTTAAACCCAGAAATCACCAAAAAAAAAAAAAGTACATTTCCTTTTTTTTTGTT
>607FP002527 AT2G42760_1         :+U  EU:NC; range  -249 to    50.
ATTTCTTATTTATGAACAATTTGAATTGTATAACGGAAAGAACAAGTAATTAATCAACAATTCTAATGGTGTATTATGACTTTTATGAGTCTGACATTTGAATTTGATTGCACTTGTTACTTGTGTGTTAATGTGTGTTGTGCAGCAAAAGGGTCCACACGTAATTAGTCCAAAGATAAGGGTATTAAAGTAATTTATATATGTAGCTAATTACAAGGTTTAAATACCTAACCCAATTCCTTGTTCATCATCTTCTAACAAACACCAAAAAAACAGAGAAAACAAACTTTAAACAATGGC
>608FP003771 AT3G57600_1         :+U  EU:NC; range  -249 to    50.
ACTGTTTGGAATGCAGGGGACACCAAGAACTAGGGATTATATTATTCTAGTTTGAGCCTAGGTAGAAGAATTATATAAATATGAAGTTGAGATCAAAAATGGTTAAAAGTTTTTTTTTTTTTTTTTCTTTTGAAAATAACAGAATATGAGAAAAGCAACGGTCACATGCGCGGGTGAAAAAAGCAATTCTCTAGGAATTGAAGCGAACCGTGACATTATTTAAGCACTCACATACTCTTTCTAAGCTCCATTATCATATCCTCTTCTTCCTTCTTCACTATCAATCTTCTTCTCCACTAC
>609FP001961 AT2G21200_1         :+U  EU:NC; range  -249 to    50.
CTCCGATTCAAATGAAGTAGCTGGAGTTTCTACCATCAGACAAATCCAGTTAAGAAGACCGGTGTGACAATGAGTTCGTGATTCTTCCTGTTCAACAACTTCAAAGTCCCCTGTGCTACTGCAACTGCAATGTCCCACCATGTGAACTCTGCCCATACATGTCACCCTCTTGTAGGCCACCGAGCAATCTTCAATCAAAACTTCACCTCATTGGTTTCTATATACAGAGAGAGCACCAGCTTTCATCTCAAAACAAACCAAAATCATAATCAGCAGCTCAGAACTTGGACACTAAGTCTT
>610FP002204 AT2G30340_1         :+U  EU:NC; range  -249 to    50.
TAAGCTACAAAATTTTGGTCCGATACTACTTATGATCTGTTCCAAATCTCGAGCTTACTCATAACTCGAATATTGATAATTAATACCTTAACGTACAAGAGCAGGACAGTAAGACTTCTTTAAACATATAGTATACAATATAATTAAGTATAGAAGTCTATAGATTTTCCCTTTTAAATAAAGAAAGATCATTTAATTCACCCTAATGACTCTCCTTATTAAAGAAACTCTTCTTCTTCTTCCTTGCTTCTCTTCCTCCTCCTCCTCCATTGATACTCTAAAATAAACTTATAAATAGCA
>611FP001025 AT1G54740_1         :+U  EU:NC; range  -249 to    50.
TGAAGTGTGAAGCCATCTGACGTGGGACTTATCTTACGTTCTCTTCTAATCTCTACAGGTCATCTTTCTCGGTGGCACCTTTATTCACCAAGCAAAACACCGCTTCTTTCGATCATCTATCTCTTTCCCATTTTCTTTTCTTGACTTTTTTTTCTCTCTCTTCTTGTTCTATTATAAACAAAAAATGTGTAATAATTATTCATCAATCCTCAGAATAATACAAATAGGGGAGTAGGTATCTATCTTGTCACCCTCTCTCTCTCTCTCTTGTTACCAAGATGAGCTTCTACAAAAGAAGCT
>612FP002499 AT2G41430_1         :+U  EU:NC; range  -249 to    50.
TTATAGAAAGAATAATAATTTAACTTTTTAGTGTGAGTAGCCAACAGGATTGGAACGAAAAAGAAAGTCAATAAAAGCCAACAGTAACGCGTCTACACGTGGACGGTTGATTACTCAGAACCATGTTAGCTATGGGTCCAGACCTACCCACTTGTGTCTCACCTTTAATCCTGCCTCGACGTTACGAACCCCAGCTTCGTCACCGAACCTTACTTTATATATTAGTCCTTCTTCTTCTCATCTTCTCGCAACGTAGGTTCTGGTGAATGATCCTAATCCGTTTAGCTTTTAAAAAAATAA
>613FP001793 AT2G12465_1         :+U  EU:NC; range  -249 to    50.
TTTTTAATTTTCATTATAAATTATTAAATAGAAATTAATATAAATACAAATTAAAAATAATAATATGGTCCCAACATTATTAATTTATAGAGATTTTATTGTATATTAAGTAATAAAATCACCATCTTTATTATCTTTTAATTGCAATCTTGACTAAAAATAATACCTTTTATATATATTTGGAATACTATATATATTTGTTCCCATCTAAAGTACTACATAAACCTAAACATCAAAAGATAATATCATAAAAATGGCTATCACCAAGAAAATTCTTCTCCCATTTGTTCTCACTATCCT
>614FP000499 AT1G20840_1         :+U  EU:NC; range  -249 to    50.
GAACGGACCCCATAAATAATTATCCTCCCAAAAATCTACTCATAAACGAGTCATGACAATGATTTTTTAATTAATATTCAGATATTGTTTCCTCAGATCTCTAATTTTTCCCCAGATACTTCCATCCGAAAAAAATTGATAAAATAAAAAAGCTAGATTTTATTAATTTATTTTAACTAGTCAATTTTTTTTCTTTTATGAGTTTCTAACTTTCTATATAAAGTTTCGAAAACATTACCAATAATCGTCGTAAATCACTCCCCACCTCATTCATATTTTTAGCCGCCAGAAGAACTGATT
>615FP004680 AT4G33040_1         :+U  EU:NC; range  -249 to    50.
TAAACTACAAAAAAAAAAAACGAAAGCAAAAGAAACACATCACGAGACAGTACTTTGTGATGTAAGCAAGCACATACACCACTCCCTTCTTCTCCTCCCCATTGTTTGTCCTTTTCTTTTTCTTTCCCCAATAATTCTCTTCTTATTTTATTGGCCCTTGTATTTATTTCCTCTATGATTCCTTCTTTTGTTTTAAACTTCTTTTTGATTCTTTCTATATATACAAATACAAAATCTCCTCTTCTTCTTGAAAAAGCTCTTTACGTTTCTCTCTCTCTCTCTAATTGCCTGCTATGATGC
>616FP005135 AT5G10510_1         :+U  EU:NC; range  -249 to    50.
ATAACAAAGACAAAAAGTTAAAGCTAAGTAAAAATGTACATCGCTCTCTAAAATCCCCTCCGGTATTACGCCGGACGACACAGAAGAAACCGCTTCTACTTTTTTTTTTTTAACTCTCTCTCTCTACTCTACATGCACATTCTCTCTCTCTCTCTACTGCAACTTTTGTATCTTTTTATAGTTTAAACAAATAAAATAAACGATTTAATTTTCTTTATAAATATACGTCTGAGACGTTCCTTAAAGAGCTTCTCTGCTTCAGCTTCTTTTTAGCCTTCATTCAAATCTCAGACACACCAG
>617FP003416 AT3G28210_1         :+U  EU:NC; range  -249 to    50.
GTAATAATATAGCCCACGAGTTTCTGAAACAGAAGAAACATAAAGATAAAAGTCTGAATTTATTCATAACAAATAGGCCTAAATGGGCCTAGAAACATCTAAAACCGCGTTACGTGTAAAAAGGAAAAAATCCAAATAAAGAAAACTTAAAAATGACAACCAAAAGAAAAATCCAACTTGGACGCTGGCTTCGTCTCTAAGTCAGCCCCAACCTCTATATATATATAGAATCAAGAACACAAGAAATATAGAACAACAACAACAACAACAAGAAGAACACACGAATAAGAAGAAAAAGAA
>618FP003468 AT3G44280_1         :+U  EU:NC; range  -249 to    50.
TATGTTTCCTACCTTTATCTCCTCAATTAATACAATGTTGGGTAGGGAACTAGGGGTGTTTGTGACAATTTGAAATTTCAAGCTAAATTACTAAAAGTAATAAAATCTAGGATTACTTTTAGCAGAACAAAAATTAAATTATGGGGTCAATCTGAAACGTCATTAGTTCTGTTTCTTTTTTGTAAAGAAAAGATTTTGCGCAATTCATCATCAATCAAATAAAAACCTCAGCTTTTGGATTTCTCTACTAACACAAAAACTCTCATTTCTCTGTTTCTGATTGCGAATTCGATCTCAAAA
>619FP005713 AT5G41400_1         :+U  EU:NC; range  -249 to    50.
AAGTTTCAAAACATATATTTTGTTATATTAACAAAAATTACTTCAATAGTTAGATTAAACTTACTGCAGAGTAAGTTTGGTGTGAAGGTTAACGAAAGTCAAGTAACCAAGTGATACACACGGGTTTTGCATTATTTGTATTTATATTATTAAAAAGCATAATAATATTTACTAATTAATTATGTAAGTATGTACATATTCATATATCACTGAGTATATATATCCTACTCATCTCTGCCTTTTTCTCTCGTTCCCAACTCCTTACGCGCTCTCTCTCTATCTCTTTAGCTTTCTCTTTCT
>620FP000111 AT1G05760_1         :+U  EU:NC; range  -249 to    50.
TTCCAATCTGAGGCGTCAAAATAAGAACATTATCTTAAAGAATCTCTAGTAACAAATCTATTAGTCATTTCATTAAAACAAATTGGGTAATGGAGAGAAGAAGCAAAGATAAATGCAATAAAACAATGAATCGTAAGATGAATTACTAATATCAAATTGGATAGGCATATTCCAATCTGAGACTTCAGAGTTAGAGAACTTTGAATCTCTACATGTATATATATTAATGTTATGCTATTTTCGTTATGTAACCAAACAAAAGAGCTTTTGAGTTTTGGTCGTACAAAAAAAAAGAAAGGG
>621FP006200 AT5G59980_1         :+U  EU:NC; range  -249 to    50.
GATCCGCATGATAACTACATAAGTGTTCTTCAGAGCTTCGCTTTGTAGTTACTAGTTTGCATGGGCTGGCTTACTTTTTAATGGGCCGGTTATGGATCGAAACCAAACTTCTCTTATTTTCGAATACGCAGGCGTTTCGGTAACTGCCTCATACGTCGTCGGTTGCATAGTAAAATAAATTTATTTCTTTTTCTTCTCTTTTTTTTTTTTTGGTCGTATTTATATTTCTTCTCCTAAAATCGGTGAAGTATCTAAAAACCCGTTATTTAATGCTTAAACCCTAATCGGAAAATCTCTCCG
>622FP001762 AT2G04390_1         :+U  EU:NC; range  -249 to    50.
TATTGAATATTGATGTTGTATCTTCATACTTACTTTTAGTTTTAGTTGATGTATCAATAGCTTATATTGTTTGATAATAACACTTAGGATTGTCATTTGGTTCTTAAAACCATGGGCCTGCCAGGTCCAATTAAGTATGGACAAGCCCAAAATGAAAGGATTTAATTTGGCCCAAAAACCATTTGGGTCCAACAACAATTAAAGGCTAGGGTTTCAGTATATGGGGAAAATTTTGGAAACTCCAAAACCAAAATCGTCGCTCTCTGCCTCTCTCGCATCTCCAAATCGAAATCGCTCTCT
>623FP004998 AT5G05300_1         :+U  EU:NC; range  -249 to    50.
GTTTATCATATCTCCAAATAGTGTTATTCACGCCTATTTTTGAAATCAGAAAATGTAATTACAAATTGTGACAATACGTTCTGAAGTGATATTTCAATTGGACCGGAAACTAAAATGACCTAGTCTTCTAACTCTTTTTGAGTCCAAACACTTGCCGCGTTATCTATGCAACTGCCATTGACTGACCAGAGACCTCTCTATCTCTTTTCACATTACATATATAGACATATACTTTCACGGATCTTCTTCACCAAATCACATAGTGACGAAGAAGGTTAAGAAACAAAAACAAACAAGAAA
>624FP004683 AT4G33160_1         :+U  EU:NC; range  -249 to    50.
ACGCCAACTAAAAAAGGTAGCTAGTTAGCGTTATTTCAGCTAACTCAAACAAAAGTTAGTTGGCCTAAGTTTTTCTTTTTGTTATTTTTTTAGTCAATTCCCTATTGAATAACTCCAAAAATGCTGTCATAAATTATTATTTTTGTTTTATGTACTTGTATTCTGTTTTGTCTCAATTATTTCTCCAATCAGACAAAGAATAGCAGTTTAAAGTCAATATTTATGTTCACAGGTTATAGTTTTGGTTTTGGGGATAGTAGTGAAGAAGAAGTTGCACAACACACAATCTTTCCCTTTTTA
>625FP001601 AT1G78190_1         :+U  EU:NC; range  -249 to    50.
TTATTTCTTTTTGTTGTTATCACATATTTTGTAAATTTGTGATTAATTTATAATCCTAGAATAAAACGAAAACCATGCTTTTGCTTGGCCACATAAATAGTCAACGGTTGACTCTTGACTGTCAACCATAGACTTGGAGACTTTACTGATCTTCTCGTATCTAGTTATGGGCCTTACATGGAAAAGGCCCATTTAGAAAAACTGAATCATAATACTCATAAAAAGCTCGCAAGTCCATTAGGGTACATCGTCAGCTACCAAGACATTTTTTCGTCTTCGTCGCGCGTCTCTTGCTCGATG
>626FP004142 AT4G13290_1         :+U  EU:NC; range  -249 to    50.
CCTTTTGGTGATTTATTTATCTATGCTATCAATTTTTATGCAAGTCTTTCTATAGAATATTTCTCTCTCGTCATGATTAATGCTAATTTTCAGTTTTTCACCTCCACAAACAAAAGACGGTTCTACTCGCACGTGTTAAAAGACGGTTCTGCTCATAAGCATACAAAAATAGAAGGCTAGGATCATAAATCTTATAAGTTACAAATCAAAATAACATATATATTCACTAAATACTTTACATGAGAGATTGAATTAGAAATGGAAATAATATTAGTCACTTTGTGCTTAACAACGCTCCTT
>627FP000006 AT1G01300_1         :+U  EU:NC; range  -249 to    50.
TTCATGACGTAAAAAAAGAAAGAAAAAGAAGCTACCACACCACTTGCATATTTCTTAAGTGTCTGTTATCCACCGAATCTAAAATGTCGCTTTTGCATTCCCACAATCTTATTAGATATTTGTATTCCCAGAGTAAAAGTATAATTCAAACATTTATTATTATTATTATAGGAATTGAAAGAAAATTAAATTTTCAAAAAGACCGCTTACTTGTTTATTATATACACAGAGAAGAGAACAGTCTCACTCGCCACTTTCCTCGAGAAAACGAAAAAAAAAGATGGTAGGAAGAAGAAAAGC
>628FP002980 AT3G11964_1         :+U  EU:NC; range  -249 to    50.
TCGCCGGTGCTCTCTCTTTCTCTACAACAAGAAGGTCGCGAATGTCCTACAGTGGGCCTCTCATAGATTGTATTTACAATAAAGGCCCATTACGATTTTTTTTTGGGTAAAATCCAAACCGACCGGTTCGCAATTTTTAATTTCTGGTTAAAATTACAAATCAGGCGGTTCCCAGAAAAAACCCTAAAGTTCGTCTTCTTCGTCAGTGTTAAACCCTACAAAAACAAACAAACGCAAAAACGAGCTCCCAACTCTCTCGCGTCCGCCATTGAAGATATGGTTGTACCGCAGAAGAAATTT
>629FP000950 AT1G52342_1         :+U  EU:NC; range  -249 to    50.
TACACTAGAACAAATTTCTGACCTCATGGTTTCTTTCTGAACACAAATCTCTAGACGTGCATCAAAACCATTAGCCACGTGTGACGTTTCGAAACTTTGTTTGGCGACATCTCTTCTACGAAACACCTAAAAGATAAATATGTAACTAAAATAATTTAATTTCCAAAAGAGTGACTAACATCTTTTTCTTTTTTATTTTTGTTATCAAGAGTGACGAGTATTTATACTCGACTTTTCTTTTGGTAAACCACACACACAAAATCTTAAATAAGAAGAATCTTTTAAATTTTTGTGTTGAGT
>630FP004089 AT4G11240_1         :+U  EU:NC; range  -249 to    50.
AATATGAATTAAAATTAGTTAGTTATCTTTATTTTTATTATAAGTTTTTGTCCAAAACCGATCCTAACCTAAATTGAACCAAATGAAACCACATAACTGGATGCAGACTAATCAACAACAATCGCACGTGCGTCTGAGAACTTGTCACGTGACCACTCCGCTCCTTTCTTTGGCTTCGAGTTTTGGATGATGAAAAATAATTATTACCGCGTTTATTATAAAAGTTTCTAGGGTTTACGAAATTTGGGTCTCTCTCCCTCTCTCTACTTAACGCTCTCTGTATCTTCTTCTCCGTCAACG
>631FP000415 AT1G17300_1         :+U  EU:NC; range  -249 to    50.
CTATTCACATGGCCACCATCTCTTAAACTTCAAAGCATGCACATGAGTTAGGTAATGTGTACTGTACATATGATAATGTAGATGCTGCTGAGTAATATCATCATCAGTAAATGATAAGGTAAGTGACTCAAAATCTGATTATTATAGCAGCAGTCAAAGTAAGATCACGTAATTAGATCCCAATAACTATTTCTTCAAACACACACAAATCTTGGTCTATAAAGCAACACGCTTTAGAAGTCTCTAGTTATCTAACTCATATCTCTATCCAAGATTGTCTCAGTTACTGTCACAAGAATA
>632FP005924 AT5G49800_1         :+U  EU:NC; range  -249 to    50.
CTTGAGAATTACACACGCATATATTAATATGTATATAATTAAAATTGTAATTTTCAAGAATGATTTGAGTAAGAGGAAGATGTATAATGATTTCAGTTCCCACTAGTCGTTGCATGTGCCATCTCTACCTTCTTGTCCCACTTACCCACTATTCTGCTTTCAACTCTGTCTCTTTCTCTCTCTCTCATTCTTTCTTTCTTAACCAAATCCATGACTTAAAAATGCAGAGCAACCACATCATAAGTCTTCATACCTTCGGATTCTTCAATCTCTTCTACACATCATGAACGGTCCAGTCCC
