# Supplementary material for: iPro-CSAF: identification of promoters based on convolutional spiking neural networks and spiking attention mechanism
Source: PeerJ Comput Sci. 2025 Mar 26;11:e2761. doi: 10.7717/peerj-cs.2761 (PMC12190325; doi:10.7717/peerj-cs.2761)
Supplement: Supplemental Information 1 [file peerj-cs-11-2761-s001.zip › raw data/A. thaliana_TATA_Data/Ptrain.txt]

>1FP005777 AT5G44190_1         :+U  EU:NC; range  -249 to    50.
ATACTAGAATATAAAATATGGTATTGAATTGAATATTTTCAAAAATAAAATATTAAATTTACGAAAAGAATAAAAAAACTTAAAAATCTCTCTCTCCTATCTCTCAACCACAACTTATTTTTCATGTCAGTATCCACCAACACATATATACGGCATATAAAAGATTTTAATAAAACCTTGGAACTATCTATATCTATTCAGACACACACGTCTATATATATATATACACTCATATACTACTTTCACTGTATCATTCTTGTTTTCTCTAAATTTTTCAAAAAACCTTTAGAATTTTCATTT
>2FP001322 AT1G67800_1         :+U  EU:NC; range  -249 to    50.
AATATATATTTATAAAATTAATAAATTAAGTATAAAAATATGCATAGATTTTTTTGGTAGGATAAAAATATGCATAGATTGTAATTGTAAAATTTTATTTTAATTTTTTTCTTATGGTATATGATCCCCCAAAAATTTAATTATCAAACTAAAATTTTAATTACTATAAGTTTACTTCCCTTATTTTTTGTTTTGTTTTTGTGAAATGGATACGTATATAAACGTCACAATTGGTGAATTAAAAAAATCAACTTCACAAGAGATCCTTGGGCTGATTCGATTACAGGTAACGTCTCTCTC
>3FP005627 AT5G37770_1         :+U  EU:NC; range  -249 to    50.
ACAGAAATTTATTATAGCAACTTGTCCTATCTTTAATCAAAGACATTTTTCTTTTTATTATTGGTAAATAAACATTTTGGAAGCATAAAATATGTAAAGTAAATAAATCTTTGGAAAGTAAATAAATTTAGAATTAATAAAGATGCCACCAGCTCACGCAATCTCAACGCGTTTTAATTAAAAAAACGCGTTATTACGTCACCCTCTCTCTTTCCCTTATTTATAACCAAATCCTTCTTCTTCACACACACACTACTCTAACCGTTTTTTTTCTTCTCTCAAATCTCAAAATCTCAATTT
>4FP000637 AT1G27180_1         :+U  EU:NC; range  -249 to    50.
GTTGCTTGTGTGTCCTATAGCACTAACGAAAAAGAACACTGCATCTGCGTATCCTTTTTGTCTTTCAAAACCTTAATTAGCAGTGTGTGCCGTTCTGATTTAAGATAGATATGGAACTGCCTGACGTTCCGGTGTGGAGAAGAGTCATGTCCGTTGTTTGGGATTATATAAAACTGTTTGCGTGTGATGTAACACTAAAGCCTAAAGACTCTAAACTATAATAACTATATAACTTCTTTACTGATTGTCGTGAAAGAGTTTCTGCATTCTTTGAGGCGTTGACTTTCAATATTGATATCG
>5FP005288 AT5G16600_1         :+U  EU:NC; range  -249 to    50.
TAATGGTTTTTTTAATTAGTATGTTATGTAGAATTGTAGATATTCCGATGGTCCGTAAAACGACATACATGATCTAAATGTCGATAAATATCACTTATGACCATATGTAAAAATATGGATTAAAAGGTTGGATAGATTTATAATTAATAGAAGGAAGATACGAGAAGAAATGTAGGTCCAACCACAAACATGGTTTTGACATCTCTCTCACTCTCTATATATAGGTTGTTGTGTAGCCTCTTTAGTCTTGGAAATACAACATATTATAAGTATATTAGGTAACATATATGATCATATCTC
>6FP001520 AT1G74950_1         :+U  EU:NC; range  -249 to    50.
CTTGTAAGGGTAAAATGGTAAAAACAGGAGTAGTAAGAGGGTGAAATGGTTATTTCAAGTGTGAAGCGTGGGGACGTGGGTGACGGTGGTGATCTGAAACAGTGGTCTGCCGTTAAAACATTAAATTAAAACACGTGTTTTAAATGTCTCTATGTTAATTAATACTATAAGAGTATATTTTACTAATTTCCGTATCTGCAACCAGCGAAAAAAAAGTAATAAAGAGGTCCTCCATTTCTTCCTCGTGACAAAACGCACTTGGCAGAGAAAGATAAACAAGAACCCTAAGTTTTTTTATAA
>7FP004876 AT4G40040_1         :+U  EU:NC; range  -249 to    50.
CCGCGACGGTTTGTATTCAGCCAATAGCAATCAATTATGTAGCAGTGGTGATCCTCGTCAAACCAGTAAAGCTAGATCTGGACCGTTGAATTGGTGCAAGAAAGCACATGTTGTGATATTTTTACCCGTACGATTAGAAAACTTGAGAAACACATTGATAATCGATAAAAACCGTCCGATCATATAAATCCGCTTTACCATCGTTGCCTATAAATTAATATCAATAGCCGTACACGCGTGAAGACTGACAATATTATCTTTTTCGAATTCGGAGCTCAAGTTTGAAATTCGGAGAAGCTA
>8FP004333 AT4G19810_1         :+U  EU:NC; range  -249 to    50.
TATAAATGAAGTTGAATATGTGTCTCTTGGTCCTTGCTTTCGCATTCATATTACACACTTGTGTGTTGACAAAATAAAATGCAAAATTTTGCCCCAACTAAGACTTTTTCTCGTTTAGCAAAAAACAAAAACTAAGACTTTTCTCTTTCGTAAGATATTATTCATAGATTTCTCATTTTCAAAGTTGAATTACGTAAGAAAGTAAATATACTTTTTCAATAAATAGACAACAAACCATCTCTGTTTTTCACAGCAACTCGAAAATGTCTTCAACAAAACTCATATCGCTCATTGTCTCCA
>9FP002292 AT2G33793_1         :+U  EU:NC; range  -249 to    50.
TCATATTTCATTTGGGTTAAAAATTGATGTAAATAGAAGTAACAGTGACTTTTGTTACCCACAATTTGAAGAATTATATGCATAGAATAATTTTTTATTTTTATAATAGTAATTATGTTAGCCATAACTTAAAGAAGAAAAAAAAATCAAAAAAGAAAACGAAAATAGTGAGAGTACGTGATCAGCTACGACGGCATCCACAATACGTAAGTGGGCTATATATTATTGTGAAGTGTGAAGTCTTCTAACAAACAAACAGAATTTCAAAATTCAAATTCAAATCCAAATCACACGAGCGAG
>10FP001386 AT1G70600_1         :+U  EU:NC; range  -249 to    50.
GATCCACCACCGAAGGCATGAACCACATGGTAACAACAACAACACCGGCGCGTCAGAAAGGCGCGTGAAGGTTCAATCATGTGGTTGTGGTAGATGATCTCTCTTCCCCCTCTACGATATAATCGGGCCTAAAGGCCCATCTCGCGTTATAACTAAATAGCCCAAAATGTCGTAAACCCTAGAGGGTAAAATAGGAAACGTAAAAATCCTTATCGTCTTTATAAACTCAGTGATATCTTAAGAAACCCTAGCCGCAAAGAGAGAAAGGGAGGGAGGAGAGTGTAGCAGATCGGCGAAAAT
>11FP002519 AT2G42290_1         :+U  EU:NC; range  -249 to    50.
ATGTAACAACAACCCACCTGCATCAATCAATAACTAAACTTCAAAAAGTTTCAAAAATAACCACAAAATGTCAAAAACCCAAAACGCAAATCCCAATATATCACATTTTTAATTAGAACTGTAGTGTATATATTATTAAAATTTCAAACCATAGTATATGGACAAGAATTCAAAAAATTGATCATGACTACATTACACCACGTTGCTAACATGAAACCATAAAAGAATCATACCTCGGTCAAATCTCCCATTATTCTTCTCCTTCGTCTTCACTGTTTACCGTTTTTCCTCTGCAACTTC
>12FP003622 AT3G50800_1         :+U  EU:NC; range  -249 to    50.
CTCCAATTTTCCAAATCTACCCCTTACATTAACCAATCTAAATTACTCCTTCTAAATTGCATGATGAGGGTATATTTGTAGTTTCAGTAAGACAAATAATATTGCGTGAGCTGTGTCCTGTCTGATTATGAACACTAGACGACAAAAACCTAACGTTACTTGAAGTTTCCGAATCACGAGGCTCACTCATTCTTCTTCTTCTTTCTTCTATATATATATAAAGCCCCACGAGTAGTTTGTATCTCTTTCAAACACACAGACGAGATCTTCTCTCTATCTTTCTCTATCTACAAACTTTCT
>13FP002731 AT3G02350_1         :+U  EU:NC; range  -249 to    50.
ACATAAAATAAACGAAAATAAAGGGTGTGAATGTGAAATAAAAACAAGTTTGGATTTGTCAATTGATCGCACCGACGCGGAAATCTTTGGTCTCCTCACTCGTCAGTCGTCACCATCCTCGACATTACATTGTTTTTATTTATTTAATTAATATGTTAGTTACCTCTGCACTAAATTAAATGAATAGTTTTATTTGTATATTTTAGGCAAGATGGATTATATATAATGATTAAATAAATTAAGGTGTGTATTCTTCACTAAATGTTTGAGATCTATCCGTCACACTCCAGAGGTTAAACT
>14FP003962 AT4G02090_1         :+U  EU:NC; range  -249 to    50.
TCACGCATACTTAGAAATAAGACAAGTTTTAAGTACGTGTGTTAGCAGCAGCAAAAGATTACCCAACAAACCCATCAAATTTTTCTCCCCATGATCCCACCAATACAATATACATGTTTTGTATATGAATAATTTATCATTAAAGTCAAAAGATGGAACCGTTTAACGAACTCAATACAAACCAAACCATTTCATGTGTTGTGTGTATGTGTGTGTTTATATATATTTACAATTTACACAAAGACACTTATAGGATCACTGTGATCTGAGAATGGGTAACGTTGCTGGTTCCCGAAAGTT
>15FP005935 AT5G50160_1         :+U  EU:NC; range  -249 to    50.
GAAAACATGAATAACTTAGACATTTTGGTAAAGAACTAAAACTCCCAAAAGTCATTCTTTTTGGGCATAATCTATAAAGTTTAAGAACTTAAGAATAAATAAATAAATCATAAAATAATTGAATACACAGTAAAACTAAAATCTACATCTCTTGATAGTTAAAAAGAGAGTTGTGATAAGGTGGTGGGGCCTTTCATTTGGCCTTCTTTTTTTTGAGTCCATATATAGAGAAATTGGAAGAAGTTGATCAAAAGGTTCAAAACAAAACCACTTTTCAAACATTGGAACTATCTAAGTATT
>16FP005291 AT5G16840_1         :+U  EU:NC; range  -249 to    50.
TTGTTGATAAAAAGTAAAATTTTTATGTATTTTTTTCTAATAAAACATAAACTTAATAATTGTGTTACGAAACTCCTAACTTTTGTTTTGAACTGAAGAGGGAAAAAATAGAAATATATACTAAAAAAGTGAAAATATTAATTGTTGGAAACAATTAGGGACTAAAATAGGATTAAAGGGCGTAACGCAAACCCACACGTTGAGTGTGAGGTGTCATATAAAGCAAAATACACTCTTCCCTCTCTATCTATCTACGCATCATCGATCTCGAAGTACGTTTCGGTTTTCAGGCCAATCTCT
>17FP005856 AT5G47220_1         :+U  EU:NC; range  -249 to    50.
TCTTTCTTCCAGAAATGTCATGACCACATGACGTCATCTTGACCCTTCTTCATTGTGATATCTGTGGATAAAGCGCACGTGTTTAATTCACGAACCTTCGTAGTAACGAAAAATCCACAACTTTCATATTTTTTAATTACCCACTAAACTAAAACAAATTTGGAAAAACATGAAAAACTTTTTCTTTTTTTCCAGGTTCGTGAACCTCGTACCCTCTATATAAACCTCTTAACCACCTTCCACATAGAAAAAAGTTCAGATATTTGATAAATCAATCAACAAAACAAAAAAAACTCTATA
>18FP003873 AT3G62100_1         :+U  EU:NC; range  -249 to    50.
GCAAAAAAATCCGAGCACAAAGTCAAAACCAACACTTTGACCAAGTGTCTGCATGACACGTGTATTTGTCTGCTACATGGACAACATCTTTAACAACACTGTCTCATCATTCCACCATTTTCTTTAATTAAAAAAAAAACATATCAGAAAGACCATTCCAATATTATTACTTCTTCCTTTTAAGCTCTAACAATTAAATAAAAATTTCCATTCTCTATATATAATACACACACGTTCAAATCATTAATCACCTGTTTTAGATAAAATCATAGAGAGAGAGAAATAGTAAAAGAAATAAAA
>19FP002112 AT2G27140_1         :+U  EU:NC; range  -249 to    50.
TATTTGTTCTCTACATGAAGCCATCTCCACAAAGCAAAGCATTTCTCCTATTTTTAAAATTTCATTTACTTCACTTTTTTGAGAATTGGAAAATAAAGTTGTAAAAATGCATATAAAAAGGAAAGAACTTTATAGAAAGGAATCATAATAGATAGGCAAAGTTAAGGAATAACCCAATATCAAAGAAAACAACTTAGAAAATTCATCTTTTCTTTGGTATATAATGAAATCGCTTAGATACTCTCTTGTATCAACATACACACAAAATCCTCTTATTCTACATCAAACCAAGAAAATTAT
>20FP000715 AT1G30710_1         :+U  EU:NC; range  -249 to    50.
TGCCATTTGTTTTAGAATCTTGTTTCTATTAAAGTTCAAAAAATAGACCGGACAAAGTTATAAATTAGGATTATATAAAACAGATATGGATATGAATCGCCATAATAAGCATTAAACCTCCATATTGAGTAATTGACTAATTTACAAAGATAAAAAATCTGCAAAAAGGTATGCATTTACAAGAATAGCCGATTCTATTCATGTCAAATTTACAAATATATAAGAATACAAATCCCCTAAACACATCTTAACCAATTACTCAACAAAAGAGAAGAAAATGACATCTCTAACAACTCAAAC
>21FP001136 AT1G60987_1         :+U  EU:NC; range  -249 to    50.
AAATATATAGATATCAAAAGAATGATTCTAAATAAATAAGTAATCAATACCTATTTTACGTGATGATTTATCCAATTTTGGTTTGTTAAACATTAATATCACAAATGAAAATGTTGTTAAATATAGAAAAAAATCATGATATAGTTTCAGATAAGGCGATAAGGGCCACAATTTAGTGAATTTTCCTTGGGCCTCTAATATGTTGGATCTGCTCTGTGTATATATGTAAAATGTAAGTTCGTTCTTGGGACAATCACAAGCTCTTAACAACACATAAGCAAAGAAAAACAAAAAATAGAA
>22FP005515 AT5G26280_1         :+U  EU:NC; range  -249 to    50.
TGACAAAAGGAATAAAAGTACAATATGATGCTTTACACATTCTCAGTCAAACAAAAACGATAAAATGAATGTGTAAGATAATATTGTTTAAAAAAGAAAAAAAGAACAAAAAAAAGATAATATTGTTTTCCCGACGACTAATCCACTTTCAGTATTTTATAAAATAACTGAACTCAAGTTGCTCGATCAAACAAGTACCCTTAAATGTCTCTCTGTCTATATAAATGTACACTCTTCCCAAACAAAACCATATCTCAAAATATGAATAATCAAAAATGGAGTATAGGTTTCATATCTCTC
>23FP002517 AT2G42140_1         :+U  EU:NC; range  -249 to    50.
TCTATTGAATCTCAACAAGACATCAATCAATATTATTTGCCTTTATTAATAATATATTCAGGATCTTTACGTTCTGCTACGATATAAACTAGAAATACGAGTTGACAAAAAAGAAAAAGAAAAGGAAAAGGATTAAACATATATTACCTAGTTGTCACTAAAACTTGTACATCTAAAATAGTTGATTTTTCTTTACCATTTTCTTCTATCTTTTCTCCTATATAACCTTAACCTTATCACATTTCACTTACCAAAAAAAATCACCAACTCTCTCTTCTGATCACATAAACCCTAATTTTT
>24FP004305 AT4G18372_1         :+U  EU:NC; range  -249 to    50.
TAAGACCCTATTTGGTGCAAAGTTGTACTTATATGTTGGTATTAATGATTGTGAAAAAGTGATACTACAACTAATCATAGACTGTTTTGGGTAAATTTCAAAATTTATTCATCTTGCAACACTTGAATATTACCAACATGGGTGTAAAATTAACATAAAAATCAAAAAGGATAAAAACAAAAACATTTAAGAATACAAGGCCCATACTGAAATTGTTTATACAAAGCCCTTTGAGTTTCTTCTCTTTGTGATTAAAAAAGAAAGCAAAACTCTGTAATCGAAACTGAAGAAAGCCCTAAG
>25FP003969 AT4G02485_1         :+U  EU:NC; range  -249 to    50.
AGAGGACCGGGTGTTTCACTGTCCGAACAAACAGCTCAGATCAGTTGCAGATTGCTGTCATGGCTCTGCTTCTCCTTGCCATGTGATGTCAACCTACATGAAGATTTTTCGATCAGAGGAAAGAACTGATATTAATCTTTAGGATTAGGTTGTTTTAATTACGTTCTTGCCAAATTTGATTTGATTTTATGGAATTAATTGTAAAAGACTTGGGGCTATTTATATGAAAGTTTCGTGATTTTCATTGATAAGTAGGTCGTCAAAGAAATAGAGAAGAAGCCCAAAAAAATAAAATAATGG
>26FP005996 AT5G52710_1         :+U  EU:NC; range  -249 to    50.
CACTAATGTCAGAGACCAGGCCACACTCTCTAACCATATATCATATAGAAAGACTAATCTAGACTCAACTTGTTTTTATTAATTCTACCATCTATTATATAGAAAGACTCAAATTGTTCGTTGGTCTTGATGTACATAAATTGATTATTTCCTATTATAGTTCCAGTGGCTGAACCTAATCATTACTATATTCACTAGTTGCAAACAAAATATCGTATACATATAGAGGGAAGCAGAGGGTTATTTTGCAAGCTGCGAGGTTCCTGTCACATTCATTTACGTTATCTCTCTTAACTCTTC
>27FP004323 AT4G19050_1         :+U  EU:NC; range  -249 to    50.
TGTAGTAAACAATTCCAAAAGTCATATATTCGAAAAATATAGGGGCATAATTGTTACTCTGAATTCTGAAATAATAAGGGTGAATAATTATTGGAAGAATCTAATATTTATACTTGGCGTTTTTGTTTCGACAGAGTGTAATCTAAAACTTGAATTTTGTTATTGTTGTTTTACAAAATCAGGATAGGCTTGACATGGAAGTTATCGGAGCTGGACTTGTATAAATAAGTGAATCAATCAACGAAGGATAACAAAACAAAACATAAACAAAAACTAGAAAGAAAAAACTATCAGTGGAGA
>28FP004914 AT5G02210_1         :+U  EU:NC; range  -249 to    50.
TTTTTTGTTTTTTGATTATCAAAGACCTAGTCATACTTGTGATATTCTCTTAATTATATCCGATATATTTGGTGAAAAGATTTTTTTGCATATATTTTCGGGTAGATTTTGTAAGTTGGGATCGGTTAATTATTTGGATATTCTCTGTTCATTTGTGTTTTGTTTATTTCTCCAGCTTTCAATTCATCTCTTTTAACATACTCGTGTAATCCCTATATATATATATCCTCTCTTAACTGTGACTGACCTATCGTCTTCGTCTGTTCCTTGATTTTCATAAGATCCAATCTCTCTCCCTGC
>29FP002857 AT3G06570_1         :+U  EU:NC; range  -249 to    50.
AACAGAATTTGTATAGATACGCTGTTACTTTAGAGGCACGTACAATATATAAGAAATTGAGAGGAGGTTTGTACAGCAGAAATGGTTGAATAGAACTACAAGTGTATTACGTTTAAAGAAGAAGACAGTAAACACTGCCACGTAAGCTAGCCCAAAAGGGGATATTTTTTTTTTAGCACAGGCCCAAAATAATATTGAGCCGGCCTGATTTAGAGGCATATATAGTGTTTAAGAAACGAGTGGTTGATCAGACTCTGGCATGTCATCAATGTTGTCCCCGCCGGTAAAGAAGAGGAAGAT
>30FP003532 AT3G47180_1         :+U  EU:NC; range  -249 to    50.
CGTCCAAGATATGACTTTTCTTTCTTCGCAAACCCAAAGTTAAGGGAAAATGCATACCTGATTGGCAAATTTAAAACTTATGCAATATTTGCTTATAATAGCGAAAAAGGATACCCTAACTTCCGCATGTTTCTTTTGTATTACTTTGTACGGAAGCTGTCCACAATATTCATTTCTTGTTGCTTAAGTAACCTCTCTGACATGAAAGCCATTTTCATATAAAATTCCGGAGCTCGGCTTCCTAACCATAACACAATCTACTTATTCTTCTCTAATGGATAACCAAGAAGAAGAGCCTAA
>31FP001974 AT2G21725_1         :+U  EU:NC; range  -249 to    50.
TATTTTGATAAAAGCACATTTATTTATTTTGAAGTCAACATTTATTTATCCAAAATCAAATTGTATGGAAACAAATTTGTGTTTTAACTTTTGTTATATTAATTGTTAAATTTTTGACCCGTCATATAAGACTTAATTTAAGGAGCATTGGAGCAAGTAAGAAGTCAAGAACATCAAAAAAGATTTACAACCAAACTGGGAAAAAATATGTATATATATATATTATAAGAGAAGAAGTTTTTTTAATATATAAGAGAAAAAATTAGATATCTACGGAAAATGAAAAGCGAGAAATCTGCA
>32FP004615 AT4G30270_1         :+U  EU:NC; range  -249 to    50.
TTCTAACAAATAATATGCTCATGCATGCTAATATTTACTGTAACATTTAAAAAAATTAAGGATGGTAAACATAATCTGCTTACCAAATGATGGAGATACTCAAGAGTCCAGCTGTAATACATCTTGCATGCAATATCTTGATATTAGCCTCCTTTTGTTCACCCACTCTCTTCTCTTCTTCTTCTCATTTATTTATATGTTAAACTCTCTCCCACTATATATATCTCTCCCCCTTCTTCTCTCTTCCTCACATTCCTCACCAAACCCTCTCCAAAACACACCCACACGTACGCACACACA
>33FP004575 AT4G28775_1         :+U  EU:NC; range  -249 to    50.
ATAAGTATCAAAATGGATTATCAATCTTTAATTTATAAAATTAACTGAATAAATTGGAACTTTATTAGACTTTCAATTAAGTTGTCCTTTTAAAAATATTTTCAATTAAAGATGATTTTTTTTTTGTCAAACAAAATCCATGCATGATGGATAATATTAAATCCAAAATCTTTTTTTTGATTACCCACGCCTAATCTAAAAATTCCTATATCCCATATATATATGTGTGTATGTTACATAATATCCATCAGAGAAATCAACATAAACCAAAAAGTGATGGATAACAAAACATCTTTGTGG
>34FP000813 AT1G43710_1         :+U  EU:NC; range  -249 to    50.
ATTAATTAAAAAAATAATCATGTATGAATCTCATGGCAAGTTGGTAACCTTTTAATTTATTTACATAAAGAAATAAATCAAATCTCATGACTACCTTTAAAAAACATTATTATAAAAAAAGAAAAATATAAAAATCTCACGAACAACAACAACAACACACACAAGTGACTACGAAAGGGCAAAAACCAAAAAGAGAATCAAATTTTGCCTCTTCTATATAAATCAAATCAACGACGAAGCGTCGCTCTCGTTTTCTGTGTGTCTCTCTCTTTGTCCCACCATTTTCACCGCTTCTCCTCC
>35FP002345 AT2G36080_1         :+U  EU:NC; range  -249 to    50.
AGTAAACTTTTTACATTTATATCAAGGATATTAAATTAGTTTTCATATTGTTAGCTTTGCTGAAACCCAAATTAATGAGTCCAATTTTTAATTATTCTCTTTACATCAAAATTCATATCTACAATTATATTCAGAAATTACTAGAAAGGCATATCTTATACATACTTGATGTATTATAGATAAATTTTCTCTTTCTTTTGAAACATATATATACAGATATAAATAGAGGCAGATACATGTAACCTAGCCAAAGGAGCATTGGTATCTCAAACAATATTTGCCCTTTCTCTATCTCTCTCT
>36FP004874 AT4G39950_1         :+U  EU:NC; range  -249 to    50.
AAAAATTCCCATCAAGAATAGAAATTAATAAACAATGATATCTCTAATAATATAGATATTTTGAAACGTTAGGAATAATCGTAATAATGTTCAACGTTGGTGGTGGTACTCAAGATGGACCCTCCCTCCCACATTTTCCTCACTCCTTCGTAAGTCCTTTCCACGCATAAGGGTATTATAGTCATTTCACATAAACTAACGACTACTAGACTTGTATATAAATAGGAAGGTGAAGCTCTCTCTTTATCCATGCAGAGACAACAGAAACCACAACAAAAACTTTGAGTCCTCTTCTTCTCT
>37FP003398 AT3G27500_1         :+U  EU:NC; range  -249 to    50.
AACTACTCGATTTACGTGTTGAGCGGTGAAAGAGGAAAGGTAAGAATATAAAAGGTCCAAGTAAATAAACTAATATGGCAGACAAAACCTGAGTGGGACAATCGATATTAGTGTTTAAACTAAACAAAGACCAGCCATGTGCCCACTAGTTGTACTGATATATATTTGTCAAAGTCATATATGATAATGTAACAAGTAGCATTGATTTATTTAGAGTATATAAAGAAACAACTATATTGATCCATTATTACATGAAACCGAAGTTCTATTACCCCCAAACATTATTTTGCATCCTCTTCG
>38FP003277 AT3G22810_1         :+U  EU:NC; range  -249 to    50.
AAATGAAATTGTTTTTGTATGTGTATATATATATATAGGATAAAACATATACTATATAAAAGCGTATAAAAGTGAGATAAGAGTGTGTATATATATGTATATTTTTTTTTTTGACAGCAAGATAAGAGTGTATTAAGTTACAAAAAAATAAATAAATTACAAGCAAATTAAGAGATAAAAATATCGTATTTATTACCTTTAAATATCAAAATTTTCTTTTTAAGAGGAAGAGTAATAAAGCAAAGCATTGAAGCAGAGAAGAGGAAAAAAGCTGTGACTTTCATACATTACTCTCCCTCT
>39FP004009 AT4G05070_1         :+U  EU:NC; range  -249 to    50.
AACTTTTCCAAATAAACAAAAATGAATTAAAGTAATAAAATATCCATTCCTCTTCGATCATATCCACAGTTCCCACACCAACATGTCGCGAAAGTTCCTAAAACCGCCACGTGTCAGTCACTTATCCAACAGTAATCCAATTATTCGTCAAGCCTCCGGTTTATTACCGTCTAAACCGGTAGCTCCTCCCAAATCATATGGCTCACTCACTTCTCCGTCTATATAAACAAAACATCTCTTACTCTTCACAAAAGAAAAAACTCTCTTCGGAATCTGAAAAGCCATAAATCAGCAGAAAAA
>40FP000698 AT1G30040_1         :+U  EU:NC; range  -249 to    50.
AACTTCGATTTCATAAACCCAAATAAGAAAATAAAAACAAAAACTCCACGCTGTATTTCCATGTGTGCGAGATACAAGAATAGACTCGACATGCAAAATAAAAATAAATATGACCAAATAATCATATAATATCTTAGAATAAATAAATTAAAAAATCATAGTAACCATTTTATAAATTTCGTAACCTTTTCTCCGTCATCCCCCACATACCACTCCCTATAAATGCCAAGCAAAATAGCTTTCCTCGATAGTTCCTAAATCATAACTACAAAAACTTTTCCTTCTTCTTCCTCAACCTTT
>41FP004537 AT4G27652_1         :+U  EU:NC; range  -249 to    50.
GGTTTTGGTGAGTTATTATAGTAAATAAATATAATACTAATAAAAATGTATTTATTATAATCTATAGATTAGAGAGACAGCTAAACGCTAATGTGTAGTTTATGCGCGTACGACGCGGTTAATTTTGTTTTCTCTTTTTTTTTTAAAGTAAACAAAGATATTAAAATAAAATAAAACACGAGACCGTGTCACTAACTAACAGAGACGTAGCTACACATATATAAAGAGATCGAGAGGTCTTCATTTCTCACAAGCCACAACAACACCAATCACACTTCTCAAAAAAGATCAGAGATTTCT
>42FP000842 AT1G47500_1         :+U  EU:NC; range  -249 to    50.
ATCTAAAAACAAACACTCATAATAGCAGTATATAACAAACAAACAAAAAAAAAAAAAAACGGTTAAGATCTAAACTCTCTCCGTACAATCCAACGGTTGTCACTAAACTAGGATGGCTTTAAACCTAGTAACTCACATAAACCCAAAAACCGGACCCGTATTTGCCAGTTACCACCGAAACCGAATCAAAAACCCTTAATTTCGACCTAAACTTTGCCATATTAATACAACTCTCAAAACACAACTCTCAAAACTTCCCCTGTTTGGTCCGAAACCGAAACTACTAACCCTAATCTCTCA
>43FP005907 AT5G49130_1         :+U  EU:NC; range  -249 to    50.
AAAAATCTCGAACTTTGATAGTATAAGAGATATACGATTAAATCTTGAACTTAATATCCTATATTTTTCTCAAACTATACTTAGTTTGTATTTATACTTGTATATATTAGAGTCCACACAAAGAAAAATGGATAACAAATAATGACATCAATATTTTGGGAACCCCCACCATGCCAAACCCAACTCCATGTTACAAAACAAAACAAATAAAATTTCTTTATAAAATGGCATCTTCTCTTCATATTTTTTAAATCTCTCATCTCAATAAACAAACACTAACAATGGTGGTCGAAGAAGATT
>44FP005678 AT5G39850_1         :+U  EU:NC; range  -249 to    50.
AGTTTGGAAGTTTATAGTACTACTGAAAATATGTCAAAGTTTACCGTCCGGTACCACTTAGAAGGTTAAAAACGTTATTTTCCCATTTTCAAAATAATTCAGATTCATTGAGCCTAACAAATTATAGAGGTCAATGAAAAAAGCCCAATGGGCCAACCCAACCAAAAGAAATCATTTGAGGCCTTAAGACCCTCTAGGTTTTTCATAGTCGTGTAATATAAAAAGCACTTCGTCTTCATCGTCGCGATCAACTCTGTCTTAGTTTTGAGCAGCAGCAGCTATGGTTAACGTCAGATTCTA
>45FP005876 AT5G48010_1         :+U  EU:NC; range  -249 to    50.
ACAATTTTTTTTTTTTTAATTTTTGTTTTTCTCAAAACTAACACATTGTTTATAATCTATTATAACTCAAACAAACCAATAATAAAATCATTTACATAATAGAAATCATCAAAAATAAAAATAAAAATTAATTGGTTTGTATTAAAATTTGAAAACATAATTTAATTGCAAGAAAAAAAAATTCCTAAAACATCGACTATAAAAAATACGAAGCGAGTATAAAGTATAATGTGTCCTCCTTGTCCAAGTAAACTTAGAGCAACCTTACAAAATGTGGAGGCTGAGAACTGGACCGAAGGC
>46FP003814 AT3G59580_1         :+U  EU:NC; range  -249 to    50.
AATAAAATCTCTATCAATTCAATATTTTTTTTTGCAGTAATATTATTTACTGAGAGTCACCTTTAAAGAATAAAAGATATAAAAAAAATCCAATAATAAAAAGGTAATTGTACTTTACTTTTCACATTACGTCATCCGTGGTAGTGGGGTCGATTAGGACGCATCATTTTTTTTTTACGGCTCAGTGACTCACACACACACGCCAAAAGCAGAGTTTATTAAAAACAGAGTAAATTCGCTATTCCAATCAAAAGGTGAAAGAAAAAAAAACTCAAGAGTCTCTCCTCCATTAATGGAAGG
>47FP000298 AT1G12663_1         :+U  EU:NC; range  -249 to    50.
TTAACGTATATTTTGTCATCATAACTAAACAGATCTCCAAATCCCAAACGAAAGGAATCTAGAAATATTAATTTCCCACTATGTCATCATTACACAAGCACTACAGCCTGATTTGTGGATGAATCTGGAAATGTTAACTAATATATAAACTTACACAGTCTCTATTTTAACAAGACATGATAACCCAAGCAACATTCACAGCTTACAAAAAAACACTTTCATAAAAAAAAAAGCATATCATCTAGAGAGAAAAAAATGGAGAGCAAAAGAGTGACATGCAATGTTGGTGGCAGTAATGAT
>48FP001529 AT1G75300_1         :+U  EU:NC; range  -249 to    50.
TCACAGTGCTTTATCTCTATATGCATCCATCTTTAAGCCATTTTTACGGTCTATAAAGCTGTGTAAAACCACAAAATATCTCACAATTTTACATATGGTCAAATGAGAAAATTTGGATTTAACGAGCATAACATGTTTATCATGGGAGTCAACATCTATGCACCACATGAGATGTTGAGTGAGGGTATTGTTGTCAATCAACCAACAAATTCTGTCCATAAATTGCCTTGCCAACGCCACTCAAATTCCACAGCATTATTGAATTTAGTAGTACACACAATCATTAGTCATTACCACGTT
>49FP003111 AT3G16360_1         :+U  EU:NC; range  -249 to    50.
TTATAGAGAAGTTATAGAAAATTATACTGAGTATACATCTATGTGTCATCGAAATAAGCTGATAATAACGAATACACGTTTTCTTTTTATGTCTGGAGTAGAATACAGCATTCATGCCCTTACGTTGCAGGTTCCCATCATTTTACAAATATTCTCTTCTCTTTTCTACTTTCTCTTTTTTGATGTAATACGATCTATTTATTTATTCTATATTTCACTATATATATCTCAGATGTCCAACGTTTCAGTATTGCATTGCCACTCGAATTACCTAAGATAAAAACGAATTATCACTTTGAT
>50FP004132 AT4G12940_1         :+U  EU:NC; range  -249 to    50.
TTTTTATATAGGAAAATTTAACAATTAGAAAATAACAATGATAAGTTCCACAAAAACAAGATTCCAGATTTTTAGGAAACAAGGAAACTTCTCTTTCATTTGTTTTGGCTTTATCGCTTTTTCTCTATTTTATATATCCTATAAATATATGAGTTTAATTATACGTAACCTAACCTAATCCCAAGAGAAAAAGGAGTTGAGAAACTTCTGTCTCGATTATATATCACGACATCGATCAGAAACTAGAAGCAACAAAAAATTTCTAGTTGATGTCTCTGCCGATGTCTCTCACCATAAAAC
>51FP006384 AT5G66950_1         :+U  EU:NC; range  -249 to    50.
TGGAGAAAGAAACAGTAAATAAAGAAAAAGAGCAAAGAAAGAAGCTTTCATGGGTCCCAAAATAAAAAAAACAATCACCAAAAGATATCAAAATACTGAATTAAAAATTCAAATAATCATATGTTATGATGCGTGGATTGAATTTAATTTTATTATTAAAAATGATATATTGGAATTGGAACAGCAAGTAACAGCAAAGATTAGGCACTTGATTGATATATAAGCTTTTAAAAAGTCAAATGGCATTTTAGTCACTTTTTTTGGTTTTGAGGGACAGATTATCAAACCAGAGTCAGAGAG
>52FP002300 AT2G34060_1         :+U  EU:NC; range  -249 to    50.
TTAATATAAGCCATGATTGCTTCCACATTTTAGACTAAAATACACAGAAAAAAATGAGATCTTAACCCATGTTTCACAAATTTCCTGTCACTCTTTGTTTTTTGTCTCACAAAAGTATTTTGTGTTATAACAAAATCAACTTGTTTGTCACTGATATGAGATTTGACTTAGGTTGTTTTGTTGTCATTATTTTGAACCGTACAAAAAACTGTAAACTATTTATAAGTTGGTCCAGACTCACAGTATCTCACAAGTCACAACCCCACCATGCATGTCATATCTCTTTCGTTATCCTCAATA
>53FP001249 AT1G65486_1         :+U  EU:NC; range  -249 to    50.
TCTCTGCTAATATTAAATGGCAACGAAGTCGTCTTTGATTTTTTTTTTTTCCCCAAAAGAAGGGACAAAACACTTATCTATTAAATTCAAATATTTCTAGCCATTCGTTTATCTAATCTTATAGGCTTGTAGCTGATGTAGAAACCGCGTTCACTAGTGAAAATTTGCAAATAAAGTTAAATAGCAAAAGCAAACAAATATGACGTTACGCTTCTTTTATATATCTAGCACTTGCCAATTCCGATGACCAAAAACATGACGAAGAAAAAAATGGGTTTGATGTCACCAAATATCGCTGCA
>54FP003680 AT3G53510_1         :+U  EU:NC; range  -249 to    50.
CCAAGAAAAAATACATACAATAACGGAAAAATGTGGATGGATTTGCCCAACTCCTCACCTACTCGTAACTTACAATTTATATACATACGAAAATATAAACAAAAGCTATGTACATGTAAATATGAAAAGCTACAAAACCCAGAACAACTCAAAGTTAGATACTTAGAGATCACCAAACTAATTGACAAGTTTCTCCCTCATTCTCCCATCCAAATATCCTATAAAGTCGATCAAAATTGTTCTGTGGGTAAGACCTTTAGACACATTACCTGAGGCCAAAACATTAACCAGACAATAATT
>55FP001650 AT1G80010_1         :+U  EU:NC; range  -249 to    50.
GTTGATATGTGTTATTCTGTTTTCGTTTGTCAACTTCTTTATCAAAAGTTGTGTGCCCTATTCGTACGCCTGCGAAGTCCCCCCAAGAATTGCCCATGTTGAGTTTTGATGGTAGTTAGTTGTCTATGTTTTATATTTTACGCAAGGGGATAGTGGTGGTGCTCAGTCAAATTTACCCGATTCGTGAGAAATGAGTCATTGAGGAATTGTTACCATATATATAAAGACATGCCTCCGCTCTGGTTATTTAGTTATGCGACAAAAACAAAACAGACCGCATAGAATAGATGCAACAAACCA
>56FP004832 AT4G38680_1         :+U  EU:NC; range  -249 to    50.
TTTTTATTTTAATATCACGCTCGAATATACAATTCGGAATGTGCAGATGTTTTTTTTGAAGGCAATTTAGAAAAATAGACAAAAATCGAACAAACATATATAGAAATAGAGATCTAAATAAAAACATTTATTTTATTTCCTCTTGGAAACAAGGAAAAAATGAATTGGGGTGGGTGACGTGGCAGTCATACCCTTGCCACACCCTTCCTATACGCATATAAACAGCAGCTGCGAGGAGAGAGAGATTTCAGAGTATTTTCTAGGGTTTCGTTTTTTTTAAAGATTTAGAGAAAAAAGTGA
>57FP002707 AT3G01440_1         :+U  EU:NC; range  -249 to    50.
GCTTATGATCAGCAACGGAGGGAAGATTTTGGGGAATCGGCGACACTCGGCAATACAGATCGGTGAAGGAAAAAGCAAAGAAGATACAAGTTTTTTTTGTCACGTAAAACGGCACGAACTCTACTTTATCAATTCAGGAACAGCGAGTAGTTAAAATATTGAATTACGAAAACACCCCTTGGTTCAGATAAAATCTTTGTGATGGCCGCTTTTCTCATTTATAACGGATAAAAACCGTAAACAATACACAAGAACAGAGGCTGACACCTAAAGCTTACTCTCTAACTGCAATGGCTCACT
>58FP000512 AT1G21340_1         :+U  EU:NC; range  -249 to    50.
GAGAAATTCATCCAATTGTTTACCAAAACTTAATAGGAATAAATCTAACAAGGACCAAATTCGAAGGTAACTTGACGAAGAAGAAACGGAAAAGAAGACGCACGGCTCGGCAACCGCCCACGTTTACTTCGAAACAATTCACACATTTATCGATGCACCTCTGCTTCCACACACACATGCTCTTCCTCACCTCTCCATTCACACATACACACCCGTATATATAGAGTTACATGAACTCAATTATACACCAAGTGCCCACTTGCTAGATCTCACAATCTTTCACACCCAAAAATCATATAA
>59FP001202 AT1G63640_1         :+U  EU:NC; range  -249 to    50.
GAAAAGTTGAAATATCTCCAAACTGAATTTTGGATGGGAAAAAGCGGGAAGTCGAGAGAGTACCTTATTTCTAATTTTCTATAACGAGGGTAGGGCCCACCAAGACCATATAGCGTAAAGCAAAATCAAAATCAAACAATTAGGAAAAAAACATAATTTTCTCTTTTTTCGAAATTCGAACCGTAATTAGCCTTTTGTTTTTCTTGGAATCTAAAAGAAATAAAAGAGAGGAAAAAAAGGAGGAACAGTGAGCAAAATCGTGCGACTGGGAAAAATTTCGAATTTTTTTCTCTTCCGGCG
>60FP001367 AT1G69850_1         :+U  EU:NC; range  -249 to    50.
CCTAAAAACAAAGAAATAAAGCTAGTTTTCTCTAGAGGAGAAGAAAACAATGTTATTTCCTAAGAAGAGCATAAAGAAAACTACAACATGAAGTCATTTTCTAATAATAAAGAGGGCCCAAATTCTTCTTTCTTCTCACCCAATTGGACCCTTCCTCAATCCCTTCTCCTCTCCTCTCTTTAAATTCCGCTAATACCCTTCTCACTTTCACTCTTATATTTCATAAAAACCTTTTTTTATATCTCCTCTACCTCAAAGTTTGAGAGAAAGAAAGAGAGAGAATGGTGGGTTCTTGAAGCT
>61FP002206 AT2G30460_1         :+U  EU:NC; range  -249 to    50.
ACGAGAAGTGTAGCCAATGCTATAGTTAAATATTATATTTAATACTACACAAAAAATCAAGGTTATTCAATTCAAAAGAAAACCACAATGGACAATATATGCCACATTTGCACCTGAGAAATGAAATACATCCATGTTTTCAAATTTACATTTAGCCCCGTTATAATATTAATTACATATAGGACCCAATTTTGACGTATGGTGAATCTCTTGGAATTTACAAAAATAGGCTTCTTCTTCCAAATTCACAGATTCTCTTCTCCTCCATTAGAACTTGTCTGATTCTCTCAAGGTCTCTCT
>62FP004469 AT4G24960_1         :+U  EU:NC; range  -249 to    50.
ACTAACCGAACCCAATCGAACCAGACAGACCAAAGACAGACCAGACCGGACTAGTTGTATGTCGGCATCAGCGTTCTAGTACGACGTTAATTAAAAAAATAAAAATAAAATATTATTTATGATATTCCACCAATAAGAGCCAATGAAAAGTGTGTGAACCAACCAACTTCTGTAGCAAACCGTACCATTTCTCTCTTAGATACCTTTACCTTCCTTCTATAAATTAGGTTCTTCCTTTCACATTTCTTTGTCTTCTTCTTCTACATAAAATTGATTCGCCTCGAAATTTACACAGACTTG
>63FP002466 AT2G40340_1         :+U  EU:NC; range  -249 to    50.
GAAAATGAGTAAATGACGTATTCAGCTATAGTAAAAGGGATCATAAGCGGAAATTACAAAGAAGCTTTGAGGGTAAAATAGTCAAAAAGCATAATCAGAAATAACTTAGGCCCAAAGCAAAAAGGAAAGGACTCTGGATCCAGCCGCAAATCAGAATCTGGTAAGTTCGAACGCCACGTCATCACCTAAATATCTGAAATATCTAATTAAGACTTGTCTATATATAAAGGCTTCTCCTTTCACAATCCCAAACCTTTCTCTTCTCTGCTAACGAGAAAACAAAAGCTATCGTCTTTGCTA
>64FP003761 AT3G57270_1         :+U  EU:NC; range  -249 to    50.
GTTTGACTTGTGAGTGCACTTATGAAGAGTCAAGAAAGACAAATGTCTCTCTCTGTCTCTGATTATGTAGCTTACCATATATTACACCATTGTATTAATTATTCAGAGATTACCAACTCATTATTTTATCTTGTTGCCTAATTCCGTGTATTAATTTTAGTTTCATATTGACATTTTACATTTGGTTATATATTAATGTTCTTTCTCTAGAATTTACTATATATATTGTTTATGCTAGCTAGGATCAATGTCATAACAGTAAATGATTTCCACCTCGCTCTTAATTTTCTACAAATCATC
>65FP002846 AT3G06190_1         :+U  EU:NC; range  -249 to    50.
CTTGAACTTATTTTATGCGCTAATTTATGTATTATTATTATTTTGTAGGTAAACACAAATCTTAATTGTGAGAAATTTCAGATTATGATTTGCAAAGAGAGTAAAGAAAATATTATCAGTTTAATCTCCTTCCTAAAAATAAACAAACAAATATTTGCTGCTAAACACAATTAGAAAGGAGATGTAATAATTTTAGTATTTCTTAAGTTGCGACGTTATATATTCGCAACCTACCAAACTGTTGTGTTTAAAACTTAAACCGATCTATCAAGCAAGTGGTTCCTCTCTCTCTCTACCTCT
>66FP006257 AT5G62090_1         :+U  EU:NC; range  -249 to    50.
GATCCACAATTGATTTAACTTTATTGATCGCAAGGTCAAGAATATGCCACGCAATCAAAACAGCTAAAGGTTACCAATCGGTCATACGATACTTGTTACGATAAACAAGACACGTGTCAGTATTGACTAGCGGGTAATAAAAAGTACTTGCAAAACCATAAGCAGATGGGTCACCGGCTTGTCCGGTCAGATTTGGTTCTTACGATTTCCTCTAGGTATATTAACAAAGGCGCGTCAAGTTCATTGCCTAGTTCCAGCTCTCTCCAGGATTTTCCTTTTTTTTATGCAAAAACAACAAAC
>67FP000090 AT1G05010_1         :+U  EU:NC; range  -249 to    50.
GCTTTTGTTGATTATTAGTCCAAAACATTAAAAGAACAAAAACAAAAAAAAGTGTTCACGCTTTTTGGTCGACCGTAACATACTTTATTGAATTTTGTTAAAAAATCATTACACAAATGATATTATGGATGTGTGTGGTCCAAAAAACCAAATATTGACTGTAGAATGATAACTCGTAGAAGTAACTCAAAGCTCCTCTCTGCGCTTCTTTTCTCTCTATAAAACCAAGTCTTTGATCATCAGATTTATATCAAACTTCAAAAGCGTCAAACATAAAGTTAGGCCAAGAAACCCATTTAA
>68FP003308 AT3G24030_1         :+U  EU:NC; range  -249 to    50.
CACGAAGAAGATAACGGTACTTTATGCTTCTGTATCTTTAGAGAGAGTTCCACTTCTACATTGTAACCTGTGACTTTGAGAGTGTTTGTTCCATTGTTGTTGTAGAAAAACCATCTCAAAGCTGAGAAATGAAACGACTCGGTTCATTGGTTGAAGTCTAAACCGGTATAAAATCCCGGTTTTAATCTAATCTAGACCAAACCGTGTTTCTTATATATATTTGAATCCGTGATTTACGCACGACTGGTTAAAGCAGAATGGAATCAAAATCAGAACAAAACGAGTGGAGCTCCGGCGTGT
>69FP000209 AT1G09590_1         :+U  EU:NC; range  -249 to    50.
TGTCATCTCCAAAGTCCAAACGAAAGAGATTCTAGAACCATTGATATTGGGTTGTAACTGATACTTTATGTTAGTTTGGGGCTATAACACGTAAGTTTGACAGTACAAGGGTTAAGATTACAAGAAAAAACTAATCAAATGGGTATTACATACAAATCAGCCCAAATTTCTGACCCAACAGGCCCGTTAAGAGCAAACCCTAATTTCAAAGAGAATATATATAAACCCTAATCACATTTCGCAACCACCAAAGCGGAGGAAAAATGCCGGCTGGACATGGAGTTCGAGCGAGAACGAGGG
>70FP003225 AT3G20940_1         :+U  EU:NC; range  -249 to    50.
TTAAAGGGCCTACTGATAGTGAAGTAATGTATAGTTAATCACCTTGGGCGATGAACACGCTTAACGCAAGTTATTAAACTACTACTATTCATTTTTATCAGAAAAGAACTTCTGATCTACTTATATATAAAAACACTTCAGATGTACTTATATCACGTTCTTTTAGAGAGAAACGTATTACTTTATGTTTAGGTAATAAACAAAGTATGGATTCATTATAAAAGATTACTCTGTTTCATTTGCCTCTGCACTTTCATCAACAATGGCAGCAATGATCACCTTTGACTTTCAAAACAGCTT
>71FP004415 AT4G22666_1         :+U  EU:NC; range  -249 to    50.
TCTGTCCTTAACAACTTCTTCGCAAAACATTCCATTTTATGTATTAATGGTTTTATTTTAAATTGGCTTCCATATATATACATGAACATGCCACATAAAATATTCATTCTCAAAATGCGAAGAACATGGGTACTGGCGGAAGAAAGCTGTAAGTTTTTAGGTCAACTATGTAAAACATATTTAATAAATAGTAATCAACAATCTACATGCCAAGACTCCTATATAAGTTAATGCAGTGTTTAAGAAGTCACATACGAAAAAGAAAGTGAGATAATAATCCAAAAAAAAAATCCATATTTT
>72FP002975 AT3G11800_1         :+U  EU:NC; range  -249 to    50.
AATAAAAAACAAATCCCTAATTCAACGAATCTACTTCTCTTATCCAACACGAAATCAAGAGTTTTAAAAATATGAAAAATCTAAAGAAATTATTCAGGTTTCAATAATATCTAAATTAGTGCCTCTAAGTATATTTTTATATAATTAAAAAAGCATATTTTGTTTTGGGCCGCATGAAGTCAGGCCCAAATATTTAAAGGCTTATTTGATTAATGATATTTGAAGACATGTCCTTGAATCGGAGTTTTCGAAAATTTTGAAGGGAGCTTTTCTGACAGATGGCTAGATTCTTTCTTCTCT
>73FP000711 AT1G30420_1         :+U  EU:NC; range  -249 to    50.
TGGATATAAACTTCAATAAGAATGATATGTATAAATAAATTTGCTTACAGAAGATTAGTTTGTTTTTTCATCTATATAAATGATTTTTGTAAGTAATCAAAAATATATTAATTTTTAGTAAACAAAATTGACTAGCAATACAGTTACATTGAAGAGGAACCCACGAAGAAAGTTTGAAACTTTGAAAAAGCTAAAATGGAGGCTCTCTTTCCACATTTATATAACAAGAGAATGACGTCGCATTTATGCATTATAGAGATCACTGGCAAAGATTCAATTTTTAGGAACAATCGCTAATCA
>74FP004329 AT4G19420_1         :+U  EU:NC; range  -249 to    50.
ATTTAACGTTTTTACTAAAACAATAGTGAGTTTAAAGTTAAAGAAAAGTATCATAATTTTTAATGAAAATTTACATATTATTAATATAGATTTGATTATTATTCTCTATGATTTTTATTATGCCAATAGTATAAAGGGGGTTATTGTATAGAAAGGGAAGAAAATGGTCATATTTATAAGCAAATAATAATGTCGGATAAAAACTGAAAACATTTTGGTATATAAACATATCATCTTCTCGTACACACCACAATTCTTTTGTTTTATTATATACTCTTTTTTTTTTTTTGGTGTCACGAA
>75FP000289 AT1G12400_1         :+U  EU:NC; range  -249 to    50.
TTTTATGTCTTGATCATTATTTGTACAAGCAATCAAGCTCGTAAACTACTGGTTACAGTAACAATGAAACTGAATAATTTCAAATATAAGAAGAAAAAAAGTTAATTCATGTGAACTTTGACTTTTAAAAGTGAGAAACCCTTTTGAGTGATGTAATAAACGATAACTTAAAAGATGATCCGAACCTTCTGTTTCAGTTTTGTAATTAGGTTATCTTATAAAGCTAATCCTTCTCTCCTTTACTGTGACAATAATCGTCGTTATCAAGGTGATTTCTTTCTCTGCCTCAAACATCGCTTA
>76FP002380 AT2G37090_1         :+U  EU:NC; range  -249 to    50.
TATGGCGGCATTAAGATTCATTAGTAAGCAACGATTATATTAATATAATTGTTTTTAGCAATGATTTTCCGTAATTTCCCAAATATGTTTCAGTTAATGTGTTCCAATCCCAACAACTGGTTGTTGCAAAAGACCACCAACGCAAGCAATCATCAAACATCAAAATAATCTTACCTTAGCGAACAAACAATAACTACACAATTCTCATAAAGCTCTTATATATCACTAACTTCACACATTTTGTTTTCCACAAAAATAAAAACGGAACTCACTCAAGAAACCTTCTTCCTTGAAGAGAGG
>77FP001940 AT2G20250_1         :+U  EU:NC; range  -249 to    50.
CGTTGGCCGTGAGAATAAATCCGGTAGCTGCTGACGTCATCGCCATTTGTGTGTGATCGTTGGAAGTTGTGTGAGTGATCCGAAAAGGTGGACAAAGCTTTAGATTGTTTGGGGTTAAAAGGAATCGTTTTAAACCACTTGTGATATGACACGTGTGATCACATATCAGTATCGTCTGGATAATGTGATGACGTGGCAACCTTAGAAAATGAAATATATAATTAGAGCAAAGAATCTGTAATAAGGGTTGATTGATTTTGCCGCCAAAATTCATTTCTCATCTTCTCCGATTTCAAATTC
>78FP002573 AT2G44240_1         :+U  EU:NC; range  -249 to    50.
ACAAAATAAAATTATAGGAAGTTATGAAAAGTATTATAAAAATATAGAGATTTGTTTGTAAAACTTTACAAAATTATGAAAAACTAATCAACAAGATTATAAAATACATCTCTAACAATAGTTTAGAATCTTTCATTTATTTACTTTCTAGGATTTGAATAAAGTCATCAAAATTCTTTGTAAATTAGGAACCAATAACACCCTCTTAAACTACATCTATAAATTTCAAAGAGTAGTTGATAAAATTTTATAGAATTCCAAAGAGTGCTGTCTAAAAGAGTTCTTAATCTACATTGTTAA
>79FP005358 AT5G19400_1         :+U  EU:NC; range  -249 to    50.
TGAGAACAAGTAGTAATAAAGAAGTCCAAAAATCTTTGATGTCAAATCTTTGAAAAGAAAAGACTAAGAAACGACGACGTTCATCAAATCCCGTAAGGCAACATTCTCCGTTTGACTAAACCAATAGCGAGAAAGAAAACACTTGGACAATCCTTTTTTTTTTCTTCTTCTTAATATTCATTGTTCACTATTTATATGTCCTCTCTATTGTTTTTATATATAAGCAAAAGTCGACCTTATACAATCTTCACCGTCTCTATTTTTTTTTTCCTCTCTCTCGCGGAAAAAAAAACCCTAGTT
>80FP004557 AT4G28310_1         :+U  EU:NC; range  -249 to    50.
TTCAAATCATGAAATTTGTGTATTTAGAAAAATTGGAAAAATAAGAAAAATGGAAAAAAAAATGTCAAAAATAGATTTGCGTAAATCCTTAAAACCAAAAAACAAATAGAAAAAAAAAACTGCGGGAAAGGAAAATAGAAGAGGCGCCAAAGATTTTATTTCAAGCAGCGCGGTTAGAGTCTCGCGCCAATAAACATACCGCCACAATCTCCTTCTACATAAACAGCCCTAATCCTCTATCTCAATCTCAATCTCTCATTCATCATCCTCTTTTTTCAATCTCGTTTAAAATTAACATAA
>81FP004286 AT4G17615_1         :+U  EU:NC; range  -249 to    50.
CGTAACAATCAAGTTGTAAAAAGAAAAAAAGACAGAAGATAAATAGTACAGAATGAACATAACAGAAATCAATCTATGGAATTAGGTACAATTAGGTTCGGTCTAACTGAAATTACATGACGACAGAAAAAACTGAACTAAACGCCGATTCTATTAACTTCCAAAACTGACTCGTCTCACACGCGCTTACTATGATTCACACGTGCGAATATGCCATCATATAAGCGCTACTAAAATTCATTCCAAAGGAAAAAGAAAAATAAATAATCGATCTCAACCGTCCGATCATCCATCTTGCCA
>82FP002073 AT2G25625_1         :+U  EU:NC; range  -249 to    50.
TGGACCTAACATCTCCAACGGACCAATGCTATTGGGTCAAGTCCATCTTTTCTAGGTTAAGTTCATTCTTTGGGCTTTAGTTAAGTATAGAGAAAGAACATATTGGAAGAAAAATTTAGATGTGGTTTGTATTGCATGCGCATATGAAATGTAATAATTTGAGGATACATATATAGTAAGAAAAAATGAGTGACCCAAGTAAGAATGGGTTAGTAGTTATATATATGTTGGAGGTGAAAGGAATAAAATAAAATTTGTTCTAGGTGGATTCTTAAGAAAAAGAAGGAAACGAAAACAGAG
>83FP004405 AT4G22470_1         :+U  EU:NC; range  -249 to    50.
CTTGGACTGATTAGTAAACTACAAAATATGATTGACATTTTCATTTCATAAAAATATCATAAATCATAGTCAACACGGCGAAACCAAACCCTATTGAAACCAAAACTCCAAGCTTCAATCTAAACGCAAGATTTACGCAAACATTTTTGTCAACACGTTCTCCTACTATGAAGCTACCAACTTGATAACTCTAACTTCATCCTCAAATCCATCGTTCATAAATAGTCCAAATTTCGCAAATGCAAAACCAAACAAAAAAATATGCAATCAAGAATGGCCTCAACTACTATAATCCTTTTC
>84FP000462 AT1G19510_1         :+U  EU:NC; range  -249 to    50.
ACTAATTTTAAACTTCATAAGAACACATACGAGCGTTAATTAACGGTTGACTTCTCGACATTCTTCATACAATACGACACTATGCTCTGAAAACCCTTATGGACCTTAAAAAATGTAGACCCATAAAAAGAACTATAATTCTTTATTTTGGTATACAAACTAAAAAAATATTGGATAAACACTACAACTTGCGGAATCTCTCAACTCTCTTTTCCTCCATATAAGGAGCCTATTTTGGCATTCGTTTGTATTCGTAACTTAGTATCGATCCCTTTTCTTTCTCTTTTCTTGTTTCCCTAT
>85FP005677 AT5G39785_1         :+U  EU:NC; range  -249 to    50.
CCATTTATATGTCATCTCTTAAGAAATTTCTCGTCAATTCCATTTTTTACTTTTCAGAATTTGATCTCACATCATCATGCTGGTTTTGCTCTCTCTTTCTTCATCTCCAGGTACTTTATTTTAATTTCCATTTCTGTGATATTTTTTTATATACTATATATCATTTTAGACGCGTTAATAAAAAATACGCGTAATTAAAAGGAAACTTTTTAACTTTTCTTTAAATATAAACACAGTGTTCGAAGAGGTACAATTGTTGAAACCGACACAACAAAGACTCGATTTTTATCTGTACTCGAA
>86FP006170 AT5G59110_1         :+U  EU:NC; range  -249 to    50.
TAGATTAATGAATTGTAGTACTAGTTTTTAACTTTTTATTTTAATTATTATTATTATTTTTTTGGTCAACTTAACTTTAATTTTAGTTAATGATATCATTAGATTATAATATCTTGTATTATAACTTTATAATGAATTGTAATTAACTTTCTAAAGAAAAAATAGAATTAGAAGAACTTTTACAGGGTGCATACATGATCTATTTCTATATATATATATATATCCTTCATGTTGATCTCCATAGAAATTAGAGAATTAACTTTAGATATTTTGTAGAGAAATGGGTAAACGAGCAACTTA
>87FP003426 AT3G28780_1         :+U  EU:NC; range  -249 to    50.
TACAAAACATAAATTGCGTGCATAGTACATTAATATTACAACTTACAAGTAATTTATTCTCTAAATATAGAATGATATAAACCATAAGAGCAACACAATTCACCGTCGAAATCGGTTATGGGACATGAGAACCATTAGTCTCTCTTTGGCTATTCTCTCGCGACCTTAAATGGATCCACCAATTTCTCTTACTCAAATTTAGAAATTTTCAGCATCTATATAAGCCAAATCCTCTCATTAAAAAAAATCATTCAAAAACCCAAAAATAATAATAGAAATTTAAAAAACAAAAAATAAAAA
>88FP000792 AT1G35310_1         :+U  EU:NC; range  -249 to    50.
TTAATAAAGAAAACATGATCCACTACAAAATTCAAAAGGAAGGAGAATGTCTAGCATGTACTTGATTAGGTAAAGAAAGCAATTAAATATCTTTGATCGACAATAAAGTAGTTGAATCATTAATGATGCGATGAACAAAGTAATTAAGAAGTAGTGAACAATCACTCTCAAAATTAAATAAAAACACTAGTAATTTATTTCCTTCATTCAATTCTCTATATAATAGTAGCCATGAACTTAAAGGGACTCACTCATTCTCATAACAATTCCCTTAACTCTATCTCTAGGTGACTTAAGAGT
>89FP001269 AT1G66120_1         :+U  EU:NC; range  -249 to    50.
CATTCCTCTAAAAGGTCCTTTAATATCATGTTTCTGTTATAAACTCAAAAAGAAAGTGAGATTGTGACTTGTGTACTTAGAGCTTTAGATTGTTTCTATGACAGTTTCCAAAAGTTTAGGCACTGCCAGCATGCAATCCATTGGTTATGCTACAAATATTAAATTTTGTTATCTATCACTCTCAGTCATATGTTTTAAGGCCTCTCACAATTTGCTATATATAATATGGATTTCCAAATCTTTATTGCCACACATCCACTCATACAAGATGGATAATCTAGTGTTATGTGAAGCAAACAA
>90FP000212 AT1G09750_1         :+U  EU:NC; range  -249 to    50.
CGGATATAGTGAACCAAGTCAGACCATTTTTGAGAAAATTACGAAAGAAAAATATTATACCATTTTATCTCACACACATGCGAAGAAGATGTGTAGACAATAGAAAAAAAAAGTTTACGGAGTAGTAGTACTATTGCCAGATAGACCGGACCGGATCCCACCAATTATAAATCGAATTCGAGGGACATTTTCGCATTTTCAATACCTCGCTGGCCATATATAAAGGCCACATCACACTCGAAGAACATTATCTAAATATCTCTACACAATCACATTAGCCAAAACCATGGCCTCCTCAAG
>91FP003198 AT3G19930_1         :+U  EU:NC; range  -249 to    50.
ATTCCTCGTCATAAATACTAATTTTCTACGTTTTAAGCAAAAAAGACAATAATTATTTGGTCTGAAAACTAAAAAAAGACACGAGATTAAGGGAAGAAGATAACGATCTAGAGGAATAGGCAAGTGGAAGAACCAGAACAACAGCTGTTCTTTTCTTCTAAACTTCAGAAGTCAGCCGACAGTTAATTTCTCCTTTTTTTGAGGTTTTGTCGAATCCTATAAATTTCAACTAAACTCTTCTTCATTTTCAATATCAAATCTTGTCTTCTTCTTCTTCTTCTTCTTCTTTTTCTTCTTCTT
>92FP001753 AT2G04025_1         :+U  EU:NC; range  -249 to    50.
ATTAAAAAAAACATATAGATATAAGATATACATGTGTATGTCACAATATAAATATATTTCGAGTTATTTGAATATGGACGTTATGGCAGGAATCGTAAATATTTACAAGTACAACTTTTCATCGTAAGAATTCATACATTACACGTTAACAGAGACACATGGTCAAAGACTAATTATAGATACACGAACTTAAAACATATGGCCACTAATCTCCTATATATAGACGCATCTCTTGCTTTTAATAATTCTACCTCCTGCTTAAATTGTAAGAAAATATTATCAGAAAAATAAAGGAAGATA
>93FP000524 AT1G21925_1         :+U  EU:NC; range  -249 to    50.
TTTCGTTCAAAACGACTTGAACCTCGAATTAAGTTCCACTATGACGTAGCCAATTTGAGTTTAATTTGTAACATTTAAACGATAGTTATTGTTTTATTCATAACAATAAAGTTGTTTGGATCAGCGTAACACTAAATCACAGAGATGTATGTAACTTCTAGAGAAAGAAACAATAACAAAAAACCAACTTCTAAAAATAGGAAACATTACTTTCACTATATAAATCATCTAAACAAAACCCAATATTCATCACCAAATCATCTTGTTTACTAATAATATTTGTTCTAATCAATATCAATA
>94FP003515 AT3G46490_1         :+U  EU:NC; range  -249 to    50.
GTCAGTTGCATATGTGATCGTAATATAATGATGGCCATTGGCCAACGGACCCGACAACGTGACCTGTTTTTACATTATTGATCCTTTCTCTCTAGTTTTCGAATAAAAAAAAGACTAGTATTAATTTGATATTTTCCAATTGAACATTAAGAACGTGGAGCCAAGTGGCTGTGGTTAATACATATATGTATGATTATATGGTAGTGGCATCGCTTACTATAAGATAAGCTAAACAAAGAAAAAACTTTTATATTTCCTATCCAAAGAAAGACTAGAGAGTGGTAGAGAAATGGAGAATAA
>95FP001331 AT1G67980_1         :+U  EU:NC; range  -249 to    50.
ACTGTTCGCCTGCTTGCATATTTCAACATTTGTATGCAACCTTAAGAGAGAAAAAAAATCCTTAAGAAACATAAACGTTAATATATTCGCATCAAGTACTGTCTAGATAATTGATTTTCTAGTCCCATGGTTGAAAAGTCATGGATAAGATCAATTGGTGTGTTAGTCCTTAATTTGGGTCTTATTAGTAGCTCAATTAGTTTGACCAGAAGCCAATATATATATTGACATACATCTCTCGTTTATAACAACGAACAATTTGCACACAACCACGAGACTCAAGAGACATGGCCAATGAAA
>96FP002338 AT2G35710_1         :+U  EU:NC; range  -249 to    50.
ACTAACAGTAATTAACTTGTTTTAGTCATTAGCAACTAATACAGTAATTAACTTGTTTAAAGTAAAATTAGAGCAACCTAGGAATATATGCTCAACTTTTTCGTTTTCTTCTAATTGTTAAAATAATGTTGTCATTGGCCAGTCGCCATTATACCTTTTTAACCCTTCACAGTCTCCCAGAAACCTCCCTTTCTCTTTGATACATTCTCTGTATATATATATATACGCGTATGCGTTTACACATTCTTTAAAAGTTTCAGATTCTAGATAAATTCTTTTCATTTGATTTGTTTTAGCAAT
>97FP000699 AT1G30070_1         :+U  EU:NC; range  -249 to    50.
AGTTTTAGATTATTTTCCAGTAACTTTAATATAGAGTGAAAGTTTCTGCTGAAAATAAAAAAATTGTTTGATAACCAAATGTTTTACTAAATGGGCTTGGCTCTGTATGAAAGAAGAAAGCCCAAGAAGCTAAAGCATCAAAAAGCTCAATATGAGGTCTTCTAGTACTTTCTAGTTTCCACAAGACTCTCTCGTTCCCTTCGCTTTGTGCTTGTAATATAAACACAATTTCGCAACCTTCGTCTGTCCAGATTCTACGTTTCGTTTTCTCTGAAAAAAGGCTGCTCTAAGATTATATCC
>98FP003076 AT3G15270_1         :+U  EU:NC; range  -249 to    50.
TATCAACTATTAATTGCATCAGAAGAAACCAAAACCACGAAAGGCCTATGAAATAGTTACAAGAAATTTTTCACTTGTGTAATTCCAATCTATTGACCTATACTCTCCATTTTTAATTTCTTCTTTTTTGGGGAAGCAAGCACATCACGTAATCATGTACTTATTCCACCAGAGAAGCATACAAGGACACAGTGGTCCATCTCCCGACTTTTCTTCCTCTTTTTAAACACTTCAAAAAACATTCATTCCATACCCCCAAAGCCCATCCTTCAACATTGCTTCCTAACCAGAAATCCACCA
>99FP005864 AT5G47550_1         :+U  EU:NC; range  -249 to    50.
ATGCTGAATTCCATAACATATAAAGAATTATGTGAGTGTTAATTATTTACCAATAAATTAGTATAAATTTTGAAATACAAAGCAAAAAAGTTTTTCATAAAAGTTCATTAAACCTTTTGCCTAAATTATGGCATGTGTTATTAAGATTAGAAATAAATATTCTGCTAGAAATCTAGAATTCTGCCACACGTCATGCCACGTGGCGGACCTTTAATGTATTTAAAAGCCCTTAAACTCAATGCCATAATCAATTTTGAGGAAACAACAGTTACAAAGCAAAATGACTAGTAAGGTCGTCTT
>100FP006145 AT5G58090_1         :+U  EU:NC; range  -249 to    50.
CTCTATGAGAGCACTAAAGAGACAATATAAACTGATTGATTATTTTCAAGATATGGGCCTGTGATACAAAAGCCCACATTATCCGTAATGACTTTTGAGAAGACCGAACTAAAACAGTTTAGACTTTAAAGACATCGTTTGACGCGTAGCTTACGTGTCATTTTTTGTCGTTATGGGGTTGCCAAAAAGCAGCGGCACTCGCTCGTGCGTGGCCGCTTTAAAACCCACTGGTCTGGAGGAAATAGTACCAGCTAAGCTCGCAGCTCAAAGCTCAGTGTTTAATAATTGTATAGCTTTTTT
>101FP005675 AT5G39670_1         :+U  EU:NC; range  -249 to    50.
ATATTAATATGACCAACTTCTTTCCAAAAAAGTACAAAAAACAATTCCCCATCAAAGGTGCAGAAGAAATTTCCTCTTAATTCTTTATTTATTATCTTACACCAAGTCTTTTTGTAAGTTTCTCCTTTCCCTATCCTTCTTGGTCTCTTCTTCCAACTGCAACTTCCTCTCTTTTGCCTCGCCACCAAAATTGTGTCCACATTGACTTATTCATCATCTATATATACACAACCATAAAAACAAACTCATATCTCCAACATCTCCTCCAAAACATTCTTTTCCTTGTGATTCATTATTTTG
>102FP000160 AT1G07900_1         :+U  EU:NC; range  -249 to    50.
AAAACAAGACAAGAAGAATTTTTTGTTTCTTAAGAAGAAAATTAATTGTGCCAAAGTCAAGCAAACCGTTGAAACATGAAAGCGTAGAGAAATTTAGTAGCCACCGTTACGTGGAAATATGTTTCAACTTTCAATTAGCAAAAAAGCCACGTCATAATTCGAGCTTGTGATGTCAGGGTGGTCACCTCCTTCCCTACATCATTTTGTGTGTCTCCCCTATATATACACTTCCCCACCAAAAAGCACTTCACCTCTCAAAGACTCTACTTACACATTTCTCATCTTCCTCCCCATAATTCA
>103FP003157 AT3G18130_1         :+U  EU:NC; range  -249 to    50.
AGTAAACTCTTGTACATTTCAATCGAATTCGTTCAAATTGCTCTTATGTTCCCTCTCTGATCAAACATTTCTCAACTATATCACAACAAAAATGCTCCAACAAAATTTATTTCAGAAGAGGCCCATTTATACCTGACTCGGAAACTCCGGCCCAAATGAGCCAGTCTCCTCGCAGAAACCACACTAAACCCTAATTTGATTCATTTTTAGACCTAGAGTATAAATACCAAACATTTCAATCGACCTCGTAATCTCTCGCTCTGTTACGCCATTTTCGTGAGTAAGAAGAAGAAACCCGAA
>104FP005554 AT5G28000_1         :+U  EU:NC; range  -249 to    50.
TTGGTATTTTATTAGATTTTAGTAAAATATCTATATTTATAGTAAAATAAATAAATAGTAAAGTATACTATATATTAATACATATTTATAGTAAATTAATTTTATATATAGTAAAACATATAAAAATTAAATGAAAAATGTAAAAAATGGAGGTTCCTTTTCTTGAGATTGAAATGCAATTAATAAATAATAGTCAACAATATTCACTATTTCCTCTATATAAGAAGGCCACTAGCTCTAACCAGATTCAAGTTAATCAAAATGCTTGTGTGGAAACCACACTAGTGAAAGAGATATGGC
>105FP004983 AT5G04640_1         :+U  EU:NC; range  -249 to    50.
AACTGAACCAGCCATGGTTAGTTTCAGGTGCTTTTCGAGTTAAGTTTTCAAAAAAGGAAATCGATTGTACTTAGTTTGGTTCGTCTCAGGCGGTTTAAGAGTCATTACTTTCAAAAAAGGAAAATAATTATACTTAGTTCGTTTAATCACTGATTAGCTAATTGTCAGAAAAAGGAAATATAGTCGATTGATTAGAAACGAGTAACAACACAGAGTCTATATATACACGATTAGAAACAGAGAGTAGCCATATCATATTCTTTCGCAACAGGCTAACACAAAAATCTCTCTGTCTTTTTC
>106FP000140 AT1G07160_1         :+U  EU:NC; range  -249 to    50.
CTATTTCGGCCTTATTTGACTTTTTATCTTCCCAAAGTCATTTAATTTCTGGAAAATCGCAGTTGACAAAGAAAAAGCAGAAAAAATGGACTGTGGCGGTGGATTCATGATTTGAAAAAGTCAAAGAGAAAGATGAGAGTGGTAACGTTTGACCTGGAAGAAGAAGAAGAAGCAACGGCCACAGAGAAACAGAGAAAGACTTGTCCAGGTCTTATATTATATATTCAAGCCTCTTTCTTCTCTCTCGTTGACACTAAACAGAGAAACACAAACGTCTAGAAGACTAACAATCAAATCAAT
>107FP003606 AT3G50340_1         :+U  EU:NC; range  -249 to    50.
GAAAGGTATCTGATGCTGATTAAATGTAACAAAACAAAATTAAAGAATCTCAAATGAAGAAGAAAAAATATAGTAAACACTTTAATCATCAAATTAGTCTAGTCGATGAAGTCACTACAGATTCTCACCACCACCATTTCAATATCTCACAAAATAAAAACCCATAAAAACCAAATAAAAAAAAAAGACAAAAAGTAGGACCCACCAATAAAACTTGCTATAAATAAAACAAAGCTCCATATTTTCATCAAACAAAGCTTCTCTCTCTCTCTCGCCTATCATCTTTTTCCAGTTCGCTAT
>108FP003291 AT3G23240_1         :+U  EU:NC; range  -249 to    50.
CGAAAACATTAAATATCACACGAAGAGAAGAAATATGCAAAACGTCTTTGCTCGAATCTTCGACGAAGCAACATAGTTTTTCATTTGAGTGTAACATTATTTTTCGTAAATTCCCATTTCACCCTTTTATTACATGACATTTGTCTTTCACTGAGACAGTAAAAACTCAAGTCTAATTTGGACATTTGCATATACATACTCATTTTTTTCTCTATATATATAGACCATGTCAATCCACTAACGATCCCTAACCGAAAACAGAGTAGTCAAGAAACAGAGTATTTTTTCTACATGGATCCA
>109FP001433 AT1G72060_1         :+U  EU:NC; range  -249 to    50.
ATAAACTCCAATATTCAAGTCTCTCTTTGCGTCTCATATTCAAACTGTAATGAGATAACATTTCATTACAGTTTCAAGATAAGCTTTTGGATGAGATAATGATCTCTTAGTGGTTTAGTCAAAGTAAACAAGACTTTGACTGTTCAACTTCAACCCAATCAAGAGTCAACGGTCGGAGTTATTCAAAACACTAGTTTTTGAATTTAGTAGCTTCATCTATATATAACCCAGGAGAAGCAGAAATCTTCCAAGAAAGAAATGGTTACATACAAGATTTGGGTGATGTCTTTCATCATAGCA
>110FP000213 AT1G09795_1         :+U  EU:NC; range  -249 to    50.
TCTTGAAGCAAATCAAGAAGTAACAACAATAAGCAAAGGACTAATCCCTCTAAACCTGCTAGAGGCATCAGAAGAGACTACAAAGCAAATTTCTCTTTCTGTCTGTATAAATATTAAATAGCAAATAAAAAACATCTTTGAGTGTAATAAATAATTCCGGCTATTATTTTTTAATTAAATTTGAAATTTGTGAGTATCCACGTGTACACTGGGATATTTATAACGGCCTAGCTTTGTGCAATTATATCCGCCGACCATCTCTCTCCTCCGTCACCGAGGGAGAGCAACCATGCCAATCTC
>111FP002500 AT2G41450_1         :+U  EU:NC; range  -249 to    50.
TACCTAAAAAAACCTATAACATTCGGGTTTTTTCGTTTGATGCGAAAAGTCTCGTCTTGACTCTTGAAGATTTGGTTTTTTGACTCCACAAGTCGTCGATTTGACATTCGAACAAATGATTAGTCAGACGATCAGAAACGCTCCAAAACGCAGCGCTTTGGCTAGAACAGAGCTTTAAGACACCTATGTTAATACGAAAATACCCTCTGATAAACTTATTTATACACTCGACGTTTCGTTTTTTTTTCCAGTTTTCTGAAAAGTAAATTATTTGAAATCCCGCTCTGAATTTTTACAATG
>112FP005949 AT5G50690_1         :+U  EU:NC; range  -249 to    50.
TTGCTTAGTGACATTATTTGTTGTTGAGGGAGGTTTCAAACCAATAGAGATGAAAGTGGAAACTTCTCCACAAGTTGAGAAAAATATTTGATAAAAACATAAGTTGGATGAGGACAAACACAAAAGATACCAAATAATGATTTGGAGATTCTCTTATCCTTAATCTTAAATACTAAAGTCTATGACAGTGACATCTGAACAGAAGAAAGCTCAAGAGTATATAAATTGTAGCTTAGCCTCTGGTGAAGCAGAATCACAAAGTCAAGGATATGGATTTAAACAACAAGATCTTTAACATCC
>113FP003420 AT3G28380_1         :+U  EU:NC; range  -249 to    50.
CGTGTAACTAATAAACATTTTTCTCTCAAATCTAACATATTTTTGTTATGACCAAATTTTTTTAAAAAAATTAACTCAATGCTAGAAATATTTTATTTATGCTAAACTTTTCTACACTAGTACATTAATTATCTTCACGTATTGATACCAATGTTATAATAACTTAATTTTCATACATAATAAAAGGCCTACGATCTCCCTCTGTCCCGGCTGCTATATAAAACTGTAGTTTGTCGTTTCCCAAAGGTCAATGCGTCGTTTTGGTCTCTCTCTTTCTCTCTAAACAAAAGAGATAATGGG
>114FP005569 AT5G28850_1         :+U  EU:NC; range  -249 to    50.
AAATATATTATTTTCTGAAAATACCACAAAATTACTTTTAAAGTTTTCAAAACTAGATCCTAAACTCTAAAAAATAAACCCTAAACCCCAAAAAACTTAACTCAAACCCAAACATTTAATAAATTATAAACCCTTAAAATCAACTTTTTCTGTTTCAAGTATTTTTTGGGTATCTCTCTAATTTATTTATTTATTTCAGATTGCTCAAAAGAATAAATAAATAAAAGAATTTGGCTGTCTCATTTCCTTGTTCGGAATCGGAGAAGAAGGAAGACTAGATTCGATGTGTTGGTGAAGAAG
>115FP001668 AT1G80600_1         :+U  EU:NC; range  -249 to    50.
ACACGTTCCAAACATTTTACTATATTTTGTATTATGATTGATGGACTAAAAAATATCTGCAGTCTTGCATTCTTTTTCATCGTTATAAATAATTTAGAAATTTCAAACCATTAATACTAAAAACACGTAATTACGGAAAAAGTAAGATACTAATCAGATTCTTTATTAAGCTCAGCTAAACCAGTAGTAGTAAAATTATCACTGGCCTTAAAACCCTAGAAATAGAATTAATCTCAGCTATTTTGTCTTAACGACTCTTTATTGTCCCGACACACGAAAATGGCGTCTCTTAGCCAAATC
>116FP005368 AT5G19730_1         :+U  EU:NC; range  -249 to    50.
TAAACAAGAAATAAGCACCACATCAATGTGGGTTGGGTTTCTTTTCTTTTTTGTGGGTTGGTTCCTTGTCTTTATATTTGGCATTTAGCTAGGCTTCTCATTCTACGTGGATGTGAGTGGAACCGCCCCGTGACCTCTTCCCTTCTGTCTCTTTTCACCTAATTCCCTTACCAAAGTGCCAAACACTCGACCGCATCTAACAACATCCACACACATTTATATATATACACATACATATTGAGAATTCACATAGCCATATATTTTTTTGGTCGTACTTTGTATCTTTGGCAAAACACAAAA
>117FP005160 AT5G11340_1         :+U  EU:NC; range  -249 to    50.
TAAGAGAGAGTTTCAACTTAATGAAACCTCTGGGTGGATAAGAGGATTAGAACTATGTGGGATGATTCCAGGCCCAATATTCCAAGCCCAATCGTTTGGTCATATAAATAAGAAACTGATCTCTGTTGTGCGTCAAAACTATGTATTAGAATTTCATTTTGTCCAGGCCCAGAATGAATTATAGGCCCAATAGTCTATTCTCTCTCCCACGAACATTATTTATAGATTTTTGGGTTTCCCCTAAATCTCGAGCTTTTTCTTCCCTTGATTTCTTTGGTCTCTGTCCGTACGACGTCGAAT
>118FP001642 AT1G79730_1         :+U  EU:NC; range  -249 to    50.
TGTGTTCCTCACACAGTCACACGTCGATGAGCTTGGTGGTACAAAGCATGTTTCGTTCATATTTGGGATTCATAAAACGGTGAGCTTAAGATTGTTTTTGTTTGTATTGAAGCCGTAATTATCAGAACCCATATGATAGTAGCGGTTATTGGGCCGCTAGTGAGGCCCAAATTAAAGTAAAAAGGAAAAATCAGTCTGACCGGAGCTATATAATTAATATATATCAAGAAGACTCGTTTTAGTTGGTTTAGGTGATTCAGATCACAAAGTACACCGAGAATGGCGTCGTACCGGCCGCCG
>119FP004734 AT4G34950_1         :+U  EU:NC; range  -249 to    50.
AGGAGCACATCGTAAATTCATCACCGCTTCTACACCTTCACCGTACGTGTCTCTTTCGTACTTTCTCACTATTTGTCATTCTAATTATAAAGTACAAAAAAATCAATAGTTTAATTATTAAATTAATATTAAAAATAAATACTTTCTACTAAAAGTCTAAAATATTATAACATCGAAGTTGCGAAAAATAAAATAAAATAAACGTAACATTTCACCTTTAAAACCGTACGCAGAGTGCTCAACGAACCCAAACACACTCTAAAAATATCTTCTTTCTCCTTCTTCTTCATTCTTCTCAAT
>120FP001880 AT2G17845_1         :+U  EU:NC; range  -249 to    50.
TTAAAGAGTTTCTCTGATAACATGCCCTTTCTCAACTTCATCAAACAGTTCTGTATTAATAGCTCTCAAATTCCAGAAATCACCAGACAGTATCTAACTAACAATAAAGACTCCCCTGCCTCTAAAAGGTTTTAAAGTTTGGTTGATAGACAAATCAGTTACAGACTTACAGATTTAGATTGCCACGTTAAAATGTCGTTTTGGTTTAGAGACAAGTCTTTATATGTTATGGGCATATCCTTCTCCACCAAAGAACACACAAAGAGAAACAACATGAGTAATCATCAAACTGTGCGTGAG
>121FP005802 AT5G44973_1         :+U  EU:NC; range  -249 to    50.
AAGGACAAATCCCAAATTAAATTGTGGATTTATTACCATAATTGTTTTTGGGGAAATAGACTTTCATATCTTGATTGAATTAGTCATAACTGAAGAAAGAAAAAAAGTTTGTTCCTATCCGATCTATGTAGAATTATAGTACTAAAATTTAAAGTTCCAGTTGTATAGAAAAAACAAATCCTGTTCTTTCATCCCATATATAAATGAACGCAAGGCTATAAAATTCTCTTTACACAACAATCATCCAACATTCAAATACAGACAATTGTTAGCTATGACCAACCTTTATTTTAAGACGGC
>122FP002278 AT2G33050_1         :+U  EU:NC; range  -249 to    50.
TAATGTGCGTTCATTTGATCCAATGAGAGTAAATTGCTGAGTGTTGATTTCCTCTTGTTGCTAAATTTTGAAGCCAATTTTAACAGTCAACTATAACTCCCAGTTATATAGTCAGAGATGTCCACGTGGAATTTACTTCATGAACAAATGTGACTCGTAGACATTTCACGTGACATTTAAACCCCACATATTTAGTAAAGGCGGCTTAAAATAACATATATATAGCAAATCTTTGATATGTCTTTTTTTGGGTTCAATAATTTCCTCAACTTGTTGGTTCAATCACAAACACCATGCGTT
>123FP001218 AT1G64400_1         :+U  EU:NC; range  -249 to    50.
GAGAAAAGTCAAACTTTATAAGTTTATATCACTGTAACTAGTCGAGAATAGTCATTCTGATCATAAAATACGGAAAGGTAATAAAATCAAAAGTGTATTAACACTTTATTATGTCTTCTTTTTTATTTTTTGTCAAATTATTTCCATTTTGTTAGTTGATAAATAGACAAAATTTAATTAGCTTCATTGAGGGAAAAAAAAATAATATTTAATTTTCTTATAAATACCACCCAATATTGAGGATTGGTCAGCTACCCTCGTGTCCTTGAAATGTTTTGTTCCTCAATCATCATTATAACA
>124FP005043 AT5G06640_1         :+U  EU:NC; range  -249 to    50.
TTTGTTCTTCTAATTATTTGAGTTGACAAAGTTCAAACAAAAGAAAACGAACAAATATTTCAAAAATTGAGGATCTAATAAAATTTCATATTCTCCACGATCGAATTGCTACTTTATTTCAAACAAACAACATTGCACGTCCTCTAATGTAATTGGAAGTGCCACACACGAAGCCAACTTGAGAAGATAGTATAATATTTACACACACAAAAAAAGACTATATAAATGGTATTCATGTTCAAGTATAACATAAAACCAAAACAAATAAATAAAAATAAAGAGATGGGTATGATGAGATCC
>125FP005174 AT5G11820_1         :+U  EU:NC; range  -249 to    50.
AATATAACAAAGAGAAAAGAAAAACAAATTTAACATTCAATTTCAATTTACTAGATTTTTTCAATCAATATAAAACTGTTTGAAACCAAACCGAATATTATTTGTTAAACTTTTTACTAAAACTAAAAACGAAAAAAGGGAAAAGAAAGCTCAACGAACAAAACGTCCAAAACCACTACCGTTTTTCTGTTGTTGTTAAACAAACACTCCCGTTTGTATAAAACCTCAAAAACCAAAACAGAAATGTTCAATAGAGCAATGGGGTTTGGGTTCAAGATCGGATCAAGATTCCGATTAGCC
>126FP004952 AT5G03700_1         :+U  EU:NC; range  -249 to    50.
AATGGTTGGTATGTTAACAATTTATCCCACCAGAAAACCATATCTTTTATCAAATCGCGACTTCAAATATTTAATATCAGTCCCACGACATCGACGCCGTTTAATATTGTTTTATTTGTTCCTTTTTCTCAAATTAACATATTCTAGTACCGGCAAAACATTTTTTAATATATTATGCGTCTTTCTACAAATATATATATATATATATATATATATATATATATATATACTCTTCTAAGTATATGATGCAATGGAGTCTCTCTGCATGAAAGAATAAAAAAAAAACATCACAATCTCTTT
>127FP006392 AT5G67250_1         :+U  EU:NC; range  -249 to    50.
AAGAGCGTGACGAGAGGTTATAAATAAAGAGCAAAAAAACAAAAAAGTTAACAAAGTCGAAGTAATCAACGATCACGATTAGCTCAACACTTATTTTAAGATCTGACGGTTGAAAAGAAAGTGAATAAAGCGCGTGCGAGTCTGAGTTGGGTCGAGCGTGTCGACTACGATTATGACACGTGTTCCCTTATTTGACGGGATGAGCCGTTACTGTGTGTACTTTATAATTCCTCAAACCAAAAAAACAACAAAAAATAAAATAAAGGGAAAAAAAAAAAATTGGAGAGGAAGAGAAAGGAG
>128FP000972 AT1G53080_1         :+U  EU:NC; range  -249 to    50.
GCTAATGTGTAAAGTCGTGAGAGAGAGTTAACAATCCTTTCGATTCATAATAATTGTTTTGTTCTTTAGTTTTTTTTTTCCATCCATCTTGAATTCAGAAATCAATGGTTTATCACTAAAAAATAGTCTTTTTCGTGTGCCCAGTTGGCGCTATCATATTTGACCTCTATATATGTTTGAAAAGTCATAGTTGAAGTTCACTGGCTTTCGTCACACTATATATTACAGCACTACTTCCACTTCCATAACACCAAAAACAAAAACATACACACGTAAACAACAAACGCATAATGCAGATCC
>129FP005405 AT5G21105_1         :+U  EU:NC; range  -249 to    50.
CAAATTCAACTTTGTCACCCTAAAAACATGTAACATGAGATCACTACTATACCGAATCTTCTTGAGATATTTTGATTGTTTACACGATCGCAATTATGTCCATTAACATTGTGACCATTCTAAAACCCTAAAATTTAAAGAAAAAATAAATAAATAGCCTTTTTGACCAAAAAACCCAATCTATGGTTTTGCCCACTATCTCTTCCTCTCTCCTCCTATATATATGTCTTATGATGAGCACACATCATCATCATTCACATACATAAGCCAAATGGGTGTGTGGTGGATAGTGCTGGTGGT
>130FP001147 AT1G61560_1         :+U  EU:NC; range  -249 to    50.
AGGAAGAACCAAGAGGAAACGGTATACAAAATAATATTAAATAAATAATTATTTGTCAATAAAATAAATAAAAACTCACCAAAGTACATAACAGTTCACACAGCATGTTTTTAGAAAAGATCATATACTATTGGTTTCAAAGTCTTTGACTTTGAATGTTTGAACTTTTCAAGGTTCGCCTACTCGCCGGTCGTCTCCTTTAACCTTCGTCTCTGTGTTTATATAAGAACATATACGTATTTGATGATTACAAAAAGACAATTCTTTATCCTTCTTTAGATTTCTGTGGAAAGTTCACTA
>131FP004482 AT4G25340_1         :+U  EU:NC; range  -249 to    50.
CAAATTAACTCTAGTAAAATAATGAACACAAATTAAATGTTATCAAATATGAAGAGTATCTTGACAATACCATTTACTTTACGATTTATGACAGACCAATATATGGGCTTCATTGGGGCTTCATTGGGGCTTCATTGAATTTCAAAGTCTGTTAAGGCCCAAACTGAGAGCGCGGTTGCACAAATTGTCGAAATTTCTCGAAACCGCTTTAATCTCGATATAAAGCTCGTCTGCTAAAAACCTTCGATTAGGGTTTTAGTCTGTAGAAACAAAGTTGCCGCTTCGATTCCAAGGAGTAAC
>132FP003639 AT3G51400_1         :+U  EU:NC; range  -249 to    50.
ATCAAATTATGATTTAACAAAGGATTAAGAAAACAAAGACATGAAATTAGGTACATATTGAGCGAACTAATGATATATGTCGAGATCATAATGAAGTGCATAAAGAAAAGGACATGAAGTTGGCTTTGATGGAACAAAGAACATTATCCCCTTCACGTGGCTTTTACTTTCACAACCCTATTTCCTATTTCTTGACCTCTCTCTCTCTAGCTCCCTCTATATATATTCTTATTCAACTTCATTTTAGCTAAAACTTTCTAGCTCTATCTCAAAACATCATCATCAATGGCTGCCTCATAC
>133FP004256 AT4G16450_1         :+U  EU:NC; range  -249 to    50.
ACTCAATCATAGATAGATTTTTAAGAGAATAAAACTCGAGTACTATTCAATACTATATCGTGCATGTTGTTAGATCTGCTATTTTCGATCGTTTGGAGCTTGATTGACTTAAATGGGCTCATTCGGGTCTGTTATGAGAAAGCCCAACCAAGAAAGTTTATGGGTCAAAGAGAAAAGCCTCTAGACGAAAGAGAGGATCTCAGCTTCTGTTGAAATGAATATAACCTAGAAATTGATTTTGATCGGAAGAAGAAGAAAGAAGATAGAATCAGAGATTTGTAGATTTTATCGATCGAAGAT
>134FP005425 AT5G22500_1         :+U  EU:NC; range  -249 to    50.
TGCCTACCAAAATTAATTAATGATTTCAACAGGAAGTCTGAGATGATGGGCCGACGTGTAGTTACGTTTCTTGAATTGTGAGAGATGGTATTTATTATACTGAAGAAAACATTATTTACTAAATAAATTTTCATTTCACATCTTCTGTAATCAATGCGGGTAGATGAAGAAGTTGTTAATACGATGGCCAACCATATGGATCTCTTTTTTGGCGTTTCTATATATAGTAACCTCGACTCCAAAGGCATTACGTGACTCAATAAAATCAAGTCTTTTGTTTCCTTTTATCCAAAAAAAAAA
>135FP003838 AT3G60647_1         :+U  EU:NC; range  -249 to    50.
CTCAGAGACAGAAGAGGGGGCCACTCAACACCATATCTGACCTTCACTGCTCTTTTCTTCTTCACACCCATACATTTGCATGTTCTCTCCTTCTCTTCTACCATCAACGACTCATTCTCTCTCTATCTATATCTGCATTTATTACACAATCTCTCTTCCTTTAGCATTTATAACAATCACGATACCTTTAAACCGCCATATCTTTCTCTATCTCTCTATATATATCTACAACCGTCTCGGTTATAATCTAAGTCATCTCTTTGATCGATACTACTCGTATGGATATGTTGAGGAGTGCTT
>136FP001015 AT1G54330_1         :+U  EU:NC; range  -249 to    50.
GTTTTCACACTTGCAGAATCTTCAAAAGCCAGAGTTAGGTTTTTATTTAAAATATATATATTGGTTTTAGAAAATATGTGTGATGAGTATCATGACAAACACTGACCAAAAAGCAACCCAAAGTAAGACAAAATATTAATCTCAGAAGATGCCAATCCCATGGCATACTTTTACACATTCCCATATCATATCTTCTTCAGAGTCTCATCTTTTTAATTATATATAGTCACCTTCATATGTCGTACGAACATCCTAATCACTTTAATTAATCTCTCTCATCTCTTTCTCTCTCGTTTTCTA
>137FP003772 AT3G57620_1         :+U  EU:NC; range  -249 to    50.
GTGATGATACCAGAATTTAGAAAGAAAATATTACATCCTTTAATTTGATTAAAACTATCTATAGTTTGATGCAATTCTACTACGTTTTCTTAAAGACTGTCTAAAACTCCGGCATGAATGTAGTAGAGTCAAAGAGTTTGCTTGTCCAAAATTCCAAATTAAATATATAAAACAAGAATCGTCAATCTAATAAAAATAACAATTTTATGTGAAAGAATATATAATTGGACGTATTACTCCAACCATACTACTCTTCAACAAGAAAATAGATAAACCAACCTCTAACTTAAAATTCACCAT
>138FP005451 AT5G23760_1         :+U  EU:NC; range  -249 to    50.
TGAGTACTTTTAAGTGAAGAGATAAAAACAAAACAACTTTAGAAAAAGTAGGCGAAGTATAAGAGTATAGCAGAGCTGTCCATTACATTGAAACATACGTCACATGTTCTCATCCTCTACCAAAAGCCACCACAAACACTAACTTTTGTCAATTGTCAATCAATATATTCAATACCCTTTTTTTTGTTTATTCCCACTAAATTATAATTTTTGCTTTATAAAAAAAAATATCAAACTCTATATTTTCTCGATCTCTTCTCTTCCTCTTATTTCTCCAAGATCCCAGACGAAATGGCTCAG
>139FP002503 AT2G41480_1         :+U  EU:NC; range  -249 to    50.
AGCACGAAACTCGTAAATAACGCATGTTTATTTTCCAAATAAATTTATAATAAAACTATTATACATCAAAACCCATTAATTCATCATAGTGGCAACCAAGTGTATATAGCAATATAAATCAATTTTTTAAAAACAACTTCTGTAAACAAAAGGAAAGTGAAGGCACTATGTGTCCCCACACGGTTCCATTGAGACAAAGGCATATGTATGTGTGTGAGTATAAATATAAGTTGGTTCTTGAACATCATTGCATGTTGATTAATCACACAGCACAAATAAGAGTTAGAAAAATGGGAGTGT
>140FP002370 AT2G36840_1         :+U  EU:NC; range  -249 to    50.
GAATTAGACAATTAGTGGGTTCTATGTACCTCTAAAACGAGAAAAAATAAATCAGATACCAAAGAGAGAAGATTAATAAGATAGTTTTGAGGAAGAAATCACAATTAGAGCTTAAAGCATAGGAGGAACAACACAAACATGGGTTCAAGTACAACAACACGACGAATCACTTAAGCTCAACACGACAACACCTTTGACTCTATCTTTCTCATCTCCAAATAAAAACCAAACTAAACCATCACAGAAGCTGAAAAAGTTCAAAACTTTAAGGTACAAGATGGGAATTTTGTCGGACGACGT
>141FP005285 AT5G16530_1         :+U  EU:NC; range  -249 to    50.
TTTAATTTTTTTATCTAAATATTTAGACTCAAATTTCAATTGTATCTATTCTATAGGAATTTAGCCAAATTATTTATAAATATTCGTAATCATATTCCGAAGAAAAAAATATTATTGTTTAATTTATATCTAAACTTTACTTTTGTTTGAATATTACTCATGGATATCTCATTACCTATCTTTTTTCTACAACAAATAAAACAATTAAAAATTTATCTATAAATATGAACATGTTGGTTTCTCTATCGTAACACATTTACTATCTACGAACGAATTTAGAAGCTTTGTTTTCTTTCCTTT
>142FP005248 AT5G15030_1         :+U  EU:NC; range  -249 to    50.
TTCTTTGTAATCCATGCATGAGGGAACGTTTCACTGCAATAAAGTATGACCTCTTATATTTTCTTTACGTTCACATAAATTTGGTTACAAAAATAAAAATAAAAATAAAAATAAATGGTTACAAAAAAGAAAGAAATAAAATCCTAATAAATACTTTAATGGGCCTTACTTCGGCTGATAATGGGATATAGGCCCAAAGAAGTTGCAAACGGACGGTTTTAATAGGCGCAATTTGTTCTATTTGTCATCGCAACACTCTTGTTCTGATTTGCATAGAATCGTCGCTGATCGAAGTGATTC
>143FP002991 AT3G12470_1         :+U  EU:NC; range  -249 to    50.
AAGTACGTAAAAAAGTATTATATTCCATGTCTTCATCAAACCTTTATGGAAATAAAAATAAAAATTCAGAGCCGTAAAATACAGTAATTAGTAAATGTTTTGCGTATACATCTATGATAGGCCTGACGATGTGACAGTACATGCATCTCCATTGTCAACCGTACGATTAAAACTACAAAGATCGACGGTGATTATAACTAGAAACAAAAATGTACCCTATAACAAGAAAAAGAAACCGCTTCTCTTTCTAACACTCGCTCAAAAATTTAGAGAAAGGAAGAAGAAGACAGATCAATGGCT
>144FP002083 AT2G26120_1         :+U  EU:NC; range  -249 to    50.
TTTTAGGATGTGAATAGTGCACTATCTTAAAAAATAAGAGTTTGTTGGAGTTCAATAAATCTCAAAGTTTGAGAACTTCAGGGTTTGTTGGAGATGTTTTTTTAGACTTTTTTTTTTTTTTTTTTTTTTGGACAAAGCTTTTTTTAGATTCTTACTTGTAAAAGATAGGATCATTTGCAAGAATAACACTTTTTTACTAAAAAATTAAGAATATAGCATACTATATGTATGAATTAAGAAACTAACATTGAAGGGTATAAAAAATGACCAATGGTGGTGGTGGTATGAGTTCAGGCGAAG
>145FP005265 AT5G15940_1         :+U  EU:NC; range  -249 to    50.
TTTGTGATGATGTAGTGATTTCGAATTCAAATCCGAATACTACTCTTTCTCCCTCTGGAATCCAGTCTGGTTGATTTGCTCGAGGCAAAGATAACGTTTGCGTTAAGCACAAAACCCTTCACTCCGAATCACGCTTCCTTCAAAGTTTCGAGAGTTTGGTTTCAAGTCTTTGCCATTCCCTATTCATTTTTGGACTCAGGTTAGTTTTCTCTGATATATTAAAGTAGTATCCATTGATGCTAATTGCTCAACTGAATTCTGATAATTAAAATACAAAACAATCTTTGAGGTTTTTTTTAC
>146FP002894 AT3G08040_1         :+U  EU:NC; range  -249 to    50.
TAATAGAAGTATATATATTACGATGTTTATGCGTACCTATTTTCCCTCAATGAGAAGAGAAATTCCATAATATTGGTGTCTTAAGTTTGGACGGAAATAAAGAGCAGCAAAAAAGTTAGGGAAGGAAACCTTTGTTTTCTTCAATAATTATAGAAAATAATTTCTTTTATTGATTTAGATATTAAATAAGCAAAGATATGCATGCTCATTACGTGTCTATAAATAAAAACACGTTTGTACATAGCATCTACTATAAACGTTCCTTTTGCTTCCCCGATTCTTCGAAACACTTATTGATAT
>147FP000526 AT1G21980_1         :+U  EU:NC; range  -249 to    50.
ACTAATCATTTGGTCTTCTACTATTAACGTATGAAGTAGCCCATACTATATCATATCGCTTTAAATTATACAAAGACAAATTCGAAACAATCTCGAGTACGTATGTATTATTAATTTTATGTTTACACTACGGTGTCGTTTTCAAATTTTTAATAATATTGTGGGTTTCTTTTTCGGGCTGGTGGGCTTTTTGTGTCCGCTTCCCAATACTTTTATTTTATAAATTAAAAATTAATCATCGTCTCTCTTGTGTCTCTCTGTTCATCACTTTTCTTCTTTTGATGTTCTTGTAGCGTCTGT
>148FP005799 AT5G44770_1         :+U  EU:NC; range  -249 to    50.
CGAAAGTATAACATGTTTTAATTAATTGATTATATTTAATACATAGTTTAATATTTTATTATATTGTACGGCAAAATATATCTGTAATTTTCTTTTCTTAATTAAAAGGATAAAAAATATATCAACATGTCTACATTAGAAAGAAAACAAAAAAAGATATATTATTAACTTAGAGAATAAGCATAACTCAAGTTTTAAAATAGAAACTCTTACAAATATATATTCTTTGCTAGTAGAGTTTTCCTTGTCACCTAAAAATTAAGAAGCTAAACAAAATGTCTAAACTCATGCTGCCGTTTC
>149FP001097 AT1G58150_1         :+U  EU:NC; range  -249 to    50.
AAAGAAAACTTTAGAACTTAGATTTGGCCATAATTAATTATTGGATAATTGATCCAATAATTAAACTTTTGAATCAAGTTTAACTTTCAACATATTTCTGATTATTTGGAGCATACGACGTGAGTTCCGTCTATCTCCTTCACTCTACTGATTTTGGTGTAGCCCTTGTTTATTTGCTTATGTTTATCTTTTGATCTGATCTATAAATATATATACAGGTTATCAAAAGGCCTCCACCAAAACCAACTCAACATCTCCGCCTCCATCTCCGCCTCCATCTCCGCCGCGAGTTCCAGACGC
>150FP001052 AT1G55740_1         :+U  EU:NC; range  -249 to    50.
CATATCCGTCTATGAATAATTATGTCAACTATTCAGCATTTACAATCACGCCAAACAATTGACACGTTATTCTCTAATCATAATATTGGTTACAAGAAATAGAAATTCACCGAATTACCTTTCCAAATTTTGTTCAAATAAATGTACGTATCTTATTATACTAATTTTATTTTGCATTTTCGTGTCCGCTAGATATGAACACGTCATCGATAACGTTCTATAAATATCATTCCTCTTGTCCAACTAATTAACTCACTCTCGAGAGTAGCGTGAGTCTTGAGGTTTCATTATTATTTTTTT
>151FP005210 AT5G13480_1         :+U  EU:NC; range  -249 to    50.
GCCGACGGATGGGTTTACTAAACAAACTCATCCGTTATTTCCTACTCGCAATACATAGTTCAGCCTGAACATATGTGTCTAATTGATAGGGTAGGCCAAGTAACAACATACACCCAAAAAAAAAAAAATAAAAAAAAAAATAAAAAAATCGTGGAGATTAAAAAAGCTAAACCAATCGACTTCTTGATTAGTTTGATGATTTTATTAATCTTATCGGTTAAAACCGACCGGCGATCGAGGGTTTGGCTTGCCGAGAAGGAAGAAAAAAAAACCCTAAGATTTATTTCTACTCTTCACTCC
>152FP000930 AT1G51450_1         :+U  EU:NC; range  -249 to    50.
CAAGTAAAACTATTTTCAAATGTTCTATATAATAGTACTTTCCAAATAATAGTATAAAAGTTTAGAAAAAAATATATGAGAAAGCCAAATAATCTATTGTTAGATGCATAAACCGTTTTTATTTTTAAATGGACTAAACTACTAAGAAAACATGGACACCCCTTATCCAAACCCTAGTTTCTTACTGGGCCTCATAAAGCCCACATAAGTCTCTAACATTTAAAAAAAATAATTCACTGTTTCTCTGCCATCCGCCAGTCTCTCAAAAATTTGCAAGTCGGCGAGTGCCACAAACTGGCT
>153FP001359 AT1G69500_1         :+U  EU:NC; range  -249 to    50.
ACATTAGTGGATGTAACTTATCATAAATATGTGGACCCTTTTTGCTAATTTCAATTTTGACCGGTTTTGGTGTACCAAACACGGTTTAACAAAACCACGAAACCAAACTTGTTTAAGAAAGAATACACACCAAAGAAATGTTGCAAAGAAGGCATAATAAAAAAGAGTGTTAGTTGATTAGTAGATTGGTCACAAACTTTGTCTGATTGCTAAACAATATAAAAACTCTTATGAATTTATTTAGAACTTATTTTTCAGATTCAAAGAGGTAAAAAATGTCGTTGTGTTTGGTTATAGCTT
>154FP005012 AT5G05730_1         :+U  EU:NC; range  -249 to    50.
TTTTTGACTTTTGAGAAAGACGACCGTTCGTATCGTTTGCTTATGAAACTGATGCAATATCTTTGTGAATGACAAGTTTGCTTAGTTTTTCCGAAAAGGGTTCGCTGCCTTCATGGTTCATGCACATGACTTATAGTGAAAAAATGAGGGAAATTGGAAAATACAGGTAAGGGGTATTAAAGTAAATTGCTAAATAAGTCACATGGTCATCTTCTTTATAAATATGCCACATCTCGTAGAATAATCACTAATCAAATTTACTCATTTAGCCGTCACCTCTGAATCTTCTTCTCCGATCTT
>155FP003405 AT3G27809_1         :+U  EU:NC; range  -249 to    50.
GCTACGTCTAAGAACAAACTTCGATCAAGCTTATCACAAAGGAAATAAACACTTTTTGCTTTAGTCACCAAATGTCTTGCTTTCTTGTCTTTTCATAGATTTACGTGGCATATTGGCAGCTTCAGAGTATATAAACGATTCAAAGTTGGAAGAATTTGCCTTTGTTTGTCTTTTTCTCTAGTTACACATAGTGTATATGTATGTATATATAATTGTTTATATATATTCTACGACAAGTAAATTAAAACCAACCTGTTTCCCCACTTAGCATGAAGTTCCATGATGATAAGTTGCTCTTCT
>156FP002921 AT3G09640_1         :+U  EU:NC; range  -249 to    50.
AAGCTTTGATTAGTTGGTACAACATACTCGAGGAATACAGAATGACACGTGGTGTGTATCTGTTGGATAAATTTGTATTATTCTTCTTTACTATGGATGGTTTCTGGAAGGCGCGCCAAGAGTCCTTCTTTTTCCATCTACAAATCATGACCGTCCATCTCCAAAAGAAGACTGAAACAGTGAAACTAGAAGCTTCATTTTGATCATCAGCCAGTTTTATAAATTGATCCGTATACTAAAGTAACAACTACTAGCACTTTCTTCTGTGATCGATCATTGTGTTTAAACTAAAGGTTTGTA
>157FP003708 AT3G54940_1         :+U  EU:NC; range  -249 to    50.
TTTTTTTTTTTTTAATCCAGTACTTTTATGATCTATGAGTTTAAAACTAAACCAAACTCTAGTTTTTTTCTAGACTCAAAGACTAAAAGTCTCATTGATAACTTTCAACACGCGTCATGCAGCTTCATTGTCTAGCTCTACATGCAAACATCCCACGTGTTTCCACTCTGCATGTATCTCCAACACTTTCGTTACCTCAAACTTATGTAATTCATCTTTATAAATTACACACAAAGCCAGCGATTCTCTAGGGACTCAGTAAGGCCACCTCAAAACAAGACCCATCGATAACAGCGATCA
>158FP000838 AT1G47370_1         :+U  EU:NC; range  -249 to    50.
TGTAAAAGATGTGTGGAGCTTAGGGAATTATAGAAAAAACATTTTCTGTAGTTTTATGTTTAGGATCGAATGTTCACCCTTTTTGTACTTATATCTACTTCATTAATTTCTTTCGTTGATCCTTTCATCTTGTGGTTGAGAATTCCTCGATTATATCACGTGAAAATATTTAGTTTCTCTGCACTTTAGAAAATATCCATTAATTGAGTTACAATATATATATATGGCAGGTCTGAAGCCGATTTTATTAAGGAAATCGTTAAAGAGGTTGAGAGAGTTCTAGCCACATTTACAAGCGAG
>159FP000951 AT1G52370_1         :+U  EU:NC; range  -249 to    50.
ATGATTTGTTGAATTCGGTCGAGGATTATGTCTAATAAAAAGTCTCAAGTATACAATGTGAATTAAGGAAATCTATAATCTCGTAACTAATTATAAATTTATAAAACAAAATTAAAAGTATATGTAATTGTTGAGTATTTTTTCACTAAAATGTGACAAAATTATTCTGAACTCGTTAAATAAAATGTTGAGAGACGTATGTCGACGCTCTTCTTCTATTAAACCTCTTCTTCGTCTCTGGCTCAGGGCGTTAGTTTTTTTTTCCGCTTCTCTGCTACTGCTCCTTCGCGGTAAGTCTTT
>160FP006142 AT5G58005_1         :+U  EU:NC; range  -249 to    50.
AATGAGAAAGAAGAGATAGCTTTTTTTTGTTGGATATTAATTATGAATCTATGTCTAAAGTAAAGTTTTGTAATGTACATTACATTGTATCTCTGATATTTAAACAAGGTACTAATTTTTGGTTGATCTCCTTAATTATTTTGTTTCGTCTATGCTTATTTGCGAAGGTCTGTAATCTACCGACAACTTTTTTGGGCCGGGCCTAAATGGGCCGTATATTTATGTCCCTCATCTACTTTCATTTGTTTTGTTTGGTGTTTGTTTCTGGTTTCTGATTCCGTCTTCTTCGCTTAGACATGG
>161FP001729 AT2G02970_1         :+U  EU:NC; range  -249 to    50.
TGTCGATTTTCGAATGCTTAGTGAACGTTTCTGCGTGTGAGAATGATGATATTAGTGAAGCTGAAGATATCGCCATTAAAGCTCTGATTTTGAGCTTCTCATTATTCAAACTGACAAATCTTGAGGATAACGATAAGCCTGTTATGTGATCATGACCCGATTGCAAAATTAATAATCAAATAACCCGACCCGACCCGAATTGTAATTTAATAATTAGGTATAAAAATCGTAAAAGGCGCTACAACGACCAATTTATTTTCCAATTTAATTTTGCTTTTTAATCTCTTTTATTTTTATTTT
>162FP001115 AT1G59860_1         :+U  EU:NC; range  -249 to    50.
AAACCCGCACAACGTTTATGGGAAACATGTTTGTGTTTGAATAACCTTTATGGAAAAACAAAAATATTTAGCAACTGATTAAAACTCTTTACACGGCTCATATTTAAATATTGGGCCTTTAGAGCCCATTATGGCCCATAAACACACAACTTGGAACGCTTCTAGACTTTTCTGGATTTGCCTCATTTCTAGAAGCTCTGGAGATTTCTTCTTCATCAATAAATAGAATCAGCAAACTCACCAGCTTTCATCATAAATTCGAAATTCAATTCGTCGGAAAATTGTTCAGATTTCGAAATC
>163FP005921 AT5G49620_1         :+U  EU:NC; range  -249 to    50.
ACTTATGCGGATTTAAACACGGATAGTAATATTATGATGATGTTCTCCTCTCATAAAGATAGTTGATAATTACAAATATATTAGGAGATGCTCTATGTTTTAAAGTTTTTAAGTTATTGGGAAAAATTAACAATTCTAATATTGCGGCCGTTTATGCCTTTGTCCCACATGTTACAAATAAATCTTAAAAAAGAATTATCATCTATTTTGTTCATCTATAAAACCATCAACTTCTCCATCTTTTCCTGTGGATACAAACAACATCATCCATTATCTCTCTAAACATAACTCCAAAAAGTG
>164FP005622 AT5G37620_1         :+U  EU:NC; range  -249 to    50.
TTTCATGGGGTGTTACTGTTGGGATTAATTTACCAAAAAAATTTAAGCTAATTGGTGTTAGTTGTTAAAGCAAGAACCATTTCACGTGGTGCTGGGATTAATTTACACATATAAGTTATATGATATATAATTTAGCTAATTAATGCATGTTAGATGTTATAGCAAGAACCATTTCACGTGGCTTGTGGCCAGACTCACAGCTTTGAGAAATCCGAAAGAATAAAGAAAAGAAAACACCATTGTGAAACCATTGCAAAAGAGAGCTGTGATTTAGATTCTGGAAACAAATCACCATGGAAA
>165FP001517 AT1G74920_1         :+U  EU:NC; range  -249 to    50.
GATTTTTAGTTCTTCTAATTTCTATATATTTTTGTTCATAATATGAAAATTTGATCTCTGTTTTAATTATTTTGGAACTAAATACACATTTTTAATTAGATTAGTAAAAGAGTTATAATTAAAAAAAGTTGATCTGGTTGGTGTCAGCAGAACAAGGAAAAAAGAGAGGCTTTTTCGTTTTGATCCTCCTACTCTTCTTCATTAGTGAAAGCTACTTATAAAGTCCAAATCTTGAAGTGCGTGCACGGTGCACCACGAATCCACGATCCAGTGAGCAGCAGCAACTCCATCTCCGGAGCT
>166FP002184 AT2G29550_1         :+U  EU:NC; range  -249 to    50.
GCGAGTGCGACGATGTTTTAGTAACTGCTCTCCTTAATGGAATCCAGCTGTCATTCACACGAACATATTTTTTTACGAAATTCAAAAAAACTTTTTATCACGAGCCATTAATTTTTGAATTTTGCCACCCGTTGCCACCTCGATTTACGTGGCATTATCTAAACCGTCGATTCGATTTCGAATTACCAAATATTAGCCGTTAAAACCTCCTTTTCTTTATAAATGGACCCTCCTCTTCTTCTCTCTCTCATAAAACAAAAGATCCTCTCTGCTTCTCCTTTCCCTTTTTCAAAATCTCTC
>167FP005281 AT5G16440_1         :+U  EU:NC; range  -249 to    50.
GGATTCTCATCTAGTACTAAATTAGACAATCCAAAATATTTTGATTTAACGTATACCGAATTTTACATTTAAATTTATTTATTTTTATGCATGTTTGCGAACTACGTAACTTATAAAAATCACAATATGTTTACAAATTAACGGAATAAAAATTCAAATAATCGTGCGAAAATTAACCTAGTTCATATTTATTTTCTTTTAATTTTCTCTTCTGTATATTTATAGGTTGGTCTAATTATTGAAAAAATCAAAAATAAAGAGAAACAAAGACGTAATCCAAAATGTCTACTGCTTCACTAT
>168FP004759 AT4G35940_1         :+U  EU:NC; range  -249 to    50.
GGATATTATTAAATCGATTGAACTGAATAAGATTCGGTTCAAGTTTGGTTATATTTTTCTTAAGGCCTCTGATTTAGTTGGGCCTATTTACGATCTTACAAGCCCAAACTTATTGCCGAAGATCCATTATTGAAAAGTCTCGACGCGTGTAAGCTTACTATATCCCTGTTGCCAAACAAGGCTTTTGTCCCTTGTAGGGCCAATCCTTTATTTGGCTATAAATAAAGGATGTATGTCTTCTAAACAAACACTTTTTCTAATCGGAGAGCTTCGAAGGGTTCTGAGATCTCGCGGCTCCTT
>169FP005807 AT5G45100_1         :+U  EU:NC; range  -249 to    50.
CAATATTTATACCATATCACTACAAGTCAAGTCAATCAAAAAAAAAAAAAAAAGTATACATATACAGTCACATGTGCTGGTGTTTGTTAAGATATTTATATATAGGAAATTAATTTAAAAAAATGTAAAACTTTCAAAAGGATAATTTATTCTCTTTCTAGAAATAATCTTATTTTAATTTATTCATTTTTGACTTTTTTTCTCTCTCTCTCTTCCTTAAATAAAAAGCCTCCCTCCATAGATTTCTTCACCAGTCTTCTTCTTCTTCTGCCTCCAAACTCTCTCTTTCTCTCTCGAGAA
>170FP003970 AT4G02520_1         :+U  EU:NC; range  -249 to    50.
TAGTTATGATCTTTTCTCTGATACATTGAATACTTTATTAAAAACCATTACATAACCAATGTAAAAGCAAATATTTAAACGTTAAACAGTCCAATTCAGCTTTGAAAAATCCTCCCAGAAGAAGAAGACTAGTCAATATTGGTTGCGATGGCCTTGTAGAGGCATTATTATCTGTTAGATAATATTAAACATTAATGAGAAAGTAGAAATGCTTCTGTATAAATACCTTCATTACTTGTGTCTTATTTCATCACCTTCACCTTCAACATCAAACATCACATTTCTTCCTCTTTTCTCTCT
>171FP001095 AT1G58055_1         :+U  EU:NC; range  -249 to    50.
ATGGACAATTGTTTTTAAAAAGATCCTTTATATCCAATTTTCAAAATCTTGTGATTAAATAATTGTTAACTATCTGTAAAATAGATATATTAAGGTAACGAAATCATTCTCTTTATTTTTGTTTGGGTTGACTATAAATAAGTGGAAATAAATCGAAAGATTCTTTGTTTTCACCATTGACCAGAAAATTAACTTTCATGTATGTATGTTTGTGTTATTATATAATCATCCCAAGTGAAATAAAGATGTAAACCAAAAAAATATAAAGATATCATAAAAATGACTACCACCAAGACAATG
>172FP003610 AT3G50480_1         :+U  EU:NC; range  -249 to    50.
CAAAGTCAATCAGTGAGAGTGAAAGTGACGCTCGCTTTTTCGACGTAATTCAATAATATTCTACGTAATTTAATACTCACGACAATTTGCATATAAACCCAACGATCTCTTCTTACCTAGAAAAAAAGAGAGTTGACCCGTACAATACTAAGTCTATGAATCAATCTCTTTTGTCTTCATATAATTAAAACCACACGTTAACTTGTTAAACATAAGACTATTTAATATGGTTCCATCCTTGATCCTTCCATAAACATAGATTCCTCTATATTCAGCCCCGGCTATCAGATCGTCTTCTTT
>173FP000540 AT1G22530_1         :+U  EU:NC; range  -249 to    50.
AAAAAGTTGCTAAATTAGTTAATGTTTAAAATTGGTGAATCCAAAATTGAGAGAAGCAAAAGACGGCCGTTTGGAGAAAGAGAAAATTTGGGACCCTCTACTAAGAAAAGTATCTTCCAAATTAGCTGTCCAACAGCTCCGACCAGTCTGTTCTCTTTTGCTCTTCTCACACACACACAAACATAACATCTCCTCCATTTTCTCTCTTCTCTCTTTTTATAAGAACTCTTCTTCTTCTTCTTCTCTCTCAATTCCATCTCTCTCTCTCTTTCTAGTTCTTGTTCCCTTTCGAATCAAGTG
>174FP002522 AT2G42440_1         :+U  EU:NC; range  -249 to    50.
TATATATAATTGGAGTTAATATCCAATTTTATCATAAATATCTACATCATTAAAAAGCAATAAAAAAAAAATCCAGATCGATTGTAAAATCTTCTTAGCAGAAATTTAAGAAAAATAATGAAAATCAATTACAATGAGAAAGGTGTAGGCCACTAAGAAGACAAATTGTGATTAAATAATGTAAAGAGTATATGAAACCCACCTTCATCTACATCTTTATAAAAATTCCCCCTAAGCTAATGCTCCTCCATTCTTAAAGCTACTCAAGGTTAATCATCAAAGACCTAAATACTTAGTAAC
>175FP004778 AT4G36710_1         :+U  EU:NC; range  -249 to    50.
TAAAAACTGATTTAAAATCTTTCAGTTGAATTTCATGTGAAATAGTATGTTATTAATAAAAAACGGAATCATATACAAATCATTGTCAATCAGATTGTTTCGTGTATAAATATTATTCTGTAAAACCAAACAAACCCGGATCAGACACGGTTACCAAAGTTGAAATCTCTTTATTTGCACGCACTCACTCAAAGATAAAAAGCTTACCACTCTCACCTTTCAAAAGCCCCGCCACCTTCTTCTTCTCCCACACACAAAGAAAAAAGACAGAAAGAAAAAAACTTTTTTTCTTTTCGTTAA
>176FP004844 AT4G38960_1         :+U  EU:NC; range  -249 to    50.
CACACATTTCTTGTTAGGTACTACTTTAATCATAATTTTCGTTAGTCAAAACACACAATTAAAGAAAAAAAGTAATTGATTGGAGAAATTTACTCAAAGTAGTAATTAACAGATTTTGCCTTGTCACAGCAAAGTATGCTTATTTGATACTCTCGGCGCGTGGATTTGGTCGTCGTCTCTTCTGGTCTCTCAAGCTTCTCCTCCATCGTAGAAAAAGATTTTAAAGGAGCGATTTTTATAATCTTAAATAATTTCTTCCCTTTCTTCTTCTTCTTCTAGTTCCTTGATACCAACGCGTAA
>177FP005632 AT5G37990_1         :+U  EU:NC; range  -249 to    50.
TCTTCTAAAAACTAGTAATGTAGTTCGTGTATGAACCTATGTGGAGGATATCCTTGAACTAAAGTATCTTAAGAGAAAATTACTCCAACAGAAAATTAACACTATATGTTAATAGAAATTGTAAAATGAGTTATATATAGATTATTAACACTAGACGTTAATATAAATTACGAGGTGGCCCCAGTTTTTTATCCCCCACGCTTCCCTCTCTTAGTCCTTATATAAACTTCTTGTCTTCCAATTCTTCATACCCAAAAACAATAACCAATTCTCCTAAAGTTTGTTTTCTCTCGCCTCTAA
>178FP000313 AT1G13370_1         :+U  EU:NC; range  -249 to    50.
TCTTTTTTTCTGCAACAAAAACGTTACTTAAACCAAAGAAGAAGAAGATTCAACAAACTCAACAAGAAAATGGACCAATAAGAATCGAAAGCGCAGATCGCCACATATGCATAATCTTAATCAAAATCAAATATGGACCGTCGAACATGCCTTTAATCGCACGTCTATCAACTCCTCTCCCCAAAATTAACCGACCTAATTCTCACACCTCGTCACTATAAAATTCACTAATCTTTTTTACTTTTCTCTACATCAAAACACAACATTAAAAGCTTTGGCGATTTTTCTCTCTGATTCAAT
>179FP003860 AT3G61650_1         :+U  EU:NC; range  -249 to    50.
ATTATTCCATCCTTTACATGCAAAATTCTTCCTTTTTAAGATTTATTGGGCTGAAGAAATACAAAACGGGCCTATAATTGGCCCAATATGAGTAAGCAGACGTTAGTTAGCTTAGCTGAGAGAGTGTGGCTTTAATTAGAGCATATGGTTTAGTGTTAATCTATGCAAAAATTTATCTTCTCCGTCCGCAAAAATTCTTTAAAGCATTGGATCGAGTTTTAAAAAGGTATCCGCGCCAGAGCTTAATTTAATCATTTTCATTTCTTCATCATTCATCATCTTCCTCACAGTCTCGAAACC
>180FP004970 AT5G04150_1         :+U  EU:NC; range  -249 to    50.
AATAGATAATGTTTTTCGAAGAACCCGTGCCCTACTCGTTCCGGCACGAGACTGCGTGTGGAGAGTAAGACGACACATAAAAATGCTTAAAGAAACTTCCATTAATCATGGAGCTATAAATACTAACTAATTGGAGACACATAGATATATAGATTCCATCTCAAATTCGGTCTTATCATCTTTTTTCCTACTTCATCCCATCAAAGTCTCTCTAGCTATATATTCTTCTCACACATAACATAAGTGGACAAAAAAAATGTGTACCTTAACGCCAATGTTTCCAAGTAAGCAGCAAGAATG
>181FP006040 AT5G54390_1         :+U  EU:NC; range  -249 to    50.
TTTTGAAAATCAACGTTGTTATTAACTTTTATATATTTATTTATTATTAATTTTCACAAAAAGTTGTTATTAAGGAGAAAAGTGTGTTGTTGTTTTATTTTATTTTATTTTTTAATCCAGGGAATAAATAATTTAACTATAACCACTTTAAGAAAATGTGACAGAGCCACCAAAAAGAGCATAAAAAGTAAAATTAAAATAATAATTATGATTTTGTATTAAAAGAAAGAAAGAAAAAAAAAGGAGAGGAGAAGAAGCAGTGGAGAGAGAGCATGTGAATAAAAAGCGTGAAGCTTTTTG
>182FP005844 AT5G46940_1         :+U  EU:NC; range  -249 to    50.
CAAAACGTTTAGAACTCTATATCTTTTGACACTTTTGTTTGAAAAAGAAAAGTAAAAAATAGCCAAAAAAAAACGTCAGCGTATAAGAAAGAGTGTTAAAACGAACAATTAGGCCACTCGACGTGAGCGGAGTGGTAAAGCGTGACATCAGCCTCCTAAAAGAGCCGTTTTGTTAGTTACAAATCATAAACCGTTAAATTATTTGTTTCGTTTCATTATAAATTGATCACCAAGTTACTAAACTTCTTCATCATCGAGTCTCATTAACCTTTGTTTCTTGCTTCCTCAAAGAAAAGAAAA
>183FP006150 AT5G58412_1         :+U  EU:NC; range  -249 to    50.
AACAAATAATTGAAATTAAAAAATAAAGTGCAACGTCCTTCGAAATCGTCCTCACTAAGAAATGATGGGATTTTTGATATATCTTGGAAAGAAATAATCCCAGTTTGTTTCCAAAATGGCGTAAGAAGAATAAGTCAAAGCTATTAATTGCAATTTAAACAAAAAAAACGTTCGTTATTATAACGCAAAGACTAGAAATAAAAAGAATATTTCGAAATATATAAACTCTCCTCCATCGCATTCACATATATCAAAGAACAAACAACGAATATCAATATTACTTTTGAGTTTTGTATCTGT
>184FP003212 AT3G20430_1         :+U  EU:NC; range  -249 to    50.
TGGCCGGGAAATTGTACTCCGGTGAGATAGAGTGATCCATGGTAGAGAGAATCTAAAGAGACGCCAAGTCTTCTCTGTTTCAATTTTCCTTTTAATTCTTTTTGTTTTCCTAATTCTATTAGTTTTGACTTTTTCATTGACTATAGTCCTCAGGACAAATAAGGAAAGTATATATATATAATTTATTATATTGGGGCAAAATATAATTAAAAACTTTTATATAAAGGAAATGGATTAAGCTTTTTTCTTAAAGGGCAAAAATTGCCTAAACCCTAAAGCTGAGATTTTTCTTGCTCAGTA
>185FP005967 AT5G51500_1         :+U  EU:NC; range  -249 to    50.
AATGGTACAAGTAACCTCCTCAAAATCCCCCTGGTAAAATATCTTTGTAATTAAAAAAAGAAAGTCGAATCGTTCACGCAATAAGAAAAAGAGCTATCGAGAGCTAAGGCTACCTCACTCATGACCTCACAATATATATATATATATATATATATATATATATATATATATATATTTATTAGTTAAATTTTATTTGCTTTAATGTTGATATTACCACAATATATAAACATAGTTTTAAGTTATTAGATTAGAGTCATGTTCTTACTCTCTAGTCTCTTAACATTTTACTATGAACTAAAT
>186FP005522 AT5G26742_1         :+U  EU:NC; range  -249 to    50.
GAAAAATAGTGTTTAAGGAGGGTGAGAATGAGATTGAGACTAGTACATCCAAAATATGAAAATAAATATCTCTATAACTATATCCATACCTCCAATGATCCAAACATGGCCAGAAGCCCAGAATCAGAATAATAAAAGCCATACAATGGACCTAAATAAACATAGCCCAATAACGGCCCACTAAAATCTGATATTTTACATCAACTTGAGTGGTAGAAATAAATAAAGATAGGGCAGAAGCAGAGAAGCAAAATCGTGGAAGGTTACAAAGCCTTTCAAAAACCTCACTCTCTCAACTCT
>187FP000236 AT1G10650_1         :+U  EU:NC; range  -249 to    50.
GGGATTTGTAACAAAAAAGAAGGAAACCAAAAACAAAAAAAAAGAAGGTAATAATGAAAAGTTGGCGTAATGAAAGAGAAATACACAACTCACGAAAGAAAAGACGAGAAAGCACCACCAACGGTTCTTGTTTGGTGTTTACATTTACTATCAACCATTTTTTGTTTCTTTTCTCAAAGTTTTTTTTTGTTTTGAATGATTCAAAAAAAAAAAACGTATTAATAATTTCATATCGAAAATCGCCAACCCAACTTCCCCCACTTCTTCCACCACTGTCCCGCTCCATCGCACCCGCTTTGC
>188FP006404 AT5G67450_1         :+U  EU:NC; range  -249 to    50.
AACATAGTTCTGGCAGTTACTAACTAAAAACACTGCATTGACTTGGTAAATAGTTACTCTAATAATCCAAAATTAGTGACAACATATTACATCTATATGTCAATATAAAATAAAGGAATTTAATGGATTGAAGAAAGCAAGAGCAGCACCACTTGATCACTCATAGCCCACGTTCCCACTCTCAATCCCAATTCTAAAGATTTCTTACAAGAAATATATATATAAATCAAAACTAACTCTCAAAAACACAAACACAACACAAACACAAGACGTGCTTACAATACACCACACACTTCACTC
>189FP003786 AT3G58050_1         :+U  EU:NC; range  -249 to    50.
TCTCTTTCCCTGCAGAATAATACAGAGCACACGGAGACGGAGTACATATTGTTCAGCGCAAGTGAAACCTGGATTTGAACCTGATACATAAATTTGTTATCGTTTGGTCATTTTAACCGCTCCCTCTAATATTTACCTCCTTTTTATAAGTTACACATCTTTTACATATCTCTCTCTCTCTCTCTCTCTCTCTCTCTCTCTCTCTCTTTCTTTCTAGAATATATTGACGCAGCCGCGAATCTCATCGTCATCGTCATCGACCAAGAGGAACCCTGATTTGCGGCTTTTCTTCCTTTCAAT
>190FP005974 AT5G51810_1         :+U  EU:NC; range  -249 to    50.
AATACGCATTTAATTTAGGGATTAATTGTCGTTTAGTTTTTCTTGTCCTTTAGATTGAGACCAAAGATTTTGTTCAATATACACAATTTTGACACTATTATATTCACCTTATAAAGAGATTAGTATGAAATCCCATGTGGCAAAAAAAAGAAGAAATTATTATAAGAAAGATTAAAAAACCAAACAAATGTACACTAACATGACTTGAAGCTTGCTTATATAAAGACTTAAAGGACCCTTTGTTCCCCCATCTCCTCAACAACACTCACTCAGAACAAGACAAAACAAAAACCCCAAAAC
>191FP005207 AT5G13340_1         :+U  EU:NC; range  -249 to    50.
CGTTGCCGTATGATTTGTTCTTATTTCCATAAATAGAATTAACTGACAAAGCATAAGTAAAGAAAATCCCATTTTTAGAAAGATAAATTTATTCATTAACCCTAATTAATTAGGATAATTTTTTTTTGAATTAAACCGCAAACAAGGTCGGTTCAACTTGCGTCTGTCCGGTTAACAAAATATTGAACCGATCGATAAATCGTACGAGAGCAGTCGCATAAAAAAGCTCCGAAAGAGAGAAATCAATTTGACCAATCAAATAATTGCGGTGGTGAAAATGGCTCGAAACGACTCGCGATC
>192FP003443 AT3G29770_1         :+U  EU:NC; range  -249 to    50.
TGTTGTTTTGACAAAAAAAAAAAAAAAAAAGCCTTTTGCAATTTTTAAATAATTTATATCTTTATAGACCACTTTCCCCTTTGGCAATGGTCCCAATCTTCCTTCACGGTTATAGACTCTCCGAGAAGGTCATTAAAAAGTTGACAGCTTCTACATTCCACTTTCTCGCCACCACTTTCACCTGAATTCTCACGTCACTCTTTCTCTCTAAACCACCATAAAGCTCAAACTTTTTCTCATTCTCTCTCTAAAGCTAAAATCTTTTTCACACTCTTCTTCATGTTCAAGCAATGGGAAACC
>193FP005236 AT5G14420_1         :+U  EU:NC; range  -249 to    50.
GGTAGTCTTTGGTTTGATGAATCAGAGAATGTTTCAGTTCAATTCGGCGAAATTGGAAAGCTCGTAGATTTGTCAGAAACTGGTTTTTGTTTGTTTTACTTATTGTGGGTTAGAGTGTTGGAGTAGGTTTTCGTAATAGGACTTTTATCTTAATCTAGAAGTCACTAAATCGCGTATTGTTGTGGAAAATTACGTGACGTGATTGAATCTCCTTTCTTTATATAAACATCTCTACCAACCTTCGATTTTAAAGAGCGGTGAGATAATTCAACATCTGTCAAAGATAAAGCTTTCACCTTT
>194FP001459 AT1G72920_1         :+U  EU:NC; range  -249 to    50.
AATTTTTGTTCGTTAGTAGTATTTTATTATTATCATGCTCATCATTTTCTTACTTTGGCGGCCCATCTTTTCTCTTCCCCTCTTTCTGAGTAGTTTAGTAAAACAGAACCTGACAGAAAAAAATAGAAAATGCCAGGAAACACACACTTAGCAGGAAGACTATGGGAGTCTCTAACCAATGCACATGCTTTATTTAGTTCAACTACTCTCTAGTGGTCTATAAATATCGTTGAGTTCTTTATTTCTATTACTCATCATAGTTCTCAATAGAGAGAATCAAAAATCAAAATGTCTTCTCCT
>195FP002358 AT2G36580_1         :+U  EU:NC; range  -249 to    50.
TTTCTGTTAATTTTCTTTGAATTCATTTTATACATTTATTAGTGAACTATTCTAAAAATTAACAAAATCATTTAAACCGACAAAAAAAACTTTAAAAGATCAGCGTATTATAAACCAACGGGGGATAGTTTGCATTAGGTATTGGACATCTGGGGGGTAAATAGAGCGAAACAAAAGTTGAGGCTTGTTTTTCAACATTTTCATTTTATTGTGTGCTATTTAAACTGCGTCGTATTTGGAGGCATATTCGCCGGTCAAGCGTATCAAATACCCAATCACGCGAACTTTTCTCCGCCTCTT
>196FP000338 AT1G14200_1         :+U  EU:NC; range  -249 to    50.
AATTATAAATGTTCGTACCTTTATGCAAAATTTCTCACAGCGTAATTATCTATTTCCTTTTTGTCCTTTATGAAAGAGGATAAGGTTTTTAAATAATAAATACTAAATTGTTTTTAAAAGAAACTAAAAATAAATGGAAAGTCTTAAGCGTCGTCAATGGTTCTAGAGTCTTCTGCAACTTTCTTTTCATGAAACTACTGTAATCTTCTGCTAACATATATAATCTCAAACACTATCTTCTCCAATTTCAATTGTCTTATCTTTCGACTTTTCTTCTTCTTCTTCTTAAGAGATTTTTCT
>197FP005916 AT5G49450_1         :+U  EU:NC; range  -249 to    50.
GTCATTCGATGAATCTTCCTTTCTTATACAATTTGGATAATCTTTTCTAATGTAAAAATTCGAGATTTTTTTTTATAATGTTAAATCTATAAATAAGAGCAACCTAAAACGAACAACTTCTCCCACTTTCCTTATTTTCGATCTTATCCTTATCTTCTTCCTTGTTCTATTTCTCTTCTAACTAATCTCTTCTCTTCTCTTAAAATCAAACGTAATCATAAATAAAGATCTTCTTGTTTAATTTCTCTTGATCCTCGCAAAATCACAGATTCTTGAAATTCTTTTTTCTTGTCTTGAAAT
>198FP003334 AT3G25180_1         :+U  EU:NC; range  -249 to    50.
AAAACTCAAAATATCTCCGACAATTTGAAGGACCATCTTTGAATTAGCTAGCTAGGCCCTAACCAAACCAAACCCCACAAAATTGATGATGTCTTTGGCTCTTATCAATACGTACGATTACATGGAGTCTAAACTCTAAAGGTTATACGCGTTTACTATACATACATATAGTATAGTAAATGAAAGCGACATTACCTCATAGTCCAGACCATACTACTATATATACGAGTAAAAGAAAGATACATTCTCATTATCCCATACATTAAACAAAGTGATCACCATGACTTTTCTCTTTAGTAC
>199FP004666 AT4G32490_1         :+U  EU:NC; range  -249 to    50.
AATTTTAAGTTGTACTTGATGAATGATGATGAGTAGTTAAAGACCTGACTAGTAATATTGTGTAGATAGCCGTTAAGTCTATTGCATGTCGAAACGTGTAACAAAAGAAAGAGATGAGCAAGAACGAAACGCTTCTACTTAATTGGCATTTTCTCTACATATCGATGCACAGCCAAACGCTTCACCCAACGGCTATAAATCTCTTGTCTACTTTCACCATAAATACACATACAAGCAAGCACCCAAACCACACCAAATTAATGAGAGTTAAGCTATAAGAGAGTAGAAAGTTGGTGTTAA
>200FP001641 AT1G79690_1         :+U  EU:NC; range  -249 to    50.
CTTAACATTAAAAAAAAATGAAATGAATGCATGCATTGCATATAAATGTACAAATGTTGGCTTGATCTCTTGACCCCTACCTAAGACGTAAGAAGGTATTTTAGAGCTGTGAAATGTGTCAAGCTGAGTCTCGGAGTGAAAAGGGTCCGGTTTAGTGAAGCCAAGTAAGCAAAGCCCCTTGTTTTTGACGGACATTATATCTCCTCCTCTTCTCTTCTATAAATTGGGCACCTTTTTCCAATTTTACGCACAGTCACGGAGATAGATAGTAAGAGAGAGCTATGGCGGAGGAGCACTTCG
>201FP004864 AT4G39660_1         :+U  EU:NC; range  -249 to    50.
CATATAATTAGCAGACGATAATCGGAAGAGATTTGTTACAGTGTCACTGTCGGTTGCTTAATCAGCAATCTCATTCAAATGGAATCTTAATACATGTAGGAATCTTTTTCCTAAGAATCATATTTGACACGTCATCATTTCTTAAAAATCTTTTGATCCTCCTACTTAAGTAGCACTAATCAATCCCTCACTAAACTCTAGTCTTAATCACACTATATATATATAGTACTAGTGTGATTTGCCCAACTTGTCATCATTATCTCTATCTAATAAATGGCGTTACAAAGGCAACTCCTGAAG
>202FP003117 AT3G16470_1         :+U  EU:NC; range  -249 to    50.
AATTTTAAAAAAAAAAAGATATTTAGATTAATACAAGTTCCTAAGTCCTAACTAATCAAAGCTTCCATCCCTCGTGAAGCACGAGTTGGTTGAATATAAAGTCTCTCAAAAAGAAAAGAAAAAGTGGTTAGTATTGGCAGAAAAAAAAAGTGGTTAGTATTGGATGAAAAGAGAATTTAATGTTCGTATTCAAAAATGTTTTATATATACTATATAGTATATATACAAAATCCCAAGATTAACTCATTCATATTCCATCTTCATCTCCATTTCTCACACTCAAAGGTGTTTCTTCCTTCC
>203FP000710 AT1G30400_1         :+U  EU:NC; range  -249 to    50.
TATAGTTAGTTTGCCTAATATAGAAAAAAGATTACAGTTATTTACCCATTTGTTTGTGTGTAAAAAAAGGAGTAAAATAAACAGAGAAAAGAGCTTCTTGTTTTTACTTGTGAACGTTATTGACTTTTCGGCCTCTCTCTCTTCTCTATACAAATATATGGATCTTCATTTCTTCGTATAGTGTAAGCAGTGACGCATCCATTTATCATCATCTCCTTATAAATCTCGAATCTGCCACAGAGAGAGCGTGTGACAAAATGAGTTCATAAGATTCCGTTATCGTCTTCCTGATTCCTCCAA
>204FP004565 AT4G28480_1         :+U  EU:NC; range  -249 to    50.
TATCGGATTTACATTTGATCAATTTAAATTCGAAGCAACTAATTCGATCGGATTTAAATTCGAACAACATAATAATAGCAACATTTATATAAATACGTTACATGTCTTAGTCGACATGTTCTTTTATGGTAAAGTTAGCAATATTAGTCGAACTCAAACATATACCTTCACATAATGAAAGAGGAAATAACATTTAATTGTTTTTATAATTAATAATATAAATGGGAGAATCTGAATTACTTGAGCGATAATAAAAGAAGAAAAGGAAAAGAAATGGAGAAGGGAAGAGGCAAGATGGCA
>205FP001228 AT1G64710_1         :+U  EU:NC; range  -249 to    50.
TAATTTTTCTACATGCATTGATTCAACTATTATCTTTCACATCATGCATTAAATTAGCTTGGGTTCCATCGTACATTAGTGTATACATATGCCATCTTCTTCATCATTAGATAATTTTTCTTATAAAATAAATGCAATTATAACAATTTGATTGGATATGTCTTGTCATTTAGTTGCGGAAAAATCTTGACGTCTCTTCTTGTCTGAAGTCTTAAGTATATAACTGGAAAGTCCGTATTGGAGTTCAACAAAAGAAGAAAACGAAGACTTTTAGTTAGATCCTACATTACTGAACTCATT
>206FP003471 AT3G44430_1         :+U  EU:NC; range  -249 to    50.
TTTACTTTTCTCTCTTTAATTCGTATTTAATTGTTATCAAATAATTAAAACCAAAAAATGTTTTAATCTATAAATTGTCAAAAGACTTTGTGTTGTTTTCAATAGAAAATAAAAACTGTATATTAGTTTTTATTATTTTCAATCATAAATAAACAAAAATTTGAAAAATATTTAACCAAATGATATAGAAAGAAATTAAAAAATAGTTCTAGAGGCAATAAAATGAAATTTAAGTAATACATTTTATCTGGACAAATTTTTTTCTCCCAGACCCAGTTATCGAGAAGCTTCTCTCGAATA
>207FP000654 AT1G28290_1         :+U  EU:NC; range  -249 to    50.
TAAAGTTTTCCATCTTGAATATCTATCAGAAGAAAAAAAGAGTAACAAAAAAAAGAGAGTAACAAAATGGTACTAGTGACTTTTTTTTTTTTTTTTTTTTTGGGCACAAAATGGTACTAGTAACTAATAATGGGGTAATTCATGTCGATCGATTTTGATTTACTATTTACAAATAAAAGGGAGTAATTTCATGACACTCGAAGCGTGAACCTTCCACCTATATATACACCCATTTCATAATCTCAAAACATATCACTAACCCAAAAACAAAACAAAAAATGGGTTTCATTGGTAAGAGTG
>208FP005644 AT5G38280_1         :+U  EU:NC; range  -249 to    50.
CAACTAAAAAACGAATCCCATACTTCATGTAAAAGGTTTAAAAGGTCAAGGAGTTTCCACTATATATCTTCTTGTAGCCAAAAGTTCAAGTCAATAAGACATGTTTTTATAATGATTAAGCGCATAACAGTAACAAGGGGTTAAAAAAATAGAAAATGCAAAAAAATGAAATAAACAAATGCAGAAACTACAAAGAAGACGCGCTTGAATCGACGACATAAAAGAAGACAAAAAAATTCGACATGACCCATACAATCCATTAACCAAAAAAAAAAAGAATGAAAAGGAAAGTTTTTTCAT
>209FP004382 AT4G21860_1         :+U  EU:NC; range  -249 to    50.
CCTTAGGGTTTGAACCAGGTACACGAATGATTCCGACAAGGATGGCATAGCTAAACTTGAACAGAGAATAATGCAATTTCGAGTGTATGTATATTGGGCTAAAGGGCCCAAACGTAAGGCCCAAATTAGAAGAGTGTTCCAGAGAAAAGGAAAAATCTGAGAAAAGATTGAGAGAGAGTCAGAAAAAGCTGTTGTCAAGAGAAGAAGGAAGAGAGGAGATAAAAAGCCAAACAAATGGCGTTCAATATCATAACACCTGGTCGTGTTTATTCAGCCACGTCTCTCACTTTCGTTTCCACC
>210FP002405 AT2G38110_1         :+U  EU:NC; range  -249 to    50.
TTTATTGGCACTATTATCTCGAAGATAACTTCCTTACGAATCAAGAAGATTTACTACTTAGTTTACATGACAACAGTTATAGTCACGCAGATATTGTTATCTATTATGCATAGTGTGTTTTATTTTACCTTTGAAAAATCAACGCGTATATTTCTTTGGCACACTAATATCAAACCACCACAACAACAATATCATGCCCATTCTCTCTCGCCTCTCTTTATATAAACAACACTCCCAAAAGTATTCACCAATCCATATCCATTCTCACCTTCCAAATCTCCCCACTCTCTCTCTCTCTCT
>211FP004422 AT4G22880_1         :+U  EU:NC; range  -249 to    50.
GGGTTTAATTCTATTGGGCCTTTTCTGGGAGTCTAGACCCAAGCCCATATAGTAGTAATCTTTTTGACCAATCAGTCAACCCAACCATCCTCTCCCGTTGACCGTGAAGTGAGTCACGCACTTACCTCACAACAATAGCACTAACCACCGGTAGCTCTACAATGTCTCTTAGTTCGGTAACAAACTCTTCTAACTAAAAGTATAGTAAAAACTTTGCTATATAAGAAAGAGTCTTTGCACATTTCATTTACTTGCAACCAATTACAAAAAAGAGTGTAAGAAGAAAAACAAAACAAATCC
>212FP006266 AT5G62360_1         :+U  EU:NC; range  -249 to    50.
TTAATGCTTAATTAATCATATGATTATGTTTTGTCTTAAAACTACAAATTCCAAACCCTACAACCAGTGTCGCCTCCGTGTTGCTTTCACATGTTAGATATTTTTTCGTTTTTTTCCCCCATTTTTGTGTGTGTGAGAAATATCTTCATTATGCAAATCCCATTGGCCACTTGATTTTTAAGTGCTTTTTAAAAAAAAAAACGTCTCCTTTTTCTCTATATAAACCCCAATTACATAACAATCAATACTAGAAAACATATCATTATCACACTTTCATAAAGCTCATAACATACATAAAAA
>213FP004163 AT4G13920_1         :+U  EU:NC; range  -249 to    50.
TCACACGGCATTTCAATCTCTAGAACGAGGGAACACATGCAACAAAAGCCTCAAAGATTAACCTCCACCACACGGCAAGAGAACTGCGATGAATAGTCAAAGGAATATTCGATTTTCTGTGGAAGCGATTAGTCTTTACAGAAGAATTTTCAAGTCAAGCTTTAATTTATTTCGAAAATATGGAGACAATCCAATGATCAATTCGTTTCACAGAAAATAAATAAAAACCAATCACAGAAAAAACATTCTACAGCAAGATGATAACAATAATATGGAGCTTGTGTTTAATCTTCTGCCTTT
>214FP003692 AT3G54140_1         :+U  EU:NC; range  -249 to    50.
TATCGGATAAAAAACAAAAAGAGTCCACTAAAGTTTTGGTGGATGATTAACACGTCCTTCGATATTGATCTATTTACACTTTGGAGTCAAAACAAGATAATATCAAAATCTGATAGCACAATAGGCCTTGCGGCTCTAACTGAAATATACAAAAACTCAAAGGGTTAAACTGCAAACATGAGAAGAAAAGTGAGCAACGCTCCTTTCTATTTCCTTGGATATAAAAGCTGTACGGGACCAGAGCTCTGCAAGTCTTTTTTATAAGCTCATGCTCATTATTACTCCGACAAGTGCCGTGTA
>215FP001757 AT2G04070_1         :+U  EU:NC; range  -249 to    50.
AACGTCATTGCTGAAAACTTTGATGTATAAACTTTAGTAATACTTTATACTTTATCATGTAGACTTTTATAATATACTTTTTGAGGATCTTCGTGGAAAATATAGAATTCCACTGGTCGAGCTAAGAGTCATGTAATTTGAATATTCTATTCCCACAATTTCCAAAAAAGAAAAGTCTACGTTGACATTGACATTGGTTTCGTCGTCTGTCTAGTGTCTATAAAAGATGGAAGAATGTCCGCATAAATTATAGACAATTAAAGTACTAGACAAGGCTTTCAACACAAAACAATAACAAAC
>216FP004401 AT4G22217_1         :+U  EU:NC; range  -249 to    50.
ACGTCTTGTTACATAATCTTATTATATGTACTGTAGTTATGGACATATAGCGAGCATATTTCACGTTAAAACTTAAAAAGTATTGTAGACGAGATGGATAATGTTTGATTTGTGTCTAGAAAATATAATTATAGGCGAGGTGGATCACATCGTGGAGACTCTTAATTAGATATTAATAATGTAGAAGTAGTGAAGAGAAAATGTGTTTGGTTGAGACGTATAAATTGAAAGCCTTTTGCTGATAAAATCACAAAGAGAGATCAGCAATGAGGAGCTTGAGGTTGAGAACAGTTGTTGTTG
>217FP002538 AT2G42990_1         :+U  EU:NC; range  -249 to    50.
TGTAGAGTTTATATATGAAACCAAAAAAAAAAAAAAAAAAAATCTCAAATAAAAGATATGAAAGATCAAATATCTTAAATCTAATGTTCCTAATAAAAATAATTGATTCACCGAATTCGAATAACTTAAAAAGTACACTGAAATTAACCCAATTCATATACAAAGAATTCGTACATATATATCTAAAATTTTAGTTTATTAAATACTACATGTTATGTATATAACTGAATGAAATTCCTAGGTACCATCGCCGCATGCTAAACAAGTTGTTAGCATGGCAACACATTATTTGTCACCATC
>218FP004510 AT4G26380_1         :+U  EU:NC; range  -249 to    50.
TTTGACCAAAACTAAAAACAGTACACGATCATTAATAAGGCAATCCTGTTTTCGAATAAAATATGAAATAAGATAGGCCCACCTTGCCTCACATCTGATGCTAAATTTCTAGTCGTTATATAATTGAGATATTATTATCTCTCTATAAATTGATGGCTTGACTTAGTATTCGGACAGCTTTGAGGTTTTGTCACGTGATCCGACAAGCTACGAGTTCTATATATACATACAGAGAGCAGTAAGTTTCTTATACTCAAAATAATCATCTCTCATACCACTCATCAATATTCAAACAATCCC
>219FP003647 AT3G52000_1         :+U  EU:NC; range  -249 to    50.
ATTTTTAATAATTAAATATAATTTAATGTGTTTATTTAAATAATTTAGTTATAAAGACGCCATGCAATTGTTGTTAAAACCAAAAGATGCACTGTTTGTTAAAAATAAATATATGCTTTATTTACGGCGGGACAAGTAGTTATTATGTTATGGGATTTATAGTTAAGTTGTTGCAAAAAGGTTAAATTTGGTTATAAAAATAGTTGTCAAACGAATACCTATAAAAAGCTTCCATTCATTTTCCAAACCATTCGTCTCCATTTCTTTTCAAATCCTTCTCCTAATTCTCATAGGATTCCT
>220FP002840 AT3G06000_1         :+U  EU:NC; range  -249 to    50.
GAGTAAAATATCTACTAATGGGATCAATTAAACTCTTTAAGATGGCTTACACATTTCAACCAATGATACAAATTTTTAGACATATCTTGTCAATATCTTGAAGATTTTAAATTCAATAATAAATAACAACAGATTTTGTTGGAGTTTAGGTTCTATGGTCCTATAACACCTCTGTTATTATTATTCAAAATAGAAACTGTATTTATCTATGGTTAACTATAAGAATTGGGCTTCTGGTTCACTTGGGAGAAAAAAATAAAGGAGCTCCTGGTGAATATGGTGGACACTAGCTTAACCAAT
>221FP005339 AT5G18550_1         :+U  EU:NC; range  -249 to    50.
ATTTGTTTGTTAAACATGTTTAAACTAAATGAATTCTAGAAAGATTAATATACCCAAAAAATTAATACCATTATTTAAATTAATCATCAAATGAAGTGATTATTGTAAATATGATTAAGAAAAATATTGAAACAGAGAAAATCAATATTGATGGCAAAAGGAAGAAATAAAAAAAGGCATTAAATTAAGAGAGAAGTCATTTATTCTATGTTTGGCGCGTATATTAACCACCACCGGCAAAACACCCACAAAAAAAGCGAGCACGCATAAAGAAAGATCAAAACTTCCCCATCCCTCTTC
>222FP005779 AT5G44260_1         :+U  EU:NC; range  -249 to    50.
TAAGTTATTCAATACATATGTTGATATTTTGACTATTTTTAATCATAATTTAAATCAATTGTTGTGTTCTTAAGCAAAATATCTAAAAACGAATATAACCACGTCCACCATAGAAGCACTGCAATTTTAGCATTCTAAAACATCCTTGATATTTTTTTGTCAACGTCTTATTATCTTTTATCTCAAACCATGTATATGGATGTATCCACTAACGCATATATATAGAGACAATTAGGCATCTATCATTTTATCCCACACTTATCTCTTCCTATCTCTCTCTCATTCAAACCCAAATAGGAA
>223FP000180 AT1G08570_1         :+U  EU:NC; range  -249 to    50.
TGTTCCTTTATATCTGCGAGAAGTCATGAACCTTATCCATTTATTAGTTTTCTTCTGACCGACTAAACCTGATAATCACTAATCCACCGTTAGATCTTAAAATTCCAAATCCAAAATGGACGGTCAAGATCACTTAACGAAAAAGAAAACAGTTTCCTGTCCAGAAATGTCTAACCTTGAGGCCTTTTTCTCTTTCCTTTAAACTTTTTTTTTTCGATTATAAATTTTCTCGTGAAGCTAATTTTTCCTGAGAAAGAAAGCGAAACTTCGCTGGCGACTAAAGATTGCTGAGAAGACACG
>224FP002270 AT2G32840_1         :+U  EU:NC; range  -249 to    50.
ATTCAGACAGCTTACACTTCTTTCTGTGAAACTTAGAACTAAGGTCACATTTAATACCGAACCCAACCATACGATGGCTGCATTATGGTTTAAATGTTACCCAAAAAGATTTCAGCCGTAACTAAATCAGCATTTTAAAATCCTGGATTAATTTTCGTTAATGTAAATCTCACATTGAACCGGACCCGAGTAGAAAAAAGTAAAAAACCGAACCAAAACATTAAATACCGAGCCCTAGTTTAGTTAGTTAGAAGGAACTTAAAAAGAGTTCGTGTCCTGAAAATCAAAGAAAAAGCTACC
>225FP001409 AT1G71250_1         :+U  EU:NC; range  -249 to    50.
TCTGAAGAGGTTTAGAAAAAATTTCGTCATGGTCATGTCTCCTTGCGTATGCAGTTTTAGTCTCTTATTATGGAAATTTCAAGCATGATGCAAGCTTTTTGACTCGCTTACATGCAAGCAGTCGAAACGTGAGAGAGTAAGCAGTTACAAAGTGAATCAGAAATTCCGGAAGATAACTCCTTTGTGTCACATGCAGCATGTTTTGCTTAGAGCCTTTTATATAACAATCTTTCCATATTCACAAGTTAAGTAAAATGAACACAAACAGAAAGAAGATGAAAGTCCATATTGGAGGATATG
>226FP000923 AT1G51250_1         :+U  EU:NC; range  -249 to    50.
AATTGTTTTTCTGGATTTTGTTAAACGTATACTTTGGCTTGGTTTTCACTTTTCATGGTGATCTATAATTAGAAAGAATTACTCATTTAGTTTAAATCTTCTAGGCCAATCATACTTTTCTACATTAGATTCTTGGTTGATGTTTGTTTTTAAATTTAACTTATGTCATTAAAAGATCATTACTAAATACAGATAATATGTCTGGAGATAAGAAAATTATAAATACTACATCTTGATGTCTTTTTTACCACAAAAATTTATCTGTATTAGATCCTAAAGATGGATCATCTGATATTTCTT
>227FP000717 AT1G30730_1         :+U  EU:NC; range  -249 to    50.
TTTCTTTTTTCTTTTCCTTTGGCGCAGACATTAGTGTACAAAATTAATCCACCGTTAAATACAAGAAGAGATTTCAATATACAAAAGAAAATCAAAGAAAATAGGACTGATTGCATTTTAAATTTTTTTGCCAGATGATTGATTACAGAAATATACTATAATAAGATTAATAAATAATTCATTGAACAGATAAGAACCTTGGACTTAAATCCTACCTATATAAACACACACAACATAAGCTTACAAAATATATAATCCATACTCCCTAAAATAGACATCAAAACAAAAATGGAAAAATTA
>228FP004150 AT4G13540_1         :+U  EU:NC; range  -249 to    50.
ACACCACTTCAATTCCTTTTTCTCTTGTTTCCTATTCAGTACTATGTCCTGAGAGTGCCCATAACTTCTTTTGTCTTTTTATCTCAGTTTCCATAAGAAATAATCAACTCAAGCCACAATGTGTGTTTGTGTGATTAGTTTTGTGATAAGACATTCCATAATTTTCCTATTGTGTGTTTAGGATAAGTGAAGATGCTTTTGGTTTGGACCATATTATATAAATAACATGTGTCTGCAATGCCGCAAAGTGGAGCTTTCTTCACTCACAATAATCATTTTTTTTTTTCATTGAATGAAACA
>229FP004723 AT4G34740_1         :+U  EU:NC; range  -249 to    50.
GTGCGCCCGACCCGCTTTGTATCAAGCCGACCCGTTTCGTTTTAAAAATGCATTTTGAGCCACAGAAAAGGGGACCCACCACGAAAAAAATAGAGATTCTCTTCTAAAATATCATCAAAGTACAAAGAATTTAAAGCCGAAAGAAAAATTGTTTAAAAAGATTCGCAGAAAAAAAAAAAAAAAGGGTGAGGCGGTCACTTCACTGACGACGTGTGCTATACATACACAGTCAAATACAACCCTTTCCCCAAATTGACCCCAAAACCAAAAACAAATCAGAAGAAAATTAAAATAAACCTA
>230FP004941 AT5G03204_1         :+U  EU:NC; range  -249 to    50.
TCTAATTTACATTAATTTTTAATAAAGACATGTATGATTTATCTGCAAACTAAAGCAGTGTACGCATACTTATGTTTCAACTTTCGAGCATCACCTAAATATGAAACATAAATATCACGTGCGATAAGTATTAAGCTGCGTCCTATAAAAAAGTATACAAATATATAAAGATCACTTGATGATTAGTTAATTACACTACTACTATTCCTCTCTATCTCTATAAATATCAGCAATAACAATAATTTCCACATAGATCTTCTCAACACAGTCGAAAGCTGCCGAAGTCTAAATCGAAGAAAG
>231FP000007 AT1G01305_1         :+U  EU:NC; range  -249 to    50.
GTACTATGTTTTGCATAGTTGGCTAAACATGAGATATCTTAGCAGAAACTGAGAACACTTGTCAAGTTCAACATTTGCGGATATACAAGTAACGAAAAACAACACTTGAAATTTAATGAAAAGATGTTAGAAAGTATAAAACATTAATGAATATAACATCTTAACGTAACACACCTATATTTTCCATTACTTTATATAACCCTCAATAAAATAGTTTATAAATCTACACACAAAACCTCATCAAAAACCATGGGAAAGCCAAGAAGCGTGTCTCCGACCATCTTCCTCCTAGTCATCCTC
>232FP000044 AT1G02810_1         :+U  EU:NC; range  -249 to    50.
GAATATAATGTTCTGCAATAACAGATAGGCATCTTTGAATAAGCAGACAGAGTTTCCGATGATTAGTAAATTACTTTCTGCAAACAAACCTACGCGTTTTTATGACTCCCAAACGAGTTGACTCAGGATTATGATCGCATTACAATATCATAGTTATCATACACATATTAAAAAATTAAAATGGACCTACCTCATCCTCATTAATCATCACCACACTTATATAAACCACTTAACCTAAAGTTTGTATTCACATAAAACTTTCCAGTACCAATGGAATCTCCAATATTCATTCTCATCACA
>233FP002075 AT2G25680_1         :+U  EU:NC; range  -249 to    50.
GCCAGTATTAAATTCGTACAAAAATTAGTTGACGATAAATAAATCCTAATTCGTACAACTAAGTACAAAAAATTAGTTGACGATAAATAAATTAGTTGACGATAAAGGATAATTTTGATAAGTTTAAGGCAAATTTTTTCTAACACACAATAAAGAATCAGATACTGTCGCCATCAAGGTTTTGCTTTATTGTCAACGCTTTGGTTTTTGATACGATATAAAGAGATACGCTTATTGCTCTGTTTCGATACAAACCACAAAACAGAAACAATGGAGTCTCAGTCTCAGAGAGGTCAACAC
>234FP002933 AT3G10120_1         :+U  EU:NC; range  -249 to    50.
CGTTTTTTTTTAATGTGAAAAAATCGAAATTAGTTTAGGAGATCCAATTTTTTTAAAAACATAATTAGGAGAGCACCACCCGACCACACCCCACCACGACATATAAACACTTTTAATGAAAAAAAATGAGATAAAGATCATTTAGGGGAGCATTTGATAGAATGGCATTTCTCGTAATATTCCCGAAACGCAGGGGCATTCACATAACCTTAAGTTCTATAAATATGCAACCACAAATCTCCAAAACTCAAGAAACAAAAAAATCTCTAAACACATATACAGAAGAAAGCACAAACTAAA
>235FP006069 AT5G55410_1         :+U  EU:NC; range  -249 to    50.
AAACCAACGGCGCCACAATGGTCACGCAAAGAGTCCAAAAAAATCTTTGTCATTCACCGCCCAGAAACTATGGCATGCAAAACAACTAAGTCTTTCTCACATTTGTCCCTTTCTTCACGCATCTCAACTCAAAAGCCTCCTGATCACATCACCCACACTTATCTTTACGTTACGCTCTTAAATTACTACTAACTTTCGGTTAGCATTTTAACTTGTTTATAAACAAGCTCATGATCATGAGGGGGATTCACAAGTAGAGTCTAGAGAAAAGAGAGAATGGGTAAGAACAATACCAAATTC
>236FP001964 AT2G21280_1         :+U  EU:NC; range  -249 to    50.
CGCTGCGTCATCATAATCCGTCGTGTCATCGCGCCGCACCACTGCATCGCCGCCATCTCCTCTTTCTCACACACTCTCGTCCTCCTCCTCTCCGTCTCTCAGACTTCAATCAAAGATTAAACACATGGACCAGAAATAAGACTAAATGGGCCTTAATAATGAATATCAACAAAGCCCAATAAGGGCCTTTAAGTTGTCTCCGTGCAAAATACGACGTATATGTGTCTCCACCACTCACTGTTAACGATCAGTTTCAGCGAAACGATGGAGCTTCTCTGCTCACCAACGTCTCTTTCCTCC
>237FP005068 AT5G07571_1         :+U  EU:NC; range  -249 to    50.
AGCTACAATACTTATTCATTTTACCATGGAAATTTAACACATGTAAGAATACGCAACGTAAACAAACTCTATCAAAACCACACCAAGATCTAACTAATTTTTTTTTGAAAAAAAGTCTAGTCAATCCGAATCAAAATGATTTTGGTTATAACTTATAATTCAATCATATTATAATGAAAACTAGATTAGTCAAACCAACCTACACAAACAATATCCCAATATAAACCAAAATACCTACAACTATTTTACAAGAAAGCGAGGAAACAAGGAATAGAGGACGAAAAAATGTGGTAAACCAAC
>238FP004250 AT4G16370_1         :+U  EU:NC; range  -249 to    50.
CCTTTTTCTTTTTCCTTTTTACCATACTCCTCTTAATAACATTGGTCAAAGATCAGTATATAATTAGTTGTAATTATATGAAAAAGATATTTTAACATGGGTTTGCGTGATAGAGCGACACGTGGATAAACTAACGAATAGGAGAAAAGGGGTAATAATGTAATTTTGTAACAGCATTCACTTTCTGCCAGTAGTTCCACTGTCTTGTCCTTTGGTTATATAAACAAGAACAACGCAACTTTGTCTGGTACTTCAGAAGAAGAAAGAAAATGGACGCGGAGAAGGCTACTGATAAGACTA
>239FP005001 AT5G05400_1         :+U  EU:NC; range  -249 to    50.
AAAACGAGCACATAGTGCTCACTAAACTTGGCTCTGTTAACATCCCAAGGGTCGTTGACCTTATGAAAAAAATGTTATCTTGGTTACAGTTCATTTTTAAAATAACATAAATATTTGATCGAGTCGTAGATGACTGGATGCCAAGATTGGTGGTCAACCCGAATGATCGTGCACACACCTCAGTTAATAAACTAAAACATTAGGAAAGGAATTTGTATATTAATCTCTCTGGTAGGAATTTGAGAATCTATGAGAGATGGGAGCCTGCTTCTCTGTGGCAATATCCTGTGACCAGGCTGT
>240FP000080 AT1G04635_1         :+U  EU:NC; range  -249 to    50.
TGAAATCGAGTGTTCTAGGGATTCCGATGAACAACGAAGGGAACGTTGGAGATTAACTAGGCTAGGACCATATAACTAAGCCCATTAGTTAGCAAATCACGGAGTCGTATGAGATGAAATGGGCTATAACTAAGCCCATTTCAGATATGTTCAAAGACCCAAGTCCATAAGTAAGCAAGTCACGTGGAGTCACGTGATTATCTTCTTCTTCTTCTTACATATAAAATGCCCTAACTACATGTTCAGAATATCTTTAGCCGCCGACTTGGTATCATCAAATCGAGGAGATTCGAAGAAGCA
>241FP002442 AT2G39370_1         :+U  EU:NC; range  -249 to    50.
CAAAACCTTTGCTAAGAAAATATTGAGTACAAGTTTTAAGTGGTGGTCCATCCAAGAAGCTCATTTGAACTATTAATATACCTTGTTCATATAATATGTAATTTATTAACGTATATGTAAGTAAAATTTTAAAAAGAAAACAAAACGGTCCAAAGTTGTACCCTCTTTACCAATCAGAAACCTAACACTAAACTCTCTCTGTCTCTCTCTCTTACATATATAAAAACAAACCTCTCCAACTCTGAACTCAACTCATATCTCTAATCACTAAAACATACCACAAAGAAGAAACATAAAAAA
>242FP002179 AT2G29440_1         :+U  EU:NC; range  -249 to    50.
ACATGACGGAGAAAGATGAACCGCATGCCTCCCATTACCAACGTGTATGGTATCAATGTCCTAAAGTGAAATTATTATATTCAAATGTCATAATTGAACGTGATTCATGGCATTGGCATCTATATTTATTTAAATATTTAAAACCTCATTGCCCAGTGGCCGGCAAAAAAGTTGATAAATCGTCGTCGTTTGCAAAAACGACATTTAACCCTTGGGCTATAAATAGAAAGTGAGCCAATTCAGAATTCTAAACAACCATCTATCTAAGAAGAAGCAGAAAGAAAGAAGATCTAACTAATG
>243FP001670 AT1G80630_1         :+U  EU:NC; range  -249 to    50.
GGGCCTTACAAGAATAATGAGCCTTTTATATCTTATTGGGTCAATACAAGCCCAGTTTTGAAATTTTGAAATGAATCAGTCGTTAGGCCCAATATCTGTTGGAAAAACAAATATAGTTATTGGGCCATTAAGGAATAAAAAGCCACAACAAGCCCAGTTTCGAAATTTTAAAATTGGATAAGGTTAAAAGCCAGCTGCCAGCGAAATTGAAGGATGATATATAGTTAGTTACATACTGTGTTTGTTGTTAGTTTGATTTGAGCTAATCTTCATCAAATCCATCATCCATGGATTTACCTG
>244FP001750 AT2G03840_1         :+U  EU:NC; range  -249 to    50.
TGATTTGTTGTTGAATTATTTAGATTATTAAGATTTGTTTTGTATTTTAAGGAGAAAATTGAAAAGATATGGAAGTTGTAAAAATTTGCATTGACCATTTGACCAATCTGGGTCAACAACAAACGAAGAAACAAATTAAAAAAACACACCAGCTTATCTATTGTTAGTTTTTTTTTTTTCTGTTTTCAGGTGTTTTCTTAAATCACAAGCTACAAACCCTATATTTATCTTCTGCAACAAGTCAGCATCGAACTCTCAGATCATTTATCAATTCATCTTCTTAATTTACTTGACCCTTTC
>245FP002123 AT2G27500_1         :+U  EU:NC; range  -249 to    50.
TATTTATTTTTCTTGTACCAAAAAAGAAATATGTCAAACTTGATACCAAAAAAGGAAGAAAAAAACAAATAAAATATGTAATGTATGTAATATAGGAATATAAGTTTAGGCATAGGTATATGCATTAATGAGAGACACCTGGTTAGAGCTATTTGACGAACGCGGAAAGCAAGAAACGAAGAAAGAACAGTTGAAACTTTCCAAATTCCACCGTCTCTTATATATTCTTAATACCAAAAACTAAAACTCAAAAGGAAAAAAGAAAAAGAAGAAGAGGAGCTAAAAAAACGACGTCGTAGA
>246FP001345 AT1G68810_1         :+U  EU:NC; range  -249 to    50.
TTTTTTACCTTTTTAATAATTCCACCACAACACAAAACACAAGTTGCAAACTCCACATATCCTGCAAACCATTGGTAACAAACAAACGCATGAGTTTCCTATATATGTCTGCGTCTACAACATTTGAAAGCAAACTTTTGTCTCTTTTTAACTCTCTTAACTTTCGTTTCTTCTCCTACCTTCTTTTACCAACCTTTCCTTTCTCTTACACACATATATATATACATATATAGAGAGAGAGAAGAGGACAAAGAGTTGAAAGATGAAGACTCTCATGTCTTCATAGAAACAAGTGATATG
>247FP003981 AT4G03140_1         :+U  EU:NC; range  -249 to    50.
CAGCCTATATGGCTATTATACAATCTTGTTTTGGGAAGAAATCAACACATGCTTATGAACTTTTATGTTCCTTTTTTTGTCTTCATTAGCAAAAGATAAAGGGATCAAGCCTTTTTTACAAACACTTGCATGCTAGTATGCTTCAGGTTCAATCACCGCCCCATTAGATTCTCTCTCCCTCTCTAAAGACCACACCTTTATGTTCCCTCTATATCTATATAAGACGCAAACACAGGGACCATTCTCTTCAAAGACGAGAAATTATAAGTTAGGAAACGACAAAGACCGATCTATATATAT
>248FP002808 AT3G05155_1         :+U  EU:NC; range  -249 to    50.
GAGATTGAAAGGGTAAAATCGTCCTATTCCAGAAATAAAAGTTCCTTTTTTCAAAGGACCTCCCCAATGTGCCTAAAATCAAAGACTTTTGAGAAAATATTCTCATTTTGACAACAATCCCTAAATAAATAGATGGTTCTGTAACTATCCTTGTGTTTAATATACAATGAGTATACAGTAATTAGCAACGAGGTCAACCCGTCTATATGAATCTATATATAAAGGGAAAGCATAGCTAGTTCTCAGAGTATATCTATCTCTCTTCTTCTTGTTCTTTAGCTCGGTTCAATTCTATAGTAT
>249FP003234 AT3G21330_1         :+U  EU:NC; range  -249 to    50.
TATATATGTTTTAAAGTATATCAAAATAGGGATTTAATTCTTAAAGTTACACTAATCCTAATTCTTAAAGTTAACCATCCATACCAATTTACAGAAGTACAGAACTAGTGCTTGATACAGAGGAACAATTGATCTCATCGAAAGTTGGGACCTTTTTAAAAATAATACTATTATATATATATAATAAATATACAAATATATTTAATATTTATTCTATATATAAATATGTGCATAATAACAAATCTGAGTATGAATAGTAGGAGGGGTGTATAGGGCTTTCAAGTCTTTTCTTACAGAAAC
>250FP000064 AT1G03920_1         :+U  EU:NC; range  -249 to    50.
CAAATTTTCCGTATATATCCACCATTTAAGTTTAATGAAGCTTTTTGAAAATGAAAAACTAGTGCGTAGAGAGTGGAGATAACCACTAAATTAATTGTTCGTCGTCAACATCACAAGTATTGTTAAATTTGTAAACAATTCCCTATAAAACTGAGTGTGCGTTATATTTCATTAATATATTCTGAAAATAAAAATATTAACAATTCCACGCTCTATATATATATATGATAAAATCGCTTTCAAACTTCTACGGTAACCCGACATTTTCTGTTTTTCCTCAATAAAAGATTTCTTTTTTTT
>251FP006287 AT5G63030_1         :+U  EU:NC; range  -249 to    50.
GGCAGAGAACTAGAAGAAGAAAAAGGATAAGAGCTGCTGAGTTGTGAAAATTGACAATAATCCAAACTCTAAAGTCGTCGCTATTGTAAACTTTAAACAATATTCTGAAAAGAGAAATTTCTACGAAAAAAGACTAAAAGAGTATCATTTCAGAAAGATAACTTTTTTTCAACGCAAATAACTCTTTAATAAATATTGACTGAGGTTTGATTGAAAGAGATAAAAACTTCATTTGCCAGCAAGATTGGCACAAAACTCGAGCAGAGGACATCTGTAGGAGTTGTGTCGTGGTCGTCTTTG
>252FP000034 AT1G02460_1         :+U  EU:NC; range  -249 to    50.
GTGACTTTTTTCTCCTCACAATAAAAAATAATAAAATATGCAATTTTACAGTAAGTCACAACCATAGTAACAGTCATAATCAATAAACCCCCAAAAAACCCGGTAAGCTTTATCAATACACCACTTGTTAAAAATTGATATTTTGAAAAAAATAAAATGAAAACAACATTTCGGAATCGGTTTCCACTTCCTATAAGCCCACGACCTTGCAGTATATATAAAGGAACCAGACTTGTCTGCTTTTGCTGCATTAACATTTCCAAGAAGCTTTCTTAACTTAGTGAGTGCGACTTCTATTCT
>253FP003867 AT3G61930_1         :+U  EU:NC; range  -249 to    50.
AATGGATTTCAAAATTATACTCAGTTATATATTGAATTATACATAGTTAATTATGTATAGTTACTTTCATTAGAAATAGTTATCTAAAACCGAAATAAATCAAAATTTTCAAACCGAATCGAACCAAACTAAATCATTTTTTTCTGTGGTTTCGTTTGGACATACTTTGACAGCAAAATCGAAATACCCAAACCGGAAAACCAAATTGCACACGCCTATATAAAATGCCTTCGCTTATAGAAAATGCCTAACAATCTCTCATAGTCATATATAGAAACAAGTCATACACGTATCAATTAA
>254FP002476 AT2G40670_1         :+U  EU:NC; range  -249 to    50.
CTGCAGAATTATATATAGTTGGGAAATCATAATGGAAAATTCTTCACCCACCTAAAAAATCAAAGAAACCATCATAAATACCATCACCAGAGATTCACATGATTCATGCATACACACTTCTGAGTCTGTCACTTTCTTCTTCATTGTTTGTGTTTTGTCTTTTTGATTTATTTTTGTTGAAGATGGAGAACTAAAAGCAATGTCTGCAAGGTCTTTATATTAATGCTAGAGTCAGTCTCGCTTATTATCAAGTTGTTTTCTTTATCAGTTACTTGACATTTAAGGAACAAAGGAGATCAT
>255FP002743 AT3G02820_1         :+U  EU:NC; range  -249 to    50.
TATTTGCAACTCTCTGTCTTCTCTACTACGTTACTAATATATTCTACTGGGCTTTAAGGCCTCAAATTACAATATGTTTGGTTCCAAAATTTGTATTTAATGGGCTTCTCTTTCTTTAGGTTTTTATAATAAACCGGGTCAAACAGTACCCGACTCGTCTAATTTTCCCGCTAAAGAAAAAGTGAAAACCGCCCAAATAATTTTCGATGGTGGAATGATAAAAGACCTAAGAGGGAGAAAGAGAGATCGAAGAGTGAAATCTGAAATGGAATCAGCTCCGACGGGATGCTTCAAGTGTGG
>256FP002288 AT2G33620_1         :+U  EU:NC; range  -249 to    50.
TCTTACTAAGAAAATATCAAGATTTTGTCTAATTACTAATTAGAAAGGAAGCACTAATTTTTGGGGTGAAAAAATATGATTTCTGGACAATTAGATAAAAAACAAAAAAATAATTGGACTAAATAAAAATAAAAGATAAAAGTGAAAATATTTAAAAAAATTGGGGATAATAATCCAAATAAAAAGATTTGGTCACTGGGACAGATTCCGCACTATATATATATTCTTGTCTAAAGAAAATAAAAAACCCTAAAAAAAAGAGGCAGACAGAGAGATCTCCTCTTTGTCTTTTTACTTTAT
>257FP005958 AT5G51060_1         :+U  EU:NC; range  -249 to    50.
GTTCTAATTCTTAAATAAACAACTAGTGAAAAAAACTCAACTTTGTTATGTATAATATTTGTTTTTTTCTCAATGTATTGCATTACAAATGCACGTTACAACCTCAATTAGTTGTTATTTGTTAAATATTTTGCATCATAGATGACAAAGTTGGTGGGCCAAGTCCGACCACGTCTCTCTTCTTTATTCAAATTCTTTTACTCGTCTCTTCTCTTCACTATTTATACGAATCCATTTTCTCATTCTCCTATCAAAAATTACTTGAGAGATCGTTTACTTTCAGAGAGAAGAATAACATCA
>258FP005167 AT5G11610_1         :+U  EU:NC; range  -249 to    50.
CGATGGAGATGCTCTTAATATATATATTATTATAGGTTCATAGGTATGGTTTAAATGTTGCAAAAATAATAGTAGGAAAAAAAAAACAGAGGCTGCTCTTAAAAAAATAAAACTATGGGTCATAATTGATCAAACATAGATAATTAAGGGGTGTCTTCTGATAATTTGAGAAAAGTTATTATCATACCTTGTTGGCTTATCAGTCCAATACAAAATATCTACAAAAATACATAATTAGTCAAGACTTTGATTGAACAAAATTTAAAGCCATCGATTGCCTTGTCTTGTCTCTTTGCCTGT
>259FP006015 AT5G53500_1         :+U  EU:NC; range  -249 to    50.
TCTCTTTTGATGGGTTTTTGGTTTCGTTGCTTACACATTTATCGACCCACATAAGTTGTTTGTGTAAATGTCTCAGAGAGACTAGATTCAATGGGTTTTAGGATTGAGATTGATGTTAAACTCTTTTTATTTCTTTTTTTAAACTGATTTTTTTATCTCGAACTCTGTGATTGCTTAATTTGTAAACTTCTTTAAAATATTATTGTCTAAAGTATTATATATAGTTTGCCTTGTAGGTTGCTTGTTTGGAAGCAAAACTGGCAGTTGGGGAAATTCCTCTTTTGAGAGAAAAGCATTCTT
>260FP002530 AT2G42820_1         :+U  EU:NC; range  -249 to    50.
TTCCAAATACCATTCATAGGGATACTAAACCCAAGACTTTGGATTTCCCTTCATCAGAAATTTTCCAACGTTTACTTTGAGATATTTTTTTTCTTCTTAGAACATATAATAAATAGGTTCATGAAAACGTAACAATGCGTTGGAGATTCTTTACCTGGCTTGTTGCCTTAACTCCCACAAAGATTCTTTTGCTTGAAGAAATTTCAAGCTTTTGTGTATATATCCAACGTCACAGTGCTAAAGACGTTTGAGAAAGTTTCTGTTGAAAGAAGAGTAAAAACTCAAAAAGAAAATGGGTTT
>261FP005359 AT5G19410_1         :+U  EU:NC; range  -249 to    50.
CCAATACTCTTTATTCCTGGTCAACCACTAATACCGTTTACATATATGTAAGATAAATTTATCTTATACGATAAACTCAGCAAAATCAAACAATTAATGACCAACCAAAAAGAATTAGATACACAGGTTTTGAAGAGTTGCACCAACCTCTGCCTACCACATTAAACACTTGTTTCTTTTGTTGGTCGACCAATTCTGAAAAAAAAGTTTTACTCATACATAAAAAGCATTAGTAGACCTTTTTGATATGAAGAAGAACAACAATACTCATACCATGGCTTCCTGCTTCCACCCTTCTGC
>262FP004910 AT5G02070_1         :+U  EU:NC; range  -249 to    50.
GTTGAATAGTAAATAAAAGTAGAAAACTTAGGAAACATGAAAATGTCGGGATGATCATGACAGACAATGAATCTGCACAATCTTCCTTAGAAAATACAAACATGATTTTGAGAAAATCCAAACCAATCCTCACATTTTCTCGTTTCAAAACAACTCGGGAATTGCTTTTGTTTACTTTACTAAGATATACGTAACAAATGTATAACCACAGCAATAACATAAATAAATAATAATGACCTTTCATTAGTACATAAACCTAAACTTTTACTCACATCTTTTGATCACTAATTGTCCACACTC
>263FP005744 AT5G42590_1         :+U  EU:NC; range  -249 to    50.
AAAGAGCCCCCATGTTCTTCCTCTTCCATGTGAAAGAACGATTCTATTAATATAAATAACATTAAAGGCCCGTGCGTAGCGTGGGTCAACTACTAGTTCATTGTAAATAGTAGTTATTTGAACAAGTTCATTAATAATAGCAAAATTATTATAAGCACGCCACATCATATATACTTTTATTTTCAGATTATTAGAATGATGATTGACCATCTTCCCTTTAAAATTCACAGCCAAGAGACACATGACGATACACCCAAAATCAAATCACTAATATTCACAAAACACTTCAACACAGTGAGA
>264FP004025 AT4G08160_1         :+U  EU:NC; range  -249 to    50.
GTTGTCTATGACAACAATTGAAGCCTTCTATTTTAATTCAAGCAAACTACACTTTCCTGGGTTTAAGACAAAGCAATTGTAGTTTCTCTTTTTCTTCTTCAAATCACAAAATCAATAATGTTATTTTTTTCAAAGTATTGTGTCTAGCTCTTGCTTGTCTTGGAGTTCACTTGAAACTCTCTATGTTCTGTCTTTGACATAGAAGCATATATTATATATATATATATATCAGAGCAAGTTCCTCAACCCAACCAAAAAAACTAAAACCTCAAAAGCTTTTTAACAATTATCTTCTTTTTG
>265FP002811 AT3G05230_1         :+U  EU:NC; range  -249 to    50.
TCAGTCAATCATATTAATATGATACCACTTACTAATACGGAAAACTTCCCTTCTATGCTTAAGTCAAGTCAAATTTTATGACAAAAAGACTCCAATTCGTAACAAGAAAAATTATACATAACCAATATCTCAAGAGATTTATTCTTAAACCGAAATACCGGTTTACATAGTACCGGGTGGGTGATTATACGTGTCTTGACCAATCACATTACAGAGACTATAACTAAAGAGAGAAATTAATGGATACTTGAAAAGAAAAAAAGAAAAAAAAACGCTCGTCTTCTTCTTCTTCTTCTTCTT
>266FP005872 AT5G47930_1         :+U  EU:NC; range  -249 to    50.
TTATTGTTACAAATCTATCCTTTTCAATTAATCTTTTGGGGTTAATGGTGATAAATATTCAACTATACATAACACTTTTTGTTTACGTTTTTTAGTTTTCCAAAGTAAGAGCATACAAATTGCTAAGCCGAATTTCTCCCACTCCTACTTGTTTATATGTACAATGGGCTGGGCCTATAAGGCCCAATGTTTTGTGTGTCACATTTCGTCACCCACAGACATATATACTTAGATTGAAGCTAAAGCTGCAGTCTCCGTCTCTTCGCTTCTAGGGTTTCATCAACCAAATTCGCTTTCGCC
>267FP004762 AT4G36020_1         :+U  EU:NC; range  -249 to    50.
TCAAGCGTGGACGCGTGCACAGCTGATAAACGGACGTGGATAAAAAAAAAGTGAAATAGCAAGTTTCCTAAATTTCTCCAGTCCCAAAGAATATTCCACCAAAATTTTTAATTAGGCGGCATAGTCAAATTAGGGTTTAATTACATTCCCCACTAAAATTAGGGTTTTCTCATTAATTTCCTCTTAATTACAGATTTAATCCCACTCTACCTCTATATATATATACACACACACGCCTAAGGATTTCCCAACTTAAAAAACCCTAATTTCTCAATCTCTTCTTCAACTTTTTTTTTTAAC
>268FP005600 AT5G36100_1         :+U  EU:NC; range  -249 to    50.
CGGTAGATTAATGTCAAAATTTTAGGGTTTGTGATAGATAAGACCGTGAGAGATTTATTTATTAAGTAGTTCCCTATATTATAGTTAGTGATATGTACTTATGACTTATTTTATTTAGAGAAATAATAGGTTCTTTTATCTTCAATCTGCATTTACTCAAAGTTGCAGAACAGACCATTAAATGCGTCATAGTTCGAGAAAATGAGAAAACAAGTGGATATAGAGAAGAAGAAACACGTTATAGAACCCATGAAATCTTCTGTTGTGCTGTCCAAATCTCAACACGTGTCCCTCTGTCTC
>269FP000427 AT1G18090_1         :+U  EU:NC; range  -249 to    50.
ACTATCTTTGGAAATGGACATGAACTGCCGCTATTACTGCTGCTTCCTTCGACCAACGAAATTTCGCCACATAGACTGGTAAAGTCGAACAGCCGCTATTACTGCTGATGTGGCATCTGTCGTATTTTAATCACTCCCGCCATTGCCTTTTCGCGCTAAGTTTTTTTTTTTACTTATGCTTTTTTACTCTAGACTGGAAAAACAAAACAAAAAAGGCTATAAAAAGAAAAATAAAGAAGACAAATTCGCAAGAACCCTAAAAAGAAGAAGATAAGAAATCGGAAATGGGCATCAAGGACC
>270FP006143 AT5G58060_1         :+U  EU:NC; range  -249 to    50.
AAACTCGATTGGCAAAAATTAAAATATTCTTTGGTTTCAGTTTTTGCCTAGACTTAAAATTCTTAAAAATCCAATTCTATGTGATGGAAAAATCTTTGATTCCGGTCCAATTCTGCATCAATATATGCTAAACCGAACCGAGACTGCCCACATAAAATTGAATTGAACCAAAGGTTTTTAATTTTTACTTCAACATAGCGAATAAGAAAAAGAGGGTATATATTCATTATTCAATGTTAATGAGAAGGCGTCTGCGTTTGGTTCGACACCTCAAAACTTGTTTTGCCTTTAGCATCTCCG
>271FP006260 AT5G62210_1         :+U  EU:NC; range  -249 to    50.
AATAATACTAGTACTCAAAGTAATAGTAACACAGAAAAAAAATAGTACACTTCAAATACTCGACAATCACTTTTCTTCATGAAAGATATTTTCGTAGTCTAGTGCTTCTATATGCTTGCTATATCACTATATGCTTGTTTGTGGATTGTGTTGTGCCAAGTGTAACTGAGTAAGTATGAAGGTAAGTTAATATAACAAGGGTAACTTCTCAAGTTCTCTATTTAACCCTCATCTCCCAGATCTCTTTTCAAGAAGACAACAATGGAGTGCTCTCTCTCATCCATCCTCCTTCTCCTTGTA
>272FP002780 AT3G03850_1         :+U  EU:NC; range  -249 to    50.
CAGTCACTACAGAGAAACTTCATCTATATATGCATGTCCTTGTACATGTGATCTTGTTCTCTTGGTCCTATGTGAATACAACTTGTAATGGTTTTGCTTAAAATGTGAGAACATAACCATGTGAGGAAAATTTTGTTCATGTATGCCCCACACTTTTAGACACCATTGTTTTCAATTGATAAGTCAAGTTTGAAGTTTCAACTCACTCACAGATCTATATATACAGAAGAAACGAAGTCTTTTAACATCATCAACTTACAAGCAATCTAGAATCTCTCTCATTTGTATCCATACATCTTC
>273FP004621 AT4G30420_1         :+U  EU:NC; range  -249 to    50.
TGAACATAATTTAACACAAATATAGTTTAGTCTTCCGTAAAGGATTTGTTCACTCCAACAACAAGAGATGATGATACGATGTGAGTACATCTAACTTCGACCAAAAACCAAATGAATATTTAAAACCACCATAAGACAAAGAAGTACGTATTCGCCAACCGAATAAAACATTATTCATTAAGCATATATAATTAACTATTATCATGAGGATTAATAGTTATATAATTAACAAGATCGTCCTAACAGTATATACACTACTATACATAGCTTAAGATCTAAAGAGAACGCAAAGTAAGATTT
>274FP005241 AT5G14750_1         :+U  EU:NC; range  -249 to    50.
TAATCCGTATCAGTAATTACCAGCTTGCATCTCAGAAGTCCATTATTATTTACATATCATCATCACATGCTAGACACAATCAATACCTTATGTCAATATCTAAAATAAGTCTATAATCATTAATACTTGTATTTATACCAATAGTATATCGTTTATTAAATATTATTCATACTTTATACATAAATATTCCACTAGGTTCTGAACTTGTAGTACTACTATTAATAACTCCGTCAAATAACTACTCAAAAGAACCTCTTTATCTCTCTCGTTTTATGATCTCTCTCGTCTATCATTCAAAGA
>275FP000700 AT1G30100_1         :+U  EU:NC; range  -249 to    50.
TAAAATGGTTAATGCAAAAAAGCAAAAAAAAACAAAAAAATGGTTTAGTAAATTTAGTAGTTTAGTTTCGGCATTGGCTTGGAGTCCAATAAAAAAAATAAAAAGCATTATAGTATTAAAATAATAATTCATGTGATTACGTTCCTTTATTTAAATAAGTAAGAAATAGAAAACATAAAGTATTCAATATTTCTGAGTCCAAACCGCAAAACAAAGTCTATATATACTCAAAACTCTCTCTCCATCTCCAATACTCAAAATCTCTCGAGCTTCTTTTCTTAAGTCATTTGCTCTCATGGC
>276FP003929 AT4G00670_1         :+U  EU:NC; range  -249 to    50.
TAAACTAAGAGCAATTAGAACAACACTTAGTGCTCGCCAATCATATCAAGATTCGCTAGCTTGCAAGCATTGTGATATATTTATTCCTTGCGACATATTAATTTAAAACGAACGATGGTTTTCAAATATTCCCTCAAGACATAAAACGACACCAATGCATTGAAACCGACAGTTCCAAATTTTCACCTTTTGTAATCGAACATGTGTGTTACATCACTATAAATAGACCTAAATGTGCATTTAACTAGCAACTAGAACTTAAAGCCTGAAACTCATTCTCAATCAAATGGAGCCAAATAT
>277FP004206 AT4G15215_1         :+U  EU:NC; range  -249 to    50.
CATTGTTTAGTGAGTTGACTATTGTCTAAAAGATCTCTTCGTTGATTTTATTTACTTACTTTAATGAATCACCAGTTTTTTCAACGCTTACCTGATTTTTCACTAGTTTATTCGTTCTTTTGTTCAGTTTTTCTCTCTGTACAAGACCGGATTCTATGGTTATGATCACGTGGAGCTCGCGTGATATTAGTGTATGCGTAAGTTTTGTTCAAGTTATATATATAAAACTCTGACTTCATTAGCTTCTTCATTCATGTGGAGTTTTGCTTGCTTCTCCTTGTTGTTATTAGTTTCTTTGGC
>278FP000242 AT1G10800_1         :+U  EU:NC; range  -249 to    50.
ACGTTATTTGCAGTATTTTTGATATATGTAACTTTTAATTGAAAATCTGTTGGTCATTTGTAGTTTGAATTTTTATCTTCAAATTGTGTTAATAGGATTGTCTTTCAGATTTGGCAAGTGTGTTTCTTCACTTAAGAAATAAATAAAGCTTGTATCATATCTCAACCTTACTTGCCTTTCAAGCCATCTTTCCAAAAATAATTAATTTCCTAAAACTGTTTAAAATGGTTGCCTTCCTTTAAAGCTCATATCATCATCTATCAACAACTTCCAAAACTTTTCATCTTTTGATGAACATCA
>279FP002989 AT3G12340_1         :+U  EU:NC; range  -249 to    50.
GTTTTCAAGTTTTTTTAATTCTGATTTTTAAAATCTTTTTTTGATATTTGATATTTGGAAATCATTCCTTAATTTTTCCTAAAACGTTATTAATTTTTTTTTTTTAATTTCTTCCTCCTCTTTTGTCCTAAAAATATGTTTGTCAAATTTTTTAAAAAATCTTAAAAGGTTTAACCCCATTGGGCATTACAATAAATAAATTAATCAGGGCGGCAAACAAATAAAACCCTCGACAACAAAAACCTCAGCACTGAACGGAGAAACCCAAAAGGGTCGGCGTTGGAGTCTCTCGTCTCTCGT
>280FP000748 AT1G32460_1         :+U  EU:NC; range  -249 to    50.
TTATTTAAAAATTTTGTTTTGAGATTAGATTTTTAGGCGTTAGGCTGCCAAAAACACCGATACTATTAACCGATTCACTAAGATTACGATGTGTAAATGCTAAATATAAGAGAAGATAAAGGACCTAGTTGTCAATAAAAAGCACCACTTGCTAATTGAAGATCATTGTCTACGTGTGAACGAGCTGGCAAAGAATATTAAACCCCTTTTTGGTCAAATAAAAAAACGTGTAAACATAAATCTTTTGGTAATAAAAATCAAAACCAAAATATTATCCAATTTGTCTCCATCCTTCCGTTT
>281FP003935 AT4G00970_1         :+U  EU:NC; range  -249 to    50.
CTAATAAGATATTATTCTGGTCTTACGATTGGTAGACGAGTTATATTTAATACGCTTTACATCAACACTCAAATCTACTTTGAATGAAAGGTTCTAATGCTGCTACACAGCTAACCTACTTTGACGTAGTCAAAAACACGTCACGTCTAATTTTCAAAGAACAGAAAATTTCAAAGTGACGAAGACTTATTAAATTTGGTTTCGTTGATAAAATACATATAAATTATGTAAAAGTTTAAAACCATGAACAAACTACAACATTCATAATCATAATCAGCAAGTCCACTTTAGAGTCATGAC
>282FP003079 AT3G15357_1         :+U  EU:NC; range  -249 to    50.
TGAGTAAAAGTCAACGATACAAGGTTTGGATTTTGACTTTTAAGCTTTATTATCCCTCCTAATCAAGACAAAAGATGTGAACCAGATTTACTTTACCGACGTGTTGTTGTACTTTCAACTGAAAATCTAAACTACAGTTCTGAAAAAGAGATACGTAAATGTACACGTGTCTATCCACGTGTCAACTCCTACTAAAAACCCTAAACCCTTCCCTCTCTTTATATTAGCCGTCCTAAACTCTTTATCAGTCCCAGTACACTGCGATCAAAAATGGCTTCAGCTTCATCATCGGCGGCGAGA
>283FP003512 AT3G46320_1         :+U  EU:NC; range  -249 to    50.
TGAAAAGAATTTGGCGCTATATTCCTCAATCCGTGGCGCTTATTTGAAATTTTCATAAACTTTCACTTACAGGCATCACGGGGATCGACAATATTAAGCGTCGATAAAATTAAATCAACGGCTAATAAGTAATCTCATTGTTCACCCGGATCGTTATCTGCAACCGTTAGATCTAAAAACACATCTGACGGTTCAAATCAATTAGATCCATCTTGTATATAAATGACATCTCCTCTTAACAAGATTCTCAAATCATCTCAATCTCAATTAAATCTTCAAATCGAAAAGTTTCCGAAGAAA
>284FP005393 AT5G20630_1         :+U  EU:NC; range  -249 to    50.
CTTAAGCATTTTTTACATCTTATTGAAAACGAACCATTTATCACCATTCTCCGAAACTGACAAAAATCTCTGACATGAAGCCCCATCAAGCCATGTGGGGTTTTTCCCACGTACGTACACCCAAAGTTCACATGCATGCAATGCTAAAAAAATAAGATGCCTCTAGATTGCTTCAAGACCATCCTCACGTTAACCATATCAATATCTTCTCAGTCTCTATATAAACCAGACTGCCTCTCTTTCTGCCTCATAACTTCAACAAAAGCTCTTATCTATAAAACATTCTAAAGAAAAATGAAG
>285FP005170 AT5G11670_1         :+U  EU:NC; range  -249 to    50.
ACATGTTTCTTAAACTTTTATTAAATTTGTTATATGTTTGGTGGGAAAAAATAACCAATAATGAAAAAGTGAAAGTTGTCTACACGAGGTAATGGATGAAGAGAGGGACCTACGACGAAGGATGACTCCGTCCACGTTCTTCTTCACTGTTTGACAATAAGCTCCAATTTTCAGACTTTTCATTTCAAACTTGTGGGTCTCATTTTCCTCTGGCCTATATAAATCCACTATCCTCCACTTCTGTCTTTCATCATCATTCCACATAAACAAAATATCTTCTTGCTCATTATTCATCATCAA
>286FP005223 AT5G13930_1         :+U  EU:NC; range  -249 to    50.
TAGGCATATAGTAGAAATTAATATGAGTTGTTGTTGTTGCAAATATATAAATCAATCAAAAGATTTAAAACCCACCATTCAATCTTGGTAAGTAACGAAAAAAAAGGGAAGCAAGAAGAACCACAGAAAAGGGGGCTAACAACTAGACACGTAGATCTTCATCTGCCCGTCCATCTAACCTACCACACTCTCATCTTCTTTTTCCCGTGTCAGTTTGTTATATAAGCTCTCACTCTCCGGTATATTTCCAAATACACCTAACTTGTTTAGTACACAACAGCAACATCAAACTCTAATAAA
>287FP000314 AT1G13390_1         :+U  EU:NC; range  -249 to    50.
CATCATTCACTATAATGGGAAACATTACGTATTAAAAAAATATTTAAAAGTAATTTTTGTCAAGTGGGCTAATTCCTTACCATTGTTATTTTTCTGTCTTAATTAATAAATAATCAACCTTAAAATAATATAATATTCTCTTATGACCAGATCTCCATAAGAAACACGTTACCATTTGACCACCTCTTCTCTCTTCTCTTATCTTTTTTTTTATATATTTATATATCATTTTTTGCCATCTTCTTCTTCAATCTCGTAATTCACTTTTTCTTTGTGGTTTGATTGATTCTTTGAAGCAGC
>288FP005180 AT5G12020_1         :+U  EU:NC; range  -249 to    50.
TCACATATGGAATGGGCCTTGATATATTCCTAATTTAAAAGCCCATATAGATATTAAAAATTCTGTAAAGTTATGGCTCATATTTTATCAAACCTGAGTTACAGAGTTCACAAAAACCAGAACGACCAAGACGTTTCTCGAACAATACGGAAGAACTTCTAAAGACCGCGACAATCGCTCTCTCGACAATCCTCTAGAAATATCCATCTCCACTCCTATTTAAGTCCCCACATTTCTCACATCAAACTCATCAAAGAAAACAAAAAGCCAAGAATCAAAGAATCAGGAAAGCAAACACAA
>289FP004269 AT4G16940_1         :+U  EU:NC; range  -249 to    50.
TACTTGCCACGTAAACTCAAATGGCTACGGTGGGAAAATTGTCCATTGAAGCGTTTGCCTTCTAATTTTAAGGCTGAGTATCTGGTTGAACTCAGAATGGAGAATAGTGCCCTTGAGAAGCTGTGGAATGGAACTCAGGTACTAATTCTTTATTGTTTCGAGTTGTCTATTTGAAAACAGAACTGTGTTATTTTTATTAATTTATTTGTTAAACAATCTAAATAAATCTGTGTTATTCTCTTTTTCCATATGTTGTTTTCAGCCTCTTGGAAGTCTCAAGAAGATGAATTTGAGGAATTC
>290FP000232 AT1G10560_1         :+U  EU:NC; range  -249 to    50.
CACATGGGTCGTACCAAATGTCGGCAGACTCCATGCACGTAACTTCATGACCACGTGGATCCTCGCACACTCCACTACGATCTACGAAGCAACCTCTTTTCCTCGTTTTCGACGGATCTCACGTGGCACTCTGTCAGTGGTCAGGGTTTCCAAGTAACATTGTCCAATGATACACCACCACGCGCTCTAATTAAAGTTGAAACCTTTGTCAACTCTTTATATATTTCCCACCTTCCATGTCGCCGTCTTACTCGAAACAAACACCAATATATCGTAGAAAACAAACTTTAATCTACAAAG
>291FP000497 AT1G20640_1         :+U  EU:NC; range  -249 to    50.
TTTGACTTTTTTACATAAATAGAAATTCACTGCAGGGAGACATGTTGTTGGTCATTTGTTTATTCCCTCTGTGTCTGTATTCTCTCTCTCTGGAAAGTGGAGGAATCTTCTATCTCTCCTCCAGTCAAAAAAACCCAAGCAGCCTGGAAGAGAGAGAGAGAGTAATGTGATACTATATGAAAACAAAATTCATAGTAAGGTCTCGCCATGTCCCGATGCATAAATGAGATAACGATCCACAAAATTTTCATTTTAAAAATTTCATCTTTTTTTGTTTTCATCTTCCGTGAAGAAGTAGTA
>292FP001748 AT2G03810_1         :+U  EU:NC; range  -249 to    50.
ATCACAAATTGTACAACAAATAAAACTCATAATACTATATTTCCAAACTAAATTAATAAATAATAAAATTAGGAATTTCATAGTACTTTATAAAATAAAATAAAAACACTACTTGAAGTTTTTTTCTAAAAAAATGGAGAAGAAGAGACAAAATAATATAAACCGCTTCGCTGAAATTCTTTTTGGCAGATAGTTGACTTTTTATTTGTTTTCTTTATACAAAAACCCAAATCTCCATTTTATTTTATTAGAATCATCTCCAAAAATAAAAAGTCAAATCCATGAGAGAAAAATACTCTC
>293FP001899 AT2G18380_1         :+U  EU:NC; range  -249 to    50.
TTGTCGAATAATTTGTCTTCCATACCAAGAAACTCCGACAAAAATAATATTCAATGATTTAAAGCCCTAGAGAATATTCATTTTCATTGTAGAATTGTTGCTTTCTTTAGATAAAGTAACAAATAATGTAATCTGCACTACATTAATAGATTCGATCACATTTAGCTACCACAGACCAAATTCCCTTTTGTCGTTACTTAAGTTTCCAACTGTCTATATATATGTACCATGTCTCAGTTTGTAACTTGTAACTTAAATCACAAAGCCACCAAAACAACACGCATATCTCTATCCATTTTT
>294FP005716 AT5G41670_1         :+U  EU:NC; range  -249 to    50.
TACCGTATTTTAAACTGGTTTACTTTGGTTCGGACCAATTCGACTCGGTTAATCAAAATTCCAAACCGAAAGTTACATAATTATATAACTAAAGAAACGAAAACGGCGTCGTAAATAAAGAGCGTCATCTTCACCTAACAAAAACTCTTCACCAGTTTGTTAAGTCAGCCTTTTGATTGTCTCTTGGCTCCATCGACGAGTCCGTCACTTTCACCGTATAAATATCTCCGCCACTCTCTCTCCCCCATCACCACCAACCTCCGTCAAAACCCTAAACCACTATCTCTCTCTCTCTCTTCA
>295FP005752 AT5G42820_1         :+U  EU:NC; range  -249 to    50.
AAAAATCATTCAGATATTAATTATCTAGTTCTGTTCGTTTCCTTCCAATCCAGTTCAGTTTAGTTTGGTTTATTCGGTTCTGAGCCGGAGCAACAAAAGGATCAATCTTAAAATCCTCGTTATGTTATGACGATTTTGACGAGGACCAATATTGTAACTTTCTATAGTTTATTTTATTATTCCTCCTTGTAGAATAGTTTATTTGCAAAATAAACCCATATTAATATCTCTTTCTCTTTTTTTCACCACACTCTCTCTCTCTCTCCGGCTCACACGAGTCGCTAATCAAATAAACCTAAA
>296FP004467 AT4G24930_1         :+U  EU:NC; range  -249 to    50.
GTGAAACGCTATTGGTATTGGGTGAAACTCTATTTCTTGATAATTTTCTACCAATCTCATAGTGTTTTTATTGTGGTCAAACAAGAACACATCTCACATTTTATATCGGGACATTATGGAATTTGTAGTCAACTAAAATTTAAAAGTTCAAACATACAATAAAAAAAAAAAACAATTTTAATTAATTTTCATTTCAGTAAAGCGTTTTGAGACACTTATATATTAATAATATTTGGAGGAGAAGAGAGTAACCATAAACTACAAACATGAGTTTGGTCGCCAGTTTGCAACTCATCCTCC
>297FP003301 AT3G23635_1         :+U  EU:NC; range  -249 to    50.
CCCTAGCATTAGTTTGTTTTTCTTCTTTCTTTTATAGAAAATGTGATAAGTGATAGTGATAGGTTGAAGCTAAAACGAGTGAAGGAAAAAGACAAGAGAGGCAAAACAAGTAAACTCAGCTTTGTGTTGTCATCTTCTGTAGAGTGGGATTCCACTCTTCTTGTTCATGTCACCTCTCTCTCAATCTAAGTAAAATTAATTACAACTTTAGCCTCTCTATATATTCCACACCTCTCTGTATTTCTCACTACTCCAAAAGTACTCACAACAACACAGAGGTAGTGAAAGAAGATGAAGATG
>298FP002027 AT2G23700_1         :+U  EU:NC; range  -249 to    50.
TTGTGCTTTTTAATGCAAAAGAGAAAGTCCCTAAAAAAACAAAAAGGTTAAAGATTGCTAAAGGCTAAGAGAGGTGATGATGTGAGATTCTTCTCTCTAGGGTCAAAAAGTAATACTCACACTCTTTTTGCTCTTCTGTATTTCTCTGTGTACTGGCGCGTGAGATAGAACAGAAAATAAAGACATCAAATCTTTGCTACATGTCTTTGGTCGTATCCGTATATATGTTCTTCTTCTAATTATTTTAGCAGAAAGAAAAAAAACTAATCGCTTTCATAAACTCAGATTTGTTTTTTTTTT
>299FP001850 AT2G16700_1         :+U  EU:NC; range  -249 to    50.
TACGCAAATAAATCGTTAGATATTTTTAAAATATATATAAAAAAAATTATTAGATATTTATCAGAAAAAGACAAGATTTATTAGTGCAGAACACACGGTGACGTTAATATGCCGACGAGAAAAAGAACAAAAATATTCGTCTCTAACAAAAAAGTTTACAAGGGTGAGTTTGTAATAAGAGTAAATAGTGATCGCATTTGTATAGGCATAACTTTTTATATAAAGACCTCAAAGTCTTACCATTTGAACAGAAAAAAGCTCTCCACGCCTAAAAAAAAAGAAAAAAGAGACAGAAGAAGA
>300FP002005 AT2G22980_1         :+U  EU:NC; range  -249 to    50.
ATAAGAACAAAATAATAAGAGCCATAAAACCAACGCCCCTACCTTATCCATTATTCATGCTGTTGGGGATTTTGATCTTATGTCAAAAGTGTATAATGGTATACAGTGAGGGAGAGCGACGCATGCAACATTATAAAATATCTATTTTCATAACCAACCCGATATGGCTGCTCCACAAAAGAAACCAGGCCTACGTAACGTGGAGCTACTTTGTAATTATAAAGATTTATTGTTTCCCATAAACTGGTTAAATGATTTTAGAAACTAAAGTAAAATGAGCTTGACACTAGAGTTTCTGCT
>301FP004820 AT4G38160_1         :+U  EU:NC; range  -249 to    50.
AGAGAAAGCGTGTTGCGGACATCGACGGCGTCGTAACACGAATCTGCTTCGCCATCTGCCTTGCAAAAACGACGGCTTTGGAGGAAGGCACCATCGTTATCTGCCGCTGATTCGAAAAGTTAGGGTTTTGCAGATTTTGACGGAGAGAGAAGAAGGGGAGGGTTTAGTCACGCGAGAAGGATTGAGGGATATAACAGTCATTTACTCTACAGGGGGTATAAGAAAGAAAGAAGGTCCTCACTCCTCCGTGTGGATAAGCTTCTCACTTTCAGTTCAATTGGATAGCCGGAAAGGCTCTCC
>302FP004285 AT4G17570_1         :+U  EU:NC; range  -249 to    50.
AAAATTTGCTTATAGGAGACTTTCTGGGTATCTTGGCTTCAATTTGCAGAAAACCAAAAAAAAAAAAAAACTTTTTTTCTGGGTTTTTTTCCTTAGCAGAGAAAAGGTTCTTAATAGTTTTAAGACTCTGGTTTTGTATATTCCAATTATAGCTGAATATTAAACACAATTTATAAAACTTAAATTTCTTTCCAAAAAATCTCTTCTTTTTAAGTCTATAAAAATTGCAACTTTCTTCTGAAATTATTCATTTTTGAAAAACACAAAAGAAACAAAGAGAGAGATAGAGATATTATGGGG
>303FP003429 AT3G28857_1         :+U  EU:NC; range  -249 to    50.
TTTTTATTATAAATATTCATTTCTAATCTATGTTACTCTATGTAGATGAGATAAAGAAAAATATAATTTTATTTAAACAAATTTTGTTTGAGGTTTTATCAAAGATTCAAATCTCTTTCTCTCCCATTACATCATTGTCTAGGTTTATTGATCTCTTCCCTCTCTCCCTTGTGGTCCTTGACCTCTTTAAATCTCTCTTATCACTTTCTCATTTTCTTTATATCTCGAAGTGTCTCTATTACCCGAAACACTTTCTTACAATTTTCTCTTCTCTTCTCTTTTCGTTGCTCTTCTTTTTCT
>304FP000304 AT1G12980_1         :+U  EU:NC; range  -249 to    50.
TTAAATTTTAGTTTGCTAAGATTAATATACAAAAGAAGTATTATCAATTTATCAGTTATTAATCAAATCAAGTTTTAAGTGCAACTCAAAAGTTTCCATGCTTATATAGTTATTTGTATACTACTATACTGTATGTGCAAGAAAAGCATTTATACTCTTCGCCATATATTTCAAACTTCACAAAATTTAATTAAATTTTTATACCATTTATGTACCTATAAATAGATAGAAGAAGCTCCATCTCTTTCAAACTATCAACCACCAAAATCTTTCACATTACACCTTCCTTTTGTCCTCAAA
>305FP004628 AT4G30750_1         :+U  EU:NC; range  -249 to    50.
GGGCTGCGGAGCACACATGGTTATTGAGAGACTTTGTGAAATTAGGGTGGTTACTACAATTGTGCCCTATCTTTGATATAGGATCTTAATGGGCTGGACCTGGCACTTAGTAGGCTTGGGCCCAAAAACCTGCGAAAGACGCTTGGCCCATGGACAGCCCGCCAAATTGACAGACAGACCCTAAATTCACAAAGTCGCTCATCAGCCAGCCACCGCTATAATAAAATCCCTAAATTCACAAAGTCCCTCATCAGCCACCGGTACAATAAAATCCCAGAACGAAATCTCTACGTCGAAACC
>306FP000549 AT1G22885_1         :+U  EU:NC; range  -249 to    50.
ATTTGTAACATAGATTGTATTCGATACAATGAAGTCTTCTTATATAGTCTATAGAAAAATTGAAAAAAATGGGCATAATTCTTTTGCGGACGTAAGTAAAAGTGAAAGTAAGTGCGTTGAGTGGATATAGTAGGTGAGTGGGTACAAGGGACCCGTGAGTACTACAACTTTCAACGAGGCTTCATTTTCTTAAATAACAGAGGAGCTGGTCTTCGTTATATATTGAATTTGTGGGAGACTTTGATCGACAACTTATTTTAAGCAATGGCTACAAAAGCATCAAATTTAGTTGTTTTTCTT
>307FP002120 AT2G27420_1         :+U  EU:NC; range  -249 to    50.
CCCAAACTTTAACCAGCCAATACAAACGAATTCTCACCGAGTTAAAACTTGACCATTAACTTTGAGTGAAGGCTGAAGCATATAAAAACTGGCAAATAGAATCTAACATCAATAATGTTGCAATTTGTTTTTTCCCATGTCATTTGGTCCCACTTCCTTAGTATATTTAAACCACACACTCAACATCGCACCACACACTTCACTCACAATTTCTTATATAAGACCATTTTGGCATACCCGCTTCTTGGCAAACCAAGTAACAAAAACCAAAACATTTGTATTATAAGAGTATTTTTATTG
>308FP004063 AT4G09950_1         :+U  EU:NC; range  -249 to    50.
ATTCTTGTTTAGCTTTGATGGATTAATCATAGTGGCAGCGTCAAGGTTCTTAATTCAGGCAACATAAAAAGACAAAAGAGAGATATAGCAACATGATTGGACCAACCAAAGATTGTTATCTTTCTCTTAGATTCCTTTCTTGTCAGACTCCTTTTACTTCTCAAAGTTATTCTTTTCTTTCTCTTTCCTTTTATGGAATGAATATTCTGTTTTGTCTCTATAAATTACAAAACTATTTCTTTGCTTTGTAACTTGTGATAACAGTTCTTGATTATTTTTTACCTTTCTTTAGTCATTTCA
>309FP005582 AT5G35210_1         :+U  EU:NC; range  -249 to    50.
ACAGTTCAACATTATTGTAATAATTAGTATACAGAATTCTGGAAGGTAATTCTTAAATTTCCCGAAAAGAAAACAAAGTTACAAGGCCCAAAGGCCCAAAAAGACACGCAGGCCCAAGCGTTTAAGGCAACATACTGCCATGAAGGCACACATGTCCAACTGAAAATAAAAAACAAGTACAAGGCCCAAACAGGCCAAGACCAGAAAAAGCACGCAGGCTTAAAGGGAAAAGCTGTAGGGAGAAGAACCACAGCCACAGCTGCACGCAGGCTTAAAGGAAAAAGCACTCTCCTTCTTCTT
>310FP006243 AT5G61570_1         :+U  EU:NC; range  -249 to    50.
ACACACAAGTTTTCAATAATAGCGAACAAAAACAACTCATAAGTCCACATTGATACAACTAATTAAAACATGTTTCAGATCTCTCTATATCATTTACTTCATCTCCATCACATACCATCTACACATCTCTCTGTATCTCTACTGTAAACAAATAAAGTTTCAATTATTCATACACTTTTTCTTATTCCATTTTGTATTCTCACACCTAAAGATTCCAACTTTAAATCTCTTGCTTAATACTCAAAATCCAATTTCCTTGTCTACAAAAGAAAAACCAAAAAATCCAACACTATTCCATGA
>311FP005254 AT5G15460_1         :+U  EU:NC; range  -249 to    50.
TTCGAGCTGTGATTTTGAATGTAATCTCTACAAAGATCGTTGATGATTAACCAAACAAACAAAAATCTCCAATAGCTTTTGAATGTACAAATAAAAATGAGATCATATCAATGTACAGAGAGCATTTGGTAATATAATTATTATTTTTAAAAGGAATTTAAAAGGTAGAGCATTTTAATTGGCGTAGAGATGGGAAGAAGAAGAAGAAGAACAAGGACATAAAAAGGATTTGGGGAACATTTTGGCTGCAATTTATTCTCAAACCTTATGAGTGAGATCTCTCTTAATCATTCTCTCTTT
>312FP001604 AT1G78390_1         :+U  EU:NC; range  -249 to    50.
AAAGTAGAAAAATTTCTAAGTGAAATGATCAAATTTATTACAACTTATTATCCAAAGATAAATTGTGGGAGATAAACAAGATGAGCCATTTTATTGAAAATGATAAAGAGGGACGATGAAAATATGTAAGTCTCGTCAGATAATTATTAGGACACGTGTTAAAAGATGAGAAAATAGTAGCGTGAATGACGATAATAACCATTATTTCTGGTATGTATATATATAGCCTTCTGTCCCAAGATGCTCATCACTCACAATATGGACAAAACACAAACTTGGTCTTGAAGAAACCAATACCAA
>313FP001326 AT1G67870_1         :+U  EU:NC; range  -249 to    50.
ATAATATGCCTCCATAAATACTCGGATTTTCCACGTGAATTGGACTAATCATTAATTAGGAAGAACGGAATCAGAATAAATATGTCTACTCAACTTTCGGTATGGTGGTGGTAGAAAAGAGAATAAGATTCAAAGCATATTACGAATTATTGCCATATGGGATCATATCTAACACAAATTTAAAAGAACACTCTACTACTACAGTACAAAATTGTATATATATAAACACCTGAAAGATTTTAATTACTTATCCCTATCAAAGAAACTAACACAAGTATAAATTTACAGAAAAATGCTTGA
>314FP000829 AT1G45229_1         :+U  EU:NC; range  -249 to    50.
CTTTAGAGAATCTAATGAAACAAAGCTGTTTTAAGTACTACCTCATGTTTTCTGGTTTAATCTGCAGAAGGGGTGCTTACTGGTTGAACAGATCAAAGTCAACGGATGTGATGACCAAACTTTGGTGTTACACCATTTAGTTTGTTTGGGTTCAGCACTTAACGTCAAAAATCATTACAAGAGTTCCAAGAGCTGAAGTCAGAAACATAATCGTCAGACTACATATCCAACTCTTGCTACCTTTCTGTGGAAATGGTAAGGATCTGGTCCCCTTTGTTTGTTAAAATGTTAACGAGAAAC
>315FP000425 AT1G17880_1         :+U  EU:NC; range  -249 to    50.
GAAATTCTGGTAACCAAAAGATTATGGTTTGCTACGCGCTAATACTGGTGATTGATTACGGCACAAAAGAGCCCAGTAAATAATTATTGGCCCAGTTTAGTTTTGGGCCTTATGGGCCAATATTATCATCGAGCATCCAACGGTAGTGATGGAGATTTCTTTATGGAATATCTGATATCCACCGTTAGATTAAGAGACGAGGTTGGCTCCGAATAGCATATAGTTAAAGGGCAAAACCCTGCGCCGCCCGCGTCTCTCCTCTCTCTGTTTCTTTTCTTTTTGTTTCATTTTCTTATCTCC
>316FP002038 AT2G24270_1         :+U  EU:NC; range  -249 to    50.
ATTTTTCATCTCCCTCTCTTTATCCTTTTCTAGATTTTCTTTTTACCCTTCAATCACTTATCTCTATCTATCTACCTTTCATGCTCTTTCACCACTCCTTCCATAAAAATCTATCAATAATCACTTCCTCTCTCTCTCTCTCTCTCTTATACAACACTCAAGAAGCGAGACACAGAGGAGAGAGTTAGTCTTCTTCTCTGTTTTTGTCTCTTTGGCTATATATATTCAAACATTGTGTGAACAGAACACAAATCAACACAACACACACAACTTTGTGTTCTTTAAGTTTTGTTTCAGAGA
>317FP002384 AT2G37170_1         :+U  EU:NC; range  -249 to    50.
ATTAATTAGTGAAAGAAAGTTTCCACAAAAATAATCATAATCGTCATACACACAATTCTATATTCATTTCATTGAAACGAATAATAAAAACAACCATAAGCCTACCAAAAGGAAAACATTATCGTAATATAATCAATCAATAACACGTATACAATTATTAACGTATATTGACAAGCAAAATTAATGAGAGCACTCACTATAGCTATAGTCTCTCTATATAAACAACTTTCATTCGTCTCTTCAGTCTTCACAAACACAACATATCCACAATACAAAACACAACTTTCATATATAACAAAA
>318FP002786 AT3G04240_1         :+U  EU:NC; range  -249 to    50.
GTGGATTGTAAATTACAACCTTTGAGAAGAAAACACTGTTGCGTCTTAGACACGTGTTAACTAAAGACAAAAGAATTTGGTTTTGTCCAGATTTTTGTTGACTCTTTGACCCCGATACGTAAAATCAACGGCGTTGAAATTTACACGTGTCAAATATTAAGTCTAATTATATGTGTGAAATCTTGATTGGTCGGAAAGAGGAAATTGAAAAAAAGGCAAATAAAAGCTAAAGAGGAAAGACGAAGCTACAGCTTCTGAGGTCGGAAAAAACGAATTTTGATAATTTAGGGTTTTGCCCTT
>319FP002909 AT3G09140_1         :+U  EU:NC; range  -249 to    50.
TTCTACCAAAATAATAATAATAGAAAGATTGTTTGATAAACTTTACAAGATTATGGAGTAACTAATCAACAAGATTATAGAAAACTCTCTAGCAATAGTTTATTATCTTTCATTTATTTATTTTGTTTATTTCTTATTTTTCTTTTTATTAAAGTTATCAAAATTTCTTTTAAAATAGAACTTCATAACATTTAAAGTTATTAAATTTTAAAAACACTATTTAAGTCACAATCCTTCTTCTCTTGGTTTAAACTTTCAAAACGTTTTCTCTTTACTATCTCTTTGTATTGTTCTTCTCTT
>320FP005798 AT5G44750_1         :+U  EU:NC; range  -249 to    50.
AATGTCGATTTTTATTGCTCATTAAATTTGGCTAGATAATCTTCACTAACTAAAGATTTGGATTCAAGAAAAACAATTTTCTCTCAATTATGTTTATGATTACAAAAATAAAATAAAAAAATTAGGTATTAAATTATAACTGTAAAAATTAAAACTTATGGGGATTTTTGGAAGTATATACAAGTTTAAGTACTAATCTGAAAATGTTTGTGTTTTAGTATATAAACCACTCACAGGTTGTGACTTTACAAATTGGAAAATTTCGTTGAATGCTTCTTCTTCTCCGTCTCGTTGAGATTC
>321FP004000 AT4G04700_1         :+U  EU:NC; range  -249 to    50.
AAATTCGGATTCGAATTCGGTTCAGTTATTTTTCGGTTCGAATATTCGGTTCAAGGTCAAGGCCTATTAAAAACTACCAATTGTGTAAAATGTCTTCGAGGACTAAGTCAATTTATATAAAGAAATGACCAATTTCAATATTTAAAGACCAAAATCTTAAATTTAATATTGCCACTTGCCTGGAAGAACAATAAAACAAATTCGAACTAAAGAGATTATATAACAAATCTGCTTCAGCCAAAAGAGATTAAAGAGACCCATTTCCAAAAATCTCACACTTTTAAGGTTTTATTCTCAAAG
>322FP004609 AT4G30070_1         :+U  EU:NC; range  -249 to    50.
CATATTTTCTATGGAAGTAACTTTATTGGCCATACTATTTTTTGCAATAAATTGGTGTGTTTGAAAAGATCATAATTTTATGATATCTTCCTATTTATAGATGGAAAATTAATGTTCCTTTGACCAAAAACTAATGTTTATTTTGACCAAAAAAAATCTAATGTTTCTTTTTAAAGTTTTTAAAAAATCTCTTTAAGTTGAAGTCTACACGTTGCATTTAAATAGAGCAACGATGTCCCAATAACATACAAACAAGCATTTTAGAGAGACAAAACTTAAGTAAAAAAAAAAAACTAATTG
>323FP000228 AT1G10470_1         :+U  EU:NC; range  -249 to    50.
AAAATCTCTATTTATTAATACTATTGTTTTCAAAGATAAAAGTTCAATTTTTTCAACCCTAAAAGCACGGCACATAAAAATATATAATTTTCACATTAATAGGAACCAAAGATTTTGTTGGATTTTCCTCGCTGGAGATTTTTCAAAATAAAAATTGAAAAAACCAAAAAGACACACTCATAAAAGATTTATTTTAGAGAACAAAAAAATCAGAAATATAAAAAACTGTCTTAAGGAAGAGAAAGGAACAAAAGAAAACAGATGTGAGCTCTTCTTCTTCGTCTTCTTCTCTCTATTTTA
>324FP002390 AT2G37340_1         :+U  EU:NC; range  -249 to    50.
ACCACCATTCTTATTTTACAATTTACACAAATTAAATGGGCCTTATTAATATAAGGCCCAACAGATTGCAAAATGGTGAATATGGCAACATCGATTCTTATCTCTTTTTAAAGATATTTACCGTTGGTTTAGGACACAACACCAAATTATTACCGTTGGATTTAGTCGGTTCTGTCTGAAGCCCATTTTTGTTTTTTTCTGTCAGCGTCTGAAGCCCATTTATAAACACTTGAAAACCATACTTTAGCTACCTTACGCTGTTCTTCCCCTTTCCTTCCGAAATTAGGGCTTCCGTGTTTC
>325FP001195 AT1G63295_1         :+U  EU:NC; range  -249 to    50.
CAATTTCTATACAAAACTTAAGATTCCTTTATACAGTACGAACTGAATCATTAACCCAGTACTTGGAGCTTCCTTTAAGCACCTTTTTGTGAATATATTAACTAATCGTAAATGTTTTCCATTCACCTACCATAAACAGTTAATTGATTACTTGGAGTAAAAAAAATCGATGACATACATGTAAAATATATGTAATATATTGGGCATCAGGGCATGTATATATTGATAAGATTCGAGCATAAAACTCCCACACCTAACTCAAAGTCATCATCAAACCTATAAGATCTTCACTTCTTTTAA
>326FP001234 AT1G64940_1         :+U  EU:NC; range  -249 to    50.
AAATTCCAAAATTTTATTATCCAGATCCAATGACAGGTTTTCGGATATCCAAATTTTTGGTAAGAAATCAGAATAGATTTTGGATTGAATCCTACTTCTAGATAATAATAATAATACTGCCTAATTATAAAATTAATTTATGGTTGAATAACAGTCTCTGATAATAAATTGTTACACGTAGGTTGACTTGCAAAATAATTAAGCCACACCCGCGTATTATATAAACACGAATAAGAAGGAAGAAGACGTAAAGAACAAACCAGTGAAGGAAACTAAAAAAAATGGAGATATGGTTACTTA
>327FP005911 AT5G49280_1         :+U  EU:NC; range  -249 to    50.
TTGTATCTGCAATGGATAATTATAATTTTCACACACAAAACTATTGATAAATATAATATCCCAAGAATCTCCAATAATTAATCTCCAGTAAACTCTATTTTATAAGAATCAGATAAATTCTTAATACACTCCACCGAACTTTTACTAATTGTTTCTTTATTAAAACACCTTTTTTATGCTGAAAATATTTATTTATAAATTATTTGTAAAAGCCATCGATAAAAAGAAGAACACTCCTCCTCTGAACGTGCTTCTTCTTCTTCTTCTTCTTCTTCTTTCCCACTCCTACTCTTTCTCCCT
>328FP005833 AT5G46400_1         :+U  EU:NC; range  -249 to    50.
AGTGACGAAACCACACCACCAAAGACGGAAAGGCGCCCCTACCAACTCCTGAAACATAAACAAGAAGCTTCAACCCGACAATGAAGATCATGGAAGCATAAAAGTAAAAATAGACTGACAACGGATGGCGGGTTAAAATCTAGTAAAATTTTATGCTCAAATCTAATAATCCGGATAAATCTATTTAAATTATTTTAGAGTTGGGGTTAAAAAAATAACCATAAATATCTTAACAATTTGTGAAAATTCACCCTTTGTAAAGTAGCATTCATAGTTTCATACGAAAACCCAACACCTGGA
>329FP004266 AT4G16780_1         :+U  EU:NC; range  -249 to    50.
TATTATTTTATCACAATTTCTTAGATTTGATAATTTGTTTAGGTTTGAGAGAGTTATATAGAGGGGGACAAAGAAGCAAAGTTTGTGATTATAAAATTATTTCCATTGAACTAAAGTTTTCAATAGTTTATTCTTGACTTTAATAATAATAACTATTTTGCCCCCAGCTAGTCACATACTCATGATTGCAAAATCTCTCTCTCTCTCTGCCTCTCTATATATTAACCTTTCTTCTTCCTTTACTTTCTCATCTTCTATCTCTCAAAAGAAAAGCAGACAACTTTATTTGCAAAAACAGAG
>330FP001589 AT1G77590_1         :+U  EU:NC; range  -249 to    50.
CTAACAATTACACACATCCAACGGTCCATATCACCTGACTATACCTCCACGTATTTATTTCCTCATCCAATAATTTCAAAATAATAATAAAAAACTAATAACTTTGTTTTCTTCTTATATTTTTTTCGTTTCGTCTTTCCGCCTCCACAGTCCTCTCGACGTCTCCGCTAAAAGACCATTATACCCTTTACTGTTCTCTCTGTCTTCCTCCTCTCTATATTTGAGCCTCGCTGCTGTTTTCCATTTTTTATTGTTCCCGACGACGTCTTCTCTGGTTCCGTTCTGCTTCGATCACGGTAT
>331FP001919 AT2G19130_1         :+U  EU:NC; range  -249 to    50.
CAGAACACAACGTGAAATATACGAGAAAGACAAATCACAAATCTAATAATATTTGAGTTTTTGACGAGGTCAAGAAAAGTATTTTAGGTCCGTCCCATCATAATTATTGTAACTTGTTTGACTTTTCTCCAATAAACAAACCAACCCAAACATACGACATATCTCCTCTCTTTGATAATCGCCATTAACAAACCAAACCTCACGGAGTCTTCTCCTTTTTAAAAGAAGAGTCTCTCTTCATAATCATATGATCTCTCTCTCTTTCCAGTTTCCTCTAAGCTTTTCTCATGGTTTCGTTCT
>332FP000965 AT1G52890_1         :+U  EU:NC; range  -249 to    50.
TGTTAATAAAAAAAACCATTTAAAAAAAATAGTACGAGGAAGAGCTAAATCTACTCATGTAGGTTCAATGAACTCAAGGGATTGCATAAATCACGACGATCTAACTGACACACGTGTCAGAATTCAAAAGTGTTTATAGATAAACACAAAAATGGGTCCCATATTCAGTACACACGTTAATCAGCGGCGGTGGATTCACCTATACACTGCGTCCATATATAAGTAGCACGAGACCCAAACATTATTGTCAAAAATAAGAAAGAAAGAAAAAAATATGGGTATCCAAGAAACTGACCCGTT
>333FP001284 AT1G66520_1         :+U  EU:NC; range  -249 to    50.
ACCTTTGAACACTGTTTTGGTTCATAAGATGCTAATTTATTACTGAGAAAAATTCAATTCCGAGGTGAAAAAAAATCACAAATTCCAAAATCTGAAAAGTGAAAAGTGAAAACCAAAGTGATTAGTCCAAATAAGTTATGAAAAATTGCTAAACCGAATTAAAAATTCACTTCGATTTGGTTATGTCTGTTTTTCCGGTTCAATTCGGTTCTGACCGGTTTAAATCAGCAACATTATCATCTCCGTCTCGTCGTCTCTGTTCCAAAATCCAAAGGAAGCTTCGAAACCATTGAAGCAGCA
>334FP003805 AT3G59030_1         :+U  EU:NC; range  -249 to    50.
ACTTTTAGCTATCGTTTACAAAAGAAAAAGTTTCAAATATACAAGAAAAATATTAATCGGCAGTAAAATCTCTAAGTCCATTTACGGTAACCAGAGAATGGTTGTTACACTATGATCATCAAGATTAAGACCAAACAGTCACAAGAGATCTTAACCATTGATTCAATTTTGGTCAACGACTCGAACTCCCAACATAACCAAAACAGTCAGTCGTAATAAAAAGACGCCCCGGTAGGCGTATAACAGAACAACAACACCAAAAGAAAAGGGAAAAAAAAAACAGAGGAACTAATAAACGGA
>335FP003401 AT3G27630_1         :+U  EU:NC; range  -249 to    50.
AAAATTAGGAACCACTGTTATTAAAATAGTCTCAAAACCATGGCGCCAAATATTAAAAAGAAAGATTATTGACTACCCGTAGCTTTCCCGGGCTGAACATTATTATCATTTCCAATTGTACCCTTTCCTCTACTTGCACCTAATAATCTTCCTCTGAAAGCTTCATTCTCTTTTAATTCCTGGGGAAGCAACCAAATTGAAAAGGCAAAACTCTTTCCTTTAAGAAGAAGAAACTCTTTCACCTACTTTACACTTATCCCTTCTTCCTTCTTTGTTTTTCTTTTTCTTGTTTCCTCATCT
>336FP004167 AT4G14040_1         :+U  EU:NC; range  -249 to    50.
CATATACACTTTGGTTACAACTTGCAAGAAATCTGTTTCAATTTCTTAATGTACAACTAAACCCTCTTTAGCAAAAGTAGAATTATTAAACGAATATTGTTTCTTGTCACATACTTTATATAGAGACATATAAATAGAAACATATATGTAGATAACAACGACACAAGTCACAATCGTGCTTACTCACGTATTACGTATAGCCAAAAGTTTCCTACTCATATATATCACAAGTGTGCTTGCGTTTGAGATATACTCAGAGACGTGTAGCTTCACTAATTCCACATACTCAGAGAGAAATGG
>337FP004629 AT4G30760_1         :+U  EU:NC; range  -249 to    50.
TTTGGCGGGCTGTCCATGGGCCAAGCGTCTTTCGCAGGTTTTTGGGCCCAAGCCTACTAAGTGCCAGGTCCAGCCCATTAAGATCCTATATCAAAGATAGGGCACAATTGTAGTAACCACCCTAATTTCACAAAGTCTCTCAATAACCATGTGTGCTCCGCAGCCCTCCAACGAGTTTCCGCTGATTTTTCGCAAGGGTAAGATCTGTAATCGGATCTCTATATATTTAATCGCAATAATTGTTTAATCATTGTCCGTTGGGTAGATGGTAAGACATGTGTGTTTTGGGATGTGGAGGAT
>338FP004478 AT4G25200_1         :+U  EU:NC; range  -249 to    50.
CATGTTCTAGGGTCATTTGACTTGTTGACCATAAATCTACTAAAACAGGCCTAATACCGATGGGCCGTAGCCCGTTAATAAACAAGACAATTTATATTTGTTTCACTTAGCTTGGGAGCCACGGATCTCTAGAAACATCCAGAGAAATATCAATCTCCCCACTTCTCCAGAACATTCACTCACTGACAATATCCCACCTTCAACACTTAACTCCTGTATATAGTCCTCCCCTGTCTCCAGTTTCGTCGCACACAGTTCTCAGATAAATACTAAACTCACTGTTAAAACTTTCTCAACAAA
>339FP005930 AT5G50040_1         :+U  EU:NC; range  -249 to    50.
AATTAGGTCTGTTATGGTTCATTCACCAAATTCTCCAAAAAAAAGCTAACAATAAGAAGATTGACCACATATTTTGATCCATCTTTACTTTTTAGTTTCTATACAGAGAATGAAAATCTGAAATTCTAAAGAGAGAGTAAATGGAAAGTAAAACTTAAAGATTCGCTAATTTTGAAACAAATGGGCATGGGGGTAGTATCTAACATACTTGCAAGTATTATATAAACCTAACCACAATTGATGAACAATACAATACCAAAATCTGAATTCTAACGATGGCTTCTCCCTCCAACTATTTTT
>340FP002796 AT3G04630_1         :+U  EU:NC; range  -249 to    50.
TTTTGATACATTAAACTCAAAAACTAATTGGAAATTAATTGACACATTTCAAAATAAAACTAAGCAAGATTATATATAAGGTGAATCAATTTTTCAAATCCTGATTTTTAAAATGAAGAAGAATCATGAGGTAGTAAAAGCGCCAATAAAATCCAAACAAAATTAAAGTAAACCGATTTGAAAAATAATATATTAAATTTGAAAAATGCAAAGTCCCAATAAATAACCAACAGCTTAAACAAATCAAACACCATTCCAAAATAGTCACCGCCCAAAAAAAAAAAAAAAAAAAAAAATCCT
>341FP004334 AT4G19840_1         :+U  EU:NC; range  -249 to    50.
TTGATTTGGATTGGGTTGGGATTACGATAGTTGCTGCCAAAACCTTTCTAGTGGAAACAAGAATAAGCTACATATTGTATTCCCTTATCAAACTTTAGTTTTGTGAATAAAGTGTTACGAAAGTGTAATAAGATAGATGAAAAAAACAAAAGAGGAAAAAGTAGGAGATAAAACATGATAGAATAAATTCTTGATCAAACCCCTTTACCTAGGGCTATATATGTACACATTTAATAGCTTTTCTCTGTCAAGTTGAATGTACTGATCAAGATAACAAATTTATCAAAAATAAATACATCA
>342FP003408 AT3G27925_1         :+U  EU:NC; range  -249 to    50.
TTCAAAGTACAAAAAGTTTTCGATTCAATTTGATTCGGTAACAAAAAAAAGACCCGGTTTTGTTTATTCCAGATTCATAAGATCATAAAATAGTGGTTTACTAAACAAATTTCAATTCAATTTCGGTTCGATTCGGTTACGTATACAAAACCATAGCTTCGCATAGAAAAACCATTATTTTCAAAAATTAATATTTTTAATTACAAAAAAAAATGAAATAAAACAGAGACCACAATCCCATTGTCCCATGACCAGAAGAAGAAGAAGAAACTAAATGGCGACGACGACGAGTTGTTCGCT
>343FP005003 AT5G05440_1         :+U  EU:NC; range  -249 to    50.
AGGCGTCTGAGGAAAGAAATCATGGGGGCATAAGATGGTACAATGTATCATACATGGTCACACACATCTATATGATACAAATGCGTCTATATACACAACTGTTTCTATATACATACAAACACAAAGCCTTCACATCCCCAGCTATCTCTATCCATCTATCTTCAAATATATATTTTTAAAAACACACAATGTTCATATCTTATTGTTATTGTTATAAAATAAAAGATGATCATACTTTTTAAATTTCTCAAACAAAACCAACTTGACAACCGACAGCGAACAAGATCAAAAAGCTAGCTC
>344FP000529 AT1G22190_1         :+U  EU:NC; range  -249 to    50.
TTTAACTTGTAAAAATTAACCATTCTAAAACAAAACTTGTTAAAACTCAACTTACAAACAATGTTTGATTGAAATTGAATATATATTATTTGGAGTACGTAAACATGGATGATCTTATCTGAAATAGTACATAAAATAACAAAAGAAAAAATTAATTAAACATATAAATTTGAGAAATATGAGGAGGATGGAAAAAAGAAGTCACGCCACGCCTCCTATATAAACAAGAGCCAAGCTAATGAGATAAGTGTATCGGTGAGGCTGAGAGTTATTCACTTACAAAAAAAAAAAAAAACTTGA
>345FP003243 AT3G21720_1         :+U  EU:NC; range  -249 to    50.
GAGACAATGAAGATGTCAAATGGTAATTCGTTTCTGCCATAATGCCCTCATACGTGTCACAATCATTTACCTTCCGAAAAAAATATAATTTTAGTCCAACTTGGAAAAAAGATATATACATCAGCACAAGTAGTTTCTTTTTGATCAGAAATAAATTTTAAAATATTTTAATCTAATACTTCATAAGAAAGCAATATTTGCCAATGCAGAAATTAGTATATAAGGAGATGATAGGGAAGAAGAGCAAATATGCTTGAAGCTTCTCTAATTTCATAGCTCCTAACAAAGCAATATCATTTC
>346FP001046 AT1G55520_1         :+U  EU:NC; range  -249 to    50.
ACTCGATTCATATTTGTGAACGTGTCTTGAGTTATAGTCTTACATATAGATCCAACAAAAAAACGTATGCTAACACATTCTGTAATAGAACACGTGGCAGACAAAGAGTGGACGGTTCCCTAAAATTCCAGTAAAGACCGTAACATTAAAATCTAATAAGCTGAATTCCCATAATTACCCTCATCCGACAAAGAGAGGCAAGGGTAGTTTAGGAAAGTATATAGAGGTAATAACGTGTCCTTAAGCTCCACAGATCCAAAGCGCAGATCACAAATCTCATCCCCAGAGAGAGAACCCAGA
>347FP005679 AT5G39880_1         :+U  EU:NC; range  -249 to    50.
GGTAACGAAATATTATTGTTAACCTAGGAAACGTACGTTTGTTTGAAACTGATATCCCGTATTTTGTTTTTTTTTCTCATTTAAGAAAATTCTTAATAAGGAAAAAAAAGTAACCGAGTTCCATGAATCTCTCTCTGTCTTTTCTTTCTGTTTTCTCATTTTATAGTAACCATTTATGTGTCCTATAATTAGCTTATAAGAGTTAAAAGAACAAAGTATATATAGGGTTCCTAGATCTCAAATCAAAACGCACTTCCTTCGTATTGTATTTTCTCTTTTAGGGATTGTTTTTTTAACAAT
>348FP002464 AT2G40260_1         :+U  EU:NC; range  -249 to    50.
CTTTCCCTAAGATGTATATAACTGTAGAAAAAACCATTGGTGTAATAAAAAGCTATATATTAAATAGAATTTAGAATATCCGTTGCCATCATATACATATTTCAACATATATGTTGAGTTGGAGAGAGAGGGGGAGAAAAAGGAATGATGGATACAAGCATCCAAAAAGTCATACACATAGACCATCAAAAGTCTTCACCTTAAATTCCTAACACATATGTATGAGTGTGTGATCTTTGTTTGATCTTTGTCCAGAGAACTCCAAGATAGACCAAAAAGGTTCAACCTCAAAACAAACAA
>349FP005227 AT5G14020_1         :+U  EU:NC; range  -249 to    50.
TCTATCGTTGAATATAAGAGCATGTGGAGGGATTTGCATCGAACTCTGAAACCTGAGTAAATCTTCTCTTCCCATCATCACATGCTTACTTATCTCTTCTGGTTAGCTCTCTGAGATTCTCTCTTCCAGATTGTTCTTTTTATATTTTACTTAGAGCTTCAAAATTAATCCGGATCTATCTGCTTCAGGTTGTTCCAAAACATCCTTATTTTGACATATATATATGTCAATGTTGTGTAGGATGATTTTGTGAGCAAAAGATCATAGCAGAGAGAGAGAGAGAGAGAAAGAGAGCATGGG
>350FP002480 AT2G40840_1         :+U  EU:NC; range  -249 to    50.
GATAAATAAATAAATGAAAACGTCTGGACACTCTTGAGCGATCTATCAGTATCTCGTGATCTTCTTCAATACTAATAAAAAAAGGGAAAAGAAAGAGAAGAGAGTCGTGCTCATAAATTAACGGTGCAGAGCGATTGAACAAAAACAAAAATATCTTCCAGAAAAAGCCATTTTTGATTGCGTATAATGAATACACGAAATTAAAATCATTACTTGCCATATATAGTACACTATTTCTCAGCTTCACTCACTCTCGAGACTCGTGTATGTTGATTTACGGTTTGTTCAAGCAAAGGTGAT
>351FP000999 AT1G53708_1         :+U  EU:NC; range  -249 to    50.
ATGAACTATATTTACAAAAAGTTTTTAATACTAGAAGATAGTATAATTTTTATTGATTTCCGTAAAACTATACTTCCTTGGAGAACCAAAAAAGGGATTCATGCAAATCCCAATGTCAATTAATGAACCAAAAATCAGACCATGTTCATCTGTTTCTCCTTTCCTTCATATCCAAGTAACCTTTTCTCTCAAGATTTCTATTCTTTCTCTTCACTCTATATATACTCTTCCATCCCTTTTCTACTTCTCATCAACTCTCTCTTCTTTCACCCACAAAAAGGGTTTTTTCTTTTCTTCATC
>352FP003713 AT3G55090_1         :+U  EU:NC; range  -249 to    50.
CTACGTATTTTAGTATTATCACCTTGGAAAATCTAGATTTATTGGTCATCCCATTACCTCTCCCTAATTGAATACGAGAAATCCAAAACGCATTTTCCATCCAAACGCTAAGAATATTATTGTTAACAACACAAACCTAACAGATTTCTCATGATGATGCAACTCATTCAACACATAGAACCTTCGTGTTCACACGCTTCCACACGTTACTTCATATATATAAGGCCTATACACAGATACTAGCAAAACAGAGAACAAAGACTAACATTTTGATCATGCAAAGAGTGTTTTGATTTTCAA
>353FP002139 AT2G28260_1         :+U  EU:NC; range  -249 to    50.
CTAAAACTTTTTTCCATAAACCAGATTCATCTCATCTAATTCCTCTTTAAATCATACTTTAAGCTTCTCTTCTGTAATCTTATTGCTAATCATTTCTTGATATTATTATGCGGATTTGATCTTTCGTACAGTTGTCTACAAACACACGTGTCTGATCCAAATATGGGTTTCGCTTTCTTCCCTTTTCTTCTGGAAAATTTAATGTTCCCAAGTTGGCTTAAATGGTTCCTTCATTGATAAAGTCAGAGGACTTCTCGTGAAGTCAGAGGATTTGATAAAGAAGAAGACATGGGTTATGGT
>354FP003586 AT3G49580_1         :+U  EU:NC; range  -249 to    50.
CCTAGCGAAACTGTGATAAAAAAACGAAAAAAAAAAATTGAACATTCGAAAAAAATAGTAAATTTTCTCTTTTGGGGTGGTCTATGCATACATAAGCCATGAGTATGTTTAAGTTTCAAGTAAGGAGAAAATATTGACCGAAATCAAAAGTGAGGAGAAATAAAAATCAAGAAGCAGATACATTGAACCTGGACATGCAAAAGCTACACAAAGCGCCTATTAAAGAAACATAATCAAACCCTAACACTCAACAAATCAAGAAACAAAGTTAGAACCACAATCAAATCCTTTTACACAAAG
>355FP002191 AT2G30010_1         :+U  EU:NC; range  -249 to    50.
TTTTTTTCTATTGATAATACGTTTGAAGTTTGTTTTACTGTTACACATTGATTTTATATGTGTTTCCCAAAACCGTTTAAGTTTCAGAGTCCGGAGCAGTAACTCGTAATTCACTAATACTGGTATTAAATGTTGTTATTTATGGGTAAAGCATAAATACTTAAATTCAATTATTATAAGAAAATAAATTAAAACCCGACCCCATATTTTTCGTCCTTTTAAAAGATGGAGTCCTCGAAAACATTACGTATTAGTAAGTTCCATGCAAAGGACAAACATATAATAACAACAACTTCTCTT
>356FP003186 AT3G19450_1         :+U  EU:NC; range  -249 to    50.
GTTTAGTTTTTTTTACCAAACTCACTTTGCTACGTTTTTGCCTTTTTGGTATGGTTGTATTTGTACCACCGGGAAAAAAAAGATAAGAGGTTTGGTTGGTCGAGCTTACTGATTAAAAAATATACACGTCCACCAAATATTAAAACAATATATCCCATTTTTCCTCCTCTCTTTTGGTATTACATTAATATTTTATTATTTCCCCATTTGCTCTGTATATATAAACATATGTCAATAGAGTGCCTCTACAGTCATGTTTCCATAGACATAATCTCTCACCATTGTTTTTCTCTGCAAAAC
>357FP005380 AT5G20050_1         :+U  EU:NC; range  -249 to    50.
TTTCTTTTCGATTTTGACATTTACAAAATTAGATAATTCAAAATACGGAATTTCTCGTTAGCAAAATTATGACTTTTTTTTTATATTATTTCAACTAAAAAATAACAGAAAAAGATAAAATACAAGTCCCTGTATATTTTTTGGTCTTAGTTTGAAATATTTCGTCTTTGTTCTCGTCACCAGAGTGCTTATCTGAAAGAAATGAAGTCAGAGAAGCTCTAAAAGACCTCTAATGGAGGACAAGAAAGCAAACATAATCGCTACTATATTAATCTTAGCCCTTGTCGTAGTGATAATCGC
>358FP003576 AT3G49070_1         :+U  EU:NC; range  -249 to    50.
GAGCAATGGATAGATTTTGACGTTATGTTGATAAATTTTATTCACTTGAAGGTTCTATTTTGTGTTACGTGCAAGCATCTACTCATTGAATTTCTTCACTCCTACTACAAGTACTAACAAAATTATCAATTTCCCAACAAATCCATAGATATCCTTTCTCTAGCAATCGAAGTAACTATTTTAGTTTCATTAAAATAACATATCACTCTTAAGGACTATATAATAACAAATTACCTTCTTGTTGTTCTCAGTTTCTTCTCCCAATACCAAAAATATTTTGCTTCATCCAAGGTCTTGAAG
>359FP000201 AT1G09240_1         :+U  EU:NC; range  -249 to    50.
ATCATAGAAACTAAACCAATACTGTAAACATTAAACTAATATCTTGACTTAAATAAATCTTTTACTTCAAAACCTAAATATAAGGATCTATTCTTAATTAGTTAAACAAAAAAAGAAACAAAAACGCAAGTGTACGTTATATAGTATATTTGAATAATGAAATGTTAAAATAATTAGATTCTTTTTCTAGTTGATGTAGATCCCCAACCCCACGCCAATAAATATCCATCCCTCCAGTCCAAACAGTTCACACCACCCGAGAACACACGATTATTCTCCAAAGAGAAAGAGAAAAATCAA
>360FP005272 AT5G16240_1         :+U  EU:NC; range  -249 to    50.
CGTCATACTAAAAGATCTTTGTCGCGTAATATGATTTTGCTTTGACAGCATGATTACAATACGACAAGCATTTTTTGCGTTTCAAGCTGCAGCGGCCCATGGGCCTCTTTAACAAATAACGACAGAAGTAGACAAAACAGGTAAAGAAAATGGCAGTGATGTAATAAAAAAAACCTAGAAGGGACATTTAAGAGACTTTCAAACAGAGTCGTTTATGCAATAAATGCACACACACTTGCTGAAATAATCACGTTCCAGAGAGTTTTCTGAAATTGATCGTTTTGGTTCTTCACCTTTCCT
>361FP003742 AT3G56360_1         :+U  EU:NC; range  -249 to    50.
TAAGCCACCTCAGACTTTTGAGGATAACGTGAAGAATAAGATAAACGCGATTTCTACCATCTCTAAATCTCAACCGTCCGATCAAACAACTTACACAACTTCCGTGCTGGAGAAATAAAAAAATTAGGTATTTAATAATTCATCATTGCCATTGGATTGTGTGTGGCTGCGTCAGTAAAACGTATTCTTAAAAGCAACCATTGGTGTGATTGACTCTATAAGAGAATTCGTCAGCGTGAAGCAATCTCCAATCTAATCGCAGCATATCTTCTCCGATTCCTATTCGTCTCTGCAATTGAA
>362FP004182 AT4G14450_1         :+U  EU:NC; range  -249 to    50.
AATTTAATATTAAAAAGAACTTTAACATAAAAACAAGCATGGAAAATTCAAAAAGAATTGGTCAAAGAGTATTGCCAAAACAAAAATGTAAAGAAACGGGAAAAGGGAAGATAAAGCAGCTAATTTTCTTTCTCCAACTCTGACCAATGACCATATCCAAGCGTGTATGTAATGTACCTAGTCAACATGTTACAAGTCGTGGCCCTCCTCACCTTATTATATATGTCATCTACATAAACATCAGACATCACACACCAACATCATTATTATGTTCTTTGATACAAAAGTACTCAATTATCC
>363FP003040 AT3G14080_1         :+U  EU:NC; range  -249 to    50.
GTGGGAATATATTATTGGATGACTTACCCATAAAAGCGTTTTAACATAAATCAAGCAGTAAATAATAATAGTGTTAAATCGACTTTTTTGGTCCATAAATTAAAATTTATTCGAAACAGATATTTTATTAGCTTGGAAGATTAGTCTCATTTATTTAAGAAACATTCAGTCACAATAATTATTAGGAAATTTAACATTAAATTGGAAAGTGCTTAAAGTATTAAAGTACAACGTCTTATCTATCGAGTTAAGAAATCGTGGACATTGCTTGAAAATAATAAAAAAGGGACAGTGGACGGA
>364FP003446 AT3G30247_1         :+U  EU:NC; range  -249 to    50.
TCTATCTATGAAACGCTTAGGATTTTTCATTCAACTTAATTCATATTGTCATAAACTAAAATGCATTAAATATACAATATTTAGAAACGGTGTAAAACGTCAAAAGATGTCAATTATGTTGATAACTAATAAGATATTGTTTGTGAGAGTTAAATAAAGAAAAGTTATTTTTACTAATATAAAATTACTAAATAATAACGTTAATAAAGATTTGATACTATAAATACATGCAGAAATCTTCACTGGTATAATAGAAACAAAAAATAATAATTAAGAATAAAAGCTCAAAATATTTTAAGA
>365FP000191 AT1G08940_1         :+U  EU:NC; range  -249 to    50.
CATTTAGCTTTTTTTCATTAAACCAAGTTCCACATACAAATACAACTTGCCAACCATAAAGTGAAAGGAGTTTTATTTAGCTAGCCTAAAACCCATTTTCTCATTTTGCATAATGTGAAATAGAGTGGGATCTTAAACAGAGTCGTCTCTTGAGAACGTGGTCTCGTATGGTAGGCTCTCAATTTTGACAAGACATAATAATCATCGATCTCTCCACTATAAAATCAAATTTACTTTACACGACAAAGAGAAAAAGAGAGAGAGAAAGATGGTGAATGAGAAGAAGATGCTCCCAAAACG
>366FP000650 AT1G28130_1         :+U  EU:NC; range  -249 to    50.
TTCAACGGATCATAAAGAAAGAGCTTGATTGGAGGATTAAACAGCATATAAACAAATATGATATTAAACAAAAAATAACATATAAAATTATAGGGAAAGCCTGCACAGGTAATATTGACCAACAATAGCTTCTTTCTAACTAGACAAGGCCATGTGTGTTGTAGGACCTCCCAAATATATATTTTCTAATAATTATTTCATCATTTGCCAATTTATTATATAACCATTTCTCATCCTTCTCCTCATACCACCAAAAACCAACCTTCAAGAACAGAGAAGAAGTGATTCTCTAAACAACAA
>367FP005835 AT5G46450_1         :+U  EU:NC; range  -249 to    50.
TTTTTTCTTGTGGTTATTGGTAGAGGAGTACTTGAGAAAGTTGCAAAGTTTGACTTGTGATGTGAGGATAAGAGGGTAAGAGACTATAAATGTGATTGTGAGTTGTGTGGTGGTGGTAAAGTCACGATCCATTCCAAAGGAGGAGCCTTCTGTCAAGTTGGCAGAAAAGTCTGAGAACCACTTGTGGAATTGCTAGTCACCACTTTGCCTCTGCTAAATTATATATGGGCAAATCACTTCTCCTCTGATATTTTTTTCCAGAAACGTCTAAGATTGTTTCCTCCTCTGTTAATGGCTTCT
>368FP004328 AT4G19400_1         :+U  EU:NC; range  -249 to    50.
GCTCGCAAACATTTTGGATTTGTTTTCCAAATCGGATCAATAATAATCACTGCAATTTGAATAAAGAGTATATCTTTACTTTGTATTATAATCGAGTTTACCTATAAAGTTTTTAACTTTTTATACGAATCCAGAGAGAAAGAGAGAGACTGTGTACTACTCGGTGCTCTGCTTCTCTCATTTTGTAGTGAAGTGAAGAACCCTAAAAATCATTGCTTTATTAAAAAGCATCGATGGATTCGGCGTTTGTGGACAGAGCTTGGGACAAATGGGTTACTACGGGTAACGTTGGTTCTTCAG
>369FP001752 AT2G03955_1         :+U  EU:NC; range  -249 to    50.
ATACTTTGGCCTTAATTAATTCACATGTTTATGTATTACCAACCTGAGTACCCGAAAAAAAGAAACTTTGACCATATTTCAATGACTGTATATATCTTTGACTGTATATTCCCGTATATTTCCTATAAGGCTATAACAACTACATATGGAAATTTCATTTATGGTAAAAATAAAAATAAGTAACTAGGTTAAAAAGTGAGACTTTTTTCTAAGGAGTCCTATATATATAGCTTTTTATACAAATTTAGAGAAGTAGACTTTTCTCTTCTAGTATTTGAAAAAGAGACTTGCTTTCTTTTT
>370FP004487 AT4G25530_1         :+U  EU:NC; range  -249 to    50.
AAAGAAAAGTTAAATTTCATTTCACAATAACCATTGATTACTAAATTTAGTAAAGAATCAATTGGGTTTAGTGTTTACTTGTTTAAGGTTTTTTTTTTTTCTTTTGTTATGGTTCTATACTAATATCAAAGAGTTATGGGCCGAAGCCCATACATCTTTCCGTCGAGAATCTCATATATTCTTTATCGAAGCCCATACATCTTTCCGTCGAGAATCTCATATATACCTTATCCCATTCAACATTCATACGAGCGCCGCTCTAGGGTTTTTGCTTTTCGCCATTGGTCCAAGTGCTATTTG
>371FP000401 AT1G16500_1         :+U  EU:NC; range  -249 to    50.
TTGTAAGGTGTAGAATACAAAATTACACATGAAATTAAATCTTTCACGGTAGACAAAAGATGGTACAACAATAAAGAATTTCCATGCAAACAAAAGTATCCTAGTATATTCACAATAAATGAAAGAAATTAATTGGCTATAAATTTACTACTTATAACCGTCCTCGTAATTAACTTTGAGAGTAGAAGGCTCTGTTTTTCTTACAATGGCCCCATCTATATAACTCTCTCTCTGCCTAACAGACCCCATAACTGACCTCCCCTCTCTCTCTCTCTTTCTCTCTGCTTTCTTGGTATGGCT
>372FP000626 AT1G26795_1         :+U  EU:NC; range  -249 to    50.
TAAATATAATGATATAGAAACCATTTCATACTAACATTGCATTATTCCATAAATTTGACCATTTTTGTTGCCAAAGAATAATGATATAGAAACCATTAAATATATATTTTATTTAGTATGCTTGTAATTGTATTTTACGTTACAAACTAAAGATTTATACGTATATCCCAGAAGATAATTTGCATTAAAAATAATAACACATTTAATGTATTTTCATCTATAAATTCTTGCTTCTGAAACAGAACAAATATTATTATCTCACAAATTCTTAAAAGTAAAACACACTCATGGCTTTCTCAA
>373FP005887 AT5G48485_1         :+U  EU:NC; range  -249 to    50.
TATACAAATACAATGTGCAAGTTGAATTTTCTTTTTCCATTTGTAGTAAAAGATTTGTGGACTGGAAATTGTGTAATCGATACTTGATAATTGATAAGAATCCGAAAGCTTATGATTCTATGACAAAAGACCCTCTCCCAAAAGTAAAGTGGAAAAACACATCCCCGTGACTATATGGAGCAATCCAATCTGGTTCACGGGTTTCTCTAAAACTTGATATATATACACCTTCTCATGCACATTCATTTCAACACCACAAACACAAACAAACATATAGAAAAAGAGAGAGGAGGATAATAA
>374FP004975 AT5G04230_1         :+U  EU:NC; range  -249 to    50.
GAAATTAAAAGGAAAACATAACACATTATACGAGAAAGAAGTTTAAAAAAAAAAAAAACTGGTTGAAACTAATCGAATATTTGAAGCATTTTTTATATCTACTAGAAAGTAAGTTTTTTAATGGCTAAAAACGAATAATCCTATTCATTATTTTAAATCAAACACTAATAAGATGTTCTTAAACATTTCAACTAGTTAACCCCATTGTTTTCCCTCTATATATATACCCACCAAGGCACAAACCAACCCACTCACTCACATTATTTAAAACACATGTTTTACTACTTGTCTACATATATC
>375FP003051 AT3G14400_1         :+U  EU:NC; range  -249 to    50.
TAGTTTTATTTTTGTCCTTTCCAAGAAGTAAATATTTTCTGAATATCATCAGCTTAAATTTAATAATTAAAAAAATATGGCTACACGTAGATAAATCGTGTATCGACTTTTCCTATTGGCTTAAAAGATGGGCCTAAAAAGCCCAGTAACAGTATTTCCTTTTTTGTTTACCTACCTGGAAATTATATTTTTTTAAAAATAAAAAATGGGACGAGGGTAAATAAACATCGCGAAGGGATTGTGGGGTTTGTTGCTGGGCGGGTCTCTTCCCTCGGCAGTTACCTTCATCGAATTCGATCT
>376FP002647 AT2G46630_1         :+U  EU:NC; range  -249 to    50.
CCTGAATTATTTATTTATCAACGGTGATAGATAAGTTATAAGGAAAAGCTTGAATGTGGCTCTTAACGATTGATACCAATCGTAAAATGTGGGTTTTGCAAGCTGTAAATCTCATTGCATGGATCTGATACCTTTCTTCTTCATTTTTACCTTTTTCCTTTCATGTTTCTCGTGTTTCACTTTTCTTCAACACACACACTTGTTTATAATCTATCTATATATAAGCTTTGGTTACATGATATCTAAATCGTTCCATTGTGTTTTGCCACACTTATAAATAACATATAATTACAATTCAAA
>377FP006315 AT5G64110_1         :+U  EU:NC; range  -249 to    50.
TAATTAGGTTAAAAGAGAGAGAACAAATCACAAATCTACTTATAGGTAGTTAGGCACATACATGGACCATATTTCATATGCTTAATTACAATATTAACAAAATAAATCAACAAAGAATTAAATATCACGACTAAATACAACGTAGCTCCAATTAGTTGATGAGTAGCCCGGCATTGCTTACTCATTAAACTCTGCGAATCTTTTACTCTTTTCCACTATAAATATATATACACACACAATTCTCAAACTATTAAACGCAACAAATCAAAAGTAATAATCCAAATTATATATACATATATG
>378FP003432 AT3G28930_1         :+U  EU:NC; range  -249 to    50.
TTATTTTTCTCAAAAACCAAAAACTAACTTTTTTTTGGGTTTTGAAACAAAAATATAATATCAAAAATCTAAAACGAAAATCTAAAATCTATAAACTAAAATCTAAATCCAAAAACTGAATCGAAATACAGCATCCATTCAGGGCCTTTATAACAAAAAGCCAATGAGAAAAGTCTGAAGGAAGAGAATCGTCAACAAACGATGGCTATACAACAAGAATAAATACATCACATTTTTCAGACAAACTCCAATTTCACAGTGAAAATAAAAACAATGACAAGCTCCGATCAATCTCCATCG
>379FP006102 AT5G56670_1         :+U  EU:NC; range  -249 to    50.
TCCAAAATATCTTGGGTTTTAGATTATGCAAACGTTATAGACCTATTAAAGTAGAGATAATTTTTCTCTGAATTCGAATTATTTTGTATTCCTATATTGTCAAACTTGTGTTGCTTATAGGTCCAGTTTTACAGATGTCCATATTCGAGCTAATAAAGCCCAATAGTAATTAAGTAGTTAGTATGGGCCCATAAAGCCCAATATATTTCGGTATCGGGTTTAAATACGTATCATCATCTCGAAAACCCTAATTCTGAGATTTCGCACGAACTCATTTCAGCTTCTTGCAGCCGGCGGAAC
>380FP001498 AT1G74030_1         :+U  EU:NC; range  -249 to    50.
ACGGCACAGTGTCTCTGGTTACTACTTTGCTAGTGAATATTTTTGATTTGTTTTATTTATTTGAATTGTTCCGAACCGAACCGAACCAAACCAAAACCAGAAACTTCTCTTTAACAGTCAACCAATTGGAAAATGAACCGGTTTAAGTATGGTTCTTTTGACTCCTTAGTTTTCATCGCCTCCGCCTGCACCAACCTCCAAAAGGACGTTTTTCAAATTATATAACATCATTTTATTCTCCGCTTCTCCATTTTAGTCAAAAGAATCACAGAGAGTATTTTTTTTAGGTATCGTGTAATG
>381FP000003 AT1G01110_1         :+U  EU:NC; range  -249 to    50.
CCCCCGTCCGCCGTAGTCCCCATCGCCACGTCAGCATCTAAGACACTCGCACCGAGGCGGATTTATTACGCAAGAGAAAATTACGCTGCTGTTGTCATCCAGACTTCTTTCAGAGGATATTTGGTGAGCAATTATTAATGACCTATATTTTTACTTTCATTTTTTTAACCAACTTGACTTCTAGACCACTTTTTAGTGACAATGATGTGTGTCTATGTCTATAAAATTAACATTGCTTATACAAGATCTACCATTTAAAAGATTGGGATTTCATTTAGATAATTTTTTTTTGGGTCTTGA
>382FP000669 AT1G29090_1         :+U  EU:NC; range  -249 to    50.
ACTAGTAAATATAGCTAGATCTTATCTCTTTATTTTTTAAGTGAAATCGTGATATGTAAACATTAGTTGCAATATGTGAGCACATAAAGATGGGAAAGTTGTTCTTCCAAAGATCACGGCGCAAGTAATGTAAACTATAGCATCACCATAATAGGAGTCAACTTGCAATTTGCTCTCATTTTTCAGTTAGACATAACTAACTCCGAAACTTTTCTTTATAAATACCCTTCTCTCCATCTTCACTTCTTCATCACAACACAACACAAACAAACCATTTACATAAAACAAAAACAATTTAAT
>383FP005508 AT5G25980_1         :+U  EU:NC; range  -249 to    50.
TCAACAGTTCACAGTTGAGAGCTTGAGATAAAGAAATTTTCATTATATCAAATATAATCTAACCCATTCTCAACGTGGGAAAAAGAATTAGTATCGGTGACACTGAGATAGAGTACGTGTACGTGAACCCTTGAACCCACGGGATTCATGTCACCTAAACCTCCGGAAAATAATAAGCACAATGTAATGCATAGGTCAGTACTCTTCTTTACAAAGGCTATATAAACCCTAGATTGGCACAAGGCTTCCATGCAACACAACACATACATCTACATATTAACCATGAAGCTTCTTGGGTTC
>384FP004424 AT4G23110_1         :+U  EU:NC; range  -249 to    50.
ACTATTAAAAATAAATTTTACAAAAATTATTGTATCGCACCAAATTTTAAATAGAAAAAATTAGTTTAGAGACTTCTGATTCGGTCCAACAAACGGTACGATTTAAAATTACAACATTAATCTAATATCTTTCTTTTTCGTATTTTAGGAGCGAAACAAAGACAAAAATTTAAAGCTGTTACCATCCAATTTGAGGGTTGTAAAAGCAAGGAGAAAAATCTATATATCTAGAGTCCTCCAAAGACACTTATAAGTTCTCACACACAATCTTTTATCTTTCATTGTTTCTCTCACTCTCTC
>385FP001562 AT1G76600_1         :+U  EU:NC; range  -249 to    50.
ACTTTTTAAATCAGTCAAACATTTTTTGACTTTAATAAGAAATAATATTTAATATTGGCCTTGTAAAACAAGACTACTCTCACAACAGTCAACACACACAGCTAAGCATACGCGTCAGCTTCCGGTTTAAACAAAAAAAAACACAAACCGTAATTTGGTTTCCGTTTCTTCCTCTTGTAACGACCGGTTAAATAAAATGCTGACGTCACCATCTTCTTCTATATATATCCTACCTGGAACCAACTCTGTATATACGCGTCCTCCTCTCTCTTCTTCCTCTTGCTATCAATAAATCTCTCT
>386FP003002 AT3G12870_1         :+U  EU:NC; range  -249 to    50.
CTATTTTCTTCCCAAAGGTGATAAGGTTAATTACCTTTCTTGTTTTTAATGGGCCAGATATGGGCCTAAAATACCGTGGGGCAGTTTACGAATGTGTGACGGCGCCAAGCCGAGCCGTATATTGTTGATTGATGACCGTTACGCTCTCAGGACAAATCTGTAAATTCATATAATATTTTAAAATAAAACCCAAAAGAGCCGTTACCAAAGAGCCTCAATAAAGTCCGCATCTTTTTTTCTCTGCGATTCACAAATCTACACTTCTCTCTCTCTCTCTAACCACAAAGCTTCCATGGCGTC
>387FP003657 AT3G52580_1         :+U  EU:NC; range  -249 to    50.
TAACTTTATACACAAGATTTGAAAGACAATGACTGCTACGTTAGTACGAGGCACAACACCAGTAAGAAGACTAGAGACGATTAAAAATCCAAGATGCTCAAAAACTAGCACTTTTGCTCACTTTTATGGGCCGTAATATGTTGGGTCTGTATATATATTGGGTCTCAATTAAATTATCCATAAAATCACTACTTTAACCCTAACAAAAATTCAGACTATTAAAGCAAATTCTGATCCGTCTCTTTCGCTAGCTAAAGGTAAAAGGCGGAACAACAAAAGAAACCCTAGCTTCCCTTTGTA
>388FP006007 AT5G53190_1         :+U  EU:NC; range  -249 to    50.
TGAAAATTATATGTTATTCTAAAATTTCCAGTAGTTTTTCTAATTCAAGCTTGGTCTCTATGTTTTAGAAAAAAAGAAAAACTTAGAGAAGCAATTGTTATTTATCTCATCACACCAATATAATTTTTGGAACCAAATTGTTAAATTACCAAATGTCCCAAACTTGTGATCAAATTTAGATGATTATTTTTAAATGAACATTAAAGAAAAACTATTATATATATACACACCCATTATAGACGTAACTCTACTGCTTCCAACTTTTCCCTAATCTTTGTTCTTCCGGCCAATCAAATGGGT
>389FP006363 AT5G65730_1         :+U  EU:NC; range  -249 to    50.
AGGAACAACAATTTAAGTCTGATTAATCTATAATTCTCATCCTTACATTTTCATTGGCATCAAATTTAGGTAATTTTTAGAATATAGCTTAATAAATGAGTAGGCCAAGAGGACGGCTCGCAATTAGCTGTGTGGAAAGCTAAACGATGTCTCCTACCGTCCACGTCAGCGTCTTAAATCCTCAAATCCCATTGGCAACAAAAAAAACATTGTGTATATAAATACATGCATACTTATCACTCTCTACTCACTTTTACAACTAACTCATAAGTAAAACACAGACAGTTTTTAGATGGCTAA
>390FP004351 AT4G20480_1         :+U  EU:NC; range  -249 to    50.
TTCCGATAAAATGGCGAAATTTCGTTGAATTGGCCATTTCGGACATGATGTTAAGTTTTGTTAACCAGACGATCAAATGATTAATTTTCCGTTATAAGTTTCCGCTAATTGAAATTCACAATTAAAATTTGAAAAAGAAAAGGAAAAATGTTTCACACGAATACAGGCCGATTCATGACAAACACTGTAGGCCCATTAAAGCGAAGCCCATTATCAGTATATATACTGCGGCGTCGATATAATATCCTCATTCAGAATTAAGAAACCCTAGACGACGATATCGAGATCGATCCAACCAAC
>391FP001194 AT1G63260_1         :+U  EU:NC; range  -249 to    50.
CTTAGGATTTGGCACGAGTCAAACGTATACGTTTGTACATTGACCTCTCTCTTATTGTTCTTATTTCTATGTCGTGTCGTGTCTGTTCTTAAACTCCATCCATCGATAACTGAAACTAAGCATGAGCTGTTTTTTCTTATACTGACGAAAACACCCTCAAGTCATTTTCGTTCTTCAGTTCTTCTTCTTCTTTTTGATTAAAGACCCCATGAGAAGTTTAAATTCTCACTGACCCATTTGTTTTCTCTCAATCTTTTGCAGAACCCTGAACCAAATTTTGCATCTTTCTCTTTGAATTTT
>392FP002094 AT2G26540_1         :+U  EU:NC; range  -249 to    50.
AACTATATTTATTACAAGATTGCAAACCTAACTTTTTTTAGATTTTGAAATAATAAATAATAATATTTAACAAATTTTGGTGATTCATAATTTAACTTTACTAAATTTTTATTGGGCCGTAGTGTGTAAACAACTTGAATAGACTAAAAAACACTATTGGGCTGTAGTGTAACAAAATTGGGCTCAAATGAAAAAACAAAAAACAAAAAAGAGAGACATTAAAACGCACGTGGAGATAGAATTGTATTCAACTATTCATCATCTTCGTTTGGATTTGGTTTCTTTCTGTTTCTGACAAAA
>393FP004156 AT4G13730_1         :+U  EU:NC; range  -249 to    50.
AATAAATTAAAAATAACGAAATTAAATTTAAAAAGTTGGCTATTTTTTTTTACATTATTCCCCTTCCATTTTACAACATTTTGATTTTGTATTGTTTTTTAATTTTTATTTTAATCATACAAATGAAAAACAACGCCCTGACCAAAGAAGACCCAGCTGTACCGGGACAAGATTGCACATTTGGTTCAACTTTAACCTCTCCGTCTCCGAGTAGAGAAATAAAGAAAGAGAGAGAGACTCATCAAAAACATTTCCAAAATCAAAATCCATGGCCAAGAAAGGTATCCCAGAGTGGCTCAA
>394FP002273 AT2G32880_1         :+U  EU:NC; range  -249 to    50.
ATGTGCAAATGAATATATCCTCAAGGTTATCAATTTGGACCATACGGATTCCTGTCAAGACCAAACATGTGTAGGGGTGAATAAATTAGCCGAAAAACCGGCTCTACATTAAATTAAACTTGTTTTTTCTTTTTTTCTTTCTAAGAGCAACTAAGATATATATAACCGGTTCAATTTATACCCTAATTGAAACCCCTTTGTCAAGGAACCTGTCTATATATACAGACATATGCTTACTACTTTCTTCTCACTCCAATACAACTAAAAAAATCTACTACGGTGTATTATACGACGACCATC
>395FP004984 AT5G04680_1         :+U  EU:NC; range  -249 to    50.
AGTTTTTTTTGAATTTATTATCTTCATATGGATTATAGAATAACTTTCCTGTCTAACATAAAAGCTTTCCAAATTAATAATGAGTAACCAAGAAAAGCATATATTCTTGTATAAGATCAATCAAAGAATAATTAGATAGAAAAAGATCGGACAACGACATATACTTTGCATTTTTGTATAGAGATACTATTATTACCTCTAGTTGTCTTGTTTATTTCTATATATTTGGTAGAGTTGGTCTTATAAAATATAATATGGCAATTAGTTCTAATTACTTACACGCAACTTTGATGGCAACAC
>396FP004842 AT4G38930_1         :+U  EU:NC; range  -249 to    50.
TTGGGCTGTACAGATGATGAAAGAAGCCCAAACTCCTATCGTATATATATATTTTGAACATGTGGATGTGTCTGTTAACTATCATTTTTAACATGCGTCTGGTTAACTACAAAGTTTCTCATTCCTTATCGCACACATTTGTCGTTAATAATTCAAAGCCCAAAGCCGAATTAGAACTTAAGCCCAAGCCCATATTAATGTAAGACGCCGTATACGGTATATAAAGAAGGAGATAGACGTGAAGACGATACGACTTACCTTGCGGGAATCACGCGACCAATTGATTCTTCTTCTCACAAG
>397FP003983 AT4G03210_1         :+U  EU:NC; range  -249 to    50.
GTAGTACAAAAGTGGAGCCCCACTGAGTGATGCCCTCACAGTAACGGCTACATTTTTCTTTTATCTCTCTGTCTCTCTCTTCTTTTGAGTGATTTTTTATGAAGATGGGTTCTTTTGTCCACTTATTACTGTCCTGAATCACACGTCGAATCCTACGTGGCATCTCTCTCCATTGTATGCCAGCTCACTCTCACTCACTCACTCACCTCCCGCCTTTATAAAGCCTTACCTCTCTCTCTTGTCTCCTTCATTGAGTCAAGTGCTCGAGACTGTAGAGTGAAGTTTGATTTATTTAGAGAG
>398FP000904 AT1G50450_1         :+U  EU:NC; range  -249 to    50.
TTTATATTTAAACACCCGACTTGTATTGTCTGATGTATATAAAACTCAAGATAAGAATAACAAACAATTTACAAATGAATGAAAAACTTGACGGGCCTTATATTATATTTCCTCTTTTGGAACCACGATTTATAAGGCCCAGATATTTATTTATTAGGCCCAGATATAAAGCCCAACTAAGTTATCCCGTTCAAATTCTTACACGTCATCATCGTCTACGATAAAACTGCAAAAGGAGATGAGGTGAGTGAGGGGAGGGAGAGAGAATGACTCGAGCTCTGCTGCTGCAACCGTACAGAG
>399FP003706 AT3G54770_1         :+U  EU:NC; range  -249 to    50.
CATGGGCCATGACAGTGCAAAAAAAATTGTGGTGATGTTATTATAAGTTTTTCATTTGCGGGATTGGTAGTCGCGATCGTATCAAGAGAAAATGCATAAGAGAAATGAATAGAGACATATTGAAGGGTGTAGTGATCACGTTAAGACTTACCTGTCCACCAATCTGTCACTCTTTATTTTACACAACTTCTTTATTATTATTCTCTCTCACTTTTTATATATAATTCAATTCGCTCTCCTTCTCTCTCTATCTCTGCCCTTTCTTTCTCTCTCACACACAAACACGATCCAATGACGACG
>400FP000678 AT1G29418_1         :+U  EU:NC; range  -249 to    50.
ATCGGATTTTCTCCCGTCGATGAAATGAGACGAGAGAGGGTCAGCTGAGTTTTTGTTTTTGTACAACAAATGGTTTTGTACAACAGAGGAAGAGAGACGATCGAATTATGGGCCTTTTGGATTTTATTTGGATATAAATTGGGCCTATAATAAACTAGGCCCATATATAAAGCGGTGGGAAGAGAGAAACCCTAAAAACCTAAGGAGTCTTCTGCTTCTATATAAAGCCTAAACCCTAACCTCCTCTTCATCCAATAAATTATCGACGGCCAAATAAAGTTTTGATTTTTATCTCTCATT
>401FP002958 AT3G11000_1         :+U  EU:NC; range  -249 to    50.
AACAAACCTATAAAATCTGTCTACTTTATTAACCCAGAGCATTGACGTGATTGTCGTACAGGCAACTGCAACGTCTCTCTGCATTCTCTGATGAATAATATTACGGAAACACCCCTATAACTTTCCATTTTAGTGTCAAAGCCCAAAAACCCAAAAGGGTAAACTCGTCTCATAAATATTTCTTTTTCGCGCTTCATCTATTTTCTTTCTCTCGGAAAATAAATTGCAGTGTTTTCTGCGATTTCCAGTCTATACCTTTTTGTTTTAACTCTCTCTCTCTCTCTCTCTCTCATACTAGCC
>402FP002663 AT2G47160_1         :+U  EU:NC; range  -249 to    50.
TGATGTTACAAAAAGAAGAAAAAAGGTACTAGTATTTTTTTTAAAAATCATTTTCTCCAAAACGATCGCAAAATTCACGCAATTCTCTCGTCGCTCCTAAATCATCCTCTTTTTGTTTTCTTCCATTTTTTCTGCTTTAGTATATGGGTTTCTTTTTTTTGTTTTCTTTATATTAATAAAATAATGTAATTTCATTTTGTTTTTTTGGAGTAAGCTTATATAAATGGAGATTCCTTGGTCTTCTTCTTCGTTGCCAGTTGCCACCAGACATACATAACACATTGAAAGCAGCTTATTCAT
>403FP002065 AT2G25350_1         :+U  EU:NC; range  -249 to    50.
TTATATAAGCCCGACTTGGGACCGGCAAAATTTATTAATTTATCGTGTTTATTAATTTATCAAGTATTAATTTATAGAGTTTTTATTGTATTGGGCTATTTATATATTTCTCAAGGCTGGCACTGAATTAATCGTGATAGGAAAAAACTCAAAATGAGTCTAAAGTTTTTACGTAGTGTAAACAACAAATTGGAGAATTTTTACTGCTCATAGCTAGGGAATAAAAATCTGTAACTAAAAATTAAACTTAAGCATTTCCCATCTCTATTCCCGTAGTTTGTTTTTTTGGATCGGTGAATC
>404FP000785 AT1G35140_1         :+U  EU:NC; range  -249 to    50.
CAGCTGTTTCAAATTTTAGATACCACAACTTTAGTCCAACCAAACCTCCTTGACTTTATACCCGCGGTTTCATTTTTGTCTTTAATACCGTTTCCCAAAAACACTTAGCTGTTTTCTTACTGTAACATCCAAACGCGCTCTTTGCCTAACTGGCAACCAAATCTTGGTTAGGTTTCTATCTCTTTTTATAATACCCCTTTTACCCCTCTCTTCTTCTCATATATAACACAACACAACACAAACTCATACAGGCATCACTACTACCTCAAAGTCCTTTCGTACTTATCAAAGCTTTATTAG
>405FP003123 AT3G16660_1         :+U  EU:NC; range  -249 to    50.
ATGATATTTCTTCAAAAAAAAAGTTGCATGGATATTATTGGACAAATTATATAATGTTAGAATCATACACAGTTGAAACTACATTTTAGGACCCGGGTTTACGATCAAACCTAGGGACAATTCAAATTGTAGAATAAAGTAAACGCATTATTAGCGACTTTAAATATATAGAAAAGTGCAAAATAAATAGGAGGGGCAAGATCAATAAAACTTCTTCTATAAATAGAGCTGCATGGGGGAAGACACTTTATCACATCCAAAACCAAAAGCAACACAAACACACACACCAAAAAAAAAAAA
>406FP003908 AT3G63210_1         :+U  EU:NC; range  -249 to    50.
TTGAGATCTCTATGTGTTAATAAATGTAAGGGGTAAATCCGTAAAGTTGCATGCATTTCTTGGTTAAATCTACAACGTCCCGTCTCTCGAGATCACTCTCTCTCTCTCGCTCTTTGGAAGGAATAAAGAAGAGAGGAAAGAGATAAGTGAAAGCAACTTTTAATCTGATTTTTGCGAGTGAGGAGAGGATCATCATTTCATAGGAGTGAGAGACCCCATTAATACCAGAAGCAGTCAGAGTTTCTCAATAATTGTACCAAATTCTCTCTATTCTTCTTCTCTTTCATTTTAGATATTTTC
>407FP001768 AT2G04925_1         :+U  EU:NC; range  -249 to    50.
AACTGAAAACAGGAAAAAAAAAATCTTAGATCAATATTTCAGATCCGCTAAAGAAATTGCCGGTGCCAACTTTGCATGATTATTTCTATTTTTCTACAAAGTATTTAGAAGGTAGTGTTGACCAAAAAAATCTAATATTAAATGGTTACCTTTGAACAACCAAATTAAAAATGGAAATAATACAAAGACCACAAAAAGAATTTGAACAATCAAACAGCTATATAGTCACTGAAATCTTTGCTCAAACACACGAAATTTGAGAAAACTTATTTACCTTTTAATCTTCTAATCTATCAATGA
>408FP002778 AT3G03830_1         :+U  EU:NC; range  -249 to    50.
CGACAGACTATGACAGGGTTAGTCAGATGGATTTTCTTATATATCAATCAACGTAGCTAGAGAAACTTCTTCTACGGCCTTAACATGCGATCTTGTTCTCTTGGTCCTATGTGAGTACAGATTGTAATAGCTCTGCTTTAAATGTGATAACAAAACCATGTGAAAAACTTTGTCCTTGTGTGTCCCACATTGTTTTCAATGGATTAGTTTGATCTATATATATATACACATCTCCGCATCAGAGAGAATATCATCAACCACAAGCAATCCAGAACTTTAGTCCTTCCTTTGATCCCATAC
>409FP002934 AT3G10190_1         :+U  EU:NC; range  -249 to    50.
CTTTAGAATACATATATTCAATGTTTGCATATAATTTATCCAAAAAAAGATCCTTGAAACACGTAACTAAAGACAACTAAAACTCGTACTTTTCGGTTAATCTAACTAAGTACAGTTACACTAAAAAAATAAATGAAATAACGATAAAGTTAAAGTTGAGTAGGAAACTTCCAGGAAATTGCCAATAGGTAAACTCTCACACTTATCACTCCCCCCATTTATATATGTCTTCACTTTCTCCATCAAATCATTAAATTCACACTATGAAACTCGCCAAACTAATTCCAAAACGTTTCTTCA
>410FP005785 AT5G44460_1         :+U  EU:NC; range  -249 to    50.
TAACCGACTTGTTATCCGCTTTATCTCTAGAGGGTACTTAAATTTTCGAGACAGATACGAGTCTAGTAACGAGTAATTGCCGAACAATGCGTACTTGTGCCCATACCTTATTTTAGTCATATTGTATATTATCTATTTAGTCTCCGCCTCGTTATTCCAAGTCTTTGATTATATAATAATAGAGTAAAGTCTCTGCCTCGTGATTCTCAAGTCTCCGACTATATCAAACAGAGCCACCAAGAACAAACTAAGAAGAAGAGTAACAATGGAGATCAATAACGAGAAGAAGAAACTCTCAAG
>411FP002702 AT3G01327_1         :+U  EU:NC; range  -249 to    50.
TGAGAACTTCTTTTTTTTTTTTTTGTAAAAACTAAGAATCACCAATAAAAAATTTGAGTCCAACAAAACTAAAAACTCTATTGGTCAACTAATTATATTTAAAGCAGAAATATATATTTAATTTTATTACATGGTCTTTCTTTAATTAGTCAATCTTCTTATAGAAGGAAATCCTTAGAATAAATTCCACACATAAAAAATCTTCACGTCGTTTCTCTATAACTACACAAACTCTATATTATAAGCCATAAATTTTCCGTCTTCTATTGTCAAACAAAAACAGAGAAAATGAAAACAAAG
>412FP005526 AT5G26610_1         :+U  EU:NC; range  -249 to    50.
ATTTTGGTTCGATATTGATTCAATTACAGTTTTTTTGGTTTTAGAATTTAATATCTATTCGGTGATATTAAAAAATTTGGTTCGGTTTAGTTCGATTCTTTTTGTTTTGATTCTAATTTGGTAGATTCCGTTCGGTTAATTTGTCCACACTAACATTTCCCCAAATTACTGTTATTTGTTTTGGGCCCAATCCCAAAAGCTTCGGGCCTGCTAACAAAATATAGACCCAAAAATTCAACGTCGATTGTTGTTCTTCTCGCTCTGTGACAGATTCTCGCTCTCTCTACAAACTGTCAGGTA
>413FP004641 AT4G31370_1         :+U  EU:NC; range  -249 to    50.
ATAAACATGCAAGTTCCATCATTATAATTTTAGTTCCTTTCGCACAGAAGAAAACTTTTTCAATTAACATAAAAAAACTTGTTAAAACGCAATTTAGCCATCAAATAATTAAATTCTCAATGGCCAAGTCTTACTATACTCTAAAAATAGCAGAGTAGACTTAGCTCACCAAAAGACTAATTCAGATTTAATACCAAAAACAGAGAAAATCTCTCCTTTTAAACCCACTCTTCGCCCTTGAGGTTTAGCAAAGAGAACACACGACACGAGATGGGTCTCAAAGCCTCCCTTTCTCTCCTC
>414FP001150 AT1G61600_1         :+U  EU:NC; range  -249 to    50.
AATAGTAAAAAATTAACTTACTAAGAATTGAGAGTGGAATGTGACTGTTATAGCTTTATCTTTTTATCTTTACTTTCATAAAATCAAAGTTAAAGACTTGGCAATCAGCAAACACTAAAATTACATAACTTTACCCTCCACTATCAAAAGTTACATTGAGCCACCCAACTACTTTATAATCTCGTCGTTTACACCCCTACAATTGTTAAAATTCATTAATAAAATCCCTCAGATTGATACTAAAACTTCATCATAACTCACTAATTCCCTTAAAGCTTCAAGAACGAAAAAATGTACGTG
>415FP005524 AT5G26630_1         :+U  EU:NC; range  -249 to    50.
TATACTTTTCACAAACAAACTAAAAAACTTGTAACTAGATTAGTAGACTCCTTAATTCCTAAGTAAAAAATAAAAAATTGAAAAAAAAATTTACTTCTAAACATATATATATTTCTTTCCATTATCGTATTACCAATTTTGATATCCCTAAAAAGGTATGATATATATATGGTTGAACTGAGATAAATTTTGCTTAATTCCAACAATCAGATCTTCTATATAAAAAGCACTTCTCCATTCAAAAGTATAACACACAAAAAAATAAAGTCATGACGAGACAGAAAGTGAAAATGACTTTCA
>416FP002172 AT2G29290_1         :+U  EU:NC; range  -249 to    50.
ATAGTGGGTTTTGGGTTTTGAGTATTTGGGTTTTGAGTAAGTATTCCAATATAATATATGTTCGGATAATTTTGATAGCTAAAATCATTGTCCACGGTCCCAAACGCCCACTAGTTTAGGTAAGATGGACAGCCCTAGATGTAACTATCAGGAGTTGCCCAATGTCTATCATGTAATTGTATCTTTTCTTATTTACAAAGTTGTTAGTAATCTATCTTTATATACAATTTAAAGAAGCTCTTGTTAGTTATGTGATAGATAAAGATGGATAACAGCCGATGGAGTCTTCAAGGTATGACT
>417FP000942 AT1G51950_1         :+U  EU:NC; range  -249 to    50.
AATAAGATAGAAAACAAAATAGCATGCTTTGCTTCCTCCACTAAACTTCCTTTAAGGGCAGAGAGAGAGATAAAAAGATTGATTGCGTGTGTTTCACACCAATAAATCCCTTTATTTTTATTTTTTGGTCTCCAAATTTACTAACTTCTAATAATTTCCAATTTTACCCCTTATTTTTCTTCCTTTGGTTTTAACCTATTCACTGCATTTCCTTGGTATAAAATCCAACTTCTTCTCCTTCAAGAATCTAGAGATAGAGAGAGAGAGAGAACACAAAGTGGGAAAAAAGATAAGAACCCA
>418FP000937 AT1G51810_1         :+U  EU:NC; range  -249 to    50.
AGAAGTAGCTGGAACATAATTGTTCAATGAGTCAATGGTCTTCTATTAATGTGGACATGAGATAATCTTCGAGCACTACTTTGTGTCATCGTTGAAGATTAAATTTCTCCCATTTTGCTCTCTGCCGTTATCAGGTTGCACAAGGAATTTCGTATTTTTAATAACTCATCAGTGTGTTAGTTTTTTTTTTTTAATATTCCCATTTGGGAAGTGGCTCATATAATATCCATGGATTGATATTATAAATTGAAAGCTAATCTCAGTTTGTTAAATGTTGAAATCTCCTTTTAGAAAGTCAAG
>419FP004935 AT5G03050_1         :+U  EU:NC; range  -249 to    50.
ACGATTAGTATCTGATTAGGTGAATATTTTGGCTGTATGTTTTTTGTAAAATGTTTGGATTACTCGGCTTAATATCAAATCGCATCTAAATCGCTTTGATTCTTGAGTCACTCCTCCATACTTAAAACGCCAATAGCATTGTATAAGCATAATTACTTAATTAGTGATGATTATGAAACAGAGACAATAAAATAAAATAAGTCTTAAATCTAAACGCTTATTTAAATGGATTCTCGGAATAAACAAATTGGCTTTTCTTCCTCATTCTCTACACTCACTGGACTCTCTCTAAAACTTCTT
>420FP000068 AT1G04120_1         :+U  EU:NC; range  -249 to    50.
GAGTAAAGACAATTGAAAAATGAAATCACCAAAAAAGTCAGATCACATACAGACACATTGACGCATCGACGTCAAGCATCGTGAGCGCACAAAGAGCTTACGGCTTTATTATTAACACACACACTAAGCAAAACAGTAAGTCCACGAGAAAGCATCCAAAAAGCCCAAAGGAACCACCTTTATTTTTTATTTTATTTTAGGCAAAGGAAGCTCCTTTATTAAATTCCCAATCTTCTTCCACTACTTTGCACAATCTTTAATCGATCCAACCAATAAATTTTGCATTTTTTTTCGTTGGCG
>421FP002565 AT2G43865_1         :+U  EU:NC; range  -249 to    50.
CAAAATAAAACATTTACAATTGTTGAGGGAAGAATTGGACAAGTCTCAATTCTGGCCCAAAAGGAGTTAACAGCCCGATTTCGATTTATAAGTCAAAGCCCGTTACAAACAAAGCCCAATCTGTTGAAAATGAATGTTCTAGAGAAAGGACAGATCATCACATTAAACAGAGGGAATTGGCCGGATTACCCTCGTGGTACGCCCTAAACAAGCGGCTATAAATAAAGAACGTAAAGAAACGTTGATGGGACGGAAGAGGGGCTCTAATAGAACGACAGTACGACTACAAGCGAAGAAAAG
>422FP005710 AT5G41280_1         :+U  EU:NC; range  -249 to    50.
AGTAATTGGTTTCACGTCTCTTAGTTAATTTGTCCCTTTTTTTTTAATCCCCAACTTGAAATATACATATGTTCTCATCCATAAGTCAACTCTTTTGGGAGAATCCAAGAATAAAAACAAAGACCAAAAAAACCAAAACTTAAAACAAAGACCAATCTAGCAAAATAACAAAGACCAATAAACTTGTTAAATCAACGACCTTCTCTCTAATCTCTATATATAATACTTCATTTTCTTTTCTTTTATTTCATAACCTCTAAAAAGATTAAAAAACATGGAAACAACAAAGAAACTCTCTGT
>423FP003415 AT3G28150_1         :+U  EU:NC; range  -249 to    50.
CTTACCAATCCACAATTCACATGCAAACACATACCACCTCGTAGCACGCCACGTGTATTCATCTGACGGCTACCGTTACGTCATCATTGAAGAAAACAAACAAAAATATCATAAAAAATCGCCGTTATAACTTTTTTTCCTTCACAAATTTTCATTTTCACCACCCAAATTTAAACTTTTTTAAGGAAAGAGAATAAAAAGAAAAATCTCTACGCGTGTATATATAGAATTATAGACATATATAAGTTTATTCGTTGGTAATGTTTCTAGGGATGATCGACATGCAACGATGAAATCATC
>424FP003352 AT3G25805_1         :+U  EU:NC; range  -249 to    50.
AATAATAATGATGAAAAAGATATTTGGCTTAGCACCCATAATAATGATGTGACTATCCAATTTCAGTGTCTCACCGAAACGGCGTTTTATAAGGCCGTGGGCCAATGGCCTGTTTAAAGCCAACTGTAATGTGTAATTCGATTCAATTAAAACGACGTCGTTGCTTTCAAATTTAGATAACCAATACGCTGCCGTTTTAGCAAGTCTCTCTCAGATAAATAAAAAAAATTCTCCGACTAAACGGTGGATAATGCAGTGAAGGGACGACGATGATTCTGATAACCTCACCGACGTTGACAT
>425FP005499 AT5G25410_1         :+U  EU:NC; range  -249 to    50.
AAGTTCAGTCAAACATTTATATTTACTTTATCTAATACCTTACCCATAAAAAAAATATGCTATTCCTATTATTGATTTTCTCTTCTTGACATCATAATATATATGTATATAACAAGTTAAGTCAAACATTTATATTACTTTATCTAATACCTTACCCAAAAAAAAATATGCTATTCCTATTATTGATTTTCTCTTCTTGACATCATAATCTATATGTATATAAATAACATAGTGTTTTCAGTCTTGAGGAAACAAAACTAATAAAATCATAAAATGTCTACAAGAGTTAGGATTGCTCTT
>426FP005630 AT5G37940_1         :+U  EU:NC; range  -249 to    50.
ATGGTAAAATCTAAAATTTTGGATTCGATATCAAATCCAATTTTTCGGATACTCGGTTGCAGTTCTTTTTCCCAGCCCTAACGTAGCACGTGATTCCTCTGCTTTGGTATTTTACGTCACAAAGGTAAAAACGCAAGGAATAACCAAAAATGATATTTTCTGTTTCTTTTTTGTTTACCAATCTTTTCTAACGGTAACTAAAAGAAGCAGATTGATTATAAATAATCAACCTCATCTACACAAAAAAATATTGAATCGGAAAAAAATGGCGAACATCTGCATAGCGACGACGGCAACTAA
>427FP001490 AT1G73820_1         :+U  EU:NC; range  -249 to    50.
CCTCCTCTACGACCTTGGAGTCCAGGCCGACCCGGTTTAGGCAATCGTCTCTGTTGTGATGTTGATTGGTAGGTAGTCCTCTCTTGTGATGTTGATTAGTAGCTTAAATGTAAAACCAAACAATTTTCGTGGGTCAATAAAAGCAAAAATGAAAAAAAATATTCGATCTCTTAGTCCGGCCCATGATCAGTTTCAGGCCCAATTCAATCCGTCGCATTATTAAAAATCTCTGAAATCGACTTTTAACTTGTGAAACCGTCACAGTCGCCGGGAAAAAATCACAGATTTCTTCGACGCCGC
>428FP003072 AT3G15120_1         :+U  EU:NC; range  -249 to    50.
TAGCAAAACAAAAAAAAACAGGCCCAGGACTAAGCCCAATTTCAGCCTTAAGATATGCATGTGTTGACATTCATTATTAAGTCAAACATAATTCGAATCTTATTGGTTCACTCACTCACACACACACTCGCTTCAAAGAAAAATCATTAAACAAAATTAATTCTTAAATATTCAATTTTTCATTGGGCATTAGATTTTTTTTTCCCTCATTTTCTAGTATTTATTGGACTTGCGCAACCGTGGAGCCCTAAGACTCCGAGGTAAATTGCGGAGGAGTAATCATCGGAGAGACGAACTCTC
>429FP004915 AT5G02240_1         :+U  EU:NC; range  -249 to    50.
TCAATTGCCATAAATAACAGTTATGGCCCATAAGTAACAGAGATAGTAAGGGCTGGGCCCAAAAATTCAATTAAGAAATTAGTAAGAGTGTCAGTAATTTTTACCACTAAGAAGATGACATGTGTAATCACAACGACTAACCTTCAAATCAGACGGTCATCAATGCTCACACCAATCGGTCCGTTCCCATACTCTCCTTTAATGGCTTCTGAGAGATATTTAAGTTTAGCAAAAAAATCCTAAGCTTCTACAATGGCGAATCTTCCCACCGTTCTCGTCACCGGCGCTAGTGGCAGAACA
>430FP006100 AT5G56540_1         :+U  EU:NC; range  -249 to    50.
TTGATGAACTTATAAAACCTTAACGTGTCATAAATCAATTCCATAGTACAACATTACACATTTATTATATAACTTTCTAACGATTAAATTAAAAAAATTAGTGCGATATATAATATAGGAAATAATATAATACAAGTATTAACAACATTAGAATTAAATTATTCAATGCGTTGGTGTAAAGTGACATGTACACACTTGGCCTTACATGCGTACTCGCGTATATAAGCACTACTACCAAATGTAATTCACAAGCCACACATCAAAAACAACAACACAACAATAAGCACCAAAACCTCTTTT
>431FP005755 AT5G42930_1         :+U  EU:NC; range  -249 to    50.
AGACAATATGGGTTCTTAATACCTTGAAGATTTGTCAAACCATATTCGTCTCAACTCTCAAGCCTACCATACAACGCATGTGTGAATAATATTGACTTGTGGATATACACCAACCTTCTTGATACGACCATCGTAATCATAATTTATTTATACAATAAACAAATCAAAAGCATAGACTCGTGGCTTAATATGAAATTAATTATATTACTCTTAACATTATAAGTACACAAAGCTAACGTGACTTACCTTGCAAAACAACTCTTCCACGTTTTGAAGCTTAATTAACGTTGACGATTAAAC
>432FP001825 AT2G15320_1         :+U  EU:NC; range  -249 to    50.
CCCCAATAACTTACTCTTTTAAACAAGATAAAACTACTTGATAACAAAAGTCACAAGATGTTAACAAAAAAGCAAATTTAGTAGCCATTTTAGACTATTAGTTCCTAATGATTGTACAAACATTTGATTTTGGCTTAAGCTAAGCATTGAACCTTGTACGTATGGAGAGAGGCGACCAAAAGGCAAAGCCGACCTCCACCACGTACTTTGCCTTTATATAAAGATTTAACACACTTTTAAAGTCTTGACATCATTCATTCACACAAACACTTCAAACAATGACTTGCCTTCTTCTTCTTC
>433FP001539 AT1G75730_1         :+U  EU:NC; range  -249 to    50.
GAAATGAAAAATAAAAATAATGCAAAGTCGTAGTACGGATTCAAATCATCGTCATAGGAAACCCATGTCGTCCTAGTACAATTTTTTTCAGCTCTAGCTTGCTGACGTGTCTGACACATTGATTTTCTAAGGAATTACGTGGCACAAACACTTAAAAATAATCAGACGGTTCTCGTATCTCCTTGATTACACACCGTTGGATCGATGACTGAGGAAGATAAAACGAAACAGAGAGAGAATAAGCGTTTTGTTTTGTCATATTTTGTGTTTTGTCATATTTTGTGTGACATTTACAAAAAG
>434FP001591 AT1G77640_1         :+U  EU:NC; range  -249 to    50.
GAAGATTAAGCTTACTATACATAAGAAACAAAATCTGACATATCCATTTGTGAGTATTCGGGTGAAAAATACTTAATAAAGAAAACACCTGTCATGCACCAAAAACGTCATATTGATACACAAAAACGATACTATTTCATTTGACCAAAATTTAAATTTATTAAATAAACCATTATTGTCCCCCTCTATCACAATCCCCCCAAATCAAATCATGCTATATATAATCTCATTTCCTTGACATTATTTGTCATTCAGAATACTTTTATCTCATATTCCCAACACTTGTTCAAGCATATCTAA
>435FP003619 AT3G50760_1         :+U  EU:NC; range  -249 to    50.
CAACATTTAATAATGTTTTTTTTTTCTTTCTTCATGGCTAAAAGATAAAATAATTTCCTTACATAAACGAATAATATCTCGCCGACAAATTTCATTCAATAACATTGACTTTCTCGTCACCTCCTTTCTATTCAAACTCACTGAAAAAAATTTCCTAAAGAGTAAAGAAACTTCTCTCCTGTCTTTTCTCCTTCTCTATCTCTCTCCCTCAAAGCTAATAAATACAACATTTGCATCTAACGTTTCTCTAGCACAAAAATATGCACTCGAAGTTTATATTATATCTCAGCATCCTCGCCG
>436FP000347 AT1G14420_1         :+U  EU:NC; range  -249 to    50.
CTATTGGGTAATTATCTCAGTAAAAATAATATTAGATCAAGGCAAAAATAACTGAAAATATCCAGAAAAGAAGGATTAAACAAAGGCATCCAAAATCTATAATTGGGTTTTTTGGAGAAATGACCATAGAGATTTAAATCAATGGTTGTCTAATCTATGTTAATTCTCAATCCTCTATTGACTCTTCTCATCTCCTTTTCTCTCTCCCCAGTTCCTGGTTATTAAAGCAATCAGGTGATTCAAATCTTTAATCTTTTAATCCCGGCAGGCCTATCTGAAACAACAACCTCCGTTTGAGGT
>437FP003837 AT3G60570_1         :+U  EU:NC; range  -249 to    50.
GTTTCTAAAAAGAAAAAGAAAAACAATCATAGTTTCCAATAAGCTTTTTAAAGTTTTTTATTTCCTCAAATCTAGGATAACTATAAGTCTTAAAAAAAAAAAAAAACAACTAGAAGTCTATAATTGTCTTTTTAGTAGAAACCTAAAGCTATTTCAGTTTGTTAAATTCTAACAACCAGAAACTAATTAAAACCTTGAAAGCTAAAAACAAAAATATATATATAAGCTCTAAAAAATCTCTACCCATTCAAGATTCTAAATCAAACATGGCTTCCTCATCTCTCAAATGTTTTTCTTTTA
>438FP001049 AT1G55680_1         :+U  EU:NC; range  -249 to    50.
GTGGATTTGCAGTTGTTAATGTTTATGATTAGAGTTTGATATATCATCAAGGTTGCATAATAATGAATGATGGCCAATGAGATAAAGACAAAACAGCCCTCGTAATCAGAACCCTGTATTGGAATTATATAAGGGTAAAACCGTCAAAATAAGTAACAAAATAAGGAAATTTTAAATCAGAAAAAATAGAGACCGTCCTTTTCCACTGTGAACGAAGATAAATTTCGCTATTCCTCTCTCTCTCTCTCTCTCTCTCTCTCTCTCTCTCTCTCTTCTTCTTCTTCTCCGTTCGTGCTCTGG
>439FP000704 AT1G30190_1         :+U  EU:NC; range  -249 to    50.
CAAGCAGACAAGATATGTATCCTATATTAATTACTATATATGAATTGCCGGGCACCTACCAGGATGTTTCAAATACGAGAGCCCATTAGTTTCCACGTAAATCACAATGACGCGACAAAATCTAGAATCGTGTCAAAACTCTATCAATACAATAATATATATTTCAAGGGCAATTTCGACTTCTCCTCAACTCAATGATTCAACGCCATGAATCTCTATATAAAGGCTACAACACCACAAAGGATCATCAGTCATCACAACCACATTAACTCTTCACCACTATCTCTCAATCTCTCGTTT
>440FP002334 AT2G35605_1         :+U  EU:NC; range  -249 to    50.
TATCAAATATTTGTTCAATTTGTTATGTAGGGAAAATTGTATCTTTTGATTGGATGACATGATAGACCGATGAATGCCATTGCTTTCTTTTGACATTTATAGGCTTCGAATTGTTGTTTTGTTTATCAAATAAATCCAAAAAGGCCCAGAATCTTGGTGCAATAGGAGGCCCAAAACAGGCCCAAACTAAGAAGAGCTAAACCACAGACCTTCATTAATTTTTAAAGGGCTGAGAGAAAGAGAGAGACTGGGAAACGTTTCAGTTTTCAAAGTCTGTGAGTTTGATCTAGGGTTTTAGAC
>441FP004166 AT4G13992_1         :+U  EU:NC; range  -249 to    50.
GAATAACTTAGATGTATGTATACATATTCTTAATCTAATGTACTTTGCTACTTTCATTACCAGACAAAGAAATGGTAACAGAATATAATAGATGATAGTTCAGTTACAAGAATTTATTCCTTTGGGGCTTATCATCAATATTAGGACAAGCATAATTCTATGAGTAACCTTTTCATTGTAAACAAAGAATAACTTAAAATATAATCATTATGTGCTATCTATATATAACCAAAAGCTCTCATCATCATTATGTGAAACCAAGACATCATAAAATTATTGAAAATACTAAAAGTAAGAGCA
>442FP005594 AT5G35740_1         :+U  EU:NC; range  -249 to    50.
AACAGCTTGTATATTGTGTAGTAATAGTAATGGCTCTTGATTACATGATAGGAAGCGTATAAATGACAGTGTGTTCTGAAAAGCTTCCAGAAGCAGAACAAAATCTTCCTCAAAAGTCAAAACCAATGCAGATCTGGCACATGATTGCATCTGAAGCAAACCAAGATTCCCTAGTCATAGATCTTGAACTTTTGGACTAATGATTCTTTCTAACTAGTATAAAGGGTATCAAGTTGCACTCATTTCCTTAGCTCCCAAACTTCCTAACTAGATAGATCAGATCTGGATCTCTCTGCACCA
>443FP005491 AT5G25090_1         :+U  EU:NC; range  -249 to    50.
TCTAAGCACTCTCTTCCCGTTAATTGCGTTTTGCGGACATCAATAAATTCTGTCTCTGACCGTTATTAAGAAAATGAAATTACTGTATATCTAATTTCTTGGAACCTGAGTCTCAATGGTAAGGACTTGACACGTTTAAAATAACAACCGTTGGGACCAACAGAGAGTAGCTGCAAAACAACATTCACTTCCAACGGCTAGTTTCTCTTCTTCCCCTATATAAAGACCCAATCAATCACAAAAGAGCCCAAATAAGCAACATAAAATCTTTCTCTTTATCTCTATATAGCTCATACACAA
>444FP000083 AT1G04680_1         :+U  EU:NC; range  -249 to    50.
GCGTGCGAGGTCAGTAAATCACACGCTTGAGCAGTTAGTGGCGGTTAGAACGGTAAATAAAGGAGACGGAATTAACAAGTAATCACGTTAAAAAAAGCTAAACGAAGAATCAAATTGTGTAGGAGACGACGTCGTATAGATACATAACGGCCGTCTGTCTTAACGGCTCTTTTTGGTGTCGTCTTCTTTTATTTTTATTTTGGTCTCCCACCAGATTCTATAAGAGGACCAATATATCTCCAAACTCGTACATTCACTGTCTTTAACTCTCACTACTCTCTCTCTCTCTCTCCTCTGTTC
>445FP001959 AT2G21140_1         :+U  EU:NC; range  -249 to    50.
AATCTAAAATTTTCAGTTTGTTTTTAAGGTTAACAATGTTTGAAACTCGAATTCAAACTAAAGACCAAATCAATGTAATTGTATCAATATATTCAGTTTATTTAGGTTCTCATCTTCGTGGCAATGGTACCACCAAGTATTTGAATAGTAACTTTTACAAACAAACACACTAAATTAATTAATTCATGAATTGATAAAATAATAGCCCTAACGAACCTATAAATATACACGTGAGGCGATCTCATCAGTAGAATCATATCTTCTTTCTCCTCTACTAGTTACATATCTTCAACAAAGTGA
>446FP005728 AT5G42223_1         :+U  EU:NC; range  -249 to    50.
GATCTTTTTTTTTTTTAATTGAATTGAAAAGAATTTTCGTATTTAAATATTTGTAAAACAATGTATGTTATCTTATTAATGTTTCAAACATAATTAGGTAAGAATACTTATCTCTTTATTTTTTCTTTTGACTAACTCAAGAGAATTTTTTTTTGGATTCTTTTCCTTTTCCTCTTTCACCAAAAAGAACCTTTGAATGTATGTTTGTGTTATTATATATATAATCATCGTAAGTGCTAGAATCAGTCGTAAGAAAATTTAAGAGACTATATTAGACATGGCTATCACCAAGAAATGTTT
>447FP002053 AT2G25000_1         :+U  EU:NC; range  -249 to    50.
AAAAGTTTTTAAAAGATTTAATAAAAGTTTTAAAACGATTTTACAAAGAGTTTTAAAAACTTTTAAAGGTTTTAAAGAAAGTTTATGAGAATTTACAAGAATTGTAAAAGATTTATAATAATTTTTTTAGAATTAGAAAGGAGACCCTCATTTTCCACCCAAATCGTCAACCTTCTCATAATTGACAAGTTATTACACTCTCTCCACTTACTAGTTACTATAAAACCAAAGGAGACCAAATCTCTTAGCAATTATGAATTTGGTCTTCGCTATAATCTCACGTTACATTAAATTGGCTCC
>448FP001676 AT1G80840_1         :+U  EU:NC; range  -249 to    50.
TATGTTTCCAATATGTTTTTCTTAAACAAAATTGGGACTAAAGATTGGACCAAATACGTGTGCGGGTGGACCCGATAGAAGCCGAGTTGAGTCTAAAGACTAAAAAGTAAACAAAAAATGATAAGACCATCACTTAGTTTATTGCATGAAAATGAAAAGCACATGCTCCTCTCTCTCTCTTCTGCCTCTTTCCATCTAGTTTCCTCTTAAAACTCCATTATATATAGAAACAAAATCTTTTCTCTCTTCAACAATCCCACCATTAAAAAAGAAGAACCCAAGATCGACTCTTACTTCGAA
>449FP005978 AT5G52070_1         :+U  EU:NC; range  -249 to    50.
AATGATTTTTTTGAACGCAGCTTTCGTTGTAAAACAAGAATGTTATTACAACTTATTATTCACGTCGCCATCCCCACATGATTTGGGCCCGTACGGATTTTAAATCTAGCCCAATAGAAGTCATCTGATTCTTAACACCACCTACTCATTTAACGTGGCAGCTCAGGACATCACACGTGTCTTCAAATTAGGGTTTTCTTACGACCCCTTCCCATACATTAAAGCCGCCGCCGCCCAATCTGTTTCTCTGTGACGTTTCCAGATCTGAAGCTTGAAGTGGAGTCCTATCAGGTATTTCAC
>450FP003021 AT3G13480_1         :+U  EU:NC; range  -249 to    50.
TTGTCTCTCACACAACACAAATTCATAAAAAAGTAAATGCCTTTCTCTCAATTTCCTCTTTTTTTTTTCTTTAATGGCCATGGCTGATTGTTCTCAATTGTGGAATCTGTTCTTTCTCAATTAGTAATATTAGCATTGCGTGGTCCCTGTACTTTTGTCTGCTTCCTCATCTGATCAACGCTTAATTTATGGTCTTTGGATTCTATTGAAGTGTGATATTATATATTGTGGTTATTAACTCTTCCTCGAAAACCTTTTGTTGCTCTTTTTTTTTTTTTTTTTTTTTGTTTCAGAAATCCA
>451FP005226 AT5G14000_1         :+U  EU:NC; range  -249 to    50.
TAATATGACATTTTCTTCTCTATATTGTTTTTTTTTTACTTAATAAGTCAATGGACATCCCTCAAAAGCACCTTCCTTTTTTTTCCTATTCTTTCTCATCATCTTTCTTATTATGAACTAAAATAAATGTTCAGACAAAGGAGCCATTTCTACCATTTATAATTTTATATTACACAACTATATGTGTGTTTGTGTGTGTGTGTAGCCGTGGGGATTTATATATACATATAACATATATTGACAACCTCTACTACTGTCATTTAGCCTGCAAAGCCCACAAACAAAGGGCTACACAAGTCT
>452FP006391 AT5G67160_1         :+U  EU:NC; range  -249 to    50.
AAAAGATTAAGTCATGCTAAATACGACCAATCATAGAGATTCTTTATTCACTTTCCTAACATATTCTTAAAGTTTGTTGTTATACACGTGGAAATTTCACAAAATGACAAAGCAAATAATGAAAAACAACTCAGGCCACACAGAGTCACAAACATTATTAAAGTGTGATGTAACTTGTTTCTTGGATCTTGGTCTTTTTTTAATTAGTGCTTTCAATATATGTACTCATTTGAAAACCTCACGTAACCCAAAACCTCACTGATTAAGAAAAAGGTAAAACGATGGAAGAAGAATTGGTGG
>453FP001056 AT1G55850_1         :+U  EU:NC; range  -249 to    50.
CCAACCATTAGTCTTTTTGGTTGTTGATAAGATAAATAAATAATTGTACTCTCAAACAAGATGATCGTCGACGCTATCTATCTGTCCTTATTTGACTGAAATAGAAAGTAGAAACATAGTAGCTGACAGTTCCAATGACGTAAGAGAGTGTCTCGAGATCCACACTTGTTCTTGACAATGTCCAGAGTTATAGCCGCCACTAAATTCGGTTCTTCTTGTATAAAAGGCTTAACCTTTCCACTTGTCTGAGAGACCACTTCTCTTATCCCTCTCACCTTCTCACTTGGCACCGTTGCAGAG
>454FP004248 AT4G16260_1         :+U  EU:NC; range  -249 to    50.
GATATTCTCTTTTGCATATAAGATTTGATAAATTGAACGCATATTTGCACTCAAGCTAACGTTATGTACTTGATTACTTGACCCGACTAATGACTTATTGACTTTGATTAATAAACAAAGATATTAGCCACTCCATTCTACATTATATACAATCTATACGCATCTATATATATCTACTAAAAAAATTGTAAGTACATACATATCAATGTTAATTTGTATATAAGGAGCTAAGAACAAACCCAATTAGGCAACTAGCAATTGCTAAAACACGTAAGATCTCAAATATGACCACGTTATTCC
>455FP005721 AT5G42000_1         :+U  EU:NC; range  -249 to    50.
CGGGTCGGAAAACCGGTGTGTTTTGTAATGGGCCTCTATGTAAGCTGACAAGAAAAGTCCAATAAATTAAAAATATGAGTCGTCGTGGTTTATCGAGTGACGCGTTGAGAGTCTTGAGACAGAGTTACTGATAATCATTGTTTTAGGCTAAGATCGGTGAGCCACCCAACCACCTTCCTATTTTAATTTAATGCTTCTTTTTAAAAAAATTGTAGAAAATAAAAAGCCCAGAAAGAGCCCAAAGAACGCAGCAGAGAAAAAAAAAACAAAGAAGAAAGAAAACTTGCTCAACGACGATTC
>456FP005970 AT5G51550_1         :+U  EU:NC; range  -249 to    50.
ACCATTCATAAGTTTAACCTGTTTGTTGTAAAGGTTGAGTAACAGTTCAAAACTTCAATATAATCCTTTTCAGTGAACAACAAAACTCTATAGTTTAACTATTCTGAAATGAAAAATGTTTATTTTTAAAAAAGCTCTATTTTGGGATTAATGAACCAAAACAAAATTATATAATTTCATATTTAAAACAAATGTAGTACGAATTAAATAATCCTATATATACACCAACTTCACACTCCATGACTCTTCAGACAAGTCGGTCCACTAATTCAAATTTTCTCCATTCTCTCGTTCCAATTA
>457FP005416 AT5G22200_1         :+U  EU:NC; range  -249 to    50.
AAAAGAAAAAAACATTTATCCTGCTCAGAGTTGTTGATAAGGACTAAAAACAGCTTTCCCAATTTCACATAAAGTTAAGAATAAGCCCATTGAAAAAAAAAGGGTCGCAAGAGTCAAAGACTAGTTGTGTGATAATTTAAGAATATGGTTGCAAATAGAAACATAACATTAATTAATAATTACTATACATTCACACACGACTCGCGAGGCTCCATTTACATAAATATCCCTCAAAACTCCATTACTACTAACCTTCTAATCTCTTCGCCCACCAAACAACCAAAACCTCTCTGCAACCAA
>458FP005927 AT5G49940_1         :+U  EU:NC; range  -249 to    50.
AAAAAAACCATTTTAGGAATGCTTTTAAACCTCATAGCTTCACTCGCTAATAGACAAAATAGTAATAAAATGTCTATTGATTTAAATACATTTGGAACAAAAATTTGCAAATATTTACATAATTTATAAATTAATTTGTGAAAAAGTGTTCACGCAAAAAAAAAAAAAAAAACAATAAAAAAACTTTGGGTGGGCCTTGTAACACAAGACGCCGCCGATAAAAGGAAATCTCACGATCGTATCATCTCCGAAACAAAAACTCGTGGAGGAGATATGCAATTGCTGACGCTAAATCCGGCG
>459FP000519 AT1G21830_1         :+U  EU:NC; range  -249 to    50.
ATTGTGGATTAGATATTAATTAAAATCATGTCATATCCCTTAAGTCGCCATAATTAATCATAACTAAAAGGCTTGTCTTGTTGACAAAATAAAAATAAAAGGCTTGTCTTTTTTTCTCTCTTTTTTTTTTCCGGCAACTAAAAGGCTTATCTACTAGGAATTCTTTTTTTGTTAAAATTACTTAAAAACAATATGTAATATATACAAAGATATTCGATATATATATTACAAAGCTTCTATTTCAGACCTAAGCCCATCTCTTTGTTACATATCTTATATATCTCCCTCTCTCCCTCTTCT
>460FP004428 AT4G23410_1         :+U  EU:NC; range  -249 to    50.
CAAAATTCAAAAGTGATGAGATTAAAGCAAGTGAAGACGCATACATTATCACATTAAAAGTAGCAAACACACCAAGAAATTAGATAAAAAGATAACAAAATAATTCCATCCACTTTCTTTTTCTTTTGTTTTGTCAAGATTTTGTTTTTTGTATTTCAGTCATACGTGTGAATGTATATCAACAACATTGTTTTTAATGTATAAAAATCTCAACTACTATAAAGTAGCTGAATGATATGTGATTAAGATATATATCGAGAGAGACAAGCCAGCAAGAATTTTCAGCACACATACACACAC
>461FP002156 AT2G28710_1         :+U  EU:NC; range  -249 to    50.
CTAATCGGTTAAACATGATGATTAATAAGCAATCAAAGGAATAGTCAGTTTTTGTTTTATTTTTTGCTATTTTGTATATAATAACACGAAACTATTATTGAACGTGGAAGGTCAACGAAAAGGTGTTTATTCAGCAAGAGGAAAGGGTAAAACTAGAATTTCAGCTCTCCGTCTCACAACTAAAGTCAATGCAAAAAAGCTAAGCTAAGTTTTCGCTTATATAAACACGATCAAAACTCATTATTCAACAAAGTCTTCGTTTCATTTTTCATTTTTCATTTCTCAACCAAAAAAAAAAAG
>462FP000889 AT1G49470_1         :+U  EU:NC; range  -249 to    50.
AGTTTCCGTTTCTGTTTCTTTTTGAAAAAGTTTTTCTTTTTTCTTTTTGAAGAAAGAATTCTGTTTCTGTTTCTTTAACCAAGTTTTCGATAACGTCTTTAATTTCTTCGCCAGAATTTTAAAGTGGTACATATTGGTGAAGCCATCTTTTCTTCTTCTTTTTCCTCATCTTTTTTAGTGGTATTAACCGTCACGCAAACACATATGATTTATCATCCATATATATAAACACTTCTTCACCAAAACCTCATACAACACCACAATTAACAGATTTATTGTTTTTGGAAATAATCAAAACTT
>463FP003621 AT3G50790_1         :+U  EU:NC; range  -249 to    50.
AAATCCTCTCTGGCTTTTCTTGGTCAACACCGCGTAATGGTTACATGAAAGACACAGTGTACAGTTGCAAAAAGTGGGGATAAAAGCCCAAGGCCCATTGTTCCTACGGGCATAGCCGCATAGGGTTGAAAAATGTAGTCGCTGTAAGTAAGGATGATTTTGTTATAATAATATATTTCAAGGGCTTTGATTGCAAATTAGTTTAGATTTCCCGACCACATAAATGTTGCTTTGTTTTTTCGGTTAGGCAAATTCGTTGTGGTTACCAAAACGACGACGTGGTGAAGCAAATGGCGAGAG
>464FP005275 AT5G16330_1         :+U  EU:NC; range  -249 to    50.
AAGGAACTTTCGTAGACTCACATAACTGTTTCTCCTGCCTTGTAGGGGAAGAAAGTTCGTGCAGGGGGGATATAAGTTGACAAAGATAGATGGGAAGACTCTGAAATCAAATTTTCTCTTATTTTAATACCACTACTCCTTTTACTAAAGCCAATAAAGAAGAAACATTCAGCTACAGACGTAAAAAAACAATATGGCTGCTGACTTTAAATTTTGGTTATAAAATCACAACCATAACAAAGCTAGGAAGAGAGATAGTCATCAAAATGGATTCCCACTTTCTGGAGAAGATAGGATTTA
>465FP002714 AT3G01680_1         :+U  EU:NC; range  -249 to    50.
ATTCGTGTAAAGTAGGCCTATACTTTATTGTGCTAACGATATTCACGTGGACGGGAACTATATATCTCATTAAAACTTCTATAATAAGCCACCAAAAAAAGAAAAGCAAAAAAGAAACAAGATTATATAATTGATATTCTTTGTATGTTTAATTTAATTGTTGCAGAAGCAAAGAAGTCGATTCTCAATTTCCAACCGTAACTAAGGGGGAGAAACGAGTATTTAAGGCTAACCTCACATAGCAAAACTACAAACCAATAAAGACAGCCTCTTCTTCTAACAAAAGCAAACTGAACCAAG
>466FP006171 AT5G59120_1         :+U  EU:NC; range  -249 to    50.
ATTAACTGTGAGTAAATAGATCCCTAGATAGATATGATTCCTAAAACTGTAAAGAGTGTTATCATTTAATTGATACAGATTTTATTAAAATTAGAGTAAGATCTAATTTGATCTTATTTATAACAATTTAAAGTATCAATTAAAGACAAAATCCGAGGAGTTGCATTAGATTTTTTTCTTTTTTCTTTTGACACGGTGCATGTATGATCTCTCCTATATAAAGATCTTTTCATGTTCATCATAATAGACACTAAACATTACAGTAATTTTCTTTCAAGCAAATGGCGACGCTAGCAGCTT
>467FP002553 AT2G43510_1         :+U  EU:NC; range  -249 to    50.
CCATATCTTATGATGTGCCTAAAAGAGGGAGAAGATGCGAAGACAGAATTTTCATATTTGAAAGGGTTCGATATCGATATTGGGAAACGAATCAAGGTCAAAAAACTCAGTCTAATAGTTGAAATTTAAAAATTTTATTAATTCAATCCGATTGGTTTCGTTTTGTTATGGTTCGGTTCTATATCATCAAACCAATCGGTTTGGTCCTAAAGATAATTATAAATATTCACCAACACCAGTGTTAAACACATATCAACAAACCTAAAGTTAGATAAACAAAGAGAAAATGGCAAAGGCTAT
>468FP005375 AT5G19890_1         :+U  EU:NC; range  -249 to    50.
ACAAGATAGAAATTCATGAATCTATGAACGTAAATGGCTCTTAGTGCCTAATCTTACATGAATTATAATAATATGGAGTTTAATGCATCCTCTTGAGCATAAGAAATCAATCTTTCAAAGCCGCCACACGTCACTATGCACTAATCATTCTCTTAATAGCCCACTGGCAGAAGCACAATTAAACCCTTGATATCGATCGTTACTATCTAGTTTTCTCTATAAATAGAACTCCAATTCTTTCTAAGTAATAATAAACTATCTCTTTAGTAAGTCTTTTAAACAAGCTATCTAGATAATGAA
>469FP002665 AT2G47190_1         :+U  EU:NC; range  -249 to    50.
AATTACACAAACAATTGACCAAATGGAGAGCTAATTATGTTTAGCATAATTTACTATATAGTTGCAAAATTCCACTTTAGAAACAGAATAAAAAAATAAAAATTGAACATAACACTTATGCCGTGTTCCAGTCACTCTTCAACATTCTACTCATTTTCAAATATCCTTTTTATAAAATACTACTTTTAAAATTATTTGATTCTTATGTTCCTTCACTATATATATATAAATATCGCACATTGCTTAATCACTTCAAATCTAATCCACAAAACCATTCACACCATCTCATCTTCTTTCTCT
>470FP000280 AT1G12130_1         :+U  EU:NC; range  -249 to    50.
ATTTATTTTTTAAGTGGATATAGAAATAGAGTAGTGAATAACTTTCACAAATGAAATTTACATGATTTGATGATATAAAGTTGAGAAGTATACGGTCATGGACACGTGTATACTTGTACACGTGTGAGAAAGAAGTTACACTATCGAACTTGTAATCCCCCATACGTATGAAATTTGGAAAACTTTTATAAACGGTCCAATTTCAAGACCATTTACTTATATTTATAGTGATCGTCATACACACTCTTCGAGGAAACAAATACTTTGACTGATACTATGACACCACCGCCTAATTCAATC
>471FP004869 AT4G39800_1         :+U  EU:NC; range  -249 to    50.
CTATCATCATAACAAAGCGACGCCACGTGTATGGACCAGATATCTGACGTGTCAATTACTATTTTTAATTTTCCGCTCCTCCCTCACGTGTGAGACCCCACACGTGTGGCTCACTATGAACCAGAAGCATCACTAGCTCACATGCATTGGACAAATAGGGACCATCAACCAGTGAAGTGACGCCACGGTGTCTCTATCTCCCTTGCTGTCTCGTCTATATAAACTTGCACGTCTCCGCTGATTAGAAGCACAAAACTCACACCCCAAAACCGATCCAAATTCCGAGAAAGACAACCAAAT
>472FP005118 AT5G10020_1         :+U  EU:NC; range  -249 to    50.
AAAAGAACTAGAGAGAGTAATCACTAATCAGTAATTATAGATTCCATTAACAAAAAATTGATTCCATTAACTAGAGTAAAAGTAGGTAAAGAGAAAACTCATAATTCCTAAAATGATAAAAGTTTTTAAAATATCTGAACTTTAAATTGGAAACTAGTATTAATCTCTGATTGCATAGAAAAAAATGTCATACCATAAAGAAGTATAAGAAAACTAATATAAAAATTCGATTTTTTTTTGGAAAACCTCAAAAACACACTCTTCTCTCTCTCTTCTTCTTCTTCCCCTCTTTCAATTTTT
>473FP001561 AT1G76580_1         :+U  EU:NC; range  -249 to    50.
AAACAGAAGTTTATGTTTGTCCAATTATCCTCAATGTTTGTTGATATACGAATTTTGAGAATTCAAACTGAATACAAGAAATAAAAATGTAGTGAGATAATAATACAAATTTGCATTATTTCTTCCAAGATTGTTTTCTTTAAGTAAATGAAAAGTATCTTGGATTATTACAGAAATGACCCTAAATCTTTTTGAATTTACAGTTTGTACCACCACCGAATAAAATAAGAAAAAGTTTCGTTAAATGTTACGAGTGCTCGTTGAAGACGAAGTTTCGAAGACGACCAACAAAGAGAAAGA
>474FP002639 AT2G46495_1         :+U  EU:NC; range  -249 to    50.
TTAAAGAAAGTGTGTGCTTAGGGTTCTCATGATTTGAATTATAACATGTCTCCATTCAATTTCTTAAAAATGTATCTTGACTAAAGAGAACAAGTACGACCTTTCCATAGATTCATCAGACTACAATATTCTATTATTCCTCATCTAACCAACAAAATGAATATTGTTATTTTTATTTAAAGACGAAAGATAGAGATCTCTTAAGTTTGAACTATATATATATTAAGTGAAATAATAACAAGTCTTCTTGTCCCTCCCTTAGTACAAAAAACCACCAAATGACTTTCTCAAAACAACTCT
>475FP005330 AT5G18400_1         :+U  EU:NC; range  -249 to    50.
AGTAGTTTTTTTTTTTTTTTCATATTAAAATGGGCACTAAGCCCGTGTGTCTAAATGGGCCGTATCTATTACTTTTGGATCCGAACCCGTTTTAAAAAACACAATAAACAATCGGGTAACCCGTTTTTTTTTTTTTTCCTGATTTCTCTACGTAAACCCGGTTTGACCAAACCGCGTTATAGCAGAACCAAGGAAAAGGAAAGAGTCGGCGAAAAAGATATAAAAAAGCCAGCGAGAGAGACAAAGGTCAGAAGATTTGATTTTTCTTATTCCTCTTCAAAGGCAAACAATTTACACAGC
>476FP002915 AT3G09370_1         :+U  EU:NC; range  -249 to    50.
CGACTTTTCCACTTTCCAAAAGATAACGACGGCGTTAAATTGGTCTATTTTACTGAACCAGCTTTAACCAGAATTAGATTGCATTACATTCAACTCGTGCTTATGGATAAATATCAGTTCGGTTTGGAGAAAATAGGTTACTTAAGGTAAAAAGAACGGCAAGTAACGGTGTGACGTCAGCAGAAGAAGTATTCGTTATAATAGTGAGAGAGAGAGAGATAAAACTTAGGGAACCCTTTTTTATGTTTTATTTTCTCGCTTTGTTTCGATCAAGTCTTCTCTTTCTCTCTCTATCCCTCT
>477FP001424 AT1G71860_1         :+U  EU:NC; range  -249 to    50.
AATGATGAGCCCATCTAAAATGTTATTCTACAAAACAATAAAAGAAAGACCAGGATTCCTTTGCTTAAAAGACCAGGGTCCTTTGCTAAAACTATATTATAATGACCAATGAAATCATAATTAATAATGACCAATTAAAATGATGACAAAAAAAAAAAAAACCCAATTAAAATAGTAAATTTATATTATAGTCATCAACTTTAATACTTTGTTGCAAAATAAAAGGAAACAGTCGCATAATAATCCACTAATCACAAACCTTTACCCTTTCTTCTCGGGGCCAATCAAAAACTTCAATTA
>478FP002750 AT3G03120_1         :+U  EU:NC; range  -249 to    50.
ATTTTTTTTGTAGAGATCTTGAGAAATGGAAAGCTTAGAAAAGACAAGTGTTAGGTTTTCTAAATTACAATCTTTTTTGTTGGATTTGTTACTATTAAATGAAAAATGTTTAGGATCTCAAAATTAATCGAACCTCAAACCGGTTATAAACCGGTCTTAATTTCAAAGACTTGTAAACCGAAATAAAAATGTAAGACCAAGTGGAATCTCTCTATACTGTACATAAGGAATCCATTGTACCGAAAACGCAACCTTTGCTTTCTTGGGAAACTCTCTGCAATTCCTGGAGAAATCGACCAT
>479FP005603 AT5G36250_1         :+U  EU:NC; range  -249 to    50.
CACCCTCAAAAATTATTAGGATGATGAGAATGTAATATATCCTATATATGCTAAATCACCAAGTGCATGTTTAAGTTTATTAAACATAATCTACTAATATAAACTTCTATTAAGAATAAAATATTTAGTTGATCAAATAATAAGTATCTCCATACAAATTCCAGCTGTAAAAAATAAAATTAGGAAAACGAAATACTAAAATAATAAAGTTTGGAGATATATAGAAGAAAAAGAAAACAGAGCGCCATTATCGGTGAAAGCTGTGGTTGTTCCTTGAAATCCGATTCTGATTCCTTCCTT
>480FP001616 AT1G78850_1         :+U  EU:NC; range  -249 to    50.
TTGACTGGTTTTGCTAATCGTGCACGGTTTAGCATTGAGATTAAGATAAGCTCTTTCTAAAATATTCGAAACATATCCTTTAAAAAAAAAAAAAAAAATCAAACAAAACCAGCAAAAGTAATAGATTATAGCGAAACAAAGACCAAAAAGTCGTTCAAAATACTCTTTAAAATATTATAAAACCAACAAAAAAACAAAGACTTCCTTGGCTCCTCCTATAAATAGAAGCTTTCTCTCTTTACCAGAAACACACCAAAATCCATTAACACACACAAAAACAAAATGAAATTTTCAATCACA
>481FP005148 AT5G10950_1         :+U  EU:NC; range  -249 to    50.
AAAGATGAAAAAAAGAAGAGTGGAAGAGACCAATAGAAGTAAAGCAAAGAAAAGATGTGGTCGTCGTCAAACACGTGAGAGGTAATTCTTAACTAGTAAAGTCACGTGTCGTTGGTTAGTTCAGGGGAAAGAAATCTCTCAAATCCCCCAAATGACACCCCTTGGTAACCTAAATAAAACCCCCAATTTCACCGCTTCTTTCTTCTTCGCTCTCTTCCTATAAATCTCTCTCTGCGCTGTAAGAAAAATATCTTACACCAAACACAAACACAAAACACAGATTCCTTCTTGTTCTTCTTC
>482FP002558 AT2G43590_1         :+U  EU:NC; range  -249 to    50.
ACAAAAGTGAGAAATATCAATTAATATAATAGTTCTGTTTAACAAGAAAATTGAATTTAGACCAAGTCCACAATATTCATCTTGAGTAAGAACACGACCAAAAGTCAAACTCGTTTCGAAATACATAAATATGTACCCCGCTATACAAAAAAGAAAAAGACATTTACATCCACTTATCCCAATAGACAAATGACCAAACTACCCAACATCTACCCCTATATATACCTCACCACCTTTGCCCTCTCAACCACAAACAATAACACAAAACATGGCTTTCACAAAAATCTCCTTAGTCCTTCT
>483FP001330 AT1G67950_1         :+U  EU:NC; range  -249 to    50.
CGATTTTTGTTGTGGTTAGGCATATATACATATGTACAAAGAAAGAGACCTCATGGATCATTTGGCAAAAAGCCATCACAAGACAAAGAATAGCTATTACTCTTTTTGTTCTCTTCTTCTTTTTGTTTTGTTCATAGGACAATACAATAATAGGAACTTCACAATTTCGTTCACATGACCCATATTCTCTTGACTCGTGAGGTTGAAATGTAAATCACTTTAAAATTAAAAACGTACCTTGTCAGTTTTGAGACTCAAAAGGACTTGAAATATTGAAATCCCTATTCTTTACGCGTACTC
>484FP003082 AT3G15450_1         :+U  EU:NC; range  -249 to    50.
TAAAAAATCATATCATTCCAAAAAGATTTACTCGTCAGATTAAATATCTAATCATCATTGGATTCACAATTTGTTTATTTACCTACCAGACACTTTAAAAAAAAAGATTAACTACAGAATAATTTTGTCTAAAAAGAAACGGATAAGAACACGTAAGACATGTCAGTCTTATCTTAAAATCCAAGTCAGCATCTCGTGTAATAATAATCTCGTACCTTTATAAAACCCCTCATTGTCTTCAACAAAAACATAACACATTTCAAGCATTGGATTAATCAAAGACAAAGAAAACGAAAATGT
>485FP004274 AT4G17260_1         :+U  EU:NC; range  -249 to    50.
CCATCTTGAGGGGAACAATTTGATAAAACTGTGTGCTGCTTCCTGTCTCCGACCAAAACATGTTTAAAATTAGATTCGGACCAAACAAGTTGTCAATTTTTAGTACAAATCAAAGGTTCAAATGTCAATAAATAATCATTACATTTTAAAATTTCGAAATAAAAGGACAAACATGTAAAAACCAAAAAAGTGAAGCACTGATATTTGTCATTTCTGCCTATAAAATGTACACTTCCCACTCACACGGTCACAGAAACCAAATTCGAAGAAGAAACAGAGAATCATCAAATCAAATCCCTA
>486FP003091 AT3G15740_1         :+U  EU:NC; range  -249 to    50.
TTTTATTAAAAGGAAAATTTCCCAAGTTAAACGGAAATTGAGGAGTGGGATATATAACACGAGTGTTTGGCTCAGCCTTGTTACGAAACTTTAGCGATCTCCTTCTTTGATCATCTGATCTCTCTTCCTCTCAGCAAGATAAAAGCAAAAGCAAACTTTCCTTTTTTCAGGTTTTTGCCGTTAACTCAAAATTGCCTCATCTTTCTCTAATCTCTCTATATTAGAACCCTAAACCCACAGCAAATAATCAAACCCATCTTCTTCCAACAAAATCATGGCTTTCTATGTAAACGATAACGT
>487FP001055 AT1G55820_1         :+U  EU:NC; range  -249 to    50.
ACACATATGTATACGGTAATATCAAAACAAACTGAGTGTGAACGTATTCACAGTTTTTGGGTCATCGTCCACGTGTCTCTCTATAATTGGGTGACTGTTGAAGTCATACAAAATGTAAAACTTTAAAGAGTCTTTTGGTGTGCAATGAAGTGACGTGAGCGTATAAAAGTTACCGACAGTGAAGCGGTACATTATTATTATCTTGGTAAGTAAATAAATAAATACGGAGGGACTCGCGCTTCCAATTTCAATTGCTCTCTCAATTTCTCTCTCCTCCCGCTTCTGCTTCTCTCCCTTAAC
>488FP001858 AT2G17040_1         :+U  EU:NC; range  -249 to    50.
CCTTTCTTCTTCTTTCAAGTAAACATCACAAACCTTTAAGAAATATGAAAGAAAATAAAACACATTATAAAAAATCTCACAAGACTTCAAATTTCAATATGTTAAATCATTCATGCCTCCACATACAGTATTTTTATTTTTCTCTCTTGACTTAGTCTTCTCCATCAAAGTATTGCCCCACAAAGAAAATCTTTCACAACATATTCGGTCCTAGTTGTATATAAATGTGTATTGATTCACCTAAGTGATAACCACCAACAACTTTTTCACTTACACAGCTTTAAAAAGAACCAAACCTTT
>489FP005377 AT5G19970_1         :+U  EU:NC; range  -249 to    50.
CATGTGCATGATGCAAGTGATTTAGTAGGTCATGTTCATGCCCATATCTACTTTACTGTATTTTTCCCTAAACCTCAAGTAAAAAAACTGGTATATCAAAACTTCATTTAGTCAAAATGTAATTAACTTTTCTTTGACCTAACAAGTGAACTTAAAAGGTTATTATATTCCCACCACAAATTTATATTTTGTTAGATAGCTAGCTCTTCTTCTATATATATAACCTACAACATTGAAGTTGATCCTATCAACTCAAAAACACCACTCCAAAAAAATACTAAGAAATGGAAAAAAGCCAAA
>490FP004569 AT4G28550_1         :+U  EU:NC; range  -249 to    50.
TTTTACACACTTTATTGTAATCATGACAATTTGTTGAGTTTAATTCAATGTTACAGTTTTAATTTTGTGTTACATATGAATTTATACCTTTAAATTCGACGACGTCGTTTCCAAGTGTATAACGTGTACGCCAACTATCGTCGTTTGAAACCGTCAAGTTTAACGGCAGCCTCCGTCGGTGACCTTGTCGTGACGCAGGGCCTTTTCCTCGCTCCAACATTTAAATTCTCTGAATTTCGATTGATCAATACGGAGTACGAAGCACGAAGATCGATTTAGCATTCTAGTTCATGATGTTGA
>491FP000812 AT1G43670_1         :+U  EU:NC; range  -249 to    50.
GAATCTTTTTCTTAAAGATGAGGCAATTGTATCAAGATACGAGGACGAGGTTGGTTTGTTTAACATTATCCCAAACAAAGTTTACGGCCAAACCCGTCACTGCCACGTGTCATCCGGATCTCCTTTTGGCTTCGTCTGAAGACGTTCGATGCTCACCGGTCGCGTCTTTATCCTCTCATCATCATCCTCGAAACGTGCAACACACAAAAAATTGACTATAAAAGATTGCAAATTTCTCTCTAAATATCTGATTCAAACGCATTTGGTAGGCTGAGAGAAAGAAAGAAAAAGATAAAGATG
>492FP004109 AT4G12140_1         :+U  EU:NC; range  -249 to    50.
TCCTTCATTTTGTTTATTTGTGTACCCAATAAATACACAACACCTGTTTACTTCTTAAACTTAAGAAAATATCTTAGTTAAGATATAAATCTTAGCTAATCTTAGCTGCTTTTATTAAATTTAATCAATTTATTAGCTAAGATATAACTTAGATATTTCTTAAGATATAAATCTTCGCTAATCTTAGCCTAAGATATAGTTGAACACACAGACGCTTATATATATCTTACTACGTTACCCCTATCTCCTAAATCTTCACAATTCTCTTCTCTCAATTTACGACTTCTTGTGAATCTCTTT
>493FP001586 AT1G77510_1         :+U  EU:NC; range  -249 to    50.
CTTTCTCCTAATTGTGATTTTCTTTTCAATGGTTGATTATGGAAGTAAATATTGAAATATCAATAACCGCTGTGGGTCAAAGAGTCAATGACAATTATTACTTGCCCAAAAGTTAATGAAAAACCAATGACGAGGTTTATCCAATGAAAACTCTCCACGTGTATGTATGACCAGTAATCATCCAGCGATTTCGTAATTTCCAGTGTAAGAAATGCGCTCATAAATATCATCTTCTCTATTGAGAAGAAGAAGAAGAATTCACAAGAAGAATATTCACAGAGAAGAGAGAGCGATAATAAT
>494FP004374 AT4G21680_1         :+U  EU:NC; range  -249 to    50.
TTTTTATTCATAAAAACTAGTTAAAAAATTAAAATAGCATATGATTATTATTGAGATAACAAAATTCTGTCGAGAAAAATCCACCGAACATATATTTTAGCAGCCCGTTTCAAAACCTTTACAATTAAATTGATTAAATTAAACACCATAGAAAGAAAGAGACGTCAAAGAAAGGATCTCTTCTGAGTTCTCTGACTCAATTTCTGAGCTCTCTATAAATATAAGCTCTCTTCTTCACACTTTTAATGCAACTCTCAATATCACTATTAAATATCTTTCTCTTTTCACTTCTTCACTTTC
>495FP002661 AT2G47130_1         :+U  EU:NC; range  -249 to    50.
TTCATTATCCAACATATTGCACATCTCGAGGATAATTTATTTAAACAAATACTACAAGCTTATTTGATAAATCGTCTTTCTAGTCTCTCTATTTTGACTATGGGTTTTGAATTTTGATATTTCAGTGAAGAATCCTAACCATTTAGTACTAATTTACACGTTATAGTTTCAAAATAATTGATTAAAAAACAAAATAGGAAAAAAAAAATTGATTAATATAAAGTCTACGATAAATACAGAGAACGGAGCATATCTAGTCGCTCTTTCAGGTCTACTTGACTTATAATTAATCTGTCTCTC
>496FP003499 AT3G45970_1         :+U  EU:NC; range  -249 to    50.
CCACATCATCCCATGACTCATATTGGTAAAACTATCTTCTCTCTTTCACACTTCTTCTTTTTACTTTGGACTAATGATTTAATCAAAGATGTCATTTTAACATATATGTATAAAACGCGTAATTGGGAAGATACACACACACACATACCAGCTATGACGTGACAGTGTGTGTTAGATATTGAGATGATGAGCTGGCATCAACCTCTCTATAGTCTCTATATAATCCATTCTTTGTCCTCTCTTCTCTTTACATGTAAATTCACATATCTCTCTCTCTTATTTGATCATAAAGATATTATT
>497FP001951 AT2G20670_1         :+U  EU:NC; range  -249 to    50.
AGTATTTTTGTAGAGTATATCCGGATATGTTCTGCGAAAGAAGAAGAAGCTCACGAGATTAGTCATGCTGACATGGGAACTAGCTGTCTTGAGCAATCATTCATCTCTCAGATCTTACACGTCCTCCAATCACAGTTTCACACGTCACCATTCGCGGCGCCATGTATCTGCTTCTCTGATTTCTGATAGGTCCCATTTTATTCTCTCCCACCTACTATATAAACTCCCATTTTTCCTTTGTTTTTCTTCAACCCAAACAAAAAAACATTTTTTCTCTATAAATCCTTTATTATTGTTATA
>498FP003926 AT4G00480_1         :+U  EU:NC; range  -249 to    50.
ACCAAGATCATGACCCAAGTCAACCACTCTCTCTCATAATTCAGACACAGTACTCAACTTTAAAGACACTCTTTTAAGACTTTCCATCAGGACCAAGCTGAGAAAGAGAAAGCAATAAAGAAAGAAAGAAAAGGAAATAAAGCTTCAATACCAAACCCTTCTTTAATAAATTTTGCCTTTTGGTTGTCTCCTCTTTATCAATCACTTTGGTTCCATACTTTTAAATTCAGTTCTTCACGATATCTAGATATGTCTTTGACAATGGCTGATGGTGTAGAAGCTGCAGCAGGAAGAAGTAAA
>499FP002628 AT2G45890_1         :+U  EU:NC; range  -249 to    50.
TTTAATTAGAAATGAATGGGACAACCTTTACTTATTAATTATACACCTAACGCATATATAGCAACTAACGTTCATTATGAGATTTGATTAGCCAAATGTGGAAGGCACGTCTCTCCCCCACAATCAGATCGGACGGCCATCATTCGTCGGAGACAATCATAACTTAATTTTTAGTCATTAAATAATAACTCAAGCTGAAGAGGAAGAGACTCCATGTATTAATCTTTGTCACGTTCATCAGAGCCAGAGGAGCCAACAACGAAAGAGAAGAACTTGAAACTCACCAAAAACATTGATCAT
>500FP003189 AT3G19550_1         :+U  EU:NC; range  -249 to    50.
AAAAATAAATACCTCCATAATATTCCACTCTCCTAATTATGTTGAATCTCTTAATACATTGATCACGTTATAAACTCTTTCAAACTACAAGTAACAACTTTTAAGCTAACCAAACAAAAAAACAAGGAACAACTGATGAATAACTTTTAAATTACTATCCTCTTCTCTTATTCCTCCACTCTCAAGATTCTCTACCCGTACAGTTTCTGAAGTTTATATATAGAATAGACCAAAGAGATGTCAGAACACAAGATCAAGTTATAGATTGATAGAAATATACTCGTACTAATATCAATATAT
>501FP006348 AT5G65207_1         :+U  EU:NC; range  -249 to    50.
GACACGGACCTTGGAGACCACTTTCCACACAAAATCCATATTTTTTAACAAACCGACCCAGCCCACCTTCTCACGAAAACCACCTGTACCAACAGATTAGGCACGATTTTAAAAAACCATTAACCAAATTTTATATTATTAAAGAAGATATTTAATTTATAGAAAACTATTGACCCAACCTTATCCAAAAACCAATACCACACGTCAAAGCCACACTATATATACCAGTTGCGTTGAATAACATCTAACATAGAACCAAAGATAACCGAACATCAGAGGTAGATAAACCGGAGATAACCG
>502FP002797 AT3G04650_1         :+U  EU:NC; range  -249 to    50.
CTTCTGAGAAATATCAAAGATGGATTTGTATACGTATATACCAATTTTCCATAAACAATGCTACAGGTTTCGTTAAAGAAACGAAATGTTATCAATCATGCATGATTTCATACTTTTGATTATCATATAGTTTTGTTATGAAAATCTTTAGTAGATTAAGGAAATAGAATTTAAAAAAAAAAAGAGAGGGTAAAACAGTAATTTTGTGTTCCGAAAGTTTAAAAGATAACAGATAATCCGCTCACACTCGAGCAAATTTATCGGAGCCTCCCTCCAAAATTCAACAATGGCCACTTCTTT
>503FP000153 AT1G07680_1         :+U  EU:NC; range  -249 to    50.
AATCAAAATCTCATCTTGCCTTTTCAAAACTTCTAACCGAAAAGAGTACTGTATATTGGACTAGTTCTACAGAGCGTTATTTATAACACAAAAGTTTAAATATGTATAAAATCATAGTTGGATCAAACTTTAAAATGGATAAAATAGGGTAAGTTGATGACTTGCAGCCCATTATAGCACACATTACTTTAAACTTTTTATATATATATATACTGTATACATATGGACACACACTCCGGTTAACGTAAAAAGACTGATCAATCATCTTTTCTAGACCCAACAATGTTCTCGCTCCGTACC
>504FP004981 AT5G04500_1         :+U  EU:NC; range  -249 to    50.
TTAAACCGGACAAATACTGACGTAATCCGAAGCGGCCGGTTCTGGTTTACACGCGTGGAGCGGTAGGTTTAAACGTGTCACTCAAAAAGCAATTCAAAAGGGGTACTTTAGTAAAATAGACAAACATGCCAAGTAACGTTTCCGCTTCTCTGCATTAAACACTCGTCACCTTTATAATTCCTCTGCAACGCAGCGAGAATGAGATCTCTCTCTCTAACCTTAAATGGAAACAATCGATATAAATTAAGTAGAGAATACAAAATATTTTGTAATTAAGGAATTTAATTAGTAAATTTTTGA
>505FP005658 AT5G39050_1         :+U  EU:NC; range  -249 to    50.
TCATCCTTTCAAAAATTATTTTTTCAAAATATATTACTATTATCCTTCTTCTCTTTATTATCCGAGTCAAACGCCGAATTCTCATATTCTACATAAGACATGGCTCTCTTTATTATCCTTCCTGTATATTTTTTCCTTCATAATATATTACTATCCTTCTCGTTTATTAATACAAACTTGAATTCTTCTTCTTCTTAACTTTGTCTGTCAATTCACATATATATAGTACCACCATCACATAAGTATCTCATAACACATCATGGTGAACGAAGAAATGGAGTCATCACTTAAAGTCATCGA
>506FP000707 AT1G30280_1         :+U  EU:NC; range  -249 to    50.
AATACTACAATACATTTTGTGAATAAATCATAGATTATTATTTTGTTAACAATCCACACATATTACACTAAACTTATATTCTATATTTTAATTTTAATTTAACTAGTAACATTATTACTCATCTTTATTTCAGACCAGGAGAAAAAAAAGTTGAAAGCGAATAAAATCCACACATGAAGAATTAGTTTAAAGAAAAAAAAACTTTTTTTTCAATGCTACTATAAAAATATGTACGTTAGTGTACATTTCATACAAAACACATATCACACTCTCTTTACTTCGTCGCTTTTTTTTTCTTTA
>507FP005985 AT5G52320_1         :+U  EU:NC; range  -249 to    50.
ATAGATGTAAAATGTACAAAATAAAGGATGATTGAAAAGTTGTTTACACACAAAAAAAAAAAAAAAAAAATATTATGCCAGTGAACTCCACACCACTTAACATCTTCAATAATTGACAAATACAAGACTCCTTTTCTGACTTTTCTAAACACCAGTGATTAAATGTTCTTACACAGAGCAATACTATGATTTGAAATGACATATACACATGTGTTATATATAGCAAACGAGTTCTTGTATGAATAACTCACTCATATGAAAATCCATTATTTTGTTTGACCAAAAAAAAAAAAATCATTT
>508FP003811 AT3G59430_1         :+U  EU:NC; range  -249 to    50.
TCGAGCATTTGTTTAAGATTTCTTTTCGGTATTCGAAAGTTCTCAATCTTTGGTTAGGATACATAATCTGACTTTCACTATAATTCAAATTCGGATATGTAAAAAAGCTATAGGAACCAACATAAATCTAGGGAAAACATAGCGGAGTTATATGTTGGGTTGTAAAACCTTAATGGGCTTCAAGTAGGCCCATATATCCATAACACAATAGAATTTGAGTTTAAAGTTCACGTCCAGATTTGAAGACACAGCTTCGTCAAAAGTGGGCTCGTTCTGTCTGCTTAGGTCCCTGCAGAGATT
>509FP001452 AT1G72700_1         :+U  EU:NC; range  -249 to    50.
AAATTCTGAAATTCGAATTAAACACGGATTAATTACAATTTTTTTCTTGTTTTGATAATTACAGCTGGATCATAAATACATTATATATATATATATTTCCAGATTTTGTATTGATTTACTTTGCAAAGCGCTCTCTCACAAGTTAAAAACTCTCTTTTGTTGGTAATGGCATACGTATATGTTGATAATAACGTATCTACCAATTAGACTATTTTCTAGTATAAAATTGTTAATTAAGTTAATTAGATTATTGTTGAAGAGAGAGAGAGAAGACGTAGAAGTAGAAGAAGAAGAAGCAGA
>510FP005152 AT5G11030_1         :+U  EU:NC; range  -249 to    50.
ACTGACGTCAGGTTCCATGGCGAGATCAGAGAAGGAGAGTGAGGATCTTTCGGTGAGCGTGAGTGCACCGGATCTGAAGGAGACGAAAACGAGAAAGTGTTGAGAGAGAGAACGTGGTCTGTTTGGGTACAGGTATTAAACTATTCTTAGTTAGAATTAGACTATCCGGGGTTAAACTCTATTCATATAACCAAACGATATGGTTAAATTCGCGATTATTAATACTCTCACTGTGAACGAAACTTGGGCGAAATTGAAAAGTTTTGGCGTTATGGAATCGTCCATTGAAGGGAGCTCCGA
>511FP004204 AT4G15150_1         :+U  EU:NC; range  -249 to    50.
TCAGCGACATTTTGAACAAGCGATTTTCACTCAAAGATTTGGGTATAGATCAAGCAACTCGAGCTGATGCTGGTTTGATGTTTTTGAACAAGCGATTTTCACTCACGTAGCTTTAAAAGTAAAATATATTTGGTCAACTATTCAACGTACAAAAGACTATTACACTTAAATACTTGCAAAGTAAAGTTAAGAACAATTATTATACTTAGATCTCGAGACATATATAATTTTATTTTATTGTACACACACAAAGAGATCGATCTAGGAAAGCCTTGTAAACGAGAAGCCTTTTACTACGAC
>512FP002320 AT2G34925_1         :+U  EU:NC; range  -249 to    50.
ATTAATACACAAAAACAAAAACACAGAATCCACAATATTGTGTGTCTCTCTCTCTCTCTACTAGCTCTCCAAGTTTAGAGAAAAATATATCAAAACTCATTTCTTGATCTTACAAGAGCTTCTCAATTCTGAATAACCCTAAGTGCCATAAACCATTTTTTTTTATGTTGTCGCTTTTTGTTGTGATTATTATATAAGCTTATAATCTTTTATTTGGTATAACATGTGATGAGATCTCCTCACATCACCATTTCACTTGTTTTCTTGTTCTTTCTTTTTCTAATCATCCAAACCCATCAA
>513FP001864 AT2G17240_1         :+U  EU:NC; range  -249 to    50.
TAAAAAAAAAAATACGAAGAGTGGTTAAAAATTTTAAAGATAAAAAAACGTAAGTCAGAAGAAGATTTTCAAAACAATAATGGTGAAGGAAAGTGATTAGAAAGAATGAACAAGGTGGTTAGTCATAGGCCCTAGCTATTGTCCGCAAAGCTTAGTATTTATGGGCCACCCAATAAAAGCCTTTAAAAGCCCACTATCAAAACGCAAACGCAGCAGCATAAAACTTTCTTAGAACCTGTCACGATAATTCTTGGTTGGTGGATAATAGATTTAGCTCCGTCCCGGAGAACCATGGCGTCG
>514FP002130 AT2G27820_1         :+U  EU:NC; range  -249 to    50.
AAATACAATTTGAGTTGCATAAATTTAGGGATTAATATGGATTTTGGTTTGAGATTATTAAAAAAAAAAGTGAGACTATTCAAGAAAAATTTGGATTGAAAAAGATATGACATCGTTTGGGCTTATCTCTCTTGGCCCACCATTACGCAAATGGTGGTAGGTAGGTGAAGAACGGTGAGAGGCACAAGATCATTCCACGCTCTTCCTCTCTTCTCCTATAACAACAACACTCTTCACTTACTCTTAAACAAAACATTTCCATAACCAAAAAACCTCAAAATAAAAAAATGAGAACTCTCT
>515FP005775 AT5G44130_1         :+U  EU:NC; range  -249 to    50.
GAATTGTATATATTTTGATCTTATAACTCATTACGATATTATGCACCTAAGTTTCAAAATAACTTGTTAGGATCATACTGCACAAACGAATTATATGTAAAACTGTATAGAGAATCCAACTTTGTCGGCAAATATTTTGTCAAAATGACTTATTAGCCAATCACATCTCATTCCAACTAAGCCACACCTCATCACTTCAAACATTTTTCTCATCCATATAAATCATTTACCTCTCAACCTCACTTTTCCACTATACTCAAAACACATAAACTCATCTTCAAAACTCAATGGCCACCACTC
>516FP001526 AT1G75190_1         :+U  EU:NC; range  -249 to    50.
CTGTATATGAACCCTAACTCCAAGGATATATATGTCATACTTGTATTATATTGGTGGATAATAGAGAAGAGATAACCAACGGACAAAAATAAAATCTACTTTTTCTTCTGATATTTTATCTAAACACCAAAGAAATGGGCGGCTTTTGGTTTTTAAAGACTGTTGTTTTTGTTTCTGTCTGTAAAACATAAAAGAAAATTTTATTGCTCTTGAAGATATTAAAAATCAGACAAGCTGTTCAAGAAAAATATTATTCTGTTGAATAAAGTAAACTGATGGGGAAGAGAAGGTTTCAGAAAG
>517FP005773 AT5G44040_1         :+U  EU:NC; range  -249 to    50.
CGGCCCATTATCTCCAATTTAAATAATATACCTTCTCTTCTTTTTTTAATAAAAGCCATGGCCCACATAACAACGGTCCAATTTCACAGTCTAATAAATCAGACTTGTAACGGTCATCTACTTTTACTCCGCCAAAATTAATAAATTATAACCTGAAATTAGAAAGAGAAAAAAGGAAATCTAAAGAGACAAATAAAAAAGGAAATCTGAAGAGACAAATAAAAAAGGAAACCCTAAACCCCCAAATCCATGAGTACAACACTTCTTCTTCTTCTCTCTAAGTCCAGTTAAAAATCATCT
>518FP004457 AT4G24510_1         :+U  EU:NC; range  -249 to    50.
TTGAAGCCAATAAGGACAAGGTGGACGTAATAAAGTGTGCTTGTTGTTGGATGGATCTGAATATGATGACTCAACTGTCCAACTCTAATGTTGTTGCTAAAGACCCAAATCCCACCCACATTTAATGTTGCCGTCACGGAAACAGTTTTCCCAACTGTCCTAAATCAGTGATACCCATGCCTATTCTGAACTCAACTCTCTTTCGAAACTCAATCCTTATATAACACATCCCATTTAAGCCTATAAGCTACACATATCAGCTCTCTCACAAAAATAAAATGGAGGGAAGCCCAGTGACCA
>519FP003137 AT3G17180_1         :+U  EU:NC; range  -249 to    50.
TTTTAACGATCGTTATCTTGTAATTCAACTAAAATTATAAAAAGTTATCAAACGAATTGTTCACAACTCAGAAGTGTACATTCAGCTTCCAATCTTCCATCCATTACAATCTTGCATATCAAACAAAATAAGAATTGTAAAATCTTATCCTTAATATTTGTGGCCACATACTTCCACAATCAACCAACATCCCCAATACATTCACTACTTGTCTACTTTATATATACACTAATACACTCTACGTACGATAGACAAAGGCAAATACCAAAGACAAACAAAAAAAACCTGAGATGAATTTGA
>520FP000309 AT1G13195_1         :+U  EU:NC; range  -249 to    50.
GTATTTATTCCAAAAGCTGTTACAATTTGAATGAAAGCGACTATTAAACCTATATTCATTCACTTTGAAATAATTAAAAAGTTCATATTCATTCACATACAAAAAGCCATCTCAACTCAAAGTTTATAATTAATTAGCTTATTAAACAAGGAAAAAAACATATTAATTTTGTCATTAAGAAGAAGACGAATTTTTCTTCAAACATGATTAATATATAAATAAAAAGCTAGCAACCGGAAACAAAGAATCAAAAAGGCAAAAAGCAAAGAGAGAGAGAGAGAGAAGAAGAAGTGAGACTTG
>521FP004638 AT4G31320_1         :+U  EU:NC; range  -249 to    50.
ATTTGAAACGCAATTCCAAAAGCATAAACAAACATGGCCTTAATAACGACTTAAGTTAAGAGAAGGTCAAACAAGATGTAATACCATTAACTAGAGGTTTCCAACTTGGTTAATAAGAAAATCAAAAGCATATGGTTAGTCGAATATTTTAGACATTTAATTTCAAAACTAATCTATAAATTAATTAAAACAAGATTCCCAAATGTCATCAGCACCTCTATATATCTCCCTAATCTCCAAAAACCCACCATGTCTCCATTACACAACACACAGAGATAGAAACACCAAGAACAGAGCCAG
>522FP002450 AT2G39710_1         :+U  EU:NC; range  -249 to    50.
TCATGAAATGATATTTGTTAGGTCGAGACAAAATTATGTTTTGAATAGTATAAGTTATAGTTTCCTAAGTGGTTAATTTGGTCAATGACTTGACTTGCTACTAGAATTATTGCTTAGACGTTAACTCAAGTTTTTGTCACCTAAAATTCAAAGTAAACCGGAACAAACCGGGCAATTCGTAATTAAGAAATATAGAGAGAAAAAAAGATAGACAATATTTAAAGACGTCAAGTATGTATGTAACAAAGAGTCTACACTACTAATGATGGATTCGTCATCATCATCATCATTATCTCTTTC
>523FP001252 AT1G65620_1         :+U  EU:NC; range  -249 to    50.
CTAGTTACCAAAATTTGACTAGCAATCATATAGCTACAAGTTCCTCTATATCATATAGCTACACATATCTCTAGGTCTGAAATGATCTTTTATCTCCCAAGCATATATTATATATTTGGATGCATACCTTTATGTTTGACTTTCGAAAAGCACCTTCATGTTACTCATTTTTTCCTCTATTTGCTTTCAACAGTTGACAAGAAGGTTGGATCAGTATATATAAGTATACATATACACTTATGTGTGTGTGTAGTGTATGTGCATATATAGCTCACCAAATATCTTTAATACTACTAATTG
>524FP005634 AT5G38030_1         :+U  EU:NC; range  -249 to    50.
TAAAAGAAAGAATAAACCAAAAGTAAAACCTACATTCAAAAAAAAAAAACGATGAAAAGTCCATACTTGTCGTGTACGATTAAACCCAATGACGTGTTCGTATTAAAATTTTAAACTGAACCACCAATTTTAAACCTTACTTGCGCTGCATCAATTTTATCAACACATCAATATTTCTTAACATTAGGAAATTAACTTATTAAACAGAAATTATTTTCTATATAATTCATGTATGACTAATCCCAAGATGCTCACTCTTTGGTCTTTAGTCTTTTACATGCTTTAATCTTTCCATCTTTG
>525FP004476 AT4G25170_1         :+U  EU:NC; range  -249 to    50.
ATTATGTTTTTATTTCGTTTTTGGAAACTCATATGCTGACGTACCAAATAAATTTGGGATATATAATCCAGTATTGAAACAATTATTATTATAACAACAGTGGAGTAGTATTTTAATGCATTTAATGGAAAAAAAGAAAACAGAGTAAACGGATAAGCGTGTCGTGGAGAAGAAGGACCAAAGCAAAGTAAAGAAAGTCATATATTCCTGAAAATCTATAAAAGACATTTCGCATTTATCCACTTCCTCGATTCAATCAAAACTGCTTCAAGTAAAAAGCCTACGAAATAGCATCGGACC
>526FP004841 AT4G38860_1         :+U  EU:NC; range  -249 to    50.
TCATAATAATTAATTCCCTCAAACAATTAGTGGGTTTGCTGAATTATCATTTGAAATGTATCATTATTTTAGAAGAGTCTTACAAGACGGCACTAACCAAAATTTTAGATAATTATTGATAAATCATTTGATCATTATATAAAATATTAAATAAATTTCGGATAATCAAGAGATTTAAAATAATACTGTTGCTTTAGCATCCTATCCTCATCTTCCTCCATAAATAACCCCTTTCGCCACCTCTCTCTCATCAAAAACTTCTCATTTCTCCTTGAATTTTTCTCCTCACTAGCTCTCTCA
>527FP003557 AT3G48180_1         :+U  EU:NC; range  -249 to    50.
GAATTAGGAAAAATAATGACACACAAACACGCAATCCAGAATAAACATAACACAAATATCTACCTAATCTATTTTATCATTAATTTACCACCACACCATTTTATGAACGTAGTCAAATAATCAAAATAATACCTTTTATTTTGTATAAATTAATTAAATAATACATAATCTACTCTAATCTACCCCACCAAACCCTATAATAAGTTGCGTGACTTTCTTATATTAATCACGATTTGATTGAATTAATACATTTTTTCTCACCTAATCAAATCTTTCTCGTTCTCATACAATATGGAGAGA
>528FP003396 AT3G27473_1         :+U  EU:NC; range  -249 to    50.
AAAAATAATATTTTAAAAAATAAAAGTCGAAGACTCGAAGTCAACAAACTAACATGGCAAACAAAACCTGAACGGGACCATCGATATTAGTGTTTAAATTAAACAAAGACTAAAGACGTGCCCACTAGGTAGCGTTACTAATGTTTATTTGTCATCTATATTATTACTAATATATTAATGTATATGATAATCTAACAAGTAGCGTTGCTATAATTAGAGTATATATAGAGAAATAACAATAATATTACAGAAACCCAAACTGTTATTACCCCAAACCTTAATTTTCTTTCTCTGCTATCC
>529FP002376 AT2G36970_1         :+U  EU:NC; range  -249 to    50.
ACTTTTAAAATAACAGAAAGGATCTAAATTTTCATTTGTAGTAAATTTGAAAACGTTGGCGTGGCCTTGCATATATATTTAGAAAATCGTACAGTGGAATTGGTTTAATTGGTAAAGTTTTCTAGGAATGATGTAGACGAAACAAATAATAAGATTATCCTTTAAAAATTCACTTATACCACAATCAAATCCATATTGAATCTCACTCAGAACCCTGATAAATATCCACTCTCAGTCCATATATCACTCAAAACTTCAAGAAAAAAAGATTCTTCAAAAGAGCAAAAAAATCAATGGAGA
>530FP005575 AT5G33370_1         :+U  EU:NC; range  -249 to    50.
GTACTGTAATATGGATGAAAAATATAACACTTTATTTAATAAATAATAATAAAAAAACTTTACCATCATCACTTATTTATTCTCAACCAAAATCACAACTCTAGTACATTTAGAGTTGTCTCCCTTTAAAATCAATCTAACACCAATAGGTAAAAGCTGGTGAAGACCTCCATTAATGCCCCCATTTTCCTCTCTATTACTTTTTACATATGCACCTATATATATAGAGACAATCATGTTCTCTTCTACATTCTCATTTCATAGCAAAACACCAAAACAGAGTTCACAGAAACATATTCA
>531FP002153 AT2G28650_1         :+U  EU:NC; range  -249 to    50.
ATAAAATAGGTTTAACAAACGCAATAAATACTATTCAACAAATTCACTTTTGTCCAATTCTTCTATCTATTCCATTGCATGGGCACAACACTATTACTACATCAATACTACATTAATTGATGAGTTTAAAAAGTATATGTAAACGCGAAACATGTCATTGTCACACGTTTTTGTTATTCTATAAAGAATCATATCATAAAAACAGAGCATAACCACTATAAATACTGTTTCCATACAAAATCATCATGTACACATAAAAAAATCACCAAACACAAAAATGGTACTCTTCACTTTATCAAC
>532FP000617 AT1G26380_1         :+U  EU:NC; range  -249 to    50.
TAAAATGATCATTTGAAATAAAGAAGTTCAGTTGATGCGACTCACCCCCTGATCTAAATTATGAAAGTCATTTCCCCTGTACTATACGTATTACGTACGTTGTAATTTCATAACTTTGTTCAAAATAAACAGCTACTTGACGAAAAGTCAAACCAAATTCAAAAGTACACCGATATGGAAAAAATGGTCAAGATTGTCAAGTTGAAATTATTGTCTCCATATATATTGGTATTCTATAAATTACAAAGTAGAGGCATAATGAACCAAACAGCAAAATGAAAGAAGCACTTTTTGGTTTGT
>533FP001081 AT1G56650_1         :+U  EU:NC; range  -249 to    50.
AAAAAGGATGGAGATACTTGCTAGATCCTATGAACCTTTTCTCTCTAGGACAAATCAGTAACCAAACAATAACTTAGCAAATTAAGCACGACAGCTAATACATAAAATGTGGATATCAAACATGCACGTCACTTCCTTTTTTCCGTCACGTGTTTTTATAAATTTTCTCACATACTCACACTCTCTATAAGACCTCCAATCATTTGTGAAACCATACTATATATACCCTCTTCCTTGACCAATTTACTTATACCTTTTACAATTTGTTTATATATTTTACGTATCTATCTTTGTTCCATG
>534FP004678 AT4G32990_1         :+U  EU:NC; range  -249 to    50.
TAGAAAATTGGAAAGAAAATTTACAAATCAGATAAATGAGAATTTACAGCTCAATATTTCCATATCTTCCAAATATTTTCCATAGATTTTATTTTATTGGAAAAAGTATCTTCTTAAAATACCTTGAGAGGTTGTTTAGACTTTCTAAAATTTATTGGAAATTAATCTTAACCATATGCTTTAACTTTTGTTATTTACCTCGACGGGCCGATATTATATATATAGCAAAATTTGATTTTCGTGGAACTTATAGGCTTCTCTGCTGATCCAGAAGGAGATGAAAGTGATGGATAAGAATTT
>535FP005579 AT5G35069_1         :+U  EU:NC; range  -249 to    50.
CGAAAACAGGTTTTTTAGACCTATCTAACGAGCACCACTGCATCCATGTGGGAACGCGTTTTAGAATCGAACTCCTGGCCAGGGAGACGATGTGGGGATGACAAGTGTTACTCGTAAAAGTTAGACTTGTAGTAGTAACTTGTGTGCGCGTTAGAAAAATAACGTTTAGAAGAAGTTGCATATGTATCACCCAGAAGGGATTAAACCAATTGTTGTCTATATAGCAAATGAGCTCGGAAGCGAGCGTTTTTTTTTTTTTTTTTTTAATTTTGATGTATGCGCTTAGAGCTGAGCGTATCC
>536FP000907 AT1G50490_1         :+U  EU:NC; range  -249 to    50.
GCATTACATTTGTCAACAAAAATTAATTGTTTCTTCTTTCAGATTTAGAATTAAAGAAAGAAGCAAACTAGCCGTTAGTTAAACGAAATTCAAAAGCTTCCAAGCGGCGCTTGTTTGCTCTCCAACGTTCACTAACAAATCCGCTTTAAATTTTCCCTTTTCTTTTTTATTCCATTTAAAGTCAAAGCGACGTCGTTTTCTCTCACTCATACGCCGTTTTATAACCAACCTCAGAGACTCTCATCGATCGATCTCTCTGTCTCTCGCATCGGAAGTACGAAGAAGGATCTTTGTTTTCTT
>537FP002377 AT2G37030_1         :+U  EU:NC; range  -249 to    50.
GCTAGGGAAAAAAAGAGATCATTTTTTTAATCACATCTAACCATAGAGACGTATGTTCGTACAGTTTCAGTATTTCAACTCTATCAACAAAAGTAACAGAACCGCACGGTTGTATAAAGTACTGTATCATTTAAAAGTTGCCCATCTCACCCTCTTTGGCTAACTGTCATGTCCCAACATTTATTAAGGAACTCTGATATTTCTACTTCTGCGTATATATATAGACTTGTCCTTCACTGTGTACTATTCATTCACAAACATATTCCTCTATCAAAAAAAGTTCAAAACATTCTATCCATC
>538FP003202 AT3G20060_1         :+U  EU:NC; range  -249 to    50.
ATCTATTGAGCATTTTACATGATTCAACATTTTACATATTTTTGTAACAAATTTTATCATTGGAAAGATTAAATAGCCGTTACATAAGGTAGGTGAATTTTCAATTCAAATGCATCAAAATAGCCGCTATAACCTAAGTGATAACGTTCGGAAAATGCTTTAGGATAATTCCTTTTTATTGCTTTTGAAAACGACGACGTTTCTTGTGTCGTACACGTTTTATAACCCAGACCCACGTCTCTCTCTCTCAAAGAAGAGAAGAAGAACTCTCTCTCTATCTCTATCTCTATCTCTCTTCTC
>539FP002856 AT3G06520_1         :+U  EU:NC; range  -249 to    50.
GGTAGTCCCAGATCAACGGCTCTTATTTTGACACGTGAACAAAACACAAAAAACACCTCGCGTTGTGATCTGAAGGATAAAGAAAAACAACAGGACGTTGTATTACATAAATTAGAAACGAGGTGCTGTTTTGGTGTTTTCCTTTTTTCGGCATTGACCTATCTTGACCGACTCATAATATAAGCATGCTTGTGTCGCCACTGTCTCTTTCTCTATATATAATAGCTCTCACTCTTCTCTGATTTTCTTCTGTTGAATCAAGGTCTCTGGAAATTTCATCATCTTCAGTCTTACTCCTAT
>540FP004785 AT4G37030_1         :+U  EU:NC; range  -249 to    50.
TTCTAGAGTGACTAAAACCATAAATTCAGACTATTCATTTAGTATGTATAATGACTTTATCCAACATAAAAAAAATCAGTAAAAATAATGAATACAACAGTAACATTCAGAGAGGCACATAGTTTGCTTGGCACGCCATTAATAATATCTGCAACCAATTCCAATGACGTCTTTACACACGTCTGACCACTTTTTCTTCAACAATTTCTCCTATCAACTATATATAACTTATTCATGGAACATTCAAATAAACTATAAAAAAATTCTCTCAACATTTTTATCTAATGGGTTCTCGCCTTC
>541FP000194 AT1G09090_1         :+U  EU:NC; range  -249 to    50.
GGCTTCTAATATTAATTCACTTTCAAAACTAAATAATTGACCATATATCATTTGATTTTTAAAATATGTCGTTGGAGTAAATCAATATTTTAATACTAAGTTATAATTCATATGGTATACTCGAAATTGTCAAAGGGTAATATGGATATTATTATTTTATTTTATTTTTTGTTAGAAGGGTAATATGGGCATTATAATCCGTCTTTTTTGACATTATATAAATTACATAGTATACAAAACAGCGTGAATAATGTAATTGTAGTGAATGCGGGAGGAAGAAATGGAATCTTCGTCAGAAGG
>542FP003263 AT3G22425_1         :+U  EU:NC; range  -249 to    50.
ATAGTCTAATTAAGTCTTGTACTAATTAATAAATACTAATATAAACTAATATTATATAAATTAATTAATTATCTAGTCAATGTATGGTTTGGTCTTAGTTGATGCATGGTTGATGTCTTGGACCGGTTATAATAACCAAACTAAATCAAAATTTCAGTTACTTAACCGAAAGTAGTCAAATTATTTGTCGGTTATAATGTACCGGTTCGGTTCGGTTATAAGTAAGATTCTGCATTAGCTCGAGATTCCATTAGCTCAAGGAGAATCAAAGCGTCGTCTCTTGTTCCTTCCGCTGCCAAC
>543FP004827 AT4G38580_1         :+U  EU:NC; range  -249 to    50.
CTTTTTTTTTTCATTCATGGAATTGGAATGAAGAAATGTTTTAAGCCAATCCAAAAAAGAAACCGAAAAAAAAAAACTAGAAATTAGGAAACCGTTAGCAAGAAGAGAAGAATCGAGACGGCGACTAGGAAACTGCTGGGACCAGAAAAGAAAGGTGACCCATCCATCATTCACTTAATTAGATACATACTGTATTACTTATTACAATAATGCCTATATATATTCTCCCAATTCATCATTTACTTCTTTACACCTCCACTTTCCCTTTTGCCCCTCTTTTTTACAGATTTCACTCTCTGC
>544FP004644 AT4G31650_1         :+U  EU:NC; range  -249 to    50.
TTAGTTTTTTCATAAGTTAAATAACAGAGACTAATGAAGACTCTGTTTATAAGTCTGTGCTTAAACAAATTATGTACGTTAATTCTCTGTAAGTTTTATTCACATAGTTGACTTTATTGAGGATCCCATACTGTTTCTATTATTGCATGTCAGAAGACTTCGAAGTAGGCCAAACCAAAAGAGTACAACATATCTTTTTACTTATTTGCATTATTGGATTTAAAAGAAAACAGAGTACTCTTCCAAAGCAACTCAAAAGCTCTAAACTTTCTGTGAATCTCCCCAAGAACAACAACAACC
>545FP004754 AT4G35770_1         :+U  EU:NC; range  -249 to    50.
TACGGTCTTCTTATCCGTCCGAGTCAGCAAGTTATCCTCTTCAACACGACTCACGAGGCACCGAGTTGGACTTATCATGATTCATTATCTACGCATTGTTTACATTTTGGAATCGACTTTGGTACATAATTGAATTTATCCATAGAAATGATAGAGACTCGAAGATCGGACATAAAACTTGCTGACGTGACACCCATACCTTTGTGTCTGTATGTATTATATAAACGCTATAGAACTAAGAGAAGAAGTATCTAAGTAGCATCAAAGCATTCTAAAAGAAGTTTCAAAGAAGAAGTGAAA
>546FP004438 AT4G23800_1         :+U  EU:NC; range  -249 to    50.
AATCGGTTTAGATCTCACTGATAAAGTGATAAGAGTTAACATTTCTTAAAGATAAACAAAATCCCTCAAAAAAGGAAATTAAAGAAATATTCTTCCAACTGTTGAAAATTCAAAAAGATTAACAATTTACAAATATATCCTCGGACGCCAAAGAAGTATCAAATCCACGAAATATTTTTTTGAATTTCGAATTTATCAGACCGTTGTGTTTCTTTCTATATAACCCCGAAGATATTTTACGGAGGCTCCACCTAAAATTCTCAATCCCTAAATTTCGAAATCTCACTCTCTCTCATTTTC
>547FP001099 AT1G58225_1         :+U  EU:NC; range  -249 to    50.
ACATATATGCATTATATGAAAAAGATATATCTTTTATATTGGCAAACATGACCTCTTCAACGAACACCTAGTCAACACAAACCATATTATAAGTTCAACTTTTCAAGTCAATCAAGTCAAGGCGTGTAAAGTACGGTTAATCATCCATTTATCCTATTTGACAACGACATATTGACTTGGAGAAACTTTGGAAAAATTGAATCCATTTTAGATCTTATATAAATAACTCATGTAGTCTTTGTTTCGGATATCCTTCCACTTCAAAACAACTCAAAAGTATTAAAGAAAACACCAATAAAA
>548FP004558 AT4G28320_1         :+U  EU:NC; range  -249 to    50.
TAATTTTTTTTTTTTTAAAACATCACATTATGCCTTGTCCCTTTTGCAAGGTAAAATACAAAAGGGCTATTTCAAGCTATTTTCTTCTTTCACAAAAGAAAATTAGAATTAATAGAAAAATATTATTTTTTTGTAAAAAAATTAATAGAAAAATATAGTAATTTGGGTCCTTTAAGTTTCAGATACAGTGAAACTAAATAACTAATAAACAACTAATATAAATACAAAGATACATAGATCTGTGTCTGTGATTATTCAATTTCTTCTGCTTGTTCGTATCTCCCTTGTTTGCTTAAAGCG
>549FP000370 AT1G15125_1         :+U  EU:NC; range  -249 to    50.
TGAAAGAAGGTTGAATAGTCTTATGGTGAAATCACATGTGACTGGAATGAAGTGAAGAACTGTTTAGTGGAGTGTGTGATGCATGCAGCAGCCACTTTTGAAGGACAGCTTGGACTTTAGAGTGAGAGTGAGATGTATGGCCCGCGGCGGCTGCATTAGACTGAATCTTATCCTTGACACTCTACAGCAATTATGTAGATTCTCCCATTTGACCCTCTATTTAAGGGTTAGCAAGTGTAATACCAGTCCATACAATACCATTACATAGCCATGAACGGTGGAGACGGTGCTTCTAGCTAT
>550FP004802 AT4G37470_1         :+U  EU:NC; range  -249 to    50.
TGTAACAATTTTATTGTTGAACAGAAGTCAGTAACTCCACGTCATGTACTCCATTAAATGTTCCAAAATATTTTGGGCTTGATTCCAAAAAACAAATTATCACGAATAGCGATGTTTGACAATCCAACAAACATGGTTCCATTCACCTTTTTTTGCCACCTGTAAATCGCGATATTTTAAATAATTTATTTCCTCTTCCACAGATACGAATTTTTTTATAAAGAATAATACGTAACACTCTAAAACAACACAAATATCATAATTTCTCCACGAACTGACTAAGAGAGGTACCAAGAAGAA
>551FP006338 AT5G64770_1         :+U  EU:NC; range  -249 to    50.
TCTCATTCAAAAGACGTGATTGCATAAATTATCATCATTTATTTGCTTTGCAAACAAGAAATATTAATTTTGTGGGGATAGATTCATGTTAATGTGGGAAGACAGAGAAATATCGACGTCAAATCCTTAGACCCATATGTCTCAATAACTTCCAAAACGTTATTCAATTCCGATATAAAATTGGGACCATAAACTGATCATAGAATCATTCATCTCTATATATAAACACAAAAAGGTTCAACAAAAGATAATTCTATATAACCAAAGAAAAAAAACTCTCTTCCAAAAATGGCAATTAGG
>552FP006053 AT5G54840_1         :+U  EU:NC; range  -249 to    50.
AAGAACAAAAGCTGAACAATCAAATGATATAACTAGTGAGCAGTGACACGTACACTTTGGGTTTACTATACTTCATGGAAAGATAATTAGTTCTAAATTGACTATATTACCCTTCCATAACAACACGCGAAGAGCTTAAAACTAAAAACCAAAAGGAACACACGCATCAACTAGGGGTAATATAGATATTTTCTAAGACGACGGGTCAACTACCAATCCATATAAACCGATTACTACCAATTAGCCAGTAACAAAAGAAAAACATAAAAGGAAAGGCAAAAAGAAGATGTGAGCTTGTGA
>553FP000430 AT1G18250_1         :+U  EU:NC; range  -249 to    50.
CCTTTATACGATGATACGAATATGAAGAGTTGAAAAGTGAGGATGAAATGGCCAGTTACATTATTTTGACTGTGTAAAAAGAAAAAAGCTAGTACTACGCACTAACTCTGGTCTGACAGTCTCGAGACGTGTGGTAACATTTGCCATTATTACATTCCCCAAATTCTCTCATTTTTTCAAAAAATATACTACTAATAAATATTTTTCTTAAAATTCCATAAAAAGCACTGAGAAGTAACAAGTTGATTCAGTCTCACTCTTGCTCAGTAGAGCTCCCATCAATGGCTTCAATCAACCTCT
>554FP004925 AT5G02750_1         :+U  EU:NC; range  -249 to    50.
AAGTGTAAAACTTTTGCCAACTCTTCTCCATTCATTGCTTCTTCACCTTTATTCTCCAATCCCAAATTTACATCTATCAATTACATCAAAACCCAAACAAGCAAAGCCGACAATAATCTCTTTTGTACCACAACCATTTGTTTTTTCCCTAATAGAAAAATCACCAATATTTTATTATTACTTCCACCAAATTCCTAATGACTTAATACAATGTATATATAAAGCAAAGATTCGTCAAAAAGTGAAAGTGTTAACAGAAGTGAGAAACGAAGCACACAAGATCTTTAATATGGAAGACGA
>555FP002899 AT3G08630_1         :+U  EU:NC; range  -249 to    50.
TAGATAGATACCTTACCAATGGAGTTTATGATTTTGCTTCTTTCTTGTAACTTTCCGGTTTTAGGCAAATTGTGTGTTATGAATCGGCCAAGGTGGTTGGTGAAGTAGTTGACTATGATGACACGTGGGGCTCAGACACAGCTTTAGGTTTCACAGCTGGGAAATGGGCCCGATTGATTATTTATTGTTTGTTTCGTAAGAAAACCAAAAAAAGGGTTTTTAAAGTTGGACGAGGTTCCCAACTTTTTCACCACTGGCTCCTCTGTGATTGATTCCATTCCCGTCTAAAATATCTCAGAT
>556FP001263 AT1G66040_1         :+U  EU:NC; range  -249 to    50.
ACCAATTACAAATTTAATTTAAATTTGAGAAACATTTATTTTCCAATAAACCACCACTAATCACGTCTTTATCATTTACATTTTGCAATAAATTCGTCATATATTTGACCCAAAACAATTAAGGAAAAATAAAATATATTAGCTGCCATTCTGTCACGACTCACGATCTTATCGAGACTGTGAGATTTTTTTCTTTATTTAATTCGTTTTGAAACTTTTTAAATACGCTCTCGTTTTTTTTTCTTCCCCAACAAATTTCAAAACACGCCTCTTCATTTTTCCCCTTCCTCTTCTCATCTC
>557FP002039 AT2G24330_1         :+U  EU:NC; range  -249 to    50.
ACTCTCAAGATTTTGTTCCTAAGTTATAGATTTTTACTAAAAATTATTTTGAAAATTCATTCAAATTTCAAACTTGTATCTCTTAAATCGTTAATTAAATAACACTAAATTTTAAGTTAATATTCTTTCTATATTTTTCAATTTTCACACTCAATTTAAATTTAATATTACATAATTTATTCACTAAACCTTCAAATTATTCTAAAAAATCAAACATATATACAGTCTCCAATAAACCCCTAATCAAATAATCCCAAAAAGTTTTGAGTAAATTCTGCGTTTCCTCTTTGGCTTCTCGAA
>558FP003122 AT3G16650_1         :+U  EU:NC; range  -249 to    50.
GAAGTGAGGTCCTAAGTTTGGTATTTATAGTCGAAACTATAGCGTAGGGTTTTCAGGTAAATTTACAATTCTCGGTAAATTACAATTTTGGGCTTTAACTGTTTCCAATTTTCTATTTTTTACCCTTTCCTTTTTTTTAAATAAAGGAAATAAATCTGAACCGACGCTTAATGAGCCGGGTTTGGTCCAACGGGTGGGGATTCGAGTGTTGGGCTACGTATAAATAGTGTTCGGGTCGGATAAAATCCTATTTCCCTCTCTTCTCTTCCGTCTTTCTCGTTCTGTTTCTGATTGTTCGTG
>559FP004655 AT4G32040_1         :+U  EU:NC; range  -249 to    50.
TACACTCTAGAACAGAAGTTTTGTAAGCAAATCATTGCTCACAAAACTTGTGAATTACAGAATTACAGGCTCTTGTAGGTTGAGTTATTTTATGCTTCATTTTGGTTACAGGCTTTATGTTGACATTAAAACAAAGAGATTGAAGTAGAGTCCAAAAAAAAAAAAAATATATATAAATATAAAATTCAAGATTAATTAAAAAATATTGGTCTTCAGAGAGATAAATAACTAGGGGAAAGAGAAAACAGTCTTCTCTTCTCCGATCCCAAAAACGCAGGAAAACAATGTCGTTTAACAGCT
>560FP003046 AT3G14310_1         :+U  EU:NC; range  -249 to    50.
CTCCTGTCAATTTCCGTATAATATGAATAATATTCTGATTAAAACATAAAACGAAGATCTTATCTTTACGAGCGAGGCAGCTTATATAACCCAGTGGAACGTTTTTTGTTTTTCTGAAAATTCCACTCAAATAATAGAATCAAGAAAAGTAAAACCAGAAAAAGCCATTTTAAATAAATAGTATCGTGTTTGATTTTAATTTCATCAACATAATTATTATATAAACACCCACTCTTCACGAGTACATTCATCATCACTCACTAGTGTCGAACAATGGCACCATCAATGAAAGAAATTTTT
>561FP005091 AT5G08540_1         :+U  EU:NC; range  -249 to    50.
GACCAAATCACTTTATATTGTGAACTAAATTTGGGATAATAATCCGATTTAACATGGGAGTAACAAAAAATTCTAGCTTGTGTGGGTAATTAATCCATTTGTTATTATGTCTGCTGTCTGCTGAATTCACTTTTTCTTCTTGTTAAAAACCATTTGATGATCGTTTATAGTTAAAATAAATGGGCCGAGTAAAAAAGGCCCATTAATGACCCCTTCAAATAAATAGAAATTGTTATATCTTCTTCCTTCACCTTCCGTCGTAGTTCCCCGACAAGCTAACTACTGTTGAGCCCCGCCGCA
>562FP004013 AT4G05200_1         :+U  EU:NC; range  -249 to    50.
AATTTTATGATTCCCCGAAACCTTTGACCAAATATGTTTTTTAATCATATTATTATGTCAATGATTACAACAGCACATTTTAATTTCATTATCTAGACAGGCCTGCCTAACCTATGGAATATTGAAGTTTGAACATAATAATTTGATTTAAACAATCTTAATTATCAATGACTAACTGTAGTAATTAGACTTTGAATCCCACTAATTCCAATGAAGATTATATTAAGAAACTCAAAGAAGAAGAAGAGCAAAGAAAACAAAAACATGTCTTCTTGTTTCAAATCCTCTGTTTCTCTGTTC
>563FP002486 AT2G40980_1         :+U  EU:NC; range  -249 to    50.
GACGATTCAATGCCTAATTTCATATTACAATAAAGTTGGAGAATGAATGAATGAATATACAGTAAGAACGAACTAAGAAGACCGCAGTCTTTCATCGGCCCCTACTAATTTTATTATTGGTTTTTTAATAATTGTTATTGTTAGTGTTTCGTACTTTTGACCTGTCTTGTAATTAAAATATATTTATTTATTCCCCAAACAAACTACCCAAATAATTTATTTATATAAAAAAAGGTAAGAACACAGGTCAGCGAGTTGGACTCATCAAGCTTAGGGAGAGAAGAATCGTAGAAGAAAACT
>564FP000256 AT1G11362_1         :+U  EU:NC; range  -249 to    50.
GCTCACATATCTAAAAATTACGAAAAAGGAAACCGTTGAAAATCTTTGCCATATTGCTATTGATGTAAATCATGTTATTAGTATAAAGAAGATACGTAAGCCTCTTTTGTCTCGAAAAGGCTTTATTATTATTTGGTCAAAGACTATTATGGTAACACAATCTGTTAGCAACTTGGCATTAAAACTGTAGATGCGTCCGATCCCCCACCCCCTCTCTATATAAATCACACCTAGTTCTCTAAAATCCTGAACAAAAATAATGTGTTTAAACGTTAAAAGTTGTTTTTTATTTGCTAATAT
>565FP004129 AT4G12880_1         :+U  EU:NC; range  -249 to    50.
GCCATCCGAATTATTTTAGCTAGGTTGATATCAATATAATATAATATAATTTAAGAAAAAATAATTTAAAACGCATGTTGTCGGTGGAATAATTATGAGTTCGTTTTATCATAAAGGACTGTGATTGATTGACTAATGATTTTTTTTTTTATATAACTTAAGTTACTGTTTTGCCAAAAACAATAATTTAGTGGAAGTGGAACTGATGAACTACTATATTTATGATAGCTAATTAATTCTACAAGGGAGAAAGAGAGAGAGTTTTGCTAGAGAGAAATGGGGAGATCTATGGTGCTAATC
>566FP002472 AT2G40530_1         :+U  EU:NC; range  -249 to    50.
AATTTTCCAACAAATATACGACTTGTCCTAGAACAAGGCATGCAATGAGAGATCATTACGATAGAAATAAAAAGATAACATAGATAAATCAAAGAAAAGAAAAAGTAAGAAATTGCCATGTTATAAATCCATCATGACCTTTGTTTGCCAATTTCAACAAAGTTGGCCCTCCAAATTTAATAATGCAATGCTACTTTTCTTATATAGTTACTCATATATATGTATGATCTCTATTATAACCACAACGCTACAATCTCTTCTTGAACCTAAAGAAAACAAGAAGAAAGAAAAAATTCATAT
>567FP005585 AT5G35450_1         :+U  EU:NC; range  -249 to    50.
ATATCAAGTTACATTTTTGCAAACAACAGGTTTCAACTATGTCTCCTGTCTTTATCAAAAAAAAAACTATGTCTCCTGTACAAGTGGTAGACAAGTTGTTACAATTATTCTTCATGTGTCGCATCTAATTTAATAATCCGCACTATAAAAAGTATGATTTATTTAACTAAAAGGAATCACTAGAGTCTAGAGGTGGTAATCGATCAGTAATCATAATATATATTATTGTTTAGAAATGTGAGAACCCTCAGCCATACGGTTGAGTTGGAGTAAACTTTTAGCTGCTTCTAGATCTAATTT
>568FP002722 AT3G01970_1         :+U  EU:NC; range  -249 to    50.
CAAATTGTAAATCAAATAAGAAAAGAATGATTACCTCAGAGATCTAGATGCATATTGATTCTTGACCAAGAAATATGTTTGAAATTTGAATCCATTGAACCAAAATTTGAAGGAGTTGCATATATAATAATATAAATCAGAATGATGTAGCCGCCACACCTTTTTGTTTCCACAAAACTCTTTTTCTGTGATGGATCCGCTAATGTAGCCATATTTTCAATATATATCACTTTCTCTGGCATCTTCGCTACCGTGTACGTCTCTCTTTCTCTCCCTCCCCTCCTTGGCTTTTTTCAAGTT
>569FP000074 AT1G04410_1         :+U  EU:NC; range  -249 to    50.
TTATCGCCACCATTATCTACTGTTTTGATTCACGTATTTGAATACTCTGGGCTAAACGATTTGGGCCTAATGTAAGAGGCCCATTAGAGTCAAAAATATATATTGAATAATATCTTGTTTTCCTAATATGATAGGTCTAATCTCAGATTTCGATTTATTTCTTCGAGATAATATGATTATATTAGATGACGTGGCGGTACATCCTTCGATATCTTCGATAAATACGCAAGAGTGAGCTTCACGGTCAGACAAAAGCTGACTCTACGCTCTCTCAAAAGTCGAATATCCCAAATTCGATCC
>570FP005214 AT5G13570_1         :+U  EU:NC; range  -249 to    50.
TTTAGATTATATATTTTATAGTTGGTAAATGTTAAAATAAAATCTTCATATCTATTTTTTTGGTAAAAAAAACAAAACATGTAAATGTTTTTAAACGTTGCCCAAAAAAAAAAAAGGTAAATGTTTTGACTAAAAAATATCCAATCGAAACTTGGGTCGGATCTCGGATAGTTTTATCCACCCTAAACAGAGACGGCAGCTCATAACTCAATCAGCCATAAAGGCCAAAGAAGGGCCCACCTTTTAGATACACACAATCGTCGCACTCTCAGATTCTTCTCCGGAGCGATCAGATTTCAC
>571FP005395 AT5G20740_1         :+U  EU:NC; range  -249 to    50.
ATTTTTGTTATTAATCTATGCATTGCACAGTCTTATTTCTTTCGCTGGATTCGCTATTCTCTGTTCTGTAATATGCGGTGCATTTAATTTTACAGATTTTCCCCCATAATCAAGAGATGCTACATTCACCTTCCTACCCCTATCCTTTTACACGTAAAACACGTAAACATAGGAAATATCTGAGGGTAATTAAGTAATGTTCTACGGACCTACGACTTTAAATTCTTACCCACCACCACTCTCCTTTTCATTTGCACACATAACCCTAATTTGGTCTCTTACTCTAACCCGAGAGATAAT
>572FP000266 AT1G11670_1         :+U  EU:NC; range  -249 to    50.
TATTCAATTTTAGTTACTTTTTAGCCTAAAGAGTAAGATACGATTAGGATCGGTTCACCACATGCCAAACATGCAAACGCCTATTTTGTGTAAACATTTTATATAATTTTCACGAAACGGATGTTATGATTAAAAAAAGAAACAAGGCTTATTTTCCTCTTTTTCAGCTTTGTTTTTTCTTCAATAATTTAAAAAATAGCAGACACGGCAAAATCGCCTTTATATTACACCTACTCTCTGAGCCAAGTCGCAGAAAGATACAGACTTAAACGAAGATAGAGATAGAGAGAGAGACGAAGT
>573FP004388 AT4G21920_1         :+U  EU:NC; range  -249 to    50.
TTTTTTGTGTTCTGTTTTGGAAGTAAATCAGTTACAAGAAGTGGATGAGGATGAAACAGCTTTGGTCAACTAATTACAACGTAACTTTGAAAAACAAGACCTTCTACGTAAAGACTAATCAACCTTTGTATTCTCTCCCAACATGGCCGTACAAATCTAATCTTTTTCCCTCGAGCCTTATATCCATTTTTTAATATTAACAATCAAACATTTAAGCTATAAATACTTATCTCAACAAACTCAATCATCAAATAAACACAACAAAATGGGAAACTGCATATGCGTAACGGAAAAAACGAC
>574FP002932 AT3G10090_1         :+U  EU:NC; range  -249 to    50.
AGAGACATCTTTTTTTTTTTAGCAACTTTGATCGTTACAAAATCTAAAGGTCTTAATTGTTACAAATCTATAACGGTTACACGTGGTAGAGGAATGGAGATGGCTCCACCTTCTTTCGAAACACTAAAGAACCGGTTCGGTCTGAGATTAACTGAACTGATCACTTATTAAAACCGGGTCAAGTTTTTTTTGACTTTTGGTCGACATTATTTTATTTTTATAAGTCCTCTCTCACGAAACCAGTTAATTATTGGTGCGTCTCTCGAATTAGGGTTCTAGGATCTCTGCTCTTAAAACTCT
>575FP000084 AT1G04800_1         :+U  EU:NC; range  -249 to    50.
TTTTTCAACTATATTTGCATCATATTTTTCTCTTTGTGTTGGATGAGATCAATATGGCAGTTGGGCAGACAATGAAACATAAAACTTGTCCAGTGACCGGTGAAACATCTTTAACTGTTTTTACTCAACAGCAATTATATCCTAGTTGTTGTACAGGTTGAATCCATGCACATTGACGAAAAGTGCTTATGCTATCACGATCTCTCTCTAAGTCTATATATATACTGCTCATGCAAGAAGCAATTTCGTATCAAAACATCCTCTTCCAATAGCTTCTAATATTTTAACTACAAACATTTT
>576FP003154 AT3G18010_1         :+U  EU:NC; range  -249 to    50.
CTCCCATTCTCACATTCACATACAAAGATATCTCTCAACTTTATCACTCTTCTCCAAACCCATAAGCCAAAATAGCCAAAACTACTTTCTACCATTTGTCTATTACTCCTTCAACCATATCATTCACATCTCCTCAGTTTCGATAAAACAAACAAAGCCCTAATATTTTTACTTGCTATATCGCTGTCTCTCTCCCTTCTCCTCTATAAACATACATATAAATTAAGTACACACCAAAATGTGGACGATGGGTTACAACGAAGGAGGCGCAGATTCCTTCAACGGAGGAAGAAAGCTTCG
>577FP001597 AT1G78110_1         :+U  EU:NC; range  -249 to    50.
TTATCCATCAATTTTTCACAAACATTTTTAATAGCAACATTTTACTAAAAGAAAAACATTTGGCAAAGATGCACCACCGATTTTTATTTTATTTTTCACTTTTTGAAAAAAGAGGTTAGTGAAAAAGAAAGTTTTTTTTTTCCACGCAAAAGCAAAAAGCATGTAAAGCTGTCACAACACAGGAATATCAAAGCCTGAAAAAAAGAAGAAGAATTTTATAAATCCAAACATAAAAAGCTGAACCCTTCCATCGATCCAAAAACCAAACACCAAGAAAACAAAAGCAGACTTAAAAGAAGC
>578FP005292 AT5G16880_1         :+U  EU:NC; range  -249 to    50.
TTTTTTTTCCTGAAACCGGCGTGAAGATTTTACTGGCAAGAAAAAAAAAAAAAAACATTTAATGATCGATTATTTTTTGGTTCGTTGGATGAAATTGCGTAACGTGATTGGTTGATATGAAAAAAATAAAAATAAAAAAGCATATCTTTTTGAAAATAATGTTTAGCGTAAAGGAAGGGAAACATAGTCAGGATAAAGTAATTCCCACGACCAAACACTTAAAAAAGGAACGCAGTTTTCTTCTTCTTCAGGATTTGTACGGCGTCAACGGGCATTGACCTTGTCGCAGATTTTCCTCTC
>579FP001528 AT1G75270_1         :+U  EU:NC; range  -249 to    50.
GGTTTATAGTGTACTTATATATGGAATCTGGACACAATATAGATCAAATTCATTGACAAATACATTCTAACATCAATTTTGGTTTGTATTGGTAACACTTGGACAATGATTTGACCATTTGATTGGTGCAAAAAAAAGAAGGAGACTAACCAATTGGAGAAGGTTCGAATATATCGTAACAGCCACTTCATCAATGACGTCACAAATTTCATGAACATATTTAAAGACCAAAGATTTCGTTTTCCTTGTATTTTATTTGAAAGACATTTTTGCCTATTTCATTCATATTTTGCTTTTAAA
>580FP003390 AT3G27270_1         :+U  EU:NC; range  -249 to    50.
AAGATTTTGATGAAATATATAGAAAAATATATTGTGTTACTTTTAACAGTATCATTTTTTATTATAATCTTGGTCCTAAGCAAAACTAAATTTAGTTCTATAGTGTACTTGGAACCGAACTAAACCGAAAACGCTGTCGCTTTAGGTTTTGTTTCCCTCACCAAACCCTTTCATCGTTTATCTAAACAAACCTCAACCATCTCCATCAACCATCGTCTCTATATATGTATCGACGACTTCAAAAGCTTCAAGTTATTCTTTATCAGTAATGGAACCAATTACTTATTCCAAAGATCTTCC
>581FP002619 AT2G45580_1         :+U  EU:NC; range  -249 to    50.
TAAGAAATTTAGGCAAGTATGTAAGGTTCAAACTTTCCATAAGTGGGCATGACAAAAACAAATTTTTAGAAACTCAGATAGTTTGTAGGTGTTATAAGCAGCAATAAACATATACATTATGCAACCGATTGACAGTTTTTGAGAACTTGTTTCTCCATTTTAGATAATATCTTTAAACTTGTGAATAAATTCATTAGAAAAAAAACTTAAATTCATGGATATAAAATGCATGATTGAGTTATATTTTCTAGGCACTCTCCAATTTCATTAAACAAGGAGAGTAGAACCTAAAGAAAAAAG
>582FP004631 AT4G30900_1         :+U  EU:NC; range  -249 to    50.
TCTGCTTCTGTCTTTTGTCGGATAGTTTTGAGGAGGAGAACGGAGCTTAGCTTAGCGCCGTGTTTGGATCTTCTTCGTCTCCTTTTTCGTCAAAGGCGTCGTCGTATCTTTACAAATATAAATCTCGGTTCGGTTTTGTATTCACTTTGGTTTAATTCGGTTATTCAACAAAACTATCTCAAACAGTTGTTGTTACTCCTGTTTGGTCTGAACGGTTATTAAAAACTCACGTGTCTGTAGGGGTTCCATGTCTCGGGTTCGAAGCTTGTCTGAAATTAATTTTAAACCTTAAAAAAATCT
>583FP001711 AT2G02250_1         :+U  EU:NC; range  -249 to    50.
ATTGTTAATAAGAAAAAACCAAACCCAAGAGTAAAATTTGCTTTCTGAAAAAATAAACCAATAGTCAGTTAAAAAACAGGCAGCGTTGCGTGAACGTGTAAGGACGCACGCGGCAGGGCAATGATGCGAATAAGGGTAGTTTCGTAAATATGTGTGGACGACTATAAACGAGTCATTTTCTATTTTTTAACAACATAGGCCGACTTTAGAAGATTTCTTTAAATTCTGAGTTTCCAAATGAAGAAAGATGATACAATCAACAATGGGACACAAACAAAGCGTTGACTCTAGAGGCAAAGG
>584FP006079 AT5G55750_1         :+U  EU:NC; range  -249 to    50.
TTTGGGACATCTATTGATGAAAATGGTACCGATCGGTATATATCTATATATTCCAAAGTAATACAAATGCGTTTTAATTTGTCATTACATGACAAAAATTTGTCTACATCAGCTAAAAGACACAAACGTTTTCTTCAGAAATCCTCCAACACCCCCGACATGTGTAATGCCATGCGGCAGATAATACGAAACCGAGGAAAAAATTCATCTCTTTTTATTATAAATCTCAAAACCAAAGACCAAACACTCATCATTTTCTCTAAGTCATCATCATGTTGTCTCTTCAAGCTTCTCTCTCTG
>585FP001837 AT2G16005_1         :+U  EU:NC; range  -249 to    50.
CAACTAATAAAGAGTATAGGTATGCATGTAACTTATTAGCATAACACGTGATTTACATGATTCTTGGTACTCAAACGAGATCATACCAAACAGAAAAATATATCCTATAATACAGCATTACATCCATATTTTTAAGATTATCGCGTATAACGTGGGATATAAAGTAATATAGGGGTATTACCTTTAGCCTTAATGCAAAATCTTATGATCTACCACCTATAAAATAGTAAGCATGCATGTAAGCATAACACGTACTACATACTTCTTAGTAAAACTAAAAAGAAAAGTATTTTTCTCTAG
>586FP000193 AT1G09080_1         :+U  EU:NC; range  -249 to    50.
TGTTTTGGATAACTATACATACATACGAAGAAGTCGTAAAACCTTTGAAAGATTTTGCGATGACGATTTAATGTCACGTGTCTGCTTGTGATTGGGTACTTTACGTGTGTAAAAAGTAAGGAGCGCGCCAACACAAAATAACCCATTAAGCTTACGTGTCAAGAAGTGATTGGAGAGGACACTCTACCGAGGCTAAATACGAATCATACTGAAGCACATATAAATAGACGACGAACTTCATACTCTTCCAAATAAACTAACAAACGAGATCGAAGAAGAGTTCTCAACAACGAAAAATGA
>587FP001767 AT2G04810_1         :+U  EU:NC; range  -249 to    50.
AAAAAAAACGACCAAGAGCTTTTGTATATATATTTGATATTTTAATTTGTTATATATAGTAAAATAAATGCCTCGGTAATTTCCATCAAGAGCTTTTGTATATTGGATGCTACGATCATAATATATAGTAAAATAAAAACATATCATTTACAAAAAAAAAAAAGAGGAAAACTAAAACGCAAAAACCCTAGTGTATTTGATACAAAACCCTAGTATATATAAAGAACAGAAAACCCCTCGCATGATTGGTAAAGTAGTCTGAAGACATGGAGACGTGTAACGGCTTGATGAGAAAGAATA
>588FP006128 AT5G57390_1         :+U  EU:NC; range  -249 to    50.
TACTAGTATTGATTATACGTAGTCTCTGCATGTGATTTTCTAACCAAAATTATCAAAATAATTTTATTTAGCTTGGAATATAGACTACAGAGTCTCGACGCTCGTGTTCTCTCTCTCATATACATTTCCTCACTCGTCTCTCTCATCTTGACCTCTATATCTGTGTCGTGTCCTCTCTCTTTCTCTCTCTATCTATCTCTCAAACCCTAGAGGAAGGAGTTAAAAGACGAGAGACCTTCCACTATTTCCAAAGTCGTGAAATCACCAGAGATCTTTCTCTCTCTCTCATCCAAAGACTTC
>589FP003793 AT3G58580_1         :+U  EU:NC; range  -249 to    50.
AATCTTGATTTGTCTTTGGTAAGTCATGTTTAGTTGTGGATTATTTGTTTTTACGCATTTTCTAGATTTTAAAATTTTATCTTTATATAAACAAAAATAAAACGAAAAACTTTCAATCTTTGAGCGCCAAAACCAAAATTTTCATCGAAAAGGAAGATCAATTAAAATATTATAAAATTTCATAATAATGTCTTCAAAGCACAAAATAATAGTTTTAGTATTAAACCCACTCGGGGAAAAAAAACACATAAAAAAACCAAAATCGATTTCATTGATTTTTTCCATATTCACAGCGAAAGA
>590FP003013 AT3G13224_1         :+U  EU:NC; range  -249 to    50.
GTTTAATGGAAGGAGAGACAACAAAGTTGATATGGCCGAGTTGGTCTAAGGCGCCAGATTAAGGTTCTGGTCCGAAAGGGCGTGGGTTCAAATCCCACTGTCAACAATTTACTTTTTTTTTTTTTGTCTTTTTACAAGAATAGGAAAAATAGACAGCTGTGTAAAAAAATATTAACTTTGTTTTGTTTCCACAAGTCGATGTCCAAATTTAAGAATATATATATATTACACGATTTAGCTATCTCCTCTAATTAGATGAAGAGACATCAGATCTTATCAAAACCCTAGCTTTCGGTGTCT
>591FP003330 AT3G25040_1         :+U  EU:NC; range  -249 to    50.
AAACACCTAACTGGTGGAAAGCGTCACTGGTTAACTAACTCTTACCTATCTTTTCAATTTGTACTTTGCTTTGGTTAATTTAGATAACCACCGGTGTTAAACCAAACCGATTAGCATCCGGTTGGCTAGCCCAAAACTAGGCCCATAACGAGAAGTCATGGGCTTGCTTTCATTAGTCAAGTTTTCATTTATCTTCTTACCATTTATTTTCCAAGAAAATAAAAAACAGAAAAAATTCGTGGAAACGCCATTAACGAGATCTAGCACAAACTCGTAGTGTGGTGTAGAAGAAGACAAAAG
>592FP006293 AT5G63110_1         :+U  EU:NC; range  -249 to    50.
AAGGTGAAATGTGTAAATAGATCATACTTAGCTAAAAAACCCTTTACATTTATTTGTCTAACATTGTCTACCATTAGGAAAACAAGTTAAAAATAATTCGCTATGTTTGAATCGAATTTGGAATTATATAATCGATCGTTAGTTTAACATTCAGTAATTATTAAAATTAAATTTTTAACGCAAAGATAATAATGTAAGTAATCATTAATGTGCGTGTATATATAAGCTGTGCCCACAACTCCTAGTAATGACTTTCTCAGGCATTGTTGACACAAATTTTGCTCTGAGTAAAACTTGGGA
>593FP003028 AT3G13662_1         :+U  EU:NC; range  -249 to    50.
AATAATACTTTCGAAAAAGTACTGGTATCCACTATCAAACTATGCAGAGTACGAACTAATAATATACATCGATTGGTCTTTATCACACGTTTATAAAAAAAAAGAATCCAACAAATCCCAATATTGTGTGTTTTAACTGATCACAACTCACAATATCCAATGGATCAATCATATTTTATGGAGAAATCTCAAAAGAAAACGTGCCTTATTTCATCTCTATTTATACACACACAAAACACTCGTTTATTTATAGCACAAACCTTCATCTAGAGACACAAAAACCACAACATGACTAACCTC
>594FP004373 AT4G21670_1         :+U  EU:NC; range  -249 to    50.
ATCAAAACATGAGATCAGAAACACAAGTATAAAAGTACATTACAAGTACGGTATGAATCGAAAAAAAAACAGAATTTGACAGGTTTTGAGCTGATAAAAACTATTTCAGGCTTTTATTAATTTTTAAAAATAGTATTAATTGTTTTTAAAATAAGACATAAATAAAAAAAAGAACGGTTAAAGAAAATGAAGGGGCCCTTCGTGTTTTGTTTTCCCTTAAAAAAACCAAGGACAAAGGCATAATGCCGTATTCACAATCTTGACTCTTCGTTATCTGGATCTAGGGTTTCTCTCGATTTT
>595FP001700 AT2G01930_1         :+U  EU:NC; range  -249 to    50.
TCTTCTTCTTCCCCCAAATCTCTTTACCCTACAAATAACCAAAAATAATCTCTTCACCAAAAATATTATATTAAAGTGTCATTTTTAGGATTTTCTAAGAAGAAAAAAAAAACAGGGAAGATCTTTTTAAGCTTCTCTTTCCTCTCTCTTCTATCTTTCTTTCTCTTTCTCAATCTCTCTCAGGTTTCTCTCTCCTCTCTCCAGGAGGTCAAAAAATTCTTTAAAGAGCCGTTTAGACCAAACCCATGTAAGAGATTTCTCTCTCATCAATCTATGTCTCTTTCTCTCTCTTTCGAAAAT
>596FP004004 AT4G04810_1         :+U  EU:NC; range  -249 to    50.
CATCACCTCGAGCATTTTGACAACAACTGTAGTCTGTAGTATGTATGATTTGTAACTTGAATAAAACACACTCTTGTCTTGTAATACAAAATCTATACTATGTTACGCATCTGTGAGACTCTATTGACACGTGCATGATACACCAGTCTAAAGATTCACAACAGTTTCATATGAATCTAGACTCAAAACTAGGAACCATACATCACTGAAATTATGTACAAATAGATCACTGTAATGATTCAAGAACCTACCTGATCATTACGCTTGCTTGCCTCTGTTAATATTTCAGCTTCTGGTTAC
>597FP001317 AT1G67580_1         :+U  EU:NC; range  -249 to    50.
CTACCAAAAAAAAAACTCAAGACCATAACATGTTAAATTTAAATAAATAAATATATTTTTGGTTTCAATAATATTGTCGTAGAAGTTTTAAAATATTTTAGAGATAAAAATAAAAAGAAACACATTGATTAATTACAAAAGTTAGGGGCTCCTTATACCTTTTTTTTTTTCATCAAGGGGCTCCTTATACTAAAACAATAAAATAGAGGGGGCGAATACAAAAACACGATTTTAGAGACCTAAAGCTTTGAGCTTTCGACGAGAAACTTTCTTCTCTCTCTCTCTCTCCGCCATTGTTCG
>598FP003615 AT3G50610_1         :+U  EU:NC; range  -249 to    50.
ATTAAAAACGGCCTTGATATATAAATACTTTGTTGATAAAAAAATATATATGAATACTTTGATAATCTTAAATTAATAGATAGACGGTCCAAAATCAACCAGTGTGGCCATTGTGTCTACACATTAAATTTAATGAACAGCAACATAAGCAATCTCATGGCACTATAAATACATTCTCTTTGGGGCACTCTTACTGCAAATTTCAGCATAACTACTCATATATACAAACTCCTAAACCTTGCTTCTAAATCCACAAAAAACAACAACATGAAACTACTCTCTATCACTTTGACCTCTATC
>599FP001245 AT1G65450_1         :+U  EU:NC; range  -249 to    50.
CGTTTTCATGTGACTGGATAAAAACGACGTCTACGTAGCACGAAACTGCTTTGTTTGTTCTTGTAACGATCCGTACCATATCTTTTTTTATTAAAAAGTCACATTTATTATGGGATCAATAATTTACTCTCCATGGATTATTTCATACTATAATGTACACGTACATTATCATAAAGCCAAGATAAAATTAAAAACGCCTTTTACTACGTGTTAGTCTATATAATATAGATTAAGTCTGAAACCCAAATCACAAACTTCACTCAAAACCTAATTAACTTAGAGAGAAAGAGAGAGAGAGAA
>600FP003623 AT3G50840_1         :+U  EU:NC; range  -249 to    50.
ATATTATTGTTCTGTCCCAACAAATTTTCAAAGCATGATTGAGGCATTTTAAATCATCATTATATATACATACAAAAAAATAATAAATTTTGGGCCACCATATCTTTGTTATCCGCATTAAAACCATAATTGGTTGAAGATTTTTATAGTGTTTTTTTTAAAAAATACTCTAACCAAAGATTAGTTAGAATCATTATGTATTCACAAATAAGAAGTTTATAAAGCAAAATTTGGAGGGAGTTTATTAACAAATGAGTGCGACTTTGCCTCTTTTCAATGCCCAATTTCTTGAGATTCTGG
>601FP003603 AT3G50280_1         :+U  EU:NC; range  -249 to    50.
TGTTACAATACGCAAAAAGGACAACGACAACAAACAATTTTTGAACGGTCTTTAAGTCGTCGTACACAATTCTTTAAAATAAATAGAATCTTGTAAGTTGTTGGCTGTAGAAAAATTTCCTTATCTTATAATGATGGTAAATATATGGTCTATGTTAAATGATGGTACACAGAGATGGTGTCACATTACATTAATATTGTTTTCAACTTCCTTATCTTATATAACAGTCTTGAGCTTTGGCTTTAAAATACAGAACAAAAATGGCCGACGTAACTTTTATTTCCTCAAGCATTGTTCGAC
>602FP000073 AT1G04360_1         :+U  EU:NC; range  -249 to    50.
AACTCCTAAAAGATTCAGCAAAATGATAACCTAAATGATGAAAAAAACAAAGTAAGATGATAACCTAAATAAATAAATGAGTCATATAAGAAAGAGCCTCTGAAATCTCACCAACTCTTTCTCTCTCTCTTTCATTTCATTACTTCATCTCTGTTTTTCTTCTCTACCACTATCTCTTCTACTATTCTGATCTTTCTCTTACACACGCAATTACGTATATATAAACACTTTCAGAGTAGGGAGGAAAAAGATTCAATAGAAAATAATTACTTGATTTCTTGATTTTTTTTTTCGTTTTCT
>603FP002726 AT3G02170_1         :+U  EU:NC; range  -249 to    50.
TAATTTTGTTTTCTCTAAATAAGTTGCCTTGTGCTGTCATGTGCGTAACTATCATCTTAGGAGATGAAACAGATTCCTCATTATTTGGCGAGCAGAATTTTTCAGAGCTCTGACATAATTAAAGAATATATAAGATTACTAGTGTATATAATACTAAAATACATAAAATCTCATACATGTATAAACTTTATATGTTAACACATGTACATGCATTACATTATATATGCTTCAAACTTCAAAGCCTCCTTTGACAGTTGTATCTTTGCCTTTAAAGATAGAAACCTCTCTCTCTCAAAGACC
>604FP006182 AT5G59470_1         :+U  EU:NC; range  -249 to    50.
CCAAAATTACAATAACTACGATATTCCCGTTACCGTAGAGGAGGAACAACAACTCCGCGTGTGTTTTCGTTTTTCTAGGTTTAGAAGATTTTCCGATTTGAAGCTCCGTCCAAAAAAACACACTTAGGTTTAACTGGTCTACACCTAACCGATTCAAACCGTGCCAAATTGATTTTTTTATTACCAAACCAAAGATTCTATTGGTTTAATTTTTTGGTATTTATTTGATCATGTCTGAAGAATCCAACCAAATCCAATCTGAAAAACAGCTGAACATAAAAAGTCAAGGAAGCAACTTGA
>605FP001129 AT1G60750_1         :+U  EU:NC; range  -249 to    50.
TGAATGCTGATATGAAATCATCAATGACGACGTCAAAGTTTATAGAACTTATATATTCTTTTCGATCATATAATAACAATTTTGAAGTAATACTAACAAATGAAGAAGAATACAATTTTGTTTTTGTCCTCTTAATTATAAAAAACACTCTAGAACATTGTCACTAATGGCGAGGCGGTGATCATTAATTGCTTTATCTTCCACTCAACTCCACTCCTATAAATCCCACTCGAATCTGTTTCTGATTTCACAAAAACACATAGTCTTTGTATTTCTTTTTTTTTATCTTCTAAAGATTGA
>606FP002574 AT2G44260_1         :+U  EU:NC; range  -249 to    50.
CTTCCGTTAGATCGATCAGCTTTGACTTATACGTTTAAATTTGCGTTTTTGTCATTCACAGAGAAGAATATGCTTTACACTTATCCTCTCTTTCTTATTTCTATATTCTTGATGAGTAAAGTAATTGACACCAAGATACTGCATTTCTATATAACCCATGACTACAAGTTTCCTCTGTTTTAACAAAAAACGAAAAAAACAAACAAGTTTCCTCTGTTTAAATATCAATCTTCCTGTTTATGTTCCGCTATCCCAAAAATGGGAAACTGCCTTTCAACCTCTGATCCATCTCATGAAGAT
>607FP004742 AT4G35190_1         :+U  EU:NC; range  -249 to    50.
GTTATTTTTGGTTTTTGTCAAGTTTCCCTACCTCTGAATGCTTTTAAGTTTCTTCTTGTAGTTTCTTTTGAATTTTAATTGATCCTAAAGTGTTCTTTTCTTTTTATTTAACCATAAAAGCAACCACTCTTTCAACTATTAAAAGGAAAAGGAAAAAAGCTTACTTGATAACAATTGGATATATGGAACAGTAGTGTCTTTATTGCTTTGTTTTGTCTATATAATTTGTTGTCTCATTGTCTAAGCTGCATCACAAAGTGAAACAAGAATGAGTTAGCTTGAACCACACGTTCATCTTCC
>608FP000267 AT1G11720_1         :+U  EU:NC; range  -249 to    50.
TGTTGGTAGACACCGTAAGGAATATAATCTGAGAAGCAGACGAATATTATTTTCCACATTATACAAACAAATGGCTGCGTGTGAGAGACTGCGATTGTAAAATCTGGTGTTGTTATTTTGCTAGATGTCAACAAATCAGAGCACCATTGGTTTAATTTCATGAATAAAAGCCACTGTTATGATAAATATAATAATATTAATCAACACATGTATTCTCTGAATAAATTGGAATAAAATAATGAATGAGATGAGTTTCAGACTTCGGTGATTGAGAAGTGTGGTGTGGTGAGGCAGTGGAGT
>609FP005750 AT5G42720_1         :+U  EU:NC; range  -249 to    50.
AAAGGAACTGTGTACTTAAATCCTGTAATGACAATTTCATACATACTAAACAAGAACTATTAAATACTAGGATAATACATACTTGAAGAAATAACAACTCTTCATGTAGTCGTGTCTTTTTACAATTTAAAATTTGAAAAATAAAAGTTACATTTACCTTTACAACGTCGGTCGTTTTCCACACAATAGATTACCCACTTCTACTCGATAGTTTTCTCTATAATATAGAGACAAAAGAAGAGAGCATTTAAATTCTAAAGAACAAAAAAGGAAAAACAGAGCAGCCATGAGAGCTTCTGT
>610FP004120 AT4G12520_1         :+U  EU:NC; range  -249 to    50.
AAGTTTTGAAAAAGAAAAAAACGATGACTGCCCAACAGGGTCATCTATCCATGATTTAACATTTGGTTCATAATGCAATAAAAAAAAATAAAGTATATCTTAACCACTTAATAATACAAGGATCCACTTACTAAAATATAAATTGGTCTAATAATTCTTCAAAATTATACAGTAATGACAGCTTTAATTAACTGTCCAACCCCTTGAAGCCCTAATATATATACGTACACCCTCTCTTCATTTATCTTCACCACTCTCTTTTGGCAATACTTCTATCTTAAAACTTCTTACCTAAAATAG
>611FP001875 AT2G17720_1         :+U  EU:NC; range  -249 to    50.
AATCTAAAACATGGTTAACAAAACAAACGGGTTAAATGTGAATAAACAAAAAGTATCGGGTGCAAAACATAAAAAGACAAAAATAAAAGACTGAGTCCAAAATTCCAAAAAGTCAAAGCCACCTTCCTAACTTGTCTGCATAGACGAAGAAGACAAAGAAGAAGAGATTCGATCACACAAGAAAAATTACAATTCTTCTTAATCCTCATTATTATATATATAAATAAACTTCAATCTAAGCTTCTTCGTAATTTCTCTTTCGTTCAATGTTATTCTTTTAGATCTCGAACAAAACAAAAT
>612FP004591 AT4G29390_1         :+U  EU:NC; range  -249 to    50.
ACGGTGAGCTTGCGCGTACACGAATATTAAGCTGACGTGGCTAACAAAAATAACTAGTGAGATTTGATCTAAACCATCTGTTACTGTCACAATCGGACCGATATCAACCCAACTAACTAGGAATCTAAATTTCGTTGCACAGGCTTCCAAATGATAACAATATAGGCCCATTAAGAAACCACTAATGGGCCGTATCAGTACAGATCGTCTTCATCACTTAAATATCAGTCATAGAAAACCCTAATCTCTGAGAAGAGTTAAAAGCGTTGCCGTACACTATAACCGGAGAGAGCGCCGATT
>613FP004756 AT4G35840_1         :+U  EU:NC; range  -249 to    50.
TGCTTCTATCTTTCGAGCATTGAAATGATTAAAAAAAAATTAGTGGTGTTTTCAACATAGATCATGACAGGCAAACCCTAGATTTTACTTCACCTACTTGAGGTTAAAAAACTTAATTGCAAGTAGGCCAGACATCGGATCTTCTCTCTTAAGGGCTAAGCAAAACCCATCTCTCCTCTTTCTTCTATCTTCTTTCTCTTCCTTCTCTCTTCTCTTGTATAAACTCCACTGAGCTCTGTTTTTGTTTTTACCGTAGATCGTTTCGAGTCTCTTTAATCTTTGGCGGGTTCCGTAAAAAAA
>614FP001256 AT1G65730_1         :+U  EU:NC; range  -249 to    50.
AATACAATCTACGACCCGTCATAATTGGCTCGTTTAACACGTAAACATGTCATAATCTAAATTCCAAAATCCATTTACGTATCAATTTAATTAACTCTAAATCCACACCAAAGAAAAAACTCAGATTTTACACTGTGTATACACACCACACCATAGTCCACGTGCACGTAGGTTAATTATTTATAAAAAAAACACATTTGACTTATAAATATAGAAATATTAAAACAGATTCGCTTCTCTCTCTCACTCACACAATAGAGAGAATCATTCAGTTACAAGAAAATCGTCCTCTTCTCTCGC
>615FP003265 AT3G22490_1         :+U  EU:NC; range  -249 to    50.
GTTGTCTCAATATTGAAACGTGGCCAATGTTGTACGAAACATGGAAAAAAGTATTTAAACCTAAATGACAAAACTCTATCTCAGTCGGTCTGAATCATCATCTTGCTAAGGTTGCTATAAACTTGGAAACTGACACCTGCCTCTTAGTCACGTCATTGACAAAATGACAAGTGTCAAAATCTCATAATGTTGCTCTCACACTCATGCACCTCTCTTATCTTTATAGGAGTTGTTGTCACTTTTGTATGTAACACAAAACGGAACATAACATAACAAAACAGAGAGATGAGTCAAGAAGAA
>616FP003403 AT3G27690_1         :+U  EU:NC; range  -249 to    50.
TCATGAGCATGTTGGGAACAACACTATCCACTTGTTCGCTTACGTGGACATTTTTCACTGCCACGAGATCTTCCACTCCCACGCTGCATAACCACAATCTCTACATATCTTCTACACGTGAATCTAGTTTGTGGAAATCTAAAACCAACCAATCTACACTCGCTGACGTGTCTATATGTTAATCTTCCCACAAAATGGAGTAATGAACACTTTACTATATAAACGGCGTCTCCAATTCAACAACATCTCATTCTCACTTACTTCTTTTCTTTTTTTGTGTTCTTGTTTAGAAGAAGCAAT
>617FP006355 AT5G65340_1         :+U  EU:NC; range  -249 to    50.
TTATTACTGCACAAACAGTTTTTAGTTTTATAATGGATTGATTTGTTTTCTATTATGTAATAATTAAATTTTATTCACATAAATCATTTTAGATATAGTATAATTTATAATATTTTAGAATCAATTGAGGTTGCTTTTGATTTGTATAAAAAAATTTGAAGTAAGGAGAAAACAACAACACAAGTTCATATCATTTTATTGTCATGCCCATTTTCTATATATACATCCATGCCACCTAAACCCTAACACACATAAAATTCTCATCCCATTCGTACAACTCCCAAAAAAAAACCATGTCCG
>618FP000663 AT1G28815_1         :+U  EU:NC; range  -249 to    50.
ACAAGAGGGTTGGTATGGTGGGTTAGAAGAATGTTCATAACTACCTCAACTACACACAAATCTGGTATTTGTGGTTTAAGCCGAGCTAAACCATAGAGAGAAGCCACATACATACCATAAACTGCAACCACCACCACCACTCCACATGACAAGAGAGGTTCACCAAACTTGACCCGACCCTTATTACCCCCTTTGAATGTTTGGGGTAAGTAACATATAAATATACAGATGCATTGGAGGGAGTTTTGTATTAGTCTTCAACATGTCTTGCAAAGGAGATATCGTGGTTGGTGTGGAGGA
>619FP004391 AT4G21990_1         :+U  EU:NC; range  -249 to    50.
ATTATTTTTGTTAGCTCTAAAATAAAATTAAGCGTGTAAAATGTTTTTGAGATAAGTGTATGTTACATTAATAGAAAAAAAAAGAATTCTTGGACCAAAGTTGACTAGTTTTCTCTGCCACACGACCAAAGTGACGCAAGCAATGATATATAGAAAAGCAAATGCCGCCACCTAAAAAAAGACGTCTAGGTTCAATGAACCTAAATTTCAGCTGCTTCTTTTATAATCCCATTTCTCTCAACAAATCTTAAGAGAACACAAAATTAGAAAAAACACAACACAAAAATAAAAAAAACTTAA
>620FP002451 AT2G39740_1         :+U  EU:NC; range  -249 to    50.
AAATCTATGATCAAATAACATGCAATTTTTTTAATATGTAAAATAAATTATCTCAAAATATTTGATTGAATATATACCCTTTAATTTAGCATTGATTTTAAAAATCCAACAATTTTCTATAGTATATTTTGTAATAATGTTATTGGTTCCTAAAAAAGATGGTCACATCATTCATTAAATAAAATGAAATAAAGAAGTGTTTCCTTCGTCGCATTGAATAAAATAAAGTAAACCTTCCAAAGACTTTTCATTGTCTTCGCCTGCGAGCGCTAAAATTATCTCCGAGCATTCTCAAGTTGG
>621FP005441 AT5G23160_1         :+U  EU:NC; range  -249 to    50.
GTAGGGAGATTCATGTGCTACCACAAACAACTTGTGAAAAGATTCAAAATATATCAACAATGATCAAGATAATTTTCACGACCGTAATTATAACTTGGAGGTAGTAGATACTATTTTTTTCATCTTATTCTTTTTATCGTATTTCCGAAAGCGTGCGAACACTATCACAAGTATTTCAGTTAATAAAAAATGGGATATAATTCCAACCGTTCCGAGTCATATATATAATGTCAAGTCTTCACACAAATTAATGTTACATTTTTGGATACTTCTTTTCATCTTATAATGGGCAAACCGGAG
>622FP003454 AT3G43110_1         :+U  EU:NC; range  -249 to    50.
TCAGAAAACTAAAAAAATACAATTAAGAATCAGATTTTGGGCATTATTAGGGCATCTTTCTTCACTACAAGCATCTTCGGTCTTGATCCTCAGCATCTATGAAAGATCCACCGTTCAACTTGTCAAGATCCAATGGCTCACCATCTATCTCTCTTCAGATCCATCCAACGGCTAAGATTCAATCTCTCCCCATACTAATCCTCTCTTTCTTTCTCCCTTTATATAACCACTGATTCAATCTTCTTCGTTAGGATATAATAAAAACATTTCAGAAATGGCGACTTTGGATTCTCCGTTAGA
>623FP005083 AT5G08185_1         :+U  EU:NC; range  -249 to    50.
TAGGGGATGTATTGAATTTTGAAGTATTTTGTAAGAGTTTGATTTATTTCCAACTCCATGTCATTCTTCTTTTTAGTATGTTATTCATGTTACATGTTATTCAAATATGATTTTTAAAATGTCTTCCTAAATCTTATGATATTCAAATTCAATAACTATGTTACTACAATTTTTTCTTGGACAAATATGTTATGAGACTTTTAGATACATTTTAGTTATAAATATGAATCAAATACATTTTAGTTCTAGAAGAAAAAACCAGATCTATAAAGTTTGTTATTAAAAGATAGAGAGAGAGGA
>624FP000156 AT1G07730_1         :+U  EU:NC; range  -249 to    50.
CTTCTAAATTGATACATTCAAGATCTTGTGGTGAAGTTATAGCTGAAGTGTTCTGGCTTTTTTTTTCTTCTTTCTTTTCTCTATGTTTCTTCTCTAAACCGAACCACCCATATAATGGAAAAGTTGTCAGTATGTCACCTACTCTGTTTCATCAACTACATCTTCTTATATCACCAATATAGCTCATTTTATATATAAATGCTCCTCTAGAATCAACGTATATAAACACACGAGAATTAGAAACAATTCAACTCCAATTCAAATTAACAATCTTAGTCTCTGATCTTTCTACTTGTCAAT
>625FP004664 AT4G32460_1         :+U  EU:NC; range  -249 to    50.
AACACTAGAATTACCATGGAATATAGGCAATTTGCGAATTTATTCAACCAAACCAAAAATCGACAGTGTTATTTAGTCAAACCTTCTAAGAAAAAGTGACCCATTTCCAAGGAACGATGAATAAAAAAACCGGACCAATGTTGTTCCGACATAAGTCACTAGTGGCAAAGTCATAATTTAGACAAAGGAAAGGGGCCTTTCTTGCACAATTTTGCATATAAGAGCTCTCTCTCCTCCTCGTTCTATTCCACTCCCACTAAACATTCCTTCTCTCGCTCACTCTTCTCCAATCCTTATTTT
>626FP000936 AT1G51760_1         :+U  EU:NC; range  -249 to    50.
GAAGATCCCATCACTCTTTTCAACAAAAAAAAAGTTATCAAATTAATCATTAAATCAGTCACGTAAACGAATGTTTTCTTACAAATAATTTTGGGATTCGAGGAAAATTACCAAAAAAAAATTAAAATAGAATAAAATAAAATAAAATGAAAGACTTCATGAGAAAATAGAGACGAAGTTAAGTTGTGTTTGGCTTTGAGCTTTGGCTACTTGGGATTTAAATACCACTTTTTTGCTTCTTGTACCCCTGCTTCATCATCACGCACACCTCTCTTAACTTCTTCGATCTCTTCTTTTTCT
>627FP005305 AT5G17480_1         :+U  EU:NC; range  -249 to    50.
TAAACAGAGACAGAACCATAGATTAAGATTTAAATTCGATAATGGAATAAATCCATTAGCTACTTGAATCTAAATTTTGTTCAAGACCAAGTCACATCCTAATTTTGCTAAGTTTAGGTTTTAACTTGGACCAATTTCGTTCAATTGTTGTTTAAACATTCCTCCAAAAGTTCCTAAGTAAAAGCACAACCTCAACTGTTCATTCCACTCAAAGATTTATATAATTTGATTTTTCCTTATTCCTCCACCAATAAAAAGAAAGATTGTTTTCATCTTATAAAAACGCGCACACAACCACAT
>628FP004693 AT4G33590_1         :+U  EU:NC; range  -249 to    50.
TCGACAAACATGATCAATGACTCATAGCACAGGAACTATAACAAAGACCAGTGGCTTAAATTATATAAATAGTTCGAGTAGATAATTGTATGCATCTAATCTAAGTCAGAGTAGTGAACTTATCTTTGAGATGAGAAAAACTTCTCGTATTAAAAATTGTAAAACTAAGAGAGAAAAACGGAGAGAGCACGTGTTGGTTACTTCCAGATCTTCCACGACTATATTAACCGTTGACCATATATGTTCCTCACAAATTTAGTTCCATCAAACTAAACAGATTCTGCCTCACTCTATTTGATT
>629FP006008 AT5G53380_1         :+U  EU:NC; range  -249 to    50.
AGAAACTACATAAGAGAAACTATTTACCCTATCTACTACGTACGTTAATCTACCTAACTACGTATTCATAATCATGAAGCAATCTCACGTGGGACAAACCTGTTAAATGGAATTACGTACCTTAATGTATGCATTTTGATGGAATCTAGATACTAAAATATTTCATTATTAATAACGTCTAGCTATCTAGTTACTTAGTCCTTGTTACAATTTTTTACTATAAGTTTAAGATATGACTCAAACTAAAATAGAACAAGCTAGACAAAATTGAGAGAGAAAATGACGAAGGAAGAAGTAGAG
>630FP002937 AT3G10340_1         :+U  EU:NC; range  -249 to    50.
TATGGATTTGTGGTCTTCCTCACACCAGACCAAACATCATGTCCCTATCTCTGGCAAAATACCTGACGCTCGAGCTCGACAAGTAAAAGAAGACTCATATACATGGAAGACACGTGGTGACTATATTGTCCGTCCATATTGCAATTAACATCTGACGGTTGTGGACACATTTCAACTAACCCGACTCGTTCGTTCTCACCAACTCTTTGCGTCTGTCTATTTAAAACCTCCGATGTCGCTCACCTTTCTCTCAGGAAATTTATTTGCTATTAAATTTCCTTTTTATTTCTCCCTTTACTT
>631FP002606 AT2G45010_1         :+U  EU:NC; range  -249 to    50.
GTTATTTTTTCTATGAAAAAGAAGAGAGGTCTGATTTTACCATAAATATTTGTATCATTGAACACTATTGATTGACTGGTAGTTTGTTGTTGTTATCCCAAGTTTCTTCTAATTACTTTTTCATCACAATGTACACCGCCTAAAGAGGGTAAAACGACGACGTGGCGTCTATCTTTCGGATTTGTTTTCTTAATCATGAGAAGACTTTCTCACATGGATATAGACGAGTCACGACGACTCACGCGTATCGAAACAAAACGTTGTTGTTAGAGAGAAAATTCCAGTTCTTGGATTCCGGCG
>632FP001633 AT1G79430_1         :+U  EU:NC; range  -249 to    50.
TACTAACGATAAAACATATTTAACTAAACCATAATTTATTTACAAACAAAACAAAAAAGACGAGAGAGAGAAAAAAAAGCCGTCATCTGATCTCTTCAAAAACGCATCGTATTCTCTCACATTTTTGCATCACATTCGTTTCTTGAATCCCCTCTTTCAGAGAGAGAAAGAGAGTCAGAGAGAGAGAGAGAGAGAATGTTCCATGCTAAGAAACCTTCAAGTATGAATGGTTCATATGAGAACAGAGCTATGTGCGTTCAAGGCGATTCAGGCCTTGTCCTCACCACCGACCCTAAACCG
>633FP000302 AT1G12855_1         :+U  EU:NC; range  -249 to    50.
CATAGTGCAGATATGTGAAATAGTTTCTCTCAATTATATTAATTAGCCAATAAGCTTATTTATACAAGAATGTTACTTGCATAGCAAGCAAGTTCTTTAGATTTATGATAATACTAAATCTACCTATTTAATAACAAGAATATATTTTACAATATGAATTTTACTTTCAAGTCGATCTCGTAATCCCCTAAATCTCCTAATAAAAAAATCTAGTATTTATAAAAGTGGGATGGAGAGTAGAGAGGATTCATTCATATCAAAAGAGAAGAAATCAACTATGAAAAAAGAAAAACAAGCGAT
>634FP005471 AT5G24210_1         :+U  EU:NC; range  -249 to    50.
ATAAATTTACGTAAAACAAAATTAATTTTAATAATTTTATTTACAAACCAAACCAATATCATCAATATTATGTCTTTTATTGAGTTGTTGACTACTTGACATATAAGGTCTTCTAAGAAAATTCCACAATTTGAAACTTCCTCACACCTTCCTCAAACCAAAACTAGTATTACCTATTTATGACATCACTTTTATGCTTACACGATAGCTACTCAGATATATAAGTGTGTACTCTATTTCTTGTTTGATGGAAATACCTTTCTAGAGTACTCATCAGACCCAGTTACATGCGATTATGAT
>635FP004067 AT4G10250_1         :+U  EU:NC; range  -249 to    50.
CTATTAAGGCCCAATCCAATCCATAGTTTTTACATGAAGTCTCTGGAACATGAGAGAAGACCCTTAAAGGCACAACAAACTTATCCAACGTGTAGTAACATAATTAGTACAAGTCACAGCCAAAAAAGCTAGAACAATCTCAATATCTCTCTCTGCAAAACTCTACCAAAAGAAAGATATTTCAAGAAACTTCTTCATTCTTCATACAATGTGTATTATATATACACCAGAGAATTGAGACTAACCATCATAGAAAACAAAATAAGAAAGTGAAGTTAAAAGCCTAAAATTTTGGTTTCA
>636FP005746 AT5G42650_1         :+U  EU:NC; range  -249 to    50.
ACAAAAACATTACCAATTTTTTAATATGTCAGAAAAAATAAAAAAAGTACCAACTTTATAAAATGAAGGAAAAAAGAGTCAAAGCACGTGGCTAAATGAATCGGCCGGTGGCCAGAGTCTCCAATAGATCTCTTTAATAACTGCGTGGTCTGAAAAAGGAATCTTCCTTCCACGGCCACTAAATTCACTATTTTCATTCACATTTATTATTTTCCTTTATAAATACAAATTCATTTCTACACAATAATCATTCAATACACATAATTTACTTCTTTCTTTATAACTACCATATTCTCAATC
>637FP001313 AT1G67480_1         :+U  EU:NC; range  -249 to    50.
AAAAATAAAAAATGACAAATCTGGACAAAAATTAGTTTATGCAGTATATAATATTATTTTTGTAGCAAAAACATGTCTTTGTTTTCTTGGTTGTCTCGATCAAAAACATGTCTTGAGAGCATATATGAATACTAATATAGTATTAAACTATAGGATGATGGGGTCATTGACGTGGTGACTAGTTGACATTATTATCACCGTAAGATCTGATTGTGCTATATAATCCCTAATCTGACGCTCCATTTATTTATTCCTCCATTACCATTATTAGATCTCTCTGTCTCTTTCTTTCTGTCAAAA
>638FP000779 AT1G34500_1         :+U  EU:NC; range  -249 to    50.
TGTGAGATATTATTATCTCTAATACCAAGTTGCCGATCTTCTAAATTAATTTCGAGTTAGCATGTTTCATTATTGCTTTCAAATTCAATGAAGTGAGAAGCAGAAATTCCACAATTTTGAAATAGGAAGAACGTAGAAACCAAAGTTGTTTCGTTGTTCGAATCTTTTTCACCGTATAGCTGTAAGAAGCACATGCCTTAGTTTACTCTCATTTTTTTTTATTTAAAGCAAAATTCAACCCAAAAAAAAAAAAAAAAGATTTGAGAGATGGAGGAAGAACTCAAGAATTTCATCATAGTG
>639FP004942 AT5G03210_1         :+U  EU:NC; range  -249 to    50.
TATAGACGTGTGAGACAAGAGCTCACACGTGTTGCACATTCGAGACTTGTTGATAATGACGACAACAAGAGGTTCTAGAATATTCGTGTTGGTTTCATTATTATTAGCAAATAAGACCAAGTCAACAAACTAACTTAAACATTGTGGATCGTCCACTTGTCCGACTCTTACGTCAAACCCATCATTGTTCCACATATCTCCACGCGTCAATCTCTCTATAAATACGAACAAATGAACACGTATCAATTCAACTCAAAAAGTAACAATTTGAATTACTTCCGCAAATCTAAAATAATATCT
>640FP006311 AT5G64000_1         :+U  EU:NC; range  -249 to    50.
TATGACAACCGATGCAAAAAAATCCGTGAAATATTCTACAGAATAATAATCCATATTCTTTGGTCTACATATTCTATCCATCCTCTTCTTTTTTTAGCGTCAACTTGTTGTGTATAATTACGTGAAAGATGGTTTGCACCAACTCCGTCTCACACGATACACTCGGTTATATTATATCATTCAACGATGTTGACTACGTCCTGACTTAGAGTACGGCTATAAATTGTTTCAATATATAAAACCATTATTAGATAGAATAAGCTTTTACATAGTCTATTCTTGAAGCTTTTCAATGTCTTA
>641FP003351 AT3G25790_1         :+U  EU:NC; range  -249 to    50.
AAAGTTCACACGAAAAAAACTTGGAATCACATCCAGGAATATTCACCACTGGATCAATACTACTATACAACAAGGGAAAAAAAAATATTTAACTTGGGAAGGTATATACTTATTTTATAAACAAAAGCAAGATTCGCCTTGTAATGCGACGGCCCGACTTCTCTCTTTCAAATAATGATCCTTGAGAAACCCTATAGAGCCATATATACGTTGTCTTTATAAAGAGACATAACTCATCTCTTCTTGACTAACTTTATAGTTAAAGTTATCAATTATTCGAAAACAAAGCTGGTTTTTTGT
>642FP001871 AT2G17650_1         :+U  EU:NC; range  -249 to    50.
TCGAATAATATTTTTTATAAGATTACTATAGTTCTTAATCGTATACCTCGAGAGGGGGAATATGAATATTGTACAAGGAAGATAGATCCACCATAAATTATGCCAACTTGTCTTATGTTTATAGCATATTTCTCTATAGTATTTATATTAATGTCTCTTGTGACTTGTCGCGTACTAAAACTCCTATATGAAATTGCAAGCATTCAATTTAAAAGTATATATATATCCGTTAAATTGAATTTGAAACTTGTAATGTTTTCCATTCAGTAAATCACACACCGTTCGTTAATCACGAGGCAG
>643FP000163 AT1G07940_1         :+U  EU:NC; range  -249 to    50.
TAATTATATTCCACTTTTGGATTGAAACTATCAAATTCAAATTAGCTTGACTTATGAAACAAGAGCGACCCCTCGAGGTTAGTGGACTTTTATGAAACGCGACCGACTCTTCAAGGCCCAAAGAAAAAGAGAATATTCGGCGGGATAGGGGTACGTTTGTAATTTGGCAAACGATGTTATGTTAAACCCTAACTTATTATTTCTTTCGATTCACCACTATAAATAAACTCGAATCCCAAACATAGCTTTATTCCTTGCTTCATTTTTCGTCACCCTAGCCGCTTTACTCTCTTGCGATAT
>644FP001708 AT2G02140_1         :+U  EU:NC; range  -249 to    50.
TTCTTCTTTGTTATAAGTTTTTTCCTTGTTCTTTAGGATTAAATACTAATTTGATTATTTAATTGATTGGTCAGCCTTTAATTACGACTGCATCTATATGGGTAAAGGTTTTAACTGGTTCACGTTTTGTTTCTATTTTTTGTAAGGCCATAAATTATTTATATTAATTTGTAAAAACAAAACCAAACATTTTACCAACAAAAGAATTCATCCCCTTTATATAGTGTCATCTTCTTGATCTTCTTAACTACCATTAGCTTTCTCTAAACATTTGTATCTTAATCTCTTTAAAAATGAAGC
>645FP002681 AT2G47650_1         :+U  EU:NC; range  -249 to    50.
TTTAATTTTGTAAAGACAACATTTTATAAAAGAGAAAATTGTAATTGGTCAACAAATGAACGAAGATAGTAATCAATGTCCGTCCGGTTTTGAAGAATCGTTTACTTTTCAAATCTGAAAAACGCCTAAAAGAGAGAGAGAAACAAAGTAAATATAGGGGCATCATCGTAATAAAAGAAGAAGAACGAGGCTAAAACAGTAACGCACCTTCGTCTACTTAAATACAAGCGAAAACCCAAATCGGTTTTCACTCCCCGTCCTACAGGTCGACTCAGTCTCCGGCTAGTTCGACTCGGTAAA
>646FP002580 AT2G44370_1         :+U  EU:NC; range  -249 to    50.
TGGGATCATGAAGAATAATTCCACCACTTGACTTTGAATTCCAAATGAGAATCAATCTTGTATATATCTCACCATCATCAAAGCGCGTACTGACATTTTTGTCCCAATATAGTTAGTATATAAGCTACACAACTTGGTAAAATAGTCAAACCAAAACACATCACTACTTCACCCTAAAGAAGACTCATTATCAAAAGTCGTCTTACTATTTTTACTATAAATATATACTCTCAAATCCCTTAGCTTAATAAGAATCACGAAAACAATAACAAACACACAAAAAGAAGAAGAAAGAAGAAG
>647FP003941 AT4G01450_1         :+U  EU:NC; range  -249 to    50.
ACAGTATATTCTATACCTACAATTTCAAAAAACAAATGTTTCATATAACTTTACTTAATAGTTTTTTTTTTTTTTCTGTTAAAGAACTTTACTTAGTAGTTCTATAATTTGTTTCATAGTTAAAAAAGAATTCAATACCTACTCGTTCTTTAAATATTTTCATTGTTTTTTGTTGTTTTAGAAAGAAATGGGCTCCAACTCAACATCCATGTTATTTATAAATATATCCACCTCTAGTCTTAATATTTCACTACTCAAACAAGTTTCTGAAGAAGAGACAGAGAGAGAAGGATAGAGTAA
>648FP002549 AT2G43390_1         :+U  EU:NC; range  -249 to    50.
TGTTTCTTCTATGTATTAAATAGGATTGAAGATTTCTTTAACCAATTGACAAAGTACATGGCGGCTTGCACATAGGTCAGTCACATTATGGTCACATGTGTTGCGTATGACCAAATAACATGAGATTCCATATTTGGTGCAACACAGTCACCAACCACTATCAAACGCAATTTCATAATTGTTCAACCAAAATCTCACCCAACTCTCCCTCTCGTACATATATATATACATATATATGTAAGAGAGGCTATACACACTACATCACTCTTCTTACGTTGCTTTATATTCATGATGCCGGAA
>649FP002834 AT3G05900_1         :+U  EU:NC; range  -249 to    50.
GTCAACATTGGTACCAAAAGAATTCAAGCCTAACTAATTCTTTTATGTATTATAAGTGTCCAACAAAAGCAGATAATGGATAAGAATAATAATAAAATAGTAAAAGATAGAGAGAAAGTGAAAAGAGTAAGAATATACAGAGTGTGTTGACAACTTGACACCCTGTTTTTGTGGGGGGTGTGAGTGACAGCTATCTAGTGTTCCCCACTTTGTGTGTGTATATGTGTGAGTGTTTTTTTTACACCTATCATTTGCTTTCAATTTCTCCCAGTCAAAATACTAACTTCTTCAACAACTTCT
>650FP003237 AT3G21420_1         :+U  EU:NC; range  -249 to    50.
ATGTTCCCATCATGGCCTCTTTCCTCCTCCACTGGTTATTACTGATAAAATAATAACATTAGACACTTAACAACGGTTGATTCTCTGGTATTAATGAAAAAAGAATTTCGAAAGTGCACAAAATGGACCCCAAACTCCACAAAACCTGCAACACACTCAATTATACGCACAACATGCAAACAATAATAAACATCACTGACCATCCAAGTATTTCTTCTATATATGTAGACTCTCACTCTTTTACGACTCAAAGAGCAAAGAGCTAAAGTCCAAAACCAAACACAAAAACAAAAATCTAAA
>651FP004408 AT4G22517_1         :+U  EU:NC; range  -249 to    50.
CGATCTGTAACCAAATGTTTTTTGAGAATTTTTGAGAAATATCTCTTTTGGTGTGCCTCATTTTCCACGATTTCGCTATTCTACGTTTGAACCGTACTTGCAATTATGTCAATTAACTTTTTGTTAGAATTTATCAAAAAAAAAAAAAATGACTTTACGTTAGAGAACTTATAATAGTCACAATATTCTACGTAAACCAACTAAAGCTTCTAAACAGTATAAATACAAACCCTCACCTCCAAGACTAATATAACTCACACATCTCAATCTCTCCAACTACAATAATCATCAAATTCTTAT
>652FP002346 AT2G36090_1         :+U  EU:NC; range  -249 to    50.
ATCACATAGATATTTTTAAAAAAAGAGTCGAAATTTTCTTATTTGTTTATGTCACTAATCTTTTCAACTCCGACATAATTGTCTCTATTATATTAAGAAAATGACGTTAAGAAAGAAAAAAAACAATGTATCAACTTGCCCCAGTTTCGGTAGTGGTATTATTGTAATAAAAAGTAAAAAGATGGAATTTTGTCAAACAAAAAGACTTTGACGCTCTTATATAAATACCCTTCACTGATTAACCAAAATATCATTAACTAAATAATCACTCCCAATTAGTACTAATCATCACTCAGGGCA
>653FP006067 AT5G55350_1         :+U  EU:NC; range  -249 to    50.
ATAGCTGGATTATCAACTCATATAACTTTGAGTAAATAAAGGTTATATATGATTAGTAGTTGGGTTAGTAGATGTCAAATCCTGGAAACTTATTTGGTCTTTATCTAGATCATCTACTCGTTGACCAAATGATTAATCATTATCATTAATGTAAATAAAACTAAATAGTGATTATCACACTCACTAACATTTGGAACGTGTTTTTGATTCATTCGATTATTTAAATACTTTGAAAAACTCATATTAGTCAAAGCCTCGGTGATTGGGAAGAAAAAAGAAGATCTCGAGAGATGGAGGAAG
>654FP002815 AT3G05400_1         :+U  EU:NC; range  -249 to    50.
TGAGGGAATCTTATTCAGATGAATGACTTAAACAGCATATAACCAAAGCAAACCGGATCCTTAAACCAAAATGTAATAAACCGTACGCTGGTTGATACAAACAATGAACATGAACCTAGACTCAATAAAAACCAGATGCATTTACATCACAACATAGCATGATATTTATTTCCATCTTTGTGGTTAACCAATCCTAGCTATTATACTAGCTAGCTAGTCTATATATCATAGGGAAGAGAAAGAAAAAACATTCTACTTCACGCAAATATTTTATCTCTTTGTTTCTTGTTCTTAATTAGG
>655FP001179 AT1G62760_1         :+U  EU:NC; range  -249 to    50.
GATGTAATTGGTAAGCTTTCCCACCAAAAAACCTCAGCTTCAATCAAGTAAAAGTTATTAGATATGATTGAGTTATTAATAGACTCAACCAATTTTCTTTTCACAAGTTTCCTTTTACGTATAATTTATTATTATATTATATCACATGTTCTATATATACACACACTATATATACATACATGCACATGCCCATTAGTTTCACCTAGGCCATTCCTCTTTTAAAGCAATCGACGACCCAAAAAAGAAAGCACGATACAAAAATGAACATCTTATCTCAAACCCAAATCCTTCATCTCTCTA
>656FP006005 AT5G53150_1         :+U  EU:NC; range  -249 to    50.
ACCACAGATTAAGAAGAAAATAATTTATTTTCATGTTTATACCACTCTTAACCTACTGAGTCAAAACTTAACCATGGTTAACTTAACCATGATTAGTAAATTTTGGATTTTTACTTTGAACAACTTAATAAATTTCACACCCAAATACATTGTTTTTCTCACATTATATATTTGAGGTGTTCTCAAGAGAGAAAAAAAAAAAAGGAAAAAAAACTAATATCAAAGAGCAGGGTTTGTGAGGGTGTATCTGAAAAAAAATAAAGTTTGGTTGATTCAAAAAATATTCTTATCCTCGGAGTT
>657FP000823 AT1G45000_1         :+U  EU:NC; range  -249 to    50.
TTCTTGTTTCTACAAATTAAAATATTTCTGGACGTATTTTTTAATCTTAAGAAGATAGGTTTCTTTAATTAATTTTTTATTCTTTATTTTAATTTTTGGAATTGAACAGAAGCTGATGAAGTGAATGATAACGGATCCACCCAGCCGGACCCAAATAGCCCCAAAAGCCCTTAATTCATAGCTAACTTAACCCATTCCTCAAGAAAACAAAATTACTTTAAAACAGAAAAAAAGTTGATAAATTGCTTCAGTGTCAAATTCTGAGATCTGTAAAAGATGAGCGACGGAGACGACGCTGCT
>658FP000744 AT1G32340_1         :+U  EU:NC; range  -249 to    50.
GAACGAATATTTTGTCCAGCAATCGATCAATGATACTAAAAATATGGAACCATAATTATGCAAATGTGAACATGAAACGTAATTATTCTTTTCTCTTTGACCAAGTCTTCTCCGGTTCAATCATGGTATTTAAGATTCGGTTTCCTCTATCGAACCGGTAAATAAACCAAACTTGGAATTTTTCGGACACAATCCATAAAAACCCAAAAAACATAAGTAGAAAAAAGTACATTTTTTTTTGTTTTCGTCAAGTAGAGAAAGTGCATTAACATTTAACAGAGTTTGTTTGTCTCTCTGGAC
>659FP004923 AT5G02580_1         :+U  EU:NC; range  -249 to    50.
AAGTAGCATTCGTAAATTGATTCGATTATTTGAATTATTCTGTAATCAACTACACAAATAAAACAAACCCTGTCCATTTTAGGTCATTCCGTGACTATAGCATCTATCATCCTTCAAAGAAAAATATCATTTCCTTGTGTTTTTCTTTTAGATATTTTTTTACTTATAAATATTTTAATACCCCTCTTCCTATTTTTCGGGTCTTGTAGCGTTTTATATATATTTTCACCTGCCTTTCTTCTCCCATCCATCATCATATCTCTCTCTAATTTCTCTCCGTATAACACAAACTACTCTTTA
>660FP005153 AT5G11060_1         :+U  EU:NC; range  -249 to    50.
ACTGTCACTTCGTAATTCGTATCATTCTTTTGCCGTCAACTTCTACCATCTCTTTTTTTTGTAAAACGATAAAACTTTTTGTTGTCGCTGTAAATGTTAGTAATCTGACCTAATCCCAATTTATTATGGATCACCAAAAAGCTGGTACTCTACAATTTAATAATAAAAGAAGAAGAATAAATATAGGAATAAATCGTCTTTTTTGGTGTAAGCTACATATAAAATTCAAACCGTCAAACACACATACACATCGAAACCCTTATATTTCATTTTCTTTCTGTTTTAGAGAAGAAAGTTTCT
>661FP000490 AT1G20470_1         :+U  EU:NC; range  -249 to    50.
TCATATATGTATATTTCAGATTTCTTTTGCCAAAAAAAATATTGTTTAGACCTAGAGATGCAAGACAATAATACATCCACACATTTAATCTCACAGTTATATCTTTTTAACCCAAATAATGAAGAATCACACGGCTACCTTACTCCTTCCACACATTCCTAATCCTCTTTTTGAGCCGCAAGACAACTACCACATACACTAATCAGATTTTATAGTATATATATGTGGAGAGAGAGGCAAGTATAGTTCAGACAGTAACATACTAACCGTATACACAACGGTATTATATTGGTAACATAT
>662FP003636 AT3G51300_1         :+U  EU:NC; range  -249 to    50.
TTAACATTGGAGAAGTGTTAGTTAGTTAGTTAGTGAGGTAGTTAAGGGGATTGCTTAAAGAAGTAAGCAAGTTTAATGATAATCAAACACTCGTGATGTGTACGTAACAGAAGAAAAGAGAGATGATTCGTTTGAGCGGCAGAAAAAGACAAGTGCCTAATTTGATTTCCCATAAATAAACACACAATCGATTGGTAATTTTGATTAGTTGGGAGCTATTAAAAGAGGAAATCCACAATAATCGGAAATAGAAAGACAAGTTTGGTTAGCGGAACGTTTCAACGCCATTTTTCCCGGCCA
>663FP003078 AT3G15353_1         :+U  EU:NC; range  -249 to    50.
TTTGATTTCAGTTGTTAATCAACTATATTCCAAATTTGTTATATAAAAAAAGAGTTGTAATGGATTACTACAAAAAAAGGGAAGAATAACGAATATAGTGGGAAAAAAGGAGTGAAATGGACACGAGAGGTTGGCAACGAAAGGCTTTTCTCTCCATAACCCAAAAAAGATTCGGTTGTCACATAATTTGCAGAGATTCTCCACTCTCTCTATCCTTCTATAAATTACATAGCCATCGGATCACAAAACAGAACAACAACAACAACAACAAACAAGAACTCAAACACTTCATAACTAAAC
>664FP006017 AT5G53610_1         :+U  EU:NC; range  -249 to    50.
TAGATAAGATCATATTAGCTAAAATAAAATAAGAAATATAGCATAATTTATTTAATGGAATGATTTATAAAGAGTGATGTGTAAGTGTTTTATTGATTTATTACATATCTTATAATTCCATCTCCTTAGATCTCTTCCCAAAGAAACAAAAGCATATAGAGTTATGACACTTGGTCTACTCAGCCTTGTTTTTGGAGAAATCTTTTTGCATATTATATTATATATACTTAAGAAGTTTCATAAGAAACTACACCAAAAAACAAAAGTATTCTTGATAGCTATCTAGATCTCATATACAAT
>665FP001608 AT1G78460_1         :+U  EU:NC; range  -249 to    50.
ATTATCCATAAGAAATTAACTTTTATTTAGGCAAATATCTCTGCTAAACTTGGCAAACATTTATCAAAATCTACATTTAATACCTCAAAGGATTTCATAATTGTCTTGCCAACTGAACCCAATTATTAGAGGTCAAACTTGTACTACTAACTTTAACAAGTCAAAGATATTAATAACTTGTACTCTATTCTTATCATCTCATTGCCCAAAAAAACAACTATAAATACTTACACAAAACATTACCAATTCGGATCTACGATTTTCAATTAACTCTCTTCTTTTTTTTTTTTTTTTGGTTTT
>666FP006089 AT5G56120_1         :+U  EU:NC; range  -249 to    50.
AAAAAAAATGGAATCATAGGGCCTAGTTAAACTATAAAGCACATTGCATATCATTCGGCCCATTAAAGGCCCAAATATTGGCTATATGCGTTTTGGAGGAGAAAATATAGCCGTTAAAGTGAGAAAAGGTCTCTTACTATGTTATCGCAGCAGTAACAACATAACGTAAAAAGAAAACAATCCGACCGTTGTACATATAGCCGTTAAAGAACAACAATTTAAATACCTGAAATTTTGTGAAAGAAAAGGAATTCTTACTAAAAAAACACAACGAACTCAAATCTTCAATCTTCATCTTAC
>667FP005525 AT5G26620_1         :+U  EU:NC; range  -249 to    50.
GCTATTTTGTTAGCTATATAAACATATTCTCATAAAAGAATAGGTACAAATAATTACAAGCGATACATGAAAAGCATGTGGGACAACTTAAACGAAATAACACAAACTAAACCAAACTTTATTTCGGTTTTGATAACTTCTAAAAAGGACCAACCAAGATTCGAACCAAACCGGATCCAAAAGTGCCCTTACAAAAAGCTGTTTTGCCTCAAGCATCCTATAAATACATCCCAAAACCCATCTCTCCATAAACACATCAAATTACACACTATCTACGAAATTTACATTTCTTTTTCTTCA
>668FP003823 AT3G59980_1         :+U  EU:NC; range  -249 to    50.
TGTTGTCGAGATTGTACACTTGCTTGTTTCTTTTGTCGTCGTTAACACAAGCTTTGAATCCTTTTATAAAAAGCTTCAGTGCCTCTGTTAAAAAAAAACTATGTATTTGCCATGAACATGAATTTGCTCATCAATCTTACTAGAAGTTGATTGATAAAGCTCCTTGCTTTGGAGAATTGGTAAAGCTACTAATTTGACAAGATCATATAAAAAGATATATAAATACAGATATGGTAAAGAAGAGAGAACACTGGGATCACACAGAGATCTTAGCCAATAGACTTTTGAGCTACTCGAGGC
>669FP001060 AT1G56045_1         :+U  EU:NC; range  -249 to    50.
CTGATTATCTGCGCTTCTTGAGAAGCTAAAAAGTTGACTAAAACGTTTAAACTTCTTCTTGACATGCAGAGCAAGTGTGACGTGTCTTTCCTTCATTGGATTAGTAGTAATTAAAGTTCGGCCCACCAGAAGATGGAAGTGTGACTGAATGATTCAATCTGAATTCAATAGTTAGGCCCATTTAATAGGCCCATTGATATAGTGGGAAACCCTAGCTATAAATTCGAGAGGCTCTCACTCAAATCATTTCTCTCTTCTTTCTCGAGAAATCGGCGAATCTGAGAACTAAGCATCAACAAC
>670FP004639 AT4G31330_1         :+U  EU:NC; range  -249 to    50.
GTTGACAAAGAAGAAGAAAAAAAGAGAGAGAGATCACTTTGGAAATAACAATGGCGAACAAAAGGACAAATATATGCCACGTCATCCCTCTCCATCCACCTTTATGTCATTTCTCAAAAAAACAAATTTTTTTTATCCGATTCATTATCAAAAAATAAAATTAAAAAAAAACAATTATTTTAAATTATTTGGTTAGTGTTTCATTATAATTTTTCTTATAAATAGGGTCTTTAAACCTTCCAAGAAGTCATATAGAAAACGGCTTCATAAAAAGAAGATAGAACTTGGATAAGTTTAGAA
>671FP005544 AT5G27410_1         :+U  EU:NC; range  -249 to    50.
ACAGAAATTGGAGGATCTCTGGGAGTGCAAATAATTACATTATCACTCACCAACTTCGATGTGGCAGGAGATAAGATAAGATACTTGTGAAGATTAAACTAATCAAAAAACATCAATCAATTTCTTTTGGAAACTTGTAATCTTTCCCAAAAGTGTAAAAAAATAAAAATTTGATCTTTTTTTTTACATAAGTCCAAGATTATCGTCTGGTTCTTGTTTATAAAGAGAAACACGGACTAAGGCAATAATAGTTTTGTTGAAGTTGAGATTGATTTCAAAGGGATCGTCTTTAATGGAGGT
>672FP000143 AT1G07310_1         :+U  EU:NC; range  -249 to    50.
CCCTGACCTGACCTATCACAACGAAGAAGAAGAAGAAAGACTGAGAAAGTGTTATCCACTCTTCAAATGCCTATCTTGTGCTTGGTGAGAATTTATGCATCTGTTTGGACATAAGGATATAACTATCCTGTTCATGAATAACTCCAGCTGTCGCTAGTAAGAAAGAGTCAAACTCCAAAAGTCAAAAGCCTCTTATATAGCCAGCAGGTTTTTTGAGACATAAAACTCTGTGATAAAACGATGATAGTTGATGATAGCTGAGACTTTGATACAGATATTTGAGATACGAGCGCACGTTAG
>673FP005402 AT5G20950_1         :+U  EU:NC; range  -249 to    50.
ATATTTTTCCCATATTACAAGTTAGTTTATTTTTCTGTTAAAATGAAAAAGACAAAAACTTTTTTAATTTTTTTTTTGTCAAACCTATTATCATAGCAAAATATATAATTTTTTGTTCCAAATTTTTTTAAAAAATCGTTGGAAAATTTTGACCAAAAGAAATCTTGAAAAAAATAATGAGAAAAAGAGTGAAAAAGAAGAGCAACTTTTCAGTGTTATTAAAAAGAAGAGAGAGTAGCACGAAGAAGCAGCAGCAGCAGCACACTTCTCAAGATCTCTCTCTGTCTTTGTCATCACCAC
>674FP005404 AT5G20970_1         :+U  EU:NC; range  -249 to    50.
ATTATATGTTTATCACAAACGTTAAAAAATTTAATTTTGTTGACAGACAATTAAAAAGGGATATTTAATACTAAACTCAATCCAAAGAATCATCAAAATCTTCAAGACAAAGAAAACACAAAGAAGAGGAAGAGGAAGTGGTAAACCCAAAGAACTAAGCCTTCGTTTCTTCAAACTAAAACCAAAACTCTTTGTTGTCTAATAATCTTCTTTGCCTATAAAATCTTAGTGATCTTTCTATGCTTTCTCACAAAACAAAACATTTACCTATAAACCAAACAAAGAGCAGCCAAAAGCAAA
>675FP006081 AT5G55850_1         :+U  EU:NC; range  -249 to    50.
AAAAGAAAAGAATAAATGCAAAAAGACAAAACAGTGCCAGCAAGTCACTCGCTTAACATCGGTCTGAACCAACATATATGCTCTCTCCTCAATTAACAGTCGTTAGCCAGCTCATCTTTCCGTTAAAAAAAAAACCCAAAGACAGTGATTCACGTCACTTGGGTCTAATAACTCCGTTTATATAAACCGTTACAGACATCGCACACCGAGAGAGAGATAATAAAGAGAGAAGCAAAAAAGAATTTTTATAGAAAGAAAGGAAAAATCAGAAAAGGAGAGAAAAATTAAAAAAGTCTCTCT
>676FP005660 AT5G39110_1         :+U  EU:NC; range  -249 to    50.
TTTATATATACTGATTTAAAAAAAAAAAATTGTTTTCGCGGTGTACCGGGTTAAAATCTAGTATAGTCATGTAAATCCAATTTAATTAAAATATATAGATTGAAGTTATCGATAGACTTGTTAAACATTTTTGAACTGCCACTTTGAAACATGCGAGTTACAAGATATGTAGATAATATCTTGGACCACGTCAAATACGACATGCGCTTTTTTGTCCTATAAATACTAAACTCAAATGCTTCACAATTCACAAACAACACATACATTTATAAAAGTCTCAAAAAAGGATTAGCATAACCT
>677FP000835 AT1G47250_1         :+U  EU:NC; range  -249 to    50.
CTGCAAATGTTAAATTATGAATTAAATTAATTACTATAAAAAGAAATAATATAATGCTAAGTATTTATTTATAAAATTATAATCCTTTTAAATGTGTAAAAAATAATAAAGAGTAATGGATAATTAAACCCAGCCCATTAAGTTTCATAAGCCCATTTTACTCTACTGTCTTCTTTCTCTTTTTTTTGACAATCTTTACTTTCTTCTTCTAAGCTCTATAAGAGAGACCATCCTCCTCTAGCTTGAAGCAAACGAAAAGCTTTTGAAGAACAGAGGAACAAGAAGAAGAAAGATGTTCAG
>678FP005479 AT5G24530_1         :+U  EU:NC; range  -249 to    50.
TCCTAGTATTTAAAAAAAACACTTAAAAATATCCAAACATTTAATTTTTTAATCATAAATCTTATAAAACCCACAGCTGTCCTTTCGAAAATCCACTATATTCGGTGGATTAAGAATTAAAAATCATTCGAATAATATGCATACTTATATAACAAAAACAATTCACTTGAAAACATAATCAATTGAGAGTAGGACCGAGTAACACTGCATTGTTTTATATATATCATCGATGCACATCGCATACATAATATACTCAAAGTCGAGCCTTCCTTCCTTTATCTCTTATACCCTTTTTGATTC
>679FP000566 AT1G23290_1         :+U  EU:NC; range  -249 to    50.
GAGAAGCTGTCAAGGACGGCGCCGATCAACTGTCGTCGAAAAACTCAAAAGTGAAGTGGTTAACTAAACCTGATATTAGGGATTCATATAATGGGCCTCATAGCCCAATTTAATAACATAAATAACCTGTGGTATAATTGGGCCAAATTATTAAAAAGCCCAAAAGACAATACACTATCTCTGTTTCTCCGAAAACCCTAGCTGCTAAATCCTCTCTATATAAAAACCCTTTAAGATCATTTCTGGTTCAAAACCCTAGATCTGATACTAAAATGGCGACGGCGTTGAAGAAGAACAGAA
>680FP003218 AT3G20590_1         :+U  EU:NC; range  -249 to    50.
GAAATCGTAAACCATTGATATATTTTTATAAAATTGACGAAGAAGTCAACAAAAATGACATGCATGCTCCATAGAAAAAGGTTCGATGTACAATATTTCGGGGTTGATATCTTAACTTTCAAGTTCAATATTTAACCAATTGTATCGCTAACTGTGCTAAATATTTTGGTATGACTTTGCCAGTCAGTTGGTCTATTAAATATCATTTTCTTTGGGTCATAAAAACTATAACGATCTTCTTCAGCTTTCAGGCAAAAATACCAAAACCATGACAAAAATAGATCCAGAAGAAGAACTTGG
>681FP006166 AT5G59040_1         :+U  EU:NC; range  -249 to    50.
TCAAAAACAATATAAAAAAAAAGATTCTAGATTTTTTCAGCTTTGGATAATTTACTTTTTCAATTTTAAGACTTAAAAGGAACAGATCTTTGGACATAATCTCAACAAAATATCTTTGAAGTACACTTTTAAACTCTAATAAAATCACAATTATCGCATTATTGTTGTAAAAATGTACATTGTACTACACACCAAACTCCAACCCAAAAACAAAACCCTTATAAATACACACACACAAGTATACACAACAACAAAATCTTCACATTGCACGTAAAAAATATCTTTATACAATGAACGGCA
>682FP001696 AT2G01880_1         :+U  EU:NC; range  -249 to    50.
TAACACGCAGCATTGGCCCATACATTGAACAAAATATATACTATATGATTACAAAACAAAAAGTTGTAGAGTCTTCTTAATTAATTTAGTAAAATGATTATAATTTCCTTCAAGAGTTGACCAAAAAGAAACATCCTTGATTAAATAATGTATCGACCATGTTCTTCTTATGGATCCATCTATATTAATTGTTAGCAAGGCATCTTCATCTCTCTTTATATAGGCATCATTTGTTTCTTTTGTGATTTTGTCTCATACCAGATAAAACAAAGTAAGAAGAAGATGAAGATGCACGTATGT
>683FP003044 AT3G14260_1         :+U  EU:NC; range  -249 to    50.
AAAGAAACAATAAAATAACTCGACATCACATGCATAAAATTAATTATATAATTATTAAACATCGAAGATTCAAACATGTAGTGAGACTTTTCTTCTGAAACACGAGGAATTAAAAATGTGACAAGAAGTTAATTGCTTTGAACATTGAATAATCATGAAGTTGGCTTAAATTAATCAATAAACGAACAAAGTAAGTAACTTCCACCAATCGGTTGTGCATATAAACCCGACTTTTAATCCAATTAGCTCGACCAAATCGAATCAACCAAAAAAAAAAAAAAAACGAATCATTGTCTCCAT
>684FP000447 AT1G18840_1         :+U  EU:NC; range  -249 to    50.
CAACTCCTAACTTTCTTCACCTTCTTAAATTACCTATCTGTCAATTATCATCATTTCCCAATTGTGTTGATACTTAATTGGTAGTAGCAATTTTTTCCATTAAAGTTTTCATTTTTTTGGTTTTTTGTTGATGGAAAAAGTATTGATCCAACGGCTGTAGAAGAACGGTGCAACAAGATTTTGAATTCGGAGATGCGTTTGTTTTAGTTTTAAAATAGAAATAAATAAAGTTGTTCTCTCTCTCTCTTCGTGGACACTGGAACTAACACCACCGATGCACTACACTCTGTAGAGACTGCA
>685FP001019 AT1G54470_1         :+U  EU:NC; range  -249 to    50.
AACAGTTTGTTCTCCTTATCTTTTGTAGTAAGCCGACACATTCCACAGTTTTAGACAATAACTGTTTCTTCAGCTTCTTATGTATATTGCCACAATAAATCAATGAATATATCGTAAATATCATTGTTTAGTACGTAAGTCAATGAGAGTACTTGCAGCCTAATCATCCAAAAGCAACTTGCAAATGAAATGTGCTCCCCACTCTTTGAAACCTTCAATATAAAGAACATCAATGATTATAGAACAAGCAAACAAAAAAAGTTTCAAGCTTTCAGACAAAAACAAAATGAAGACTAATTT
>686FP000574 AT1G23740_1         :+U  EU:NC; range  -249 to    50.
TTCTTACGTAAAAATTGTACATTGTAATGTTCAAAAACCGAAGTGTTTTGTGATTGTTCTAGACTTCTGTAGTTCTAAAAGAAATGAAACAAAGATGAATCACAAAATCAGCACCAGATCAAAAACGATTATGGGCCACAATTTTTGTGATATAAACATTAAAATGACAACCACAAGAAAATATCAACCAATCAAAGAAAGCCACGAAACAGAGTATTTTAAAAACAGAGGAAAGCGAAAGAGATAAGCCTTTTAGACAAAACTAGTGGCAGACTGAAAAATGAACGCAGCGCTTGCAAC
>687FP001814 AT2G14920_1         :+U  EU:NC; range  -249 to    50.
CTTATTATTTTAACAATTTCGGTTAATTTTTACATTGACCCCAGCTTGAAACCGATAAGATTTATTAATTTATCATGTTTATTAATTTATCGACTATTAATTTATAGAGTTGCTACGGTAGTACGAAAGCTTCATATCTTAAGTCTTTGTTTTTCATTTTGGGCTAAAATTAATAATTCCAATTTTTTTTTTTTTTTTTTGCTGGTGTGCAGTATATATAAAGACATTGCGGTTGCAATATATCAAAACATATGAAGCAAAGCAAAAGAAAACAACAACAACAAAAATAATGGATGAAAA
>688FP002254 AT2G32295_1         :+U  EU:NC; range  -249 to    50.
TTGGATGATTTTTCAACTTTACATGAACAAAATCTAGTACTATATTAAGATTTAAGAGATTTGCTTTGATAAGACAAAAGAATTGTTAAAGTCAATTAACTTGCATAAGCCGTTGACCAAAACAAAAACATTTGTTTTCTTAACCAAAAAAAAAAAAAAAAAACTCTTTCGATTTGTTTATCCCTCTGTCTCGCTTTCATTGATTATTGTCTTTGCTATTAATCTAATCATCACAACGTTTCTCTTTTCATCTAAAATCGTTTCTCTCCATTAAGACTTTTATTGATTGTTCCTTTTCTG
>689FP002317 AT2G34790_1         :+U  EU:NC; range  -249 to    50.
TCATTTCTTTTCTTTTTTTGGTTGGCGAAACATATATATTTGGTTACGTTATATGCTTAAGGGATATACTGCTTATTTTTCAAGTAATCAAAATATAAAGATAGAATTATAGTAAGGAGATAAAAGTTGAGATTTTAGTAATAGAATAAAAATAGTAATGAAGTAATATTTACACCAACTTTACGTGTAAGCCATCCCCACACACACATCAACCTCCTATATAAACCTAAACACATACCTCAAACAACCAAAAGCAAAAACCTCATCGACATAAAAAGAAAAATGGCGTTTGCGATATCA
>690FP000047 AT1G03040_1         :+U  EU:NC; range  -249 to    50.
AAGTTATATTGGTTTTTAACATTCTACTAAAAAGAGTTTGGTAAAAGACCTTTTTCTTAATTTGATATGAATAAATTGAAGAAAGTCAAAACAAAAAGCCCACTTCAAAACAAATAAAGCCCACTTCAAGTTTCTGGAAGGTATATAAGAACAAGGGCAAAACCGAAAATAAACCACAAAGTAAGGTCCTTTTAACAAAAATAAAATGAAAGAGAGCATAAAGTGAGTCTTTTTGTCATATCCTTTCTCGTCTGTGTCTCTTCGTCCTCATTAGCTTAAGCATCATCATTCTCTCACCTA
>691FP003911 AT3G63460_1         :+U  EU:NC; range  -249 to    50.
TTGTTGCGATTCAAAGTTGGGTAATGAGATTTATCCAGCATATTGTTCCAAGGCCCAAATAAGATGGGTCATAGGCCTCAGAGATTAGTTGACGTGTCATGTTTAGAATGGCTCTCAGAACCTTAGGGGAGTGTCCGAGATTACCCTTACTCTTTTGAGTTGAAAGTACAGTTTCGCCCCTGTCGAAATAAGAAAATAAAAAACATTCTAATCAAATCTATAATGGTGAAGTAACTCCTCTCCTCCTTTGTTCTCCAGATCCCAATTTACAAGAATTCAACTTCACACACCCTAAAAATT
>692FP005189 AT5G12380_1         :+U  EU:NC; range  -249 to    50.
TATTTGTGTTCGTGTTTACAGTTAGCTTTTGTGTTATGGGATGCAATAATATTCCTTATGAAAACTTAATTCCTGAAAAAATAACGGCAAAGTCATATACATAAAGGGGTGGCGTTAACAGAGAGAGTTTCAGATTAACATAGAGCAAAAACAATCAATGAGCCGTTTGAAACATTTTCTGGTCTCTTCAAAGCATTGTAACATCATTACCAACTCTTATAAATTAAGAGTGCTCAAAGCAATGGAAGCAATATCCAACAAGTGATTAATCTGAGTCAAAGATATCTTACGCAGAAACAG
>693FP000299 AT1G12740_1         :+U  EU:NC; range  -249 to    50.
AACCTTCTTATAATATTTCTTGAATTTTTTTTCTATACTTAAGAAAAGCTGCCCTTTCACACGGATAATGAATCATATATGGTTTCTATAAACAGGTTTTAAGTAACCCATTTTTTAATACTTAAAACCTTATTTTCATTCTGCAACTACTTTAAATGAGAACATGATGATATATTATTTAATCTAATGAGTTATGTCTAGAGACTTGCCCTTGCCTATTTAAGCATTCATCATAATGTTGACGAAGATGGGCCAGCACTCAACTTCTCTTTCTTTCTTCTTCTTTGTCTCTTTCCTCTC
>694FP002617 AT2G45560_1         :+U  EU:NC; range  -249 to    50.
TCATATTTGTTTGATTTCTTCTGCCAAAACTAAAGTAGCGCCACTGGTAGGAATTTCGGAACCGATCACTGACATTATTTATTGTATATGCCGGGGGAGTCGACAAACAAAGTAAATGGACCAAATTTGTGGCTACTACTCTCCTCAATTATAAAAATGAAATATTTATATATCTTCCCTGAACCAGGAAGATATTTTGTTTGTCTTCTACAAATATTATATATATGTAATTTCTTTGGATAATTTTCTACCGCTTAAGAAGCACAGATGGACATAATCTCAGGGCAAGCTCTGTTACTC
>695FP002011 AT2G23100_1         :+U  EU:NC; range  -249 to    50.
TATTAGTATGATATTTACAGCTAAATATTATCAATTAAATAGAAGAATAAGGAGTGGTTGTCTTTGTATAATCGAAAATATAGCCAAATTATTGGCCCTCGGCCCTTCGTAAACTAAAGCGCGTTAAAAAAACAAAACTACAGCTGGAACTGGAAGCATCGAATAGTTGAATCAAAATGAGTCTCAACGTGAGAGCCTCAAGTCTAAAATGGATTGTACAAAATGATAAAATTGGCTGCTTCTTTATCCAATTGTAAACAAACACAAACCCATATGGCTTCACTGCGGAAGAAGCTTCCC
>696FP000473 AT1G19740_1         :+U  EU:NC; range  -249 to    50.
ACCAAGAGATATTGACACAATTACCCCTGCAAATTCATGGTTACTACGAAATGATATCCAAGTGGACCGGTGTCTCAAATGCATGTACTACACACTTACACACGAACCAAATGGCTCGTATATATTTTTATTTCTATTCTAAACAAATTTCTAGCCACAGGAATTATGAAATAAAAATATCTGATGAAATATATTTTCTCAAACAGATAAGGTTTAATTTTAAAGACGAAACAATTAAAATCTTAAATCAATTTCGCCGTTCACTTGTGAAACCTCTCCTCCTTCACTCTCTCTAATGGC
>697FP005743 AT5G42530_1         :+U  EU:NC; range  -249 to    50.
AACCATGCATGGCGAATTGGTGATTGAAGACTTTTCACTGAATAATACTACCAAAACTTCGAGACTCATAAGTGATACACACAACTAAGTCGTCGATGGCTATAAGCTTTAAGTCTATCGCTAGACTGTCCACAGGTTTCCTAATCTTCTTTGTCTTTTAGCCTTTCTATATTATCCAACATATCTTTAAATTTCTTTAATTGACATCTCCCTAGCCTATATAAAGGCATAAGCATGAGTGGCACTGATAAGCAAAATAAGAGGGAATATTAAGATGACATCTTCTATGGTCTCTTCCAT
>698FP001364 AT1G69760_1         :+U  EU:NC; range  -249 to    50.
AAATAAAATAACTGAATAGGAGTATTATACTAATCGTGACGAGACGACAAATTGTAGACCATGTATTTAAATTTTGCCTCCGGGTTATGCGAAAAAAGGAAAAAGCATTCACATGTCTCTCTCCTGACATGCACGAACCAACTAATAACTTCTTATTATACTAATCACGTTATTATCTTATTAAAAAATAAACCCATTTTGACCACAACCTTTCTCTATATAAACATTTTAGTCTCCTCCTCTCTCTTTATAACCACAACGATTTTCTCTCTCTCACGATTTAAAAAGCTAAACAAAAAC
>699FP004321 AT4G18980_1         :+U  EU:NC; range  -249 to    50.
TGTAAATAAAGACTTGTGTAGTTCACGATAATCACATCCTTAATGATTAATTAATAATGAGATCGAATCCCTTGACTTCACTCAAACACCTTCACGATGATGTCATCTGATGTAACAAAAGATATTAGTTAATACTTACACGTTTATATACATATATGTAACTTATATGTGTATATATACGTGTAAAACATGAGATTCTCTTTTGCGATGTCTTCATCTATATAAATTCCACTTTTTTCCTTTAGCTGTGGATCTTCTTTTTTCTACCGTACTCTATATTTTTCCTTACTTTCTAGGCAA
>700FP001466 AT1G73080_1         :+U  EU:NC; range  -249 to    50.
TGACTACATCAGACGGACGTAAAACGACATCGTTGTCGAATATTCAAAAGATTCACAATTTGACAAAGAGAAACAGAGACGACTTGTTTCTAAAAAAACCACGTGTGTCTGAAAACGGAAAAAAAGAAGACTGAATGAGAAACGGCGTGTAAAAAGAAAACGCGTTGAAGGTTAGGCTCTCACAATCGTTGGTATACAGAGAGACCAAACATCTCGTCATAAAAAACGGCAAGAATCATCAGTTACTTTATACCCATCAATCAAGTCTTGTCCTTTTTCTCCTTCTCTCTCTCATACGAG
>701FP002243 AT2G32040_1         :+U  EU:NC; range  -249 to    50.
ACATAAAAAGACATTAAAACTCAAAATTATTTAAAATATAAGGTTCAATACATATTTTGTCAATAAAAATTTAATAAGCTGCTAATATAGTTCATGAGAAAAATCAAAAATTAATTTATCAATCGAAAAAAAAGACGAAGAAAAATTAATTTATCTACGTAGCGCAAGAGACGGAGTGTTGTTTATTTAAAGAAAAGAAAGAAAAAAAAAAGAACGAATATTAAAATGGCGAGTCGCTCTCTTTTCTCTATCTCAATCTCACCTTCTCAATTTACAGTTTTGCCATCCATCAACAACGAG
>702FP006305 AT5G63700_1         :+U  EU:NC; range  -249 to    50.
AAAACGCAATCGCTAAGTAAAAAAAAAAGGTCCATCTGAACGCAAGACTTATTCAATTTACGAAATAACCCCTATGAAACTGTGTTTAATGGACACGTGTCCTGGATACGATAGGGGTATAATAGAGACTTTAGGAAAGTAGAGGTTGGCGTTTGGGTGATTGGTCAAAGCGAATCCTTAAGAATCTAGTAATACTGACACAGGTCACTCAAACAGCTATTTATTTGGCTAATTTTCAGCCTTAATATCAGAATTAGAGAGATAAGTTTTTCTTCTTCTTGCTCTGTCGCCACTAACTAG
>703FP000764 AT1G33420_1         :+U  EU:NC; range  -249 to    50.
ATCGGAACTGGATAATGGATAGGACTTAATTAGCTTTGGTTTTATTGAGGACAAAAAAGGACTTAATTAGCTAACTTATTGAAATAAAAGAAATCGAACAAAATAGGGAAACAAATAAAAACAAAAAAAGGCGTGGAGAAAAAGAAATCGAAACCGCCTCGAATTTGGAATCAGGGGGACCCACTCTCTCCCGAAATTGGTGAGTAGAGAAAAGGAAAATAAAAAGCATCTACCTTCCTTCCTTCCCCCATCAGAAGCGGTCAAGTCAAGCTTTTAGTCAATACCCCCCAAAACCCTAAA
>704FP003210 AT3G20380_1         :+U  EU:NC; range  -249 to    50.
AGGATTTATAAAAATTTATTCATCTGATGTAGAATTATTTTATGGTCAAGTTAATGAAAACTTCAAGTGAGGGCACTCCCAAACTTGAGATGGATTCAAAAGTCAACGATGCTAAATGAAACCATCGAATCATGTTTTGTTTTTGAAACAACATTATTACGTAAGAATCTAACTAATATTCGAAGACTCCATCCTAAAGCATTTCTCTATCTCTTTAATATATAAGTTCCACTAACCTCTCTTCTCTTCACTTCATTCACATAAGTCATAACCTTGAAAGATGACGAGTCTCTACAGAAA
>705FP002146 AT2G28500_1         :+U  EU:NC; range  -249 to    50.
TTGGAAATCAAATATAAAAAAAGTTTAGCTTAAGTGCGAATGTGGAAATAATTAATTGAGCCGCCAAAGTCAATCAACCGTTGAAACAAAAAAGCTCAAGAGGAATTTAGTAGTAGTCACCGTAAAGATATAAAATTATTCCGAATAAAAACAATGACATCATAACTCAATATTTATATCGTCACGTAATCATTCTCTTTAGTATGTCTCTCTCTATATATACACTCACAATCCTCCTTACCATAAATCACTTCACTCTACAAAACACACTTTGGTTCATCAATTGTTTCAAAAGAAACT
>706FP002842 AT3G06070_1         :+U  EU:NC; range  -249 to    50.
GTGAGTTGTGACCTTTTGATTTAATATCTTTATAGGATTTGCAAGTAGTTGATACAACATCATTGCACAAAACCTTCCCTTCATGATCCATTTGTGTGTAGGGACTTACTTTTGCCAGATTAGATTACATTTCTTCGATGTTTACTTTGGCCCCACTCTCCCACATGCACTTCTCTCTCTACCCTCTTCCCCTCTCTCTTAAACCCCAATCTCTTGCCTATTTATGCCACTCTTTGAACATTCCCCCTCACAACTCCACTTGAGACCATTTTTTAAAAACTACTTCTTTCTAGAGACAAC
>707FP000224 AT1G10370_1         :+U  EU:NC; range  -249 to    50.
TTTCTTAAACATGAAATACAAATTTAAACAAGCTAAGTGAAGCTGCCGGAGTTTTTATGGTTTCAATTGTTGCCACGCATATAAAGAAATGCCGTCTCGTCGACCACAATAAAGACTAATAACGTTTTCCCACCCGTTTAATACACGTGTCAACCTATAATTGGCAATTCTTCGCTATCTATCACCGCCATCAAATTCACCTACCCTCTTCCCTTCCATATAATAAGTAACAATACACCGATCTAACATAAAAACGCTTCAACGTGTCAAAACATTACATTTCCACTCTCACATTCAGAC
>708FP002295 AT2G33830_1         :+U  EU:NC; range  -249 to    50.
GAGAATAATAACATTTTGGCTAAACGTATCAAATTTTAACGAAAATTCTATGTGCAAGTATATAAACTTCATTTGGTAATTAAGTTATCAATTACTTGTCAATTATTTCTAGTCTATTATAGTATTTCTCTAGATATTTTGTGGGTCAAATAAAAAATGAGAGAACTAGTCGACAAAGGAAAAGAGATATTTTTACGAATAGTTTAAAAATGAGTCTATAAATTAGATGAAGGAAGCCCTTTAGTAAGTACTTCACACTTGACACAATTCTATCCAAAATCAACCCAAAAAAAGAAAGAA
>709FP001742 AT2G03640_1         :+U  EU:NC; range  -249 to    50.
ATTAGGATTTGGAAATTAGAAGAACAACTAATCAAATCAAATAAAAATCCTCACTAAATTGTAAACAGGATATGATTACGTGACAAAATATTATTGAAAAAATATCCAAAAAGTTGCAAAAAAAACAAAAAAAAAGCATAAGCAAAAAAAAAGAGAGGCCAAAACCAAATTCCCAATTCTGGTCGGAGTTTGTCTGTAAAAAAAACCCTAGAAGCCATATATAAACACCACAAGTAAACTCGTTTCTTCACCTTCCTTCTCTCCTTCACTCTAATTGCGATTGATTCTCCTGTCTTCTCC
>710FP004550 AT4G28040_1         :+U  EU:NC; range  -249 to    50.
TTTTGTAAGAGATTTCTTTGAACAATAATTAATTCAATCTTTCCTTACGTATTAAACAATGAATAGAAAAAAATCACAAGACATTATTGAATAAATGTCGGATTATCTACTATATATGTGTGCGCATGTGATATAGTACTGTAATAGTGGGCTACAGGCCAACTTCGGCTTTCCAAGAACATGGTTGCATCGAGCATATCTTTGCTAGATTTTAAATATAACTACAACTTCTTGCTTACTTTGTGATGCGGAAACTCAAAACCGTAATCACTCATGTTATATTTTTTGTTGTTGCTTTCA
>711FP001247 AT1G65481_1         :+U  EU:NC; range  -249 to    50.
TACCTTGCATCTCAAAATTATATATTTCAGTAAGAAAATATCTTCTATTTTATTTTATTATGTTCAGAGTAAGAAAAGATCTAAAATGAATATTGAAACAACAAAAAAAAATAACAAACAGGACATGTAATCAAGTAACAGTTTTCAATTATGTGCCAGATTTAATTTCTTTCAACATTTTAGTGTGAAATCAAGTTGGGTAGGTGGATATTTTTAACTATATAAATAGATGGAACAAGTTAGAAAATTATAGGCTTTTTGGACAGTAAGATATACAATGACAGGAAAGGCACCATTCTT
>712FP001911 AT2G18960_1         :+U  EU:NC; range  -249 to    50.
ATAAAACCAGTTTAAGTAAACAATGTTTCAAAAAACAGTATGATATCTGAAATTTTAATTATAAAACCAAAAATCCAAAGTCAAATATACGTTTTCCAAGTGAGAAAGGACCCATAAACAATTAACAACCATTGATGATCACCAAATCATAATCAACGGTCGAAATGAATGAAAAATAAAAGTCTGAAACGGTGGAGAGTTTCGTCGTTTTGAGTGGTTATAAAAAGAGAAGGCGTATATCTCCTCTGCAACAGAAGCTCGCTTTCTCTCTCTCTCTCTCGTGTGTGTGTGTGTGATCGA
>713FP001869 AT2G17590_1         :+U  EU:NC; range  -249 to    50.
TAAATCGAAACTTATTATATATAATTGATAGTAGCTCCCCTCTACAATTCCAAAATAAGCAAAGACATATTTTATTTTAAAGTAGATCGAAACAGCCTGTAGCCATTTCGTCTTAATGTACTGTTGTATTGTATTGTGGATCATTGTTCGTATGAAATTATGTGCTAGTTAATTTTTGTTGACACATATATATATATATATATATATATATATATATATATATATAGACACTCGTATTTGATCTTGATCATAACAATAAAAAGAAGACAATACTAGAGAAAGAAAAAGAGATCTAAAGAG
>714FP001260 AT1G65980_1         :+U  EU:NC; range  -249 to    50.
TTTTCTACTAGACATTTTTATATAATTTGTATGTAATATCATATATTTGTAATATTATGTAACACAGACCTTACCTACCACCTAACACCAAATTGTTGTATTTTTAGAAAGCCAATATACATCTAATAGATCATTATCTTAGAAATATCCTTTTATCTCATTCTGGAAACTTCTTACCATAACAGAAAATAAACAAATCTCATTCCGGAAAACGCTCATAAATTGTCCGAAAGCCCTAAAAATCTGAGTCTCGCATTAAGTCCAAACACTTTCATTTGTCTCCTTTCGTCAACTCCACAG
>715FP000106 AT1G05660_1         :+U  EU:NC; range  -249 to    50.
CGTCCTTTGCTCCTAGAAATTCGATATCAACCATGTGTCCCAATGATTAATTGGAAATGTTAAGCTCTTTTTATCTATCATGAAAAAAAAATACACAAACCCCTTATCATATAAATCGCACATGTATTGTTTTTTTTTTTTTTGATAAAAACGTAACGCACATGTACTTAATTGTACCATAGACTCCAATAACGAACCAATCATGCTCTCTCTCGCTTTATATAGATATATACCCATGCATGATGCATCAAAATCAATTCAAACACAAACTCAAACTCACATATAAGAAATGACAAAATC
>716FP000659 AT1G28480_1         :+U  EU:NC; range  -249 to    50.
CCAAAATTAAAACGTGCAGATTTATTAAAAGAATAAAGTGGGATCCAAAAAGTCAGCGTGAAACATGTGATACGATATAACGACACGGTCCTATGACTAAGTCCACTCCAATCCAGTGACGTAAACAGCACCATCACCCATAGCTTCCTGTGACGCACATCCTTACGTAACCATCGTTGACGCTAGACTTTCCTCTCTGATCTCTCTTTCTTCATGTATATATAACAAAACCTTCCTTTCCTAATTGGTATCTATCTTTAAAAACATACTTGAAAATGCAAGGAACGATTTCTTGTGCAA
>717FP004613 AT4G30190_1         :+U  EU:NC; range  -249 to    50.
TATTCCATAATTAAAGTGTAATTAGGACCCACAAAATATATACAAATTTGATTCGGGTTCATAAGCCAAAAATATTACATTAATCAACGGTCAAAGGGTGATTAAGAACTTAAAGAGGCAGCAAAATAAATAAAAAGGGTAATAAATATAGAGAGACTACTTGGTAATGGGACCCACATAGCCAAAACGGCGGAGAAAATCGTCGTTTTTAGTGGCTTATAAAAAGAGGACTCGTATCGACTCTGCAACAGAACCACCTAATCTCTCCTCCTCTCCTTCTCTCTATTTTGCCGGAATACA
>718FP000414 AT1G17290_1         :+U  EU:NC; range  -249 to    50.
AAAAGAAAGACATTCAATATTCGTTGAAAAGGGTTTAAAGAAATCCGTTGAAAATAAAGGAAAACAAGATAAATTCTAAATCCGTGGACGGACAAAAAAATGTCAAAATCAGTGTGAATTGGAGAGAGAGAGAAGACAGGAATTGGGAAGTTTCGTCTTTCGAGCAAAACTATCGAAATCTAAATTTAGATTGAGAAACAAGCCAACAAGCTTTTTAGTATAAATCCCATACCACACAATCACAAATGCGGAGATTCGTGATTGGCCAAGCTAAAAATCTCATAGATCAGAGTCGTCGTC
>719FP004023 AT4G08028_1         :+U  EU:NC; range  -249 to    50.
TATAACTAAATATGCTGAAAACAAATTACTTATTTTATTATCAATATAAAAATCAATATCATATCACCAATGTTTAAATATAATTGAAAAGGTAAGATAGAATTTGCTGTGATTTTATTTTGACTTCAAATCTATAATAAGAAATTAAGTGGAAGGATTGTGCTATATTTCATCTTTGACTAGGAAAAACAATTTAATGTATATTTGTGTTATTATCTATATATAACTAGTGTAATTATAGGCAAAATCAAAAAGAGAAAGTTCAGAGAATATCATAAAATGACTACTACTATGAAAACT
>720FP004795 AT4G37310_1         :+U  EU:NC; range  -249 to    50.
ACAAAAGAAATAAAAGAAAAGAAAATTGGTGCTTGTTTTTCCAAATTAGTACGCTAATTTTATCACTATTGTATGCACTATTTTGTTATTTGACTTTGTAAATGCATGAATTAAAGAGTGTTTAAAAATCAGTATCTTATACTATATTATTTAATAGCGCACGGAGGAGAAACCAAAATATACACAAAGTTAGAGAAAAAAAGAAGAGAAAAGGAGTTATATATGGATTGTATTTTACTTATTCTGACTACTCTTGTTGCCATTTTCATCGTCAAGATTGTTCTCCTAGTCACTAAACCT
>721FP001357 AT1G69410_1         :+U  EU:NC; range  -249 to    50.
GTCAACTATATGCTTTGACTTTAAAATAAACAGTAGAATAATCAAATTATTTAAGAGTTGATTAATTAAATAGAGAATCTCAGAGGCCGCGTAAGATTTACGATCTGACTTTTATTTCTTTAAGAAAAAACAAAAAAACGCCGCACGTGTAGGGTCGCGTCAGTTGCACGCGACACGTCAAATAAATCTGAACCCTAGATCGCTTTCTTCAGTGTTCTATAAAAACTAAACTCCATTCGCTGACTTCGCAAAGAAGAACACTTTCTCTCTGAAATCTCAAATTCATCTCTTCTCTTCCGA
>722FP005599 AT5G35980_1         :+U  EU:NC; range  -249 to    50.
ACTGATCCAAATGATCAAATTTAAGCTAAAATTGTAGCTACTGATCAGAAAAATAGAAGCAACATTTGTTGAATAGAAAAAAATAGAAGCAACATCTGTTTTAAAAAACACATTGCTTCAAAATAATAGGAAAGTACAAAATATTAGATTTAACTAAAGATATTTTAAATTAATTAAAAAAGATATTTGGATTATATGATAATAAATCCAATAAAAAATAATAAAATCCAGAATACAGAAAAAAATTGCAAGAGGGGAAGCAGAAGAAGAAAGAACAAAAATCAGGAGTTGGCATTTTGA
>723FP005796 AT5G44640_1         :+U  EU:NC; range  -249 to    50.
TTAAGAAAATCGATAGAACAAAAAAAAGAAAACGAACCTTCACGAATGTTTTGCTATTTTTTCTTCATTAGAAATACAACTTGATAAGATCATTTGAATGTTCTGTTTACTAATTATGAACAAGTAAAACTTAAAAGATTTGTTGTTATACTATCTCTATCTTATACTTCTCTATTTATAGATTAACATAACAAATTGCCATAACAATTCTCTTGCCTATATAATTCTGAGCTCTATTCATCTTTTCACAACAAACCAAGTTTCAACAATCAATCATAAAAATGAGAACTAAATATTTTT
>724FP002862 AT3G06700_1         :+U  EU:NC; range  -249 to    50.
GAAAGGTTTCTTCTCTATCTCTCGTCTTCTTCACTTCCTTGAGTCAAAGAAATTCCAAATTTTGAAAAAAATGGTTTGCTGCTTTATTTATACCCCAATTTGTAAAAGGCCACGACTCTGGGTTCATTCAATGGGCTTATATGATTTAGCAACGAGATAGATTAATTAGAGGCCCATATATGATTTATTAGGGCACGTTGGTCATTTAAAGTCCACTATAAATTCAATCAGAAATTAGGGTTTTGTGTTGCAGACGCCGTATTTGTATCGCGGAAAGTAAACCTAGCCGAGCAGATCTAC
>725FP003319 AT3G24465_1         :+U  EU:NC; range  -249 to    50.
AATATATTTATAGGTTTCTTGACAACAAAAAATTGGAACGATAAATTGTTTGGACAACCAATAACATAAACAAAAAAACTAACCTATCAACCAAAAAAACAAACGGATATACTTCCAAAATAAATAATTTCAAGAGGTCAAAACTATTTTTTGCTATATAAAGTAAATAACTATAGACACCCAACTCAACAATATTCATCCTTTACAATTTTGTATTGCTATATAACCTAAGCAAAATTTAATAAGTTTGAACACTCAGAAACGCATCTTTTCAAATAATGGCAACTCAAACAACAAAAA
>726FP005156 AT5G11200_1         :+U  EU:NC; range  -249 to    50.
AAATAAAATATCCTCATAAAACAATTTGTTGTAATCTATCTTTGGGCTAATGTTCTTATCCTACAAGACGAACCCTGACCGTATTCGTCGTAGAAAAAAAATTGCTTCGATCCCATCATTGAGTTCAATAATCGGCGCACAAAGGCCGATTCATAAAAACTCTAGGCCCATTAAAGTAAAGCCCATTCTCAACCCTATCCAGTCTCCCTGTATATATATATTTACGACACCAACCCAGCGTTGATATTTAATTTTCTTCAGTCAGAGATTTCGAAACCCTAGTCGATTTCGAGATCCAAC
>727FP005811 AT5G45280_1         :+U  EU:NC; range  -249 to    50.
AAATACTTAAAGGAATTAGATTATATACGATATGTGAATACTGGTCATATTACTACGAAGGTAGTTTTCTTGAGAGTCTTTAACGTTGAATTCTCGTGACCTGGCAAATACATGAAAGTAACAATAAAACTTTTATATTTATTTTTATTAAATGAAGCAAAAAAGAAAAAGAAAAAAAAAAGGTTTTCTTTCGACGTGTGGTATTCTGTATCCATCTATATAACAGAGAGGACATCAATGGCTTTCTTTGAACTTGTAAACCTTACTCTCGAAGAGTCCTCTGTTACTCATTTTTACATT
>728FP002113 AT2G27150_1         :+U  EU:NC; range  -249 to    50.
TTTATTTGTTTAGCAATAAATTCAAATTAAAAAAAAAAAAAACATTTCATTTCAATTTAGTAAGATTTTGATTGGATCAGGTTGAGATTTCTTCCAAAGTCAAATATTCTTTTCCCATAAGACTGACTCGTGGCGCACAGTCAATGACTTATGACTTATGACTTATGAGTTATGTCTGAAACTCAAACTTATAGATGTGCGTGAAAGAGGCGCAACTATAAGAGAAGCTGATATGAAACTCTTCATCACATCTCCCTCAAACTTATTTCTCTCTTTAATTGGTTAAATCTCCACACCCAC
>729FP001560 AT1G76560_1         :+U  EU:NC; range  -249 to    50.
AAAGGAGTAGGTAAAAGGGGTCAGCTTTGCATTGTGCTTATCTCAACTACCTTATGAGAAGAAAATAATATTTTTTTCTAAAGTCAAATGTTTGATGAGTGTAGTTTGGATAATGCCGCATTAAAAAAAAAAACGTGAAATGACAATCGAACATTGATGATTGGAGGGCTTATTTGTAATTACGATAACTATAGTCAAACGGCCCAAACCATTAATAATAAAAGGTGAATAAAGAATTTTCTGAAAGACGAAGAAGAGAAACGAAATTCGTAGAAATGATCTCGGGCTCGGCGACGGCGA
>730FP002747 AT3G02990_1         :+U  EU:NC; range  -249 to    50.
GAAAAAGACCAGGTACGTACGTTAATTAATGTTTTTTTAAAAAGGCCAAGCACGTTAGTCCAGCCCACGTGGTATTTCTTATCTTAACAACAAAACTAATTTTTTAATTTAATAATCGGACGTTGCAGAGGTAATCAGATCAACGGTAGAGATTACGACACGTTATATCACTCTGCGAAACTCCACCGCTTTCTGGAATTAAAAAAATCAGAGTGTATAAATAAAAGAGCAGAGGTAAAAGCTATCTCCAGAGTTTAATATAAGTGTAGACAGAGAGAGAGAGAGCTTCTTTCTTCTTCT
>731FP005732 AT5G42280_1         :+U  EU:NC; range  -249 to    50.
CAGAAAGTTAATAACGTATTTTTGATTTAATTTTAAATTTAAATTTTGGTAACCAGAAAAATAAAGAAACGAAACTGAACCGCCTCCTTTCATTTCTCGTTCCAGGGCAAATTTGTATATTTTTGGCTGAGTGGCTAAAACCTGGTTGGGCCAGCCCACTTTGTCTTTCTATGAAAGAAAAAGTCAGAAAGGTGTCCACGGTGAAAATTTCTTTATTATATAAAGACATATTTGGGAGCAAAAAGATTTATGAGTTGAAAACCTTTCATTTGCTGCTTCTTTAATTCCAAAAGAAACCCA
>732FP005095 AT5G08640_1         :+U  EU:NC; range  -249 to    50.
AAATATAATAACATCACTTTTTTCCTTTTCTTAAAACTACCACCACAAAACAACAAATCAAATTAATTAAATTCTTCATCCATAAATCTATCAAAACTTGGTACCAAACTCGTGAGTGACGAAGCCTCGACGACTTACACATATCAACACGTACTTTATGTGGTAGTTGTCTCTATCCAGCGGCCAAGATTTCGCCACGTCCTCACTTCCTCCCTCCTTAAAACCACTCGTAACACCATCCCCCAAATTACATATCCGCCATTGTTTCCGGCAACGCAAACTACCAAAAAAAATAATGGA
>733FP005813 AT5G45530_1         :+U  EU:NC; range  -249 to    50.
TTTAAGTAACGTGTGTATAAGAGTAAAGTATGGTTTTCTTGATTTTATTATCAACAAGGAAAGAATATTTTATTCTGACAAGAAAAAAGCCCTTGTTTAAAGAGTTGCCGTGGAATATAAGAATTGAATATATGAAAACATAATTCACGTGTTATTAAATAGGTTCATTTATAAATTTTTGGTCAAATAATTAACTATTAATCTATATCCCCTATATATATGTACTATGAGTAAGAGAGCATGAAATGAAACAGCAAATTTTGATACTTAAACGAGCTTAGTTTTTCCACACCAAAAGAG
>734FP003581 AT3G49270_1         :+U  EU:NC; range  -249 to    50.
TTTATAGTTTAAAATTTAAATAAATAACTTAATTATTATAAATTGATTAAAATAATATTGTTGAGAAACCCACGCAGTATTAGCCTGATGGAGATGGTCTTAATTTATATAGCTATTCGAGGGAGAACAAAAAACAGTAGGCACGTGCCTACTTTCCCCATGCTGTACGTCCGCATCTGCCAGTATGCGTTCATTGGCCTACGAACTATGTCTACTATATATAGAGAAGCATGCGTTCTTCTTCCAAACAACAAAACCAAAATATATATTTTTTCTCGGAAAAAAAAACATGTTTTCAAA
>735FP003931 AT4G00710_1         :+U  EU:NC; range  -249 to    50.
ATAAGGTTAATGGCCAGATTCTTTCTTCTCTCACACCCATTAAAATATTTCATCAACTTGTCGGTAAAATTAATTCTTGGCTTATTCTATCTTTCTTTCTCTGTCTTCTTCTTTCAATTTTTCAATAACAATAATACAGATGTGTATACATTAGATACACGTATACTAGTACTAAACTTCACTGTGTGATCTGATCTAGAGTTTTTATACTATCAGAATAAATAATAGTCGACAATTTGGGATTTGTTTATGGTTTACTTCACATGAATCACATACGTTCATGTCGATTCCTTTGAGATA
>736FP000258 AT1G11450_1         :+U  EU:NC; range  -249 to    50.
ATTCAACTTGTTCAAATATTTGAACTATTTTGTAATTTATAATTTTACATAATGTGGAACAAGATTCTAATATTATTTAAATTGAACTTGACAGCACTAAGTTTTTTATTTATTTATTTTTGATAGAAAGACCACTAAGTTAATATAATAGAGCAATAATTCAGGGGTTTTTTCTATTAAAATGACAGAACCCAAACACAGTACTCTTTCTTATAAGTTATAAATATGGGAAGGGTGGTTGCCAAACTCAAAGTACTTTGGGTCTTAACTCTTTCTAACACACAAACTCACATAGAATTC
>737FP006208 AT5G60340_1         :+U  EU:NC; range  -249 to    50.
GCTTGAATTTTTTTCTCTTTAATTTTTCTTAATTAGATCTTTGTCTCTGAGAGTCTACAAGTACTGGCCGGCTTATGTCTCTCGAAGGTTTTGATTGCCTTGACAGCTATTGTATGAAAACCTTATTTCACCATTATAATCTATAATTCCAAAAAAAAAAAAAAACACAATAGTATTTTTTCTAATATAAAAATTAAACATATTCATCAACCCCACCTAAAAATAACCCTAACATCTCACGGTTTCTTCCACATGTACCCTCTCTGTGCGTCTCCAATTCCAGTTTCCGCCGCCGAAGCT
>738FP000664 AT1G28760_1         :+U  EU:NC; range  -249 to    50.
AACGAATAATCCAATGGATACGCTCACATCTGTTGGAAACTTCGACAAGCCACGACCGTGAATCTCTATATATATGGTTTACTAAACCGAAACTGCATCAAAATAAATTAATTCAATCTGGTTTAACTAAACCGAAACTGCGTCAAAACAACGGAACCAATTAAATTCTGCGTCAAAACAACGGCACCAATTAAGAATTCTGCGTCAAATTTCTTCTATATATTAAAATTAAACCCTAAAAGGTCGCTTATCATTGCTCCGTCTTTGCTTCGCGGTGGTGGCAATGACTACTTCTTCTTC
>739FP004861 AT4G39570_1         :+U  EU:NC; range  -249 to    50.
GGAGATTACGATTGAAAGGCACGACATATACGAGATTTGCGGTAAGACTGAATGGTTTGATGTTGTGCTTAGAGTTCCCAAATCATATGAATTGGTACATGTTCTTGCTGCTACTGTTTGATTCATGATGATTTGGAGAGTTTGTGTAGTATTGGGCTATTTAATTTGATGGATGATTGTTTATTGTTTCTATATTGAGGCCCATTAAAAAATGATTTATATATTAAGCCCACAATTGAATTATCACACACTCGCAATCTGAACGAGTAAAGCAAACGCGTTCGAGAACTCTCATAGCAG
>740FP004714 AT4G34380_1         :+U  EU:NC; range  -249 to    50.
CTAATATTCCAATGTATCTGAACTCAGATGCATTTTACAAAGGACGTTCTAATTCAATGTAATAGAGAGTACATGTAAAGCCCACGGAAAAGAAAACATTCGATGCATGGATATAGTTTAGGATTAATCATAGAAGCTTCCTCTATTAACAACCACGTGTGAAGCACCCCTATCACATATCACAAATGACCAATCTTTTGGATATTTCGTGTCTGTATATATAAGTTTGCATTTATAAGATCAATTCTCGCAACCCCATAAACAATTCCTCAAGAGCCGTTGACAAACCAAAAAACTTGT
>741FP003961 AT4G02040_1         :+U  EU:NC; range  -249 to    50.
GCATTGAACCAGTAAAATCTACACCGTAACTTCTTCTTTACTTTTGTGAACAAATCTTTGAATTTTTTTTTTTAGCAACATGCAATTTGACTTAAAAGATATGTAAAACCCTAAAACTAAACTACATAAATTCCTAATTACACTAAAACCCTAAAATTGAGTGCCGAAAAAATAGAAAAAATATTCATAGTCACGGCCTCACGGGTCTCTCTATTATATAAGAACTCCTTGAGACTTAAAAAAAATCTCACATTCCCTCTCTCTAATCAAAAAGCTAAAAGCAATGGCCACTGCGATGTC
>742FP001157 AT1G61820_1         :+U  EU:NC; range  -249 to    50.
TTATGATATTTAAAGCATGTACATATTCTTTTTTTGGTTATAATATATGTAAAAATTTGGTATGCTTTGTCTATAGTTGTAACCAAATTGATGCATAGTTTATGATATTTAATAGTTTCGAATATATTCAGTAGGTAGAAATTGGGGAATTTTTAAAAAGTTGACAAGACTGCCCCAAAATCGCAATGATGCATTTAAAATATTCTGCAATTTTTTCATATAAATATAGACACGTATAGATAAGAGTGCACACAAAACCACAGACGACATACACGAGAAAGAAAAAAAACCAAAATGAAA
>743FP006394 AT5G67280_1         :+U  EU:NC; range  -249 to    50.
GTTACGTTTCTTTGAAGATCAATGTAAACAATGATGAACCAATATTAGGGTCCACGTTGAATATAAACGTGAAAAACGACAAAGCGACGTCAGCATAATTTACGAATAGGAAAACAGTGTTAACTTTTGTTATCACATTCCGTGCAATTTACATAGGATATAGAATTTTTTATTTACAAAAGTTATATTTATAAAGAATTACTCAAATCAAGAATTCCATAAAAAGATAAACACTTTCATATATCGTTCACAATCACATGGCCTTTTCAAAAAATCAATCTTTTAGTTCTCTATCGATGC
>744FP003473 AT3G44540_1         :+U  EU:NC; range  -249 to    50.
TAGTAGTTAAAATATTTTAATTTTTAAAAATATGGGTTACATATTTTTTATTCTTTTTAGAGCTCCGAGATTTCAGAGCATGTTCTAATTGGATATGTGATATTTAATCAGAAGTAGTTTTAATATTGTTTTTTTTTTATAAAAGAAAATGTAGGTAGGTTTACGTACAAGTAGTAGATATGATGGCTCAACAAAACGGGTCAACATTTACGGGTCTATATATATTCGTGCCTCATCGCCGAAGGTGTTATGGTTCAAAACAATCTATCGTACTTAGTTATTAATTGGATAGATATAAGT
>745FP005922 AT5G49630_1         :+U  EU:NC; range  -249 to    50.
AAATGGGTCTGAGCCTATCCAATATATATAATCGATCGAAGCAATCTATTCGACATTAATGAATCTCATTCATAAAATCATAACGTAAAATAATAAATATATTAATTACAGAGACAGACAATAATGAAAGGTGTGAAAAATGAACACTACAATATAAAAGATGACATTTAAAATAAAATAAAAGAGAGAAAGGGATTAGGTGTGAAATGTGGTGTGTCTATTTAAGTGGAGAAGAGTCCTTGACACTCCATACATACTACCTTTGGCCTCTTCTTCTTATTTTATCATAGCTAAGCTCAA
>746FP002825 AT3G05650_1         :+U  EU:NC; range  -249 to    50.
CATTTCGTTAGGAAAAACAACATAAAGAAGACATACCAAAAAAAAAAAAAAAAAAAAAAAAAAAAAAAAAAAAAAAGACATACCAAGACTTGTAATGTTGACAATTCAACGCAGAGACTTTTACTCTCTGTATCCAACGTAAAGAAGACTTGGTTGAAAGACAAGTTATTGAGTCAAGCCAGTGAATTTATCTTTGTGGAGTAGTCTATTATTATGTATAAAGAGATGAGCATGAAACCCAATATTACCATCACACACACATACACACACAAAAAAAAAGAGTTACCAATTTCCATTTTT
>747FP004661 AT4G32280_1         :+U  EU:NC; range  -249 to    50.
GAATTTAACGATATAAATTACTAGTATATTCTAATACTTGAATGATTACTGTTTTAGTTGTTTAGAATAAATAGTAGCGTGTTGGTTAAGATACCATCTATCCACATCTATATTTGTGTGGGTTACATAAAATGTACATAATATTATATACATATATATGTATATTTTTGATAAAGCCATATATTACTCCTTGACCTCTGCCCCCATTTCCTTTTACTATAAATAGGAATACTCATGATCCTCTAATTCAGCAATCAACACCAACGAACACAACCTTTTCCAAAGCCAATAATAAAAGAA
>748FP004788 AT4G37070_1         :+U  EU:NC; range  -249 to    50.
ACGAAAGAAAATAATTGTCTCGTAAATTAATTAATTAAGCTTATGACAGCTCAAGGTCGACGACATAATTGATTTTGTTCCTTACTATAAATTATCTATTCAAAGGAAAATATATACTAGCTATATATATAATCCTTATTCGTACGAAATGTATGAAGAAAAGTCTAACCAAATATTTTTTTCGTTTTTTTAATTAAATCTATACGAAATTGTGCATTTATATATCTTGACCTCTATATCCAAAACTTTACCAAAATCTCGATTTATAATCTTAACTCAAAAGAAGATCGATCAACTATT
>749FP001033 AT1G55020_1         :+U  EU:NC; range  -249 to    50.
GAACTTTTCGGCGTTTTTTTTTTTTTTTTTTGGGATCTTCGTCATACCCTATCATAATTCAAATACGGTGGTAGTAATGTGTGTGTAATTTATAGATGAAAGAAATAATATTAAATAAAAAGCAAATGTATATATTTTATGGTATACTAAAGTTAGAAGTTTTAAACCATTTCACATATTAAAAATGAAAAAAATGAAAAGGCAACACATTTTTCCCTATAAATACCCCAAACCGACTTTAATCGCCACACCATTCATAAACACACACCGAGAGAAAATCAGAAATTAAATTAGAGAGAG
>750FP001413 AT1G71380_1         :+U  EU:NC; range  -249 to    50.
ATGGACAAACAAAGGTGAAACAACTAGAATTTAACAATAGACAAAAAAAAAAGAAAAGGATTTGGTTAAGCAATATTAAGGTATGAACTAACCTAAACCATAAAATAGTAAAAAAGGAGGATTAAGGTTACTTTGTTTAGGAGCAGCACGTTGATAACCAAAAAGCCATAATTATCGCTTCCTTCAGCGCAGGATCCTTCTCTCTCCTATCTCTCTGTATATATATGTGGACCTTCACGTAATAGCTTCGTACTTCAAACCTCAAAAGCAATTTAGCTCTCTGTCTTCAAGATGACTTCT
>751FP002343 AT2G35980_1         :+U  EU:NC; range  -249 to    50.
TTCTAGAACGGTATAACGAGAAACCAACGTACGACGAGAGACCAAAAAGTAATATTAACATATACGATCTTACAAAAAGTACTCATTATTGGAAGTTTGGGGCAACATCACAAGCCTACAATTGCATAATATTCTTTGGTCAATTATTCAATCAAATCACCGCGTAACGTGACCTTACCTTAATCTAATAAGTTGACCAACGCATAAATGAAAGTGTATATAAAGATGACTTACATAAACCTCTTAGCCATATATCCATTCATTCCAATATAATTCTCCACAAAATTACTATCATGGCTG
>752FP001199 AT1G63410_1         :+U  EU:NC; range  -249 to    50.
TTTTTTTGTAAAATATATAATATTCGCTCCTCTTTTTTACTTAACAAAGTCATATGTATAAATCATATATGATGTCAAAGATTAAATTATTATTGGTCACCGTACATGAATCTGGTATTGGGAGAAAATTAGAAAAATTCAAAGTGATCCTAGTTGTTTATTTTAATGGGAGATAAGAAAAGGAAGGCTGATTATATAAATACAAGTCATTGAGGTGTATAAGACTTCTTCAACTTCAACTACAATTTCAGTTTCATAATAATTATTGAAGTATATAGTTTATATACCATTTCTCTTCTC
>753FP005885 AT5G48340_1         :+U  EU:NC; range  -249 to    50.
AAGAGGTTGGATCATGCTTCGAAACTTTATTTTGCCAATTCCTTACTTATTTAGTAGATGACACAGCAACAAAAAGCCATCCGAAAGACAAGCACAAAGTACGAAACCTAGCCCAATTAGAGACCACGGACCGCCAAGAAGAATGGGGCAGATATATAATTGACAAAGAACAAAAAAACCAGAAAAACCGGAATAATTCAGAAAATACATGGAATTCTATTTAGACCGGATTAGTCTTCAAATGCAAATATTATCGATTTTGGGTCAGGGCTGTTTTCTTTCAAACTAAATAGGGCCGGT
>754FP006214 AT5G60520_1         :+U  EU:NC; range  -249 to    50.
GGCTGACTTTTCCCTGTTAGAAATGCAGATTTTCAATTTTTGTTAATTATTCATGTCAAGAACTTAATATTTGAAGCTAGTGGTGGTTCTCCCAAAGAATTTAATAAACAAAGTCGAAGCTGTTTCTAACACGGTCTTCGATTCTTCATGTGATTTTGATCAACTCTGGACCGTCAATTAAGCCGGTCTCTGCTGCTTACTTCCAGCCTCTCTGGTCTATAAGAACACTCCCTCCACTTCTATCAAATCAAAATCCACAGAAATATACAACAAAACACTGTTTCTTTCAAAACCACAAAC
>755FP005282 AT5G16453_1         :+U  EU:NC; range  -249 to    50.
TTGATATTACAGTTACGATCTGCAAATTTGCTAATAGATGTCATTTCCATCAAAGCATATTTTATTCCTCGAGAAAATGGTATCAAAATAATAAAACGTATCTTCAATACCCATTTTGAGTAACATATATTCTGGTGTTAAGATTGTATATATGTTGAAAATATTGGTTATCTCTTTCTTTCTAAGTTTCTAGCAAAACAAGTGAATAGTTGTGTATATATATCACATTTTCAATGTACAAACCTACCTACTACATAATTTTCTATTCATAAAGTAATCTTGTAGAGTTGAAAGATTAAA
>756FP004515 AT4G26690_1         :+U  EU:NC; range  -249 to    50.
GCCCGGTGAAATTAAGAGTCCGAGGAACAAAGAGGTCAACAACAACATCAGCTGAAGCCGACCCGACCAAAATCTCGGCTCCTCCTCCACAAAATCAAAATACGTGATTACGCGTAATTTTGGTAGACTGCAATATTAAATAAAAAACTTGTAAGAAAGAAACTAATCATCAGACTTTTTTTGATAATCTATACTTAATTTAAATTAATCAACGATCGTATAAATGAGAATCCCACAAACCAAATAGCCAGAACTAATAACAAGACTCTTTCTCTCTCCACCTCTCTTTCTCTCTTAAAT
>757FP001849 AT2G16600_1         :+U  EU:NC; range  -249 to    50.
AATATTCCTGGCCCGTAAATAAATCAATGAAACGACTACTTAATATCTTATCCAGTAAAAAGGTAGAGAAAAAAAAAACACAATATTCTCTCTCTGCCTCGGATCCACGCAACTATTAACCCTAGTTAGATTCAACACTAACCACAGTTAACACGAACCCTTTCAATCTTCCTCCACGTGTCAAAATCAACGGTCACAAAAATCATTTCCTTCTCTTTATAAAACACTACCAAAACCCTAATCTCTTTCACACAATCACAGAACCTAATCTTCTTCTCCAATCAATCTCAGAGAAAAAAA
>758FP004777 AT4G36700_1         :+U  EU:NC; range  -249 to    50.
TCTTTGTTGTTCATACCTTCACAACGTTATCATCAACAGTTATGATCACTTATCAGCCAGATTTTTCAAACTCGAGCTTTGTATTTTAGCGGCAATTTGTTTTTGGTAACAAAGGAACCCATGCACTTGTCAGCGTAAAGCAAACACGTGTCCAAACCATTAAGCCACGTGGTCATTGTCCGACTCTACAACCTCTCTCTGTTTCTTCTCTCATTCCTTTATATGATACTACGATTTAATACGCTTTGCATTGAATAACAAAAAAAAAAACAGAGCACAATGACTAGATTTGCGGTATTG
>759FP001546 AT1G75950_1         :+U  EU:NC; range  -249 to    50.
AACGAATTAAACGGATCAAAGTTAATATTTCCAAAAGAAAAATAGAACAGAGTCCTAATTTCATTAATTTCAACTATTGAAAACAAAATTTAAAATCAATAGGATTGATTTCTATTTTTCTTTTAGAAAAACAAAATTTGAAACAATTTCCTAATTTCCCTAAACTTGCGACTTTTTAACAATCGACCGACTTATCAAAATTAGGGATTGTTTTATATATAAAGAGAGACGCATCTCTTTATTTCATTCATCGCTTCTCCAAAATTTTCTTCAAAGAACAAATCTCCCAAATCTAAAATC
>760FP004316 AT4G18740_1         :+U  EU:NC; range  -249 to    50.
CGGAAAAAGCGCGGGAAAATTGTAATGCTTCTGTAAGTGGATTTTATCTTCAGTAAAAGTTGTTTCGAAGGTTTAAGTCTCCTTGTGAAAATCAGAGCCCACTTGAGAGCGTTGTTTCAAAAACTTGAAAGTGTGTTTTTTTAGCACCCAAAACTTCAAAGTTAGCCATTTATTATGGTCCACAAGTTTTTGCGTAGCTGTAATTGGACCCTGACATATAAAGGTTGGATTTTTTGGGGATAAATATTTGTTTCTTTTTTGTTGTGAGGTGAAGAAAGAGGCCAAAGTGAGAACTGTCGG
>761FP004122 AT4G12550_1         :+U  EU:NC; range  -249 to    50.
GAGTACATATTTTGATTTTCGATATGCAATCTTGTTACCAACTAAGTTGTTAATTAGGACCATATACTCTTAGAAATTGCCAGCTAATTTGAACAATGACCATTTAAGTGTTTTCAAATAATCAAATCATATCCATATAAAAATAATTAGTCAACTAATCCCCTATTAAGAAAAATCAACAATTAAAACATTCTCATTTCCTCCTAATGAATACCCTATAAATACCCACTAAAAACTTACATTTCTCCCACCAATCTCAAAGCAAATTAAATACACTACTACTTCTTGAGCTTTTAAACT
>762FP002830 AT3G05800_1         :+U  EU:NC; range  -249 to    50.
TTTGTTCCTGAATCATTTTTCTAATCTAAAAATGCATTAAGTTCAAACTGAATTTTTTTCATTCACCAGTTCAATCATAATTGGCCAATGTGATTTTAGACGTACATTATTATTAAAGAAAAATAAATAAAAAATAATGGTATTCAATTCGAAAAACCCAAGAAAATATAGAAAATAATTGATTTAAGGGTGGCTTCTCCAATCTCTCCCAAATGTTTATATATAGAGAATTAGATATCCCCTCCAATTACTCAAAATTATTATCAAAATAAGAAAGAGCTCAACATTGTTCTCTGACTC
>763FP004139 AT4G13266_1         :+U  EU:NC; range  -249 to    50.
TTCTCCAAAGAAAGACATGATCAAAAAGACAAATCTATACATATTCACTAATACCCAGAGAAAGAAAATTGAGATGTCGTATTTATTGATATTCCGAAACAATAACATGAGATGTCGTATTTATTGATCGGAAGAAAATTTAAACTCCCATTAGTAACGAACGCAAGAAATAAAACCAAAACTAAAAAATTACAAAAACCAAACAATAACATGAGATGTATAAATCATATATAATCTAAACCAAAAACTACAATTTGAAAAAAGGAAAGCTATCTATCCATCATTTCTTCCGATCATCAT
>764FP002673 AT2G47460_1         :+U  EU:NC; range  -249 to    50.
CGGCACACACTAGAATTAGTGTCTAAGAGAACCACGACGAACCTGCACGGACCGACCACGAGTCTCTCGACGGTGAATAAGCCACGACTTCAGTCTCCTTCTAAACCAACGTGGCGCTTCTTACACCACACACGTGTCATCATCTCCTTCTCCCTCGAACCCGCAAGCTCTTTTAATCCCTTTCAATTAATTAATTAACTATATATCACCTGCCCCTATATATATCTAAATCAGTCACTTTTTGCTTCTGTTGTCTGTCACTCAGTAACTTCTCTTTCTCACTTACACACTCTCTCTCTC
>765FP002579 AT2G44360_1         :+U  EU:NC; range  -249 to    50.
CCGAATAGCAAAAAGTCAAAAACCACGTCAGAGATACAAAACAAACAATTAAAAAAACACTATCGCGTGAGATTCACACGCGCCGCTTCGTTGATTCGTCGTCTGTTTACCCAAACTAGTAGTATCAGATTTAAATCACACGATCACACGAAGGAATCATCATCATCATCAGAAATTCAGAATTCAGGAGCAGTAATTAAAATTGATTATTTTGATTATAAAATAACTCAAGAGAGATCACAGAGAGATATGGCGGAGGGTAAACCCGACGAGCAGCTCTTTCAGCTTCTTTCGGGTCTT
>766FP003444 AT3G30180_1         :+U  EU:NC; range  -249 to    50.
TTTCGTGCTGAAAATTGCCATAGTTTGCTTATTTTACTCTTGAAACAATAACGATATGGTCGTTACTTAAAACAACATTTTAAAAACGAAGAAAATTAAACAGAGTTTGTTAAAATAAATTAAATACCATAAATTTCTCTTTGACTCTTCCTATATAGTAAAATCTCTCATCCCCTTCTCTCTCTCTCTCATAGCATGTTGGTCTTTAGGTTCCTATATAAACAACGCCACACACACCCATTTAGTCCCAACCAAAGACTCTTTACCATCTCTTTCTCTCTCTGTTTGAAGACATAGCAC
>767FP005392 AT5G20620_1         :+U  EU:NC; range  -249 to    50.
TTGTTCTCAATGTTTCATTTTATAGTCTCTTTGGCTTCAAATTGTAATAACTAATAAGCATTATATTGCAGATTTCTAAGTAGCTTGTCAACTATATCTCGACATTTGCACTAATAAGCAACTATTTAGCCGATGTTCAAAAAAATTTAAAATAAATAATGTTTTGGGCCTTTGGGCCTTTTGGGCCAATTAATTAAAACTCGGTTTTGGTCACCATTATATAAGAAGGCTATTTTCTAGCGAAGTATTATCTTCTGCTCTGATTCTTCATCTCTCTCACAGAAAAAAGTAAAAAAAAAC
>768FP002911 AT3G09220_1         :+U  EU:NC; range  -249 to    50.
ACTATCAAAATGATGTGGCAGTAACATTGGATAGAACTTACGTTTACGTAGCTAGTTAAAGTTCTAAAGAAAACCAAACAACCAAAATATAATTATAATAGCACATATTGAATATTCATTTATATTTACTTGTATAGTCAAACCATTATCTTAGACAACCCTAATTAACATCAAATGTTTAGTCCTTCGTTAGTTATCACTTACCACTCTGCATTCTATAAATTATTAAGTAGAACCACAAGTCTCGTTGCTTCAATATCTCCATAACACGTTTCTCTCTTTCTCTGCTAGCTCTCTCAT
>769FP002023 AT2G23620_1         :+U  EU:NC; range  -249 to    50.
ATGTTTTTTGCACAAATCCTTTATATTTAAATGATCGACCAGACGGTAATTCATTTGAATACATTTTGCTTAAAAGAAAATAATACAATTGGATCGGCGACAGACTGTATATTTGTTAAATTGGTCGATGATAAACGTTTGAGTTAAATAAATATTATCGACAGACGACTATTCCTTCATATAGAAGCGACAATTATTTTTTTCCAGAACATTTACCTATAAAATCTTTCTACTTATATTTGTCTGCGTGTGACTTTTAGGAGAGTAAGAAAATATCGAAGGTCAGAAGAATGAGTGAGG
>770FP000896 AT1G49760_1         :+U  EU:NC; range  -249 to    50.
CTCATTAGTAATTACTCCTCATTAGTCTGAATACGGTTATATATTTTTGAGCACAAATACTTTTGCCCAATAAAATAAAATAAAATGGTAAGATATTTCCCAACGCATATTTTATACAAGTGTGTGACCCACAACAAGACACACTACAGTGTAAATCCAACGGCTGAGATTTCTCAAATTACCATCAAAGCTTTTAGGGTTTGGTGAAACCTTCCATATATAAACACTGAAACCTCCAAGTTGTCTTTCCTCTTTGCAGTTTTTTTTCATTTGAGCTTCTCTCTGATAAGGTCACTTCCT
>771FP003917 AT4G00180_1         :+U  EU:NC; range  -249 to    50.
TTAGTCCCAAAGTAGAGTTTTTATCTGATTATATAGAAACAAAGACTAGTTCCGGTTTGATATATAGAAGAAAGAAAAAGGATGGATAGGAATAATAAAGAAGATAAACCGGTTCAAAAGGTAGTAAATGAGAATGCAGGTATGCAGCTTATCTCTACAATGGCCTCTTCATCACATGTCGCCAATTTGTTTAGGTACAGTGTCTCTTCATATTTACATAAATAGATATCTCTCTCTCTCTCTCTCTCTAAACCACATCTTCCTCTCCACCGTTCTTTCTCTTCCTTCTCTCTCTGGACT
>772FP000592 AT1G24450_1         :+U  EU:NC; range  -249 to    50.
TCATAATCTTAATGTGTACCCCTTTTATTATCAAAGATCAAATGAGAAAGATGATCTTCATGTCTTCTTGCCAACATAAGCATGTTTGAAGATGAGATTTAAAAACTGTTATAAGTAAAATCAATTCCTAGAGATGTTCAATCCGGATAAACCAATGCAAACCGAATCGAACCGAACCAAACCAATTGATTGTGCAATTGTGCTAACTGTTTCAATTTATAAATCCTCAAGTTTCTCTCTCTCTCTCGCAGAACAGAGAGTGGTGAAATCAAGTGAAGAACACTAAGGTTCAACTATGGC
>773FP005197 AT5G13080_1         :+U  EU:NC; range  -249 to    50.
AATTGATTATTACTCGTGAAAACTCAGTAAACTATCTTGAGAAAATTGCCTATATCTTTTAAGAAATAAGATTAGGGGTACATAAAACATTATCTTACAAATGTAATTATGTAAAATGTTTAATCCTTACGTGTCGTCTACGACACTACCCCTCTTTAACGATTAGCAGAGGGCCGCCTCTTCGTCTTTGACTTCATAGTCTACCATAAATATGTCTATATATTTTAGACTAAACTTTATTATGTTTTCACAAAGATATCTTAACAAACTCCAATCAATTATCAAACAAAAAGAGAGGAA
>774FP006147 AT5G58350_1         :+U  EU:NC; range  -249 to    50.
ATTTTTAGATTTACAATTGGGTCAATAAAAATAAATATATGATTTTCTATAATATATGTGATGCAAGCAAGGTTAAGGCAAATTGTCTTTATTCTTTTTATCCCAAATGGGTGATTGACGCCAACGACTGTTCAACATATTTTCTGCTGACGCTTCTTTAATGAAGTAGCACGAAGAAGTAAACAGGACGACTTTTGGCCACCGGAAAATTTCTCTGTTATAAAAACGAAAGTCTGTGTCCTCTTAAACATTTTTGGGATCATCAATCGGTTTTTGGTCAACCATGAATATGAATCAAGT
>775FP001581 AT1G77380_1         :+U  EU:NC; range  -249 to    50.
CCATTGCCCATATTTTCTCTTTTCTTTTGTTTTTATCCAATTGGTATCGAATCATTCATATAAAATTATAAATCATGAAGTCAAATTTTTCAATAGTAACACTTGAGTAATAGTGGTCCTACCAACTTTTTACCAAGACAGATATATTTTTTTTAATACACTTTTTACCTTTTACTGTGTTTGCCTCAAATGAGTGTTTTTACCAGTTTCTGTGTATATAAATCTGCACTCCACTCTCAGTTTATCTTCATCCACAAGACAGTTCTTTAACAAAGTCATTAAACATTTCCCTTACCTTCT
>776FP003808 AT3G59090_1         :+U  EU:NC; range  -249 to    50.
GTTCTGATTTTTACAAAAAACCCTCATTTTACATCTTCTAACAATAATTAATAATTAATTTTAGTTAAAGAGATATTGATTACTTAATAATTCTTTTAAGCCAAGAGTAATTAATTAATTAATTTATGGCAGTAATTGTTGTATATTCTAGTGTGCCGTACCACTTGTAGCAATTAAATTTAGTAGATAGTATATTGTGTTGTCCAGGAAATATATAAATATAAAAAATAATTTTTATTTTTGTCTCTCAGACCAGACCCAACCCATCTCCTACAACCATCTGTCTCGGTGGTGTTCTTT
>777FP001246 AT1G65480_1         :+U  EU:NC; range  -249 to    50.
GGCTACCAAGTGGGAGATATAATTTGGAATATTTCCAGTGTATTAGTGTGGTGGGTTTGGAATACCACAAACAGAAATAAAAAGAAAGAAAAATATGAAATAAGACGACAATGTGTGATGTACGTAGAATCAGTTTTAGATTCTAGTACATCAATAGACAAGAAAAAGATTGTGGTTATGATTTCACCGACCCGAGTTAATGCAAATCCGAAACAGTATAAATATGTGTAGAGGGTTCATGCCTATGATACAAATTAAAGAAGCAGAAACAAAAACAAGTAAAACAGAAACAATCAACAC
>778FP001829 AT2G15580_1         :+U  EU:NC; range  -249 to    50.
TACGTTGCAATGATAATTTCCTGCGTGTTTTTTTTTTCCTTTTAAACGTCACATGTTTAAACAATTTTCACTAACCCGTTATTTACACATGTAAGAGAAAAAAAGATAGCCAAAAGGACTTATAGTGTTATCTATTTAAAAACTAAACTTGTGGTGTCTACCTAATTAACCCATCTTTGTACGTACCAATATCGCTTTCTTCAATTATTAGTAATATATAAATATAAATGTTTGTAGTAGCTGCCGGTCATTTTTTCTTTCTCTCTCTCCTCCCTAAGCAAAACTAAAACAAGCTATGGC
>779FP003902 AT3G62990_1         :+U  EU:NC; range  -249 to    50.
TGTTTTCACTTTCCATTATTATGATTTACTATATAACTAGTAACTAATAAAGTAATAAACCATTACTATTTATATAAAAATTCACACCTTCTAGAATGCGAATTCCACATAAGTTGCATACAATCTCTCTGTCTTTTTGGATTATATTATAATTAAATATAATTTCTTTATTAAAGCTCCCAAGAAATCTGATTTAGCAACGTTATCTCTTCTCATGTATATATACATGTAAAAGAGAGATTTATTTGCGTTTTGTGCTTGTGTTTTTTTTTTTATCATTTTCCAGGAAACAAAAAAACA
>780FP003062 AT3G14810_1         :+U  EU:NC; range  -249 to    50.
ATATACAACCCAAAATTCAGGATTGCATAGTTGTCGAAAACCTTTGTTACCATTATTTGTAAAAAATTTCCATTATCATAGCATTCCTTTTCATCCGTACACCATTGTTACTTTTTAAAGGGCCATAGTAGAAAGAAGAAAAAAACATTTCCTATTATTGTTTTTTGTTGCTTTTAGCAATTAGCACAACGTTCAGCTCACCAAATCACATCACATCATATATATACCACATTGATCATCAAGTTACTTGCACTATCAAAAATCTTTCGTCAAAAAATTAAACTTTCACACGTTGATATA
>781FP004222 AT4G15620_1         :+U  EU:NC; range  -249 to    50.
GCCTCCGAAATTTCTACTTTTAGAGACTATTCTTTCTTATTGTGCTTTATACCAGTCAATGAAATGTTTTCACACTTTGCGATCCGTATGTATCCATAATAGCGTTTTGTTTCATAAGCTAATATCTCTTTAGTGTGCCACATAAACTAAAAGCCACGTAGACATCATTTAGTGACGTATTCTCTTTTTGTCTTATTATCCGAGTAAGCGTATTCAATATATATACATGTCTCTTCTCACATCTAGAGCATGAGAAGCTTAGGGGAAAACGATCAATCTTTGTTATCTCTCACTCTTCCT
>782FP002768 AT3G03640_1         :+U  EU:NC; range  -249 to    50.
TTACCGTGGTAAGAAGGAACCTTAACGTTGTTTCTTCTACTACTACCATCGTCGTCGACAAGACAAGGCTAAGCTATCGAAAATTAAATGTACAATATCAAAGATAGTTTATTTTAACACACACGTCGCTCTCACCTTGCTTTAATCTTCGAGACGAAGTATTGGATCTCAAAAACAACTATCTTTTAAATTCTTCTTCTTTGTGATCTCGACTCTTATAAATAATGGAACACGACAACCACGTTAAGCATAAAAAAAACTTACTTGAAAAATGGCACTCAAAGCGATTCTCTTTTTGGG
>783FP003312 AT3G24140_1         :+U  EU:NC; range  -249 to    50.
ATCTTTATTCTTTAGAAAATTGTTTTTTTTTTTTTTGAAACATGTTTACGTATCTTTTTTTAAGTCGTTTAATTTGTTTTTATTGGGTCACGAATGTGTACCATTCACACCCTAATTAGTAATTAGAGAAACAAATGATTACGAATATACATACTTAAGAAATTTAATGCCCCCTTGCTATACCTTGTGTACACATGTATAATGTATCTCTCTCTATAAATATGGGAGCTTGGTGATGCTTACTCATTTATGACTTCTCAATACAAAAAGCTCCCCTCACTTTTTTAAGTTTTGTCTTCT
>784FP000556 AT1G23140_1         :+U  EU:NC; range  -249 to    50.
ATTTTATAGTGGCTATATTTAAGAAGGAATGTGTAAGACTAATTCTTAGAATATCTATGAAATGAATCTAATTTGTCATAAACTTACTGGTCGGCCTATTGTAAAAAAAATCACAAGTCCTATTCACCAAAAGAAAACAATTCAACGATTACTATTTTAATGCAAAGCATATAAAGATTCTCCAGAAGATGCTCTGTGTAGACAAAAGTCAGAGACTTTAAAAGAGGCCAGAAACATATCATCTGCTTCATTCTTCTTCTGCAACTAGTTTCTCTTCTAAGAATCCAAGTACAAGACAAA
>785FP001649 AT1G79990_1         :+U  EU:NC; range  -249 to    50.
TGGATTTTCTCTTCTATCCTCTACTTGGTGCAGCTTTGTGTGTTTTAAAACCAGTGTCTCATTCATCATACTCTTTTACCACCAATTGAATCCTTCCAATTTACTGTTTTTTGGGGGGGAAAATTACTGTGTACTAACAAGTAAAAAGGGCCGTCCGTCAAAATGTAACATCTCCTATATACGGTGCGGTCAAGTTAAAAAAAAGAGCAAAAACGCGTGATAAAACGACGTCGAATTAGAGATCCTACTAGACCCAGATTCAGATCCAAATCGCCAACGCGCACTGGAAGTGGGATCACC
>786FP002004 AT2G22970_1         :+U  EU:NC; range  -249 to    50.
GTATTAATTCATCCAATATGATTTCAAAGATCCTCAATATAACCTACTCCTACATGTGACTATTCAACAAAACGTCTGGAAACCTCTATTATTGATAATATATGGTCCTACATATGACTATTCAATAAAACGCCAGCAAGCCTCAATTATTGGTAATTAATTAACTAATTGAACTCTACATGTGATAATTATCTTTTTTTTTTTTTTTTGGATTAAAGATATAAAGATCCTTGTATCCTAAGATGACTCAATCTTTAGAAACTAAGAGAGAATGGAATTAACACTAAAATTGCTGGTTCT
>787FP004092 AT4G11320_1         :+U  EU:NC; range  -249 to    50.
CTTTGGGCATGTTTCTATACCCAATCGAAAATATATCGAACAGCCAAAAAAACGAATTTTTAGATACAACATATATTTGAAAAAGTTCTTATTTACAAATCATTGGTGAAAAATTTAGACACTACTCGACACAAATGCATGAGTAGGTTTACCCATTTGTTCACACCAATGGACACGTTATAAATAACAATTTTAATATATCTGAGCGCTGAGTACTATAAATACTGTCATGTGTTAGCCAAAAAGAACATAACACAAAATCCTCTTCTCTTCTTTAATAACTTTTAGAAACACAAATAA
>788FP003377 AT3G26744_1         :+U  EU:NC; range  -249 to    50.
TTTTTAAAAAAATACAAAAAATAAAAGGAAATATATTTAATAGTAAGAATATAAAATAAATTTTATTACCATCTTTTGAAAAAGAACTTTTAAGTACATAACAATAATTAGGTAATAATATGAGTTAAAGAAATGCATGGAAGACACGCGTTGCATGAATGATGCTAATTACACTTTGAAATTATCATCATCATCATTAACTTACTTAAACACTGTCTATATAAAGACAGAGACAGTGACAACAGAGACAGAGAGATAAGCTTAAGCCAAAATTAAGCAGAAAAATGGAGAAATAGTGAC
>789FP006300 AT5G63450_1         :+U  EU:NC; range  -249 to    50.
AAACAACTTGTTTTTTATAAATCAAAATTAGGGTTGGGATCCGACTTGAGACAATACTAATTAAGGTAAACCTTCTTAAATGAAAAAGCTTTATCGCTCAAAATACTAATCAAGTTTCAATAAAGAAATGAAAGAAAGCTTTATTAATTATGTCGTGTTCTGTACCGAAGTGATATGGTCGGAGCCACAACTTTTATTCTGTTTTTATTCTCCTATATATATAATAGTTCCTCTACAGATCAAGAACACAAATCAAAACAACATAATTAACTTACCCAAACAAGAAACCCAAGAATCCAA
>790FP006401 AT5G67420_1         :+U  EU:NC; range  -249 to    50.
TTTATTGTGGAATAAAAATTGCAGTAATCAATTAATATAATTGTTTTAATTGGTGTATGATTCTTCTACGGCGGCGAGCCTCACGCACCAATACGCTTCCTTTTTCTCTATGTCTCTTCATTATTTTATTATTCCTATATTTTTTTAAAAAAAACTCAAAAATATTCCAATTTGGATTTTAATATATACTAATAATGTGTGTGTATATATATATATATATATATGTGGTCTTGTCTATCTTCATAAAACATTTTAATCTCTCTTCTCTTTTTTTTGTCTGTGCAAAGATATCACTTTCTT
>791FP001395 AT1G70860_1         :+U  EU:NC; range  -249 to    50.
TTTTGTATGACACGAGCTACGGACTATAATTTATATGGCTATATATAGCCTTAGTTTTGACATTTCTTTAAAAAATATCAAACAATTAATTCTGCTTTATCATCAGTTAGCGGCAGATGGTTAATGTGATCACATAGGAGAATGACTTGATCAAAATATTATTATCAATTAGCCATAAAATAAAATTCAGTCTTGTTCTCGCTCTATTCATTCCTCTCTTAAAAGGAGCTAAAGAAATCAGAAGGAACCAATTTACTATTTACTCTCAGAACGCAAAACCCTACGAGACACAGAACTTAG
>792FP000491 AT1G20520_1         :+U  EU:NC; range  -249 to    50.
TCTAGTGCCACTTACATAAACGGAAGGTTCCTAAATACCACTAACTTCAACTAGTTTGAATTTGAAAACTAAATGACCTGTCTCCAACACTAATGTCTTCACTTATGTACAAAAAAAAAACACCTCGCAAAGAAAAGGAAAAAACTAACCTCAGGGTTCCTTCTTCGTACTTTCCTCATTCTTCTCAGATCCATCTTCAACTCCAATTCAAACAATCCCTATTTATGGACGTAACCCTAAGATTTCACTAAACCCTAATCACAAATCTCTCATCAAGTTCTCATCAAGCAATACCCTTTT
>793FP004003 AT4G04800_1         :+U  EU:NC; range  -249 to    50.
CATGTTCGGATTTCAAGTGAGATTGAGAAGATGAAGAAGAGCAAGTTTATAAAACCCTGAACAAAAACCCCGACAGGGTTGTTCTATCCAATTTTAAACCTTAGGGGTGATAATTTAATCAATCATATAAATTAGGGGTAATCATGTAAATTAACAAGATTAGTTGAAGAAGAATCGTCAAATTTTGATTTTGTCTTGTGGATTCTTCAATTCAAAGATTATAAATTTATTGATGAACATCGTCAATTCAAAGATTCTCTTTTTATCATTCACGCTACTTCTTCTTCTTCAATCGTCAAT
>794FP004279 AT4G17420_1         :+U  EU:NC; range  -249 to    50.
AGATGTCTCTAGTGGTCGACAAGATTTGTAATTGTTGTACCAATGTCTTTAAACCGGCTATTGAATAAGAAATTTTGTACCAAATAAATCTAGTGAAAGAGGGTTGGTTGAGAAGAAATGTAATTATATTAAACCGGAAATGAAATTTTACGTCGATGTGTATTTTGTGACCAATGAGATCTCTCCACGTAAACAGATTCCACGTGCAGCTTCAGGCCGATTTAAGCGAATTTAATCTGTCGTTTTGTTGGGTTCCCGTCGGTGACATCCACCGCGAACATTTCGACCGGAGTTTTGAGA
>795FP005192 AT5G12480_1         :+U  EU:NC; range  -249 to    50.
AATTCTCTGTTTTCGCCAACTTAAACATTATTTGACCGGAGGAGAGTGATTAGAAAGTAGAAGAAACCTATTAAACATTATGTTTTGCAAAGAAAAAAAAAACAGCTTGCAATAAGTTGCATAGTTTGCTCATGGAAGTTTCAAGTTTGCATATAAACCAGATTTGAAAAGGACAGTGAAAAAAAAGAAGTTGTTAAATCTACAACGGGCAGATCGATTATTTATATCAACAAAAAACACGAAGAGCATATGAAAGAGAATATGGAAACACATAAAAAATTAAGAGTTGTCATTCTTTGA
>796FP001036 AT1G55210_1         :+U  EU:NC; range  -249 to    50.
CGACTCGATGACGCAATGATTATGATAGTACTTCACACATGGAATACACAAGATCCACACTTGTTTATTTTTTTTTATTTTGTAAATAAACTAAAATTCGTCCATTCCCTAGTCAATATTCTTTAACTACTTCAGAAAAATATTAAACGAATCCACGAATTAAACAAGATATTTTTTTTTAATTAATTTCTAGAAAGATGTCTAAAATTTGACATATATATAAAAGCATCACACCACCTTGTTTTCTACACCACTTATGTAAACAAACCAACCATAGTAACCAAAACCACAACAAAACAC
>797FP000933 AT1G51510_1         :+U  EU:NC; range  -249 to    50.
AAGCCTGTTTTGTAAGAAACCTAAAAAATCAAAGGCTTAGCTTACTCTGAAGCGTGAAAGAATAAATAAAAAAAGTAAGAGCCCAAAATAAGCCCACTAACATTGACGAGAGGAGTTTAATCAAAGCCTGTTTAAAAGGGAAAAGGAAAAACTAGCGTGAGAAAGAAATACAAGCGTAAAAGCCCAAAATAAGCCCACTTAAGGTCCAATATATTCCTATAAACAACACTGGCAGAGAAATATCTTGATAGAAGAAAGAGCTCCGTCCCCAAAAACAAAGGAAACAAAAAATCAGTCGGC
>798FP002715 AT3G01700_1         :+U  EU:NC; range  -249 to    50.
CAAAACAAAGATCACACATCTCATGTGGGCCTGAACTAAATTCATGGCCCAATCGTTTGTTCTTAATAGAAATCCAATTTTTAGGATCTCGCTATCTTTTGCTACGTACAAAAATTAATATATACAAAAAGTAGCTCACTTCTAAAATAAGGCTAATGGATGCCCATTTTCTTCTCAAATCCATCGATTTTCCTAAAATTTCTCAAATTTCAAAACATATAAATCCATCTCATTGTCCTCTTGTTTTCCTTCATCTGAAGCTTCTGCAGTATTCAAACAAATAAAATATACTGCTTTAGC
>799FP001827 AT2G15480_1         :+U  EU:NC; range  -249 to    50.
AAAGTAAGAAGTCAAAGTTTGGTTCTACGAGACACATCACATATATATTCGATTCCCAATTTATAGCCAACCAAAGAAGACTCGGTCCTAAACGAACCAGAATAAGGCAACACAAAAAGTACTAAAACATGACGTGAGCAAAGACGTTAGATTCGCCTCCATTAATTCATCTGATCTTCTTCCACTGTCTTCTTCAACGTGCACACGTGTCTGTGTATATATATCTTGAATGTCTGAATCTGGAAGAACAATTCAAGACCGCGTACAAAACTAAATCCAATCCAGACAAGAAACCGTCGT
>800FP005791 AT5G44574_1         :+U  EU:NC; range  -249 to    50.
TCGCCGGTTCGAGCGAATTTAAAATACCAGTATGAACAAAAGGAGTTAAACTTGGAATCGGTACTAACCTTTTTAAATAGAAGATATGCACTAAGATACAAGAGGAGAAGGTCTATAATTCAAATATGTGACGGCAGAAAATAATAATTGTGTGTGTGTCTGTTATCTCTATAGTTTGGCTTCTTGGCAACTCAGTTTTTCTCTCTGCTTGGATATATACATAAATGTCTCTACGAACCAAAAGAAAGAGAGAAAAACAACAAGTAAAAGAAAGATAGAGAAAAAGATGGGGAAGAAGTG
>801FP005260 AT5G15730_1         :+U  EU:NC; range  -249 to    50.
CAAAATTAGTTAAACAACTGTGCAAGAGAGCTTAAAATATCACATGTGAACTAAACAAAATAGCTTAAAGGATAAAATTATTAGAAGATACTATTTTAGTAAAGATAAAATGTGAATAATATATGGGCTAAATTTATAATGCTAAAAAGTATTAAGCCTACCAAAAAGTAATAGTTACAAATTAAATATTTCAGAATAAAATGATTTTATTAAACGCGCTTTTAAAGCGAACAAATATTCTTTCGGACCAAAAAAAAAAAAGGAGGAAGAAAAAAATGTTGGAGTTAGCTCTGTTTCTTT
>802FP001815 AT2G15050_1         :+U  EU:NC; range  -249 to    50.
ATACATTAGATGACAATAAAGGTAAGATACAAAAAAGGGGAACAAACGTTAATAAAATTTATATTGAGAAAATTATCACTTTCCGAAAATATAGAAGTTAAATTGAAATATCAATAAATAAGTGGGAGTACCTCAAATTAAATGAGAGTAACAACCAACTACTCCTTTCTTCTATACTCTAACGCATACACATTTTTTAAAACAATTTCCGTCTCTATATAAAACACTCACTCCACAACTCTCTTCATCACCCATCTCCTTTTGGAAACCATTTACTGGAACTAAAGGATATATATGGCT
>803FP001513 AT1G74670_1         :+U  EU:NC; range  -249 to    50.
TTGAGTTTCTTTCTTTATTTTGAGTTTGTGTTTATGTTTGATTTTACGTTTTTATATGTAAATAAGATATTTTACGAATTATGGTTTTATTTGGGTAGAAGTTGTAGAATGACTTAAACAATCAAGTGGCAGAATGAGATATATAAAGTAATATAATATATGTACCGTTATTAACTTATTGTACATGTGAATGAGGAAGCTTACACACACACACCTTCTATAAATAGCTGACAAAACTGGTTGTTACACACAACACATTCATAAATCTCTCAAAGTAAGAACTAAGAGCTTTACTACAGT
>804FP000577 AT1G23790_1         :+U  EU:NC; range  -249 to    50.
TTATACAAATCAATAAAATAAATCACGCATACGAATACAAAATACAGTACAAAGACCCACCACCAAATTCGACCGTTGCTCACAACGTTCCAAGAAAAAAATCCCCAAGTATTTTCTTCTTTATTCAAAAAAGTTTCGATTTTTATTTTCAATTATCCCAATCCTCTTTCTTCTTCAACTACACTTACTTACCGTTGGATCTCTCCGACTTAAGTAACAAATAAAACCCTAAATTCTTCTTCCCGATCTAAACCCATTTCTTGAATTTCTCATCTGAATCACAAAGTCTCGATCTTGAAA
>805FP004378 AT4G21800_1         :+U  EU:NC; range  -249 to    50.
TCTTCTCCTAATGATTTGTATATACTTAAGCTTTTCCATAAAACTAAGTCCCAGTGAAGAAAGAAACTACGTAAACCGAGAAAACCAAGCAAAAAGAGGGTTTACACAACATAAAATGATTAAATTGAGAATCATTTGCATTACCTCGGTATTACATGGGCTGGAAATAACTTATTGGGCCTTGGACCTGATTTTCCAAAAATGGTCGCTCACATTAATATTTATATGTGATTTTACAGTGACAACTCCACAAATCAGCCCTAACTCTGTTTTTGTTTTCTTCGACGACTGAGGTCTTTT
>806FP004078 AT4G10590_1         :+U  EU:NC; range  -249 to    50.
AACTTTAGAAACATTAAATATTAATTAGATTTTAGACATTATATAGAGTTTAAATATTATGAAAATTATAAACTTTTATAAATTTTAATATTATTCTATTTTAAAACTCTTATAAAGTTAATATTTATAAATTTGAATATTTTAAAATGAATATACTAATTCATAGTAGAAAATTGATACTTTGGAAATTGGCCGTTGTTAATTGGAAAACATCACAGACCATAAATTGGGATCTTGCGTGAATCCATCAAAGACCTTTCTCTGACTCTTATTCTTTCTCCTCCAATCTAGGGTTACTCC
>807FP000262 AT1G11590_1         :+U  EU:NC; range  -249 to    50.
GACAATTTTTCTTCAATCTTTTATGAGATAAAAATTTTGGACCACTTTTCTTTTCTGTTCTTTGTGGATAATAAAACCAAACTTCACTGAATTATAGCTTCAATTCACATTGTACTGAATTTTTAGATTGATCTCAAAATAAAGTTTTTTTTCTAAATATTATCTTTTATCGAATACAATTAATTAAAGGGTAAATTGATTAAGTTGCTTTGCTTTGTATATAAGACCACCATCGCTCCATCCTCTTTCATCAGTTAAGATAATATATATTCAGTAATTAAGAGAGAAGAAATAAACACA
>808FP003669 AT3G53160_1         :+U  EU:NC; range  -249 to    50.
TAGAAAATATTATCACATATTGTGTCTGTATATTTTGGATTTGTTTTCATCGTATAGGTTGGGACAGCTGTCTAGAACCAAAACTCAATTCAAAGTTTTCTTGGTAAAGTAAAATATAATTTTCTTACGCAGGCTCTTTAGACGGGTCAAAACAAACTGTGATCTAAAACTTTATCGTAGCTATATACACATAAATTATTTTCCAACATCGTATTATATATATCATTTGTAAAGAGTGGCCTGCTTTTCAAGCCTTAAAAGATCTTTTTTTTTTTTCCTTGTAAGATCTTCTACAATGTG
>809FP002032 AT2G23960_1         :+U  EU:NC; range  -249 to    50.
AACTGTCCACTGGAGGAGATATCCGTAGAGTGGATCTCACGATCAAAGAATTATGGAACACCAGAATTTGCCATGGGGTCAACAATGGTTATATAACAGCCACTATTAATAAGATCTTAGTGTCAAATTGAATAAATAAATAAACCAAACGTTACAGAAAACATAAACAAATAGACCGTAAGGGATTCACATGAATGGTCAACCCCATCACCTTTATAAATATATACACACTTCATTTTTCTCTTCTCCATTCTTCTCTCAACTCTTTGTCTCCCTCTCTCTTTCTCTCTAGTAATTTAC
>810FP000445 AT1G18830_1         :+U  EU:NC; range  -249 to    50.
CCAATGTATTAATTTTAAACAATCATTCAATTTAATAAAAATGAAAAAATATATTTTAGTTGTCACCTTTATAATAAAGCTTTTGTGCTATTATCCAAATGGAAATAATGGATATTTTGGTCTTTGGGACAACACACAAATGACGTGTCGGATTGTGAATGGTAGTGATCACGGACCACCAAAGTCCAACATTACGAAACTACCCTTACTCGTTTACTATATATATACACCTAAGTTTTTGTCTACAACATTCGAAAACTCATTACAAAATTCTCTCTGTTTCCCTCCGCACTCTTGAGA
>811FP003216 AT3G20540_1         :+U  EU:NC; range  -249 to    50.
CCAATGAAAAAAGAAGATTAAATGAGAGTTTTCGTGTTCCCCATCGAACATTTTAAAGGATTTGCTGAGAATTTTGTATCTGGGTTTCAAAAAGTTTCAGACTTGACTCATCGCTGAACAAAAATTACAGAATTAAAAATCCCAACTTTATCGGAAAAATGTCTTTTTTTTTTGGTTTATGTATTTTTTTTTAAAAGTGAAATGATTAATTAAAGAAGATAAAAGGGGAAAAGGGTTTAAGGGTTTGTCATAGAGCAATGGCTACCAGCTCAGCTTTGTGATAAAACGACAAAATTGGAC
>812FP004407 AT4G22505_1         :+U  EU:NC; range  -249 to    50.
AAATCGTCTATCAAACGTGTACACAATACAAAAAGTAATATAGGCATGTAAATGGAATCAAAAGAAGAAGAAAGAATTAGGAGGCCATTAATCAAAAGACTTGACGATCAAGGTTATTACTTATTACGTAGAGTGAATCCCACCTTTAAGCCTAAAATGGAGAAGTTTGGCAATGGAACATGTGGTACAAAACCATCGTAGTGAACATCTTAAAATCCTATAAATTATCCACAAACCTCACTTCATTTCAGTTCACCAGTATCCGTACAATATAGTCCTTCTTTAAGGACATATATATAT
>813FP002258 AT2G32410_1         :+U  EU:NC; range  -249 to    50.
TATATATATTTTAATAAATGAAAACTCAATCCAGAAAACATAAATTTTGATTTTATTTTAAATTATATGTTTTTATTTATAATTTGTTATCTCTTTTATACATTAAGGTGTTTTTGCAATAATACAGTCTTAATTTTTAAAAATTACAATTAAGCCCTAAACTTTGTAAATGTTCCAAATTAGGAAGGAAATAAAGAAAGGAGACAACTTAAGGTTCTCTTATTAAATGCCATTCCCTTTCTTTCTTACAAGTCACAACCTCTCTCTCTCTCTCTCTCTCTCTCTCTCTCTCTCTGCGTC
>814FP002559 AT2G43630_1         :+U  EU:NC; range  -249 to    50.
TGACTAGTGAAGCCAAAATGTTTCTATTTATAAATCAAAATCAACCAAAATTAGAAAAATCCAACTCAATTATTGCAATTTCCAAATAGTCATGCGTCAAAATTAAACCAGCATATCAATAAAAAGCGGTTTAGTCTTACCAACCCTGGTCTAGAGACTCTAGAACCATCGGAGCTCAAGTGAAAAACGACGCCGTTAAGCTGCATCTTTCAAGATAGATAAAAACTTTTGTCGATCGCTTCATCTCTCACAGAGTTTCGGCTCCTCCGTTGTGTTTCAGGACGACGCAAAGGGGAAAAA
>815FP005283 AT5G16460_1         :+U  EU:NC; range  -249 to    50.
AATCCAGATCCAACACTTCAGGATAAGCTAATTTACCCATACAATTTTTTTCCTTCATATGAAATGATTCTGGTATAATCACTATGATCTCATTGCACCAACGTGGCACTACTCAAGAACACGAACCAACACGTATCAATTTTCTCATGCAAATGAAAAACATATTTTATATGACTCTATGACAGCGACTTTTATCTATCCATATTTTATCGATCATTTCATAAAACAGAAACCGTATGAGAATCCTCCAAAACAAAACAATGAAAGAACAAGACAACCAACTCAAAATCCCTGAACCAT
>816FP004909 AT5G02050_1         :+U  EU:NC; range  -249 to    50.
TAAAATTGAAGTTGGAAGAAACAGTGACGCAATTCTGACGCCGGCAAGAGCTATTTTGTTCTTCTCTCCTTTTGCCTTTAAGGACGTGTCCACACACAGACATTCCTCTCTCACTGTACGAATGACCAATTCCTTTTAATATATGGGCTTCTTATGGCCCATTAAGTAATTGGGCCTTATTAAATGGCTTTTTATCTCCTACATAATGCTTTGCACTATAAACAAACCTTAAACCTCTCTTCTTCTCTCAGTAAAACCCTCATTTCTGTTTCTCTTTTCACTTTTAAGGAAAACCCTAGA
>817FP000752 AT1G32740_1         :+U  EU:NC; range  -249 to    50.
AACTTGGTCACCGAATAAACTGTAGAAATATCGATTTCCGTCATTTAAATTCACTTTATTTTTGGTTGTTTTTTTCTTGGAATATGCAAGAGTAATGGCGTGGTTGAAGACACGAGAGAGAGAGAGAGAATCCTAAAGAAAAAGCCAAAGCATATTAAGAAGAAGAGAACCAAAACGAACAAACCCAACCCTAAAGAAACACTATTATTAAACCTATATTTATAGACATTTAAAGAGAGAGTGAAAGGTGCAGAAGAAAACAGAGACAGAGTTCAAATACCTTAAGATCACATCATCATA
>818FP000798 AT1G35537_1         :+U  EU:NC; range  -249 to    50.
TACCAGAGTCAACCTTTTTATTATCAAATTAAATAAGTTTACATACATACAATTTTGAAATCAATAGCCTGATTTTTATGGAGACTACTTTAAACAATTTCCATAAATATTTGGTAGTCGTTTATGGAGATGATCTAATTCAAAGGTCATAGTCAAAGTCAAAAGCATATCTTACTGTATATCCTCCGAACATTCTATATTTGTGAAATATTTTGAACTATATATTTCATTTCATAAGTTAAAAGGGAAGAAGAAGAAAAGACACAAAATACGTAAAGAAAAGGATTAAAATGGTTTCAT
>819FP003901 AT3G62960_1         :+U  EU:NC; range  -249 to    50.
TTGATTTACTGTTATCGTACCATTCTTCGATTTTATAGCTGCAAAAAAAAATTGATTACTTTATTACAACTTGTTCAGCCAAAACAGAACATTAACAAATGGTCTTTTTCTCGCAAAGCCGCTTTAATTCTTCGGAGGGAATCTGAATATTTCTTTAATTACTTCCTGTTCAAAGAAAAACGACCAGTCCAAAGACTTTCGTACTGCTTGCCTTCCTATAAATAGCCGAAGCAGATCATCGAGTCTTCTAACGAACAAAGAAACATACATCAAAGCTACATATACTAAAAGATATATAAT
>820FP002805 AT3G05100_1         :+U  EU:NC; range  -249 to    50.
TATGCATTTTCTTTTCATTTGTATTTTAGTAATAATCATTCACTTGTTTAAAGTCACATATATTCTTCTAATTAACACATCTCATATTCCAGCTAATATTGTTAGAAAGAAAAAAGGATTACTTGGTTGACAAAAAAAAGGAAAACTTTTGACAGTTTAACCGTTGATCGTGCAATGACCATGTTTGATTAGAGTAAAACTAAATATTGACAATACTATAATTGGTAAACGAACTCATTTCCACTCACTAGTTTCCTTAAGCGACCAGAGACACACTGAGATCTCTCCTCTTTCTGTCTT
>821FP003158 AT3G18200_1         :+U  EU:NC; range  -249 to    50.
CGTAAAACATTCAACCTCCGAATCGTATTATTACAGTCAAATAACCATCTTTTATCAGCATTATTATTCATAATCATTAATTATAAACAACTATAGTGGCCCACTTGAAGAAATTATGTAACATTTATTTCTTCCTTAATCATCCATTTTCTTTATTGTGTAATTGATAATTATTGTTTTGTATATTAAATCACAAGTCACCACCACACACTTTAGTATAAAAGCAATCCTGATGTGCTATCAAACTTCAAAAAAAAAAAGAAGAAGTAGGAAAAGAAGAGCTCAAGAAGAAAAAGAGAA
>822FP004991 AT5G04885_1         :+U  EU:NC; range  -249 to    50.
AAGAAAGAAACTTTTTTAAAAAACTAAAACGACGCCGCTTTGTTCGTCGTTATGCATCATTATGCAGTGTAGACTGGTACAGATGTTTTGTGGAAAAACGTGAGCCAACCCCACGTCCCAATAAAAACAACACAAAACCGCATCAACGTCTTTTAACACTCTCTCTCTCTTTCTCAAATCTGCTTAAAAGCGTTTATTAACTACTCTTTATTTTCTCATATAAAAATTCTCAGCGAAGAAGAATCAGATATTTTCTGGTCTTGCTCTGCCTAACTCTCACATGTAAGTTCTTCTTTCTTC
>823FP005355 AT5G19180_1         :+U  EU:NC; range  -249 to    50.
CAATAATTAAAACAATATAATGGAAAATTTGCTAAAATTATATAAAAAGGTGATAAATAGTCAGAATAATCCACAAATTTTTTCTAATAAGATAGATTTGCTAAAACAAACCTTTTATAAAAAAAACTTTTAATAAATGTCCAAATTAAACCAAGGAATATAATCAAGATCTAATAAAATATTGTTTTGGGCCTAGCCCAGTATTGACCCAATAACTATAAGGGTCGGCTCAAAGAGAGAAGCCAATACAAGTTTCGGAGCTCTGTGGCAGTGTATCGGCTTTGCGTCTTTTGAGCTCTC
>824FP004387 AT4G21910_1         :+U  EU:NC; range  -249 to    50.
CTAGAATTTGTAAAGATCTTCTACGTTAGATTTGTTTTCTTTTGTGTGCAACACGTTCTATTGTTTAATATGAATAATCTACAATATGTACTTTTTTCTTGGATCATCATATCGTTCTTTGTTTTATTGTTCATTTAAGAAAGGAAAAAAGATATAAAAAAATAGATACCCATTTTCAATAAAACTTTTTCTTTTTTAATTATGTGTACAATCTCTATTTATAACACACTAAAGAGCTTCATTTTGATTATCTCAAAAAAAACCACACAGATCCTTAAATCTCCAAATTTCCTCCTCAGT
>825FP002926 AT3G09940_1         :+U  EU:NC; range  -249 to    50.
TATGTACGTTTATCATGTTACTTAGTCAGCAGATCATTTCTTCGGATTATATAATAGCTATTTAGAAACATTAAAGGTGTGGATTATATTATAGTCAAGTCTTTCCAATATGAATATTATATCATCCACCAATACATAATTATTGTCAAATACAAGTTGAGTCAGATTAGTCAAATACAGGCAACCAAGACTCGAGATCCTCATCGTCTCTCCACTTTATATAAACCCCAAGTCAGTACTTCTCATAATATACCAAAAACGAAACTGAGAAAGAAGTTTTATTTATTAATTAATGGCGGA
>826FP003762 AT3G57320_1         :+U  EU:NC; range  -249 to    50.
CAAGTGATAGATAATAAACGAATGAGGCAATGACTAAAACTAGAATTGATTCCACGTACATAATCTCCCAATTCATGTGTTACATGGTAGGAGCGATAGGCTAAACATTATGAATGATTATTTCCATTGTATAATATGCTTTTCGACATATAATAAACCATGACATAATGAAACCTCAACCATCCTCACTGTATCCATCATGTGTTAAAACAAAATTGTACATAAGTAATAACCAATTTTATTTTAACTATTCGGGAAGAGAGGTTTATGATTTGAGCGGAAGCTGCTGAGAGAGGAAAA
>827FP006111 AT5G57000_1         :+U  EU:NC; range  -249 to    50.
GCCCATTATAAAATAGTTAACGTGGCGGTCTAAACAAAGAAAAGAGAAGGATTTAATGACTTAATTAGCATAAAACATATAAAAGTGGGACCCAATATTAAGCTAAAACAGTCTGGCGATGTTTCAAATTAGGACCAATTCCAGTGTTGCCTTGTGGGAATCATGCAATTATAATTTTTACCTCTCAACGGATTTTTCCCAAATTCAGACTCTCACAATAAAACCCCTACAAAATCCCTAAATTCCATCGAATTTGCTCATTCTCGTCTAAAGCAAGACGAAGATGACGACTGCTGTCAA
>828FP003779 AT3G57840_1         :+U  EU:NC; range  -249 to    50.
GAATATCAAATCAAGTCGCTTTAACCCTTTAACAATGATATTAGATCTTTTAATGTAGCATTAACAATGATGTGTGTTTCAAGAGAATACAAAACGGTTATTAGATCATAAAACAGGTGAATAATACTAATGGTTTTAGAAACCACCAAGCTAGCCAATGTTAGAGTTAACGCACAGTCGGTTACTACTTAGCATGGTCTAAAAACATACATTCACAATATAAATACTCGTAACGAAACATTGCAAACCATAAAATAAAGAATAAAAGATGGCTTCCCAAAGAAAACTGATAATGGTTGT
>829FP004383 AT4G21865_1         :+U  EU:NC; range  -249 to    50.
CCTTTAGCCCAATATACATACACTCGAAATTGCATTATTCTCTGTTCAAGTTTAGCTATGCCATCCTTGTCGGAATCATTCGTGTACCTGGTTCAAACCCTAAGGGTGGTTTAATGAGGCCATGTGATGAGCCTCTGACAAAAGAGAAGTTCGAAGTTAAAGTCACATGGAAAAAAAGAAGCAACTAACGGCTGGTGAGAGAAGAAGAGTCGTTCGTATTTAAAACATGAGCATGAATATTTTGACCTCAATAAAGGGACTTTGTTTCATTAACATTCATATTCTTCTTTTTCCAACCTA
>830FP000281 AT1G12140_1         :+U  EU:NC; range  -249 to    50.
ACACTCAAATAAGATCTCGATTTAGTCAATTACAGCATAATTGTTGCAACACGTTAATGTTTCATTTTCTGTTCTTTTTTGTTCTCTTTGTTGCGTATCTCCATGTCATTAAATTGCTAACACTCGTTTTTAGTTGGGTTTTAATTTCATTTCTTAATTAAGACTAAAAAATTGATTTTTTTTAGACCGAACCGGTTAATCCGAACCGAAGACGTTCCTATATAAACCCAATTTTGAGAACAGAGCATCATCATCACACAAAAAAGATGGCACCAGCACGAACCCGAGTCAACTCACTCA
>831FP001909 AT2G18690_1         :+U  EU:NC; range  -249 to    50.
ATTTGTCTAAGTCTTGGTTTCTTCCTTTGATTTTGGATATAATATGTAGTAATAATAATATATTGAGGGTTCCGTGTACTTGGACTCAATCAAATGGATGACAAGAATCTCCGTAAGCGAAGCTACCCCGAAATACAAGCCAAAGACTTCTTTTTCCATAGAAAAATAGCTGGTCATAATCTAAAGGTATAGTAGTTTTTGAATGTTTGGTTAGTAGTATATAAGCCCTAGACAGATAGGTTTGATCTTATAAACCCTCGCCACCATTACCAAAAACCAATAAGCCAAGAGCTTTTCTCA
>832FP003207 AT3G20280_1         :+U  EU:NC; range  -249 to    50.
CGTTTTGACGAGATCTCTTTATTTCTTTGGCTACTTGCATTATATCTGGAACTTCCCCCCCTAAGACCAATGCATCTTTCTGAGAGGTTAAGGAAAACTTCCATTAGGCAATTGCAAGACACGGCCCAATGATTTATATTACAGGCCTGTTAAATATGGGCCCAACTTCGTAAACAATCAAAATATTATTCATATGTACGCAAAACAACAATAGAAAAGGATAAAATTGTTATTCTATTATATCTCTCTAGGACAAAAAAAAGTAAAGTCAAAAGATCCTCTCTCATCGATCTCTCTCTA
>833FP001186 AT1G63010_1         :+U  EU:NC; range  -249 to    50.
AAGTTGTGGAATTTTCTGAATTGGCAAAAAAACAATTTTGTGACTACTAAAGCAACTTGTCTTGGCTGCTTCTTTTTATCAATCATATATCATTGACTCCACTAAGATCTAGTATTTATATAATATTTTGTGTAGGCCTTATTACCTTCATGCTAAGCTCGTGTCTTCTGATCTATTTGTAATTATTTTAATCTATTTTTTTTCAGAGATTTAATCTGTATAAGAAGATCTCAAGATCAGCTTTTGTGTATTGAAGAAGAACTAGGAAGAACGAGGATAGATACAGGTATTATTTTTATA
>834FP004027 AT4G08230_1         :+U  EU:NC; range  -249 to    50.
CAAAAAAAAAAAAAGAATATTTTGTAGACCAGACCATTTAGATTATAAAACGAATCAAATCATCTTCCTGCCAATTTATTCACGTAATGAAACAGAAATTTAAAGAATGGGAAAACAGAAGGATCACAGTTTCCAATGAGAGTATGCCACGTGACAAATCCACGTAGACGTCGCGAAACTTCTAACACAAACACGTCAAAGAGTCAAAAGAGACGATATAAAATCTACCTTAATCGCTATTTGGAGGATAATTAATTGATCTCTGGAGATTTGCTGTTGACGAATAAGAAGAAGAACCCA
>835FP003378 AT3G26840_1         :+U  EU:NC; range  -249 to    50.
TTATATAACTAAGAAATTTTCCAACATAAGTTTTTTTTCTTTCAATAATAACTACTATTACTATATTTATTTCATATATTGTCTATTTTTAACCAATAATTACCACATGTGACATGTCCAATATCGTAATTGTATTTTTTTCAAAAAGGAAATACTAAAGTTTTAATTTCCGCGCACTTTCTTGGCTCTTTCTCGGAATAGTTTGTCGTATTCCGACTATAAACAAAAAAACAAAAACTCTTTTCTTTTAGAGCTTCTCACAAATGGCTGTTACAGTACTTCCTTCCGTCTCCGGTCTCT
>836FP006062 AT5G55130_1         :+U  EU:NC; range  -249 to    50.
TGGTGGTCTTGGGTGTACATTTATATAGACATACATACATATACATATTGGAATTATGTTTCATTCAAAGATTCATGAATTCATTATCTGCCATATGTTGGGATTATGTTTCATTCAAAAGACATCCAAATTTAGTTTATTTAACTAGGTAAATTAATAAATTTCGTAAGTGCATGAATTCTCTTAAAACCCAACCCGGCCTACCAACCTGGTTCGCGGTTAAATACCGGTTAAAGACAGAGATCCACCACGGCGTCAATAAAAATAGTCAACGTTTTGTCCGTTGACTGACATCGTCTT
>837FP005572 AT5G33210_1         :+U  EU:NC; range  -249 to    50.
CTCTATTAGTCACTACACATAGTCCATCTTTGATGAGTGTCACCTACTCGTGTCAACTATGTATCGATCGTGAATCATGGCTTTTGTGAAATGAAACATGTTTTCATGTTCATGGTTAAGTCTATGTGTGCATATGGTTTGTGAGTTAACTAAGAACTCTTCCCTTTTGGTTTGTGAGTAGAAGGAAGAGCAAATGATTGGTGGGATATCAGGAATGATGGATATGAACATGGAGAAGATTTTTGAGGATTCAGTTCCTTGTAGGGTTCGTGCTAAACGTGGTTGTGCTACTCATCCTCG
>838FP000653 AT1G28230_1         :+U  EU:NC; range  -249 to    50.
ATATGTAAAATTAAATAATAAATACATCATTAATCTATAAATTAAAAGTTGAAAGCTTACATTAATTATTATGTGGACACATGGCACATGTTAAAGTGATGATGTGTCAATCATATGGAGAGAGTTGGCCAACTTTCATATATATGATTTGTCTTCCTTATCTTTTATTAGAAACATTATTTAAAAATTGTTCAAACCTTTATCCTGTATTTCCATATCTATTTAAAATTATGATTAAACTTGAGAATCAACTAAAATCATCATCATACATGTTTTGTAGGTGATAGCAAGAGAAGCAAG
>839FP005149 AT5G10980_1         :+U  EU:NC; range  -249 to    50.
ACCCAACTAAAATCGTGATTACTTCAAACGACAAACGTAGAAAAGAAACACAAAACTAGCCACGTCATCGATCCTCCCAAGATTAAACCAATCAGAAGCGAGGACGCAGATCGCCAACGTCAGTATTCGCTCTCATAAGTCGAATCTTGACCGTCGAAAATGTGAAGATTGGACCACTTCTGTATTTCCTAATATTAACCGACTAAAACATTCACCTATATAATCATAATCACCTTTTACTATTCCCACACAATCATCAAGAAAACAAAACTCGCTTCCTGATAATCAAATCAAAAGCTT
>840FP006224 AT5G60790_1         :+U  EU:NC; range  -249 to    50.
AACGACCCACTTAAAAGCCTTGGGCTTCTCTTATTCACTTCAGGATCCTTACCAACTACTTATTGGGCCTTTAATAATTAAAGCCCATATAAAAGAAGCACATTATTCGGGACCGACCAAAGTGAAGTAGGTGTGTTGTATTCTGATACGCAACTGAAAATATAGAAAGCAAACTCAGTGTCGCCGTACACGTGGCACACCCAGAACAATCATCTCCTATAAATACCGATTCTTCCGCCTCGCGTCAACAGAAACCACCATTAACCCTAATTTTTGCCGAACTCGTCTTCTGCTGAAAAC
>841FP001910 AT2G18800_1         :+U  EU:NC; range  -249 to    50.
GCTTAGGATGTAACACATTAACAATAGTTAATTTAATGTTTATGATGTATCGCACTATAGTTTTGATGTGTATGCTCTCCAGGCTGTTTCGTTTTTCACATTACCCACACTAAACTCACCTTTTTTCTTAAAGAAAATTAAAGTAAAGCTCAAAGACTGAAATATTAACAATATATAACTAATCATTAAGGAATCAAAACTCCATTATATATGCTCTATAAATACTCACCAATCAATAGCCTTCTAAATGTCTCAAACCCAATTCAAACCCTTAAACCCACCTAAAACCTTCAAAACTTA
>842FP005925 AT5G49810_1         :+U  EU:NC; range  -249 to    50.
CCTTAGCTTCTTACCAAAACAAATCCTGATTCTTAGCTACACACAATACAATACTCTAATTCCATCCACTAATTTGATACATGAATTTTTATATATTATTTTGTTACCCTTTATATCAAAAGCCATAAAGGGACAATTCTTAATCAGTTTTAAGACGTTAAAAAAAAAAAGTAATATAAAATAGATTTTTAGTCAAAAGTCCTATGCCACAAATGTCTTATATAATTTGATTCCTTGCTGGTGAGAGTCACAAAACCCAACAGACTTCACACTTTCACTTTCATTCGCTTTTTCTTCTCT
>843FP006120 AT5G57180_1         :+U  EU:NC; range  -249 to    50.
TTACGAGCTATCTTGTCCCTTCTTCACCATTCGCTCACTCTCTCTCTCTCTCTCTCGTCTTCTTCTTCCCACCACTCTCTCTGTTTCTCCACAACTTCTCTTCTCAAAGTTAAAATTACCCCTAAACCAAAAAAAAAAAAAACGCTCTTCACTATTTATTTACTAAACTCTCCTTTGTTTGTTACTAAGCTCTCACTAAAACCCTAATCTTTCTCCTCTTATATATCTCGTGACTCTTCTTTCTCCTCCAATCTCTCTCTCCCTCTTCACAAACCAATTAGCTTCTTTCTGTAAAACCTC
>844FP003187 AT3G19508_1         :+U  EU:NC; range  -249 to    50.
TGTTATGATTATGAAAGTTTTTGTTTATTTCCATCTGGAGAGATGTTTTGAGTTATGGTTTCTGTAATCGATAGAGACCGGTTTAAGAGATCAAGAGATTTAAACTTTAAAAGTCTTGTTTGAACCGGTTTTAAACCCTCAAATGTGAACGTTTAACCGGTCTGTAATTGCTTATTATTAAAGGCCCATTAAGAGCCCATGGATGTTTATGATACAGTATTAGAGTCCTAGAATTGGGTAACGTGTTGCAGAAGGTAAACGAAAATGAAGAAGGTGCTGAGAGTATACGGCGGCGTTATG
>845FP000102 AT1G05560_1         :+U  EU:NC; range  -249 to    50.
TGTCTATATGTTGTTTTTGTTTGTATGTTCATTGATATGTAAACATCAAATCTGCAAAAAACAACCGCAAGTTTGGATTTATACGATGAAGCGTTTATCTAGTGAGCGTCATCGCAGACGTCACAAGTTATGTGGTACAATTTTGCGTATGTTTGATGAATACGCATGCATGTGCAGACATCAAAATCCAATTCCTCATCTATATTTATATATATGTATATATATACATATGAAAGCACAGATATATCCACAAGGAGAGACACAGATTCTTGTATTGATACTCACTTCAGTGGAGCTAAG
>846FP003156 AT3G18080_1         :+U  EU:NC; range  -249 to    50.
ACATAGTTTAGAAAATTATATGATATATAGTTTTAAAATCCGAATTTGGTGAAATATATCTAGTTTTATTTAGTATTCAATTTTAAATTCATAATGCTTACAGCCTTATCCTATTTATTAAAAAAAAATCCAACCTTTCCACTAATGCACTCCCATAACAATTTAACATCGTTGGTTCATGTATTATTTGTTTTGAAAACAAAAGGCTTTTAAAAGCCTATAAATATCCACCCAATTGTTATCCTCCCCAAACCAAACGGTCAAACCTCACTCACCATGAGACACCTTAGCTCACCTCCA
>847FP000104 AT1G05575_1         :+U  EU:NC; range  -249 to    50.
ATTGTAGAATGTTTTTTTTGTACAAGAGTTCGAATTATCTAGTAGATGTATAATATTCATACACAAAAAAAACTCACGTCTACTTTGACCAGGTCAAAATCAAAGTTTAAATGGAAATCTTCTACATATGCGATAAATTAAATTGTTTACTTGTGTTTCGTAGCTTCGAGGTCTCTGCCTCTGGTCAAATAAGGCCATCTTCTCTTTTCGATCTCTATATAAACCAGCGACTGTCTGATTAGAAACATCAATCTCTAACTCATAGATCTTAAGACAACAACAACAACAAAAAAGTCAACG
>848FP000541 AT1G22640_1         :+U  EU:NC; range  -249 to    50.
TAACCAAAACCGTACGATCTACATCTCAGAAAACAAAAAACAAAAAAAGTTAGGAAACTCCACCCACGTTCCTCCTGTGAGTGTACTACAATCAAATTTGTGTTTTCTGGTTGGTGTTACAATATTCTTTAGGCACAAAAAAACGAACACATCATTTCATTTGTTAGATACATTTTTATTTTTAACTTTGGTATTAAAATAATGTTAGGTAGTTATTATAAATAACATTCAAAACGAAAACACCATCCTACAGGAACTCTCTTCCTTGCAAAAAAAATAAAACACTATTTCCTCCAAATA
>849FP001440 AT1G72210_1         :+U  EU:NC; range  -249 to    50.
TTTCAACATGTTATAATTTCTCTCTCTTCGAACATGAGTGTAACAAGACGAACCCCAAAGCCTGCAAAAACACACAGAATCTTTTCTTTGGTTTTGTGGACCGGTCTACAATCTCACGTGCAAAACCAAACATACACGATCTCTCTCTCTCTATATCTCTACTTTTTCTGAACTCAGTTGGTTTCGATTTTCTTCGGACCTTCTATTGTTAAATCAGCTTTATAACCTCACAAGCTTCTCCTCTATTCCATAGATCAAACCACAACTTTGTTTGACCTTTTTTTGAGTACTTCTCTTGTC
>850FP000125 AT1G06475_1         :+U  EU:NC; range  -249 to    50.
TGCTGGACTGCTTTTATAAAACAAAAAAAAATCTTATTGTAATACCGAAAATAACCCTGCTCACCTTCCACGGTTCCACACCTCTCGCCAGCTATACTTTACTTTCCCGAAGAAAAAGGTTAAAGGGCATCTCATTCCTTTCTTAGTCACATTTGGCAATAGTACCCTCTCCTTCTCTGACCTATTCACAAAATTGCCCCGTCTCTTCTCCACACAGTATAAGAATGCTGCACCGTGACATGACTCTGTAGTAGAGAGAGAGAGAGAGAGAGGTAGACAATGGGAGTTATGAAGAAGTGG
>851FP002737 AT3G02630_1         :+U  EU:NC; range  -249 to    50.
CTGTATTAGACTCTTAAACGTTATGGGCCTTACTAATGTAATATGGGAAGTAAATGTAATAAAGAAACGCTAAAAGATCTTGCGTTTTAGTGAAACACTGGGTTATAACTACCATATGGCCCATGGGCTTGAAAATTAAGCAAAGAAAATATCTGAGTGGCATAGACGTAATTAAAAGAGTAGCTGAGGGATATTGTAGAGAAGAAAAAAGTTGTATATTAATGTCCCCTTGGCTCGATCATCACGCCCAAAGTTTCTTCTTCACCTTGTCTCTTTTCACAGTCTCACACAGCATAGAAA
>852FP004719 AT4G34560_1         :+U  EU:NC; range  -249 to    50.
GATGAAGGAATAGCTAGGACAGCTTTTGGGAGCATTGAGAATAATTTTGTGGATAAAGTAAAAACAAAAGAAAGCAAATGCTGTTCACAATTATTTAGATGTTTTTTTCCAAAATAAAAAGTCTTGGGAGAATTGAATTTTCTACATTTTATTGCAATAAAATTGATTTAATTTAAAATAAACTTTTTATTATTATCATGAATATTTTTCATAGTCTATATATAATAAGCGTAAGCAACTCAATCCAACACCTACAAGACAAACCCAAGAAAAAACACACAAAAAGATATAACAAAACGG
>853FP000040 AT1G02750_1         :+U  EU:NC; range  -249 to    50.
TCATTTCAAAATCTTGACTTTAAGCCCATTTATATAATTTCAAGTCAGGCCTTTACTGATAATTAACTTGGGGAGCAATGCAATAACAGTAACATCCTTACAAGAAAAGGACAAAAACACCCCTGAGTTAGCTGAGAAAAAGGCTCAGTGCAATGTAAGGGTATAATAGTAGTTCACTCTTACCACCCGAAGTATTCTTGTCCATTAAGACTCGGCGGATTAAAAAAAGGTTTGGCCTTTCCGTGGAGTAGTTTCTTGACATTTTCTTTCTGCTATCTCTTACACAATTGGGTATTTAGC
>854FP001293 AT1G66810_1         :+U  EU:NC; range  -249 to    50.
AAAGTAGGTGAGAAATATTCCTCTACACTTCACTTAACCATGAAGAAGCAATTCGTTATCCAATTAAATACACTCGCTTCTCAAACAGATCCTTAAATAATCTCATCGTATGGTCTAGATTAAGTAGCGTAACAATCTTCTCGTAGTCTCTCCCGCATATTATCTTTCTCTCTTTCTTCTTCCTCCTCACCTCTCTGGTTCTCTCTATATATATATATATATACAGAGCATCGTTCATATCTTAATTTCACCGCTCTTTCTCTTTCGCTTCTCTGAGAAGTTTCAAAGCTAATTCAGGTA
>855FP000632 AT1G26970_1         :+U  EU:NC; range  -249 to    50.
TAACCATATTTTGGATATGCATCTTTGGAAGTGAAAGCAGACCAAATCAGAGATGAGTGTTGCACACGTTTGTTTCTGTTTGACCATTCTCATATTACTTCAACTTTTGTCTTTTATGTTGTTTTTGTTCTGCCCTGTTTTCTTTCTCATTGCAATGTCTCTATCCTCTGTTTCTTCTTCCCATCTTCTCTCTGTTTTACTTTTAATCTTTTGTCCTGTATATGAAACTTTTTATTTGCTACATTGGATATGATAATTTTTATTTCAATTCTTGCATCCAAGTTTTATTTACTTTCTCTG
>856FP002325 AT2G35090_1         :+U  EU:NC; range  -249 to    50.
TTGTAATAGATAAGATGACAAAAAAAAATAATTTGTGCCAAAAATACCTTCGTAATAAGGTAGAATATTTCGGTCTCACGAGCTAAGGGAGGATCAAGCTACTCCAAATTCTATTTAAATTCTAGAATTTCAATTGTGATAAGGATTAGAAGATTTAAGAATATTTACTTATTGTTTATCTGTTTCCATTCTAATTAGGTTAAACATAAAGTTAAGTTTTATATATTGTATCGTTTCTTGAGACAAAGAACACATAATAAAGCGTTTCCCCAATCGTTTGTTAGTTTCTTCAAACATCCG
>857FP000613 AT1G26240_1         :+U  EU:NC; range  -249 to    50.
TTACAAATTGAGTGAAAGAGAAGTCGGAAAGAAACTTCTTTACTTGGCGTCGAGTTTAAATTGACAACTTCAAAGTCTATTTTTTCAAATATGAAATATGCGGTAACCGGTGAGGGGTAGTTACCAAAGACATTTTCCTCTCTAATTTTTCGTTGGACGAAATTTGAAGCATTCATAAACTTCAATAAACAAAGATTCAAGTTGTCGTACTGAGTGCTATATAATGTGTTTCCTTTGTATTACAATTTCATCAAAAACAAATCAGTTGAAAAGTACAAACCAAACTAATTACAAAAACTG
>858FP006174 AT5G59180_1         :+U  EU:NC; range  -249 to    50.
AATAAACTTGATTCAACAAAGTTTTGTACGTTGTTATAATTTCACTTAAATAATTTAGTGCGTCAAAAAAACAAAATTAAAACGTAATTGGTCAAGGAAAAAAAAACAAGTCTCAAGGGAAAAGGAAAACAAAAAAAAAGGAAAATTTAATAAGCAATCTGGACCGTTCATACTTTTTAGATCTGACGGCTGACAGAGAACTACCATTGGGCATCTTTTATAAACAGAGAGATTTGTTTGATTCCGGTCGAACTCAAAACATAATTTGCTCTCAATAAGACATTAACAAAGTCCCAGAGG
>859FP004999 AT5G05365_1         :+U  EU:NC; range  -249 to    50.
TTGTAGTGTGAAAAGGTTGAAAAAGTGAATAAATCAAACGAACGGTTGTAGAAAATGAAGGAAAAGAGAATTACTTTGGTCCTATAATCAAACGCGGCTAACTTAGTGGAAGCCAGTGAGGGTTTCTATTCACAAAAATTTCCTTTACGCAAAGAATCCCATTCGTCATCTTCTTCTTCGTTCTCTTTTTGTCATTTTATATCATTAAATCGTGTATTTATATGTTGCTACTCCTCCTTTAGTTTCTCTACACAACTAGACCTTGTTCACACACATATACTCTGTTTTCCTCTGTTTCTC
>860FP002664 AT2G47170_1         :+U  EU:NC; range  -249 to    50.
ATAAAAGCTGAAATTCTTGGTTGCAAAAGCCCAACAGGCCTGTGGAGATAGCTTTTTAGATTGATTAAATGGGCCGAATTGGGCTGACACATGACGAGAATGTGGCTATAGAAATTGTTAGTGAGAGGGTCCGGGTCCAAAAATGTTGCAGAAGTGATATAGTATTTATTTAATTAAAAACATATTATTCGACGTATTTTTAACGCTCACTGGATTTATAAGTAGAGATTTTTTGTGTCTCACAAAAACAAAAAAATCATCGTGAAACGTTCGAAGGCCATTTTCTTTGGACGACCATCG
>861FP004012 AT4G05170_1         :+U  EU:NC; range  -249 to    50.
GTTCCTGTATTTAGTATTTGCAAATGATTTTTAATAAATAGATTACTCTATAATTTAACGTAAACACGAACACAAGAGTGTGTCCAATGAGATGCGTTATTTTCATAATCATCAATAGGTATAGAGACGTATTATGGTTAAGAGGGTAGCTAGATATATTATTTAGTAATTGTAGTTTTCCGTTTAAATTATAATTTTGATGGACTCATGCCTACATATAAATACACTATGTAATAAACATCATGTCTCATGCAACTTCGACATTAAATTCCAAAGTAAACTACACAATTAAGAACATGA
>862FP000695 AT1G29860_1         :+U  EU:NC; range  -249 to    50.
CGTATAATTTGGTACATTAAAAGAGATTAGTTACTCAATTTATAACCAATCGGAAATATGGTATCATAATTCCATTGATTTTACTGACCAAACATTACCAATGGACATTTTTATTTTTTCCAAGTGATATCGCTCCAAAATGATTTAATTAAGACCTTAATAGAATATTCAGAACAAAAAACCATCCAAGTATTAAAGTAAAGTTGAATGGACTTGTATTTATAAGACTTGATCACCCAAAGTCCACATATAACCTAACACCTAAGTTTGAAGAACCAAATCTCTTCCTCTTCTTCTCTT
>863FP005906 AT5G48990_1         :+U  EU:NC; range  -249 to    50.
TTACAATTCAGTTAACTCATTTTCCATTGATATTACTCCTTAATTTTTTTCATAGTTCAAATCAAGTTAGATTTCCTACAAATGCACACAAAACGAAATTGTTGCTTTACTTGCTTAAGTGATTCAATGAATAATAGGTTACAGAATATGATTCAAAATCCACTATTGTTTTAAGGCCCATTAAGAATCAATGAAAATGATTTTTTTTATCATTTCTATAAGGCCCATGCGTTTGTGTTCACTAGCAGTGAAGTGAGAGTGTCAAATCCCTAAATTCCTCCCTCCCTGCGTTTGTGTTAT
>864FP000273 AT1G11890_1         :+U  EU:NC; range  -249 to    50.
TTATCCGGGTCATTAAGACGCTTTGATCGGTTCAATCCAGTTTTAAAAACGCTAAGATGAATGTAGCGTTTGTGAAGCTAATTAAACGAGCCACGTCATCAAGACATGTCAACAAAACGCGTCATAAGCCCAATCACGTGAGGGCTGGTAATTGGTAATCGCAAAACGTAGATCGCCATAAATTAAATTTCGAACAGACAAAAAAAGAAAAGAAAATCAATAAATAATCATTTAGTCCCTTTGTTTGATAAACCCTTTAATTGAAAAAAAAAACAAATTACTTCTCTTTCCTTCGATCAT
>865FP002386 AT2G37210_1         :+U  EU:NC; range  -249 to    50.
AAAATTAAGCAACTTAGAAGTGTTTTAGTCCAAAAAAATATATTTTCCCAAGCATGCCTTGACCAAATATTTAGGAAAACATTTTCTCTTTCTAAACTTTACTAATCGTTATTTTTTCTTAATAAATGTCGCACTTTTGAAAAATACTAAATAAAAAGTAAAGTAATTTATTTAAATAGAAACTAATCGATGACGAGCATGACGTGAAGACGCACTATATAACAACCATCCCTGAGCCAAAGCATTAGTGGTAACAAGATAAACTATAACAACAACGAAAAAAAAAAAAAAAAGTTTTCA
>866FP002676 AT2G47530_1         :+U  EU:NC; range  -249 to    50.
AGTAATTCCTTCCTTCTCAATTCGGATCCTAGCTTGGTGTAGTGTGATGAGTAATAATTATCAAAACATTTCTCGATCAATATTATTAGGTTTTGGTGGGGAAATATAAAAATTTAAACGTGCACCCAATTATGTCTCTTCTCTTCCGGCCAACATCTAGTTGACACTTGTCCTATATAATCTTAAGATACTTCTGTCGACATTGTGTTCCACATATATAAAGGAGGCCATGTCTTGTGATCAGACCTTAAACAACCAACAACAGACGAGCAACTACTAACAATGGCATCCACAGGCGCC
>867FP002806 AT3G05140_1         :+U  EU:NC; range  -249 to    50.
GAGAAAATCAAAAGCATATTGCCAAATATAGGATTTAGTCATTTTAGAGTCTAACTATTAGCTTAACAAAAAAACTACTAGTAGATATACCATTGGTCAACGGAAAACAATTAAATTAGTAAATCAAATTTTAAACACACAGACAAAACCTTTTCTTTCGGGTGTCTCGAGACGAACACCAACTTCAAAACTTCTTTCTATTTTTATTTATTTTTGGTTTAAATGTTAACTTCTTTCTATTTCCTTTCTATGATCCTCTTCTCTATTTTTAGGTTTTCAGGTTTCTGAGAAAATCTTAAA
>868FP005481 AT5G24580_1         :+U  EU:NC; range  -249 to    50.
ACAAAACATAATTAGTGGTGAGAATAAATCTAAATATAAGGTACAAGGGGGTGAAGGGGTGTGTGTCTATATATGTTGGATGATTAGTTTCTGCCATGTGCTATGGAATCAACCTCTTATGCTTTATGTTCTGTTTAGCTCCTACCTTATACTATAACTTTAATTATTCATCAATAATTCTAATTCTCCTTCGTTTTTTAATATACTAGTGTTTCATATAAATACTCGCTCTCTCTACTCATTCCCTCCATAACATATATTTCTTCTTCGTTTCATTCATAATCGTCTTATAACCACAGA
>869FP000296 AT1G12570_1         :+U  EU:NC; range  -249 to    50.
TGATACTTCATCTAACTTGCATTTTCTTGAAATTAAATTAATTAATTTATCTATTGGGTCTTATTTATCTGCTTCTTCAGGTGACACGTGTCCATTAAAATAGACATAGAATCTTGATGTTGCATTTCCTCAGAATTAGATGGACTCTTTATTGTTTCTAGCTATATATATGATGAAAAGGTCGAGTATTAATTTCACCATAGGTCACCAAAGACTTTATAAATAACCCATACATTATCATATACATATAGGCATACAAAGTGAGAGAACTCTACTCTAGATTGTGCTAAACTCAATTTG
>870FP001148 AT1G61563_1         :+U  EU:NC; range  -249 to    50.
TATAGTTATTTTATAAAGATACAAATCCCTAAACTAAATAAATTTGTATGCAAATTCTATAATAATTTTCTAGAAACCTTTTTTTGTTATTTTCTATTTTAAACAGACGTATCTATCTTTATTTTTACTAAAAATAACATTCATTTACTAAAATATATGTGGTTACTAATCATCATCTAAATATAACCAACTTTGAAATCAATCTAGTCTCTACTATATAAACACCAACTAGCGCTTGTTCATAATCCCACAGAGCCAATTCCCGATACATTATCAATTATATAAATAACATAAACTGAA
>871FP000651 AT1G28170_1         :+U  EU:NC; range  -249 to    50.
TCACTGTACTATCTCTTGATTCATGACATCATTAGTTGTTGCATGTTAGAACTTAGAAGAATCCAGAATTCAAATTAATTAAACCAAATTGTCTTTATCTATCTACCATGTTGCCAAATATAGTATTCTTTTCTACTAAAAATACTACTACTAGTCACGTTGCAAAATTTCCTTTTCAGGCCACAATTTAATGAAATCTCTTAACTACTACTACTCTTTAAATAATCATATCGTTAACATAGCGTTATTAAGCAACACAACAATCAATTATTATGCTTTGCAATCTGAAAATCCAAAACA
>872FP001844 AT2G16280_1         :+U  EU:NC; range  -249 to    50.
TTCCACACCAACAACACTCACATTAAAGTAAATGCAGACATATGCTAAATCCTTTTGATACCACATAAGATTTCGTTGGCAAATTTATTAACATTTCCTACTTGATTCGACTTGACCTCCTAACCAAATGCCAGCTTTATCTCCTTAAATTGTAACCTCCCCAAAATCACACATTTTTATTTTACCCTAAATTAAAACTGTATACCTTTTTGGCTGCTATTTATACACAATCACACAATTAAAAAGATCAAATAAACAAAATAATAATATTCCAAATAATAACAAAACAAAAACACTTTT
>873FP002236 AT2G31660_1         :+U  EU:NC; range  -249 to    50.
ATATTCATCAAAAAAAAAGAGGGAAAATCACATTTTCAGACACATACATGTCCAAAAATATTTGTTTTCCCCTCAAATTCACCTGAACTTAATTAGTAAGAGAATCAGTGACGTCATTTAGTAAGAGAAGACCCGGTTCGGAATAAACCGGCTAAAGAAGACCCGGGTCAATCAGAATCAAAATTGGGTGGTTTTGGTTAGTTAAACAACCCTAGGGATTTAAATACTGTAAATCGTCCAGCTCTATTTGTCCCTCTCCTCCACTCTCGCCAACTATCAATCAAATCTTCTTCTCCTTCT
>874FP005053 AT5G07080_1         :+U  EU:NC; range  -249 to    50.
AAGGAGTACTAGTTCCAATTTCAATACATTTATATTTAATATTTTATTCAATACAAAAGTGTTGAAAGGGATTCGGATAAACCAAGCATTTTTATGTGTATAGAAAAATAATACTTGACTTTGCAGTTTCCATTTCCAATCTTCAAAGTCATATCTTACCAAACTCACATCTCTAGCTAATATATCCCCTATATTTTGTTACAAATATATATATATATATATATCTTACACAAAGACAGTGCATGTGATATAGAAATCAAGATGGGAAGCCAAGGCATGAGTTCACCGAGTCCCTTGGTG
>875FP002028 AT2G23760_1         :+U  EU:NC; range  -249 to    50.
ACGTTGACAAAAAAAAAAGACAAGAAAAAAAAACAAGGATAATTTCGTAATTTCAGGATGTGTATAGTTTTTTTTTGTCTTTCCTCCTCATCGTTATTGATATGAAGAAACCTTTGCCGATTAAAATTAAAAAGAAGATGTTTATAAAAATACTTCATTATAAAAAAATGATAAATCAAGATTTTAATAACAAAAAAATATTAAAGAAGATTGGTGGGTTAAAAAGGGAGGCGATGAAGAAAGAACAGCGACCTCTTCTTCTCTCTTCCCTCTCTCTTCCTTTCTCTTTGGGAGAGATTT
>876FP006104 AT5G56720_1         :+U  EU:NC; range  -249 to    50.
ATTTAAACTGATTGGTTCGATTAATTAATCACCCATGTTAACCAACAAAAATAAAAGTTTGAGGATCTTTATTTGGCTACATTTCTTTTTATAGATTCCTTGTTTTTGTTGCATGACTTAGATTTTTTGTAAGACGAAGTTTTGTTAAGTATCAGGTTATGTCCTCTTAGAAGCTTTTCATAGATTCCTTATGTCTTCTTGATTATTTTTTTTGGTTTTATAAATTGAACTTTGGAATGCATGACATTCATTCGTTGCTTTATTATCTTTTTTACTTGGAAAACAATGGAGTTCGTTGGA
>877FP001540 AT1G75750_1         :+U  EU:NC; range  -249 to    50.
ATACAAATGATTTCTCAATTACCTAAAAAATATAAAAATGTCTTACTTTATTTTCAGCCACTGTTGGAAAGTACTTGCAATCATATCGTATTTTGAATTATAAAACTCAGAAACAATTATTTTCCCTGAAAAGTTAAAACTTTTAATAAGATATTTATAAAATAAAAAGAATAGTCTAGACCGAAAATGGGGTCGGTTGTCCATCCAAAGGAGTGCTATAAATAGAACCCTCCAAGTTCTCATTAGGACACAACAACTAAAACCACATTTATCATTACAGTCTGATTTGAGCTAAGTTCT
>878FP005060 AT5G07370_1         :+U  EU:NC; range  -249 to    50.
CGAATGCAAAACTGGAAACTGGATAAATTGATCATTAATTAGACGATAATCGAGTACTTAAAATATATTATTACATAAATACTCAATGATAAACTAATTTTGTTTATGATTTAAAGATGGTTAAAACCGGTTTACTCTATTGAGTTTTCGTCCTCAGCAGTCTGCATCTGACTTTTAAGTTTTAATTAAACATAAATTAAATAAAAGAGAGAATAATATAATTATCCAGCTAGATTGCTTCGTTGCCTCAAAGGAAAAAGTAACAAAAGACAAAAACTTTCAATTATGTGAAGAATCGTA
>879FP004088 AT4G11211_1         :+U  EU:NC; range  -249 to    50.
CAACGAAGATCCGTTATTAGAGTCAAAGATCAACTAATGTTATTGTCTTAATCAACTAATGTTATAACCAAGAAGACCTTAAAAGTTATAAAAAAAAGATCCTTTAGTTATTTTATGTAAATTTCTTTATTAACGAATGGCATTGAAGTAAATATATTTTAGTGTCAGATTCTTTCTCTTCCACCATCAAAATAATTAAGAAAAAAAACAATGCTATATATAAAGTCAAGAAGTAGAAAGACAAACTCCCTCTCTCCCCATTTTTAGCCATGGAAGCTTCATCAATATCTCCCTAAATAT
>880FP000655 AT1G28305_1         :+U  EU:NC; range  -249 to    50.
AGTAGAAAAAAAAATAAAGCAAAACATAAAAAATAAAACTTATGCCACATGTCAAAAGGAAAATACTGCAGTTTTTGGTAAAATATATGGACGATACACAGTTTTGGATTAGCCAAAATTCCAATACACTGATTTGCTACCTTCATTATTAATAGAAATTTCCTATAAGTCTGGAGACAAGAAAATGTAAATCTAAAAATAGCAATTTATAGATTTATATATATAATATAACAAGCACAAAAGCAATTTAATTAGCAGAAGAAAATTATTAGTTCAAAATAACAAAAACAGAAGAAAATT
>881FP002183 AT2G29525_1         :+U  EU:NC; range  -249 to    50.
TAGTAGTTTAGTTAGCATTGTTAAAACCATAAAATGCAAACATTAAGCAAAAAAAAAAAAGAGGAAAAAGATGGTGCTGCCCAGGATCGAACTGGAGACCTTTTGCGTGTAAGGCAAACGTGATAACCACTACACCACAGCACCTTGCTGTTCAAGATTATCATTTAATTCTATATAAAGTTTAGAATACAGAATTGGCTTTGGTTTGCGTAGATTGCACAAAAAGGTGAGTCCTTTCTCCGACAACGCAAAGACTCATTTGAATCGGTTCCTTCAAAATTATTGATTTGGGAATATATT
>882FP001609 AT1G78520_1         :+U  EU:NC; range  -249 to    50.
TTTTTTGTTACTTAGCAAAACCAAACCAAACATTACGTTTATATAACGACACTTTTGCTAAAACGGTTACTTTTCCTAGAAGCAATTTGCTGGATTATTCACCTCAAAATCCTAAAAACATTAATTAGCATTAGATATCTAAAAAAAGTGAAATACAAATCTTTGTTTCTTTTTAAATTGTTTTATTTTATAAAATTGATTCACTTGCTCATCATTTATATACACCAAAGAGTGTAGAAGAGTTCTCTCACTCAAACAAAAATCAAACAATGGCTAAAGCATGGATCTGCCTTTCCTTCC
>883FP003215 AT3G20475_1         :+U  EU:NC; range  -249 to    50.
TAAATTTTATGATCGAACATTATTAATTTATAGAGCTTCCACTATATAAATATATTCGATGAAAAGAAAATAAATAAATAGAAATTCTAATTTCTGCAATCGGACGGTGAGAAAACGTGGAAATTTAATTCGACGGTGACAACGTTTGTTCGATAATTAGTTTTTTTTTTTTTGTCGATTGTTTTTCTTTTTCTTAAACGCGATATTTAACTTATCTATATAAAAAACAAATTCCCATCAAATTCGGAGACTTTGGATTCTCTGTTTCGCGCGCTTCGCAGTTCATCTTCCCCAACGACT
>884FP004162 AT4G13870_1         :+U  EU:NC; range  -249 to    50.
AAAGATTGAATTTGGTTTCTCATCGACATGATCTGATACATCGTTATGCCAATATCCCTAACATGGGACAATTCTAATGTGAAGCAAAGGTTATGGTTACGTGATGAATAATCAAAATCATACAAAAATTGTATAAAGCGTGTCTCGGGCAATTTAAAACACACAACTATATTGTACAGTGTGGGAACGTTTAAAATTAAAAACAAACAATACAAACATTTAAAGGGGCCGACGAGACTCGTCCAAAGCATTAATTTTTATTTTTTTGTTTCAGTAAAAGAAATGTCATCGTCAAATTGG
>885FP005745 AT5G42591_1         :+U  EU:NC; range  -249 to    50.
ATTATCCTAAGGGTAATCATAATTATAGAGAGTGTGGGCAGCGGGGCCACTTCGTACGGCAGTGCACCACCTCCAAAAAACATGTGAAAGTAAGGAGATCATAACTTGGGAATTCTACCACCACCTGAGTGTATAAAGTAGTAAACGAGGATAAGGCAACCGATTGTTGGTAAGTCTTCTTCCAAAAAAACCAAAATTTTTAAGTTGTTTTCTTCCTTTATATGTGTTAGTAGAGCTTGTAGTTGTTGTATATTTCTCCGGGCGCTGAGGAGGATCATGCAATGTTGTTTCACTATATCA
>886FP004703 AT4G33960_1         :+U  EU:NC; range  -249 to    50.
CAAATTTGTCACGTACCGAAAAAATAAAATTCCCATCAGAATTTTTGTTATTCATTTTTAATCCAATCTGAAAGCAGAAATAAAAAGGAACAAAATTTATCTTATGTTCATTTTTTTTCTCTTTCCTTCCTAATTTTTCATTTTTTTTCTTAGTCTCCAAAAAATATAAAAATAAGTAAATAAATTGAAAACTCATTTGGAGTGGGGACCGCATCAATGATAAATACAAGGAATGATGAAGTGAGAGTTAAAGAAAATCAAGATATTAAAAAAAAAACAGAGAAAAATGGTGATAAAAAG
>887FP003441 AT3G29430_1         :+U  EU:NC; range  -249 to    50.
ATATTTACATAATCCTGACAATATCAGGTGAACCATTTTATACACCAGCTTATGTTATATGATTTTTCTATGGATCCGCTTGTTAGAATATGTACATAAAATGTGACTTATTCGACCAAACCCATAATTGAAAATTCATATAATTTTGTTGGCAGATTACAGTTTTAAGACAACAGTAAGGACGTTGACCTTCATTGCTTCCAAGCATTCGAAACCTATTAAGAGCTCCACTTAATATAATATTATATCGGAGAAGGTGGATCGGCCATGGCTACTACTCTCAGCTCATCCTCTCTCTTC
>888FP003020 AT3G13470_1         :+U  EU:NC; range  -249 to    50.
TTATTAAATAAAAACATTTTAAGATCGAGAGTATGTAATGGGCCTATTTGATTAAAGATTCATAAACAGGCCCAAATCACCAAACAAGGCCACCGGAAATAAACCCATGATCCGATTACCCATCCGACGTTCTAGAGAGTTCTAATGAGAAAACAATGAAGAGTACATCCAACGGCTAAGATTAGCTCGAAGTTTCAAGAGCTAAAGGCTCATATCGCCTTTATATTCAAAGAAAAAATTATCAGTAGCAAGTGCATTCTTCATTTCGTCATTGGAGAAACCTACTTCTTCCTCCTTATC
>889FP003388 AT3G27210_1         :+U  EU:NC; range  -249 to    50.
TCTTTTAATACGTAATCACTAAAGACTAAACTAAAGGATATTTACATAATTAGTGCCACGTGACACCAAAAAAGTCACGCACCTGGTCCCATCATGATATGTCGCACGATAACTACGTGGATAGAGAGAGCCCCAATACGACACCGTCTCACTCCTCCAACACGAAAACTGAGTGGGCACCGTGTACGTGTGGGACCTACTTCTCTTTCTCCGACGAAACATAAAAACAAAAAACAAAAGAGAAGCAATAAGATTAGTCTCTTTCTCGCTATCGATCTCGTTTGATCATAATTTCTCAAT
>890FP003608 AT3G50420_1         :+U  EU:NC; range  -249 to    50.
AAGACGAGAAGCCAAGTTTCCGGTAGCCATTTTACAACGACGACAGTTCACTCTCGCCGGGGATCAATAAACTCTTATTAAAACGTAGCGTTTTTGTTATGACGAGAGGTTCGATGAAACGCAGCGTATTGTTTGTAGAGACAGGTTAGATTAAACTTTAAAGTCAAACACGGCGTTTAAAAGGTGAGTTCAAATGAAACGCATCGTTTCGAAACTTCGCTTTATAGAGAGAATGTGAATTGCCGCCCTGCGAACAAGCTGAACGAAGTAGCTTCTTCCGTTGTACAACTTTTGGCACTA
>891FP003480 AT3G44870_1         :+U  EU:NC; range  -249 to    50.
TGGTCAAGTGATCCCTGACAGGCTGCAAAATCCACATTATTGGGCTGCATCGTGAAAAGTGAATGGTCAAATGATTCCCTGCATAGGCTTATAGTATTAAAATATGATAATTATGTTTATTAGTTAATGTATTCGAAAATTTGTTTAATAAAACGTGGCCAATATGTTTATTAATACTAGCAATACTCAAACCCTCAATGGCAAGCCGATTGATAGATATAAATAAGCACAAAGGCTTGAAACTAAAACATTCATCACATCCTCACGCACATATAAAGAAATCATCACAAGACAGGAGTT
>892FP004381 AT4G21850_1         :+U  EU:NC; range  -249 to    50.
GACAACCATCAAAGTCCACACAGGCCACAGCCTTGGTAAGGTTTTTTTTTTGTCACCTTTCTATAATATACATGCGTCAATTAGATCTAGATCTACGTGTGAGTTGTAATTGTAACCATATACAATCATTTTTTTATTATTATGGTTTCTTAGGTGTTAGGAAGATTCATATTGTCACATTTCAGACGAAATAGAATAAAATATGATTGTCTATGCGTATTTAAACCCCCCTTTGTAGTTCTTCTACTCACTCACAAAATTAATTCTTCTTCTCTTTTCTTTTCTTAAAAGAGCTCAAAA
>893FP005596 AT5G35930_1         :+U  EU:NC; range  -249 to    50.
ACATTTTCACTGTGCTAATTTTCTTTAATCACCAATATAAAACTTTCGATATAAACGTTTAGTAAAACAACTACGATTTCTAGATCTAAATAATAGTGAACGAAAACCAAATAAACCAAACCGAATTAACTCCAACCAAACTAAACAACACAAAATCAAACTAATTTCAGTTTGAATTTGGCTAGAGTTTTCATAAAACCAAATTAAACCGAACTAAACCGAATAAAAAAATAAGAACAAAGCTTCCGGTGAATTCAAAAAAAAAAAAAAAAAAACTCAGCTTTCACCGGAAAGCGGCGC
>894FP003694 AT3G54363_1         :+U  EU:NC; range  -249 to    50.
ACCCAGAAATCTCCTTAACCACAACTTAAAGAGACATAACTGAACATAAACCAAAAAGCCAAACCGACGTCATGACCGTGGTGGCTCACAACGCCGGCGGAATTGAAGCGGTGCTTTTGTTTTTAAGAGAGAAGGAAGAGGATATATTTTTTTTTTTTTTTTTTTTTTTTTTGAATATTAAAAATTGTTTACTTATGTTAGCTGATTAATATTAGTAGTATCAAAAACCGTCTGTTACAATTTTCCGATAAGGCCGTCCAATTGGTTCAATTGGCTTCAGCCCGACATCCACCGGCTTAG
>895FP001621 AT1G79040_1         :+U  EU:NC; range  -249 to    50.
AGGGGTCACAAATGAAAAATAAAAAGTATTGAATATCCTACGTGGCATTTGTTTTTTTCATCTCCTACGTGGCATTACGAAATGAAGAAAAAACTGATCTGACGGATCTGCTTAACCAGTTGAAGATAACGTTAGTAAGGAAGATATCCAGACCAAAGCCACACAACATTAGCCACGTGTCATAACCACAATCACTTACCGGATCTTCTCTCCCTCGTATTTGAAGCCACACAACATGAACATTAGGGTGAGAAGAGATCGAGAGAAGAATAGTTTGATCATCTTGTGAGAAAAATAATG
>896FP003018 AT3G13432_1         :+U  EU:NC; range  -249 to    50.
CAATAAATGAAAACATAGTAAACTTACGGAAGTATAAAATAGTTTAGTATCCTTTGACCCAATATAGCGTGTATAACATAGCTATTTCTTGACTTATATGATTATATCAGTTATTATATTATATATGTAGAATATGTTTATTTCGAAAGTCTTCTGACGCGCTACGTGAAAACTTGATCAATAAGTTATGATTAAACAAAAGTTATATATTTGATTGATATATATCTATACTCATGTACAATATAAGGTATCATCCAGAAAATGAAGGTCAAGTTCTGTTTGATTGCTTCCCTTTTGATT
>897FP002939 AT3G10380_1         :+U  EU:NC; range  -249 to    50.
AGTGATCGATGAGAAGAGGAAGAAGAAAAGGATTGTTTGGTTACTGGATTAACTTTATCTTTATTTAATTGAAGAGCTTTTTGATGATTTAGTTTCCCACGATTTTTAAATTATTATTTGGGAAAAAACAGAAAACAAGGAAAAAGTAAAACAGAAAAAGAAAAAAAAATAGAGAGAGAAGAAAAGTCTGGAAAATTAGAAGAAGAAATTGGAAGGAGAATAAAACAAACGCGTATCGTATAGATTTTTACCTTTTCTTCTTCGTCTTCTCCATTTTCTCGAGATTTAGCTTTTCTCTTC
>898FP005449 AT5G23540_1         :+U  EU:NC; range  -249 to    50.
TTGTAATGAAATTTAAAATTTTGACAAAAAAAATATGGAAATTCAAATTGGTTATTAACTTTTATTTTTGGGGATGATTTGGAAATTTGGTGAATTATTGGTTACAATAAATAAAAGGAAATATTGAAGGACTTATATGTAATTAGTGTCGCCTAATCGAGTAATTCGATCCATCTTCGTCTGTCTTGTTAACAAAGAAAACTGAGAAAGGTTTTCTTATAAGATCCCATTCTTGTAGCAAAAACCCAGAAGAACAAACTTTCGAAGAAGACGACTAATCAATTCATCTGATTATGGAGA
>899FP005159 AT5G11290_1         :+U  EU:NC; range  -249 to    50.
TAACATTCACCACGAGAGGTTCGGATGACTTGGTTAAGTCCTACCAATGGTATGCGTTTCTTGGTCAAATGAAATAGTGTTTTTGAAAGGCACAAACGATTTGCCATTGACATTTTCAATTTCTGACTAATTCTTTATCAATTTCTTTCTCCAGTAGTGCAAGAAACAAGTTTTCTCTCATCTTTACAGAATTCAAAGCTCTGGTGTAGTTGAAGTCATATAAGACATGGATCAGAATCAGGGTATTACAGTCCTTCCAGGTGATGCCCTTGTGGATTCCATCAAAGAGAACTTGGAATC
>900FP001057 AT1G55900_1         :+U  EU:NC; range  -249 to    50.
TATTATTTTTGTTGGAAAAATATTTTCATTTTATTTGGTAAATAAATAGTGTAAAATAACTTCATTAATTAGTTATTAAAAGCCCGAAATGCAAAAATAAAATAAAATAGATTCTCTTCTTGGTAAACAAGTAAAAAAAACAGCAAAAAAAATAGAAAAATATCGGAGTAGAAATAAACCGACTACCAAACAGTGGATAAGAGAGTTAAAACGAGCCCATAAAACCTGTTTCCAAACAGTCCATCTGTTAATTTTCCTTTTCTCCGATCAATTCCAAAACCCTACTTCAACCCTGCGATT
>901FP002203 AT2G30310_1         :+U  EU:NC; range  -249 to    50.
TTTTCAAACTAATTGACCAACAAAAATTTATCTACTTTTTTTTTACAAATTTAGTTTCAATTTCTTCTGTTTTTGACCATACTATAGTTATATCTTTATTTAGATCTTGTTTTTTCTTTTTATCTTTTGTTATATTTCAAGAAGAACAAACTTACAAAATAAGAGAACCAGTATGGTTCAAAAACCAACTCACTCCTACAAAAGTCAAAAGTTGTCCTTATAAATTGTGAAACAAGAAATAAAAACAACAAATCAAATTAATTATCACAATGTCTACATCTAAAACCATAGTGTTTGGTC
>902FP001143 AT1G61255_1         :+U  EU:NC; range  -249 to    50.
AGTCTTGCGTATTTTCTGCTTGTCAACAACGATTTGAGTTTTACTAAAATGGAATGAATCCAAACAAAAACCAAACCAAACTACAACAATTTGTTTAATATCTTTCTATAAAACCAAAAAAAAAAAATCGAACCGAAACCAAACCATATATTTTAAGTTCGTAATTTTCAACCATCACCAACTTCTCCTCCAAATCAATTAAATGCTTTTCGGAGACTATAAAACCTTAGTTTTCTCTATAAATAAACTATTCTCTTTTCTTCAAAAAACCAAATCCAACACTCGCCCAAAAGAATGGCT
>903FP004711 AT4G34230_1         :+U  EU:NC; range  -249 to    50.
ACACAGCCATGAGCCATCGTATGAAAAGAAGAAGAAAAAAAATGTCTTTTTCTAGAAGGATCTTTCAACGACTAAAAAAGATTTTAAGCTTTTGACTAATTTTGTCAATAATATACACAAATTTACACTCAATTATAGCCATCAAATGTGTGCTATGCAGAAACACCAATTATTTCATCACACATACGCATACGTTACGTTTCCAACTTTCTCTATATATATATATAGTAATACACACACATAAACAGCAAAAGCGTGAAAGCAGCAGATCAAGATAAGAAAGAAGAAAGAATCATCAAA
>904FP002355 AT2G36460_1         :+U  EU:NC; range  -249 to    50.
CCTGAGGAATATTATTGGGCTACAATGGGCCGTAGTGAGGCCGAAGTCACACCTTAAATAGAACGTGGTAGAAGTTACTATAATATTAGAGTTACAAACCAGTAATCACGGAAGTAGTAAAAACGGCCCATAGAAAGTATAAACAATCCAACGGCTGAAAAAGCTTACCTTGGAGAAGAGTCCAAAATATCTTCTGGAAGCTACCATCACTCTCTCCTATATAACTCAAAATTCACCATCATCTTCATCATCATCATCATCATCATCCTTTCTTTATCCAACTTTCTTCACCAAATCGAT
>905FP002828 AT3G05741_1         :+U  EU:NC; range  -249 to    50.
TTATTTGTATTGATGAAAAAAACATAGGAAAAGTAAGAAATGTGTGTCTCTTTATTATAGTTTTTTAAAAATAATGATATATATAACTAAATCTAAGAAAATTAAATAATGTTTTTTTTTTGTTAAAACCCTAAATAATGGGATTGGAATAAAAATGAAAGAGGAAACATATCACAAGGAGAAATGCCACTTGAGTTTGGATGAGACCTTAACTTTATTATATAAAGGTTTAGATTATTCCAATTCACTAATACAATCTTAATATTTTACTACACACACAATTTTTTCACATCCAAAGCA
>906FP002940 AT3G10440_1         :+U  EU:NC; range  -249 to    50.
TCAGAGACATTGATTCTTGATTATGAAGGTTTTGTTGTTTCCTTTTTCGTTTTCTCAGTTTGGTTTAAGAATTTAAGCGCGAACAAGGGAAGAGGGAAACAAGAGATCAATTTGTAAACCGAACCACATTGTGAATCTTTAACGGTTTATCCTCATTTTAGTAATACAGAGCAAGCGAACCGGCAACGTTTCAACCGAACCAAATGAAGACCAAACTCGTATGTATAGTCATTAGTCACTCTCACTCTCATTTTTTCCTCCGGGATTCAAATTTCGATCCTGTTAGAGGGGTTCACGATG
>907FP000601 AT1G25220_1         :+U  EU:NC; range  -249 to    50.
GTGATGGTTTTATCATTTACGAATTGACTAGTCCTGCGAATGGACTAATTCCAAACGCCATTTTAGACAAGTATGAGTTTGACTTTGACCAAACAAAAGAGGTTTCTAATCAAATTAATTAATCCACTCACCTACTACTGATTAAGCACGTGGTTCATGTTCCACAAAACGCACCGTTTCACCTGTCAAGTTCTTCCAATCTCTCTCTCTCAGAGCTTTTTATAAACTCCTCTCTTTTGGAATTAAATCAGGAATCTTTGCTTCTCAGACAATGGCGGCTTCTACATTGTACAAATCCTG
>908FP000183 AT1G08680_1         :+U  EU:NC; range  -249 to    50.
CCTCGTAGATGATATAACCATCATAACTTACTATATCGTTAAAATCGAATATAGTTTTTGTTCATATATTATATGCAATGTAATTGCTAATGATAGAATTTTTTATGATTAGATTGAATAATTATTATGATGTGGGTCAGCCCAAAAGCCCACAGAAAAGGAGTATTAATGGAAAACATGTGAATAGTTTCTTCTTCCCCTTTTCTCAAACTAAAGGATAAAAAAGCTTTCTTTTTCTCTCTCTCTATCATCTCTGTCAAATTCAAAATTCGAGTATTCGAAAAATCCAGCTCCAAAATC
>909FP004099 AT4G11655_1         :+U  EU:NC; range  -249 to    50.
ATTATCCCATGTGGACTTCATTTTGCAAGAGAAATTTAGTCAACTAGAAAGAAAAATATTAGGAATTATTAGTCATACAACCATATTATAAGATTATAACGTGGAAGAAAAACTGTATAGAGTTCTAACAAACTTTCGGTGAAACTTCATGTCATCCTTAATTCAAAAGCAACCCACTAGTCAAATCTTTAATATATCTTTCAGAAAACAAGACTTCACATATATGAATCAATCTCTTCAATTATTTTTGGAACACTCGAATATATTTGATGAAAGAGCTTAAAGATCACGTTGTAGTGA
>910FP003080 AT3G15360_1         :+U  EU:NC; range  -249 to    50.
CCTTAACTAATGAAAAAAGAACATGTCCGTCTTCGTAAATAGAATCGACCTTATAGCAGTGCTGCCTAACCGAATTGGTGCGGTGCTGCCTAACCGAAATCAGATGTGCTGCCTAACCGAAATCAAATTTGATAGTCGGTCTACTAAAACAATTGACGGTTTACAGGAGTCCTCTAAACGTTGTCGTTATCTCAAAGGAAAGAATGACGTGGCGAGGATAAAATCGCATTCGCCTCTGTGTGTGTTCTCAAGTCATTCAAATTGTCACCCGTATCTGCCAAAAACCCTCTAACCACTCAA
>911FP005560 AT5G28300_1         :+U  EU:NC; range  -249 to    50.
GTTCGAATATTCTCTATAAAGTTAGTAGAACAAAAACATAAAAAAAGGTTTTAAGCATTCACTTTTATTCTAGGAATTTTTTTTGAACATATATATACATAATAATTAACAAAACGGAATCAAATCAGACAAAAGAAAATAAAATACATGGTTAAGTAGTTAATAAACAATAACTATTCATTAATGGTTAAATACCAACCACAGATATTTTATTTTTAAATAAATATAAGGTCTTGCCCTCAAAATGACAAAAAAAATAGCAATATAAAAAGAGAGACTAAAAAAGAGAGTGAAAAGAGA
>912FP003192 AT3G19710_1         :+U  EU:NC; range  -249 to    50.
TCGTAATATAAAAAAAATAAAAATAAATAAATAGATGATATATACCTACTAAAGACTAAAGAGTTAAGATACGTTGAAGTACTACAAGCTAATTTCTTTTTTAAGAAATAGAACAAAGAGATATTATTTATTTTCGTTTAAGTTTATTATTATAATAAAAAACAATTTGTTGTAAAAATAGAAAAAAAAAAAAAAAAAAAATTGTTGTAAACGTATATATAAAGAGAAGTATTCCAAAGCTTTATAGACAACTCAAGTTTCTTGCAATTACCTACTTACAACAAAGCAACTCGACTCGAA
>913FP001960 AT2G21180_1         :+U  EU:NC; range  -249 to    50.
TTTGGCTTAGTCGATATAAAACTATTTGGTCGAAATAACGTGTTAGAAATTCTACACTTTCTATAAAAAGAAATTTAAAGTACATACTGCTTAAGAAAATAGACCAAACTACTAATCTTTAAATTACAGATGGTATTGGTAATGAATTTGAACAAAAACATTAATATAATCTTTCATCTGTCGGTCAAACATATAATATTATAACCTAAAGTCGGTTTCTATAAGTTTCCCTCAGCACATAAAAGAACCAAGAAGACCTTCTCTCATCATCATTATTATAGGAAGTTAGGAACTATGGCT
>914FP004578 AT4G28930_1         :+U  EU:NC; range  -249 to    50.
TTTTCTAGCTTTTTATTTCTTATTTTTGATATAGGTTTTAAATACTAATTCCACATGTGCTTTTTGAGACAATTTCTCTTTTGTTTATGTTTTAATAAATTAGCAAAACACTAAAAGGTTAATAAGTACTAAATGAGTTGGCCAACTTGAATTGGTCAAAAGTTGTAAGCCTAATCCCAATTGTAAAAAAAAAGAAAAAAAGTGGAGAAGGTCTCTGTATATAATAAACACAAACTTCTACCATCATTCACAAACTTAAAAGCCTTAAATTAATCTCCAACTATGTTTATGGCCATAAAA
>915FP003150 AT3G17820_1         :+U  EU:NC; range  -249 to    50.
AGATTAAATATTGTTGCCATAATAACCTGTAATCTCAGGAGAATCCTAACGGAAAAGAGAATATTAGACGATAGTATTATATGGAGTATTAATTACTTATTAACAATTCTAGGAGATAATATCAGCACACAACAATAAAAGAAATTACTAATTTACTGGAATCATGTATTCACCGTAATTATTTAAGGAGAGGAAAAAAAAAATACAAGCTCTTTCTCTATAAACACACACTCTCAGGAGAGAAGTTGTATTGATCGTCTTCTCTTTCCCTAAACACACTGATTATTTTCTCTCCGACGC
>916FP002757 AT3G03290_1         :+U  EU:NC; range  -249 to    50.
CACGTCTCTTCTAAAGTTCGATGATCATTGGAATTAAATGGAAGTGATATATTTAACGTGAGGTTGTAAGAACTGAGACGCAAATTAACGTGTGTTGCATTAATAAGATCTTGAAAAGCTGTCTTTGAAGTTTTTGGATTAGTATATTCTCATGGTATGCACGTCCTAGGAACTCTTTTGTGATTAGTTTTTCTTTAATTAGCTTGCACGTTTGTATTGTATATACGGACAATAACAATGATCAGGATCAAGCGTATGGTTGTTAGAATCAAGATTCATAGGAGACATGGCAAGATCGCT
>917FP000436 AT1G18400_1         :+U  EU:NC; range  -249 to    50.
TTCCCCCTTGCAAACAGAGAAAGCCTAATGGAACCCACGACCAAACATTGGTCCTACTTTTCCTTGTTTGGACATATCTCCCCGACACACAAATCCCAGAACGTTCACTTGCCCACGTGGCTCTCCCTTTATTTCTCTCTTTTTCTTTCTTAATTTTCTCCACATTTCTTTTTCTAAAATCATAAATTAAATTAATAAAAAAATCCAATCGAACAATATAAAAGTCTCAAGTTTTGTATCAACCAGTCTAAAGAAGTTGTCAGAAAAAAAAAAAAAAAAAAGTGTCAAGAAGATCATATC
>918FP004147 AT4G13430_1         :+U  EU:NC; range  -249 to    50.
TTTAGAAATGTGAATTAACGAATACTTTTGTTCTTGTGAATGGTTAAAAAAAGTTACTTATCAAGACAAGTATGAAGTATCACGTGATTAAACGTTTAATGACACCAACCTAATGACAATTTGTTTGATTTATTTGTCACCTAACTAGAGACTCTCTCACAGTCAACGCAGCTTATGTGTCATAGTAAGACTTTTTGTCTACTATAGTAGAAAGACGAATTTATAACCCCTTTAGGTTTTTTCTAACACACGCCTCTAATCTCCGCGCACACACACACACCCTCACGAAGAAGAAGAAGA
>919FP004688 AT4G33355_1         :+U  EU:NC; range  -249 to    50.
AATTCGTTTGGGCTTTTTTATTTGGGCTTTATTGGACTTGATTGGTTTTAGTTTACGTTTAATATGGCCCTTGATCAAAAGTTTGGTGACAAAGCATTTATTAACTTTCTAAACTCAACTTCCACACCATTCTAAACACATGACATGACTTACAAAAAGCTTTTGTCACTCAAAATTCATGTCGATGACATTTTTTTCCTCCAAATTTCTCCTCCTTATAAAATACTTACTAGATCAAGCAAACAACACACTAAAGAAAACAAAATTGTTAAAACTCTCGTTAACTGAAAAATATGAGGA
>920FP000716 AT1G30720_1         :+U  EU:NC; range  -249 to    50.
ATAAACAGTCTCTATTGGTTTTTATTCTTTGTTTTAATTTCTCATGACCTATAGAGAGAATTAGGTAGTTTCGAAAATTGGCTAATCAACTTTTGAAAACTACTGTCTACTTTGCTTAAATTCTCTACACTTAGTTTCGGATAAGATAATTGTCGGACTAATAGTTAATCCCTTGACAATCTTTGATATTATAAAAGGTTTAGTTAATCTCTTCTCTATATAAATATTCATACACCAGCTTTCAAAAATATATAATCCAAACACCAAAAACAAAATGGAGAAATTGCTCGTGATCTCTTT
>921FP000185 AT1G08810_1         :+U  EU:NC; range  -249 to    50.
ATACATATTCGTGTGGAGATCAACATATCTTCGTTAATTGACTACGCAAAATAGTTAATGGAAAAGGCAGAGTGACTCGTGAGCTTGGCAGATCCAAAAGAGGTTGTCAAGAAAAAGCAGATTTAAAAGTTCTTCCCTCTTCTTTAAGTCACCCATTAATTTCACATATATGTACATACATGTTGCATTTAACTCATATACATACATATTCTCACATCTATAAAGAGAGCATAAGACTCAGAGAGATCTAGAGGAAGAGAGAGAGAGAAAGATGGGTAGGCCTCCATGCTGTGACAAGAT
>922FP005528 AT5G26751_1         :+U  EU:NC; range  -249 to    50.
TAACTTTACTAACTTCGACGAGTCCCATTATTTTTTCTTTTTCACTTTCAAAGAAATTATCCATTTGCCTATCAATGATTTAATTTTTTTTCCCCACCCTACCAAAAAAAAAAAATGATTTAATTTTTTTTCTTTTACAATATAGTAATAATAAAATTGTCTTCACGAGAAGCCAGCTATATAGAGAGAGATGATTATAGACGAATCACAAAATAATATAAAGTAAAAATATTTCATAATTCGTCTCTCACCGGAAAAATAAATAAAGTTAGAGAGAGAGATTCATAATCATCAAACCCA
>923FP005120 AT5G10070_1         :+U  EU:NC; range  -249 to    50.
AAAATGACGTAAATACCCCAAGCGGTGTACTTTACACGTGTACTCAATCATATGTCCGGTTTTGGTTTTGGGAATTACGGTTTTGTCTTAAATCATTTATTAAAATTACGTAATTACCCTGAATGAAAGGTGTGATATATGACACGTGTACTCAATTGTTCGATTCGGTTTGGTTTAACATCGTTCCGTCGGCTACCATTAGAAAACCTAATTTACATATAAAACCCTAAGCCGATCAAAAAAACCTTTGCATTTGTCGGGAAAATCGCCGGAAAAATGGGTTACGGGAAGCATAATCGA
>924FP001965 AT2G21330_1         :+U  EU:NC; range  -249 to    50.
TTGGGAATTGTCGATTTCTCTTATGCTCGGATTGCTAAATAATTTTTTTTATTTTTTTTAATGGTTTGATTCTATAATTCTGAGAGGTTTTTATCATATGGTTTAGTCTTTTTTGGCATTTTATCTGAAAATATTATCATCATCCACGTGGCAAATCCTCGTCAGCCGGCTCACGAGAACCTCAATTATCCAATCTTTGTATGTCACTTGAGTCTCTATATATCAAACCACCGAAAAGCACGATTGTTTATCGTAGTGCGTTACAAGCGTTTTAAGCTCTCACTAGCAAGCAAGTACTAG
>925FP005374 AT5G19880_1         :+U  EU:NC; range  -249 to    50.
CTTGCAAATGAAGAATTGATTAATTTATGACCACTGATGAATTTTTCCAAAACAAAAAGAAGCAAATTTTAGTAACTTAATAGAATGCTTATCATTATATTATGATTTTTCGTGTCCTTCAAAAAGAAAAGTAAAAGTCTAGACGAATTGAACTGAAATGTTTTGTATTTTTCCTGGTACATGTAGAATTTTCTTCAAACATTAGGTATAAGCTCTCTATAAAAGGCTACGAAAGTCTTTCATTTTAGCATCAACTCCTCTAATAAGCTTCTTCTTTCTATCCCTCACTTTTACAAACAA
>926FP004103 AT4G11830_1         :+U  EU:NC; range  -249 to    50.
AACATTCTTCATTTGGTAGATTTTTTCATCCTTTGCTACTGTGGAGACAATTTCACTTGATGTGGTTAGAACAATCTTGCTTCCTTCCTCAAGAAACTTTCCCATTCTGAATCTCAGACCAAAAATCATCCAGAGCAACAGGTAAAAGTCTTCTGTTTGCCAAAAGAATCTCTAAGAGACGGGTGACGTGTCGTTGTGTGAGTGGGTGAAGGGAAAATATATAAAGAGAAAATAAAAATCGACTCCCGTGTTTCTCTCTCTCTTTCACGCGTTTCTCTTCAAAGGCTACACCGGAGGCGA
>927FP005562 AT5G28490_1         :+U  EU:NC; range  -249 to    50.
ATCTCCCCTTCTATAATCTTCTATAAGCATCAAATAAACTTCACTTCTCTCTCTCTCTTTGCCTCACCATTTCTGCTCACAAGTGTTTGTTAGATTTGATCTGAAAAAGATGAATCTATACCTTTTATAGTATCAATCTCATCATCACAACCAGCTAAGTTTCTCTCTCTTTCTCACTTTTTCTCCATTTGCTGCAATTATTGATCTTAGCTCAAGATCTACAAAAAAAGAACCCTAATCTCTCTTTGATCCATATAAAATTAAAGAAGAAAAACAAAACCCTAAATCAAGATTCAATCT
>928FP004791 AT4G37220_1         :+U  EU:NC; range  -249 to    50.
TAAGATTACGCTATATCTGGATTCTGGAGATATCATAGATAAGCTCTGTCTATGAAAACGAGACCCTTGGGGAAGCCACGTGTCAAATCTATCTCTGTCACCAGCGAAGCCTACGTGGCGAGCAGCTCCTAGAATATCCAAATTCACAACAGTATTTTTTTTTCTTTCGTTCTGATTCAACAGTTGTCACAAACAGCCAAGGTGTTTTGTGATTGGTTATAAATACTCTGCTATGTGAGAGAGTTTACTACATTCACAAACAAACTAAAACTTAAAAATGGGAAGGGGTGAGTTTTTGGC
>929FP005905 AT5G48960_1         :+U  EU:NC; range  -249 to    50.
GATACATGACTATCAAACAAACGTCACACTATTGGTCAGAGATTATTCGACATAATCCATAAGAAGTTGTAAATATATCATCAAGTGTGAATAAATGTATATAAATATTATTAAAAAAAAAAATTAGTAGTTGCTTTTTCGCGATTCGTGCGAATAGATTCTGATGCCAAATTTGGATATTATTAAGAGCACATGTTTCTCCTTGTGTCGTGTCTTTTATTTAAGAGAGAATCATCATCTCTCACTCTCATCTTCTAGAAGTTAAAACATCACGCCATCTTCCGAATTCAAACGCCGATG
>930FP003868 AT3G61960_1         :+U  EU:NC; range  -249 to    50.
AATTGAAGTAGGAATTTTAAAAGGTAATAAAGAGAGATATTTCCTGCGTATTTTCCTTGTGGAAATTGGATTCAAAACGTCAATTTCAGAAGGTTTCTTCTGGACTACTACAAGTAAGAAACTCTTTGCTCATAAGCTATAACCAAATCTCAATCTCCACACACAAAAAAACCTTTATTAAAAAAAAAAAAAAGTCGATAGCTTTACTGTATAACATATATAAAACTCAAATCGTCTCCTTTCGTTAACAAAAACAGTTCGTTGTTCCTTTAATCCGTAAAAAAAAACAAAAAAAGTTTT
>931FP000222 AT1G10280_1         :+U  EU:NC; range  -249 to    50.
CTATAAAAAAAAAAGTGAAATGTCGGACCAAAGAGTTGACGAGCACTAAACCACGTCACAATTAAACGTGGGCCCTCCGGCCCAATAACTTAAAACCAATAGATTATTCCCATCTGGCAAGATCTGCGGACTTTGAACTCGTTATGCTTTTCGACGTGGAGTTTTAAACTCAATTAATCTAATTAAATTAAGCATAACATTCCAATTAATTTTGTTCTTTTATATATATAAGATCAAAATCAACCACACACACACATAGATTTCAACTGGAAGAAACAAAAGACCAGATTTGTTTATGTT
>932FP003470 AT3G44320_1         :+U  EU:NC; range  -249 to    50.
AGAGATTTTATTCTATATAACATTAGGTGGAGAATTACATTTATATTCTTCTTACCTTCATATTAGGTGGAGGATTACATTTATATTCTTCTTACATAAGATAAGAAAAAGAACACGTGAACTACTGAACACGTGAACGCGTGATCCACCACCGGTTCGTTCTGCAATACCGTCTCAAGTATAAAACTAAAAATTGATCGACAAAAAAAAAAAGACTATATATAATGCCTCCCAAGTCTCTTCAGTGTCATCAAAGTATAAAGTAAAAACAAAGACTCGAGTTAATATGTCTAGTACTGA
>933FP000350 AT1G14630_1         :+U  EU:NC; range  -249 to    50.
GTATTATTTTGTATGAAATAAATCCTGATGGGCAGAGACTGTCCAACCATTAGTGTAATTATCTTTTCTTTATAGTTGACTGTATTGAGTACTGATTTTTCTCCTTCCAAATTTCTTCTCTGCTTTAACTTGTTTTCCCCTTTTTCTTTTCCATTTTCATGCTTTATTTGGATTAATTTCAATTTATTTTAACTTTTTACTCACAACCCACCAAGATATATAGGCAGCCACATGGTCTCACCTTAATTCAACACATTCACAGTCAATCCACAAATCATTAAAAAAAATATGAGTGAGCTT
>934FP000365 AT1G15010_1         :+U  EU:NC; range  -249 to    50.
ACACCGATCCATCTTTTTCATCGGAGCTTCATGTTTGATGTTTTTTTATTTGGCCGTGTCGACAAATTTGTAAAAGACGTGTAAAGCTGAAATTGAGAAGAAACAAAAGTGAAATTGTAAGGAAACGTGATCGATGGTGACCCCATCAATATTACGATAAGGTAACGCGCTAAAGCAGCCTTAGCCGTTTTTATTAAATATTATCCAAATATAACTTATAAATAATCCCACCAATTGTGTCTCCTAAGCAACAGAAAATGGAAATGATACTGATCTCGTCATCGACACTCAGGTTCCATC
>935FP005490 AT5G25070_1         :+U  EU:NC; range  -249 to    50.
ATCCGGCGTAGATAGACTCAGAGGTAAAGAGATTAGGTTTCCGGTTAGATTCTCTGAGTCGCCGACAAGTGTTGAAATTTTTATCTTTATGGAGATGAAGAGGCGCTAACACAATCGGGAAAGAGTGACGTCAGCATTATCAAATATGGGCCGTTAATAGGCCCAAGACAAGTCAAACATTTAAGGCCCATTAAACTAGTGAATTTATTTTTATGAATTATTAAAAGGTTTCAAACTCAAATGTAGATCAGATCGGTGATTGATCAGATCGGCGGCGATGGATGGTGGCGACGATATGGA
>936FP001530 AT1G75388_1         :+U  EU:NC; range  -249 to    50.
AAATAGTTATTGGTTAATTATACAGAATCATTAATTTACAATTAAACCCATACACATAAATATATAAATAAAATATTGCAAAACAGCTGTAACTTGACTGTTTCGGAAAATCCCACTTCACATGCTTCATCTCTCAACACCTTCTTTCTGATATTCACTTTATACTCTCTTTATTTTCTTATTAAATCTAGTATGCTCTAAACCCTTTTTGCTAACTCTATAAAATCCCCTCACAAATCCTTAATTCACCTCTTCCCCTTCGCTCTCGAATCAATCACTCTCTCTTCTTTAGCGTTTTTA
>937FP006280 AT5G62720_1         :+U  EU:NC; range  -249 to    50.
AAATAAATGATGAAATTTAACAAATTTTGTAATTTTAAAGGCAATATACTATTGTACCGTGAAAAAATATATAGGTAAAATTTTCAAAATATTTGTGTTGACCAAATAAATGGCAAGATCATAATATTTTGCATAATTTTCTATATTTTAAAGCCGATTTTCATTGCTAAAATATATTGTATAAGTATATGCTAATACACATATTTGCGTGTGTGTATATAAATAAAAACATGCATACATGTATCATTTGTCTGTCTCCTATTGGCTAAGAAAACAGAGAGAATCGGTATTTTTAGCCTT
>938FP004439 AT4G23810_1         :+U  EU:NC; range  -249 to    50.
ACATTAACAAAATTGAAATGTTGAATTGGTCAGCCTTTGACCTTATACTCTTTCACTACCACCACCCCACTTATCAATTACACTCTGGCCCTATACTTCCTTATACCAAAGACTTTTCTTCAATTTGAAAGTTTTGTCTCTCTTTTAAAAAGAAATAAAATAATTATTTATGGTTTGGTCATTTGGTCAAATTTTCAAACACTGAAAATCCAATGCCTTTATATACCAAACCAACACTCATCCATTTTTATCACCAATCCTATAACACTCTCATTCTCATCATATCATTCTTCAATCTAT
>939FP004651 AT4G31940_1         :+U  EU:NC; range  -249 to    50.
TAATGCTCTTGATTCAATGCATAAATCCTTGCTCGAGCCATTAATTTTTTTAAAAAATGGTTTTTTTAATTACTGCTCTTTTTGTTCATTGTCAATATCCTTACTCGTGCATGCATTAATAAAAATTAAAATTGGGGCCCTATAGTTTTGATCATCAATCGGTAGGTGTATGTCTCATGCGTTCATGGTGTTGAACCGATCATCTCTGTGTGTGTATATATATAGAGAGACAGACACTACTCTTCAATCATTCAAACAAGAAATCACCAAACACACATCTCTTCTGCACTCTCAAAACAC
>940FP004380 AT4G21840_1         :+U  EU:NC; range  -249 to    50.
CTTCTAAGAGGGAAACAACGTGACCGGTAATATAATAAAATGGGAAAAATGTATTCATATCGTGATACAAGGAAATGTATATTATAAACACATTCAAAAGTCCACAAGCACTACCTCATTGCGTTTGCTGTTACCTAAATTAATTATTATTTGTTTAGTATAGTTTTCTTGGACAATTCTTCTGCTTCTTTGAAAAATATTCTTGTCTATGTCTATTTATAAATGTTGAATCACAATTAAACTTAAACCGAGTCTTTCGTACAAAACTTCAAACATAAGCTAATTTCTTCCTCTTGATCT
>941FP005035 AT5G06380_1         :+U  EU:NC; range  -249 to    50.
TAGTGGTATTGATATTATCTTTATACGAAAGTTAATGATTAGTCAAAACATAAAGATAAGATAATATTATTCAAGATTGAGTTCTAGATATCAACAAACACAAATGAATAAACAAGAACAATTGTACGTGTAATATTATCATCTTTTTTAAAGAAGTAACACAAAGAAACTAAATAATGCTTAATAGTTTATTTATCCACATAGGTAAATTGTATGTATAAATATGATCCATGGTGGTCGTCGGCATCTATACACTAGCCAACGTAACCGTAACAGATACCCAAAAATCGTTTCTATGAC
>942FP003571 AT3G48860_1         :+U  EU:NC; range  -249 to    50.
TTTTGTTAACTATAATCTTATCATTAATCACTTACCTTTGAAAGCTCGCATGTGTTTCTCTTCTCCGTGTTAAACGCTGTCGTTTTTGGCGTCACTGTTATTTCAACACTTTTCTCCAATCTCACCGAACGTTTATTTTCCCTTCCGTTTTCTCGAGAAAATCTACCTTTTTCCCCGAGAAATTTCATTTTCTCTGGTTCACCTGCTTGTTGCTCGCTTAAATACAGCGATTTCATCCAACCAACAAGTACCTTCACCAACACACTGATGGATCGGAGGAGGGCGGGTAGCCCAGTGTAT
>943FP004066 AT4G10240_1         :+U  EU:NC; range  -249 to    50.
GAACATTTATTGGTTTAAATGCCACCCAAAGTTGGTCTAATAACCCCATATTGAGATAAAAATTTCGTCTTCGACATATCGTTGTATATCTATATATAGTTCTCTCTTTTCATGAATAAAGATCATCAATTCCTCTTGGTATCAGAGCCAGGTTTTGATATAACTTATGATCCCACCACACATGTGAACTTATTTAAGCTTGTTCTTTCTTGTTTCCTATATTTAGATTCACTCCTTGTCCTAATTCTCATAAATGTCAAAGAACATTTGTTCTGTCTGTGTATTGGCAATTTACATTGA
>944FP004254 AT4G16442_1         :+U  EU:NC; range  -249 to    50.
GGTGGTAATAATAGTAAAAATGATAACAATAACTAATAACACTTCACTTCATATGTTGGTCTTTTAGTAACTAGTTGAATCTAGAAACTAATTTGTCCAGCCTTAATTTACACAAAACTAGTAGCAAACTTATTCGTTAACACAGTTTCAATTTTGGTGATATTTTTCAATAAAAGCCTAAGGACCCAAGCGATGTGAAGTAAAAGCATGGAACTCTCTATTTAAAGCCTTAAGCCGAGTGTGGACACTATTTCTCTTTAGTCTCTCTACGGAACCTGTCTTCTTGTCTTGTCCAAAATC
>945FP005287 AT5G16590_1         :+U  EU:NC; range  -249 to    50.
TTAAATATGTAAATCATATGATTTGTTACTGAAAATGCTAAATTACACAATAATAAAAAGATGTAAGAATATACAGCAAACTCATTTCTTCTTGCTGTAAAAATAATCGCACGGAATATTTAAATAAATTAATAAAAGATTCTGTATCTCACTGTAAAAACTAAAAAGGTAAAAAATTGAACAATTAACTTTTTCTTTCCATTCACTGCAGTCTGCAATTAATAGCCTCTCTCTCTCTCCTCCTTCATCATCTCCCCATAGCCGTCGAGACAGATAGAGAGAGCTGAAATTTCTGTGAGA
>946FP003026 AT3G13650_1         :+U  EU:NC; range  -249 to    50.
TTTTTGAATAATTAGTACGGCCGAGAGAAAAGTAAGAATATCAAAAGTAATAGAGAAAAGTTATTATTTAAAAAATCATTTGTTTAAGCTTAATTGCATGTACAATTATTGGTTTATGGCTCGAATAATACGACGACTTGTAATAATAATACCGCCCATGTTTTCGTGGCACAAATATTTAATATTTCGGTACCTACGCCATCGTCTTCTTCTACTATATATAGTCTAGACATAGACACCATCAAGAAGAAGAAAAAAAACACATACCACATTCTCCACTCATGGCAAAACTCATCCTCA
>947FP001806 AT2G14560_1         :+U  EU:NC; range  -249 to    50.
TTTTATGTTTAATGCATGTATCTACTATCTCTCCCACCTGCTTTATATATGACGCCACGTCTATGACGTAGGTCAAAACAGTAACATTAGATACTATACTATCAGACACACATTCATATGGCCAGAGATGACCAACCACTGGAGATGCTCTAAGAAATTTATCCTCGTAGGCTTTTCTCTTTTAAAAGTCAACATATTGGAGCCAGATGTTTATTTTATAAATACTAAGAACCACACCAAAGAAAAAACATTTCAAAGCAAAACAAAAGAGAGAGAGTGTATCCATTTTTGGAGGGGAAA
>948FP000768 AT1G33790_1         :+U  EU:NC; range  -249 to    50.
TAGTGGTGAGTGGTTTAAAATAGATTGAGATGGTGGACAAAAAGTATGGCTGATTTTTGTAATGGTTAGTTTTAGAGTCTTTCTTTATTCATTGGTTAACAAATTATATTGCATCTTGCAAAAACCACGAGGGGTTCTATATACCAAAATGACAAGTGGGTTGCTTTATATGATTACACACCGTCCACCAAATGCAAATTAAAAAAATTATTTGTTCTATATAAATTCAGTATTTCCAAAGACAACGGTGTCTAAATCTCAGCTTCGTTTCCCATCTTTTAATCACCATCTCTATCTTCT
>949FP002475 AT2G40610_1         :+U  EU:NC; range  -249 to    50.
AATGTATGAAAGAATACCAAAAGATAATAAGGATATTCATTGGGATTTAACGAGAAATAAAAGGCACAATTCTCTCGCAAATTGGTCAAAAATACGAATAAATAAATCAACTAAATACCCAAAAAGGTGAAAGAATTAGAGACACCCCAATGTACTTCATATAGTAAACATTTAAATATGATTATCGCTTGGCACAATTATTCACTCGAGTACCCCTATATATACCCATTCCTTCCATTTGTAGATTCCATATTATTCACGATTCTCATCAAATCATCTCCGATACTCACAACCGAAATA
>950FP002823 AT3G05600_1         :+U  EU:NC; range  -249 to    50.
ACATTATAGATATACATCCATCTGTTTATTAGTTTTGAAAACTAAATAAAAGCAGCGTTATAATTGTCTTTTACATATTGTGTTTGATATTTATTTTTGTGCTGGGTTTCAATCAATTTTCCACCAACTTATCTTACCATTTAAAACTAGTATTCATGCTATCTAAAAAGATAGGTAAATAGAAGTAATATTAAAAGTAACTTCCCTTTGGATTCTCTATTTATATCACTTCCAAATTGATTCCATCACACATCTTAAAAAGTAAAAACACATTCATCTATCCAACAAAAAAAAAGAAAG
>951FP006113 AT5G57040_1         :+U  EU:NC; range  -249 to    50.
TAGGCCCATCGATTCTCTGATAAACTTTCATTAAATAAACGTTTGACTTTTGCCACCACACCGCATGTTTGATTTTTTGTTGTCGTTGAAACAATTATATTTTTCGAGACAATACGAAATTGATTTTCCCAGTGATTATGTGGCTGAGTGGCTCAGGTTTTGTTTTTCTCCTTAATTTTCTTGGCCAATAAAGAAAATAAAAAACATGAAATCATTACTTTAAAGACAAAAAAAAACTCTTGCTCCTGTGTTGAGAGCCTAATCCAAGATTCTCTTCCATGGCTTCTATTTTCAGACCTT
>952FP003276 AT3G22760_1         :+U  EU:NC; range  -249 to    50.
TACAAAACAAAACAGAAGGTGCAGCGAAAAGGAACTGTTGATTATTGCAGTTACTTAAATTTTATTTTGCATAACCAAAGCAAGAAAAAAAAGGAGCAAAGATTAAGGTGATGTCCGTTACTTTATTAAAAGCAAAATCGATACGATATTTATTTTTGTACAGAGAGACAACAGCGAGTGAATTGATTCTCAAAGAGACGTGTACGTAGAGGTGTATATATAGACAACATAAAAGAGAAAGAGAGAGACAAAGACAAGTGTTGGGGTCACCTTTTGTGGTCTCTGTTGGATTTGGTTTGG
>953FP003554 AT3G48131_1         :+U  EU:NC; range  -249 to    50.
AGAAAGAAAAAAAAAAGGAATGTGGAGAGATGAAACTTTTTTTTAAATAATAATTTCTTAATTTTCAGGGGCAAATTGGTCAAAAGTTTAATGAAAAAGTTGGAAAAGTGCCTTATCCCTCACAAGTGCCTCAAAAGGAATAAAATTCTTTAAAAGTGCCTAAACGTGTCACAATCCCTTTTTCAATTGCAGCTATCTCGTATCATAAATTGTTTTATATTTAATGCGATCATGTGTTTTCTCTTTTCTGCTAGCTCCTGAGATCTTGAAGTTCGTTGTGAAGATCGATTTGCTCTACTT
>954FP004582 AT4G29110_1         :+U  EU:NC; range  -249 to    50.
GAAAAATAAAGAAATAAAGCAATTAAATCATACAATGAAGACTTCTTCCTTCTTTTTTTTTGCCATACGGAGAAGACTTCGTTGTTGGCGACTACTCCAACCTCTTAATAAGAAGAAATATCTTTTTCTCTAAAGTTGTGGTTTTAGGTTATTTCTCTTTCTTTTTATTTAATCATGCAATATCTTTTCATATAATTATATTATTTTTTCTTATCCTTTAAATACCCTCTACTTCCTCTCTCCAATGACAATCCAATCTTACAAGAGTGAGACAAGCAAAAAAATAACCAAAAATAAAAA
>955FP004218 AT4G15530_1         :+U  EU:NC; range  -249 to    50.
TTTCGACTGTATACAAGTTTTTATATTATAAAATTATTCGATGTACATATGATCATAATAATAATTATTTTTTATTTTATTTTATTTTTAGCTTAAATTATAAACATTATATTTAGCTTTTACATAATGGACATGTCAAATTTAGGATGGATAAATTTGATCAATTTATCTTTGTGCTTTAGACAGAATCTATTTTATCCAATTTTTGCTTTACTATATATATAGATACGTATATGTGTTCTTAAACTTGCACAAACATTTCTGCAATCTAAACCTCAATCAAAACAAACAAACAAAAAA
>956FP004474 AT4G25140_1         :+U  EU:NC; range  -249 to    50.
TTCGTTTTGCGTTTTATGTTTCGGTTCGATGCCAACGCCACATTCTGAGCTAGGCAAAAAACAAACGTGTCTTTGAATAGACTCCTCTCGTTAACACATGCAGCGGCTGCATGGTGACGCCATTAACACGTGGCCTACAATTGCATGATGTCTCCATTGACACGTGACTTCTCGTCTCCTTTCTTAATATATCTAACAAACACTCCTACCTCTTCCAAAATATATACACATCTTTTTGATCAATCTCTCATTCAAAATCTCATTCTCTCTAGTAAACAAGAACAAAAAAATGGCGGATAC
>957FP005828 AT5G46295_1         :+U  EU:NC; range  -249 to    50.
ATCATTTGAAACTAAAAAAGAATAAATTCAGTAAAAACAACTGGTATGTATATATAAAAACAAATCTATTATCTATATAAAGGAGTTAAAAAATATATCCACGAAATTCTTTGGAGAAACAGAGTGCTCCCACGTCAGAACACCTACGTTGATATCATGGAAACGCGCTTCGAATCTATGACTGTGAAAACTACCAAAATACCCTCAACTTTAGCTTGTATAAAAAATAAACTCTTCGAAGACTTTATTATAACAACAACACCTGAAACAAAAACAGAACCCTAATTCTTTGTTACATTT
>958FP003913 AT4G00050_1         :+U  EU:NC; range  -249 to    50.
AGCGAATCCTACTAAACTATGACAACAAATATACATGCGAGTCGTATACAGAATTGATTCTCACATTTAAGCTGTCAACAAAACATTCAACAAGTCTTAAGCAAGCCATTAAAGAAGGGACCTGAACAATTTAATATATATGGTTAACTATTTAAGTATCATGTCCCCACTTGTCCATTACGTGATTACTACAAAAGTTCACATAAAAGTTCCTTTTTATATATATAGGAAAGGGAAGAAGATCTCAATAACACAAAACCTTTTAAACTAGTAAAATACACAGATTTTAGGATGAGCCAA
>959FP005329 AT5G18380_1         :+U  EU:NC; range  -249 to    50.
GATAGGGAGGATCGAGTAAAGACTTCCGCCGGAATAACGACGAAGGAGTAACATTTTCTCACCGGAATAAATCTCTCCGATAAGATTGACCTTAGAAGAGACGATAGTAGTAACTAGTGACGTGGAATTGATTTTTATTATTTTATTTTATTTTATTTTTTGAACAGTTTATTAAAACGCTGCGTATTAGAGAGGATGCCCTAGTTATATCGCTTAATATAAAGCCCTATATTTCGCTTTGCACCTCCCACTCTGTGCATTAGGTTTCATTTTAGCGGCAGACGAGAGAGCTAAAGCAAG
>960FP000308 AT1G13160_1         :+U  EU:NC; range  -249 to    50.
TCTACTTCTCTCCTACATGAAGCCTAAAAACAAAGCTGTTAATAAATTCGCTGTTGCATTGAGACAGTAAGTATGCACCAAGTAAATAAACTCTTCAGTATTCAACAATCAACACCCATCTTTAAGAAAAACATAAATTACTTGGTCTTAATAACCGGACAGAACCAAAGACTAATCAAATCCTGAACCGGTCTGGTTCAATAGATCTAAACCTAAAGTATAAATCAAACGTCTCAATTGTTTTTTCCTAGGGTTTCAATCTCTCTCCCAAAAACCAAAACGCAAAACCTCCGATAATGT
>961FP005089 AT5G08391_1         :+U  EU:NC; range  -249 to    50.
CTGAGACGTATTCAAAATGAGTTTGTTACATCAGTTCTAGTTAACTTTTCACGATAGGTGCTTAGTTTGGAGAAAGAACATTACAATTCCCCAAAACAATCAAAACCTGGTTCACAAGTTAACAATAAAAGCGAATCAACAGTGACTTCATGAATCAACTCTCCGACCCACCTTCGTCACGTTCCCCTCCAATCTCTCTCTCTCTCTGATATGACACTATAAAACACACTCTCTCATTCTCCACGATACATCGCACTCGTTTAAGTAAGCATCATCATCATCCTTATCATCAAGAAAGAG
>962FP002282 AT2G33250_1         :+U  EU:NC; range  -249 to    50.
CTTGTTTGATGCTTCGTCTCTCTCTCCCTCGTTTCTGGAAAAAGGAAGAGAAAAGAGAATCCACGTAGGCGTGTCAGGTCAGACATTTGATGATCTCGAAATTACCCCTGCAATTATACCGGATTTCAGTTCTAACATTTCTCCTGGACCAAGCCGGTTTATAGTATTCGATTCTAATGGAGGAGATGATGACAACGTGGCGCAAGTTGAGTGTGTCTATACATGGAGCAGAGCATTTTCTTCACTGTTCTCGCTTCGCCAGACGTTAATGGCGGATAGAGGAGCTCTTTCGTTACCGCG
>963FP004523 AT4G27080_1         :+U  EU:NC; range  -249 to    50.
ATTTCACCAATGCTTAGAAAAAACAACTCTGATCGAATGATTTATAAACAACTCTGCTCTTTAATGGTGATCATTGTAAATTCAAACTTGTGTATTGTTTGTACTAATTTGTTCTGATAGAAACTATTTTGGGTTAAATGGGAAACGGGTCAAAGCATAGGGGGCTAGTGTTGTAATTTAGTAGATTGGGGAGGAGTTTCAAATCTGAACGCTGAAGATAAATCACAAGGGAGGTGCTTCGTCCTCGAAGCTTTTAGAACTTAGCCAAGCAGCTGTTGTTTCTTAGTTGACTCCCTCTCC
>964FP001944 AT2G20550_1         :+U  EU:NC; range  -249 to    50.
TCCAAGATGCTCACACGACCGGAAAACAAAATAAATCAGTGAGACTAGAAATGAGACTGATACTAGTTAATTGCATTTGCCAGAAAAAATCCCTGGCCTCTACAAACACCAAATCGTTCTACATGTACGTGTCTTCATTCATCTCTCTTTAATTAAACCAAGTCCGGTTTGCGCCGGTCAATAATGAAGTTGGTTCAATACTTCGAGCACTCTTTATGTAGTACATAAACATTATGCTTTCTCTCCCCTACTTTACTCTCGGTACAGTTCATCCTTGGTCATCATCATCGTCCTACTCCC
>965FP002378 AT2G37060_1         :+U  EU:NC; range  -249 to    50.
AAAAAAAAATTACTTTCCCTACTATACAATAAGAAAATGTATCAAAAATCAAAATTTAATAAAAATGAATAAAAGTAAACTTATATAAAGGGATTGAATAATAATAAAGTTCCCCTTAATGGTTAAAGATAATGAATACACGTGGCGTTTCTGGATTTGGTAGAATATGAACCAGAGAGAAAATAAATAAAGAGATTAAAAAAAAAACGAACGGTGCTGATAAAAGTGAAAACCTAATCTCTCAATCGCAGACGTTGTCATCTCTCTTCTTTTCTCAAGCGTCCGATCAATCTCTCCTCT
>966FP002884 AT3G07690_1         :+U  EU:NC; range  -249 to    50.
AAGCTTTGAATAAGACGTGTCAAAAGTACTCAAAATCCCTTAACTGGATTCGAACTCTTATAGAGAAGGTTATAAAAGTGGACACTAGACTAAGTTAGTTGGGCCCAGAGTAGATAGATAAAGCCAGCTATCATTTTCTTAGTCGTCGTACAAGTTACCTGAAAATAAAATAAAAACACAAACTTTCCTGAAAAAGTCGTCTCCAGTTTTAAGCATTGATAAATCCGACAAGAAGTCCGATTTTGTTCCATAGCTTGCTTGTGTTTTTAGTGGATTGAGTCACTGAAAGAGAAATCATAA
>967FP000834 AT1G47128_1         :+U  EU:NC; range  -249 to    50.
ATAACTTTTATTGTTTCTCTATCGTATCAAAAAAATAATTTGGATTTTTCCTATCTTTTTTTTCTTCTAACATACGGATTTTTTCCTTTCCGAAATTGAACTTTCTAATAAAAAAATTCGGAACAAGTCACCATTATTTTAGAAAATTAAAAAGAGTGACGAACGAAAACATTAAAATAGAAAACTAACAATTATTACACTTATCTCATTTGGCTTTTATATATACCCCACCACCATCTCTTGTCCATCATACAATCGTCTTCTTCATCATTTTCTCTTCTTCTTCTCCAAGAAAACACT
>968FP001093 AT1G58007_1         :+U  EU:NC; range  -249 to    50.
TGAATATATTAAGATTGTTTCAAGACTAAAATAACTGTCGGCTACAATTTTGAAATTTCTAAACTCGAATAACTCTTTATTAACAACAAAGCTATCTAAGTTACAGATTGTTTTCATTTTCAAAAAGGAATGTATAGTTTTTTTAGACATGGTAATAGCTTAGTAGGGGAACTAAAGAAAAAAAAGCTAAAAAGGATTCTTAGGGTAAACAGCAATTATATAAAGAAAGTCATGGACTCATCGACAAGTGTGAAGCTATCACTTTAAGAAGAGTAGAAGACAGTGAAGGAGATTATAGGA
>969FP004917 AT5G02400_1         :+U  EU:NC; range  -249 to    50.
TAAATAATCTGAACTTAAATCAAACTAATCTTTAGGTTCGTAATAATTAATAGAAAAGATTTTGGCCAAAAGTATTTTGTAGTATAATTTTACTAATTCCACTAACAATTAGAATAAACCAATCCCTAAAGAATAAAACTTCACAAAGTCAACTCTTCACTTTCTCTCTCCCACCTATGTGACTCTGTCTCTTCTTCTTCATTTGGTTCCAACTTCCAACATATATTCAACCAAACTCAATTCTCAAGCATCTCCTTTTCATGAACAACGCCGATTCAAGTGGCTAGAGAAAAACGACAT
>970FP003830 AT3G60250_1         :+U  EU:NC; range  -249 to    50.
TCTTATGTGGGCTGTGGCCCATCTGTTTTGGTCGTTTCTGATGGAAGCAAGCAATGAGACTAAACTGACTTTAGCTAACACAAGGCCCAATTATAGAAGCCCATTGTAAAATAGAAAGAACAAAAACTGGAAAGCAAAAAAAAACAAAACAGTTGAGAGGAGAAAGAGAGACCATCTTTACATCGCCTATGTCCTGTCCTCCACTCTGTTACCAAAATTATATATAATTTTTTTAAAAAAATTAAAATTAAAAAGAAGAAAACCCTAGATTTCTCCGTCTCTCTAATTTCCTTTCTCTCT
>971FP000488 AT1G20440_1         :+U  EU:NC; range  -249 to    50.
ATTAGTTTAACTCTTCATCTATATATTAAAAACATATATCGTTTAAATTAAGAAAAAAGTGGTGATACTGATATCATGATATTCATCTACCGACTTCAAGAAATAAGAGGGGTCATTATACAATTCAAGAAATAAATATCCATCTTTTTGGATCATTTTAAAAATAATTAAATCTTTACAGCGTTACCTCCGCGTTGGCCTGGACCCTTCTCTTGACACTATAAAAACCCCACTCTCTCTTATCTCATCACAAACATTACTCATTCACAAAACCATCTTAAAGCAACTACACAAGTCTTG
>972FP002330 AT2G35380_1         :+U  EU:NC; range  -249 to    50.
AAACTGGTCGTCCAAATATTACAATCTGCTCCATTATATTGAAATCACGTATTCAAGCTCATAAGGCAAGTTAGGTCCCTATTGGTCAATTTGGTTGTATCTACCGTTGACAAAACTGTAACATCCATTGTGGTAAAAATTGGGCATGAAAACAAACATAACGACATATGATAACATACAAGGAACATAATATTAACGAAGCACACACATGACACGTATATATATATTCATATGCACACAAACACAGATAGAGATGAACAGAAACACATGACATAACTTTCCAAATGGAGATCAAGCAGA
>973FP000202 AT1G09260_1         :+U  EU:NC; range  -249 to    50.
TTTATTGAGAAGATTCTTTTTTGTTGTTTTGTAAATATTTATTTAACATTTTTATTGGTACAGTGACTTATGTTTTACAATATAAAGGATTTATAAAAATAAAAATTATTTTTCTTTGTCTCTTAAATATGGATATACCCAAATATCATTTTCCATAAAAATTCGGTGTTATCCAAATCTCAAAACCCTATTTTTCATAGATGTTTTTGTTTCTCTTATAAATTCATCACTGAATCTCTCATGCTCACCATTAATTCTCAGCAATAAAAACAAAGAATGAACGATTCAATGAAAGCTCCA
>974FP001040 AT1G55310_1         :+U  EU:NC; range  -249 to    50.
TGCTATTTAATTCTATTGAATTTTACATTTTTAGTTCCTCTTAGATAATTGATCTCACTAAGTATAAATGTATAATGATAATAAAAAGGAAGATAATTTAATTACCAGAAATTGGAATGGAGCATCTATCAAATAGAAAACTTTAAGGGGATTTTAATACTTTAAAATAATTTTGAGGGGGTTAAATGTAAAACGTAAATAATATAAAGAAACCCTAATAAATAAGTCGTTCATTGATCAATCTTCTCCAATTCTTGCAGCATCACTTCTCCGTCGTTCCTCACCACCGAGATTCGTTCA
>975FP003077 AT3G15300_1         :+U  EU:NC; range  -249 to    50.
GTTCCATTCATTCATTTGCAAAAAATTTCCTTTATGCACTATGGCAGACAAATTCAAAGTAAGAAATTAAAAATTGCCTAATAAAAACATCTTTTGATTCCCCGGGCACAAATCCTCATGTCAGCTTTTATTTGTCTGTATGATATTTTTATTTTAGTAAGTTTTTTTCTCATAAAGAAAGATTCCAAATTAAATAAAATAACCAATCAAACTTCTTTTATAATCCCAAAACCTTATGAAGAAGCCTTCATTTTCATTTCATCTCTTCTTCTCTTTCACTCGAACTCACACAGAATTTTC
>976FP003105 AT3G16200_1         :+U  EU:NC; range  -249 to    50.
AATATACGGATCCTAGCGTTTAAAGTAAGAAGACGAAGCCTTTGTTTTGCTCTCGAAGGAACAAGCCGGTTTGGTCTTTGATTCAATAAGTAAAACCAATTTCATCTAACCGGTTTGGGCTAGCCGGTTTTGGTTTTCTATTTTGTCATTCAAGTGAGGAGGAAACACTTTATAGATTACAAAGAATTGATTAAACTCGAAAAAGAGATTAAGAAAGGATATTAATGGAGAGAGGAATGAACAATGGGCAATCACTCTGGCACTCTCAGTCACCGAAAACTCCAACGACGATGCTAGATC
>977FP003980 AT4G03120_1         :+U  EU:NC; range  -249 to    50.
TATACAGAGAGCAAAAAGATCCGACGAACCTGGGATTGAAGTCACCGGCGGGGAGATATCTCCGATCATTTTGTTTTTTCCGTTATTCTTTCTTGGGAAATGGTCTGTTTATACGTCGTGTGAAACGACGTCGCTTTCAGAGATAATTCTCCAGTTATTGATAGCCGTTAGATATCATAAATGAATCTGGACCGTCGGATGATATCATTCTTTTTTTTATTAAAGTAGGCGAAAAGTAAATTCGACTCCCTCTTTGCACTTTCTTCTTCCCGTCGCTACCGAAAGCTTCTGTCTCTCTCA
>978FP005348 AT5G18970_1         :+U  EU:NC; range  -249 to    50.
TGCAAATATGACTCATTGTTTTGTAAGAAGAATGAATAAACAATGTACAAATGTGATGGTTATGGAATATATTCTTTAATTTATTTGATTAAATTCTGCAAGAAAGGTCTAAACGAAAATTGAAGCTTAGGATTTGATTCTTAGTCCAAAGTTAAGGACAAAGTAAAGAATTGAAAACATTGCTTTCAGCAGAAGGAACATCTATTCCTATGAACTGGATATATATCAATATATACAAACATGACACACACAGAGATCTTGTGATCATCCCAAGACAAAACCAGAGAAAAAGACCTGTCT
>979FP000769 AT1G33810_1         :+U  EU:NC; range  -249 to    50.
GGCCCACGGCCCACGGGGTGATCCTAGTTAGTATTATGCAGAAATTGATATCCCGTTTGGTAATACATCTCACTCGATAACCAAACATGACATTTGATAAATCACTAATCAGGCTTTTTCAATTTGGGCTTGTTTGTTTACTTTATGCCTAAACTCATATCTTGTTTAGTAACAAGTTTAACTCTGCAACCAAACAGCATCTTTAAGGTCTTATCTCACATATAAACCAACCCCACACACGAAGAACTCAGGATTGGCTAACAATGGCGAAGAAGAAGGAACTGTTATCAAAAGCACCGT
>980FP006168 AT5G59080_1         :+U  EU:NC; range  -249 to    50.
TCTAAATTTCTCTAACAATGAAAATAAAATAAATCTAATTAAAGAACTTTTGAAAAATGGAAAAAGAAGCAATAGTCTTTTGAGCATCAAGAAGAGAGAACATACCCATAATAAGCTTCTTTCTCTTGATGGATGATGATGAGGATGATCATTGATAAATGATGATCATGATGATGATGTCTCCACTATCTCCATAACATCCCTTTTAGCAATATGTATATATAGCCCCATTGAAATCTTATTGTCATTACAAACAACTTACAGAACTATTCTAACTCTCTTACGGAAGAAGAATCAAAG
>981FP004586 AT4G29273_1         :+U  EU:NC; range  -249 to    50.
ATGGATAGAGATACACATGAAAAAAAAAAAAAATCTATGTATTAAGTTAACTGCTATAGTTTTAAGTTTTAACACTTTGAGAAGGTGCATATAGTAATCAATGTAGTCAAGTCAACACTACATTTTTCAACATTTATTTACTTACTTTTTACTTTTATTTCTGCTTAGATGTTTTTATTATGTGAATAATAAAGAAAAGTCATGTATACCTCGATATATATTAACACAAGCATTACATAACAATAAAGCAAAGAAAATAGCTTTTCATTTTTCATCTCTAATTTACAAAACATTAGTATT
>982FP005670 AT5G39350_1         :+U  EU:NC; range  -249 to    50.
ATGTTAAGAAAGAAAACGTCACGCAGTTCTCACTGTGAAATACAAAACGTCAACGCAGTCTCACTGTCAAATACAAACGTCACGCAGTTCTTACTGTAAAATAAGAAAACGTCAAGCATTTCTCACTGTAAAATACAAACGTCACGCAGTTTGGTTAGATATGTCGTTGCTTTTAAAAAATTGCGACCCAATAGATTTTTCAACAGTCGTTTTTTTCTTTAAATGAGTGAAGTTTTGCGCAGAGCCAACAACGCACTTAGTAGCGTCAAGCAATACCAATCTCTCTTGAATCACTTTGCA
>983FP001062 AT1G56100_1         :+U  EU:NC; range  -249 to    50.
AGTTTGTGAAAATGAATTTGGAGCCATATGATTTATTATTTTACCCAAATGGAGTAATAGAAGAAGAGCAGCTCGCGTTTGAATGGTCAGTTAACATTAACAAAAGGTAAAATTGAATAGATGTTAAAACTTGTGTAAGTAAACAATAGAGCTACCTCCTTTTGAGAAGGATAGATAAACTCGTGACCAACCACATTCCCAGTCCCATATTCTTAGTACAAATAAGAAATTCACACCCCTCAAAGAAATATAACATAATCAATCATAGGAAATATACTTCGCATAATGACGATAATGATC
>984FP004154 AT4G13630_1         :+U  EU:NC; range  -249 to    50.
AAACTCTGTCATCAAACTTGTCTTAGCGTCTATGTATATATTTGTTGAATCTGTAGCCTCTCTTTTAGTTTGTGTATTTGCTTCAACTTTTTCTAAGCTTGCCTTCTTTTTTCTTTTTTGGACAAACCTAAATATAGAATTTATGTAATTGTATAACATAAAAAATACTCATTAAATACTCATAACTTATCTCCATGCTATAGATTGGATCTTGTCTACAAATTAGTTGGCACACATTTGCGTAAATGCACAAATTTGATTACGTGTGTAAAATAAAATGTCAAAGAAAAAAAAAAAAAT
>985FP004619 AT4G30340_1         :+U  EU:NC; range  -249 to    50.
ATATGCAGGTATTATTAGGGGTTTTAATTAGGGTAACAAGTAAAAAAAACTTTAAATTTGTAGTCTTACGATAGAAAAAAAACTTCCTTCTCATTCGCCTTAAAAGATGGTCACATATAAATCAACGAGATTTAAAAGTAGTGGCAATTCTGTAAATTCGTAATACTAGTAAGGGCATTTTCATGTCGTTTTTTTAAAAAGTTGCAAAATCTACACGTTTAAATACGCACATCGAAGTACACCGATTTTGATTTGCTCTGTCTTCGAAAACTAATCTTAAAAAACAAAACACAGAACTGT
>986FP001605 AT1G78410_1         :+U  EU:NC; range  -249 to    50.
TTAGGAATTCAACGAATATGATAAAAAACGTTGGTCGTCGAAAATGTATCATGACGTCAGGAAGAAAAAAAACAAGAAAAAAATAGGTCGTCACATATGTTTTCATGTAGGACAAGATTACGATTATAAAATCGTTTCAAAAAGAATACGAAAAAATTTACTTGAATGAGTCACTTCAGTACCCCACAGAGATTATATCTTTCTCTCTTTAATCTCTCTATAAATACCTAAGTATGCAACTATGCATATAAATCTACAAAACATCTGAACACCCAAAGACACAGGAAGAGAGCTAAAGCT
>987FP004404 AT4G22380_1         :+U  EU:NC; range  -249 to    50.
AGAGAACGCAATGTTATGAACGTAAATCGTCTATAGCTAAACCTAAACACAACATCGTTTATTTAAAAGAGATGTCAAATAGTCCAAATTGGACAAACATAAACCGAACTAAACCGAAATAATTGAAATAAGACAGAAATAACCGACATCAAAGGTCGGTTTGGTCCCAGATTCACCAATCCGAAGCGAAACCCGAAAACCCGACCCGAGTCATGTTTCTATATATATACCTTCTTCTTTTTTTGGGTTAAGGACAGATTTGTAAACATTCTCAAATCCTTCAAAAACCCTAATTTCTTT
>988FP002436 AT2G39030_1         :+U  EU:NC; range  -249 to    50.
CGAAAAACCAAAAAGGAGAAGAGAGTGATCACCTAATTTAACGTGTAAAACATGACATTTTCCAAGAAGAGGGATCGATCTAAAAGTCAAAAAAAGGATGAGATAGCGTTTTAGTTTATCATATGTGGCATAGTTAGATTGGCTTGTAAAATAATTTCTAATCCTAAACATGATAGATAGCAGCCTTAGAAGCAAGTAACATCAAATTTTTATAGTATATATATATGGATTCTCGAAACCCTAATCTTCACATCACTATCTTCAAAAACAAGTAACAGAAAAATGGCGCCTCCAACCGCA
>989FP005669 AT5G39310_1         :+U  EU:NC; range  -249 to    50.
ATATACGTACCCAAATCTAGATGTTAAAAATATATTAGTACTGAACCATAACCGTTGGCTAAACAAAAATTATAGACCTGACGGTAAAGCTTTAATGAAATTTCGGAGAATCCAGTCATATCTAAGAAGCCACAAAACATCTTCCTTAGTCTAAGCAACATCGTAGAATTCCAATTGAATCCCAAAAATATCGACAAGCCCAAAATTTCTTTACATAGCTATAAATACCTACATTCTCTCATCAACAATAATCAATAAGATTAGTAAGATTTAATATAAAAGAGATAAAGTCATGGAACT
>990FP001970 AT2G21580_1         :+U  EU:NC; range  -249 to    50.
ATAATAAAAGAGTATTTTCTATTCGTAAGTTCTCTCAATTGTGTCCTAAAGTTTTCCGACGTTTCTCACATTTTCTTCATAAACCATAATTTAATTGGGCTTAATAAATATATTGGGTTTATAAACATTAATGGGCTTGTTGAACAAAGAAGAAAACATTAATGGGCTTTCTCTGAGAAATGAAGCCTCTTAACGCTGAGAGACTCAGAAACCCTAATATATAAATAACAAAACCAAAACTTCCTCACTGTCGTCTGCTCTTAAGCCTCTCGTCTTTGCCTTTCGTCTCTTCTCTGCTCG
>991FP002767 AT3G03570_1         :+U  EU:NC; range  -249 to    50.
TGAATATTTCTATAAAGCCCCTAAACTTAACTATTGTTTTCACGATAGACCATCAACTACCAAAATTACAAAATAGTCTTCCATCTAACTCAAACCTCAATATTGTTGACTTTGATCTAAAATACTTATAACAATCAGATTAATGACAAATCAAAATTTTCGACCCAAAACATAATTTATACTCCTAATTTGTAAATTACACCAAAAAAGTTTAATTATAAAAAAACCAGAATCAATTAGACAAATTTCGTTGGTAAACCGTCCGGTACAAGATTTTTAGTCATCCAAAAGGTCGATTCG
>992FP000388 AT1G15940_1         :+U  EU:NC; range  -249 to    50.
ATTGATTATAATTTGTAGAGATACTTAATTATGATTTGAAAAAACAGGGGATTACTTAATAATCGAATGACAAAGCACACACATGATTGATTTTAGTTTTGTGTTTTTTGTCAAGACTTGCATAATCGAGTTTAAAGAGTAGCGTTTTTTTGTTTGTTTATGAGTTAATTTCGCATGTACGGGTTACATAGAGCAGTTCTTGCATGTTCTACACCGCCTTTAAAAGGCGCAAAGTTGTCATTTTTATTTCCTTTTCATTTGCTTCCAACCATTTAGATTTGAGGACTCTCTGTCTTTTCT
>993FP000662 AT1G28680_1         :+U  EU:NC; range  -249 to    50.
AAGCATGATTGAATTTTGAAAAGACTCATACAAAACTCGATCATAAAAACAGTGAAGACAAGTATGAAGTATGGTATGAATAACAAAAAGACTAAAATGATTTTGTTTGAAACTGTTGTAGGTGAGAAATTTGGACATGGGACTTGACCGTTTGGTAGTTGGTGAAGCCTACTCTCGTGAGCTGTGTCCCCTCAAGGCATTGATTTTGCTTCTCTTATAAATATGGACCCCAAAACTTATTTTGGAAGTAACAAAGACCCATACCATTCTTATTATTAAGGTATGGCGACACTTGAAATT
>994FP000424 AT1G17860_1         :+U  EU:NC; range  -249 to    50.
AGACAGTATCCAGTTTTATCATCCACTAGTCAATGAAAGGGACATTTTTCGTCAGGGGTGATCGAAATATGACGTCGTCAAGCTTTGACCACAAATATATAAACATATCAACACGTCAACGAAATTATCATATGCTCGACCACAAACTAAATAATACACCGAGCATTTAACCAAAATCAGATGCACTTTGACTTTGACTTTTGTATCCGTTCTGCTTATTAATAGAAATCTGTTTTCTCATCTCTTTTCAATTCATACTAAAAAGTTTCCATTAAAAGAAAACTTCCTACAATGTCATCA
>995FP000383 AT1G15760_1         :+U  EU:NC; range  -249 to    50.
TTACACAAATGTAATCCCCATTTCCTCGAATAAAATTTGAAAAAATGAATAACCCACTGATATTAAATCAATATTTTGTTCTGTGTGTTTTTCACTTTTGACCCTCTTATATTTTCACTTTAATCAGATATAGTCCCTCTTTACGTCTCAACTACCTTAACGACGAAGCCCGCTACTTGCACAAAAGTCAAAAAAGCCCCCCACTCACTTTTCCTCTATATATACATCATCTCCCACACAAACACAAACAAACATAAACCTTCTTCAATGGAAGATTGGTGGTTTTCATGGCTCTCTAGA
>996FP000740 AT1G32100_1         :+U  EU:NC; range  -249 to    50.
AATCGTGGATTACCTAATATAAATTCTTTAAAATAATCAAAGAGTATATTTTGTCATAAGTATTCATTGAAAAAGGATATGGTGAGAAAAGTATTAATAGAAAATACGTATTTTCTTTCATAGGCATCATATCAAATGTCGATATCTTTACTTATAATGCATACAATTATCGGTTAGGTGTACACATATATATGTAAATGTATATGTTTCGATTCATTATATATATACACAATCAAGAGAGGCTCTTTCAACCAAAACATTGATCTATAGAGAGAGAGAGAGAACAAAAAATGGGAGAGA
>997FP003222 AT3G20820_1         :+U  EU:NC; range  -249 to    50.
TGACATTTGTTGTTGACTAATTTGATGTAGAATTTCTTGATTAATCAAGATTACACGAACACAAGCTTCATTATTGAACGAGGCCAAAGTGTCTAATCTTACCCATATCGAATTATTATTTTAACAATTTCACGTAAAAAAAAAAATAAAGCAAAGTATTGTCCTTTTTTTATTAATATATTTTTAAAAATTCCCTCTTTTATTTAATATCCTCTATTTATATGCCATTAACGTCTATCTTCTTCCCTCACCCATCAAGTCCCAATTCCCAACACTGTCACTCAAAAAGAATCTTCAAAC
>998FP003836 AT3G60530_1         :+U  EU:NC; range  -249 to    50.
AAAGACTAGTATATGCATTATGTAATTCATGGTTAATTAATCCTCTGGTAAGTAAATTAAATAGCACATGCATGTTCAAAGAAAAATGTAGACAAATATATTAAAGTGGATAAATAAATAGAAAAAAAGGGAGTGGTCAGGTCAGTCTCGGTGCATGCTAACTCTATGCACGTTCTCATCTTCGTCTCTTTCCTCACTTACACTAATTCTCTCTCTCTATATTAAACCTCTGAACCAGTGACCACATACATACTCAGTAAGCGAGTCCGAGTCAACAATGGACGTCTACGGCATGTCTTC
>999FP001149 AT1G61566_1         :+U  EU:NC; range  -249 to    50.
ATATGTACGCAAATTTTACTATAATTCTAGAAACCATTTCCTTAGAATTATTTAAATCGACGAGTCGTCTTTGTTTAAAAGTAGTTCGCGTAACTTACGTCAAGACAAACACTATATATGGAACTCAAGAAAAACAACATTCATTTACTAAAATATATGTGGTTACTAATCATCATCCAAATATAACCAAGTTTGAAATCCATATGTTCTCTACTATATAAACACCAACTAGCGCTTGTTCATAATCCCATAGAGCCAATTTCCGATACAATATTAGATATATAAATAACACAAAGTGAA
>1000FP005986 AT5G52390_1         :+U  EU:NC; range  -249 to    50.
GCGTACTTTTCTATTGAGGTGAAAATATGGGTTTGTTGATTAATCAAAGAGTTTGCCTAACTAATATAACTACGACTTTTTCAGTGACCATTCCATGTAAACTCTGCTTAGTGTTTCATTTGTCAACAATATTGTCGTTACTCATTAAATCAAGGAAAAATATACAATTGTATAATTTTCTTATATTTTAAAATTAATTTTGATGTATTACCCCTTTATAAATAGGCTATCGCTACAACACCAATAACTACACCCAAAAGAACATCTTTCCTTCGAATTTTCTTTCAATTAACATTTCTT
>1001FP000484 AT1G20140_1         :+U  EU:NC; range  -249 to    50.
AGCTAAGGTGAAGTTTGTGGAAAAGTAAAAATATTTACTTTATTTAAAACAACATAAATTTTCCATTTTTTAAAAACTTAAATTTCCAATATTTGTTTTACTTTTTACTGTTCTCCTATTAGTAAAAGGAGTAGATTAACTTAAAAGCAATAAGCCGGCAAAAAAAAAAAAACTTAAAAGCAATAAACCGACTTGAATACCAATTAAGAAATTGGCTATAAATAAGGCTCCAACTTCCCAAACCTTGACACCATCACAACAATCAATCGCAGCGCCGATTCTCCTTCAAAAACTTTTCCT
>1002FP002523 AT2G42480_1         :+U  EU:NC; range  -249 to    50.
TAATATTGTAGAATTTTTTTATTTTTTTTCATTAGTAGATAAAGTAAAATTTGTTTTTTACTTAGATATTAACGAAGAGAGGAATGATTATCTATTTCTTTATTTGGAGGAATGATTATTTTTAGTCTAATTAAGTATTGGTTTATCAATTATTTTATTTATTGATTTATTTGTCAGTTTTGTTTTTGAGCTAGGGTTTTGAGAAGGTTTTTCTTGTTCTATAAAAAGAGGACTTTTATGCGTGAAACTAACAAATAAATTTTCTCAGAAACTCATTCGTCTTTGCTCAAACTAACAAAA
>1003FP004783 AT4G36880_1         :+U  EU:NC; range  -249 to    50.
AGATAAATATCTCCCGTTATATAGTATTTTGTGCAATATATAATGTTCTTTAATGAAAAATTTGATGATGTTATAGATAAATAATGGGAAATAAAAAGTATTCAAATTTCGGATTAAAAAATCCATCGAACCGTCCACCATCTTGCATGTCCATCATTCCCATTTATTTGTAATAGAAAAGTATACCAACTTGAAATATTAAATACCAAATTTTTTGTTATAAATAGTCCCACAGTTTTCTCATCCTCCAGAAAAACAAATCATCCCAAGTAATCCTAACTATACAAAACACATAACAAT
>1004FP005362 AT5G19473_1         :+U  EU:NC; range  -249 to    50.
GTTATTGATTTTTAGCATCAGAAAGCTAATCCAATTGTGTGAAGCAAACACTAATTATTTTCATCGTTATCCATTCGAATTCTTGTAACGATATGATGAAAGTACACTAAGATTGACATTTCAACCTCAACAACTTTCTACTTGCTTAGAAGTCTTCATGACCCCTAACAGCCTTTTCCAATAGGATGCCAAAAGTTAGTATTAAAAAATCCCCCGGACATAAAGGAACACCATTGCTTGAGATCCTCCAAGTTTAGAAACCTCCTAAATCTGCTCCTATGAAATCGTGATTTCAAACAA
>1005FP003954 AT4G01770_1         :+U  EU:NC; range  -249 to    50.
CATCAAAAGGCGCGCAGCCAAAATGGATATATAACTTAGTATATGCAGATTTTTTTTTTTTTTTGCTTTTTTATCTCTTTAAGAAGAAAAAAAAAGTTAAACATTTTCTCAACATGTAAACATCTGATCGACAGACTTGACATATGACACAATCTTATGAATTAACCATATTTTATATAATAAAATAGAAACTATTTTCTTTGTTACAAACTTTTCATTTATATATTTCCCCACCTTTGAATCTGATCCAAACTTGTAAAATTTTCTCCTCAAATTTTGTTGCTCTACTGCTACAACAAT
>1006FP001634 AT1G79520_1         :+U  EU:NC; range  -249 to    50.
ATACCAGATATTCTTAATTAATTAGTACGTTTTAAACTCAACATACCCATAAGAAAATCCAGTTAGCTCATGGTTTCATGTTTTCCAATAGATATATGTGTATATAATTAAACGCTTTGCATCGTTTGTGATTTGCATGTTGGAAATAATAATGTTTTTTTTTTGCTAATCAAGGTTTGATTAAGGAAAAGGAGTTTGGACTTTGGACCTTTCTACTACAAATACATGTGGCCCTTTTTGGCCAACACCAAAAGTTCCAAAAAAGAGGCCAAAAAATAAGCAACAACTTTTGATTCTCTC
>1007FP005829 AT5G46320_1         :+U  EU:NC; range  -249 to    50.
GGAATTATCTAAAATATTGTCCGAATTTAGTTCTAATATCATCTTTTGACAGAAAGTTTTGATAAAACATGTTGAATATGACTTTTCTAATAAAGAAATTAATGGTAATAGTTGAAAATAAATACATGTAAAAAGAAATTCAAATATTTTAGTGGAAAGAAATTACCAACATAGATAGACATTTCATTATGTATTGAACAAATTTAACCCGATCCATCTATAAAACGGAGTAAAAGTACTAACCATAACAACAAAAACAACAAAAATCTCTCTAACAAAAAAATGGTTAGGCATTTCAGG
>1008FP001406 AT1G71200_1         :+U  EU:NC; range  -249 to    50.
TTACAAATTCTTATGTACTGCAGATATACGACCATTTCTCTTCTAATAACTTGCTGTGACCTGTGATTCCCTGAACCTCTTTATTTTTTAATCTTCAAGCATTTTAATATTCAATATTAATGTTTAATTCTGCAGCTTCATTGCATTGTGCCATTCTTAATTTGTTATATATTACTGCGTCAGGGGTTGACTTTAGGCTAAGGCTACCTTTTCCTATATATATCATTGTCATGATCATCTTGTTAACTTAATTAGGGTTTTAGACATTAATTGCAGTTCTAAGTTTAACTTAGGACCATC
>1009FP004265 AT4G16770_1         :+U  EU:NC; range  -249 to    50.
ATATATGTCTAATTTTTATTATTAACTATTATCTTTAATTACTGTAGGATTGATCACATTGGATTGTTTGAGCTAAAACGATAACGACGTGGACTTGGACGATTATCTAAGTTTTATGGGCCTAAAGCCCAGTATATCAAAATCCGGGCCCAAAGTTAAGATATGAAATTAGAACACGTCGTACTCACATAATCTGACAAGTTCAGACAGCGGCTTAAATATAAAACACAAGCGAGATGAGAGAAATCCAAATGAAATATAATAGGGATAAAAAGAACAAAATGGGAACAGCTCTGAAAC
>1010FP001656 AT1G80130_1         :+U  EU:NC; range  -249 to    50.
GACAAAAGAGTGAAAGGTGGGTCCCGCATTTGCCCATGTGGTTATGGTCAACGTGTCAAAGTACTAGCGGCTGTGTTTTAATCCGATCTTTTTCTATCAATCCATGGTCCCGTAGAATAATTTCACTATTTTTTCACTTGGCTGGTGTCAACTTAGAGACCAATAATATATACACTTATCTTTTACAGTCTAAATTTAATTATGCGGCTTACCATTATATAAGACTCTGGTAGACTACTCTCATTATATACATTATAAAGATACTGATGAGTGGTTCTTGTTTAATGGAGTTTTAAATTT
>1011FP003946 AT4G01540_1         :+U  EU:NC; range  -249 to    50.
CACAAAAGATAAAAAGTTACTAAACACAATTTTTTTACAAAATTAAATTGAAACGAAAAAAAAAAATTTAACAAAAAACTAAAAAGAAAAAACATTTTAGAAATAGACACAAGTCATCAACACGGTTTCGGCGCGAGTAGACTTCACGGCTTTTGTTCTTTACTTACTGAGAAATTACTAAAATTTGGTTTTTTTTTTTTTTTCAAATAGAAAAAAACTATAAATACCATCACTCGCTATCTCTTCACCAATCACTTCCTACTTGTATTTGAAAAAGAAAGAAAAACAGAGAGAGAGAGG
>1012FP005559 AT5G28237_1         :+U  EU:NC; range  -249 to    50.
AACTAAATGTATTTCTCTCGTTAATAAAGTTATATTTCTGAAGAATGAAGAGGACTAGTATACAATACAAATGCTTTTTTTTTTTTGTTAAAGTGTACAAATGCAATTATGCAACAACGTGTTAAACATGTAAAAACTCAAATGGATGCGTAGCAAAACAAAAAAACAATCATCTCCGTTTTTTTTTGGTCAACCAAATTATTTTCGTTCCAACTATAAAAAAGCACTTATCAAAACAAATGTTTCCTTAAGAAAATCTCAAATAGATATAACAAGTATTCTGGAAGAAAGAAAAGAGAG
>1013FP005137 AT5G10550_1         :+U  EU:NC; range  -249 to    50.
TTTGTTTAATTAAGAAAATCGCTAAGAGAAATAAAGCACGCACGAACCAACGGCTATGGAACGGTCACTGGATAAATTAACGAAATCTGAGCCGTCCACGTCAGATTACTCGGGCAGATGGATCGGGCAACGTCATTAAACAGATCTGAACCGTCAGATCTCGAATCAACGGTGAGGAGAAGCACTAAGCGTTTTAACGGGCAGATTTCAATGTCCTTTAAGAAGAGACGATGCCTCACCTTGTTTTTCCTCGTCCTCCTCTCCAAACAACAATCCCTTTCTTTTCTTCCGATCGCCGGA
>1014FP000944 AT1G52070_1         :+U  EU:NC; range  -249 to    50.
TTGATATCCAAGCATTATAAATCCATGTTTTTTAAGAAATAGTTTCTTTCTATATCGCTTGAATCGACGTTATTTTAAAATTAATGCATGCGTGTAAGTGTAGCTAAATACTTTTAAAAGGCGAAAATAAGAACTGATAAACATTTTTCTATAATGCCTCATAGGCCACTAGTTATAAACTAGTAATTTCCATATGTGAAAGACCCAGAACTGTGTGTATAAATAAGAATCGTCAGCCATGGCTTCTTCACCAATCACCACAGCACAGCGATCATGGTTATCATCTATATATTTCTTTTT
>1015FP005849 AT5G47060_1         :+U  EU:NC; range  -249 to    50.
GTCACGAAAAAGACCATTTTGTAACGCCTCTCTATCAATTATTCCTCTATGTGTCAATAAAGTATATTTCTCAAAAGGAAAACAACAAAAATGGTTTTCGATTTCTTGTACTTTCAAAAATAGCATAAAAGCCAATAGATTCTCCTCTCTCAAAGTTTCGCCCCTTGTTTTTACTTTCTCTCTCTTAAACCCCAAAAAAAAAAAAAAGATCTTTTGCTATAAAATCCCACTTCACACTTTCTTCACATCAACAACAAAACCTCTCTCTCTTTCACTTTCTCTCTAAAAACCAGAAAAAAA
>1016FP000955 AT1G52565_1         :+U  EU:NC; range  -249 to    50.
AGAGACTAAAGACAGTCAAGATTCAACTATGAAAGAAGTTTTTTTTCCCAATTTCCACTTGATTTTTGAGCCTGTGACTTAAACCAAACACCAATCTTTTTACACACCAACTCCCTCTTTAACTTTTTCCAACAGAGTACAGCACACAAAATAACTTCCAACTTTTCTATTATTGTCAGAAAACATTTTTTGCTAATTTCTCACAAACTCATTTCTCAAATAAATAAAAAACTTTCTTCTTAAATTCTTATTGACAAGAGAGATCTCTCACCGTTCAACTTCAAACAGTACTCTCTTGTG
>1017FP000528 AT1G22015_1         :+U  EU:NC; range  -249 to    50.
CTTATATTTCCAAAAATATCACAAACTTGTGGTTTAAGCGTTGAAAAATAATAATATAATTCAATAAATAAACCATATCAGGTTATTTAATTTGTTTTGTTAGTCAAGACTCAAAGAGTTCATTTCTTTGAACATGTATTTAAATTCATAAGTGGAAGTAAATCAATTGACATATTAGATACTTTGAATTAAACAGTCAAACTTGCATTAAATATTAATTTATATAGAGAGTGTTACTAGTTTCTCTGCATGTAGTAACAACTTTGCCTTTCCGTTTGTTAAAATTATACGTCTTAAAAG
>1018FP002303 AT2G34080_1         :+U  EU:NC; range  -249 to    50.
CGATTTTGATTTCAGTATAATTGCATATATTGAACCCAAAGAAGCAAACCACAAACGAAACAAATTGCATATAAGAAAGTTCAGGAAAAAAAATAGTGAAGTTTTTTCTTCCAAATATCACGGCGCAAGTAATGCAAAGTATTAACATCACCCCAAATGGATTCAAGTCAAGTTGCATTTTCTTACATACAATTGGATTTCATGGTTCAATCCTAAATCTATAAATACTATTCCTTCTATTCTCACTTCATCACCACATTACAAGTCAACACCATTAATCATAAGCCCATATTAAAAACA
>1019FP003579 AT3G49142_1         :+U  EU:NC; range  -249 to    50.
ACTTGGTAAATTTAATTTTTCCCCAGAGGAGGAGTTTTACATAAACCTCACTGTCACTGCAACTTTTACTATTAACCTTGTGACTGATTTACAAAGCTCAAAGATGACTTATCTAAACCAAGTTTTAATGACTCATATATTATTAGATTTATGTTGTTAAAAAATCAGATATATAAACCCAATTGGTCATGTAAGACCGGTCTGATCCGGTTCAACTATATATGATGGTTGAATCTCTATAACCGGCTTACCTACACATATTGTTACCGTTGCTATTTGCGCTCGCTAGTCGCGCTATAT
>1020FP001872 AT2G17660_1         :+U  EU:NC; range  -249 to    50.
AGAAACAGATCAGCCATGGATATGATTTGGCTATAATTAGATTTGTTACGCGGAAGGCCAACGATTTTGTTATTTTTGTGCCTCAGAAAGATTTTAAGACATTAAAAAAAGAAAGAAGTAGCCAAAAGAATATTCCGCCGTGTCTGAAACGAGTCCATTTCGTAGGAAGATTTCAAAGCACAATCTTACTTATCTGTTTTCTCTCTTCTCTCCATTATAAATAAATCTGCATCCTGTGTTAGAATCTTTAAACAAAACCATCTGACTTATCAACAACAACAAGAGGACGAAGAAGAAGAA
>1021FP001468 AT1G73120_1         :+U  EU:NC; range  -249 to    50.
AAAATAAGAAGACGTGGATTATGCCACGTGGAGGGGAATGGCACAAAAGAGGCATGGGTCTGACGATAAATCTACCTCGGGGAGTGTGCATCTGGATGATCCCTCTCCATCATTCTTTCCATCCCAAATTCTTTATCTTATTTTAATTTTGTTGAAATTCCATTCACATTTTATGATGTCTCATGTATATATATGCAACTCTCTCAACAAACACATAATATAAATATATTTACCTACATCAGATTCTTCATACACATTGTAATCAATAGACCATAGAGATTTACATGGCGACTTCTACCT
>1022FP003090 AT3G15720_1         :+U  EU:NC; range  -249 to    50.
AATCTTTACATGTCAAAATAGACGGTCCACCAAATGTCCTATCCAAATAATGTCATTTGGAATTTACTGATTATCATCATTGACAGGTGATGATTGCATTGCGATTAATTCGGGGACGTCTAACATCCACATTTCCGGTATAGATTGCGGACCAGGCCATGGGATAAGGTTAACCAAATTAAAAATGTACTACAAAATGTTATCTATGTTTTACATATATATAGATAAACCATGTATATTGTAAAATGTATAGCATAGGAAGCTTGGGAAAAGATGGAGAGACAGCTACAGTGGAGAATG
>1023FP001310 AT1G67340_1         :+U  EU:NC; range  -249 to    50.
CTTTGAAAAAAACCATTTCGATTTATAGAAAAAGATCCTCTAATTTCTCTATTTATTTATTGTAACCTCATAAATATTCTTGAAGCTACGTAAAAGCGAACACTGTGTCAACGACGCTTTGACCGGGGAATAAGACAAAAGTACAAGGGTAAACTCGTCTTTTCAGCTTCGCATACGTATGTACGCAGAAGAGAGAAACAACTCAACCACTTTGTATATTTATAAGCCAAAGAGAATAAAAAGATAGACACAGAGAGATAAGAGAGAGTCTGTGTAATCCTCTCAAAGACAAAGAAGAAG
>1024FP005637 AT5G38120_1         :+U  EU:NC; range  -249 to    50.
TTTAAACTTTCACTGAAATCATTTAAAAATGTTTCACTAAATATTCACTAAAATACAAATATTCGTAAAAAGTTAATTGTCCAATGAAACTTTTATTGTTTGTTTAATTCGATTCGACAGTCCACTTTTTACGAATATTTGTATTATAGTGAATATTTATAGTAAATAAGTAGTGAAAGATATTTAGATAGTTTCAGTGAACGTTTAACATATGCCTTATTAAGATGCTGATATTTCCATAAGGTAAGTACAACTATATGAGAGCTTGCATCAATCTAATCCAACCAAAGAATAATGGCG
>1025FP001145 AT1G61390_1         :+U  EU:NC; range  -249 to    50.
GTTGATCAACATTGTGTGATGGAAACTTTTGATGACTTTCATTCACAATATTTTCTTAGTGGATTTCATTCCATTATGTAAAAAGATAAACTTACATCGAAAATTATGCTAAAAGGTTTGTTGAAAGAGATGAGACAAGAGTTGGTCATTTCCTAAACTTCCAATTTAGTTCACCAAAGATTATCCAAGTTGAGTTTCCTAAACATCTATTTTGTGTCATTTATATCTGCCATTCTCTTCTTTGAGACTATAGACATCATTCATGTGAGTGTGTTTTGTTTCGATTAAAGCCTTAAAGTC
>1026FP002135 AT2G28160_1         :+U  EU:NC; range  -249 to    50.
ACAATGTGGAAATATAATTGTCATGCAACACGACAAATTAATCATTCGAGTAACATAATTTATACATATAATATACAGGTCATGCATGACATTACAAGACGTAACTGAATAAACTAATATCAACCAACTATCAAGAGTACATTTCTTTAAATTTGTTTTAATTGATTTCTTAACTTATTATGTTAATTAATACAGTTTATTTCATACTCACTCTATTATATAAACTCATTTTGTCTCTCTTTCGTTGTCAACAACTTTTCTTCATTGACAAAAACACACAAATGGAAGGAAGAGTCAACG
>1027FP001903 AT2G18500_1         :+U  EU:NC; range  -249 to    50.
TTCTGACCCGTCTAATGACATTCACGGTTCATTTGATCATTTAACTAAGGTAAGGTTTTAGTATGGGCAAAAAAAAGTAGGGATTCGTATAAATAACTTATATTGCAGCTGTCAACAAAAAAAAGATAATTAGTAAATGTAATGTCGGTATAAAGCATACTAAAGCAGAGAAATATTATACAATTTTATATACTCCAATATAAAAGTGTTTGCATATATATAGAAGCAGAAGAGACACAAACAGTTCTCATTTGGTAAATGCTCCATACTTTCTTCACTTCTCCAACAAAACACAAAAAA
>1028FP000032 AT1G02405_1         :+U  EU:NC; range  -249 to    50.
AATGAAAATTAGAGTATACAAGGAATATTGTCATTTCATACTTAAATTTAACGTGTTTATTACATGTATCTAATTTTGGACAAATCTGCTGTCATTTAAGATTTCCATATCTCCGATGTTATTACGAAATTATTTCATTTATTGTGATGGATCTCTCTGTAATAATCTTCCACAAATAACTTCACTAATATACATTCCATAAGTTTGATCATCTTTTTATATACACAAGTCTAAGCCCAAAACATTGTTACAACATGTCGCCTAAAACTCGCCGATCGACGGATCTTGCGGCCACAATCC
>1029FP003801 AT3G58810_1         :+U  EU:NC; range  -249 to    50.
ATTAAAAGTCTAATAGATAGTCTTAAAATAAAGAAAGGTTTGATAGTCAATAGTCATTTCGTGTCTCAGATGGATTACCAATGTAATATATAATATATGATACTATATAGTTTTGAGAAAGAGACTAGATGGGAGGCATGTATCATGACTTTCTCTATTTCTTTTTGTTCTCTCTCAGTTTTCCAATATTGCGTATAACTTTTGGTTTTGAGGTTTTATATATAAAGAGTTTGCCAGAATGGTATGGTGACACCCAAATTACATCTCGATCTCTCTCTTACAAAAAAGGTATCTTACTTG
>1030FP003575 AT3G49010_1         :+U  EU:NC; range  -249 to    50.
ATATCCACTTGTGTTTGATTAGTAAAAGAATCACCTAGGCTAGATACAAAACCCTAACAGAATAAAAACAGTGATCAAATCCGAGCCGGATCGTTTTTTTCCAATGAAACCAAAATCCAAACCCAAGACATTTACAAGCCCAAAGAATAAAAATTGATTTTTTTTTTTTCGGCCCACCGGCCCAATAACGAATAGTTAAACTGAGTTTAGGTCTTCACTATTTAAAGCTCGTAAACCCTAGACTTGGATATACTTCAGTCTAGAGCCGCGCAAGAAGACGATTCTCTCTGTGAGTTTTCG
>1031FP001673 AT1G80810_1         :+U  EU:NC; range  -249 to    50.
TTCTTCTTCTTCTTCTTCTCAAGTTTCAACTTTTATTATTCCACCGAATCTGTGCATATGGCTAAACAAAATGAAGAACAATTATGGAAACAGATTTATGATTCAACACAATGTAGATGTTCATTAAGAAGAAAAAATAAAAACCTAAATATTGAATGGATACCAGTTGCCTTTTTTACCTTTTGGAGATGATTCTAATTTTGTAATTAGTAACTCATATATAAATTGATATTTTTTGCATGTTTAACTACACCGCTTAACCTCAGAATCACCCGAAAGCTCTCTCCTTTTTCTTGCTCT
>1032FP002721 AT3G01950_1         :+U  EU:NC; range  -249 to    50.
TATGCTTGGCCTTCAAAACAAGCAAAATACTATCGATCTAGATATTTAATTATTTTTTTGTACAGATAATTTAAAATACTATATCAGAGAATAGTTCTTTCCTTCATCCCACAAACTTGAGAAGAACCCTCCACTTTTGTCCAGCCCAAGCCACATATATATTATTAATTAATCGTATTGACATCAAGTTCATTCTCACATTTACGCGTACATTATAAATATAAGCACATAATAAAGTGGTAGATGTTTATAGAGAGACGTATATTATAGCTAGAGAAGAAACAGAAAACAAAGATGGGG
>1033FP006244 AT5G61600_1         :+U  EU:NC; range  -249 to    50.
AAATTCTAAAAGAAGAATCACATGATAACTTGATAAGCACTTTTAAATGATAGATGTCCACGTAGAGGAATAAGACAAAAAGACAAAATAAAGAAAAAGGACGAAATCTAAAGAGAGAAAATAAGTAACAAGTCCAAGAAAAGGTAGTATGATCTTTCTCGGTCCGATCCTCGAAACTCCCTCGAAGGCTCGAACCCTCTCTTTGTTTTTTTACCACTATATAAGAAAGTCCGATTCCTCGTCACTCTTATTCCCACTTCCACACATACACATATACAACAGAGCAAGAGAGTCAATCAA
>1034FP005000 AT5G05370_1         :+U  EU:NC; range  -249 to    50.
ATTGATTTCTTTTGAAGCAACCTGTTTCCCGTGTTAACGTCATGATCTCGTGTAATAACCCTCACCATAGACCGCTCTCTGCATCGTAGCATCTCTACCGTCCACGTGGATTTTAGCAAATTCATAAAGAAAAGGCCCATATTCTAACCATTGGGCTTAAGTGGATTGAAATTAAAAGCCTTTACACTTAAACGGCAGCGTTTTGTGACGGAGAGATGCATATTAGCCGGCTTGAAAAGTCTCCTAGTTGCATTTATCGAAATCGGAGATTTGGTCGTCGAAAATGGGAAAGCAGCCGGT
>1035FP005542 AT5G27350_1         :+U  EU:NC; range  -249 to    50.
ATTTTGTATACGTCAAACTATTTTAGAATCCAGATGATGAATGATCATATACTAATACTTAGCTGTATTTTTATAATTTAAAACAACAAAACTTGGTTTAATGAAATTTGACTTGATCTTGTTTAAAAAAACGTCTCACGTCCACACGTTAGCTTTTCCAATCCAAAACCCCTAAAGAGTAGAAAACCAAAATAACCATTTTTAATTCCCAGCCTCTTTTTATACGTAGTCTAAATTGACAAACACATCATTCGCTCTCTTTCTCTTCTTTCTCTAGCTCTCTTGGTTTTTTGCTAAAAA
>1036FP002425 AT2G38730_1         :+U  EU:NC; range  -249 to    50.
GGTCCATGGCGCAAAATAAGACTTTTTTTTTTTTTTTACCATACCTTAATTAGCAAAGTAACAAAATTGTTAGTTTTGAAAAATACTCTTAATTAAATAAAGGAAATAAACACTTGCCGACAGCCAAAAAAAAAAGGTTATGAACAAATTGAAAGTATTGTTTTCATCAAAGCCCAAATATGTAAAGCCCAAAAACGGAAAACATCTTTATTTCAACAATACATATATTAAGGCGTAGGAAAAACTAATAAGAGAGGAAAAGAGAAGAAGGAGCAAAAAGGTTTTGCCGAAGTTGAGAGA
>1037FP005966 AT5G51490_1         :+U  EU:NC; range  -249 to    50.
ATTTTCCTACTTTTAATGTGGAATATTTCTCACATTAGTATATAGTGAAGTAATTGCTTTGAAAACTAGTTCTTGTTGCTTTTATTACCAGTACTACTAACGAATATGAATTCTTATTTTATAAATTTGTGTTTAAAGAATAGCTAAAATAAATAAAAAATGGTCGAACTTTTTGTTAGTATTCCTCCTGAAAATCTCCCTAAAAGAAAATCTTTAGTAGAAAAAGGTGATAGGAATCGTTCACGCAATAAGAAAACAGCAGCATTCGAGCTACCAAAGGTAGATCTCACTCATAACCTC
>1038FP003525 AT3G46940_1         :+U  EU:NC; range  -249 to    50.
TAGCAGAGAAAACAAGACAATACAAATCCCAAAGAATCAAAAAATGCCAAATTGTATCAGTGAAGAATTTAAATGTCCATATTTATTCTTCTATAATAAAATTTTGGGTCTAATGGGCCGAGAACTACATGAAATAGTTAAAAAGCCCAACTTAGAATTTTAGAAGTTTTTTTTAGGGTGGAGGGAAATATTGGCGCCACTCACTCACACACACTCCATTTAATGGCGGAACTACGACGCTTCTTCGTCATCACAACAACAACAATTCGACCTCAATTGAAATTAGGGTTTCTCTGCAAC
>1039FP005151 AT5G11000_1         :+U  EU:NC; range  -249 to    50.
TTGTTTAAATCCATCCTCCATATATAAGAAGAAAGTCAAGTTGAAAAAGTCAGATTTTATGCCCAAGTTTACAAGTTGCAAGCCCACAAGATCAAAATTTTCGCATAATTATAATCTCATATCGCTATCAATCCTCATCCACATTCTTGTTTTACGTATGATTCGAGCCAATCATTATTATAACCTTTCCATTTTCTGAAAATTTAACAATCTTTTTATATAAATATACAAATCCCTCTTTAACCAAATAATAAAAACCTCCCAAATACAAAACTCCCGAAAATCTCTCTCTTTTATTCT
>1040FP001443 AT1G72360_1         :+U  EU:NC; range  -249 to    50.
TGTAAGATATGATTAAAGATAAGAATGGATTAACCCCCAAGTAAAGCGATAAGATCGAATATATTAAGTTCATAAACTCAGCTAAATGCAGATCATTACAGACAGTGGCGAAATCATTTAAAAAGGGATTAACCTATGATGAGGATAAAATGGTAAAATTAACAAAGCCCACTTGGCCCAATTGTCGTTCCGAAGAACACGCCTTGTCGCTCTGCGTATAAGAGTGTGCTCAGGCAAAAATGAAAGAACAAAAACACAGAGACACCTTTAAAATTGAGAAATTTTACTTTTTAGCCCAAA
>1041FP005617 AT5G37480_1         :+U  EU:NC; range  -249 to    50.
ATAATATTCAACGTTAAAAACAAAAATCAGATACATAATTGATAATTGTCTTTTCAGGATGAAAAATTCATGATAAATTACATTAAAATTAGTTTTTGCTAATTTTTAAGATCAATTTTTTAAAAAAAATCCTGAAAAAAAAAACTGGTACGGCCGCAAGTGTTCAACAAGTTAAGTTTTATAACTCGAATACATTATGACATGGTTTACAAAATCGGTTTAAATTGGTCAATGATTCTAAGTTGACTCATCTTCCATAATTTGGGATTCACAAAGTCGTCTCTGTTTTTCGATCTTCCT
>1042FP000352 AT1G14730_1         :+U  EU:NC; range  -249 to    50.
TTCGAAAATTCGAAATTGCGAAGTTTAAAGATTCTAAACCACAGTTTTTTCCGGATTGTGGTCGAATCAACCTTTCGGGTTAGATCAATTTTAACAGCATTGGTTAGAGGTATATACTATTAATTAGACATCTGGCGTACATATACGTACTTACGTGTGATTCTAAGTTTCCATTTATATATTGTTTGTGTTGTTTTCACAAAATAATCACTTTAGTATAAATAACCCTTTTAGATATCATCCTTACCCGACAGAACAGGTGATACTCAATCTAGCACATTCTCTTCTCTTTTGTTCTCT
>1043FP005789 AT5G44560_1         :+U  EU:NC; range  -249 to    50.
AGATGATAAAAAAAATAAAACTAACCAGAGTTTTTGTAGGTTCATACAATATACAAAAACAAAAACAAATCTGAAAACAATTAAAATTAAGAAATAGGTTTTTTTTTTTGTTGGACACAAAAATTAAGAAATGGATAAAAAGAAGGAATATTAGGAAGATGTGGACTTCTGTAACGGCTAGTTCCAAAGTACCGTTCTTTTTTTGGTTTTAATTATTGTATTAAGGCACGCTCTGACACATTCACACTCACACATAGCGAGAAGAAAAGAAAAAAAAAAACTCAAAACTTTTGCTTCTAC
>1044FP000391 AT1G16070_1         :+U  EU:NC; range  -249 to    50.
CCGACAAAGGAAAACGACAAAATATTAATCAAAATCCCACTATCGTGTATTGACCGTTGGGTCCGTAGAAAGTAGAAAAAGGGCAAAAACCAAACGCAGACATCTAAAAAACCTTTGTGTTTAAGACAAGAAAAGAAAAGTCCATCTGTGTCTTTGGTTCTGTGCTCGCACAATCCCCAATGGCTATTCAAATTCAAATGGAAACACTGTGGGACTTTATAAAAACGTTACTTTCAACTCAGTACCATTGTCAAACACCTGTTTCTAGATTCATGTCTTCAAAATCTATAAAGATATAAA
>1045FP004123 AT4G12570_1         :+U  EU:NC; range  -249 to    50.
TCTAGGTAATAAATTTCATAATCTTCCAAAAATAATTAATCAAAAGATTTGACTAGGCGATTAACCCAAAGCTTCAAAAGAAAAAGTAAAAAAAATCCTTAATTTGTTTCTTTATCGGATTCAACAATTTGAAACCATAAATGACATATTCTAATTAATTCAGAGATATTTTTACACTAATTTTATAGAAATTCATTAATCTAATCACAAATTAATAAAATAAAGAGGTGTGAAACGTTTAACAATGGCATAGAGAGCGAGAGAGAGAGAGAGGAAAACTGTGTTAAACCCAGACGAAAC
>1046FP000620 AT1G26520_1         :+U  EU:NC; range  -249 to    50.
TAGAAGGAGCAGAGAGAAATGGAGACTAAAGGGCCAAAAAATGCTCTCTTTCAAAACAAAAGACAACGAGAGAACTTTAGTTCTTGCTCTTCTCTCAGATGCAAGAATCGAGCAGAGGAGACTAAGAATTTGTTTGTTAAAAATTAGGGTTTTGAGTCGTTTGACATTTTAACCAAACCGAACCGAACCGAACCAAGCTAATGTGAGCTCGGCCCATATATGGAGCTCTGTCTTTTACGGCGTCTCTGCATATACCGGCGATGCTGAAGGAAGAAGCTGAGGGAGTGAAAATGGAAGATG
>1047FP001583 AT1G77410_1         :+U  EU:NC; range  -249 to    50.
TTGAACTTATCGAATTTGCGAGTTTAAGTACTCTTAGTTTCTTATTTATTCTTATGCGACCCCAAACGTTCTGATTTGGTTTTAGTTTTATGGATTTCGTGAAATTAAGTGCTCTTATTTTCTGATTTATTATTATTCGACCCCAAACATTCTGAAACGTATGAAACTTCCAATAAAATTTGGCGGGATCTCTTTGTCTTCTTCTTCTTCTGCAAATATTAATGGGAAATCGAACTTGCAGATGTGGCCGTCCTTGATAGCAAAGGCAAAATCTGGAGGAATAGATGTAGTAGACACATA
>1048FP003664 AT3G52950_1         :+U  EU:NC; range  -249 to    50.
AACCCACACAAATCATATTTATTTGAATTAAAAAAATTTTGTATTTATGTTAGCCATTAACTCTTCTAGATACAAGAGAGAAATGTCATCAAATTTCATTGTTTAAAAAGAAAGGGTGATTTATAGACATTTATCAGAAAAAAAAAAAACATTTTTGCTTTTACGAATTTTATAGAAAGAAATATTAGTATTATATTTAACATTTTTAGTCGTCGATTATAAGAAAGGAGGTGGCGAACCACCACACACGCGGAAACAGGAACAACCAATGAAAACTCGATAAATGGCTTAACTCAATTG
>1049FP000341 AT1G14230_1         :+U  EU:NC; range  -249 to    50.
ATCCAAAGTTTAGTAGTTTACCATCCATGAGGTTACTTGGATTAAACATAATGTTGACTGTAAACCGGTCCGGTTCATGAAAGAAAGACTTGATACGTTAAAACCGGAGTCACCCTGTATCGGTCAGAAGGACCCGGAAATCAAATGGTTTTGAATGTGACCCGAAACAACCCAAACCCGACCCGGTCCGAATTTGTGAGGAATAGGTGTGTAATTTGTAAAAAGGCGCTCCCAATTTTCTTCTCCACTACGAAAACGGAGACTGAGAGCAGCAGCGACGAGCTTCATCGGCCGTCGTCT
>1050FP005832 AT5G46390_1         :+U  EU:NC; range  -249 to    50.
TGAAGAACCCATTTCTGATTCAACACGAAAAGGATGATCTTTCTTTCTCTCTCGCTCGCTTCTGGCTTTTGAGTACGATTGCTCTCTTTTTCTCTTTCCCTCTCTCACTTTCAATTTTTGGGCTTAATATCACAAATTTATAAACTAGTACAATTTAGTAGATTTCATAAATACGAGGACTAATATGTAAATACGCGTAAATACTATTGCATTGCACCATATAACAGACAAGCGTATATTTTGAAGCTTGACCGTTAAACAAAGATGAGGCTTTTGCTTCCATTTTCCTCGCCGTTATCC
>1051FP001210 AT1G64105_1         :+U  EU:NC; range  -249 to    50.
CATAAATCGCCGTTTTTTTGGATGATTTGCATGAATTCTTATGAAAATAGGGTAAAGTATTTATTCAATTCAATTCAATTGCCCATTTAAGGCTTTAAGCCCCATCCGTAAGAAGTCCTAAAGAGTCCTAATTTCAGTCTGTTAAGTATTGGGCTTTAAAGGCCCGTTTGTTTAATCATTAGGTCCGGTAAACAAAATGTCGGCAAAAAGTGCAGGTTATAAATTAGGGTTTGTTGATGATCTTTGACTATTGTTGTGAATTTCTGTGAGATTGAGAATGCAGGCGGAGGAGATAATATG
>1052FP004907 AT5G02000_1         :+U  EU:NC; range  -249 to    50.
TATCAGGGACTAGTGTCCAAACTATATATTATTAAAAATTTGATTTATACCACCAATCCCCCGATCCCATCGAGAGATTTAATTTGATCAGACAATAATCGTGTATTCATTCTCTTATATTATTGCACTAAGAGCTCACATGAGCTGCTAGCTGTATATCAATTAGAATCTACTTGATTATTGTTAAAAAATTAGGAGCAAGAGATCAAATCTTATATATCTATAACTAGTCGTAGTAGATGGAGTTTTGGGAAGTGACCCGGTAACTAATAGTATGGAGAACGAGGTGGGATGGATGAA
>1053FP000240 AT1G10770_1         :+U  EU:NC; range  -249 to    50.
TAGTAGTGATCTAGCAGAATATAATTACAGTTTATGATAAAGTTTGTTTTTGGAGTATACTTATGTATCAAAGAAGTATTGTCCTATGCTTAAAAAAGATAAAAGAAGATAATCTCCTTAAAACAAGATAAACCTCAGATTGCATTACATTAAAATAAAACGAGAAAACGCAAAACGCGCACCACCAACAATTTCAAAACCAAAAAAACTTGTCTATATATAACGTGATTAACTCCTGCATTGAAAAATGACCTGGTGATAATTTCTTCTCAATTCAAATACATAAATAAATATCAATAA
>1054FP000360 AT1G14890_1         :+U  EU:NC; range  -249 to    50.
TGAACATATTTTCTTATAAAATTTAAATATATATGGGATAGATAACCATAAAGAATGCAGTTCCTTTTAAGGTACGGCTAAGATAGTGAATCTACCAAGCCTTCCTTTTCACACCAACTATGGATAAAATACACCCGACAAAATGATTAGTGGCCATAATGTGATTATAATGAGCATGAATGGGCAAACATGTCACATTTCTCCATTACTCAATGTCTACATAAACCCTCCAATCTCACATGTTAACTCGAAACAAAGAAGAAATAAACAGAGTAAAAAACTTAAAGCTTAAAATGGGGA
>1055FP000323 AT1G13620_1         :+U  EU:NC; range  -249 to    50.
TATTTTTAGTAACTAGTTGGATTGGCTCAGTTTCTTTATGGGTGTGAACTTGGATCTCATGTTGTAATTCACAGTTTCTTACATTGTTCGGGGATTTTAACGCATGTCCCAATGTCTATGCATGACAGGTTCCCAATAAAGACACATGGCTTATGGTAAGATAAAAATAGATTAGATTTGAAATTCTCTTGGGGGTTTTTCTTTCTTAGATCTCCTATATAAACACTAGTTAACCTTCTTCTAATCTTCATCATTCTTGCGTAATTTGATCTCACAACTCATTTTGAGAACATTTTTCGT
>1056FP005866 AT5G47610_1         :+U  EU:NC; range  -249 to    50.
ACGTGTGGCAAACATGTGGATGATGATAAGCCACAGGACAAAGAAAGCAATCCCTCATCCATCGCAATAATATCCATTAATGTGAAGTGGACCAAAAGAGAGAGAAGCGAGTGTTACAGTCCTCAAAATAGAGACGAAACCATCCTAATCCTTCAAACTCTCTCACAGCTTCAAGACTCCACTGGAAGCGCCACTATTGTCCCTACACTCCTCTCCTTTATAAGGTCTCTTCTCACGAGGCTCTCTCTCAAACCATTAAAAGATGCGTTTGCTAGTAGCAGAAGCAGCTTCACCATTGTC
>1057FP000502 AT1G21010_1         :+U  EU:NC; range  -249 to    50.
AATAAATAATTCGGAGTAATTAGGTCATGAAAACGAAATGTAATTAGAAGGTTTAACTAAGGAAACATTATATATGTCCTTTTACTATGCGTGACAAAAATCTACTAATGGACAGACAACAAACAAAAACTACATGTTAACAACCGGTTCAAAACATTAAACCGTAACCGGTTATCTAATTTCAATTTAATCACCCGGTTTTATCACCCGTCTTCTATATATAACCCCACCATGACCGACTCTCTCGACGCGTCGTATCAACATTCGTGAATCTTCTCCACTCCCTCTCTCTCTCTCTCT
>1058FP000551 AT1G22930_1         :+U  EU:NC; range  -249 to    50.
GAAAATCTAGAAGTAATCAATTATTTCGGATAGTAGAGTAGGTAGCGTCAGAAAATTCTGCTACAACAAAAGGGGTATTATTGTCAATTTAATAAAATAACACGGTTAGGTTCGTCGCTTACGTGTCGAGTTCTTAGATAACCTTTGAATGCAAAAATACGCAGTTTCGATCCAACAAGGCAACGCTTTGTGACCAAACAGTCTTTTTTTTTTCCCTTATAAAACAAAAAAAAAAATGATTTTCTTAATAAAAAGAAGGGAAAGAAGGAAAAACACACAAAGCAACTTCTTCTTCTTGTT
>1059FP006163 AT5G58930_1         :+U  EU:NC; range  -249 to    50.
ACCAGAGGTCAGACCCATTATGGGATGTGTTGTACACTTCTTCCTTTTGATTCTCTCTGCCACTCTCATGTGACACAATTATACCATTTTTTCTTTGATATTTTGTACAAAAAACATAACATTATTTTCTCTCTATTTTCATTAACTCATTTCTGTATTTTTCATTAACTATAAGAAAGTACAGAAATAAATATAATACGCATTAAAATGAAGAAATAATAAAACGAGAGAAAAGGTTTAAGGAAAGGGAAAGGGTTAGTGTAGTGTTGACAACGCCACTCTTGACTCTCTTTCTCTTCT
>1060FP006356 AT5G65360_1         :+U  EU:NC; range  -249 to    50.
CAGGTTCCAAAATTTAGCGAAAAGGTTTAAAAGACGCGCCTAAATAAAAAAACTAAAAAATTGTGAAGGAAGCTAAAAAACTTGGGCGCTAAAGAAAACTAACCTGATTGGCTGCTTTAGACGTGACGCGGATCACTAAAATTAAAACAATCACAACCGTTGATTAAATAAAAGATCTAACGACGCAAAACAAATACTTCCCTTGTATACGCTTCGCTATAAAAACCAATCCAGTATCCCTTTAGTCTCAACATCTTCTTCTTCTTCATCAAATCTCACAAATCTTCAACACTTAATCAC
>1061FP003109 AT3G16330_1         :+U  EU:NC; range  -249 to    50.
AAAAGCAAGACCTAATATCCATATATAGATGGCTATAATACATAGTGCAATCTAAAGTACAACTAAAGTTGATAATACAATTCAAATTTTCTTTTTCTTTTCCATTTTTTGGGTTATTGAAATCCTAAAGCTATTTCACAACATATTAATATGTTTGTGTAATGTTCCACGTTTAAGTACTTCTTTTCGTAGAAAAGTTTTTCTCTTTCTCTCCTCTTTATAAATCCCACACACATTGATCCTTAGTCCATAAGCAAATATCAAAGCCAAGAAAAACAAAACAAAACAAGAGTCTCATTA
>1062FP006383 AT5G66920_1         :+U  EU:NC; range  -249 to    50.
TATAATCTGTGTTTAAAATCTAAAGGGTGTAAATTTAAAAGTTGTTGAAGTTGATTTATGAGAGAGTTGATTATGATTATATTTGACCAAACCCAAAAACAATAAAATAAAGTCACTCGAGATCTTCACTGTCATTGATTGGAACCACCTTTGGGACTCCTTTTTTTTTCTTCTCTCACTTACTTATGTCACCCACAACTTTCGCTATCTAATTGCACTTTTTATAGACCAAAGTCCCTACATTACTCTATTTTCTCAAACCCCATTTAGAAGAAGAGTTCTTAGCTGTCTTCAATCTCT
>1063FP003535 AT3G47295_1         :+U  EU:NC; range  -249 to    50.
AATTCTAAGCCACATGTCACTATTTCCTTGGTTGTCTTCCGACCATTAATACCCCATCTCCCAAACTAACACTCTTCTTTAACACACACACACACACACACACAACAACAACAACAACAACAACAAAGAGGCTTTAATGTTTTAGTCTCTTGTTCACGTGAAAAAACAAACTGCAATTGGATAACCACAACCAGAATCGATTTTGAATCATCATTTCTATAAATATATACGACTCATACATACATATACATACCTCTTAAACAAAACTGAGATGAGTTTTGGAACTCGTCTTCTTTTGTT
>1064FP004649 AT4G31910_1         :+U  EU:NC; range  -249 to    50.
CAATCATTTGTATTCGAATTTAAATAAAAATGATAAAACACCACCAATAGTAAGCAAAAGATAATTAGTGTTGAAACTAATCATCCGTAAGCATATAGAGCACTTCGATGAAAATTAGAGTATTAAATAAAATTAAAATAAACCCTCAAAACTATCTGAAGAGACACATAGAGTGGCTCCTTGGCATATGATTAAGCTCCCTTAATTTATCTTCTCGTATATATATAGGCATTACACATCTTACTTATTACATTCACACACACCCACATTTTACATTCAACTCTTATACAATATGCCCAT
>1065FP003689 AT3G53980_1         :+U  EU:NC; range  -249 to    50.
ACCATTTTAAAAGCCATAAGGACGGTGATGACACAACTCCCACAAATCCACCATCCGATTTGATAATCCCAAATAAGAATTATGAGGTTTGTTCAGTGATCCCTAAGACATCAACACCTGGAACTTATGTTGTTGGTAAGAACACTACCTCCCTCACTCAACTCAAGTGCTTATTCCACTATCTCTTCAGTGCCTCAAATTTCCACACAATTTTCCGCTATATAAACCAAACATTCACTAATTGAATTCAAACACACAACTAACAAACAAAAAAACACAAATCTTGGTTCATTTAAAATC
>1066FP000449 AT1G18870_1         :+U  EU:NC; range  -249 to    50.
TTAATAAAATAAATAGTTTTTATTGTAGACGGGTTTGGCAGGACGTTACTTAGTAACAATTGCAAACTATAAAATAATTTACAAATTTTTATATATATTAATTGTTAAAAATGAGTTGTCGGGTTAAAATCTAGTTATAGACCGAATTTCTTGAGCAGTTTTCATGAAACTCAAAACGAAATTTAACATAATGTGGGACCAATTTCAGGATCACATCTATATATATGTATATATATTCAGGCAAGACATATCGTACAAGTTGAAGTCTCAGTGCCATACAATAATATCAACATCTTCGTA
>1067FP001901 AT2G18420_1         :+U  EU:NC; range  -249 to    50.
TTATATATTTAATTTAGGAAATGAATGTTAAATCCTTTAAATTGTTTTGATTTCACAAAAGGATAAAGAAATATTGGTTACATACATCTTAATGTGTTGACCAAAACAAATAAAATGTGATAAGAAACAATAAAACCATTTTGACCAAAGTTCTTATAGTTTTAATATTCTTTAATTGTCATTTGTTAGTGACTAATAATATTACATTAAACCTAATGTATAAATAGAAGCCCCATCTTCTACGCCTTTATAATTAGCAACAACCAAAAACATTCATTTGTCATTTTGTCTCCTCTTTTG
>1068FP002505 AT2G41620_1         :+U  EU:NC; range  -249 to    50.
CATAATCTTATTCCCCCATACAATATTCGCAAAGCGGAAAAAAACTTTGTTCATGAAAAGAAAATGAGACAAAAATATGTTTGGATTTACAGAGCATTTTTGATGGCTTTTTAATTTGTCTTCATTGGTTGTCTAATTCTTAAAAATGGGCTAAATACAGTAAATAGCTATTTTTTCTTATCGAATTTAAAGAAATTCTATATATTAACAGAAAAGTATAATTAGTCGTAAAAGGTAATAACATAAAACAAAATAAATCAAAAAGGTTTGAATCCCGACGGAAACCCTCTCTTTGCTGCT
>1069FP002489 AT2G41070_1         :+U  EU:NC; range  -249 to    50.
TCTAAAGTGATTATATAATAACCTTGCACAATGTTTTTGATTTTTTGTAAGATTCGAATATTAGGTTTATTATTCGTAGGGAATAAACTTACTTTCAAAAGCGTTCATAAGTTAATACTTTCATATATGATCATAAGTACGGACACTATTGTTTTTTGTTTGTTTGTGTTTATTCTAAAAGAAAGTAGCTTTTAATTGAAATGTCCTCAGAGGCACAGTTTAAAGTTCGAGTGTAACAGTTTCTAAGGCAAAATAAGCTCTCTTTCTACTATTTCTCTTTCTCTTTCTACTATTTCTCTC
>1070FP006330 AT5G64520_1         :+U  EU:NC; range  -249 to    50.
ATTTTTAACACTTGTTTTTTCTTTTATTAAAAAATGTTTTTAAACTTATATTTTTTGTATTACTATTAAAGGTTTTTTTGGATAAGTGTTAAATTTTTAAATTTTTGTTTAAATAAAATGAAGGGAAATTTGCAAGCCCACATTTAATATATACTATTGGGCCTAAATTATAACTTAGTTAAGGCCCATTAGTAAGGCATTCCTCTTGTAAGCCCATATTTAATTCACCATTATCCCCGGCTAGTCGCCGAGACTTTCACGTCGGAAGAGTGACACCGGGGCTAGCGCGTGACGAGCGAT
>1071FP000312 AT1G13300_1         :+U  EU:NC; range  -249 to    50.
CACCACTCACCATCTACTACTAGCTAGCTAGCCACAACAAGACATAAAATCAAATTGGTTTTATAAACATATAAAAAAATAAACGCATGATTCGTCTTGTAACGCGACGGGCCGACTTATGCATTTTTAATCACTCAAAATACTGATCCTAGAGGCCTTATATATATATATATATATATATATATATATATATATATATATATATATATATATATATATATATATAGAGAGAGAGCCTGATATATATGTATTGATCCCTCTCTCTAAAGCAAAAAAACAAATCTCAAAATAAAAAGGTGG
>1072FP003451 AT3G30775_1         :+U  EU:NC; range  -249 to    50.
CAGCAAATTAGTCGTAACTCGTAAGAATAAACAAGATCAATTTTTACTTTCTTTACAAAGATTCCGTTGTAATTTTAGAATTTGTTTTTTGTCACTGTTTTTTTATAGATTAATTTATCTGCATCAAACCGATTAAGAAGTGTACACATGGGCATCTATATATATCTAACAGGTAAAACGTGTATGTACATGCATAAGGTTTTACGTGCTTCTATAAATATATGTGGCAGTAACCATAGGAGAAAAATCACACAACCAAAGCGTTTAGAAAAAAACAGCGATAAAACCGAAACATCAAGC
>1073FP000200 AT1G09210_1         :+U  EU:NC; range  -249 to    50.
TATCTTTACACGTGTCAAATCTTTTGCTTAAGGCTAATTATGCACAGCCTTCTTTCTCCCGTTTTATCCAATACTATAACGACATGTCATTCTCAATGACAAATGTATCTGACGTGTCGGTTACCTATTGGATTACGTGGCTGCAGATTTACACGACGTAGCCTAAAATAAAATCCATGAGAGCAAAGCTCACTTGCTAGCTCCTCTCCTCGCGGTATATATAAGCTCCAGGTCTTGTACATCTTCATCATCTGATCTCGGGGAAGCTCCGATCTGAGTTTTTTTTAGCAATGGCGAAAA
>1074FP000272 AT1G11870_1         :+U  EU:NC; range  -249 to    50.
CATAAGTTGTAATAATGCAGAATTGGATTAACTTTCGTCTTCCTCTTATTCTTCTTCCTTGTAAAAGTTTCAACAACATAAGATAGAATTATCATACTTCATAGTTCACTTCATACATACGCAAAACGTTGTCGTTTTTATTGAGGAGAGATGTCAACACTGAATCATAAAGAAACACGTGGCAAGTCAAACCAGTTAACAGATCCAAACGACAACGTTTAAATAGCAATCCGCAAAACAGCAGAAGATAAAACTAAATCGTCGTCGTCGTCGTGTCTTCTTCGTCAGCAGAGAAGCTCC
>1075FP004471 AT4G25040_1         :+U  EU:NC; range  -249 to    50.
ATATACAATCTATAAACAGAAATTAAGATAATTTATCTGAAAAGTGTTTTCAATGAGGAAAATAACAATAAACAGAAAAAATGAGGTGTATGTACAAAGATTTGTTACCAAATTTAAAGTATTCAAACAGAAAGTACCCATCTGTTTAGGCAAAGGATTCGATCATCAAACGTCCTACAATATCTTGTTTTGCGATCTCACCCACAAATTTATTTCCTATAAATTCTCTTCCTCTGTCTGATCTCTTCTATTCAAGCCCACTTCTTTTCTCTTTCTCTTGTCTTCGTGGAGTTTTCGGAT
>1076FP005238 AT5G14480_1         :+U  EU:NC; range  -249 to    50.
GAGGGATATGATTATTTTATTCCTTTTTAATAAGATATTCATTTATTTTTGTTAAAAGCTAATAACACTTTTTCTCCTTAATTAACTGTCAATAAACTTAATTAATTTCCAGCAGTTTTGGGAATAGATATAAACCAAAAAGCATCAAACGGCTATAATTGGCGTTACAGTTTTCTTAAGAGGAGAAGGATTAGATTTAAGCGAGATTTTTTCGGATATATATATTCTCTGTTTTTCTTTAATTAAATTGTTTCGTGTTTTTGTTTCGAGTTTTCTTCATAAAGTTTTGATTTTTGTCGG
>1077FP005201 AT5G13170_1         :+U  EU:NC; range  -249 to    50.
TGAGAGTAGTGGAGGAAAGAAGTAAGATTGAGTGAATGATAAAATGCAAACGCTACCTACTAATATCTCCACTTGTCATGCAACCAGACTGAGTTCGTTTTCCTTTTCGAGTCTTATTTTTTTGTTTTTTATTCTACTCAACACGTTACACGCTTCTAATAAACTCTAAACATTAAAATCAAAATATTTTGACTACAATGGTTATTTTGGAGCTATATATAAACCACCTGAGCCTCCTCAGTTTCCTCCATGAAATAAAAAGAAGCATCTTCTAGAGAGAGACATATAGAGAAAGAGAGA
>1078FP001653 AT1G80070_1         :+U  EU:NC; range  -249 to    50.
TTTCCGGGGAAAAACCGCAATTACTGCTATATAGCTCCCCAATAAATGCCAAAACAAAAAATCAAATTAAAGTTTGTCAATGGGCATCACGGCCCAAATCTAATAATCAAAGGCCCAATAACTTGATTCGACAATACTTAGCGGGTTTGGATAACCGCCTAAGCATCTGTTCGACACCGCCTATTTTTTTTTTTTACTTACTCCTCCTGATCTGCTGATATAAGGCCGAACGGGAATAAAAAAAAAAAAAAAGGAAGAAGCGACTCACCCGAAAATGTTTTAGGGTTTTTCTTTACTCGA
>1079FP003268 AT3G22600_1         :+U  EU:NC; range  -249 to    50.
AACTCCATAAACCTTAATCAAAGGAAGTAGTTCAACAACCAAAGCCTAGACCGTCACAAAGACCACCGACCCCAAATATTACAAACGGACCAGTTCTCTGTTCACAACACAACACTCATCATTTTGTCCGAATCTGAACAAAACAAACCAAAAACTGTTAGAAAAGTAGGAAAGAGTTGGTCACCCAAATTAAGCCACCTTTGCTTCCTCAATTCCTTATTTATACCATCAAAAGACTCCACAATATCCAAATCAAACATAACAAAAACCAACAAAACAAACTCAAAAGGATTCTTCTTC
>1080FP002234 AT2G31560_1         :+U  EU:NC; range  -249 to    50.
TTATTATTAGTAAAATAGATGTCCATAAATTAAATAGAAGTTGAAACTTGAAAGACAAACCGAGACGAATCCCAAAATGGAAACCCAATGTTTCTCGAACACACGTTTCATGGAATCATTGATTCGTTTGCATATGGCCCCACAACAAAGATGGCATATATGCAATAATTGATGCTTCTACGTCGCCACTTTTCTAAGAAAGAAACCATCTCCTTTATATAATAATCTTTCCTCACCACTCAATATGTTATATCCGATAACAAAAAACAATCACAGAGAGAAAAACCAATGGCTTGTATT
>1081FP001843 AT2G16230_1         :+U  EU:NC; range  -249 to    50.
TCATTGATTTAATAAGTTGGTTGTTAATTGGCTATTTGACAGATTATTCCATACCAAACAAAATTTGAAAGAAATCTCCAAAAATATGATTAATACTGTAAACAATGGGGAAACCCATGCAAAGAAGTCAGCAAGTGGGTTGTAGTAAAATCAGCACATGTGATTATGAGCTTTGGGATTCTGCATAAACTTCTGTTCACTAACCAATTAATTATACTATATTACTCCCAACCCTTACACTAACTTATTACTCTTTTACATTTCAAATCTCACTTCCTCCACATTCCTCTGTCTTCATGG
>1082FP003986 AT4G03380_1         :+U  EU:NC; range  -249 to    50.
GTAACATATTTATTTGTCTAAAACCCTTCTACTTACTAATCAACGGAGGTCCAATAAACCATACCAAACCCGGACTGAACCAAACTAAACGGAACAGTCATTGTTAGTTACAGGATTCAATAGAATAATCTAAGAATATCTAGGAGGATAAGTACTAGAGATACTAAACAAAAACAAATAATATTCGTACCTGAGAGATATATATATATATATATATATATATGCAGCTACTTGCTCAATAAAAAGCGTAACTAGATGAAGCGCATCAAGCCACCCACTGTTCCTGCTGGAGTTGTGAAT
>1083FP002924 AT3G09910_1         :+U  EU:NC; range  -249 to    50.
AACTTGTGAACACTCTTTATAACAACTTATCTTTCATGAGAGCTTCACTAAGAAAACTAGTTTTCCTTTGTGTTTTTTTGGGTCTGAATCGCCGCAAACCGCAAAAGATAATTGCAAACGTAACAGTAGTGCTTTGATTGCATGAAATATTTGGTTTTATAATAAAAAGCTAGGAAAAAATAAAAAAAAATTTGGGAGGGAGCAACAAACACGTGGATACAAAACAAGACGGACTTTGGAAGAAACGTTGAAACAGAAACAGATACGTGTCGTGAAGCGAAATGTCGGAGAAAGGAGAAG
>1084FP006137 AT5G57760_1         :+U  EU:NC; range  -249 to    50.
AACCATGTTGGAATTGAAACAACAATAATGGCATAAAGTATGCATAAATGAGGACCACAACAGATACATTGAACATTAGACATTGCAAGATTGGATTGGCAGAGACAGGTTCAGTGGTGATGGCCTTGATATGGGTTCCTTGTCTCTTTTTACTCTGTCAAAACATTTTTCAGACAACTTGTTTCCTTCCATATCGTTGTCATCTTTACAGTTTCTCTATATATATGGCTTTATATCTTAGCTTGGAGTGCAAGAAGTGATGAAGATGGTGAAGTGTAAGAAGGTTAGGCACCGCGGTCG
>1085FP001511 AT1G74550_1         :+U  EU:NC; range  -249 to    50.
CAAAAAGTTAAAAGAATGTAGTACATGAAAGTGTCTTTCTTACAACAAAGAAAGTTCAACTAAAATTTTCAATCAAATTAGAAAATGCAAATAGTGTGAGAAAAGCAAAAAGTGAACCAATTCATGACAATTTCATGCAAAATTACGTGTTATCTAAACAGCTTATTCCATAACCGTGACTAAAAATAATAATTCATAAATCATTTAATATTTGGTGTATAAAAAAGTATACTTCATGAAGAAGCATCAAACCTGTATTTTATCAATTACCACACTTTGTCTAAGCAAAATGGATTTATT
>1086FP005166 AT5G11590_1         :+U  EU:NC; range  -249 to    50.
TTTAAGAACCGGGAAAAATATTAAAGCAAACAGTGACCCCAAGTGTGTCGTTTTATACTAATAACAATATATTCACAATATAGAAATAGAGTGGGTCTGTGAGAAAAACAAAAATAAATGGAGCCACTGGGTCCATTTCCTTTATTCAATTAGACTTATTGCATTGTTTTTGGTCCCATTCCCTCTCTTCTAACCCGTACCCAAATATATTAATGCATATATAAATATTTTGAGTGACTGAGAAATGATAGCCAAAATTTTACCAACATTTTTCTCTTCTCATATCAAAGTTTCTCTCTC
>1087FP001177 AT1G62610_1         :+U  EU:NC; range  -249 to    50.
GGTAAATAAGATAATTTGACCATTCAAATTTCTTTTAATGTATACGAATTTTCAATTTGAATCAAAAAGAAATATCTACTAAAAAACAACAACAAAAATATAAATATCTAACAAATTTTGAGAATAGCTAAAAATAAATTTTTAACATAAAATAGAAATGTTTTAATTTATTTCATACTTTCAAAAAATATTAATTTACTACTAATCTACTAGTACTATATTACCAGGAATTTGAGCGAGACGAGGTTCAACATAATGTCCATTACAAACAACAACAGCATCATAAATCTCATCACGACG
[truncated: 1,698,877 more chars]
