# Supplementary material for: iPro-CSAF: identification of promoters based on convolutional spiking neural networks and spiking attention mechanism
Source: PeerJ Comput Sci. 2025 Mar 26;11:e2761. doi: 10.7717/peerj-cs.2761 (PMC12190325; doi:10.7717/peerj-cs.2761)
Supplement: Supplemental Information 1 [file peerj-cs-11-2761-s001.zip › raw data/Bacillus_data/Bacillus_neg.txt]

> 4214020
AAATACGATAATCATAATTGGCATAATCCAAAGCATCATCGCCATTTGCGGATTTTGCTGCGCATTGCCAGCCATCATCAG
> 4214264
AAACATCCCGCCAATGGATTGACACCATGCTTTTGGAATAAAGCCATTGTTTCCTGTTGAAGCTTTTGCTGCGTTTTTTGA
> 4214971
AATCAAACGTTTGATCCGATTTCGCATCACAGCATTGCCAATTTTTTTGCTGACGGAAAGCCCGACACGCAGTTCATCATT
> 4214368
AAGCTTTTGCATTTCCGGCTGTAAAGCCTGCATCGCTTTCGAACTTCTCAGCTGCTTAATCATCAGCGGTAAAATTAATAA
> 4214976
AACGTTTGATCCGATTTCGCATCACAGCATTGCCAATTTTTTTGCTGACGGAAAGCCCGACACGCAGTTCATCATTTTCAG
> 4214600
CATCCAGCCAAAAGCATGAATACGCCAACCATACTTAATAGCAACCCTATTCTCCTTTTCAACAACATTTCCTCCTATAAT
> 4215062
TCAAGCGTATATAAGACAAACTGGCGGTTTGCAACTGATGTCCCATGTTTAAACACTTTTTGAAAATCTTCATTTTTCTTT
> 4214929
CTTTTCCTTCAGTCTCTCTTTCTCTTCAAGAAAGGCCTGCCGAATCAAACGTTTGATCCGATTTCGCATCACAGCATTGCC
> 4214207
GTTCTCATGATCGCATGATAGAATCCAATTAAAATCGGCATCTGGATCAAAATCGGGAAACATCCCGCCAATGGATTGACA
> 4214216
ATCGCATGATAGAATCCAATTAAAATCGGCATCTGGATCAAAATCGGGAAACATCCCGCCAATGGATTGACACCATGCTTT
> 4214753
TTTTCTGATCAACCAGAAAGGAAGCGCTTTTAAAAGTTGTAAGAAAGCAGTGGTGATGCCTACTTTGACGAAGATTTCTTA
> 4214575
AGTGATCGGCTCTTTCACACTCGAGCATCCAGCCAAAAGCATGAATACGCCAACCATACTTAATAGCAACCCTATTCTCCT
> 4214500
CAATTTCGCTACATACGTAATGAGCTCAGACAATGGATATACTACGTACTTGTCCCAGAAATGCGGACTATCTGCAGTGAT
> 4214585
TCTTTCACACTCGAGCATCCAGCCAAAAGCATGAATACGCCAACCATACTTAATAGCAACCCTATTCTCCTTTTCAACAAC
> 4213990
AAGAGAAAGAGCCGCCGGGAAGTTGATCGCAAATACGATAATCATAATTGGCATAATCCAAAGCATCATCGCCATTTGCGG
> 4214356
GTATTTTTCTTTAAGCTTTTGCATTTCCGGCTGTAAAGCCTGCATCGCTTTCGAACTTCTCAGCTGCTTAATCATCAGCGG
> 4214011
GTTGATCGCAAATACGATAATCATAATTGGCATAATCCAAAGCATCATCGCCATTTGCGGATTTTGCTGCGCATTGCCAGC
> 4214734
TCAGTTTTAAATGGTGTCTTTTTCTGATCAACCAGAAAGGAAGCGCTTTTAAAAGTTGTAAGAAAGCAGTGGTGATGCCTA
> 4214613
GCATGAATACGCCAACCATACTTAATAGCAACCCTATTCTCCTTTTCAACAACATTTCCTCCTATAATTAATCTTTACACT
> 4214025
CGATAATCATAATTGGCATAATCCAAAGCATCATCGCCATTTGCGGATTTTGCTGCGCATTGCCAGCCATCATCAGTTTTT
> 4215077
ACAAACTGGCGGTTTGCAACTGATGTCCCATGTTTAAACACTTTTTGAAAATCTTCATTTTTCTTTAAACGATTTCGCTTC
> 4214506
CGCTACATACGTAATGAGCTCAGACAATGGATATACTACGTACTTGTCCCAGAAATGCGGACTATCTGCAGTGATCGGCTC
> 4214502
ATTTCGCTACATACGTAATGAGCTCAGACAATGGATATACTACGTACTTGTCCCAGAAATGCGGACTATCTGCAGTGATCG
> 4214782
TTAAAAGTTGTAAGAAAGCAGTGGTGATGCCTACTTTGACGAAGATTTCTTATATAATGAAGACTTTCTGAATAGATGCTG
> 4213909
CGGCTCAGGATTTTTTTTAATATCAGGTCCTTTAATGAGGAAAGTTTGCGCAATCATAAACAAGTTACCAACTACCCAATA
> 4214883
CATATGTCAGCTGGCTCGCCGGTTTTCTGGCAATAATGATGTAATCCTTTTCCTTCAGTCTCTCTTTCTCTTCAAGAAAGG
> 4213914
CAGGATTTTTTTTAATATCAGGTCCTTTAATGAGGAAAGTTTGCGCAATCATAAACAAGTTACCAACTACCCAATAAAGAG
> 4212833
CCCTTCGGTCCCTTATAAATTTTATCTGCGATTTGAATGGCTTCTGGTCCGCTCAACCGTACAATCGCAATCGCGCCTTCT
> 4212960
CTCTTTACTTATACTTCATCTATATAAAAAAATTTTTATTATGCCAAAACTAAAAGATAACATAGTTTGGTTCGAAGTGGA
> 4213403
TTTCGTTTTCAAAACCTGGTCAGCAAGCTTGATGGCCAGCTGGCTCAGTGTTTCTTTTCTTTTCAAACGATAGTTTTCTGC
> 4212852
TTTTATCTGCGATTTGAATGGCTTCTGGTCCGCTCAACCGTACAATCGCAATCGCGCCTTCTCCCATCGGTGTGGAAATTG
> 4212800
ATCGTATGTGATTCGACCGAGCTGAGTGTTTTCCCCTTCGGTCCCTTATAAATTTTATCTGCGATTTGAATGGCTTCTGGT
> 4212662
TTCACAGTCACAATTCCCCCGTGACAGTTAATCTCGATGACATCTTCTCGTGTAAAAGTTCTCGGCGCTTTTAACACTGAT
> 4213535
TGTCAAAGTTTCAAGGGCGTTTAAAGTTTGTCCTCTTTTCCCAATCAACAATGCTGCCTTTTCACCTGTTATATGATATCT
> 4212947
ATGTTGTTCACCTCTCTTTACTTATACTTCATCTATATAAAAAAATTTTTATTATGCCAAAACTAAAAGATAACATAGTTT
> 4212574
GATTCGGCCGTTTAAAAACGCACGTTTCGTAAATTCACCAGGCTCTGCCAGTCTCGCTCCCTCTCTCAATGCAAGCTGAAG
> 4213326
TGGTTTGCATATCCAGAAAGAGTATCGTGAATAATTTTTCTTTCGCTGGACGGCATGGGCTCAAGCTGGATGGATTTTTTC
> 4213458
TTTCTTTTCAAACGATAGTTTTCTGCATCCACCGTCACATTTTTATATTGGCCTGGATAACGGTTAAGGGCAAGCTGTGTC
> 4212655
CACTTGGTTCACAGTCACAATTCCCCCGTGACAGTTAATCTCGATGACATCTTCTCGTGTAAAAGTTCTCGGCGCTTTTAA
> 4213364
TCTTTCGCTGGACGGCATGGGCTCAAGCTGGATGGATTTTTTCGTTTTCAAAACCTGGTCAGCAAGCTTGATGGCCAGCTG
> 4213547
AAGGGCGTTTAAAGTTTGTCCTCTTTTCCCAATCAACAATGCTGCCTTTTCACCTGTTATATGATATCTCACTGTCTTTTT
> 4212600
TCGTAAATTCACCAGGCTCTGCCAGTCTCGCTCCCTCTCTCAATGCAAGCTGAAGCACTTGGTTCACAGTCACAATTCCCC
> 4213354
GAATAATTTTTCTTTCGCTGGACGGCATGGGCTCAAGCTGGATGGATTTTTTCGTTTTCAAAACCTGGTCAGCAAGCTTGA
> 4213222
AACCGAAATCCAATTTTTATCGGACTTCGGTTTTATGCTATCTTTTATGGGAAATAACGAGATGACGATTTTCGCCTTCAC
> 4213205
TTTTTCGGATACAAAAAAACCGAAATCCAATTTTTATCGGACTTCGGTTTTATGCTATCTTTTATGGGAAATAACGAGATG
> 4212701
ACATCTTCTCGTGTAAAAGTTCTCGGCGCTTTTAACACTGATACCATTACTTCCTCAACGACACGATCCGAAGGTCTGTCT
> 4212646
AAGCTGAAGCACTTGGTTCACAGTCACAATTCCCCCGTGACAGTTAATCTCGATGACATCTTCTCGTGTAAAAGTTCTCGG
> 4213181
CTTGATATTACTAGGAAAAGTAGATTTTTCGGATACAAAAAAACCGAAATCCAATTTTTATCGGACTTCGGTTTTATGCTA
> 4213297
CTTCACCCATTGAATATGTTTTGATCTGGTGGTTTGCATATCCAGAAAGAGTATCGTGAATAATTTTTCTTTCGCTGGACG
> 4212318
TCCTCAGCAGCGTCTCAATTTCCTTTTTCACGGCGGTTGCCTTTTCGACTAAAATCTGATGCGTCATTTCCTCTACATCAT
> 4212343
TTTCACGGCGGTTGCCTTTTCGACTAAAATCTGATGCGTCATTTCCTCTACATCATCATACTCCGGATAATCAATATTCAC
> 4212245
GATTTTCCTACGTTTGGCCGGCCGATAATGACGGTAGAAAGACCTTCACGCAAGATTTTTCCTTGCTCAGAAGTCCTCAGC
> 4212322
CAGCAGCGTCTCAATTTCCTTTTTCACGGCGGTTGCCTTTTCGACTAAAATCTGATGCGTCATTTCCTCTACATCATCATA
> 4211094
ACTGCTTTCGCACGATAATGTGCGCCTGTTTGTGTAATAACGCCTCGGCATTCGCCGTCTTCAACGATCAGCCGCTCCACA
> 4211232
TGATATTGGAATTTGTCTGCTTGCGCACGCAATGCACGAACCGCAGGACCTTTTCCTGTATTCAGCATTCTCATTTGAATA
> 4211674
TTGCACCATGTCGATCGGGACATCCTGTTCGATGCCGCTAAGCGCATCTTCAATGGCGCGTTTTGCTTGCTGTAAAATAGT
> 4211498
ATGCCCGGCGCCAATCACAATCACATCGTATTGGCCTGCTTCATACCCCATGATTCTAGTTCCTCCTTTAATTATTTTCCT
> 4211922
TCTTCGGCTCAAGGTCAGTCTTATTCAAAATCACGATAACATCCATGCCCTCAACGGCTTCAAAAAGCTTCACGTCTTCTT
> 4211941
CTTATTCAAAATCACGATAACATCCATGCCCTCAACGGCTTCAAAAAGCTTCACGTCTTCTTCAGAAAGCTCTTCACTATA
> 4211351
CGCGTCAATTTCGCGGACGACAATCCCTTTTGCGGGGCCGCCGACAGACGGATTACATGGCATAAATGCAACCATATCTAG
> 4211810
TAGAACAGTGATTGAATCGCTTCTTCCAGATCATTGATGCCTTCCTCTTTTAAAAGAGATGTCGTAACAACTGGACGTCCA
> 4211392
CGACAGACGGATTACATGGCATAAATGCAACCATATCTAGGTTGATGGTCAAGACAAGCGTTTTGGCGCCTTGGCGTGCAG
> 4211521
CATCGTATTGGCCTGCTTCATACCCCATGATTCTAGTTCCTCCTTTAATTATTTTCCTAAACAGAATTGAGAAAAGAGCTG
> 4212035
AAAATCAGGTCCGCTTCCTTTAGGACCTGGCGAGAACGTTCAACACCGATTCGCTCAACAATATCCTCTGTTTCACGAATA
> 4211572
TTTTCCTAAACAGAATTGAGAAAAGAGCTGATCAATTAAGCTTTCGTGGACAGAATCTCCAATGATTTCCCCTAAAAGCTC
> 4211363
GCGGACGACAATCCCTTTTGCGGGGCCGCCGACAGACGGATTACATGGCATAAATGCAACCATATCTAGGTTGATGGTCAA
> 4211679
CCATGTCGATCGGGACATCCTGTTCGATGCCGCTAAGCGCATCTTCAATGGCGCGTTTTGCTTGCTGTAAAATAGTGATGT
> 4211329
TTCTTCCCATTTCTCCGCCGAGCGCGTCAATTTCGCGGACGACAATCCCTTTTGCGGGGCCGCCGACAGACGGATTACATG
> 4211216
ATTTTTCATTTCGTGCTGATATTGGAATTTGTCTGCTTGCGCACGCAATGCACGAACCGCAGGACCTTTTCCTGTATTCAG
> 4211964
CCATGCCCTCAACGGCTTCAAAAAGCTTCACGTCTTCTTCAGAAAGCTCTTCACTATAATTAAGCACAAGTAAAATCAGGT
> 4211794
TTCAATGGCACCCGTGTAGAACAGTGATTGAATCGCTTCTTCCAGATCATTGATGCCTTCCTCTTTTAAAAGAGATGTCGT
> 4211274
GCAGGACCTTTTCCTGTATTCAGCATTCTCATTTGAATATGTGTTTTATCGATGTTTCTTCCCATTTCTCCGCCGAGCGCG
> 4212026
AGCACAAGTAAAATCAGGTCCGCTTCCTTTAGGACCTGGCGAGAACGTTCAACACCGATTCGCTCAACAATATCCTCTGTT
> 4211946
TCAAAATCACGATAACATCCATGCCCTCAACGGCTTCAAAAAGCTTCACGTCTTCTTCAGAAAGCTCTTCACTATAATTAA
> 4211651
TCCCAGCATCTTGTAAGGTCAATTTGCACCATGTCGATCGGGACATCCTGTTCGATGCCGCTAAGCGCATCTTCAATGGCG
> 4210957
AACGAACAAGGTCAAAACCGAGTTCCTCCAAATGCTCAGAAAGCTTAATAGAAGGCTGCTGGTTATTCGGGCCGCTTGAGT
> 4211007
GAAGGCTGCTGGTTATTCGGGCCGCTTGAGTAAGACAGATCGCCAAGAATGATACGTCCTCTTAAATATGTCCCTGTCGTC
> 4210825
AAGGGAGCTGATCTGTGATATATTCCACTGTTTCATATGAGAAAGCGCGAGGCACATCGTCACCAGGCTGAATTTCCGTTT
> 4210863
GAGAAAGCGCGAGGCACATCGTCACCAGGCTGAATTTCCGTTTTGCTGTAATCAATCGTGTCGCTTTTAACGCGAGGCGGC
> 4210958
ACGAACAAGGTCAAAACCGAGTTCCTCCAAATGCTCAGAAAGCTTAATAGAAGGCTGCTGGTTATTCGGGCCGCTTGAGTA
> 4210391
CATAATCCCTTGTCCCGCAGCTTCTTCATAACCGGATGTTCCGTTAATTTGGCCTGCAGTATAAAGGTTTGTGATTTTTTT
> 4210709
AATGGATGGGCAGTATCTTGGGCCCGTACCTTTGATCATACCGGAATACATCGGTGAACGGTGCAGGTTGCTGTCAATAAT
> 4209054
GGATATTCTCAAGTTCTCCTCCAAGCGTCGTGATTGCTTTTTTGCCTGCATTCAGTTCTTCTTCAGCTGATGCGGCTTTTA
> 4209672
ATCTTCGCAATGCGTCCCTGCTCTAAATACACCAATAGAATTGAAATGTCCGCCGGGTTTACACCGGAAATGCGGGAAGCC
> 4210610
AGATAAACCTTGGACATAGACTTCCTGTGTATTTCTGCCTTCCGGCTCAAGGAAGATTTGGTGACGCGGTTTATCATTAAA
> 4209889
ATTTTTCAATATATCCTTCATATTTCACTTGGATTTCTACTTGTTCTGCCACGTCTTGAGGAACCGGCACTTCTGGCGGCG
> 4210698
ACTTTGTCTTCAATGGATGGGCAGTATCTTGGGCCCGTACCTTTGATCATACCGGAATACATCGGTGAACGGTGCAGGTTG
> 4210536
CTCATCATTTGCACGTTTTCAAGTCCAGGAATCGTTGCAAGCATTCTTTGCTGTACGTCTTCTGGAAGACTTGTAGATAAA
> 4209881
CTGAAGAGATTTTTCAATATATCCTTCATATTTCACTTGGATTTCTACTTGTTCTGCCACGTCTTGAGGAACCGGCACTTC
> 4209160
CACCAGAGGCAAGCAAAGCTCACTCAAAACAGATAATCTCGCAACTGCGCGCGCCGTCACAATATCATAGCTTTCACGCAC
> 4209500
ACTTCTTTTTTCTCTGTTATTGAAGTCAGATTGATTTTTTCGTTCCATTCAACCAGCATGTCGTAATACAGCTCAAATTGC
> 4209051
AATGGATATTCTCAAGTTCTCCTCCAAGCGTCGTGATTGCTTTTTTGCCTGCATTCAGTTCTTCTTCAGCTGATGCGGCTT
> 4209617
GCCAAACCAGAAGTGAATTCTTCAATATTCATGCCGTCATCCTTTCTACTCGGCTATCTTCGCAATGCGTCCCTGCTCTAA
> 4209912
TTCACTTGGATTTCTACTTGTTCTGCCACGTCTTGAGGAACCGGCACTTCTGGCGGCGCCAGTTTTGTGACTGTTTCATAG
> 4209303
AAGCTTCAGACAACTTTTCTAAAAACGTAATCCGTTTGTTTAGTGAATCCACGATTGTGACATGGAGGTGCGGAAAGCATA
> 4209767
AGGCCGTACATTTTTCAGTTTTTGACGCGCCTCGGTCGCAATCCCCTTAATTGCGTCATAATCAATTCGGTCTGGAATTTT
> 4208956
AGTTCCCGGTTTTCTTGGATACTTCTTAGGTGTATTTTTTATTTTGCGTATCACCATAATATTACGATCGCTTTCTTCAAT
> 4210584
TGCTGTACGTCTTCTGGAAGACTTGTAGATAAACCTTGGACATAGACTTCCTGTGTATTTCTGCCTTCCGGCTCAAGGAAG
> 4209831
ATTCGGTCTGGAATTTTTTTATTTTCCATCTTCTTCAGTTTTTCCACTTGCTGAAGAGATTTTTCAATATATCCTTCATAT
> 4210674
CGCGGTTTATCATTAAAACGGACAACTTTGTCTTCAATGGATGGGCAGTATCTTGGGCCCGTACCTTTGATCATACCGGAA
> 4210206
AGACGCAAATCAGCATTGTCATGGCGAAGCAGCAATCTGTATTCCGCACGTGATGTCAAAAGACGATATGGCTCATTGGTA
> 4210512
TCATACTCGATCGCATAGCCGGCTCTCATCATTTGCACGTTTTCAAGTCCAGGAATCGTTGCAAGCATTCTTTGCTGTACG
> 4209992
GTTCATTTCAGGACGTTTCATCAAGTCTGTGCCGCGAACTCCATCTTTCAATTCGCTTCCGCCAAGAGAACGGATATATTC
> 4209969
GCCAGTTTTGTGACTGTTTCATAGTTCATTTCAGGACGTTTCATCAAGTCTGTGCCGCGAACTCCATCTTTCAATTCGCTT
> 4209560
TCGTAATACAGCTCAAATTGCTCCAGCTGACGGGGAGAAAGGGAGATCCCTTTTTCCGCCAAACCAGAAGTGAATTCTTCA
> 4209884
AAGAGATTTTTCAATATATCCTTCATATTTCACTTGGATTTCTACTTGTTCTGCCACGTCTTGAGGAACCGGCACTTCTGG
> 4209744
CGGGAAGCCTGGGCAACAGACAAAGGCCGTACATTTTTCAGTTTTTGACGCGCCTCGGTCGCAATCCCCTTAATTGCGTCA
> 4209814
TAATTGCGTCATAATCAATTCGGTCTGGAATTTTTTTATTTTCCATCTTCTTCAGTTTTTCCACTTGCTGAAGAGATTTTT
> 4209776
ATTTTTCAGTTTTTGACGCGCCTCGGTCGCAATCCCCTTAATTGCGTCATAATCAATTCGGTCTGGAATTTTTTTATTTTC
> 4210572
GCAAGCATTCTTTGCTGTACGTCTTCTGGAAGACTTGTAGATAAACCTTGGACATAGACTTCCTGTGTATTTCTGCCTTCC
> 4210552
TTTCAAGTCCAGGAATCGTTGCAAGCATTCTTTGCTGTACGTCTTCTGGAAGACTTGTAGATAAACCTTGGACATAGACTT
> 4209526
CAGATTGATTTTTTCGTTCCATTCAACCAGCATGTCGTAATACAGCTCAAATTGCTCCAGCTGACGGGGAGAAAGGGAGAT
> 4209239
ACGTCTTTCCGTTGCCCGAACGTTTCAGCTCTGTCATGGCAGAATGTTGTATTCTCCAATTGCAAAGCTTCAGACAACTTT
> 4208951
TTAGGAGTTCCCGGTTTTCTTGGATACTTCTTAGGTGTATTTTTTATTTTGCGTATCACCATAATATTACGATCGCTTTCT
> 4209864
TTCAGTTTTTCCACTTGCTGAAGAGATTTTTCAATATATCCTTCATATTTCACTTGGATTTCTACTTGTTCTGCCACGTCT
> 4209931
GTTCTGCCACGTCTTGAGGAACCGGCACTTCTGGCGGCGCCAGTTTTGTGACTGTTTCATAGTTCATTTCAGGACGTTTCA
> 4210475
TTCAAGTGTCGGCCATAGCTGTGTCGGTACGATTGCATCATACTCGATCGCATAGCCGGCTCTCATCATTTGCACGTTTTC
> 4207077
GCTTGTCGCATTTCCCTGCGGATCAATATCTACCAGCAGAACCCTTTTCCCTATGTAAGCCAAACATGCCCCAAGGTTGAC
> 4207178
CCCCGCCTTTTTGGTTCGTAATTGCTATGATTTTTCCCACGATGTCACCTACTTTCACATGAACATGTACTATCTTGCTTC
> 4207088
TTCCCTGCGGATCAATATCTACCAGCAGAACCCTTTTCCCTATGTAAGCCAAACATGCCCCAAGGTTGACAGACGTCGTTG
> 4208208
TTGGAGCTCAGGCTGTTTCAGCGGAATCAGTGCTCTGGCATGGCGCTCGGTGATTTTCTTCTCCATAATCGCCTCTTGGAC
> 4206363
TTAGGGCGTAAATCGGCAATTTTAATTTCTTCAACTGTCTCTTCAGACAAATCTACCTGATTAAATAACGCATTAATCCCT
> 4206932
TCTCAGCCCCTGCAAGCTGAATCGTCGCAGGAATCACATCCAAGTTCTCTACTGTCGTTGCTTTAATAATATCTATTACAT
> 4206470
CCACTTCCTTTGCTAAATCTAAATATACTTCCGCACCTCTTGACCGCGGATCGTATAAAATGATGGGTTTTCCGTGACTCG
> 4206491
AATATACTTCCGCACCTCTTGACCGCGGATCGTATAAAATGATGGGTTTTCCGTGACTCGGTGCCTCACTCAGACGGACAT
> 4207350
ATGCTTTCTCTTATAAATTCTGCAATTTCTATGTTTTTTTGACTTAAAAAAGGAATTTCTTAAAGAAAAAAAGAAGAAGTC
> 4206796
GAGGCAGTAAGGGCATTAATCGTCAGCAAGCCCAATGACGGCGGACAATCAATGATAATATAATCATAATTTTGCTTTACT
> 4206861
ATAATTTTGCTTTACTGCTTCAAGCGCTCTCTTCAATCTCACTTCTCTTGATATTGTAGGAACCAGCTCGATCTCAGCCCC
> 4206840
ACAATCAATGATAATATAATCATAATTTTGCTTTACTGCTTCAAGCGCTCTCTTCAATCTCACTTCTCTTGATATTGTAGG
> 4208576
CTTCTTCTGTATGCCTAACAACAATCGGCTGAATAATGCCGTGTGTATGAATGGTCATTGCTAACTCTTTGATTTTTTCAT
> 4207629
GAGCTTTATTGACCTAAAATATGTATTGAAGGAACACCATCTGATCATTAAAGCCGGATTGATCAAACATCAAATTCCTTA
> 4206630
CACTTGAATGCCAAGGTTTGTCCGGGCATCAAGCATTGTCAGCAATACACCTTCAATCATTAAATCAGTATTCAAATGCTT
> 4206362
ATTAGGGCGTAAATCGGCAATTTTAATTTCTTCAACTGTCTCTTCAGACAAATCTACCTGATTAAATAACGCATTAATCCC
> 4207280
AAGCGTTTCATTTTTTTCATCATTTTGTTCCGAATCAGAAGGGAAATAATTGAAAATTCAAGCACGCTTTATGCTTTCTCT
> 4207957
TATTTTGGTATGCGAATCGTTAATTGAATATATTCTTCAAATTCTTCTTCTTCCGTATTCAATTTTACACCGCTGTCTTCC
> 4207802
GGGGATGGGGACATGCAGTAATTTCACCGCAAAAATCTGAAGAATTTATCCACAAGCTCAAAGAAAAGAATTCTAATATAA
> 4207192
TTCGTAATTGCTATGATTTTTCCCACGATGTCACCTACTTTCACATGAACATGTACTATCTTGCTTCTATTCTATCAAAAA
> 4207258
CTATTCTATCAAAAAAAGATTAAAGCGTTTCATTTTTTTCATCATTTTGTTCCGAATCAGAAGGGAAATAATTGAAAATTC
> 4208551
CCTGCAATGAGTTCGTATTGGCCTTCTTCTTCTGTATGCCTAACAACAATCGGCTGAATAATGCCGTGTGTATGAATGGTC
> 4206646
TTTGTCCGGGCATCAAGCATTGTCAGCAATACACCTTCAATCATTAAATCAGTATTCAAATGCTTTTGCACAAGACGTACT
> 4206349
TTGGCTGATAAGGATTAGGGCGTAAATCGGCAATTTTAATTTCTTCAACTGTCTCTTCAGACAAATCTACCTGATTAAATA
> 4206521
CGTATAAAATGATGGGTTTTCCGTGACTCGGTGCCTCACTCAGACGGACATTACGCGGAATAACTGTCTTATATACTTTAT
> 4206341
GTGTTTTCTTGGCTGATAAGGATTAGGGCGTAAATCGGCAATTTTAATTTCTTCAACTGTCTCTTCAGACAAATCTACCTG
> 4206881
CAAGCGCTCTCTTCAATCTCACTTCTCTTGATATTGTAGGAACCAGCTCGATCTCAGCCCCTGCAAGCTGAATCGTCGCAG
> 4208187
AATCTCTGTGAGCAGTGTGACTTGGAGCTCAGGCTGTTTCAGCGGAATCAGTGCTCTGGCATGGCGCTCGGTGATTTTCTT
> 4207269
AAAAAAGATTAAAGCGTTTCATTTTTTTCATCATTTTGTTCCGAATCAGAAGGGAAATAATTGAAAATTCAAGCACGCTTT
> 4207100
CAATATCTACCAGCAGAACCCTTTTCCCTATGTAAGCCAAACATGCCCCAAGGTTGACAGACGTCGTTGTTTTGCCGACCC
> 4207108
ACCAGCAGAACCCTTTTCCCTATGTAAGCCAAACATGCCCCAAGGTTGACAGACGTCGTTGTTTTGCCGACCCCGCCTTTT
> 4208045
ATAGTGACTGGCGAATCGTGTTCATCGCAATTCTTGTATCTCTGCTGAATGCTTTGCGTCTCGGCTTTGGCTTTCTCTGGC
> 4206569
CATTACGCGGAATAACTGTCTTATATACTTTATCCCTAAAATACTTTTTAACCTCTTCAATCACTTGAATGCCAAGGTTTG
> 4207161
CGTCGTTGTTTTGCCGACCCCGCCTTTTTGGTTCGTAATTGCTATGATTTTTCCCACGATGTCACCTACTTTCACATGAAC
> 4207136
CCAAACATGCCCCAAGGTTGACAGACGTCGTTGTTTTGCCGACCCCGCCTTTTTGGTTCGTAATTGCTATGATTTTTCCCA
> 4206797
AGGCAGTAAGGGCATTAATCGTCAGCAAGCCCAATGACGGCGGACAATCAATGATAATATAATCATAATTTTGCTTTACTG
> 4208081
TATCTCTGCTGAATGCTTTGCGTCTCGGCTTTGGCTTTCTCTGGCCTTGCTCCAGCATTTTCACCACGCGGTCTTCTGTCT
> 4207310
CGAATCAGAAGGGAAATAATTGAAAATTCAAGCACGCTTTATGCTTTCTCTTATAAATTCTGCAATTTCTATGTTTTTTTG
> 4208400
ATAAGCATGCGCTTCCTCAATAGAAGACAGTTCTTCCCGCTGCAAGTTTTCGATTAACGCCACAGAAGCGGTTTCCGTGTC
> 4206555
CTCACTCAGACGGACATTACGCGGAATAACTGTCTTATATACTTTATCCCTAAAATACTTTTTAACCTCTTCAATCACTTG
> 4206333
TCATCAAAGTGTTTTCTTGGCTGATAAGGATTAGGGCGTAAATCGGCAATTTTAATTTCTTCAACTGTCTCTTCAGACAAA
> 4208385
CTCAAGCAGCCTAGCATAAGCATGCGCTTCCTCAATAGAAGACAGTTCTTCCCGCTGCAAGTTTTCGATTAACGCCACAGA
> 4206480
TGCTAAATCTAAATATACTTCCGCACCTCTTGACCGCGGATCGTATAAAATGATGGGTTTTCCGTGACTCGGTGCCTCACT
> 4207397
AAAAGGAATTTCTTAAAGAAAAAAAGAAGAAGTCACAGTACAGAACGTGGAAACAGGATGGTGAGAAAATGGTTTATCAAA
> 4208349
GCGCTGTGCGAGTGCCTCCTGTGTTAAATCATGCAGCTCAAGCAGCCTAGCATAAGCATGCGCTTCCTCAATAGAAGACAG
> 4208448
TTCGATTAACGCCACAGAAGCGGTTTCCGTGTCGGAAAAATCCTTAATAATTGCCGGAATCTTTTCCCACTCAAGCGATTG
> 4208294
GAGGCAGCTTTAATAACCGAAGCTTATTCGCGATTGTAGACTGCCCTTTTCCTAAGCGCTGTGCGAGTGCCTCCTGTGTTA
> 4207147
CCAAGGTTGACAGACGTCGTTGTTTTGCCGACCCCGCCTTTTTGGTTCGTAATTGCTATGATTTTTCCCACGATGTCACCT
> 4198641
CCTTGCTCTTTACATATCAGCTTACTCACCGCTTACGTATGGAAGTAAAGCCATTTGACGTGCGCGTTTGATCGCTGCAGT
> 4198492
CCTGAAGACATATAATATCTGCATCCTCTTCTTTCAAATAAGAGAGGAAATCCATTTTTCTCATCACAGCCCGCAGGCCGT
> 4198264
TTCTGGAATTGGGCGTGTAAACAGTCATCACAAACACGTTTTCAAATTCCAGCGTAATCACTCTGCCTTCTTGGTCATGCT
> 4199368
AGCAAGAGTAAACGTAGCAACAGCCGCACCGTTTGGCGTATAACGAAGCTCTGGGTCTTTTGTCAGTCTTCCGACTAATAC
> 4198563
CGCAGGCCGTTTACATTCCATGAAATCAACTTCATGTTTCATCCTCCCCCCTATAAAAAAGAGCAAGAACCCGAAGGTCCT
> 4199056
AAATGGATTATCATTTTGGCCTCCGCCAAAGTACTGGCCTCCGCCGCTGTTTCCTTCGTTGTATCCACCTGAACCAGAACC
> 4199446
TACAACTCGGTTAAGCATAAGAAAGACCACCTTTTACCATTATATATTTCAAAATTGCTTATTCTTCTTCTTTAACAACAA
> 4199582
CGCAGCGTCAGATTGAACGTTTACGATTTGGTAGAAACCGTCGCGGAAATCGTTGATTTCGTAAGCAAGACGACGTTTACC
> 4198359
CCGTAGATGACCTGCAGCGGTTCTTGCTTAGAAAAAACAGCTGTGCCGGAATATCCTTTTTTCACTGCATAATTCCAGTAC
> 4199144
TTTTTCGGCTCAAGAAATTGAACACTTTCAGCTTGGACCTCTGTCACGAAGACACGCTGTCCTTGCTGGTTTTCATAGTTT
> 4198324
CTCTGCCTTCTTGGTCATGCTCTTCTACTCCGATACCGTAGATGACCTGCAGCGGTTCTTGCTTAGAAAAAACAGCTGTGC
> 4199595
TGAACGTTTACGATTTGGTAGAAACCGTCGCGGAAATCGTTGATTTCGTAAGCAAGACGACGTTTACCCCAATCCTTTGTT
> 4199611
GGTAGAAACCGTCGCGGAAATCGTTGATTTCGTAAGCAAGACGACGTTTACCCCAATCCTTTGTTCCAGTGATCTCCGCAC
> 4198339
CATGCTCTTCTACTCCGATACCGTAGATGACCTGCAGCGGTTCTTGCTTAGAAAAAACAGCTGTGCCGGAATATCCTTTTT
> 4198564
GCAGGCCGTTTACATTCCATGAAATCAACTTCATGTTTCATCCTCCCCCCTATAAAAAAGAGCAAGAACCCGAAGGTCCTT
> 4198284
ACAGTCATCACAAACACGTTTTCAAATTCCAGCGTAATCACTCTGCCTTCTTGGTCATGCTCTTCTACTCCGATACCGTAG
> 4198562
CCGCAGGCCGTTTACATTCCATGAAATCAACTTCATGTTTCATCCTCCCCCCTATAAAAAAGAGCAAGAACCCGAAGGTCC
> 4198648
CTTTACATATCAGCTTACTCACCGCTTACGTATGGAAGTAAAGCCATTTGACGTGCGCGTTTGATCGCTGCAGTCAATTTA
> 4199605
CGATTTGGTAGAAACCGTCGCGGAAATCGTTGATTTCGTAAGCAAGACGACGTTTACCCCAATCCTTTGTTCCAGTGATCT
> 4199206
TTGCTGGTTTTCATAGTTTCTTGTTTGTAAACGGCCATCTACGCCTGCAAGGCTTCCTTTTTTCAAGAAGTTTGCAACGTT
> 4198939
ATCACATTAGAATGGAAGATCATCATCCGAGATGTCAATCGGTTTGCCGTCGTTGGCAAATGGGTCATCATTAAAGCTGTT
> 4199376
TAAACGTAGCAACAGCCGCACCGTTTGGCGTATAACGAAGCTCTGGGTCTTTTGTCAGTCTTCCGACTAATACAACTCGGT
> 4199247
CGCCTGCAAGGCTTCCTTTTTTCAAGAAGTTTGCAACGTTTTCGGCTTGTCTTCTCCAAGTGACACAATTAATGAAATCGG
> 4198626
CAAGAACCCGAAGGTCCTTGCTCTTTACATATCAGCTTACTCACCGCTTACGTATGGAAGTAAAGCCATTTGACGTGCGCG
> 4198480
GTATCTTCGTTTCCTGAAGACATATAATATCTGCATCCTCTTCTTTCAAATAAGAGAGGAAATCCATTTTTCTCATCACAG
> 4199660
ACCCCAATCCTTTGTTCCAGTGATCTCCGCACCGTTAGAAGTCAGAACGTTGTTGAAACGCTCGATAACTGCTTTTTTAGA
> 4198526
CAAATAAGAGAGGAAATCCATTTTTCTCATCACAGCCCGCAGGCCGTTTACATTCCATGAAATCAACTTCATGTTTCATCC
> 4199571
TCTTGAACTGCCGCAGCGTCAGATTGAACGTTTACGATTTGGTAGAAACCGTCGCGGAAATCGTTGATTTCGTAAGCAAGA
> 4199204
CCTTGCTGGTTTTCATAGTTTCTTGTTTGTAAACGGCCATCTACGCCTGCAAGGCTTCCTTTTTTCAAGAAGTTTGCAACG
> 4197386
AAAATGCTGTCCCAATGATTGGCGCGGGAAGTAATGATGAGACCGTCTATTTTCTTCGTTCTTAACAGCTCTAAATATTTG
> 4197682
TCTCTTTTCTTCAGATACATACGGATGATGATTCAATACACGCGAGACAGTCGAAACAGATACATTTGCCAGTCTTGCGAT
> 4197364
CGGCCCATATTCCTGATAAGCTAAAATGCTGTCCCAATGATTGGCGCGGGAAGTAATGATGAGACCGTCTATTTTCTTCGT
> 4196774
TATGTTCAATCTGCATTTCTTCCTCCTCCTTCGCCTTCAATGAAGTTATAAGGTATGAAATGCATTTCAGTTCAAGCTTTT
> 4197876
GAACCCATGACGTCCGCTGATATGCTGGCATCTTCAATCTGTTCCTTAAGGCTTTCAGAAACAACAAAATAATCAATCCGC
> 4196816
AAGTTATAAGGTATGAAATGCATTTCAGTTCAAGCTTTTTTCTTAAATTTATGCTGAATTTTGATATCAGCGGGTTCATCC
> 4196836
CATTTCAGTTCAAGCTTTTTTCTTAAATTTATGCTGAATTTTGATATCAGCGGGTTCATCCTGCAAAAATAGAGAAAATGC
> 4196790
TTCTTCCTCCTCCTTCGCCTTCAATGAAGTTATAAGGTATGAAATGCATTTCAGTTCAAGCTTTTTTCTTAAATTTATGCT
> 4197697
TACATACGGATGATGATTCAATACACGCGAGACAGTCGAAACAGATACATTTGCCAGTCTTGCGATCTCTTTTATATTTGC
> 4197920
CTTAAGGCTTTCAGAAACAACAAAATAATCAATCCGCCATCCAATATTTCTGTCCCGGGCGCCGGCACGATACGACCACCA
> 4196860
AAATTTATGCTGAATTTTGATATCAGCGGGTTCATCCTGCAAAAATAGAGAAAATGCTGCGATGCCGAGCTGCTCAAGATT
> 4197535
GGTGATTCCGTTAACGATTTTATCAAAGCAGGGATGATCGCTATAAGGCAGAATCACACCGACCGTATGGGTTTTCCCGCG
> 4197341
CCGGTATCCTCACAAGCGATGACCGGCCCATATTCCTGATAAGCTAAAATGCTGTCCCAATGATTGGCGCGGGAAGTAATG
> 4197320
GCACAAGGGACATCAATGTCTCCGGTATCCTCACAAGCGATGACCGGCCCATATTCCTGATAAGCTAAAATGCTGTCCCAA
> 4197831
CTATCTCATCATATATTGATGATAAGTTCAACAGGACAATGGTCGGAACCCATGACGTCCGCTGATATGCTGGCATCTTCA
> 4197783
CTTTCTCCTTTTCATATAAAAAAAGCAGTAAGTGTAAAATCCTTACTGCTATCTCATCATATATTGATGATAAGTTCAACA
> 4197042
CAGCTGCCACTTCATCACTATTTGCATAAATAGCAGTCGGAACCCGCCCGCTCATATAAAAATGTTCAGCTGCCAGCTCAC
> 4197334
AATGTCTCCGGTATCCTCACAAGCGATGACCGGCCCATATTCCTGATAAGCTAAAATGCTGTCCCAATGATTGGCGCGGGA
> 4197132
TATCGTTGCATCCGGACAGCATATGGCGGTCTTCCAACCTTCCGCAGACAGCTTTATAGGCCGCAGCTTTATCAGCCGTGC
> 4197427
ACCGTCTATTTTCTTCGTTCTTAACAGCTCTAAATATTTGATTTCAATATCGGGGTTATAATTGGTGGGGAGAAGGGTCGT
> 4197757
TGCGATCTCTTTTATATTTGCCATCTCTTTCTCCTTTTCATATAAAAAAAGCAGTAAGTGTAAAATCCTTACTGCTATCTC
> 4197428
CCGTCTATTTTCTTCGTTCTTAACAGCTCTAAATATTTGATTTCAATATCGGGGTTATAATTGGTGGGGAGAAGGGTCGTT
> 4197163
TTCCAACCTTCCGCAGACAGCTTTATAGGCCGCAGCTTTATCAGCCGTGCTCGGGCTCCTATCAGCTTCTCTGACACACGT
> 4197414
AAGTAATGATGAGACCGTCTATTTTCTTCGTTCTTAACAGCTCTAAATATTTGATTTCAATATCGGGGTTATAATTGGTGG
> 4196977
AGAAGTATTTCCCTCGCCTATGATTTCAACATCCCAATTATTCTTTTTGGCAAATAGATGAATTCCAGCTGCCACTTCATC
> 4197591
CACCGACCGTATGGGTTTTCCCGCGAATGAGATCGATTGCGGTTCGATTTGGTGTATAATCCAATTCCTTCATGACTTGAT
> 4196248
CTTCGTCCGCACTGCATCATCTTCCGGTGTTTCGTTGTATTGTCTAATCAGCTGTCTCGCATGCTTGCGTTCTAGTAATAG
> 4196452
ACGCTTTCATAGTAGCCGTCTCCTGTTGTCCTCGGGCCGTTTACTACTGCGAAACCATCCGCCTTCAATCGATCAGTCAGT
> 4196046
GAGGATGACCGGCCGTGTAGATATGTACACCTGGCGCAATCAAACAATGACAGCCGATACGCACCTCACACACATCTAAAA
> 4195847
TTCAAAATCCTTGCGGGGTTTCCGCCTACAACAGTATTAGCGGGTACATCCTTAGTGACAACAGATCCAGAAGCAATCACT
> 4195970
CCTCCAATCCAAACTTGATCTCCAATTGTCACAGGCTTACCGAACTCCTTCCCGGATTTCCTTTCGATCGGATCAAGAGGA
> 4195863
GGTTTCCGCCTACAACAGTATTAGCGGGTACATCCTTAGTGACAACAGATCCAGAAGCAATCACTGCGTTATCACCGATTG
> 4196494
ACTACTGCGAAACCATCCGCCTTCAATCGATCAGTCAGTTCGTCAACTTTCTCCCGGCTCCCAACGGAAAAGGCAATATGT
> 4196117
ACATCTAAAATGACACAGTCAAAATTAACAAATGTATGATCTCCGATATGAATGTGATAGCCATAATCACAGCGGAATGTC
> 4196404
AGATGTCAGATTGTAATCTCGATCAAATTTCCTTCATCATCCTCAATCACGCTTTCATAGTAGCCGTCTCCTGTTGTCCTC
> 4196355
CTCCGGCTGCCATTTTTTCTTTTTCTGTCCTCAGCATTTAAGTCACTCCAGATGTCAGATTGTAATCTCGATCAAATTTCC
> 4196091
AATGACAGCCGATACGCACCTCACACACATCTAAAATGACACAGTCAAAATTAACAAATGTATGATCTCCGATATGAATGT
> 4195916
GAAGCAATCACTGCGTTATCACCGATTGTCACTCCCGGGTTAATCACCGCCCGGCCTCCAATCCAAACTTGATCTCCAATT
> 4196061
TGTAGATATGTACACCTGGCGCAATCAAACAATGACAGCCGATACGCACCTCACACACATCTAAAATGACACAGTCAAAAT
> 4195939
GATTGTCACTCCCGGGTTAATCACCGCCCGGCCTCCAATCCAAACTTGATCTCCAATTGTCACAGGCTTACCGAACTCCTT
> 4195987
ATCTCCAATTGTCACAGGCTTACCGAACTCCTTCCCGGATTTCCTTTCGATCGGATCAAGAGGATGACCGGCCGTGTAGAT
> 4195924
CACTGCGTTATCACCGATTGTCACTCCCGGGTTAATCACCGCCCGGCCTCCAATCCAAACTTGATCTCCAATTGTCACAGG
> 4196312
TTGCGTTCTAGTAATAGTTGTTGATCTTCCGAATTGTATAATTCTCCGGCTGCCATTTTTTCTTTTTCTGTCCTCAGCATT
> 4195142
AGGTTGAAAAGGAGAAAGGCCCGCTTCCGGCAGCATCCCAGCCTAAAGTAAGCGAAACTGTTAAGCAGAATGCAGGTTACG
> 4195114
GATGCGATCCTCACCCGAATTGAAGAACAGGTTGAAAAGGAGAAAGGCCCGCTTCCGGCAGCATCCCAGCCTAAAGTAAGC
> 4195213
GCAGGTTACGCAGGCTTATTGAAAGGCAGAAACCTCAAAATTACCATCGTATTATCTGCTGTATGGATTTTTGAAACGTTT
> 4195283
TTGAAACGTTTGGGTTTTACGGATTTGCTTCATGGGTTCCAAGCCTGCTAAAAAGCAATGGCGTAACCATGGAAAATACAT
> 4195094
GCGGGGAATATGCGAAAGCCGATGCGATCCTCACCCGAATTGAAGAACAGGTTGAAAAGGAGAAAGGCCCGCTTCCGGCAG
> 4195582
GCCTATACATCTGAACCTTATCCGACTGAATACCGCTCGTCTGGCAGCGGTTTAGCCTATGGTCTTGGCCGTTTTTCAAAC
> 4195415
GCTCCATGATTTCCGAAAGATTTCAAAGAAAATGGATTTTAGCTGCGAGTGCGTTTCTGACGGCCATCGCCGGGCTCTTAT
> 4195244
ACCTCAAAATTACCATCGTATTATCTGCTGTATGGATTTTTGAAACGTTTGGGTTTTACGGATTTGCTTCATGGGTTCCAA
> 4195400
TTGGCGCACTGCTCGGCTCCATGATTTCCGAAAGATTTCAAAGAAAATGGATTTTAGCTGCGAGTGCGTTTCTGACGGCCA
> 4195584
CTATACATCTGAACCTTATCCGACTGAATACCGCTCGTCTGGCAGCGGTTTAGCCTATGGTCTTGGCCGTTTTTCAAACAT
> 4195340
ATGGCGTAACCATGGAAAATACATTATGGTATAACGTATTGCATTCCGTCGGCGCTCCACTTGGCGCACTGCTCGGCTCCA
> 4195363
TTATGGTATAACGTATTGCATTCCGTCGGCGCTCCACTTGGCGCACTGCTCGGCTCCATGATTTCCGAAAGATTTCAAAGA
> 4193898
CAAAGGAAATTCTCCGCCAATTCATCTTTGAATTTGGTGTTATCACCGTTCGGAAAGGCCGCTTCAAAATAAAGCGCACAG
> 4194375
TGAACCAAGATACTTATAATAGTCCCAAGAGGGGAATTTTCAGTCTTTTCTACTACTCAAAAGGGGGTTTTTTATGAATAC
> 4194425
TACTACTCAAAAGGGGGTTTTTTATGAATACGATCTTCAAACAAAAGAATACACATCCTTTCTCAAACGCAGCGAATCGTT
> 4193729
CTGAAAAATAGTTCCTCAGCTGATGTCTGAATCGGAACCAAAATGAGGGCAGCCGCTAGCAGCCAGATAAATCGTGATGCA
> 4194126
TATTCCCTAATACATATAACCCTACCATCACCAAAAAAGCGAAAAAATATCTCCACAACGTATTGTTTCCTTCTATAGGAC
> 4194095
ACCGTGAACAATATAGCGAAAAGGTAAGCTATATTCCCTAATACATATAACCCTACCATCACCAAAAAAGCGAAAAAATAT
> 4194611
CGGCACTGATCGAGCATTGGGGCATCCCGCTTTCAACTATTGCTAACGTAACGGCCGCTTCGTTTTTAGGCATGTTTTTAG
> 4193871
TCATTAGCAAGAAATAAGCAATAAAACCAAAGGAAATTCTCCGCCAATTCATCTTTGAATTTGGTGTTATCACCGTTCGGA
> 4193493
TACACAAAAACATATTATTCGCGGCATGGGCGCCAAGTGATATTTCGATGCTCCCAGTTTTAATCGTGTAATACGTCCACA
> 4193666
ACAATCAGTGTCAAAAATAGAGGATTTTTCGTCAATCTCCCGAAAGCTTGAAGCAAAAATCCCCTGAAAAATAGTTCCTCA
> 4194478
CATCCTTTCTCAAACGCAGCGAATCGTTTAGACCGCCTTCCGATTTCACGCGTTCATTTCCAAGTGTTAACCGCTCTCGGC
> 4193981
AGCCAAACTCCCGGAATGGCGAATAAATAAATCACATGGGACAAATAAAGATCTACGAGGGGATCACTCAGCACAGCTTCA
> 4194512
GCCTTCCGATTTCACGCGTTCATTTCCAAGTGTTAACCGCTCTCGGCATTGTTTATTTCTTTGATCTCGCAGATTTATTTA
> 4194123
CTATATTCCCTAATACATATAACCCTACCATCACCAAAAAAGCGAAAAAATATCTCCACAACGTATTGTTTCCTTCTATAG
> 4193618
TTGTTCATTTCTGGATTCGCAAAATGCAATACGCCAAACAATCCTCCGACAATCAGTGTCAAAAATAGAGGATTTTTCGTC
> 4193743
CTCAGCTGATGTCTGAATCGGAACCAAAATGAGGGCAGCCGCTAGCAGCCAGATAAATCGTGATGCATTAAACTCTTGCAT
> 4194018
GGGACAAATAAAGATCTACGAGGGGATCACTCAGCACAGCTTCATCCAAATCAAACGTGATATTGGGATTCACAATAACCG
> 4193727
CCCTGAAAAATAGTTCCTCAGCTGATGTCTGAATCGGAACCAAAATGAGGGCAGCCGCTAGCAGCCAGATAAATCGTGATG
> 4194234
CTCTTCCTTTCAATGAGAATATTACTATATATTTGCATAAATTGGTCTATGAATCTACTGTTTTGGAAATCTTTTAAGCAA
> 4193849
AAATCAATCAATTGTACGGCGATCATTAGCAAGAAATAAGCAATAAAACCAAAGGAAATTCTCCGCCAATTCATCTTTGAA
> 4194211
AAATGAATTCATTCCTTCTATGTCTCTTCCTTTCAATGAGAATATTACTATATATTTGCATAAATTGGTCTATGAATCTAC
> 4194451
AATACGATCTTCAAACAAAAGAATACACATCCTTTCTCAAACGCAGCGAATCGTTTAGACCGCCTTCCGATTTCACGCGTT
> 4193625
TTTCTGGATTCGCAAAATGCAATACGCCAAACAATCCTCCGACAATCAGTGTCAAAAATAGAGGATTTTTCGTCAATCTCC
> 4194172
ATATCTCCACAACGTATTGTTTCCTTCTATAGGACGGATAAATGAATTCATTCCTTCTATGTCTCTTCCTTTCAATGAGAA
> 4193545
CCCAGTTTTAATCGTGTAATACGTCCACACAAACCCAAATGTTAAGTACTCAATTCCTGCCCAGACAGCGCCATTGTTCAT
> 4189506
GTCTCCTTATTTACTCCAACACGCCCACAACCCTGTGGACTGGTTCCCGTGGGGAGAAGAAGCATTTGCAAAAGCAAAACG
> 4189542
GGACTGGTTCCCGTGGGGAGAAGAAGCATTTGCAAAAGCAAAACGCGAAAACAAGCCGGTTCTGGTCAGCATCGGTTATTC
> 4189677
AGATAACAGAAGCCATTTTAAACGATAATACTATTTGTTCAAACAATACAGTCTACCTTTTATTTCATTCATTTTCTAAAA
> 4189509
TCCTTATTTACTCCAACACGCCCACAACCCTGTGGACTGGTTCCCGTGGGGAGAAGAAGCATTTGCAAAAGCAAAACGCGA
> 4189362
TTATATTTTCACATCACAATTATCGATAAGCAGTCAGTTATTGTATTTGTTTAGGATAACTGTGGTAACCTGAATATAACC
> 4189541
TGGACTGGTTCCCGTGGGGAGAAGAAGCATTTGCAAAAGCAAAACGCGAAAACAAGCCGGTTCTGGTCAGCATCGGTTATT
> 4189367
TTTTCACATCACAATTATCGATAAGCAGTCAGTTATTGTATTTGTTTAGGATAACTGTGGTAACCTGAATATAACCAACTT
> 4189487
ATAGATTAATCGCTGAAAAGTCTCCTTATTTACTCCAACACGCCCACAACCCTGTGGACTGGTTCCCGTGGGGAGAAGAAG
> 4189342
TGGCAAAATGAAACATTAGTTTATATTTTCACATCACAATTATCGATAAGCAGTCAGTTATTGTATTTGTTTAGGATAACT
> 4187653
AGAACATGCTATTGATGCCATGTTTATTCATTTTACAAAAAAGGATCAACCTTGAATTACTTTCACAAGATTGATCCTTTC
> 4187928
CTGATAAAAAGCTCGTGAAATTAAGCAAACTCATTCCAGCGCCCGCTTCCTTTTCTTTCAAACTGCTAGACACAACTGTAG
> 4188718
TGGAATATAGCGCGCAACGACAACCATCACAAGAGCTGGGAATGCGGCTGCACCAATTCCTTGAATAAATCGGGCTAGAAT
> 4187808
CAAAAAGTATGAGCATATTGCTATACAAATAGGTAGAGTGATCAACGTCAATAGGCAGCAGCCTATGATCTAGGAAGCCGA
> 4187586
AAAAGCGAAACGCGAAAACAAGCCTGTTCTCGTATCTATTGGGTATAGCTAACGATGGCTAATCTAAAGAACATGCTATTG
> 4188048
AAATTACTATAATTGTCATGATCCATGGTGCTGCATCTATAAAAAAGGCAGCGATTAAAAAGCCGGAAGAAAGCAATGCAC
> 4187140
TATTGATGTAAAACAGAGGATAAATTTAAAAATGGTGAATACAAGAACATTTTCCTCTGGCGTTGTGCAAATCGTTTATCA
> 4187480
TACTAACAATAAACCCAATAGATTAATCGCTGAGAAATCTACTTATTTTACTTCAACATGCTCATAACCCTGTGGACTGGT
> 4188105
AAAAGCCGGAAGAAAGCAATGCACTTCCAATAGTTAGTACATACAAGGAACCTTTCCGATCAACAAGCAATCCCCCAATGT
> 4187682
ATTTTACAAAAAAGGATCAACCTTGAATTACTTTCACAAGATTGATCCTTTCACTCATTTAGCCATGTCTCCGCGAACGTT
> 4187474
AATGCCTACTAACAATAAACCCAATAGATTAATCGCTGAGAAATCTACTTATTTTACTTCAACATGCTCATAACCCTGTGG
> 4187237
TGTAAAGTAACACTCGACAGTAATCCTTCTTATTGAACTAAAGGGGAATCCATAAATAATGGGTTCCCCTTAATATACTAT
> 4187991
TGCTAGACACAACTGTAGATATAACTGTTTTTGTGAAAGATAGCCCCCCAAAAACAAAAATTACTATAATTGTCATGATCC
> 4187309
ATATACTATGGAATTATCAATATCAAATTTTCTGTAATAAAAGAGGATTGAAAAGGACGATGTCTCCTCAATTAACATCAT
> 4187918
CCCGTTCCCTCTGATAAAAAGCTCGTGAAATTAAGCAAACTCATTCCAGCGCCCGCTTCCTTTTCTTTCAAACTGCTAGAC
> 4187692
AAAGGATCAACCTTGAATTACTTTCACAAGATTGATCCTTTCACTCATTTAGCCATGTCTCCGCGAACGTTTATATACATT
> 4188625
ATGAGCAACCATTCCGCCAATAGCTGGCCCAACACCTTCTCCCATTGCTACCAGGGACCCGATCAGGCCAAATGCTTTCCC
> 4188338
ATCACAAAAAAGACGTTTTTCCCTAATTCAGGGTCAACAAAAGGGTCCTGAGCTTTCCTAATGTGTTGCACAAATATGAAG
> 4187380
TTAACATCATTAAGCATTATAGTATATTTTCTTCTCCCTCTTTTAAGTAATCGGCTAAGTTTTGTATTTATAAAAAAACGA
> 4187590
GCGAAACGCGAAAACAAGCCTGTTCTCGTATCTATTGGGTATAGCTAACGATGGCTAATCTAAAGAACATGCTATTGATGC
> 4188326
CAAAGGGTTCCAATCACAAAAAAGACGTTTTTCCCTAATTCAGGGTCAACAAAAGGGTCCTGAGCTTTCCTAATGTGTTGC
> 4187720
AGATTGATCCTTTCACTCATTTAGCCATGTCTCCGCGAACGTTTATATACATTCAAGATTACTAGCCAACAAATAACAATG
> 4187304
CCTTAATATACTATGGAATTATCAATATCAAATTTTCTGTAATAAAAGAGGATTGAAAAGGACGATGTCTCCTCAATTAAC
> 4187422
TTAAGTAATCGGCTAAGTTTTGTATTTATAAAAAAACGAAAGAAGGTGATCCAATGCCTACTAACAATAAACCCAATAGAT
> 4187310
TATACTATGGAATTATCAATATCAAATTTTCTGTAATAAAAGAGGATTGAAAAGGACGATGTCTCCTCAATTAACATCATT
> 4187820
GCATATTGCTATACAAATAGGTAGAGTGATCAACGTCAATAGGCAGCAGCCTATGATCTAGGAAGCCGATAGATAATAAAC
> 4187666
GATGCCATGTTTATTCATTTTACAAAAAAGGATCAACCTTGAATTACTTTCACAAGATTGATCCTTTCACTCATTTAGCCA
> 4188560
ATAAGGAATGGAACGGTGATAATTGTTGCAGTTGGAATAAGCAGCAAATACGACCAATGGATATAATGAGCAACCATTCCG
> 4188208
TGTTCCGGGGAAAATAATGCCGCTTCCAATTGCTGCAGTACTTAAATGGTGAACATCTTTCATCATGTAAGGAACCATAGA
> 4188111
CGGAAGAAAGCAATGCACTTCCAATAGTTAGTACATACAAGGAACCTTTCCGATCAACAAGCAATCCCCCAATGTAACCAA
> 4187834
AAATAGGTAGAGTGATCAACGTCAATAGGCAGCAGCCTATGATCTAGGAAGCCGATAGATAATAAACCGCCTACAATCGCA
> 4187800
GATTCCTGCAAAAAGTATGAGCATATTGCTATACAAATAGGTAGAGTGATCAACGTCAATAGGCAGCAGCCTATGATCTAG
> 4187780
ACTAGCCAACAAATAACAATGATTCCTGCAAAAAGTATGAGCATATTGCTATACAAATAGGTAGAGTGATCAACGTCAATA
> 4187900
CCGCCTACAATCGCAATACCCGTTCCCTCTGATAAAAAGCTCGTGAAATTAAGCAAACTCATTCCAGCGCCCGCTTCCTTT
> 4186808
GATACTATTTTATATGGTAGAAAAAGCTTCGATTTATGGGGACAATACATTCCAAAAAATGAAGACCCTGATACAGAAAAG
> 4186782
GGTTTACTGATTTTTTAAATCAAATTGATACTATTTTATATGGTAGAAAAAGCTTCGATTTATGGGGACAATACATTCCAA
> 4186853
TACATTCCAAAAAATGAAGACCCTGATACAGAAAAGGAACTTTGGAAATTGGTTCATAGTAAAAAGAAATATGTTTTTTCC
> 4186970
ATAAATGATAATATTCTTGAAGAAGTAAATAAATTGAAGAAAAATCCTGGTAAAGACATCTGGCTATATGGTGGAGCGAGT
> 4186985
CTTGAAGAAGTAAATAAATTGAAGAAAAATCCTGGTAAAGACATCTGGCTATATGGTGGAGCGAGTCTCATTACAACTTTT
> 4187023
AGACATCTGGCTATATGGTGGAGCGAGTCTCATTACAACTTTTATAAATTTGGGGCTTGTTGATGAATTTAGATTATCTAT
> 4186434
TTGTTTTAGAACGGACAGATCCAGAAGGCGAAATCTATAACTTAATCGAGCAGAGCTTTCATTTAACCAAGTGAAGATAAA
> 4186396
ACCCGGATATCATATGGATAAGGAACATTGGATTTCAATTGTTTTAGAACGGACAGATCCAGAAGGCGAAATCTATAACTT
> 4186320
ATGGCGAAATAGATATTCTAAATCTAAAATGTCCCCCTGAAATAAGTGATCGCTTAAGAAACGGGGAAAATATCTTACCCG
> 4186563
TAGGATACTGTTCTTCACTCTGTCCACAAACGCAACTTAGTTCATCTGGTGCGAGAGTGGGAGAAGAATTTCAACCAACTT
> 4186496
TTAACCAAGTGAAGATAAAGAGTGTTCCTGCTAATCAAGCTGCGAAGAGTAGTGGGCACTTTCATTTTAGGATACTGTTCT
> 4186604
TCATCTGGTGCGAGAGTGGGAGAAGAATTTCAACCAACTTCTTATGTAAAAGGATGAATAGTTATGACAAATAACTTAAAA
> 4186626
AAGAATTTCAACCAACTTCTTATGTAAAAGGATGAATAGTTATGACAAATAACTTAAAACAGAGAAGAATCATTTTAGATT
> 4186293
TCCCAGAAAAATTAGGCTTGGATGGTCATGGCGAAATAGATATTCTAAATCTAAAATGTCCCCCTGAAATAAGTGATCGCT
> 4186435
TGTTTTAGAACGGACAGATCCAGAAGGCGAAATCTATAACTTAATCGAGCAGAGCTTTCATTTAACCAAGTGAAGATAAAG
> 4186541
AGAGTAGTGGGCACTTTCATTTTAGGATACTGTTCTTCACTCTGTCCACAAACGCAACTTAGTTCATCTGGTGCGAGAGTG
> 4186444
ACGGACAGATCCAGAAGGCGAAATCTATAACTTAATCGAGCAGAGCTTTCATTTAACCAAGTGAAGATAAAGAGTGTTCCT
> 4186606
ATCTGGTGCGAGAGTGGGAGAAGAATTTCAACCAACTTCTTATGTAAAAGGATGAATAGTTATGACAAATAACTTAAAACA
> 4186057
GATGACATCTCTATTGAAGTATCCAAAGGACAACCAAGGATCGCTCTTTGACTTTTTCAAGAAGAAAGTAGAGTGAATAAA
> 4185973
AATATCATACTTCCTTCAACTCGCCCACAACCCTGTTGACTAGTATCCGTGGAGAGAGGAAGCTTTGACACAGCTTCTGCC
> 4185980
TACTTCCTTCAACTCGCCCACAACCCTGTTGACTAGTATCCGTGGAGAGAGGAAGCTTTGACACAGCTTCTGCCATTGATG
> 4186022
TGGAGAGAGGAAGCTTTGACACAGCTTCTGCCATTGATGACATCTCTATTGAAGTATCCAAAGGACAACCAAGGATCGCTC
> 4185675
AACAACGAAAGGTTCGTTTGGTTTATTGAAATCTTTCATATTCAAATGAGTCATTTTCATGATCATATCAATCTCCGCCAA
> 4185618
TCGTTCCTCAGTATATGTCCAAACACCGTTTTCAAAAGCAGGTATCATTCTCCCAAAAACAACGAAAGGTTCGTTTGGTTT
> 4185782
TCGATACTATTCAACAACAGCTTCCAAAAGTGTACTCTTTAAGAGAACAGCATTAGATAAGGCATCCATTACCTTATATAT
> 4185597
TTTAAAATAAGGTTTAGAAAATCGTTCCTCAGTATATGTCCAAACACCGTTTTCAAAAGCAGGTATCATTCTCCCAAAAAC
> 4185613
GAAAATCGTTCCTCAGTATATGTCCAAACACCGTTTTCAAAAGCAGGTATCATTCTCCCAAAAACAACGAAAGGTTCGTTT
> 4179989
CGCCGATTGCATTTCCGCTGATATATAGCCCCATCGCTGATCCAAGACTTCCGGGTTCAATTTCTTCCCCAAGATAAGCCA
> 4179994
ATTGCATTTCCGCTGATATATAGCCCCATCGCTGATCCAAGACTTCCGGGTTCAATTTCTTCCCCAAGATAAGCCATCGCA
> 4179951
CTCGCTCAGGAGCCCGGAAACGATCCTTCCGAAAACGGCGCCGATTGCATTTCCGCTGATATATAGCCCCATCGCTGATCC
> 4179996
TGCATTTCCGCTGATATATAGCCCCATCGCTGATCCAAGACTTCCGGGTTCAATTTCTTCCCCAAGATAAGCCATCGCAAT
> 4179699
CGGCGGGCCCAACAGCACATACACAATGTAATTAAACAAGGCAACATTGCTTCCAAGCAGCAAAAAACCAATGAGAAACAA
> 4179489
ACCGAATGTAAAGAGGGCAATCCCCAGAATTTTCACTGCCAGCATATTGTTTATCGTAAATAACGCACCTGCAATGACGAT
> 4179580
ATCACCAATATTTTCGGATAGCCATACCGATCAACCATTCTTCCAATGAAAGACGAGCTGAAAATGCCTACAATCATCACA
> 4179443
CTCTCCTGCCCACCCAGCTGCTGGCAACTGAATGCCCTCCGAAAAAACCGAATGTAAAGAGGGCAATCCCCAGAATTTTCA
> 4179359
GCCCTCCGATTGTTCCGAAAACACTTGAACCGGCGTAATAAAAGAACAAATACAGCGATGAAGCCTGTGCTTTGTTGTGAA
> 4179704
GGCCCAACAGCACATACACAATGTAATTAAACAAGGCAACATTGCTTCCAAGCAGCAAAAAACCAATGAGAAACAAGCTGA
> 4179360
CCCTCCGATTGTTCCGAAAACACTTGAACCGGCGTAATAAAAGAACAAATACAGCGATGAAGCCTGTGCTTTGTTGTGAAG
> 4179411
CAGCGATGAAGCCTGTGCTTTGTTGTGAAGGGCTCTCCTGCCCACCCAGCTGCTGGCAACTGAATGCCCTCCGAAAAAACC
> 4179295
GCAACCAGCAGCATGAAGGTGATCATACCGACGACGCCCAGCCAGTGAAAACCAGACCAGAATAGCCCTCCGATTGTTCCG
> 4179665
AGATCCAGCTGGAAAATGCTTTATTAAGCGAATACGGCGGGCCCAACAGCACATACACAATGTAATTAAACAAGGCAACAT
> 4179648
TACAATCATCACAATAAAGATCCAGCTGGAAAATGCTTTATTAAGCGAATACGGCGGGCCCAACAGCACATACACAATGTA
> 4179600
GCCATACCGATCAACCATTCTTCCAATGAAAGACGAGCTGAAAATGCCTACAATCATCACAATAAAGATCCAGCTGGAAAA
> 4178232
ATATATTATACATCGCTAGACCACTGAAACCTTGAAAACAAAATGAAAAGTATCCTTTTTTCCTATATAATCAAATAGATA
> 4178611
TATGAGGGAAAGGATTGGCGAAACAGCCCCGAAACGGCCAACCAGATGTTTGACGTTTTTCCTATCATGCAGCAGCTGCAC
> 4178680
CAGCAGCTGCACGAAATGCTCTGGTATTTACATGAAGCTCTTTCTATAGATATAGCCAAGCCGATTCATTCTGAACTGAGA
> 4178625
TTGGCGAAACAGCCCCGAAACGGCCAACCAGATGTTTGACGTTTTTCCTATCATGCAGCAGCTGCACGAAATGCTCTGGTA
> 4178884
GCCCAAGCCCGCCATCCAAAACTCCCGAAAAAGGTCAGCCGGGGAAGTGTCCTGATCGGCGCGAAACTGAAAGGGCTTGAT
> 4178251
ACCACTGAAACCTTGAAAACAAAATGAAAAGTATCCTTTTTTCCTATATAATCAAATAGATATATTTAACAAAGTACCCAA
> 4178184
GTCTTTCAATTGCTGTTCCAAATGAATTCCCCCAATCATCATGATTGGATATATTATACATCGCTAGACCACTGAAACCTT
> 4178516
AATGTTCTATACATAAAGATCTCAGAGAAAAAGGATTTCGAGGCTGCTCTGCATATGAATGCTTTGGCGCCGGCCAAAAAG
> 4178293
CCTATATAATCAAATAGATATATTTAACAAAGTACCCAAGTGAAGGGGTGAACATTATTGTCTGCGGAAGTAACGTTACAT
> 4178663
ACGTTTTTCCTATCATGCAGCAGCTGCACGAAATGCTCTGGTATTTACATGAAGCTCTTTCTATAGATATAGCCAAGCCGA
> 4178906
TCCCGAAAAAGGTCAGCCGGGGAAGTGTCCTGATCGGCGCGAAACTGAAAGGGCTTGATCTGCGAGGAGCAAATCTAAGAG
> 4178110
GCATCTTCCGAATAATAATTCATCAGTGTATCAAAATCTTCATTTTGGATTGCCAAATCACACGCAGAGATGATGTCTTTC
> 4178077
CGCGCGATCATGCCCGGCTTCACAACTAAAACGGCATCTTCCGAATAATAATTCATCAGTGTATCAAAATCTTCATTTTGG
> 4178409
GCACTGTTTTGGCCTGTGCTGTGTCGCCTTGCCTTATGCGAAGTCGGCAGATTTTGCTTTTGATAAAGACGGGGGCACGCC
> 4178587
GGCCAAAAAGTATCCCAAATCACTTATGAGGGAAAGGATTGGCGAAACAGCCCCGAAACGGCCAACCAGATGTTTGACGTT
> 4178092
GGCTTCACAACTAAAACGGCATCTTCCGAATAATAATTCATCAGTGTATCAAAATCTTCATTTTGGATTGCCAAATCACAC
> 4178784
GCTCACCAGACTCAGCAAAGAACGCTTGCTGACACTGCAGGTGGACGAGCATCGAGCTGAGGTCAATGAATGGCTGTTAAA
> 4178174
CAGAGATGATGTCTTTCAATTGCTGTTCCAAATGAATTCCCCCAATCATCATGATTGGATATATTATACATCGCTAGACCA
> 4178139
ATCAAAATCTTCATTTTGGATTGCCAAATCACACGCAGAGATGATGTCTTTCAATTGCTGTTCCAAATGAATTCCCCCAAT
> 4178422
CTGTGCTGTGTCGCCTTGCCTTATGCGAAGTCGGCAGATTTTGCTTTTGATAAAGACGGGGGCACGCCTTGCCGCAACTTA
> 4179052
GATATGAGAGACGCTGATCTCAGCGGCGCCGACCTGACCGGGAGCATCTTTTTGACACAGGCACAGGTGAACGCCGCCAAC
> 4178247
CTAGACCACTGAAACCTTGAAAACAAAATGAAAAGTATCCTTTTTTCCTATATAATCAAATAGATATATTTAACAAAGTAC
> 4178509
AACTATCAATGTTCTATACATAAAGATCTCAGAGAAAAAGGATTTCGAGGCTGCTCTGCATATGAATGCTTTGGCGCCGGC
> 4177003
ACATAAACCTCTGCCCGTTCCATTTTAATACGGTTTGAACATATCCCAATGAGTCGGCGTTATACCTTCCCGCTATCCGCT
> 4176820
CGCTCAGCTTTCTGGTGCCGGTTTTGTGTTGTTGCTGGGATTGGTTTTTTATGTGTTTGTATTAGGGGATGTAAAACGAAT
> 4176963
GATAAGTCACTCCCAAAAATCGTAACAGTCTGACGGTTAAACATAAACCTCTGCCCGTTCCATTTTAATACGGTTTGAACA
> 4177299
ACACTGTACTTTAATTCATCATTCAATACATCTGAATTGAAAATTCGCCGGAACTGCCTGTTTAGATAGGCAAACACATAT
> 4177792
GAATGGCACATCAAAGACATATCTTACACACCAATTAAATCCGTACCATATGAATTATCAATTACACAAAGCCACTCGCCT
> 4177446
GTCATATCCCCCAGAAAAAGTGACGGATTGTATCCCATATTGTTTTGAAGCTGAATCCGCTGCTCCTGATGGGTTCTGCCA
> 4177589
AAAGACCTCGTCAATAACGCCGTCTCCCGTTACATCGCCGCGGGTAGATACAATGATTGCACGTGAGGAGACAGGCTGCCG
> 4176644
CTAGAAAATCCAATGAAATGCTGATAATTGCGAAGAGATATGATCAGTCAGAAAACAAATCTTAAAAAGAAAAAGTAAATT
> 4177415
TACTACTGCCACATCCTCAATCTTGTCGCCTGTCATATCCCCCAGAAAAAGTGACGGATTGTATCCCATATTGTTTTGAAG
> 4177828
AAATCCGTACCATATGAATTATCAATTACACAAAGCCACTCGCCTTGCGCATTCTTTTTAAATACATAGGTCGCCCTTCTT
> 4177715
ATAAGGAGCCATTCTGATGTCATACACATTCAATTGTGTCACCTTCCCTAATCAGCTGAATGAATCATTATATGCAGGAAT
> 4176959
TTAAGATAAGTCACTCCCAAAAATCGTAACAGTCTGACGGTTAAACATAAACCTCTGCCCGTTCCATTTTAATACGGTTTG
> 4177459
GAAAAAGTGACGGATTGTATCCCATATTGTTTTGAAGCTGAATCCGCTGCTCCTGATGGGTTCTGCCATCACGGATCACCA
> 4177375
CATATGCATAAATAGCACCGCCGCTTCCCCCTGTGTCCATTACTACTGCCACATCCTCAATCTTGTCGCCTGTCATATCCC
> 4176811
GGCTCCTTACGCTCAGCTTTCTGGTGCCGGTTTTGTGTTGTTGCTGGGATTGGTTTTTTATGTGTTTGTATTAGGGGATGT
> 4176944
GCATCGAAAGAATACTTAAGATAAGTCACTCCCAAAAATCGTAACAGTCTGACGGTTAAACATAAACCTCTGCCCGTTCCA
> 4177652
TGAGGAGACAGGCTGCCGAAATACGTATGGATGTTGAACAAGTCCTCTGCCTTCATAAAACCAATAAGGAGCCATTCTGAT
> 4177133
CAAGCCCGATAAAGGATTCACCCATCCTTCTATCGGCATTTTTAACACACCTTGGCTGTTATAAATCTCATTCAAATATTC
> 4177189
TGTTATAAATCTCATTCAAATATTCCCTGCCCTTGTAAGTAAGGTCGAGGATATACGTTTCGTTTTGCTGATGACTGATAA
> 4177377
TATGCATAAATAGCACCGCCGCTTCCCCCTGTGTCCATTACTACTGCCACATCCTCAATCTTGTCGCCTGTCATATCCCCC
> 4176857
GGATTGGTTTTTTATGTGTTTGTATTAGGGGATGTAAAACGAATTAAACTGGAATAAAGAGTGCTTGCTGAAAAGCACTCT
> 4177420
CTGCCACATCCTCAATCTTGTCGCCTGTCATATCCCCCAGAAAAAGTGACGGATTGTATCCCATATTGTTTTGAAGCTGAA
> 4177245
GTTTCGTTTTGCTGATGACTGATAACGCTCGCTTTATATTGATTTTGATACCTCACACTGTACTTTAATTCATCATTCAAT
> 4176824
CAGCTTTCTGGTGCCGGTTTTGTGTTGTTGCTGGGATTGGTTTTTTATGTGTTTGTATTAGGGGATGTAAAACGAATTAAA
> 4177248
TCGTTTTGCTGATGACTGATAACGCTCGCTTTATATTGATTTTGATACCTCACACTGTACTTTAATTCATCATTCAATACA
> 4177742
ATTCAATTGTGTCACCTTCCCTAATCAGCTGAATGAATCATTATATGCAGGAATGGCACATCAAAGACATATCTTACACAC
> 4176563
AATATATAAGAAAGATAGTTAGTTTAAACTGGCTATTTCTTATCCAATGATAGACTGCAGACAAGTTCAACTGCTGTAATG
> 4177482
ATATTGTTTTGAAGCTGAATCCGCTGCTCCTGATGGGTTCTGCCATCACGGATCACCAATGTGATATTTCTCCATAACGGG
> 4177074
GCTATCCGCTGGTACGCCAATAATTCGTATACGCCGTCTCTGTCAAAATCAACCGGATACAAGCCCGATAAAGGATTCACC
> 4175861
TTTCAATAGTTATATTATCTGTCTTAAAGTTCAAAAAAATAGATATGCTAAAAAGTGAGGGCTTACAATGATTGAGGTATT
> 4176427
TTCATGACATTCTTTTACAAGAGAAAAAAAGGGGAGCTACCATTATTATTACTAGTCATCACAAGGAAGATATTATATCTT
> 4176044
AAAGACCATGCTACTTCGTGCATTATCCGGGTTAATAGTCCCTACTGAAGGGAGTATAACTATTAAAGGTGAACAATTACA
> 4176125
TAAAGATATCTCTTTTCCTAAAAGTGTAGGATTAATTATAGAAAATATGCAGTTACTTCCTCAGTATGATGCTTTTACTAA
> 4175854
TTACAGATTTCAATAGTTATATTATCTGTCTTAAAGTTCAAAAAAATAGATATGCTAAAAAGTGAGGGCTTACAATGATTG
> 4175946
CTAACAAAAAAAATTAAAAAGACTACAGTTTTAGATAATATCTCTTATACATTTGAAAAAGGAACAATTTATGGACTATTT
> 4176181
TTCCTCAGTATGATGCTTTTACTAACCTTAAAATTTTGTCAAAAATTAAAAAGATCGCATCAGATAATGATATATTAGATT
> 4175961
AAAAAGACTACAGTTTTAGATAATATCTCTTATACATTTGAAAAAGGAACAATTTATGGACTATTTGGGAGTAATGGTTCT
> 4176103
CTATTAAAGGTGAACAATTACATAAAGATATCTCTTTTCCTAAAAGTGTAGGATTAATTATAGAAAATATGCAGTTACTTC
> 4176039
TCTGGAAAGACCATGCTACTTCGTGCATTATCCGGGTTAATAGTCCCTACTGAAGGGAGTATAACTATTAAAGGTGAACAA
> 4176014
TTATGGACTATTTGGGAGTAATGGTTCTGGAAAGACCATGCTACTTCGTGCATTATCCGGGTTAATAGTCCCTACTGAAGG
> 4175478
CTTTACTTTATCTCAGATTGCTATATTTTATATTTATTCACTTGTATCTCTTCATAACCTTGATATTAATTCCGTTATCAA
> 4175484
TTTATCTCAGATTGCTATATTTTATATTTATTCACTTGTATCTCTTCATAACCTTGATATTAATTCCGTTATCAATAAAAG
> 4175615
GTTTTCAATTATTTATGGAGCTTTATTATAAATCTCAAATAGCACAATTAAATATAAGCGTTTATATTATTTTTTCGTTAA
> 4175549
CCGTTATCAATAAAAGATTTGTTATGATGACACTCATGTATTATCTAACCTTACTTAACTTATTTAGTTTTCAATTATTTA
> 4175588
ATTATCTAACCTTACTTAACTTATTTAGTTTTCAATTATTTATGGAGCTTTATTATAAATCTCAAATAGCACAATTAAATA
> 4175544
TAATTCCGTTATCAATAAAAGATTTGTTATGATGACACTCATGTATTATCTAACCTTACTTAACTTATTTAGTTTTCAATT
> 4174989
TCGGCGTTAAATTATTACTTCCTAATGGATATTGGGAACCCTTTAGAGACTTGGCTATATTCACAAATATGCTCAATAGAT
> 4175278
ATACCAATAAGCACCTCGGGTCATTATGAGTATCAAAATATTTTATTGTGGTTTGTACCTATTGTTTCCCTAAGTTTTTGT
> 4175197
ATAACTTTAGTTGCGATAATATTTCAGGCGTCATTATCGAGTTATAATAATAATAAAAATGTCTTTCCTTTTTTAGATGGC
> 4175003
TTACTTCCTAATGGATATTGGGAACCCTTTAGAGACTTGGCTATATTCACAAATATGCTCAATAGATATTGGTCAACTTCA
> 4175203
TTAGTTGCGATAATATTTCAGGCGTCATTATCGAGTTATAATAATAATAAAAATGTCTTTCCTTTTTTAGATGGCATACCA
> 4175093
ATAGTTTATATTAGACAGATAATAATAGTTTTTATTTTTTATTTAGTTGGATCTTCAATTTTTTTGAATAAGGATTATAAA
> 4175153
TTTTTGAATAAGGATTATAAAAAATGAGGATTAAAGGCTTTTTCATAACTTTAGTTGCGATAATATTTCAGGCGTCATTAT
> 4175135
TTAGTTGGATCTTCAATTTTTTTGAATAAGGATTATAAAAAATGAGGATTAAAGGCTTTTTCATAACTTTAGTTGCGATAA
> 4174512
TTTTAGTTACTTTATGGTTCAACCAGAACCACACTTATCTTGGAAAGAATTCTATCGCGTCATTACTATATATGAATAATA
> 4174764
TTTTTTCTTCAATACATACTGTTATTAATATTACGTGTACACATATTTTCTTTAGTAAAAACTTGTTGGTCGAAGCAAACT
> 4174481
AGACTACTATTAATTTTATGTTTACTACTATTTTTAGTTACTTTATGGTTCAACCAGAACCACACTTATCTTGGAAAGAAT
> 4174108
TTTAAAGGTACATTTAAAAATGACTTAGACCAAATTAAATTCCCTGATAACAGCCTTTATACTTTTAGTATGGCCCATCCT
> 4174833
TCGAAGCAAACTTTTTATCAATTTGTTTATTAAACATGATTAGTTTAGTGTTTTTCTACTTATCAGTAGGTATTATGTTTA
> 4174651
TATGTTACTTAGTAACTTTTTTCATTCAGAAAACCCCTACAAAGTAATGAGGATGGTTAAGCGTAAAAATTACTACAAGTC
> 4174692
AAGTAATGAGGATGGTTAAGCGTAAAAATTACTACAAGTCTAAAATTATGGAGATTGGGTTTGTTTCTTTACTTTTTTCTT
> 4174558
GAATTCTATCGCGTCATTACTATATATGAATAATAGTACATTCGGATATAGTTCAATATTTGCATATACCTTGTTTTATAT
> 4174472
AAAATTAAAAGACTACTATTAATTTTATGTTTACTACTATTTTTAGTTACTTTATGGTTCAACCAGAACCACACTTATCTT
> 4174282
AAGAAGTATGCCTACCCAGCAAGTTTTTTTATTTGGTTCGTACTTATACTAAAAAACAAATCATTAATGTTTTTATTCCAA
> 4174198
ATTGTGTTATTTTCTATTATTTGTTGTATTATGTCTGGATTTGTTGGAGCACTTGGTTCAAGCCTCAGTTTACTTTTTCGT
> 4173995
AAGTTGGCAGAAAAAAATATTGTTTGGAAAAAATATTTACCTCTTTTATCATTTCATTTTTGACAATGTTTTTGTCACTAA
> 4174199
TTGTGTTATTTTCTATTATTTGTTGTATTATGTCTGGATTTGTTGGAGCACTTGGTTCAAGCCTCAGTTTACTTTTTCGTG
> 4174882
GTTTTTCTACTTATCAGTAGGTATTATGTTTAGACTTACATACGATCTGTTTAATTCAGTAGCATTAGCAATTTTTATTGT
> 4174188
TTATATAGCAATTGTGTTATTTTCTATTATTTGTTGTATTATGTCTGGATTTGTTGGAGCACTTGGTTCAAGCCTCAGTTT
> 4174471
GAAAATTAAAAGACTACTATTAATTTTATGTTTACTACTATTTTTAGTTACTTTATGGTTCAACCAGAACCACACTTATCT
> 4174435
ATTTCTAGTATTGTTTTATATGAGGCAAAATACAATGAAAATTAAAAGACTACTATTAATTTTATGTTTACTACTATTTTT
> 4174299
AGCAAGTTTTTTTATTTGGTTCGTACTTATACTAAAAAACAAATCATTAATGTTTTTATTCCAACCGTTTACAGAATACGG
> 4174332
AAAAAACAAATCATTAATGTTTTTATTCCAACCGTTTACAGAATACGGTTATAATGTACTTCTCCCTATCCTATGTTTGTC
> 4174442
GTATTGTTTTATATGAGGCAAAATACAATGAAAATTAAAAGACTACTATTAATTTTATGTTTACTACTATTTTTAGTTACT
> 4173205
CCTTCTTGCGGCTGCTTTAGGCATATCATTACTTGCTAGTAGTAATTTTATAAAAGCCAGCAATGATAACTATAAATTCCA
> 4173558
ACAGTGCAAGTTCTTATGGTATAGATGGTGTATGGGATGAAGAAACTTGGTAAACAAGAACCTTCTAAAAACGTTGGCACC
> 4173647
ACGCGAAAAAATTTAGAATGATAATCTTTTTATAAGATTATCATTTTTATTTATTCTATTAAGAATTGAGTGAGAACATGG
> 4173839
ACCATCCTGCATATGCGTTTTTCCTTTCTGGCACTTCCGTAGGGCATGCTTCACAAATGATCCTATTATGGTTTCTTCCGC
> 4173194
AATTTCCGTTTCCTTCTTGCGGCTGCTTTAGGCATATCATTACTTGCTAGTAGTAATTTTATAAAAGCCAGCAATGATAAC
> 4173646
CACGCGAAAAAATTTAGAATGATAATCTTTTTATAAGATTATCATTTTTATTTATTCTATTAAGAATTGAGTGAGAACATG
> 4173581
GATGGTGTATGGGATGAAGAAACTTGGTAAACAAGAACCTTCTAAAAACGTTGGCACCTTTTAGCCACGCGAAAAAATTTA
> 4173513
AGGGAAGCCATACATATGTAGCCTTAGCAGTTGAAAACAACAATTACAGTGCAAGTTCTTATGGTATAGATGGTGTATGGG
> 4173491
CATTATTATCATGCAAATAGCCAGGGAAGCCATACATATGTAGCCTTAGCAGTTGAAAACAACAATTACAGTGCAAGTTCT
> 4173622
CTAAAAACGTTGGCACCTTTTAGCCACGCGAAAAAATTTAGAATGATAATCTTTTTATAAGATTATCATTTTTATTTATTC
> 4173812
CACTATTGTTAATGACTAACACAGAATACCATCCTGCATATGCGTTTTTCCTTTCTGGCACTTCCGTAGGGCATGCTTCAC
> 4173738
TTATCGCATTATCAAAAATAAATTAACTATAATAATATTTACTATAATCATATTAATTCCTTGTGTTGATATATCACTATT
> 4173414
TTTGGTTGATTAACACAGGGAATAGTAAAATTCCAAAAGCTTCTAAAATACATAACGTAAAACAAGGAAGCGGAGCTCATT
> 4173805
GATATATCACTATTGTTAATGACTAACACAGAATACCATCCTGCATATGCGTTTTTCCTTTCTGGCACTTCCGTAGGGCAT
> 4173856
TTTTTCCTTTCTGGCACTTCCGTAGGGCATGCTTCACAAATGATCCTATTATGGTTTCTTCCGCTTTATTTTTTGTTACTA
> 4173517
AAGCCATACATATGTAGCCTTAGCAGTTGAAAACAACAATTACAGTGCAAGTTCTTATGGTATAGATGGTGTATGGGATGA
> 4172864
ATTTATAATAAAAATATTCTCAATTGAGCAAATCGCCCACCCTTTTTCCTTTATAACATAAAATCCAATACTATCAATAAA
> 4172971
ATATAATATAGTTAATCTTTTACGTAAAAGGAGGTTTTTATTACTTGTGTTGAAGTTTTAAATAGGAGTAACTCCATCTCC
> 4173073
TTCATCCTGAGTTTTATTTAGTTAGATATAAAAACGAAAATTTCACATTATTTTTAACTAACCGATAGTATAAAATATATA
> 4172792
TCGGTCAAGGTAGGGCTTGGAACAGAATCATGGACTTTTCTGGAGTTGCAAACTATTAATCGTCCTCATTAAATTTATAAT
> 4172867
TATAATAAAAATATTCTCAATTGAGCAAATCGCCCACCCTTTTTCCTTTATAACATAAAATCCAATACTATCAATAAAATT
> 4172837
TTGCAAACTATTAATCGTCCTCATTAAATTTATAATAAAAATATTCTCAATTGAGCAAATCGCCCACCCTTTTTCCTTTAT
> 4172920
CATAAAATCCAATACTATCAATAAAATTCTTTACAGGTTATTACAGTTAAGATATAATATAGTTAATCTTTTACGTAAAAG
> 4172112
TTTGTCTTAGGGGATGTAAAACGAATTAAGCGGGAATAAAGAGTGCTTGTAGAGAAAACGTTGTTCTTTCTACAAGCTTTT
> 4172110
TGTTTGTCTTAGGGGATGTAAAACGAATTAAGCGGGAATAAAGAGTGCTTGTAGAGAAAACGTTGTTCTTTCTACAAGCTT
> 4172481
CTGGCGTTTCGTTGATTTTGTGTAATATTCTCAAACATATTTCAGGATTTGATTTATATGACCGATAGTCTTTGCGATCAA
> 4172594
AAATGTATCTGTATTGTTCACTTTATAATGAAATTTCCATTTTGGAAGCAAACCCCTGACTGGGTGATAACGTCTATGTGC
> 4172224
TGTCATAAAAAGAAAATGAGCTCCCACATACCGGCTAGGTATGTGGCGTTCTTCTTCATGTTCTGGCATGCAGCTGTGAGG
> 4172095
GATTGGTTTTTTACGTGTTTGTCTTAGGGGATGTAAAACGAATTAAGCGGGAATAAAGAGTGCTTGTAGAGAAAACGTTGT
> 4172237
AAATGAGCTCCCACATACCGGCTAGGTATGTGGCGTTCTTCTTCATGTTCTGGCATGCAGCTGTGAGGAGGATTTGTTTGC
> 4172465
ACCGAGTAACGACTTTCTGGCGTTTCGTTGATTTTGTGTAATATTCTCAAACATATTTCAGGATTTGATTTATATGACCGA
> 4172500
GTGTAATATTCTCAAACATATTTCAGGATTTGATTTATATGACCGATAGTCTTTGCGATCAATTGTTGAGTACGTAAGTGT
> 4172333
GCGATAGCTAAGCCCGTGCAGTTGTTTTGAACCTACAAAGCTTCGTTCTATTTTTTCTTTTCTTTTTTTAGAGATTTCCTG
> 4172203
CTGTTTTTCAAGATATTCAGCTGTCATAAAAAGAAAATGAGCTCCCACATACCGGCTAGGTATGTGGCGTTCTTCTTCATG
> 4172094
GGATTGGTTTTTTACGTGTTTGTCTTAGGGGATGTAAAACGAATTAAGCGGGAATAAAGAGTGCTTGTAGAGAAAACGTTG
> 4172376
CGTTCTATTTTTTCTTTTCTTTTTTTAGAGATTTCCTGAAATAGAAAAGCAATCTTTTCTAACCTTTTCTTTATGGTTTTG
> 4172136
ATTAAGCGGGAATAAAGAGTGCTTGTAGAGAAAACGTTGTTCTTTCTACAAGCTTTTTAGTTTTGTGCTGTTTTTCAAGAT
> 4172512
CAAACATATTTCAGGATTTGATTTATATGACCGATAGTCTTTGCGATCAATTGTTGAGTACGTAAGTGTATGCTGATTCAA
> 4171808
TCTTTCAATTGCTGTTCCAAATGAATTCCCCTAATCATCATGATTGGATATATTATACAATGTTTGACACGTAGGGATCCT
> 4171901
TTTTACGGTTTCGCTGGTCCATTTCCGCAGAGCTGGCGCCGATCGGTTCCGTATCCATGCTGAGCTCCATGGTAAATCTGG
> 4171733
ATGCGCTCCGAGTAGTAATTCATCAGTGTATCAAAATCTTCATTTTGGATTGCCACATCACATGCAGAGATGATGTCTTTC
> 4171689
ATTCACAAAACCGCTGGGGAGGTTGTTTCCGAGGTTTACACATGATGCGCTCCGAGTAGTAATTCATCAGTGTATCAAAAT
> 4171915
TGGTCCATTTCCGCAGAGCTGGCGCCGATCGGTTCCGTATCCATGCTGAGCTCCATGGTAAATCTGGCAAACAACCTGTTC
> 4171926
CGCAGAGCTGGCGCCGATCGGTTCCGTATCCATGCTGAGCTCCATGGTAAATCTGGCAAACAACCTGTTCGAAGGCATTAT
> 4171341
GTTTTGTGCTGTTGCTGGGATTGGTTTTTTATGTGTTTGTATTAGGGGATGTAAAACGAATTAAACTATAGAACATGAAAA
> 4171173
CGGTCGGCTGGTCCATCTCCGCAGAACTCGCGCCGATCGGTTCCGTATCCATGCTGAGCTCCATGGTGAATCTCGCAAACA
> 4170918
GTATGGATCTCATGTCGTCCGGTTTATTTACGGCAGTGCCGTGGCTGATCTCAACCATTTCCGGAATTGCCGTCGGCGGCT
> 4171207
GATCGGTTCCGTATCCATGCTGAGCTCCATGGTGAATCTCGCAAACAACCTGTTCGGAGGCATTATTGCTGCGTCACTGAC
> 4171066
CGGAATGAGCTTTGGCTTTTTCTTTTTAGGATCCATTCTGACGAACAATATTACCGTAGCCATTATTTGCATTTCCATCGG
> 4171094
GGATCCATTCTGACGAACAATATTACCGTAGCCATTATTTGCATTTCCATCGGACTCGCCGGAATTTCCGCAACCGCTCCG
> 4171575
ACCTTCATAATGAAAAGCATCCTGTGTGCCGTTTTCCTCTATTGTCGCTAAAATATCGTGGATATCATTATGGTCTCCTGA
> 4171331
CTGGTAGCTGGTTTTGTGCTGTTGCTGGGATTGGTTTTTTATGTGTTTGTATTAGGGGATGTAAAACGAATTAAACTATAG
> 4171134
GCATTTCCATCGGACTCGCCGGAATTTCCGCAACCGCTCCGGTCGGCTGGTCCATCTCCGCAGAACTCGCGCCGATCGGTT
> 4170931
GTCGTCCGGTTTATTTACGGCAGTGCCGTGGCTGATCTCAACCATTTCCGGAATTGCCGTCGGCGGCTGGCTCGTCGATTA
> 4170929
ATGTCGTCCGGTTTATTTACGGCAGTGCCGTGGCTGATCTCAACCATTTCCGGAATTGCCGTCGGCGGCTGGCTCGTCGAT
> 4171469
CGTCCCCATTTACCTTCTCCTCGTCCTGTTCCTCTATATCAAGCCCCGAAGCTAGCATTTCCTGCTCTATCTGTTCGAGCA
> 4171030
TCCTAATACCAAGGTGTACCGAACCGTAATCATAGTCGGAATGAGCTTTGGCTTTTTCTTTTTAGGATCCATTCTGACGAA
> 4171526
TTTCCTGCTCTATCTGTTCGAGCACCTGCTCGTTTTTTCCTTGAAGACCACCTTCATAATGAAAAGCATCCTGTGTGCCGT
> 4171320
CCCTCAGCTTTCTGGTAGCTGGTTTTGTGCTGTTGCTGGGATTGGTTTTTTATGTGTTTGTATTAGGGGATGTAAAACGAA
> 4170893
CCGACTTTCTTTAAACATACATACGGTATGGATCTCATGTCGTCCGGTTTATTTACGGCAGTGCCGTGGCTGATCTCAACC
> 4169591
GTCGTTCACCTGATCAAGCATGCCGCATCCGCCTGCACTCAAAAGTCCCACTCCGGCAAGTACTGTCAAAATGATCTTCAT
> 4169162
TCCTGTCTTAACAGACGCAATGGCTGAATAAGCAAAAAGCATCCCGCGTCGGGATGCTTTTTCTTATTCACCCAGCTTCTC
> 4169133
GGCGTTGTTTCCCGTAAAAAACAAGTCGTTCCTGTCTTAACAGACGCAATGGCTGAATAAGCAAAAAGCATCCCGCGTCGG
> 4169499
TTTACAGCTTTCTCAGCCAATTCAGGCGCTTCCTCTGCAAATGTCTTCACCTTCTCCACATAACCAGCTGCTTCACTCGTA
> 4168753
CAGCAGCAAAAGAGCTTGCGGAGATCGCTGGAGTAGATGCTGAAGAATACGGCTTGAACATGTTGAAAGCAGGCGCTGATC
> 4168792
CTGAAGAATACGGCTTGAACATGTTGAAAGCAGGCGCTGATCTAAGCAAAAAAACAGTGGAAGAGCTCATTTCTCTTGATG
> 4168866
CTTGATGCGAAAGAATTTACACTCGGCAGCAAGAAAGTCGAAATCGCACAAGTAAACACAGTGGACATTGAAGATGTAAAA
> 4169159
CGTTCCTGTCTTAACAGACGCAATGGCTGAATAAGCAAAAAGCATCCCGCGTCGGGATGCTTTTTCTTATTCACCCAGCTT
> 4169589
CCGTCGTTCACCTGATCAAGCATGCCGCATCCGCCTGCACTCAAAAGTCCCACTCCGGCAAGTACTGTCAAAATGATCTTC
> 4169385
ATGGTTCGATGAATCTCCGCTGCGGCATCAGGCGGCGTTAATTCATTAAAATCAGCGGCAGCCTTCTGAATCGACTCAAGC
> 4169165
TGTCTTAACAGACGCAATGGCTGAATAAGCAAAAAGCATCCCGCGTCGGGATGCTTTTTCTTATTCACCCAGCTTCTCAAT
> 4168698
ATCATTTCTGATTCCCTGTTATTTAAATCTCCAACTTGCACGGACCAAGACGTAGCAGCAGCAAAAGAGCTTGCGGAGATC
> 4169356
TTTTCTGCAAGGTTTCGTTATGCTCCTGAATGGTTCGATGAATCTCCGCTGCGGCATCAGGCGGCGTTAATTCATTAAAAT
> 4169896
CTCGCTAACAATGAGATTGCCAGCAAAGCCGAGGACACCTTGTCCCGTAATGACGACTTTACTGTGAAAGCTACTCCCCTT
> 4168616
TACGGCTACCATCTTAAACAAAATGTACAAAGAGAATAACGTGAAAATCGAGAAAGAAATTGCCGGCCTTATGCTGTCTGC
> 4168066
CCTCCAATAGTACCTTTTTTGATACTACATTACATTTTGCAACTAATCTACCCAGTATTTTACACACCTTTTCTCCTTAGC
> 4169329
CGGCTTGTTTCAACACATCTTCAGCGCTTTTCTGCAAGGTTTCGTTATGCTCCTGAATGGTTCGATGAATCTCCGCTGCGG
> 4169654
TGTCAAAATGATCTTCATCTTCAGCCCCCTCATCGTTTCTTTTTCATTTTTTCTTTTAAGATCGGAATCAATTTCTCTTTC
> 4169327
CTCGGCTTGTTTCAACACATCTTCAGCGCTTTTCTGCAAGGTTTCGTTATGCTCCTGAATGGTTCGATGAATCTCCGCTGC
> 4169674
TCAGCCCCCTCATCGTTTCTTTTTCATTTTTTCTTTTAAGATCGGAATCAATTTCTCTTTCGCTAACGGCAGCCCTTTCCT
> 4168244
AAAAAGGATAGGAGCTATCATGGAAAAGATACTTATTTTCGGACACCAAAACCCAGATACAGATACGATTTGTTCTGCGAT
> 4169880
CAGATTTGGCAAAGGTCTCGCTAACAATGAGATTGCCAGCAAAGCCGAGGACACCTTGTCCCGTAATGACGACTTTACTGT
> 4169950
GACTTTACTGTGAAAGCTACTCCCCTTTGGAGTGTTCATTTTTATTACTTTCATTCTAAAGCACCGATCTGTTCCAGTCAA
> 4169126
CTTAAAAGGCGTTGTTTCCCGTAAAAAACAAGTCGTTCCTGTCTTAACAGACGCAATGGCTGAATAAGCAAAAAGCATCCC
> 4169823
ATGAAAAAACTCCACCAATTTGGTGAAGTTCCTGAAACAAAAAGACCTTCACCAAATCAGATTTGGCAAAGGTCTCGCTAA
> 4168962
TTAGAAGCTGTGATCTCAAAAGTTGTGGCTGAGAAGAATCTTGATCTGTTCCTTCTCGTTATCACAGATATCTTAGAAAAT
> 4168944
AAAAAACGCCAAGCTGAATTAGAAGCTGTGATCTCAAAAGTTGTGGCTGAGAAGAATCTTGATCTGTTCCTTCTCGTTATC
> 4168576
CAGCTGAGCCGCTTTACTATCGTGCTGAGCCTGTAGGCTGTACGGCTACCATCTTAAACAAAATGTACAAAGAGAATAACG
> 4168747
ACGTAGCAGCAGCAAAAGAGCTTGCGGAGATCGCTGGAGTAGATGCTGAAGAATACGGCTTGAACATGTTGAAAGCAGGCG
> 4168491
AACGAACGCCAGCAAAGCATCAAAGACATTGAAGAGGTTCAGGTTTTAGAGGTTATCGACCATCACCGCATCGCTAACTTT
> 4168765
AGCTTGCGGAGATCGCTGGAGTAGATGCTGAAGAATACGGCTTGAACATGTTGAAAGCAGGCGCTGATCTAAGCAAAAAAA
> 4169395
GAATCTCCGCTGCGGCATCAGGCGGCGTTAATTCATTAAAATCAGCGGCAGCCTTCTGAATCGACTCAAGCTGCGCTTCAA
> 4168729
CAACTTGCACGGACCAAGACGTAGCAGCAGCAAAAGAGCTTGCGGAGATCGCTGGAGTAGATGCTGAAGAATACGGCTTGA
> 4168643
CAAAGAGAATAACGTGAAAATCGAGAAAGAAATTGCCGGCCTTATGCTGTCTGCGATCATTTCTGATTCCCTGTTATTTAA
> 4169231
ACCCAGCTTCTCAATTTGTCCCATCACATCAGTAATTTGCTTTGCGTTTTGGACCAGGTCTGACTGCTCCAATTCTTTAAG
> 4168387
TCAACGGCGAAACACAATACGCGCTTGACTATTTCAAACAAGAAAGCCCGCGTCTTGTTGAAACAGCTGCAAACGAAGTAA
> 4168772
GGAGATCGCTGGAGTAGATGCTGAAGAATACGGCTTGAACATGTTGAAAGCAGGCGCTGATCTAAGCAAAAAAACAGTGGA
> 4169454
ATCGACTCAAGCTGCGCTTCAAGTTTTTCTTTCGCCTCGGTGTCATTTACAGCTTTCTCAGCCAATTCAGGCGCTTCCTCT
> 4169769
TCAGCCACTTTTTCAGCTTAGACATTCTGATGCTCCTCTCCCTTTTTGATAAAAATGAAAAAACTCCACCAATTTGGTGAA
> 4167380
ATGAGGAAGAAGAACGCGCAGATAACCCATTTTACAGCGGTGACCTGCTCGGTTTTGCCAAAACATCTGTCCGCAGCTATG
> 4167808
TACTCTACCTTGGGCGGCACCTGGTGATAAACCTCACGGTGCACGATGCCGTCCGCTTCCAGCTCCCTCAGCTGGAGAGTA
> 4167562
TATCAGCATGGATATTATCCGTCTTACAACCTTTCTGAACTGTTGAAAAACGATGTCAGAAACGCCAACAGAGCCATTTCA
> 4167363
GGCTCCGCACAGAGAGGATGAGGAAGAAGAACGCGCAGATAACCCATTTTACAGCGGTGACCTGCTCGGTTTTGCCAAAAC
> 4167833
GATAAACCTCACGGTGCACGATGCCGTCCGCTTCCAGCTCCCTCAGCTGGAGAGTAAGCATTCTTTGAGTAATACTCGGGC
> 4167517
CTGAATGCTGCCATCCAGCTGCACGCCCAAGTTTATCGATACATGTATCAGCATGGATATTATCCGTCTTACAACCTTTCT
> 4167322
GTTGAGCAAAATTTGAGAGAGCTTCTTCCGTTCTTTCCACAGGCTCCGCACAGAGAGGATGAGGAAGAAGAACGCGCAGAT
> 4167660
GCAAAGGAGTTCCCTTTGCTGCTATTTCTGCTGATCCTTCACTAAGCCGTTCGAACGATAAGATTCCAGCACGTCTCTGTT
> 4167788
GCCCAAATTCCGTCAGAGAGTACTCTACCTTGGGCGGCACCTGGTGATAAACCTCACGGTGCACGATGCCGTCCGCTTCCA
> 4167692
GATCCTTCACTAAGCCGTTCGAACGATAAGATTCCAGCACGTCTCTGTTGGATTCTCCCCATTCTTTCATTTGCAAAACAA
> 4167855
GCCGTCCGCTTCCAGCTCCCTCAGCTGGAGAGTAAGCATTCTTTGAGTAATACTCGGGCAGATTCGCCGAAACTCATTAAA
> 4167166
CACATGGATGAACGCAGAACATTGGCTTGGCATGAAACATTAGAAATGCACGAGCTGGTTGCTTTTCAATCAAACGGACTC
> 4167172
GATGAACGCAGAACATTGGCTTGGCATGAAACATTAGAAATGCACGAGCTGGTTGCTTTTCAATCAAACGGACTCATTAAA
> 4167167
ACATGGATGAACGCAGAACATTGGCTTGGCATGAAACATTAGAAATGCACGAGCTGGTTGCTTTTCAATCAAACGGACTCA
> 4167371
ACAGAGAGGATGAGGAAGAAGAACGCGCAGATAACCCATTTTACAGCGGTGACCTGCTCGGTTTTGCCAAAACATCTGTCC
> 4165909
ACTCCCCATTTAAAGCGATAGAGTACAGCATTTGGCCTTTTTCTAAAGGCAAAAATGAAAGCATGACAATAATCAAATACA
> 4166927
TTCTGACATACATAAAAATTAAGATCACCAGTAAAAGGGTTGTTGCTTGCAGAACGCCGCTGCTAAACAAGAAAAAGTTCT
> 4166857
AAGAATGCCCATCACAATTAATGTTTATCATCCATAAAGCCAGAAGATTCCTTGTTTTTCTTTTTCGTTTTTCTGACATAC
> 4165856
ATAGAAAAAGATAAATGATAAACCTTGGATGAAAATCAGAAACCCGAGTATAAACTCCCCATTTAAAGCGATAGAGTACAG
> 4166123
AGCTGTTGGAAAAAGATATTGAACGATACCCAATTGTTCTTCCATCAGTTTTAATTGCTTCTCAAACTGCCCAGCATTGCC
> 4166643
TTCACTTAGTCACCTCGTATCATCCTGAACATACGAATAGAAAAGAGCAGCATAAACGACTGCTCTTTTGTTCATCGCTGC
> 4166725
ACATGCTTTGCACCGAATGTTTTTATATCATCTCTAAATTTTACTTTTATATTTTAACATAAGTCCAAATCGCAAGTAAAA
> 4166224
CTACAATATCAAGAGATTGCCGGTATTGTGTCATTGCCTCATCAATGATATTGATACCCAAAAACTGAATGCTTATCACAA
> 4165722
TTCACCTTATTCCTTATATGAAAGCCCATATCTAAAACGCCTAAAATGCGAATGGCCGCCATGAAGACCGGATGCACAAAC
> 4166366
TTTCCTTTTGAAAAAATGTCCCATGGCAATGCCGGCGCAAGCTGACATAAAAGCTACAATAAGCCCGTTAAAGGACCCGAC
> 4166431
CGTTAAAGGACCCGACAATAAAAACAACCGGAAGACTGACAGCGCCCATCCATATCCCTAGCTTCAATCCATGTCTGATCG
> 4165778
CGCCATGAAGACCGGATGCACAAACCCAAGTATGACAGCAATCACAGCCGCAGCCTTTGGATATTGTTTCTTATGGCAATA
> 4165893
AGAAACCCGAGTATAAACTCCCCATTTAAAGCGATAGAGTACAGCATTTGGCCTTTTTCTAAAGGCAAAAATGAAAGCATG
> 4166833
AAAAAGGAAAAGACATTCTTTGAAAAGAATGCCCATCACAATTAATGTTTATCATCCATAAAGCCAGAAGATTCCTTGTTT
> 4166016
AACTCTCTAAAAGGCTTTAGATTAGGAATATCGGGGGAGAATCGCCTTAAGAGCGGCTTAGCGATAAGGTAACTGAGGAAA
> 4165822
CAGCCGCAGCCTTTGGATATTGTTTCTTATGGCAATAGAAAAAGATAAATGATAAACCTTGGATGAAAATCAGAAACCCGA
> 4166178
TGCTTCTCAAACTGCCCAGCATTGCCCGACTGCTTCGCTACAGTTTCTACAATATCAAGAGATTGCCGGTATTGTGTCATT
> 4166170
GTTTTAATTGCTTCTCAAACTGCCCAGCATTGCCCGACTGCTTCGCTACAGTTTCTACAATATCAAGAGATTGCCGGTATT
> 4166588
AATGATCGCAAACAGACTGATTAAAATAGCACCTTCCATTAAAGCTCTCGTTTGTTTCACTTAGTCACCTCGTATCATCCT
> 4166618
ACCTTCCATTAAAGCTCTCGTTTGTTTCACTTAGTCACCTCGTATCATCCTGAACATACGAATAGAAAAGAGCAGCATAAA
> 4166371
TTTTGAAAAAATGTCCCATGGCAATGCCGGCGCAAGCTGACATAAAAGCTACAATAAGCCCGTTAAAGGACCCGACAATAA
> 4166688
AGCAGCATAAACGACTGCTCTTTTGTTCATCGCTGCAACATGCTTTGCACCGAATGTTTTTATATCATCTCTAAATTTTAC
> 4166619
CCTTCCATTAAAGCTCTCGTTTGTTTCACTTAGTCACCTCGTATCATCCTGAACATACGAATAGAAAAGAGCAGCATAAAC
> 4166113
CCATCACAATAGCTGTTGGAAAAAGATATTGAACGATACCCAATTGTTCTTCCATCAGTTTTAATTGCTTCTCAAACTGCC
> 4165731
TTCCTTATATGAAAGCCCATATCTAAAACGCCTAAAATGCGAATGGCCGCCATGAAGACCGGATGCACAAACCCAAGTATG
> 4165708
AAACTCATGTTCACTTCACCTTATTCCTTATATGAAAGCCCATATCTAAAACGCCTAAAATGCGAATGGCCGCCATGAAGA
> 4165392
TCTATATAATATTGGTCATTAAAAAGCATGATTCCAATCGGCATTTCCATCAATGCCTCTTCACCGACTTTTTTCAACCTG
> 4165371
GAAAGAAACGGATTTGCCCATTCTATATAATATTGGTCATTAAAAAGCATGATTCCAATCGGCATTTCCATCAATGCCTCT
> 4165284
TCCACCTCTTGTTTGATAAGCGGCACTACCGATTCACAAGTATCGTAAAGTGATCTCCCCACTAAAGTGCTTTCATTAAAA
> 4165160
TCTTTCGTTTTCATATAGCTTTTCAATCTGGATTTGTTCTGTTACATCAAAGAAATATAAGAGACGCTCATCCCGTTTGAT
> 4165267
ATGTAACCGTTTCCGATTCCACCTCTTGTTTGATAAGCGGCACTACCGATTCACAAGTATCGTAAAGTGATCTCCCCACTA
> 4164999
ATAAAGCGTTCTGAAGACGTCCTTTTCAAGAAGATCCCGTACTCCTGCGCCCAAGCGTTCAGCAAAGATGTCACCTGGCTG
> 4165180
TTTCAATCTGGATTTGTTCTGTTACATCAAAGAAATATAAGAGACGCTCATCCCGTTTGATGACAACCCTAAACTTGCGGT
> 4165320
CAAGTATCGTAAAGTGATCTCCCCACTAAAGTGCTTTCATTAAAACAAGAGGAAAGAAACGGATTTGCCCATTCTATATAA
> 4165459
CTTTTTTCAACCTGTAGGACAACGTAGAAATATAAGCATCAATCTCTTGTCGAATAAGAGAATCAGCACGCTTAATAAAAA
> 4165256
GCGGTCATTCAATGTAACCGTTTCCGATTCCACCTCTTGTTTGATAAGCGGCACTACCGATTCACAAGTATCGTAAAGTGA
> 4165319
ACAAGTATCGTAAAGTGATCTCCCCACTAAAGTGCTTTCATTAAAACAAGAGGAAAGAAACGGATTTGCCCATTCTATATA
> 4164215
TGCTTCAATCATATTGATTTTTAAGCGCTTCGGCTGATATTCAAGCAGCTCTGTCACCAATTCCGCTGTGGAAGAAGCGTA
> 4164264
TCTGTCACCAATTCCGCTGTGGAAGAAGCGTATGGTTCCATATAAACGAGCAGCGGATCTCTGATAAACTCCTCACCTCTT
> 4164737
CATTGGGTTTGTTTTACCGCCGTAAAACTTCACCTTGCCGTTTGGCAGCTTAATGGCTACCTGGTCTCCGCCGCGTCCCAG
> 4164451
TGGAAATCTCCATTGCTTCTTCAGGCGTAATAAATCTTGACCACAGTTCTTCATATTTTTTGATTTCCCCAATCAAACGCT
> 4164698
GTGAGAAATCACGCGGGCCCGCACCCTTGTTCGTTTCTCCATTGGGTTTGTTTTACCGCCGTAAAACTTCACCTTGCCGTT
> 4164316
GCGGATCTCTGATAAACTCCTCACCTCTTCGGTGATGGTCGATGACCACGATATGTTCAATTTTATTGACCAGCCGTTCCT
> 4164284
GGAAGAAGCGTATGGTTCCATATAAACGAGCAGCGGATCTCTGATAAACTCCTCACCTCTTCGGTGATGGTCGATGACCAC
> 4164275
TTCCGCTGTGGAAGAAGCGTATGGTTCCATATAAACGAGCAGCGGATCTCTGATAAACTCCTCACCTCTTCGGTGATGGTC
> 4164702
GAAATCACGCGGGCCCGCACCCTTGTTCGTTTCTCCATTGGGTTTGTTTTACCGCCGTAAAACTTCACCTTGCCGTTTGGC
> 4164158
GCCCGTGCGGAGAGAAAAGCTCTTTGTATCCACTATTATACCAGCTAATAGGGCTGTTGCTTCAATCATATTGATTTTTAA
> 4164398
CATGACGAGTGACGGCTTATGTGTATCAACGATCACAAGCAGTGTGTCATCATTGGAAATCTCCATTGCTTCTTCAGGCGT
> 4164320
ATCTCTGATAAACTCCTCACCTCTTCGGTGATGGTCGATGACCACGATATGTTCAATTTTATTGACCAGCCGTTCCTCCAT
> 4164752
ACCGCCGTAAAACTTCACCTTGCCGTTTGGCAGCTTAATGGCTACCTGGTCTCCGCCGCGTCCCAGTGCTAAGTCCAAGCT
> 4164246
GGCTGATATTCAAGCAGCTCTGTCACCAATTCCGCTGTGGAAGAAGCGTATGGTTCCATATAAACGAGCAGCGGATCTCTG
> 4164468
TCTTCAGGCGTAATAAATCTTGACCACAGTTCTTCATATTTTTTGATTTCCCCAATCAAACGCTGCACACTTGATCCGATT
> 4164767
CACCTTGCCGTTTGGCAGCTTAATGGCTACCTGGTCTCCGCCGCGTCCCAGTGCTAAGTCCAAGCTGGATTGCGCCAAATC
> 4164615
GCTGCGCCGATAGAATCCATGTCGGGGAATTTATGCCCCATGATAATCACATTGCTGCTTTCGGTGACGATTTCCTTTAAG
> 4163887
GTTCATCCCGTCTCGCCACCGCAAATGAAGCCTCAACCTCACTCATCGATAGCAGCGAATCGGCAGCCTGCGCAATCAGCA
> 4163213
GGAATAAAAAAAGAGGCTTGGATGAATCCAAGCCTCTTTTCTATTAAGCTTCTTCTTTTACATGTACCTTTAACACAGCCT
> 4163652
GACTTCGCCTTTTTTTCCTTTTCCTTTTACATCTTGTAAGAAAATAACCTTCATCTCTGTACGCCTCCCTCAAAATACTCA
> 4163906
CGCAAATGAAGCCTCAACCTCACTCATCGATAGCAGCGAATCGGCAGCCTGCGCAATCAGCACTTGATCGAAGTATTCCTC
> 4163524
TCAGCAATGGCTTCTTTTTTCTCTTTCTGCTTTTGTCCGTTTAACGCGCTGATGTTTGACGCGTTCGCTTCAACCGCGAGG
> 4163733
TCTATGGCGTGCTTCAGCCGTTCCAGCGCTTCAGAAACTGAAATGCCGGACAACTGAGTCGCCGCATTTGTTAAATGCCCT
> 4163422
CTTGTCACTGAACCAAATAAACGGCCGCCCTCACCTGATTTTGCGCTAAGCTCAACAGTCAGTTTTTCTAATGTCTCTTTC
> 4163648
TTTTGACTTCGCCTTTTTTTCCTTTTCCTTTTACATCTTGTAAGAAAATAACCTTCATCTCTGTACGCCTCCCTCAAAATA
> 4163185
GAGAAAGCCAGCAAACTCTTTATCTCGTGGAATAAAAAAAGAGGCTTGGATGAATCCAAGCCTCTTTTCTATTAAGCTTCT
> 4163546
CTTTCTGCTTTTGTCCGTTTAACGCGCTGATGTTTGACGCGTTCGCTTCAACCGCGAGGCCTTTTTTAATTAGAAAGTTAT
> 4163467
CTAAGCTCAACAGTCAGTTTTTCTAATGTCTCTTTCAAGCTCTTAGCCTGCTCAAGCTCAGCAATGGCTTCTTTTTTCTCT
> 4163473
TCAACAGTCAGTTTTTCTAATGTCTCTTTCAAGCTCTTAGCCTGCTCAAGCTCAGCAATGGCTTCTTTTTTCTCTTTCTGC
> 4163856
CCAAGCGACCGAGCACTGATACAAACCGTTTGTTCATCCCGTCTCGCCACCGCAAATGAAGCCTCAACCTCACTCATCGAT
> 4163401
AGCTGTTCAGTGATTTGCTTGCTTGTCACTGAACCAAATAAACGGCCGCCCTCACCTGATTTTGCGCTAAGCTCAACAGTC
> 4163526
AGCAATGGCTTCTTTTTTCTCTTTCTGCTTTTGTCCGTTTAACGCGCTGATGTTTGACGCGTTCGCTTCAACCGCGAGGCC
> 4163562
GTTTAACGCGCTGATGTTTGACGCGTTCGCTTCAACCGCGAGGCCTTTTTTAATTAGAAAGTTATGCGCATAACCGTCTGC
> 4163823
AGGGCCTCCATGATGATCTGAACATTTACCTCGCCAAGCGACCGAGCACTGATACAAACCGTTTGTTCATCCCGTCTCGCC
> 4162808
AGCAAACGGCGGGAACATGTTCTCTTCAGAGGTCGACAGCGGGCTCCTGTCCTATCTGAGAAAACACAATACCGGCGAAGA
> 4162787
CGGCCCGCAGCTCAAAGGCTCAGCAAACGGCGGGAACATGTTCTCTTCAGAGGTCGACAGCGGGCTCCTGTCCTATCTGAG
> 4162632
GGACTGGGCATCACCCTTGCACTTCTGATGCTTAAACGCAGCCATCCGTTCAGTAAGCTGCTGACCATCATCAGCTTGTGC
> 4162707
TTGTGCGTTCTGCTTCTCACACCAGTTTACTGGTCAGCAACGCCGCTTCTATACGGTGGCAACAGCGTCCTTCCTGAATCC
> 4162667
ACGCAGCCATCCGTTCAGTAAGCTGCTGACCATCATCAGCTTGTGCGTTCTGCTTCTCACACCAGTTTACTGGTCAGCAAC
> 4162290
GGATTACTGGGCGCAATCATCAGCTGGTACCGTGATCGCCGCGGACATGCTGCTAAAATGAAAGAAACGCTATTCTGGGCG
> 4162330
GCGGACATGCTGCTAAAATGAAAGAAACGCTATTCTGGGCGGCTTGGCTTGTTCCCGTGGCTGGTTTCTTCAGCATCGCAG
> 4162294
TACTGGGCGCAATCATCAGCTGGTACCGTGATCGCCGCGGACATGCTGCTAAAATGAAAGAAACGCTATTCTGGGCGGCTT
> 4161571
ACAGCATGCTTGTTTTTACCTTATTGCTCGGTTCAACTTGTCTGCTTAGGGCAGTAAAACAAGGCAAGCTGGTTTGGCTGC
> 4161789
TCTCTTGTCCTTCTGACAGGCCTTTCACTCTCATGGGCGATTGCAGTGGATTCAGCCTCTTCCTCAAGCCGGCCTTATGTA
> 4161657
GCATTTGCCCTGATTGGGCTCGCCTTTAATATGAAGATGATGCAAGCGTTTATGGTATTGCCTGCATTTGTGTTATTCTAC
> 4161257
CCAGTACTATTTGGCGGCTGTAAAAAGCATGACGCAAAGCTTCCATAACTTTTTTTATGCGTCATTTGACCCTTCTGGATT
> 4162022
TGGCAACGGTTCATCTTTTTCTCAGAACGGTAATCAATCATTCGGAAACCATTCACAGGCGCCTCAGCCGCCTAACGGACA
> 4161811
TTTCACTCTCATGGGCGATTGCAGTGGATTCAGCCTCTTCCTCAAGCCGGCCTTATGTAGGAAGCAGCCAGACTAACTCAG
> 4161299
CCATAACTTTTTTTATGCGTCATTTGACCCTTCTGGATTTGTGACAGTAGATAAGCCTCCTGTCGTGTTATGGATTCAAAC
> 4162062
TTCGGAAACCATTCACAGGCGCCTCAGCCGCCTAACGGACAAACCGGCGCTCTCAATGGAGGCGGAGGCACACCTCCCACA
> 4162019
AAATGGCAACGGTTCATCTTTTTCTCAGAACGGTAATCAATCATTCGGAAACCATTCACAGGCGCCTCAGCCGCCTAACGG
> 4161376
AAACGATTTTCGCACTGATTTTCGGTGTTCACACGTGGAGTGTCATCATTCCCCAGGCTCTTGCCGGAGTTGGATCTGTCT
> 4161493
TTGGAGCGGCCCGCATTGCCGCACTTGTCATGGCACTGACCCCTATCGCAGTAGCTGTCAGCCGGACAAACAATATCGACA
> 4161959
GGGTGATATGAATGCTGCTGGCGGAGGGAACATGCAGAATCAAGACAACATGCAAGCGCCAAATGGCAACGGTTCATCTTT
> 4161296
CTTCCATAACTTTTTTTATGCGTCATTTGACCCTTCTGGATTTGTGACAGTAGATAAGCCTCCTGTCGTGTTATGGATTCA
> 4161346
TAGATAAGCCTCCTGTCGTGTTATGGATTCAAACGATTTTCGCACTGATTTTCGGTGTTCACACGTGGAGTGTCATCATTC
> 4161281
AAGCATGACGCAAAGCTTCCATAACTTTTTTTATGCGTCATTTGACCCTTCTGGATTTGTGACAGTAGATAAGCCTCCTGT
> 4161711
GTATTGCCTGCATTTGTGTTATTCTACCTGATTGCATCTCGGGTTTCTCTGAAGAAAAAAATCGGGTCCCTGCTTCTGTCT
> 4161574
GCATGCTTGTTTTTACCTTATTGCTCGGTTCAACTTGTCTGCTTAGGGCAGTAAAACAAGGCAAGCTGGTTTGGCTGCTGA
> 4160395
ATCTGGATACCTCAGCTGCGCCATCGAGATACGGCAAACCAGACAATGAAGCTGCAATCCAGTTCCATTTGGGCTTCCAAA
> 4161142
CCATAAAGAGGTGAAAAACGATGAAAACCAAACGATTCGACGCAGCCCTTATTCTTATTTTGCTAGCAGCAGCTTTTTTGA
> 4160905
ATCTTTGTCGGCTATCTCTTTGACCAGACGCATTCTTGGACGATGCCGATTGTGCTTCTCATTGCTGCCCTGATCGTAATG
> 4160587
GGATGGATGGTATCACTCATGCAATTTGCGAGTCTGCCTTCCACTTTTCTGACGCCAGTTTTAGCTGACCGTGTGAAACAG
> 4160372
GGCTGGCTTTACTTGCATTGCTAATCTGGATACCTCAGCTGCGCCATCGAGATACGGCAAACCAGACAATGAAGCTGCAAT
> 4160820
TCTCCGCAGTGAAAATGCCCAACAGGCCGCTGCGCTGTCAGGCATGTCTCAGTCATTCGGCTACCTGCTGGCAGCAGTCGG
> 4160659
GTGAAACAGCAGCGCGGTATCGTTGCGGCGCTGGCCTCAGTTTATCTGATCGGCCTTTGCGGATTATTAGCGGGCGGAAGC
> 4161095
TATGGTTTATTCATAAGTTTTTCATATTTGTTTTTTACAATGAGACACCATAAAGAGGTGAAAAACGATGAAAACCAAACG
> 4160373
GCTGGCTTTACTTGCATTGCTAATCTGGATACCTCAGCTGCGCCATCGAGATACGGCAAACCAGACAATGAAGCTGCAATC
> 4160642
CAGTTTTAGCTGACCGTGTGAAACAGCAGCGCGGTATCGTTGCGGCGCTGGCCTCAGTTTATCTGATCGGCCTTTGCGGAT
> 4160814
GATTGGTCTCCGCAGTGAAAATGCCCAACAGGCCGCTGCGCTGTCAGGCATGTCTCAGTCATTCGGCTACCTGCTGGCAGC
> 4161054
ATAAAGCGGGGAAGATATCTCCGCTTTTTTCTTTGAATATTTATGGTTTATTCATAAGTTTTTCATATTTGTTTTTTACAA
> 4161075
CGCTTTTTTCTTTGAATATTTATGGTTTATTCATAAGTTTTTCATATTTGTTTTTTACAATGAGACACCATAAAGAGGTGA
> 4160577
GGCAACAGCCGGATGGATGGTATCACTCATGCAATTTGCGAGTCTGCCTTCCACTTTTCTGACGCCAGTTTTAGCTGACCG
> 4160783
AAGGCTCCAGCATTAGTCTGGCCCTTACTTTGATTGGTCTCCGCAGTGAAAATGCCCAACAGGCCGCTGCGCTGTCAGGCA
> 4160337
TGGCGGATGGAAACAAGCCTTTCTCTTATGGGGCGGGCTGGCTTTACTTGCATTGCTAATCTGGATACCTCAGCTGCGCCA
> 4160918
ATCTCTTTGACCAGACGCATTCTTGGACGATGCCGATTGTGCTTCTCATTGCTGCCCTGATCGTAATGGGAGCAGCCGGAC
> 4160248
GGGATCATGATCAGCCTGTATACGACATCAATGAATATATTCGCAGCTTTAGCATCGGGTGTCAGCGTTCCTTTAGCGACC
> 4160268
TACGACATCAATGAATATATTCGCAGCTTTAGCATCGGGTGTCAGCGTTCCTTTAGCGACCCAGATGAATGGCGGATGGAA
> 4160051
CACCTAAGCTTGGACAGCGCCTCGGTAATGAGCGAACTTTATGGCTAGGTCTCGTGATACTGCTGATCGGTGTTCTGACTC
> 4160210
TGCCAAGCTTAATCAAACATAAATACCCTGAAAAGCCAGGGATCATGATCAGCCTGTATACGACATCAATGAATATATTCG
> 4160147
CTGCCGCTTTGTTTTTCGGAACAGCACTTATCGGCGTCGGGATTGCGATTGGTAACGTACTTTTGCCAAGCTTAATCAAAC
> 4160094
GCTAGGTCTCGTGATACTGCTGATCGGTGTTCTGACTCGTTCTACCGGCTATACTGCCGCTTTGTTTTTCGGAACAGCACT
> 4160063
GACAGCGCCTCGGTAATGAGCGAACTTTATGGCTAGGTCTCGTGATACTGCTGATCGGTGTTCTGACTCGTTCTACCGGCT
> 4159493
AATAAGGATAACGGTGCGTGCATAAGAACCCTCCTTACCTCTTTTATAACGGTCATTTTCCGATTGCTCTATTCCTTTGTG
> 4159522
CCTCCTTACCTCTTTTATAACGGTCATTTTCCGATTGCTCTATTCCTTTGTGACATCTTCTTACATTTCACATCTGATTCT
> 4159670
AAAAGCTTGCAGAGTCCTTGAATCTGCCGCTTGAACAGATCATGCATATGCCTCAGCATATTCTGCTTGCCAAAATGGCTG
> 4159641
ACCTTTGCAAATTTCTGCCGAAACTGCACAAAAGCTTGCAGAGTCCTTGAATCTGCCGCTTGAACAGATCATGCATATGCC
> 4159491
TTAATAAGGATAACGGTGCGTGCATAAGAACCCTCCTTACCTCTTTTATAACGGTCATTTTCCGATTGCTCTATTCCTTTG
> 4159543
GGTCATTTTCCGATTGCTCTATTCCTTTGTGACATCTTCTTACATTTCACATCTGATTCTTGTACAATGGACAGAAGAGAG
> 4158199
ATCGGTCTTCGTCGCCACGTTTTGTGCGATGTTCAGGGCAAAGGCTGTTTTCCCTACTGAAGGACGGGCAGCCACAATGAT
> 4159141
AGCTTTGTATACGTCTAAAGACGCCGCTATTGAAAAGGCCAAACAGGTGGCTAAGGAAAACAGTCCGTCTAAGCTTGTAAT
> 4158588
CTATGTTAGCCGCTGTCGGCACCGAGTTTGCGATATCTGTCAAATATGAAATACCGCCTACTTCTTCCAGCAGGTCTGTGT
> 4159053
AGGAATGAAAGATGATAAAGAAATATGCGATTACACCTAATGTTGATGCGGACGGCTGGTTTATTGAGGTGGAGAATGTAG
> 4158553
AATCGATTTTTCCTCAACGATTTTCGCGTAATATTCTATGTTAGCCGCTGTCGGCACCGAGTTTGCGATATCTGTCAAATA
> 4157978
CGGCACTTGGCACGGATTTCACTCACTCGAATACCCGGTGTATCATCGATGTAAATCCCGCTGTTCGATAGGCTTCCCATT
> 4158399
GGACGTCCTTAATATTTTGGAAGGCACTCGTGTTTTTGCGCTGTGCCACTTCCATAATCGTTTTTTCCGCTTCACTGAGTA
> 4159221
TTTATGACCAGTTTAAAAATGTGGAAGAAGAACACTCATTTTAATGAATGAAAGCCTTCGCTGCAGCGAGGGTTTTTTAGC
> 4158033
TCCCGCTGTTCGATAGGCTTCCCATTGCCATCGTCAGCTTGCCCCAATCCTCTTCGGTCAGGTTACCTGTACGGAGATTCT
> 4158127
TCCCTCGGCACAGAGCATACGCATAACGAGCTGCTCGGCACCCATCTCAAGACTGAAAATCGCTACGCTCTCATCGGTCTT
> 4158345
TGATATCACCTTTTCGATTGTGAAGCTGTTCGATATTATCATAGGTCTGGACAAGGACGTCCTTAATATTTTGGAAGGCAC
> 4158438
GCTGTGCCACTTCCATAATCGTTTTTTCCGCTTCACTGAGTAAATCCTCGACCTCATCCTCACGGGTATACCCGTCTTGAG
> 4158732
TCGCATTATAGATTTTTTGGTGGGACATTCTATAGAAATCATCTGGAATCAATACTTCTGAAGCCAGTGTTAAAGCAGACG
> 4159003
GATCGTTTCGGACAGTAACAAGGCGGGAAAAATGCAATAAAACATAAGGGAGGAATGAAAGATGATAAAGAAATATGCGAT
> 4158458
GTTTTTTCCGCTTCACTGAGTAAATCCTCGACCTCATCCTCACGGGTATACCCGTCTTGAGCAATCGTTGTCGCAGTTCTG
> 4158568
AACGATTTTCGCGTAATATTCTATGTTAGCCGCTGTCGGCACCGAGTTTGCGATATCTGTCAAATATGAAATACCGCCTAC
> 4158567
CAACGATTTTCGCGTAATATTCTATGTTAGCCGCTGTCGGCACCGAGTTTGCGATATCTGTCAAATATGAAATACCGCCTA
> 4158069
GCTTGCCCCAATCCTCTTCGGTCAGGTTACCTGTACGGAGATTCTGGGCATTGATATTTCCCTCGGCACAGAGCATACGCA
> 4158195
TCTCATCGGTCTTCGTCGCCACGTTTTGTGCGATGTTCAGGGCAAAGGCTGTTTTCCCTACTGAAGGACGGGCAGCCACAA
> 4158689
GTCACCAGATCAACCGGTTCACCTCGGTCACCGAGCACCAGCATCGCATTATAGATTTTTTGGTGGGACATTCTATAGAAA
> 4158215
ACGTTTTGTGCGATGTTCAGGGCAAAGGCTGTTTTCCCTACTGAAGGACGGGCAGCCACAATGATCAAGTCGTTGCGCTGG
> 4158491
TCATCCTCACGGGTATACCCGTCTTGAGCAATCGTTGTCGCAGTTCTGATTAATCGGCGAAGAATCGATTTTTCCTCAACG
> 4157973
AGCGGCGGCACTTGGCACGGATTTCACTCACTCGAATACCCGGTGTATCATCGATGTAAATCCCGCTGTTCGATAGGCTTC
> 4158362
TTGTGAAGCTGTTCGATATTATCATAGGTCTGGACAAGGACGTCCTTAATATTTTGGAAGGCACTCGTGTTTTTGCGCTGT
> 4158619
GATATCTGTCAAATATGAAATACCGCCTACTTCTTCCAGCAGGTCTGTGTTCGCAAGCTCTGATGTAACTGTCACCAGATC
> 4158917
AAAAATCTCCAACCTCCATTCTACCATTTCTACAGAAAAAAAATAGAAAAATTGTCTGTTTCCTGTTTTTTTCAGTTAGCA
> 4157948
ATGCCCAGCCCGCTTTCCTGCTTCAAGCGGCGGCACTTGGCACGGATTTCACTCACTCGAATACCCGGTGTATCATCGATG
> 4157008
TTTTGAATTCATAAAAACGATCCGCCAGCCGTCCGGGTCCTCTATCGTCACGCCCCCATTGCTCCAGTACGGGTTCTCTGA
> 4157602
GAACGCAAGAGACACGGTTCCTACCGGGCCGTTACGCTGTTTGGCGATAATAATTTCGATAATATTTTTATTCTCGGTTTC
> 4157217
GGGTGAATTCCAAATGATAATCGGCATGAGGAAGGCCGAACATGACACCGTCATACCCGTTATGCTGTGAAAATTCTCCTA
> 4157119
CTTTGAAGTGATCGCTGCCAGTTCAACTGCATTCGGCACATAAAAAACAAGAAGGCTGTCGGGATGGGGAACGGGGGCAGT
> 4157543
GGAACGCCTGCGTCATCAAAACGCCGTTCCAGGTTGACGAATTTGTTGTATTCTTTTACGAACGCAAGAGACACGGTTCCT
> 4157392
CGAAAAACGTTTTCCCATATTGTTACCATCTCCTTTTTGCACCATTTTATTAAAACGCTTTCAATTTTTCATCCGCTGAGC
> 4157104
GCCCATGTGCTTTAGCTTTGAAGTGATCGCTGCCAGTTCAACTGCATTCGGCACATAAAAAACAAGAAGGCTGTCGGGATG
> 4157109
TGTGCTTTAGCTTTGAAGTGATCGCTGCCAGTTCAACTGCATTCGGCACATAAAAAACAAGAAGGCTGTCGGGATGGGGAA
> 4157189
ACGGGGGCAGTGCTTCCCCCTTCATACTGGGTGAATTCCAAATGATAATCGGCATGAGGAAGGCCGAACATGACACCGTCA
> 4157323
GTAAAAACGAATAATCTCATCAAGCTGGCCCGTAGGACGCGCAATTCGGATTTGTGCTGCTTGAAAAGACGAAAAACGTTT
> 4157317
CTCTTCGTAAAAACGAATAATCTCATCAAGCTGGCCCGTAGGACGCGCAATTCGGATTTGTGCTGCTTGAAAAGACGAAAA
> 4157267
TCATACCCGTTATGCTGTGAAAATTCTCCTATTCGTTTCAAACACAGTCCCTCTTCGTAAAAACGAATAATCTCATCAAGC
> 4157145
CTGCATTCGGCACATAAAAAACAAGAAGGCTGTCGGGATGGGGAACGGGGGCAGTGCTTCCCCCTTCATACTGGGTGAATT
> 4157112
GCTTTAGCTTTGAAGTGATCGCTGCCAGTTCAACTGCATTCGGCACATAAAAAACAAGAAGGCTGTCGGGATGGGGAACGG
> 4157654
ATTTCGATAATATTTTTATTCTCGGTTTCTTTGTCATAGTAGTCATCACGATAAAGGAACGCGACAATATCCGCGTCCTGC
> 4157829
GGACTTGCAGCTCCCTCGCAATCGACTTCAGTTCACGGGAAATTTCAGATACTTCCTGCTGACGGTTGTCCTTTGAACGAC
> 4157440
ATTAAAACGCTTTCAATTTTTCATCCGCTGAGCGAACGTCATTTCTTCCATCTTTCGAATGAAAAAAACCCCAAGAGCAGC
> 4157806
AAGCTGAGAAAGCGCGATAACAGGGACTTGCAGCTCCCTCGCAATCGACTTCAGTTCACGGGAAATTTCAGATACTTCCTG
> 4157034
AGCCGTCCGGGTCCTCTATCGTCACGCCCCCATTGCTCCAGTACGGGTTCTCTGATTCGACCTCTTGATAGCCCATGTGCT
> 4156772
CTACTGAAGACATGTCCGTGCACCTCCGTTAACCTTTCAAAACGATTCTATTCAAACAAATCAAGTTTATCAGTGAAGAAA
> 4156386
GCCGATTCCTTTTTTCGTTGTGCCGATCTTGTTAGCCCCTTTACGCTCTTCTTCCACTTCATCCAATTTCAAATGATACGG
> 4156732
TTACCTTTTCCTTCATCGCCCCATTGCGTACCTACTACAACTACTGAAGACATGTCCGTGCACCTCCGTTAACCTTTCAAA
> 4156397
TTTTCGTTGTGCCGATCTTGTTAGCCCCTTTACGCTCTTCTTCCACTTCATCCAATTTCAAATGATACGGCAGAATGACGT
> 4156742
CTTCATCGCCCCATTGCGTACCTACTACAACTACTGAAGACATGTCCGTGCACCTCCGTTAACCTTTCAAAACGATTCTAT
> 4156503
ATCTGTACTCACGTTGCGCTCATGAAGATACGCAAGCTCTGTGACTAATGCTTTCGGATCTACAACCATTCCGTTTCCGAT
> 4156332
TAACAGATCCGCGATGCGAATTCCGATGCGGGCTGCTTTATCCATGTAAGCAGGGCCGATTCCTTTTTTCGTTGTGCCGAT
> 4156339
TCCGCGATGCGAATTCCGATGCGGGCTGCTTTATCCATGTAAGCAGGGCCGATTCCTTTTTTCGTTGTGCCGATCTTGTTA
> 4156389
GATTCCTTTTTTCGTTGTGCCGATCTTGTTAGCCCCTTTACGCTCTTCTTCCACTTCATCCAATTTCAAATGATACGGCAG
> 4156675
TTTCCGCCTTGATAACGGGCGATCACTTCTGCATTTTCTGATAGGAAATCTGTAATTTTACCTTTTCCTTCATCGCCCCAT
> 4156633
TTATATGTGATTCCGTCAAACTTGATTGTATGCCCTGCGTTATTTCCGCCTTGATAACGGGCGATCACTTCTGCATTTTCT
> 4155736
CCTTTGTAGCGGTACGCCACACAGATTTTCAACGTTTCAATTCCTGCTAGGACGTCAATTGAGTTCAGAGAAAGATCTGTA
> 4155722
CTTCAATGATTTCGCCTTTGTAGCGGTACGCCACACAGATTTTCAACGTTTCAATTCCTGCTAGGACGTCAATTGAGTTCA
> 4155593
CAAGATAATGGCGCGCATTTTCCGGAAGCTCGCTCAAGCTCTTCGCACCTGTAATATCCTCAGTCCAGCCCGGCATTTCTT
> 4156044
GACACCGCCGGCAACCGGGTTAGATGACGTAACAAACGGGTATGTTCCTTGGTCGATATCGAGCATAACCCCTTGTGCGCC
> 4155927
GCCGATTTCATCTTTCAGCTCAGTCGGAAAAGGACCGTCGCCGACACGAGTCGTATATGCTTTTGATACACCGACAACGTG
> 4155716
GGAATTCTTCAATGATTTCGCCTTTGTAGCGGTACGCCACACAGATTTTCAACGTTTCAATTCCTGCTAGGACGTCAATTG
> 4156082
GGTATGTTCCTTGGTCGATATCGAGCATAACCCCTTGTGCGCCTTCAAATAATACACGGCGCCCTTCATCAAGAGCATCGT
> 4155560
AAAGCGGAATGCCTGTCAGCTGAGACACACGCTCAAGATAATGGCGCGCATTTTCCGGAAGCTCGCTCAAGCTCTTCGCAC
> 4155941
TCAGCTCAGTCGGAAAAGGACCGTCGCCGACACGAGTCGTATATGCTTTTGATACACCGACAACGTGCTTGATTTTGGTCG
> 4156029
ACCAGAACCGATCGTGACACCGCCGGCAACCGGGTTAGATGACGTAACAAACGGGTATGTTCCTTGGTCGATATCGAGCAT
> 4155657
CCAGCCCGGCATTTCTTCATATACCGGCTCACATTCAGCAAGTGCCTTAAGACTTGCTGGGAATTCTTCAATGATTTCGCC
> 4155399
GGTTTTTTTTCATATTTTTTTCTCAGACCAACTTATATGCGGCTTTCAAACAAAAACAAGCCCCTTAAATAGGGGCTTGCA
> 4155310
TAGTTCTCATCTTGTACTCTATTGAAGCAGTTTCCGTAACAACGAGATTTATAATATCACGAACAAATAGAAGTGGCAATA
> 4155285
TTCTATAGAGCAAACGACTTAAATCTAGTTCTCATCTTGTACTCTATTGAAGCAGTTTCCGTAACAACGAGATTTATAATA
> 4155269
TTAAAGATGTCGGAATTTCTATAGAGCAAACGACTTAAATCTAGTTCTCATCTTGTACTCTATTGAAGCAGTTTCCGTAAC
> 4152933
ATATAAGCAATGACAGAGGCTAGCTTTCTGCGTTCTCCTTCAGTCATCGCCTGGGCATCTTCAAGCTCTCTCGTTAAGTGG
> 4151764
GGTGGTTTTTTCGATTTTATGTTTCACACGAACAGTAGACTCTGTTGAGGATGAGCCTTCAGAAAAGTTTGGCTGGAACGT
> 4154715
ATCAATGACGTCTTCTTCTTTGAACCGGCCGCAGGGCCGGTTCTCCCTTTTTCTTCTATTATAACACTCCTCATGTTTGCC
> 4154414
TATCTGCAATCGGTTTTTCATCATCTACTACAAGGATCTTTTTATCCATCATTTTGATTTTCCTCCTGCCGAATGACTTCA
> 4151985
TCTATGCTGTCCGCCCAAATATCTCCACCGTGCGCCTGTACCATTTCCTTGGCAATCGCCAATCCCAGACCGGTGCCGCCA
> 4152093
CTGTAGAAGCGGTCAAAGACTTTTTCGACATCTTTTTTCGGAATGCCGATCCCTTCATCCTTCACGCTGATATAGAGAAGT
> 4152569
CGTAAGCGGCGTCCGCAGCTCATGTGATACATTCGCAACGAATTCTCTGCGTTCCTGATCCATTTTCTCTTGTTCGGTTAC
> 4153901
CCCAAACGGTTTGAAGCAAATGTTCACGGGTCATCACTTGTCCGATATGTTTTGCTAAATAATGAAGCAATTCGAACTCAC
> 4154278
ACGCCGTCTTTATTTGGGAGCATAATATCTAAAAGAATTAAATCAGGCTGAAGCTCTTCTACCATTTCAACGGCTTCGTTT
> 4152736
CATCGCGCTCAATTTCAAGCAGCATAGAATCCTGCTGTTCCACTAAATCTTCAAAAGTATAATTCTCTTGAAGCCCCAGCA
> 4152935
ATAAGCAATGACAGAGGCTAGCTTTCTGCGTTCTCCTTCAGTCATCGCCTGGGCATCTTCAAGCTCTCTCGTTAAGTGGTT
> 4153641
TGATTGACAAAATACACACCAATGATTTGCATGGCAATGATAATCAAAAGCACATAAATCAAGGTAATCTTAAATTGGATC
> 4153068
CTCGAGAAATTCCCTTTCGCAAGCTCCATCGCCTGCTTTCGCATATCTGAAAGCGGGTGGGTAATGGTTCTTGCCAGAAAA
> 4155037
TAATTGCCCGGAGAGCTGTCGTGTCAGCTCTCACAGACAAATAAGGAATTTAGCAATAACGCTAAAGTAAATCAATGACCC
> 4152504
CGCGGAGCAATGTCTTTATTTTCCCACGCGCCTTCAGCTAACGCTTCTAAATAGCTGCGCATTGTCGTAAGCGGCGTCCGC
> 4152414
TAATCTTTACTGTCAAATTTCGACAGCTGAAGCAGATCATTGACAAGCCGGATCATACGCTCTGTTTCATTTTGCGTCACC
> 4153460
TACAAAGCTAATTTCCCGAACCTCATCACTTTTCGTGAAGTCATTCAAAATACGGCTGACGTCATCCTTTATGACGGTACT
> 4154542
ATGGGTCCTTGTCTATTATAACGGTTTAAGGTCAAAAGATAAAAAAAATAAAGGTTTAGAAAAAAAACACATGTTTCACCT
> 4152380
CCGGACAATCTGAATCCATTCCCGGTTAAATTGATAATCTTTACTGTCAAATTTCGACAGCTGAAGCAGATCATTGACAAG
> 4152207
ACATGTCCGCCTTCCGGTGAATATTTTAAAGCGTTAGAAATAATATTATCGAGCACCTGCGTTATTTTATCCTGGTCAATC
> 4152287
CTCGACATACAGATCTCTGTCCGGCAGATTGCGGATAAACTCCACATGCTGCTCTTTTGTCATTTCAAAACGGTCAATAAT
> 4151850
TCCCCCATGTAAAAACAAGACTGATGACGACGAGTACCGTAAGTAATATCGTTTTTATATTTTCACGCTTCATCCCAATCA
> 4154416
TCTGCAATCGGTTTTTCATCATCTACTACAAGGATCTTTTTATCCATCATTTTGATTTTCCTCCTGCCGAATGACTTCATT
> 4153446
TCATAGCTTTTATCTACAAAGCTAATTTCCCGAACCTCATCACTTTTCGTGAAGTCATTCAAAATACGGCTGACGTCATCC
> 4152760
TAGAATCCTGCTGTTCCACTAAATCTTCAAAAGTATAATTCTCTTGAAGCCCCAGCAAACTCGTAATCGGCATTTCTAAGG
> 4152519
TTATTTTCCCACGCGCCTTCAGCTAACGCTTCTAAATAGCTGCGCATTGTCGTAAGCGGCGTCCGCAGCTCATGTGATACA
> 4153546
TATCGCTCTTATATTCTTGTTCGATATAATAAGAAAGGTTGTCGATTCGCTGATTCAGCGATTGTTCATAAGAGCTGATCA
> 4154672
AAGATAACTTTATTGAAACCTCCCCTCACCGGAGTGCGTCTTTATCAATGACGTCTTCTTCTTTGAACCGGCCGCAGGGCC
> 4153869
AACCGTTCTGACATCGCCGAAGTAATCATAGCCCCAAACGGTTTGAAGCAAATGTTCACGGGTCATCACTTGTCCGATATG
> 4152185
ATTGACATCAATCGAGAACGTGACATGTCCGCCTTCCGGTGAATATTTTAAAGCGTTAGAAATAATATTATCGAGCACCTG
> 4152436
ACAGCTGAAGCAGATCATTGACAAGCCGGATCATACGCTCTGTTTCATTTTGCGTCACCATTAAGAAGCGCGGAGCAATGT
> 4152738
TCGCGCTCAATTTCAAGCAGCATAGAATCCTGCTGTTCCACTAAATCTTCAAAAGTATAATTCTCTTGAAGCCCCAGCAAA
> 4154143
CGTGTGCTGAATGGTTTTGTGACATAGTCATCAGCACCGATTTCAAGCCCGATAACCTTGTCAATTTCTGAATCCTTAGCC
> 4155049
GAGCTGTCGTGTCAGCTCTCACAGACAAATAAGGAATTTAGCAATAACGCTAAAGTAAATCAATGACCCGTACGGGATTCG
> 4154258
TGACTTCGCGGCATACTTCAACGCCGTCTTTATTTGGGAGCATAATATCTAAAAGAATTAAATCAGGCTGAAGCTCTTCTA
> 4154180
CGATTTCAAGCCCGATAACCTTGTCAATTTCTGAATCCTTAGCCGTCAGCATAATGATTGGCATATCGTATTTCTTTCTGA
> 4154779
CACTCCTCATGTTTGCCTTTTTCCTAAAAGAAAAAACGCACCTACGATTGCAGATGCGTTTGGTAAGTGGCTCGGGACGGA
> 4154399
AGTTAAATTCCAATATATCTGCAATCGGTTTTTCATCATCTACTACAAGGATCTTTTTATCCATCATTTTGATTTTCCTCC
> 4154915
AGCCAAATGTTTTATTTTTCTCTACTAAGTAAAGTAAAATGGCGGTCCGGACGGGACTCGAACCCGCGACCTCCTGCGTGA
> 4151975
GCCTTTTCCTTCTATGCTGTCCGCCCAAATATCTCCACCGTGCGCCTGTACCATTTCCTTGGCAATCGCCAATCCCAGACC
> 4151886
CCGTAAGTAATATCGTTTTTATATTTTCACGCTTCATCCCAATCATCCTCTTGTTCCTCTTTATATGGAAGAGTAAATGTA
> 4153334
ATAATATTTTCTTAAATACGACTGTTTGGTAGAAAAGATTCTTTTGAAAATCAGATCGGTCGTTTGTTTCCCAGCCACTTC
> 4154481
GCCGAATGACTTCATTTCATCTATATAACATTCGTTTCATCACTTATGGCCCATGTAAAGAATGGGTCCTTGTCTATTATA
> 4153245
GCGACAACGTAGATCGCGCCCACAACCTCTTGGTTTTCAGTCATGACGGGCTTCGCGGAAATAAGAACTCTGATTTTGCTT
> 4153905
AACGGTTTGAAGCAAATGTTCACGGGTCATCACTTGTCCGATATGTTTTGCTAAATAATGAAGCAATTCGAACTCACGATG
> 4154250
TTTCTTTCTGACTTCGCGGCATACTTCAACGCCGTCTTTATTTGGGAGCATAATATCTAAAAGAATTAAATCAGGCTGAAG
> 4154553
TCTATTATAACGGTTTAAGGTCAAAAGATAAAAAAAATAAAGGTTTAGAAAAAAAACACATGTTTCACCTTTATCGCCAGT
> 4151868
GACTGATGACGACGAGTACCGTAAGTAATATCGTTTTTATATTTTCACGCTTCATCCCAATCATCCTCTTGTTCCTCTTTA
> 4153741
TATTCATATGGGCATTAGTCCTGTTCTGGGTTTCTCAAGTAATAACCTACACCACGGCGTGTGACGATCCAATTTGGATGG
> 4153568
GATATAATAAGAAAGGTTGTCGATTCGCTGATTCAGCGATTGTTCATAAGAGCTGATCAGCGACTTCTCTACCTGATTGAC
> 4151767
GGTTTTTTCGATTTTATGTTTCACACGAACAGTAGACTCTGTTGAGGATGAGCCTTCAGAAAAGTTTGGCTGGAACGTCCA
> 4154942
AGTAAAGTAAAATGGCGGTCCGGACGGGACTCGAACCCGCGACCTCCTGCGTGACAGGCAGGCATTCTAACCAACTGAACT
> 4153221
TGATTAAAGACATCTTCCATACTCGCGACAACGTAGATCGCGCCCACAACCTCTTGGTTTTCAGTCATGACGGGCTTCGCG
> 4154165
CATAGTCATCAGCACCGATTTCAAGCCCGATAACCTTGTCAATTTCTGAATCCTTAGCCGTCAGCATAATGATTGGCATAT
> 4152195
ATCGAGAACGTGACATGTCCGCCTTCCGGTGAATATTTTAAAGCGTTAGAAATAATATTATCGAGCACCTGCGTTATTTTA
> 4154430
TTCATCATCTACTACAAGGATCTTTTTATCCATCATTTTGATTTTCCTCCTGCCGAATGACTTCATTTCATCTATATAACA
> 4154282
CGTCTTTATTTGGGAGCATAATATCTAAAAGAATTAAATCAGGCTGAAGCTCTTCTACCATTTCAACGGCTTCGTTTCCGT
> 4154510
ATTCGTTTCATCACTTATGGCCCATGTAAAGAATGGGTCCTTGTCTATTATAACGGTTTAAGGTCAAAAGATAAAAAAAAT
> 4152822
GTAATCGGCATTTCTAAGGCTGTTTCACGTGAAACGTTCAACAGTTCCAGCGCCGGGCTGTTTAAGAGAATAATCGCTCCG
> 4152940
CAATGACAGAGGCTAGCTTTCTGCGTTCTCCTTCAGTCATCGCCTGGGCATCTTCAAGCTCTCTCGTTAAGTGGTTAAACG
> 4153118
AAGCGGGTGGGTAATGGTTCTTGCCAGAAAAATACCGAGAAGAGCCGTCAAAACAAGTGCCAAACCTGTGCCGGACGCCAG
> 4152703
CAGAGAAATTCACGCGAAGCACCGTTAATTCATCATCGCGCTCAATTTCAAGCAGCATAGAATCCTGCTGTTCCACTAAAT
> 4151727
ACATGTCCCTTGGCCTTACCGTTTCAGACAGCTTTTGGGTGGTTTTTTCGATTTTATGTTTCACACGAACAGTAGACTCTG
> 4154245
TCGTATTTCTTTCTGACTTCGCGGCATACTTCAACGCCGTCTTTATTTGGGAGCATAATATCTAAAAGAATTAAATCAGGC
> 4152826
TCGGCATTTCTAAGGCTGTTTCACGTGAAACGTTCAACAGTTCCAGCGCCGGGCTGTTTAAGAGAATAATCGCTCCGTTTC
> 4152992
TTCAAGCTCTCTCGTTAAGTGGTTAAACGTTGTGGCCAGCTGCCCAATTTCATCATGTCCATACTTTTTAACCTTCCTCGA
> 4152241
TAGAAATAATATTATCGAGCACCTGCGTTATTTTATCCTGGTCAATCTCGACATACAGATCTCTGTCCGGCAGATTGCGGA
> 4155014
AACTGAACTACCGGACCTTACAGTAATTGCCCGGAGAGCTGTCGTGTCAGCTCTCACAGACAAATAAGGAATTTAGCAATA
> 4154658
AACTTTTTTTAAAAAAGATAACTTTATTGAAACCTCCCCTCACCGGAGTGCGTCTTTATCAATGACGTCTTCTTCTTTGAA
> 4152668
TAAACCATCAATTTTGCCGTGTTCCCTTTGAATCACAGAGAAATTCACGCGAAGCACCGTTAATTCATCATCGCGCTCAAT
> 4151044
TTGATAGGATGTGCTCTGCACCAAATTGCGCTGCTGAAATTGCACCTGTCTCTGGCTTAGATTCACATCTAACCGGCTGAT
> 4151469
ACGAACTGTATTCAAACGACTGATTAGACCATTTAAACAGCGTTTGGAAAATATCAATCGGGATCGTATCGCTGAATTGCA
> 4151178
TCGGATCACTAAACAAAGCCTGCTTAAAGGTATTTGTTTTAATCGATTCTGTGACAAATTCTTTTTTGTCCATCGTAAGCG
> 4151405
TATGACACCAAATAGATTTTCTTGTTCGCTTTTGTTTCATTGAACGGGATCAGAATATGGTCAAACGAACTGTATTCAAAC
> 4151442
CATTGAACGGGATCAGAATATGGTCAAACGAACTGTATTCAAACGACTGATTAGACCATTTAAACAGCGTTTGGAAAATAT
> 4151299
GAACAAACTGAACGCCGGCATATTTGATTGCCTGTTTTTCAAGTCGTTCATAATGTTCCGGTAGTTTGCTGATTCAACCGT
> 4151459
ATATGGTCAAACGAACTGTATTCAAACGACTGATTAGACCATTTAAACAGCGTTTGGAAAATATCAATCGGGATCGTATCG
> 4151416
ATAGATTTTCTTGTTCGCTTTTGTTTCATTGAACGGGATCAGAATATGGTCAAACGAACTGTATTCAAACGACTGATTAGA
> 4151434
TTTTGTTTCATTGAACGGGATCAGAATATGGTCAAACGAACTGTATTCAAACGACTGATTAGACCATTTAAACAGCGTTTG
> 4151183
TCACTAAACAAAGCCTGCTTAAAGGTATTTGTTTTAATCGATTCTGTGACAAATTCTTTTTTGTCCATCGTAAGCGGTTTG
> 4149562
AGCTTACGCCCGATCTGCGCCATCAGCCCATCCATGGCTTTTCCGCTCAAACCGGCGTCCACTAAAAATGCGTGATCCTCT
> 4149809
TTTTCTCGTACTCGACCGTAATTCTCCATACCGGCGCCAGCACCTGCGTACTTGTCAGCGGATATTGTGCTACATAGCCGA
> 4149600
TTTTCCGCTCAAACCGGCGTCCACTAAAAATGCGTGATCCTCTGTTTCGAGGTAAAACGCATTTCCCGTACTCCCGCTCGC
> 4150537
ATGAAGATTGATTTTGTCTTATTCCACTCCACTGTTAGCCCCCTCCTTCCTCAATAAATCCTTTGTAATCGGCACAATTTT
> 4149746
TCGTACTCTCCAAAGCATTCACAGTAAAATACTCTTGTACTGTCTTTTTCTCACCGTTCACTTTTTTCTCGTACTCGACCG
> 4149728
ATTGATCTGTATCTAAAATCGTACTCTCCAAAGCATTCACAGTAAAATACTCTTGTACTGTCTTTTTCTCACCGTTCACTT
> 4149438
CTCCATCGCTTTCCAAGTCTTCTCATTCGCATAGATCGGAAGCTTGTACTTTCTGGCGACGACACCAAGGCCCTTAATATG
> 4150097
AAATATAATGACCTTCGTACGTTTGGAAGAAAATAATTTCTTTCTTCGATTTATCAACCTTCCAAAGCTTATATTTTTCGC
> 4150591
TAAATCCTTTGTAATCGGCACAATTTTTCCATTTACTTTCATCGCCCAAACCGGTTCCAGTTCAACGAGAGGATCATCGTT
> 4149426
GCCGATTTGATTCTCCATCGCTTTCCAAGTCTTCTCATTCGCATAGATCGGAAGCTTGTACTTTCTGGCGACGACACCAAG
> 4150751
AGCATCTTCACTTCGCTGCCGCCCATGAGCTCTGTTTCACTTGTTTTAATCGGATTCGTTCCGAGACTGTAATTCGGCCGC
> 4150757
TTCACTTCGCTGCCGCCCATGAGCTCTGTTTCACTTGTTTTAATCGGATTCGTTCCGAGACTGTAATTCGGCCGCTTATAG
> 4150336
TCCTCCTTGGAGAAAGACTTTTGATTTGCCGTGATCCGATAGCCTTCTGTTGCTTCCTTATTCAAGCCTTCATACGTGATA
> 4150251
TGCAAACTTCATTTTCAGGCTCGTTACTTTATGATCATCACTAGGCATGTCCATCAAAGGCTTTTGATCCTTCAGCGCCTC
> 4149780
TTGTACTGTCTTTTTCTCACCGTTCACTTTTTTCTCGTACTCGACCGTAATTCTCCATACCGGCGCCAGCACCTGCGTACT
> 4149859
CTTGTCAGCGGATATTGTGCTACATAGCCGAATTTACAGCTCTTCACAGTGCTGTATTCTTTTAATTGATTTTGATAGTAC
> 4149811
TTCTCGTACTCGACCGTAATTCTCCATACCGGCGCCAGCACCTGCGTACTTGTCAGCGGATATTGTGCTACATAGCCGAAT
> 4149385
GTCTCCATTGGAAATACAAACTTTTGATCGGTGTCAATTTTGCCGATTTGATTCTCCATCGCTTTCCAAGTCTTCTCATTC
> 4149346
CCAAACGATTCAACATCAAGTCCGCCGAACGACTTCACCGTCTCCATTGGAAATACAAACTTTTGATCGGTGTCAATTTTG
> 4149709
GTCTCACTCCATTATTTTCATTGATCTGTATCTAAAATCGTACTCTCCAAAGCATTCACAGTAAAATACTCTTGTACTGTC
> 4150256
ACTTCATTTTCAGGCTCGTTACTTTATGATCATCACTAGGCATGTCCATCAAAGGCTTTTGATCCTTCAGCGCCTCAATTT
> 4150322
TCAGCGCCTCAATTTCCTCCTTGGAGAAAGACTTTTGATTTGCCGTGATCCGATAGCCTTCTGTTGCTTCCTTATTCAAGC
> 4149307
AATACATAAAACATCGGTTCCGCCGCATCGTGGGAAACGCCAAACGATTCAACATCAAGTCCGCCGAACGACTTCACCGTC
> 4150449
TTTAATGACTTCATATTCTTTGCCGGTAGCCTGCCATTTTTGAAAAAACTGATAGCCTAAGAAAATATCTAAAATGAGGAA
> 4149766
ACAGTAAAATACTCTTGTACTGTCTTTTTCTCACCGTTCACTTTTTTCTCGTACTCGACCGTAATTCTCCATACCGGCGCC
> 4149437
TCTCCATCGCTTTCCAAGTCTTCTCATTCGCATAGATCGGAAGCTTGTACTTTCTGGCGACGACACCAAGGCCCTTAATAT
> 4149836
ATACCGGCGCCAGCACCTGCGTACTTGTCAGCGGATATTGTGCTACATAGCCGAATTTACAGCTCTTCACAGTGCTGTATT
> 4149988
TGCTTGAAGGTCTCAAGCGTAGTCTGGTCGTATGACACAACCTCGTTTTTACCGTTTAAGTGCAGCACCACTTGCCCGATC
> 4149959
TTTCAGTAATTAAGCTTTCTTTCTGGATTTGCTTGAAGGTCTCAAGCGTAGTCTGGTCGTATGACACAACCTCGTTTTTAC
> 4149894
ACAGCTCTTCACAGTGCTGTATTCTTTTAATTGATTTTGATAGTACAATAGCTCAACCGCATCCATTTCAGTAATTAAGCT
> 4149888
GAATTTACAGCTCTTCACAGTGCTGTATTCTTTTAATTGATTTTGATAGTACAATAGCTCAACCGCATCCATTTCAGTAAT
> 4148520
CTCTCCCCAAATATCTGATTTTTGGATGTTCACAACACCGACAACGGCGGGCGACATATTGCTGACAATCTTGGTGACGGC
> 4148496
AGAGCCGCTCCCAGCCTCGCCGCTCTCTCCCCAAATATCTGATTTTTGGATGTTCACAACACCGACAACGGCGGGCGACAT
> 4148595
GACGGCATTGTTGACACTGACATTCACCGTCCTGATTGATTCCCGGCCATTGTTGTTTTGCTGCTGATCTAAGGCGCCTGT
> 4149153
CTTAATGCTCCATGGGTATCTTCCCATTTGCAGCATACCGACATCGTGATTGCTTTCAAACACAAATACATTCGCTGAACG
> 4148869
GGTTAGAAACTCCTAGAATAGTCATGATTTACATAGAAAAATTATACAGCGCAAAGCGGAGTGGCCTTCTTCGGATCGGTG
> 4149047
TCAAATGCGCCAGGTAAATACGAGACGTCTCATCGCCAATGACATCCGTCATCGCCAAGGCAGCATCTTCATTTGACACGT
> 4147771
CCGTCAAATTCCGTGATGACATCCAGTTCCTTCAGCCCCGCTTTTCCGGCAGGTGAAAAGGCGTCTACACCCATCACAACC
> 4148239
AGGCCTAACGGGTTCCCGATCGCAATAACCGGCTCCCCAGACTTCACTTTATCTGAATTTCCGAAATCAGCGACTGCTTTA
> 4148344
ACGGCAAGGTCCATCAGCTGGTCGCTGCCGACAAGATCAGCTGATACACGTGAGCCGTCTTTCAAGCTGATTTCAATTTGG
> 4148332
TTCACCCGTAAAACGGCAAGGTCCATCAGCTGGTCGCTGCCGACAAGATCAGCTGATACACGTGAGCCGTCTTTCAAGCTG
> 4148789
CAGGAGTAGTATGTTCTTCCTCACGTTCGTAATCCACCATATTCCATCCTTTCCAAGAACGTTAATATGGTTATATTGTGG
> 4149127
TGCCCGACGTCACTTAAAATCCGCCGCTTAATGCTCCATGGGTATCTTCCCATTTGCAGCATACCGACATCGTGATTGCTT
> 4148100
GCTGTTCCCAGGGTTAATGGCCGCATCTGTTTGCAGGACTTCAGCGTTCCAGTCAGGCTGTCCATCACCGTTTGAATCTAC
> 4148687
CATTTGAAAGGTACGGCATGATAAACGCCATTAATACGGCACCGACAATCACGCCAATCAGACTCGAAAGAAAATATCCTT
> 4147813
TTTCCGGCAGGTGAAAAGGCGTCTACACCCATCACAACCGCTCCATTGGTGACGTTCTTAGGAAGCTTTAATGTTTCATCC
> 4147875
AAGCTTTAATGTTTCATCCCAATGATAGCTTGCGATGTCACTTAGCGATTTCATCTCAATGCCAAGGAACGGGCGTTTGAC
> 4148671
CCTGTATCCAGCCCTTCATTTGAAAGGTACGGCATGATAAACGCCATTAATACGGCACCGACAATCACGCCAATCAGACTC
> 4147934
TGCCAAGGAACGGGCGTTTGACCTTTCCGTATCTCTCTAAATCCTCTATCACAGGGATCACGAGCTTAGACGGAATGGACA
> 4148117
TGGCCGCATCTGTTTGCAGGACTTCAGCGTTCCAGTCAGGCTGTCCATCACCGTTTGAATCTACTGGGATCGCCCTCTCCG
> 4148273
CCCCAGACTTCACTTTATCTGAATTTCCGAAATCAGCGACTGCTTTAATCTTATCGCTTTTCACCCGTAAAACGGCAAGGT
> 4148705
TGATAAACGCCATTAATACGGCACCGACAATCACGCCAATCAGACTCGAAAGAAAATATCCTTTTTTGCTTCTCTTTGGCT
> 4148473
TCATTTTTCTTATAGATGACGCCAGAGCCGCTCCCAGCCTCGCCGCTCTCTCCCCAAATATCTGATTTTTGGATGTTCACA
> 4147872
AGGAAGCTTTAATGTTTCATCCCAATGATAGCTTGCGATGTCACTTAGCGATTTCATCTCAATGCCAAGGAACGGGCGTTT
> 4148931
GGCCTTCTTCGGATCGGTGTCGTATAAGTCAAATGTCTCACCCGTCACAAATCCTTTAGAAGCCAATGTCTGCTGCACAGA
> 4148033
CTGACTCGGCAATTTTCATTGAATTGATGCCAATGACCTTCCCATCCATATTTAACAAAGCGCCGCCGCTGTTCCCAGGGT
> 4149114
TTCATTTGACACGTGCCCGACGTCACTTAAAATCCGCCGCTTAATGCTCCATGGGTATCTTCCCATTTGCAGCATACCGAC
> 4148662
TCTAAGGCGCCTGTATCCAGCCCTTCATTTGAAAGGTACGGCATGATAAACGCCATTAATACGGCACCGACAATCACGCCA
> 4148963
ATGTCTCACCCGTCACAAATCCTTTAGAAGCCAATGTCTGCTGCACAGACATTCTTGCCAGCTCCTTCATGTTGTTGTCCT
> 4147669
GATTTTTCTTTTCCGCCGCGATAAAACTTCACCTTCACCCGGTCACCGACTTTTTTCTGATAAAGCCGTTTTCGCAGGTCA
> 4147685
CGCGATAAAACTTCACCTTCACCCGGTCACCGACTTTTTTCTGATAAAGCCGTTTTCGCAGGTCAACAATATCATTTACTT
> 4147614
AGACTGCTTTTATTAACTGCCTAATTGGTCTGCGGAGGACAGCTTGATATCAACAGATTTTTCTTTTCCGCCGCGATAAAA
> 4147526
TTCATATTCGATATATCCTTTTTCAACTGAACGGGCGTGACCCCTGTTCAGTTTTTTTTGCATATCAAAACAGCCTGGCAA
> 4147536
ATATATCCTTTTTCAACTGAACGGGCGTGACCCCTGTTCAGTTTTTTTTGCATATCAAAACAGCCTGGCAACGATGCCAGA
> 4147353
GTCAAACACTAAAAAACGTCACTTCTTATGCATTGAAGAAAGAAAATGGCACCTATGTGTATCACAGCCAGCAACCACACG
> 4147237
TCACTTTTCACTTCAATCGTCCCATTGTGATTGTCGATAATCGATTTCGTTATGGCAAGGCCTAATCCCGAACCTCCATAT
> 4147115
CTGCTCAGGAGCTTGGCATCAGCAGACAAAGCCTCCAATATCGGCTGAAGAAATTTTCTCACTCGTCTAACGAATAATCCG
> 4147152
ATATCGGCTGAAGAAATTTTCTCACTCGTCTAACGAATAATCCGGAGCAGGAAGCCTGATCAGAAAAACAGTGCCTCTGCC
> 4147214
GAAAAACAGTGCCTCTGCCGATTTCACTTTTCACTTCAATCGTCCCATTGTGATTGTCGATAATCGATTTCGTTATGGCAA
> 4147161
GAAGAAATTTTCTCACTCGTCTAACGAATAATCCGGAGCAGGAAGCCTGATCAGAAAAACAGTGCCTCTGCCGATTTCACT
> 4147032
GGACTTAAAAGAAAAAATGGAAAGCTTCGAAAAATATGTGATAGAGAACGTGTTAAGAAAACACGGCCATAACATCTCGAA
> 4146494
TTGAACAAGCCCACGGCGGCACACTGCTGTTAGATGAAATCAACTCGCTGAATCTCAGCCTTCAGGCGAAGCTGCTGCGCG
> 4146969
CCGCATGAAAATCAAGCCGGCTGACATCCCAGAGCCGGAAACACCAAGACACCAGCCAGCCGCGGACTTAAAAGAAAAAAT
> 4146930
CGAGCAAACGATTACGGCTTCCCATCTGCCCTATCAATACCGCATGAAAATCAAGCCGGCTGACATCCCAGAGCCGGAAAC
> 4146517
CTGCTGTTAGATGAAATCAACTCGCTGAATCTCAGCCTTCAGGCGAAGCTGCTGCGCGCCCTTCAAGAACGGAAAATCAGG
> 4146952
CATCTGCCCTATCAATACCGCATGAAAATCAAGCCGGCTGACATCCCAGAGCCGGAAACACCAAGACACCAGCCAGCCGCG
> 4147025
CAGCCGCGGACTTAAAAGAAAAAATGGAAAGCTTCGAAAAATATGTGATAGAGAACGTGTTAAGAAAACACGGCCATAACA
> 4146895
CATATGATCGAAGGCGCAATGAATTTCATGACGGACGAGCAAACGATTACGGCTTCCCATCTGCCCTATCAATACCGCATG
> 4146559
GCGAAGCTGCTGCGCGCCCTTCAAGAACGGAAAATCAGGCGCATCGGTTCAACAAAGGATACACCGATTGACGTACGTATT
> 4146963
TCAATACCGCATGAAAATCAAGCCGGCTGACATCCCAGAGCCGGAAACACCAAGACACCAGCCAGCCGCGGACTTAAAAGA
> 4146509
GCGGCACACTGCTGTTAGATGAAATCAACTCGCTGAATCTCAGCCTTCAGGCGAAGCTGCTGCGCGCCCTTCAAGAACGGA
> 4146962
ATCAATACCGCATGAAAATCAAGCCGGCTGACATCCCAGAGCCGGAAACACCAAGACACCAGCCAGCCGCGGACTTAAAAG
> 4146258
AGACGTCATCGAAAACGCCAAGCGGGCAACCCGTACGTCATCATCTGTCCTTCTAGCAGGCGAAACCGGCACGGGAAAAGA
> 4146154
AAGGATGTGACAAAGCTGGAACGGCTGATCAGGGAGAATATGAACAAAAAAGGCAGCACAACCTATACGTTTGACAGTATT
> 4146083
AAATTACGACGATCAATCATACATATCCCATCGTCCAAGACGGCAAAATCAGGGGCGCCGTTGAAATTGCCAAGGATGTGA
> 4146399
AAACTGCGCGGCACTGCCAGACAGCCTTGTGGAAAGCATTTTGTTTGGGACGAAAAAAGGCGCGTTTACCGGCGCTGTCGA
> 4146348
GCAAAGTATCCATAATGGAAGCGATCGTTCTGGCGGCCCGTTTATTTCGCAAAACTGCGCGGCACTGCCAGACAGCCTTGT
> 4146153
CAAGGATGTGACAAAGCTGGAACGGCTGATCAGGGAGAATATGAACAAAAAAGGCAGCACAACCTATACGTTTGACAGTAT
> 4145698
ATATTTCGAGCGAAAATTTCAGCAAGTGCAAAATTCTTTTGCATATCCTCTCCGTTTTTTTATAAAATAGAAGCAATATTA
> 4145949
TGACGTCTTGAATAAAAACCTGATGGATGTGTTTATGTTTTCAAAGCAGCAGGACAGCACACTGGTACAGGCTCTTCAGGA
> 4145851
TTAGATGAAATCGATGTTGGCCTGCACGTGGTAGACGAGCATGGAAACACAATCGTTTATAACAATAAAATGATGCAGATT
> 4145765
TAGAAGCAATATTAAGAAAATAATTGAGGGAGGTTCATACAGTGGTCAAAGACAGCGAATTCCTCACATTGGTTTTTCAGA
> 4145876
ACGTGGTAGACGAGCATGGAAACACAATCGTTTATAACAATAAAATGATGCAGATTGAAGATATGGAGAAGCATGACGTCT
> 4145651
TCGTGTGTTTTCTACAATTTTCGAGGACAAGGTGCAAAAACATTCTGATATTTCGAGCGAAAATTTCAGCAAGTGCAAAAT
> 4145642
ATCAAGAATTCGTGTGTTTTCTACAATTTTCGAGGACAAGGTGCAAAAACATTCTGATATTTCGAGCGAAAATTTCAGCAA
> 4144328
AAACGAAGTGAATATCCCGCCATGGTGCGGATTTATGCGTTTCGCAGCACGTGCTTAATTTTCTCTATCGCCCAATCCAAG
> 4144381
CTTAATTTTCTCTATCGCCCAATCCAAGTCCTCTTTGGAAATGATTAATGGCGGTGCAAAACGAATGACTGTATCATGCGT
> 4144136
ACATTCTGCACCCCTTCAGCAACTTGTATTGGATCTAAGCTGGAACATCTGCATGGTGCTATCCCAGTTTGCTGTCCAAAG
> 4144965
CGCCTTGAATCGGTTCAAACAAGAATGCCGCTGTATTCGGCGTAATGGCCTGTCGAAGCGCTTCCACATCGCCGTAAGGAA
> 4143609
ACATGGCAGCTCCGCCGAGAATAATAAATAAAAGGATAATCAAAATTTTAATGCCTGAGAACCAGAATTCAGATTCCGCAA
> 4143835
CCAGTACAGCCAGCCGAACGCAAACCCGAAGGCCGGGCTGATAAATTTCGTGGCATAGGTCTGGAAGGACCCCGACACAGG
> 4143402
CTGTCTGTTTGATGGACCGCGGAATCGTTTTTTCAGGGTCTTCACTTTCTCCGGCTGCAACCCCGATCAGCTCAGTCCCCT
> 4143226
CGCAACAGATAACAGTGCGATTAAAATAACAAAGTTCATGATATCAGCTGCATATGGGATTCCGATTTGCTCAAATACGGC
> 4143763
ATGCGGAAACCAGCGTTGCATCAGCTGCCCCGCTGATAAAAATTCAATGGCGCATGTAACCGCCCAGCCGAGCCAGTACAG
> 4144824
CGTCCCAGTCACAGGCAAACGTCTTGCCTGTACGTCCGAGACCCGTCTGAATTTCATCCGCAATAAACAAGACATTCTCTT
> 4144348
CATGGTGCGGATTTATGCGTTTCGCAGCACGTGCTTAATTTTCTCTATCGCCCAATCCAAGTCCTCTTTGGAAATGATTAA
> 4144876
TTCATCCGCAATAAACAAGACATTCTCTTCCTTACAAATCGCCGCCGCTTCCTGTAAAAATCCTTCAGGCGGAATCACAAT
> 4143517
CATTGCCTTTATGCCGTTCGGAAATAACCCGTCTTCATAAAAATGTGTCAAAAACGGCGCCTGCTCTCCGCCCTTCAGATC
> 4143752
CACACGTCTATATGCGGAAACCAGCGTTGCATCAGCTGCCCCGCTGATAAAAATTCAATGGCGCATGTAACCGCCCAGCCG
> 4144292
ATAGGGAGTGCTGATTTTTCTGTTGTAAATTTATACAAACGAAGTGAATATCCCGCCATGGTGCGGATTTATGCGTTTCGC
> 4143038
AACAGTACCATATATACGGTTTCAGCCTGCGCAAACTTTGTCAGAAGTGATAGGCAGGCCACAGCCATCGTTACGATTAAC
> 4144295
GGGAGTGCTGATTTTTCTGTTGTAAATTTATACAAACGAAGTGAATATCCCGCCATGGTGCGGATTTATGCGTTTCGCAGC
> 4144258
AGATACATTATACTAAAATACTGTAGCTGAGCAAATAGGGAGTGCTGATTTTTCTGTTGTAAATTTATACAAACGAAGTGA
> 4142741
TCTAGCTGACGATTTGCCTGCTGGCGTTTTTTAATGACGACATGATAAATGATGTAGCAAATGATCATAAACGGTACGCCG
> 4144827
CCCAGTCACAGGCAAACGTCTTGCCTGTACGTCCGAGACCCGTCTGAATTTCATCCGCAATAAACAAGACATTCTCTTCCT
> 4144790
GCTTTGCCCAAGATATACATATCCGGAACAATGCCGTCCCAGTCACAGGCAAACGTCTTGCCTGTACGTCCGAGACCCGTC
> 4143660
TGCCTGAGAACCAGAATTCAGATTCCGCAAAGGCTTTTGTGGTGATCGCATTTAAAATAAACATCAGTGCCGCAAAGACCA
> 4144927
CTGTAAAAATCCTTCAGGCGGAATCACAATGCCCGCTTCGCCTTGAATCGGTTCAAACAAGAATGCCGCTGTATTCGGCGT
> 4144864
ACCCGTCTGAATTTCATCCGCAATAAACAAGACATTCTCTTCCTTACAAATCGCCGCCGCTTCCTGTAAAAATCCTTCAGG
> 4144095
TTGTCCGCTGGAGCTGATTTCCGTTATCTTGGTTTGTATTCACATTCTGCACCCCTTCAGCAACTTGTATTGGATCTAAGC
> 4143355
GGCAATGACAATGATTGAAAGCACAAAGAACACAAGCGTTCTCCATACTGTCTGTTTGATGGACCGCGGAATCGTTTTTTC
> 4143535
CGGAAATAACCCGTCTTCATAAAAATGTGTCAAAAACGGCGCCTGCTCTCCGCCCTTCAGATCAATCAGGCCAAACATGGC
> 4144173
AGCTGGAACATCTGCATGGTGCTATCCCAGTTTGCTGTCCAAAGAGTCTCTATCTATTTAATATAAAATTCACTTCTTCTC
> 4143180
TCGCCATCGCGTACAGAATACGTGTTGATGCGTATAAACCTGAGTTCGCAACAGATAACAGTGCGATTAAAATAACAAAGT
> 4143322
CACGACACCCGCCTGTTTCCACGGAATCATGCCGGCAATGACAATGATTGAAAGCACAAAGAACACAAGCGTTCTCCATAC
> 4144387
TTTCTCTATCGCCCAATCCAAGTCCTCTTTGGAAATGATTAATGGCGGTGCAAAACGAATGACTGTATCATGCGTTTCCTT
> 4144610
CCAAGTTCAAGAGAACGATCCGCCAGCTTTTCATCCTCCAGCACTTCTAATGAAGCGATAGACACTGCACATGCAAGCGGG
> 4143732
CAAAGACCAGACACCAGATCCACACGTCTATATGCGGAAACCAGCGTTGCATCAGCTGCCCCGCTGATAAAAATTCAATGG
> 4144838
GCAAACGTCTTGCCTGTACGTCCGAGACCCGTCTGAATTTCATCCGCAATAAACAAGACATTCTCTTCCTTACAAATCGCC
> 4143919
GGCGACTGCCAGCTCTCCTAAGCAGAGCATGGTCAAAAACATGATAAAGCCGCCCACTAAATAGGACAGAACCGCGCCGAG
> 4144617
CAAGAGAACGATCCGCCAGCTTTTCATCCTCCAGCACTTCTAATGAAGCGATAGACACTGCACATGCAAGCGGGTTTCCAC
> 4144333
AAGTGAATATCCCGCCATGGTGCGGATTTATGCGTTTCGCAGCACGTGCTTAATTTTCTCTATCGCCCAATCCAAGTCCTC
> 4143246
TTAAAATAACAAAGTTCATGATATCAGCTGCATATGGGATTCCGATTTGCTCAAATACGGCAACAAATGGACTTTCCACGA
> 4143553
ATAAAAATGTGTCAAAAACGGCGCCTGCTCTCCGCCCTTCAGATCAATCAGGCCAAACATGGCAGCTCCGCCGAGAATAAT
> 4143774
AGCGTTGCATCAGCTGCCCCGCTGATAAAAATTCAATGGCGCATGTAACCGCCCAGCCGAGCCAGTACAGCCAGCCGAACG
> 4144532
CCGATAAACAGCCCTCTGCCGCGGACTTCTTTAATGACAGGGCTGTCAATACTCTCAAGCTCGCTTTTAAAGTATTCACCA
> 4143009
CGACCTGCGCGCTCATGCCCGCCAAAGATAACAGTACCATATATACGGTTTCAGCCTGCGCAAACTTTGTCAGAAGTGATA
> 4143591
TCAGATCAATCAGGCCAAACATGGCAGCTCCGCCGAGAATAATAAATAAAAGGATAATCAAAATTTTAATGCCTGAGAACC
> 4144399
CCAATCCAAGTCCTCTTTGGAAATGATTAATGGCGGTGCAAAACGAATGACTGTATCATGCGTTTCCTTGCATAAAAGTCC
> 4143869
GGGCTGATAAATTTCGTGGCATAGGTCTGGAAGGACCCCGACACAGGAAAGGCGACTGCCAGCTCTCCTAAGCAGAGCATG
> 4143312
ATGGACTTTCCACGACACCCGCCTGTTTCCACGGAATCATGCCGGCAATGACAATGATTGAAAGCACAAAGAACACAAGCG
> 4143561
GTGTCAAAAACGGCGCCTGCTCTCCGCCCTTCAGATCAATCAGGCCAAACATGGCAGCTCCGCCGAGAATAATAAATAAAA
> 4142807
ATAAACGGTACGCCGCAATACAGCGCGATACGCTGCTCCGGATCAAATGCAAGACTGATGAGCACGACCGTATTTAACGTT
> 4144690
GTTTCCACCAAATGTTGAGCCGTGTGAGCCAGGGTTAAACACGCCTAGGATCTCGCGGTCCGCCGCAATGCAAGAGATCGG
> 4142216
GGCCAATGCCTAGGCTGACCGCGAGCGGCATGCCGTGAATATTGCCCGATGGTGAAGTTTCAAGTGTATTCAAATCGCCGT
> 4142290
TCGCCGTGCGCGTCATACCAGATGACGCCGAGATTATCGTAATGCTTCGCTGTGCCTGCAAGCGTGCCGATCGCAATACTG
> 4142194
TCAAGGTTAACCAGTGACTCGTGGCCAATGCCTAGGCTGACCGCGAGCGGCATGCCGTGAATATTGCCCGATGGTGAAGTT
> 4142413
ACTTTGTTGACCTTTTGCGCGAGTTTTTCATTTCCCGCCAAAACGGAATTCAGGTTTTTCAGTTCCTCGTCATTTTTGATT
> 4141838
GATCAAGGATCGGGTTAACCTCAACGAATTCGGCTGAGGTAATGATGCCTGCGTCATACAGCATTTCCATAGCCAAATGGC
> 4142281
GTATTCAAATCGCCGTGCGCGTCATACCAGATGACGCCGAGATTATCGTAATGCTTCGCTGTGCCTGCAAGCGTGCCGATC
> 4141923
CCGGTAGCTGATGCCGCCGACGACAGGGGTTCCGACACCCGGTGCGTCGTTCGGATCAAGTCCGTCCAGATCAAGGCTCAG
