# Supplementary material for: iPro-CSAF: identification of promoters based on convolutional spiking neural networks and spiking attention mechanism
Source: PeerJ Comput Sci. 2025 Mar 26;11:e2761. doi: 10.7717/peerj-cs.2761 (PMC12190325; doi:10.7717/peerj-cs.2761)
Supplement: Supplemental Information 1 [file peerj-cs-11-2761-s001.zip › raw data/Bacillus_data/Bacillus_pos .txt]

>abnA
ATTGAGGTGGATTCTATTTTTTTGTCTGTACAAATTACAGCATAGTGACTACAATAAAGGGGATACCGAAAATTTCCTGAA
>abrB
TATAAGAACTAATTCTTACAATCAATAGTAAACAAAATGATTGACGATTATTGGAAACCTTGTTATGCTATGAAGGTAAGG
>abrB
CTTACAATCAATAGTAAACAAAATGATTGACGATTATTGGAAACCTTGTTATGCTATGAAGGTAAGGATTTTGTCGAATAA
>ackA
TAAGCGTTATCAATACGCAAGTTGACTTGAAAAGCCGACATGACAATGTTTAAATGGAAAAGTCAGATATTTTTCGGAGAA
>acsA
TTTCAACATGGTTTATATTTTAAAAATTGAGAAGAATATGAATATATACTATAATAATTGTGACAACTTCAGCAAAGGGGG
>acuA
TTCTCAATTTTTAAAATATAAACCATGTTGAAAACGCTTTATAATTTGGTATTCTTAAAGAAGGCATGTATTTTTGATAAG
>adaA
TATCTTGCTATTACATTCTAACCACCTTATTTTTTTCTATTTATGAGGTTATAGTGTAGTTATCAAGAATGCTAAACGGGA
>addB
AAAGGCCGTTTTTACCAATAGATCAGATTGGTCATTTTCGTCAACATTCGATAAAATATAGAGAGATAAAAAGAGAGGGGT
>ahpC
TAAGATGAAAAAAAGTAGGTTATGGCTTGACAAAAAATATATATTAATTAATAATTCATATATAATTAGAATTATTATTGA
>ald
TGTTTTTTTATTTTCTTAATCAAACAAAGAATTTTCCAAAATATCAAGCTACACTAAAAATATCACATATACAGGAGGAGA
>alkA
GTTAGAATGTAATAGCAAGATAACAAAATGAGTAAAGATGATTATGTGATAAACTAATTTCAACCAGCGTGAGTTTTCTTA
>alsS
TATTAATCATAAGGCGAATCGATATTGGAGGTCAATTTCCAAAGAGTGTATAGTGAAACTTATCACAAGATATTTAAAATT
>amhX
TCCCCTCTGTTTGAAAATATTAATTATTCTGAATAGTAGCAATATGTGCTATATTATATACAGCCTATCTTCCTGTTTCAA
>amyE
ATTGATTTGTATTCACTCTGCCAAGTTGTTTTGATAGAGTGATTGTGATAATTTTAAATGTAAGCGTTAACAAAATTCTCC
>ansA
AGTGTACGCGAATTGAATAATAATGTCTTGCGTATTTTATTTTCCGTGTCTATAATTGCATTAAAAGTATGCGAAAAGCGA
>antE
ATAATCCAGTGCCTCTTGACCTTCTTTTGTATTTATTAACAAATGATGGTAAAATTTCTTCAGGAGCTCATGTGCCTCAGC
>aprE
ATAAAATCATCTCAAAAAAATGGGTCTACTAAAATATTATTCCATCTATTACAATAAATTCACAGAATAGTCTTTTAAGTA
>aprX
CTGTCTCTTACAGAGGACAAACAAACTTACCAAACCTATCATCTGTTCATAGAGTATACAGAGAACCTTATAATAGGAGGA
>araA
CCCCCGGCTTTTTTTAAAAGAAAAGATTGACAGTATAATAGTCAATTACTATAATAAAATTGTTCGTACAAATATTTATTT
>araE
ATCACAGCGTTCTTTGTAAGAAAACATTGACAGAAAATGCAAACAAGATTATTCTATATTTGTACGTACTAATTAAATGTA
>araR
ATCTTGTTTGCATTTTCTGTCAATGTTTTCTTACAAAGAACGCTGTGATATACTGAAATTTGTCCGTATACATTTTGGAGG
>arfM
TCATCATACAGGCTGTGAAATACATCACTGCTGTACAGGCTCAGTCGAGCTACACTAAAGCTATCCTTAGCACAGGAGGTT
>argC
AATGAATAAAAATATTAAATATACGATTGAATTAATTTTTATTCATGTTATAATGTTAAATAATTTCACAAAGACCAAGAG
>arsR
AATCAAAATAAATTGATTTATTTGCTTGCATTAATTTAAAAATCATGAGTATAATAAATACATCAAAAAAAATTGATTAAA
>asd
AAATCTTTCCCAAACTAAAAAATTCGGTCATCACCCGCATATTCTATGGTAAAATAAAACGTAAAATCATAGTCAAATCAA
>bglC
CTCCCCAAAACAAGAAATTAGGTTGATAGACAATCATGAGAAAGATTTTTACAATGAGTTCGTGCTCATAAGAAGTGTAGA
>bglP
GATAGTCAACACCAAAAATGAAAGCGTTGACATCTCACGAATCTAGTGCTAAAGTATACCTACAAACAAATAAAACGACCC
>bglS
ACCAGCTTCCGTCTTTCCCTGATGATATTGACCTAGTACAAAAAGAATGTACAATCAAGATATAGTCTGTTCTTAGTAGAT
>blt
ACATCTTCGCTCATAAAAACCTCCTTGACTATACGGTAACCATATACCTTATGATTTGATTGTACTTGAAAAAAGCTTCAA
>bmr
CTTTAGAAAGATTTTGCAAATCCGTTGACTCTCCCCTAGGAGGAGGTCTTACAGTATAAGGGATACACACTTGAAAAAGGG
>bsrB
TTTTTCTAAACAATTGTTCTGACCTCTTGATTAAAAGCGCCTGATGGTGTACTATATTAAAGAAGCTACTTTGTGCGTATT
>ccdA
CATATTTATACTAATTTTCAAATGAGAAGGAGTATAATGTCTCAATGTCAAATTAAATTATATAAGTTTTTTCTGAAAATA
>ccpC
TAATTTAAACGAGAATAGGGCTTGAATAAGAAACTAAGATTTTATTAGAATGGGAGATAAGAAAAACTTATTGATAACAAA
>cdd
CATTTATTTTACATTTTTAGAAATGGGCGTGAAAAAAAGCGCGCGATTATGTAAAATATAAAGTGATAGCGGTACCATTAT
>cggR
TATTGTCGATGAATTGGCTCTTAACAGTTGAATAAACAATTCCACCCTGTTAAAATAATTAAAGAAAGCAGAAATGATTTT
>citA
ATTTTTAATTAATTCCCTTTAAAATATTGATTATTTTTTAAATATTATATTTACTATAATAACAGAAAAGGATAGGGGGAA
>citB
TATTGTATTTAATAAAAACATTGATATTTACTTATGTATGATTTTGTTTTAATATGAAATTGTGAGAAAATTGTGATGGAA
>citG
CCTCTTATCCAAAACCTTAGTAGAGGTTATCTTTTCCTGTTAAAAAAATGATATACTGTGTTAGAGTATTTCATGGAGTAA
>citG
CCTTAGTAGAGGTTATCTTTTCCTGTTAAAAAAATGATATACTGTGTTAGAGTATTTCATGGAGTAAGTTTTTTTATGAAA
>citM
AAAAATTAAAAATACAAAAAAACCAAATTATTTACTTGCGGTTGGTTTTCCCATACGATGGCAAAAAGGCAAGACAAAAAG
>citR
TACCATTTGTATTCCCCCTATCCTTTTCTGTTATTATAGTAAATATAATATTTAAAAAATAATCAATATTTTAAAGGGAAT
>citZ
GGAAAAAAAAAATTATAGGTAAACATTTAACAAATGTCTGATTATTGTTTATAATGAGAATAGGCTTAAACTTAAATAAGC
>clpE
AAATCAAAAATTTTTGTGCATAAGACTTGAAAGTCAAAGATAGTCAGAGTATACTATTAATCAAAGTTGGTCAAACAAACC
>clpE
TATTCAGTCTGCTTTGAGCATATTGGTTTGAATGCCGTTAAGTTTGCCGTATACTAATAGTCAAAGAAGGTCAAACCCAAT
>clpP
CTTTGCATATCAGGCCAGCTTTTTGTTTGACCTTTATTGACCAAAAATGTATCATGTAACTACATACTTACCTAAAAGGTG
>clpX
AATGTGCAAGTCAGAAACACATTGTTACCGTCTTTTTGGAAAGTATGGTAAAATGCAATACATACTCGTTCGTTTCAAGAA
>codV
ATTTCGAAAACAATATAGGTATTGATTGCAACCTGAGCGCGATTTGTGATACCATTTAAAAGCCCTTCCTGGGGAGGTATT
>comA
ATTGTAATGGATTTATAACGGAAACGACTTGGCACAGGCCAAGTCTTTTTTATAAAATGGAAAAGAGTGAGTAAAAGGGAG
>comC
GTGTAAAATTGAATATTCCCAATTGGAGCTCAGGATGTCCATTTTGCTACAATCCATACCAGAACTCAATGAGTAAAGGTG
>comEA
GGTTTTTTAAAATGCTTTTTTATGCTTTTGCAGTACAGACGAACGTATGACATACTCGTCTACACATGAAACTGCTTTTTC
>comFA
ATTTTTTTATATTCTTATTTTAATAGTTGGACAGAAAATATTCATTCAGGCATACTGTTTCGAAAGGAGGCGTGCTATGTG
>comGA
TCTCACAAAATCACGTTTTCCCTGTTTGATTACCTTTTCTTCTTTTTCTACAATATGCGTTGAAAGGAGAGGGAATCAAAT
>comK
TGATTTTATCTTAAATGTTAAAAAAACCTGTCGTTTTACAAAAACAGATGATAGATTATTAGTATAAATTTTGCAGAAAAA
>comQ
ATGATTGTTAAAAAACGAAAAACCTGCTGTCCTTTAAATGTCCCATTTAGTAAAATGGAATGGGAGGGGGGAAGTCGTTAT
>csbA
GTAAGTAGAGGGAGCGAATGCACGATTGTCCGATTCTTCATTTTTTACTATAATCAGATCAGATGAAGAATCCCTGAGGAG
>cspB
TTTCCGAAAAAAATTTCAATAAGCAGTTGTTTTTTCTGAAGATTACTGGTAGAGTAAAGGTAATTATTTTTGTTCGAACTA
>cssR
ATCCTACATCTTCCTCGCTCTTTTTCTCTTCCTTTCTTCCCTTAACCATATCATAAACAAACATTGTGGGATAAAAATGAA
>cssR
AAGAATATGTGAAATTATGAAAATTGCCTGCCGTATGTTAAAACTAGTTTATAATGACGTTGAAAGGATGTGAAGAGCCTT
>ctaA
TTTTTGTGAACAAAAGGCTCTGGGAATTGCCACAAAACACATATTCGCTTACACTTGGAACGTATATAAAATTGCAGCAGT
>ctsR
AAATAATGAAGGATAGAGCGAGAAAGTTGAAAATTCTCGAGAAACGGCTTATAGTAAGATTAAAGTCAAATATAGTCAAAG
>cydA
GCGGGACTTTTTAGGTATTTTAGGCTTTATTTTTGAAATGAATCGTTGTAAAGTACTTAATATGAACCAGTCAGAGATTGT
>cysH
TTTTTATTAATCCTATAAAAAAAGTCGGGTTGACTTATGTTAGAATTGTGCTAAAATTTACTACAAATCTAAAAACTTATC
>cysK
TTTATGGGGAAAAAAGTACTAAGTGATTGACAAAAAATTTTGAAATTGATAGATTATATACATAATACCAATACAAATAGT
>dctP
CCAAAATGTCCGTTATGATCATAAACTTCCCCAGACTGTATGAAAACGCTATCATTCTAGTAAGAAAGACACAAAAGGCGA
>degU
TTATTGGAAGGAACGATGACAATAGATTCGAAAATAGGTCTTGGGACATTTATTATGATTAAGGTTCCGTTATCTCTTTGA
>degU
TTTGTAAAATAGAGCCAAAAGGCATATTGACCGAATGCTAGAGTATATAGAACAATAATACAAGGAGGCGTGGCTTGTGAC
>degQ
CACGCAGGACTTTTTTGCATACTTTTCGGTGAAAAATGAGCCGAAAGCAGACACACTATTAGTAACAGATCAAATACCTAG
>degS
CCTATACAAATTCGTACAGTCTTTAGAATTTTTGTGCGTATTTTGGTATCATAAAGAGTAGATAGTATATAAAAATGTTTT
>des
TCATATAGGAGGCATGATGTGTGCTACTACAAAAGACTTCTCTCATTAGCGTATACTGAACCGAGACACACAATGAGAGGA
>dhbA
AAAAATATTTGTCACTGAAATTATATTTGACTGTCACATGACATTTGGATATGATTATTTTTATAATTGATAATGATAATC
>divIB
CATCGGCGGAAATCGCTGATTCAAGTTCTGACTGAAGCTGTTCATATGATATACTGTAAGCAAACGACAAACGGCATCATA
>dnaA
CTTTGTGGATAAGATTGTGACAACCATTGCAAGCTCTCGTTTATTTTGGTATTATATTTGTGTTTTAACTCTTGATTACTA
>dppA
GAATGATTGAGATTTTTCCCAGTTATATTGCATTTTTCCTCTTTTTTTAATATAATTTGTTAGAATATTCATAATTTAGTA
>dra
TTCATTGAACAAAATTTCAATTACCAATTTACATATGTTCAAAAGTCGGTTATGCTAAAAAATATCTTAACAAAAAAGGAA
>drm
AAGTTTCTCATTATTTCCAAATACATTGTCAACGGGAATGAAAACGGTTTATACTTGAGTTGTCAGACCTCTTAGCGATAC
>drm
CAACGGGAATGAAAACGGTTTATACTTGAGTTGTCAGACCTCTTAGCGATACAATAGACGTATAGAAAAAAAGGAGGCTTT
>fabHA
GATGAACTGATAGTTTAGACGAATATATTGCCATGTGAAAAAAAATAGGATAGAATTAGTACCTGATACTAATAATTGATC
>fabL
TCGAGCATGTTTTCACCCACCTGGTATGGAATATTTCAGTGTTTTTCGGTAAAGTAAAACAAGTGTCGGATACCAGCAAGC
>fabL
TCTTGCGTTAATTCCCGGTATTTTGATTGGCCTTCTTCGTTCAAATAAGGCATAATTTGCTGAAAGGCATGATGAAAATAA
>ylpC
TGTTCAGCCAGAAACAATCGTTGCATTCCAATCTATGAAATTATATACTACTATTAGTACCTAGTCTTAATTGTCCGGATG
>fbp
GCACCTCTTTCTCTCGTTTTAATTGTCTCTAAAAGCAGTTATGCGGTACTATCATATAAAGGTCCAATGTTTAAAAATAAT
>feuA
TGTCCATGATAAATCAGGAATTTGTCCATGGTGTTATATCTGTTCATTCTCTATAATTCCAATTGATAATAGTTATCAATT
>feuA
CCATGATAAATCAGGAATTTGTCCATGGTGTTATATCTGTTCATTCTCTATAATTCCAATTGATAATAGTTATCAATTGAA
>flgB
GAGGACATTTTTTTACACGAACTTCATAGACTTTATGCCTGTTATTTCTTACAATAAGCATATAGTTTTACAATTCTCGAC
>ftsA
GTTACACACTTGTAAAGCCACATTCATTGTATTGTTGTTCCGCAAATAATAGAATAGAAATGATCGAAATGTGAGGAGGTG
>ftsA
AATATTATATTGGCAATAAGTTTAGCTTTTCTGGGAGTCCATCTTGGTGTAGACTTGTATTTAGCAGGTATATTCGCATTT
>ftsH
GCCTGCTTCCGAGATGGTTATTGTTTGTATTGGAATGATTTTCTATGGTACTATTGAACATAGTTGTGCTTACTGTGGGAG
>fur
TTATTTATCAGTTTATAATAATTATAGTTGGAACTCTGCGCGTATTTTGTTATAATGAGTCATGGAATGCGGCGTAGGAGG
>gapB
TAATCGTTGATTTTTATCAATATGTACTGGCGAATTTGTTTTAATGTGTTATACTAATTTTAGATAGTAACAAATTAGGAT
>gabP
GCTGGTATATTTTCTTACACGAATTTTCGACAAACTGTATATTTATGATAGAGTTTCAATTATCATAATATTCAGTAATGA
>gabP
TCTTACACGAATTTTCGACAAACTGTATATTTATGATAGAGTTTCAATTATCATAATATTCAGTAATGATTGCATTTTAAA
>gabR
TGTGAATATCCCCCTGTCGGTATTTTCTTATCATTCTGACTTCTCTTTGGTATGATGAAAAGTACCAATTATAACTTTTTG
>gabT
TGATACCATCAAAAAGTTATAATTGGTACTTTTCATCATACCAAAGAGAAGTCAGAATGATAAGAAAATACCGACAGGGGG
>galE
TAAACGATTAAACTTCTTAAAAATGGATGTGGACCGGTTCTAAACACTATATAATGAAAACAGGTCATTTTTTAGGAGGGT
>gcaD
AATTCTTGCACTTCATGAAGTCTCCTTGAAATCAGAAGATATTTAGGATATATTTTTCTATGGATAAAAGGGATATTGGAG
>ggaA
GCTGATGATTTACATTTTTAAAGAGCCTTAACTTTTATAGGAACATATGCTATTATTGTTTATTATTAATGGAACGTAAAA
>glnR
TGATGTTAAGAATCCTTACATCGTATTGACACATAATATAACATCACCTATAATGAAACTAAGTTAAGAAAAGGAGGAAAT
>glpD
CAAAAAGCCGTGAAAGCAGCTATGGCTTTTAAATAAAGTAATACTATGGTATAATGGTTACAAGTTAATAAGAACGGTCCT
>glpF
TATGAAAACTTTTTGACGGAAAGTGATTGACACCGCTTTCATGCACTGATACAATTGCACTAGGTTAATACATTGTGATGG
>glpQ
GACACATAAAAGATTAATAGTTTTCCAACACGCCGTTTACATCCGTTTTTTATTATGAAAGACAGGTAGTGCTTATCTATA
>glpT
CCCTAAGGCCCAATTTGAAAATTACCCGTTTACATTCGCTCCGGACTATGATAATTTAAGAAAGCGCTATCATGATAAGTT
>ybgJ
ATTTTCAAAATGTTTTTGTCGTATTTTGTATGATTCTGTAGTCTCCATTATACAGTAATTATACCTTCCGCTATTATGAAA
>gltA
GAGATTCTTTTGATCTAAATTATATATTGTTTATATCGTTTTGAAAACCTACAATGATTATAGAGTTGTTAGATTTTATGA
>gltR
TCATTTATTCTTCTAAGCTTTAGTTTACATGAAGCTCTGCTATCATATATAATTCAAAATTAAGATGGAAGACATCTCAAA
>gltC
CTAACAACTCTATAATCATTGTAGGTTTTCAAAACGATATAAACAATATATAATTTAGATCAAAAGAATCTCAAAATGAGA
>gltX
ATACAAAAAGGCTAACTTGTTTTGATGCCGGGTCTATTTGGTGGTAGAATAGATTCATACATTTTTGCCTGAGGCCATACA
>glyA
ATTTAGATTTTTTAAAAATAATCTTTTACATCGGCCTTAAAAACCATGTACAATAGTGATGGTAAAAACAAAGAACAGGAT
>gntR
AATAAAAATTAGAAATGAAAGTGTTTGCATAAAAGAAATATTCACGTTATCATACTTGTATACAAGTATACTCCTTGAGTG
>gntZ
TGCTGGAAACCATTATTTCCGTTGCTGGACTGGGATTCATTTTATTGTTAAGTTTAGTTGTATGAAATTAAGAAGGAGCTG
>groES
GCGTGAAAAATTTTTTATCTTATCACTTGAAATTGGAAGGGAGATTCTTTATTATAAGAATTGTGTTAGCACTCTTTAGTG
>gtaB
ATAAGTTTTAATATTAAGGATAAAGCTTGTTTAAAAATGGTTTATCCGATATCATAAAAATGTGTAAAAACATATTGAAAA
>guaA
GAAAATTTAATTAAAAGAAGATGGTCTTGACCGCTTATCGACGTGTTGTTAGAATTAGTGAATATTATCGGAGTCTGGGAG
>guaD
TTTGTTTATTTTGCACTTTTTTAAGAATGTTCTTTGCATTCTTTTCGGCTATACTAATAACACTCTATTGACAGGAGGGAT
>gudB
ACATGGAAAAACATAACGTTTATTCTATGCACAGATCATATGAAGGTGTATACTATTCTCTGAAAGGGAGCATGTGAGAAA
>gutB
CTGTCCTTTTATACAGCAGGAAAGGCTGTTGAACGTGTTAAAAAGCAGATAAAATGGGGGCAGTAACAGAGAAAACAAAAA
>gyrA
AATACCTATATATTCTAGCAATTTAATGTGTATAATCATAAGTTTATTGATATAATGGAGAATAGTGAAATCGTATTGAAG
>hbs
AGCAAGGGATTGACGCTTTAAAATGCTTGATATGGCTTTTTATATGTGTTACTCTACATACAGAAATTCTTCACTTTGTTG
>hbs
TTCGTTCGGTAAATCACCTTAAATCCTTGACGAGCAAGGGATTGACGCTTTAAAATGCTTGATATGGCTTTTTATATGTGT
>hemZ
ACAGGTGCGGCGGCTTTTTTGCCGGATTGATTTTAGCAGTTTATTTCTGTACACTAAAGAAAGTTTTGAATCTGATAAATT
>hrcA
TTGGCGCTTTTTTGGGTGAGTTATAATTGACATTTTTCTTGTGGTTTGATACTTTTGTTATAGAATTAGCACTCGCTTATT
>htpG
ACATATATATGCATCTATCAATCTAATTGACAATTGTCATCTTATGTGATAAATAGATGCTGAAAAGGGTTTACATAATGG
>htrA
TTTTTCACAATTTCCCATAATCTTTTCATTTTTATCCCACAGTTTTTGTTTATGATAAACTCAAGTCATAAACCTATCAAT
>hutP
TTGTTAAAGACTATAAAAAAACCTTTTGACTTCTGCTGCTGAACCAATTAATATAATACTCAGTTAATAGTTATCAGAATT
>icd
TGCGTCAATGAGGTTAGCCTCTTGTTCAGACATCAAAATTGGGTTACACTTTAAATTGAATGTTAGGAAAAATCATTTTAT
>ilvB
ATTGTCTAATAATTTTAAAAAATGCTGTTGACACTGCGTCCAAAGCGGCGTAATATGAGTTCAACAAAAGATAAATGCAAG
>infC
AAAAGTTGTTCCGGATAAGTCGTCCTTGACTAAAGATCCGGTATTGTGTAGAATAGTTATTGAATTGAATATAAATCACAA
>iolR
CGATGTTATCATTTTTAAGCAACTATTGATTAACTTTTGGTTTTTATTATATATTTATGTTACGTAAAGATTCAAGAAGGA
>ispA
TTTTCAAAATGCTTCAAATGGCTCTGTCCGAGCGCTTGCTTTTTTCATATAATATGAGGCAACACCCTTGAATCCACTTGC
>ydjK
GAGTAAAAAATTTTCAGAAATTTATATTGACTGAAAGCGTTTTTATAATTATGATAATATCAGATATAACAAAAATGTCAC
>kdgR
TGAATTGACATATTATTAAAAAAACTCTTCCCAAATTTTAAAATTATGGTATTCTTTTGTTGTAACGGTTTTGAAATCGGT
>kinB
AGGCGTTCTTAATAAAGGAATTTTATATTTTACTTCTAATATTTAGTGTTATAATAGATTCATATTTTATACGAAAGGATT
>kinC
TGATTTGGGATACTTTACATATTTTACTCAATTATTTGTCGAAGAATGGTACAATAAGTAGAGAAACACAAGCGGCAGGTG
>ldh
TTCATAAATCAGACAAAACTTTTCTCTTGCAAAAGTTTGTGAAGTGTTGCACAATATAAATGTGAAATACTTCACAAACAA
>lepA
GGAACTTTTCTCTTTCTTGTTTTACATTGAATCTTTACAATCCTATTGATATAATCTAAGCTAGTGTATTTTGCGTTTAAT
>licB
TCCGTTGCCTGCGGAAAAACCCTGAGTGTTTATGAAAGCGATTTCATAATATGATGATAGCAACAGCAGGACATTACAAAA
>licR
GTTTTCCCTCTAGTCCTCCGGATGTTCATTGACTTGCCATTCTCTCCATTATAGAATTTATATACATTTCGCATCCCTTCA
>lmrA
TTGTCTTTTCATACAATGAATTTTTCTTGACAATTGATGATTGAATCAAGATAATAGACCAGTCACTATATTTTTGATTGC
>lonA
TTTTTTCATGAAGGACATCTTTTCCTTTTTCATATCAGAAAGAAAGGGTATACTACGAGGAGACTGTTTTATAGAAAATGG
>lonA
AGAAAATGGAACCATGCCGTTTATTGTACAAGGATGAAAAAGTTGTATTATAATGGTTCATACTAAAGTCACGGAGGTGTC
>lrpC
TTACATGCCTTTTCTAGGGAACTGTACTTGTCATTTACAAAAATACCCGAGATAATGTGTACAAAATCAAAAAAGAAGGAT
>lysC
TTTACGACAAATTGCAAAAATAATGTTGTCCTTTTAAATAAGATCTGATAAAATGTGAACTAATTTCATAGTTAGATCGTG
>lytA
ATAGTCGTTTTTTATAAAAAAAAGTTTCATTGTTTCTTAATTTTTCTTTAAAATATAAAATAGGTTGACGATAAAATATAA
>lytR
GGATTTCATTCTTGTATTAAATAGAGTTGTATTTATTGGAAATTTAACTCATAATGAAAGTAATTTAACAGACGAGGTGCA
>maeN
ATTGTTTATTAGTTTTTTAACTTAAAAAAATATGAAGTGTTAACGCTTTCTTGTAGACTGTAACAAACAATACATGGGGGT
>malA
AAATGACCTAAGTGCGCCAAACGTGTTACGGGACGAGCTATCTCATGGTATAAATGGAATTGTAAACGTTATCAAGGAGGT
>mecA
ACTGGCCTTGGTTAAGGTTAAGATGTGGACGGAATGGGTAAAGTGTAGTAAAGTACAATTAATCGGGAGCTTAGATGTCCC
>med
AAGCAAAAACAAAAATTATCGAGTGGAAAAGACAATTTTCATCAATTTTCGACAAATATTAAGAAAAACCTTCCATGTTTC
>med
AAACAAAAATTATCGAGTGGAAAAGACAATTTTCATCAATTTTCGACAAATATTAAGAAAAACCTTCCATGTTTCGAGTTT
>menB
TTGACAAGCATCTGACTCATTCACATAGAGAATAAAAGGAGGTCATCATATGGCTGAATGGAAAACAAAACGGACATACGA
>menE
TTGCGGTCCAAGCTGTTTTCTTTTCAATACAGACATTTTACCTCGGAGATGATGACATGCTGACAGAACAGCCCAACTGGC
>menF
GGAGAAAGAAATTTAAGCTTTGTTTCTTTTTCATTTCTGAAATTAGGTTTATAATAGGTAAGGCAGGCCATTTGGACTGCA
>mmsA
ATAATGAAAAAATGTAGTGTTTATGATTGACTTATGGGTATTATGCGATTAGAATATAACCAAGAAATGACCAAAAAGTAA
>mrgA
TCTAAATTATAATTATTATAATTTAGTATTGATTTTTATTTAGTATATGATATAATTAAGTCAACAGATCACAAGGAGGAC
>mta
ATATAGAAAATAACATTTTGGGGATTGACCCTAACGTTGCGTGATTGTTTACGATAAAAAAGAGGAGGTGTTATGTATGAA
>nadB
TCCATCCGTTCTCCATAAAAAACTCTTGAGTTTATTTTATCCTTGTGTAAATATAGGTGTCAAGACAGGTGTAAACAACAG
>nadE
GGTTGAAGTCAGCTGATCTCTCTTGTTCACAGTGAATGAAGACCTGTGCTATATTTAATAGGGATACATAACAGTCATGAT
>narG
AAAAAGCAGAGTGTGTGACATAGTTCACAAGGAAACACGCTGTCTCTGTTTATAGTGAACTTAGCATCACCTGACTCGGAA
>nasA
ACGTGTCACAAAAACTTACACATGTCTTTTCCAGAAAATAATGGTCCTATATCCTTGATTCAGAAAATGTAAAATAATGAG
>nasB
ATGTGTAAGTTTTTGTGACACGTTTAATGCGTTAACAATGCATTGTGACATAATTTTTAATAGGAGAAAACTTACGAGCTT
>nfrA
GTCTTTTTTTGTGCAGAGCATTTCACTTTTGAGATCACTTTTTTTCGGATATGATAAAAAGTGATAAGGAGGTTTTTGTGA
>nifS
CATCCTCCTGTTGTTTACACCTGTCTTGACACCTATATTTACACAAGGATAAAATAAACTCAAGAGTTTTTTATGGAGAAC
>nrgA
ACCATGTCAGGAAATCTTACATGAAAATGTTTTATCATTCTTTTTTCTCTATAATGAAGAAATATAATAATTGCTTTTTAT
>nusA
TAGGTATGAAGGTAAGCGTATATCCATTTGCAATAAAAATATGGTTATGGTATAGTTTTATTGGAAATGCTAACGATTACC
>odhA
TTTTTTATAAAGGTTTTTTACTATTTTGTGAACAATCAAGGTAGAATCAAATTGCAAACAGTGGTAAAATATCGTTGGAAG
>ogt
ACGACAAAGGAACGGGGAACTGGACTTGGGCTTATGGTAAGCTATAAAATTATTGAAGAACATCAAGGCGAGATTATGGTA
>opuAA
AGATCATGTGGTCACATGGATGTTTATAAAGAAATGGTACAGAATAAAAGAGAATATGCTGTTTGTGTGGGAAGTTACATA
>opuAA
ACAGAATAAAAGAGAATATGCTGTTTGTGTGGGAAGTTACATAAATGTTACGGTAATAAAGATTGCTTAATATGGAGGGAA
>opuBA
TAAATAATATGAACAAATTGTAAACTTTTTATTTTATAAACTTTATTCTATAATGGGAAGCATTCAATTGTCTGAAAAATT
>opuE
AGCTTATGATCAATGTTTCATCGCTTGAATGGCCGGGAATACTTTGTTAGGTTAAGTTACCAAGTGCACCCGCAAAAGAAT
>pabB
AATGTTATTCTTGGAAGAGAAATTCACTTTTTTCACTAACAACATTGCTTTACAATTAAAAACAAGTAAAAAAGAAAATAG
>pckA
GCACACACAAAAAACAATAAATAGTATAGACTATTTGAAAATATATGTTATACTAATTCACAATTAGCAAAACACAAAAAA
>pbpD
AACTAAGGAATCTTCTAAATTTAACCTTCTCGTAATCTCAAAAGAATGGTACGATATGGCTAGAATTTAGGAGAAAAGAGA
>pbpF
ACCTTCATATCAGCCACCTCCTGCTTGCTAGTATATCAAAACAATGGTATAAGTTTCTATTGGCGAGTGCTTCGAACATAA
>pdhA
GTTTTGGCAAACTGGGGATCGGCTAAAATATAATACGACTTACTGCTGATACTTTAGGGTACCCTAAGTTTGTATGTATAA
>pdhC
TGAAACAGCAAGAAAAGTGCTTGAATTTTAATCAAACTGCATAATCGAGAGGGAAGATGAACGTTTTCCCTCTATTATATA
>perR
ATGCTTACTTTTACCCTGATATCAATTGACAAATTATCGTAGAAAGAGTTACACTAATTATAAACATTACAATGTAAGAAT
>pgk
TTTATAGCTGAAAAAGGACCTGACTTGGTTCTTTCGAATAGAAGCGCTATAATGAAAGCGGACAAGGGAAGGGGACGGACT
>pheS
CCTCGTGTATCACTTGCGAGGATAGTGTTGCGCCAAGCGTTGGATTTCTCTATAATAGAACATAATATTTCAAAAACCGTG
>phoA
TTTACTTATTGTTTACATGATCAACAGCCGCATTTAACAAAGTTTCCCTAACATGATAAACGGAATACATTAAAGGAGGCA
>phoB
GTAAATCCAATCTTTAAAATCGATTAATACTAGCTTAACAGTTTAAAAATATAATTGGGTTGTCATTGAGATTCATCTATA
>phoP
TTTTAAAAATGATGTAAAAGGCGAATTGTCGGAATGTCCTGCTTTCGCTAAAATAAAATCATGAAACATGTTAAGATGACA
>phoP
GCGAATTGTCGGAATGTCCTGCTTTCGCTAAAATAAAATCATGAAACATGTTAAGATGACATAAAATAGAGAAATAGGATG
>phoP
AAATGTCATGAAAGTATTATCCTAATAAAAAGAGAGAAAGGCTTGCTTAATACAGCCTTTCTCTTTTTACTATAAATGAAA
>phrE
GATACCCTTATCTGGAAGAGCTGGCATTGTTAGGAGGCAACCTTTTCGATTATAATGGAAAAATAGAGGATAGTATCATCT
>phrI
TAATAAAGAATGCATTTTCATATCTGGCTTCGAGAAAAATGTTTGCTGATGTTGAAAATTTTTCGATTGAAGTCGCTGATT
>pmi
AATTATTCTTATCGAGGAAAAGGCTGAAACAAAGCTTCTTTTCGACGTGATATAATAGATAGGAAGCGTTTTCTTTGAAGG
>ppiB
AGGTGTGGTATAATAGCCGCGACAAGGAGAGACAGGCTATAACCTATACATAATCTCCTTTGAAAATTAAAATAAAGAAAG
>pstS
ATTTACAAAACCTTAACATTCGGTTCAAACCCTTTTTACATAGAACCTTTACTCTATACGTGTAGGACAAATTACACATTA
>pta
GAAAGCGCTATAATGAAAGTTGGCTGTTTGAATTTGATTGGAAGAAGAGTATGCTAGTAAAAGAAAGCGTTTTTGTAACTT
>ptsG
AAAAATAAGGGTGTTAGTACGCCGTGCTTGTCAGATGACAAGTACGGTTGTATGATATAATATTGTGAAGTAATAAAGCTT
>ptsH
GAACCAGAAAAATTAATGTTGTTATTGAAAAATGAATATCCGCTATGCTACAATACAGCTTGGAAATTGATTAAAATCTTG
>pucA
TGTTTTCTCCAATCTGATTTTCTTCGTTTGACTCTTTTTACAAATCCTCTTTCTATGTGTTTCATTTTCTGACAAATCATG
>yurH
TAAACGTTTTTTTGGTTAATCTGTCAATGAACTATCATGTTGCTCCTTCTATAATGAAGTCACCATAGCGGCCAGAGGGGG
>pucH
TTCAATAGGAATTCTAGCGGTTTTGCTGATGTAATACGATCATAGTAGCAGTAAACTGTTGAAAATAGAACTGGTTGTGTT
>ywoE
ACGGGAAAATTGTATATCATAGCCAGTGTTATTGTCTGACTCTTCAGTTATATTAAGTGACATCTAATGTCAAAAAACATA
>pucJ
CCTGTCTTTTTCAGCTACTGTATCCAATGACACCCCTCGACCGGAACGATATTATGTTACTAAAGTTCACATACAGGGAGG
>purA
CAATAAATTAATGTTCGGATTTACAATTGACTTTCTGTTTCTTCACTGATAAACTTGATTTGTTTGAATAGAATCGTTTTG
>purE
TGAATTTTTGTATCGTTCGATAATATCGTTGACATTATCCATGTCCGTTGTTAAGATAAACATGAAATCAAAACACGACCT
>purT
TAATAATTTTATCTTTTTTAATAAAAATTTATTTTTCAAATATTTCAGTTATAATGGTTTGGAACAGATAGGAGGGGCAAA
>pyrR
TAATCGAAAACCTCAGAAAAAACGGTTGACAGAGGGTTTCTTTTCTGAAATAATAAACGAAGCTGAATAGATTCTTTAAAA
>qcrA
TCCTTATAAACAATATTTTGGCTATATTGACCTTGCTGAGAGATTCATATATTATGAGGGTGTCTAGAGTTATTGCAATAT
>rapA
AATTCGACAATTGCGGTTATTTTGCGTTCTTCTTTTTCTTGTAAATATGATAAAATATGACATATCTCGGGTAATTCAAAA
>rapC
CGAAAACAAAGATTGCGTGTTTTTCGGGTTGGGACGGCCTATAAACATGATAAAATATGACATAAACAGTTTTTGATGGGA
>rapD
CCGCGCTAAAATGTAACCAACTGTCAATGAGAGCCGTCAAAAGTTATGATATGATAATTATAGATTTTACCAATAGCAAAG
>rapG
TCTCTCCTTCATATATTGACTAGAGGATTTTACATAAAATAGAAAGAGGTGTTACTATCAGAATAAGCAACTGAGATTGAT
>rapH
CAGGATGAAAAAACAATTTCTTCCTTCTATATTGTTTTCAAAATTTGGGATTGATAGAATATGACATATCTCATAGAGAAG
>rbsR
AATTAGATTTCTTTTGATATTTTTATTGCTAACTTCGGATTGTTCATGATAATCTATCTATGTAAACGGTTACATAAACAA
>recA
AAAATCCGAATATGCGTTCGCTTTTTTCTTGGCAAATCCCTTCAAACAGGGTATAGTATATGTAGTGGTAACATAAAGGAG
>resA
TTCACATAACCTTCAAAAAGTAAGAAATGTGAAATGAACGTGCAATGATATAATTGAATGGATCTGCAATAGGGGGAAGGG
>resD
CATAGTCCTTTGAAAGCGACACAGTTCTCAAACTTTCTCACGATTTGATAAAATGAAAGTAACAGAAGGAAAGCAGGGGGA
>rpmH
AGAAATAAAAGCACTAGTGAAGTTGACAATGAATAGGTAACGCAAATATAATAAGTAAGACTGTCTTTAACAGCTATTCCT
>rpmH
GTAAAATTAAGGAATCTAAAAAATAAGGTTTCGAAAGTTGAAAAGGTATGGTATCCTATTATGGTTGCAAGAAATAAAAGC
>rocR
AAATTTCAGCAAGTGCAAAATTCTTTTGCATATCCTCTCCGTTTTTTTATAAAATAGAAGCAATATTAAGAAAATAATTGA
>rpoB
ATTATATCATAAAAGCAAAAAAAGTTTGACTCGGTATTTTAACTATGTTAATATTGTAAAATGCCAATGTATATATTTTGC
>rpoE
ATTATTTAAATTAACGCTGTTAAGGGTAGCATATTCTGTTTTATTTTGTTTATAATGAGAGGTATGGTTTGTATAAGAACG
>rpsD
CGGTGAAGCAATAATGGAGGAATGGTTGACTTCAAAACAAATAAATTATATAATGACCTTTGTGTGAAATATTGCAGCCTT
>rrnA-16S
TTTATCATTTAATTGATATTATGTATTGACTTAGACAACTGAAGGTGTTATTCTAATATACGTCGCTGATGACGAACAGCT
>rrnA-16S
TTTGAAAAGAAAATGCTAAAAAGTTGTTGACAGTAGCGGCGGTAAATGTTATGATAATAAAGTCGCTTAAACGAGCGGTAA
>rrnB-16S
TTTATAGATTTTTTTTAAAAAACTATTGCAATAAATAAATACAGGTGTTATATTATTAAACGTCGCTGATGCACAGCGGAC
>rrnB-16S
ATGCTTCAAAACAACTTGAAAAAAGTTGTTGACAAAAAAGAAGCTGAATGTTATATTAGTAAAGCTGCTTCATTGAGAAGT
>rrnO-16S
AGCTGCGCTTTTTTGTGTCATAACCCTTTACAGTCATAAAAATTATGGTATAATCATTTCTGTTGTCTTTTTAAAGACACA
>rrnO-16S
CTAGTAAAAACTTTTTCAAAAAAGTATTGACCTAGTTAACTAAAAATGTTACTATTAAGTAGTCGCTTTGAGAGAAGCACA
>rsbR
TGCAGGTTGCTCAAATAGAGCAACTTTTTTTGTTTTCAAAAAACATAAACGATATAATAGTGAAATAACGAAAAAATATGT
>sacB
TCAAACAAAAGAGGAAAATAGACCAGTTGCAATCCAAACGAGAGTCTAATAGAATGAGGTCGAAAAGTAAATCGCGCGGGT
>sacP
GTTATATCAAACTATTTAACTAAAAAAATAGTTGACGAAAACGCTATCATGATTTATGATGAAAGCGTATTCTTAATCTGA
>sacX
TCCATTGTACAGGCTTTTCATACTATTGCTATACAGCCATGAACAGCATAAAATGAACGTTATTACAGTTATCACCACATA
>sboA
TTCACATTTTTTTCAAAATATATGTATTGAATTAGTAATTTGATAGTTTTAAGATAAAAGTACAACATAGATCTGCTAGAA
>scr
GGAAAAACTTGTCTGAATAGTACGGTTGCAATTTTTAGGGGAAACAGATATACTTAAGTGTGCATCGTAATAGATGCAACA
>sda
ACTTTTTGGTGTGGATAACAGAACGATTGTTCTTATATGCATTTCATGGTAGATTAAAGATAACTTCAACCTCAGATGAAT
>sdhC
AAATTATAATTTATGTACGCGTTTTCTTGACGCCCTTTTGAGGGAGGAGTAAAATGAAATTGTCAATAAATCTTAATAAAG
>yvbA
AATCAGATATTATAACCAATTTGAGGGTTGTTTTTAAAAAAATTCAAGTTATAATGAAAATAATACATTTATACAAATATC
>secA
TTTTTGTTTTTCTTATTTGCAAATTCTTTGGAAATAACAAAAGGTATGATATGATAATGAGAGGTATACATGGACTAGTAA
>sigD
GAAGTCCTGCATGCTGCATATTCGAACTGTTAAACAAGGTGAAAAAACGATTTAATTAAGGTATTAGGGGGATAACAATGC
>sigH
TGGAGGCGGGGAGACTTAGATTAAGTTGACGCTTTTTTGCCCAATACTGTATAATATTTCTATCTACGTGCGCCGGGGGGA
>sigM
AAAAAATGTTAAACCTTTCTCCGCACTATCTTTTGCGGCCATTTTTGGGTACTATATAGTAATGGTGTTTGATTAGGTATA
>sigX
TTAAGGATATGTTAATATAAATTCCCTTCCAAATTCCAGTTACTCGTAATATAGTTGTAATGTAACTTTTCAAGCTATTCA
>sinI
ACTTTTTTACCATTCGACATCATTCTCGTTTTTTTTGAGAAAATACGATTATAATAAAGGTATATTGGAAAAAAATTCTGG
>sinI
AAAAAATTCTGGTGATTTAATGGCAAATGACTTCCAGAGACTAATGAAGCATACAATAAGTCATGGCCGGACTGGCTGAAA
>sinR
TCCTGGTCCGGCAGCCAGAAGTCATACCGTAAATCCTTTCTGAATGTGCTATAATATCACAAGGAAGGTGATGACATTGAT
>speD
ACAGCATATTTCTGAAAAAACGCACCTTGCAAATTAGACTTAAACACAGTATACTATTTTTCGTGAACTTCTTGCTTGAGA
>spo0A
CAGTTTTTTTATTTTGATCCCTCTTCACTTCTCAGAATACATACGGTAAAATATACAAAAGAAGATTTTTCGACAAATTCA
>spo0A
TTCCGGCAGTTTTTTTATTTTGATCCCTCTTCACTTCTCAGAATACATACGGTAAAATATACAAAAGAAGATTTTTCGACA
>spo0B
TGATATTTCTGGGAAAAACAATTGTTTTTCTAACAAAGCCTTCTCTGTTATAATTCATAATACACACTTATACAGACTCCT
>spo0E
ATTAACTTATTTAATGAAAATATGTTTACAAATAAAGTATAATCTGTAATAATGCACAATAACCCAATCAAACTTGTTTCC
>spo0F
CAGTATACAACAAAAGAGAAAATGCTCAGAAAATGTCGTAAAGTAGACTATTATAATTAAAGGAAATAGGAAAATCAAACA
>spoIIE
TTTGGTATTGTTACCTTCTTTTGACAAAATCCTATCTGTGCTTTCGCTATAATGACAGGCAACGAATATAACAGGTGGGAG
>spoIIGA
TGTATTTTCCTCTCAACATTAATTGACAGACTTTCCCACAGAGCTTGCTTTATACTTATGAAGCAAGAAGGGGAACAGCGT
>spoIIIE
GAAATTAAACGTATAAGAATCCAACCCTTTTTTAAGGGCAAAATATGCTATAATAGGGGAATCCTACAGAAAAAACGCAGC
>srfAA
CATGAAACTTTTCACCCATTTTTCGGTGATAAAAACATTTTTTTCATTTAAACTGAACGGTAGAAAGATAAAAAATATTGA
>tagA
TTTAAATTTAATGTAAAGATAATGTTAATCCTTTGTTGAAGATTTATGTTAAAATATAAGGTAGCTTGATTTTGCTTTTAG
>tagD
TGGAATGTTTTTCTCCTCATGAGTACTTAACCTTTTTTAGGCGGTATGCTATAATTAATGATCAGTGAAGACATACGAGAA
>tetL
TCAAATTTTTATAAAAAAAGTAAAAGTTTAATCCTTAGTCTATATATAATAAGATCATATCAATCAAATGTAGGGGGAGTT
>thrS
GGTTTAAAAAAAAGGAAACGCGATCGTGTTGATTTTTTGGATTGAACAATTTATAATACATAGGAGATTAAGAAAGACACA
>treP
TAGGATGAAAGCGCTATAAAAAAGTGTTGACTACCTGTATATACAGGAATACAATATGATTATAAGTTGTATATACAAGTT
>trnD-Asn
GAGAGAATAAGTTTTTCAAAAAAACACTTGATTTTCTCAAGAATACATAGTATAATGTTAAATGTCACTGAAATTGTCTGG
>trnD-Leu2
ATTTCCATAAAAACTTTTTTGAAATACGTTGACACTTTATGAGATCCATGATATATTTATATTCGTCGGTTAGATACGACG
>trpE
TGTCGTATTGAGGCCCGATTTATCATTGACAAAAAATACTGAATTGTAATACGATAAGAACAGCTTAGAAATACACAAGAG
>trxA
AGGAAAAAATAATTTGTAAGCATTAAAATAGCGTGAACGAATGGGAGATGCTATACTAAAAATCATCATTTCACATTGGAG
>tyrS
CAACAATGGAGGATTAAAAGGCGGCGTTGACACAGGATTTTATTTATGTTAAAAATGATATAGCTTCATATGAAAAGGTAA
>ureA
AAGGTAACTAAATTTTTTAAATATTCTTTGAATTAATAGGCCTCTTCTATATAATGATGACATAAGTTGTAAACTTTTATA
>valS
AAGCGGTGTTTTTGGAAAAGATGATTGACGAATCAAAAACACTTTTACTATAATAAAGAACATAAATAATGTATACAATGA
>veg
TAACGTTGATATAATTTAAATTTTATTTGACAAAAATGGGCTCGTGTTGTACAATAAATGTAGTGAGGTGGATGCAATGGC
>wapA
AATAAGATAAATTTTCTAGAAAAATATTGTAATGATATTTCAGTCTAGTTAAGATTATTGAGTAAATATTACTTTTATTAC
>xpt
AAGTTCGGGAATTTTTATTTTCAGCCTATGCAAGAGATTAGAATCTTGATATAATTTATTACAATATAATAGGAACACTCA
>xsa
CAAATATAAAAACAATAGAAAATGTCGTTGACATGTACGAACATATATAATATGGTTACTTTAAAAGCGCTTACATTCATG
>xylA
AATGTGTTCATAAAAAACTAAAAAAAATATTGAAAATACTGACGAGGTTATATAAGATGAAAATAAGTTAGTTTGTTTAAA
>xynA
ATTTGTAATTGAATTACAAATACTTTTAATATTTGCTCATGAATTCGTGGTATTATACTGAAGGGGACGATCAAAAGCTTT
>xynP
TCTGTTTAAACTTTCTGAAAAAGATGTTGAAAAAGTCGAAAGGATTTTATAATATTAAGTCAAGTTAGTTTGTTTGATCAA
>yaaA
TATCTGCTCCGACAAGTTTTCCCTTTCCCTAATTCGTTTTTTTTTAGTACAATTAGATATTAGTGATATTTGAAAGAGGTC
>yaaB
GCACCGGACATCAAATGACAAAGAACTTATACGGTGGGACAAAGACTATGCTAAAATAGAGGGAAGAGTGATGAAGCAAAA
>ybcO
TTTTAGGATAATATACAAAATCCCCCTTACTTCGACAATTGCAATCTGGTATTATCGTATCGCATGGGAGCTATGTCAATA
>yccC
ATACTGAGAGAAAAGCTGACTGATCTTTTGACTGAATAGATAAAATGTACAATGATTAATCATCATATGGATGTAAGGAGA
>ycdH
AGAATAAATGAAAATGAAATTTATTCTTGCAAAACGTAATGACTTCGGTTTATTATGATATAGGATTACAAAATCGTTATC
>yceC
TTTTTTTCGAGGTTTTTCGTCAATTATTCTTAACTTTTACGAAACTTTGATATAATAACAAACGTATATATTAGTAATTTA
>yciA
GTTTGTGCGTGTCTTTTTTATTTTCTCTTGATTTTCAACAGTGAACCGATCAAAATAAATAGTAATTATTACGATTTGTTA
>yciC
TCAGCTGAATTGAAAACCGTTGACAAAAAGGAAAAAAGACCATACAATTTAAATCGTAACAATTACGTTTTATGATAAATG
>yczA
ACTTGGTGTAACATCGGATTAAGAATTGACTTCGTTTCATGAACCGAGTATTATAAACTCTACAAATAATAGAACGGATTA
>ydfK
CTCATGAATATGTTTTGATCTCCCTTGACTCTCTACTAACTAGAGGGTTTATTTTTTATGCAGGAATGATTTTTGGAGGAG
>yfkJ
CATTCCAAAAAAGTGAAGACATCAGTTGAAAAGAAAATGAACATCCTACTAAGATATTCATGAAGGTTTCTTTTTAGAGAA
>yfmP
TTTTTATTGTTTTTTAAAACTTAACGTTTACGTTAAGGTTCAAAAGGTGTATAATGGTAACAGAAACGGCGAAGGGGGATT
>yhaG
CCAGCAGGAAAATGAGTAAAAAGTCTGGCTATGCAAACCGTCCGTTTGGTATACTGTTTGCATAACACATTCTGTAAAGCC
>yhfL
AGTACTGACACTCAGGGCTTTTTGCTCTTGAGTGTTTTTTTCTGTTTCTCTATAATGGAGAAGAAAGCTTGGCTTCAATAA
>yjcI
CGGTTCGGCACACGAAGAAAAAAGTGTTGAAATAAACTGTGAATTGCGCTAATATAAAACAATCAGAAAATTGAAATCGAT
>uxaC
TTAACATTTCATTTTCAAAAAAGAGATTGATCCCAAAGGAATATAAAGGTAAAATAAAAACAAATCAAAATGTTAACGTTA
>yklA
AGATAAGCTTTTTTATACGCGAAAAATTGACATTTCAAATTTAATTGTGTACAATTTAATTGTATAAAATATATTGGGGGA
>ykoL
AAACATAAATTCTTTACATTAGATTCATACCACGTTCATTTAAAAAGAGTATCTTTTGTATAGGATACCTCAAAATGAAGG
>ykuF
ATCTGATAAAAATCTCATATGAGCATGTGCTGACAGAGGCAGGGATATAATGATAGAATATTATTGAATGAATAATCATTC
>ykuN
GGTGCTGTCTTTTTTTTATTTATCTGTTGACAATGAAAATCATTATCATTTAAAGTGATACATATGATATTGAAAATCATT
>ykvW
ATCAAAAAGAAATTAAAATAATTATAATTGAAATTCTCTTCGTGCGTGCTATAATAAAGGAAGACATCAAGAAATAACTGA
>ylaC
TCCATGTATATCTGTTTCATTTTATTGGCCATTTGGATGACGGTGTGGTTTTATTTTTAATGAAGCATAGGGATTCCATTG
>ylxM
ATCGCCGCTTTGACAAGATAAAAACTTGACAGTGTCATTAAAACCGTGTAAACTAAGTTATCGTAAAGGGATTTGACTTAA
>ymaA
AATTTTTCATAAAAACGAATCTATATATTGTGTTTTTGCTAGAGGGTAGTATACTATATATAGTGTTAGTGATGAGAGATT
>yneI
TTTTGACGGTAAATTACTTTCGTACTACTACTAATCCTTTTGTTTTTGGTACAATAAGACTATTATCTGTGGAAATCGATT
>yneJ
ACATTAAAGTCATTTCTTTTCAAAATGGTTTTTTTTATTGTTTTGGAGTATAGTATATAGTATCAACACTCCGAGAAACAA
>yocH
GTAATCTAAATCATATCTTTTTGTTATTGATTTGACATTTACGTGTGTTACGATATCACCTGTTAGCCGCCAATAAAAAGC
>ypuE
TTTCTCAAATTGTAAGTTTATTTCATTGCGTACTTTAAAAAGGATCGCTATAATAACCAATAAGGACAAATGAATAAAGAT
>yqdB
AAAAAGCACATTCATACTTTTTGAATGTGCTTTCCATATAATTCATGTATAATAGATTCTTGAAGCTACCTTAGCTTATCC
>yqxD
CCAAAAGGGAATAATGAAAAACAATAGCATCTTTGTGAAGTTTGTATTATAATAAAAAATTGTGATAAAATGATTAATTTT
>yqxD
ACGCTCTATCCTGGGTTTTTGGCTGTGCCAAAAGGGAATAATGAAAAACAATAGCATCTTTGTGAAGTTTGTATTATAATA
>ysiA
AAAAAAGAGAACGCCTATGAATAAACTTGACAAACCTGAAAATCCTTCTTATCATGAAATTATGAATGAATAGTCATTCAT
>ytkD
GGTTTCCCTTATTTTTTGATAAAAGGCTTCCGAAGAAACGTAACTGTGGTATGATGTATGGAAGATAGCTAGGAACGGATT
>ytrA
GGGTCCGTTTTTTTGTAAAAAAAGGATTGACTTTGTGAGTCAAAGTATTTATTGTATTAAGTGTACTAATTGAAGTAATAC
>yusL
CATACAAAAAAATAACAAATTAGCTATTGAAGTCGAACCGGAAATCTTTTAAGATGAAAGAAGAAACGGGTTTCATTTTTT
>yuxH
TGTATATATTATTTTTCATGTTTAGACAATTTTCGTCAAATTATTTGATATACTTAGGGGTGAAAGCCGCGCGTATTGTAA
>yveK
GAGAACTTATTGGCTTATTTTGCAATTTTTAAATAATAACGTTTTCTTTTATAATCCAATCATTAACAGAAAGGGGCGCGG
>yvgR
TAATAGTTATCATCATGTAAATATATTTTACTTAAGCCTAGTATTCCGGTAAAGTTCAATTAGATGCAATTTTCGATCAGT
>ywbI
CATATTGATGCCTCCCTTATATACTTATTGTACATAAGGTCTCTCTATAGGTAAAATATATATTAAGAATAAGAAGTATTC
>ywcJ
AGACAAAAATTCGTAAAAATTAATTGTGAAATACTTCACAATATCGTGCTATACTATGCTCAATCATGAAAGAAAGCAGGA
>ywfK
CTTTTTTGCGCTTCTGTATAGCCCTTCTTTACCAAGACGGATGATATGAGTACAATAAAGAAAACTAATCATAACCATATA
>ywjF
GTGCCCGAACAGCAGGAATTTAATTATTGACTGAACACTCATTCATTATTTATCATAAAGATAATCTTATACAGATTCGGG
>pyrG
ATCAGATTTCATCTTCAAAACGATCTTGACTTTCATAGTCGAACTATGTAGTATGTATTTTGGGCTCTTCAAAAACGAAGA
>yqxM
GAACAAAATGAGCGATTTCGGTGTTTTTAAATCTATAAATCGTTGATTATACTCTATTTGTGAAGTTCTTTAAAGAGAACG
>ezrA
TTTGCACAAAAAGTTTTTGATTTCTGGTCAAAAAATGTTTGTTACATGGTATCATAATAACAATGAAAACGACAGTTTTTC
>ezrA
GGTCAAAAAATGTTTGTTACATGGTATCATAATAACAATGAAAACGACAGTTTTTCTCAATACATATCCTGAAATCTTTCT
>yxaA
TTAAATTTTTACCATATTGCATGGTATGTATTTCCAGATCAATTATGGTACATTGGAGATCAATAGGTTAAGTGAATCATG
>yxeK
AATAGAAAAAATTAATCTTAACTCATTGACAAACGTCCAAGACAAAGGTACATTTTGATTTATTCATATTAAACGACTAGG
>yrrT
GCATAAAATACACAAAGTGTTTTAGTACCTGCTTTTCAGAATATGTGGTATTATAGGAACTGTTCCATCATTAATCCATAG
>yhcL
ATTGATAAGTTAAAATAATTCGCACTTGACCCATCGGAATTAGTGTAATATAGTAAATGAGAAAATTTGAAGGGAGAGTTT
>ssuB
ATATCAAAAATCGTATTTAAAAAAGAGTTGACATATCGGAATAATTTGAATTAACATGTTATTCAAACAAAAAAACAATTG
>cymR
AAAGGCCCCTTTCCTTCTGCCTCAATGAAAATTCGCTGAAGGTATGTTATAATAACAGTTGGTCTATAAGATAATAAACGG
>yjbD
ATTGACACATTTTTTTCTTAGGATACTGTTCACACTTACTTTTTTATAGTATAATACCTGTAAAGATTCCTTTTTTAGAGT
>ntdA
ATTTTCCCTTCCTTAAAAAAGTTGTTGACATGTTACCGATTTCAGAAACTAGGATAAATTTGTAATAAATTTTTAGATTAT
>yvqI
TCTTATATAAAAATCAATCTCTGATTCGTTTTGCATATCTTCCAACTTGTATAAGATGAAGACAAGGAAAACGAAAGGAGG
>yhcY
TGAAAGAAAATCATCCTACAAGTGAAGCAATGAAATACAAAAAACTGGTATAATCTTAAATACAAGATCAATGCCGGAGTG
>liaG
GCGGTCAAGTCCTTCCCTTCCGCACGTATCAATTCGCAAGCTTTTCCTTTATAATAGAATGAATGAGAAGGATGAAACCGA
>yydF
TTTTCAGATTTTTTAGGTACAATATATTGACATGTATTGAATGATATAGAATAATTGGTTTATATTAGAAAAGGAGGAGGG
>yvaB
AATAATCTTTAATTCGAGATGTTTTACTTGAAAGTAAATTTCTTTGTCTCTATAATAAAGTCTAAGAGAGACAGAATAATC
>yodE
CAATTATTTAATCAAAACACATGGTTTGCATCCTTTTCAATAAAGGTTTAAAATAATAAATATCTTGAAATCGAGATAAAT
>mhqA
AACGAACCTTCGGTGAAGCTGATATGTTGACTTTCTCATGCGAATAAAATACTTTGTTATTAGAACAATAAATATACAATT
>ydfN
AATTTCCACCTAATTTTCAAAAACCTATTGACATGAGAAGATCTGTATTTTACTATTATCTCATATTCAAGATATTTTAAT
>lytE
AGAAATTTGTCACATGAAGTCAAGACTATTTCTGATGGGAATCTATCCTTATAATAGAAATCAATAAGATTAATTTAAAAA
>fnr
ATTCACAAGATTGTTAGTTTTTTCTCGATGGGTACAAATCAATTCACGTTACAATAAACACACAACGTGACTTTCTTCGAG
>hmp
ACTTTATTAAAGATTCATTTTAGATATATCTTTTATTCGTAAGATCATGTATTTTAAAGATATATTTTAAATACATCTTTT
>narK
ATGAGAAAAACGTGTGATGTAATTCACAATCCTGTTTGGCTAGTTTTTGTATGATAAGACTGATTATTGAATCATTGAAAG
>phoD
CGCTTACAATCAGTTCACACTTCTTCACAGTCGTTTAACAATGATTTCCTATAATGGAGACGATCAATGAGGAGAGAGGGG
>sipS
TTCCGTTTCTCCAGAAGATTTACCAAGCTGAGAAACGAACCCAATTAGTATGTAATCAAAATTAAGTAAACTTTAAAGTAG
>spoIIIJ
TCCTTTCTGGTTGATCAGAAAAAGACACCATTTAAAACTGAAAGATGCTAAAATACATACAAGTATGCTTTGCAATAAAAG
>tuaA
AATTCACACTTCTTAACATACCATTTACATCCAATTAACATCCGTCTGCTAAACTGACTGGCATAGGTCATCATAACATCC
>ywkA
TTAAAAAATTAAGTAATTTTCTTCTCTTGAATTTTGATTTTGACAGGCATACAATAGCTTACGTAATGTAAATAGTTTTGA
>ykrU
TTCTCACCTTCTAAAAAAATCTTGAAATGATAGTCCATCATCATATATGGTTAAATGAAAAAAGTAAAGAAAAATTTGGGG
>ykrV
TCTTTTTAACACCCCAAATTTTTCTTTACTTTTTTCATTTAACCATATATGATGATGGACTATCATTTCAAGATTTTTTTA
>ykrT
AAAAGATTTATATTAAAAAATATATTGACAACTAACTAAATTACCTGTTACCATGTTCATCAACTGATAAATTAGAATTGT
>ykrW
CTGAACCTGTTTACCCAAAAAAGCATTGACAAGACCTTATAACGATGGGATAATTCAAAATAATTTATAAAATCTATATTT
>ykrW
AAAGCATTGACAAGACCTTATAACGATGGGATAATTCAAAATAATTTATAAAATCTATATTTTCTTATCAAGAGCAGGCAG
>ytmI
TGAAGTGAAGGTTTACTTTTTTTGATTAGTCAAAGATCAGAGTATGCTTTATAGTATAAACAATAAAAGCTTAGTAAACAA
>ytlI
CTTCACAAAATATATAATTCCTATTTGTTTACTAAGCTTTTATTGTTTATACTATAAAGCATACTCTGATCTTTGACTAAT
>ytlI
CCTCTTCACAAAATATATAATTCCTATTTGTTTACTAAGCTTTTATTGTTTATACTATAAAGCATACTCTGATCTTTGACT
>speE
AAACATCGCAGAACAGGACGCATCTTTACTTTTTCCCCGCCATCCTCTATACTTTTTCCTTAGGTGAAAATGAGATTTCAA
>yflG
TTTCTTTTTTCCCAGGTCCGTGTGTTTCCTATTTTTAAGACAGTTGTGGTAAGCTTAATCTAGATTATTTAAAAAGAAAGC
>ydfJ
GCCCAAACGTACATGCCCGAATGTACGTTTTTTTCATTTCATTGTCAACTACAATGAGAAAGAATGTGATCAAGCAATGTG
>bceA
GCTTTTCTTTTTTGTTCGCCGTATCGAAGGAAAAGCCCGGCATTCCTTTTTATAATGAGATTATCCAATATAAAGGAGACT
>gmuB
ATGATTATATTTATTTTATAAAAGTATAGACATTTAAAATTAAATGACTATAATAATCAATGTAAGCGTTTTAATAACAGG
>yrkO
TTCTAAAAAAAATGATGACTCTTCATAAATTGTTAAGATTCGGTCTTTATATTTATCCATTGTAAGGCTCAAGTTTTTCAG
>yrkP
TTCATAAATTGTTAAGATTTACGTAGTATCTTATAACGTACTTATTACTATGAACGATATATAGTAAGGACACACGAGAAA
>yclI
TTTCATCAACTAGAAATAGATTGTTCATATTTTTTTCATACCTTTGGACTACTATTAATTTATCAGCAAGGGGACGCGCCC
>ykcB
TTGTCTTTGTTTATTAATAGTTTATTCATATTTGCTTGTTACACTATTTCAAAGTTAGACAAAAAGGAGTGAAAAATAAGT
>yngA
TTTCATGTTTTGTTCATATTTTATTAATTGTTTATTCAACACTGTCCGCTATAGTAATCCATATCAACAAATATGACTGCC
>ywsC
GGGAAGATTATGTTACATAATGCCGATTGAGAATTCATAGTGATTCTATATACTGATGAATGAATTTACAACAATATAGAA
>thyB
GACTATAAAAAAATCATTTCTGGGTTCAGAAATGATTTTTTATTGTGTTACACTACTAGAAGACTACTTTTAAAGGATGAA
>ywfB
GAATAATTATCAATATTTTCAAAAAACATTGACAGTTCAATTTCCACTGGATAAAATTTACTTAAAATTTTAAAAGATTGG
>yhdG
TTTGTCGATTTTTCTAACAATTTTGTTTTCATTTTTGCAATTTTATATATAATATTGAGTAGGAGAAAGGAATGATTCGCG
>hpr
GTTTGTGAATTTATTAAAAAATTCTTACATTTTCATCTTTATTAATCTTTATTTTATTGGCATAATAGAGAAAAAGAAAAA
>yvcE
GAAACATAAATGTAATAAAATTTATCGCTAATTTGTCGAAACTTGATGGTATAATGATTCTCGTACATAAGGAATTAGTGT
>ydjM
GTAACATTACTGTAAGGATATTGAAATAAAAAATAGCTGGTTGATCGTGTATAATCTTCCTAGATGTTAACAAACAGGGGG
>yoeB
ATAAAAAATAATTTATGCAAAAGTATTGTAATCTATCCGTAATTATTGTAACATTTGTAACATAAGAGAAAGAGATTTTGA
>yjeA
TATGATGAAATTCCTTAAAAAGGATTGACATGAACTTCTAAATCTCATAGTATTACAAATGTGAAATAAATGTTACTACAA
>ycdA
TTCACCAAAAATAGGATGATGAACCTATTCAATATAAAAGCTAATAATCTTAAAATTAATTCCGTTGTAACTTTTTATAGG
>bpr
ATATGGAAATTGAATGACATGAAACGACAATATCTGTAATTCAGATTGTCTACAGTTAATATACAGCGATGTTCTGACAAA
>natA
AAAAGAACTCTTCGCGACAACTTTATCCAACTAATCCAGCTTTTCGTATATAGTCATTACTAGAAATAAAGATAAGGGAGA
>yfiD
TTTTCGTAAAATGTAACAAAATTACTTGACGTAAACAAGTTATGTATATATACTAGCTTACATTAAGTAAGTGATAACATT
>yetM
CATAACGCAACTTGGCTTGGAGATGATTGACAGCTTTTCTTGGGACATAGTAAGGTAATATAGTTAGGCGCCTAACTAATA
>yetL
AAAGCTGTCAATCATCTCCAAGCCAAGTTGCGTTATGGTTTTCCCTCCTTTATAATCGTGTCACAACGAATGTACGGGAGC
>yraB
AGCAGCTAACCACTTGTTTTGAGCTTGACTTAAAGTTAACTTTAAGTGTTACCTTCACAACATACAGGATAGAGAGGTGAA
