# Supplementary material for: iPro-CSAF: identification of promoters based on convolutional spiking neural networks and spiking attention mechanism
Source: PeerJ Comput Sci. 2025 Mar 26;11:e2761. doi: 10.7717/peerj-cs.2761 (PMC12190325; doi:10.7717/peerj-cs.2761)
Supplement: Supplemental Information 1 [file peerj-cs-11-2761-s001.zip › raw data/cyanobacteria_random.txt]

>Nostoc sp. PCC7120|81bp|promoter|1|1
TGATGATTTTGGATTTAGGGCTTCCTGGTAAAGATGGCTTGGATGTGTTAGAAGAATTACGGGGACAAGGGGAAAATATCC
>Nostoc sp. PCC7120|81bp|promoter|2|2
TAACTGATGATCTACAGGAGAGAGTTAAAATTCCCAGCTAATAGAGCCGATAATTGTAAAAGGCGCACCTCTTCGCAGGAA
>Nostoc sp. PCC7120|81bp|promoter|3|3
CAAGGTTGTTTAGGAGTTGACGGTTGACAGTTAACAGTTAACAGTTAACAGTTAACAGTTAACAGTTTACTATTGACTTAT
>Nostoc sp. PCC7120|81bp|promoter|4|4
CCTCCCCAGTTCCTAATTTGGTTGAAGAAGATGAAGGGGTGTAGGTAGTAAAATGGGGGAGATGAGGAATAGCAGTTGATT
>Nostoc sp. PCC7120|81bp|promoter|5|5
ACCTTATCATCAGTGCCAGCCAGAAAATAAACTGGCTGCTTTAACTGAGATACTAACTTTGGTAATCGGTTAACTTCATCC
>Nostoc sp. PCC7120|81bp|promoter|6|6
CCTGCTCCCTGCCCCCTGCCTCTTGTTGAATGCTGTACCAAAAGTTATAAACTATAGTTTATGGCATCTACTATTCAAGCT
>Nostoc sp. PCC7120|81bp|promoter|7|7
TCCTGTTTGTCCGACTTTCAAATTGGCTAAAAAGCTGTTAATTTGTGATAGTATTAAGTCAACACTAATCACACCAAAAAA
>Nostoc sp. PCC7120|81bp|promoter|8|8
GCATACAGCCACCATCGGGGATATTACTGATGAAGCGGCAGTACAAGCCAAAATTAAACAAGACCTGTGGACTGCTGTAGT
>Nostoc sp. PCC7120|81bp|promoter|9|9
ACACAGCATTCTGTGAAGGAACTGAGATCTATTGGTATTCAACCAGATATTCTAGTATGTCGGAGCGATCGCCCCATACCT
>Nostoc sp. PCC7120|81bp|promoter|10|10
TCGATTCAGCAAGTATTTTTGAACTTGACAAATATGTTGATGAGTGGTGAGTAATGAGTCAGAGTGTATTGACTCGCCGTT
>Nostoc sp. PCC7120|81bp|promoter|11|11
TTTCTTTTTACCGCCACAATTTCAAATAGGCATGGCTGCTGGTGCTGTAGCATTGATATTAATGACCCCCGCAGCTTTCAC
>Nostoc sp. PCC7120|81bp|promoter|12|12
ATTGCAAGTTTTTAAAACCGCACATATTACATATTTATTTGATTTAGTTATTATGTACAAGACTGATTAGTATGCTCTGGA
>Nostoc sp. PCC7120|81bp|promoter|13|13
TTGGTAATTATTGTGTTGATTGCTTGATTGCTTGTCTGATCTGAGGTAGTCTCTGTTTCTGTACTTTTTATCTCTTGACTC
>Nostoc sp. PCC7120|81bp|promoter|14|14
TTTGAACCTGATCTAAGCTCAAGTAGCAATTCTCTAAAGGTAAGATGATTAAATTAGTTTATATACTATTTCTGAATTTAT
>Nostoc sp. PCC7120|81bp|promoter|15|15
AGTCCGGGAAATCATTGATCACCCATTGATTCTGAGACATTATTTGCTATGCTAATGGCTACGAGAATTTTCCGGTCTGAC
>Nostoc sp. PCC7120|81bp|promoter|16|16
TTGTTCATTAAAGACTCAATGAAGGAGACATGAATAATTGGAAAAACAATCTATAATAAATTTTTCAGAATTCCTGAAAAT
>Nostoc sp. PCC7120|81bp|promoter|17|17
GGTCTGAGACTGACTGTAGGCGATCGCCTCTTCACCCCTTGAAACTGCTATTCTTGCAACAATAGTAAGTAAGCTCCTCCA
>Nostoc sp. PCC7120|81bp|promoter|18|18
GAAGCAGATGCCGAATACATCAATTTTGAAGATGAAAGTTTTGATGTTATTCTTTGTTCTACAGCCATAGTCTATTTCCAA
>Nostoc sp. PCC7120|81bp|promoter|19|19
GTAACATTATTTTATATTTAAGCATTTACGCTGAAAAGATTTTTGTGTTAGTTTTACTAAATTTAGTTTCAGTAGTAAGCT
>Nostoc sp. PCC7120|81bp|promoter|20|20
CAATCAATACCCGTAAAGATATTAGTGTGGGTAATTTGGGCATCTTATATATTACAAGTTATGTTGATCAAAAATCAGATG
>Nostoc sp. PCC7120|81bp|promoter|21|21
GTTTTTTTGTATACCTGGGATAGATGATTAAATAGGAGATATCATGAGATGGTTTACAACACTGAAAATGTCAAAATTAAA
>Nostoc sp. PCC7120|81bp|promoter|22|22
AATTAAGGTGTCATAAGGTACTACTTTATCACCTACAATAATTTGTTGTAAGTTGGGATCAATATCATTGACTTCTCCCAG
>Nostoc sp. PCC7120|81bp|promoter|23|23
TCAACCAATCTCCAATAAGTAGAATGACTTGAAAAAAACAAACTATGGTAAAAATACTAGGATTCGTTTCTTAGTGATAAC
>Nostoc sp. PCC7120|81bp|promoter|24|24
AAAAATTCAGCAACTAACGGGAGTTAGACTGCTGGGTAGTACCTAGCCAGAACCTTGAAAACTGCATAAAAACGCGATTAG
>Nostoc sp. PCC7120|81bp|promoter|25|25
ATCATTACAGAAAGTTATCCTGTGCAGCAATAGAATAACAGTTTTTGGTAGGGTTATAAGACGTTTAGTGAAGTTTCTTTT
>Nostoc sp. PCC7120|81bp|promoter|26|26
GATGGTGTTCTGACTAGCTGTAGAAGAAACTTTTACACCTTGTTGAAATTCATAGCCATTATCATGGAGTCTCAAAATACA
>Nostoc sp. PCC7120|81bp|promoter|27|27
GAGCGATTTTATCGAGGAGATAAAGCCCGGACACACTCAGCTTTGCAGGATACTAATATTGTCGGTAATGGTTTAGGTTTA
>Nostoc sp. PCC7120|81bp|promoter|28|28
CTGTTTCACCTGTTGCTCCTGCTACAAATGCTTTCATGATTAACGCTATCCTGGGTAACTAATGTATAACTGCTCTGTATA
>Nostoc sp. PCC7120|81bp|promoter|29|29
TGGGAAGAAGGTGGTTAGGGTTGGGAAATATTTATCAATCATCATTGATAAAATGAAGTAGGTTGACACTCCTCAGCCTAA
>Nostoc sp. PCC7120|81bp|promoter|30|30
TCCTTTTGCCACAAAAGCAGCATCAGGCGATCGCACAGCAGAATTAGCTAATCTAAAACCAGTACTCGGCCCAAAAACTTC
>Nostoc sp. PCC7120|81bp|promoter|31|31
CCCAGGATTCCTGATCCCTTAAAGTATTTATTTGGCACAGGATTGTTTATTATTTTTTTTATGTACTGTAATCGGAAAAAA
>Nostoc sp. PCC7120|81bp|promoter|32|32
AATTTAGCAGGCAGCCTGTTTGGACTATTCTTGTTTTACCGGAATGGCTATACTTTTAGTGGCTGGTCATGGGAAGCAGCT
>Nostoc sp. PCC7120|81bp|promoter|33|33
TTGATGTAAGAAACCTTCTCTACGGAAGGATGGAACCCAGATTAGTGTACGATATCTAGTCTATCTCACAGTTCCATAACA
>Nostoc sp. PCC7120|81bp|promoter|34|34
TTGGAAACAAAAATTGATGGCAGGAGAGTTTAATCAAGGCGATGATGATATCATTAAATCAATAGCGCAAGATATTGCCAG
>Nostoc sp. PCC7120|81bp|promoter|35|35
CCAGAGTCAATTAGTAGATTGTCATTGCACAATCTCCAAGTTGGTACTACAGTCTTGGATCTAGAATTCGAGCGTTCCGGT
>Nostoc sp. PCC7120|81bp|promoter|36|36
GATGAATAATATGTAAACTTTACTACCATCATTGTACAGTAGGAAGTATAACAAAATAGTAGAGCGCAAATAGCCCTCTGC
>Nostoc sp. PCC7120|81bp|promoter|37|37
TATGTCTGTAAATAGCTGCTAAATGTTTGGATAATGGCAAAATTCTGTGACAATAGATGAACAGTAAGCCGGAATATCTAC
>Nostoc sp. PCC7120|81bp|promoter|38|38
GGCAAGTAGACGGCACATAATGAAAGAATTTGCTCCTAATTCCTGTATAGAATAAACTGTGTTGAGCATTATTGACGCAAT
>Nostoc sp. PCC7120|81bp|promoter|39|39
GTTTGGCAAATATAGTTTTACCTTGTTTTATGCAATTTTTTTGTGCTAGTATATCTTCTTGTACAACCCGTGCGGATGTGG
>Nostoc sp. PCC7120|81bp|promoter|40|40
AATCTCAGCTGAGGGTGCTTGTTGGGCGATCGCTTTTGCATCTTCCCAAGTTAATGTACTGGTAGAACCTAAACCCTGTCG
>Nostoc sp. PCC7120|81bp|promoter|41|41
TTTGTTTTGAGAAAAGATGCGAGACAAACACAAAAAACCAGGATGATATTAAAATTACTCAGCACCACCTTAGACATTGAA
>Nostoc sp. PCC7120|81bp|promoter|42|42
CAAAGGAAGATTTTTGCAACGCTTTGAGTCGCTGGCGATCGCCTTTGATAATATAAACATGATCTTGTTCTGAGAATTTAT
>Nostoc sp. PCC7120|81bp|promoter|43|43
TAAACCCGCCCCTAAAAATGAACCGTTTTGCAGAAGCAACTTCTTTGCTAAGATTACTCAATCTTTGGCAGTAGATATATG
>Nostoc sp. PCC7120|81bp|promoter|44|44
GAGTTTGTACATCAACTCACCCTCTAAAATTGGCGAAGGTATTGTAGTATAGTTGAGGTTAACAGATGTACTGGTAATTCG
>Nostoc sp. PCC7120|81bp|promoter|45|45
ATGGCTTAACAAATCACTCAAGGGTATAGTGTGCTGGAGTTCAACGGTAAAATATCGACTATTACCCCAATCTGGAAAGTT
>Nostoc sp. PCC7120|81bp|promoter|46|46
GACGGCTAACCTGGGTATTAGAAAGCACAGTGGGCGGAACACAATCGCTAAGATGGTAAAAGATTCACTCACTTTCTCATC
>Nostoc sp. PCC7120|81bp|promoter|47|47
CTGTCCTGAGAAATTAGCACTAGTCGTGGCAAGAGGCCCAGTTTGTGACAAAATCTTTTGAGCGATCGCACTCTTAGGCAC
>Nostoc sp. PCC7120|81bp|promoter|48|48
AATTCAAGCTACTTTTGGTGGTAACTCATGGATTGATCCAGCGATCGCTAATGTAGTATTACAGAAGATGCGCCAAGGCAT
>Nostoc sp. PCC7120|81bp|promoter|49|49
AGAAAAGTTAATAAGCAGAAATTCACTTGCAGTGACGGGTAGCAGTGGTATCATTCGGGTATTACAAAAAGTAAAGGGCAA
>Nostoc sp. PCC7120|81bp|promoter|50|50
AATCAGTAATTTTACGCCCATTAATGTTGTGGATAACCCTGATTCCCCTAAAATTGTGGAAGCACAGGGATGGGTGATGGA
>Nostoc sp. PCC7120|81bp|promoter|51|51
TCAATGCCGAGTTGTTGTGATGCTTGTTCTACCTGCCGACAAATAATATATGCTGTGTGAGTGTTGCCTGTAGTGAAGCGT
>Nostoc sp. PCC7120|81bp|promoter|52|52
GCCAGAAATAGCTGTAGGAATTTGCGTTCACCGTTCCCTAGATTTTATCATTGGTATTTTAGCAATCCTCAAAGCTGGTGG
>Nostoc sp. PCC7120|81bp|promoter|53|53
CCTCTGCTCCCCTGCTTTTTCACTCCCCAATCCCCAATCTCTAATCGCTATACTAACTGTGGGAGGCTGTTGATACTTTGT
>Nostoc sp. PCC7120|81bp|promoter|54|54
AGGAATCGCGGTATGGCTAGACAAGGTGCTTCGCTTGTCCAAGCTGCTAGATTCTTAGGAATGGATCAAAGTTCTCTGTAT
>Nostoc sp. PCC7120|81bp|promoter|55|55
GTGCTGGTGATTTTCTAATTCCCAGCATTCTCTTCCTCTACATTGCCGGTTGGATCGGTTGGGTAGGTCGTGCTTACCTAC
>Nostoc sp. PCC7120|81bp|promoter|56|56
TTTGCTGATTCTCACCTGACTTTATGCAAATATTCTGGCACAAGAGGTATTATTGTCCGAATATTTGTCTTTCACTGCGAA
>Nostoc sp. PCC7120|81bp|promoter|57|57
TCCCTTGTTGAAAGTATTTGATGGTTTAAAGCGAGACGGTATCGACTTTAAAATTACTATGAGTATGACACCGCCTCTTGT
>Nostoc sp. PCC7120|81bp|promoter|58|58
CCGCCAGGGGTAATAGTAGACTTTACTCATCCTGACTCAGTTTATGATAATGTACGCAGTGCGATCGCCTACGGTATTCGT
>Nostoc sp. PCC7120|81bp|promoter|59|59
AACACAATTCAAAATTCAAAATTCAAAATTCAAAATTAATTATCATCTATTATGTTTATCAGCTAAAAGTGAGAAAGCACT
>Nostoc sp. PCC7120|81bp|promoter|60|60
CCCAGGTTCTGGCTGACACAGGAAGCAAAGAAATTGTCGATGCGAGGCTAAAATAGTAATCTACGTGTAAATTGCTTGAAC
>Nostoc sp. PCC7120|81bp|promoter|61|61
TAATCCAGAAATAACGCCAATGGGAGAGAAAGGATAGAGAACTACTGCTACTATTAAATAAGGCAAAGCTCCCAAAATACC
>Nostoc sp. PCC7120|81bp|promoter|62|62
ATGTTTTGGCGGAAATGGTCATCGCTGCTGTTCCCAGCATCGAAATGGTAAGATTCGTCAACTCAGGGACAGAAGCTTGTA
>Nostoc sp. PCC7120|81bp|promoter|63|63
ACGCAGAAGTATTCACCTCAACTACGACAACTGACACGCGTAGCACAGTAAAATTATTTAGTATTTATATTCATTTAAATA
>Nostoc sp. PCC7120|81bp|promoter|64|64
TTTGGTGAATTATCCAACCACAGATAGAGGAAATCATTATTAAAAAGTGGTAATTTAGCAGTTTGTTTGTATATTTATCCT
>Nostoc sp. PCC7120|81bp|promoter|65|65
TTGTGGCTAGAGTAACAAAGACTACAAAACCTTGGGCATGGGCTTGTTACTTTGAAATTCATCGACGCTAAGGGGTCTTGC
>Nostoc sp. PCC7120|81bp|promoter|66|66
GCTCAAGATTTTTTGAGATAAAGAATTTTTCCAAAATACTGATAGGAGATTTCAAATTATGTCCCGTTTGTTTAAAATTAC
>Nostoc sp. PCC7120|81bp|promoter|67|67
CCTCAGGGAAATCGCACTTGCGACTACGCCCAATAAAGCAGTAATGCTACCCTAACGATCAGGCTTGACCTACATGAATCG
>Nostoc sp. PCC7120|81bp|promoter|68|68
TCGGCAAAGATTATAATATAAAAAGACATAAAAGAACAGAAAAACAAATAAAATAAAAGCAGATATTGTTGGTTCCACACC
>Nostoc sp. PCC7120|81bp|promoter|69|69
GTTGGCAAAATCTAGAGCTTGTCCTGCTGTCGCACTACGCACATAAGCTAAAATACACTTAGATTCCACATAACGGCTCAG
>Nostoc sp. PCC7120|81bp|promoter|70|70
CTCTATTTCAAAGAGTATTGTTTGGGCGATCGCTAATATAGATTGTGAGATAATATATACAAAATTGAAGAAATGTAATGA
>Nostoc sp. PCC7120|81bp|promoter|71|71
ACCCAGACCCATCTAACTTTAAAGGTGCAAATCGACCTGTTGAGCAAGTATCTTGGTATGATGCGGTGGAGTTTTGCGATC
>Nostoc sp. PCC7120|81bp|promoter|72|72
ACCGAAATTTGTCATATCCAGATAGACTTTTGATCTAGCATTGCTATATAACTGGCTGATAGTTATATCTTTAGTCAAAAA
>Nostoc sp. PCC7120|81bp|promoter|73|73
AATAAATTCACTCAAGCCATATATAAAATACGAACTAAGGTTTTCAAAGCAATTAAAAAACAGAAAACAAATTGCTGTTTT
>Nostoc sp. PCC7120|81bp|promoter|74|74
GTTGTTCTCGCCGAAGCATTTTGGTTTGCACGTCCAGCCGTGCAGCCTGAAAATTTAACAGCGATCGAAACTCATCTTGTT
>Nostoc sp. PCC7120|81bp|promoter|75|75
AAACGCATGGAAGATTACCGCGATCACATGGCTGTGGTTGTCGCCGGCTACACTGATGAAATGGATCGCTTATTAGAGTTA
>Nostoc sp. PCC7120|81bp|promoter|76|76
TCTAGCATTCCTAAACCATAATGTTGGAGATATTGGGGTAGATGAGTATGATAAGAAGCTACTAAGGGGATTTTTTGGACT
>Nostoc sp. PCC7120|81bp|promoter|77|77
TTTAGGTGATAACTCGTCTTACTCTCAAGTTTATGCACTTATTTGTTCTAAAATATCACAATAATAACTTGATATTGACAG
>Nostoc sp. PCC7120|81bp|promoter|78|78
GGGAACCAATCAACACCGCATGAATCGCACTCAAAAGCAAAGCTGGTACACTCAATAAATGAATCTGTCGCCAGTACTTGC
>Nostoc sp. PCC7120|81bp|promoter|79|79
TGATGTGGCGGAAGATTCTTTAACTTTAGAAGTGGTCGGCGACCCTGGTAAGATGGTGGCGATCGTCCAGGTGCTACAAAA
>Nostoc sp. PCC7120|81bp|promoter|80|80
TTTGACGAACTTGGGTAAGCATCTTGACTGAAAATCAAAAAATATGTATAATCCCCCACATTTATTGGGAAGCATAATTAA
>Nostoc sp. PCC7120|81bp|promoter|81|81
GGTTGTTTTAAAAATGGTAAAATGTGACTTTAATAACTTGCTGATCCCCCCTAACCCCCCTTAGAGGGTGATTTTGACACT
>Nostoc sp. PCC7120|81bp|promoter|82|82
CCTGATGGATGGGGAACTGTGACTAATTTGGTTTTGGGAAATAATGCTTTAATTCTGGGTAGGGCTTGGTTAATCGCCTTG
>Nostoc sp. PCC7120|81bp|promoter|83|83
ATAATTATGCGATCGCTTTCCAAGAGCGTATCCGCTTACCCGAAGATAAAATGGCATATTACAACGACCTTGCCGAAATGT
>Nostoc sp. PCC7120|81bp|promoter|84|84
AAAAGTTTGCAAAAACATGGATAGCGAAAAACTCCACCGCTATCAAACTACTATGGTATCAACTTACTACCCTGACACAAG
>Nostoc sp. PCC7120|81bp|promoter|85|85
AAAACCTTAAATATAGCTTTAAAGTTTGAGTATTCCTGCTGTGGCGTGATGTTATTTATTATGGCTATATGTTTCACTGGC
>Nostoc sp. PCC7120|81bp|promoter|86|86
AGACGTAACTACTTACAAGAGGAGGCAGATAAACGACTTGATTTGCGTAATATTAATCTCAGGCGAGTAGAACTATTGGGA
>Nostoc sp. PCC7120|81bp|promoter|87|87
GCGTAACACTAGTAATTTAATAATTAACTGAAAATAATTATTTCATGGTAATATACTAAACTCGTTAAAATAAAAAGTGAT
>Nostoc sp. PCC7120|81bp|promoter|88|88
GTCCTAACATAGTTAAGTTGCAATTACCACTTGACTATAGTATTAATTTAGAATCAAGATATTAACTTGATATACTTACTA
>Nostoc sp. PCC7120|81bp|promoter|89|89
AGGCGCGCCAATTCTGGCACAGGCTAACATAGCGATCGCGGCTTCCGGTATCATCGGCATATAAATACCGACGCGATCGCC
>Nostoc sp. PCC7120|81bp|promoter|90|90
GGTTGGTCATTGCTTTGACCTCACTTTTATTTAAAAGGGTTAAAGCGATATTATCACGCTAGGAACTTGTGCAAGTGATAT
>Nostoc sp. PCC7120|81bp|promoter|91|91
GATTGGCGATTTTGGCATTATGGCAGGGCGAAATGGAGCAGCGATCGCTACATTAGTAGAATATAGTTACCCATAATCTGC
>Nostoc sp. PCC7120|81bp|promoter|92|92
GGTTTTTTGGTTGACTAATTTAGTTAATGGTTGCGCTAAGGTTGCTGTACAATTGAGGGTATCGGCAATCAGTTGATTGAG
>Nostoc sp. PCC7120|81bp|promoter|93|93
GATTTATCTGTGATTCCCGTATTGCGATCGCTCACTCATTTACCCATTATGATAGACCCTAGTCATGGTACAGGTAAATCT
>Nostoc sp. PCC7120|81bp|promoter|94|94
AAAATATATTTAGCGGTAGAGTGTAGAGATAGTTAGCTGTTAAAGATTACAATAAGATTTACTGATGCAGTATAAAGTTAA
>Nostoc sp. PCC7120|81bp|promoter|95|95
GTGTCCTAAGAGTCCATGCTTTTCGCGGAAGCGATCGCGCAATTGTTGTACTGTAGATATGCCCATATCCTCTAAGGAGCG
>Nostoc sp. PCC7120|81bp|promoter|96|96
CTACCTACAGGTGTGGCTAACTACCGCGAACAACGAGAGCAGATGTTAGATAATATAGCTACTGAAGTAGAAAACCATTTA
>Nostoc sp. PCC7120|81bp|promoter|97|97
TCATTGTTGCAAATTTTAGCGATCGCCACTTATTCTCAAGGTTAGCGCTAGGATGGCTGTGTATTTTTAATCGGTATAAAT
>Nostoc sp. PCC7120|81bp|promoter|98|98
CCCAGCCTTCAATCCTCAATCCCCAGTGCAACACAACAAAATTTAGGCTATAAAGTTATGAGCATTCTTGCTATTAGTGAT
>Nostoc sp. PCC7120|81bp|promoter|99|99
TCAGTTAGAACATTTGGTGTTGTTTTCTTCAGTGGCTGGTTTTTATGGGAATATGGGGCAATCGGATTATGCGATCGCTAA
>Nostoc sp. PCC7120|81bp|promoter|100|100
CAACTGACTTCAGTCGTCAGCCAGAGGGAAACGAGACAAAACTTTTTTAAGCTGATAGACAGATTATTCTATCTTGCACAA
>Nostoc sp. PCC7120|81bp|promoter|101|101
ATTTATTGAAATCTCTTCACGCCAGTATTGAAAATACTGGTATCGTCTGCTATGATTTCCAAAAATATAGTAAAAAATATT
>Nostoc sp. PCC7120|81bp|promoter|102|102
CTAAAATTGATTTGTTGCCCTATGTGAATTTCGATGTGCAGCGTTGTGTAGAATATGCAAAGCAGGTAAACCCGAACATCC
>Nostoc sp. PCC7120|81bp|promoter|103|103
GCAATTAAGCTGTGGAACCCTTAAATAAGGTTTAGCGGGTAGAGTTGGTAAGATGTACTCGAAAATCTAAGAAATAAGGAC
>Nostoc sp. PCC7120|81bp|promoter|104|104
AGCTAGAATCATCATTTCTGCTACTAACTGCCGTGACCGGGAATCATCTAGAATGTCGATACTGATGTCATCATTCTTGAC
>Nostoc sp. PCC7120|81bp|promoter|105|105
TCAAGAAAGATAGTTTTGTAGCTATTACTCTTAGTTGGAACCGTTTGGTAGAATTAAATGATACTAATAAAAATCAGCAAT
>Nostoc sp. PCC7120|81bp|promoter|106|106
GCCCCTGGGTGCCTTTCGTTGGCACTTTGTTTTTGTTCATTTTTGTGTCAAATTGGTCAGGAGCCTTAGTTCCCTTCAAGC
>Nostoc sp. PCC7120|81bp|promoter|107|107
AGGCTACAACATTTACAACGGCTAGAACATACTAAGCATCGTCAATGTTATCCTAGTCTTGCAACTAAATCCTCAAGCTAT
>Nostoc sp. PCC7120|81bp|promoter|108|108
TATTGTTACAAAATGTCAATGGGACTTGACAAAAAATAATTGATTCGAGTAAACAGAAGAACTTATGTTTGGGTATTGTCT
>Nostoc sp. PCC7120|81bp|promoter|109|109
AGTAGATTAATTCATGCAATTTTAATAATATGACAGATAAATATAGAATATTATGTTGTGAGGAAATAAAAGGTATTGCTA
>Nostoc sp. PCC7120|81bp|promoter|110|110
CCGTAGCCCATTCTACGGTTATGGTCGGATCAATGCCCTCAAAGCGGTAGAATTGGCACTACCAGCACAACCTGAGCCAGT
>Nostoc sp. PCC7120|81bp|promoter|111|111
TAATATTCTCTATATCTTGAGAGATATTGCATTGTTATTTAAGAAAATCCATACTCAATAAGACTTATGGAGTGCATACTA
>Nostoc sp. PCC7120|81bp|promoter|112|112
GTATTGGTCGATACTGGTTTAATTGCTGATTTATTTACCTCAGGAGCTAAAATTGCTAAGGTCACTTCATCCCCTACCCAA
>Nostoc sp. PCC7120|81bp|promoter|113|113
GGTGATGTCTACGGCGGGCTGAACCCACGCACAACATAACATCTCAGGATAAACTAAAAATTTATTACGGAAATTGCCAAT
>Nostoc sp. PCC7120|81bp|promoter|114|114
GTTAAAGTATTTGTCAGTCTCAGTTCAATAAATTGCCCATTTTCCACTAAAATTAGACGTATAGTGTGTCTACCAACGTAG
>Nostoc sp. PCC7120|81bp|promoter|115|115
ACATTTGGATAAACCCTAACTCCATACCACAGGATGTATTAGACCCGTTACAATGTATTTGGGGAAATGGTGGGTCAATTC
>Nostoc sp. PCC7120|81bp|promoter|116|116
AGATCATTTATTTCAATCGTACCGCCGTCATCGTCCACTAAACCTGTGTAGTCTACTGTAATACCTGCAACTTCTGCCACT
>Nostoc sp. PCC7120|81bp|promoter|117|117
ATGTAAAGAAAATACGGGAAAAGCAGAGAAAGAGAAATTTTAAAGATTAAATTTATACTCAGGTAAAAATGACATCTTCTT
>Nostoc sp. PCC7120|81bp|promoter|118|118
GCTGGTGTGATTTCCTTCGGTTATGGTGTCGTTAACTGCGTTAACGGTTATTGTTTGGGGAGTATTCCAGTTAGCGGATGT
>Nostoc sp. PCC7120|81bp|promoter|119|119
AGCGAGAAATCACCCAAAAGACCGTGGTAGGATGCTCTCGGTAAATGTGAAGATTGGGAGAAGACCTTTGACACTACGGGT
>Nostoc sp. PCC7120|81bp|promoter|120|120
TATAATTTAAAATTCTTGGCAGAGATTGAGGCGAAACAGATGGCTGATATTGTTGATATTGCGGTTAGTGCTGATAGTTTT
>Nostoc sp. PCC7120|81bp|promoter|121|121
CAACGACTTTGAAAGCCACGACGGCATGACCGAAGAAAATCTTTACCAAAAGATTTTCGCTACTCACTTCGGTCACCTGGC
>Nostoc sp. PCC7120|81bp|promoter|122|122
TCGGACTAAGTTAGAAGCGGTGGAATTAGAAAGGTCTGAGGAAGTTGCTATTGTTGGGATGGCGGGGCGGTTTCCGGGGGC
>Nostoc sp. PCC7120|81bp|promoter|123|123
GAAGAAATTTCAATTGTTGCCTCTAATCAATCATCTCAATTATGTTTCACACTAGATAAAAGATAATAAAAAACTTTTGGA
>Nostoc sp. PCC7120|81bp|promoter|124|124
CAGAAGTTAAGATGAGGTAGGTCAATTTATCTCATTCACCCTTGTATTATACAATACATAATTATCTTTAGTTACACTCTA
>Nostoc sp. PCC7120|81bp|promoter|125|125
TTCAGTTGGGAAAGAACAGGTAAAGCAACGAGTGAAGTCTTATCTCGTTATCTTTGAATTAGGGACTGGGGACGAGAGGAA
>Nostoc sp. PCC7120|81bp|promoter|126|126
ACAGCGCCAGAGGCTAGAAATTGCCCGTGCGTTGGTAAAAAATCCAGCTATTTTAGTAATGGATGAGGCGACATCTGCGTT
>Nostoc sp. PCC7120|81bp|promoter|127|127
GATCTGATCAAGCGTCTTGGCCCCAGTGCAATGGATCAGATCATGCTATATCTGGCTTTTAGCGCCATGAGGACGAGCGGG
>Nostoc sp. PCC7120|81bp|promoter|128|128
TAACTAAGTCCAATGTCAAGATTTCTGAGAAAAGTTGTGTCAGATTGTAAAATTTCTGATATTCATAGTATTTAATAGGTT
>Nostoc sp. PCC7120|81bp|promoter|129|129
AGGATGTATTTTTGGGTTAATTTTTACGCAGAAATGAGGAGAGATTGTTAGATTAAAATTATCTGCACTTCTTATTAGGTG
>Nostoc sp. PCC7120|81bp|promoter|130|130
CATAGGGAAATGTTCAATCCCCAATTACTATAGGCGGCCTTTTTACTCATACTAGTAGATGCAGCGATCGTCATCACATCA
>Nostoc sp. PCC7120|81bp|promoter|131|131
TTGACTTCACTGGCAACAGCGATTTTCAGTTTTTCAATTACACCCTGATAAAATCTATGCAGACTCAACCAACCATCTAAA
>Nostoc sp. PCC7120|81bp|promoter|132|132
GAGGGTAACTGTTACCTCATCAGCACCATCAACAACATGGGCATTAGTTAAAATTTGACCAGAGGAACTAATAATAAAACC
>Nostoc sp. PCC7120|81bp|promoter|133|133
TTAACTCAGTATGCAATCGCCACTAGCACCAGACGACTAGTTAGCGATAGTCTATCCACCATTGTTCGTTTTGTAGGTTTT
>Nostoc sp. PCC7120|81bp|promoter|134|134
TTGAGAATCTGTCAACAACTGCTGCAAATTCCCTAAGCCTAAATCTGCTAATCTACTTAAATCCGGGTCTTGGGGGTATTC
>Nostoc sp. PCC7120|81bp|promoter|135|135
TTTTGTTGTCCTGGTACAGTTCCCTTCCCCCAGATAGTTAAAAATTTGTATTCTAAAGTTAATAGGTCTTAATGGTTCTTA
>Nostoc sp. PCC7120|81bp|promoter|136|136
ACGATGACATCAATAGCCCAAGATTCCTGCTCATTAGTATTGACTAAAGTAAAGTTATATGTATTATCTGGATTGGCGTTG
>Nostoc sp. PCC7120|81bp|promoter|137|137
TTTAGTCAACTTTCTTTCGGATAATTGTTGGGATATAATCTTGACTCAATTATTGTATCTAGGTTAATGTACAGGCGTTCC
>Nostoc sp. PCC7120|81bp|promoter|138|138
TACACCCCTATTTTCCCTAACCACTTGCTTATTACTCATACTTCGTAGTACGTTTATACTATAAAATTGGGAACCATCACC
>Nostoc sp. PCC7120|81bp|promoter|139|139
GTTAACCGGACTTTTAGCGAAGAACCAGTAAAAGCCTGCGATCGCCGCTACAATCAAAGCGATCGCCCCTGCAACAATAAA
>Nostoc sp. PCC7120|81bp|promoter|140|140
TGAACCACAACTTTTTCCTTGAGTTTGTCTGCTTCTCTTAAAAATGGTAGTATTTTCTCTGTAAGAGTTGCTAAATCAGCT
>Nostoc sp. PCC7120|81bp|promoter|141|141
CACGTAAACAATTCCTTCAATCAATTCTGCTTTTTTCAAATTAGGCATAGCATAATATCTGCGCTCAAATTCATAACGGGT
>Nostoc sp. PCC7120|81bp|promoter|142|142
AGTTCAGCGAAAGGAGCGATCGCTTCTCTGGCTTTAGCGGCTGTGGGAGAATGCACTTCTAGTAGTATGGTGCGATCGCTT
>Nostoc sp. PCC7120|81bp|promoter|143|143
GAACCATTAAAGTGTCACTACAGTTTGTGGGATTTGGCGAATTTGTGTTTAGATGAAGACCAGACAATTAGCTTACGAAAA
>Nostoc sp. PCC7120|81bp|promoter|144|144
CCAATACGTGAAAGAGTCCTCACCCTTGCTCCTCTATTTAAATTCCTAGACGATTGGGAAATTCCCCATCTTGTCTTTGTG
>Nostoc sp. PCC7120|81bp|promoter|145|145
CCAGTTAACCCCCAAAGGCTACCAAATTGAACACGTGGTCAAAGGCGATACCATGAGTGAAGTGGTGAGCTACGTCCAATA
>Nostoc sp. PCC7120|81bp|promoter|146|146
TATCAAGCATAGTTAAAGAACTCTAAAATTATCATCTATATTATAATATAGTAAAGTTTTAGGCGATCGCTATGAAGTTTC
>Nostoc sp. PCC7120|81bp|promoter|147|147
CTGAATCTCATGCAATTTCTATACCCTAAATCATGAACACATCCTGGGTACACTAATGACAACACTTAGTGTTTAAACATC
>Nostoc sp. PCC7120|81bp|promoter|148|148
TGTATTAGAGGCAAAAAAATTCTCTGCATCCAAGAAGACCTTTCCAGCTAGTAAAGATTAATAGGTTTGATGGAAAGCCAT
>Nostoc sp. PCC7120|81bp|promoter|149|149
ATGTACCCGATGCTGTCAAGGTCACAGATGATTTGCTCAAGTCCGCGATAGAGTAAACCTGTGGGGTTCTCGATGAGAGCG
>Nostoc sp. PCC7120|81bp|promoter|150|150
ACCTTAATGTTAAATAAATCCCTGAAGAGTGATTTCCACAAATCCTGTTATCTTGAATGTATCACGTTAGATTATTCACAT
>Nostoc sp. PCC7120|81bp|promoter|151|151
ACTATATCGCAGTCCATATTATAATCCTGCCAATCAATCGGTAAATTTGTACTTGGGTGACGGGGATAAACGCGCTTTTGT
>Nostoc sp. PCC7120|81bp|promoter|152|152
AGTTATTTTCCCCCAACCTTTTCAGATTTTTTACTAATGTTAACAATATATCTTTATTAAATATAAAGCTTAACAGTTAGG
>Nostoc sp. PCC7120|81bp|promoter|153|153
TGGTCAAAATAAGCCTGTACTGTTGCCGTAATAGTCCATGTTAATCAGGTAGTGTATCTTATTGTTTGGTGCTATATACTG
>Nostoc sp. PCC7120|81bp|promoter|154|154
ATTTGGTTCAGCCAGACTTAATAACTGCTCAGAAATTTGATAAGGTTGGAAAATAGGAAAGCGATCGTCTGCTTCTGCTTC
>Nostoc sp. PCC7120|81bp|promoter|155|155
AGCAGTTGTGGTTACTGGTGTAGTGATAGTGGGTAGAGAACCCCAAGCCATAATTAAAATACCTAACGAAATCGCTAGTCG
>Nostoc sp. PCC7120|81bp|promoter|156|156
TTCCGCACTGCTGCTAATAAATTTGATATCGCTGCTCAAAATTTAGTTTACGCTGATATTGAAGGAAATATTGGTTATCAA
>Nostoc sp. PCC7120|81bp|promoter|157|157
ATTTATTTTCAGAAATATCAACTTTTACAAGATACATCATACAGGTAATAAAATGTATTTATTAAATAAAGGAGTATAACA
>Nostoc sp. PCC7120|81bp|promoter|158|158
GAAAGAGTTTAGTACAAAGTTTTATAGCGTTTACCAGTATAATGAAGTACACTAATTAAAATAAATCAGTGTATCTATTCA
>Nostoc sp. PCC7120|81bp|promoter|159|159
CCCTGACCCAGTGAGCGGGAACCACACTTGATTTTCTTTATTATTTGTTAATTTAAAATCAGAATATTTATGGCTTGGCAT
>Nostoc sp. PCC7120|81bp|promoter|160|160
TTGTCACTCAACTTTCTTTATTGTCATAAAACAGTCTCCAAACCACATTAAAATAATTGCACAATGCTCACCCCACAGGAG
>Nostoc sp. PCC7120|81bp|promoter|161|161
ACAATGTTGAAAAATTTACTGATTGTCATGGTTAGTGGTCAAAGACTCTAGAATTACTTGAGGACTGTGTTGAGGTCTTCG
>Nostoc sp. PCC7120|81bp|promoter|162|162
GAGAAATTAAGGCGACTTTGGAGGCGATCGCGGCGACGGGGTCACAGGTAGAATATATTGATGTTGATGTGACTAATGTGG
>Nostoc sp. PCC7120|81bp|promoter|163|163
GGCTAAACCTACGCCCGGTGTTGCTGCTTTGTAAACACCCAACCAAGTCATAATATAAGCATGGGGTTCGCCATGACTTTT
>Nostoc sp. PCC7120|81bp|promoter|164|164
GGTTCGCCTGGGAGATTTGATGAAGGATGTAGAAAGGGTGATTTTGACTAATATTTATTTGGGACAGTTGCCAGAGGGTAA
>Nostoc sp. PCC7120|81bp|promoter|165|165
TTAATTGGGATATCCATAATTATCGTGCATTCTACCTCATCTTATGGTTGACTGTTGACTAATGACTATGGACTAATGACC
>Nostoc sp. PCC7120|81bp|promoter|166|166
CAAGCTACTGTTTGTCTTCGGTTTGTGCTGAATGAGGCAACCTGGGCCGGATATATAATTACGCCCGTATACTATTTTTTA
>Nostoc sp. PCC7120|81bp|promoter|167|167
AGCAATTTGGTTACGGGCTAAAGTCGGAAATGCCGTCCAAGTAGCTTCTAAAATACCATTACCCAGATTTTCTAGTTGTTC
>Nostoc sp. PCC7120|81bp|promoter|168|168
TTATTTTAAACAGATGGGAATTATGTTCCGGATGACACTCGTGCAAGCAAGTCTATGTATAAAAATAGAACCCAAAGCATC
>Nostoc sp. PCC7120|81bp|promoter|169|169
GGGAGTAGAAAAAACGTAAATCTGTTCATTAACTACTCCCTGACAACCTACAATCAAACGATGGAAAAGCGGCTGAATCAA
>Nostoc sp. PCC7120|81bp|promoter|170|170
AAAGACAACGGGTGGCTTTAGGAAGAGCGATCGCCCGTAATCCTCAAGTATTCTTAATGGATGAGCCGCTTTCTAACCTAG
>Nostoc sp. PCC7120|81bp|promoter|171|171
CATTGAGAAACTAGAAAACCCCATCAATCTAAATCAAGAACAGTATATTATACTTAACCGACTTGCAGATTCCTACATCAG
>Nostoc sp. PCC7120|81bp|promoter|172|172
TTCGCGCCCCTACTAGTCCATCGAATCGTCATTTCCAACTATTAATATTAAAGTTTAGAGAAATTGGATTATATGTAACCT
>Nostoc sp. PCC7120|81bp|promoter|173|173
AATATAATAGTAGAGGCAGTGAGCGATCGCGCCTTTGAAAATGTTGATATAGTTTTAGCCAGCGCTGGTGGTTCCACATCC
>Nostoc sp. PCC7120|81bp|promoter|174|174
TTAGGCGGATTAGCTAGCTTTCTCGTTTTCGTCGTGATGGCAGTGCAGTACAATTCCCTCATTGACCCACTAGTAATTATG
>Nostoc sp. PCC7120|81bp|promoter|175|175
CACAAAAAGCCTTTGGGTATTTTGAAATATGCCATGACTTTAGATGGCAAAATAGCAACTACGTCTGGTCACAGCGCTTGG
>Nostoc sp. PCC7120|81bp|promoter|176|176
CCGACTGGGGGCTTTTTTTATGTTTAGCAATCAGTAACTTCTTTGATCATAAGATTGTTGAAAATATCTGATTGCTGATGG
>Nostoc sp. PCC7120|81bp|promoter|177|177
TGACAATCAGGAGTGTGTCTATAGTTTGCTAATCGAACATATTACTCAGTATGGTGGTACAGAGGTGCGAAATCCCTCTAT
>Nostoc sp. PCC7120|81bp|promoter|178|178
GGAAGTGCGTACAGAACGTGGTACTACCCTAGCACTACGTTGGCTGGTACAATTTTCTAGAAGTAGACCCGGACGGACAAT
>Nostoc sp. PCC7120|81bp|promoter|179|179
AATAGATATTAAAGATAAAGCCAAGTATGACCAAGTAGCCGAAGATGCTAAATTTGTGGCGGCGCGTGCAAAATATCAACT
>Nostoc sp. PCC7120|81bp|promoter|180|180
CTTGCTGCACCTCTTCGGGTTGATTTTTCACCAATTGCACATTAGGCGTATAGTTGATTTGCAGAACTTCTGTACTACCAC
>Nostoc sp. PCC7120|81bp|promoter|181|181
TCTCAAGCCCGATCAGGGATTTGTGATTGGCGATCGCGGTGTTTTACTAAAATATCAACCAGAGGCAGCAAAAACTGCCAC
>Nostoc sp. PCC7120|81bp|promoter|182|182
CTTGATGTTGCCGCCTTTGGTGAGCATGACCAGATATTCTTCACTGGTAAACTCATCCACAGGGACAATGGAGGTGATTTT
>Nostoc sp. PCC7120|81bp|promoter|183|183
ACCTCTCAATGAGCATTGAGAATAAATCTGATGATGTCGCTATTTATGTAGACTGGGATAATAGCTCTTTAGTAGTCGAGC
>Nostoc sp. PCC7120|81bp|promoter|184|184
CTCTAACCACCATATTGATACAACCACAGGGCCTGAACTTTTGTGATATCAATGTACACCAGTGAATCGATCAAGTATTCG
>Nostoc sp. PCC7120|81bp|promoter|185|185
ATGTCCCTTCAAGGTATGAATTACCTTGCTGGTTGTGAGATTCCATAATTTAATTGTTTTATCCCAACTGCCACTAGCAAG
>Nostoc sp. PCC7120|81bp|promoter|186|186
GCTTGAGTTAACTTTGGTTGATTGGGATAAAGAGATGATGCCCGTTCTAAAATATCTAATGCTTCTGTGTGGCGATCGTAT
>Nostoc sp. PCC7120|81bp|promoter|187|187
TGCTCATTACCTCAAAAAAAAAGGGGTGAAACCAGAGGTAATTGTGGGATTATGTGTAGAGCGTTCCCCATTAATGATCAT
>Nostoc sp. PCC7120|81bp|promoter|188|188
GTTAGGAAAGTGTCACTGATAACATTAGTTTTGATTTCAAGGCGGTGTTATCTTCTAATAGTGTGAGGAGCAAGTTGAAAT
>Nostoc sp. PCC7120|81bp|promoter|189|189
ATTAGTCTTTTGAGACTGGGACTCTGTTATATATAGTCCCTATAATTCAGTTTTATTAAAGTGTGGAGTGAAGGGAAACTT
>Nostoc sp. PCC7120|81bp|promoter|190|190
ATAAATTCTATTCCAGAGATACAAACTGTAATAGTCAAAGACGACTGCTATAAATCTTATATCGCCAATCACTTAACGCTT
>Nostoc sp. PCC7120|81bp|promoter|191|191
GGAGCCATATTCAAGTACAAGTGATTCCGGCAGGAGATCAATTAAAGTTACAATTGTCTCCTCACACTCACTGCAAAGATA
>Nostoc sp. PCC7120|81bp|promoter|192|192
GAGGTTGGTGAGATAATTTTAAGACTTTGGTTGGTAGCAATGGAAGTTATATTTAAAATCATTCGTCAACAACAAAATTCT
>Nostoc sp. PCC7120|81bp|promoter|193|193
CGACCCAGAGATTTATGTTTTGGCAGATGCAAGATGGCTAAGACAGGTATTGTTAAACTTAGTAGACACTGCCATTAGTCA
>Nostoc sp. PCC7120|81bp|promoter|194|194
TGCTAATTATACAGCCTAAAATTTGTTGCATATACATTGCCATGAAGTATAAATTACATTATTGTCTAAATTAGTAATTTA
>Nostoc sp. PCC7120|81bp|promoter|195|195
AAGTTAATGGTTAAGGCGTTGGTTGTGCTGCCAGTGCGGGTAAAGGTGTAAATTAAATTTGGGGTTCCGTCTTCGGTAACG
>Nostoc sp. PCC7120|81bp|promoter|196|196
AAGCAAAGAAGAATAACTATTGACTGTTGACTATGGACTAATAACTATGGACTAATAAATAAAAACTTCCTCACCCAAATT
>Nostoc sp. PCC7120|81bp|promoter|197|197
GAAACCCGATACCAAAATCCATTATTCTGAATTCAACCTGAGGTACTGTAAACTGAACTGAATCTAATTTATCTAAATCGG
>Nostoc sp. PCC7120|81bp|promoter|198|198
TCTACAACTATCGCTTTTCTTTATTTTCCCCGATATCAATTGTTTGGTATATTTATTACTATCACCAGTCTTTAAACGTAG
>Nostoc sp. PCC7120|81bp|promoter|199|199
TCCTACAATTAATGTAGTAATTAAATCGCCACAAAAAACAGCCAAAACTATAATTAATGGAGTTCTTGCTAGCGACTGCCA
>Nostoc sp. PCC7120|81bp|promoter|200|200
ACGGCGAGAGGTGACACTTAACAGCCAAGCTGTACCCTTAACTGCTCTAGAATTTGATCTGTTACATTTCTTAGCCAGCCA
>Nostoc sp. PCC7120|81bp|promoter|201|201
GTATAAGGATTGACTAAAAAAATTGCACTACTTTAAGTCGATAATAAATTAGAATTAAGCTTTTATTGGTTTAGTGTGCAG
>Nostoc sp. PCC7120|81bp|promoter|202|202
GATTATTACAGTTTTTCAGATGAGTTAATCTTCTCTACAGTGTTGTTATACAGTAAAAGTACAGATTTTATTTCTGGGATT
>Nostoc sp. PCC7120|81bp|promoter|203|203
GGTTCAGCCCGTGCTTTTAGTGCTTTGTTTAAAGCGGCGATCGGTGTTAACTTTAGTCCTAGTGTCAAAGCTATATTGCCA
>Nostoc sp. PCC7120|81bp|promoter|204|204
AGGATAAATCCTTCATCGAAAGAGAGTTGTGTACTTGTTTTCCGTGGTCAGATTAATTGTGTCAGGTGTGAGGAGAAATTA
>Nostoc sp. PCC7120|81bp|promoter|205|205
TGAGAGAACTGCCAAACATCTGCATCCAAAAGCGAGCCATTAAGAAGTAGAGTGGTGGATGATGTGGGTCTTCAATTTTTA
>Nostoc sp. PCC7120|81bp|promoter|206|206
TGCCTGAGTAAGTTGTTGCAGCAATTGTATTCATCAATCGCGATCGCCTACAGTGGGTCTATGCCCTGCCGTGGGTGATAT
>Nostoc sp. PCC7120|81bp|promoter|207|207
GAAGACATAATTGCTTCACTCCTAATATAGACACTAATACCTTCAAGGTACTCTAAAAGAATATGCTTGTGTGTCTGAGTC
>Nostoc sp. PCC7120|81bp|promoter|208|208
GTGCGATATTGCAGCAGTGAAATTGCTCTCGCTCACTGATGATGTAGTACAATTCATGGCACTGGAACTGCAAAAGTTGCC
>Nostoc sp. PCC7120|81bp|promoter|209|209
GTTATGACCACAGCAGTCAGAAAATTTACCCTTGATGAGTACCTGTCCTATGATGATGGCACAGATACTAAGTACGAACTT
>Nostoc sp. PCC7120|81bp|promoter|210|210
ACAAAATGCCCATTGGGCAAGCTTTTTCTGATAAAAAACTGATATTGCCGAACAAAAAAATCTCTCTTGGGCGGCATGAGT
>Nostoc sp. PCC7120|81bp|promoter|211|211
AACAGAAAATCTGGGTGCGTAAGTCTTAATTAAAGATAAATCGGAGTATACTGGCACACCAAGAGAGTTAGTAAGGATTGG
>Nostoc sp. PCC7120|81bp|promoter|212|212
CTGAAACTCCCCGAAACACAACCATTCTGTGTTGCCGGATATTCATCTAGAATTAACAGTAGATATAATTTTTGTTTGGCT
>Nostoc sp. PCC7120|81bp|promoter|213|213
AAAAATATGATGCTCAAGCGATCGCCGCAGCAGCGCTACAAATCGCTTACGATCAAACTCGTCCTGCTTGGTTAAGTACAG
>Nostoc sp. PCC7120|81bp|promoter|214|214
CTAGCAGATCAACAAGGTAAGACTATTGGTGGTCATCTTGTCGATGGATGTATAATCTATACTACTGAGGAAATAATCATT
>Nostoc sp. PCC7120|81bp|promoter|215|215
GCTATTGATTTGTTGGGTTTTGGTGGTTCTGAGAAAGCAGCAATTGACTACAGTGTAGATGTTTGGGTAGAACTGCTCAAA
>Nostoc sp. PCC7120|81bp|promoter|216|216
TTGACGCGGAAGGTTGGGTCTTCTTCTGAGAGAGATTGCAGAGCCTTGGATAATTTATCCATGTCGTTCTTGGTTTTGGGT
>Nostoc sp. PCC7120|81bp|promoter|217|217
CACTTCTACTTCCACACCTTGCCAGAATAGCTTGCGGGTGGTTGGTGGTAGGATGGCGATGACTTTACCTTGATAACGAGC
>Nostoc sp. PCC7120|81bp|promoter|218|218
ATCAGGTAAACCAAGATCCAAAACTATACAATCAAAGTGCTGTGATCGTAAAATGTCTAAGGCTGCGGCTCCTGTATTCAC
>Nostoc sp. PCC7120|81bp|promoter|219|219
TTAGTGCAGGCTCAGAGGCGATTTTTCCTAACAGCCCTATTTGTATTGTACTATTGCTTGATGGGGGTGAAGGTGCAAAGT
>Nostoc sp. PCC7120|81bp|promoter|220|220
ATTACTTATTTGCCGGGCCGACCATTGCCTTTGCCGCAGGCGATCGCGTAGTCTTAGAACAAGTCCAAAGCCGCGATTATC
>Nostoc sp. PCC7120|81bp|promoter|221|221
TACCGATTTTATTTTTGCCGTATTCGCAGAAGAATTTGGCTTTGTTGGTAGCATAGTTCTGTTAGTACTTTTAGCTCTATT
>Nostoc sp. PCC7120|81bp|promoter|222|222
ATCTATATGAATAATTGTAAACAAATAGAAGGTATCATATAAGTGCAGTATCATTTTACTAGCCACCTCTTCTAACCCAAA
>Nostoc sp. PCC7120|81bp|promoter|223|223
AATACAAAATAGCAAACTATAAAAAGTTTTGCCTTTTGTGAAAATTATGTTAAGGTCTTGTTTTACACTCTAAACCCATAA
>Nostoc sp. PCC7120|81bp|promoter|224|224
TACTTACCTTATGCCAGACCTTTACGTTTCTTGGTCAGAGTATCACTATAAAATTGAGCAACTGGCTGCTCATATTTATCA
>Nostoc sp. PCC7120|81bp|promoter|225|225
TGTCAAACAACCTGATAGAGGTACAGCCTCATATATTATTTTTTTTGATAATTTTTATATAGAATTTATCTGGATTGAGGA
>Nostoc sp. PCC7120|81bp|promoter|226|226
AACAGCTGCAAAATAAAGCATCTAGATGAAATGACAGCTAAGATTAGCTATAATTCTCTAGTTTTCGTTAGAAAATAGCTG
>Nostoc sp. PCC7120|81bp|promoter|227|227
TCTTAGGCAGAGAAATGAACAGTCTGTCAAAAGTAAGCCATCTATATTATATTGATTGATGACTGTGACATAATTTTGTCA
>Nostoc sp. PCC7120|81bp|promoter|228|228
TGTTCCTCTGTTGCTAAGTAATATTCACTCTTGTGCTTAATCTCGGTTACAATATCGAGTTCAAACCTGCCTGATACCTGA
>Nostoc sp. PCC7120|81bp|promoter|229|229
TACCAATTACCAATTACCTATTACCCATTACTCTATGCACTACTCCAGTAAAATAGGTGTGTCCGTGATCAAATAAAAAAC
>Nostoc sp. PCC7120|81bp|promoter|230|230
ATAGTGCGTAAATTACCAATTAAAGCAATAAAATCACCTGTATTAGGGTAAAATTTTTCTAATGGTGCAGGATATCTCTGC
>Nostoc sp. PCC7120|81bp|promoter|231|231
ATATTGCTGCTGATTCAGCTTTAAAAGCCATGATTGTTTTTTATCATGGATAATAAACTCTCAAAATATAGTTACACTTAC
>Nostoc sp. PCC7120|81bp|promoter|232|232
GTTTGTAAACACTTAGTAAATATTAGAGAAATATTCAAAACCCCGTGTAAACTTATACGCAATACAACAAACCCTTTAGAA
>Nostoc sp. PCC7120|81bp|promoter|233|233
TCAGAGTAAATATCTGTGGTTTCTGAAGGATGAGGGGGTATATTGCCGTATACTACCAGGGGGACTTGTTCAATTTGACTA
>Nostoc sp. PCC7120|81bp|promoter|234|234
AGCCTCTACCCATCTATGGAGATGGGTTAAATATCCGCGATTGGCTTTATGTTGAAGATCATTGCCGTGCTTTAGATATTG
>Nostoc sp. PCC7120|81bp|promoter|235|235
TTTGTCAAAGTCTGAAGGCAGCCATCAAAACATCTTGATGATTACGATAAAGTAGATTACAAAAGTATAACAGTGTAGTTT
>Nostoc sp. PCC7120|81bp|promoter|236|236
TCATCGCCTGCCTCAGAATTATGATTATCGTACACTTGCCCCAAAGGTTAAAATCAAACTAAACTTCTTGTGTTTACGGTA
>Nostoc sp. PCC7120|81bp|promoter|237|237
TTACAAACAAGTTGTGCTTTAAATCAACATTATCCTGAATTTTAGTGAGATAATAGAAATGTGAGGTAAAGAACGGACACA
>Nostoc sp. PCC7120|81bp|promoter|238|238
CACAGCTGGAAGTAATGAGACTTGTTGCGCCATGACTATTGGCGTGATAAAGTTGCTCTCAGCTTGTTGGATAATGAAGTA
>Nostoc sp. PCC7120|81bp|promoter|239|239
TCAGCACGTTTGCAAACAGCCAATTTATCTGAATTGCAACCAAATGCGTATAATCTAACAGTAGGTCAAACTTACCGAATT
>Nostoc sp. PCC7120|81bp|promoter|240|240
AATTCTGGTGTAGAAATCCCTCAATCTGAATTACCCCACATTTTTGATAAATTTTATCGTATTCCCAGCAATGACCCCGGA
>Nostoc sp. PCC7120|81bp|promoter|241|241
GGATTAATTCCATCAAATTTTCAATTGCCAGATTGTTTATAGGGAGCTATCCTACTCTACGGAAGAGTCAAGCCTGATATT
>Nostoc sp. PCC7120|81bp|promoter|242|242
GAGAGGTGCGACTTTGGAACAATATGTGAGCGATCGCCCTTATGTGGCATCATCTTTTATGAGTGTAGCGATCGCACAGGT
>Nostoc sp. PCC7120|81bp|promoter|243|243
ATGCAGGATTCATACTATTGATAGATAAAATTTCCCCCTAAAGATTGTATTATTTTAAATATTAAATCGGTGCCATCTATT
>Nostoc sp. PCC7120|81bp|promoter|244|244
GCTCCCCTGCCTCCTCTACCTTCTTGAAAAAAAACCTACTACTTTGTGTATAGTTAAAGAATTTATGAGAAAACCTTTAAT
>Nostoc sp. PCC7120|81bp|promoter|245|245
TTCAGGGTAACTGTAGTTTTTTGCTTGACTGGGTAAAGGAAGAGAGATTTATAATTGTTATTTAACAGATAACAAGCATGG
>Nostoc sp. PCC7120|81bp|promoter|246|246
CTTCTATATCAAAGCTAGTACCGTCTTTGCAAATACCTACAGCTTGGGTATGATATTTCTGCCCAGCTTTCACTGTTTTGA
>Nostoc sp. PCC7120|81bp|promoter|247|247
GTGAGAAAAATAAATATAGGAATTCCCGAAACAAGACTATCTAGATTAATATTGGCGTTTGATGCACCAACCGTCAGTCCC
>Nostoc sp. PCC7120|81bp|promoter|248|248
CGCGGCTATCGCGGTCAGACCCATCCTGCGGAAATTACCATTGAGCAGGAGAATGGCTATGACATCGGCTTTAGATGGAAT
>Nostoc sp. PCC7120|81bp|promoter|249|249
ATTGTCGCACAATTACGTGATCGCGGCATGGGAATCTTAATTACAGACCATAATGTTAGAGAAACCCTAGCCATCACCGAC
>Nostoc sp. PCC7120|81bp|promoter|250|250
CGCAGAGGTACGCGGAGTAGAGATGTAGCGTTGCTATGTCTCTACTGATATTTTTTAGAGAGGTTTTAAAAGTATGGATTT
>Nostoc sp. PCC7120|81bp|promoter|251|251
GAGTCAAAATCAACCAAAGCAATTTGTTCTTTTTTGCCCAAATTCTTAATATAATTTTGCAAAGTATTTTGTACGGCTGGT
>Nostoc sp. PCC7120|81bp|promoter|252|252
TATCATTAGTAGTGTAGATAATCAATACTCATCTACATGAAATCTGTATATAATCACTACAACCACGCAATCGGATTGGCT
>Nostoc sp. PCC7120|81bp|promoter|253|253
CTTGGAAATTGTTCATCGGTATGCAGAAACCGAGCTATCCTGGGTGATAGTCTATGAACTGAAATAGGGATGAGTCAGACT
>Nostoc sp. PCC7120|81bp|promoter|254|254
ACGTTATGGGAAGTTATGCAGAAATCCAGATTTTATTATTCCCTGGTGTAAAAGCTAATGAGAGCAAACATAACACGGAGC
>Nostoc sp. PCC7120|81bp|promoter|255|255
GACTAATGACAACTGACTAATGACTATGGACTAACGACTATTTATTGTAGAATTGATTCTGTCGTTAAAGCGCACAGCAAA
>Nostoc sp. PCC7120|81bp|promoter|256|256
GTTAAATATGATCTCGTTAACCTAGTTTACAGAACTATACGTTTTCAATAAAAATAATATTTTAGCAACAGTAAAATTCCT
>Nostoc sp. PCC7120|81bp|promoter|257|257
TATTTATCCCAACATTGAGAATGACGACTGAAGCAAGTTTGTTCTTGATAATCTAATACTGATGGGATGATATCTGTGGCA
>Nostoc sp. PCC7120|81bp|promoter|258|258
CAACTATCGAGGGGAAGCGGCTGTGTTGGCTCAGTCGGAAGATTATGCTTTATTTATTAAAGCACTGCTGGATTTACACAC
>Nostoc sp. PCC7120|81bp|promoter|259|259
TTGCAAGGTGGCAAAGACACGCCAGATGCCTTAGCTAGAAGTCAGGTTTATACTAAACTGATTCCTCAAGCAGAGTTAAAG
>Nostoc sp. PCC7120|81bp|promoter|260|260
AAATGAGAATAGCATAAAATTTGATAAATATTCGATGAATAATATGTAAACTTTACTACCATCATTGTACAGTAGGAAGTA
>Nostoc sp. PCC7120|81bp|promoter|261|261
AGTGTAATAAATTACATTTGCTTACGATAATGCTGTATGTAGATTTGTTAGCATATATGTATCAAAATAAAAAAGCAACCC
>Nostoc sp. PCC7120|81bp|promoter|262|262
CCAGTAGGAATCAATCCAACTATATCTGTGAGGATGCTAAACAAAAATATAATGATGTCTAACAATATGGCTTGCATTGTG
>Nostoc sp. PCC7120|81bp|promoter|263|263
AAACTTTTCACCGATGAATCAGATGATTGCAAAAACATCAACACAGGATAAAGTAGTGCTGACACACCCGACTTAGTAGCA
>Nostoc sp. PCC7120|81bp|promoter|264|264
TTGTAGAAAATAACCTTTTATTAGCAATTTCTAATTATTAGTAATGATATCGTTATAATCCTGAAATATAGGGCTATTACC
>Nostoc sp. PCC7120|81bp|promoter|265|265
TCGTAGATACACTGAACAGGAGCAAATTGTGCAATGGATAAATTAAGCTACTATCGGCATACTGTCCAAGAAATAATTAAA
>Nostoc sp. PCC7120|81bp|promoter|266|266
CGAACAAAAAGCAACAGTAGTCCGTGGACTGCACGAACAAGGTAAGACAGTTGCATTTGTTGGGGATGGGATCAACGATTC
>Nostoc sp. PCC7120|81bp|promoter|267|267
TTGCAGTAGGGTGCAGCTGTTTCCCTGCTGAAACTGGAATATTGCAATAAGGTTGGAAATAAGGAACTAACAACATGGCTC
>Nostoc sp. PCC7120|81bp|promoter|268|268
CACCGTCACTTTGAGTTAAATAAACGGATTGAAGAAACCAACTAAATCTATAATGAGTAGGATTTAGCCTGTGCTAATAGT
>Nostoc sp. PCC7120|81bp|promoter|269|269
TGGAGAGTAATTTTTTACTCAGCACTCATAACTCAAGTTTTGACCTTATATCTATTGTTTATAGGAGAATAATTTGAGGAA
>Nostoc sp. PCC7120|81bp|promoter|270|270
TACCCTCCCAGAATTTTTAATCACTGCATAAAAAGTTGCGAACGGATCTAGTAAGTAAGTGAAGACGTTAATTACAAAAAC
>Nostoc sp. PCC7120|81bp|promoter|271|271
CAAAAACATCAGTGATGAAGACTTGTTGAAGATAATGCTTTGGACGTTTAGAATTAGTGAGATGCGGTTTAAATATCCAGC
>Nostoc sp. PCC7120|81bp|promoter|272|272
TGGCGCAAATGGATCTGGTAAATCAACTTTATTGAAGATCATTTCTGGTATACTTCAACCAACGACTGGCACAGTCAGAGT
>Nostoc sp. PCC7120|81bp|promoter|273|273
TAAACAAGCGAGTTCTTTGAGTTCGTCGCGGGTCATGGGGCCGGTGGTATCCTGAGAACCAACGGTAGTCATGATGGGTTC
>Nostoc sp. PCC7120|81bp|promoter|274|274
GTCCTGTGCCTCCCTGCTTTCCGGGGTCATTGCTGGGAATACGATAAAATTTATCAAAAATGTGGGGTAATTCAGATTGAG
>Nostoc sp. PCC7120|81bp|promoter|275|275
CATTCTCTTCCTCTACATTGCCGGTTGGATCGGTTGGGTAGGTCGTGCTTACCTACAAGCGATCAAAAAGGACTCAGATAC
>Nostoc sp. PCC7120|81bp|promoter|276|276
TCTTCAAAGTTGACGCTGATGAACACATCTTCAATCCAGTCAGAAGGATAGACTGGGGGAATGTGGACGCGAGCGGAACGA
>Nostoc sp. PCC7120|81bp|promoter|277|277
TTTGTGAGTTATGGGTTGATGCCAGCCACAGACCAAAAAAGTATTTGTTAAGCTTGTAGAACAAAGCTCAATCTCTTCTTG
>Nostoc sp. PCC7120|81bp|promoter|278|278
CAGGTGACTTATGAATCATAAATGATGAATAATAGCTACTAAATGTGACAATATCTTGTTGATTGACCGCATAAATTTTCA
>Nostoc sp. PCC7120|81bp|promoter|279|279
TGGTTTGTTGCAAGGCTACGTTTCTGGACAAGCTATCAACGGGATTGATATCATCTCCCTGCTTACCTATACTTTAGGCTT
>Nostoc sp. PCC7120|81bp|promoter|280|280
CAAGTTGTTATTGGGACTGAATGTATTTCTACTGGTGATTCGCTTTGCTATGCTATTGGCGATCGCTCCTTCCTACGACCG
>Nostoc sp. PCC7120|81bp|promoter|281|281
TAATTACTGTGCTATTATCTATTTCTAACAGCAAATTTCTTGATGCTGTAATATAGATACAATGCCCTCTGACAATGTTAC
>Nostoc sp. PCC7120|81bp|promoter|282|282
TTGGAGCCAGAGGCAGTTGAAAATTACCTCAACCGAACCAAAGAGAATTATCCTGTAGACAGGACAACCCAGGAAAATCAT
>Nostoc sp. PCC7120|81bp|promoter|283|283
ACCGTAGGTTTCAATAAATTCGCGTCTGGGTGCAACCCGATCGCCCATTAAAATTGTAAAGATGCGATCGGCCTCTGCTGC
>Nostoc sp. PCC7120|81bp|promoter|284|284
CGCCCGGAAATGCCAGACGAATGCAGTCGGTTGCGTCCATGTCGGGGGATAATAAACCACGGATAGTGCTGACAAGTTGAT
>Nostoc sp. PCC7120|81bp|promoter|285|285
GTTGGCGAGATGTCAGTCATATCGCAAAAAATATGAATTTACCTATGGGAAGATGAAGGGAGTGTTGACAGTTGACAGTTG
>Nostoc sp. PCC7120|81bp|promoter|286|286
TACAGATGTATATCTATCCGTGTAGAGATTTCCTATTCTGCTCCCTGATAAGATACTTAAACGGAATTAAAGTATTGTCTC
>Nostoc sp. PCC7120|81bp|promoter|287|287
CGGTCAAGAGATAGCCAGCTTGTTAGTAAAAACAGGTAGCTATCGTTTACTATTTTTCGCACGAGAATCACCAAATCGCTG
>Nostoc sp. PCC7120|81bp|promoter|288|288
AGCTCTAATCTTACGCCGTGAGGGCTTGGCTGCACCTAAATAATAAGGTAGGTTCAAAGAACGGGCAATCCCGCCAATGCG
>Nostoc sp. PCC7120|81bp|promoter|289|289
AATAAAAACTTTTATAACTAGGTATTGACGCATTACCTAATGTCGGATATATTAGCTGGTGTGTGAGGAGCGAACCAGCAA
>Nostoc sp. PCC7120|81bp|promoter|290|290
TTTGTCTCCTAAATATCTAGGGCAAAGTTAATCTAGACCTAGAAAATTATAGAGTTAGTTAGGACACAACCGAACTTAATC
>Nostoc sp. PCC7120|81bp|promoter|291|291
GCAAAAAATCTTCCTTTTGGCATAAGTGTTACTAGTTGTTTGTAAGGCAGTATTAGCTATGGAATCTTTGCTACTAAAAGT
>Nostoc sp. PCC7120|81bp|promoter|292|292
TTAACAATTTGTAAGTAGAACAACTTGAAAAAAGCAACCCATGTTAAGTAATGTTAAAAAACTAACATTGAGTTCGTAGTC
>Nostoc sp. PCC7120|81bp|promoter|293|293
ATAACCTACCTCAAGGAACATCAAGATATTAATTTAGCCGATATTTGTTATAGTGCAAATACTGGGCGAAGCTCCAGAGGA
>Nostoc sp. PCC7120|81bp|promoter|294|294
TTCGCTGATGTATTTGCAGCGTAAAATCGACCCGGCGGCGATCGCTGCTAAAATTAAGCCACTCTACGAACTATCACTTAA
>Nostoc sp. PCC7120|81bp|promoter|295|295
AGTATCAGAAGAAAAAACGCCAGGGTCAAAGTGCTAGACCCACCGTCAAAGAAGTCCGATTCCGCCCCAACGTTGGTGCGG
>Nostoc sp. PCC7120|81bp|promoter|296|296
AAGTCAGAATAGCGAGTTAATTGCTGCCTTTGCTCATATTCCTGCTCTATGATGTTGATCAGCTGAAAATACAAAGCAAAA
>Nostoc sp. PCC7120|81bp|promoter|297|297
TAGGACTGTTGCAAACTGCAATTTTAAATCGCTTATGGGTGGTGACGATAAAATTGACGAGTCACAATAGAAAACACGGAC
>Nostoc sp. PCC7120|81bp|promoter|298|298
TGATGGTAATGACTAATTGGCGATCGCGCCGCACATCGTTGCGTTGGGTATTATATTCATAATGCTTCCAAAGTATGCCGT
>Nostoc sp. PCC7120|81bp|promoter|299|299
AGTACAAAATGCAAGTAAAACATCCACAATCTTGGCTGTGTGCTGCTCTAAAATACTATCTTTATTTCTGCCATGCTGTGC
>Nostoc sp. PCC7120|81bp|promoter|300|300
ATCTCTTGAGCGCTCATGGTCTGTTTGTTTAAAAAACTCACGATCATCTATCATAAATGGATCGCTATGTTTCAGTCCACT
>Nostoc sp. PCC7120|81bp|promoter|301|301
CTTTACCAGAGTTAGCAATTCAGTATGTTGATTTTGCAATTTGGCAAAGACAATGGTTACAAGGAGAAGTTTTAGAAACTC
>Nostoc sp. PCC7120|81bp|promoter|302|302
CGAATTTAGAAGCGATCGCCCAATTAAAACCTGATTTAATTTTAGGTGTAGAGTTAAGACATAAGACTATTTACGATACCT
>Nostoc sp. PCC7120|81bp|promoter|303|303
ACCTGTGAGGGTTGCATATCAGTGGGTTGATAAAGCTAGTGATATTCTCAATAATAAAATAGGTCTTGATGCTGCTGGTGT
>Nostoc sp. PCC7120|81bp|promoter|304|304
TTAAATGGATATCCCACTAATAATATTAATACGGAGTTTCTTTCGGGGTATACTACTTTTGATTTAAAGATGCGTGTACCT
>Nostoc sp. PCC7120|81bp|promoter|305|305
ACCTTGGAAGTGGGAATCTCTACAATAGCTATGAGGTTAAATATTCAATTAACTTTAATTAGAGCTAGAGAATCAGTACTT
>Nostoc sp. PCC7120|81bp|promoter|306|306
TAAACCGCCTTTCTAGCTTGATACAGACATCATCCATTTCCTAAAGTGTAGACTAGTCTAGGCAAGATCAATGTGAATTTG
>Nostoc sp. PCC7120|81bp|promoter|307|307
GGAATTTATCAGGTAGTAATCGAGTATTTAAACGAGGAAGCGGGACGCTATGCTGGACGAGCAGCTGTCAGGTTGTGCCAA
>Nostoc sp. PCC7120|81bp|promoter|308|308
GTTAAAAAATTCCATCGCCTCAATTTCTTAAATATCGAGCTTTCCTATAATAATTGAAGAAGTGAAACAAAATGAAACATC
>Nostoc sp. PCC7120|81bp|promoter|309|309
GCTGTGTCTTTACCGTCTAAGGCAGATGTCGGCATGATAGTCAAGCGTTAAATTTAATTTATGTTAAATAAGGACGGAAGT
>Nostoc sp. PCC7120|81bp|promoter|310|310
TAAGGGTAAGCGATGGGCGTTAAAGTTACTGGGGTTGCCTTTGCTGTACACTTTGCAGTTAGGGAATATTTCTAGTTCTCC
>Nostoc sp. PCC7120|81bp|promoter|311|311
GCGTTCTCACCGAAGAAACGGGGATGGACGAACTCTTAATTAACCGACTAGATTACGATGGTGTGTTTGGTACAGCGTTAA
>Nostoc sp. PCC7120|81bp|promoter|312|312
TACGGCTGGGTCGTTATTGGGATTGTTATCTAAAATTCGCTCTGGTCTACTATTAATAATGATGAATGGTGCAAATAAAGA
>Nostoc sp. PCC7120|81bp|promoter|313|313
ATTTATGGGGACGGTGGTTGAGGGTGGGGCGACAAGCTACCAAGCCTTTAGTATATGGATGTTGGGGATTACTAAAAATTT
>Nostoc sp. PCC7120|81bp|promoter|314|314
CTATTTGTTTACAATTATTCATATAGATAAATTTTATAAGATTTTCTAATATAAATGATTATGTTTTATTTTAAGCAGGGT
>Nostoc sp. PCC7120|81bp|promoter|315|315
AACTGACATTTATAAAATAGGCAGTGGAAGACTTGCACAAAAAGAGATAATATTAATCTTCTGGAAGGAAAAGTCGCAAAA
>Nostoc sp. PCC7120|81bp|promoter|316|316
AGGATCGATTTAATCAAGCTGCAAAATAAAATTTTGAGTGAGATATAGAAAAATAGGTAGAGGAAAAATAACCAATGCCAA
>Nostoc sp. PCC7120|81bp|promoter|317|317
AGTGTGGTCATTTGGAGTAAGAGCGATCGCCCAGCCAAAATGATCGTAGAATATTCCACTAGTGAAACCTTTAGTAATGTG
>Nostoc sp. PCC7120|81bp|promoter|318|318
CCCCAGCAAGGAATATTACAGTGCGTACCAATAGCTCTAAAAGCAAACGATAATGTGTTTAGCGGTTATGCAAGGGGTTGT
>Nostoc sp. PCC7120|81bp|promoter|319|319
ACCCAAGTTTTCAGGAATTATACGGTTATAATCTAGAGCAATTACAAGCGGCAGGGGGGGTATGCACAGTTTTCCAGGAGC
>Nostoc sp. PCC7120|81bp|promoter|320|320
TTTTCTGAAAAGGTCTTCATCTAGATATTCGTAAAAATATTCTCCCTCTAAATTAGAGAAGATGTCTTCTCTGTGTGAACT
>Nostoc sp. PCC7120|81bp|promoter|321|321
TCAATGCTGCACTCCATTGGTGTGGGGAATATGACCCCAGCAGGCGTGAAAATGGTCTGTGTAGATATTAACCCGGCCGTT
>Nostoc sp. PCC7120|81bp|promoter|322|322
TGCTATAAAAAATCATTTCCTAATATATCTTTTTATTGGTTAGTTTGCTATAGATAAATAACTTGGTCAACCTAAACTCTG
>Nostoc sp. PCC7120|81bp|promoter|323|323
AACGGCTTTGGTGGTGATGATTATATAGAAGGTTTAGCTGGGAATGACACAATAGATGGTGGGATTGGAAGATTTGATCGG
>Nostoc sp. PCC7120|81bp|promoter|324|324
AATTACCGAACTCCTATATTGTATTGGAGTCAACAAGGATTTACCGCTATTATTCTAGGAATTATCCCGGCAATTGGCTTA
>Nostoc sp. PCC7120|81bp|promoter|325|325
CCTACAGGTTAAGCTGGATGAAAGTAGCAATTTGTTGCACTTTATTATATGAGATTGGCTATCACTGCTAATTTTTAATTT
>Nostoc sp. PCC7120|81bp|promoter|326|326
TACCGGTACAATTAGCAAGATTGCTAAACAAGAAGGCGAAGATGGTAGCGTTAAATATTTAGTAGACATCAAAACTGAGTC
>Nostoc sp. PCC7120|81bp|promoter|327|327
ATCGAGAAGAAGTACGGTTTCCCACTATTCAGGAATTCCAAAAATGGTATAGTGGCGAACTAGTACCCAAATCTGGTTCTA
>Nostoc sp. PCC7120|81bp|promoter|328|328
TTGTGTAGAGAAAATGAATTTTACGATTTTGTGGTGATTGTATTAATTTACCATAAGTCTATCTCAATTAGTTGCAAATTT
>Nostoc sp. PCC7120|81bp|promoter|329|329
TTTTATCAAAATATCTGCGATCGCCTCCGAAATATTACGAATATAGTTTAGTAGTTGGGTATATAGCTATAGAAGTTAGAC
>Nostoc sp. PCC7120|81bp|promoter|330|330
AAGTCTACGCGTAGCCTCACCTATTGAAGGGGCTGACCATCTCTAGGGTAGGATCTGAATATTACCAGCGCTATAACTCCC
>Nostoc sp. PCC7120|81bp|promoter|331|331
CCAGTCTCCCCAAAATTACGCTGTTGCAATGACATAGGTAATTTTTGATATAACAGGATTAAGACTTTTAAGAATTTATTT
>Nostoc sp. PCC7120|81bp|promoter|332|332
TGGAGATAGTAATCCCCAATTCCCTGCAATTTGCCCAGCAACCATGCCACTATAGAAAACATAGCTTTAAACATAGCAAAA
>Nostoc sp. PCC7120|81bp|promoter|333|333
GTAAAGGCGTTAACGCTAGGACAATAAACAAACTTGGCATTTTATTATAGGATACAGGCTATTGGTTTGTTGTTTGTGAAA
>Nostoc sp. PCC7120|81bp|promoter|334|334
GCACCTGCACCATCAGATTTACCAACAGAACTTTACTCCTTTGTTGATATCATTACCCCCAATGAAGTAGAAGCTGGGCAA
>Nostoc sp. PCC7120|81bp|promoter|335|335
GAGATGACCAATATGTACGATGTGGAACAACTCAAGCAACTAGGCGGTATTGTTGATTATGTAGTCGGCGCAAAACCCGGC
>Nostoc sp. PCC7120|81bp|promoter|336|336
ACGCAGGTGGAGAGAAACCGCTAGGAGCAATACCGCAGCAGATTTTATTAGAATTCATGGAAAAGGATCTAGTTATTAGTT
>Nostoc sp. PCC7120|81bp|promoter|337|337
CAACCTCTCAGAAGCTTTAAGGGTTAGGTATGACATAGCTTTTGATGGTAAAAAGTATCCAGGATTCCGACGTTATGGCAA
>Nostoc sp. PCC7120|81bp|promoter|338|338
AGGAGTTAAGCGCATTAGTTCCGTATCAAATTCCCTCTCTCCTGCTACCATTGACGGGTGATGAGTCATGGCTCGGACAAT
>Nostoc sp. PCC7120|81bp|promoter|339|339
ATCAGAGACAGCGATCGCCCACTTTTGATCATCTATTGCTTCACAGACTATACTAATGTTGCCTGACTCTGTATAGCGAAT
>Nostoc sp. PCC7120|81bp|promoter|340|340
CATTACTCCTGGTAAATCAGAAAAGGCTAAATCTGTGCCATCGCCTGGTATTATTAGCCCATGAAAATTTTCTAAAACAAA
>Nostoc sp. PCC7120|81bp|promoter|341|341
GACTATTTCAAGATGTTACAGTATTGACGAATTTAGATTGTTGGGGTTAATAATTAATATGTATAAATGTCGAACAAAAAA
>Nostoc sp. PCC7120|81bp|promoter|342|342
TTGACTGTGGACTAATGACCATAGTGACCGAATTTCTGGTAGCTTACAATTAAGGAAAAACTGTCGGTGTCGCCAGTTACG
>Nostoc sp. PCC7120|81bp|promoter|343|343
AGTGGCTGATTTCAACCCCGCCATTGTTTCTGCTTTAGCTTCTTCTGTACCATATATACTGACGTAGATTTTGGCGTGTTG
>Nostoc sp. PCC7120|81bp|promoter|344|344
GGGACTGTGATGCCGTTTGGGGATAGACTCATAGATTGGCATTTCCTTACACTATTTGCTGTGACTGTTAGAACTTTTATG
>Nostoc sp. PCC7120|81bp|promoter|345|345
ACATCACCAACCGATCTAAACCGTAGGCGATACCACCATGCGGCGGTGTACCATATTCAAATGCTTCTAACAAAAAGCCAA
>Nostoc sp. PCC7120|81bp|promoter|346|346
GAAAGTTAAAAATTTCCAAAACTTTGCGGAATACCGTCAAATACCTGTGAATTTTATAACAAACCACAAGTTAGCACTGCT
>Nostoc sp. PCC7120|81bp|promoter|347|347
GAAGAGCAAACCAACCGCCAGTAACAAGGTGAGTAAGAACGTTGATGGCAGAATAGCAGTATCCATAACTAATTATTAATT
>Nostoc sp. PCC7120|81bp|promoter|348|348
AATAAAAATTTATTTTTAAGAAACTCTAGGAAACTAGTAAGTAAGTATACAATCAAAAATCCGCAGGAGGAGCGTTAGTGA
>Nostoc sp. PCC7120|81bp|promoter|349|349
GTAGACAAATATCTGTAATTTTAAATGTCAAAGTCCTTTTGAATTGATTAAAATATCGTTGGATACAATAACAAGAGTTTG
>Nostoc sp. PCC7120|81bp|promoter|350|350
CAACCCCAGCTTGTACAAGAACTCTGTCAACAATACCCCGGACAAATTATTATCGGTATTGATGCCCGTAACGGACTAGTA
>Nostoc sp. PCC7120|81bp|promoter|351|351
TATTTAATACCAGTAGTTTAACTGTTTTAAAACCTGAGGTGATTGTCTTAAGTTTTTACTATTGAGCGATCGCTCTGTGCC
>Nostoc sp. PCC7120|81bp|promoter|352|352
GTATTATTAATGACATCCTAGATTTCTCCAAAATTGAATCTGGTAAGTTAGAACTGGAAGAACAACCTTTTGAGGTGAGGA
>Nostoc sp. PCC7120|81bp|promoter|353|353
TTGAAACCCTCGTCAGGTCTAAGGTTGACGGGGGCAAGCTCATAATGTTATAACGACATCAGTTATGTATGCAAAATAGGG
>Nostoc sp. PCC7120|81bp|promoter|354|354
TGCCGCAGTTTGGAAGCGATCGCCTGGTGCATGACTCAACATCCGATTTATAATCTGAGCAAAGACGGGATTTACTCTCAC
>Nostoc sp. PCC7120|81bp|promoter|355|355
ACAATATTTGACGAATTTTTTATTGTCAATATTCCCCAAGTATCATTATAAAATCCCCCAATAGGGCATTGAAAACAAAAG
>Nostoc sp. PCC7120|81bp|promoter|356|356
AATTCAAAAAGCAAAATTATCAGTTTTGAATTTGTCATCGATTAGGTAAGAATTAATATTAGAGCCAGGATGTTTACCCTG
>Nostoc sp. PCC7120|81bp|promoter|357|357
CGTGCCAAAGTATTATCATGTTCTGCTTCTGGCACATCAATACCATGTAAAATCAAATTCGTTATGCACAGGTTATAAGGT
>Nostoc sp. PCC7120|81bp|promoter|358|358
TAGTGGGGTACAGCCGGGATAAGCTGTCGTATAGCTAGATTGTATGATATGACATTAAACAGCTTATGTGAGTTGGAGTTT
>Nostoc sp. PCC7120|81bp|promoter|359|359
ATCTGAGAGTCGTAGCATAACACACTAAAACTTCTGGAAACAGTAGGTTAGGCTTGCCTTAATGCACTTCAACAAAACTGA
>Nostoc sp. PCC7120|81bp|promoter|360|360
TGATAGAGATTAGTAAAGTCACAGGTGTTGTAATTACGTATGCTGAGGTAAAATATAACTACTAGTATTTATCAGGAATTA
>Nostoc sp. PCC7120|81bp|promoter|361|361
TTTGTCCGCTAAATCTAAGTAAGTAGGCACGAAAAAACCCAACTATGTAAAGATAAGTAAATATGGGGAATACAACTACCA
>Nostoc sp. PCC7120|81bp|promoter|362|362
ATAGCTTATATTTTCCGAGTTCATCTGTCTGAAGAATCATAAGCAAGTAAAATATTTTGTAGTCTAGCTGACAAAAAGGAG
>Nostoc sp. PCC7120|81bp|promoter|363|363
CAAAGATAAATAACCCAAGGGGTTGACTCTCCAGCCAACTGGATATTTGAAAATGAAATCAGGAAATATTTAGATGAACCC
>Nostoc sp. PCC7120|81bp|promoter|364|364
TAAGAGACCATTTATAAAGTAAATCTTTAGACGACTAGACGACGTAGCATAATACGAGTCATAACGGCATATATGGCAGCC
>Nostoc sp. PCC7120|81bp|promoter|365|365
TTGGGTTTGGTCAAATAAACTCAGGGCAAATGTAGCTACGCGATCGCTATACTCTAAGTTAACTTGATACTTACTTGCTTG
>Nostoc sp. PCC7120|81bp|promoter|366|366
GAAAGGTGTCTGAGTACTGGAGTTAGCAATTAACATTCCGTTGCGTTCTACAATAAAGACCTGTCCCGAACGACTAACTTC
>Nostoc sp. PCC7120|81bp|promoter|367|367
AGCAGGTTGTGGCAACCATTCCAGGCTAAAAGGCCAATTTTCAGATGCTAGGGTAGAAGGAACAAATCCAGACATTGTAAT
>Nostoc sp. PCC7120|81bp|promoter|368|368
AGTTAGGACTTACTCACCCAGATTTTCTGTTGAGACTGGGTTTAGGGGTATAAGGGTGTAAGGGTGTGAGGGTGTAAAACA
>Nostoc sp. PCC7120|81bp|promoter|369|369
CAATGCTGGAGGCTGTTTCTGGACTACCAGCTACGGATAAGAATTGGTCAAAGGCAACTTTCACCCAAGGATTTAGGTCTG
>Nostoc sp. PCC7120|81bp|promoter|370|370
GTCAGCTAAGATACCTTAAACTTGTACCCAAACAAACATAAATCATATTTAATTATTGATAATAATTGTAATTAGCTGAAA
>Nostoc sp. PCC7120|81bp|promoter|371|371
TTGTAATAAAACATCAATGCCAAATACACGACGGCAAAGATGCTATCTAAAATTACCGTTAGTGCTGTGCCTGTGAGAAAC
>Nostoc sp. PCC7120|81bp|promoter|372|372
GCTCACAGGGCTTAACAATCATCTTCACACTCTGTGGCCTCAATCACGTAACTTAGAGTTATGCTAATTTTTATTAAGATT
>Nostoc sp. PCC7120|81bp|promoter|373|373
CCCTTGTGCCTGATAAATGATTGCCGCCTCAAATCAACTACTTTGGTCTATGATTGGCTTACTCCTAACAATGGGAGGTAC
>Nostoc sp. PCC7120|81bp|promoter|374|374
CATGAATGTTAAATTGTCCACAAAATAGGTGTAAAAAAACTACACTGTTATACTTTTGTAATCTACTTTATCGTAATCATC
>Nostoc sp. PCC7120|81bp|promoter|375|375
GGTTTCTACCCCTACACCTGCTAAGACTGCACCACCGGCTAAAACCCCTAAACTGGATGGAGTGAGATATTCTGGATCTTC
>Nostoc sp. PCC7120|81bp|promoter|376|376
CTAAAAAAGTAGCAGTTACAGGCAAGAAACGTACTCAGAAACTTTATCGTCGTCACTCTGGTCGTCCTGGTGGGATGAAGA
>Nostoc sp. PCC7120|81bp|promoter|377|377
TCGGGTGTACCAGCATAGAGATTGAACTGCAATTCTTCGGATTGTTCTACAATTTCCCTTAGTGGACGTTCTCGGATATTG
>Nostoc sp. PCC7120|81bp|promoter|378|378
CGTTACTAGTTTTGAGAATATTGATTAAAACGGGATATGTAGGTAAATTATACTTTTCTTCTGCCAGTGCCGCATAAGCCC
>Nostoc sp. PCC7120|81bp|promoter|379|379
TTCCTGGCGATGATAATACCTTAAATTTTCTGTTAAGCAACACCTGCTACTATTGTTTGCATACCCCAAAAAATTAGGTTT
>Nostoc sp. PCC7120|81bp|promoter|380|380
TAACTGTTAACTCATGACTACTTGTACCCGTGGTAACACAATTTGGGGTAAAATCAAAGACTTGCCAATAAATGATGCTTG
>Nostoc sp. PCC7120|81bp|promoter|381|381
CAATGCCATGAAGTTGGCGGGGATGGCGCGACGGATATCGTCTTTTGTTAAAGTGCCAGAAGTACGGGCGCTGTAGAAGGA
>Nostoc sp. PCC7120|81bp|promoter|382|382
TCCCGCAAGTCTTGGATTTGCTTGAGGGCGTTTTGCATTAGGGTGCGGTAGTCTTGTGTCATGTGTTTTTTAAACGCAGAG
>Nostoc sp. PCC7120|81bp|promoter|383|383
AGCTGATGATTACTTGAGCAAACCATTTGGGATGCAGGAGTTTTTGGCTAGGGTAGAGGCATTAATCCGCCGCAAGCGCAC
>Nostoc sp. PCC7120|81bp|promoter|384|384
AAGCAAAGAATTGCCATCTTTTTAGCAGCCACCTTAGCAGATTTGCTAACCTACATTATTACTTCCGTCCAACTAGCCTTA
>Nostoc sp. PCC7120|81bp|promoter|385|385
TTAGTAAATATTTGTAATATTTAAGATTTTCTTTAGATTTTATAATTTAAGATTCTTTTTAGGTTGTTAACAGCACTTATA
>Nostoc sp. PCC7120|81bp|promoter|386|386
GCAGGAGGAGTCACACCAGTTTCTTGCCACATCAAATCAGTCTCTGAGATAATGCCCAACAATTTACCGTCATTATCCACA
>Nostoc sp. PCC7120|81bp|promoter|387|387
GGTCTAGGCTTGTATCTTTCTCGGCGCATTGTTGAGGCTCATCACGGTAAAATAGTAGTTAATTCAGAGTTAGGAAAAGGC
>Nostoc sp. PCC7120|81bp|promoter|388|388
AAGGTGCTGGTACAGCGATTCTGACCTTTTTGGGTGGTTTCCATCCTCAAACAGAATCCCTGTGGTTGACAGACATGGCTC
>Nostoc sp. PCC7120|81bp|promoter|389|389
GATTTGGCAGGTACTTTGGAAGCGATCGCCCAAAATCCCCAAAGCTTTTACACTGGTAATATTGCCCGTGCGATCGCGGCT
>Nostoc sp. PCC7120|81bp|promoter|390|390
ATAAAGCTTTTTTATCGGCAAAGGTAGAAAGAGAGATGGTTTTGCCAGATACTACGTCTGGTAGATGAAAATCTGGCGCTT
>Nostoc sp. PCC7120|81bp|promoter|391|391
TGTCGGGAATTTTTATATCTTTAATTTGAGAAGTTACGGAAGCGATTGTACGCTGGTAGTTCCGTTCTGGGGTGAGGATTT
>Nostoc sp. PCC7120|81bp|promoter|392|392
CGTTATTGCTACGTTGTTGAACGATCGCCCCATCTTGAGCGATCGCGCCATAATGAGTACCTATGGACAAGAATTTTTGAT
>Nostoc sp. PCC7120|81bp|promoter|393|393
ATGCTGGGTTAATACCCCTAAATAGTGTCCAAATCCGGCTGAGTTTCCTATGCTGGAAATATACGGCAAGGAAAGTGGCAT
>Nostoc sp. PCC7120|81bp|promoter|394|394
ATTAAATATTTAATCCAACAACTGTTAACTCTGGTGGATGCTCAACAGTAAACTGATAAGATACTTCTTGTTTTACTTGGG
>Nostoc sp. PCC7120|81bp|promoter|395|395
TACAGGAACAGCTAACCTCAGATAGAAGAACTATAAAAAAACAATATTTACCATATTGTCAGTACATTTTCTATCTGTATA
>Nostoc sp. PCC7120|81bp|promoter|396|396
CTGACAACTTAATTCATTTCTGACTTTAAGAATTGGCTATAGAGAGGCTAGAATTGTTACGATCACTTCAGATTTGATTTT
>Nostoc sp. PCC7120|81bp|promoter|397|397
TTTATCATATTCACCCCTAGCCCCACGGTCAAAAATGAAGTTATCTGGTAACTTAATCTTATCTAGCTGATTGTTAACCTC
>Nostoc sp. PCC7120|81bp|promoter|398|398
AAACAAAACTCGGTTGGGCAGCCCAGTCAGGTCATCGTAAAAAGCATGGTAGACTAGCTTCTCTTCCATGTTTTTCCGCTC
>Nostoc sp. PCC7120|81bp|promoter|399|399
CGATGCCATCTGAATATATTCCCTGGACAATCAGTACAGAATTCTACTAAATACTTACTCATGGTACTTGAATCAGCAATC
>Nostoc sp. PCC7120|81bp|promoter|400|400
GAGGAACGAAACCCAACCTTGTATATTGAGGGAAGTAATAGAAGAGCGTTATACTAAGCAATCACCTGCGTTCGGCCGTAG
>Nostoc sp. PCC7120|81bp|promoter|401|401
ACTTTTAGGAGCTAGACGGGGTTGGTTAATATGCACCCAAATTGGGTTAACATTAGCGATCGCTGCCTTAGCATTACAACA
>Nostoc sp. PCC7120|81bp|promoter|402|402
GATCGCTGATCAGCATAAAAGTTTGGTCTATTTCACCACTGATAATGGTAAATTTAGAGTCTTGATGCAAATGAACGGACA
>Nostoc sp. PCC7120|81bp|promoter|403|403
TAAAAGCAAATTTATTAGGCGATCGCCTCTCCACCACTCTCGCATTTTATAATCTAGAACGTACCAACGTTGCAGCCCAAG
>Nostoc sp. PCC7120|81bp|promoter|404|404
CTGATATTTTAGCGGAAGAAGTGGCGGAGAAAGCAGAGTTACGGGCTTATATTAGAGATTATCTGTTGGAAGATGGGGTGT
>Nostoc sp. PCC7120|81bp|promoter|405|405
TGAATAGGAGACATCTTCACTCTTTAAGGGAAACATTTATGAATACAGTAAAATCTCAATATCGACCTTACTTGCTCAAAA
>Nostoc sp. PCC7120|81bp|promoter|406|406
AGAAGCGATCGCACCTGCTTTAGTAGTAGTCAACGCCCCTACAGCACTAGCATAAGTAATAATGCGTTTTGCTGTCTCTGC
>Nostoc sp. PCC7120|81bp|promoter|407|407
AAACGCTTCTTGGACTGGTGTTTGTTCTGGAATCACTTCCAATAATTTATTGTTAGGAATAATAATTAAAGTATCAACTCT
>Nostoc sp. PCC7120|81bp|promoter|408|408
ACGGTTCACCGGTCTTGCTAGATTATCTAACAAGCAAACAACTGCATGATATTGTAGTGGTTTCCCCCGACGTTGGTGGTG
>Nostoc sp. PCC7120|81bp|promoter|409|409
GCGTTAAGATTACTATGTCTGGTAAATTCTTACCTTACAAAAAGTGGTAGTCTTTGACTCATCGCCATAACTTAAATGTCG
>Nostoc sp. PCC7120|81bp|promoter|410|410
CGTTATTTAATTGCTCCAATAATTTCCGAAAAGTCAGTCTAGCTCGTGGGATCTATTTTTAACAAATCAACTGGAGAGTTT
>Nostoc sp. PCC7120|81bp|promoter|411|411
GATTAAATGATTAATAAAAAAATAAGCAATATATCTGTTGGAAACTGAGAAAATAAAATTTGGGTGCAAAACTAAATATTC
>Nostoc sp. PCC7120|81bp|promoter|412|412
AAACGAAAAAAATGTATTAACTAATACAGAATTAATGTTTAGGTAAATAGACAATCAATCAAATTTATTGATAAGTTAACC
>Nostoc sp. PCC7120|81bp|promoter|413|413
TTACGCGCTGATAGAATGATAAGTCCTAATTGCGAGCATATTTTGTACTACTGTGTATATACTAGGTCGCAAGCCGGACAA
>Nostoc sp. PCC7120|81bp|promoter|414|414
AGGATGAAGACACTGGAAATAATCCACCAAAGCGATCGCGATTTATTTATACTTAGTTTCATTGAGCCACCTCAGTCTTAT
>Nostoc sp. PCC7120|81bp|promoter|415|415
TCAATTTGCTGAACACGCTCAGGTGGAATAAATGAATCGATACCACCGTAAAATAAGTATATGGGTACTGAGATGTTTGTT
>Nostoc sp. PCC7120|81bp|promoter|416|416
GCAGGGGAAAATAACTTTTGACTATGGACAAATGACAACTGACAACGCCTATATTAGACTAGCTAGTCTCTGAAGTCTGCT
>Nostoc sp. PCC7120|81bp|promoter|417|417
TCAATTAATCGGCGGCATCTGCCGCTAGTTACCTCGACAAAACTATGGTAGAATGGTAATCTAGTTACGTTAGACTAAAAA
>Nostoc sp. PCC7120|81bp|promoter|418|418
AATACTGTTAAATGTTAAAAATTTAGTTTGTTGATTTAAACATTCTGTAAGGGTGCGGGGGAAAGATATTTTTCATCTATG
>Nostoc sp. PCC7120|81bp|promoter|419|419
TTGGCAGTATCCAGAACATGATAGCGATCGCAAATCTTGCCGTTAGTCTAAAATAGATGAGAGCAAAACTCCAAACCTGTA
>Nostoc sp. PCC7120|81bp|promoter|420|420
ACTGGCAACTGACAACTCACCATTGACCAATCCCGCACAATATGTACTAAAATCAATGACTTGAGTCACTAAGAGAGCAAT
>Nostoc sp. PCC7120|81bp|promoter|421|421
GCTAATACAGAACTAGAAATATTTAATTTAGTTGAACAATTAAAATTTTATGATTTGAACCTCATCGTACTAGAAGCAACC
>Nostoc sp. PCC7120|81bp|promoter|422|422
GTGCAATTAAGAATAAACCGAGTAATAGACAGTAATCCCCAGACAACTCAATATAGAATCGATGCGCTCAGTGAGGAGCCT
>Nostoc sp. PCC7120|81bp|promoter|423|423
TAGACCTTGGGTTACTAAAACCCTCAGTTCGCAAATTGATAAATTGGTAAAATCAGGCTTATTAGTACAGGAAAGTAGGTT
>Nostoc sp. PCC7120|81bp|promoter|424|424
TCACAGCCGTCGGATACTTATTTCCAAGCCTTCACACACACTTGTGAGAAAATCTAAATCGAGAGTAGCGATCGCATCACT
>Nostoc sp. PCC7120|81bp|promoter|425|425
ACTTAAAAATTCATCAATACCATCGCCGCCAAATCCACCACATTCAGCAATCATGGTAATAGTGCCTTGCATTTCGGTGTC
>Nostoc sp. PCC7120|81bp|promoter|426|426
TTTTCCCGCTAAATTCAGCAATTGTTTGAAATTTATCAGATAGATAATATTATTAGTACTGTCAATTTTTATCCACCCTTT
>Nostoc sp. PCC7120|81bp|promoter|427|427
TTTTTGGCTAACTCAGTAACAGCTGGGAATCCGCAAGACCTACAAAGGTTATTATCAACTGGGGAATGTAACGGGTGTAAT
>Nostoc sp. PCC7120|81bp|promoter|428|428
ATACTCATATCTCCCCGTAGGTAGTTTTTCCATGAGTTAAATCAGAGTAGACTATACTACGGATTTTTTAAATGGATTGTT
>Nostoc sp. PCC7120|81bp|promoter|429|429
CTCTAACCCAAGTTGCTAGTCAGGTAAAAAGAAGAGGCAAATTTATGAGTCAATCTTGGGATGAGGGTTGTAGCGTTTGTG
>Nostoc sp. PCC7120|81bp|promoter|430|430
GGTAGCATTTCTACCAAGGTAAGTTTCACAGCGATCGCTTATATCTGTTAGTAGTTAATAGAGAGCGATCGCTTTTTATTT
>Nostoc sp. PCC7120|81bp|promoter|431|431
CAATAGTAATTTTTCTGTCAGCGTAGTTTTACCAGCGTCAGGGTGAGAGATAATAGCAAAATTGCGGCGAAGCTCAACTGC
>Nostoc sp. PCC7120|81bp|promoter|432|432
TCGGCAGCATCGGCAAAAGTTAGCTGGCAAAAGCAGGCATTTATTGACGATACTTTTTAAAGTAGAGGTAGAGCCTAAATC
>Nostoc sp. PCC7120|81bp|promoter|433|433
CTTGGGGTCATAACGTACTGCTACTATTTTACCGTTACTGGAACGGTAAGATCGATAATCGCCAGTGAAACGAATGCGATC
>Nostoc sp. PCC7120|81bp|promoter|434|434
AAGATAACTGCTGACCACTGACTAATGACATTTCGACTTTGCAGAATATATGTTTATAGTCTGAGGACTACTCGATCAAGG
>Nostoc sp. PCC7120|81bp|promoter|435|435
AGGTCGAGGGGTAGATGTCCATACATTTCGTTGATTCCTCCTTCATAGTAAGATTGGCATGATACTAGAACACCGCGATGA
>Nostoc sp. PCC7120|81bp|promoter|436|436
TTCTAACTTGCAGTTAGCTACCCGAAATTCACTGAACCAATTACAAGTTAAGATGTAATCACTTTCGCCATCATCAACCAA
>Nostoc sp. PCC7120|81bp|promoter|437|437
CCTGTTGATTGATTTATTCCCCGGCTTTGCTGCTGGTTTAACACCTTTCTTCACCTTGAATTGGGGTCAGTACGCTGACTT
>Nostoc sp. PCC7120|81bp|promoter|438|438
GGACGGAAATACAGTAGATTTACTGAGATATTTTATTCCGTATTCAGATAAACTCTATTAACTCTAAGTTATTACTTACTT
>Nostoc sp. PCC7120|81bp|promoter|439|439
TGCGGAAAAATAAGCCATTAATATTGTCAGTCAAATCTGAATTAAAGTGAAAATATTGCTGTGACTTTCCCAGGTACACGG
>Nostoc sp. PCC7120|81bp|promoter|440|440
GTTATTTGCATTACTAATCTCTCTAAGGGTTGGTATGCAAATTGTGGTAGAATCCAGAGTAAATAGGCTGCAACAAAAGAG
>Nostoc sp. PCC7120|81bp|promoter|441|441
TTGAAGTGGTGGGAGAAGCTGCCAATGCGACAGAAGGACTAAATATGTTAAAAAAGGTACAACCAGATATTGCGATCGTCG
>Nostoc sp. PCC7120|81bp|promoter|442|442
TTGAAATTTGATTTAGAAAAATGTTTAATTCAGCTAAAAGAAACTGGTAAGATTGAGAGCTTTGATATTGCTAGTCGGGAT
>Nostoc sp. PCC7120|81bp|promoter|443|443
CGTAATCCTTCTAAAGCGATGCTGGTATTTTCTGGTGCTGTACCCATGTACACTACAAATGATGCTGGATAAAGCCTAGTT
>Nostoc sp. PCC7120|81bp|promoter|444|444
TCTTGTCAAGAGGTGGGCTGCTTATTTTACTAGAAGGAGTACAGCCTGTATGGTGGTTAGACTTAATATTTGGGTTAACTG
>Nostoc sp. PCC7120|81bp|promoter|445|445
GTTCATTTGTGATTTCTATCCGTTTCGACTATCTCCAGCAATTACTTCTAGACTTGTTACAGGACTGTGATTTAGAAATTC
>Nostoc sp. PCC7120|81bp|promoter|446|446
GTTGAGGTGAGGGACACATAAGAAAAAACCAAACCTGAGGAGTTGTGAAAATATAGTTACAGAACAAAGTTGAATTTGTTT
>Nostoc sp. PCC7120|81bp|promoter|447|447
AGGGTAAGTCGCGGAAATTCCAAGGTGATTTTATGACTTTACCTGAGTTATCTTCTAGTTCTGGAACAATTCGCGGTGTCT
>Nostoc sp. PCC7120|81bp|promoter|448|448
GCTTGTCTAGTTGCAGCAGGCGCTCGGCTTGTTCGCGGGTTTTCTGGTATAAATGGGACTGTTGTACGGCGATCGCTGCTT
>Nostoc sp. PCC7120|81bp|promoter|449|449
CATTGGCACCTTAACCTTGCCTTTAAGTAAACAAGTACGCCAAGCTATAGGATTGGAATTGCAACCAGAAGCTGTACAACA
>Nostoc sp. PCC7120|81bp|promoter|450|450
ACCGTTTTTAACATTTCGCAGCATTGACAAACCCACCCCCTCATATCGCACAATGATTCGACCTGGGTTTGTAGTTTGTTC
>Nostoc sp. PCC7120|81bp|promoter|451|451
ACTAAGTTGGTGAGAATAGGTAGCAATAAGCTATGACATTTTCTGGTTATAATGTCGAGCAACGTTCCAAGGAAGTTAAGG
>Nostoc sp. PCC7120|81bp|promoter|452|452
ACCCATTTAGAAGAGTATGCTTTTAAAGAAGGTGTCCTCAAACCAGGGTACAATCCCATGAGTTTGATGCCGTGGACAGCC
>Nostoc sp. PCC7120|81bp|promoter|453|453
ACGGAAACAGTTAGGGATGTACGATCTTATAAAGATACAGGAACAGGTATATTTTTTAAAATGCAAACTCAAGCAGCTTTG
>Nostoc sp. PCC7120|81bp|promoter|454|454
GTTTCAGCTTGAGTTTGGCGTTCTTCCGGAACGCTTGTTAGGATTTGTGAAGGTTTATCAAGAATGCGGGATGCTTTACTC
>Nostoc sp. PCC7120|81bp|promoter|455|455
ATAAGAGTAATAGTGGCTTTACTGAGGTGAAATCAACGATGCAGGGGGCTAAAATAAAGCATAACCTATTGCCCAATGAAG
>Nostoc sp. PCC7120|81bp|promoter|456|456
ATTTCAGTTGGTAGTCGGAGTTACAACATATTGGGATCAGCCAGTGTTAACTTTGCAGGTGTAATGTAAAATTGTGGCGAC
>Nostoc sp. PCC7120|81bp|promoter|457|457
TAAATGAGTCCAGCAAAAATTCCTGATTCTTGCTGATCAAAATTATAAGATAATGCTACAATGGCAAAGCCAGTAAAGAAG
>Nostoc sp. PCC7120|81bp|promoter|458|458
AAAAACAGGGAGTAAGAAGTAAAGCAATCCCCAGTCCTTAACAGACGATACAATGGCTTCAGTATCCTGCTGTCCATCTCC
>Nostoc sp. PCC7120|81bp|promoter|459|459
CTAACTATTCATGGTCTGAGTCTATATGGACAAATTAGACCACCGATGTTAGTTTTTATCAAACTTTTGGTATCGCGTGGC
>Nostoc sp. PCC7120|81bp|promoter|460|460
CAAAAACGGATTGTAGAGAAGTGCGATCGCCTGATGTCTCTCTGTGATACCCTAGAAGCCAAACTAAAACAAGGGCGAGAC
>Nostoc sp. PCC7120|81bp|promoter|461|461
GGTCAGGACGCAAGTCGATAATTAGGCGATCGGGGTTATTGATGGTGCTAACCTTAGGAGATAAAGCCAAGGGAACCCTGA
>Nostoc sp. PCC7120|81bp|promoter|462|462
GCGGGGTAGTTTTCCTACAGAGTGAGACGCATCATCACTTAAATAGTTATCATTAACTGCATACACCACGATGAATGGAAA
>Nostoc sp. PCC7120|81bp|promoter|463|463
TAGCCTCAAAACAAAGTCCTTTGAGTGACACATTCGGCAAGCTACGCTAACAATTACAGTGTAAGTTGCCATAATTATTCC
>Nostoc sp. PCC7120|81bp|promoter|464|464
ATTTAAATCTTGTTTCCTTTCGTCTAGCTGTAGACTAGCACCTACGGTAGAGTGAGCTTCATCGCTAGACTGAGGAATAGA
>Nostoc sp. PCC7120|81bp|promoter|465|465
TTGGCAAATGCAATTCCTCCCATCGCTACCAAAAGACGAGTTTTTTGATATGATAATTGCGACCAAGCCAACGAACGCTGA
>Nostoc sp. PCC7120|81bp|promoter|466|466
GAAATTGTGGAAAGGGGCAGTAGTGGTCATGGATAATCTCAAAGCACATAAAATGAAGGGGATTATTGAAATGATCGAGTC
>Nostoc sp. PCC7120|81bp|promoter|467|467
TTGGTGAGCAATTAATAATCCCCATGATTTATTTGTCACCATAATGGGTACTATCAGAGTGGCTTTAACTTGAAACTGCTC
>Nostoc sp. PCC7120|81bp|promoter|468|468
TTCTTGGGTTGCTTGAGCGATCGCCTTTTCCAATCCATCAAATTCTGGCAATATAACTAAAGTGGGGGCGGACTCTGCTAA
>Nostoc sp. PCC7120|81bp|promoter|469|469
ATTTAACACATGAATAGTTTTATCAATTGTGACTTAAGCTTCCTGTTCTAAGATATACTTAGCTTTTAATAGTTCTTGCTG
>Nostoc sp. PCC7120|81bp|promoter|470|470
AACTTAAGTTTTTCCAAATCTGGAATAACATAAAAAAGCGTCGCATTGTAGAATTTATTCAATTAATAAGGTTTAAACTCC
>Nostoc sp. PCC7120|81bp|promoter|471|471
CAACTTACGAATTGCAACAAGGTGATTTGCAAGGATTAGGTTTTGGTTTAGGGTTATTTTATGTAGGCGATCGCCAAGGTG
>Nostoc sp. PCC7120|81bp|promoter|472|472
TTAAAAGCTCTATTTTCGATAATTTACAATCCTACGTAACTAATTATCTAAGATAGATGCAGAGAATTGGCTTCTATGTCA
>Nostoc sp. PCC7120|81bp|promoter|473|473
GGTGTGTTAAAAATCTTGAGAATTTAAAAAAACTGGCTGAATTTGCAGTAAGCTCGTCTTGAATTGTAGTGTGATTTAAGA
>Nostoc sp. PCC7120|81bp|promoter|474|474
TATGTAAAGTTTGTTTTGATGAAGCAGGAAGTCAAAACAGCCATTGCTTATAATACCTTATTTGAGAAAGATATGTGCTTA
>Nostoc sp. PCC7120|81bp|promoter|475|475
TATCAGTGTAAGTTACGCTCGATACAAAAATTAGCCCATTATACATAGAATAATGAACAAAGCAGCTATTATCACAGCATT
>Nostoc sp. PCC7120|81bp|promoter|476|476
TGAGTTTTACCTTCTCTGGGCTATCATCATCATGGGACGCGAGGGGGATATTATATGTATGAGCTAAATCCACCAGTTCTT
>Nostoc sp. PCC7120|81bp|promoter|477|477
CCGCATAAATTCAGTAATTTTACAATTTACGGGCTTGAAGTTAGCCCATAAAATGTACTGGATACAAAGCATCTACTAATA
>Nostoc sp. PCC7120|81bp|promoter|478|478
ATGGGATATTGGGGCGGGGACAGGTACAATTCCTGTCGAAGTGGGGCTACTATGTCCAAAAGGACAAATAATTGCTGTGGA
>Nostoc sp. PCC7120|81bp|promoter|479|479
ATTTTGAATTTCCATAAACTCTATTCTGGAAAGCCAGACTGATAGTTTGTATCCACAGGAAATTATTCTCAGCTGCGTCTT
>Nostoc sp. PCC7120|81bp|promoter|480|480
AACGGTTAGCATCATCGATTTTTTTAAACCCGCCTATCCGCGTTACCGTATCATTCAGATATTGGCAGGTAGTAGTTTTAA
>Nostoc sp. PCC7120|81bp|promoter|481|481
ATTACGTCTTTATAGACTATTAGCTATCCACAGTGATAAGATAATAGATTGTGATTTTTTATAAAAAATCGTCTAAGAGGA
>Nostoc sp. PCC7120|81bp|promoter|482|482
GTCATCTTAGTTGATGCCAAAGAATTTGACGACCAAAACCAACCAGGGGATTATGTTGATAGTACCGCCTTTTCCCTTGAG
>Nostoc sp. PCC7120|81bp|promoter|483|483
ACCATCATATTTCCTTACAAAGATGACGGGATATATGGGGTTGATGGTATGATGCCCCCTAAATCACCCAGGAGACAAGAT
>Nostoc sp. PCC7120|81bp|promoter|484|484
GCTCAACGTATTGCTGAGAAAAATTTAGCAGATGTGGTGCTATTAGATATTGTTGAGGGTATACCTCAAGGATTAGCACTA
>Nostoc sp. PCC7120|81bp|promoter|485|485
CAGCATGGATAGGAATTAATAATTTGCAATTTGAGTTATTACCTTTTTATAATGAGCCGCATTATGATTAAGTCCAAGTTC
>Nostoc sp. PCC7120|81bp|promoter|486|486
ACCGCCTAAGTCTGGGGCAAATCTTTCTGTAATTAATAAAAGACGTGTCATGATTACTATCTGCGATATTCATCACCGCAA
>Nostoc sp. PCC7120|81bp|promoter|487|487
AGACGATCGCCTAAACTATCCAAATATGTAGAGAGACACAAATATTTGTAGGATAGGTAGAGCGATCGCCTTTTAACTAAA
>Nostoc sp. PCC7120|81bp|promoter|488|488
TATGTATGGCGGTCAAATCGCTGTATTTGCCGTTCAGGATATGCTGCTATTCTTTTTGGTGTGGGAATTGGAATTAATCCC
>Nostoc sp. PCC7120|81bp|promoter|489|489
AACCTTGACCGTCTCAGCTCTATGGGTATCAATGACCCTGATAAGGTTTACGATGCTCATGAACTAGCATCAGGTGAAAAT
>Nostoc sp. PCC7120|81bp|promoter|490|490
ATCAAAGGCTAATTTGTTAGTAGTCAGTAGTCAGTAGTCAGTAGATTTGAAGGCTGACGACTGACGACTGACAACTGACAA
>Nostoc sp. PCC7120|81bp|promoter|491|491
ATTTGAAGCCTAGCTGAGTGAAAGTCAGGAAATACAATCACAAGTGTTGAAGTGAAATAAATCTCTAAAGGTGCGTCAATT
>Nostoc sp. PCC7120|81bp|promoter|492|492
GGTTTAATTAAGTGTAGAATCACTGACTAAGCCGGCTTTTCGCTGTGTTAAAATTGAGGTATTCTTCATATTTCCGACCGG
>Nostoc sp. PCC7120|81bp|promoter|493|493
GATTGGCTGAGTTTCAGAGTTTGTTGTTGGGTATTCAGTGTTTTGTGGCATGATTGTCTTAACCGTATAAAGTTTCAGTAA
>Nostoc sp. PCC7120|81bp|promoter|494|494
ATGTTGCTAAACAGTGGGTAGATGAGGGTGCAACACGTCTGCACATAGTAGATTTAGATGGTGCAAAAGCAGGTAAAGTAG
>Nostoc sp. PCC7120|81bp|promoter|495|495
ACCCCCTGCGTCTTCTATTCCTCCAGTCTCTCTTATGGAGCGTTGATCCATATAATGAAGAAAAGTTAATTTGTACTTAAA
>Nostoc sp. PCC7120|81bp|promoter|496|496
ACTACAACTGGGTAAAATTGGGTATTGAATTATGGATCAACAACCGATACAAGTAATTGGAGGTGGACTAGCTGGGACAGA
>Nostoc sp. PCC7120|81bp|promoter|497|497
AATTAGCATTCAGTCATAAAAGTAGCAAAAATAACAATCTTTCGCTGGTAGTATAGTTATGCAATAGGAAGTTTTAAGCAA
>Nostoc sp. PCC7120|81bp|promoter|498|498
AGGCGATAGCATCAATGGACACGCTTGCAAACGGTTCCATCAATAGTTACACTTTTTAAAACATTCTCATTTTTACTTGGC
>Nostoc sp. PCC7120|81bp|promoter|499|499
CCGCCTTAGACCAAACAAATTTAAATTTTTTGCGATCGCATGGTGGCGTAAGATGGTTATTTCTCACCCATCGTGGCGCTA
>Nostoc sp. PCC7120|81bp|promoter|500|500
AGTTTTTCCCCCACAATTCTCAGAAAACATTGGACTTGCTGATCCTGATAAGGTGGTAATGATTGCAGTGCTTCCTCAAGT
>Nostoc sp. PCC7120|81bp|promoter|501|501
TGCGCCCCTAAGAGATGAATGGCACGCTGTCGCTGGAGAATTTTTGAATAAAATAGAACAAGCGAACCTCAGTACAGCAGC
>Nostoc sp. PCC7120|81bp|promoter|502|502
TAAGTAAGTACCCCAAGGTGTGTAACCATGAGCGCAGTTGTTTGCTGTACCATAGGCGGTGAAACCGTCGTTTGTACCAAT
>Nostoc sp. PCC7120|81bp|promoter|503|503
AATAACTGTTGACCACTGACCACTCACAACGAACAACTGACAAATGACTATACTGGATTTAATTATCCTGAAAAAAGGGTG
>Nostoc sp. PCC7120|81bp|promoter|504|504
GTCCCTAAAAATGTAATCTGCACAGCGTTTTCTAGCCTTCTTTTTGCTATGTTTAAAGCTATGTTTTCTATAGTGGCATGG
>Nostoc sp. PCC7120|81bp|promoter|505|505
TGCGTTGGGCTTCACCACCAGAGAGGGTCATGGCTGCACGGTCTAGGGTAAGATAGTCTAAGCCGACATCTAACAAGAATT
>Nostoc sp. PCC7120|81bp|promoter|506|506
CAGTAGTAGAAGCTGCTGACGCGATGGTGAAAGCTGCCCGCGTAACTTTGGTAGGATATGAAAAAATTGGGAGTGCTAGAG
>Nostoc sp. PCC7120|81bp|promoter|507|507
TTGTTGATAAGAACCGTGAAACTTCAGGATTTGTACCGCATCTTCAGTAAAATGAGTAGTATCCTCAAGGATTTGCGTTGC
>Nostoc sp. PCC7120|81bp|promoter|508|508
GCAACTGAGTTTACCAAAAGTTCGCCTTACTATTTACAATCAGATGTTACTCTTTGTCTGAGTGGAAGTTTGACTAGGTTT
>Nostoc sp. PCC7120|81bp|promoter|509|509
ATCAGCACCAAAGCGGACGACATCAGTGCAAGGTAAACCGGTTTCTGCTATTGTGTGAGCGATCGCCTCTTTGGCTGCATA
>Nostoc sp. PCC7120|81bp|promoter|510|510
TTTTGTAACCAAGCTGCAAAAAATTTTAATGCAACGCAACCTAAGTTAGATAATGGTAATGCTTTTCGGGTGGAATGTGAG
>Nostoc sp. PCC7120|81bp|promoter|511|511
TACTCAGCCGCAGTCAGAGGCTGGCCATCTATAGGCGATCGCGCATCTATAATAATTTCTGTTCGTAATATTTCTTCTGGG
>Nostoc sp. PCC7120|81bp|promoter|512|512
AATTTGAACGGCTGATTTCTATTTTTTGCTGTATTGTTTCACTACATTACAATAATTAATGATATTATTTATCAATAAATT
>Nostoc sp. PCC7120|81bp|promoter|513|513
TTTTACATTATCATTAGTAAGTGTGAAGCGAAGACACTCATTTCCGATTAAAATAGAACAGGTAATCAAGAGCGATGTAGA
>Nostoc sp. PCC7120|81bp|promoter|514|514
GGAATCCATATCAACTGTAAAAATAATTCTATTTTTACCTACACGTAGTATCTTTAATCAATGCTTTTAATTCTTGAATTT
>Nostoc sp. PCC7120|81bp|promoter|515|515
GTTTTACTAAGAGTACCCCGTTCTGTTTCTTTGGAAACCAAGGTAGGTAAAGATAAAGACACTGAGTTGGGAGAATTATTA
>Nostoc sp. PCC7120|81bp|promoter|516|516
GAATAACTTCCGACTATAGCTAGGTTCTATCGCACTGACGCACCCTTGTATATTAAAAGAAGTGGTAGACCGTCGCACCCT
>Nostoc sp. PCC7120|81bp|promoter|517|517
TCGTGTCAGAGCGATCGCCATAGTGCCATGATTACTGCTGAAGTAGTTATAATTAATGACACTATCTTGCAATTAATAAGG
>Nostoc sp. PCC7120|81bp|promoter|518|518
TTTTAGCAAAAGAAAAGTTAAGAGTAGATTAATTCATGCAATTTTAATAATATGACAGATAAATATAGAATATTATGTTGT
>Nostoc sp. PCC7120|81bp|promoter|519|519
TCTCTGAGGGCAACTTGTTGTTTTTCTAATTCTGCGTTGACTTGAGTTAGTATGGTTTCTACCCGCTCTAGCTCTTGTTCA
>Nostoc sp. PCC7120|81bp|promoter|520|520
ATAGAAGGTAATTTTCGTACTGGTGAAGTAGTGGTAGTAGTTGATGATATTCTCATCAGTGGTAAGAGTGTGATGGAAGGG
>Nostoc sp. PCC7120|81bp|promoter|521|521
TAATATGCTGCCGATGCTTAAACCAATTGTTCCCAAAGAGATTTGGCGTAACATGAGATAGTATAAATTCTTAACACATTA
>Nostoc sp. PCC7120|81bp|promoter|522|522
CGCGGGTTTTGGTCACAAATGACACAGAATTTGCAGCGATAGAACCATTACCTTTAGAGAAGATTAACCAGGATTTCACAA
>Nostoc sp. PCC7120|81bp|promoter|523|523
TGCCAAAATTGGCACAAGCTAAAAAATCTTAACACCCCCATTTTGAATTATTAATATAGCTTTGGGGAACGTAGATTTGAG
>Nostoc sp. PCC7120|81bp|promoter|524|524
GAGTCCCGCAGCCTCTTTGGAAGGCAGCAATTATCGGATTTCTGCGAGGTACAATTGGGATTTTAGAAACTACTGTAGAGA
>Nostoc sp. PCC7120|81bp|promoter|525|525
ATTATGGGAGAAATGGCGAACACCTGCTGGTGAAGAAATTACCTCTTGTACAATCGTCACAACAGCAGCCAACGAACTACT
>Nostoc sp. PCC7120|81bp|promoter|526|526
CATACTCAGCACTCAGGACTAAAAACTCAGCACTGCCCACCCTATTCTATATTTGGAACTGGGACGCTATGCGGACGATCG
>Nostoc sp. PCC7120|81bp|promoter|527|527
GTAAATTGGCTGTGTGCAAGTTTTGGTTATGATGCTGATGCTGATGGTATATTTACCAGTGGCGGTACGCAATCGAATTTT
>Nostoc sp. PCC7120|81bp|promoter|528|528
TTCTTTCACAAATTGATTCCAAGGAACTGGTTCAACTGGTGCAGGTGTAGCATAGATAATATCAAACAAACCATCATCTCT
>Nostoc sp. PCC7120|81bp|promoter|529|529
AAGCTGGTTGAGCTAGTTGTAAATGAGATACTTCTCAGAGCAATTTGCTACAGTAGGTGCAAAATATTGGCGCTGAGATTC
>Nostoc sp. PCC7120|81bp|promoter|530|530
GAAATTGAGGAGTGGTAGGGAAAGAGAAATTCCCAAAGTTATTTGTGATATTGTGATGAAATTGATGGCGAAAAATGCAGA
>Nostoc sp. PCC7120|81bp|promoter|531|531
ACTGTTTTTGGTTGCGCGACTTGACGGAAAAAAAACTGACCAATTGCTTTAATAGATAGTACGCGTTGCAGCACAGGCGCG
>Nostoc sp. PCC7120|81bp|promoter|532|532
ATATGCGGCAGTTTTAACAAAAGCTTTGCCTTTTGGAGTTTGCTATGGTACTGTTTTTACAAACATCTGCACCTTGAAAAT
>Nostoc sp. PCC7120|81bp|promoter|533|533
TTACGACAGAATTTAGTGTATCGCTGGTTATGAAGCTGGTTTGTCATCTAGAATAGAAACCGATTGCTAAAGATTATTTCT
>Nostoc sp. PCC7120|81bp|promoter|534|534
ATTGCTGTTGCCATTCGTCTATAGTGGCTTGAGCATCTGGATATACATTACTATGAGAAGGTATGAGTTTAGCTAGAGCGA
>Nostoc sp. PCC7120|81bp|promoter|535|535
TTGAGAAATTTCTGTATTTAAGCTTGCAAGCTGAGTTGTCAGTTCGCCATAATGGCGATCGCCTGCTTGAATATCTGTAAC
>Nostoc sp. PCC7120|81bp|promoter|536|536
AAAAATTTATATATTCTTCAATATGAAATTACGCAGTATTTATCAAGCTAGTTTAAGAGGATGTTTGAAAAGTTATAGGGA
>Nostoc sp. PCC7120|81bp|promoter|537|537
AAGATTTTCCTAGAACTAATAATGACTTAGAACACGCTTTTGGTATGCTACGTTATCATCAACGTCGTTGTACCGGTCGTA
>Nostoc sp. PCC7120|81bp|promoter|538|538
ACTGTTGTAGGAATCAAATTTTGATTACTGGCAAAGGTGAACAAATAGTAAACTAGAGCGATCGCCAATACGCCTTTTAAG
>Nostoc sp. PCC7120|81bp|promoter|539|539
GCCAGGATTAATTACTGCTGACATGGTGAAACCAGGCGCTGTTGTGGTAGATGTGGGGATAAATCGCGTGAGTGATGCTCA
>Nostoc sp. PCC7120|81bp|promoter|540|540
TATAGATAAATATCTCAGAAATTTATGGTGGAAAATACGTAATTCATACATAATATTGATAGCTAAGGGTGAAATTACGGT
>Nostoc sp. PCC7120|81bp|promoter|541|541
TTACCATGAACTACTTATCAAAAGTCAGCTTCAACAAGAAAATAATGGTACAACTGATATTTCCCTTCCTCCCATCAACAT
>Nostoc sp. PCC7120|81bp|promoter|542|542
TTTCCAACTTTGTTGTTTAATAGACTGTATTTGTTTCTCAAAATATTCTAGATTGGGATTATATGTGGCTAAAACAATACC
>Nostoc sp. PCC7120|81bp|promoter|543|543
GCAAAGTTCTGCTAAAAAGTGGTATTGACCTCTACAATAGCGGTGCTAAGGTAATAAACTGTCGGGGTATTGGTAGTTGTG
>Nostoc sp. PCC7120|81bp|promoter|544|544
GAACAAAAAATTGGGTCTGTTTAGGGTAAATTTACCTAAAAATGTGGTTCAATTTTTCCCAAGTTATTGTGTTGTTACAAT
>Nostoc sp. PCC7120|81bp|promoter|545|545
TGCTTGTCCCCATTGCTTATCTGGTATGCCAATTACGCAAACATCAGCTACCATTTGTGTAGCGCGGATGGCTGATTCTAT
>Nostoc sp. PCC7120|81bp|promoter|546|546
TAATTAAGTTGATTCGCCACTAAAACATCTTATGAGCGAGCTGGAGCGGTATTATAGGGTATTGGAATTGGAAGTAGGGGC
>Nostoc sp. PCC7120|81bp|promoter|547|547
AATTAAGTTTGCATGAATCATAAATGAATTAACTAATAACTACCAGCTATTGTATTAATCAAGCGAGGATTGAAGAAGCCA
>Nostoc sp. PCC7120|81bp|promoter|548|548
CAGAAAAGAAATATTAAATATACGTTAAAAATTATGACATACCCGTTAGACTTTTCTATCAATCATAGAAACGAATCAAAT
>Nostoc sp. PCC7120|81bp|promoter|549|549
AGAATTAAGTCAACAGTCAATCTGATTAACTTTAAATATTTAACAGTCTATCCTTGGATCATCACCCGTCTTGGGAGTAGA
>Nostoc sp. PCC7120|81bp|promoter|550|550
AATAGCCGATATGTAGCTATGCGATCGCCTGACATAACACGACTCAACTACAATATATATAGATATTGTTGAGAATTGTAT
>Nostoc sp. PCC7120|81bp|promoter|551|551
TAGTTCGGCGTAATGGTGAAGTGCGATCAATCTATGCTGGGCAGAAACTATAATTGGTTAACCTGATTTGATGTCATGGGC
>Nostoc sp. PCC7120|81bp|promoter|552|552
TCGCCGGGTAACAGGTGATTTTTTTATGCGTTGGTGGTTGGCTTATGGTGGAATAGATCCAGACCGTGATTTATCGGTAAT
>Nostoc sp. PCC7120|81bp|promoter|553|553
AGTTGCATTTTTTTTTCGGTACGGTTGCAATTTATTACAACAATCTGAGAAAATGAGAAGAATATGAAAAACATCTAGTAA
>Nostoc sp. PCC7120|81bp|promoter|554|554
ATTGTCAACGACTTCTACATCCTCTGGTAATGAAATGTAGAATCGACTATGTTTATATGTGACTTCTGGAGTATAAGGATT
>Nostoc sp. PCC7120|81bp|promoter|555|555
AAATTCTTATAGGTTGAAATTCACTAGACATTGAGATTTTATTATGGTAATACATCAGATATTAAATATTGTCTGGAAAGT
>Nostoc sp. PCC7120|81bp|promoter|556|556
TTCTTACAAAAAGCCCTACCGGATTTACTAGAAGCAGAATTTACTGCCAAAATGGAAAATGCCCTCGATGCGATCGCTGAA
>Nostoc sp. PCC7120|81bp|promoter|557|557
CGGCTTACCAGGGGTTGAAGGGTGTTGACACCCCTTGTTTGTCTGATGTATCTTCAAAGTATATACATCAGTCAAACGATT
>Nostoc sp. PCC7120|81bp|promoter|558|558
TGCTGGGTTTTGAGAATTCACTCAGCACTGTCTCAAGCCTACCCAAGCTAAAATAATTAAATATCCTCACAGTGATGGCTT
>Nostoc sp. PCC7120|81bp|promoter|559|559
GAGACAAACCCCGGAAAAGATAGCAGTGATTTGGGGTGAAAAACAGCTAACATATCAAGAATTAAACACCAAAGCCAATCA
>Nostoc sp. PCC7120|81bp|promoter|560|560
CCATTTCGTTGAAGCCGGCTGATAACTGTCCTAGTTCATCGTTGGAATATACTGTGGCTTGAACATTTAAGCTGCCTTGAC
>Nostoc sp. PCC7120|81bp|promoter|561|561
AAAGGATATTACCTTACCGTCGGGGGGAAGAATGCAGTTTTTGGTGCTAGACTTGGCAGAAGTTGACAAGTTGCGAGAGGC
>Nostoc sp. PCC7120|81bp|promoter|562|562
CAATCAACAAGTGGGACTCATAGGTGCTGCTTTGTGTGCTGCTAGGTTATAACAGCTAGCATCATCAGTGATATCAGCATC
>Nostoc sp. PCC7120|81bp|promoter|563|563
GGCGCACTTACCCATTGGCCCAGCAACTAAGGCTAAACCCACTAGTGTAATAATTGTGGGGTCTACGTTCGCTGTTTGCGC
>Nostoc sp. PCC7120|81bp|promoter|564|564
ATTTATAGGTATCTGCCAAAATAGGGAAACTGTCTTATCTCTATTTCGGTCATGACATTAAGACTTCAACTTCGTGAGTCA
>Nostoc sp. PCC7120|81bp|promoter|565|565
GGTATTCATGTTAGGTGCATTCCGCCGCCAACCAAGCCACCCATCAACTAAAATAGGGCGACCGGGAATTAGTAAGGCAAC
>Nostoc sp. PCC7120|81bp|promoter|566|566
GTGGAAATTTTGATGGGCGGTAAGGCTGAAGGCGATCGCTATAAAGTTCAAAATAATGTTGTTACTCTCGTTCACCGTCAT
>Nostoc sp. PCC7120|81bp|promoter|567|567
GGTATAAATTTGTGACAGTTCCCGAATTATTAGAAATGAAGCCGTAGTAAAATTGTACATAAAATTCGTTATTACTAATTA
>Nostoc sp. PCC7120|81bp|promoter|568|568
TTAGGTTAATTTAAATGTCAAAACAGGAAGTAATAATTTTATTCCTCATAAAATGATGTAAGTCTTAATTGTGGGGAGCAT
>Nostoc sp. PCC7120|81bp|promoter|569|569
ATTTGGCGCTTGCTAGGCTTTCAGGTTGACGCGCTACTACACATAACTCAAAAATAAGGTAGTAGCTCTATACTAATTTAC
>Nostoc sp. PCC7120|81bp|promoter|570|570
ATAATCACGAGAACGCACTAAAAATAACTTTAGTCAACTTTCTTTCGGATAATTGTTGGGATATAATCTTGACTCAATTAT
>Nostoc sp. PCC7120|81bp|promoter|571|571
ACAGAAGAAGAAATTCGGTCTGCCCTACGGAAAGGTACAATTGCCGGTACAATCGTACCCGTGCTTTGTGGTTCCGCTTTT
>Nostoc sp. PCC7120|81bp|promoter|572|572
TGCCTCTATCTTAGAAAGGTAATTTGATAACCTAGATGTGATTTTAGATAAACTAAAGAAATCGAGAGTTTACGCTTGCTA
>Nostoc sp. PCC7120|81bp|promoter|573|573
AGTACGACTGACTACTGACAAGCAGCTAGAGAAAGTGATAAGGATAAATTATATTGACTTATACCCACCTAATTTTTGATG
>Nostoc sp. PCC7120|81bp|promoter|574|574
CCATTTAAATAAATTTCTATTGGTATAGAAGAAACCAGGATAAAGTGCTAAGATTTAGTCGAAGTGATTGATGATTCCCCG
>Nostoc sp. PCC7120|81bp|promoter|575|575
CTGCCAAATCGAAACCTTGATGGGATTGGCACCAGCATCATTGGCAGATAGACTAGCAACACCAATGATCGAATCCCTCAG
>Nostoc sp. PCC7120|81bp|promoter|576|576
CTAAAAAATGTCCCAGTTGCACGGTAGAAACTTGTGCTTAATATTTGTTAAAACTTAGTAATATTTCTTAACCCTCTGTAA
>Nostoc sp. PCC7120|81bp|promoter|577|577
TTGCGGCGGTTTCACTGAAAATCCTATACCGAAATCCTCCAATGCTGTAAAAAGATGAATAGGGGGAAAATCTGCGACTCA
>Nostoc sp. PCC7120|81bp|promoter|578|578
TAAACCGTGTTCAATGATATTTTCTGCGGAAAACGGTTTTGGCTTTGGTAGACTTTTTTGATGAGATAAATACGTTGAATT
>Nostoc sp. PCC7120|81bp|promoter|579|579
GAGCATTTGACAACTACCACAACTTTTCTCATTTCCAAGAGATTGATATATAACTAAGACGGGTTGGTGGCGTGTAAATCC
>Nostoc sp. PCC7120|81bp|promoter|580|580
GTGGAGCAGGTGCGGCAATTGCTGGGTTGCGATCGCGTCAACATTTGGTATTTTGAAACAGAGTGGGAAAGTATCGTCATG
>Nostoc sp. PCC7120|81bp|promoter|581|581
CGGTCAATTAATATTTGCTGCTGGTCGTTCCAAATGACAGCAACACCGATAATTTTGTGTGGTGGAGTAGTGGTTGTGTTC
>Nostoc sp. PCC7120|81bp|promoter|582|582
TTTGTTGGTTTTGGGTTGTGGAATTGGTTGAAGAGGAGTGCATATTTGTAGTATTAGATGGTGGAGATTGCTGTTGTTGAG
>Nostoc sp. PCC7120|81bp|promoter|583|583
GCTCCCTGCCCCCCTGCCTCTTAAGATTCCCTCTCTAGTCTCTAAGCCTAAAATAATATCGGGTTGGACTAAATTAAATAC
>Nostoc sp. PCC7120|81bp|promoter|584|584
ATAAGCAACGTGCGCTCTGCCCATGAAGGGTAACATATGGTGTTCGCATAAACTAAAGAAGTTAATGTCTCGAACTAATAC
>Nostoc sp. PCC7120|81bp|promoter|585|585
GTGAGGGATGAATTATAGGGAATGCGGTTAGAATTGTGGCTCGTTGTATGATTAGTAAGCAATGAGGAACCCAGGAAGAAC
>Nostoc sp. PCC7120|81bp|promoter|586|586
TTCTAAACCTGACTGACAAGCGCAAACAATAAAGCCCTATTGTCGAATACAATAAAAATCATTAGGTCATCTCAACACCAT
>Nostoc sp. PCC7120|81bp|promoter|587|587
GGTCTATAACGCCTGAAACCCTTACAGCTACCACTTGTGTGTACACCGTAGCCCCCACGGGGGGAGAGGTTTGGAGAGGGG
>Nostoc sp. PCC7120|81bp|promoter|588|588
TTTGATGCCGAAGCCAATGTTTTCTACCGCTTTGACCGTCCCTTGGTAGAGACTGGAGTTACTGGGGGAAGATTGGATCTG
>Nostoc sp. PCC7120|81bp|promoter|589|589
CTTGAGTAATCTTGACATTGGGGAGAATTTCTTTGGCAGTGCCTTGATAAGCTAGGTTGAGATAATGGTTTTGTGTCCCAT
>Nostoc sp. PCC7120|81bp|promoter|590|590
TTTATTTGCCAATCCCGAATTCCTCACAAGTTCCTCAAATTTAATCAATATCATAAATACGATCTCATGATCTTGGCTTGT
>Nostoc sp. PCC7120|81bp|promoter|591|591
ATATTAGACTTTATCAAAACTTTAAACAAAATGCACGTATTTTTAGAGACAATATTGATTAATTCACATACAATGTGATCA
>Nostoc sp. PCC7120|81bp|promoter|592|592
CTTGCGTGTTGTGAGTGGCAAACTCCTCTTGTAGCCAGGTTTTATCTTAACATATCTTATGGTAAGTTTTGCGCCAAATTC
>Nostoc sp. PCC7120|81bp|promoter|593|593
CTGGGATGAGGTTTTATTTACAAGAGGCTGATTTTTACTAGAAATGCTATTATGACAACCAATACTAAGTATACAGGCGAT
>Nostoc sp. PCC7120|81bp|promoter|594|594
TTTATGGGGCGGTGATTGCGATCGCTCAAAAAGACATCAAGCGCATGGTAGCATACAGTTCCATCGGTCACATGGGTTATG
>Nostoc sp. PCC7120|81bp|promoter|595|595
GTTGCTGTCAACCCTACAGACTTAACCCCAGATGAATTTCTCGCTCCTTATACTAAGGAAATGGGAATTCAACCAGAGATG
>Nostoc sp. PCC7120|81bp|promoter|596|596
TTTATAAAAATAATTTAAACAAATGATTTAGTTTCTATGAACTGTGCTATTCTTTGTATTAATTCAACGTAAAAAAGCGGC
>Nostoc sp. PCC7120|81bp|promoter|597|597
TAAAACAAGACTTTTGGCGGATTGTCCGTGTCTTTCCTTCGGGAAAGGTACAATTGAATGAGGGCATGGGGCGTTCAGCCT
>Nostoc sp. PCC7120|81bp|promoter|598|598
TGACCGCTTATGTAGAAAACCAAACCCTCAAAGGTTGGCGGAACAGATTACAATTACTTTACTCAGGCGATCGTGATCGGG
>Nostoc sp. PCC7120|81bp|promoter|599|599
AGGCGGATAAGGAAAGATTTTGACTGCTATTTGAGCTAAATCTTTGGCATAATCACCAATACGCTCTAAATCTCTGACTAA
>Nostoc sp. PCC7120|81bp|promoter|600|600
TCAGCAGAAACTGCTGAGTATTTCCTCATGGATCGGCGTAATAAAATTTAAAATTTTTTTATTATCGCCTAATAAAATCTT
>Nostoc sp. PCC7120|81bp|promoter|601|601
ATTGGTGAAAGAGGAGTTATATGAGAACTAAAATCTTTGGTTTTGCTCTAATGTTAAGTCTGGCTGCATTTCTCGGAGCCT
>Nostoc sp. PCC7120|81bp|promoter|602|602
GGAAGTTGCTTGCTCTGATATGCACGTTCACAATTTACGAAGCTAGTAAATTGATTACTTGACTCTATACCCGAATAGAGA
>Nostoc sp. PCC7120|81bp|promoter|603|603
TTTATTATCAAATATTGTTGATAATCCCAAACAATCTATTAATGAAGTACCATTATTAACAGTTAAAGAACAAAATCTATT
>Nostoc sp. PCC7120|81bp|promoter|604|604
ATATTCTTCAAGGCGGCGTTGGCAATGACGTTCTCAAAGGTGGAGCCGGCAATGATGAACTGAGTGGTGGTGCTGGTAATG
>Nostoc sp. PCC7120|81bp|promoter|605|605
ATGTAAACACCCCAAGCAAAAATCTGGAATGAGTATTGTTCCTGCTGTATTGTCATATTTGGGCTAGATGGTTTAGAACCA
>Nostoc sp. PCC7120|81bp|promoter|606|606
GTTAATTCTCTTCAGGCTTTAGCGTTTGATAAGATTATGGCTAAAAGTAAAGGTGCGCGCATTATAGTCACACTAGAGTGT
>Nostoc sp. PCC7120|81bp|promoter|607|607
TCGCTTGCGGGGTAGAAACGTGACAGCAGTGCGCTTTGCTAAAGATGGTAGTGTTTGGGTAGGTACTCACAATGGTTTGCT
>Nostoc sp. PCC7120|81bp|promoter|608|608
AAGAAAGCTTGATATCTTAAAAAGTTGATATCTCATTATGAATGTAGTTAAAATATATTTGCCAAGCACTAACATATATTT
>Nostoc sp. PCC7120|81bp|promoter|609|609
CCTTGTATGTCTTAGAGGCGATCGTTGAATCTGGGTTAGATTTAGGAGATTATTATCGTCAGTTGCAAGAGCAAACAGGCT
>Nostoc sp. PCC7120|81bp|promoter|610|610
CACAGGTGTTATTACTATCATAATCTGGCTGATCTCTAGTTCTCAGCTATGATCGAATCTACTTACATCACTTCCAATTCA
>Nostoc sp. PCC7120|81bp|promoter|611|611
GGCTGGCTCTTTTATTGGCATTGTTGGACAAAGCGGTTCTGGTAAAAGTACATTGCTAAAATTACTACCGCGCCTTTACGA
>Nostoc sp. PCC7120|81bp|promoter|612|612
TTTTTTGTCAAAGGTTAGCCTACATGAAATCACTGGCTAGATTAGGTTAGAATCAGGAATAAATCTCAGCTTGTTAATCCT
>Nostoc sp. PCC7120|81bp|promoter|613|613
TTTTTTATTTTCTTGACGCAGGCTATTGTCGTATACTAGCTTTCAAACTATAATATTTTCAAGGTTCGGCTCCCTACCGAG
>Nostoc sp. PCC7120|81bp|promoter|614|614
TCTGCAATTTTTAAATTTAAATAGGTCTCAATTATCGATCTTCGATGATATGAGTATTATACCTGCACTAACTTTGTGGGA
>Nostoc sp. PCC7120|81bp|promoter|615|615
TAAAGCTTTTTATACTTGCAAAGTATTTACATCCGAAAAACCTGTGTCTAATATTAATTCAGTAGCGAGTAAAGCGAACGC
>Nostoc sp. PCC7120|81bp|promoter|616|616
TTTTGGTCATAAGACTAAGACTTTGGAGACAACTGTAAAGGCAATGTGCCAAGATACAACAAAACGCCAGTTTGCTGATTA
>Nostoc sp. PCC7120|81bp|promoter|617|617
ACTTTTCCTTCTGATCCTTTATTTCAGTATCAATGGCATTTATACAACTACGATTGGTTTACTGGTACTCGTGGTCTTGAC
>Nostoc sp. PCC7120|81bp|promoter|618|618
ATTGAAAATTCCCTCTCTTCGGGATGAAAAAGCCACGTTTATTCCGTTAAAATTGTCTGTAGGGATAGGAATACCACCTTT
>Nostoc sp. PCC7120|81bp|promoter|619|619
AAGTTGACATTGCCGATCGCCTCTACCAACGTATGGGGTTTGTGGTTCTACAATGACTTCATAGGCTGTGGCTTTAGCTGT
>Nostoc sp. PCC7120|81bp|promoter|620|620
ATCACTAGACTTGAACTTGCTAGATGTGGGAGAGGCGATCGCTAGTGATAATATACCTTCAGTTCAACGATGGATTGATGA
>Nostoc sp. PCC7120|81bp|promoter|621|621
GAAAAACTCTTGTTTAATTCCTGGTTGCAATTCCGCAGCGATCGCCTCTACACTTTTAGCACAGCGTTGTAAATATTCTCC
>Nostoc sp. PCC7120|81bp|promoter|622|622
ACGATTTAGCGGCAGTCCTGCCGTTGCATGAGGAGCTTGAGTTTATTATCATCCGTGAACAGGATGCAGAAGGTCAAGTAA
>Nostoc sp. PCC7120|81bp|promoter|623|623
GGGGGGAATATAACCTTCAGCGATCGCCCAGCAAGTACGTCCAATTGATAAACTCATTTAATACCCCCTAATATCAAACTC
>Nostoc sp. PCC7120|81bp|promoter|624|624
TTAAAAACATTTTTTTGTAGCAATGAATTCAGTTAATTGTTTATAGGATATTATACTAACACGAACGTCTTGCACCAAACT
>Nostoc sp. PCC7120|81bp|promoter|625|625
CAATTTTAGACTTATACAAACATCCCGAAAAGGCTAAAACTTTGGGCTATAACAGTCGGAAGTATGCTGTGGAACAATATG
>Nostoc sp. PCC7120|81bp|promoter|626|626
CCTCTTCGCCATTTATTCCTGGCATTACACGTATGCGTAATAATAAACTATTGTTTTGGTATTGGCATTCTTTCTCAATCT
>Nostoc sp. PCC7120|81bp|promoter|627|627
CGCGGTAGAATGCCAATGCCTCCTCGTACCTTTCTAACGCTTCAGTGCTACGTTTGAGGAACTGCAAGACATCGCCAATGG
>Nostoc sp. PCC7120|81bp|promoter|628|628
GCTGCTGAAGCTGGCTCTTACTTTGACTACGTAGTAGGTGCGTTGCAGTAGGGTGCAGCTGTTTCCCTGCTGAAACTGGAA
>Nostoc sp. PCC7120|81bp|promoter|629|629
GGAGTCACTACCAGTAGAGAAGCAAGCCGAATCTGCGGTGATTGGTGGTACTTTAAACAGAACCGGACTTTTCCGTTTTCG
>Nostoc sp. PCC7120|81bp|promoter|630|630
CCCTGGTAATGTACTAACAGGTTTGATTAAACGCACTACTGCTGATTTAATTTTAAAAAACATCCGCAACGCTGCGGAATT
>Nostoc sp. PCC7120|81bp|promoter|631|631
AATCGCCCCCAATAACCCCAAAAAAGCCAATTCGGATGCTATTAAAAATAAAATTGGATAACCAATTGAAGCTTGTAGATA
>Nostoc sp. PCC7120|81bp|promoter|632|632
CCTACATCTACACAAGAATCTTCTACTAGCTGGTATCTTCTACTGCAACAATTAATAGATGGTGAATCTCTAAGCCGATCG
>Nostoc sp. PCC7120|81bp|promoter|633|633
TATTAACGAATAATAATGAATTTTTTATTAGAGTTATATTCCTAAATGTATTAACATTATTGAAATCAAAATTTATATCAT
>Nostoc sp. PCC7120|81bp|promoter|634|634
AAGGGCCAGAGGAGAAATGAGTAACTTGAGGTTTATTTGTTGGAAGGGTAAGATGCTCTGACATTGTTGCAGGAGAAAGCT
>Nostoc sp. PCC7120|81bp|promoter|635|635
ATTCTTGTTTCGGGATGCCATCAAGGCGATCGCTGGCCCAGAACTAGGTATATTTGTCTTAGTCGTGCTAGTTATCGGCGG
>Nostoc sp. PCC7120|81bp|promoter|636|636
ACACAATTTGGCAACAATTGGATCTAGGATCGATTTAATCAAGCTGCAAAATAAAATTTTGAGTGAGATATAGAAAAATAG
>Nostoc sp. PCC7120|81bp|promoter|637|637
TTATCTCATGATTAAATAACTAATAACTATTGACTGGCTATCCTATGTCAAAATGAAGGTAATTTATTACCTAAAGGTAAG
>Nostoc sp. PCC7120|81bp|promoter|638|638
AGTAAAGGAAATTAACCACAGAAGTCCTAAAATTCGTTATTCTTTTGATATCCTGGCGAAACTACTCGTGGTTTTTTGCTG
>Nostoc sp. PCC7120|81bp|promoter|639|639
AGAATCGATCAACGACATGAGGGGATACACGGAGTTATGGCAATATGTTAAAGTTACTATAGTTAAAATTTACGGGTTAAT
>Nostoc sp. PCC7120|81bp|promoter|640|640
ATGTTCCGTAATGTTTGGACGATTAGGAGATAGAACAAAGCGATCGCCTATCATAAAACTAATAAGCGATCGCTTCATATT
>Nostoc sp. PCC7120|81bp|promoter|641|641
AAACCATGCAAAAAAAGGCGCTGGAATGTAAGTTAGAACCATAGGGCTGATAATGGAAAAATTATGTCTACCAATTTGTTG
>Nostoc sp. PCC7120|81bp|promoter|642|642
AACCACCTGATTCCCGAATTTTACTAGTTACAATTACTGAAGAGGATTTAGCAAAAAAAAGTTGGACTTTAGCTGATGATA
>Nostoc sp. PCC7120|81bp|promoter|643|643
GGCTGTAGCTATTCGGGCTTTGCCTGAGTTTGCTGCATCAACTGAAGATAAAATGTTTCTAGATTTCGGTTTGGTGGCGAT
>Nostoc sp. PCC7120|81bp|promoter|644|644
GTTTTGCCGCTACCCAAGTAAATCTCAGTCGTGGGCGTTCATTTTTGGTAGTCTGGAGTGATAAGACTCGGACGAAACCCT
>Nostoc sp. PCC7120|81bp|promoter|645|645
TAATTACTTAATTTATGTTTAAATATTGTGACAACTACCATTTAAATAAATAATCTAACCAGGTTAACAACTTACAGGATG
>Nostoc sp. PCC7120|81bp|promoter|646|646
CGGCTCATTCTCTTTTATTCCCTATCAACCCGTAACGAAAGGGTCGGCTAAAATAATTAGAGTAGTCATGCTTGAAAGCCA
>Nostoc sp. PCC7120|81bp|promoter|647|647
TAAATAAAACTTATGTAATCCAGAGATGCTCACTGTTCCAGCAAAGGCTAAAATAGCGGCAATGCTTCGACTTTTACGCTT
>Nostoc sp. PCC7120|81bp|promoter|648|648
TCGGAGTCTGGGAGGTTTGCTGGTAAAACAGCCACGGCTTGGTAAGGTAAATTATCTAATATTGTTTGGATGGCGTTTAAT
>Nostoc sp. PCC7120|81bp|promoter|649|649
CATCCCCAGCGCCTTTACTACAATGCCAACGTCTTTCGTCGCATCTGGGAAAATAGGCATAATCGCCAGCAAGAGTTTTAT
>Nostoc sp. PCC7120|81bp|promoter|650|650
GATATAGACTTAAAAGTGGGAAGTTTGCTGTTAATGCGCGATCGCAGTAAAATGACAACCACAGCAGGCAGTACGGGTAAT
>Nostoc sp. PCC7120|81bp|promoter|651|651
GCCACCTGCGCCCTAACTCCCTTCGATAAAGCGTAATCCCAGAATGATAAGCTAAACAGTGACATAAAAAAGTGACTTAGG
>Nostoc sp. PCC7120|81bp|promoter|652|652
TACATCAAGTAGATGTGCAACCACTGGATACGAAGATAGGCGATCGCCTATTGTTATGTAGTGATGGTCTAACAGAAGAAC
>Nostoc sp. PCC7120|81bp|promoter|653|653
AACCTTTTAAAAAATGTTACATACTTATTGTAAAGCTTAAAAGCTTGTTATAACTGCAACAAGCTAAATCAGGTGCGAAAG
>Nostoc sp. PCC7120|81bp|promoter|654|654
ACGACTAAAATTATACCTAAGATAAAACTTATTATAGCAACGTAGTCTAGAATTATTAAAATCTTATCTTGAGCTTTGTTT
>Nostoc sp. PCC7120|81bp|promoter|655|655
GCAACGAAAGACTCTGAACTGCAAGCTCAAGCTCGGAGAATCTTAGATATAATCGCCTTTACTCCGTTTGAACAATGCCAG
>Nostoc sp. PCC7120|81bp|promoter|656|656
CGGAGTATTTGGAGCAAGAGTACAGGAAGCAATTGAGTTTGGTTTAGCTATAATTAAGTCAAAAGCATAAACCAGGTGTGA
>Nostoc sp. PCC7120|81bp|promoter|657|657
ACTACTGGTTCAATGGCTGGCAGAACCGACTTTATAGGTGACTTAATTTATAGTGCGATCATGGGTGCTATTAGCTACCCA
>Nostoc sp. PCC7120|81bp|promoter|658|658
TCTGTTGGTGAAACGAATTGAAATGAATGCAGGTTCCAATCCGATTGTTATTCTGGAACAATATGGTATTGAAGTTGCCAG
>Nostoc sp. PCC7120|81bp|promoter|659|659
GTACAGGTAGGCCATTATTTCTCATACACGGTATGGGTAGTTGGAGCTATAATTGGCGTTATAGTGTAGCTCCATTATCTA
>Nostoc sp. PCC7120|81bp|promoter|660|660
TTGACCCCAACTATGAAGAGTAATTTCTTAGCCTTAAGGATTTCTGGTAAGATAGACATTAGTATTAGTCTTAATTATTAC
>Nostoc sp. PCC7120|81bp|promoter|661|661
ACCCCCTGACTGGTTATTTATATCTAGTCAGGGGGCTACTATAGGTGATAGACTATAATTGGTTCTGTATATTCACTTTAC
>Nostoc sp. PCC7120|81bp|promoter|662|662
TTTTATGAGAAGAAAGTTGCAACTTGTAACTCTTTCTTAACTTTGTAGGATAATAAACTCAATAACAATCTTTGTGAAGGT
>Nostoc sp. PCC7120|81bp|promoter|663|663
TTCCACTTGCTCGATCGTTCCGATGGGAACAATGTCAATATAATCCGCATCAGGAACCCCGTTGCGTAAGTTTTCGGTGCC
>Nostoc sp. PCC7120|81bp|promoter|664|664
TTTCTAGCATTGACACTGATATTTCCACCACCGGCTTGTTCAGATCGTGCGCTGATTAAGCCATTATTGGCATTGTAATTA
>Nostoc sp. PCC7120|81bp|promoter|665|665
ATTGGGTGCGGTTGTATCGTTTATATCGTTTACCAATCACACAAGTGGTAGTATTATTGCTTCCCCCAAAAGATGATAGTG
>Nostoc sp. PCC7120|81bp|promoter|666|666
GCAAGGCTGGGATAATATTTCTGCTTACCTACCACAAGCCGAGATGCAAAACTTTATTGTAGAGCTGCGATCGCTCACTCT
>Nostoc sp. PCC7120|81bp|promoter|667|667
AATATTTATTTCCCCTATACCCTTACACCCCCACACCCTTACACCCCTAAAATTAAAATTAACGTGACGTTCTCTATTAGC
>Nostoc sp. PCC7120|81bp|promoter|668|668
AAGTTCCTGGTGTTCAAGAGTTAAATCGTCTCCTAGCAAGAGAGGGTTTATTATGGTGTCATCCCACAAAAGTTGCTCAAC
>Nostoc sp. PCC7120|81bp|promoter|669|669
TATTGCACCTCTTGTTCTTGGTTTTCTCTGGTTTAAGTTAAATTACCTGAAAACATTAATAATCTTTTAGCTGAGAAGTTT
>Nostoc sp. PCC7120|81bp|promoter|670|670
AAAGAATCTAAAACTGCTAACAGTACCTTAACTGCGACAATTGATGCCACAATTAAACCCACACTGACTAAGGGTTGTTTG
>Nostoc sp. PCC7120|81bp|promoter|671|671
ATTCCCAACATAGCTTGATTACCTCTTCTACTGGGTAGTGATTTCTGTCAAGCTGTACAAATGAATCGATCACATTAATGA
>Nostoc sp. PCC7120|81bp|promoter|672|672
GCTGCACATAAAAATAGACACCCATAAAGACGGGTGCAAACCCAATATATGATAAATCTTGTAATCTTTTGTAATAAGTCA
>Nostoc sp. PCC7120|81bp|promoter|673|673
CGTAGTATTAACTAAAAAAAGTACATTGTGTCCTTAGCGTTTTTTTTATAAACTTAATTTAAGTAATAACTTAATTTCCAC
>Nostoc sp. PCC7120|81bp|promoter|674|674
TCTTGCAAATCTGAACCGAGTTAGCGTAGAAAACTGCTAATCAACCACAATAATATAAAAGTCAGTACCGTTGAAAACTGA
>Nostoc sp. PCC7120|81bp|promoter|675|675
CTAGTTATTTTCAACAGTTAGGACATTGCTATTGGCAATAGAAAATTATATTCTGAAGCGATGTATAAAAGCTTGAACGAG
>Nostoc sp. PCC7120|81bp|promoter|676|676
AGCAACAGTATATAGTTTTAGCAGCAATTTGCACCGTCATCTCGGTTATATCATTATATTGGTGCGTCTTTGGCGTGCGCG
>Nostoc sp. PCC7120|81bp|promoter|677|677
AGTGGTAGCTGTAGCCGCCTACTTTGCCGGATTGAATGAAATTTTGCTGCTAATTTTGCTAGGTATCGCCGTTATGGTGCT
>Nostoc sp. PCC7120|81bp|promoter|678|678
CTGTCACCGCAGAAAATAACTTCACCGCAGAAATTCCTTCCCAAAAAGTAGACTTAATTTATCTCTGCTTCCCCAATAACC
>Nostoc sp. PCC7120|81bp|promoter|679|679
CCCTGAGTATCTAGACCCACATGAGTAGCTAGTTCTACATTAGGATTATCAGGTTTTTTTAGTAAACGCTCGATCGCATTC
>Nostoc sp. PCC7120|81bp|promoter|680|680
TTCAGAATTTTTTAATAGCGACTCAGAAACAGCCAATCTGCTGTGGCAGTATGTTAAGTCATTAAGTCCAGAAACTGTTAC
>Nostoc sp. PCC7120|81bp|promoter|681|681
CAGATGAATATGAAAAACTGTACTCAGACAGCAACCGGCTGGTCTGGTAGTATTCAATATATAGATTACTTTGGTAATTTA
>Nostoc sp. PCC7120|81bp|promoter|682|682
CTCAGCTTGTATAGGGAAATTAGCCGCAATCAAAGCAGGTAATTCCTGCACAATATAACTATACATTTGGTAGTGCGATCG
>Nostoc sp. PCC7120|81bp|promoter|683|683
ACCAGAAACGCCTTCCATGTTGCAACCATCACCTAAAATTACATAGGTATAATGGTCAACAATCTTGGCATCGGGTTTGTT
>Nostoc sp. PCC7120|81bp|promoter|684|684
GCCATCCCAGCCACAACGTAACCATAGATATTGGTCGCGTTGTTCGTCTATAATCATTCGATCGCCCACGGTGTCCGGAAC
>Nostoc sp. PCC7120|81bp|promoter|685|685
TTTGCCCCAAGACCTGCGACAAATACTAGAGAACCATCCCAAACGAGATAGTTTAGTAGAAGTGGTCTTGGATTTGGGTCG
>Nostoc sp. PCC7120|81bp|promoter|686|686
ATCTTCAGCTAAATAAGTGCGCCCAAATCCCCCCTGACCAACTTGACGTACAATCAGATAGCGATCGCTTAAAGTTAACCC
>Nostoc sp. PCC7120|81bp|promoter|687|687
AAACTCATTAAAAAACGGCTGAAAGGTCAAACTTTGCCACAATTTCGTTACAATGACGTAGGCAGTTTGGCGATGATTGGG
>Nostoc sp. PCC7120|81bp|promoter|688|688
ACTCTAAAACTTCAGCCGTATCTTTGATAATGTCACCAATTATTTCTTTATAATATTCGTGTTCTGGTAATGGGGTCATAA
>Nostoc sp. PCC7120|81bp|promoter|689|689
CAAATCAATTACCTATTAGCCATTACCCATTACCAACAAAACCAACCGTATTATTAAGTAACTATCCAAACTTGATATAAT
>Nostoc sp. PCC7120|81bp|promoter|690|690
CCACAATGTAGGGTGCGTCAGTGCGAGAAAACTTCGCTGTACCATGCAATCATTGATACTGACGCACCCTACTAACCTTTA
>Nostoc sp. PCC7120|81bp|promoter|691|691
GAAGCATAAGTCAGACTCAAAAAAGCGATTTGAGTTAGTTGTCTATGGTAGTTATTTGATGATTGCTATGGCTTGCCCAAG
>Nostoc sp. PCC7120|81bp|promoter|692|692
TATTTTAAGTTTTGACTTGCTTTTATAGTTATTTATACGGAAACTGATATCTTTAAGTACAACAGCTATATTAAGGGATTC
>Nostoc sp. PCC7120|81bp|promoter|693|693
TTGAGCGCCAGTCATGGAAATCGCTGGTTGTCCAAGTTCTTGCAATGCCATACTGAGTAGAGCAATGGTGACTTGTTCCCC
>Nostoc sp. PCC7120|81bp|promoter|694|694
TGTTGTTAAAAAACAAAACAGGGATTGCAACATAGATTGATTCTGTCTTAATCTGGAAAAACAATGGGCTGGTTTCTTTAA
>Nostoc sp. PCC7120|81bp|promoter|695|695
CGTTCTAATTGAGCAATGCGCTGTTGACTAATTTGCAATTGGGCTTTATAACTATCAATCAGAATTTCTTGACGTTGAGTC
>Nostoc sp. PCC7120|81bp|promoter|696|696
TTTACCGGGAACTCCTACAACTAGAGATAACGGGGGTATATTTTTAGTTACTATCGATCCAGCACCTATGATGCTACCAGC
>Nostoc sp. PCC7120|81bp|promoter|697|697
AATAAATGTTAAGTTTATGGGCTAATTATTTTAGATATTGAGCAAGTATAATTACTATCTAATGAGTCAAACAAGCTGAGT
>Nostoc sp. PCC7120|81bp|promoter|698|698
AGCACCATCATTACTCAAGTTTTGCAAATTATTCTCAATGTTTTAGAATACAATATGAATGTTGGTGCAGCCGTATCTGTC
>Nostoc sp. PCC7120|81bp|promoter|699|699
CGCGTCCTGATACTGGTGGCTTATCTGGGGCGACACCAGCAGAGGCAGTAAGCTGGGGTAAGATCGACCCAGACGAACTAC
>Nostoc sp. PCC7120|81bp|promoter|700|700
TTTATATAAACCCCCCGTGCTAATTATTTAAAACTTTGTTGTTATGGGTTAAATAATTGTACACTTTCCGATCCATCTCAC
>Nostoc sp. PCC7120|81bp|promoter|701|701
TGAGGTAAAACTGCAAATGGGGTTCATGCAAAAACAGTTTTTTCGGCTAGGATTTTCGCTATTGGTGGCTTTGAGTTTGGC
>Nostoc sp. PCC7120|81bp|promoter|702|702
CGCGTTATTTGCTGTTGATGGCGTAATGTATCCACCGTTTGAATCTGGTATTGTGGGGCCAGATGCGATCGCTGCCTACTT
>Nostoc sp. PCC7120|81bp|promoter|703|703
GCCCCACTCCTTTACTGAAAGCTTGGACAAAAACGTTGATTGCCGGGATATATTGAATTAACGCTAAATAGGCGATCGCTA
>Nostoc sp. PCC7120|81bp|promoter|704|704
TAGTTCACCAGTTGCGATCGCCTGTTGCATTCCCGCACTGACCGAGTGATTATTATCTTTAGCTTCAATTACAGCCAGTGG
>Nostoc sp. PCC7120|81bp|promoter|705|705
AACTAATAACAATTGACGATTGACTATTGCACCGCAAGCTGTAACATGAGATGCTTTGTTGGGTTATTTTCCTGGGGACTT
>Nostoc sp. PCC7120|81bp|promoter|706|706
TTGTAATTTTGTCTCTGCTAGTTGCGTTTGGCGATACTTAGCTAATGTCAGAATAGACTTATGCACCTGAGGATCGAAATC
>Nostoc sp. PCC7120|81bp|promoter|707|707
CAAGCTGTGAGGGAAGCGATCGCCTCGGAATTAAACGCCTCTTCTGATACGATTACTTTTACAGATAATGTCACTGTTGGC
>Nostoc sp. PCC7120|81bp|promoter|708|708
TGAGGGATTTTTGGGCTACTTCCTTGGCTTCAGTCCACTGCTTTGTGCGACGATAGAGTTGTCCCCATTGATACAAAGCAT
>Nostoc sp. PCC7120|81bp|promoter|709|709
ATGCCCCAATATTTCGGACAACTGCATACTACTGAGCCATCTTGGACTACTCTGGGAAATGTGCAAGCAATAGAACAAAGC
>Nostoc sp. PCC7120|81bp|promoter|710|710
GGGAGAAATTGACATCCTCCAAGGTGGTGCAGGTGGAGACATTTATGTTATCGGTAATGCAGCTACTACTTTCTATGATGA
>Nostoc sp. PCC7120|81bp|promoter|711|711
TGTTTGCTCTACTACTTCTGGTGTCCGTCTCATCGGGCGGTTTAGTGATAATGGTAATAGATGGGTTCCTTTAGGAAAACG
>Nostoc sp. PCC7120|81bp|promoter|712|712
TTTTAGATCCGACCCTACTGGTTTACCAAGGGTATCCGTAGTGCTAGTAAAATCTAAAATGTCATCAACAATTTGAAATGC
>Nostoc sp. PCC7120|81bp|promoter|713|713
AGTATTACAAATTCCAGAAGCAGAGTTTAGTTTCATTGCCTCTAGTAGTATATTACAAGCACGGGGGGATAAACCTAATGT
>Nostoc sp. PCC7120|81bp|promoter|714|714
GTAAGAAATAGTAAGAAAAATTGCTACTTTAGAGTAAAAATAATGTATTACTATGTCTAAAGTATAAAAAATCAGTGTTGC
>Nostoc sp. PCC7120|81bp|promoter|715|715
AGGATAGGGTTAAAAATCGCCTAGAACTTCTATCGTATAAAATAAGCAGAACCAAAAAAATAACAATATGTTATACAAGTC
>Nostoc sp. PCC7120|81bp|promoter|716|716
TCCGTTGAGGCTATTGTGCAACGTTGTCAGCAGATGTTAACTGGAGGTAATCTTGTTTCTGTGGATGCCCAGACTTTACAT
>Nostoc sp. PCC7120|81bp|promoter|717|717
TATGTGAATCCGATTTGATTTCTGTTGGCGTAGCCTGCGCTTGCACATAAAATTATCCGTATCTGTAGGGTGGGCATTGCC
>Nostoc sp. PCC7120|81bp|promoter|718|718
TTAATGGGCATTTTAAATGTAACGCCAGATAGTTTTAGTGATGGTGGTAAATTTAATACTACATCTGCCGCTTTAGCCCAG
>Nostoc sp. PCC7120|81bp|promoter|719|719
CTGAGCCAGGAGATCCTTTGCTCAGACTTGTTGGTGCTGTTCTGTGTCATTGTTTACTACATCAAACACTTTTGAGATTTC
>Nostoc sp. PCC7120|81bp|promoter|720|720
CGATCGCCTGCACCAAAAAATTTTCCCCATAGGGGGACGAAATCGCCTAAAATATTCAACACATATTGAGTCAAACCAAGC
>Nostoc sp. PCC7120|81bp|promoter|721|721
TTAAGATAAACAAGTATATCGTCAGAATTGCCCGAACTTCAATAGGTGGTATTGTCAGTGATCATCATGATAGATAGTCTT
>Nostoc sp. PCC7120|81bp|promoter|722|722
TAAATCTACAGGCTCGGCTTTTTTCTTTTTCTTCCCTGTGCCGCCTGATATGCTGGTTACGTTCTCTTGCGGACTGTAGCT
>Nostoc sp. PCC7120|81bp|promoter|723|723
GTCACGAAATTGAGTTTGTCAGTGCGCCTAACTTACATTGGCCTGATACAATTTTTAGCTACGATCGCAAAACCGAAGTTA
>Nostoc sp. PCC7120|81bp|promoter|724|724
TGATGAATTTGAACCGCAAGGAAGTTGACAAAACTTTACATTTTCTGAGCAAATAAAACTGAACCCAAATAATTCAAGGTA
>Nostoc sp. PCC7120|81bp|promoter|725|725
TTTTTCACCCATCCTTGTGCTTCTATAATCTCATTACCTGCTGATAGTTTAATATTAGAAATATTTGTAGTTGAATTTACT
>Nostoc sp. PCC7120|81bp|promoter|726|726
CGATCTCTTCCTACACTTCATCGTGAGTGAATCAGGTGGGATTCCAGTAATATAGATAGAACAATAATTAATCGGTTTTTA
>Nostoc sp. PCC7120|81bp|promoter|727|727
ACTTAGTGCAAGTTGGTGGTAGAGAAATTGTTGGTCGCGTGATTGTGCTAGTGTTAGTATTCCTAGCAACAATCGTGGGCA
>Nostoc sp. PCC7120|81bp|promoter|728|728
GTATTTGGCACATCGTCAAAGAGCCGTTACCTTGGGCTAAAAAGCTGTTAATCTTTTCTGGTGAAGCGATTCTTTCTTATT
>Nostoc sp. PCC7120|81bp|promoter|729|729
ATACAGTGCAATATCCCTTGCTCAACGCTATGGTGTGAAAGTAGTCGGAGTAGAAAAAAATCCTGAGAGCGTAGTTCTGGC
>Nostoc sp. PCC7120|81bp|promoter|730|730
AAAGAAAGCAAGAGTAATCGTCGATAAAGATCCGGTTCCTACCTCATTTGAAAAATGGGCTCAGCCAGGACACTTCGACAG
>Nostoc sp. PCC7120|81bp|promoter|731|731
ATTACATCATTTATAGTGACAAGTTTTGCTGCACAAGACTTTTTAGTTTAGACTTTATTCGTTACACTTCAGCAAAAAATC
>Nostoc sp. PCC7120|81bp|promoter|732|732
TCTGTACTCCGCTTACTCTTCGACTCGCAAAGTGTCAAGGATTACTGTAGCATGACAATTAAATGTGTCTTCCGCCTGATG
>Nostoc sp. PCC7120|81bp|promoter|733|733
CTACGGAATGATTTCACAAATTCGGCGCTCTGCTGCATCAATTCCAGCTAATATTGCGGAAGGCTACGGACGAAGAACGCG
>Nostoc sp. PCC7120|81bp|promoter|734|734
ATTGTGTAAAAGATACGATTGATACCGAAATCCTTAGGCGTTTGTGCCTATATTGAGAAAAGTTAACACAAATTATACGGC
>Nostoc sp. PCC7120|81bp|promoter|735|735
CTTGGGCTGCACGGGCATTGCCTCGATTATTATATGCAGGGCCAAAGTTAGAATTGAGGCGAATGGCTTGATTGTAGTCTG
>Nostoc sp. PCC7120|81bp|promoter|736|736
GTGATTCGGTGGCGGTGACTCTGGCGATCGCTATATCAACTTTATGATTAAATACTACAGATAGGCGATCGCGATTACTCA
>Nostoc sp. PCC7120|81bp|promoter|737|737
GATGTAGTTTTACCCCAACAATTACCCACTGTGGTGAGCAATCCTAATATGCTGGATCGTGTACTTACAGGGTTGATGGAG
>Nostoc sp. PCC7120|81bp|promoter|738|738
ACAGGGAATTACTAATACAAGCCACTTGACTTGCGACTTTATACATACACAAATTGTATTAGTTCTTCCACTTGTGAAGAA
>Nostoc sp. PCC7120|81bp|promoter|739|739
TGGATTAGGGAAGATTTTCATAGTATTCCCCAGCCATATTTTCCTGATAAACTAGTAATTATAGGTCACACTATTACATTT
>Nostoc sp. PCC7120|81bp|promoter|740|740
AGCGAATTTAGCTAAAGATTCTCCATTTCTCTGAGGAATTTCTGTTTTATAGTAAGTTTTAAGAATTATACGTAATTCCTT
>Nostoc sp. PCC7120|81bp|promoter|741|741
AGGTGATATCAGTCGTTCTTTCTTCATTACGAGTTACGAATTGGTATTAAACTTTGAGGAGTATACTTATCGTGTTCCGTC
>Nostoc sp. PCC7120|81bp|promoter|742|742
ATACTAGCTAATCTCTAGTTTTTCCAGTTTAGTCAAAACAATATCCAGTATTATCAAAAAACTGGTAGTGGGATGTGGTGT
>Nostoc sp. PCC7120|81bp|promoter|743|743
ATTGGATCTGGGTCAGATGCTAACTGTGCTTTTAACTCTGGGATGGGATATTCTAAAGACACAGTTTTCAGCCAATGATTA
>Nostoc sp. PCC7120|81bp|promoter|744|744
CTACCTCTCTCCCCAGCCCGCAATCCCCACTTCCATTTTTTAGACAGTTATAATGTTGGTCTCCTGATTTTTAGGCAGTGA
>Nostoc sp. PCC7120|81bp|promoter|745|745
CTATGGACTGTTGACTATGGACTGTTGACTATGGACTGTTGACTATGGACTATTGACTATGGACTCATAATATTTATTTGG
>Nostoc sp. PCC7120|81bp|promoter|746|746
TGCATTACCATTGAGTGCGCCAGCAGTCGTATTGTTGATCAGACTAGTAAAATCTAGATTGTTGACATCTACCCAAGTACC
>Nostoc sp. PCC7120|81bp|promoter|747|747
AATTAATTTGGCACAAAATGTAAATGACTTAGATATTGACTCCTAGTTATTCTTTTAATCAAGCGACACGTTGAGTAGCTT
>Nostoc sp. PCC7120|81bp|promoter|748|748
ACACATTAAAGTTACTTTGTTGTGATACTTTCCAGTGGGGTCAAGTGAAATAATGTTGTCATAGTTGTCTCGATCCATAGC
>Nostoc sp. PCC7120|81bp|promoter|749|749
TCTGGGTAACATCTGAAACCTGAGCTTGAGTGGTAATGGCATGAGTGATTAAATGGACTTGGTTCTCATCACAAGTTTCCG
>Nostoc sp. PCC7120|81bp|promoter|750|750
CAACTAGCAACACCAACCAGAGCCATTACCATTGGTAATCCCAATGCTAAAATGAGCTTCACAGCAACAAGATAACTGTTG
>Nostoc sp. PCC7120|81bp|promoter|751|751
CGTTGTTCCAGGAGCGATCGCAATTTGCCTTTTGGGTCATCATCCTGTAAAAGTGGTCTTGTTGTATCTGCCGCTAAACGT
>Nostoc sp. PCC7120|81bp|promoter|752|752
AATGAACATCAAGCGCTTAGTTGACATTGGTACATACAGAGGTCGCCGTCATCGGATGGGCTTACCAGTCAGAGGACAAAG
>Nostoc sp. PCC7120|81bp|promoter|753|753
AATAACGAAGGCGCTTTTAGTCTCAGCTAATGAGCCACGAGCAATATACATAAAGCGCAATCTATCTAGATAGTGATAGCG
>Nostoc sp. PCC7120|81bp|promoter|754|754
CTCCTGTCAAGAGCCAATCCCTACCTTGCATGATATTTAAACTCTCGGTTAAGAAAATCTGGGAAGCACAAATATGGGAGT
>Nostoc sp. PCC7120|81bp|promoter|755|755
GTCCCTCGGCACTCCTATCGAGGCAGTTGGTGAAGGTGTACGTGCATTGAAAAATGCTGCTTCCACCCTTCTGTCTGCTGA
>Nostoc sp. PCC7120|81bp|promoter|756|756
TAAACGCGCTGCTAGGTCAGGATAGAGAGCTTGGAGGTAGTTTAATAGTAAGATGCGATCGCCTCCTTTAATTGCCACCTT
>Nostoc sp. PCC7120|81bp|promoter|757|757
GTCCAATTCAGAATTAGATAGAGTCATCGTCCGCCCAGTGGATGAGTATAATCAGAAATTGGTGGCTTATGTGCATCCGCC
>Nostoc sp. PCC7120|81bp|promoter|758|758
CCGCTTCCCAATAGGGAATGAGTAAATCAGTCAACTGATCAACTGGGGTATTGTGAATATATTGACTGTTCAACCAATCTA
>Nostoc sp. PCC7120|81bp|promoter|759|759
TCGAGCGATGCTGGACGATGAGCCAGCGCAAATGCCATCAATAGATAGTACACTTTTAGTACACACGAGGTTGCTTGATAG
>Nostoc sp. PCC7120|81bp|promoter|760|760
GTCCTATATTAATGTATGGGACGGATGCTTTAAAGGCGGAACTTTTACCGATTTTGGCGACGGGGCGGGAATTGGCAGCTT
>Nostoc sp. PCC7120|81bp|promoter|761|761
TCCAACTTGGAGAACACCAATTAGTGTGGCGACAAAAGTATTAGCAGGTAAAATTACTTCATCACCAGGGCCTATATTACA
>Nostoc sp. PCC7120|81bp|promoter|762|762
AGACGCACAATTCTCGCTGACGAAGTAATTCCAAGACATTAATCCTGATAGGATCAGAAAGAGCATGGAAACCGGCAGCGA
>Nostoc sp. PCC7120|81bp|promoter|763|763
GGCCCGGCGGCAGCGCGGAATTTAGGCGTAGAAAAGGCGCGGGGTGATATAATTATCTTTATAGATAGCGATTTAGTTGTG
>Nostoc sp. PCC7120|81bp|promoter|764|764
AAAGTAAATAGAGGGTTAAAATAATGAATTTCTCAATCCAATCACTGTATAATTGGTATCGTGGGTTACTACAAAATCCTA
>Nostoc sp. PCC7120|81bp|promoter|765|765
TAATGGTTCCTCGCAAATGTGACCATTGGAAGAAGTTGTAGGTAAAGGTAATATTCTGGTAAGGGTCTTCAAGTGCGTCTT
>Nostoc sp. PCC7120|81bp|promoter|766|766
TGCAAAGCCGCGACCGATACTTGTACCGATTACGTCTACAAGCTCACCTACACTAAAAATATCTGCTTTAATTTCTTGACC
>Nostoc sp. PCC7120|81bp|promoter|767|767
AAATTATTTACAAATTGCAACACTCTAGTTTACTTGAGAATCCGTTGTAATTTGTACAATGCAGCTGTGACGTGGATCTAG
>Nostoc sp. PCC7120|81bp|promoter|768|768
TACCACAAACTCAGGAGATCCCGCTTGTCCATCGACAATCGGGAATGGGATGATGAGGATAACGTAGGGGAATGAAAATCA
>Nostoc sp. PCC7120|81bp|promoter|769|769
TTAATGGGTTTGGATATAATTACTCAAGATATTACCAGACCAATGGTAGATTATGTGATTATTGAAGTTAATGGTTCTCCT
>Nostoc sp. PCC7120|81bp|promoter|770|770
GTGATTAAAGCACTGCCCCAACTGAGCAAAGTTGTCGTTAAAGGTGTCAATATCAAAACTAAGCACGTCAAGCCCCAACAA
>Nostoc sp. PCC7120|81bp|promoter|771|771
GTACATTAATTTTCCCTAAAGCACGCAATAGTTCGGCTAATTTGGGCTTACCATAAATATCCAACCCATAGTTGGTGGTGA
>Nostoc sp. PCC7120|81bp|promoter|772|772
CTCAGTTCATCCAATTTCCCTTCCTCCCTTCCATGCAGCTTTCCTGTACCCTATTCTACTATTAGCTTTCAGCAGAAATTG
>Nostoc sp. PCC7120|81bp|promoter|773|773
GAGGATAAAAAGTACCTAATTCAAAAGTTTTTAGACCGTACCTTATTATATAATAAACGCATGAGGGAGAAGGTTGAACAT
>Nostoc sp. PCC7120|81bp|promoter|774|774
AAAAATTTGACGGAAATCGATGCAATCACACTTAAGCAATGGATAGAGGATAATACAGTTATATTAATTGATGTGCGCGAA
>Nostoc sp. PCC7120|81bp|promoter|775|775
CACACTCTACACGGCATTTTTACCCCTGATAACGAAAAAATGTTTAGGTATGCTAAAACTGAGCCTTTTGTGAGTATTTCT
>Nostoc sp. PCC7120|81bp|promoter|776|776
TTGGTGGTAGGACGTATTCCGTAATTGGGTCGTAGGTGACGGCTGCACTAGAATTGAGATATCCCCCCTCAATGCCGTGAA
>Nostoc sp. PCC7120|81bp|promoter|777|777
AATTAATCAGATAAAATTACTGGTGTTTTTCAAAAGGCGAAAACCACCTAAAATAAGTGTAAGGAGAGAAACAATATAAGA
>Nostoc sp. PCC7120|81bp|promoter|778|778
CAGAGGAGAGTATAGAGGGGTTATTAACTACTTAGTAGATTGTTGAGATATTTTGGGTTAAGGGTGTTGTGCCATGTCCAC
>Nostoc sp. PCC7120|81bp|promoter|779|779
CAGCAAAAAACCTAATTTGCTTGGATGGATTTTGGCTGCGATCGCTTAGACTATTAGTTTATCATCCTATTTTTTCTATAT
>Nostoc sp. PCC7120|81bp|promoter|780|780
TTAACACCGCAAATCAAGCAAAACATTAACTCTGACCCCAATAGCGGTTTAACTGTAGATAGAGACAAGGGTGTTTTAGTG
>Nostoc sp. PCC7120|81bp|promoter|781|781
CGTTATCAAAGCTCCTTTAGAAACCTTAGGTTTAGAAAACGAATACGATATTTTGGTAAAAGCAGAAGGCGGCGGCTTAAC
>Nostoc sp. PCC7120|81bp|promoter|782|782
ATTTTTCGTTTTCATGCGTAAGTCCTAATTTAATTCAAATCCCCTATTAAACTTAAGTTATTTGATCTAACTGAGACTATG
>Nostoc sp. PCC7120|81bp|promoter|783|783
ACCTTCCACTAAGCGAGAGTTAGATAGGAAGAAATCCCCTGTATATAGTAATTTGTAAGAGCGCTGTTCTGTGGTGTATGT
>Nostoc sp. PCC7120|81bp|promoter|784|784
TTGGGCAGAAATATCTTCCAAACTGGCTTGCAGTTCGCGTACTGGCTTATTATTTATTGGGAGTGCATACCGCAATAAAGC
>Nostoc sp. PCC7120|81bp|promoter|785|785
AGATGCTCGGTGTTGCCATGTTCTGTGGCAAATTCATACTGGTGACGATATGCTTTTTGTAGATAGTAATCTACAACTATG
>Nostoc sp. PCC7120|81bp|promoter|786|786
CATTTCCCAAGAAGCCAAACTTTTTTTTCTCTGTACCAGCATTTTGATAAGTTAGTACATAGTTTGCAACAATTGTAGTTA
>Nostoc sp. PCC7120|81bp|promoter|787|787
ACGGTTACAATTTACTTTCACTGGCTTGGCGGGACTCTTTCTTATTGGTACTATAGTTTGGCATTTGTTTTAAATCGTCAT
>Nostoc sp. PCC7120|81bp|promoter|788|788
AATTTTGAATTTTGTAGCTTTAGCTTCCCGCAGGGTATTTTGAATTGATTCATGTATTTAACGCGATGTGCGACTTATTGT
>Nostoc sp. PCC7120|81bp|promoter|789|789
GTTTGTTTGATCTGGTGATTGTCGCCGTCTTGCGAAATCCGAGTAAAGTACCATTATTTAGCGTACAGGAACGCCTAGAAC
>Nostoc sp. PCC7120|81bp|promoter|790|790
TGTTAATTTTTATGAAGCAAGCTTTCAGAATCTTGCTCTAAGTTGGGGTAAAATTTAATAATTATTCTTGGTATCTACAGC
>Nostoc sp. PCC7120|81bp|promoter|791|791
TAATGACTAATTTTTATTTAGCACCCTAAAACTGCGGGCTTGCTGTTCTAACCTTGTAGCAAGGCGATCGCAAACCCGATT
>Nostoc sp. PCC7120|81bp|promoter|792|792
ATTGTTGAAATAATTTTAAAATTCTGACGCGTTTATGTTTACAAGTATTACTGTTGAGGAGATGCCACAAAGACTGCTCAA
>Nostoc sp. PCC7120|81bp|promoter|793|793
AACCGCAAGTATCTAATAATTTTGGGTGATACCAGCGCCATTTTATGTACCATCATTATTGGACTACTCTATGGCACTAAC
>Nostoc sp. PCC7120|81bp|promoter|794|794
GATCGTATCTTTTTGTTTACTGGAGTTTTACCTTACGTCGTAACACGTTAGTATTACAGAGAAGAAAAATAAGTCTGCCTA
>Nostoc sp. PCC7120|81bp|promoter|795|795
AAAAACCAAGCTTTAGTAAAAAAAGCTCTCGTCGCTTGTTCTTTGATTGGTATTGTTTTAAGTAGTAACATAGCTCAAGCT
>Nostoc sp. PCC7120|81bp|promoter|796|796
CAATCTCTAGTTTCTTCCTCTGGTAATTCTTGGAGTAAAAATTGGCTAAACTGGAGTACTGTCAGGTAATCAGGTGCGATC
>Nostoc sp. PCC7120|81bp|promoter|797|797
GGTAAAGCTAGCGATCGCTTCGGTCGGGGTTTGTTTATTACTTTCGGTATCATGGCTTATATGTTGTCATCCTTCTTGTTA
>Nostoc sp. PCC7120|81bp|promoter|798|798
ATCGGACTGTCTACCCATGCGCCATACGCCAAAATATTATGACTAACAAACCTAAAAAAATTAAGACTGTCGGTGAGGCCA
>Nostoc sp. PCC7120|81bp|promoter|799|799
AAATTGCAGAAATTTCTAATAGAATGCTGCAAAAAGGTGGGCCGGGCTTATTATTTGAAAATGTCAAAGGCGCATCTTTCC
>Nostoc sp. PCC7120|81bp|promoter|800|800
GCAGAACACAACATCCTGATGCACCCCTTCCACATGTTGGGTGTAGCTGGTGTATTCGGTGGTTCCTTGTTCTCTGCAATG
>Nostoc sp. PCC7120|81bp|promoter|801|801
ACCTATTAAGCAAGGTGTGCCGGTTTTGGGAGCGATCGCCGCAGGTGGTTTAATAGAACCATTCACTGATGCTGTCGAGCA
>Nostoc sp. PCC7120|81bp|promoter|802|802
TTCTAGAAGCGATCGCACAATTACTGCCAAATGTAACGGATTGCAAAGTATAATGAGAACGGCAAAACCATTAAGAAATAT
>Nostoc sp. PCC7120|81bp|promoter|803|803
AAAGCCATTTTTAATGTTCATTTATCCCGACTGCGCCCCCACAATTTGAAAAATTATGACATTGAGCGATTAGCGTACGAA
>Nostoc sp. PCC7120|81bp|promoter|804|804
CTATTAACTATAGGCTTCTCAAGGAAGTAATACACCATTAGAATTATGATGAAGAGTGTAAAAAAAGGTTTAGATCCATGA
>Nostoc sp. PCC7120|81bp|promoter|805|805
GCTTGTGTCTACTATACTACTATATAGTAATATAATATTTATGTTTTATAATGCTTTAATATAAATTGTCAATCAAAAATA
>Nostoc sp. PCC7120|81bp|promoter|806|806
GCTAAGATCACTATGTCCTCTGGTGGGATAAGTGGTCCTCTGATGTGAAAAAATGCAGATATTGCTTGATTTTCCAGCAAC
>Nostoc sp. PCC7120|81bp|promoter|807|807
CTCATCATTAAAGCAAGCTAATTCCTCTACTGCACCACCCCCACGCGATAAGATTAGTACCTCAGCACGACCATCTTTTTC
>Nostoc sp. PCC7120|81bp|promoter|808|808
ATTATGTCTAACCCCGATAATCCCGCAGAAGGGCCAGAGGTTTTACTTTATGATGAACCCACAGCTGGACTAGACCCCATC
>Nostoc sp. PCC7120|81bp|promoter|809|809
ATAACTTTTTTGTAAACTAACTAAAATTGCATTTTTTGCTGAGATTGGTACATTAGTTACAGGCGGCAAGCCTAGAAAATG
>Nostoc sp. PCC7120|81bp|promoter|810|810
GACAATCAACCGGGATTATTTTACAAAGTCATGTACGCCATTTGGCAGGAAGATCTACTAGTGGTTAATGCGAATTTACTA
>Nostoc sp. PCC7120|81bp|promoter|811|811
TTTGCTACAGAAAACCACGAAACTTTACTAGATGTACACCACATAATTCATGATTTAGAGAAGAAATATTCTGGTGTGGAT
>Nostoc sp. PCC7120|81bp|promoter|812|812
CTTGTCTCAGCTTGTAGGTTAATGTCGTGATCTACTGCTGTAATTGTGTAATGTGAAAGTAACTAAGCTCATGATTAAATT
>Nostoc sp. PCC7120|81bp|promoter|813|813
ATAATAATTTTTACCCGCGTTGTGTGGTGAATTTCTCTAATTATTTGATATAACTAGGCTACTTCTATGAAAATATCAACT
>Nostoc sp. PCC7120|81bp|promoter|814|814
TTCTAGTAATAGTTGTTGTGCCTCTTGAGATGCCGGACTCGACTGAGGTATAACATTCAAGGCATTAATTACTACTTGCCA
>Nostoc sp. PCC7120|81bp|promoter|815|815
ACTCAAATCTGGAGGAGTAATAATATTTGCAATATCGGGGGGACTGGTATTATTTGTATTATCACCATCACCACCACCAGA
>Nostoc sp. PCC7120|81bp|promoter|816|816
CGCAATCAAATCCACATTTTGCAATATCCGCACTGCCCGAAAGGTGATATCCTCCAAGTTACCAATCGGTGTACCAACTAT
>Nostoc sp. PCC7120|81bp|promoter|817|817
ATCACAGATGGCTTGATTTTTTTTATTGTCTTTATGCCTCATAGTTACTATAATAAACGAACATTCGTTTATTTACAAGTA
>Nostoc sp. PCC7120|81bp|promoter|818|818
TCCAAGTTTCTACCGCCGACACTGAGACAGTTAGGGAAGACTTGCGGCTAAAATATCGTTACTTGGACTTGCGGCGCGATC
>Nostoc sp. PCC7120|81bp|promoter|819|819
AACATTCCCAAACCGCCCAGAAGACAGGCATTCCCGCCGAGAATATGGTAATTATTCAGAATGGGGATATCATTGAACTCA
>Nostoc sp. PCC7120|81bp|promoter|820|820
GTATTCCGCAAAGTTTTGGAAATTTTTAACTTTCTAATTTGTGTCGATAATAATGTGATTATAGATATGGAGGGCATTTAA
>Nostoc sp. PCC7120|81bp|promoter|821|821
CTAGGTAAGATGCGATCGCTCTAGCATCATCAAACCCAAACTCCGGTGTAAACTGAATACGATAAGTAGCTTTAGGAATTC
>Nostoc sp. PCC7120|81bp|promoter|822|822
CCATGAATTCATTTCTGAAAATCATATCGCCCAGATGAAAGCCTATGGTACAAATTTGGTAGCTGGTGTTCAGCCTGGATA
>Nostoc sp. PCC7120|81bp|promoter|823|823
GATGTTCCCCCTACAGCCTTACCCCCTTACACCCCTAATTTCTTACGCTAGAACAGAACAAGAAAAGACTCTGCTAAATCT
>Nostoc sp. PCC7120|81bp|promoter|824|824
AGTCATAACTTCGGCACCGCGACGAAGATTATCAATGCCTACTTCCCATACAATATTGTCAGCACCATTTGAGCCTCCTTG
>Nostoc sp. PCC7120|81bp|promoter|825|825
ATTTAGTACCCGACACCTTTTACCAATTACCAATTAAACTAAGAAAACGACTAAAAAAAACTAACTATGTTAAATCATGTA
>Nostoc sp. PCC7120|81bp|promoter|826|826
TGTAATTGTTCATAAGAGGCGATCGCACTCCCCGGACTGCCAGATGCTAAACTCAACACTGCTGGGTGCTGTAAAACTTCT
>Nostoc sp. PCC7120|81bp|promoter|827|827
TGAGGGAAATTTTCTGATAATTTTTCCTGAGAACACCATTATTTACAAGTAGAGTGTGATGTCTAGGAAATGACAATTTTT
>Nostoc sp. PCC7120|81bp|promoter|828|828
ATTGATACAAAAGCTTAAAGTCTTTGCCTATACCAGAGATGTGTGAACTAGACTAGAACGGCAGGGTAATAATTTAAGGAA
>Nostoc sp. PCC7120|81bp|promoter|829|829
AACAGTGCCGTTACCGAAGTAGAAAATAAAGCGATCGCCTGTTGTGTTAAACTCGTAACCCAAGGCTGTAGCTGTTCAAGT
>Nostoc sp. PCC7120|81bp|promoter|830|830
TGAAGGCGATCGCGTCTATCGACTAGAAGTTACCGGAATCCGTAGCCCTGGCTACCCCAGTGTACGGCGGAGCAGCACGGT
>Nostoc sp. PCC7120|81bp|promoter|831|831
TATTTTGAATTTTGAATTTTGAATTTTGAATTTTGAATTTTGAATTGTTATAAGAGGCTAATATACTTTGGTTGAGTCAGT
>Nostoc sp. PCC7120|81bp|promoter|832|832
GTCAGCTATGAATTGGGCGGAAACTGTAATTGATTCACCAGCCGGAGTATATTTGCAGGTATGACTGAGTAGTTCGGTGAC
>Nostoc sp. PCC7120|81bp|promoter|833|833
CTCCTTAGGTTCTTTTGTATCATTTGCGGATTCGAGCTTGATACTTTTGAAGTACTTTTTGGAGACTTTAATTACTTATTG
>Nostoc sp. PCC7120|81bp|promoter|834|834
CACGTAGGGGAGCATCAATTTTAGTTGCAGTTGATGACTCTTCTACACGATACTGGTCTTGGTTTCCTGTAACAACCAATT
>Nostoc sp. PCC7120|81bp|promoter|835|835
GAGGTTTGATGCTTACGTAGATGTTTATGCTTTAGCAGCCACCCTGTATAATTTGTTAACAGGAAAAGTTCCTTTACCAGT
>Nostoc sp. PCC7120|81bp|promoter|836|836
ATTAAAGCTGGCGGCGGTTGCGGTTCCTGTTTAGCTAAAATTGATGATATCATTAAAGATGTAAAGGAAAACAAAGCCGCA
>Nostoc sp. PCC7120|81bp|promoter|837|837
TTTAAGAATTTGCAGGTTTTGATTTTAGATAAAGCAACCTCGGCATTGGATAATAAAACAGAAGCAGCTATTGAGCGATCG
>Nostoc sp. PCC7120|81bp|promoter|838|838
CGTGGGCAAATTTTGGGCTACGAAGGCAGACAAGATTGGCAAGGCTGGGATAATATTTCTGCTTACCTACCACAAGCCGAG
>Nostoc sp. PCC7120|81bp|promoter|839|839
ACTCTTTCGATAGTTTTATAAAATTGCATGGCATTACGCCACAAAAGCCAAGTACAGAGGCTGGGGAATAGATACTGGGGA
>Nostoc sp. PCC7120|81bp|promoter|840|840
GACCGGGATTAAAGTTGTTGACCTCCTCACACCCTATCGACGCGGCGGTAAAATTGGTCTGTTCGGCGGTGCGGGTGTCGG
>Nostoc sp. PCC7120|81bp|promoter|841|841
CATTTCATGCTATTGTCTGACTTGTTTTATTTATAGGAAATTTCATATAAAATGGATGATGAGGATATTACGGAAATTCCT
>Nostoc sp. PCC7120|81bp|promoter|842|842
ATTATACTTAGCCCGATTGTGGGAGAGATTTTTTTCAGTAATTATGCCACTCTAATAAGTAATTCATCGTAGGTGAGTTAT
>Nostoc sp. PCC7120|81bp|promoter|843|843
TCAAAATTCAACCACTATGGTTGAGAGAGAAGATATACTGGAAGCTTTATTCCAAAAAAATGGATGACAAAATAGATGAAT
>Nostoc sp. PCC7120|81bp|promoter|844|844
TGGTCAATAATTATCAGATCTTGATTTTGCCAATCAATTAAGGCGTGGTAATCTGCTATCAGGTCATCTTCAATGGTAATT
>Nostoc sp. PCC7120|81bp|promoter|845|845
AACAGTTAACGGTCAACTAACAACTAACAACTATCAACCAAAGCGGGGTAAAATATGACAGTCGTATTCTGCCGCGAACGT
>Nostoc sp. PCC7120|81bp|promoter|846|846
CTTGACAGGCAACATTAGTTGCCAGGAATTAATCAGCAAGTAACCAGTTACAATCAATAAAGGTAAACCTTGTACTGCCGA
>Nostoc sp. PCC7120|81bp|promoter|847|847
TGGAGATGAATTTGCGATCGCTAGGGTAGAAATTCCCTCAATTGAAAGTATCATTAAGCTGTCACAACTGCTATTGACTAC
>Nostoc sp. PCC7120|81bp|promoter|848|848
GGTCTGACTGACGGTTATTCTGTCGGCGTGAGGGCGACCTTAAACTTGTACGATGGTGGAGCCGCTAGAGCCAGAGCATCC
>Nostoc sp. PCC7120|81bp|promoter|849|849
GTCCAAAAGATTAAAATTTGGGTGGTAGCCTCCTTGGGAAAATATGTGTAACACTAAGAAGCTACCTCAAGCTATTTTTAA
>Nostoc sp. PCC7120|81bp|promoter|850|850
CGTCAAGAGCGCTGGGGGCCGCGATCGCTAGACTTGGATTTGTTATTGTATGATGACTTAATTATTGATACACCAACTCTC
>Nostoc sp. PCC7120|81bp|promoter|851|851
TATATTATTTTTAATAAAATTTCTCAATAATTTGATTGCAATAGCTCTAAATTGAGCCGTAATTCTTATTGAATGTTATCA
>Nostoc sp. PCC7120|81bp|promoter|852|852
GGCAGGGAAAAAAGTTATTGATAGACTGAGTTTGCTGCGATAGGCTTATATAATGTCTGAGTACTAATGTTTTACCGTAGC
>Nostoc sp. PCC7120|81bp|promoter|853|853
TTCAATTGTCAGCATTCATTGAAATTTTGAATCGTTAAAATACAATTTTATAATGAATGTAAGGGTTGTTGTAACTGGAGT
>Nostoc sp. PCC7120|81bp|promoter|854|854
GTTTAACCTTGGTACGGCTAAGATTGTGCTTCCTGCTAACTAACCCAGTAATATGAATCTATTGCAGAACGCTAGAATTAT
>Nostoc sp. PCC7120|81bp|promoter|855|855
CGGTCAATACATGACAGATCAATTAGTGCGATCGCTTTGGGGAGACAATAAAATTTAGTCAGAGACGCGATTAATCGCGTC
>Nostoc sp. PCC7120|81bp|promoter|856|856
ACAGATGTAGATGTTTCTGGGGATCTGCAACACGCCAAAATCTACGTCAGTATATATGGTACAGAAGAAGCTAAAGCAGAA
>Nostoc sp. PCC7120|81bp|promoter|857|857
ATGAAGAAACCGAAGCCAGTTTATATCAACAACTGCAACAAACATCAATCACCTATATCAGCGTCGGACATCGCAACACAT
>Nostoc sp. PCC7120|81bp|promoter|858|858
CGAACAAGATTTGTTAGTTTTATTGGCAGCGATCGCCCAAGATAACCCAGAATTAGTATTAGACTCTACCAGGCAAATCTT
>Nostoc sp. PCC7120|81bp|promoter|859|859
GACTTGAGATCCTGTGTGTCCCACAGTACGTAGTCCTAGTTCAAGTATGTTCCGTGCAGCGTTCCAATCCCTGTCTTGAAT
>Nostoc sp. PCC7120|81bp|promoter|860|860
TATATGTTGAATTACGTGCAGAAGTTCATCATTCATTAAAATAGAAATTAAAATAGATGAGTCGAATAATAAAAAAGTATT
>Nostoc sp. PCC7120|81bp|promoter|861|861
AAGACACAAATGAGAAATTTGATCGGTTGTTTCCTGGTCAGCAGCGTGGGAAACTGAATCAACAAACTTTCGGTCAAGTTT
>Nostoc sp. PCC7120|81bp|promoter|862|862
CATCCGTAACGCATTACCCGCCTCATCCCAAAGCGCCTGACCTCGGTCTAAAATCCATTTATAACTGCCATCTTTGCACAG
>Nostoc sp. PCC7120|81bp|promoter|863|863
GTTTGTGACTAAAGGTAAATATGATGATTACCTTTCAAAACAAATTGGTATTCTTGGTAAATAGGGCTATTTAAAAGTATT
>Nostoc sp. PCC7120|81bp|promoter|864|864
AAAATAGTAGAAGCGTTGCAGATGATGCAACAAGCCCGACACATCGGTAAAATCGTCATTACCCACACACCTACTGAGTCA
>Nostoc sp. PCC7120|81bp|promoter|865|865
CGAAAAGACCCCGAAACACCCCACTTCATGGCGGCTACAAGTTTTGGGACAATCAGCATCAACAAACTAATCAAGCACTTA
>Nostoc sp. PCC7120|81bp|promoter|866|866
CTTTTCCCCTGATTCACTAGCGGCTTGCTCTAGTTGCCCTGCTAAGGCATCATCGGGAGTATACAAACCAGCAATGTCATC
>Nostoc sp. PCC7120|81bp|promoter|867|867
TAATTATTTGCCTTGTAGGGGGGTTTCGCTGTAATTGTCAGTATGTACTACGATAAGATAAGGCACCAAAAACTAGTTATC
>Nostoc sp. PCC7120|81bp|promoter|868|868
AAACCAACCCCTGCGTTTCATACATCATGAAACTACAGCAAAATCTGTATACTTTCTGATACTAGGCTCATGGAATGCTAG
>Nostoc sp. PCC7120|81bp|promoter|869|869
ACCCCGATCGCCCCGGCCAAGTAGAGCATATTTTTCTCGATTTGAACTTAGATATTCCTCAGCAAAGTTACGAAGGTAGTT
>Nostoc sp. PCC7120|81bp|promoter|870|870
GAATAAGTGTTGTATGTGCTGTTTTTGAAAATCCCCGACTAGAGTAGTAAAGTTAGTTACAGTGTCTGTAGCCCGGTAATC
>Nostoc sp. PCC7120|81bp|promoter|871|871
AGCAACTACAGTTCCTCCCAAGGTAGCCATTAACCATAAAGGTAGGGGAAAATTATTAGTATTAGTTTTTTGCAATTGCGA
>Nostoc sp. PCC7120|81bp|promoter|872|872
CCCAACCAGTTTGGGCTGCTCCTGTTCCGGTAACGGCAGTAGAACTCTATGATACAGATCAAGGTTTAGAGGTCGTTTTAA
>Nostoc sp. PCC7120|81bp|promoter|873|873
TCTACCTACAAGGATGAGATCAAGGTCTTTACAAGCTCCATTTAAGGGTAAAATTTGCTGATTCTCACCTGACTTTATGCA
>Nostoc sp. PCC7120|81bp|promoter|874|874
TGGGGAAAACGTTATTGGCAAAATACAACTCTCCATCCAGAACCTCAGTATCATAAAACAGTATTAATGGGTGGGCAAAAT
>Nostoc sp. PCC7120|81bp|promoter|875|875
GTTGCAAAATTTCTAGGCGATCGCTTGTAAAAAAATCTATAGTTAGGTTATTCTCTAAATAGAGAATGCCTATCAATTTTC
>Nostoc sp. PCC7120|81bp|promoter|876|876
CGAGTCCGATAAAAAGATTGTGCATTGTTTTCCCATCTCGTGTCTTCTAACCTGCTAAATATCTATTAGTCTCCCTTTTTA
>Nostoc sp. PCC7120|81bp|promoter|877|877
CCCATAGCACCATTAATCTTGTCATTCAGAGACATCAGAATTCGTATAATATGGTTTCCCATAGTTGATAATCTTGGTACG
>Nostoc sp. PCC7120|81bp|promoter|878|878
TTCATACGAAAAAAGAAAAATACATAGATATTGATTTGTCGCTTTGTAGCAGAAATCTTGACCCCTCTCCAAACCTCTCCC
>Nostoc sp. PCC7120|81bp|promoter|879|879
TGTAAAGAATAGGCGATCGCCCAGTGGCATAAACTATCTTTGTGCCATATTCTTGACGATGGTGAGTGAGTATCTGGCTGA
>Nostoc sp. PCC7120|81bp|promoter|880|880
TTGAGGATTTAAAGTCACATCTTTGAATTTCAGTACAGGTAATTGGGGTAAAGTGATGAGACGCTGACGACGGAGTAAAGC
>Nostoc sp. PCC7120|81bp|promoter|881|881
AAGTCGGGTATCTGTCTTAACTATTCGGTTTTATATCTGAATTCTGGGAAATAAATAACTATAAATTTATTGCCAGATTCC
>Nostoc sp. PCC7120|81bp|promoter|882|882
GATGTAACCTAGCTATACTCATAAATTATTCATACTGAGGCACCCTTGTATATTAAAAGAAGTAGTAGACCCACAACTAAA
>Nostoc sp. PCC7120|81bp|promoter|883|883
TTCCCGACCTATTGACATCACCTGAAAAATCCGTTAATTTATAAAAGGTCTGAGGTTGATGCCCCCATCGTCTAGAGGCCT
>Nostoc sp. PCC7120|81bp|promoter|884|884
TTTGTGTTTCCGCCGCAAAATCTTTTCAATAATCGTTTGACTGATGTATATACTTTGAAGATACATCAGACAAACAAGGGG
>Nostoc sp. PCC7120|81bp|promoter|885|885
CCCGCATCTCCACACCCATGCTTTGGTCATGAATATGACCTATCTAGAGCAGGGGAAGCGGGGGGTGCAGGGGAAGCAGGG
>Nostoc sp. PCC7120|81bp|promoter|886|886
GATTATATCCTTTCGTTAAGTGATTGTACAAAATACTGAAAAATCTAGCACAATAAAATTACAAGTTTTCCCTAAAATTCT
>Nostoc sp. PCC7120|81bp|promoter|887|887
CTAAGTAATACAGAAATAATGTATTCCTGTCAGATATTGTTGGTCTACGTATTCACTAGAGGTAGACCTCAACCAACGCTC
>Nostoc sp. PCC7120|81bp|promoter|888|888
ATTTTAGTAGCAGTACCAAACAAATCATCAGGTGTGGAAGTTGCCAGTAAAATCAAATCTATATCAGATGCTGTAATGCCA
>Nostoc sp. PCC7120|81bp|promoter|889|889
AAATCAAGTATCATATGAGAAAAATTTATGGTTTTTTGATTTCCCTCTATAATATTCTATAGTTTTTTACTTATTACATTA
>Nostoc sp. PCC7120|81bp|promoter|890|890
TGGACTGCTTTCAACCTGGTGCAGGGTTGATGCCTGCGAGTTTTAAAGTAGAATCCGATGGTAGTAAAGAATATCTAGTTG
>Nostoc sp. PCC7120|81bp|promoter|891|891
TTCATGAAGAATATCTACTGACTCTATGTATACTTAAGCAGATACAGTTAATGTCATAAAAGAATCTTCTACCACCTGAAT
>Nostoc sp. PCC7120|81bp|promoter|892|892
CGGAATGCGGCTGTTGAGTGTTGGATATTCTCAAGGGCTTGATTATTTTAACCTTAAAATATAGTCAGCTAATCTCACTGA
>Nostoc sp. PCC7120|81bp|promoter|893|893
TAAATTTTGTAATTTTAAATTCCCCTAAGGCGTTGCCCAATCCATGTTAAGATACATCTCAATTATGAAAGCTGTGTTGGA
>Nostoc sp. PCC7120|81bp|promoter|894|894
TCTTCTGCTTCCCGCAGGCGTTGTGCTGAACCATCTTTTAACAGTGCTAGGATGAAAAATAAGCCGCCTATAGTATTGAAA
>Nostoc sp. PCC7120|81bp|promoter|895|895
TTGAATTGGAGCGAAGCGACTTGACATCTACCACTACAGACAACTTTGTTAACATCTTATGGGAAGCGGCGGCGGCGTATC
>Nostoc sp. PCC7120|81bp|promoter|896|896
ATGGAGACAGCACAACCATTTTGACAGTTTCTTCTAAAAGATTGCCGTATGATATTTGATAGAGATAATTTTGTCGAACTT
>Nostoc sp. PCC7120|81bp|promoter|897|897
GGGGAAATACGACAGCGTGTCTTTTGACACAATTTTACAAAAAAAGTAACAATACCACTTAGTGATTGTTATTACTTGGTG
>Nostoc sp. PCC7120|81bp|promoter|898|898
TAAGACAAAATGACTATGATGCGGCTCCAGGGGTGTGGCATCGTCAGCTAGGATAGTAGTCTGATTGGGTAAAATTACCTT
>Nostoc sp. PCC7120|81bp|promoter|899|899
TCGCTTTGCCTTTTCTATTGGTGGCAGCATTTTATCTTTAATTTTATCTAAAGTTGTTTTGTCGTTGATTAGCGATCGCCA
>Nostoc sp. PCC7120|81bp|promoter|900|900
GCCGTACTATTATCCCCCAGACTTGGTAACAGACCAGCCAGAACGGTTTATTATGGGGGAATTAATCCGAGAGCAGATTTT
>Nostoc sp. PCC7120|81bp|promoter|901|901
TTACATGATTACCGTATGGAGCAAGCAAAAATGATGTTAGCTGGTAGTAAAATACAAGTTGCGGAAGTAGCGAATGCTGTC
>Nostoc sp. PCC7120|81bp|promoter|902|902
AATCTAATTTTTGCAGGGATAGATAGAATTTTAGTAATAATTTATGGCAATATTGATAATCTCAGCTAACGTATGGTGAAG
>Nostoc sp. PCC7120|81bp|promoter|903|903
GTTAAGCTCATCAGACGAGGAGTCAGGGAACTATGTGGCTCGTCATGCGTCGATAGGGTTGTAGAAGTAGGTACCGATACT
>Nostoc sp. PCC7120|81bp|promoter|904|904
TGGGATGTTGTTCCCACTACCATTATTGATTTCATAGCCACTTTTAGTTATTCAAAATAAGGGGTGAGATAGTTGGGGGAT
>Nostoc sp. PCC7120|81bp|promoter|905|905
ACCGCCAGCAGCGATAGACTACGCCACACAGGTGATCGCTAATTTTGATAAACTAGTGTGGACTTGGCGCAATCACAAAAT
>Nostoc sp. PCC7120|81bp|promoter|906|906
TCTCGTGAATTTATCGACACGAAAGCACCAAATCCAGAGATTTGCGTCCAGTATGGGGCTAGTGCAATGGTAATGGATGCT
>Nostoc sp. PCC7120|81bp|promoter|907|907
CCCGGATGTCTAAGGTAGAATCAGTACTACCACTAATATTAACGGTGTTACCATCGGATAGGGTGACAGTTTCGGCGATCG
>Nostoc sp. PCC7120|81bp|promoter|908|908
GCCACAGACGATATTAGGGTAGTAAGAAGGACGAGGGAAAGACAAGGTACAGTGTATGATAATACCTCTGTATCCTCTGTA
>Nostoc sp. PCC7120|81bp|promoter|909|909
CATTCATCAAATCTATAGAAAAACCCTGTAAATTTCCCCCTTGTGCTGTAAACTCAAAAGGTGGAAAGGCTGGTTCTGTTG
>Nostoc sp. PCC7120|81bp|promoter|910|910
AGGATTCACATGGTTAGTATATATCTTTGCCACGATCGCCGTTGCTGTATTATTCATGATGAGTTGGATTATCTTCCTCGA
>Nostoc sp. PCC7120|81bp|promoter|911|911
TTTTTTTTTCACTGACGCACCCTACTAAACTCAAGGAGAAAATAGTGATAAATTTAGTATGGCGAGAGATTTATTCCATAA
>Nostoc sp. PCC7120|81bp|promoter|912|912
TTCACGGGATTGGGCGATCGCGTCTTCTAAACTGCTGGGAAGTTCCGGCATAATATATTTATCTCTCAAGCATTGACTTCT
>Nostoc sp. PCC7120|81bp|promoter|913|913
TTAATTCTCCATAAAATTAACTGAAGAACCAGAAAGATTTAAAGATGTTAAAGTTTGTTTAATACATCAACATCCTCTTGT
>Nostoc sp. PCC7120|81bp|promoter|914|914
CTAGTACCCTTTTCATTCACAGCATCCACTGCTGAGTAAATTGTTTCTATAATAGGACGTACAAGCCAGTTAAAGCCAACT
>Nostoc sp. PCC7120|81bp|promoter|915|915
CTGCACAGCAAAATTCCCATCGAGATGGTTGATGCTGAATTCCCTGGTAAGATTGGGGCTGAAGGGTTTGCCATCGTCGCT
>Nostoc sp. PCC7120|81bp|promoter|916|916
GCACGAACTAAAGCAGAACAGGCTAGACAAGTTTTGGATCAGGCTTTAAAATCACCAGACAAATAATCGTCTCTATTTGTT
>Nostoc sp. PCC7120|81bp|promoter|917|917
AGACATACTGCATATTTCCCTGACTTCAGACATACTCAAAGCTATGAGTACATTAATAGAAGACTGGTTACAGAATTACTA
>Nostoc sp. PCC7120|81bp|promoter|918|918
ACTAACATATTCTCTTTTGCTGTTGGCACTGCTAGGGTCACTCAACATTAAAATAGTAGTAATTCCAGCTAAGAATATAGA
>Nostoc sp. PCC7120|81bp|promoter|919|919
TTCTGTCATTAACAACGAGGATATCACTTGCACAAGTTCCTAGCGTGATAATATCGCTTTAACCCTTTTAAATAAAAGTGA
>Nostoc sp. PCC7120|81bp|promoter|920|920
CTAGAGATCCCACAGTTAGATGTTATTGCTGTGGAAACCACATCCTCATACAATAGCAATGCGATTAGTGAAGCTGAAACC
>Nostoc sp. PCC7120|81bp|promoter|921|921
CTCACCATACCTCAGCAGCCACCTTTATTATCGACCACAATTTCAGGGTAAGCTAGTCATATCTGATTTGTGGAACAGGTG
>Nostoc sp. PCC7120|81bp|promoter|922|922
GGAATCTCAAAAAATAAGGTGGGCATTGCCCACCCTACCTAATACTCTAAAATTGCTATTATTCCCACTCAATGGTTCCGG
>Nostoc sp. PCC7120|81bp|promoter|923|923
AACAATCAGATTTATATGAAACTGATGTAGAAGCGTTGATTGATCAGATAATTCAAAGTCATCTTAGTTAACTTTTATTGC
>Nostoc sp. PCC7120|81bp|promoter|924|924
TACTTGTCAGCGAAAAGGCAAGAAAGCAGGGTAAAGTCCAACAGATGATATCTTAATATTAATTCTCTGCGCTTCTGTGCC
>Nostoc sp. PCC7120|81bp|promoter|925|925
CAAGAATTGTTAGCACCAAAAGGCTGAGGGAGAATAAAGCCGAACTAATACAATAAAGGCACAGAGCTTTAATTTCAAATG
>Nostoc sp. PCC7120|81bp|promoter|926|926
TGCCTTTTAAATTTTTATTTTTATCTTGTTATTAGAGATATTTTGTAGTACTAATGTTCTAGGGACATTTATATTTATCCT
>Nostoc sp. PCC7120|81bp|promoter|927|927
TCCTTTATATTTGCAAGTAATCCTACGATCGCTCTGGTTGGCGTTAGGTACAATGGCGATCTGTCTAATTTTGGGTTTTCC
>Nostoc sp. PCC7120|81bp|promoter|928|928
TCAACAACATTTACAAATTGGGGATTGTTTTTCTGTAAAAAAGATGTTACTGTAAGGTTTATTATTATCTATTCGAGTAAG
>Nostoc sp. PCC7120|81bp|promoter|929|929
TGCACGTCTTGAGGAGAGTGTAACAACCAAAGCATTGATTGATAATGCTACTTTCTCAGAGTGCTAGTTTTAGTAACGAAA
>Nostoc sp. PCC7120|81bp|promoter|930|930
AAAAAAGCCAGAGTTCTGAATTTTTATTGTTCTGAACTGTAATGGTTTTAAAATACCATCAATTAAGTGATTAATCAGGAT
>Nostoc sp. PCC7120|81bp|promoter|931|931
TTCGTGCTTTACGAGCCGGATTAGTTGCTTAAGTACCTTTCTACAATTTATTATCGATACAACTTTGCCAAGAGCCAAAAA
>Nostoc sp. PCC7120|81bp|promoter|932|932
TCAGCCAAACTTGTAGCCTCAAATGCAGTTCCTTAGTGCAAGCTGTTTCAGAATTAGATGATTCTTATCAGGTAGTGGCTT
>Nostoc sp. PCC7120|81bp|promoter|933|933
TATCTAAGCAATTGAATTTATTGAGAATTTTTTTCGCGTCGGCGGTGGTAAGATTGGGATGATTGGGCATTGACATAAACT
>Nostoc sp. PCC7120|81bp|promoter|934|934
AAAACAACAGTATGTCTTCCCCTGACTCTTGCAATCATGTTGATTGACTATTATTTATAAATTACAGCTTAAAACTGTTAT
>Nostoc sp. PCC7120|81bp|promoter|935|935
ACTTATGATGAAAATTTCTTCGCCATTGAAGAAGATTTTAAATATTACTATGATTGTCTGATGGGGCCGAACGCTAGGTCT
>Nostoc sp. PCC7120|81bp|promoter|936|936
CAGTGATGAGTTTTAAGTAGTATTCTTGAGTAAGAATTGCTTAAGTGTTAATTTGTAATTGATAATTACAAGTTATTTATG
>Nostoc sp. PCC7120|81bp|promoter|937|937
CTACGCCGGTAAACGGCGTTGTTGCATGAAAAAGGAAGATGGTGAATTATACTCATTACTGGCTATACTTCTTGTTCACCA
>Nostoc sp. PCC7120|81bp|promoter|938|938
GAAGCTAAGGGCATCCTAGAAAGCGTATTTCAGCAACTCGGCATCTTGGTAGAATATCAACCCGACTGTCGTGACGAACGC
>Nostoc sp. PCC7120|81bp|promoter|939|939
TACTTGAAAACTAAAGTTGAGACTTGCCCAATTATTTACATCTAATACAAAATAATCTGTAGCTGTGGTGGTTGTTTCTGT
>Nostoc sp. PCC7120|81bp|promoter|940|940
CTGTAATTGTTCTCAGATACAGAATTTCGGGAACGGATACGTTAACGGTAATATTGCTCTGTGGACCACTACCTTGAGGAA
>Nostoc sp. PCC7120|81bp|promoter|941|941
TACTTAAAGCAGTACTATTGTTCTACTATAACCATAGTAAAAATAGTATTATTAAAAACTGTTTCACGCTGCCTCACTCTA
>Nostoc sp. PCC7120|81bp|promoter|942|942
CAATTAAAATGCTAAGTAATAATACCCAAATGATCCTATTCCATGCTAATCTACTAAATCGAATTGTAGTTACTTTTTTAA
>Nostoc sp. PCC7120|81bp|promoter|943|943
AAAAACATCTGAATTTGATTAAACTATTTACATCTTTAAAATCTTAGTTATAATGCTATCAATTATTCAGGTATTTCCAAT
>Nostoc sp. PCC7120|81bp|promoter|944|944
TTTGCCCCCAGTGGTGAAGAAAATTCAGCGTAGTGTGAGTATGAGGAAGATAATTGATGTACAGACGTTACACTGCAACGC
>Nostoc sp. PCC7120|81bp|promoter|945|945
GATTTGGCGTAACATGAGATAGTATAAATTCTTAACACATTAGTTTTATTATCATCTGTTATGAGTGACAACTTAGGGAAG
>Nostoc sp. PCC7120|81bp|promoter|946|946
AATTATTAGCTGTTCAAACGTTTTTTTCACAAATCTGCTCAGTCAGGCTTAAATGAAGTGAAATCCAACGACCAGCCAGAA
>Nostoc sp. PCC7120|81bp|promoter|947|947
CTATCGGTGGATGCAGGCGCATCAAGATATCATCTATCTTTGGTTTGGGAAAATAATAGAAGTGACTGAAAAAATAGCTTA
>Nostoc sp. PCC7120|81bp|promoter|948|948
AGTTAAGCCGCATTAACCTTTTAGACCCACCAGACCAGATTGCTAATAAAATTAAACGTTGTAAAACAGATCCCGTAAAAG
>Nostoc sp. PCC7120|81bp|promoter|949|949
CAGCGTACTTTAGTAATAGTTAGCTTCCAGGTAGTCAGACCAATAAATAATAATAAGAAGGTAGCAAAACTGTTAGGATGC
>Nostoc sp. PCC7120|81bp|promoter|950|950
TAATCTCAAGGTTTGCGATCGGGCTATCAGTTGATTGATTTTCAGCATATAATCAGGTGTAATTTGGGATTTTAAATTTAT
>Nostoc sp. PCC7120|81bp|promoter|951|951
CAATCTTCCGGCATCAAAATCCGCTTCAAATTGGGGTGTCCTTCGTAGATAATGCCGAACATATCGTAAGATTCGCGTTCT
>Nostoc sp. PCC7120|81bp|promoter|952|952
GCATTGTGCGATACGATAACGGTGGCGACAAAATTGCAAATAAATGTAAAGAATATATATATACAAAACTCAATTTAGTCA
>Nostoc sp. PCC7120|81bp|promoter|953|953
ACAACTGGTACTTACTATGTTGGCATCAGTCAGATTGGTAATGACTATTATGATCCGAATGTGGTTGGTAGTGGTTCTGGT
>Nostoc sp. PCC7120|81bp|promoter|954|954
AATTATTGTCTCTGTAATTCCTTTATCTGTTCGTTTACCATTTATACCTATAATTGTGTAACTATTGTTAATAGGATCTAG
>Nostoc sp. PCC7120|81bp|promoter|955|955
AAGACTTTTTGGACAAAGCACATTACCCGCTTGTTGCCTCCCCTACTTAAGATTGACTTTATGAATAGTCTCTAACTATTT
>Nostoc sp. PCC7120|81bp|promoter|956|956
CTTTAATTACGAATTACGAACTACAAATTACGAATTATTCCCTTGTTGTATCCTCAAACTGTTGCGTAATTTGTATTTTTA
>Nostoc sp. PCC7120|81bp|promoter|957|957
TTAGGTGCAGAGCAAGATAATTGGTATCTTAGATACAACAGTCGTACTAAGATTGCAGATGGTTGGACAACATGGCGAGGT
>Nostoc sp. PCC7120|81bp|promoter|958|958
CTTTAGAAGTAGATTTGCCGCAAAATCCGGAAATGGTGGCAGAACCTTTGTATCTAGGTGATATTGTTGTTTCCATCAATA
>Nostoc sp. PCC7120|81bp|promoter|959|959
TACTAACTTATACAAAAACACCAACGCGATCGCAAACATCCGTTGTACATAATAGAACTTGAGTCAGCCAAATCTACATAC
>Nostoc sp. PCC7120|81bp|promoter|960|960
AATACTAGGACAGATACACTTGCATAAACCATCTGTGGAAAGTTGAGTCATACTGGGATTAATGTGGATAATTTATCGCTT
>Nostoc sp. PCC7120|81bp|promoter|961|961
GCAATTGCAGAAATCTCTCCAGGAACTGCAAAAATTTTCGGCTGAATTAGACTTAAAACTAGGAATTTTGCAGGCAAAGCA
>Nostoc sp. PCC7120|81bp|promoter|962|962
AGTTTTTTTGCATTAATAAGTTGTGTAAACGGCGGATTTTTACAGAAAGACTGACCAATGTAAGAGACCATTTATAAAGTA
>Nostoc sp. PCC7120|81bp|promoter|963|963
GGGTTAAATTTACTAGCGATTTAAAGATTTACCAATAACTCAAAGAGTAAAGTTATACTTGTCAGACAAGTAAGCTTTTCA
>Nostoc sp. PCC7120|81bp|promoter|964|964
TCTATTTTAATTTCTGGAGCGTTAGGTAAGGGGAACTCGACAACCGTTAAAATTTCAGTTAAATCGTCAGGTATGGCGATG
>Nostoc sp. PCC7120|81bp|promoter|965|965
CTTTGAAAAGAATTTTGGCCGATGATGCCATCAGCGATCGCACCCTGCAATAATAATATTGACTCTCGTTTCCTCCATCCT
>Nostoc sp. PCC7120|81bp|promoter|966|966
GCAGCTAGGGTCATCTTAAGCCAATACTTACTTGTGAACTAGAAAGATTATTATTTAATCAGTGTATTTTCACCCGCCACT
>Nostoc sp. PCC7120|81bp|promoter|967|967
GTATATTAAATATTTGATACTTTTATTTCCTGATAACAAATTTATGATAACTTCATAAATGTCTCCTTTAGCTAGTTTAAT
>Nostoc sp. PCC7120|81bp|promoter|968|968
TTTCCGAATTTCTGCCTCCGCATTCCCCCGAAACAGCACCCCATGCGGTAGAATAATCGCTCCTTTGCCATTACTTTTCAG
>Nostoc sp. PCC7120|81bp|promoter|969|969
TAGACGGTTGCCTGGACTGAGATATTGCCCTAGAGTAGCGGTTATTTCTACAATACATCCAGCGTGAGAACTTTTAATGGT
>Nostoc sp. PCC7120|81bp|promoter|970|970
AATCCCCTGTATGATCAATTTGTTGGTTTACGTTTTCGCGCTTTGTGTTATTTAGTAGATAAGTGTGGAGAAGATATCCAG
>Nostoc sp. PCC7120|81bp|promoter|971|971
TACGCCACAGCCTTTTAAAACCTCCATTGTTCTGCCACGAAAATCTGATACTGTTCCCTTAGTTGCTTTAAATTTTAGATA
>Nostoc sp. PCC7120|81bp|promoter|972|972
TGACCGCTTTCAGCAATATCACAGCAAAACTCTCTATATTCGTCAGGTACAATCACATACAAGCCTTTGTTACACTAGTCA
>Nostoc sp. PCC7120|81bp|promoter|973|973
GCAACCGGCGAAGAGAACATTTTCACCTGATGCTAGTTCATGAGCATCGTAAACCTTATCAGGGTCATTGATACCCATAGA
>Nostoc sp. PCC7120|81bp|promoter|974|974
TATGCTAGTTTGGCGGGAATTGATGAGTTTGATGCCGGTTTTTTTGGTTATTCTCCTAGAGAAGCGGAAATTCTCGATCCT
>Nostoc sp. PCC7120|81bp|promoter|975|975
CAGTCTCCCACGAACAATTTGTACAGTTAGCACTGGCTAACAGAGATTTACAATTAGAACGAACTGCTACGGGTGAGTTAA
>Nostoc sp. PCC7120|81bp|promoter|976|976
CTTAAATATAGCCACTCTAGCTGCTAGTAAAATCATCAACAATCAGGTATACTAACCTTCAGTGAAATCTTGATCAATCAG
>Nostoc sp. PCC7120|81bp|promoter|977|977
GAGTCTAGGTTTAAGTATTACTGCTGTCTTTTTTAGGGATGAACAGGGTAATTTATTAGAAGCGCCCTTTTCCGGTGAATC
>Nostoc sp. PCC7120|81bp|promoter|978|978
AGAAAAAAATGGTGCTACATTAAGAGCAAGGTACAAAAAGGTTAAAAGTTCATTAAAAAATCTTGGACTTAGAGTCTGTAC
>Nostoc sp. PCC7120|81bp|promoter|979|979
GACATGAATTTTGTCAGCTTCAGGTAAAGCTTATGATTAAAAATGGTAGATAATATAGCCGTAGCCAGATAGATTAGGACA
>Nostoc sp. PCC7120|81bp|promoter|980|980
TTTAGTATCTTAATTCTTAATTAAAGTTTATGACCGTTCCACAACTTATAAACTATGGAAATATCTGTGTTGTTTGCGATC
>Nostoc sp. PCC7120|81bp|promoter|981|981
ACTAGCTAAAACCTTATTATCATCAAGAAATGAAGATTTAGTGGCGTTATTATTAGAAGTAACTAATACTTTGGATGTACC
>Nostoc sp. PCC7120|81bp|promoter|982|982
TTATTAAGTAACTTTGCTGAATAACTGGAAAATAATCTGACCGTTGTGATTCTAATTCTTAAACCAACCCTGATCAGGGAA
>Nostoc sp. PCC7120|81bp|promoter|983|983
CAAAGCCGGGGAAATTGTTGACCCCACCACAAATAAAACCAAGAGTGAGATCATTAAAGAGTTATTTGAGAAATCCCTCAA
>Nostoc sp. PCC7120|81bp|promoter|984|984
TTATATATGAGTGTTCACCCAGAGAGTTAATCTCTGAGATATACAACATACAATAAATTCAGGTTCACTTGGCAATTTTTT
>Nostoc sp. PCC7120|81bp|promoter|985|985
GGGGAAAAGGTAACACCTGCTGAAGTAGCCAATTTTCTCCAAGAAGGCTATCGTATGCTAGAGGACAAATTACCCGCAGAC
>Nostoc sp. PCC7120|81bp|promoter|986|986
AGAGGATTTATTTCTACTAAATCCAGGTCTTTCTGCACGAATAGCTGGTACATTTTTTCTAATACTGTGCTGACCGACTGC
>Nostoc sp. PCC7120|81bp|promoter|987|987
GTGATTCAGGTTTGTGAAGTGTGAGCTATATCATTTCCTAATTTCAGGTATTTATTAAACTTATTACCGATATTTTAGGAA
>Nostoc sp. PCC7120|81bp|promoter|988|988
ATCAACCTTTTGGTAAAAGTCTTAACGAAAGTGATGAAGTAATATTTTATAGTAAACAATATAGATAGTACTGTGTTACCT
>Nostoc sp. PCC7120|81bp|promoter|989|989
ACAAACAACTGGCGTGGAAGAGGAGGCAACTGCTGAGACGGAAAATCTAGAATTATTAGTAGCCCATACTACCTCAGTTGA
>Nostoc sp. PCC7120|81bp|promoter|990|990
GGCAAGAAGTTAATTGTTTTTTTCTAAAGTATTGTTACCGGATCGTGATATGATTCAGCTGACTGAATGTGCAGTCATAAT
>Nostoc sp. PCC7120|81bp|promoter|991|991
AAAATTTTAGGCGATAGCGATAAAGTGCAACTGGGCGATCGCCTGCGGTAAAATAATTAGGATCTTGCGGCGAAAGGTAGA
>Nostoc sp. PCC7120|81bp|promoter|992|992
GCTTGGGGAAGGCAGCAATCGCCTGCGACGTTACCCTTCAGTTTATGGCAATATTGACGTAGATGAATTACTAAACCAGAG
>Nostoc sp. PCC7120|81bp|promoter|993|993
AAGTGTGACTCGCTAACATAGATTTGATATTGGGAAAAGAACAATGCTAAATTTTGGGCTGAACTCAGCCAGTGTTCTGGC
>Nostoc sp. PCC7120|81bp|promoter|994|994
AATACCTAAAAAATCTAAATTCATCCTTCACAAGCTGCGCTAATTAAGGATAATGCTACAAGTGGGGCTGTAACTGCACGT
>Nostoc sp. PCC7120|81bp|promoter|995|995
TAAAATACTACGACTATCAATTGTGATTACGTGTTGCCGAGATTTGTATTAAATTGAAATAAAATCTGCTGGCGATGACAT
>Nostoc sp. PCC7120|81bp|promoter|996|996
GATTGGTTTTTCTGCGGCTAAATCAGCATAAAGTTCAGCATCTTCATATTTAATTATGAAAGGGTCAGCAATTATTAGCCA
>Nostoc sp. PCC7120|81bp|promoter|997|997
AAGAAATTGGCGTAATCGGTGTTCGTGAAATGTACAAGTCCCTCGGCACTCCTATCGAGGCAGTTGGTGAAGGTGTACGTG
>Nostoc sp. PCC7120|81bp|promoter|998|998
GCGGGGTAATCGATTACCTGCATAAACAGCAACGCTAATACATATGAGTTAATGGAAGGTACAGCTTAACTTTAAGTATTG
>Nostoc sp. PCC7120|81bp|promoter|999|999
GGCTTGTACCTAGTAATTTATGTTTTGACCACGATAGCATTTTGCGGGATTATTGGCGTTATCGGCATTATGGGATTCGTC
>Nostoc sp. PCC7120|81bp|promoter|1000|1000
TTTCAGTTTTAGTCTTCATCATCCTGGCAGTAATAACTTTGTCCGGATTAGAATTACCCCACGGAGAGATGGGCGCTCTTT
>Nostoc sp. PCC7120|81bp|promoter|1001|1001
AATTAATCGTAGTACAGCTTAAGCGGTTATATGTAATATGGGGAAATGATAAAATAGAGAATCACTAGACTAGAAGTGTAG
>Nostoc sp. PCC7120|81bp|promoter|1002|1002
TACCCAAGAAGTATTAGATATTTTTACCGAGTTAAATAGCGGAGGAATTACTGTAGTTATGGTGACGCATGAACCAGAAGT
>Nostoc sp. PCC7120|81bp|promoter|1003|1003
GTTGGTTATGTTCACGAGACAAATTGTCCGTTATTTCATCTGCCAAACTAATATAATTGCAAAAAATTAACCGCCCTGCTT
>Nostoc sp. PCC7120|81bp|promoter|1004|1004
TTGGCAACAAATGTTAACTAGGGCAGCAGATAGAAGCTTCAATTCCATTACAGTAGATGGAGATACCAGTACCAACGATAG
>Nostoc sp. PCC7120|81bp|promoter|1005|1005
AATATTGAAATCATGCAACAATTATTTTCATGAGTGGGTATTTAAGATATTGTTATTTGCAGCAAACAGAGATGTGTCTGC
>Nostoc sp. PCC7120|81bp|promoter|1006|1006
GTATATTCGTTATTCCCACTGCCGTTTTGGTTTGTTCTTAATTTGTGCTAAATATCTAAAATTAGTTTTTGAATCGCTGCT
>Nostoc sp. PCC7120|81bp|promoter|1007|1007
GTTACCGGTAAAGCCTGATAGATTGACTTTTGATTAATTAGTTTAGTGTATTCTTTCTCTAAGTAGTTGTTCTTCTAAAGC
>Nostoc sp. PCC7120|81bp|promoter|1008|1008
AGAGAATTAGCTGATGCCATTACCAATTTAAGAGGCATCATCAATGGTAAAATTCAACTTAGTAGCTCTTATCCTCAACAA
>Nostoc sp. PCC7120|81bp|promoter|1009|1009
ACCCAGGAATTTGCACTTAATAAACTTGTGTAGCCAATAGTTAAGGCCAATAATAGTTGGATCGGTTTTAAAGTAGACATA
>Nostoc sp. PCC7120|81bp|promoter|1010|1010
CGCAATCGGATGGGTCGCCTAATTAGTGCGGTCGCTGCTCACCCCGATAGACTAGGTATTGGCATTGATGAAGATACTTGT
>Nostoc sp. PCC7120|81bp|promoter|1011|1011
AATTGAATGTGTAGAGTCTAATACAGAGGAAAGTCGGAACCATTACAGTAAATTTATTCTAGAACCTCTAGAACGTGGTCA
>Nostoc sp. PCC7120|81bp|promoter|1012|1012
AAGAAATTAGTTATCAGCTCACTGTTTTTTTATATGCCCCTGAACCCATACAATTGAGATATATTTTTAAACATTCTTCCT
>Nostoc sp. PCC7120|81bp|promoter|1013|1013
CGATCGCTTCCTGTAACGCTCTCATATTGCTAGATTTGCCAAGGATATCTACAATCAAGCAAACTAGCAGCAAATAACGAT
>Nostoc sp. PCC7120|81bp|promoter|1014|1014
AAATAACTAGTTATGAAAATTTACCTGACGGAGTGTGATATTTCGGGTTAATCTTTTCAGGTATGCACTCTGTAAGAGTTG
>Nostoc sp. PCC7120|81bp|promoter|1015|1015
CCCAGTCCCTAATATTTGAAATACAAGATACTGGCATCGGCATCTGTGATGATGAAGTATGTGTATTGTTTGAAGCATTTG
>Nostoc sp. PCC7120|81bp|promoter|1016|1016
TGAATTAGAACTTACAGCGATCGCTAATGCCCAAAAAGCTGGTTATGATAACATTCACTTATTATTGCCCTTCGTTCGCAG
>Nostoc sp. PCC7120|81bp|promoter|1017|1017
TGATATTGACGACGGGAGTATTTTGCGCGTTCACTGGTGTTGGTATGGTAGTATGCAATAAGCTGCCGAAAAGAAGAGTGG
>Nostoc sp. PCC7120|81bp|promoter|1018|1018
ATAGTTTCATTGCAAATAGTATATATGGTACTCAATACACAAAATGTTAAGAATATATTTATTCAAAAACAATGACTCGTC
>Nostoc sp. PCC7120|81bp|promoter|1019|1019
TCGTCAATAAGTATCGTGACAACTCTTGTAAATTTCCCAAATACCAGTACAATGTTGAACAATTTTATTGCGAAAAACGAG
>Nostoc sp. PCC7120|81bp|promoter|1020|1020
TATTTGCCCTTAGTAGCTAGTTAAACAGCTACATTAACGATTAACCGGATAATTAGAGGCAATTTGCAGAAGGAGTGCAAC
>Nostoc sp. PCC7120|81bp|promoter|1021|1021
TCCTGCCAAAGATTGGATTAGTAAATCCGACGAGGAAATTGTCTCTGCTACTATGGTCGAGTTGGAAAAACTCTTCCCCGA
>Nostoc sp. PCC7120|81bp|promoter|1022|1022
CCCGCAAATATACAACGGTAAAAAACAACTAAAGACCGTTTATGAAGTTAAGATGAGATTAACAAGATAATGATCACAGGT
>Nostoc sp. PCC7120|81bp|promoter|1023|1023
AAATCTTGCTCCCGTATGCTTACCCTTTTCATTCTGGTGTAACGTGGTTAACAATAGGTTGAACATATTTTAAGGAATTCA
>Nostoc sp. PCC7120|81bp|promoter|1024|1024
AGGCGACATCAACAAGCCCCTACAATTGCAAGTCACAACCCTAGATTATTCTGAATATTTGGGACGGATTGTCATTGGCAG
>Nostoc sp. PCC7120|81bp|promoter|1025|1025
ATTTATTGAGGATTTGCCAGATCGACAAGCTGCTGAAGCTGTCCGTAGTAGGATTGATTGGAAATATGTTTTGGGGTTGGA
>Nostoc sp. PCC7120|81bp|promoter|1026|1026
CCAAATTTCCCTGGAATACAACACCGCGTTGATTTGCTTGAAGGTGGCGTAAAATCTTGTAAATTGCTTCAACTTGGTCGG
>Nostoc sp. PCC7120|81bp|promoter|1027|1027
AAAGTAAATCAAAATGAACGTTAAGTATATAAGAAGGCAGTTTCAATTAAAATGTTTGATGGATTTTGGGATAACGTTTTT
>Nostoc sp. PCC7120|81bp|promoter|1028|1028
TAACGCTGTACGCGTGTTGATGTCAATTGAATTATTGCTGAATGCTGTTAATCTGAATTTAATGGCATTTTCCAACTATCT
>Nostoc sp. PCC7120|81bp|promoter|1029|1029
GGTATTTTTTAAATTAGTAATCCCATTGTTAAAAGATACTCTATGTCAAAATATAGAGTCATAGCTTTTTACTCATTTGTC
>Nostoc sp. PCC7120|81bp|promoter|1030|1030
GAGCTACTTGAGCTTAGGATAACGCAGTTACTCAGCATTACTAGCAATTATGATTATTCTATATGGGCAACACGAAAACCC
>Nostoc sp. PCC7120|81bp|promoter|1031|1031
GTAAGATGAACTTTTTATGAAGGATGCCAGGCATCTTTAAAACATGGTATCGTATACCTCGTGATTACACTTAGATTAAGC
>Nostoc sp. PCC7120|81bp|promoter|1032|1032
AGATGTCTGATTTCTTGTACTAACACTTGAGTTGAAATAAATATTGGTTAAAATACTTAAATTAGCAACTACTGCAAGATA
>Nostoc sp. PCC7120|81bp|promoter|1033|1033
TGTTGGAGAATTATCGCTTTTATAGTTGCCAAACTTTTGAGTTTGGGTTATACTTGAAAAGTCAAGAAAAACGACGCGGGA
>Nostoc sp. PCC7120|81bp|promoter|1034|1034
TGCCGCAACGCCGAATTTTAGTAGAGTGGAATGAATTATGACTGCTTTAACATTACAGTTACCGCCTCATCTCAAATTTAC
>Nostoc sp. PCC7120|81bp|promoter|1035|1035
GTGCAACAAAACTCAAGCTTATAGCTTGCTAGTTTGTTGTTCTAGATCGATAATAGTTGTCTAACCGGAAGTGTCTGGTAT
>Nostoc sp. PCC7120|81bp|promoter|1036|1036
CACAGCACTTTATTTATGACTTTGTTGGCTGTTTGGAATGTGCTGTTATATCGTTACAGTGGTGATGATGATATTGTGGTT
>Nostoc sp. PCC7120|81bp|promoter|1037|1037
ACAAAATTTTAAGTAAATCTGTAAAGGGCATGAGGGAGAGTAATCTGCCATAATTTGACTAATCTCCCCCACTTGTATAGG
>Nostoc sp. PCC7120|81bp|promoter|1038|1038
GCAGGAGAAAATACCCCTCAGCAGCAACTACCTCAAGGCGAAAACTATTAAAATTTAGTTAATTACCAACTCTAGGATATA
>Nostoc sp. PCC7120|81bp|promoter|1039|1039
CATGACTTATGTCGATTACCGTACCATTGGCTTAAATCATTCTCAAGCGCCTCAAGCATAGCGATCGCCTATGGCGGGGCG
>Nostoc sp. PCC7120|81bp|promoter|1040|1040
GCGACTGAGGATTGGTTAATGGTGGCGGATACTGCTAATTCTCGGTTGTTAGGATGGAGGAAACGAGAGTCAATATTATTA
>Nostoc sp. PCC7120|81bp|promoter|1041|1041
TGGAAAAATTTCCCCTAAATATAGATGTTAGAAAAGTTAGTGTTCATGTATACTTTGTTTAAGAATAGCTATCTATACCTT
>Nostoc sp. PCC7120|81bp|promoter|1042|1042
CATCCTAAAGATTGCAATCCCTTAACGATGATGTCACGGCGACTTTGATAAACTGACATTACAGCTTGTAATTCTACTTCA
>Nostoc sp. PCC7120|81bp|promoter|1043|1043
TACATCCTTGTTCAAATCCCAGCCTCACCCAGAGAAGGCTAGGGCTGGTATTATTTACCAAGCAAGTTGCTTAACGCCGCG
>Nostoc sp. PCC7120|81bp|promoter|1044|1044
ACGCAACGCTGTATCTACTAACCCTTTTCTCGCACCGTAAGACGAAATAATATATTCTGTAACCGTCAGACCTTCGCGGAA
>Nostoc sp. PCC7120|81bp|promoter|1045|1045
ACCTAATATATAGTCTTTTAAAGATATACAGGTGACACCAAAAGCATAGTTTAATAAATTAAAAGGAAAAACCGGCGAAAG
>Nostoc sp. PCC7120|81bp|promoter|1046|1046
AATGATTAATAACTAATGACTATCGATCGCCTGTAGCCAGTAACTTGCTAAATTAAAGAAAGCTTTAGTTGGTCAGCTTGT
>Nostoc sp. PCC7120|81bp|promoter|1047|1047
TACTTTTATTTAAACGAACCACCAAGACTAGTTGTAGATATTCCTGATACTCTATTAGGCAAGGTTTCCACCCAGCAAAAC
>Nostoc sp. PCC7120|81bp|promoter|1048|1048
CGGCAAACTACTGCCAAAAACTTGAGCGCTAACTGCCGCTTGAAGCTGAGATAATAGAGTATCTAGTCCGGTAGCTACCTC
>Nostoc sp. PCC7120|81bp|promoter|1049|1049
CAGATAATAACATTCTGCTAATTATCGAGGATGATGTTAATTTTGCCCGTATCTTAGTAGATATGGCACGACAACACGGGT
>Nostoc sp. PCC7120|81bp|promoter|1050|1050
GCCCAAAAACCTAATTGTTCTGCCAGAGGTAACACACCATTCTCTGGTATTATCGGTGTCAACTATGCAGAGCGCTCACTG
>Nostoc sp. PCC7120|81bp|promoter|1051|1051
GGCGATCGTGGGATTCGCTCAGTCATCGCCTGTACCCAACACTAATGGTAGAGTGTATCAGTATCTACCACCACGTCCACC
>Nostoc sp. PCC7120|81bp|promoter|1052|1052
TATCTATATTTGTGTTTTCAATTACTGCATGGGTTATTTTTTCAGATATAAAATATGAATCTTAGCTGTTCATAACAACGG
>Nostoc sp. PCC7120|81bp|promoter|1053|1053
TAAGAATTTTCTCATCTTTTATTCATTAAGATTTCATAAACTGCGGGTTAAACTAACATTAATTCAAGGTTAAGTACGACT
>Nostoc sp. PCC7120|81bp|promoter|1054|1054
TTCATCATTTTCATTAAAACTAAAATCCAAACAACTGCTAGAAATTGCTAAAACAGGAGTAGAACAGGCGATAGAAACTGA
>Nostoc sp. PCC7120|81bp|promoter|1055|1055
ACAGTAGAAAGTAGCGTTATTACGTTGAGTTTTCCATTGGGATACGTATAAAAATAACGTAATGATTGGTGAACATTCTTC
>Nostoc sp. PCC7120|81bp|promoter|1056|1056
CAATTACCGCCTAAGTTACACATTCTGAAAGCCTGATTCAATGAATGGTAGTGTAGATGAGAAAATGGTGTAACCAATTTA
>Nostoc sp. PCC7120|81bp|promoter|1057|1057
CGCGTGCAAAATATCAACTAGAGGAAGATGACATCGAATCAGACGAGCTAGACTATGAAGAAAATCAACAAGGAGAATTAG
>Nostoc sp. PCC7120|81bp|promoter|1058|1058
GAAAATCGCTATCCGCTAGGAACTGCTTTAGCCCGTCCGTTAATTGCTAAGATATTGGTCGAAGCTGCGGCAAAATACGGT
>Nostoc sp. PCC7120|81bp|promoter|1059|1059
AATACAGCGAGTTTTACCTCAAGAATGGCGGAAATGGTCGGAATTTGATAACATTTATAAGCTAGATGCAGTACCCGTTGC
>Nostoc sp. PCC7120|81bp|promoter|1060|1060
GTTGTCGAACAGGCACTCATAACTTACCACTGCTCTAAGTCTTACCCATAAAATTACTTCAGTAATAATTCTTGTTTAATG
>Nostoc sp. PCC7120|81bp|promoter|1061|1061
GCTGGTACTTTGTCAGCTCTGGCTATGTCCACAAGCGCCTATGCTGCTACCTTTGTTGATACGGAGTTGTCTTTACTTGTT
>Nostoc sp. PCC7120|81bp|promoter|1062|1062
CACCCATCTCTACCGGAAATTGCTGTCATGGCGCATCACGCCCAAGCTATGCTAGCCACTAGCTTAGTGGCTTTGGCAGAT
>Nostoc sp. PCC7120|81bp|promoter|1063|1063
AGAAAAACAGGAATTATTCCATGTTTAAATTTAGATACAATTTATGGACTAGACTAGACTGAGAGCATTAGTAATCATCAA
>Nostoc sp. PCC7120|81bp|promoter|1064|1064
ATTTTATTCTCCTGCTTTATGAGTATAAATCCATCTTTAAGCTTGATGTAGATTACCTCTATCGTCAATGGATAACGAGAT
>Nostoc sp. PCC7120|81bp|promoter|1065|1065
ACCGAACCGGAAATTCGTCTATCTGGAAGAGAATTGGCTGCCCCAATTAAAATTGGTAATAACGTCTGGATTGGTGGTGGT
>Nostoc sp. PCC7120|81bp|promoter|1066|1066
ACATTTTTCAACTGAGTATTAAAAGTGAGAAATGTTTTTCCATTCTGTTTTAATAATAAAGTGACGGTATTATTATTGTTA
>Nostoc sp. PCC7120|81bp|promoter|1067|1067
TAGAGAATCTAATGCCACCCCACCCAAGGGTTCTACTCTTTGTTGTGGTACGATAAAAACAGGCTGATTAGTATTAAGATT
>Nostoc sp. PCC7120|81bp|promoter|1068|1068
CTAATTTTTGCAGCTTTCTCGCCACCTTTAACTGAGTCATGACAGATTATAATCGTAAACGCGTTGTTGTCACGGGTGTTG
>Nostoc sp. PCC7120|81bp|promoter|1069|1069
GTTTCTGCATGAGTCAGGCGACTATGGCGAACTGAACACTGGAGAAACTATGCTGGTCAAATCGTCTCTTATTTGCGGATA
>Nostoc sp. PCC7120|81bp|promoter|1070|1070
ATAGTCAAATTAAAACTCACGCATAGATAAAAACTGATGCGTGAGTATAGACTTACTAGAAGTATCTGATGATGAAATTAT
>Nostoc sp. PCC7120|81bp|promoter|1071|1071
CTTCTTTGGCAGCAAAAGGAATTAACCAACAACCACCCTAATAGGGTTTAATAAAAAAGCGTTCAACCCTAAGAATAGCCA
>Nostoc sp. PCC7120|81bp|promoter|1072|1072
CAAGAAGAATTGTTAAAAGTAGCTGGGCGATCGCACTCGCTTAAAGATATTTTTGCAGCTATAGACTTGATTCACCAAGTC
>Nostoc sp. PCC7120|81bp|promoter|1073|1073
AATCGGGTGATTCTACAGAACGAAGCGAGTAACTAACACATATTGTAGTATGATTGTAACTCATGCTTCTAATGGTAGAAC
>Nostoc sp. PCC7120|81bp|promoter|1074|1074
TTTGCGAATCTCTAACCCAAAGGCGATGTTTTGCCGGACTGTCAGATGCTTAAATAAAGCATAGTGTTGAAATACAAACCC
>Nostoc sp. PCC7120|81bp|promoter|1075|1075
CTTCAATTACTTACAATCGCACTGACAGCCAGCAGCCACAAAATGTTATTATCGATGGTTATGTGATTCGTCCAGGATTAC
>Nostoc sp. PCC7120|81bp|promoter|1076|1076
CACTATGCCGAATTTGCTGATTGATTCTATCAATGAGCGAGCTAATGATACTATTGGTGAATTAATAATTGAAACCGATCT
>Nostoc sp. PCC7120|81bp|promoter|1077|1077
TTACTGGACGAATCCGAGGATTTAGATGATTTAGAGGAGGACTTAGACGAAGATTTAGATGAGGAAGACTACGAGGACGAG
>Nostoc sp. PCC7120|81bp|promoter|1078|1078
TAATGGGTAATGACTCGGTGTCTCCCGTCATCAGCCCAAGCAAATCCCAGCATATTTTATGTGATGTGGTAAAAAGCCCGA
>Nostoc sp. PCC7120|81bp|promoter|1079|1079
CAAACTCATATCTCCTGTGAGAATATTCCAAAATTGGGGAAATTCATCTAAGCTAGTTTTACGTAAGAAGCGACCAACACG
>Nostoc sp. PCC7120|81bp|promoter|1080|1080
ATACAAGATTATCCTCGCTAAATTCCCTGAAATGAAACTTATATGGCTAAAATAGCGTCTGAATAAGAGTGTATTATTTCC
>Nostoc sp. PCC7120|81bp|promoter|1081|1081
ATACAATACTTTACAGCTTTGAAGGTATGTTTAATTACCGAAAGTAAGATAATTATAGATCAAGCACAGGAATTGGCGGCG
>Nostoc sp. PCC7120|81bp|promoter|1082|1082
TAGAACTATATCTTGAGCTAAAATCTGCTTTTTGACACTCACAAAATGTATAATCAGCTTGAGGATTATTCTCTAGCAAGG
>Nostoc sp. PCC7120|81bp|promoter|1083|1083
ACAGCATTAAATATGTATAATTCTCTTACTTTTACCTTTTTACTTTTAACTTTTTACTTATTATGAGTCGGACTCTGGTTG
>Nostoc sp. PCC7120|81bp|promoter|1084|1084
CAGGCGATGCTAGCGTTCTAGACGATCGCTGCTTGAACGGCTTGCGCGAAACATACCAAGCTTTGGGAACTCCTGGTTCTT
>Nostoc sp. PCC7120|81bp|promoter|1085|1085
AAACAAATACAACATCCGGAATAGCGGTAGTGTGTTTATCACAGTACCATACAGCCGGATGAACGAAGAATACCAACGGAT
>Nostoc sp. PCC7120|81bp|promoter|1086|1086
GCGATATTGAGAATTGATTTAATCTTCCCCGAACCCCCAACTGTGGCACAATAAAGAACTGTAATAAGAAAAGTATTGTTA
>Nostoc sp. PCC7120|81bp|promoter|1087|1087
GATTTACGCAAAAACTATGCCAAGTTTTACTGGAATGGTGTTCATCCTTATATTAAAGATGGTTTACGCTATCTATCTCTG
>Nostoc sp. PCC7120|81bp|promoter|1088|1088
AACGCTGTGAAAACGCCAGGAAATCGTTTGAGTTTGGTTTGTGAACAGTATAGTTTAAGTGAGGAAGAACTCGCAGATATT
>Nostoc sp. PCC7120|81bp|promoter|1089|1089
TGGCACGCCAGCAGACTAGAAAACACTATAAACGTGATTTTGGTGTTGCAAAATTAAAGTAGTTGTAGCCAACGATAGACA
>Nostoc sp. PCC7120|81bp|promoter|1090|1090
AGACATAACTTTTTTATAGAAGATTTCAGGAATGGAGGGATTAAGTTTAAAATAAAGTATAAGATTTATAACCTATTCACC
>Nostoc sp. PCC7120|81bp|promoter|1091|1091
TATTGATTTAATTTGGGGTTACACTGGTTTGCTCAGTTTGGGACATGGTATCTTTTTTGGGTTGGGTGGATATGCGATCGC
>Nostoc sp. PCC7120|81bp|promoter|1092|1092
TATGATGCTGAATCCTTGGTTGACTCCGAGTCATTTTGTCATGCTGGGGTTACAATTAACTTTTGCGATCGCCCACAGTGG
>Nostoc sp. PCC7120|81bp|promoter|1093|1093
ATATGAAATTTCTTTGCGAGGAAAGCAAGCTGTGGTGGTGGGACGGAGTATTTTGGTAGGGAAGCCAATGGCTTTGATGCT
>Nostoc sp. PCC7120|81bp|promoter|1094|1094
TTGATAGAGAGAGCAAAAAAAGATTTGGGGCTAAACATTGAAGTACGCTACGGTGATTCTACAGAATTAGCGATCGCACTC
>Nostoc sp. PCC7120|81bp|promoter|1095|1095
AAGCCTATTGTTAAATCTTCTTAACAATGGGCTGAGGTGCTTTAGTGATAAGCTGATGAGGAAAGAATACCTAACCCCGAC
>Nostoc sp. PCC7120|81bp|promoter|1096|1096
AATAATCGAGTCTATGTTTTTGACTATTATGGGTTAGTAAATCCAGGTAGTATAGATGCTATAGAGAAGGCTTGTGAGCAG
>Nostoc sp. PCC7120|81bp|promoter|1097|1097
TTGTAATTGAGGTGCTAGGGGAACTGCATATTCTAGTTTGTCGTAATCTATCAATAATTTGAACCGAGCTAAACGCGCTTG
>Nostoc sp. PCC7120|81bp|promoter|1098|1098
GGAAAAGAGCGAACAAAGAAGGAACACCCCTAGCCCTCTACGACCTGTATATTATTTAATAAGTGTTAATTTTATCTGTAT
>Nostoc sp. PCC7120|81bp|promoter|1099|1099
CGCCGTCGCCACCCAAAACAGCTTGGTTGTCAACTATCCCCAAACCGATAGACTAGAACCATTGCGAGATATTACCCGCGC
>Nostoc sp. PCC7120|81bp|promoter|1100|1100
TTAACCCAGAAAATCCCCAAGCTTATCTCAATACTCCCAAGATCAGGATAATGTGATGAAGGAGGGTTCGCCATTGGGTAA
>Nostoc sp. PCC7120|81bp|promoter|1101|1101
TACTAAGTTGTTTATTCCTAAAGCTTGCACTTGCTGGGCAACAGTAGCGATAATTGCTTGATTGAGTAACATTCCCGTTTT
>Nostoc sp. PCC7120|81bp|promoter|1102|1102
ACCAGCAGAGGTACACGCGGTTGTGGCAGAGGTTGTTACAGTCGATGGGATGAGATGAATATATAGGAATCCTATTTGATT
>Nostoc sp. PCC7120|81bp|promoter|1103|1103
ATATGCTGCGCTCAAACAAAATCAACTGTTGTGCAAATTTCCATTAGGTATAGTTGAAGTGACTAGAACAAATTCAGATTT
>Nostoc sp. PCC7120|81bp|promoter|1104|1104
CAATGCTTCAGAGATAATTTCGAGATTGGTTAGGGTATCATCTACGATTAAAATAAAGCTAGTTTCGGTTGATGTATCAAG
>Nostoc sp. PCC7120|81bp|promoter|1105|1105
CAGATAGATTTAAAATCCCCATCTGCTAACCAAGTATTAGATAGGGCAGAATATGTAATTACGGTGGCAGCCTCAAGGCAG
>Nostoc sp. PCC7120|81bp|promoter|1106|1106
ATTGTGGCAAAATCTAGCCCAAAACGATCCCCAAAATCAAAATTAGGCTACAAAACATTCATGGTGGTAATCCTCAGGGGA
>Nostoc sp. PCC7120|81bp|promoter|1107|1107
GAAAACGAAAATGGGGAAACTATCGGCTTTTGGTGGCTCTGGTAAGGTAAAGTGAGAAGCAATCGCCTGTAATGATTCCTT
>Nostoc sp. PCC7120|81bp|promoter|1108|1108
TATGAAATTTTACTGATCTCTGTAAAGCCAATCTTTAAAAAGAATGATTATAATGGTCGTTCTCTCCCTAAATTTTACATA
>Nostoc sp. PCC7120|81bp|promoter|1109|1109
CGGGTTATGATTTTTTGTCTAATGTTTCCCCCAATATTCAAACAAGTATTGAGAGTAAAGTTGATAATTAGTAAATAGGTC
>Nostoc sp. PCC7120|81bp|promoter|1110|1110
TTTCTAACAAAATAGTGCCGCCGTAGTCCCAACCCAGCCCAAATAGTTTAAAATTACCTAATTTATTGCGTAACTCGCTCC
>Nostoc sp. PCC7120|81bp|promoter|1111|1111
CGTATTGGGCGTAACTTTGCACGCTGCTGGCTGGGACGAGAAAATACTAATATTGAGCTTGTAGCTGTTAACGACACATCA
>Nostoc sp. PCC7120|81bp|promoter|1112|1112
TACAAATTAAAACTATTTATCTGTGTTACTAGTGAGCTTTTATTCTTTAAATTAACTCTTAATGTCTTCTTTAGGGGAGAA
>Nostoc sp. PCC7120|81bp|promoter|1113|1113
CAGTTCTAAATTATTAAAACTCGTGTTGGCACTTGCAGTTGTGGGTGTATCTTGTTTGTTAAACTTCGTTAGTGAGATGGC
>Nostoc sp. PCC7120|81bp|promoter|1114|1114
TCCGCGAATCTGCGCTCGCCCGTTTAGTTGCTGATGCCAAAGCCGCTAAAATAGATGATCAGTTTGGCGGACGCTTCGATA
>Nostoc sp. PCC7120|81bp|promoter|1115|1115
TTCCCATGCCACCAGGGGCAACAGGGCCTTTTGGTGCTGCCTGTCTGATATTATCGGTACAGATGCTTTTGGGTAGGCGAT
>Nostoc sp. PCC7120|81bp|promoter|1116|1116
TCCTTCTATCAAATCCCTTAGAGTTGCTGAGGGATTTTTTTTAATCATTATTATTGATGTATGCAGTCCATAGGGATTACC
>Nostoc sp. PCC7120|81bp|promoter|1117|1117
TTCCTTTAAATAACGCAGATACAAGTGCAAATCAACGTTGCTATATTTATAGTGATAAGTATATACTTATATAATTATGTA
>Nostoc sp. PCC7120|81bp|promoter|1118|1118
TGTTGTGTTGCTTTGTATCTAAGTTTTGTTGCCTATTTTAAATATTTTATACTGGAAATTGTCTGCTCCGAATTAGATTCT
>Nostoc sp. PCC7120|81bp|promoter|1119|1119
ACAACACTACCATTGCGGATGACATCGCGGCGGCGCTGCTGTCTTGCTATGCTATATCGAATATTGGAATGTTGTTTAAAG
>Nostoc sp. PCC7120|81bp|promoter|1120|1120
CACCAGAAACTGTTATGTCTTACTTATACGATCGCGGTTTTTGTAGCGTATTGTGGGAGTGTGGTGGGACTTTAGCTGCTA
>Nostoc sp. PCC7120|81bp|promoter|1121|1121
TTTGACTACCCCAAAGTCAATCAACACTGGCTTAGAATCACTATCCCGTAAAATAATATTATCTGGAGAAATATCTCGGTG
>Nostoc sp. PCC7120|81bp|promoter|1122|1122
AGATAGGGGTTTGCCAGGAATAGATAGAATTACTTCTAAGCGATCGCCTAAAATAATCGGATAGATCACTGCTGCTTGTTT
>Nostoc sp. PCC7120|81bp|promoter|1123|1123
GCGGCAAAAGTCATCCTAGATAATATTAAAAAATAGAGTTAGAACTGCTAATCTAATCAAATCTCAAATCCGAAATAGAAT
>Nostoc sp. PCC7120|81bp|promoter|1124|1124
CCCAGTACCCAATCCCCAGTCTCTTGCAATCTTGTATTAGAATTAAGTTAAATTTAATTAAGATTCTTATCGGCATCTTAG
>Nostoc sp. PCC7120|81bp|promoter|1125|1125
AAACTTTGTAACTCGTCTTTATATCCGAAAATTGTTTCCTCAATATAGTACATTAGAACTATATCTTGAGCTAAAATCTGC
>Nostoc sp. PCC7120|81bp|promoter|1126|1126
ATACTTTACAAGCCATTGGCATCTTGCAAGATGATTTAACCGTGGGTTTAGAATATTGTCAGGCGGCTTTAGAACTCTATA
>Nostoc sp. PCC7120|81bp|promoter|1127|1127
TAGTGTCTTGTCTGCGGGGACGAGAAATGCTCAAAATGCAGGAACAGTTAATATAACTACAGGGAAATTAATTGTCCGCGA
>Nostoc sp. PCC7120|81bp|promoter|1128|1128
ACTAATAACTAACACTATGTTTCAAGCACCAGGATTTGAGCAACGCTCTATAATTACTTCACTGGGTAAGATGGTGTATTA
>Nostoc sp. PCC7120|81bp|promoter|1129|1129
GCTGTCCCCAGTGGAAACAGCGATCGCCTATGATCAATTTACTGCACATAATTATTTAGTAGAGACGTTGCGGGCAACGTC
>Nostoc sp. PCC7120|81bp|promoter|1130|1130
CTATACCACCTGATCTTGTCACTAATAAAGATAGAGCCGAACGAGATAAACTGCCATTCTGTATGGATTGGGGCAATTATT
>Nostoc sp. PCC7120|81bp|promoter|1131|1131
CTACGCCAAACTGTAGCCCAGTTCCCCCCAGAAATCCGCGACGATATTATTATTGATATTGATGATGTAGAAGTAGAAATT
>Nostoc sp. PCC7120|81bp|promoter|1132|1132
ACTGACTGAAGCCAACCGGAAAGATTACATTGAAAGTGGAAGCTATTAAATAGTAAAAAAGCGAACTAATCAACCAAGCGC
>Nostoc sp. PCC7120|81bp|promoter|1133|1133
CTACTGCTTGAATGGCTAAAATTGAATCACCACCCAATCTAAAGAAGTTATCATGAATGCTGATAGATTCTACCCCTAAAA
>Nostoc sp. PCC7120|81bp|promoter|1134|1134
ATTAGCAATTTGCGACCAGCTCAATATTGCGGTCAAAAGCCATAGCAGTACAATTTCAGAATCAGAGGCAGAAAGTATCCG
>Nostoc sp. PCC7120|81bp|promoter|1135|1135
TTATTGGAAGAGCTACCCGAAGCAGTGGCTGTAGTTGGTACAGGGGACTACCATAAAATAGTTAGCGTCATTGAGCGAGCA
>Nostoc sp. PCC7120|81bp|promoter|1136|1136
ATCACGTACTTGGAAATCTCTAGTAGACAAAGCCAGGAGCAAACAACTACAACCAGACGAATACACTGGTGGTAATTTTAC
>Nostoc sp. PCC7120|81bp|promoter|1137|1137
GTCAGCTAATTTCTCAACCTTTCTCATAGATACCTGTTTTTTTGTTAGTATTCAAAAAAACCAATAGATAGATTTACTGCT
>Nostoc sp. PCC7120|81bp|promoter|1138|1138
GATTTATGACTATGGAAAGAGCAATTTGATAGACTTGGCGACGGTTGAGGGAGGTATATTTAGTTAGTTGACGACTAGCTT
>Nostoc sp. PCC7120|81bp|promoter|1139|1139
GTCATTAGTCCCCAATCCCGAAATACTACTCATGACTCGTACTGTGGGAAGATGATTGATGGGTTACGCCTAGTCAACAAT
>Nostoc sp. PCC7120|81bp|promoter|1140|1140
AGCTGCTGCGATCGCCCCTAATGATTCTCCTTCTCTACATATTGAAGATACAATTCAAGCAGGAGCAGGCTTGTGTGATGT
>Nostoc sp. PCC7120|81bp|promoter|1141|1141
AGTACGGCCGCATCATCGCCAATAATTTCTGGTGGACAGAAGCGCTGTAATATTTTCAATAGTCCTTGTTCGCCAATATCT
>Nostoc sp. PCC7120|81bp|promoter|1142|1142
CCCTCAATTCTACTTCTGTTAAGTGTACATAATTGGCATCACTCATTGTATGATAGTCTCTCCATTGCTCAAAATCTCTGC
>Nostoc sp. PCC7120|81bp|promoter|1143|1143
TCAACAATGTAGAGTGGGATGCGGTAGAACTACCAAGTCAATTTATGGAAAACTGGTGTTATGAACGCACCACGTTATTTA
>Nostoc sp. PCC7120|81bp|promoter|1144|1144
CGACGACCATGCGCTTGTCCTTTTACGTCCTTTAAGTCGGCGATCGCATAAGATATTGGTGTGAGTTCTTGTGATTCATCT
>Nostoc sp. PCC7120|81bp|promoter|1145|1145
CTTGTGTCACCCAAAACATTTTTCAGGACATTAATCAGCCCTTGATGAGAATATTTAGGTAGTGAAAAGGCTTCAATCAAT
>Nostoc sp. PCC7120|81bp|promoter|1146|1146
CCTTTGACCGTTGACTATGGACTATTGACTAATTACTAATGACTATTAATAAATTAGGGTATGGATGTGGGAAATAAAATC
>Nostoc sp. PCC7120|81bp|promoter|1147|1147
ATTTTGTATTAATTATTAACAATCTGGCACTTTTATAAATTTATAAGCGTCCAGTCTGACGGGAATATGGGGAAGAAAATA
>Nostoc sp. PCC7120|81bp|promoter|1148|1148
TGGGCGTTCTGGCAGGGGATCACTTAAAATCAGCTAGTGATTTAGGGCTACCCTTGGTTGGTGTGGGTTTACTGTACCAGC
>Nostoc sp. PCC7120|81bp|promoter|1149|1149
TCGCCGAACTTGACAGCCAACTCAGTCAAACCAATCAGGCATTAAAGTATAGTGTAGTGCGATCGCCTGTTGATGGTGTAG
>Nostoc sp. PCC7120|81bp|promoter|1150|1150
CTCCCCATGTGGCTTGCTTATATTTTTCTAGCTTGATCTTGCGGACGATAATATTGTCTAGTTGTTCGGCACTCAAACCTT
>Nostoc sp. PCC7120|81bp|promoter|1151|1151
TAATTCCTGTGGCTGTTTGCCGGTGAGCAAATAAATTGCTGTCAGACCTAAACTATATAAATCACTGGAATAAACTGGTCT
>Nostoc sp. PCC7120|81bp|promoter|1152|1152
AAAAATCCTGGCACTGTCCGCATTGGTCGAGATCCTCTCCGGTGCGATATTGTTTTAACTAACCCAACGGTATCGGGTCTG
>Nostoc sp. PCC7120|81bp|promoter|1153|1153
CACCCTTAAACACTCGTAAAATATAGAATTTGGCTGCATAAGTCCTAATAGAATAATCAAAGTATTTGTTTTACATAATTC
>Nostoc sp. PCC7120|81bp|promoter|1154|1154
TTGCGACAAGGTAATAAATTCATCTTGATGTTCTTGCCACAGATGTTTTAACATCAGATTCCGTGTTAAATCGTGAACATC
>Nostoc sp. PCC7120|81bp|promoter|1155|1155
GAAGAGGGGATAGGGTAAATCCTAAACAAAATGGGCTTACGCAGGTGTTATGGATTTTTTATTAGTCCAAAGCAATAACTA
>Nostoc sp. PCC7120|81bp|promoter|1156|1156
AGTTAGTTTTTGCACGGGTATCTCTGCCTGACAATTCTGAATTAATGCGATACTTTACAAAGTTGACTGCTATATTTATAG
>Nostoc sp. PCC7120|81bp|promoter|1157|1157
ACCAACTCAGGTGATGACTTTGGTCTTTATCTTACTTCTCAGGGTGTGTAGAGTAGCTTTATGTAGAATATCATCTACTCC
>Nostoc sp. PCC7120|81bp|promoter|1158|1158
GGAACAAGCGATCGCTATGTACCCATTCCGGCAAGCGATCGCGATTATATAATCGAAATTGGCTATCTAAGCGGCGGTGAA
>Nostoc sp. PCC7120|81bp|promoter|1159|1159
TTTGGGTGTCTACTGCAAAAGCCGCTCCCAAGGTTAGTTTGCTTGTTAGCAATATATTTTAGGATGCTCTTGAACAAAGGC
>Nostoc sp. PCC7120|81bp|promoter|1160|1160
GATGGGGGAAGTATGTCCGCGTGATAAGTGGTCTACGGCTGCACAGGCTATCATGGCGGCGTTATCGGTACAGAATTTTAG
>Nostoc sp. PCC7120|81bp|promoter|1161|1161
TTCTGGAATATCTAGGTCAACGGTATCTTTATTGATAAAGATATGAGCTATAATCTATATACTTACGAACCATAAATGCTT
>Nostoc sp. PCC7120|81bp|promoter|1162|1162
AAAAGCAACATTTTTGGTTGATATATTGTCACGCTAAATTAATCAGATAAAATTACTGGTGTTTTTCAAAAGGCGAAAACC
>Nostoc sp. PCC7120|81bp|promoter|1163|1163
TCGCTATTTATTTTACTGGCATCTTTGACAATGGCCTTTTATGGGGATACAGTCACCTTTGATATGCGATCGCTCGCTCTC
>Nostoc sp. PCC7120|81bp|promoter|1164|1164
TTGAGATACTTCTTCAAGAAAATACTTGTATAAGTACTGAAATAGATATATTTTAATAAAATCAAAAACTATTGCTAATGC
>Nostoc sp. PCC7120|81bp|promoter|1165|1165
TGGAGTTACCTGCATCTAAAGTATCATCGCCTGCTTCACCGTATAGGCTATTATTACCTTGTTCTCCGTTTAAATTATCAT
>Nostoc sp. PCC7120|81bp|promoter|1166|1166
TAGTAGGTTGCAGGCTTCCCAAATTGCGATCGCCGATGCAAATGGGTTATTCTTCCCATTAGAAAATAAGTCTGGGCTAGT
>Nostoc sp. PCC7120|81bp|promoter|1167|1167
ATAACCTAAAAATATTTAGTTCCGGAAAACTTGTGTGTTGAACTGGAACTAAAATTGGGTATGTTGAATTTGATGCCAGAG
>Nostoc sp. PCC7120|81bp|promoter|1168|1168
CATTGGGAATATCTCTTAGGAAATAGTATTGGTAATCTATCCCTAAGATAAAATTCACTAAGTACAGTCTTTAATTAACTT
>Nostoc sp. PCC7120|81bp|promoter|1169|1169
AGGAAATTTACAAATTAGAATATCGATTTTTACACAAAGATGGGACATATCATTGGATATATGACCAAGGACGAGTAGTAA
>Nostoc sp. PCC7120|81bp|promoter|1170|1170
CAAGGATCTTTGTTGCTGGCTGAATTTTAGTTGTGTCTTAAATCTTAGTAGCATGATAGTATTTTACAGCCAAGTCCCGAC
>Nostoc sp. PCC7120|81bp|promoter|1171|1171
CAGCAATAATTACAAAGGAAATCGTCACACCGACGAGCCGCAATGGGCGATAATAACTACGCAGACATTGATCAACAAACC
>Nostoc sp. PCC7120|81bp|promoter|1172|1172
CCAAAAAAGATACTCCCCAATACTAATAAAATCAGTATCAAAGGCGGTATCATCACCTGTATCACCCTTTTTCCCAAGGCT
>Nostoc sp. PCC7120|81bp|promoter|1173|1173
AAAACCTTACAAAGCGATCCCCGATTTACTGACCTACTCTAATTATACTAAGTTGTAAAAGTTAAAACCCTTGGCAGAGGT
>Nostoc sp. PCC7120|81bp|promoter|1174|1174
CCCACATAATTGCTTTCGATGCACAGCAATTATGTGGCCGCATTTAGTTAAAATTGGAGAGAGAATGCTTTACAAAGCTTA
>Nostoc sp. PCC7120|81bp|promoter|1175|1175
ACCGTTAGCACTCATCCAAATTATACGATTTATAGACAATTCTCAGGTAAGATCAATACTCTGATGACTGTGGATAGGGAG
>Nostoc sp. PCC7120|81bp|promoter|1176|1176
GGCACAACATAAAATTAAGATTGCATTATGGTATGAAATAGTACAGTTTAAAATTAGTGTTTGCGTCATCATTACGAGAGG
>Nostoc sp. PCC7120|81bp|promoter|1177|1177
TGTACCAAATCGCTGCGAGTTAGCAACACTTGGGCAATTGGCTGTTGTAAGGTGGTAAATAAGTCGTCATATACGCGCATT
>Nostoc sp. PCC7120|81bp|promoter|1178|1178
TTTGGGAACGAAAACTTTACCGTTGAAGACGGCGTGAGCGCGATCGCCTACAATACATTTATGTAATTGCTTACTTGTACC
>Nostoc sp. PCC7120|81bp|promoter|1179|1179
TTTAGGCGTATGTTTAGGACATCAAAGCATTGGTCAGGTATTTGGTGGTAATATTGTCTCTGCTCCAGAGTTAATGCACGG
>Nostoc sp. PCC7120|81bp|promoter|1180|1180
GAATGGAGTGCGATATTGTAAATATAAAGACAAAAAAGAAAGCTATAAACATATAATTAGAAATAAAAGAATCTTTGACAC
>Nostoc sp. PCC7120|81bp|promoter|1181|1181
TACTATGAAGAGTTTATATTTGTATACTGATTCTTATATTAAGGATGGTAGACTTACTGAGGTGCAACTCTTTTAGATAAA
>Nostoc sp. PCC7120|81bp|promoter|1182|1182
TTGAAATAAATATCTAGTAATTTTCCCGCATTAGCGATTTTTTTATCAGATAATATATTGATTGATGCTGGAATTAGTTGT
>Nostoc sp. PCC7120|81bp|promoter|1183|1183
AAAATACCATAGCGGCGGCTAATTGTTCACTGGCGCGAGAATTGCGGTTAGACTTGAGGCGATGCCAATCGTCGGGTGAAA
>Nostoc sp. PCC7120|81bp|promoter|1184|1184
TCTGGTAAATTCCGGAAACTGATCGCTAAACCAACAAGCCCTCCGGCTACAATGGAGCTTGTCAACATCGTCAGTGATAAC
>Nostoc sp. PCC7120|81bp|promoter|1185|1185
TTTTCCCTCCGTCCATTACCCTCATCTGTTTCTGCAACTAATTTGCGTAAACTTCTAGGTATGGGTGTATCTGTTGCTGGT
>Nostoc sp. PCC7120|81bp|promoter|1186|1186
ATGGCAATCAGCCTGACTAAATGACCTGTTGTGACGACTTCCACATTATGATTTAAGGTTAAGGAAACTAGTATCATTTCT
>Nostoc sp. PCC7120|81bp|promoter|1187|1187
CCAGCAAATTTCCTTATGGAATCGTCAGGGTTCGAGGGCAATTCAAGGAAATTTGTTAGTAATTCCCATCGAACAATCTCT
>Nostoc sp. PCC7120|81bp|promoter|1188|1188
GAGGCGGAAACTGAGAAGTTTAAAATGGATAAGAAGTGAGATAACTGTTAAAAGTTAAAAGTGAACATTATTGAGACTTTT
>Nostoc sp. PCC7120|81bp|promoter|1189|1189
AGTCGAAAAAACTAATTCTTCTTCAAGCTTGGCAGAAGTTATTGACCGTATCTTAGATAAAGGTATCGTTGTAGATGCTTG
>Nostoc sp. PCC7120|81bp|promoter|1190|1190
TTGGGAATAATAACGCCTAACATCTAGCAAAATGTAACCAGTACGATGGATAATAGTATCACCAAATGATACTATATAATG
>Nostoc sp. PCC7120|81bp|promoter|1191|1191
TAGCTGAAGAAGATTCTTTCTTTACTTGTCTCTGTACAGATATAACCATAATATGAGTTCAAGGTGATATTTCCGGTAAAA
>Nostoc sp. PCC7120|81bp|promoter|1192|1192
AGGAATGGCTAAAGCAATCTGATAATAAACAACCAGCCCCTACTACTTTACAATTAGATTATCTCGCTGCCAGTCATGCTT
>Nostoc sp. PCC7120|81bp|promoter|1193|1193
TCTGGGTCTGTAGTAACTGGGAAGTGTCATTTTTCCGGTATTTTGACCAAAATTGTTGTTGATGTATCTATATTTTGTTGA
>Nostoc sp. PCC7120|81bp|promoter|1194|1194
AAACTATAAACTTTTGTTACTGATTGCATAATTCATCCTCACCCAAACTGATAAATAATTAGCTAAGAGTTGTCATTGCTT
>Nostoc sp. PCC7120|81bp|promoter|1195|1195
AAAAACAAGCAAAGCGTAAGATGCCTTCCAGCTGCAAGATGAATGTTGAATACTAGATACAGTAATGTTGAATCAGGATAT
>Nostoc sp. PCC7120|81bp|promoter|1196|1196
TTCTCAGGAAGTTGTACATGATACAGAAAGGATTCAATATAAAAATATACCATTGTCAGGGATCAATTCTCCACTGCAAGG
>Nostoc sp. PCC7120|81bp|promoter|1197|1197
GCCGTTTCCATTGCCAACCAGTGGTGACCGGAGGCGAGCGATCGCCTATATAATGGCTCTAATAAATTCGGTAAGCGTTTT
>Nostoc sp. PCC7120|81bp|promoter|1198|1198
AACACTAAAGAAAAGACAAAAAATTCCCCAGAAACAAAAGTTACATCGCAAACTAAAGATGTAGAAACTAAAAAACGCCGT
>Nostoc sp. PCC7120|81bp|promoter|1199|1199
ACGCGGTTTTATCATCTCAAGTTGTCTCCAGTAACGGAAGGGTTGAGCGATAATCGTAATGAAGCCTTGAAATTACGCTTA
>Nostoc sp. PCC7120|81bp|promoter|1200|1200
TTAATGTGGGAAAGTCTCAATAAACGTTTCCCCATGCCTGGAGAAAGTTATAGTGATTTAAGCGATCGCTTTGGCTCAGTT
>Nostoc sp. PCC7120|81bp|promoter|1201|1201
GAACGAAATTTGTGACTCTTGATACTCATTTTATAGTTAAATTAATGATATTATTTCTCATCTATCTATTTAATAAACAAA
>Nostoc sp. PCC7120|81bp|promoter|1202|1202
GAAAGCGGCGGCGACTTGGTGAACGGACTGCACGCGCTCACCATTAGATATAAGAAAATAATCATCGCGTTTGACGCTGAT
>Nostoc sp. PCC7120|81bp|promoter|1203|1203
CTCCCCAATAAATTTTCCAAATCAGCTGACAGAAACATTATGGATGTGTAAAGTAATTGAGGAATGTTTAATATATTTAAC
>Nostoc sp. PCC7120|81bp|promoter|1204|1204
AATCAAAGATGCTCATATCATTTTTTTATTTCGTTGATTGATATATGGGACTATTATTTGATTGGTGAATTATACGTGTGG
>Nostoc sp. PCC7120|81bp|promoter|1205|1205
AGCAATTGTCCGAGGGTTGGGAGTGCTAGGCGATCAGTGTACCAATGCTAAACTCAAACAAGCCCTCAATGATATTAGCAA
>Nostoc sp. PCC7120|81bp|promoter|1206|1206
AGAGTATGATGACTTGCTAGTTAAGCAAATCAAGAATGTACAAGCCGCTTCGTTTTGTACAAAAAACTTTTTCTTGTGTAA
>Nostoc sp. PCC7120|81bp|promoter|1207|1207
AGGCTGACGGCTTGCCAAATTTGATGGGTTGGGCGACCTACGACAGCTAGGATAATTGTTAACAATGTAGCGAGTAAATTG
>Nostoc sp. PCC7120|81bp|promoter|1208|1208
CACACTAACGCATAGATTCTGGACTTACCAGAATCCACCCCCTACAGGTTAAGCTGGATGAAAGTAGCAATTTGTTGCACT
>Nostoc sp. PCC7120|81bp|promoter|1209|1209
CCAAAATCATTTATAAATCTTTTGGTTCATTTTGTTACCCATATAGGATATATTTAGGTGGCTTTTAGGTTATTTCTATCG
>Nostoc sp. PCC7120|81bp|promoter|1210|1210
GATTAGTAAAGATAAATTACTCAGTTTCCTAGATACGCATTTAAATAATAATTAGTCAGTAGTCAGTGGTTAGTAGTCAGT
>Nostoc sp. PCC7120|81bp|promoter|1211|1211
ACATGAGACACTTAAAAGTGCGATCGCCGAATATGTCAACGAATCCGCTAATATTTCATCATTACGGTTTACCGCCGCTAA
>Nostoc sp. PCC7120|81bp|promoter|1212|1212
ATATTCCTAACCTTAACCGGACTTTTAGGATTGTGCTGTACAATAGCCTATGCTTTGACAAGTTCCCTATGGGCGATCGTC
>Nostoc sp. PCC7120|81bp|promoter|1213|1213
TTGATGTCCGCCAAAATGATTGGTTTGCCACACGCGCAGGTTTTCTGTAGCATATTGTTTGCGTAAATGTTGGTAAAGAGG
>Nostoc sp. PCC7120|81bp|promoter|1214|1214
ATCTTTATTTGGTATGTAACAAATGATTGAAAACTTAGTAATCGCGTGTTAGATTTAGTTAAGGGTGAAAATAATTAGATT
>Nostoc sp. PCC7120|81bp|promoter|1215|1215
TCATGTAAGGGAGTGAATTACTACACGGAAACCCCACTGAAAAAATTATAATCTTTACTTAAAGATGCCTTTTATTCAGGA
>Nostoc sp. PCC7120|81bp|promoter|1216|1216
ATAGCAACCTGTTTTACCTAGTTGCCAATCTTTAATTCTCAATCCCCAGTTATTATTGAATTTTGAATTTTTGAATTGTAC
>Nostoc sp. PCC7120|81bp|promoter|1217|1217
CTACAAATTCGTTAGTTAAGGTTTGCGCTGGTAACGTAGACTAGATTAAATTACTAACTTATCTAATGAATGCTCTTTCTT
>Nostoc sp. PCC7120|81bp|promoter|1218|1218
GGTAACTACGTGCAACCTGTATCGTTCATGTTGCCATTCAAAATTATTGAAGACTTCACTAAGCCCCTTTCCCTGAGTTTC
>Nostoc sp. PCC7120|81bp|promoter|1219|1219
ACGCTGCGCGAACGGGTTGCCGCAGGCTACAATTAGTGGTGGGTACAAGCCCCCAGTAATTGTCTTTAATTTTGAATTTTG
>Nostoc sp. PCC7120|81bp|promoter|1220|1220
CGCAAAGCATGGCGTAGCGATAAGTTGAACTGGTTAAGGTATTAGCAGTAGCATAGTTTTCTACTAAACTTTCCAATTGTT
>Nostoc sp. PCC7120|81bp|promoter|1221|1221
GATGAACCCAGCCCAGCCCCAATTAAACAACCAAAACGCCGTCAACCTTTATTATTGGTTGGGGGATTATTGGCGTTACTA
>Nostoc sp. PCC7120|81bp|promoter|1222|1222
CTCAAATCTGGTGAAGAGATGAAGTTGCTATTCCGCGACCACTTAACCGATGATGTAATTGCAGAGGCGATCGCCACCACT
>Nostoc sp. PCC7120|81bp|promoter|1223|1223
TTTCTACTGAGTTAGAAGAAGTGATATCCATGAGCGATCGCATTGCCGTAATCTATAGAGGTGAGTTTGTCGCTATTTTGG
>Nostoc sp. PCC7120|81bp|promoter|1224|1224
GTCCGTACTTTGTTCATTTCCTCTACCACTCGTTGTTCTAGGGGTGATAGAGTAGACTTTGGTAATGATATTTCCAGACTG
>Nostoc sp. PCC7120|81bp|promoter|1225|1225
GAAGTTGCATGAATCTTTGTCTTCCTTGTGAAAAATCTGGCTTGTTGTTACTCTTGAGTTTCGCTACCAGCACCTACTAAT
>Nostoc sp. PCC7120|81bp|promoter|1226|1226
TAACCGCAATACTTTTTTGCTTCTTGATAATAGCGTTTATTTTTCTCTACAATCTCATCTAGGGGAGGTTCACGTAATAGA
>Nostoc sp. PCC7120|81bp|promoter|1227|1227
TTGCTCACGGTGCTATCTTCTTAGTCCGTGACTATGATCCTGAACAAAACAAAGGTAACGTGCTTGAGCGTGTGTTACAGC
>Nostoc sp. PCC7120|81bp|promoter|1228|1228
TTTAATTCTGTGGCTAATCCCCTGAGAATAGCCGCCCAGTTTTGCTTTAGCATAACTTATACTGCCGATCACAAAAGAGAG
>Nostoc sp. PCC7120|81bp|promoter|1229|1229
CGGACACCATCAGGATTATACAACAGCTTGGGGCGATTGATCCGACTTTGGCTTTGTTTGTGGGGTTGAATAATGTTTTGG
>Nostoc sp. PCC7120|81bp|promoter|1230|1230
AGGATCAAAACTTTGAATACCATTAGCGATCGCCCACTCAATTGGTGCATAATAGCAAGCATCAAAATGTAAGCAATCAAT
>Nostoc sp. PCC7120|81bp|promoter|1231|1231
GCGTTGCTGATGGCAACGCTTTAGCTGTTCTTCTGTACAAAACCTTCATATATTGGGGGAGTGTGTAAATTTGCCCTATCT
>Nostoc sp. PCC7120|81bp|promoter|1232|1232
AGGGTGTGCGGGGTAGTTTGAGTTGTTGCTTCTCAAACCGGAGAATATTACGATAAGAGCGATCGGGCGCTACTAAATAAA
>Nostoc sp. PCC7120|81bp|promoter|1233|1233
TTGCGTCACATTGAAAGGACACGGGTACTTCTGCACTTAATTGATGCTACTAGTGATGATGTTATCAGAGACTACAACACA
>Nostoc sp. PCC7120|81bp|promoter|1234|1234
TCTTCCTCAACTGCTCATACAGAGCAGATACGGTTAAAAAAAGTTGCAATTCTCATAAGTGTCTTTAAAATAAGGCGAATG
>Nostoc sp. PCC7120|81bp|promoter|1235|1235
TTAAGAATCTTCATTTATTAAAGAAGGGAAATTGTATCAATGCTTTAGTAGTTAAATGGCGAGTCGGTGTGACCTGGCCAT
>Nostoc sp. PCC7120|81bp|promoter|1236|1236
GTTGATTACTTTGTCCGGCTGTTACATACTCAATTGTGAGATTGATGGTAGTTTATTTTTGCACAGACTCCTTTATCCCAT
>Nostoc sp. PCC7120|81bp|promoter|1237|1237
AAGCGATCGCACCCACACCAGAAACTTACAAAATTCTGATTTATCCGAAAATTGGGGATTAGGGACTGGGAACTGGGTATT
>Nostoc sp. PCC7120|81bp|promoter|1238|1238
CCGGTTGGATCGGTTGGGTAGGTCGTGCTTACCTACAAGCGATCAAAAAGGACTCAGATACTGAACAAAAAGAGATCCAAC
>Nostoc sp. PCC7120|81bp|promoter|1239|1239
TCGTTTCCTATTCCTTAAATGCTAGGCTCATTCTGATTGAATTGGGTTATCTTTAGGATTAACTAATCTCAGTAGCTTTTG
>Nostoc sp. PCC7120|81bp|promoter|1240|1240
TACAGACGTTACACTGCAACGCCTCTAATAACTAATGACCATAAGTATTAAAGTAAATTTATAGCCTAAACTAAATCGTGA
>Nostoc sp. PCC7120|81bp|promoter|1241|1241
CGGCGCACTGTCTCAATGTTATGGTTAAAACAAGCCGGTTGTGCCTCTACAATCATTTTTATGCGCTGGCGTTGTCCGGAT
>Nostoc sp. PCC7120|81bp|promoter|1242|1242
ATTATTTTTTATTACATTAAAATTAGTATTTTGAAGTTATCTAAAGTTATAATATCAATTATATCAAAATCCTCATTTGAG
>Nostoc sp. PCC7120|81bp|promoter|1243|1243
TGACTTTTGACTTTGTCTGAGGTAATTTTTCTACTTTTATAAACTGTTATAATCATGAGTCCGTTGGCGTTACTCTTCCCT
>Nostoc sp. PCC7120|81bp|promoter|1244|1244
TTTGAGATTGCATATTACTTGTCTGGACAGCAAAGGCCGGAAACACACTATTATTTAGATTCTAGACAAAGTACATCAGTG
>Nostoc sp. PCC7120|81bp|promoter|1245|1245
AAATCCTGAATTTGAGATTGCCTCAGGCTCAACTATAGACACTATGATATGGTGGGCATTGCCTAGCATACAGATACTTCG
>Nostoc sp. PCC7120|81bp|promoter|1246|1246
GTTGACTACGGTGATCGCATCTCATACTGTACCAAACCCCGTACTTGCTACAATCGAATCAATTGAAACTGCCAACTATTT
>Nostoc sp. PCC7120|81bp|promoter|1247|1247
AGCGGATTTTTTCTTGCGCTTCTTCCAAACTCAAGCCTTGTACAGATATAATTCCTACTTGGGGAACGACAATATTGCCTT
>Nostoc sp. PCC7120|81bp|promoter|1248|1248
TACACCCCTCAATCAGCGATCGCCAAAAGTAGGGCGAACCGTTCGCGCTATACTCCCTCCAACACACAGAAAAGAAAAGAC
>Nostoc sp. PCC7120|81bp|promoter|1249|1249
TGAATGTCACCGAATTAAATGTTGGTGGCGGTTTGGGAATTAAATATGTAGAATCAGACGATCCACCAAGCATTGATGAGT
>Nostoc sp. PCC7120|81bp|promoter|1250|1250
AATGAAAGAGAAACTTTTCTCTCGAAATTCATTTTCAATAATGCTGGTAAACTTTTGTACATGACTGGACTTGATGCGATC
>Nostoc sp. PCC7120|81bp|promoter|1251|1251
TTAATCTAGTTTTTAACTATAGGCAGAAATTATCTAGTCTAAGTGTAAAAATAATTATTTAAACCTAGACTATGAACCACA
>Nostoc sp. PCC7120|81bp|promoter|1252|1252
GTCAAGCAATACCTCTAGAAGGGGAAGACAACCTAGAACCAGTGGCGTTAACCTGGGGACAAAGATTTGAGCAAGGAAGAT
>Nostoc sp. PCC7120|81bp|promoter|1253|1253
TGACCATGTGGCAATATCTGACAGGTTCACGCGATCGCCATTACCAAATAAAATGAATGAATCTTGTGGTTTACCGACCAC
>Nostoc sp. PCC7120|81bp|promoter|1254|1254
ATGTTTATAAAAGCAAAATCAGTGGACTGAAACATAGCGATCCATTTATGATAGATGATCGTGAGTTTTTTAAACAAACAG
>Nostoc sp. PCC7120|81bp|promoter|1255|1255
TGAAACACACCTGCTGGGGTGAGCAGTTTTTTAGGGGCGAACCAGACTAAACTCAATAAAATAGTATTTAGTCCTAGTCCT
>Nostoc sp. PCC7120|81bp|promoter|1256|1256
GATTTTATTTGCTGTCGCTACAAAGCTTATGGGATGAGGGTTTTAGGCTATAGTATTCCTGAAAGTTGTTAGGGGAGTAAT
>Nostoc sp. PCC7120|81bp|promoter|1257|1257
CGCGCTCGTTTTAGCTAAAAATTAACCCTCCCCAAATCACTGTATGATATATTACTCAATATGCTGGGATGTTGGGTGTTT
>Nostoc sp. PCC7120|81bp|promoter|1258|1258
GCCATAGGGTAGAATATTGTTTTTATCGAAGAAAAATGAGAATAGCATAAAATTTGATAAATATTCGATGAATAATATGTA
>Nostoc sp. PCC7120|81bp|promoter|1259|1259
TAAAAGCGTTTCCAGCACCAAGGCACAGAAGCGCAGAGAATTAATATTAAGATATCATCTGTTGGACTTTACCCTGCTTTC
>Nostoc sp. PCC7120|81bp|promoter|1260|1260
GCCTCTATTCGGACTGCGAATATCCATCGCGCGATCGCCTTTTATGAAATACTAGGATTTACGGTCTGTGAACGCTTCACT
>Nostoc sp. PCC7120|81bp|promoter|1261|1261
CTACTTTCGAGCAACAACTGACGGATGGCATCATATCCCAACAGAAGGTAAAGTACTGCTGGTTGGTTCTCACAATGGTGG
>Nostoc sp. PCC7120|81bp|promoter|1262|1262
ACCGAGATTTTAACTGTTTTACTCCTGACTACGGCTTTCTCAGGCTGTTATCTTTGATCAGATCAATTACAAGCCAATGAG
>Nostoc sp. PCC7120|81bp|promoter|1263|1263
GCAACATAGCCACGGCTGCTGCACTGTCAACCGCACCACGATACACACTAATATTCAGCAATAACGCCTTTTGTAACTCAC
>Nostoc sp. PCC7120|81bp|promoter|1264|1264
GTGGGCGATTTTTGGAATAATTGTTGGAACTTTTGGAATTATATTTCTTATAATTCAGAGATGTCGATGTCAATTAGCTTG
>Nostoc sp. PCC7120|81bp|promoter|1265|1265
ACGGGAGCTGATGCCTGCAAATGCTTGGCGATAGGTTGACATCCTCCCCCGTTTAGAAAACGGGGGATTCCAAGAATCACT
>Nostoc sp. PCC7120|81bp|promoter|1266|1266
TTGAATTTTGAATTGATTCATCCCTTCTACCCTCTGCTTTTCTTTGATAACCTAAAAGCTATATCTAGCTCAAGTAGAACT
>Nostoc sp. PCC7120|81bp|promoter|1267|1267
TTGTCACTTTTGCTTGCCCTATCCTAGACAAAAATCCTGACTAGGCAACATAATCTCCTGATGGACAATCAGTATCACTGT
>Nostoc sp. PCC7120|81bp|promoter|1268|1268
GGTGCAACACGTCTGCACATAGTAGATTTAGATGGTGCAAAAGCAGGTAAAGTAGTAAATCTAGGAGCAATTGAAGCGATC
>Nostoc sp. PCC7120|81bp|promoter|1269|1269
TCTGAAGAATTACTCACAGCTTTAGATGAAAATCAGCGCGTGATTGACTACATTAAAGAAGAGGGAGAATTTGTTCAGATA
>Nostoc sp. PCC7120|81bp|promoter|1270|1270
TTGCAGTGGAGCCAGTTGGTGCTGGCGGATCAAATTCTAGACCTGTTAGACTACCTATGTAGTCGAAAGTAATTGTTTGTG
>Nostoc sp. PCC7120|81bp|promoter|1271|1271
AATATCCTGTTTACTGAGCAGTGCTGAAGTATGGTCTCCTGCTTTATCTAAACTATAAATATTAACGTTTATCTACTCATG
>Nostoc sp. PCC7120|81bp|promoter|1272|1272
CTGTTTGCGTAAGTCCTAATTTACTTCGTTACCATTTTCTAAAATCTTAAAATAAATGCTACAGTTGGCGGTAATTTTAAT
>Nostoc sp. PCC7120|81bp|promoter|1273|1273
ATAATTCGTAACTGGCTACCCATCTTTCATAAAGCCCGCTTTGCCGATACAATTCTTTGGGTGACAACCAACGGTATATTT
>Nostoc sp. PCC7120|81bp|promoter|1274|1274
TAGCACCCCAGTCCAGCAACAGCAGGTAGACATCCTGTCATCACGAGCGATAATAGATTTAGTGACTACAATCATGGTCTA
>Nostoc sp. PCC7120|81bp|promoter|1275|1275
GCCGTAACGCAACGTAATCAGACTCTCATATCACTTCACTGTTGAGGTAGAATCAGGGACAAATAAATTTAAAATCCCAAA
>Nostoc sp. PCC7120|81bp|promoter|1276|1276
CTCATCCAAAAGCTGGGCGATCGCTTGCCAAGGTGCATCAACGTAACTATATTTAATCCCAACTGGTAAAATTAAAACCTG
>Nostoc sp. PCC7120|81bp|promoter|1277|1277
AATCAGAATCGTGCCTTCTACTACCAAAAACAGCGCCACAGCAATGGTAAACATAATATTAAAAAATCCGTCTACCAAAGG
>Nostoc sp. PCC7120|81bp|promoter|1278|1278
CCAACCAAAGTGAAAAAATCTTCCTACTAAAGTGCCAATCAACAACGGTATAGTAAAACTAACGCAGCCAAACCCTAAAGC
>Nostoc sp. PCC7120|81bp|promoter|1279|1279
TTTGATAATATGCTTAGTGTTCCCGGTTATGCGATTAGCGAAGAACTTTATAATGGTTCGAGAACCCTAGTTTATCGAGCC
>Nostoc sp. PCC7120|81bp|promoter|1280|1280
CTAGCTTGCTAACTTCTTCTGCTGATAGCTAGTTTGATAGTAAAACCCTATAATTCTAGAGGCGTCATGGTGTTGTCGGTT
>Nostoc sp. PCC7120|81bp|promoter|1281|1281
GCAGAGTATAATTAGCTTGCTCCAATGCAGGCGATACCCACGGTAAGCTATGCTAACGCTGGTGTGGAAAAAATCAGCTAG
>Nostoc sp. PCC7120|81bp|promoter|1282|1282
TTTCAGCAATTAGCCGGACTTGATTGACATTTCCTAACTTAATTACTTATCCTTGCACTTGACATAGCAATAAACCAAACC
>Nostoc sp. PCC7120|81bp|promoter|1283|1283
AGTTAGCATCTGCCCCCAATTTTGATTTACTTTATAAAAGTGCGATCGCTAAAATGGGGGAAACTCAATATAACTCGCTCA
>Nostoc sp. PCC7120|81bp|promoter|1284|1284
TGGGAACCATACCCCAACGCACAGGCAAAGGTACTAGTTTTGGTATTAGTGTTATAGTAATTTTTTCTTACTACTTACTGG
>Nostoc sp. PCC7120|81bp|promoter|1285|1285
AACCATGACCACCCAGCGTTGGGTTACGAAGTCGGTGTTGTCGTATGTAATATATGCGATGAGTCGTTTGCCTGCGTAAAT
>Nostoc sp. PCC7120|81bp|promoter|1286|1286
TTGAGTTTCAAAAGTAGGGTTGAACTGTGTCCCTGGTTGTTGATTTGGTAAAGTTGATGGAGGAGTAAATCCGCTAATGCG
>Nostoc sp. PCC7120|81bp|promoter|1287|1287
ATGAATCTGTAAACAGTCACCTAGTTAGCGTGTTCTGGGCTTTATTGCTATTATCGGCACAATCTAAGGTAGAGCTAGTTC
>Nostoc sp. PCC7120|81bp|promoter|1288|1288
AGTTCATCAGGTTTATACAAACAAAGCCCGCGCGTGCAGGCTTTGAATTATAAATGTTGTATCAACACATCACAGAGAAAT
>Nostoc sp. PCC7120|81bp|promoter|1289|1289
CTGTTGTTGAGAAATTGTCAATTTCCATCAAATTCCTCTGATAAATGTGTTCAAATGCGATTTTCAGAGGCAACATAAAAG
>Nostoc sp. PCC7120|81bp|promoter|1290|1290
ACAGATACTAACCAAATAAAAGACAGACAATATATGCCAGCAATAGATAATAATAATTTGGAGGGTCTAGAATCTCCAGCT
>Nostoc sp. PCC7120|81bp|promoter|1291|1291
GTATTTCAAGAAAATTTACAACCCATTGCTATTGCTAATAGTATCGCCGATGATCGAGGGATAATTCAACAAGGCGATCGC
>Nostoc sp. PCC7120|81bp|promoter|1292|1292
TTGGGTTTAGGAAAGCAAGAATCTATTAGATTCACTCCTTACGAGCAGTATTATGAAGAAATAGCCAAGGGTGAGAAACTC
>Nostoc sp. PCC7120|81bp|promoter|1293|1293
TTATGCTGCTTTAGGTGGGAGGGAGTTTATTGGCAAGCCGAAACAACCTACTATATTAGTCTGCTGTTTAGATGATGGTGA
>Nostoc sp. PCC7120|81bp|promoter|1294|1294
GGTTTTTAAGGCATCAAGAGAACGATTGACAGAGGTAATGCTGGTGTCTAAATTTTTATCTTTATTATCCTTTAACGCTTT
>Nostoc sp. PCC7120|81bp|promoter|1295|1295
TGTTACCAATAATGTGATTATCTAGTTCATTGCCTGTGCCATCAATGATAGTGTTACCCAAGAGGGTAAGATTTTCTAAGT
>Nostoc sp. PCC7120|81bp|promoter|1296|1296
CTGACAATCTGAGTGAATATGAAGATTTATCTTTTAAAACTTTTGATAATATTTATAATCACTTAGGCACATTTATACGAC
>Nostoc sp. PCC7120|81bp|promoter|1297|1297
ATGCCGCTTGTCGGACAATTTTGCAGGGAGTAACTCGCAATGTAGATGTAGCCTATTGTAATGACCTGCCGATGATTTTGT
>Nostoc sp. PCC7120|81bp|promoter|1298|1298
TGATTGCAAAGCTGCGAGTTCGGCTTCTGCTTGCTTGAGGTTGGTGGATAATATGATGTCATCTAATTGCCCGACGTTCTG
>Nostoc sp. PCC7120|81bp|promoter|1299|1299
CTATGTTCATTTAGCTCTCAGGGTGTAATCTCGTTATACAGTATCTTTCATAATAGTCTTGTTCGCTCATTGACACTCGCA
>Nostoc sp. PCC7120|81bp|promoter|1300|1300
CCTGCCCTGCCCCCCTGCCTCTTTTGACCAGTGACCAAAATTTAATGATTCAATAGAGTTAGTAGAATATTGTGGAGAAAA
>Nostoc sp. PCC7120|81bp|promoter|1301|1301
CCTCATGAATTTGATGATTGTGTTTCGGTTTCCACGTTAAGAATCAGATAACATAAAATTGTCAAAGCTCCTTGACCCGTT
>Nostoc sp. PCC7120|81bp|promoter|1302|1302
GGCATCAGGTTTTGGGCGGCGGCGAAGATTTCTTGTGATTTTGTGGTTTTAATAGTGGTATTTACCAAGGGTCTCTCCTAA
>Nostoc sp. PCC7120|81bp|promoter|1303|1303
TTGCTTAAATCCCCCTTCGGTGGCGAAGGTTGGATTGTTAGCGTTAATAACATGGAAGATGTCATTGGCGGACACATCTGG
>Nostoc sp. PCC7120|81bp|promoter|1304|1304
ACATGACGCTCGAAAATTTGCTGTTTGCGACGCTCAAAGGGTTGTACTAAGGTAATTGCTGTACCTTCTTTACCAGCACGA
>Nostoc sp. PCC7120|81bp|promoter|1305|1305
CGAGATTCTCCCTCAAGTTCACATAATTGGTGGGTTATGCTTTCTATGTTCTAATAAAGTGGGCGCAGGATATATTCATCA
>Nostoc sp. PCC7120|81bp|promoter|1306|1306
TCCCTAAAAAAGATATAGGAGTAGTTACAGTAAAAATCCAAATCCTGTTATGATACGCGTGTTATTTGTGATTGATGGTGT
>Nostoc sp. PCC7120|81bp|promoter|1307|1307
AAAATATATTAAACGTAACGTCGATTTATTAGACCTCATCCAAGAAGGTAGTATTGGAATGCAACGGGGTGTAGAGAAATT
>Nostoc sp. PCC7120|81bp|promoter|1308|1308
TGTTGCTAAACTCAAACCAGCCATTTTCAACTGTTCCACAATATAAGGTAGATTGTGGATACCCATATAAATGACAATCGT
>Nostoc sp. PCC7120|81bp|promoter|1309|1309
AAAGCCTTTATCCTCATCACCCTTATTCTAAATGTGCCAGAAATTGATATGCTAAAAGCCGAGACTAGCTATTTTGCAAAC
>Nostoc sp. PCC7120|81bp|promoter|1310|1310
GCTTTCACAAATTTGTGGTTGGGACACAGGCCCAAGTAATAGCCTGTTAGATTTAGCAGTAGAACGTCTGACGGCTGGTGC
>Nostoc sp. PCC7120|81bp|promoter|1311|1311
TCTGACAGCCACAGCCTCTGATAACAATTCTGGTGGTAATTTATTTGCTAAACTACTTAGAGCATCGTTGCGATACTTTTC
>Nostoc sp. PCC7120|81bp|promoter|1312|1312
ATTAAATAATCATAAAAAAAATCGAGGTCAGAGTCATTATTCATTTACATACTGTTAATTAACTAATGAAAATTGCTACTT
>Nostoc sp. PCC7120|81bp|promoter|1313|1313
TGGCTTAGAAGCTTAATGAAATTTATTAGCAACTAACTTATTTTCAATTAGACTATACATATTATCAAGATTTAGCAATAC
>Nostoc sp. PCC7120|81bp|promoter|1314|1314
TAATAAATTATCTCCGACGAAAGTTTATATATAACCACAGTTACGGATATCATATATGACGTAGAAGGAGATATTAGGTGA
>Nostoc sp. PCC7120|81bp|promoter|1315|1315
CCGAGAAAAATATTGAAGATTTCATGAAGAATATCTACTGACTCTATGTATACTTAAGCAGATACAGTTAATGTCATAAAA
>Nostoc sp. PCC7120|81bp|promoter|1316|1316
TTGACGAACCTAAAAATACTCGCTATTCTAGTTTAAGTGTGGAGGCGAGAGAACGCCGAAACAACCGAACCGAGAAAAAAG
>Nostoc sp. PCC7120|81bp|promoter|1317|1317
AGCCTAATTTGTTTGTTTGAATTTGCGGTATTTATTATGGATAAGATAATCTTCACTTTTGTTAGAAGAGTAGGCTTGTGG
>Nostoc sp. PCC7120|81bp|promoter|1318|1318
CCATCAGGGGTTTAAGGGCAGCCTGCATCAGAGATTCATCTAGGGGTGCATAATAATAATGCCAACTGAAAGGTGTGACGA
>Nostoc sp. PCC7120|81bp|promoter|1319|1319
GGTCTATAATACCGCCTACAAACCCATGTAAGAATATTTGCTGCTCATGTAAAATGAAATGTTCGCGGATCGCATCAAATT
>Nostoc sp. PCC7120|81bp|promoter|1320|1320
GGGAATGTTGCAAATTATCTAGAATTTCCATAGCACAACAAAATATTGAATAATTATTACAGTGATGGTGATGATATGAAT
>Nostoc sp. PCC7120|81bp|promoter|1321|1321
AATGGCACATTGGCTGAATTAGGTCAAAAAGTTAACCCAGAAAAGGATATAATTACAGTTGATGGCAAGTCAGTATCGGCT
>Nostoc sp. PCC7120|81bp|promoter|1322|1322
CATTAGCCAGTTTGATGTGGGACAAGACCAAATTGTGTTGAGTAAAGCTACATTTAATGCAGTTACTAATAGCGCAGGACA
>Nostoc sp. PCC7120|81bp|promoter|1323|1323
AATAACTTCTTCCGCGTCCCCATCTTGACGAATTACACGCGATCGCCCATAATCAGGCTCAATGTAGAATGTGTTCCGCGC
>Nostoc sp. PCC7120|81bp|promoter|1324|1324
AAAAGAAATAAGCAAAACAGACACAAGACACCAACGAAGATTACACTGGAGCTAGGGAGAGAGTAGGCGTTGGCGGTTGCA
>Nostoc sp. PCC7120|81bp|promoter|1325|1325
TTCTGTAAAGTTGTCAAGTAGTACTGGCGACTATTGAAGTCAGGAGTTAAACTGAAGAGCATTAAAACTCAGTAAATAAAA
>Nostoc sp. PCC7120|81bp|promoter|1326|1326
TTATCTTTTTTTCAACTTTAGTCACTATCGTAAATTTACTGCCCTTGGTAATATCAATTTAAGCGCTTTTTGTTGTAAGTA
>Nostoc sp. PCC7120|81bp|promoter|1327|1327
TTTTTGACGGTAAACAATGATGAACAAGCTGACCAAATTATTGAAAAGTATAATGGTCAGATGTTTAAAGAAACGCCTATC
>Nostoc sp. PCC7120|81bp|promoter|1328|1328
ATATGTAGCTTCATCTAGTTGGTTTTTGCACCAGACTCGAAGAATGTATACAGTAAGACTGAAATGTTTTTGTTGGAGGTG
>Nostoc sp. PCC7120|81bp|promoter|1329|1329
GTGAAATCAAATAGCCCTATATATTGGCAATTGATAACTAAAAGGGAAGATACTCATGGTTCAACGTGGTTCTAAAGTACG
>Nostoc sp. PCC7120|81bp|promoter|1330|1330
AACTTGCGGATAAATGCTTTGAGTTGCCACCAGAGATGTTCTATGGGGTTAAATTCAGGTGAATAAGGTGATAAATAAACT
>Nostoc sp. PCC7120|81bp|promoter|1331|1331
AACTGAGTCCAGAACGTTCTACCAGTTGAGAAATAAAGGGTTGACCGTTACCATCGATATGTAATAAAGACGCTAAAGTAA
>Nostoc sp. PCC7120|81bp|promoter|1332|1332
GAATTCTAAAACAATCATTTTACGTGGGAAACTTCTACGCAAACATTATAACATAATCAAAGTCGCCCTAAAAGGGCGAGG
>Nostoc sp. PCC7120|81bp|promoter|1333|1333
CAACCCAACAGTCAAAGTTGGCAACGTGGTAAGAAAAAGTAGTTATGTGATAATTGGTCAAGTCGCTTCTCTACGAGACGC
>Nostoc sp. PCC7120|81bp|promoter|1334|1334
AAGGACAATCTTTCCAGTGACCGATGTAAATATAACCGATATTTTGAGAACTTAATCTATAGGTTCACCGGAGAATGAAAA
>Nostoc sp. PCC7120|81bp|promoter|1335|1335
TTAAAAATGATCAAATATATCAACGTACTCTGATTCAAGAAGAACGGCTAAAATAATAATTCCCCATATTTCAGAAAGTTA
>Nostoc sp. PCC7120|81bp|promoter|1336|1336
GTTAGGGGAAGTTGAGGGCTTTGGTTTACAGACTTTAGAAAAAGTGGTAAAACAGCGATCGCGTCTTCACCCACAACAATT
>Nostoc sp. PCC7120|81bp|promoter|1337|1337
GCGGCAAGCTCTGCCAATTTAAACAAATTTATACGAATGCCTCATGGCATAATTACAATCGCTCGGTGTAGAACCAGAGGC
>Nostoc sp. PCC7120|81bp|promoter|1338|1338
ACAAGATGTGATGAACTAGAGACTTGTATTGGTATCAGTATTTTCGTTAAGCTGGCAACCAAAGATGCAAAATTAATGTCT
>Nostoc sp. PCC7120|81bp|promoter|1339|1339
CATTCAAGGTTCGGGAAACCACCCTTCATGGACTGGCGATCCCTGAGCTTCAGTATATATATCAGCATAACTTGGAATTTC
>Nostoc sp. PCC7120|81bp|promoter|1340|1340
TTCTTTCCGTAACTACGAAAGAATTGTCAGTGGCTCTCCTACCCGCGTTAGTATTGACGAGAAAGCGGAACTTTCTCGGAT
>Nostoc sp. PCC7120|81bp|promoter|1341|1341
AGGCTCAAAATCATAATAAAATCCAGCACGATTCGCATTAACAGTTGTAGTCTATAAAATGTCAGGAATAGGGGGCATAGA
>Nostoc sp. PCC7120|81bp|promoter|1342|1342
TCTCACCAGAGTTGACACAATCTTTAGTAAAACAAACGAGCGAAATTTTAAACTTAAGCAACTTCGATTTAGAAGGAATGA
>Nostoc sp. PCC7120|81bp|promoter|1343|1343
AGGTAGATACTGAGTACCAGCATCTTGAACCCCAGCCGGGTGAGTCGATACCATAACTATATAAATTGTCCTTGTTCAAAT
>Nostoc sp. PCC7120|81bp|promoter|1344|1344
TAGGAGGTTGCTGCATCGGATTAATGAATGAAGATGAGCAGGTGTGATATGATAATTGCTAATTAATAGCAACTATCTAGT
>Nostoc sp. PCC7120|81bp|promoter|1345|1345
TTTTGCTGTCTTTAGTAGTAATGCACAAACCCTACTGCTTAACCGGAGTATACTAGAGTAAGTTAGGGCTTAATACTTAAC
>Nostoc sp. PCC7120|81bp|promoter|1346|1346
GAGCTAGGTAATCGAGAAATTTTTCACGACGAAGCTTTTAGAAGAGCTAAACTAGGAACTGCAATTTTAATGACAGCTGTT
>Nostoc sp. PCC7120|81bp|promoter|1347|1347
TGTATTTTTTAGTTTGTTTTCATGGGAAGACACACACCTAACCGTGAGATATTGTGTATTAGTGTAAGCTTTGATGATGCT
>Nostoc sp. PCC7120|81bp|promoter|1348|1348
AGCGTTAAGGAGAATTAAGCCAGAAATGTTAAGACGGAATGCCCGTGCTAATCTAGACGCATCTAAGCGAAATAATGACAC
>Nostoc sp. PCC7120|81bp|promoter|1349|1349
ATATTAAATATTGTCTGGAAAGTAGCGGTCAATTACGTCAATAATCGGCATACTGAAATAGGGAGAGTAAATTAAATCAGT
>Nostoc sp. PCC7120|81bp|promoter|1350|1350
GGGAGGTTTGATAATCCAATCACTAACATCATGGGGAAGTTCTTTACTATGATCAGGTATGACACCACTAAGAATAATTAC
>Nostoc sp. PCC7120|81bp|promoter|1351|1351
AAAACATCTTTACCTACACACTCAAAAATTAAGTTAATTCCTTTGGGGTATTCTTGTTTAAGGACTTGATCCAGGTTTTCT
>Nostoc sp. PCC7120|81bp|promoter|1352|1352
AGTCAGTTGGGGTAACAGTAGGAACACTCAAGAGGGGTAAGATCGCGCTATAAAAAGAATAATGAAGAGTAAAAAGCGACG
>Nostoc sp. PCC7120|81bp|promoter|1353|1353
GCTCCATTCCTAAAGACAGGCTTCTGTTAGAAGTTTGGACAAATGGTAGCATTTCTCCTCAAGAAGCCTTATCTTCAGCAG
>Nostoc sp. PCC7120|81bp|promoter|1354|1354
GTATATTTTTAAACTTTAATTGGTTGATTCATCGTCATCAGGGAAGGGTAAAATAGGCAGGCGATCGCCGCGAAATAATTC
>Nostoc sp. PCC7120|81bp|promoter|1355|1355
GCTGTTGGCGTTCAAAAAATGAAAGATGCTGCTGTTGGCATCGCTAACGACCCCAACGGAATCACCAAAGGTGATTGCAGC
>Nostoc sp. PCC7120|81bp|promoter|1356|1356
CTGACCCACTACTTCCCACTCTCTGCTCACCATTCCCCTTTAATGTTTAATAATGGTGGAGTGTTGAGATTTATTAAGAAT
>Nostoc sp. PCC7120|81bp|promoter|1357|1357
TTAGAAGAAATCGGCTACATTCTCCCACCTTTTTTTGAATTCGGTTGTTATGCTGACGATGCAGTAGTGCGTCATGTCTTC
>Nostoc sp. PCC7120|81bp|promoter|1358|1358
CTTACACCAACCGTCGCATGGCTGCTTGTTTACGCGACATGGAAATCATCTTGCGTTACGTCACCTACGCTATCCTCGCAG
>Nostoc sp. PCC7120|81bp|promoter|1359|1359
CTACCCTTCTCCTGTCGGAGACGCTGCGCGAACGGGTTGCCGCAGGCTACAATTAGTGGTGGGTACAAGCCCCCAGTAATT
>Nostoc sp. PCC7120|81bp|promoter|1360|1360
AAACCTAACTATCTTAGGTAACAGGTAAAAACTACGAAATTACTAAGGAGAATTTTACATCATGGTTAAAACCCCCATTAC
>Nostoc sp. PCC7120|81bp|promoter|1361|1361
ATGGCGCGGCCCCTTGCCAACGATGGGGGCAAGTTCACAGGTAGCTGGTATAGTGAGGGGATTAGTGCGATCGCCTATTGT
>Nostoc sp. PCC7120|81bp|promoter|1362|1362
TCTACCTGTCCTCCTAAGACGGCTTCGCTGGGAGTGACTGGTACTTGGCAGAATATATTAGTACCTTCTAGTTTAAATAGT
>Nostoc sp. PCC7120|81bp|promoter|1363|1363
GGTTGTTTCCTGGTCAGCAGCGTGGGAAACTGAATCAACAAACTTTCGGTCAAGTTTGGTATGCGATCGCAGCTGATCAAG
>Nostoc sp. PCC7120|81bp|promoter|1364|1364
AAATGTAAGCACTTAGTAAAAAAAGTGATGAATTTAGCTGGAGCTTGTTAATATTGAGTTTCAGCACTTAAATACAGTCCT
>Nostoc sp. PCC7120|81bp|promoter|1365|1365
TGAGGTGTCGGCGAAAAATGCACCTTGCCAAACGAAAGCGATCGCTGATAAACAAAATACAGTTGTAGCTATCCAACGTCC
>Nostoc sp. PCC7120|81bp|promoter|1366|1366
TACTTAAAGGATTTACTCAACTCAAATAAATTGTGCTTTCATTTTCAGTATAATTTTCATGGAACCCTTACCAGATACTTG
>Nostoc sp. PCC7120|81bp|promoter|1367|1367
GGAATTGTCAGAGCAGCCGTAAATAATTTGCGATCGCAAAATGTGGTAGAAGGTGGTAGCACGATTACTCAACAGTTATCA
>Nostoc sp. PCC7120|81bp|promoter|1368|1368
CTTAATCGAAGCCGTCAAAGCAGCTACATGGCGATCGCAAGAACTAGGAAAATAGTTATTAATCGATGTTTTGCCTGTTGA
>Nostoc sp. PCC7120|81bp|promoter|1369|1369
AGACTCCATCAAAATTCAAAATTGTTCCTTTTGATAGTTATTAGTGGAAAAATGTATACTATAAGCTTTTCTAATTTTATA
>Nostoc sp. PCC7120|81bp|promoter|1370|1370
TGAGTTGTTTGTCCAGTCTCCTGGAGCCAGTGATCTTCGTGCGCCTGATAACATTTGTGTAGCACCTTTTGGCGATCTCAT
>Nostoc sp. PCC7120|81bp|promoter|1371|1371
TCTGAAGAATATTGACTTGGAATTGCCACGCGATCGCCTGATCGTGTTTACTGGTGTATCAGGTTCGGGTAAGTCTTCCTT
>Nostoc sp. PCC7120|81bp|promoter|1372|1372
GCCATGTTGTTTGCCGCCGGCTTTGTCGGAACCTTCGTAATTGGTGGTATTAGTGGTGTCATGTTGGCAGCAGTGCCTTTT
>Nostoc sp. PCC7120|81bp|promoter|1373|1373
AGTTGATGGTGGAAATGCACCTGCTGTCCGTAAATGTCGATTTTAGCTACAATCCCATTTATGCTTTGGGTGTTGTCACTA
>Nostoc sp. PCC7120|81bp|promoter|1374|1374
TTACTTAGCTTAATGAAAATCTAAATATTGTTGGACACAACTCCGATAAAAATAGTTTTCAGTAACAATACTACTCATCCT
>Nostoc sp. PCC7120|81bp|promoter|1375|1375
TTATTTAGATGACAGACTAATTACTAATGACTATGGACTGTTGACTATGTATTATTGACCTTTGACTATCGACTTATAAAC
>Nostoc sp. PCC7120|81bp|promoter|1376|1376
ATTCCGTCTTAGGACAGGGTACTGAATTTGTAATTGAGATTCCTGTGTAATAGTAGAGTAACTATACTATGCGTTGAATGT
>Nostoc sp. PCC7120|81bp|promoter|1377|1377
TGAGCATAACTGTTTACGAATTTTCAGTAATCGCTTACTGTGGAGCAGTATTTATTAGCTAATCACTAACACTTAAATAAG
>Nostoc sp. PCC7120|81bp|promoter|1378|1378
ATGTGATTTCCTCAACCTCCTCAAAAGGCTTATTTTCCGCCTTCTGTTAAAATGGTGGGTACTGACTGACTGCCATAGGAG
>Nostoc sp. PCC7120|81bp|promoter|1379|1379
TGCATAACTACTAATAAGGGCTGTTGACTCTTGACGATCAACAGCCCTATTCTAATTGCTGATCAAGCAACGATCGCCAAA
>Nostoc sp. PCC7120|81bp|promoter|1380|1380
TTGATGTCTAAAAGTATATTAATGTCTGCAATATTTATCATTTCGTCCTATTATAAGGAAACTTAGCACTCTCTAAAGGTG
>Nostoc sp. PCC7120|81bp|promoter|1381|1381
AGGTGTTTTTCTAATCAAACAATTTACACACAGTCTATTAAAAATTAATATAATGCTCCTACTATGAGCATCTACCAACTT
>Nostoc sp. PCC7120|81bp|promoter|1382|1382
GTGCCATAGAATTTTGATGAAAATGCTATAAAATGGGTAGATAACTGTATAGTGATCACTGTACAGAGCCTGTGTTGTAGT
>Nostoc sp. PCC7120|81bp|promoter|1383|1383
ACTGCGACCAAATCCCCATTTAGTTGGGAATTTGGCGTTGTGGGAGTGGAGTATTCATTTATGGGCGATGGTAGCCGTGAT
>Nostoc sp. PCC7120|81bp|promoter|1384|1384
AACTTTCAACTAGTGCGATCGCTCACCATATTAGCTACGATGGCACGATAAGATTCTAAAATAATAGTCGTAATAAAAAAG
>Nostoc sp. PCC7120|81bp|promoter|1385|1385
AATCAAGATTTTTACACAGAATACTTGCGTATATTGACTAGACCGTGTCAGGATCAATCTGCATGAACCAATAAAGTAATA
>Nostoc sp. PCC7120|81bp|promoter|1386|1386
AATAACAGATTGAGTCACCCGTCCAAGATTTGCAGTGCCTGTACCTCCTACAATAGCAATATCCTTAGCAACAGATATTTT
>Nostoc sp. PCC7120|81bp|promoter|1387|1387
AGTAGTGGTTGTCCTTGTGGTTTCTCTTTGCATTACTGCCTGTGACGATATGCTATTGACAACCTCTAAATTTACCTTAAC
>Nostoc sp. PCC7120|81bp|promoter|1388|1388
ATGAACTCAAGGGTAAAAAGGGAACTAGCCCGATAGTCAGATTTCTTCTACAATTCAATCAGCCGTTGCTGTACATTTTGC
>Nostoc sp. PCC7120|81bp|promoter|1389|1389
ACTTTAACCGCCGAAAAATTTATTAATTGGGGACTGGGGACTGGGGACTGGGGACTGGGAACTACCACACTCAGCACTCTC
>Nostoc sp. PCC7120|81bp|promoter|1390|1390
CCGAGTTAATGGATGAAGAGAAAATTGCCTGTGAAGCCGAGAGCGATTTATTATGGATGGAGGTAGAGGGTTATCCCCATG
>Nostoc sp. PCC7120|81bp|promoter|1391|1391
TTGCAAAAATGCCTACATTACTATCAATTAGGTTCTCAACGAGGACGGGTAGAATTACATAGTAGTCTAGGCGCTATGGTT
>Nostoc sp. PCC7120|81bp|promoter|1392|1392
GCTGATGGTGATGTTGGTAAGCGTCACTCTCAACGCCCACGGGATGTTATCCTTGACGTTGCTTGTGCTTGGGATTAACAC
>Nostoc sp. PCC7120|81bp|promoter|1393|1393
TTGATCAATAATTCATCAAATCTTCAACAAAATAAAGTCTTGTTAGAGTACGTTGTCAGGAATTAAGGGTATGGGGGTGTA
>Nostoc sp. PCC7120|81bp|promoter|1394|1394
TACAAGAACTGTTGCTGTTGACGGTTGACAGACTTGAAAGCCCTGTGTTATGAGGATTTTATTTTAGCTTGATGTCCTAAT
>Nostoc sp. PCC7120|81bp|promoter|1395|1395
ATTCCCTTAGTCACTTGTCAATGAGTACATATTTCATGTACTCACTAGTATAGTAAAGATGAACTTTTGTGAAGCGAGGAC
>Nostoc sp. PCC7120|81bp|promoter|1396|1396
TCGCTTTAAGTATTTATTATCTGACTGGCTCGAATTCAAATCCAGTGCGAGAGTAGGAACAAGTCACTATTTTAACAAGCT
>Nostoc sp. PCC7120|81bp|promoter|1397|1397
AAGGGACGGCGATTATTGCCAGTCTTGACCAAGGAGAAGTGACAAATGTATGCTTAGTAGGCACTAACAAACTTTCTAGCT
>Nostoc sp. PCC7120|81bp|promoter|1398|1398
GTCACAGCCTCAGTTAAAGCCTTCCCTAATTCCCGCACCCAATCGGTGTATACTTGCAATACTACAGGCATGGCAATTTGA
>Nostoc sp. PCC7120|81bp|promoter|1399|1399
CGTATAGCTTGGATTGGAAAAAAATCACCCTTTTGTGGCAATGTCACTTACAGTAGAGAAGTTACAAACGCCTTGCTAGAT
>Nostoc sp. PCC7120|81bp|promoter|1400|1400
CCGTTTAGCTGCTGGTAATGCAACTGGCTTTGATTTTAGAGATAACAATAACAACTCTATTGGTGCTAGTGGTCAAGGACT
>Nostoc sp. PCC7120|81bp|promoter|1401|1401
TGACAATTAGTAAAAAATGTTGTGTTGCGATAAAGAGTATCGTAAGCGAGAATCAACATTATCGGGCTTTCCACATCCTTA
>Nostoc sp. PCC7120|81bp|promoter|1402|1402
CCCAAAGAACGGTTTAAACAGAGTAAGAAACAATCTCAGTAAAACCTCGTCAAGAAATACATAATTGCAGAAACCCGAAAC
>Nostoc sp. PCC7120|81bp|promoter|1403|1403
TTATTAAGTTTAAATAAAAAAAATAAGTTTCTGTTAATAACTCCGAGATATATAGGACTTGTATTTGATTGATGAAAAAAG
>Nostoc sp. PCC7120|81bp|promoter|1404|1404
CTACTTAATCTGACGCTGGCTAGAGGTGTCATAATTCTTGGTTCATCGATAATAGCAATTGTAAGAGGCAGAAGGCAGTCC
>Nostoc sp. PCC7120|81bp|promoter|1405|1405
AAAAAAAGTTCTTACTTTAGTTAGAAGTCAGCGTATCTAGTAAGGGTTATTTTGCTTACTAGCAGTAGTAGTAATTCACTT
>Nostoc sp. PCC7120|81bp|promoter|1406|1406
ATCTCATCATCAAAGGTACGGGATATTTGGCGATCGCGGAAAGCTGTTACACTATAACCCAAGCGTTCTGGTTGCCCTAGA
>Nostoc sp. PCC7120|81bp|promoter|1407|1407
CAGAAGATATATAAATCAATGATTTTGTATCTTCTTTATATAACTAGACATAATAAATACAGGGCTACCAACCTACAGAAC
>Nostoc sp. PCC7120|81bp|promoter|1408|1408
CATCCTTTTCCATGTAATACAACCATAAGGTTCTGCTGCATAATGAGCTAAAATTGCGGTGTAATACATGGGGCATCAGTT
>Nostoc sp. PCC7120|81bp|promoter|1409|1409
CTGCTGTTGGCATCGCTAACGACCCCAACGGAATCACCAAAGGTGATTGCAGCCAATTGATCTCTGAAGTTGCTAGCTACT
>Nostoc sp. PCC7120|81bp|promoter|1410|1410
TCATCACGCGTTTCACCCAGACTTTCATACCTACCACATTCCTTAACGTAAATTAAGCTTGTATGTCCCCCAGAAACCAGT
>Nostoc sp. PCC7120|81bp|promoter|1411|1411
TTCTCAATATTGAGGAAAACACTTGACAAAGATACTCATAATTAGGTTAGCTATATAGTTGTTATAGGCAACAGAAAGCAA
>Nostoc sp. PCC7120|81bp|promoter|1412|1412
TATTTATTACTGTGCAAACTTACGGTTGTTACTTAAGCAAAAGTATAATAAGCTAGCCTAGAACTAATTAGATGCCCATAT
>Nostoc sp. PCC7120|81bp|promoter|1413|1413
AGATAGACAGACGGCGCGATCGCCTTTCATCGCCATCGCCGTTTGGGCAATAATAGGAATCTGTTGATATTGAGATTTTTC
>Nostoc sp. PCC7120|81bp|promoter|1414|1414
CACAGATGCAAGTAGATACTATTTTCCACAGGTATCCGCCCTTTGGTAGACTTGAAAACTGAAATGGCTAGAAAAAACGAC
>Nostoc sp. PCC7120|81bp|promoter|1415|1415
TTGATCGCATTGTCGCGCACTCCTCGCCGCAAACGGTCAATTGTCTGAGAAAATGGCACCATCCGGGCGCGTGTCAGCCCT
>Nostoc sp. PCC7120|81bp|promoter|1416|1416
GATAGCTGGGGCATAGAACAAGTGCTGAAAAATCTAGGCAATACTTGGTATGCTTTGGATAATTACCCAAAAGCGATCGCC
>Nostoc sp. PCC7120|81bp|promoter|1417|1417
TTATTTTTGAAGATAAACTTTGGGGCTTATTAATTGCCCATCAGTGCTATAATCCCCGCCAGTGGCATGATAGTGATAAGA
>Nostoc sp. PCC7120|81bp|promoter|1418|1418
TGTCGGTTTTCACGCAGAGGTTTTAGGTGATTTTCGGCTAGGGTGATTTTATCATGATTGATATTACCTATGTTACGCGAT
>Nostoc sp. PCC7120|81bp|promoter|1419|1419
ATTTTATTTTACAGAGTTATACTAGATGACTAGTCAAAACTACTAGTATATAAAGGGACTAAGGCTTATTTATTCAATACG
>Nostoc sp. PCC7120|81bp|promoter|1420|1420
CCCCGCCAGATAGAGAAGCGACTGGTGTTTTATTGGTCAAGGCGCTGTAAATTGGTATTTGCTGGGGTAGTTTAGCCATTG
>Nostoc sp. PCC7120|81bp|promoter|1421|1421
AAAGGCAAAAGTACCGTTGCCATCTATATCTACCATCTGTCCACCAGCTACACTAGGGTTAGCTTCGGGGATGGAAAAGAG
>Nostoc sp. PCC7120|81bp|promoter|1422|1422
TAGTCTGCGAGCAAGCTGATAAATCTTGCTGATATTCAAAAAAGACTGAGAAATATGAACTTTCAGTACTAACCCAATGCA
>Nostoc sp. PCC7120|81bp|promoter|1423|1423
TTAAATATTGCTGGGGAAGATAATAGATTTGTCTTCCAAGGGGTGCATATGATATTCGATGGTAGACCCGATCGCCTCTGG
>Nostoc sp. PCC7120|81bp|promoter|1424|1424
TTTTTATTAGTACTGTTAACATCACTGCTATTGACTGGCTGTGTGCAGTACGATGTAGGTGTCAATTTTGATAATTCTAAT
>Nostoc sp. PCC7120|81bp|promoter|1425|1425
GGGTGGTCAATCTATAGATATAGCCGTAGCGAGCGATCGCCAAAATGATAAGCTAGTATTCTTCAAAATTAACCCCAATCC
>Nostoc sp. PCC7120|81bp|promoter|1426|1426
TCGTGGCTACTGGCAAGAATTAATTGAGTCCATTGTTTGGGCGCATAATAAACTGAAGGTAGCTCCTGCAATCCAACCCCG
>Nostoc sp. PCC7120|81bp|promoter|1427|1427
TCAAGTGTACAGTGCGGTCTTACACTGGCAAGATTGGTAGCTTGCTTTAACATAAATTTTAGGGAGTGGTTGAGTGGGGAG
>Nostoc sp. PCC7120|81bp|promoter|1428|1428
CAAGCTAGCCTTTGACCCTGTACTCTTGACTGTGGACAGATATGAGGCAAGAATAGTTGATTTAGGCGCGTATCAGCTTAG
>Nostoc sp. PCC7120|81bp|promoter|1429|1429
TTTGAGACGGATGCCGTGTCTATTGACTTTGGTGCTGTTTTGAGTGGTAAGTTAAATCTTAAGCAACCAACACAAGCGATC
>Nostoc sp. PCC7120|81bp|promoter|1430|1430
TTTCCGTCGGTTGTAAGAATAATTTTTGCTGACTGGTCGTTCATCATCCACAATCGGAGTGTTACGTTTCGCTTGTTGAGT
>Nostoc sp. PCC7120|81bp|promoter|1431|1431
CAGTCTTAAATCCGTCACGTAATTCAGGAACAAGTGGCCCATTAGCAGGTCTAATAGATAGGGATGAATTAACGCCAGTAC
>Nostoc sp. PCC7120|81bp|promoter|1432|1432
AAGTAAATCTCACAGATTGTAAAGTAGCCAATCTTCAGGATGTATTGTATAAACAAATGTATTCACAATCAAAAATATGAG
>Nostoc sp. PCC7120|81bp|promoter|1433|1433
AAGGTGAAAGAAACCCACCTGAATATAAAAATATTTTCTCGAAGGATTAAACTTTGAGGTATGGCGATCGCTAATCCACCA
>Nostoc sp. PCC7120|81bp|promoter|1434|1434
TTAATTTATAGTAGCGGTATAGACCTTGACATTGTACCATTAAACAGCGATAAAGGTCAGGCAATGCAGTTTCTTCGTCAA
>Nostoc sp. PCC7120|81bp|promoter|1435|1435
AAAAATTTGGGCAAGGAAATTTAAGCCAGTAATGACTACCATTGCCCCTACACTTATAGAAGAAATTTCTATGGCAATGGT
>Nostoc sp. PCC7120|81bp|promoter|1436|1436
AGTAGATTTGCTTGTTACCCAGAACTTGAGAAAATTGTAAATCTAGGCTATTAGTTTGTTGATGGTGAAAGTCGCGATCGG
>Nostoc sp. PCC7120|81bp|promoter|1437|1437
CCGTGATACTTAGTAAATTCGATTGCCATTTTTCCCATGATGAATTATCAATGATTAGGTATTGGTGATTGGTAATTGAGA
>Nostoc sp. PCC7120|81bp|promoter|1438|1438
CAAAAAATATTCTCGTTGTAAGTGATTATTTGGTAGTAATGGCACATTAAAATAATGCTCATACAAACAAGATAAAGACGT
>Nostoc sp. PCC7120|81bp|promoter|1439|1439
GTATCTTTTACCCAGTGTTAGGGGTTTGGGTTTGGGGAAATATTTGTTACAACAGTTAGAAGCAGCGATCACCTCTCGTGG
>Nostoc sp. PCC7120|81bp|promoter|1440|1440
AAACCCACCAAATACCACACTATGAGGCGCGCCAATTCTGGCACAGGCTAACATAGCGATCGCGGCTTCCGGTATCATCGG
>Nostoc sp. PCC7120|81bp|promoter|1441|1441
CTCAGTTACGTTGATGAATCTTTCCGTCCACAACTCATAACTTAAATTTAAAATTAAATTATAAATAATGAATATTGGCTC
>Nostoc sp. PCC7120|81bp|promoter|1442|1442
TCCCTTAATTTTAGCCAGCTTCTCTAGCAATTCTCTCTCCTCAGGGATTACTTTAGTGGGGATATCAATTAATACTGTTAA
>Nostoc sp. PCC7120|81bp|promoter|1443|1443
AATGCAATCCGTGATTTTTCTATGGTTGACTAAGGTTAAATCTGAGTTAATCTTGATGCCATCACTGCTAGTAATCACAAA
>Nostoc sp. PCC7120|81bp|promoter|1444|1444
ACAAAAGAAATTTCCCCCTCATCATCACAATGGTGTCTAAAGCCACGTACAATTAATATCACTTAACTTTTTTTATCAGGA
>Nostoc sp. PCC7120|81bp|promoter|1445|1445
GCTTACCAGAATGCGGCACACTAGTAAGGTGATCATAGCTGTGCTGCTAATATGCTTATTAATCCGCTTGATACCTTATTT
>Nostoc sp. PCC7120|81bp|promoter|1446|1446
AAATTTGCCAACTATCTTGATAAAGTTGCTTAAATTCAAGCCATCACTATAATTAATGATGCGAAGCAATTGGATTGTGCG
>Nostoc sp. PCC7120|81bp|promoter|1447|1447
GAGCTGCGCCCAATTTTATAAGAGGTGTGACTCCTGATGGAAAACTCTATAATATTGCACGTAACATCTTAAATGGTGGTG
>Nostoc sp. PCC7120|81bp|promoter|1448|1448
TTAAATAGACACCCCTTTAGGGATGTTGTTTGCTTGATATTAAAATGTTAGAGTAAAATGTTTACGGCAAAAACTGGTGTT
>Nostoc sp. PCC7120|81bp|promoter|1449|1449
GAATTAGTTTATCAAAGCACCGTTTACTTTAATAGTTTGATTTTCTTCTACGATGAGAATACTACAATAAAGTAGTAACGC
>Nostoc sp. PCC7120|81bp|promoter|1450|1450
TTGAACTAAAGCCAACAAAATCGCTACTGATGCTTTGTTATCTAATGTATAACTAGCAATGTGATCCTGTAGTCTCACGGG
>Nostoc sp. PCC7120|81bp|promoter|1451|1451
ATGTAGCATAAGCTTTATCGGCTCTGCCACTGACCTTATCAAACGGGGTAAAATAGTAACTTATTACTTTGCGGTATACGC
>Nostoc sp. PCC7120|81bp|promoter|1452|1452
TAGGTAAAAAAGCCTGTTGACACCCCTTGATCCCGACCAAGAAGTAGTTAATATTTAGTTAACAAACTTAATAAATTGACT
>Nostoc sp. PCC7120|81bp|promoter|1453|1453
CGAAAGCATCGGCGCTGTTACTCAAAAATTAGCTTCAGTTCCACGCGGTAATATAGAACCCCTCACAACTGAAGATTGCCC
>Nostoc sp. PCC7120|81bp|promoter|1454|1454
GTAGTCAGTTGTTCATCTTTGGCTGTTGACCGATTACCAATTACCAATTACCAATGACTTAATATGACTAGCAACTGCATC
>Nostoc sp. PCC7120|81bp|promoter|1455|1455
TTTTCCGATTAACTACAGGAAAGCCTTTCAGCTTGGGTATCCGACGGTACAATGGCTGTTGACCACCTTCAAACCCAGGTC
>Nostoc sp. PCC7120|81bp|promoter|1456|1456
CGGGAATTCATCGCCGAGGAAGTAGATGCTGACCATGACCGTGTGTTAATTGTGGGTGTCATGACTGATAAAATGTCACTC
>Nostoc sp. PCC7120|81bp|promoter|1457|1457
AGATTAAATTTGTCTGAGATTGAGATCCGGTAGGGGTCATATATTCGCTAAAATCAAAGCACTTACAAGAATTATTGAGAT
>Nostoc sp. PCC7120|81bp|promoter|1458|1458
AGTTGAAATCCTTCTTGAATGGCTCTTGTTCTGTCCTCGGCTCTGGCGTAGGCTGTTAAGGCGGTGGCGGGAATGTTTCCT
>Nostoc sp. PCC7120|81bp|promoter|1459|1459
AAATGTCAATGGGGGGAGAAGAGGCTGACGGGTGTAGGGTTCTTACGCTATACCCTCAAAATATGGGTTTAGGGTGTAGGG
>Nostoc sp. PCC7120|81bp|promoter|1460|1460
GTGTGTAGAATGCAAGTCTTACCAAAAAATCGAGCAAGCAAACTTAGGTATACTAGTAACGGCTTTGTCAGGAGAAAATGG
>Nostoc sp. PCC7120|81bp|promoter|1461|1461
GAAATTTTTTATGAGCGATCAACTCCAGTAGTACCATCTGTGTAGATGATAGGATATAGTATTATCTGTCAGCTTTATTGC
>Nostoc sp. PCC7120|81bp|promoter|1462|1462
TTGTAAATAAATGTAAACTCATCAGGGAATTTCATAAAAAAATAGCTTATTTAAATAAATATATTCACGGGAATCAAGCAA
>Nostoc sp. PCC7120|81bp|promoter|1463|1463
GCAGATTCAACAATGAGTTTTAGTATAAAACTTTAGATATCCTATGCTATCTATTAATTTATTGCAAGGAAGTTATCGAGA
>Nostoc sp. PCC7120|81bp|promoter|1464|1464
CAATACCTTGGAAACCATCCAGCATGATTCTCCTATACCTGTACATATTAAGTTAGATACGGGTATGTCTAGACTGGGTAC
>Nostoc sp. PCC7120|81bp|promoter|1465|1465
AATTGGTTGTCTGGCTGTGGGTGTCAGTAATGACTTTTGCTGTGGCGCTATAATACGACCTTGCCACATAGGTTCACCCTC
>Nostoc sp. PCC7120|81bp|promoter|1466|1466
CAAGAAGCTTTAGAGAAAATTTAAGGGGATTACTACCATTTACAATATCTTTTTGATATTGGAGCCTTGACCCTACTTAAT
>Nostoc sp. PCC7120|81bp|promoter|1467|1467
AAGTAACAATGTTCCTGGAGCTATACATATAGCTTGCTGCTAAGGCAGTAAAATTCAAGCGGACTTATTGTGGTTGGCTAA
>Nostoc sp. PCC7120|81bp|promoter|1468|1468
AGCACTGTGTTGTTGTGAAGTGAAGTCTTTGAGAGGGAAGTCTTTGTTATGATCTGCTGTGTGTGAACAGATCGATATGTC
>Nostoc sp. PCC7120|81bp|promoter|1469|1469
GTTGTTGATAATATTCCGATCAGATATTGCTTAAAACTTATCAGAGGGTTAAGATGAAGCACTGTCATTATCCTTTAAACC
>Nostoc sp. PCC7120|81bp|promoter|1470|1470
GCTTAAAGCCACCGAAAGGCTGTCTCGCAACGATCGCCCCTGTGATGTTACGGTTGATATATAAGTTACCCACTTCAAACT
>Nostoc sp. PCC7120|81bp|promoter|1471|1471
CACAAAGCCGTCAGCGTTATCGACCTCGACACGGTTAAACCCGGTCTAGTACATTATGACATTGGTGATTGTTTGCGATCG
>Nostoc sp. PCC7120|81bp|promoter|1472|1472
GTAAAGTCCAGGTATAGCATCAATGGGACGACCAGACCCATCTAATATATGATGAATGCTGTTACCTGTAATCGTTCGTTC
>Nostoc sp. PCC7120|81bp|promoter|1473|1473
GGTGAGGACGCGTACTGTGTCAGGAACTGATAAGCGCAATTTTTTGTTAAGTTTGTATCTACCGACTCGACCCAAATCATA
>Nostoc sp. PCC7120|81bp|promoter|1474|1474
ATAGACAAGACCCCAACATGGCAATTCAACTGAGTGATAAGCCTCTGCTAGAATGGGCAGGCGATACTTTGGCGATCGCAT
>Nostoc sp. PCC7120|81bp|promoter|1475|1475
CAATATTAATTTCTACCTAAGGGTAGATGATAATGTGGTTTTTCGGGTAATATATCTTGTGCGTCAGCTTTCCCAATTTTC
>Nostoc sp. PCC7120|81bp|promoter|1476|1476
CGTTTTGAAGAATGCTCCTATGAACTGCACGAGCTAAACCTAATCCGCTATCGTAATAGTAAGTTTCCAAACCATTGACAT
>Nostoc sp. PCC7120|81bp|promoter|1477|1477
GATTTTGAGTACAACTTTAATAAATCCAATAAATTCTATTCCAGAGATACAAACTGTAATAGTCAAAGACGACTGCTATAA
>Nostoc sp. PCC7120|81bp|promoter|1478|1478
AAACTGGAAAATTCATCCCCCAAAATATTAGGGGACGTACAGAGGTTCTACAATGGCTATTCTGGCAAATGGCAGGACTAG
>Nostoc sp. PCC7120|81bp|promoter|1479|1479
AATATCAAAACAGAACAATAAATATGAAACTATGTAGTATGAAATCGAGTCATTATCAGTAGATTTAACATCACTTAAGGT
>Nostoc sp. PCC7120|81bp|promoter|1480|1480
TGCCATAAAGAAAGGGGCTATGGCATTAATTGAGCGCGATTGTGATGTAAAAATAGCTGTGTGGCAACATTCGGAAGAGAC
>Nostoc sp. PCC7120|81bp|promoter|1481|1481
AGTCGTAGACTTTCTTAAAAATGCCGATCGCTTTACTGCTGTCGGTGCGAAAATTCCTAAAGGTGTATTGTTAGTAGGGCC
>Nostoc sp. PCC7120|81bp|promoter|1482|1482
AACGCACTATAGAACAGTGGCAAGATAGCCTCGATACTGGCAAAGACTATGATATTGAGTATCGTTTGCGTCGTGCTGCTG
>Nostoc sp. PCC7120|81bp|promoter|1483|1483
ATTTTTGTGGGATTTCTTGACGATACTGGGCTGGGACTGCGGGTGGCGGAGAATATAGAGGAGGTTCTGCAACTTGCGGGG
>Nostoc sp. PCC7120|81bp|promoter|1484|1484
TTCCCGACACTGGGGGTATAGGGCGCTTGACCAAGTCTTCACACGGTTTAATATATATTTAAATCTCTTGAGCTTTAGCTA
>Nostoc sp. PCC7120|81bp|promoter|1485|1485
TCAACTATATTCCCTCATATCCGAGAGAGTTGTGTGCCTTTTTAGTCTAAAATTAATTTTAATCAAGGTAACAACATTTAA
>Nostoc sp. PCC7120|81bp|promoter|1486|1486
TGAGATGTTTGAGAATTAACTGGTAAACATCAGTGGCGGAAATTGCCGTAGAATCAAACAAGTGAGATTGTTGAGTAATTA
>Nostoc sp. PCC7120|81bp|promoter|1487|1487
TGCAAATTCGATATCACTCAAGTCAGTATCTGGTTGACCCCAAGAAGTTAAAATCACCAAGGGTAGGTGTTGATAACTAGG
>Nostoc sp. PCC7120|81bp|promoter|1488|1488
CAAGGTGGCGTAAAGTTTTAACGAAATTGGATTACGTTGAAAAATTTGGTAAATTTGCTCAGAGGATGCAGTATCAACGCC
>Nostoc sp. PCC7120|81bp|promoter|1489|1489
AATCACCAAGTATTAATTTTTCTGTGTTTATTTTATCCATCCACAGGTAAACTTGGTTATGAAAAGCAAGCTGTAGTAGCT
>Nostoc sp. PCC7120|81bp|promoter|1490|1490
ATTTAGTAAAATTTAGAACATTTTTTTAAAATTTTGTTATTCATTGGTTAATCTAGAGTTAACCTAAATATTGTACGTCCA
>Nostoc sp. PCC7120|81bp|promoter|1491|1491
TAATACCTACATGGATATATATTCAAGTGCTTAGTCGTGTGCTTCGGATAAAATCAGAATATTCTGGGAAACTTCCCTGAA
>Nostoc sp. PCC7120|81bp|promoter|1492|1492
TCCAAAAAGATGAACAGCTTTATGAAAGAGTATTTGCAGAATCCACGTTATACTTCTACCACAACCGTGCTAGATTTAGCG
>Nostoc sp. PCC7120|81bp|promoter|1493|1493
AAAACGCCAATTCTACATTTGAGATATCGGCAGTTGTGGAGTAGATGATATTCTACATAAAGCTACTCTACACACCCTGAG
>Nostoc sp. PCC7120|81bp|promoter|1494|1494
ATTATGCCTATTTAATGCGAATATATTTTGATATATTGATTTAGCTATGTAGCTTTTTTTGAATGTGTGAAAACTGATTCA
>Nostoc sp. PCC7120|81bp|promoter|1495|1495
TTGCGAGGTGAGTTTTTCAGTCGTGGTAAATGTATACCCAGAGTGTGGCAAACTTAATTCGTAATTTGTAATTCCTAATTA
>Nostoc sp. PCC7120|81bp|promoter|1496|1496
AAATCATTCTTAGATACAAAACATAAAATTGCTACTACTATGGATGATATAATTGCAGATATTGCAGCAAATTGAGGGTTT
>Nostoc sp. PCC7120|81bp|promoter|1497|1497
CATCGAAAAGACCCTGAAGCAGCAGGAAAATCTGCAATTACAGCCTTATGATATCCAACTAGGAGATTGTAAAACTTTAGC
>Nostoc sp. PCC7120|81bp|promoter|1498|1498
GAAACTAATATACCTTCAATCACTCTATGGCAATCCTTAGGTTTTGATATCATTGGAAGCGTTCCCGATGCGGCAAAGCTG
>Nostoc sp. PCC7120|81bp|promoter|1499|1499
CGGAATTGGTGGTCAGACCCTGCAACCCAACAGTTCATGGAACGGGGTAAAATCACTAGCCTCTCATTAGAGCAAGCGATC
>Nostoc sp. PCC7120|81bp|promoter|1500|1500
TAAATTCAGGTTTGTAGTCAAGAAATTAGTTTTGACGACCTGAAACTTTATAGTTTACATACGGGAAATTTTATGAAAGCT
>Nostoc sp. PCC7120|81bp|promoter|1501|1501
CGGTCAAACCATAGTGCTAATGTTGACTTTGACACTAGAAACAGATGGTAGAGTAGGAATCCGCGTCCAATTGTCTCCCAG
>Nostoc sp. PCC7120|81bp|promoter|1502|1502
TCAGCAACACGTTAAGGGCAAAGGCATAGACATGAAAAATAGCATGGGCTATCATTGCACTTTCTAGGGAATATTGCCAAA
>Nostoc sp. PCC7120|81bp|promoter|1503|1503
ACATCCATCCACTTGTAAAGCTTGCCCCAATTTTTGGGTAATTGCTGCAAAAATATCTTCAGGGTTGAGACTAGAGCGAAT
>Nostoc sp. PCC7120|81bp|promoter|1504|1504
GTTATGGGTTAAATAATTGTACACTTTCCGATCCATCTCACACGCGATGAATTTGGAATTAGTGAGACTGTTGACTGCTGA
>Nostoc sp. PCC7120|81bp|promoter|1505|1505
TTATTTAGTTTACCGTTTTGCCATCTAGCAATTGTAACTGTATAGATATATAATCAGCCAATGATAGATATTGTATTAAAT
>Nostoc sp. PCC7120|81bp|promoter|1506|1506
CGCTGAAACTGCCTGAAAATCAAATACGTCAAAACGCACGAACTCAACTAAAATAGAGTTATGTGGTAACGCTGCGGCGAT
>Nostoc sp. PCC7120|81bp|promoter|1507|1507
CTCTGACTCAAGCAACCTTATTAATTGCCGGTGGAAGCGATCGCCTGTTACCATCCGTTAGTGAAGCTGCGCGCCTAGCAA
>Nostoc sp. PCC7120|81bp|promoter|1508|1508
GCATAGAAAAAATCACTATTATTTGGGTTGATAGCGATCGCCCTACGGTATGCTGCTAGTGCAGCCTGAAAATTTCCCTGT
>Nostoc sp. PCC7120|81bp|promoter|1509|1509
CGCACCCTAGAATGGGCGGCAGCAGGCAATTTTCACCTGACTATGGGTTACACTATCGACAATCTCACATCCCTGATGCTG
>Nostoc sp. PCC7120|81bp|promoter|1510|1510
CAAAAGATTTCTCTGGTCAAAGTTTAATTGGTTCTGAGTTTACCAATGTAGATTTAGAAAATGCCAATTTTAGCAATGCTG
>Nostoc sp. PCC7120|81bp|promoter|1511|1511
TTTTTGGAAGCCAACTTTGATGATACTCAAGAAGTCCGCTACGCCTTGTATGATGGCGTGGTATGGGCAGTCTATCAACAC
>Nostoc sp. PCC7120|81bp|promoter|1512|1512
ATTGATTTGTTAGTAATAGCCCCCACTACGGTAACTCTGCTTCCACGGTAAAATGGTTTGACATCATAAACTCTGTCTCCC
>Nostoc sp. PCC7120|81bp|promoter|1513|1513
ACTCAATCAGTTAGAAACAGTCCTAGCTTTTTTTGCTACGTTTGTGTTAGAGAGTGCTTTAGTTCAAGAAATTATGAGGTG
>Nostoc sp. PCC7120|81bp|promoter|1514|1514
TTTGTTCATGATAATTCAATATTTTCCTATTTTTTTATCTAAAGTGCTACAGTAATTTTCATACTTAAGCTAACGTAATAA
>Nostoc sp. PCC7120|81bp|promoter|1515|1515
TGTCCCATTTCTGTAAATAAGGCTTTTAATTGCTCAAGCTTTTCAGTTAACATCATTCCCAAATCCTGCCAAAACCCTATA
>Nostoc sp. PCC7120|81bp|promoter|1516|1516
TCCTGCCGTAAATATATTAGCCACTAATATTTTGTTCACTGCAAATGCTTAACTAATACAAGTACACTTAGGGGCGCAACT
>Nostoc sp. PCC7120|81bp|promoter|1517|1517
TACACTCCATGTAGGAGATATACTACTTGCTGGTTCAGCATTTGGTAAAGTCCGGGCAATGGTTGACGATCGCGGCAGAAG
>Nostoc sp. PCC7120|81bp|promoter|1518|1518
ATAATTCCTCTTAGTCGAATTCTATTCCGCGAACGGTGAGACTTTTGGTAAAATATAAATAAATTACCAAAATTTTGGCTT
>Nostoc sp. PCC7120|81bp|promoter|1519|1519
CGTAAAATATTCAAAATGTAGGGTGCGTCAGTATGGACAATTTCTGAGTATAGTTAGGTTCTATGGCACTGACGCACCCTA
>Nostoc sp. PCC7120|81bp|promoter|1520|1520
AAATGCCTGATAGCTTAGATTGATTTGAACATTCAATCTCTCTACCTAATAATAATTAATATGTAGAGATGCAAAAATTTG
>Nostoc sp. PCC7120|81bp|promoter|1521|1521
GTGTAGTTTTTTTACACCTATTTTGTGGACAATTTAACATTCATGGTCTTGAATATTATCATCAGAATATTCATCTGTAAA
>Nostoc sp. PCC7120|81bp|promoter|1522|1522
AAACATTTGAATAGACTGGTCTGCCATTACCTCCTGTAAATAATGCTAAATAATAAGAAAATAAACGTCCGGTTGAGTCTG
>Nostoc sp. PCC7120|81bp|promoter|1523|1523
GCAGCTAATGCGATCGCTAATCAAGAAAATACTTATCTGACTTTAGCTAAAATTGTCATTACAGAAATTAAACAGGCTCAA
>Nostoc sp. PCC7120|81bp|promoter|1524|1524
ATAATTGCGATCGCAGGTTTTGCCGTTGCAGTTCCTCCTCTGCCTGTTTACGATGGATAAACTGCCCTACTTGTTCGCCAA
>Nostoc sp. PCC7120|81bp|promoter|1525|1525
AGTTACATGAGGAGTTGGAGCGGCTGCGGATTTACCCTGAAGGTTATAACGTGGTGTTGCAAGGGGATGTCACCAGTATTA
>Nostoc sp. PCC7120|81bp|promoter|1526|1526
ACAATTCTTTGGAAAAGTACTATCGCTTTTATTCAAGCGAACAGAATATAAAACCAATTCAGTACTAACTGGCAAAATGAC
>Nostoc sp. PCC7120|81bp|promoter|1527|1527
GATAGATTTTAAATAAGACCTTTGTGTAATAACTATTACTCAATAGATTAGGCTAAATATAGCGTTTTAATTTTTTACATA
>Nostoc sp. PCC7120|81bp|promoter|1528|1528
CATAGCGCGATTAAGGCAGAATGGCAGGTAATAATCTGGGTGAGTATTTATAATTTTTGGATTGCACCTTGACAAAATCAA
>Nostoc sp. PCC7120|81bp|promoter|1529|1529
GCTAACCCAGCAGTTAGATAAGTTGACAAGCCCCTACGTTTCTAAGGTAGGTTAGTCAACGGACTACACTAGACGCACAGA
>Nostoc sp. PCC7120|81bp|promoter|1530|1530
CTGACCGATAGCAATCTTTCTACCAAGCAAATTATAAGGAGGTTGGTGTAACTTCAAAGCATCAATACCGTTAGTTCCCAA
>Nostoc sp. PCC7120|81bp|promoter|1531|1531
CGCCCAAAACTGTTCATCTCTAACCGATATTTGACTTCCCCAGATGTATCTTTGCTTTTTGAGACTTGTGTAACCGTGACT
>Nostoc sp. PCC7120|81bp|promoter|1532|1532
CCAATAAAAAGAAGGTCAGAATACAAAAAACAACGTCAATTAAGGGAATAATTTGGATTTGTACGTCTTCAACTGGGGTAT
>Nostoc sp. PCC7120|81bp|promoter|1533|1533
GCTAGAAGGGTATATAAAATCCTGATGAAAACTGAATTCATTTGGGTGTAAAATGTCTGTATGAACTGAATTCTCTAATTG
>Nostoc sp. PCC7120|81bp|promoter|1534|1534
TTTACAAGAAGCGATACAAGCGATCGCCTCAGAACTCCATAGCGCTTATGCTAGTTATCTAGGTGCTTTGGGTCAAGCACT
>Nostoc sp. PCC7120|81bp|promoter|1535|1535
CACATAAGTATAACTTTTCACTTGCTTTACTTACAAATTCATACATCGTAGAGTAAGTATAGTTTGAACTTTTTAGACTTA
>Nostoc sp. PCC7120|81bp|promoter|1536|1536
AATGCTTGTGAGTTCGGCGTTGAGGCTTTTACTCTCCTCAAAAGAGTAGGATAATCAAGGTTTCAGCTTATCTCGAACTCA
>Nostoc sp. PCC7120|81bp|promoter|1537|1537
GTTCGGCGGCGGTGAGTTTGTGGGTTTGATGGCGTGAGAGAAAACGGCTAATATTGGCAGGAGAGCGATCGCGGATGACTT
>Nostoc sp. PCC7120|81bp|promoter|1538|1538
AAAAATTAGCGGTTTGCACATAGAATTATTAGAGACGGTAAAAATTTGTAAACTAGATTGACAATCTGGTTAACTTTCTGT
>Nostoc sp. PCC7120|81bp|promoter|1539|1539
TGCAGGTACACGAATCACCTGCATACCCAATTCTTCTAAATCCTTGATAAAATTAGGCACAATATTAGGCTCAGGTATGCC
>Nostoc sp. PCC7120|81bp|promoter|1540|1540
CTAAGGCTAAAAAATAAGCCACCAAGCCTCAAAGGGATTCTTTAATGGGATGATGGGAGAAGGGTAAAATTATAGATACGA
>Nostoc sp. PCC7120|81bp|promoter|1541|1541
CCTAGTTAAGCAGTACCAAAAACTGCTGAAGATGGACAATGTCCAATTAGACTTTAAACCAGATGCACTCAAGGCGATCGC
>Nostoc sp. PCC7120|81bp|promoter|1542|1542
AAAATTGTAGAAAAACTTTAGATATTGAAGATTTGAGGTTTTAAGTGCAAGATTAATCTCAAATCAAAAATTCATAAATGA
>Nostoc sp. PCC7120|81bp|promoter|1543|1543
TAGCGAAAATTTTTAAGTTGAAGTAATGTCAATTTATTGCCGATAAAACAGAATATTGAAGGCTTCAGAATCCCGGTATCT
>Nostoc sp. PCC7120|81bp|promoter|1544|1544
AACCTAGAAAACTTGATAATAAACAACATGAATAGGGGGAAAGACCCTTAAAATAATCAGGATTTGTATTCTCGTACTCCA
>Nostoc sp. PCC7120|81bp|promoter|1545|1545
AGCTTGATCCCAACAAAAAACTGTATTGTATAAGTTGACAGTTTGGAGTAAAAAATTGGTTTACGGCAGTCTTGGTCAATA
>Nostoc sp. PCC7120|81bp|promoter|1546|1546
TAATATCATGTTTTTAAACAAACTTTGTGATAAAAATTAAAACAGTTTTATAATTTAAAATTCTTGGCAGAGATTGAGGCG
>Nostoc sp. PCC7120|81bp|promoter|1547|1547
ATCGCAATGTCTCTCAAAGGTAGGACGGAATATATATCAAATCAGATCACCATATACAACAGTTAAACGTCCTCAGACAGA
>Nostoc sp. PCC7120|81bp|promoter|1548|1548
CTACTGAATACAATATATGGGCAGACTTTTTTGTTTGGCAGTCCCTCACAATTAGGAATTAGTAGTTATTTGCTTCGTCAG
>Nostoc sp. PCC7120|81bp|promoter|1549|1549
ATCATTCTTTTTAAAGATTGGCTTTACAGAGATCAGTAAAATTTCATAATATGTCTGGCTAAGACTAGTTGTGCTGTTCAA
>Nostoc sp. PCC7120|81bp|promoter|1550|1550
ACGGAAAATGAACAGGCGATGGCATAGCGAAAAAGTATCGCCATCGCTCATCATTTAATTAAACAATAATTTCCCGATGAC
>Nostoc sp. PCC7120|81bp|promoter|1551|1551
CTCAACCACAACAGTCAGTAGCGATCGCCTCTTTGGGTGCAACAGCGCTAGGATTTATATGTGTACCTTCTTCACCGCGTT
>Nostoc sp. PCC7120|81bp|promoter|1552|1552
TTGATAAGATTATGGCTAAAAGTAAAGGTGCGCGCATTATAGTCACACTAGAGTGTACTGAATGCCGGACAAATCCAGACA
>Nostoc sp. PCC7120|81bp|promoter|1553|1553
TGCAGTTCCTTCTAATCTTACCTGCGCCCCTGCTAATAAATCTGAGATAAACTTTTTTGCATCGTCTGGGTTTGCTAAATG
>Nostoc sp. PCC7120|81bp|promoter|1554|1554
CCAAGCTAAAGAATAAAAAATGTAATAATTGTCAGATATCTGTGTTGCTATAGTTAGAGTTTGAAAAACTATGAGTGATCC
>Nostoc sp. PCC7120|81bp|promoter|1555|1555
CAGCCAATGGCCAGACATAATTATGCAATATTCAGGTGTGAAAGAAAGTATTATATTTGAATCATATCGAGATGAATTGAT
>Nostoc sp. PCC7120|81bp|promoter|1556|1556
AGCACTCGTTGATAAATGGAACCAACGGTTGAACAGTTAAAAGCTTTCTACAATTTATGTGTACGAGCGAGTAACTTACTA
>Nostoc sp. PCC7120|81bp|promoter|1557|1557
TAAGACACTATGAAGCAAAATAGTCCGGAAAACCGTCACAGTTACCAGGAGTGAAATATTGAGTGATGAGACAATCAGTAG
>Nostoc sp. PCC7120|81bp|promoter|1558|1558
GGTAGTATCATCTACTTAGGTCAAGCTCAACTTCACATCACAACTATTACTATTAACACCATCGCTGCCACTGTTTTATCC
>Nostoc sp. PCC7120|81bp|promoter|1559|1559
CATCGGTGATGGAAATTATGGAGGAATTGGGATTAAGCGATCGCTTGCTACAATTACCCCATGCCAAAATGCGACAAATTC
>Nostoc sp. PCC7120|81bp|promoter|1560|1560
TTATGTAACGGTTTTTGTAACTCCCCCCTGATAGTTGGTTGCTGTGCCATACTAGAAAGTGAGAGTTAATTCGGCGACCGC
>Nostoc sp. PCC7120|81bp|promoter|1561|1561
AACTTTTGAAACTCTTAACATCAAAAATTAGGTGGGTATAAGTCAATATAATTTATCCTTATCACTTTCTCTAGCTGCTTG
>Nostoc sp. PCC7120|81bp|promoter|1562|1562
TGGTTGAAATAACAAATCCATTGTTTCCGGGGCAATACCAATACCTGTATCTTTGATGGTAAAGATAATTTCGCAGCAGTT
>Nostoc sp. PCC7120|81bp|promoter|1563|1563
GAACTTCAGTATTCTAGTGGACATATGAACAAATTAGTACGAATTCCAGTCACATAATTAATGCCTATACTGGTTGCTGTT
>Nostoc sp. PCC7120|81bp|promoter|1564|1564
CGAACCACTGGCTGTAATTGCCCCACTTAAAGCACCCGTTAATTCTGATAGGCTAGGTAAAGCTGGTGTTTGTTGTCTATC
>Nostoc sp. PCC7120|81bp|promoter|1565|1565
ATGTATCAATTATTCAGCCATGCCGGATTAATTCTCCGATATGAGCTATTAATAAAACCTAACTATAGAGAGATGAAATAG
>Nostoc sp. PCC7120|81bp|promoter|1566|1566
GACTACTACGGTGCAGAGTATGAAGACTGGGGGAAAGATGGCAATCGTTACAATATTTTTATGCCGTCCCACCGTTGGATA
>Nostoc sp. PCC7120|81bp|promoter|1567|1567
GCATAGGCATCTTGGCGTAATGAAATCTCATCAGCTGATTTTCCTAGTAAAATCAATGCTGATTCCCAATAAACGAAACAA
>Nostoc sp. PCC7120|81bp|promoter|1568|1568
AACAATCACGCCATCTTGCATTTGAATCACCCGCTTTGTCTGATCTGCTACGGTTGCATCATGGGTGACAATTGCGATCGT
>Nostoc sp. PCC7120|81bp|promoter|1569|1569
GGATTGTTTGCATCCTTTACGCCATTTACATCAATCGATTCGGAAGCATTAATATTGAGTACACCAGCATTACCTAAAATT
>Nostoc sp. PCC7120|81bp|promoter|1570|1570
CACCAACCAATCATAAATGCAGCATAGCTACTGCCGAAGATTATACTTATACTCAATAAAATCACCAGAATCGGCCATCCT
>Nostoc sp. PCC7120|81bp|promoter|1571|1571
TTTAAAGTATAAGCTTCCTGATCTAACTGAATCTCTCACTTCACAGTAAATAATAGAGATATGGAAGTGGGATATGACAAA
>Nostoc sp. PCC7120|81bp|promoter|1572|1572
CTGGTACAACCCATGCCATCAACAATCGGGCTTGCTCTATGCGTGGTAAACTCAACTCTTGACGATGAATACCCTTGATTA
>Nostoc sp. PCC7120|81bp|promoter|1573|1573
ATTTAACCGTGCTTGCGTACAAATTGGACGATTTTGGATTTCTGGGGGATAATCACATTCATGCGATCGCCCAACAATAGC
>Nostoc sp. PCC7120|81bp|promoter|1574|1574
TATGGCAAAAATTATCGCTGTCCATCCTGATAATCCCCAGAGTCGCAGAATAGAGGAAATAAGGTCAGCGCTTTCCAGTGG
>Nostoc sp. PCC7120|81bp|promoter|1575|1575
TGTTTGGTCTAAGGCGGGACAATCTATGAGGATATTCCCTTCATTTCCTACAATGAGATAAGAGGTTCCCCCTAATGTGTC
>Nostoc sp. PCC7120|81bp|promoter|1576|1576
AGCCAATGCCTAAAGGAAATAGTCCAAAAAATAACAATAGTTTAACTGTATTATTACTATATAGTTCAGCACTAAAGACAT
>Nostoc sp. PCC7120|81bp|promoter|1577|1577
ACCGTTTGATAGCCTATCCCTCGCTTTTCTGCTTCTTCCTTTGCCCAGGCTATGATTTTAGGATGAAATCTGATTGAAATC
>Nostoc sp. PCC7120|81bp|promoter|1578|1578
GTGCTTTTCTCTATCTACAGGAAGAATACATGATAGTACTCTGCTGTGTAAGATACTCAGAACTAAACATTTAAATCGTCT
>Nostoc sp. PCC7120|81bp|promoter|1579|1579
GGGGCAGATGCCGGATATTTCCCACTTTCGGCAACCAGCAATACCTACTACCATTGAATTAGCAAGCACATTCAAGTGTAA
>Nostoc sp. PCC7120|81bp|promoter|1580|1580
GGGTCGCCTAAAAATAGTGTAGGAAGCGGGATTCATCCGCGATTTGGTAAAATCAAAGATGGGAAATAAATAATGAATAAT
>Nostoc sp. PCC7120|81bp|promoter|1581|1581
TAAGCTCAATTCAGCTGTCATGATGGGTAATGACACCCATTAGAATGTAATCTCGACAGTAGTATTTAGAGCAGGTGTATC
>Nostoc sp. PCC7120|81bp|promoter|1582|1582
TTCCTCTGCTCCTCTCTCTGCCCCTTGCCCTGTACCTGCGGATTAGTTACGAATAATATTGAGGGTCTTGAGTTGTTCTAC
>Nostoc sp. PCC7120|81bp|promoter|1583|1583
TTTAGGCTAAACAGCAATGGTCGTTCCATTACAGTTGATACATATGATATCTGTGGAGATAATACCACCTCACAAATATCT
>Nostoc sp. PCC7120|81bp|promoter|1584|1584
CCATTACACAATTAAGGGTTTGAACTCAATCCCGATACCCTCATAAGCTATTCTGCTTTTAAGTTGCACAATCCATCGTGA
>Nostoc sp. PCC7120|81bp|promoter|1585|1585
AATTTCTTCAATACGCTGTTGTACCCATTTTTGTAGCAGCGATCGCTCTACACTAGTAACAACACCACGCAGGTGAATCTC
>Nostoc sp. PCC7120|81bp|promoter|1586|1586
TAAATGATTGCTAACTGGTGGTTTTAAATATTGCTGCCAAATCCAAGTATCATTGTTGGTGTCGTAGGAATCAAAAGGCGA
>Nostoc sp. PCC7120|81bp|promoter|1587|1587
TTAAGCCACCCAAGCAAGGTAAGGACGGAACCGATTCAAACTTATTTTGTCTAACTCATTATCGACAAAAAATATACAAAG
>Nostoc sp. PCC7120|81bp|promoter|1588|1588
TTATTATCCTTCCTTTAATCAAAGGTGCAAAAAATTGTAGCCTGTCGTAAGATTTATCTTAAGAAACGTTAAGCGATACAA
>Nostoc sp. PCC7120|81bp|promoter|1589|1589
AGTGTGAAGATAATCTGTTGCAGCCCTTGCATATGGTACGCAATCTACCAGATGATAATGTTTTGGTTCTCACCACGGGTT
>Nostoc sp. PCC7120|81bp|promoter|1590|1590
TGACAGAAAACATAACCCAGAAGCGTGGGCTTTTTCGTTTAATTTCTGTAAAATCGAAGTCTAAATTACAAAATTAAAAAT
>Nostoc sp. PCC7120|81bp|promoter|1591|1591
TTTAGTAGCAGAAGAATTACCAAAATATGGTGATCACATCGAACAAGTTCTAACAATTCGACCAGGGATTACTGGATTATG
>Nostoc sp. PCC7120|81bp|promoter|1592|1592
TAAATATATTTATTTTATAAAAATTCCTGAGCATCAAACTTTAGGTAGAATTCCGCAATTGTCACCAGGACAATTGGATGT
>Nostoc sp. PCC7120|81bp|promoter|1593|1593
GCGATCGCTCCTCACTTTATTTCCATGAAGTTGGAGACCGATAACGTTACCGTTGAAAATATTAGAACATAGGATTTCCAG
>Nostoc sp. PCC7120|81bp|promoter|1594|1594
TTTATTTAATTTATTACCTAGTCATCCGGAATGGTTGCAATGGCAAATGTATTACCTAAAGGAGCCTCAACTCTATCCAGA
>Nostoc sp. PCC7120|81bp|promoter|1595|1595
ATTCAGAGCGTTGCAGGCGATCGTATAAGTAAACCCCTAAATCACATATAATACAAAACCAAAAGATGTAGAGAATAAACG
>Nostoc sp. PCC7120|81bp|promoter|1596|1596
ACCGTTGGGTGTGAGGGGGAATTTTTCTAATAATATGAATGCCGATGGCATCATATATATAGGTAGTTTTTCACCTAAAAA
>Nostoc sp. PCC7120|81bp|promoter|1597|1597
AAGAGGGTCACAATTGTGGCGATTAAGCCAGAAACAGACGGTATGAGCTAAAATCTTGCGATTGAGCCGACTGGTAAGATG
>Nostoc sp. PCC7120|81bp|promoter|1598|1598
AATGCGCTGAAAAATATTATCACAGGGAACAATGGTGATAATATCCTGTCTGGTGGTGATAACGATGACACTCTCCGAGGC
>Nostoc sp. PCC7120|81bp|promoter|1599|1599
AAAGCAAAATAAAGCGATAAAAAAGGCTGATGGTCTTGGCGATCGCTTAAACTAGCCTTTAAGTAATTCGGCGCTTGTTGA
>Nostoc sp. PCC7120|81bp|promoter|1600|1600
GCTGGACAATTATCCCCAACTGGGAGAAGTGGAACTGAGTGAGTATGTCAAACTTGATAAATATAAACTAACCAGTATTCC
>Nostoc sp. PCC7120|81bp|promoter|1601|1601
GCTAAATTCATTGATTTGACTGGTTTTAGAAAGCTGGCTGGGTTGAGACATAATTGACAAGTGCTGAGTAATGAGTGCTGG
>Nostoc sp. PCC7120|81bp|promoter|1602|1602
CTTCAATTGGTGATAATTGGTATGGTTGACAGTCCAAAACCCTAAGGCTAACCTCATCATGTGCGGCTGATAGCACTTGCA
>Nostoc sp. PCC7120|81bp|promoter|1603|1603
GGAGACGCTGCTGGCTACGTTACCAAGTCTTCTGGTGAAGGGATTTACTTTGCTGCTAAATCTGGGCGGATGTGTGCAGAA
>Nostoc sp. PCC7120|81bp|promoter|1604|1604
ATTACACAGTAAAAATGAAGCCTTACCGCACTAGTATGAAAATCGACTATGATGAGTGCCGTCCCTTAGAAGTAGAAGCCA
>Nostoc sp. PCC7120|81bp|promoter|1605|1605
TGCAACAAGAAACAGATGGCCGTTTTGCGGTTCGCCTGGGAGATTTGATGAAGGATGTAGAAAGGGTGATTTTGACTAATA
>Nostoc sp. PCC7120|81bp|promoter|1606|1606
GCCGAAAATTTATTAAATTGACGCGGCGATCGCCACCCAAAATTATTTATGCTGGATAGTATGTTTAAGAAACTGCCTTTT
>Nostoc sp. PCC7120|81bp|promoter|1607|1607
AATTATATCAAAATCCTCATTTGAGTTGATAATATTATATCAATTTAATTCTATTAATATATGATTAAAGACTAATATTAT
>Nostoc sp. PCC7120|81bp|promoter|1608|1608
CAGGTAAAGATAAATGTGGTTTAGCGGTGATGGGATTGGATCGGCAACTATACTATCATCAAGTAGTCGCTTCCGCAGATG
>Nostoc sp. PCC7120|81bp|promoter|1609|1609
TTGTCTAAAAATTCATTTTAACTTCCGGAATCAAGCAATTATTTTATGTATAATCATTTTGCAATAACTGCCCAAAAATTT
>Nostoc sp. PCC7120|81bp|promoter|1610|1610
TAGAATTGCTTTTGCCACTAAAACTGTATAATGCTAGTGGGATTGGTGTATCATACACAGGATTAAAAACATTAATGAAGC
>Nostoc sp. PCC7120|81bp|promoter|1611|1611
TACCGTAAGGGGGAATTAAAAATTAAAAATTAAAAATTAAAAATGAATATATAGTAAGGGTTTCGTTGATTTGGAATAGGT
>Nostoc sp. PCC7120|81bp|promoter|1612|1612
TTTGCATAGTTAGAGATTAGGGAATGAAACAAGCCTGGGAATAGGATGGAGAATAGAACTGATGACTGATGACTGTTGACT
>Nostoc sp. PCC7120|81bp|promoter|1613|1613
TGGAGGAGTCATGACGGTCATCTACTGCATACTTTCTCAGGCCATAGTAATGTAGTTTATAGTAGTAGCTTCTCTCCTGAT
>Nostoc sp. PCC7120|81bp|promoter|1614|1614
AATAATTAAATCAGCTGTGTTAATTGTGATGGCTCTAGAAACCACATTATTATTTTCATTACTCTCTGCCACTTTGCTATC
>Nostoc sp. PCC7120|81bp|promoter|1615|1615
TGCGATTAATCGCGTCTGTACTTTTTTTAAAATGGTAGATATTTAGACTAATTTGATTTTAACTACCAAGGTAAAATTTAC
>Nostoc sp. PCC7120|81bp|promoter|1616|1616
GGTAAACTCACTTATATAGGAAATAATTTGATTTTTCCTTAAGTATTGTAAAGTTAAGTTAATAACCCAGAGGTGTTTAAT
>Nostoc sp. PCC7120|81bp|promoter|1617|1617
AAAAAAGCTCTCCCAGCAGGGAGATGAAATGACTAATCTAGCTAGGTTAGGCTAGACAGCTTTCATACAAATTTTCAAACA
>Nostoc sp. PCC7120|81bp|promoter|1618|1618
CAATAAGAATGCGGACTCGGTGGGAAGATTTGGCTATTGCTTGTCTGAGAGAATGTAACAGATAGCTTTCTTGGACTGGCT
>Nostoc sp. PCC7120|81bp|promoter|1619|1619
AACCAATCACCACTGACTAAATGAGTATTGACTAATAAAGAAATGCGCTACACTCATGTTAGCGGCGAACCATCATCGGTT
>Nostoc sp. PCC7120|81bp|promoter|1620|1620
TGGTTCCAATTCCACCAAAGAAGCGATCGCAGCTACGCAAAAAGCAGCTAAAATAGGAGTACATGGTACTTTACAAGTTGT
>Nostoc sp. PCC7120|81bp|promoter|1621|1621
TTCTGGTTTGATTGCTAATAAATGTCTCACCTGTTCTCTTAACTGGTGGATACTTACACCAGAGCGTAGAGATGTTTTTAG
>Nostoc sp. PCC7120|81bp|promoter|1622|1622
AGTTGGCGTAAATGTTCAGCAGGGGTGCGATAAGACAAAACTTCAGAGTATACTTGAGTCTCGCGGATGCGTCGGGCAATC
>Nostoc sp. PCC7120|81bp|promoter|1623|1623
CTAATAGCCAATACGAAGACGGTCAGGCACAGCTAGAACCTGGTGATACAGTTATTTATTATACGGATGGTTTGACCGATG
>Nostoc sp. PCC7120|81bp|promoter|1624|1624
CAGGGGAGAGGTTTGGAGAGGGGTTTTTGAAATTCGTCGAACTCACGTTAAACTAACCCAATGAGAAATTGATGACACGCA
>Nostoc sp. PCC7120|81bp|promoter|1625|1625
TTAAGTTTTTGTATATTACGTTGCTTTTTGTATATTAAATATTTGATACTTTTATTTCCTGATAACAAATTTATGATAACT
>Nostoc sp. PCC7120|81bp|promoter|1626|1626
CTATGTTTCAAGATTTCCACACAATTAGCTAACTAGGTCGTTGGGTGATAGGTTTCAAAAGTAACTATGTAAATTATGGAC
>Nostoc sp. PCC7120|81bp|promoter|1627|1627
AAACCTGGCTTAAAGAAACTTCTCAGCATTTTGGCTCAAATTCGCCTTATGCTAAAGCCCGAAGGAGAAAAATATGATGAA
>Nostoc sp. PCC7120|81bp|promoter|1628|1628
GCACCCAATTTTTGTAATAGTTCATATCCTTGGGCTTCTATGCGGGCGATACTTTCTAATAAGCCATGTAAAAATTCGGCT
>Nostoc sp. PCC7120|81bp|promoter|1629|1629
TTAAATGTTTTTGATAAAAATGACCGTATTTCCGTGCTGTTTACTGATATACTTAATTACATAAATTCAATATTGATCATG
>Nostoc sp. PCC7120|81bp|promoter|1630|1630
GTGTCAAAAGAAGTTAATAGAATTCTTTTCTTCATGGAAAATATTATTTAGAATAGAAAAACCCTCCATAAACAATTTACA
>Nostoc sp. PCC7120|81bp|promoter|1631|1631
ATCGAGTCAAAGCCGTGCAGGAAGCAGCCACCCAAAGCGGTGCGGTGGTATTGTTAAAAGGAGCGAGAACTGCGATCGCCA
>Nostoc sp. PCC7120|81bp|promoter|1632|1632
GATGGTGCTAACATCGTCTAACCACCCTCAATTTCCCGATTTACCAGTAGTATTGTTTCCAGGGAACGTTGGTGATACTAA
>Nostoc sp. PCC7120|81bp|promoter|1633|1633
TCTAAGGCTGGTGATTTTTCATGGTTGTTTGCGTTAGCGCTTGGTGGGATGATTTCTATTACGCCTTGTGTACCTGATAGC
>Nostoc sp. PCC7120|81bp|promoter|1634|1634
TATGAGCAACTGGAATAACAGCGCCAACCAAAATTATGATGGGGTGGCAATATTAGGCGTATTGCTAGCCATCAGCGCCGG
>Nostoc sp. PCC7120|81bp|promoter|1635|1635
GTCAGGAATATGAACAACAAAAGCGATCGCGTGCCGAGGTGATGTGGCAAGCTGTAGAACGTATCATTCCTGATATTCGCT
>Nostoc sp. PCC7120|81bp|promoter|1636|1636
CCTGTCTAATTGGTAGACAAAAAACTGGAACCACAGTAACCATTTATTGATACAGTTATGTTTTGTCGATCGCTGGAATGT
>Nostoc sp. PCC7120|81bp|promoter|1637|1637
TGCAAAGGTTTCTGGGTTCGGATTTGTATCACAATTTTAGTGAAATGGTATAAGGGTTTTATACACCCATAAACCTAAACC
>Nostoc sp. PCC7120|81bp|promoter|1638|1638
TATCTAAAACCTGGACAGATTGACTATAAAATTAATGAATATATTGATAAAGTTGAACAAGCTATCAAGTTGCGATCGCAT
>Nostoc sp. PCC7120|81bp|promoter|1639|1639
AGAGGATGGAAGGGTGGGGAATTCATGACCTCTACTGATAACATGACTTTAAGAAAAAAACTAACTACCTTTTAAATCAGT
>Nostoc sp. PCC7120|81bp|promoter|1640|1640
CTGCTTGTAGCTCAACAAAAACTTCAAGCGTATCCTCATGTCTCGTTTTATAATGCTAGCGCGTCGACGTTGCCATTTGAA
>Nostoc sp. PCC7120|81bp|promoter|1641|1641
TGCCTCGAAATACTGATGATTGCAGGTAACACGTAACTAATAAAGATTTACACTTGATATGGAGTGTAAAATCCTTGAATA
>Nostoc sp. PCC7120|81bp|promoter|1642|1642
CTACTAATAATAATACTTCTTTATTAACAGTAAATGTTCCTGTAGGGTTACAATTTGGTGATAGTCCGGGAAATATTGAAC
>Nostoc sp. PCC7120|81bp|promoter|1643|1643
GATTTCCTGGCGGACACCAGCGTTACATCCTGCTTTGCGACGATTAGCTAATATGGCAGGAGGATTGTTAATTTTACAAAT
>Nostoc sp. PCC7120|81bp|promoter|1644|1644
TTAACTTAAATATTTTTATAATTAGTTGATAATTACTTTTATTTGTGATAAATCATCATAATACCTATTGCAAAAATATAT
>Nostoc sp. PCC7120|81bp|promoter|1645|1645
ATAATCCACCCAGCCTTGCTCTAACCATTTCTTGGCATCAGCATACAGTACACTATAGGCATCCAAGCCTGTGATTCCTGG
>Nostoc sp. PCC7120|81bp|promoter|1646|1646
TTGGTGATTCTCGGTATTTTTTGGTACAGAAATAAAACAAAACTCAATATATCATCCTTCAAATTGCAAAAACCTACTGTG
>Nostoc sp. PCC7120|81bp|promoter|1647|1647
TTTGGTGAAACTCCGAGCGATCGCCTGTTAGTTGCTAGTGGATTTAATACTATTAAAATTCATAGGGAGTTATGGTTACGT
>Nostoc sp. PCC7120|81bp|promoter|1648|1648
ATTTTCTTTAAATATGATGAATTTTGACAAATAGAAAAAAATATAGTTAAAATGCTAAGTAAATTGAGGCTGTCAAACTTA
>Nostoc sp. PCC7120|81bp|promoter|1649|1649
GAAGAAGGTCACAGAGAAAACTACTATGACTCCGGCAATCAAACCGATAATAATAGAACTAGGAATGCTCACATAAGCGCA
>Nostoc sp. PCC7120|81bp|promoter|1650|1650
AGCAAATTGACTTACACGCTTATGTCTACGTGCGGTTTGATGGTGATGTAGAATCTGACCAACCAGATACAGAACCTGTGA
>Nostoc sp. PCC7120|81bp|promoter|1651|1651
GTCGGCGTTCCCCAATTTCTGCAAATGGAACAAAAGTTTAAATCGTAAGTCAAATAATTCTCATTTCCCGACTATGGCAAG
>Nostoc sp. PCC7120|81bp|promoter|1652|1652
CCCGTGGTGTCCATTTCTTTCTCGAAGAAATCGAACCCGATCAATCTTACAATACTAAGCAAACCCTAGTGGTTGAGCGTG
>Nostoc sp. PCC7120|81bp|promoter|1653|1653
ATATTAACTTAGATAACAAGAGGAAATTTAATTTATGTCTAATGCTGCTATTCTCTGTGTAGATGATGAAGTTTCTATATT
>Nostoc sp. PCC7120|81bp|promoter|1654|1654
TGTTCACAAATCAAATAGGATTCCTATAGTAGAAATATGTTTTGTTGGTAAAATCAATGAGGAGTTATAAGTAGAAGAATA
>Nostoc sp. PCC7120|81bp|promoter|1655|1655
CCGTGGTAGTGCGGCGCGTCAATTACTTGGTAATGAGCAACGTCCTGTAGATGCGGCAGTAGTGGCGATAATTGATACTAT
>Nostoc sp. PCC7120|81bp|promoter|1656|1656
TACTGATGCACCGATTAAGCCGCCTGCAATCAAACTACCAAAGAGGATACCTTTTTGATTATTACCTGTAACGTTTGCTTG
>Nostoc sp. PCC7120|81bp|promoter|1657|1657
TTAGCGAAAATCTTCCCAAATTCGCTGCAAAAAAAATTTATACCTTATAGACTGAATGATATAAACTTACAAAATAATAGA
>Nostoc sp. PCC7120|81bp|promoter|1658|1658
GAGTTTATGCCTTGTCCAGAGCGAAGTTGATAATATTATTAAATTTTTGTTATAGTTATTAAAAGTTCTTTTAGCTAAATG
>Nostoc sp. PCC7120|81bp|promoter|1659|1659
TACATCTGAACGATGTAAAATCGGGCATCCTAATTCTATTGCTGCTTGGTATTCTAAATTATTCGAGTTAATTGCTGTTGA
>Nostoc sp. PCC7120|81bp|promoter|1660|1660
GCACACATCAGCCGCGCTTTTGGTAACTGCTGTGGGCTATTTTGTGTCATCATCACAGACAATGGGATGTAGGGACTCAAA
>Nostoc sp. PCC7120|81bp|promoter|1661|1661
AGACGTAAAACTGTCCAGCTGCTATGACACAAGTCACGGAAGAAAATCTACGGTGGAACTACGTCAATATCACACCCTACT
>Nostoc sp. PCC7120|81bp|promoter|1662|1662
ATTTAACAGAATAATGGAAAGTAAAAAAATGAACATTAGTACAGGCGTTAAGATAGTATTGAGCGGAGCTGTAGCTAGTTT
>Nostoc sp. PCC7120|81bp|promoter|1663|1663
TATTTAATATTTTGCAACAAATACCCCTGAAAGGTAGGGGTATTTTGTAAACTCTTGAATGATTTATCAATAATCATTGAG
>Nostoc sp. PCC7120|81bp|promoter|1664|1664
ATCAGAGAAATTTACAGAAATTTGTTGGTTTACTGCTCATAACTGATTTAACATTTTATGAGTCTGCGGCACGACGCGAAC
>Nostoc sp. PCC7120|81bp|promoter|1665|1665
TTGCTGTGACTAGGTATAGGGGTTAGGAGAAAAACCGTATTTATGAGGTATCTTGATTTAATTATTAGTTGTTTCCCCTAC
>Nostoc sp. PCC7120|81bp|promoter|1666|1666
ATAAAGTCGAAATTTCTAATTTTCCTGCTAATTGCCAAGAAATTGCAATATTATAGGATGAATCGCTGGGGTTGATTTGAT
>Nostoc sp. PCC7120|81bp|promoter|1667|1667
TTCCCCAATCCCCCATCCCTGACCTTATGAACTTAACGCCAGATAGTAAAGTTATTATTCAAGGCTTCCATGAATTCATTT
>Nostoc sp. PCC7120|81bp|promoter|1668|1668
TCTACTGTCAGTGCTTCTGCACATACTTGGTGGAGCAAGGATTTAAGCTATCATAATTTTGAAATAATTAATCGGATTAAT
>Nostoc sp. PCC7120|81bp|promoter|1669|1669
GCATCGAAACGTGCCTCCCTAATTCTCATGGGGATGCTGAGCTTTTATATAATTGTTAGTGCATCTGCGCCAGCTTATGCC
>Nostoc sp. PCC7120|81bp|promoter|1670|1670
TTCGCGCCAGCGAATAATGTGACCATAACGGTTGTCAGGACGGGGGTTAGACTTATCTATAGGAGGACGCGCACTACCTGC
>Nostoc sp. PCC7120|81bp|promoter|1671|1671
TTCCAGTGTCACAGGTAAACTTTTTATTTCTTCCTTAGGTTCAGGAGGTACACTGTACATAGCAGCATCACCAGCCAAATC
>Nostoc sp. PCC7120|81bp|promoter|1672|1672
CTAAAAGTAATAGATGTGCTGAAAAACCCACAATTAGCAGAAGAAGATAAAATATTAGCCACCCCGACATTATCAAAGATT
>Nostoc sp. PCC7120|81bp|promoter|1673|1673
AAAATATTCTCTTTATAGCCAGCGTTCCACTCTGGTAAACCGAGAAGATAGCATTACATTGGGTTCGGCTTGGAAAATTTT
>Nostoc sp. PCC7120|81bp|promoter|1674|1674
GGACTACTCTATGGCACTAACTCTTTACAAATTTGGCATCTTTACGCTTTAATTGCCATTTCCGGTTGTTTTGGACATATC
>Nostoc sp. PCC7120|81bp|promoter|1675|1675
TTTAAATATTGCCGAATTTTCTTTAGTCAAAATAGCAGAAAATACTATAGAATCTCTACTAGAAAAAGCTTTATCAGAACA
>Nostoc sp. PCC7120|81bp|promoter|1676|1676
GTCGTACTCTTTTGCCAGTTCTGCTAGGATATGGGGTGTTTTATCGGTACTATTATCATCAATTATCCAAACTTCGTATTG
>Nostoc sp. PCC7120|81bp|promoter|1677|1677
AAAATGTTATTCAGTAGCCAGCTTGTTGTCGTAACTGCGATCGCCTGTATACTTAGTATTGGTTGTCATAATAGCATTTCT
>Nostoc sp. PCC7120|81bp|promoter|1678|1678
CCCATGTCACTGTTTCCACTGGTCTTGTCCATCTATCTATTCCCTGATAATCTTCTTTAAAGTTAGATAGGTCTGGGTCTA
>Nostoc sp. PCC7120|81bp|promoter|1679|1679
AATAGCCTAACTAATTAACTAGGTTGAATGCAAATGTTTATTCCGTCTATTATCCTACGTGGATAATTCTCATTCGGCGCT
>Nostoc sp. PCC7120|81bp|promoter|1680|1680
GCTATGGTTCCTTTGGGATTGAAGCTACTTCCGACGCTTACGATCGCCTATTCTTAGATTGTATGATGGGCGACCAAACAT
>Nostoc sp. PCC7120|81bp|promoter|1681|1681
TGCAGCTTTATCAAAAGAAGACCTGAAAAATCTCAGTCAAGTCATAATAAAATTAGATTTGTTTCGTCTACAAGCCATCGT
>Nostoc sp. PCC7120|81bp|promoter|1682|1682
CCAAGCGGTAGCAGTAGCAGCAATACCACCAACGGCACCAGCCATGTTAGTTGTTAAAGCAATGTGAGTAATAGCATTGGG
>Nostoc sp. PCC7120|81bp|promoter|1683|1683
TGACATCAGAATTTCTCATCTAGATCAAACATTAGTATTGAGTCATCAATAATTAATTGTGGGAAAACTTGAGCTTGATTG
>Nostoc sp. PCC7120|81bp|promoter|1684|1684
GGTTGTTCATTGTGATGAAATACTGCCGTAAATCCTATTTGGGGTGAGTAGACTTGGACAATGATCGACGAAAATAAACAG
>Nostoc sp. PCC7120|81bp|promoter|1685|1685
TTGCATAAATATGTAATCACAAATGCGATCGCTGATGAAAATGTTTTAAAATTTTCCGTTGAGTATTGGGGCGGAATGAAA
>Nostoc sp. PCC7120|81bp|promoter|1686|1686
CCAGGAATCATTGGCAAACTCGGTTCCTTACTGGGCAGCTTTAATGTCAATATTGCCAGTATGCAGGTAGGGCGGAAAATC
>Nostoc sp. PCC7120|81bp|promoter|1687|1687
ATAAATGATCATTGATCACTGTGGTTGGTAGCAGGACTGGTGAGGATTATATTAAGAGTCGGAGGCAGCTTTGGCAGAAGC
>Nostoc sp. PCC7120|81bp|promoter|1688|1688
CTCTCGTTTTTATCTACTAAATATAATATGAGGTTGTGTACATTTAAGTATAATATTAAGATTCATCTTTACATCGATTCA
>Nostoc sp. PCC7120|81bp|promoter|1689|1689
TCAAGAAGACACCTATAGTTATCAATGCTGTTTTCACAGATGTTACTAGTAACTTTAATAGTGGTCTGGGTTTTTCCCTGA
>Nostoc sp. PCC7120|81bp|promoter|1690|1690
CTATTTTCAGCGAGTCAATAATAATTTGCACTTTGTCGTGCGTAATGTTAAATTCCGTACAGAAGCAAGTCAACCAGAAGA
>Nostoc sp. PCC7120|81bp|promoter|1691|1691
GGTAAAACAGGTAGATGAGAAAATATCGGTTCTTCTATAGTGAGCGGTGTTTTAGTCATTAGTCGTTAGTCAATAGTCAAT
>Nostoc sp. PCC7120|81bp|promoter|1692|1692
TCCAAACCTCTCCCCGACGCGGGGCTACGGTGTACACACAAGTCCAAGTAAAGTAATAAGAGCAGGAGTTGTGGGGAGTAA
>Nostoc sp. PCC7120|81bp|promoter|1693|1693
GGATTGGCAGCGTTAATTAACCCTGCTACCTGCACTCTTGCTTGTTCTACAATAGTGGTTGCCCGTTGCCCCCATTCATGT
>Nostoc sp. PCC7120|81bp|promoter|1694|1694
ATAAGTAATAAGTAATAAGTAAAGGTCAAAACTCAAACAATGTACTTTTAAAATATAAATATAAGTTCGCTTCCTAATTTG
>Nostoc sp. PCC7120|81bp|promoter|1695|1695
TAGATTACTACAATTTGGTATTAGTGGCATAGGTTCATGATTGTTTGGTAGGCTTGGATAATTTGCCCTGCGATCGCATCC
>Nostoc sp. PCC7120|81bp|promoter|1696|1696
AAACCTCTTCAGCCCCTGGATACCTGGAACACCCATCCCAAGCCTTCGTCTACTACCAAAAGCAAGGAATTACGGAGGTTA
>Nostoc sp. PCC7120|81bp|promoter|1697|1697
TTGCTAATAATGGGGTGCTATCCCCAGTTTTTATATGACTAAAGTTGGTAAATTATTTTTAACACCAAAGATTAAAGATTA
>Nostoc sp. PCC7120|81bp|promoter|1698|1698
TTAGCAGACTTCGATCTAAAAAATCCGTTCCTGATTCACAAACAATGTAGACTGGTGATCGTAAACAATAGATAGGTCAAT
>Nostoc sp. PCC7120|81bp|promoter|1699|1699
ATTTAACGCAGAACTGCCAGCAGTTTCTCAACTCATACTCAGTTGGGATAGAATCGGTCAATGGTTGCCTTGGATGAAAAT
>Nostoc sp. PCC7120|81bp|promoter|1700|1700
AAGAAATCAGAGTCAATATTGATCTAGACCGCTTGCAAGCTTTGGGTGTAGGTTTAACAGATGTTCTAGATGAACTCAGAG
>Nostoc sp. PCC7120|81bp|promoter|1701|1701
ACTTCCATTCAAATAACAAATTTTAGTAATAAGCAATATATATCAATCTAAAATAAGGTGAAATCACACACCTTACGATAA
>Nostoc sp. PCC7120|81bp|promoter|1702|1702
GCTCCTTGCCTGTATGAAAGCGGCCTTGATCAACTTGAAGAATGTTGAGACTATCTGGATATGCTTGAGAAAATTCATTCA
>Nostoc sp. PCC7120|81bp|promoter|1703|1703
CAAACAGTGTGCCTTCTGGTTGGGTCATATTTTGCCAATCTTCCAAGATAATATGATGGCATTCTGTCCCTTGAGGTAAGA
>Nostoc sp. PCC7120|81bp|promoter|1704|1704
TTTATTTATCTTCTAATATTTTTATGCTAAATATTAATATTTGGAGTATAAATACTAGATAGTTTGTATTAAGAAATACAA
>Nostoc sp. PCC7120|81bp|promoter|1705|1705
CACAAAAAACAAAAAAATATACAAGGGTGCATCAGTATGAATAATTGCTAAATTATAGTTAGGTTCTATCGCACTAACGCA
>Nostoc sp. PCC7120|81bp|promoter|1706|1706
TTAGCATCGGCTGGGCCTAAATCCATTGCCATACCGTGCTTCATACCGCTACCATGATTCATCATACCGTCATGGTTCATG
>Nostoc sp. PCC7120|81bp|promoter|1707|1707
TAATCACAACATTTCCAAACCAATCGCCACCATTAACTTTTACTGTGTGATACTGGCGATACTCAACAAAAGCTGTAGCTG
>Nostoc sp. PCC7120|81bp|promoter|1708|1708
TTAGTCAACCATAGAAAAATCACGGATTGCATTTTTAGACTATATGTGGTTTATTTCGTGATTATTACAGTTTTTCAGATG
>Nostoc sp. PCC7120|81bp|promoter|1709|1709
CAACTTCATCTTTGCGAATTGTATAAGGTACACGCTTCGATTCTGGGCTAAGTTCGTTATACCTGCGCCCGATATAGCGTT
>Nostoc sp. PCC7120|81bp|promoter|1710|1710
AAGCGATCGCGCCGACTGGATAGAAAAATTTAATCTCGATGGCTTGGCTAAACTCAAATAAGTACCGTTTCTCTGCGTTTA
>Nostoc sp. PCC7120|81bp|promoter|1711|1711
GATGGGCCAGGGTTCGGGATCTGTTTCGTCCAACCTTTTCCATTCGTCAAATTCTTCTTTCAATCTTTGAGCATAACTATC
>Nostoc sp. PCC7120|81bp|promoter|1712|1712
TATTTTGCATTTTGTACCCTCCATGCTGCGAATCTTTTTAGAAAGCGGTAATGTAGAAAAATGTACCTCTCTTAAAAGAGT
>Nostoc sp. PCC7120|81bp|promoter|1713|1713
TAAGGTTCGTGTCATCGATGCTAATGCTTATGCAGTTCTGTTAGGACGTATACTAGAGATGGTGTGTGCAGATCGTAAAGC
>Nostoc sp. PCC7120|81bp|promoter|1714|1714
TTACATCCACAAAACGGAATGCCCTCAGCAATTTACCATAATTTCGGGTATTATTTGCATATAAGTTGTAGTTGATACAGT
>Nostoc sp. PCC7120|81bp|promoter|1715|1715
ACCATTAGGCGCAGCATGGTCACCACCGCAGAAAAAACAAACATCGGTTACATTACCCAAATCATTGGTCCGGTTGTAGAC
>Nostoc sp. PCC7120|81bp|promoter|1716|1716
TTTAGATAATTCCCTTTAAGTTTATTCTTTGCCGCATTCCGGCATCGTTAACATAAGACTATTGCTTATTTTGAGAATTGC
>Nostoc sp. PCC7120|81bp|promoter|1717|1717
TAATTCACATAAGGCGTATTAAGTAAGCCAGGTTCGTAAAAATGATGGACAATTGCTAATACCTCACACCTCACGTTAGAT
>Nostoc sp. PCC7120|81bp|promoter|1718|1718
TAAACTTCGATTTATGGGAACGCTTGACCAAACCACAACGGGATTTGCTAATCTTGCAAAAGGTTGCTTGGTTGACAGGGG
>Nostoc sp. PCC7120|81bp|promoter|1719|1719
AGGCGATCGCAAGTTGGAACAGGATCGCGATCGGAGAAAATTCGCACTTATAATTATAAAGATAGCCGTGCGACTGACCAC
>Nostoc sp. PCC7120|81bp|promoter|1720|1720
GTTGTGACTGTCCAAACAAATTTGTCCCCTCACTTTTCTAAAAAGGGTACTATTGGCTTTATTAGTTTCTGCTTTTATACC
>Nostoc sp. PCC7120|81bp|promoter|1721|1721
TCTTGGTTTAAGGGCTTCTCGAATTGCGGCATTGATCCGGAAATATTCTAAAATTGGGGAGCGATCTCGGTGATGGTCAAT
>Nostoc sp. PCC7120|81bp|promoter|1722|1722
TTGAGTTCCTTCGCTAATCCTCAATAATTACACTAATTAAATTAGGATGGTACGCTTGAAAAAATGAAACCTTGCCTGAGT
>Nostoc sp. PCC7120|81bp|promoter|1723|1723
CGATCGCTCTTTGGGAAAAACTTTTCGGTTTACTGAGAAATGTTCCGTTACCATGCGACTATGACCCCAAGATGCTACGCC
>Nostoc sp. PCC7120|81bp|promoter|1724|1724
TAATAATTAAAACTCTATTTAAGAATGCTGGATTGGCTGGATATAGACTAGCATAACAGTGATTACTATGAAGTCGAGCAT
>Nostoc sp. PCC7120|81bp|promoter|1725|1725
TGGCTCACAACTAACAACTGACTAATGACTAATGACTAATACCGATTTAAAATCTGAGTCAAATCATTGGTAGATGTCGCT
>Nostoc sp. PCC7120|81bp|promoter|1726|1726
TTTTAGCCATCGTAGTAGAGCGCGAGTGTATTCTTCACGGACTAGCGGTAATATTTTCTCAAATAACTCTACATCCAAATT
>Nostoc sp. PCC7120|81bp|promoter|1727|1727
TCTATACATAATTCAACATTTTGATATGTATAAATGGTCTAATCCATATATAGTGAAAATAATTGTTGCATTTGACACAAT
>Nostoc sp. PCC7120|81bp|promoter|1728|1728
AGCAATGATGACTAAAGGGCAATTGTAGACAATATACTGTAGAACCTCTAAAATTTCTGCACGATGTTCTTTGCAAGTCTT
>Nostoc sp. PCC7120|81bp|promoter|1729|1729
ACCCATACCACCCACGAGTATATCGTTGCCGTTCCCGCCAGTTAAAGTATCATTACCACTATCGCCATAAAGCGTATCATC
>Nostoc sp. PCC7120|81bp|promoter|1730|1730
AAATTATTAAACTGGCTAAATTTGATTTTAGTAGCAGATGTATTTCTGGTATTGTTAGGCTTTATTTGGTTTGCGATCGCG
>Nostoc sp. PCC7120|81bp|promoter|1731|1731
ACTTACTTTGACCGGGAAATTGTTAGTCAAAGGCTCGATGAATTAGCTATTGTTGAAAGTGAGTTACTGGAAAATTTACAC
>Nostoc sp. PCC7120|81bp|promoter|1732|1732
TTCCCCAAAAATCCGAGTAAATTAACTTAGAACGTCAGCAGATTACATAACATACAAGGTAAGCATCATTCATGAATTTCG
>Nostoc sp. PCC7120|81bp|promoter|1733|1733
TTTGCCAAATCAGCCTGCTTCAGCTTGCCAGGTACCACATGGTACGTTAATATCCTGGTCAATTGGGGAATATTCTGCACC
>Nostoc sp. PCC7120|81bp|promoter|1734|1734
AGAAATTGCCATTAAGGCGATCGCAATCCCAATTGTTACTCTACCTGCTAGAGTAGTACAGATATAAGATAAACGGGGACG
>Nostoc sp. PCC7120|81bp|promoter|1735|1735
TTGTATGCTTTTGGCAATTTAACCCCAGAAGCACATCCTTTTGGCTTTAAGATTGGGACTATGTGTGGTGTGGATTATTAA
>Nostoc sp. PCC7120|81bp|promoter|1736|1736
ACTCATACTTGATTTTTAGAAATAACTTGTGCATTATTTCCAGCACCAATCTAATATAAGAAAAACTAGATTAAATAACGA
>Nostoc sp. PCC7120|81bp|promoter|1737|1737
GTGGTAAACAAGCAATGAAAGATACAGCTTCTGCTATTCAGGATGTGTCACGATGGTGGAGATAAAGAAGAACATCTTGAG
>Nostoc sp. PCC7120|81bp|promoter|1738|1738
CCCTGCCTCCTGCCTAAAGCTAAGGTATCGTTGTACTAAACTCACGGGGTATATTGAAAACTCTAGTCGCCAATTTGCCTT
>Nostoc sp. PCC7120|81bp|promoter|1739|1739
TGACTCCCCCTACACCAATTTCTCCCGCATCTTGAATGCCATTGTTGTTAACATCGTTGAATACGAAGTCTCCTAATGAAG
>Nostoc sp. PCC7120|81bp|promoter|1740|1740
GTTCAATGAATTTTCATAGCGGTAGATGATTTATATAGCTAATTGCTGTATTATCTGCCCAGTGTGAAAATAACAAGATTA
>Nostoc sp. PCC7120|81bp|promoter|1741|1741
TGCTAGGGGGCGATCGCCTGCGTGCATCACTTCCCACGGCAGACGTGCTAACCTAGTATCCTTGAGACCTAACCGTAAACG
>Nostoc sp. PCC7120|81bp|promoter|1742|1742
CACTTGACCGACATTATTACCAGAACGCTCTCCCAACAAAATATTGCTAGGCTTAATATCACGGTGAATAACAGGCGGATA
>Nostoc sp. PCC7120|81bp|promoter|1743|1743
ACTATGATCGTGATATCCTGGTTTTCACAAACAACAAACCAATAGCCTGTATCCTATAATAAAATGCCAAGTTTGTTTATT
>Nostoc sp. PCC7120|81bp|promoter|1744|1744
TCAGAGTCATCACTGCTAACAATAGTTTCTAGATTGGCAATTCTTTGTTCTAATAGTTCTACCCCTTGATTAGAGAAGTAG
>Nostoc sp. PCC7120|81bp|promoter|1745|1745
TGAGTAGGATTGAGGCGATGATCTCGTAAATCTCTGGTTACAGCCAAGGATAATGTAAATAGATCATCAATACCCTTACCA
>Nostoc sp. PCC7120|81bp|promoter|1746|1746
TTTCGTTGACAACTGGCGACGGGAATGTTTATGTTTATTTACGTCTAGTGAACTAAAAAAGCTGTTGTAATTACCAACATA
>Nostoc sp. PCC7120|81bp|promoter|1747|1747
AAGACTAAATCTGGTTGTACTTGATTGCTAACTGCGATCGCTTCTGCTAACATTTCTTCCGACAGACGTAACCCATCGTAA
>Nostoc sp. PCC7120|81bp|promoter|1748|1748
AACCTAAAGATATGTAGAATATTTTTTCTTTGGAGAAAATATTTCTGGTAACTTACAAATAATTGGTTAAGCTTCAAATTC
>Nostoc sp. PCC7120|81bp|promoter|1749|1749
GTCAAAATAACTAGTACAGGTCGGCGTAAATAAACAGACCATATTGGTGGGAGAATAAATAATCAAGTTAAAACCCGTTTT
>Nostoc sp. PCC7120|81bp|promoter|1750|1750
CTCTTTCACCAATTGTGGCAATAAAATTTTTCGCCTGTTGAATACGATAACCTATTTATTGCAAGTTTTTAAAACCGCACA
>Nostoc sp. PCC7120|81bp|promoter|1751|1751
GTTTTGCCACGCTAGATTTTTATTGGGTTTAACCTTGTTGGCACACAGTACAATTCCACTATGACGCTCAAAGAATTTTTC
>Nostoc sp. PCC7120|81bp|promoter|1752|1752
ACTGACATATTTTTCCCCAAACTTAGTTCAGAGGTGATACTCTGCGCTAGGGTAGGAATTGACGCGCGATTTGTGATTTCC
>Nostoc sp. PCC7120|81bp|promoter|1753|1753
AGGTCAGTTTATGTAACCTATAAGACATTTTATTTGATACCTCATACTCTAAAATCAAGTATCCGTAGAGTTTAGCCTTAG
>Nostoc sp. PCC7120|81bp|promoter|1754|1754
TTTCAACCACTGACACGCGTTTGCAATGCGTCTCGTAGGGAAAGTGCAATAATGTATTATGTAACTTTCTTAGGGCTTAAG
>Nostoc sp. PCC7120|81bp|promoter|1755|1755
ATGTACAGAGAGCCGTTGAGAACGCTCAAGTTGGTGGACAATTGCAGCTAGAATTATGGCGCAATGGTCGAAATCTCAACT
>Nostoc sp. PCC7120|81bp|promoter|1756|1756
ACCCCAACGCCTCAGCCTAGCCGAAACCCTGGATAACATCAGCTATCGTATCATCGGTTTAGGATTTCCTCTATTGACAAT
>Nostoc sp. PCC7120|81bp|promoter|1757|1757
AAGAACTAATTACCACTGACAACCGACAACCGACAACTGACAACTGACTAAAATATTGCTATAGGGTTTTGGCAGGATTTG
>Nostoc sp. PCC7120|81bp|promoter|1758|1758
CACTCGCACAATCTCAGCTCATTAAGAGTTGAGTTTTGCATTATAATATATAATGCAAATATATGTTAGTGCTTGGCAAAT
>Nostoc sp. PCC7120|81bp|promoter|1759|1759
GGCTACCAAATTACACAATTTTATCTGGATATATACCGCTTCAGGTGGAATAAATTTCTTATTATCTAGAGTTTATTATTC
>Nostoc sp. PCC7120|81bp|promoter|1760|1760
TTGTATGCCTTGTCCAATTTGGGTTTGCCATGTTTGGTGTTTACACGCCAAATTGGTTAGAAATCGCCATCTCCGGTTTAG
>Nostoc sp. PCC7120|81bp|promoter|1761|1761
TCGCCCCAACAATCAACAATTCCGTACCTTTCAGCAGTGGTACTTAGATAGTATAGTTGTACCACTAGCCGATCGCCTGGG
>Nostoc sp. PCC7120|81bp|promoter|1762|1762
GATGTTTAAAGTTGTGGATGGTGTAGCAAACCCGTTGGGTGTCCATGCCATGATACTTGTAGATCTCATAGAGCATGACAG
>Nostoc sp. PCC7120|81bp|promoter|1763|1763
CCCAGAAACCTTCATGATGGTGCGGATACATACACAACTTTCTTAATGTAAGCTAGAAGTTCAATAATTGCCGCCTGTCAC
>Nostoc sp. PCC7120|81bp|promoter|1764|1764
AATCCCGCCGTTCTGGCTGCTGCCCAAGTCGCCGGCGTAACAGAAATATATAGTATAGGTGGAGCGCAAGCAGTCGGGGCG
>Nostoc sp. PCC7120|81bp|promoter|1765|1765
CACCCTTACACCCCTAAACCCCTACCTCTTCCCACTCCCTGATATGAGAAAATAAACAATATAGTCTAGTGGTAAAAAAGA
>Nostoc sp. PCC7120|81bp|promoter|1766|1766
CCTCGAAACCTCTAGCTTCTTGTACAGTAGTGGGATTTTTGATATTTGCTAAAATCCAACTTTCCGTAGCACCAGTTTCTA
>Nostoc sp. PCC7120|81bp|promoter|1767|1767
AGTCATGAATTATTTTCCCTCATTCACAGTACACGCCCGACAGCCTATAAACTATGGACTATGGACTATGGACTGTTGACT
>Nostoc sp. PCC7120|81bp|promoter|1768|1768
TATGAAAATTTCCCAACTTCGCGCTGTAGTTGCAGTGGCAGAGCGTGGTAATTTTAGTGAAGCGGCTTTAGAATTACAGCT
>Nostoc sp. PCC7120|81bp|promoter|1769|1769
TTCTCTTGATTTAACCTTTCGTTAACCTTAACACCTATCTATAAGGGGTAGCGTAGAAGCGCCCATCTGAAAATTTCCTCA
>Nostoc sp. PCC7120|81bp|promoter|1770|1770
TCGGTATTTTTTAAGATGCTACTCTTGACAACCCAATGGCTGAAAAGCTACCTTAGTTTCAGATTGACGCAACCGCACCTT
>Nostoc sp. PCC7120|81bp|promoter|1771|1771
CTAGATGAATCGGAGGAAACAAGACTAGATACTTTTCACCTATTACGCTATTATGAATTTGTCCAAAATGGTGATTATATT
>Nostoc sp. PCC7120|81bp|promoter|1772|1772
TTGAAGCACCCTGGTGTGGATTGTGTCGCATTATCCACCCTTTGTTATTACAATTTCAATCTCAATGCGGCGAACAAATTA
>Nostoc sp. PCC7120|81bp|promoter|1773|1773
GCGGCTAAAATATCGTTACTTGGACTTGCGGCGCGATCGCATGGCGCGTAACATACAACTACGTCATCAAGTGGTGAAAGC
>Nostoc sp. PCC7120|81bp|promoter|1774|1774
AAATAGAGTCCAACCGCAACGCCGCTACCTAATAAAACTGCGATCGCTAATAATATTCCTAGTATGAACTTGAGCAAGGCG
>Nostoc sp. PCC7120|81bp|promoter|1775|1775
GTCTGGATACCAGCTAGTGGCATGGGGTTGACTCCACCAGTCAAACCTGTTAACTTTTCCAAAAACCAAGCGATCGCGATC
>Nostoc sp. PCC7120|81bp|promoter|1776|1776
TTAGCCTTGACACGCCAGTAGGGTGCGTCAGTATGAATAATTTCTGAGTATAGTTAGGATCTATCGCACTGACGTACCCTA
>Nostoc sp. PCC7120|81bp|promoter|1777|1777
TTTTGTAGCTGTTCGGAAAATTTCTGAGAATAGAAGTATCTGCTATCAAATATAATGAAAGTCGTGTCTATGGGTTGTTAT
>Nostoc sp. PCC7120|81bp|promoter|1778|1778
ACTTCTTGCGGCGTGAGAACAGTATTGCCATGCACCTGCTTCAAGCGATATGCTAATGCTTCTGGGTGCAGCACCTTTGTT
>Nostoc sp. PCC7120|81bp|promoter|1779|1779
TAGGAGGGTTAAAATTGGCAGCATGAGGAAGCAAGCCAGCAGACGGGGTATAACTAAATAGTCAATTGGGTCAGTTTTTAA
>Nostoc sp. PCC7120|81bp|promoter|1780|1780
CCATGTTAAGATACATCTCAATTATGAAAGCTGTGTTGGATTAGGTGGATTTAAACAAACATGGAAGCAGCACTATTATTA
>Nostoc sp. PCC7120|81bp|promoter|1781|1781
GTTTAGAGCTTGATTTAGAAAAAAGTGTTCTCAAAGCTCCTTTTTCTGGTAAAGTTTCTCAGCGTTATCTTGATCTAGGCA
>Nostoc sp. PCC7120|81bp|promoter|1782|1782
AAAGACATATTTAACACAAATATTACAGTAGTCTGTGAATATTCTTGGTATCATCAGGACAGCAACATATAAGCAAATATA
>Nostoc sp. PCC7120|81bp|promoter|1783|1783
GCTCCTTATAAACGTCAGTATACAGATTACGGTGTCGCCTAAGCTGAGTATAATTTATGCAGGTTGTATCAGAGATGGAAG
>Nostoc sp. PCC7120|81bp|promoter|1784|1784
CTAAAAATTTATCTGTAAGTTAGATTTAAAAATAAACAACTATTTTGCTATTATTAGTCCATGCTAGTATTTAATATAAAA
>Nostoc sp. PCC7120|81bp|promoter|1785|1785
GGATTAAATGAGGATTCCTACATAGTTGTGAATTATCAAAGGGTTTAGGTATAGTCATTTAGGGGGATGTCAACAATTCAA
>Nostoc sp. PCC7120|81bp|promoter|1786|1786
TTTGTGGATTTTTAGGATTAGGTGCTTCTTTAATAGGCGTACCTATGCAAACATTAATTCAACACCAAACACCACCTACAA
>Nostoc sp. PCC7120|81bp|promoter|1787|1787
CAGAACTTGAAAGGTAAAAGGAAGTGCGGCGGCGTTGAATTGTGCTGTTAAACTATCCATAAGTGCGATCGCACCATCTGC
>Nostoc sp. PCC7120|81bp|promoter|1788|1788
GATCGCACTCGAACGACCATTACTATTGGAAGGAGAACCAGGTTGTGGTAAAACTCGGTTAGCTGGAGCGGTTGCCTATGA
>Nostoc sp. PCC7120|81bp|promoter|1789|1789
TTGAATAGTAAAAGGAGCGATACGAATTGATGAACCGATTTTTCGTGCTATTCTTCTACCACTATTGTCAAATTCGTCAAC
>Nostoc sp. PCC7120|81bp|promoter|1790|1790
GACTGGTTCTAAAGAGGATGGGGAGTTATTGGTTCCAGAGACAAATTCTTGTAACATTGTTTTTTTAAGGAAATAAGGAGT
>Nostoc sp. PCC7120|81bp|promoter|1791|1791
TTAAAGTTTCCGAAATTCCTCGGATTGCACTTGAATTTAAAACTATTCAAGATACTCCATACAGGAGAGTAGATTCATGAC
>Nostoc sp. PCC7120|81bp|promoter|1792|1792
ATCATTGCTGTCAGTGGCTTGGCGGCTCATGATAAAGTCAACACAGCTTATAATATGGGTATCCAAGCATTTTTATCGAAG
>Nostoc sp. PCC7120|81bp|promoter|1793|1793
GACGGTCAACTTTACCATTAGGAGTGAGCGGTAGTGCATCTAAGGTGATAAATTGAGAAGGAATCATGTAATCTGGCAGAT
>Nostoc sp. PCC7120|81bp|promoter|1794|1794
TGAACCCCATGAAAATGTAGAGAGTGGGAATGTCCAGCTTGGTTGTGAAATAATACCCGGATGCGATCGCCTTGTTTGGCT
>Nostoc sp. PCC7120|81bp|promoter|1795|1795
CGCTCAGAAAATAATTTAGCTAAGTCTTGTCGCAAACTCTGCCCAATGTAAAATCTGAGTAGAGCTTCAACTGTCATATCT
>Nostoc sp. PCC7120|81bp|promoter|1796|1796
CACAAGTGCAGCCACAATCCGCACTGCTCCAGTTGTGACAGTTGGTGTGATTATGTCTATATCGTCTATTCTATTGCCGGT
>Nostoc sp. PCC7120|81bp|promoter|1797|1797
AAGGGAAAATTGTTAAGTTTTACTAAAACTAGAGTTAAACTTAGCAACTAAAATAATACAACAGTCCCAAAAGATGTCATC
>Nostoc sp. PCC7120|81bp|promoter|1798|1798
CCACCACGCAGAAAAAAACGTGTGGGTAAATTTATTGGCTTTAAGCCCCAATATAAGAAAGCGATCGTCACTATCGCCCCT
>Nostoc sp. PCC7120|81bp|promoter|1799|1799
TAGGCAAGGATAATGTTATCAGTCTACGGAAATTCCCTGATAACTGCTGTAGGTACTAGAAGGTCGAAACAATCAATGTTT
>Nostoc sp. PCC7120|81bp|promoter|1800|1800
ATTAGATTATGTTGTCGGTACAGCAGAACCGGAGTACACCACACCCTATGATATAAACTTAATCGGCGAATATAATATCGC
>Nostoc sp. PCC7120|81bp|promoter|1801|1801
CCACTAAGAAGACTAACACTACTCAACAAACACAGACTTTTTGCTGGTAAGGTATAAGCTAGACGTTTTGTTGTCAAACCT
>Nostoc sp. PCC7120|81bp|promoter|1802|1802
CTTAACCTTACCCCTGTCTTTTCTTCCCAATACTCACAGTATTCGGCTAGGGTATAGTCTAGATGTTCTGCTACCATTTGC
>Nostoc sp. PCC7120|81bp|promoter|1803|1803
CCGACATAGAAAGGTAGGCGATCGCAACATTATTCGCCAAAATCGCGTATTCTTGAGGATAATCCTGACTTGTAAATACCC
>Nostoc sp. PCC7120|81bp|promoter|1804|1804
ACACGTTGATAATATGCCCAAATGTATTCTGTTTGGCGATCGCCTGCTAAAGTCAATAACAGACCAAAAACCGTTTCTGCC
>Nostoc sp. PCC7120|81bp|promoter|1805|1805
TTCATGAAGCAAATTCAGTACATATTGTACTGGACATACTTTATGTGCGAGTGTATCTACACACCAGCTTTATTTAATAGA
>Nostoc sp. PCC7120|81bp|promoter|1806|1806
TTACGACGTAAGGTAAAACTCCAGTAAACAAAAAGATACGATCGCATCTATGATACTGATACAGGCGATCGCTTCTTTTCT
>Nostoc sp. PCC7120|81bp|promoter|1807|1807
GATTCAGTAGTCATAAATTTAGGTAGACAAGTTTGTCTCCATAGAGATATACTAGCACCTGTTCTCAGTAGACAATCTTGT
>Nostoc sp. PCC7120|81bp|promoter|1808|1808
TTCTCAGAACACCTATGCCTTTAGCTTATTCTATACATCTCAAGCAATTATTATTATTATATTGTTTTCTCCTGCCTTTTC
>Nostoc sp. PCC7120|81bp|promoter|1809|1809
TCATTAATTCCATTTGATCTTCCTTGGCAGGCGGAAGCAATCTGTGGTAGCTCTTGAACTGTCTGTGATTTAACTGGAGTT
>Nostoc sp. PCC7120|81bp|promoter|1810|1810
TTTTGCCTTCTTAATGCGCGTTGGCTAATAAAGCATTAAAATACATGAAGTAAAATGCTCTTTTAACCTTGGTTGCTGCTT
>Nostoc sp. PCC7120|81bp|promoter|1811|1811
ACATAGAACCAATAGAAAAAATCGGCATCATTGGTGTGCGGGAAATGTACAATTCTTTGGGCGTTCCTGTACCCGGAATGG
>Nostoc sp. PCC7120|81bp|promoter|1812|1812
TTTGTTGTTGCGATCGCATTTTCTCTTGAAAAAATTGCTGTCTTTGTTTATCATCTGGGTCTAGCCACCCTGTAGGTTCAC
>Nostoc sp. PCC7120|81bp|promoter|1813|1813
ATTGCCTTGTTGGCAAAATCCTATTAGTTATAGTCAGGCGATCGCTTCTAAAATAGGATTATGCTGACAACTGACAATCAA
>Nostoc sp. PCC7120|81bp|promoter|1814|1814
AATAGGTTGCTTGTAGACGACTTACAAGATATTCTCCCGCAAGTATGGGAGGATATATGGGCGCTCTGTCTGGCTGACAAC
>Nostoc sp. PCC7120|81bp|promoter|1815|1815
GCTTCTAAATGTTTATCTATCGCCACTGTAAACTGTCCCTGTTCTCGATATAATGATGCTAAACAAGATGTAGCCCTCGCT
>Nostoc sp. PCC7120|81bp|promoter|1816|1816
TTTTAAGTATAGTTATTTTGTTTACCTGTCAATTGTGGTTGGGTTGGTGCTATTTTAAAGAATCAAATATCAAGCAAATAG
>Nostoc sp. PCC7120|81bp|promoter|1817|1817
GGTGATTTCCATCAGCACGTCGTCAACACAGCAAAATACGGCAATGATAAACTCTTCAATAGAAAACATTTTTCCCGCATT
>Nostoc sp. PCC7120|81bp|promoter|1818|1818
GTTTTACAACCAGGTGAAGCAGTTATTGCAATTGGTAATCCTCTAGGCTTGAATAATAGTGTTACGTCAGGAATTATCAGC
>Nostoc sp. PCC7120|81bp|promoter|1819|1819
CGCTTGGGACTCCTTCTACCTATCTTTGTTCTGGGCGTTAAATACAGTAGGTTGGGTAACATTCTACTGGCACTGGAAACA
>Nostoc sp. PCC7120|81bp|promoter|1820|1820
CCACGTCAGAGTAGTGTAGTTAATAGCGCAGTGTTCAGCCCAGATGGTAAATTAATTGCTACGGCTGGTTGGGACAAAACA
>Nostoc sp. PCC7120|81bp|promoter|1821|1821
CCGCGCGCGTCCAGAAAGTTTTGAGCGTTATTTAACGTATCAAACCACTAAAATTATTAAGTTTGGATATTCAGATACCTT
>Nostoc sp. PCC7120|81bp|promoter|1822|1822
AATATTTATGGAAAATTGTCTGAACGAATTTACTCAGATAATTTTTGCATAATAATTGTCATTATTTGCAGATTTATTCTT
>Nostoc sp. PCC7120|81bp|promoter|1823|1823
AAACGGTTGTGTCGGTTACTGTGGGTTAAACCCTGCGCTAATTATGATATTAATATTTTTAATCGCGTCTTTAATAGTTAT
>Nostoc sp. PCC7120|81bp|promoter|1824|1824
GGGGGAGGCGAAACTGATTCCTGTGGTTGTTTACCCAGAGACGGCAGTTATACTACCAGGAGAAGAGCTTGCTGAGGTGAA
>Nostoc sp. PCC7120|81bp|promoter|1825|1825
TTCCGTAACCTGACTAAGTACGGTTGACAATAGTGAGGGCTAGGGGGTAGGGAGTAGGGAATAACGATAAATAGTAAGCTG
>Nostoc sp. PCC7120|81bp|promoter|1826|1826
CATTCACAGTCATCAGCAGGACTCGATACTAAGTTAAGAATTTTATGGTAATACTGAAAAGCAGGCGTGATGACAGCCGTT
>Nostoc sp. PCC7120|81bp|promoter|1827|1827
TTTATATGCCCAGGCGGTGGAAACTTCTAAGCTGCGATATTTGCCTAATACTATATATATATGATCCAAACTGGGCAAGGG
>Nostoc sp. PCC7120|81bp|promoter|1828|1828
TTTATATGAAATTTGGCATATAAAGACTTCATTTTTAAGAAAATCTGATAGCATCTAACAACTGCCCTATTACAAGTATTG
>Nostoc sp. PCC7120|81bp|promoter|1829|1829
AACTGACAATTAACAACCGACAATTAAACTAATATGGCTCTGACAGTCGAAACTAAAAAAAGACCAGAAGGTAGCAAGCCT
>Nostoc sp. PCC7120|81bp|promoter|1830|1830
CAAAAAACATTTTGGCATTTTGTCCTATCTTATTTTGACTTCCGTTGTAAGGTATTCTTTACTGATTTAGTGTAATTTTTG
>Nostoc sp. PCC7120|81bp|promoter|1831|1831
GGTAGAAGATGTAGAGGTAGCGATCGCTCATGCCCAGGCTCATGGTGCTACAATCCTACAACCTATAGGAGAACGTCAAAT
>Nostoc sp. PCC7120|81bp|promoter|1832|1832
GAGTTAATGAAAGAAAAATCCACTTCGCACATTCTTGTAGTTGTGGTGGTAAACTTTCATAAACCCCTTGACACGATCGCT
>Nostoc sp. PCC7120|81bp|promoter|1833|1833
TAAGATTGATTAGCGGCTCAATAATCATCAATACGACTTACTTCGAGTTAGATTAATTACGAATTACAAATTACGAGCGAA
>Nostoc sp. PCC7120|81bp|promoter|1834|1834
GGCAGCACTATATACTCACCACCAATACATAGCCATTTTCTTAATGGTTGGTGCTTTTGCTCACGGTGCTATCTTCTTAGT
>Nostoc sp. PCC7120|81bp|promoter|1835|1835
GCGCCAAGCGGGATTCCAAGCTCTTTTCCCTAATTCTGCACTCCGTGCAAGAATTGAATAAGATTGTTAGGGGAAGATTAA
>Nostoc sp. PCC7120|81bp|promoter|1836|1836
ATAAACTAAAGCTGGCTTGTGAAGAGAAAAGCTTTTTTGAGAAACGGTTAAGTTAAAGATCGGAGTGGTAGAAGGAATGTC
>Nostoc sp. PCC7120|81bp|promoter|1837|1837
CCTTCACTCCGATTCACAGTTTCTAACTTATCTGCATTTTTTGTTTGTAAAATTATTTCTAGTTCTTGATTTGTTAAATTG
>Nostoc sp. PCC7120|81bp|promoter|1838|1838
CGATGATTTGTGCCTGACCGGTGAGTGGGTCAGCATCAGAATCGGTTGTATCATTACCTTGATTGGACTGTGTAAAGACAA
>Nostoc sp. PCC7120|81bp|promoter|1839|1839
GTAGTATTAAATTTACCACCATCACTAAAACTATCTGGCGTTACATTTAAAATGCCCATTAAATAAGTACGCTGTCCCCAG
>Nostoc sp. PCC7120|81bp|promoter|1840|1840
AATTTTTAAAGTTGTATATGCTACTCTTAGGTTCTCACTTTCTGATGGTAGAATTACTGCACACATAGAAAATCAATGTTT
>Nostoc sp. PCC7120|81bp|promoter|1841|1841
CGAGCTTGATCCCACGATACCAATCCAAGATAGGATGGACGTTGATTTACGTATTTTTTTACATAATGCTTATGAAGCGCT
>Nostoc sp. PCC7120|81bp|promoter|1842|1842
TAAAATAACAATACATTAAATAATATTGTCTGTTGAGAACAAAAAAAATAGCCTAGAAATATTCACAAAGCACAATGCAGA
>Nostoc sp. PCC7120|81bp|promoter|1843|1843
TACAAACTTTACGGCGTTACGGCTTCCCCATACTCCTCACAGATTTATTATTATTAATGTATCGGTTTATTTTTGTTTTAT
>Nostoc sp. PCC7120|81bp|promoter|1844|1844
AATTGCTGCAAAAATATCTTCAGGGTTGAGACTAGAGCGAATCGCTGTTGTAATGGTATTGATCAAGGACTCTCGTTTTGC
>Nostoc sp. PCC7120|81bp|promoter|1845|1845
CTCAAGAGCAAAAAGCTCAAGAAATTGCCCAAATTCGCGGCGATATGGTAGAAGCTTCTTGGGGCAACCAAATTCGTAACT
>Nostoc sp. PCC7120|81bp|promoter|1846|1846
GTCCAAGATAAGCACATTTCCTTGCAGTCGGGTATGTCAATTAGCGCTAATATCAAAGTCAGGGAAGAACGGACAGTCCTA
>Nostoc sp. PCC7120|81bp|promoter|1847|1847
ATCTAACAAAGAATTTAGACTATAAAACTCAATTTCCCCTTTATCTGATAACATTTGGTCAAGTTTATTGTAGAGTTCCTT
>Nostoc sp. PCC7120|81bp|promoter|1848|1848
TTGATAATTATCATAGAACAGCTTCCACAAGTAAGGTGCGTTATGGATTATCTTAATATCATGTTTTTAAACAAACTTTGT
>Nostoc sp. PCC7120|81bp|promoter|1849|1849
TAGTTGTCACACTTATCCATACGTGGGATATTTAGGTCTATGCAAAATTCAGCAAAAAAATTGCTGAATTAGTCAAAAGTC
>Nostoc sp. PCC7120|81bp|promoter|1850|1850
CCATTTTTTATCGTCGATTCGCTTGACTTGTGTCACCATTTTTTGAGTTAGGATGCGTACACCATCGATTTCTAACTGTGC
>Nostoc sp. PCC7120|81bp|promoter|1851|1851
AAGTAGACTTGGATTATGTGGGGTGAAAATATTTTTACGCCATAAATTAAAATATATATCAGCTAAGTTTTTAATTTAATA
>Nostoc sp. PCC7120|81bp|promoter|1852|1852
ACCCATCTGCCAGCTGCGGGTGAAATTGTTTTGTTTGACCGCAGTTGGTATAATCGTGCTGGGGTAGAAAATGTGATGGGC
>Nostoc sp. PCC7120|81bp|promoter|1853|1853
ACCCATGAGTTGCACATTATCCATCGTCAACAGCAGCATAGTTGCTAGATAATCATCTACACCACCATCATGATCCATTAA
>Nostoc sp. PCC7120|81bp|promoter|1854|1854
ACGTTGAAATTGATCAAATTTTCCTTTAATAAAATAACCGCGTTGCCGTACAATTGGTTTGTGAACTTCGTTGATCACAGC
>Nostoc sp. PCC7120|81bp|promoter|1855|1855
TTCCAAGGGTTGAAGCGTTCAATTGATTTAGTATCCGTAGATTTTGGTTATACTGCTGATAATTTAGTGTTGAATAATATC
>Nostoc sp. PCC7120|81bp|promoter|1856|1856
CTAATAAATTGAATAAATTCTGGTTGATTGGTGAGTAACTTCCCGGTAAACTGTTGGATTACAGATATAAAACTCCAAGCG
>Nostoc sp. PCC7120|81bp|promoter|1857|1857
TTTAAATTAGAAAAATTGAAAACCTTGGTGACAGAAGCTAAACTCCCAGAATATTTTATTGAGCAGAAAATCTTTTTGGAT
>Nostoc sp. PCC7120|81bp|promoter|1858|1858
CATTGCTTAATTTCATTACGAGATGGACTAACTCTGGAGTTTAATGTACCAATAGGTAATATCTCTCGTAACTGTGCCATC
>Nostoc sp. PCC7120|81bp|promoter|1859|1859
GCGTCTCTACAGATGTTTGATTTGTCGCATTCTTTTTTCAAATTGGTATAACTTATAATTAATAGGACTTGGTCTCAGGAG
>Nostoc sp. PCC7120|81bp|promoter|1860|1860
TAGAAGCCATGCCCCCATTTTTTGGTGGTGGTGAGATGATTGCTGAGGTATATTTAGACCATTCTACTTATGCCGAATTAC
>Nostoc sp. PCC7120|81bp|promoter|1861|1861
TTACATTAAACTATATTAACGTGATCCTATTTCAATCCCTTGATAATCTAAGCTAAGATTCTCTACTTGATAGGGATCGCA
>Nostoc sp. PCC7120|81bp|promoter|1862|1862
AATCAATCTGTTGCCGCGATTAGTGATGATTTATACGAAATAGCTTATAATCAACCATTTAGATTTCCTGCAACTTTCACT
>Nostoc sp. PCC7120|81bp|promoter|1863|1863
GTACAGGAATCCCGTTATCTAAACCTTTGTCGATGGAATTTTTCATATTATAATAAAATTTCCAACCAACAGTTTTACCAT
>Nostoc sp. PCC7120|81bp|promoter|1864|1864
TAGCCCGTTAGTACCATTAAAAAATTGCTGTTGACCGTTAAAAAAGTTGAAGAATACAATAATCGCCGCTTGGGTCAAAAT
>Nostoc sp. PCC7120|81bp|promoter|1865|1865
TTCTACAGCGAACGGATGGCTTAACATCATGCCTTGAGCGCCGTTGTACATTAAGAATTTATACACTTGATTTAGCCCATC
>Nostoc sp. PCC7120|81bp|promoter|1866|1866
CCGAGATCAATTAGTGACCGTGGCTGATGTCTGGTCACGCTGTGGTGATAGTGTGAATATGCGGGTGAACGCTGCCATGAC
>Nostoc sp. PCC7120|81bp|promoter|1867|1867
CCCCTGTTTATTGATGCTTTAGCGATGACAAAGCGCCTGTTTGTGGGCGACAATTTCGATGTCGCACTAAACTTGAACAAT
>Nostoc sp. PCC7120|81bp|promoter|1868|1868
CATCTCTACGCTATGTTGAAAGACATTGAATCTGAGGGGGGTTGGCCTTATATTGAACGTATGAGATTACAAGCTTTTTTA
>Nostoc sp. PCC7120|81bp|promoter|1869|1869
TCAGTAAACTTCCCCCACCCTATATTCCCCGCTAAACCACAATTATCTGATAATGAACTGAAGAGTGCATACAAGAGATCG
>Nostoc sp. PCC7120|81bp|promoter|1870|1870
AAGCACTACTTTTTTTTAGATTCTTCCGGACTCGTTATATAAAACTCAGTAGCAATAGATAAGAGAATTTACAAAGAGACT
>Nostoc sp. PCC7120|81bp|promoter|1871|1871
TATTAATCCCTAATCCCAGTCCCCAGTCCCCAATCGCCACTTCTCGATGCTATCTTAAAGTTTTCATCTGCAAATCCTAAT
>Nostoc sp. PCC7120|81bp|promoter|1872|1872
CAATGCCGACCCCATGCTAGCCAAGCATTTGGAAGATGTCGGCTGTGCTACAGTCATGCCATTAGCGTCACCCATTGGCTC
>Nostoc sp. PCC7120|81bp|promoter|1873|1873
AATAGTACATTAGTAGCTAAAACACATAATTATTTCCTGATTTTGTATTAAAATTTATTAATAGAAATTGTCGATATCAAC
>Nostoc sp. PCC7120|81bp|promoter|1874|1874
ACATCATTTAAGTAAGTTAATTGACCATCTGACCCCAATTCAACCAGTATTATTAGAGTCAGATTATTTGGGCGCAGTGAC
>Nostoc sp. PCC7120|81bp|promoter|1875|1875
ACTGCACCCACACCACAACCGATAAATCACAACAACAGCAATAAAGGTATCCTCATGGGTAGTTTAATTGCTGGCGGTTTG
>Nostoc sp. PCC7120|81bp|promoter|1876|1876
TTGGAGTAAGGAGTGAATGAGCGATCGCATAATTGCCAAGTCTGTGTTAGCATCGCCATTAATTGGGGAAAAGCGACGTTC
>Nostoc sp. PCC7120|81bp|promoter|1877|1877
GAATTCAGAATAAATTTTGAATTTTGAATTTTGACTAGCCTAAGTGGGAACACTGTAAATACAGGAGTGGAGAATAAGGCA
>Nostoc sp. PCC7120|81bp|promoter|1878|1878
GTCTTTAAAATAAGGCGAATGTGAAAGTGTCAGACATTGGATCTGGTTAGATATATAAACGAAGCTACTAGAAATTAGGAG
>Nostoc sp. PCC7120|81bp|promoter|1879|1879
GCCTACGGCAAGGCTGCGCCAACAAAATTCAAAATTAGGAAAGCCAGACAGAATAAGGATATGTCCGTATGTATCTGTCCC
>Nostoc sp. PCC7120|81bp|promoter|1880|1880
TATTTTCAAGATTACTTAATTTTTTCTGCAAAAAACCTGATGGTTAGAGAAAGTAGAAGTATCTATCAAGAACTGCTAGCT
>Nostoc sp. PCC7120|81bp|promoter|1881|1881
TTGTGAATAAATTATTTCTTCTTAGGGGTTGACAATATTTATGGTAAATTCTACCATAATAAAAAGAGCATTCTTTTAAGG
>Nostoc sp. PCC7120|81bp|promoter|1882|1882
TCAGTGGTCAGTTGTTTTGAGGTCTTGCACCATATATTTATTACAGATTAGAAATTATAAATTACGAACTGGTTTAATGTT
>Nostoc sp. PCC7120|81bp|promoter|1883|1883
GTTAAGGGATGCTGTTGATAAAATTAGAGGACGCTGTTTTGATGGTGCTAATATTACAGTGCAGCGTTGGGTTTATCATCA
>Nostoc sp. PCC7120|81bp|promoter|1884|1884
TGATAACACCTTCCGTCCCAACGACAACATCCAACGGGTACAAGTGGTAGTCTCATTAGTAAATGGACTAGGACTTGGTTT
>Nostoc sp. PCC7120|81bp|promoter|1885|1885
TATAGTTTTTACTCATATTAAAAAGATGCTGGTATTTGTAAAGTAGTGTAAAGTATTAACACAGGCAGAAAAACAACCGCC
>Nostoc sp. PCC7120|81bp|promoter|1886|1886
GTACTGCCGCATTTTATTCTCAGCATAAAATTGTCACTAAATCTGTGACAAAATGTTATTGTTGTGCTAAAGCCGACGTGA
>Nostoc sp. PCC7120|81bp|promoter|1887|1887
TAATGTTAGATTAACAATTTCTTTAGTTTTACTTACTTTTTTGAAAGATATAGTACTAGTGTTTGATTTCTGAAATATACG
>Nostoc sp. PCC7120|81bp|promoter|1888|1888
AACAGTTTTTGACTCTAGACTATTGACTTAGGAATAATTATGGCAACTTACACTGTAATTGTTAGCGTAGCTTGCCGAATG
>Nostoc sp. PCC7120|81bp|promoter|1889|1889
TATGGCCTGTGAGGGGTGATAGAAAAGTTATCATCGGGGCAGTTGCCCTAAAATAAACCTACTTTTATGCTATCTCAGACA
>Nostoc sp. PCC7120|81bp|promoter|1890|1890
CCCCAATTAAGTCATGTCAATCGCCCAAGATTTACAACCAGTAGCAGGTATAATATTTCCACCAGGAGATATTGAAAGTGA
>Nostoc sp. PCC7120|81bp|promoter|1891|1891
TCTCAGGCTCTCAGAGAGAGATTATGTAGCCTTGTTAAATCTCGTGTTAAAATGGGGAGTAAGGATAAAATTCGGTCACAA
>Nostoc sp. PCC7120|81bp|promoter|1892|1892
AGGGTGAGAAAATCTGAGTTTTGTTTCCACCTCAAGACCGATAAATATTAAGTATATAGTAGTTAATTTTAAGGCAGATGA
>Nostoc sp. PCC7120|81bp|promoter|1893|1893
AAATAAAGAATTAAGTAATTCAGGTGACTTATGAATCATAAATGATGAATAATAGCTACTAAATGTGACAATATCTTGTTG
>Nostoc sp. PCC7120|81bp|promoter|1894|1894
AAAGGAACAAGTAATTTCAAACGCTTCATGTTATACCTCTGTTGTGAAAAGATGAGGAATATTAGGGACAGGAATTCTTTA
>Nostoc sp. PCC7120|81bp|promoter|1895|1895
CAATGCCTTCGAATCTGTAGACATTATTGAGAGTGATACTTTGTCAAGTACAATTACTGGATTAATTGGCATCAGTGCAGG
>Nostoc sp. PCC7120|81bp|promoter|1896|1896
AATTATCAGTAAAATCTATGTATAATCAACGCCTATTATACTTATTGCTAAGATATTAACTCATCGATAGTTCAGACATCT
>Nostoc sp. PCC7120|81bp|promoter|1897|1897
GCGATCGCTGCATAAAGCCATATTGCAACGGTTCAATTAAAGCTTCTAACATAGATATTTAGTCATTAGTCAGTTGTTATT
>Nostoc sp. PCC7120|81bp|promoter|1898|1898
GTTCGCAGGAGCCATATCCAAGCCCTTGTTAATTGCTTGGGTTTCATCCAGAATGGACTCATAACGAGCATCTGGCTTAAC
>Nostoc sp. PCC7120|81bp|promoter|1899|1899
TTTTCTCGCCAAACTGATTTAATCGGTTATCTGGCAGACATACTGCCTCATAATTGAAATGTCTATCCGCTACATTTAAAA
>Nostoc sp. PCC7120|81bp|promoter|1900|1900
GATTTTAAAGGAACATCAAGGGAATCAGCCATCGCAAATACAAAGTGCTAGTTTGAATATATAACCACATCAGGTGTTGGG
>Nostoc sp. PCC7120|81bp|promoter|1901|1901
TAGCTTGCTGTAAGTGGCGGGAAACTTCATCAGCGTTCCGTTCTGGGCGAAAATCTAAGTAATGATCGCTGCGGATTTGCT
>Nostoc sp. PCC7120|81bp|promoter|1902|1902
TCAGTGAACAGCAAACAGTTATTAACATTCTCTTGCATTGATAACTTGTAACTTATTACTGTTAGAACAACTCCCGACTTT
>Nostoc sp. PCC7120|81bp|promoter|1903|1903
GCCTGCTGTAGTGGCTCCCCCAGAAACACCTAGATTGGATCGCTCTTTGCTATGGTGGTTGTTGTTGCCAGTAGGGGCTAT
>Nostoc sp. PCC7120|81bp|promoter|1904|1904
AAAATGAGAATATCCCAAGCAAAACCTTGCACAGGCACAGGCTTATCTTAAAATGAGTATAGGATATGTAAACTTTCGTAA
>Nostoc sp. PCC7120|81bp|promoter|1905|1905
TAGATCAGTTGATTGTGTTAGTACAACCGGGTTTTCTGGCGTTGGAGTATCATTGAAATCAAACAGATCAGCCTCTGGTTG
>Nostoc sp. PCC7120|81bp|promoter|1906|1906
AGTTGTTTGCTACGGGTATTTAATTTTTCTAACTCAGCGTTAATTTGGGTAATATTATTTTTATTTTCCAAATATTTTTGC
>Nostoc sp. PCC7120|81bp|promoter|1907|1907
ATATGCACCACTGCTAATGGTAGATGTGGATAACAGAAAGAACAAGATATTATCATAACTATATTTTTATGGCAACTACAC
>Nostoc sp. PCC7120|81bp|promoter|1908|1908
ATCAGGAGTAGCATGAGATAGTCGCTAGCTGAAATCTTGACGCTACGCTAAAGTTTAAAGTTTCGTCAATAGTCATTAGAG
>Nostoc sp. PCC7120|81bp|promoter|1909|1909
GTTTTGCAGCAGTTAAAGTTGTTGCCTAGTGTCAAGTCAAAATTAGTCTACGCTAATAATGTACGTCAAGTTTTAGCATCT
>Nostoc sp. PCC7120|81bp|promoter|1910|1910
AAAAAAATAACGAAATGTTGATATCCATTGCTGCACTTACTGTTCTGCTTGAAAATGAGTAACCAAGACAACTAAAGATAA
>Nostoc sp. PCC7120|81bp|promoter|1911|1911
ATAAAGATCATGGGTCCGTAACGGTTTCGACAGGTTGGCGAACGCTACTCTGTGATTCAGGTCGAGAGTGAGTCTCCTCTC
>Nostoc sp. PCC7120|81bp|promoter|1912|1912
GCTTGGCAAGATTCAACCGAAACTAAAACTTTTCTCCAACAACTTGCTACAGTGAATGATGACTCAGATGTAAGGCAGAAA
>Nostoc sp. PCC7120|81bp|promoter|1913|1913
GCAAATTCTCTTACTTGCTCATCTGGGTCATTGGTGGCGCGATCGCGCAATAATTTTATAGTCTGGGGATGGTGGGGATAT
>Nostoc sp. PCC7120|81bp|promoter|1914|1914
TTAGCACCAGCTTCTAAGCTTTTAATTTGGTCTGGTTGCAAAGACTGATAAGCTACATCTACCGCGCCAGTACGGAAAGCA
>Nostoc sp. PCC7120|81bp|promoter|1915|1915
TAAAAGTTTGCCAGCAGCAATACTGGTTTTAACGACTTTACCCACGATATTATAAGCTTCGCGGAAGGGAACACCCCTGGC
>Nostoc sp. PCC7120|81bp|promoter|1916|1916
CGAAGAATTATTAAGAGGTGTAAAAACAGCCTGGGAACAAGGCTGGGATAAAATCAAGTTGTATTTCATGATTGGCTTACC
>Nostoc sp. PCC7120|81bp|promoter|1917|1917
ACCTTGATCAAACAGCTTGACGATAACGCAGATTTATTACCATAGTGAGACAGTTTTTTTCGGAATTAAGCTGTATCCTGT
>Nostoc sp. PCC7120|81bp|promoter|1918|1918
AGAGATGGAAAAGCCAAAAATTCTCAGCTTTACTTTTCTCGTCAAGGATAAAGTAGAAAAATCTAGCCTGCCAACAGTTTT
>Nostoc sp. PCC7120|81bp|promoter|1919|1919
ATAGAAGGATTTCAAAAGTATTTATCCGGATATAGGATGGGCGCGAAGCTCTTATAGTTCAGTCCATACATTAAGCAAGCT
>Nostoc sp. PCC7120|81bp|promoter|1920|1920
GTTGGAGGCGCTCGCTATCTTGTGTCAAATTTTGGTATTGTTGCCTGATAAAATTTAACTGCTGTTCGCTATTTTGCCTCT
>Nostoc sp. PCC7120|81bp|promoter|1921|1921
CACCATAATTAATTGACTTGCTACTTTACAATTGCAAAATTATATGATATGTAAAAAACTAATTCAGACCATATTGCTGGG
>Nostoc sp. PCC7120|81bp|promoter|1922|1922
CACCGCCAACGCCACCAAGGGAGAGGGGACGGCTTTAGTAAAACGCGGCAGAATATAAATAATCCCCAAGGAAAGGAGAGT
>Nostoc sp. PCC7120|81bp|promoter|1923|1923
CTTCTTGAATAGCAGCTTTCCTTCTCCCAGAAGTATAAAGGTCGTAGGATAATTGTGCTTGGCTATTAAAGGCTGTACCAG
>Nostoc sp. PCC7120|81bp|promoter|1924|1924
TCCAAAAATATAGCTGGTATCTTTTGGATATAAAGTTTCTTTCATAGTATAACAATAAACGTGGGAAAGCAAAATTTGCCA
>Nostoc sp. PCC7120|81bp|promoter|1925|1925
ACAATTAAACAAAAAATACCCCAACGGCATCCAAGCCCTAAGAGATATATCCTTAAAAATAGATTACGGCATCTTCGGATT
>Nostoc sp. PCC7120|81bp|promoter|1926|1926
GAAGAAGAAAAGGATACTGGCCGTTGTTTACGAAAATATTTCTTGATGTATGCTTTCCAAATATAGGGAGGACTCAGCAAG
>Nostoc sp. PCC7120|81bp|promoter|1927|1927
ACAGCAGTTCCTTCGTGAACCTCACCAATTTTATGAATTATTCCAGAGTAAAATAATATTCTCTCTGTTGTCGTGGTTTTG
>Nostoc sp. PCC7120|81bp|promoter|1928|1928
TTATGCAATTAAGTAAATGGGTAACACCCAAATAATTTGTTTTATGGTAGACTTCCTTACATATATCTACTTCTTGCGCAG
>Nostoc sp. PCC7120|81bp|promoter|1929|1929
ATACTTCTCATGAATTTTTTATTTTGATGTGAGCGAACAGTTTGCTGGTAGCTTATTAAAACTAGGACTGAAGCAGGAAAA
>Nostoc sp. PCC7120|81bp|promoter|1930|1930
TAGTGGTAGCGCCGGCGTACTAGAACGCATGGGACAATCTGGTGCTGATATTGTCACTGTAGACTGGACAGTGGACATGGC
>Nostoc sp. PCC7120|81bp|promoter|1931|1931
TTACAAATAAATATTTTATACTCCGCTTTAAATTATAAAAGCTTAATGTAAAATTCAAATAAGCAATTTATTTTTATATAC
>Nostoc sp. PCC7120|81bp|promoter|1932|1932
TAAGCTGCTGTTTTAGCACCTATGTCAATCAGAGCGCCGCGCGGTTCTATACTAAAAACTGTACCTGGTACGACATCTCCT
>Nostoc sp. PCC7120|81bp|promoter|1933|1933
ACAAACGTGTCTCTACTCGATTTTGATGAATTATGTAAACAGCTACGAGATAATATTAATACTTGGCTTAAGTCAGTAGAG
>Nostoc sp. PCC7120|81bp|promoter|1934|1934
CAGGAAGAAGTACGAATCAGGGGATTTAGTCGGAGCGATCGCCATGCTAAGATCAATCCCGGCAAATGCTTCTGCCGGTAT
>Nostoc sp. PCC7120|81bp|promoter|1935|1935
ATTTACTTCGTTACCATTTTCTAAAATCTTAAAATAAATGCTACAGTTGGCGGTAATTTTAATCGATACATCAAGGTACCC
>Nostoc sp. PCC7120|81bp|promoter|1936|1936
GTCTAGTAAATTTGCGTGAATTCATGTAAATTTTATGAGACAGGCGCAAGTCTAAAAAAAGCGTCTGAATTAATCTGCACA
>Nostoc sp. PCC7120|81bp|promoter|1937|1937
AAACAGTAGAGAATTGCTAGTGCCATCGGGGCCGTCATCATTTTCTGCTAATGTTGAGCCATCAGGTGCAAGTAGTGTGAT
>Nostoc sp. PCC7120|81bp|promoter|1938|1938
CGAGTCCGTACTCCCTGTATTCTTTGACAGGTTACTAATTATCAGAATTTAATATTAGCTATGGGTTTATACCGCACTGCA
>Nostoc sp. PCC7120|81bp|promoter|1939|1939
GGTGTCCTAACACTACTGGCGACAGCTATATATGAGCAGTATTTAAGTTATATTTTTAATAAGTAAAAACTCGGTAGATAG
>Nostoc sp. PCC7120|81bp|promoter|1940|1940
AGTTTGGTAAGGCTATACCTGGGCTGGCTGTATGTGCGCGATCGCCTCTATAGTATGACTGTCTTCTACGAAGAATCAGGC
>Nostoc sp. PCC7120|81bp|promoter|1941|1941
ATCCACCCTTTGTTATTACAATTTCAATCTCAATGCGGCGAACAAATTAAACTAGTTGGGGTGAACGCTGACGAGAATTTC
>Nostoc sp. PCC7120|81bp|promoter|1942|1942
TCGTTTTTAAAATTTCTGCATAAACATTCATACTTAAGCTAAAGCTGTATAATATAATTTATGGTGTTCTGAATTAATAGG
>Nostoc sp. PCC7120|81bp|promoter|1943|1943
ACTATTTGAAGCGATCGCCCTTAGTAGTTCTAATCCACCAATGCCAGCTACAATACCCCTACTCGCTCATTTGGGGTTAAT
>Nostoc sp. PCC7120|81bp|promoter|1944|1944
CTGGTGATGCTTGGACGTTGGAGAAAAAGCCTGTGCCAAAGATAGCGTTAATATCTTCTTGTAACTGGGAACGGGTGGTTG
>Nostoc sp. PCC7120|81bp|promoter|1945|1945
GAGCGAAAAAACTCGATAGTATCGCGGATCATTGCCAAGTTTTCTTCTAAAGTAGTTTTTAGACCTGTTGTGACGTGTAAA
>Nostoc sp. PCC7120|81bp|promoter|1946|1946
CACAAAGGCCCCTTCACAGGTGAAGGCCACAAAGGTCTCTACGAAAACCTGACCACATCTTGGCACGCTCAATTAGCAACT
>Nostoc sp. PCC7120|81bp|promoter|1947|1947
AAAACTGAGAACTTAGAATTTTTTGGCCCAGAAATCCCAAAAAGCTAATATGCTTTTGTGAAATACCCTAAATGGGTAATT
>Nostoc sp. PCC7120|81bp|promoter|1948|1948
ATGAGCGCGACCGCCATTAATCATGCGCTTACCTTTGTGTTGACCACTATCATGATTGATAGGTGCAACACCAACTAAGCG
>Nostoc sp. PCC7120|81bp|promoter|1949|1949
TATATTTACCGAAGGGAATTTTGGTTGGCTGTGAAGGCTGGTATTGGTATTGTTGTCGGTACGTTGGTAGGAAATTTAATT
>Nostoc sp. PCC7120|81bp|promoter|1950|1950
CAGAATGTATTATCCCCATCCCAGAGCAGAATAGCTCCCCAAATCAGTTAAATTAGCTTTAGGTACGGGATTAGGGGAAGC
>Nostoc sp. PCC7120|81bp|promoter|1951|1951
TGTGTAGGTTTTATCGTAAAAATAGAATTTACTGTAACAATTCGATATAAAATCTAAAATCTAAAATCCCCAATTAAGATG
>Nostoc sp. PCC7120|81bp|promoter|1952|1952
CCCATCTTCTATAGGTGAAGTATCAGACGAAAAAATATTATCTGTATGAAAATAGCCTACATAAGCTTGTAACGAACCTAT
>Nostoc sp. PCC7120|81bp|promoter|1953|1953
TGTTGACTGTTGACTGTTGACTGTTGACCAATGACTAAAAACTGTTACAGACTATAACGCGATCGCAATATGATGGTGATG
>Nostoc sp. PCC7120|81bp|promoter|1954|1954
CCTACTAATCTCAAAAACCTAGTTGAGAAAAGCGATCGCCTCTGTGTTAACTTGAGTATCAGCGATCGCTTTCTATTTATC
>Nostoc sp. PCC7120|81bp|promoter|1955|1955
TTCCCATAGCTGGCGAAGAGTTTGGGGAACTTTATCTGGTGGAAGAGTAATACTGGTAACAGAAACTTCCAAGATAATTTT
>Nostoc sp. PCC7120|81bp|promoter|1956|1956
AGTTAGCACACATAGAGATTGTTTATTCCCAATCCCCAATCCCCTGATATGCTTATTTGCAGTGAGTTAAATTTGCAGAAA
>Nostoc sp. PCC7120|81bp|promoter|1957|1957
ATTACGAACCCCTGATGTTTGGGTATCACCAGCATCAACAATACCGTTATTATTAGTATCCTGGACGATAGGGAGAAACTT
>Nostoc sp. PCC7120|81bp|promoter|1958|1958
CAAATCTTTCTTACGCAGTTTTTCTCCAACTACAACAGAAATGCTTGATAAACTAATATCAGTTGCACACGACTTAATAAA
>Nostoc sp. PCC7120|81bp|promoter|1959|1959
GGTGGGATAGACTTTGCTAACGTCTTTAATTTCTAGGAAAGGTCTGTTGTAATTAGTCGCATCGGCTGACTGTCTTTCCTG
>Nostoc sp. PCC7120|81bp|promoter|1960|1960
TTGGTGCAAACATTGGGAGCGATCGCCCCTTATGCTAGTTCACCTGTTATCATCCGTAATGTAGAACATATCCGCTATAAA
>Nostoc sp. PCC7120|81bp|promoter|1961|1961
CTCAGAAATTATCTCTGAGTTCATATCAGTTCTTATACGAATGCGTTAAATTGTTTATTCGTGGGTGAAACACAGAGGTCA
>Nostoc sp. PCC7120|81bp|promoter|1962|1962
GTACAAATAATGAGTAAAGAGATGATTACTCATATCTGCACGAATTGTTATGCTGAGACAGTCAAGTATTCTTGATGGACA
>Nostoc sp. PCC7120|81bp|promoter|1963|1963
CAGTCCCCAGTCCCCAATCCCCCCTATCCTGAAACAAAAATTTTGAGCAATACTGGTACAGGAAAGCATATATACATAGAC
>Nostoc sp. PCC7120|81bp|promoter|1964|1964
TTCTGCTAAGTCTTGTAAAGTTTCCCGCAGGCGGTGGGGCGATTCGTAGAAAATTAAAGTGCGGGATTCTGTTTGTAAAGC
>Nostoc sp. PCC7120|81bp|promoter|1965|1965
ATTGGATTTACCATAATAAAGAGTGGGTAAAGCATAAGCTGGAATGCTAGCATCAAGTTTAGATAAAGCTTTCCCCAAAAC
>Nostoc sp. PCC7120|81bp|promoter|1966|1966
TTACTTCTCTTGTCTAATTTCTATTTGTGGTTGGTATACCGGAAACGTTACTCTTGAATAAGAATAATGATAACTTTTTGA
>Nostoc sp. PCC7120|81bp|promoter|1967|1967
CTTCTTGAAAGAGCTTCTTTTACCTAATGATCATTTTTCAATGACTTATGGTGGGTGAGTGTCAAACCCTTCGGGGAATTC
>Nostoc sp. PCC7120|81bp|promoter|1968|1968
CAACTGACTAATGACAATGACTTATAGAAATCCTACACCTACGGTTGATATCATCATTGAATTGGTGGACAGACCACATAG
>Nostoc sp. PCC7120|81bp|promoter|1969|1969
TTGTTCAAGCACAAACTACCAAAAGATAGTTCAGAACAGCTAAATGGTATGCTCTTTGACAGAGCTACGGCAGAAAGTGCG
>Nostoc sp. PCC7120|81bp|promoter|1970|1970
TTCTGAATATACTCACTCGAAGCACAAAGCATCGTTAGTCATTTGGGGTATCATATTCAGTTTCCATAGTTAAAAATCTTC
>Nostoc sp. PCC7120|81bp|promoter|1971|1971
TATTTGGGTGGCCAGTGTTACAATGCCTTAATACTCCAAAAGATTTGATAAGATTACATTAGGGATATTATTAGGCGGCAA
>Nostoc sp. PCC7120|81bp|promoter|1972|1972
ATGAATTTTATTTTTTAACTCTGACTTAACTTTTTTAACTAAAAATGGTATTTTTATCAGAGAAACTCCTGAATATTTGAT
>Nostoc sp. PCC7120|81bp|promoter|1973|1973
ATCTCACCATAGCAAAATTGATACAGTCAACAATATTTTGCGCGATGTAGACTGGAGTACATTAATATTTTTTATGAGTAT
>Nostoc sp. PCC7120|81bp|promoter|1974|1974
GAGAATTATTTACTACATTCTTACTAGCAGTCTGAGCATTAGTATGTTATACGGATTAATGAGCAATTGTACAAATAGCAA
>Nostoc sp. PCC7120|81bp|promoter|1975|1975
AGGTATTGAATCTGTTAAAAGAATTACAGGATGAATTTCAGTTAACTTATATATTTATTTCCCATGACTTAAGCGTGGTTA
>Nostoc sp. PCC7120|81bp|promoter|1976|1976
CTTCGGTGGTAATGGTAACGACACTATTACTGGCGGCACTGGCAATGATACTTTAGTCGGAGGGCTTGGTGCTGATACCCT
>Nostoc sp. PCC7120|81bp|promoter|1977|1977
GTCATAATTGTAACTCCCCTCTGATGCTCGACTTCATAGTAATCACTGTTATGCTAGTCTATATCCAGCCAATCCAGCATT
>Nostoc sp. PCC7120|81bp|promoter|1978|1978
AAACCTTAGCGCGAATTGCCGCATGGGGACAAACCATCACACACTTACTACACTGTACGCAGATATCTGTATCCCACACAG
>Nostoc sp. PCC7120|81bp|promoter|1979|1979
TCTACATCCAGCGATCGCTCTTTTTAATGCCAGTATAAGTTTTGACATAGAATTAATAGAATACGACCTTACAGGCTCTCA
>Nostoc sp. PCC7120|81bp|promoter|1980|1980
TTTGGGCAATGATGATTATGGTGATTTCCCTATCGGGGATTTTTGCTGTAAATTTTTGGCAAGAGGTGAGGGATAAGAAGG
>Nostoc sp. PCC7120|81bp|promoter|1981|1981
TGGTGCGATCGCCCGTGCTGCCCTAACTGCTGGCAAACACGTAATTGTAGAATATCCCTTATCTGTAGATTTAACTGAAGC
>Nostoc sp. PCC7120|81bp|promoter|1982|1982
AGAATGGTGATTGATAGAACAAAAAAATAGCAATTTTTGCAACTTTTCTATACTGTTATTATCAACACACAACGAGACTAA
>Nostoc sp. PCC7120|81bp|promoter|1983|1983
TTGGGCGTGGAGACGCAGCGCAGCTTGATAGATATCTCTGTGGGCGCTAATATAAAAAGCTTCTGTAATAAGGACTTCGCT
>Nostoc sp. PCC7120|81bp|promoter|1984|1984
TGCAGCGATCGCATAAGTGTCTGCCGCCAATGTAGCTGGATTATGCGGTACAGTAATTGCGTGTAAATCCACTACACAAAA
>Nostoc sp. PCC7120|81bp|promoter|1985|1985
AAACACAAAGAAGTAGCGATCGCCCACTTGCGCTCATGGTGGCTTATGGGACAATAGTTCTTTGATATAAAAGCACTTTGT
>Nostoc sp. PCC7120|81bp|promoter|1986|1986
GCGGGAGTTCTGTCCCGCATTGCTAGTTTATTTGCTCGTCGCGGCTTTAATATAGAAAGCCTGGCTGTTGGTTCGGGGGAA
>Nostoc sp. PCC7120|81bp|promoter|1987|1987
CGGGAATTCCTTGGTTAAAAAGAATTGAAGCGATCGCTCGTCCCCGTTTATCTTATATCTGTACTACTCTAGCAGGTAGAG
>Nostoc sp. PCC7120|81bp|promoter|1988|1988
GATAATACCGTACCCTACCAACGCAAACGGTTGACAACAGACCGACCATTCAGCTTTACACCCCGTTATGGTGCAGATTAC
>Nostoc sp. PCC7120|81bp|promoter|1989|1989
TAGAGATACCAATGACTTAGCCTCCCGCGCCGCCGCAGTTCATTCAGGTAGTATAGTTAAGGCTATTGTAGAAAAAGATGC
>Nostoc sp. PCC7120|81bp|promoter|1990|1990
TTTTCTTCCCAGTCCCCAATACCCAGTCCTCAGCCCCCAATTTCAAGTTAAACTGGGAACTTAGAAATTTTCGGGCAACTC
>Nostoc sp. PCC7120|81bp|promoter|1991|1991
GGGCAGAATATGTAATTACGGTGGCAGCCTCAAGGCAGGTGAATGCTACACAATGGCAAAACTGGATCGATATGATTTTGG
>Nostoc sp. PCC7120|81bp|promoter|1992|1992
TTGAAATTACTTAGTAGATCCATGTAAAGCGATCGCTAATTTTCAGATAAACTTAGGCACATACCTGCCGTTCTGATCTTT
>Nostoc sp. PCC7120|81bp|promoter|1993|1993
CCTGGCCATAACACCCGCATCGCTCGGAGTGCAGTTGAACAAAATGATAAAGTCTAGGCCATAGAATAAAATGCCTCTATG
>Nostoc sp. PCC7120|81bp|promoter|1994|1994
ACTAATTTTCGTTGTCCTCGGTGTGAGGAACGAAATTAACGCTGAGTTAAGATAGCCATTGAGGACTCAAAACTCGGCTCA
>Nostoc sp. PCC7120|81bp|promoter|1995|1995
CGACGAACGCCCCCAACACCAAGTAGCGATCGCCCCCTTTTTCATGGGAAAATATCCCGTAACTCAAGCACAGTGGCGAGC
>Nostoc sp. PCC7120|81bp|promoter|1996|1996
AGTTTAAGCCATATTAAATATTTTGGGGAATACTTGCGTAGATATTAGACAATGAATTATACCAAATTGGGAAACAATGTC
>Nostoc sp. PCC7120|81bp|promoter|1997|1997
GCTAATTTAGAGCAGGGAGTGGCAGAATTAATTGATCTGGCCAACCAATACAATGGTCATGACAACATTACTGCTATACTT
>Nostoc sp. PCC7120|81bp|promoter|1998|1998
TGGTATTTCCTAGCTTATTAGATGTTTTTTTATGTGCCGCAGGTTGAGATAATCGTAACTGACTTTGATCTGATAAATCAG
>Nostoc sp. PCC7120|81bp|promoter|1999|1999
ATCAATTTGGCATTGCGAATGCAGAAACAAAAGCTCCTGTAACCCAGATAATAGAAGATTGGATTGACCGACTACCAAAAG
>Nostoc sp. PCC7120|81bp|promoter|2000|2000
GGCGAAAAGTGTCACGTTTTTAGTGCGATCGCTCCGTCTCGGTGCTGCTAGTGTATTACCAGGGTCTATTGCCCGTCGGAT
>Nostoc sp. PCC7120|81bp|promoter|2001|2001
AAATATAAAGATCAAGTTGATTTAGTTATAGTTGGGGGTGGTGATGGTACATTAAATGCTGTCGTTGACGCTTTAGTAGAG
>Nostoc sp. PCC7120|81bp|promoter|2002|2002
AATCACACTTCCCACCGCTAAAGCTACCAAAGGACGCTTAAAAAGGATAAAATCTCTTATAATTCTAGCTATAGGACTACT
>Nostoc sp. PCC7120|81bp|promoter|2003|2003
GTAGGGTGACGTTTTGAAAACTGATGTAGGAATCTGCAAGTCGGTTAAGTATAATATACTGTTCTTGATTTAGATTGATGG
>Nostoc sp. PCC7120|81bp|promoter|2004|2004
TAGTTCCCACCATTCGCCCCAGTGCCAACAAACAACTATATATATTAGATAATTATTTACAACCCGTCCCCATCGGCGTAA
>Nostoc sp. PCC7120|81bp|promoter|2005|2005
GGCTTTAGCAGCTTCTACATCTACGCCACGAACTTCGGTGATTTGTGCTAATGTGGCTTTGGCTTGTTGCAGTTGTTGTTG
>Nostoc sp. PCC7120|81bp|promoter|2006|2006
TGGTCTGAAATCTTTATTAATTTTTTCGACTACATTAATAATCTTGAGTAAAAGAGATTTATTAGATACGACTAAAAGTAG
>Nostoc sp. PCC7120|81bp|promoter|2007|2007
ATCATAATAATCTCCACCAACGCGATTGGCCGGTCTACAGCGTGCTGCTAGACTAACACCAGGAATATGAGGACACTGACG
>Nostoc sp. PCC7120|81bp|promoter|2008|2008
TAGCAGTGGTAGATCCGGGGGTGGGTAGTAGAAGACGAGCGATCGCAGTAGAATTTGCAGATGGGTTTCTAGTCGGGCCAG
>Nostoc sp. PCC7120|81bp|promoter|2009|2009
CTACAGGTAAATTGATAGGACAAACCCTTACACAGACTTCACAAGCGATACACTTATCAAATTCGTAGTGAATCCGACCAC
>Nostoc sp. PCC7120|81bp|promoter|2010|2010
AAATAGCCCAAGGACTCACTTGGAGGCGGAAACTGAGAAGTTTAAAATGGATAAGAAGTGAGATAACTGTTAAAAGTTAAA
>Nostoc sp. PCC7120|81bp|promoter|2011|2011
TAGAGTTTTCTTATTACTAGAAATTCTCGGAATTTAGAGCAATTGCTAGAATTATCTATTGTGGAACCTATTTTTTAGGAG
>Nostoc sp. PCC7120|81bp|promoter|2012|2012
GCGATCAATGGCAAGCACTAGCAGCTAAAGGGGCAAAAGTGCAAAGATTATTATGGGCTAGTACCAGCACCAAAGACCCCA
>Nostoc sp. PCC7120|81bp|promoter|2013|2013
GCGGATATACTTTACCTGTTTTTGCTTGTGCTGGTGCGATCGCAGCTTTACACTGGTTACGTCAGCGTCAGTCTATACAAG
>Nostoc sp. PCC7120|81bp|promoter|2014|2014
TTTGCAAAAATGAATCTAATTACACTTTTTCAAGTAATTTTGCGGTGTAGGTTATAAAGCATGATTACTAGTAAAAAATGC
>Nostoc sp. PCC7120|81bp|promoter|2015|2015
GTATTCCTAAGACTTCTAGTGGGAAGGTGCAGCGTTTTGCTTGTCGGGAGGGGTTTGTTTGTGGGGGGTTGGATGTGGTGT
>Nostoc sp. PCC7120|81bp|promoter|2016|2016
GAATATAGTGGCGAGGAAGAAGTGTTTGATTTGACAGTTCCTGGGCTACATAATTTTATTGCTAATAACATTGTTGTTCAC
>Nostoc sp. PCC7120|81bp|promoter|2017|2017
AACCCTTGAGGTACAAATATCAGTTGAGTTGGGTCGGTAACTATGAGTAAATTAACTCTTAAGTAACTGGATATGCCTGCC
>Nostoc sp. PCC7120|81bp|promoter|2018|2018
ATTCCACATCTTCCAGAATGATGAGTGAGGGGGTACCCAAACCTGATAGATTAAGCTATCAGCGAGTAAAAACTGGTGAAA
>Nostoc sp. PCC7120|81bp|promoter|2019|2019
CTAGTTTACCTAAGCGATCGCCTATATGTGGATCAACACCAGCATCGTATAATACTAAGTCAGGCTTGATCTCAGATAACA
>Nostoc sp. PCC7120|81bp|promoter|2020|2020
GTTTACCAGGCGATCGCACACAGGTTGCCCCACTGGTTACAGAATATGTAAAATCGATTTGTGATCATGACCCTTTCCTCA
>Nostoc sp. PCC7120|81bp|promoter|2021|2021
TTGCAGGTAATTGGACGAGAAGCGATCGCCGGTGCATTGTTAGGAGGTATGTTAGGTAGTATCGCCACTATATGGGCTTAC
>Nostoc sp. PCC7120|81bp|promoter|2022|2022
AGGTACAAAAAGCGATCGCACTTCTTGACCTGTGGTTAAGGAAAACTCTTTAATAAAGGGATTGGTCACCCGACCAGCGCT
>Nostoc sp. PCC7120|81bp|promoter|2023|2023
AAAATTTTTAGTTTCAGCCAATCAACTCTTAAAAAGAATTGATGGTGATATTATTTATGCAATGCGGCCTAAACCTACAAC
>Nostoc sp. PCC7120|81bp|promoter|2024|2024
TATAAACTCTTTCCAGTGGGAGATGCCACATTTTAAAAATGTTATGTCAGTATTTAAAATAGTATCTCAGGAACGGCAAAT
>Nostoc sp. PCC7120|81bp|promoter|2025|2025
CCAAACAATTTATTCGGCAGGAACTGATCTTTTAGAGTTAATTAATGATATTCTAGACCTAGCAAAAATCGAATCTGGTAC
>Nostoc sp. PCC7120|81bp|promoter|2026|2026
CTAAGAATACTAGAATTAAACCTGTCAGAAGGGGCCAGATAAGGGTGGTATATTCTTGCTATTGCGTAATGCTTGCCAGGT
>Nostoc sp. PCC7120|81bp|promoter|2027|2027
AGTTTCTCATTTTTCTCATTCATGGAAGTGGCAAGAAATTTTGAGACTAACCTGAGAAGTAGTTTGATCCCTGGTCTGTTT
>Nostoc sp. PCC7120|81bp|promoter|2028|2028
GAATTTTGGCTCTAGAAAGTGAACCCGTAGATCCACGACTGTAGCGCCTATGATAAAGACAGCCAGCAGGGCTTAAACTTG
>Nostoc sp. PCC7120|81bp|promoter|2029|2029
GATTTAGAGAGTATCTTACCGCAACTCCAATTTGAAATGACAGATGCGAGAATGGATGGTAATTGGGCAGAAGCTAATGAG
>Nostoc sp. PCC7120|81bp|promoter|2030|2030
CCCCCTTGACTGAATTGTTTCCCAATAGCTTTTTAGTCTACTTGCATGGCATGATCTGTATTTTGAGATTATCCCCACAAT
>Nostoc sp. PCC7120|81bp|promoter|2031|2031
CGAGTCATTGTTGTACCTGCCGATACATCACCAGAAGAAATCCTCAAATACAATCCAGATGGTATTTTCCTCTCGAACGGC
>Nostoc sp. PCC7120|81bp|promoter|2032|2032
GATATGCAGGGACGGAACGAAGCATTAAATGCGATCGTTAAAGGCAAGGCTATTCCTCGACCGGGAACACCAGAATCCTTC
>Nostoc sp. PCC7120|81bp|promoter|2033|2033
AGGCTCAGTCAAATTCAGCTAAAACTACACGATCGCGCAGGATTTTTTATAATTTTTACCAGTGGTTGTACACCGTTTTAA
>Nostoc sp. PCC7120|81bp|promoter|2034|2034
AGCTTTGCATTGTACGAGTAGTAATATCATGCTGATGCCAAGCTTGATAGAATTTGGAGTAAGGCATATTCTGGGCGCATT
>Nostoc sp. PCC7120|81bp|promoter|2035|2035
GTTGACCTGGGGAATCAGGGATTCCTATCAAATCCATGTGAATACTGATAAAATCAGCGAGAGTTGGAATTGGCTTCCGCC
>Nostoc sp. PCC7120|81bp|promoter|2036|2036
ATTTAAAAATAAACAACTATTTTGCTATTATTAGTCCATGCTAGTATTTAATATAAAATTACGAAGTCACAAAACCAGAAT
>Nostoc sp. PCC7120|81bp|promoter|2037|2037
CTGTTCACCCCAAAGAGATAAAACCATAAGACAATTTATAAGACTTGATATCATTTTCATAGGGTCTAGCTAGCATACATT
>Nostoc sp. PCC7120|81bp|promoter|2038|2038
ACCAACTTCTTTCGTGGTGAAGAAGGGATCATAAATGCGTCCCATGATATCTTCATTGATACCTGAGCCATTGTCGGCAAT
>Nostoc sp. PCC7120|81bp|promoter|2039|2039
AGTTGCACAACGCGTTAACTATCAACTTTTACCACAACCTAAACCAGTTATGCTAAAGTCAATTTCTAGCGTGGCAATGAC
>Nostoc sp. PCC7120|81bp|promoter|2040|2040
CACTATAAAGAGATTCAGACACGGAAGTTTGACATTTATTGCTAATGGTAGGTTTAGAATATTAGAAAAAACTTGATTGCA
>Nostoc sp. PCC7120|81bp|promoter|2041|2041
TGTCAGTCCGTTAATGGATCAACTAGCTGATGAGTACAAAGGCCGCGTTAAAGTGGTTAAGGTAGACGTAGACAACAATAA
>Nostoc sp. PCC7120|81bp|promoter|2042|2042
TTGTTTGACCGCCGCAACGATTCCTAAAGGAATAGCGATCGCCCATGTCATGATTAAAGAAGCGATCGCTAGTAGTAAAGT
>Nostoc sp. PCC7120|81bp|promoter|2043|2043
CTTTGCTGATATGTACGTTCATCCCCAAGAGGTGGACTACAACATTGATACACTGTTTGAATTGATTGATGCTTCAGGCTT
>Nostoc sp. PCC7120|81bp|promoter|2044|2044
TTGGATTTACTGCATGGCGTTTAGGTGTAATTTCTCCTGCTGAATGACTAAACTGTGGTTAACCCTCTACAGTTAATTAGT
>Nostoc sp. PCC7120|81bp|promoter|2045|2045
ATGGTTTTTTTTCAAAAAGACGAACAACTAGAAAATCTGGGTAATGGTATTTTAGAAGCTACTTGGACGGCATTTCCGACT
>Nostoc sp. PCC7120|81bp|promoter|2046|2046
TATCTCCAGCATAATAGCAATGTGAGTGCAGGCGATCACCCTATATGTCAGAATTAATTTGGAATCATGTCAACAATTTTT
>Nostoc sp. PCC7120|81bp|promoter|2047|2047
CTCGCTGATTCTTTCAAGTATCTCTATCGCGTTATCTTTGGGTTTTAGTATAATTACCATATCGTCAGCGTATCGGACTGA
>Nostoc sp. PCC7120|81bp|promoter|2048|2048
TCTGGTTGTGGCGATTGACCATAAAGATAAATGCCATCTTTTTTTGGTAAACTAAATTTCGGCGCGATCGCTGTTTCTTTT
>Nostoc sp. PCC7120|81bp|promoter|2049|2049
TCTGCTGATAATTTTTCTTTGAGCTGCGTGGCATCCGTGCGATCGCCTATAATTTGTCCTACTCCCTGTAAAGCTGGTAAC
>Nostoc sp. PCC7120|81bp|promoter|2050|2050
GGCACTGGCGGCTTTGAAGCGTTGAAATTGCCCCAGTCCTTTAATTGCTAAAATATCATTGGATTCGAGTTGTTGTTCTTC
>Nostoc sp. PCC7120|81bp|promoter|2051|2051
TGGCGATCGCAGAATTTTATGATATTGCAATCAACGTCACTGTTCTGTAAATATATAAATAATTGCAGGTATATTAACCGA
>Nostoc sp. PCC7120|81bp|promoter|2052|2052
ACATGAGAAAATTGCCCAATACCCAATCCCCAATACCCAGTCCCCAGTATGATAAATAGTAGAGACATTTTGTAAATAATT
>Nostoc sp. PCC7120|81bp|promoter|2053|2053
GGAAGTCTTAGCCGAGTATCTGAGAGTCTTCGCACTAAATTTGTGATACACTGAGCGCTCAGACTGCCTAAGTTTTGTCGA
>Nostoc sp. PCC7120|81bp|promoter|2054|2054
AAAAACTCAGCAAACTAGAGCAAGAGTTAGAGAGTGCGATCGCTAAGTTAGGATAAGAATCTCAACCGCAGATGAACACAG
>Nostoc sp. PCC7120|81bp|promoter|2055|2055
TAAAAATTTGGGAGACCCAGAGGGACTTTTCAGCACGATTCCTGCTATTGTGAGTGTTTTAGCTGGTTATTTTACTGGGGA
>Nostoc sp. PCC7120|81bp|promoter|2056|2056
TCAAGGCTAAAAATCCTATTAATAAGGATACTCTCTGCGAATTTCGCCTATGATTGTGTTCTATTAGACTGCGAGGATTAC
>Nostoc sp. PCC7120|81bp|promoter|2057|2057
TGTAAAAACGCACTTGAACGCGTCAGGGCGGCAATTATTAAGTCTACTATAATTGGGATTAATCAAGAAAATTTAACTGAG
>Nostoc sp. PCC7120|81bp|promoter|2058|2058
TCTATTTCCCAATAGCTCAATTGGTTCTTTTACTACTCTAGGTAGTGTTAACATGGCAACAGGGTTAATTCGCAAGGTTTC
>Nostoc sp. PCC7120|81bp|promoter|2059|2059
GATCGCTATCCTGAAATTAGCCCCACACAAATTGTTGTTAATGCTAACTATACTGGAGCCAGTGCGGAAGTCGTAGAAAAT
>Nostoc sp. PCC7120|81bp|promoter|2060|2060
TAATCCATATCCTTCTTTTGGCTACTTTACTATCCACCTGATTTGTCTTAATATAAAACTAAGTGGAACTCATGCTGACTT
>Nostoc sp. PCC7120|81bp|promoter|2061|2061
GGATAGTTTCATACTTTAACGGTCTTTGCTTCAAATTAAATCAGAGTTACAGTAAATGCCGATGCTAATAGAATTCAAAAT
>Nostoc sp. PCC7120|81bp|promoter|2062|2062
TTAAACGAAATTGCGATCGCTCTGGGGTCAACATTTTGGTTATGGTAGAGGTCGAGTGTATCAAAAATTGGTTTAATAAAT
>Nostoc sp. PCC7120|81bp|promoter|2063|2063
TAAAGATTCGAGGTTACGGATCTGAGTCTTAATTTGGCTAAAGTGTGACATGGTGGTTGTAAATCAACGACAATGAACTGC
>Nostoc sp. PCC7120|81bp|promoter|2064|2064
ATTAGACAAAGCCGAAAAAGGCGACACCAGAGAAGCCATAGCCGATTTAAACTGGATATTACAAACCGATCCTCAAGATGC
>Nostoc sp. PCC7120|81bp|promoter|2065|2065
TAAGATTTGTGACTGGTGTAGCTACCATCCCAACAGACCCCTAGACGATACAATTATCTTAACTTGGGGGAGTATTGACTC
>Nostoc sp. PCC7120|81bp|promoter|2066|2066
AGTGACTCGGTTAACCTTTTAGAAATTACCCGTGTGGGTAATATGGTAGAGTTCTATATCAACAGTACTTTAGTAGATAAA
>Nostoc sp. PCC7120|81bp|promoter|2067|2067
ATCAAATTACTAACTCCATCTCCAGAATTAACTTAATTTGATGATTTACAATACGTACTCAAGCTTGTGTTATGAGAAGAT
>Nostoc sp. PCC7120|81bp|promoter|2068|2068
ATTGTAGTGATTCCATGAAGTTCATGACAGATTCATAAGGTTTCGGTCAAAATAGTAATTTAGTGCTAAACCACCCACACA
>Nostoc sp. PCC7120|81bp|promoter|2069|2069
ACCGCGAAAAATTTCTGCTGTTTTTCCGGAATTGCCAAAAACGCCGTGGTATTACCTATCAGTACAACGAATTATACAGAA
>Nostoc sp. PCC7120|81bp|promoter|2070|2070
GGGGAAAGATGGCAATCGTTACAATATTTTTATGCCGTCCCACCGTTGGATAATTGATAAGTTACTTTATGCACGTAAACA
>Nostoc sp. PCC7120|81bp|promoter|2071|2071
GATTATCAAAGCACTAGAAATTGCTCCTGACCACATTCATTTGTTGGTAGAATATGACCCGCATCACTCAATATCTCAAGT
>Nostoc sp. PCC7120|81bp|promoter|2072|2072
AGCTAATCTGGGCTTCCGCTTCCCTTGCGATGGTCCTGGTCGTGGTGGTACTTGTCAAGTATCCGGTTGGGATCACGTATT
>Nostoc sp. PCC7120|81bp|promoter|2073|2073
TTTCCATCAAATTCCTCTGATAAATGTGTTCAAATGCGATTTTCAGAGGCAACATAAAAGATATGGCAGTTATTTGCTAAT
>Nostoc sp. PCC7120|81bp|promoter|2074|2074
TGCATGGTTGTTCTGGTTAGTGATTCACATCTACTTCCTCATTGAGTTTGATAATAAGTTAGTAGTCATGATTCAATGGGT
>Nostoc sp. PCC7120|81bp|promoter|2075|2075
AAATCAACGGCTTTTAAAATTTATAGTCGGCTGTTATCTCAATTAATGTAGGCTATTTAAACAATTATCTTTGCTATTTAT
>Nostoc sp. PCC7120|81bp|promoter|2076|2076
TGTTGAGAATTTTTTGCTAAACTAACTGAGAATTGTTTGCACTTAAGATATGCTAATAAAAGAAACTGTACTCCTAAAGAT
>Nostoc sp. PCC7120|81bp|promoter|2077|2077
AACAGTTCTTGGAATGCAATCCCAACATCAGTTTGTAGGACTGATTGGTACAGTAAAAGGGATGCTGCTTGGCGTTGGAGA
>Nostoc sp. PCC7120|81bp|promoter|2078|2078
GTGAAGATGTAACTAAATACTGCTGAACTTAGGATTTACTAAAAAGGATATACTTAAGCAATAACTGTAGGAATACATATA
>Nostoc sp. PCC7120|81bp|promoter|2079|2079
CTTGTTCTACCCGACGACAACGATCGCTTAATTGTCCCTTTGGTTGTAAATTAAAATACTGCTCGGCTATTTCTAGTGAAG
>Nostoc sp. PCC7120|81bp|promoter|2080|2080
ACGAAAAGCTGATCGAGACTGGCTCATCAAAGCCGGGCGGAATTTAAGTATATTGCTAAAAGACGACTACGATCGCCTACG
>Nostoc sp. PCC7120|81bp|promoter|2081|2081
TCACTTTTGGGGGAGCATTGCTAATATTGTTTAGCTTTGCTTTTGTTGCATTATTGAGTATTCAGCCCCAACTACGGCGGA
>Nostoc sp. PCC7120|81bp|promoter|2082|2082
CGGTAGTTGGGGTTCATCAGCCTTACCACCTGTAAGTAGCCGCCGCATATAATCCCAGCCATTGCGGAGGACAACTTCAAT
>Nostoc sp. PCC7120|81bp|promoter|2083|2083
AGAGAGAAATTTTTGCATTTTGAATTGGTAGAACCTGTTTTTGAAAGCTATAATGAGTGAGTTGCACTGCGACGTTGGTGA
>Nostoc sp. PCC7120|81bp|promoter|2084|2084
TTAATAAAGATTTCAGACCATTAGGCTCAATATTTAATAGGCTAGATTACCTTAGTAAGTGTGCTGCCTCAAAATAACGTA
>Nostoc sp. PCC7120|81bp|promoter|2085|2085
TTTTTTAGCAACATCAAATGAGTATAGTTTTTTAAGTAGTAGTGTGGTAAAAGAGATTGCAAGATTTGGTGGTTCCGTCGA
>Nostoc sp. PCC7120|81bp|promoter|2086|2086
TTTAGCAACTAATGTCAAACTAGCAGACAAAAAGCAGTAATTAGTTTATTATGTGTCATTAGTTATTTGTCTAAAAAATGA
>Nostoc sp. PCC7120|81bp|promoter|2087|2087
GTCTTGGGCAGCCGTTTCTGTGAGTTGCGCTTGAGTCTCCAAGGCGGCGATAATTGCCTCAAGCACGGCTTTAGAACCTTC
>Nostoc sp. PCC7120|81bp|promoter|2088|2088
TTCGCGGTTCAGCTAGGAGTATCCCGGAATTTAATGTATTTACTGCATTAGAATATTGTCACGACTTGCTGGGTAAATATG
>Nostoc sp. PCC7120|81bp|promoter|2089|2089
TGTTACCCAATTAGACAAATCCACGGTGTCTAGTCTATCAAATCCCTTCACAATAGATACAGCCCCAAAGATTTATCGTAG
>Nostoc sp. PCC7120|81bp|promoter|2090|2090
AACTTCTCATCAGTAAGAACAGACAGACAAGCTGCACCACCTTTTTGGTAAGATTGAGCGATCGCCACTGGATCAAAATCT
>Nostoc sp. PCC7120|81bp|promoter|2091|2091
GGATCTATTGGATCTATTGGATCTATTTATCTATTACTTAATAAAACATAAGATTGTGATATACCTAACAAGTATACAAAG
>Nostoc sp. PCC7120|81bp|promoter|2092|2092
AAACCACTTTATTAGTATTAAACGATCGCACCCCAGATGGCACAGATGTATCTTGGATTTGGGACGTAGATACAGAAAAAT
>Nostoc sp. PCC7120|81bp|promoter|2093|2093
GCTTAAGATAGCTTTAATATTCAGATAAAATTGGCGTTTATGCTTATATAAATGAGAGGTAGAGTGATTTTTGCATAATTA
>Nostoc sp. PCC7120|81bp|promoter|2094|2094
ATCAGCAATAGGTTTATTTTGTGGCCAGGAAGTATTGTAAATAGTGTTATCCTTAGGTACAGATAACAGCACATCGGGTTT
>Nostoc sp. PCC7120|81bp|promoter|2095|2095
ATACCCAAATATCCAGTTTGCAGAAGAAATAGGCCTTGATGTATATGCTATGATTAGTGAGAATTTTATTGAAACGTTCTT
>Nostoc sp. PCC7120|81bp|promoter|2096|2096
TGTTGACAAAATCATTGCTGCTGCTCGTACAGGCGAAATCGGTGATGGTAAAATCTTTATCTCACCTGTAGAACAAGTAAT
>Nostoc sp. PCC7120|81bp|promoter|2097|2097
GCAGGTGGCAGATAGGCGGTGCTGGTTTCCCTACTTGGTATGTTTTGTTATGTTTGTAGTAAGCACTTTAGTGCTGAGAAT
>Nostoc sp. PCC7120|81bp|promoter|2098|2098
CTTAACTATTAACGGGTGTCGGGACTGACTGAAGCCAACCGGAAAGATTACATTGAAAGTGGAAGCTATTAAATAGTAAAA
>Nostoc sp. PCC7120|81bp|promoter|2099|2099
ACTCACTTTCAGGATATTTACGGGTCACTGTCAGTATTTTCATGGAACATAATAGATGACATAGCAAGTAAACCAAAGTAA
>Nostoc sp. PCC7120|81bp|promoter|2100|2100
AACTACGTAAATCTATCTTAACTAAACTCTTAAAAGGTTTTATGAGATAGAATCTCTAAAATCGCTTGTGAATTACCAGAT
>Nostoc sp. PCC7120|81bp|promoter|2101|2101
CTTTGTTAAGTACAGATACAGTTTTTGATGCCTATCCAGTGGAAAAGATATGGTAGGAAAACTGGCTCAAATAATTGGGTA
>Nostoc sp. PCC7120|81bp|promoter|2102|2102
AGGATGCTTTACCTAATAAAGTCTACAACGCAGCCACCGGACAGATGGTAGATTACACTAATACTCCCATCGAACGGGGTA
>Nostoc sp. PCC7120|81bp|promoter|2103|2103
CAAAAGTCTGCCATCTGCGATCACAAAGGTGGTTGGGAAAATCCTTGTTAAGATTGCAGTATGAAGCAGTAATAGGAAATA
>Nostoc sp. PCC7120|81bp|promoter|2104|2104
CTTGAATTTCAGTAGTCAGAGCTTGGATATACTCCACTAACTCTGCTACAGTACGTTTTTGCTGACCTTTATTTTCTGGCT
>Nostoc sp. PCC7120|81bp|promoter|2105|2105
AGTAACGGCGCAGACTTACCAACAAAAGTATTGATTTTAACCTTGCGTGATAATAAAGAAGCAGTTTTGGCAGCTTTCGCA
>Nostoc sp. PCC7120|81bp|promoter|2106|2106
GGCTGTTTAGTGACTATATTTACTGTGCCGCCTGGGTTGCCTAAACCATATAATACGGAAGCTGGGCCTTTGAGAACTTCT
>Nostoc sp. PCC7120|81bp|promoter|2107|2107
CTAATAAAAGTATTTTGAATTACAATTTTATTCTAAAGAAAGAAAAATTAAAATATAACGAGCTAAGAGAACTTTACGGAC
>Nostoc sp. PCC7120|81bp|promoter|2108|2108
TTGTCAATCAGTATTACCTTCTGGTGCATAAATCCATGTTTATATCGATATAATTTAATATTCGTTGCCTTCATCTCTGTG
>Nostoc sp. PCC7120|81bp|promoter|2109|2109
CACCCCAGAGGCTATGATTCCTATCTTGATTGGTGGGGTGGACAAGTGGAAAATGTAGATGTGGAACAAGTAAGTTTGCTA
>Nostoc sp. PCC7120|81bp|promoter|2110|2110
GCTAAAGAATTCAACGCTAATTTTCAGGTCAATGAGGAAGGCTCGGTATCATATCATTTTGATGTCTAATTCCCCATCTAA
>Nostoc sp. PCC7120|81bp|promoter|2111|2111
AGGTGATCCGGAGACGATTTCGCGGTTGATGTCGGATTTGCAGGTTGAGTTTTAAACGCGGAGGGGCGCTAAGGTAGGCGC
>Nostoc sp. PCC7120|81bp|promoter|2112|2112
GTGCAATTACAGCAGTCACAGGTGCAGGTTCGACTGCAATTTGAGCAGTAGAATTAATATTCGCCTGTGATGTTGTACAAG
>Nostoc sp. PCC7120|81bp|promoter|2113|2113
TGTAAGAGGATTTGGATATCGATTCGGATAAGCTATTGAGATAGTTGTTAGTTTTTATTAATCACCCGCAACTAACAACTT
>Nostoc sp. PCC7120|81bp|promoter|2114|2114
TTGAGAGGAGTAAACAAGTTCCTGATGAACAAGTCAGGAGAAAATTAGTAGAATTAATAGAGACAATCATTGTTTATAAGT
>Nostoc sp. PCC7120|81bp|promoter|2115|2115
GGTTTGTTTCTCTCCCGGCATCAGAGGTTTTTCTAGGTCATAGATGTGATATCCTAATTTATTATCAGAGGAACATAACTT
>Nostoc sp. PCC7120|81bp|promoter|2116|2116
TCGGGGCAACAAAAACATCTTGTTCCGAGGTAAGTGCTGCTGATATGGGAAAATTTACTGGTTCTGTTGACAGTTTTGTAC
>Nostoc sp. PCC7120|81bp|promoter|2117|2117
ATCAACCAGAGGCAGTGGGATTATCCCTAGAGTTGCGTCGTCAAGGTTATGCTTTGTTATGCGTCAGTTATGCCCGTTCTG
>Nostoc sp. PCC7120|81bp|promoter|2118|2118
TTTATCATCCAGAGATTTTTGGTCTGGCTGTTTAGCTTGGGAGTAACTATCATATATAGTACTACTCGCTATACCCACCAG
>Nostoc sp. PCC7120|81bp|promoter|2119|2119
CCTATGGCGAACTATACTAAAGCCAAAAATTTACAACGAAATTTCAAATACTCAGTTTGATATGAGGGTGCTACTAGTCGA
>Nostoc sp. PCC7120|81bp|promoter|2120|2120
TTTGTTGTAATGCGATCGCTAAATCTAATTCTAGTAAGCGAGTAGTGGTACTATCTTCTGGCAACTCTAGGATGTTTTCTA
>Nostoc sp. PCC7120|81bp|promoter|2121|2121
CTCGTCCACCAGAACGATAAACAATGCGCCCAGGAATACCTACAACAGTACAATTGGCGGGTACATCCCTAAGGACAACAG
>Nostoc sp. PCC7120|81bp|promoter|2122|2122
AAATATGTATTTTATATAGTATTAGCTAACAGCAACATTTTGATTAGTTAAAATACCATTATGCAAATTAGCTTTAGACAA
>Nostoc sp. PCC7120|81bp|promoter|2123|2123
AGGAAACTTTTGTTACTCCCAACTATCCCCTGTATGAACAATTTGCTAAACTCACCCAACAAGAGCAGGAATTAGGACTAC
>Nostoc sp. PCC7120|81bp|promoter|2124|2124
AACCCAGGGGTATCAATTAACTCTACCTGCGATCGCCCAACCGATGGTAAAGTGACACGCAAAGCCCGTTCTGTTTCCCCA
>Nostoc sp. PCC7120|81bp|promoter|2125|2125
ATGGATTTCACAGAAAATTTCACCTATTGAACATTTCTTTAAACATACTACACTTGTATTACTATCCTGTCCATACTTTAA
>Nostoc sp. PCC7120|81bp|promoter|2126|2126
AAAGATAACGAATGGGGCAACGCTTATTTAACTAAGACAGTGGCATTTAAACTGGTAGATAGTTTGGATGGAGCGATCGCC
>Nostoc sp. PCC7120|81bp|promoter|2127|2127
ACAGCCATCGAGCAGCAGCATTCCCTCGAATTCCACACGATGATTACTTAAAATAATTGTGTTATGACTCAATCTCAACCT
>Nostoc sp. PCC7120|81bp|promoter|2128|2128
AAGAATATTAATACAGACAGAATGTCAAACTATTCTGTCTTTTTTTATAAAATTTGAGTTATCCATTGAGGCTTTGTTTGG
>Nostoc sp. PCC7120|81bp|promoter|2129|2129
GAGGTTCCGAGTGTAACCCAAGGGTTGCAAAACTGCCGTAAGCACTGGTTAACTCTAAGAGATTAACTTCATTGGAACCAA
>Nostoc sp. PCC7120|81bp|promoter|2130|2130
TATAGAATATTACAGAAGATTAAAAAAAGCTTTGGCAACTAATCTTAGGTGAACTATGGCACAACGCACTAGGTTGGGAGA
>Nostoc sp. PCC7120|81bp|promoter|2131|2131
TGAGTATTTGCTGAGTAACAACTGTATTTGGTTTAATGCCTAACTTGTTAATATCTCTGTGATTAGGAGTTTCATACTTGG
>Nostoc sp. PCC7120|81bp|promoter|2132|2132
AAATAAGATAGCGATCGCCACACTGCCCAAATAAGCATGAGCTGCCCGTAAAATTTTTTTATCACCACCAAATCCACTCAA
>Nostoc sp. PCC7120|81bp|promoter|2133|2133
GCATCTTACAAAAACAAAATGTCTTTGAACAGGTCAGTGCAAAACCCGCATCATAGTCTTACAGCTAACTCACTAACAGCT
>Nostoc sp. PCC7120|81bp|promoter|2134|2134
CTCAAGCAACAAGGCGAGAAGCAATACTCCTTGAAATAATTCTTTTCAGAAAATAAATGAGTTTTATATCGTTTATTTTTC
>Nostoc sp. PCC7120|81bp|promoter|2135|2135
GGTTTTGGTAAAGGAAGGGGTTTAGTCCACCGTGATTTAAAACCGGTTAATATTTTACTTAATTACATTGACGGTAAAATC
>Nostoc sp. PCC7120|81bp|promoter|2136|2136
TGAAAAAAATCCTGACTTTGAGCAACAATTACGCTCTTGTATAGGTGATACATTACAGCAATATCAAGAATCTCTAACATC
>Nostoc sp. PCC7120|81bp|promoter|2137|2137
GTCCAGCATCTGCATCTAGGTCGCCCAACACACGGTGACATCTGCTGATACTATTAACCCAGTTATTGCGTTGACAACTCT
>Nostoc sp. PCC7120|81bp|promoter|2138|2138
AGTTAAATAGTCACTGAAGATTATGTCTTTACAAATATCAAATAACGCTATTCTATAGATGTAAAGATGTGTGAAGTAGGG
>Nostoc sp. PCC7120|81bp|promoter|2139|2139
TGAGTATATTAACAAGGCATATTGCGATGACTTAACTTAAAAAGTGGTAACGTGGGCAATGCCAACCTAACCTTACTTCTC
>Nostoc sp. PCC7120|81bp|promoter|2140|2140
ACGGCCGCCCACAACCATATCAAATGCGATTCCCGCCGCAAAAACTGCCAAAATACCATCACTACCAATTAATTTCACAAG
>Nostoc sp. PCC7120|81bp|promoter|2141|2141
CAGATCCTTTCCCTGGTGGTGCGATCGCTCAAGTCCAAGGCAATTGGATAATATTAAGGAACGGGGAAAGGCGCAGCAATT
>Nostoc sp. PCC7120|81bp|promoter|2142|2142
GCAAATTTGAGTAACAAAGATTTATCTGGCAGAAACCTCAGCTATGCTAACCTGAGCGGTGCTAATCTCAGTGACACTTTT
>Nostoc sp. PCC7120|81bp|promoter|2143|2143
AGTATCTTGTAAAGACCCTACGCAAACACCATTAGCCTCAAGTTGAATTATCTTAAGCAAAGGAAGAGAAGTCTAAATTCG
>Nostoc sp. PCC7120|81bp|promoter|2144|2144
TGGTTGATAATATTCCAGCGCCTTGGGATACTGTCCCAAATTGACATATACTTCACCAATATAAGAAAGGGGTATCCATTC
>Nostoc sp. PCC7120|81bp|promoter|2145|2145
GTCGCATCAGTCGCAGGAACTGACCTTCAGCATCAACACTCAGGGCAATATAATTGAGGAACATTTTCAGGTAGCCTACGC
>Nostoc sp. PCC7120|81bp|promoter|2146|2146
ATACTTAAGCGCAGTTCTCTGATGTTGTAAGTCTTAAGAATCAATTTATGATATAAAGTTGGGTCACTCAGTCAAGCTGGT
>Nostoc sp. PCC7120|81bp|promoter|2147|2147
GGTCTTAAAAAAGGCGGAATCATCTCTTGCTCTAATGATGGGTCTGGTAAACTCATCATCACAATCCCCTTAACCATATCG
>Nostoc sp. PCC7120|81bp|promoter|2148|2148
TAATTTATGCGTCTTAGTGTATTTAATATAAAAAGACACAAGATAGCTTATGATGGTGATATGGGAAAAGTGACAGTAACT
>Nostoc sp. PCC7120|81bp|promoter|2149|2149
CAGGATAGGTACGCAGCTCATCTTGGTGAAAAACTGTTACCTGGATAGTATCATTGGCTTGATAGTCTTTAAGGCGATCGC
>Nostoc sp. PCC7120|81bp|promoter|2150|2150
CATCACCTAATACCTGAGTCTGACAAGCTAAACGCAGGTCTTTTGTAGGAGAATGAGGAGGAAGCGAACGCCGTGCTTGAT
>Nostoc sp. PCC7120|81bp|promoter|2151|2151
GTTCTCTTGACCTTGATACCATCTTTAAAACTGCCACTCAAGAAGTGCTAAGTTTATTAGGTGTAGAGCGGGTAGCAATTT
>Nostoc sp. PCC7120|81bp|promoter|2152|2152
GATTATTTATATCTGAAGTGTAGCTACTACGAAAACCTAGCTGAGAAGTATAATTATTGTCTGTATTAAAAATATCTGATG
>Nostoc sp. PCC7120|81bp|promoter|2153|2153
TTAGTTGCTTACTGCTGCAAGAGGGATGAGTAAATAGGGAAGTAATACTACTCTAGTAAGACGTGAAGACCGATCCCGGTG
>Nostoc sp. PCC7120|81bp|promoter|2154|2154
CGCGCCTCAAAATTATTACAGGTAAGACAATAGATAAGACTTAGATGATATAATAATGGGCTACTAATTTTTATCCCCCAA
>Nostoc sp. PCC7120|81bp|promoter|2155|2155
TCGGCTAAACTGGAACCAAAATCTAGCAATCACATAACAGCATAGTGTACGCTTTAAAACAAGGACAAGGAAAAGCTAATT
>Nostoc sp. PCC7120|81bp|promoter|2156|2156
CATTGATCAGAAAACAATTTCCACTGTATTAATTTGCACTCATGATTAAAAATATTAGATATGTTAATGGTTACAGTATTT
>Nostoc sp. PCC7120|81bp|promoter|2157|2157
TTAAAACCGAAGGATACGGTACCATTGCGGGCATTAATGGGCAGTTGGTAATTTAAATTAATGGCATTACTGCCATCTGTG
>Nostoc sp. PCC7120|81bp|promoter|2158|2158
ACACCCCTATACCCTTCCTTACAAAGAACCGAATATCATCCCAGCCAGTACAATAAAACCAATCCAGACATTTTGCCGGAA
>Nostoc sp. PCC7120|81bp|promoter|2159|2159
TTAGTTCTTGGATATCAACATCTGATCCAAGATCCACATTGTGGGTATTACTATCTTCTAATAGGGTGACTTGGTTTTGTT
>Nostoc sp. PCC7120|81bp|promoter|2160|2160
CGAGAATTTGCACAATGCGGTAACGATTTTGCAGGACAGTGCCAATTAAAATTGGTGGTTGCATGATCAATCAGTAGAGTG
>Nostoc sp. PCC7120|81bp|promoter|2161|2161
GACGTAATTTGTAAAGAAAATCTAAAGAGCCTTTGAGTTAGATGGACTAGACTTTAATCTAGAGACTCTCAGTCGGTGAAG
>Nostoc sp. PCC7120|81bp|promoter|2162|2162
ACCGTAAACTGAGCAACAAAAGTAGTAATTATCAGATTCAGGCAATGTTAGGATTAGGTGATTTGAAACAAACAAAGGTTT
>Nostoc sp. PCC7120|81bp|promoter|2163|2163
CAGTGCATTGGCAATATTCTAGTAAGGATACGCAGAGCAATAGTATTATAATGCGCTATTATATATCCCTTTGAAAGTGGC
>Nostoc sp. PCC7120|81bp|promoter|2164|2164
GTCTCCAACTAATGACTAATGCCTTCAACAGACTTGCACCTTTTATTCAAGAATATATTTATCATCATCAGTGGACTGAAT
>Nostoc sp. PCC7120|81bp|promoter|2165|2165
TTGTGTGCTTGCCTAAAATTGCGGTTGGCTTTGCTGAAAAAACAAAGCTAACCTATGTCTAATAGTCTAGGAGATTCTCAT
>Nostoc sp. PCC7120|81bp|promoter|2166|2166
TTTGATGGAAAGCCATGTGGAATCTGTTTTGTGTAAATTGACTGGGCTTGGAGAACTTACAAACAATAACTCTAGACTCAT
>Nostoc sp. PCC7120|81bp|promoter|2167|2167
GTCATTTTCTAATCTGAGTTTGTCAGGAATTGCCCCGACAATTGGGCTATTATTGACAGTGTAACCCGTTAAAGAACCTGT
>Nostoc sp. PCC7120|81bp|promoter|2168|2168
CTCTACGAGATGCTAGTTGTGTACCAATGCTAAGGAAAATTGTCTATTAGTATAGATCCCAGAACCAAGCTCAATTCTGGC
>Nostoc sp. PCC7120|81bp|promoter|2169|2169
TGTATTTGTGAGAATTTGGAGACTCTGCATAAAAGTTACTTTTGCAACTTATTGATGAATAGCTGTCAGGATTTACGGATT
>Nostoc sp. PCC7120|81bp|promoter|2170|2170
CGATTTGAGCGATCGCGACTTAGCAATTATTACCAGTTCCCACAAGGGTACAATCGAGCAAGTAAGGCAGGCATTTAATAT
>Nostoc sp. PCC7120|81bp|promoter|2171|2171
TTTAGTAATACCACTAAAGTATGATTTACAACTACATAACTCGGATAGTATGTTTTGCGTATAGGAACTCTAAAACTTGTA
>Nostoc sp. PCC7120|81bp|promoter|2172|2172
ACTGTTTAGAAGTACATCGGGATGCTTTACATCCAGATAGTCGAGTGCTAATTGTAGATGATTTGATTGCCACAGGTGGCA
>Nostoc sp. PCC7120|81bp|promoter|2173|2173
AGATAAATTTTGTTTTTGGATCGCTGACAGTTGCACCAAACAAAGTTGTAAAATCTATTAGCCCGTTAGTACCATTAAAAA
>Nostoc sp. PCC7120|81bp|promoter|2174|2174
AGATATCTTCTCCCCAAATCGGATCACCGATGAGTACCGGATTCAGCTAAACTGAAACTTGGTTTATTGCGTTTTATGTAG
>Nostoc sp. PCC7120|81bp|promoter|2175|2175
GGCGGCAATGCTGCGGCTGTTGATTGCGGATATAGAAGCGCCTCGGCAGAATATAGCTTTAGAACAGGATTTGAGTAGCTT
>Nostoc sp. PCC7120|81bp|promoter|2176|2176
AATAGAACTGTCTTGAACATCTCTGCACCTCCGCACCCCCGACTCCGGTAAAATCTTGATGGTTCTACTTTCAAAACAATA
>Nostoc sp. PCC7120|81bp|promoter|2177|2177
AGAAACTTCCATTGCTTCTTCTTGGTCGTGGGTGACAAAAACTGTGGTAACATGAACTTCATCATGGAGGCGGCGTAACCA
>Nostoc sp. PCC7120|81bp|promoter|2178|2178
AAAAGAATTGAAGCGATCGCTCGTCCCCGTTTATCTTATATCTGTACTACTCTAGCAGGTAGAGTAACAATTGGGATTGCG
>Nostoc sp. PCC7120|81bp|promoter|2179|2179
TTGTCAGGGAAGAGAATTTTTTCGCTTTTAAGTTATTTGGTGAAGACCTACCCTCGGAACATGGAGGGCCGATGCGTCTAG
>Nostoc sp. PCC7120|81bp|promoter|2180|2180
TGAAGCAGCATCACAGTCAAAAGTAGTATATACAGATATAGATCAAGCTAATATTGAAATAGGACGTACCTTGCTAGAGAA
>Nostoc sp. PCC7120|81bp|promoter|2181|2181
ACGACCAAAAAGCTCCAAGGAAGTTTTACTTGTATCTTTGGTAAGTGCTATTTTACTAGGGGCGATCGCATCACTTTTCCT
>Nostoc sp. PCC7120|81bp|promoter|2182|2182
CAATATTTACTCCATCTCTAGATAGATAAAAATTTTATTTGAGTTGTCTAAATTGACTCAAGGATATTTAAATTTTGGGAG
>Nostoc sp. PCC7120|81bp|promoter|2183|2183
TGGTTTAATTCATGCAACAGCAGAAGACTTACCCGCAACTCCAAATGCTACTATTTCCACATGGGCGTTACTACTAACTCT
>Nostoc sp. PCC7120|81bp|promoter|2184|2184
GCTAACGAAGCTAACACCTACATCGACTACGCTATCAACGCTCTCAGCTAGATAGCTTCCTGCCCGGAAAGGGGTGCAAGT
>Nostoc sp. PCC7120|81bp|promoter|2185|2185
TATAATATTTCCACCAGGAGATATTGAAAGTGACCAACCAATAGAAGATATAATATTTCCGCCAGGAGATATTGAAAGTCA
>Nostoc sp. PCC7120|81bp|promoter|2186|2186
CTTCTCAAGTAATCAACTCCTACGGAAGTGCGTTGTCCGCTTATGGACTAATGTTCTTGGGCGCTCACTTTGTATGGGCAT
>Nostoc sp. PCC7120|81bp|promoter|2187|2187
TTTCATCGATATGTCGCACAAGGTGTTTATCCAGTTGGGGTGATGGGTTACACTGTGACAAGATTGGCGATCGCATTCAAA
>Nostoc sp. PCC7120|81bp|promoter|2188|2188
TTGGAAGAACGAGCAGTGCGATCGCGGATATTTTCCCCAATCTCAATTAAACTCAACATCAGGGATGGGGTGAGAAATTGT
>Nostoc sp. PCC7120|81bp|promoter|2189|2189
AGATTATTATTTAATCAGTGTATTTTCACCCGCCACTTTCAAAGGGATATATAATAGCGCATTATAATACTATTGCTCTGC
>Nostoc sp. PCC7120|81bp|promoter|2190|2190
AGGGAATGGTGTCACCTTGGAAATGGTGCAGATACCAGGGGGAACATTTACAATGGGTTCACCGGAAAGCGAGGCGGAAAG
>Nostoc sp. PCC7120|81bp|promoter|2191|2191
AAATAAATAACTTTTAAGAGATAAAATTATCACCAGCATTATTTATGCCAAAATTGGCACAAGCTAAAAAATCTTAACACC
>Nostoc sp. PCC7120|81bp|promoter|2192|2192
TTTGTCTATTATTGGCGGACTGTTACTCATCCTCGCTTATGGTTCTGGCACTCTTAGTTTAGAAGCAAGCGATCGCTCTTC
>Nostoc sp. PCC7120|81bp|promoter|2193|2193
CAATTATTATCGACATAGGATTCTATACAGCTTCATATTAATTTGGTATAAGCTATTTTAGCTAGGCAATTTTTTCATCTC
>Nostoc sp. PCC7120|81bp|promoter|2194|2194
GGCGGTAGCATTGATTATCATTAATAACTTTATTTATCTGTTTGTTGTACACTTGGCAGCATGGCTACTCTTAGATCGCTT
>Nostoc sp. PCC7120|81bp|promoter|2195|2195
ATTTTATGTGACAACCGGATCTTTTTACTCCTAAAATCGAAGACAAGGTAAAGTTCAATAGAACAACAGCCTAAATTTATG
>Nostoc sp. PCC7120|81bp|promoter|2196|2196
TCTGGGGTTACTTTTGAGTTTTATTGGCCTTTTCTTGAGCATCTGGATTATAATTCCAGCACCCATTTACCTTTTACTACC
>Nostoc sp. PCC7120|81bp|promoter|2197|2197
TTGCACCCCAGAAATTGCTCTGGGCGTGTAGCTAGAGCGATTTATGGTATATTTGGCAATGTTACATATATTACTTGCAGA
>Nostoc sp. PCC7120|81bp|promoter|2198|2198
GCTTTAGCTTTGGGATTCTTGTTCTTTATCAGTCTTTATGGCTTGCAGTAATGCTGGAGATAGGGGTTTAGGGGTGTAAGG
>Nostoc sp. PCC7120|81bp|promoter|2199|2199
CGAGGTGCGATCATGATTAACCGTACCTATAGTTCAGCACCCAGTGGTAATGTCGTAGTTAAAGCCAATGAAGTTTTAGTG
>Nostoc sp. PCC7120|81bp|promoter|2200|2200
TTTGCTGATTTGATCAATGATTTTTGCATTTGTGATTTCCAGGTACTTATAATAGTATGTCTGGGTAAAATTAAACAGGAT
>Nostoc sp. PCC7120|81bp|promoter|2201|2201
AGATTTATACATTTCCAATGCCTTTCTCTCATGGTTCAAGCTTTCTTGTAGGATATCCTTAACAGTATGCTTGTAGGTTTC
>Nostoc sp. PCC7120|81bp|promoter|2202|2202
TACCCCAGGAAGCTTTTATGGCTGTATTGCGTTTAGATCAAAGTTAGAGATAATAGCTTAGTGTTCCTAGCTTGGCAATCT
>Nostoc sp. PCC7120|81bp|promoter|2203|2203
AAAATTCAAAATTCAAAATTTATTCTGAATTCTGACTTCCAAGGTCTGTAAAATTTACCCATGAACACGAAAAATCAATGG
>Nostoc sp. PCC7120|81bp|promoter|2204|2204
TAGTTTAAGTGGAACTAAAAAAAGGTTTCATAATTTCATACTTGGTGTTAAAACCATTTAGTGTGCATTTTCTGTTAGTTA
>Nostoc sp. PCC7120|81bp|promoter|2205|2205
ATAACATTGTTGTTCACAACTCCATTGAGCAGGATGCGGATTTAGTTATTATGTTATACCGTGACGATTACTATAACAGTG
>Nostoc sp. PCC7120|81bp|promoter|2206|2206
GTATCGCTATTCTTAGGCTTCCACACCTTAGGCTTATACGTTCACAACGACGTAGTAGTTGCTTTCGGAACACCTGAAAAG
>Nostoc sp. PCC7120|81bp|promoter|2207|2207
ATCTTACAGGTTATGATTTGTTGTATGATGTTGACAGCTTTCTTGATAAACTATTTTATCAGGAAACGTCATCCTTAGGAG
>Nostoc sp. PCC7120|81bp|promoter|2208|2208
ACATTAGACACCATAAAACCTTTTTACGGATCTCTCTCAAGATTCTTGAAGAAGTGTACTAGTGTGTCTAAAAATCAGTCT
>Nostoc sp. PCC7120|81bp|promoter|2209|2209
ACTTTTCCTGATGTGATTGAAAGCTTGATAGCTTCTGAATTACCTGTTAGTTTTCTTAGAATTGAAGGCTTAGAAGTAGAC
>Nostoc sp. PCC7120|81bp|promoter|2210|2210
CTCGGAGATGAGTTAGAGTACACTATTTACTTCCTTTCCAATGGCCAAGATAATGCTACTAAGGTGCAATTGTGTGATTTA
>Nostoc sp. PCC7120|81bp|promoter|2211|2211
AGAATAGCCCCCAATGGCAATATTTACCTGTGTACGGGTTTCCGAACTAGAATGATTGGGGAGTAGGGAGTAATGGTTTAG
>Nostoc sp. PCC7120|81bp|promoter|2212|2212
TAGCTGTACCAAAACAGTTGGGATTGTGGATGTAACCACGTCCGGCTGTACCATAGCTTAATGCAAAACCGAGCGATCGCC
>Nostoc sp. PCC7120|81bp|promoter|2213|2213
AGGGATTGCGGCACCTGAACCACTGTATGTGGTGGAATTAGATGCAGTTCATAATAAAGTAGTTGTAGGCGATCGCACTAA
>Nostoc sp. PCC7120|81bp|promoter|2214|2214
AATGCAGTGGGGATATATTCCCCAAAGGTTTTGATATAGAAGTTCTGTATAATTCGTTGTACTGATAGGTAATACCACGGC
>Nostoc sp. PCC7120|81bp|promoter|2215|2215
GCTTTTCTTTGATTGTAAACGCTTTGCAGTTCAGCGATCGCTTTTTGATATTGTGTAACTACTTGTCCCAGTCGGCTTTGG
>Nostoc sp. PCC7120|81bp|promoter|2216|2216
CACCATACTACGGTACAGTTGATGCCACTCCCCTGTGGTTGATGTTGTATTCTGAATACTATTCTTGGACTCATGACCGAG
>Nostoc sp. PCC7120|81bp|promoter|2217|2217
TCCCCGCCAGGGGAATTACATAGCGCGGTTCATACCATCTATCTGGTTGAATGATTAAGAAGGTGGTGTAAAACACCGTCA
>Nostoc sp. PCC7120|81bp|promoter|2218|2218
TATTTGCTGTTTTACCTGATTGTCCGAAGATTCGCTGCACATTTGAGTTAGCATAACTTTGGGTGTTTGGAGAACGGCAAT
>Nostoc sp. PCC7120|81bp|promoter|2219|2219
ACTAAGGAGAATTTTACATCATGGTTAAAACCCCCATTACCGAAGCAATTGCAGCTGCTGACACCCAAGGTCGTTTCTTAG
>Nostoc sp. PCC7120|81bp|promoter|2220|2220
GGAGAGTTTTTGACTTTTAACTAAAGCACCATCTCACCGTTCGCGTAATAGAATTTGACTAAGAGGAATTATCTACAAGAT
>Nostoc sp. PCC7120|81bp|promoter|2221|2221
AAAGTTAAAGCAACGGTTTCATTACTTTCAACGGTGGTATCTGCGGTAGGATTAATCGTTAAGATGGCTGTACTCGCACCC
>Nostoc sp. PCC7120|81bp|promoter|2222|2222
TGGAGATGATCTAAACTTGTACCTTGAGCAATTCTTTGGGCTTTGATATATTTTTCACTCATGCCCAATAAAAACTTAATC
>Nostoc sp. PCC7120|81bp|promoter|2223|2223
TGATAATTTGTCAGTAATCCTAAACCCAAAAGCCCGAAAATAACTGCTACTATCAATAACAATGCTGTTATCCCCGTACTC
>Nostoc sp. PCC7120|81bp|promoter|2224|2224
TATCTAGTATTTATACTCCAAATATTAATATTTAGCATAAAAATATTAGAAGATAAATAAAGTATCTGCTGTAGTTAATGA
>Nostoc sp. PCC7120|81bp|promoter|2225|2225
CTCAAAATATTTAATGTCTGGATCAGTGCCTACGCGACCTACTAGGGTGACAATGTTAATGCTCATCTGCCTTATCCTTTA
>Nostoc sp. PCC7120|81bp|promoter|2226|2226
TACTTTATCCCCAATACCCAATACCCAATACCCAATCCCTATTAAAGATATTATGGGATAGTACCTTGTTATGCTTTCCGA
>Nostoc sp. PCC7120|81bp|promoter|2227|2227
AATCAGCACCGTGATCAGGTGGTTGTTGGCATTTTGGCGTAATTGTCCTAATATATCAGCGATCGCCATCGGTCGAGCATA
>Nostoc sp. PCC7120|81bp|promoter|2228|2228
GTTCATACACCTCAATTGTGTAACGAAACAATAAGTCGCACATCGCGTAACATAGGTAATATCAATCATGATAAAATCACC
>Nostoc sp. PCC7120|81bp|promoter|2229|2229
CAGTAACTTAGAAGGGTCAACAACTAAGCTCCAGTTTTCCGGTAACGGTATCATCAAGAAGATAAAACTCAACCCCAACAT
>Nostoc sp. PCC7120|81bp|promoter|2230|2230
TCAGGAAAATAGCCAATTCGGCCACAGTTTCCAGATAACCAGAGGTGGTAATATATCGCGGCTTGCCAAAATATTACAGGG
>Nostoc sp. PCC7120|81bp|promoter|2231|2231
CTAGGTTTTGATATCTCTGGTAACAGTTGTAAAGGACTGCTTGCCGCATAATAAGTTTCTACGGATGGGAAACCAAGGCGC
>Nostoc sp. PCC7120|81bp|promoter|2232|2232
TGCACCAAGTCATCCGACCGGACATCACCAAAGGCTACGTGATATGTGACAATCTTTTTTAACTTCGGTATGTCTTTGAGC
>Nostoc sp. PCC7120|81bp|promoter|2233|2233
CAACGCGGGAACCTTCTTTGAGGAGTAAGGGGTTGAGGTAAAAAGCGTTACAATTGGCATGGAGAGCCAAGTCTAGATAGG
>Nostoc sp. PCC7120|81bp|promoter|2234|2234
TTTATTACCTTTCCATATTTGGAACGAGAATTTTATTAGCGATCGCCTAAAATGGAAACCACAACAGCCAATATTTATTCT
>Nostoc sp. PCC7120|81bp|promoter|2235|2235
CCGAACCTGTGGTTGTTCGCATCGGTTGCTTGGTATCAAAAATGAATTAATCTGAGTATCAGAGATGGTATCAAAAGATAA
>Nostoc sp. PCC7120|81bp|promoter|2236|2236
TCTTCTCCTCAAGGGTTTATCATTATGAACCCATTAATCATCAATGGTATACTACAAACTGGTTGAAGATTTACTTTAAAA
>Nostoc sp. PCC7120|81bp|promoter|2237|2237
ACCCCATACCTGCGTTAGCCCCAGCAAGACCAAAGTTGGAAATTGCGGTAGTGTATGAATAATGACTTCTATTGGCTTAAT
>Nostoc sp. PCC7120|81bp|promoter|2238|2238
ATTGACTAATTGCTGAAGATAGTTTTCCTTGGCAATCTGAAACCTTATACAATTATCTGTATTCTGAAAATAAGTTGTAAC
>Nostoc sp. PCC7120|81bp|promoter|2239|2239
CATTTAGTATCTGAGGAGATTTATGACAACTAAGCCGGAACGCGTGGTACTGATTGGAGTAGCCGGAGACTCCGGGTGCGG
>Nostoc sp. PCC7120|81bp|promoter|2240|2240
ATCGCCAAATAGACAATTTGCTACTATTAAAAAAATTGAGAATTGCCTACAATCCAAATTAGGTAATAAACTCCGATCGGA
>Nostoc sp. PCC7120|81bp|promoter|2241|2241
AGACAAGCAAAAGCTATTTGATGTCTGGACAACCCACACTCAACATTGTACAGTTTGCCAAGATGCGCTAAAAAACATCAA
>Nostoc sp. PCC7120|81bp|promoter|2242|2242
TTACTCAAAAACCCTCGTACCAAGATACAATTCGATCTGGCAAAAGCTGTTAAATTCCTTAAACCCATTGATTCTGAAACC
>Nostoc sp. PCC7120|81bp|promoter|2243|2243
AAAACCGTACTGAGACCGAAGTTTATTTATAAGATGAATCCCCTAGACTAGAATGAAAATAGAGGCAAAACTATAAGCTGC
>Nostoc sp. PCC7120|81bp|promoter|2244|2244
AATGTACCTACTTTTAAGCGTGGTTTGCCAGCTAAACTACGAAAGAATAAAGTAATTAACAAGGCAAAAACCATTAAGTCC
>Nostoc sp. PCC7120|81bp|promoter|2245|2245
CGGAATAAAAACCAGAAAAATAAAAAATAAAATTATCCCATACCAGGATAAAATCCTTGTACGCGTAGACCAAAAGAAGCC
>Nostoc sp. PCC7120|81bp|promoter|2246|2246
ATGTAGTTTATCGAAAAAAATCATTTTATTTGTTAGGTAATTAGGTATAAAATTCTCAGTATCTGTAGGGTGGGCATTGCC
>Nostoc sp. PCC7120|81bp|promoter|2247|2247
ATATTGAACAAAGTATTGCCATTAGTGACAAACTAAAATCTCTAGGCGTAGACTTAATAGATTGTTCTTCCGGTGGGGTTA
>Nostoc sp. PCC7120|81bp|promoter|2248|2248
AAAGAGGAAAAAGAAAACGTAATAACTTGTAAGATAAAGACAAATCGCTAGCTAAAAAAAGGTGAATCTTGCCAGAGTAGC
>Nostoc sp. PCC7120|81bp|promoter|2249|2249
ACTCAACGTGGCTAAATGTAATGCGTTGTAACTCTTATTTTTTCGGGATAACATGAGAATACAATCCTCTTTAGTTTAGTA
>Nostoc sp. PCC7120|81bp|promoter|2250|2250
GATGAATCTGGTTCTGGTTCTTATAGTGCGATCGCCAACGGAATTTACTATGCTGTAGATAATGGGGCAAAAGTCATCAAC
>Nostoc sp. PCC7120|81bp|promoter|2251|2251
GGCTAAATATGCACCAGCGTATTCTGGTTTAGATGCGATCGCCTGGTTAAAATAATTAATAGCCTGTTGTTGATTGCCTTT
>Nostoc sp. PCC7120|81bp|promoter|2252|2252
GCGATCGCTCCTTAGCAGATTTAAGCAGTTGGAAAGTCAATCTCACTTAAAATTATGAGTGCTGAGTAAATGTTTCTTTCT
>Nostoc sp. PCC7120|81bp|promoter|2253|2253
TTCTTATAATTATTAGCAAAATGATTGACTGATGAGCAATTACTGGAATTTAATGAAGGTAGGGAGCATCCTTGTAACTTA
>Nostoc sp. PCC7120|81bp|promoter|2254|2254
TCCTCAGAGCCATTAAATATTTTGGAGTTTAATGGTAACGGGCAGAGTGTACCATTAGTTACTACTCCAGCAGCAACACCA
>Nostoc sp. PCC7120|81bp|promoter|2255|2255
AAATGCCGTTGGTTTTGACTTCCGCGATCGCGCGATCGTCCAAATGTTTATAATCTGGAGGGGTAAGTTCTCGCCAATTAA
>Nostoc sp. PCC7120|81bp|promoter|2256|2256
GCTGATAGCAAAACTCATTAAATAAATCGTCACCCTCTCCCGAAATGATAAAATCTACCCAAGAAAAATGTGTGTGAGTAG
>Nostoc sp. PCC7120|81bp|promoter|2257|2257
ACCGGGGCGATCGCAGCCATGACCAAACAAAGCTGCCTGTTGATCGCCTAAAATGGCTGTGATGGGGATAGCTGCATCTAA
>Nostoc sp. PCC7120|81bp|promoter|2258|2258
TGATATCTACAGCAGCACTGAGATTCTGCACGATTAAATCAGGGTGATATTGTTGTAATCGAGTGCGATCGCGGATACCAG
>Nostoc sp. PCC7120|81bp|promoter|2259|2259
GGGTTGTTTACTCAGCACTCAATCCTTAAAATCTGCCGAACTGGCCTTAAAGTAATAATTCTTAGTGTGATGTGAGGGGTG
>Nostoc sp. PCC7120|81bp|promoter|2260|2260
GGTGAAGTGTTGGAAATTCCATTTTCTCGCCCACGCGATCGCGCCCGTATCATGGAAGATCCAGAATACTATAAACTGCGT
>Nostoc sp. PCC7120|81bp|promoter|2261|2261
AGAAATTCGGGCGCGGCGGGCGGTTGTGTCTAATGCTTCGATCTGGGATACGCTGAAGTTATTACCGGAGGGGGCTGTATC
>Nostoc sp. PCC7120|81bp|promoter|2262|2262
GTCTGCCTGTTTATTCTGGTGGTTTGGGCGTTCTGGCAGGGGATCACTTAAAATCAGCTAGTGATTTAGGGCTACCCTTGG
>Nostoc sp. PCC7120|81bp|promoter|2263|2263
GTGTGACGCATTTGTGAGAGTTGGTCAAGACGGCGATCGCTAAATGCTATTTTTAGATGTATACTCTCGTCATCTGGTAAG
>Nostoc sp. PCC7120|81bp|promoter|2264|2264
TGATCATAAGATTGTTGAAAATATCTGATTGCTGATGGAAAACCGATTATTTTGATGAACGTACCCTAATAAATAACTCTC
>Nostoc sp. PCC7120|81bp|promoter|2265|2265
TAAAGTTTTTAGTCTAAATTAATACAGATAAACAGCATTTTACTGATTTATAGTAACTATTCTAGTTTTTAATAAAGAATC
>Nostoc sp. PCC7120|81bp|promoter|2266|2266
TAAATAGGTCAAATTAATTTCTGGGATTAACTCCTAAAGCAATATTTTAAAATTATTGTTATTAACATCAAACGCTCAGAA
>Nostoc sp. PCC7120|81bp|promoter|2267|2267
CAGTTCTTCGGGAATGCGGTCTTCAGGAGCAATCTTGAAGCCTTCGGGTAACATCAGTACAGCACCGACGTTTAAGCCGAC
>Nostoc sp. PCC7120|81bp|promoter|2268|2268
GGCATTTTTATACTTTTTCCAGGGAAAGAGGACAGAAACACTATGGGTATAATTGATTAGGTTCAGGTACTTGTTTACTAG
>Nostoc sp. PCC7120|81bp|promoter|2269|2269
GAATGTAGGTGGGAATGATGCCATTGATAGTGATGGATTAATCTCCGATGTAGTTAACCTATCGCCAGGAGAGAATGACAC
>Nostoc sp. PCC7120|81bp|promoter|2270|2270
TTGTAATGGAGTGAGTTCAACCCGGTTGACACCATGTTTATTAACGGGTATGTTTCTTGGGGCGCGTGGCGATAAAGTTGC
>Nostoc sp. PCC7120|81bp|promoter|2271|2271
TTATTACTGTAGTAGGCAGTAAAATAACAAATTTAAAACTTTTAGAATTAAGGTGGTAGTAGTCGAGCGTTGGTACGCTCT
>Nostoc sp. PCC7120|81bp|promoter|2272|2272
TATTCTTCTTCGGTCACCTCTGGCACGGCGCTCGGACAATATACCGAGACGTATTCGCCGGTGTGGAAGCGGATCTAGAAG
>Nostoc sp. PCC7120|81bp|promoter|2273|2273
CGTTCTGGGTCGGCAGAAACTAAACCAATATCAAAATTCAGGCGAGATATAATTTGGATTGATTTGGTATTGGCAATTGGG
>Nostoc sp. PCC7120|81bp|promoter|2274|2274
AGAGTAATATCATAGCGAAGCTGCTTTGCGATTGTAACGACGCTGTGATATGCTGACGTTACGAAATAAATGTCCTAGTAT
>Nostoc sp. PCC7120|81bp|promoter|2275|2275
GGGAAAAACTCCAGAATTGGCTAAACGTTGAAAGTTTTGTGGGAGTAGTATGCTGTGTTTAAACGTCAGTGATGGCAACTC
>Nostoc sp. PCC7120|81bp|promoter|2276|2276
GTGTTGGTCAAGCACTTTTAAATTTCGCCAGAATTAGAAGTGTTGAGCTAGGGTATGAAGGTAGAGTTGGGTTGCATTCTT
>Nostoc sp. PCC7120|81bp|promoter|2277|2277
GGGTATATCTTGGTAACGATAACATCCCAAACGGCACAGTAGGCGATAGGCTTGGGGATCAAGGGCTTGCAAACGATTAAT
>Nostoc sp. PCC7120|81bp|promoter|2278|2278
GTTATTTTTTGAGTATCTATTCCCGATAGCTGCTAGCACCGGGTGCGCTAGGATCACGATAGCGGGTTGGCTCATCGTCAC
>Nostoc sp. PCC7120|81bp|promoter|2279|2279
GTAGAGAATACTTCTGATTTCTTGGTAGGAATTGTGGTGTTACGGGGGATAATCTTGGTCATCACACCACCCAAGGTTTCT
>Nostoc sp. PCC7120|81bp|promoter|2280|2280
CCTTTGAACGCCTAGCTTTAGTTGCGCCAGTTGCAGCAAAAGTATTATATGATACTTATTACTCGACAGTAGGCAGCCGAA
>Nostoc sp. PCC7120|81bp|promoter|2281|2281
CAAACAACTACAACCAGACGAATACACTGGTGGTAATTTTACCCTGTCAAACTTGGGGATGTTTGGTGTCGATACATTTGA
>Nostoc sp. PCC7120|81bp|promoter|2282|2282
GGGGAGGGGAATCAGGTATTATTGTTGACTTTGCATCATATTATTGCTGATGCTTGGTCTGTGGGGTTGTTGGTTCGGGAA
>Nostoc sp. PCC7120|81bp|promoter|2283|2283
GCGCGGGATGTGGTTTGGACTGATTGCACCATCGGTGGTAAACCCGACGATAATATTATTGGTTCGCTGAGGGATTCGATC
>Nostoc sp. PCC7120|81bp|promoter|2284|2284
ACAGCCACCTCTAGGAAGATGGAATAGGCACTTAAAGCACTATAACGAGGTCTTTGGTAAAGAGGGTAGACTTTATTAAAA
>Nostoc sp. PCC7120|81bp|promoter|2285|2285
GATATGAAAAAGAGATTTTTTGTATAATTTTATATAATAATGAGGTGATAAACTAAATATATTTCAGGTTTTGATGATGTT
>Nostoc sp. PCC7120|81bp|promoter|2286|2286
AAAGCGCAACACCTCAGCAACAGAGTTGGTAGTTCATGGTCTGCATCATATACTAGGAGAGACGGAAGTTGTTGAAAACGG
>Nostoc sp. PCC7120|81bp|promoter|2287|2287
CCTCTACCTGTTTTAATGCTGACAGCTAAAGACAGAATGGAAGATAAAGTGACTGGGCTGGATGCGGGTGCAGATGACTAC
>Nostoc sp. PCC7120|81bp|promoter|2288|2288
TGAAACCTCAAGTGTTAAACATTGAGTCACAAGCATCTCGTCAATTAGGAGAATTAATTAGTCGTCGAAGACAATTAGTTG
>Nostoc sp. PCC7120|81bp|promoter|2289|2289
ATTGTAATCGGGAATGGGTAGCAATGATGCAGCAAAGCTTTCAGGGTTTATACTTATATCATATTTTTCGGGAAATGGTAT
>Nostoc sp. PCC7120|81bp|promoter|2290|2290
ATTATCCCTGTTTTTTACTTGCAGTGATTGCCAGACATTTTCGCTATCACAATATATAAAATCAACTGCTCTCACCATAGA
>Nostoc sp. PCC7120|81bp|promoter|2291|2291
CAAGTTATAAATTATTTCTAGAGCAAGGAAGTTTTTTAAATTCCTGCTATGTATTATTGGAAGTCTATTTTGATGTTTGAA
>Nostoc sp. PCC7120|81bp|promoter|2292|2292
CTTAAGTTTGTAATTATGTCCTAAAAAATGCAGTTCTAATTTGCCTGTATAGTCTGTAATAGGACTAAAGGAGTTAAGTTC
>Nostoc sp. PCC7120|81bp|promoter|2293|2293
GAATACCCATATTAAGTTCCCCAGCAATACTTAGTAGACGCGCCAGTGTAGTATAAAAGTAGCCTTTAACCACCCACACGG
>Nostoc sp. PCC7120|81bp|promoter|2294|2294
ACCAAAGCCAATTATAACTTCTCTCTTGAACAGTGCCAGTAATTCAGGTATCCTGGGGACAACTTCCCCATCTTCCACTTC
>Nostoc sp. PCC7120|81bp|promoter|2295|2295
AATCATGCCCGTGTGTTAGCTGACTTTGGGGCGATCGTGAAAAATCTGTAGTATAAAGCAATAAAAAGTGGTGTAATTTTT
>Nostoc sp. PCC7120|81bp|promoter|2296|2296
ATGAGATATTGCGATCGCCTAATTTATTACGAAGAATCCCGATCAGGTTAAACTATTCTGATAAAACTGTTACTTGCCGAA
>Nostoc sp. PCC7120|81bp|promoter|2297|2297
ATTAAGGTCGCGGGATGCACCGTAAAAATTTTCTTCTTGCTTAACTGTATAATTTTCAATATGGATGCGATCGCCTACAAT
>Nostoc sp. PCC7120|81bp|promoter|2298|2298
TGCATCCCTTTCTGCTTCTGATGTATAGGTTTGGGTATGGATAGCGGCTACACTGTTAGTATCGCGGGGACGGCTCAAAAT
>Nostoc sp. PCC7120|81bp|promoter|2299|2299
TAATGAAATGTAACGCACCATCTAGATGCTGATTTCTACTAAAACCGTAGACTGGGATCTATGTGATTTCCTCAACCTCCT
>Nostoc sp. PCC7120|81bp|promoter|2300|2300
AAATTTTCCCCAGGTAGCGCTATATACTTACACATTTGCAAGTAGCGCCCTATACTGATGAAAAACCTTTAGCTTTCACCT
>Nostoc sp. PCC7120|81bp|promoter|2301|2301
TTGTGGATTTTCTTTGGCTGCTATTTGTAAGCTAGCAAGGCCATAGGTTAACATTTTTCCATTAAGTGTCGCATTAATTCC
>Nostoc sp. PCC7120|81bp|promoter|2302|2302
AGAAAAGCTCAAAGCTTACTTCTCCACTGGCGAACTGCGCGTACGTGCAGCTACAACAATCAGCGCTAACGCAGCTGCGAT
>Nostoc sp. PCC7120|81bp|promoter|2303|2303
TAGCTGACTTAGCTGATTGAAACTATACCAATTGCGGCAATTCGCTGTTAAACTCTCTTTACCTGCCCTGGGTTCTTTGAG
>Nostoc sp. PCC7120|81bp|promoter|2304|2304
AGTTGTCCCCAGGATACCTGAATTACTGGCACTGTTCAAGAGAGAAGTTATAATTGGCTTTGGTGTTCTTTTGCTGTCCAT
>Nostoc sp. PCC7120|81bp|promoter|2305|2305
TGCAGATTTTATCTACATTCGGTAGAGCTTTTCGATCTACCTTACCGTTAGCATTAAGAGGTAACTTCTCCAACGAGATAA
>Nostoc sp. PCC7120|81bp|promoter|2306|2306
TTACTAATTTCTAAAAACCGTTCATCCGCAGGTAGTTCTTTTTGGCATAAGATGAGAGACAGGCGATCGCACCACTGCATG
>Nostoc sp. PCC7120|81bp|promoter|2307|2307
AACACTAGATACGTTACATAAAATGCAACAATCCCAGGTTTAGGTTTTATGCTCAGTAATACTTGTGATTAATCCAACTAT
>Nostoc sp. PCC7120|81bp|promoter|2308|2308
TTAAATTTTGCATGAGTGAATTTTAAATTTATTCACAGAGAGTAGAGCTATAGTGTATTTAGCAATGCTGCTGTTGGTGTG
>Nostoc sp. PCC7120|81bp|promoter|2309|2309
TGAGGAGCCTATCTGATTTTGGAATTAGACGGCGAGAATATTTACTTAGTATATTTAATTGCGGACTAGCATTGCCTTAAC
>Nostoc sp. PCC7120|81bp|promoter|2310|2310
ACTACTTTTTAAGGAATTACTAACGGAACTCTGTCCCCCTCCGGTGTTAGAGTGAAAGATGACATTGCATAATCTTATGTC
>Nostoc sp. PCC7120|81bp|promoter|2311|2311
TTGTTTGGTTTTGATGACTAAATTAGCGATCGCATCACCACAACGGTTTAAAATCCGATCAATATCGGCTAAACGCTGTTT
>Nostoc sp. PCC7120|81bp|promoter|2312|2312
TTTTGGTGAGGCGCTACCAGATTTTGAAACTTATGGTGCCACACCTGCGATAGAATCGGGAAAAGTAGCGATCGCAGATCC
>Nostoc sp. PCC7120|81bp|promoter|2313|2313
GAAGGTCGCTGCCCGAATCGGGGTGAGTGCTATGCCCAAAAAACGGCTACATTCTTACTTATGGGGCCTACCTGCACCCGT
>Nostoc sp. PCC7120|81bp|promoter|2314|2314
AATTCCGAACATCCATTGGCAGAAGCGGTTGTCAGATACGCCCAATCTCAAGAAGTGACGTTAGCAGATGTCAAGGAGTTT
>Nostoc sp. PCC7120|81bp|promoter|2315|2315
TCTCGTCCCCACTGGTAAAGAGCCAAGACAGCTAACAAGTGCTGTTGGTAAGATAGGGGGACAACCAAGTAGTTACAGGGA
>Nostoc sp. PCC7120|81bp|promoter|2316|2316
GCCGGGAGTATGTGGATTGCTGCACAGGGACAAGTAGACCCTGTGTTATTGTTAGTCACTATGGCTGGTGGTACTTTGGCA
>Nostoc sp. PCC7120|81bp|promoter|2317|2317
CTCATGGTTCAACGTGGTTCTAAAGTACGTATTCTCCGCCCAGAATCCTACTGGTTCCAAGATGTCGGAACTGTAGCTTCT
>Nostoc sp. PCC7120|81bp|promoter|2318|2318
TTTAGTCAATTAACTCCATTTAGTTGCTTACTGCTGCAAGAGGGATGAGTAAATAGGGAAGTAATACTACTCTAGTAAGAC
>Nostoc sp. PCC7120|81bp|promoter|2319|2319
GCGATCGCCCATGATGGATTCCAGAGGTTGTATGGGCGGGTTTACAGATATGATTCAATCATTCACCACTATCTTGGTTAA
>Nostoc sp. PCC7120|81bp|promoter|2320|2320
GCTAATTTGACTACCGCGCAGCATTTGCAAAGTATCCGATTGAATCGTAATATTGCCTTTATCTCCGGCATTAGTATCAGC
>Nostoc sp. PCC7120|81bp|promoter|2321|2321
AATAGTACGAACTCCTATAATTACAAGCAGGCGATCGCTCTAATATGCCATGATTAATCTTGCCTAGTGAGGATAGCGTGT
>Nostoc sp. PCC7120|81bp|promoter|2322|2322
TTAGTGGGTACTGATAAGATATTCTCACTTGCTCGACTAATTAAGTGTTACTTTTTTAGTATACACTGATTTAGGCATAAC
>Nostoc sp. PCC7120|81bp|promoter|2323|2323
TTAGCAGAACTTTGCGTAAATTCTCTCCGCGATCGCACTCAATTGTTTTACCCTGAGCTAATACCTTAGGCATATTTTAAT
>Nostoc sp. PCC7120|81bp|promoter|2324|2324
ATAATCTGGAAAATTATAAATATTAGACCCAGTGTGGAAAAATTGCACTAAAATCACTACGACGGTGGTCTTTTGTGTGAG
>Nostoc sp. PCC7120|81bp|promoter|2325|2325
GGTGCAAGAGCAATACTCTTGAGTTTGATTGCACGCGCATTCGATGGTAGCATTGCACTTGCTGTTTGGCCTGCGGCCTGG
>Nostoc sp. PCC7120|81bp|promoter|2326|2326
TGTCCCAACAAGGCTTCTTTTCCCTTGATCAAACGTTGAGCAATTAAGAAAATTAACAGTATCGTTCCTACTAACGCTGCT
>Nostoc sp. PCC7120|81bp|promoter|2327|2327
GTAATTCACTAGGGGCTACTGTGTTGCAATTTTCTTCCCTAGTAAAGTATGCTACTAATCGCTTGTCTGCTGGCTGGTATT
>Nostoc sp. PCC7120|81bp|promoter|2328|2328
TCGTCAAATTATCACAGAAAAACATGGTGGGACAATCAAGGTTAATTCTATCTTGGGAGAAGGGACAGAATTTGCTATTGC
>Nostoc sp. PCC7120|81bp|promoter|2329|2329
TACAAAATTATTTTCCACTATTGCCACAGGTTTGAGGATATATAATGTTAAGCTCAAGAGAAAGTAAGAAACACAATAAAT
>Nostoc sp. PCC7120|81bp|promoter|2330|2330
TCAGTAGTCAGATGTAAATCCTCTGTTTACATCTGACTGCTGACTTTTTACTATTGACTAACAGGTGAGAAAATCCCCTGC
>Nostoc sp. PCC7120|81bp|promoter|2331|2331
TGATTGAGAATGTCAAACAAAACCTTGATGTTAGTCGGGATATCATCTACAATTAAGACTGAGTTATTTATGGGACTGCTC
>Nostoc sp. PCC7120|81bp|promoter|2332|2332
CTTCTGCCCGATTGCTTGGTCAAATTTTACCTGGATGTTCGATGGTGCTAACATCGTCTAACCACCCTCAATTTCCCGATT
>Nostoc sp. PCC7120|81bp|promoter|2333|2333
AATTGGCTTTATGACCTTCGTAGATTTCCAGAGACAAGGATATGCTACCCTTTATTGTTTAGAGGCGATCGCTCAAACCCA
>Nostoc sp. PCC7120|81bp|promoter|2334|2334
ATTAGTGAGCGATCGCATCCTCGCCCAATTAGCCAGAGAATATGGTTTAGAATTACATTTACTAGTTGCTGGCAGTGCCAC
>Nostoc sp. PCC7120|81bp|promoter|2335|2335
TAACCCCCACCCAAGCTGATTTAATCTCTACTCAATTAGTATCTAGTCTAGAATTAGGTCAGGGTCTAGGATTGATTGCCC
>Nostoc sp. PCC7120|81bp|promoter|2336|2336
GACGTTAAGTTCCGTAACTCAAGTATGATAAGGATATAAAGAAATGTAATGCTAACAGAAAGGATGCGAGATATATCTTGA
>Nostoc sp. PCC7120|81bp|promoter|2337|2337
CCATCCAGAAAGTCTCACAACTAGTGGTGTGTCCATCTTAGATGGCTTAAAATTGGCTTTAGGAGAAAAATTTCCCATTTT
>Nostoc sp. PCC7120|81bp|promoter|2338|2338
ACCTTGGGTGTGGGTAGGGTTGCTCAGGCGTTGAGCGATCGCGGTCTTTATCCTTGAGGAAGGGACTGGGGATTGGGGATT
>Nostoc sp. PCC7120|81bp|promoter|2339|2339
ATTATCTAGTCCTTCTAAAGAACGCAGACTCTCTTCTATAGGTATGGTAAGCTTTGCTTCAGTATCCACGGCAGTTTTCAG
>Nostoc sp. PCC7120|81bp|promoter|2340|2340
CTCTTAATGTCTTCTTTAGGGGAGAAGAGAAAAACTCGGTCTACCCTTAAAGATGAAAGAACCTGCAAGAGTTAGCCAAAC
>Nostoc sp. PCC7120|81bp|promoter|2341|2341
ACGTTACGAAAGCTGGCGACAAAAAGAGAACCTAGCCATTTTAGGGTTCACTGATATGTTAGACCGGATGTTCTCTAACCA
>Nostoc sp. PCC7120|81bp|promoter|2342|2342
CAGCCACATCATCTACTACCAAGATGCGATATTCTCCTTGTGTGGTGATAATCTAATATTTCCTGCCCATTTTGCAACGCT
>Nostoc sp. PCC7120|81bp|promoter|2343|2343
GAAGTTGTGCCGGTCAAAATATCTACTACTAAGCTGGTAGCATCATTGCTAGAATCAACAATCATATCGCGCAAAGCTCGC
>Nostoc sp. PCC7120|81bp|promoter|2344|2344
CTTTATTAAAAATGGCAGCCGCCATTGCCCGCGATCGCCATTATGAAATAGAGTGTGTACAAGTAATGCTGGTTTCCCGCC
>Nostoc sp. PCC7120|81bp|promoter|2345|2345
AGCTGGTGGTACAACTGTTGCTGTGCTGAAAAAATTGGTAGAAGCTGGCAAAATTGATCCAGACGAAACCACCGTGGTTTA
>Nostoc sp. PCC7120|81bp|promoter|2346|2346
ATCACCGCTATTTAAATTTTCAACGACTACAGCAGGATTTATGCGGTGGTACAATCGTAATTTATCATCTTGGGGCAATTG
>Nostoc sp. PCC7120|81bp|promoter|2347|2347
CATCCTCAACTTGTTGGCATTCATTTGCGGGGACATGAGTAAGGATGTACCGTAGGGGTTAGGTAAATCTGGTGTCCGCAG
>Nostoc sp. PCC7120|81bp|promoter|2348|2348
TCAAGCTGTAGTGCAGAAAACTGCTACTGTTGCTGACCAAATCAGTCCAGAATATAAAATATCTGTAAGTGGCAGTGGTAC
>Nostoc sp. PCC7120|81bp|promoter|2349|2349
TACAAGCCGCTTCGTTTTGTACAAAAAACTTTTTCTTGTGTAATAAAAGGAAACAAATCCATGCGTCGATTGTTTGCTTTG
>Nostoc sp. PCC7120|81bp|promoter|2350|2350
TGTCAATTGTTCGTTGTGAAGCAGTGCGTTGGGCGGGTTCCCCGACTTGTAGCAACTGCTGTTCCCCGGAGGGGTTCTCGG
>Nostoc sp. PCC7120|81bp|promoter|2351|2351
TTACCCAGTTGCCCATCTATAGTCTGCATATTTATTCTTCCTAAAAGCTAAACTAAAAATGGATTATCAGCAAAATTGCTG
>Nostoc sp. PCC7120|81bp|promoter|2352|2352
AAGGTGAAAACCCAGAGATAAATTCTCTGCCTTTTTGAGAATAAGACCGTTTAGGCAACAAGGAGGTGATGCCCATGATAG
>Nostoc sp. PCC7120|81bp|promoter|2353|2353
TACTGTTTAGTTTTTGAATTACAGTAGTGTAAAAAATAGTTATCTTTTAAAATAATCAAATTTGATGCCTATGTTTACCTT
>Nostoc sp. PCC7120|81bp|promoter|2354|2354
GAGTATTATTGTTCCACAGAAATATTAAGAGGAGTGTTTAACACTTTTAAAATAGTTGACATAGGCTACCTCTAGATTTTC
>Nostoc sp. PCC7120|81bp|promoter|2355|2355
CCAATCTTAAGAAAATATTCAAGTATCAAATACAACTTATGAATATCGTATAATTTTTCAGTGTAAATATAATTTTAAAAA
>Nostoc sp. PCC7120|81bp|promoter|2356|2356
TCATAAAAAGAATGCAATTACCTTGATTAGCTACGCGATCGCTATGGTAAGCTACGCCAAGGTATAAAAGACACAGTGATG
>Nostoc sp. PCC7120|81bp|promoter|2357|2357
CTACACTATGCCAAATAATGCTGAAGAAGCGATCGCCTAAATTTTACTAAAATTTTAAAATTTGGCGTATTTATAGCTACA
>Nostoc sp. PCC7120|81bp|promoter|2358|2358
AAACGTCGCGGTTTCCCTGCTGCACCTAATTATAGTCTCCATCGCTTTTATAATAATCGTCTAGGACAAATTCTCAGTCCC
>Nostoc sp. PCC7120|81bp|promoter|2359|2359
GGTGTACCAAAATGTTTTCGATAAACTTCATTATGGTAATTTGCATCGTAATTTATATCAACGACACGATCCACAACACCT
>Nostoc sp. PCC7120|81bp|promoter|2360|2360
AACGGTTTGCTACTTGGGTATGGTGATAATTGGTGTGCTGCGGCTAGGTACAATTAACTCAGTGTTTCTGGTCGTGACTCA
>Nostoc sp. PCC7120|81bp|promoter|2361|2361
CCGTGATCAAAACGTTAAGGCACAACCAGGGATTGAGTATTAGTTGTGTACAATGTCTCTATTGACTACACATTTGCAGAA
>Nostoc sp. PCC7120|81bp|promoter|2362|2362
TCTTTTTTTGGTCGATTGTCAGTTGACTATGGACTAATCTCTAAACTTGTATGTTATATTGAGCGAAGGTGAAAACCCAGA
>Nostoc sp. PCC7120|81bp|promoter|2363|2363
CTACCCCGTACCAACACGGGAATGGTGAAAAGTGGCTGGTTGCAGCGTTATAGTCATGTTACGGCTGGAGGTTGGTGGTGT
>Nostoc sp. PCC7120|81bp|promoter|2364|2364
ATTGTCTTATTTTAAATATTTAAAATAGTAGTTATTTTTTAAACTCTGTTTTAATAAATGATTATCTTCAGATAATGCCCG
>Nostoc sp. PCC7120|81bp|promoter|2365|2365
GCCTGGATGTGTTCTGCGGCAAAATAACTGGGCGCTTTTGGAACAACGTAAACTTGTCACATCCGATCAAGTTAGAGAATG
>Nostoc sp. PCC7120|81bp|promoter|2366|2366
CGGCGACAGACAGTTACCTGCGGCGATATTCTACCCTACACAGCAGGTAAACTGGCAACTAATGTGTTGTATGACTATTGT
>Nostoc sp. PCC7120|81bp|promoter|2367|2367
ATTATAAATAATTATACAAGATTATCTGGTGTAATCAAGGGTTACTGGTATTATTTTGATGCACTGACCCTAGACCAAGAT
>Nostoc sp. PCC7120|81bp|promoter|2368|2368
TCACTAAACTTAAACGATTATTTTGTAATTATGCTCCCTTACTAAGGTTTAATTGACTATAGGTTTCTTTCTGAAAAAATG
>Nostoc sp. PCC7120|81bp|promoter|2369|2369
AAATTCCTGTAGTTTCTCTGTTCTAATTGCTTCAATCTCTGGTATGATAAAATCAGGTTCATACTTAGTGACTACAGCTTC
>Nostoc sp. PCC7120|81bp|promoter|2370|2370
ACCCAGCAATTGCCGCACCTGCTCCACAGTTGTGTCCAGAATGGTTTGTAAACTTAGAGAAGAGCGAATTTGTCTGGAGAT
>Nostoc sp. PCC7120|81bp|promoter|2371|2371
AAGTAGAATACGCCGTGTTGTGCGCCTACCAGTGGTGCAAGTTCTGAGAGAATGAGTTTTGATACGGTTTCTAAGTCGCGC
>Nostoc sp. PCC7120|81bp|promoter|2372|2372
GTGATGGATGTAGATCACAAGACTAACCTAACCCTCAGGAAATACTTCTATACTTTGAAAAGTATGAAATTCACCTCAATC
>Nostoc sp. PCC7120|81bp|promoter|2373|2373
TTTGGTAAATGCTTAGTGGTTCTACGAATCTGTTCTAGGCGTTCCTGTACGCTAAATAATGGTACTTTACTCGGATTTCGC
>Nostoc sp. PCC7120|81bp|promoter|2374|2374
TGAGATTGTAATTTTCTCAATTCTGCTTGTACATCAAGGTCAATCTGCAATAATTGATTGATAATCTGACCATATTCGCTA
>Nostoc sp. PCC7120|81bp|promoter|2375|2375
AGTTGTAGCAACAGTAGGTGCAGCTACTGTTGCTACAGCGCCATGTGTAATAGTAGCAGTGGCGGCTGTATTGCCATTCTT
>Nostoc sp. PCC7120|81bp|promoter|2376|2376
GCTGGGAATGTGCGTAATAGTCTCAACCCAACCGTGACGACTAATCCTTATAGTAGTGGTAATACTTTCCTCGATTTGACT
>Nostoc sp. PCC7120|81bp|promoter|2377|2377
GATCGCACCTGCCTCTATATAATCAAGTTGGGTATTACCCACTCTGAGTACAATCTAGCTATTAAAAAGTCACCACACTGC
>Nostoc sp. PCC7120|81bp|promoter|2378|2378
CTCTTCACAAAAAAGCAATAACAAAGCAACAAAACTGTCATAAATGCTATCTAAAGTAGTAATAAACATAGTTTCCTTGCT
>Nostoc sp. PCC7120|81bp|promoter|2379|2379
TAAGTAGAAGTTCTCATAGAGTTACAAAAGCCTAAAACCATCCGGCGATATACTAGGCATGGGAAATGGCAACAAATCTTC
>Nostoc sp. PCC7120|81bp|promoter|2380|2380
TGGAAGGGTTTTTAAATTGTTGCCTAAAGCCTTTTGGAAAATGCGGTATCCTACTTTTTCATAACCTCCAACCTGCTTTCC
>Nostoc sp. PCC7120|81bp|promoter|2381|2381
CGCACTAGTTTAAAAGCATCAACTGTCGATTCTGTATTTGCAACAGTTTATTCTTTGGGTACTGGTGGGATTTTGCTGAGT
>Nostoc sp. PCC7120|81bp|promoter|2382|2382
ATTGGAGCGAAGCGACTTGACACTCAGCAAGAATCCTCATCTTTCCGTCATAATGGGATTGTGTTATGTGATACTTGCACC
>Nostoc sp. PCC7120|81bp|promoter|2383|2383
GGCAAAGGTCAAATCGCTAATATTGCCGCCGAAATTCCGACTGATGCTAAGATTCTTATTACCTACGGTGGCGGTAGCATT
>Nostoc sp. PCC7120|81bp|promoter|2384|2384
CCTTGGCGAATCCTCAATTGAATGTTGCGAAATTCTTGCACACCTTGATACCCTATTAACCAACCTTGGTTGATTGGATTA
>Nostoc sp. PCC7120|81bp|promoter|2385|2385
AAATTAACAATAGCAAAGAAACAACCACACAAAACATAAAAAATTCATTAAAATTCGTAAGGGTCTCATAGCTGCTTGTTT
>Nostoc sp. PCC7120|81bp|promoter|2386|2386
TAGAAAATCGCTTGCGTAATTTGCGTCGCAATGGTCAATCACAGGAGTACGATCAGCTTCAGAGTGTTTTCCAACGCACCT
>Nostoc sp. PCC7120|81bp|promoter|2387|2387
ATTGTATCGTTATAATCCACTGTTGCAAGAACAGGGCAAAAATCCCTTACAGTTAGATATGCGATCGCCTACTCAATCAGT
>Nostoc sp. PCC7120|81bp|promoter|2388|2388
AATGGGGAGTACAAAATCAAATAGGAGTTGTGTCTTGCTGAGGCAGGTTAGGATACTTAAGTAGTTATGATTAATCCAATA
>Nostoc sp. PCC7120|81bp|promoter|2389|2389
TCTGTATACTAGTGGCAATGTTTTGGTAGTTTCTCACAAAGCCACCATTAGAATTATTTTGTGCAGTCTGTTAGGAATTGA
>Nostoc sp. PCC7120|81bp|promoter|2390|2390
TAGTTGAGTGATTCTTGCTTGACCCTGCCAGAGGCGATCGCCCGTTGTAAGATAATCAACGCATCTACATCTTCTGAATCA
>Nostoc sp. PCC7120|81bp|promoter|2391|2391
CCTGATCAGGAAAACAGGCAATTATTGTCAGACTTCCACCAAGAGATTTAATGTATCGAGAGAGGGTGGATATTTGAATAT
>Nostoc sp. PCC7120|81bp|promoter|2392|2392
ATGTTACACTTGTATTGATTGATATGTAATGGTTAGCAAATCTAAGTTATTGTGGAGATTATAGGTTTTGAAATCTATAAT
>Nostoc sp. PCC7120|81bp|promoter|2393|2393
TCAGAAAATTCTGTATCCTAGTGCCAGATTTTGATGATCAGTTAGGTGCATAATAAAACGACATTACAACTTTTAACTTTT
>Nostoc sp. PCC7120|81bp|promoter|2394|2394
AATCACCACTTCCTCTTTTGGCTGGATTGTTAAGTGTTCTAACAATCTATAATTCACCATGACGCATTCTTCAGTCACAGT
>Nostoc sp. PCC7120|81bp|promoter|2395|2395
ATGATGAAATTATTGAGTAACGATTTACATAATATTTGAATTAGGATATAGAATCAAAATAGTATTTTTTGTGAAAACTTG
>Nostoc sp. PCC7120|81bp|promoter|2396|2396
TCATCAAACAAGACTACAAAAAGTTGAAAAAATATACTAATAAGTATAAAGTATAATCTTGAACCTTTCCGCTTACATCAG
>Nostoc sp. PCC7120|81bp|promoter|2397|2397
CATAGTTATACAAGTCTTGCAGAGTCCAACTGCGCTTTTTAAAAAGATTAAAATACTTAGGTAACTTTAACCAGTCAGACC
>Nostoc sp. PCC7120|81bp|promoter|2398|2398
TATCGTCAATGGATAACGAGATAGTAGCCTTTAGCCCAAGCGTATGACATTATAGTGTACGATTTTTCAGGTGTAAGTAAG
>Nostoc sp. PCC7120|81bp|promoter|2399|2399
AATTGATTGGCAGTAGGCAAAGAAAACAAAAGAAGCCGTATCAAGATTACAATAAATCCTGACTCCATAAATCAAAAATCA
>Nostoc sp. PCC7120|81bp|promoter|2400|2400
TTCTTAACCAAGTATGCCTTGTGAAAGATGTAATTGTGTTAATAACCTTATAATAAATAAAGTCAGAAAATATACTCAGAA
>Nostoc sp. PCC7120|81bp|promoter|2401|2401
ACTGGGTTTGTTGGCGCAACGGCTACAGTTTGCTGGCGAGAGACAGGGGATGATGGATTAGCTGATTGATAGTAGGAGTTC
>Nostoc sp. PCC7120|81bp|promoter|2402|2402
CAAGTTCGTGGTTTGGAACTGGCTGATGCTTCTCGCCATCAGTTTGATACAGTAGTGATTAATGCTGACTTTGCCTATGCT
>Nostoc sp. PCC7120|81bp|promoter|2403|2403
AATCTTTGCAGAGATCCAACGTGGTTCTTAATCGATTGGTCAACTATATATGTTTAGATAAGTAATCAGTAGTCAGTGAAC
>Nostoc sp. PCC7120|81bp|promoter|2404|2404
AAAATCAACAATAAGATCACTAGTGTGTGCTAAACCGAAGAAAACAGTTTAAAATAAGGTACTCTAATCAAAAAATATCCA
>Nostoc sp. PCC7120|81bp|promoter|2405|2405
GCTAAAGCTGCGGGTGAGTTGCCGTTACGTCTCATGCACGGCGATCCTAAAATTAACAATATTATGTTTGATACTTTTACT
>Nostoc sp. PCC7120|81bp|promoter|2406|2406
CTCAAGGAGTTCAGGTAATAGGCGAGAATTGCCGCACAAAATAACGCTATAATACCAACTGCAATACCAACTTTTATAGAA
>Nostoc sp. PCC7120|81bp|promoter|2407|2407
AATGTAACGATTTATCTCTGATTGTGTGAGTAAAAGATATAGGTCTTTATAAGATTAAATAAAATAATCAGAGCTAAGGAA
>Nostoc sp. PCC7120|81bp|promoter|2408|2408
TAGTACTTACAAGTAAAAAAGTAAGACATGGAATTTAATTAGTCGCTAAACTGTTTTAATGATAAGGCTTTGAAGTAGGTA
>Nostoc sp. PCC7120|81bp|promoter|2409|2409
TCATTCCGCTTTTCTCCGCGTTTGGGAACCGGTGATAAAAAAGGGCAGTCTGTTTCAATCAGTAGGCGATCGCTTTTTACC
>Nostoc sp. PCC7120|81bp|promoter|2410|2410
AATCTTGGTGAAGCTGCGGCAGGAACTATTAGTTTTAGCCCTGATGGTAAAATTTTGGGTACAACTGGTCGTTACACAATG
>Nostoc sp. PCC7120|81bp|promoter|2411|2411
CTATATCACTCCAAATTCATCAATTTTTCATGAATTCTGCTTATGTGTTAATCTTACGTTGCTTAGATACCGATTCTTAGC
>Nostoc sp. PCC7120|81bp|promoter|2412|2412
CAAGTGAGGAAACCGAATAAGGCGGGGTGTTCTGGGTAGTTAGATTGATAAAATGCTGGTGATTGCCCTTGCTCAATCACA
>Nostoc sp. PCC7120|81bp|promoter|2413|2413
ATCACTATGTATGTAGGTAGAGTAGGAGTTTTACTACTAATGTCTGCTATATTAGGAGATCCGCGACCGACAAGGATTCAC
>Nostoc sp. PCC7120|81bp|promoter|2414|2414
ATCTGGTAAAGGGCATAAATCCCCATCCATGCTGAAGACGCTATCCGTCAAAATTAAACAACGTCGGTAGTTTTGCCGTTG
>Nostoc sp. PCC7120|81bp|promoter|2415|2415
CGCCAGTTTTAACACATCTTGATTCCAGTCAGGAGTAGCGAACTGTGGTAATATCTCTTGGCTAAAAGCTTCTGCTGCTTT
>Nostoc sp. PCC7120|81bp|promoter|2416|2416
CACTAATTCAGTTTCACTTTGAGTTAAAGTATTCCCTTCAATAGCATTAGAATTATAAGTAAAGCGGACATCATAGAGCTT
>Nostoc sp. PCC7120|81bp|promoter|2417|2417
TCTAACTCTCGCTTAGTGGAAGGTTTGCGGTTAGAAGAATTACGGGGTATAGATTTAAATGTGTTGATTATAGAAGGGACT
>Nostoc sp. PCC7120|81bp|promoter|2418|2418
GCAATCCTGTCACACAAACCCATGACTAAGGGTACGTGATGCTCAATTAAAATGATAGTTAAATTGAAGCGATCGCGGATC
>Nostoc sp. PCC7120|81bp|promoter|2419|2419
AAATTTATTAAATCGATGAATTTCCCCGAAATCTGCTCTAGCAGACTTGGGTTATATACCAGTAGGCTCAGGTGCAAAACA
>Nostoc sp. PCC7120|81bp|promoter|2420|2420
ACACATCGACAATTACCTGTTCACCAGCTTTGAGGTCACGTAATATTTTACACTGTGCTAATAGACCATTGGGGGTTTGGG
>Nostoc sp. PCC7120|81bp|promoter|2421|2421
CCTTAAAGTTGGTTTTACCTCAGCCACACACTACCCCATTGCGAACGGTATGATGGGAGTATTGATAATTAGTAAATAGGT
>Nostoc sp. PCC7120|81bp|promoter|2422|2422
CTACCTGATTATGGTAGTGAAGTCTTGGCTCGTTCTGAACCAACCCTGTTAGACTTAGGTATTGCCGTCGCGGCTGGTGCT
>Nostoc sp. PCC7120|81bp|promoter|2423|2423
TCAATCTTGCCCGACAAGAACACTACTTCTTTACTGGCTTTGCCATTGTAGCATTATCTTATAATTTTGATCAGCAAGAAT
>Nostoc sp. PCC7120|81bp|promoter|2424|2424
GTTATTAGGCGCGTCAGGTACGAGATTGACAATCATTTGAATTAATTGAAAAATACTACCAGTAGCCCAGGCTTGGGGTGT
>Nostoc sp. PCC7120|81bp|promoter|2425|2425
ACGGATGATTTTCGATAAAACTTTACATAAATTGTGTGATGTTGCTATTAATATTTTAAAGCCATAGAAGAATTTCAAACC
>Nostoc sp. PCC7120|81bp|promoter|2426|2426
TTCCCGGTGAAAACAGGCAAATTGGCAACCATTCCCGGATGTTTCGGCTAAACTGGAACCAAAATCTAGCAATCACATAAC
>Nostoc sp. PCC7120|81bp|promoter|2427|2427
ACCCATTTTTCAAGATGGGATTCCTGAAGGACAGCAAAGCGTAGTTTATACTGTACAACCAGGCACAGGATATACAGTTGA
>Nostoc sp. PCC7120|81bp|promoter|2428|2428
TTTGACAAATTTTCAGAATTTAAGTTTACTTATATGTCACTTTTGAAGATACTTATATATATGCAAGGTGCTTTAAGGGTA
>Nostoc sp. PCC7120|81bp|promoter|2429|2429
AAACTAATTATTTCCTGCGACCGATTTGCAAATTGATTAATAATTTAGAAAATGCTTAATACTAGCATTTTATATTTTACT
>Nostoc sp. PCC7120|81bp|promoter|2430|2430
ATTACCGTAGCGGTTAAGTCTAGTGAAAGGATCGCTGCAATCGCTGCCATAATGTCCTGTAGCACCTGTTTTACCCTGGTC
>Nostoc sp. PCC7120|81bp|promoter|2431|2431
TTTTGAGTATATATATTCCTTGAGGGCTAATGCCTAAGTTGATATGGTTTACTAATGACTAATGACTAACGACTTAATGAC
>Nostoc sp. PCC7120|81bp|promoter|2432|2432
ATCATCCCAAAACTGTAGCGATCGCTATCACTCACTCCTCTGTTACTGTAGAATCTATACAGCAGTTACTCGCTGACGCGG
>Nostoc sp. PCC7120|81bp|promoter|2433|2433
GTGTTTATTGCTGGACTTTTAGGTTCTACAATTGGCGCACTTATCTGGTATTATCCAGGGAAGTTTTTGGGTGAACAGCGT
>Nostoc sp. PCC7120|81bp|promoter|2434|2434
GATAAACCGCCCTTTTGATAAAAATCTTTACCGATCGCTCCAATGGTATGATCTTCAGTCATATCGAGAGATTCATACACT
>Nostoc sp. PCC7120|81bp|promoter|2435|2435
CTCTACTGCGCGGGGGGTGAAATCCAAAGTCAACGGCACTAGAAATACGGTATCATTACCAAAAACAGCCGATGGTCGGAC
>Nostoc sp. PCC7120|81bp|promoter|2436|2436
TCGTCACCAGCACTCGCAGTACTAAACTTTTACTCTCATTTATTGTTGTAGTATTACACTACAGACTTAATACTAAGTATT
>Nostoc sp. PCC7120|81bp|promoter|2437|2437
ACAAACTAGCTGCATCTTTTTGCTTGTTTCTCTTTTGCCCTAATGTATCATTTCATGGGTAATGGCTTCGGCTAATTTGGC
>Nostoc sp. PCC7120|81bp|promoter|2438|2438
TATGATCTGGCTGATTTCCCTAATAAAGCAAGCGGCTGTATTTAGTGGTAACACATACATAATACAGAACGACTTGGGCAA
>Nostoc sp. PCC7120|81bp|promoter|2439|2439
TAGCTTTCTAGCAGTGGGTAACCCTGATGTAGTGGCAGCTTTTGCTGATAGCCTTGATGAAGCAGCTAGCGAACAAATAGA
>Nostoc sp. PCC7120|81bp|promoter|2440|2440
GAGGAGGTTGCATAGGATGTCATAAAATCCAGCCCTAGAAAATTTCAGTATATTGTGAGGGTATCACTTTGGAGTATAGCT
>Nostoc sp. PCC7120|81bp|promoter|2441|2441
TTAACCGTTAACTGTCAACTGTCAACTGTCAACTTGAGTGCGTAAGTTCTATAATTACCCATTATCCAAGCTACTTTTGTG
>Nostoc sp. PCC7120|81bp|promoter|2442|2442
TATTGTAAAGATTTGATAGGGTCGCTTAAATTAGTGGATACCCGCCTGAAAATGTGTATTGCCGTACTTATATGGAAAATC
>Nostoc sp. PCC7120|81bp|promoter|2443|2443
AAAGGAAATTTAATAAAGCTTCTTTGAAACTTTAATCAGACAAATTCAGTCAATATAAACAAGCCTGACTTTATCCTTGAC
>Nostoc sp. PCC7120|81bp|promoter|2444|2444
GCAAAACAAATTAATGAACGCTCAGGAAAAAATACATCGCATTTATGTGATAATCAGAACTCGTCAGTATTATTCCCCATC
>Nostoc sp. PCC7120|81bp|promoter|2445|2445
TTTCTTGGTGGTGACTTAGATACTCCATTTACAGGAGGTAATCAGTTTTATAGTATTGTGGGTGCTGATTTATTGTCTGCG
>Nostoc sp. PCC7120|81bp|promoter|2446|2446
ACCCAGAAAATGTCATTTTGGATTTTCTCAGATCAACCTAACCTACACATAATAGATAGTAAAGCCAATAGACAAAACTAT
>Nostoc sp. PCC7120|81bp|promoter|2447|2447
CTATATCAATGGTTGCAAAAGCTACAAAATCAGCAAGTAGAAATACGGCAATATGAATATAGTTCTTTAGTAGATATTCAT
>Nostoc sp. PCC7120|81bp|promoter|2448|2448
GGACAAAAATATGCTAAGATTAATCCCTCCAAAACATTTTGTGTGCGTCATAATGATGAAGGAAGGAACTAATAACTCCTA
>Nostoc sp. PCC7120|81bp|promoter|2449|2449
TTTGAGGAGTAGATAATTCGTAAATTTCTATGGGTTCGAGATTCGAGGTAAATTGTGCTTGTGTGGGAGTCTGAGACCAGA
>Nostoc sp. PCC7120|81bp|promoter|2450|2450
GAACCCTCCCAACGCACTGCCTCACCACTGACCACTAACAATGGACTAAACTATTTAGTTGTAGTTTAGTTTTGTAAAATT
>Nostoc sp. PCC7120|81bp|promoter|2451|2451
GTTTGCAACTATCTAATCTTTCGCGTGAGCAGGTAACTGCTGTCCTGGTAGATTGGAAACGCCGGATTCAAGGTGACTTTT
>Nostoc sp. PCC7120|81bp|promoter|2452|2452
ACGATTAAAAAAACTAGGCTTAATTGATTTTCTACACCCAGATAAATTAACATCGGCTGCATTAACCGACTGGCTAAAGCT
>Nostoc sp. PCC7120|81bp|promoter|2453|2453
CAGAGACGGAAACGGTGCTGCGTTTAAGTTCGAGTACACCGATCGCAATACCATTAACATAAAGTACGATATCTGGGCGTT
>Nostoc sp. PCC7120|81bp|promoter|2454|2454
TTATTTCCATTCTTCCTAACAGAATTTTGCATTTTGCGTTCAAAAAAGGTCAACTCGCTTCGCTCCAATTCAAAATTAAAA
>Nostoc sp. PCC7120|81bp|promoter|2455|2455
TAAATATATCCCTGATTATGCTGGGCCTGCCACTCCAGAAATTACTGATACTATTGTGGCAAATATTGAAAGTGCTTCAGA
>Nostoc sp. PCC7120|81bp|promoter|2456|2456
AACTGTGGGTAGGGATAATCATCAAATCATAGGGTGTCCAAATAGAAGTAAAATTTAACTGCTCTAACATTTGGACATCAC
>Nostoc sp. PCC7120|81bp|promoter|2457|2457
TTTCGTCAATAGATACTACTGACACTGCCATTTGTTGCGAAATCGGTATATTCTGATGGAGATATTGTTCTACTTGTAAAC
>Nostoc sp. PCC7120|81bp|promoter|2458|2458
AGTCCTGATGGCAAATCCAGACAATTTATTCACCAAGATGGAACGCGATATAAATAGGGTAATAGGTAATAGGAGATGAAA
>Nostoc sp. PCC7120|81bp|promoter|2459|2459
TGGGCAACTAAATCTTGTTTTTCTCGAACTGTGGCTAAAACTTCGTTGTAAACTGTAATGGCGTTTTTTAGCGATCGCGTT
>Nostoc sp. PCC7120|81bp|promoter|2460|2460
TTTCTCCAACTTCAATAAAATTTAATTTTTGATACAAAGATTTTATATACAATTGGGCATAAACTACAACTTCAGTCATAT
>Nostoc sp. PCC7120|81bp|promoter|2461|2461
TCCCACTACCGTAGTTGTACCCCCAACCTACACATCTGCACAACTTGAGAAAATTCAAGGATACGCGCCTGATATTCAGGC
>Nostoc sp. PCC7120|81bp|promoter|2462|2462
ACCTTGGCAGACTTATTACCCAGATTTTATGACCCAACTGGTGGCTGTATTATTTTAGATGATACCGATTTGCGTGAGTTT
>Nostoc sp. PCC7120|81bp|promoter|2463|2463
TGTAGGTAAAGATTTTAAATAGTCAGTACTTGGGTGTATATTAGCTAAGTACTGAAAAAAGGCTATGGGGCTAGTATCAAG
>Nostoc sp. PCC7120|81bp|promoter|2464|2464
ATTTTGAATTTTGAATTTTGAATTTTGAATTGTTCTCAGGGTTTATCTTAAGTTAAAGAAAGGCTAAATCCTGTATTGTTT
>Nostoc sp. PCC7120|81bp|promoter|2465|2465
AGCACAAGCGATCGCACCAAAGAATCCTGCGGCACCGCCGCCAACAACTACAATTTTTGAAGGTAGCAATTTTCCAACTTT
>Nostoc sp. PCC7120|81bp|promoter|2466|2466
TTTACCAAATCGTTGGAGTGTTTATTTAAAAATTTGATTTATTGGTCATAAAATAACTCAATTCCCAATTTTTGGTAAGCT
>Nostoc sp. PCC7120|81bp|promoter|2467|2467
ATCTATTCTCGCTATCAGAACAAACTTCTTCCACTTATAGTGTAGAAAAGTTATTATCAAAAAAACAAGCAAAGCGTAAGA
>Nostoc sp. PCC7120|81bp|promoter|2468|2468
AAAGCCGCTCCCACATTATGCGCGGCTTCCCTGAAAACAAACGTTGTCCTTTTTCTCAATCTTCTCATTGGAGGAAACCCA
>Nostoc sp. PCC7120|81bp|promoter|2469|2469
AAAATAAAAATTCTTTTTAAGAATTAAACCCAACAAGTTTTTTTAATGTATACTTAACCTATTGTTAACCTAGAAAGCCGG
>Nostoc sp. PCC7120|81bp|promoter|2470|2470
CCGTAACATCAACCAAGCATTCTTTGGCTGAACTTCCTGTACTTTTGCCAAAATTTGGGTATGGAAGGCTGTTACTACTTG
>Nostoc sp. PCC7120|81bp|promoter|2471|2471
GACATCTAGTGCTATTTACGATAGTATTAATGTCAAGAAAATTATTTATACAATAAACCTAATCAGGCTATTATCAGCATC
>Nostoc sp. PCC7120|81bp|promoter|2472|2472
AGGGTTGCGGGTGGCTGCAAATACCAGTCCGGCAAAAATTAGAGATGGTAATATGGCTTGGTCGGCAATGTCCGCCGCGTA
>Nostoc sp. PCC7120|81bp|promoter|2473|2473
GCGTAATTGGTCATGAGGGTTCGACAGTATTAGTTACCTTGAGTGGTTTACGATTGTTGAAGTAAACGAGGAATCTGATTG
>Nostoc sp. PCC7120|81bp|promoter|2474|2474
GACAACACAACCCGTTACGCCACTATCGATTTAGACTTCTTTGGCGACTACCATAACATTGAATCTATAAATCGCATCAAA
>Nostoc sp. PCC7120|81bp|promoter|2475|2475
TATCCAGTAAAACAACTAACAACTGACACGCATAGCGCACTAAATCGATACAATAATGCTCTGTCCTGTTGGTGCATTATT
>Nostoc sp. PCC7120|81bp|promoter|2476|2476
TGTCATAGACAGAATAGATGCTATCAAAACGGGGCTAGAAATTAGAGTTAGGATAAATTTGTTCATGGGTTTCCTTGGAAA
>Nostoc sp. PCC7120|81bp|promoter|2477|2477
TTGTTAAGTAAGTCTTGGGAACTGCTTGACACAAATTATCACAGTAGTTAAATTTACATTAACCTAACAAAAATCAAGGTC
>Nostoc sp. PCC7120|81bp|promoter|2478|2478
TATGGAGGTGTAAAACTAATGACTATTGACTAAAACTTTTAAAGTATTCAGACTAGTATCGGCACAACCAGTAATGAATCC
>Nostoc sp. PCC7120|81bp|promoter|2479|2479
ATGACCGACCATCGGTCAGAAACCATCGCCAGATGCACAGAAATATTTGATAATTCTACTAACTCCAAATTGAAAAAAGAA
>Nostoc sp. PCC7120|81bp|promoter|2480|2480
TGTCCCAAAAACAGCAAGTATGGCAGCAAATTCTCGACTCAGGGGCGGTAGAATTAAGCGATCGCGCTTGGGATACTTTAC
>Nostoc sp. PCC7120|81bp|promoter|2481|2481
TTCCATTTTTTAGGAAAATTTTGCTATGTTCATTTAGCTCTCAGGGTGTAATCTCGTTATACAGTATCTTTCATAATAGTC
>Nostoc sp. PCC7120|81bp|promoter|2482|2482
GACTGTAATCACACCCTCAATGTTGTGGTCAATGTTGCGTAGCGGTGTCAAAATATATTCATAATAATGTTTACCATCTGC
>Nostoc sp. PCC7120|81bp|promoter|2483|2483
ATCTCAGCAAGGATACCCTCTTACCCACCTTGCAACAAGGGCAAATGGTAACTTTAGAAAATGCCGGTCACGAGAAAAAAC
>Nostoc sp. PCC7120|81bp|promoter|2484|2484
GATGATATTTGCATTGTGCGGCAAATTTTTGGTCAACATTAACCCTGATAAAATCAGGAAATCAATACTAGGTTTAAAGAT
>Nostoc sp. PCC7120|81bp|promoter|2485|2485
TTTGCCGATAAAAGATGAGTACCGGGATGGGGTGGTGGCAAATTTTGAGAGAATAAAAGCGATCGCTCAACTTGTTAACTC
>Nostoc sp. PCC7120|81bp|promoter|2486|2486
ACCTTTGTGGAAAAAGATGGTCTTGACTTCCAAGCCATTACTGTGCAATTACCTGGTGGTGAGCGAGTACCCTTCCTGTTC
>Nostoc sp. PCC7120|81bp|promoter|2487|2487
GGCTTTACCAGCGATGACAAATTGTACCTTGCGGTCTTTGTTGCTGAGTAAAATACGTTTAATGCGTTCGACATCGCGCAT
>Nostoc sp. PCC7120|81bp|promoter|2488|2488
ATAAAAACTTGTCTAACACAACAACTCTACTAAAAACCTTTAACACCGTAAGATTAGTGTAGTTTAACCGTACTAAATCAG
>Nostoc sp. PCC7120|81bp|promoter|2489|2489
ATTATGCAGTATTGGATATTAATCTGGGACGAGGTTCTTTTGTTGAGGTAGCATTTTTACATAGGCGATCGCATACTCTAC
>Nostoc sp. PCC7120|81bp|promoter|2490|2490
AAACTGACTGAAGCTGCATAATCGAGGTAATGGGTAATAGGTAATGGATACAATACTATTACCAATGACTAATAACCAAAA
>Nostoc sp. PCC7120|81bp|promoter|2491|2491
GGGGCTTTTGACCAAAGTGTCGCTGTAAATCACGGCCAACAGCAATGTTAAACTTCTGGTCTGTGCCGCCTAATTCCACAT
>Nostoc sp. PCC7120|81bp|promoter|2492|2492
AGAATATGATTTAGTAAAGTTGTCTTGCCACTACCGAGAAATCCAGTAATAATCGTGACTGGCATTCCTTGTTTAGGAGCA
>Nostoc sp. PCC7120|81bp|promoter|2493|2493
AAAGCTTTCCCCAATAGTTAGAGGCTGGAGGAACTACCACAAGTTCTGTAAGATGGATGGGTCAAAGCATTCCCTTTGGTT
>Nostoc sp. PCC7120|81bp|promoter|2494|2494
TTAATTTTTTGCTTAAGGATTAATAGCAGAATTAGCCATTTTGATGAGAGAATTGCGATCGCCTGCCTTCAACCCAAAACT
>Nostoc sp. PCC7120|81bp|promoter|2495|2495
AGCGAGATAAGTGCCAGGGATAGTTGAGTTTTTAATAGTAAATATGGTAGACTACTTGATAGTAATTCAGCTAACACATGA
>Nostoc sp. PCC7120|81bp|promoter|2496|2496
GGTTGTATTGTTCCTCTAAGGCAATAGTCTTTGGTAAAACAGGGGAATATACTAGTACTTGTGATACATAACAGCCCGGCT
>Nostoc sp. PCC7120|81bp|promoter|2497|2497
TAGGAAATAGGTGGTGGATTAATAACTCGATGTTGTTTGCCCGACTGCTACCGTATAAGTAGGCGGATAAATAGTGCGAGT
>Nostoc sp. PCC7120|81bp|promoter|2498|2498
CTAAAGTAAAAAAAGATAAAACATATTTGACCAGAACAACTAACAGCTGCAAAATAAAGCATCTAGATGAAATGACAGCTA
>Nostoc sp. PCC7120|81bp|promoter|2499|2499
CTATACCCCACACCTAGATACAGGTGACTTCGTGATTGTTGTAAATGCTAAAAAAGTAGCAGTTACAGGCAAGAAACGTAC
>Nostoc sp. PCC7120|81bp|promoter|2500|2500
GTAACATCTGTTATGAGAATAAAATTGACAGAAGCAAGTTTTGATTGATACTTTAGAGTGGTTTAATTTCCCTGAGGAATC
>Nostoc sp. PCC7120|81bp|promoter|2501|2501
CTGTGTTTGATAATGGTGGCACTGTAGATAAGTTTATGGGAGATGCTATCTTAGCTCTCTATGGAGCGCCAGAAGAACTCA
>Nostoc sp. PCC7120|81bp|promoter|2502|2502
TACCGTTGACTTTTAGTGTAGAACGGATGCAACGGGGAGAACCCATGCTAATGTTTGAGAGCGATCGCCCTAGTCGCTTTG
>Nostoc sp. PCC7120|81bp|promoter|2503|2503
TAGAGGCGTAATTAATCGTTTCTGTTGTTGACTTTGTATATTTTTTGTCGATAATGAGTTAGACAAAATAAGTTTGAATCG
>Nostoc sp. PCC7120|81bp|promoter|2504|2504
GTTAGATGTGGGTGCAATATTACCACCAAGTAAGATTAAACTCTTGTTATTAGGAACTATTAAAGAACCGCGATTTTCAAT
>Nostoc sp. PCC7120|81bp|promoter|2505|2505
ATATGTGGATCATCTATATATGTGGTTGCTTAACTGAAGTTTCTTAGATATATTTTTGGCAATGTCTAAAGACAAACAGTT
>Nostoc sp. PCC7120|81bp|promoter|2506|2506
ACTAACCAAGAGATTGCAGCAAAACTGGAAATTAGCAAACGCACAGTTGATAATCACATTAGCAACATCCTCGACAAGACG
>Nostoc sp. PCC7120|81bp|promoter|2507|2507
GAAAAATACTCGATCAATATAAAATATGGTTCGTTGGTTATATTTGCTATATTTAATAGCCTATAGCGTAGTTCCAGCCCT
>Nostoc sp. PCC7120|81bp|promoter|2508|2508
ACTCTCGCAAACTGCTAAAGACCAATTATTAAAACTCCGCCGCAATACTAAAATAGACCAATGGAATATCCTCTGTCGTTG
>Nostoc sp. PCC7120|81bp|promoter|2509|2509
TGGAGATAGAGACCTATGGTATTAGAATTGCTTTTGCCACTAAAACTGTATAATGCTAGTGGGATTGGTGTATCATACACA
>Nostoc sp. PCC7120|81bp|promoter|2510|2510
CCCTAGAAGTCCATGCTGATTCGGCGAGTAGTCCGGCTGTGCGGGGTGCTAGTGTGTTTTATATTGCCAGTAATAATGAGC
>Nostoc sp. PCC7120|81bp|promoter|2511|2511
AACAGGTTGGCGGTAATACCTACTAGGGAGTCACCTAATTTATAAAGGATAATAAAAATCAGGATGACGCTGGCTTGAGTT
>Nostoc sp. PCC7120|81bp|promoter|2512|2512
GCGGGAGCGCAAATGATTACGGTGCATGGACGCACCCGCGCTCAAGGTTACAATGGTAACGCCCGTTGGGAATGGATAGCC
>Nostoc sp. PCC7120|81bp|promoter|2513|2513
AAGGATTCCAGGGCTTTTACGGTGACTTGTCCAGTGGTCAGCAGCAGTAGTATAGACGCTGTACCTATTTCTAAGAGGAGA
>Nostoc sp. PCC7120|81bp|promoter|2514|2514
CCCGATGTCATTCGTGGTTATTGTTTGCCTTTCCCCTTAACCCATGCTCAAATTGGTAGCGCGATCGGTTCAACTCGTGTA
>Nostoc sp. PCC7120|81bp|promoter|2515|2515
CATTGGGTGTAGATTTAGGAGCAAAGGTCAAACAAGCCTACGAAGTGTTAGCTTTTAATCAAGCTTGTGGGGTCGTGCTTT
>Nostoc sp. PCC7120|81bp|promoter|2516|2516
AAATCTTATATTTACAAAGATGGCAACCGGGACAGGTGCGTTTGTTGCTAGAATTGGTGCGTTCCTATGAACTTGACCGCT
>Nostoc sp. PCC7120|81bp|promoter|2517|2517
AATATCAAGAATTGAAACAGTTGTTCTAAATTATTTATATTGTTTACTAAAAATAGTATTAATAGCTATAATATTAAACCT
>Nostoc sp. PCC7120|81bp|promoter|2518|2518
AGTGGGAAGACTGTCATAATCTTTAGGCAGACAGTATTCAGACTCAGCTAAATTTTCTACAGACTGGAATACAAGCAATTT
>Nostoc sp. PCC7120|81bp|promoter|2519|2519
ATTGTTTAGGTGGTGGGCTAATGTTTGAATGTTGGGATAGTCGAAGGCTATTGTTGAGGGGAGTGTGATTTTTAGGTCGGT
>Nostoc sp. PCC7120|81bp|promoter|2520|2520
GCCTGCATTTTGACCCATTTCATGCTGATAGAAATCACTAATTTGGTGGAAAATCTGTTAGTTTACCCAGAAAACATGACG
>Nostoc sp. PCC7120|81bp|promoter|2521|2521
GGGGCCAATTTATGTCAAGGATGCTGAACCAGGGGATGTTTTAGAAGTAAAATTAGAGGCGATCGCACCTAGTCTACCAGT
>Nostoc sp. PCC7120|81bp|promoter|2522|2522
CGAAGTAAGGAAAATAAAATTCTTTCGGATTTTCCCATCATATAACTATATAGTAGTATAGTGTAAATATAATTTAATGAA
>Nostoc sp. PCC7120|81bp|promoter|2523|2523
TCTGCCAGTAAGGCGCGGGGCATAACGCCTGCATCGGTGTAGTGGGCGATATAATCACTGAAACGAATGCCCAAATCGATC
>Nostoc sp. PCC7120|81bp|promoter|2524|2524
AGTTTGATGAATTTGAGTTAATAAGTCTTCCATTGAGATGGAACGTGGGACAATTTGGGTAGCGATCGCTTTTGCCACACC
>Nostoc sp. PCC7120|81bp|promoter|2525|2525
TCTCATCGTAGAAGAAAATCAAACTATTAAAGTAAACGGTGCTTTGATAAACTAATTCTTAGAGGTTGTTTTCAAAGCCTT
>Nostoc sp. PCC7120|81bp|promoter|2526|2526
TTAACATTAGTGTAAATTTTTTAGATAAAGCTTTATCAAGGATTGTAGTAAAATACTTTAGCGAAGATAGCTTATAAAAGC
>Nostoc sp. PCC7120|81bp|promoter|2527|2527
CTGATTGACGAAAAACACACCACCTGTATTTGCTGGGGAGACTTTTGGTAAAGTTGGTTTAGTAAATTGTGGGTTACGCGC
>Nostoc sp. PCC7120|81bp|promoter|2528|2528
TAATTTTTTGAGTGTTGATGGCTAATATCTATATAGTGGCATTGTGCTAACTTAACTACTAAGTTGTTGAGCCAGGTGGTG
>Nostoc sp. PCC7120|81bp|promoter|2529|2529
GCTACTCCCAATGTGCGTAAAGACTGATCCATAAAATTGCATCACCCAACATAATTACTATTTTGTACCTTGAAATCATAT
>Nostoc sp. PCC7120|81bp|promoter|2530|2530
GGTTGCGGTAATAACTTCATTAAATCCTGTTCAATGTGAACGGGGTCTGGATATTTAGTTAAACCGAGGCGTTGACTGAGG
>Nostoc sp. PCC7120|81bp|promoter|2531|2531
TTGTTATTTTGTATTTAACGGGACAGTTCTTACTTATCTAGTTAAGTTTAAATAACAATCAGTCCCCCTTATTTACCTACA
>Nostoc sp. PCC7120|81bp|promoter|2532|2532
ATTTGAAGCAAAGTTCTTTTTTGTTTACAACTGGGGGTTACATCTGGTAAAAATTCGCCTACACTATGCCAAATAATGCTG
>Nostoc sp. PCC7120|81bp|promoter|2533|2533
TTGCCTAAGTCCTATTCCGTTAAGAGGGTGATACAAGTCACAAGCTGATATTATCAAAATCTCAAGTATCAATGGGGTAAT
>Nostoc sp. PCC7120|81bp|promoter|2534|2534
TCCACCATAGGAAGGTACGCCTGTAGGGTTGATGACGGCTGAAGGGTTATTATTTAAACTAGGCACGGTTTGATTAGGCGA
>Nostoc sp. PCC7120|81bp|promoter|2535|2535
CCCAAAGGCGGAATTAGAAGTCCGCACAGCGAGCGATCGCCCCTCCGGTAAGATGATAGTGACAATAATGCTTTCCTCTGG
>Nostoc sp. PCC7120|81bp|promoter|2536|2536
CTGTGGCTCAAGATGCTTTCACCCTTGACCTAACGCGACTAAACCATGTATCTAAAGTAGATACCGTAGCGCAGGCGATCG
>Nostoc sp. PCC7120|81bp|promoter|2537|2537
ATTGTCCTTACTGCAAACCGGCATTAGCCCAGAGATACTGTCCATGCTAGTCTTGAAAACAACCGACAAAGAATTTTCTCC
>Nostoc sp. PCC7120|81bp|promoter|2538|2538
TACCGCCTTGTAGAATTGGCACTGAAACGCCTTTTGGGTCGTGCGCCTTATAATAAGGATGAAGAAATTGCATGGTCAATC
>Nostoc sp. PCC7120|81bp|promoter|2539|2539
TCCTAAGCCTCGCAAAAAAGCTAGGTTGATCAGCAGGTAAATTGCTGTGATAATACCAATACTCCACATGAGCGATCGCAA
>Nostoc sp. PCC7120|81bp|promoter|2540|2540
TCTGTGAAGGATTCAGCAACCAACGAAGGAGAAGCAGCGTAAATGGGTATAATCCTGAGTAATATTATTGCCATTTATCGC
>Nostoc sp. PCC7120|81bp|promoter|2541|2541
GAAGATTATCTTATCCATAATAAATACCGCAAATTCAAACAAACAAATTAGGCTTTAATTGTAAATGTGTAGTTATTTGTA
>Nostoc sp. PCC7120|81bp|promoter|2542|2542
CTGAAATTGAAGCAGAAATTACCCTTCACATTTCAGCCTGAATCATTTACAATTCTCATTCCAAAGACATAAATCAGCAGT
>Nostoc sp. PCC7120|81bp|promoter|2543|2543
TTAACAATTTCTTATTCTAAATTGTAGCTCGTTTATACGGCGGAGATATAGACTAGCAATGTTTTGATAACGAGGAGAAAT
>Nostoc sp. PCC7120|81bp|promoter|2544|2544
CTGCCGACGTGCCACAGTTGCAGAAAAATTCTGCCCCCTTGTTGATGTACAGTATCAGTTACTAGTTTCCACCCTGCTACT
>Nostoc sp. PCC7120|81bp|promoter|2545|2545
TCCGTACTAGATCGCATGATCAAATGGGATTTTGGTTAAAGAAAGTTGTACATTGCCATCAAGAGCAACTAACCATAACCC
>Nostoc sp. PCC7120|81bp|promoter|2546|2546
ACAAATTTTCTTGCGTACTAGATAGATGGAATTGTGGATTTTTTAGACAATAATAGTGTAGTGTCGGTGACTCGTCGGCAG
>Nostoc sp. PCC7120|81bp|promoter|2547|2547
TAGTTAGGCAAGAGTATTTGCTATTGTGCAATCTCTATCAAATGACTGTAATCTGAAAAAAGGCCAGGGTCAGCAGGCAGA
>Nostoc sp. PCC7120|81bp|promoter|2548|2548
GGTGTCCAGAAGCATCGGTGCAAGTTGACAAACTCTCGAACCACGATTTAATCTTGCGCTGTCAAGTAGGGCTGCGTCCTG
>Nostoc sp. PCC7120|81bp|promoter|2549|2549
ATACTTCTGGCACACCTGATGCTGATTTTAAAGCTGTGTGGAGTTTGGTTAAAATATCAGTTTCTGATGGGGAAATTAAAT
>Nostoc sp. PCC7120|81bp|promoter|2550|2550
GTTCCTACAAAGTAAAAATCCCAGCGATCGCCCAACGCCATTAATGATTACAATAGAAGAAGCGCATCGCTTCCTAGACCC
>Nostoc sp. PCC7120|81bp|promoter|2551|2551
ACTGCTCATCAAATTGAGCTTTACTTGTAAATAAACGAATGTTCGTTTATTATAGTAACTATGAGGCATAAAGACAATAAA
>Nostoc sp. PCC7120|81bp|promoter|2552|2552
CGTAGTTGAATTTTGAGAAATAACGTATAAAAGATAATTTATATAGTATAATTACTGACCGCTAATTGCAAAAAATTGGGA
>Nostoc sp. PCC7120|81bp|promoter|2553|2553
ATGGTCATTTTGACTTCTCCCAAGACAGCGAAATACTAAAGAAAGTACTAAAAATAGAATATCGTAACTGGCGACACCGAC
>Nostoc sp. PCC7120|81bp|promoter|2554|2554
TGCCTGCCGTACACCGGATCTCCAGCTGACGGAATAGAGTACCTGAGGTTAGACTGAATTGATCTTTAATTTATTTCCTGC
>Nostoc sp. PCC7120|81bp|promoter|2555|2555
AGACGTATTTACCAAGGTGGTTTCTCAAGCTGACTCCAGAGGCGAGTTCCTGAGCAACGAACAACTAGACGCATTGGCAAA
>Nostoc sp. PCC7120|81bp|promoter|2556|2556
TTTCTAAAGAATTATAAACTTGAGAGCCAACAATTACCTGATTTTGTTGTACTGGTTCAAATCCAGTTGCTTCAAAAATAT
>Nostoc sp. PCC7120|81bp|promoter|2557|2557
AGAATGCACAGGTGAACAGGTTGATTTAGTTTCCCGATTGCAAGATATATATTTAGAAATAGCTGAAGAACTTGGGGTAAT
>Nostoc sp. PCC7120|81bp|promoter|2558|2558
CTGCTGATAAGCTAAATATCCATGCCATTTCTGTAGCCTCCTATTGTTATATTTCTAAATATTATTGATTACTAATTTTGC
>Nostoc sp. PCC7120|81bp|promoter|2559|2559
ATCTGCACCAGTGAATCCGGGTGTGCGGCGAGCGATCGCCTCCAGTGATACACTAGGGTCAACTTTCTTATTGCGCGAATG
>Nostoc sp. PCC7120|81bp|promoter|2560|2560
TTGATTACCATTGACGCTAAATTTATACTTTCTCCACTCATCAATAATAGGATAAGTAATAGATGTTGTGGCTACATTGGG
>Nostoc sp. PCC7120|81bp|promoter|2561|2561
AAAAACTATATCAGCAAATTCTCGCAAGGCTTGGTAAGGATAATCTACTAAGCTTGTATGGAATATAACAATATAAAAATA
>Nostoc sp. PCC7120|81bp|promoter|2562|2562
GTATTTTTAACTATTGTTGAGTGATTATGGGTAGTGATTTTTTTGTTACAATACGGGATTAATCGATGGTTTATATGAGCA
>Nostoc sp. PCC7120|81bp|promoter|2563|2563
TATCGCCAGTGGTTCCTTTCGCACTTTGGGAATGATTGTGATTCCTTGTAGTATGAGTACAGTAGCCAAGCTAGCGGGTGG
>Nostoc sp. PCC7120|81bp|promoter|2564|2564
ATATTAAAGTTAAATTAATTTTTGTTGTGAAAGAACCAAATATAAATTAATATCGCTTGCACGGCTTTTATAAAGAATTTA
>Nostoc sp. PCC7120|81bp|promoter|2565|2565
TTTTGACTTTTGTCACCTGCTCCGTTTTGAGCGATTTCAAAAAGAGTCATAATAGTTTCTGTGATCCTTATCTGATGACAC
>Nostoc sp. PCC7120|81bp|promoter|2566|2566
ACCAGGAAAACACAGTGGTATTCTATTGTATACAAGCCAAGACTAAGTAAAATGTGTATTAACCTTGATCAAAGGCATAAT
>Nostoc sp. PCC7120|81bp|promoter|2567|2567
GGTGGGTGAAAATGCTGCTGAAATTATCCAAGGTGTAGCGATCGCTGTCAAAATGGGAGCAACCAAAAAAGACTTCGATGC
>Nostoc sp. PCC7120|81bp|promoter|2568|2568
GCGCAAAGTATGATTCATTTGCTCCCAGATACCTCGTTTTTGCCATTTACGATAGTAGCTGTAAACAGTTGAACTAGGAGG
>Nostoc sp. PCC7120|81bp|promoter|2569|2569
CAAAGCTCAGAAACAGACAAAAACAAATACAACATCCGGAATAGCGGTAGTGTGTTTATCACAGTACCATACAGCCGGATG
>Nostoc sp. PCC7120|81bp|promoter|2570|2570
CTTTTCAGATAAACCTGTAGATAGAATTGCGATCGCCTAAAACTTGTCACAATATATTGCGATCGCAATTTTGGGACAATA
>Nostoc sp. PCC7120|81bp|promoter|2571|2571
TTTGGAGATTGTAATTATTCATATTGCATATTTTCACAAAAAGTTATAAATTATTAATTTGTAGGGGAAAATGAGTCTTTA
>Nostoc sp. PCC7120|81bp|promoter|2572|2572
TGTTTCTCAATCCCCCATCTCCAGTGCCTAATCTCCCATCCCAGCAGAGAAAATGAGAATATCCCAAGCAAAACCTTGCAC
>Nostoc sp. PCC7120|81bp|promoter|2573|2573
TAGCCGTCAAAGCGTTTTACTGTCTTGACAACTAAGACGGTAGTCGATACCGTTATATACATACCCGGGTAAGGCCATCGA
>Nostoc sp. PCC7120|81bp|promoter|2574|2574
GGGTTTTTCCCGGTTGAGTCCAATACCACCCACATGAGCAGCTAAGTGGATAATAATATCTTGTTGATCTACTGCACGTTG
>Nostoc sp. PCC7120|81bp|promoter|2575|2575
CCCATACTCTGTATCTATCATCGTCATACTAAAGAAAGAAATTTAATTCATAATTTGATTGAACTTTTCTATTAATATTGA
>Nostoc sp. PCC7120|81bp|promoter|2576|2576
AGAAATAATTTATAACTTGTGTCAGATGAATTAATAGTTTTTTATCGTTAACTTGAAGCTGTGGTGAGAGCTTTCATTAAA
>Nostoc sp. PCC7120|81bp|promoter|2577|2577
GATTTTAAAAACTAACAAATCTTTGGCACAGCATGGCAGAAATAAAGATAGTATTTTAGAGCAGCACACAGCCAAGATTGT
>Nostoc sp. PCC7120|81bp|promoter|2578|2578
ATTCTCCGGCGGCATAACTGATGCGATCGCTCAAGCAGTTGAAGCGCTAAAATTACAATTTCCTGGGGTAAGTTTATACTT
>Nostoc sp. PCC7120|81bp|promoter|2579|2579
CACCCAAGGTCGTTTCTTAGGCAACACCGAACTCCAATCAGCTCGTGGTCGTTATGAGCGCGCTGCTGCTAGTTTAGAAGC
>Nostoc sp. PCC7120|81bp|promoter|2580|2580
CTAGAATTATAGGTAGTATCCATCGCGCTGATGTGGCACAGTTAGTTATACAGTGTTTAAAATCCGAGCGTGCTAATAATA
>Nostoc sp. PCC7120|81bp|promoter|2581|2581
AGCCGATAGTGTTGAGTCTTTGCTAGCTCAACCCTACATTGAAGATGCTAACCTCACTGTAGATGAAGCCATCAAGCAAAC
>Nostoc sp. PCC7120|81bp|promoter|2582|2582
AACCCGGTTTCTTAGGCTTCTTAGGTATAGTTTGTCTAGTTATTTATGTATTATATTTAAGCTACTTTGTCGTCGTAAAGC
>Nostoc sp. PCC7120|81bp|promoter|2583|2583
CCCGTTCTAACTTTACGTTTAATTGAACTCAAGGTTGGTAAAACTAGTTATTCTTATATTACTTCTGTCCTCGATCCGCAA
>Nostoc sp. PCC7120|81bp|promoter|2584|2584
CCAGGGGATAGAAGGCCATAAATGATGAATTAGGTGGTAATTCTGCCCCATAATTAAGATGTTGAGTAACTTTCCAGGGTA
>Nostoc sp. PCC7120|81bp|promoter|2585|2585
CAAATGCCAAGACGGATGAGGGCTTATGCGGCACTGGCAGAAGAAAAGTATAATTTACCTACATATCCCGTTTTAATCAAT
>Nostoc sp. PCC7120|81bp|promoter|2586|2586
CACTCAATTGTTATTGGGTGGGGTATTTTATCCTCAAGGGTGTGTGTCACAATTGTTAACAGTTCCGACAATTTAGTCAAG
>Nostoc sp. PCC7120|81bp|promoter|2587|2587
AAGAGATAGGGGTACATAATTATGTCCTTGCCAACTCTTGAAAGTGTTATCATGACTTAGGTATATAGTTGGCTAAAAGCT
>Nostoc sp. PCC7120|81bp|promoter|2588|2588
ATTAATCGAGCCTGTAATAAACTTACCAACTACATCAGTTTGTAAAGTATAATTTTCTTCATAATCATCATTGGATCTAAA
>Nostoc sp. PCC7120|81bp|promoter|2589|2589
CAGTGCAGAACCCGCATCTTCCCCAGATGTTTCCACCAAAGCCGGGGCTAAAATTTGAAAATCGCGGTTCTCGAAATCATT
>Nostoc sp. PCC7120|81bp|promoter|2590|2590
TCCATATTTCCAGCAAAACAAGGAAAAGTAGTAAACGAACTACTATGTCAACATCAATTTAAGGTTAGGAGGTTTCCCACC
>Nostoc sp. PCC7120|81bp|promoter|2591|2591
TTGCTACTGATGGGTTTGAGCCAATAACTATACGTGTAGTACTTAAGGTACTGTTAGATTAGCCAAGTTAATGAAAGATAC
>Nostoc sp. PCC7120|81bp|promoter|2592|2592
CCATACAGATGTATCAATCAGCAACATAACGAGTTTCACGTAGGGCTTTATAATCAAAATCTGGGGCAAATTGAATCTGTC
>Nostoc sp. PCC7120|81bp|promoter|2593|2593
AAACTGACTGGGCATCAAAGCGAGAAGGCGTTCCGGCGCTATACTTTGCGTAGTGAACAAGAGGCGGCGATCGCTGCTTAT
>Nostoc sp. PCC7120|81bp|promoter|2594|2594
GGAGACATCACAATTGGTAAGCGTTGCATGATTGCTGCTCATTCAGGTATATATGCCAACAATCACAACTTTACAGATCCG
>Nostoc sp. PCC7120|81bp|promoter|2595|2595
CAAATTAATGTGACTTACGCTAGATGGAAATATGTTTTTAAATCTCTAACATTGATAACTGTTGGTTAAATGATTAGTCAA
>Nostoc sp. PCC7120|81bp|promoter|2596|2596
AAAACCTCACATTCTTTGAAGATTGTGGGGTTTTGTTTTATTTTGATCTATTCTTGAGTTGGGATCTTCCAAAAAGCGCGG
>Nostoc sp. PCC7120|81bp|promoter|2597|2597
AAAAGAAGACTTCGATAATGCTTTAGGCGATCGCTTAGATAAATATGGAATAATAGTATTAGATACTAGCGTAGTTGACTT
>Nostoc sp. PCC7120|81bp|promoter|2598|2598
TATACGCCGCCATTGTTTCCACTGGTTGTTGAGAACCTGGGCGACGGCTACCATGAGATAACAGAATCCACGCTTCTGCTT
>Nostoc sp. PCC7120|81bp|promoter|2599|2599
ATTCTGTTTTTCGTCTCAATAAGTTTGGCTTAGTTTGAGGCTACTATTACAATGGAAACTATTGATCAGTGAGGAAAACCC
>Nostoc sp. PCC7120|81bp|promoter|2600|2600
GCCGAATCTTCAGACGCGCTTCCCCGATGGCACTCATCTATAATAATTAAGTCAAAAAAACCTGGTGAAAACTGCCGATAA
>Nostoc sp. PCC7120|81bp|promoter|2601|2601
TGGGCGGCGATCGCCTTTTTGGTGGCGCGTTTGCTATACTCTATCTTCTATATTTTGAATATACCGCTTTTGCGATCGCTC
>Nostoc sp. PCC7120|81bp|promoter|2602|2602
GGCTGTGCTGCCAATGCCATCTTCATCAAAAAACAGTTGACCTGTAATATTGTTGTAAATGAAGCGATCGCTTGCTGTTGT
>Nostoc sp. PCC7120|81bp|promoter|2603|2603
CCCATCAGGACTATCATCACCAAATCCAGATTCCCAGAGAGATTTCTGTAACTCATAACTATGGAAATCAGTTCCCTTAGC
>Nostoc sp. PCC7120|81bp|promoter|2604|2604
AATCATCATCTCGATTTTTAACAATTACTCTATCTGGTTCCGGCTCACTATAATTTGATAATGTAATTGGTTGTTGTCCTC
>Nostoc sp. PCC7120|81bp|promoter|2605|2605
ACTAACGAGGGCGGTTATTTCTACCGGAATTTCTTGGGTCAATTTGCCAAAATTAAAAGTAAATAGAGGGTTAAAATAATG
>Nostoc sp. PCC7120|81bp|promoter|2606|2606
TACCCTCTTATACCCAGTCTTAACAGGAAACCTGGGTGTGTAAGTCCTATACTTTTGACTATTGACTTTGGAATTAATTAG
>Nostoc sp. PCC7120|81bp|promoter|2607|2607
AAAAATATCGTTTTATCTGTACTTTGACCTTTGGTGATATCTACGGTCAAATAATTGTTTGGTTAATTACTATTACTGTCA
>Nostoc sp. PCC7120|81bp|promoter|2608|2608
TTGATAGGGACGCTCAAAAACTGCGTTCACTTTTTCAATTTCACCATTATTGTAAATATTATCGCCAGCTAAAACTACTAA
>Nostoc sp. PCC7120|81bp|promoter|2609|2609
CAAGCGATCGCTTAGAATAGGAAGGTTGTCAAGAATTGCGATATCGGCTATCATGGCTGTTCCTAAGAAGAAAACATCTAA
>Nostoc sp. PCC7120|81bp|promoter|2610|2610
AATCTGATAGTATTTTCTGTAATTTCCTGCTCAGTAGGAAAAATAATTGAATTAACATCAAGTACCTTTGATACCGAACAA
>Nostoc sp. PCC7120|81bp|promoter|2611|2611
TGGATATTCTCCTCTATGCCCCCAGAGTTTTACAGCACTTCCCAATGCTACGATTTGGATAGACTTGTACTAATGTATTCA
>Nostoc sp. PCC7120|81bp|promoter|2612|2612
CACACAGGAGAAGATATCCCCTATATTCCTAACAAACGCGCTGGGGGGTATATTTTAGGTAGTGCGATCGCTCCCATCTTT
>Nostoc sp. PCC7120|81bp|promoter|2613|2613
GGCTTGATAATTCTTCAACAAATATTTCCCCACCCATCCGAAAAATGTGCAATTATAAAGAAAAGCTTAAGAGGTTAGAGA
>Nostoc sp. PCC7120|81bp|promoter|2614|2614
GATGTAGTCAATGGAATGGTTTGCACTCTCCCTCACCTAATTTGGGGTAAAACGAGAAGAATATAGATGAGGCATAATGGT
>Nostoc sp. PCC7120|81bp|promoter|2615|2615
CTGCAATATTGTTAAACAATTCAGATATAATAATAAGTTTGTCTATTGCTTTTGTTTTTTAGAATATGTCTAAGACTTACA
>Nostoc sp. PCC7120|81bp|promoter|2616|2616
CCACGGACGGTTGATTTATTTGCTTAGACAATATGCAGCCGTTCTGGAATAATCAGGCGTATCGACGCAATTCCCCAGTCA
>Nostoc sp. PCC7120|81bp|promoter|2617|2617
GTAACTCTGTCTGCGTCGCCGAAACCCCATTGATGTAGTAATTCGAGGTATAACTACCCTGATGCGTCACCCGCAATTTCC
>Nostoc sp. PCC7120|81bp|promoter|2618|2618
AAAGCAATTCAAAAAGCAGCGATCGCTGCTTATGCCACTGATGAAGTAGAATTACAAGCTGTAATGTCAGTTTATCAAAGT
>Nostoc sp. PCC7120|81bp|promoter|2619|2619
TAAATTAAAGTATGTTATTCCCCGTAGTGGTTCTTCACTATGGACTGATACAATTGTTATTCCCAAATCAGCGCCCAATTT
>Nostoc sp. PCC7120|81bp|promoter|2620|2620
CTTGTAAGGATATGTAACTATGTTTGTCTAAAGGACAATCGAAGATGATAATTTGTTGAGAGTATAGCGATCGCCTCAATT
>Nostoc sp. PCC7120|81bp|promoter|2621|2621
TTGGTAGGCTGGCGCTATTGTATAGTAAGGATTTAGATGAAATTAAATTAGAATTGAGACGTTCCCTGAGACTGCCTGCTT
>Nostoc sp. PCC7120|81bp|promoter|2622|2622
CGATGCGAGTAAACTACCAGCAGCCCTGGAACAAGCCCAGAGTGAGTTAAAATCGGCCTTAGGTTAGGGCGTGAGAAATTA
>Nostoc sp. PCC7120|81bp|promoter|2623|2623
TATAAAAAGTTTTGCCTTTTGTGAAAATTATGTTAAGGTCTTGTTTTACACTCTAAACCCATAAGAGTTAGGATAGCTGGC
>Nostoc sp. PCC7120|81bp|promoter|2624|2624
TCTGCCCCGAAACGAGCGATCGCCGCTTTATTAGCTGTGACTACGTGCTTACCATTATGTATGGCTTGGAGAATGAGCGAT
>Nostoc sp. PCC7120|81bp|promoter|2625|2625
TAACCAAAATCGATTTTCAGGTTCAGCAGTGTGTAAATCCAGCAGTGCTTTAATAAATAAAGCATAATCTTCCGACTGAGC
>Nostoc sp. PCC7120|81bp|promoter|2626|2626
TTTGGTTGCGGAGGCGATCGCGATCGCACCAAGCGCCCCAAAATGGGTAAAATCGTGGCTGAACTAGCAGATTTAGCCTTT
>Nostoc sp. PCC7120|81bp|promoter|2627|2627
GCAATGTCCATTTCAATCCCTAAGCCGGGTAAGGGGGTGACAATATCGGAAAATAAAATTACTCCGTCTGGCTGAAAGGCT
>Nostoc sp. PCC7120|81bp|promoter|2628|2628
AAACAGATATTTGCATTACAATTATTTCCCTTATCTAAAGATATGTGGTATGATTTGGTCAAGTTAAAATCAAGCAGTTAG
>Nostoc sp. PCC7120|81bp|promoter|2629|2629
CATATTTTTGAATACAAATCTTACTTCCATGGTTAGATTTTGTTGGTTGTAAAATGTTATAAATCTTTATGTAACCTAATT
>Nostoc sp. PCC7120|81bp|promoter|2630|2630
ATAGAGCGATGGTACCTCCCAATGAATGACCAACAAGCCAAGCACTGGTAATATTTAGCTGTTCCAACAGGGCTGCCAAAT
>Nostoc sp. PCC7120|81bp|promoter|2631|2631
AACGCCCAACGCAGCTAAATCTTGAATATATTGGCGCAGTTGTTGAGGTACTTTATTTATATCGTTAAATTCTGATGCGAC
>Nostoc sp. PCC7120|81bp|promoter|2632|2632
TTCAGGTAATTTAACTTAAACCAGAGAAAACCAAGAACAAGAGGTGCAATATTATTTGATGATTACTAATGCTCTCAGTCT
>Nostoc sp. PCC7120|81bp|promoter|2633|2633
CCATTCCCCTATACCCCTTTCAATTCAGGAAGGCAGATATTTTTAGCAATAATAGTTATTAAAGCGAGTTGAGATTTAGCT
>Nostoc sp. PCC7120|81bp|promoter|2634|2634
CCAATCCTTCACAAGTGAAGTTCTCTGGTAAAGCTACCTACGATGCTTAGAAACTAGGGTCTGGGGACTGGGGACTAGGGA
>Nostoc sp. PCC7120|81bp|promoter|2635|2635
GGAAGGAGATTTTCCCGAATTGGATGTGGCGATCGCCTGTGGTAGTGGTACATATATTAGAGCGATCGCTCGTGATTTAGG
>Nostoc sp. PCC7120|81bp|promoter|2636|2636
TCGCAGAGATGTTCCTGGCTACCGTTTGCGGTTACAGATGGAAAATTGGTTAAATGAATTGCTGCCTTCGGCGTAATTCAC
>Nostoc sp. PCC7120|81bp|promoter|2637|2637
GAAAAACCAGTGTACGAGCAGGGTTTAATCCTGTTACCTCACGTCGCTACCCTTGGTTGGGGCGTTGGCGTTGGTGGTGAA
>Nostoc sp. PCC7120|81bp|promoter|2638|2638
GAAAGTAATTTTTATATAATTTTCGTGTAAATTTTACCAGATTGATTTTACTATTTCTAAAGCATCTTAATGTAGTAAAAA
>Nostoc sp. PCC7120|81bp|promoter|2639|2639
TATTAGTCCACCAAGCTAATTTTGCTAAGTAATACCTCTAATTGGTAAACTAGCCAAAAACAGGGGTGTAAGAGGGTGTTT
>Nostoc sp. PCC7120|81bp|promoter|2640|2640
TTTGAGACTTGGTTAAAAGCGGAATTCGGTTGGAGTCGCCGCACAGCTTATAATTTCATTAATGTCTACGAAACCTTTGGG
>Nostoc sp. PCC7120|81bp|promoter|2641|2641
CGGGAGAGCCAGGGACAATACGAACTAGTAAAACGCCTCTATCTGCTGTAATATTGATGCGATCGCCAAATCTTTCGTTAA
>Nostoc sp. PCC7120|81bp|promoter|2642|2642
AATATTAATTTTTCTTTACAAATACTGAGTGTTTACTCTTATTATTTATTAATGTTTGTTGATAAAGTTTGCGATTTTTAT
>Nostoc sp. PCC7120|81bp|promoter|2643|2643
ACAAATTGAGAAAATCTTTGGGCGATCGCATTTATCATAAATATTCTCTAAGATTTATATGCAATATCTATCATTCCCAAC
>Nostoc sp. PCC7120|81bp|promoter|2644|2644
ATATCTTCAGATGGACTCAGATACTTTACAATAGTTAATATATTTGTTACAGTTCTTAATAACAGACCGAACTGGGGAAAA
>Nostoc sp. PCC7120|81bp|promoter|2645|2645
GTTTTGGTCGTAGAAAACTTTACCTCTACTGAGCGCCCAACGTGGCGTACCATCAAGTTTAATAAAGCGAAATTCGATGTT
>Nostoc sp. PCC7120|81bp|promoter|2646|2646
TCAATTCAATCCTTGCCAATCGGATTGTCTCAGCTTGTTCCGGGCAGGCTAGTATAAGTTGATCCCAGTCTTGGGGTTGAA
>Nostoc sp. PCC7120|81bp|promoter|2647|2647
ATTGAGTAATTCTCTGGCTTGTGCCTGCGTCACCACAGACAAATCAGTTAACCTAGATTTATTCCGCCCCGTTCTCACCCC
>Nostoc sp. PCC7120|81bp|promoter|2648|2648
TGGAAAGGGAAATTTTTATGCTCAGTTATTTAACTGGAATAGAATACTATCATTTTTTCTATAATCTTCATCCGACTTTTC
>Nostoc sp. PCC7120|81bp|promoter|2649|2649
TATTCCTAACCCAAACTCCAACACCTAGTAAACCGATATAAGTTGAAGGAGAATTAAGTTAATGTCCATCACCTACGGAAC
>Nostoc sp. PCC7120|81bp|promoter|2650|2650
TAGGCAATGCACAAGTGCATCAGACTGAGTTGGGGAACAGGGTTTGGTATCCTATTAACCATACTTGTCCCATAACATCTA
>Nostoc sp. PCC7120|81bp|promoter|2651|2651
ATTTTTATCTTATGAGTCGATGACCACCTAATCTGCTTTCTCCCGTTAAGATTAACAAATATAGTCTCCCTCAGCGAGTTA
>Nostoc sp. PCC7120|81bp|promoter|2652|2652
GCGATAAAATTAATAGGCTATTTGCCCTTAGTAGCTAGTTAAACAGCTACATTAACGATTAACCGGATAATTAGAGGCAAT
>Nostoc sp. PCC7120|81bp|promoter|2653|2653
ATTGAAACGTTCAAATCTGAATGTCACCCTACCTACTGGTGAAGCTGGTAAGATATAAAAATCCTGTGCAATTGGTTGTAA
>Nostoc sp. PCC7120|81bp|promoter|2654|2654
ACAGTAGAACTGCTAGCAGCCGGATTGACTTGGTAGCCAAGGCTTTCCACAATAGTAAATGTAGCCGTTTCTGCCCCGTCA
>Nostoc sp. PCC7120|81bp|promoter|2655|2655
GGCGCACAAGCAGCGTTGCAAGTGGTAATTTTAGCCACGGCGCTGAGTATGATAGTTGGCGTGCCATTGGGAATGCTGAGT
>Nostoc sp. PCC7120|81bp|promoter|2656|2656
TGTTTATACTGGTAGAGAGTGTAATCATACACTCTTGCCTAGAATGGTATTATTGAGTGTAATATGCAAGAATAAATCTTG
>Nostoc sp. PCC7120|81bp|promoter|2657|2657
GCGGCTGAGAATATCACGTTGTTTGGAATAAATGCGCTGGCGATCGCCTAATGTAAAGTTACGCCCCTGCTGTAACCAAGC
>Nostoc sp. PCC7120|81bp|promoter|2658|2658
TATACCGAGACGTATTCGCCGGTGTGGAAGCGGATCTAGAAGAACAAGTAGAGTGGGGTCTATTCCAGAAAGTGGGTGACA
>Nostoc sp. PCC7120|81bp|promoter|2659|2659
AGTTTTCACGATAGTTTCAGGAGAGAAACAATTATCTACAAATCGTCTACAATCATCTACAGAGTTTTGACTATTTTCTTC
>Nostoc sp. PCC7120|81bp|promoter|2660|2660
AATAAAAATTTAAATTTTATCTAAATTTATCAGTTGGGAAATATTGTTAAACTTGAGAAAAGAAGCAAAAGATAGGTAAAA
>Nostoc sp. PCC7120|81bp|promoter|2661|2661
ATTCTTGAGATTTTATGTATTTTTTGAAGCCTTCATTGAATTTACTGATATATTTGAATCAACACTTTAATTTATCTTGAT
>Nostoc sp. PCC7120|81bp|promoter|2662|2662
TTACTTAACTTTATTCATCAAAAGTTAGTAAAATTTCCAACATCACTTAGAATTAAACCTGATCTGCACTTAAAAATCTTC
>Nostoc sp. PCC7120|81bp|promoter|2663|2663
ATTTTGAGTTTCGTTTTGTCCCTGCATGGCAACTATTCGCTGAACTTCTATCATCAGGTTATGTAGGAACTCCTCGCCTGA
>Nostoc sp. PCC7120|81bp|promoter|2664|2664
CACATTTTTGGGGCAGCGATTAACTACGGTCGCTGCCCCATCAATTTATAATTAATGTTTAAAATCTTTGCCCTATTCCTA
>Nostoc sp. PCC7120|81bp|promoter|2665|2665
TGATAATTTGTTGCGCTACTCCATATATTGTTGGGGTACTTTGGGGATAAAATACTGGATGTAAATCATCATCCTTAAATA
>Nostoc sp. PCC7120|81bp|promoter|2666|2666
ATCAACTTACCAGCTAAACAAAAGGAATTCTTAGAATTGATAGAGACTATCATTTTATATAAGTTGCCCTCAATTAGTAAG
>Nostoc sp. PCC7120|81bp|promoter|2667|2667
TACAAACAGGCAAATTATAGCTGGGGGCTGGGGACTGGGTAACGGGGACTGGGGACTGGGTTAAAAGTCTTGTTATGTCTA
>Nostoc sp. PCC7120|81bp|promoter|2668|2668
CTGTAAAGCAATGACGATCGCTCTAGTCGGATGAGCCGAATTGCTCCTACCCTAAATAGAAGAGCCTTTTGTATTAGGTGG
>Nostoc sp. PCC7120|81bp|promoter|2669|2669
AATAACTGCGATTTAGCTGCATATGTTCAAAATGCTGACATTTAGTTATTTAATGCAAGTATGTGACTTAACATCTCAGCT
>Nostoc sp. PCC7120|81bp|promoter|2670|2670
TACAGAGAAAAGGCTAATTAGTTTTAATAATTTAACTTTTATTTGATACATAATTGGGGTGTGATTGGGGTAATTTAGCCA
>Nostoc sp. PCC7120|81bp|promoter|2671|2671
CTGGTATCTTACCAGGATAAAACCAACGCAATTCGTTACTTGTGAGCATAATATCAAAGTGTTGAGTGCTTGGTAGTGAGT
>Nostoc sp. PCC7120|81bp|promoter|2672|2672
TGTGTCGGTGAGTCATGCTGGTGATGGTCGCGCGCCAGAAGGAAAAGCTACAATTATTGCCTCATCTTTCGTAGACCCCGA
>Nostoc sp. PCC7120|81bp|promoter|2673|2673
TAGCTTGGCGGTGGCGCTGGCTGTGCCACCTGTGGCAATCAAATCATCTACAATTAGCACTCGACTATCTGGATGTAAAGC
>Nostoc sp. PCC7120|81bp|promoter|2674|2674
AACCTAAAAGCTATATCTAGCTCAAGTAGAACTAAAAACATAAGTGTTAAATTAATTACTATCAGAACTCTTGCAGTTGCT
>Nostoc sp. PCC7120|81bp|promoter|2675|2675
TGACTTTTAGAGGCGATCGTATCAGGGTCATATTTAGTACGTTCGTGATAATGTTGAGCAATTGACTGGTGTATTTCTGGC
>Nostoc sp. PCC7120|81bp|promoter|2676|2676
TGTGATGATGGTCCGAGCCATTTTCCAGTATCTAGCCACAGTTCATAGTAATATAACCATAATGCAGTCCACGGGATGATA
>Nostoc sp. PCC7120|81bp|promoter|2677|2677
AGGAGCGATCGCATTAAAGTACCTTTACCGACCCCACTAGGCCCGGTTAAAATAATCAGCTTGCCTGACAACGGATTTTCT
>Nostoc sp. PCC7120|81bp|promoter|2678|2678
TTGATTGTTGAGGAATACATCAGCTAATACTGCGTCATCAGAAAAACTTAAAATTTGGTTGTTGATGTCGTTATTAGCATT
>Nostoc sp. PCC7120|81bp|promoter|2679|2679
CTACCAAGTCGCTAGACTGGACTACGCACCTCGCCAACTTTACGGCGAAGTCTTTACGCTGCCTACTTACTTTAAGGTGTT
>Nostoc sp. PCC7120|81bp|promoter|2680|2680
TCTCGATCATGCTTGGGTATGTTAGTAATATCGTTGAATTAGTTGCTGTATACTAGTCAAGTTTTAGCTCACCCCATAACT
>Nostoc sp. PCC7120|81bp|promoter|2681|2681
TTGTTCGGCGTTAGCTCTCTAGCTTGGGCTGGTCACTTGATTCACGTTGCTATCCCCGAATCTCGCGGACAGCACGTAGGT
>Nostoc sp. PCC7120|81bp|promoter|2682|2682
GCAGTACATCGTCTATCGCAACCTTATCCAAGTCAGCGAACCTGAATATAATTTATACCTAGCAATTGACGACATTGTTTA
>Nostoc sp. PCC7120|81bp|promoter|2683|2683
TCCAGGTACTTGAGCATATCGGCGCAGGCTAATTTGAGTAAATGTATTATCCTTTTTATTGCTACCTGTTAATTTCTTGAG
>Nostoc sp. PCC7120|81bp|promoter|2684|2684
CGATCGCCTCCTGCAATAATCCTTGTTCGTATAATACCAAACCCAAGTTATAATAAGCCTCCACCCTTCTGGGATCTATCA
>Nostoc sp. PCC7120|81bp|promoter|2685|2685
GCAGGAGTAAAGCACTCATCATTCCCCAATCTCCAATCTCATAACGCTAAAATGAGTCCTACAGTTATATGTAATTCCTGC
>Nostoc sp. PCC7120|81bp|promoter|2686|2686
ATGATAGAACAGATTTTGCGTTGAATTGGCGATCGCATCAATTACGATATATTTGGTTTTGTTGGTAAGCTCATGCGCCCC
>Nostoc sp. PCC7120|81bp|promoter|2687|2687
TAGCGAAATCTATAGCCTGAAAATCATCCAAATTTCTTAAATATAAGTTAGGATGGTATTGTAGGAGCAACTTCACTACTT
>Nostoc sp. PCC7120|81bp|promoter|2688|2688
GATGGTAATGAACTTAGGGCGGGGTGAATATCCCATTGCGCCCTTAGATATCATCAAAACAGTATTAGGTATAGATACAGG
>Nostoc sp. PCC7120|81bp|promoter|2689|2689
TACCAATAGCCACTCTGCTGGCTCAGGCCAAACTCGCAACAATGGCCTACCATCAAGAGCAGCACTTAAAATTTGGCTGAC
>Nostoc sp. PCC7120|81bp|promoter|2690|2690
CTTTTCAATAAATCCTGTACCTGCACTACTGGAATTGAAGAAATTTATTATACTTAAATCACTTTCTGGGGTTGTGATACC
>Nostoc sp. PCC7120|81bp|promoter|2691|2691
TGCGATCGCTTTACTCTCAACTTAGGCGATCGCTACCAATATGACTTATTCTGTATGATCAGGACAAAGCAATTTATATTG
>Nostoc sp. PCC7120|81bp|promoter|2692|2692
CAGCAATATTCTGATAAGTTTGTTTTCTATCCTCCCATAAATTACGTAGAATTATTCTTTGAGTTGTGCCTAAACGTTCCC
>Nostoc sp. PCC7120|81bp|promoter|2693|2693
CCAAAAACACATTGTGGGCATTGGTAATTGGTAATTGGTAATTGGTTATGATTTTTTCTCACTGCTCCTCCACAATTGCTT
>Nostoc sp. PCC7120|81bp|promoter|2694|2694
CCAGACATATCACAAGGGCGACCCTTGGTCAGTTGGGTAAACTCGGCGTATACTTGGGCTGAGTTAGTAAAGGCGAACTTG
>Nostoc sp. PCC7120|81bp|promoter|2695|2695
TTAACTTTAACGTCTCGATTAACTTATTTTTACTCAGTTGGAACAGAAAGTTATAGTATAGCGATCGCAGCTTTCAGAAAA
>Nostoc sp. PCC7120|81bp|promoter|2696|2696
TAAGTCTTTGTCTTCGGCGAAGGCTTGAATTAAAGCGTCGATCGCTGTAGCGTAAACTATATTAGAAGGCAGTTCTTTACA
>Nostoc sp. PCC7120|81bp|promoter|2697|2697
CAGCCATTGTCGCCAGATCACCCCTCACACAAATTCAAATTTTTAAGTTATAAATGCTGAGTCATGAGTATGAAAAATTAT
>Nostoc sp. PCC7120|81bp|promoter|2698|2698
TGCCCATGTCTTGTTACCAGCAGCCCAGTGGGGTGAAAAAACTGGTATCATGACTAACTCAGAACGTCGAGTTACCCTATG
>Nostoc sp. PCC7120|81bp|promoter|2699|2699
TTTGGGGTAAAATCAAAGACTTGCCAATAAATGATGCTTGCTGACAGGAGATGCTTGTATGGCCCGGATGTACTATGACGA
>Nostoc sp. PCC7120|81bp|promoter|2700|2700
CACCCAGAATATATTGTGACTGTAAGAGGATTTGGATATCGATTCGGATAAGCTATTGAGATAGTTGTTAGTTTTTATTAA
>Nostoc sp. PCC7120|81bp|promoter|2701|2701
TACTTACTCTACGATGTATGAATTTGTAAGTAAAGCAAGTGAAAAGTTATACTTATGTGAATAATCTAACGTGATACATTC
>Nostoc sp. PCC7120|81bp|promoter|2702|2702
TAAGGAAATTTTTATGTAAAATCTGATTGATCTGTTTTAAATGCAGAGTAGATTAGGTAGGAATGTGTAGTTTACCAAGTC
>Nostoc sp. PCC7120|81bp|promoter|2703|2703
TATATAGATATGAGCAAGAGTTAGTTCAACATTTATTATAGTGGGTTAATATACACTGCTGAATTAACCGTAGGACTCCTA
>Nostoc sp. PCC7120|81bp|promoter|2704|2704
TTAGTCAAACAGCAAAATCCTCACACTGTTTGCTTTGTGGATAACTGCTACGGTGAATTTATCGAAACCCAGGAACCTACC
>Nostoc sp. PCC7120|81bp|promoter|2705|2705
GAGTTTGGGCTAATTTAACTCATGATTTTAACGATAGAAAGGTTGATTTATAGTTAAACTATGCCCAAGTTAGACATCATC
>Nostoc sp. PCC7120|81bp|promoter|2706|2706
CCCCATTGTCGAGCGTTCAATACTACTCAGCACTTGGGTCAAGTCATCTAAAATAAAGTTAGATGCTTCAAAATCCTCATC
>Nostoc sp. PCC7120|81bp|promoter|2707|2707
TTTACAATACCAATGGGTGAGAGAATCTAAAGAAAATATAAAAGAGACTAAAATGACTGTGGTGTCTGGAGGACAAAAGTG
>Nostoc sp. PCC7120|81bp|promoter|2708|2708
TATAAGAAATTTGTATAGGAAAATCCAGTAAAACCGCAACTGGAATGATAGATTTTGATGAATTAAAATCAGTCAATTTTG
>Nostoc sp. PCC7120|81bp|promoter|2709|2709
ATCTGCAAAAAATCTCGCCATCATTAGGGTTTTTTAGTAAATATATAGTACAATTGTACTAAGCAGGCTTTAAGCCTGGGC
>Nostoc sp. PCC7120|81bp|promoter|2710|2710
AATAAATACTTTGGTTAAATCACTCATTGATGTAATTAGAAAGTGACTATATTGAATACTGGACTTATGAAAGGCTTTTTG
>Nostoc sp. PCC7120|81bp|promoter|2711|2711
TTTCCTTGGTATGTGCATTTAGATCCTCTACGCCTAATTCTGATGAACTAACATAAATATAACAGCGTCAATACTTAAACT
>Nostoc sp. PCC7120|81bp|promoter|2712|2712
CTGAAACAAGTTCATCAAACTCTTGCTTGGGCAAAACACTGGGCAGAGTAAAATTTAGTTAATAGTCAATAGTTCAAAGGT
>Nostoc sp. PCC7120|81bp|promoter|2713|2713
AAAAATGAACCCGTACTGCAATCAGTATTGAGATGCTAATCTATTAGGTAACATTAAATTGTGGGATAAATTCTCTGCTAG
>Nostoc sp. PCC7120|81bp|promoter|2714|2714
TTCTAGTTGCTGGCGAGATTCTTGAGGCTGACGTTCTAAGCTTTGAGGTAAAATTACCGTGAGCAAATTGGGGTCAGCGCG
>Nostoc sp. PCC7120|81bp|promoter|2715|2715
GACGTGAGGGATTGGTGGAGGTTACGGAAGCTGATTCACTGATTCGTTATAATATTAAATAATAAACTTTGCTAAAGAGGG
>Nostoc sp. PCC7120|81bp|promoter|2716|2716
AAAGCATTAATTTTTGCTTTAGTTATATTCACAGGTAAAAAACCCCTAAAATCTATAACTGGTAAGCATAATAGACATTTT
>Nostoc sp. PCC7120|81bp|promoter|2717|2717
ATGATCCCAAGGTGCTGAATATAGGTTGACAGATGTTTCACATCAAGTAAAACTTATGTTATGTATCTGGCGGGGAAAAGT
>Nostoc sp. PCC7120|81bp|promoter|2718|2718
TTGTTAACACCGCCTTTTCATGGCGATCGCATGAGGGCTTATGGCGATATCATTACTAACATCACCAAAGAAGTCATCAGT
>Nostoc sp. PCC7120|81bp|promoter|2719|2719
TTTATCAACAAAGTCCGGGATGCACTTTACTGCTCCAAGATTTGTTCTTATGCTCAAGGGATGGCGCTGTTATCTACAGCC
>Nostoc sp. PCC7120|81bp|promoter|2720|2720
TATAAAAACTAGAATTAGGTTTATCCTGAAAGAGTAAAAAAAATCCGAATATCCTAAATTAATGAGGATTGTATTCAATCC
>Nostoc sp. PCC7120|81bp|promoter|2721|2721
AAAAGCTTCTGAGTTGAAAAAATTACCCCAACGCCCGATCGCTTGCCCTAAAATAAGTGAAGGAGCCACCAAATCAGCTAA
>Nostoc sp. PCC7120|81bp|promoter|2722|2722
AGGCAAACACCATCTACCGCAACACTGTCACCATAAGCCAGATCCTGCATAATTGATAATGACTGACTTACACAAGTAATC
>Nostoc sp. PCC7120|81bp|promoter|2723|2723
CCATCTGTACTTTGGTCATCAACTAAAAAGATGTGTAAGTCTCCAGGATAATCTTGAAGAAGGAGCGATCGCAAGCTAATC
>Nostoc sp. PCC7120|81bp|promoter|2724|2724
ATGTTAGGTGTACTGTCCCTCCAGTGGCAACAACCAATCTCTTTACGGGAAGATGAATTAACACTCATCCATCTATCAGCC
>Nostoc sp. PCC7120|81bp|promoter|2725|2725
GGTTTTCGAGAACGGCTATTCATCTTGATGCGATCGCTCAATTGACGTAAAGTTTGAGATAAACCGCGATCGCTTTCTACT
>Nostoc sp. PCC7120|81bp|promoter|2726|2726
ATTTATTGCTAAGTTTCTAACACATTTTCAATCAGGTCACAATTAGTTATGATTAAAGTCAAAATTAATAAGTACTTATGT
>Nostoc sp. PCC7120|81bp|promoter|2727|2727
TTTGAAATTTAGCCTCAAAGTTGGCTTCAAAGTTTGAGTTGTTGTGTTACGCTAAAATGTAAGGATTTTAAATTTTTCAAG
>Nostoc sp. PCC7120|81bp|promoter|2728|2728
CAACCGTACCGAAAAAAAAATGCAACTTTTTCGTGAGATGGCGTAGTTACAATAAGTGGTATCATTATTTGGTTGCAATAA
>Nostoc sp. PCC7120|81bp|promoter|2729|2729
TTGAGGTTAAGTTCCGTCGAACTCAAGTTAAATGATCACCAATCTGATAGTATTTTCTGTAATTTCCTGCTCAGTAGGAAA
>Nostoc sp. PCC7120|81bp|promoter|2730|2730
AATTTACGACAACATTGCCTTTGGAGCTAAAATCAACGGCTACAAAGGTAATATGGATGAGTTGGTTGAACGAAGCTTACG
>Nostoc sp. PCC7120|81bp|promoter|2731|2731
TAAAAATTAGATGTATCAGGAATAATTTTTGATTATTGCAAAACAAACAAGTATATTTGTTTTTTTACCTTTGGCATAAAC
>Nostoc sp. PCC7120|81bp|promoter|2732|2732
TTAATTAACAGTATGTAAATGAATAATGACTCTGACCTCGATTTTTTTTATGATTATTTAATATTTATCAGATTCCTTCGT
>Nostoc sp. PCC7120|81bp|promoter|2733|2733
ATAATCATCGCTCCGGCACTAGTGCCGCCAACGGCTCCGCCTCTGCGGTAAACTGATGCTACAGCTTTCTCTAACTTGGTG
>Nostoc sp. PCC7120|81bp|promoter|2734|2734
TCTAACTACGAAGCCTGGTTAAGTGACCCGTTGAACGTGAGACCCAGTGCTCAAGTCGTTTGGCCCATTGTTGGACAAGAC
>Nostoc sp. PCC7120|81bp|promoter|2735|2735
CGGAACGATCTTTTTTTTAAATTTGCTATTTCTGCCTACTAACCAATATACACTATATACAATCAGATTTCTCAATTAATT
>Nostoc sp. PCC7120|81bp|promoter|2736|2736
GTTACAGCGATTCTATCAGGGAGCAAGTCAAACTTGTCAGTTCATGTGTAATATTTATCTGTGATCGCCTTAGACGACTCA
>Nostoc sp. PCC7120|81bp|promoter|2737|2737
TGGTTGCTATTACAAAGTCTTTGGGGATGGCTATTACAAGTTCCCAGTTAAAATAAAGGAACAGATCCGTGGCAATCCAAT
>Nostoc sp. PCC7120|81bp|promoter|2738|2738
CTCACCAAATTTCTTCCCAGCTATCGGCCAAATTTCTGGTAAAGACTCTACATTTGTATAATCTACTAAGCGTTGTATTTC
>Nostoc sp. PCC7120|81bp|promoter|2739|2739
AGTTTTTGTGCTAGCAGTTTCTTGCTTACCATTTTCCGCTATTTCTGCTAAGATACCATCAACTTCTTGCTGAATTTTTTC
>Nostoc sp. PCC7120|81bp|promoter|2740|2740
CCCATTGGCTCAGGACAGGGTTTAAAAACCACCGCCAACATTCAAATTATCATCGAAAATGCCAAGATCCCTGTAGTGGTA
>Nostoc sp. PCC7120|81bp|promoter|2741|2741
GGGTTCTTACATGATTCGTATCGGGATTGTCTTTGCCATCATCAGTATTATCTTGATGAAATGGGCTTATGATCATTCCCA
>Nostoc sp. PCC7120|81bp|promoter|2742|2742
CCGGCCGGTGTGGCCGTACAATCTGGTCTCCTGCAAATGGGATACGATAACGTTGATCATGTACGGATTGGTAAGTACATT
>Nostoc sp. PCC7120|81bp|promoter|2743|2743
TCCAAATTTTTGATGCCTATCGTCCAGTAGCTGTGCAGCAGTTTATGGTAGATTACAGCTTCGCTATGGCAGTTGAGGAAC
>Nostoc sp. PCC7120|81bp|promoter|2744|2744
AGGATGTAAAGATTCGCTACCGATACAGATAACCGGGAGAATGGGGATATGATAGCGATCGCTCAACTGTACAAAACTTAA
>Nostoc sp. PCC7120|81bp|promoter|2745|2745
AAATCTAAAACCATGCTTAATACCCCACTCAATTGTTATTGGGTGGGGTATTTTATCCTCAAGGGTGTGTGTCACAATTGT
>Nostoc sp. PCC7120|81bp|promoter|2746|2746
AAATATAGCACTCAGTGTTGACAATTTTTAAATAATGGAATAACAAGGTGGCAGATCATAAAAAAAGAGTTAGTAAATTTC
>Nostoc sp. PCC7120|81bp|promoter|2747|2747
CCTCACCTGGAACCGTCAAGATGGGATGACCTTCTTGATTATCGAACATAACATGGATGTGATCATGTCCTTGTGCGATCG
>Nostoc sp. PCC7120|81bp|promoter|2748|2748
AGTATCAGGTGTTGTTAATTATTTATGATCCGGAAAAGGAGGCTATTGTACAATGGATAAATTAGTAAAATATCAAGAATT
>Nostoc sp. PCC7120|81bp|promoter|2749|2749
CGAAAAACTACGTCGTTTGTTAGAGTGTCAAGCGATCGCTTATGCCTTATAAAAGAAAATAGTTAATAAATTTTTGATTGA
>Nostoc sp. PCC7120|81bp|promoter|2750|2750
AGACAATAATATCGTCGATGATTCCTCCTTGGGGGTTTAACAACACGGTATATTGGGCTTGTCCTGGTTGCAACCTACTTA
>Nostoc sp. PCC7120|81bp|promoter|2751|2751
TCGCCAGATTTAATTTAGTTACATTTCTTTACTTTCCTAGTGTAACGTTATGATAAAAATCCGATGAAATCATTGCTTCCG
>Nostoc sp. PCC7120|81bp|promoter|2752|2752
GATAGAACTGAACTTGGTGGTTATCCTTTGCGGCGTAACGCAGCCAGAGCATTAGGGAAATTGGGCAATCGTAAAGCCGTG
>Nostoc sp. PCC7120|81bp|promoter|2753|2753
CAAAAACCCGCTAATGTAGACTGATGTAAATGGCGGAAATGGTGGTGGTACAATCCGAGCATACTGCTCTGGTCTAAGAAA
>Nostoc sp. PCC7120|81bp|promoter|2754|2754
CGTTTAATTTCTGTAAAATCGAAGTCTAAATTACAAAATTAAAAATTGTATGATGCGTTGGTTAAGTTTAATTCCGATGCT
>Nostoc sp. PCC7120|81bp|promoter|2755|2755
ACAACAACACACTCCACAACAATCTGTAGCGACTAATTCACCAGAATTAGAATTTTAATTAACCGTTGTTCACCACATTTA
>Nostoc sp. PCC7120|81bp|promoter|2756|2756
AATTTCTAAAAGCTGTCCTTTAGCGTCAGAAATCACTACTCCCATTGGTAGAATATCAAGGATGGCGCGCAGGCGTTGACG
>Nostoc sp. PCC7120|81bp|promoter|2757|2757
CTCCTTGAACCCAACCATCACCTACTTCTTTTTCTAAGGTTTTGCCAGTAAAATCTAACCAGGTTTTATTGAAGTAGTAGC
>Nostoc sp. PCC7120|81bp|promoter|2758|2758
TTCTTTGATGTCTGCCAACGGAGAGATGATTGCGTCCTCAGCAGTTGCTATATCTAGTAAGGAACATTTAAAGAAAAAAGA
>Nostoc sp. PCC7120|81bp|promoter|2759|2759
ACAGAGGCATTTGGTTGCGATCGCTGTCAGCAAATCTTTGTTGTAGAAGATAATGGCCATGTATTAGAACAGCTTTCAACC
>Nostoc sp. PCC7120|81bp|promoter|2760|2760
TAGTGAAGATAAAGTGTTACTTTATAGAAATAAAGACTAAACCGAGGCTTAAATAAAGGAGGTGGTTTAGTGAGTTCATGC
>Nostoc sp. PCC7120|81bp|promoter|2761|2761
GGGCAAGCATGGTACCGCCGCTCATGGCATAGTGGGGTACAAATACGGTAACTTTGGCAGAGTGACGAATTAAAGCTCTGG
>Nostoc sp. PCC7120|81bp|promoter|2762|2762
TCGATTTTATTTAAAATGAAATAAGAAAAATAAAACTACAGGTTAGGAGAACGCCATGAAATTGATTGCGGCAAGCTTGCG
>Nostoc sp. PCC7120|81bp|promoter|2763|2763
AATATGCCGACTGGGCGATCGCAGCGTTTTAGTTTGCCCAATGATGTTTTAATATTAGATGAGACTTATAATGCTGCACCA
>Nostoc sp. PCC7120|81bp|promoter|2764|2764
CAGCAGTCCAGCACTGATAAGAAAAATTACAACGTCATTATTCATTGGTAAAGTGGTAGAGAGCAGCGATAACAGCCGTTT
>Nostoc sp. PCC7120|81bp|promoter|2765|2765
TAATATATTCAGAATATCTTAGGAGCCACCTGTTGGCAGATGCTCTGTTACCTTTAAATTAGCGAGAAAACCGCACTTGAA
>Nostoc sp. PCC7120|81bp|promoter|2766|2766
CATCGGCATTTACTGTAACTCTGATTTAATTTGAAGCAAAGACCGTTAAAGTATGAAACTATCCAGGGAAGTGAATTTAGA
>Nostoc sp. PCC7120|81bp|promoter|2767|2767
CTCAACCTGCATCCCCGCCGCCCGTGCATTCCAAATACTTAGGGGTGTAATTTGGTAGGTGTGGATATGTTCGGGACTTTT
>Nostoc sp. PCC7120|81bp|promoter|2768|2768
GGTGTTAAACCCCTAAACCCCCACACCCCTAAACAAATATTGTGAGCATTAATAAGCTGTATATTAGTTTCTGATGGCTGC
>Nostoc sp. PCC7120|81bp|promoter|2769|2769
TTCTTGATTAAAATAACTAATGTATTGCCATATATATACGGGCTTTGCTAAGATAAGCTTATAGAAAAAGGCTCATTACTA
>Nostoc sp. PCC7120|81bp|promoter|2770|2770
GTCAGCAATTGTTAACTCTTAAAAAATCCAATCAGCTTGCTCATCAGCTAAAATATCTTCAAACTTACCTTGTGCTACAAC
>Nostoc sp. PCC7120|81bp|promoter|2771|2771
AGCATCACCAAGAATATCTATTGGGTTGGCGTGACTCCAGTGTGTAGGTAAGATTTGGTCAAGGGAGGTGATTGTTTCTGG
>Nostoc sp. PCC7120|81bp|promoter|2772|2772
GGGTATTTGTGGCTAGGCAATTAAACTAAAATCGCTACTACTTAAAGTAATATCAGGATTACCTAAACGAGCAAACTCAAA
>Nostoc sp. PCC7120|81bp|promoter|2773|2773
ATAGTTGAATATTACCCCTAAATTTACCTACTTTTGAGATTTTGCTTTTACACTGAAGATGTAATTTCAACCATTAGGCTA
>Nostoc sp. PCC7120|81bp|promoter|2774|2774
GTTGACTATCTCTACCTTTATATAGAGGAATTTTTGCTTTTATTGTGCTTTGCTGTTGCTGATGATAGTTAAAGCTATCCA
>Nostoc sp. PCC7120|81bp|promoter|2775|2775
TTGGGTATATATTTTGACTTTTCAAACAACCTCTTAGGCAATAGGTAATAGAATAAAAGCATTACCTCTGACTGATTATCT
>Nostoc sp. PCC7120|81bp|promoter|2776|2776
CGAAACACATCTAAATCGTGGCAAAATACCCCTGTGCGTTCTGGGGGTAATATATTCACCAGTGAGGCATAACTTTGATCA
>Nostoc sp. PCC7120|81bp|promoter|2777|2777
AAAGTAAGAAACACAATAAATAAAAATTTATTTTTAAGAAACTCTAGGAAACTAGTAAGTAAGTATACAATCAAAAATCCG
>Nostoc sp. PCC7120|81bp|promoter|2778|2778
AGTTTATGTCCCCAAAGATATGAAATATCAAGATCATTCCCAACACTTATATATTAATTTAAAGGCAGGTAAACAGCATCT
>Nostoc sp. PCC7120|81bp|promoter|2779|2779
GGTAACTGAGTTTGCCTAACCAACCATTGGAGTTCCAAGCCCAATGCACGATAATTGGGTAGCTAATAGCACCCATGATCG
>Nostoc sp. PCC7120|81bp|promoter|2780|2780
GCAAGTGCGATTTGTTCTGGAGAAACCCAATACACTTCAAAATGAGCAACAAAACCCTGATGTAGAGACGCGATTTATCGC
>Nostoc sp. PCC7120|81bp|promoter|2781|2781
GCTAACATTTTGATGGCGGAAAATGGCTTCCGTTAGTTGAAACCCGATATTATAAACCGGGTTAAGAGAACTCATCGGTTC
>Nostoc sp. PCC7120|81bp|promoter|2782|2782
ACGGTCATAAAAGCACTGAGCGCTTGTGTTTTTTATATTTATTAAACCTATATTTAAATCGTTGAGGAAGTCACCAATTAA
>Nostoc sp. PCC7120|81bp|promoter|2783|2783
ACCTAGTAAGGCATCATCAAAAGCTTTTTCAAACTTTTCCGGATCTGGTAATCTGACTACATTACCTTTACTGTCAATAAT
>Nostoc sp. PCC7120|81bp|promoter|2784|2784
CTACTCAGGGTCTTTTTCTGCCCTCCAGGTAAATTTTACCTTGGTAGTTAAAATCAAATTAGTCTAAATATCTACCATTTT
>Nostoc sp. PCC7120|81bp|promoter|2785|2785
TTCTGTAGCTCTGTGACCATTCCCATTTACTGTAGGCGCTTCATTCTGAGATAATTCTGCATCATCACTGACAGATAAAAA
>Nostoc sp. PCC7120|81bp|promoter|2786|2786
CTACAGAGTTATCTTTCAGGTTTTTGGAAACTCTACATTTGTCAGTATCGTCCTTAACCAGGCTGCTCTTCACAACAAGAC
>Nostoc sp. PCC7120|81bp|promoter|2787|2787
TTCAGATTTATCCTCAATCTTTTTTAGTGGTTATACGTAAAAAGTATGTATAATATCGGGAAAATATTTAAATCATCAATC
>Nostoc sp. PCC7120|81bp|promoter|2788|2788
GTTTAAATCAGGTAACCGCGCATACCGATAGTAAATCATCCTAAACATTACAATCGTATAGGAATCCGATTTGATTATTGT
>Nostoc sp. PCC7120|81bp|promoter|2789|2789
TTATGGGAAGAAAATCAAAAGGATTTTATAAAAAAGTTCTATGATTTACAATTTACTCCCAGAGTCGGTGAGGAAGTTTAT
>Nostoc sp. PCC7120|81bp|promoter|2790|2790
AATTTGTTGTTGATGCAGTTGGTGTTGCAACCATGCTCGACGCTGATCCAAAATACAAGCGATCGCCAATGTTTGTCCGAC
>Nostoc sp. PCC7120|81bp|promoter|2791|2791
AAGCCCAATATTTATGGTGTCTCCAGGCTTTCAGTTCAGCCTATGATGGAAAATAGATGCACCAATTGATCTGATCCACTC
>Nostoc sp. PCC7120|81bp|promoter|2792|2792
GGATGTGTAACCACGTTCCGTCTTTACGCCAGTTACGGAAATATGTGTACACTGTTTGCCAGGGCGGAAAATCTCCTGGTA
>Nostoc sp. PCC7120|81bp|promoter|2793|2793
GATAATTCAACTTGAGGCTAATGGTGTTTGCGTAGGGTCTTTACAAGATACTATGTGAACACAAAGATCACCTGTAAACTG
>Nostoc sp. PCC7120|81bp|promoter|2794|2794
CATCACTAAGGGATGTTCCTGAGTTTTGAATACCTGGACAAATTTCTGAAATAATAGATTAAACCGATTTTGGGCAGCCGT
>Nostoc sp. PCC7120|81bp|promoter|2795|2795
AGGGATGTTAACAGGGAAAGGGGCTGAGAGTGCGCCTATAGTCCAAAATAAAATAAAAGAATTCCAGGCGATCGCAAATAA
>Nostoc sp. PCC7120|81bp|promoter|2796|2796
CATCCAAGCGATGCTGGGAGTCAAAATAAAGAATGCACCACCAACGACTACAATAGTCATGACTACTTGGATAATGTCGTT
>Nostoc sp. PCC7120|81bp|promoter|2797|2797
CAAGCACTAGAAGCGACTTTAAGCGATCGCGGTCTAGAAGACCAAGTTACCATTAAAGGTACTGGCTGTATGAAAAACTGC
>Nostoc sp. PCC7120|81bp|promoter|2798|2798
GTCTGAATATTCTAATTAAGAATCGCAAATCCACAGAAAGATAAACACTACATTAAAAATGGATACGCTATTACGTAACGC
>Nostoc sp. PCC7120|81bp|promoter|2799|2799
GTATGGTTTAATTTTTCCCAAACTCCTTTGCGCTGCCACTTACGGTAATAGCTGTATACCGTTGAACTTGGGGGGAAATCG
>Nostoc sp. PCC7120|81bp|promoter|2800|2800
CCGACATCGTTGCAGTTTTGGACGGCGAATATGATCTAGGTTGGTCTCGCAACAGCGATGGTTCTTTTGACCTAATCGCTG
>Nostoc sp. PCC7120|81bp|promoter|2801|2801
GCCAACCAACATAGTCCCCAGCCCAGAGAGGAATGCCGCGATCGTAGATAAAATGAGCATGAATGGGAGACTGTAGTGCTA
>Nostoc sp. PCC7120|81bp|promoter|2802|2802
ACTATAACTTTCTGTTCCAACTGAGTAAAAATAAGTTAATCGAGACGTTAAAGTTAATTTATTAGTTAGGCAGTAGAACAG
>Nostoc sp. PCC7120|81bp|promoter|2803|2803
ACATCTTCAGTGTAAAAGCAAAATCTCAAAAGTAGGTAAATTTAGGGGTAATATTCAACTATAGTAATCTTTTGCAGCACT
>Nostoc sp. PCC7120|81bp|promoter|2804|2804
GTTCAAAGTAATAAGTAAAAGCTCATCAATAAACCCGGTTATATACGCTAGGGTGGAGATGGGTCGGTAATGAAAATAGAA
>Nostoc sp. PCC7120|81bp|promoter|2805|2805
GTAAATTCATATTTTTTGCGATATGACTGACATCTCGCCAACAGTTGAGAAAATATTGATAATCTAAAATCCAACATCCAA
>Nostoc sp. PCC7120|81bp|promoter|2806|2806
CAGAACTAGCCATAGCTAATCTGCAATCATCAGACTTAAGTCTCCGCTATTATGCTGCTTGGTGGTTAGGTAAGTATCGGG
>Nostoc sp. PCC7120|81bp|promoter|2807|2807
AGTATCTTATCTGGGATAACACACTACTAAAGCCTCTAACTGTGCCGTAGCATACTTGACAGTAGTTTAGTCAAATCATAG
>Nostoc sp. PCC7120|81bp|promoter|2808|2808
AGCCAAAATACTCTTTCTAGTAGAAGCGATCGGGATGACCAAAGCTTAAAATTGGTTTTTAGAATCTGCTGGCTTTTTTGC
>Nostoc sp. PCC7120|81bp|promoter|2809|2809
GTCTCCCAAATAAAATCGAAGGACACCCAGTTTTATGTGAAAAAGCGTGAAAAGAGAAAAAGCCAAGGTTTGAACACTTCC
>Nostoc sp. PCC7120|81bp|promoter|2810|2810
TCGATTCACTCTCACCACAAAATGTTATCCCCGTCGAAGAAATCCGCTACGATGAACGGGGTTTAGTGCCAGCAATTGTGC
>Nostoc sp. PCC7120|81bp|promoter|2811|2811
TCCCGTTGCAGTTCCGTCCAGGTTTGCCGTATAATGCTTTTCCTCGGTATTATAAGGAACTTGTAGAGTTTTATTAGTGCC
>Nostoc sp. PCC7120|81bp|promoter|2812|2812
AAGACGCAACTTCTCATCTACACCCTTGGGACGACCGAAATGGCTTGCTAGAATAACCTTAGCGCCCTTTTGCGTCAAATC
>Nostoc sp. PCC7120|81bp|promoter|2813|2813
AAAACCGGAAATCCCGATAAAAACTGACTTTTCTATAGGAATCCGATATAATTTTGAATTGGTATCATACCTCCCTCATTC
>Nostoc sp. PCC7120|81bp|promoter|2814|2814
TTAATAAGTTGTGGAAGTTATACAGATCAATTTTAAGTAAATGTATGTATACTTCTCTAGAATTAGCTGTGCATTCACCTA
>Nostoc sp. PCC7120|81bp|promoter|2815|2815
CTGCTGCCCCTAATCGTAACAATAATAACTCCCGACCTGGGGCAAAATAGAATTCACCTTAGGCATGACAAATCGACAGGC
>Nostoc sp. PCC7120|81bp|promoter|2816|2816
ACAATTAGGAAGTTGATTGATTAATCCGTAAAAAGAGATAAATTATGTTAAAATTATACCAATGGGAATTATCTCAATACT
>Nostoc sp. PCC7120|81bp|promoter|2817|2817
GGCATTCTTCCGGTGTGGCAACTCGTTGATGAGTAAAATCAGTTTGGCTATAGTCAATTAAGTCGATTTCCGGTGGCGGCG
>Nostoc sp. PCC7120|81bp|promoter|2818|2818
AAGATATTTTTCATCTATAACTGTGAAACTTGTTTCATGGGGACTGCCTATAATAAGTGTGCATCTAATACCAATTTGAAA
>Nostoc sp. PCC7120|81bp|promoter|2819|2819
CTCCAGCACCCATTTAATTTGAGTGCTTTGCAGCCCATATATAGCGTCTACAATTATTTCAGTGTAATTAACCTGAATCTG
>Nostoc sp. PCC7120|81bp|promoter|2820|2820
CAGTTAAAACTTACTCAAAGTTCTAACGAACTTAGAACAGCGTGGATGTACCCTATAGATACAGATAACAACGGTAAATTT
>Nostoc sp. PCC7120|81bp|promoter|2821|2821
CGACTCGGACAGATAGATTACTGCAAAATAGTCTAAAGAATTTAGCGCTAATATGTGTTCAAGACCCTGTAAAGTTAAACG
>Nostoc sp. PCC7120|81bp|promoter|2822|2822
GCACGTCGTGAAAATGCAGGTTGGCTTGCATGATCTGCAAAGGTACGGGAAAATTAGGGTGGAGCATTTGATCGTTGAGCC
>Nostoc sp. PCC7120|81bp|promoter|2823|2823
GAACAAGCCTTTTGTTTTATGGCAGGAGCAAATTCCATCTTTTCCAGCGACGATAATAAAATGCTGACGGTGACAACACCT
>Nostoc sp. PCC7120|81bp|promoter|2824|2824
TCTCATTTTTTACCTAGTAGCTCTCTTTTCAAGCCATCAGAAAAATGGGATGTTATCACCAGTACCGTACTGTGGAGTTGT
>Nostoc sp. PCC7120|81bp|promoter|2825|2825
GGTCAAGATTTTATGGTCAGAGTATTGCAAGAAGCACTAGAACCCGTAACATTAATGGTTACAGGCCCACTCACAACGGTT
>Nostoc sp. PCC7120|81bp|promoter|2826|2826
TCACTGGGTAAGATGGTGTATTACACTGCCACAGGGTCGCTTTGGCAGGATAATGAGAAGACTAATGACCAAGAAACTTTG
>Nostoc sp. PCC7120|81bp|promoter|2827|2827
ACACTTGGATTAGAGATTATTGAGGTAGTTGAGCAAGCCGCGATCGCATCCGCAAAGTGGATGGGTAAGGGCGAAAAGAAT
>Nostoc sp. PCC7120|81bp|promoter|2828|2828
ATTCCCATTGTGATTTGCAGCGAAGCCCTGATATAAGTAGTGTTGTTTTATGATGGACGTAATTTCAACAAACTGTTGCTC
>Nostoc sp. PCC7120|81bp|promoter|2829|2829
GCGTTCGGGACAAACAGCCCGATGTTTAGTAACTGAATGTTTTCCAGATAATATTTTGTTGGTAGCACATGGCGCTTCTGT
>Nostoc sp. PCC7120|81bp|promoter|2830|2830
ATAGCAGCATAATATTAGTTTGTCAGTCGTCAGTTGTCACTTGTCAGTAGACTAATGATTAATAACTAATGACTAATGACT
>Nostoc sp. PCC7120|81bp|promoter|2831|2831
TACATATTGTGCTTCACCAGGTGCATAATATTTACCTGAGTAAAAGCGTACAGTATAAGTATTGTCTCCGTTGTCTTTAAT
>Nostoc sp. PCC7120|81bp|promoter|2832|2832
ATAATGGCAAAAAATGGGCAGAAGCAGCAGCAAATCATGTTTATCAAAAATTCCCTTACACCACTCAAATGAGTGGGCCTC
>Nostoc sp. PCC7120|81bp|promoter|2833|2833
GACAATCAGTTGAATCGTTTGTATGTCCATATTGCTAATTAAATAAGCTAATCTATAGTTATTTAGAAAGTGGTGATTGAC
>Nostoc sp. PCC7120|81bp|promoter|2834|2834
TTTGAATTTAGCTAGGTCTTATTTAGGTGATGCAGCCGTATTATCAGTTAAAGTAGACCCAGATTCGCCTAATCGTCAGAT
>Nostoc sp. PCC7120|81bp|promoter|2835|2835
AATAATCAAAAACTGTTACATAGTTATGGGATTTGGTTAGTGTTCCGGTACGATGTGGAAATTCCTGACTAAACTGGCTGC
>Nostoc sp. PCC7120|81bp|promoter|2836|2836
CTTGTAATATCTACCAACAGATAGGTGGCATACATGAAGCTAGCGAATATCAAGTTAAGTATGAGTACTAACTAGAGTACA
>Nostoc sp. PCC7120|81bp|promoter|2837|2837
CCCAAAGAGGCGATCGCTGCATCTTCCAACCTCCCTAAAATTGGTGGTAAAATCTCTGATGCCCGGTTTATTAAGTCCAAT
>Nostoc sp. PCC7120|81bp|promoter|2838|2838
CTGGCCGATTTGTGGTAATGACTACGGCGAAGGAGTAGGACGGCTAATAGAATCAGCAGCAGCTAAGGGTGATTTTTTCCA
>Nostoc sp. PCC7120|81bp|promoter|2839|2839
CGATCACGGCAACGCCGAGTATATGCTAGATGAAGCAGGTAATTCTTGGACAGCTCACACAACTAACCCAGTCCCCTTAAT
>Nostoc sp. PCC7120|81bp|promoter|2840|2840
TCGCTGCTAAAACTGACATAGAGCAAATTAATCAAATATATTCCGATATATATTTTTATTGTAGTAGTTTAGAAAACCGAT
>Nostoc sp. PCC7120|81bp|promoter|2841|2841
AACTTTGACGCTACCGTGAAACACTCCTATGGGTGAATTGGAAGTTGATAGAATCGGAGTAGCGATCGCAATCAAGGGTAT
>Nostoc sp. PCC7120|81bp|promoter|2842|2842
ACTCCGTACCCTCTTGACTTTCTTCTGTATCCAAGCCGCTAGCCCACGTAAAATATATAAGTCAATCGTAATTCGTTCTCG
>Nostoc sp. PCC7120|81bp|promoter|2843|2843
TGCTTCTAGCAAGGTTAAACCTTGTAGAGGAACAGTCTCCAGTAGCGGTACTATGATATTGCCTTCTGGATTAATTGCTGC
>Nostoc sp. PCC7120|81bp|promoter|2844|2844
TTTGTTCTCGATATGTTGAGAGTAAGACTCAGATCAACTTATTGGGATTAGAGTAGATAAATCACCAGAAATTGACTCAAA
>Nostoc sp. PCC7120|81bp|promoter|2845|2845
CTTAGCAAAGAAACCTTTTTCCTTAGCAATAATTAAAGGAGCAGATTCTACAATGGGAATGTATCCTAACTTCACTGTAGT
>Nostoc sp. PCC7120|81bp|promoter|2846|2846
TTGCTGAAATGGTTGTTGTTGCCATTTCGCCTGCTTTTCCAGAACACCTAAAATATCATTAACAGATTTAAAAGACATCTT
>Nostoc sp. PCC7120|81bp|promoter|2847|2847
GTGTAGGGAAAGAAATTTACCCACTTCTTACTCACCCCTTATTCCCGCTATCATGATGACAACAATGCTCACCCAACTCTG
>Nostoc sp. PCC7120|81bp|promoter|2848|2848
CCTGGTAATTTAGCAGCAGGTGGTAGACTCCAAGCTCTCAGAATAGGTAATATTTCTAACATTGCTGGTAGTGTTAACACT
>Nostoc sp. PCC7120|81bp|promoter|2849|2849
GTTGATCTAAATGACGGGGTAAATCTCCTGGTAGTTGTAATCCTTTGAGATAATCGAGGAAGGCTTTGGCATAAGCTTCAC
>Nostoc sp. PCC7120|81bp|promoter|2850|2850
TGGGAGGAAATTTGCCATAATAATGATGGCTTGTAGCTGATTTAGCATAAAATCTGAAATATTCAGATTTGGGTGTTTTCG
>Nostoc sp. PCC7120|81bp|promoter|2851|2851
TTTCTTGAGTTTGAGCCATAGTTACCTCATTTGCAGACAAAACAAACTATCATTACTTCTGAATAATTGATGGAAAATTTA
>Nostoc sp. PCC7120|81bp|promoter|2852|2852
ATAAGTTCTTTCAATGGCTGTGAGATGGCTGAATTGATTTTTTTGCTGTTTCATGGAAATCTAAGACTCATCTGCTACCTT
>Nostoc sp. PCC7120|81bp|promoter|2853|2853
AATTCGTTACTGGTCAACTCTACGGTGGTGGTTAGAGGAAAATCGTAGTAGATTGCGATCGCATCGACAAATTGAACAATC
>Nostoc sp. PCC7120|81bp|promoter|2854|2854
TCCAATTGGAACGGGGCTGATTTAAGTGAGGCAATCCTCACTCATGCGACACTTAATAATACAAACCTCAGTAGAGCATCT
>Nostoc sp. PCC7120|81bp|promoter|2855|2855
TCCAGTCGACAAGGTTTTTCCAATGTTCTAACTCTGTCTGCATTTGGTATAGTTGGGACTGAGGCAAAGTCAAAGCCATCT
>Nostoc sp. PCC7120|81bp|promoter|2856|2856
TCGCGGTTATGAAGTTGGAATATTAGATAGTTTGGTGCGTCGGCACTGGGATAATGAACTGGGTATCGAAACTCTGACTCC
>Nostoc sp. PCC7120|81bp|promoter|2857|2857
GCTAACCTCCCCAGCCATTTAGAGTTTGATAAAAACAAGTTGGTTGGTAAGGTTAACAGTGTTATCGAACGTGAATGGGTG
>Nostoc sp. PCC7120|81bp|promoter|2858|2858
AACAAAAATTCACGTAAGACATTTTACGAGAGATGAGACGGCAAGCTGTATAATGTCCCAGTGATTTGATTGACGATGGCA
>Nostoc sp. PCC7120|81bp|promoter|2859|2859
TCAAAATGAATACAGCAGAACTGTTAGTACAGTGTTTAGAAAATGAAGGGGTACAATATGTTTTTGGACTTCCAGGCGAAG
>Nostoc sp. PCC7120|81bp|promoter|2860|2860
GATAACTCAGCTAAAGGAGCGATCGCTACTTGTGTTTGTTCTTCAGGATATAGTTGACGTACTACCCAAAGTACATTCAAA
>Nostoc sp. PCC7120|81bp|promoter|2861|2861
CCGTTGACTGTTTTGATTATGTTGAATGAAAAAACCTCGGATAATCTTTAGAATTTAAAGATAGTCATTGTCATATTCCTC
>Nostoc sp. PCC7120|81bp|promoter|2862|2862
CGGATTTTACAACATATTTAAAACCATGCAAAAAAAGGCGCTGGAATGTAAGTTAGAACCATAGGGCTGATAATGGAAAAA
>Nostoc sp. PCC7120|81bp|promoter|2863|2863
ATTAGAACAGTCTCAATTTTAAACTGCGATATAAAAGCGCTCGTTTAGTAAACTGACCAAATCAACATTTTTGTTGTTGAG
>Nostoc sp. PCC7120|81bp|promoter|2864|2864
TTGAAGAAACTATTTCTTGCGGTTGATCCACAAACAATAAAATGTGTTATACTGGTGAGCAATTATTGTTAAAAACCATTC
>Nostoc sp. PCC7120|81bp|promoter|2865|2865
GTAATTGGTAAGGATCAATTACTATTGTGAGGGCTGAGTTTATCAAGTTAAAATTGCCCCACCCATCAAGCGTTCATAGCG
>Nostoc sp. PCC7120|81bp|promoter|2866|2866
CGTTGGTTTCTCTGGGTAATGCACTGGCGATGTATTGGGCGATCGTGATTTTATTCTTACAACGGGATTTGGAACGTCCCA
>Nostoc sp. PCC7120|81bp|promoter|2867|2867
GTGGCGTGACATATCCCAAAACAGCGATAGAAACGGCTTGGAAACAAGTATTATTTAACCAATTCCACGATATTTTACCTG
>Nostoc sp. PCC7120|81bp|promoter|2868|2868
CACAGCTTTTCAAGTCAATGGAAATAAATTAAATTATGTTAAGTAATGTAAAATTATTATAGGCTCTCTAGTCAGGGTTTG
>Nostoc sp. PCC7120|81bp|promoter|2869|2869
CAGCTGATGGAAATCGAGTACCTCATGCTTTCCCGATGCACTTTTCACTAAAATTGGTTCATAGACAAATTGAGGTGATCG
>Nostoc sp. PCC7120|81bp|promoter|2870|2870
GCCACACATTGTTAAACTTTATTTAGCCCTGTAGCAAGGTTGTGAAGGTATGATGGTTGGACTACAAATCGTTTTTGATTT
>Nostoc sp. PCC7120|81bp|promoter|2871|2871
AGAAATTCTATAACCACACCCATTTATCCCTTGTGTTTGCCAATCTGCCAAAATAGAACTGTAGGCTAGAATAACTACGCT
>Nostoc sp. PCC7120|81bp|promoter|2872|2872
TCTAGGGGGATGTACGCGCCTCCAGCTTTGAGAACTGCTAGTAAGGCTATAATTAATTCTGGCGATCGCTCTAAATAAATT
>Nostoc sp. PCC7120|81bp|promoter|2873|2873
GGGAATTGCCCCAAAAAATGCGATCGCTATGACTTTAGTAATTGTTGGTACAGTTAGTTTATTAGGAAGTATCTCCCATTG
>Nostoc sp. PCC7120|81bp|promoter|2874|2874
GTATAATGCGCCATATTGAAATCGAGATTGGTCAGGAGGAATTTGATAAGCTTGAGCATTATAGGAAACTGTGCCTAAAAA
>Nostoc sp. PCC7120|81bp|promoter|2875|2875
ATAATAATTCGTAATATGGGTTCTAGGCTTAAATTTGTTGTCAAATGTTAAGGAGTTAGTATTATTCCCGCCCAGATATTT
>Nostoc sp. PCC7120|81bp|promoter|2876|2876
AGGAATCCCCTCCTCATCAGCCAGCCTCTGCCACCCTAAATAGTGATATTCTGCTGTATCAGTTAACACACCATCTAAATC
>Nostoc sp. PCC7120|81bp|promoter|2877|2877
CCACTGAAATAGCCGAGTGAGCATTTGCCATACTCTTAAATTTTATTTACCCTAGATTGTAGCGATCGCTGTGTTGAACAA
>Nostoc sp. PCC7120|81bp|promoter|2878|2878
CTTAACTTGGTCGATTAATCGTCCCTTAACTTGTGGGGTTTGGGGTGATATTTTTACGATAGTATTAGGCGATCGCTCTAC
>Nostoc sp. PCC7120|81bp|promoter|2879|2879
TCGTTACTCAGTTTTTGGCTATCTCATTGAAGGCAGAGACATTTTAGATACACTAAAAGCCGGTGACAAAATCGAATCAGC
>Nostoc sp. PCC7120|81bp|promoter|2880|2880
ATTCACGGATGACACAAATAGAGATGACATAGTTTGATTAACAGTGTCATATTTAAAGCTGAGTAAATCCGTGATTATCAC
>Nostoc sp. PCC7120|81bp|promoter|2881|2881
TCACCCCAAGAACGCAAAATCTGGAAATTCAGCTTGATTCGCAGATTGTATGATTTAGGCTTACAAGAACAAGATATTCGT
>Nostoc sp. PCC7120|81bp|promoter|2882|2882
TCTTGGAGTGCGCCGGCGAGAATTTCGCTGGCACTGGCGGTTCCTTGGTTAACTAGAATTATTAATGGATCGTCTGTCAAG
>Nostoc sp. PCC7120|81bp|promoter|2883|2883
AAAACAGAAAAATCTCTTGGCGTGATGGCGATCGCCACTTTTTTGGTAACTTGTTCTATTACAGTGGGTACTCTTTTGGCC
>Nostoc sp. PCC7120|81bp|promoter|2884|2884
CACACAGCCCTGGTGGCAGGTTGGGCTGGTTCGATGGCACTATACGAACTAGCTATTTATGACCCCAGCGATCCGGTTCTC
>Nostoc sp. PCC7120|81bp|promoter|2885|2885
AGCCTCTAAAGCAACTTCAACGTAGAGTTGTTCTACAGCATTTGTGGCAATATCTTCATTATTGGGAAATGACTGTAGGTC
>Nostoc sp. PCC7120|81bp|promoter|2886|2886
GGGCGGCTTCCCGATGGGTAAATTAACAACGCATACGCTGCGGTAATGTAAAATACCAATAGGCGAATTGTTAAAAAACTT
>Nostoc sp. PCC7120|81bp|promoter|2887|2887
CCAAAAACTGAACCAGGCGATATTCTCGTAGTTATGGCAACTGGTGCGTACAATTACAGTATGGCCTCTAACTATAACCGC
>Nostoc sp. PCC7120|81bp|promoter|2888|2888
GAGTACAATATAAATATACACTAATCCCCAATCTTCACATTGATATGTAAAATGGTCAGCGTATCTTGCGCTATGCAGGCG
>Nostoc sp. PCC7120|81bp|promoter|2889|2889
TTAGTCTTTTGGGTACAAGATATACAAAATAATATTGAGGAATTAGGCTATCTTCATATCTCTTACCTCAATCTTATTTCC
>Nostoc sp. PCC7120|81bp|promoter|2890|2890
ATGTAGAGATTGATTGGGTATGGCGTTGATGTGCTGGTAAATTTAAGATAAAATTAATGTAATTTGGGGTAACTTTTTTAC
>Nostoc sp. PCC7120|81bp|promoter|2891|2891
GTCATTGCCAGGCCCGCCAATCAAAGTATCTGCGCCGCCTCTAGCTGTTAAGATATCATTGCCATTGCCACCAGTCAGGAT
>Nostoc sp. PCC7120|81bp|promoter|2892|2892
AACTTCCCTAGATATTATTGGTGTCCAAACAGATATGAGATTAGGTGTTAGCATTTAGGTATAACACTCATAACTTATAAC
>Nostoc sp. PCC7120|81bp|promoter|2893|2893
TTTCGCTACCACATCATTGAGACTTTCCAAATGCTGCACATTCATGGTGGAATAGACATCAATACCTGCGGCTAAGATGAT
>Nostoc sp. PCC7120|81bp|promoter|2894|2894
CTGAAGGTTGACAATGGACAACCAGTTTTATATTTGACAGAAGATTTTAAAATTGAGTACGTTCATAACGTTACCGAGAAT
>Nostoc sp. PCC7120|81bp|promoter|2895|2895
TCACCTCCAAATTGAGGAAGACAACGGTGAAAATTGTTCTGGCTGCGATACCGTATACTTGCAGCAACGAACAATTCCCCC
>Nostoc sp. PCC7120|81bp|promoter|2896|2896
AATTACCAATCACCAACCCTGAAATTTGCCATTATAGTACAATAGTACTATAATGGGTATGTAGCGTCCAAAAGCCTAGTG
>Nostoc sp. PCC7120|81bp|promoter|2897|2897
CTATCAAAATACGGATTTATGGGTGTAGGAAGAGATTGATAAAAATATTATTCTTGCGTTAGTGTGAGAGTCGTCACTCAT
>Nostoc sp. PCC7120|81bp|promoter|2898|2898
ATTGGGGATACTTCCAGCTAAGTCAAAAATCTTCCCTCAAAAAGCCGCTAAACTAAAATTCTAGAGATTGCGATCGCGTAG
>Nostoc sp. PCC7120|81bp|promoter|2899|2899
TTTACCTGTCAGGGTATCCCTTTACGTAATGAAAAACAAGAAATTGTGGGAGTATTGAGTATCTCCTCACAACGTCAGGAT
>Nostoc sp. PCC7120|81bp|promoter|2900|2900
TGTCATTCATGGGTGATGAAATTCCTCACCCACAGATGAGGAATCTGGTAATAGGTAATTGGTAATAGGTAATTGGACTAT
>Nostoc sp. PCC7120|81bp|promoter|2901|2901
TCAGCAAAGACAATGATTTAGAACGGTTAAATGATCGGTTATCCGGAGTACCATTTAATAGTGCTAGTTTGTGGACAACTT
>Nostoc sp. PCC7120|81bp|promoter|2902|2902
CCGTATGACCAGCATCTTGAAACCCTCGCAGTTTACGCATTGGTATGCTATGACCAAGATGAATATCGGCTCCTGTCGGGT
>Nostoc sp. PCC7120|81bp|promoter|2903|2903
CAGAAGACTCAACAGGTGGTACGGTGGAATTAGCCCTAAACATAGGTAAAAATAGTCAATATCCTCAGATAATGACTCCGC
>Nostoc sp. PCC7120|81bp|promoter|2904|2904
ACGCGATCGCCAGGTAGAGAAGGCATTGATTTCCTTCCCCTGACAGTAGACTATGAAGAAAGACTATATGCGGCTGGTAGA
>Nostoc sp. PCC7120|81bp|promoter|2905|2905
TGCTAGGGTAAATCAATACACCCCGACCCTCAACGGTGATGGGAATGCTACCATAAATACTCCAGATAAAAGCAACTCCCA
>Nostoc sp. PCC7120|81bp|promoter|2906|2906
GCATCATAAAGTAGCTAGATGTGATTAAAAGTTTGTCAAGCAAACTGGTAAAATTTCTCTATTCTCCATATTCTCGATAGA
>Nostoc sp. PCC7120|81bp|promoter|2907|2907
CTTTAACTTTTATTTACTTAAACTTTACTCGATTCCCGCGCAAGAGTATGATGACTTGCTAGTTAAGCAAATCAAGAATGT
>Nostoc sp. PCC7120|81bp|promoter|2908|2908
TTTACGCGTGTCTTTAGAAACAGATTGCGTAACTGACATCAAAGCACCAGAACTTTATTTAGAACCCGGTACAATTAGTTT
>Nostoc sp. PCC7120|81bp|promoter|2909|2909
GAAAGTATCGTAAAAAATTAGGTTGACATAAGAGGATAACCTGTGTGTTACCCTAGTATGGCTAACCAAATTCCGCACATC
>Nostoc sp. PCC7120|81bp|promoter|2910|2910
ACACCCTTACACCCTAAGCCTGACGGCAAGGTAAACTGTTGGAATTGATAAAGTTAAGCTACGCAAAGTTAGAAACAGAAT
>Nostoc sp. PCC7120|81bp|promoter|2911|2911
AACCTGGTTAAAAACTTGGATATCTCAAAAATTACGCCAGCCAATTTCTACTATAGATGTAAATAGAGCCTTCGCCGAATA
>Nostoc sp. PCC7120|81bp|promoter|2912|2912
AGTAATTGCTGTACTCGCAGGTAACAAACCAGTGATGGGATTTTGACGTATCATAATCACGGTTTTGATTTGCTGGTAGTA
>Nostoc sp. PCC7120|81bp|promoter|2913|2913
TGCCATTTCATCTCCAATTTCACTCTTGCAATTCTACGTCATGTGTGTAATATAATAAATAAAATTTCATTAATGAAATTG
>Nostoc sp. PCC7120|81bp|promoter|2914|2914
TTGTTTCAAGACGTTGGCGAACTGGCAAACTTCCCGATGCAATTGGGCATAAGTTAAAGTACGGGAATCTCCTGGTTCCCC
>Nostoc sp. PCC7120|81bp|promoter|2915|2915
CAAGTTTTAAATTTATTACAATCCCCCACAGAGTTAGCCAAAATGGGGGAAAATGCCAAGGCGATCGCTGTTCCCGATAGC
>Nostoc sp. PCC7120|81bp|promoter|2916|2916
CCACAAATACCACGGCTGTAGCTGATCAAGAGCCGAAGAACACCAATTACACTAGTAATTATCAAGTAACAATCCCGCCTG
>Nostoc sp. PCC7120|81bp|promoter|2917|2917
TGCTGAAAAATTCCTGATTTCACGGTTGTAAAATCCCTCTAAATTTTCCATCAATTATTCAGAAGTAATGATAGTTTGTTT
>Nostoc sp. PCC7120|81bp|promoter|2918|2918
CAGTATTATTACCAATAAAGTTTACGCAGCGATCGCAAGGAATTATGCTAGGGTTTGGTGGTGGAGTGATGTTAGCAGCGA
>Nostoc sp. PCC7120|81bp|promoter|2919|2919
GGAAACAATCACACCTGTCTGTGATGTGGGTTAGATTGATCGGTAATGTACTATGATTCAATGTCAACCAAGTCAATACAA
>Nostoc sp. PCC7120|81bp|promoter|2920|2920
AACTACCTCAAGGCGAAAACTATTAAAATTTAGTTAATTACCAACTCTAGGATATATCTTAACTATTAACGGGTGTCGGGA
>Nostoc sp. PCC7120|81bp|promoter|2921|2921
GAACCACTAATGACAACTGACAACTGACCATTGACTAATAAGATAATCTAAACTCAAGGTGAGACCGATTATTTGCAGATG
>Nostoc sp. PCC7120|81bp|promoter|2922|2922
CTAAACCAGTATTGGGGGGTGCGCTGACAAAGTAGGCATTACGGGCGTATTCTAGTTGACGTTTAATTGTTAAGCCGTAGC
>Nostoc sp. PCC7120|81bp|promoter|2923|2923
AGCTTTCACCATTTTGGGTTGGGGCTTTTACCGCGCCAGACCTTTTGGTAAACTGGGAATCTTAGCCTGGTTGCAGTCGGT
>Nostoc sp. PCC7120|81bp|promoter|2924|2924
GACATTAACTTGTTTTAAATATATTTTAAAATACTCCATTTTTTGTTATCATTCTAATTTAATAGAAGCAATTTTGGTATT
>Nostoc sp. PCC7120|81bp|promoter|2925|2925
TATGGCTTCTCTGGTGTCGCCTTTTTCGGCTTTGTCTAATAGTTGGGTAAAATATTCGTTAACAGATTTTATGGGGGCAAT
>Nostoc sp. PCC7120|81bp|promoter|2926|2926
TCGCTTAAACTCAGCACTTTTCCTGTTAAAAAAGTTAAAAGTAAAAAGGTAGAATAACTTGCTTTTAACTTTTTAAGATTA
>Nostoc sp. PCC7120|81bp|promoter|2927|2927
CAGCCGCAATTTATATCCTGCTTCTTCCCCTGGGACTGCATATCGAGCTAACTTAGAATGGCGGACAGAACAGACAGGTAA
>Nostoc sp. PCC7120|81bp|promoter|2928|2928
TCATTGCTTTTTGTCAAGTAATCAGTTATCTCAATGAGAGATATAGCTATAATATCGACTATGCAATGGTTTTAAGGTTGA
>Nostoc sp. PCC7120|81bp|promoter|2929|2929
AGTAACGAGATGCGGGTAATATAAAGAAACTACCTTTTCTGCATGGCAGATACTGAGGACGAAGCTCTACCTTTTGGAGAT
>Nostoc sp. PCC7120|81bp|promoter|2930|2930
TAAAATAATTGGTGTCAATTTATACTATTTTAATTTTTTTTAGTCGTTATACTCATTTCTAGGTTCTACCTGGGAAATCTG
>Nostoc sp. PCC7120|81bp|promoter|2931|2931
TGGTTTAAATTGCTCGATTATGGCATACAATGGCAGAATGCCATAAAAAAATAAAAAAAATAATTAAAAGTTAATTCGGGG
>Nostoc sp. PCC7120|81bp|promoter|2932|2932
TATCTAATATCTGCTTTAGGGTAGGTGCAAAAACTAGCGATCGCCAGGTAATATAATCAGGTCGTTTTTAAGTCTCTTGAC
>Nostoc sp. PCC7120|81bp|promoter|2933|2933
GGAACCACCAATATAGTTGGTTGACCTAATGTTTGCCCTTGCTGTTGTAATCTTAAAGTTGCAGCATTCGGCGGACATCCG
>Nostoc sp. PCC7120|81bp|promoter|2934|2934
CGGGGTTTACGGGCGATTTCTGATTTTGAGGTCGAGTTACAAATGGCCCATACTAATAAAACTCTTTCTACTCAAATTGAG
>Nostoc sp. PCC7120|81bp|promoter|2935|2935
GCACCATATGGTCTGCCTCTTTTGTTACTTGAGTGACTGTACAAATGCTAGAATCCTCAGGTGTAGACGGAGGATAATCTA
>Nostoc sp. PCC7120|81bp|promoter|2936|2936
CCCTTTGTAAAAAACAGAGTTTTCGGTTATGATAGCGGAGACTAATAAATTCAATTTTACGGGGGTTTAGCTCAGTTGGTA
>Nostoc sp. PCC7120|81bp|promoter|2937|2937
CAAGGAGAGAGGTTCCGCAACTACCAGGCGATCGCTCAGTTTATTGTATATTTCTAAATCAATGTCGGCTAAACTCAATAA
>Nostoc sp. PCC7120|81bp|promoter|2938|2938
ATGAAAATATTACAGTCAAGAAAAATAGTGTGGTGGACATTTCATGCTATTGTCTGACTTGTTTTATTTATAGGAAATTTC
>Nostoc sp. PCC7120|81bp|promoter|2939|2939
GCTGTTTATTAGATAGCAAACCCCATTGTGCATGAATCGCAAAAGGAGTAATATCAGTTTGTTCGTTAAAGTTGATCCCAA
>Nostoc sp. PCC7120|81bp|promoter|2940|2940
GGGGGAAAAGTTCTAGTAATAGCTGCTGTAAACCATCCTCATCAGGAGTAATATTGTTTTGTTTAAGCTGGATAAGACTTT
>Nostoc sp. PCC7120|81bp|promoter|2941|2941
TCAATATAAATGAAATAACTAATTTTTAGTAGTGTCAATCTTTAGGGTATTATCTGAACTATGCCTTCCCAACAAGACGAT
>Nostoc sp. PCC7120|81bp|promoter|2942|2942
AGGTTTAGGACTTTATTTATCTCGACAAATTATTGCAGCTCATAACGGTATAATTTGGGCAGAGAATAGAGTTCCTACGGG
>Nostoc sp. PCC7120|81bp|promoter|2943|2943
TGTGGGAGAATTTCCTGCTAACCCCTTTGGTTTATTTGATATGTGTGGTAATATATGGGAATGGTGTCAGGATGAGTGGCA
>Nostoc sp. PCC7120|81bp|promoter|2944|2944
AATTGCTGCTTAACTGTGGCTTTCCGTTTTTCTTAACGCTATTTCTGATATGATTTAGCAACTAGATATTCATCATGTCGC
>Nostoc sp. PCC7120|81bp|promoter|2945|2945
GCGTCATAGCTCATCTTGCTCAAATACTTACATAAAAACTATTAAGTATACTTATCACACAGAAGGCGAGTTCAACCTTAG
>Nostoc sp. PCC7120|81bp|promoter|2946|2946
TTGGAAGGAATGGCGATCGCTGCCTATGCTGTCGGTGCTAGTCAAGGTTATATTTATGTCAGGGCAGAATATCCCATTGCC
>Nostoc sp. PCC7120|81bp|promoter|2947|2947
TAAATAAAGAATTAGCTTGAGTATATAGTCATTTCTACAGAGTCTTATATCCTAGAGATTGAAATCTAATTCCAATGGTTT
>Nostoc sp. PCC7120|81bp|promoter|2948|2948
TTTAATCAAAAAACTTGGCAATTCCTCAAAGACAGCAAAGGTAAAGAGTATCATCAAATTAGCCTATCGCTGCATACTCAA
>Nostoc sp. PCC7120|81bp|promoter|2949|2949
ACGTTTTAGAAATAGCTTTTCTCTTGTTCATGGCGGCGATCGCTCCTATTATTTGGAAGTAGGATTAAACTTTACTAGAGG
>Nostoc sp. PCC7120|81bp|promoter|2950|2950
CACTGGAAGTAATGGTATTCCGCCCAGCCTGACTGATCGCCGTGGTGTCACAATGATATTAGGCGTTATCTTCCTTTGGCT
>Nostoc sp. PCC7120|81bp|promoter|2951|2951
TAGAACTAAAGGTAGTCACAGACAGTTCAAGCATCCCGATAAAACTGGTACAGTAACAGTGTCTGGTAAGCCGAGTGTTGA
>Nostoc sp. PCC7120|81bp|promoter|2952|2952
ATGTACTCTCTGCCTTCCTACGCATTCATTGCTAAGGACTACACAACACAGGCAGCACTATATACTCACCACCAATACATA
>Nostoc sp. PCC7120|81bp|promoter|2953|2953
CCAGATAAATTGGATGAAAATGTCCTGAGGTTAGCTAAAAATGCAGATATTCTAATTTACGATTCCACCTACACTGATGAG
>Nostoc sp. PCC7120|81bp|promoter|2954|2954
CATTACGGCTTAGGTAGATAAGGTGGGTGATTTTCCCAGTCTATCGTTATCTTAATAGTTATGGAAAAGGCACAAGCAGGG
>Nostoc sp. PCC7120|81bp|promoter|2955|2955
TGCAGATAAATATTACACCTGAACTGACAAGTTTGACCTGCTCCCTGATAGAATCACTGTAACCTTTGCTCAAGGCAGACT
>Nostoc sp. PCC7120|81bp|promoter|2956|2956
CGGCTGATTGGTTTTGCCCGTGCTACCTCAGACCACGCTTTTAATGCCACTATTTGGGATGTGGTAGTTCACCCAGATTTT
>Nostoc sp. PCC7120|81bp|promoter|2957|2957
TTGCCATATTCATGACTTGCCAGTAATCTCGTAAGCAAAATGCTTGGTTAAAATTCAATGATTATCGCATTGGCAAATCAG
>Nostoc sp. PCC7120|81bp|promoter|2958|2958
AGCTAATGACTGATGAGCGTCAACCTTTAACCTTTAACAGTTAACAGTTAAGATTGATTTGGTATTTTGAATTGCCTCTAT
>Nostoc sp. PCC7120|81bp|promoter|2959|2959
CAACTTTTACCGAACCTTTAGCAGCCGCCCTAGAAATTCAACAACAGATAATATTGAGTAGAGATGACCGTGTGCTAGTAG
>Nostoc sp. PCC7120|81bp|promoter|2960|2960
CCAATTAGCTGATACTCATAGTGCGATCGCACTCAATCATCCTTATGGTACAAGTAAGCAATTACATAAATGTATTGTAGG
>Nostoc sp. PCC7120|81bp|promoter|2961|2961
TGATAGCTTTTAATTGTTAATTGCTGTTTGTTATAACCCAGATAAAGATATAATTTTGCTGTATTATTTTTTGGCTGCTGT
>Nostoc sp. PCC7120|81bp|promoter|2962|2962
CCTGAATCTCCCCGTTATATCCAACGTGATATCTCCTGGGAAGCGATGGAAAATGTTCTCACGGAAGTGGGTGTTTAGGAG
>Nostoc sp. PCC7120|81bp|promoter|2963|2963
TCTGGGAAAATTATAGTTTTATACTTAACAACAGCAAATGAGAAAGCGTAGAATTATACCAAGCATCCTCTTAACCGAAAG
>Nostoc sp. PCC7120|81bp|promoter|2964|2964
CATTTTGAATTTTTAATTGCTTATTTCAGTCGCGCCCACCCTTAGGGTTACGATATAAATATGGCAACTATTGAAATCTTA
>Nostoc sp. PCC7120|81bp|promoter|2965|2965
CTCTGCCACTGTTCTCACAGCCGCCTTTATTAACCGGGCAGCAGTAGTACAATATCTTCTAGAAAAACAACCAGAAATAGT
>Nostoc sp. PCC7120|81bp|promoter|2966|2966
ACAGGAGATTTAGCTGGTTTGTGGTCTTGTTCTGTTACTTATGATTGTAGAATTATATTTACTTTCTCTGAGGATGAAAAT
>Nostoc sp. PCC7120|81bp|promoter|2967|2967
CAATTGCCATAGCTAAAGCTTGCGATCGCACATTATGGCTACCAATGGCAGAATAAACATATTGGTGATTTTCCAGTAATA
>Nostoc sp. PCC7120|81bp|promoter|2968|2968
GGCCATCAGCTTTTGAGCGTATTAGATAATGTACTTCGGACAACATGGGAAGATGAGTGAGGAGAACAGTTAACTATTCTA
>Nostoc sp. PCC7120|81bp|promoter|2969|2969
ACCAGGGGTAACATAAGGCCAAAGTTGGGAAGGCATAGAACGATACAATATATTAGGGGTATTAGTTTGTTTAATTTGGCA
>Nostoc sp. PCC7120|81bp|promoter|2970|2970
ATGGAGTTCAGCCACTACGAAGAGGTGCCTCGCAGCGTAGCTGAAACTATCATTGCAAAAAGCAAAGGGAACGCTTAATTA
>Nostoc sp. PCC7120|81bp|promoter|2971|2971
CCACGAAGTTGCTACTGGTGGTCAGTGCGAGCTAGGCTTCCGCTTTGGTAAGTTAATCGAAGCTGCTGACTGGCTGATGAT
>Nostoc sp. PCC7120|81bp|promoter|2972|2972
GATGAATAAATACTCCTCAGGATGAATGAAAATATGACTCAAGTAGTATAAAAATTAGGTCTGCATATTCCCACATTCATT
>Nostoc sp. PCC7120|81bp|promoter|2973|2973
AGCGATCGCCGAAGCTGATGGCCCCTTATATAACAACCGTCTTGACTTACACTTAACAGAAGCTCATAAAGTCGCCGTCAT
>Nostoc sp. PCC7120|81bp|promoter|2974|2974
AATTGTTGCCCGCCCAGTACGGTTGGTGGTTCACCGGGTCGCAGTTTACGATATAACTCCATCAGAGCTTCTTCTTCGGAA
>Nostoc sp. PCC7120|81bp|promoter|2975|2975
TTAGCTTCTTTGCAAATGTACATCCTTGTGTTTTGGGCAGTTGTTTTTGCTATGGTAGAATTTTCACGAAAGTCAGAAATA
>Nostoc sp. PCC7120|81bp|promoter|2976|2976
ATTTTTAATTTTTACCTTTGAATTGTTAGTTAGGGTATAAGCTGGTTTAGACTATATCGTTGAAATATATTTTTTAGGTAT
>Nostoc sp. PCC7120|81bp|promoter|2977|2977
ACAGAGCAGATACGGTTAAAAAAAGTTGCAATTCTCATAAGTGTCTTTAAAATAAGGCGAATGTGAAAGTGTCAGACATTG
>Nostoc sp. PCC7120|81bp|promoter|2978|2978
ATCAACGAAGCGATCGCCAAAGCCGAAAAAATCAAAGGCTAATTTGTTAGTAGTCAGTAGTCAGTAGTCAGTAGATTTGAA
>Nostoc sp. PCC7120|81bp|promoter|2979|2979
TCCTTTGAATCATAATGTGGTTCTTGGTAACTTTTGGTCAGGTTGGGGGAAGGCAGAAGACAGTCCCAATGAAAAAATTTC
>Nostoc sp. PCC7120|81bp|promoter|2980|2980
TGCATCTACAGCGCGAATTTCGTCACCTAAGCGGCTAAAGTCGGCTGATAGGATAGATGGAGAGATTACTATGGGTTTTTC
>Nostoc sp. PCC7120|81bp|promoter|2981|2981
CGTATTAGATGATGCGGGTCAAGTGATTGGTATCCTCACCCGTGGTGATATTATCCGAGCAATGGCTACTAGTTAGTCAAC
>Nostoc sp. PCC7120|81bp|promoter|2982|2982
GTACTTTTGACAAATAGCATACGTGTAGCAATTTGGAAAAAATGAAGTAATATGTCAGCTAATCTCAGCCGTTATCTATGC
>Nostoc sp. PCC7120|81bp|promoter|2983|2983
GGAGTCTAAATATCTTCTGGCGGAATGATGCCAACGCTAATTCTAAACTAAGATGATGAAGACAATTTAGAGGGGTGATGC
>Nostoc sp. PCC7120|81bp|promoter|2984|2984
TGATGTCATCGTATAATACTTGACCTTTACATAATGACCAACCAACTGTACCATCTGGGTAAAGAAACCGGAATTCGATAT
>Nostoc sp. PCC7120|81bp|promoter|2985|2985
TGACAAACATGATGCCCCAAACACCCGATAACAACCGGAACATTTGGGGTAATTTAGAAGATTATTGTCGAGAATTGGTAA
>Nostoc sp. PCC7120|81bp|promoter|2986|2986
GTCCCCAGTCCCCAGTCCCAAACCATCTACGCACAACCAGCATTATTTATAATCGAATATGCCTTAGCAAAATTATGGATA
>Nostoc sp. PCC7120|81bp|promoter|2987|2987
TATATTCGTCAGAAAACTGCTGACTATGGAATTGAGGTAGATTCGGTTGGAGTCAAAGATATTATTCTCCCTGGCGAAATT
>Nostoc sp. PCC7120|81bp|promoter|2988|2988
TAGCATTTTTTAGATTACTTATTTAATTGAAAAATAACAAAAGTAAGTTATAATTCCTAAGACTCAAGAAATTCTGGTCAA
>Nostoc sp. PCC7120|81bp|promoter|2989|2989
TGGTAATTGCCGATGGGGTTCTGGTTGGAAAATGACTAATCCAGGGTCTAACATAAAGAAGTGTAAATTAAGCGATCGCCT
>Nostoc sp. PCC7120|81bp|promoter|2990|2990
CCTCAAGATATCGGAATTATTGTTGTTCCTGTTAACCAAACAGGAACTAATATTGCACAAAGTACCATTAATATTCTCAAG
>Nostoc sp. PCC7120|81bp|promoter|2991|2991
ATCATCAAGGAATGAAGATTTAGTAGCGTTATTATTAGAAGTGGCTAATACACTGGATGTACCAATTGATGGAGTTGTTAG
>Nostoc sp. PCC7120|81bp|promoter|2992|2992
GTTCGCTCCATATTTAGCTTTTAATAAAAAAATCTGTTTTAATTAGTTTAAATTTGATTAATATCGGAATCCGATTTGATT
>Nostoc sp. PCC7120|81bp|promoter|2993|2993
TAAAGATTGTGAACTGGAATATCTATACCCCCATCCCCTAAAAATTGTAAACTTGTGTAAAGATATCATTCTTGTTTACAT
>Nostoc sp. PCC7120|81bp|promoter|2994|2994
ACCCCAAGCACCAAGGACTAGTTTATTAGTTAGTTGCCATCTCATGCTAGCGTTGAGGGCGTGGATTTGCGAAGGTTCGTT
>Nostoc sp. PCC7120|81bp|promoter|2995|2995
GCATCTCTTTTGCCGAGAGTGATCGCTCTAATACGGACTGGACTGTATTACAGTCTTCTTGGGGGGAGATGTAGATAATCC
>Nostoc sp. PCC7120|81bp|promoter|2996|2996
TCAGTTCAATCATTTTCATTACAAGGTAATTCAGGAACAGTTAATGTTAAAGTGGATGATACGGTTTCCCTATTAAGCGGC
>Nostoc sp. PCC7120|81bp|promoter|2997|2997
ACCTTTTAGGGCTGCTGCCATTAAAGCCGTACTACCATCTTCATTGGTAGCATTGACAGCAGCACCTCTAGAAATTAAAAG
>Nostoc sp. PCC7120|81bp|promoter|2998|2998
CCTAAACCAAATTATAGCTAAAGTTCCTGTTTAGCTTATTCATCTTTGTAAAGACTAAGTGATTAGTCATTATTCTCCCAT
>Nostoc sp. PCC7120|81bp|promoter|2999|2999
TCGGGCAGTTTCACCAAATATGGATGTAAGAAAATTACAAATACTAATGATAATAATAAAGCGAATCCTGTAGCAGCGATC
>Nostoc sp. PCC7120|81bp|promoter|3000|3000
TAACCAATGACCGCCCTTAGATGCAGTCCGATAGGTTGCTAATGTGATACTCTAAAAAGTAAGAGAGATAACAACACGAAA
>Nostoc sp. PCC7120|81bp|promoter|3001|3001
GCATCATTTATCCAGCCAGCAAGAAGTTCTGGAGTTTTACCCACATTAGATAATGGGCATAGGTAGTAATCTCCCTGAATA
>Nostoc sp. PCC7120|81bp|promoter|3002|3002
TTTTATTTTTTAATTATCTTCGTCTCCCGTCTCAGCCTGCTTCTCTGCTATCCTGAGTTTGGCGGAACGCGATCGCGGATT
>Nostoc sp. PCC7120|81bp|promoter|3003|3003
ACAGTTGACAGTTATCTCTGTCCCCAATTCCCAGTCCCCAACTCTGTGGTAATATCAGTTGCACACAGCTTTCAACGGCTG
>Nostoc sp. PCC7120|81bp|promoter|3004|3004
AGCGTTATGTTCTTGTAAAGCTTGTTTGACTGTATTGTCGAGTTGTTGTATAATTGGCGCGACCGATCTACCACCAATCAA
>Nostoc sp. PCC7120|81bp|promoter|3005|3005
AAGAGAAGCAAGTATGGGTTCTGTTTTATACTCTTTATCTGAATCTGCTAATTTATATCCAGCATCGGAATTATTCTTGCG
>Nostoc sp. PCC7120|81bp|promoter|3006|3006
TGCAATTAACCGTCCTGAACCATCGACAAAACGGATGTAATATTGCTTATCTTTGTATACAGTACTAAAAATGCCGTGTTC
>Nostoc sp. PCC7120|81bp|promoter|3007|3007
CAAAAAATTTTTGTGGCATTTTGGCAACTAAGATTGTGCTGTAACAGTTTAAATAAGATCACAAGAGGGTCACGGGATAGT
>Nostoc sp. PCC7120|81bp|promoter|3008|3008
TAAACGTCAGTTGCTCAAAAGTTATAGCGGCTTGAGTGCTGTGTTGGTAGAATCCATGTTATTGGTAGCCAACATTGCCCC
>Nostoc sp. PCC7120|81bp|promoter|3009|3009
ATCTTGTAGATAGCGGGAGAACTGCCCCAGAAGTGCTGTAGGATCGACTAAAATAGTCGTACTCACTACGTTTATCTACCC
>Nostoc sp. PCC7120|81bp|promoter|3010|3010
TGGTTGGTGGGTGCCTTAGCCACATTGCTGGGAATGCTGGCTCACGGTACGGTAGACACTATATGGTTTCGTCCGGAAGTT
>Nostoc sp. PCC7120|81bp|promoter|3011|3011
CATTCCTGATTCCAAGGTTCTGCTAATTGATATAGTCCTTGTCCGTTGTAAAATCTGGCTACGCCCACAAATACCCAAATT
>Nostoc sp. PCC7120|81bp|promoter|3012|3012
AGATAAAATAACGGTTAAGATTGCTAATCTTTCACCAAGTTTACAAGGTATAAAGTTAGTACAGTTGTCGGATTTTCATTA
>Nostoc sp. PCC7120|81bp|promoter|3013|3013
ATTTTGAGCCTGGGGAAGATGGGTTGTTTGAGGTGCCGCCAGAGGTTGTAAGTTTAGGGTAGATAAGTATGGAGATGAAAG
>Nostoc sp. PCC7120|81bp|promoter|3014|3014
GATTGAGAAAAAAGTAACTTTAACAAGTTAGTCAGGGTCTAGAGTGTTAAAATCCGTGATGAAATAATTAAGCAGCTATTT
>Nostoc sp. PCC7120|81bp|promoter|3015|3015
TCCCCCGTTTAGAAAACGGGGGATTCCAAGAATCACTTCTTGGGCTTTCTCTTTCCACGACTCGACTTATTTGGAGGAGTT
>Nostoc sp. PCC7120|81bp|promoter|3016|3016
TAGGCTAAACCAGGAATAGAGCCGGATGACGATGGCTGAACTACAGATTACACTGTGTGTAATGTCTATCGCTCGTTGCTT
>Nostoc sp. PCC7120|81bp|promoter|3017|3017
CTGATGTACATTTCTGATGAAGGTTATTGGATTTTTCTCGCCAAACTGATTTAATCGGTTATCTGGCAGACATACTGCCTC
>Nostoc sp. PCC7120|81bp|promoter|3018|3018
ATCCACGGTGCTATTGCGTTGATTGTGCCATTGATGCCAGTTGATGCTAATAAATCTAATGAATCATCACCAAAATCAGTT
>Nostoc sp. PCC7120|81bp|promoter|3019|3019
TAATCTACATCACTTGAAAGCTCTGAATAACCTTCGTTGAAACTACTGTAGAATACATTAACGTTCCCCAAACCATCTTCT
>Nostoc sp. PCC7120|81bp|promoter|3020|3020
GCATAAGTGTACCCAGTTGGGGTCTATGCGGGACTCAACAATTACTTCTATGCTAATACCAGCAAAACTAAAAAGCGACTA
>Nostoc sp. PCC7120|81bp|promoter|3021|3021
CACAAAAGTAATAAAGCAATTGTTACTAATTAAGTCATCACATAAGGCATGATTGAGATTGTGTATAACTACATTGGGTTC
>Nostoc sp. PCC7120|81bp|promoter|3022|3022
GTTGACCTAATTAAAAATCTTCTCTTTTCTGTGCCTCTGTTATGGAATAATCTATTTCTCAACATGAAGCACAGACAAAAA
>Nostoc sp. PCC7120|81bp|promoter|3023|3023
AATTGCTGTTTACAAGTTTTCGTCTTTGAGTCGACAGGAAGTAGAAGCTATGCTAGGAATAACTTTAGAGCAAACAAGAGT
>Nostoc sp. PCC7120|81bp|promoter|3024|3024
TGCCTGCCCTTTTTTGTGGCATAAAAGTGCAAAATCATAATTCCTGATAATTTATAATATGTGTTTGGGTGCTGTAGTGAT
>Nostoc sp. PCC7120|81bp|promoter|3025|3025
TTCTCGTATTAATGCGTAAGTTTAATAGAGAATATGCGTTTTCTGCATTACACTTAACTAATGAGTAGCTAAAAATGTTGG
>Nostoc sp. PCC7120|81bp|promoter|3026|3026
GTTTGAGAGTAAATTATATTTTTCGCGTCTCATATTATTGATTTGAGTTAATATGACCTCATCTCGTTGTTGCCAAACTGA
>Nostoc sp. PCC7120|81bp|promoter|3027|3027
GTCAAGCCTAAAAACGATCGCATACTCCCGCGTGATTCACTTAAGTCATATAATTGACCCAGATATTCCCCAATGGCCTGG
>Nostoc sp. PCC7120|81bp|promoter|3028|3028
ACCATTGCTAAGACAAAACTAACCACTACTCGCCAATCTTTCATAACGTATTCTTAATAAATCTCAACACTCCACCATTAT
>Nostoc sp. PCC7120|81bp|promoter|3029|3029
AAGAAGCGATCGCCAAATTGAGCTTCGATGTTAGCTCTAATCTGCTGGTAAGCTTGAGTTGGTGTAGTTCGCAACTGCCCT
>Nostoc sp. PCC7120|81bp|promoter|3030|3030
TGAATGCTGATGCAGAAGCCCGCTACCTCAGCCCTGGCGAATTAGATCGGATCAAGAGCTTCGTCGCTGGTGGCCAACAAC
>Nostoc sp. PCC7120|81bp|promoter|3031|3031
GATCCTAGAGATTAATCTAGGCATAAAAAAAGATTTGCTATATCGATTATGATCCTATTTACTAGTAAATTAAAGAACTGG
>Nostoc sp. PCC7120|81bp|promoter|3032|3032
CTGCGTCTCTGCGTGAGATAGTCCCCCTTATACATATACTTATGCGAAAATACTAAAAAACCCAGTGCAATATGACAGACA
>Nostoc sp. PCC7120|81bp|promoter|3033|3033
AAATAAACCTCTCAAGGTTGTCCCCCTTCTGCCCGTGGATGAATTGGTAATAATGTTAGTATGACTACTGATTCTAATTTT
>Nostoc sp. PCC7120|81bp|promoter|3034|3034
TTATTGCAAAAATCTACAAAATATCAACTTTAGTAAACTAACACTTGATCATAATTAACTAGGTGCTAACTTAAATATCAA
>Nostoc sp. PCC7120|81bp|promoter|3035|3035
TATTAAATTATCCGACCAAAGAATAATTTAAAATATATGTAAATATTGAACAATTAAATTATCAGGTGTTAGACACCTATG
>Nostoc sp. PCC7120|81bp|promoter|3036|3036
AAGTAATTTTATTTGGGGAATAATTACGGAATTTATCTTATTTGTTAGGTATTAATTTTTGATCATTGCAATACTGAACTC
>Nostoc sp. PCC7120|81bp|promoter|3037|3037
AAGTTTCTCTGAGTAAAAGTTTCTATGGGATGGCGATGAAAACGTCATATAGTGATAGCCATCTAAAAATACACCACAAGG
>Nostoc sp. PCC7120|81bp|promoter|3038|3038
AACAAAATTCTCCAATTTTATTATCCTGGTACACAACTTCAAAGCCTGAATGAAGAAATCAAGTTTTAATTGGATGTAGAC
>Nostoc sp. PCC7120|81bp|promoter|3039|3039
TGGTTTGGCAACCATCTCCTTGGCAAGAGGGCTTGTGCGATCGCCTGGTATTATCAACTTATCGCTCCTCATTCCCCCAAC
>Nostoc sp. PCC7120|81bp|promoter|3040|3040
GCTCATTTTTAGCTTTGGCTTCGGCGATCGCTTCTGCTGGGACAATGTTAGCTTTATAGAAGGTGACAGACACTTCTTGAG
>Nostoc sp. PCC7120|81bp|promoter|3041|3041
TGTTCTTTTACCGAATATGACGAGCGCACGAGTTTTTTGTATTTTCATATACAATTTTTGTTATTTTTAGATTAAGATGTT
>Nostoc sp. PCC7120|81bp|promoter|3042|3042
AACCAGAAAATCGCGCCATAATAGAGTTAATCACAACAATAATGGTGTACAAGTTTGAAGATAAGAGTCAACGGGAGGTAG
>Nostoc sp. PCC7120|81bp|promoter|3043|3043
TAGCGGGTCAAGGAGGTTTTGACAATTCCTCTAAGGTAAGGTGATGTTAAAATTGAAACTCCCAGGGAAAGCAGCTTGTAA
>Nostoc sp. PCC7120|81bp|promoter|3044|3044
CGTTGATTGATCAGATAATTCAAAGTCATCTTAGTTAACTTTTATTGCTAGTTTGACATAGCAAGGTCAACCAAATTCTTT
>Nostoc sp. PCC7120|81bp|promoter|3045|3045
GCTACGCCCCGCCATAAGCGATCGCAATACTAACTCCTCTCCTGTTGCTAGAGTAAATCTAGAATTAGTACCGTAATTTTC
>Nostoc sp. PCC7120|81bp|promoter|3046|3046
GAGGGAGCGATAGTGAAATGTAAGAGCGATCGCAGGTGATTCTTGCTCTATAATTTTCTGACGTTCTGCGAGGGATATGTC
>Nostoc sp. PCC7120|81bp|promoter|3047|3047
ATCTAGAGAATAACCCTCATGTCACAGAGAGCGATCGCCGTCTCTGCGATATATTGAAGTAAAGTATTGATTGGGGCGCGA
>Nostoc sp. PCC7120|81bp|promoter|3048|3048
AGCATGGTTTAAACAGTATGGAGTTTCTAAGTAAGTTAGAACTAAAATTACCATAGAATTAAGCGGACGGAATTATATTTA
>Nostoc sp. PCC7120|81bp|promoter|3049|3049
CCTAATTCTTCATGGGCTAATTCCCGGATGCGATCGCGGTTCATTGTATAATTGGTAGCTGCCGCAGTGGGGATTACAGTG
>Nostoc sp. PCC7120|81bp|promoter|3050|3050
TATATCTTTTCCTAACGCACATAATTGACAATTTTGCAATTTAGTTATAGAAATATCTAAATTATGTAGACGCTCAAAAAA
>Nostoc sp. PCC7120|81bp|promoter|3051|3051
TGGCAACAGTTAGTAGAGCGAGAAGATATAGATTTAGTGGTAATTTGTACAATTAATCGTGATCATGGTGCGATCGCCCGT
>Nostoc sp. PCC7120|81bp|promoter|3052|3052
TCTAAATCAGCGACTTTGGCTTTTGCACTCCAACGGGTATAACTATAGTAAGCTTCAATCATGTATTCTCCGGCTATGCGC
>Nostoc sp. PCC7120|81bp|promoter|3053|3053
GATAGCCTTTTTTCGACCCAAGGCATCATGGTGATGCTGCTAGCAGCTTATGCTGGTGCTATGTGGCTATTCCTCACCAGT
>Nostoc sp. PCC7120|81bp|promoter|3054|3054
TATTAAATTAAAATAAAGATTACTCAACGTTCCTACATAATTCCCGCATATAGTGGTGTCAGCACACTAAAAGCTGACCGC
>Nostoc sp. PCC7120|81bp|promoter|3055|3055
GCAAGCTTTTCACATATTTTGAATGGTTAATTGATTTAATCTGTGCTGTACTAGGTTAACAATAGAGAAGAAGCCTGAGCG
>Nostoc sp. PCC7120|81bp|promoter|3056|3056
CATCACCCCTAGCCCCATTTTCTTGAGGGTCAAGTTTAGTTTTAGTAATAAATTGGTAACAGTTATTCTGCTGATCACCGG
>Nostoc sp. PCC7120|81bp|promoter|3057|3057
TAAAAGTTGCAAGCCTGCATTGCCAAGTTTTAAGCTAATATTTTTACCTACAATTATTGTAATTAAACATCAACAGGCTGC
>Nostoc sp. PCC7120|81bp|promoter|3058|3058
ATTAGTACTTAAATGAGTACGATTATGAGCAACTGACACAGTTTGGGATAATAACAACCTGAAGATTGCAGTTGATCCACG
>Nostoc sp. PCC7120|81bp|promoter|3059|3059
GGCGGGATAGGTATTGTTCAGCACATTAAATTTGATCTAACTGGTGGTAACTTAAAGTACATCGAAGGTCAAAGTATTGGT
>Nostoc sp. PCC7120|81bp|promoter|3060|3060
CTTAAGATGGGGGTCAGACCCTCCTTGACAAAGGTTAAATGATCGCGTAACTTCGTTCGCAAACATATTTTTAAGAAAAAA
>Nostoc sp. PCC7120|81bp|promoter|3061|3061
TAAGTAGCAGGTGGTTTACTGATACCTGCCTGTTTTAATAAATCAGTGTTATAAATGGTTAGCCTCGTTGTGAGGTACCAA
>Nostoc sp. PCC7120|81bp|promoter|3062|3062
GAGTCTCCTCTCGCAAATCAAGGCTCAAAACAAAAGTAAATGCGAATAACATCGTTAAATTTGCTCGTAAGGACGCTCTAG
>Nostoc sp. PCC7120|81bp|promoter|3063|3063
CTGGAGACTGAAGAAAGCAGAGGGAGCAAGGGAAGTAAAGAAGAATTACTATGGACTATTGACCAATGACCAATGTACTTT
>Nostoc sp. PCC7120|81bp|promoter|3064|3064
AATCCTGATGGCAAAACACTTGCTAGTACTGGACAAGATGGCAGTGTTAAGATTTGGGGTGTATCCCCACAATAAATCTAC
>Nostoc sp. PCC7120|81bp|promoter|3065|3065
ATGGGGAGTGGGAAGTCGAGGAACAGAACAGGTAAGAGAGAGGGGAAATATTATGTAAGGAAGTTGTACTGCAATGTTTCT
>Nostoc sp. PCC7120|81bp|promoter|3066|3066
GTAATAGGAGATGAAAAAATTCTTCCGTAAATTGTCCAATCAATAATGTAGTTTTCCCATGTAATAAATCACCTAAATACA
>Nostoc sp. PCC7120|81bp|promoter|3067|3067
CTACCAAACCATCGATTTCGGATAATTTATTTTTTGGTGTTCCCTAAGGTAAAATTCAGTATACAAATGCTGAAGCCATTA
>Nostoc sp. PCC7120|81bp|promoter|3068|3068
TGGCTGATTATATATCTATACAGTTACAATTGCTAGATGGCAAAACGGTAAACTAAATAAACCTAACAGCACGCTGTCAGA
>Nostoc sp. PCC7120|81bp|promoter|3069|3069
ACTGATTAGAAGGTTTGGTAAGGTGCGTCAGTATGAGTAATTTCTGAGTATATTTAGGTTATATCGCACTGACGCACCCTA
>Nostoc sp. PCC7120|81bp|promoter|3070|3070
CCATGCCAATCATTCATCCAATTAGGCGTAAAGGCATGAATTATATGGTATCCTTCTGGGGCTAATTCTGGATCAAGCAAT
>Nostoc sp. PCC7120|81bp|promoter|3071|3071
TGGCACACGAAGTTTTTCTCCACTATCGGCTACAACGGTAGATGAATTAAATTGGTCGTTAGTCTATCTAGTCCCCAGTCC
>Nostoc sp. PCC7120|81bp|promoter|3072|3072
GATCGCCCAGATATCATGATGAGATGTGTAGTGTTCCTGCCAGACCCTATACTGTTCAATGAGCGGATAGATAGTTTGTTC
>Nostoc sp. PCC7120|81bp|promoter|3073|3073
CCATCAGGTGTGGCGATCGCTTTAACTTTTTGGTTCGGCCCTTGTGGTATTATCCTGACTGGATTGGCTTCTTTTCTTATG
>Nostoc sp. PCC7120|81bp|promoter|3074|3074
AGATTATAAAAAAACGTTTTTTTTTGCGGAAATCCAAATCTGAGTGCTGTAGCTGTCAATGTCAACTAAATCAATTTATCA
>Nostoc sp. PCC7120|81bp|promoter|3075|3075
GTCCGTATTCCATACCCATGGCTATTTGATACTAGAAAAAAATCCGAGTAATATTGCTTAAGTACGCTGCCCAAATAATAT
>Nostoc sp. PCC7120|81bp|promoter|3076|3076
AAATCATTAAGCAAAGTTAATATTTCCCACAAGATGAATGAGCAAGGGAAAATAATTGTTGACTGTTGATTGTTGACTGTT
>Nostoc sp. PCC7120|81bp|promoter|3077|3077
AAAGTACCAAGATTTTATTTTTGCTGTTTCACTGTCTAGAAACCATGATATTATACAACCGTAATTACACTGGAAATGTAT
>Nostoc sp. PCC7120|81bp|promoter|3078|3078
TTAACCTTTCAACTGAGTGAAGCACCCCCAGAAGGAGGGTTAGAAGTTACATTTGATAGTGGCGTAGGGCGATCGCTTGCT
>Nostoc sp. PCC7120|81bp|promoter|3079|3079
GATGATCGAGATTGGATTTAATTAAATTCAAACTTTTTTCTTCGTGTTAAAGTTTTGATATTTAAGTATCTTTCGGGAACT
>Nostoc sp. PCC7120|81bp|promoter|3080|3080
TGTCAATAATTAGATTTTATAAATTTGAAATTTAGCAACGCAAATAATTAAAATATGAGTAACTGCCCTTGCTGTCATGGA
>Nostoc sp. PCC7120|81bp|promoter|3081|3081
TAGAAAACTTAGTTATTTGGCTGACAGAAACTAGCTCTATTAGACTCTATTATTAGTAATAATACCAACCTGAAAAATAAT
>Nostoc sp. PCC7120|81bp|promoter|3082|3082
GCCCATCTAAAATAATCTATATCGTATATACGCGGATATCCCGTATGCGATGATGGTAGTGGGGAGATAGGGAGGTAGGGG
>Nostoc sp. PCC7120|81bp|promoter|3083|3083
AGATGTAAGTGCCAAAACCTGATTGTCCTCTGACTAAATTGAAGGCGTATAGTAGAGAATAGGAACTACCTTCAGCGATCG
>Nostoc sp. PCC7120|81bp|promoter|3084|3084
TTGAGGAAATCAAAGCCAAATTGAATGCCCAATCGTTGCAAATTGCGGTTAAGATTACCTAAAAGGATAGCTACTACAAAT
>Nostoc sp. PCC7120|81bp|promoter|3085|3085
TTTGTACCCACCAATAGAGTTGGCTTGCAAAGAGAACGCAATATATTCCATATTTACAGAGTGTTAAGTTTGTGAAAACTC
>Nostoc sp. PCC7120|81bp|promoter|3086|3086
ATGTCATCTTCATGGGAGAACTGTAGAAAGTTGCTAAGTCTGGTCTGGCACAATTGACAAAGATATCTAGACTGCCAAATT
>Nostoc sp. PCC7120|81bp|promoter|3087|3087
TAAAGCCACACCCGCCGCTTTGCGTTCGCAGTGGGAGTGGTCAAGCAATATGATATCTAAGTTAGCGATCGCTTGTTCTAT
>Nostoc sp. PCC7120|81bp|promoter|3088|3088
AATTCCTAAGGCTTGGGCAGTGACTTGAATTTGAGTTTGATTTTCCTCTACAGTGATAATTTGGCATTGCTTTTGACTTAG
>Nostoc sp. PCC7120|81bp|promoter|3089|3089
CTGGTGACTGGGGTGAAGTCGTAACAAGGTAGCCGTACCGGAAGGTGTGGCTGGATCACCTCCTTTTAGGGAGACCTACCC
>Nostoc sp. PCC7120|81bp|promoter|3090|3090
TTTAATTGCTGATTCTGTAGCCCATGTGGAACAAGCACATAGTAAATGTACATTGGGAGAGATTCCTGATTCCGACCCATC
>Nostoc sp. PCC7120|81bp|promoter|3091|3091
AAAAGTGAGAAATGTTTTTCCATTCTGTTTTAATAATAAAGTGACGGTATTATTATTGTTAACTGTAGCGACTAATGTACC
>Nostoc sp. PCC7120|81bp|promoter|3092|3092
TTGGCAGATTTAGATGAAGCCGGTGGACGTAGTATCAAGCATTTAGATGATGCTGTAGATAATGCCTATGATCACCTCTAT
>Nostoc sp. PCC7120|81bp|promoter|3093|3093
TTACCAACTCCCACATCAGAGCAAGCAGAGTCTTCACCAGACAACACTTATAATGTGGTGACTATTGACTCCAACACCAGG
>Nostoc sp. PCC7120|81bp|promoter|3094|3094
AAACAGATGCGGTTAACCACTCAACCTTACAACTTCCCCAGTTGTGGTAGTGTGTTCCGTAACCCCAAACCTTATTCGGCG
>Nostoc sp. PCC7120|81bp|promoter|3095|3095
CTAAAGCTGATTGTAAGTGCCACTGTACCATGAGGTTGGTAAAGGCGTTATTATTGACGCGATCGTGGTTTTCATCGGGGC
>Nostoc sp. PCC7120|81bp|promoter|3096|3096
ATGCAATAAATGTCACAGAGCCATGAGCAGCAATCAAGTCTGCCACAGGTAAAATGTTATATTCCCTATAGGGAATCTCCA
>Nostoc sp. PCC7120|81bp|promoter|3097|3097
AGACTCTAATATGCTCTATGTAGCTCAAGCATTAGAGACACAGTTGCTAGAATTGCGATCGCAATTATCGGAACCGCCAGA
>Nostoc sp. PCC7120|81bp|promoter|3098|3098
GTGTTCTAAGGCTGTGGCGATCGCTTGACGTAAATCGGCTTCGACAATTAAATTTAGGTTACTATGGGGCGATTTTTCACT
>Nostoc sp. PCC7120|81bp|promoter|3099|3099
GCGATCGTACAGCCGAATTGTTTGGTCTTCGTCGTCGGCAACGAACATATAATTAGCATCAATAGCGATCGCACTAGAAGC
>Nostoc sp. PCC7120|81bp|promoter|3100|3100
GATTTGATCAGCGATCGCATTGGCAACTGTGGGTGCTTGATTGGTGATAATTTGTTGATTACCGAAATCAACGTCTGTGCG
>Nostoc sp. PCC7120|81bp|promoter|3101|3101
GGTCATCTATGCTTTCACCTAAACCGAGAATGCCGCCAGAACATACGGTAACATTAGTCTGTCGGACGTTTTCGATAGTGT
>Nostoc sp. PCC7120|81bp|promoter|3102|3102
CTTCTGGAAGCAAATGTTAGAGTTGGTCAATTAGGTAGGGAAGTGTTAGATAATAATTTGGCACAATATGAAGAAAAAGTA
>Nostoc sp. PCC7120|81bp|promoter|3103|3103
TAGGGATTGGGGAGAAATTTGTGGAGGTTATTTGAAAAGTATTATTGCTAACATAAAAGTCTTACACATATAAATACCCCT
>Nostoc sp. PCC7120|81bp|promoter|3104|3104
GATAGTTGCGAATCCTGTCAAAAACTTGGTCAATTGCTGACTGTAACTTATGCTGAATCTGCTGCACTTGCTCGGTAATGC
>Nostoc sp. PCC7120|81bp|promoter|3105|3105
TGCTGATTATCCAATTCCAGTATTGTTTAACCTCTCGGCTTGGAAGTATGATAAGCAGTCGATGCGGGATTGGTTGGTGCT
>Nostoc sp. PCC7120|81bp|promoter|3106|3106
AACACCGCCGCCTATTCACCCCGTCCCGGCACACCAGCCGCTTTATGGGAAAATCAACTGAGTGAAGAGGTGAAGAGCGAT
>Nostoc sp. PCC7120|81bp|promoter|3107|3107
GTTTGGATTTAACTGGCAAAAACTCTTCAGCAACACTAGATCCAGCTATGATTGCTGTTCGAGAGGAAATTAAGGCCGCCT
>Nostoc sp. PCC7120|81bp|promoter|3108|3108
CCCAAAGCCACGGAGGCTTAGACACAGTAATTGATTGGTCAAGAGTATTATCATTAGGAGAACAACAAAGACTAGCCTTTG
>Nostoc sp. PCC7120|81bp|promoter|3109|3109
AAAAATGCTGTTTCTGAGTATTTTAAAACAACATTCAAAAATAGTAGTACTATTTATTACATTTAAAGCTTGAGGATTTAC
>Nostoc sp. PCC7120|81bp|promoter|3110|3110
ATTAGGCTATCGAGTCCAGAAAGGTCAAGTAATCGGTCGTGTCAAAGATACAATGGTCGCAGGCAATGTTTATACAGCCCT
>Nostoc sp. PCC7120|81bp|promoter|3111|3111
GGCGTGGGTGATTTTGATTTTATTGGGAAAGTAATCTTGATTGGGGTTATAGTTGGGGGTGCAGGTATTAGTTGATGTGTG
>Nostoc sp. PCC7120|81bp|promoter|3112|3112
TGGGTCGGTAACTATGAGTAAATTAACTCTTAAGTAACTGGATATGCCTGCCAAAAAAAAGCCCGATGCTCCCAACGTAAC
>Nostoc sp. PCC7120|81bp|promoter|3113|3113
CTAAGTCTTTGGGACTAAGTACCTTTTTCTGTTCTAAAGATAAGTTGTAAAGTACTAGTTGTCCTTGGTCTTGTTGACCGG
>Nostoc sp. PCC7120|81bp|promoter|3114|3114
AACTGCAATCAAAGGTAAGGGTGATATGCAAACCTACTGGCTCAAAGGTAAAATTAATGCAATCGTTGGTTAATTTATTCG
>Nostoc sp. PCC7120|81bp|promoter|3115|3115
ATCAAACTTTGGAGTGTAAACGGTCGCTTGTTGAAGACTCTGTTAGGACATAATGGTTGGGTGACAGATATCAAATTTAGC
>Nostoc sp. PCC7120|81bp|promoter|3116|3116
CCACAAATTGGACAGGTTGCTCTTGCACTGTTAACTCAATTTGGGCTGAAAGTTTTAGGGGCGATCGCACTATGGATTGTT
>Nostoc sp. PCC7120|81bp|promoter|3117|3117
AATTCACCTTTTTTGAGAAAAATTTATCCATAATATAGTTTTTTATGCTACAAATAGCGAACGAAATCGTTAGATTGTTAG
>Nostoc sp. PCC7120|81bp|promoter|3118|3118
CAGTCTCTTCTAGGGTATGCCACAGCTCACAAGATGAGTGGCAAAGTTTAAAATGGTTTAACTTCATTCACGATTCAAAAT
>Nostoc sp. PCC7120|81bp|promoter|3119|3119
ATAATAGAGGTTCAACAGGAACCTTACCGCGATCGCTATAGGGTACGGTATGCTTATAATCTTCTATCTTCACCAAAAAAC
>Nostoc sp. PCC7120|81bp|promoter|3120|3120
GGGAGTAGATGCTGGCAGGGTTTCTGGTTCGGCGATCGCTTCTATGGTAATATCTGCATCGTCACTAGAAGTTTCCTCAAT
>Nostoc sp. PCC7120|81bp|promoter|3121|3121
CTTAATGAACCTTTGTAACCATCGCTTTACTACTACTCAATTCGCTTTATTCTCTAGCTTAATGGCTATTAGTAGAGACGT
>Nostoc sp. PCC7120|81bp|promoter|3122|3122
GCTAGGACTGTGCCAATGGCGATCGCCGCAGTAGTTAGTGGTTCCATGTACTATTTTATTATCGGCATATCTTTTATTAAC
>Nostoc sp. PCC7120|81bp|promoter|3123|3123
CCTGACAAGATGACCATCTTCCATGTAGACAATGCGATCGGCTATGTCTAAAATGCGGTTGTCGTGGGTAACTAGCAGAAT
>Nostoc sp. PCC7120|81bp|promoter|3124|3124
GTATGTTGGTAATCGCAATCGCGGTTTTGAAGCGGGTAGTGATTTTGTTACTATTAGGGATTATCTTGTAGTTGATTACAT
>Nostoc sp. PCC7120|81bp|promoter|3125|3125
GCGATCGCCTGGCTGTTAATAAGTTTTGGGTGGTACTGATATCTGTGGTAAAATCTTGCAGGCTTTGGTTATTAATTTCGA
>Nostoc sp. PCC7120|81bp|promoter|3126|3126
TTCGCTGGTTTCCTGTGTCATGGCTTTTGTATGTCCTAGTTTTGTGATTAGTTATTAGTCATTAGTCATTAGTTATTAGCC
>Nostoc sp. PCC7120|81bp|promoter|3127|3127
ACCCGTTAGCGGAATTGGTGAAAATTGATCCGAAATCGATTGGTGTGGGACAATACCAGCACGATGTAGATCAGAAGTTGT
>Nostoc sp. PCC7120|81bp|promoter|3128|3128
GTATATGGGGGAGCTACCAAAATCAAACAATACGTCTTTGAAGCTGCTAAACTTAACGATATTCGTGGTGCGTCGGCGTTA
>Nostoc sp. PCC7120|81bp|promoter|3129|3129
AATGGGATTTTCCCCCAGTGGTCAGTTTATGGTTGGCGATCGCTTTGGTAAACTGGTAGTCTGGTCGGCTGAAGGTAATCT
>Nostoc sp. PCC7120|81bp|promoter|3130|3130
CACCCTGAAACGGGCTTGGGTTCGCATCGCCTTTGAAAGTGTAGATAAAGGGAAAGTGTTTGGCCGAGGAGGTCGTAATAT
>Nostoc sp. PCC7120|81bp|promoter|3131|3131
GAAGCCTGGAGATATTGCGATCGCTGGTTATAACACCACTAATCCTGATAGCATCCGTTTAGTGGTACTTGTGGACATTGG
>Nostoc sp. PCC7120|81bp|promoter|3132|3132
GTGCCTTGGTGCTGGAAACGCTTTTAAACACAGAGGCACAAAGAAAAGTTAGTATTTAAGTTATTAGACGGAGATAGTTTG
>Nostoc sp. PCC7120|81bp|promoter|3133|3133
ATTCAATCGTTGCCCCTATAGAGATGAGAAATGCTTGTACAAGAGCGAGGTTAACTCGCACTGCTAGAGCGATGGTAAAAA
>Nostoc sp. PCC7120|81bp|promoter|3134|3134
CAGGAGCATTGTAACCGTAGACGCGTTGTGGCCATCCTAAAGGTGTGTGAATAATAAATTGTTTATCTTCGACGGTGATAT
>Nostoc sp. PCC7120|81bp|promoter|3135|3135
TTCAGCAAGTACCCAAACACGATCGCACAAGGACATGATCACATCCATGTTATGTTCGATAATCAAGAAGGTCATCCCATC
>Nostoc sp. PCC7120|81bp|promoter|3136|3136
CTATAATGTCTGTGGCTGCCTCGGAGACATCCTCAGTTTCTACAATGTTATTGTTATTGTCTGAGGATAAGTCCTCTTGGA
>Nostoc sp. PCC7120|81bp|promoter|3137|3137
ACGCTGTAACGACAGATAGCCCTATTGTTTCTGCCCATCTTAGCTTGAGAGAATTTGCTGATGATCAGATCATTCAAGGAC
>Nostoc sp. PCC7120|81bp|promoter|3138|3138
CATTGGGTCAATTAGTAGCCGGAGTAGCCCATGAAATTAATAATCCAGTAAACTTTATTTATGGAAATCTCAGCCATGTAA
>Nostoc sp. PCC7120|81bp|promoter|3139|3139
CGGGAAGGCTACGCCAACAATCTGACACTAACTGTCTTTAATTTTGAATTTTGAATTTTGAATTTTGAATTGGAGCGTAAA
>Nostoc sp. PCC7120|81bp|promoter|3140|3140
CTTTGCTTAATTCATGCTATCGCATTATTTATTCATGCGATTCTATGCTAACATACTATCATCAAGCCAAAAGCAGTCACC
>Nostoc sp. PCC7120|81bp|promoter|3141|3141
TAATTGATATTCTCAATGCTTACGTTGACCCACGTATTCGTTATTAAGGAAATTAGTAGTAATAGCCTAGATATTGCTAAA
>Nostoc sp. PCC7120|81bp|promoter|3142|3142
GGGTTAATCGCTACGGCTGTCGGTCTGAATCAACGCACTTTTCATGGTATTGTCAGTAATATTGCGGGGATTATTTGTAAT
>Nostoc sp. PCC7120|81bp|promoter|3143|3143
ATTACTAATCGTGGTGGATTTCAAGTTATATACTTGGATTTTTCTCGTAGTATCAGAATTGAACTAAATTTAATTCTGTGG
>Nostoc sp. PCC7120|81bp|promoter|3144|3144
CAATTTATTATTCACACACCTTTAGGATGGCCACAACGCGTCTACGGTTACAATGCTCCTGAAGACGTAAAAATAGCGCAC
>Nostoc sp. PCC7120|81bp|promoter|3145|3145
GGTGTTCCCCATCGCTGATGAGTGGCGATCGCTTCCTTTAACCCCAGGTATAATGGATAAGCTAGGGTAGATACTTCATAC
>Nostoc sp. PCC7120|81bp|promoter|3146|3146
AACCAAAGACTGTTTCACAACCTACAGAATGATATACATATTCCCAGTCAAAATTGGTAAATACTCGAAAACACACAATAC
>Nostoc sp. PCC7120|81bp|promoter|3147|3147
CAGCCTTTTAAAGATTATTACGCAGGACGATAGGTTTTTTAGCCAGTACTATTAGCTAGTAGGATGCTTACTTAAAACCCT
>Nostoc sp. PCC7120|81bp|promoter|3148|3148
TTTAAACGCCTCCGGATCAGCTATCCAGTGATCGGAGGGAAAAAAGCCTATAATCGCGTCATCACCATAACGCTTTTGAAT
>Nostoc sp. PCC7120|81bp|promoter|3149|3149
CGGTCAACAGTCAACAGTCAACCAACAACTGACAACTGACTAATTGCTATATTTAAAGTTGTGATTTCAGGAGTGTCAGCT
>Nostoc sp. PCC7120|81bp|promoter|3150|3150
GTGATGCGACCTTCTTCTTGGTTCCGTCCGAGTTCTTGAATAACTTGATAACCTAAAGCAGAACAATCTGGATGATTGATT
>Nostoc sp. PCC7120|81bp|promoter|3151|3151
GGGGAGTATATGGTTGTGCGCCCTTCCCGGATTGTAGCGATCCGAGTAGAACCTGTTTTTAGTTCTAGTGTTGAAAGATTC
>Nostoc sp. PCC7120|81bp|promoter|3152|3152
TTTACAACTGGGGGTTACATCTGGTAAAAATTCGCCTACACTATGCCAAATAATGCTGAAGAAGCGATCGCCTAAATTTTA
>Nostoc sp. PCC7120|81bp|promoter|3153|3153
TGGGTATAATCTGGCTTTTCACCATAACGCCACTCAACATGATTGCTGTATTTTAATACAGTGTCTCTATCTTGTACCCAA
>Nostoc sp. PCC7120|81bp|promoter|3154|3154
TCTTAATCAATAGTTAAATTCTCCCACAGGATAGATTAAAGATATTGTAAATTAGGCATCAAGATAAGTTTGCAATTGAGT
>Nostoc sp. PCC7120|81bp|promoter|3155|3155
CGTTGAACAAAGGTGAGATATGGAACAGAATCCTTACGATATTTTGGGTATATCTCAAGCAGCATCAAAAGCTGAGATTAC
>Nostoc sp. PCC7120|81bp|promoter|3156|3156
CTTACAAATTGCGCGAAAATAACTTTAATGGTAATACTAGTCTGGAGTTAGAATTATTAGGTGTGAGACTGGCAAAGAAAC
>Nostoc sp. PCC7120|81bp|promoter|3157|3157
ATGGCAAGTTAACGGACGCTCTCATGTGAAAGACTTTGAACAGATAGTAGATTTAGATTTGCAATATCAAAATAATTGGCA
>Nostoc sp. PCC7120|81bp|promoter|3158|3158
TGTCTGTCATCGCCGCAGTATTTAAAGACCAATTAGTGAGATAAACGCTAAAGTTGCATTAGTCCGTTAGTGTATGAGTTC
>Nostoc sp. PCC7120|81bp|promoter|3159|3159
CAACGAGAAAGATGAGGAACTTGTGAGGAAATTTACTAGATGGGCAACTATGATGAACTCATGACAGATAGACTAAGGGAA
>Nostoc sp. PCC7120|81bp|promoter|3160|3160
ATGAAGCCGGCCAAGCGCAGAACAGTGTAATTTATCCCAGATTCAGCTAAAAATAATTCTGTACACCGTTTAATTTCCATC
>Nostoc sp. PCC7120|81bp|promoter|3161|3161
GAAATTTGAGTTGATAGAAGCGTTGAATGATCAAGTTGATAAAACTATAGAATAGTAGATAGAAACAAAATATCTTAAAAT
>Nostoc sp. PCC7120|81bp|promoter|3162|3162
GTTGTGGAGAATTACCAAATTTTAGACATATTCAAGGAAAATCCTGGTAAAATTGGATGTGCGCTAACTGTCTCAGGATTT
>Nostoc sp. PCC7120|81bp|promoter|3163|3163
GGGTAACGCCGCCGAACACGCCACAGCCGTCACCGTCGCCATGAAAGATAAAATGGATCTCTCCGTTTCCGTGGCGGTGGG
>Nostoc sp. PCC7120|81bp|promoter|3164|3164
ATAATATGTAGCTGTTGTATTTACGCCAATTTGAGCATTCCTGGTATACGATATATCCTCAGCCACTACATGAGCTAAGTT
>Nostoc sp. PCC7120|81bp|promoter|3165|3165
TAGTACTCATTGAAGTACAGAATGGTGAATATTTAGGTGAAGATGATATTATTCGCTACCAAGATGACTACTCTCGGACAT
>Nostoc sp. PCC7120|81bp|promoter|3166|3166
TATCAACCTGATCCACCCTGCTCACCACAAGAAACGATGCCGACAATGTATGATTTACCCAGTGAATTAGTAGGGGAATCA
>Nostoc sp. PCC7120|81bp|promoter|3167|3167
TAATTAGAATCAAGTCAAGAGGGTTGGGAAAATGTCAATATTGTTGAGTACCCTAGATGAAGTTGCTCGACGAAACTGATG
>Nostoc sp. PCC7120|81bp|promoter|3168|3168
CAAAACAAAGCCCAAACATTACTACCCTGGTCGCTACTAAATCGCGGTACAATCCACTGTAAGAAAAAGAAAATTCCAAAA
>Nostoc sp. PCC7120|81bp|promoter|3169|3169
TGGATTATTACGCAAATCTAAAATGTAGGCAGCAGCACCCTTTTTCTCTAGACTAGAAATAGCGTGTGCTAATTCCATTGA
>Nostoc sp. PCC7120|81bp|promoter|3170|3170
TCAAAGGTAGTGTGTCTAATAAACCACTCAAATATCCACTTTAAATGTGAAAATGAAGGAATTAAAGCACAAAAACGTCTA
>Nostoc sp. PCC7120|81bp|promoter|3171|3171
ACATAAACTTTATAACGGGGACTGGTGACTGCGGACTGAGAATTGGGGGAGAATAACACAACTAACCACTGACAACCGACT
>Nostoc sp. PCC7120|81bp|promoter|3172|3172
TCAGCAAGAAGTCCAACCACTTTCCCTCAGGCAGTTAATTTCTTGTCTACCATTATTACTAGAGTTGGAGGTTACTGTTAA
>Nostoc sp. PCC7120|81bp|promoter|3173|3173
TCATTATTTTAAATATACAGTGGAAACCAAGCGATCGCCCCCACATGGTAGGTTTAATTTACTACGCTTTCCGGGTGATGA
>Nostoc sp. PCC7120|81bp|promoter|3174|3174
TCTTGGGACTGGTCGCCATTGATGGTTAGAAGTTTTTGGCGATCGCTATAATAATCAATCAAGGGTGCAGTATCGCTGCGG
>Nostoc sp. PCC7120|81bp|promoter|3175|3175
GCATTAATTTTTAATACTAAGTTAATCAATCATCAGCTTGGCAAAAACTAAAATTGTAATAGTGGCAACTATGCCTCATCA
>Nostoc sp. PCC7120|81bp|promoter|3176|3176
GGGTATCACTACTTTGGTTTCTAGTTACCTGCTGACCATTTATTCTGATATCCAACTAGCTCCCATCGCTGTTTTATTGGT
>Nostoc sp. PCC7120|81bp|promoter|3177|3177
CACTTCTTGGGCTTTCTCTTTCCACGACTCGACTTATTTGGAGGAGTTACCTCACCCAAACAGAGGTCGATATCTCCAGAG
>Nostoc sp. PCC7120|81bp|promoter|3178|3178
CACAGAATTTGGTTTAGCTGAGGAGAACATCCAGTCACGGATTCGCGGTAACTTATTAATGGCGATCGCTAATAAATTTGG
>Nostoc sp. PCC7120|81bp|promoter|3179|3179
CCTTTCAAAGATACGATCGCCATCTTAGCGATTGTCATCCTCAATGGTATTCTCGGTTATGTTCAGGAAAGTCGTGCTGAA
>Nostoc sp. PCC7120|81bp|promoter|3180|3180
CCCACGGCATCAACATGACCACAGGCATGAACCAACAAAAAGCCCTGGTAGAATCAGGACGCTGGTTATTGTATCGTTATA
>Nostoc sp. PCC7120|81bp|promoter|3181|3181
TCCTGAGTCCCCAATCCCTAGCCCCTTACTTACACCTGAAAAATCGTACACTATAATGTCATACGCTTGGGCTAAAGGCTA
>Nostoc sp. PCC7120|81bp|promoter|3182|3182
TGCTTTGGGATTTGCCCCAGATGCGATCGCTACTTCAAAATATTGAGATACAATGACATCTTCTGTCAGCACGCGGGTATC
>Nostoc sp. PCC7120|81bp|promoter|3183|3183
TACCATGGTAATTCACTTTCTACACTGTTGAAAATAAATTTTCATCAAGTAGAGTAAGACAGTGACAATTGCTGTTTACCA
>Nostoc sp. PCC7120|81bp|promoter|3184|3184
ACCCTGATAAATAAATTATTTTTAATTGACATTTTCCTGATGATTAATTAAACTGCGATTAATGATGTGGCTATATCAACA
>Nostoc sp. PCC7120|81bp|promoter|3185|3185
AAATATCCCTACATCAAAAAATCATTGTTAAGCCATAACGATAATGGTATTTTCTTACAAGGGTCTACTTACGTAGATACC
>Nostoc sp. PCC7120|81bp|promoter|3186|3186
CTTCACTTGTTTATTATCTGGGGATTGACGATGTGAGCTTTTGCTCATATACTGCGAAACATGATGTGAGTAATAACTCAC
>Nostoc sp. PCC7120|81bp|promoter|3187|3187
AAAATTAAGTAATTATTATAGAAAAATAATTATGGTTTTCATTGAGATATTTTAACAAATATGAGGCAATAGTAATTCTCT
>Nostoc sp. PCC7120|81bp|promoter|3188|3188
GCGTGTAGAATTTCTTGATTGCTTCTTATCTCAAAATCGAATTGAGATTAAAGTTAATATAGTCTCTGTGCTGCGATGCTC
>Nostoc sp. PCC7120|81bp|promoter|3189|3189
TAAAGGTAGGTGGTTTCCCCTATTTGATCAAACTGGCGTGTGTAGGGGAGAATTACATCTGTGACTCAAAATTGGCTATAC
>Nostoc sp. PCC7120|81bp|promoter|3190|3190
TCCAAAATTGCAATTTATTCTTCAGTGATTTCATAACTGGGGAGCTAATAAGATATACTTAGCTCCACAATATGAATAAAA
>Nostoc sp. PCC7120|81bp|promoter|3191|3191
CGATGCGAATAATTGGATAAACAAAACTTGAATGATGACTAAACTAGCTATGATCTGTCTATACCTTAGATCACCCAAGGT
>Nostoc sp. PCC7120|81bp|promoter|3192|3192
GATTTCTATGGTGACATTAATATCGTGGGGCGATCGCATACCCGATGGTAAGATAGGTGCATTCAACCGTGAACCATCAGG
[truncated: 2,821,299 more chars]
