# Supplementary material for: iPro-CSAF: identification of promoters based on convolutional spiking neural networks and spiking attention mechanism
Source: PeerJ Comput Sci. 2025 Mar 26;11:e2761. doi: 10.7717/peerj-cs.2761 (PMC12190325; doi:10.7717/peerj-cs.2761)
Supplement: Supplemental Information 1 [file peerj-cs-11-2761-s001.zip › raw data/D. melanogaster_Non_TATA_Data/Ntest.txt]

>1938926490
CGCCAACTGTGGCTTCAGCTCAAGCGATCAGTTCAAAGTTGACTTTGTCGCGGACCAGAGCGGACCGTTCTAATTCCGACACGCGACCGTGAATTATAGAATTACCAAATCACAGTGTAATTTAATTTAAAGAAATATAGCTAATATAAACTAAGCGAAAATAAAATGACGCCCCATATGTGCTCAGTGGTGAGGTGTTTGCTTGCGGCCCTAATCCTTGGCCAAGTGCAAGCCGAGCTGGATTTTAACAACGATCTCGAAAACAGTCAAAAGTTCAAGAGCATACCAACCACAGTGAAA
>21334435585
ATGGGATTGATATACGCACACGGACGGATGCCTCAGACTGGGATCGTCTGGTTGACGATCGAGCACCGACTCCAGTCGCGCCCAGCATACCAGATGAAGAAGTCGAAATCCTACACACTGGAGGCACCCGATGGCGGCTGGGGAATCCTCGTCTGCATTGGCATGGCCCTGCCTTTTGTAAGTACTAACGCAGGGAACTCAATCGGCCAAGAAATGCAAAGTCAGTGGGTATCGAGGTGGTTCTTAAGTGAATGGAAAATAGTTTAAATAAAATTCAGAGTAAACTTTTTTTTTCTAGAA
>310496008
AAGAAACGCAGGGAATATAACGTCGGTGCTAATAGACTCCGATTTTTGAGCATTTAAGAGCTTCAGAGAGGAAGAGCAATCAAAAAGCTTCTAACTGCTCACGAAAAAAGAGAATATTCGAAACTCTGCTCTGTGTCAGTGATTATCTATAAAGTGTGGCACTTGTAATTATTTTTCCTATCAAATAATATCTTTTCGTCACCAGAAGGACTTAAAATGTCAACAACAAAGCCGTTTAAAGTGCTGATAGCACATACCGATGTTCCGCCAGAGGGAATTGAAATCCTGAAGGAGCAATGC
>41106935803
CCATGATGGTATCGGCCCACAAGACGGAACCCTTCGCCGAGTGGCAGAGCCGGTGGTTCGGTCTGCTTTTGGCGGCAATCCGCGTGCCGGAGAAGCGCCGCCAGGTCATTGAGGAGCTGATCGCACAGGCCGTACAGCTGGAGCCAACGAGACTGGCGCAAGTGCTCCTGCCAGACGACCGGCTGCCGCTTAGCTGCAAGCTGGCGGCGATTCTGGGCGTGAGGCAACTCAGCGCCAGGCGGCAGAATCTGTTGCGTGGCATGAAAGAGGAGGTGGAACAGGCCCTCATCGGACTGGACG
>5118098124
CTGAAACTGGGGATGATGTGTGGAATACTCCACCTGCTGACCTTTGGAGTCATTGCCGAGGATCAGCTGAAAAACAACACAATAGTGGTACATACTCCTCTCCAGAACTACGATCAACCCAATCTCCAGGACTACGAGGAATGCCAGGTGAACAGGGACAATTGCATCAATGTTTGCGCTGGCAAACAGTCGTGCGAGGACGAGTGTCCTGTGTGCCCGGACCTGTACGTCAAGCCCCTGATGGTTCAGGGCATTAACGATACGAATATAGTGGCACCACCCCAGGTACCTATTAATACG
>636227463
ACAAAGGGTTTTATCTATTCTCACGAAATCAGCTGTTGCGATTGAAGTGGTGACTTTGTTTGTAAATAAAATGAACTACAACGCCAAGCGAGTAATGCGACAGAACTCGGTTTGCGTGGGTTCCAACGACATGGCAGCGTCGCCGATAATGATTGGACCTGCCCCGCCCTCGGCGCCCAGCACGCCGCAACTGCAGACCACCGAGGACATCAAGCCACTGCTTGTGCAGCGCCAAGTGATTCTGCTGCAAAGTGGAAGCATACCGACGAATCCCTCGCCACAGCAGATCAACCTAGCTGG
>7125110858
ATCAGGCATCATTCGAGCTCAACGCTTCGTACAGTACACATCTCAGCTACACAGCAGCTAAACACAAAATTCCAAAACACATCATCATGTGCCAGAACAAGATCAACACCAACAACACCATGACCATCAAATCGAACAAGAAGCTGTCCTACAGCGTGAAGAAACTGCTGCAGAAGATCTTCAAGCAGCAACAGCGCGTCGAGGAGGAGCAGAACCTCAAGAACGCCCTCAAGGCCAACTCTTTGGAGTCTCTGGAATCCATGGAAAACAGCCGCAACGCCGATCTGGAATCCGCCTCCA
>82696162
ATTCAGAATAAACTTTGCTACTAGCTCCCCAAAATACTTGTGAATTAGAAACTTTGAAAAATTACATAAAACTCGAACATGGATGATTTGGCTAACGAGTACACCGGCAGTGAAGAGAGGAGTGGAGAAGCCTCCAAGCTCGGACTCCTGGCCAGGGTGGACCGTCTGCTCCGGCGCTGGCTGCCTGGATACAGCTTCATTCGCGGCAAGCGTCTCTCGACATCGGAAACCTCGATCGTGCACGGCTGCTCCCACGGCACACAGGCGGTGCGTGGACGTGGTGACCGGATGAATAATAAG
>9711715857
ATCTTGAATCGGCCAGTGTTCAGCTGCTGGGCAGCAATCGCAACGAGCTGCTGCTCAAGTGCCACGTGGAGGGCGCCTCAGGAGATTTGGAACCGCTAGAGATCGAATGGTATCGCAACAGCGAGAAACTTAGCACCTGGAAGAACGTCCAGCTGGATCAGCATCGCCTGATAATCCGACAGCCGGGAAGCGAGGACGATGGCCTGTACCGCTGCACCGCCTCCAATGCGGCGGGTCGAGTGATGAGCAAGCAGGGCTATGTCTACCAGTCCAGTGTGAAGTGCCTGCCCCGACTTCCTA
>1012216394
AGCGAGGCTGTTTTTGGGTCCAGCAAAAAATAATCTAAAAATGTTTTGATCTGTAAGAAGTACGTGCTTAGTGAGGTCTACCTGTATATAGGATCTGTACACTCTAGGGAGAAAGCATCAAAATCCGAGTACCAAAGCTTTTCAAAAGATCTCTTTCTTAGTTGTGATAAGCTCGGCTCAAGTCTCTTGATGGGCTTGAAAGCTTTACTCACGGCCTCTCTGGGACAGTATCTCTCAACGACGAATCGATTATCATCTGCGATCGCATTTAAAAAGTCTCTCGCCCGTTAATTCGCGATC
>11577425190
CTACCAGTGGTCTGCTGAAAAAATGCCTTCCCTGCAGCGATGGTATAAGATGCGTGCCCCAAATCCAGTGTCCCGCCCACGTTCGCATGGAAAGCCATGAAAAGCCCCAAATTTGCGATCTCCCGGCTGGAAAATTCGGCTACTGCTGCGAGACTGGACAGAATCACACTGCTCCCAAGCCGGAGACCTCTCCCAAGGAGCGTCGATCCGGATTTCCCACCATTCTGTCACCCGCAGTTTTGGATGAGGCGCGTCGCAATTTCGAGCACTTGATGCATGGAGTTGCGCAGATTCCGGTGC
>12135418035
GATATGATACTCTACCAATAGATTCGATGCAGGGTCTGGAGATCAGCAGCCCAGTGGGCGGCGGCGGTGCTGGCGGTGCTCCCGGCAATGGTGGAGCTGTAGGCGGAGCTAGCGGCGGCGGTGGTAACATCGGCGCCATTCCGCCTAGCGGCGCACCAACTTCGCCCTATTCCATGGACATGGACGTTGGCGAGATTGATGCCGGTGCATTGAACTTTGACTTGGACGCCATGCCGACGCCACCCAATGACAACAACAACCTGGCTGCCTGGTACGATACCGATTGTTAGACAAGCCGAG
>13148117160
GTCGCAGGAGAAGTGTTCAGCCAGGTGCTAGCTTAAGTACTGCTGAGCTTGCCATGCTTAATCGGGTAGCTTCCCAGCAGCCGCCTCCGCCCATCGATCCTGAGTCGGTCGTCGATCCTCTGGAAAGTTCTTCGGGCGAAGGAATCCGTCAGGCGGCTCTCGCTGCCGCCGCCGCCACTGCTCCTATTGAACAGCTGCAGAAAAAATTGCGCAAACTGGTCGCTGAGATCGAGGGCAAGCAACGACAGTTACGGGAAATCGAAGAGACAATCCAGGTAAAACAAAATATAATCGCCGAAT
>14131513386
GTGAGGTAATTGCTATTCCCGTGGTCATCTTCAACTACCTGGATAAGACCCTTGATGCAGATGTAGTAATGGACAACTCTGATCAGGAATATGAATTCACCGAGGCCACCAATGAGGTGTTGGAAAAGGCAATCGATGAGGTGCGCCGGGTCAAACGGGTCACGATACCGGCCAATAGTGGCAAGAGTGTTTCATTTATGATCCGACCGAAGAACGTAGGATTCACGACCCTGAAAATCACAGCCACCTCTGCCTTGGCCGGCGATGCTATTCACCAGAAGTTAAAGGTTGAGCCAGAGG
>1556212207
CGCACCAATAATAACTTTCTGCAGTCGCTAGAGCTTTATTCCGATGCAGTCATGCAGTACGAGGATAACCTGCTGCTGGCTACTGGCCGCACTCTGATTCCTGTGGAAGAGCTCACCGAAATGGCAAGCGAGAAACTGATAGACATCCAAGATCAAATTGCGTCGGGTGAGCGCCAGGAGAAGGAGCCATGTGTTCGCGACTTGCTGCTTGTGGAGCTGGTAAACTGGTTCAACACGCAGTTCTTCCAGTGGGTAAACAATATACCTTGCCGCGTGTGTGGGAGTGAAGAGAGCAGGCTG
>16981637514
CGCTCTTTAGATGTATTTCGAAAACGAATTTAACGAATAGGTGTAAAGGAAAAATCCACAAAAGTACGTGCCACCAAAAAGTGCAAAAGAAGGGCAAATCGAACGAGAAATTCGGCTCGAAAAGCTGGACAAAATCGACTTGAAAGGATTCGCAGCTGGAACTGCATCCATCCAGATACAGATCCAGATACATGTGTATATACCGTATACCAGTGCCGATACAGATACAGATACATACATACATGAGGCAGCCTGCGAACCACAAAAGATACATGCCATGTTCCCACTAACCAACCGCTC
>17283024018
AACTCGACACCAAGACCCAGAACCTATCGATGATGTCACAGAAGTACAAGAAGGACGCCAAGCTGCTCAACCGAAAGTCCATGTACGTGAAGGCGATGGCCTTGGGCATGATACTTCTAGTGTTCATCATGTATTTCTGGGTTCTGTAATATCAAGCAGTTCCATGGCCACTCGGAGCGGCGCGTTCTTTGTTGGAGTCAAGCGTCAAGGACGCAAGACCAAAAGACATTTAGATTACGCGTGCACCTGTACTCCACGCCACCAACCACACCATATTCATTCATATCTATGAATCATAGG
>181330322559
AACGCATGGCGCCAAACGAAACGTGAGACAGACTCGCGCGCACTGCCATACATACACGAAAAGTGATTATTACAACACAAGCGCTGCGGCGCGTGGGCGCGAGGAGGGGGAACGCATGAGATAACGGAACATGCTGCCGCATTAGTCACCACCAAAGCACAACAGATGTGTGTACATGTGTGTGTGTCAGCTACCACCGAACAAATGAGTGCAAAGGAGTTAGCAGGATGCCGAGAAGGAAGCGGAGAGAGGAATGGCAAGGGGCAGGGGAGAAGAGCATAGCAACCAGTGGAAACAAAA
>19914939983
TTATGCCAAAGACGAATAGATGGCAGCTTCGCTTCGAATCGATGACTGACGTCAGACGTCTTTGTTGTTCACTACTGTGCTATATGAAATATACATATGCTGCTCCATAATATTGAAGGGAAATCTATTAATCACTCGGTACCTCTTTGTCTTTTCATTGACAACTTTGAAAATTGCTCATGCCGCAATTGGGGAACGTTGCCACGACCAGACACCTACGCCCATTGTGGTAATACTTTCGAGTGGCCGACCGATGGCGTTGCCAACAAACTTCCGCCAGGCGAAAACGAAAATTCGTTG
>2072649232
GAGCCCGAATCCCTCTTTCTCCAGCGTTGATCAACAAGGAAATAAAACTAAGGCACGAAGGCAGCACCAAAGCCGTTCACATTCTTTTCACTCAACAGCAAATAGTGTTCCTGAATCGCAGGGACCTCTTGAATCTCGATCTGATCTGAACGCCAAGACATCATCGAAAAGCGAACGACCATATATTTCCACATCCAATTCAAGCTGGACCTCTGAATCCAGCTCCGGAAGTCCACCAGATTCAGGAGAATCGTCTTCGTTTTCGACTTCATCTTCGCTTTCATCATCATTATTATGTGC
>21783414829
ACGCGATGAGCCTTCTGTGGTGGCAATGGTATATCCATTCACCGGCGATCATAAGCAGAAGTACTACTGGGGTCACAAGGAAATTCTGATTCCTGTCTACAAGAAAATGTCGGACGCCATTCATAAGCACAAAGAGGTGGACGTTATGGTCAACTTTGCTTCCATGCGCAGTGCGTACGAATCGACGCTAGAGGTGCTCGAATTCCCCCAGATCCGGACGGTGGCCATCATCGCTGAAGGTATTCCGGAAAACATGACTCGCAAGCTTATTATTGAGGCGGATAAGAAGGGAGTGGCAAT
>22108938083
ACGATTTCCCTTTTGTTGTCATTTTCCTGCGCCGGTGAAAAACGCACGTTTTTCCCATTTTCACCGACATAAACAAAAGCTATTTATACACGATCTGCCAAATCGGAGAGGCAACCTAAGTGCGACAACAGAATTCTTTGTCTTCCGAATCCGAATGCGTGCAGTGCGGTCTTCGTTCATGTGGATGTTGGCCAAAAATAAGACGGCGACCAATTAAAGCAGCAGCAGAAGAGGAAGACCACGATTTATTGGGCAATTGTGGCCAAGAATCCCAATGGGGCAACTGCACGCTTGTAAACA
>231275534
GAGATATCGTCAAGTCAAGAAGAATGCTCAACAGATCCTTGGGAAACCACCTGAAACATTATGGATCCAGAAAATTCCCCTTACTAATTTGTTTACTTATACCTTTGTTTGGTGTTTGGGTTTGTTTATTCTATTAGAGATGTTTACTGTCAAATGGAGGCCCGCGTGGCAAACTTGATTTCCATTGACGTACCACTCGTTGGCGTAAACAAGAAATTTGGCACAAGTCTACTGTCTGCTCCTCCGATTTTGCATCAGAGCCCCCAAAAACTAGTTTATCTCGATCACGCTCCCCACTCG
>24569632342
TTACGCCCACCGATCTCTCGATGAAACCGACCAGCGGCCTTGGCGGCAACATGGTCAGCAACAACAACAGCAACAGTTCCGTGACCGGCAACATTAACTCGCAGCTAAGCGCCGCCAATTTGGCCAGCCTGAGCAATGCGAGCAACAACAACGCATTGGTGACCGCCACCCAGCAGTTGCAGCAGCTGCAGCAGCAACAACAGCAGCAACAACAGCAACAGCAACAACAGCAGCAACAACAACTGCTGGTGGCCGGCGGCGGCGGGATGGACGGCCAATCCGTTCGAGCGCCGCCCATCC
>25511522666
AAAAGCACTGAACGACCAGAAAGAAATGAAACTCCTGCTGGATATGTACAAAGGCGTATCGAAGGATCAGCGCGACAAGGTCCAGTTGATGGCCACCGAAAAGAAACTGCGCTCCGAGATCGAGGAGCTCCGCCAGCAGCTGAAGAAGCTGCAGGAAAGCAAGCGCGAGGAACGCAAGAAGCTGGCCGACGAGGAGGCGTTACGTAAGATTAAGCAATTGGAGGAGCAGAAGTACGAGCTGCAAAAACAGATGGCCAACCACAAGCCAACGGATAATTCTTGGGGCAGTGGAGCCCCCGG
>26320421733
ACCAATCTCGATGTCTCCGCAAATAGATAATGCTTAAGCTACCAAAAGGCCTAAAAAAGAAAAAGAAGAAGTCGAAAAAGGATCAGGAGCTCTTCACCGAGGAGGAGCTCGAGCAGTACAAGCGCGACCTAAAGGCCAAACAGGAGGCGGCGGCCACAAAATCGGACGCCGGCGAATCCGACGGAGCGTCATCAGACGTTGAGGCCCACCACGAGCCAGTAGCCTTTAACTCAGGATTAGGCTCGGGATCATCCTCTAGCATCCTCAACGCCCAACAACAGTTATCGGATCAAAATCAGG
>27117704519
TTCGGGACAAATATTGATTTTCTCACAGTGCTGACATAATTTCCTCGCCATCGAGTGCAGTCGTGTTTACCTAGCATTCCACGCCTAAGATTGGCCAAACAGAGTACAAATTTCGGTCGGAGCGTAACGGAAAAAGGCGACAAGATTGCACACCTACTGGAAAACCCCCTGCATCAAGGCAACGGTGGAACGGCGGACCGTCTGGGCGTGGACTTCGAGTTCTACATGGCCTCGAAGGTGCATCCAAGTCCGGGGGCGGCGCGCAGTGTGTGGGCGTTGCCCCTAACCGCCTCCTCCTCC
>28846824928
AGTCGCCCAGCCGCACAAGACGCGATCCAGGTCCAGATCCAGATACAGATCCATATCCAGATCAATGTGGCCGGAGTGCACAGACTGAGGTCCGCCCGTAGGTAGAAAATGGCGGACATTTACCAGGATGCCAGCACCACGCTGCGCTCCGTGTTTCCCAACTCGCGGCTGGACTCGCTGGCCGGAGTGGATCGCCGGATGGAGAGTCAGCTGCCAGGACCACCGGATGCGGATGCAGTCACCACCGCCTCGAGCATTGGCTATAATCCGCTCAACGACGACGACTGGTGGGCCAATGCC
>291274515149
GTGGCCGAGGAGACCTCGCATTTGGCACCCCACGGCGTTCCCAGCAATCCGATTCCACGTGCTCTGTCCAACTCGCGGCTAAACGAGATGAATCCGAATGGAGGACCATATGGCACGTACCAGACCACTGGCGGTAATCTGGATATACCCGGTGCCAACCCGCACAATCCTTTCGCTCAGTAAACGGGAACGTTGGCTTCCCGGAGTCGGCATTCAGCCCATCTTCATACTCACAGTACTAAAACGAACAAAGTATAACCGCAAACATATCTTGGACATTGGCCTGCAATATGAATTGCA
>30711335544
GCTCATTTCAAAACGTGCGCTGGACGCGTGCAGTTCTCCAGTTCGACCAGTTAACGTCTGATACCCGTGGAGTGGAAATCGCATCCCTCCCATCCAATACGATCCGAGAACGTGTCCTGCTGCAATGCATCCTGCCTCGCCGCATCAGCACCGCGCCCGCCTGCATGTCGGATCGCCAGGATCGGGTGGCATACAGGCCTCCTCCTCCACGGAGACCTTCCCACTCACTCCGCAGCACCAGTCCTCGCAGCACGCCGTTCACATCCCGCCGCCCCCCTCCCTGCCCTACCAGGGACTCAA
>311264414522
TTTTCGAGTCCAACGCAATGTCATGCCGCGCCCCCTTCCAGCCCGACGATCAGTATGAGCAGCTGCGCCGGCCGAATGTCGGCGGAGCAGGCGGAGTGGCCATGCCGGGACTGGATCAGCAGGCGCATCTCTTTGGGGAGTACGCCGGAGCGCAGGCGTACGGTCAGGTGGTTGGCAATTTTCCTGTGCAGGCCATGCAACCCCAGGCGCAGACTCTGTCCGATGCGTCCAATCTGTCGGCCACGGCCACAATTTTCATCCCTCGAGGAGCTGCTCCCCCGCAGCAGCAGTCGCGACATC
>3276321829
AGTCGATGAAGCGCAACTGGAGGATGGCGAGTACTATATGTACATATGTACATATAAACGAAGAAATACAAACCAATTTCCTGTGGATGTCCGGTCCCAATCATTTATATACAAACATCGTTGCCATGTTAGGAGTTTGAAAAAGAATCCAGCTTCGTACTGGAAAACAACTCGCAACTTCGGTGTGAAGAACGGTGACGACTATATACAGAGATATTCTATACAGCTTTCATAACATAGCTTGGATAAATACTATCACTTAAAAATGTTGTGTAAACTATTCCTTGATTTCGTTTGGCT
>3337519830
ATCCTCGGAAGATGAGGGCGACAACGAGTCAAACGTTACCGTAGACAGTGGCGCACGAGTCCAGGATCCGCACTCGGCCAATAGTTCGGTCAGCGGCGTGCCGCTTAGCCAGCCCCCTGTGGCTGCTGCTGCAGCTGCCGCTGCCGTCGCACCCGCCTCCGCCGTCGTTCCTCTGCCTCCCTCGGGCATTGATCTGGAGCACTTGGAGCAGCTGTCCAAGCAGTCGTGCTACGACTCGGGCATCGATATCCGCGAGCCCGTTCCCAACGTACAGCCGATACCAAAAAAAACCGTCTACAG
>3439574409
ATGGATTCAAGAAGGAAAGTCCGAAGTGAAAATCTTTACAAAACCTATTGGCTTTACTGGCGACTTCTGGGAGTCGAGGGCGATTATCCTTTTCGACGGCTAGTGGATTTTACAATCACGTCTTTCATTACGATTTTATTTCCCGTGCATCTTATACTGGGAATGTATAAAAAGCCCCAGATTCAAGTCTTCAGGAGTCTGCATTTCACATCGGAATGCCTTTTCTGCAGCTATAAGTTTTTCTGTTTTCGTTGGAAACTTAAAGAAATAAAGACCATCGAAGGATTGCTCCAGGATCTC
>351268621249
TGCATGGACTGCCTGTCGGAGTACCCGGTGGCCTTTCACTATGTGCACAGCAAGCAGCTGTACGTGTACGACTACTTCAACTACCAGTTCCAGCTCTCCGGAAGGGCGCAGGTGGCGGAACGGCTGCCCAAGAAGATCCGGGAGGAGGAGCTGGTCATCCCCGAGAGCGACAATCCGGTGTCCTAGGCAGGAGCCAGCCATTCTGCCACTTCAGCAGCAGCAATCTCAAGTCCATATCTACATATTTTCCATCCTTTTTTTTTTGTGTGTGCTTATCGTGTATTTAATATATTATGGGCA
>3633408504
TTCTCTGCTGAATGTCCTATTGGCGTTTGTTGTGGCTGGCGCTCAAAATGATTTACCAGCTGCTGTGCTGCTCCGTGAGTCTGATCTTCTTCTGCTTCAACGTATTCTGGCTCTTTTGCAACCTGGCCATCCCGTGGTGCACTCTTACCTTGCTCGTTGTGTGCATCGCCTCCAAGTTCGTCAAACTGCAACGAAGTCCCAACGAGAAGCGACTCCTAAGCCTTCTGAGTTCTCCAGAGGAATGGCCCAGTTACTGGCCAATCGCCAACCGGGCAGCCGGCTTTGATGCGCCCGAAAACT
>37448116540
TTCAGTTCGCTCGCGGACTTTGAGTAAGCCGGTTGTGTTGTGGTTCGTTGTGGTGTCGCTCGATGTTTCAGCTTGCTCGCCTGTTTCGTTTGTTATTGTTTGTGTGTGAAAGTAGCGGCGTGCTGCAGAAGCGAATTGCATAAATTGGGAAGGCGAAGACGAAGCCTTTGTGCCTGGTGATTTTCGCGTTTATTCCATCGTACGGGTGTGCAGAAATATATGTTTTTCGACGGATGACGCACGGATAAATGCGTTTTGGCCATGTCAATGTCCTTAATTTCGAGAGGCACGCCCACGCAA
>38101871419
TGTTTACAAATTCGTTTTTATGTTACGCAGTTCGTCCGTGCTAAATGATACACATGAAAGTAAATTGCATCAGATTAAGTTACATCGAATACTTCTCCACAATTACAGATGTGAATAATCCGCCAGAGGTGTTGTAAATTTATGAATACCAAGGGCTGCGTACAAAACAGTAGTGCAATTCAGTGGCAATGCCAGGCACCAGTGACACACGACGACTGGTGGACGCCCTGGACGAGGATGACGAGATTCTGGGCACGGAGGGCAGCTTCGTTCCCGCTTTTCGTCCGCAGGACCACCATG
>39138596986
CGTGTCATTGCCTTTCACTTCGAATCGAATCTCCACAGGGATAAGACGAAAATGCGTTTGTTAAAGGAGGAAATTGCCCAGTTTCACGAGCAGTCGCTGGAGAAGTATGATGGACTGGATCCGCATGATCTGTATGTACTATATAAGAAGCTTCAGATGGAGCTGGAGCTCATCCAGGTGCAGGAGGATTATATCAAGGAGGAGCAACGCAATCTGAAGAAGGAGTTCATACACGCTCAGGAGGAAGTTAAGCGCATAAAAGCCGTGCCTCTGGTCATTGGCCAGTTTCTGGAGGCGGTG
>4078272047
AAAATGATGAGACCCAAGTTCAAGGACATCAAGTTCTGGAGCGACGAGAAGTTCGTCAGCCACAAGGTGGTCTACGACAACAGCGACCCGCATCTGAACTTCTCCATGGAGGTGCACCAGGAGCTGCACGACGTAGACATCCACGTCGAGGTGCGCATCACCAACAAGCAGGACCCGTACTACAACACTAATCTAAACACCACGCTGAATGTCTGCCGCATCCTGGGCTTCGCCAACAAGTCACCGGTGGGGCGCTTCGTGCACGGATTCATCCGCGAGTTCGGCAACATCGTCGAAACC
>41123043592
TGGCGCCGGCGAGCTTAGTCATCATGTTCGCCCGCAATCGTAAGCTTCGGATCGCAATTGGCCTTATCTTTTGGACGAGTCTCGCGGTGGCCCAAAATGCAAGTGCCCAATATGAAGCGGTCAGCCAGCGGTCGGGAAACCAATTGGACCTGGCTGGTTCGGCCATCGCCAAGAGCTTCGAGCCACCGCCCGAATTCTACAGGGGTCCAGGCTCAGAAGGGGGATTAGAAAACAACACTCCCATCAGTTCCAGCGGTCATCCCTCTCTGGGAAGTGTGGGCGAAAGTCTAAGTGATACCT
>421248315310
ACAAGAACAAAACGCGATCGACGTTCAGTCCACAGTGTCCTACGAGACTTCGGAGTGCGCAACGGGTGAGTCATGCGTCACACACAAGTCCTTACACTGTTTATCTACTAATCCTAATGCTTGCTTTAAACAATCCACTTACCCCACTTGCTGACTGTAACTATAATCTGCAATAATAATTGAAAATTTATTTCTTATTTTGTATTGTGTGGTGCAAGTTTATCACAAATTGTATGTATATATATCATGTATGTATGTATATGTAAACCGAAACACGAGCAGTTCCTCAAATCGAACTTG
>43273021295
CCTCTGCAATCTGTCACAGCAGCAGCAGCAACAGCAACCCCAGCAGCAACAGACGCATCAGCAGCAACAACAGCAGCAGCAGCAATCCCATCAGCAATCCCATTCCAGCACCGTGTTGGCCAGCAATGGACCCAGTAGCGCCGGTGCCGGCATGGGTGTCGGTGTGGGCGGAGGCGGTGGCAGTGGAGGAGGAGTAGGAGGCGGAGTTGGCCAGTGCAGTCCGCTGGGACTGCCGCCGCAGAGCCAGCCGCTCCAGCCGACAATAGGATCGCTGGCCTCGCTGAGCGGTCACTACTCGAA
>44117933904
AAACCGAAGCGATGTACTGCCACTTGTGCAGCGGATTATACCACATGGACTGCCACGAGTTCACCAAAAATCGCCAGCTGATGCAGCTGCAGAACTCTCGCTGCCCCCCATGCTTGCGCGAAAAAGATAAGTTGGAGAAGTAGTGCGTTGCCAAGTGAGCCATTGATGTTAAATGTTTCTCATTCTTGCATAAAGGATTGTATATATTTGAATCAACCCTAGTTGGTATGCTGAGTTCGTGTTTTTATATTAAAATTTATTATTACTTAAATGATTATATGATTATATAAATGATTATTA
>45621236722
TCTATGACCAACACGACCGCCACCAGCAACATCATTGTCAATTCGGTGGCAAGCAGTGGATATGCAAACTCTTCGCAGCCGCCGCATCTGACGCAACTAAATGCGCAGGCGCCACAACTGCCGCAGATTACGCAGATTCAAACAATACCGGCCCAGCAGTCTCAGCAGCAGCAGGTGAACAATGTAAGCTCCGCGGGAGGAACGGCAACGGCGGTCAGCAGTACGACGGCAGCGACGACGACGCAGCAGGGCAATACCAAAGAAAAGTGTCGCAAGTTTCTAGCCAATTTAATTGAATTG
>46126122116
TTAGTGTTGCCGAGAGATTCAAGCGTTGTGGTACTCGAATTGAAAATCGCACGACGCGCGGCTGTTGCGTTCAAATAGTTGTGTTCGATCGAAAATGCTTTTGTGGCAAGTAGTGCTAGAAATCGAGTCGAATCGGAATCGGTAGTCAAAAAATCCAAAAGTGACCAAATCCAGTGCCACCGAAAGCCCAAAAATCCCTTAAGTGGCTCGTTCGTCGCGAGTTGTGGCAACTTCGTGAGAGAAAAACAGGGTAGCAAAACGAGTAATTGAATCCTCATTCTGGACATCCAAAGTCATATA
>47326639812
ATTCCGCATCCACACTCAGCAGCAATCTTAGCAGAAAGACTTACTCAGCAGAAGAGGGAGTGAGTTGCAGTAACCGTCCGTAGAACCAAATATCAGTTGCCATCTCAGAGGAGGAAGAGCGCATCCACATTCGCATCCGATCCAACCCGAACCGATCATGGCAACCACTCCACGCAGCGGCGGTGCCAGCGGCACTGGAACGGCGCAGCGGCCCAATGGCACCTCGCAGAACAAAAGCTGCCAATTCAAGTTGGTGCTCCTCGGCGAGTCCGCTGTGGGCAAGTCCTCACTGGTGCTGCG
>48264822569
GGATGAGGCTGTCAACTTTGCCATTCAGAAGGGTCTGGATGCTTCACGAAGCACAATCGTTTTCTTTAAGCACAATGACGTTGAGGATCTAGAACGTCTGCTGATTGAGCAAGAAAAACGAGACCAGAAAAATCCGAAAAAGGCGGCTAAGACACGTCGCTTCCTCGTCGCCGAGGGTATCTATATGAATACGGGCGAGATTTGCCCACTTCCCGACCTGGTGGCCTTGCGTCAGAAGTACAAGCTGCGTTTGTTCATCGACGAAAGCATCTCCTTTGGCACATTGGGCCAGGGTGGTCA
>49808436397
ATGTGGAAGAATTGGATTCTTCAGTGGAACCAAAAAATGCAAATTGTATTTGCCCTGGTCCTGCCAGTTTTGTTTCTTTGTCTTATTCTAGTACTTCGCATAATAGTTTTGCCCGAAAAGATGGATGAGATCCGCTACCCAACCGTATCCATATCGGACCTAAACCTTTATATGAGGATGGTACCACTTGGAAATAGGATATTGCACGAGAATGGATCCCTTAATATACCTCGAAACTTCCTTTGCTATACTCCAAATAACCCTATCAATAGTGCCATTGTGGGTGCCACTGCGATAAGA
>5055479692
GCGATACGTACGGCAGGCGGTTCACCAACTCCGTATCCTTCCTCATCTCGTTCGTCACCTGCCTGCCCATCATTGTGTATTCGACGGATGAGCGGTACGAGAACCTCATGATCTACCTGGCCACGTTCATCAAGTTCCTCAACGCGCTCACCTTTTTCACGGTGAACCTGCAGTGCCTGGAGATCTATCCCACGTGCATGCGACAAACGGGCGTGGCGTTGGGCACCATTCTGGCCAACGCTATCGGAGTCCTGGCCCCGTACTTGGTCTACCTGGGCACCACCGTGGACATCCGGGCAC
>51112086930
CTAAATAGTGCCCAAAATGTAACTGTCACAGTCGAGGACAACTCTGAGCTCGTTACTCCCTCCTCCAACTCACCCGTGGAGGTCAAGGAGGAGGAGCTCAGCTCACAGCTTGTGGGCACCATGAATCCCCACCTGCTCAACATCGTGAAGCTCGACAAGCCCGTTGAGTGCAATCTCTGTCACCGTAAGTTCAAAAATATACCCGCCCTCAATGGGCACATGCGCCTACATGGCGGCTACTACAAAAAGGATCCGGAAACCAAACGCAGCGAGAAGAAGGACTCCAGTGGTCCACCCCTT
>521242032588
ATGACTATTAGGGACCATCCACTGGCTCTAAACATATACAAAAAGATAATGCGGGAGTCCAACAGAGCTGGACTCTATGGGATTTACAACACCGAAGACGACCAAAAGGCCATCGCTGAGTATCACTTCCAGAATGCCATTGAAACTGAAGGATTGGAGTCGAATCTTTCGATGATTGGAAACGCCTATGCCCAGGGCCGTTGCACATTGGAAGCGGAGCTTTGTGCGGATACCAGCCGATTGATTAAGCTGCAAAAGACTCTAAGCACCAAGTATAATGTCAGCTTAAATGGCTTGTCA
>531138712942
CGATCTTCCGGCCCTGCGTCACTCAATGATCTATGAGTACGGCAGCTATCTGATGACGTCCCACAATATGTGGCAACTGGGCATCGACTATCTGGACTGTTGCAAGCAGGAGGGTCAGGCGGCTATCGAGCTGCTTTTGCCCCGAATCACTTTGCGCAGCGAGCGGCAAGCCACCAAGCTTATTAACCTGGCCAGGCAGCGCGGGCTCATAAGCGTAGAACGGGAGATCTGCAAGGTGCTTTCAAAGCGATCCTACGATAACGAGCGTTATGGAAACGCCCTGGAATGGGCCATTCGCTC
>54171235106
AGCGGGAGATTGGAACTTAAAGGAGCCCACCTGGACGGGCAGGATGCGACTGGTGGCCAAGGGCACCGCCGTTGTCCTCAAGCTGGAGGACAAGACCAGTGGTGCCCTGTTCGCCAACTGCCCCATCGACACATATCCCGGCGTGGCCATCGAGGCGGTTTCAGATAGCTCCCGCTATTTTGTCATCCGCGTGCAGGACGATAATGGGCGATCGGCATTTCTGGGCCTCGGATTCGGCGATCGATCCGATTCGTTCGATCTGAATGTTGCGCTGCAGGATCACTTCAAGTGGGTAAAGAA
>5539929990
TCCAAGCTGCGCACCGACTTGGAGGAGGTCGACAAAGTATTATATTTAGAAAATGCCAAGAAGTGCATGAAGTGCGAGGAGAACAATCGCACGGTTACTCTGGAGCCGTGCAACCACCTGTCTATTTGCAATACATGCGCTGAATCGGTCACCGAGTGTCCCTACTGTCAGGTGCCGGTAATAACCACCCACACCTAGAACATGTTTTATCAGCAACAGGACCACAAGTGGCCCTTTGGCTGAAAATCGGATAGGGATGGGAAAGGGGATTCCGATGGGATATGAATGGATCATGGGGAT
>56759832302
AACTTATCAACATTAAAAAGATTATACCGGCAACCACAACAATTGCCACACATCATCCGCACACGAGTTCGACAATCATACATCCCCATCACATCATTCAGCATGTGTCCCAGGAACCGCACCACCAGGAGCACCATCAGCAGCATCAGACTATTCACATTGAGGAGGTGCCGCAGACTTCGCAACAGCACCACCAGCAGCAGCATCACCACCAGCTTCAGACGGTCCAACCGACCCACACCCAAGTACAAAGCATAATCACAGCTCATCCGGGCCAGACTATAAACCTGGTGGGTCTGC
>57102025982
TTTTTGCTTATCGTGATGGCTTTCCAACAATCTTTAACCGTGGCGGATGGTTCTATGCAACTATACTGCCCCCTGGTTACATACACCCATCTCGAGCTTCTTTGCGACGGAGTCTATAACGCTGACCTATATTTGAAATACAAAGACCGGCTAACTTCCGTAAATGCGCCCTACAAGATCTTCTACTATGACCAGGATGGATATTATTTCTTCCTCGTAAGCTTCAACGACTCTCCAGTGCAAAGTTGTAACGCCACGATCCAGCTGGACGATGAACTCGATTTCTTTTGCGGAGTCAGT
>581143734841
TCACTCATGTTATTCCACATTATATTTTGTATTGCATTCTATTTTATCTAAGCTAGCAAATATATTTAAGGCAACTAGACTAAATGTTAAGCATTCGTGTTTTAAGGCTACAAAATGGACACTCCGTTCTTAACAACGCCTGCCAATTGGCACTTTCGCGAAACAAGAGCTCCAAAAGGTCGAGCAAAGACAACGTAACGCGACAGGGAAAAATATTTGGCTCGTTGTTTGGAAATCGGCTTAAAGGCAGCAAAAGCCATTGGTATCCATCGCCCGATGCAGGAACATCAGGCAATCAAA
>591378931469
CCAGTACTGAAAAGTGCGGAAATCATGTCACGTCGGAACGTCGACAAAAGACACAAATAATAGGAAAAAGCTTATTTCGCGCAGGCACTCGCATATTCCCAGTAAATGCAAGGCCAATGCAAATGCACCATTAGTACGGGCCACCAAATTGTAAATCAAACCGTCGAGTTCCCAGCGCAAAAACGCCGAGCAAAGCAGCAACAACGAAACGCAGTTTAGGGCCTGCATTTTTGCGATAGTGTGAAAAGTGCGTGTGTGCAAAAGAATACAAAATAAAGGGGGCGCAAAAGAGTCAGTGAA
>60438737897
ATCCGAGAACGATACCGATACGCAACCGAACATCGTACGCTCTCCTGCCGGAGCTATCATCCCAATGCCTCGCCCTTTGGTCAAGCTCTGTTCAGACTGTTAGTCAAGCGATTCGGTGATCCCGCTATCATCTGGCAGAACAAAGGCGACCAAGTGGCGATCAATATACTCCGTCAGGTGGTCATCGATGCGCCGTATGCCACGGAGAATATCCGATACCTCGATTGGAATCCCAAGCTGGCGATATGCGTCCAAGAGGTCGTTCAAAACTTTTGCAGTAAACAATTCTAGAACGATGGC
>611168116296
CTATCCAAGCGATTAACTGGCCAGGTGGGACTGCTTTTCACGGACAAATCCAAGGAGGAAGTCCTGGAGTGGGCAGAAAACTACTGGGCCGTGGAATACGCACGCAGTGGCTTTGTGGCCACGGAAACGGTTACCCTGCCAGCAGGTCCCCTAGAGGACTTCGCCCACTCTATGGAACCGCATCTGCGTTCCCTGGGCCTGCCCACCAAATTGGAGAAGGGAATCGTTACGCTGTACAGTGACTACACGGTTTGTGAGGAGGGCAAAGTTCTAACACCCGAACAGGCGAGAATCCTCAAG
>62808224967
CTTCATGAATTAAGAACAAAATAGGAAAGCTGGAAGAGCCAAAAAATAGAAAAATTCGCACTCAAGCAAAACACCAAACGGAAGATCCAAAGCAAACAACCAACCAACAACATCAACAGCATCAACTAATATCAAATTAAATAACTAAGCCTAATAACGTATACATTTAAAGATCTATTTATAAATTAATATTTACCATAATGATTTAGTAAGTTAAGCTTAAAGTACAAAAAAAAAAAAATAAGAAAAGCAAAGAAAAAGAAACACCACAACCAACAACAACATCAACAACCAACCAAC
>63623623290
GCCGCTGTTCATTCGCGATTAGAATCGCCAGCGCCGCGCATCCAAAATTTCAAATTCGTCTACGGAAATCGTGTTCGCGTCTGCGTGTCCTGTGTGCGAGCGGGATGGCCAGCTGGCCCATTGTTTCGAGCGCTTGACTTTGCACAGAAATTAATTAGCTCAGAACGTAAATTAAGCCATTACGTAATCACGCCCAAATCACCGCTTCTACACAATAAACTACAAAAATATAAAATGGGTAGTATCTATGGGCTTCTGCCGCTGCTTCTGCTTTTGTGTCGCCTCCACGACGGCGGATCA
>64888726832
CTGACGCTCACATGTATTCCGTTCAATTTGAATATTCCGGCTTTTTAAATAGACAAAATTCAAAACAAATTAAACTATGGAATGATGTGGATACACCGGTTGCTGATGGACAAGTGCACCCGCTATGGTCATGTGCTGCGGCATTTGATTCGGGCTTCCAGGCGAACTGCGACCTCAACGGGACATCACCAGAGTGCTTCGGGAAAGGATGTGCCAATGGTGCAAATAAGTCCCGGTAAGAAACTGGACATCGAACTCGACTTTTTTGTGGCCAAGGACGAGCCGCACCAAATGTCCCTG
>65936333110
GCAACAAGAGCTGCGATCACATCACAGGTGAAATTCTCTGCCGCACGGGTTACATAGGTCTCACCTGCGAGCACCCATGTCCTGCTGGACTCTACGGACCCGGCTGCAAGCTCAAGTGCAATTGCGAGCACGGCGGCGAGTGCAACCACGTTACAGGCCAGTGCCAGTGCCTGCCAGGGTGGACAGGTTCCAACTGCAACGAGTCCTGTCCCACAGACACCTACGGACAAGGATGCGCCCAGCGGTGCCGCTGCGTGCACCACAAGGTTTGCCGCAAGGCCGACGGTATGTGCATCTGCG
>66514529852
GCCTTCGCAGTCGCAGAGCAATCATAAAAAACAAATCGGCAAAAAGAGGAAAAAAAAAAAGAAAAAACACAGACCGACTAGTACTCATGTACTCTTGAAAACCCGACAACAACTTAAGGGGGCAAAGAAGAAGAAAAAAAAAAGCGACCGCGACTAACTACACAAGACATTTTTATATGGCGTCGGTGACAACGTGGCTCGCAAATTAGTTACGTAAGAGAGTTATGGCCACAAGAATCGGCGACGACTCGTAAGGTTAAGAAGCTGACATCCGTGGCGTTTCGGGGTTAAGAGCTAGCT
>67862015371
TATTTGGCAAGAGTCCTGCGCGCTGGCAGTCGAAATTGCGTTGAGAGCGAAGCTGGCAAAAAGTAAAAGTGAAAATCAGGCCCTTGAAATTTGTTCATCAATTATGCATTGATTGAAACACGAGCGAGTGCTGTGAATTGTCTTGTTGTGTGCGCGCATAACGGAAAGTGAATTTGAAAAGCGAGTGTGCAAACACACAAGCATTGCGTACAAAGATTGTCATTCCGTTCCGTAATCCATAATTGCGTGAAGACACTCGAGCGCACCCACCCACACCACGCACGGTATATTGTATATACA
>6841839063
GTGACTTGCCCTGGATTTTCCAGACCTGCAGCGAGTTCGGATGGTTCCAGTCTTCCGGCAGCAGAAGCCAACCCTTTGGATCCACTTTTCCGGCCACTCTCTATGAGGACACCTGCGAGGGGGTCTTTGGAGCGAAGTACGACTCGGCTGGCATCCACGCTAATATCCGCGCAACAAACGATGACTTCGGTGGCCTAAACGTTAATGCCACCAACATCTATTTTGTGCAGGGAGCTCTTGACGGTTGGAGTAAGGTGGGTGCTGGAGTTGCCCAGGGAGCCACCATTATCCCATACGCCT
>691096017302
TTACTAATCAGTGGTACGTCCCAGTGCTAAAAGGTGATGTACCGAACGGATGCGCTGCTTATGGATTTGTTGTGGAGGGTACTCGCATGTTTGTTTTTGGGGGAATGATCGAATACGGAAAATATTCAAACGAGCTCTATGAGCTACAGGCAACTAAATGGGAATGGAGAAAAATGTATCCAGAGTCACCAGACAGTGGGTTGTCACCGTGTCCTCGCTTGGGTCACAGCTTTACAATGGTTGGTGAAAAAATATTTCTTTTCGGCGGACTAGCAAATGAATCGGACGACCCAAAAAATA
>70780831012
CGTGACTCAGGCGGATTTAGCATCCGTATCTGGTGAATGCATCTCCATCTGCTGTGCACCCACGAACCGCCATCAGCGCTTTTGGCCAGACCCGATCTTGGCCCAAAGTGGCACAAGCATCTTCCAGACTTTCTAGCGGTGCGTCCCGTGGAAAATGCAAGTTTGCTCAGATTTCTGATAAATGTTTGTGTTTGCCGTCCAAATTTCCAGCTGGCGCTGGCGAAAGGGGAAATAGTTGGGCTAAATGGGTTAGCTCTTTATCTAAACGGATTGCGCGGCTTAAATGGCCAAAGTAGAGCA
>71274536898
TTCAATACAAATTAATAAAACAAAAATATTAAGTTTTGTCGATCATGCAACCTCAAGAGGAAGTGAAGGCCATTTTCAAGCTGATTCTAATCGGAGACGGGGGAACTGGGAAAACCACATTGGTCAAGCGACATCTGACCGGCGAGTTCAAGATGCAATACAATGCGACCTTGGGTGTGGAGGTCGAGCAATTACTGTTTAACACCAACAGAGGAGTTTTCCGCATCGATGTTTGGGACACTGCCGGTCAGGAGAGGTACGGTGGCCTGCGCGATGGGTACTTCGTCCAATCACAATGTG
>72717627402
AGGCCCTTCGTCTGATCACTACACACATTCCAGACATTTACGTACTGCTTTCCAAGCGCGCTATAAAAAAGGAACTCCTCTTTACGTATTTGAGCAATCGACGCGCTGACGCAGCCACAGACTTTAGCAAGGCAGACCTCATAGCCAAGGTTATACAGTATTGGAAGCAGGAGCATAAATCAAGCATAGAGCTTTCCGGAGACCAGACTTCCAGCTCACTTCATATTCAGAGCGAAGAGGATTATCCCATTCACACGATTGCCCGCAAGTTCGGCGAGTGGTTCTTCGAACGCTTCAACG
>731288924307
ATGGCCGAATTGATGCACCAGATGCGAGATCCCGCCCACACGCTGGGAGGTTCCGTGGGCAGCATTCCGCAGACGCTGATCGGTGGCGGAGGAGGCAGCCACGGAAACTCCAATGGAGCGCTGAACGGAATCCACGCCACGCCCGCCACGAATCTGAAGATGAGCGAGGCAATGCGCAACGCTCAGCACGACACCAGCCCCAATCCAGTCAGCTCTAAGATGAAGGCCTCCAAATCGTACACCCATGGCCTGAGTAGCTCCTCGGGCACGGTGAACATTCCCACGTCCACGTCGGCCCAG
>74128314146
TTTATTGCCAGATCGTTTGGAATATACGAATTTCCGCCGGAGAACGAAGTGTGGCGAAGCCTGATACATAAGATCTGCAGCTTCGTCTTCCAGAATACCTGCACCTATTTCCTGATGGAAGCCATGGGCGTGGACTACGCACAATTCAACTCCAGCCTTCTTCCGCTCTTCACGGGACATGCATCCTCCGGATCATCGGTTAAGTCTCTGGAGCACTATGGCCAGCAGATCCACAGCGGTGGGTTTTTCAAGTACAATTACTACAGCACCTGGGAGAATCGAAGAAACCACGGCGTCGAC
>7586381674
ATCCAGTGCATGTGCGAGGCACTGCAGCAGAAGGGCGACATCGAGAAGCTGACCACATTCCTCTGCAGCCTGCCGCCCAGCGAGTTCTTCAAGACCAACGAGAGTGTCCTGCGGGCCCGCGCCATGGTGGCCTACAATCTGGGCCAGTTCCACGAGCTGTACAACCTGCTGGAGACGCACTGCTTTTCGATCAAGTACCACGTGGACCTGCAGAACCTCTGGTTCAAGGCCCACTACAAGGAGGCCGAGAAGGTGCGTGGCCGACCACTGGGCGCCGTGGACAAGTACCGTCTGCGCAAG
>7648445243
GCGTCAGTTGAGAACTCGTCGTTGAAGCGTGCGGTTTACGGTAAAAAGAGGCCGCTTCCAGTACGTGAAAATAAGTCTGCTCTTGTTGAAAGAAACAACAAAAACTTGCCAATTGGATTAAATTGTGTGCAAGGTGTGCTAAACTGAGTAGACAAATAATATATTATTAACTAGGTACAAACAATACAAGGCACACAAAGTTCCCAGAGTTCAAGTAAAAAATTAAACGATCAGTGTGATATTTTTTTGTGTGTTTGTTTACGCTTCTTCGGCGATCTTCGTTCTCTGTCTAACTCTCGC
>77515125552
TAGCTGCTTCGGCTGTAACAATTTGCGGAAATTAGCCAAGGTGTTTTATGGTCATCACCATCGACTCACCCTCTGTCCACTATTACACTCATCGGATAAAGGAGCCGTGGCACTGCGAAGTGGATTGTTGTCCGGCAACGTGGAAATGTTTACTTTTTCTTCGGTTTGCTTTTCCAACACTCTGTACCGAACGATGAGCTGCCTTTGGGGGCTTTTTAATTGAGGTCTAAGCTGTAATTAAGCAGCTCGGCCTTTTGCCATGTGCTCTAATTCTATTTTTGCAGTTTAATGAAGTCCTTG
>7893466074
GCAAAAACGAGGTATTTTACGGCGGCCAAACATTTACTGCAGTTCCCGCAAGAAAAAGTGCCAAGTTAATCACCAAGGAACGTGATCGTCTGAGTATGCTGGCTGGCTATGATGTTTCCCCCTTCGCCCATACCGCTAACCACACCTCAAAGCCCAAAACAGCCGAACCCACTAAAATTCCATATGCAGAACGTGGCGGTCCTGTTTCCCGTTTGGCTGGTGGTGTGGAAGCGTCTAGGAAACAGAGAGTCCAAGATCTAGAGCGGTTGCGTCTGCTTAAAGAGGAAAATGAGCGCTTTG
>794266559
CGCACAGCTGTTCGAAACGGGGAGCCACTACACTGTGCAGCAAAACTGTGCAACAAGTTGAACAAGGTTTTTGAAACTTAAGCAATTTGTCTTCTGTACTCAAATCAAAGTATTTGGCGCCTTGGGAACGGTAACTTTGCAGTCCAACCGTACGCCGTGTTGGCCAGTGTAATCACTATCATTATCACTCCGAAGCCATAAAATTGGAAACAAAATCGTTTCGGCACTGACCTTTGAGCCGCCGGTACAACGTCTGGGGATCGCGGATAGATGGATCACAGCCATTGCGCCATATGTGAA
>801120138017
CTTAATTCAGATCGAAACCGTAAGCGCCGACGTCCCCAGACCATCGAGAGCCTCAATCCCACCTTTAAGCACATGATGTTCAACTTCAATAAAGTCGATGCCCAGGAGGTGATCATGACCATTGATGATGCACACGGCAGTCCCGAAGTTCAGATGATCATAAACAAGAGCCCAATCACCAAATATCATACTTTGATCTGCCCGGAAGTAGGTAAAAACCATACCCAACGGATTACCCGTGACGCTCTTCAGTTCTGCATCACCTTTATGCGAAATATCGATGATAAGGATATGCGGATG
>81120834881
AAAAATATGAGCTGGTTGGTAAGCTATTGCGCAAGGGCGAGGAACCAACCAACTATGACGATGATGAGGACGAGGAGAATGTTAACAATGATGAACAAGAGCGAAAGAACCTACCCAAGTCGAAAACTGAGACTGATGACACCAAACAAGAAAAGGAAAGTCACATTTTGCAAAGCAATGTAACAAACAAAAATAACGCACAAGATCAGGCCACTCCTTCTACCGACTGTTAGCGAATCGGGTTTTTTGTTTTGCTTTTGGATGTGGCTGTAATAGTTTACTTTCGGTTAGAAACACAAC
>82396128589
ATATTTAAAACCACAAAATTGACCTTAATCTGGACCAGGATCCCTAAAATCTTCAGAAATTCAAACAAGGATGCCCCAAACGTGATCAGCTTTACTTTCCTATAATGTTGTTCATATACCCAAACTCGAAGGAGTTTCACATTAAGAAGAGCAGCAGACGCGGAATAATTTGTTCGAGCCCCTTGAAATTCATTTTACAAATGCATTTCTTGCAGTTCGAAAATCTTTCTCTGCCAGGTGTTGATTTTTGAAATGTGAAGCTCATTCGATTTTGAATATATGAGCAACATTTCTTGATAT
>83829214245
ATTGGACAAAGCGGCAGCAGGATTAACGGATTTCCTAAGCAGCGCGCTCAGCGGAAAAAGCTCCGGGGAAAAGAAAAGCGTACAGCAATCGTTAAACTGTTTCGCGCGGCAGGGAATGGTATATTTCTTGGGGGATTGGGGCATGGGAGATTCTGACTTGTCGTCATATCAGCAACATGTTCCAAATATACAACAGCCGCGACGCATCCATGGACATGATCTACTCTTGCAACAGCAGCAGCAGCAGCTCCCACAGCAGCAGCAGCAGCAGCAGCAACAACAACAGCAGCAGCAGCAAGA
>84408529568
CACTCGCCTCGTTTGTCGAAGTGGCGAACTGCCGAAGCGGAGGAGATGATGTGAACGGGCAAGGGAACGGGAATGGAAGCGGGCTTGGGAATGGGAATGGGAATGGGAATGGGATTCCCCGGAGCAGCTGTTGAAATTGATGCCTGGTCGCGTTTGGCATTTGCCGTCGAATATGCAAGTAGTCCTTTCGGGGCATGTTAAGATAATGAACACGATAGCTGGCCAGCACGTACGGGGGATATACTCTTATCCCGCAATTTAGTTGTGCACTTCAGTGGGTTTCACTTAGCGAGTAACCCC
>8576038630
CTCAGCAGTTGGCGTGAGGCTCGTCACTTGGGTGAATCCTCCGATATAATGCTGCCTCCTGAATATCAGAAGACATTTGAAAGCCTCTTGACCAAACACAATTTCACCTATAACCTGAAGATCGATAATGTTCAGACCCACATCGATGCCCAGAGACCCAAACAACGCATTACTTCCATGGAATGGACACAGTTTCACACTCTGGAAGAGATATACGCCTGGTTGGATGTGATCGAGGATCGTTATCCGGATATAGTCACACCCTTTACCATCGGCAACTCATACGAGGGCAGACCGATT
>86399717224
ATTTCGGATTGATAACACAGATCATATTATCGATGTTAATAAAGGCAATCTTGCATTTGAGTTCGATCAGGTTCATATAATATGCCCAGTATATGAGCCAGGGACTTTTGAGAACGAAACTGAAAAATACATAATTTACAATGTGTCTAAAGTGGAGTATGAAACTTGTCGCATAACAAATGCAGATCCGCGAGTAATAGCTATATGTGATAAACCTCAGAAATTAATGTTTTTTACAATAACTTTCCGGCCATTTACACCGCAGCCAGGTGGCTTGGAGTTCCTACCTGGAAATGATTA
>87168520761
AAATTCATAAAGTAGGCTTGAACAGACAGCTGAAAAAAAAAGAAGACGAAAACTTATTCAAAATTTCCGTTGTGATCGAACCGCGAGACATGATGTTGGCCGATGAATTTGAAACGATGTGCAAGAATTATTTTGTAAATTCCATGACTCACGTCTGCTCGTCCCTCGTCCCGGAATCGCTGACCAAGAAGTATCGCAATCGGCTGATCATTCCCAAGGATCCCTACAGTATCTTCAAGCTGAACAGCCGGAATTCCAGCTATCTCCTCGCCTTCCGCTTCCCGGAAATGCGCAATTGCC
>88617825936
GCAGGCAGCAGCGTGTGTCTATTTGAAAAAAAGTCACTATTCCAGATGCGACAAGTCTGGATGCGACTTTAACGCCTTTGGCCTATAATGATCTTAAAGCGTGCACGGTCTTCATTTTCACAAGTGAGCTGTTGGATCTGCTCGCTCTTTGCTTAACTGTAAGAACTATAAAATTGCACTGTACGCACGTGCTGGGGGCATTGCTAGGAAAATTGCGGCGCTTGTTACAAGCAAAATTCCACGACCATCAGACTGTGCATCATACCATCGTTTCAATCAGACCGGTTCGCTGTTCTTGAT
>89678432996
ACAGTCCAGCCGCGGTCACACTGCAGTACACAGAAAATTTACTTTTTTTGTTGAGAAAATTAGGGAAATTAACGCACAAAACGCGAGTTAAAGAGGCCCAGAACGTAAGGCGCGATCATCAGTCGCCCCGAGGACCACAAGGCACTGGAAAAGGAGTCGCGCTTCCAGAGATAACCCCGCAAAAGGACCCACGCAAGCAACAGTCCTCCGCCGCCGCCCCAAAAAGAACCAAAAACGCCTGAAGAAGAAGCACCCCCGCAATCAGAAATCTGCAATCTTCAATCTCCAATCTCTAGGCAC
>906534204
ATTACAGCTTTGGCCAGGTGGAATTAAATCTCGTTCGCCCAGAGCACGAATCGCATCCAAAGCAGACCGCAGAATCCGGATCCGGAGCGTATGTCAACCTAGAAGACTCTAAATCGGCAGCCGAGTATGTGGCCAATGCCATCAAGTTGGCCTACAAACAGCCACCGACTCAACTGCGAGGTCAAAGCCAAGTTCAGAACCCTAGCAACAACCACATCCAGGCGCAAAAGGAACAGCAACCTACCACCCAGAGAAGTTACCAGGAACAGAGAAGGGATAGGGAGATCCTGGAGATGCAAT
>91965416091
GCAGAAACGAGTCAACGCTCGAGTACGTCGGTCATTGCGCTGTGTGTTGCACTTTGTCGGCTAAAACGCACACACACACACACACACACACGCATACGCAAACGCACACTACTATACGCGCACTACCATTTACGGAAACGAAAGAGAAACAGAAACTATTGCATACCGCCAGGCGCACATGGCGCTTGCCGTTCGCAATTGTGTGAGTGCGCCTTTGTGCTTTGTGCTTGTGATATCTTAAAAGGGGTTTCAAAATGTTTTAAACTACAAAAAGCACCTGAACTATGCAATAACTACCAC
>92482512960
CCCAATGAGATACCCGCCGAAGATCACAAATCCATTGAGCATAAGCACACGTTTCCCAAATCAACAAGTACCAGCAGCACCACTTCGACAACCACTGAGTCAGCCACTGAATCAATAGAACATCTGCTGATAGCACCAACTTTGCCACCCGCTGAGGATGAGGAAGTTAGTACGCTAGTGGCATCTGAGGTCACCTCAACCCCAGCCGCGGAACCACTCAAAGTTTTGGCACCACCACTATCAGAAGTGGTGACTGCCGGGGAAGAGTCGGCTATCGAATCCATTGGACAGGCAGCTGCT
>93309211643
CCAGTTCGATTTCGAACCACGCAACTCTAGCATGTAATCGTTCGTCTCGCCGTCTAACATTTGTGTCGAACTACATTTTGTTTTGCCATTCAATAAATCTATTATTTACCACTGAATAAGCGGCGCCACGGAGCCCTAAAAGAGTGTGCGCGTTCCGGAGACTCGGCGCACAGCGGCCCGCAGCGATACGTCCATGAAAATCGAACGGCAACAGCAGCAGCACCCACAACCAGCGGAGGCAACAGCAACAAAATACACAAAATAAAGAAGCAGCAGACGGAAAAGTGCACAAATGGTGCA
>9462234233
CAGCACACGAGTGAAAAGTGTTTTCTGTTCCCCATTTGAATTATCCGCGCAGTGTTGTGTCAGTGCTGAAAATCGCCGCAGAGTCGCGAAGTCAATTTCAATCCGATAGTTTAGCAGTGTGCCACGGTGAAGTATCGTTTCTCGTTCATACCTATCTGAGCGTATCGTTCCACGATATCAGGTGGCAGTGTTTGGTTGAACCTATCGGGCCCTATCGATATAAGCAAAAGCATTTTTGCTGGATCTACCATTTTATTTTAGTTAATAAAATACATATATTTCCTCTCTTTTTGTTCCGTT
>95188313872
AGATAATATAACAACATCAACAACAACAACAACAACAAAGGCCACAACAATTGACAACAACAACATTACGAAATTATTGCCCGTCTTTGATTGAGCATTGATAAAGACAACAACAAATACAAATACGAAAGGCAAACAAGGATTTGAAAGCAACAACAACAACAAGCACAACAAGAACAACAACACATACGGATGAAGATGAAGAAGAACAAGAGAGCATCAGCAACATCATTTAGAAAAAGCATTTTTTGATTTCGTTTAGAAACCTTCGCTCATCGTTTAACAAATGAAATGGAAATG
>9615964539
CCCCCAACCCCCAATCACCAGCCGTTGGCAGGCCAATCAATCAAGTTTTTTTGTCCCATCGCCTTTGCATGCACCGCCAAGATTCAAGATGGAGTTCAGGGCTTCTCAATCCATTGGATACCGCCATCCATCGCAGAAAACATAAATATGCAAGCCTCTCGCGGTGCCAGAAAAAACGATCCTAACTTCCAGAGGTGCACGCACACACACTAGTGGCCAAATTTACATTGCATGTGCTGGGGAGTTTGGTATTAAAGAACCTTTGTAAAATACCCTAAAAAATATATATGTAAATTAAAA
>97513132898
ACAATCTGCGTGGCAATCCGGAGCTGGATAACTACCTCGCCAAACTGGGTACCTGCAAGGTGGAGCAGCTGAAGAAGGAGCAGACGCGACTGGCGGAAGAGGCGCGCACCATTCTGGAGCAGACACAGGATCTGGCCATCTCCAACTACAGAACTTTCATCACCACCGCGGAGAACTCGCGTTCGATTTTCAGCGAGTTCCTGCGATCGGAGCAGCAGCTGGACACACTGGTGTCCAAGCTTCCCGACCTCAGTGTCCAGTGCGAACGCTTCCTGCAGGACTCCGCCGAGCTGAATGAGC
>98478839144
CGGAAACCGAACTAAAGGAGCGGCTGATAGCCAGCGTGAAGAAGGAGGTGAAGCAGCTGATGGAGGAGGCGGTGACCAAGAAGTACGTCCACGAGGAGAGCAGCTCGGTCACCTCGTTATGCGGCGCCGTGGAGGCCTGCCTGAGTCACGGTCTGCGCAGAAGGGCTCTGGGTCTGTTCAAGACCTCATCGACGACGGCGCTGATCCAGAAGATAGCTAAGATCTGCCCGGAGGCGGACTACGTGAGCCGCCGGCTCCTCGAGCTGGAACTCGCGCAGGAGTCGCACGCGGTGAGCGGCA
>99285210662
AAAGCTCTTAAGGACGTGATGATAGACGAGTTGTTTAAGATGTGCGTAGTCGATCCCACGGAGTTCAACGTCCTGAATCACGGTGATTCTTGGTCCAATAACATTATGTTTCAGTATGATGAGTCTGGCAAAATCAAGGAGGTGTATATGGTCGACTTTCAGGTCTCGAAGTACGGCACTGTTGCTCAGGACTTGTACTACTTCCTGATTTCATCCACAAAGCTGGAGGACAAGCTAAGCAAATTCGATTACTACGTTAAGGTGTACCATGATAACCTAGTGGAGCACCTGAAAATCCTC
>100577512953
TCTGAATCATCACCATCTCCACGCTCAGCAGCAGCAGCAGCAACAGACGTCGTCGAACCAAGCCGGCGCCGTCGCTGCGGCTGGGGCTGCCTATCACCACGGCAACATCAACAGCAACAGCGGCAGCAACATCTCCAGCAACAGCAACCAGATGCAGAAGATCCGCCAACAGCACCAGCACTTGAGTAGCAGCAACGGCCTTCTTGGCAATCAACCTCCTGGTCCGCCGCCACAGGCCTTCAATCCATTGGCGGGCAATCCGGCAGCTCTCGCCTACAATCAGCTTCCTCCGCATCCGCC
>101102042925
GTCAAGGTGTGGTTCCAGAACCGTCGCATGAAGTGGCGGCACACGCGCGAGAATCTGAAGAGTGGCCAGGAGAAGCAGCCGAGTGCAGTACCCGAATCCGGAGGTGTCTTCAAGACATCCACGCCATCCGGTGATGGTACGCCCCAGGAGGCACTCGACTACAGTTCCGATAGCTGCTCCAGTGTGGATTTGAGCGAGCAGGCCGACGAAGATGATAATATTGAAATCAATGTGGTGGAGTAGAGCCGCCTATGTAGATAGCTCCGTTTACACGTGTAAAATGCCATGTAGATGTATTTA
>102350937225
CTTCAACAACCGTCGCCGTTCGCCGATGATGAACTTTAGAGGTGGAGGACGTGGTGGCGGGCGTGGCGGCGGACATCGGCAGATGTGGCAGCATCGCGGCGGATCGCCCAACTTCCGCGGTGGCGGGCGCATCCACTGGCAGGCCAGACACAGTCCTGGCGGCGGAGGACGCGGAGGGGGAGGCGGAATGGGTCGCTTCGACAGGCGCCAGTCGCCGCAACAGAATCGCTATAATCGCGACCACCGCCAGTCGCCAATGCAGCAGAATCAGCCGTTCCGCAAGCAATTCTCCCCGCATCA
>103339124329
TTGCTCGATTTGGCGGAGAACAACATAACCAAGATTGAAAAGAACTCTTTCAAGGATATTTACCAGGCTATCATAAACGTATCGCATAACGCTTTGGAACTCATTGAAACAGCTGCATTTGAAAATTGTGTAAACATCACGGTTCTTGACTTGTCTCACAATCGGTTGGCCAACTTTTCGCGTCGCAGCTTCGATGAGACCACTTTCGCGACCTATTTTCAGCTGAGCTACAACAATCTTACCAATTTGGCACAGATTCCCATTCAAAATATGACTGGCTTGAAAGTCTTGAATGCCTCG
>10474102081
CATCTTCGGTCAACTTCAGTGCACCGGACCTGGATGTGGAAAGCGTAAAAGAAAGCGTACGCCAGGGTGTACACAAAGTGGCCGGCCGTCTGAGCAACCTGGCCAATGATGTGATGACCTCGTGGCAAGACAAGTACGGTTACTGATATCAGCGAAACACCCATGGTGACCCGCAAAGCAGCGCTGGCATGAGAAGCAGCAGCAGCGTCATCAGAGAGCAGTCTAGTAATAACGTTTTTATATATTAGCTGTCGCGATTATGCAGAAAGTTTTCAAGGACTCCAAGCCGATAGCCACGTA
>10511673898
GTGCGCGACAAGATCCATCGTTCGGTGAACGAGAACACCAACTCGCGAGTGGTGCTGTGGTCCACCTTCGAAGCCCTCGTCCTGGTCCTGATGACAGTGGGCCAGGTGTACTACCTGAAACGCTTCTTCGAGGTCAAGCGCGTCGTGTAATCCCGAGCGGAAAACCAGGATGGAAGTAGCAAAGGAAGGCGGCACACGAAGCTCTGGGGGAAATGTGTGCGCAATGCGTTGCAGTCTCAGATTTAATTTAAATGATTAACATCCTTTTGTAATTTAAATAAAATACCTTGTAAAAAGTAA
>10643834872
TTCTGTGTTTTTCCAAACCGAGCGGGATTCCCCGGTGCGTGGTAATGGATCCACGATCTACTTCCATCGCATAGAGGTCTGTTGTGCAGGCTACCGTCGCGATCCGTATGCCAATGAATGTGTGCCGGACTGCTCCGCATCTTCGCCAGACAACTGCCGTAATGGCTTCTGTCGCAGTCCTGGCGTTTGCGAGTGCTTCGCAGAGTTTGTCCGTAACGAACATGGTGCCTGTATTCACACCTGTCCGATTGCCTGTCAGCATGGCAGATGTTATTTAAATGGCACCTGTGTCTGCCATCA
>107480628282
ATATTTGTTGTTGCTGCGCCCGGGAAGCTGCGCAGCGGAGAACGCGAAAAATAATAAAACGCAAAAAATAGCGAAAATTAAACGCGTTGCAAGTGCAGCAGAAAACAACGGTAATAATTCGCGAAGCCAAGGGACAAGCAATTTAAATTGCGCACAGTGTAGAAATCCAATTGGAAGTTCGGCTGGGAGTCCCAAATTCGTATTGATTTTCTTGTTTGTGTGTGCGCGGGTCCGTGAAAAAGGCAACAAAAGCAAAGCCACCACTTCCAGACTTCCCAATCAGCCACTTCCTTTTCTTCC
>10839371869
AATTGAGGAATCAGCTGTCGAGGCGCATGAACGGCTTTCCAAATGGGATGAATTCTTGGCAGAAGAAGAAACCGATAAAAAAGCTTCCGAGGATATGAAGGAGGAGGACGTTGACTCGCCCGAAAACCAGCTTTTGCCAGGAGACGCCACCCCTTAGTTTTCATTTACCTGCGATCGTTTTCACGCGGTTCAAGAATCTCCAGGACCACCTCGTTGGCCTGCTCGTTCGGATAGGTGGCGTTCCAGCGGTTGTAGATCTTGTAGCGATTGGGGCCGCTCACCTTTGGCATCTTGTGCTGA
>10924452751
TCAGTAGGCGTGCGAAGCGCTCCAAGACTGGGTGCTTCCGTTGCGTGAAAATAAATTGTGAAGAAGAAAGACGGCACTTTGTATCTGCTCGTTTTGAATTTTTTTTTTCTGTGGCAGTCTGTGTGCGTCTGTAGATATAGATTTGTACATATGCAGTTGGGAAGTGAACACGAAATGGCTGCTGCATTTAGAAAATTCAATTAGTTTCGAGTGTGTTGAGGTAAACGAAAAAATGCGCCTTTGTCCAGTTGTCATCTATGCATTTATAATCATCATCGGGTTTCTGGAGGGGATTATAGC
>110266031461
CATTCCCACAACGGCAGTCACAGCGAAAACGCACACGTCCAAATTTTATACTTGAACAAAACCAAATCACTTCAAGAAATATTTTTTTTATTTTTCTTTTGATTATCGTGTCGAAACATAAATGGAAACTGTGCGAAATCGAAACCCTCCGCGGATGAAGTACACCGCTCCACCGAAGATGGAATCGGATTTAAACTTCACCGAGAAGGAGAAGAAAACTCTTACCGAACTGAAGCAGCTCTATTTGGAGACCATTAACCTGGATGTGGCTCTGCAGCGCGACATTTACAATATCGAGAA
>1115352596
ATTTAGTTTCAATCGAGATTCACTCGCTGTGTGTTCGAGTTCTCTGCTCTTCGCTCTTCGCTTCGCCTTTGATACCCGAGTTTGCACTAAATAACGCAGGGAAAAAACGCTGAATAAAACGCGAAAAACAAAAGAAAAACGAAGAGAAAGAAGCAAAAGTAAAGCACCTCGAAAACACCGCAGAAAAGGCGAAAAAAAACGACGAAACTAAGCCAAGAAGGCAAAAACGAAATCAAACGTCACTTTAATTTTGTTCTGTGCCCCTGTGTGTGTGTGTGTGTATTTGTGTGCGCGCGCGCT
>1129288295
GATACAGGATACGCAACCGGAGAGTCATGCACTTCCCATGCATCCACTAGCTGCAGTGCAGCAGCGCCGGAATGTTGGCCGCTGGCAGCAGTGAGATCACTGACTTTGGGCCACACTCGCGCCAACTAACGGCTGGCAACACGCCCAAGCGACCCAACAAGGCCAGCAGCCACCGTCCTGGTTCTGGTTCTGGTCCTGGCCCAATGACAACTGGTGGCACCAGCTCAGCGAGCGGTAACGGAAACAGCGGTGGGGCTCTGAACGCCATTCCCACGACGAAGGTCGGGAGCGGAGGAGGCG
>113337126540
AGGTGGAGAAGATCTTGGTCAGCGGACGCATACCAAAGCCCGAGATATATGCCAACGTGTACAGCGAAAAGCCCATCCGCGTGGCCCAGAAAGTCTTGTTCCCCATCAAGGAGTACCCCAAGTTCAATTTCGTTGGCAAGATCCTGGGGCCCAAGGGCAACACACTGCGGCAGCTGCAGGAAGAGACTATGTGCAAAATGGTGGTTATGGGGCGCAACTCGATGCGCGACCACGGTAAGGAGGAGGAGCTTCGCAGCTCCGGAAATCCAAAGTACGCCCATCTCAGCCGCGATTTGCACG
>114586329609
ATTCTTTTGCCCATTGTTGTTGCCCGTGAGCATGTGTGCGTTTCTGTGTTTAGAATGTAAAATTATAATAATTAAAAAGAGTACGTGCGAGTGCTGTAATCGGGCGGTTGAGATGATGGATGCGGGGATGTTGGCTGAAGCGATAGTTGCACATTACGATTCCCCTCACTCACCATTCAACACGATCTCGAAACTCACCACGACTTTTCTCGAAATAATCCGTGCACTATCTTTTTCGTGCTTCATTGAAGCCACAAAACTATTGAATACGCACATACATATTTCAAAACTAACAAGGTT
>115124315202
ACCTTCAGAAGCAAGCGGGATCAGACGTTGCATCGACAAGAGGTGCACAACCACAACAAGACCACCTACGAGTGCAAGCTGTGCGCGAAGAGCTTCTGCAATTCGGGGAACCTGGATCGTCACATGAAGGTGCACAACGATGTGCGGCCTTTCGTGTGTAACATTTGCTCGAAGGCCTTCGCCCAGGCTGTGAACCTGCAGCGCCACTATGCGGTGCACAGCGGGGAGCGGCCATTCACCTGTAACTTCTGCAACAAGTCCTTCACCCAGCAGAGCAACATGAAGCGCCACAAGATGACA
>116184036480
GGAAATCCTGAACCGCCTGGAGAATGTCTACTGTAATAAGATTGGCGTGGAGTTCATGTTCATCAACTCTCTGGAGCAATGCAACTGGATCCGCAAGCGTTTTGAGACCCCCGGCGTCCTTAACTTCTCGCCCGAGGAGAAGCGTCTGATCCTGGCCCGTTTGACCCGTGCCACCGGCTTTGAGGCTTTCCTGGCCAAGAAGTACTCTTCTGAGAAACGTTTCGGTCTGGAGGGTTGCGAGATCATGATCCCAGCCCTGAAGGAGATCATCGACGTATCAACGGAGTTGGGAGTGGAGTC
>1171252038563
TTTCGATCTAAAAAAAAGAAAAATAAATAATAAATAAAATTCCCAATCAATTAAAGAAAAGAAAAAGTACAGATTAAAGGGAATCGAATCGGTGAATAAATTATGCAAAAATATCACAAAAGTTCTTAGCCGAAAGTCAAAGTATTTATAATGGTCAAGACGCGTGCCCAAAATCTCGTCTCGTGACGCGTTTGCCGCTTTATTTCGGAACTTTAAAAAACTGGTCGCAAAGCCCGACCTTGACACTCACTTTTCTAAACAATCGACTCTCGGATCCGAGACAATTTTTTGGCCAAGATC
>1181292139910
TCTCGATCTGCAAGAAACGTTTCAAGGGAATGCGGGACAGCTACCGGGCAGAGGTGCGCAAGATACAGCAGAAACGAATCGAGATGTCCCACTGGCCATACTTTCGCTCACTGGAGTTCATGCGCCAAATCTTCGATCCGGAGGGCCTGGTGCCCTTTCCACCAGAGCCCTTCGTGATGAACACCGAGCAGCCGGAAGTCTTCGAGCCCACCCGACTGGTTGACTTCGCTATCGATTTGGATTTGGACAATGATGACTCTGTTGACTTTGAAATCATCGAGGACATATTTAAGCGGGAGC
>119118995278
CTACGATCCCAACGCGGGTCCGGAGCTCACCTTCATTGACTATTTGGCCAATGCACTGCCTGTGAATTACGCCGGTCATGGCTATGGTGCGATCTTCGCATCCAGCATCTATGACCGATACTGGCACCCCAATATAACCCAGGCGGAGGCCTACGACGTCTTCAAGAAGTGCATTGCCGAAATCCAGAAGCGCCTGGTCGTCAACCTCAAGAACTTCACCGTCGCCGTCGTGGACAAGGATGGTGTGCGAGATTTGGAGCCAATCAGCGCTGCTAGCCTGGCCGCTTAGTTAGGTTTTGA
>1201002330629
ATCCAGGTCCGCACAGCAGACGTTGCAGGCGTGATCCTCGCTGCTGGACTCCTCCTTCCTCCACTTCTTATTGGCTAGTTTGCTGGAAGAGACAAGGCGGAAGGAAGCGCGCGTTATTTCGAGAATGTTGGATGGTGATGGAAACAAGACGATTAGTCAGGTCGTTTCTGGCGATTAGCTGGGGTTATTCAACGGCCAGAAGGTCATTGGCTGAAACTCAGCTCAATTAGTCGGTAGCCATTGATCGTGCTACTTCTGGCTTTTGGACCGACGACCACCACTTCCCCCGGCAACTAAATA
>12156327836
AGTCGACAGTCGGCTTTCGGATTGGATCTCATTCTCGGCGACTGCGCGTGTCTCTCAGGCCGCTCCACCCCGCCCTCCATCCCCCCTCATCCATGTCATACTTATTGTCAATGATGACAGTGCTCGGCTCCCATTCGCTGTCGAAGTCCGCTGCTCCGTACCGCTCACACCAACAATGAGAATGAGACACGAGGGAGCCTACGAGGCAGTAGCCTATGTGATTGTGGGTCCCATGGCTCAGTGGATGGGGATGGGTGTTTGTGTGTGTGTGCGGTGTGCCTACTTTACGAGACCGTGGGA
>122726129780
TGGAAGAGAGATCGCGAATTTTTTGCGAATAAATGTTGCGCGCAACATGTTGCCAAAAGCGAAATGGCCACGCAACGAAGCAAACACACACACACACACACTAGATGACATGCAAAGGAAAAGAGAGTTGCTCTCTCGCGAATGCGAATTCTTCGTTTTTGCAAATTCTCTTTTGTTGCGAATTTTTTGTAGCTTCTTTTTCGCTCGCTTTTATCAGCGCTCCCGCACACAAATACACATACACCTGCTTCGCCGCTCTCTCTTTCGCTCCCCTCTTCCTGCCCTTTCACTCATCGAGAG
>123326913494
TTGGCCCACGACGACCGGCAGGAATTTGTGTATCCCAAAGTCGCCTGCCCGCAAAAGGAGCTAACCAAACATACCGCCACATAGTGCTGCAATTGGGTTTGAAACTCAATGGGAGAGCATGGCAAAACACCATCATCATCCGTACTTAGATGAACAGATTGTGAGAGGAGGAGGAGGAGAGACAGCCAGAGACACCACGTCTATGTATTAGGCTAAATTACCAACATATTTATATGACTGTCAAGTGCTATTATAATGCGTAGTAGTCGATACGATGTACTAACACACCTAGTTGTAGTC
>12423114989
CAATGAAACCCCATGAAATCCAGGAAAAACTAGGTTTAACTAGAATAAGAGATCGCAATTGGTATGTACAACCATCATGTGCCACATCCGGCGATGGCCTGTCCGAGGGCCTCATTTGGTTAACGTCGAACCATAAGTTATGAGAATCGTAATCGAGCATTTTCTTATATGTATGTATATGGCATGTATTATTCGAAGCGAAGCAAAAGCGAAAATATTCTATTTTATTTATACAAAGAAAACCAACCGCAAGCGCATAGTAAAAACTCAATTCGTAAAAACGAACGTACATAAATTACA
>12588744703
CTCCCGACTCCGAAAATTCCAGAGGAGATGATGAGCTGCCCGTGTGGAGGACGCCATGATCTCTGGTACTACCTTCGACCGCTGGGATATAAACAGCAAGAGGCCAAGTTCGGGGAGTTTCCCTGGTTGGTGGCGGTCTACGGGTCGGATACTTATCTCTGCAGTGGAGCACTTATCACTCCGCTGGCGGTGATCACCACCGCGCACTGCGTTCAGAATTCGGAAATGGAGAAGGTTCGTCTGTTGGCCGGGGAATGGGATGCCGCCGTGGAGCTGGAGCCCCAGCCGCACCAGCAAAGA
>126134823219
ATTTCGGCACGTGCTGGGTGTGGACACACTGGCACGCAGCGAAGTAAACACAACGCAATATTTCGTCGGAATTTCACCTGGTTTTCACCTGGTCTGTCGCGCAATAAAACCGCCCAATTGGTGCCGAAATTACGGCACAGATAATGCGCGAATCAATTGGCATACGGCGCGATGAGATAATCGGTCGATTCGGGCGGCAAAAAGCAACTGCGTGTCAAGTGGAAAATCAGTGAACGGTGGGTGGAGGGTTGACGAGAGAAAAAAAAACAAGAAAACAAAAACAAAACGCGCAGCCGAAAA
>12794613321
GGCGACTCAGCATTCTGGCGCCGCAAAATGCGTACTCTCCACCGCATTTTGGACGTTAATCACGACGGCGTCGTGTCCTTCGACGACTTTAGTTTGCTGGCCAAACGCTTTAGCGATCTGGGCCATTTGACCCCAGAGGTCGCTGCCGAATTCAACGATGTGATCAAGCATACTTGGGAAGAGCAGTTCGGGGAGATAACCCCATACAATCTGGTAACTGCCGAGCAGTTCCTCACCGATCTGCACCATCGTCTCAACGACAAGAAGATGGCCAAACGCATCGGTCGCTTCCTGCCCTAC
>1281327338079
ATTTAGTTCGCGGCCAGTCCAATTCTTATCAATAAAAAAAAGCCAGTTCCAAGTTGCAAAAAAGTTCATGGATTAGCAACTGTAACAGTTTGAGCCAAGATCTCCGCGTTGCCCACTCCATTGGCCATATGCGATAATTGATTTTCCCGTACATAATTTATGACGCACGAAACTGACAGCCGACTTGTAGATTAAAAACTGCCACTGACCAGCGGCAATAAATCTGTCCGTATCGCTTTATTAGAACGTTGGACAATAATGCCAGCTCCTGCTCCTTTTCTCCCCTCCAGCAGCCAATCA
>129824826199
GCCTACAACGCCCCAGTCAGCGCATACAGCTCCCGTCCGCCCAGTCGCGATCCCTACCAGCAGCAGCTCCACCATCAGCAGCAGCAGCCCATGCCCATGCCGCAACCGATGCAGTACGTCAACGAGCATGGGCAGTATATGTCGCCGCCGCAGCCCGCACACTACATGCCGCAGCAGGCACAACAGCCGCAGAGCATTTACAGCGACAACGGGGCGGCGTACAATCACAGTAACCACTCGCCATATGGCGGAACTCCACAGTATCGGAGCAGCGTGGTGTACGACGATTACGGGCAGCCC
>1301340539464
TTGCCTCCCTTGCTGGAACCTATAGTTATTAACCCACATATAGTCACCCGTCCCATTTTGGATGCCATCTCACGCAAGACATTTGCCTATGCCAAACAAAATACGATGACTCGCTCCGGTTTCAATTGGTGGCTTGAGTCTGAGAGCTTACCAATTTTTCCTGAGGATAAAAGTCCTGATTCCACACCCTACCGTACACCGGTTTTATCAGGAGCTATGGCGATTGACAGGAACTATTTCTTGAATCTGGGGGGATTTGATGAGCAGCTGGACACCTGGGAAGCCGAGAAGTTCGAGATA
>13114810101
TCACAAAATTCTTTTTATCAAAGTTTCTCGTTTTGTTTGTAGATTTTGCCTGTTTTATTTATAGTTTTTCGAAAGAAGTTGGCGAAATTGTCCAAGCAAATTTATAGTTTGCTCCAGTGTCCGTAAATTAGATGTGTGTTTGTGTGTCAGTGGCTCGTCGGGCATATTATAGGAATTTGTAATAATTAGTGGCCAATAAAGGGAGAAGAAATATATTCACCGAGCATTCGCCACGGCAAAGTTCTTGCCGTCCATGTTCCCAGCTTACGATTGGTAACATGATGAGCGATGTGGCGGGTG
>132130056040
GTCCTTTCCGACGAGCTAGAAAAGATTGAAGAGCTCATGAGAACGGACTCGAGTGTGTGGAGGAGCTGCCATTTGGAGTACGTCACACTGATCGAACAGTACAAGCAGCGCATCAATAAGATTCAACAAGATTACGACGACGATATGGAGACGGCCGAGAATAAGTTGCAGGCAACTCTTAATAGGGTGGGCAAGTGCAAGGAAGACCTGAGGTCCTGCCAGGAAAAAGTTGAGGAGTTCCATGTGAAAATAGAAGAGGTGCGAGAAAAGATTGCGAAGGAAGTGGAAAAGGAGCGTGCC
>133140116781
AAAACTCGCTAAAGACGAAGAAATTGTGCGAAATGGCCACTCAGACAATTTCCAGTATAATCACGTCGCTGGACATCAATGCGTACAATCAAATACCATATGCCGATCAATATGTGCCAAACAATGCCACAACGGCCACGACCACGCCCACAGATAAGGGCAGTGGCAACGGCAACAGCAACAGCAATAGCAATACGAATGGTAGTAGCAATAGCAACAGCAACAGCAATGGCGATGGCGATGTGGCAACAGAGCAAGTCGTGGCCAACAATAATAAAATCAATCAGCGACAACATGGCC
>1341139938162
ATGCGGCTAATGAGCTTCCCTTGGCAGCAGGATACCAGCCACAACCAGTGGAAAATGCTTACTGGGAGCGGGAGCATCGCCAGGCAAATTTGCCCAAGGCTTCAGCCAGCAGTTGCAAGCGGGGGACCTATCGCATGCTTCTACCGCCACCAAATGTAACCGGGAATCTACATTTGGGCCATGCACTGATGGCCACCGTGCAGGATGTGATTGCCCGCCAGCGCGAACAGCTTGGCTACCAGGTGGACTGGGTACCAGGCACAGATCACGCGGGTATCGCCACCCAGGTGGTCGTAGAGC
>135839924435
ACTGTACTGGCTCACGGCGTGCATCTGGAGGACGACGAGGTGGCACTTCTTAAAGTCCGGGGGTGCTCGGTAGCCCACTGTCCCACTTCGAACACAATGCTAAGCTCCGGTCTGTGCGATGTCCAACGGCTGGTGAGCGGCGGCGTGAGCGTAGGTCTCGGCACAGACGTTTCGGGGGGAAACTCCGTCTCGATTCAGGACGTTCTGCTCCGCGCATTGGACGTGTCAAAACACTTAGACTTTTTTAAGAAGCAGAACATCCGCGGGACGGGTGTGTCCAAAACACAAGATTTCAATTAC
>13688304781
TCGTTCACCTTCCTGGACAAGAAGTGCGAGCGCTCCTACCTGATGAAGCGCAATCCCCGCAAGGTTACGTGGACCGTGCTGTACCGCCGGAAGCACCGCAAGGGAATCGAGGAGGAGGCCTCCAAGAAGCGCACCCGCCGCACCCAGAAGTTCCAGCGCGCCATCGTCGGTGCCTCGCTGGCCGAGATTCTGGCCAAGCGTAACATGAAGCCCGAGGTGCGCAAGGCGCAGCGCGACCAGGCCATCAAGGTGGCCAAGGAGCAGAAGCGTGCCGTCAAGGCCGCCAAGAAGGCTGCTGCC
>137955437281
GTCCAGCGACTGCAAATGTTAGATAAGCTGTCAGAAATCCGTCAGGTTAAGGAAGTTCGACAATACAGGCTAAAGCGACCCACATGCACCGTAGAAAGTAATCCAATCGCATGGTGGAAATACGCCACCATATGCCATGGATTTGACTTTAAGAAAAATGAGGAAAAGTGGTTAATGCTCAAGGAAAATCTTCGTTACATGCTGCTCTACAAATCAATTATATTAAATCCCAACGAAAATCTATCCGCTGCAGATAAGGAGTTTAAAGCCTACATCGAGAGCGATAGAAAGATATCGGAT
>13877313007
CAGATCTTCAAACTTCAATCGTTCAGACATTATACAAAATTGGAAGAGTGGGAAAATTGGAATAAACTTAAAATTTCAGTCATGGTTTCACTTTCGCGTACTTCAAAATTAACCGTCGCTTGCGTGGGCGTCTATACGACCTACGTACTCTTCATATTCTTCCTTTTGCCCATGCTGATGCCGGATCCGGTGACACTGCAACGTTCACTGGTCTCCTACAGCACCAGCCACTTGGGCGACATCAGAAACCTCACTCTGGATGCCGGCGGCCAGCCAATCCGCTCAATGCTGGTCACATTC
>13959630080
GTGGTCCTGCGGAACGCCCAACGATGTGGCAACCCTAGGCAAATGAACTGTTTTACCTGCCCAAAAACGCACAATAGCAACAACTACAAGAACGGCGGAGAGCGAGCGGACGGCACAACGGATAATTTAGTGGAATTTTCAAAAATAGCAAAGCCAGCAACAACGAACGGCAGCAATAATCCCCCAGCGAGAGCACAATAATCAAAGATTAAATCAGGTTTATATGGAAAGGGTTAGCATGGCGCAGGAAGAAATACACGTTTCCTAGCGCAGCAACAACTACAAACACCTACAACTGAT
>14046413579
ATTCAGTGTGCGATATCCCGGCGGACGGTGCAGACAACGCTTTTCGCCACGATCACACGATTCGAGCTAAACAACAAAAAGAAAAAAGTTATATATATACATATATATCAAAAAAGTACAAGAAAAAGAAAAGCTAAAACACAAAAGGTTGCCCTTTCAAAACTTAAAACAAGCCACGCGAAAAACTTTTGACTTTAAGTCAAAACAATTATTTTTTTATTGTGACAAAACAAAGAGTACAAAATAAAAGTCATTATCAGTACAAAACATACCTCAATCAGTAGTTGCAAACACGTGCTA
>14133821369
GTTTTTTGGGTGACTGCCGAATTGCATTGAGAACAGACCAAAAGCGATCAGGGATAGCCTAAAAAGCCAACGACAAAGTGTAATGAACGTTCCGAAGGTCAACGGTGCGTATACTTCATTAGCGATTAGCGAAGGGCGGCGATGAAAAAATGGGTAAGAAACGGAGCGAAAGGAGACCGCAAATGACCCAAGGTAGAGGGCGGGGAAGGTGGAAACCTCGTGGAGTTCCCGTGGCTAATCGACTCGGCCATATGTTAGCGCGGATTACGGGTCGCTAACTGGTTTATGATATTTATTGCC
>142383411022
AAAAGAAATACGAATCGAAGCTCATCGACCAGCAACACCATGGACCAGGATCGGGATCGGGCACTGGAGCAGGAACTGGAGCTGGGAACGGAGCCATTGGCGGAGACCGATCGCCGAACACGCGGCGACAGCAGAATCTGGAAAAGTTCGAGGCGCTCACCAAGAAGCACAAACAGGACGCTGGCCCGCCCATGAAGCGTATGCATCTCAAGATGGACGCCTTTCCGCCCTTCGATCCCAGCAAGTATCGCAAGTCACCGCGCCAGCCGGATGCGCCCAACACGGAGGAACTGCAGCAGA
>1431324922842
TGGACAAAATTGTGGAGCTGTACCAGCACGCTGTGAAGCAGAATCCGGGCAACGAGGAGCTCCTCGCCCACCTCTTCATCTCACATGTGAGGGTGGAGGACTACAAGGCGCAGCAGGCGGTGGCCCTGCAGCTGTACAAGGCGCAGCCGAAAAATGCCTACTACTTTTGGTCGGTGATCAGCGTAGTCTTCCAGGGAATCCGTGGACCGGAATCGGCGCTGCCCGAGAAGCGGAAAATCTACTTGGGACTGGCGCAACGCATGGTCGACAAGCACATCAAGGAGGGCAAAATGGAGACGG
>144768337848
GAAGAACACGCGCTCGGAGCCCCGTTCCGTCAATTCGAACCAGGAGGCACGGGAGGCTGCGGTGAAGCTGCAGGAGCAATTGACGCAATTACAGTCCGAGCTGGCCATCAAAGCCGTGGAGAAGAGGCCCAGCCCCACATCGCCTGCCACCGAGTCCGAGTCCGATTCCGGATCACCGAAGGCGGAAACGCGCACCGTTTCGGGCTCAAAAACGGGCCAAAAGAAGTCCTCGAACAAGCAGAACACGAAAAAGGCGTCGGGCCTGAAATCAGGAAACTACAATCAGCCAGCGGGGGCCAG
>145511828038
CAAATTCTGGTTAACTCAAAGACGCAAGATCCCACCTACAGTCAGGCCATCGTTTACATGGCCTGGTCATTGGTCAGTTGCCAAGAAGCGGACTCGCTGCGAGGTCTGCGCCTGTGGGCTCGTGGCAAGAGCTGCAAATCCTACAAGTGGCTAAAGTACGCAGCGGATCAGGCGGCCGGAAAACGGGAATCTGCACTTGCCGGCTACAGAACTATCCTGGCCGAGAAGGAGCTGCAATCCGAACTGGAGCCGCATACGCGACAGTTTGTTGTGTCGCAGATGATGCAGTGCTTGCAGGAT
>14626162442
ATCAACCAGCAGATTAGCCAGGAGCACGCCAAAATCAAGGCCATTCAGAGAACCCTACAAGACATCTCGCTGGACCTACAGTCAACCAAATTTGCACACAAGCTGCGACACCAGCTCAGCGAAGAAAGCACCACCAGTAAAGATCCATCTGCCTGGTTCAAGCCGGACCCCGACATTTGGACGCCTCCGCCCAAGGATCCAGATGTGTGGGGTCCGCCGAAGCCACCACCCACCACTCAGGCCGTTGGCCGAAGAGCCGCACCGAACAACCGCCGCACCACTCCGGCAACGCAAAACAGC
>1471056025239
CTTTTTGTTATCTTCCCTACGAATTTGGTAAATGCGGAGGTCATCGCATTATGTGGGCTTTTTCGAATAAGGAACAAGAGTGCGTTCCATTCGTTTTCTCCAATTGTGGCGGCAATGAAAATCGCTTTTATACCAAGGAAAACTGCGAGAAAGCTTGCGCAACAATTCAATCCCGATTTGTTCTCGCTAATTAATATAAACCGATTTTTTTTTTTACCAAAACTCAAGGCAAATGTCCTACTTTACCCAACGTTTGCATTGTGTCCAAAAAAATTCAATGCAAATTTCAACGCTCACCTT
>148750920889
GTGCGCCAGTCAAACGACAACAAAGACACAATGCGCTCCTCGCGGCAGGTTAACAAAAAGCTTGTGAAGCTATTCCTGGCGGAGGCAGACGACAGTGACGCCACCTGCACCACATCCACTGCCCTGGACACGACCACAGCAGACAGTGCGTTTTTTGATAGTGATTTCGAAGAGGAGAGCACTGGGCTCCAGGAATGCGATCCCCCGCCGGCAAGCAAGTGCCGCACCTGCTTTCGCATCATATCGCGGCATGAGGATGCTCAGGATCTATATGACAGGGTCAACATAGCGCTTCTGCAC
>149919017003
ACATCCCTTCATATTGTGATCAGCGTCTTGTACTTGGATCTCACCGAACAGCTTCAGCTGGACGGATTAAAAGTGGGGCAACTGTGGCTCTCTGTGATTGCTGCTGTCGTCTTAAATTATACTAGTCATGCATTGGACATCATCATGACCAGTTCAACGCTTTACAGCATTCTCCTATTGGTACCCATCTCGATCGCTGTTTACCTTACAATCGACGTGGCGCAGGCGCTGCTCAAGATTGCATTGCCTCCGCTATACACGCGTCGCCTGAAGATTTCCATTCCATTGCCGCTACCTCTG
>1501336617647
GCGTTTCGGTCCATGTGTCGAATGCTGCTCCAAAGGCCGAGCAGAACAGAAACCAACAGGTCCAGAGCTACAACTACAACTCTGCCAACAGCTTTGGCATGCACTCATACCACCCACAGGGTAACCACATGAATCCGGGCCGCAACGGACACCACCGAGGTAATAACCAACACAATGCTCACGGCGGTGAGAACGCAATTGTGCCCAATAATCACAACATTGGCACCGCCGGCTACGGCATGGGTGGCAACAATTACGGCGGCAACTCGGGCGGGGGCTACCACAACAATGGCGGCAATC
>15117736891
GTAAAAATACCATCGCCAATGCGAATGAAGGATGACGAAAGCCTCGCCCAATTCATCGAAACGCTGTGCACTACATGCCGGGCATGTGCGAATCTCATTTCCTTGGTCCACGAGACGGAGGAGTGCAAGAAGTGCGCCAATAGTCGGAAGCGTCAACTGACTCAGTCAGCCACACCGCCTTCCTCGCCAGTGCTCGCCGACAAGCGAAACCGTCAATCCAACTCGGCAACGACATCACCCTCTGAGAAGATTATCAAGCAGGAATTGGCTGTCAAATCGCCAGTGGAGTCCAAGTCGAAA
>15262461061
CCGCGTTGTCCGCAAGGCCATCGCTCGCGTCTACATTGTGATGCACCAGAAGCAGAAGGAGAATCTGCGCAAGGTCTTCAAGAACAAGAAGTACAAGCCCCTGGATCTGCGCAAGAAGAAGACCCGCGCTATCCGCAAGGCCCTGTCTCCGCGCGACGCCAACCGCAAGACCCTCAAGGAGATCCGCAAGCGCTCCGTCTTCCCCCAGAGGAAGTTCGCCGTCAAGGCCTAGAATGCATCCAGATACTCCGACTGTCTATAGTGCGCGTTAAGGGTTCTTCGGTACAATGAAGAAGAAAA
>1531181414057
ATCAAACCGGATTCGGAATATCCCGACTGGCTGTGGACGCTGAATACGGAAGGCATAGTTCCGCTGGACGAACTGGACCCCAACTCCAAGCAGTACTGGCGCCGCCTGAGGAAACTGGCCTTGCGGCGCAACAATCAGCTGTCCAAGCTAAAGAAGTTCTAGAACCCATAGCCCTAGGTGTTATCGTTGATTTTGGAGACACAGCCGACCGTCACAGCGGCCCATGTTGTTTGCGATGCTCTCCTGAGCAACAAGTGTGCAAACACCATGTTATTTTGCTAAAAGCGAATTGCAAATACA
>154945017216
TTCACCATGTTCATACTGATCGCTCTGGCAGCGGAGTACCTTCAGCTGCACCACTATCACAGTCCGTCCCTCAGGAGCCCGGGTGGCGCCTGGCAGCAACTGGAATTAGCTTGGCATGGCCTGGACAGAGACCCCGAGCTCATGCACCAGTACGAGGCCTCCCAGCACTGCTGCGGCTACAATGGTGCCGACGATTACAAGCGCCTGCATCTGCTGGTGCCGGCGAGTTGTTATCAGGCCGCTGTTAATGACACCGCCCAGCAGATCTATCCAAGCGGCTGCCTCGAGACGTTGAACCGC
>155139551778
GTGAACCTGCGTCGTTTCATCATCTTAGGTGGCATAGTCTCGTTGGTCTTTGTGGGAAAAGCCAAACATGCCTCTTATGAGAAATTTAATATAACGCTGCATGAGGATGGACGTGTACTGCGGAAATCTCTAAATATTTTGGACGAATCGAGTACGGAGGAATGTAGTATGCAGCCTAGCAAATTGGATATCGGCACAGATATAATGAGGGATACCGAAGTTGGGGAAGCCTCTAAAATTCCACTGCACTTGGAACCAGATGAGCTGCCTTATTACTTTCTCACCTTCAAGGTGCCCAAT
>156763535280
TCCAAATTCCGCTTCAAGCTGAGCGGCAAGGAGTACATCGATGGGATTGCGCTGGCAACGCAGCTGGCGGCGAACGACGACTGCAAGTACGCCGATGGACTGGAGAGCGAGGTGATGGTGGTCAATGGCCAGCTGCCGGGGATGAACATCGAGGTGTGCTACGGCGACACCGTGGTGGCGGACGTGATCAACAGCATGCACGAGACGACGACGATCCACTGGCACGGGATGCACCAGCGACTAACGCCCTTCATGGACGGAGTGCCCCACGTCACCCAGTATCCAATCGAGGCGGGTCAG
>157618211109
GCTATGAGACGACCGAAAAACATGATATGGTGTCCGAGCCCGACATGGAGTCGTTCGACTACGAGGCAGGAAGCTCCCATGCCGACAACGGCGACCAGGAGGATGTGCCCCACTTGCCGTTTATAGTGTCCGTTAAACATGAACCCGACGTGGATCTGGGCATGGACACCACCAACACACCGCCGCCCACAGCGCCAGCCTCGCCTTCACCGCCACCAGTAACTGTGGATGACACCGAAGATGACAGCGTTTACTCATCCACGCCGGTGGCACCACCTCCCCTGCGTGTGGCCTCCTTTG
>158208320465
AGGACGAATCCTATGAACTGTCCTCGGAAATCTGGGCCGTCGACATGGAGATCACTGACAGCGAGACCGACGACGTGCCCGTCAGCAGGAGCGTTAGCGTCAGCGCGAACGTCAGCGGGAACGTCAGCGGGAACGTCAGCGGGAAAGTCAGCGGGAACGCTAGAGGAGCCTTCAGCGGGACCCTCAGCCAGACCGTCAGCGCTACCGTCAGCGGGACCGTCAGCGCGACCGTCATTGGATTGGTCATCAACGAGTTCGTTCCAATGCCATTCAGTGGGACTCTCAGCGGGATCCTCAGCG
>1591121313056
ATCAGTGACATAAATCCGCTGCGGGACAATCCCCACTACCGCCACGTTGTGGATATGCAGCTGGAGAACAATCAGATATCCAATGTGGACAACTTGGAGGACACTTACTGGCTGCAGAACTTCCGCTTGCTCAATCTGCGTGGCAACAATCTGCGCAAGCTTCATGTCTACGCCCTGGACAACGCTCTGGATGACAACGAGAATGCCAATCTGCTATTGCTAAGTCGAAATCCCTGGCACTGCACCTGCAAGTTTGGCAGCAGAATGCGTGAGCTGTTGACGAAGTACAAGGACATCGTG
>1601247935169
GTGGCCACGGAGGACAAGGAGGTTATGGCGGCGGCGGTCATGGAGGCGGTGGCCATGCAAGCAAGTCCTTGGCCGGCAATCGCGGTAGTTCCGTGTCCTGGCAGGGCGGAAATGGAGGCAACAAGAACGGAGGCGGCGGAGGAGGTGGTGGTGGCCTGTACGGTGGTGGTGGCGGTGGAGGTGGCAAACAACATGGCGGTGGCTGGTAATCAAACCACCAGGAGCAGCTAATCCACCGTCTGATGCTGACTTGTGTTCCATGGCATAGAGATAGAGACAATCCCTAGATTCTTCTATTTT
>1611243936911
GTGTGCTGACGCTTATCAATTGCTATAATGTTAAGTGGGTTACGCGTGTGACGGACATCTTTACGGGCACCAAGGTGGTTGCCCTCCTGGTGATCGTTGGCGCCGGAGTCTGGTGGTTGTTCGATGGAAACACAGAGCACTGGGATAATCCCTTCTCGGGAGGCCTTCAAGATCCTGGATATATAGCCCTGGCCTTCTATAGCGGCCTCTTCTCGTACTCCGGCTGGAACTATTTGAACTTTGTAACAGAGGAGCTCAAGGATCCGTACCGAAACCTGCCCAAGGCCATTTGCATCTCAA
>162516029911
ATTATCTCGACATTGTGTGGCGTTCTACTTAGGATCTCCTGCAGCTTATGATAAGAGAAGCTTCCCCATATTTCCTTTCTCGCCAGCTCTCTCATCACTAACGCTGGTTATAAGACCAGGCTTGGATTTATCTTTCGGGTTTTTCGGTTTTGGACGCCAGCTCCATGTTTCAGGTTATTCTTTACCCGTCGAGCCAAACTCAATGCCAAACTCCGACGCATTTGTTGTTTCTGCTGCCGCTGCATTCCGAAGTCGAGCAGGTACCTGTCTTTCTCCCTCCCTCGCCATCTCTCTCGCTCT
>163407432269
GTGGAACAGCCGTTCTCAATGTCACATTACAATCAGTGGGAGCAAACTCCGCTATGCTGAACGTCACGACAAAAGTTGAAATAGGAGAGCCCCAAAAGCCGAGCAATGCTACAATTGTTTTTAAGGATCCGCGCGCCTTCATCGGTTTCGTGTTTTATCATATGATCGATCCGTACGGGAACTCAACTAAAAGCAGTGACGATCCATGCGATGATCGCTGGAAGGTTAGCTCTCCGGAAAAGAGCGGGGTCATGGTATTAAGCAATTTGATTCCGTACACTAACTACTCCTACTACGTTC
>164838418771
GTTCGAGTGCAGAAGAGCAAACAGCTCAAGAGGAAACATCAGAACTTTCAAAATCCTTACCTCAATTAACAACAGAAGAAAGCAGTTCATTTCAAGAATCCAGTGCAGAAGAAAATCAAATGACAGAAGTGCCATGGACACTATCAACATCACTTTCTCAATCAAGTTCAAAAACAAAGAATATATTTTCGAGTCAGAGTGTAAATGAAGACAACATTTCTCAAGAAGATACAAGGACACCATCAATTTCTGTTCCACAATCAATTGCAACAGCCAATAGTTTACTTACAGGTTCGAGTG
>165424320823
CACTCCGAAACCCACCTGATTTCGCGAACTGCATTACTATCGAAACTACTACTGTACTTAACAGAAAGTGCGTGCAAAACAAATACAACATTGTTGCGATTTCGTTGGGGCCGTGGCCGCAACAATTCCCCTCCAGTGCAACAACAACGCAGCACGCGGAGAGCAGAAGAAGAGCAGGAAAAGAGGAAAAATCCGGGGAAATCCCACGAAATGAAGAGTAACGTCAATCAGGGCGGTTACGCCCCACCCGGTTTCGGATCCGGATTCCAGCCAAATGCTCCGCCCGCCGAAGGATTCGGC
>166138647204
ATCCGCTTGATCAAGCAGCGCCAAAAGAAGGCCCATGTCATGGAGATCCAGCTGAACGGCGGCTCCATCGAGGACAAGGTCAAGTGGGCTCGCGAGCATTTGGAGAAGCCCATCCAGGTCAGCAACGTCTTCGGCCAGGACGAGATGATCGACTGCGTTGGTGTGACCAAGGGTAAGGGTTTCAAGGGTGTCACCTCGCGTTGGCACACCAAGAAGCTGCCCCGCAAGACGCACAAGGGTCTGCGCAAGGTGGCCTGTATTGGTGCCTGGCATCCGTCGCGTGTGTCCACCACCGTGGCC
>167139081267
GCGATGATCATAAACTGGGTTGCGAGAAGGCTCCATTGGGCAGCGGGCGCTCCAGCAAGGCGGTCTCTTACCAGGACATCCATTCGGCCTACACGAAGCGCCGCTTCCAGCACGTGACCAGCAAGGTGGGCCAGTACATAGCGGAGATCCAGGCGCAGGACCAAAAGAGACGCAATGTGAAGTTCGCCGGATTCCAGCGAGTGAACTCTATGCCGGAGAGTCTAACGCCCACATTGCAGCAGGTGTATGTCCATGATGGTGACTTCAAGGTGGACAAAAACTGCCAGACTCACTCCAACT
>16853154589
ATATATTTCAGATACTAGTGTTCCATTTCAAGTATCACTGGCCACTTAATACATTATACGACGTCTTCGTCCTCTGCATGATTTACATGTTCTTGCCAATTCCTTCGATCAGGGGAGCAGCCCTGTTGGCCACCTCTGTCAGTCTCATGTACATTGGATTATTCATTTACTTTTTAAAGTCTGACGATGAAGATATTTCAGAGGTAGTTCATGACCTTGATACGATTTGCGTCGACATATTTCACTATTTGGGTTTCAATCTGATGGGGATTTTCTTTCGGATAATGAACGACACCATGG
>169344118370
AGGAACTTTGCTACAACCGCTGGAAGAAGCTGCGTGATCGTTTCGGGCGGGAGTTCCGCAGTCATCAGATCAACCAGTCCACGCCCATCACGTGGAGGTACTTTAACGACCTTCTCTTTCTGGGCCGCCACTTCCGCAAAGGAGTGCCCCTGGTTTTGGAGAACATCAAGCGACGTGGACGACCACCCAAAGCAGGAAATCCTTCGGGAAAGACCAGCAAACAGCCGGAGGGAATGGTGATCTCCAGTGGTGAGCAAATCTGGGGCGCTGATTACCCCTACAGTACGGACAACGACGATC
>1701348918275
CAATTCGGACGCAATGCAGGAGAACTTATAAAACAGGCAGCCAAACGTCAGCAAGAACTTAAGGATCCCCAATTAAGGGACGATTTAGCAGCTGCTCGGGCGATGCTTAAAAAACATTCAACTATGCTGTTAACTGCATCAAAAGTATACGTTCGTCATCCGGAACTAGATCTAGCAAAAGTAAATCGCGATTTCATTCTAAAACAAGTTTGCGATGCTGTAAATACTATTAGCGATGTTGCCCAAGGAAAGTCATCCCAACCGACAGATATATACAGTGGAGCGGGAGAGCTGGCTGCA
>171441223936
GTGCGTGTGTCTGTGTACAAAATGCAATGAGTGCCCCCCTTTAAGGTCGTTAGTTGAATTGCGGGGTAAAATGTGTTCTTTGTTTAATTTTATTAATTTCGAAAGCTAACATTTAGGCAGACCGCGTCCGACGCAAATAATCAATGATTCTCAGTGCAATTCTATCTGATAAAAAGCCATGAAACGGTCTGTCTCGTTTTTTTGAGTGCACGCAGACATGTCTGCCGACACGACGGCTGCAAGTTCTATTGTTATTTATAAACAAAACCTGCATTTTGCAGGCATATTTTAGGAGATTAA
>172654736864
CAGTTTGTTTGTAGACTCAGACGTCGACGGACGTGTGCGTTCGTTTAAAGAAACCGGAGACTAAGAACGATCCACGAGATACAGATACCGATATCGCAGCAGTGAAAGTGTGCCGCAACGGATACAACAGCAGAGATATAGATACAAATAGAGATTACACCCGCCAGTCGACCGATATAAAAGTAAACCATGGAGGAATTGCCGCGCGCATTAAACTACGAACTCTCGCACGATTTGCATTTCGATCATTACGCCGGTGCCGCAGCTCAGAAGATTCTGAACAGCGGGAGAAGTTCTCCT
>1733968498
CTGCCGTTCGCCGACTGGGGGTTTTGGAGGAGGACCTGGACAGTATGCCCATCTGGCGCCCACCTATGCAGCAGTGAACAGTCTGTGCATCATCGGAAGCGAGCAGGCGTACCGTGCCATAGACCGACCGACTTTGGTCCAGTTCCTGTTCAGTGTACGTGACTCAGACGGCTCCTTCCGGCTCCACGTGGATGGTGAGACGGATGTGCGTGGCGCCTACTGCGCAATCTCCTGCGCAAAGCTGCTAAATCTTCCCGAGCCAGTGATCAAGGAGCTATTTGCCGGCACTGGCGACTGGAT
>174138847901
TCGACTATAGTAAGAACTTTAGGTGAACAAGACAACGGAGACGGAACGATGCGTATTTACCACCTGAATCTATTAGTGCTAAGTGCCGGCCTACTGGTCCTGCTGGCCCAGTCGGGGACCACGGCCCCCCAGGCGGATGAGGATGTACAGCAACTGACTCTGGCGGATGTAAATCAGGCGGAGGAGCAGCAGGAGATGCCGGCTGTTCGCCTGGCCAGACAATTTGGATTCGGCCGTGAAGGATTCGGCAGAGGACGCGGCGGATTCGGCGGATTTGGCGGAAGGCGAGGCGGCGGTGGA
>175266216382
GCATGCAGCACTGCGAAACGGAGGGGAATAAACTGGCACAACAACTTTAAAAGTACAAGCGACCGGGGGAAGCAGGCGTCCATGGAGTGCATAGACCAGGAACAATGGTAAATGCCACGTCAGCGACATCAGCAGCAGCAGCAACAACAGCAACAGTAGCGGCAACATCATCAGCAAAAGCAAAAGCAGCAAAAACGAGTCAACGACAGCTTAAAACATAATACGCCAGCTGAAGGCAACAAGCGGATAGAAAGACAGCCGACCAACAGAACGACAGACAGACAGACATCCAGGGGACAA
>176936413211
ATCCAGAAATCGGTTAGCGCGCGCATGGAATTCACCACCAAGCTGGAGCAGGACGACATGGAGGGTGTGGATGAGAACGAGTGGCAGGAGTAGCAGTATAGCCAACGTCTGCGGCGGACATGAACCATGGAAATCAGTTCACAATTTAGCGTTTAACAACCAATGGGCGTAACTTTTTTTTTAACAATCTAAACATGACACGACATCATGACGACAACAGCAAGGTGCTCGATATCTACAATCTACTTGGGAGCGAGCGTATATAGAGAACTCGTAGCTAAGCCGAAAGTTAAACTAACA
>177453839703
AAATGACGCACGATTTGATGGGGTCAAGTTGAAGGAAGGGACGTCAGCTAAACTATCCAGTCTGGATAAACTTTTTGAAGAACTCAAAATAAGTAAAGAAAGTTCAGCAAAAGAAGATTTGGTCACGGAGCCGATGAAGACGGAGAGTTACCTTTATAAGGATTACTTTAACAAGAGTCCCATCGATTTCCCGTGGGAGAAGGCCTATGAGAAGGGCAGTTCCCTGGGACCCGACTTTTACATCGACTATGAGAACATCTTCGACAATGTGGCCAATCTTGCCGAAATAGAAGAAAAACT
>1781326612847
GTGAACATCAAGTTCTCAGCTGATGATGACAACCCCAATTCGATCTTCATCAGTGGCAAGATAGAGGACGTTGAGAACGTCAAGGAGTTGCTCTTCGGCATGGCTGAGGACTACGAGCGTGACTACTTGGATAACGTGGCGATAGCGCCGCCAACGATTGGTGCCTTCCTAACTGGTCAGGGTTCTGGATCCGATGCCGCAGGTGCCAGCGAGAACGGATTCGTCATCAAAGACGCACCGTGGGAGAAGCAAAAGCAGGCCAAAAACCTGACTGCGCCCAACACTCAGTCGCAGGAGGAC
>179475728090
GTTTTCCCACTGTGGTCGCACATTGGTTATTGGCAACGAGCGCGGGAACACGCTCTTCAACGCCCTGAACGACATGCCCTTTTCGCCACACTTCCAATACGACGAGTTAGAGAAAGCCATTTTCAAGGCAATTGGCAACGACCACGAGCTTCTTATGGAGCTTAAAAGCATTGGTTTCTTTGGGTACCCAAACAAAAAAGCAGTTTTTTAGATAGGAAAAATGGTATTCTCAATAAAACAAAATAATTCGTCGGCCTGAAAGCGAATCTGGATGGCACTGATGAAATGTTCACGCATCAG
>1801054738926
GTGGCCGTAGCAAGCCAAGCACGCGCTAGGAGGACAAAGTGCTACGTACAATTCTTTTAATTTATTTATTTTATGTAGCCAGTGATAGCAACCAAATAGCCGAGTCATGCGCACCGGCTCGCCCAGCAGCAGCGGCTCCCAGTCGGAGGAGGGCAGCAGTTCCTCAGATCACCAGCAGCCGCAGCAGGAAGCCCAGGAGCAGGAGCAACAGCTGCACACTCCCACGCATGCACATGCCGCGGTGCCAGCTGCCACATCGGAGGAGATCCTGGCGGAGTACGGCAGCAACCTGAAGCTACT
>18160527134
GCAAGAATGCTTCGGATCGCCCTTCTTCAACGCCTGCATAGAGGCTCTTCAGCTGCACGAGGAGATGGACAAGTATAACGAATGGCGCGATACCCTGGGTCGCAAGTAAAGTGCGATTCTCTGGGATTTTCTGGCACCGTCACTGGCACGAGCAGCTACTTAATTCTATGAACTATTAACTAAAACTATTATTATTGATAACTGTGGCAGAACACGGCACGAAACTATGGCAACCAGGAAACGATCGACCCGAGGAATGTGTACCACTTGAAGAAACAACTAAGCTAACATCTAGCTACA
>182368633558
CCGGCAGTTAACGCAGTGGCCTCGAAGCTGTAACAACATCTCGCGTCCGCTCGATCCGCTCGATCCGCTCCGCTCCGTCACGAGAAAAGCGAGAAGCGCTCAGAGTATCTGCAGTGAAACGTGTTATCGTGATAAGGTTCTACGAGTATTCCATGCCATAAGGTGTCGCACATTATATTATTGAAATCGAAACGCAACATTCGCCGTCGGCTAAGAAAGTGAACTGTTATCGAATGTGCTAATCAAAAACAAAAAAAATGTTGCAAGCGCCTGCAAATTGATTTCTATCTCGGATATGCG
>1831302538664
AACGTCGTTGTACTTGTGGCCATGTCCGTGCTGCTCGGTGTCCAGGCTCGGCCTTCCGATTCCCCGGATGCCCATGCCGAGATCCGGAGCTTTGTCAACGAACTGAAGCAGGAGGATGGCATCTACAATTACCAGTTCGAGACGTCCAACGGGATTGCGCAGCAGGAGCAGGGAGTGGGTGGTTACTACGCTAGCGGCTCATCACAGTACTACACACCCGAGGGCCAGCTCATCCAGTTGACCTACACGGCAGATGAGAACGGATTCCAGCCGCAGGGCGAGCACCTGCCCACGCCCCAT
>184834539053
GCCTTTTGGGGCTTTGGAGGTCGAGAAGGGGAGTTCTCCGGCACTGGGACGATAGCCTTTGTCTGCTTCATCACACTGTACACCGTGGAGATCATTATCACCGGCATGGTGGTGGCCAAACTGTTTGCCAACCCCACGAATGCGGTCCTTTTCGCCTTAATGCTCTGGCTGTTCATGTACGCGGCATTCTGCATTATCCTGGAACGCTACTGGGACATCCACAAGTACTATGTGTTCTTCATCCTGGTGGCTTTCTGCAACTGCCAGATGCACTTCAGCATGAGCTTGTTCAGAAACTGC
>1857048372
TGTTTAACAGTCGTGACTGTGACTCGTGACGACGCAACCTGTGTCACAGTCCATCCCTACGTTGGTGAGTTGCGTCGCTGTGGTGAGATTGTCTTTGTTGAGAAAAAATGTCGACGCGAAAAAAGGTATTTATTCATTAGTCAGAAAGTCTGGCATTCTTTGTTTGTTGGTAAAAAGCGCAATTGTTTGGAGGCGAGCGAATAAAGTGCGCTGCTCCATCGGCTCAAGATTATGTAAATGCAGCAACGACCCCACCAACAACGAAACTGCAACCTGCTCCACTTGGCCCAACGGACCAAT
>186231328368
CCGGCCAAACTCATCCTTAGCCTCTCGTCCCCATCAGTCTTAGTTGGCCATTCTGTTGGCCTGGCCCGAAGGAAATGAAAAAGTTTTTAGGCCCATCTGCTGCCTTCTTGGCCTCCTCATTCAATTGCCACCGGCGTCTCTGGCTTTTGTGCTCCTCCGCAGCTCCTTCGATGGTGCCCCCCAAGAACCCTGAGGTCTTTGAGTTTTCACTTAGGCTTTTTGCATAATCAAGATAAACGATAAGTAAATTTATCTTTATTAACAAATCTTTAACGTGGCCGAGTAATTTATTTGCGGTTG
>18771806948
ATAAACGAAAGCATGGCGCCCAAGTAGAACATTCCACCAGCGCCCGACAGCAAGCCAACAAGCTTCAGCTCCTGCTTCTCTCTATTCCGATTTCCACTCCGAGTTTGATATACGCGACCGCGTTCGACCCACTCGAATCCGTATCGGTAACCGGGATGACGGAGCAGAAGAATCAGGTGACGCGCGCTGCACCGGAGCAGAGCAACGATTACCGCGTGGTGGTTTTTGGAGCCGGCGGCGTGGGCAAGAGCTCACTGGTGCTGCGCTTCATAAAGGGCACGTTCCGCGAAAGCTACATCC
>188456114887
ATGACATGGTTGGTCATTCTACTCTGCTTCCTGGGATATATGGCAGCCCACATAGCGGATATTTCCGTTCAAAATCAGAGCCTCATGGATAACGAGCTAATTAACCTTCTTCTAAAACTGCGAAATGAGGAGTTTTACGATACATTGCTTGTATATGGAAAGGATTGTGAATTTCATTCAGTGATTAAAAATGTAGATGTTGCCGTAGTGCTGGTGTCGGATAGCATGAATTTTGAATGGAATTTCAGCAGCCTTACTCTGATACTCAGTTGTGGACCTGACATAGACAATGGAGGACCT
>189149036418
TAGTATTTTCGGAAGACGAGGAGGAGGCTGCCTCAAGCGATTCGGAGCCCTACTACACAGGAAATGGCCGCCGGACTCGGGTTAGGGCGGCAGCCATGGTAGCCAATGCCATGTTGTCTGACATGGATCGAAGTGTGCGCGGTGGGCGACGATCGAGCTCTCCAGAGACATCACATCACCAATTTCATACGCAGCCCGTCGTCGAGGAGCAGCCAAAAATCGCAGTCCAGCCTCCAAAACAACTGTGTCTACAAGAAACATCTGCGCGTGTCGAAAAGCGTACGATTAGCGAACTGATGG
>190921513799
GGTTTCCTGGCTGTGGGCGAATTGGATCCATTGAATCGTCGCCTGGGCGCTCAAAAGAAGCCGGACGTCGTCGTCCAAGTGGTCATCATTGCCGAGGACAACGAAATCCGCGACAAGCTGGCCGAACACGATCTGCACGTGCAGACGATCGCAGAGGTGGCGCCCATTGAGGTGCAGCCCGCCCGAGTTCTGAGTCATCTGTACACCTATTTGGGACGCAATCGGAAATTGGGTTTGAGCGGCAGAAAGTCACGTGATGTGGGCATCCTTAGCACCAGTAAGCTTTACTCGCTTAAGGAT
>19124212419
ATGATGATGCTACACCCCACACCCGACCAGCGCGTGAGCATCCGCGAGGAGCTGCGTGAGCCGGAGGACCCCGCAGACATTGAGCGCGACATCAAGCTGATTCGCGAGTGGCTGGAGACACAGCCGCACCTGCCCAAGGACATGGACGACATGCGCCTCACGACCTTCCTGCGCGGCTGCAAGTTCAGCCTGGAGAAGGTGAAGAAAAAGCTGGACATGTACTACACCATGCGCAACGCGGTGCCAGAGTTCTTCTCCAACCGGGACATCAATCGGGAGGAACTAAACATCGTACTGGAC
>1921068340013
GCGGCAGAAGGAGAAGGCAAATAAAACACAAACAGAAATAGATATAGATATAGAAGTTGAAGTGCAAATAGATTGGAGCAAACAAAAGACACACACATGAGCTGTGTGTCCCAAATAAAATCACATAAAATGCGACGAAATCTGCAGCATGCATTAAACAACAGCCTGGCAAACATACAATATTCAAACTAAGTGAGCTCTCGAGTCTGGCAATTCGCAAGGAAGTGCAACACCGATAAGTCTTGGTCCTCCGAACCGGATCCTGGAGAGATGCCGTCACTGGAACCCTGGCTGTGGGGC
>193664521957
ATCGCTGTAATCTTCGCCCTGGTAGCAATGGCTTTTGCTGCTCCTGGTTACATTGAGCCCTCCTACGGAGTGGTTCCTGTGGCCCAGGTGGTGCCCGTGGTGAAATCTGTTCCGGTGGTGAAGCATGTTCCAGTGGTGCAGCATGTTCCGGTGGTGAAAAATGTCCCAGTGGTTCAGCATGTCCCTGTGCTGAAGTCCTACGCTGTTCCCACCTATGGACACCACATCTACCATGGTTAAATTATTGTAGCACAACCCCATTAGAAATTGACCCGACATAAATAAATTGCCAACCAAATC
>194176413034
GTTCTCCAATGTGAAGAAATGCTCTGCCGGAGGACGAGCGCTTATGCAACTGGATTTTGCGAACTTTATGTCGTTCCTAGAGCTCATATCGAACCAAAAGTACCCACAGCATCGCTCCTATGTGGATGTGTTCATCAAGACCTACTATTTTGCGCCCGAACAGTTCGAGCAATGGATTGAACAGCAGCGTACGGGCGATGAATACTCTCTCAAGCAATTGAACAACCTTATTCATTGTATTTGTGTCAGCGATAAACGCACGCGACAAAGGTTGCTACAGTTGCTTGACGCTGGAATACA
>1951238416937
TGCCCTTAAGAAGTAACAGAAGTGGCAGTAGTAGCAGCAGCAGCAGCAGTGATAGCGATGGCTCAACCTCTTCTCCGAAGTGCAAGCGCCGATTAAAGAAATGTTCCTCGGTGTCTTCAAAATCTTCGCTGGGATGAACAGCTTTGCGTATGCTATAGCTATAGGAGGCCCAAATTGAGTAAGACAATCGTGGGAGCGGTGTAAAAATGTAATGGGTTATCTTAATGAATCGCTCATTTAGTAGATGCAATTCTCCCCTTTGCTATCAGGACATCTTACTTTCTAAGTAAGATGTTAGAG
>1961240926633
ATCAACTGTAAATGAATGTTGTCTTTGTTATTTAGTTTTAACTTCTTAAAGAAAAAGGTTTTTAACCAGTTTAGGATAGACAAAGAGTCCCTATCGCAACCATCGTGCATAGATCGACCATCACTAGTTCTGGAGATGTGCAGAAGTCACTGGCCCGTTTCGCCGGCGACCAGGGTTGGCAAATCGGCTGCGCCGGTAGTTGGTCCGTTATACATTTCACAAATTCCACATTAAATTGTATCAGCATGGACTCCCCGCTGAACGATGGCTCTCACCATCCACCGCCGCACGCTCCCCACC
>19773518203
AGAAAATGGGCCGCAGTATGACGGGCAGAACGAGAGACGACGTGGGCTCGCCCATTGTCATTGCTACTAGTGTGCTTGGTCTTCTCTACTGGTGCCTAGGTATCCTGGCGCATGCTGCAGGAACCCAGTTGCGATTCCCGTTCCGTGCGATGTCCGTCGCTTCGCTCGCACGACGCTCGCAAATCAAATTAAAAAATTAACAAAAATTGTTCACAACAGCACAGGCACAGTGTTGTTTTTCAATACTGGAAACTAACTGGTTTTTATCGATGAACGTGTCGTGCTTGGTTAGATATCGAT
>198925727040
ATCGCGGTCGAGGGTCGCCGGAGGAGGAGGAGGAGGAGGCGGCGGCGGAAGCAGCGGCGGCAACAGCAGCTCCGGACCATCGACGTCGCGAAGGACGACGAGGAACAATGCGGCGGCCACAGCTGCCGACCGGCCCAAGATCAACGAGGCGGACCTGGAGGGTAAATCGCCGGAAGAGGTCGAGATGCTGAAGACAATGGGATTCTGCACGTTCGACACCACCAAGAACAGGAAGGTCGAGGGCAACGATGTCGGAGAAGTGCATGTAATCCTCAAGCGAAAGTACCGCCAGTACATGAA
>199718732608
AGCTGCTGTTGGTCTGAACGGTGTCGAGTTCGAGGGCAGCAAGCTGCATGCCGAGCAGCTGGACAAGAACCAGCGGCGTAGCCAGCGTAACCAGCGCAATCCGTATCCGGGTATGCCCGGTCCCGGACGCCAGGCGGACTTTCCGCTGCGCATTCTTGTGCAGAGCGAAATGGTGGGCGCCATCATTGGTCGACAGGGCAGCACCATCAGGACGATCACACAACAGAGCCGTGCTCGCGTCGACGTCCATCGTAAGGAGAATGTTGGATCGCTGGAGAAATCGATTACGATCTATGGCAA
>200226025529
ATTATATTTGCGCTTCTCGGCTGGATCGCCGTTGTAAATGCTGGTGGTCTAAGCCAACTCTTCTTCCAATGAAAACTACGAACAGCCCTCGTCTAAGCAGGTGTCGCACATTAAACAATGCAAGACCGTTGAAACTACGAGTTTAGAGCCAAATGAAGTGCTCCAAAGTACCATTTCGCCTGAAGTTTCCAGTACCAGAAAAACTGTGCCGCTTCCAACTTTGGCTCCTAGCTCCTCCTTAACTTCCACGGAAATCAACACTGATATTGATAGTATATCGAGAAAAAGCGAGAGAAGAGT
>2011049627657
CTGAGTAACTTGATCATCAAGCCGGTGCAGCGAATCACTAAATACGAGCTACTCATCAAGGAGATCATCAAGGCCACCGAGGGAGCCGGGCTTTACAAGGAGGTGCCCATGCTGCAGGAGGCCTACCAACAGATGAAGGTCGTCGTCAAGACGGTCAACGATATGATGGTGGTGCTGCGCAGCTTGCAGGACTTCGATGGGGAGATAACCGCCCAAGGCAGCCTGTTGATGCAGGGACCCATGAACTGCGTGGTGGATGCGGCACAGAAGCACCGCGAGCTTCAGGTGTTCCTCTTCCAG
>202544929977
ATGTTGCCAAAGAGAAGATTTGTGATGACACGCCCATCGAGCTGGAGGTTGAGGCTCGCGCCCAGTGGAATCTGGGACGGCGCAAGGATGGATCTCAAGAAATCGCACCACCGCTGGGGCTGGACAATTGGCTGATTAAGGATCGCCATGCCAGCCTGCTGTTGGACAGCGCCAATCAATTCGACGATCCGGACGAGCGAACCGAAAGCTGGTTGGCCCAGGTGGAGATCATTACGCACGCTGGTCCCCACCGCCGGCTGTGGATGGGACCGCAGTTCGTCTTCAAGAACTACAATACGC
>2031215929731
CTAATACAATATTTTCAACTGACAAAAGCCCAGCCGCAGACAGGAGAGGAAGAAAGTTTTAATTGACTTGCCCAATGTGGAATTGTTTTGTGTGTACCTGTTGTGTGCGAATGCCACAACTAACAACTCCAGAATCCGGGCTTCAGTCTGGAGCCAAGGAACACCCAAATACCCAAATTTCCCAGGCAACTTTCCAGTTGCTGTGAGCGATATAAGAACACTGAACAGAAAAAACATCAAAATATATTTTTTTTTTTTTAGAATTAATGCAATTTTCGCAACACTATATATTATAAACGG
>204294812558
GGTCACAAGTTAGTCACTCCATTAACCTATAATTAGCACCCATTATTCCAGGCATTAAGGACACTAGCCTGGCCTATAAAAGCAAGGAAGTTGAGCACCAGCTGCAGACAGTACAAAATGATAGAATCGGGAAAGTGGCCAACGCCAGGAAAAAAGAACTCCAAAGGCGATGGGAGCAGAAAGCGTGGAAAGGATCCAAGTTTGATTAGGACAGCCATATTGGCCACTTTCTGGGAGTACACGGAGCGGACCAAGGTGAGCGGCATGTGGCTTATGCGTCGGAATCGTACCTACGGTCTG
>205559419614
TTGATTTAGCATAGGATGCTGCCGAGCCTGGATACCTTAATGCGTTGCTCGAAGCGAGTTCTGCAATCGCCGCTGGAGGCGGCGGCCAGCCAGATGCGGAATGGGCACAGCAAGTCGGCCGCCGGGGGCATCTACGGCCCCTTTACGCCGGACAACGATCTCAGCTGCTCGGGACGGGGCGATTGCGTCAACAACACCTGCGTCTGCGACATTCGGTACGCGGGCAACGAGTGCGACATCTTCAATCTGCCCTACTACGCCGGAATCTCCACCGTCTTCTACGTGGTGGCCCTCGTCTCG
>2061325522275
GAATCTATGAATCGCCCAGTTTCTGGATCCGATTTTGGCTTTCAGATCCCCCTGCACGACGGGCTGCATACGATAGTCGATGGCCTTGAGTATGATGATACGGGAGACTTGCCAGAGCAGATCCAGCTACAGGCGCATCCACTGCCACCCACTTCGGACTCGATGCCACCTACCTATGAAAGTGCTATGATGGCCACCACTGGAGGCTCATTTTCCTCTGTCAATGGAAACGGTACCTGTCAAAACCTAACTCCGTTCGTCCAAGCAGAGCGCCGGCTGCAGCACCAAATCTCTTCGGGA
>2071208428214
GCGAAAACTTTGCCGATTTGCTTGACGGATTGTACCGTAGGAAGTACCATTATCCTTACTTATAATTGACACCGCAACAGCAGCAGCAACTACTACAACATCAGCAGCAGGCGTTGGGCTTCACCAGTAGCTCCAATAATAGTATTGGCAATGGTAATGGCAACGACAACAACATGCTACTTTACCACCAGCAATACCATCAACAACAAACACAACAACAACGCCTGGGCAATGTTGCTGCTCACAATATAAGTCCAAATGGAAGCAATAATAACATTAACACGTCGAACACCAATAACA
>2081070029673
GCAGTTTTGTTTATAATTTAAGCTGAGAAAAGGCAGAAAAAGTAAAAATTAAATTTCGTTTCAGTAATAATAACTAATGTGAAACTAAGTAGACAGTTATATGAACACCATCTTACAAAAGTAGTTATATGACGTTTCCAATGTTAAGTTTGGTGGAAAGCACATGGTCACACTGCGGCCGATTCAAAGCGTGTTTTCAATTTACCAATTATTGTTATTTGGTGGAAACGTAATAAAGATATTATTTTTGGGATGCAATGTGCGTTTTGGGTGGCGCCTGTTATCGGGGCGTGTGGGCAT
>20959626979
CCACCAAAAAGTGATCTTCAGGCGCAGCCAAAAGTTCAAGATCATGCCAGGCCGCTGCTCTATGCCACCATTTCCACTAATAACCAGATTACTCCTCCGCCGTCTCCACCGCCGCCTCCAATAGCCACTATTTCGAGGCCAACGGAGGCACCAAACTTCTCCAACTACGCCTCGCTTACTTCACGGTTTGTGGATATCTCCGATATGGACTTACCTGCTCCTACGCCGGCTGCACCAACTCCTTTTCAACCGGCAGAGGTCGGAAGTGTGATACCCGTCCAAGTGCAGCCTCAGCAGAGT
>2101195638037
AGTTACTAACCGACTTTCGCGCAATATCCACACGTCACGGCTACGGCCACAAATCATCCGGTTCTTTACTCCGATTCCCAAAGCGGCGCGTATACATACACAAACAAACAAAGCAACAAACCGCGGCGAATTACCAGGTGTGTGGAAAATACAGAAATACGAAAGGCTCACCAGTTTTTAACGGCGTTTTTTTTGTTGGGTTCAATTTGAGACAAAATTCAAAATCAATAAAGCAAGACAAACCCCCCGCCCCGCCGACGCGTGTGTGAGTGAGATACATAGTTACGACCGAATCGCAAC
>211828919295
CCTGTTGAACTGGATACACGCCAAGATACCCGACTTGCCCATCAACAACTTTACCAACGACTGGACCACGGGCAAGGCTGTGGGCGCCCTTGTCGACGCCTGTGCTCCGGGTCTCTGTCCCGATTGGGAGCTGTGGGATCCCAAGGATGCCGTGCAGAACGCCTCCGAGGCCATGGGCCTGGCCGATGACTGGCTCAACGTGCGCCAGCTGATCAAGCCCGAGGAGCTGGTTAATCCCAACGTGGATGAGCAGTCTATGATGACCTATCTGTCTCAGTACCCCAACTCCAAGCTCAAGAC
>212651323093
GTTTAAAGTAAAGCTCACCCCAGGTACGGGAAAAAGAGGAAAGGCGGCGAAACTAGCACTTAATATCTTCGCAAAGGAGAAGAGCTGCAGTGCTCGTGAGAAGGACTTACTGAAAAGTATAAAGGAAGAGTCGTTGGCCAGGAATATACCAGGAAAGGTCAAGCTATCGGCCCCGCAACTTCAGAAGTATCACAAATAACTAAATCAAATGTATGCAAAATGTGTTGAGCCATAACTTAAGGAAGTGTTAAAAATGCTTTAAAAAAGTAATGCCAGTTGATACAATAAAAGAGAATGTTT
>213866226811
AAAACAAAACACTGATTCCTATCATATCCGTTTCCGTTGACGGTCATAAAGAGTGTACTGTTATCAGCTGGTCAACATAAAATTCCTCAAAAATTACCTCAAACTCGACTAAGCTTGCCAGTCGCTCCATTACCGCGAAAAGATGAAGTTCATCGCAGCTGGATTAGCTCTTCTGGTCTGCTCCATCCAGTTGGGTGAAGGAGCACCTGGTCACCTGCTAGACTCCAGTTGTGGCACGACAAAACCAGAATTTATCCCAATGATCACCGGGGGCGCAGACGCAGGCCTATTCTCAAATCC
>2141236126054
GTCGGAGTCAGCTGCTCCAATCGCCAAGTTAACTTAACTTGAAGATCGTTGGCACGGGGGGCCCTTATCCACGTGATCCTAATCAGTTTGTTGTATGTTTTGTTTCAATTTGTGCGTCATGCAGTCGGGATTGTTAACGCTGTCGACGGTTTGGGCTTTTTGAAGATGGAGCAAGGTGATCGGCGGGCGGGCGATGGCAATTAGCGGACTGAGTTCGTGTGGCAAGCACCTGAGAAACATATTGCCCGAAAAGTGATTGATAATCGTCGTTCGTAACTGCAAACAGAAATAACAAGACAA
>215677313265
ACCGCACTTTTAAGCGCCGCCAGGCGAAGAACTACGTGGAAGAGCAGCAGCATCTGCAGGCGCGAGCCGCGAATAACACCAACTAAGCAAAATGCCCGCCGGAGTTTCCTGGGGCCAGTACCTGAAATTCCTCGGCTGTGCCCTGGCATCCATGATGGCCGGATCGCAGGCTGTTCACCTTTACTATAAGCCTCTGGAGGACTTGCGCGTCTACATCGAACAGGAGCAACACAGCACACAGGTGGATCCCACCGCAAAGCCACCGGAATCTGCATAACACTGTGTACTAGACAAGTTATT
>2161104614105
GATTCGGGCTTCTCGGACAATGAGGAATCGCATCAGTTGCAGCATCAGCAGAACTTATCCCCGCCATCGCCACAATCCGATAAGCAGCAAACGCCCGCGGCCACGCCCACATCCGTACATTCGGTGGCCACGCCCCCAACTGTGGTGCGCCGAGTGGGCAACTCGTCGTTCTACTCGCCGCTGATCAGTGTCACGCGCCGAATTTCCTTCACCAGCGGCCAGATTACGCCCAAGACGAGGTCGGGAGATGAGGATGCCGAGGATGCGGAACTGGAGGCGAGTCGGAGTCGTCTGTTCGAG
>21713812918
GACATTGCGGCCTACATCAAGAAGGAGTTCGACAAAAAATACAATCCCACATGGCATTGCATTGTCGGTCGCAACTTTGGATCGTATGTCACACACGAGACGCGCCACTTTATTTACTTCTATTTGGGCCAGGTGGCTATTTTACTGTTTAAGAGCGGTTAAAGTATTGTCGAGTCGGATGAAGTGGTGGTGAGGAGGCTGATGGAGATGCAGCAGCTGCCCCGCCAGCAGCAACAACAGCAGGGGCAGCAGTCGCATTTCGGAGCATCAGAGGATGAGGATCTAGAGCAGAAACAGCAA
>218275035667
CGCTCGCAAGGCCCTGGGACAGTGTCTGCCCGATCAGCTGCGTGACGGCACCTTTGCGCTGTGCCTGCAAGAGGACAAGTCGACCAAGCAGTGGCTGCAGATGCTGCTCAAGAACCTGGAACTCGGCGCCACTCCGCAGCAGATCGGCATGTCGCCACTGGGCTCCTAGGGAGTGGAAGCGACAGCACACCCAGCACTATATTATCAATTCTAACGTCCAACCATCGATGATGAATAATCCACGCTGTTAATTACATAGCTGCTCGACCGAATATACATAAACATGCATACATACATACA
>219424934243
GCATGTTCAACATCTGGCATGTGATGAACAAGTGCACAGTGGTGGCCAAACGAGAGCTCTTCTACGCCTGGCCTTTTGGCTTGGCGGCATGGTTGGCTGGCCTAATCTTCATCGATCGTGTGCGCGGCGAGAAGGCGCGCGAAACGCTAAACGATGTTAACCGGCGCATCAAGAAGCAACGTATCAAACTGTGGGTTTTCCCGGAGGGAACGCGCCGCAATACGGGCGCACTGCATCCGTTCAAAAAGGGCGCCTTTCACATGGCCATCGATCAGCAGATACCCATTCTGCCGGTGGTCT
>220547235944
ATGCAGTTTTTATGAACCTAAGTCCCGAGAATACCTACAAATATGCCAAAGACTTGAAGTACTTCCTGCATGTTATTCTAAAAGTGGCTAAGGCTTTTCAGCCCACCATAATGTACATCGAGGAAGCGCATAGACTATTTTGGAAAAAGGTTCCGCCTGAGGCAGTGGAGATTAACCCCAGACTGCTGGGCACCTCGTTAGCTAGCAAGATCTTGAAACCACTGAAGAAAAATGACAAAATTGTACTAGTCGGCACGAGTAACATGCCCTGGGCGGCCAATGGAGGCATCAAGCGAGCGT
>221606623758
CGATGAAGTTCTTTGCTCTGTGTGCCTTCCTCCTCATTGCCCTGGCTACCGTCCAGGCAACTCCCGGTGATCTGCGCCATGTTCCTGTAGGACACGGAGGACACCCAGTCAATGCTGGCCACGGACCTGTGGGACACGCTGGTCCTGTTGGACACGGTCCAGTTGTAGGCCATGGTCCAGTTGTAGGCCATGGTCCAGTTGTGGGACATGGTGTTCATGGTCATTCTGGCTGAAAACTTATCTGAATCCTACAAGGAGCGCAATGCAGACCTTGATGGAAAGAAACGAAGTGTTTGTTCA
>222935931378
GGAGCGGGAGCAGGAGCCGAGTAAACTGGAGCTGGAGCTGGAGCAGGAGCAGAGTAAACTGGAGCGGGCGCAGGAGCGGGAAGGTCCTGGACGGGAGGTAAATACTCGGGAGCTGGCGCAGGAGCAGAGTAAACTGGAGCTGGGGCAGGAGCAGAGTATACCGGAGCTGGCGCAGGAGCAGAATACACTGGGGCGGGAGCAGGGATGTCTTGAACAGGAGGCAGATACTCCGAAACGGGTGCTGGTGCGGGAGCAGAGTAGACTGGAGCTGGGGCTGGAGCGGAGTAAACAGGAGCAGGT
>22339272990
GTCCACAACGATCGACGATTCCTGATGAACCTTGCCGAACAGCACCACGTTCACATCGAGGAAGTGGACAACTACGTAAAGCAGGTGATCGAGGATCTGCGCAAGAACGGACAGTTTGAGATCGAGCAACTGCAAACGTGGCAGAGGGTGGAGCGCGACTACATCAAGAGCCTGATTTCGGAGTACAAGAACAGTCTATCTACGGCGGAGTACGAGGAGAAACTGCTGGCGGATCGTGCTCATCTGAAGCATCTTGCCGATCAGTATCGCATAAATGTGGAGCAGATCGAGGAGTGGATG
>224112640031
CCAAACGCTCCGAGGAGGCGAGTGCCGTGCCCACGGCGGACAAGAAGTCGAGTCCGGAAATTGTGCCCGCTTCCTTTAGCAACGCTCCGTCGGCCCGAAACAGCCCAGTTCCGGTCTCCAGCCAGCAGCAGGAGCAGCAGCAGGTGCCGTCCGGAGTCTACGCCCTGCCCTCCAACGAGGAGATCCTGGCCGCCGTAGCGGCCGCCGCCCAGAACAGCCAACAGCAGTTGCAGGAGGAGCCCTCCGCCCTGGAGGAGGCGGTGGCCAGCTCCACGATGCGCAAGCGGGGCATCAATTACG
>225847523237
CCCATCGAGCAGACAGATCTAAACTTTAAGAGAAAACTTTCGAAGCGAGAGAAAAAGGAGCAGAAGAAAAAGGAGAAGATGGCAAAGCTGAGCTCTGATCCGCCCACCTCGAATGGCAGTCATCTGGGCTTGGGAAATGGTGTTGGAGCATCCTCGGGATCTGCCCACATGAATGGAAACGCCGGTGGAACTGGAGGCGACAGCAGCGATGCAGTGGCAGGAAAACTGTACACGGAACTACCAGAAACCTCGTTCACCCGATCGATCTCAAACCCGGAGGCCGTGATGCGGCGGCGCCGG
>2261018512518
AATAAGCAGATCCACGGTCACACTTTCCACTTTGTGTCCATCCGACTGAAGTTAAAAATAATAGTTTAATTGGGAGTTTCCAAAATGCAGCGCGACGAAAAGCTTTTTGAGCTGACGCTGGATACGGTCCTTCAGCGTCTGAACGACCTGAAGCTGGCGGTTCTCTCGATGATCCAAAAACTTGAGCTAGAGTACGAGACCATCAACTGGCCGACTTTCCTGGACAACTTTGCCATTATCTCAAGTCACTTGACGGGATTGACGAAAATCTTGGCAAAGGAGCAGTGTCCGCCGCTAAGA
>227106635297
CTCCACCAGCACGAGCCCACGATCGCTCAGCTGAAGAGGGCAATTGCTTTGATCTCACGGGCCCAGCACAAGCGCAGCCAACGCGAGCGGTGCGAAGAGCGTCTTCGTCGTCGGGGAATCGCCGACGACTCCGACGAACGACGGCAACCAGTTGCGGTGGCCAGCTCCACCGGCGAGTTAGTTCACTCCGCTCAGCGCAACGGGCATGATCATCGCGCGTTCGTCTCGTGGCGGTTTCTATGGCGCTGTTTTGGACTGCTCAACGTGGACACGAATCAGCCGATCGACGACCAACGCTCC
>2281389923504
AATGACAACAAAAAAGAAGAAGGAGAAATCGTCACAGAGTTGGACAGCAGCGATGATGACGACTGCGTTTTGCTGGATACTCCAAACGAATCCATTAGCATTCTAGATGACGAGGATGACGAGCCCAGCACCAGTGACCAGCTACTAAAACAGATAGTTATGGATTGCAATGGCGAGGCCGCTTTGCGTATAACGCCCAAAACGGAAAACGCAGTTTTGTACTCCACTATCGGAAAACAGAATTCTTCAGATTCCATCATCAACTTGGACGATACCTTCGAAGCAGTCCCAAGTCTAGTT
>2291324032748
ACATTCCGTATTCGCTGAGCTCTTTTGCGAGGCCATCAAGAACGGACTGCCCGCCCTACAGACTCAACATCCTGGAATCTATTACCATAAAGCAGCAGAATTTGTGATGAAGCGACGGGATGCAGCCATGGAGGCCTATGCTGCGATGCAAGCCTCCTCAGAAGCTACACCTACACCGATTCAGAATCCTCTGTCCCTGTACACCGAGTTTTTCGGAATCCGTGCGGTAAAGACGGGCGATCTGGTGGCCGAGCAACAAGCCAATATGCAGTTATGTGATCAGGAGCGCAGCTATAACCA
>230854422495
GCTCACCCATGCCGGATGTTCCCGAAGATGGTATCCTTCGCCTGTACTCGATGCGCTTCTGCCCATTTGCCCAACGGGTGCATCTGGTCCTGGACGCCAAGCAGATCCCGTATCACAGCATCTACATTAATCTCACAGACAAGCCGGAGTGGCTGCTGGAGAAGAATCCACAGGGCAAGGTGCCGGCTCTAGAAATCGTGCGAGAACCTGGACCACCTGTGCTCACAGAGTCGCTACTGATTTGTGAATATCTGGACGAGCAGTATCCATTGCGACCACTCTATCCACGTGATCCGCTGA
>231841728571
CCGTTCGCGAGGATCGCATGCCGGGCGGTCGCAACAGTGGCGCCGTCTACAATTTGTACAAGGTGAAGTACAAGAAGCACAAGAAGACCAATCAGAAGCAGCAGCAGCAGGCCGCCCAGCAGCAGCAGCAGCAGGCGGCGGCGCAGCAGCAGCACCAGCAACAGCAGCAGCATCAACAGCACCAGCAACATCAGCAACAGCAGTTGCACTCGCCGCTCCACCATCACCACCACCAGGGCCACCAGTCGCACCACGCGCAGCAGCAGCACCACCCACAGCTGTCGCCGCACCACCTGCTGT
>23299192796
ACCTACACCGATGAGAACCACGGCATCGGCAATGCTCTGCCCCATTTGTACCATACCATTGATGCCTTCTGGACCAACTGCCTCAACCTGGATGTCTACGAAGACTCTGCATAGTGAAAGCTATTGTCGTCAGTCTAGTCAAATAGAAATGTTTGAAAATTGTCCTCGTGTACTTTTATATCCAAGTTCCCCTAGAAATATTAAAGGTTTAAAGTACCAAATGTCAGTTGAAGAAATTAAAGAAATATTAATTTCTTCTTCTGAAAGTTGTTTATGTTATATATAAATGTTTTCCCTAAA
>233127824365
AAGAGAGCTCGGAGTATGTGGGCTATGATAATACCCTACGACCGCCGTCCAATTCCAGCGGCAGCACCACAGCTGCCAACATGTCCAACAACAACGGGCCCTCGAAGGGCGTCAGTAGCGGTGTGGGCGTGTCGGGCATTTCTGGTGGAAACGGCGCAAATTACGATATACTGCAGGCGCAGTACAAGTCCGCACTTTTGGAGCTAAATACCCTACGCCACCAGCATGCGAACACCAAGAGGCGATGCGATGAGTTAGCCACCGAGTTAACTCTGTACCAGGAGCATTACGTGGCCGATC
>23494737943
ATGATGCCCCTTCAAGCACAATGACCCGACGCCAGTCCATGTCCACCTCAACGCCAATTAGTCAAAAGTCAGCACCAAGAGAAATAGTGCGTCAGCGGCGTCCGCCGCCGAGCACACCGAGCAATGACCCCAATCCTTTCCTTCCTTCAATCATGCCCAGAATAGATTCGGACTTTGAGGAATGCGGCGTTGAGGGCTTTTCGCCTCTTCAAATCGGAGGCGACCTGGTGACCCGCGGTCAGTACCCCTGGCTCGCGGCCCTTTACGAAGGTGTTGGCACGGCTACATACAAATGCGTGG
>235395429549
GATCGATATTTTATGAAAAAAAACGTGTAATATCTATATATATTAATACGAACACACAAAGATAAAATGTTTTTTCCAAGACTTTAAAAAGTGGTTGAACAAAAGTTTGTGAACATTTTAGGATAAGTGCCAATATTATACATAAATCATTCGACTATCTATCACTCTTGGCGCTTTGGAAGATAGACAGGACTTCCTAATAATAACAAAGCTCACAAAAACCTTATTCAACGCTAACAACTCCCCAATCATAAAAAATATTAAAATCATACCGCTCATCAAAACGTCCCCCATACAAAT
>2361356247
AAGGGACTCATTCTTGTGTAAGGTGTCAAACGATCAAGTTCAAGTATTGTACTCTGTTCATTTATTTTTTTCTGTTGATCGTTATCCGGAAAGTTAAAGAAAGCTCCGAGTGTGTTAATGAAAAATAATAATAATACAACGAAAAGCACTACCATGTCATCGAGTGTGCTGTCCACCAACGAAACGTTTCCAACGACCATCAATTCGGCAACGAAGATCTTTCGTTATCAGCACATAATGCCAGCCCCTAGTCCATTAATTCCCGGTGGCAATCAAAATCAACCCGCTGGCACAATGCCA
>237106625417
TTCAATACCCATGGAAATGAGAACATTTATGAGCCTCACTCGGCCCGAAAATTGCACCCAGTTAGCATCTATGTAAATTCACAAAATCTATAAAGTGGGACCCAATTTGCCACTGCCATCTGCCTCGACCTTCGTTTTCAGTGGAGGTGCTGCAGCATGCCTTGCATATTTAATCCGGGCTACATTGGACCCGATCCGCCCTGCTGTGACCCCGATTGCTTGGAGGAGGGCCACTGCACGGTTCCGGAGTGCGGAGTTTGCCCGGAGTCCCAACTACCCCGATGCAATCCCGCCCCACAA
>238222021601
TGGTTTTAGTCACCGTTGGAGCTTCGAAAGCGAAGTGCGGCTTTTGGGTTTTGTATTGGGGCCTGTGTAATTTGCTGTCTGCATTAGTTGGGGCTCTCGAGCGCGGATCATGTTGGGCAACAGTTGGCCCGGTTGCAAGCGGGCTCCTCGCATGGTGCTCAAACATGTGAGGCGGCAGCACGAGGAGTTGCGGGAGCAGCTGGAGCAGGGATGCGACGATCTCATGGAGGTGGCCGAGTCTTATTTTCCGGATGTCTTGCAGCATTTCCAGCGCAACTCGAAACTGGCTGAGTCATCGAA
>239864322394
TTTTGTAATGTCTGGAGCGGAGTCCCTTTTTACTTGGGTGTACGGACCGGGTGTCACGCGAGGGGGCAGTGTGGTGGGGCATCATCAGCCCGAGGCCCTGCGACCCGTGCTCTTTCTGTTCTATACCCTGGAAACCATCTTCAACATGTTCTGCATGGGATATCACATCTCGGGCTTTCAGGCCATCGAATTGCATGTGTTCGAATGGGATACGGTGGCTATTCACTACTTCTATCTCATGACCTTCTACTTTTTTATGGTGGTGACCCTCTTGCAGAGCGTCAATATATGCACAGGTAA
>240181531756
GAACATTTTTGGCATCCAATTTTCAGAGCCAGAGCCAGCAAAACCCGCTTGTTCTCCCCCAGTTTTCCACTCGCTCCGTGCTTTTTAGCTTTTGCTTTCCCATATGTTGGCCAAATACCAGTCGAGTCTTCTTCTCAAAATGAAAACGTCAGAACTCATTCATAATATATGATATGTGCACATCAAATCCCCGAGAGCAACAGAATTGTCTAACAAAAACTGACAAATTACAATTAATTGCTGCCCTAATGAAGGTTGAACCGCATGAAGCGAATGAAGCGACTGACTGAAAGACAAACA
>241827427420
AATATTAGACGCGACAGTAAAATAACCGTCTGCGACAAAATTTAATTAACATTACACAAAAGAAAACGTTACCTCTAACTCGGCTTGGTAATATAAAGATGTTAAATTTAATAGTGTTTCTTTACTTAACTGCAAGCCCCCTTTAAATTGATCGATCTTTCGAGGCAAATCTTCAAGTTACCAATGTCTTTAATAGCCATTGAAAGGGTGTTATGTGGCTGGCCCAAGATTTGCCGCAAACTTATTGTAACGTCGCGGTCGCTGACCTCCGGCTTGCGGCGGGCACTGGTCAAGCAGCCC
>242104485081
CTTTGTCGAAGAGGATATGGAAAGTATCATAAGGCCTTTGGCGGCGAAATTAACCTGGTAATACAACAAGTTGAGTCAAGAAATATTGCTACTAAAGACTTCTTCACCAAAAAGGACCACTGTGCATCTGATCGACTACAAGATGTTCATTGCTGCTCGTCGCATTCAATCCTTCTGGCGTGGTTACCGCGTCCGAAAGCTACTCCACCTGCGCTGGCAGTCTGCAATCGCCATTCAGCGCTGGTGGCGCGGCTTTCGCACGCGGCATATCCTGTATGAAAAAGTGGAGCGACGGTTGCA
>2431002024221
AATACACGGATATGAGCATGTCTGTTGTAACCCAACGCCAGTCGATTCCCTGGGGCAGCTCGCTGAGCACTCTAGAGCTACTGCTGGATCGCATTGGAGCCGGATGCGTTGAGGTGCTGGAGGCGGAGCGAAAGCTGCGCGTGTTCGGCTGCATCGAGCTAACTGTGGAGCAGAAAATCATTGTGATGGAGTGGCAAGCGACGCATGTGAATGATGTGTACGCCGATGCCGTTCTTGCCTGCATCATGCAATCGGAGTTGGGCGGAACAAATCTGAAGGGTGCCACAAAGCAAACCAAGT
>244936813679
TCATGGCAAAAAGCGAGCAAAGAAGATTGCTGTGGGCAAAGTGGATGTCAATGAGGCGGACCTGTTCGATTCCTTTCGAGTGGCCACCACCATTCACGGCAGATACTACTCCGAGACGCACGCAGTCCTCGGACGAACCTACGGCGTGTGTGTGCTCCAGGACTTCGAGGCCCTGACCCCCAATCTTTTGGCTCGAACTGTGGAAACGGTTGAGGGCGGCGGTCTGATCATCCTGCTGCTGAAGACACTGCAGTCGCTGAAACAGTTGTACACCATGAGCATGGATGTGCACAAGCGATT
>245401110149
ATCGCGTTGCTGAGTACTCCGACGAGGACGAGGAGGCCGAGTTCAGTTCGGGCGAATTCAACGACGAGGCCAACGAACTGGGTCTGATCCGGGGCTACGATCCCAAGGATCCGAGGGACTACAACCATCCGGCCAAGCATGATATGCGCAAGTATCGCAACAAGCTGCAGCGCTCCGGAATCGAGGACTGCGCCTTAGTGGGTCACCATCCCGGCAGCATTCAGCACCATCATCCCGGCGTGGTCGTCGATAGCGATAGCGAGTTCGAGATGAAGGACAAGAGTTCGTCACGGGCCAAGT
>24679804518
CAACTGACTCAGAAGTTAAAGAAGAAGAAGCAGAGACCGTAATTTTTCCACGACTCAACCTAGCGATTTACCAAGCCATTCGAGCCGCAATTGAGTCTTTAGCCAGACGGAAAGCATTTAGAGCGTGTGTAATAGAGTGCGGCAACTTGAAAGCGGTGCATCCCGAGAAATCGCAGTGCGAAAGGGCCCCGAAAACCGCTGGCCCAGCCCCATTATAAACAGTGAGGAGGGGTGGAGATTGGTGAGAGCGGAGCGGAGCGAGAAGAGAGTTCAGCAAACCCGTAATTAAGAAAAAGTAGA
>2471238619380
AATCCCTGGCTCAGGAGCTGGAAATGGAGCGCAAGAGCCGTGCCGCCAATGCCGAGCGGGATGTGAAGAGTCCGCTGTCGGAGCGACCGACGGCATACTACAAGAACTCCGTGCTCTTCGGCAGCGCCAACTAAACACCTGGTCAGGTGAGGTGGCGAGGATTTATTTGATCTCAGAGTGCAATCCCAAACGGCGGCGGCTCTTGAGTGGGTGATGAAGTGAAGTGAAAACGTGTACATACCTAAGATGAAAAGTTGAAGTTTTGAGAACGTTGCAAACGTTGGAGCGGCCATTTTGTAC
>2481208337406
ATCTATCGACTCTTGTTGCATCTCTAGGACAACAGGAACAGGAATTACAAAAGATATTTTTCCACCAATTATCAAAATAAAAACACAACAATTCACGCTATCTAGCGCTGGACACAAAAGACCGCAACGTAATGCCGTCCAGAAATATTGACGATGCCGCCGGCGCCAAGGAGGTTCACCGAAGTACAAGGAATTCACTGATCGGCCCGAAGAGCAAGCGAATCGCCCTAAACAGTCGCAATCGCAGTCTTGCTGCCGCCGAAAAGAAAACTCAGTCGCAGCTGTCATTCCCGCCAAAAT
>249108786045
GAAACACGCAAAGAATGAAGCTGAGCTATAGAACTGCACGCAACAATCCACTCGATTTGTACGTATTGATGGATCTAACCTGGACAATGAGGGATGACAAGAAAACCCTGGAGGAGTTGGGAGCCCAACTCAGTCAGACTCTTAAAAATCTAACAGGAAACTACAGATTGGGATTTGGTTCTTTCGCGGACAAGCCAACTCTACCCATGATTCTGCCACAGCATAGGGAAAACCCCTGTGCTGCGGAGCGGGCCACGTGTGAACCAACCTATGGATATAGACATCAACTTTCGCTAACCG
>2501157738070
CCACAATGGCGGATGCATTGCGCTTTGTGGCCTGGAGCTGCTGCCTCCAACTGCTGTTCCTGCTCCTTGGCGTTCAGGGGTATGAAGTACCCAAGGCTAAGATCGATGTTTTCTATCCCAAGGGATTCGAGGTCTCAATTCCCGATGAGGAGGGCATCACCCTGTTCGCCTTCCATGGCAAACTAAATGAGGAGATGGAGGGCCTGGAGGCTGGCACCTGGGCACGGGACATTGTCAAAGCGAAAAACGGACGCTGGACCTTCCGGGACCGGATTACGGCTCTAAAGCCTGGCGACACCC
>2515417047
CTCATTCGAAAAGCTCCACTCGCGGCGAACGGACGTGCACTGAGATATATAAATCCGTGAGGGCGCCAATTCCATATAGGAATCGGTGATAAATCCATAAAATCGCATCGAGCTGAAAAGCTGAAAGTATAAGGGAAAAACTATTTCTATTTTCGCATTTCCACGAGCCGCTTCCGTACAACGCAAAAGTCTGGCCACTACGCTGCCCGCACATACGTATTATTTAACGGAGAAAAATACCCTAAACTATTTATAAGTATTTGGCGAAAGGAAAAAAAACAGTTCGCTTTGCGTCAATTG
>252966428783
AAGTAAGCATTGCCAAGCAATTCATTTGTGCTTTGTTTTTTTTTTTTTATCAAACAACTCTATTATTTGGTTAGTTTTTAGTTTTTAGCACAGTCCACAATCATTTTATATCTGGTTTAAGCACATTTGATAAAATAAAAATGATCCGCGAGGTCAGGACGATCCGCAGTCGGTTGTTCTACTCCATGGAATATTGCGTTTCTGAATGCCGCATCCAAAATAATTGAGAATAAAAATCATCGCCTCGGCATACGTTGCTTCCCAAGCTGGAGACTGGGATGGAGACAGCCGGGTGCCGAA
>2531315614768
GTGGAATGCCCGATGTTGGTTACTTCACGCACCAGCGCTACTTCAGTGGCATCGTCGGCTGCATCTCGGAAATCGTCCTGGCCGGCGAAATGAAACTGAACTTCGATCCTAATACGCTGGGAACGGAGCACAATGTGGAGACGGGCCTCCTATGAAACGCTGCACGCACGCCTCAAGACTTTTGATATCGACTAGTTTAAATTTATATGTTAAACCACACAAATGTCCTTCGTCGATTTGTGTTTGTACAAATACGCTTTTAAAACCAAAAAAAAACCAGAGAGAAATCGAAATTGCAGA
>2541104313749
GTAAACACGCGCGGAGCACCGCCGTTTTATCCGACAAACAAAAAAACGCTGAAAAACAAAACTTTTCGGCAACTTGAAGCGATTTTAAGTTTAGTTTAGCCAACCCCCTGCTATCCATCCCCCACCGACGGCCATGCTGGCCAATTTGCGCGCCTGCAGCGGCCACCTGTTGCATCACAGCCTCCGAAATGCAAGAATTCCACGACGAAGCTGGGCGAGCACGACTGCTGGCAAGGATCAGCCGGAGGAGGACAGCCTGACCATCGGCGATGTGAGCGTGCGGCTGCGCAAGCCCAAGGA
>255118637264
ATACAACGAAACCAAGGACGAGCACATGGGCTGCAATGTCCTGGTCTCCGCCGACGAAAGCTTCACCAACGTTGAGACTGTACGGCTCGATCCTGAAAATACAACGCCCACGCATGGTTTCTCTAGCTTTAAGTTCTTGCCCGGCACCGATGACTCAATAATCGTGGCTCTTAAGTCGGAGGAGTTGAATGGCAAGACGGCCACCTTCATCACAGCCTTCGATATTGCGGGCAAGACACTGCTGCCCGAAACGAGGATCGAGACGGACTACAAGTATGAGGGATTCGAGTTCATTTAGCT
>256820625188
TTCGATACGGAAATAGTTTATTTGGAGAGCAAAGAACGCGACCACGCCCACGAGTTGGATGCTATTTCGCGTGAGATTTCCAAGGCGGATCAAATCTTTCGGCAAGGAAGCGAACAGCTCCAGACTCTGCAGTATGTGGAAGAGGAAAACGAATTGGTCAAGCAGCAAGAGAAGACTTTGAAATCAGAAATAGCTCTACTGCGATCCAAGCTGGCCAATTGCGAAACAGAGCTGCTACAATGCAAGAACAAAATGCGCTTGCTGATGGATGACATTGAGCTGGAGCAGCAACATCAACAG
>257538229925
CATTTGCTACTCAACCCATCAGCATTTGGTGGTGCTAACGCGAGAGTCCCATATCCAAGTCTGGGAATCAGAGGGGCTCTATGGAAATGCCCCGAAATTCCCTCAAATCGTCTACAAATAATGTTAATGGGAAAATACTCAATAATTCAACTCAAAGCATATCAATGACAGACACATAAACGATCTAAGAAACAGCTGAATCAAAGAATAAATCCTTTTAAAAGATATAAAATACAACATTCGCTGGCGACAGCCACAAAATTAATATATCACAAGATTCCTAGGCTTAGGTCTCATAGA
>2581294534891
TGTCTACAATTTGGGCATAAACACATTCGCATATATATATATATATATATATATATATGCATGTGCACACTGATTAGTGCGCAGATATATGAAGAAAACATTGAGAAAAAAAGAAGCAAAACAATCGGATTCATTGGAAAAGCCATTTGAACGCAATCCAATTAAAATTCAAGTGTATTTCAACCGAGCTATGTAGTCGTATTCTATTATGTACGATTGTAGTGCAGCCAGCGAATAATCGAATCGAGTTACATCAAATCCTGGTGGGTATCGCCAACGAAAAATGCTCAATGTTCCATG
>259804029474
AAAATAGCCCTTTAAGCCCAAATCTAAAGTAAAATTAAAGTTAATGTAAAAGACAAAAGACCACCGAAAGGTCAGGCTTCATTATCCCGCTCATTTTTTGGTTAATCTGCAAAATCTGCAGCCAAGTGAATTTCGTTTCTAGGCAGGCACCAAAGATAACAATAAACCCCGAAACTAATGAAAAGACAAACTCTGCGCCGGAGGAAAATCCACTTGGCGGAACTAAAGTGTGATGTGTAACTGCGTACAGGCGGCAGTTATGGCAGCGCCAGAAGATGCAAATGAAAATTGCAGGAGGCA
>260203434032
AGCCCGTGAGGGCATCAAAATCATCAATGCCTTGCCCTACGAGACCTTTACGACGGTTCTGTTCTACACCCACCGGCAGATGAGTCCCAGCGTAGCATCGGCGAGTGCCACCAGTAGTACAGTGGGCACCAGTGTGACGACCACCGGCCGGGTGGACAGCAGCACCGAGGAGAACCCCACAAGTAACACCGAACCGGAGTACACACTCGAGGAACTGGAGCGATTGGTGGGCGTACCGCGTCAGGACTTCCTGCTGCTGATCAAGACCTTCTCCTACATCCTGCGTCGCATCTCCACGTT
>261885239931
TCAAAAGATCTGGCAACTCACGACTCGCAACCAAACAGCTTTTTGTTTACCAAATTTTTAATTTTGTCTTTGCGAAGGGAAATTTAATTACATACGCAATGTTTGCGGCTAAGCGAGTAAGGGCCCGTGCGAAGAACTTCACCATTGAGGAGGAGGAGATCCTGGAGAACCTGATCCTGGCGCATCGCGACGTGATCCGCAACAAGCAGAAGGATCCGGCCATTTGGAGGAAGAAATCGGAGGCGTGGAAGCAAATTGAGGCGGACTTCGCCATTCAGACCGGAATAGAGCGTTCTTGGC
>262282039811
AAAATGAAATTTCCAACGAGAGATTTGAAAAGTTTATGCTGATAATTATAAATAAAAAAATTATTTAAAAATTCAACAGAATCAGAAAGAAATACCTAAAGCCGGCTCTCGCAGGGGACGAATTTCATTTGAGAGCCACGAAACCAATAATGATAAAGACCACATAAGAATTATAAGCATTAAACAAAGGAGCTCCCATTCCCAACATAAACGAAAGTTGCAATTAAAGAAAGTTAGTTACAAATTCCCACACCCGATTTCCCCCATTACGCTCGATATCTGTCCAAAAAATATACAAGC
>2631400439314
ATCTATCCCGGTCCCGATCCAAAACACATTATGGGCTCCTTGGTCTTTTGCATTCATCACAAACAGGGCTGCAAGTGGTCCGATGAGCTGCGAAAGCTGAAGGGACATCTCAACGCCTGTAAGCACGATGCCACCCAGTGCCCCAACAAGTGCGGAGCCCAGATTCCCCGCATCATGATGACCGATCATCTCCAGTACACCTGCACGATGAGGCGTACCCGCTGCGAGTTCTGCCAGAGCGAATTCTCCGGTGCTGGCCTAGAGGAGCACAACGGAAGCTGCGGCCAGGAGCCGGTTTAC
>26437263870
CGTCGCCGTAGAGCTCTAGTTAACTTGCTATTTTTGCGCCGTCATTTGATTGGACAGGCACTTGGAATTACGAATCGGGAAACTCCAGACCTTAGGGTAAAATCGCGGCGACGCAATCGTAGAAGGAGAATGCAATTCAGAGTCCGTACACCAAGTGATAATGCAATGCGCTCAGTAAGGCATCATGGACAGAATCCAATCAGCCCAGGATCACGGCTACAACGAAATAATCCACTTTGGGGACACGCCGACATTATAACCACAGATAGAGCGTTGGAAGCTTTAAATGGACTTACTACA
>265925327005
TGTTATCGATAAATTTTCAGCTCTAGTGAAAAAGTATGGAACTATTCTGGTATAAAACGTGTAAAACTCTGAATATTATTGTGCCTGGACTCTATATCTCGCTATATACGCTACAAACGAAAGCAGAACTAGCCTACAACTGAAAAACAGTAAAGTGCAAAGGATCGGATGCACGACATACGTAACATTTCACCATATATGTGCGTTATTTCACTCCATATTACATTAGTTAATCGCAGTAACCATGGATAAGTGTGTTTCAAATTAAGCTGGCCACCATGCCCCCCAAAGCCAAGTTCA
>266744322095
TTAAATAAAGCTGACCTTGCTGTCGCGGCCAAAATAGCGAACCTGTCGACCGGAGTATCGACCAGTCCCGCCTCGGGACTGGGAATCGTGGGTATCCTGCCCTGCTCGCTCCATTGGCAGCCGCCGGGCAAGGCGCCCAAGCTGCTGAGTTACTCCTCCGGTGCCCGTGCAACCAGTCAGCCCTATGCGATGCCCGCCTCCGGGAACGGTTGCTGCAGCACCAGAACTGCAGGTTGCTGCCAGGACTGCAGTGGCTACCAGCAGGGCTACGAGCACTTGCCTGTTCCGCGACTGCAGCAC
>26774266296
GTGGCCAAGCTGGTGGCACGGCGCGTCGCGGCTTCAAACGTCCGGTCGGTGGCAAGCCGGCGGCAGGCGGCCAGCGACGGGAGCGCAAGGCCCCGCCCACTGCTGAGGAGCTGGACGCCGAACTGGACTCATACATCAACGACATGAAGATCTAAATAGTGAATAGTCTGAATTAGTCTAACAAGAATAGAAGAGCAGCCCAATCTATAGTTTTAAGCCTACCATATGGACACCCCCCGCATGGTACATAAATGCAAACGCATCGACAACGCCGCGCCCAGGAGCAGATCTTTGAAAGCA
>26821691823
CACTTGCCACTTCATTATAACCTTAAAATGACAAGTTATAAATTTTTTTTATGTTAATTTTAGTGGAAACCGAACACTAGATTGACTTTTAAAAGCTGTGCCGCAGTGTGCCGAACTTTTTCGATAGTCTGGGCATCTTCGGCGTCTTAAACTGGCACATATGCAAGATAATCATGTAAAGAAATCGTCACACGAATATGTGCTTGTGCTGGTTGGCAGCGATGTAAATAAAATTTAAGCTGCTCCCGAGTAAAATCTTGCCGCAAAGTAAAAAAACTTAAACGCCGAAGTGCCACTTGT
>26948087041
CAAACGGAGCTGTTGCCAATAACAACAACAAACCTCAGTCGGCGCAGCAGCCACAACAGCAGCAGCCGCCGGCGCCTGGGAATAAGGCGGCACTAAATGCCGGAGATGCCAGCAAACAGAACAGCGGCAATGCGAACGCCGCTGGCGGTGCGAGCAAGCCGAAGGATGCCTCACGCAACGGCGACAAGCAGCAGGCGGGCACACAGCAGCAACAGCCATCGCAGGTACAACAGCAGCAGGCGGCACAGCAGCAGCAGCCGAAACCGCGACGCAACAAGAATCGCAGCAACAACCACACGG
>270600712710
CATTTCCCACATACAAAGAGGATTTAATTTCCAATTGAAAAACCATTTAAATTGGTTTATAATTTCCGAAAATATTTGTGTTTGTGTTTTTTGAATGAAAGTGTGTAACCAAAAATATGGAAATTTCGCTCATAAATATTGATGTGTAATATTGAATATTTGTGTCTTTTACTTTGAAGCCGGTTTCGTTTCTGTGTCGATATTTTGCATTATTAATTACAATTTACGTTCATCAAGTGGAAACAGTCAAACAAATTGAGAGACAATTCAGAGACAAAACATGGAAAACTATGTGTGAAC
>2711013935267
ATTGCGAGCGCGTCTGCCGCTCCTTCACGCTCGCCCTCTCGCTCTTTCGCTCGCCCACTGGCCCACTCGCTCTCTGCCGAGAAAAAAGCTGATAAACGGTGGACAAAACCAAACGAAAGCAAACCGAAACCGAACTTTTGCCCAAGTGCAGTTTTATTTAATCAGTGTGCAAAGACGCGTCGTTTGGTTAACGCCGGCCGACGGCTCAGCGAAGCAAATAAATAAATACAAATAACAAACACACATATTTTTTTTTCAAGTCCTACGCGAGTGAACACCTGACCCCCGCGCAAAATAAAA
>2721343520860
TTTTTAGTCGCGAAATTCTTCTTTTAAGTGATACAAACGCAAGGAGGTTTCTTATCTTAAATCAGCTTGATTCCAGCCGCATATGTAGTAAAACCAATTCAAACCACTGTTGGAGCACATCATTGATATAAGTGAATCGTATAATGAAATAAGTTATTGAACGTGAAACCAATTTTCTAAATAAAAATAACTGAATAACATTTCCAATTGTATTTACCGAAGGATTTTTGAATGACTTTAAATTAAAAACGAACATGTTTTGTGTCTATATACATTAATATTTTTATTCAAGGTACTTTA
>2731255633618
TGACATTAGCAAATTGCTATCCAGTCGATCGACACTTGATTGCTCTTGTGACTATATTTTCTGTGCGAAATGGTGCTTCTTCAGGTGAAACGCGGAGACGAGCTTATCTTCCTCTATGAGACAAGCGTTAAGGAGAAGACTGATACTGTGCTTCGCGAGCTTGTGGCTCTGCACAATGGTCAACTGAAGATTCAGCGTGTCTGCATGGAGATTGAGGAGCTGGCCGAACATGGCACCATGGTGCCGCCTGAAATGATTGGCCTCAACGAGGAACAGAGGGAAGAGCTCAAGCTTAAGGAT
>2741245834569
GAAAAACTGCTGCGGGAATACCACATAAATGGGGTTGATGGGCAGTATTTCCTTTAAATTATTAATAACGTGTAAATGAGGTCAATTGAGGGAACCATGTCACCTGTTGTGCCTCCTCGGCAAATCGGCCTTCTTGGCCACGCAATAACCTCCAGACTGTTGACGAACAAGGAACGCTCGCCATGGACAACGGACCGATGGATGCCACGCCCACTGCCGCCGCCTTCCGGCTGATTTTGCTTAGCAAATCGAATCCCGTGATGGGTTGCTACATGTTCTGGACCAGTCTGCTCGTGCTGA
>2751257624746
ACCACATGTCTGGTAACCGATTTTGATTTTCGTTTCGGCGGTATAATGCTCCAATTAATTGACTAATTGCGGTTAATTGACAAGACAAGTGAACGGCGCAAGTACGGTGCAACCAATAACGCAGCGAGTGTGTGTGCAATTGCGAAAAAACCCGATAAATAATATTCGTAACGTTCTGCCCAGCAGCGCGTGAGTGAGTGCGAGCGAGAGGCAGTGATTCGAGGTGCGTAGTGGTGCGAAAGTGTGTGTGCAAGGAAACCCGCAAAAGCAAAAGCAAAGCAACAATAACAACACACGCAC
>2761307134958
TCGATTGCTGGCCTAAATGGAATGCAGCTGGGTGACAAAAAACTGATTGTCCAACGAGCCAGTGTGGGCGCCAAGAATGCCCAGAACGCGGCCAACACCACGCAGTCCGTAATGCTCCAAGTGCCGGGCCTGTCCAATGTGGTGACCTCTGGACCGCCGACTGAGGTTCTTTGCTTGCTCAACATGGTCACGCCCGATGAACTGCGGGACGAGGAGGAGTACGAGGACATCTTGGAGGACATCAAGGAGGAGTGCACGAAATACGGAGTCGTGCGGAGCGTGGAAATTCCACGTCCCATC
>2771330733882
ATGCCTGGAGGAAACGAATTGGGACTTTAACCATGCCGCCTTTGTGTTCGAGAAACTATTCAAGGAAAACAAAATACCGCCTGAGGCTTTTATGAAGTAAATCGCATAGGAGTTTCCGTAGGACAGAGCCGCGTGCCACATCCACATAATCGAATGCTGTTTTTTTTTTTTTGGTTTTGTAATTAAATTTTAAAATTATTAGAGAAACCTCTATATAATAATAATAATTAATATTATTAAGCTGCGAAGTTGTGTGCACATTCGGGCAGTAGCAATTATTATCCCAGCACTGCGGGCAAT
>278149122290
TCATGCGATACAGATGATCCGCCGGGCTTACAAGAGAAGACGGAGTTTCTGCTTAAGGATTGGGTTGCACTGTACACGCAACAGAACCAGCAGTCAACGCGCGATGCACGCAACTTCGGTGCATTTGTTCAGAAGATGAACACATATGGTATCCTGAAAACGGACGACTTGATCACCCGTTTTTTCCGCCAGGCCACACACATTTGCACGGATGTGGTGTACAGAATGTTCGCCGAGCCGAGTTTACCAATCAACCAGGCCAAAAACAAGATATTCCAGTGGATCGATGCGTTCGTCCAT
>279349029035
CAACATCGAGACCCTTCCCCGATTCGTTCGCAACTTGCGAAACCTCCGCTGTTGCGATGGGGATGCGATATCGCTGGAATGTCACGTTGAGGCCGATCCGGAGCCGTTCATCATCTGGGAAAAGGATGGGCATGTTATGCCCAGCGATCGGGACTACGTGATGTCTTTCGATGGAACCAAGGCAACGCTGAGCATACCGCGCGTATATCCAGAGGATGAGGGCGAGTACACGTGCGTGGCCAAGAACTCGGTGGGTCGCAGTCTCTCTTCCGCCTGCATTATAGTGGATGTGCCCGAGGA
>280138881660
ATCGTCGAAGTGACAGAACCACCTGGAAAACAGTATCAGAGTTAAACACATTCGAATTCGAGTTCACTCAAACTAAAATTCTTATATTTCTTTTACTATATTTGAACAATTAAAAACGTGCAAAAATGCCAGCTCATTTGGATTTAACCCTAGAGGAAATGACCAGGATTGCTTTGGGTGTGCCCGAGTTAACCCACGTAAATGTGGCTGTACTCCAAAGTCTTTTGAATGTCCTTCTCAAGAAACTGAACTGTCAGAATGATATGGTAAGGATAAGTGGCTTCGAGGGCAAGTGTATGG
>281310440102
CTTCGTCCTTCCCGTCTAACTTAGAAGTTTTATAAAAAAAAATTTCGTTCCTTCAAAATTTTGGTTGCAGCTCCACCGATGGAATATGTGCCACCGCATCAAGCAGGACTACAGTGGCAACAGCTACCTGGGCCTCCACTTGGGCACCCAACTCTTCCGCGCCCTGATCCTCGACTCCAAATTGAACGTTACCTATGTGGCGCAGATCCGCTATGACGTTGATCTCCCAGAGTTCAAGACAACGAATGGAATACTATCAGATGGCGGTCCTGGCGAGTTCCTGGCCAATCCGGTAATGTG
>28283121726
TATGACCTCAAAAGAAATCTTAGAAGAATTTTCACAAATAAATTTTAAGGAAAATGCAACAGAAAAAGATAAAATTGACGTTATTGAAAATTCAGATTTAAATGTGACTAAGATACTTTCACAAAATACTCTAAAAAAAAAGTCTAACACACCAGAAAGAAGTACGGTGCAATCAATACAAGAACAGTTTTTTATTCAGCAACAAGAAGCCAATTATAATTTAAAACATGATTTAAACCAAGTATCAACAAATGTTGGTCAAATTCAAAATATTTCTGATACTTTTCCCCAAGAGCCGTC
>28345568155
AGCCGCACCCTCAGCTCCGCTGCCGCCCAGGCGACGGTGAAGCCACCAGTGCAGGTGTTCGGTCTGGAGGGTCGCTATGCTACCGCCCTGTATTCGGCTGCCTCCAAGTTGAGCCAGTTGGATCAGGTGGAGAAGGATCTGACGGCCCTGCAGGCCACCATCCGTAGCGACAAGAAGCTGCGCGAGTACGTGACCAGCCCCATCATCAACAAGAAGGTCATGGCCACCGCTCTGAAGGAGGCATCCGAGAAGCTCCGCTTCGCCCCGGCCACCGTCAATCTGTTGGGTCTGCTGGCTGAC
>284520330594
TTTGCGCTACAAGGGCGCTTGATTGCCACGATCCATCTAGAATTCGGTCTCTGTAACTCAGACTGTGTGTGTAACAATATATTTGAGTCGCTTTTTAAATGAACTCTCCTTAGCTTTAACCCAGACATCCATCAACTAACTACTGTACTGTACCTTAAGCCAAATGATTAACTGAAGCAGGACTAAACAGATAGCAACTAAACTAAACTGAACTAAACTCAACCGAACACAAACCGAACTCAATTAGAGAAGCTCAAACCGGAAATGAATCGAATGAGTTTGCAAGAGTTTCTATTTTAA
>285795636868
TAAGCTTCTTTCTGCTGCACTATGCAGAGCACAGTGATGCCTGCTTGGAGGTAATTGAGAAAGCGTTGGGTCTCCAACCGTGCAATGAAGGTGGTCGCAACGAACACAGGGAGCCTCACAGGGGTGGACCAGGACCTGTGAGATCTACTAGGAGGCGCGGGAGAATCCCTAGGAGACGTGAGACACCAAGACCAATACATCACAATACCAGAGAACGGAGGCATCACACAAAAACAAGGAAGCCTAGAAAACCCGTTCCTTGTATTACGAAGAGGACGGAACCTCCACCGGTTACAGATT
>286604811300
CAAAAGCAAGCGCAGCGGAGTATCCAGCAATCCAGCAATGCGGCTCATCCGCAGTCGCTTTGATGCCGCCTCCCAGTTGATCCGGCGCACCAACAACATACTCTCTTCCAGCAGCAATCAGGGCTCCTCCAGCATTGGCGTCAAGTCGGGCACCTTCCAGTGGCGCAAGGAGAGTCAAATGTAAACGCACCGGATTAAATATTAATGTGCTCCCCAAAAACTCACTCCTTAAGGCATCAAAACACCCACTTGCATACTCAACCCTTAAATCGTAACTTATTTGAGTTTATATACCTTAGT
>28788412780
CTATGCGATGTGCGCCTGGAAGTGGGCGGCGACACCATCAATGCCCATCGAGTGGTTCTGGCCTCCGTATCGCCCTATTTCTATGCGATGTTCAACGGTGAGTGCACTTCTATAACAAAAAGCAATCCTTTCCTGGAACTTCTAGTTCAGCTGGTAATCCCATCGATATTGGATATAAATCCAACTACTAAAGCAATATGTAAACTGATACATACCGATCTCATTTACCAGACGACATGCTGGAGCGCACTCAGGGATTAGTCCGGCTGCACGACGTGGACAGCTCAGCGCTGCGGCAGC
>288711122057
TACATAAATAGAGTAACCAGCCAGCACGAAAAGTGAAAATACATAGAGGCGAAGCAAGGCGAGAGCATATTTCATAAGTTTGCACTCCGCACACATAGAAAGTAGAAAGCAGCGACGAGAGCCAGAGAAAGCTGGCGACAAAGGCTAACGCACGACCTTTGGCACCGAGTTCAGATCCTGCGGAGGAGTCAGCAGCAAATCAATAAAGACAAAGACTCCCAGCCAGAGCAACTGCATCACCAGCCAACCCAGCTTCGCTTCCCGAGTCCAGCGACCAAAATTCACTCGCAAATTATGCTG
>289549518238
ATCCCGTTTCCTGCAGTCACTCGGCGGCTGCGATCTTCTTCCGGCAATCGATGGATCCCGAGTACCCGTTCGTGGGCTACGAGTGCGGCAGCTACCGGGAATTCGCCGCCGGATATTGCGATGGCAACCGGAAGGCGCGCTTCGGTATCCATTCGCAGAGGCGTGCGCAGGGTAGCTTCTATTTCCGCACCGCCCCCCAGCAGCCGTACGTGCCGAGGCGTCAGACCAACTGGCTGAGCGGGGTGGGGCGAATGTCGTCGAGCAAGGTCAGTCAGGTTAGCCAAAGCCCCCTGGTGCTGC
>290589911808
GAGGCCAAGGAAACCTTGTGCGATCCCGAAAAGAGGGCCATCTACGACAAGTGGCGCAACAGCGGCATCTCGATGAGCTACAAACAGTGGCTGGGCATGAAGGAGCATGTCGGTCAGGTGAGAAGATACACGATTGCCGAGAAAGTGGATAAAGAGGTATGCGATATGGGCCAGGAACTCAGCGAATACAGAGAAGTAGTCGCCCCGTCTCCCTCACTCTGTCTGCCCTCTCACTTCCTCACTTCGGCACGGCGGGAGCCCCGATCCCTTAAAGTCGTCCTTGTGTCCCGCTGCACTGCG
>291737610422
TTGCTGTTCGTTTCTGGGTAAGAATGGGAATGGACGCCAGCCCATCTCCATTGGACGTAATTGCGAAAAGTTTGGCATTATTATCCATGAACTGGGTCACACAATCGGGTTTCACCATGAACACGCCCGTGGTGACAGAGATAAACACATCGTGATTAACAAGGGGAACATCATGAGGGGTCAGGAGTACAACTTTGATGTACTCTCGCCGGAGGAGGTGGACTTGCCTCTACTGCCCTACGATCTTAACTCCATTATGCACTATGCGAAGAACTCGTTCTCGAAGAGTCCCTACCTGGA
>2921334230557
ACAGTTCCATTTTCCACTTCAGTTGCTGAGCAACTTTGTTCCGTAGTCAAATTCAGTCTAAAAATGTGATCCTAGATGTGCCCTCCAACTTTTTTTTAACTTTTAGAAATTTCCCGATGAAGTCTTCGAAGGGAGGCATCACCAAGAAGTGCAAGACTATGGATTACACCAACTACGCCTATAATGAGGCAGTGGGTCGCCTCAAGGTAATGCTGGCCGACAACTCGTACGTGGCACCCAAACTGGGAGGAGGAGTGTCTTCCTATTTGCGCAACCTTAACGAGGATTCCGGGGACAACT
>29349919805
GTCCAATTCCTGATCATCTTCGTGCACACACTGCAAATCCAGTTCCAGCCCAACTGCAACTTCCCCAAGTCCATTGCCGCACTCCTGACCTTCAATGCTGGACTCTTCACCTATATGTTCAGCGCCTTCTATGTGGCCAACTACAAGAAGGAGGCGGCTGCCCAGGCCAAGCTGGCGGCGAAAAAGGAGTAGGAAGCGACGTTAGTTGGCGCTACCTTAAGCTATGCACACTTATTTTTATGGTCCTTCCTTATCCCTGATATCCTTCCCTCCTCCATCCACAAATCCCAGCCCACATTC
>294284220838
TTTCAAAATCCTAAAAAATGTGCTACGTGAATAGATTTTGCCATTACTTTGCCAATCGCTACCCGAAGAACTTTGTGAGGATAGTGCATCCACTTTCGATAGTTTTCGTCCTGTGCAGCACAGCTTTCTTCTTCTCACTGCAGATGTTTTACATTGCGCCCAAAGTGTTTGGCGACATTGCTTACAAGCTCTACTGGATATTGGTCACCTTCATAACGCACAACATACTTGGTAACATGCTGGCCTGCTATATGACTAGCTCATCGGTAAACACCTTGTCCAAGGACTCCCGATGCCCGA
>2951113721853
GGTACTGGGACTGATGACCAAAAAACAATAGTAAAATCTGTTGTAATAAGTTCCTTCTATTGGTGCTACGTGTTGTCGCAGGTGGTTGGAGGGGTTGCCACAGAATTGTTTGGAACCAAGTGCGTATTTGGATGGTCTCAGTTAGCAACAGCTCTATGTAGTTTTATGATGCCATCAGCAGCGCAATTACATTACATAGCTGTTATTGTGTTGCGGTCTATTCAGGGATTTGCTTCTGGTTTGACGTGGCCTGCCATGTATGCAATAGTTGGATATTGGATACCTCTTACGGAACGTTCA
>296118106631
CTATGCAAAGGCATTAATTGCAATGGCCTTGGACGAGAACAAAGTGATTGATGTGCCTGACGAGGCTGCCGATGATGATGACGAGGATGTGGACGACGACGAGGAAGAAAGTGCCGAAGATGGAGCGGCTAAGAAGGAGGAAAAGAAAGACACCAAGGAGGCAGCAAATGGTGCAAGCAGCTCTAACGGCAAGGAACTGGACACCATCAAGGAAGGGTCCGATGAGGCAGACTCTACCGGGGAAGCCGAGCAAGCTCAAAGTGATGAAAAGCCCTCTAAGAAGGTACCGACCGGCGTGGA
>297730832292
TCCCACGAACGAGGACGAGATGTGCAACTTCTATCTCATGTACTACGTGGATCACGGGGAGACACTAAACATGAAGTTCTGCTTCAGCCAGGGCGCCCCCTACTACTTCTGGTCCAATCCCGACTCCGGCCTACACAATATCCCACATATCGAGGCGAGCACCTTGTAATCAGCGCTCGTCGAGAGCCAGGAAATCGGCCGCGGAAAGAGAAACGAATGTATACTACCTTACTGTCTGGATTATTTTATCGTGTGCAACAACTAATGATGGTTTAGCCTCATTCTGTATCCCCTTTTGTT
>298858825068
CTCTATGGCGAGGATTCCAGTGATTACGATTCCGTGGCTGACGATTTGAGTCTCCTGCATTTGAACAGCGCAGCGGGAGCTGGTGGATCAGTTAGCAGCAATAACAATCTCAGCCAGCAGCAACATTATCGCCAGCAGCAGCAGCAGCAATATCAACCCCATTCAGCATACTCACAACAGCAGCAGCAGCAGCAGCAACATCAGCAGCTGCAGCAACTTCAGCAGCATCAACATCAGCAGCAACAGCAGCAACAACTTCATCATAATGGTAACAATAACATTCATAATAATCAAATGCAA
>2991039629533
GTTAATGCGCCCGAGTACATCTTCCTCATCTCAGATTTGGCTGGTGAAAGACGTTTCGCTTCTACCGTTGCCAAGCGTTTGGAATCGCTAGGAGCGCTCACCCACGGCGATCGCAGGGCTACGGAGACTCGGGATCTCTCCCAGTTTAACATAGACAACAAATATGGTCGACAAGCCCTGGAAACTGTGATGCGTACCATAATGGGCTACGAGTCACCGCTGGTGCCGCCGCCTACGGACTACAGTGGCGAGTTCTTTAAGGACATCGCTGGAGCCTTGGTCGGTGTGGGCATTATCGTG
>300150119563
GTGTCCTCATGTTGATGCGGCCGATGTACGGCGATTGTCTGCGCATGAAGCGTTCTCAAGGCGATACTGCAAGTGATTATAATGAAACCACTACAATGGACAATACTGCTTCACTGAGCGGAAAAGCCACCGTGTTGGCCAATAGTACCATTACCACCGCTAACATGACTGAAGCCGCCACATCTCCGGAGCAGAAGATTACTGCTGGACCGGTGCGCAGTATGGGAGTTCGTGGAAAAACCACTAGCTCCACAACCACCACCGCATTATCATCATCACTTGCTGCTGTGGCATCCACAT
>301364431989
ATTGTTGCCAAAAGACTAATATGAGTGATATATATCTATATTTATTCATTATTAAGACAAGTGATAAATTGGAATTTAAAGAAGATATTTGGGAATAAGACATTTACCCTCAAATGGTAACTTCGTAGAACATCTGGAGCACTTATATTAACCTTAGAATTAGATTTGAGAACTAGAAGAGCGACTCCCTGGGATAAAATGTATCCCAAACGGCTAGGCAATCGGACTCCGGCAAATCTCGCATCTCAAGATCGTGGCTAATGTTGAAGCACTTCTCCACGGCATTTTCTTTAAGCTGGA
>30276665361
CAACATTACAAATAATCGGAATCGCTACTTGACCGGCATTTCCCAGCTAGACATTGCTGCCCAGCAAGTCGCTGTGATGCAGGAGCAACTGATCGCCTTGGAGCCCAAATTGAAGGAAGCCTCAGAGATCGTGGCTGAACAGGTGGCCAAGGTGACGGCCGATAGCAAACTGGCGGAGGAGCAGCGTGAAATTGTGAAGCTCGATGAGAGCGCGGCCAAGGAGCAGGCTGCTGTAGCCCAAGAGATCAAGGACGAATGCGACGCCAAGCTGGGAGAAGCGCTGCCCATTCTGGAATCTGC
>303133542000
TGATAAATGTGACGCTGCCCGATGACAAGACCAATTACGTTCATCGCATCGGACGTGTGGGCAGGGCGGAACGCATGGGGTTGGCCATTAGTTTGGTGGCAACAGTGCCGGAGAAGGTTTGGTACCACGGCGAGTGGTGCAAGTCGCGCGGCCGTAGCTGCAACAACACAAACTTAACCGAAGTCCGAGGATGCTGCATCTGGTACAACGAACCAAACCTACTGGCCGAAGTTGAGGACCACTTGAACATCACCATCCAGCAGGTGGACAAGACCATGGATGTGCCAGTTAATGACTTCG
>304977519444
AGGAGAGGGCGATCCAGAGTTCATCAAGCGTCAGGACCAGAAGCGCTCCGACCTCGATGATCAGCTGAAAGAATACATCACCGAGTGGCGCAAACAGAGATCCAAGGAGGAGGATGAGCTGAAGAAGCTGAAGGAGAAGCAGGCCAAGCGCAAGGTCACCCGCGCCGAGGAGGAGCAAAAGATGGCCCAGCGCAAGAAGGAGGAGGAGGAGCGCCGTGTCCGTGAGGCTGAGGAGAAGAAGCAGCGCGAGATCGAGGAGAAGCGCATGCGTCTCGAGGAGGCCGAGAAGAAGCGCCAGGC
>30568819639
ATTCCTCAATTGAATTAAATGAATCGCATTTCGCCTACGTTTATCTGTGTGCGTGATTTTCCGTGTCTGTGCGTGTGTGTGTGTGCTGATGTCTGCGGTGTAAATCAAATGAAATCGGTGCTGAACAAAAACTAATCAAAATCAATTTATTCCGAAACAAAACTACAGCCAGTGCAAGCAAAAAAAGCTAAATAAATTAAAACAATAAAGAACAAAAAATATGTACTCCTTAATTCATTAAAGCAGAAAAACCCCTGAAAACACACAACGAGTTAGATACGCACAACAACAACATTTCGT
>306611618711
TTGTGCTTTTGTATTTGCCAATTTTAATGAGTGTAGCAAGCAAACCAAGCAAGAAAAACAAAAACCAAATCCAAAAAACAGAAATAGAAACAGAAACCTAAAACTTTAGCAAACAACAAAAAAACACCACAACAACCACATCAATAACAGAGCATTTTGTACAACAAGCACAACAAAAGCTTGAAAAGTCCCACCATTATCATCATCAACAACAACAATAACAACAACAAAGACTCATTTGAATTGCAACAAATAATAGACAACAAGAACAACAACCAGCACGTACACAATGTGACAATA
>307844232116
CGGAGTCAAGTGCCATCACCAAAAAGACACGTAAAGCAACAAAAATAGAGAAAATCACTCCGCACAAAAGCAGCGAATTAATGAATTAAACAGGACACCAAAGCATACACGAGAAGTACACACAATGGACGCTGGCGTGTGGTACCGCTCGCTGCCCCGCTTCACCCGCTACTGGCTGACGGCCACCGTGGTGTTGAGCATGCTCTGCCGCTTCGATGTGATACCCCTTCATTGGCTGCATCTGGACCGATCGGCCGTTTTCAGCAAGCTGCAGCTCTGGCGCTGCATGACGTCACTGTT
>30883558467
GAAACCTCGAACCCGCTGAAGACAGTTGCAAGTGTGTCTACTCAATTGGTTTGGTCAAAGAAAAAGTCGGGATCTGAACACCGTTTACCACTTTGCTACGATGCCGGCACCTCGACATCCGGGTTGATGACAAACACTGGATGCCAGCACTGCCCCAAGTGCGAGACGCAGCACTCGAGCTGTCAAACTCAAATGTTTGCCAAAACGCAGACAACTGTGGAGCGCGAGATGCCTCGGAATGCGAGTTGCCAAACGAAGGACACCGCCACCCCAACTAGAACTTCTATTGTGAAGGCTCCA
>309748410848
ATCCCAAAAATTAGTGACCGACCAGCAAAGCTTGGAAATACCCAGCGATCAGAGATCGGGGATAGGAGATGGGAGATGGGATATCTGCCATGGCGGCCAGGTGATAATCACACTTAAATTAATTGCCACTTGTCATCTTAGCGTTTAAATTATTTTTATCTAACGAAGGAAACGCAAAACACATTCGTTTCCTCGATACAACAGCTAATTTAAGCGATTCCCGTATAGCCCTTTTGTTTTCCAATTCCCATTCTGTATGTGCAATCTTGAAAAAAACAAACACTTAAAAATAAGTATGAG
>3101015731853
ATCTGTACACACCGGAACCCACGGTAGCCCAAGTGTCAGCCGGTGGCCCAAGTTCTCAAGTGGCTGGAAACCAAATCGCCGTGCCCCAGGCAGCTGTGGCTCCGGCTGCAACGCCCAACACGAGGGCAGCCAACGCCAAGAAGAAAAAGATGTCCGACGAGGAGATCTTGGAGAAACTGCGCACCATTGTCTCTGTGGGCGATCCAAATCGAAAGTACACCAAGATGGAGAAGATTGGCCAGGGTGCCTCTGGCACAGTGTATACTGCAATTGAATCCTCGACCGGCATGGAGGTGGCCA
>311818138729
AAAACGCTTAAACGAGGCCGTGCTAACGCTAAAGGAGAACGGTGAGCTGTTGCGGATTAGGAATAAATGGTGGTTCGACAAGACCGAGTGCAATCTGGACCAGGAGACCTCCACACCGAACGAGCTCTCGCTAAGCAATGTGGCCGGGATCTACTACATCCTAATCGGAGGCCTGCTCCTGGCCGTGATTGTGGCCATCATGGAGTTCTTCTGCCGCAACAAAACCCCGCAGCTAAAGTCGCCAGGATCCAATGGATCCGCTGGTGGAGTGCCCGGAATGCTGGCCTCCTCAACATATCA
>312142530907
CCAACAAACCCCCTAGAAAAATAACAATTGCACCCCGTAACCCCTGATCTCTGGCACTGCCACTCGCCGTCCCAAAGCCATCCGTTCATGTCTCTGCCAATGCATTTCAAAACAGGAGCTGCAGGAGCAGCGAATCGAGAAAGGCGTTCGGCCATGCCCCTCCGCCGCCCCCACCATATCTGTCAAGTGAACTGGAAGTGATAAGGATATATAGGGGTCGGTATGGTGGAGCTAGCTATGGACGAAGGAAGAACGCTGAGCGTGTTCACGTGCAAAATTGCAGCGATTCCCCAGCGAGTT
>31334043410
GATATAGCGTAGGACCAGTGAACAAACAAGTCCGAGAGAGCGACAAACAAAGGACCGTGCACTGGGCACCTGAAGGCAGACAGCTGGCAACGAATCAGGAGAGGATCAGGAGAGCAGGATCAGCGGGCACAAGGATCACCGGAGCAGGCAAAGGAAACACCTGGCACACAGCACAGCCACTGAGAGCGACGTGAACCAATGGGCACCAATTCGGGAGCCACCGCTGGCATAAACAACAAGCCGGTTGGCGGTGCAACAGGAGCCGGCGTCCTTGTAGGCGGCGGTGTGGGCGGTGCCAAT
>314429210564
TCATTGCTAACGCATGTGGACTCATTGCTGTATGTGGACACGGATATATTGTTTTTGTCGCCCATCTCGGATATCTGGCGATTCTTTAAGAAGTTCAATGAGACGCAAATGTCCGCACTGACGCCCGAGCACGAGAACGAAAACATTGGCTGGTACAATAGATTTGCACGACATCCATTCTATGGCCGACTGGGCGTTAATTCCGGCGTTATGCTAATGAATCTCACACGGATGAGAGAAATGAAATGGGAACAGCATATCGTGTCTATTCATAAGGAGTACAAGCTACGCATTATTTGG
>31522467539
AGCCAACCACGAATAACAGACATGTTGGTCACCAGACCAACCACTCAACCTGAGCAGAGGCCGAGTGAAACCAAAGTACTAACTACGACAGCAGAAATTGTTCAGGTCGCGGCTCCTTCGGCTCCCAGAAGAACACTACCGGTGGTCTTAACTGTAGCCAGTTCCCCCATGCGTATTCCAATGGCAAAGCCGGCCAAAAAGTTCCCAACCGGTGCAATCTCTCACCAGCAGCAGCAGCAGCTGAACTTTATCAGACTGGGCCCATCACCTGGCAAACGAATTTCGGAGACGTTATGTGTG
>316267932241
ATGAGATTCACCAATGGATCATGTGCGATGGTCCTGTAGATGCAGTATGGATCGAGAACTTGAACACGGTGCTGGATGATAACAAGATGCTGTGTCTGGCCAACTCGGAGCGCATCAAGCTGACCGCTTGGATTCACATGCTCTTCGAGGTGCAGGATCTTCTGCAGGCTTCGCCTGCCACCGTTTCCCGTTGCGGCATGGTCTATGTGGATCCCGGCGATCTCGGTTGGATTCCACTGATCGACACGTGGCGAGAGGTGGACATGAAGCACAAGCTGCCCGCACCGCTGGCCGAGTTCT
>317478327765
AGCAGGCTGCCCAACGCCGGGAACATCATGTAAAATGCGTCCATCTGGGGATTGCCAGTGCGGATGGGATTAATGGACGGCATCTGGCCAAGGATCTGAATTGAAAAATATAATCAAGAGGATTGCATTAAACAAACTCAATGATTAATTCTCTCTAATCGTACTCACCTCATCCTGACTGGGAATCCTTGGTTTGGTGTCCGTGGTGGAATTGGTCGTTGATCCAGCATCCGTTGCAGGATCATCAGAGGTTACTTCACTTTGTCCGGCAGCCTGGACGACAAGAAGCGCCAGGAGCGG
>318442113016
AGAATATAGACGAAAGCATGATATCGTTTCTGTTAAAACGCCGAGCTTGTGATGCTTACAAGATTTCATTAGGACTAACTCGTGCATATAGAGCCTTAACAGAAGTAAAAAGCCTTCAAAATGCCTTACGACCTGGTAATAAAACTGGAAATATCAAGCTGGTAAACATATACCGAACTTCTAGCATACAAAATGTGAAGAAGAACCAACTAAGTGACGCTGAAAGCGTTATTCCACTCTTATTGCGGCCAGCCAAACCTGTGCTGATTATGAGAGAAGGATCTCAAACCGATTGTAACG
>31994797130
CGCGATCCAATGAGATTCGATGTTATGGCGGAAACTGCAAACATGTCAAAGAAAAACGCATGGATGACCCGCTGGTTCCACAACAAATGCCAATTTGATGCTGTCTGGTGCAATTAGATCAATTTAATTATCTTCTTATGTAAATACTTACTGTGACATGGTAACCTCTTATGCTCAGCATTAGTTAATTGGCCACCGATACTTAGTTCTTAATAGGTAAAATATCATATGGGCTTAATGTTGTAAATGGCCATTTAGTCATTAGCATTCAATTGGAATGGAAACCATCTAGACACTTTG
>3201026837086
CTTCGTTTAGATCACAAAATCTCCCCAAAACGAAAATGAAACTTCTTCTGGTTCTGGCATTGGCAGTCTTCGTAGCCCACGTGGCTGTGGCCCAGACAACTGATTCGTCTGACGATGGAGATTACTCTTACGATTACGCTGATGACAACGATACTGCCGGTAGCTCCGAAGACAACACTGCTGATTCTGGAGACACTAGTGATAGCTCCACTGACGTCGACAGTGGAAACGACTCTGGGGACGTCGATTCCTATGACGACTACGAGGGCTCTAGCGATGTTACGGAAGCACCAACTGCTG
>32192556563
GTGAAATGGTCACACTATCGCGCACATGTTTTTGTTGACAAACCAAACCACAAAATGTCTCGAAAGAAGTGGTCTTCGTTGGACAAACCGCCCCTCTCAGATGCAGTGCTTCAAGTGGTGCAGAGCTTCGGCTTCCAGCAGATGACGCCCGTCCAGACGGCGGCCATACCGCTACTTCTGGCCCGGAAGGATGTCTCAGCGGAGGCTGTTACTGGTAGTGGTAAAACGCTAGCCTTCCTTGTGCCCATGCTAGAAATCCTCCAGAGACGGCACAAGGAGACCCCGTGGGGCCCCAAGGAA
>322111803305
ATGAAAACCACAGCCAGCTTCCGCAAGGAGTACGCCTCTCTGGTCCGCGGACTCCTGGTCGAGCAGGTTAAGGAGAAATTCGTGAAGGGCAGTGTGATCAATGTGCTCAAGAACTGCGACCAGAAGGGTCGTCGTGTGCTCATCGTGAACTGTGGCAAACTCTGGGATCCCAGCGATATTACCAGCGATGAGATGTTCCGCATGCTCTACATGGTACATCTCGCCGCCCAGCTGGAGGAGGAGACCCAGGTGCGGGGCGTGGTCTGCATCATGGACTTCGAGGGACTGTCGATGAAACAG
>323784213422
GCAGCTCCCGTTTTGCTCTGGACGGTGCCAGTGAGAGTTGACGAATGCGGAGCAGTTCGTGGCTGGCGGAGCAGCAGCTGGGCAACCGGAAGCGGATAGCGGATGTAACTCAATAGCAATATTTCAAAGGAACAACATTAAGCATACAACTTATAGATAACAAAGATAACACCGCCTTAGCCTTAGTGAAAAACAACGAGGAGACGACCACTCCAAAACCAAATCAAATCAAACCAAACCAATCAAATCAAAAGCCAGGCAACTACAATCCCAAATAAACCAACAAAATGTCCTCGCCCA
>3241230013771
ACTCATTTTCTTAAAGGGAAAAACAATAACATTTCCGGCGTATTCCCCGCTCTATCTGACCAAAATGAGGCTCCAACGACAGTGCATTGTGGTCAACATGCGATCGGCCATTGTCCTGATCATGATCTTCGTGCTGACGGGGATCAGGAACAGCGAAACGGCCAGCGGTGGCAACCAGATGGACTTATCGGACTCAAAAGGCGATCACAAGGATAACAGCAATGCGAGCAATGGCAATGGAAATGCCAACGATAACGAGGTGTATGTGCCGCCCCTGGTGTCCAGCATGGTGGCCAAGAG
>32585245415
CCAGAATAAGATGAATCTAACCTTGAAATCAGAAAAGGAGTCAAGTGCTAGCACTGCAGATAAAGTCTCGAAGCTCTACAGCGAGATAGCAAATATGAAAAGGGACTATGATGACTGGGCGAAAATTATGGAAAAGAGCCACTTAAAAGAACAAAACGAGATTAAGCTTTGGGAAAGGGCTATTGAAAAAGTTAAAGAAACGGTGAAAGACAACAGTGCCGAGACAACTTTTGATGTCAGGAATGACGAAAATGATATTTTTTTGACTATCGCGTACACGCCCACCCAATCAAAGTGCAT
>326529422437
GTCCTGTCAACTTTTTTAGCACGTGTCAAAAACTCAAAGAAAAAGACGATGACTTTGAAGTCTACAAGTCATATTTCTGTGAACGAGTGAACTGGCAACATGTCGAGCCCGTAAGTAACTAGGTTTTTCCTATAGAAATTAAGCAAGTCACAGTAAAATCTTGAACCCAGAACAACAACAACAACAACAGCAGCTGGATCAATTGGTTCCTCGGAATCAAGAGCAACGAATTCCTCTGCCACGTGCCCACCAACTACTTTCAGGACACGTTCAACCAGATGGGCCTGGAGTACATCAGCC
>32748178535
CCTGAGGTAAAGGTCATATTCAAGTGAAATTGTCTAAATCGAATTTTGAGTCAGTTACTACTTTCCCACATACACGGGAGGTTATCAGAACTTTTCGAACAACTGAAAAATCGGAAGTCTTGAACTCAACTAGAAACTTTCGACGCAGTTGTAGTAATTACTTTTGTTTAGGGAGAGCTAGAAACTTTCAAGCACCAACACCATGAACACCAACACCATCAACCCTCAGGACGACTGTAGTAACATCTCCAACAAGGATGTAGAGATCGATCGGGACCAGGAGCTCCAGACATCATCCGA
>328629826803
ACCCACTTTACATGGCACGGAGCTGCTCCCGCATCTTAGCAACACCCTCAATCATTCCTCCGATGAGGCGGGGGATCTGGCCACATCCCTGGCCCTGGATGCCATATACTCCTTGTGTGATAGTCACACCGTGAACATTGCTTCCACCTGGCAGGCGCTGGGCAGTAAATTCCGCAACGAGATGCGTCCGCAGACGCTTAAATCGCTGTACAGGCTCTTTGGCCTCGTACCAATGCTGAAGACGCCCACCCTGGAGTACGAGAAGTTGGCGGACGACGCGCTGGAGCACCTGTGGCAAGC
>329696035393
AATATGGCTCACTATGTGAAGAAGGACGAGCGTTTGCCCACGGTCCTTTCGCGAATCCGGGAGTCGGGCGCCAAACTCTTTATGCTGACCAACAGCGACTATACGTACACCAACGAGATCATGACCTACCTGTTTGATTTCCCCCATGGCGCCACTCCGGATGAGCCGCATCGCGACTGGAAGACCTACTTCGATGTGATCGTGGTGGATGCCCGCAAGCCGCTCTTCTTCGACGAGGGCACCGTGCTGCGGCAGGTGGACACGAAGACCGGAAGCCTGAAGATCGGCACACACGTTGGA
>3301221731204
CTTACAGCTACTTTGGACAATGGCACACCTTCAGCTCTACATTTTGGCTCTTATTCTGGTCACTTCCATGTGGAATATTCAGACTAGTAATGGATCGGTTCAGTTGATGCTGAGGCTGTATTTTCAATGCTCCTCCAAGGAAATAGTTTCACCTTGTAGGTCTTGTGAGAGATCCTGTGGACAAAGAGAAACCCTGGATTGTGTGAAGGACTGTCGCTATGGATGCATTTGCAAGATGGGTTGGATTCGCAGAAACAGCACCTGTATTCCAATGAGTCAGTGTGAGCAAAAGGATCTTTA
>331332425270
CTATTATTTTTGGGCATCTGCAGTTCCAGTCCACGGTGTTAGCTGACCCTGCTTTTCGTCGCCCAAATGCCATCGCGCCCGCCCGCACCTATAGCGGTGTATACAACCACTCGACGATTCACAGAGCTGTCGAAAAGTCCAATTTGACTGCCCCGGCGGTTCACCAACCTGTCCTCCAGGCACCCGGATTTATAATACCATATCAGAACCGTTCGTTGGTTCACGCCAATCAGGGATCTCATGGCGTTTTACCAGGTAGCGTTCCAGCGCAAGATTCAGGTCCTTCCAGCGTCTGGGTGG
>332404931519
AAGCTACAGGATTGGACTTCCAGCCTCATAAGCCTCCTAGCAGCATTATTCATGTGCACTATAGGGCAGAAGAAAAATCGAAGCTCAAAACATTGAATAATGAGTTTTTAACAACAATCAAACAAGCTGAAAGAGACACATATTTTAGTCGTTCCCTAAAACCGAGACGGCGGGACTTAAGCCTTCACCCACATGCTGTTCGCACAGGAGATTATTATATGTTTAATGAATTGGACGACGATGATGATTTAGATGTTTATGAGGAATATGATTTCTTGGAAAAAGAAGATGTACGCGCTC
>333137994348
CCTGGGGAACTCAGTCCCGGCGCCTTTCCCAATATTCCCCCGCCTCCCTTCGCCAACGGCGGGAAGTATCCCTATCCGCCCGGGCTCCTTGGCTTCCCTGGTTTCCTGGCCCAACATCCTTACATCCTAGAGCGGAGGAGCAGCAGCAAGTCACCCACGCCAGAGCCGGCTCAGAGTCCCGCCTTGCGGGAGGAGGAGGGGTCCGGCAATATCTGGCATCCACTGAGTCGCATCAAGGTGGAGAACAATCAAAACGAGTCCATGGGTGGCTTTAACGAGCAGGAGGATCACGCTGAGACG
>334808725148
TACCGTGATAAGGTCTTCTGGCTGCCACACAACATGGACTTCCGTGGACGTGTCTATCCTGTGCCGCCGCATCTCAATCACCTGGGCTCGGACCTGGCTCGTTCGATGCTCATCTTCGATCAGGCGCAGCCACTGGGAGTCGATGGATTAAGTTGGCTTAAGCTGCACTGCATCAATCTGACTGGTCTCAAGAAGCGGGACTCGGTGAGGGAACGTCTTTTGTACGCGGAAGAGATCATGCCAGATATCCTGGACTCTGCGGACAATCCACTCACCGGGCGGATGTGGTGGTCCAAATCG
>335743023008
TTCCCGTGTCGCCGACTGTTGCGCGCTTGAGTGCCAAATCGAAGCGCGAGTCTCGACTTTTTGCCAATTTCCAGCAACTCAAACGGGAAAAGCGTCCTATGGAGGATTGGGAAATGGAGCAGAGACCTTCAGTCGGAGCTGTGAGCAAATACTGGAATCGCAGAGGAGCAACATTGGCAACCAGGATGACGGCAAACTTCGGCAGCCTTGTTTGCATTGCAGATTGCAATTACTCGAGTTTTAAATTACGCACAGCAGCCGGGAAAAAGATAAACGACAAGTACAGCGAAAAAGCATTGG
>3361092716101
GATATGGCATACTGTTTGCTGTCTGGATGTTTACCCTGCGATCGGTGCGTTTTCTTATCTTGAGAAAGGGTGGTCAGAGCGTTTCCTTTGTGACCTACGGTCCCTTCAACCGGAATCGCATTATGACCGTGCCATTAAAGTGCGTCTCCGCCGAGGAATCACGGAACATGGCCAGGGTGCAGCTACCCATTAAGGTGAAGGGCAAGACACTGTATTACGTCCTGGATATGCGTGGCGAGTTTCGGAATGGCGAGTTATTCGATTACACGGCGGGCCTCAAGCGTCGCATTTAAAGGGCAA
>33718136758
CAGTCGGTTCTCTCTCGCTCTCGCTGGAAAAAGGCAAAGGTAAACAGTGGACAAAGACACCGGTAGGGATAACAAAGGATTCGGAGATTGTTTGCACCGGAAGCGGAAGTGCAGCCATTTGCTGTATCCCAAAAACAAGGAAATAACTCATACGCAATACCGAAATTACGCATACGCACAGCAGACAAACAAAAGAAGTTGGAAAATAACTGAATAAGGAAATTAAGCACACGCACGATAATAAGGAAATTACTCATACGCCACCGTGGCCGTTGGATGAGCTAGGATTTTGTGCCAGCA
>338678029693
AGTCTTACCGTGCGGGATGCCGTGCGTGACTGTCTGGAAAAGGATCCGGCGGAGCGCAGCGAGGAAGATGTGGAAGTACTGCTTGAGTTCACGCAGGGCCTTAAGGCATTCACAAACATTACGCTGGCAGTGCGAAGAGCACTATGTTCCGTGATGGTATTCGCCGTTGTGGACAAGGCGGGAACCGTGGTCATGTCAGATGGTGAGGAACTGGACTCATGGTCGGTGCTCATAAACGGAGCGGTGGAGATCGAGCATGCAAATGGCAGTCGCGAAGAGCTGCAGATGGGAGACTCCTTC
>33954248423
GTGGCACTATGACCGATCTGGATGACGAAATGACTGGAGGAAGCGCCGCTCAAGCCATGTCTACCGGAGATGGGGAAAACTCGCAGACAGGCAAGACAAGTGATAACAGCAACACGCAGGAATTCTCTTCATCGGCCAAAGAGGATATGGAGGACAATGTGACCGAGCAGACGCACCACATTATCGTGCCTTCGTACTCGGCTTGGTTTGATTACAACTCCATTCATGTGATCGAGAAACGGGCCATGCCGGAATTCTTTAACAGCAAGAATAAGTCAAAGACACCAGAAATCTATATGG
>340405313251
ATGTCAACCACATCGGCCTCCAAGGAATCCACGAAAAGATCCAACCAGAGGCAGCGGCAACTGCAGTCCCAATACCAGTCGACCGCATCCAAGTTCAAGCATCAGAAGTCGCAGCAGCAGCAGCAGGGATCCTCTAAAGGTGGGGGCAACAACAAACGGAGGAACAGAGCAGGACGTAGGCAGCTGCGGCAGTCACCGGTCACCATTTGGAATAGAGGCTTCTGTCCAGGAATCGTCAGAGGATCGTCCCGGAAGCAGAGGAAGAGCTCTTGGTTGGGGGGAAAGATATCGGCCCAACAC
>3411280416982
TCCACAGTCAACTTTCCCAACAAGGACGCCATACTTAAGGAGCTGGAGAAGAACGGAGGCATTTGCGACTGTCAGAGCTCGCGGGACACGCTCATTTATGCCGCCAGCATCGACAGCCGGGCTATTGATTCCGTGACGCGTCTGCTGGCGGACGTCACTTTGCGGCCCACACTTAGCGACCAGGAGGTGAGTCTGGCCAGGCGGGCCGTCAACTTTGAGCTGGAGACACTGGGCATGCGGCCTGAGCAGGAGCCAATACTGATGGACATGATCCACGCGGCAGCATTCAGGGACAATACC
>342520831147
GTTCTTGAGAATGCTCAACTGGGTGAGGCAGTTGTCGCGGTAGTTGCGGCGTTGGGCCAACTGATCCAGCGGCACCATCTCGCCCAGCTGCTTGGCCACCTCGACGGCGACGGGGCCCTCCATTTTCGGTGTCGGTCCCATTGTCTCGCTAACCGCATAGATGGTGTTCGAGTAGCGTTCGAAATAGTTGGCCATGCCCTCGGCATTCAGATGGGCCGTCTCCAGGGGACCCAGGAAGGCGTAGCGCGGTCCCAGTCCATTGCTCATCACGCTATCGATGTCCTTGACATTCAGGATGCC
>3431401325441
ATTCTTAAGATAGTTTTTAAGTTTAAATTAATTTTACATATATGTGAAAAGTTGTATTAAAAAATTCGCCCGTTATTAAATATAATATTGTTCTTTGGAAACCTCTGTGAATGTTATTTAATTGTAAATGTACATGCAAAATTGTATCCTCTTTTGTCTGCAAAATTGTATGTGCATGTATGTATTCGCAAAATTTAAGTCTAGTCTGTTAAGTTAATTAAGATATTGTTGAGTAGTCTAGGCAGACAACTTTATCTTAAAAGTCCCAGTTTAAACAGTTCTTATACAGAAATTGTATGA
>344885727024
AGTGTGACCAGAGCGCCGTTAAATTCACAAATAATTGCAATTCGCAATAGCACAGCCAAAACTGAAGATTACATACAATTTACAATGGCCGACGAGAGCATCACGCGAATGAACCTGGCGGCCATCAAGAAGATCGACCCGTACGCCAAGGAGATCGTGGATTCGTCCTCGCACGTCGCCTTCTACACGTTCAACTCGTCGCAGAACGAGTGGGAAAAGACCGATGTGGAGGGAGCCTTCTTCATATACCACCGCAACGCGGAGCCCTTTCACAGCATCTTCATCAACAACCGACTGAAC
>34547412996
GATCCCGCTATTGTGAAGCAATACACGCGTGGCATGCTCAGCGAGGACATCCTGATGAAGAGCGACACCTTCGAGCAAATGTTCGGCGGCTTCCTCAAGGGCCTCATCAAGAGCTCAGCGAGCTGGGCCGGCTACGAGAAGATTAGCAAGCACTTGCAGCGCCTTATGGACAACTTCCGGAACGTGTGTGCGGATGCGCCCAGGCCGAGGAAGGGTGATCGCTACGTGGTGCTCAACCACGGGGATTTGTGGACCAATAACTTCATGTACGGATACGATAACGCTTCACAGCCGGACGTT
>346955332037
GAAGAGCTCTCTCCAGCAAGTGCAACCAAAGGCAAGAAGCACAAGAAAAGTCCTTGCTCTCCGGGAGACACCAATGCTGGCCAAGTGATATCGTCGGTGGATGAAGACACCAATGCTGGCCAAGTGATATCATCGGATCAAGACGCCAATACTAATACCAAGAACAAGAAACAGAAGAAGTGCCATTTTGCAAAGGATAACAATGGCTATCAAGCTGCTGGTTCTCAAGACAACCAAGGTTCATTTGGCAATAAACAGGGAAGTCTCAACTCTACGGCTATAACCTCCAATTCTTCAATG
>347256112880
GTCAATCAGAGCAAGCCCAAAATGGCCCTGTCCAAGATCGACACCGAGATCGAGCAGGTTGACCAGGAGAAGTACCTGCGTCAGGCCACTAGCTACTATCAGCCGCTGGAGAAACCCCTGAAATACGGACCGGAGGTGAATTCCCTATCGGACTTGGTGGCCGCCCTTCACCGGGAATTCGAGTCGAACTATGTTAACATCGAGATGGTGAATCACCTTATGCTCAGCTACAAGTCCAATCCGCGGGAGTGGCGCAAATATGCCAAGTTCGATCGTTACACCTACACGCGGAATCTCGTG
>348384819585
GTTCCTCCGGCGGCGCCACTGACGACGAGGATGAGGATGGATACGAGGAGGTGGATATGAAGAACGTCAGTCGCATTCAGGATGAGCCCGGCTCAAGCTTTGCCGGCTCCGACTTTCTGGACATCAAGAACAGGCCTGGTGATGAGAATGCCACCGACGATGAGGTCACCACCCACTCCGATCACGAAGCGGCCAATGGTGGTCCGGGTAATGCCAAATCACAGGCCCGCCGGATTCATCACAAATCCAAGCGTTCCAAGGAGCAGCGACAGCGGGACAAATTGTGGAAACGGGGTGGAC
>349131875972
ACGAGCAAATGCCGAAGATAAACGATCCTGGCGGAGGCATTCAAGTGGAAGGAATGGTCACACCAGAAGCTGCGACAGTGGGCGAAACCCAAGAGAGCAGCGAGGAGTTGCAGCCCGGATCAGCTGCATTCAATGGGACAGAGGGCACGGCTAACTTGACGAATGCCAACGAGGAAGTGCCCATGCCAGTGTTTTCCGAGTGGGCGCAGAAGCAAATGGAGGCGGAGGCCAGCAGGGAGCAGGCCATGGAGTTGGAGCAGCAGGTGGTAAATAAGTCCGCCCAACGCAAGAACAACACTG
>35034198246
ACAACACCACAGAGGAGGAGCCCGTGAAGGAGGCACCTGAGGTGCCGGCCAATTCCAGCTCCGACGAAGATGAGTACGATGACATAGATGACGATGATGAGCCAATGGACGAAGGCGATGAGCTAACCACTTGTCTGTTTTGCACCGAAACATCTGCAAACATCTCGGTGGCCATTGACCATCTTGACGCCCGGCATAAAGTGAATCTGTCCCAGCTTCAGCGTAAATTCGAAATGGACCAGTATTCCTTTATCAAACTGATAAACTACATAAGAGCCAAAAAGATCAGTGCCGAGCAGT
>351850810318
CATGGGTTTCAATGGTCGTTCGTGTGTGGCTCGAGCTCTATGCGAAAGTGCCAAGTTCATGTTGCCGTCGGTGGAACGGGGAAACATGTTGCAGGAGTTGGTCAGGACTGTCTTTAGCCTGCCTCCCTCCCCGGTGGCTGCCCACGAACCACAAGCCCATCATCAGTATGATCGAATCTACCGTCGATCCAAGCGGAGCTCACGGGATTGCCATGAAATCTATCCAGGATGTCAGTTTTCACTACTGGCTTTGGCATTGGGCAAATATATGGCGGCCACAACCACGAAGTTTAGTTCATT
>352435010518
GGTACCGGAGATCGGTGAGGAGGGACCGCTAGGCGAGGGCGTGCTCAAGCCGGACGGACTTCCCGCCTTCAGTGACATCACCATCGAGATGTGCTTGGGCGCCATTGGTCAGCAGGCATCGGCGGTGGAGAACTCGGTGAAGGCGCTGGAGAGCGACCTGCACAGTGGCAAGCAGCTAAATGCCGCCAGCATCTTTCGGGAGCTGGACACCGTGACGGGTCCACTGGAGACGACATGGGGTGTGGCCAAGGCTCTGTACCTGGGCAATTCTACCCTGATACCCACCAAATCCTACATGAA
>353331117969
AGGCACGTACTTCGTGGATTATGCCGTTCACCGCCGGCGGCTTTCTGCACATTGCTCTGGTCACAGTATTACCTGATCTCTTGAAGGAGGAGGAGCGCAAGGAGTCCATTAAGCAGCTGCTAGCACTGGTATTTGGCATTGCGTTAATGGCCGTGATGACCATGCTATTCGAACACTAGGAACTTTAGCTGACAGCAGTATAAGAAGAAAATTGAAAGCAGTTTTTAGTTTGTTCTAAGATTGTCATTGGCAGTTTTAAATTAACATGAATTTGTTGTACTTTATGGGATTCGACATCCT
>354472512278
GGCCTCTTTGGCATGCCCGAACTGCGGAGTTTTGAGGGCTTCTATCTCCTTCGAGACAATGTGGAAAGCCGGACGCAGGAGCTGATCTCCGAGGCCACCTCCGATCAACGACGTCGAAAGATGGTCGACATTTTTGACGAGCTTTCTGACTCATTGTGCAAGGTGGCGGACCTCGCAGAGTTTGTTCGTATCGCGCATCCTCAGAGCAGATACACCCAAGCAGCAGAGCAGGCCTGCATAAGCATTTGCGGAATGGTCGAGAGCCTTAACACGCATAAGCCCATCTATAAGGCTTTAAGC
>355130493367
TTCGCCGTTGTCGTAGTCCTGTTCGCTTTGGCCTGGGGTGTCAACAGCTCGGTGGTGCCTCTCCTGACCTCCGCCCATGGTCTGGTGGTCGGTTCTCCCGCCGTCGCCGGTTCGGTGGCCATCCAGGCATCTGCGGTTCCCGCTGCCGTTCCCCTGTCCCTGTCCCCAGCCGGACCCGTGCTCATCCAGTCTGGACCAGCGGTGGTTGCCGCTCCCGTTCCCGCCGCTGTGGTTGCTGCCCACGCCCCCGCCGTGGTGGCCGTCGCCGCTCCGGAGGCCAGCTATGTGGCCAAGACCCGT
>356889818454
GGCCCGGTGATCACATTGATCCATGCTACCCTAACCCATGTGCCGAGAACGCTGTTTGCACGCCATACAATAATGCCGCACGCTGTACCTGCATTGAGCCCTATAATGGCGATCCTTACAGTACCGGATGTCGACCGGAATGTATCTACAGCTCGGAGTGCCCCTCATCGCTGGCCTGCATCAAGCAGCACTGTCGCGATCCATGCACGGCTGCTTGTGGAGCGAATGCCGAATGTACGGTGGTCAACCACTTACCCTCTTGCAGTTGCACCAGAGGATTTGAGGGTAATCCGTTTGACG
>357783733290
CTATGTGGTCAAGGCGGTGGTCTATGAGATCGGCATCCTGACGGAGGTGGGCGAGAATGACACCAGTTTTGAGAGCCAGGAACGCGTGGATCTGACCTTCTACGACACGCACAGCAACAAGAGTCACATTGACCTGGGCAACATCCCGCTGCCCATCCAGACCAATGTCACCGGTCAAGTGCTGACCGGCATCGCACCCGTGAATCTGGGAGCCTTCAGCAGCCCCCAGGAACTCCTAGAAACCCTTCCCCTGACCGGAAGCATTGTGAACATCACGCACAGCGACACCGCCTTCTATCA
>358348325273
ATTGCCTGATGCTATGGATTCCACTACTCCTGGGAGCCATCTTCCTGTGCTCGGCGGATCCTCAGAACAACCAAGCGCCCCTCCAGCTTTCAGTGGGCAATCCCCTTACCGCATTCACAGCTCCCACGGCTTTCCAAAGTGGCGTCAGCCATATCCAGTCCATGAGAAGCAACTTCGACACGGATGTCCTGGTCAGCATTTCGCAGGGGGTCCAGGACTTCGCCCTCGATCTCCTGCAGCGCATATCCGTTGAAGTGGAGAAGGCCAACAAGGATTTCATGATATCGCCCTTTTCCGTCT
>359281121075
ACTCTGTGCCGCACAGCTGATCTTCTTACCGGCTACAAATTAGATTTCTTACATTTGTTTATTTACGCCGCCTCCTACTTGCTAGGCCTCAGGAAAGCATAAACCTAGGAACGGAGCCTGGTACAGACACGGAGCTATACACCTACAACAACGCACATTTCACCTAGTTGCGCAACGCACTTAGCCGGCTGGCGTGGCAGTGCACGGTAAGCTGAAACGTACGTGGCAATGAATATGAAATCGAGCTTGCAGGAACATTGAACCAACGAGCGTGTAGCACTAGACCCTAATTCCAATACC
>3601309428785
AAAATTAGTAACCAATTAAATGTTCATTAGAAGTAGAAATAACAAATTTGAAGTATTATTTTTGCAAAGTAAAAAAGCAAAATTTATTATAAAATAAATGTAAAAATAATAAAATTTAAATATCGTTTACGAAAACTACAGTAAGGTGGTTTATACCCTTTTTTCCCCGTATCACGTAAAACAACAAATTATGCATTTATTTATATTAATCTCAAGCCCAAGAAAAAAAGACCCTTTGCTTTTAAGTAATTGATAGGAATTCAGTTTGTAGTGGTAAAATTGAAAATAAAAATTTAGGAT
>36165636061
TCAAGTGTCACCGTGAAGACCTCCGATCCGGATAAGTTCGTGCAGCTGGTCACGAAGTCTGCTGACTTACTGTTGGAGCACATACATCGCCTCTCCCAGGAGTCCTTGGATCACGCGGACCTATCTGTCCTCACTGCCACCATTGGGGCAGCATCGCTGGTCAAGAACTCGTTGAGCGTCTATATGCAGGCAGCTACCACTACCATATGTCCACCCAAGGGCGATGAAAAGGGTGGAGCGCTCAAGCTCAGTTTCAAGCAGTATTCCCAGATGTCCGAGGCTCTGGCGGAACGACTTCTG
>36299873793
AGGGAGGAGATAGGCTGAGGCGACGCATTGACTGCCAATCGTGCTTTGGAGTACATAAAAAGGGGTTTCCAGCAGGACCCAGGGTTGTCCAGACCCTGAACCAATCCATAGATCTTCACCATGACGCGACCCAAACAGGATGGCGGCAAGTTCAAGGCCTTCATGCAGGAGAATGTCCTTACCATGGCCACCGTTATCGGTGTGTTTGTGGGTGGACTCATCGGCTTCATCATCAAAAATAGCACTGGCGAGTGGTCGAAGAGAGAGATCATGTACATATCCTTCCCCGGCGAGATTTTC
>363658337039
ACAACTAAAAGTAACAACCTAGCAATCCGACTTGCAAGAAAGATTTTTGTCATCACAATACACAATGTCGTCGAACAGCTCGGAGTCCCTAAACAAGATGAAGTCTCTTGTGGGGAAGATGATCTTCATGCAAGTCACCGAACATCTTTTCCTAAGGGCGCAGCAGTTGCTGGATTCTGATGTCAGCATAGAAGAACGTGTGCGCAGAATGGAGGTCCTTAACAACAACATGAAGTGGTTCAATTCCGAGCGTACACGCATCCTAGAGCAGTTGCAGCTGAATATATTCGGTCAGATTTC
>36442964544
ACAAGGACAATGGCTTGGACTTGCAATACGAGGTGAAGCCCTGCTGGAACTGTTCCATACTCATGACACCGACCATGGCGCAGACCATCTTCGTGGTGCTGATCATTGCTGCGATACTGTGGATGGGCCTGGCCATTCTACTCTCGATTGGTCAGAATCAATTGATGCAAAACGCCAACGATCCTGACCTGCACATCAAGACGGACACTTAGGCGCACAACTAGAAACTGTGGTGGCTACCCTCGGCCACGCTCTTTGATGCACATGCGGCACAGTAGTAGCCTACACATTCTGCTAATT
>36561220089
CAGTTTGTTCCTACCGCTCAACTTGAGTGAGTTGTGCACCGAGCAGCAATTAAATGAAAAATAGAAGAGTCATTTGAAAGGCCAAAACGCCAGAACATTCAACCGCAAATAGGTTTAAATGAAAGAAAGCATTCTAAATCTAATTCGGTCATGTGGAATTGGAATTTTAGTTGCCCAAGACTCCTCTTAACGACGACATCGAACCACAAGGGATGCCAATGGATACTAACCGGATACTAGACAATTGCCGAGTGATTATGAAACAAATCAGGATGCTGAACCGACTATGAAAAATGCAAA
>36670835194
CAACAACAACTACTGTCGCAGGAATAGCAAGGACACACGGACGATAGAGAAAGGAAGAAAGATAGAGAGCGAGACGTCCCCATCGCACACACGAACATACACAGCCCCGCTGCAATTATTTTGTTTTTCTCATCCTCACCAGGAAAGAGAAAAAGAGAGGAGACAGTGCGAGTGCAAGCGAGAGCAACGATGGATCGCTACGACATGGAGGACGTCGTTGTGGCGCCCCCTGCCGAGTGCAGTTCGCCGCTCAAGGAGTGGCGCCTCAAGCGCCAGGCGGGCACACTAGACCGCTCCGAT
>367686731835
AGGTCCATAAAATTGGCAACATTGCGTTGGCGATGAAAATGGTGAAGTGTTTCCAAAAAGGTCACAGTGTTGCCGCCGAAAAATTTATGCAAATTCATTGCGAATTTTAATGCCCCACGGGAGCCTCACTGCAGGAGCATCCAGCATCATCGACGTTTTCGAATGCGGTCAATGTGCCACAACGCAGCTGGCGAGCTGATCATGGGAGTCGGCAGACGGGAGTCGGCAGACGGGAGTCGGGAGCCGGCGACCGGGGAAATGAATTTGTAATGAAAGTGGTTATCCGGCATTCAGTGACCC
>368963231242
AGAGTATATAGTAGGCCATACATGAGGCATTTGAGAAAAATTGTTTTTGCTGCCACACAAGAAAGCAATTTAGAGAAGCCATGGGACAGGGGCCAACGAAATAAAAGAAAATCTGACAATTTTAATGAAAAATCTTGCAGATGAAGTGGAGGATGAGGAGAAGGGAGTGCCACCGGTGGTGGGGGTAGTATTTTTGTGACAAGCATGTGACCCAATTATGTGCAATCATGGCAACAAGTTAGAGGAATCATAACAACATTTCGCATTCAGTGGGGATCTGGACTTGGATCTGGATCTGGT
>369107478406
TTCAGCTACCAAGGAGACATGGCCTCCACGTTGGGCACCTCGTCGCACATTAGTACTTCCACAAGTCTCGCATCGATGCAATAGAACAAGTTTACAAACTTTTACCAGCACACATCATGTTCTGCTTCATCACCTATTACTATACTATACCTATAACACATAGAAATGGGCAAAAGAAAACAACAGCAAGAATATATTAAATATTAATTATACCATGATAACGAAGGCAAGCAAAGGGTTTTCTTGCTAGTTTATATACACCAATAATAAGAGAATTGAATTGATAGTAACTTATTTTTG
>37071509241
CTTTGATCGTTTTGCCCCTCGATTTTTCCTAGCCACAATTTTATGTGCCACAATTACTTTGGAGAATATTTACAGTGGTCAACTCAAGTCGATGCTGACCTTTCCCTTCTACTCCGCCCCCGTGGATACGATCGAGAAATGGGCCCAGTCGGGGTGGAAGTGGTCAGCTCCATCCATTATCTGGGTGCACACGGTGCAGAGTTCCGATCTGGAAACGGAGCAGATCCTGGCCCGGAACTTTGAGGTGCACGACTACAGTTACTTGTCGAATGTCAGTTTCATGCCCAATTATGGTTTCGG
>371117696432
GAGACATTGCCAGTGCCTTTTTGCGTCGCATCACCACTCAAGCTGTTCAGATTCGGAGCTTGTTCCTTCATGTTATCGGACTGGGTCCTCCACCTACAGACACCCAGCGAGCCGGCTTGGTCAGAGACTCCTTTGGCCTCCACAAGATGCTGGTTTTACTGACGCGTGCTGGAAAGATTTTTGGCATTGACAATGTCTCTGGGAAACATCACTGGCAGCTGCATCTTCCCAATGTTATTGGATTCGCTAACGACGAACAGATGCGTCTGATTGTCCAGCGCTCGGCCAAACACTTTCCAC
>372301037886
GTCATTAATTATGATTCATCAAGAGGCGGCGTGTCGGTAATTACCGAAAAGGGCGATGTGACAACCTCATTTCTGCTCATACAGAATGCAGATCTGGCCGATTCGGGCAAATACTCCTGTGCGCCCTCCAATGCAGATGTGGCCAGTGTGCGTGTGCATGTCCTAAATGGTAAGTACCCATTGCCCTGCCCCACCCTTTGAGATCCGCCTTCCGAAAATCGGGACAATCGGAACACCCCCAGAAATTGTTGCCATCCTCTGGGCAAATACCCGAATGCCACGCCCATGAAATGCCATTTG
>373666323383
ATGTCCAACCAGGAGCAGGCAAAACAGCTCCAAACGGCGCAGCAGCAAGTGCAGCAACTGCAACAGCAGGTGCAACAGCTGCAGCAGCAGATGCAACAACTGCAGCAGGCTGCCAGTGCGGGAGCAGGCGCCACCGACGTGCAGCGCCAGCAGCTGGAACAGCAGCAGAAGCAACTGGAGGAGGTGCGCAAGCAGATCGACAACCAGGCCAAGGCCACCGAGGGCGAGCGCAAGATCATCGACGAGCAGCGCAAGCAGATCGACGCCAAGCGCAAGGACATCGAGGAAAAGGAGAAGAAG
>3742167141
ATACAAGCCGCTGATCATCACAATTGGAGCTGCGGGTGTGATAATATGGAGCATGCTCATCTGGACCACCAGCTTGCTGTCGCTTCAGATCCTGGAGTTCTTCTTCGGCACTTACATGGCCGCAGAGGTGGCCTACTATACGTACATCTATGCCAAAGTGGACAAGAAATACTATGCCAGAGTGACCTCCCACACCCGAGCAGCCATGTTTGCAGGCAAACTGGTTTCCGGCATCACTTCCCAACTTATGCTCAATCTGGAGCTGATGAACTACAAGGAGCTTAACTATATAACGCTGGG
>37517282882
GACACAGTCTTCCGCCGTGGTCCTGTCGAGTAATGTGCGCCGCTGAGGAACAATCCCTGCACGTCGCGCCTTGAGTTTCATTTTACCTTTTTTTCGCCCCCACCCCACCCGACACTCATACATACAAACACCGACCGCACACTCGCACACAGACACACACACACACGCGCACATTTGACAATATCAACAAAATAGTTCGAGGAGTTTTTAAAGCGTTTTTTACAAGTGTACGGCGATTCATTCTGCACACGAAATACATATTTGCTAAATTAAATATATTGAAAAGGCGGCACAGCAACG
>376834427135
TAGTCCTTAAACGCGAAGCAACAAGTAAGCATCGCATCGCATCGCATCGCATCTGCACTGCAGCAAGTTGAGATACAGATACTCCGGTTTCGCGTTCAGTTTTCTGTTGTTTTACATCGAATACGAAAACGAAAGGCGAAAAGTGTGTGCTCGAAAAACGAAGCCGACAAGTGCCCAAACAGCCTTACCCAGTGAAAGAGCCGGGTTTTCCGCGTGGAAAACGGTCGCACAAACGCAACCTGCAACCTGTGACCTGTAACCTGTAACCTGTAACCTGTAGCCCGTGACCCCTGCAACCCA
>377608430854
GTGAAAAAACAAAAAAAAAAAAAAAATGGAAATCAAAATCAACACAAGCGATTCGCACCGCACAACTACAAAGGCCACGCCTCCAAGCACCCACATTCCACCCATGTTTGCGGGATAGGTTGGAAATCTATGCGCGGCATGCACAAATTTATCGCTGGCATGTTTTATGCAACCTTCACCCAAATGCCAAAGTCCTGGTCGCGGTCACAGTGGCCAATATGCTACCGTCCAAGCTGCATCCATTCCACTCACGATTCCCGACCACCTACCCCTGCCCGATCTGCCCATTGAACCCATCAA
>378125755137
GAGCACCAGTACGGCGCCTGCGTAGCCATGCCGGAGGTGTTAGATGCGTCTGCTTCAACGAGGACTCCTCGATAGCCATTTCCGGGGGTCGAGATAATGCCGTAATGTGCTGGGACATTCGAACGCGTCGCCTGGATCCCGTTCAGGTGATGAAGGAGGCCCGGGACTGCATCACCACGGTGGCAACCAACGAGAATCGCATCTACGCCGCCTCCTTGGACGGATGTGTGAGGACCTACGATATTCGGGTGGGCGAACTTACCTGCGACAAAATTGGTGAACCCATCACATATCTGGCGC
>3791397337417
CTGAGGCCGGAAATTTCCGTCCCTTCTCTTGGTGGATATCTCGCCACAATCAACCGATGGACTATTGGGCTGGAGCTCTACCTGGCTCTCGTAAGTGCGAATGTGGAATTCTGGGCAAGTGTCACGATCCCACAAAGTGGTGCAACTGCGATTCGAACAGTCTGGAATGGATGGAGGATGGTGGTGATATCCGGGAGAAGGAATACCTTCCCGTGCGAGCTGTGAAGTTTGGCGACACTGGAACTCCGTTGGACGAGAAAATGGGTCGCTATACTCTGGGACCGCTGCGCTGTGAGGGCG
>380129781330
CGAGCCTGGTGTAGAGATCCCCGCCTGCCCTCTGGATCTGGGCGATAGCAGCGAGGAGAGTGCAGCCGCGGATGCCGGTGAGGACTTAGCCGGTGGGAGCAGCAGTCTGGATGGCAGAACTCAAGAGTCGCGATTACGCAGTGCCTGCCGGGAGTACACTTCCCAGTACCGTGAGCTGCAGGAGAAGTACCATGAGGCAATTTACAGTGCAGCCGAGAAGGTGCTGAAGACATCGCAAACTGGGCAAACAAAGCAGTTAAAAGCATCTCTGGACAAGGTCACTGGAGAGGTTATGCACCA
>381690217624
AATGCTCAAATTGGAATCTGTGACTTGACCATAACCCAGGCGCGTCGTTCGGTGGTAGACTTCACTGTACCCTTCATGCAGCTGGGCATAAGTATTCTGTCGTACAAGGAGCCTCCACCAAAGGCGGATATATATGCTTTCCTTAATCCGTATAATGCCGAGGTATGGCTATTCGTCATGATTGCGATGATGATCACGGCCTTTGCCTTGATCTTCACCGGTCGCATTGATCAGTATGAATGGGATCAGCCGGTGGAGAATGTGAATCGCGAAATGGAGCGGCAGAATATCTGGCATCTG
>3821250439649
AATTCAAAATATTTTAATAAGTTTCAACAAAATTTGTTTCCGTCATAATATCCTGCTATTCTAGTTTCAAAGCGTTTTTGAAATTCAAATTCAATCTTTCGTCGAATGTGCTGATTTACGTTTTACTTGAGGACTTTTTTGTAAGGCAGCAATTTGGTGGCAAGCTTTTGCCATATCATTCGCTGCACAGTCGCTGGAAGTTCGAGTTGGAGTTGAAGTTGAATTGGAGTGGAGTTGGAATCGAAATAGCAAGACCCAAGTTAAAGCCGGTGACCGAAAGCAGCGACGTTGGCGTCGACA
>383459136752
CTCGTTGCCCTCTGCGTGGCCTCTGCTCAGGCTGGTCTCCTTCCTTTCCATGCTCCGGCTCCACTGGCTGCTCCACTTGCTCCTGCCTTCGCAGCTCCCCTGGCTGCTCCTGTGGCTACCGCCGGAGTGGTGGCTCCATATGCCTCCAGCTTCAATGCCCACCGCATCAACCACGCCGTGGCATACCCAGTGGCTCCTGCTCCAGCTCCAGTGGCCTTCGCTGCTCCCCTTCCCGCTCCCCTGCCCGTTCCAGTTGCTGCTCCCGCTCCAGTGGCCTTTGCCGCTCCTGCTCCTCTGCCA
>3841089217682
CTGCCCACACATCCATTTCGGTGTTTCCAGTTCAGCGAAATGTGGAAACAGCAGATGCCGATTTTAATGCCCTAATGGAGAACAACCAACGGGCCATGAATTTCAAGGATGCCTGCTATAGGAATCCGATTGCTCAAAGGATCTTGCGGGAACTTCTGCCTGATTTCGAGGCAGAGGGTCTTCTTGATGCCGACCAGTGAGAAATCTTTACAATATAACTGTGTTATGTAGTATTAGCTAGCCAAAATGTATCCAAAGAAAATTATATATTAAGTTAAGATATTTTAGTAAAGTAATATA
>38567224320
AAATCGACAGTTGTAAATCACTTAGTTCATCATGCAGATCGTTGCTCTCACCCTCGTTGCGTTTGTGGCCATTGCCGGTGCCTCCTGCCCGTATGCAGCTCCAGCTCCAGCTTATTCAGCGCCCGCTGCTTCTTCTGGCTACCCGGCTCCACCATGCCCCACCAACTACCTGTTCAGCTGCCAGCCCAATTTGGCCCCAGCTCCTTGTGCCCAGGAGGCCCCAGCCTATGGATCCGCCGGCGCCTACACAGAACAGGTGCCCCACTACGTGGGAAGTCCCAACCGAGAGCAGTTGCAGCA
>386803911019
GCGTACTTTGAAGCAGCAGCGAAATGCGTGGACTTGTCGAGGATACAAAAAGGACCAAGTTGTCGTCGGCGAACAACAACAACCTCAGCAGCACCAGCGGCAGCGGTCGCATCAAGTCGAGCAGCCTTGCAACAGGATCAAGTGCCAGCGGCAGCAGCTCGAAGCCCTTGAGAAGTGCAGTGAAAACGCCAACATCGGGCAGCGCGACGTCATTGTCGTCAGGAACAATGGCTGCCAAGAAGGCGCCTCAAACGGGGCAACAACAAGTAGGCAAGTCTGCAAAGTCCGCCACGGCAGCAA
>387987038395
TCTGTTGAAATGTGGCGCAACCTTCTCGATGATGCTCGCAAGAGGAAAGTTTACTTCAATTTGGACCGCGATGATGTGAACGACCTAGACCGTTCCTTAATCAAAAAGATGATGGTGAATACTATCAACTTAATTTAGGGGACACAACGTTCCCTATTAGTTAATGAGATTAAAACTACCTTTTAGATGCTAAGATATCACAAGTGCCATGGAAGAGAAGCGCTTCCCACATTGTTTAAAAAAAGGCTTTGTTATTTTTATATATATTTAACATAGAGACTGTAAGATTTAATATTGAAA
>388111261000
GTACTACACCGCGCCTTGGATGCCAAATACGAGTCAGATGTGCGAGTTAAGGATGCCACGCGTGCGATATCCGAGGCCAAATGCAGTGCCATGTGGACGGCTCAGATACAGGAAAGGAAGCTACTCAATCGCATTCAACTCGATCATGACGAGGAGATGGCTCGCAAGAATCGCGACTACAACAATGCCAAATGGGGCACGGTGGAGCAGCAAGATCAGGCCGAAGAGGAGAGGCGCCGGCAATTTGGCAACGCAGTGCGTGAACAAATCACTGATCGCGAAAAGTTACGTTTCCTGGCC
>389719936665
CTCCAACTTAGATCTAGCCGAGGAGCACATATTGGATGTGCTGAATTGGTCATCAAAGCGCTTAACACTGCTCCAAGATTTGACCAGCAGCAAACTGAGTTTCCTGTGGGTGAAACCCAGCGATTTTCAAATTAAAGACCTGACCGCAGAGCAACTAGCTCACTTGCTGCAGTTAATCAACGCTATCCAGGACTTTCACAAGGATGAACTCAACGTTAAGCTTAAATCCTTTGCTCAAAAAGAAAACATCAAATTCCCACTAATGATGAAAACACTAAGAGCAGCCCTAAGTGGCCTAAA
>3901289636267
TCAGTGGCATCGCAACTTTTGGACGAATCGGACGTACCGCTCCATATCGTCGTTATATCTTAGTACCTGTTGCTTTCGCGTGTGTTACCTGTATCTGTATTTTGGTTTTACAGTTACTAACGAGTTATGTGCGCTTGAATGCCAAATTTAATTGCCGCTCTTTGCATGTTCGTCAGCAACAATTTGAAAACGTTTTCGTAAAGCGATTAAGAAACTACTTTCGTTTTTCCCCCCAACTTTCCATTTTCTTGCTCGTCGGCTTGCCATTGAAAAAAGTGTCAAAACCCAGGTGCTAACAAA
>39113052492
ATCAAATCACACAGCACCGACACGACAAGCATATAATTCCACTCAATAATGATTTCAAAGATCAAGATCTGGAGCCGCTCGCCACTGATTCCGGCTAGGGATCACGGTTCAGCGATCCTTCCGCCGGCAGATCGGCCAGATCCCATTCCGGAGCTGTGCGAGGAAAGGCCGGTGATGGGTTGGCTGCTCGGCTGGGAGTACGGGAGGAAGTGGCTGGAGAGGCGTGAGGAGATCCAGAGGCACCGCAACATGGTCAGCAAGTTCGGCAGGATCCCGGCGGACTTCAGCTGGTGGCTCAAC
>392695833516
CTGACATACGCATACAAAGCCCATCCAGTTGCCACCCCCTACTTCTTGCACCTGTAAAGAACAGGTGACTAATACACTGCTCGCGAAGTTTGTCAGCTGCTGGCGCCGTGGAAGCAACAACAACAAAACTAACCACATCCACATCGGCAACAACAACATCGGCTTTCTACAGAGCAGCGACGTCGGCGTCGGCAGAGGCCTCTGCCTGCACAACACCAGCAACAATAAAATCAAAAACTAAAACTATGGCCACCACCACCACAACAACAACAACAACGGGGGCAACAAATGCTAAAGATG
>3931254220810
GGTTTGGCAAACGATTGGCAATAATAGGAGTCATCAAAACGAGAGCAAATGTCATACAGCATGTCGTCCTTATTCCGTGGCGTTAGTGCGACATTTGGAGTTGGAAACTAGGAGCCCACTTAGACTAACAACGCCCGTGACCATTACCATGACGCTACTGCAGAGGCTTCAGGCCATGTCGGCCACCACGACCAGGACAATACTGGAGGGCAGCATCAGCAGTTTTGGTGGCGGGACAAATGAGCCTCTGGCGAGCAAAATACCCGTTCTGGAGGAGTCAGCCTCACATGCCAGATATTT
>394971314299
TTCACATTAAGCCCATTTGCCTGATCACAAATACGACCCTTCAGCCGAAGATTGAAAGACTCCACAGGCTGGTAGCCACTGGCTGGGGCCGCAGCCCATCGGAAGCTGCAAACCACATCCTAAAGTCCATTCGCGTAACCAGAGTGAATTGGGGTGTGTGCAGCAAAACATACTGGGTTGACCGTCGTAGGGATCAGATCTGCGTGAGTCACGAGTCCGGAGTGTCGTGCAGCGGCGACTCCGGCGGACCCATGGGCCAAGCCATTCGGCTCGACGGTCGAGTGCTCTTCGTTCAGGTCG
>395479435436
AGATCCCGCATTGTATCCGGCACCCAACCAGTTTCGTCCAGAACGCTTTCTAAATCAGCCACCAATGGGCTGTCGGTTTCTGGGCTTCGGAGCTGGACCACGAATGTGTCCGGGAATGCGACTTGGCCTGCTCCAGACGAAGGCTGCACTGACCACACTACTGCAGGACCACTGCGTCCAGCTGGCGGATGAGGATCAGTGCAGGGTGGAGGTGTCTCCGCTCACCTTCCTCACCGCCAGCAGGAATGGCATTTGGCTGAGTTTCAAGAGAAGGACACGTAGATATTAATGATGCAATGA
>396726222954
CAAGTGCATTGCCTACTTCACACAGCTTGTCCGGGATAGCACCACCCACGTGGGCTGCGGCATTCTCCGCCAAACCAAGAACACCACCAACGAGGCCGGTCAGTCGCTGTCCAGTGTCCACCAGTACATGACCTGCAACTTTGTCCGGACAAATGATGTCAATGCCCCGGTCTACCAGAGCGGCGATCGTCCGGCCACCGAATGCCGCAGCGGACGGAATCCGGTTTTTATTAACCTGTGCTCCGTCAACGAGATCTACGACTCCTCCAACCTGGCTGGCCTCTTCTGAACTGGCGGACT
>39754212055
ATACTGATCCGTTGCGCGAATGGGATTACCTGCCGCCGGTGGGCGCCAGGCCAACTAAAGGTTTCTGCGGACTAAAGAACGCAGGTGCCACTTGCTACATGAATTCGGTGTTGCAGCAGCTTTACATGGTACCAGCGGTCCGGGTGGGTATTCTGCGAGCCCACGGCGCTGCCACCACCGACGGCGAGGATTTCAGTGGCGATTCCGATTTGACGGGAGGCGGTCTTGGATCGGCCCTATTCTCGGGTCCCGCTTCTGCCCTAGTCAGCCTCCCCTCGTCGTCGTCAACTATCGAAGACG
>398231026099
TCGGAGCGAAAAAGTAAAGCGAACAAAACACCGGAAAGCAAGGAAAATTAATAAAAATCAATAGAGGCGAGCGGGAGGCGATAAAAAGTGTTATCAGTGCGAATTAATTGGCTACGAAGAAGGAAAGAAGCAGGAGGCGGAGGAGCGGGAGCAGGAGGAGGAGGTTGCTCCGGAGATTGAGGTTTAGGGAGCTCCAAATCCGCATCCCGGACGCGGATCCGGACCCCTCGACATCATGTCCGTGCAGCAGTTCTGCCTGCGGTGGAACAACCACCAGCCGAACTTCATCTCCGTGTGCTC
>399295227228
GGTCTGGGGAAAATGGCCAACGCCTTGCGTGGGTGCAGCGAAAAGGATAAGCAGTGGATGAGGCTCAACTAAGAGACAAGCCAAACACAGAGAGAGAGAGAGAGAAAGCTAACGACAGCGAGCATCGTAATCCATACAGCTGCAAAGTAGATAAAATCACGTATCCGTCATGGAGCCGGTCATGAGTCTGGCATTGGCCGCCCATGGACCGCCTAGCATACTAGAGCCGCTGTTTAAGACCGTAACCACGAGCACAACGACCACCACCACCACGACGACCAGCACGACGACGACGACGGC
>400993532096
GGGACATGAGACGGGCATGTGAGCAAATATCTGCCAGATACATCGACCCAACTGTCGCGAAGCTATCTAAGACACTTGTTTGCTCTGCTGACGCACCATTAGATCGAACTTTCATTTGCGGGGCCCATAAATTTGGCAATGTGATGTGCGTCTCAAGAAAAAAGTCGAAGATACAATGAGATATCTGTGTACAAAGTACGCGACGTGGTGGTAATAATAATAATAGTTGCAAGAAATTCCAGTTATTGTCTTTAAAACAAACAACACAATCGCCATATAGCGACAATAGATGGGATCCCA
>401223012706
GCCTTAGCAATTGTGGAGCAGCAGGAAGCTGGCCAAACCGTTATGACTTCCCGGGTGCCAAGGGCATGCTCGATGCGCTCTCGCTCACGGGCATGCTCCGAAGCCTGGGATAGGTACGACATGGATGAGGAGGAAGAGGACGAAGAAGATGAAGAGATAGAAAGCGGTGGGGAGGAACTAGAAGAGGGCGAGGAGGATGCCATGTACGCGCGACGTATGAACTTTACTGGCGACTGGATTGTTAACCACAGCCGCAGCAATAGCAACAGCGCTGGTAATCTCTCCCTTTTGTACGGAGAC
>402570822917
CTAAAGCGGCAGCACCGACCACGTATTTGATTGGATTATTTGATAGTCAACGCCAAATCACGGCACTGCAGCCGCGACTCCAGAGAATGCCAACTGTTTAGGATCGTGCATTAAGTCCGACTTAACCAATTCGCAAGTCACACGCTTTAAAAACCGTCATCTGCCCGCCATGAATCTGCCGGAACGCAGCCGTTTTGTGATCTACGCCGTCGGTATCTTCGTATGCTACTTCTTGTACGGAATTGTCCAGGAGAAGTTGACGCGGGGCCGCTACGGCGAGGAGGTACAGACAGATGGATC
>4031088023455
AGAGTGTACTAATACTAATAGAAAAGGAAGTTCAAGAAAAAAGTTCGAGTACTTCTAAAACTTGTCAAACACGTGTGCCTAATATTTCCGGAAAAGTGGAGTCAAGCCAAAGCGTTTCCTGTCTTGAAAATAAAATTCTATCGGTTTCTGATCTACCAGTAAAAAGCCCAAAATCATTTCCTATTATAATGGGTAGAATACTATTGAGATCTAATTGTCCGCCGGAACCCGTAATAAAAGTGAATCTAACCGACTTTGAGCAGAATCTGTGCTTCTTGTGCATGGAGAAACCATCGTTGG
>404844826443
TTTTACGCTGCTTACACTCCACGTTCAGATTCAGATTCATTCTGTAAACGCGATTCCTCGAGGACGTAACGTGAAACGTCGGCCGATCAGCCCGGTTTTTGAGCAGCTATTCAACGGTTACGCGCCCACCACCCACTCACCACTAACACCGAAGAATCAGCAACGCCCCACCCCCCACTTCGGCCGCGCTTGTGCATCTCAAAGATACAAAAGTAATTCAAAAGATAAATAAGCGGGGAATTATCCGAAAAAATTAAAAGTAAATTCCACAAATACGAATCGTGTGTGCGAGTGGCAAGC
>405450931954
CCATTGAGACAGACTGACAAAGCTGGAATCTAGCACTTGAAGCGACGAGTGGCAAACGTTTTCCCGTTTACTATTTTCCATTTTCCGATACCAAAGTGGCAAAAGCCTGAAAGCGAGGACGGTGGCTGGTTACTTTTCATTTCGACAACTCCTTCAGCTTGTCCTGCTCATTAGCAATTGCCCGGCATGGCAGCCAAACAGCTGTCCCTGTTAGCCAGTTTTCACCTAATTAAGCAAACAAAAAGCAAACGTGTGGGAAACTGGTCGGGGAGATAACTTTCCCCGCCCCAGAAAACACAC
>406566437550
TTTCCTTCCCATCACTGTTGCCCAGTGACGTCGCCGACTTAAGAATAGAGATGATGTCTGCCTTGTGCCCCGAGGCAATGAATGATGCGGATCGTCTGGTGGAAAATCTGCGCCATGTGCCGGTCCGCCTGCCCAGGGAGTTGGAGGTTCGCCAGCTGTGCCGCTCGTTGAGTGACTTGCTCGTCGGCGAGTCGAATCTACTGAGCCTGCAGAGTCCGCAGATCGTATGCGGTGACATTCACGGTCAGTTCGAGGATCTGCTCCACCTGCTGGAATTGGGCGGTTCGGTGCAGGAGCATC
>407304534292
CAAGTAACGTCTTCTGAAATCGAAGAACGATAGGTTTGAAACCGACTGTCATTTTAACACAGAAAACAAATGGAAATGGAAGACAATTGGTGGGTCACCAAGTTAAAGGCTCTGGAGTCGAAGCCACAAAGGCTGGATGCGCTGACCGCCATGAACTCAGCCATCGCAAAGGAGGCGGCTCTTCCGCGTCAAATAATTGAACGCCTGCTGACCACGGACCAATTGTATGACTGCGCCAATCCCGCCGCGGATTCCCATGTTCCCAAGGATCAGGCCGTGGACGTGACCCTGGAATTGCTG
>408280911159
CGGTCACACCGAGTCGAACGATGAACAACAACACAACATCGCGTCGCGTTCGTTAAAAAACAGAGATAAACGCAAATCGAAGTAACAAAGTGTACATACAGCGTGCTATTTTTCTTATTTTCATCGTGCTGCACTTAATGACCCATGTCCAGTGAATATATGGGCAGACACATATGGTCAGCGCAAAAACGCAGCGAGTTGCAATGAGCAGCCGCCGAAAAAAATGGCAGGAAAAATTGTGCAAGTGAATTAATGTCGAATTGCGCACAATTTAATCTTAATTTTATTAGTGGTAGTATG
>409175417607
CTAGTGCACACACACACGCAGTCGCGAGCAGACGCGTTCGAATCGTAGAATTTAGCGCATATTTCTGAATGTGCGGAGCATTTCTTTTGTTTACTCTAGTCGCTGGCCAGCAATGACGACCAGCAGATCATCGGCGTCCGCGTCATTCAGTCGACCGGCTTTCTGGAAGGTGCCCGGTTACGAATTGCCCACGTCCTATCGTCCACAGCCGACCCCAAAACCGCCGCTCGTACCGCTGCCATCGCCCTGCAGGCGGCGCAGCAGCAGCGGACTGAAGAAGCGCGTCCATTTTGCCGATGA
>41099324468
TCTCATGGCGGCACTGGTTATCCATTTGGAGTATCCTGCTCCAACGACTGTTACGTTTACCGAACGGCCAGCGCTGGCGCGACACCGGGCGTGGATCGCCTCCAGGTTAAGGGTGACCTGCCCACGGCTCAGTACGGACCGGGAATAGTGATCCACAAGCACTTCCTCTACACAATCGGCGGAACGACGGGATTTGATTACACTTGTGATGTTTATCGTTTGGATTTGCGCACCGGTATATGGGAGAATGTGTACATAAGTCGTCCGGAGATGCGAGACGACCCAGAAGGGCGCTACCGT
>411752736445
GGGCGGTCGTGCATTCCGCAGCAACGACGGTTGGGCACATCCCGTCTCATCCCCACTCTCTCGAATTGTGTCCGTTGGTAGCCGAAGTTACGATTGCAAAACTTTCGTCATCTCTCTCTCACTCTCTGAAGCAAAAGCCAAGGCCGGAGCAGGTGCATATGGTGCCAACCCCCCTGGCCCCCCCAAAAGGGGGGTGGTGCTGGTGCAATTGCAAAGGCACAGGAGCACAGGAGCAGCTAAATAAACAAGAAAGCAAAATCAACAACCGCAAAAGTCTAAGACATGTATCACGAATTGAAA
>412858618961
ATCATCCTCTCGTTATGGCCCACCGTTGCGCACTGAGTACCGACTGATTGTGGAGAATTTGTCTAGCCGCGTTAGCTGGCAGGTAAGTGAGCATGGATCGATGTATCGCGCCTTGGGCGTGGTATATACTGTAGCTTAGATTCGAGGAGTGTAGTACTAGAATTAAAACGGCTAACCGACTGAAATGGATCACTATTACAAACACCCATTAATCAACTTACCCATCCCAGAACCAACCTTTTCGAGCCCCTTTTTGATTTCGAATTACTTTCCGGTGTCTTCGTCCTGTTTTGTGTTTTA
>413981020898
ATCAACAAATCTCACAGTTGCTGTACCGCGATCTCCAGTACACATTCTTCAACTTTGTGGGTGACATGCTAAGCGACTGTGATGTGAATCCGAAACTAGGTCGTGTGCCCGTGGACTTCCAGCATCCTGTTTATGGCTATCGCAATCCCAATTTCACAGACTTTGCTGCTCCCGGAGTTATCCTGACGATCATCTTCTTTTTGGCCGTGGCTGTTACCTCCGGAGCTATGTTAATTGATCGGAATGAGGGCATGTTGGAGCGTTGTTTGGTAGCTGGAATCACGGGTCCGGAGATTCTTC
>414614710825
CTCTTCTATGCATCCTAGTCACTGTGTTCTGCGTCTTGGAGTGCCATGGAGCTGACCTGACATCACCCACCAAGAAGTCCGCTCCCCTTCGAATAACCAAACCACAGCCCACAAGTCAGCAGGCCAAGCCCATCAGTATTACCACAAGGGCCCCAACAACGGTGGCATCAACCACCGATGATGAAGTCTCCAGCTCCGTCGATGGTCAGCTGGCCCCGCTCATCTCATCCACAACCGAGGGACCCAGCAGTGGAACAACTGCCAGCTTAGTGCCGGAAATATGTCTCAATGGTCTGCAGT
>415119887543
CCCATTGACCCGAAGCGCGACGAGATCCGGCGCTATCTAGAGCGCGGCAGCGTCCTGGACTCGCTGACCAAGCTCTTCATACGCGTGATCAAGGAGCGGCCCGAGAATCCCATGGACTACATCCGTAACCACATCGGCGTGGTGCGCCACCAGCACGACAAGTACGAGCGCCTGCAGCAGGATCTGCAGCTGGCCAACGAGGAGATCCAGCGTCTGCGCGCCATCATCAACGGCATCAATCCCGACGTGCTCCAGGGTCATCAGCCAGTGGCTTCAAGTGAAGTAGTGGTCGCAACGGAG
>416775912635
GAAGCGACGGCCATGAATCCGGACATGACAGTCGAGAAGATTGAAATTCAGCAGCAAACGCAGTAGATTTTATAATTATTTTTAAACCATTCGGATGATTTTCTAAGTAAACCCGCACACACACTCACACACATGAACACCAGCCCACGCATACGCAGCACTTGCAGTACACCTTTTATACAACCTATATCTAAATATAATTTAAACAAATATATATATATATACACACGAGTGTATATTTGAGCTCGAGCTGATGACCCACATGACATAACACTAAGAAACATAAAAAGATAAATTCCC
>417640226791
AAAGCCAGCGATAACTACCGGATTACGGGTGTGCATGTCGAAGATCTAGGCGCCGATGAAGCGGAGGCGGTGCTCACGTCTGGCGGCATTGGCCAGCAGTTTGTGGTCCTCCGCTGCCGGCGACTTCGGGACTCCGAGGGGCAGCCGGAGCGAGCGGCTCATCTCGAGGTGTCCATCTATGGAGTGGACCTGTAGGCTGTCTGACCCATTGTTGTAAATATCAATTAGTGTACGGAGCTTTCAGCTGTGCAAGCCAAGGAAAGCACATAGGAAAATGGGTTGTATCTTTGAGATACAAAA
>418216334048
GGAAACCAAATTACTTTTATCATTCGCATTGCCATATCGGAAAGATAACCATGAATTTCAGCAAGAAACTGCTTGGCGACAAGAACCTTGTCCGCCTGGATTCGGACGCGACAAGGACATTTTGCCCGCAAGTCTCTGAAGGCAGACTCACATTGGAGAATGTCATTTTCGATCGAGGGGGCAGCGTGACCACCAAGAAGCCTAGGAAGCGCCCGACGCCGAAGCCAGTGATTCGTAATTTCAATAATTTGAGTGTCCCGGAGGAAGTGGATGTGGACAATTTGCAAGGCCAGCGTAAGG
>419781313398
GTATTATCTACTTACGATCTCATCTGAACAAGTACCTTTCGGTCGATCAGTTTGGCAACGTGCTGTGCGAGAGCGATGAGAGGGACGCGGGCAGCCGCTTCCAGATCAGCATCAGTGAGGACGGCAGCGGACGTTGGGCGCTGAAGAACGAGTCGCGCGGCTACTTTCTGGGCGGCACTCCGGACAAACTGGTCTGCACGGCCAAGACGCCCGGCGCCAGTGAGTTTTGGACGGTCCATTTGGCTGCCCGGCCGCAGGTGAATCTGCGCTCCATCGGACGCAAGCGATTCGCCCATTTGT
>420563824779
CACTCTTGTTTGGACGCGCGTTGCTGAACGTTCGCAGCGAGCACTCGATTTCTCTCAGTGCCGCACTCGTAACACGTTGCGTATGCGTAACGCGCACTCAGTTCTGTTTTTGGCGAGTTTTCCATCGATTTACACAAGATATTTCCCCCAAGTGCCGCAAAAATTACCACTTACGATGACAATCAACGGTCAGCTATAGTTTTTGGCCAACAGCTAGATACGATAAATTAGCTAAACACGCGCAAAGGCCAGCGGTACTACGCGTTTCCCACTGCCGACGGCAAAACACAAAAGTGCTAC
>42129684065
AAACATCAGGATTGGCTCAGAGAGCACCGAAAACCTAAAACGAAAAAGAAAATCTCAATTAACTCATATTATGAGCTGGCAAACTTGTGGCATACGAGAAAGGATCTATCATCACCCAAGCAAAAACCGAATAATAAGGAGGAATACTTGGAGAACGAGACAACTAGTAAAATATCCAATAAATCCGATGAAAAAGTATTAAAGTCATCAACGATAATATCATTAAATGCCACCAATCCAAGTACATCGACTTTCAAATCCGTTCTGGAAACCACTACATTACCAAGTGTGACTACCAAG
>422741229583
AAGACAACAGCTGTTAATGAGTGCAGTTTGCTGGCAAGTTTGTGGCCCTGCACCCGCAACTTTTACCAAGGAGTCATTGTTCTCAATCCGAGTGCAACTCCACTCGCAATTTACGCATCTGGCACCCCGCAATCGCTGCTGACGCCCGCTTAGTTAATATTGGCCAAGTTTATGGCAAGTGGAAAAGTTTAGCTCGAGCACCCACCTCCCGTCCCCCTACCACTCACACTTTCAGATTCTAGATCCTAACTCCTAACTCCTACCAAGTGGCTGCAAGTGATATGGGTAGCACTATTGATT
>4231162931824
ACTACGAAGAGATGACGTCTTGAATGAAAGAAAAATTTGCGCTGCGAAAACTTTCAGCGACATCAAGGAGAAATGCAAGGGAAAGCTGAGTTGCGCAGGCCAAGGAATATTCAATTTTCTAATCCTTGGCCAGAGAAAATCTCTCAACTGTCTTGCCACAGCCACGAAACTTTTGAAAGTTGCAAGTGGCGAATTTATTGTGCCATTTGACAACTGTCGATATTGCACGCCAAACTGGAGCAGTAAACAAATTTTCAGCACAGCATCTCGGGGAGCAAGGAAACGAGAGTACACTGACAG
>4241124422106
TACGCAGCTGCTATAACTAATGGAACCGTGCCGGCTGGATTGTTTTCTGTGCCCCAGTACTCCATAAATCTGGCCGCCTTCGCCGCCGCCCACAGCAAGAGCTCTTCGATAGCCGATCTCCGGATGAAGGCCAAGAAGCACTCGGAATCGTTGGGTCTGCAGGCGGACATGGTGCTCTAGTGACCACCTGGTAGTAGAACGTAGACATGTACATTCAATCGATGGTGCGGTGGAATTGCGTCTAGCACCAAAGTAATAAAAAGGATAGCCACATTTATTTATTTAATTAAAGTCTTACTT
>425972713830
ATTCCTTTGTCGAGCTTACGGAGAAGCAGAAATCGAGCTATAAATTCCTCTATCACAAATCGGAGCACATACGGCGACCGAAGGCAGTCGTCACAACGGCCGAGAACTGAAGATCTGGGGCACGTTTTTGCGTGTTCACAGGAAATGGAGTCAAGCTGGAGGACGTGGAGTTGTAACCAAGAGAAATACCCAACCTAAGCAGAATGTTCAACTGTCGAGTGTTTATTTTTAATATTTATTTATATCGTGTACGCGTGTCCTGGCACCCCTCTATATATATATATATATATTTTAATTATA
>426696833625
GACTTTGCAGAGCAAAATCATTCGTGAAGATGCCAATCGACACATGTTCGTCCACGGCGTCACAGAGGTGGAGGTCAAGACCGTGGAGGACGCCCTCGAGGTCTTTCAAATGGGCCAGAAGCGCAAACGAATGGGACACACTGTTCTCAATGCAGAATCCAGTAGGAGTCACTCGGTGTTCAATATACGCTTGGTGCAGGCGCCCACTGATAGCCAGGGTGAGAATGTGGTTCAGGACCGGCAAAACATCACAGTGAGTCAACTGTCCCTGGTGGATCTGGCGGGCAGTGAGCGATCCTC
>427125631189
TGGCATCGAGGCTGATGTTGCCAGCGTCGCCGGCGCTGTCTCTCTAACTGCGAACGGTACGCCGTCCGCTGAACCGCTGATACGCCGCACCGCTGCACCGCTTCACCTGTCCGCCGATCGCTGAGCGGTCCACAAATCAGGCGCCCCATAGTAGAAGATGTCGCAGCAACATGAGGCAACAGCGGCGGCCGCGGAGAAGCCGCTAAATAACGGCTACCTGCAGGCGAATGCGCCGCTGGAGGAGCTGAGTGCCACGGTGGTGTCGCCACTCCTGGGACAGCAACAGGTGCAGCACCAGGC
>42891114326
GAAGTGGATGTTGTGGTGCTGCCTCAATCGGAGTGTCGCAATGGCACAACGTATAGGCCTGGACAAATTACGGATAACATGATGTGTGCTGGATATATCTCTGAGGGTGGCAAGGATGCCTGCAGCGGCGACAGTGGAGGACCTCTTCAGACCACCTTCGATGAGCAGCCGGGTCAATATCAGCTGGCGGGTATCGTTTCCTGGGGTGTCGGATGTGCCAGACCACAATCGCCTGGGGTTTACACCCGAGTCAATCAGTATCTTCGCTGGCTGGGCTCCAATACTCCAGGAGGCTGTCAT
>429899514333
GGAGAAAGCAAATGTCATCGAAAGGGAAAGACGAAGAGGCCTGTGAAACGCGAAGAAAATCCACCTCATCGGCGCTTTAAATGTCAGCTGGCCCAAAGGCAAAAGTCCCGGACCTCTCAAAGCCTGTCAAACAAATCATCGTGTCGAGCTGAGCAGAACGTCCGGAATACGACAACGCGAGTGAAATTGTGTAAATCTCTAGACCCAAAAACCAATCGAAAGTTCTTCACTGCTTTCTTCTCGCTTCTTTGCTTGGTTAGGATACTCGATTATCGATATTGGAGTTACTCTAAAATGGAA
>430669613634
CTTGTGTATAAAATCTAAAATTATCTATATATATATATATATATATATATAAATTCGGGCATCAGGATGCGGAAGGTGCAGGCTTTGGTTCAGACGCGCGACGGCAAGAAGACCGTCTACGAGGTGGATCGCTTAGGAACGGTGGCCAGCCTGAAGGCACGGATCGGGCAAGCCATGTCCGTGCCCATGGGCTTCAGTCGGCTGTCGTACAAGGGTCGCGTGCTATCCAATCAGAGCGTACTGGAGGATTTGGGGCCCAATAAGTCCACCCTGGATCTCACCTGGAAGCCGGTCGTCCTG
>4311207237371
TTGTCATCCTGCACCTGCAATAAAGTGGCAGCCACCGTTAATTCTGGATGATAGCCACATCCGCGAGAGAATCCAACCGCTTCCGCAACCCCAACCACAACCACCACCTCCTCCGCCTCCGTCGATTATTATAAATGCGGCAGCTGCGGCGTCAAGTGGTCCCACTGTGGATTATCGCTACACCGAATACAAGCCGCCACCAAACTATGCTTCACTTTATCCATCAACACATCCACCTATTTATACCCCCACTTACCCCGCCGCTCATCCTCCAACCCAACCACCAACTTATCCGCCGCC
>432366512332
GATCAGTAATTCGTCGTAGGTCGAGCACGACGATTGCGAAAAGGGAGCAGCTACGCAAAATGTTTGTTCTAATATACCTGTTGATCGCGATCTCCTCGCTTTTGGCCTACTTGTACCACCGCAACTTCAACTACTGGAATCGCCGCGGCGTGCCACACGATGCTCCTCACCCACTGTATGGCAACATGGTCGGGTTCCGGAAGAACCGGGTGATGCACGACTTCTTCTACGACTACTACAACAAGTACCGGAAGAGCGGCTTTCCCTTCGTGGGCTTTTACTTTCTGCACAAGCCGGCCG
>4331225939349
GACCTCACATTCAACGACAGACAGATGCCGTGGAGTGCTTGTGTAATCTTTCCTTGGGCGAGGCCCATGTCTCCGAAAAGATTGTCACTTTGGCGGGCAGCTACATGGTCACCTACCTTGATGGCAAGGCCGAACGCCTCAAGCGCAGTTGCCTGTGGACACTGGCCAACGTTCTGGGCACATGCGACAAGGCCGGCAGCGTATTGCTGCAAATGCAAATAGTACCCAAGCTGTGGAGGCTCTACATCGAGCCCAATGGCTGCCAAGAAGATGCGGCCATCTGCCTCTCCCTGGTGGCCA
>43413070404
CGCCAAAATGTCACCGTCGCCTGGACGACATACTGCGATCATGTCGCGCCAGCGTTAAGGCTAAACTTCCTGCCACTCCTGTGCAGCAGCCAAACATTCGTCGCCAACTTTTTACCCCTAACGCAGGATTCGAGAACGATAACCAAGCTAAGGAGATAGTAAACAGGGCGTTGGACCTGGACATGCTGGATGAACTGGAGAGCGACTACCTACCCGGGACTCCAGTCCACAGGAGAGTGCAGGAGGTAAAGAAGAAGCTTGGCATTGGGCAGCAAGGTCAGACAACGCCCCACGAGAGCC
>43518425154
ACGAGGAGAAGCTCACCGTGGATAACTGCTTGTGCGACGCATGTTTTCGACACGTGGACCGCCGGGCAAATGTGCCATCCTATAAGAAGCGTCTTTCCGCTTCAGGTCACTTGGAGATGGGGTCTGCAGCGGGATCTGCACTAGAGAAACAGTTTGCTGGCGACAGCGGCGTCATTACGGAATCGGGTGGCGAAGCTGGTTCTACGGCAGCTGTGGCCGTGCAGCAACGATCTTGTGGCGTGAAGGACTGCGTCGAAGCGGCACGACACTCGCTGCGGCGCAAGTGCATACGCAAGAGAG
>436879118439
CAAATTTCTGGAGTTCAGCAGCCACAACAACAGCAGCAGCAACAAAAGACCTTTATAATTAGCCAGCAGCACTTTAATCAGCTTAGCGTACAACAGCAACAGCAAATCCTAGCCCAAAATCCGCAGAGCCAAAACGTTTACGTGGTCAATCAGACACAACAGCAACTTGTGCAGCAACAACAAATGTTGCAGCAGCAGCAGATTATACCACAACAGCAGCAACAGCAGAGGATGCAAATGCAGCAGCAGCCGCAGCAGATTGTTGTTAACCAGCAAATACTCAGTGATCCACAGCGCTTG
>437512225729
AAGAAAACGCTCTTGGCCTGTGTCACATATTGTCGCGTCCCTGCCCCAAACCGCAGCCCCAGATGTGGGACTTGGGTCCGGAGCTGCGCGATAAGTACGAGATTCCGCGCTCGGAGATTCAGCTGCTGCGCAAACTGGGACGCGGCAACTTTGGCGAGGTCTTCTACGGCAAATGGCGCAACAGCATCGATGTGGCGGTCAAAACGCTGCGCGAAGGCACCATGTCCACGGCTGCTTTCCTTCAGGAGGCCGCGATTATGAAGAAGTTCCGACACAACCGCCTGGTGGCCCTCTATGCCG
>43862868269
GTACTTGTTTGTGCGCATGAGAATAAATCCTCACGTGTACGGTATCGAGTATTCGGAGCTGGAGAAGGATCCCACGCTGGAAGCCCGCCGCCGTGCTCTTATCATGTCCGCAGCGATGAGTCTGGACAAGGCTCGAATGATGCGGTTTAACCAGCGCACCATGGACATGAACATCACGGACTTAGGTCGCACTGCATCTTATTTCTACATTAAGTACGACACTGTGGAAACTTTTAACGAGCTGATGAAGCCATTTATGACCCAGGCTGAGATTTTGGCCATGATTTCCCAGGCGCAGGA
>439663620252
AGGGAGCTGCGAGATACCTGCTATTTCAACGAGACCATCGTGCACGGATATTTCGTGTTCCGTTCCGTTGTCGATCTGCAGCGACGTGTCGGGTTCACGCACCGAGGTAAGCCTGTGGGGCCCAAGAAGAGCGTCAACGATGCCTGCTACATGTTCAACAAGATCGAGGCCGAGCAGTTTTTCCGCCATCACCATAACAATGGCAACAGTGGCAACAACAATGGCAATGGCAGTGGCAATGACAATGGCAATGGCAGCAACAACAGTCGCAAGCCCCCGCGCAACAACAAAAACAATCGC
>440373201
CGGCAGCAAGTCTGGGTGAGCTGCAACGGTCACTTGGGCAAGGACAAGGAGAACTTCCAGAACATCCGCTACTTCCCCAGCCAAGGGTTCCCAAGCTACTACTACCCGTTCCTGAACCAGCCGGGTTACCTGAGTCCGCTGGTGGCCGTGCAGTTCAACTCCCCGCCCAAGGGTCAAATGCTGGACGTGGAGTGCCGTGCCTGGGCCAAGAATATTCAGTACAGTGGCAGTGTCCGCGATCGCAAGGGCTCCGTGACCTTCCAGATCCTCCTGGACTAAGTGCGGGGAATGGGAATCATG
>44124632526
CCTCAGGCGAGTACACAATCGACTCCCATTCATGGCGCGGTTCCCACCTGGCGCCCAAAGCGGGACAACTGCACGCCCCCGGCTATCGAGCAGTTTCCACAGCCGCTGATGAATAAGTGGGCGCGACAGCACGGCGGCCTTATCCTCCACATACTGGTGGCAGTCTTCACTTTCTTCGGGTTGGCAATAGTTTGCGATGAGTACTTTGTGGCCAGTCTGGATCGGCTTTGCGAGGGTGAGTCCTCAGCCAAACAAAAAGTGGCGATCGATACTTTAGCATACAAAATTGAATATCAACTT
>442438927989
ATGAATCGTGATTTATTTAGCGGAACAATTTGTCAGTGCGGTGGCGTGGCCCGAGGGCCGAAAGTCCATTTCGTTTATTTCGCTGGATGGCAGGCAGAAAAGGGGTGGAAGTGCCGGTTGCTGTTGACTTGTGAGTGCTTTGCACCCGGAATTGGGAAAACCGGGTATCCAGAGCACAAACACCGATACGGACACGGATGCGGACACATTTACGGACACGAGTGGAGGGAGAGATTCGCGCAACTATTTGTGAAATTCGGGTAGAACATAAAATTGCGTTATCTATGGTCTCATTATCAT
>443133557143
ATACAAGCCCGTGATCATCGCCAATGCCACTACAGGCATCTGCATCTGGGGCACACTGATTTGGACGACCACTTTGAGCGGCCTGCAGGCGGTGGAGGTTTTCTATGGCTTCTACCAGGCGGGCGAGGTGGCCTACTACTCGTACATCTACGCCAAGGTGGACAAACAGTACTATCCCAGGGTGACCTCGCACACCAGGGCAGCCATGTTCGTGGGCAAGCTAGTTGCGGGAATCCTGGCTCAGATGGTCATTGGAATGAGGTGGATGAACTACAAGCAACTGTTTTACATCACCGTCAC
>4441371928774
GGAGGGCTGCAATGGGAATTGCAAGAACCTGAACTGCAGTCGCCATAGCCACGGACGCGATGACCAGCAGCAGGACAACAACAACTCCAATAGGAGTTGCAGCCTGCAGGAGGCGTCGCCTGGGGGAGCAGGTGCAGGTGTCACACCAGGCGCTGACAACCAGGACAGCATAGAGAGTCGCACCAAGGGCGTTTCCCAGGCGCCGCAGACCCACAGTGGCCCAACGGGTCCACCATCCAACACCTCGAGCGAAACTATCGCACAACCTGCCCCTAAGCTTCAACCCGCCCTGGAAACCGT
>445924415983
ACCCCATCATGTTGTGGCAAACTGTCTACCTGCTCGTCTTGGCGTGCGCCGTGGTCAGCACCACACCGATCCTCTCCAGCGTCGACGAGGAGAACATTAGAAGACCCCGTCACATTGGTGGATTTGGAGGTGGCGGAGTCGTTGGAGGCGGTATCGTGGGCGGCGGCATCATCGGAGGCGGAGGAGTTGCTGCCCCCATAGTGGCAGCCCCCGCTATCCAAACAGTTCCCGTTGTGTCCACTGTGCCCATCATCACCACTGTTCCCGTCATACAGACGATACCCAGCTATGGCTACGGAT
>446751012418
CACACTGACCCAGACACTCGACTCTCGAACGAATCGGTCGCGGTTGTTTTACGGTTTTTTGTTTGTCTATAGGAAAGCCCTTTCGCACCGGAGGAAAACGAAAATGCGCTCGGAAAGTCAGTCGTAGACTTGGCGAAAATAGCGGTTGCAGCGGCAAACTTCTAACTGTTTTCTAACCGGAAAAGGAATGCGCGAACCAATTGGAAGTGCAGTTCGAAGTGCGAGCATATAAGTGTCAGATTCGGTGCAAAAATAAGCGAATAATTGTTTGCGATTTCCCGAGGAAAACGGAAAATTAAG
>44790306044
GTGATGGAAAACCCTTTGGATGTACTGCAGCAGGGAAAGCGCACACTTTGCCTGGATCTGAAGAACCCGAAAGGTCAGCAAGCGGTGCAAAGGCTGGTCAAGAAGTGCGATGTGCTCATCGAACCTTTTCGACCGGGAGTAATGGAGAAACTAAATCTGGGTCCCACCGACTTGTGCACAGCCAATCCCCGCCTGATTTATGCCCGCCTCACCGGCTTTGGCCAGCATGGAAGACTGGCGCAACGGGCGGGACACGACATCAACTACGCGGCCTTATCGGGAGTACTTTCCATGCTGGGC
>4481007611450
GTTATTCGCCAACCGGCCGCGAAGATTGCGTCCGAAATTAGGATGCGGAGTTTCCAAAGATCGCACTGAGTCAACTTTTCCTGCCAACAATGTTCGTGCGGCTCTGGGTCCGCAGCTTCCATAAATATGATCTTCTCATCGCCATCGGACTGATCACTCTCATCGTGTACCTGTGTCTGCCCTTCCGGTTCGCATCGCACTACGACTACATCGAGGAATCAAAGATCGAGGGGGCTCTGGTGCCGCAGGTGACCAGAAATGTCTCCCAGCAGGAAGTTTTCGAATGCACCTACTCGGAGA
>4491157115903
AATGATCACTTTGGCTGGCCCTAATTTATTCATCGTCTAGCGTTAATTCTAAAATTATTTAGTCAAAGCCTACGATTAAGTTTGGTCAGTGAAGGATCATCGATTCACTGGATCACTGTGGAGTGCATTTCGCTCAGTTTTGTGATAAATGCAGCGAAATGCAGCCATTTAGCGTACGTCACTTAATACGCACTAACTCTAATTAACCGCAGTTAACTTTAAGTCAAGCAGAGAGATTTAATGATTATGCAATTTGTAATGAGTAATTAAAATTTTGCCATAGTTTCTTAAATCGTTTAA
>4501342725269
CGGCTTTCACCACGTCGAACTTTGCAACTTGCATACGTCGTTTCAGCAAATTAACGCAACGGAAACGAAAAATATGTATAATAAGAAGCCCACATAATGGCGCATAAATCAAGCGAATCTCGTTATGTTGGAGTAAAAAACAGCTGCCAAGGCGACTTCTTTAAATATTTTAAGTCGCAGATGAAGTCAAAAGGCGAACGAAAGGAAATACATCCATGCTTAATATCACAAAAAAGTAACAATTTTAATGATCAATTAAAACGTACCTTCAACAACCATTGTTAATTAACTTCCCTTTTC
>451764023917
GCGCCGCCCTGATCTTTGTGGGCATCTTTAGCACCATGTTTCTGAATCACACGCTGACCGGACGGCACTGGCTGGCCATCTTTACGATATCGTGCGGCCTGCTGGACATTATCAGTCTGGACGTCCATCGCGTTGAATACGACCTGGTCACGTTGCCTTACACGGACTACAAATCCATTCTGACCGGCGACTTACTCATCATCATTGCTGAAATTCTGCACGGACTGCAATATGTTTGCGAGGAGAAACAGCTAAAAACCTCGAATGTTGCTCCACTGCAAGCTGCTGGCTGGCAGGGAA
>452919131539
TTTTGATTTTGTAAGGTCAAAAGTATTGGTATTCATGTCTCAGTTTAATGAATATATACGAGGATATAATATGGATCTCGTTTTCTTTATGGATGCATTAAAACACCTTATGATTGTTTCCAGAATAATAAGTAATCCAAGAGGAAACGCTTTACTTGTTGGTGTTGGAGGGTCCGGAAAACAAAGCTTGACAAGACTATCATCTTTTATAGCTGGCTATAAATTTTTTCAAATGACTTTAACTCGGTCCTATAACACTGGAAATCTAACCGAAGACTTAAAATTTTTGTATCGAACGGC
>4531010139775
ATCAGCGATATGCAGAAGTTCTTTGGCTGCAAGGAAGACTGCGTCACACCCAGTGTCCTTTCATTTATAGCCGAGGAAGAGACCAAGATGTTAAAACGGGACATAAGAAAGTGGAAAAAAACCCACAAGAAGTGAAGTATTGAAATAGGACAACCATTTTGTCAAATAAGCAATTATAATTAATAACTTGTCAAATTGAATATTTGCAATCTGAAATGAATTGTTCGCCATTTTTTCGCATCGCTTTCTACGCTGTCTTCCTTAAGAAAAGCTCTGCTCCATTAAACGTTTATTGCAATC
>4541083910898
ATCGAGAATGGCACTTCGGAGCAGTCAAATATGCCCTTTCGTCTGGTCACCCGTGAGTCTCGGGCTTTGGCCTTTAAGTTTCTGGATAGCCTCAATGAGACTTGCGTGCTGGAGTGCCACACGGAGATACAAGCACAAATGTCATTACCCAGTCAGGATCCAAAGTGTCAGGATCGAAATATTGCCAACTCGTTGCTGTTGGTCACAGGTCTTAAGCCAGACACTCGGTACAATCTGCATTTCTACAACTGCAAGACGCGTATTTTCTATGGCGACATAGATGAGAAGACCGAGCAGGAT
>455881711778
AGCAAGTAGAAGACCCGTGATCGTGTAATTCGCCTCGTGTGCGTTCCGTTGTTCCGTAATTATTCCGGATTTGTTTTCGAAACAGGCTGAAGTGATGTGATGGGATTTCGATAGCTCCATCTTTCAACTTGTTTCGCTTTATCCGCCTTTTGTCACCACGGCTCTACGTTATTCCGTTGTCCCATTGTTCCGTTCTTCCGTAGTCCCATTGTTCCGTAATTCTCCGTTCTCCGTTGTTGTCGCGCCTTTCGTGGCCGCTGGTCGACGTTACGTTTTTACAGTTCGATAATCGAGCACTTC
>456196715506
CTACGATATATCAGAGGCAGTGCTATTAGCTCTCTGAATAAAACGATCCACACAGAAAGCTGCAGCCAAAGTACCAAAAATTCTATTTAACGAATACAAGACTCAACACCGAGTTCGCAATGAATACGATAGCTAAACGAATCGAGTTTAAAAGTGAATACCACCCAATCATAATCCCCAAACGAAAGCAACGCAAATGGAAGACATTTTCAATGTTTGCCCAGATCAACGGACAAGCATATAAATAAATAATCCACCAAACTAACTTAGCGAAGCATTTGTGTACTTACATCCGACACA
>4571041840016
AACCAGCGTGATTCCCTGGTCTCCCAAGTGAATGCAGCCATCTCTGGTTACTCCAACGAGTTGTGCCACGCCTACGATTACTTCGATGAGCACTACGAGAATGCTTTTCCTTATATAGAACCCGTCAGTGAAGAGGAATGCAGCGACGATGAACATTCGTCTAGCTCCGATGAAAAATTTTCAGATGTCGAAGAAGGCGAGGATCAGGAGGAAGCTGATAACCAAGATGAGGAGCAGCAGGAAGAAAATCAAGACGTTGATTCGGGTGATGAAGAAGAAGAGGAGGCGGATGAAGGCCTC
>458396215293
GCAACTTTATGCCCAATGGAGCACCCAATGGTGCAGCGGGCAGTGGACCCAACGCTGGCGGCATGATGTCCGGCCCCAATGTGCCGCAAATGCAGCTGACCCCAGCGCAGATGCAACAGCAACTGATGCGCCAACAGCAGCAGCAACAGCAGCAGCAGCAGCAGCACATGGGACCTGGTGCCGCCAATAACATGCAGATGCAGCAACTGCTGCAGCAGCAGCAATCCGGAGGCGGTGGCAACATGATGGCCAGCCAGATGCAGATGACCAGCATGCACATGACCCAGACCCAGCAGCAGA
>45944229528
ACACACATCAAAAATGTTGGGCTATACCGATGTTTTTTTACACACATTTCACGCATAAGAAATATCTCTAAATTATTTATATCCAAAAATCCATAAAAACAACGGATGTTAAAACTACAAGAACCAGTGCAAAATGGCTAATCCATGTGTTATGCCCGGTCAACTTTCTGGCAAATCTTTCTTGGCCATTGAAAATGCAACTAATGGTTTGAGCTCAAGCACCGACAACCCTGAAATATCAATGGATCTAGGGCAGAGAACTAAGCTCAAGAAAAGTGCTTCGTTCACAGGTCTTGGATC
>460116469993
AACCTGTCTGCGGTCACATTGCTTGCGATGCAGAGACGCCACCGAGTAAATACGTTGATTTACCAAAAATAGACGCCTTCATGGATGCACAGCCGTCGTATCCCGATTTGGCGACCCTGTGCCGCCTTTGCCTCAAGGAGCACCAGGATGCGTACGCGATCTTCGACGAGGACGACACCCAGCTCTCGATACCCGTGCGCCTGATGGCCTGCGTCGCACTGGACGCCAAGGCGACGGATACTCTGCCGAAGAGGATCTGCCAGGAGTGCCGCTATCAGCTGGAGAAGTCATTCCTGTTCC
>46155357731
ATTCTTCCGGTAGACCAAGTGCTCTCAAAATCATCACCTTCATGCTGATTGGCTCCGCTTTCCTTATCACCAGTGCGGCCATAAAGCAGGCCTACTACTAGAACCAAACCAAAACCTAAATCCTTTCACCTGCGTGTTTGGGGAATGGCGAGGATAATCGAGGGAGGAGTTGGCCAAGGACCTTGGGGGGATCGGGGTGATTTGGGGATCGGCGGGAGTGGCCAGTATTAGCCAAGTTACTGGCATGGATGCAGGTCCATGCGCAACGTGAATATAAATCAATTAGTTCGTAAGTTGATA
>462450219517
ATGCAAATTAAGAAGAAACTTGACACAATTGAAAACGTTATAGATATGCTGAACGGCATAATTGGCTACGAAGAAGTTGAAGATGAACCATCTAACCAAAAGTCCCATGGCAAGACTCAACCGGAACAACAGGATAGTCGCTCGCACTCCTCCAGTGAGAGTTCTGCAGATAGCTCTGAATCCAGCTCATCATCTAGTACTGCTTCCGATTCGTCATCCGATAACGAAGACGGGGAAGGGGCAGGCGGCGCCGTAGGAAGTCCAACCAATCGGCTAAAGCACCGCGCCATAAAGTCGATG
>46367514401
GTCTCATCATTATAGCCATTTTCTGCCTGCTCATGTTGACCCCTCACATTTTCTACGGACCCGGCGAAGAAGCTTTGCGGCTGACAGAAGAATACGGAATGTCCGAATCCTTCGGTGCTTCTCTAAATATCACCGAAAAGAACGACTCACTGTGCCATGAAAAAAACTCAAATTGTCTAGAAAGAGCTGGGGACTACACGCCCATCGTGCTGTTCTTCATTGCCCAGTTCATAGGTGGAATCGGGTGTTCCCTCTTCTACGCGCCAGGTCTCTCGTACATGGATGATAACTCCGCAAGTT
>464234129532
CACATGATTTTCAAATTTCGGAAAGAGCAGATGTTCAAAAAAAAAAAAAAATTTATAAATTTTGTCTAGCATTTTAAATTTTGTAATTCTTTTTTGTGTATGGTACATTTTTAAAATTTTAAGTTCGTATAATGGATTCAACTGAAAACGCAATTGTCAACGACGTCGTTAAATATGAGAGAATAGAAATACCACTGGAAACCAGTAGTATAAACACACTGCCTCCGGACGCGTCAAATTGGGACGCATTGCAGAAAGAGATCAATCTGAAGGTGGCGGAGACCATGAAGAGCTTCTACA
>465101787751
AATGTACTTTGTGGTTATGCCCATCTGCTGCTTCGCCCTGCCCATGATCTTCCCCTACTACGTGATGGGCAGCTCGCTGCGCGTCTGCTTCTTCACCTGCTCCATGCTGCGCTTCTGCCTGTCGCTGCACTTCACGTGGCTGGTAAACAGCGCCGCCCACTTCTACGGCATGAAGCCCTACGATGTCAATGTGAGCGCCATGAACAACAAGCTGGTATCCACCCTGACCATCGGCGAGGGATGGCACAACTACCACCACGTCTTCCCCTGGGATTACAAGGCAGCCGAGCTGGGCACCTA
>466243431137
GAATGGAAGAAAACGGGCACCCTAGATGCCGAGTCAAGCAGGTTGACGAAGGGTTGGAAGATGGGCAGGGGAACGGCCAATGCTAATGGGCCAATTTCCACCTTGAATTTCTTCCCCAAAATGCCACTAAACAACTCATTTCAAACATAAAACAGTTAGGACCCGTCGAGTACGATCGAATGGGAACGGAAAATAGCTGGTTGAAATGCGCTAATGGGGCGAAAAAAGCGTCAGAAAATACAAAACCAATATGGCGGCCATTCGACACGAAAACGAATGACGCTGCAATGACGAAAAGAG
>467168416963
AGTTCCCTGGCAGTCGTCGGCTCTGTCGGTCCGCAATCCGCTTTCCGCAAACCCCAGAAGTACGGCAGATATACCCCAAGACCCAGCCCGTTTCCCAAATAAGTTTCTCGCGTGTGCGGACCATCGTTCGACATTGATTTTTGTGTGTGAATATTTCGGCCAGCGGAGCGCGGTGAAAGTGGTGCAGTGGCATTAAAATATTTTGTGAGCGGCTCGCTTATTAGTCACACTTGCATAATTGCGAGGAGCCGCTAAAACACCACGACGATCCCCCTGCCAGAGTTCACTTTGGATGCTATT
>468377426630
TTACTATATGAATCTAAATCAAAATCCGCGCACGCTATTGCCAAAGTTCTTCGGATTGTACTGCCTGCAGACGAGCAATGCCAAAAATATTCGCCTGGTGGTCATGAACAATCTGCTGCCCTCGTCCGTAAAGATGCACCTCAAGTACGACCTCAAGGGCTCCACGTTCAAGCGCAAGGCCAACAAGGCGGAGCGTGCCAAGAAGTCGCCCACGTACAAGGACCTCGACTTCATGGAGCAGCATCCCAACGGCATATTCCTGGAGGCCGAGACCTACGCCGCGCTGATCAAGACCATTCA
>4691290829296
TGCAAGACGTTTGGGACAAGTACAGAAAAGAAGCTCCCAGCTTTTGTTTTGGTTTGTTTATGAAAAAATGGTTTCGGCAGAGCAAGTTTTCTATGTGGTCATGGAATGCAATGGTCATGTCTCTGCGCACTGTGCTCAAGGTGAAATAATTAAATCGAACATAAATTCAGGGGCACAGATTGGAATTTCGAAGCACGCAGACTTGAGATAACAATGCGCATCCCAATTTACCAACATTGAACATTATTGGCCACCTTAAACTTGCAACAAATGAACACGGCAAATATTGCCTGTTGTGAG
>470451333328
GCTGAAACCCCTACGTGTAGCGCAGGAAAACGAGGAACACCACGAACCAAGATGTCGGACATCTCCAGCGAGGACCTGCGTCGTGAAATTCAGGCGGTTCTGAAGGACGCCGATTTGGCGACCATTTCGGCAAAGAGGGTGCGCGAGCAGGTGGAGGGAAAGCTGAACTGCTCGTTGCTGAGCCGCAAGAAGGAGTTCGACAAGATCGTGATGGAGGTGATCAACGAGCAGCAGGACGAGGAGGACGAAGACGATGACGAGGGCAAGGATCCCGATGCCGATCCCGACGATGAGAGCGAG
>47149229460
ATGAAAGGGGTGGAAAGGATACTGGGCGTCAAAGGGGTTACCAAGTGGCCGGGCTGCGTGCGTTGCATGTGCAGCAATTTCCGCCGTAGTCGCGTGCTTCCGCCATCCAGTCCGGCCGGACTGCGACGGATTGCCACGGACTGCTCCGTACTACGCCGGAATGCGACGCTCGGGGCTGCCGGACAGCACTTAAGTATCTGTTGCCGACAAAGTGACACCCTCCAGATAATATCCGCAACTTGTGGTCTCCGCGTGCGACACACTGCCGTTCATAACGCGCGCGTGTCTCCCCTGAATAGT
>4721141722925
GTCTCTGTCCATGTATAAGCGTGTGTGTGTGTGTTTGCAGGCAGGGGAAAAAATCGCACCATTTTTCTCGTGCTCTCTTGCGTGCGTTTTTTGGTCTTTCGAGGATTGTTTCGTAGAAAATCAGTTAAACACAAGCCCAGCTTAATTTATAAAAAGTAGTGAACTAAGTTGTTATCCAGAAATCGACGAGCGCACAGTAGCAAATCGAGTTGCAAATTTCAATATTCGGTCCGAACGTGTGTAACTGTGTCTGTGCGTGCGTGCGTGCGTGTGAGAGTGTATGGGTGAAAAATGAGGCGT
>473515516648
CCCGAGTGTGGAGTTCCTCGGACGGCGCAGAACACGCTTCAGAAGCGCATTATTGGCGGTCGGCCAGCGCAGTTTGCGGAGTATCCGTGGCAGGCGCACATCCGCATCGCGGAGTATCAATGCGGTGGAGTGCTCATCTCGGCCAACATGGTGGCCACTGCCGCCCACTGCATCCAGCAGGCCCACCTGGCGGACATAACCGTGTACCTGGGAGAGCTGGACACGCAGGATCTGGGTCACATACACGAACCGCTGCCCGTGGAGAAGCACGGAGTGCTACAGAAGATCATCCATCCGCGC
>474198136602
ACACGAGTGCAAGTTGGATTCCAATTCGATCCGTCGCGGTGCGTGGAAAAAATGCACAGATGTAGATAAATCAGCAAGCAACGCTAGCAGATCAGATAGAGCTATATCGTCGCGAAAACCGATTAATTTGCCATGTTCAGCGGATCAGCCTGCGGATCAATTAAACCGTAAAAAACAGAGCAGGCGAGCGTAAGCAAGAGAGAGAGGTGAAGCCAGAGGCGGAGGCGCAAGACAAAGTGCATTTTCAGGGCGTGTTTTTGAGACCCCCCTCGCCAGTTAAGCTCACCCAGCCTCCCAGCC
>475474313293
GCGGCAGTCGACGGCGACGGCGACAGCGTGCTACAAAAGCCATTGCGAGCGTCTACGCGGCGCTCGAAAACACAGGAAAATTATAAGAAAATTTCGAAACACAGCGAAAATCGTGAAAACCCCTTGTACACGACAAACGGAATACGACCGAATTGCTTAAAGAAACTAAAGTATACATTTTTTTTTTGGAAATTTCCATTTTGCGTTGGTATTTTTTGCAGTGAGTGTGTGTGCGCGGTTTTTTCTTTTGACAGTCATTTTTCGAAAATATATTGTTTGAGGCCCTGTGGGCTGCATTCG
>4761008131987
GCCGCGTTTGCCCTGATCCAACGGAGGGCCAAGATAACGTCTTTCAATCCAGCATTGCCAGGAACTTCAAGATCGGGATCATTGAGACTGAGGAAACCTGAAAGAGCCCGGTATAAAATGTTATCGAACACCAATTGTTTTAGCTTTTTGAAAGCGCACCTAAGGGTCCCAGTCGATGACCAATGCTTATGTACACAACGTTTTCCTTCATAAAATAGTCGGGACCCCAGGCGCGTCTCGAAGAATCTCCGCCCTTAAAAGCGCCTCCATGGATGTAGACCATCACAGGCATGGGATCAC
>47735866978
CCACCGTCTATGCAAGTGAGCAGCGACGTCTTTGCACATCCACCGCCAGCAGTTCGTCCACCGCCTCACTACGCCGACAACGTGAGCATCAACGCCAGTCTAGACGGCATGAAGAGCTCCTCCTCCTCGAACAGCCTGGACAGGTATCTGGGCGCTCCGCCCTCTGTGGCCTTGGCGGGTCCCAGCTTCGCCACCAGCGTCTTGGTCAGCAGCAAGGGCTCCAAGTACGAGATTAGCGGACCAGTCAACTTCCAGCACGTTTCCGGCGATGTGACGCGGGATCGCACGCGAAACGCCTTC
>478626123520
TACAAATACAAAGCACAAAAAAACAAAAAATCACAAAAAAATAAAACGAAACGAGAGCATATAACATAAAAACCCAAAACAAAAACGATCGGCTCAGCAGAGCCAACGAAAAGCAAGCAGCGTAGCAGCAGGAGCAGAGGATGCACCACTGATCCCGGAGAGCTCGAGACATGAGAAGCGAAACACCGAGCAGCCACCAAGCATCGACTTATGTAGCGGTCCATGACGAGCATTAAGACCGAGATGCCGCCCCTGCACGCGGCAGAGGCGCTCGCCTCCAGCAGTGCTACAGACAGTGGT
>479122766352
TTGTCGTGGGCTTCAGTTGTGCTTACCGCTCAGTGTGTACCGTTGCTGTCAGTGAGAGTGACCCAAAACTGTGACTGTGACTTAAGCCGTGACTCTAGTGCGTCGGTGGTGCGTCTCGGTGGCGTATGCTTGATGTGATGTGTGGTGCCCTGGCGTATGCTTGATTTGTAATACGCGACCCGGGCGACGTTCTCGCAGTGCATCCTCAAGGATACCAACAGAAGTAACAACAAAACCATCATTGAATTGTGCGTCTCATTTGAAGTTAATCCATAGATATTCTCACACGCACTCGCTGGT
>480872421529
CAATAATACGATGGAAGTTGATGGACAGTCTACTCATACGTCACGTCTCTATCTTAATGACAACCCCTTATATTATATAACAAACCGCCCAACTACCTTGAAACTACGGAAAAGGCCATTAAATTCCGAAAACACCATAAAACACTGGTGCTGCCTACTGTATATACCAGAATCCGCAACTGCAATTATAAACCGAATATGATGATATGACGTGGAAAAGGGAAACACCAGGATCTATGTAAGGATCCAGGGATGTCACATATCAGCTCAATGTCGGGTCATCCATGTACATCGCACACC
>481980932379
TTATGGTCCAGTTTAACACCTACCTGCAGCACATGCCACAGCCCCAAGCCGGGAGTGGCAATACGGAGGAGATAAACAACAAGTTGTCCATGCTTAAGCAATTGGTAGAGAGCAGCTTGCACAAGCACCGCACTGAACTCACGGACGCCATGCTCGAGACACAAAGAGAAGTGAAGAGCTTAGAGATTTTGCTGGCGCGTCAGGTACAGGAAACGATCAGAGCAGAGCTACGCAAGCACATGGAAGCCCAGAACGTGGCAATGCGTTCGCAGGCAGCTACGCCTGCACCACCTTACGACC
>482112334985
TTTGGATTGCAACGACGAATGTCGTCTACTGGAGAGGAATCGTCGTCTTGCCGCGGCCCTGTCTTCTGGAAATTCCGATACAAAGCAAAAGTGTCTAACCAAGTACTCGGAGTTTGTTCGTGGCTTCGCAAAGAAGAACCCAGCGCTGACCAAGAGCGTTTACGAGACGTTGACCGACCTGGTAAAGTTGGCCAAGGAAAGCAAGCAACGGTCGAGGAGCCACTCTTTCCCCACCATGAACCGCGAAAAGAGGCAGCTGGTGCACGAGTTGTGCGAGGTATTTGGGATTGAATCGGTTTC
>483810215697
AGTGATGATAGCCATGCCGTCTTCTTTGACTTCCTCGGACTCTTCTTCGTTTACTACACGGAGACCACGGGCATTGTTGTCAACTGTGTGATTGGAGTGCTAAGTCTGGTTTTGGTTGGCTGCTCCGTCTGGAGAATGTGCCACCAGTCGGAGGAGGCGTCTCTTCCTCAGATTTCGATTTGGTTCCTCAGCATTTTGGGACTGCACGTGGTGGGCTTTCTGTTGTGCATTTGCCTGCCTCTTCTGATGGCAGTTCTATTCGATGCTGGAGATCGATCTCTCACCTACTTCACCAGCAAC
>4841226518900
GTAATTGACTTCAACTTCATGTTTTCCCGTGACTGCGTGAGTTGCGATACAGCTTCAGTGGCATCTCAGATGTCAAATCCGTATGGCACACCCCGTTTGAGTGGTCTTCCCCAGGATATGGTACGCTTCCAGAGTTCCTGCGCTGGAGCTTGTGCGGCAGCCGGAGCAGCTTCTACAATACGAAGAGACGCAAATGCATCAGCTCGCCCACTGCACAGCACTTTGAGTCGCCTGAGGAACGGTGAAAAGAGAAACCCCAATAGGGTGGCTGGTAACTATCAGTACGAGGATCCTTCCTAC
>4851270211500
AGATTTCCGCTTGGTGCTGCGTCAACAGCCGCATTCGGTGTTCGCCCACGATGTGGAGATCGAGAACACTCTGGGCCCCATCGACTACGATGTGTCGCGCATTTATACGGGCAGCCTGGAGGACGACGAGGCGGCCCACGTCCAGGCGATCCTCACCAGCGACAACCTGTTGGACGGCACGATAGAGACCCAGGCGGAGCACTACTACATCGAGCCGGCGCATCGGTATTCCCAGCAGCTAGCCGAGAGCGGTGTCCACAGCATAGTCTATAAGTTAAGCGATGTAAATATGCAGAAGCA
>486612516155
GCAGGAAAAGCAGCAGGGAAATTGTGTGGGCAGCAGCCAGTCATCCAGTCAGTCAGTTAGCCAGCCAGTCAGCCAGGTTGAAACAGTTGAATTATGAAAACGTATACAAAACTGGCCCGTTTTCGCCGCACCAGTCAATTCGCCGCCTGAGAGCGAAGAAAAAATTGAAAATTGTGTGTCCTTTGGTGTCGACGTGTCGAGGCAAAAAGGTAGAACAGTTGGTGCGTTGCATTTGCTGAATAATTGAGCCACTGCAGCCGGAGTCAGTTCAATTCTGGCCAGACGAGTGGGTCCGCGGGC
>4871265618328
CACTATGCCAATAGAAATATCTCGGAGGCCGAATACCAAGCGCCGGTGGCAGAGTACAGTCACTATACGAGTGGCACCCTAAAGGCGGTCATCACCGACTACGATTCGAAAAGCCTTTTTGTCCAGATGTACGTCTACGGATATCGGGGGCGCACAGCGCCGCCCACCTATGAGCCCTTCCTGCCGCCGCCGCTGTGGCAAAAGGCAATTCTGGAGTCGCGGACCAAAAGCAATGCCACTCCGCACCTGACGCCGCTGCAGACGCTGCAGCTGCTCCTGCTGACCGGCCAGCGGACCACC
>488220016075
ACACCACCCGACCAATGCGCACAGGTGAAGTGGCCGGACGAGAGTACATCTTTGTGGCCCGCGAGAAAATGGACGCGGACATCGAGGCGGGAAAGTTTGTGGAGCACGGCGAGTACAAGGGCCATTTGTACGGAACATCGGCGGAGAGTGTCAAGTCGATTGTGAATGCCGGCTGCGTATGTGTGCTGAGTCCGCACTACCAGGCGATCAAGACTCTGCGCACAGCTCAGCTGAAGCCCTTCCTCATCCATGTGAAGCCACCAGAGTTGGACATCCTGAAGGCTACGCGAACGGAGGCGC
>489534236666
TTTCGATCAGCTGTTTGGGGTAAACAAAAAACCGGCATAGGAATTTTATTTCTAAAATACATAAATATGTTAAAGATAAATCCGCGAATGCTGATGCAACAGTGCCTGCGCCACGCCCACAGCCAGGTGCGCGTCCGCTTCGCCCCAAGTCCCACGGGTTACCTGCATTTGGGCGGTCTGCGCACAGCCCTGTACAATTTCCTGTACGCCAGGCATTTGGGCGGAAAATTCCTGTTGCGGATCGAGGACACGGATCAAACTCGACTAGTGCCCGGTGCCAGTGAACGACTGGTGGAGGAT
>49068823945
ATAGTATTCTACTTCTCCAACAAAATCGAGGACTCCCTGCATGAAGAGCTAATGGAAATGGGCGTACAAACTGCTTCCCTGGACTCACCAGACACCGACTTGGATATGTACGCCACGACGTCGAACGAACTGAATCTAGATGTGACCACATTGCTGGCCTACGTTAGTGCGCTCACCAACGGATCCGCCAATTGGGTCTACAAGGAACCTCTGCTCACCGAACAGGCGGAAAGGGAAAGAGCCTCGCCGCTAAAACCGCTCCTCGAGAAAATCCTAGAGGGAAAAACCTTGGTCTGCTGC
>49113608195
CGTGGTGGAACGGGAGCTCAATGTGCCGCTTCCACTGTCGAAGATCATCAAGAAGTGGAACAATCTGTTGCAGGAGTACAAGGCCATCAAGATGTCCGAGGAGCCCAAGCGACGCGAGTGGCCCTTCTTCACCCTGATGGACGTGTACTTCAGCGACCAGGTTAACGATCCCTCACTACGTCTCTTCTCGTCCACAAAGACGCTCAAGGAGACCCTGGACGACAGCGTCTTCGAGGATGATCCAATTATCGCCTCGGCCATTGCGGCGGCCACCAGTGGCGCCTACATGGACATTGATGA
>4921010816997
CACTTTAACCGGGTCGTGCTCCAAGAGAATTCCTTTCTGCAAATGGACGGCATAAACAAGTACAACGAGTTTGTGGCGCTGCACAAGCCACAGCTGGAGTCCTCCGGTATTCCGCTGATATTTTGGCCGGCTCTGTTCCGAAAACTGACCACGGAAACCTTCGATGCCGGCGAGGCACTCCAGTTGATGCTGATCGACTACGATGAGGATGAACAGCAGAATCCGGCCGAGGACGATGACAGTCCCAACCCTGTGTTCGCACTGGGCGTAGCCCGGGAGCAGGGCATAAAGGCCAGTGAT
>493227513375
AATCAATATGCGTGCCCCTCGATGTACAAGGATATGTACTATAGGGCGAATCGATGGTCACCCGACACGGGACTTTTGATACGTTGACAACTGGGCTACGAGTGCCGCGAAAAGCAATTATTATTATTGCTATTATTATTATTATTATGTGTGGTAAATAATGTTACAGCAATTACAACTATAATGACAACAACTGGTTACAAAAACATCAACAACTGAGGCTGGCAACGAAGCATTTTGCATTTTTTATGTCGCATTCAATTTTTATATTCATGTTTACAACACGAACTCAGGATTCGT
>494673737906
GCAATCTGCTAGTGGACCAGGCCACCTGCTCCGATGGAAGAGTAGTGGACAGAGCTCGCGCCTGGTGCAGCACGATTGGCATACCCTACTTCAGGTTCAATCCTCAGCTGAGCGAGGACATCGCCATGGACGAAAAGGACGACCAAAAACTGATCAATATGCTGTGGCACACTAAGGCGTATATGCACGCCAATCGGAATAAGATAATCGAGATGATCAATTTCCTAAAATAGCATGCAAGACGGATTTAGACCGCATTTGCTGTAGAGATCTCTCATTCGAGGGATCCTTTCGATTCAT
>49552739221
CTTTGCAGTAGCAGCCGCGCAACTGGGGCCACACTTTGCCCCCCTGTCCAATGGATCGGTGGTGGACAAGGTCACGCCCGACATGGCCCACCTGATCAGCCCGTACTGGAACCAGTTCCCCGCCATGGACCCCATTTGGGCCAAGATCCTGACCGCCTACATGATCATGATCGGCATGATTTCCTGGTGCGGAAATGGCGTGGTGATCTACATATTCGCCACCACCAAATCACTGCGCACGCCCGCTAACCTGCTGGTCATCAACCTGGCCATCTCCGACTTTGGCATCATGATCACAAA
>49679722118
ATCCACCCGTTTGCAAGTCGGAATCGACGATTATACGTGCCGCGCTCAAGCAGACAATCAACATCACCTGCGAGGTGGACGCGAATCCAGTCGATAATCTAAATTACAAGTGGCACTTCAACAACTCGCTGGAGAGCCTCATCGAGCTGCCCCAACTGGGCCAGGGGGCTCCGGTGATGCTGGCCTCCGGATCGGACCAGAGCGGATATTATCAGCGGAGCAAGCGGAAGCACTCGCACGGAATGCAGCAACGCCTGCTCCACGGCAGGCATGGCCGCATGGCGGCGGTGAGGTTCGAGG
>497544130636
CTGAAAGAAAAATAAGGAAACATTACGATATTACATAACTTATGCATTCCAAACTATAATGATATCTTTGTTGTAAAATATGTTAAGTAACCTTCACAAGTTAAAAGTTGATTCAAAGGAAAAATTGCAAGTCAAGACACCAAGATTGATGCCTTGGCGCAAACTGACCCAGTGCCACCCACATTTCATTACATTCTTCAGTATGGGCAAAAACCCATGATAAGGATGATTCGTGGGGAGAGCTGGTAAGCTGGCTGAGATTCTATTGTCGCTGCGCTGGCTGGGATTATGTGCCGGGAA
>498291829212
GTTTACTCTTCTCACGTCTTTGAAACTTTCCATGTTCAGTGTTTGCCTTTGCATAATTCTATTTTTTGACAGGGGTAAATAATCGGGCTGGGCTGCAGGGGGCGTGGCCGCTGTTATACGACCCTACGCCAGAGTGTGTACAGCTTAACACCGTGGCCCACCAAAATTAACCACCCAAATATTTACCCATGTCAGCGATAAGAATTACGATTCTGACTGGGATCTTTTGCACGACTGATACGGCAGATCTTTCGCATCGCAGCTTCTCCAGACTCGCACGACTGGACGCTGAAGTTAGAG
>499565419414
GTGTAAAAAGCATGACGTGCCGATTGAGAAGATATTCAACAAAACGCAAAGAACCAAATTTCTGTGGGCCGTTCATATGGCCGATGAGAATTATCGTTTCTAAATGGGTTCTCCTCACAGCCACGCCTAGACACAAACACACAAGTACGCCGACCCTTCCTCCACCCACCACCACCCCTTCAGACACACACACAAACACACACTCGCACCCGATCGAAGAAGATGTAACAACAAACCACACCCACCACAAGGCCGGTTTATAAATAGATTCCATGCCAATCCCGCCATTGTTTGGTCCAC
>5001182027592
GCGAAAGCTTCGCCGAACTGCATCATGGTGGTGCGGTTGGATGGCACAGCACGTGGTGGAATATGGTGATGCTGCATGCAATGGCACTCCTTGTGCTAAATAGTCTAAGGGGGGAGTTTAGCTAAGGTAGCTTAACTAGGACTAGGTAAATTGAGAGAACATCGTTCTCCCGTAGCTCTTTTTGTTGATTAATTGTAAAGTTTTTGAATTTGGAGGGGCAGTTATTGGAAATAACTTAAAACGCAGCCTAAGTTTAACTGGCTATTATAGATATGTTTCTACGTCTATCATCAATTTGTA
>501586131430
CCTCGACCCCCAGTGCCGTGGGCCCCTATGACGCCGCATCAATAACGAAAACCACCAGCAACTCGGCGTTCACGCCGATAAACTCGATGCCACCGCACCTGAACTCGCTGAGCCACCACCCGATGGCCCAGCGGCCCTATCTCTACGATGCCATCAGCTTCCCGAACAAGAACGTGAACCAGAACAACGCGAACGCGTTCCCCAACCAGCTGATCTCGCTGCACCAGATCCGCAACTACGCCCACCAGCCGGCGGGACTGATGGCGGGGGAGCACCTGCTGGGCGTGAGCGTGGGTCCTG
>50226709681
GCTCCGATGTGGATATACCCGGATCCAGCTCGGAAAATGATGAAGCCCGCCTGAACAACATCAATATGAAGCATGGAGCATCGCCCTTTGGTCGACGCCACTTTCCCCGCGACTCTGGATGCTACGAGGGATCCCCGCTACCCAGCTCACAGACACCTACCCAGGCGGTAAACTCGACGGACGAGTCGAACAGCTTGGACGACGTGGTGACCAAGTGTTCCAGTGAAATTATGAAGCGCGTGGAGAGCGCCCGCCGTTGCAAGGACAATCCGTTCAAAACCACTCTGCCCGGCGGAGGAC
>50321314609
TAAATTGATCGAATTCTGTTTTACATCACTAATCGGCAGCGGCTGCAATAAATTTCCGTAAAAACCGAAGTAATCCGCAATTAAAGAAAGCAAAGGACCTGCATCCGTGTGAGATCGTTCGGCACCGGTGCCGGCACATGAAATCCTATCGAGTGACCAGTGGAACAGTGCGTACAGCGCCCCGGGGCAACTGAAAAGATAACCTCCAAAGTCCGTAGACAGCAGGCAGATGCACCTGCTCCACCCTTTCCCCTCCCAAATGCAAGTGAAAATCGCGTTTAAATAGTGAATAAACCCTGC
>504258313751
AAACACTCGCGGGAGCAGCTGGACGAATGGGGTCTGCTACGCGTATCGGAGCAATTCCGGGTGGTAGCCTTGGGTCTGCCCACCCACAAGTACAAGGGCACGCCACTGGATCCACCGCTGCGCTCCCGCTTCCAGTCCCGCAACGTGACCACATATTCGTACGGCGAGCTGTACGAGGAACTGCAGCAGGAGGCGCCTTCTGTGCCCGGCGAGCAGCTGAAGCAGTTGCTCACCTTCGCCTTGACCCTGCAGCAGGCGGATCCTGTGCTCCAACTGCCCGACTTTCCCATCCACAATCTA
>505125483739
GATCAACGCATCTTGAAGATGCGCAACAACGAGGAGGATCGCTGTGCCTCCATCAAGATGGCCAATCGTCTCAATCAGAATCAGGAGCAGGCCACTTACGATCCCAACCAGAATCGCTACTATAAGAACGGTAATGCCACGCCCCCCACATCACTGACGCCACAGCATACGCCGCAGCACAAACTGACGATGATGCACTATGGCAATGGGAATGGGAACATGGGCACCCTGAATGGCAACACCAACGGATCGGATCGCATAAACGGATCGGCCATTTTCCGGGAGCGCTACCAACATCCC
>506945315691
CACGTTCGGCGCATTTTCTATGAGTACGATGGCTCCGTGAGTCTCAGTGATTCCGGCTACTACTTCGACTTCCAGGATCGTCGTCTCTATTATCCACTGGAAAACACCTCTGTCAATCTAACTGGCTTGGCTAGCACATCCTCCGAGTGCGATAAGTACCTGATGTGCGGAGTTCCCTGCTTCAATCACCGTTGGTGTAAGACGCGCGCCAAGAGCCATTGGTTGCCTCGGGAGCAGGAGGTGGCCATTCCAGGAGCGACTTCCCTAAAGCTTCTCAGCAAAGCAGTTTTGGACTCCGGA
>507453310061
AGTTTGTCTCTATCCGGATATGCCAAAGGGTGATAGCCGTAGTGCCATGTTTATAGCCCGTTTCGGTCATTTCGATCCCAATTTGTACATGCTGCGGGAGATCTATCATTTTTCGTCGATGGCCATGGAGGTGATTGCGCTGGAGAATGACTATGCCAGCTTGGCGGGAATCTGCGAAATAATTGACCTCGAGGGCGTCAACTCGGATAAGATGCGACGCTTTGATAGGGTTCTATTTCGCAAATGGTGGAACTGGCTCTACAATTGCAGCCCCCTTAAAGTGAAGGAGATGTATATCAT
>508137778682
CTTCCTCTTGCACCCCAAGATGCAAGTTCACCGCTTCTTCTGCGGTCTTCTTATATACTTATTTTTAATCTGTAGTGCATTTTCCCAAGATGAAACTAAGGTACCGCCCACTGAAACAACTGCATCGCCAGCAGCAAGTGTAGCAGCTGAAGAAGCTCCCAAGAGTAGTAACCCAGAAGCTTCAGGTTCATCCAAGTGCAAGTCCAATGAAATTCTTTCCGAAAATGGCTGCGTTGATCGCGAGAACTTTCTAAACAAGATCATGTTCAGATCCTGGCAGGACGAAGGCTTCGGCAAGGC
>509560637345
ACTGCCTTGAAAGCTCACCTCCTGAAACCAGAACTCATCTGCAAGAAAATGCACTCCCACATCAACTGCATGCAGTTCATCGAAGCGGGCAAAGCAGACATCTCCGTTTTCGATGCCGGCGATGTCTACACTGGTGGCCTCAACTACGACCTGGTGCCCTTCATGTCGGAGGTGTACAATCTGGGCGAGCCCGAGTATTATGTGGTTGCCGTGGCCAAGGAGGATGATCCCGATACGGAGCTAACTTACCTGAAGGGTAAGAATACCTGCCATACGGGCATTAACACCGCCGCTGGCTGG
>510530825883
TGCCTTTGTATCTGTGTGATTTTCGGTTTGCCCGATTGTGTGCGTGTGGGATAACAGATATGTTTGCTGTTTAGGCAAATGATTTTTCGCTTCGGGTCTGTTTGCCAATGGAGCGGAAAATGCAAGCCGAAACGCAGCTGTGGCAAAATTGTTGGCATTTAAATGGGTCACAAGGTCGAAGGCAGGATAAAAGGAGCACTGCTCAAAGCCAAACAATAACAAAGGCCAAATAAAATGAGTTGCCCAGCACTAATGCAAAACGGAATTCAGGGAAATAGTACAATAGGCGAGGAGGAAAAC
>511747118611
GGCTCTTCTGGCGCATCCACAACATGGACTTGTGGCCCAGCTCCATCCTGTTCGTCCTGGTGACGGCCGCTAGTACTTATCTGATGGCCACCGCCTACAAGAACATCAAGTTCCAGCTGAAGCACAAGATCGCCGGACGGCGGGAGGAGGCGGTGACCCGCGAGGTCAACCGTCAGGTGGGCGATGACAAGAAGGTCACGCGCAAGGAAAAGGACGAGCGCATCCTGTGGAAGAAGAACGAGGTAGCCGACTACGAGGCCACCACCTTCTCCATCTTCTACAACAACGCCATCTACCTGG
>512667116224
GTGGAGCAAAGGATTTTGTATCGCAGCTGCCTGCGCGATGACGAGGCAGATCCCAGTGCCACCAAGGTGCTGCAGAAGATCTCCAAGGTGGCACTCGACTATGTGGAGCGTGACCAGGCTCTGCGCATTGGCGCCATGAGCAAGGTGGGCGTGACCCCCGAATCGAATGCCTGCAACGATGGTACCGCCGATTGCGTAGAGAACTCCGTCTGCGTTCCTTACGAGGACACCTACCGGTGCGACTGTTACCACGGTTTCGCTGCCCAGCTGGACGAGCGTGGAGTGGAGGTCTGCCTGGAC
>51398812916
ATCATTCTCGATTCGACGAGCAAGGAGTGCACACTGTCTGTACTCAATCCGCATTTTTCGTTTCTTGCAGCCCCACGACATGGTCATCCTTCGCTACTACGATGTGCAGGCCCACTCCGCGGCCGAGGAGGAGAGTGTCCTGCGTCGGTTGCGCGAGGAAGACGGCGCCGTGGTGTCCGTGCGCATGGAGCGCTGCTATCATCTGGAGTACAGCGCTCAGGCAGAGCACTCACTGGCCCTGGACGAGCTGCTGGTGTGGCTGGTCAAGCAACCGCTGAGCAAAGGCCAGAGCTTGTCCAG
>51480264206
ATACAACTACTGGAAAAGTACAAGCATCCAGCGGAGACCCACCAGGTGACCACCGATGATAAATATATCCTTACCCTTCATCGCATAGCTCGACCTGGAGCCAAGCCAGTTCTGCTGGTTCACGGACTGGAGGACACCTCTTCCACTTGGATCGTAATGGGTCCCGAAAGTGGCCTGGGTTACTTTCTCTACGCCAACGGATACGACGTCTGGATGGGTAATGTCAGGGGGAATCGTTACTCCAAGGGCCACGTGAAACTCAACCCCAATACGGACAAGTCCTACTGGAGCTTCTCTTGG
>515613636462
GGCATTATGGCAGCAGTGGAAGTGCTGGCAAAAGTTACGCCTATGACAGTCAACCTTATCAGTATGACTACGGACCATCCAACGGACATGGCTATGAGCCAGGACCTGCTCCTGGGCACACCTACTCCTCCAGCGGAGAGGCAGGGGTGCCATACCACGTTTATCGACCTCGACCCGAACATGGCCACTACCCGGGGCCAGCAGTGGATTACTCCTACAGCTCCTACCCCATCGACTCCCACGAGATAGTCTCCCACAAGGGATCGCCAGAGATCTCACCAAAGGCCTTGCTGGCCAAAA
>516881530552
ATTATTTGTTTGAGCGCCGCGGTGTAAAGTTGTAAAAAGTCCAAGTGCTCGTGGAAACTCGATGCAAGACGGGGAAAACGAAACGCGATAAATCGTGAGAAAGAGAGTGCGCTAAAGGAAGAGGGAGTGATAATCAAACGAAATGGAATAATGTATTTGCAGAGGCAACAACAACAATGCAAATAGTTGTCATTGAGGCGCAATGAATGATAATTAGTGCTTAATTGAAATCAATAATCATGACGAAAGCGTAAAGCTTCGATTTTGCCAATATATTCTTGATTACCAGTGAGTCTGTGA
>5171203234340
AGGAGCTATACGAGTACGTGACCACCATGGTGTGCGTGGCAGTGGCCGGAAGGCCCATCATTGGCGTGATCCACAGCCCGTTCAATGGACAAACCGCGTGGGCGTGGGTGGGCAACTCGATGTCTGAGTACCTATCCAATCTGCATCCGCAGCATTCGCCAAACAATCAGGCGCCCATCATTACAGTCTCGCGATCCCACACGGCAGGTGCCAAGGATCTGGCGAGGGGCATCTTTGGCGAGAATGTCAGCCTGCTGACGGCGGCGGGAGCTGGCTACAAGGTGCTCCAGGTGGTGGCCA
>518232933695
GCCTTACAACACTGCCTGCATCAGCTGATTGATCCCGCACTTTCAACACTCTTTGCGCCAAAAATCGAACTGCGTGTAATTGTGTGCGTTTGCGACTTCGAATGTTTTTGGTTTCTTATTATTATTAACAAAAAAACAAGTGACCCAGAAATATGAGTGAATCGCTTGCAGAAACTGCAGCTGCAGCGGAAAATGAAGAGCAGGCCGACGACTCGATGGAAAAGCTGGTCTTCGACGAGGAAGACGAGCAGATGGTCTCCGGCGAAGATTTACTGGGTGGCAAGAGTTTGATAATGTCGG
>519787039958
ACCAAAGACAATCGCTATGTGGTTGCCTCGCAAGATCGTCTGCTGCAGGAGAGTCTTCGCAAGATTCCCGGACGTTGTCTGCTCTATCTGCACAAAGCCACTCCCGTCTTGGAAGCACCATCTAAAGCCTCCAAGAAGTGGGTGCAACGACGGGCCAAAAACCTAATGCTGGGCAAACAGGTCGAGAAAATCGACTACATGAAGGAGAAGCAGGGACTGAAGCCAGCTGAAACTGCAGTCAAACCCAAGAAGCACAAAGGGCCCAAGAACCCCAATCCATTGTCCTGCAAGAAGAGCAAA
>520860824413
GGCGCCAAGATCTGGGTGCCCCATGCGGATCTGGTGTGGGAGAGCGCCACCTTGGAGGAGAGCTACCGCAAGGGCGCCGGCTTCTTGAAGATATGTACGGACTCCGGAAAACTGAAAGAGGTCAAGCTAAAGGCCGATGGCAGCGATCTGCCTCCACTGCGCAATCCGGCCATTCTGGTGGGACAGAACGACTTGACCACCCTGTCCTACCTGCATGAGCCGGGGGTGTTGCACAATCTGCGTGTCCGCTTCTGCGAGCGCCAGATTATCTACACCTACTGCGGCATCATTCTGGTGGCC
>521752920429
GTTTCGCGATCTCTGGCTGCCTGCGACGGCGTGGTACTCCTGGTGGACGCATGCCATGGTGTCCAGGCTCAAACCGTGGCCAACTATCACTTAGCCAAGCAGCGTCAGTTGGCAGTGGTTCCCGTGCTCAACAAGATAGACATCAAGCATGCAAACCCTGATCAGGTTTGTCAGGATCTAAAGCTGCTGTTTGGCATAGATCCGGACGAGGTGCTGCGCGTGTCCGCCAAGCTGGGCACCGGCGTATCTGAAGTCTTAGAAAGGGTCATAGAAACTGTGCCGCCACCACAAGTTCAACGG
>522433726819
CTTCACTTTCTACCATCTGGCGCAGTTGTTGAAGCAAAAGATCACCGAGTTCCAGGCGTGGATGGAGCGCGTGATCCTTCACAACGAAACGGTGGAGTACAATGCCAACATCGAATCTCTGATCCTGCTGCTGCGCTCTCTGACCCAAATAGAACCGCCGCCCGCCATGTCGGCCATGCCACACCGCACTCTGAAACTGGGCGCCACAGAGTTGGCTCAGCTGGTTGAGTTCCAGGACATTGAGCTGGCCAAGCCACCGGTGCTGAGCCGCATTCTCACCGTCATGGAGAAGCATAAGGC
>523240020700
ACAGTAAGTTGCGAGCCGGCGTTGTGAATGCACGTGTTTTCGCTTAACTCACCTGGGCGAATCCCAAAGACCAAAGCAAACCATTAAACTCACATAAAACAATACAATTTATAAAAACGAAAACACTGTGTTGTGCATCAATCAATATAGTAATATATTGAATTACATCCATACAAAACAGAAACAAAATTTTTTTTGAGTAATATTTTTTACAAGTGCGCTGAATAACACAAATAAATCAAGAACCCAACAAGTGTTTGAAAACCCAAAAAATAAATTGGGAAAAACAAAAATTTCTCA
>524543829209
AAGCGCTACAACGTGTTCCTCCAAGGTTTCTTTGTTGATGTTGTTGTCGTCTTGGGCTTGGTCTTGGTGGCAGAAAGAAAGGATTTCAAAAACAAGTCAACCCAGTCAAGAAACACCAAAATTGAATTTAAAGCAAGAGAGAGCTCCTATCAAACACCCGTTAAAAGGCCAGAAAGATGGAAATATGAATCTAGAAAAAGTACTGCTTTTTGGAGTGCACATTTGGTTACATGTTGGCTAAGGTGCACTTGGTCAAGTAGTTAGTAGTCAAGTAGAAGTAGATGTCGGCTTTTATACAAA
>52536836661
AAAACTGAGTGCTGCTGCTTATCCACCGCCTGCCAAGGTGAAGGCAGGAGCTGCTCCCGCTGCTGGAGCTGACGAAGATGCACCCCATCGCCTGGATATCCGCGTGGGCAAGGTCGTCGAGGTGGCCCGTCATCCAGATGCCGATACTCTATATGTGCTGAAGATAGACTTGGCTGAGGCGCAACCCAGAACGATTATTAGTGGCCTGGTGAAGTTTGTCACCGAGGAGGAGCTGAACCAGCGATTGGTGGCGGTTCTTTGCAACCTGAAGCCGTCCAAGATGCGCGGCATCTTGTCCGA
>52683303702
GTCACACGCACACCACAGCAATTGCACTTTTACTCTCCGCGAATCGCTTTGTTGCTATTTTCGCGTGACTCCCTTTTGAACTTTGCCAAACAGAATATTAGCAACAAAATGTGATATTATCGCATCTTGTTTTGCTCACGCGTTTTCCGCTTTTCGCAACGGCTGTGTACTGTGCGTTGATGGTGCCATTTCCAATTTGTATCTTTCGTTCGATTTGGCGACTTTGATTTCAGTCGCCAATCGTCAATCGCTGCGCCGGGTTCTCTTCTCCACCAGTTTGAATTTGAACGTGGGTGTGCG
>5271025912784
CACGATCCCGAGCAGTGGCGCATTGTGTTCTTCATTGCAGCCGGATTCTACCTGGTGGGCAATACTCTGTACGTGATCTTCGGCAAGGCGAATGTCCAGCCCTGGAACGATCCTCCGGCGAAGCCTCGTCGCAACTCCACGCCCCAGGTGGAGTCGCAGCACTAGATGAAGCTTTGAGCTTGGGTTTATTTAAATGGTTACCGAAACTACTAGTCAGCTAGTTCCGCTCTCCTTCAAATCCAAAACTATCAATCCTATTTGCAGCCAGGTGCAATGCATTCTCGCATTCGCCGTGTATAT
>5281133039966
ACGAGGAGGATCAGTTCGTCGCGGATGCCTACGGCGTGAAAATGCGCGGCCAGAATGGAACGCCGAAAACGTCGACGACTTCACGAAATGCCACGACCACCGAGGAAGACGACCTGCGCTGGGTGGAGGAGAACATACCGTCTTCGATGGCGGACTCGGCGTTGCCCATCCTGGACTCCGATGAGGAAATCATCAACACCAAGTTCGAGGTGTCGAAAATGCAATAAGCTGTGACTTTCGCTGGACCGAAGAGACTTTTTACGCATATTTTTGCACATTTTCACGCAACCGTGTCTCCCG
>529155239081
TAATCGCCAGCACTTTACAGTGACAGCAAAACTAGTTATACTAGTTGCGAACTATGATCGAAAATGATACCCCACCGAGCTACATGGTTACAAGACTAAGAATTTTTCAGGTACAACTTTCACTGAAATATAGAACTCCGAAAATAATGCATTGTAAGAGAATACAAGAAAAATTATTCAGCATGTTGATAAATTCAAATTAAATAGAAGAAAACATTTTCCGAACTACCTAATCTATATAATCAATCATAAAACCCGAAACAAAATCGGAATTTAAAGAACAAGATTCACTCAAATCGA
>530830027619
GCCACTGACACGGAGGTTCTCACACCAGCTCCTGCGCCTGCGCCTGCTCCACCAGCAGCACCCACTTCGACTGCATCACCCACACCCACTAGCACGCACACCCCCAGCCTGCCGGCCGCCGAGAAGGTGGCCTTCGACAATCGCATCAAGCGCAAGAATGTCCTGGCCCTCAACGAAAAGGTTGCTGCTCTGCGGGAATACGATCGGCTGCCGGTTTATAAGCACGTTGGCCGGCTGTTCAACTGCAGCCCAGATCAGATCAAGCGGATCGTGCAGCAGCGCGCTGAGATTCTGAACGCG
>5311364032414
TACTACGATCAGCGACCCAAACGGCAGTCCAGCTTCCGGATGCCGGCCAAGACCAGTAATTTGGGCAACGGCAATGGCACCCTCAATCGGAACAACATGCACCAAAATAATACGCCCAAAGTTCTGGCCAAAACGTATATCGACTGCGAATCCGGAACGATCAAACGACAATCGGCACTGAACAATTGCCGCAGTAATATCGACGACGAGAAGTTCTAAGGAAACCCGCGATCTTCGATATCCAAAAGTGCCATCTAATGACTATGGAAATGTTACAACGAGAGAGACAAGTTTTATTTT
>532119144220
GTTCATTTCACAATTCGACTGTTCTCGGAACACATACCTTTTTTGCTTCCCAAAAAATTTATTTGTTCTCCAAATCTAAGATATTTAAATTAGTATTGTTGAAATTAGCCACAGCGAATAATTTGTGAACATGTCTAGGAACTATGGTAGGTTGAAGTCTTAATTTTCTACGGACAATGCGCATATCCTTTCAGTATTTTGTAAGGACCTGGACCTGGAGCCTACATGCTACCCAGCAGTTTTGGACAAAAAGGACCTCAGTTCTCCTTCGGCCGCAGAATTGACCGCAAAAGAGATGAA
>533850411887
GTCCTGGCTATTGGGATCACTTGGCGAATGACTCCAGACCTCAGAACAGCTCCAACATGTGGATGCCCCTGAAGCATTTTACCGCTGAGGAGCGGGCTGCTCCCACTTATCGCCACTTGGCGACGGTTCCCAGAAAGGACGAAACGCACGGCGGCGAGGATGTGGCTGTCTTTGCATATGGACCTGGTTCCAGTTTGATTCGCGGGGTCTTCGAGCAGAACTACTTGGCCTATGTGATGAGCTACGCGGGCTGTTTGGGTCCTGCCAAGGACTTCGATGACTCCTGTGAGGATCACAAGG
>53439529229
GTTGATCTGATTGAGAAGTACGGCTATCCATCTGAGACCAATTACGTGACCTCCGAAGACGGCTACAGGCTTTGTTTGCATCGTATTCCGCGTCCTGGGGCTGAGCCAGTTTTGTTGGTCCACGGCCTAATGGCCAGCTCTGCCTCATGGGTGGAACTTGGGCCCAAGGATGGACTAGCATATATCCTTTACCGCAAGGGTTACGACGTCTGGATGCTGAATACCCGTGGCAACATATACTCCCGCGAGAATTTGAATAGACGCCTCAAGCCGAATAAGTACTGGGACTTCTCCTTCCAC
>53511619089
ATGTTTCTCTCGCACCTGGCCTAAATTTGGCTAGAACCACAACCAATGATGCCACAACGGATGCCAGCTATGCTGCGGCATCATCTGCGGCAGTTCCTGCCATTCCGGATGTCAGTATGTTTTCACCAACATCTCCCTCAAGTTGCGCAACATCTTGCGATAAGAATTTGAGTCAAATTGTATTGCCAAACGTAAATAACCTTGGTTCAGGCGTCCCTACAACAGTATTCAAGTGTAATCTCTGCGAATACTTCGTCCAATCTAAGAGCGAAATTGCTGCTCATATTGAGACTGAGCACT
>536384230547
AGATCCCTATTACCGTTATGATGCGGCAGCTGCCGCAGCAGCCGCAGCCGCGGCGAACCCGCGTGCAATGGGACCGCCTGGCGGCTATCCGCCGCGCCACCGCCCCCCACATCCGCTACAGCAACAGCCCCAATACCCATCGTACCAGCCAACGGCGGAGAATCTCTACGGGCTGGGGGCCGCCGATCACCAGGCGGCTATGGGCCTCGGCGTTGGAGTAGGAGTTGGTGCCGGAATGGGCGATCTAAGCGGTTGGGGAGCGGCGCCCTCGGTTCCGGGCCAGGCAGCGGCTTATCCCGG
>537483229666
CATTAAATTTACTGTGTTAGTTTTTTTTTATCTTTTAATTGTTGGGCATTTGGAAAAACCTGTATTCATTCTTATTGTTAATGGTTTAAATGTTAGAAATCTTTAATCTTCAACTGTTTCATACAATTTCTACCAATCAGTTGCAGACTCAATAACAGATTGTAAAAAGCGATTTGGAAGCGAACTCAGCGGATTGAAAGCGCTTACTCATCATTATCGGACATTGGCAATCAGCTGATTTGGAGCAGCAAAGACGATCATTACCATTACGCTGGTGATTAACCCCGCACCCAGACCCCA
>538464813841
GTATACAATGGACCCGATCAGAACTCACCATCGTTGGGACTGTTTTGCAATCAGGCCACAGCTGTGAACATGGTGGTGGAGCGAGGTCTCTTCCTGGAATATCACTCCGATAGTTTCTCAGCCAATGCCACCTTCAATGTGTCCATCAAGTATGGATCTGGATGCGGTGGCAAGTTGGTATATCCCTATAGAGCCATCGACTTTGCCGAGCAATACAAGAACAATGTGGAGTGCATCTGGGAGGTCGAGGCGACAATGGGCTACCACATCGGTCTAACATTCCAAGGACGCTTTTATATC
>53912472124
ATGATCTCCCTTCGGTTGCTGGTACTTCAAGTACTTTTCAATCTGCTCTTCGTGGAGTTCGGACTGACCTCGGTGAGCGATGTGGAGTGGGCGCGGTACAAGGCCAGATACAAGAAGCGTTACGGCCTAGAGGACCGATACCACCGGCGAATACTCGAAAAGAGAGTGCAGGCGGTTGCCAATCACAACGGACTCTATTCCCAGGGCAGATCGGGATTCAGGATGGGCTTGAACCAGCTATATATCGCCAGTGGGGAACCAGGGCACCGAGTGCCTGAGCTCCTGGGCCTTCTCCACCTC
>540259736998
ATGGGATGCGCCGACAAAGAATCCAAATGCCGTTGACGGTTATAGAATATTTTACCACGAGGCCGCCATTCTGCCGCCAACGTCGAGTTCGAGTTCGGGTTCCCCATCCTCGGATTCAGGTTCCTCGATGGAAAATCCCGGCATGGATACCCTGGCCGCCATGAATAATGCAACAAGTATGGGCAACAGCAACAACGCGATGGCTGCTCTCGAGATACGACGCATCGACGTAAAGGACACAACAATAAGCATTAATGGCCTCAAGAAGGATGTGCTCTACGAGTTGGTGGTGAAGGCTGG
>54112534046
ATCTGGTCTACAGAATTAACAATTAACAATGCCGCAGAATGAGTATATGGAACGCCATCGCAAGCTGTATGGCCGGCGATTGGATTACGAGGAACGGAAACGCAAGAAGGAAGCGCGTCTTCCCAAGGACCGAGCACGAAAGGCTCGCAAGTTGCGCGGCATCAAGGCCAAACTCTTTAATAAGGAGCGACGCAATGAAAAGATTCAGATTAAGAAGAAGATCCAGGCCCACGAAGAGAAGAAGGTCAAAAAGCAGGAGGAGAAGGTCGAGGATGGAGCCCTGCCGCATTATCTGCTCGA
>542892910084
AATAAACCCCTATGGCCTCATCCAGATTCTCGAGGTGGTGGTTGACAACATCGGTGACAAGAAGGAGGCCATCGAGTTCTTGGAGAAGATGAAGGACAAGGTGAAGATCTGCGACGAGGCCGTTTGGTATCTGCAGGTGATGCAGGGTAATCTGTACCTCAGCAACCTGAACGATCTGAATGCCACCAAGAAGATCATCGAGGAACTGCGTGATGTCCTAGAGGAAGCGGGTAATGTGACGCCCGTTCACGGCAAATACTACATGCTGGCATCCCAGTATTATCGGCGAGTGGGCAAGCA
>543610110359
TAACAATATTAAAAACTGTAATCTCTTAATGGCAGTTAGTTTTAAAACCTAATAATAGGAATGAGCATTTTTTACGATATCATGCTTGTAATATGCATTTTCAGAGGCTCAACAACCCTACTTTCAACCTGTCGTCCTGACAACCTAGTTGTAGTTGCTTTGGCAACGTGTAACCAAAAACTAAGAAACACACAAGGGTGGTAAGAAAAGTGGCAGATAAAGTTTGGCAAAGAACGGAAGCAAAACAAAGAAGGCGAGGAAGAAGTAAACAAACTTTCGATTTTTTTTGCAGTCCTGGGT
>544816536945
CCGCCTCTTTCCCCACTGGTCCGTTCCCAGCGTTATGATACAAGCAGAACTGCCAGATAAACTCTACATTGAATACATACTCATATTTTACTACTGGCAGCGTCTGGAGTCGGATGAGTCAGTCAAGGAGCGCATCGTGCAGTTCGCCGAAAAGTTCATGAGGCCCTCAAGATCACTGGCCATAAAAAGTGTCTATGCTCATTACTTGCCAAAGTTTACGGACCAGAATGCCGCCACGCGGACCATATTGAATCATCTGCGAATGAGCAGTTGCACAAGTTTGCATGTGGTCAGCAAGGT
>545167638019
GCTGCTGGTGTGACATCAACCGAAAAAGTGCAGGCGGAGAAAGGTCAAAAGGCCAAGAAGCAGCAACAGCCGCCTTACAAGTCCATCGAGAGCGAATGTGACCTGTGCCGCGCCAACCTGTACATATCGATGGTGCGCACCGAGGATGGCAACATTTACTGCCTGCAACATGCGTTGAAAAACCTTAACAACGGCAACATTCAGGCAAAGCAATGCAAGCTAATCTACGCGTATAACGTTGATGATATACAACAGCTTATACGGCAACTGCAGGAGAAGATCAACCATAAGGCAGCCGTA
>546134317303
TTCTTCTGTAAGTTCACCTCTAATAAGTAATTGCGTGTGTGAGGTCTCAGTTCGGCTTTTAATTTTGATAATTCTTAATAGTGTTTGTCTTTTTGAACATTAAAAGTGAAAATTGTCGTATAGCATTTAAATATGAACTTCATATAAAATATCTCTCAAATATCAATTATTTTCCAAGATTTGATTGGCTGATTTGTTAAAGTTTTTGCGCGTAGACCTAATCCATTATAGGGAAGCGTCTAGTTCCAGCATTGCCAGGCCAAAATAAATTGTGCATTACATAGAGAATGCCTTTGGGTT
>547598110177
AGTCGCCCACCACAACGCAGCTGCTTTCATCAGTTCCAACCGCTCAACCAACAGTCGAGAAGACGACGGTCAGGACGCCCACGAAACGTTCGCGCCGACCGCAACGAGGGGCAGCGCGTGCGGCGCCCTCGGCGTCTGATAAAAGTTTCCCGCTGCCACCACGATCCTTTGCCATTGGGGAACTGATATGGGGTCCAGCTCGGGGCCATCCCGCCTGGCCCGGAAAGATTGTCAAGATGCCAGACGGAGTGTGCACGCCGTCGCAGCAATTCGACCACGTCTGGGTTCAGTGGTTCGGCG
>548348014212
ATTTGTTTTCGATATTCCGTGGAGTGCGGTTCGCGTTGCGGGAAAATCGAATTGCAATTGAATGCAGCGTTAAATGGAAAACGAGCAACTCGTTTCACATATCGTCGCAGGTGTGTAACGTCGTTCGGCGATTCCAACGGGTTTTCCAGGAGGTTTTTGGCCCACAACAAGTTCAAAAACTTGGCCATAATACCACAGTTAACAAGTGCCACTGCAACTCTCAGTTGTGTTGACAAGTGTATGTGCATGTGTGTTCAGAAATACGCGTTTTCAGAAAAAAAAAGAGAAACAACGAAAATC
>5491282622703
CCAAATGTCAATGTGAAAATGTCTCAACGAGCAAATTTTAGGAAAGTCAAGAAAAACATTCAACGACCTCAAAACCAGCGAATGCTACAAAATGCGAATCAAGAACATTTAACCATCTAAATATTCAAAATCAATTTAATTGAATCAAATAACGCGAAATTGCAACAAATCAACCTAAAAATGAACTGAAAACAAAAACATTTCGAAAAACAACGCAAAATTCTAAAATTGGCAACATAAGTTTTGGTCTTGAATTAAATACAACAAAAATAAATTAACAAAAAACGATTTTTGGCAACA
>5501328029455
ATAAATGATATAAAAAGACCAGCAGCAGATGGAGTAAAGTAATAGAAAAAAAACAGAACCAAGATAAGATAAAATTTCATTATGTCGATTTTGTGGATTTTTCTATGTAAAGAGAAAACTGTTGGGGGAAAAAATGGCGAAAAAATGTGGAAAAATAGGAAGCTCGAATGGCTGCAAGTGGCTCAAAAAGTGCCTCAAGATGTGGCAACATTGGTCCAGGACAGCAGTTACTTTGCATCTTTTAAGCACTGCTACTCGGACGGGACACAAGGATAAAAAAGCAATGTCAGTGGGAAGATT
>551284612002
AGCAAGGCCTCCTACCCGACCAAGACGTTCGTGAAGAAGCGCCCCTCCAAGGCAAACTTCAGCGAGCACAAACGCAACACGCGCCGCAACCTGACCCCCGGAACCGTGCTCATCCTGCTGGCCGGACGCCACCAGGGCAAGCGCGTCGTCCTGTTGAAGGTCTTGGCCTCCGGACTCCTGCTGGTCACCGGACCCTTCGCCCTCAACTCGTGCCCGCTGCGTCGCGTGTCCCAGCGCTACGTGATCGGCACCTCCTCGAAGGTGGATCTCGGTGCCTTCAAGGTGCCCGAGCACCTGAAC
>552996312853
ATTGATCTGGTACCCACGCTGGCCACCATTCTCGGCGTCCCAATACCGTACTCCAATCTAGGCCTGGTCAACTTCAACATTGTACCCGATCTGCGAGTACCGCATTTAAACAAGTTTCAGACCCTTTTGCTTCATTCCTGGCAGAATGCCCAGCAGATCTATCGCTACTTCTTCCAGTACGCTTTGGAGAACAAGCGCACATTCAACGTGGAACAGATGGACCATCTAGAGACTGAATTCATACTCCTCACCCACCGAGTGCAAACCGTTTACAACGAGGTTGCTTTTAAATCTTTTGTA
>5531251327736
CACACAAAGGAATCAAGCAAATAAACACATCACTCAGCAGGATAAACCGGAGGAGTAAACTTGAATCGAGTGGAGTGGAGTGGAGTGGTGTGCGGAGCGGAGTGTTTGTCACTTTGGCGACATGTGTGACGGCGACGATGAGCCAGGACTGCAGGGCTCCAGGACATTGAGGCTCATCTTCGTCTTCGGGCCGGGGAATCCTTGCTGGATTGTTTCTGGCGCAGACAGCAGGCCTACTACAAGTGGACGAACCTGCCTGTGAAGTGGGTTAGATGGGTGGTCCTTCTGTGGTGCCTTGGT
>554629532149
TATTCTCAAGACGCACATGCTCCTTCACAAGGCAGACACTCCGTACCAGTGCGATAAGTGCGGCAAAACATTCAAGGTGAAGGCGCAATACAAGTCGCACTTGAAGACGCGCCACACGGACTACAAGCCGTACAAGTGCCACCTGTGTCCCAAGGAGTATCCGTACAGGGAGAGTCTGCTCACCCACATGACCGTGCACACGGGCATTAAGCGTTTCCTGTGCAATAACTGCGGCAAGCGCTTCACTTGCATCTCCAACTTGCAGGCACATCGCAAGGTGCATGCCGATACCTGCGGCCA
>55577555900
GTCTGGGATCTCTCGGGCGCCGATATGGTGAGCACCTACAGATCGCGCTCCTCGCATACCGACAAGTTGACTGGCCTGGCCACACCCGCAGCTTCAGTCGATAAATTTGTGACCTGTGATCGTGGCGGCTGTGCCCGCCTTTGGGATGTCCGGGCAGCGGCTCCATCTTCCACGTGCCTCTATGCGGATGCCAGCCACGTGCTGAGCTTCACCAGTGCCGCCTGGGCAGCTGCCTCGGAGCTGCAGGGTGACAATCACATCTATCTCGGGGACTATGACGGCAAAGTTCATACTCTGGAC
>556457031262
GCTGTCAAATTTGGAAATTATTCTACTCACTCGGCTTGCAAGTGGAGCATGAACTATACGAGAACGAGCCACGCATTCTGCAGGTGATGCAGTAAAGGATGCATCTTGAAGATACTGCCATGAATCCACGAGATGCTGTTACAGATGGTGTGCCATAAACTTATTGTGGCAACGGCAAAACCGGATTGCAGCAGCTGCTTCATTTCATTCCCATTGCCCGACATCCAGCTCCGTTCACATCATTGATTTGCCGCTGCCACGCCCCACGAGCAGCTCCAACCGCCCACTCCGCATCCTCAT
>5571026411237
CTATGGCACCCAGCAGCCGATTGCCCTGCTGAAGCTATTCTTTGAACGCGGCGGCATGTACGACCGCGACAAGGATCTCAACTGGAAGAAGTTTAAGGATCTGACCTTCTACGCAGCCATGGGAACAGCGGGTGGCGGCAGGAACGAGGTGGATCCCCGATTTATCAGCATGTTCTCCACCTACAACATCATATTCCCCAACGATGAGTCCCTCATCCAGATCTACTCCTCCATCTTCAAGGGACATATGGTATTCGTGAAGTTCCAGCCCGAGTACATGCTTATAGCCGACATGATTGT
>55892098209
GCAAACTTCTCGGTGGATGAGTTTCTGCACAAGAACCGCAATGCGCCCAGTCTGGAGCAGCTACGCGACAACCTGGGCCTTTACCTCAAAGGTCTGCGGGCGGCCATGATAGATTTGATCAACGAGGATTACGCAGACTTCGTAAACTTGAGCGCAAACCTGGTGGGACTGGACCAGAATATAAAGACCATTCAACAGCCATTGGAGCAATTCCGCAGCGACATCGAGAGCATTCACGGCTTGATAGATGAGAACGTGACCGAGCTGCGGGCCCAGTTGGAGGAAAAGCGTCAGCTTCGC
>55968423281
GACCGGATCACTATGAGCGACAGAGGAGCTCGGTAATGATGATAGCATGACGCGCGACGGCGAAATTCCAGCTATTTTCAATCCGAAAAGAGTGCGCACTCCTTCCGTGGTGGTCACCGGCGACTCCTCGACGAATGGACCGTACAGCAACAATAGCACCGGCGGGGCGGGAGCCAGCAGCAGCACGGCAGTGGCCCCCGGTTCGTCTGCCCAAAACGGCGGCAGTGGCAGCGGAGCAGCGGGCAGCTGCGGGTTCAGCAACGTGCTCACCTCGAGCAATCCGCAAATAACCCACCAAGA
>56072233620
GTTTTACATATTGCATCGATCCCTTCAACTTGTACTTTGCCTTGCTCTCGGAAAGATTGTGTGGATCTTGTACAGTGTAATTGCTAATAATTACATTAGGAGCATTGAGGTTACCCTGCCGTCTCCGGTGGCCGATTTTCCAAGTATTTAATCCAATGTGCATATGTACATGCATATATGGCATCCGATTGTTAGGGGTCCTTTTTTGATCGATTTTATAACGATTTTCATTGTATCGATTGCCAAAAATAAAGTTATATGCTCGTGCGTAATTCGATTGTATCATTCTACACTTAACCG
>561219923694
TGCAGTGAGAAAAGTGCTAAACAACAAATAGGCAAATAAAAACAGGAAGCTACACTTTTTTGGCACTGCGTCGTCCATTTTGTCTGTTGTGCGTGGTGTGCCAGTGTGTGCGTGTGTGTGCGTGCGAGTGACTGAGTCTGTTTCCGGTCCAGTCAATCAACAGACTTGCTTGTATTTTGCACTCGTATTTTGGCCAAAAAGGACGCAGGACAATAATAGCCTTAAATCTGTCGAATCAAAGCGAAACGAAACGAAGCGAAATAAATAGGAAAGTAAAAACGCGCGCGCAACAGACGCCAC
>562838616071
GGTATTAAGTACCAATCCAGCGAACATCCATCAATCAGCGGCCTTTAATCTGTTTGAATCCCTTCGAGACGTACAAAAATGAAGTTCCTTGCCCTGAGTCTCGCCCTGATCGCCGTGATCTCCTGCTCTCTGGCCATACCTGTGGATTTCGAAAATGGAGAACCACTGACACTCTTGGAATTGGAGGCGGAACAGGAGCCACAAGTTGATGAACTGGAGGGCGAGAGAGTGGTTCGAGGACTGGGAGGACTTGGAGGACTTGGCGGCAAGTTCGGCGGCTTTGGAGGACTCGGCGGCTTG
>563117039723
ATGCGAGTCTCTGCTTCCTCTTCCCAAGTAAACCAAAACACCCACAGAGCAAAAGAAAAAACAGTAATAATACAAAGACAAGATGACGTTGCCCGAGTTCTTTGGCTGCACCTTCATCGCCTTCGGACCGCCCTTCGCCTTGTTCGTCTTCACCATCGCCAATGATCCAGTGCGGATCATCATTCTGATTGCGGCGGCATTCTTCTGGCTGCTTTCCCTGCTGATCTCTTCCCTGTGGTATGCCCTGATTCCGCTGAAGGAGTTCCTGGCATTTGGCGTGGTCTTCTCGGTGTGCTTCCA
>564931313618
CCATCGCTAGTGTGTTTTCACCGCCTTTTTTATTAAGCGAATAACAAGTGAAGATTTGCTGGGGGAAAACAGGAGCCGCAGGAAACAGGAAACAGGCAGACAGAGAGTACAGCAGAATGCACGCTGGCGTTGTTAAGACGCCGCTCAGCGGCAGGAAAAAAGATGCGGCTGTGCCGGCCAAATCAGCGGAAAAGACGGCCAGCGGTGGCAAGAAGTTCGTGCAGACGCGTTTGCCCTTTAAGTTATTAACGCCAGGCGGTGGGGCGGTGCCCACATCCTCCTCCTCCTCATCGTCCCCCG
>56581342231
AGGCCATCAAGGAGTTCAGCGATGGGCAAATTCATGAGGACGAGGCCCTCAAGTGCTATATGAACTGCCTCTTCCACGAGTTCGAGGTGGTCGACGACAATGGGGATGTCCACATGGAGAAGGTCTTGAACGCCATTCCGGGAGAAAAGCTGAGGAACATTATGATGGAGGCTTCCAAGGGATGCATTCATCCTGAGGGCGACACCCTGTGCCACAAAGCCTGGTGGTTCCACCAATGCTGGAAGAAGGCTGATCCTGTCCACTACTTTTTGGTCTAAAGCTTTGAGAATTAAAGATATT
>56613533016
ATCGTCCAGAATGCGCCATGGACTCTGTCCGATGAATTCATCGCCGACAACAAAATCGACTTTGTGGCCCACGACGACATTCCGTATGTAACCGATGGCATGGACGACATCTATGCTCCTCTCAAGGCGCGCGGCATGTTTGTGGCCACGGAGCGCACTGAGGGTGTGTCCACCTCGGACATCGTAGCCCGGATCGTCAAGGATTACGATCTGTATGTGCGTCGTAATCTGGCCAGAGGCTATTCGGCCAAGGAACTCAATGTGTCGTTCCTGTCCGAGAAGAAGTTCCGGCTGCAGAAC
>567939029493
AGTGTATCTCTGTGTCTCTGTGTGTGTAGCAAACCCATCAGTACCACCCCCTCCAAAAATTAAAAAAAAAAACCCAAAAAGCCCCACTGAAAAAAAAACCCACGAATATAAAAAAAAACACACCCAAAAATCACCGCACTTTCGGCTAGCCGAAAACCACGAAAGAAATTCGCAATCATTCGCAAGAACTCGAACATTAAATACAGGCAAGGAGGAGGATAAGGCCGGAAATAGCCGAGTAAAGGAGGGCCGCAGGAGCGGCAGGAGCCGAAGGATACCGCTCACGTTCGAGGATCGGCG
>568798731601
GCGGGCCCGGTGGTCCCGGCGGACCCATGACTCCGGGCAGCCCGTCGACGCCTGGCTCGCCCTTCAGCCCCTGGGCACCTTCGGACCCCCGGGCGCCTCTGGCTCCAGGCACTCCGGTGGCTCCCTGGATAAATGGAAGCGGAAGCGAGACATCCAGAAGCAGGACAAGAAGTGTATCGGCGGGGATGGAGCGGTATGAAAGGGAAGAAACGTCGCCGGCAGCGACAGAGAAATAAATCACATTAGTGGGCGTGCATATAACGTGTCCTGCGTCCTTAAAGCTACAAATCTACGTCTATA
>5691020611958
GCCCCCTAAGATATCTCTGGAGGAGTCCAAAGGCATGTCGGATCAGCTGCTGGAGGCCCTACGCAACCAATTGCAGGCTCAATCCCAAGAGCTACGTGGCGAAGTGATGATTTATGAATTGGCCCAGACCGTTCAGGCCTTTCTCCTCGAACACAACAAACCACCAAAGGGATCATTCTACGACCAGATGCTCCAGGATAAACAGAAGCGCGACCAGGAGCTACAGGACATACAGCGGCAGCGGGAGTCCCTGCAACGCCAGACGCTCATCGACGAGGTGGAGCGGCGCAAAGAGATGTT
>570145925739
GGGCTTCATTCACTTGGGAGCCGGTCTGGCGGTGGGCTTCTCTGGTCTGGCAGCTGGTTTTGCGATCGGCATCGTGGGAGACGCCGGTGTCCGTGGCACAGCACAGCAGCCTAGACTGTTCGTGGGCATGATCCTGATTCTCATCTTCGCCGAAGTGTTGGGTCTCTACGGCTTGATTGTGGCCATTTACCTGTACACGAAATAAATCAATCAATGCAAACACACAACAACAACAGATAGACAAACGGCGCCCAGCGGTCAACAGCAGCCACATCAACATCAGCAGCAGCTTCAAGAGGA
>5711117715180
GGATTAAATCGAGTGCTCCGACAGCATCTTCTGCCGGCGTTCCGCGGCAGCGGCGCATTTCATCAGACTCGAGCAACTCGTCGTCGATTGATGCGGACATTTTCCAAAAGCTCTTCCATGGCAAGTACCTCGACGACGAACTGCTTAAGGAGGGCTCTGGCTCGAAGTCGCAGGACAGGCGTCGACGCCCCCCATCTCCCTCCTCCAGCGACGAGTCCAACGATGCCTTGGAAGCCCTCTTCTGCGGGAAGAGCAGCCAGTCAAAGCTGAGCAAGAGGCGCGAACGGTATGAGTCGTTCG
>57272058916
CCAGAGCCAAAATGATGGCGACGTCACAGGATTATTTTGGCAATCCATACGCCCTTTTCCGTGGACCGCCCACAACTCTGCGGCCGCGCGAGTCGCCGCTGGGCGTGGGCCACCCTCACGGTCATGGGCACCTGCACAGCCACGCCCATGCCCACGGGCACGGCCACGCCCACTCGCATTACGCGGCCTTGGACTTGCAGACGCCGCACAAGCGGAACATCGAAACGGATGTGCGGGCACCGCCGCCGCCATTGCCGCCGCCACCGCTTCCGCTTCCGCCCGCATCCCCTAGGTAAGCCT
>57370725484
GTCCTGGGCCACCTGACGACAGCATGCCGTGTCGCCACCACCAGCGCATCAAGCATCTCAGTCTGCGACACCAGCGAAAACACCAGCACACGCACCACCAAAACAAACCCCAACACTACCATCACCACCACCATCACCACCAGCTGCCGCAGGATCTCAAGGGTAAATCCGCAGCCACCTGTTCTCCCGCCACTCCTCCTGCGCCTGCGTCTGCACCACCCCATCTTCCGCCTGCCTGTGCCTGCGATGTCCTTGCGCCTGGATCCTTAACCGGCGGTAGCCTAACTAACCTGTCCACGA
>57476882913
CCCCACGACATGGTCATCCTTCGCTACTACGATGTGCAGGCCCACTCCGCGGCCGAGGAGGAGAGTGTCCTGCGTCGGTTGCGCGAGGAAGACGGCGCCGTGGTGTCCGTGCGCATGGAGCGCTGCTATCATCTGGAGTACAGCGCTCAGGCAGAGCACTCACTGGCCCTGGACGAGCTGCTGGTGTGGCTGGTCAAGCAACCGCTGAGCAAAGGCCAGAGCTTGTCCAGGCAACCTGCCCTGCAGTCAACTGGGTCGAGTCAGTTGCTCCTGGAGATCGGGCCGCGTTTTAACTTCTCC
>5758932421
GTACACGGGCGAAATTGGAAACGATTCACAAAGATCTCCATTACCACCAGCAATTTCTAGCATAAGTTTAGTTCCGAGTAAGACGCCACTGACGCCGACATCGGCGGATTTGGGCACTGGGATGGGCCTAAGCATGGGCGTGGGCATGGGCGTCGGCAACAAGCACGCATCGAAGCAGCAGCCGCCGTTGCCGGTGGTCAACTGCAACAATAATAACAACGGCATTGGCAATAGCGGCTGCAGCAACGGCGGCGGGAGCAGCACCACCAGCAGCAGCAACGGCAGCAGCAACGGTAACAT
>576139608746
GGCCACGTCGCTATCTTATCTGCTACAGTGAGAGAAAAACCAGTAGGCCAGTCGTGTTCGATCATAGTTTAGGTTTTCAAACTTGGGCGGTAGTAATTAAGTTCGTTAAAAATTAGCAAAACCAAAACAACACCATGTCCTCGTCGTCGACGTCCGGCGGCCGGAAGCAACCCACTGCTGTGTCGCGCATGAAGCAGGACTATATGCGCCTCAAGCGGGATCCCCTGCCGTACATAACCGCCGAGCCGCTGCCCAACAACATCCTCGAGTGGCACTACTGCGTCAAGGGGCCGGAGGACT
>57779708879
TGATTACCTACCACAAGATCAAGGGAGAATACATTTTCTGCACACTCAAAGCCTTTTTGCAACTCAAACATTGAACAAAATAATATTAGAAATATTAAATATATAATATAAATTATATTATATTATTATATTTTGATTTTTTCCCTTTGTATATATGTGCTCCCATCACTAGCTGCAACAGTTGTCATTCACCCCGATAACAGTTACGTTTCTTTGCCGTTTGTAAATAAATCTGCGGGAAATGTTATAATTATGCTGCGCAACGGCCAGAATCAAGCGCAATTGCTGGCCCGGAGCCTT
>578500031985
GGTGGACATGCCACTAGAGTAATTGTTATCCTTGCTGGCTGTGCACAGGCACGTAAAGCCCTTAAAACATGGACCGAATAAGAGGAAGAGAGAGAGAGAGAGAGAGAAAGAGGGAGAGAGTGGCAGAGAGAGAGAGAGAGAAGACTAACAGGACGAAAGGGAACAGGCTAAACAACAACGGCACTTCACGGCACGAGCCGTGCAGCAGCAGCTGAAACAATCCTATAAGCAGCACTCAGCGGCACGCACTTGAAGCCCCGGATCCGAGGGCTCGTGCTCGTACTCCTACCAGAACCGAGA
>57966034231
GAAGCGGATCGTTTGGCGACATTTACCTGGGCATGAGCATCCAGAGCGGCGAAGAAGTGGCCATCAAGATGGAGAGCGCCCACGCCCGCCATCCGCAGCTGTTGTACGAGGCCAAGCTGTACCGCATTCTGAGCGGCGGCGTTGGATTCCCTCGTATACGTCACCATGGCAAGGAAAAGAACTTCAACACCCTGGTCATGGACCTGCTGGGACCCTCGCTGGAGGATCTGTTCAATTTCTGTACGCGCCATTTCACAATCAAAACGGTTCTGATGCTCGTCGACCAGATGATCGGACGCT
>580126211344
ATCAGGATCATCAGCCAGCCGCACACCACCACAAGCCGAGTGGTCCACCGCTGCTCCCCAAACAGACACGCAAGGACATCGCACGGAGGACCGAGGAGCAGCCGGATCACGAACAGGATCACGACCAGCAATAGGATCTAGTGCAGCCGAACGGGACATTCACCGATCGCACGACCATGTTCACGGGCAAGCTGCAGATCAAGGTGTGCGAGGCGAGTGGCCTGCGGCCCACAGACTTCCAGAAGCGCCACAATCTCACCTTCGGCAAACTGGCCGACGAGCAGCTCATCGACCCCTATG
>581411429294
AACATATGTAGTTCTCTCAAGAAGTGAAATGAAAACATTTATTGCGATTTGAATTTAAAGCGCTTGATTCAATAAACATGGACAATGGGAAGGAACAGTCCAGTCCGGAAACGCACAGTACGCACCCGCTATTCAAAGCGAAATCCGGGAAAACCGAGATCCCAACCATTGATGAAGCTGTGGACTATCTACAAATCCGAGCTATAGAGCTATCGAGTTTGACATCTCCGCCGTTAGACTATACAATGATGCGATCATCATAACGCCCTTACGGATGATCAGTGGACAGTCGGATCGACC
>5824225782
GCACTCTGCTTTTCCTGCTGCACAATCTCCATGTGCTTTGCCAATGGAGCCGGGAGCTATATATTTCAATTGATGGACAGCTTTGCAGGCAATTTCCCGCTGCTGATCATTGCGCTCTTCGAATGCCTTTCGATTAGCTACATCTATGGGGTACGCCGTTTCTCGGACGATATTGAGATGATGACCGGTTCGCGTCCGAATTTCTACTGGATGTTCTGCTGGAAGTACCTATCGCCCTGTGCAATGGTCACCATTCTGCTGGCCTCCTTCTATCAACTTTTGACCGAGGGCAGTAGCTAT
>5831140521657
ACACCAAGCCGAAGCTCAAGAATCACTATAGAGCACATCGCCTCTCCTTCTGGCTCAATCTCATACCGGATCTGCATAAGCCAGGAGGCGACAATGTGCCCGCCGCACACCACCAACTGCACGACGATGACGACGAGGACAACAACATACCCAGCGATGCCTCCGTGAAGCCCCTTAATCCTCCGTACATTTCACGGGCTGCGAACGCGGCGGCCATGGCAAACTTTACGATTTTTACCAACCAGGTCTTCTCGCTGCTAAATCTCAGTTCGCCGTCTTCGTCGCTTCAAAGGAACGGCA
>58490349373
CTCAGTGGATGTCACATCCTGGCAGAAAGCGGTTGAGTCGAAGTTTATTAAAATCAAAATACAAACCCTTGGAGAAATAGGGAAAACGCACAGCGGAATTGCCGCCAAGTAACAATGTTAAGTATCTGCTAGATACAAATAGCTGCCGAGTGACAAGTGATTGACATCCCGTGAGGCAATCATCTGAAACCGGAAACTGCCTTCGCGAACGAATTCAAAATGCGGTCGAGTGGAGTTTTGGTCCTGCCGCTGCTGCTCCTGCAATTAATTTTAAACTGCCGAAAAGCCCAATCACTGCCC
>585459023925
CACCGCACCTGTGCAGGCCCGTGCCCCCGCCCCGGCCCCGGCTCCTGTCCAGACACGTGCCCCAGCACCGGCCGCCTCTGCCCCTGTTCCGGCGCCCATGAGCGCTCCTCCCAGTGCCGTCGGCATGCCGGCACCGCAGCAGCCATCGATGTTCCAGCAGATGGCCGCCACCGCTGGAGGCGTGGCCGTGGGCTCAGCCATTGGACACACCGTGGGTCATGGATTGACCTCGCTGTTCAGCGGATCTGGCGACAAGGAGGCCGCTGCTCCCGCTCCGGCGGCAGCCGCTCCTGCCCCCCA
>586912480
GTATTTAGAGACCCTCGAGGTGCGCGAACCTGGACTGGCCACATCAAGTACTTTGTTATCTGGCTACGTACTGGATGCCAAGCCCCCCATTCGCCTTCGAGCCAATAAGTGGTACGTTAGCAAAAAGGAGTATCCTCAGGCTTTATATCCCGCCTATTTGTCGGGCTGGCTTTACGTGACCAACGTGCCAACAGCCGAGAGGATTGTGGCGGAGGCGGAGAGGATGTCATTTTTTTGGATCGATGACACCTGGTTGACTGGAGTAGTAAGGACTCGTTTGGGTATTCCCCTTGAGCGTCA
>58789847750
TCTATGCCACCATGTTCCTCGGCGGTCTGGGCATCACGGCCGGAGTGCATCGTCTGTGGTCGCACAAGGCCTACAAGGCCAAGCTGCCACTGCGCATCTTCCTCATGCTGTGCCAGTCACTGGCCTTCCAGAACAGCATCTGGGAGTGGACCCGTGACCACCGCGTGCATCACAAGTTCACCGACACACACGCCGATCCCCACAACTCCCGACGAGGCTTCTTCTTCGCTCATATGGGCTGGCTGATGTGCAAGAAGCACCCCGATGTGACCAGCAAGGGCAAGCAGATCTCCATGGAGG
>58866319122
CGCAGCGAGGAGCAGGGATTGAAGCGGCCCCTGATGGCGCCGCGTCGCAAACACAGTCCAGGTTCCGGACCCGGATCCGGCTCGGGATCAACTCCGATAATGAAGCAGCACAGGAGGCGGCGCTGCTGCCGCTGCTGCGAACCCTTCTGCTACGCCCTGGCCGCTCTAACGGTACTGTGCGCCCTGCTCAGCCTGGCGGCCCTCATGCTGACGCTCTTCCCGCTGCCGCTGCAGCGAATCCGGCACTGGTGGCGCCCCGATCCCGCCCAGCTGGCGGCCATCTCAGCAGGCTCCTCCCGC
>58923876146
CCGGCGTTTTGATCAACATTGAATGTAAAGCTTGGGCCCGCAACATTAATCACGACCGTTCAGACAGAAGAGGATCCGTTCACTTCGAGTTGATGGTTGATTAAGAGAGTCGTTGGGAAGATGTCATTGGAGAGAAGAGATCGGCCGTATTATAAAGTGGGCATCAAAAAATAAATGAGAAAATAAAATAAAGGAATGGAATATAGAAAAAAAAAACTGACAACAAAACCCACACAGAATAGATACGAGAAAAATGTAGTAGCGCAGAAACGTCAGGTTAAAGCAAAAACAAAAACAAAA
>5901021415413
CATTAAGCGCGAAATGCGCCGAATCAACAAGTTGGACTCGCGCATCGATCTGGTGACCATATCGCAGGCGTACGTGTACTTCGAGAAGCTCATCCTGGCCAATCTGATTAACAAGAGCAACCGCAAGCTGTGCGCCGGCGCCTGTCTGCTGCTCAGCGCCAAGATGAATGACGTGAAGGGTGACGCACTCAAGAGCCTCATCGAGAAGACGGAGAGCGTGTTCCGGTTGAATCGCAAGGAGCTGATCTCGTCGGAGTTCGCTGTGCTTGTGGCTCTGGAGTTTAGCCTGCATGTAAACCG
>5911170821432
ATCTTGTCAAGCCAATCTGCATTGTCCCAAGTCCCAAATTGCCAAGGATGTTAACTACACTTGTGGATGAGACCACCAATGATTTCAGAGGCGTCAGGAATGTTACTTTGAACGCCATCAATCACATTGAATGCGCCAGAAGAATTGGGAAACCACTTAAAAGTAACCAATTTTGTGTCGCACAACCTATTGATTTTAAAGTTCAAGCGCCAGGCTCAATCATAGGCACATATAGAAATATCGGCGATGGTAATAGGTACTATCTTTTTGGCCTAATGAGCTACAGTAAGGACGGCATGG
>592150026847
AGTTGACTCTAAGCCTTCGCCTCAAGTGGTTGACTTTCTCAAGTCGGGTCTTAGTTTTAAAATCGAAGTATTTTAAAGTGACATTCATTTCAAATGAATAGTTTAAAGTGCTATTTATATATAAAAAATACATATACAAGCATGTCAAAAAAACAAACTAAACTATTAAAATAAATAATTTTCTTAAATGTATGCAAAAATTGTTCTCGGTGTAGAATTTCTTAGAAGTATTATTAGTCGCTTATCAAGAACTCAGCCGAGCGAATCCAGAGAACTTGTTGTTTCAAGAACTCACATTAA
>59316634071
CTGGGTCTTCGCTTCACGGGTGAATCGCTGTTTGACTGCGTCCTGGGCATCCAAGCGCGCACCTTCACCGACAATCCACTGCCGGTTGTGCGGCAAAACCACGAGATGTCCGCCGAGAATCGCGGATTGGCCATTGCCGGCGCCGTCCATGGCCTCTTCCCGAATCTTCCGCGCTGGCTGCGTCCCAAGGTCTTTCCCCGTTCCCACGATCGATTCTACGGCCAGATGATTAGCGAAGCTCTGCGCCTGCGTCGTTCCAAGCACCAGGAACGCAACGACTTCATCAACCATCTGCTCGAG
>594441921959
AAACATCCAACATGAAGTTGTCCCTTGTTCTCTTCGTCCTCTCGATGGTTTTGTATGTGGCCCATGTCAGAGCTGCTGACAGCAGCACAAGCACGGAATCGAGTACCAGCACCACGGATAGCACCACCACGGAATCCACCACAGAGTCTACCACATCGTCGTCCTCTTCATCTAGTTCGGGCTCAAACAAGAAAATCGTGCGTCTCAGCAATCTGAAGTACTCGATCACCAGGAAAATCAGAGTTGGATCCACCACCAGTTCCTCGACCAGATCCAAAAGTTCCCGCGCCAAGTCCCGCA
>595599738221
GCAAATTGTAACATATGAAATACGGTAATCAGTAAATTTTATTCGAAAATTCTGAATTGTAGAAAATGCGGCTGTTAGTGCTCTACGGGAGTCAAACCGGCACCGCCCAGGATGTGGCGGAACAGATCTGGCGGGAGTCGCATCAACTGGGCTTCCAAGGACCCGTGCTGCCTTTCGACGAGTACGATATGACCAAACTTATTGAGGAGCGCCTCGTGGTCTTTGTGGTGGCCACTACGGGTGACGGAGTGGAGCCGGATAACATGAAGCTGGCCTGGCGATTTCTCCTGAAGCGCAGCT
>596248720463
CGGAACCCGCTGCCGCCATGCCCGGAGCCGGCACGTTCAAGTTATTCATCGGGAATCTTGACGAGAAGACACAGGCCACCGAGCTGCGTGCACTGTTCGAGAAGTACGGTACCGTCGTCGAGTGCGACGTGGTGAAGAACTATGGCTTCGTTCACATGGAGACGGAGCAGCAGGGTCGCGATGCCATACAGAATCTGAACGGTTATACGCTGAACGAGTTCGCCATCAAGGTGGAGGCGGCCAAGAGCCGGCGGGCGCCCAATACGCCGACCACGAAAATCTTCGTGGGAAATCTAACGG
>597676016309
GGCAGCATCAAATTGTACCTGAGATTTTATTTGTGCCTTCACATCATTTCACTAGTGACCATATTTATTTTACCCAAGTTTATACGCGGCGAACGCCGGCTTCGGACGTCGAATGGCAACGGAAACGTGCGCTTGTCGGGCAGCGGCAATACCAAGGATGCAGTGACCACTAGTGTGGAGTCTACGGCAGCCCTAACCGCTGGCAATGATCTCAACGAGGATAAAGAGGAGGATAAACACGCTCAATGTAAAGTCCACACGCCCACACAACAGCAGCCAGCTGCTGGCCCACACAAAACA
>5981288417310
TTCGTACGTCTGTAGGATCGCGAGTTTTAACGGGATGAGAAGAAAACAAATTGTATAGTTCTGTTGTGGTATGAGATGTTAATTTGGTTGAAGTGTTATTGTAGAATATGGTATAAGTTCCACAGTTGGTTGCTGCTATATGCGTTGTTAAAATGTTAATAAGGCTCATCTCTAGCGATTGAGTTGGCAAAAACATGTAGCTTTGATGGTATTATGCTCATTAAAATTAAGTTGGGCAATCATGGCTGAGGAGACAATAATTCTCATTTTATTAGTGTTGGTTATGCTTGTGGGGTCTTA
>5991192717850
CGAAACCAGGCAAGCCTGAAGGTCCATTAGAAGTATCAGAAGTACACAAGGATGGTTGTAAGCTGAAATGGAAAAAACCCAAGGACGATGGAGGTGAACCTGTTGAAAGCTATTTGGTTGAGAAATTCGACCCAGATACGGGTATTTGGTTACCTGTTGGCAGGTCTGACGGACCTGAGTACAACGTTGATGGCTTAGTCCCAGGTCATGATTACAAGTTCCGGGTAAAAGCTGTAAACAAGGAAGGGGAATCGGAGCCACTGGAAACGTTGGGTTCAATAATTGCCAAGGATCCATTTA
>600915212857
GTTGCCAGTGTCCTTTTGTGCCTGTACGCCAAGCAAACGGTGGGATTGGGTCTTCTGAAGCAAAAGGCCATGTCACTGGCCTCCTATTTGGAGCGACCGCTTAAGCAGATCTCGGCCTCATAAGGATAAAACAATGATGTACCAAGTTCCGAAATGAATAAGTTAATAAGTGTATGCATCAAAAGTGAATCAAATGAATATGAATAGTCTGCGGAAAAGTTTAAACGATAATATATTAGTACTTGAAATTATGAATCTTTAAGGATTTTGTTAGTATTTAAGGAAAAACTTGTCTGCTGG
>601454423562
GTATCTTGACGGAGGCCTACGGTTATGCAGCCACCATTCATACCATCAATGCACTCACCCTTTTGGCTTTACTCCTTTGGTTAGCTGAGTCCGTGGTGCGCCGCATTTTGGGTATACCCTCCAAAGGATTGGGCCAATAGAAGAGGCATTCATACTAATCCGATTTGAAATTGCGACGAGTGTGAGCTGAAAACCTTCGTCGGAACTGAACTACTTGCTATATGTCCATCCCAGTGTGCGAGATCATGGCTAACTTGGAGCTGTAGACATAACCTAGTCCATACTTCCCGATTGATGTGT
>602134740035
CAAAACATTGGCGCCTGGCGCATCATTTTCGGAGTGACCATCGTGCTGTTCGCCTTGGAATTCCTGGTATTCGTCTTCTTGGGATCGGGCAGCGAGCAGCCGTGGAACAAGGCCGGAACTCCCAAGGATCCCGAGGCCAAGGACGAAAAGACTCCGTTGAAGGAGCTGCCAACTAAGCCCTAAGCCAACAATCTCGCCCCGAATCTTCTGCCTCAATTACTCGACGAACTGCTGCTTATTCGGATAACTCTTGGATAAAGCCAGTTCAAAGTGGAATGGTCAATGCTGGACTGTAAATAC
>60380082048
GGCTCCTACTTCATCAACAAGTTCTGGTGGCCAGAGGACCCAACCACCGCCATGCTGCCCGAGCTGGAGTTCGAGATCATCTGGCAGGCCATGCACGTGGACGCCAGCAAGAAGCGCACGCTGATAATGAACGACCATTTCGGTGGGGACTTCGTCGTCCAGGACGTCAATAATCTGAAGCCCGGCATCTTCGCAATGCTGCCCAAAATCGCCTAGAAGCCCCGCTAGGCTCGGCCCTGCCCCGGAATGAGCTACCCATCTGAGTCGCGTGTCCCAATGGTATTTACTTAATGTTTGTCA
>60412725607
TTCCCGACGAGATTCTCTCACAGAAGAGCCCCAAGTTCGCCATACGCCACACGGCCACCGGGATCATATCGCACGTGGACAGCGCGGCGGTCAGTGCACTGGGCTATCTGCCGCAGGACCTGATTGGCCGCAGCATCATGGACTTCTACCACCACGAGGACCTCTCAGTCATGAAGGAGACCTACGAGACGGTAATGAAGAAGGGTCAGACGGCGGGCGCCTCCTTCTGCAGCAAGCCATACCGCTTCCTCATCCAGAACGGTTGCTACGTCCTTCTGGAGACCGAATGGACCAGCTTCG
>60516329701
GCCGTTGGTTAGTCAGTCATCATCAGTGCTTTTTAGAGCTACGTAGAGAACAGACGGCCTTCCCAAACACACACACCACACACACAAGCGCGCACACACACGCACAGAGGCGGCAAAATAGAAAAGGGAAAAACAAAGGCGGCAACAAGAACAACAAAGGTGACGATTCAAAAGCGGCGAATTTTGAGCGCCAAAACCCGAAAGATATACCGCAAAGAGCACATAGGTTTTTTTTTCAGTGCTTCAGTGTTTATAATTATAGCTTTTCTGTACAATTTTGAGAGTGTGTGTGTGTGAGCG
>606636522380
GCTCAGCGCAATAATTGGTTGTGACATTTTTATTGTAAAATTTTTAACTTTTGTGTTTTATTTTTTTGTTTTGTTTCGGATTCAATGTTATTATTATTTTTAAGCTTTCTAGTTTCACTTGTTTGTTTTTTTGTTTTGTAAATTTTTGTGTTGTATTATTAAAATTCTATATTGTTTTAATTTTTTATTTTTATATGTTGGTTTTAAAACTTAGTTGCCTTTGGACTTAATATTTTTGTTTCGTATTTCACTTCCACTTATTATTGGATAACCGAATTGGAATTATAATCCAAGTTGAAG
>60769691931
CTGCCATCAAATCGTCAGCAAATTGACCAGCGAACATGTGGAAAGGACTCGGTTGCGCTCTACTCTGCCTGGCTGTGGTCCAGGCGGCTGTTATCCGCCCCGGAGGGGATCCGGAGGTTCCGGAAACCACAACTAGTGCGGTTATCCGGGATCAAGAGGGGAATGTCACCACCGCGGAGGCCACAACTTTGGCGGGTCCTGCTTTGAGTCGCGACGAGGAGGCCAGCATACTGATTGATCCTGCCCCGGGCACTTTACATGAGGATAGCGCCGTAGCGCCAGAGAAGTCCGGGAAGCTCC
>608362638678
GTACAACGGACAGATGAACGCCTTCGGAGGCGGTGGCGGCGGAGGAGCTGGTGGCCTAGCCGGCGGTATGGTGCCCAATCGCATGGGCGGTGGTGCTCCCGGTGGCGGACCCGGCGGAGCGGGCATGTTCCAGCGCAATCGCTCGGCCCCATACCCAGGTTTCAATGGTCATGGACCCGCCAACGGTGGACAGCGACGCATGAACGGTGGTGGTCCTAGCATGGGACCCGGCGGACCACGCAACCAGGATGGATTCGGTGGTCAGAACGGGGGCCAGCGCTCTTCCAATCATGGCGCTCA
>6091261712911
CTGGGCATCACGAAAATGTTTACGGACCAAGCTGAGTTTAGCAATCTGCTGGAATCCCCCGAGGGCGTCTTTGTGTCCAAGGTGCTGCACAAGGCCACCATCGAGGTGAATGAGGAGGGCACGGAGGCGGCGGCTGCCACCGGCATGATCATGATGACCCGCATGATGACCTTCCCGCTGCAGTTCCAGGCGGACCGGCCCTTCCTCTACGTCATCTGGAATAAGAAGAACATCCTCTTCGCTGGCGCCTTCGTTAAGGCTGCCTAAAAGCCCATTTCTCACTTCTTTCGTATTGTTTGT
>610674327841
CGTTTCATTCGTCGTCGAACGGCGAACAGTGCGGTTGGTTCAGCGCTTGCAGTTGGAGGTATAAAATACAAAGTACAAAACACAGAGTATAAAGCAGTATAAAAACCCTGCATGGGAAAACCTCAAGGAGAGCACTGCTGATGGAGAGAGAGAGCGCGTCCTACGCTGTTGCTAACGTCGAAAATAGTCGCGGCGGTCCAATTGGTGGTGGTTTTCCCAGTGAACTTTGCCTGCAGAGCCATAAATCAAGAACAACTAAAGAAAGCTGACAATTAAATTTACACAAAAAAAATCCAAAAA
>61167827616
TCGAGTCAACCTCATTGCCTGCAGAAGTGGACGATGTGGAGGGTACCACAATACTTCCCATCCAGTTGGAGGAGAGTTCACCAACACCAGAACCCATTATCAAGAATGAAACAGCTACTGCTCTTCCTGTCGTGGAACTCAAAGTAGCTGAATCTAATCCTGTAGATCCTGTTGAGGCTACGGATAATTTTGTATCGGTTTACGGCGGAAATCTGGAGCAGGATATAAAGAACGACGTGAACAGCGAAGTGGAAGATGCGCCCTCTCCGGTGGAACCAATCATCGAGGAAGTTCAAAAAG
>612268114955
ATCAGTTCATTTTGATCGGTCGTCGCAGCAGGTTCGCGAGTTCGAGCAGCGGCGCAAAGCGAGACAAAAGAGCAGCGTTCCAAGTCTTCGGCCCCCAGTCGCTGAAGCCGAGGGCGGCGCAGAAAACTTGGCTCCTTGTTTTTCAAGAAACCCCAAAAAAAGGGCGCGCGAGTGAGATTCCGCTATAAACGGATTCCGCTATCTTGATCCTAAGCGAACTAGTTTTAGATTGCGCAATTTCAATCGACAATATCGCAAAAAGCAACTGTTTAAGTGCCCGCCGCCGAGTGAAATTGGATA
>613676410492
AGTGCTTCGAGGTTGATTCACGCATACGGCGTAATTCGACTCCGCCTCCGAAGTGGCACACTATGCACAACTAACACCACTTATATATTACATTAAAATACAAATGAAATAAAGGTTAAATCGTACGACTTATGCCAGAAGCTACTTGTCAATTAGCATGAGCTCCGAGCTGATTCTGTTGTGGAAACTGTGAAAATTTACAACAAATCCGTGTGACGCCGCTGCAACTCGATCTGGAACAGCTGCGAGCAGCAACAAACAAGCCAGGCCAGCGGATACATAAACAAGCACAAGCTGCAG
>6142822205
GCATGAATCAGCAATCCGCCACCTCCACGTCGACCACCTCCATCACGACAGGTGCGCTCCATACGGCCACCAGCACGGACAATGACAGCATTCAAGAGTCGCGACATCCCCATCAGCAGGATCAACATCAGCACCAGCACTTGCACATGCACCATCATCACCACCATCACCATGGTAGTCAGCATCATCATCACGATGCCAGGCACTCCCATCATCATCATCATCAGCCTCTGCTTCCCCATCATCAGCAGCAACATCCCCATCACTGGCATCACCGTAAGGCTCTACTTCAGTCCGGCA
>6151217937510
ATCATACTCATCAGCATCATCACCGCGACAATCAGCCGGAGGGCAAGGAGTCCAATGCCCTTAACACATCCACCTGCTCGGACTCGGCGGTCACTAGGAGGCGGAGGAAGAACGTGAGCAATCACAACCTGAAGACCTCTGCCCGCCATGGAGCAAGTAGCGAGAATCGTCTGAACAGGCTCAGTTTGGCCGGAACGTCCGTCTATGCGGGTCATCTGTCCTCTTTGGTCTTTGGCAAGATCAAGTCCCTGTGGAGCGTGAACTCCTCCAATTCCAGCGAGGCGGGACTGAATCAATTAG
>616747935572
CAGACTGTTATCGAAGTCGAGTATGCTCTTCCTCTTCGATAAACGCAATATTTTGCAATAAAGTAAATTAGTTTTAAAACCACAGTGGCGAGCACTTTCTGAGCAACTCGGCAGCCGCAAGCACTGTTCGCGCGTATCCGGTGCACAGGGTGAGCCCTTCGCGAACGCGATACACCCCACTACGCTCGAATTGTCCCGAAATCGTTGTTTTTGTTGTGTGTGGTGTTGGCTAGTGTTGTGCTCTTCATTGCCTTCCGTTTTTGCTCTGTGTATCTGTGCTCGGGTTCACCAATCCAATCG
>61768591802
GCACTAGCAGCAACAACATCAGAGAAGCGCCCAAGATGAGCATGTCGTGGCATTTTTGAAGCATCGATCTTAGTTTGTTAGCCAGCTTTCTGTTCAAGTCACCGAGGTACCGCAGTCTCCCTCCACTATTCCACCAGATTCAAATCCAGCTTCGAATCCCGAATCCAGACTACCTAATCCCAGCAAGAGCAGTCCATGATGCATATCAAAAGCCTGCCCCATGCCCATGCCGCTGCTACGGCGATGAGCAGTAACTGCGACATTGTCATAGTGGCCGCCCAGCCCCAAACCACCATAGCA
>61820523020
GATCCGGCCATTGTTAACCAAAGACGCATTGGCAGCGGTCGCTTAAACCATTCCAAGTGGGGTTACAACGACGAAGACTACCACTCGTACCACAATGGCAAGTCGCAGCATATGGAGGAGGTCAACTCGAAGAACAGCAAAAACATGACGGTGCTGCAGTTCTTCGACAACGGCGAGATCAGCAGTCAGCCTCAAAGACGGCCGAACACTCCTGTGATGGGGATGTCTATCAATCGATCCGAGAACGACACCCTGCACTCGAACGAGTCCAGTGAAGATTTGAGTCGCGCCAACGAGAAC
>619387838315
ATACTACAGTGGCGAGCTGGTAGCACCAGTGCTGACCATATTCATTGGCGGCAACCATGAGGCCTCCAATTACCTGCAGGAGCTCCCATACGGCGGTTGGGTGGCTCCAAATATTTACTACCTTGGTTATGCCGGCGTCGTCAATGTAAACGGTGTTCGGATAGCTGGAATAAGCGGAATCTTCAAGGGTCACGACTTTTTGCGCGGCCATCACGAATTCCCTCCGTATACCGATTCCACGTGTCGCAGTGTCTACCATGTGCGGCAGCTAGAAGTCTTTCGGCTGAAACAAATTTCCGG
>6201134820040
TTTCTGAATACTGTCGCAATACTGGCACATCCACACGTCGTCGAATGATGACGCAACATTGTTGGAACGAAATGCACGAGTTGCATCCACTCAAGTGAATGGCTGAGCTTACGGGAAAATTAACTTAGAGGCGCTGCAAAGGCCAATGAATGATGTGAAATTGCGAAATAGGCCGCGGGATGAGCCGGAATTTCGTTTTTAATTAGATTTCAGCAAACATAATATGAAATAAGAGCACAAAGAACGTAAAAATTACTTTACGAAATATGGAATGGAGCACAGGCGAAACCTTTATTTTCT
>62147976190
CTACGTCAAGTTCAAGACGAACCAGCAACGCCTGCGCAGCAATGACAAGGTCATCGCCGACACGGTCTACGGAAAGGTGAAGGGGGTGAAGTGGCAGTCCATCTACGGCAACAACTACTACAGCTTCGAGGGCATCCCGTTCGCCAAGCCGCCGGTGGGCGAGCTCCGCTTCAAGGCGCCCGTGGAGCCAGAGCACTGGTCAGATGTCAAGCGGTGCACACATGTTCGCGCCAAGCCCTGCCAGGTCAACATCGTTCTGAAGCAGGTGCAAGGCAGCGAGGACTGTCTGTACCTCAATGT
>622163318375
GTTTGATCGATAAAAGTCAAACGACGGAGTTAGGAGCGCCCAAAGTTTTGGGGCTAATCGGTATCAAAACGGTGTAAATAGTTAGTTGGTAGTCAGTGGCAGAGTAATACGTAGAAAGAACGGTCGGGTCAAGGAGCTATCGGCATGGAGGAGCTGCAGGATGCCAGCATCCACCATATGACCGCAAAGGTAATCGCGGCCATCAAGAACACTAAGAGCTACGAGCCCATCTACAAGGAGCTGCAGAAGCTGGTCTGCAATCCCAGCGTAGATACTCACGATATGCGCAACACCCTCGAG
>6231215536428
CCCAATTTACCCATCATAAGAACGGAGTGCGCCGAGGCAGATACAGTGTCTATCTGCAGTGCGCGTACGAACAACGATCATATCGTGGATGTGGACAAGGATAAAAAGGACACGCCGCCCACCTTTACCACCATGACACCGCAGGAGATCGCCATGTGGATAGACCGGCGGTCGCGATTTCTTTTTCCGGCCATGTTCCTCGCCTTCAACGCTCTGTATTGGACCTTCGTCTATGTTTTGTAAGCGGATGTAGGCAGATGCCGCCGTTTATGTGAAATCTTGTCTATTTGCGTAGTCCTG
>62418939508
TTGCAGTCAGTTATTAACGAGCGCTACTCCCAACAGCAACATCGCTCAGCGGCAGCAGCAGCAGCAGCAAAAGCAAAAGCAAAAGCAACACTAACAACAGCAACACGAGTCACTCAAACGTGGAAGCGAGACAGGAATATCAGCACTCCACTCGCCTCGTTTCACTTCGATTCTCAAGCGTTTGAGTCGGAGAGCGGCGAACGGCCAACGAATTCAGTTTGTGTCGAGACGTTGTCGGTGGCACGTCGCATCCAAAAGAACGCTCAGTCAGCTGGGAAATATACTGAGAAAAGATACATT
>625175520990
TCAGTTTGCTTTCATACGGCTTGGCTGGCGGACGTCTTTTTCATCGTCTTTTTTCATGTCATTAAGCGTGAAATTAATTAATTGAACTGAATTTATTATTAAAATGCCGTATAGAAAAGTACAGCTTGTCGATTGTTCATAGAACAGCGAGCCAGTTGAGTCGGCAATGTTAGTGTGCAATTGAAAATGGGAAATGGAAAAAGGAAAATTGCGAAATGACAACCACTTGTGATCTCGATGTCAATTGCGATGTCATTAGGCTGAACGAACAACAATTGTGTGTGTATGCCAAAAACCCTT
>626502418635
ATTGCCCGTGAACATGGCATTCGGTTTATGGAAACATCCGCCAAGTCGAACATAAACATCGAGCGGGCCTTCTGCGAGCTGGCCGAGGCCATTCTGGACAAGACATCAGGACGCGAGTCGGCGGAGAATCAGGAGCGCGTGATTATCGATCGCCGGAACCAGGAGAAGGCGCCGGGCTACAGCAAGTGCTGCGCGTAAAAAGCGGCGTTCTAGGCGAACGGGGCGTGGTTTGGCCCGGTTTGTGCTCAGCTGTGCGTGGGGAAGGCGGCGAAGTACGGATTGGATTGGATTAAACTGGAC
>627241420217
AGGCATTTTCCTGCTGTTAGTTGGACTTATTCAAAGCCACCCTCATCCGATAATATAAGAAAACTACAGTCTAGGCTCCAATGCACGCAATCCTGCCTAACCACCCCTGAGTACAATCCCGTCTGGAGTAGTGATATGGTGAGCTACGACAATAAAAGCAAATTGAACTGCGCAATCAAGTGCGGGTTAAGTAAGTACACACACAATATCTGCACAAGTCTCCAGATCGGATCGTTCTAAAACTACATCCACTTGTATCGTTGTAAAACTACATCCATGTCTAATCTAAACCGGCCCGGA
>6283821301
ATGTAAGTCACTTTAGTGTCAGATTTCTATTGGAAAACGATTAGAAATGTGTCCGTCAAAATTTGTTGTCTACATACTGCTGATTTCCGTAAGCGCCAATTCGAACTCGGAATCACAGGCGGGCCAGCTGCATTCGGCGCCCAGTCAGAGGCAGGACCGACCATCGGACTTTCAGTTCCTGGTCACTGGTGGCTATCGACCGGATACCAACGACCTGGTCAAGTACACGGTTTCGCTGCGCATGGGCAAGCCGAAGAAGTTCTTCGGCGATAACCACTTTTGCGCGGGAACGATCTTCAG
>6291007817222
ATGTACGCAATATAAGGTAATCAGCTAAAATTTAACCTTTGGCAGCTGGGCTCATTACTGAGCGGAATAATTGAGCTCCCAAACCGAAAACAACTGCATTGCTTTGTGTCTAGCTATGTATGTATGTAACCTGCTTTTGTGAATATATATGATCGTCTTCGCTGATAGGGTTCGTCGTTATAACTTTTAGAACCCTGTGAGAAGTCTGGCTTAAACTGTTGAAGAGTAATAACCATGCGAATTTCGGCAATCTAAAATACATACTACTTCAAAATCAACTTGCTTAGAAATGCCTTTGTT
>6301113010134
GCCACCATGTTGAAAAAGAACAAGCTGAAAATGAAACGCCGGAACACGGAACCCACCATGATGGTGGCCGGCTCGGCCGCCCCCCCTCTGTCCCTGGCCCTACCGCCCAGCGTAGGCGAAGTGGGCGTGGCTGGGGAGGGCGCCGAGGGCGACGGCGGTACGAACAACACGGATTTCTGAATATGGTACAGCGAGCGTCTGATTTAACGTGCTAATTCCAGCGCAGAACCAAACTGCATCCCACACAGACCACAGACCCACCCACCCGCGAAAAGCCCACCCGATCCCCCCACCCAATAG
>631547828167
GCCTTAATCTGTGCGAAATGTATTTGAGAGCAGAACGAACGCATTGCCATGGAGCGGCGAGTGTAGAGAACTGCAAAGTGTTGGCAAACAAAAAGTCCAGCTTCAATTAGCATACCACGGCGGTGAGCCATAGAGGATGGTTAGGCTCTACAGCCCCCAGACCACCAGACCCCCCGTATCCAGCCTGCCCAACTCTTCACTCGTGGGACTGCGACTGTAACTGGGACCTGGCCCAAGCTGCGATTTTTATGACAGGTTAATGACACAACTACGACAATGAAGGTGCTGCTGATGATGATG
>632968418854
ATTACCGTGTGGGGCGACTATGGCCGCATCGAGAAGAAGGTGTTTATGGGCGTGGCGCAGATAATGCTCGACGATCTGAATCTGTCGAATATCGTGATCGGCTGGTACAAGCTCTTTGGCACCACCTCACTGGTCAGTTGTCCCACTAATATAGGCTTAGGCTCTAGGCGCTCATCCATAGCCTCACTCGACTCACTCAAACTCTAGATCTAAACTAAACTAAACTGAAACTCGACTAAAAACCAGATTATTTCAAACTCAAATCGTACAAGATTACAAAAACAAAAGTATAATAGAAAT
>6331402215580
ACAGTGTCGCGGCTACTTCACCCAGCTGGTCCAAGATTTGGCTGCCCATGTCGGCTGTGCCATGATGCTGCGAAAAGGCCAAACGAGCGGACTCTATCAGTACGGTGTCCTATGTCACTTTTCGCGCGGAAAGATCGCCAATGAGCTGGTCTACCGGGCAAGTGCTCATCCGGGAAGTCGCTGCTATGCGGGAACCCACTCCATATATGAGGGGCTCTGCTCACCCGAGGAGCATGTTAATCCCAATGCCCTGCAATTGGGCGAGCTTAATTGATTCGTTCATGCTGCATTTAATAAATC
>6343158887
GTCCTGGCGGCTTCTCCGAGTACGTGCTGTACCGCAAATCGTGGGAGGCCAAAGGATTCGGCTTCACACTTCGTGGCGCTAACGACTTTAAGCTGGAAAAGTTCTTTGCTGCCTCGCCGGAGTCCTTTGACACGTTCTACGGCGTAAAGGAAGATGGCAACATATTCGATGAAAGCAACCAGGACTCGCTGAACGAGTATATCCGCATGCATACGCCCCAGGGCGTTCACTTTGCCATGGCCGACGGTGGCTTTTCGGTGGAAGGTCAGAAGAATATCCAGGAGATCCTGTCCAAGCAAC
>6351349320402
GTATGGAGCTGCACAAGGACTCCAAGTTCTACGAGTCGTGGGAGAACTTCAAGAACAACAATACCTACGTGAACAAGGTGCTTGACTGGAAGGTTAAATACGACGAGTCCGAGAACCCTGTTATTCGTGCCTCCCGCCTGCTGACCGATAAAGTGTCCGACGTCATGGGTGGACTCTTTTCAAAGACAGAGCTTTCGGAAACGATGACGGAGCTGGTGAAAATCGATCCGAGCTTTGATCAGAAGGATTTCCTCCGCGATTGCGAAACGGACATCATTCCAAATATTCTGGAATCGATTG
>63640344484
AAATCACTACACCCGACCCCTTCAAAGATGTCATACACACAGAACCGTCGCCCAATCTCGATGAACTAATCGTTGACAAGGCGAACAAAAAGCCGATTGAAGAGCATATCGAGACCGTCACTTACAGTGTTAGCAACTCAACAGCCTCCTCCATATCGTCATCCACAAGCGGCACAACCAGCACAACCAGCACATCCACGTCGACGACAACGGAAAAGGAAGCCCCCTTGATAGATAAATATGAAATCAATAAATTGGATAAGCTCTTGGATGAGCTGCTCGGTATGGAGTTGTCCGAAG
>63730168034
AAAGTGGCTCCCAACAACGACCTTTGGATAGCGGCGGAGGAGGGGGCGCCAGTGGCGGAGGCGGTGTCGCTGTAGGAGGCGGCTCGGGAATGCCGAAGAGGAAACATCGGCGGGGAAAAAAATCCAAGATGCAGCCCAAGAAGACCAAGAACCATTATCCGCAGTGGAAACTCGATATGTCAACGGGTGCAGGAGCAACGCTGGAGGGGAATCAACGACAGAATAGCAGAACCAAGCTGGTTCGTTCGCGCTCCTTGCTCGTTCCGTACAACACGAACCGCTTCCTAATGGAGGAACACA
>638725730809
ACCTAGACACTGAAAACACCGAAAACTAAAGATACGAGGGGGCAAGCGCTTGAAAATCATCGAGGATCGGAACACAAGAAAGCAACGTGAGCAAGTAAAGGAGCAGGATCGCTTCGTCGAGACTATCGGTGTCAATCAGGACATTAACCGCGGTCACTGTTCACCTTAGTTTGAAAAGGGTAAGGACCGATTTCCTGGCCACCAGTCACGGCACTAGGGGTCCCGCACCAAACCAGACCAAAAGTTTACTGGTTCGTACACTTAGCGCCCAGATGATGGTTTCGGCTGTACATACAAAAA
>6391090136784
GATACGGAAAGATTCTGTTGTCTGATGGGAACAGCAGCCGACAACGTTGCCCTCGCAAACGTTGCCGCCGCCGCACTTCTACTAACAATATCCGCAATCGAAGCCAAATCTAATCGACTAAACAAAACATCTTTTCGCCCCATTGTCTACTAGCAGTGTAATCGCTTTGTATTAATTGTTAATTGTTTATTTGGTAGAGCCTAAAGCGCATGTTTGTTAGACTTTTCCGGAATAGTATTAGAGTTAGCATTGTTCCCACGTTCACCTGCAATAACACATCCCCATCACTCCTGTGCGTAA
>6407389235
GCACTCCAACGGTACTTCTGAGCGTGCCCGAATTCGAATTGGAATTCAGTCGAGCTTTGCGCGTCGTCGCCGCCGTTCGCGAAGTTTGTTGCTGGATGGGCTCGTTCGCTATCCCCCACCCCCACTTATGTCGTGTCGTGTCGTTGTCTCTCTCTCTCTCTCGTACTCGCTCAAAGCCTGTCACCCACTTTTCTGCGCCCGCTCGCCGGCTTTGGCGCGGCCTTAAAACGTGAGTACCCCTCTCTCGCTCCGGCCTGCTCTCCGTCCTGCGTGTGTGCTTCTGTGTGTGTGGGGGAGAGT
>641481118406
TTCCTCCCGAAACGGTTAAGATCAGTGTCGTGCCCAAGAATCTAGTGCCTGGCATTCGAGCCAAGCTGATCTGTGACTCCAGCTCTAGTAATCCACCGGCGAAGATAAGCTGGTGGAAAGATGGCATTCCCGTCGAAGGTCTTAACTTGGCCAATAGGCCCGGTCTCTGGGGCGGTTCGGTGTCCACGCTTGAGATGTACGTTAACATAACCCAGGATCTGGATGGCATTGTCTATACCTGTCAGAGTCACAACGAGGTTCTGCAGCGCAGTGTTCACGAAACAATTAGCTTGGATATAC
>642750021296
GCCATGAAACCTGCTATGAGCGGATCGTGACTCGCTTTGGGCGCAAGAGCACCTACGTGGTGATTGGGGATGGGAACGAGGAGGAGACCGCCGCCAAGGCCATGAACTTCCCCTTCTGGCGCATCTCCGCCCACAGCGACATTCGCGCCCTCTACACTGCCCTCGACATGGGCTTCTTATGAAAGGCCAAACTGTAAGGGATTCGAAGCGGTTTTGAGTACAAACAGCAAAATGTTTAATTAATTTATTAAAATATGTATGTGTGTGTGTGCGTGTGAGACAAGCAACAAATGAAAACTG
>643452329638
AGCAGCTGAGCTGAGCTTAGCTGGCCGAAGAAGAGGAGAGCGACTCCGAGATAAACCGTTAGTTGGGCTGGACAGGCACGCGCGCGCCTTGATCTGTGTTCTTGAGTGCTGTGTGTGTGTCTTTTTTTTGGTTTTACGTGCATCCATCCAAGATGGCGGAGCGAGAGAGGGAGGCAATGTCAGCCTCTCTGAGCCGTCTGCTGAGAACCTTGAGCTCGGCTTCGATGAGCAGACGTCACTGCCCCCTCGCTCTCCTTCAGCCCATCCCCTTGCATCAGAGCGAGATAGCGCTGGGGAGCG
>644119718123
GTCAGGTTAATGCTTATATCGTTTGCAGCCCCATTATTTTGAATATGTATAGTAACCTGTGCGGAGGTCAAACGGGGATTCAATGCAATCCTTCCAATCCTGTGACTACTGTTGTTCCTGGTACCCCCGGTTGCCCTAACACTCCTCAATATCCTACAGTGGTTCCGAATAATCCATTTAATCCCAATGTAAATGTTGTTCCTGGTACTCCCGGTTGCCCCAACACTCCTCAATATCCTACAGTGGTTCCGAATAATACATTTAATCCCAATGTAAATGTTGTTCCTGCTACTCCCGGTT
>6451312412077
ATGCTCCTCTCTCGAGGCCAAGAAAAGTGAGCTGAGCTTGTTCCTTAACTGGGGAGGCCCACAAAAAAATATGGAGATAAGCTCGAAGCTAAGAAACCGCAGCTGGCTCGTCGACGTGCTGGCCATCTTCTTTGGCATAGGCACCTGGCTGGGCGTCAATGGCACCTTCATTCAGCTTCCCCTGCTGGTGGACGAGGCACCAGAGGGCTGGAGTCTGCCCTCTTACCTTAGCGTTATGGTCCAGATTGGCAACTTGGGCCCACTGCTCTACACTGCCATCCAGAAGTACTCGCCCAAGAA
>646811422937
ATTTAGAGTGGTTCAATGTAAGTTGCCCCTTATCGATAAAAGGACTGCAAGGAAAAGTTATCATATTAGACTTTTTCACATATTGCTGCATTAATTGTATGCATGTGCTGCAAGAGTTGCACTTATTGGAAGAACGCTTTCCAATAGAAAGTGGTGTTGTAGTAATCGGTGTTCACAGTCCTAAGTTTGAAAATGAACGCAATGCGGCAAACATTCTGTCCGCTGTACAACGATATGGAATATCACATCCCATTGTCAATGATTCACGATCTGGAATGTGGCGCGCTCTTGGAATTCGTT
>647586417594
CTTTGATGCCGACTTTGGCTGGAATCGCTCCTTCTCCGAGCCGGATCTCACAGGCAATCAGAAGTCCGGCGATCTCAGCCGGTTCGCCATCAAGCATCCGCACGAGTACATAGCCGTCGATGACCTCAAGTACTTTCGCCGTCGCCAGCCCGTCCATCTGCACACCCGGAGCAACGTATGCCTCCACAGCGGCGATGAGCCAGCGATCAGTTTCGGCTCCCTGAAGTCCGAGTATCGCAAGCACTTCTGTGGCACCCAGTCCCGACCCAGATCCTTGCTGCGGCGCGCTACTTCGCTGCG
>648156122923
GGTAATGTCGGAGTACGAGCGAGCGGTAATCCTGCGCCTGGGTCGCCTGCGCCCTAAGCCCCCGAGGGGGCCAGGCGTCATCTTTCTCGTGCCCTGCATTGATGACCTCGCTGTTGTGGACATACGTACCAGGTCATTTGACCTACATAGACAGGAAATCCTCACTCGTGACATGGTGACGATCAGCATCGACGGAGTGGTGTACTACAGCATCAAGAGCCCATTCGACGCCATGCTGCAAGTATACGATCCGGAGGAGGCGACCGAGAAGCTAGCAATGACCACGCTGCGTAACGTGGC
>6491189510023
AGGAATCTGGTTGGGCGCCTTGTGTTTCGGCCATCGATGGCTTTACTTCCTGCTTCCTGTTCTCCATTGAAACGCAGCACACTATTGGCTACGGTGTCCGAACCACCTCGCCCGAGTGTCCAGAGGCCATCTTCATGATGTGCTTCCAGTCCATCTATGGCGTGATGTCTTCAGCATTTATGGCCGGAATAGTGTTTGCCAAGATGACAAGGGCCAAACAGCGGGCACAGACTTTGTTGTTCTCCAAACACGCCGTAATTTGCCAACGTGATGGCACCCTTTCGCTGATGTTCCGTGTGG
>650603224356
CAGTTCCAGTATAAACTTGGCATTTGCTGACGACGCTGACTGTTTGATTTACCTAGAGTAGAGAATCGTAAAACGTACTGCTGTGACGTAATCATGTGGCCGCCCAAGCACGCCCACATTGGCTGGCTTTCAAGCCTTGCTCTCGTCGTTCTCCTGATGAGCCTGCAAATGGTAATGGTATCGGGGATCGAGTGCTACGTGTGCGACACGAGCGATACGGAGCATCCGTTCCAGTGCGGCGAGTGGTTCGAGCGATACGACATACCGGACATTCAACCCCAAAATTGTTCCAGTGTCCAT
>651884623940
GACAAATGTGTGATGCCGGGCTCGCAAAAGACGCAGCAAATATTCATGACGTCGCAAATGCCGCCGACGTCGACGCTTGCAGCGGTAGCAACAACAATTACCACAACATCAACAACAACAACGGCAGCCAAAACAACAATAGCATCCATTGCAACCATCGCGACGATGACAAAGTCAAAGGCGAAAGCCAAAGCGATTTCAAAGAGCCATCAAATACAAATGCCGAAAGCCTAGTGCATCTCGCTCTCTTTACCGCTCACACCAGCAACACTCAGAACAACACACACCGAAACACAATAT
>652120829111
ATCTCAGCTACGGAGAACACGATATTGACCAGGGCGGAACTTCAGGCCAATGCAATGCACATTGCCAGCTATATGCGATCTTTGGGCCTCCTTCAAATGGATATAGTGGGCATTATAGCGAGGAATACCACCCACATTTCAGCAGTGGCCTATGCCTGCTTCTTCAACGGCATTGCCTTTCACTCGCTCAACATCTCATATGAACAAAGTACAATCGAAAAGCTCTTTAGCATCACCAGGCCAAATATCATTTTTTGTGATGGGGATGAGTTCGAGAAGGTCCGATCTGCCACGGCACAA
>653524739876
GGACATCAGTTCCTTCTCGACAGTCTAATCATGAAGTACCGCATGTTGAATAAACGCAAACAGGCGACTCCCTCGCCAGTAAGAGATTCCGACGCAGCCGACGTAGCCATGGCCAACCACAGTGCTCTGGAACTGGAGGCGGCTGCGGCTCTCTTGTTGCTCCGCTACCAATACGATCGACAAGTGTGCAATAACATTATAACCTACACGGAGTCCTGTTCCCCGACTCCACCGCCGGCAGTTGCTGACAACACGACGCCAAAAGATCAGACTGTTCGTCCGCCAGTCGCCAGCCAGCCG
>6541132532923
ATCTGGGACAATATAACCAAGGAGCTAGTTGGTTCGCTGGTTTGCTCACCGGCAGATGTGGAGAGCATGCGATTATATCTTCTGCTCCCACTTTACCACGAGTTCGTCAACTCCAAGCACTACAAGTCACTGCAGGTTCCGTTTGCCAATGCCATATTTAAGCTAGCAGAGAACCCACGGAAAGTGCTGAACAAGTGGTTGGCCCAAACACCGGCTGAATACTTCGAGCATCTTGTCCAGAACTTCTTGCATGTTGTCATCCATATTATAAGTTTCAAAATGGGCTTGGCTGCCGCTAGT
>655374811164
ATATCTGCACTACCCTTTCCGCGGAGAGAGCTCTTCGCCTCGAACAGCGAGCCGGTGGCGAAGCATCGTCGTCGCCTTCTAGAGCTCTATTTACGACGCCTATTCGTCGTGTGCTCGAAGATTCCGCAGTGCCCAATCTACGAGGGACCCGGCGGAACGGGCCTCACACGCGCCTCCCTCGTCCAGCTGTCGTCTTTTTTCAAGAAGGGCCTGTTCGAGAACGGCAAACACGGGACGGGATAATAGTTAACCTACTGCTGAATTATCTCCTGCCTACAGTGTGTCTTTTTATTTACTTGT
>656944533811
CTCGTTTCCAACCATACACTCTCAATTCACATCTCTTTTTCCCAAACATACTTATTATATCTTCCAATTGTCCTGTTCCACATGGCGCTGGTTTACGGGGTTGAAAAGAAGACGGTACCCACCCACATGAAATTCGTGATGGGCGGAACCTCCGGAATGCTGGCCACATGCATTGTCCAGCCGTTGGACCTTCTCAAGACCCGAATGCAGATATCAGGAACTTTAGGCACACGCGAGTACAAGAACTCATTTGAGGTTCTATCGAAGGTTTTGAAGAACGAGGGGATATTATCCTTGTAC
>6579679954
AAGTCAGATGGACGGATTAAGCAAGGTCGCGTGTCAAAGCCTTCATTACGTTTTTCACCATCAAGCTCTTCATTGCGCCCTGTAGTACGCTCTTTATCAAGCTCATCGTCAAGCTCTTCATCCTGGTCATCGTGTACGACCTGCTCCACCTGCTCGAGCTGCTCCACCTGCTCGAGCAGCTCCGACTCTTCACAATCTTCACGATCGCGTAACCGGAAACGTCGATCTCCAAAAGTTCCAATTCCCCACAAGCTATTTGAATCCAATGGGGAAATAAATTTTCAGTTGGGCCAACCAACC
>658414225362
TTTCCCCCTCAATATGCTGCCATTTCCGAGCAGCACCAACCAGCGGAGCTGATTCCGGGATTCAGCACTATTGAGTATACTATTACACGGGCCCCCACCATGCCGCCCGTCTTCATTTTCCTGGTTGACACCTGCATGGACGAGGAGGAGCTGGACGCCCTCAAGGATTCGTTGCAAATGTCGCTAAGTCTGCTGCCAACCAACGCTCTCGTGGGTCTGATAACCTTCGGAAAAATGATACAGGTGCACGAGCTGGGCGCGGAAGGCTGCTCTAAGAGCTATGTGTTTCGTGGTACCAAG
>659400020890
ATACAACAAGGAGTCAAAGAGCTACCGCATCACATTTGCTCAACGTGCCAGGAAACTGTGAATAAATCCATGGAATTCCGTGCCAAATGCCAGCAGGTCGACAAAAAGCTTAGGCAGACGACGGAAAAGTACAACATTCAAATCTGTGACGAGGAAATGGAGTCGGAGCTGGAAAATGTGCTCTACGAAGAGTCCGCCCAGCAGGCAAAGGGAGTCGTAGGACTAGAAGATTTCAGCTCAGAGTTGTTGCCGGATAGTGAGGGTGTCCTGGATGAAGACGACTTTCCACTGGATGCAGAG
>6602611703
GAGCCTCTCCCGCCTCCATATCGAGCTCGACAGTCAGCACATCGGCTCTGGCCTCACATCCACATGTTAATCTGCTGCACGCGGCAGAGCCACATTATTATAATGCTCAGGCACTGCCCCAGGGAGCTGCTTACTACACTAGTTACCATGGATCACCGCACGACTTGAGCTATGCCAGTTCGGCGGACACCTCGCTAAATGCCTCGTGGGTTAACACGAGCGGCCACTCCCCGCACACGCCCTACTATTCGGCGGCCCAGATCTATATGCGACCCAAGGGCGGCAGCACCACGCCCACGC
>661549013220
CAATGCCACCTCCATGTTCGACAACACCATCACAGTGACGCCCATAAAGATGGAACTGGGCCAGGCGTATGCCAAATCGCAAAATTCAGCGGCTATGCAGCGAAGAACACCGAATGCAGTGGTGGTCACCTCCTCCTCCACCGTCTCCTCCGCCCAGCAGCAGCAGCAACAGCAGGGCCAGCAGCAACAGCAGACGGTTCCCATGGCCAGTTTGGTGTCCAACGCCTGTACGCTGGTTAATCCCAGCATGAGTGTGACGGTGGCCACCACCGTTGCGAGCGGCGCCAAGGAGAAGACCAC
>662560025067
CGTGCTTTCTGTGCCTACTGCCAGGATCGAATCTGGGGTTTGGGACGTCAGGGTTTCAAGTGCATCCAGTGCAAGCTGTTGGTGCACAAGAAGTGCCATAAGCTTGTGCAGAAGCACTGCACCGACCAGCCGGAGCCGCTGGTCAAGGAGCGGGCGGAGGAGTCCAGTGACCCTATACCGGTGCCTTTGCCGCCACTTCCCTACGAAGCGATGAGCGGCGGAGCCGAAGCCTGCGAGACGCACGACCATGCGCACATAGTGGCGCCACCGCCACCGGAGGATCCATTGGAGCCGGGCACT
>6631177917136
TGACTTTGGGCCGGGAATGCGTGTGCATCTGCGACCTGTGATTAGCGCCGAAGACCCCCATTAAGAAATTCAAATCAAAAGTCGAGATTTGAGATTTAAGATTCGAGATTCGAGATAATCAAGAACGCGAAGAAAACTGAAACTGGAAAAGCGACGACGACTGCGGGTACGGGCCAACTTGGAGCGCTTAGCCGGGCTTAGACGTGTTTCGAGCGCGGCGGCGTCAGGTGAATCCGAGATTCAATCCTAATTCGAATTCGAATCCGAGTGCCCGGTGCGTGTTCAATACGCTTTTGAATA
>664468038844
CAAATTCCAGTCCGAAAATCTTTGCCAATCGCCTGCGGATGAACCAGGGTGCCGTTGGCCAGCGATGCAGCAGTTTGGCCAACGCATTCGGTAATGTGGGATCCGATGAGGAGGATCTCGAGCTGAAGGATGCCTGCTGGTACCAGGCGGGCATATCCAGGGACATAGCCGTTGAAGTCCTGCAAAGCAAGAGCCCAGGTGCGTTTCTCGTGCGGAAGAGCAGCTCCAAACCAGGATGCTATGCACTGACACTGCGCGTACCCTCGCCACCTGGGCCGAAAATAGCTAACTACATAATCC
>665597822582
ACACGACTTTAGAAATTCAATCCTAATACTGTTTATTTTATAACCTACTATTAAACTTTTAAGTATGTACAGTCAATAACAGTAATATTAGTGATAGGTGCCAACCAAGATATCATCGTATGGCCTGTGACATGTGCAATGGGGTCACCATTAGGGTAAGCTCCGCGTCCTTTAAATTTGCCCCACGCAAATTTGCCTCCTGCAAGTCGCTGCCAGAAAGATTGCATTTTTCCAAGTCGGCACCTGCTAACACCGCAGCTCGCAAATTACAGTTCTTCATATTGGCGTTCTTCAAATTTG
>66690006909
CACTTTGGAAACTCCGAACAGAACGGAGGACCCGACCATCGGGATCGAGCTGAGGGTTCTTCGTACAACTTTATGCGCAACGGAGGAGGTAGCGGGGGCGGTGGCTACGGACGCAATGGATCGCATTACCAGCACATGGCCTATGGTAATAACAACGGTGCGTCCACTTCGACCGGCGGACCAGGACTTATGGGTGAACTGCCCTCGGGTTCGGGCCTGTCGGGCTCTTCGCTGTCGCTGAACAACGGACCCGGAGGCCTCAACTCCGACAGTCCGTCGCGTAAGCGCCGCCGCATCTCC
>667644433052
ATGCCTATTGTCCAGATCTTCTGAACGCGTGCTCCCTGATCCTCCAGAACCCCGGCAGCAGTGACAGTTCCGTGGGTAACTTCACGGCCACGCCCCCGCCTCCGGTGCGAGCACCTGGTCACCGGGATCAGGAGGAGAGCTTCGAGTACAGCTCCGACTATGTGGAGATCGACGAGCTGCTGCCACTAGTCGCCGGCGGGAGAGCGAAGAGCACTCCGCAGCTGGCGATGGGTCAAAACCTGAGCCTGCGACGGCCGCGCATCTCATTGACCTGGGTGCTCCGAGAGCAGCAGCAGACGC
>6681041634155
TCCTTTGAGACGGTATCCAATAGCATAATGCTGGCCCTGCTCTGCTTGGCCACCAACAAGGGTGATTGCCAGCGACGTTTGCTGGCGGAGATTAGGGCACTGGTGCCGGATGTTGGCCAAGTGGGCTTGGAGCAGTTGCAGCAGTTGCGCTATCTCGATGCCTTTGTCAGCGAATCGCTGCGCCTGTTGGCCACCGTGCCGATGAATTTGCGTCATGTTAGTCGAGATTTTCGGCTGGCGGGCAGGCAGCACGAAACGATTGTGCCACAAAATAGCATCGTTGTGCTGGACACGTTTAAT
>669384418905
GAATCAAGAGAGAGTTGCCCTTACTGCAGCCGATATGTCCACTAGCACACCTGTTACAGAGGAACCGAGATCCTCAAGCCAAATGACCATCAGTGCGTCCACGCAGGAATTAGCCGAACTGATAAACATCCACTTGGGTGACCTGCGACCGGAGGAGCCCTCTTGGCGGGTGGCCGACTCTCCAATTTCCGGTAGGGGCATCTTTGCCACCAGAGAAATAGCCGCTGGCGAGGAGCTCTTCCGTGAGCACACGTTGCTCGTGGGTCCAACAGCTCATAGGTCCATGAATCTGCGCACTTG
>670856614372
CAGTCGTAGTTAAGCCGCTGTGAGGAGTAGAAGTCCAGGTCGATACGATGTACAACCTTATCAAGGGCTCCTTGGCAACATACTGCTGCCTGTGCCTGCTACTGATATTGATTGACCCAGCGGAATCGGGACAACTGTCAACGAGATTCAACGTGAGCTTCGCCCAGCTGGATTCCTGCGAAACCTACTCCGTTCCGAATACGGGCTATGGCTACCGGAGGTTCTACATGCTGCGCGAGCTGAGCAACAACAACAGGAAGGCCGGAGAGCGGCTGCACTTGAAATTCTACGTCCTGACCG
>671109801226
ATTCGAGGGCGTTGAAGTGATATCCCCGAATGAATTCGAGATAGTGCTGTATCTGAATCAAATGGGTGTCTTCAATTTCGTGGACGATGGCACCTTGCCGGGATGTGCTGTTCTGAAGCTGAGCGATGGAAGGAAGCGGTCCATGTCCCTGTGGGTGGAGTTCATAACGGCCAGTGGTTATTTGTCCTCCCGGAAGATCCGTGCCCGTTTCCAGACTCTGGTGGCCCAGGCGTGCGATAAAAGTGTCTACCGCGACATGGTCAAAATGGTGGGCGACACCAGCGAGGTGAAGTTGCGCAT
>67288608262
GTATTGCCGATCGTATGCAGAAGGAGATCACTGCCCTGGCCCCATCGACCATCAAGATCAAGATCATTGCGCCACCCGAGAGGAAGTACTCCGTCTGGATCGGTGGCTCCATCCTGGCCTCGCTGTCCACCTTCCAGCAGATGTGGATCTCGAAGCAGGAGTACGACGAGTCCGGCCCCGGAATCGTTCACCGCAAATGCTTTTAAGTCTTTCGCCCGCCGCGAAAGCTCTTCAAAGGCAGCAACCAGCAGCGACCAACAAGCACCCATCGAGCTACCCAACAACCTCGGCTCGGACAGT
>6731132723819
ATTCGTGCTGCGCGTCTCGCCTGTGCCGGTTGTCTGCTGTCTTTCTCCTGCCTCTCTCTCTTGCCCAGCCACCTACCGCCCTACCCCCACAACACACACAAACAGACTCATACTCTGACAGTGGAAATGTTAAACAAAGACAAAGGCAGTAACACACAAGCAAACACACATAGAAACAGTAACAAACACAGTGCTCCAGCTAAATAAGTGCAAAAATCATACAAAAATATTCCAGACAAAATAAAATACGAACAAAAAAAAAGAAAAGTGAACAATCAGCCGAAAAACTGTGGGGCCCAG
>674107030748
GAAATTGAATTGATTTCCGAACTTTATCAGAATCAAACACATGTGGGACTTTCAATTTGCCAGGGCGATGCCTTCAATTCCTGGCATCGTAAACTGCGCTTATGTCTGGTCATCACCTACCTACCACCCAGTACTCCCCGCTGCCAGGATTCCCATATGCAAAGTGGGAAAGGATAATCGGGTGCAATGGAGAAGGAGGCGGAGGAGGACAAGGTACAAATCACACGCGATCTCCTTGCGATGCGGAAAGGAGCAGAGGAGTCCGCCAAGTCGCTAAGTCGTTTTAATGGCCAATAAAAG
>67542127812
AGATGCCCTACGCTCCGAATACAGGCCACGCCGGCCGTGCGCCCTGCTGAAATATCCTCGACCCAAGACAAAGCCGGAGTACCAGGCGATATATCCGTGGTTGCTCCCGGATGAGACGGATCCGCACTTCGTGTTCTGCGCGGTGTGCGAGTGCAGGCTCAGCTGCAAGAGATCTGATCTGGGAAAGCACGAGGGTAGCATTAAGCACTCGGAAAATGCACAAAGAAAATCATTGCCAGCCAAGGCAAACAATTCGAGCTTCAATGGATCCAGCTCCGGTGCGATGAAGTGGGAGGATAC
>67644338307
AGCATGAATCTTAGAATATGTTTCGCTGGTTGTATTATGGCTTTGCTTAATTTCGTTCATATCCCGAAATTGTATTAAAGCTTTGGCTTTTGTTTCAATAACTTGGCTAAAAGCGATATTTTGTTTCTCATTCTTAAAATCGTCAAAAATCTAACCTAAAATTATGCTGAAATTCCAAAAGAATCGCTAGCGGATATCGTAGTTACACTTCTCCTCCAACATTATTGCAGAAGCTGGTTTGCAGCAGTCATTAACGCTAATGATGGACGCGATGCGAGACTTCCTGCAAAACTTCCGGAT
>677562121151
CGGGTGGTCAAATGAGCGTGCTGGAACTGTTGGAACTTCAGGCACGTGCCAGGGCCATCCGCTCCCAACTGGCAATGGAGCCAATCACCAAAATAGAGGTCAAGTCAGATGATGATATTGACGAAGTACCAGTGGAGAAAGTACAGCGAAAGGAAAAGGATAAACGCAGCACTAAAAAAACGGATTCGAGCAAGCGCAAATCGCAGGAATCAGCTAGACCAACATCTCCATCCCAGCCTGATAGCAGCAGCAAGGAGCAGGAAGCGCCCCGCAAAAGAATCAAGATCAAAAGAAACTATA
>678532631731
AGCTGTCGTTCGTCGTACATCGCTCCAATCGCCCGAATTAAAACCGGAGCTCTGACATCGGAGACTGAGACTTGAGATTCTCGCGCCTCTCATAGCCAGCTGCGCTGCACCCATCCTAACCGGTCTTCATGGCGTCTAGCTCCATGATGGAGGTCTTCAGCTGCTGTGCCGGAGAAACCAGCCCCGTTGATACCTCGCCGTTGAGACTGCGATACAGCTTGTGGACCACATTGACCAGTATGAAGCACACAATGAGCACCAGCAGCGACATAAAGACGTAGGCCAAGACCAGCGGTGCGT
>679532926226
GAATCATAAAACTAAGGAATCACGTCTAACAAATACGAATTACAAGCGAAAGAATACAAAAATAAGAAAATACAGAATTAAATCGAAAACGGAGATCTCTCCCTTTCAGTCTCTCCTCTCTTTCTATCTGCCTATATGTCTATCTCTTTCTTAAAAGACACACTCAGACACACCGCACTCACCTAACGGTACTAATACCATTCCAATCGTTTCGGTACGCGTCGCGATCGCGTGTAATCAATTGCCAAATTCGACAAGAATCGTTACTAAAATATAATCAAAATCAAATTCGACACAACA
>68025204196
CCTACTTGCTGGCCGACCACAACTACGATGTCTGGCTGGGGAACGCGCGTGGCAATCGCTACTCGAGGAATCACACCACCCTCGACCCGGACGAGTCCAAGTTCTGGGACTTCAGTTGGCACGAGATCGGGATGTACGACTTGCCAGCGATGATTGATCACGTGCTAAAGGTGACCGGATTCCCGAAACTGCACTACGCCGGCCACTCGCAGGGATGCACCTCTTTCTTCGTGATGTGCTCCATGCGTCCAGCCTACAACGACAAGGTCGTTTCCATGCAGGCCCTCGCACCCGCCGTTT
>681110177093
TACATCGGCGATGGAACCAGTGCCCTGCCCTCGTTTCCGCCCATCGAGCTGAACCACAGCTTCAACAGCGAACTGACCCTGGAGGACGTGGACACCTTCCGGGGCCTGTATCGGGAGCATTGCGAGTCCTTCCTGGACGCCGTGCTCAATCTGGAGTTCAACACCGTGGAGTTCCTGCTGCGCGACTTCTGGCGGGCCAGCGACAACAATAATCTGGACGAGTGCGAGGAGGAGAAGTACTTGAGCAAGACGAAACTGTATCTGTTGTGCCACTGCGCAGAAGTGCAGAAGTTCGTGCGA
>682616312430
GAAACGAATTCGGACCGAAAGATAGGTCTAAATTTATAGTGTCTATTCCTGCGCTTTCTAATGTCAACCACTTGAGATATTCGGAATAAGATCACTCGTCAAGATACGAAAATGAGCTTTTTGTTGACCGAACCGCAGTGGTCCGCCTGGTACTCCGCCTTTTACGCGTCTTCGATGAATCGTCTGGCCCAGAATGTGTGCACCGCTCAAGATCCCATCACTGTATGCCTGCGATCCGAGGCGGACTTATGCTCCGTTCCGTCAGGTGTGAAAACCTGGATAGAGTTGAGCAGGCAGGGC
>68337842606
CACCCTGCTGAGGAACCTGCTCCTCCGCAGCCCTGGATTCTTTTTATTTTTTTGTGGCCACGGCGCTACGAAAATGTTTTAGTTCAGTTAACGGGCGCCAGATATTTTAGGTGTATCACTTGTCGATTACAGCCTTCTAGCATTGGCCACCACCAAAATGGGCGAGTTCTTTAAGTCGCTCAACCTCAACTACTTCTCCTCTAGCGAGGTCAACGGAGCTGCAGGAAACGGAGCACCAGAGGCCCTCGGTGGCAGGCTGGACAATGACTTCGTGGGCCAGGTCGTTGAAGTCGCTGGACA
>684961524598
GTAACGACTCGAATCCAGATGATATATTGCACCGATGCCTCTCGTGCAGGCGCATTAAGTTCGCTTATTGCCGGCAATAAACTCATTTACGTACTCGACCCGAGCACCTTGCTCCTTGTGGCCGGAGCCACCTCGGTTGCGAAGCTGGGGAGGAGTACGGGCTCCTTCTACTCGTCAGTTGCAGGAGTAAACACAGATACGCACATAGCTACAGATACAGTTACAGTTACAGATACAGATACAGATACAGATACGGTTAGGGTTAGGAATAGGGATACGAATACGGATACTGTGCCCAAG
>68584239086
CCACCACTTTGCTGGTAAGCCTGTCCGTAGTGGGTCGCTTTGGAGTGACAGTGGCCTACAATTCAGGGGCGCAATATGCCACCGAGCTGATCCCCACCTGCGTTCGCGGACAAGGAGTTGCAGCAGTCCACGTGGCCGGCTATGCCTTCACCTTCTTCAGTGCGTACATCCTGTTCACGAGGAGCGTATTCTCGCCGCTACCGGAGATTATCTTGGGCGTGCTTTCCTTGCTGGGTGCGTGTCTCTGCCTCCTGCTGCCGGAAACCCTTCACCGGACATTGCCCACTTCTTTGGAAGATG
>686125721802
GTTTTATAATAACACAAATATTTGGACCAAGCTTATTTCATCTGCAACGGGAATGTTTTCTACTCAAGAAGGTTACGATTTGGTTAAAAAATTTTACGATGAGCATTATGGACATTTTGGCCGTGCACAACACATAATAGAGAAATCACTTCGAAATATCAAAGAAGGAATTCAATGGAGTAAGCAAAATATACCCGTAATAGAGGAGTGGATTGACCACTATTTGTCTGACGCCCCAAAACTAGCATATGTAAATTAATGCATATAATGTATAAGCTATGATTCATATTCGCGAATAAA
>6871339130499
GTTCACGTGGACCCGGAGGCTATGGAAAAACTGCGTGTTACGCGAGCCGACTTTCTGCACGCATTGGACAACGACATCAAGCCCGCCTTTGGAGCAGCCCAGGAGATGCTGGAAAATCTGCTGGCACGCGGAATTATAAACTGGGGCCCACCGGTCACCGAACTCCTGGAGGACGGAATGCTCTCCGTACAGCAGGCGAAGGCCACTGAGAGCTCTGGCCTGGTGTCTGTTCTCATCGAAGGAGCTCCCAACTCCGGCAAATCAGCGCTGGCCGCTAATCTGGCCCAGTTGAGTGATTTC
>68897772360
AAATCGATATTTGTTTAGTACTCCGAGTTTTCTGCAGCACTTTCGTAAAAACTTGCTTTGATTTGATTTTTTAAAAGAGAAAACCCCACTTCAAATGGGTACAAAGCGTCGCAACATCGAGGATGAGCTCTCACGCTTCGAGGCGGAGATCTCGAAGCCCCCCGCCCGCAATCTCTTCGTGCCCAACCAGGTGCGCCCGATCATAGCCGCCAATACGTACCAAAACTCGCAGCACAAGCTGCAGCATCACCAGGGCAATGGAGGATCGCGTCTGACCGTACCCCCGCCCCCGATGCCGCC
>689778528150
CGGTGCCGTACGCACGTGTCTCGGAGTTTTCCCGGCTGAAAATATAATTCGAAAACGTCGAAAATGTGCCGATAAGATGAAAAATCGCAATAATTGTTATTTTCGGTTTAGCGCGTTGAATTGAATTTTTCGTAATATAAGTTTTGCGATTTGTGTAAGTTGCCGTCACGAATTTTCATCGGCTGGTCAGTGAACTTTTGGTCAGTTTATTGGCATTTGGTATCATTTCGCCCAACTTATATTTCATTTATGGCCGAAAAAAGGTTTATCTGATTAGCATAATGGCCACAACATCCATGG
>690708410092
TGCCCATCCTGCCGGATTATCTGGCCAGCCTGGAGGCGGATACATCGTCCGCGGTAGTGCTGAGTCTGGAGGACACATCGTCATTCTCGAAACTTGGCTATCGGTCTGGAGAATCGCCAGGCGGCGGTCATCCTCAACTGTACATTTCTAAGCATCCGATTCCGGGCAAATCAATGGTTAACTTCACACTGCTCCAGCTGTCCACAGAAGCCACAACCACGACCACCAGCATCGCCACAACGACCAACTCCCCGCACAATTCTACGTCCATGCAATCGCCTCCAAAGCTGACGGTTGGCC
>691823337810
TGCTCCAAATAAATAAAACAACAAATTCCAAAAAAGTGCTAATTAATAACGCAACGAAATAGAAGCAAACACCAATACTACGAAATCCCCCAAAACTACAAGTATTAGTTAATCAAAGAAAATGGGAAAGCTGCTGAGCCTGCTGTCACGCGACGACTCCAATTGTTGCGCCGCCAAATCCTACGATGTCTTCCTGGATTTCGAGAACGCCGCGCCCACGGAAACGGAGCGTGCCGTCTACGACGAGGTGGAGCGGGTACTCCGGGAATCGGAGGTGGTGCTCGACGAGATACAGATCTA
>69284358638
ACAAGATGTCGGCAGTGGTTTTACTTATTTTGTTGGGTCTTTCGGGACTCGTATCCATAACAGCCATACGAATCAAGGGAAACTCAACGGATGGTCGGTTTTACAAGGATCAACGGATCATCGGTGGTCAGGCAGCTGAGGATGGCTTCGCTCCCTATCAGATATCCTTGCAGGGAATCTCCGGTGCCCACTCCTGTGGTGGTGCCATAATAAACGAGACCTTCGTCCTGACAGCCGCTCACTGTGTCGAAAATGCCTTTATTCCATGGCTGGTTGTCGTCACGGGCACTAATAAGTATA
>69325437806
GGTGAGCGCATTGAAGACGATGGCTACCCGATGGAGCGCCACGAGGTGGTCACCAGTGACAACTACATCCTGACTATGCACCGCATCCCGTATTCCCCCAAAACGGGTGAATCTTCCAACCGACCGGTGGCCTTCCTCATGCACGGCATGCTGAGTTCTTCCTCCGATTGGGTGCTCATGGGTCCAGAGCGATCCCTGGCCTATATGCTGGCCGATGCCGGCTACGATGTGTGGATGGGCAATGCCCGAGGCAACACCTACTCCAAGGCGCACAAGTACTGGCCCACTTACTGGCAGATC
>6941124232018
CACAACAGCCTGTTGGACAACTATGCGAACAGCAATGTGATAATAAACATTGACAACTGCGCGCTCTACAGCACCAATGTAAGAATTTAAATCTCAAAACCCATTTCGAATACTAACGATCTTATTTTCTTTTCGCTGATCTGGCAACGCCAAGCGGCCAGCTGATCGAAAGTCGATAACCGACGGCTCGCACGATCGACAGCGACGTCGCCGCCAGCGGTTTTTAGTCATTTTTCGGTTTTTCTGCGCAACGGTCGCTTTCGGTTTGGCAATCGCCTGCGTCATCTACACGCTCCACAC
>695164430371
CTATGGTCGCCAGCTAAATTTGAGTTTTGGCAAACACTTTGATGCCCCCAATCATCTAATAGGAAAATCCACAAAACGAAGGGCCAGACATGACAATCAAATTATGGCACAAAACGGAATAAAAACTCATAAAAATGACATTAGCCAAATGGAGCACGTACTGGATTCCGCTAAGATAAATGATGCCAAAAGCTTTCATATAAACAAAATATAAAAATGAAATCAAACAAATAATCTCCGAGTCAGGGTAAAAGAAACAGAAGCCGCACAAATGATGCGCGAAGCGAAAAAAGTGAAACC
>696419434672
TTGGTTAGGCAACACTGATTGTGTTTATGCGGTGTTAAAGACTTACCTCTCGCTAAAAGGAGCATTCGAAACTCGATTAATATTGGTTTTTCCATTTCAAAATAGCCTAATATCGTTCACCGCATCGATAACTACTACTTGAATTCAATAGCTATCGATTCGAAGGGCTTTCGAGTCAAGGGCGCCACATCCATCTTGTGGCTTCCGCATCCATGCTGCCGTTTGTCCAGGAGAATGTGCCGGAGATGCTGCTCCAGCCGGCCCGGTTGGCCTTCTGCGCCAATCTTCACGTGGGCCGAC
>697503825145
TCACCGAACAAGCCATCAGCGAGCGAAGGTCGCGTGTGAAGCGGCTGAAATCCAAGAAGCTGGCCGACTTCATACATAAGGCCCAGCAGCAAATTCTGGAGCGACGCGCCCGCGAAGATCGCAAGGATAAGAAAACCAAATGTGTACTGGATCTGGCGCAGCGTCAGCCTGTAGAATATCAGAAAATCGATATGGAGGCTTTGGATGGATCTATTCTAGAGTCTGGAGTATACGACGATCGGCCTATGCTCTTCTTTGGCAAGGATGAGTACACAAAACAGGTGATAGCGAATCCCGAGG
>698102367356
GAATTGTGAAAGGAGCTTTGCAACTCGAAAGGAACTGACTAGCCATACGCGTATCCACACGGGCGAGCAGCCATACGTGTGCGTCTACTGTCCACGTCGGTTCTCCTCTTCAGGCGCTCGCCAGGAGCACCATCGCCGCCATCGGAACGAACGCCGCTACGAGTGCGACACGTGCAAAAAGAGTTTTGTAAGCTCCGGATGTCTCAGGAAGCACAAGATGATCCATGTGGATGCGCGGAATCACTAGTGGGCATTTCGATTTCTGCCAACTCTGCACATTATTTGTATTACACGTTTCAA
>6991291638340
ATCGCCGTCTGCTTCTTCGCTGTTGTGGCTGTGGCTGCTGCCAAGCCTGGACTTGTGGCTCCTCTGGCCGCCGCTCCTCTGGCCTACACCGCTCCGGCTGTGGTGGGCAGTGCCGCGTACGTGGCTCCCTATGCCTCCAGCTACAGCGCCCACTCGGTGGCTCACAGCGCAGCCTTCCCAGCTGCCTACACCGCCGCCTACACCGCTCCCGTTGCTGCCGCCTATACCGCTCCAGTGGCCGCTGCCTATGCCGCTCCCATCGCTCCCTACGCCGCCGCCTACACCTCGCCCCTGGCCTAC
>700486123534
TTCCGGGACCACGCTCTTCAAATGTCAATTTTTGCGCTGATGACCTTCCCGGGAACCTGCTTCGACATCAGCCTGTTGACGACTCAGGCCGTCTACTCCCTTCTTAACCGAAAACGACGGGTGCGGCAGGCGGCTCTGGAGGTTCTAGCAGTTCTTGCCGATATCTCGTCCATCAAAGAGGTTTTAACCATTGTGTCGGAGACAACGGACGGCGTAGAGCTTGGGCCAATGGTGTTGGAGGCGACAAGTGTGCGGCTATCGCGTTTACAACTGCCCATCGTTACTCCCGACAGCGGCGTG
>7011310629418
AAAGTTCTGCTCACACAGTTCGATTGCGTTAGTGGACATACCCTGCTATTGGTCAGGGTATTTATGTATAATGAGGAGTCGGCGCAGATTTTATTGCAGCATCACGTCTACGTCAACGTTGTCTACCGGATGCCTGCAATATATCAAACGGGAGTCGGCTCTCAAACTGGCCATTGCATCTGTCCCGCTCTGTGTTTCCCTATAGAAAATCCGCATTACCACACCCCCACCACCGGCGACTGGCGGTGTTTTGTCTGGCTCACTTTTAATAATTCCGCCCCGAGGGACCGGCGAACGGAT
>70254921068
CATTCGTTGCGAAAGCGAAACAAGCGCAAGCGGGGCGGCAAATCGGGATCCGGAGCCGAGGTCAGCAATTGCGGCACGCGGGAGCCACGCCGTCGAATGGAGACGAGACTGGAGTGGCAGGCCAGGGGCAAGGTGAAGGTCCAGGGAGGCCGTCAAATTAGGCGCCACCATCACCACCACCACCATCATCATCACAAGCACAAGTACCGCCATCATCAGCAGAAAATCAGCAGAGTTCCGCACACCAAGTTCAAGTACGAGACGCAGTTCCAAACGGAGCCGGATCACGCAGAGATTCCC
>703312624061
TGCCCGGTTAATCGATGGCAGCCAAGTGATCGAGGAGCAAATCATTTCCATGGCCAGCACGGGCGACTCGCAGCAGCTGCGATCGTCCACGGAGGAGAATCCCCGCTCGGGGCCGGATATGCCAACGGCCAGTCACCACGATGCCATCACGGATCTGCTGATGTGCAAGGACAAGGGCCAGATCTACATAGCATCTGCATCGCGAAACGGTGTCATCAAGCTGTGGAAGTGAGCGCCCACTAAATAGTATTTAATTATTCAACTGTGATTAGCCTAATAAACTGCAATATGTGTAACTAT
>70487541458
CCATGACCGAAGTGAAACAGTTAAGAGCCAAGATAGAAGAGCTCCGCTTTCGAAGTGAGGAAACCATTGAGACGGAGAACAACTTTATGCTCCACTTTTTACGGGATGAGAACGATGTGGCCTTTTTGGAGTCTGCAACTGAGCGACAGATTGAACGGAAATTGCGCAAGTTCACTTCAAATTGGTTTAAAAATGCACGCGCTTTACTGGGAACTATGAAGTTAACCATAGTATCGCTTCAAGAAACATGTCAGCAGCATCGGGCGGATTTGATAACCAAATCAGACCTGAGTGGTATCC
>70522528486
ATACCCCTTCTGACTAGAAACATTGAGGATTCCGTGCAAACATGACCCTCTTGCCAGACATCAAGGCATCGGATGCCGCCTGCTGCGTGGGAGGTGCGAACAGCGATGCCAGCAGCAGTTCCGGCGTCTGCAGCCTCAAGGGTCACCATGGTGACCCCGACAGCGGTTGCCTGGGCATCAACTGTTGCACCACGGCGGCCAGCTCGGAGCTGTCCATCGACGAGACGTCATCGACCTCGTCCAGAGGCTCCTGCGAGTTGACCAGCAAGGTGACCAACGACCTGAACGGATTCCAGAGTC
>706463834405
CGCACAAAAACATTTTGCAACCGCATAATCACAACAGCAACAGCACCGGCATTAACCTTTGCCCCAAGACCACCACCTCCAACAGCTACCGTCATCCGAATCCGAATCCAATTCAGAACCCGAATACGAATCCGAGTAGGGGGCAATCGAATAACGAACATTTCTTACTAGGGCGCGGCATGATTGTGGCGGACTATGTTACCCGGGCGGACGAGGAGCACAGCATCCTGAACTACAACGAAAGGCTGCTCAAAGATTGCACCAAGTATTCTGCCTTCAACTTTGTGTCCATCGAAATTG
>70760586396
CCCGCAAGAGCACCATAAAGCAGCGATTGGATCTGCCGGTGAATGACCACGATTACTGCGCACGAAAGTTCGCCACGAGGAATATCCACCTGATCAGTTCCCAGCTCTGTGTTGGCGGGGAATTCTACCGCGACAGCTGTGATGGCGACTCCGGCGGACCGCTGATGCGAAGGGGTTTTGACCAGGCTTGGTACCAGGAGGGCGTGGTCTCCTTTGGCAACCGCTGCGGACTAGAGGGTTGGCCAGGTGTCTACACTCGGGTAGCCGACTACATGGACTGGATCGTGGAGACCATTCGTC
>708146432818
GGTAAAAAATATTTTTTGTTTGAACAAAATTCGCAACAAGAACTCTAGTCAGAAGATGGAAAACAAGAATATTATTATGATGAGGCAGCCGCATATAAGGAGGAATAGTAGATCAAAACCAAAAGAACTATGGCAATTTCTAGCTAATAAAATGATTGAATGATTGATAGAAGCCGCCTGCTCTTCCCTTTCCAAAGATTTACCCACTTAAAACCTCTAAGCAAAAGATAAGCGAGGCGAACGGAAAGCGTCAAAGGAGATTTCCAGATGAAAATGCAATACATTATACACAATCAACTA
>70944749422
TACGTTGTGGGCCAGTACCAGAAGATCTTCCGCGGCGTTGACCAGCAGGACTCACACGAATTCCTCACCATCCTGATGGACTGGCTGCACTCGGATCTCCAGACCCTACATGTGCCCCGTCAGCGGGAGATGATCAGTGCGTCGGAAAAGGCTTGGCTGGAATTTACCAAGGCGAAGGAGAGCATGATTCTGCATTTATTCTATGGCCAAATGAAGAGCACTGTGAAATGTGTGGCCTGCCACAAGGAGTCCGCCACGTACGAGAGTTTTTCTAATCTCAGCCTGGAGCTGCCGCCAAAC
>71047023111
CTAACTGCTCTGGTCAGCTCCTTGATGCTGCGTCTCTGGGGCAGTGAGTTGGACATGGGCTATCTGGTGATGCTGCGCGACCTGGGTCCATTGGCCTACTTCGAGGGCCTGCTAACGCTTTACGGCAACGAGGCGGACATGTGGAGCGACATGTGCATCGCCATTGAGGATCTGTCCGCCGTTAGCTTTCAGCTGGTGCGGGCACAGGGTGAGGTCGCCCAGACGCCCACGCCACGGATTACTGGATCGCGACAAGCGCTGGAGGTGCAACTGCCTGTGCCGGAGCACTCGCTGCCGGGC
>711255316624
GACACACCCTACCGATTGCAATACACGTCAACTTGTATAAATAAATAAAAGCCAGCCAAATAACAAAATCGATCATTGTGAGACTGAGAAAATGGGTGAACAAGGCGAGGAGACGGGTCAGAAGCTTACGGAGCGCTCCACCAAGGAAGCCTACTTCGAAAGCCTCGCCGAGTGGGCCAAACAGGCGACGCTGGCCCAGAATGCGATGCTCATGTTTCCCTACTACCTGATGGCCAACTACCCGACCATGTTCCCGGGACTGCCTTCTTCCGCTGCTCTCCAAGCAGCCGCCATGGGACA
>7121305221578
ACCATCATCAGATACTGCATTGCACATTATTTGTAATTATGGTCCGGACAATACACCGGAAATAATGGAAGTTGTAAAAAAGATTTTACAAAGACAGTTAAACATAAACATACAAAACATAAAAGGAGAAACGCCCTTGCATATAGCGATTGCTAGGCGAAATGTAGAGATGGTGAAGCTTTTGCTTAAAGTGCCTAATATTGATATTAATTTGCGCACCTATGACGAGAAGTGTGCGTTGGAGCTAAGCTTATCAATGGGGGACCACGAGTTTTTAATAGCATCAATACTTCTAAGTAT
>7131370733409
CTTCCTAGGTCGCGAATACGAGTATCTGCAGACACCGAAAGCGGCTGAGGATGATAGTGAAACTGATCAGAGTGGAAATAGTGCCGAAGATGACGATGAGGCGGATGCGGATGATGCCAGCAATGCGGCGGAGGAGGAGGACAATGCAGAGGATGAGGATGCGGATGCCAATAATGAGGAGGATGATGAGGAGGAGGAAGATGACCGGGATGAGGAGGATGACGACTCGGACAGCACGGCGGAACAGGATCAGGATCAGGACCATGAGCCAGAGGCTGAAGCTGACAACGAAGACGAGGA
>7141186238564
CCTGAATATAAGAGGGGGAACTACTTACTTGGTCTGTGTATCATAAAAGCGATCCGTCATTTTGGTATCGTAAGCATACCGCCTGAGGAAGCTAATAGGTTTATTGAAACTATGAGAAACTATCACTTGGAGTATAAGGTTCTGATCGAGGATCTGGCTCCTTTGGTGCATGCCCAACGAGCTGAAAATCTTAGAAAGAAGCTGCTCATCCAATGGCCACACATTGATGTACTATCAGCATTTTATACACATTCAGAAATTAATGATTATCTGGATAGTTTACTCGAAAGATTTCCGAAA
>7151345727584
CTGACAAGAGTTTGACACAGAACAACAACGAAGTGGTGGCCTTGGATGAAAAGTTGGCCAACGAGAAGCAGCAGCAAATCGATTTCCACCAGCAGCAACAGGAGCAGCAGCAACAGCAGCAGCAACAGCAGCAGCAGCAGCAGCTTCATCCACTAGCACAGCAGCAGCAGCAAGAAGAGCAGCAGCAACCGCAGCAACTACAGCCGCTGCAAACCGAAAAACCGCCAACGAAAGTGCCAAACCTTGTTGTAGCTACAGTGGCACCTCAGCTGCAACAGCCACCGCTGCAGCAGCATCAGC
>716279520134
AGTCGTTGCCTGTCAACAAAACGATGCGAACGTGTCCAAAAGCCTTGCTCTTGAAGAAAATAAAAATAAATACTTGAATTCATTCGCGAAACGAACTGAAGAACTTTCGATTTTGGAGTCGAGTGGAAACACTACTGGCCAAATAAGCAAACCGTTTTCTAAAAGGCAAATCATATTCAAATGCGAACCGACCAAACGTAATTTTAAAAAAGCTCGTGAATATTTTATAAACCAGACATACGCAAAAACTGCACATCAAAGAAACGTGTTCTCTTGCCCAGAAATAATCTTTACAAATCT
>7171079128291
TAACAACCGCAGGCGAAATTTCATTTCTCCTTTCGCATGCCGTGAAATAATAGCCCAGTTTAATTCCATAAATGTTTTACAAGCGAAACGGCTCCAACTGGCAGCAGGCCAATGCATTTTCCGCTTTTCCAAAAAAAGAGACATGAAAAGTGGGGAGACAATGGTGAAAAATGTGCGGAGACTATAAGTCCTCGGCGAACTTTTGAAATCATAATGGAATGGCAATCTTTGGCCGATGCTCTAATTATCAGTTGCACGCACACTTGCCACACATTGGGGCACTGGAATAGTTTGAGCCGG
>71845696034
CGATGACCACCAGATCTTCAAGTGGAGCGACGTTAGTCGGGACTCAGTTGAGGTTGCCAAGCTTCCGGATGACTTTGTGCCCACGGATATGCACTGGCTTTTGCTGGGCGGCAGGAGCAGTGGTGGTGGAAAGGGTAGCGACACCCTGTTAATCTGCAGTAATGATGGAAGATTCGTAATCCTGAACAAGAGTGCCCGCGTGGAGAGGAGCATTTCAGCTCATGCAGCAGCTATAAGCTCCGGTCGCTGGAGTCCCGACGGCGCCGGACTTCTGACCGCCGGCGAGGATGGTGTGATTAA
>719483036437
GCCACACTGAACATATGTTCCGGGGAGAATGGCTGCGATTTCGCGTCGGTAAAAATAGCAAATACTCGTTAATGTGCTGTGGGAACGCTTCCTCCCCGGCCCCAAAGTGGCCCCGAAGAAAGTGAGCAAATGTGCGCGCCGCAAGATAGTCGCCGCCGAACAAACGATAGTGACGAAAGTGATTTAATTCAACTACCAGCACTCCCGCAAATACGATGAGTATGTCGCGCGGCGGCAACACAACTCTGGACTTGCAGCCGCTCCTGGCGGAGAGCGATGTCGGAAACAGGGAGCTGGAGG
>720114416644
CTATGGCCAAATGATATCGCAATCGCTAATTGATTTCTGTCGCCAGTACATTCAGAGCCTTAACAATGTGCAATCCTCTTCCTGGTTTTCGTCGCTGTCGAATATTGTGGGCAACATGTTTGTGTCGGATGAAGGATGCGAACGGGTGCAGCAGATCAAGGCGAATAATGGCCTTCTACTTGCCCTCTACGAGGCAGTGCACCTGAATCGGAACTTCATCACAACTCTGGCTCACACGCAGGCAGAGTCCAGTGCCCCGCCCTCGCCCAGTAACACATTGAGTCTGGCCCAACCTGTGCC
>721413636944
CGCCATTCGGGAAGAGTTTCAGCGGGCACAGTATTTGCCCCAGAAGTGCCGCAAGCTGGCGCGAATCCTAACCGGCCTCACTGATGTCATCCACACTATGGTTCAGGGTCGAGCGCTGCAGCGGGACGAGAGCTACAGGCAACGCATGTGCAATATTGTTGGTTTCTACATATCCTGCGAACTCTGTTCCGCTCAGGAGCCGGTGGAGAAGGAGGAGACCATCATCAACAGGATTAACAGCTGCCTGAAGCTCTACGTGGAGTACGGAGATGGTGGCGCCGGCGTCCACCGGGAGCACGT
>7221085413234
GCGACCACCACAGCGACGACGACGACAACGGACGAGGCAGGCACCCCGCAGCCCGCGGAGGATCAGCAGCATCTGGTGACAGCAGCCGCCTATCAGCAACACCAGGCCCTGGCCGGAGTGGAGTATATGGGACAGGGCATGTTTCTGGCGCCCGGCTCCCTACGTCCACCCATGCAACTGAAGCAGGAGCCACAGACGCCGCAGCAGCAGCAGATTACACAGCAGCAGCTGCAGCAGCAGCATCAGCGATACACCATCACCGGACAGCAGCAGCAACAGGTTACGGCTGCTCTGCTCGAG
>72345830534
TACAAAAAAAAAAAATGCTTTGGATAAGAGTGCTTGTGGCGTATAGTATAATTTTATTTGGAAGTTTCCACGGAGAGTGTGCTGCCGTTCATAAAGATAATAATACATATAATTCAACAAAAAACTCTCTTATTGAAGCTCAGTCGATTGGGAGAATCGTAAACCGCGTAAATCAGAAAGAAATTAATCAGAACATCCTGCCACCGCCAAGTTATTTAGGTGAAACAACTCGCACATCGAGTACTGATCCAGAAAATCCCTGTCCCCATGATATTTCTCAATTAAATGCTGCTCCAGAAG
>724860711810
GAAATCATGAGGGTGCTCTTCAAGCCTATCAGGTTGCGCTAAAGCTTTCGCCTCATGACCCAGAAATATATGAGGAGTATCGGATCCTGGAAAAAAGAGATCTTACGTTGTCAGATATCGAACCGATTGAACAGGATAAGGACAACTCCCACGAAAGATTGGTTCTTCCGCCCTGTTGCAGTGGTCGCTGTCAAGTTCCCCGAAATCTGAGTAATCTATATTGTGTATATAACCATGTTACCTCCCCATTTCTGCAACTGGCCCCCATCAAAACGGAGATTCTATCGATTGATCCCTTCG
>7251067232346
ATGTCCCCCGGCGCCCATTTGCAGATGTCCCCGCAGAACACTTCGTCCCTAAGTCAACACCATCCACATCAACAGCAACAGTTACAACCCCCACAGCAGCAACAACAGCATTTCCCTAACCATCACAGCGCCCAGCAACAGTCGCAGCAGCAGCAGCAACAGGAGCAACAGAATCCCCAGCAGCAGGCGCAACAGCAGCAGCAGATACTCCCACATCAACATTTGCAGCACCTGCACAAGCATCCGCATCAGCTGCAACTGCATCAGCAGCAGCAACAACAACTCCACCAGCAACAGCAG
>726117620742
ATTGTCTGCGTTACCCTGGCCCTTTTCGCCTACATCAACGCCAGCCCAGCGTACGGCAACCGTGGAGGTTATGGTGGTGGCTACGGTGGTGGCTACGGTCCTGTTCAGCGCGTCGTCTACGAGGAGGTGCCCGCCTACGGACCATCCCGTGGCTACAACAGCTATCCCCGCAGCCTGCGATCGGAGGGTAATGGAGGAAGTGCCGCTGCCGCTGCCGCCGCTTCCGCCGCTGCCGTGAATCCCGGAACCTACAAGCAGTACGCCATTCCCTCCTACGAGTTGGATGGCGCTCGCGGCTAC
>72793636542
GTCTATCCCAAGGGAATGTACAATCTGTTGATGTGGATACACCGGGAGTACAATGCGCCCGAGATAATCGTTACGGAGAACGGAGTCAGTGATCGCGGTGGTCTGGAGGACTATGCCCGCGTGGACTACTACAATCTCTATCTGTCGGCGGTTCTGGATGCCATGGAGGATGGAGCGAATATCAGTGGCTACATCGCCTGGAGTCTGATGGACAGCTATGAGTGGAAGGCAGGCTTCTCGGAGAAATTCGGTCTCTATCATGTGGACTTCAACTCACCGCAACGCACCAGAACGCCCAAG
>728596535419
CCAGCCAACAGAGCCAAAGCAGCCGCAGCAGCAGGAGTGCACACAGCAGCTGGAGCTGCCACAGCCGGCAGGTGCTGCTAGTGATCATGATCCTGAGCGTCGTGATGCCATTCACCAAGGCGCGACACTTGCGCGACCAGGTGGCACTGGACTACGCCTACGACGAGGACAACTCCGGCCGATCTTCCTCGTCGTCATCGTCATCCTCATCATCGGGTGGCGACATCCTGCCCGCCTTCGATGTCAATCCGTATCGCGGTCTGGCCGATAGCTTCGGCGAGGGCAGCTACGACAGTGATA
>7291283835351
TTCCTACACTTGACGTCACTGGGAAACGGGTGGAGAAGCAGGAGACGAAGGGAAGGGCTCTCCCTCCACTGGTCAGCTGCTTCACTGGCGCGGCGGCGATAAGCCCAAGTGCAGCCAATCGAGAAGAAGCCAGAGTGGAAAGGGTGTTGCGAACAACCCGATAGCGCCAAGCCCAGCATCATGCAGACGACGACAAGTCAGCGGCCAGTAACGCCTGGCACTCCAGACTCGGCGCATATCGTAATCGGCGCCGCGGGATTCGTGGCACACGAGAGACGCCAGCCCGGAAAGACCCTGATG
>73073627446
ATACTCACACATATCCAGGAATTGGGACGAGTTCTATATGAAAATGAGGGCACTCTGGCTCACATCAGCTATGCCCAAAAAGTACTGCGTCCGCCGGAAGGCGCATTCCAGCGTATTCATCAACCAGCCTTTCCGCGCATAAGTTCGGAAAAGGTTGAGCTTATCATACAGGAAGGGATACGAAAGAACGGAGTGCCACAACGCTTTCATGTAACACGTAATCAGCACCGTATCATTCCGATGGGACCCAGGTTACCCGAGGCATTAGATGTGCGTCCCAATGTCCAAAACTCGGCTAGG
>731436924383
GTGCAGTTGAGAATCAGCAACTGCTCGCTAAAGGTCCTCCTAATCGCGAATCCATCGAAAATGGCCGACAAGAAGAATCTGCTCCTTCTGTTCGATCATCCCACGGAGCCCGTGTTCATGGACAAGGGTGGCAATGGCACCGTCTTCGACGTGCCCGACTCCTACGTGACCGATCGCTACAATCAGATGTGCAAGAAGGTCCAGCGGCGCGTGAGCAGCGCGTCCGAGAAGAACGTTCAAGTCAAGGAGATCGCCATACCGGATCTCAGTTGCTCCATGAGACTGGGCCGCTCGGAGCAG
>73274235428
CCACCTCGCCCGGCGGCAGCAGTCCGCACGAGCTCAACCGCTCCGCTCTGAGCACACGCACTCTGTTCGCCGCCCAAGGAGGCGCCCACACGGCTGTGGGCGCCAACAGCTCAACGACCGCGCACGGCCAGACGCACAGCCACCACCAGACGGGACCGCCCACCCAGGGACTCTTCGACTCGCTGCGCGAACAGTCCGTCACCCCGAAGAAGAAGAACCATCTTGGCATGCTGCAGTTGCAGTCACCGAACCAGAGCTACCAGAGCAGCTATCACACGAATGACTCGTTCGCACCCGGGG
>7331074913429
ATGAGTCCGCTTCGAGCAAGGTCGAGGCAGTGCAGCCGGCGAATCCCGTGTCGTCGAGTTCCAGTTCCAGCGATTCATCGTCGTCGAGTTCGAGTGATAGCAGTTCGAGTGACTCGAGCGACAGTGAAGCAGGTTAGGACGCGTTTTGTTTGTTTGTTTATTTTATACAACTTTTTTTTTATTAGTATACATAGAAATATGCAAATAGAAATATATATATATATATATATATACATATATGTATATATATAGATACGTTGTTTGAAAAACAAACAGCAAACTCACTAAACACACAAAAAC
>73450703067
ACCAGTCACTCTCAGTTGGAACGGCGCGTGAAACGGTTATCGCTCGCTCCACCGGCGCTCTCTCGCCGCTCGCCCCACCAAAGCCCGCATTTAACAGTTGTTTTGCTGCGAATAAGAGGCTGAAAGCAAAGACCCGAGGAAGATCGAGACGCAGAAGCTTAGGGAAGCACAGATGACAAAGATGGGCGGAAATTTGGCAGTGATGCTGCTGTCGCTGTTTTTGAGTGCGTTAGCCACGGGCAACGGCAACTCCATACCGACGACCACGACGCCCCAGGGCGTATTCGAAACCCGTACGGA
>735943922855
GGTGGTTCCGGATCGGGATCAGCGCCAGTTCCGCCGCAGCGTCACTCATCCATTCGGCCCAACGCCCCATCGACGCCACCAACGCACATGGCCAATGCCTCGCATCAGTTTGGCAGCAGCTCGGGCTTGTCATCAGGCTCGGGAGCAGGAGCTGCAGCCAGCGTGGGTCGACTGGTCAACGACTTGGAGACCAAGTTCGGGAAGCGATTCCACAACGTCACTGAATTCCCCAAGCCGCCGCCGTTTCTAAATATACAAAAAGTCTATCCTAGTCGCACGTTTAAGGCCACCAATGGTATG
>736944712133
AAAATACCAAAAATAAAGAAAATCAAAAATCCGATACTTCAAACGCGCCAAAAAGAAAAAAACTCTCAAGTAACAACCAAGTGCTAAAATTAGAAGCGGAGAAATTTAATCAACATTTGTTGCCAATAAAACTGTCATCATTGCTGCGTTAACAGAAAACACGGCGTCAGCAGCGATTGCAGCGCTCAGTATCAGCAGCAGCTCTCAAGCGTCGCTTGCCGCCAACGCCCCCGCCACACCCACACCGCCGCCCACTTCGTCAGTGGCAGGAGCTGCAGCTACGGTAAAGAACGAGATCGT
>737101766479
CCAAAGTTTATATAGTGTTGGTTAATGCCAACCCGAGCTAACTTTGAAATTAAATTCAAATTGAAATGGAAAACAAGGGACGATAAGTGCGAGTGTCAATCGCCACGCGTAGTCCACGATCCGCAGTCGAAGTGTTCGGTGGTGTTCCAGGTGCAGCAGCAGTTCCCGATCCCCATACCACCTCCTAGGCAAACCAACGTCAGCTATAGTTAACCCACTTACGCTGAGGTCCGATCAAAGTCCAGTGATTTGAATACCCCAACCTTTTGTGACCCGAACGCCTGCTCGACATGGAGATCA
>7381233525075
TCATTGTGTTTTTGCATCGCGAGCGGGACGGTCGTCGATTCGGGTTCGAACTGGAATCGGAAATAGCGGTCTAGCGGGCCTTTCTGCCTCTCTGTGTGCTTTTGAAAAAAGTTTGCTTGAAAAATGTGTAAAGAAAGCGGCGCCGCCAAGTGAGTGCGTGTGTGTGTTTTTATGTGTTTGCAAATACAAAGGTAAAACAGCCCCAAAGGCAACAACAAAGTGGCGGCGTTGGCGGCTATAGCGCAGTAGCAGCGACGCAGCGGAGCAGCAGCAGCGACGTCCAGTGCATTTTGGTGCAAA
>739105753758
ATTTGGCAATCACTACGTGTATCCCATTCTGGATTGGAACAATCCCAACCGCTGTATGGTGACCTTTGTGGGCATCTTCCTGCTCATTATGTGCTACTGGGTGCTGCTCTTTGGACTCTACAAGTTGAAGAGAATGTTCAATAGGGCATTCAGTGTGGTTTGGTCTCCTCATGCTGTGGGTCTGATATGAGGGAGTTAATACAACAAAAAGTCATTGAATATCACCTCATGGGCACCCGCACGTATACCATGTTCTTATATGCATTGCCAGCATTATGTAACTCCCATTAACAAATCCAT
>74047465598
TCATTCGCCATCCGAGTCATACACTCTGCGAAGCTACAACCGATCGGTGACCACGATGCGGATGAGATTGCTGGTCATTTGGATTTCCCTAACTGCTCTCCTTGAATGGAGCAGGGCGCAGGAGGACAACATTGAAGAGTTCAGCTTAAGCGGCGGACTAGCGGGTGAAAAGTCAGAAAACTCAGGCATTGAAGCCGGTGAAAATGACACAGAATCCCTAGGACAAAGTCACTTATTTTTGAACACAACACAAAGTCCAACTGATGACCCTGAGCCTACACAGGAACTGTCATCTATTGA
>741428610250
AGTTTAGTTTATACTTGTGCTTCACACACAACGATCATTCAAGTACACGCGTTACGTTGCCTTTTCAACCATTTCTCATTTCGGTGACTCATTTTCGTCGTCTTCTGTAATTTTGTGTGCCGTTTCCATTAAATAACCATTTGCATAATTAAAGAGCAATAAGAGTGCTGAGTCCTAAACACGAATTGCACAATTAAAATGCAATCAAAGCTGTGTTAATGTAGTCGGCAAAAATAAAAAATAAAAAAACAAAAAAAGCAAAAAAAAAATATATATATATAAAGAAACATAACCAAAAAC
>74296109543
CTGCGGCACAGCATTGTGGTGCTCTAAAAGCAGATGGCGTGGAGCTAAACCCATGGCTGGTCTACTACTCGCGCCTGGCCGCGCTGCGTCACAGCGTTTCCAAACGGACGAGATTTTTTCGGCGAGATCTCTGGAAGTTCGATATAAAGGACTACAACTTCGTGGTCATTTTTGGGGTTGAGCAGATGATGCAAGATCTAGAACACAAACTCATTGCTGAGTGTCCGCACAACACCAAGATTATCGCCTGCCGCTTTCCACTACCCAGCCTAGAGCACGTGAAGATTATAGAGGACGGAG
>743930431305
TATTTGCGCCGTGCAAAATAAAAGGTTTAACGATCTGCGGATTTGTCGATAGAAACTGGCACACGGCGAAGACAATGACGACGCATAGAACACAAGGCAGCAGAGGAATCAGATCGCGATCCGAGATCTCGGCGACTAGACCACGGCTGCTCACTTCATCAAGGGGGTCAAAGTCAACTCGGCATTCGCCCAGTCATCAGCAGACTGAACTCCACTAATAACCCCGATGCGAATTTCTAGTTCTCTGCAGCGATATTTATGGCCAGGCATTAGGGTGATGGCAACCGCCGAATTGCTCAA
>744766031645
GTTTGGACGCTCAAGGCATCCGGCTCATATGAATTGAGCACCTCCAGTATCTTGACATCGCACAGCGAGGTGGTGTTGGATTGGTATAGCAGCTGCATAGTCTGGTAAGAGTTTGATACAGGATTCCTTCGGTACTTCTGCCGTCCTCCACGAACTCGATCCAAGCGCACACCCTCCTGAAAAGTTAAAGCGATTAGAGTTTAGGAACTTTAACTCGGGACTATGAAATTACCTTGAGCATGCCCATTAGTAGACATTTCTGGAAGCGACACGCTTGGCAGGCCTTGCGTCTCCGCTTGT
>745537421852
AGCTCGTCGGCGGAATGACGTCTCCCTTCGACGGCATTGCCTGCTTCTGGCTGTCACTAGTCTGGATTCAACTGGGTATCATCAATGCCGGCCTGGAGTTCCTCAAGGATTTCGTACCCCTTCAGCTGGTGCGGCTGAGAGAGATCGAGGACGAAGAGCGGGAAATCGAGGGCGAGTGCACCCTGGGAGCCATCAGCATTCGTATGTTCGCCTTTTAATGACTGCTATAGGGATTCATCTTTAATTATTATTCAAACTCATTATAATTACCTACTCTGACTGTTACTGTTACCTTACATT
>7466696197
GATTTCTGTGCCTGGACGATCCCGAACTCGATGTGCCCGGCAATGCGGGACTCAAGGATCAAGTGTTGGCCCTGCGCTGGGTCAAGGCCAACTGTTCGCGTTTCGGAGGCGATTCCGCGAATATAACAATTTTTGGGGACAGTGCGGGAAGTGCCTCGGTTCACTACATGATGATCACAGAGCAGACGCATGGACTTTTCCACAAGGCCATCTGCATGTCGGGTAATACGCTTTCCCCCTGGGCAGTGACTCCTCAGAGAAACTGGCCATATCGGTTGGCTGTCCAGGCGGGTTACGCAG
>7471103639652
GAAGATCGACGATGAACAACGAAGACACAACGACAACGAGAAAAGCGCGCCTCTTTCGTTTGAATTAAATTCACTAACAGTTTATGCTTAGAAGTTTGCGCTATCGCGTCGCTCGTTCGTTGTTCGATTTATAAATTTTCACCGGCGGTTAGCCATTTTTTATGTCGTGCGTACGCCGAGCATTGGAAATCGGAAGTGGAAAATGTGAATGCGGTGATGACAAGCAGTGCCTGGAAATCCCAGTCAAAGGGCTCAACCTCATTAGCGAGGTTCCCAAGTGTCGCCAATTAAAATCGATCC
>748636637079
CTCAAACACATCAGTCGCTTTAACCACGGGTCTGCTCTCTTTTGGGAGCAGCTGGTGTCCATGGAACTATGCTCGGATATATCATCGTATCGCCGCGCCAGCTAATGCTAATCCTACGACCAGATCAGAGCCATCTGAACACCTAACCAACGATAAACCCAACTACCAAAATTGTGATCTCTGCATCGCACTAAAACCTAAACTGATATTAATTGCATCCAACTTACTGTGCGTGTGTGTGTGTGTGTTATGTCTGTAAATTTGGTTCGTTGCTATTATCCGTACCCGTAATATCACGTA
>749423621071
TAATCTTCTACAGCACCAGCCTGCTGTATCTGAGCGTCTCCACCATCGTCGAGGTTCTAGTTCTGTACCTGGCCACAGGCAAGCACAAGAGGCGCCTGCCGGAGGCGCTGAGAAAGCTGTTGCACGGGCACCTGGGCACGTGGCTGCTGCTCTCGGTGTTCAGCACCACCGGCGAGTCGCAGGCGGAGAAGACCAAGGAGATGGACGAGCACCCGTACGAGGAGGCGGACGAGCAGGAGTCCAGTCCGCTGGGCATCAACCACACCGAGGTGCCGGGCGCCAAGGCCAACCAGTTCGACT
>750110439162
CAAAGAGCGATGGCCGCGAACGACTCACGGTGACGGACACCAAGCCGGTGATGATGACCACGGATCTGTCCAACAACAACGGCGGCATCCACGCCCACTCGAACGGACTGCTGAGCCATGCGAATGGTTGGCAAGCAAGAGATGAGGAGCTGCAGGAGCAAGAGCATGAGCAGGAGATTGTCAACTCGTTGGACGTCGACGTGGATCCCGACGAGGATGAGAACGACGGCACCGAACAGTCACTGGCCGAGATTCTTGATCCGGAGCTCCAGCCAGAGCCGCCGATACCCAACGATGCCG
>751666440081
GATGCGGCTGTAGAAGAGGACTTTCAACCAGGAGGTACACGAGATTGAAGGAACCCACATAGGAGTCATGTCGCAGCAAGTGTTCTCGGCGCATCCAGCGCTGGCGGTGGACCAGCTGCAGCAGGCGGAACAAGAGGAGCACAATACCAGTAGTAATCATCACCAGCAGAGATCGGCGACACAGAGCCGCCGGCATACCAAGGCCGCACCCAAGAAGTTCACCCTGAGCAGGAGTTGCGCCGGCGGAGGATCGGGAACCCTGAGCGGAGTCCACCAGCAAGTCAAGCCCAGTCCTTCAAA
>752524821356
CAAATCACGTAGCGTGTCGCCTTCACCATGCCCGGAGTTGGACACTACGAATGACTCAGCCCTGGATTCCAGCTTCATGGCCGATAATGAGCCGGATCTTATTATCATCGACTTTGAGTATTGTGCCTACAACTACCGTGGCTATGATCTTGCCAATCATTTTATTGAGTGGACTTTCGACTACACTAACCCACAGTTCCCTTACTTCTACCACAACTCCAGCAACTGCGCAACTGTTCAGCAACGGCGCGACTTCATTGTAAACTATTTAAAGAAATTTCACGATGACGAGAACTATAA
>75392713036
CGCACTACTGACGTGGAGGTACAGAAGCTGCTAGCGGATCACAACTACAGCGCCGCCATAGCTCTGCTCCTGCAGTGCAAGAGCTCCGCCGAGGCCTACATGCAGTTCAACTGTGTACAATCGCTCTCTAAAAAGCTGCAGGAAACCATGCTGCTTATGGAATTTCAGCTGGATACTGTGCTTAATGAAATGGTGCTAGGTTTTGATGGGCGAAAATACGCCAAACTGCAGGAGGCCTACAAATTGGCAAACAAGTCACTGATGGCCATGGACCAGCTGCACATCAACTATATTTCGGCC
>754586915028
CGTAGTTGCTCTGCACTTTGGCAGACCGACAAACGCGACCGCGACTCTCGGCCAGAAGCACGGCTGAGGCTAAGGCCAGAACAGAACAGAACGGAACAGAGCTGAGCTGGGCTGCCGGAGAGCCCGGCCAAAAGGCAAAGGCAGCCAGCCGGGCCAACTAGTTTTTCTTTGGCTCCTCCTTTTGGCTTTTATTGTACACGGTGGTTTGTTGTTTAGTGTGCCATTGGCGCTAACAACGTGCGGTTCGGTCTTGGGTTTTCTCGCCGCCCGTTGAATTCAGAGAGCGGAATAGATTCTAGC
>75549521407
TTTTTCATTCGTCTCTTGAATTCCGAACGCAACGGTTCGCCTTCGCTCCAAAACGGCAAGCGGCACTTGAAAGCGCCAGTGCAAAGTTAGCTGAAGTGCAAAAATCTACACAAACTGAGATTAAACCAAGTGATTAGCCCCGGAACAAAACAAACAAACAAACACAGACTCTTCAATAAAAAAAAGAGAGTGCAACTGAAATTTGAAAGTGCAATGGACATGGATACCTTGCTACCTTCACCACCCGCAACGCCCCCACTAAGGGAAAACAAGTTGGAAATCGTAAGTGACCTACAAAGT
>75677108070
TTCTCGAATACGTTTCACCCTCTTTGAGAAATGTGGGTCTCAATACAGTTTTGGGCAGCTTTTATTGTCTTGGCCTGATCGGAGCCTGCTGGCTAGCTGTCTGGGTGGGCCACTGGCGCATTTTCCTGGCGTGCTCCTCGGTTCCTCTGCTGCTGGTTACTCTGTTCTACTTCCTCGTCCAGGAGAGCGCCCAATGGCTGGTCACGCGAAACGATGTTGATGGAGCCATTAGGCGATTGGAGCGCGTGGCCAAGATCAATCGCCGCCAGGTGGCCGACAAAGACTTCAAGGATTTTCGCA
>757417133323
AAACAGTTGATCTACAAAAGCTGCGGCATCAACAACGCAGAAAGTGAAACCGAATTAAAACAGCTAACTCTGAACTTTGATTCGAGGCTAATCCGCGGATTTAATCACCCGCAAAAGGTCATCACAACAGTAGCCAGAGCATGTGGCTGACCTTGATCACGGGAGCTCTGATCTTGCTCCTCACCTGGGACTTTGGACGCAAGCGCCAACGAGTCCTCGCCTTTGAGAAGTCCGCGATCCCAGGTCCCATTTCCATTCCGATCCTGGGCTGTGGTCTCCAGGCTCTGCACTTGGGAGCAG
>75811799838
CAATTGGATCCTCAGAACCCCTCGATGAAGTTTCTGATTGACGCCCTAAACGACACGCCATTGGAGGCCAGGTACACCGGTGCCGGCAAAAAGTTCCTAATCGACGACCGGTTGCATTTTTCCGTCCTGGAGCTGTCTGCCAGGAGGAAGCTGCAGCAGCAGGCACAATACCTGGCCGCCCTCACCGGACAATTTGGTCTCGGCCTGGAGGAGGAGAAGCGCAAGGTAGAGGCCGGCTACGTGTCGCTCAACGACAACTACACGGCGTGCTCCTCAGTTTACGGCGGCGGTGCAGGTTCG
>759111311351
GGGAGAGGTGAATGTTGTGCGATTGGGCGAACTCGACTTCGATTCCTTGGATGAGGATGCGGCGCCCAGAGACTATATGGTTGCAGGGTATATAGCCCATCCGGGCTACGAAGATCCGCAGTTCTACCATGATATAGGTCTTGTCAAACTGACGGAGGCCGTGGTCTTTGACCTATATAAGCATCCAGCCTGTCTGCCGTTCCAGGATGAACGCTCTTCCGACTCCTTCATAGCCGTTGGGTGGGGAAGCACTGGCCTGGCGCTGAAGCCATCCGCCCAGCTGCTGAAGGTGAAGTTGCA
>760986132290
TACTTACATATAAACTGGGCCTAGCTACGTGTGGAAAAATATCGGAGAGAGCAATACAAAACGTATTGTTCTTCCAAACAGGAAGGTTTTTTTTCGTTTTCCACAAAGTATTCAGTGCAGTGCACACTCGAATATAGTTCGAATACGGTGAAAATGCCACGCATATCCGAAATAGCCGCTTCCGTGGGGCTGCTCCTGCTTATCGGAGTGATCAGTGTGGATGGCCTTGTGAAAGAGGGGGATTACCAAAACTCCCTTTATCAACAGAATCTCGAGTCGAACTCCGCAACAGGCGCAACG
>7611298923303
AATCTCGTTACGCTGGCGCAGGGCAAGCTGAAGGAGCAGGATCAGTGCGCCTTTCGCTACAGTGGATCTGGCTTGGGCGGCATTGGAGCGGCGGCGGAGATCATGGGTGCGGTCACCGCCTCGCCGGGAGCGAGTGTTCCCGGTACTGGAGTCATGCGCGTTTCGGCCGCCGAATCAGCTGCCCAGCGTACTTCGTTGCCGGACATAGCGCTCACGCCCAAGGAGCGCGACATACTGGAGCAGCACAATGTGAACCCGATGCGCGGCTCCCACAGCACCGAAAGTATCCTGCGCGACACG
>762603113301
ACGTTGCAAAAAACAAAAGCGTAAACAACATGTGCGAATCGGTTACTCCGGCGGATCAGCGCAATGTGGAGGTGAAGGCACGGATTCCGGGTGGATCTGAGGGCTTTGAGCAGCGCCTAATCTTGGCCAGAAACCTGAGCGGCAGCCAGGATGCGCAGTTAATCGAGCAGAGGGACGTCTTCTTTGAATCTCCGCTGGGTGGACGGCTTAAATTGCGCTACTTACAGACGCCATCGCGCTCCCAATTGGTCTACTACGATCGTCCCGATGTGGCCGGTCCCAAGCTTTCCAAGTTCAACA
>76316608568
CTCAGTATGAGTTCCAGTTCCCGGGTGCTTGGACGTTGCGGATCGGCTTAAAAAACGCATCGGAAGCGAGAATATTCTGTTTGCCAGCAATTCGAAATGAGTTAAAATGTGTGCAAAATATGATAAAAATATATGCCATAAATGGCATATGGGCTGCTATCCATGAAAAAGTGTTAAGTGTAGTGTATCCTATGCAACGAAATGGGTCCATGTGTTAAAGATGTGCTTGCCAAGTAAAAAAAACCGAAAAGTAGAGGGGGTTAACAATAATTCAGCAAATGAATTGAATAAAGGATTCTA
>764957032744
GATCAGCACGGCTTGGAATGCGAAAGCAGCAGTTAAATCAGCGAAGAACAGAGAGTTTGCGAAATTATAGCTAAGGATAGCTTAACCGGAGTAAAAAAAAAATAAATCAACAGACTGATAAACAATACATAACGTTACAAGTAAAACTAAAAGTAAAGTAAACAACAGCTGTACATAAAACATAAAGGAGAAGTGGAAAAGCAGCTACGTGCTCAGCCGCCCGTCGCCCTTTTCGTTTCCATTTTGGAGGTCATCTCAACTTCGGCGACTATCAGCTACCAAAGAAAATAGAGCGGCGCA
>765448319426
TGCTCATTCGCCTGCCGTATTTCGTAGCGTGCGGTTCTATCGCTCCGCTTTGATAAACCGAATCGAAATCTAGAGAACCCCCCCAGACACAATACCATTTTACGTGCTTCTCTGCGACGCTGCGCGAAAGTGAAACCACCAAGTGAACTTGAAAAAAAAAAAAACTGACAACTTGAGTTATTCTAAAAAAAGCAAAAAAGCAGTGAACTTATATTGCAAAGAGCAGCAAATTCAGATTTGCTGCCAAGTGAAAACCAAACTGTGCCTCAAACTCAACAAACAATATCTGACCGAAATGGT
>766664131148
ATCCGCGCTGAAGAGGGAGGGCAGAAAAGTGCTGGTGGAGCTGGAGAGGATGGTGTTGGGTCCGACGACGGCGTCCAACTGCTTGTAGAGCGCCTTTTTCAGATCGAGACGCTCGGGGATGCACTCCTGGACGAAGATGGCGCCCTTGACCAGCTCCTTGAGGTCGTTGGTGCCGGAGATGCAGGCGAATTGCTGGGCGGCGGTCAGTTTGCCGCGTAGCAGGCCCTTGGCCTCCAGATCCTGCAGCTCCTTCTGCGTGGCAGTCAGAGCGGTGGACACCTGCTCGGGCAGGATGTCGTA
>767122992636
TTGGTGGTTGGAAGCAGGTCGTGGAAAATAAGGGTAGGCCTTTGTGGGGCGATTCAAGTTGGAATCGTAAAAGTGAGTTGGAAAAAAAGTGCCAGAAGCCAGTGTGACTTGGACGCAAGCGGAGGCGGTCGTCGGTGGGAGTTGTAACTTCAGCCAGATAAGAGGAGCTGCTTTTTGTAGGTGTGGAGGAGCAGCAAGACGGAAAAAATGTGTGTACCTCGAAAAAAAAAACAGTGAAAATTGCGAGCTCTCGTTTGGAAAGCAGCGTGAAATTTGCATAAACTAACAAGACCACAAAGC
>768893725935
AATAAAATGGGTTTGGAGCAGTGCTGAATAAGAGAGAAAGCTGAAATAAGTGCCGTAAAAAATGTAAAAACTTTTTTATAGTTGCTGCATAAAAAACGTAAAATAAAAACCCAACCGAAGAAATCTACGAAAGAATGCATAACAAAAGAAAATCACCTTCGTGGGCGTGCAGGTGAGTGGGCGGGGTACCAAAAATGATATCCCCGCGATGATAACCCCGAGAAATCAGAGGAAAAATCCATGATCTAATTTGCTAAACACTCGAGCAAAATCAGCGGGGCTCGCCAAATCACTTACATA
>7691129413581
CACTTGAATGCTGACAGCATTCAAAGAGGTTTAGTCCCGGCAGCGACTTTAATTAATTTTTCCCTGTGGAGCACAAAGATCACATCGGATCTATATAGAGTCACGTCTATATATTCAGACCACCAGGACGCAGAGGATAGAGGTGAAAGGACGAAGCGAAGGAGAGACGCGCGCCCCCCTCGTTTCCCGCCCAGCCAACAGCCGTGTGAACCCGTCTTGAATGGATCCATTTGTTGGCTGGTTTCAGAAGGAACAGGAGGGACCATCGCTGTGCACATGGTTAAAGATTTGGGAGACGAA
>770651732766
AGTTGGGTTTGAGGCGCGCACGCGTACGGACGCCGAGAGAAAGAGCAGCGACTGGGCGAAAGAAAGCAGGCGGAGAAAACAGGAATCGCTGATCGGTGGCAAAGGCAGCAATAGCAGCAGCAGCAGAAGCGGCTGAAGAAGAAGCCGAGCAGACGCCGAATTAGAAATGTTTACCATTTAAGCGACGCCTAATGGAAATACTCTCACGTACCGCACCGCTCTCGGCTCTCTTGAAAACGCGCTCTCCCGCGTTAAAGTGAAAGTTTTCCCCACAAAAGTGGCGAAGGTCCGTTATCTTGG
>771109779105
CGTCTTTCTTTCAGCCACATTTGCACGATCGACGACTGGGTCGCCAGTTGATCGAGGATCTCGCCGAGAGCCAGAGCTCGGCCAGCAGTGTCAGCAGCGGCAGCAGTCAGTCCGGCTCCGCCTACGAGGATGACGATGACGACGTCGAGGGTTCCAGTGAGTACTACGATAGCGACGAGGAACAGTCCGAGGGCAGCAACGAATCCCTGCCTCGTTTGCTCTCCCAATCCACCTTTAATCGCATCTCTGAGACCTTGGGAGCGCTCAACCATGTGGGGCACATGCTGGTGGACATAACTC
>7721152630199
TGGGTTGAATACTTGTGTTTTTTAAAACATTTAATTTGAAATTTTAAATCTAAACAAATGGTAAATCAACCATGCTTTTTATATGCAAAGTATTTCTTGACCCTCCAAAATTCACTGCACTGAACTTTGCTTGTTCCCTGCTGCGTTTGTCACAAATGAGAAATGTGACCAAGACTGAGACTGACAGAGTGCGAGATTCGTGTGAGGATTACATTTAGTTTGATTAGTATTACAAGGTTTCGTTTCTATGTGAAGAAAGCCGAGCTCTTAACTCTGAGCCGTCGGCCCTATGCTAGTGAT
>7731000638980
ACCATTTTCGTGTGCCTTATGGCCATCGCCCTCATTTCTGCCGTGCCCGTGGATGAGTCCCTGATCGGCGATAATATCTACCAGCCTGCCTTCGACGATGTCCAGCGTCCCCAGGATCCGCAGGCCATCTTCAAGCTGAAGAAGCTGCTCAAGTTGAAGAAGCTCCTGGGTTAGGAGAAATTCGCAATAAGCTTCGTTCAGATTCTAGTCCAGCCAATTGGGAACCTTGCCTCCCCCACTACATTCGATTTTCAAACCGTTTTGTTTAGACAATACCCAATAAGCACAAACACACAAACA
>7741204223681
AGTCAGCAAGGCGGCTGATTATGAGGACAACGATTCGCGCTTCTCGTTCAGCAACTCAAGCTCGCCGACCATGCCAGTGAGTATGTGTTGGAGCTCTACGAGGGCATTCCGTTACCCGGGAAAGGCCGAAGAATAAGAGAAATACATTTAATCCTCCACAGACGCCATGCAATGGAATGGAAGGTGAGCGATCGCCCGTCTCTCGCCAGATGGAGACATCGTCGCCGCCACGGGAATCAGTGGATCTGAGTGGCACATCCTCGGGCGCAGCTCTAAGTGGAGTCCAGGTCATCTCCGCGG
>7751014113966
CTGTTATTGAAAAAACAAAAACCCAGAACAAGCCAAGCTAAAATTGTCACTTCAGTCGAATCGTTATACATATTAAACCAAACCGAATTAACGATGAGCCAATACGACAATCCGTTTAAGATTATCCTCCTGGGTGACAGCGGCGTAGGCAAAACCTGCCTGCTGATGCGTTTCTCGGATAACCAATTCACCACAAGACACCGGAGCACTGTGGGCTTGGATAGAAGGGAGTGCAGCGTGGAGTTTGCCGATTGGAGGATGGGGAGGATGCTGCAAGTCTGGGACACCTCCGACGACGAG
>776924537213
GTTCTCCCTGCAGAGTGGATGTGCAAAATGATCTGCCCCGTTTGGATAAAGTGCAGCCGCTGTACCTGCGCCCAGGAACAGATCTCTACTGGCTGCCCAATGCTTATGGGCACCTGGAGGTTCAACGCGGCGCCAGCATCGAGCTGCACTGCAGCCATTCGTTCGCGCCCGCGAATGGAGAGTCTTTGGATGCGAAGCTGCGTTCCATTCGGGTGAAGTGCGTGCAGGACACCACCTTCGAGTGGATGGGGGCTAAAATCCATTTCAGCGACTTTGTCTGCAATCACTCCATGCCCTACA
>7771163528609
TAGGGACATGCCAACCATGACACGGATGCATCGCCACTCCAGTTCCAGTGCCGTGGTGGAGGAGTCGCGTGGCCGGCGCCGTGGAGTGGGCGTGCCAGGAGTCGGAGACGCGAACAAGGAGAATTTCGGGGTGCACTTCATGAGCAGTCCCTTCGGCAATGCCAGTTTGATTGCCCTGCAGGATTTGAGCAACGTGCACGGAAAGAGTCCGCAGCGCAGGAGTTTCAGCGAGGGCAGTGGTCCGCGGCAGGCCACGCCACAATTGGCGGCACTGCGCTGCTTGCCACGCACCACCGGTGG
>778133201506
AGTTGAGTCGCCTTCACCGTCATCGCTAGGGACACCGCAACCCGCTAATATATTTGTACAGCCCACGTCAGCAGCCCCGCCGCAACAGTCAGAGCCCAATCGTAACTACTACAATGCATCTACATTTAATCATGGGGGCAGCTACCAACCACAGCAGCAAAACCAACAACAACAGCCACAACCAACACCATTCCAACAAGCGCAACCACAAGAACAACATCAGCAGCAGGCACAAGCCCCAACACATTCATATGACACATCCTATTATTCGGTTTACGACGACGATATCGATTTATATAG
>7791312216212
AAATTTTGGAGGAGTTCGAATTCATACAGATTACTCCTACGCTCACAAAGATTCGTGTCAGTACCAAGGAGCTGGAAGAAGAAGTGGAACCCGTGAGAAAAGCAGCAACACCGCCACCTGCACCGCCACCACCACCACCTCCTCCTCCTCATCAATCTTTGGCGACGAGTAGGGACCATAAGCCGGTAAAGATGTTCTCCCAGCTATCGAAGAATCTGCCCTCGTTCATTCCGTTGAGCAAGAAGCAGCAAGTTTCGCAACAGGATGATCCACCCCCAAGGCCGCCCCACCGAAAGTCCA
>780504917743
ACTGACGGAATACGTTAGACCTGTCCGCCTGTGGGTCTTTCCAGAGCTGCCCACTACGATAGCCTTCGCAATGGGGTACGGCGCAACGAGCTTCGCCAAGCCCATGACGAACCGCCTCACAAATCTTAACCTGACCGTAGTGCCGAACGCTGAGTGCAACGCCGAGCTGCCGCCTCTTGCTGAAACTCCCAGTGGAGTTCTGGAAAGCCAGATCTGCGCCCAGGACTACATTCTCAACAGAGACACTTGCCAGGGGGACTCGGGTGGACCCCTACAACTGAATTTGCCGGGTCGGCGCCG
>7811221919635
AACACGGAAAGAACAAGGATTCAGATTAAGTCATTCCTTTTCGATTAAATTAAATAACTTTTAAAAATTGCCATAAATGCTTATGATAATGAAGTTAAAGATCAAGTGGATGTTGGAATAGTAAGGAATGCTACTTTTGAAGCTGACAATCAGTTAGAACACTTGAGCACTATGCGTGAAGCCCTTTTTTCCCAAGATGGCTGGGGCTGTCAGCATGTTAACCAGGATACTAATTGGGAAGTTCCCAGTTCGCCAGAACCAGCCAATAAGGATGCACCCGGTCCACCAATGTGGAAGCCA
>782292419431
TCTGATCTTACAGCTCTATATTAACTATATGATGGATCTAAGATCAACCGACGAAGAGGTCGTAAGTACGGTCAAATCTAATATGATCGAGAGTCTGCGTCAGTTTGCGAATAAGAACAGTCTGGAATCGGAAATCTGGATCCTTTTGTACTGCTATTACAAGGAACATAGTTATTTACCCGGAATGGAGTTGACGCGCTGGAAATTTCAGAATCTAACGAAAATTACACCCAAGGCTCTAAACTATACTCCTACTTCCCTTTATGAACTTTACTTGCCGGTCGACTTTGAAATGAAGAG
>7831036331689
GTGAAAGAGCATTCGCCGGAGAGAGTGGTTCAATGCGCTCACTGCGTCAGCGCAGAGCCGTGGAAAGTGAAAAGGAAGGAGCAAGGACGAAATACATTTTGTGTATTTTCGGCGGTCGGCGGTTGGGGGCGCGCCGTTTTTTGCCCTTTTTTCGCGCGCGCCCGTTGTAATTGAAAACTATACCGCGACACGAAGGCGGCCCGAAGTCCTGCCCAAGTCTCGCACTCACTCCGCCGCAGTCGGGCGCACTCGGGCGCACGCATACACACACACGCACGCCGGCACGAAGGACGAGCGAAA
>7841107435226
ACTACATGGCTCCATGACGCAGACGGAACGGCAGGGCGTTTTTCGTGGCTTCCGCGATTGCGCCAGCTGCGTCCTGCTGGCCACCGATGTGGTGGGTCGTGGCATCGATGTTCCCGACATAAAACTGGTGGTGCAGTACACGCCGCCGCAAACCACCGCCGATTTTGTTCACCGCGTGGGTCGAACGGCTCGAGCGGGCCGAAAGGGCAGAGCCGTGCTCTTCCTGACGCCCAGCGAGGCCCAGTTCGTGCGGCATCTGGAGAAGAAGCGCATCCGCATCCAGCAGGGCGACATGTACGC
>7851344114211
GGAAACTAATACCCGGCAGTCCGGCGGATCGTTGTGGAGAGCTCAAGGTGGGCGATCGCATAGTGGCAGTAAACCGCATCGAGATAGCTGGCATGTCGCACGGCGATGTAGTGAATCTCATCAAGGAGTCTGGTCTTCATGTGCGTCTCACTATCGGCGTTCCGCTGAAGGAGGGTGGTCCCAGTCCTGGCGGCAGTAGCGTCGGTGTGTCCAGCAACACTCCGCTGCAGGCATCTCCCAGTCTCCTGAAGGCACAACTCTCCCACCAGCAGCAACTTCCGCAGCAGCATCTACAGCAAG
>786601436516
GTCTTATCCGACAATTTTGCAAGCCCTTTCCGAAGCAATTGTCAGGGAATCCGTTCCTGCCGCCATGGACAACATTTGCGGAGCAGTTGCTCGTCTCATAGTTACCAACCCAGATTCAGTGCCGCTTGGCCAGGTGCTGCCCGTGTGGCTCAACCATTTGCCACTGAAGGATGACACCGTGGAGAACGATGTGATTCAGAAGGCGTTCCGTGTGCTATACTTGAAGGCCCGCCCCAGCATTGAGGCACATCTTGAGCAAATCCTGGCCATCACCATAGAGGCGAGTTACAAGAGACAGAT
>7871316921907
GCTCGAGTCGTCCGCAACTGGTGCGTCTGCATCAGGTGACTCGACAGGAGTACAAGGAGCTGCTCCGGCTAGCTCAGGGCAAGGAGGAAGTATCGGAGGCACGTTTGCTCAGTAGCTCCATTGTTGGCATCAAGGGATTGGCATCCGGCTTTGCCGCTGGCAACTTCATTCCAGCTATCTTCAGTTCCGGATCCAAGGATACGCCCAAGAAGGGACGCCCACTCTGCGTGATCTCCACCAATGATCTGGACCAGGATCAGGAGCGGCGCTTGGGTCGTGTGGTGAGCATTGAGTATGAGG
>7881016526567
TTCGACAGCAGTGAATGTGCCCACCCACCGTTGCACTGCAATAGCCGCGTAAGCAACTGGCCGAAGGATGCGGCAAACACCCAGCGGAGATCCTTACTGACCTACTTTTCATTGCAGCACATCCACATGCTGGCCGAGGAGCACTCCACCTCCATTTCGGAACGCTGCACCCGCAGCCGCATCAACTCGGCCATATTCGTGTCATCGGAGGGCCGAGGTTTTGACTCCATAGAGTTCCTGCGGCGCCACGGATCCCAGAGTGTGCTCTGCAGGAAAGCCAAGAGTGCCGAGAACATAACG
>789941928855
TGCTCAAAATCAACGCCCAAACCAAAATACCACTTTAATCGAGGCCAACTTCCCTCAGTTCGACCTTGTAGTGGCAAGCAAAAAAACCAAAAATTACAAACACCAAACTTGAGATTTGCTAACATATCGTGACTGTGACTGTGACCAAATAACGCGACAGGATCCTCGAAGGACTCCAGTCGAAGGTCAATGTATGGCCACAGTTTTGCGTTAGATCCCAAAGTTTCAAGCAATACTGCGTACGGTTAACCAGGAGAGGCCAAAATATGCCATTTACTTTGGCCACATATCGTTCTACGG
>7901314138928
AATGGCTCTCGAAGAACATGATCAACAAGATCTCGATGGTCATTACGAACGCCCACACCAAGGAGGTGCTCGAGTGCTGGGACTTTAATATGCAGGCCGAGTTGGGCGATGGCGATATCAGTGATCCCACCAAGGCAACAACCACCAAGGAGCTGAGTCGCATACAGAACGAGATTCGCGACGTTATGCGGCAGATCTCGGCCACCGTGAGCTATTTGCCACTGCTCGATTGCATCTGCACCTTCGACATAATGATTCACACGCTGCAGAACACCGAATTACCGGCCAAATGGGACGAAA
>791317223031
TCAGCTGTTCGGCTCCGCTTCGTCAGCTGTCGGCTGCTGCGGCGCCACTGCGCACGCGTCGCTGGAAGTCCGGCGGCTCTGTCACATGTTTTTCGAGCACGCTCAAGCACAAAGCGACGCGAACGGACACGACCACCTCTTCCAGTGTGCCAGAAAGAGCAAGAGCGAGCGGAAGGCGCGGCCGAAGGCGAGCCGACTCCTCAGTGTGTTAGTGTGTTTTGCGTGGAAGAGGAGGTGTGTGAGTGTCGGCGGGTGGCGGGTGGTGTGTGGTGGAAGTGCTAACGGTAACGGTCGCCTAGC
>792869329968
TGGAAAAGTAGCATAAAAAGGAAAATGAATTGGAAAAATCGAAAAATGAATGGGAAATGGTACATAAAAACTGGAAAAACCTATAATTGAGTGCAACCAGACTCTGTTCTAATCTCAAGACCCGAACTCTCGCATTTTTGGCCAGTTTTAATCCCATCTGGCTGTGAACTCCGAGGCAAAAGTCTGGATGCCGAGGTCAAGACAATCGCCTGGCAAGTGCACCTGATTGGCCCTAATAAGCTGCCCATTAGGATGGTCCCGGTGACACAAAAGCCCATCACAACGAGCCTTGAGCCACTG
>79380277685
TCGGTTTCGGTGAGAGGGCGACGATAAGCTAGTCGGCAAATCGTGACAAATGGCAAATAATTTGGCGTTGTAAGATCTCTTACCGATCGCCAGGCGTTTGCAGTTGCATTGCCGCCGGAATGCCAATCAGTCGCTCCATAGCTGAGGTTACGCTTTGTTTGCGCCACATTTCCTATTAGTGTAGTGTTTCGTGTATATGTGCTGGAGGCTGTGCCTCCTCCACCGCTACGCCATGAGCAGCATGTCATGGACCCTGCCACGCCTCTCGCAGTCCAGTGCATCCACCGCCCACGGACTAGT
>79411271986
TCGAACGTGTTATCGAGCCGTTTGTTTACGCACGTGTTGTGTTTGATTTAATTTAGTTTTAATTTGTATTTAAACGCACAGAGAGCAGCTAGCAAATGGACAGCGACGGTGACGACTACGTGATGAGCGGCTCCGACCAGGAGTACGATGACGAGGAGCGCGAAATACTCGAAGATCTGCGCAAGCAGCGCAAAAAGCCACATGATCCCGTCCAGGAAGTGCTCGGTTTCAGTGATGATGACGACGACGACGACGACGACGACGAGGAGGAGCAGCAGGATGTGGCGGAACTGATGCGCG
>79596059123
CAAACTATGAGTTCACCACTTTGACCTGCATTCCGGGTGTCATTGAGTATCAGGGTGCCAATATCCAGTTGCTGGATCTGCCCGGAATCATCGAGGGCGCTGCCCAGGGCAAGGGGCGTGGTCGTCAGGTCATTGCCGTAGCCCGCACCGCTGATTTGGTGCTGATGATGCTGGACGCCACCAAGCCCAACGTTCACCGGGAGCTGCTCGAGCGAGAGCTGGAGAGCGTGGGCATTCGTCTGAACAAGCGCAAGCCCAACATCTACTTCAAGCAGAAGAAGGGCGGCGGCCTGAGCTTCA
>796214236714
CTGTATTTCATTAGCTCGCCCGGTCTGGTCACACTGACGGTTCGCAAATAAATTATTCGCACACAAAAGTAAGCACTTCACAAAAGTAATGTGTACTATATAATCGATCAAATACTTGTTCGACCGTCATCCCAATGCATATGAGATCGAGTTCACATCCGCGATTCGAGTGAAATGGAAAGAAAGTGATTGCATTGCCGATTCGCCCCACGAACAGTTGTTTGTGCGTGTGTGTGTTTGTACTTAGTGACGTGCGCTCGCTGCGCTGCAACTGCGCTGCTGCTGCGCCGCTTTGCTGGA
>797992636137
AAAACCCCAAGCCAATGTGAGTCCCATACGGCAACCGGCAGCACAACAACAACCACAACAACAGCAACGCCAACGCTGCAATACGGGCTCGAAAATACCCACGTTAATTACCAACCACAGTCCGGTCGCCCAGCAGTCGCCGCTCAGCTGCAGTCCACCCACGGCGGAGCCCACCACCCCCAGCATTCCAGCAGCTCCGCCGGCCATCGAGGTCAACGGTCAGCAGCACCACCCCACTCATCCCACTCATCCCAGCCACCACAACCACCACGAGCATCCCCAACCGCACATACCTATCTA
>7981157328949
AGTTGTCTGCGAAGCGGTGCACAAAACGGACGTGTAAACGGAAGCCGCACGAAAACGGCTCGGAAATCGGAATAGCGCCCGTACACGCAGCACATAGGAAATCGAATCCGAATCTGAGTTAAATGCCTTAATCGAATTTGGCCAAAGCTCGCCTACCGCGCTTACAAGTTTTTTCGTTCACGGGCCGATGAAATCTATATAATCTATTATCCACAAGCCACCACAGAGCCACTAGATGCACTGTGCGGCGCATGCGCGACCTGTTTGTGTTGTTGGCATACTTCTAACAGTCAGTGTTTT
>79972547919
ACCCTTGGTGGAGTGCCGGCCTCTTCAACCGGCGTTGAATCCAATCCAGAGCGTAGAGAACCAAGTTGCTCTGGCTAAAACTCGCACTAAATCGCCAATCCCATGTGTGGAGCCCACAGTTGCTGTGCCGAACAAGCCGGATCTATCGGAAAACTGGCGCAAACATTTGCTGCCGTCGGGCATGGAGTTTTTCAAGTGCCGCGTGACTTTCATGGAGAACGATGGACCCATTTGGGTGGTGCACGTGGCGAATGTGGAGGCCATTGAGCGAATGACGGTCAACATGCAGCGCTGCATGCA
>800231131263
ATAGCTGTATAGATAAATTTTCAAAATTCGCAGTCGTACAACCATAGGTTCTAGAACGATAACCGACATAGTACCAGCAATAATGCAGCTAATAAACTTCTAAACAATGAGCCATCTATTAACTCTGAGTCAATCAGGACACTCTTATTAAACAGTAAGGGAGGAGTTAACTAGAGCACTTACATATTGCTTATCCCCGCCCTAATGTAAGAGTATTGGAGCTTTCAAGAAAAGAGCTAAGCTCTGCTGAAGCACGTAGGGTAATCTAATCTTATCATTTAATTTATAATCATCAGTCGA
>801564822173
TCAGTTCACTTCGTTTGCTCGTCGAAAGCTGTGCATGCTGCGGAAGCGACGGCATCGCTCGTTACCCCATTAGCAACAACAACACATCGAGCATTGACATACCATTCAACACAGCAACAACAAGGCCGTACTGAGTGCCGGACTGAGGCTGAGGTTGGATTTGAAGTTGGGGGCTTCCGGCGGCAAAAGTGCGTTTAAAATTACCAAAGTTGTCCCAATTAAAGGGTGCAGCGCGACTAACAAGTTCAAGTTGGATGTTTCGCCGCGCGAGCGACGTATTATCCCTGCGAACTCCTTTGT
>802638216142
CCATTCTCAACGAATCCAGTCAAACTTCTGTGGATGAAGTGGATCTTTGTGAGCTAACCAATGGCGTCGATAGCTCCGATAACGTCAAAGTTATTGACAAACCAAAAAAGATATCGGACCGAGAGCGTAATCCAGGTAGTGATTTGGACGCTCTTCTGGACAAGATTAGCTCTATTGTGGATTGTAGTCCCAGGAATTCCGACGATATCGATTCACTCGATAGAGACGAGGAATGCGACTCTGCGTCGGCGAAGAAGAGAACAGCTGCTGATACGGACGAAAATCTAAAAGAGCAAAGAG
>803822913480
ATGAAGTACTGGTTATATATACTTTCTTGCTGCTCCTTGGTGGCCAGTACAATGGAATCCAGTTCGGATTGGGACTTGGCGGAAGCTCTGGCTCAAGTGGTGGCCAACTCGGAAATGGGTCGCTTCAAGACCTTGTACATATACACCCACACAAATTCCCAGTCAACTGGTGGCCATTTGGAGGAGCTGCTTGACCAGGTGCTGATGATTGTGCCTAACAATTTGCAGGCACGTAGGCTCTTGCTCCAGCAGTCCATGGAGTATAAACCATATGTCCATGCTGTCTTGGCTCTGGTCGAT
>804683417868
CGCATGTCACGCGTGGAGCGCTCCGCCTGGATTCTGATGGATCTGATTCATCCGCCGCTGACCAAGGGCTATATGGTGCGGCCCGGTGGCGATATGCCGCCCCAGATCGTGGACATGGTCTCCGAGCTGGGCATCTTCGGTGTGGTGATCGGAGATGCGGAGCACATTGTGCACAACTACCAGGCGGGACACATGCTGCGCACAAAGCTCTCAACCGCCAACGAAGGAGGCGTGGCAGCCGGTCTGGGCGCCCTGGACAGTCCATATCTGATCGATAGCGATGACGAGGATGAGCAGAAG
>8051199020840
CAAATACAAACGAATCATCTAGCACTACCACAAAACGCAATATAATTTCAAACCTGCTGGCTTCGCATCCACCCAAAACGTGTCCTTCCATCCCAAAAGATCCAATAAATCCGGCAAGCTGGCGTCGTTTAAGCAGAAGAATAACAATAACACCATTAGCAATTACAACAACAATATAATGTGGAGTAGTACTATATCGCCAACCAACTCTAAGAAACTGTTGATCGGAAGCACACGAAGCGTTGATTATGTCGGTGATAGTGCGAGGACAGCAGCAGGCAATATCAAAACAGGAGCAGC
>806197827804
AAGCCGTCGATCTCCTTTCTTGGCCACAATTTATCGGGACTTTGATTGCGTATTAGAAAAATATCTGACATGAGTTCTGGGAAATTGGTTTAGTCTAGCACTGCAAAATGACACGCGCTTTCGAACAATCGAAACAATCCTGGGGCCATTGGAATGTTTTCAAAGGACATGCAATGCGGGTATCTCTTCATGGATTGTGGGAGAATATTTGTAAATTTGATGTAATCCAACGCCTTAATTTCTACAAAACACAAAGCAAATGCAAATAATATGCACGAGAAAGTATTTACACGAAATTTC
>80749211182
GTCGTCGCCTCTCGCGAGATTCACGTCGTCACAGCGGAAAACATTTTATACCTTCATAGATAACGACTAATTTCGAGTTTGAAATATTCCGAATTAAAGAATATCGCCAACGCTGCCGGCTGGAGGAATATATATTTAATATAAACGCGTGTGCTCTTTCGATTTTTTTTTAGTGCATTATTTGGATTTTGGGGCCACAAAAAAAGTGCTGAAAGTGCTGGCGGGCACAATAAACGCTGCACCTGTCTCACCTGAGCGCTTCAAGCCACAAAAGTGTAAAGTGCAGCGGCGACTCTTTGC
>8081569563
CCACAGTCGATAAAAAGCTTTCGTGCGAGACAGACGTGTATAACGCAGTAGCTATTTTTTATTCGAACCAAAACCAAAATCCAAACCAACTGCAAACTGCAACTTTGGCGCGACTTTTCGCGAAGTGAACGAGCTGAAAGCCAAGCGAAATTAAATGTGAAAAACAAGTGTGCATGGCAGGCGGCAGAGAAAGAGAGAAATAAGGTGCATATGTGCAGCAAGTGTAACGATACCCAATACCCGGGCTAAAGCTGTAGAAAAAATAATAAAAAAACACAAAAGAAACAACAACAAATAATA
>80942923433
GTACCGATGTGCAAATGTAGTCTGGGATACACTGGTCGCCTGTGCGAGCAGGACATTAACGAGTGCGAATCGAATCCATGCCAGAACGGTGGTCAGTGTAAGGACCTCGTCGGCAGGTACGAGTGCGATTGCCAGGGCACCGGGTTCGAGGGCATTCGCTGTGAAAATGACATCGACGAGTGCAACATGGAGGGAGATTACTGCGGCGGATTGGGCCGGTGTTTCAACAAGCCCGGATCCTTCCAGTGCATCTGCCAGAAACCCTATTGCGGAGCCTACTGCAACTTTACGGATCCCTGC
>810347418157
TTTACATATATATTCCACATCTCTAGACAAATCCTACACAGAATTCCCAGGCCCGCGAGTTCTCGCTGCATCTGCATCCACCACAATCTGCACCAGCAATAAACCACCTAACACAAACGCAACGGCGTCGTCCCATCGCTGCGCCCGCCGTTTCCATCGTCGTCAGCAGTAGCAGCAGCAGCAGCAGCAGCAGCAGCAGGAGGAGGAGGAGGAGCAGGAGAGGCGGAGCCACTGTGGCACTATGGCCCTAACTAATCGGGATCGGGAACGGGGCTCTGGTCCATTGCCCAATCGCTGGCT
>811821718543
AACCCCCCCTGAGGATAATCGATGAGCACGAGAGGGACGTGGGGGATCGTTATTATAAGTCTGGAAGCACCGTCGATCTACAATGCCAAATATCGCGTAGCTTTTTCCAAAAAGAACGTCAGACCATTCTAAAATCAACCGATTCTGCAAACGATGCTGTACAGAAACTAATCAATGAGACGACTAGTGAGCTTAATCTAATTGGCAACGTAAATCAGACGCAACACAAGTTCTCTGGCCAGGATCTGGAGAAATACTTCACCAAGTTTATAACCTGGGCAAAGGACGAAGAACCACTGC
>812207722753
ACCAATACTACAAAGAGTACACTATCACTGAACCTGAAGAGGCAAGTGCAGACGCCTTACAAAAACCAACTAAAGACAAGACACCAAAACAGAAAAAGACACTAGAAACTCCAATTGAGGAAGTTGACGAGACTGTTATCATTGATGAGGGTACAGGGGAACAAACTGACCAGATAGCTATAAAACGAAAGCCAAGAAAGGTACAGGGTAACGTTCAGGTAGAGGCTGTCGATGAAAAACCAATTGAAAAGAAGGAAAAGGCAAAGAAGAAGAAAGTGGTTAAGACTAAACGAGATGAAA
>81376566761
TCATGCGTTTGGCGCTGCTGCAGCTCAAGGGTTCCAAGGACAAAGTGGCCAATGTCCAAAACGCCGTCACCAAAATCGAGGCGGCGGTCAAGGAGCATAAACCCCGATTGATCACTCTGCCGGAGTGCTTTAATGCTCCATACGGCACCAAGTACTTTCGGGAGTACTCCGAGACCATTCCCGATGGCTATACCTCGCAACAGCTCTCCAATTTGGCCAGGAAGCACCAGGTGTACATCGTGGGCGGAACAATCCCTGAACTGGGCGAAAACGATGCCATCTACAACACCTGCACGGTTT
>8141295723171
AATCTACACTTTGGCTTCTTGCTAAACCAAACACAAAAACAAGCTGGCAAAATATAATATTTTCTAGCACTAAAAATTATAACATTAAAAATCGGTTTAATTAAGTTTAACTAAAGTACTTGCCACACATAGTTCGGGAACCTTTTTGTTGTGCAGAAAAAGAGCCTTTTTTTTGTGTGCGATTGTGGCTTGTTTTTGTGGCAAACGCGGAAGTTTTCGCTGCTGTCGTCAGTCAGTCGTATTCGAACATCATCGGCGAGCGTTTGTGTGCGTTTAGTGTGCTGACTGTGCGTGTATGTG
>815524218023
TGGAGCAACTGAAATCGCATCCGGATATCCGCGAGAAACTCTTCATAGCCGCCAAGGAATCGCACGGCAACTATCTGAACCGCAACTGCATCACGAGTAGCCACCATAACCAGGTCAGCGTTTCGGGTGCGAAGGGCAAGAAGCAAGCGGATAGCATCCTGATCGACGACATAATAAATAACTATTACAATCAACGCTCCAACCGGCACCATCACCAGTACGAGAACCTGCACCACACGAGCAACGGCTGCCGGGTGGAGGAGGACGAGGAGGCGGCCCAGCACCTGGTGTGGTGTGCCG
>81661274161
GAACCACCACACTCGTTTGATTCATTGCCAGCGAGCCACTGAACCGCCTCGCATTCCGCGAATACCAAAAAAAAACAAAAAATCCGCCGAAATGCTGCGGACCTTTGCCATTCTGCTACTGATCGCAGTTTACAGCCACGCAAGAGCTGCGCCACAGAAAACAACCGTTTCGCCGGAGTATGAAGCCACCGAGGACGTGGACTCCTCCACCTATATGTCCGTGGAGGAGAGCACCATTACGGTAGATGTCGACTCGGACGTGATATTGACCACCAATCCTGAGGGGGAGGCCTTCACCGA
>8171035326159
AGTCTGTAAACGTTCGAGGTATGCTCTACTTTGTACTCCCTGCTTTCGTCGCGATTCCAGGTGTATTTTCTGATTAAATCAAGCACGACGTGTTCGTTTGCCCAATGCATTTCAGCCGCTTGCAGTGTGTCGTGCAATGAGAGCAAATAATAATAGCAATCAATACGAAAACGGAAACAGCAACAGTTACAAGTACCTGCCGTTCAGCAGCAATTAATACAAGGTTTGTGCCTTTGTCTTAATAGAGGCAATTAAGTGAGTTTCACTCTGAAATTAAAAACAGTTCGTAGTCTGCGATGT
>818805334703
CGGATATCGATACCATATCACAAACTAATAATAAAAATAATAATAAATAAGAGAATTAATACTACTAGAACACAAACAAAAGCATATAAAGCTTACACATCCTTTATTAAAACAAACAGCCAAATTGGATTTAAATTGTGGAACGAAGCAAACAGAACCGCTTGAGTTTGTGCCACTGCCACGCAAAAAAAATTATCGTTTCCAAAAAACTAAGCATACTTCATCCGAAATTAGCAATCAGCTAGCCAAAAGCGGAGTGATCTCGTCGAGAAGAGCCACGCCCCCTATCCGCCCACGCTG
>819428940077
AACGCATCTTGATTCATATACCCGCCCAGCGGCCAACCATCGACGACATGCTGAACAGCCAGTTCGTGACCTGTCCCAAGCTCAGTGCCGATCTGATGCAGTGGGAGATCAACCAGCACACCAAGCCGGTCAAGAGGTCCATCTTCTGGGTGCGCAGCAAGTCGCATCGGCTGCGGAAGTCCGCCTCACTACGGGATCGATACGCGGAGGTGGTCAAGAAGCCGGCCATTAGCATGAACACCAGGCAGCAGGACGAGATGTTTGTGCAGAACTTCCTGCAACCGATCGAGATGGGACACG
>8201204035305
AGTGGCTGGAGGACAAGAGCGATGGGCGACGCAACATGAACAAGAATTTGATTTGGAACAACTTCAGCGGATCCACACATGCCTACACCACCGGTCGCCGTCACATCGACTCCAATTTGAACAAAATCCGCCCGAAGGGACCCAGTCAAACGCTCAAAGTGGGCGAGGCGCCCAGTCGCAATTGCCCGGCCATGAGCTCCTCCACCTTCACCCTGCCCACGCAGCAGCCGGGCAAGCTGAACATGAAGAACTTCCAGCTGGTCAGCGATGCGGTGGCCAAGATGAATTTCACCGGCTCCG
>82177764456
TCTGGCTCAGCATTGGGACATCTTCGGTTAGTTGTCGACTTAACTCCGAGCCAACTGGCCGTGCGGTGTGTGCTGAACCAGGATTCGAAACAATAGAATCAATAGTGACAAACGGATAATGTCTGCCTACGAGAAAATGCCGGCGAAGGCGCCACGACGCCTCTCACCCATATGGTTTCTGGTGGTCACGTTTCTTCTCTTTGCCACCACCTTAACGGCGCTGGCCGTGATCGAAGCTGGACGGGCACAGAGCAACGCGGGCGGAGAAAGCGATCTCCTAATCCTTACGCGCATGTGGAA
>822798117852
CTGCTCCAAAATTAAACGTTCCTCCAAGATTTAGAGACACTGCTTACTTCGATAAGGGTGAAAATGTTGTAATCAAAATTCCCTTCACTGGCTTCCCAAAACCACGTATACACTGGGTTAGGGACGGTGAGAATATTGAATCCGGTGGTCATTACACTGTTGAGGTTAAAGAAAGACATGCCGTTCTTATCATTCGTGATGGATCGCACTTGGACTCGGGACCTTATAGGATAACAGCGGAGAATGAACTTGGTTCGGATACAGCTATAATACAAGTGCAAATTAGTGATCGTCCAGATC
>823928027925
GAGGCTTCTCCATTGAGTGGTCATCAGCAGCAACAACAGCGTTCCTCGGTGGCTTTGGCCTCGCCGAGCGGGCAATCGCCATTCGCCAGCGTCAGTTCCACCAGTGGTGCCAGCTCCTCGGTCAGTGGCGCCACCACAAACAGCAACAACAATAACAGCAGCTCTGGCGGTGGCACCACCAATGCCAACGATCTCAACCACTCGATCAGCAATTTGGCACCCAGTTCGGGCAGCAATCCCAACCAGGCCATTGAGGGCGTAGGAGGAGCCCCACCCAATGCCAATTTGAACAATTACTAT
>824923229517
AGGACTAGACCTATGTGCTCAGAAGGCGGCCGAGGCGATGACCTGCAGGGCCATGTAGACGGTGGCGCCCAAGGCCACGAAGAAGGCGAGGGCACGGGAAGGCTGGGGCACCACGACCACGGCGTAGACCAGTGTGTGGACGATGCGGGCGATGCCCACGGCGCGGAACAGGTTGATGGCCAGAAAGGCGGCCGGATCAGTCAGGACGTAGAGCAGACCGATGGCGAAGAAGGGCAGGATGTTCTCCAGGTCGTTGCGGTGGGCACGGCGCACACGCTCCACGTTCGGATCGTCGAACTT
>825804136855
CACAGAGAGAGAGAGAGTGAGAGAGAGGCAGAAAAATAAAAATTTCCAGCGGCGTCGGTGGATTTGGATTTGTTCTGAACGCTGCGCCGCAGTTTTTGCCGATTTGTTAAAAGAAAAGCAAGCGTTTCGTGTCTGACATGCTGAAAATGGCAATGGCAAATGGTGCAAATCCGCTGCAAACAATGAAGAAAGCAAACGGCGACGAGGAGTCCGATGAGTCCGATATGGAAGAAGAGGAGGAGGATGAGGAAGACGAGGAGGAGGACGATCTGCCGGATGTAGCACTCCAAATCGACAGCG
>826722615872
CCGAAGCCGAGCAAAAAAAGGAAGAGCTGGAGAACAAAATGGAGGACTATCTAGTAAAATTTACCAGCTTTGAGTTAAATGTAAACGAGCTGCGCACTCATCTAGATCAGATGTCTTCGGAACGAGTTAACCTAATGGACACGATCGCCAAAGGCGAGCAAACTATATCACAGTTGCGCAAGGAAAAGGCGTCGGTAGTTGAAGAACGCGATTCGATGATGAAGGTAATCGAGCGCCAACAAGCGGAGCTGGAACGATTGAAGCAGGATCTGCACACCTACCAGCAGCAGCTGAGCAGCG
>827900532341
ACTCGACCCACTCCCGCTCATCTGACATCCGTGCAGGCGGAGCAAATCCTGGCCATTGCCTGCGAGAACGAATCTATGAACGCCAAACGAATGCGCATCGGCCTGGAGCCCATCACGCACGCAGTTCCCGCTCCTGGAAGTGCGGTGGCCGCTGCTGCAGCCGCGGCTGCGGCCGCAGCGGTGGTCGCTGCCACAAGTTCCAGTGCCGGCGGCACCAGCACCACGGCTGCCGGCAATGCCACAGCTACCTGCGGCATGGGCGGTGTGGGGGATGCCACCGGACTGACCAGCGCGGCAGCC
>828934035533
CTCTCGCACCGTGACCACAAACTCGTCTGGCGTGGAGGTGGACATCGATGCACTTCACTCGGTACTCTTCAGGGCCCGCTAGGAAGTGCGAGGCAGAGCCCGGGAACTACAGCAACTAGATAATTTTTTCTATTTAGTTCAACAACGTAATCCATTTTCATTTCGCGCTTATAAAATTCGAGTCGATCCATCCAGCGTATGTTTAGCAAACTAGACTAGTTTAAGTGAATTCTGCCATGTCTGTCCACTTTAGAATTTTGTGTTTAGTGAGTAAAATTTTTGTCTTATTATCATAGAAAT
>829891334698
ATAATCGGTTTGACCAATCGCAGAGCAGTGGGGGCTACAACCGCAGTAGCGAGGGCGGAAACACGATGACTAGAATCAACGGCAGCGATACCGGCAGCGACAGCAGAAGCTCCAAGGATCCGGAGAAGGTCTACCCAGCTTCGATTTACCATTACCAAAATGCGCACCCCATCACCTTGGGCAGCTTCATCGATGATCAGTTTTTCAAGAAAGGCAAACAAAATTCTGGCAAGTCTCAGAAAGTCATGGAGCAGCAGCCATCGAAAATAAAGCCTATGAAACCATCGGAGCCAATGAATC
>830536932024
TTTTAAATTTCAAAAATTCGATTTTACCGAACCCAGCTTCTTTGAGCTAACTCTAAAAGATACATACATATGTATGTTGCATGTACATGTGTAATAAGTTGAGTTTTAGCAATGTAAATTCACGTGATGCCTATGTTGTACAGTTTTAGTACAGAGCTTATACTAAATAAGTATGTATATATGAACTTAAACTAATCTTTTTTATTTGATTAATGTTTAAGGGTCTGCAAAAGGATATATTTCACGGAAGGCGAATATACATTTATTTTTTAAGGATCAGCAAAGGATAGCAAACGCAAG
>83113187037
CCTTGATCCTATAAGACAGTACAACAAGGAGACCATAGAACTGGAACTGCCAGGAGATAAGACTATCTTTGACATCGATTGGATCAGTGTATACGATGTGGCTGACAACGAGAACTATGGTCATGTTCTGTTCAACGATAAACTTAATGTTCCACCTTCCCTAGTGAAAGTTACACCATTCGAATTCTCGCTGCCCAATTGCCGGCAACTACACAAGGATATGCAGGTGTCCTGGGAGGTTTTCGGGCCGCAGATCACGTTTCAACTATCCGGTCAGGTGGGCGGCAACGATTATATGTC
>83271963472
TTCCATCGCATTCGTTGTCGGAATCGCAAGCGTGAGGGATCGTTATCATAATACTCACAAATTGAAGACGAGAAGCGGAGTCCAGACTGAAACTGAGACCTAGACTGACTGAGATTTGAGAGATTTTGCAAGTGCCACCATGGCGGCTATGGCCAATCTTCACAACACGCGCATGCTACGCTTCTTTTTAGTCCTAATCGTGGTGATCCTAACCATTTTCATCTACGCCTCGTACTCAACGACTAGCACCCTCACAGCGAACCATGTGCACCCTGCGGCATCACCGCCACAGCAGCTGAT
>833161137
ATCGTCCGATACCTGCGCGTCTTTGACAAGGATAGCGGCTTTGCAATCGAGGCCTGCTACAGATACACACTGGAAGAGCAACGGGGCGCCAAGATTAGCTCGACGAAGCGCTGGTCGAAGAACGACAAGATCGAATGCCTGGTTGGCTGCATCGCCGAGCTGACAGAGGCGGAGGAGGCCGCTCTGCTGCACTCTGGCAAAAATGACTTCTCAGTAATGTACAGTTGTCGCAAGAACTGCGCCCAATTGTGGCTGGGACCGGCTGCCTATATCAACCACGATTGTCGCGCCAACTGCAAG
>834869716971
ATGCAGGAAAATCCAAATGGCTTATTAAGAAAAACGACTAGGGTTTACACAGGCTGCACATACGAGAATTCCGGGTATAAAGAGTGGCGCCTGCGCTGGGTCGTGACATTATTCTAACGAAAGCACTGGCGAAATGGTTCATTTAGTGACTGAAAAGAAGACGCAGGAGGTGGCAACCAAAGTCCCCAGGCTCCTTCAACTCGGCGGCCACGTGGGGTTCGACACCCTACCGGACCAGCTGGTCAACAAGAGCGTCCAGAATGGCTTTAGCTTCAATATCCTATGCATCGGCGAGACCGC
>83593627269
CTCAAGCCACACACACGCAACGAGCGCTGACAAACCGGAAACTCGGGGAACTGTGTCCCGTGACCCGTGAACTGCTACCCGTGACTCTGGGAAATCGCTAGCCGTGACTCGTGTTCGGCCTGCTCGGCTGGCTTTCGTATCTCGTATCTCGTATCTGGCGTCTCAATCGGAATCGGAATTGGAATTGGAATCGCGTCATTGGAGTGACTGATTTTGCGAATTGGTGGTGCTGGTGATGGTGCTGGAGTGTGTCGGAGTGTGTGGATGAGTGCTCCTTACGTAGCGTAAGGGCTGTTACGT
>8361289420462
TCAGACTCAGTCACACTCTTCCAGACGTCACACGGTCATATTGCGGACGAAGTGCGAATCGATTTGGAAAAATCTGCTGCTCGGCCTGGAAAGTAGAAAGTATAAAGCTCTGCGTTTATAATTTAATTTGCAGCCAAAGCCCGCTGCCGATCAGGTAAGTTAGCTCCCCCACATTATCCGTACCGCCATTTGAAAGCCACGCCAACGAGAACCGTGAGAAAATGTGAACTCTAGCCGCCGCCATCTTTTTTTATGTATGCGTTAGGCCACAACGCCAATAATGCGATTTAAAACCGAGTT
>8371180221428
AGCTATGCTACACTGAACAAAAAGGGCATCACCACCTGCAGTCCGCCGTTGGGTTCGCTGAACTATAGTGTGAGCACCTCGACGCCCACGTCCTCGTACCACCTGACGCCCCAGCCCATGGAGGTCAGTCTGCTGAGTCCGAACAATCCGTCGGTGACGTCGTCGTTGAGCGAGTACCGATTTCGCACCGGTCCAGAGATCGTCACCACCTCGAATCGCATACAGGAAAGTTGTATATAAAGCTACCACACCCATACTTACTTCTGAGTGTACAAAAAACCAAATGATATAGAGTGGCAA
>838960822120
CCTCATCGACGGCGGTGCTGGTGCAACTGACACCCCTGCTGGGCGCCCTGGTCGGCGTGATTGCCACACTCATTCTGGTGGCCATTTGCGTGGTGATCGTTATCAAATTCCGGAGCAAGCGGGGCGGCAGGCGGCACGGATCGGGCGCGGATGCCACCACCACGGAGGCGGACAAGGGCAGTGCGGAGCCGCTGTCTCGCAACATGGGCAGCCACTCCAGCCTCGAGGACAAAAATCCGGACGTGGTGCCCCAGGAGGCCAACAGCGAGGACGAGTTTCACCAGGAGGAGAAGGCCTTCG
>839934121845
GACTTTAGCTATCTTTGTAGGTACGTCTGTTGTGCTTGTTTCGGTTTCATCTTCAAGTTTGTCGGAAATTAAGCCGATGAACAACGGACATATCGTGACGCCTTTGGGATGCCATCGTCGTGTATACACGTATAAAGTGACACAGTCCGATCTTCAAGGACACGAGTGTTGGGACTATGTAAGCGTTTGGTCGTGTTGGGGACGATGCGACTCAAGCGAAATTTCCGATTGGAAGTTTCCTTACAAGCGTTCGTTCCATCCTGTTTGTGTCCACGCCCAGCGGCAGCTGGTAGTAGCTAT
>8401356916799
TGCTGTTATCGTTATTAGTTCCAGAGATCGAGGTTTTCATAAGGACAGATATATATACATATATACTTTTTAAGGTCGGAAACACTACCAATCTAGTAACAAGAATCGCAGCCACCCGAGTAACTTGCTTCAAATGACAACATTTGTGGAACGATCACATTCCGTTACAACGCTCATGATGAAAATTTCGCAGTGACTCCCAGTTTTCGTTTATATTTTAAACCAGGACAAAATTTTTGCAGTGTGTACGGCATTTTTGCAACATAGTTTATACTCCACTTTGAATCCGGCTTCATTGAA
>841842210539
CGACTAACTCTCACATTTTGTATTAGCGCTAAGCGATCCGTACGCTACATTACTATCAGACTTAGTACATATTTTATGTTACATTAATTAGTTACAGACTCTTATTTATTCTTAAGCCGTATCTACAGAAACCTTGTTAATGTTGTGTTGAGTATTACGTATTAGTTGTGCAAATGTTTTGTTGTGTTTAAGAATGTTTTGAACTCGTTACGTTGTTTGTTTGATGTGATCAAGTTTCCCATAAACACAAACATATCCCCCCATTTGTTACAATGATATCTAATTCGTGAACATGAGCCT
>842128299524
ATAAATCCCACTTGGACATCTTCTCGAACAGGCCGCAGCCGAAGAAGAAGCGCAAGTCGCGCACCGCCTTCACCAACCACCAGATCTTCGAGCTGGAGAAGCGATTTCTCTACCAGAAGTACCTGTCGCCAGCGGACCGCGATGAGATCGCCGCCTCACTGGGACTGTCGAACGCCCAGGTGATCACCTGGTTCCAGAACCGGCGAGCCAAGCAGAAGCGGGACATCGAGGAGCTGAAGAAGGACTTCGATAGCGTCAAGGTCTTCTCCGCCCACAAGTCCTTCCTGGAGAACGTGAACG
>843227426804
GATGTTTGTTCGAAAAGTTTTTGGAAAGCGTCAAGTACATCTTCACCGGCAATTGCGACATACCAGAGGTGCTGGATGTTTTCACCCTGATTGTTGAGCGTTACATGGACTCGATGAATCTGGACTCAAGGCTCTTCGAACGCTACACGGAAGTGGTGGCCACACTGCATCCGAATGCAATTGATGGTCTAACGACGCCAGCCAATTGGTGGGAGACGCCGGTGGGCAAGCTGAAAAAGGCGACCATCATTCGGTGCTACTTGGTTTTGTACAACGAGAAGCTTCCAAATCCTCTCAAGT
>8441277123859
TTTCGACTTCAGAGGAAAGGAGCCAGAGAAGAAATTAAGAGTCAGGCAAACAAAGGAGCTAACAACCAGAACACAAAATGGCATCTGTTGTAGCTGATCTTCCGTCTTATGGACCTATCGCTTTTGATCAGGTGGATAACAACACGAACGCGACCCAGCTATTCAAAAATAATATAAACAAAACCAGAATGAACGATTTAAACCGCGAGGAGACGCGATTAAAGACCTTCACCGACTGGCCGCTGGACTGGCTGGATAAACGCCAATTGGCCCAAACCGGCATGTACTTCACACACGCCG
>845334437633
CACCATGTTGGACGTGATCCAACCCAGCAGCAACCTCCCGACCAGCGAAAGCACCGATATTGTGGTGGTCCGAGCCAGACCAAAGAAGGTGTTCAAGCCAAAGGCGCGCATCAATCGGATTCCCCAGGAGCTGCTCGATGATCCACTGCTGCAGCAGGCCATCGACCGTCTGCCCTCGAACTACAACTTCGAGATGCACAAGACGATTTGGCGCATACGGGAGATGAAGGCCAAGCGTGTGGCCCTGCAACTGCCGGAGGGCCTGCTGATGTACGCCATGGTTATCAGCGACATTGTGGA
>846478413628
AGAATAGCTACTACTCCATTAGTCCCTCGGGCAGCAGTCGCTATGTGGTGGAGATCTGAGCGGATGAGGATTATGTATAGAGGTTAAGGATCTTGAAACTCTATATAGTGCTTCTAACACAAACATAAACGTGTATTCAATTGAAATCAATTCTAAATTATTGTAATGTTTTTTTTTTTCTTTTGTATTTTCAAAATTGTAGTTTCGGTAACCAACTTGCGTTTTTCGTATGCCCAAATATAAATTTTCGAACACTACTTCAATATGCTATTTACTACTAACACTATTTATATTCAAATC
>847823026318
CAACGAGGCACCCAGACTCCAGATCGCCTGGCACCCGGAGCACGTTACTCCTACCAGCAGATGCTGGAGTCGCAGGAGGAAAATCGAACTTCTGGCAAAGCCACCCAGGCGAAGCCCAAGAAGGCGGAGCCCGTATACATCATAGATGATGAGGACGATGAGGATGATGATGACGCAGGTTCCCAGCGGCTGGACGACATTGACGCTATCCAAGAGGAGGAAGAAGAGGAGGACACGGAGAGCTCTCCGCCCTTGGAAGTGCAGTCACCACCTTCCTATGCAGACACTGATTCCGATACC
>848799612872
GCCACATCATTGACGGCGATTGGTGTCTCCCCAATCTCCACCAGCTCTCGGCTATCGATCTCGCCATCGGGATGATGGGACCGGCCGTTGTCCCTGGCAGATCTATTGGGATACTCGTAGCGCTTCTCGCGCAGATCACCCTTCAGCATCTTCATGAAGCAATGGGAATCGGCATGGTCGTGCACCGAGGAGCCGTGTCCTTCGCCCCAGCACAGAATCAGCAGATTGAACTTTCCATTGCCAGCATCCACGAGATTCCGCGTGTAGGTGTAACGATCGAACTTGGCATATTTGCGCCAC
>849113964666
GTGGAGCGCCGAATGTCCACACTGGTGTTGGAGCTACAGGAGATCTATAACATCCAGAATGTGGGCGGTCGGCAATTTAGTATCTGCGGCATCGCCTTCCCCCACATGGAGCAATACACGAGCGAGTCACGTCAGGCGGCAAACGCACAGCTTCTGGATAACGTCTCGCCGCTGGCAGTGAGTGCGGCACTGGGTTATGTTGCCCATTTGGTGCAGATGTTAGCCATCATTATGGATCGACCTCTGAGGAACCGTATTCTGTACGAGCCATCGAAAGCAAGGATAGTGGACGATATCAAA
>8501147127467
GAAATAATCACGATTGGAATAACAAACCAACGCGAGTCCACAGTCGTATGGGATAGAAACTCCGGCCAACCGCTGGTGAACGCTATCATCTGGCTAGACAATCGTACCACCAGCACGGTGGAGGAGCTTTTGGAGACTATTCCGAACAATGCCAGGAACATCAACTACCTGCGCCCATTGTGCGGACTTCCTCTGTCTCCGTACTTTTCGGGCGTGAAACTACGCTGGCTTCGAGACAACGTGCCGGTTGTCAGCCAGGCTATGGAGAAGGGCACGGCCATGTTTGGCACCATCGACACC
>851961234610
GCCTCAGAGTCAAATAGAACCGGGTCCAAACGAGTGGCACAGGCTAACGGAAAAGCAAAACGCAATGTCACTAGACGGTGGCCAGAATCTTAACTTGGATGCGGCGGCCATTGGCCCAGATCCATGTGGATCCGTTCCAGCAACACCTGGCATTGGATTATGGAGTGGCATGGTGACCATTCTTGTGCAAACGCTTCTATCGTCCCAGTGTCTAGTTTCGCCCGCCAGCCAGTGGCCAGTGGACTATGTTGGCGATTTGAGTCAACCCTACGATTTTGTGGTCATTGGAGCAGGATCTGC
>852418230751
GTCAATGATATGGGAGAGCTGACCGCACGCCGGACGCGAACGTGATCATCATCGTTCAGTAGACTCTGCGAACTCCGCTGGCCTTGCTGCATTGTTGGTTTGACAAATTTGTAGCAACTAGCAGCTAGCAGTCGAGTTTTCCACTTTGCTTGTGACCACCGGATGCGGCTATCATTCGAATTACTTCTGTGGTCGTTTGGGACACAGATGTTTACCTTTCGTTTTAGCACTTTTCACGTTGAACTTGTACGTATACGCAATAATTTCCATATGACTCGCCCGTTATCAATTATGAGCGCT
>853101894531
ATGCTGGCAAATCAACAATTGGCGGACAGATCATGTCGCTCACGGGCATGGTGGACAAGCGAACACTGGAGAAGTACGAGCGGGAGGCACGTGAGAAGTCGCGTGAGAGTTGGTACTTGTCCTGGGCGCTGGACACCAACCAGGAGGAACGCGACAAGGGCAAGACCGTCGAGGTGGGACGAGCCTTCTTCGAAACGGACCGAAAGCATTTCACTATCCTCGACGCACCCGGTCACAAGAGCTTCGTGCCTAACATGATCGGTGGCGCGGCGCAGGCCGATCTCGCAGTGCTGGTCATCT
>854761439021
CACCCACATGCAGGACCTGCAGGAGGTCACGCAGGAGGTGCACTACGAAAACTACCGCTCCGACCGCCTCGCCAAGGGCATCAAGGGCAAGGAGAACGGCGTGAAGGCCGAGCGGGACAGCAGCTCGCAGGTGGTGTCGAACAGCGTGCTCGGCGAGAAGGACCGCATCCTGCAAGAGAAGGAGGCCGAGCTGCGGCGCATGCAGGAGATGCTCGCCCAGATGCAGGCGCGCATGCAGGCCCAGCAGTGAGCAGGCGGGTATATCTTTTATATACGCGCTTGGCGGAGGCGGCAATCTCT
>855711229126
GGCCAGTCTATTACGTACGCTTTGCAGACTAGGTTTACTGTAAGCAAAATTACTGAGTATGGATTATCGTTTGGTGCCATGTGGTGAGTTATCCGGCAGTTTGACTTTAAAAAGCCAGTGAAAGAAAACGCATTATGGATGTAAAGAGTGAAATCAATGAGAACACCGAAGGCAGGCGAGAGAAAAACCCGTTTGGGAGCACGAACTGAAGAGAAATCATTGTTTTGTGGGGGAATACATATGCATATGCGAGTATAAAAACAATGTACGCTCGCTGAGAGAATTCAGTTGTTGCTCAAA
>8561250735960
CAACAAGAAGTCAACGTCCAACAATTTAAAGCTCATATCTCGATTGACCGATAAGTCTAGACCACCAAATCGATAATACGCATTTACCAACACTGCTGTGGCAAGAGAGCAGAGCGAGTGAGCGGGCAAAACAGCTGATTGCGACTGGCACACGGTTGTTGTTGCAGTCGTGCTGTTTTTCTTTCTGTTTTGTTGGAACTTTATCGCTGCAGCGATAAAGAGAGCGGAGCGCGAGAGGGAGAGCAGCACAAACTACTACGTGTGACGTGGTGTGGGGGCATACAGGTGGCAAAACAGCTG
>85710269368
GTATTTGGTACAACAGTGACCACCGCGATTGGGTACGCGTTGCCGGACGATAGTACCCATTGTACCCTGTCAAAGGGTTGAGACCATCATCACTGCGCAAATCATCCTCCGCCAGCAGCAGCAGCATCAACAACGCCTGTCCCCCACCGCCGCCCACGCCGCACCAAGTGAATCCCGCCAGCAGCAGCAGCAGCACTCCGCCCCATTCCAATTCTAATTCCCAGCATCCGTATCCGCATCCACATCACCATCCACTGCCGCACCACCCGCAGTACCAGAACCACCAGCACAGGCGCAGCA
>858598736453
GACGCAGGACCGTTGAGCATGTCGGTAAGAGAAGAGGAGCCGGCTGGCACCATTGTCGGTAACTTCAGCGCTTTGGACGAGGATCTCGGCGAGAATGCGGCCATTGATTATGTGATCATTGATGGAAACAATGAACAGTTGTTTACGATAGAGCGAAATAACGAAAGCCTGGCCATTCTTAAGACCAAAAAACCTATTGACCGAGAGCAGGTTGAGTCCTTTACTCTGACGATTAAGTGTCTGAAACTGGGTGAACCTGGCTACAAGTTCATTGGAGATCCCTATGATCGACAGGATCTT
>85925813690
TACCGTTCGCGGCGCCTTTGATCGTGTTAATCCGCTAAACGATCTGCTCACTGTGGAACAATGCAAACGTGCTCTCTTATTCCTAGGCTATGCTCAGAGTTTAGTTAATTTAGACAATCTAAATAAGATCATTATCAACCAACGCGAATCGCTGAAATTGCTCCAAACGCACAGTCCAAGAGCTGTCGCCGATGATGCGGATGCCGATGGCGGCAACTGCAGCCAGCCCATCCTCCCCAGCCAGGAGCTCATCGACTTTGATCTGTTTTGTGTGATCTCGGCGTATCTGTCCGTCCTGCA
>860833617633
ATTACACAACTCTCCAGGATCAGCTGTTCGGTCACCTCATTTTTGTTTTCCCTGTTTTTATTTATAACAATTGCCCATATTAACACACCGCCAGCATGGACACCAAGTAGGGAGCGCCATGGAGACGCTGCCATGTGCCAACCAGCTGCAGGAGCACCAGCAGCCGCAGCAGCAGCACGTGAATCTCAGCATAGATCCTAGTCTGGGTGAGAATGTGGTCAGCATTCCCAAGGAGCTGATCCTCATTTCGCTGGTCTCCCAGGAGCAGTCGCTATACAATCCCAAGCATCCCCACTACCG
>8611062522217
CAAACACTCGACGGCGCTCGCACGGATCGGATGTGAAAAGCGTTTGGAAAATCGCCCAGCGCTTCACGTATCGTTTCGTTTTCAGTTGGAAAACCGCGTTTGAAAATACGCCAACCACAATAACAGAATTAATCAAAACAATATAATATACTCAATATATATATTTATGCAATGTGTGCCTGCGATTCGTACACAAGTTTTGTGGTGGAAAATATTTGAAATCTAAAATATTTGAAAAAGAAAAATCGCATGTGCTTGTTTTTCGGTTTCGGATTCACTTCACAGCTGAAATCTATCTAA
>8621191926698
GTACACACTGGCCGCGAGATGCACGTTGAGGAAACACAGCAAAAGGTAAACAAGGCCAAAAAGGCGGATAAAAAGCAGCGAAGATGTCTGGCAATCATCAAAAGTGACTGCGAGGTGTCTCCAAGCGCTGAACCCACCCCTTACCTGGCGGTTCTCAACGTGGGACTCAGCAATGGACTCACGGAGGAGTGTTTGCTCACGGAGGCTGCCGCGACCGGTGGAAAAGTCATCCAAGTGGTCATGTTGCCGGGCAAATCGTACTGTTTTTTTATTTGTGCCAGCTTGGAAGACTCCCAGCTC
>8631154239739
GTGGTCTTGCGAGAAGTCAACATCTAAGCCAAGTTAAATCCAGCGAATGCTTAAGCCTGGCCCAATACCATTATGCCACAAAAAATAGGCATAAGCTTTATTACCAGACTAATACTGTAACTTTTCCTACTATGAATATTAAAACTTACTTACAGTTAGCTTAGAAACACTGCAAATATATCATTCTGAACAATTTTTACTCTACTGCATGCCTTTCCTTTTGCTTACGACTTTATACCGATATATAACTCACACTAAGTATTAGAAATCCACACGAAAACATTGAACACGGACATGCGA
>86425420640
AAAACATTAGGCCCATCTGCATTTTCGTGAATTCTAATTGGAAGAAGTATATTGACAATATTCAGATACTAACCGGAACTGGTTGGGGCACCACCGAAAACGGAACCGACAGCGATGCGCTCAGGACCCTAAACATACGGCGGCAGCCAGCGCAAATTTGCCGCCAGTATATCGGTGCTAAGATCGTGGGAAGTCAGTTCTGCGCCGGAAACTGGAACAGTAATCTGTGCAATGGCGATTCCGGTGGTCCTCTAGGTGCCTTAATTCCCTTTAAGAACTCGAAGCGCTTCGTCCAAATTG
>86570383933
AAATGGCCAAGGGTGACTTCAATCCCCAGCAGCCTTTGAGCCACATGCAACGCGACTTGCGCTTGGTGTTAAACATGGCTGAGAACCTGGACCAGTCCATGCCCGTCACCAGCATCACCAACGAGGTGTTCAAGCACACCAAGCGCTTGGGCTACAGTGAACACGACTCGAGCGCCGTATTCGTAAGATCCAGATTTTAACATTTAGTTAACACGACTAACGTTTAAACTATGTTTTATCAATTAGTTTAAAGCGTACACCGAACAGAACGACAGAACCGACAAACGACTGACTTAAAAA
>866103131041
ATGAACGAGCACAATCTGGCCACCGTATTTGCGCCGACCCTGATTGCCACGCCCCAGCACATGACCAACCTGACGGAGGAGATCTTTATGCTCTCCTCGCTCATCACCCACTGCAAGACTATATTCGCCACATCCTGAGGACGAGGTCATCATACCATGCTGCCCATACCAAGCCAATAACTAACTTTATCATCAATTAGAGGAGCACGGCCAAGCGAATCGCGTCTGTGCCCACCTGTCTCTTTCGAAGCGAATCCTTAACTTCCACCAAAAAAAAAAACTTTAGCCTAAGATCAAAAT
>86759248018
CTCCTCTACATGGACAAGTCGAATGGCAATGGCGTCTATGCGGTTAGGCCCAACAGCAGCAATGGCCACATGGACAACGATAATGGCCTAAACGGGTCAGGTGCTCCTGCTACCACCTCCACCACAACAGGAACAGCAACTGCAGCAGGTGCAGCCCTGATGGCCACAGCTAACAACATAAACATAATGAACGGAGCTGCTGCCGCAGCCGCAGCTTCCGCTTCCGGTCTGCCCACTTCCGCATCCAGCGAGGACCTCAGCCAAAGCCTGTCCGAGTACACAGATGCCGACGAGAGCGTA
>8681135812423
ATAACTCGTCCCGAAGCGCTTTATTTAACAATATTAAACAGCCAATCTGCCGCAGGCAATTTCCGCATTCGCACTGCTTTTGCGAGGCCTGTCACATCGGCCAGGGATATTCAAACACGTTTTGAATGCCGATCGAAAAGCATATACTCAAAATTCCAAAAAACACAAGCCCAGCGCCCAAGCGCCATCATTTGTTTCCAGCCGACTTCCAGCTCCGATCGGGTACCAATAGCCCTGCACCGGACCCACTAAGATGGACGGAGGAGGGGACAACCAGCTCGCGGTGCGGTCCTTGGGCAG
>869912026871
ACGCCCATTTCGCGACCCTCTCTGCCCGGTGGCATGCAGCAAATGTCGCCGCTGGCGCTGGTCACCCATGCCGCGGTGGCCAACAATCAGCAGGCTCAGGCCGCCGCTGCCGCCGCCGCAGCTCATCATCGCCTGATGGGCGCTCCCGCCTTTGGCCAGATGCCCAATCTGGTCAAGCAGGAGATCGAGAGCCGGATGATGGAGTATCTGCAGCTGATCCAGGCCAAGAAGGAGCAAGGCATGCCGCCGGTCCTGGGCGGCAATCATCCCCACCAGCAGCAGCACTCACAGCAGCAGCAG
>870204614881
CTGTTATCAGGCCCATTTGCATTATCACGGATCCCACAAAAGTGCCAAATGTCAAAACCTTCAAGGCTGCAGGCTGGGGAAAAACAGAAAACGAGACATTTTCGAAGGTGCTTAAAACCGTAGAGTTGAACGAACTCAATGCATCTGAATGTTACAATATGCTTTGGGTGAATGTAACCGAGAGTCAGATCTGCGCAGGACATCCGGACGGGGATACGTGCGCGGGCGACTCTGGAGGTCCATTGATTCATCCGGTATACATGGATGGATCTCTGCGGTACGTGCAACTGGGAATCATCA
>871688625243
GAGGTGACAATGAAAATGGGGTGGCCATCATTTCATCCCTCCGTCCCTTTGATCGCGAGGCGCAAAAGAGCTATGCCATTCCCATTGAGATCAAGGATAATGGAGCTCCTGCCATGACGGGCACCAGTACTCTAACCGTTACCATTGGCGATGTAAATGATAATAAAATGCAGCCCGGCAGCAAATCCGTATTGGTATATAACTACCAAGGACAGTCGCAGGATACGCCGATTGGCAGGGTCTATGTCAATGATCCCGATGACTGGGATGTGCCGGATAAGAAGTACTACTGGGAGGTTC
>872184338771
AAACGTTGCCAGCCGAAAAGTCAGCGGGCCGCGGACGACGATATCCCCACAAAAAACCAAACCAGAACCAAAAACAGCTCGCAACATTGGCAACATAGCAACCCCCCATCAGCAACATTGGTTTTTTCGTCTTTTGAGTTTCAGTTCAGGGTACCACTATATGATTTGATATGATACATAAACCCCGATTGTTAAGTGATTTTGTGCGGTGATCAATGTGTGCGATCGGCAGTTTGGCAGAATCCCCAAGAATGCCGCGTTAATTGAGCTGTACGTACAGCTATAGTACAAATTTGCATA
>873155530764
GCGACAGCATTGTGCATGGTCGATATATGCCTCTGCAAGACAAGATCTTGTTCTGGGATGGTCACAATCTCGGATTGCGAGGCGATTATAATGGCGTGCTGTTGCTGGACACCATTCTACAGGCTCCAATTGGCCAAAACGACGACTACATCAAGCTGGAGATCATCCTGTCCGAAGCGATCATCTTTCAGAACTGCATAACCGAACTGGAAAGTGAGGGCTTGGAGTGCCCCTGTGACATTAGCAACGAGCTGACGCAAAAGATAAACCAGGCGCAGCTGAAAGCCAAGAAGGGCATTA
>8741176122435
ATGAAGGAAATAAAAAGGAAATCAAAGCCAAAACGCAAGCCCACTCGCATGGAAGTGGAGGAGATTGAGACCTCGGATAAACCACAGCCAGAGGATGGTGAGTCTGCGAATGGGGAGGCAAATCCCTCGGATGAAGGCGATGAAATGGAGCTGGCCAGCTTCAAAGCCGCCTGCAGTTCCTCGGATCCCGCGAAGAAAATCAAGAAGGGCATCATCTACATATCCAACATACCCAAGCACATGACCTTGACCCGCCTGCGGGAAATCTTGGGCGAGTACGGCGGCATCGGCAGAGCTTTC
>875550228193
ATGATGCTCGACTTCTCTAGCTGCTAAATACGCCGAATTTCTCACCGAGAAAGCTTAACAGACCGAACGACTCCGTACGAATTTGATATTGAAACCACAATGTATCCGGCCAGCGGCAGTGGAGGAGGCAGTGCAGCGACCGCTGCTAAGTTCCAGAATCGCTGCGGATCGCCGCAGTTTGCCAGCGACTATCCGCATCCACATCCGCACCAGCATCCGCACCAGACGACATCGGTGGCGGTGCACAGTGCCCCGCCCGGAGTGAGTGGTGGCTCCATAGCCAGCGGTGGGTCCATGTCC
>876528831688
GGCAGTTCTCTGTTCTCCGCTCTGAGTGTGGTTGTAAAAAGGCGAAAACGTCACGGGAAAAACCGGTTAATAAATTATTGCTAATCGTAATGGTAAAATGCACAATAAATATATAAATAAATGTGAATAACATAAAATCAAACTAACTGCACGGCCCCGAAAAAGTGCGCATAGAAAAATGTCTTAGAAGCGCCCGAGAGCAGTGAAAATTCCAAGTGAAAAGCCAAGCGGTGAAAATTTCCAACGGAACAACGTACGCTTGCTGGCGTTCCTTTTTTTCCTACATAGTCCATTGTTTTG
>8771286017979
AGTCAGCCAGCGGCACCGGAGCTGTTCGCAAGTCCCAATCCTCGAGCGCATCCAGCAGGAAGCTGGAATTGATGCAGCAGCAGCAGCAGCGCGGCCACCGCCTCAACGCCAGACCACTGGCTGAACTAGCGAACACGGAACCCCAGCCATCAGGGCAGCAATCCCTGGACCCATCCACATCCCCTCCGGCGGCTGAGGACGGAGTCTCCTCGGCGGAAAGCGCCCAGACTATTGCTAATCCCCCGCCCGTTGTCCGCTTTGAAGTGGGCAGTGCAGTCAGGAGTCCCTTGAGTGCCTACG
>87845733781
ATAATGTACAAGCTGTCCCGTCAGTTGGCCTACAATCCAGTGGCCAAACGAGCTGCCGAGCAGATGCGCATGAAGATCGAGAAGTTCCGCGTGTATCTGCCCGTCCTGGACTCGATTTGCCGTCATGGATTGGAGAAGCGGCATTGGGATCAGATCTCAAAGATACTCGGTCGCAAAGTCAATCCGAAATTGTTCCCCACCCTGAAGGACATGATTGATGTGGATATCATGAGCATTCTGCCGCAGCTGGAAGAGATCGCTAATGCTGCGGGCAAGGAGTACGACCTGAACAATGGACTG
>8792089965
TCTTCTCACAGTCAAGCCGGTAGCTTCTAAAAAGCATTATAAATACATTTCTGAAAATAAGAATGTGGCAAATTTTCGATATTCTTCTAACACTTTTTTACTTGTTTGGCCCCCTGGTTATATTCTTCGCGTACATTTTCTATAGCCTATCGTTGATGAGGGCGGATTCCCATGAGCTCGATTTGTATAACGAGAATCGTCGTCGTAGAGAATCGATTGGAGGCGATGATCAAGGCTCGCCGAGAGCTACATCTGAAAGACAAAGCCGTGAAGAAGCTAGGGAGGAACTTGAGATTGGAT
>8805203611
AGCTGATGCACGAATGTCTGGGTGGCTGGTCGGCAACGGTGGAGCGTTTGAATTTGCAAAGTGCCAGCAGTGATCTGCTGAGAAAGTGGACGGAATACGACTTTCCCCACCTCCGATCGCTCGACTGCCACATGGACTACAATCTCGAGGAGGCGGACGAGGAAACCCTTCTGCTAACCGAGCTGTTCCCGCTCTTGACACGGCTGTCACTCAATAGCAGCACAACAGGTCGTTACTTGTGGCACTGGAAGCAACTAAGGGAGTTGAATCTCACCTGGTGTGAGTACCTGGACCCAGACC
>8811262730696
GCAACAACACTAAGCAGATTGGCGACCAACTGGAGCAGCGGATACGGAGCCATGACAAAGAGATCGAGCGGATCTGCAATCTGTACTACCAGGGCTTCATCGATTCAATTCAGGAGCTGCTCCAGGTGCGCACGCAGGCCCAACAGCTGCACAACGAAGTGCATTCCTTGGACACGTCCCTTCGCCAGATCAGCGCCTCGCTGATTCAGCAGGGCAATGATCTAGTGCGGGCCCGTCAGATCGAATCCAATCTGGCCAGCGCCATCGAGGCACTCAAATCCTGTCTGCCCGCATTGGAGT
>8821114817298
GTTTGCTGCAAAGACCTGTGGTACTTAGAGGTCTCCAAGCCCCTGTATGCAGTAAAAGTTGCGCTAGTTCGCGCTTCTACTCACGCCTTGGAGCTCTCGTGGACTGCGACCACTTTTGCAGCAGCCTACGTTTTGCAAATCCAAAAAATTGAGCAGCCATTAAATACAAGCTCGAAACTGTTAAGCAACAACATTGTTCAACAAGGAACCCCGACATCTGCTGAAACTTCTGGAATTAATATTTCAGCAAATAGATCTGGGAGTGCTTTGGGTCTTGGTGTCGAAGCCACATCTACAGTC
>883796635922
CTTTTATGTTTTTTTAACGACCCTGTCCTAACGTGTTTCGGAGAATTTTTCACCAAAGACCAAAAACCTTGTGTATTGTTTTTGAATTGCAAATCGCTGATTTAAGCTCAAGGAATGTGCCAAGCAGTTGGTAAATAACATTTACTTTTTAGTCCGACCCATTTAATTGCGAATTATGTCGTCCATTATCACGCGCAAGGATGGCGACGACCAGAAATTGTCCAAAAAGCGCGCTGCCGCCTCAGATTCCAAAAGTGGTGGTGGAAGCGCCCTTGAAGCGCCCAAGAAATCCCGCTTCGA
>884102849852
CAGATGCCGCTGATTGCAGCAGCCACCACCATACTGACAATTGTCAGTGGGGCCACCGCCAGCACCACATCCTCGACAGAGACGGCCAAGAACCAGCCATTGTATCACAATATGGGGTCTTTGTTCGAGAATCGATGGCTGCCAATGGATCAGCCGATGCAGCATCATCCCAATCATCGGTATGGCTCGTCCAAAATTCCACGGGCAAATGCGGGTGAAAGGAGGGCCTTTAGCAGCGGCCATTCCTCAGGCTCCCGGCAAGGATTGGCCCATATGCTCAACGGACTAACAAATCTCTCG
>8852446451
TAAAATTACAGCAGGATTGCGAGCGATATTCGTTTTATCCCATTGCAGCATCATTGAGATCCCGGAAAACAAACAACGGCGTAACGCCAGTCCGGAGTTGGAGTGTTTCCAGAGGAGCCGCAGCATTGTCTCCTGTCCCACAGCTTTCCCTCAAAAAAACCAGCGACTCTGCCTTTGCCTTCCCCTCCGCCCCCGTTCACCACCCACGCTACCACCGCCTCCCAAGGCCTCGCCCGCAGACCACGCCCCCCGCCTGCAGCTTGGCAGGCTTACTCAGCAAATAAACAAACGGAAGAGTGA
>886292634083
CAAATTGAGCCGCAAATAGCCAAAATGCGCCTTAAGTTCTGGCACGACTCCATAGACAAGTGCTTTGAGCCGGATTCCCAAAGATCGTACGTGGAGGACCAGCCTGTCCTGCGCGAACTGAAGCACACGGTGGGCAGTCGCAAGCTAAATAAGGTATATTTGCGCCGTCTGGTCACAGCACGGGAACGTCCGCCCACGCATGCATTTGAGTCGATACGCGAGCTGGAGGAGTACACGGAACAGACCTTCTCTTCGCTATTGCTCCTGCTGTTGGAGGTGGGCGGAGTGCGTGACCTAAAT
>887871829648
TGCTTGTTCTCAGAAGCTGATGATGTGGCAGCAACAAGAGGAGCAACGGCGCTCCCATCCGCAACAGGCGCAGCGCCTACTGAAGGTTGAGGATCATCCGCAACATTCAAGGGACCGGGAGCAGCAGCCCTTCAAGCCCATGCACGTGGTCAGAAAGTCAACGGGAACGACCAGCCAGGCCAAAGTCATTCAGGCTTTGGTGGCAGCCGAATCCGGCGGTAAGGTGAAACGCAAGTCCAGCAGCATGATGAAGATAGCAGAGACCACGCAGCTGGTGACTCGATTCGCCCGGAATCGCAA
>888545411349
CGGTGAGGTCAACGTTGTGCGCTTGGGTGAACTGGAGTTCGATACCGACACGGATGACGCGGAACCCGAGGACTTTGGCGTGCTCGCTCTGAAGGCACATCCTGGCTTCGAGAACCCGCAACTCTACAATGACATTGGCATAGTTCAGCTGGATCGCGAGGTCAAGTTCAATAGGTACAAGCATCCTGCCTGCCTGCCCTTCGACGACGGCGAGCAGCACGAGTCCTTCATCGCCATCGGCTGGGGCCAGAAGAAGTTTGCCCAGAAGGAGTCAAAGAAGCTGTTGAAGGTGCAGCTCCA
>8891139339291
GTTACGCTGGCTAATCGCGTGGCACAGGAACGCGGCGAACTGGTAGGTGACACGGTGGGCTATGTAGTTCGCTTCCTGGAAAGCATGAGCTCCTGTACCAAAATCAAGTTCATGACCGAGGGCATCTTGCTGAGGGAAGTCCTAGCCGATCCGCTGCTCACCCAATATGGTGTTATCATCGTGGACGAGGCGCACGAGCGGAATATGCTCACCGACATGATTTTGGGACTGCTCAAGAAGATCCTTCGCAAACGCAGCTCGCTCAAGCTCATCATTTCATCGGCCACCATAGATGCAAGC
>890575424090
ATCTTTTGCAGTAATATGTTGCCTTCAAATCAATTGGGAAACCAACAACCAAAGTTAACGCAACGTTTCTAAAACTTAAAGTCTAAACAACAAACGAAATAATAGTTACGAAATACACAATAATATTTAAACCAAACCAAAAGTGGCCTGCAAAACGAAGCAACCAAAACAACCAAAACAACCAAGAAATGTGATTCAATGTGTGCAATGTAACCAAATTATAATTAACAAGCTAAATAAAACGATAACTAGAGCAGGAGAAAAGCCGTGGAAAATCAGCGGGAAAGCCAACCAAAGCCA
>89121706181
GACACTTGTTTATTTTTACCGTACCAAAACTGTACGAGTCGTATAAGCCATTCGTTGATGTCCAGATCCGAAAGTTCCGTAAATGCAAGATAGATAAATCGAACGTTGAAAAACCGATTTGTATTCAGAAAGAGTGTCCGCCGGAGTCAGCATACGAGGGTCAGGAATCCAAAGAGGGCAAAGTACTATATGAGCCATGCGATAATGAGCCACTTCGAAATCTCCTAGAGCTCCACAAAGGATGTCGTTGTCCTGATTGCGAGCACCGGTATTTGCCAGTTGAGGCTCGCTAAACTATAT
>8921179718076
GTGAAAGAAATTGAAAAACGTGATTCAGTTTTAACTCCTTCTCAACAAATTGATCGTTTACTTCGTCCAGGTTCAACGTACTTCAATCTCAATCCGTTTGAGGTGCTCCAAATCGAGCCCGAGGTCGAATTGGCGGATATAAAAAAGCGATACCGCACCTTGTCAATCCTCGTCCATCCAGACAAGAATCCCGACAACCAGGAGCGCGCTCAAATGGCATTCGATATTGTGTCGCGTTCCTGGAAAATCCTCGAAAACGAACTCACGCGCAAAAGGTGTCTGGAGGTGTACGAGGAGGCA
>893136545526
ATTTAGTATGACCGAATCCGGCTTGATGCAAATAATTCACCACCTCCAGCATTCACCGCGAAACGCACCCACTGCACAGCTGACTGATAACACAATCGGAAGGGGAGAACTTCATTTTGGGGTATATTTATTTTGGGCCACAATTAGTTGCTAGCATTTGATTGAAGTAGCTCCAGCTCCATTGGCTTGTTTGTAAAATGCCCTAGAGTTCGCTTTCCAACGCCGCGTTCATTGATTCGTTCGAGTTCAGTTGCGCTAGTCGCTAGTTCGATGGCTTTACGCGGAATCCCCGCCTGAGAT
>894596432026
ATGGATCGCAAAGAAGCTGTTTTGAATGACCAAGCGGTACGTGAAGAGCTCTCTCCAACGGTTGTCAAACCATCAGAGACTTTGGTGGCCAACAATGGGTGCCAGCCAGCTGCAGTGCAACCAAAGGCAAGAAGCACAAGAAAAGTTCTTGCTCTCCGGGAGACACCAATGCTGGCCAAGTGACATCGTCGGCGGATGAAGACACCAATGCTGGCCAAGTGATATCATCGGATCAAGACGCCAATACTAATACCAAGAACAAGAAACAGAAGAAGTGCCATTTTGCAAAGGATAACAATG
>895546137402
CTTATTTATCCAACCTAAGCCAACTAAATGATGCAATGCTGGTGACATATAAAACGAAAGTGGAAACGGAGTTCATTCCTTAAGTAACCAATTTAAGATGTTGTGCTCCCAAGATCCCTAAACCACCGTCCAAACCCTTCGAATAACTTATTTAAGCCAAGATATAGACAAAATGGAGGACGAGTGGGGCTCCTTTGATCGTCTGCCCAGTGTTCCGAGTGCCTCGATGGATTTGGAGACGGAAAACGAGGTGGTCAGCAATTGGTCCACACTGGCCAACTTCACGCGACTTGTGGCTGG
>896706630372
TTTCGTCGCCCAGCCGAGGCGGCTCTATAACGATGAAGTCCAACTTGGCTTCCAGCGCCTTGTCCAGCTCAGCCTCGAATCTTTCATGGGCATTGGAGCTGTCGTAGACCTCGCGGATGACATGGAAAGTGGGCACCTTACTCGTGCTGCACAATTAGAACAACAATACACGAATCAATCATGGTTATCTTGATGTGGAACTCAAGGTTAAGGTCAAGATCAAGCGCTCAGAACAACCGAAGCAGAGAAGCCATTGTGCAGACGAGATAAATGAAGAAGCCGCCTAGTAAATTGCATAAC
>89720446746
CTCCATGTTTGTGCAGTCGCTGATGCTATCGATGCTCTGCACTGAGGCACTGGATTTGAATGCCTCCGACGAGAGCCTGGCCAAGAGTGATAATGTAAATAAGGGGCAACAGCAGCAGCAAGAGGATGCCGAGGCCGAGGCGCAAGCGGAAACGCTGTTGAACAACAATGCAGATGTGGAGCAGCAGCAGCAGCAGCAACAGCTACAGCCGGCGATGGTGCGACAGGTGAATCAAATGCAACAAACCTCGCCAGAGGACTTTGTGTGCGACGAGTATCGCTATAAAAACAAAAAGGCCAA
>8981308825386
ATTCAAACCATGCGAAACATTTTGAAACCCGGTGGTTCGGTGGGTCACCCCGACCTGGAGGTTTCAAAAAACAATTTCATCTTATACTCGCCCTAGACTTTTTGGTTGATTTCAATTTTGACGGCATCCACAATAAAATACATCTCAAGGAGTTTGGAAATTTCAACAACGCTTTGTTTATAGCACATACATATACATATATGACTTCTTTTTTAAATTAAAATTCATTAAATTTCAGAAGCTCAAAAGCAGGTAGAATATTTTAGAGATGACTACGTCGCTGAAATCAGACTGGCGTTC
>8991043431018
GTCTTACGTAGGCCGCCGTTAAAGAAAGTTCCCAAAAGCTCTGGGAAAGCTTCGCTCAAGCCCTCTCTGCGGTTCTCCTCCCAGTTTATTAATTGCTGGGTCAGGGGTTCATTTAAGCCAGATTAGCATCGCCGGATTCTTGGGCTGGCTTCTCCCATTGAATAAAAATGTAGGAGACGCGGCACCTTCTCACGATCGTTGTAGAGGATTTCGGGAGAAGCTGACCTCTTGAACCTCCCAAGTTACTGTGCTGCGCCCAAGTAACCTCTGACGCAGCACAAAATCGGATCATCAAAACCG
>900422112
TCAGTTTGTTGGAAACAGTGAAGAGTAGTGGTCGCGTTTCGCAGTTCTTGGAGTGGAGACTTTCCAAACCGGAGAAATACGTAAACCACTGAGAGTCGCACAGTAATATAAACACAAACATTTTTTTTACGTGCCGCGAGTGACGTTTGAACAGAAACCCTGGAGTGGCAAACATGACCTCCTGAAACCCACTAAGCATCGCAATGTATGCCGCCTCGATCCTGATCCTGCACCTGACTTGGGCCGTGGCCACGATCGCGGCCAACGGTGCCGGCCATAATGGCCCGGTGGCATCCGGAG
>901644925686
ATGGATTTGGACTAAAGCACGCACGCACACGAGTTTGGCAAATGTTTTGTTAAACTGTTGTTGAATTTTTAAAACTGTTTCACAATTGAGATCCGCATTCGTATATCCCGCTCAAACGGAAAACGTTTGTCTTTTAATTAATTTCTTGATTGGCGACCGTCGAGCTAACGAACTAGAGGATTGCTCACAACGAACTGCGGCGATCGGATAAATTGAATTTTTCAACAACCTGTCATTCAGAAGGCGAAAGATGCCAAAAACAGTAACGAACGTGAGAGAGCGAAGCTGAGTAGAAGAAAC
>9021836157
TTAGTATATCGCCAAACATCAACGGTAACGCATGTGGCTTGCTCTCGGAAATATTTTTGAGTGTCTGAGTGCGCACGCGAGAAGAACTGTCGGCATTTGAGAAGCGATCAGCAGAAATGTAATTGTTTGTTTTGGGGATCGAATCGAGTGGCTGTTATACTGTCACATTTATGCTACTTTTCCAAGCTGCGGTCCTTTTTTCGCGTTGCTTGGGTCACGACAAATTATGGTAGCTCGCCAAACAAAGAAATCAATTTAACCGAAATGTTTCGTACGTACGATCAGCGGAGATTTCTGCAC
>90318813351
CAAACAAAGCTGGCTGTGGTCGGAGGGCGAACGAATGCGCCGGCGCACTTCGCTTCCCATCCTCCAGCATACGTACGGTATCAACAGCCTGGAGCTGAAGAAAAAACTGGCCTCGGCTGCCGCCGATTCCACAGAGCACGTCGATCTGCTTTTAACCCGAGTGAAGGGCATTTCTCAGCGGGTAGATACGATGCACCTGAATGACCAGGATAACTTAGATGCAGCTTGTACGGATCAAACGGATGAGGAACTCTCGGAGCAGCTGCGATTGGAGCGGGACGAGAGAGCGCTCTATCAATC
>904648633845
CTCCTGGTGGACCAAGTGCCCATTCTGGAGACCATGACCCCGCTTGACTTCATGGACTTCCGCAAGTACCTGGCACCCGCATCTGGTTTCCAGTCGCTGCAGTTCCGTTTGATCGAGAACAAGCTGGGAGTTCTGACAGAGCAGCGGGTGAGATACAACCAGAAGTACTCGGATGTCTTTAGCGACGAGGAGGCGCGGAATTCGATTCGCAACTCGGAGAAAGATCCCTCGCTACTGGAGCTAGTGCAGCGATGGCTGGAGAGGACGCCCGGACTGGAGGAGAGTGGCTTCAACTTCTGG
>90586836226
ATTAAAACGGAAGTGAGGAAAAATATCTCTGTGAATGACGGATTGCCCTTGCACTTTCTCACTTCGCTGGGTACATCGATCATTTCGTCTGCGATCACTCATCCCCTGGACGTGGTAAGGACCATTATGATGAACTCCAGACCCGGCGAATTTCGCACAGTCTTCCAAGCGTCTGTTCACATGATGCGCTTTGGCGTAATGGGACCCTATCGAGGATTTGTGCCAACTATAGTGCGAAAAGCACCGGCCACCACTTTGCTATTTGTTTTGTACGAGCAACTGAGGCTCCATTTCGGAATT
>906667618431
GGTAATGAGGATAGTGATGAAGAAGAGACTGATGAAGATCAGATGGCTAATGATAATTTTTGTGCAAATATGATTGAGGAACCTGGAAAAGATAGTGGATGTACTGCAGTTGTATGTTTGTTGCAAGGTCGGGACCTTTACGTGGCAAACGCAGGGGACTCGCGATGTGTTATATCACGCAGTGGACAAGCCATTGAAATGAGCATCGACCACAAGCCCGAAGATGACGAAGAAGCCTCGCGCATAATAAAGGCAGGTGGTCGGGTTACACTTGATGGACGCGTAAATGGAGGCCTTAAT
>90733902413
GGAACAGTCCGAGCGCCTACCAGGTGGGTCGGAGGCCAGCGCAGCTCAGCTCCGGGCAGGACATCTGCAACTGCCGCGGAAGCCAGCGGAATCCGGAGCGGAATCGCAGTCGCCACTGCTTCGTGATTCGCTCACAGCGGCCACCAAAGGGCGTGGCTGCGGAAACCCGGTGCTGCTGCACTCCTCAAGCGCCGATAAGCCGTAGTTTACCTCCGCCCACTAAGATCCGCCAGCGATGCTGCTGTGCCTTAGCTCCGGAGCCCGCAAGGCAAATGGTTTGCGACACCTCCGGGAACAAGC
>908402429066
TCGTGTGGTTTCTGCTGCCTTTCGCCTCTTGAGCACCTGAACTGAGCTGAACTGAGCTGCACAGGTAAATCGAGGCTGGATGTGGATGTGGATGTCTTGAACCTGTCGGCGCATTTTCTACGCCTGTATGACATATCGCGATAGATTTACATTGAATTTCAATAACCGCTGCATGTCGCTTGCATTTGCAAACACAGCCAGATGAAGATGAAATGCAGGCATTACGTTCGATTCGGAATGAGCTTTCACTTTTGCAGTTTTCCCACTGAATGTATGTTGCAGTGCCTCGTTGAAATGACT
>90982902159
GAAGCGATAGCGGTACAGAGTGGCCATCAATTGGCCAAGAATATACAGATACCCAATTGAATCGAAATGCAGCGAAGTGCAACGAAGAGAGTGCCCCATTAGCAGTAGTCTGCAGTGGGCGCCCACTTTTGATCAGTCGTCTGAGAACGGTGCAACGGTGTAAACATGTTCAAGTCATCGATTTCAATCGTCGTTCTGCACCTGCTCCTGCTGGTGTCCTTCGGAGGAGCTTACACCCTTCCGCCGGTGGTGCAGATGGGTGGTGCAATCGTGGCAGCCGTGGAGCAGGACGCCGAGCAG
>9101322234927
GTAGCTATATCGAGAGTGCCGCCGGCTGGGCCACCAAGCTGCACATGGTTCGCGGCAAGGGCGCTGTGCTGCGTCCTTCGCTGGACGACCCCGTGACCATTGAGTACGTCAAGGATGTGTGGTCGAATGTGACCGACATGTCCAAGGCCAAGCACTTGGGTGCCATCGCAGAGGCCTCCGGCACCCTGCTGGAAGTGCTTGAGAAGCTCAAGGAAGGCGGCGGCGACGCCATCGAGGATGCCTTCGAGTTCAATAGCAAAGAGCTTATTACCTACGCCCTGGGCATTGGGGCATCCGTCA
>911430323193
ATGGATTGCCCAAAGTGGATCCTGAGCGGCCTTTGCCTGATTAGCCTGGTCAGTGGCGCAACGGTAATTGAATTACTGGGTACGTTGAAACTGGAATTGGACTTTGAGTACGTGCTGCTCATGAAGAATAGGAACTTTAGTCTGTCGGATCAAGTTTGGAACGGCACTTCGTTGACGAAGGACGTTATGGATGAAGTACAAGTGCCTGTCCTTCAATTCAATGAAAATGTGAGCTACTTTTTGCACAACAGCATCAGTAGACGTCTGGTTACCCTAGGTTTTATGAGTGATGCAAATCTG
>912361333334
TGGCATTAGAACAGCGCCAAGAACAGAACCAAAAAAACCGAATTTCCGCGGACGTGGAAGCAAACTTTTGTTTTGCTATGCTAATTAGTATTTTAGTAGTTAATAAGTTTATTCAACCCCGTTTGGATGGAGCTTTGAGTAGAATACAGTCGTAGAGAGGTGAGAACAAACTCCTGATAAGAATTCACCTGCTGATGACGTTTCACCTGATTAAAATTATAAAATCCGGAATTATAAACAAAGTTAGTCGCTGAAGTGTTTCTAAGTTATAGTACATTCATTGACATATGTCTGCGATAA
>913468120551
AACCCTGATGTCCAAGGGAGCCTCCCAGCCATGGCAAGAGGTCCTTGAGGAAACCCTGAGGGAGGGTCGCTTGGATGGAACCGCTCTGCGGGAGTACTTTGCTCCACTGGAGGAATGGCTGCGCCAGGAGAATCTGCGGACGAACGAGTATGTGGGATGGAACTACGATGGTGACTACTGCAAGAGGAGCATCGAAACTGCTGGCTTGCAGGTCTTTGGTGGATATTACAATGGTGCGACGGGACAAAAGTCAGCGCCATTCCTATACCCACTGATCTTGCTGATTTACCTTTACTTCAG
>914945537760
AGCAATGTCTAGAAATAGCCAAAAGAGATACTGCTCTTGATTAATAGCAAAATATTAAAAAAAACTTACTGAACCGACAAGGATTAGTAAAATACATTAGGTTGGAAACCTTTGGCGAGTAAAATGTTTTTAAATTAAATTATTTATTCTGCCAACTCAAAACTTGTGTAAGGAATTCATTTTTATAGCTGCATTTAGCTCATCACTGTTGCAACTGTTGTGATTTCGTTTGCGGTTTGTTTCGCATGGAATTTGTTTAAATTTATTCAGACCAAATTGCCATGGCTGTTGCAAAGAAGG
>915700226465
ATTTATACAACTAGACCAGGACAGACAGACACTAACCCCCCACCGAGCAAAACCCACATTATCATTTGACCTTGACTGCCAGCCAGGCAATTGGTTTGGAACAGCGCACGACTAATGACTCTCCACTCTGATCCTTCGATGCAGGTACACTTTGATGACGTGTCGTTGTACGGCACTCCGAAAGAGGAGCCCATGCCCAACATACCGATCGTGTCGGAAAAAGTCTCTGCGAATTTCCTAAAAAGTCAATTGCAATCATGGTTCCAGCCGACGGACAACCGACTGGCCATGAAACTGTTT
>916729434350
ATATGGCCTTATTTTACCCGGCCAACAGAAGAAAGTACCTCTAAAACGAGTCGAAAGGCCCTCCATCTTCGACGAGAACAGCGACTCCGAGACCGATGATGACCCAGCTGCTCCTCAATTTCAGCCAAGAACCGGCGGCGTATCCATGGGTCCTAGTCTAATGGAACGCCGCGTGGCCCGCCGGCAGCAGGAGAAGGCCCTGGCCGAGGATCCAACCATATTCCAGTACGACGAGCTGTACGATGACATGGACAGCAAACGCGAGGAGGCCAAGCAGACGAAGAGCCAGGAGCCGCGGAA
>917769336201
GGCTACCGTGGCATTACCACCTTCATTGTGGACCGTGAGACTCCCGGTCTGATCGTGAACAAGCCGGAGGACAAGCTGGGCATCCGTGCCTCTGGAACCTGCCAGCTCACCTTCGACAACGTGCGTGTGCCCGAGGAGAACATCCTGGGAACCTTCGGCCATGGCTACAAGTATGCCGCCGGCTTCCTGAACGAGGGTCGCATCGGTATTGCTGCCCAGATGGTGGGCCTGGCCCAAGGAACCTTCGACGCGACCATTCCGTACCTGCTGGAGCGCAAGCAGTTCGGTGATGCCATCTAT
>91878337677
CTCATTGGCCTGCTGACCTGTCAATGGCATTTATCGATATCGAAACTATATCTATGTAGATAAAGGACGATGTAATCATGAGAGGCGGCGCGTAGACCAGAAAAAGTTTTGCCCCCGAAAGTTTGGACTAATAGAAAATATGGCCGGCCATTGAGTTTGGCCAAAAAGGAGCAAAGTTTCTCGCCTTCCCATCAACATCGTCCCGCCTCGATATTGTTCCATGTGGCCAGAGAGGTGGATCGAAATCAGCTGGGGACTTTAAAGGCGGCTGCCCACAATGGACCTGGGCCGCTGGCTGCT
>9191060514718
AGAATCAAAAGCCCCTGTTCTCGGTCTCTCCTCGATTTTCTCTATTTGCTCCCTGTGATCGCTGTGAACTTGGCGTGATAAGGGGCTCCGGCTCCTCCTGCAATCGAGAAAGCCCGCTGTTTGCGCCACCCGGCGAACACCAATCAGTCGATGGGAGTACTCCGCTGCAATAGCAATTAGCCACTAACCTTCTGTCAGCTCTTCAGGTGCCATTCCCCTACCTCCAGCTCCTCAGGTGCCCCTGCCAAACAGAGTTATCTGGAGTGCCGCCCGCTGGAGAATATAAATTCCCTGGGTGCC
>92040112450
AGTTGTTCCGCGCCAGCCGTCGGGCGACAACAATGACCACTCGACGCCGCCAACGCGACAGCATTTATCGATTTTCGCCAGCCCCAGTGGAGGAGCGCTAGGAGTAGCAGTCAAGCCAAAATCCAGTTTAGCAGACCCACTGGGTCGGATTAAACGGCCTTCACATGAGCATGCTAGGATTTGTTTACCTGGTTCTCATCCTGGGCTGGATACTGATCGTTCTGTTCCTGAAGTGCAAAAAGTCCTTGGCCGCTCCGTTTCGGTTTGGCGAGAACTACACCGATGCCATCGCCGATACGG
>92171929499
GCGGTGTCAAGCTAATCTTCAATGGTCACCTGTTCAAGTTCTCGTTCCGCAAGGCGGACTATTCCGTGTTTCAGTGCTGCTACCGTGAGCACGGCGAGGAGTGCAAGGTGCGGGTGGTATGCGACCAGAAAAGAGTCTTTCCTTACGAGGGCGAGCACGTGCACTTCATGCAGGCCAGCGACAAAAGCTGCCTACCCTCTCAATTCATGCCTGGCGAATCGGGAGTCATATCCTCGCTGTCGCCCAGCAAGGAGCTGCTGATGAAGAATACCACCAAGCTCGAGGAAGCCGACGACAAGG
>92271771559
AGCTCCATGAGCGTCCTGATCGAGACCCATCCGGCTGGATCCTCTAGCAACCAGGGCATCCACTACCTGCAGCTATGGAAGTCCCTCAAGTTCCGCCAGTACGACTGGGGCACAAAGAAGAACAACGAGCTGTATGGCCAGGATCTGCCTCCAGATTACGATCTCAGCAAGATCGTCGCACCCACCCACTTGTACTCCAGCACCAACGATGCCCTTTGCGGACCCGAAGACGTCAATACCCTGGTGGAGAACTTCCCGCACCTGACGGAGGACTACCGTGTGCCCGTCCAGAGTTTCAAC
>9231201411035
CACACTGATTACACAACAATTTTTTTTGTTGATTTTGAATTTTTTTCTTTGATTTTCGGCAGGATTTCTTCGTTATCCTGCAATCCTTAGCGGTTGTTTTTCTTTGTTGCTTGATACCCTGAAGATGAAATCATCGAAGCGCAAGATGTCCAGGCTCTTTAAGACCGCCTCTGTGAATTCCAAGTCGCTTTCGATGATGAACTTGGAGGAGCGATTCCGGGAGAGCGTAGAGCCGGCGCAGATAAATCTACTGCGTGATCTTAACGATAAGTTTTTCTCAAGCTCCTACCAGCTGGTGCA
>924422114604
AATTCGCATTGACATCCTCAATCAGGAATACATTGTGTACTATGTGGGCACCAATCTGGGTCGCATTTACAAAATCGTGCAGTACTACCGTAACGGAGAGTCGCTGTCCAAGCTGCTGGATATCTTCGAGGTGGCTCCAAACGAGGCCATCCAAGTGATGGAAATCAGCCAGACACGTAAGAGCCTCTACATTGGCACCGATCATCGCATCAAGCAAATCGACCTGGCCATGTGCAATCGCCGTTACGACAACTGCTTCCGCTGCGTCCGTGATCCCTACTGCGGCTGGGATAAGGAGGC
>925329726921
ATCTACAGTAAGTCCCTGTGCCTGGCCAGATGTCGCGCTGTGATGGCCCTCGAGATGTGCAACTGTGTGCCCTTCTTCTACCCGTACGTGGATGGGCCCAGCTGCAATCCAGCCGGATTCGAGTGCCTGCTGGACTTCAAATGGCCCATCTGGGCGCTGCACATCTGCAAGTGCCCGTCCACCTGCACCGAGATCGAGTACACCATGCAGACGGTGAAGAAGAGCTCGTGGGGCGTGAAGAACAACGAGGAGGTGGCCAGCAGCGAGACCGCCACCTCCAGCTTCCGCTGGGATCTGATC
>92673682443
GGTATCCGGCGACCGTGGAAGGGCGTGTTAATGGTGGGACCTCCAGGCACGGGCAAGACAATGCTCGCCAAGGCGGTGGCAACCGAATGCGGAACTACGTTCTTCAACGTGAGCTCGGCCACGCTGACGTCCAAGTACCGAGGTGAGTCGGAAAAGATGGTGCGGCTCCTGTTCGAGATGGCCAGGTTCTACGCGCCCAGCACAATTTTCATCGACGAGATCGACTCCCTGTGCTCGCGCCGAGGATCGGAATCAGAGCACGAGGCCTCGCGACGAGTGAAGTCTGAGCTGCTGGTCCAA
>9271383115151
GTCGCACCCACAATGCCAACTATGCACTGTACCACATTGGACAACCGGCGACGGCGGCTGTCAAACAGTTTGCGGAATCGGGACGAACGGATCTGCTGGACAGCAATGCCGGCGAGCAGCAGCAGGTCCAGATGCAGCTGCAGTCGCAGATGCAGGCGGGCAAATCCCCATCAGGTGGGATCAGCAGCGGCACGACTAGTTTCAACGCCACAGCCGCATCCACAGCCACACCCACTGGTGGTAGTGGTGGCAGCGGTGGCAGCGGTGGCAGCGGTGGCACTGGCACCACCACCGCCGAGC
>928525510673
CACAAGATGCAACCTAAAATCGTCGACCTTATGTATGCTATGAACACGCCCGATCCGCAGGACTTCAATGCTCTGAATCATGGAGATTGCTGGACCAGCAACATCATGTTTAAGTACGAGGACGAGTCGCCCGAACCGATCGAGACATATTTCGTGGATCTCCAACTGCCCAAGGTCACGAGCGTGGCATATGATCTGATCTATTTCCTCCTGGGCTCGACGAAATTCGAAATCCAATTGAGTCAGTTCGATTACTTCATCAAGTACTACCACGATCACCTGGTCGAGCACTTGAGAATG
>929963939917
ATCTTTTGTGACATCACTTATTCGGTAACATCGTGCACTGAGGGCGAGGCTACGCGGTACGGACGCTTTTTGTGCGCCATGCTCGAGACCGTGATGCGTTGGCATGCGGATCAGGCGGTGTTTAATAAGGAGTGCGCCAATTATCCTGGTTTTGTGACAAAGTTTCGTGTTAGCAATCAGTTCTCAGAGGCCAACGATCATGTTGGCTACGAAAACTATCGGCATGTGTGTCACAAGTGGCACTACAAGATTACCAAGGCGATTGTATTCTGTCTGGACTCGAAGGACTTTATGCAGATC
>930659526237
CTGATTTTTTAGACACGCGTCTGAAAGCGGAAAAAAACGTGAACTCGTCGGAGAAGCAGCATTTTCCAAGCCCATAGCGCTTGTAATTGTAATTGTTGGCACAAGCAGGCCAGCCAAATCCGATACGGAAACGTCTCAGTTTCAAGCCGAACAAAGGGAATTGTGTGCGAGGAACGAAAAGAACCCTGAAATTTCACACGAGAACGCAGTAGCTTGTGGAACGTAAGAAGTTTTTTGTCGGAAAAACTAAGGAAAAACGTATAGACACAAAGTGCAACACCAACACAACGATCGTATACA
>93129553859
CAGCAATCAAAAATGTCGAGATAAAGCCCAGTCCGGAGCAACAACGACGACGACGACGACGACAACGATAGCGGCGAGCTGCGATTTAAACAATTTCTGAGATTAAAAAGAAGGAGGAAGAATACTTATGGGGGAAGCAACCTAAGCGGACTGACTAAAAGTGCTAAAATAAAACACCTTTTGCCTAGATCATTAAGTACATTAAATGTTAAGTAAAGAAAAAGCTATAGCACTTAATTTTCATTTAATTGCCAGCCACGCAGTTAGCATACAAAAACATATTCGAATGGAATTTCATCG
>932715514390
GCGAGGACTGCGATGTGGAGCGTCTGGATCCGAAGCGGGCCGACCCGGAGTACTTTGAGTACGAGTGCCTAACCGTCGAGGACATCGAGAAGCTGCTGAACGAGCGCGTGGAGAAGCTGAACACCATCCTGCAGATCACACCCTCGCTGGCCAAGGTGCTGCTGCTGGAGCACCAGTGGAACAATGTGGCCGTCGTTGAAAAGTACCGCCAGGACGCCAATGCACTGCTGGTGACGGCGCGAATCAAGCCGCCATCGGTGGCAGTGACGGATACGGCTTCGACGAGTGCAGCGGCGGCCA
>9331335330940
GCTCACAAGTTGAATTCGTTGCGTCCTGTGTGTGTCCTGTTTTCCAGCAGCAGTCCGTTGCAGTGGCAGATTATAAGAAAAATCGCTCAAGGAAACTCAACTAGCAGCAGCAGCAGCAGCAGCGAAGCGTCAGCAGAAACTTCGGCAGGAAAAGTCAGCCAGCGAGGATTTCTCTTAAACAAAGTGACAAGAAAAGTGTGAAAAACTCTTGGAAAATACGAACTGCTAAAGAAGACGCGTGACTGTGTTTGTGCACTGCAGAGCACTGAAAGACCTCACTATTCACACTACTGGCGGCGC
>93428025995
TGAAATTCCTGGCACTCCATAACAACATCATCAAAGGATGGTGCGCAACTTCGGTTCCCAGGAGTCCTTTCAGCTGAACCGCTCTACTGAAGTACAGAATTACAGAAATTCAAAGCCCCCCCGCTGAAGTATGCCATAAGGTAAGTCAGCCAGAGAGATGCTGTTTATGGTTTTAATTAAACGGGGGCAACATTGGTGCGCCTCATTAGCGGCAATTTGTTGGGCATGCCGCCATCAAATCGAATCGAGTAGCCTTTTTCACGGAAGCCACACGGTCCCCAGATAACCCACAATCCACTA
>935125692269
CACTTGTTGCTCGACCGCGCTTTCAGTCGGACGTGTTTTCGCTGGGGTTTTCCGCGTCGGTCCGCCTTATCTGCGCTGCGCTGGCACTTCGTTGGAGTGAGGGAGACGGAGGAGCTGAGCGGTACGGTACACGAAGTCGCGCATGACGCGGCGCTCTGGAAAATTGCATTTTCATACGCCTTGAGCGCGTAATTTATGCCCGAAATGCTGGCCAATTTCAATTTGTTGGCCTAAACGCGACGTGCGTGTGTGGGTGTGTGTGCGTGATTGGGAAAAGTGCGTAGAAATCGACAATCGTTT
>936141027842
ATTTCGATTCCCCAAATTTATTGCGTGTTCAAAACGCAGCAAAGGTGATTTTCTCACCTAGAATCGGGCAATCAGAGAAGTCATCCAGGATGCAGGTTTGCACGATAACAAGCCACACACAAAGCCAATCCCTTGGACAAAGAGGAAATTTGCTTGGCAAGGATAATAAGTGGATAATTTATTAGCCATCGACCAGCATTGAGTATCGAATGGATGCACGTTGAATGTTGGATGACAACTGCAAAACTGCAGCCAGATTGCCCAGATAGAGAAACGTATGCGAGGATGCGGGCTGTGCTG
>9378551040
AATTCCAGGAGGCCTTCAACCTGTTCGACAACCGCGGAGATGGCAAAATTCAGCTGAGCCAGGTGGGCGAGTGTCTGAGGGCCCTGGGCCAGAACCCCACCGAGTCGGATGTCAAGAAGTGCACCCACCAGCTGAAGCCCGACGAGCGCATCTCGTTCGAGGTGTTCCTGCCCATCTATCAGGCGATCTCCAAGGCCCGCTCGGGCGATACGGCTGATGATTTCATCGAAGGACTGCGTCACTTCGACAAGGACGCCAGCGGTTATATCTCCTCCGCCGAGCTGCGCCACCTGCTGACCA
>938652637041
GTGCCTATGTCGGAGATTGAGTCACTGAGAAAACGTGTTAAGTTTGTAACCAAGGATATGGCCATGCTGCAAGAAGCCCTAAATTCGACCGTAATACCCAAGCCGCCGCTAGCGATTTCTGATGATATTAGGAGTAATATTAATTACTTGGATGAACCAGAGTCCAACGCAAATGATGACAAACTTTCAGAATTTAAAGAAATCTTTGATCCTTTCCCCCCAGAATTCGACAAAATTAGTGAAACTAAAGCGCTAGTACGAGAAGAAAATAAACCGGAGCCTGTGATTCCAGACGCCGAA
>93983951836
AGGCAAAAAAATGCAATAGCTACATTTGGCAGTTTCTGTGCTACCTACTGATAATAAAGGCGAATGCTGCACTCCACAAAGTCGAGCGAACCAGTGAAGCTCTAGATCTGGCACTAAAAATTTCCAAGGAATTGAAAGAAAAGCATATTCATAACTTCTTGACTGCCTGTATACACTGTAATGAGGAGGAATTCATCGTGAAGAAGCAGAGCATTTTTGCGAATAGCCGGCGCGAAAGCGAAAAATCGGTGTATAGTTCCCTGTCCGTGCGCCATAGCAATTAGAGCTTTGTATTATTTG
>94086536533
ATTCCGCAAGAAAACCCGAGCCCGCAGTGCCAAAGATTTAGCCACCGTCGGTGCTCCCAGCGCTAGTACTTCTGCCCCGTCCAGATCGAGCTATGGGCGTGGCATCAGGGATAACTATGACTATATATGTCCAGGCCAGCGTAACGATGACGACGACGATGATGATGAGGACTACGTGGATGATGAACCGCCAACGGATGAGGATAAGTTCGAGAGGTTGAACCGCCGGCGACATGAGATGCACCAGCGGATGCTGGAGTCCGAACGTCGGCAAATGGAACGCCATCAGCCGCCATCGCT
>9411202126083
GGCCTCTTGCGCACCGCCGAGCAGCTAAAGATCAAGGGACTCTGCGAAACCGCCGAGAACGCGGATGACCTGAACGACGCGGCCACTGCAACGATCACAGTTTCAGAGAACATACAGCAGGCGGTCGTTGGCAATATAGTGAACGCCGCCATAGTTCCCGGAGCTCCGTCGCCCTCCTTGGAACAGCAGCAGCAACACCACCAACAGCAGCAACAGCAGCAGGCGCAGGAGCAGCACCAGCAACAGCAGGTGCATGCCCAGCAGCAACAGCAGCAGCAGCAGCAAATAAACGCTGCCCTG
>94276289247
CCGGCACGCAACAGATGCCCGGCTCTAAATATATAGATATTCGCATACTCGTCTAGTTGGGTGCTATTCGAGATCTAACAAATCGGGAAATTATAACACGCTTTTGTGTGTGGGATGGGGAGTTCATTATCTGTTGGACTGCACTTGTGTTGGGCCAATCAGCTTCAATTCGAGTTTAATGAATCGCCAGCACGCACACGAGTTGCCGGGCCCCACAATTGCCGCATTGTATAAACAAATTAAACGTATTTCAGGCTCACGTTGATCGGCTGGCACAATGACCGACCTGGAGTCTCCGAA
>943691428627
TGGCAGCCACCAAATGACTGGAACGTGATACACTGCACATGGGGTTATGTCAGTGCCAATGGCAGCGTATCTCCGACATCCTGTCCAACCTCCCGGCGATGTCACCCTCTTTCTTCTCCCTACCCGCCGCCGGACGAATCCTGCTTGATATGAACGGGATTCCTTGGCGCAGATGAATGCATGCAGTTATTCGGACCGTAATGTGAATTGATATGCCAACACGTACGCGGATTTGGAGGAGCAACTGATGCGGAGGACAGGTAACAGGTAACAACCTGGGATAGGGCAAATAGCTTACGC
>9441258718266
TAATTGAGAAACTAACTTAAAGGGGCCTGCGGCCTGCGGCCCAGTCTGACCCCCATTGGCAAGTGGGTCAATAACCCGTGTCATTGCCATCGATTCTACAACTCGTTGAAGGGAACCATTACCAGGCGATACCGCTGCCAGGCTACCGTTTAATCAATAAGCCCGCCGGAGAAGAAGCCACCGAGGACTGGCGCTGGGACCATTCTATCCAGAACCGCAGGACCCCACAGACCCAAAGTAAAGGGATCTCCGAGGAAGAGAAGTGGTAATATATCGAGTCCGTCGACAAATGCTCTGCTG
>945135534769
AATTTTTGTGACAACAATCGACTAGAACGGAGATTATAATCCACCGCCCAAGCTAGAATGCCGGAAACGAAACCCAAGACGCACTGCCGACCCAGCAATGGCCTCGACCAGACGGAGGAGTCCGACACTCGTCTGGCTGCCAATCTGGTCACCCAAAGGAACCTCCAATTGCACCCACGTCCACAGCACCCACGCCCACAGCGAGCTCGTCGAGATGCCACCGGCTTTACGTCCAACCAGGAGGTGCGGCTAAAAGCCGGCGACATGCGCATGGCCCGGCTGCAGATCAGTCTCTCCCAG
>9461380736647
CTACCACTTAACATAATAGTTTCTTAGTCAGTTCTGTTAACTGCTTGTCATATTTAAAGTTTTTGTAGCTGGTCACACCAAATTGCGAAATTGCCGCGTGCGGGTTTGTTTATAAATACAATTGGACCAACTGGCGAAATTTACAGTTGAAATCGTAGTGACAATCGGGAATATTATTAACCTAATAACTTGCAAGAATGCCCGTGGTTGAGGGCAGTGATTTGGTGCTGCTGCAGCGACGTCGTCAGCAAGTGCGCAACATCTGCATCCTGGCGCATGTGGACCATGGAAAGACGACTC
>947105652594
TTCGAGATTGCCTCCCGTACCTGTCTTAACACCACAAACGTCGTCCGCAACAGCGTCAGCATTAGCATACAGGTGAAGCGCCCCGCCGTATTTGTATACCTAGAGCTGCTCAAGCCATACCGCTACACCCTGTCCGAGAACGGATTTATGCAGACTGAGCCAATGCATGTCGTCTACCTAACGTTCGACGCACCCTTGTGCGCCCGCCTTTTGCGCAAGTCGGACCTCCGTGTGCTGACCGTCAACGACTTTATGAGATAGTACGGAACGTCTTCATTGACAACTTTAAATCAACGTTTT
>9481063326250
GTTCTGTGAAAACCATGATTGCGAATGGACAACAAACCATGTGGCGCCATCGCCACCTGGCCACTATCCTCCTGCTGGCGGTGTGCGTTTCCCAAGGATCTGGATTAGCCTTGGACCAACCCGAAGGACGCGTTGTGGGTGGAAAAGCGGCGGCGGCCAATAGTGCTCCGTATATAGTGTCCATGCAGTACGGAGGAACTCACTATTGCGCCGCTAACATCATTAATTCCAACTGGCTGGTAACGGCTGCTCACTGCCTGGCCAATAGGAATCAAGTACTTGGAAGCACCCTGGTGGCTG
>949925917691
GTCAACATTTGAAGAAATCCTCACTCTCCGAATCGTCGTCGGACATAATGGATTTGGATGATGGCATTGATGCAACCACGCCAGGTCTGACTGATCACACGGGCCGCCACATGGTGCCGTTTCTCAGGACACAGCAGTCATTCGAGAAGCAGCAGCTCCAGCTTCAGCTGCAGCTGCAGCAGCAGTCGCAGTCGCCGCACGGCCAACAGATGACGCAGCAGCAGCAGCTGGGCCAGAACGGCCTAAGGAGCACAAATAGTTTACAGTTAAGGCATAATAACGCGATGGCCGTCAGTATTG
>95053616817
CGATAGGTAGCCGGAAATCCTTTCAGACGTCATCGATGCGAGTGCCGGACCAGACCCGAGCATGTCCAGGCGCTCGCCCGTGGAAGGCCAGCCGGAACCGGAACTAAGACCGAAACGGAAACGAACCGCCAAGACATGTCCTCCCGACGCAGCTCCTTCAGGCGGAGGGAGAAGCCGGCCTTCGAGCGCTTTAAGGACCACTGCCGCCACTTCACGGCGTTCATGTTCAGCAACGTGGGCATCATTCTACTGGTCACATTTTATATTATCGGCGGAGCGTTCATATTCCAGAGCATCGAG
>95147693779
GCTATGCCCCTCAGTTCCCGCAACCTGGCCAACGACTCTCCCCGCAGCAGCAGCAGCAACTCAGCCAGCAGCAACAGAACAATGTCCAGCAGCAACAGTTGGCCTACCAACAGCAACAGGTTGGCGATGGCGGACGATCCAACACTCCGTTTGGCTCTAACTCGGGAATGCAGTCGCCGGGCATGCAGAATAGTCCACAGCAGTGGGGATCTGGCGGCGGAGGAGGCGGTGGTCCCGGCGGTCCACTGCCGTCAGGCAATGCCGGTAGAACGCTGCAACAACACAACCCGATGCTCATTG
>95249792822
TGTAACCTGGTCTTTAAAAATACGTACCCATTTCTGTTCCCGCCAATGCCTTCCACACGTTTTCAAAGTTTCACCAGTTCTCCATGGAAATCTGTCTATCGATAAGGGGATAGTACAAATCCACAGCGCATGACCGCAGTGGTAGCTTTGACGTCACCAGGACGAAGGACACAACAAACCCCCGCACAGTCAGCACGCAACAAATTGACCGAAAACAAGCGCTTGACATTTGGACACCGCCATGAAGCTAACACTGCGACGCTACTCCTGGGTGCTCCTGTTCCAGTTCGCCCTTTTGGG
>953628335482
ACACTGACTGTCCGCTGTTCGAGATGCCCATGCGACTGCGTCCCACATGGGCCTGCGGGGATCTACCCAATTACGGCGGAGTTCAGGATCTGGGCAGCTCACATCTTTGCGTGGAGCCGATGGACGGCGAAAGGGAGCTGCAGCGGTTCTCCAACAGCAGCACCTGCGCCGCCTGTCCGGCTTCCGTGGGCAGTGTACTCCATCTGGTGCGACCGGGCGGAGGTCGCTGCGTCATTGGGGTTGCCACGCCCACGGGGGCTGAGTGCGAGGCACGGACCATGTACTTCACGGGTCTGCTGA
>954352529927
AACCACACAGTCCCGCCAACTTCTACTGGACACAGAGCCACGCAATCGGCGGCAACGAGCGACGCACTCCACTGCACCACCAGCACCAGCAGCCTCAGCAGGATGAGCGGATTGGTGTACCATTGCAGTCAAATACACTGGCGCCGGAGGCGACACACAGGCCCAGCTTGCCGGTGGCCCCGAAGGATAACGAGGAGCAGGCCAGACAGGATCAGCAGGAGCAGCCCGATCCGCGCATCATTGTGCTGCCCATCTGCCCCGGCCTCCAGGGGCCCGAGTATAAGGCTGAAATGGAGGCTG
>9551125437839
GCCCCTCTTATATGCAATAAGCAGGATTATAATGACTTGGTAAGCGCTCTGAGTAAATCCCGGAAAACGCTACTGAAATGCCACGGGGAGCTATTGAAGTACACCCAGAAGGTGGACGAAGCGCTGACATTGAAGAACTTTGATACCATGGAACTTCCATCTATATCGGAGCTATCGTTGCTGCTGGACAAGAGCACCCAGGTGACCAAGCGCAGGAGCTCAATTGAAAAGGAGCGAAGATCCTTCAAGTTCGCCTGGGCTGCTCCTTTGGCGAAGCAGGAAAAATACACCCCCGCTGTC
>956248636832
ATGGTCACACATGGTGTCCTCGGCTTGGGATTTCTCATTGTTGGTCTAATTCTGGCCACGGACGCCTGGCTGTTATCCGAATCTGGTTTAAACGAATCCAGCTACAAAGTCCGTCATCTATCGATGCACTTTTCGCGAGTGTTTCTCAGCGTAAATGTAGAAAGCAACGATGCGCCCACTTTGATCGAGGCGCAATGGCCGGTTTCCTATTTTCCCATGCCCACTGTCGTCTTTCCCCACATCGATGTTCATTCCATGGGGGATCATGATGATTGCTCTCTGGTACAACAGGCACACTGG
>957768737246
GTCGTGAAATACGTAACCTTCATGGCTTTCGAAATATCTCCAAGCTCATCCTAACGGCATCTATTGAAATTTCTGACCTTGAGAAATTTTGCCTTTATAACCCTAAATTGAGTACCTTGGAAGTGAATCAAAGTCACTTTTCCGACCATGGAAAGCTAGCTCAAATCGTTCCCCACTGCTCCAATTTAAAGAATTTAAAATTTATACTGGATGATAATGCATGGGATAATGATTACGTCAGACTATCGCGTTTAAATAGGCTACAAAAATTGATAATTCTGCTGCCTGAAAATAATGAAA
>958631636906
GTAGCTGGTTTTCGGTTACAGGATCGACATATTTCTGATGAACTGGCAAAACAAACCCAGTCGAAATCCAAAACAATAACTGGGTCTCCGAGAGAAGGCCGGCAATGTGCTGTTCCCACGCCAAGGATTCGTTTGGAACCCGGGGATAATTGTCTTGAAAGGAGGAATGGGCCCGAGATTCCCACGCTTCGCACAAGATCTCGAATCTCAGGTCCTGCAGGACCTACCTGCTGCCACTGACTAACGTGTGAAATTTCGGATCCTTGCACCTGCCTGCCTTCCGAGCGACGTGATTGGCTG
>959153033776
TCAAACGCTCTGAAAACGTTGGACAAGCAGCATCGGATATTTTTACTTGCAACTGCAACGAATATTGCTGAGATACCACCTAGAGAATCTGCTAAGGAAATCAGCACCGGACTTTGTGTTTTATACCGAGACTTATCGATTATAAAATGCCGCGCTACCAGAAACTCATCAACGAATGCGACAGCAAGCCTGCGAAAAATGCGGGACAACAAGAGCAACAACAACATTGCTATCAGCAGCAGCCAAAAGGGACGCCCAATGTGGGATATCACCTGTATCTGTACCGCCAGCAACTTTCTC
>960406536251
AAGGATATCACTCAGCAACTGAATCTTGCCATAGATACATCTCAGTGCTTCCGGAGCAAACTGAAAGAGTAATCATCTATTTGTGCCTGAAATTGGTAAATCGTCCAACAAAGCTATATCCACCTTTAGTTTTCGAATCCAAAGTTTCCATATCTCAATCATGTTCGACGAGCCCATAATCTCCAGCTTCGTTTTTACCAACGAGGAGACCACGCAGACATTCCACCACCAGTGGTTTTCCCAGGGCCAGTTACACGAATGTGCCACCTGCTACAGCTCCATCGACGCAGATGAGCCGCC
>961720913818
CTCAACTTCCTTTTTGCTTGCGGCTGTCAATTGAAGCGCATCTTGCACGTGAATTCTCTGCGAATTTAGCATTTTTAGCGATCTAACATGGACAAACCAGTTGTGTGGGCACGCGTCATGAAGGTTCTGGGCCGCACCGGCTCCCAGGGTCAGTGTACCCAGGTGAAGGTCGAGTTCCTGGGCGAGCAGAACCGCCAGATTATCCGAAACGTGAAGGGACCAGTTCGCGAGGGCGACATCCTGACCCTTTTGGAATCCGAACGTGAAGCCAGGAGGCTGCGCTAATTGGCGACCAAACTC
>962769535863
CAGATTAAGCAGGAAAAGCAATTAAAAGCCTACAACGACTCGATTTACCTGATCCAACTGCAACAGCAGCAGCAGCAACAACAGACAGCGGCGCAGCAGCAACAGCAGCAGCTCCACCAGCAACTGCAACAGGAGATCGCCGAGGCAGACACAGAACCGGACACCTATTACACCATTGATGGCCGGAAGGTCAAGGTGACGCGGAAGGATGGCCAGCCGTATCGGGCAACGATAGTAGACCAACAGGATGCCAGTCCGGTGCCGCTGGCAGTGCCAGTTCCGGCGGGATCCTATCCGGTG
>9631272036402
CCCTACCAAGGAGTCTCCATACGCTAGTGTGCCGAACGACATGTTCTACTGCCATCTGTGCAAGAAGCACATGTGGGATGCCAACTCTTTCGAGAACCACATCAAGGGCCGCACCCATCTGATGATGCGTGAGGGCATTGAGGAGAGCTATCGCCTCAAGGCCAACATGATCCGTCAGGAGGCTAAGATCGCAGAGCAGCTCAAGTCGATCGAGTTTGACCGCTTGAAGCGCATGGGCAAAAGCAAGCAGCGTCAGCTGGACTACTGCACCATGTGCGACCTGAACTTCCATGGTCACAT
>964607311626
GAGCACTGGTTTTACACCTACGTGGACCAGCTGCATCGCTATGAGCTGTGGAACGAGGCCTGCGAGGTTATCAACCGCTCCTGGCTGAGATCGGTGCAGCAGCTCAACCAGCACTCGACCGCCATGCACACGAACTGTGGAGAGTGTGGACGTCCAATGGGCGGCAAGGTGGGATGGTACTGCGACAAGTGCAAGTCCATGCAGTCCGCCAAGTGCTGCGTCTGCGGTCTGATCGTCCGGGGAGTCTACGCCTGGTGCCAAGGATGCTCCCACGGCGGTCACATAGAGCACCTGCAGAAG
>96535611251
AGCCAGCACGAGGAGTTCTCAAGTCCTCGCAATCGCAAATTTCCCGACAGGAAGTAAGCAACTCTTTTCTATTCGTTCGAAATGGATCGGTTCGTTCTAGACCTTCAGGGTAGCTAAGCCGGTAATCTAACTCTATGTAAGTCGAGTCACTAAACTAAGGGCCAGCGTGTCCTACTGGCCCATATCCTTAATGTACCTCAAGCAGAGTGGTTGTTATGTTATGATCGCTTGACAATTATGCGTATTATCTAACTCTCGACTCGATTAGCTACACACTCTATATGGAATACAGAAGGCAAA
>9661189140039
CCGTTTGCAGGTTATGTCCGCTTGTGTACACTGTGACGGGGAACCGAAGAAGCAACAGGAGCGGATTCCTGGCAGAAGAGACAACCGCTGTACGAGATACCGCCCCTGACCTGCGCAACATGATCGAGGTGCTGTGCCTGCTGCTGGGCAGGATCCTGCTGCTCCTGGTCGGCGGCTACGAACTGATGTGGCGGCTCCGAGAGCGACTGAATGCACTGGCCGTCCGGTCATATGACCTTTGGCGCAGCAAAGCGGCACGTGAGGCGCACGAGCGGCGCGTGCTCGCTGACTGCCGCTCCC
>967103912545
GTGCTCACCATATCCCCCCAGAACATAGACGATGACGTTTTGTCCCTGCTGGCGGACACCAAGTTGCGCCACCTGCACCTGCTACAAAACTGCTACACCCCCAGCCACCTGACAATAAGTGCTTGCGGCGTGAAGGCCTGGCGAAATGTGAAGAAGACCAATCCGCGCCTGCGCGTTCATCTCCGATTAGAGAATCTGACGGACGGCGAGGTGGTGTTGCAGCCGGAGGCGCCTGTCCACAGCATCACGTACTGTGCACCCCAGACCCGGATACGGGCCGAGCTACTCGTCCGAATGGTG
>9681193337152
GGCGAGGGCGCACCTGTTCTACGCAAGGGTACCTGCGCCAACCACATACGTGATGTGAGTAATTTGCTGTCCGGCGCTCACCTTACCATCAATGCCCGGAACGAGGACGATATTGACTTGGATCGGCTTCTCAAGAAGCTGAGCACCGTGAGCTCAGCCTACAGCTTTAAGGAACCTCGAGGCGCCATGGAGGAGCAGAAGGCGCCGGTGGGAACCAACTATACTCGGGTCATTCCCACCAAGGAGTTAAACGCCAGCGTTATGCAGGACTTCTGGAAAAAGGAGGAGGCCGAGGAGAAA
>969735329921
CTCTTGGGAGCTGGACGATACCGAGGGACCCTCTCGAGTGCACACTCGTCTGCGTCGCTGCCACCTGGACATCGATCGGCGCTTCTTCATGAACGAGTACAGGCCGGGACAAGGACATCGTGAGGATCTAGAGCCATATGTGCGCCCACTGGATTACCTAATAGCCAGCTATGATCAACAACTGAACATATCGCTGAACTCCCAAATTCTGTACAACTTTGCAGCCAAATTTTTGCCAGTGGACGGGGAGATCGAGGGCGAGATCATCATTACCGATCTGAAGCTCTACTTCCTGGCCAC
>970100502094
ATGGCGCTCAGCTCGACTGTTGTCTGTCTTCTCGCCGGTTTGCTTCTCCTCAGTCTCGCGCGGGCAGATGTGGGCGTGGCCACGCAGCGTCTTCGCCCAGCGGATCAGCAGAAATCGGCCCTGTATCCAGCAGCCGGCTTTAAGCCCTCTAGACAGTTTGGCCTTCCGGCAACCGACCAGCAACCGAAATCCGCTCGCCTTGTGGCCAACAGTGAAGCGCAGGAGGATCTCGACGACGCCGCCGAGGAGGTGGAGGTGACGCAACCAAAGACAGTTTCTGTGCCACGCCTAGTTCCTGCT
>9711378323820
GCCAACTTGTCAACAGAGCGGCACGCCTAATGTCCTTTTGATAGGCCCGCTAGCCGCTGCAGGAAGCGGCGACCGGCAGGAGGAAGTGGTGTCCACTGCAGCGGCGCCAGCGCTTGATAAATTATCATGTGAGCGGAGGGCAGGAAGACGGAGGGTCAGGAGCCGGAGGAAGTGGCAGGATGCGGCTGGCAGCTGCAGCAAATGATGCTGCATAGAACTAACCCGTTCACCTGCGACAATTTTTAATCTATTTTAAATGTGATACGAGACCATGGTAATGGTACGGTGCGACCGGATGAT
>972356438662
CTACTTGGAGAACCACAGGGAGTGGTTCGACAGGGAAAACTTTGTTAACTCCACTGCCCTGCCCCAGGAAGATCTGCAGCGGGAGCTGTTGGACTCCCTGGATGGGATTGCTGCTTAGCTTTAGTTGATCGTAGTTATCTAGTTTATTTATTATTACGATTAAAGCTTATGCTCTTTTATTTAAAGATTTGTAATTGTCGTTTTGGTTTCTTCAACTACACACTTTGTAAACAACGCACTTCTATAAAAAAGTTTCCTAATGTGATCGTATAATCGAATAATGCCTATAACTATATATGT
>973169332957
GCCACTGTGCTGCGCTACCACGAACGGGAGAACATGAAGATTCCACCGGCCACCAATTCTTCAGCCACTCAGGGTAACTTTTTGGAGGTGCTAAACATATCGCTGAACACTTTCGAAAAGCATTACTTGGATAGAACGTTCGACCGCACCGGACAACTATCCGTGGTTATAACCCCAGGAGTGGGTGTCTTTTCCGTGGATCGAGAGCTAACCAATATCACGAAGCAGCGCATTATCGACAATGGCGTGGGTAGCGACCTGGTCTGTGTGGGCGAGCAGCCACTGCATGCGGTTCCGCTT
>974155021913
TAATAACTCGACATCGCGATCGCGAGATGAAGTGGCTTAGTTTGTTCCTGGTATTCGGCATCCTCGGACTCATCGGCAGTCTGGGCACTTTAGCCCTAGCGGAACCCAATCCGGAGCCCAAGGGTCGTCCGCACACAACGCGACGTCCTCGAAACGATAACGACAACGATCGACGCTAGCAATCCGAGCGGCTGGAGGAGATGGAAAAACCCACGAAATCTCCCCGAAGATGCACCGAACCACAAAGGACACAGGAGGCACAGCGACTCACGGTGAAGGTGAAATGTTTTGGAGTCGAGA
>975146810418
ATGCTGCTCATTTGTGGGCAAACGTGGAAATGGACCGCAGGCCATCTCAATTGGTAGAAATTGCGATAAATTTGGCATTGTGGTCCATGAGTTGGGTCACGTGGTGGGCTTCTGGCACGAGCACACGCGTCCGGATCGGGAAAAGCACGTGGTGATCGAGCATAACAACATTATGAAGGGCCAGGACTATAACTTCAATATGCTATCCCCCGATGAAGTGGACTCGCTGGGCATGGCCTACGACTATGATTCGATTATGCACTACGCACGGAACACCTTCTCCAAGGGCACCTACCTGGA
>976226122871
GAGGGATATCTCAAAAAGAGAACCAACCAACTCCAAGTGCAGAAACCCCCGTGGCTCGCAGAAGCTTGCGCCGTCATTCTGTTGAGCAGAGGGCAGTGTCAACAACGCCACGGAGAAGCACTCGGCGATCCTCGATGGAGGCCAGCAGTAAGGCATTACCTGAGAAGGACAACAAGCGTTCTCGTCGTGCATCCTGTTCAGCAATGGACAGCCAAGTCGCTGTTACTCCCCGGCGCAAGCGGCAATTTACGCAAGAAATGTCCACGCCAACGCGCCAATCATTGCGTATTAAGAACACAC
>977680214811
TATCCGATAGCGTGACCCAGTTGACCGTACTAACCCAGGGTCCGGTGAACAATAACGCCGTGTACGAAGCGAACGTGACTATCACGTGGAAGGTGCCCTGCAAGTCCAATGGCGATATCGAGTATTTCCAGCTGGCTTTCAATGGCACACGAAATAACTTCGCTCCAGTTTCATTTGAACGGCGGGTGGAACTGGACACGGGGAATAAGCAGGGACGGATGTCCTACACGGAAACGGAAATGCAGCCACAGTTCGACTATACGGTTGAGGTGTCCGTAAAGAATCGCGATGTGGAACAGT
>978831931527
GCTATGCGCCGCCTTGGAACAATAGTGTGCAGATTTTTTTTCTTAGACGCACGCACCAAAGCAATTGATGTACACCCGACGGATACGGCTGGTGACGCTGTGCAGAAACTGGCTGAAAAACTCAACTTAACTACTACTGATGGGTGGGCAATCTATCAGAATCGCCCAGACGGTGAAGAACACATAAAAAGTTATGATTATTTGTATGATGTAATATCATCATGGGAAATGAAACAAGCTACATATGCAGGCACAAAAAAAACAACAAATGGATCTTCGTCAGGTGAAAATCAATTTGTT
>9791071935400
GCATTTCCGCACGGCGCCGCGCACGGTCACACCCTGTTAGCATTGTGACACGTCGGAAAGACCAAAAAAAAACTGAATTTGGAAATTAGGAAATAAGTTGGTCAATTGGCATTATCGGGATAAACAGGCGAACGGAATAGGCAGCCACGATGACGTCGCAAGTGCCGTGCTACACGATAATCAACTCGCCGGACCTGGAGGTGACCAACGAGATGCAACTGAAGCGCGATCTCGAAAAGGGCGACACGAACGTGAAGATCGAGACGCTGAAGCGGGTAATCAAGTTGCTGCTGAATGGGG
>980556539108
GCGTTCTGATGCGGGCACCCATTCACAAGCGCATCGATATATTCTTCAGCGTCCTGGGCTGCACCTTGTTCGTGGCCAGCGGTGTGTTCATCATTGAGGCCTGGGAGTTCTCCTTCCGCACCCGAACTCGGGATCTCGCGCTCATCAAGGCCTCGCTGTCCATCGTCAATGGGGTGCTATTCGGATTCGATGCGGTGTTCACATTTCGCGACAAGTGAATCGTTCAGTTTTTAGACGGAAACCACTGGCCAGATCCGCTGGAGCTTCTTTCGTATGCATTTAATAGCTTATAAGGGTATA
>981497336422
CAGTCTACAGAAAACGCGTACGTGGTGCAGAAGTAGCCGCGGGTGGCTACCACAGCGTCGTTTTGGACTTGTCGGCATGATAAAATAAGTGTAACGCCCCGTACAAGTTCTGTAAGTTTCCAGCTGCAACAAAATCAAACCAAATCCATGAGAAGCAAATGAAAGCCAAACAAATGAAAATAGCAATCTGCCGATTTACTGTGTCCAAAGTGTTTGAAATAAGTGACAAAACCCGAGGATTTGTAAGCCAATAACAATCAAAAAGTGGTGGCAACACAAACATATTAAATCAAGGATAAC
>9821031810519
AGATAGCCAAGGACCACTTCGAAATGCAGGGAACCCACAGAGTGGTAGGTGGCATCATCTCGCCCACGCACGACTCATATGGCAAAAAGGGTCTGGCCTCCGCCTTGGACAGATGTGCCATGGTCAAGCTGGCCACCCAGAGCTCCAATTGGATTCGGTTGTCCGATTGGGAGGTGCACCAGAATCAGTGGATGCGCACGCAGGCGGTGCTCCAGCACCACCAGAACTATATCAATAACCACATAAATTCCGGCGGGGGAGGCGGAGATGACGGGGAGAACACACATCTACCCGGATGGC
>9831042237639
GTGCGCCATTTTGAGAGAGATGTAGCCAAGGCCAAGCAAGGGGTGCAGCAAAATCTCATCTACGGAAAGATCACTGGTCTGACTTCGGATCTGGACGTGCAGCAAAAGCCAGACGTGCTGCAATCCTCGACCGCCAAAGAGGATGACGGTAGTGAGGCCCAAACGAGCGGCAGTGAGGACGAAGACAACTCGCAGGATAACGACAACGATGAAGATGCCAAGAAGTTTAAGAATTCGGCAAGACCACGAGAAGAGTCTCCGGAGAGTAAAAAGGCTCGCAAAAAGGCCGTCAAAGATGCG
>98441766834
GTCGAACTGAATCGCGCCATCCTGAAGAACGTGGGCAAGAGGGTCGTGCTGCGAGGAGGAGGAGGAGGCGGAGGATCGGGAGCAGGAGGATTGGCTCCCAAGGTGAGCAGGCGCTACCGCCAGCAGTGGCCAGTGGAGCGGGAACTGGAGCGGGAAAGGCAGAGGGAGAGGGAAAGGGAAAGGGATGCAGTTCGTGAGGAGCAGCTGGACCGTCAACAGCTGCTGCCGTGGAAGCATTTCCCCAGCCAACTGTGGAGCTACGGATGGGCCCTGTCGCCGTACAAGGAGTCGTCACAGTTA
>985675212495
ATGATTGTGATGGAAAGGCGCGATCATTTGAGGGACATGCTGGAACTCATGGGTGTGAGGGCATGGATATACTGGTTGTCCTGGTTTCTGGTGGCCTTCCTGCTCCTGTCCATTCCCACCGTATTCATGGTTCTCTTGCTGAAGTGGCGTTACTTTTCGCTGAGTGATTCGTCGCTGGTGCTGTTCTTTCTGCTGGTCTACAATTTAGAGGTCCTCACGTCGGCCTTCATGATTTCGTCCTTTTTCTCGGACACGGTCGGCGTGCAAGTGGCCATAGTGATCGTGCACCTGATTGGCTGC
>98610564839
CGACAGCTAGACGAGAATGGAAATGCATTGGGCGATGGTTTCGGGGGCAGTGCAGCCAGTGGCTCCAGTGGCGCCAGTGGCGCCAGTGCTGCCGCCAGCAGTAGCAACGGCAACGGTAACGCAAACCAGTTCACAGCTCTAATAACCCCCACGGTGGGATCCAGTGTACCCACCTCTACTGTCGCTCACCGTCAGAATAGTGTCTCCACGCTGCTCTCCACGGGCACCAACACTACAACAACGGCCATGGCAGCGGCGGCGGTGGCTGCATCCTACAGCCAGTTGCAACAGGCACCGGTC
>987594736514
ACGATGATTACTTTTCCTCGGAGAGCCTGAGTAGTCCATCCAATGCAGCTGCGCAGACACTGGACCTGATGGCCCTTCACATGGTGCCGGACAAGTTTATTCCGCCACTACTGGATTTGCTGGAGCCTGCGTTGCAGAGCCCGGAACCTGTGCTTCGCCGTTCCTCTTTTATTTGCATGGGCGTTATTGCCGAGGGCTGTTCCGAGGCCATTGGGAAAAAGTATCTCGAGGTCATGCTAAATATCATCAAAGCTGGAGTGTTGGACTCTGTTATGTTCGTGCGGACCGCCGCATTCTTCG
>9881284135102
ATGTTTGCGATTTTTCTCCACCTCTAATAAATATTAGCGTTATTTTCCGGATAATTATAGTTTGAACTTGGAAAATCCGCGGAGGCGAAGGAAATGGCCGAGAACGCGGGCTTCATCAGTGTGCCCTGGGGGCAGCACAAGCTGGGCGCGATGTACAATACGCCGTTTCCCTCGATAAGCCGCCCGAAGTGCATCGGTGTGTGCAGCATAAACGCTAGCCGGGAATTTGTGGACGACGCCAGCTGCGCCAGCTACTTGGCTGGCCAACCGTGGCCACCGCTGCCGTTCGATCTTAACGGG
>989116445120
AGAGCCCAGTGATTTTCTATCTTACATTTGAGAATGTGGTGCGGTGCCTTGTCGATTGTGTGTCTGATATTCCTTTTCGGAATATCCGAGGCCCGCAAAGGATTTGGTCCTGGCGAACAGGACTGGGGTTATGTGGACGTCCGCGATGGGGCTCACATGTTCTACTGGCTATATTACACCACTGCGAATGTGAGCAGTTATACTGATCGACCGCTGGTTCTGTGGCTCCAGGGCGGACCTGGTGGCTCCTCCACAGCCCTGGGAAATTTCCAGGAGCTGGGACCTGTGGACACGAATGGT
>99017403290
ATACGAAGACTCTCAGGGATGCCAGTTGGTCAACGAACTGAGTGAAAATCAACAAAAAATTGAAGCTATGGAGGTAGATGAGTTCGAGTTGGATTTACCATCTACCACGAAGCCCAAGACCGTGGTAACTACTAGTGTGCCGACAACCTTTCCTCGGGTGTACAAAACAGCCAAAGCCAAATGCTCGGCTCGTGGGGCAGGATCTAGTGGTCAACAGAGTGGCTACAATAACAGGGCAGTCCGTTCAATGATGCAGCCGTCAAAGGGCTCACCCACGACTTCACATTTTCGGACTATTGC
>991414930571
GCAGGATAACATTGCGGCCGAAAGGATGCAATTGAATTGTCTGTATTGGGGTAATTATTCAGTGCCTTATCTTAAAGACTTTCTGACCTTCCCATCCAAACGAAAAACCGAAAGTCGACCGCAAAGATCTAAAAAGAGGGATTTGATTTCACAAACACTCAACCACAAATATTTATTCACATGGCCAGGTGAGAATTGACAAATTTCCATTTCGTCAATTCGAACAATAAAGCTAAAACTATAACGAAACTCCTTAAATAAAAAAAACCAAGAAAAAACGAGTGGCCAAGGCCACTCAAA
>992263622088
GTGACGCTGCACTCGAACATGCAGAAGGTGATTGAGCTGTCGCAAAGTGTTGTGGTCGACAAATCGCTGATGGAACGCTTCGAGGAAATCCAACGGCAGAGCAAGCAGGTGGCCACGTCCATGGGCACGGCGGCCTCAAGCACATCGATTATGATGGCCAGCAAGACGGAAACGGAAATGGAAACGATGGCCACGATGGAGTTCGGCAGCAGCACGACCACCACCAACAGAACGACCACGACCAAGAGCATTTCGATGTCCACGTTCGAGACGCAGTGCCTGCAACAGACCCTGCGGACA
>993568114593
CCTGGCGGTGCGTGGCAAGCACACCCTACCGAAGCTGCCCTACGACTATGCCGCCCTGGAGCCTATCATCTGCCGGGAGATCATGGAGCTGCATCACCAGAAGCACCACCAGACCTACGTCAACAATCTAAATGCCGCCGAGGAGCAGCTGGAGGAGGCCAAGTCGAAGAGCGACACCACCAAGCTGATTCAGCTGGCTCCTGCCCTGCGTTTCAATGGCGGTGGCCACATCAACCACACCATCTTCTGGCAGAACCTCTCGCCCAACAAGACCCAGCCCAGCGATGATCTGAAGAAGGC
>994379210228
ATGGAGATACCGCCGCCAGCTTACATGAAACCAGGAGTTAAGCTTAGTTTCAATATGAAGCCCTTCACGCTGGACAAACTACCGGAAGATCTGCACTTAAATGAGAGTCAGAAAACTGCATTCAAGGAAGCTTTATGCAGGGAGTTTAGCATCATTCAAGGACCTCCAGGCACCGGAAAAACACACCTTTCAGTGCAGTTGGTTAACAGTTTGATACAGAATGCTAAAGCCCTGGGCACGGGACCCATCATTGTGCTGACCTATACCAACAATTCGCTGGACAAATTCCTGGTAAAAATT
>995289710701
GGCTAAACAAAGGAAAAGTTGCACATAAATTCAATTCGTTTATGGCACATCACAGATAGACGCAAAGTTATTGCTTAAATAAAAAACACGTACCGGTTAAACAAGGGCATTACAAATGGAGTATGGAAAGTGCTAAAGAACATCAAGTGAAGTGACTGAGCTAAATCTTATTTTCATGATTTGTGTGGAAGTGTTATGTGGCTCTGAACTGAGGAAGCTGAGGAACTATCAACTAACCTAATTGCTAACATAATATCGTTGTACAAAATGCGGATAAATCACCAATGGATATACTATGCG
>99693827615
TTAGTTCTTTGCGAGTGGCCAACGCGTTCGGTCGTGGTGCGTGGTAGTCGGATGAGTAGTGAATAAACCCCGTGAAAACCGGAGTCAAATCGAAGTTATAGCAACAGCTGAAAGTCTCGAGAACAGGCGAATGCAGCTGTATTCCTTATCTACACATCCCGGTGTTTCAGTATCTGTGTGCGCATCCCGTGTTTGATAGTCTTGCTGTGCCTTGTGCGTGCGTGTGTGTTTGTGCGTGTTGGCCAGTTGATTTCGGGCCCGTCAAACTGGGAGCGACAACCTAATCAATCAGTCACTCAA
>9972096333
GAAAAGGAAGACTTCATCCGCCTGCACAAGGAAAGCGGAACCAGCGAAGTGTCCGCGGACCAGATGAGCCACTTCTACAAAGCGTTCCTCGACAAGAACTGGCGCATCCACATCATGTACAACATCTCCTGGTACCTGAAGAACTTCGACATACTCACCCTGGCTGCCGCAGTCCAGCTCCAGAGGCTTCTGGCGCTGGCCAAGCGAAGATCTTAGGTGCAATATCTGTCGTCCCCATTTCGTAATTTCCAGTTTGCCGTTTGCAATAAGTTGGAATAAAAGATCACGTGCGTAAAATGG
>9981235830019
GACGAAGATGGTGGCGATGGACGCATCGTCGAGGCGGAATACGATGCCCTCAATGACGAAACCTTTGGATCCGCTATAAATGGCGACTGGGAGGAAGCCCATGAGACGATGGTACGCCTGGGCGGGAATGGCGAAAGGGTGCGGAAGCGACCCGCGGAATCTAGTGGAAATACGGATTTTGCCGATCAGGGAAATGGTGCCTTCCTGCGACACGCTAATCCGCTATCATCGGCGCCCTCTTCAAGCGGCTCCACTCCGGCCCCTTTGAATGCCCCCTTCCGACAGTCTCGTCACATAGGG
>9991116238144
CATCGCGTAGTGTTTGTTTAGTGTAGTATACATTTGGGCGCGGCAGCAGAGAAAAGCAGAGTCGCAGAAGTCTCTCGAAAAGGATAACGCATAAAGGATATAGAATATACAACATTGTTGCGTCCGATATTTTGATACCAACGAAAAAGACCACCAATCAAACAGATATATACGCTGAAACGAGAATCAATCAATCAATCCCAATCACCGAAAATCAAAAGCAATAGCGTTAAGCCAAGCGTGCGTCTGTGTCTGAGAAAAGAGTGTGTGTGTGTTCTAAAATAAGGATCCCAAAACGAG
>1000342536820
TCGCAAATGCCCGATCCCAAGACGTATAAACAGCACTTCGAGAACAAGCATCCCAAGAACGACATACCCGAGGAGCTGAAGGAGGTCTGATGATCGTTTCACTTTAAGCTGAACGAGATGGACGAGTTGCCTACCAGTACGAAACATTTGCAACAATAAATTTGCATCAGCCCTAAGAAGAAAGCCCACAATCAAGCCGAAGCCAAGAGGATGGATAATAGTCGTAATAATAATATACAAATGCCAGTTTTTTCGTATACACACTGCTGAATTTTGGTTTTGTTTTATACATTGAAATTA
>1001220124044
GCGATTTTTTCGTCCGCATTTGGGACATCGAGAGAAGCGACAATTACCTATTGAAAATGGACCTACCCAGTGGCAACCAGCCAGGCTCATCTATGACCACTTTAAGTAATGGCACCATGTCCTCGTCCAACCAATTCTTTAGCCATGACAGCAGCGAAAGCAGCGGCGTTCTCCGCAAGACACCAAAGTACGGCCAGCTGAACGGCGAAATGTTCACCTGCTTGGCATATAGCTCTACGGGACAGACTCTGTGTGCAGGAACGTCCCAGGGGAATGTCTATACTTGGAAGAGGAGCGGCA
>100232023111
GCAGTTAAGACCAGAGCCTGACAGCGTAAAGGTCCTTCTTTTGCCACAGCAGCCTTGTCTGCACTTTGCTCCGCAGAGCAATCTGTAATCTGCAAGCTGCAAACTGCAATCTCATAAAAGGAATACACCGCACTGGAATCCTGCCCCGTGGCACTCCCACACAACCCGTAACCCATAACCCATTGCCCAACCAATTGACATTCGCTTAGCCAAAACGCTTATGCTATAATTTTGTTTTTTTTTTTTTCTTACATATTCGCAGATATTTCCACGGTCGACGTGACAACTGCAGGCTGAAAT
>10031015325348
CCTCCTACAAAACGTAGCTCGAATTCCTGAGTTTGAACAACTGTGGCGGGATATTCTTTTCAATCCTAAAATGTTGCATCAAACTTTTAACGGAATTTGGCAACTACTGCATATACGGACAAGTCGAAGGTTTCTGCAATGCCGTCTGCTGCCTGAGATGGAACGAAAAATAAGCTTCTTAGCATCTTCTGTTAAGTTTGGAAATCAGAAGAGATACCAAGATTGGTTTCAGGACAAATACTTTGCTACACCTGAGTCTCATAGCTTGCGATCTGATCTAATTCGATTTATCATAAATGT
>1004626739948
GGTCGTGGTGGGGCTCCGATTTGTGAAGAGGAATCGCATTTTTCACCTGCAAGTCCAAGAAGGTGAACTTCTGCCACTTGGAGACATCAACGGGACAACTCTTCGGTGGAAGCCCGTGGATTCGTACTCCATATCCGACAAGGATGTGTCTGAAAACGTTGACTACCATACACTAACCTACGAAAAGCGATCAATTGATCTGGGTGATCTGAATGCGAAAATAAATTCTGTGGTTACCGGCCTGCGCTTCCGAGTGTTTGGAGCCCATCTTCAACTGGAGGCCCAGTTCACCGCGGTTGA
>100599186367
CGAACCAGATCCAGAGGCAAAGGTGGACAAGGACATGAAAGGCGTGGCCGAGGAAGATGCGCTCCGCAAGCTGCTTACCTCCGATGAAGAGGAGGATGATGAGAAGAAGTCTGATGAGTCGGACAAGGAGGATGCCGACGGCGAGAAAAAAAAGAAGGATAAGGGCAAGGACGAGGTATCCAAGGACAAAAAGAAGAAGAAACCCACAAAGGACGACAAGAAGGGCAAGTCGAATGGCAGCGGTGACTCGTCCACAGACTTCAGCTCTGACAGCACAGACTCCGAGGACGACCTTAGCAA
>1006329116622
TGCCTTCACCGCCACACGGTCCCACTGGACGCATCACTTTTTCGGTAGCAAAAACTTGTAGAAAATTGTCAATTCAATTCGCTGGTAGTTGTATATCCATGTGAAGCAGAGATAAGCTCCGCCAACTCTACCCGTCGCCCACGCCACGTCGCACAGTTGCGCCCCGCCACAAATATCGAAACCAGGCCTCACAGACCGCAAGCATACCCCAAAATGAGCTCCTCGAATGCGGGACAGCGCACGAAGCTAATTCAGGAGAAGTGCCAGACCCTCCTGACGCAGATGCTCCGCGACGAGGAC
>10071010929395
ACCTCACCTCTTGCGGCACACCATCACCAGCAACAACAACAATTGCAACACCAGCTGAACAACATCAACAACAACAACAACCACAGCACCGCTGGCGCAGCAGCCACCTCGACAACAGCAACAACAACCACAAACAACGCCGCTGCCGCCGCCGCCGCTGCTGCCGCCGCCGCTGCCGCCGCTGTCATGGGCCATCACACACTGGAAGTGGGCAAGAAGCGGGCGGCGGACACGACCGACATGTTTCCACTGGTATTTTTCTGTTCTTTTCCTTCACCATGTGTTTTTGCGTTTTTGAAT
>1008199330287
CTGCACACCACCGAGCTGCAGGATGGCTACGACTGGGGCCGCCTCAACCTGTCCTCTGTCACTGAGGAGTCGTCGTTCCAGGCCTTCCTGCGCACGGCTGAGCTGGCCGGCACTGAGTTCCAGGCCGAGAAGCTGAACATCACGTTCGTGAACCCCAAGCAGCGCGTTGGACTGCTGAGCAAGACGCAGGAGCAGCGCATGCACCAGAAGCACGACGAGCACCGTGACCAGCTCAAGATCCCGCGGCGGCCCAAGTGGACCAAGGAGACGAGCGCCGAGGAGCTAGTGCGAGCCGAGAAC
>100938819251
GGAGTGATGCTCACAAGTCGAACTATGACCTGGACTTTATCTTCGACTCACAGCTGGAGAGGTTGATAGGTCGGCGATCAAAGTCCACTAATCTGACACCATGGAATCGTAGCATTATCTTGCAAAACGAACGGCACTTACGATTCCCATTGCCCCAGCTGGTTTCCAGTGATAACGAAGTCAGATCCCTGGTTGAATCTCTGGTGCGTTATGGCATTGTCTTTATCGATGATGTGGCTCCCACCGCGAATATGACAGAATTGGCTCTGCGACGAGTTTTCCCCCTTATGAAAACGTTCT
>10101043716313
CACAATGAATGGTTCGGTGCGGTTCTGCGAAAAGTGCAAGATCATCAAGCCAGACCGAGCTCACCACTGTAGTGTGTGCAGTTGCTGCGTACTGAAGATGGATCACCACTGCCCCTGGGTAAACAACTGCGTTAACTTTTACAACTACAAGTACTTCGTGTTGTTCCTGGGCTATGCTCTTGTCTACTGCCTGTATGTGGCTTTTACCTCGCTACACGACTTTGTCGAGTTCTGGAAGGTAGGTGCAGTAAGTTTCCGATTCGTTTCTACTCTTGCTACCACCCTAAATGCCCGCTGCAT
>1011123066501
ATATTCAGATGCTGACTCTGTTGGTCCCTGTGCTCATTGGCTTCCTAGCGGAACCCAGTCGACTCCGGACGCTGCCAAAGTATCAACGGCAGCTGCACGACCAGGCGCTGCAGTGGCTACTGAAGATCGGTCCGAAATATCCGCAGGAGTTTAAGGCCCTGATGGGTCAAACACCGGAACTGCGACAAAAACTAGAAGCGGCCATTCGCAGCCAACAGCAGTCGATTAACATTGCCCAAAAAGCAAGCGAGGCGCAGAGGAACCTGCTGGCCAAGCCGCAGAAGCCTACGATCAAGCTGA
>1012742310125
CTTTATCCCACGGACACCGTCAGTGAAATCAACGACAAGCACATGGCACCCTGGGCCGAGATTTGCCAGCGCAATGGCATCGACAACACCCCGCTGACACCGTACCTAGATGAGGAGCAGCTCCAGCACAAGCACCTCTACTTGGATAACACGAAACTGAAAGACTTTGGCTACGTGCTGCAGCATCCGAAAGTCACTCGCGAGCTGCTCATGGAGATGATTAACGACTATGTGAAGCAGCAATTGTTTCCGAAATCGTTGGTTCTTTGATTCACTACTTCTATCAAAAGATTGCACCAC
>1013812823212
ACAAACCCATAGATGACTTTATAGACCTAACACAAGAGTTCGATATGGTAGAATTTAATGAATCAAAGCCTAGAACCCCAAACTTAATTGCATCATCGGAAACAGATTCCAATGTAGACAACCTAAATGGTGATACAATTCTAGATTTTAGTTCCCAGGAGGTAAGTTGTCCCATCTCCAAGGAATTGTACGCAAAGTATGCCAAGGTGGAAACATTCCCTGTGTGGAATGCAGCAGCAGAAGAGGAGGATAAAATTGAGTTTTCCTTAAGCATGGAAAGAGATTTGAAGAGTTCCGAGC
>1014449740059
GTTTAGGGAATGGTAGGGAATCGGTGCTGGCCCTAAAGCATCTCAAGGGCGATGGCTACCAATTGGGGCCAAGGCTAACCCTTCGACGGGATCAGCTGGAGGCCATGGTAGGACTAGTGGGTCCGTTCCATGCTCTGGGCTACGCCACGAAAATCCTCCAGCCGAACGTTCATGCTCGTTTGCGCGCCGGAGTGGTGGACATGCCCTTCGTGTCCAGCTCAGGAAAGGGCATCTTTGATGTCCTCTATCGCGTGGCTTTCGATCGGTTCTACGAGTTCTACGACCGGCAAAAGGAGCAGC
>1015324536347
ATTAGTTCCTGATCTTCTACGAACCCTATCGTCATGCGCTTTCTACTAGCTCTCTCCCTGGCCGTCCTGGTCGTTCTGATCCTCCACAGCAGCCAGGTGTCCTCCACATCAACCACCACCTCCACAAGTGCTTCGGCCACAACCACCACGGCTGCTACGACAACAACTGATTCGTCCACCACCACCACCACCGAATCCTCCACGACCACCACTGCCTCCACAAAGAAGAAGCACCGACGCCGCCGTGTCATCATCAGGCGCGTGATCATCCGCCGTGGCAGGGAAGGACGAAGTGAGAGC
>101647958692
AACTACATCAATGAAATACCCGACACGTTGCTGAACTTTAGGAAGTAAATGCCATTTGTTTTTCTCACGATTTGTTTTACAATCTCGATTCATTTTGTTTGACTCCATATCCTGTACCGTCTGTCTTCTATAGTTCAAAATCTTTTCACTTCTTACTGCTTAGTCCCTCAACTAGTCTTTGCTCACCATCCGCATTTCTATAGCGAGTCAGTAGTTATGACACTGCCATTTCTTCAGAGCTCTTTCCAGCATTTCCGTGCATGAACCATACATTCTGTATATATTAATATTAAATAGCAG
>101718623143
GCGACTAGTGGTCGGCCATGTCCGCCACTCTCTTTGAGATGGATTCGCAAACGGAGGAACAGCAGCAAACAGTGTGCCTGGAGGAGCAGCAGCTGGTCGTGGGCATGACCAGCTTGGAGCTGAGCGAATCTGTTGTCACCCCGGGCAATTGCGATGGCAGCGACAGTGGTTTGGATGTAGCCAGTTGTTGCCATTCGCGGATCACCCTGCAACGTGGCCTGAGCAGCACCAGTGGGGGCTACACCAGTAGCAATGGTCTGGAGGAGATCTACGACAGCTGCGAACTGAAGGTGACCACGG
>10188110127
TCCATTAACTTGTATTAACGTGTCAGACTCTGACTATGCAATCGCAATTGCAAAATCTTTAAGTAGTGGCAATAAATTAGTTTTCCTTCTGCACAAGTCCATCCCTAGGGCCACATCGTCCGCGCAGCCCTAGAAGTGGATAGTTCGAACGCGGAGTGGATCACACGCACCTGCCCGCCGCAACTAGTCAAGTTTCCCGCGTTTTCCATGGCGATTAAGTTGTGAAATAGTTATTTTGTTAATGTGTTTTAACCAACAACCGTGGCCGTGGTGTGGTCCTGGCTAATCGCAGCATCCCAG
>1019874111147
CCAATCTTACGGCCTGCCAGCATTTAAGGCGCTCGGAGTCGCGAAGAGCGAAAGCTCTGGAAGGATCATCTGTACGCGTACCTCGATGCCAAAAGAACGGCGACTTTGATGCCATCCAGTGCCAGGATGAGAAACACGGACGCGATTGCTGGTGTGTGGATGACTACGGCGTGGAGCTGCCCGGCAGTCGAAATGAGACGCGTACGGGCGTGGTATGCGCCGAACCGAAGCATTGTGCCGCCTCCGCGTGCCGCATGTTCTGTCCCTCGGGTTTCGCCAGGGATCCGGACACGGGTTGTT
>1020734334357
AAGGCATTATCGGTCTCTTTTAAAATTCTTTGTTGAAAATTACACTTTTTTTTTACAAATTTAAGTTGTTTTGATATCTTTTTTGTCTTTAACATATCAAGGGCTTATTATTTAAATTTTTTAAAATTCAATTGGCTACGATTGTTAAACTATCGATAACTTAAGCCAACTAGCCCTCGTCGTAACAGCTGTTCCCTACACGTGATTGTTGTTGTTGTTGCTGTTGCAACAACCTTTCAAAAGTCAAATCAGGCAAAAAAATTCGAAAAACAATGTGTATAACTTTCTAAGCTAACTCCA
>1021360620226
CACGTCTTGCCACAAGTGATTCCTACTATGAGCTGATCTCACAACTTTCTCAGCCTTCGAACCCTAAGCACCAAATTCAAAATTTAACAGGTATTTCGGTAGTCCCTTCTAGAACATGAACCAATGTCGTCTGAGGAGCCTGGCGCGGATCAGGAGGAGCCTGACACTGGGTTTGCGGGGAACTGACCAACACGTCCTCGCCCGTCAAGCCCTCCGCACCATTCAAACGACCTCACAGCGGCGAGGTGTCCATGATCTGGACTCCTTCGCCAATGGATGCAGTGCCGCCTACATCGAGGG
>102223944742
AAACAAGTTGATAAATCTGCAGTTGATTATTGCCCAAAACTATAACGAAATTAACAAGGGACGCATCTTGGTCTCTTCGCTGCTGATGCTACCGCGCTTTTACCGCATCTACAAGAACCACTCTCAGGAAAATCTTGAAAAACTATACTTGGGAATAATGCGGACGCCAAGCCGCCAAGTGCCCGTCACCGAAATAACCGATCTTCTAGGCCGTCCTACCAATTTTAAGACAAAGAAATTGCTGGTGACCCACTCCTTTCGTAAGTTCTTCGAGACTAAGCAAGTTGAAAGGCCCGTTGC
>1023518339625
AGTTTCATTGCACAATCGACATCTCTGGCGTGGAAAGCGGCATTCGCTTTGAGAATTTTACGGATTTTTTCAATTACCGAAAGAAAAGTGAATTGGCCGGCGCAGCACGCAACGACCGGTAGACTCTCGGTGCACCCATTACCCATATAGCAAAATAGTGAAATGAATGTTCCTCCTAGCGTGGGCAATGGAGGAGCGCCACCGGGAAGGGGCATAGGCTACACGCCGCCCGGTGCAATCGTGCCGCAGTTTCCACCACCCGGATTTGGGGCCCCACCCCCACCGGAGCTGGCCGCCGCC
>1024428433747
GTTATCCATACTATGGAGGTTACTACGGATTGCATCATCACCATGGGCACTATGGACACTACTTCTAGGAAGGGTTCTTAACCCAACCAGAAATAAATACTTTTACAGCCTCAGTAGAACTCTATCAGCACCAGACATCTATCAGCACTAGAAAAAATAGTACATTTAGTAATAGAAGCCGACAGAGAATAGCCATTAATAGCCAGCACTAGACTCAATAGCCAGACGATGCGTTCTTGACCGGATAGCGAACAGATTAACTGCACTGCCCCTTGGGCGAGGATAATTGCTTCAATAAAG
>1025256034710
CGAGCACCAGACATCGGCTGCTCGAGCTGCCTGCCACATCTCCATAAAATCTCCGTAGCTGACAGCGAATATTATCGAAATGCCACGCCCAGTTCTGCTCATTCACGGTGGAGCCGGTGATATATCGGACTCCAGGATAGCGGGCAAGTTCGCGGGCATTAAGCAGGCACTGCGCTCCGCCTGGGGGCTACTGAGTCCGGACAATGGCAGCGGCGGAGGCAGTGCCCTGGATGCCGTAGAGGCGGCGGTGCGCAGCATGGAGCTGGACGAGAACTTCAACGCCGGCTACGGCTCCTGCCT
>10261152033575
ATTCAATATAAACCTATTGTTGCCATCAATAAATCACAAAACTGATCCACAAACCAGTTCCTGCAATGTCAGATCGATAGAAAATTAATGTTTTTGAATCAAATCGCACACCTACAAGACAACAAAATAGGATCAGATGGAATTATGATGTTTAGCTGGACTCGACTGGCCAATCCGCTAAAGATGAGCTGCCAGTTAGTAACGCATTTCTCGACAGCCCCCCCTCCGAATGCAAAATTCTGGACGAAGCTGTTCGGAAAGTACCTGTTGCTGACGAATACCATCGGATCGGGACTGCTC
>102724749197
GTATGCGCCCTATCCAAACGTGCCGTCATACTGCAGTCTTCGGATATCCTCGCTTATAATGAGCTCCCACTCCATCAGGCCAACAGCATTAATGGCAATGCGAACGGCAATAGCAATGGCAACGGCAACAGTGTGGGCGGAATCACGGCCATGGCCTCCAAGTCCTCCGCACCGCAGAACATCATCGCCAATGCAGGGTTGAGTTACGAGGATGTACTAAACGATGATTTCCAGTTCGACATGGATGGCCATGACGTGATGGTCTTTCTGCACATCCAAAAGACGGGCGGCACCTCGTTT
>1028155938645
ACTACGGAAGATGCGTGGTGGATGTCCAGTGCGCCGAGCGTATTGTGCGTAGCTATGTGCAGCGATATGGTGGCGAGGATTGCAATGGAGACGGACGGATCGAGTGTCGGGATCATGTGAGGCTGCACATGAGAGGACCCGGCGGCTGCCGCAGGCAGGAGCCACTGGGGAGCCTGTCTGAGAGGAGATTGGAAAACTGCTTGAAATACAGGGGGATTACTTAAAACCGATTGTTCGTTTATTGTTTCAACTGCAGGCGATGCATTATGGGCCGCCAGTAGAGGGTTAGCACAAAGAGGC
>1029187234943
GGCACAAAGACAAAGCGTTCCCTGGATGCTAACCACATACAGGAGGAGGAGATCGATGTACCAGGCAGTAACGTTCAAAGCTTTCCCGATGCCATGGTCTGTTCAACAGCCACGTTTGATGGCGAATCGCGACTAGATGCATTTGATAAGGACTTGCTTTCATCTCTACCATCAATACCATCAATACCATCGATACCTTCGATACCGCCCGTGTCAGTAGCCAAAAAGGAGCCATTTATGACGGAGTTGGTCGACGAAACACTCGCTCAACAGATTAACGAACTGCTGGAGCGGCACAAA
>10301234327741
AGTCGAAGTGAATTCGCCGCACGCGACAGTTGTGTGCGTTTGGCAGTGCCCAAGTGTCATTGTATTGGTGCGTAAGACGATCGATTTTTTCGCTGTTGTTATTGTTTTTGCAGACTAAACAATCTTTCGACGTTGCGATCGATAGCGTAAATAAAACAGCAAACATGAGACATAAGCACATTCCATACATACGCCGTCCACAAATCCCGTACCTACAGAACGAAGCAGATAGCACAATAATAATATAAACGGGAAGCGTCTACCTAGTTTTCTACGAAACGATGACCACACGCACACACA
>1031130968174
CCAGGCGAATGGTAAAAGTCGTGTTGTATTTGTGGCGAAAAAAATTTGTGTCGATTGGATTGGGGCCCCGCCTTGTTAGAATTTAACCATTTCGCGCTGCTGGAGCATGATAAGCAGCCCAGCATGACGGAGAAGATTACGCTAGCCGACGCGCTGTCCAACGTGGAGGTGTTGGACGAGCTATCCCTGCCGGACGAGCAGCCCTGCATCGAGGCGCAGCCCTGCTCGATTATCTACAAGGCAAACTTCGATACGAATTTCGAGGATCGCAATGGATTTGTCACGGGTATCGCCAAGTAC
>10321120516531
GGCGAATACATCAAGCATCCCGTTCTGTACGAGCTCAGTCACAAATATGGTTTCACAGAGAATCTGCCGGAGAGCTGTATGTCCATACGGCTGGAGGAGATCAAGGAGGCCATTCGGCGAGAGATCCGCAAGGAGCTGAAGATCAAAGAGGGCGCCGAGAAGCTCCGCGAGGTGGCTAAAGATCGACGATCCCTCAGCGATGTGGCCGTTCTTGTCAAGAAGAGCAAAAGTAAACTTGCCGAGCTGAAGTCCGAGTTGCAGGAGCTCGAGAGTCAAATCCTCCTGACATCGGCCAACACC
>10331174037763
AGGTCTGTCGTGGAATTGTGCAACTTGCTAGGAATTATGATTTCCTTGTCGTCTGCGATGATGTTTATAATATTCTCAACTATGGCGAAACGCCCACACACAGCCGTCTGTTGTCCTATGATGACAGAAATGATGCCAACTTCGCAGGACATGTTATCTCCAATGGAAGTTTCTCCAAGATTCTGGGACCGGGAGTTCGCCTGGGTTGGCTTGAGGTTCCTCCGCGCCTGAAACCAATTTTAGATGGAAGTGGTTTTGCCACTAGTGGTGGATGCTTCAACAACTACACATCAGGGATTG
>10341012023298
GTGTATTTTATGGAAATTGAAATGGAAGCAAAATTGCTAAAATAAAAATGAGAAAACAGACGAAAACACAAACCCAATAACTCAAGCTAAAAGCTGGAAATAAAAACCTGCGATTTTGAGGCTCAGTCGAACGTGGAATTGACTTGACCCATAGAGGTGCACGAGTCGAAAGAGATAGATACAACGCCGTAGAACGAGAGGCAGCGACATACGATGCGTGTGGTTGGGTGGCTCAGAGGTGGCTTAATGCTCGCCCTGGCCGTAATGGTAACGCAGGCACGTTTCATTGCGAAAAGAGAA
>10351288029018
ATTATATGTATTAGTTGAATGAAAACAAAATGACATAGGAAGCCTTGCGTTAAAATTGACAGTGCTAATAATTTCAAAAAAAAAAAAAAAAACAGTAAGCAGTCATAAAAATCTAAGGCTTTGGAACGATTCAACGAGACTGCTTAAAAAAGTGCGTCAAATGGCTCAACTTTGGAATCAATTGAAACGACGGACTGAAGAGGATTCACCCTACGATTTCGGGCCTTCGAGCAAACGATTCAAGTACAAGCATCTGAATGACGAAAGTAGAAGCAGCTGCAGCATTTCGTGTTTAAAGGA
>1036548711853
CCTAAGTGATGCGTTGTGATGTACGAACCAGGCGCGGAGGATTTGAAGGAGAAGGGACCCGATCCCACGCTTTATATATGCATATACCTTTACATATATCTGTTTACATTCTATAACGATTTACTGTAAATGAAACATAATTACTTACTTTTCGTTTTGTACCCCGGTTTTTGGCTCTAAATTTGTTAGGTGAATTTGTGATGAAACTGAATTTATAAACGCACTCAAACGCCGGCTGAAAAAAGTTAAACTTAACTAAACTAACACTTACACTAAGCAGTACCCTTATCGTAATTTCAA
>1037235137602
CGCGTAAGACGCCAGTGCGATCAAAACAAAACGGGTAATAAATCTGCAATCACACGGCCATGCGTGCATAAAGAGGAACAATAACAAAATCAAAAGTCAGAAGAAAAAACAAAATAAAAATATAAAAAAATCACAACAATAATAATCGCGAAGCTGGCAAAAGTACAACAAAAAAGACAAGAGCAAGTGTAAAATAAATAAATAAATAACCGCGCGGCAGCCAGCACAGATCCAGCACACATTCCCATTCCCATTCCCATTCCAATTCCGACTTTGGTGCGGTAGGTAATGACACATTCG
>1038497120483
ATTCCACGATCAGAAGTTGGTTGAGCACTTTTGCCGGCAGACGCAGCTGCTCAAGCTGGTCCAGGTCTCCTCTGGCCGCTTTGTGGCGAACTATATGAGCTCCCGGCGGCCAGAGGACCTGCTGGCCCCCATCCAGCTGCGCCTGGACTTCGAATACCGGCAACTACTCGATATCTCACCGCAACTACTGCAGCTCATCGTCGAGGAACCGCTGCAGTTTCAAGAAGCGGTCCGCTACTCGGTTTATGGCTTGATCCGCTCACATCTCAAGGACGCTGGCCTGAAGCCCATCGATATCAA
>1039106674273
GGTCACATTGCTTTAGTGAAAAGAAAAACGAAGGTATAAACTTGTAGAACTGCCGTCTAAAAGTGAATAATTTATTGCAATCGGTGCTAAAAAGAATGATATGAGCTTATTACACTGCAGCTAACTAATGTAAAACTCTTCACGTAGAAGTGGCCGAACTGTTAGCCGTTAATGAAGTTAGAGTTCTTTAGGAGGACGCTGCCAACGCGACGTCGCTGCGGGAAAGAGATGGAAAGCGTTAGCCGGCGTTCGTCCGAAATTTCTCCGCTATTCAACTGGCTTTTGAAGCCTGGAGTGAGC
>1040509821701
ACAGCGGCTACTGCGGGAACCAGCTTCCGTTCCACAAACTCCTCGGCCACCACCAATGCGGACTCGGCATTTGGCAGCCCACATGCTTCGAGGGCTCTTAACAAACCACCTGAGCCCACTGATTGTGCTGCTCCTCTGGGAGCCACTGCCCAAGTGTGTGGAACCCGCTGCCGGAGCACCTGCAACATTATGGTGTCCGCGGTGGCAGATTTCTTGCCTCAAGAGGCGGGAACCGGGTCAGTGAATGAGCCCTTTGTTTATCACAGCAAAGTGCGAGCACAGCAGCTAAAGGATGCCTTC
>1041436422672
CAAAAACCTCTTCGCTGAGGCCTTCGAAATCGCCCAGGATGTGGCCGACTATGACATCTTCATGGACCTGTACAACCTAACCAAGTGCATCTCAAGCCTGAGTGAGTTCGCCCAGGTGGCCTTCAGTCAGGCAGCTGCCATAATCCACGAGGAAGATCGCGCCAACGGCAATCTCAGCCTGACCTGTGACCTGCGCTCGGAGTCGGCCTGTTCGCTGTCCACCTGCTCGGACATGTTGCGCGGTCAGGGAGCAGGAACTGCCCCCGAAACCGGACTAGGCGCAAGTCAGCCACAAAGCCA
>10421033817519
ACTGGTACTCTTACGGAAGATGGACTTGACATGTGGGGTGTTGTGCCCAAATCATCGACTAATCAATTTCAAATTCCCTTAAAAAGTGTTGATCGATTGCCATTCGATCACTTCCTTTTCGGTATGGTAACGTGTCATTCTATAACAATATTGAACGGCAGAATGATGGGCGACCCATTGGATTTAAAAATGTTCGAGTCTACAGGATGGGAACTAGAAGATTCAAATAACATACCTGACACTGAAAAATATGGTATTCTTTATCCAACAATTTTAAGACAGCCAAGAGGTGGCCTTTCC
>1043127177128
CCAGTACAATTTTAGATCTCGAGCGAGCGAGTTCGTCCGGAACAGAGAGCTACAACCGATGAAAGCCGTATTTGTTGGATAGAAACGCGGACTCAGATTGCCATTTTTGTTGCAGTGCACCAGAGGATCATGTACATTTACCCCAGCTCACCGGAATCAGCATCGTCCTTGCAGTCCGAAGAGAGTGCGGCCATTAAGATTCAGGCCGGATTTCGTGGCTACCGTGTGCGCAAAGAGATCCATCGATCCAGCAAGAATCCCCATCCCAGGCGGAATCAGCGACAGCGTCCAAAGAACAAC
>1044123737052
CTCAACGCATCAAAATCTTCTCACCACCACCAGTTCCAGCACCAATAGTTCCAGCACCACCCAGTCCGCCCGCCGGCTCGAGGGCCACAGATTGAGGCGCCAAGGAAGCCCGACTCCATCTACGATATGATGGAACGTCTGTCCACGCACCTGTCGCTCACCGGCCTATCGCTAGCTCATCCCCTGCAAACTCACCTGGGTTCCGGCGGCGGAACGCACCACCTTGGTCAACTGGCGGCGGCGGTGCATCAGCAGCAACAGCAGCAGCAACAATCTGACCAGGGTCTCGGCCACTCGCAC
>1045115065750
ACTTGCAATTGGTGTTTCCAGTCGAAAACAACTTGCAGTTGAAATGAAAGTACTGATCACGTTCTTCTTTCTGGGCGCCTGCCTCTGCGGCATCCAAGCGGATGAGAGCATCGCTGACCTCTTGAAGGACAATGCGAAGGGCGTACAGGCAGCCAATGTGCTCCTGACCCGGATTGCCCAAGTAAGCGAGCAGACTCAGGTCGGTTTGGCAGAGCAAAAGGAGGCACTGAAGGCCCTGACGCTCGTGGAGAAGCTGCTAGCCAAGTTGACTGTCGTTCTGGAGGTTGGCTCCCACAATCT
>104657196354
GCGAATCGTCGGCCTCGGCGGTAACATCCTCGGCAGCCACCACCCGGGCCTACGCCCTCAGCATCCTGGCGCTCCTGCTTAGCGTCATCCTCATCGGAGTGGGCCACCGCACATGACATGTCAATGCCAGCAAGCCAAACTGAATGGCCGGAGCGAAAGCAGCTACTAGACAGTGAGAAGATGGGGGAATCCCAACACTCTGCCAACGTAAAAAGTAAAAACCAAATACATTCGATAGGCCCAAATAGCAAAAGCGAGAAGAAAGGAGAGATTTAACGTAATAACCGAGTGCATGTTGTA
>104710238866
GTGAATTGCTTTCGCGAGGGCACCGACCTTATTGCCGTGGGCTTTCGAGCTGCCTACACTTGGATGAGACTGCAGGAGCCACTGGATCCATTCATGCAACCAGATAAACTAATGACGCTCCTGCACACAGCCGTCCAGCTGGAGATGCCGGCACTGAAAGCATTGTGCTATGAACAACTGTGCACCGATCGCTTTCGCGAGGAGACCGCCTTTCAGGTTTACTTGAGGGCTTTGAAATATCCGCAACTCGAGGAGCTGCGCAAACTGATGCTGCAAAGGATCGGTGCTGCTTTTCTGGCC
>1048682231927
CCCAAGGACATTTGAGGCCAGGATGCGGGCCAGGCCAGTCAACTTTTGTGCGCCACATAATCAAGGCAGCAATGGGGAAAAGAGCAGTAGGCAGTAGAAGCAGAAATGCGAGTTAACTATATCAACAGGGGAAAAACATATCGATTTAACTGTTGACACATTCACAGGCCCGCAGGCTCAGGCGATAAAGACGACCTCTTGGCAAAAGGAAACGGCGAAACACGTTATTACACTAAGCGGATTTGAACGGGCTGCGTGTCCTTGAGCTTTGGCACGCCTCAGTTCCTAAACCTCCCAATC
>1049606434484
TTAAGCAGCAGCAACTCATCCGGTTTACGGAGCAGGCCTCGCCTGAGGAACAGAAGTGGCTAATTCGGTTGCTGCTTAAGAGCCTCGGGCTGGGGATCGGTGAGCAAAAGATTTTCGGTGTGCTGCACCCCAAGGCGCAGGATATCTACCAGCGCTGCTCCGATCTGGGACATGTGTGCAATCTGCTGGCAGACCGAACCACCGACCTAGACGCCAGCAGCAGCAAGGACAGCAAGGCGGCGGTCAAGTTTGTAAACCTGAATTCCGTCATACGGCCATTCCACCAGATACGTCCCATGC
>1050596037257
ATACGGACCCAACTATGATCTCGCCGCCAGGCGGAAGAACGCCACGCGGGAATCCACGGCCACGTTGAAGGCCTGGCTGAGTGAGCACAAGAAGAATCCATATCCGACGAAGGGTGAGAAGATTATGCTGGCCATCATCACCAAGATGACCCTCACCCAGGTGTCCACGTGGTTTGCCAATGCACGTCGTCGGCTGAAAAAGGAGAACAAGATGACGTGGGAGCCGAAGAATAAGACGGAGGACGATGATGATGGCATGATGTCCGACGATGAGAAGGAAAAGGATGCTGGCGATGGTGG
>1051413818508
CTCCCCTGACCCCCTGTGATCCCTCACCTTGTGGACCCAATGCCCAGTGTCATCCGTCCCTCAATGAGGCCGTGTGCTCCTGTTTACCCGAATTCTATGGAACCCCACCCAATTGTCGACCCGAGTGTACTCTAAACTCGGAGTGTGCTTATGATAAGGCTTGCGTCCATCACAAGTGCGTTGATCCTTGTCCTGGAATTTGTGGTATTAATGCGGATTGTCGCGTGCATTACCATAGTCCCATATGTTATTGCATTTCTTCGCATACGGGTGATCCATTCACACGATGCTACGAAACCC
>10524008651
CGCATTTATGACCCCCGTTGCAAGCCCAGGACCACGTCCCTGGCGCGCAGCAACAACAACCACATAGGCGGCGATAAAAAGCCGCCGCTGGCAGAAGCTTCGGGCTCTGATTGTTGTTTACGTGTCGCCCGGTCCAGTGGAGTCGTCTTCATTTGCGCTCTTCTGCTTTTCTGGCCAACTTGAAGGGAACGAACTGCCAAACGGAACGGCCCGCCGACAACTGATCTTGGCCAGGAACGGAGTCTTTGTGTACCCCCAACTACGGCGTTTTGTTTGCCTTCGGTTTCTATTTGGTTTTGG
>1053111366745
GTGTCAGCTGCGATTCATGTCTCAAGAGCAACTTCAACGGACGGCGCTACAAGTGCTTGATCTGCTATGACTACGATCTGTGTGCCGATTGCTACGAGGATGGCGTCACCTCCACGCGCCATTTGGTCGAGCATCCCATGCAGTGCATCCTCACCCGCTCCGATATCGAGCTGTACTTTGGCGGCGAGATGCTAGCCTCCGACCAGCCGCAGAGCTTCACCTGTCCCTACTGCAAGAAGATGGGCTTCAGCGACGCCACCCTGCTGGAGCATGTCTCCGCCGAGCACACGGAGACCAGTC
>10541077824603
GACACCAACAACGAGGTGCTGGACAAGATGATCAAGCAGAACAGCCAAATGTTTGACCTCTGTGCTCCGATGCGCGGATGCCCGGCCTACCATGTGCGCCACCTGTTCATGGAGGGCGATCACAAGTTCAAGGACAACCTCGGCAAGTCCGATGTGCACTGCTTCCTGCTCACGGATCTCCTCCTGGTGTGCAAGACGATCGCCAAGCGGGGACTGGGCGCTCTAAAGGTCATCCGGCAGCCGTACCTGACCGACCAGCTAATTGTTCAGCTGGCGCCGAACAATACACTGAACTGTGTG
>1055869035481
TGGGTGATCCCTGTCCCACGGTCAATTACCGCAGTCGCTGCCAAGCGCTGGAGGATTGTGAGACTCTGGCGTCGCATCTTAAAACGGGACGACTCACATTGAGGGCGGTGATGAACTGTGGCTTCACCACGCGCAGCGAGAAGATCTGCTGTCCCGTCGAGGATGCCCAGAGCGAGGTGCGGTTAGATCCCACGGCGGCCACCACCAGTACAACTACAACTACTACTACTACCAGCACAACATCTACTACTACTTCCACCACAACCACCACTACTACCACAACTCCAGCGCCAGAACCTT
>1056278610510
ATATACATATATGCATATGTTAATACACGGCAACAATAAGCGCAGCACACAAAGGAACCGATCAAGAGTCATGCAGGTCGAATGCCTCCAGAGACATCAGCAGCATACCCGGCTGTGAAGGAAGCCCCTATCGCCTCGAAGCTTCCACGCATGCGAACAATCCTTTGCGGACGCACTGAGTCCACCAGGAGTCGTTGGAGCAGCCGCAACCCCGTCGTCCGGTAGCAGCGATGACGGAAAGCAGCAGTAGCACCAAATCCCGCCTAGCGGTGGCGCCCACCGGAGTTGGAGGAGCAGCCG
>1057552739553
AATAGGATATCTGCCTGATTTCTACAGTATACCTTACTGTACTACATAAGACAATACAAAATACTTTCAAAATTAGTAAGATTTCTATTTGAACTCTGATCAAGTTCCGTACTTGCAGCTGAATTCTTTGATGGCTTCCATGGAGCTGACCCTGAAATCGGACTATTCCGCCGATTCTGTTATCGATGACATTATATCCAAGTCGCTGGCATCCCAGGCAGTTCCAAGGACACACAAGAGATCAACTCGCGTCTCCTTTCGATCCCTGGCCAAAGTTATAATGACTCTGATCGGAAACCT
>1058163114936
GTTTTGTTGGCCTATGGAATATGTTGCTTTTATGGCCAATATTCTTTATCCTCCACTTCACCAAAATAGAAACCTTTGAGCTGCCCAGTCAAGGGCAGTTTGCCCTTCTATTTTTGAACGGCTTAGTTGGCACTGTGCTGTCGGAGGCTCTTTGGCTGTGGGGCTGCTTTTTGACATCCTCACTGATTGGCACGCTGGCAATGTCGCTACAGATTCCGCTAGCCATCCTGTTCGATGTCCTGCTGAAGAACAAACCGTATTCGCCGATGTTCTACATGGGCTCGATACCCATCTTTGTGG
>105980917809
GAATATCATACAGATGGTTGCCATACAGCGGTCCGACAACAAGTTGTGGGCCATTCCCGGTGGAATGGTCGATCCCGGCGAGAATGTCAGTGTCACCCTTAAGCGGGAGTTCACCGAGGAGGCATTGAATTTCACGGACAAAGCCAACATGGTTGAGCGATTTTTTCAAGCGGGAGGCGTTCAGGTATACCAAGGCTACGTAGACGATTTTCGAAACACGGACAACGCTTGGATGGAAACCACTGCGCTGAACTTCCACGATGAAGACGGGAGCCAGGTGGGACAATTGGAGCTAATGGC
>1060263728135
GGACCCCATCAATCTGGCCGTGCTGACGCTAAAGGAAAACGGCGAGCTGATCAAGTTGCGGAACAAATGGTGGTACGAAAAGGCGGAATGCAGCACCCACAAGGACGGTGAGACATCGCATAGCGAACTTTCGCTGAGCAATGTGGCCGGTATATTCTACATCCTGATTGGCGGCCTGCTCGTCAGCGTATTCGTCGCCATTCTGGAGTACTGCTTCCGCAGCAGGGACTCGCGTTCCGCGTCCAGTGGTTCCGGCATGGGCTTGGGCATGGGACTGGGCGGCGGCATGAGTGGCGGTAG
>106160895611
TCAGTCGGGAAATTTTGCACAAGCCAAGCGCACGCGGCAGCGGAAAATCGGAAAACCCCATTGCCAGCCAGACAGCCGACAGGCGACGAAGTGAAAAGTCGCAATTGTTTCGCTGCTCGCCGTCAGTTAGCCGTGAATCCTCGAACAGAACGGACGCGTGTCCTCCTCGTCGAGTGGAATTTGAATCCTGATTCCACCACCAAAAAGACGTGATTGTTGGCGGGTGGATTCTAAACTGAAAGTTTCGAAAATATTAAACCCAAATCAAGCCAAATTGAGAAAACGAGGCATTTCATTCTA
>10621143311549
GTACAAGAACTTCAAGCAGCGGATGCGCCAGTACTCCTCCACGAATCCTCCCCGCTACGATCCCGTGATCGTTAACCAGCAGGCCTCGAGTGCCAGCGAAACCATAGCCAACATGAAGGAGTACGAGACCCAGATGCTGGCCATGGCAGTGCCACCGGATGTGGACGATGATCTGCAGCTGGACTTTAGTGCCAAGAACCATGCCTTCTCGCTGGACAATGTTAGCTACATAACGCACAAGGAGAACACCAACGGCGGTGGCCAGTCCAGTCCCTCCCACTCGGATGCCACCACGGCCAC
>1063139695710
TTTTGAGCACGTGGAGAAGGCCACTTCGTGTTACAAGAGAGCTCTTCGCTTATCCCGACTCTATACCCACCGCGATTTGGAGGCAGAGATACTTTTGCATCTGGGAAAGATCTTTGCCAAGGACACACAGATGACAAGTATCGCTAAGAAATGCTATGAGCATGCCAAGCGCATCTACGTCGACTTTAACGATCTGCACAGCCGCAAGATGGCCAACTATCTGCAGGCCAAGTTAATGGCGGATGAAATCACACCACTTTATATGGCCATGCTTAAGTCGTCTACCACTCGCTATTGCGC
>10642966684
TTCTAGAATGCCGCCGCCGCGACGTCGACGCAGTGCGTGATTGTGTGCGTGCGCCTAGTACTCATGTGTGTCGTGTGAGCTTCTGAACTGGCGACCAAAACTGACGACGCCGTCGCTGCCTCTGCCTCAGCCGCAGTCGCCGCCTCCGCAGCAGCAGCAGCAGCAGCAACAACTACAACAACAACAACAACAGCCACCAGGGCAGCAACAACCACACCAGTTACAACAGCCCCAACACCAACAGCGATAACAACAACATATAGATCGCGGAATCTGCTGAAAGCCACCGCCAAAGTGAAG
>1065545518223
ATCGGCTGCGACTTGGAGTGGTATCTGAAGCGTCTGACTCGAGATCTTAGACGCGGCGACGCGGAGCGAGGGGCGATTGTGAGCATCAAGGACGTGTGTGATCTGTACAACACCGACATGATAGCCAGCATCGCATTCGGACTGAGATCGTACAGCCTGAGGAACACGCAATCGGAGATCGGCTCACATTGTCAGGACCTGTTTCGGCCGAATGTGCGTCGAATAATCGACTTGTTTGTGATCTTTTACCTGCCAAAACTGGTGCCGCTGCTGCGGCCCAAACTTTTCACGGAGCCGCAT
>106643209198
GCACTGAAAGCCGAGAGACAAGGAAAACCCATTTCCGCGCCAAGTGCAATGGGCGAAGGTGTTCCCATTTTTCGAGTTCTTATCGGGCAGCGACTGAAGTATGATTGAGTTGGCCTCGCCTCCGATTCGCGTCTGGTTCTCGTTGCGCTAGGCCGATACGGATACCCGCTTGGACTCCACTCGGGTGGACCCTTGTTGGACCTTTAGTGCGATTTTCGAGGGAGGCCAGGGAATGGAACATGCCCGGGGATATGCATAAGAACGTATCTGTTCAAGTCGATAGTGATTTTGCCTTATTGC
>10671020821032
CAGTTTTGGTTTCAACGTCGCCGGCGCCACGCGTGTCGTGATTTCCCAATGGCGCTTCCTCCAGTGGGTGTTTCAACCTAAAAGTGCGATAATAAAATACGGATCTACCACACAGTGTTACTAAAAAGATAGAGAAAGAGATAGAAAGAGAGCGCTACAAGCCAAAGATAAGTTATAAATTATTGTAAAATTAAAACCAGACAACGAGACTCATGTTGTTGTGCGACGGACTTGGCCCGGAGCCACCGCGGCAAAGGCATCGAAATCGAACCAGTGCCGCCAGGATTAGAAAAAGACCGA
>1068999119586
GATATACTTCCAGCGTGGCGTTTACCACTGCTCTCCGAGGAGGAACTGATGCTGCGTGCTCCGGCTGTGACCACCAATCGCACCTACCAGATGACTCAGGAGTTAGATGAAATGTTGGCTGGAAAGAACAGCGAATTTCGCTTGCATATCTATAGCGATGTGGAGGTGGATTTGGCCATTGTTCTGAACTATAATCCCTTGATAGTGAATGCCAGGACAGGGAGCATCCTGGCTGGTGTAATCCTGCTAATCTTCTATGCACTGCTTGTTTGGGAACTCTTCGAAAGAACCTTTGTGGCC
>10691295832491
GCGGCAATTTGGGCAATAAGTTCAGCATTGATTCTAGTTCAGGAGAGCTAAGTGCCCGACCCTTGGATAGAGAACAGCACTCTCGGTACACCCTGCAGATTCAGGCCTCCGATCGGGGGCAACCGAAGAGCCGTCAAGGACACTGCAACATCACCATATTCGTCGAGGATCAGAACGACAATGCCCCGAGATTCAAGCTGAGCAAATATACTGGCAGTGTGCAGGAGGACGCACCACTGGGCACCAGTGTGGTGCAGATCAGTGCGGTGGATGCGGATTTGGGCGTCAACGCCAGACTCG
>107064924306
ACCAAGGAGAACTACGAGGGCTTCAATGGCACCGGACGCACCGTCACACTGCAAACGCTGATGGCTGCCAATGTCCTGCAGCCGGGCCTGGGCTTAATGACTATCGAATATCTGGGCCAGAAGTTCGTTGGCGATCTACTGGCCGACGGTAAGATCAAATCCCATGAGACTGAGACAATATTCCTCACGCCCAGCGCCTGGGCAATGCACTGCAAGCGGATCATCAATCCGGACAAGAAGAGCGGCTGCGGCTGGGCCTCGGTCAAGTACAAGGGAAAGAAGCTGGACGCCTACAAGAAC
>1071398627370
ACCTTCGATTTCTACATGGAGAAGCTCTGGGAATCCTACAAGCTTGGAGCCCTGCTTCCCAAGGGAGAGTTTTTCGGAGCCCTGGTCAAAACCCACCACAAGCAGGCCTACGGTCTGTTCAACTTCTTCTACTACGCCAAGGATTGGGAGACCTTCGTCCGGAACGTCGCATGGGCCCGCATCCACGTGAACGAGGGAATGTTCGTCTACGCTCTTACCCTGGCTGTCATCCACAAGCCCGAGTTCGAAGGTCTGATCCTACCACAGATCTACGAAATCTTCCCCCAGTACTTCTTTAAC
>1072328618751
TGCCCTCACCTCCAGTTGCCCGCTGCTGCAGTCACTGATGGTGCAGCGCTGCCCATTGGTCACCGAGCGTGTGCTCGCCCCACTTCGTGGACGGGTCCACATCGATCGGCCCGGCATGGGCTACATGCCAACTGTGCAACATCACCGCCTGTTCCTGCAGGTTTGAGATTAATTCTGATTCCGGGCCAATATTACCAATGTACCAAGGAGGCTTTCGAGGCTATCCAATACTTTTGCTGTAAATACATGCCTCAGCATGGGACGCTTTAATTTACTTTTAAGCTTAATCTTACACATTGT
>107385912982
TCCTCCGACAGCTACAAGGTTATGTTCACCCTGAACAGTGACTCCAGCCTGGACTTCAACCGCATCAGTGCCAAGTACCAAGTGATCGAGACCGATCTTACTGACTGTGTGGATTCAGCTCGCTTGGATTACGCCCACGACATGGACGCCTGCGACGAGAATCTGACGTTGTGCTTAAAGGGAGGCGAGACTTCCCCCGAACCGACTGTTCCCACTACGACCTCTGGGACGCCAGTCACGGTCACTACTCCTGAGGCTCCAGTGTCCACTACTCCTGAGGCTCCAGTGACCACTACTCCT
>107466867095
GAGCAAGCTGCCTGGGTGAGTCAATGTGCGCCCGCCGTGGTCCAGCGCTTGGAGAGCGATTTCAAGGCCGCTCTGCAGCAGCAGAGCTCCCTGGAACAGTGGGCCAGCTGGCTGCAACTGGTGGTGGAATCGGCCATGGAGGAGTACAACGGGAAGCCGACTTATGCCAGAGCCGCCCGCCAGTTTCTGCTAAAGTGGAGCTTCTACAGCTCTATGATCATTCGTGACCTGACGCTGAGATCCGCCTCCAGCTTCGGGAGCTTCCACCTAATTCGCTTGCTGTTCGATGAGTACATGTTC
>1075960124655
ACATGATCATAAGCCAAGTCAAGCCAAGCACAGCCCAGCACAATCCAGTCCAAGCCACATCCAAAACCGAGCACGCTGTACACGAATTTAGTCCCAGTTAAAGATCCAGTCTCCAGAATCCAGCATCCGCTCCTCTGACTGAGGGTAAACACCCGTCCACGGGATCCCAGAGATTCCGATCTGTATAAACTATGTAATTATACTAACGACCCAGAAAAAAGCCTTGAACCCAAGAAAAAACGAACGATTGAAGGATTGTTTACCATAGCTGTTAGTTTACTTAACACTTTTGTCTTTATA
>10769129291
CTACATTGTCAGTCTACTTAACAAGTTTGAGGTTGCTTTAACGTGGGATTCGAGAACTCTACTCATACCCTCCTTACTGCCTTCGCAGGAGGCAGCTACACCCAATTCAGGAAGCACGGTTAAGCTATCGCAACGATCTCGCGGCCGTAGTTTGGGTTGCTCTGTATCGCAAGAAGTAAATCTAAATAATTTGATATACGAACAGAGGTCAGCTCCTTCTTCATCATCTTCCTCTGCATCGGTTAGCCAAGGCTTGCGGCGCATCCTATTGATGACTTATTTCCCGTCCGGGTTTTGGTC
>10771101222252
TTGTGACCACCAAACCGCCAGCGATTACATCGAGTTTTCCAATTTCATGAGCACGGATCGAAAGTTCAGCAGATACTGCGGAAAGCTTCCCGATTTTGAAATGCGTTCTGATGGACGTTTCTTTCGAGTCACCTTGCATTCCAATGATCGCTTTGTGGCCATCGGATTCCGCGCCCTGTACACCTTTGAAACCGTTTCAGTGAATAATTCCATCACCGATCTTCGGGATAATGCCTCCATGCAGAGTTTCGTCTCAACAGCGTCAACTCAGCCGGTTGCAAATGTAAACAAATTAATTGC
>107851489766
GCGGCATGGTACTTAGCGATCCCAGTGATTCGGACTCCACCATCCTCGTCTCGGACGCGGCCGCCCATCAGCGCCAGCAGCTCAAGCAGCAGTTGCGCGCCCAGCAGCAACAGCAGAGAGAAAGGGAACGGGATAGGGATCGAGACAGGGAACAGTCCGAGCACAAAGTGGTCATACAAGTGCGCGGTCTGGACAGTAACAGCAGCGGCGGCAACGGAACTAACGGCCGCTCCGAGGAGGATGTGGTCACGCTGACGGACGAGCCGCTGGGCACGATGACCGTTGGCATGCGGGACGCCT
>107910598841
GCACAACACAACAACAATTCCAGAGAGTTTTTCAATTCGGGTTCGGTATTTTTTCTCATGTGCCTACTGTGCAATTAAACAATTTCGCCCGCTTACAAACAACTGTAACATATTAAGCACAACCGTTCGACTCAATTGCAGTTGCTAGAACTTGAGTGCGCAGTTATGTGCTCCCTTCTTTTCAGTTGCCAAACCAAAAAATAAAAACGCTGAGAAGGTCAGAGAAATGTACACAGGCGTAAATTTGTGTGCGTGTGTGTGGGTGCGTACATTCGTGTGCGCTCGTGTGAGTGCGCAGAA
>10802976126
GACCTTCAGGCTATGAACGAAAAGGTACGCGGCGGCAAGCGCATGCTGAGCTTTGGCGACGAGCCCGGACTAGGTACAATGGCAGAGACGAAGCGCTCGAAAATCAGCCAGGTCAAGGCCGTCATGGACGACCCTGAACTGCAGTCAGCCGAGCAGCAGACTGCTGTTACCACGGAAGGTTGCGTAGGGGGCGAAGGAGGAGAACACGAGACATAGACACGGGGCTTATGGGGGCAGACTAGACTTAAGGCAAGAACTAAAAATTCGGCGCAGAAGGCCACACACTGGCCCCTCCGGCGC
>1081390539546
TAACCAGACCTGCATTTAAGGCCTACGCTTCTGCCGCTGTCCTGCTTATTAGCAATCAATTCAGTGCCAGTTTTTGTGTGACCACCTACTTGGCGGACGTCTTTGCCGCATCCCACACAACTCTGAATCTGGGCATGTGCACCATCATCATCGGAGTGCTCCAGATCGTGGGCAACTACGTGACCACTCTGTTGTGCGATAAGTACGGAAGGAGGATACTCATGCTGACCTCCACCTTGGGAGCCTCCGTTTGCCTAACTGCCTTCGGCACCTTCACCTTCTTCGCCGAGGCGGCTGATC
>1082504436586
ATCTCGATCTTGACCATCCCTAGCTTGAAATTTAGCGTCCTATTGCAGGAAAGTCGCGAAATAGATAAAATAATAACAAGAACTTTCATGTTTTCCAAGAGGAAAACTTGATTGAGACCATATATAGGTGAAACGGACAGCGAAGGTTTCGCAAAAGGCGACAGCGCCGTGGATCCGGAAATATACTCATCGGGCAGCAGGGAATGCGATCAGTCTGAAGCGAGAAAGCGGAATTCAGACATCCTGCTGCAAGGAATGGAGAATGAAACCGAAGCTCTTGATCCGGAAGTTTATGCCGAT
>10831118515449
TGATCGATGCCTGGGGGTCCATTCCATCGGGACTACTCGCCGGTAATTCGTATGACCTGGGCAACTTTGACGAGTGTCTGAACATCAGAAAGGAGATCGGCCAGGAGAGAACTATTCAAGGAAAGTACTGCTTCCTCTCGGTATCCCCTGCCAAAATCCTGGGGATCGAAACAAGCATAGGTAGCTTCAGAACTGCCACTTGCTTTCCTGCATCCTGCTCGGCGATCAACATGAATGCGTTTGTGGATCAATTGATGATGAAGTTACTCAATGTCAGTGTTCCAAGTTCAGCCATGAGAA
>108485972207
CGAGTCCAGTAGAAGTGATAGATCTGTCCCATTTGGACCGTGCACCACCTGTTCGATCCGCTCGGAATCGTGATCCCGATGCTTTCATCGATCTATGCACCCCCGAAGGCCCAAGAAGTCGCACAGTGAATCTTCACTCCAACGACTCCCTCACCATTCTGCCACGTCGGTCAGCCGAAAATGACCCGGTAGTGGATCTCGACGTTGCGTCGCCACCAAAACGCGTTAATCGCGACATTGATGAGTCCCAAAAAGAGGAGTTATACAAGTGCCCCATCTGCATGGACAGTGTATCGAAGC
>1085782515894
ATTACCACGACCGGTCCACCTATTTAGTCACTGCACCGCAAACCCGATTGAAAGCCAGCAGCGATGTGTTGTACGGCCATCAGTTTTGCAACGTGGTGCCGGTTAGCGAAGTAAGCAGCAAGTGGTACATGCCCTCATACATGTATAAGCCGGAGTCGTATCCAAAGTATCTTTCCGGAGCCGGCTATCTCATGTCCATCGATGTAGTGCAGCGCTTGTTCGAGGCTTCGCTTAATACGACGCTGGTCTATCTGGAGGACGTGTACATCACTGGGTTGTGTGCACAAAAAGCTAAGATCA
>108626555639
CAGCGCTCAGTTAAGAGGAGAACGCCAAGCGCACAGCAATCAGCACCGAAATATCAGCATCGAAATATCAGCAAATAAATATTAGCTGTTCTAAACCAGGAGGGCAAACTGAACTTGGAGCAAAGATTTAGTTCGGAACGGAAGTAAAGCTCGGCAACAAGTGCAAACAATTAAAAGCAGTTAACTAAAGTGCAACGGTGAGAGACGAAAGTGTGGCTCCTCAACAGCCTCAGCTGCCTGAAGTGCTTGGCCAACATAATGAGTGCATGTGCATGCGAAAGATTCATTTCGGGGCTAACG
>108784147274
CCGAACTGCCGCCCAAGCAGATGCTGGATGCGGCCAAGAACCTGATCGCCTTTGGCGTTTTCAAGGGCTACATTGACCCTGCCTACAAGCTGCTGGGCCACCGACAGGTGCGGGATACCGAGTGTCCTGGCGGCCGCCTGTTCGCCGAGATCTCCAGCTGGCCGCACTTTACCCACATAAACGACACCGAAGGCGTCAGCAGCACCACGGCGCCCGTCGTGCCCCACGTCCATCCACAGGCGGCAGCACCACAAAAGCCGCACCAATCCCCGCCAGCTGCGCCCAAGGTCTAGGCTGGAT
>10881119525495
GTTCGTTCCACTGAACATTCGCAAGACACTTCTCCCCAAACTTTCGTCTTTGCTCCAAAATGGTTTCAATCGCAACGCCCAGGCCATCTGTCCCAATCTGCTGCCATTTTTGTCGAAAGTTACACAAGCATCCCTTCAAGACCTGGATATCTACGATTTCTATCAGCGCTTCTTTGACGACATGAAGCTGGCAGTCACTAAGAAATTCGATCCTCCGCTTTCCAAATCCGATTGTATTGTGATACATAATGCATATTTTGAGTGCCTACGCTTCTTGATGCAGCAGATTAACAACAACAA
>10891266632932
GAACCTCATCTCTTCGTCGCACAGCCCAGATTCGCAGGATGTATCCCCATTTGACGGTGTGCGACATCCGTGGAAATCTAAATACTCGACTGGCCAAGCTGGATGCAGCCGATTCCAAGTTCTCCGGCATCATACTCGCTCAGGCCGGCTTGGTGAGAATGGGCTGGATGAGTCGTATTAGCCAGGTGCTGGAGCCGACCGACTTGCTCTATGCTGTTGGCCAAGGAGCCCTGGCCGTGGAGTGTCGGGCTAATGACGACCAAGTGCTGGCAATGCTGCAGAAACTTATGTGCCTGAATA
>10901175515909
AGGCACAACAACACAGTGTGTTAGACGAGCTAAAACTGTTTAGTGAACGTCTGGGATCTCTAGGTAAGATCATCGAGGTTTTGGAGGCCACGCCACAGAACTGCCAAGTGAGAGCACTTCAGCAGTTGGCAGAAATCAAGTCCCAGCTTTTGCTGCTTCAAACGTACATAAAAACGGCCGATTCCCTAAACACGGGAGGGTCATTCGAATGGGTGGACTCTCAGATTGTTACCTCATTGAAATGCGGCCAATACATCTTGCTAGAGCATGTTAATCTCTGCTCCTCGGCCGTTCTGGATC
>10919250436
TCAAACTAGAAAAATCTATATAGTGTACCTCTCGAACCGACAAGCGGGTACAAATGTGATTGATATTAAACTTGTACACATAATATCTGAGTTATTATATCAAATCGATGGTTTCATTGATGACTTCAACTAACTATTTATTCAAATTGTTAACAGATATTTTGAGTTGATATCTTTATGGCTTGTCCACTGCAGTATGAGATCCAATGTTTACCTCCAATCTAAGGGTAAGCATGACGAGTGAAATTGATAAGGGCTCTCAACTGCCTGGTAATCATTACTAAGCAAATTCTTAAACTT
>109235493669
CCAGACCTAGTCTTAACACTCGGTCCATAAGGATTTTTAACGGGATGGACAACATTTACCACCAGGACAACATCCGGCCGACGATCGAGCAGCTGGACCCAATGACCCAGTTCATCCGCAGCATCTATAACATTGGCCTGATCCTTATCGGAATTACGGTGGGCGCATGGATTCTGCTCATGCTGACCCATATTCACCTGCAGAGGTACCTTCCGTTTCCCTGCTACGTCCTGGCTCTAATAATTTTTCTGGTGATGATATGCATGCATTGTATCCCGAGAATATCCTACTACTCTCCCT
>10931363426973
CGTAATAACGGTCTCACTGCCCCCAAAAGACTTGCATTGATTTTTACGCCGTGCTCGCTTTATCGATCTAGTTTAATTAAGTTCATAGCCGTCAAAAATGTTCTGTGCGCTTCTGCTCGTCTGCTCAGAGTTTCCGTTTAGTGTTTTCTAACGTTGGCCTCCATATGTCCCATAATATGTTCGTTGACGCCGACGTACTGTTGCAATAGGTACTCCTCCGCTGATTTCGAAATGGCCAAGAACAGCTTTAAGACTTTAATCAGCCAGAAACACAAAACGTTTCCGGCGGACCTAAATATG
>1094912117133
ACTGGCAGCAAGTTTCGCATTCAGATCCGATCCAAATCTTGAAATATACAAGTTTTGTTGTCGCGGTGAACGGTTGTCAAAGCGCGTCAACTGCATGCGTTTATATCTTTTTTCTTCCTGCTGACGGTACCGAAAAGTACACATAATTTTAACAACAAACAGAAGACGCACAACCGAAACAACGGTAGATGCGTAACGAACGAAAGTGAAAGAGTGTCAGTGTTGTTTACATTTGCCGTGCCACCCGCTCCCGCTCACGACCCCTTTCCCTTTCTCCTGAAACGCAGAACCAGAACCAGA
>10951332132668
CGGGGCTGGCGAGCGACCTGCGTGGGAACCTTTTGCTAAAATATGCAGTCCCAGCGGCGAGAAAGGGACGAACAATCGGGGACCGAAGACTGGCGAAGATCGCACTGCGCGAAAAAAGAAGATCAGGAAGAACGATTTGGAATCTTCTGTGCCCAAAAAGTCTTCATATGAGATCACAAACGATAAGATCGGCGAGTAGTTTATTTTAGAACCACTTACTAAAGACAGTCACTTTTCCATCATTAGTATTCACTTGCCAGAAAATTTGACTTTAAGCCCCCTTTTTGCTCAGTGCACAGT
>109674554018
CCGCCCTCTTAATGCACAAATATCAAGCGCACTGTGCCACTGATATCACCGGATTTGGTTTACTGGGTCACGCCAATAATCTAGCACAATTCCAAAAGGAAAAGGTTTTATTCCAAATCAACAAGTTGCCCATCATCAAAAATGTTCTTAAATTCAGCACCTTGGTGGGCCAAAGCACAAAGTTTCGTTCTGGCAGATCGGTGGAAACCTCTGGAGGCCTTTTAATATGCCTTCCTGCTGATGCCGCTGATAAATTTTGCCGCGACTTTGAAGAAGCTACCAACGGAGAGCAGAAATCCT
>1097422019464
ACTGGTCTTTGATCGGGAAAGTGGCAAACCCAAGGGCTTTGGCTTCTGCGAGTACAAGGACCAGGAGACGGCTTTAAGTGCCATGCGGAATCTGAATGGCTATGAGATCGGCGGCAGAACACTGCGAGTGGACAACGCGTGTACGGAGAAGTCGCGCATGGAGATGCAGCAGCTGCTTCAGGGACCCCAGGTGGAGAATCCCTATGGCGAGCCCTGCGAACCAGAGGATGCTCCCGAGCTCATCACCAAAACGGTGGCTTCCTTGCCGCCGGAGCAAATGTACGAGCTGATGAAGCAGAT
>10986268805
CGATATTTTTTTCACATCACTAGCTGACAGAATATATGGCTTTTTTACATTTTGCGTTTTCAACTGAAGTTTGCGAAGAAACCGAAGCGTGGTAAACCACTGAAATCGAAAATATCGACAGAAAAGCGACCTAAAGTCGGTGAAGAAGTCGCACGTTGATCGTTGTGTTTTTTTCCCGAAATTTTCTGCAAAAAGCCCGTGCGTGCGTGAGTTTCTCTGGCTCTTGCTTTTTTTTTGTCCATGCGTGTGTGTGTGGTCGCATAAATTTACCGATATTTCGCCTGTGAGAGCGAAACGAAC
>1099106681656
TAACACTTTGTTGCTGTTATTGAATTGCTGTTAATATCCCAATACGAAATGTAACTAATATAAAATGGAAAATTCTGCGCGAATCGTATATGTGTGCAGTCTCTGCCTTCGTCAATATGATCTCCAGGAGGATCTTCGAGGACATCTCGTCTACTTTCACGGCTATGAGCCCATCTCAACGCCCAGTGTCAAAAACAAAACTGCGAAGACTTCAACTAAGGAACAAACTGCAGCCGGCAGCAACAGCCAGGATAAGCAAACCGTTGTGGAGCGATCGGAGAACTCGGAACCCCCGGCAAG
>11001243718466
TCGCCCCGCCGGACGAGACAAGAAATCCCTGCAATCCTAGCCCCTGCGGAGCAAATGCCATTTGCCGGGAGCGCAATGGAGCTGGCTCTTGTGCCTGCCTGCCCGAGTACTTTGGTGATCCGTACAGTGGTTGCCGACCGGAATGTGTCCAGAACGACGACTGCGACCGCTCGCGTGCCTGTATCAACAACAAGTGCCAGGATCCTTGTCCCGGAGCCTGCGGCATCAACGCTGAGTGCAGAGTTTTGAATCACGGACCGAACTGCAACTGTTTCGATGGCTATACTGGAGATCCGCATC
>1101424727037
AGATGCGTGTGTGTCGTTGAATGTGCAGACACCGGTGTTTGATGGCCGCCTGATGTCGGCGCTAATTGACAAGCGTGTCGGCAACTTGATTATGGAATTGTTTGCCTTCCGCCACCACTGGATTCACAAGCGATAAAGCCCGCTTCCTCGCGCATATTGCCTGCTTCCCTACTAATTGAGTCCTAAAATAATTAAGAATGATCCAAAGAAGCGTGCCGAAGTCCAAATAGGACTTGATTGTGCCTTTTATTGCTGTGAAATGACTGTTAATTTTAAATGAGAGCTAACCAGAATCAAAAT
>11021313033980
TAATTTGGCCATCTGGCAGCACTGGTCAAAAGTGACACGGCGACAACCAGCTTAAAAGCGAAAGTTAACAATTAACAATTGCTGGCGTCCATAGCCAAACACACGAGCCAGAAACTGGAGCCACCCCAAAGCCAGAATGTCGCACGCCATCGACGAACTGCAGGCGATCATCGCCGATCTGAAGACGGAGCTGGAGACGGAGCCGAAATCCAGTGGCGGCGTCGCTAGCAACAGCCGCCTGGCACGCGATCGCATCGATCGCATGTCCGCCGAGGTGGTGGACTCCAATCCGTACAGCCG
>11038378448
AGACCGTAGGGCCGTAGACGCTCGTAAAATCAGACAGCATTTTACGTGTCAGTTTCCGTTTAGTGCGCCTCTAGCCGTAAATTTATTCCAAAAGTGAGAAAAAATAAAAAAAAAAAGAAAATAAAAAAACGACGAGCGTGCGACGGATTTCCGCGCCAAGACAGACAGACACACACCATCAAAACAAAAAGAGCCAGCCACAGGAAACGGGCTAGGAAGTCGCCATCAGCCCTGCCAATTGTGCAGCAGGACGCTTGCTGCAGGATTGGCTGCGCCCGAACCTGCGACACCAGCAGCAAC
>1104118557206
TTCTTCGATCAGCTTGCTGAGAGAGCTTTTCAAATCGCTAAACGTTGTGTGAGCTGTCAGGTTAATCTTGATCATGGGGCGCACAAGCAAGCCCCTGGTTAATTGAAATTGCCTGACGAGTGAGCATGACAAGGAAGACTGCATCTCCGCTCGCCATTCGTTTGCGATGAGGCGCACTTCCTGTTCTATCTCGCCCCACATAAACAGCGCGGCTAAGAAGTTGGAGTTGTTGCGACACCCCAATGGATTGCTACATTACGCTCGTTTCTGACCACTGCGTCTCCAACTTGACCATCGTCC
>1105676216162
TGTTGAATTGAAGAAAACCAAAGTTCAAAAACCTGAAAAAACCATAAAGAAGTGATTGAAAAATCAGTTGAAGTGCCGTACTGAAAATTAAAGTCCAGTGACACGATCGAATCCCTCGGATAGCGGAGTTAGTTTAGCCCCCCGAATTCGAGTCCCCGCACGTTGTACACCTGGTTTTTCTCGCTGGCAACGTAGTCGGCCATTGAGTTGGCCGATACCAAACGACCTTCAAAACGTTTTGCGTCGAGGCAATACGCACCATGGGCTGCGCACAGTCTGCCGAGGAGCGAGCCGCAGCCG
>11061395827388
CCAGCCATGCAAACCTGGTTCACACTCGCGTCCGTAATCGTGCTTTTGTTTGGGATGTATTCCAATGTGTAGAGATTCGATTTCTCAATGTAGGTCTGCTTATTTTTTGGTACGCTCCTGATATGAAAAAAACTTGCGGCAGCATCAAAATCTAAAAGGCATCTAACCTAACAAGAGCTAACAATTAATGGAGTGTCAAAGTGAAAACCGAGTACCAGAAAACTCAATTAGTAATGTTGCAACGTACCATACTCTGCCCGAATCCCAAACCTCATCGGTTTTGGCCAAGCATCAGCAGCG
>110788535443
ACTTCGTGACGATCAGGCCGTGGTGAAGTTTGAAAAAGAGGGTCGTCAACTGATGCGAGTAACCTTCAATCCCAAGCTGGTGACTTTCTGCCAAGATGTGCGCGAATTTGAGAATCTAGGCTACAATGTTCCCCTCGAACTGCGAGCAGCTGCCACTCATGCAGCCAAATATATGTGCTATGCTCGCCGATTGCAGCAGATCGCAACTTTTCATAACACGATCGGCGATCGGATGATCCCCTGCCAACGGCCCATTATGTTGAAGAATGCCCTGGAGCTGCAACGTTTGGTCCAAAGCGA
>1108558435111
ACCATCTCTCCAAAAACGAAATCATAAACGCTTACCAGGGACATCATCGATTTTCTACACCAAATTAAAAGAAACCTATAAGTTATAGATTTGCTACACCAAATTGAAATAAAATCAATCTCTTCAACCTTAAGTCCTTGGCTATTTCCACGTACACGAGTGTGGCCAAATAATTCCACGACATTTGCGGATGTCGCGGTAACCTAAAACACAAAAAAAAAAGAGATTGCAATATTTCGGAGATAAAAACCCTCAAAAATGCCGCCTGGAACGCAAATTGCCAGCGACAGCGATATGGAG
>11091081426598
ACAAGAAAAGGTGGTGGAGCTGTCGGATGGCTGTCATCTGTACTACGATAAGCTGGTGCTGATGGGTGCCACAAGGTACGGGTTTGAGGACAAAGAATTTAAGGGGCATCCGATTCCCTTGAACTATGTGGTCAACAATACTCGCCTGGACAGGATTATCTTTTACCACAAAGTCTGTGAAATGGTCGAGTTAATGGAGTCATACTACATTATAGTCTACGGATACAATTTGTGTATCTACGAATGCATTCACTTCTTAGTCACACATGGTTGCAAGGCTCAGAACATCATATATGTGCA
>11101254328302
TTTAAAAAGTTTGTTTAAAATCTTGTTTTTGTTATCCAAAAAAATGTTATAATACTGAACTATCATTTTGTGTTTTCAAGTGTGGAAAGCGGGAAAAGGAGACGACAACCGCGACGACAACGGTAATGATGATTACTGACGGTTTTAAATCATTCGCTAATTATTGCAATTGTTGCTCGCCTTCGGTGAGCTGCCCGTTGTCCTGCTCCTCTTGTATATATCCTCAAGGCCCGACGCCGCTGATGACGTTCTCGCCGAATAATTGATGATGGCCTGGCGGCTCACACTGGTAATCAAACA
>1111122227187
CGATCTTTATAACCATAAATGGATACGGCGAGACGCGTTGGCAGGAAAGCGAGGAGCGAGTGGGAGAGGATGGGAAGACGACCAAGTCCCTGGTGACCCACACCACCACCGAGGTCTACTACAGCACTGACCAGCCGGTTTACGGCCAGGCCGGTGGCTCGCAGCTGGAGTTGCCCACCGGCAAGTACGTCTTTCCCTTCCGGGCTACCATTCCGCCCAATGCACCCACCTCATTCAATGGTGCTCATGGTCAGATTAAGCACGAGGTTACCCTAACCATCGATCGCGCGGTTCGCTACA
>1112874733720
CGTGTCCTCTTCTTGCCTTTCGCAGTGGCTCTCTTGGGAGTGGTCGGTGCCACTTCTCTATCCAGGACCTATTTGCCGCCTCAGGTGCAGGTGGTGCAACCCCAGGTGATCTCTGTTCCCAGGGTTCAAGTTCAACCCCAGATCATCGAGCGTCAGGTGGTTCCCGCCCCTCTGGTGGTGCCACAAGTGGTTCCCGTTTATCGTCCGTCGCCAGTGGTGCAGATAGCTCGTCCTGCTCCCCAAGTGATCTCCGTGGCTGCGCCTCGTAACACCTATCTGCCACCCCAAGTGATTAGTCGC
>11131318239925
GCCTTAATTTACTTTGGCGCATAAATCAAATATTTACATTCCGAAATTGACGTCTTGAAAGCGCGGTCGCAAACTCACCGTTCGTCGTCCTTTGGCGGGTGTGTGTCTATGTGCGTGTGTGCAGGATTTAATGCCAAAGACAAACAGTTATTTCACCTCAAGCCGATTGGAAGAACACAAAAAAGTTCCAAAAATAATAAACACGCTTTGAAGTGAACACCCGAAAAGAAACACAAGGAACCTTAGGAAATTCAATTCAATTTCCGCGAAGAAATTTCATCTCAATATTAACTCAAGCTC
>111485501321
GACATGCCCGCTGGCACCCCCAATGGACATGGACATGGACATGGACACCACGATGGAGGACTTCTCGAGGGGCAGACCGAGTTGGAGACGAGCAGCAAGTGCGTTATGACAATGACGGACTCGGTGGTGGTGGACATTAGTGCGGTGATGAATAACGTGAACCTGCAGCAGGAGCATTGTAACCGCAGGGTCTAGGATGTTTTGAACAGCCCAGATTCGATTTTAGTTCGTCAGCATCAGCTCTATAGTCCCAGTAGCGCCACCACCACAATTACAACACATATGATATTCACCACCAAT
>1115958111152
TGTACATACAACTGTAACGAATTTAAGCAAGAAGCAAGCGGCTAAAGAAGAGTATAGACCCAATTCACGCCCCCGAGTAACCGTCTGATAAATGCCAAGATAAGTCGTTACCGCTTTAATACCGCCATCAACATTACCCAGCAACAAAAGCTGATCCAGCAGCTCCAGCAGCAGCAACAGCAGCAGGCGATCGCTTTCAGGGAGAAGAAACAGAAACAGAAGCTGAAATTGCAATTGCAGCAGCCGTTGCAGTTGCAGATTGGTCAGGACGCGAACGGGATAGGCGGAGGAGGAGAGGAG
>111679399738
GGTGTTCGGGGTGGCAACACAACCGATGCCTGTGAACGGAATGATCCTTGCCAGCACGGCGGCATCTGCATATCCACTGATTCCGGTCCAATTTGCGAGTGTCGAAACCTCGAGTACGATGGCCAGTATTGTGAGAAGGAGAAGGCGCCATCGGAAGCAACGTTCCGCGGTACACAGTTCCTCTCCTACGACTTGGGCCAGACGGGCGCCGAGCCGATAGTGAGCGCCCAGGATGCCATATCCTTCTATTTTCGCACCCGCCAGCCGAACGGTCTGCTTTTCTACACTGGCCACGGCACG
>1117916032402
ATTCTAATTCAAAATTCAAAGCGTTTGGTTTTTCCCAAATCCTGTTCTTCAGTTTGCTGTATGTGTCCTGCACTCCCGACCATGGCAATAGTACCAATTACCAACATCCACTCTATACGAGTGAATCCTCTCCAGGGTCTAGAATTCTTTTACGTTCCATTGCAGTATGGTGTGCACTTGACCACGACTTTGATTTCGGCCATCGGGAACTTTTTGTATCGCCTGTGGTCGCCGCCCTTGAGGAGAAGTTGTTGATCCCAATTTACAATTTCTTTAGCCGATATGCTATTTGGATCTCTT
>1118810822010
AAATGCAAAACACCCATCACGGCCAGTTCCTTTGTCGTGGAGGATAACCAACCGTTGTGCAAGGCCTGCTCCGATTAAAGAATCCGGAACGCAACCATTTCACATCGCTATCCATGTATATTATCTATTCTTATGGTATTTGTAGTAATCCAATTTGTTGATCCAATCGCCGGGGAACGCAGCAACAGCAGCAAGGTCGTGGATGTGAAAATGGAAAATTTGGGAAATTTGGAAAATTTGGAAAATTCCGTTTTTAAATTTTACAGGAACACGAGAAGTGCATTCAAATGGTGTGGAGCT
>1119646018295
GTAAAATCCTCAATCCCAATTGGTACATTCGTGATCTGTACTTCTTCAAGAGATCTCAATACCCTGAGGTGCGTCTGATGCTTATGCGTCCGGAGGAATCCTTCCTGGCACTCCAGAAGCAAGAGCTTACCAAGAAGTTTGTGGAAATCGGAAAGGTGCACCTGACATGGGCTATTCTGAAGAACGTGGACATGGTTGTGCAGCGGGTGGTATTCCTGCACGAGGAGCTGATGAAGCTGCCCTCCTTCCCGCGCAAGGCACTCGAGGTGGATCTGGATCTGCACCATGGTGGCGAGTACG
>112018233836
AAATGGCTACAGCTTCAAGACGCAGCAACTTCTCACACAGCAACCCGATCATTCTCAGCTTACCCAGTTTGTCCAGCCCCAAAGTCAGAGTACGCATTCGGTGCATCCGGGTCCAAGTCCTGGTCAACAGCAGGCGGGTGGCTCCATGACCATGCCGTCGTCGTCGACGGGCAAGGGAAAACGGGAGTGGGACATCAATGATGCCATTGTGCCACATGTGCCGGACCAGGAGTTCGACGAGTTCAACGAGTGGAGCGACGGGCATGTGAGGCACATCTATTCGCTGCACAACGAGGAGGC
>1121794410032
ACTTCCGTAACCAAATGGATACAGATGAGGGCGACGAGGTGATCTACAGGCAACACTCCGGACCACCCAATTCCGGACGTGGCCAAAACAAGCACCATTCGCAACAACAGCCCCCACTTAGCAATCACTACCATTTCAACTCCAACAATCACTTGCTGAATCATTCGCACTCCATGCAGCAATCCGGATACAGTAAACAGCGCCTGAGTGCCGGAAACGGTGGACCCTACAACGGAGGCAAGTCCTTGGACAGTGCCCTCCAGCCGGAGGATCGTTTCTACCAGGATCTCAACGCACACT
>1122567736900
GAAAAAAAATCAAAATAACAGGCTAGGAAGATAGTTTTCTGAGCTCTCAATTGTGAATAAATCCTCATTCGCATTTTGCTACGAATGAAAGTGGTTGTGCATCGGAAATTGTGCTGTGTCGAGAAGCGTGCGTGAAACTTACAGTGAATACCTTATTGGATTTTCCTAGGTGTGAATCGAATTCGTGTGAGTGCGATCTGAGATCTGGGATCAGAAATCTAAATTTACTCTCTCCATACATAAGACATCAGAATCAGACAGTACAGAACAAATCCCTAGGCAATCCTTATCAATAGTCCG
>11231374539582
GAACTTCTAAGCGTGGCGTACCCATAGCTAGATTTTGATTTGGTAATAAAGCGATTTCCCTTTGTAATTTAACGTATAACGTTCGAAATTGTTTTATTTACTTCTGGCATAAACAATGGAATCATTTTTCGGTGGCAGTTAGAACCAGGATTAGCTCAAAGCAAAGCATAACTAAGATGCTTAGTGTGTGGAGTAATTATTCTGACTTCCAATAAGACTTTTCAGCCACTAAGAATTTACGGGTGCTTTCAGGAACCAATTAATTTGATATTTGAATAAGTTCGCCTATGGGAATTCTAG
>112465916385
GGTTCGCGTTCTCACAACGTTTTTGTCTATTTGTTTCGTCATCTTTGTGATACGACAGTGGCCGGATGTCCAGGACATTGGATCCGGCCTGGTGCGACATCTCAAGCAATCGCTGGTGGTGAAGTAAACTACGTGGGTTTGGTGGCCACCGTCTCATCTACCGGGTAGTTGACACGTTCTTTAGTTATGTATCCTAAGTTCTAAAGTGCATATGTTGTATATAGCTTATCGATAACGATTATAACAATAATTTTTAACTGAAATTGTATCAATTATCAACACGAACACACCCGAGAAACT
>1125834235341
GAAAGACGATGCGGAGTTCTTTGCCGGCGACATAGTGTCTAAGATCATTGTGCCTCATCCGGCTCTGGGATTCCCCACCACACTGAGCCTGCACTACAAGTCGTACAGCGGGTGGTTGAGCAAGGGCCTGCCCCATTGGGACATCGATAAGGTGGTGCTGACGGACAGCTTTGGCCGCAGTCACTCCCTGTGTCGCCCCTCCACGAAACTGAGCAGCGGCAGTCCGGTGCGCCTGCGCCTTCAGGCGGGCAACTGTGAGCTGGACAACCAGGAGGACTATGGAGCGTACACCACCCAACC
>112685628017
GTGGCCATAGCAGCGAATCGCCTGAGCTGCGCGGAATCGGACGATGAGTTGCTCAACCTGCTGGACGTTATTCACCGCAAGTCCAATCGATTACGCGAGGAAGTGGAGCACTTGCAGAGCTATGAGCGCCAGCACGGGGATGCTCAGAAGACAGGAGGCGAAGGCCAGGGTGCGAGCAAGGAGGGAATGACAGCGCAGCAGTTCCGAGAGCAGGTGGAGCGATTAAATCGCGAGGATATCAAACAGCTGCGCAAGGAGCGCGACCGTCTGCTTGACAAGTTGGCCGAAATGGAGGCGGAA
>11271137334915
ACATATCTGGCTCCCGGCAAAATCAAAGTCAGCGAGGCATACCATCTGGATGAAGCCGGATTCATGTTCATCCGCAGATGCATTCAAGTATTAGAGATTCGAGGCCTGGAGGATGAGGGCATATACAGAAAGAGCGGTGTTGGAACCAAAATCAGCAAGCTGCTAGCACTGGGCCTCAATCAAAAGGAGAGCGACGATGTCTTCGTCGACGACAAGTACCGCGATTTGATGGAAAGCAACACCATAGCTAGTGCCCTAAAAATGTATCTTCGAAATCTGAATGAGCCATTGATGACGTAT
>1128631432721
GCACAGTTGGCTTTCTACCGTTGACGTCTGCGGATTTGTGCGCACCCAGTGTCTGCGTTCTTTCGCGGTTCGGTTCGATTTGATTGTGGACGTGGACTTCTTCCACCTCTTCGCAGACATCCACACAGATAGAGATACAGATACAGCTACAGATACAGTGGCGAACATGTGAAGTGGCAATAATCGAAAGAGCAAGCAACAGAAATTAGAACAAACGCACAGCGAAAATACAAAAGAAATAAGAATCGCAAAAGAAGTGAACAAAAACGTAAAATTTTAATTGAGCTAAAATGCGGCTAA
>11291353822018
CCATAGTCTTAATTCTGTGAGCTATGTGTGGACGACGACTGCTGTTCTTGGCGGCCTTTGGCTGCCTTTTGGCCAACGCGTTTTCGCTTCCGGCGACCAGGAATGAGGAGTTCGACGACGGTTTCCCCGAATCCGAGTTCGACTACGAGGAGAGGCACACTAGGGAAATTCCGGCACAGGCCTATGCCCCACCGATCGTTTACAATTCGCAGTCAAGCTACTCGCCGGCGAAGGACCAAGGATATTCTGCTCCTGCCGCCCCGGTTTATTCGCCTGCCGCACCATCGTATTCAGCGCCTG
>11301353529006
GATGGTTGCTCTTGCAGGAGGATCAACGTAGTGCTTACGTTCAGCGTGCGGAAGCACTGTTGCCGCTGCCACTATCTATTTTCGGCTCCCTACGTAGTCGATTTTCAAATGCTGGAGCCACCTTGAAAAGTTGGATGGAAGTGCCCACCGTCAGGAGTCCCCAGCGGGAAGCCGAGGCCATTAAGGTAAACATGGCCAGCATTGAACAGAACATCCAGAAAGCCTTGACTGCCGAGGAATACGAAAATATCTTAAACCATGTAAACAGCTACGTGCAGCAGTTGGTCGAGCTGAAAATGC
>11312774853
GCTCTGGCGTGTGGTGCAACAAAGTACTGGATGATTGCTGCTTCTTCCTCAAGCTGCCCCACAAGAATGGACCTTCCTTTCGGGTGGGCAACCCCCTATCCAAGGACTTCCTTAACAAGTTCGCAGAAAACGTGCTGAGCAGTGGTGATCCATCTTGTCAAGCTGCCGCCCGCGTCATCGACATTGCCCGCATGATGTCCTACTGGCGCAACAATAGGGATCGAATTATGGGTCAGATGGTGGTCTGGCTGGATTCGCAGCAACTACCAAATGAATTCACTGGCGAAAAGTGCCAGCCAA
>11321194820408
GAGTAGGTCACTCGAAACTTTCCATTTTCATTTCCCACTTTCCTCATGCATTTCCATTTCCATTTCGATTTCGATATCCTCAAACGTTACATTCTGTAGCTACAATATTCATTATACGTTTGCAGCAGCGCCAAGGCGGACAAGAATCGCATTAATCTGAATATAGTGCTGTCGCAGACCATAAGGGCCACCAACGAGAGAGAGCAGGAACCGGAAGTGGACGCGGACGCGGACCTGGAAGCGGAGCGAGCCAGCGATATCGAGGGCAGCCATCCGGTTGAGAACCCGGACATCCAATTG
>1133803815651
CAAAATCATGGCTTCAGTGAGGTGCCATTAAACTCACTGCCCAACGTTGAGCATTCCGGGGACAACGATGATCCAGAAGTTTGTGTAGGCAACCAAACCAACCGCACCTTCTCCAAGCCTCTGTCCAATGTCTCGATTTCAACCGGAACCTGTCCAGCCAGTGAGCTGCTCTCCAACATGGACGGCCAGCTTTGTTTGCTTGCATTGGAGCATCTGCTCATGCTGGTCGCTTCGCAAGCCATCTGTATAATTCGCTCACCGAACCTCGAAACGCTCTGGAAGCAAATCGTGCGTCGGGAC
>11341173326782
ATCACCGAGTGCAACCAGATGTGGGTGATCGATTCGGGTGTGATTGGAACCACCCAGCTGTGTCCGCCGCAGTTGCTGCAGTTCGCCCTGGCCACCGATCGCTTGCTGCATCGCTTCCGCTTCCCGAACGACACATACATCCCGAGTGGATCGCTCTTCATCACGCCAAATGTACTCGTCCAGGATCCTCCGCCTAGGGGAACCTGCAGTCGCACCATGATCTATGTGGCCGATGTGAGCTATCATGGCTTGGTGGTCTACGACCACCAGGCGCAGACATCATGGCGGGCTGAGAACCGC
>1135209721018
ACAATAGTGATCTAATAGCCTGCACCGTTGTGGCCAAGGACAGCAGCAAGCAAAGACGCTTTCTGGTCATTGACGCATTGCAGCTAATTCTCGTCGAGCCGGATGCAAAGCTGCTTGGCTGGGGCGTGGCAAAGTTCGTTGGCTTTCTGCAGGACGTAGAGGTGCAGGGTGATAAGGATGACTCGCGCTGCTTGCACATCACCGTGCACCGGGGCGGAGTCACTCACAACCGCACTCCGTTGCTCTCGGCTAAGTTCCTGTTCGACGATCACATCCGTTGCATGGCTGCCAAGCAGAGGT
>1136702727229
ATGCACCTCGATGAACGTGATGCGGGACAACTACTCGATGGGCGGCAGCGTGAGCGGCGTGCGTCCGCCCAGCATTCTCCTGTCGGATGTCTCGCCCACGCCGCTGCCACGCCCACCGCTTGCCTCCATCTCGCAGCTGCAGGAAATGAGTGCGGTTACGGCGAGCACAACGGCGAATGTGAATACCAGTGGCAATGGCAATGGCGCCATCAACAACAACAACAACGCCAGCCACAACGGGAACGGCGCAGTGAACGGGAATGGGGCCGGAAACGGAAGTGGAATCGGACTGGGTACAAC
>1137418812225
CACAAACACACAACGCCGGAACGGAAAACAATTTTGGTAGAAGCAAAAAAGAAAAAAAATTTAATCACGTTAGATCCAAAACGGTTCCAGAATGGGCAACGTAATGGCGTCCACCGCAGACGCTGAGTCCTCTCGTGGGCGTGGACATCTGTCCGCCGGACTACGCTTGCCGGAGGCACCGCAGTATTCCGGCGGAGTGCCGCCACAGATGGTGGAGGCCTTAAAGGCGGAAGCTAAAAAGCCCGAATTGACAAATCCCGGAACTCTTGAGGAACTGCACAGTCGCTGTCGCGACATCCA
>1138630519913
AGGGTGCCAACGGTGATGGCATGGCTGTGATATCGTCCCTAAGATCCTTCGATCGCGAGCAGCAAAAGGAATATATGATTCCTATTGTAATCAAAGACCATGGTTCCCCGGCAATGACTGGAACTAGTACTCTGACCGTCATAATTGGCGACGTGAACGACAACAAAATGCAGCCAGGATCTAAGGACATCTTCGTTTACAACTACCAAGGACAATCGCCAGACACTCCGATTGGACGGGTCTATGTCTACGATTTGGATGATTGGGATCTGCCCGACAAGAAGTTCTATTGGGAGGCCA
>113964576840
GTGACCAAAAAGACAACAGCATGTTTGGAAATTTCCTTAACAGCCCTGGTGGCGATTGGAACAACAAGTTCGACGATTTCAACGTCGATGACGAGGAGGAGGACTCGGATGACAACATCCCAAGTCTGTCCCAGAACGACGAGGATGACGAGGAGGGCGGCGAGGGTGATAAGGAGAAGAAGCCAGCTGCCTAGACGGTCGCTCAGATGGTGTCTCGCAATTTGGCGTAGTCGTAGCGTTAGGCGTGGCTCTTATACCATAAGTCAGCACACGATCACAACACTCACTCCTCACATACAC
>1140509034503
TGTCGTAACATCTGGCAGCAAACAAAAAAAAAAAAAACGAAAAAATTAATAACAAATTATCTATTAGCAGCTGGCACTGGAGATTACTAAATATGTCGACTACTCCAGAGGATCGGCTGCGTGAGAACATCAATCGATGCCTCTCGGATTCCCTGGTGAAGGGAGTTGGTGGTCTGGTGATCGGATCCGTGGTCACCCTGCTCTTCTTCCGTAGGCGCATATGGCCCGTCTGGCTGGGCACTGGATTCGGCGTGGGCGTGGCATATCGTGGCTGTGAAAAGGAGCTCAACGATGTAAAGT
>1141469513681
GTATCGAGGAAGTGGAGGAGGAGGAACTTAGTCTGCTGAAGGAACAAATCCGGCCACGTAGTCGTATACCCACACTTCTGCAGCGCTTGCACGAACGTGTCCCGGAACACGTGGACTATATTGGCACATCCTATGGCCTCACCACCGAGCTGCTGAAGTTCTGGAAGAACGCCGGCTTTGTGCCCGTCTATTTGAGCCAGAAATCTAACGAACTGACCGCCGAGCATAGCTGCATTATGCTGCACACGCCCAATGCCACGCCCTGGCTGGGCCTGTACTACCAGGACTTCCGCAGGAGAG
>1142196210994
TTTTTTGTGGTTGGCGTGGCTGCCTTGACGACTTCAGTCGTTAGTATTGCCTATTGGATTGGCTTGCCCTTTTGGTGGGCCAAAAGTCAGTTGGTGACCTACTTCCTCCTCATTGTGGGCAACTGGCTGCTGCTCAATGTGGTTTTCCACTACGTTATGGCTGTGATCACGCCGGCTGGTCATCCGCCAGAGGGCGTGTCCCTGGTAGAAGCGGTTAGCATGTGCGGCAAGTGCATAGCTCCCAAACCACCGAGGACTCATCACTGCTCCATCTGCAATCGCTGCATACTTAAGATGGAT
>11431339530337
AGAAAACGGAGGGCGGCAGCGGCAACTCACCTGGCGAAAGTTTTGCCGCAAAAAGCGCAAGGAAAACTGGCGGGACGGGCAGCGAATTCTCGATTCCGGATTCAGGCTGCGAATGCGGGTGGGAATGCGGATACGGAAATGGGTATAAGGATGGCATATTTTCATTTGAAAAGCAAGCTGCGTCTGATTACATCATAAGAAATGCGTAATAATTGCGTTAACATAACGGCCTGCGAGATGGGAACCAACAGCAGCAGTAGCCGGGTAGCTGGATATCCGGATGAGATGGCGGAGCAACTC
>11443926390
AGCAAATGTTCTGGAACCGCTGGGCGGAGGAATGGGTGGTGCTGTACGACGACTCGACCATGGCCTGGTTCACGGAGCCGGGACGCTCCTCGCCGACGGGCAAGATCCTGGTAAAGGAGGCGCCTGAGATGCTGGCCATCGCCCACTGGACCGGCCAGATACCGCGTCGTCCGCCGCTGCCGGCGGGCGTGAATGTGTCCCAGTTGATTGCCCTCGGATCGCAGCGCAAGCGGTCGAAGGTCTACTGGATGCTGGCCAAGTCGGAGCAGGAGGTGAGCGACTGGATCGATGCGATTACCA
>1145516831791
GGCAACGCCGTGCAAATTCATTAAAAAAATGCAAGCCAATTTGTTTTGTTATTTTATTGCATCCGAATTACACGGCCTATTTGTTCACAATTAATTATTTCCAGCTTGTGACGGTGTGTTTGGTGTGGTGTTTATTTAATATTTAAAGTGATGGGGCTGGTAAGGGGGGCAACGCCTCCCTATTTCCACCCTTTTGATAATCTGTGATAGTGCTTATTTGAAAACCAAGCGATGCAAATGCTACCGTAAGTTGTAAAATGCCATCCCGCCGCATTTTGGTAAGTTTTCTACCACCAAACC
>1146186236365
ATTTTCCCAAGACAGTCCGTCGCCAGCTGAGCAACGACATCCTGATGTTCCGCACCGCCTCGTGCGTGTTCCACCTGCTGCCCATCGCCGGTCTCTATACGTTCCTGCCCAAGTATCTGGAGACGCAGTTCCGGCTGGCCACCTATGATGCCAACATGATCGCCGCCTTCTGTGGCATCCTGGTCATGGGCATAGGTATTGTCATTTCCGGGCTCTTCATCCTGAAGCGAAAGCCCACTGCCAGGGGCGTGGCCGCCTGGATCGCCTTTACAGCCCTCGTCTACTCGGCGGGCATGATCA
>1147762421373
CTCGCGTTTCTTACGATATTGAACACTTGCTCTACTACTCCATGAGTCCGCACTCGTGGACCCTGCCCACCGACTGGCAAAAGATGCAGGAGACAGCGCCCTCGATTCTGCGCAACAAGGTAATTTCGCCGTTCGATGGCTCACTTGGCCGTACGGCTTACTCTTCGAACATCCCCGATGCTATCATCGCCAGTGCACCTAACTCATCAGTAATAACACATCCGTGGGCTTTAAATGCAATAACCTCCTCCCCGAACACAAATATCATCAGCACCGCCGTTGGACTAGCTGCTGTCGATG
>1148466537421
ATCACAATAGCGAATTAAAAACAACATTGCAAAGCGAAAACGCCCTGAAAACAATGATTATAAAAGCAATTAGATAGTTACAAAACGCATTGAAATGAGCAAACACATCTGCACCCGCTGGGCCTTTGACCTGGGCAGCTGGAGGCCCACACTACCTCAACTGAGCCAGGCGGTGGCCTCAATTCAACCGGAGGAACGAGCTCGGCTTATGAAGTTCCACTTTATCGATGACTTTCTGTCCTCGCTAATTGGTCGTCTTTTCATGCGAAAATATGTGAGCACGTGCAGCGGATTGCCGTC
>114990461085
CTCGCTGATTTTCTGGAGACCCAATACCAGTTCAGCAAAGATGACGCAACACAGGCCACCCAAAACTTTCTAAAGGCCTTCCGCCGCTGTCCCGATAACTCGCAAACATCGCTGGACTCGTGGCGCACTCACCTGTGGCGCGAATCCCTTCCAGCGCGCCACAAGCACCTGGCGGAACAGATCTATCCCAAGTGGCTGAAGTTGCGGTATCGCTACCTAGCCGTTCCGGCGGACTATGTCCAGCTGCTGCTGCGGATGCGCCAGGCAGGCTATGCCCTGGCCCTCATCACCAACGGACCG
>115071645557
TGGAAACACCAGTCGAAATTAAAGGTGATGATGCAACCCAGTTCAAATTACACACCCAAGCAAGCAATTGTTCCAGCATATCTCCTTAATGATAGAAAAAGGCAGAAACCAGTCATAGAACACAGCTGTGGGGACTACCTTCTCTATAAGAATCAAAACTATGAAGCGGACCCATCTAGTAAAAGTGAGCAGTGTGAGGTCGAGGGTGGTTATAATAACATAACCCCACATCGTTTAAACCACCACCAGAAGCAAAAGAAAGACTCTGATTTACTTAATGCAGCTAAGGCTCATTGCCAG
>11511350822854
CCCGCCCATCGGTAAAACCACCACCGCCACCCACGCCGGCTCGCAGTTTCTCCAACACCAATCTGAACAATATCGGCGGATCGACGATGTTCAGTGCGGTGAACACAGCTCTTATCCAGAGCTCGGCCATCAGTTCTCAGGCTCCCTCACCGCCAATTACCCAGCCGCCATCATCGTCGAGCAGCAGCAATAGCGTGGCTGCCCTGCGCGACCAATTCCGTGGAGGCGCCGGAATGTCTAACGGAGCACCATCACCGCCACTGCCGCCGACGCCCGCACCCTCGTCCAATCCATCCTCAG
>11521343310193
AATGAAAAACAAGTGGAGTATCAATTATTTAGGCTATTCCACGTGGAGAGGGACATCCGGAAGTTTACGAGCGATTTGGAAGTGAGGCAACAGGAAGTTAAAGCAGTCGAACAGCGAAAAGAAGCTGCCGATGAAATCCTGCGCGAAAAGAAGAAAGACGCCGGAAAAATCACCCGAGACCTGGCCAAAATCGATCAGGAAATCAGAGAGTTTGAAACCCAGATGAACAAACGCAGGCCCCTTTACATCAAGGCCAAAGAGAAAGTTACCCACTGCAAGAAGAAGCTCATTTCCCTACAG
>11531203136270
GAACTACAAAGTGCAATCGGGCGTCAGTGGGATGAAGCAATGGTACCTTCTATCCCTGTTCATCGGCGATGCTGTGCGGGATGTGCCGCTGTGCAAGCACCTGGCCAAAAGGATGCCGTGTCCAGGAGTCGGACCTCTGCCGGCGCCCCAACCACGATGAAGATCTGAACGGATCCGCCTCCTCAGGGGCATTTCGTATCGAGGAGGGAGCAGGAGCATCCGGATGGAGTCCCCTTAGTCAGTCGCATCGGACATCTTTGTTAATCATCCATCTCTCGGCACTCACATCCAGCTGCCATG
>11541098638353
AGCTGTTTCTGATGCAGCCGCTGGTGAATACTCGAGCGCCATCGAGACACTGGTCACAGCCATTTCACTGATCAAACAGTCCAAGGTAGCGCACGATGAGCGATGCAAAATTCTGATTAGCTCGCTGCAGGACACGTTGCATGGCATCGAGGCCAAGAGCTACAATAGGCGCGAAAGGTCGCGGTCGAGGGAGCGATCTCATCGCAGCCGACAGCGACGTGAGCGTTCCACGTCCAGGTACCGCGAGCGATCTCGGGAGCGGGAACGCGATCGGGATCGTGAGCGTGAACGGGATGGCGG
>1155423731626
CGCAGTCGGCTGTATTTGGAGGTCGTCGGTGGTTCTGCTGCTGGCTGCTGCGTGGTGGTTTCAACCGCTGCCGACGTCGGCGAGTTGATAATCCGCCGGCGGACACTCAACACCGGTCGCCGCGAAACGCTGCCAGTCGTTGGTTGTCGCAGCTGCCAGTCGGTAGTCAAAAGTGGTTCGTTCGCGGTACATGGAATTATATTGAAAACAAACACTGAATTTAGCATTTTGTGTATTTTAAGATACATATTAAACGTTTTTTTGCAACTCGCTGTTTTGGTGTTTCGTATTTTTGTTTTC
>1156751425698
CCCGAGTTCTATCAGGTGTGTCACACGAAGGCTGCCTACGAGGAGTATGGCCCCAGCATTTGCCGTCACAATCCCGTCTTTGGCACCATGACATAATTGATCCGATCCAATCGGCTTGCAGCAGTTATTTTTGATTTATTTTTCCATTTAAAATTGATTTATTGATTTATTCTCCAACTATATATATATATATATACATTGCGATTCGGTATTCCACGCTAAAGTATTAGTAATTATTCTTTTCTATATGTGTTTAGCTATTAACTCTGTGTAAATCAGTTTCGTTCTGTTTAATTTCGT
>11571207137523
AGTCATTCAGTCGCAGTCCTTTATTGTGGATCAAGATAATTACTTTGTGCACCCCCGCTTCAAACGTCTGCAGCAGGAAGAGGCTGAGTTCGAGAAATTCTTGCAGTATCTCATCTATTTGGGCAACAAGGCGGCCGCTTCTGGTTACCAGGAGGAAATCGGTGACCTGATTTGTATTATTAACTTTAACCACTATTACAAGGTATCTGGGAACCATACTGGTTCCTCAATGGAGGACAAAAAGTGCTAGCCAATAATTGTTAGATAGGGAATTTATCTTGCCATTAAGCTGAGCTTAGA
>11588114181
GTACGCAACATGATGCGTAAGTTTTGGCAACGTGCATGTACCACAAACCGAAAACTGCAACAACAGAAACGAAAATTCGCATCTTGCAACGGAGAAAGTCTATTTTATAAATATATATTAAAGTACGATAACTACTAAATTAACAGTAACAACTACCGTAACACGAAAAGCAACCGCCAACAGCCAGTCGATCCAATCCAATCTAAATTCAGTCTATATTTATATCACGTTAATACAGAAGTTGTAAAAAAAAAAAAACATTTGGAGATTTCTTGAGTTGTATTTTTCGGAAACTAGTTT
>115995011684
AGTTTGAACTTAATCTGATTGTTGTATTTAAAGAGGACTACACGGTTAGTGAGAACTTCAAAATAGTCCTTAAACGTTCGACAGGTCCTCTTCCCAGCAAAGTAACAACTGCAGGACGCTAAACAAATAAACTTTCCAATATGGCAGCTATTTTATGAACATAAAAGTTAAACAACCTCGAAAGTGTAATAAGAAAAAAATACATTTATCTCAAAAATGTAGTAATTATAAATTGATTGGCATAAGAATCTTCCCGAAAATAACTAATGTATTTGTTTTGCCAAGTAAAGAAAAGAATAC
>11601082432126
CTATTTAATTGAAAATTTCCTTGGCGTTGACCTGCAGGCGAATTGGTATGGCTTCGATTGAGCTATGATTTACATCTAATCATGGTCCCCGCCATATTCCTAATCCACTCCCGACTAGGGCCATCGGACATTATCCGTGCAACATCCCCCAAAATTATCGGCCTATCGCGTTACCGTCATCGACTCAAACTGCAACATTTCCAAATTCATTTTCCAAAAGTAATTCTGAAAATGTATTTTCCTCTCTTGTTAAATTGAGAGCGTAAAAATCTAAAATATTTTTAAAATCGTGCATATTCG
>1161259330284
AAAACATCAGTTGGGAGATAGAAGCTCTGTCCCGTAACAAGTCCAACAAACTGTCCGTGTACGGTGAGCAAACAATACAGGTTGTTCATGCACTGCGAACTCAGTATGCCGGCTCCAATATGCATAGAATGCCTCGCGGCCCGCTGGGCCAGTATATCAGTGCGCCCAATCCAAAGTACCGCGACCTCATCGAGAACCAGCTCATGCACTGCCTGCGTTCCTTTATCGTTGGCTCAGACCGCGAGCGCCAGTCGCTGCGGGCGTTGCTGCAAAACAAGTTCCAAGGTGGCAATATGCCCA
>116241857211
CAAGTCGGTGGGACGTGGTTTGGCGGGACAGTGACTGCTGCGAGGACTCTCCTCTGCGGCACCAGCATTAATTTTTAATTCATTTTCATATATATTCTTGATCATGATCAATAGGCCAGTTGATGTGGCCAAGCAATTCTATTTGGATTTTCAGTGCCGACCAGTTGCGGTCCCACTAAAGTGGAAATTTGATTTAATTTTTGGGGATTTCATGGAAAATCTCTACTTATTTCTATTTCCACGTTACTTAGGCCAATAGCCAGCGGAAAATGGTCTACGTGAATCTAATAATAGGCTTGG
>1163589336208
GGACATTCGTAACTCTATGCCCACTATTTTTGTCGTCGTCATGTGCTTCATGCTGCCCGCCAATTATGCTTTCCTACGCTACTGCACCAGACGCGGTGGTCCAGTGCCCACGGGTCCCACTCCATCGCTGATCACCTGGAAGTTCATCCAGACCAAGGTGCCATGGGGTCTGGTGTTCCTGCTTGGCGGTGGCTTCGCTTTGGCCGAAGGCAGCAAGCAGAGCGGCATGGCCAAGCTGATTGGCAATGCTCTGATTGGATTGAAGGTTCTGCCCAACTCTGTCCTCTTACTGGTGGTCAT
>116446599534
CTAGTCTCCGTTGGGAAACCACATCAAACAGACTTGCCATGAACCGCTGGTTGAATCGCGTTGCCGTAGTCACTGGTGCCAGCGCCGGAATCGGAGCAGCCTGCTGCCGCGATCTGGTGGCCAAGGGAATGGTAGTGGTGGGCCTGGCCAGGAGAGAGAAGGTCCTCCAGGACATCAAATCCTCCCTGCCCGCCGATCAGGCTGCTCGCTTCCACACCCGCCCCTGTGATGTCAGCAATGAACAGCAGGTCATCGATACCTTCGCCTGGATCGATCGCACCCTGGGTGGTGCCGACGTGC
>116525118121
AAAGTCATTGGCGGCGTCGATAAGTCAAAAGTCAAGGGCATTGGCTTCGATGCCACCTGCTCCTTGGTGGTTCTGGGCCCCCAGGGATCGCCGCTGACGGTGAGCAAGTCCGGTGAGGCGGAGCAGAACATAATCCTCTGGATGGACCATCGTGCCGAGCAGGAAACCCAAGAGATCAATGCCTTCAAGCACTCGCTGCTGAAATATGTGGGTGGTCAGGTTTCGCTGGAAATGGAGGTTCCCAAATTGCTGTGGCTGAAGAGGAATCTGTCACAGACTTTTGGAAATATTTGGAGGGTC
>116685943432
GACACTTTGAACTTTAATCGCTTTGACAACGAGCGCACACCTGAAGAAGAGTTCAAGCTGGAACTCTTCTGCGTGCTGACTAACCAAATTGAGCACAACTGCATTGGCGGCACTCTCAAGGACTACATAGTAAGTCTCGGCATCGTTGAGCGATCGCTAGCCTACATCACCGAGCATGCGCCTTGTGTCAAGCCCACTCTCCTGCGAACCGACTCCGATGAGCTGAAAGAATTCATCTCGCGGCCAAGCTTGAAGTATATTCTTCGTTTCCTCACCGGCCTCTCAAATCATCATGAGGCA
>1167662115235
GCCACTGCGGAGCAGATCAACACGGCGTACCGGAAACAGAGCCGCATGTTCCACCCGGACAAGCACCTGGATCCGGATAGCAAGAAAATGGCTGAGATCATGTTCAACCGCACGAAGCGTGCCTACGAGGTCCTCTCTGATCCCCAACAGCGGGCCATCTACGACTCGGTTGGCGAGAAGGGACTACGGACCGAAGGCTGGGAGATTCTGCACCGAACAAAGACTCCGGATGAGATTCGGGAGGAGTACGAGCGGCTGGCGCAGGCGGCCGCTGAAAGACGTCTACAGCAGCGGACCAAT
>1168542529840
GTCGAACAACAATTCCCATCCGCAATGTTGTGGCAGTCCCGGGCCAGCATTCGATTCTTCCTTGCCACCAAGGACGCTGCGGCTTAAACGCACTTGAACCCTTGTAAAATTATACACTGGAAAATATTAGTTTTATTTAAAAGAAAATGTATTGAATTATATATTTTTTTTTTTTGAGTAAAATCGGAGTATTCCACAACAGTCCAAAAATAAAATTTAATACAGTGCTCTTTTCCTAAAAACAGTTTTGAAATTTTTCCAGCACTGGCATCCTGGATTTGTCCCTCAAAGTTGGCCATT
>1169392319394
GGCAGTGCATGTCGCGCGTTTGCTGCAGTCGTCACGCCACGTGTGTCCCCGTGTCTCGTCCTCTTATAATTCTCAATCGGTTTTTTGTTATTTTTGTTGTTTTTCGGGGCGGTTGCCCGAATCGTAGAACTCGGTTACTGGGTGAAAAACTGCACGGCAACAGCAGCAGCTGTGGCAACATCATCATTATCATCATCATCGTCTTAGCAAAAGCAGCAACAATAACAGTTGCATTTGATGTCAAAAGTTCAGCATCATCGCAAGCGATTTCCCAGTTATATATATAAAGCATATATCTCG
>1170546238999
TTTAAGACAAGTGCACCGGTTTGTTTTCAAGCGTATTAAAAATGTCCCTAGAAATCCTGAAACAAGGCGCTGAAGGACGCCTATATTTGGGCGATTTCAAAGGAGAAGCCTGCCTGATCAAGGAGCGGTTCGTAAAGAAGTACCGCCACCCGGAACTGAACACCCAGATCACGCGGCAGCGCATGAAAGCGGAGGCCAAGGCATCGGGAAGATGTCTAGCCGCTGGAATCCTGGCACCAAAGATCCTCCACTCGGACCTCAACACCCACAAGCTGTATATGGAATATTTCGATGCAGCCA
>117124913140
AGGTCTACTGCGGTCCTGTGCCACAAATCGACAACGGTTTCTCCATTGGCTCCTCGAACGTAACCTATCGCGGTATAGCAATGTACCAGTGCTACGCCGGCTTTGCCTTCGCCTCGGGTGCTCCGATCGAGAAGATCTCCTGTCTGCCGGATGGCCGTTGGGAGCGACAGCCCCACTGCATGGCCTCCCAGTGCGCAGCGCTGCCGGAAGTGGCACACGCCAACGTCACCCTGCTGAATGGAGGTGGTCGCAGCTACGGCACCATTGTCCAGTATGAGTGTGAGCCGGGCTACGAGCGCA
>11721039410903
TATGGAGCAAACTGCTCGGATCTGTTCGTGGAGTGCAAACTATCCCATGAACCCTTCGATTGCTGCCGGCATTTTCTGCCCCTTTTAACGCCATTTGGCCGCTGTTATATGCTCAATTCGCTGCTAAACAATGAACCTGGCTCGAAACACTGGCTGCCCAACGAGTTGGATCCTGCCCATCAGAAGGCAGTGATAAATGTGATCACCCGCTTGGATGTGCAAATAAGCGTGATAAATGCGGAAGATATTCCACACACGGCCTTCTTTCCTCCCGGAATTCCTCTAATTACCGAGGGCTTG
>1173458919408
ATTTTGTTAATACAATAGTTGGCAGTCAGATTTTCAAAATTCAAAATTCTGGTAAATTTTGCTCAGCATTTAATATCGTCGTTTTTCCGTCTTTTCCACTAGCACACGCTCGAAGCGTCGCGAACACCACGAAGCGCATGCACACCTTTATAAGCGCGATCGTCTGGAGCGCGAGAAACTAGTCCATCCGACGGCAGCGGCGGGCAGTGGAGCACCTGGTGTATCTGGCAGCAAGTGCAACAGTCCACCGTCGACCTCAACTTCCGGCAGTAGCAGTCCGTCGGCAGTGGGCCGAAACTC
>1174494237057
GGACGCGCTGCGCTCGGCTAACGGTGAATCGGCAGTCTAACGGTTTAAATACTTTCAACGTTCGTAAATTCGAGGCTCTATAAATCTCGAACTGTTTGGAAAATAAGTTAAAAATTCATATCAGTGCACTTGTGTATTTTTAGGAGTTCTAATGGCGATCAACAATAATTAACCTAGTAATATTAATAAACAAAAAGAACTCGATCGCAACGTAAACTCTTGTGCAATTAATTAGATAGTTAAGTGTCACGCATCGGATGGAATCCAAATTTAAACTTTATTAGGGAGAAATTAAAAGAC
>1175709513246
ATGAAGGAGAAGCAGCAGATGTACGAGGTAATGGAGAAGGGATACGAGGATCTGCAGCATCGCTACGACGCCCTGCTCCAGATGTACGGCGAGAAGGTGGAGCGCACCGAGGAACTGGAGCTGGATCTGACCGAGCTGAAGGCGGCCTACAAGCTGCAGATCGACGAGCTGCTGGCCGCCCCGCCACCCAATCTGCAACGGCCGTCGAAGCAAACATGATTGCCGGAGCGCAGGATCGTCTCCCTGCCCGAGTTGCCATGTTTGCGACGGACGTGGCCACCGTAACGTTGCCCATCTCCG
>117687965704
GAAACCGCCCAATTGGGATTCGGCCGGGGATAACATCGAGATGCTGTACATAGCCAATCTCCGGGAGTACGACGCCATGAAGCAGGTTCAGATCCAGCTACTCAAAGATGCCAAGCGGCAAGCCGCATTAAATGTGCAGCGCATTCGCAAGATGTACAAGATTCAGGAGCGCCTGCGCAAACGCTTCGTCGAGGTGAATGGATTCATCAAGGATTGTGCGGACAAAAAGCGCAGTGCGGATAAGTCGATTCGCGAGGAGACCGTTCTCCACGCGGAGGTCACCAAGGAGATAGACGAGTT
>1177731017169
TTCCCGAAGCACCCACTGATGTAAAGGCTCTTGTTATGGGTAACGCCGCTATCCTGGTATCCTGGCGCCCACCAGCACAGCCAAACGGCATTATCACCCAGTACACCGTGTACTCCAAGGCCGAAGGCGCTGAGACTGAGACAAAGACCCAGAAGGTTCCCCACTACCAGATGAGTTTCGAGGCCACCGAACTGGAGAAGAACAAGCCCTACGAGTTCTGGGTGACAGCTAGCACCACCATTGGCGAAGGCCAGCAGTCTAAGAGCATAGTGGCCATGCCCAGCGACCAGGTGCCCGCCA
>1178248831933
GTGTCGACGGTGCTGCATTTGGAGTTCAAAACGTCGGTTGAGGCGCACTCCGCGGATAAACTCTCCTTTCTCCTTCTGGTCCTTGGTTGTTCTACCCTTGAACATGTCAATGCGCCGCTGGCGTCGCTCAGCCAGCTTGTTGTCGTGCGAATCGGCCGGTCTGCTGGAAAACGTGGCGTTGAATGTCTTCACCGTGGAGGTGGACAAATTGAAAGCTGGCTTTGGAGCTACATTAGAAGCGGGAGCGGTGGCCTTCAAAGGCAAACGTGATGAGTTCAGCTTATCGGACGGATGATCCAT
>11791394731578
AGCCTTGAGGTTGCTGCCATTGTAGAGCGGGCTGTCAATGTCTGCGTCACTTGTTTTATTGCCCGTCTGTTCGCTGTGTATCTGTGCGTGTGACAATGCAGGGCCTTTTACTCGAATTGTATTCCACAACGTTCCAGCATACGCGGCGACCCGAGATACAGATACTTTTACAGTTGCAGATACAGATACGTGCGTCGTCTATGGAAATTGAGACTAAATTGGGTTAACAAGTGTTAATGGACAGAGATCTGGTACCTCCCTGCCGCTCCCACTGTTATTTAAACGAAAAATTGCATCGAC
>11801394026405
TTGCTTTATACAATCATTTCACTGTTGTCGATTTTCAAATATCACAACAAAAGCGAAGATGTAAATTTTCCATCAAAATCATAATATGTATCTACGAGCTGACAATTCCATCGGCCAGCTGCGAGAAGCGAGCCCGGCACTCGTGTATGATGGCCTTGTTGTGCAGCATGTGGGCTGTCACCACGCTATTCAGCAGACGCTCCAGTTCCTTCTCCAAACTACTGAGTATATCATTCAACGGCTCACCCTCCGCTGGCAGTTGGGGAGAGGCTTGATCCTGTTTGGTCGACAAATCGCCCA
>1181338513468
ATTCCCGTTTATTGGCCATCCGAGCAGCAGTTGCAAAAGGATAAATACACACGCAACACGAGCTGGTTAATAAGCGCTTTTCCGATTTTCCAATTGTCCGACATTCCTATCCCTCCAGCCTCCATCCGCGCGCTGAAAAGTGTGCAAAGAAATCAACAAAAAAGAGAAAAAGAAAAAGTAAATATACATATATAATCGAAAAGGACACTCTGAAAAAGAAGATACTTGAGTGCAATATGTCCAGCAATATTTTGCCGCAGGGCAATCGATAAGCGAAGCGAAGTGAAGTCCGTGGAATCA
>118268799983
TAAATTACAGAAGGACATTAACACCAGGAACTGGACCAATTTTAGACCGAATAATACGAATAATCAAACACAACAATCAACTTTACTCACCGACCTTTCTAGTCTTCTACATACCCGTTTACACTCGAAGGACCTTTTGTACCGACCACTTTTTGGATAAACATATCGCTAGCGAAGAAACAGAAGGAGTTGGTGCCCCCCTAGCCCGGACCCATACTCCCGATCCTTGTGCCCCTCCACGCCAGGATCAGTCGTAACCCATAAATAATACCCATTTAACCCGATTCGTGCCCTGAGGCA
>1183872320138
ATGGCTGGTGCCTTAATGGGCTACGAACTGGTGCTGTTCCGGCAAATGCAAGGTGCCGTGGTGCAGAAAAGTATTTGCAGCCGCGGACCCGGTTCCTCCATGAGCATTTTCTTCTCTTAGCCCCTCTTAGCACTTCATTTTCATTTATATATGCGCCATAAGTCCTTCTACGTCGTATTTGCACAAGATTATGCACAGATAAGCACACAATTGGCATGGGAGCCAACAATTAGCGGTGACCAGTGAAAATTTGCGGGCTTGCCACATGTCTGCGGGGGATTGGTTGTCAGTCGAGTACGG
>11841152710446
GCTACGATTGGAGTTCCGGCATGTATTCCACTTGGACTGAATCCACCTGGTCACAGTTCAGTGCACGCATCTTCCTGCGCCCGTCCAATGTGCACCAGGTCACAACTCTAAGCGTTGGCATAGTGGTGCTGATAATATCCTTCTGTTTGGTGTATATAATCAGCTCACGATCGGAAGTCCTCTTTGAGGATTTGCCGGCAAGCAATGCCGCGTAAGTCCCTTCAGATGCATCCACTTGTACATCGTCAGTTTGCTCATCAATTACTGGGAAACTCATGTCATCTTTAGTGCTCAGATTTT
>1185646636497
TTTTATTAGCACCATGCTGACGGGAATTCTTACTCATCACCTCGGATGGGTAGCCACCGTGTCCGCCTTCAATAGCTCCGGTTCTAAACGATCGGAGTCGTCTGCCTCTGCAGCGGCCATTGAGCAGAGGGCAAAGCTACTCCAAGTTGCCCAGAAGCATCCGTACAATGCGCTGTGGGCCCAGCTCGGCGACCTTTATGGAGCCATCGGCATGCCGCCGAAGCTGGCTCGCACCATTGTGTGTGGAGCAGAGAAGCTCTGGGTAGAGAAGCTGCTAAACGTGCTCACATACTTTATTCG
>1186729339847
GCCCGCCATTCCCTGCTGCAATATGTCACCGGAAAGTATCTGCTGCCTGCCAATTGCAAGGTGCAGTGGGACTGGAAGGATCCCGCCAGCGTGGGCGGCACCATGTGCTTCGTGGTGCGCTTCTTCCAGCGCAACGGCCAGCCATATCCCATCTGTGATACGGACCACTTCTTTGTCGAGGTCACCGAGGGCACTCGCAAGGTGGTCACCATTAGCGAGCTGGGCTCCTCCACCGATCCCAACAACGCCAACATCGCCAAGGTCAAGTTCACGGTTCGCACTGCGGGCCAGTACAAGATA
>1187131144106
AGCACAGATGGTTACCTCAAGGGATTTTTGCGACTGTTGAAGAGCAATATTGAAGACAGCGCGGATAATATGGCCGAAATAGTTGGTTCTCCTCTAATGGCCAATGTGCCCGAAAGTTTGGATTGGCGCAGCAAGGGATTCATCACACCACCGTATAATCAACTTTCCTGCGGTTCCTGCTACGCCTTCTCCATTGCCGAGAGCATCATGGGTCAGGTATTCAAGCGAACCGGGAAAATATTGAGCCTGAGTAAGCAACAAATCGTGGACTGCAGTGTGTCCCATGGAAACCAAGGATGC
>11881014516579
CACACGTGCGTTTACTTTGCGAACCAAACAGAACGTGGTTGAAAATAATCGTAGTTTTTATACTGTTATAACGGCTCACCATGGTGCGGCCCAACAACAACCAGCTGCCGGAGAACCTTCCGCAGTTGCAGAACCTCATCAAGCGGGATCCGGAGTCGTATAGCGATGAGTTCCACATCCAGTACCAACACTTTCTTAGCTTGCTGGAAGTTTTTGCGCTGAATCCCAGCGAAGAAAACAAATCCCTGGATGACATCGTCATGTTTGTCGCCCAGGTGGCTCAGTGCTATCCGGCCGTCT
>1189701626394
ATGCTCCACTGGAGATGAAGAAGCTGCAGACGGCTCTGAATGCCTGCGAGATGAGTGACGATGAGCAGGATCAGGACCAGGATCAGCAGAAGCAGCAGCAGCAGCAGCAGCAGCAGATTGCCAAACGTACAACAGCCACAACTGCCGTTACGAGTAGTACCACCAAAGACCCAACATCAACAGCAGCCACATCGAGGATAACGAGAGCCACTACCCTGAGCACGGTTGACGAAAAGCCGGACAGCAAGCTGGTGCGTCAGCGGGTGGCACTGCAGCAGCAACGCCAACAGCAACAGCAGC
>1190122239068
TTGAACCGGAGCCATCTGTCGCTTTTGGAGGAGCTGCATCTGCTGGCCAGGAACGTTGTGGAAGTGAAAGGAGTCCGGTGGCAGGACTTCAACGTGGGATTTCACGCGGAGCCGAGCATGCAAAGGCTCCACCTGCACGTCATCTCCAAGGACTTCGTATCAACAAGCCTGAAGACCAAGAAGCATTGGAACTCATTCAACACCGAGCTGTTTGTGCCCTACACAAGTAAGGCTATTAGAACACGGCGCAGGCTACAGGCTTCATGAGCGAAAAACAGATAAATCGAATGATCTAGTTAG
>1191852323317
CGCCGACGCTTGCCGTCAGTGCTTCGCGAAGATTGCGAGGCGCGACACACATCGCGGAACCCGAACTCCATACGGCTGTGCCGACACTCAATCCCGACCTAAGCCCAATTTTTTGTTGCGTGAAGTTGACGAAGTGTGTTGTACTGCTGCAAGTGCAAGTCCCCGATTGCTAGTGCTATTCCGGGATCACAAACGAGCATCCTTCTTCGGCCTCACGATTGACGCCTTCTACCACTACCTGCGCCAGGCGCTGCCGCTGGCCAAGGAGGCTGCGATCCACCTGAATGCCAGCAACGAGAT
>1192156838041
CCCTCTCAGCCGCCGAATGCGGTTGCTCCGCAGGCAACTATGCCAACCACCGGAGGAGGAGCAGCACCAGCTCCAGGAGCAACTGGCGGCAGTAATGCACCCAGAGAAAACGCTGGTGGCTCTGCTGCACCGGCGGAAGCCGAGATGTGCACCACATGCCCCAACTGCCAGACCACGATCTATTTAGTACGGTCCCCGGAACTTGGACACGGCGATGCCGGTTTACCTGTCCAGTAAATGATTAAATCTCCGCCGAGTGAAATGCACCAAATTCTAAGTGCATACTTCTGTTGTTTCATC
>11931050516797
CCCACTCCGAGCTGAGGATGTCGGGTTTTAGTTAGTCTACACTCAGTCCTTGGCCTAACATAACATATTTTCGACTATTTTCGGCTTTGTAAAACAAAATTTGGTAAAAAGGTTCAATATGTTGCGAATGTTGCGTCAGAAATGTCGTTCCCTCGTAGATCGGAGCATGCCGTGCCTGGAGTCTTTGGTAAATGCCTGTTCTCTATTCAAGGTCGATTGGTCCAAGAATCTGAGCCAAATCAAAACCCCGGCCGACTGCGTTGGCTCCAGTGTGCTCCGGCAGCACCTGTTACGCCGCAA
>11941114429181
AGCCCTCTTTGCCTACATCCGTGTGCTGCTCTTCATTAAGCGCCAGGAGCGCAAGAACCTGAACATCGGAGACATCTTTGAGTCAAATGTGGCCCGGCAGCCGGATAAACTGGCCATTGTCAGTGAGTCCCAGCAGTGGACCTTCCGCCAGGTGAACGAGCATTCGAACCGGGTGGCCAACGTGTTCCACAGTCACGGCTACAAAAAGGGCGACGTGGTGGGTCTGCTGCTCGAGAATCGCGCCGAATTTGTAGCCACCTGGCTTGGTCTCTCCAAGATCGGCGTGATCACGCCGCTGAT
>1195136522562
GACCTGCTGTCGCTAAATCCGCGAGTGAAGACGCAGTGCTCCGTGGTGCCCACCAAGCAGACGAAGGAGAACAAGAAGCACTGGAAACGCAATGCGGATCACGCTGCTCCGCCGTGCACCACGCTGGCCAACGACTTCTCGGACATCAAGCACACCACATTGTCGGAGCGCGGAGCTCTAGAGGAGGCGGCCAGGTGCCTCAAATGCGCCGATGCTCCGTGCCAAAAGTCCTGTCCCACGCAGCTGGACATCAAGAGCTTCATTACGAGCATTGCGAATAAGAATTTCTATGGCGCCGCC
>119655613806
TCACCTGCGAAATCGTCACTGTACCCGGGAGGGTGGCTCATTTGTGTGCCGCTATGGCTTCAATGGAGTATGTGCCTCGCTTCCACTGGACGGAGTCTCAGATCGCGATTACGACGCCCATGTCGCCAAGTACCATGTCAATCAGCACACGCGCGAAATGCCTCCCGAATGGGGAGTCTACTCGGCGGCCCAAAACCTGCCAGCGGTGCTCAACGATCCCTCGCGAGGAAAGCAGAGTAATCTGTTTACCAAAAAGTGGGGCGAGCATTTTGTGGAACGAAGTCATGTGCCCCCATCACC
>1197214015786
GCCATTGTGTGCCAAGCGGAATGCCGAGGATCGTTTAAATCTGCTGAAGCTATTGAAAGCTGGTGCCATTTTCTGCTCGGAACGTTATCCCGAGGATGCGGAGGCCATTGACCGGGAGATTGGACGGCAGTTGAACGAGGCGGAGAGTGGACAGATGAGCACCACAACGACGAGCAACACCCGCACCATCGAGGTGGTGCAGTGCGACAATCAAAACACGACGATAACAATTACGGTGGGCGAGGCCACCACCACTTGCGCCACAGCCAGTGGAGCGATGGGATCCTCCGCTGCCGAAGC
>1198348939
CCTGAAAGTACTTGACATAGTATTTCGTCCCTGGCTGTATGCTGTAGACACATTTGTATGCAAATGCCAAACGGTGGTTCGTCTTGGTTTTTCAGGTTTATTTGCTTATGTTTTATTAATTTTTTTTTATTTTATTTAATTTTATTTATTTTTTTTAATCGTGGGGTAAGTCTTTTGAGATTAAAACTTCGGCCCCTCTCGTTGACTTCTCTGGTCTGCCACACTCCCTTTGCGAGTCGATTACTGAATCGATTTAATGCCAATTTATGTAACTTTCGGGCAGCGTTTTTAGTTCGATCT
>1199463020493
CCTATCGATAGTTTCCTATCACGCTGCCACCACCATCATTTTTGACATACATTTGCAAATTTATTTCGTCAAGTGATCACATGTTGATAATTTAGATGATGACCTGCGCAGCAGCAGAGGCGCAGCTGATTGGAGCGGAGTTGGCCAAACGCGAAGGGTAGGCCAAAGAAGCAGCAGCGTACTTGGCCACCACTGGAGCAGCAACGGAAGCAATCTCAGAAGCAGCATCGATTCCATTGTTGTTCCTGGCGATACTGGTGGCGGTCACAGGTGGAGTGGGAGCAGTTACCACGGCAGCGA
>12001208135486
TCGAGGTCGTGAGGTCCAATTCCATGCTACGAGCTCCGAGCGCAGCAGTTTACCCGAACCCAAGCGGGAACCAACACCAGAACCGGAGCCACTGCCTCCAACGACCACCGAGGGGAAAAGGGAGCGGGAAAGTCGGCTGGACGAGAATCAGAACTTCTTTGACTTCAACAAGCTGCTAAGCACCACAGTAAAGCCGCAGAAAACCCACGAGTCCTTGAAGTTGCCCACACAGGAGTCGATGAAGACGCCCACTCACGAGTCCATGAAGATGCCCACTCACGAGTCAATGAAGTTGCCCAC
>1201151028070
ACCGGCGACGAGGTAAACGGCATGGTAATGATCCGAGCCGCCGAGCACGGGCAGGGCTACTGCCCCATCAAGTATCTGCAGGAGGTGTGACAGCCAGAAGAGGACGAGCCGCCCTCCGACGAGCGGGACAGACCGCATAAGTCGTCCATGCAGACGTCATCGTCGCGAACCGCGGACAAGACCAAGCGTAGGATTAGAATAGTAGTGTCCGAAAACCACAACGTAGCTGCTAGTAGTGTTGCACCTGCACCACCCACAACCGCCTTCAACACCACCACCCATCACCAAATACCGAGGGAA
>1202257812266
CTTAATTACTGTGCGATACACGGCTCCGGTAGACAGCCTATTTTGGAAGCGATCTGAAATGATTCCTATCGGCGAGAAAATCCTTAAACTAATCCAGGACATGAATTTTGACGCCCATCCACTAATATTTCACATATTTTCCAATGGCGGAGCCTACTTGTACCAACATATTAATTTAGCTGTGATCAAGCACAAGTCTCCGCTGCAAGTTCGCGGCGTGATTTTTGACTCTGCTCCTGGGGAGCGTAGGATAATAAGCCTGTATCGCGCCATTACAGCCATCTATGGTAGGGAAAAACG
>1203561018423
TCACACCTTTTCTAAATATTTAATTTTGTACTTCTTGCCTAGTGCCCCATAACAATTCTATATTTTGTTATTTGTATCAGCTTGAATTGTGTGTGAAGAAACATAAATTTTATCAATGACAAAAAAATATGTTGACAATTTAGCTCTTTAGTTTAGCTATTGCTTAACCAAATAATTCCTGCGGCTACCACTCGGCATCAACATGGCTTCCAAATCTGCGTACGAAAAAACTTTGGTAGTAAACATTGCCAATTTTGAAAAAATTCAGAACTTTTTAAATGACAAGGAAAAGTACAAGGA
>12041087886
ATACCGAGGACATGTGCGAGGTGATAGTGCAGAAGGCGCCGTTGTGGCTGAGCAACAAAATGTTTGCCGGTATGCAGCCCACGCTGAATAATGCCGTGCTGCGCCTGAACGAGCGTGGAGCGACGTTGCTCCTTACGGCAGCCAAAATGGCCGAGAAGTATGTTTGGTGTCAGGATTTCCTGGACAATTCGATGCAGGAGCTGGAACAGTGGGTGCTCAACCAGCGGAACTTCCCGTTGCTGGCCGATCTGGCCTATGAGGAAACCAAGTACATGCTGTGGAAGAGCTGCCTCAGCACCA
>1205765419438
CGAATACACAAATCAAAGCAAGTGTCTGTGTGATTGTAAAGAAGAATGTGCTAAGCAAATAAGGCAAATAACAACCATATAACTGTAACTGAAATCCCACACTGAGAAAATAATCAGCGAAGAATAATATTTTGACATCCGTCTCTTGAAATATAAGATCAAACTTTAGGTTAATACTCATTAGAAATATATCAATAAGCTATGAAATATCATTTAAATAAAAATGTAGTGATCTTATTTTCATTTTTCTTCGTGCTCTCATAAGACAAGTTGATTGATTTGCGCAAAGGGAATTCGAGA
>1206537133377
AACGAAGTGGCTGCTGCTTTGGCCGAATCCGGAATCCCGATCTTTGCCTGGCGCGGCGAGACGGAAGAGGACTTCTGGTGGTGCATAGATCGCTGCGTTAACGCCGAGAACTGGCAGCCAAACATGATCCTGGACGATGGCGGCGATGCCACGCACTTGATGCTAAAAAAGTACCCGACCATGTTCAAGTTGGTCAAGGGAATCGTCGAGGAGAGCGTCACCGGAGTGCACCGTCTCTATCAGCTCTCTAAGGCCGGCAAGCTGACAGTGCCGGCGATGAATGTCAACGATTCGGTGACA
>1207786616629
GAACACATACGCTTAGAGGACCAGGTCTAGCTGCTGTACAGCCCGCCTACTCCACTGTGCAGCCTGCGGGACTTCGCAATCCCCAGTTTCATGTGGAGCGAAGTGGTCGCACTGTGGATGTTGGTTCTGGAGGATTTGTCGTCCAAAGGAGCAGACGTAGTCCTCAGTTCCATGTGGAGCGTCCTGGTCGCACTGTGGATGTGGGTTCCGGAGGATTTTTTGTCCAAAGGGGCAGGCGTAGTCCCCAGTTTCCTGTGGAGCGACCTTGGCAAAGGGCTTTGAAGGACTGATTGTTGAAAG
>12085498469
CAGGGCGATCCAATAATTCCACCCATCGAAGCTAACAAAATGATACCGAGGCCTCAAAATGGATTCGTCAGCCGAGCCCTCTACTACCGAGGATACTACATTAGGCGTTAAAGGATTCGTGCCTAACATGAAATTCAGTATAAATTGAAAATTTTACACACCGGACTCGTAGTCTCGGATTAACCAAATCGAGCCTTGAAACACCGGCTATGTTACAAATTAGCTCAGTAATTTCTTGAACTTTAACAAATCATCAGCAGTGAAATAAGCATGTGCAACATTTGGTCTAAAATCAATCAA
>120945636307
CATCCCTAAATAACGGCACTCTGCAGATGCGAAGCAGTGGATCGCAAAAACGCAAAATGTGGGCGAAATAAGTTCGCGAGCGTCTCGAAAGTAACCGGTTACTGAAAATACAAGAAAGTTTCCACACTCCTTTGCCATTTTTCCGCGCGGCGCTTGGAAATTCGTAAAGATAACGCGGCGGAGTGTTTGGGGAAAATGGCGCAACCGCCGCCAGATCAAAACTTTTACCATCATCCGCTGCCCCACACGCACACACATCCGCATCCGCACTCCCATCCGCATCCGCACTCGCATCCGCAC
>12101360439156
CGTTTTTCGATTTGCAGTGTAGCTGGTGCAACGAGGGAACTACGCCGCCTTATCTCGAGGGTTTCTAATACCTTGCGCCTATTCTCTTTAATTTTTGTTTATTCGACTCCCAGTCGCATTCGCATTCACATTTTCTACGCATCCACGACCTAGAGTATATAAGTTGGAGCAGCTGCATCATCCAGTTCATTCACTGGCTTAATTCAGTGGAGTTCGGATCTCGTCATGTCGGTGTCGTTTTTGGCCAGTTTACTGGGACTCAGCAATGACGAGGATCAGCTGCAGGTGGCCTTTGATGAG
>1211245830052
TATGGAACCTCCGGAGACTCCACATCGCGCTACACTTCACTGGCCACTCCGAGCTCCTACAGACCATCGTTCTCTGGAGGAACGTACCGCCTCAAAAGGGATCCACCACCACCAGTCACCACAACTCCAGTCAGCAGCTATGTTAGTCGCTATGCGAAGACAGAGCCCAAAGACGCAGCTCCGAGTGAGCGAAGTAGTCCAGTTAAGAGGTACACGGGTAATACTACCAGCTCCCTCGGGAAATATGGACGCTCTCGAGATCCCAGTCCAGTGGCCTTAGAGCATACTAATCGCAATAAG
>1212123934785
GTTGGTTTCTGGCGCCGGCGACATCAAGATCACCAAGGATGGCAATGTCCTGCTGCACGAAATGCAGATCCAACATCCGACTGCCTCTATGATTGCCAGGGCCAGCACGGCCCAGGATGATTCCACCGGCGATGGAACCACCACCACTGTGATGCTTATTGGCGAGCTCCTGAAGCAGGCCGATATCTATCTGTCCGAGGGACTGCATCCTCGCATCATGACCGATGGATTCGAGAAGGCACGCGACAAGGCATTGGAGGTGCTCGACCAGGTCAAGGTGCCCGTGGAGATCAACAAGAA
>12131311733563
CATCGACGAGTCCTTCATGCCGAGCAGCAGCTGCGAGAGGATCACCATCGATTACGAGCATCACTACTACAGCATCTGCATGTCCAACCGTAGAATATACATCATTAAGATCAGCAAATCGCAGAATGGCGTCACCACGACCACGAGCTCCTCCTCGTCGAACAGCGTGTATAACGATGCCAGCGATTCCGGGGCAGTGCTGGCTTGAAATCCGTCGTCGGATGTCCGACCCACTTGCAGATTCTGTTGGCAAGCAACCGGACAAAGACCCCACAATTGGCGCACTCCCATTATTTACCT
>1214135173562
TGGATGACTTCCGGGTTATTGCCCAGCAACTAGTTCAGTCGCACTACAAAAACTCAACAGATATGGGCCTGGTGGGTCGCGTTGAAGTTTTGCCCATCTCGTGGCACGGACACCTGCACTCCGAGGAGTTAGGCATCGACGAAAAGCTGAAATCCATCACTTTGGAGTCTATTCCTCGCTTGCGAAACTTCACCAATGACACGCTGCTCGACGTGCTGTTCTACACCAGTCCGAAATACTGTCAAAAGATCATGAACACGGTGGCAGATGCGCTTAACGATGTCTACCTGAAGTACCGAA
>1215978420584
ATTTCCCTGCTGAGCGCCATGCTCGGCATCGCCTATGCGGGCGTGATTGGACCCGGACCATACTATGGCGGTCCAGCTGGTCCCGGACCTCTGCACCACTATGGAGGATATGCACCGCAGCATGGGCCCCTGCCAGGTCCCTATGTGGCGCCCAAGCCGGCTGCTCCCGAACCCTACGATCCCGACCCGAAGTACTCCTTTGGCTACGACATCCAGGATGGTTATACTGGTGACCTGAAGTCACAGCACGAGACGCGCCACGGAGATGTGGTGAAGGGCAGCTACTCGGTTGTGGATCCG
>12161219512367
TTTGTCTACTACAATGAACTGGCCAGTATCGCGGGCATCGAGAACATCAAGCCAGTTATCCACAAGCTAATGAAGGACTGCGGCAAGAAGTACATTTTTGAATTGGACACGTACAGGAGCAACAAGTATACGATTTTGGACGATGAAAACTTTTTGAAGAACGGAGAAGCTATTGTATGATGAACCTGATTTCATCCCATTCTAATATCTTACGTTAGGCGATAAAAAGTGTTTCACTGTAGTACACGAAGATTTAGCGGACTCTTCGGTTCGGATTCTTTTAACGGATTATAACTCAGA
>12171223127273
TTACTAGGAAGCTTGAAAATCTGGAAGATAAATATAGTACTGTGGAGACTATTCTAAGCTATACCTTTAACTATAATCAATATTGGGGATCCCACGAGGGTGTTGCTCGTGGTTTACCAACAAAAATATTTGAAAAAGATGAAGCCGTTCCGGCTGAAATTAATTGGGCCTTAAAACACACCGAAAAGCGATCGGAAAACAAGGCAGTGCACACGAAACTTTGGCCTGGTACAGCAATTAATGTTACGCTACGTGGCAATTATGTGACCCTGGAGGCGCCGTACAGTGGCAAGCTCTTTG
>1218996035119
CCTTGTTGCTTCCAGGCCGACGATCCTTCGACGCGCTGATGAGCCTGTCGCGCAAGCGACGCATCCTGTACGTAACCACCGCCTGCCTGTGCGCCCTGCTCCTGCTGATCATCATCCTGCTGCTGGCCTTTTGGCCGGAGGTGCCCTTCTACCTGCGGGCGCCGCTCTGCCTGGATAAGGAGTGCGTGGAGAGCAGCCGGCAGCTGCTCCTGTGGGCCAACACCTCGAAGAGTCCTTGCCACGAGACATACGAGTGGGCATGCGGCAATTTTGCCAGCGATTATGCCAATCATGAGTACT
>1219807739488
TATCAGTTCCAGTTGGAAGCCAAGCAAGTGCAACTCATTGCGATTGCACTCTCCAATCAGAAACCACAACAAACACTTTGATTAACCAAAACACAGCGATCCCATTAGAATCTCACTACACAATGGGAGATAAGGTTATCGGATCAGAGAGTTGGGTAACCGATTCAATCGGTGAAAAACTACGGAACGATGACGACGTGTTTGCGCAGCGGAGTGTTAATAATTGTTTTGCTTGGGATTCTGGGAATTCCCGAACCGATATCTGCCGGTAATATTCTGGCCGTGTATCCGCATTTCGGC
>1220999932857
TTGATTTTCATCATTGACAGACGATGTTGCTAGTTCTTGTCGTGTTGCAATTTATAAGTTTTACTTATGGCAGTGAGAAGAATAACCAAACCTATTCAGAATGCGAGGCTATGACTGCAAAAGACGAGCCAAATTTTGCCATTGTTTTTCAATGTCTTGTTGCAAACTATAATTTAAATGCAACTCTATTGGATATTATGATAAAGATGGATCAATTTCAACAAATTTTAAATCAAATTTCTAACGAACAGGAATATAAACAATCACCTTTTAAAAAAATTGATGACATTTTAGAAATAC
>12217521606
CAACGCAAACTGGTGGAAAATTGTGGCAAACTTGTGTCGTCATCGCCATCGTCGTCGTTCTCCCCAGCCAACTGTCATTGTCTTTGGCATTGGGCAACATTTTAATTGAAAAAGTTTTGCCAACTCTGGCACGCAGGAGAGATGACTGTGAAATTGGCCAAGCTGTTTGGGGGCGTGACAACGGGTGGCATTGAGATTCTGGACTCCCCGGGCAATCCGCAACAGCATCAGGAGCAACAGCATCTGCAGCAACAGCAACAGCAACCACTAACAGCACCGCAACAACATATGCAACAGCAA
>1222824033430
CAGCTTTGGTGGTGGTCAGCAGTGATTGGACACACAGCTAGGATTTTTGACTTCGGATTGGTAACAGGATTAGAACAGGATGTTCCGAGGAGTGCTGGTGCTCCTGCTGGTGGCCTGCAGCCAGGTGGATGCGGCCACCCATGTCAACATCTCGATTGCACAGCAACCGGCCACAAATCCGGCGGATGTGAAGTACGTCGATGGTATGGCTCCGGCCGAGCTGAGGGCGGGTCCTCAGAGGGATGAGGATCAGCAGTTTCAACGCATCCAGGAGCGACAGCAGCAGGTGCTATCCCAGTC
>12231293516302
ATCGCGCACGTGACACTCGTAGCAATGAGATTGTGGCCTTAAAGAAGGTCCGCATGGATCAGGAAAAGGATGGTCTGCCAATTAGTGGACTCCGCGAGATCATGATCCTAAAGCAGTGCCATCATGAGAATATTGTCCGCTTGCGTGAGGTGGTGGTGGGCAAAAGCTTGGACAGCATCTTCCTGGTAATGGATTTCTGCGAGCAGGACCTAGCCTCCGTGCTAGACAACATGTCGCAGCCCTTCACCGAGTCCGAGGTTAAGTGCATCACCTTGCAGGTGCTTAAAGCCTTGAAATATC
>1224729835774
CAGAGCAGCGCTATAACTACGGAAAGACCACGTCATCTTCGTCGTCGGCCCAGGGCAGTTCGAGAAGTGGCCAGGGCAGTGCGCCGGAGAAGCCAGCTGGCAGGAGCACTGCGGGCTTAAACCGACCTGTTCCACCACCGCCGATCGCCGGACAGGCGAAGGGATCGGGATCGGGCAGCGGTCCTCCGATGGAACGCCAGTACACTGGCCAGTTCAGCATGTTCGTGGACGAGGGCCAGTTCCCCACGTGGGATGACTAAGCACAGAGACCCAGTTGCAGTCCCAGTCCCTGTCCCTGTC
>1225113815730
TACGATTCCAATGGCCATGTCAACAACTACAAGGATCTAGTCACCGGCGAGAGCGAAAGTGTTGATATCAATGGCAAGCGGGCGGGATACCATGCGGTGACAGCCTCCGTCGATGACAACGGCAAGATTGGCACCCACAGTGTTCACTCGTAAAGCGTCTACATCAATCAGTACCCATAACTTTTTACGCCTGTCCTGTTCTTAGAGAGTGAAATACTCAGCTCGCACTGTTGTTGGAAAATAATGTGAACGTAAAATAAATTTTTTAAATGTCAAATGAAATCTTTTGTTAGGCCATTA
>12261083721230
CTGGTTCCGGCCGGACGAGGTAGCTACATCTTTTCCCAGCTACAAGCCGGCACCAACTATACCCTGGCGCTGAGCATGATCAACAAACAGGGTGAGGGTCCGGTGGCCAAGGGATTTGTGCAGACTCACTCCGCTCGAAATGAAAAGCCTGCCAAGGATCTGACAGAAAGTGTCCTGCTCGTCGGACGAAGGGCTGTGATGTGGCAATCGCTGGAACCGGCTGGTGAGAACTCCATGATCTATCAATCTCAGGAGGAATTGGCTGATATCGCCTGGTCAAAGCGGGAGCAACAACTGTGG
>1227885622676
TTGCTACAGGCTTTCCAGCGGCTGGTAAGTCAATTAAAAAGCCAATTTGTGTGGGTTCGCTGCTGGTTGCCATTTCCACGGCATTTCTACGGTTTCCGCCGGGAAACTGAGTCACGGGCACGGCTGCGTCTGCGGGTGCGGGAACAACTGCGTCGGAATCCTGCCAATAGGGCCAGTCACCAGCGGAACCGGCGAACCCAGCGCCGCCATCTGGTCATGGACTACATCTTCGAGTGCTTCTTCGACGACACCTTCGAGCAGATCTCCCGCAACGGACTGCAGGACCGCCAGTCGCGGCGA
>1228264127307
TATCTTTTACGACCGCTTTTCGCGCCGGATGAACGACGAGGAGGGCGGAGCTGAGTGCAAGTCGCAGGTATATTACTTTCCGCCGGACGTGGCGCTGCGCTACTGCCCCAAACTAGACTACAAGAAGATGATGCAGATTCACGGAACGATGGCTGAACTGCAGTACCACCTCTACAAGATGCAACTACCCTTTGGTCTCGACACGGAGCCATGTCCTGGATTTGGAGCTGCCATAGCGGAAACAGTTATTCTGGCTTCAGGGACTCCACGCCATCTGCACCGTCTCCACATCCTTCTGAA
>1229218338917
ATCACCCAAGAGGACATCCAACGTTCGTTTGGCGGACCCAACGGGAGCTACTACTCCAGTGCCTACACCTCCAGCACCAATGCATACATGTTGATGTACCGGCAGGTGGATGCCAAAAGAAACGAGCTAGTCGCCAAGGTGGCCGACTTTCCTGAGCACATCAAAACGCTGCTACCAAAGCTGCACTCGGAGGAGGAGACGCGCGTGTCCCGCCTGGGCAGGCATATCACGGTTACGGACTTGGCTCTTCCGGATTTGTACAAGCCGCGCGTCTACTTCTATAATCCCTCCCTGAAGAAG
>123038115438
CAACGAATTGGACCCGAAATGGATTTCCACCTGCTGATGATTGCACTCGTGCTTGCACCAGTCTTTACACCTGTCCACTGCCAGGTGGCCTGCAATGCGAGGAGCGGCCCTGTCCGCCAGAAACGCATCGTTCTCAGCAGCCCGGGAACAGGTGGGCTGGCCGAGTTGGACACTTGCCAGTACCGCGTGGCGCCGTGGAGCGGCCAGGTGTGTCAGGTGCGCGTTGATTTCGAGCGTTTGGAGCTGCCGCAGCCGCAGTTGAATGCCAATTCCGGAGTGCTGGAGTGCGTCGATTTTCTG
>123177824774
ATATCCATACTACTTGGCTCAATTGCTGGGCCGCGAAGTGGGTCTGCTCACCTGGCTGAGATACACCATCTGGATACCGCTCTATCCTATGGGCATCCTTTGCGAGGGCATTATCGTATTGCGCAATATTCCCTACATCGAAGAGACGAAACGGTTTACCGTGGAAATGCCTAATCCCTGGAACATCACCTTTGACATGGTTCTCTTCCTAAAAATATACCTAATGCTGCTGATCATACCGGGCAGCTACCTAGTTATGTCGCACATGGCCAAGCTTAGGTCCAAAAAGCTGGGAAAGGG
>123243169804
ATGGCTCGTGCCGTGTGGCTGTACTACATTGCCAAGATCACGGAGCTGTTGGACACCGTGTTCTTTGTGCTGCGCAAGAAACAGCGCCAGATCTCCTTCCTCCACTTGTACCACCACACTCTGATGCCCGTGTGTGCCTTCATTGGGGTCAAGTACTTTGCCGGTGGCCATGGAACCCTTCTGGGATTCATTAACTCCTTCATCCACATCATTATGTACGCCTACTACCTGCTCTCCGCGATGGGACCCAAGGTGCAAAAGTATCTGTGGTGGAAGAAGTACATCACCATCCTGCAGATT
>1233776114380
ATGAGCATCTCGGCGGTGGATCGCAAAGAGCCGGGCAGTGTGAGCAGCGGTCTGGGTAGGCGATACGGGCAGCTGCTCCGTGGAGCCAAGTACACAGATTGCGTGTTCCACGTGTGCGAGGAGCAAGTGAAATGCCACAAGCTCATCCTGAGCTCCGCCAGTCCCGTTTTCGAGGCAATGTTCTTTGGTCCCATGCAAAACAACGAGCCCGAGCCGGAAATCGAAATCCACGACATAAGCTCTGCCATCTTCAAGGTGCTGGTGGAGTACATCTACACGGGCGTCGTTGACTACAATGGC
>1234155319729
CTCTGTCCATCTTCTCCCTGGTCACTGGTCTTTATGTCCTGCACTTCTCCATAGCTCTGATCCTGGTCAACAAAGAGGTGCCCCAAACGCGCGGAATGCTGTACCCCAGGGAATCGGAGACGCGGGAGGTGCGATCTCTGGACGGGATCTGGAACTTTGTGCGCTCCGACCAGGCGAATCCCACGCAGGGCGTCCGGGATGAGTGGTATGCCAAGGAGTTGAGCAAGAGCAGGCCCACAATACCCATGCCGGTGCCGGCATCCTATAATGACATAACCACGGACAATTTGAGGGATCACG
>12351150215356
TATTTAGGGGTCACACTGGTGGACTGTTTTGGATATTGTTTTTATATTCAAAACGCAAAAACATGGCAGAAACCACTGGTGTGCAAATAAAACTGGAACAGCAAAACATCAAGGAGCGCCTGAATCTGCACGTCAAGCGGCGCCTGCAGCAGGATGCGGATAATCCCGCCGAGAGTCCCGAATTGCTGCCCACCGATGCGAATGCCAAGCGCAGCAAGACGAAAGATGTCTCAAAACCAAGAAAACCCTACCAAAAACGGACAGAAAAACCGAAAACAGAGGCGACCAAGTGCAAGAAAG
>123624514743
GTGAGCGAGCAAAAGTTAGGTCGTGACTCCCTGCACCGCTGGGTATTCCTGAATCAGCGAACCAGCTTGCTGGACACAACTTCCAGCACTGAGCACAACTACATGCAAGTGAGCGCCGATCGCTCGTATACGAAGCTTAACTTTGAGTTCTCCAGCGTGGAGCAACTGGGTAACTATTGGGCCAAGTTGCAGCACATCTGCATTTACACGAAACTGGGATACCGCAAATCGTTGAGCACGCAGAGAATTCTGCCGGCGCGTTTGAAGGTCCTAGTCTTCCAGCCAACGGTGGAGTTCGAT
>1237746821291
TTGGAGCCCTGCCCTTCCTGTTCACGCACATCAAGCCGCAGATCAACTGGACGCAGCCGGAGATGGAGAGCTGGGTAATTGAGGAGCAGCCGCGCAGCATCGAGCCCCACCTGGAGCCAGTGCTCCATCCGAATCGCACGCACCGCGCTCTGTCTTCGGACAGCACGGATGCGGAGTTCCTGCAGAGGTTGGTCAGCATCAGGCACAACCAGACGGCCAGTTCCAGGATGCTGTGGTACGACGTGGCCGGCGGAGATGGGCTGGTGTACCCACCGTTCGTGGACAAGGCCCTCAAGCTGC
>1238525824503
TAATCCCGTCGAGAGTTGTTCCTACTTGGCGCAGACTTACCGTTCCCACTGCTCGCAGGTGTACAACTATCATCGTCTATTAAGTTGGGACAAAGTGCGTGGTCTCCATGTGGATATTTTTAAGGTGCCCACCTGTTGCTCCTGCCAAGTGGATGGTTATCGCCAGCAGTTTCCACCGCTCTCCTCCATACAAGCCAAAGATTACTCTCCCCAGTCTCCTGTCATAAATCATAGTCATAATGGGTATAGTACCATAAACGAGGAGGATCTGGACTATGCCGAAGAGAGCGAGGAGGACGA
>1239649036744
TTTGCCGTTGTCCTGTGCGCCCTGTTCGCCGCCGCTGCTGCCAATCCTGGTCTGCTGGCCTACAATGCCCCTCTGGCCTACTCCACTCCACTGGCGTACAGCTCCCTGCCCGCTGCCGCACCCCTCGCCTACACCGCCGCCTACACCCCTGCCTACGCCCCCTACGTGGCCCCCTATGCCAGTAGCTACAGTGCCCACAGTGTGGCCCACAGCGCCGCCCTGCCAGCCGTTTATGCCGCCGCCCCTGTGGCCACCATCCTCAAGAAGTAAGATGTCCCAGGATGGCAAAGGGATTCCGCA
>124010601167
GTCATACAACCTTGGGTAGTCCCAAGTACAGCTTTAGCACACTGGAGTCCCGTAAATCCTCGACGGCGGGTCGCCAGCGTCAGCGTTTCGCGAGGAAAAGTTCCCTACCGTTGGAGAATCCTGCATGCGGCACTCCAGGCTCCACGGGAGGATCGATGGGTACTGGTGGCATCCATGGCAGCAGCAGCTTGGGCATGGGTCTGGGCCTCTGCCGGGCGGAGAGCTTTCCCGTTCTCCTCGATTGCAGCCATGGAGCGGGCATTATCTTGTCTGAAACGGTATCCGGATCTGGAGGATCGG
>1241569822308
AGTGCAAGCGGGCCGTGAAGTGGATCTGTGACTATATATGCTACCAGTGCTCCCGTCCGCCGCCGGCGCATAGCAAGGATCTGCACAGCACCATTGTGGCGGCCTTTCAGTGCACCGCCGCCTGGCTGATGCAGCATCCCTATTTGCTGCAGGACAAGGATTGCCTGCAAACGGTCCTCGAGGTGGTTGAGCTGGGCATTTCGGGCACCAAGAGCCAGAGCAAGGGCACCGATATACCCAAATTTAAGGACGAAAAGGAGCTAAAGCCCGCCTCGATGAGAGTGCGAGATGCTGCTGAGA
>1242544515494
TTCCGGCCACTTACTTTTGGCTAACAGTCGTGTCTTGGTTTGACCCCGCCATCTCGGCATAAATTTAGTAATCGTTGGAATGAAAATCGTAGGGCATCAGGTATCCTTATGAAAAACATTCGAAATCCTAGCTTGTCAAACACAAGTCTCAACTGAATCGCAACACATACATATTATATTAAATTAAAAATCTTATACAATGGGCATTCCAACCATAAAGAAATGCTGCTGCCTGGAGCTGAAGTGGGGTGCACTTATTGCCGTCGTGGTTGATTGGATCTTTGCAGGCTTTGTTGTCAT
>1243800217388
AATAGTTTATCTAGGTTAGGGGTGTTTACGCTTACAAACACATAACTACAATATTTACTCCTTCAAATCATTTTAAGTTATCGATGCATCGATATTTCCCTTGTATTTTTCCACCTGTACCACGTGTGGTCATTTTCTGCAATACATTGATTTCCCCAACGCTCAATGAAAATAAGTAAAAAACTCTTTTCCCGCCAGGAGGAAAAACCTCGGAGCCAATTTCTGGAGGAGGAACAGTACGTGAACCTGACCTCAGGCGCGGCTGCTCGTGAGTGCTGCGGGGATGCTCTTTGGGATTTC
>1244447617968
ATCCTTCTAGTCACCCATCCCTGCGCTCGGGCCTTTGGGTACTTTCCGGCATACTGATCTTCACGATCGTGGAGAAAATCTTTTCCGGATATGCCAGCGCGGACGAGGAGAACCCTCAGCCCAAGTGCGTGGAGATAGCCAACTGCCTGTTGCGTCGACATGGCGGCCAACTACCAGAGGGCGAAACCTCTGAGAGTTGTGGCGGCGCCTGCGACATCGAAGATGTAGGTAAAGTCTGTTTCCTACGCGAGCAGGAACAGAAGTCAAAGGAAAGGAAGGAACAGCCGAAGAAGGTGGCTG
>12451049735784
CCTGGACGTCAACCCCATCAATGTGAACTCCCAAAAGGAGCTAGCACTGTGGCTGTGCAAGTTCCACAACCGAGTGAACGACAAACTGGGCAAACCGCTCTTCGATTGCACCAAGGTGAACGAGAGGTGGCGCGACGGCTGGCTAGACGGCTCCTGCGACTAGGCGCCGCAGCTAACCAGCGCCGAGAAGCCCCGTCTCCCGCCCGTTGCAGGTTGCCATGTTGACCAGACTTTGTCCCACATTTTGCTCGGCTGGCCCACAACTACAACCACGGAACACGGGACTCCTGCTCGGCGGTG
>12461243535166
ACAGCATTCGAGTGCCACACTTCGAGACGCACAGCAAAACAAACCAGGATCTACTCTCCGAGTCAGGACTAAAAGCTTAAAATCCCAAACCACACATAATGAAGGTATTCATTGTACTCTGCGCACTGGTGGCCTGTGTTTCGGCCGGATTGGTCCGATCCTCGGGCTGGGGATCGAATCCTTGGGGCGGCAGCAGCTCCGGATGGAATAGTGGCTGGGTTGCCCAGCAGCCGCAAGTCATCAAGGTCATAAAGATCGGAGGAGGCGGCGGCTCCGGATGGGGCGGAAACTCTGGATGGG
>1247405714837
AATCGATTCGACCGATCTGCCTGCCCTCGCTAAGCAACAAAGCGGAGCAGCAGAAGTTCCAAAGGCGTGCTGCTGATCCCGCCCTGAATCTCATAGCCGTTGGCTGGGGCACGCCGACTAACGTGGTGGTGCGGCGAACAAATGCCAGTAAGTGCTACCGGGAGGATCACCAAGACATCGGAGAGCAACAGTTGTGCATGGAAAGCCCTTCTCCTCATCTCCTGCGCGTGGGCATTGGCAGTCCCTTGGTAAACCCTCTAACCCACGGAAACAGGAGGGCATTCAGCCTGGTCGGACTGG
>12487575502
ATACCCGTTCCTGGGGACAATATTTTATCGAATACCACAACATTTCTCGACTATACAGGGCTGAATGCCACAACGCTGCGGGATAATCTAGGATCCCACTACGGTCGCGATTACACGTCGAATGGCAAACAAGTCGATTTCTCCACCACCTTCGGTGTGCTGTTTTCCGGAGTCACTGGAATAATGGCGGGAGCGAATATGTCCGGAGAACTGAAGAACCCATCAAAGAGTATTCCCTATGGCACTCTCTCGGCAGTGGCGTTTACCTTCGTCTCCTACATCATCCTGTCCTTCCTCATG
>12491388912585
GCTTCACCGAGTCCTGCATCGCCGCTGCGGGCAGCAGGATAGGCAAATCGGTGCTCCACCTGGATAGTAATGAGTACTACGGGGATGTTTGGAGCTCCTTCTCTATGGATGCTCTATGTGCCCGCTTGGACCAGGAAGTCGAGCCTCATTCTGCATTGCGAAACGCAAGGTACACCTGGCATTCCATGGAAAAAGAATCAGAAACAGATGCACAATCCTGGAATAGGGACTCAGTGCTGGCCAAGTCGCGACGCTTCAGCTTGGATCTATGCCCGCGCATTTTATACGCAGCCGGGGAGC
>12501350710894
ATCCTGGAATTGGCGACGTCTGCGGTATTCGTCTGGATCATCGAGAGATCTGCAAACCACGAGGACGGGATTGTATTTTGTACAAAGAACTGGTGAAAATGATTGAGAAGGTGTGCTAAGCACATGGCGAAAGTAGAAGACATTATATGTTAAAAAGTATACTGTATGTAGGACCTGATATATTTAAACCATAATGTGTATAGAACCGACAATTTGATGATAATTACGCGTACCTATATGAGATGCCACAGCATCCAGCTGGGGCACACTAAATGTTAGAGCGCCGCTTGTTAATTTAAT
>12513038118
AGTTGATATTTTGCCGCGTTGCGAGAGGTGGAGGTGATCGCCAGAACTTTGCAGCTCAAAGTGAAATTTCCAATCCCTGTTCCGTGTGTGGCCTAGTTAGAGCAAGTACATCAAAATCAATTGAAGGTTATCTGGACCCTTGGGAATGTCAATACAACTGCATTCGTCGAGACACGTGCTGCGAAAGCTGCCTGCGAAACAAGTGACCTGGAAAACTTTTAGAAATTTTGGTTATGCAAACGGTTTTGTGAGAGAAATTCGTGTGGCTGTGCTGTGCTGTAAAAGAAATAAACTCGAAAC
>125236699307
GCGGTTATACAGCCGACCTATCCAAAGGGAAACCATACGCTTTACTACACCACCACGATGTCAAGCTCGGAGGATGGTCAACTAGGGTTAGATAGCATTAAGGACCAGGGCGAGGCATCCTTGCCTCCATCCCCGCCCCATATCGGCAACGGCAACGCCTACAATCCCTACGATCCCGGTTTCGCACCCATCGATGGATCCGCGGAGATTCGGATTGCGGCCATTGACTCGACCAGTACTTCAACAACCGCAACCACCACGACGACAGCGTCCAGCTCGAGCACCACGGAAACGGAAATG
>125387712684
GCGTGTTGCCACAACGTGACCGCCGAGCAGCTCGTCGGAGAAATGCTTTTACAAATTCAATTGCGATTCAGCCTTCTTTCGAAGCGGTTCAGGCGCTCGCGATAAGTCTCTAGACTATACTACCAAACCATATAATATACAGCCGATCGGGTTCACAACCGCGATAAGCAAGTGAGAGCCGTCGGTCGAGCCGTTAAAAGCATTTCGGCCAAGTGCATCAAGCGCAGAAACGTCGCGTTAGCCAACTAAATCGGTCAAATTGGTTAAACCCCGAACTGCACAAGTGTTTGAAAAACAATT
>1254221324373
ATGTTCTTACCTATTCCATGTCCCAAATGACCGATAGTGTGCCTACCGTTTCGCGACAAACTCAGACGCTACTGCCGAAGGCCTATAACAAGGACCTGGTCAACTCCTATCTACCCAAATCCGATGAGGATGACAGTGATGGCATCTCCGATGTGGAGAAGAGACTTGGTGATCAGATAGCCAAGATACGGAGGCTCAACTTTGATGAATCGAATCTGTCGAGGGGAAGTGGGAGTAACTCTATATTGGCTCCTACTCTAGCATCCTGGCATTTCGATGACGATGCCGTGGAAATGGAAT
>1255101629321
AGACGAAGACTTGCTCCTGTATCTGCTGCAATTGGTACAGGCCATCAAGCACGAATCGTACCTGGAAAGCGATCTGGTAGTGTTTCTGCTGGAGCGGGCACTGCGCAACCAACGCATCGGCCACTACTTCTTCTGGCACCTACGCTCTGAGATGCAGACGCCGTCTATGCAAACACGCTTTGGCCTACTGCTGGAGGTATACCTCAAGGGTTGCAAACATCACGTGGCGCCGCTGCGGAAGCAGCTTCATGTGCTAGAGAAGCTGAAACAGGGATCTCTGATTGCCAAGAAGGGCAGCAA
>1256258929817
TCGGGGCTCCGGGCTCCAGGCTTCGTCTGCGCGGCTCTCCCAGGAGAGAAATCCAATTAGCTGCGCTTGTGGCGGCCTTAGAGAAATGCCCCCAAGCCCGTGGGCAGCGCACTGCGAACATGCAAAAGGACCCCAGATCCCGAGATCCCCAGATCCACATCCAGTCTGCGGCCTTAAAATTCAATTGTTGAACTACGAGCTGCTCCAAAGACTGGAGCTGGAGTTGCGGCTAGCCAAAGGAGATTAAATCGCCGCGGCGACTGGGAAAAGACAGAAACAGACAAAAAAAGCGAGTCTGGC
>1257284921711
TGCTGCCCGACTCGACGGCCAGCGATCTCGACCAGCACTTGAGCAGCCTGGTGGGCTCCACCAGTGGCCAGATGACGCACCACAGTCTGTTGGGCGCCGGCGGCCAGACCTCAATCTCCTCCACGGTGAACGGGGCCAGCGGGGGCGGAAGCGCGGGAGCCGGAACCGCCGGCGGTGGAGCGGGCAGCGGTGGAGGTGCTGGCGGTGGTGCGGGCGGCAACTCCATCCTGGTGCCGCGCTACCACACAAACGCGAGCAACGAGTACAATGTGCACTCCAGCCAGAATGGACCGCGGAGCC
>1258314930091
CTGTCACTCAAAAAAATAATTCCAAACGAGATAGTCCTAAACAAATCATGAACATAAGTTGAAGATATTTGATAAAAAATATTATATAATATACTCCAAGACGTTTACAAGCGACCAAAATATGACATCTTTCCAAGGTTAAAATAGCTAAGGCACCCATATAAAAACATTTAACTTTTGAGAACAAGAAAAACATTTATTTTGGCGCATTGGACTAAAATTACTTTTCGAGCTTGAAAATACATTGCAAACATAAACGGTGTAAAAATGGCATTCGAAATGCAATAAAACTCAGATTAT
>1259379316613
TACTTTATCGAGTGTACCCTACACTTAGCCAAGTTTCCAAGTGCACGAGTCACCCAGCGGACTGTGTGTCATAGCAAAAGCTGAAATTTCTCGGGGGAAAAATGCCTGTTTTGGAGCACATCAAAGCCATGGCAGAGACTCCGACTCCAGCTGAGAACAGCCCTGCACCGGCAGACGAGAATGCTCCGCCCCAGGCAGTCCGGGAACTGACGCAGACCGACCATCTCAACCGACGCCTTCTCAAATCGCTCCTGGAAAACATGCAGGCCACCGAGGTTCTGGCGCAGGAGAACGGGAACG
>126011932804
GATCAAATCACACGTTTCCGGAGCTCGCCGGCCGTCAAACAGGTGAATGAGCCCTATGCCCCAGTCCTGGCTGAGAAGCAGATTCCGGTCTTTTACATTGCAGTTGCCATTGCTGCGGCCATCGTTAGCCTCCTGCTGGGCAAATTCTTTCTCTGAATGCCATAAACGAACGCCAGCAACATGCTACATGCAACGTGCAGCAACAGTAACAGCAAGAACAGCGGCAACACCATCATACAGCAACAGCAACAACAAAAGCAAAAGCAGCAGCAGCAGCAGCAACTAACAATAGCAACAACA
>12611374734178
AGGCAACAGTCTTTAGGCATTGGATCCATCAAGTGCATCCGATCCGGAGCAGTTAAAGTTGAGTGTTTCGAACAAAAGAAGGAGTTTCCAGGATGAAGTTTGCCATCGCATTCCTGGCTTGTGTGGCCGTGGTCACTGCGACCGCTTACCACAAGACCCACGACATCAAGGTCGCTGACAAGGCGTTCCTGATGAAGCAGAAGTTCCTCTTCGAGATCGTCTACCGCGTGGAGGATCCGCTGATGTTCGAAGAGTACATTGCGATGGGAAAGCAGTTCTATTTCGACAAGGAGCACTACA
>1262104632416
AACATTGAATATATGGAACCAGGTGAACACGCATCCCTTGTTCGCCGAGTCGGATGCTCGTTACCATTCGATCGCACTGGCGAAGATGAGGAAGCTGTTCTTTCTGGTGATGCTGACCACAGTCGCCTCGGCCACCGCCTGGACCACGATCACCTTCTTTGGCGACAGCGTAAAAATGGTGGTGGACCATGAGACGAACTCCAGCATCCCGGTGGAGATACCCCGGCTGCCGATTAAGTCCTTCTACCCGTGGAACGCCAGCCACGGCATGTTCTACATGATCAGCTTTGCCTTTCAGAT
>1263623413574
AAATGGTATGTCTTCAAGAACGTAAGCGAGCTGTTCATCCTGGTGCCGGCACTTTTGGGTCTCAAGGGCAACCTGGACATGTGCCTGGCATCGCGTCTCTCCACGCAAGTGAATCTGGGCAACATGACCAGCAGACAGGGCGTAATACGGATGATAGTGGGGAACATAGCACTGGTGCAGGTCCAGGCGACGGTGGCCTCCTTTCTGGTGGCCATGTTTGCGGTGAGCGTGGGCGCGGCCATGACCGGTGACTTCTATTTCGAGAACATGATGCTGCTGACTGCCTCGGCCATGTTCACG
>126460324489
CACAACCAGAGCTATATGATAGTCCCAGCAACAACTCCTCAATTAAAACCCCACCTTACGCCTATGCCAGGAAGGAGTCACTCTACTCGGTGGTTTCGCCCAAGTCTCGAAAGGGAAGCCTGGACTCGCATCTGTACGACGAGATTCGCTACCACCAACAGCACCACCATCAGCAGCACCACCCACGGAGCCATCAGCATGTTCAGCACTCCACAACCGCCTCTCAGTTTTTGCCGGCGAGGCCACAGATCATGCCCGCGAACGACCAGTTCTCCAATGGAAGTGTTCATCCGCATCAGC
>12651171512809
AACAAAATTTATGGCTTATATTACGGCTTGTGATCATGGCTTGCAGCGTATGCGCTTTAATCTATCATGGCTATTTCCTATCGAAGATCGGCAAAATGTATCTTTGAATCGAATTGTGGCGAATGCGGTGACCAAAACAAAATCAAGTAAATCGTATAAAGACCGGGAAAAATTGAGGAAATACCGCTTATGTAAAGTAGAATATCCGCTGGCAGGCGAACGGAAGGCGAGGTGCGAAAACAATAAAAAAGCGGACGGAAGTGGACAGCGACGGATGTCGAACGAATGCCACATAATAGA
>1266101269682
CGCTAATTCGCAGGACACACGTAAACGCAGCACAGCTACGTCTTACGTAAAAACACCACCCATCTGACACTTGGAAATCAAGCAGAAACCATACACTCACCTCATCATCATCATCATCAACATGGCCGTTAGCAATATTGTCTGCGAGTGGCTAAGAGCTTTGGGCCTGGCCCAATACGCCGAGAGCTTCCTGGACAATGGCTACGACGACCTGGAGATCTGTAAACAGGTCGGTGATCCCGATCTAGATGCCATCGGCGTCGAGAATCCTGCCCATAGACACAAGCTGCTCAAGAGCAT
>126762716852
GTTCTTCGGAAACCATCAACAACTGTGATACGCTGCAAGAGCGTCAGGAGCGCCGCCAGCGTCAAATCCGACGACAGGTGGACTGGCAGTGGCTGAATGCGTGCCTGGGCGTCGTGGAGAACAACTACAGCGCTGTGGAGGCGTACCTCTCCTGCGGTGGCAATCCAGCCCGTTCGTTGACCAGCACCGAGATTGCCGCCCTCAACCGCAACTCGGCCTTCGACGTGGGCCACACCCTGATCCACCTGGCCATTCGTTTTCATCGCGAGGAGATGTTACCGATGCTGCTGGACCAGATCT
>12683909932
TGATGAGATAATCACCAAGGCCAAGTATTTGGAGGAGGAGGCCAAGCGGCGTGTCAACCAGCAGGACAATCAGGACAGCCAGGACGCGGAGGATATCAACAACGACGACGAGGATAACAGCAGCGATGGCGGCAGCAGCAACTCCAGCCCCACAGGCACCAACAATGCCCAGGCCAGTGTCCAGGGAAATGAGGAGACCGACGACGAAGATAAGAGCCTAAGTCTGGGCGACGACGACGAGTCCAAGGAGGATGATGTCTTCTACGAGAACAGTATCGCCGCCGGCGATAAGCAGCAGCA
>126922111032
GTGCCACTTGGCTCGAGCAGCATTGAAGCGCCCAGTCCGGAGCACAGTTCCCATCCTACGACGAGCAGTAGCCAAAACAATAACAACAGCAGTAACAACAACCATAGCAGCAGTAGCACCAACACCACTAGCACCACCACCACCACCGCGGGGACAACAAATACGCACAGGACTGTGGAGCGGCTGGTGGATCAGCGAAACAACAACCATAATAGCAACAGCAACAGTAGCACTAATCCAACAGTGGAGGCAGCTACGCTGCGTTCTCCGTCCATGTTGTCGCTATCGGCCACCAGCACG
>12706777403
[truncated: 42,627 more chars]
