# Supplementary material for: iPro-CSAF: identification of promoters based on convolutional spiking neural networks and spiking attention mechanism
Source: PeerJ Comput Sci. 2025 Mar 26;11:e2761. doi: 10.7717/peerj-cs.2761 (PMC12190325; doi:10.7717/peerj-cs.2761)
Supplement: Supplemental Information 1 [file peerj-cs-11-2761-s001.zip › raw data/D. melanogaster_Non_TATA_Data/Ntrain.txt]

>1234737815
GGACGAGCACAACCACAATGTACAGGATCTGTACTGCGAGTCGAAGGTTTGGCAGGCTAAACCCTACGATCCGCCGCATGTGGACTGTGTGAAGCGGGCGGAGGTGACTAGCTACAATGGCATTCCCAGCGGTCCGCAAAAGGTGCCCATTTGCGTGATCAACGCGGTCACTCCCATACCCACCATGTACACGTGGGCACCAACACAGCAGAACTTCATGGTGGAGGATGAGACGGTGCTGCACAATATACCCTATATGGGCGACGAGGTCCTCGATAAGGATGGCAAGTTCATAGAGGA
>262875616
TGGAGCGCCGCAAGGAAATCCATGGGGACTCCCTGGACAAAGCGGTAAAGAAGAAGATCGAGCGCGACGAGGAAAAACTGAAAAACAACAACCGCGATCTCTCGCTTGTCAAGATGAAGACCATGTTCGCCACGGGATTCGCCTTCACCGCCCTGTTGAGTATGTTCAACAGCATCTTCGACGGCCGTGTGGTTGCCCAGCTGCCCTTCACACCAATCTCCTGGATCCAGGGGTTAAGTCACCGAAATTTGTCCGGTGACGACTATACGGACTGCTCCTTTATATTCCTCTACATCCTGT
>3972626724
ATGGTTTATTGGATGATTAAATTGTATTTCCGCTACTCGCTAGCAATTGGAATTACATCACAGCAATTTTCGAATCGAAAGTTTTTCAGTACCCTATTTTCTCGGACGTATGCTCTAATTGCCAACATCGTGACGCTCATCATGTTGCCCATCGTGATGTGGCAGGTTCAATTGGTTTTCCAGCAGAAGAAGACCTTTCCAAAGCTCATTTTGATCACCAATAACGTGAGGGAAGCGGTGTCCTTCCTGGTCATATTGTACACAGTGCTGTCGCGAGGATTTCGCGATACAGCGTTTAAG
>4132518561
GGGTGTGTGGTATATTTCGATGATTCACTACGTTCACACTGCGCACAATTGAATTCTGTGGCTATCGGTACGGAAGAAATTTTAGTTCGTTTTAAATATGCAATTGTTATGAATAACACAAGTTGAGCAAATAAAAGACGGCAATTCCCAGCAGCGCGATTTGTTTTTTTAGCTCGGTGCTGCAGTGCAATGTAAAGTATATAGAGGAAAATATTTACACATGCGCATTAACCGATTAATGTTCTGTGTAAATGGTTTTATTTTTTTTTTTTTTGTATTTTTTGTTACCCATATGAGAGA
>587538796
GTGTTGCAGCAGTCACATCAAAAGCGATCCAAGGAATCCACCCTCCAGAAGCCATCGAATGATCTATGGAACTCACCGTCATCCACGCCCACGAGTGGAGCTCCTTTGGTGACAATATGGCTGCCATAGATCCATCAACTCACTGAGTATATCACACGAGCAGCCATCTCATCCCCCCCCCCCTCCCCCATAAGTAGATGATTTTTGGGGGAAAGTATTTCCGTTACATCGAGAAGAGAGATAGGTGATCATCGAGAGGATCATCTTGGCCTCATCTCATCATCAACAGCATCCGATTGC
>6621832077
ACATACATTTTTTACGAGTTCGTGGTATATTCCACGAATTCCCTCCGCCGCACATGATGATTGATCGGATCTCAACACGACTTTCACCTTATCATCCAATTGCAGAGCATCGAAGTTCGTTGGCCTGTGATGGCTGTCATCTCCTAGCTGCTACGGCTTAATTCCCTTAAAGAAACCTGGCCGCATGCCCTCAGCTTGTGGCCTTCCATTTAGTTACTGGCCTGGTTCTGCAATATTCATGCAGCTCTCGAGTTCCCGGTAAAGTCAAATCGAGCCTTGGGCCGTTCGCTCGTTTACAGC
>7541627778
ACAGGCTGTCTGTTATGACAATTGAATCCGCGCCGTCTTGCAATGCGATGCATTGCATTATAACAGTTCCCCAGTTGACCATCTCGGGAGTGGATGGGAGTGTCCAGAGTCGTAAAAATTATGGAAACCGAATGCGAATCCCGGGCACTTGATGGCGGCGCATGGCGGCCATTCGAATGGATCAACGAACCCGAAAATAACAGATGCAGATATGCAGCGATAAGGTCGAACAATTATCAATTGCGATTGCTTCATTCGAATCGAAATGGAGCCTCCGTTTTGGGGCTGTCTCACCCGCCT
>8138045596
ATTTCCATTCAAACGGAAGGATCTTCTACAGAAATGGAAGGAATTTACCCAGAGGAGTGCTCAGTGGATGCCCTCAAAATGGAGTGCGCTGTGCAGTCGGCACTTTGGTGATGAGGACTTTAATTGCAGCAATAATCGGAAAACGCTTAAGAAAAATGCTGTGCCATCAATTAGGGTTTCGGAAGATGACTCCATGAGTGGGCACTTGGAACAGGTGTCCCCAAGCAATAGGCCAACGCACAAGCAAACTCTTTCTAGTGCCGCCGAATCAGCAGCAACAGGTGTTAAAGCCACTTGCCG
>9828812118
TTTGTGATGATGCCATGCCGGAAAACCATTGAAGCTAAATTTCACGCCTCCTTAGTTTTCCTTCCCCTAATTGTCCTAATCAATGCATACAATTGGTGAACCAATCAGATGTTTTATTTGGTTGCTTCTGGATATCTTTGGTTGGAGGATATGTAAGGGTTCTCTTGAAGCATTAAGTTAGAACAATGCAATAAACAGATCGTAAATATTTTGATACCATTTTTCCACCGTAATTGACCCGACGATACTTTCAATGTCAAACAATAAATTCAATTTCCAATCAATAGCCCCAAAAAAAAT
>10102863052
GGTTCCTACAGATGCCAATGCCACGAAGGATATGTAACAAATGGCACCTACAGCTGCCTAGACAGATCCTCGGTGTTCATGTGTCCGGATGGAACCGTTTGTGACCGCAATGCCGTGTGCCTTAGGATGGATAACATCCGCCACAAGTGTCACTGCAATGTGGGATGGGCGGGCAACGGTTTGATTTGCGGTAGGGATACCGACGTAGATGGATGGCCAGATCAGGCAATCGGTTGTCCAGAGCTGCGCTGTCAGCGAGACAACTGCCCGAAGTTGCCTAATTCAGGCCAGGAGGACGCC
>11106137012
ATCGAATCATGAAGGTGATCAGCATTCGCTGGAAGACCTGCCTGCCAGGCCTTATAATAGTTTCTTACCTGGTGTGTGCTCTGTTGTATTTCGGAATGGATATAACAAAGATTGAGCCAGTGGAACCAAGAGTAGTGAAAAACAAGACCAAAGTGCCACGAATGTATGCCAAAACCATCAATCATGATGGCAACTGGGAGACTATTGTAACTAATCCGGAATTAAAGCCCAGATATCGGGTTGGCGGCGGCAGGACTGGTGTCCAGTTCGTGATTGGAGTACCCACTGTACTGCGACCGA
>121360310112
AATTAACGACGGCGATGACGGGGTTCCCAACAAAAAATTGTATCTAGCCACTCACACTCACGCTGCTCCTTGGCTTATTGGATTCTTATTTGGCTACTTTCTGCATATAAATCGCGGAAAGAAATTCCAGCTAAGCAGGCCTATTGTGTGGTTAGGCTGGATTCTCAGCTTGGCGATGCTTTTTACATCGATTTTTGCTCTATATCCGGCTTCCCAGCTGACTGCTCCTCCTCTTTCCACGCTGGAGGAATCCCTATACTACACCCTTACCCGGTTGGCTTGGCCCTTGGCCATTTGTTG
>1383653766
ATGAAAACTTCGAAGACGCTGATTTTCATTATAGCCATATTTCTAATAAGCCATTTGTCTCTGAGTAAGAAGAGAAACTCGCAATTTAATCAAGTCCAGCATGAGCACTATATCAAGACATCAGAGTGCCATATACCATATATCAATAAACCATTGGAAAATGAAAAAGGAAACATAAAAAAACAACACACAATTTGTTCCAAAGATGAAAGTTTGATAAACCTTCGTTTCGACGAGAAATCCCATCAATATTTATTGTATGTAAATGATCATGTGGCCCAGCTAAAACTAAGATCTATG
>1442055890
TGCAAAGTAGCGATACTATTACTGCAGCTCCCGCGCCCGCGTGTATGTGTGTGCGAGAGTGCGCTGCGTGCGTGTGTGTGTGTGTGTGAGTGAGTGTACGGTGGGGCAACCTTAAATCACGTGCATACAAAAACCGAATGAAAAAAGCACGGCATTTATTTACATTTGGATGCCACCATAAAAAAATAGAGCGCCGACGCCTGGGTTCGGTGTAAATCGACGTTAGTAAATGCCTAACAATTCCTTGCGTGTGCACATGTTTTTGGTCCCAATCAATACTTGGCAGACGGTCATTTAGAT
>15663712493
GTCGACAAGGTGGTGACCATCATCTCGAACCCTCTGCAGTACAAGGTGCCCAACTGGTTCCTCAACAGGCAGAAGGACATCATCGATGGCAAGTACTGGCAGCTGACCTCCTCCAACTTGGACTCGAAGCTGCGTGACGATCTGGAGCGTCTGAAGAAGATCCGCTCCCACCGTGGTCTGCGTCACTACTGGGGCCTCCGTGTGCGTGGCCAGCACACCAAGACCACCGGTCGTCGTGGTCGCACCGTGGGTGTGTCCAAGAAGAAGTAAGCTTAGCAGCGTTCCCTGCCGGAACGGATT
>16730138455
AACTGGACAAATCGGCGCCATCGCTGGCGGTGAGCTCGGTGGCCGGGCAGCTGATCGATGCCAGCGACTTTGACTGCGTGGTGTGCAGCCGGACTCTTTGGAAGCCGGTGGTTACCCCGTGCGGACATACGTACTGCCTGGTATGCTTGGATCGTTGCATGGATTACAACTCCCCGTGTCCATTGTGCATGTCACCACTTGTGGAGTTCAATGTCAATGCCAGTGCCAGTACCAGTGCCAGTCAGCATCCGAATCCGAATCAGAATCAGATCCACCTGCATCCGGGCTCATCCTCGCCAG
>1717138316
ACGTATCAAAGTGCCGGCTATTGGCATCGAGGGCAACTACTTCCCGATCACCTCGGGAGCTTTTATTCAGGACAGTCGCCTTCGCCTCACCCTGTTGACCACTCATGCCCAAGGAGCAGCCAGTTATGAGCCTGGACAGCTGGAGGTTATGCTGGATCGGCGCACCCTGTACGACGATTATCGGGGAATGGGCGAAGGCGTCGTGGACAGCCGTTTGACGCGGCACAAGTTCTGGCTGCTCGTGGAGGACCTCCCGGGTGGTCAGCATGTTACGCAGCCACCGAGTTACAAGGTTCTCAG
>18178214233
ACTACGTCAGACCAATTTGCCTGTCCGTCGATCGCCAAGTGGGACGTAGCGTTCAACATTTCACTGCCACCGGCTGGGGCACTACCGAATGGAATGAACCCAGCACCATTTTACAGACAGTCACACTAAGTAAAATCAATAGAAAGTATTGTAAAGGCAGGCTAAGGCAGAATATCGATGCATCCCAGCTATGCGTTGGCGGTCCAAGAAAGGACACTTGTAGTGGAGATGCTGGAGGCCCGCTGAGCTTAACGTTGAAGATCGATGGTGACGGCAAGTGGAATAATAAATCTCGGGCTT
>191050911661
ACGATGCCGATGTCAACTACGCGGAGATTGAGGAGAGGCATGTGGAAAAGGAGCAGTACTACTTCACAGTGGATCGTCCTACGGCGGAGCGAATGCTCCATGGACGAGAGGACGGGTCCTGCCTGGTTCGACCTTTCAAGGCAGCCGACCAGTGGATCCGTTACATAGTGAGCATCTGGGCGGCGGATCAGTACTATCACCTGTTCATAAGGCAAGTGGATAGGAGACAACGCTATGCCATTGGTCAGAAGAAGTCTCAGGAGCGCTGCTTCGGATCCCCCTCGGAAATCGTGGAGTTCT
>201262821655
ACATTGGATGAAGTGCGCATCACCATCGAGACCTGCAATCCAACGACTCGCGATGCAGGCGGAGGATCTGGAGCCGGTGGAGCTGGATCTCCCACCGCTGCCGCCTCTGCTGCGCTGCCACAAGTACCACAGGGTAAATACAGCTTCATCCACAAGGTGGTCGACGGCATAACCATTGTGGTCAACACGGTGAATGTGAATTTCGTGAGCGCCGCCTTCACCGCCTCCGTTCAGATGTCGCGCATTCGCGTGGAATCCAAGACACCCAAGTGGGCGAATGCCGATCTGCGGCTGACGCGA
>213803370
GCAGGCAGGCATAGTTATATAGAGACTGTCCAGAGTCAGAATCAGAATCTAAATCCAAAACCGAATCCGAGAATCGAACCAGATACAAACCAAGTCGAACGCCTTGGCCGTAAAGTGACCCGCGGAAACAAGAACAACCGGACAACCGGCCAGGCCAATAGACCAACAACTTGCAACATCCCACCTTCAACCTCCGTTTTCCTTCGGCAGCAGCAGCAACTGGATCACCAACAACAACAACAGCACCACCAGCAGCAGTGAGAGCGAGCGAGAGAGTGTGCAGCGGGACAGGGAACGAGA
>2219989958
GGGCTGGACCAGCGCGATCGAAGAAGGCACCTCTAATGGCGAAGACCTTGCAGTTTATGCGCGGACGTCTCAAACGATAGATGCGCTTACTCATTATAGCTACAATCTTATACTCAACTTCTTCAGCGACAACTTAAGCAGCAGCAGTAGCAGCAACCTCGATCTATTAGGCATTCACGGTGGGATTACCTTCCAACTTTATTGGCAAAGACTTTCAGGTCTGAATAAAGTGACATTGTGATACTAGACCTTCTACTTCCCAGTGCGCTGTGGAATCAGACTGCTGCTGTCGGCATGCGT
>23633936307
CAAAAGAATTCCCCCTGGGAGGGTGCTCTGCGATCCTCAGCGGCCATTTGGAGCACTGAGTTCGAGCGGCTGGGAAGTGTTTGGAAGCAGCAGATCTATATTGGCGACCTTTTGCCCACGTTGGCGGCAGCAGCCGGAATATCCCCGGATCCGGCGCTCCATTTGGACGGATTGAACCTGTGGTCTGCCCTCAAGTACGGATACGAGTCGGTAGAACGGGAGATTGTCCATGTGATTGATGAGGACGTGGCGGAGCCGCATTTGTCCTATACGCGTGGAAAGTGGAAGGTGATTAGCGGC
>2445789070
CTCGTGCCTGGTTTTATCAAACCTGCAATGAGTTTGGCTGGTACACAACTACAAAATCCAAATCATCCGCGTCCCAAGCCTTTGCCAATCAGGTGCCCCTTGGCTACTTCGAACAACTTTGCCAGGATGCGTTTGGAGCGGAGCAGACTGCCCACCAATTGGCCCATGGCGTTGAGCAGACGAATAGCAAATTCGGCGGATTCGGGTTCAATCAGAGCGAGCGTTATGCTCAGGTAATCTTCACGCATGGCGAACTGGATCCGTGGAGTGCTCTGGGCCAGCAAAAGGGTGACCAGGCTA
>251136618602
ATCATAAGTTGTTTCTTCTTCACTGTCATCGTTTACCTTTGGAGTTATCAGCCGATGGAGTGGATCAGATTCTTTATGTTCTTCTCCATTAGTTTACTGACCGTCTTTGTGGGACATAGTTTTGGTTTGATGATTGGTGCCTGGTTCGATGTGGTGAATGGAACGTTCTTGGCCCCAGTGCTAACGATTCCCATGATGATGTTCGCCGGCTTTGGAGTGACCCTGCGTGATCTGCCAAGCTACTTAAGGTGGGGCAGTCACATATCATACTTAAGATATGGACTTGAGGGCTTCATATCA
>26246825701
ATGCCAAATTCTGGGTGGGTCGTGGCCAGCGGCCCACTTCCGACGGCCTGAGGATTCCGGACGAGAATGGCAAGGAGAACCCGCTGCGTCGCTACGAGCGCAAGACAATCGTGCTGACCCTGCCCGAGGACCTGACCATCTTCGACATTGGTCACTTTGGCGTTTGGTGCGAGGCCTTCACCGTGGATTTTGGCCACGTTCGCCTGCCGGAGGGCCTGAATGTGCCGCCCTCCCTGAAGATGCTCGGAATCAGTCCTCAGGTAAAGAAGAACGCCAGCCAGATCTTAAGCGAGCTGCAGC
>27911526299
GGGTATTATCAATAAGGTTTCTTTAAAACGTTTACCACAATTCTTGTGAACGCTGACCCAGACCCACTGACCGCGTCCCTCGTCACCACATCTTGGGCATAAATTAAGTAGAATTCTTCACTTATCGCTGCAGAGCATCAAGAACCACGTCGCTCTTAAGTCGTCGTAAATACAGCACACGTCTTTATCAACGCCGCACTTTTAAACGGAAGGCGCTTCTGCTGACGTGGTTAATGCAATTAGTTTCCACGCGTTAAACTATTAAACAATCAATTAAAAAGATGCTGACGAAGGCGCTTA
>281078337722
GTTTTCTCCACGGAGGTGTACAAGGGTTTCCTGGGCTTTGCCACCTGGTGGAGCTACTTCACCCTATTCGCCACTTCATCGCTGGGCATTGTCTACCAATCATATTTCAACAAGACCTAGGTTCATTTAAATCCCCGTCGTAGTATATGACTTTGTTCTTTTGTAGTGAATTTATACCGCACACGAAATTAATATTAGTTTCTACTCATGTGGCGAGTATCTTGATTTACAATATTTTTTGTAAATAATACTACCTAACTCATTGTTTATAAAGTGTGTTTTAAAGACTTTTAACCAGGC
>29176633094
ATGCTGCTCAACCAGTATGACCACGTGCCCTACGACGCCATCTCGTATTTGACCAGCGAGTGCAACTACGGCGGAAGGGTCACGGACAACTGGGATCGCCGGCTAATCGTGACGATCTTGGCGGACTTTTGCAATGCCCAGGCGGTCACCGACAATCGCTATAGGTTTGCCAGCGACGATCGCTACATCCTGCCCCGAAAGACGGAGCACCGCGAGATCCTGCGGTATCTGGACGAGAACCTTCCTTCGCTGGCGCCACCCGAGGTCTACGGCCTGCATGCCAACTCCGGCATAACAAGG
>30382517641
CATTCAAGCAATCGATCCACTGACGATCTCAGTTCGTTTTCAACATGCGTGCGCTTCAGTACCTTCTGCTACTGCTCGTCATCTCCATCGGCTTGGCGGCATCGGTGCCTCGCCAGCGTCGTCAGATCGATCTCACGGTTTCGGCGGAGCACGACGACAACGATGAGGAGACGGAACTGGCTCTGGAGGCCATCGCCGGGCTATGGAGCAGTGCGGACAGTCGGACGAAGATCGATGGCTCTGCCAGCCTGGTGCATCGAACACATGGAACACAATCGGGTACGGGCAGCACCAGATACC
>311044222740
CAATTTAAAGAAGCGACCAAAGAGATATAAATATATATAGAAGTATATCAAGTGAAGAAGCAAATCAAAGAAAGAGTGATCGCGAGGTGTTCAATTCTACAGTGCAGTTCATTCTGCAACGATTTGGTTGTCATTTTAAATGATATATAGTGATATATAACGAAGCAAAATGCAACGACAAAATCCGAACCCGTACCAGCAGCAAAACCAGCAGCACCAGCAGGTGCAGCAGTTCTCCAGCCAGGAGTACTCGCACTCCAGCCAGGAGCAGCACCAGGAGCAAAGGATTAGCCGCACCGA
>32907811302
CGCACCCGCAGCAGCCACACTGCCGCACACGTAAGGAAATAAGTTTTCTAATTCCTTGATTTCAAAAATGCCGAAAAAGAAGACTGGGCAGCGTAAGAAGGCCGAGAAGCAGAAGCTTCGCCTCAAGGAGATCCGCAGCAGAGAGGTGCCTCTTGCGGATTTGCCCTGCAATGCACCAATGGAGTGCGACAAGTGCGAGAAGAAGCAGAAGTCGAGAGCCTTCTGCTATTTCTGCCAGAGCATTCAGAGATTACCCATTTGCGCCCAGTGCGGGAAAATCAAGTGCATGCTAAAGACCGG
>3317561591
TCACACTGGAGCGAAAGGAAAACAAAAGAGCAATCGTGAATCGAAAGGCGCACGCGGCAAAATGTAAAACTTGCTTATTGGTTTATTTTTAACAGTTGCCGTCACCGCATTTACAGTCGCATTTCGGCCGAATGCTCGCGCGCCCCGCTTGCGTGTGTTAATTGAATTATTTCATCCATTTTAGCAACTGCTGCGTATTTTCGGCGCTTATTAAGCCGACAGAGCCATCAAAATCCATACTGCATACAAATACGATTTCAATTAGGGGAAAAATACGCGCCTGCAGTTCGCCGCACGATT
>34699527271
ATCAGGGCGATAGATTAAAGAACACTACCATCCTTCCACTTATGTGGATCGAGATCACGTCGGGAGACTTTTCCGAGGAGGTGCTCCACACGCTGTACTTAAGCACCTTTGGCCTGAATGCCATTCAGCAAACTCTTAAATACGGCACCCTGCTCATATCGGTGACATCGTTCAGCCTGATCGTAGCCGGCGTCTATTACCTGAACAGCAGGCGAGAGCAGCAGCTTCAGGAGAGCAAGACGTCCGCTGAGCTGGAGGCGCTGAACGGCGGTGAGAACGTCATCGTTGTGCACCACATTG
>3533224815
CCTCGAAAATGGCCGCACATTCCGCTCAAATCGCCGGGCATCAAGCCGCGTCGCCAGAATCAGACCAACAGCAGTAGCAAGCTGTCGAACAGCACGTCGTCCGTGGCGGCGGCAGCGGCAGCATCGTCAACGGCCACCTCAATAGCTACGGCATCGGCGCCATCTTTGCACGCCTCCAGCATAATGGATGCGCCAACAGCAGCAGCAGCTAATGCTGGATCTGGAACTCTCGCTGGCGAGCAAAGTCCGCAGCACAATCCGCACGCTTTCTCCGTTTTCGCCCCTGTTATTATACCCGAA
>36913416175
GAATTCAGTTGTCAATTATCAGGCAAACTAACAAGAAGAGGGAACAAGTTTTCTAACCTATTCAAAATGAGTTCCAATTCTCTATTCGAAACCGACGAAGATGTCGCTCAGGCAAACAAGTTATCCCGAAAAGTGAAGGAGTCCCCCTTTATGCTGGTGGGTATTGCCGGATTCGTGGCCGCAGGTTTGATTGGAGCCTACAAATATCGGAACCGAGGCAGCATGAGCACCAGCGTCTTTCTGATGCAGTTGCGTGTGGCTGCCCAGGGAACCGTCGTTGGATGTTTGACAGCCGGATTG
>37471232870
TCAAAACACTCGACCATTATGTCGCCACTGGATATCGTTTTGCTCCTGGTCAGTTTCCATCAAGTGATTGGCAGTGACTTTTCCGCCATGAGTTTGGAGTTCAAGCAGTGTGTTCGTGGATCACAGAAACCGAAGATCGGTGAATGTTTAGGAAGATCCGCTCTGAACTTCATCCAGAAATTAGATGAGAGCGATAACGTAAAGTTCGTGGAGGATTTTGTGACAGTGAAAAGTGAAACAGCTGCAGTCAGATCTCTATCAAATGTGCTCGACACGGATCCAGTGGACTTCCGCGGTATC
>3811998872
CTCTGCAGATGGCCCACGGATGGCTATTGAAGCTGCCCAAGCTGGAGGCGAAACTAGAAGCCAAGGAGGCCAAGGATGAGGCAATGCTGGATTGGTTCGAGGGCAAGAAGCAGACGGAGCTGCTCAAGAAGCTGGATTTCCTCAATTTGTTCACCGAAAAGGAGGAGGCCAAGCTGGAGAAGAAGGAGAACGAGTGGGAGAAATTCAAGCAGTGGTGGGACGAAAAGAAAGAAAAGGAGCTGGCCTTTTTCGAGGCCAAAAAGGAGAAGGAGCTGGCCTTCTTCGAGGGCAAGTTGTCCA
>39259410503
GACTCCATCGAGTTGCAAACATACTTCATTCGCAAGAGAGACGAGTTATGCAAGGACACACTTAGCTCATCCGCTTTAAATTTTAGTCTAGAACGCCTTATGGCTGATGTGGAGCTGTGTCGCCAGCAAAAAATGCAACAAGAGGAACAGGACCAAGAGCAGGATAAGGAGAAGGATGAATTCAATGCAGCCAAGGGTGAAAGCATGACAATAAACCAGCAGGTGTTTTCTCCCGGCGATTACGTATACGTGCAAATGCCGGAAAACAAGATTCCCTCGATATGCTGCATAGAGCGCCTC
>401234213387
CCGTTCATTTGCTTTTGTGCCGTTGACAATTGACATTCAATCGCTTTTTCCATTTGTTTTTATTTTCCCCCTTCTACCCTAAGTTTCTCCTTTCAAAGAAAACGCATTTGGAATACAAATCAGGCAAAAAACACGCGTACATAAATCGAGTAATCGAAAATCAGTGGCGATTTCGAAGGGTGTGTGTGTGTGTAGAATTACTACAACACACCACAAATACAGTTCGAAAAGGCAGCGCAGTCGGCAGAGGCGAAAAAAAAGCAGCGGCGTCAGCATTTCCATTTCGGCATTGCAGCTCGA
>4110993211
ATCAAACTAATTTCAAGTAATCCGTGCTCCAAACACCTCCGACTTTGGGAGCTGCACCAGAAATTCATCAAGGATACCTCTCCGATTTCTTCGATGATATGAACGACAGCAGTCGTAGTTCCATGGATACCGACATGGAAATACAGAAGTTGCCAGTGAAACGGCACTTGCCGGTGACCAAAGGCCATGGGTGTGTTAAAAATAAGTGCCGCCGAAATCTAGACGAGATGTCCATCCAACAGTTTTCCGACTCATCCTCTCAGTCGGAGGGCGATGGCGAGGAGGACTCCAATGATGCCG
>42132154565
CATTGTTGGCTTGTGACTCAGACTTTCTGGTGCGAAAAGCAGGAGCGGATCACACAGCGGATTAGCGATGAACAGCGACGGTGAAGCCTCATCACTGCAGATGCCCCAGGTGACGGTGGGTGGCATGCTGCCGGTAGAAGCCAACCAATCGCCTGAAACCGCTCCGCTTTCGATGGCGGAGACGGTGTCCAACACGGACTTCTACATCGGCGTTGGCCTGGCTATCTCCTCCTGCTTCTTCATCGGTTCCAGCTTCATCATCAAAAAGAAGGCGCTCATTCGGCTGAGCAGGTACGGCGA
>43460814824
TTATCCCAGTCAGTATACGATGCAGCAACATGTTAAGCTGGTCCATTTGAATTTATATGCCAAGATCTGTGATGTCTGTGGAAAATCGATCAGAGGACGCGAAGCCTTGGCCAGGCACATGGAGGAGCACACGGGAGGGCCGCAGGCAGCAATCAAATGCCACTTGTGCGACTCAATGCTAACCACCAAATATGGACTGGCCCGCCACATAAAAATGATGCATACCGCTGAGAACCTGCAGCCGATGCAGTGTGAATTTTGTCTTAAGATATGCCCCAGTCTACAGGCACACCAGCACCA
>4413080909
GGCATATATTTGCTGCCCGCCGGCGGGCACACTAAGCCAAACGAAAATAATTTTGTTACAAAAAAAATCAACAAATCGTATTGTTAAATGGCCGTGCGAACACGAACGACCATAAATCCGCCGCAGCGCTCGATTTCAAATCAAATCCTCGAGGCAGTCGGTAGTTAATAATACCGCAGAGCGGCCAGATCGGGGGATATCTACCATCCATATCCGTGTATCCTCCAACTAGAGATCGGAGCAAATAGTGGAGGAGATCCCGAATAGATCCGGAGTTACGTGATTCCCGGCGACACGGAT
>45300319851
TTACTTCTTTGTGGTTGTTTGCCTATCTACATTGCCATTTTGTAAATGTGAGTGTACCAAATTTCAGTAAGACAATTTACCCATTAACCGTTCGATTATGTTGAATTCTGTGTGCGAACTGAGCCCGAAATGTTATGTTTGTCTCGTCACCCCCGTCGCCTAGCCCACTGACATCTTGCTCGTCCACGTATAGATGATATAGACGCGAATTGGCCCGAACCCGAAGTCTGAACCCAAAAACTCCGTTAGTCCTTTGTTGATGGTAATCGTGCATTTGAGGCGAGAAATCGAAATCGTTAG
>469074313
ATGCATTGAGCTCCTGCGGCGCTACACATTCGGTGATCGTCCTGTTTCCCTGGAGATTCTCAGCGACCAGGGGCAATGCTTCCACAATGCCGTTAACCAGTCGGTGAATTACGAGGATCCCAATCTGAACATTGCCATTCCAGTATTCTCTATTCATGGCAATCACGACGATCCCAGTGGCTTCGGTCGTTTAAGTTCTCTGGATTTGCTGAGCACCTCGGGACTGGTTAACTATTTTGGTCGGTGGACCGATCTAACCCAGGTGGAGATCAGCCCCGTCCTGATGCGCAAGGGAGAGAG
>47462011042
ACTCGGTGACCTTCACTTGCCAGAAGCTCTTCATGTCCGCCAAAGAGGAGAAGGAGGACTAAACTGCCATCGAAATGAAATGGAATCATTTTTCAAAACGATCTAGCTATTTGGCCCTCCAAATAACTACCTATTAAATCTCTATATTGATGTGAAAGCTTGAGAACGAGAAAGCTTGGCTCGTTAAACCTGAATACCAAAAAACGAAAATACCTAAAAAAGCGGAAAACATGACCTGTACATCACAAGGACTGGAGAACGAAGTCAATACTATCATATTTCTATATTTATATTTATAAA
>481206917397
AATTGCATTCGCAAAATACTGCTAACCATACGATTAATCAGCTAATTTCCCACGGTAACTCTCCAACTCCGTTGGCATTTACTCCTACTTCAGTTTTAAGAAAAATGACAGCCGATAAGGATACGCAATCACCAAGCACTTATTGTCAGAACCCACAATATCATGTACACCAACAAAATGCCAAGCAAGTCGGTACTCGTGAGAACGTACTTGAGCCACAGCTGACCGCAACAATGGCTGTACAGCCCCGAATGATATTAGGCGGTGGAAACTTTGCCATTGGCCAAAACAATCAACATT
>491179110337
TCAAAGCACAATTCCCGCTTCTCATGCATCCAAGTCCATTCGATAATCGTGTGGCACGACGCTTCAAGCGAGCCCTTCGCCAGGCGGACTCCATGGGTATTCGGGTGGGAACGTTTCTGCGTCGCTATCCCATGATGCGGGTCTCTGTGATCGTCTACGTGGCCCTACTACATCTGTGGGTCATGTTTGTGCTGCTCTCCACTACACCAAACTAATCGAATCAAATACATTTAGTTGAGCAATTGTTGTATTTCCATAATATTGTATGTATTGTATTTTACGCGCCAAAATTGGATATCT
>5080726347
CCAAAGTGGAAGCGAAGCAGGAGACAGCAGGATGTTGCTGCGGCTGCTGCTTGTGTGTTGCACAGTGTAAGCTGCAAACACTAGAGCTGACAAAGCAAAGGCAACACAGGTCCAAATCGCCATGACAAGTGTAAAAATGCAATCACAGAGGCGTGGCATCTTCATGGAGTCGCTATATGCGTGGTTCGTGGCAGCGAACGAATGTTGCCACCGATGTTGCTGCCCCAGCTAACGTTGACATTGCCATGTCATCACTCTCGCTCAGACAGTCAGTCAAGTTGGAGGCACTTCGCCGGGCGC
>51320122019
AGCACAAAGTGAACCCACCGAGTATCCAAGCACAGCAGACTGCAATTGGGCAATATTCTTGGTGAATTTGTAAATTTCGCTGATCTGTTTTTCTCTTGGCCATATAAAACCCGTCCCGTTTCAAAAAACCATAGTCTTAATTCTGTGAGCTATGTGTGGACGACGACTGCTGTTCTTGGCGGCCTTTGGCTGCCTTTTGGCCAACGCGTTTTCGCTTCCGGCGACCAGGAATGAGGAGTTCGACGACGGTTTCCCCGAATCCGAGTTCGACTACGAGGAGAGGCACACTAGGGAAATTCC
>5263211245
TTCAACTTTACGGCTGCCATCAAGGTCTTTTTCATGGTGGCCGACTGTCGATTTGCGACGGAGAACGAGGAGCGTTTGTCGGACGGCGAGATACCAGTTTTCGACATGGCTGGCTATACGCTGCGCCACCTGACCAAAACCGCACTGGGCGCCCTGCGTGTCTACATGAAGTTCGTCCAGGAGGCACATCCCGTACGGCTCAAGGAGATCCACGTGCTCAACTGCCCGTCGTATGTGGACAAGGTGATGGCCGTGGTCAAGCCGTTCATCAAGGGAGAGGTGTTCAAGCTAATCCATTTC
>53193721281
ATCTTCAGAGCCAAAAGAGTTACTGTCCGATGAGCAGGTTGAGAATTTACTATTAAATCACTTGGTGGATGAGAATGGTGCCATTATAGTGGAGGAACTCAAATCGCCAACAACAACCACAAGCATGTACCACACACACCAACATCAACAGCAACAGCAACAACAACAACAGAATCAGCAGCAGAAGCAACAACAAAAGCAACACCACCAGGCACTAAACGTGGTTGGAGCCTTGCTGTTTTGAGCCGACAGCGAAATACCCTACACTTAGAAAAAAAAATCAACACCAAAACCGCCTCA
>5485023628
GGACTACTTCTACGACAGCTACTGCTCCTCGGCGCTGTTGCGCGGTGGCGGCGGTGCAGGCGGGGGCGGTTCGAATGGAGTGCGGGCCAAGAAGCGAAAGCGTCTGATGACCAACGGCGGCGGTCTCGCTGTGGCCGTGCAACAGCAACAACAGCAGCATCATCACAGTGCGGCCGCGGTGGCCGCTGCTGCGGCAGCTGCCGTCCATCAGCAACAGCAGCAGGTGCAGCAGCAGCAGCAACAGCAACACCATCAGCAGCAACAGCAACAGCACCAGCAGCAGGTTGCTGCCGTTGCGAT
>55234926593
CGTCCAGGTCGTGGAGCCTTGGGCGAATTGACGGATATGGATTTCTTCACCCTGAACAAGCGCTACATCGAGCTCAAGCTACTGACTTTCCTAAGGGAGCATCGAAGAGACTTTCGTCACAAGTTCGCCCTGCCCGAAGACTTTCTCAAATTGGACCTGGCTGATTACGAGCGATACATGGATACGGAGGAAAATGATTCGTCGTCGGACTTGAGTGAAACATAGTTTTCAAATGCAAAGCAGTCTGGTTGTGTACTTTCCGATTTTCATGTGCAGTGCTCAGACTCAAATACACATTTT
>56333617489
AATGATCTTCATGGAGATCATACTCTTTGTGGCCCTCACAAGTGGCTCGCTACTATCCAGTTTTGTTTATGCCGCCACAAGTTCTGCGTTTGTACAGAGTCTCTCCTGTTTGATAGTCATTATTGCAACACTATTTATTATTTTCTACTTGCCCGAAAGTCTGGGAATGTCTCCAGAGGAGGACGAAATACCTGAAAAAGAAAAGAATGTCGTAGTCACAGTTTTAGATCACAAAAACAAAACGAATGAAATATCAGCTGAAGCCGAGAAAACCGAGAATTGTGATGATCCCCCAAAATA
>57717019235
CGCTCCGTATCCAGCTCTGGTGGTGAAAGCTGCTGGATTGGCCGCCGGAAAGGGCGTGGTGGTGGCCGCCAATGCGAAGGAGGCCTGCCAGGCGGTGGACGAGATCCTGGGAGATCTGAAATACGGTCAGGCTGGCGCCACGCTGGTGGTGGAGGAGCTACTGGAGGGCGAAGAGGTTTCCGTTCTGGCCTTCACCGATGGCAAAAGTGTGCGTGCCATGCTGCCAGCGCAGGATCACAAGCGACTGGGCAATGGCGATACTGGACCAAACACCGGCGGCATGGGCGCCTACTGCCCTTG
>5893320270
AATAATTTTGAGCTGCAAACGGATAATTTTACATGCAGCAGCGATGATATTAGTTCAAGTGTCCTCAAGGAGTTCACTTGTGGCATAAGCAAAAGTACCAAACGCCGCACTTGGCACATGGAATTCGTACTCGAACAACCTGTTGCCGAACATGATTTCTTCATAAAAATCGTCCTGCCGCGCAGGAGACCTCTACCGGATTTCGTCCTGCTCAATGTGACCACCGATGGCTGTCAGTTACTCGCGAATCGCAATCAAGTGCCCCTTATGCGCCTGGGCCGGAATATCATGGAGCGTTTC
>59762123617
CATTTTCCATTTTCCTACATGCGGACACTGGCTCAAAGTATCGTGTGCGGCGGACGTCCTTGTCGTGCGTGCGTCGTTTGCTCGCGCTGACGGTGTTTTTTTTGCGTTGGGTTCAGGGAGCACATCCAAATCGCATCGGGCAACATGGAGACATAAGCACCAGCTAGGCGGAATAACAAGAAGGCCCAACTAGAAGAAGAATAGAAGAACTCTGTATTTTGCAATCGCACAATTGGAATTTCGAATCGATTTATAAAGTGCTGTGTGTTCTTTGCGGTTCGTGGTGTGCTGCATTTTCGA
>60501023592
ATTCTGCCAGTTTCAAAAGCCCGATATGGACAAGTTTGCCCAGGTGGAGTTCCAGAACATGCTCCTCTCGCTGGTGGAGATATTAGAGACCTACGATCTAGGCGACGAGATCGGACGCGGAAATATGCGTCTGCTGATCACCAATCTGCTAAAAGACTGTCTATTGGACCACAAGATCGTGCGCGTGCTGGTGCGCTGCATGGAGCAACTGATCACCGACACTAACGATCGTATACAATATTTTATCGAGATCATATACGAGCTATGCGAACTGAACACCAAGCAGAACGACCTGATTCA
>61814730461
ACATGTAGTGAAACACCTTGATAAATTGATGAATCCATTTCAAATGGGATATTTTTCCTCAGTGCACATTTAATCCAGCCAAGCAAATCGGTTGTGGTAGATGAGAAGTCTGTTGGTGACACCACCTGGGAAATTGATTCAAATGTACATCGACTACGCACCCGGACGGATCTCCCAGCGGAAAAATGAAGATATTGTACCTGACATGTGCCCTCCTGGCTAGCTTTGCCGTCATTTGGGCCGCCAGTGGTGAAGAGGAATCGGAGCAGGAGGAAGGACCAGAGAAGCTGGCCAAGCAGC
>6230372433
CCACCGAATCCAACGTGGTCACCTGCGGCTCCATCCTGAAGCTGCTCAACTCGGACTACGCCTTCCGCCTGCACTCCCACGACGTCAAGTACGGATCTGGTTCCGGGCAGCAGTCGGTGACGGGCGTGGAGCAGAAGGAGGACGTGAACAGCCACTGGGTGATCAAGGCGCAGACCGGCGAGCTTTGTGAAAGGGGCGAGCCCATCGCCTGCGGATCCACCGTGCGACTGGAGCACCTGTCCACCAAGAAGAACCTGCACTCGCACCACTTTTCGTCGCCGCTCTCAGGCGAGCAGGAGG
>63817629045
ATGCATATCATTCCCAGGGTAACCAGCTCACATTGGAGTGCAAGGTATCTGGCAGTCCAAAGCCACATATTTACTGGCAGAGGGATAATACCCTACTGCCCATCGAGGGCACCAAGTACCAGTATGAGGAGCAAAGCGACGGAATAAAACTCCTAACCATTAACAACTTTGGCAGCAATGATTCCGGCTTGTACACTTGCTATGCCGAGAGTGAAAATGGCCAAATGAAGATCAGCAAATTTGTTCAAGCCTCTGATTATGTTAGAGAGAGAATTGCCGATAAGAAACCGATTGACAAGG
>64585532645
ACAGTTGGGTTTCCACCTCGACCGGGAAAAGTCGGGCAAATTTAAAGCGCTCCTCTGTTATTCAAATTTTTTAAAAACATACTGAATCCAAAAAACCGTTGTTTATTGGCAGTTCTCAGGTTTTTACGAAAAAGGTGAACATTGAATTTAGGATCCGAAAAAACGTGCGGGTCAAGAGATGTAAATATATTGCAAAATACTGCATCAAGTGTTAATAATCATTTTCAGAAACATAAGCTAAAAAACTGTGAGTGCGTGACATCGTGTGTTTTGGATACGTTTTATGAATGAGCGCGGGTG
>6591854383
GCGGAGACAGCGGCAGCAAATCGTTAATAAGAACAACGCAATCGCACGCACACACACACATGCGGGCTCGAGCACGCATTGTATCTGTATCTTGCGGTGTCTCTCGTAGTCGCTCTCGCTCTCTCGCTGCCTCCACACCTCTTGCCAGTGCTGGCCACTTGGATTCTCTCTAGCCAGTTTTTGTAATTGGAGTAAGTGCAGGTGCTGCTTGGCTAGTTATCTACTCTGAATGCTAAAAGTAGTTTAAGTTTTCATCTAATATAAAAATTTGTTGAAAGGGATACTTTAATCAGTAATTTA
>66397210945
TCCCTAAATGTTTACAAAAAGCTCCTCGACTTTGAGCCAGATAATGCCATTGCCAAGAAGGCCGTCGAGAAGCTAACTTCAATGCTGGGTGAGGTGGCTCCGTCCTCTGCCACACGTTTGATAATTGAGGAGATCGATCCTCCGCAACTGAAGACTTCCGAACCCAAGAAGGAGGCTGAGAAAAGTGAACCAACTGTGGTCAAGAAACCCGAACCAGTTGTCTCGGCAAAGAAGCCACCACCCATTAAAGACTACGATCTAGCCGAGTTGGTCAAGCCGAATCGCATGGTGAAAAGTAAC
>67602812746
ATGGCTACCGAAATCGGCAATGCGGCCGGCGGGTCCTGATACCTCGCCCACGGACTGCATCCTGGTGGTGGGCGTTTCCCGTCCAAAATTGGCCGTCGTCTTCCTTACGGTCATGTTGATCTCTCTGTTCCTCACCTTCCATGTCCTGTACGATAGTGCCGTATACAATATCCAAGCGGCCCAGGCTGTCCACGAAAGGCATCGTCTATCTATGACCGCCTCCGCATCGGCTCTGGCATCCTCCTCCTCATCGTCGTCCAATTCCGGCTCCTCCTTCTCCTCCGCCGGTGGCGCCTCCAA
>6879131575
GCCAGTGACTTTTTATAAATAAACACGACGGGGCAAAGCGAAAACAAGTTTCAGTCGAAATCCACACAACTACATAAGGCCAAAGAGAGCGCACGCTCTTTTTGAAGAGAGAGAGTGAGAGAGAGAGAGAGAGAGAGAGAGAGAGGGGAGACGACCGCATTCCTAACTGTAAACAAGCAAGAAGCGGAGACACTATAAAAGTGGGAAAGAGACAAGGCGACAGGCTAAGAATGCGGCGCTGCTGGAAAAACTCGTTTTTCCCGCTGGAAAAGGAAAATATGGATAAAAAAGAATTCGAGG
>69119121030
ACAGCCTGTGTTGAATTTTTGTTGCATTGGAATTTAAGTTCCAATATGAAAAATGTCATTTACAGATGGATTATCTACTTAGTGCATGAGTGATAACTAATCATGGAGCATTATGAGCATATCCATCTGAGAATGTAACGAATGATCCCTGATCCCTGATCCCCGATGCCTAAATGTCCTGCAAAGTGAGTTCGGTTCCTTTTTGGGCTGTGAACTTTGCCAGGAAGACCACCAATTCCATTTTCCAGACTGTTCTTTATCCATTTCGATATTTGCAGTGTCTGGCGAAATTCAGCATAG
>701140311703
GGCTTTGGAAAAGCTGATCACGCGCAGACCAAACGCATCCTGGCCACCAAATACCCGGACTACACGATCGAAATCTCCGATGAGGGATATTAGCTGCAATCAACGAGAGAAGACTCCACATAAGCACACTGACATGAATTTATACCATTGGCTTTGATCCTGTGTGCCATGATTTTATTGGAAATGGCATTTAAAATTGAGAAATGCTCTGAAAGGCAGTTAGTCTGTAGCTTTGCAACTGCTCGCACTAAACCTTTTCGGATCTAAATTAATCAGTTTGTACACAAATTTCGTTTCTTT
>71106575004
GGACAGGATCAGGCTCTGGACCTGCTGAAGGCCCTGCAAACGCTTAACATCAATCTCGACATTCTGACCAAAACGCGCATCGGCATGACCGTAAACGAGCTGCGCAAGAGTAGCAAGGACGACGAGGTGATCGCTCTGGCCAAGACGCTGATCAAGAACTGGAAACGATTCCTCGCCAGCCCGGCGCCAACCACACCGAACAACAGCTCCGCTAAGGAGGGCTCCTCCAACAACAGCAGTGCCTCGAAGTCCACCAGTGCCGCCAAGTCGTCGTCGTCAATCTCCGGCAAGGATAAGTCC
>72953412212
CTCCAACCGATTGGTCCTGCCCACGTCATCCCAAATCACTGAGCTTGAGCCCTCATTTCGGCAGCTCAAACGCATCAACCTTCGCAGTTGTGGCTTTTCCGACTGGAAGGATGTAATGCACACAGCGCTTCTCTGGCCAAATATTTTGTCACTGGGCTTACAGGAGAATTCACTCGGCCAGCTAGCAGAAGTCGATCGAACAAAGATATTTAAGCAGCTACATGAACTCGACTTACACCGCACGAACATTATGGATTTTGACCAGGTGACAAAGTTGGGCAACCTCACGACTTTGCGCTT
>73537826217
GCGATGGATGCATGAGCATTAAAATCACTGGTAGCATAAATCTCTCGCAATGCATACGAAACTCTAATTTCCGTGGCGCGTAATTCGAAAAACAAATAAACAACAAGAACAACAATAACAAAAGCATCAGCAGCAACAAAGTTGTGCCAGAAAACCATTAACATTTTCAGTCAGCTTCAATCAGAGCAACGCATTTGTGGATGTGAGAAAGAAATTAAATAACCGAAACAAACAGAGCGAACGCGAACTGAAACGACAGCAATAACAAACAAATCAAGCGAAATTCGGCATTTAAAATCC
>74792319247
ACTCTACCAGGTGCGCTGTGGCCTGCGTGTTTCACCCCGCCTACTTGTGCAGGTGGAGACGAGCATTCCGGAAGCCAGTGGACCCGGAAAACAGAACGGACATGCCAACGGGGCCAACGCCACCGACCACGGCAGCAGCGATAGCGAGAGGGGGGAGCTGTCGCCGGGGGAAGTGCCACGCCTCCACGAATCACCGCCGGGGGGCAGCTGCTCATCCGCCTCCGTTATCAACGGCAGCGGCGCCTCGCGCATCTTCCAGATACTCTACCGCAACGAGGAGGTTCCGCTGCGCGACATCAT
>751103836283
ATGGAAATCATTCACTATTTAAACAATCATCGCGGCGGATTCTTCAAATTCTTCAGTGAGCCAGAGGAAAAGCCAGTGGCCTTCCAGCAAGCAGAAGGCGATTCGGGTTCCTTGCTTAGCATTCTCTCAGCTTTGACAGGAGGAGGTGGTGGAGGTCAGAGTTACACCACCCAACGACCCGCCCCACGTCCCACTAAGCGTCCCTCCGCGGATATAACCAGCGGAATCGGAAGCTTTTTCACCCAGGTGCTATCCGAATACCTAAATGGAGTCGAGTACCAGAGGAGGAGAAGGCGGAGG
>76285923063
GTAACGAATGGGTATGGCATTAGGCCGCATTTTGAGCAATTTAACCTTACGGATTCAGGCAACTGCTCAGTTAGCTTTGTGGAACTAACGAAACTGGAACCGGACAACAAGGAGATATTTCTGGAGAAGACCTGCGGCGAGGACTCGCCAATGATCCGAATAGTTCACGGACGAAAGCTGCGAGTCCGTTTTAAATCCCAGGCCGGAACCTGGGGCAGGTTCATCATGTATTTTGAGCGCCAGTGTGGTGGACGGCTATCCACTGGCGAGGGATACTTGCAATCCCGCCTAGACGAGGAG
>773156531
TGATTTGTCGTAACTGCACGGTAGTTGTTCAAGCTGCTCCAAACGCCACAGCGAATGGAAGCACTGTAGCTCCGCAGGCAGGTGGAGCAGCTCCAGGGAGTTCACCAGGTGCGCCTGCCACTCCTCCTGGCTCGACTCCTGCAGTTCCAGCCACAGTTGCACCCGAAACGCCTGCTCCGTCGGCACCTGCGACATCGCCACAACCTGTAGTAACTGCCCTACCCACAGCTGCCCCACCTACAGCTGCCCCACCCACAGCTGCCCCTGGTGGTTAGATTATCTTATCCTTACCCACACCTT
>78123877801
ATCCTTCCAAGCGCAGCGGTGATACGGCTTTCCCCCAAATCGAGGACGATGTAAGTGAACTGGACCAGCTGCGGAATGAACCGGGAGCGGTGATGGCCAAGCGTCAGCACGATGGAAGTACAGCCCGCACCACCACTACCACCAAGGAGAGTGTCGAGGAGGTCGCCGCTGTTCCCGAGCCAGGTGCACAACCAAATGCGAATATTATGCCCGACTTGGAGAGGCAGTTGGAGGTGGCGACGCCTCTGATTTCCACCACTACAACCACTAGCACGTCGGCCACCACCACTACGGCGACGT
>7978079981
CTCAAATCGCTGGTCCATCGATTTGGCCGGGGTCATGGTATGTCTGTGCTGAATATGACCTTGAGCAGCGTGGCCTCTAACGTGGAGTGGGTGGCCCGGTCACAGACGTCGCTCTACAAGTGGGTGGAGGGCAACCTGCACTCGCACCGATAGAGGAGATAAGGACACGAAGGTCCTGTCACAGTTCTCTCTTCACACACTCATTTGTAATTATGTTCCTCTCTCAGACACACGAATCTTAAGTGAGCTTTGATTTCGCCAAGTTAACTAAAACAATGGATCTTTGTACTCTTTACCATA
>80448528642
CTATCGAATGTCATGTCATCTCTAGGCAACAACAAGGTATCAGATTCAACGTTTGAGATAGGATAATACATTTTCAGACATTTTTCAATTTGTGCCCCCGCACATGTTGTTTCTTGCGAAGTATGGTGTTTTTTCGTATGATTTCATGATCACATGAAAAAACTTCAACCACCAAAATCTTCAAAATGGAGGTCGAGTTTTCTAGTTTAAGCAACGTGCTTTAAGAGAACTCACTTGAATTACCAACTCAATAAGAAACCTGCGGCTGTTTAAAATAACATAACCCTTATATTATTACAA
>811355730433
GAATTATTCGATCCGAGCGAATCGCTCACAGCGCCTTGTCCGAGTTCCTCGCCTCCTTGGCCCTGCCCTCCGCCTCCGTTGGCTTCTTCAGCTGCACAATGTCCCAGGAGCCGCCCGCTCCGTTGGACTTGGAGCACAGATCCAGACTGATGAGGGCGCCCGTCGTGGGAGCAGCTGCCCGGAGGCAGGTGCCTTTGGCCATGTTGTAGACGGGACTGTTGGCGTTGCGGGTGTGCCGCCACTGCTGATCGCCGAGCATCTCGTGGCACTTGTTGACCGTGACCTGCGCATCCCCGGATG
>8257427392
GTACGTCCAGTTCAAGAAAAGTCTGAAGCGGGATATTGTTTTGATGGTGAGCGGAGTCGTGGCCTCGCATCCTTTTCACGTAATCTCGTTGCGCATGATGGCGCAGTTTGTCGGCCGCGAGACCTTGTACACCTCTATTGTGGGCTCCGTGGCCGAGATTTGGAAGTCTGAGGGAATAGCGGGATTTTTCGCCGGTCTTGTGCCAAAGCTGCTGGGCGATTTGGCCTGCCTAGTGCTCAGCAGCTCCACGATCTACATCCTTAACAAATATATCATCAAGGACAAGTTAGGCAGGCAATA
>831194928309
TTATAAATAGAGGCCCCCTACAACTGACAAAAACGGGAACAATATCTCAGGTGCCAAGAAGGGGTAGACCAGTAAAATGATATTCGGTAGATTGATAGCGCACTAAAAAAAAAAACTCGTGAAGTTGGCGCGAACATTCTATTTACATACAAACTCTTATGAGTAAAGTGACATCAGCCTATTTCATCCGCTTAATCTTCCTTTAAAGGTGAAGTGCAATACCCAGCAAAATTTTAAGTGGATTTTTAAGTGAATTTTCCGAGGACCGCATATGCTGCTCGAGGCGTTTCCGGAAAATTT
>84291622069
CTGCACACCGCTTCATCGGACTGCCAGAAATAGAAAAGAACCATCTTGGGGATTTAGATCCCGGTCGAACCTATCTACTTGTATCTATGAGTGCCACCGCCACTCTCCTGGAATTCACAATCAGCTCTGTTGCCTCTTGTTGTCAAAAAATTGCCGACCAGACATAGCGGCTCTAAGCCCCTTAGATGACGCTGCCTTCAACCATATTATTCTTAATTGTCCGCTACTCGACCACGACAGGAAAGGTTTCATGGAGGACCTAGTGGACCCGTCGATCCTTGAATAGCACATGATCTCGAG
>8553169895
TTCAGTTGAAAGTGAACCCTTCGACGCAGTTGACACGAATCGCGCGCGACTCGTTCTAAGTGTTTTTCAGCAGGAGCAGAAATCCTGAAGCTGAAGCCAAAAGACCCAGCAGGACATCAGCTGTGCCAGCGAAAAGGATTCTAGCTGCAAGATAATAGTTATTTGTGCAGTGTGCTAACCTAAAAGCAAGCAGTTCTCAGACTGCAACTAACTAAAACAAAGCCAAGTGAATAAACTAAGCCAATAAGATATAAAAGTGAAAAACTTTAAGGATAATAAAACCGAAAACGATCGCTCGTC
>86390431053
ACATTTATTTTAAGTGCTAACTGCTCACACCTAGGCTGCCATGCCTGCGAATACGCTTCCTTCCTGCTTCCAGTGCTTTATAATAAACACACATCGACCGACCTTGCCTTCGTGTCTGGGAGCGATTGTGCCCCTCGTTTCTGGCCATTCTTGCATACGCTCCGACCAATTGGCCAGTTGACAACAAAATTTTTGGTGGACCGCCCGCCACAAGCGATAATTCTTCCACTGCTATGACAACTAAATTGGCATGGCCGTATTTGACCAGACGGGACTTGGGACCCGGTATACCAGGCTCGA
>871069960
ATTGGATGTGAAAACGTTGACCAAGCACCGCCTGGAGATGGTGTCCATCGTTCGGATCTCACTCGACTTTGTGCACGCCGTCAGCACGCTGCCGAAAGGATATTTGTGGGGCGGCAAGCTGTCCACCCTGCAGGTGGGTGCTATTGGCACCTTATCCGCTGGCCTGGGCATCTACCAGATCTTTGCCAAGAGAAGACTGAACAAGTAGTCGGTCCGCCGTTGTATTTGCAATCCGTGTACTCGTATTTGTTGAACAGAATTTTAAGCTAGTCGGTAATCGTTTTTGTACGTTGAGTTTTT
>8877608764
ATCGTTTTAGAGAATATGCTGCCCCAGCACATATGCGCTTGTTGTCTCCTGGACCTGACCCAAGCCGTAGCCTTCAGGCAGCGATGCCTGGAGACGCACGCAAATCTCCACCAGAGGATCTCCTCGAAGGCGGGTGTCGCCTCAAAAGGCTCCCCGGAGGTTTCGCCAGTGCTTAGTGATCCGCTGCTGAAACGGGAGGTGCTGGATGATACAGTAGACACCGAGGACGATAAGGAGCTACTGGACGATGATAAGGATTTAATGGATGATGATAAGGATTTCTTGGAGGACGAAAAGCCG
>89804927766
GCACACCGACAACACACTGGAGCGTCGCAACCTAAGCGAAAAGCTCAAGGAGTTCACCACGCAGAAGATCCGGCAGGAGTGGGCCGAGCACGAAGAGCTGTTTCAGGGCGAGAAGAAGCCGGCGGACTCGGACTCGCTGGACAACCAAAGCAAAGCTTCAAACGAAGCTGAGACGGAGAAGGCAATTCCGGCGGTCATTGAAGACACGGAAAAAGAAAAGGATCAGATCAAACCAGACGTTAACCTCACCACGGTCACAACCAGCGAAGCCACCAAGGAGGTGTCCAAGAGCAAAACCAA
>90102668585
GCCACCAGCAACGCTTGTTTGCTATTGAAATCAAATTAATATCATTATCAGTTTTGACAATACCATTGCAAAGACCGAATTCAGAAAGCCAATAACGATGACTGACCAAAGCGAGCTGGATCAGTTGGCAACTGCCGAGCTGCAGAGGCTGCAACGCCAGCATCGGGGTCTCCAGCTGGACCTTCGGGGTCTCCTCGAGGAGAAGGCCAAGCGCCTGAAGAAGCAGAATCACATGATCAACGTACTGCAAGTGGAGCACCAGAAGCTGAAGGAGGAGATCAAGACTCTAGAAGGTGGTAC
>9110308248
TGGTCAGAGCTACTTTAGCACGTATCGCTTTGTAATGAACGCCGGAATGCTGGCTGGTCTTATTGCCGTGCTGGCTATTCCATCCATTCTCCGGGTGCTGTCGTGCACACGCCAATCCTCGACAGCGTTCACCGCCTACCGTCGCTATGTGCGTACTATATTCCACACGCAAGCCTGGTATAACCACAACATCGCGGACCGTGGCAGCAGGTTCTGGACCAGCATTGCGGCCGTGAGGCGGGCCCACAGCCGCTCCAGTCATGCGTGCGCCCGCCAAGGAGCTGGACAGATCACCCAGAA
>9240914702
ATTTCTCACCGAGCGCAAGCTGAAAAACCACATGAGCTCTATGCATGACCCAGAGAGTACCATAATCTGCGACAAGTGCGGCAAGCAGATGCGCACCAAGATCATCCTGAAGAAGCACCAGGAGCTGATGCACTCGGATAAGCCACGTCCGGAACCGGAGCTACAGCAGTGCCAGATATGCGGCGCTTGGCTAAAGGGCATGACCGGCCTGAAGCAGCACATGAAGAGCATACACGTAGAGAGTGCCGGCGAGCATCGCTGCCATATATGCGCTAAGGTGTCCCCAAATGCAAGGGCTCT
>931090320477
ACGTTTTCCCAACTCCGACGAGAAGATTGACTTCCCCATCTTTATGGCGTACTCCGTTCCGTTCGTAGTGCTCGTGCTTATCTTTCTCACGTACTTCTCGCTACAAGTCACACACATGGGTCTCTTCCGGCCGAATAGCAAAATTGGTCAGGAGGTGAAGAAGGGCGCCGAGAGCCAGGACGTTGTCAAGGATGTGATCAAGCAGCGCAAGGCAGAGCTAGGACCGATGAGCTGCCACGAGATTCAAGTCGGTTTGCTCTTCGTTCTGATGATTTTCCTGCTCTTCACCCGAAAACCTGG
>94970329558
GTGTGTGCGAGTCTCAGAAATCATAAGCCACACTCACACAGGACGAAAACAACAACAGCAGCAAGGACACCTGGCCTGGGGCATTGGAGTAGACTTCAGCATGATTTTCAACATTCTACGCAAGATTTTCGTAGCCCGAAGAATTTTTGGCAGGCGATGGGATTATGTCACATGCCTGGGCAGCAATTCGGATAGACAGAGACGACGATACCAGAGGTGCGAGCGTGACAAAGCTACAGCTTGCCGCATAGCCCAAATGGCTAAGACCATTTTCCCAGGCCAAAATTCGCATTACACCTA
>95206522864
TGCTTCCAGCACCACGGGCACTTCCGTGCTTGGCATTCGCTATGATTCAGGAGTGATGCTGGCCGCCGACACCCTGGTGTCTTACGGATCCATGGCCCGCTACCAAAACATTGAGCGCGTCTTTAAGGTCAACAAGAACATCCTGCTCGGCGGGAGCGGCGACTTCGCTGACATCCAGTCCATCAAGCGCAACATCGACCAGAAGATGATCGAGGACCAGTGCTGCGACGACAACATCGAGATGAAGCCCAAGTCCTTGGCCAGTTGGATGACCCGTGTGCTCTACAACCGTCGTTCGCG
>9644106303
ACTCCAATCCACGACAACGACCCCTGGCTTTAAAATGGATCCCGACTGTTTTGCGATGTCCTCGTACCAGTTCGTCAACTCGCTGGCCTCCTGTTATCCGCAGCAGATGAATCCGCAGCAGAATCACCCGGGAGCGGGAAATTCGAGTGCAGGCGGCAGCGGTGGAGGGGCGGGCGGTAGCGGGGGCGTGGTGCCCAGCGGCGGAACGAACGGCGGTCAGGGCAGTGCGGGGGCGGCCACTCCGGGGGCGAACGACTACTTCCCAGCCGCGGCGGCCTATACGCCTAACCTGTATCCAAA
>9793476161
GCATCCCCTGGCACCTGTTGAAAATGATGCTGAATAAACACGAGGGATACCAACGCACAAGCCAAATGTTTCCCCACCAGCAGCACCAGCTGCCTCAGCTGCACCAGCAGCCTTATCTGCAACAGTCTCTGTGCCAAAACTTCCAGCAATTGCAGTACGAAACGGGAGTAGGTGCTTCGGCGTCAGGGTCCGCCGAGGCTACGGCAGACCTGCTCAAGGCGGAGCGGGAGTCTATCCACTCCGGCCAGTTTATGGTCTCGCACTTCGAGGCAGAGGAGGCGCAGGACGACCTAGAGGATG
>981233819910
CTGGCATTAAGTACACGGACAACCAGCGTGTGATAATCCTGGTGAAGGATGTGAACGACGAGCCCCCCTATTTCATCAACCGGCCACTGCCCATGCAGGCGGTGGTTCAGCTGAATGCACCACCCAACACTCCAGTGTTCACCCTCCAGGCCCGAGATCCCGATACGGATCACAATATCCACTACTTCATCGTTCGCGATCGGACTGGTGGACGTTTCGAGGTGGACGAGCGTTCTGGTGTCGTGCGGACCAGGGGCACGGATCTCTTCCAACTGGACATGGAGTATGTGCTGTATGTGA
>99865435499
CAACCGTGAGGAATGCAACGCCGGCGAGCTGCTCCCCGCAACCGACGATCGTGGAGCTGAAGCCACCGGCGGAGGACGAGGCGAACTACTACTATATGCCCGCGTGCACGCGGATCAGCCGATGCAATGGATGCTGCGGATCCACGCTGATCTCCTGCCAGCCAACGGAGGTAGAGCAGGTGCAGCTGCGGGTGCGCAAGGTGGACCGGGCGGCCACCAGCGGACGCAGACCGTTCACCATCATCACCGTGGAGCAGCATACGCAGTGCCGCTGCGATTGTCGCACGAAGGCGGAGGACT
>100175835889
GCTGCTACACCTGGTGGAATCTGGAATCGTGAAGCACCTGTCTAAGAGAAATCTGCCCAGTGCCGAGATCTGTCCGCAGGATCTCGGCGGAACGGAGCGGCAGCTGAGGAACGGCGACCTAATGATGACCTACTACATCATGCTTGCCGGTTTCGCCACCGCACTGGCCGTCTTCAGCACGGAGCTAATGTTCCGGTACGTCAATAGTCGCCAGGAGGCGAATAAGTGGGCGCGCCACGGAATCGGACGAACGCCCAACGGCCAGTCGGTGGCTCCATCCCGGTGGCTCCGTGGCTGGAG
>101118116
ATGGGCACCACCATAATCACCTACGAGCTCATGATATCGGATGTTATTAACCAAGGTTCCATCAGGCAAAAGACTCAGTACTGCAGGGAATATTAGATCCTAGAATTTACTACTCGTATCTCCAATTCAAGAACGCATTTAGTCATAAGTGTCACGCCCATGCACCCGCACCGAATCCACATTCGCGAGATCCTAATCTGCAAATAGTTCGGCATACGCCCCTTTTTTTACGGCGTGTCCTTAGGACGTGAAGGACCTCTTTCCATTTGCTACCCAACAGTCAAGCCATGCAGCAGTCGG
>102451428645
TTCTCTCCTCGTTTATGGTCATTCTCCGTTCCTCTCGCTGCCATCTGCCACATCCACTTTGGAAAGCGAAAACAGAAACAGCATCTCTGTGAACCCACAGAAATACATATGTAAAGCAGATATGTACATAGATGTGTATATATGGATGTGAAAAAACGAGAAGAGTAGCGACTAGTCTTTTATCTTTTATTTTGGTATCGGGACTGTATTTCGTATCCGTAAATCCGAATCCAAATTGTCGGGACAGCACAGACTAGAGTATAAAGAATAGTATAAGTAAAAATAAATTGATACATACAC
>103505026000
ATTCCAGCTAAAACCGAGACGGAAGCTCCGTGCATTAAAGATCCCAAGGAGATTGAAGCAAAACCTGCTGAAAACATGGAAATTATTCATAAAACGATCGTGGAGGATAAAAAGCACAAAGATCCCAAGGAGATTGAAGCAAAACCTGCTGAAGCCATGGAAAGTGCTGCTAAAATGTTCGTGAAGGATAAAAAGCATATGGAGCAAATGTTGGCTCTTTCCACGATTCCACTGCGCATGGACCAACAAATCCAGTGCATCAAGACAATTCAGCAGGAGCTGCTTAAGCTTCACCTGAAG
>1041051228361
CAATCGGCAGGAAGATGGAATGACCAAAATTCGCTTAGTTGGCACCCCAGAAAATGCTGCCACAGCCAGCGGCAGCGGTGGCAACAGCAACAACAACTACCACTCAATCAGCAACATCTGCAACATCGACAGCGGCAACATCGGCGGCGGCAGCAGCAGCTAGGAATGGCCAGCGACGTCGCGTGGCAGCAGCAACAGAAGGCTGCAACAGCAACATCGGCAACAGCAACAGCAAGCTCAGCAGCAACACCACAACCAACACCACCAAGAGAGTAAGTCAAATGCATTCCAACGAAGAGC
>105206838057
AGCACCGATTCAAACAACAACGATCACTTCAGGCTGTACGAGAAAATTATATGTGCGAGGATTTCGAAACTGGATCAAGCAAAAAGGACGAAAACCAAACAAGAGCAAAATATTCTAGGCTAATCAAAAGCACAGTGAGGGGCAAGGAGCATTCTATCGAAAATGCCTTCGGAACAGCATACGAATATAAAAGTGGCGGTTCGCGTACGGCCGTATAATGTCCGTGAATTGGAGCAAAAACAGCGGAGTATTATCAAGGTCATGGATCGTTCGGCACTGCTGTTCGATCCCGACGAGGAG
>106139832234
CTAGCAATTGGCAGTTAGCGCACGACTGGCCACACTCAGCAAATCACCTCGTGTTTCACTCGCAAACAAAGAAAAAAGTGCATTTTAATTACTGATTACTGCATTGCGATTAGGCGTTCGCGAACAACAACGTTTTCTTGCACATCAGCGGACTCAAAGGGCGCGCGTGGGCAAGGCATTGAGCACAGTGTCTGTGTGCGTGAGTGTGGGTGCGTTGTGCGTGCGTCGCAGTGTTGGTGCGTGTGCCCCCATGTGTGTGTGTATTTGTATTGCCATTAACTAATAAACAATAACCTTCGG
>107365634133
CGTTGGTGTGTACAAGAACGGACGCGTTGAGATCATCGCCAACGATCAGGGTAACCGCATCACTCCCTCCTACGTCGCTTTCACCGCTGACGGTGAGCGTCTCATTGGAGATGCCGCCAAGAATCAGTTGACCACCAATCCCGAGAACACGGTCTTCGATGCCAAGCGTCTGATCGGTCGCGAATGGTCCGACACCAATGTGCAACACGACATCAAGTTCTTCCCATTCAAGGTTGTCGAGAAGAACTCGAAGCCCCACATCAGCGTGGACACGTCACAGGGCGCCAAGGTGTTCGCACC
>1081121537302
GCGAATTATTGTGACTGCAACGATTTCGATGAACCGAAAATGAACTTAAAAATGGTACTTGAAAATAAGCTAAGAGACATGGAATTTAAATTGGCAATTGCCAACGAAAAGTTGGCCATATTTGACGATAAAATTAAGGACAAAAACGAGATAATTGAGGCCTTAAAAATGTCTAACAACCTTTATAAATCAGATTATAAGGATAGATTTGATGCTCAGGCAAGCATAATTGAAAAACTAGAGGAGGAATTGTCAACCTTAAGAAAAGCGAAGTTAAACTCTAGCCAAGATCTTGAGACA
>109395035688
TGGGTGCCCGAGATTACACACCATTGCCAAAAGACGCCGTTCCTGCTGGTGGGCACACAGATTGATTTGCGCGACGAGAACAGCACGCTGGAGAAGCTGGCCAAGAACAAGCAGAAGCCCATCACCATGGAGCAGGGCGAGAAGCTGGCCAAGGAGCTGAAGGCCGTCAAGTACGTGGAGTGCTCGGCCTTGACACAGAAGGGCCTGAAAAATGTATTCGACGAGGCCATCCTGGCCGCCCTCGAGCCACCAGAGCCCACAAAGAAAAGGAAGTGCAAATTCTTATAATTCTGCTTTCCT
>1101050417986
CGATTTATTCTCAGTTTGCCTGCCGAACCGAACGGACGTGAGCGCTCACGAGAAATGGCTAGAACCCGAATTCAGATGCTGCTACTTGTTGTTGCGCTGACGGCGGTGATAAGTGGAGCAAGTGCCTCCAGCATACCGGAAGAGCTGCCCCACAATCCGCTCGAGCACGACCCCCTGCACCCCAGGCACTTCGACGGGGGCGAGCACAATGCCCAGTTTGACCACGAAGCCTTCTTGGGCCCGGACGAGTCCAAGAAGTTCGACAGCCTGACACCCGAGGAGAGCAGGCGGAGATTGGGC
>11128449041
TTGCCAACTGGGCTGGAAGGGAGCCTTGTGCAACGAGTGCGTTCTGGAACCGAACTGCATCCATGGCACCTGCAACAAACCCTGGACTTGCATCTGCAACGAGGGTTGGGGAGGCTTGTACTGCAACCAGGATCTGAACTACTGCACCAACCACAGACCCTGCAAGAATGGCGGAACCTGCTTCAACACCGGCGAGGGATTGTACACATGCAAATGCGCTCCAGGATACAGTGGTGATGATTGCGAAAATGAGATCTACTCCTGCGATGCCGATGTCAATCCCTGCCAGAATGGTGGTAC
>112513833310
GTCGCAAATCTGTGGACGAATCTTCGCCATCGGCCAACAACTCCCAGCAACAGCAGCAACATTCCATTCCGGGCTCCGCCGCCGGATCTCCACAGCGAGTGGCCAACAAGCGTAGCAGCATCACGGTGAACATGCCGGCCGCCGGTCTTGGCCAGCGTCCCCCGAGCATTATATCGACCACCAGCCAGGACGAGGGTGGTTTCAATGAGTCCGCGCCCGAGCTGAAGGCCAAGCTGCAGCCCGCCTACGACCAGACGGAGGAGCAGCCGCATAGCCTGAATTACGTGGACGTCGGCTATC
>113628039077
ACCGACGAGGATCAGCCGCATGCCTATATTCAGACCTTCGTATTGAAGCCGGTGGGCGGCAGTTTCTTTGTGCAGCACGATATATTCCGACTCTCGCTGCACGATGTGTAGCACCAGCGAGCCCGACCTGCCACGCCCAGTCCACAGACTCCAGCGCCCGGCTATATGTGTGTAAATCGAGATCGAGATCAGCAGCCAAACGATCAGCCAGCAGACACGAGACGAGAGCCAGTTAAAAAACGAAAGAAATCCATATCTAAGCGATAAGATAGTTCTGCTGCTTGTCGACCTTATGCCGCC
>11483667605
TCCTCAATCGGCGGGAGTTCCAGAGCCCACGCTGGAATTCGCTGTCTTGTGTCTACGTAGCGCGTTAACGCTTACGCAGCACTACAAGACGAGGTTTCACATGGCGGCGGTCTCCTCGGAGGATGTGGAAGCACCCGAACCCAAGGACCCAACTCAGGAGAGTTGGCGTCATCCCCAGGACAATAACTTCTGCAATCCCTCGAAGCCAGTCAGCCTAGAGTCTTTGGAAAACATGATGGCTGCCATATATGCTGCTCACAGCTTCGTCTCGCTGCGCCTAGGCGATCATGTGACCGCGCT
>115225427200
GGCCGGGGGATTCAGGACTACGTAGCCGGGGTAACTGTCACTGTTTGGCGTCCGGAAAATTTATTAACTCCAGCCGAATTTATAGTATTAACCTTGATATAGCCGTGTGGAGCTACTAGCAAATTAAATCTGAGAAAAATTCAATGTGTGTAGATTGTCCAGGTCTTTTATCAAATCACAATCGTTGTTGCAAGAAACTTAGCCACCGTCCTCGCATCGACCCACCGTAATGGCCGAGCTTCTGTCCCGCGAGAAGGAGCTCTTTAAGATAAACCAGGAGCTGAATCTCCTGACCCTCAG
>116119354691
ATGACATGCTCATCAAGCTTTGGAATTGGGAGAAGATGTGGGCCTGCCAGCGTGTCTTCGAGGGCCACACCCACTACGTCATGCAGATCGTGTTTAACCCGAAGGACAACAACACCTTTGCCTCCGCCTCGCTGGATCGCACTGTCAAGGTGTGGCAGTTGGGCTCTAATTTCGCCAACTTTACGCTGGAAGGACATGAGAAGGGTGTAAATTGTGTGGATTATTACCATGGTGGCGATAAGCCATACTTGATTTCCGGTGCTGACGATCGTTTGGTCAAAATCTGGGATTACCAAAACA
>117839435694
GGATCCTGGCCTCATCAAGGTGGAGTCCAACTCGGCGATGATCGATCACTGGAGCATGAGTGCCGTCCATCACTTCCTCATCCGCAGCAGCAATAGCCAGGGTCTGTCTGTGAACGCCACTCCGATGACGATCGGCCCCATTAGCAATCGGGACTTCAAGGTGCGCGAGCCCAGGAACATACGCAGCGTCTATCATCCGACCAACAAGAGCTACACGCTCAGCTGGGATCCGCCGAGCGATCAGCGGGAACTGCAGAACTACACCGTTTTCTGGTGCGTGCCCAAGCCGGGCCTGCAGTC
>11833012919
ACTGCTGCATGAGTTTTGGTGAATTGCATTTAGCTAACAATTGGAAAAGAAAACACAGCTGCAACCAGCAACACAATAGCCAAACACCACTCGTGTCCATCCGAAAATGGATCCCTCCGCGAGCCTGGCCGACAAGTTGGCCTCCAAGACTGCCAGCAGCAACTCTCTGGACAGCAGCTCCAAGTCCAGTTCGCTGGGCTCCAAGCACGGTGGCGGAGAAAACGGCATTCTGCGGGACACGCCCTTCGGCTATCTGGAGGGCGAAGAGGACCAGGACCAGAAGAACGACGTGACCTACGT
>119749537242
ATGCAGTTGGAGGACTTTATGCGGTACCCGGACCTCGTGTGTCAAGCGGCCCAACTTCCCAGATACACGTGGAATGGCAGACGATCCTTGGAAGTTAAACGCAACTTGGCAAAACGCATTATCTTCTGGCTTGGAGCAGTAAATTTGGTTTATCACAATATTGGCTGCGTCATGTATGGCTATTTCGGTGATGGAAGAACAAAGGATCCAATTGCGTATTTAGCTGAATTGGCATCTGTGGCCAGCATGCTTGGTTTCACCATTGTGGGCACCCTCAACTTGTGGAAGATGCTGAGCCTT
>12049009729
GCACCACAACACCGGCATCCTGAGCATCAATCGGGCGGAGGGACAGAAGATTGAGGAAGCCGCGCTCCAGCAGCATCTGCAACAAATCACGGGCAGCGAAGCGTTGGCGCCATTGTTGCACGAGTTACTGGGCCAAACTGTGCCAAATTGGCAGCAGCCACAGCAGCAGCAGAAACATCAGCAGCCACGGCAGCAGCAGCAGCAACACTACCAACAACAGCAACCAAAATGGCAGCAACAACAGGCCACAAATCAACCGCAACAGGAACAGGGGCAACACTTTTTTGTTTATGAAAACGC
>121766426280
GCGACATCATCAAACGCATCGACAGCTACTACAAAACCGGACAAACAAAGGCCAAATCAGCCAAACTTCAGTTTCCCGACAAGGAAAAGGACACGGAAAAGCTAGAGGAAGATGTGGACTCCCCGAAGAACGAAATCGAAACCTTTTCGGAGCAGGAAATCCAAAGTTCTCCTAATCTGAATCAAACGCTTTTAGCTCCCAGCACTGGGCAGTCGAGAAGCACCCTAAATGCCATGCTTCTCCAGCGATGTGGCACAAAAATTGAGTTGGGCATTGAATCGAAACTGCTGGTGATGGCTG
>122993827405
ACTTTTGGCGGCCGCACTTAAATATTGTACACCGCCTAAACGTACCCCAGATGATTTGCACACCTTAACGAAATTAGCGAATGAGCGCAAGTACAATGCGAAAAAGGCCGGAGAGGACTCTGGTAACTTGTACTTCAAACGATATGTTCACAACAAGCAGGGCATATACATGCGAGCTGTGGTCATTGAAATATTTCAGCATATGATGAACGTAGTTACTCTGGAGTCGGGCCACGTTATAAGCATTAACTACAAAATGCAAAAGGTCCTCGTAGACACACACGGCGTACCCAATTACAT
>123610914063
AAGTACTTCAGTGCACCGGGCACCGAGCTTGAGAAATGGACGCCCACCGACTGGAAGGAGAATCCCAGTTTCCTCGACCTGATCTCCGACCCAGATCTGAAGCAATGGGGCGTCGAGCTGAATAGCATTTGGAAGGACTTGGGACGCAAAATGAAGGACGAGGTGTCAAAGAATCCCGAATACTACTCAATCATTCCCGTGCCAAATCCAGTGATCGTGCCCGGCGGTCGTTTCATTGAGTTCTACTACTGGGACTCCTACTGGATCATCCGTGGACTTCTCTACAGCCAGATGTTTGAC
>124414422846
TTCGTCTTGCGCTCATTCATTCGGTCATTCATTCGCCTTTTGAATACCGCTTCGAACGGTTGTGTCTACATCTTTGCACAACGAGTTCGAAAAATAACTAAGCTCCGCGCGAAAACAGTAGGAAATTAAAACTAGAATATTTCTGGTAAAAACATTTATCATTGGATACAATAATTTTAACACGAATCGTGAGAAGAGGAAGCAAACAATTAATACTAAAATAAAATATAAAAACGAGATCTACAACCCGCGCGTTTTTCGATTAATGAATTAAAAATAAGTGTGCGTGCTACAAGTGGA
>125798220803
ATTATCATCGAGGGCAATGTGAGTCGCAAGACCAAGCGGAATCGCTAGCGTTTAAAGAATCGGAACCCGATGAGGTAAACCGATTCGCAACCATGTCAAAGCGCACTTTTCCACAGATGAGCATCTGCGTCCGGAGTAGCTGGCGGAGAATCAGGATGAACAGAAGGAGGGTTGTTCCCGCACGGTCTCTAGACTCTAATCTATCTCTTAAGTAATCTAGCAATGTGTTGTGCAGAAAATGATAATGAATAGTACACTTAACTTTGTTTATCATCCTTAGTTTGTGCCTACTTAAAGGAA
>126764437007
ACTTCTTCATCGATGCGCATACACCAAATGTGGAGGATAGTAAAACATCAGCGCCACAATTCTCCCGCCTGGACCTGGAGACCGAGTCGGATGCTAGTGTGCTAAGTGATCCCGAGGTTGATCAGACTTTTAGCTCCACGGCCTCCACGCACAGCAGCGACATGTATATAGAAATTGAGGGGTAATTAGTAATGGGGAGGGGGCAATCCTCTTAGGAACTGTATCGAAACATCTCCAAAGCGGCTCGTAGCAAAGCGAAAAGCCTAGTAGCGTTTCCATTAGTCTAAATTAGTCTTAGTA
>127928236209
TCCCTGGCCATTGAGATCCATCCTCTGTACCTGATCCTGCCCGCTGGCTTGGCCTGCAGTATGGCCTTCCACCTGCCGGTTAGTACTCCGCCCAACGCTTTGGTTGCTGGCTATGCCAACATTAGGACGAAGGACATGGCCATTGCTGGAATCGGTCCGACCATCATTACCATCATCACCCTGTTTGTTTTCTGCCAAACCTGGGGCCTGGTCGTCTATCCGAACCTTAACTCGTTCCCCGAATGGGCTCAGATTTATGCCGCGGCAGCACTGGGAAACAAGACGCACTAGATAGTTAGT
>128113428603
GTTGTTATGACGCTCGTGTCCATTCCGCTAATGGATCGCACGGGTCGCCGGACCCTGCATCTCTATGGTCTGGGCGGAATGTTCATCTTCTCAATCTTCATCACCATTTCGTTCCTGATCAAGGCAAGTATAGTGGTGTCCAGGATTCTTGAGTCCTGCTCTTGCTCCTGTAGAGTAATGCCTGCGAATGTCAATGCTAAGATGCCTGCCAGTTTGGGTTTGCATTTGTTTGTCCCCCGCCCGTTCAGTGATTTGCATATGACTCTGAAATCCTAGAAACGCTAGAACTTATATCCCATA
>129546814492
AAATTTTGTTGGCTCTTATTTGGTTTCTCTCTTAAATTAATTAGGTTTCGTTTAAAAATGAATGCAGAATTTACAAAAGAACTTGTCATAGATGCGGTTAATATGTTGAGCTCGGGCAACATTTCATTGGCCAACGAATACTTGGCCGCCTTTCAGAAATCGAATGACACCTGGATTATAGCTGAGGAAATATTATCCTACAGGCCACCGCACGATATGCACATCCTGACCTTTGCGGCAATGAGCTTGGCTAAGAAAATAAAGACATCATTTTATTCGCTACAAAAGTTCCAGCTTATG
>130983629269
ATTCTTTGGATTACCAGCAGAGCAACAGGATCGCAAGGACGAAGCCCGCGGAGGGGTGGTTGCATATCATTATTATTATTATAGTTTTGTGGTGTCATCGAAAGTGCGATGATTTCGTTTTTATTGCGGTTCGAGTCAATTAAGTGGAATATTTCGCGACATTTCTGAATGCTTTTCCGTGTTAAACATAATAAAAACCCTGTTTTTGGGCACTTGTCGGCGTCCTAGTTAATTTATGCACATGTGGATGGAATGTAAATGGAAGTGCACTTGAAAGGGATTTATGATCCATTTATGTAC
>13169036824
TTTATCTGGAATTTGAACGAAACACAGATAAAAATATCGCAAAAATGTCGACACAAAGACCCAAAACCTTGTCGACTGCAAAGGAGTCCTTTCGAGCGTCCGCGGTCAGCGCAGACAGCCGATCCGAGGTAATGTCCCACAGTGACTCGGATGAAGAATGGGAGCCTGGGAATGAGGATAAGCCGGCATCTGATGTCACCATCTATAACTACTACAACATGGGACCAGCATTCGGCAAGAAGTTCCCATTGCCGTACATTCGCTTGATGATAGCCCAGGTGGTCAAGGAGAAGCTGGCAA
>1321253931424
ATTCTTTAAAGCGCGCGCGAACCTTTCGCACCAACAGACCGCAGATACAAAGATACAAAAATTCGCAAAACACTGAAAATTCGCAAGACCGAAAATCGCAAAAAGTAACTGCAAAGCAAGCTAACCGAGTGGAAAAGCAAATAGCCCGGGCAGCCGAAAAGTGCAAGTGAAGTGCGGAGTGTCGAGTGTGGAGTGTGGAGAGTGGAGTTCTGAGTTTCACCACTGCCAACTTACCAGAGATATAAAATAAAAACAAATTAGGAACGACGGAGGCCTAGTGGCCCAAATTCAGAACGGCAA
>1331056834204
ACCGGCAAACATGACGAACTGATGGGCAAGCGGGGCCTGTACTTTGAGCTGGTGCGTCAGCAGGAACGACGGGACATCCAGGAGCAAGTCCAGGCGGTGGAGGACGTTGTGGCCGTCAAGGAGCAGCAGGCAACTGCAACAGAAACTTCAACAGCCGCAACAATTGCAACTGCCGCAGAAACTTCCGCAGCAACAGTGACAGTGGGGAGCAGCAGCTTCGGTGGCAGGGCAAACGCAGCGCAAGGATAGTGACGATGTTAGGCAAATTGAATGATTCCCTATACACTTAATTTAATATTC
>13415220960
CGGAAGTCAATTTGGCCTATGACAATACAAACGCACTTTCTTCGCTACGCATTGTCCAGGTGCGTGTGCGTATAGAGAGAGCGAGCGAGAGGTGAAATATTTAGGTTTAAAGGCCAGGCGCGTGTGTGTGACCCATGAAAAGTTGTTAAACATAAGCAACGTCAATCGCCGCTGATCGAAAGAAGAGAAACCCCTACGCGCGCGTGTTTAATTTGTATTTTTGGCACTTTGGTTGGCAAACAGCAAAAGCATTTCCCTATGATTGGCTCATTCTGGAATCTGTGCAGAGCGTGCCCATCA
>13517805796
GAATACCGAATGCCGAATGCCGAATACCAAACGGCACACAGCACTGAATCACAGCAAAAAAAAAAAAAAATAAAACCAAATATAAATCAATAAGACAAAGAATAAACTGCATATCTCAGATTATATTTTAGATATATGTAAATGAAGTAGCCATAAGAGTTCATTAAGTATTAGCTTCAGACATAGTCAGGTAAACGTATTCTGGTCAGATAAGTAACAACAGCTTCCCTCCACATGGTAATCATATATCTATCGATGAATCGACAACCGGCGCTTGCAACTGCGACGCTCAAATTCAAA
>13610722027
AGTCGCTACCGGCAGCTCGGCAGCGATCGTCGCCTTCTCGGTCGCAGTTGCAGTCGCAGTCGCAGTTGTAGTCACTAGCAGCGAGCTAGGTACATTCGCCGACGATCCCAAACAAAGCGTCAGAGCGGCCCAGAGCCCGAAAGACATCGAAACGGAGTGCGGACAAAGCCGCTAGTTCGTGGTTTGCTCTGCCCGCTGCCATTGGTTCGGTTCACGGTCTGCAAAAGGCGGTGCAGAGCGACGGCCAGCTGACTGACTGACGGCTGTTAGCCGAAATTCGCTAATTTCCCGCGAAGAAAA
>1371196722579
GGCAAACCACAGTTGCTAAAGACCGTACCGGAGGAGGTTCACCATCAGCTGAACGGGGAGGATATCCTGATCGCCCAGGATCGCAATCTCGGATCGGGAACTCGCTTCTGACGCTAAGCTCTAGGTCGGGAGGAGCAACTAATCTAAAGTCATAGCCAAACAGGGAATGCAAATCAAAAGAGAGAACTATGAGAAACTATGAGGAAAAAATCGGGGAATAATTGGTAAACAAATTGACTATAAGTTGTATGTGATGAGCCAGTAAAAAAAAGCCACAATTGAGTTGATTTTAAAGCAGAG
>138894125885
CTGTTGCAAATTGGGCCTCAAGTGCCTGTGCATCTTCGCCTGTTCCACGGTCGGTGTTCTCGCCATAGTTGCCTTGGTCGTTTACTTTTGTTTCTTCCACAACAAATCGGAGGACTCGACCACAAAGTCTCTCTCTGATTCTACTATCGATAAGTCCTTGAAGGATAGCATAACTACTGCAACGGAAGCCCCTTCACTCGTCAGAGGATATCTCCAACAAATGATAGAAAGAATCTAAAATGTAATGTAATGTATAAATTACTATCGCATATCATATATCACATCTCCAGGAGTGCACAA
>139360834745
GACTCCAAGGTGAACTGCGATCGCAAACGCTGCTCCCGCTCCACGTGCCAGCAGCAGACACGCGTGACCAGCAAGCGGCGTCTGTTCGAGAAACCGGACGCAGCTGCTCCGGCCATCGATGAGTGCTGCTCCACCCAGTGCCGGAGATCGAGGCGCCACCACAAGAGGCAGCCGCATCATCAGCAGCGATCCTCCAGCTGAGCGGCTCCACGTGACGGATGGGATCCCAATCCAGTATCAGATCCTTGGCGGCAGGGGAGCGAACCAATCACTCACTCACTCACCACCACTCAGTGTACT
>140130407304
TGGTCACACAGTTCCACACGTGCAATATTTACGAAATATGCGCAATCTGAAGCTGCGATATTGCAAGGAGCTGAATGCAGTGGCTCATCCCCAGCATCTACTTCTTCAACCTGAACTAAATGGCGGCGCCTCGGACATATACTTCGTGGTGGCTGATAACAAGATCTACGCGGTTCAGGAGTCCGGAGATGTACGACTAAAAGTCATTGCCGATTTGCCGGACATAGTGGGAGTGGAGTTCTTACAGCTGGACAATGCGATCTGCGTGGCCAGTGGTGCTGGTGAAGTGATCCTGGTCGA
>141858323727
AGTAGCGAACCATCTCGTTTGGGAAGCGGTTGCAGCAGAGCTTTAAAATCTTTTCAAATTTTCCGATGTGTTTGCGGGCGTTTCTTTGTTGACCCAGTGATTGATTGTAAATTTTGCGGAAATTTCAGTTTGGCGCGAAGGGAAATTTCGGCAGCAAAAACCGTATCGTCTGCAACAGTTTGCATCGCGCTGTATTCACGACCCACAAATGCAATTTTGCTGGTTGACAAACGCCGTCAAAGAGGTGGTAGGGTTTTTCGCCCACAGCCACGCCCACCTGCGTCCCGCCCATCCTCGACC
>142110639581
TCGTTATAGCGTGGCCAATGAGCTGAACCTCTTCGATGCCCTGCATTCGGAGCTCCAGGATGACGAGTACTTTTCGCATCAGCCATGGGCGTCCCGGATAAGGGAGATTATGCTCTCGTGGACGCATAGCGAATGGTTGCCCATTTTGGTGGTCACTCGGAACTACGAGAACAACACCATCACGTTTACCCAGCGATCAGTTCACATGAAGGATGAGCTATGGTGGATACCAATAAATTTTGCCACCACACAGTCGCCCAACTTCGAGGACACCCAAGTGGATATGTTTATGCCACCCCA
>143112759502
GACATCTTTCGACATTGCGCCATCTCCCAGTTGAGGCCATATTTGATGCGGACGGCAAACAGATGGACTTCATACCCAACATTCGCGTCATCCGAAGTCAGCGGAAGACCATAAAGCTGATGTTTAAAAAATATGCCTACTCGAAGACCAACGAGCACGATACCACAACCTACTGGCACTGCCGAAGTCGTCGCAATGGAAGGCCTGCGTGCAAGGCCCGGTTTTCCACCAAGAAGCTCAAGAACGGTAGCTACAAAGTATATCTGACCCAGCCGGAGCACAATCATCCCCCAAAGAAGC
>144212414134
TTGTCATCTTCTGCGTGATACACTGTAGGAGAAAACGAGCCCAGCGACGAAAGAGGAATGCCCAGAAGCGAAAGCCGTTTGTGATCTCGCCCAGAAACGCCATCAACAACCGTCAGCCGGAGGACGAGCCTCTGCACTGTGATATTGCCCGAAAATAGCACTTTAGTTAGTTAATTAGTTGCTTAGTTAGTTAGTTAGTCTTAGGTGCCAGTTATTTATTACCTACCATTTATGCGTTAGTTTAGCCTTAGGACAACCGTCTACCTAGCAAACTGCCTTGAATCCTTTACCAAAAATCAC
>145849912560
CACACCACCATCGGCATTGGGAGTTCAGGTGCGCTACGAGGAGATGATGAAAATGTTCGGCATGAAGGGCTACTTCTGCACAGAGATCGAACAGCTGCAGGCGGCTGTCAAGGCGGCCAATCAGCTCACCGACAGGCCAACCATCATTAATGTGGCCATCAGCCCGTCATCCGATCGCAAGCCGCAGTCCTTCAACTGGCTCACAGAGTCAAAACTGTAGAATACCATTAAGGTTTAGGTCTTAAGCACGATGTTCACCATTCCGAAAGTTATATTGCCACGAATTTTTCTGTATATACA
>146551322507
GTTGCCAAGCAGCTGAAGGAGCAGCACATGGTGATGCGTGGCCATCGCGAGAACTCGATGATCCACGAGCTCAACCGCTACATCCCAACGGCGGCTGCTTTCGGTGGTCTCTGCATCGGAGCTCTGTCTGTGATGGCCGACTTCCTGGGGGCCATCGGCTCCGGTACGGGTATCCTGTTGGCTGTGACCATCATCTACCAATACTTTGAGATTTTCGTTAAGGAGCAGTCCGAAATGGGCGGCATGGGCACGCTGCTGTTCTAAGCAGTCAAGAAGATCACCTGCGATCCAATCAGCAAC
>147610440058
ACACATCTAGCTTCCCTGATTTTTCAATCGAACAGGATTTGTATATTCGTATGATCTTTTGAAGTGGGAGGAGTGTGCATTCTTGTATTCAAATTTTTTATTGTATAAAATTTTCTCGTGAACAAATTATGGAAAAGAATCTGTGGAATACGCTGCAGGAAGTCGAGCAAGTCGAGGTTGCTTTTAAGCAGACCTTGAGAAACATTACCGATATCCAGAACCGATACAAAACGGTTTCGGCCTTGAAGAGCAAGGCCTCCAGGCGCCAGGAATCCTTCGAGGCGGAGATCCAAGGTGCCA
>1481381324278
TCAGTTGCAAGAAAGCTCGCCAACCGCGCGGTCAACGGAGACTGGCTGAGCTGAGCGGGCGCTTTCTCTTTTATTTTTCTCCATTGACGACGCTGCGTGCGCGTCGCATCTCTCCCGCAAGAAACGGCAACAACAATAAGCACTGCGCGGTGCATAAATAAAACAAACGAAAATATATAATTGTTAGCCGGGAATTTATGCAAAATACACAAAAATAAACAAGACAAAAAAAGCAAACTAGTGATGACAGGCAAAAGTTATAACAGTACTTAAATCGCGGCACAAGAACGTAAACACAAA
>1491039726075
ATGGAAAACCATTACTTAATTACTACTCCTGGTCGTCAAGGTTCGGAAAATCTCCAGAAGAACTGTGCCGTAAAACGCAGATTGCAATTTGATTTCGTACCGTTGGAGGAGTCGGCTGGTCCAGCCAACAAACGTATTATGTACGAAGATGACTTAAAATCTGGCGAATATGTCCAAGGAAATCGTAACAATCAGTGTGAGACTCAAAATGTGCTTCCGGGAGATTCCTCATCAAATGAGTTTGCAGCTAAGGACATGGAGCCGCCCCATTGCCCAACTTTTCCAAATAGAATCGTTTCA
>150576532703
ACGCAGAGCCGATCATATTTGCCTGCTCCTCCTACGCAGAAAATCCACTGGCACTGTGGCTTCTACTACTACATGTACACACGTTGCCACACAGCAAACAGGCTGTCTGCAGAGCAAGGACCTCCTGACTTTTCTGGCGAGGCTTGGCCGCTTAAACGCCTTACAAATTGCGCAGGCGCAGTTAAGTGAAGTTTAGTGAACCCGGGATCGCGAGTTCGTTTTGTGTTGGCTGCAATTCTTCGAAGATTGTGGCATTGTGATTGCAGAATGGTGTTGCGCCTGCGCGACATTTACGACTCA
>1511308628648
GCTCCCCTTTACCAACCAGTTGGCCATCACACGGAACACGGACATACTCATCGGCATGCATGGCGCTGGCCTGACGCACTTGCTCTTCCTGCCCAACTGGGCCTGCATTTTTGAGCTGTACAACTGCGAGGATCCGAATTGCTACAAGGACTTGGCTCGCCTACGTGGCGTTCGCTACCGCACTTGGGAGCAGCGGGACTTGGTGTACCCACAGGACGAGGGTCATCATCCCGAGGGCGGCGCACACGCCAAGTTTACCAATTATAGCTTTGATGTGAAGGAATTTGTGCATCTTGTCGA
>15212452159
CAAAATGTGTGTTTGCTGTTGGGGAGCATCTTGACCAAAGTAGTCACTCCTCGGAGCGCCAGGAGGCGCTCAAAGGGTATTCGCCCGAGCACGACACCATTCGGCAGCTGTGTGCACAGGTTCCCATTCATGGAAAGTGGGCAGAGGCGCGGAATATGCCAGGCGAGCGCGCAGGTATCAGTTGTGCCGGACCGCACTTGTGGGCACTTGTGGCTGGCAGATTGGAGCCGGGATGCGGAGTAGCACCATTGGAGCGCACTGCTACTCAGTTGGTGTTCGTTGCTAAAAGCCACTCCGGGC
>1538726176
CCACCGAGGTGCCCAGAACTCAGAACCCACTGTTCAAGCGCCGCCTCACCCTTATATCCACCACTCCGCCGTCCGCCCGCACCACCAACCCACCAGTTTCGGGCCTGGAAACCACCACCACTCTGTATTTGAACGACGACGACGAGGATCAGGTGGCCAAGTCGAGCATTCACACGAGCCGCTTCAACCAGATACCAGAGCAGGTGCGTCCACGAGAGGAATATGACTTGGCATTGCCAGCGCAGCCACTGAAGAGCACCAGCACCACAGTTAGCACCACTGCCAATGCACCACTACCAG
>154501714584
ATTGTTATTGGTCGCGGCGGTGAGACCATCAAGCTGATCAACCAGCAATCTGGAGCGCACACTGAAATGGATCGCAATGCCAGCAATCCCCCCAACGAGAAGCTCTTCAAATCTAAGGGCACCACCGACCAGGTGGAGGCTGCCCGCCAAATGATTTCCGAGAAGATCAACATGGAGCTGAATGTCATTTCTCGCAAGCCCATCGGTGGAGGTCCCGGCGGTGGTGGCGGAAATTCTGGCGGTGGCCAGAACAATTCCCACCACAATCAGCAGCAAGGCGGCTATGGCGGCCAGAATCAA
>155940234765
TTTATTAAACACGCTGACGTACACGTTTGAACCCAAGCTGTAAGCAATCGACGCCTTTTGAGCCACAAAAAAACATTCTACACAAACGACTAACTCAACGATAAGTGAACGAAAGAGGAGCAAAAGGAGGAAGCAGGAGGCGGAGGAGGAGGAGGAGCACCACCCATAGTGGTGGCCACCTGCTGCTCCAGAAGCTCCACAAACATCTGCCGCAATGAAGGTGGATACGGTGAAGCTGAAGAAGGGCTCCTCTGAGCTAACGGCCGAGTGCCGCGAGCTTATTGATGAGCTGACCAAGCG
>1561289315007
CGATATTTTTGAGCACTACGCAGCTCTGACGCACATCTGCGAAATGTTTATTTACAAAACGAGTTAGCATCATTATTGTCAAAAATGAATTCTCAAAACGAATTGCATCCAAATTGGCTGGCTCTAACAACATTGCCACTCCAACTGAAGCGATTCGTCCGAGCAGGAGATCCGGATTTTATCGCCGAGTCCCCGAAAGCAGTAAAGCACCAAATCGATGGCTTAAACGGAGCAGAAGCTCGTGAGTTCTACAAGGAGGTGTTGGATGCGCCCACAACCTGCCAACCTAACCTTCCAAGT
>15745807526
ATCAGTTTATTTTTTCGCCTTCAGAAGCTCGCACGTTTCAGTCACAATGCCGAACTTGGATCTCTACAATTTCCCCATGGCGCCGGCCAGTCGCGCCATCCAGATGGTGGCCAAGGCTTTGGGTCTGGAGCTGAACTCCAAGTTGATCAACACGATGGAGGGTGACCAACTGAAGCCAGAGTTCGTGAGGATTAACCCACAGCACACCATTCCCACGCTGGTGGACAATGGATTTGTCATCTGGGAGTCGCGTGCCATCGCCGTCTATCTGGTGGAGAAGTACGGCAAACCCGATTCCCC
>158802223482
CCGTCAAAGATGAACCACCTGCGGGTGCACAAATTCAAGCTGGGCGGCAAAGATAATGCCGCCATGGCCGATTTGCCCCAATCGGAAAACACCACCAACAATAACAATAATATCGGAAGCAATAATAATCAAAAAGGCGGTGCAAAAGGATTTCTGGGAAGGATTAAGCGCTACTCAGTGTTGGGAAATAAACTGGGACGTCGTAATCTCGGCAGTATGAATTTGAATCCGCCGAATAATGTCGTTGATAATTCCGTTTCGCCCACTAAACTCCATACTGGAAGCTACAATATGACCGGT
>1591092612869
CAATTGGCATTCTTCTAATTGAAGAATTAAGTAAATAATGGATATATCCGCGCCACCAAACAAACGTGCTCGAAAATCACCCAATCTGGATGAAGACATAACTGGGATCCGGGCCATCCTCTCCGATGAGTTCGACGAGGATATTGCGCTCATCAAGGCGCACAGTTGCGAGTTGGAGACGAAACAGCAGCTCCAGGCGGTCATCCAGGAGCTCTCACAGAAATTGCCCCACTTTCAACACCTAAAGCGCGTCCAGGATCGCAGCGTGCTCATATGTCCCAGCTCAGAGATCGGAGTGTC
>160447736199
CAACACACCCAATCGTGCGAGGATCGAAACATTATAGTACACTATCAGACCAGCGCTCCTGCTGTCCTCAGCGAAGACACCAGACACGCGAAGATCGAGTCCGAGGAGAACTGGGATGACGACGAGAGTGTGCCCGATTACGATCCTCAGGTCTACTGTTCCAGGGCCAACATAGTGAGAGAGCCCAATGGGTTGTTTCCCGCCCAGCGAAGGGCTTTCATCGAGCAGGAAAAACGTCGTCACTTTGGCGAGGATTACGAGGAGGAGAAGAAGCCGCGGAAGGCCAAGGCTCGCGCGGAT
>161889329373
CAAATGACAGCTTTCACTTTTTCAAATATATCACATTGCAAACATAACCAATAAATCACAGGATGTCCATAAGTCAAGCCATCCCGCATTCATTCCCCTTCGACTTCCAATCAATTGACACCGAACAACACTCGATATCCCTCGACCTTCAGACCGATATCTGAAAATAGATAGGAATCGCAGTTGGCCAATTACTGTCCAACCCCCACCTCTCACGCAATCCTGCACCACCTGAACCAGCACCACCAACATCATCATCACCATCATCATCGCCGCACCACCCGAATTGCCGGCTGACGT
>162507712519
GCTGGTTCACCCAATCCAAGGAGCCGCATCTGCAGCGTGATTATTGCTATGCCTACAGTCAGCAGAATGGGAAATTCGTGGAGTGGAAGGAGCGCGAGATCCGTGGCGAGGATACCAGCTACAAGACATCGCTGATCTACGTGGCCCAAGAGTACATCACGGCCATCGACGTGACCGTGCGCCGCAATCTGGTGTACAACTTCCGATCGCTACTCTCCCGCGATGCCAAGGGTCAGGTCTATGCGGGCATCTACTTCCCGCTGGTGGCCAATGGGCAGGAGGCCTACCTCACCATCTTCT
>163283719144
TGCCAAAATGGAAATCATTTAAGCCGAACAAATTAAGAACTAAGCATAGTAAAAACACAAGCAAGCACAAACTATAAAACAACGCACAAAAATGTTGTAAACGAAAGGAGAAACACTGACAAACACCAAGTCCTACTAAACAGTGGGACAAAAGCGCACAATAAGTGAACGAAAAAAAAAACCCAAAACCAAAAAACACACACGCACAAAATCGTGAAATCAAACGTAGATCATCACAACGACCAACGAATCAAAATGCCACGCCCCCAGCACCACGCCCTTCTGAGAGCAATGCTGAAG
>16487585375
CATGAATGACACTCCAGTACCGGTGGCTGCACACGAAAGACACTCAAGACCCCAAGTAAAACTGGAACTGAAGCCGACCAAGCAGAACTCAACTTGAATCGATTGCCGGCTGTCTGAAGTGATCGGGCGGCATTACAAATCGTTGTATCAAATATTAGTAAAAGTGAAAGTAATTGCATACTTACAACATGTCATCCGCGTTGACGAACCTCTTGCAATCGCTGAGAATTGTGCCCTTGGGACATGGAAAGTCCAGTAATCAGGTGGTCGTTGTACCAAGCAAAAAGGAACGTTTAAAAC
>1651262535489
CGCCGCATTCGTGAGATACAACTCGTGGTGGTCGGACGAAGTTCAGCGGCTGCTCTAATATCTGGATATCTGGAACTGTGCTGGTTCTGTCCATCGCTCTTTGTGCGCTTGGATTGTGTTTTTTTGTTGTTTTTCTGGCGCTGTGTATTTTTGTTTTCGTTGTCATTGTGCCACTCTGCCACTCTGCCACTTTGTCACCTTGCAAACGGTCAACTCTTCCCGCCAGACCAGCACTCCGTTCCCCTTCGAGACTCACCCGCGATCCCAGGAAGCTGTTCCCAAGAGCACCAGCATCCCAGC
>166593637661
GCTGCAGTTAATCAGTCCCGTCAGCCGGGCTCGCGACTCAAGACGCCCAACTATCCCATTTGGATAACCAGCTGCACGGGTCACTTTGGCGTGATCTTTAACAAGAATCCGGATCTGTTGCGCAATTACCATGCGGAGTCGCGTTTCGATGTTAACTACTACAGCTGCTCCGGTCATCAGATACTGATGACCATCGACAATCGCACGTACAACGAGCAGGCATTGGTCATGTTGGAGCGGCAACCAATCACGCCGGAGAGTACCTCGATGTCCGGAAAGGAGGATGGCGGGGGCGCAACG
>167948334739
CATATGCCGCAAAGCCATTTAGTGCCACCCGTAATTGTAGCCCAACCAGACAATGTTGTAGTCAATGATGCTAATGGTACACAAATGCCGGTTGATCCACCACCAACTGGAGCTACCATTGTGGCTCTTGCCAAGGAAAATGATTCAAATTCGATTGCAAACTCTGTCTTGGTGCATTGTGCTAATGTTAATGAGGCTAAAAAGCCTCAGAAGGAGATTGCTAATAGTTCAGTTGTAAAACAGCAGGAGGTTATGGTTATGCAAACGGAACAGCTCAAATCTCCGAAACCCAAGCTAAAG
>168765031982
AGACGACAAGTCCAGGCGGATTTTTGTATATTTCTTGCGGAAGAAGGACGAGGTCTTCGCTAAGCGACAAAGATAGAAAGGTAGAAAGATAAAATGTATCCGGAGCAATAATGGTGGTGAGTTCGTCAATAATGTTTTTGAAGACTATTTAAAGGCACATGGGATCGCTAGACAGCTGACTGTTCCACACACTCCCCAACAAAATGGAGTTGCAGAACGAGCAAACCGCACGCTAGTAGAAATGGCTAGGTGCATGTTGCTGAAATCGGAGTTGGGTGAGGCTCTATGGGCTGAGGAACT
>169824313789
GATGGCGTGCTAACCGTGAACCTGGGAGGACAACACGGCACCTATGTGATCAACCGGCAGACGCCCAACAAGCAGATCTGGCTCAGTTCGCCCACCAGCGGTCCCAAGCGATACGATTTCGTCGGCACTGTGGCGGCGGGCAGATGGATCTACAAGCACAGTGGTCAGTCGCTGCACGAACTGTTGCAGCAGGAGATACCCGGCATACTGAAGTCACAGTCCGTGGACTTCCTACGCCTGCCCTACTGTAGTTAATTCCGTGATTAGTTTAAATTCTCCTCCATAAAAAGTCGGTTGAAA
>170125982224
GAAATCAATCCTGCCCTGGAAAATCTGGCCCGCAACTCGCGCTACGACGGTGGCGGCGGACGCTCCCGTTATGGAGGCGGTGGCGGCGGCGGTCGCTTCGGCGGCGGCGGCTTCAAGAAGGGCAGCCTGAGCAACGGACGAGGCTTCGGAGGAGGCGGCGGCGGCGGCGGCGAAGGCAGACACTCGCGCTTCGACTAGATCGCGGACAATTAGATGAGCAGTAAAAGAAGCTATAGGAACAGGAGATTTCAGTAGCTAAACTAAACCGCACTAGGTCCTAAGTTAAATTAAGTTCATAGC
>171205825101
GCAGCATTGAACGCATGATTCTGTGGGCGGTGAACGAGAACCGCATCAGCGAGGTGCGGGAAATCCTAAAACTGGACGCAGACACCGTGAACGCCAAGGATAACGACGGATACACGCCGCTGCACCGAGCTGCCTATAATAACTTTGTGGATATGGCCAAGTTGCTGCTGCAGTACCATGCCAATCCCAACGCCCGCACGGAGCTGGGATGGACGCCATTGCACTCCGCCTGCAAGTGGAACAATGCGGATTGCGCCCATTTGCTGCTGCAGTTTGGCGCCGATGTAAATGCGGAATCGG
>172223212022
AGAAAACCACTTCCCGGCGCTCCTATCCTCAGGACTTTCGTCTGGGATTTGTAATTGAATCACAGTAACTCGGGACAGACCGAAAAAAAAAACGGGGAGAAAAACAGAAAGCCAAGAGGTGAATTCGGTGGTACAGCTGAAAAAAGGCCAACTGCAGTGCAGAGCAGAATCATTTTTATTGACATTCATCTTAGTTGCCCCCTCATCCCTCGGTGCCCCCAAAAAAACCAACTTCATAGCCCCCCAGTTCCTCGATTCTCGACTCTCGACGTTCGATTCCCGGTGCTCGTGTGTCGCGTG
>173581139300
AACAAGAAAATCTTCACCTGGTACGAGCAGGAGACCTCCACCAGTGAGCTATTCAATGGCCGATTGCACCTGGTCGAGAACCATCCGGAATTTGGACGCGCCTCCGTGAATCTGACCGCCATTCGGGAATCGGACCAGGGTTGGTACCACTGCCAAGTTAGCTTTCCCAATCGCTCGCCCTCGGTTCGCAACAATGGCACGGCCTACCACCTGGCCGTCCAGGGTGGCTCCCTCATCCGCATTCCGCCGGTGAATCAGACGATCCGGGAGGGACAGACCGCCTTCTTTCACTGCGTGATG
>174256433892
GCGACCATTGCTTCGCTGGCGCTGGTCATTGGTAGTGGAGCAGTTGCCCGCTCGATTGAGTACCAGCCGGGTCTGGGAGCCAAGCATCTGGCCTGGGCGGTGCACTGCGCCATTCTGGGCGCCGTGATCGCACCCATTTGCTTCATGGGCGGACCGATTTTGACGCGCGCCGCTCTCTACACGGGCGGCATTGTTGGTGGCTTGTCCACGATCGCCGCGTGTGCACCCAGCGATAAGTTCCTCTACATGGGCGGCCCACTGGCCATTGGCTTGGGCGTGGTGTTCGCCTCCTCGCTGGCA
>1751150410981
ACCGAGGATTACTGTGACATAGTGCCGAGTGCTAAAGTGTGTGCGTTGTGAACGAAAAATCCGTGAATCCCCATCTAGTATCCATAACCCATACGCACCGTTGACCCGTGATTGTTCAGCCATGAAAGCCTTCATCCTAATGTCCTGCCTGGCGCTGGCCGCCGCTCGTCCTGAAGCCGGATACAACTACAACCGTCCTGGTGGCGGCGGTGGCTCTGGCGGCGGCTCCGGCGGTGGCCTGGGCGGTGGATTCGGAGGTGGCTCCAGCGGCGGCTTCGGCGGCGGTATTGGTGGAGGATT
>176581732973
CTGGGTTTCTTTGTTTACCACTCAGTGGTCACGGGTGAGGCGGCGCCAAGGGGACCCATACCCTCGGACTCCATGTTCATCTACCGTCCCGATAAGCGTCACGAGATCTGGCGCTTCCTCTTCTACATGGTACTCCATGCCGGGTGGCTGCATCTCGGTTTTAACGTGGCAGTTCAGCTGGTTTTTGGGCTGCCACTGGAGATGGTTCATGGTTCCACGAGGATAGCCTGCATCTACTTCTCCGGGGTGCTGGCGGGAAGCCTGGGCACTAGCATCTTTGACCCGGATGTGTTCCTTGTG
>177325431709
AAATCCCTTGTTGCCCTCGAGAGTGCAGATAGCTCACCGTGCACTTGTAGATCTCTGGGCCTTCAAATGCGAACGGATCGTTGGGATCCACGGTGGACTTCAAAACGTACTGCTTTGTGAGAACTGAGTTGGAGAAGTACTCGTTCTTGTCGAAGTGAAACTCCAAGGTGTACGAATGCTAATGAATAAAGAAGCGGTTTAGACGGGCAGGACTACTAGAACTATTGGCCAGCAAACTCACCCCGTTGTCGTACTTGATGGAAATATCGATTAGCTTGCGGATGGCGGGCTCGTCGTGCG
>178324734034
AGCGACATGGATGTGCCCGATGACAATTTTGGGCCGTCAAAGCCGTGTGACAAGCAGCCCTTAGCTGGCAACTCTAGCAGCGCTACCAATTCATCGTCGCATACCGGTGGTAACGGTAACGTTGATTCCGCATTCGAATCATCTACAGCTGCAGGACCTAGTTCCGGCGCCAATCAAAGTAGCACAGGCGGTGCTATAGATGAACAAGGTTCCATTGGTGAACAGAGTGCCGGCGTGGGACAAAACATTATTGAGGGCGACTTGCTGGTGTTAAATGCCAATTCCACAAACGTGGATCTT
>179934820814
CCAGCCTGTTCGGGGGAGCGCCCTTCTTCGGAGCGCCTGGCTGTGTGCCGGAACTGGCCCTCGGACTGGGAATGGGCGTGAATGCCCTGCGCCACTGCCGCCGGAGGAAGGCTCGCACGGTGTTCAGTGATCCGCAGCTGTCCGGTCTGGAAAAGCGGTTCGAGGGACAGCGATACCTGTCCACGCCGGAGCGTGTGGAGCTGGCCACCGCCTTGGGACTCAGCGAGACGCAGGTGAAGACCTGGTTCCAGAACCGCCGCATGAAGCACAAAAAGCAGCTGCGCCGGCGCGACAATGCCA
>1801227139944
GTCGCGGCAGTGGCAGTTTCACTGGAGGACTCCTCATTGGTCAGTTCGGCACTCGAGATGCCTTTCGGTACATGGGCCTGCTGGCGGTGGTCGGAGGAATCGCCTACGGTCTGCTCCATCTGATTTGGCTGCGGAAATTCGATCATACCACGGAGGAGTCCGAGGAGGAGGTCGAGGCAGTGGAGGCGGGAGAAACGGAGAAGCTCACCGAACCCGCCACAAAGGAGCAGGGCACTTCGATGTCCTTGGAGCGACTGAGTCTGATGATTAAATACAATCAGATTGGCAGTTTGTCTTCGC
>18113684418
TGTGCTCGTGAGCAGATCAGTGGATCAAACAAACAGCCAGAAAATCGAGCGCTGGGCAAGCGGAATAAATCCAATTGGAATTGTCCGAACCGCAGTTTTACGGAGTCGAGTGTTCCGTGTTTCGTATTCCGGGGCATTTTCCCCGCCGAAAGCCCCGCTCAACCCCCCAAGCAAACAGCCGAATTAGGGGTTGCAAAGTTTTTGCAGCCAGCCCGGAAAAGTCAGAGGAACTTGTTTTCTAAGGGAAGAAAAGGGAAGCACGCAAGCGACGACTGCCCCCAAAGACCAAACGGAATCGGA
>182107733224
GAGCAGAACGCGCACGTCGCTGCCGCACCATTAACAATTGCTTCCACGATGAGACTGCACTTGGCCCTGATCCTTGGATTTTGCCTAGTTGGCTGGGCCCGCTCGCAGGGCACCAAGTACGGACTGTGGACTCCGGATCGGGCGCACTCCGATTCTCAGCCCATCCAGTGGACGGGCGGGCAATTCGAGTTCCCATGCGCCAGTACCAAGTCGCTCTTCAAGAGCTCCGGAAAGTTTATACCCAAGAATGTGATTGCCACGCGGGCGCAGCTCATTGGAGACACCATCTATCTGGCTCTG
>18392638294
ATGGCCCAGAAGATCAAAGCCGGTCCCGTTGTGGATGTCCTCGGTGACGAGATGACCCGCATCATTTGGGACTCCATTAAGAGCCAACTGATTCTGCCCTTCCTGGACATTGAGCTGCATACCTACGATCTTGGTATTGAGAACCGCGATAAAACCGAGGACCAGGTCACCATTGACTGTGCTGAGGCCATCAAGAAGTACAACGTGGGCATCAAGTGCGCCACAATCACTCCCGACGAGAAGCGCGTAGAGGAGTTCAACCTGAAGAAGATGTGGAAGTCGCCCAACGGTACCATCCGT
>18447485393
ATCTTTATGAATTTCAATACGCTGGAAAAATCGCTGGATAACCTATTGGCCACCTTTATTGCCGACATGGAGCAATCTCTGAAAGAGTGCTTTGCTGGCAACGATATATCTGTGCTGAACAAGTCCCCGACGCACAATGTGAGCAAACCTGCTCCCTCGAGGGGACCAGGAAAAACTCCCCAGTTGACAACCACTCAAAACTTCCGTGCCAAGTTCTGGAAGTCTCTTCATTGGCTGCTCTATGATGAACTTTTTGAGACTTGCACGCAAATCAAGCTGCTGAAAACGGCTCTCGAGCAG
>1851051720219
GCGCTGCGTGTCCTATCACGGACGACCGCCCAGCGCCTCGCCAGCGACGGGCAACAAGGTGCAGCACTACAACGAGTACAAGGCCCTGATCACAAGCATCTTCGGAGAGCTGACGCCGGAGAACAAGAAGCGAATCGAGGATCGGATCAAGAAGCAGCAGGCAAAGGCCAAGGCGGATGCGCAATCGAAACCCAGTACTAAGCCACCAGCCGCTCCACCAAAGGGCGGTTCGTCGCCGCCACCAGGTAAGGGCGAATCTGGAGGAAAAAAGAGATCCGATTCGTCTCCATCTGCGTCTAT
>1861159213891
TTCCATAGATGTAGTACAGTACGACAGTTACTCAATTACTCAATTGCAACTTCCAAAGAATTCGCGTAGTGCGAAAATCGCCAAAAATCAGCAGCCGCACTTTGAAGTTACGTCAAAAGGAGTCGTGAAAGAGGAAGAACGAGAGTGAGGGAGAGAGAGAGAGGTAGCAAGAGAGCCGTAAGAAAATAACAACAAGGCAGAAGCACGCGATAGGAGTAACTGTAAATGTGAGGGGATAAAATAGGAGAAAGTAGAAATCAGCAAAAGAACTTTTCGTATTATTTGTTGTTGTTGCTTTCT
>187167436077
GCCCTTCAACTCCCATGAGGCCATGCAGCGGGCCAAGAAGAATGTGGAGGAGCACTACGCAGTGGTGGGAACCTGGGAGGATACGAACACCACGTTGTCGGTTCTCGAGGGTTATATACCACGGTTCTTCAGTGGGGCCAAGGACCAGTACTACGCGTTGAGGAAAAGTTTGGGAAACTATAACAGGAATACCTACAGACCCAGTCTCAGTGACAAGGCAAGGGCCGTACTCAGCCAGAACCTCACCCGGGAAATCGAGTTGTATCAGTTCGTCAGGCACCGGCTGTACAAGCAGTATAT
>18853816808
GAAAATATGTGTGCGAAGGCGATGGCATTCGCAGTGGAGCCACACCCACGCCTCCGTCGGTCGGGTCCACCAGTCCGTACTCGGCGAAGTCAAATTAGTTACTCCCCACTCAATAGACGGCAAATGGGAACGAAAAATGGCAATATGGCAATAGGCTCGTGAAAAACTAGAGAAATTTTTGTAACTAATCTTAAATATGAGACAACCACATATACACCCAAACCATATTGAATTAGGCACACGAATAGAGGAGCCTACATAGTTTTCTCTGAGCTTTTTATTATACCCCCCTTTCTTGAT
>189157928756
GAAATCCACATAACTTTGCTGTTAACTCGACCCCGTTTATTAGGATTAATGACGGCTACTACAACTTCGGTCAGTTCAAAGTAAACTGGTACGTTGGCTATGGAAACTGACGCCAGTTGGGATCCGAACTGGTGACCTTCGAAACGGCCGAGGAGTTCGACGCTGTGGCTGACTACCTAAAAAACAAGGGAGATCGCTCGGAGCGTCGTCTGGGAATGATCTGGGAAAACTAGGCACCCACAATTGGTTTACCGATGCCACGCCTGTAAACATCAATCGCTGGGCACCCAAACAACCTGA
>190122824895
ACGAAAATCAAATAACATGTGTACTCTGTACATATTGACAAACAAGCGGACGAGCGACATACATGCGAACCAGTACGGGTATGCACGAGTATGTACATCGGTATGTTCATATGTACATCGGTATGTCTCCTGCAACTCATTCAAACTCATTTCTATACACCCCGCCCCAACTAACACTCGCAACCCAGACCTCGCTCACTCTCGCTCTCTGTCTTACTCGCTCTCCCCGATTCTGGTTCTATATCTTTGCCCCTCCATCGGAACCGACTGGTCAGCCGCATAAGTGGCAATTACAATATG
>191853927237
ACGAAGATGCTCCGCCAGAACAAGAATACCAGTACCAGTCTGCTGAACCTAAGCATAGGCGATGTGGGAGGCAGCCATCCACAGGGGCAGTCGCAATTTTGGGAACTGGATACGCTGCCTAAGCAGTTCGTCCTGTCCATGAAAAAGCTCTTCGACATCTTAGATGACAAGCAGACCGGATACGTGCGCTTCACGGACATCGAGAAGGGCTGGCAGGATGATGGCTCCAAGGGACTGCCACGCGGAGTTGTGGACTCACTCCGTCGGGTCACTCCCAGTAGCGGACTTCTCTCCTTCGAG
>192732814440
GTTGTACCATTTGCTTTGTGTTTCCTTTCGGTAAGAAAAGTTACCAGACGAAAACTGTAACACTCCATCCGTAATTCAGAAATAAGAAAACGATGTCTCGTCGTTCGACCGTTTTATCAACTGGTAAGGAGAGCTCCAAGGAGGAAAAGAATCGAATGTCCCAATTGGACGTTATTATCGGTCAACTGAAGACGATGGCGGTTGGAAACCGGAGGGCCGGAAATCTATCCGAGGCCACCATCACATATATATGCCAGGCGAGCCGAGAGCTGTTTCTATCCCAGCCGATGCTCCTCGAAC
>1932868008
GCAACGGTCACACTGAATTTTCATACACAAACGCTTGTCGTGTTGGAATTTAAAGCATAAAATTAGGTAAATTGTGATTTATTATCGGAAATGCGGTCAAAACCCTTTAAGGAACGCATCCCGTGATATGAGGACATGTTTGTGAAGCAAATACCTTAGCCAGTGACTTGATAATTTCACGCTCTTTATCGGCGATGGCAGTCACTTTCTTTCGCTGCGGAGCAGAAAAGTGCACTTCTAATCAGCAAAATAAGTGGTTAAAACCGATCCTCCACGTCCTTCGCCGGCACAAAATCACAT
>19437951053
GAACAACTATCGCCCTTCCCTGATTCCCCTTGTCAATGTCGCTGGCAAATAAATAAATAAATATCAACAAAATACAGAATGAGCGCGGATGCGAGAATCAAGCAGATGGCGCCATCGCTGGACACCACCGAACGGGAGAGGGAGCACCAGAACGTGGATGCCACCAACTCGAACTCGGAGCCCAGTGCCAGCGATTGGGTGAACTTCTCGCAATGGATGCACTGCTTCTGCGTGGTCACCTTCGATCTAAATCTTGGGCAGGCGCTGGAGCACGTCTATCCGCCGGCTTTCATGCCCAGC
>195319729671
AGCAGACCAGAGACCAAAAGATACCACAATCCTGCCAGCAAACATCCAGCAAACACCGACGCCAGACGAATTCGATTAAAGTTAAGCCATAACAAGCCGGAGACGAGCAGTGAGCCTGGCCTGGGTTCCCAAGCTCAGCCAGCCACAAATAATATAACAATTTAAATAACAAGCCATGGCCAAGACTCCTAGCCAGCTAGTCAGCCGGGCAGCAAACACCAGGCGCGTTAGTTAGATAGATTGATCTACATGTACACGACAACACAGAGCTGGCAAGTTGGGAAGTTGGAAGTTGGAAGT
>196580013757
CTGCATTCGTCGCGTGGTGGGAGCGGAAACTCCTCTGCCGCCGGCTGCAAATCAGAAACTTATTGATCTTGCGCTGCAGGAGCTCACCAAGAATCCCGAGCATTTGCCACTCATACAGAATCCCGCCCAGCGCATCCTGGTAGCCATCGGACGGAGCAGCCCAGAGAGTTGTGAGCAGGTAATGGAGGCGCTCCAGGAGAAGGGAACAAGTACAGAAGGTGTGGCTCACTTTATGCTGATGCAGTGCCTCGGTCTGCTGGCCACTGAGAATCCGGCAGGGGTTGTGCCCCACATAAAGGC
>197477440079
AGATTCGCCATCAGCAGTTTCGGCTAAACATGTCGCGCGACTACGAGCTGAATGGGGTTGCGCAAGACGATCCCGCACTCATTGATTTCCTGCGCCAGATCCACATGGGCAAGTACCTGGGCAAGGCGTCGCCCAAGGTCGCGGCAGCGGCCTCAGTGGGCGTGGGTCCGCCGCCCAACTCGCCGCGCCTCGCCGCCGCAGGCTCAACATTCGGTAGTGGCAACAGCAGCGGCAGTGGAGCCGATCAACTGGCCCACTACGTGGCCGACCTGGTGGGCGGCAAGATGAACGGCGCGGTGA
>1981384737860
TTGGATGGCAGCGAGATGAAGAAGAACGACGACGACGAGCCCGATTTCTATGAACAAACCAACATACCAGCATAGGATTGCATTGTTGGGAACTTAATTAGTGTTAGATTGAAAGTATTAAAGCCAAGCCAAGTTTTACGCTGGCCCAAAAAGAAAAGAAAATCACAACAGCAAAAGCAAGGAAAAACAAAACTATAACAATACAAATACAAATACGATATATTTGTTGCGACATTCTGGTGTGAAAGCGTTAACGAACTACCTGCAATTAGAATTTAGAGACAAGCCACACACAAATCT
>19956724038
GATTCGACCCGTTCGTTGAGACCCAAAAGGGACTTGCTGAACTTATGGAAAATGAGGTGGTCCAAAAACAGAGTATTAATAATGAGAACCCCTTGCCGAAGTTGCCGCCACAGCCTCAAGTTCCACCCCATCCGCAATTGGTGGACAACCTGCAGCGAGCTCGCATGCCGCCGCCAGGCTTCAATCACGTCAACACATTGGGCTTGGGCGGTGCATCCAGACTGCAGCTCACCAGCAAAATAATACCCTTCATGAACATGCCCGTCAATGGGGTGGGCAACAGCGGTGCCCAGGGACAGC
>2009151429
CCTAAGAATGCGAGGGAAGCGGCTGCTGCACAACTGAGCGTTCCAGCAACCCAAATCCCACACCGACACGACGAAGTCCAAGCGGAAATCGATGAATTTCGCCCCATTTTGCTGACCCACGTGCCGGAGTCCGGAAACACCGCTTCCAAGCCCCAACCAGCCAATTGCCTGGAGCTGGCCCCAAAAACCGGCGAAAACTACTTGGCTGCATCTTCCTCATCCTCTTCTCTGAGCAAACCCGCTGGATCAGTAAAGAGCTATCTTAACACTGGGAGACGCAACAGCGTTTTTACAGACACT
>201870711994
CAGCCCAAGTGAAAGCACTTCATGTAAATCCGAACGAGCTGAGGCGTATTACGTATTAGGAGCTGGGAACTACACCCAAGTGCCCTGCAAGTGATTTCCCCAAAAAATCCATGCCATTGGATCCCCCCAGTAGGCGGTTCAACTAGTTGCAATTTCCAAGGCCCCGTCAACCTAGACACCTGGAAACGATGCTGTGTACCTTGGCACGGAGTTTTGGAACGGCGCTGGCGAGGAGGAGCTCTTGGTCGACTGCCCGGCGAAGGCGACTGCTGGCCACAAGTCCCCCCCCTTTGGCGAGCC
>202970735648
CCGAAATCCGTGGGCGTTGCACCAACACCACCAACGCACTGCACAAACCGCCCACCAAGGACACGGTAGCGACCGACCGGAAGCCGCAGAGCATACGAATCAACACTTCTGGCAAGAGGAAAGGAGCATGTTCCCCCACTTGAAGGGCCATGGTCAGCGGGTCAACCTGCAGTTGCTGCAGGAGGCCGCCTGCCGCGAGCTGCTGCAGCAGCTGGACCGCATTGAGGGTTCCAAGGTTATTGTGCTGGACGAGACCATGATCGGACCGCTGGACTTGGTTACCCGGCCAAAGTTATTCGC
>20329317697
TGCAAAAGACGTTGCGTGGTATAAATTTGGCCTTGACAGGAGTTACGTTGGATGCCAGAAACGACTACAAAAGCTGTTTATATTTAATTTAAGTAGAACAAATAACAAAAACAAATTTAATCTATTGCTAAATTAAATTAAAATCTAAATTAAAATCTAAATTAATTTAATTAAATTATACATTTAATGATAAACAACACTAAAACAAAAACAAAAAATTCAAATCCAGAAATAACAAAAGGCAAGAAATGAACGGTAAGAGAGTACGAATAAATCCGTATAGTAAGGCATAAACCAAAA
>20438227957
AAGTTTAGTGTAGTAAGTCGTAAGATACTATTTCAAAAATCTAAAGTAAAAAAAAATCATTATAATTGGAACATTAATGACTCAGACTAGTTCCTCCATAAAAGAAAGCCCAGACAGACAGTAGAAATTTAAGATATCGAGATGGGACCCAAAAAGAAGTCCGTTGCTGTAGCTATTGCAGAAACTAAACCAGAAGACCAACCACCACCTGAAAAGGTGAAGCCAAAGAAAGAGCCCATCCCCGTTTTCGTATTCGATGTTATAGTCACCCATTTGGAGGCCAAAAATACCGAGTTCACC
>2051148421305
TCAGTTCGGTTTCGTTGGCGATCGCGAACGGAGCGCAGACGAAACGCGCGGTATTTGGATCGTGGCAAGAAATAAAAACAACAACATGCTGAAACCGTATACTTAATACGCGTGTGTGTAGCTCAAAAACAAGAAAAATATAAATAAACAAAACTACATTGCTACGTCAGAAGACTGCAAACAAAAGATATGAACGCAGCGCGCTGAGCTGCTCTTGACGTCGCCGCCAAGGTTCGAATCAGATATATTTTCTCTATTTTTTATTTTTTTTTCCGCCCATTTTTGTGTTGTTTTTAATAA
>206890839578
CCTCAAGAGGAGCATCAGAATGATGGGAGTACGACCGAATCGAAAACGTTTGGAGCTGATGCTAATGTTGCTGATCGGTCTGGCATGGGGAATACTTCTGTCCGAGCTGATGAAACGAACTCGCTGGCAGAATCATGCGGATCGGCTGAAGGAGGAGAGCAGTCCCTTTCCGAGCAGCCAGCGGAGCAGGAACCTACGCACCCCACCCACCATTGCTCCTTCGACCACGAATCCACCGCCGGACATCCTGGCCGCGCGACTCTTCAACGAGACGCGTGTCCTGTGCATGGTGCTGACCAG
>207809810528
TGGCAAACAGATTTTACGAAAATTATCCAAATTTACTTTTGCAATGGAGGCGGATTTAGAAGTGCAGAGCGAACTTGAGAAGGACACCATCCCCATCAAAATTGGCATAATTGGAGAGGCCAATTTGGACAAGCCCATCTACTTGGCAGAGCGCATGGAGTATGCAGTATGCACGCCGTTTGGAAAACCATCCGATGTGATCATCGATGGCCAGATAGAAGGCGTCAATGTGTGCCTGCTATCACGAAATGGACGCAACCACGACATCATGCCCAGCAACATTAACTATAGGGCGAATGT
>208225727507
CGCCCTCAGGTGCCAGTGCTATCGTTTTGCGTGTTGGCACAATCGCCGTGCCTGATAAGGTTGACATATCAGGCAGTGTACTGCCTGGAGTTGCGTTTCCGTGCCAACAGACTCGTATCCATCCGAGATGGAGCGAGCAGTCGCTTCGAGCGTAACGTCGTGGAAGAGTTCACGCCCATTCAGGGTCTGAAAGCCTTCCTCTCCAAGTACGTGGACGAGTCGGCGGTCTACAGGGGACGGGCCTCCCACGAGGACGACAATCCGCTGTCACCAATGGGAATGGAGGACAACTTCGGTGGA
>209316219870
ATGGGAACTTTATTTTGGCTTTACTGTTTCCTAATTCTATATTGCGTGGACTCAGCACAGCGAAACTTTCGAATAGTCGTTGATCATATCAGCACTAAGATTTTCGATACTAAGACCATCGAAACTTTGGGTTGCCAAGTCGATCAAAGTAGTAATCGCAGCTATGTAAATTGTCATATGTTGCTAAATCGTGAAGTTGGCAAATTCGATGCTCGAAACGTACTGGATTTCGTTAGGCCAAATGGTCAAGAAATGAAGTTATACGAAGGTCGATTAGATGCCTGCCTCCTACTGGGAAGT
>210392823341
TTCGGTCGCCATGAGCAGTTCGATATTTCGGGCCTTTTGGCTACTTTGTTCACTGCTGATCTGTGTCACGAATGCCGCTGATTATCGACTGGAAGGTAGCGTCGTACCATCGCACTACAACCTGACCATCGGTGTTTTGCGGAACTCAGTCGAGCCCACTATTTTCGATGGCGAAGTGAGCATTACCTTGCGGGTGGTCGGAACTTTGGAGGTGCAACAAATCATTCTACACGCTGATACGCTCGACATTACGGAATGTTGGCTTTTGGATGCGGCAGGTGCGCAGGTGGAGGCCATCGA
>211306834845
GCGTCGTTAAATTGTTGTCAGCGTCGAGAGACATCTACATATGTATCTAGGGGATGAATCTGCAAAACGTAGCTTGCTGACGATTTAACCAAACCACAAACAATACCCAAATTCTACTTTCAACAATTGTAATTTGATATTATTCCGGCAAAATCCAGAAATTTACAAAAAAAAAAGCAAAGAAAAAACAAAAAACAAACCATGAAAATGATCCTTAAATCCTAGAAATCCAGAAATCAACAACGATGGGAAATCGATACATTTGAATCGCTTGCGTATTATTGTAGTCATATATATATA
>2121145221389
AAACTGGCACGCACCATCACTCAAATTGTGATCACGGATCAGATCAGAGATGGAAATGGTGGCTATGCGTATCTAACTGCTGGTGGACCACAGACCACATATGCCAAGATCCACTTGAAGAGTCAACGGAATCAGGGCTTCAGTTTCATCATCGACATATACGGCGTTTAATTATATGATCCTTAATTTATTCCTCTCAGATTCATATGCAAATACAGATAGTTTGTTTATTTAACGACGAGCACATATTTACATACTGAATACATATCCGCAAGCACACTTATATGCGTATTTATGTAA
>213917425992
TCAACCCCAGATTTCATTAACTGGACCCCGATTAGTTACCATAACACAAATTGAATCCATCCCTGCTTTAGAAAAGTACGTGCAGTTATTATATTATGTCCGGGTGCGACATGTCGATGTGAATGTAGAAAAGAACAATTGCTGTACATTATGGTCTAGTACATTGCCATCGCACTCGCCGGCATAACCGAGAAAACACAGATTTGAAATTCAGCATGTAAGATATCTAAACGTAAACGAAACAATAAAACAAGAAATCCGAACCCGGCCTGTGTACTCTACTCTACTCAATTCAATTTC
>214627224106
ATTTGTCGTACAGAAAGGCAGGCCTTTGGCGTCCACTACCAGTGTGAGTTGTTTCGCTTTATGGAGCCCTTCTATGTGTCCTCCCTCTGCCGACCGGTGCAGTTCAACAATATGAAGGAGCTGCTCCTGCTGGGCGGTGCCACCCTGACCGAGAACCGCTTCAAGGCCAAGTACATCATCGGGGACAAGCGGCGCGCCGAGGACGATCGCGTCTATCTCGATCCTTACTGGGTGCTGGACAGCATCACGAATATGCAAATTCAGCGCTTTGGCAAATATCTTATGAAGAGCGCCATTATC
>215823425788
AGCCTCATCCCACCAGTTCACCCAAAACTAAACATTCTATTTCAATATGACGAACATTGTGTCGGTTTCAACTAACGAGAACACTCCGATTGGCCAAAATATTGGATCCATCAAAAATACGATGTCACCCACTGAAATATCTATTCAGCAATTGCCGAATCTCGCATCGAATTGGTCGACATTTCTTAGAGATATTACCAACGATCGAAAGCTGCGAGCTGAGCGTATAAATCGGCAGTCGGAAAATGTCATACAATTTATAAATAGATTTCCCCTTCTGGAATCTTCCTGAAAATCCTG
>216101307065
CAAACATAGCAACCAAGATTTTCTTGGTGCTTTCTTAAACACTTTGAAAGGGAATTACGCTGAATTTGACAAAAGATGGCTGACAAACAGTCCACTGAGGAAACAACCAAATCCGTCCAGACTTTAACAGTGCCCAACCCAGCGGATAGGAAGTCGGAAAAGTCGGCGTCAGGAAGTCTGCACTCCGGCTCAGCCGATGGTTTGGAAAATCAAGAAAAGTCGGAAAAGCCCGGCGACCAGCCCACCGCCTATAGCATGCGACCGGCCTTTGGGGAGATGTTTCCCCTGCCCACCATCAAG
>21711826765
GTCACACTTGATTTTTCCGATATTCCAAAAGGTTTACCAATCTACGGCAAATCGCCGCAGAGCAAGTGCATCCGTGCTGACCAATCGACTCGGCAAGGCTTTGTGCTTAAACTGCGCCAGGATGTCGAAGTCGCCGGATGGCGGGATTTCCGAAATAGAAACGGAGGAGGAGCCGGAAAATCTGGCGAACTCCCTAGATGATTCGTGGCGTGGAGTTTCCATGGAGGCTATACATCGTAATCGGCAGCCTTTCGAATTGGAGAATTTGCCACCAGTGACTGCCGGCAATCTCCACCGGGT
>21810371365
ATCAAGGACTTGCCCTATCTGCCGCAGCCAGGATGCCGCCTACTTTCAGCTTTATCTGGACTTTGAGGAGTTTCCGGAAAGTGCATCGGCTCAGGGTGGCAGTTGGGGCGGCCATAATCGGAGCCAAGGTCACAGCAGCAGCAGCAGCAGCTGCAGCAGCAACAACAACAACAGTAACGACAACAGCAGCAGTGACGATTATATTGGAATTATGAGGGAGTACGAGAATCTACTTTACGAGACGGGCGTGTACCGAGAAGAGATCGAATATCTTAACCAGCGGATCGGAGCCCTTACTGT
>219374332252
GCCAATTCCAACCGATTGTCGGTCACCAACAAATTGGATTCCATGCTGGAACGCCTGAACAAATGCCGCGAGACAGCCGACGAGTTCCTTGGCTATCAGAAGGAGTTCCAGATTGACTTGACCATGTACGATGAGATGGCCAGCGGCTTCTATGACATACGGATGCGACAGAATCTCTATCGCACGTGGTCCGACTGGGAGGAATCGCTGGCCGAGTGGATAGTTTCCGATTTCAACACCCTAAATGTGGTGGATATGGTTGAACTGAACTCCAAGACGATCAAGAACTGCATGCAGTTC
>220102209003
GTGTGTACTGCCTATGACAGCCATTTATTCTAAACAGAATCACAAAATTTTTTAGTTCGAACCACTTAGTGTACAATGAGTTGGCTGTCAACCATTTTCGGTATTATTTTGATAACACTTTTGTGTACGATATGGATAGCAGCGCATCCGCGATGGGAGCAAATGGCCAAAGCTGTGGCCTCCAAGATGAACTACGACGACCAGCATAGAATCCACACCGCATCTAGGGCAGCCAAAAACGTGGATGCGCAGATCCACGATTTCTACGTCAAGCTGGAGAATCAGAAGAAGGTTGCTGCC
>2211171834901
TGGATGCGGCCCACTGTATGTACGATACCGCTAAGCTCCCTTCAAAGGCAGTGGAATTGTTCTAAATGCGAACATCGATAATACTTATCGATATCTAGACTGATCCTCGATATCCATGACAATAATTAATACACATGACTAAATATGCAAAAAAAAAGCCCCAAGTGGACTGATATGCAAAAAAGCATTTCACCACGGCACCTGCGCATATAATGGTGGATAGCCTGTGGAACGTCCTTATCTTATCGTGTAAGGTGGACACGACACGAACACTAATCAGAGAATAGAGCAGTTCTAACT
>222245335275
GGGCCTGCTCTATCGCGGATCCGTGGACTGCCTGCGACAGACGGTTTCGAAGGAGGGCTTTGTGGCGCTGTACAAAGGCTTTCTGCCCTGCTGGATACGAATGGCGCCGTGGTCGCTCACCTTCTGGCTGTCCTTCGAACAGATCCGCAAGATGATCGGAGCCTCCGGCTACTGAGCGGTGGCTCAATTTAAGTTTAGGTGTAGATGTACATACAAGCACATGTATAACGCAGTTCGTTCATGTTACCCCGCCTTTAAGTCGGTCATAATCCTATTTTCCGTGCCTGAATGCCCAAATGT
>2231355129361
CTGGCAACGCTCTTTTTTGGGCTGTCACCTTTCCTAAATAGGGTTTCCATGGCTCCTAAAAAGTTGAGTTTATATTGGAAAGTGAAAAAATCGTCTGCGAAAATTTAGAGAAAAGTTTACATTAAATTCGAATAAGATCTTTGGATAAGTTGGAATCCCTTTAAGTATCTGTAGCTGCGTGAAAATCTGGAACGTTTGTGGTTTTAGATATCATAACTCACTTAACTGAAAAAGTTCAAAAATATTTGAACATGACTAAGCAAAGAAATAGGATTCTTCTAAATAATGAAGACCATATGG
>22411534462
GATGCCAAGTCAGACAAAGACAAAAACGCAATTTCAAGTCAGAGCGCAGCCCCTAAGGCCGGAAGCGCTAAAGATGCAACAATTCCAAATCCCTAGGCAGCCAATGCAACCGAATCCGAATACCGAATCAATCGAATCGAACCGACTAAAGAAGAGGTCGGTCGACTCACAGAACTAAATGTAAACTTAAACTTTAAACCAATGAGCAATTCAAAACTAAAACTAACAGCGAGCAACAGCAAGAGTCTGACAATTGAAGACGAATATAACTCAAAACCCCGACTCCTATATCGGATATAC
>225319330827
TACTTCGTTTTTGAGTTCCATTGTACGTTAACCGAACTCCTGCGCTTAACGATCCTTTTTGAGCTAAAGAAACACATGACGTATAAGAAAAATGTGGTAGTGGGTGAACTACTGGTTGATCTACATAGTGTGTGGAACCAGTCCAATCATGGCTACTTCAAGAAGTGGGGTCGCCTGGAAGCTCCTATTGGAGAAAACCAGACCCTAGAGAATGCCGTTGCACCGCACGGCTATTTGCAACTGGATCTGGCCATCGTATCCCAGCACAGTCCGGTGTCTTATGCCCTCGGATCTGAGGAG
>226206732279
CTTTTGGATTCTCCGCTGCAGCAACCACTGCAACAGGTTGTTCAAAACTTGGACGTGGCCATGAACGTAAACATTGTCGTTGACTCCGACGCCTGGATGCAAGGCAATGGCTCCGTATCCGGTGCTGATGACCGACTGTGCTTCCACACCCGCTGTGGGTCGTTGGTGAAGCTTTCGCCCAACTTTCGATCCGCCGAACGCCGTCGACCCCTGGACGAGTTCAATAACGGCGTGGTGATGACCCACAGGCCTCTGAGGGACAACGAACTGTTTGAGATTCGCATCGACAAGTTAGTGGAC
>22743703827
CTCATACAAACTGTGGAAACAGAGAGCAATGCCCTAAGACGGGAATTGTTGAGATCCCGCTGTCAAAGAACAATTCGCGCCAAGTTGGAGAAAGAAAGCGAGCCTGTTGATTAGGATAAGTGGCGGGATTAATCTTATCACATAGCTCCCAGCCAAAAACTAAACAACCAACCAATAGATCATAATAACAAGTAGCCATACTAAAGCTGATGAAACTGATCACTAAGTTTACGCACAGAGAGCAATAACTAGACGGCTGGACTAACCCAGATTCCGAACCAACTACGCCTAACCAGTGCA
>228326829733
CCCAAGCCAGGAAAAACTTTAAACTAACGCACACAATCACACTCACAACTATGCACTGCAGGAAAAGCCTGAGAAGGTGGGGAAAACACAGTCAAGAAGCAGCAGGCGACCCACATTGATAAAGGCGAAAAACAGCCGAAGGCGGAAAATGCCAACAAAAAGAAAGCCGTGGGCCGGGGAAAATGTTTTCGCTTTTCTTGCATTTCCAGCAGAGGAAACAACAAAGACGGCCAACTACGCACTTTGCTGAATAGCTGGCCTGCAACACGAGCAAGAAAAAGAAAAGAAAAAGGAAGAGAA
>229953617784
AAAAAAAAAAAAAATAGAAATAAATGTGAATTTAAGGAACGAAAGAAGAAAAACAACAACACCAAACATACTGATTGTCGCGCGGGGAATGAAAACAATGTACATATAGTTACGATATGCGCATTAATTTATCGCCCGTGCCAGAGCGACGATCGTGAAGTGCTCACAATTAATTGCCATTAATTCGCAAAAGTGCTAAGAATTCGCGACGGTGTGTGAACTGCGAATGCTGCAAATTACGTGTATCTGAACAAGTGCGATCGTAAATACACACATACTTATTAAAAAAAAAATCCCGCT
>2301293633686
GGAATAAATATCATAGCCACAACGACAACGGCGGCTGCAGTCCATCACCAGATGAGCTCCGACACTACGGGACTTATACAGCCACCTCCCAATCAGCAGATACCTCTAGCTGCCTTGGAACGGGAGAAGAATCATCTGAGCTACCCGCAACAGCAATTGCAGCCGTATCAGGGCAGGAATCCCTGCCAGGAGCGCAATCTGGCACCTCTGACAATGCGAACTCCACCGGTTCTTGTGGAGCGGAGCAAGAAGCACAGTTTCCAGACACAGCCTCAGGAGAACTCACTGTCTTGCTTGGAG
>231530027591
AGGATTCAGATGATGGCGTAGATGGCGATTATGTCATCCCAGAGAGCCAGACATCTACGGTGGCGATCCTGGATCAGGATTCCTCCATGAAGGGCCAGGACATGGAATCGTTATCCCTGCAGGCAGGATCGGGCACAGTTTCACCAAAGAGCAGCCCCGATTCGTCCGGACACAAGAAGAACGCCTCCTTCCAGCAGATTGGCAGCCAGAATGTTAACGCCTTAGTGCCGGCCACAGTGGCCACCACTTCATCCGGCCTCCCGTCGAGCAGCAACGCCTCCTTGGCCACGCCCACGGAGC
>232870921354
TGGCGGGCTGTCAAATTTCTTGTATTACGTAAGCCTTCCCGATTTAAATGACTACGATGAGCTGGACGAACAGAAACAGCAGCAGGAAGACATCATAGGGGCCACCGCAACTGTGACCAATAGAAGCGGAGTTTTCATACACGACGATGAGTCGGCTGCCAAGGCGGTGGGCGTAACATTGATGGCGAGGGAATTAATAAATAACGATGACGTCGCCGACGCAGCTCCTGGCGCCACACAAGCACACAAACGTCAGCGATGCGATAGTAATAGTCGCGAATGCAGTTCTTCGAAACGATT
>23385759621
TCAGTTGAAGTGGCTCATTTGACTTGTGAGCACAGTGTGGAAATGATTCGGCTACTCAAGACGCTTCTTTATTGCCTGCTCCTCATCTCCCCTGCTGATGTGCTGGGCCGGCTTAATGCCAGAAAGTCGGCGAACGAGGCGAGTCTCTATAGCGATACAGACAATGTGATTATGTTGGACATCGAATCGCTGAGGCCAGCTCTAAACTTGAAGAACAGCAAGCTGGTCCAGTTCCTCAACAGCTTCTGCGGTGACTGTCATCGCTTCGCACCGGTCTTCAAGACCCTTTCCCGCGACCTC
>2341196245
GTGGCGATGAACCCGTGGGAGCCCAGATACCCTCGATGTTCCTCAACTTTATTGGCAGCGACATTGACTACCGCTACAACACGGAACCTGAGCCAATGGCCTGTCTGTCCTCCATGGAGCAGCGCTGCTACTGGCCACGTGGCAAGGTACTTGGCGGAACCTCGGTATTGAACGGAATGATGTATGTCCGCGGCAACCGGGAGGACTATGATGATTGGGCAGCGGATGGAAATCCTGGTTGGGCCTACAACGACGTGCTTCCGTTCTTCAAAAAGTCAGAGGACAACCTGGATCTGGATG
>235354539336
AGTATTATTTATGCTTAAATAAACTATCGTCTTAGTCATTAATATATCTGTCACGTGTTTAGCTAATAATAATTAATATTCAAAAAATTTGCTGTAATCCTGTTATAGCTAACTGGACATCACTGCCGCAAGTGGGTGGACTGTTGAGTTTTGAACCTTCAGTGGTAGGGCAACACTCGCCGGAGTGTTGAAAATTGTCATTGTTTATTTTTTCCGGCATAAGCATTAAGTTTAAGGTTTGCCATAAGTATGACGTCGTGGGGCAATATCTGCCGCATCTGCAGCAGCCCCGCAGACTAC
>236160420472
TAGTGGGTTCAGTGCGAGTCTGGGAGGTGCGTCAAGAGGTGTTGTCAAACATTGTATATTTCCATTCTCCTGTTATATAACAGCCATGGCTTTGGTTTGCGTAGAGGACTTTGAAAAGAAGGCCGTTGGGCAACTGGAGAAGAATGCCCTGGACTACTACCGTAGCGGAGCCGGTGAGCAGTTCACCTTGGGACTGAATCGCGAGGCCTTCCGCCGGCTACGCTTGCGACCTCGTTGTTTGAGAGATGTCTCCCGCCTGGACATTAGTACCAAGATCTTCGGCGAGCAGATGCAGTGGCC
>237784613223
AACACACATGAGACCGCCCAGGCCATCAAGCGCATGCCCCTGCGCCGTGCCCAGCGTTACCTGAAGGCCGTCATCGACCAGAAGGAGTGCGTGCCCTTCCGTCGCTTCAACGGAGGAGTCGGTCGTTGTGCCCAGGCCAAGCAGTGGAAGACCACGCAGGGTCGCTGGCCCAAGAAGTCCGCCGAGTTCCTGCTGCAGCTGCTGCGCAACGCCGAGGCCAACGCTGATTGCAAGGGTCTGGATGCCGACCGCCTGGTCGTCCACCACATTCAGGTGAACCGCGCTCAGTGCCTGCGTCGC
>238725131922
ATGAGACTGCTAGTTTCTGCTGGGATATCCTCGTTTTTATTAGGTCCTTACTACTTGGGAGCTGCTTTTGTGCGGACGCTTGATTTCCTCGGGCAAATTTGATCAATTGAAACTGGCGATAAACAACGGGTGGAAATGACAGGTAATCCACATGCTGCACTCAGTTAATTAGATGGCATAGGAAGTGCACATAAATAAACAATTAGGTGGCAGCAGATAACCGACGCGTATACATGCAATTGCTGCATATTAATTGAAGCTCACTCGCACACATCGCCTTCTTGGAGCTTGAACACCAGT
>239861634390
TGCGATCGAGATCGATATACGGCTAAGTTTTTTCGCTCGGCCAATTACGTCAATGCATTTGACGAGAGACGCAGGTAGCAACAACAACGACAACAACAAAAAACATTTTAAAAAAATTTTTTAAAAAGCACAGAAAATAGGTAAGCGCTAATAAAAATAGTGAAGGATAATGACCAGTTGCATTCTCGCACTCTCGCCAGCTCGGCGATTGCCCCTCCCCGGAACGCCCGATCAATTTGCCCCACTGACCGAAATTGTGGATCCGAAGCTCGGAAAGCTCACAAGACCTCTCAAAGACCA
>240660234046
TAAGTGCCATGACTCCTGGCGGTCCCAGTTTCTCGCCTTCGGCTGCATCGGATGCGTCCGGAATGTCGCCTAGCTGGTCGCCGGCTCATCCGGGCTCATCGCCCAGTTCACCAGGACCTTCGATGTCGCCGTATTTCCCAGCCTCGCCGAGTGTTTCTCCCTCTTATTCGCCAACGAGTCCGAACTACACGGCATCTTCTCCCGGTGGAGCCTCGCCGAATTACTCGCCCTCGAGTCCGAACTATTCGCCGACGTCGCCGCTTTATGCAAGTCCACGTTACGCATCGACAACGCCAAATT
>2417414454
TGATGAACAACTGGACTTGGGTCTATCGAATGCCACTTATGTGGGCAGTTCGAATTCTAGTCTCTCTTCAGCTGGCGGCAGCGAGAGTCCCAGCACGTCAATGGAGCACTTTGCTGCACCCGGAGCAGCGGGTGGCGTCCAGGTGCCGCCAATGGGATTGAACCAGAACCAGCACCCCCATCTGCTCATCCAGCAGCACGCCCAGCAGTACTGCCAGCAGGATTCCTTTCAGGCGGGTTTGGCAGGGGCCGCTGGGAGCAGTGCAGCTAGCAACTCTAGTTTCTGGAATGCTGGCCACCC
>24246132668
GTGCACGGTTTGCCGTCGTCGAGGCAACAGCTTTGTGGCTCGCACTGCAAAGTCCAGGGCAGATGCGTCTTCCGGTTTCACAGATGGTTCTGCCTCGAGTAATCCTTCGGGCAGTTTGAAAACAGATGGCAATTACAGGGCAAACTGGCAATCCGGCCGGTCTTCCAGTCCTGGCTCTCAGTCCAGTCCTGGTTCCAGCTCCGGATCCTGGTCATCTGGATCCAATGCCGGAGCTTATCCTGGCTCCAATGCCGGAGCTTATTCTGGCTCCAATGCCGGAGCTTATCCTGGCTCCAATGC
>24368409031
CACACGGTGCAAATTATTGGGCTTCCACCGCGTCCCACCGCCGATGCTCGACTAGAAGACGCCACCTTTGTCGAGCTGGACCCCGAGTTCTGCCGAAGTCTTAAGTTGTTCGAGCAGCTGCCCACGCCGGAGCACTTCAATGTGTATGGAGACAACATGGGCTTCCTGGCCAAGATTAACTGGCGCGGCGGAGAAACACAGGCCTTACTTCTGTTGGATGAGCGTCTTAAAGTGGAGCAGCATGCGTTTGAGCGTGGATTTTATCTGCCCAACCAGGCACTGCCCAATATCCACGACTCG
>24432799640
AAATCGCATGCTAGAAAATTTGAAAATATAAAAGCTAAACCAAAAAACCAAAACAAAATCAATTCAAAATTAAATTCAAAAAGTTGCATCAAATTAAAACACACACACATCTATATAGAGAACTCAATAATAAAGCAAGATTAAAACCAAGTTAAACCCCAAATACAACAAATTAATTACAATTGTGATGAACAAGTTAATTGCATCAATTGCAGCACATAAAAACTAAAGCATTAAAAATAGCCTAAATCGAACAAAAGTATATATTTGCTGCCCAGGCAGGCTCAATTAAAAAGGATA
>2451164811027
TGCTCTCCGATCCCAAGTCCGCCTGCCAGAATGCAAGCAACACTATCTCTCCGTATACTGCTCTGAACCGAAGTCAAAACTGGCTGGATATTGCTCTAACCGGAAGAACAGAAGACGATGAGAACTGCAATGCGTGTGTCTGCGAAAACGGCACCTCTCGGTGCACGAATCTCTGGTGTGGATTGCCCAACTGCTATAAGGTGGATCCGCTCTCCAAGTCCTCGAATCTGTCCGGTGTTTGCAAACAGCACGAGGTGTGCGTTCCGGCACTGAGTGAGACATGCCTGTCATCGCCTTGTA
>246231410726
GTAAGTTCACATATTTCCGCGAATTCCGCCAACCGGAAGTGGCGGTCGCCATTTTAACGACATCCGGCGCGTGCATTTCTTGCCTGAAAATAAGAACGACGACGAAGGACCTGCTGCAGGACATAGCTGTTTTCCATTGGGTTTATCGCCGATCGCAAAACGTGACGAAAACAACGAGAACAGCGTGATGTAGGGTAGAAATAAAAGCCTCAGGAGCAGGGAAAGATAAACGAAGGTAACCATATCTCAGACCCCGCTCTTATCGGGATTATGTGCGCGTATATTGAATATGATGTCACG
>24756526418
TTCAACTGACGACAAGTGCCACTTGACAAGCTGCCGAACTTGAAATTTTTTTTCATTTCAATATTTCATTGTTACCCCCGGCAAATACACGGCATATACCCAACATATAGAAGTCTGACTCTTGGTCTGGCTTGATTCGCTCGATGTGTTACCTGTCCGCCAGCCTCGTCCCACAGCTGGCGATTAATCTTGACATTGAGTTGCTTTTGCTGTTGCAGAGACAGATGCAAAGACAATGGCCCACTGGCATATATAAATGCGATTTTCTCGACCAGACACTGTTGACAATAAATAATTTAG
>2481186137056
GGCTCTGCACATGAAAGAACATCCCGACTACAAGTATCGACCACGTCGCAAGCCCAAGACGCTCAACAAGTCACCGGTGCCAGGTGGTGGTGGTGGCGGCGGTGGAGGTGGTGCCAACGGTGGTGTCAACGCTGGTGGTGCGGGTAACTCCGGTCCCAGTGGCCCAGGATCAGTTGGCTCCCCCAAGGATATGCAGCCCCAGTTGTCGCCCTTGGGTCAGTCGCTGCCACATCTCCACGGACATCCGCACCAGTCACCATATCAATCGCATCCACACCACCCGCATCCTCATCCACATCA
>249389526342
TCGCGTGAGGTCCGTGTGACTCCAATGGCTGCGACCCCAGGGCATTACGTTGCGCAAATCCTCATCAAAACTGCGGACGATGAGGTGGTCGGCGGCAGGTGGGGATAATAACAGAAATTGGTATTACGTTTTAATTGCATTTCTATGTGATGGATGCTCACTTGAAGTCGTTGAGTTTGTTGTGAAGGAACTTGCGAATATTCCATGGTAGGTCGTTATGCCCGTCGATTAAAGGCACTTGATCCAGAAGCTGAACTGCCACTCGCAAACGCTCCTCAAAGGGTGCACCTGAGAATGGGA
>250946022806
GGTGGCTGGTGGTGGAAGTCCTGTGGACGGGGTCTAAATGGTCTTTATCTTCATGATCCCCAAGATATAACTGCGCGGCAAGGAATAGTATGGTTTCGCTGGAGAGGCTGGGACTACACATTAAAAAAGTCCAAAATGATGATTCGGCCTAGGATACCACCACAACAGACGATATCTGGAACGTCTTTATAGAGATCTTACGAACTAAACCAACTTTTGTTTTTCGAACTTTTAAGTTTTAATTATGATTTAGATTAGTTTTTAAATAAAATAATTAAATTTTTCTTTATTTTTATGATT
>2511393235760
CTCTACGATGACGACAGCGAGGAGGACTGCTCCGACGAGAACGCGGTTCTTCTGAAGGAGTTCCAGAACTACAAGCGAAACTTCTACCGCAACAAGTTCAAGCGTGATCCGAATGATGAACTGATCGAGGAACTGTGCCACCACTACGTCAATGCGCTGCAGTGGGTGCTCGACTACTACTACCGTGGCGTGCAGTCCTGGGACTGGTACTATCCCTTCCACTACACTCCATTCATCAGCGACCTCAAGAACATCGAGCAGGTGGAGATCGCCTTCCACATGGGCACGCCCTTTCTGCCA
>2526599669
AAAATCGATTGGGAGGTTGAGCTGGTCTGTGTCATTGGCAAGGTCGCCCGCCAGGTGCCCAAATCGCAGGCCATGGACTATGTCTTCGGGTATTCGGTGGCCCAGGATATCTCCGCCCGCGACTGGCAGAAGGAACGCAACGGTGGTCAGTTCCTTATGGGCAAGTCGATGGACACTTTTCTGCCGCTGGGACCGGCTGTGGTGCACAAGAGTCTGGTGCCGGATGTTTACAACTTGAATCTGAAAACCTGGGTCAACGGCGTGGAGAAGCAGAACGGCAATACCGGCAACTTGATCTTC
>2531402928759
GAGTACATGTCAATCGCTGCACGCTAAGTATCGGTCGACGCCCATCGCTATCAAAAAGAAATTTTAGTGCTGAGTTAAGAATTTTTCCCTTTTTTTGCACAGTTTACGCGGTTTTTATAAACAAGGGGCGTAATAGAGCTCAAGGCAGGGTATAAAACAGTCAATAGGGTTAAAAGTTGCAACCCTAAAACGTCTTACAAAAGAGAATACTCGCAGGAAAAACCAACAACAATGCACATATAGCTGCCCGTGCGTCTGTGTGTGTGCGTTGTATGTGCGTTTTTTTTTGTTTATTTGGCA
>25418520852
TTACGAGGAAGATGCGAACACACGTAGCCACGTGCGCAAACGAAATATGGGAATGGAGGATGATTTGCTACTCGTGGAGATCTTCAACAAGCTGCAATCCTGCCCACTCTACCAGCTACTGCTGGAGCATGCCTTGGAGTCTGGCGAAACGCAAGATTTGCTATGTAGTGTAAATACGCTGAGCGAAATGCTGACCAGCAACAATGAAATCCAACTGCCGTCGCTGCACGATGAGCTGTTCACGCAGTTCTTTGCGCAGCTAAAGGTTTACTGTGGTGCGGACAACACGGATTACGAGGA
>25590752890
TAATTGGCGCTAGCTCATCGCAGGACCTCGTCACTGACCAGAACTCGGGTCGTCGTCAGGAGCAGAAGGTCTACACCTTCAGTGACCGGCCACCACAACCAAAGCCACCGGCACCATCCGGAGTCGTTCCGGTAAAGGCCGACGACAAGTCGAAGCCGCAGAAAACCATTCTTGAGGAGCATGGCATCATACTCGGTAAGGTTATTGGCACCGGAAACTATGCCAAGGTGAAGATTGGCTTCTCCGAGGAGTACGGAAAGCGGGTGGCTGTCAAGATCATATCCAAAGTGAAGGCTCCCT
>256579334875
AAACGAAAATGGAGCATTTAGGGTGCAGTGTGTTCTACATGGCAAATTATACAAGTTTTCTTTCTGCAGTTTTTCATTCATTTTATTTATTATAATATATACTACTGCCGAAAATACTTGAGGTCTTAATATTGATTTTTGGATATTTGGCCAGCGTTTTCGTGTGATCGACCAATGTGCGACGGTGGATTCGAACCCAGTGAGCCTGAGTCCTCGCCACATTAGTGCTAACGGAGAGCTCGAGGAGCATTGGTGGTTATTCGATTGAATTGAAGGAGCGGATTGACAATGGATGCAGGA
>257651224829
TTGCAGAATATAGCGATGTGGCTAAAGACGAGAGCGGGATCGAACGACGGAGAGAGACAGCCAATTGTTTGGGCTGATTGTGCTTAATGAAGTGTCGGATATGTCATGAGCCCAGACAATAAACAAGCCTTCGCAGTCCGCAGACCGTGCTCGGTGCAGATGCATCTGTGAGATACAAAACATGACCGGGAAATGTGAAAAGTAAGCAGTGACAACGAGCCGCGAGTGTGAGAACACAGCTAAATTATGTAGACCTGGTCAGAACCGGTGACCTGGTCAGAATCGTACACATATCCCGAA
>2581239436630
GCTTCACAATGAGAATAAGAACTAGCCTTTTGGCAGTTGTACTGCTGGCCACCGCCTCCTTGGCCGAGGAATCCAACTGGGGAAATGAGTGGGCGCCCATGGAGGATGCCATGCCCAGTCGCCGATCTGTCGATACCAAGCCCGCCGAACAAGCTGACATTCAGGGACGTTACCTCGTCCACGAGTCCATCCAGAGCAACAGCACCACCCAGATTGACGAGGTCATCGAGCAGCTGATCAACTCCCGCCGTGAGGGTCGTAATCTGGGGGAATACGATGCCGTCTATGCTGATGGCAATA
>259369512076
GATTCGGTATTTTTTCGCCGGACGAACAGCTGTTCGACTGTCAGTTTTATTCTTGCCTTCCGATCCGATGTTTATTAAATCAAATTCCACTTTTGAGTGTTCAAATGGCTGACAAAATTTGCGAAAGCTGGTTGTTCTCCCCTGCAGTCGACTTCTTCTGGACACTCTTGCATTTCTCATCGTGTCGCGCCGTCAATGGAACTTCCCGGAATATTGCATAATTGAGACTTCCCAGGCCTTCAAATTGGAACTTCGACTTTGCATTAATTGACGGCTCGCGCTGGAATTAACCTGCCAATT
>260119318982
ATCTGGTCACCGGAACTGCAACTATTGGCCACTGTAAACGCTCACGAGGCGTACATATACTGCATGGCCATTAATCAGCACGGAAAGGTCTACTCGAGCAGCTGTGATGGCCAGGTTCACTTCATGCTGCCTCCCTATGGAGACGAGTCAGTGCAGGAACTATTCCGCTGCGACGACGCCATCCAGGCCATGTACTGCGACGGATCCGTGCTTTACACGGGCGATGACAAGGGTGTGGTGACCACTTGGACCAACGATCGCATGCTCTTCAAGTACAGCCTGGTGGAGGAGGTCAAGTCA
>26128529873
CCCGGTGCACAGCTGCCAGACGCTGGCCAGCCAGATTGGATTGTCCGGGTGGACTGCGACTCCCCCTCCACGAGGCTGATGAAGCTGATGAAATCGTCAAAGCGCCGCTGTGCGTGGTTCTGGCTTCCGAGTGACTCTGCTCGGGATGTCGCATCTGCTAAGTCGACGCCGATAACCTCTGGACGCCGCCTAGGACCAACACTTCAAGATGTACTTGGTTGTTGACTCTGTCCTCCTTAAAGGAAAATGGGTGAGCTTCCGACCGCACTCAATAGATTATGGTCCAAAAATAGGTCTACT
>2621108614679
TGCGTGTTTGTGTGGTGGAATCGCGTGGCGTTTATCGGAAAACCCCCAAGTTCTGTCCGCTGCTGGAGGCGAAGAGCAACATCGAGTGCGTCATCGGCGTGGATCGATTGGATTGCGTGAGGCGTATCCACAAGGGCACCGCCCACTTTGGAGTGCTCACCTCGGAGGATCTGGTGGCCGCACGCTGGGCCAGCGTTGAGATCCTGGTGGCCAGCGAGTTGCGCTCCCATGAGTCGCACTTTGAGTACGAAATTGTGGCGGTGGTGGACAACCACGCCAATATCCATACTGTTCATGATC
>263915113927
GTAACCATGGCACTCTGCGTGGACTCGCTGCTCTTCTTTTTCACCTACAACGTGTGCGCCATTTTCAAGATCGCCAAGCACCGGATGATCCATCTGCCGGCGGTGGGCGGAAAGGAGGAGCTGGAGGGGCTCGTCCAGGTGCTGCTGCTGCACCAGAAGGGCCTCCAGATCGCCGATCACATTGCGGACAAGTACCGGCCGCTGATCTTTTTGCAGTTCTTTCTGTCCGCCTTGCAGATCTGCTTCATTGGATTCCAGGTGGCTGATCTGTTTCCCAATCCGCAGAGTCTCTACTTTATC
>264547739181
CAGGGGTGAAGCGCCACCCCACCCACCGTCACACAAATGAGGGTGCCACCAACAGGTTGACCACCAAAAAAAAAAAAACCCCAAAAAATAAGCAAAATAACGTAGTAATAAAAAAAAAGCCAACCGCACGACAAATAGAAAAGGCAAAAACAACCGAAACCACCAAGCCAGCCACCGAAAGAGATATAGCGCTAAAACAGAGCGAGAGGAGAGTGTGTAAACAGAAAAAGGCGAAGCACAACACACAAAAATTCAAAGAGAAATAAACCCGAAAACACACACAACACCCCCTTCAAACCA
>2651241638876
AGTTTCTCACTGAGTGAGAATCTTATCTTACTTATATATACGTATATGTACCATGTATCCGACTATTCAAGCAACCCGTAATTATTATAACCAATAAACCAAAAGCACGCAGATTATGCAAAGAGGTTCGAACACGCCGCAATCATAAAACCGGGGCAATCAATGAAAACCACGAATACGGGCAATATATAAAGCTGTTCAAGGGTTTGGAGTTGTAAATCAATTGAAATGATTCTCCAGCTGGTGCTTATCGTGCAGTTCTCCCTGGTATTTGGCCAGGAGACTGGCTCCCTGCGAATA
>2666555816
CTCAATCCGGATTGCGTTCGCCATCGATGATGCTCATGGACTGGATACTGGGCAACAACAACAAGGAGGAGGAGGCGGGCCACCAAACCACTGGCTAGCCAATTTCCATTTCGCGGCAAGAACGACCACACGTCCAGAAGCCCGTACTCCTACGACTAGCACTTTAATAACAAATCATTACACTAACTTCGATCCTGGCCTTCCTTGTGCGGACAATGGCAATAGCATTAGAGTTCTTTATACGATATTATGTACCTTGGCTAGCTAAAAAAAAAAGCTCATCCCCTTGGCCGTTCGAGC
>267468215227
TTAGTTATCTTTAGTCCGCCGCGTCGTTCGCATCGTACATGCGGCATTTGCGATCAGGAGGCGTCCTCAGCGGAAACCGCAGCCGAGTGTTGTATTCGATTCGATTCGATTCGAAAACGAACAGCAGGAACAAGAACAGAATAAAGTAAATCAAACCAAACACCACGCAGCTCAAAACGAATCCAATCGAATTGAAAAGAATTGAAAAGAATCGTAACGTAACGAAACGAAACGAAACGAAACGAAAAGTATTCCCGAAACGCGCAGAAAGCAATGGCAATATAGGCAACATCGGCGCAG
>268110394715
TTTCAAAATATGTCTGGTAAATACGATCTGCTCAGTGAGCAGGGCCTCCGTCTGGACGGACGACGTCCTCATGAATTGCGCCGCATCAAGTGCAAACTGGGAGTCTTCGAGCAGCCCGATGGAAGTGCCTACATGGAGCAGGGAAACACCAAGGTTCTGGCTGCCGTCTATGGACCCCACCAGGCCAAGGGCAATCAGACAGAGTCCGTCATCAACTGTCAGTACAGTCAGGCAACCTTCTCCACGGCGGAGCGCAAAAATAGGCCGCGCGGCGATCGCAAATCTCTGGAGTTCAAGTTG
>2691285631873
AGTCGGAGGATGCAACGGTACAGCTAGTTCTGGCAGCCAATCAATAGGCTTCATTAGCCGGATCGGATCGGATCGGATCGTAGAAGGCCGCCATGGGAGGCGGCCCGCATGGACGCCCAGCGGTGTAGCTGTTAAAATTTGACAGTTAGCCGACAGCCGCGATCGTTAGGCATCATTAAACGCGCCCGCCAACAAGAGCAGCGCCTAACTAACTAACTAACTAACTAACTAACTGTCAGTCAACCCGGTCAGTCATTCGTACAGTTGATCATTTGGACGACCTGGGAGCGGAGTGTTTAG
>270642514633
AGCGGGTTTACGTTCACAGTGTGCCAGCTGGATCGGATGTGGATGTAGGCCCAGTTTGCCCAGCTTATATACTGAATACTACATATGTATATACATATATTTAGTATTCCGCTTTTCCGGTTGTTTATTCACAGGATGTCGTTGTCGTGGCATTTGTTAGACTAAGTCCAGTTAAAAACGAATCGAATCGAATCGCGTTAAATACCTTACTTTGCATTTTTATTGCTATTGTTACCGCTCACAAACATACTCGAATAGTTAGAGCTAATACCTTCCAACATTATGTGCGTTCGTTTTTAT
>271746538483
ACATTAATGAATGTGCGAATCCCGAGCTGTCATCGAATTGCCAGGGTGCTTGCGAGAATCTGCCAGGTTCATATCGCTGTGTGGAGCCGCTGGAGGAGAATCCCGAGATCACGGAAGTCGTGGAGAATCCCATTGAGAAGACCAACGAAGTCCCAGTGAACGTTTCCGAATCACAACCCGCCGGAAAAACATGTAATTCTGGCTTTCAACTTTCCGCCGACGGCACTGATTGCCAGGACATTAATGAGTGCGAGGTAGACGGTCCTGAGGATCTTGATAATAACGCAGTCTGTCAGCAAA
>2721099629630
GAACCTGTCACAGACAGCTGCCGAGTCTCCGGCTGGCACATGCAATCACCCGGCGGAGCAAAGTGCGAAGACCGACGTCATCGTGGAACGCTGACGCAACGACCTTGCCAAGCGGCCCACCTCCCGACGCTCCCACCGGCCACCCACCTTAAAGTCCAACGGGCTGTGAGTCACCAGTCGCCATTGATTTCCATTAGATTTCGATTCGATGACTGGCACTCATGCGGATCACAGATTACAGGATGTCGGACGACTTAGTTGGATTTCTGGGAATCTCGAAATCCCACTGAGCAATGCTAT
>273115375265
AATTGTTTGTCACGCCGATTCCTCGGCTGTGAGCTCCTTTGAGGAGGCATTGTTCCCAGTTTTCCAGGGCATCTTACAGCAGGACATTGTCGAATTTATGCCCTACGTCTTCCAGATGCTTTCTGTGCTGTTGGAAATGCGCGAGGGCACTGGTACCATACCGGAACCCTATTGGGCTTTGTTCCCCTGCTTGTTGTCACCAGCTCTGTGGGACAGGACGGGCAATGTCACACCATTAATTCGCCTGATTTCTGCTTTCATCAAGCAGGGATCTGCTCAGATTCAAGCCTTGGGTAAACT
>2741255315437
CTGGAGCCCGCTTGGAATGGTCCGATCAAGTTGGTCGAAAGTGAGAGTACTCCCGTTGCTGTGGTTCCTGTTCCACGGGATTCCCCTGCTGGCCATTCGCTTGCAGCCCTGCGAATTAGCTGGCCAACTCTACATACTGGATGTCCCGAAATCGGAATTACCCCTATGGCTTTGTATTGCCGAATTCGAGAGCCGATTCAACACGCACGTTGTGGGCCAGGCCAATGCGGATGGATCCCGGGATTACGGACTGTTCCAAATCAGCGATCGCTACTGGTGTGCGCCGCCAAATCGAACGGA
>27585135617
ATGTTATCTTATTTGGAAGATTTGAAGGAAAACGAGGACCAGCTGCGGGATTCAGACTGCTGCGGCAATGGCTGCACCAACTGCATCCTCGACAACAAGCCACGGCCAAGCAAACGCGTCCTGCTGGCTGGCAAACGCAACGTGATCCTGAGCTACACGAAGTTCCGCCTGTTGCGGCGGGAAGCGCTGGGACCCAATGGACAGTTGCTGCTCCTGCACTTTGCTCATGCAGCAGAGGAGGGGGACGGCGATGGAGCGGTGGACACGGTGCTTGACATCCCGCCCGGCCACCATGTGATG
>276649412737
TTAAAAATGCGCCGCGTTGCATTTCAAACATGCAGGCCGTGCCGCCGCTGCACAGTACAAAGCTGGAGCGGGAACCCAGTTCGCTGACAAGCGCGCTGAGCAGCAGCGATGCCCAGCAGATCGCGCACCAGCTGAAGCGACTGGCCGACATCAAATTCGAGACACTGCAATTTGAGATTGCGCGCTTCAAGTTCAACAACCCGGGCTTCCAGTACGATCCGCCGTCCTTATAGTGTCCCAAGCGGCAGGGCGAGATCAGTGGGTCTAAGCAGTCGGCAAAAACTCCAGCACCAGCAGAAG
>277138122967
CTGTTGTTCCCACTTCACCACGTTGCAAAAACAAACCCGGCGGCTCAGACAAATCCAAAGATGAGTGCAAGAAAAAGTAGCAGAGTTCGAATAAATCATTTCAGCCCCTTAAACAAAATCACAGCAGGCCTTTAAACAAACTTCAAGCTGCTTTGGCCTAAGTCAAAATTAAAGTTACAAAAGAAAAAAAAACCATGTCCCGACTTTTGCTGCAGTGCCGCAGAACTTTGCTGATCCTTCGCCATCAAACGGCGGTGGAAAATGAGAAAGGACTCTTTGGCAAACTGCTGGGAAAGTGCC
>278564626662
CCCCATTCCCATTTTCAAATTCAAACGGCAGCTTGGCCTCGCTTCGTGTGCAAAAACTCGATCAGGTTTTCGGAGAATTGACAATCCCGCACTCGACTTGTAAATTATAAACTATTAGTAATCATATATTCGGACAACAAATTCAACAGCTAAACAAGCGTTCGGTCACAGAAACGCGATCAAAAGTCAACCAAACCAAGTGATAGCCAAGCGTCTGCCTATCTTCGTGTTAATTGTGTTTGTACAGATAGAAAAGAAGCAATCAAAATGGTGGGCACAACACTGAAAATGCGTGGCGAT
>2799216656
CATCGACGCAACTGAAGATCGCAGTTCTCGGGTAGCAAAGCTCATTAAACCGAAGGAAAGTAGCCAAACAGCAATTGAATTGGATTGAGTATGAATTACTTCAATATTGAAACATATCAAGTTGTTAAACAAATACATATCAAGGTCAAATTGCTATAGCTTAGAGCATTTGTATTTCTATAATCTGCATATGAATATTTGCTATTACTCAAACGATCTTAGACATCTAGATGTGTTTTTAGTAGAGACTCCAAATATACTGACTGAGGCATTCAATGTTAATAGCAGAAAGAAGAGTAT
>280791724659
ATCTCTCGTGCACTGGGGCGGTGGGCGTGGCGCCCGTGCATCAGTCGGTTCTGGGACGTCGTCACTGTTTCCAGGTACGGGGCGGGCCTCGTGGCGAGCGGTACTACTCATGCGGATCGCGCCAGGAGCGCGACCTTTGGATCTACTCGCTGCGCAAGTCGATCGCTCCGAATGCAGAGCACACGCGTCGCACGGACAACTCGCTGAAGATGTGGGTGTACGAGGCGAAAAATCTGCCGCCCAAGAAGCGTTACTTTTGCGAACTGCAATTGGACAAGACGCTGTACGGCCGGACTTCGG
>281466813554
ACAAGATTCTCGAACTTGGACTGGGAGTAGGCCAATTAAGAGTTAGCCACGCGGCCGCACGAACAGGTGTCGTCGCTTCCAACACAGCAACATCTAGTGACAGCAGCAGCAACATCCAAAGACAGCAGCAACAAGTGGCATCATTATCGTTTTGCGGTTTTGATCATCGGCGGGGCGGTTTGCCGTTGCCACTGGTAGAAAACGGGAAATCGGAAACATGTTCTCCTCCAGCGCCTCGGCCGCGTCCACATCCTTCAATCTCGGCCAGCTGCTGCCATTGGCCATCGCCATCGGAGTGTT
>282246437177
CGCCTAGCTGCTTCCAACAGACAGCTGCAAGAGATGCAGGAGGAGCACCGCCAGTTGCTTGAGGAGATGGAGACACTGCGCTTACGAGCCGCTGAGCTGACCCTTCTGAATGCCCAGCGCCGACAAGTGCGGCAGTCCACCGAGGAGGAGGAGGTTCAGTCCCACGTTGAATCCTCATCGGAGACAGTAACAGTTGCTTCATCCGCCAGTGCTTCTGGAGAGTTCACAAACCGGGAAGAGGCACCATCTGGTGAGGAAGAGGGCGGGGAGGACAAAGAGGAGCAGGCCAGTTATCTGCAG
>2831038026409
ATTTGGAAGGAGATGTAAACAGGAGACGGTTAGCGAGAAGTTCTGCAAATATTTACCCAAGCCAGGAGCCAAGTAACTGAACCTGAACCAGCCCCAGCCCGAGAATCAGAAAAACAGAAAGAGACACAGGAGCCACGGCCAAAGTTGAACCTGCCATCGTCAGTTTAGCACGTGCGCCAATTAGGCGCTCAAATTACATCAAAATATTGCCAGGAAGGAGCGGCTCACGGGGGAGGGGCTGCAAATGAGCAGTCTAGGGCACGATGCCCCATACTCCATCTACAAATGCTCCTTTTTCGA
>2841081722899
AACGTCCATGATGGAAGGCTCCGGTTCCCTGGAACAGCAACTGGAGGCGCTTCGTGTCAAGGCCACCGAGGTGCGCGCACGTCGCGTTGACCTCAAGAAGATCGAGGAGCTGGGAGCCTTGCTGGAGGAGCACCTTATTCTGGACAACCGCTACACGGAACACTCGACGGTGGGCCTGGCCCAGCAGTGGGATCAGCTTGACCAGCTGTCTATGCGCATGCAGCACAACTTAGAGCAACAGATCCAGGCACGCAACCACTCGGGCGTCTCCGAGGACTCACTCAAGGAGTTCTCGATGAT
>285114291290
CCCTGGTACGAGACCTTCGATACCACGCTGCGTGTCAACAACTTGAGCAGGTATCCGCTCCAGTTGGTTGTCGTCGAGGTGAAGGCCCCGGGCAGCAAGGAGCAGGCCCGCGAGAAGCGTCTGGTGGACGGGTACTGCAAGCTGGTGACCAGTGATATTATGCAGCTGGAGCCACTCGGAGCGAATCAGATACGTGTGAAGGGCATTCTCGGTTTCAGCGAGAGCTTCCGCCATTCCTTCGGAGCGATGATCAACAACAGCGACTCCAGCTACTTTCATCTGAGGGGGCAGGGCGTTATG
>28662096469
AGTTCATCGCTAAAGTCAAAGGCAATGTAAACAAAACAACCTGAGCAATGGACGATGCCGATGATCTGCGCATAAACCAGCAGCAGCTTATGGACGAGATTTCGGCCCTCTTGCAGAACACAGCGAAGCCGAGCGCCGCCAACGCACTGCAGCTGAATCAGGAGCTCCAGCGCCGGCTCATGCAAGTCCGGACCAAAATTCTGGCCATGTTACAAGTAGTAAGGGCCCGCTTCTCTCGGAACGAGGACATCCTGGTGCGCCGGCTGCGACCTCGTTCCCATTTCGGCCCGAATTCCCTCA
>287959718325
CTGAAATAAAGGGCCCCAAAACCGATTCGTGGAGCATAAAGGAGAAAACCATTCCAGATTGGGAAAAGGCCGAAATCGAGATCGAAAAACAAAAGCAAAAGACATGACATATGTAGTTAGCTGATATATACAAAACTTCTGTTCTTCTGGTTAGTTGCAATACTTTGTTGTTATATATAAAACGAAAGCCTTTATTCACGTAAAATACATTTATTTAATGATTTATGTAGTTGACCGCCTAAATCGCTTACGACTCGCGCTTATTTCAATATTCACAACAATTACAATAACGAATTTTCC
>28876784845
ATCCCTCTACACCGCCTCCAAGCAACTGGACGATGCCAAGAGGAATGTGCAGTCGGTGGGACAGCTGTTCCAGCACGAAATCGAAGAGAAACGCTCGCTCCTAGTGCAGCTGTGCAAGCAGATCATCTTCAAGGACTACCAGTCGGTGGGCAAGAAGGTGCGCGAGGTGATGTGGCGACGTGGATACTACGAGTTCATTGCCTTCGTGAAGAAGAACTGGCACAAGCAGTGCCAGGATGCGGCCACGGCCCAAGAGAACATGCAAAAGCTGGAGCGATTCCTCTGCGCTGGCATCTTCAA
>2891223829175
GATTGCGCCGCCGACCCATTCAGCCGCCTGTGATGGATCCGCAGAGTGAGCAAGAGTATGCTTTTCTGGCCCAGATGATGGAGCAGTATGCCCGCCGTCGGCTGCAGCAGCAGTTCGACCAACAGCTGCACGAAATCAACCTGAAGATGGATCGTCAGCGGCAGCTCTTGGAGCAGGAGCGGTACCGCCAGCGGCAGCAGGAGCTCCAGGTACAGCGCGAGGCGGAGGAGGACTACGAGTCCAACGGAAACAACCTGAACCAGCAGTACGACCAGTACGACAACGCGGAGGCAGAGGCCA
>290846526761
AGTGGATACATTGACCGACTCCATTCTCACGATGAGTCTTAGCCAGGTAGTGGACTCTAATGCAGCCAAGCTCACTCGAGAAAGACTACAAAAAATCCGTAATATTGTTCAGCTGCAGAAGATCAATGTTATTTGTCCCCAGCGACCAGATCGAGTGGGGCTCAAGTCGGAGGTTATTTTGGAAACGAAACGTAGGGCGGAGCAAATTAAAAGGGCAGCAGCCAAGCCTGCAACAGCCAACAAATACACCCAAGCAGCAGTCGCTCCGCCTTCACCACCAGATGTTGCACCCACGCCAGC
>2911261315333
ATTCCTGGAGATCCGCAACTGCTAGAGGTTGAATTGGCCAAGCTAAAGGTGCTGGCCAACGACATTCAGGCCCACCAGAACTCAGTGGACACACTGAACGATGCGGGCCGACAGTTGATTGAAACCGAGAAGGGATCTGTGGAGGCGTCTACTACCCAGGAGAAGCTGCGCAAACTGAACAACGAGTGGAAGCAGCTTCTGCAAAAGGCCAGCGACCGTCAGCATGAACTGGAGGAGGCTCTACGTGAAGCTCACGGATATATTGCCGAGGTCCAGGATATTCTGGGATGGCTGGGCGAT
>292468827083
TCCCGACAACATCGAGACGGAGACCATACTGAACCTGATGCCGGGTTCCAGCTACCTGGTCTACGTAACGGCCAACCTGAGCATGGGCAAGCCGCTGCCCTACCAGGCGCTGACCCTCCACATGGCCAGTCAGTGCCTGGACGGATCGCACGAGTCCTTCTACTAAGCGCTACCAGTGGTGGTCGTAATCCCCCAATCCAAACCCATACCCAAAGCTTCGCTGCATTTTCGAATACAAACACTGAACTATCCGTCGTTGTAAAGCTACCTTATCCACTACGATTACTACACTATCCTACA
>293852012912
GGCATTCCGGTGTAGACAGCAGACCAGAGAGCAAGCACACGCAGTTCCGCGATTACGCAGCACACCCACAATTACTCAGTTCAGTCCGTCAATATGTTCGATTTCAATTTGGAATTTGCGCGTGGAGGTGCCCGTTTCACCAGCGAACTTTTTCAGCTTTTGAGCGCTGGCGGGCTCAAGGAGAACGTCGTCTTCTCGCCCTTCTCCATCCAAACTTGCATTGCCCTGGCCTTTGCCGGATCGCAGGGTGAAACCGCCGACGAGATCGCCAAGGCACTGCACTTCGTCTCCAACTTTCCG
>2946636471
CACCCGCATCATTGAGATCCAAGTAGAAATGGCCGAACGTGCCTTGGAACTATTGGCGCTCCCGGATGATGATGAGTCTCGGTTGATTTTGGACATCGGCTGTGGTTCTGGACTCTCAGGTAGCGTTCTTGAGGACAGCGAGCACATGTGGATCGGCATAGATATTTCCAAGTCTATGCTCGATATCGCCGTGGAACGCGAGGTTGCTGGGGATGTCATTCTGGGAGACATGGGCGAGGGAATGCCCTTTAAGCCGGGCACTTTCGACGGCGCCATCTCGATCTCTGCCCTCCAATGGCT
>295317718814
CTCCTCCGAAAATCAAGAAAATCACGGACATCACTTGCTCGGCCGGTGAGACAATCAAGATGGAAATTGAAGTGGAGGGTTTTCCACAACCCACCGTCCAGGTGACCAACAATGGCAAGGACGTGACCGCCGAGAGCAACGTCAAGATCTCATCGAGTTCCATTGGCAAGAGTCTGGAGAAGGTCGTTGTCGAGGTGAAGGAAATCAAGCTGTCCCAGGCGGGCAACTACTCCATCAAGGCCACTAACGATCTTAGCCAGACCTCGGAGTACTGGAGCTGCACGGTCAAGTCGAAGCCCG
>2961338631390
CAAAGCGGCCACAAACATCAGAAACTGCAGCGACAACTGCAACAACTTTTGAACAACTACAGCAACAGCAATAAGAGTTACGAAAACAATAACCACACAATGACAATGCAAGGCAATATTCGCATATTATACAAACAATAAACATTGTTAATTAATTTACTTCAACTCGAGCGGTAACTGCACTTTGGCCCACTCTACCGAAAAGGATGACTGTAAGCTTGTAGAAAGCACAGAGTCACATAAGGAATTATTTGCGAAATTACCAACGCGGCCCACTGTGATTAAAAAATATTAAATCTT
>2971242826483
CTTTGAACTACAAGAAGACCCGAAAATGTGCGACTACCAGATGGAGTACTCCTTTATTTTTGAAGACAGCTCCTGCGAGGGCGATGCCTCGATGGCATCCTACGACAATGGATTCGAGTCCATGTGGCATCAAGTGCGCGAGGAGTTGCAAAGGGAGCGGGAGATGAATGAGCTCTGCCAGGTTTTCCAGCAAAACTTGAGCCTGAGTCCGCCGGTCATCGCGGATAGATGGAGATTCTGACTGGACCTCCCAAAAGCCAACTTATTGTGATATTTGTAAATTATAGTTTTAGCAGTTCG
>298717535069
CGGCATCCTGCAGAAGAATGGCAGCGCGGTGGACGCAGCGATCGCCGCCCTTCTGTGCAACGGACTGCTGACCCTGCAGAGCATGGGCATCGGTGGTGGTCACCTGATGAACGTCTATAACCGAAAGGAGCGCCACGCCACCGCCATCGATGCCCGCGAGGTGGCGCCCTACGAGGCCACCGAGGACATGTTTGCCCAGCAGCCGGAGAATTCCGACAAGGGACCGCTGAGCATCGCTGTGCCCGGCGAGGTGATGGGCTACCATGTTGCGCATCAGAAGTTCGGACAGCTGCCGTGGGC
>2991106234493
CCGCTTTCCCGAGCGTCCCTTCCAGGCGCTACGCAAGGAGCACGAAGCTCTGGTGGCCAGCGGCGTCAATCTGGGACTGAGCAGCCTGACCAGCGGTGTGGGCTCCATGCCCGGCAGCAATAGCCTGGCCAGCAGCTCCTCCCTAACGCTCAATATGCTTACGGGCGGCGGAGCCGCGCCGGCCGTACTTGGTTCCCTGCACAGTGACACTGCCCACGATTTTAATGGAGCCTTCAGCCTGGAGGAGTCCAGCTCGCTGGGTGCCGCCGGCGGTGATACATCCGACAGCAAGGACAGTCA
>3001125331168
ATGATTATATTATTGTTGGTTTATCAACTAGCTAGGTATTGGCAGTTCGATGATATTATTTGGTCAGCCCACTGTACGTGCTTATGTACCCATTCCAGATCGACCAAAACGCCAACACTCCTGCCCAGCTCCTGCCCAGCTCCTGACCAAATCGCTTAACACCCGCCACTCGAACTTCGAACAGCATTCGGCGCTGTCTTTACGGCTATTTAAGTGCCGCGGTCCCAGCCGGAATGCCGGAATGGAATGCCAGTCCTGTTCAGCTCAGTTCAGTTCAGTTTGGTTCGGGTCCGTTCAGCC
>301138634839
CGTTCGAATTCGCCATTTGAAATCCTGCGGCAAGGACAACCATCGCCAACATCACATCCACAACATTCCGGGACATACAATTCTGGACCACCAAGGTTTTTATAGAGATTTCGAGTGGCACCCGATCACGGGCATTATTTTAGCATGCCTTTCTGAATAAACAAAATCCGATACAATTAAAACTAAAAATCTAGATAAATAAAACAAACTACTAAATAAATGTCAAAATGATACCCCTTTCCGATGATCTATCAATATAAATTATAAGTTGGACTAAGATGAAAATATACAATTTTCCTC
>302945432526
TTAAGGGCGCCGCTAATGGAGTCTCGAGCACGCCGCTGCTCCTCAATGGTCAGTAGGCTTCCGAACTGTCCCTGAATCTCTTTTGCACACGCATATTACACGGCAAAAGCAAATTATAAGAACACCAATGACCTGGCAATGAAATGTACAAAACAAAAAAAATTTTAAAACCGGAACGGATGTCGTTCCAAGCCAACAAGCAATCAGTGCTCTGGCCCCCCAAAACTACCCCCCTAAAACGTCCACACACCCTGTTACTTATTTGCGTACTTAACCGCAGGAGGATGAAGGAAGCGTAAA
>303961827771
TTGCCGTATCTCAGAAGCAGCGGGTCCAAAGTACCGCCAAATACGCCGTAGAGCCGATTCCTTCGCCAATAAGCGGCGCATTTGACCGCCTGCCCATAAACATGGCCGCCATATAACCACAAACGGTGAACGCAACCACACAAAGTCGGAGCTTTGCGATTAGACAAGTAGATAGCAGCGGGGAGTTCAAGGAGAGATCCCCGCCAGCAAGGAAATCCATTTTGAAGGGAGACCAGCCGCAGCAGACCAAAGATGAATAGCCTGGCGCGGGTTTTCAGCAACTTCCGCGACTTCTACAAC
>304472726020
ATCACATCAGGCCGATCTGCATTATCCTGGACCCGGCGGTGAGACTCTTGCTGGAGGACGGTATGACGCTCATGGCCACCGGTTGGGGATTGGCTGACAAAAGAATGCATCCACATCTTCTCCAGGAAGCCCCCATCACAGTGATGAATAGGAATGTGTGTAGCAAACTGTATGACGTCGCGATAACACAGGGTCAAATCTGTGCCGGAGACAAGGAGACCAACACTTGCTTGGGCGACTCGGGCGGACCACTTGGAGGTGTAGTCAACTACTATGGAGATCTTCGGTTCGTCCAGTACG
>305116822246
GCTGCAGCTGAAGTTTGATGATGATTGCGATGGGGAAGCTGCCCCTGTGGAGAGCGAGATGCTGGTGGTCATTGAGGGCGTCAACGTCACTCACTTCGCCTCTTCTCTGCTGGAAAAGGATGCAAAGCGTGTGTGCGCCATTCCTGCCAATAACTCGACCCTGCACTGGAGTCATTCGTCCAAACAGTTGCTGGCCATAATCAACGAGGACCTGACCAGTAGCGGCGAGGTAGCGGAGCTCCTACTGCCGTACGTGAAGCTTGCCAAGAAAGTGATCACTCTGACGCTTAAGCCAAAGGT
>306490119372
TGTCAGTGATGCTGGCCACCATGGTGTACGTGGTATTGACACCCAACGCCTGAGAAGCGTTCATATCGCGGAATACATTTGGTTTTGGTTACTCCACGCATTTCAACCACAGACTACAGCGAAGGAATATTTATGACGACTTTGCACCTTAAGACTACTACTTCAATTCCAAACATGTTCAAAACTAACAAATATTCAACTCAATTTGCCAAGTCTTTAATTGCTTGTTCTCGCATATTGTTTCTTTTTATACATAATTAGAAAAATGTACTACATTATAATTATTGTATTGTATTAAAT
>307388925245
CTAGTCGCTGAGTGCAAAATGATAGCTTGAGTTGTACAAACGAAATATTAATGCCAACTACTATGAAACACGCGCAGCATTTTGATTTGTGTGAACGCCATAAAAGTGCACAGCGCAAATTGGATAAATACCTCAAAGGCAACAACCACCGCAGCAACTCATTAAAACTAGTGCAAATCAACAAAGGGAGCGGCAAAACCGGAGAGCTCGAGAATCGCGAGCTGGCACAGGCAAACTTATCATTTTAATCACAGGAAATTGCGGAAAGGTGTCGCTGCAGAAGAACGAAAGGAAAACACA
>308117377513
GTCATTGAGCAATTGTTTTTTGTGCGTCTAGTCGGAAAAACGCCAATTGAAACGCTGATACGCGATATGCTGCTGAGCGGCAACAGTTTCTCCTGGCCCTATCTGCCTTCGATGTGACACACGATGTGGCGCCAATTGACAACAACTTGATCATCGGCCGCAGCTGTGGCGGCTGCAACGCTCAACATCAATTCCGGCGGAGGCGGCATCGGCATCGGCGGCGGGGGCAGTGGCAGTGGCGGTGGCGGTAGTGGAGGCGGTGGCGGAGTCGTTGGATGTGGCAGCCACAACGTTGTCGCT
>309445831236
GCTCGCTGGCTGCTGATTTTTTCCAATAATTTAACTCACGTTGCGTATACGCCGCGTAAACGTCGCCCGAAAACGCAACCGCACATGCCACTTGCTGCACAATCCAATCAAAAGTTTACAATTTACGCTCGAAATGCTGCGCCTGGGACGCGGCACGCATTGATAGGCGTCGGCAGCCACCCACCCACATTACCACCCAACTACCCAACCACCCAAGCCACCCACCACCCCCACATCATCTACTTCGCCATCTGAGTGTGCAGGGCGTAAAAAATGTATTCATCGCTTTAAATATGTGCA
>310255222108
TCTAGATCGATTGACATTAAGTATGCCATACGCATATGAATATAGAAAAAACTATAACCTTTTCAGATCCGAAAATGTCTGGATTGCCCACTGCCAGCATAACCGAGTGCACGGAGGACAGTAATACGCCAAAGCTGGCGCCGGATAAGCCATTATTGCCGGAAGAATGCGTCTCTCCGGAGCCCAGTCGCAACCGGGAGCACTGCGATCCGCTGGACACGTCGCTGGTGAACACCAAGCAGCGGAGATCGCGGACGAACTTCACCCTGGACCAGCTGAACGAGCTGGAGCGACTGTTCG
>31118243187
GCCTCATGGCTCACAATAAGAAGCGCTGTCGCACGCAATTCGGACGCGAAAACCTCAACCTGAACGTGAATGCTATGCAAAAGTATTTGCTCAGTGATGCCTGCGACGACGATGTGACGGAGGAGGCGGGCGACTCGATGCGCGAAATCCACCAGCAGGCACCCAAGCGGCTGGCCCTGCACGACACGAACATCAGTCGCTTCAAGCGGGAGTTCATGCAAGTCAACGTAATCGGCGTTGGCGAGTTCGGTGTGGTGTTCCAATGCGTCAATCGACTAGATGGCTGCATATATGCGATTA
>312859832984
TTCATCAGCCGTCCCACGCGGACGCTGGGCAACCGAATGCAGGCGGTTCGGGAGCGCTTGGGTCCGGACTTAGCTGATCAACTGGACGCTCTGCATCGTAATGTGATGCGGACTGGTCTGGTGTCCACACAGGAGCTGGAGGAGGCATTCCGCAAAACGCGCGACATGGACCACAACCCGAACCGGTTGAATCTGCTCTGGCTGCTGGGCATCGTGTTCTTCATCATGGTGGCCACCCCGGTCTTTTATGAGACCATCTCGTTCCTGCTCGGAGTGCGTTGCTTTCTGCCCAACAACTAC
>313718922757
AAAAACCATCGCCTCCTCGTGGTCCTACCACAGTGTCGGGCATGAACGACACGTCCTTCAATTTGGCTTGGGAGCCATCGGAGACCGACGGCGGTTCAAAGATCATAGAGTATATTGTGGAGATAAGGGAAGAGACTGAAACCACCTACCGATCGGTGGGCGTAACCCTGGGCACTGTGACCAACATCCACGTAGAGAAGGTTGTCAGAAACAAGGGCTACTTCTTCCGCATATATGCGAGAAACGAGGTTGGCACGAGCGAGGCGTTTGAGACCACGGAGAAGATTGTCCTGGGCCGCA
>31491261095
GAATTTTTCAAAATTGTTGTTTCTAAAAACTCGAACCTTCAACCTTTGCAAAGATGTTCACAATTTAACCACCATGGAATCGCCAGTCTGCACTTCACTGTCGACTCTCAGCGAGATGTCGCTCCAATCTCTGGGAATTGGAGTAGCTGGAAAGGGCCAAGCCATGTTGAAAAGCGAAACGGAAATCGATGCCCACGACTGGCAGTTGCTTCTCCACTCGATCCAGTCGCATATTCGCAAAAAATCCGATCTCTTGATAGCTGTCACCCACTTTCTGATCACCAAGGAGTACCGCCTGCG
>315830827939
GATTCATTCGTCTGGTCGATGCCACAGCCATCGGCCACGTTGTCTTTGAATTCGATTTCGATTGCGTTGCGGCTATAGAAACTCGATCGCGATGTACAAGAACATCGACAATGAGTCCTCCACGACCATGTTTGAAATGTACTCCTCCTCGGATAGGTTCATACGTTCGGACATGGCCGACGTACCCGTGCAGCAGGCGGCAGGATCGACGCTTCCGTTGGTAATCTCTCGGAAAAAAGGCGACGACTCCGAGGATGGCAACTACAATCCGTTCGAGCACCGCAAGGTGGAGCATCCGAC
>316636024159
CGAGCCACGAAGTTCCGTCACTAACGCCTCACGCAAAAAAAAGCTGACGTACTCGGGAAAAAGATTAGGATAATTCGACGGAGACGAGCGCCCGATCCGATCTACTGACTCCCCCGACCCGCAGCAGAGCCACATAGACACGATCGCCCTGTCCAGGACACCCGGGATCCCAGGGATGAGACCTCTGGGGACGAAAAACAGCGGATAAGTTAGCTGTGTGCGTGTGTGTGTGCGTAAGCAAAGCTGGAAAATTGTTGCTGCGCATCGGAGGAAAATAAAGGACATCAGGCGGCTGGATTG
>317783635808
CAAATCGACACTAGCAACGGCATGGACGTTTCGCAGGAGGAGACGAGCAAGCACCAACAAATTTCGCTCGGACTGGTCTTCCGCCTCGTCAGCTACATTCTGCAGATGTCCGAGGAAGCCAACAGCTGCATCAGCTTGGACGCCATCACGCCGCGCTTGTATGAGATGGTCAGCGACTGGATGAGCTCCGATCAATGCGGCGCGGCGGCTATTGAGCTGATCTGCACCCTGTTGCGCCTGGGCAAACGTGCGGCGGTGGCCGAGATGATCGCCAACGATCCCTCTCACGTGGCCAAGTTG
>31826062481
ATATGGCCAGCAGACGGGGAATCTGGCTAGTGGCACCTTTGACACGGTGGGCAACGTTTTCGTGGTCAGTCAGAACGTGAACTACATAACCCCGAAGGGCATTGCCAAGAAAATGGTCAAACGAACAGGAGAAGCTGTGGTCAGTGACTACAAGCGAGACTTACGCAAATCGGAATCTCATTATATTAATGCCGGATCTCTTTATCCGGATCTTCGAGCTTTGAAGGAATAGCGGGAAAACCAAAGGAATTTATCACATGTTATTATTATTATTATTATTATTATTATTATTATTATTAT
>319184118347
ATTGCCCCGAAGAGCCAAAAGTTAAGGAATGTGACCCCAGCTGGGATGAGCTGTATCCTCCAGGCCCGCCATACGAGCCCTATGACACACACTACTGGTATCCAGATCCCGAGTTCATGAATAAACAACAGTATATAGTTTGGTATCCCGAAGGTGACGAGTGGAAAAAGCGTCCCAATTTTAAGGGAAAACAGATTCCACCCGTTGATCGTACATTTCGCACCAAGCTCATAAACTTTGGACCCGCGCATCCGGCGGCACACGGAGTACTCCGCATGATCCTCGAGCTGGATAATGAAA
>320519513519
ACAATCGACACCCACGTTTCCGTACTGAGAACGCTGGTCCTTTGCGACGGATCAAGAGGGCGGAGGCGAAGCCCAGTGCCAACGATATCTATCCGCGCAGCCACATCATGCAAGCGGATCAGGCATCGGCGGCCAGCAATAGCAATTCCGGCCAATTTCTGTACTCGATGATGCAGGCGAATCGTTCACGCTCCATGTCCTTTACGGCGGCTCGTCCTTACGCCTCCGTTTACGGTCAAAGTTCCGTGCGTAGGGTCGCCAGTTCGAGCTGCTCCAGCGGGCGCAGTAGCGAGTCATCCC
>321669236331
AGTTTTACTGGGTCAGTCGGACGCTGTTTTGCTTCTGTCGCGGATTTTCCACATATTTAGTTTTTGGCGCGAGCATCTTTTTTTGGCGTTCGACCCCCCAATAGCAACAACAACAGCAACAGCAGCAACAACTTCATATATAACGACAAAGAAACACTTTTACGTGTGTCGCAAGCGACGCTTTTCTGCATTAAAAAAAAAACGATGAGATATTAAACGTGCGGGGTTAAATAAGCGAAAATAAATATTATTGAAATAACAAAGCGCAGCTTATAGCGTTGGCTATTAATTTGCGGGCCT
>3221388730472
AGAACGAAGAGAACACCAATTGACTGGGAGAAAGTTCCGTTCGTGCCGCGGCCGTCGCTCATCTCGGATCCGGTGACCGCCTTCGGAGTGCGGCGTCCCGATCTCGAGCGGCGCCAGCGGTCGATCCTCGATCCGATCAATCGGGCCTCCATCAAGCCCGACTACAAGCTGGCCTACGAGCCCATTGAGCCGTATGTCTCCACCCGGGACAAGAACCGGACGCGGATCCTGGGCATGGTGCGCCAGCACATCGACACCGTGGAGGCGGGTGGCAATACCGCCGGCCGCACCTTCCGCGAC
>323505424359
GTGCAAAAGCACGGCGAGTTCATCAGTAACGCTCAACAGCGCCAATGACCGTTGTCGATGCGCCGGAGGCCACAGACGCAGCATCAGCAGCACCACCACCAACAACTGGCCACCGGTGACGAGGACGAGGATGGCGGCGATCTTGATCGGGATCCATATTGCGTGACCAGCTCGCATTATTGCCGTGTTCTGAATCCGGGCACGCCAGGCTTTGCCCGCAAATATTGAGCAGGTTATAGTCCATAGTGTATACTGGCATGTGGATGACAGACATTTACATTCGATTCATCCTTGCCCTTG
>3241384433312
GCACCCAAGCGCAGCCTAGAGAACTTGCTTATCACATCCGCCACTTCGTCCAGAGCACCTGGTCAGCGTGAAGAGCTGGAAAACGGCTACGATCTACATGAGAAACATTCCGATCTCAATCAAACGTATATTACTGGTGGGGAATCACTGCACGAGTCGATAGTTTCCGTGGAGTCCACGCAATCGGATGCCACACTCAATCAGACCACGACCATCGACGACAGTATCATCTCCAGCAAGCACAATTCCACCTACTCCCTGGCAGATGCCGAACAGGCCACCAGCTCTACGGTTTTGAGC
>325898223731
GACCCCGTGAACCGTGAGGTGGAATTGGAGCTGGACTTCCGTCAGCTGCTACAGCACTGTCATCCGCGCGAGATCAGCTACCTAAACACGTTCGTCGACGAGGGTCAGAAGGAGATACTGGAGCACCCGCTCTGCTCCTCGTTTCTGTACATCAAGTGGGGCAAGATCCGCAAGTACTACATTGGCAGGCTCATCTTCTGCTTCAGCTTCGTGCTTTTCCTCACGCTTTACGTGCTGACTGCTTTGGCCCACAACTGCTACAATGGGAGCAAGAACGACAACACGACCATTCCAGCGCAG
>32614114047
TGTGATATATACTCGGACTGCGTGGAAAAATTAGTAGATAGTACCCTCCATGGCTATAATGCCACCGTACTCGCCTACGGGCAAACAGGATCGGGAAAAACGTATACAATGGGCACTGGTTTCGACCACGAGTCGGAGTCATCCGATTCCGTTCAGCTTGGCATTATTCCACGGGCTGTTCGTCATATATTCAGTGGTATCGAACAACTGGAGGGATCCAGCACTTCAGAACATCCAGCGGCTGGTGGAAGTCCGCAGTTCAGTTTGGCTGTTCAGTACATCGAATTGTACAACGAGGAC
>327100578426
ATGCGTTGCTTTCTGGACTTCAAGAGCGGCGGTGGTCTGTGCATCATTTTCTCGACCATGTTCCGTTTCCGGGCCGAGCAACGCGGCAAGAAGTTCGACTTCTCCATTGGCAAGAATCCCACGCGCAAGGATCCCAACATCCAGCTGCTGATCGAGATTGAGCAGGCGTTGGTCGAGGCGGACTTGTATCGCATACCGTACATCTATATTCGGCCGGAGATTGAAAAGGGCTTCGAGGGAAAACTGCGCGAGATCCTGGACAATCGACGGGTAGAGATTGTGTCGGACGAGGAGGACGCC
>32852899648
CAAAAAGAAAAAGCAATCGATTGTAGAGCACCACTCGCATGCCCCTGCTCCAACTATGATGCAGCCCATCCAGCAGCAACTGCAGCAGCACTTACAGCAACATCAGCAGATGCAGCAGCAGCACCTGCAGCAGCAGCAACACCAGCAGATGCAACAGCAACAGCAGCAGCAGCAGCATCATCATCGCCATCTGGAGAAGAGAAACTCGGTGTCCGCTCAGACCGATGATAATATAGGCAGCATCACCAGTACGGCGGGCAAGCGGAGCGGAGGAGACTGCTCCAGCATGCGGGAGAGGCG
>32910459056
CTACAAGCTTCGAATATTTCCCACTTACGCCCACGTAACCAGTAGCCAAATCAGAACCGGAACGATCGCCACGATGCCGGAGGACGTAATGGTGCCCGCTGGGGACTACAAGCTGGTCAAGCAGATACGCCGGAACCAGGAGACACGTCGCAAGAAGGACCTGCCGTGGTCGAAGAGGATATTCGACATAGACGAGCACAAATTGTTCGGACGCACAGCTCTGGGTTGGATGCGTATCACTGGCTTCTACCTGGTACTATACGCCCTAATCGTGTGCATTGTGGCCTTTTGGTTGGGCAT
>33061316006
GTCCCAATGGAAAATCGAGCAGATCAACTGGATGATGGGTCAAGAGATTCGCGATTCCGTCATCGGTTTCTTTGGCTTTGGCGGTATTAGTCAGGCCATCGCCAAGCGATTGCAGTGCTGGGATGTGGCCAAGATCATCTACCATACTCGCACCCGAAAGGAAAACGATGGCGACTTCAAGGCAGAGCATGTGTCGTTTGAACAACTTTTACAAGAAAGTGACTTCCTGGTGGTAGCTGCTCCACTTACAAACGAAACTAGAGAGAAATTCAATGGAAAGGCATTTAATCTGATGAAGAG
>331708819795
ACCCACTTGCCCGGCTATGTGAGCTCCGCCGATGAGCTGAAGTCCAAGCAGGGCGTGGACGAGATTGTCTGCGTTTCGGTCAACGATCCCTTTGTGATGTCCGCCTGGGGCAAGGAGCACGGAGCCGCGGGCAAGGTGCGCCTCCTAGCTGATCCCGCCGGCGGTTTCACCAAGGCCCTGGATGTGACCATCGATCTGCCACCACTTGGCGGCGTGCGCTCAAAGCGCTACTCGCTGGTGGTGGAGAACGGCAAGGTGACCGAGCTGAATGTCGAGCCCGATGGCACCGGACTCAGCTGC
>332386814001
ACCCGTTGTGGCACGCCCGACGAAGCAACCTTAGAGTGGAACGTATATAGAGAGAGAGAGAGCTTCTACACCTTACACCATCACTCATTTGAAGCTTATCAGTTTATCAGTGGCCTACGACGATTTGAAATTTCAGTTTCATTTCCATTTCCTACATCGCGTCACCGTCGTGTGTTCAAAATTAATAAATTCTTTTCGAATCGCCGGCATTTACATCACTATTATTTTGTATTTTCATTGCAAAAACCGTGAAAAACACAGCCGCTTGCAAGCCAACCGCTTAAATGTCACAGCATTCGA
>333115289334
CTTCAATGTTGAAGTGGCCGATTTCAACTTCGGCGACACACAATCGGTGGACATGGAGTACAAGACATTCCCGCAGCGCCTAATCGATAGCATCCGCGATGCGTGCACGTGGCCGGGTCAGCGGCGTCACTCGCAGTCCAGCGTAGATCTCATGGCGGACCAGGACCAGCCGCCCAGTCCGAGCTTTGCAGGCAATGTGGGCGATGTAGACAGCAACCTGCGCTACAACACTTTCAACTAGGTTCTCGAGGGATTCGGTTCGAAAGCGGTTACCTATGCAAAATATTCATATAATTTTAG
>334164528444
ACAGCCTTTTATATTTTTTCAAAGAAAGTTTGAGTATTTTTAACCAAAAGATATATGACCGTAAACTAGTTATTTCAATATTCTTCGTATTTCATAGTATTCCACTTTCATTGTAGAATAACTTCTCGCAGTGCGTCGAAGAACAATTAAGGGTATTTGATTAGCAGAAAGTGTGTGAACACTGGCAGTCTCAAATATTTGACTATTTCTTGGCAGACAAAAGGGAATGTTGCCGCCGCCGCTGACAAAAATGCCTTGAAAACTAACACCAGAAATAGGTCAGCGACTCATGAAAACTAA
>335983023957
CAGTGCTCGTTCGCAGCTGTAAGCAACTGGTTGATATTTTTAGTGTGATTTGAAGAGTATAGAAAAGCATGCGTTGCTACAAGCGCGTAGACTCCCCGCCGCCCTACTCGGATCCATTCGCCACCGCTCCTCCAGCGGAGGACGTCATGCAGCAGAACCTGGCGTCGCCCGCACATCCCAATCCGGTGATACCCGTGATGGCCCAAACCATGCCGGTGTTGCAGCCCGTAAGCGTGATGCATCACCAGACGACAGTGCTGGTGGACAATACCCGCCAGGGAACGATCTGTCCCCACTGCA
>336249933026
GCGCTTAGTGTAGTTAGGTCACACACCAACACGATTCGTGCGTAGTTTTCATTTATTTTGCTCCGCTTTCCTTCGCTGTTTTCACACCCACGATCCGCGAAAAAAACATCCAGGAATCGTGTTCAAACATTGGCAAACATATTGCGTACCGCCGCGGCCATAAGTCAACCGCTGTAGGCCATTCTTTTAGCCCCAAACAAGAGCGACGACGTCAGTGGGCGACGCGACTGGCGTCAGGTGAAAAAAAGAAAGAAAAACGTATTGAGATTTGAAAATCTATATAAAACGGGTGCAGCGAAA
>33768248111
CACCGGTAAAATTCTGCTGGAGATCAAAATTCCAACCACCCAAATCACCTCGGTGGCTTTTGGAGGTCCCAATTTGGATATTTTGTATGTGACAACCGCCAACAAGTTCGACCAGCCAAAACCAGCTGGTACCACCTTCCAGGTCACTGGGCTCAATGCCAAGGGTTACGCCGGCGTTAATTTGAAGATCTAGATTATAGACTACTTGTATAATAGCATTTAATTAAATAATCAAACATTTACTTGTATACTGAACTAATGCAGTTGGTTTTTCTCTTATTTTTGGCATTTACTAGTTTC
>3381246111744
TCAGTTTCGGTTCGTAAGCCTTTGCCGCCGCTTCTTCTTGCCAGACGATCGGATTTGGATTTGGATTGCATCTGTTGTAGCGGTTCAAGATCACTTATAGATACTATTACCCATGCTCGGTTCGGTTCTGCGACTATGGATACTCTTCGGCTGTTTCTACCGCTTCTTGGCTCTGGCCGAGGTCCTGCAGGAGTGCGACATTCCCAATGAGACGAAGAGGGGAGTTTGCCTGGAGGTCAGCAGGTGCAAGGCGTATCTACAGGTGCGGAATGCCACCAATTTGCCGGCGGAGAAGGTTAA
>33953657205
GTCATCAAGAACAACGCCTCCACCGAGTACGATCTGACCGACAAGAGCATCACGCCCATGGGTGGCTTCCCCCACTACGGTGAGGTCAACAACGACTTCGTCATGATCAAGGGCTGCTGCATCGGCTCCAAGAAGCGCATCATCACCCTGCGCAAGTCCCTGCTGAAGCACACCAAGCGCTCTGCCCTGGAGCAGATCAAGCTCAAGTTCATCGACACCTCGTCCAAGATGGGTCACGGTCGCTTCCAGACCCCTGCCGACAAGCTGGCCTTCATGGGACCGCTCAAGAAGGATCGTCTC
>340420831208
TGCAGCGGAAAAAACAGCGAACCAAAACCATAACAACTGCAATAACAACTGCCAGCTCATAGTGGCCACAAGTGGAGGTTGTTCCTTACTTATTTCTGTTGCTTTCGGTTTTTGCTCCAGCCAGCAACTGAAGCAAAAAGGCGCAACCTGATTGGATCTCTTCACTTGCAGCGGCCACGGAAGGAGTCGGTTTAAGCCAGCGAAGGAGCCCCAACCGAGAGGCATGCCCCATTGGACCGAAACTGCGCCAAAAGCGGAGAGAGAGATGCAACGTGATGCTTGTTGGTAATAAAATTGGTG
>3412885208
AAGTAGTGTCTGCTAGGCTTGTTAGCCGTCAAAGTCCTGCCTTGTCCGTTTAACGAACACTTTACCTTGCCCTCCAACCTTGCCAGCGGACAGGCACGCAACGAAAGCGGGCCAATTAGTTTGGTTGGACACCAGGGAGGGTTGGCGGAGTCTCGTCAACTGGCAGCTGGCCAAGGCGCACGCACTGTGGCGTCTCCGTCGCCCCTGGAGCGGGGCATCAGGTGACGTGGGCGGTTGGGGAGGGGTCGGAAGATATAGCACTTTTGTTATAGTGCGTCAGAGGCGACGACGACGATGGCG
>342740826916
ATGGCAGCCCGATGCTGCGGCACGGCGACACCGGCGACTGGGTGGGCACCTTCGAGGGACACAAGGGCGCCGTGTGGAACGCCACGCTGAACCGAAATGCCACCCTGGCCGCCTCCGGAGCGGCCGACTTCACCGGCAAGGTGTGGAATGCGGTGACCGGGGCCGAGATACACAGCTTCCAGCACAAGCACATCGTGAAGAGCGTGGCCTTCGACAGGGATTCCGAGAACATAGTGACTGGCAGCAACGAGAAGCTGGTGCGGGTCTTCAACCTGGAGCAGCCCGAGGCGCAGCCGGAGG
>34358333502
AGCCATACTGCTGATATTCTGTGTTTTCTCCTTCATCGCACTGGTTGGACTTTTCTACTTTATGCTGGGTATGGTAACCTACCAGGGTGCCTGTGCACCACTGAGAGATCAGGAGAACAACACATTGTTCCGGCAACTGGACGCGTCTATAGATCTGAATCACTATTTGCCGCCATCTGAAAGTAACAAGGAAGTGGTGCAACCACTAAAAATGTCGAGTGCAATCAAGGCTTGCCACGCCAATCAGACCATTTTCGATATGATGCGTCAGCATAACATATATGACATCAACGATCTGAC
>344532135247
CATAATCAATCTAAGCAGATGCAACGCAATCGAAGGAATCCATCGTCGAAGATGCAACAAAATGGCAATGAAGCATCCAAGCAGGAGAAGCCCAATCAGCACGAGGACAAGAGCCGTCCCAAGCAGTTGTATTCAAGCGTTGTGGCCAATAAGCAAGACGGGCCCACCGCAGTGAATGCTCCTCCACCCAAGGAGGGCTCATCTGTCAATCAAATTGGATCGTGTTGTCATCATGGCAATGTTTCGGGCGAAAAGCAGAAATGTCCGGATACCAGCTCATCATCCGCCACGTTCACTTGG
>345821340018
ATGCGTCGTGCCGAGAAGGAGGCTCGTGGAAGCCACTGCTGCTCATAATCCCCCTGCGCCTGGGCATCACAGACATTAACCCGCTTTACGTGCCTGCCTTAAAGCGCTGCCTTGAACTAGACAGCAGTTGTGGCATGATCGGAGGTCGACCAAACCAGGCTCTGTACTTCCTGGGCTATGTGGACGATGAGGTTCTCTACCTAGATCCTCATACCACGCAGAGAACGGGCGCCGTGGCACAGAAAACTGCTGCGGCAGAACAGGACTACGACGAGACCTACCATCAAAAGCATGCTGCTC
>3461037220559
TAAAATGGTTGACTTCTACTACCTGCCCGGCTCCTCCCCCTGCCGCTCCGTGATCATGACCGCCAAGGCCGTGGGCGTCGAGCTGAACAAGAAGCTGCTCAACCTGCAGGCCGGTGAGCACCTGAAGCCGGAGTTCCTGAAGATCAATCCCCAGCACACCATTCCCACGCTGGTGGACAACGGATTCGCGCTGTGGGAGTCCCGCGCCATCCAGGTGTATTTGGTGGAGAAGTACGGCAAGACCGACTCCCTGTACCCTAAGTGCCCCAAGAAGCGCGCCGTGATCAATCAGCGCCTGTA
>34718828346
CTTAATGAAGATTTCACCAAAATATTGTGATTCGTTTGATATTGATATTCATTTTGTATTCTTCCCTAAAATTTTGTCCTATGTAAATTCGACGCTAACCCTTGGCACTGCCAACGCCCAGCCTTTCCCCCTCTGCTCAGCAGCTTATCAAAAGGACACACCCAGGAACAAGAATTGCGCTAATTAGACCGACAACAGCCACGCACATCATCAACATGCCCGCCTTTCGGCCATGAATCAGGATATTGCCGCACCCATCTTGCGGCAAGTGTAAACATAATACGTGGTGTTCCACAGAAA
>3481315811333
GCCATGGAGCATTGACTTGCACCACTGAGACCCCGAATCCCTAGTCCCCGATTCCCGCCAGGCCATGTTGGAGCCAACGCTGACGCCCGATCTGGAGGAGGGCATCGCCGAGCTCAGTCTGGAGGACGTGGATGTGGACTCGGTGCCAGAGCGTAAGCCGCACTTCCTCGACTACGACGCAGTGCCCCCGCCAGACTATGAAGAAGGCTTTGGGGCCAGTTCCGGGGAGCAGCTAAAGATGGACAAGAAGTACGAGCGGGATGGCGAAGTGAGCGACTACGAACTGGCCGCCAGTGGCTA
>34924828012
CGGTATATAAGACCGTGCTACCATCCGAAGACACCATCAATCTGAAAATGAGGGCCACATCGATCATCTTATCAGGAGTTCTTGTCCTGGTCGCTTGCCTATTGAGGAGTAGCGAGGCGGTGACCTGCACCGCCGACCCCAATGTCACTGGATGCATCGACTGCACCACCAGTCCAAGCGATCCGGAGTGCGTGGCTGAGGCCGCTAATACCACTACGAAACCCGCAGATGGAACAGATACCACGACACCCACCACAGGAGGAAGCACCGATGCGACCCCGGCGGGATCTACAACGCCTA
>3501367514495
AAATTCCTGGTTGTTGCCTTTGCCGTTCTGGCCTGCGCCTATGGTGATGTCTCCCATTTGGGTTACGACTACTCTCCTCCGGCCCCAGCTCCGGTTTACCAGCCCGCCCCGGCTCCGGTCTACCAGCCCGCCCCCGCTCCGGTCTACCAGCCTGCTCCAGCACCAGTTGTGATCCCTGCTCCTGCTCCAGCTCCAGTTGTGATCCCTGCTCCTGCTCCCGCTCCAGTTGTGATTCCGGCTCCAGCTCCCGTGAAGACGTACGTCCCACCCGCACCCATCAGCATCCCAGCCCCAGTTTAC
>3511221212899
TCCTTGGCCTACCACCACCAAATTGAAAAAGAGCAAAGAAACACAAAGGCAAAAAACTCCCCAATCTGTGGAATTTCCGGAAGCGAGAGCACATTCAAAGCTACCAGTTATCAGCGAGCAGCATGTCAAAGCTCAGGAACCTGTTGCCCACAATCTTTGGCGGGAAGGAGGCACAGAATCCGACACCCGTCGAGGGACGCCTGGAAAAGGACGCAGCTCCCGTGGACGACAACGAACCAGATAACAACAACAGCGGAGCCCTGGCGCTGCCCTCCACCGCTGGCACGCCCACAGCCTCCT
>3521115136598
GATATCATCAAGGGCATGTGCATCATGGACAACGATGGCAACCGCATCCTGGCCAAGTACTACGACAAGAACATCCTGTCCACGTTGAAGGAGCAGAAGGCCTTCGAAAAGAATCTGTTCAATAAGACGCACCGCTCCAACACGGAGATCATTATGCTGGACGGACTCACCTGCGTGTACAAGAGCAACGTGGACCTCTTCTTCTACGTGATGGGCAACGCCTACGAGAACGAGCTCATCCTGCTGTCCGTGCTCAACTGCCTCTACGATTCCATTAGCCTGATCCTCAAGAAGAACGTT
>353135274159
AAAGAGAGAGCTTTTGGAATCAGGAGCAAGTTTTTTCAGAGCCAAAGTGAACGTAGCTTTCGGCACGTTCGAACCACCACACTCGTTTGATTCATTGCCAGCGAGCCACTGAACCGCCTCGCATTCCGCGAATACCAAAAAAAAACAAAAAATCCGCCGAAATGCTGCGGACCTTTGCCATTCTGCTACTGATCGCAGTTTACAGCCACGCAAGAGCTGCGCCACAGAAAACAACCGTTTCGCCGGAGTATGAAGCCACCGAGGACGTGGACTCCTCCACCTATATGTCCGTGGAGGAGA
>3541259512250
CCTTAAAATGGGATGGGACTGGGCGGTCGGAGGTATATCCGATGAGATTCCGAGGACAACGGGACCAGAATGCATCAACTACATGACAGATCGACGTCGCTGGTTGGAGACGATACTACTGTCCGCCCTCTTCATCTTTATAATGCACCGCTCCTGGCAACGCCTAGCGCCGATTAAACTTCCGCCGCCGCACGAGATACAGAAGCCACACAGTCCTACAAGACTGTTTCTGCTAATAGCCTTGTCAATGATTTTTGGCATTGAGATGGGCTTCAAACTCTCCGGACAGTCAATGATTTT
>3551177336349
GCTAGTCGGGAGCAGATCTATAATCAGCATTACCATTGGCTCTTGGTTGGCAACCAGTCTAAATTGGAGTTTTATGATTTATTTGGATTATTTAACATATCCATTGATGCGGATGTAAGTTATGTGAAGGAGCAGATCCAGGATAACAACGACTCGGTTGCCTATGCAGTCCATGATGTCTACAATAATGGAAAAATTATTGGGGGTCAATTGAATGTAACTGGATCCCACGAAATGTCTTGTGATCCATTCGTATGTCGCAGGACTCGACATTTAAGTTCCTTGCAGAAGCGATCTAAA
>356393419588
TACCCCATCAAAAACAAGACGCTGCTTTTGCAATCCGCTGGAGCCCTACTCTTCGTCATTGTTTGCTTCTTCATCCAATCCGTGCCGCACTGGAGGACATTACCCCTGGGTTGGGTGGCCCTGCTGGGTGTGATCCTGCTGCTGATCATCCTCAATCGCGATGACATGGAGCACTTGATGCACCGCATCGAGTGGACCACGCTGCTCTTCTTCGCCGCCATGTTCGTGATGATGGAATGCGTGGAGAGATTGGGAATCTTCGCCTGCATCAGTGAGCTCACCGAGCACGTTATCCTTTCG
>357887811668
GTAAATCGGTATCCCCTGACATGGTCTTGAGGAGAGCCAAGAAATGCGGCGATGGAACTCGCTTCCTGGACGACGACCATGCCCACAAGGATCCGGTGTGGGGCTTCGGGGACAAGGACATTCCCCGAGAGGATATCGTGGAGCTGGCCAAGATGCAGAACTAAGCTAGGCCGTGTATTATGTTTTCAGCCTGTGGTTTTCCTAGTATTAAGTTGTAGCACCAAGCCATGCCTTATGCTCTGTTTTTTATCGGGACCTGAGTCTTCATATGTGACTCAGATCCTCTAAACTAGGCTATGA
>358233511515
GTTCTCCAAGTGTCGAAAGTGAATATGTCGTTCAAGGCCGTCCCCCTTTTGTTGGCTATCGGCGCCGTCTTCGTGGCTGCCGTGCCCACTCCCGTCGAGACCGAGAGGGAGTCCTCGCTGGTGGAGCTCCTGCTCAGTTCTCCGGCCATGCGATCGGATCTCTTCAACGTCGAATGCGTGGACTACTACAGCCCGCTCCTTAAGGGTCACGTGGACAAGTACAACGAGGACTTCACCGCGTGCAAGGACAATTACGACGGGGCCTTCTCCCTGATCGACTCAAGCTACCGCAGTTCCCGC
>359346728370
CATGGGCAGAAAGAAGCACAGAAACTGGCCAAAGATCCAGTTCTGGATGAGCATGACCATCAGCGAGACGGGCAGGACGAGGGCGCACTGGACAAAATGGCATAGGGCCAGATTGATGATGAACGCATGGGTCACATCCTTGTAAAGTCGATGGTACATTATGTACACCACGATGATCACATTGAGCACCACGCCCAGTAGGGCGAGAGCTGCGTACTGGATGAGAAACAGCCAATAGACCGACTTGATGCTGGACTTTAGGATGGGACCACTAAGTCGCTCCATGTCAACCGTGCCATT
>360123107817
AATTTGCGCAGCACATAACCCATGTGGCCACCTCGGTGTTTGTCTACCTGAAGACCTGGCTAATTAGTGGCTAAATGGAGTGCTATTTAAATACCTCTAACCAAAATGTTAATAGTTATCAGGGCACCATTGTATTGTATTTTACTTCCTCGGAAAGCAACGGAAAGTCTGATTGAAGGATAGTTAGGCTAAGAAACGGAAACCAGTGATAAAAATTTGATAACGAGAGACTATAAAGAAGACAGAATATGTAGAATAAGACGAATTTAGGAATCCAGGGCTTCGAAAGGCACTTTTAAA
>3611316113103
ATTGGTATTATTGGCGGTTCGGGGCTTGACGACCCAGATATCCTGGAACAGCGGCAGGAACGTGTGGTGGAGACGCCCTACGGAGAACCGTCTGATGCATTGATTGAAGGCGAGATCAATGGAGTACAGTGCGTACTCCTGGCGCGTCATGGACGCAAGCACGACATCATGCCCTCCAATGTTAACTACCGGGCCAACATCTGGGCTCTACGCGATGTGGGCTGCACCCACTTAATTGTCTCCACGGCATGTGGATCGTTGCGCGAGGAAATCAAGCCGGGCAACCTGGTTGTTCCACAC
>3621279137368
CACAATTTATCGCTTCTTCGCCTTTGCGCAATCGAATGGAAAAGCGGATTGCATTCCATTCCCATACCCGGTTGAAGTAGCAGCCGGATCACCCGGACATCATGAACAAACTACGGGCCCTGCTGCCCGGCCAACATTCTGGCTCCAATGGAGCATCCCGGCACTCCGTAACTCTGGAGCCGGAGATCGGATTCCAGATCACCATTGACAATCCAAAAAACAACGATCAGAGCAAGGGTTCCACGGCGGTGCCCGAACTGAATGTCCATCTCATCGCCGCGCGACATTTGCCCTCTCTTT
>363958314944
GATCGCACACTGATTGGCGGACGCACTATCAGTGGCCAGCAGCCGGATATACAACTTTCCGGTCTCGGAATCCAGCCCGAGCACTGTGTGATCACTATCGAGGATAGTGGACTGTACATGGAGCCAGTGCAGGGAGCGCGTTGCTTTGTGAACGGATCTGCTGCTGTGGAAAAGACACCACTCCAGAACGGCGACCGTATCCTGTGGGGCAACCACCACTTTTTCCGCGTCAACTCGCCGAAGAGCAATAACACTAGTATGTGCGCTTCGGAGCCCCAGACGCCGGCGCAACTGATTGAT
>364323317017
GCTCAAGTGCATTTGAATTACCGCAGCATAAACGACAAACAGATTGTAAACGGACAGATCGATGCTCTGAAGATGTACATGTGTGCTTTCCTACCAGAGCGGCGAGAGATGACGCGTCATTATATCCTTCACCCGTGCGTTATTAGCCTGCAAGGATCAACTCCCGAAGAAGAGGGCATGCACATTAGCCTAAAGCTCAGTGACATTATCATCAACGTGTCGCCGGCCACCATCGAGCTGCTAAACAAGGCAATGCTGAGCGTCTCCAGTGGCACCATGACCAAGTGCGCTATTGCCGAG
>3651154832239
ATCGGACTTCAACTGGCTAAAGATGCTGCGATTCTACTGGGCCGATGAGACGGAAACGGTCTACTCCCGCATGGCCGCCGCAAATATTCCATACTATTATGAGTACTTGGGTGCCGGCGGTGTCCTGGTGCTCACCCCGCTGACGGATCGCTGCTACCTCTGTCTGATGGGCGCCTTTCAGATGGATCTGGGCGGAGCTCCGGCCGGACCAGCCGGAACTGGCAAGACCGAGACCACAAAGGATCTGGCCAAGGCGTTGGCCAAACAGTGCGTCGTCTTTAATTGCTCAGATGGCCTGGA
>366135416064
TTTAGTCTGCAGTCCAACACACAGATCATCCAATGTTTTCTACTTGGTCTTCAAATGTATCATCACGAATAAATAATAATTATTTTAGTACTCCATAATATTTAGCCATTCGTTAAGGTTTATTGTCCGATAATATTGGCGACAACTTTTAAATGAAATTGGGTCTTTTTTAGGTTTCAAATTAAAAGCATTAACCCTTTGAAGGCGCCTGTGCTAGTCTTGATCGTTTACAGAGCATGTATAGCACAGCTGGAAGTTTTCTTAAGAGTGCCCATGAAGATGGAGTTGAGCTTGTTTGTC
>3671142811328
GTCTCGAGGAGGCTGCTCGGAATGCGGGCAGGAGCAACCGGACGACGTGGCAGCCCCTGCTCGCCATGCTGATGCTTCTGTGGATGAGGCTGAGTCTGAGAACCGGGGGAGCGTGATATCAAAACTGAGAGAAGAAGAGCCGGCAATCAAGTATTCCTACAGATTCCCTCGGACACCGACATCGACATCTCTTTCTCTCTTGCCTGCGTTCTTGTTGTTCGTTTCCGTTTCCGGTTCCGTGGTCCCATCTCCAATGTATTGGACCCCAGCCGCCCACGCACGCATACATATTGCCGGAGG
>36853024302
ACGCCTGTTGTTATTGTCTATCGTTCTTATCAGTTCAGTTTCTTCGTTTAATTTTTGTTTGTTGCAAAAATGGTTTAAATTCGCAGTCTTTTGCTTTTTGAGCACTTATTAGAGTAGGACAATATGCCGCCCACGGAGACACTGCGTCCGGGAGAACGCGGAACAGCCGGTGGACCGGGAGCAGGAGCACCCGAACAAACGTACATCGTCAGGCAGAGCAACAAATACTATGAACACCGAGATTCCCAGGCCACGGCCATGTCGGTTGATTACTCGGGTCAGTGGGTGCTCCTCGCGGGC
>3691288230844
GAATCTCAGGCATCCAGCAAGCGTTTGTCCGCCGAATCGCCCATCAGTGAAGAAGATCCTGTGGCGGCTACGAAAATCTCCCCGGCCATGTCGGCCTCCACCTCCAGCGAAAAACCCATCAGCGAGCTGGCCACCTCTGTGCTGACCCACCGCTTTCCAGACTCCACCTCCTCACCCGGCGAACATGGCCTTGGACGAATGCAGTTGTCGATCCGCTACAGCGCCCAGCGTCAAAAACTAGACGTGACCATACACAAAATCCAGAAGATACCACTTCGCGATCCCAGCAATATCCCCGAT
>370484627484
ATGAGTTGCCCCGGATCCCTTAGAGGTTTCCACATTCCGCACCTTGCACCGGGAGAGACCCCCAAAATTCGTGTGGATAGTGCCTGTATCGAATCTCATCCAGACGCAGAAATTTCGACCAGTAACAGGTTGGTGGCACCTGGTAAGCGAACGGACAAGAAAGATAATGGGTCAATCAGGACGAACATGAAACGGAAGGCTAAGTGCATGGAGGAGGATTCGTTGAAGGCTAACGGCGATTTGGCCTTGTTTCCCGGACGCGACGAGAGCTATCCGGAGGAGTTGAACAGGCTTATTGGA
>37132252289
AACTCGTGGCTCGCCGTCACTACAACTTCGGTCATGGTATCGGCAGATCTGGAGACTTACTAGAGGCACAACCCAAGGCAGCTGGCTCTACGCTGCTCGCTCGTCTCACAAACGCCCTGATTCTGGACCTTATTCGGGGAATCGGACTGCCCAGCTGTGCTGGCTGCTTTTTGGTGCCAATGTGTACAGGCATGACATTGACTTTGTGCCTGCAGAGTCTTCGCAAGCGGCGACCCGGGGCGCGGTATGTGCTCTGGTCCCGCATCGATCAGAAGTCCTGCTTCAAGGCCATCACAGCAA
>372329837809
CACAAGGACATCACTGCCCTGGAAAAGGCCGTCGGTTGCGGTCAAGTGGAGGAGCTAATTGTCCAGGCCGAGAACGAGCTGATCCTTGCGCGCAAAATGCTCGGCTGGAAGCCCTGGGAGAAGTTGGTCCAAGCCGCGCCTGCCAAGCAGTGGGACTGGCCACCAGCCCAGATCATGGAGCCCAAGGTTTAGATTCACACTTAGTACTAATTAATCTACAGCAAATCGAAATGAGAAGAGAGCAATAAATCCGTTGATAAGCCAGTGGCTTTATCAGCTAAAAAATAATTGAGCTTTAAT
>3731364721261
ATTGGCGACATTACGTATATCTCAGGCCAGATCGCCCTCGTACCCGGCAGCATGACAATCATCGAGGGCGGCATCCGGCCGCAGTGCAAGCTCACGTTGCGCCACATCAGCCGGATTGCCAAGGCGATGAACGCCCACGGCCAGTTGCGTGATGTGGTGCACGGCATCTGCTTTGTGACCCATCCAGCCTTCATTGGCGAGGCGCGTCGCCAGTGGGAGCGTCGCACCACCAATGCCATCATGGACTATATAGTGCTGCCGGCACTGCCGCGTGAGGCACTCGTGGAATGGCAGGTGTGG
>374604713404
AACGAGGTGAAGAATGCCACAGTGTCGGGCAACTTGGATGCTCCCGAAGGAGGTTTCGATGCCATCATGCAGGCCATTGCCTGCCGATCGCAGATCGGTTGGCGGGAACAGGCTCGTCGGCTGTTGGTCTTCTCGACGGACGCAGGCTTCCATTATGCTGGCGATGGCAAATTGGGCGGTGTGATTGCTCCAAACGATGGCGAGTGTCACTTGAGTCCCAAGGGCGAGTACACGCATTCGACGCTGCAGGATTATCCCAGTATTTCGCAGATCAACCAGAAGGTCAAGGACAATGCCATC
>3751167035602
GCTTTGGCATGGGCATTAGTGTGTCGGCCTCCTCGCTGGCGATCAACACGTACTTCCAGAAGAAGCGTCGTCGGGCGGCCGGGTTTTCGTGGACCATAACGGGTCTGGGACCGATCTTTCTGCCGCATCTGGTCACCTTTTTGCTGACCATTTACGGGGTGCAGGGGACCACGCTACTCTTCGCCGCCATCTCGCTGCACTCGTTCGTTTGCGCCCTGATCTATCAGCCGGTTCGGTACCATGTGAAGCCACCGGTGGAGCAGCTGGCGGATCAGGAGCAGCAGGCGGAGGCGTTGTGTG
>376715818384
TTTCAAGGCAACTCAGCCAAGGTCCTGTTCACGCTGGTGGAGCACACAAAGCGAGTAAACACTGTGAGGTGGTTGGATTGCGACAAACTTCTTTCCGGCGGAGATGATGCAATTGCTATTCTCTGGGAACTGGATGAAACGGGAACGACTAAGAGCTTCACTCTCAAAGGACACACAAGTGGCGTAAATACTGTGGATGGAATTCGCCAACAGGATGGCTCCTGGCTTTTGGCGACCGCAGCAGCAGATACCACCATCAAGTTGTGGACTTTCCAGGATAATAATTATGTGTGCTTTCAA
>377461022898
GTCTCAATGCCTTCGAGCAGGAGGGCATACACAACATCACGGCACTTAAGGACCAACTGATAAATGCCAGTCACGCCCAGTCGCCGGCAATCCTAAAGCGTCACGGAGACGTGATTGCCAGGTGGCAGAAGTTGCGCGACGCCTCCAACACGCGCAAGGACCGACTGCTGGCCATGCAGGAGCAGTTCCGCCAGATCGAGGAACTCTACTTGACATTTGCCAAGAAAGCTTCGGCCTTCAATTCTTGGTTCGAAAATGCCGAGGAGGATCTCACAGATCCTGTTCGCTGCAATTCGATCG
>378197936582
GGCAAAGCCGAGCACATTGTAATCTCTGGACATGATGGTGGTACCGGTGCTAGCTCCTGGACAGGCATTAAGAATGCCGGATTACCCTGGGAGCTGGGTGTGGCCGAGACGCATCAGGTGCTGGTGCTAAATAATCTACGATCACGGTAAGTTTCCGACCAGGAGAAGCCGGCACAGAGCCATTCCCGCTCTCTCCTCTTGTTGTTACTAATCATGAACCGATACATTACTGAAAGTGCCTGGTTATCCAGATGACAGCGTTGGAAAACCTGTTCAGAACATGTATTCCCAAAAGCAGAG
>3791343213007
TCGATTCCGCTGCATTGTGCCGTATCCACCAAACAGTGACATTGAACTAGAGCTACATTTGGGCGACATTATCTACGTCCAGCGGAAGCAGAAGAACGGCTGGTATAAGGGCACCCATGCCCGTACCCACAAAACCGGGCTGTTCCCCGCCTCCTTTGTTGAACCGGATTGTTAGGAAAGTTATGGTTCAAACTAGAATTTATTAAGCGAAATTCCAAATTACTTGTCTAAAAGGATTCAATCGTCGGTCTATTCGGGCTTCCAAATACGCAATCTCATATTTCTCTTTTCAAAAAAGAA
>380333819654
GTTAAGTCTCAGCACACGGAACGCTGCATCGACTTCCTCACCAAGGAGCTAAAGGTGAGCAACGAGAAGGAGGCGGCCGAAAGGGTATTCTTCGTTTCCGCCAGGGAAACGCTGCAGGCGCGCATCGAGGAGGCCAAGGGCAATCCGCCGCACATGGGTGCCATTGCCGAGGGCTTTCAGATACGCTACTTCGAGTTCCAGGACTTCGAGCGCAAGTTCGAGGAGTGCATCTCGCAGAGTGCTGTGAAAACAAAGTTCCAGCAGCACAGTTCGCGCGGCAAGAGTGTTTCGGGTGACATG
>381209414271
TGACAAATGCGCAGCAGAATTATGATGGAAGAAATGGTCCCCATGAGTTCGGCACACCTGGAAACGGCATTTACATACGGGGTCAGAACGAAGGACCCTACACAGTGCCCGAAATGGGAGGAACGTTCCAAAACTCACCCTCAAGTGGGCAGCATTCCTACACCGATGAGCACGGAAATACTTACACCCATTCCTCAACGGCAACTGTCACAAGTTTGGCCTATTCAACCTTCGGTTTCAGCATGGGCGGCGTTCTCATTTTTCTAATTAGTTTAATAACCATTTAATTGCACTTTCCAA
>3821069012599
ATCCAATACGATGTGCGAAAGGTGTTGATCTCTTTGGCTCAAGCTTCTGCGGCGGTTATAGGAGCTGGCCCTTATGCTCCACGCCTGATAGCTATGCTAAAGCAACGTTTGATCAATCGCCGAAATCAGCAAGCGGATACGCTGCAATGCCTCGTGGACATGGGCTTCAAGCGGGAGCTAGCCGCATTTGCCTTAAAAGCACACAATGGCATTTACTCGACCACGATGGAGTGGCTAATACAGAACCAAAACGAGGAAAATCCACAGGAACCGCCGGGCATGAATATGCAGCACAGTCTA
>383137908588
GTCCTACTCCGAGCTTCTGAATCCCAAGCAAAAACTGCAGGCTGAGCAGGCAGCTGAACTGCCCCACAAGAAGCTCACTGATATCATGAAACTGGAACTGATTGAGGACAAGACCGCCGAAGAGGTCTCCCAGATTTGGCTGGAGTACCATAAGACCAAGGAGGTCCTGGCCGCCACTCTAAGCACATCTCAGTACGAGAACCTCATGGCGCGCGCCAAGGAGCACCCCGTCTTTCTGCTGCCACTGCCCCGCAGTGAGGGATTCGAGTTTGTCATGCTCCAGTTCGCAGCCAACACCGT
>3841320635045
GTTCTTGCTCACTCCAATCCTTATACGGTTAAGCAGCCGCCCAAGGAGCGGCGTTCTGGGACCCAGCGAACGCGTAACCAGCAGCACCCCACTCTGGCCACCTCCCGATCGGGATTCGGTGGCCACTGCACTGGTCCTCCAGCGCCGGCCACTCTGCGTAGAGCTGCTCCACTGCCGCCTGCCAGCCAGATGCGTCCATGTCTGCGCTCGGTCCGCGCCAAGGTCGACTCGCACCTGTGTCCCCATCTTTCCAATCGCCAACGTCCGACCCCCAAGAACCCTGAACATGCCCAGCCGAGC
>385520923022
GATCTGGCCAATACCGGTAAGGTGATCTTTCGCAACGAGAGCGACACCATTCGCGAGGAGGCGCAGCTGCTGAAGGCCCAGGGTGCCAACATCATCATTGTCGTCTCCCACTGCGGCTACGATGTGGATCAGCAGATCGCTGCGAATGCCGGCGATTGGATCGACGTCATCGTTGGCTCCCATTCGCACACCTTCCTCTACACGGGTGATCCGCCTGGGCCACACACGCCATCCGGTGATTATCCCACCGAGGTTATCCACAGCTCTGGCCACCGCGTGCTCATTGTCCAGGCATCGGCC
>3861382632370
GTATGTGCCAACTATCGCTTAGCTAAAAATAGAGATTATCGGAATCTCGATTGGAATTAGAAACATATCGTATCGCGAAGGGGCAAACGAAAGACTTAGGCAAAGAACTCGCCGCCTGCGGAGGTGGACGGAGGAGGACCAGGAGGAGCGGCAGAGGGAGCGGCAGGAGGAGAGCGGCTAGGAGAAGGGCCCGTTGCAGGTGCAACAGCCGCAGTGGGTGGCAATCGCCTGGCGGACATGGCCCTGTATCCATCCTCGTCGCGACCGCGGACGCTCATGGAGCAGCTGCTGGCACGCAAG
>38744712196
AGGGCACCCGATCGGCTCTCCTCAAGCTCTGCCTGAAGGACGTATGCCTGTCGCCCAGTCTGAACACCGGAATAATCGGCGACGAACTGCAGGGCTACTCGGGATCGGACATAAGCAACGTGTGCCGGGACGCCTCCATGATGGCCATGCGGCGCCTCATTTCCGGACGCACTCCCGATCAGATTAAGCAAATCCGACGCGAGGAGGTTGACCAGCCGATTACTTTGCAGGACTTCCAGGACGCCCGTCTGCGCACCAAGAAGTCCGTCTCTGCCGATGACGTTGCCCGCTTCGAAAAGT
>3881358517403
TATGTATCAACGGGAAACAACAATTCTGGGAATACCCGTTCTAATCCACAAAGTGGCGGAATATTTCGAGGACCACCCTCGACGCCTAATGCCCCTAGAGGTGCTAGTGGCGGAGCAACACGGCATGTCCATGTGCAACCCATGTACTCACAACCCCTTCACCAGAACATGGTGCTACAACAATACACACAATATAACCCACGGCAACAAACATTTCCAGCTTCTCATTTGCAATACGCACCCGCCCCCATGCCATACTACCAGTACCAATATGTCCCAACTCTTCAGCAACAGCCGCCG
>38925165466
TCTTCACAAGTGATTCACGTACATCAACCACAAGTGATACTTAAGCCTATCTACTATCCAAAAGTCGATACTATTTCTACGAAAAATCAGATAGGAATACATGGGCCGTACAGTCAGTATCCATCCCTCCTGCCGTCAGCCAATTTACTTGGAATTCCAAATCAACAACTAATTAATGCACAAGACGTGCTCTCAGACAAAGATCAGAAACAGACGCAAGTTCAGAACAATAACTTACATATTCGATTCGGTGTGTCAGCACTAAGAGAAGGAAGAAATAATCCTAGTTTGGAAACGATT
>3901055728274
GAAAAATCAAACTGCTATCTATCCCATGATGGACTGGACCAAGCCGGGCAAGGCGATCATAGTGACGGCCTGTGCGATCATCTTTACGTTCTTCGTTCACTTCTGTTGTTACCTCCTTTACCGCGGACGAGTCTGGCTCTTCACCAAACTGTGCATCCGCGGACGGCGCAATCGGGATGGTGAAATGGGTGAGGGCCTGAACGATGATTCCGGTTCCCGGATGGGCGGTGGCGGTGCTGGAGGATCAGCCGGTGGCGGAGGAGCAGCTGGCGGCTCGGTGGCTGGCGCTGGCGCTGTGGG
>391129227048
ATCAATTGGAACTGGCCCTTATTGGACTATGTTTTAATTTCACTTTGTTCTGCTTTTCTGGTTATTCGCACTAAACTTCCAATTGGAATATTGGAATATTTCCGAGAAAACGTAAAACAATAACATAACTGGACCCAACTAAGATCGTTATCGTTATCGAAGATCTTCGTTTCCCATTGATTAAGATTAAGTCAAGATTGGCCAGCCTCATACTTGTTTGAATTGCCGTGAGTATCACATGAACAAGTGATTATACGGACAATGATCAATCCCCAACTTTTGCTGATCGCCGCGCTTATT
>392112641107
ATTCGCCCAATAATAAGTGGACAGAATGTCAGTTTTGCAAAATGGTTATAACCACGGTTAATCTTTGGAGACATATTCGCACCCAACATACCCCACAACCGCCGCGCAAATGCGACATGTGTAATAAGAATTTTAAGAACAAGTACAGTCTGCGGGAGCACATACGCATCTCGCACGAACAGAAAGTGGCCATCAAGACGGAGAACTGATGCGTCTTCATAAGTCTCGGTCGCCTGCGAGCCGCATCTGGATCTGCAACTGCATCTGGATTGAGATCGATAGGATATACGGATAGGGGAG
>39355626194
GATTAGTCTTGTCTCAAAATTTGTTTAGCTAAATTGTTCATTAAAACTGCCAAAACTCATAACCCCCTTCTTATTATTACCTTTCTGACGTTGTACAAGATACTCAATACAGTACACCACATATAATTTCGAAATGCTTTTGGCCCGTTTAAACCATGTGCTGTCAGGACGACCGATGCGCCTTTTGGGCCAGTCTGGATGTCCTCGCCTGTGGAGCTCAGCCCATGCGCAGATGAACAGTAATTCCTTAAGAACACCTTCCTTGGCTCAAGGAAAGTCAGTGATTCCTAAAAGGAATAT
>3941259631878
GTCACAGGTCAGCTTTGACCTTGACATAATTGCCAAGGTCTGTACTCAAAGCCGAAAAATAAAATAAACCTATAATACAAATCAATTTCGCACAATTTAATGTAACAAACATTGGACAGCAGCAACTGCCGCTGAGCTGACAATAATTTTTATGACCATTACGTGACCTGCGTTCGAAATTTTCAAATGCCCCCCATCAGTAGGTTGTCGATTTCGACGCTTTAGTATGCCAGCGGTAAATCCAATTAGCGAAGCCCCAAAAAATGGGAGAAATTGGAGTTCGTTTGATTTTTTTTATTA
>395212211758
CTCGGAAAGTCCTTTTACCTGCAGTTTAGCCTGGTGGCCTCCTTCTCCGGAATGGGACTCGGCTTCCTGGGATTCAAGTCGCGCCACTGCGAGTGGCTGCCGAACAGGAGCTATAGTTCCGGCTATATCCTGGTCACCGTATTTTGCCTATTCAAGTCCTGCGGATTGCTTGTGATACTCGTGGTGGACCCCTTCCCCGGATTTCCTGTCCACGATGTGACCACTGGCGTCATCCTTGGACTGTCGACTTTCACCATGTTCTTCATCGGATTGGGAGTGCTGGGCAGCTTGTGGTGCCAC
>3961346333675
ACTAAGGCTAAGTCATCAAACGAAAAAAATACAGAAAAATTGGCCAAGGAATAGATAAAATTCTTTAAGTCAAGTTAGCCCACGCGAAAAAGCGAACGGAATAAGCTAAAAAGACATATTTACACGCAGTGTGTTCATAATCGAGTTGCCTTTGCGCCCGTGACCAATAAAACGCAGTGAAAATGGCCTTGAAAGTGCTGGTGGGCCAAAAGCTGATGAACGAGGTGGTGAAGTACAAGCCTCCACCACCCAAAAAGCAGGGCGTTACGTCCGCTGCGGGGGCGGGCGGCATGGAATGGC
>3971035730757
TTGCAAGCCAAGGACCAGCAGTTGGAGCAGCTTGTGCAGCGATTAGCCACCCTGCATCGATACAACGACCAATTCGCCAAGGAGAATGACCAACTACGCAAGGACAGCGGCCAGCTGGAGCGGCGTCTTACGGAGGCGGAGCAGCAGGTTGCCAATTGCAGCCGCTGTCAACAGCTCGGCCAACGACTGGACACCGTTCTTGCACAGAATAGAACATTAGCCGGCGACGTGGACATGCTGAAGACGCTCGTCTTCAGGCTGAACGTGCAAATTGAGAGTTACCAGGATCAACGGCGTCTC
>398464130524
CAGTCGCTCGCCTGCTGCTGAAAAATTAACTTCGGCATAATTTAGTTGGTCTTTGTCTTTCGCTGTGCTCGTTACGAATCGTCGCCACCTTCTCTCGTTTTCACAGGACTCACTGGATTTAGGGCCGTGGCAACAATAACAATAACAAAAAGGCACATCGTCGCGCAATCAAATACAACAATTTTGTAGCATACTTTTCAGCTACACTGCTGCAATACGCATTACTCGAATCAATCAAGTTCAAATCAGCTCAGCAGCAAGTGGTTGCTCTCCCACTTGCAACACAAAAAAAATAACAAA
>3991320530238
CAAACCCTAAATAACAGATCTTTCAAGATCTTCTTCCTTAAAGCTGCCATCTGAGTCCGCAAGGTCCCACCTTGACACCAAAAACAGCATGTAACCTCCATTCTGAGCTGGTATTCCAACGGTTAACGCTGCCGAAGTCATTTGCCAAAAAGTTAACCGAGCCCGCTCAAAGTGCCACAGCGTTTAACTCTTCAATCATGGTTAAAAAATGGCAGTCAGTTGTTCACCTCTTGACGTAAACACTCACATGGTCAAAATGCGGAGTGGGTTGTGTGGCGAAAAGTGAACCCGAATGTAAGT
>400839627506
AACGTCTTTCCCTTTGTGACATGCTAGTGGTCAAGTCATACAGCTACATGAACCTGCTCCTCGGATACGGACCCAAAAAAGAGGTGAGCTGCAATATCTATTGGTCGGTGCAATCCCACGGCTTCCGACTGACGTTCGTCGGCGGAATGTCAGCTGTAAACGGGCACTCAATGATGCGTGACCAGCTGGCGCAACACTTGAACCAGCAGCATAGCATCACCCAAATCGCCCAGATTCTCCATGAAACCTACAACCCGTTGAGCTCCATTGCCAAGCTGCCGGTGCTGCCCTTCTTGGGGA
>401340317421
GTGTATGGTTCTGGAGCTAAGGCATCGGTTCTTCAGCTGCGAAAATTCATATTTGAGGTGTGCGACAGTCTAATGAATGTAGCACCAATCAACTACATGTGCGCCGGAGAAAGAGTGGAATTCGAAGAGGATGGCGTTACGTTGCGACCACATGCGGAATCTCTGCAAGATCTAAAGATAGAACTAGTCGCTGCCACGGGTCACAGCAAAAACGGAGCTCTGTCCGTATTTGTAAACTGCATTAATCCTCAAATCATAACAAGCTTTGAGTTAGATGGGTGCCTCGATGTGTGGACTGTG
>40256765678
AAAACTCCCATTCCAAACTTCGACCTACTGGTAGTGCCTCCGTTTGAATCGGAAGCCAAGAGGATCAGTGCAGCGGCCTCCAAGGCGGCGAAGGCTCAGAATGTGTCAGTTGTGGAGGCGGGAACCAGTGTAGCTCCTCGGTCTCGTCCTAAGGGTTCCTCATCGGTACATGGAGGAAATCCATTGGGTCTCGGTTTGCCTCCCAGTCCCTCGCCAAGACAGAATATCACTTCTCCACAACCCCAACCTCAACCTGTGGTCGAGCAGTTCCAGGCCAACTTCCCAGCTATGCCACCTGCT
>403615418209
CTTCTGTTGGTGCGGAAACCATGTCCGCGATATTTTGAGGCCCTCAACGAGGTCTACGAGTTGCCCGAGGTGAAAGCGGAAATCGAACCGTATCTGGAGATGTTCAAAGAGCTGGAAGAGCACACGGGGCTGAGCTTTAAGGAACCTGAGGACGTGCAGTCCCTCTACTTGACTCTGCTCGCCGAACAGGAGTGGGGTCTGGAGTTGCCAGAATGGACGCACGCATACTTCCCGGAGAAGCTTCAGTTCCTCGCCGAACAGAGCTACATCTACAACGTGTACACGCCCGAGATGCAGAAG
>40494228051
AATCACCGCGTGGACTCACCGTTCGAATGCAACCAGTGTCAGGAGATGTTCTGGGACAACAGCAGCTTGCAGGAGCACCAGAAGACTCATCAGTTCGAGGAGAGCAACTCGGAGTACGATCCTGCCTCAGCGGAGGAGAGCGGCAGTGAATCGGAGGCAGACGAGCAGTTGTATGGCGAATTCTATTGCAACGAATGTGGGATCTCTTTTCATCGCCAGGATCTACTGCGACGTCATGCCAAGATGCACTGTAAGCCATCGGATCAGGCAGCTGTTGGTAGCAATTCCGATGTCACTGCT
>405667711248
CGAGCATACAGTTGAAGAAGATGCCGTTTGCCTAAAGGAGGTGGGCAACAAGCCGGCCACCAAACAGGAGTGCAACCGCGATGTAAAGAACTGCCCCAAGTATCATTTAGGACCTTGGACGCCGTGTGATAAGCTTTGCGGCGACGGAAAGCAGACACGAAAGGTGACCTGCTTCATCGAGGAGAACGGACACAAACGAGTCCTGCCCGAAGAAGATTGCGTGGAGGAGAAGCCAGAGACGGAGAAGTCCTGCCTCTTAACGCCTTGTGAGGGCGTTGACTGGATAATCTCCCAATGGAG
>40626835719
ATGCTTCGATTCTGGACGGACTTTGGCTTTACGATTCTGTTCTCGTACCTCATGCATATCCTAATCGAAGCGCCATTCGCCGGTCTGGAAAGCCTTTTGCTGCCCGCAAAGAGGCCAAATGCCAAGCCGGCCGCGGTGGTGGAGCCCAGGATGTCGGAGGTGAAGGCATCAGTCGAAGAATCTCCAGTAGGTAAGCCTGCGGAAGCGATATCCACGATACCCGACGAAGTTATTCAGGCTGCTCCCGAAAAGAGCAACGTTTTAGTATAATTACATTTAAAATATATGATTTCATGCGTT
>407349938039
TCCCACACAGCGAAATAGACAAAGCCAAAAGCCAAAGTAGGGTTTAATCGAGCGGCATCAGATAATCAAATTGTTTGCACACCGCTTTCGCAACGCTCCATTAAGTTCGCAATTCTCATTTACCAATTTCAGAGCGTTTTAACCACATACACAAGCTTAGTGCCGTACACGGGGTCCAAAAGAACAATCGGGGTGCAGCATAATGGTGGAATTCCGCTTCGATATTAAGCCGCTGTTCGCGCAGCCAATCATCAAGGTGACATCCAATCTCCTGCCGAACACCTTTCGCGGCGATCGGCG
>4081046222867
GTCTCATTCGCTCTCCGAATTTCGTTTAACAAAGTGGTGCGAGCAGAGGGGCGCTGGATTCGAGGCAAACAACACATATACCTAGTAACCGATTGTGATAGCTGTTAAAAATAGAATTCCGGACGTAGTCTGAGCAAAATTGTTAACGTTTATTTTGAAGGCATAAAAGTAAATTCCGTTACAAAAAATTATATTTTCTATTTGCTCTCCCCTTTTCTTTGTTGTTGTGTGTGTGCGTGCGTGTCAATTTTACCGTGCAAAAGCTCGCTCATAAGAAAAGAGAGGTAAGAAAAGAAGGGA
>4091204828557
GTTTCAGCAAATCCGCTGCCATATCGGCGCACTATAATCTGCATTCGGACTTCGATGCCCTCGTTTTAACTCTCTGCAAATTCACAACGCTGCTGAGCAGCGTAGAACAGCATGAGCCCGCTCCGGCGAACAATGAAACCCAGCAAGCTGTGAACTTTGGATTGAACGGAAAGGCTCAGGCTGCCATGCGAACGGTGTTTCTATTGGTTCACGACTACGGCGATTGCTTAAGAGAGAGCTGGAAACACATTTTGGACCTATATCTGCAGCTTTTCCGTCTAAAGTTGCTGCCAAAATCAT
>41037394454
GTGGGCACAGCACTGCTGATTATCTACTCGACGTTCGCTGCCATTTACTACTCCAAGGTGAATCCGCTGACCAGTGATTACGACTACACGGATTACCTGGGTGGAGTTCGTTCGTTGTCCGGCGGAGATGCGGATTTCGTGGATGACGGCGATGCAGCGACACCGCCCGTCTCGACCACCTCTCGTATCATGGAGTGGCTGCCACGGACGGCGCATTCCATCCAGTTTATACTGGATGCCATCGACAAGGTGCCAGTGGATCATGATAAGGACAAGGAGCTCGGCTGGTCCACGGCGCAA
>41138639426
GTCTCACCCGAGCCGTGGACCTTTGCGCCGCTCCTGGCAGCTGGTCACAGGTGCTGGCCAAACGCTTGTACGAGCCTCTGCCGCCAGAGGAACGGGAAAAGGTAAAGATCATCGCCGTAGACCTGCAGGGAATGGCTCCGATCGAAGGAGTCAAACAACTGCGGGCGGACATCAGCAAGGAGTCGACAGCCGAGGCCATAATTGAGTTCTTTGGCGGCGAGAAGGCACAGATTGTTGTTAGCGATGGCGCTCCCGATTCTACTGGAATGCACGACTTTGACTCGTACGTTCAGGGCGAAC
>41221187500
ATTCGATCTCTTTGCTTCAACAAGGAGTTTAAGGAGATCGCCGCCCTCTCGCTGAACGGATACATTCACATCTTCAATGCGGAGACCTTCAAGCAGACACTCTCACGAAAGCTGCCAAACTGCCAGGACAACGTGAGCATCGCCTACCACAGCGACGGCCTTTATGCCGTTGGATGCCGTTCCTATACCATCCTTTTGGACGCCCGAACCCTTCAAACCATTAAGAAGATCACATCTCGATACAGTGGCTGCGGTATACGGGCGACTTCGTTCGAAGGTAACCTGCTCACCGTTGGCACG
>4131285122722
CCACTTGGACCGACACGAGTTGTGGGTTCCCAACACATTTGCCATTCACACATTCCGCATCGTGATGATCTCCATACAGCCACAGTACTCGTATACCGTTGTGGAGACGCTGATGCAGCATCTGGACAACAACTTCAAGTCCTCGCCGAAAACGCGCACTTCGCTCGCTGTCGTTCTGTCGAAAATTATAGCTATTGCAGCGGGAGAAAGTGTCGGTCCCTCGGCCCTGGACATCATCAACAACCTGCTGACCCACCTGCGGACGAGTGTGAGCACTACCAGCGAGATAACACCAGAGGA
>4141003917045
ATGCGAGACCTGACCAAACGTTGGACATTCCGGCTGGACCTACTACTCAAAAGCTCTAAAAGCTTTTCTTCGCCGAAGGTAGAAAGACATGGATGGTTTCGAGTATTTAAAGAGGGGGAGCTTAGTATGGTCAGAGAGCGAGAGAGACAGCGAGCTGCTCATTTCCGACTTAATTGTTGTTGCTAATTCCGTTTCGCGAACTTTTCGATGGCACTCTCTAGAATTGTCGGCGCCTCCGCTTTGCCCACACTCACTACAGTGGAACGTCGACGAGAATAAGATTTATATGATATGCAGTTA
>415213218985
ATCTAAACTATTGTTAGAGGTCAGTTGGAAATGCGAATTATTCTTAACTAGGAGTATCCGCTGTTTATTAGACCTCAAGAATTAATTTTGGAGTTACTAAAGTACATCTTGCTTGCTTCATTTGTTGTTTGCCGCCTTATCAGCTCGAGCAAAGGCAGCTCAAGTCAACGAAATCAAACTTAGTTGTGCTGCGACTGCCGAAGCTGAGACATGTGGCTGCTGCGCGAAGCGTTCTTTTTTGGGCTACTGGCCATGGCTTGGGCCTTCGGCGACGAGGCTATCTTTGAGGACGAGGACATC
>4169821588
ATCTTCTAGCTTCGATATCAAAAGAGTCCAGGCTGCAGCTCGAATGTTTATCGGCGTCCACGACTTTCGAACTTTCATGAGTGTTAGCCGACAGAAAGTTTGTCGGGATCACCCAATGTTTACAGTGCGCAAAATCGACGAGATTAATATTCGTCCTGGTGAAACACGTGCATTGTCTTCGAACGCTATTCAGGCCGCTGAAACATATAATTATTGGGACATCGAGATCAGGGCTAAATCATTTCTTTACAAACAAGTAAGGCGCATTGTCGGCGCGCTAATCGCTTTGGGTAACGGACG
>4179383556
AAATGTCTGACCAGGAAACAGAGCTGAGAGTCTCAAATGCAAGCAAGCCAACGCCAGCGGCAGCAGCAACCACGTCCAAGTTCACCAACAGCTGAAGAGGAAGCGGAGGAGACGAGACCGCGAAACAGTACAGCCAGGAGCTGATAGAGCATCCGGTGCACCACATATATTGACCTGGGGGTGCCTGGACCAAAACAACTTCCGTTCCTCTCGGCGGCAATCGCTGAGCTTTCAGGCACAAACAACTTACAAACATTTAGTATCTTTAGCCAGTTAGCCGCTGGCTGACTCATCCACAGT
>418901224813
CGAGAAAGAAGAAGCATAGCTGCAATTTTAGTCTCCTGTATGTGCGATTTCAATGCATTTAGAATTTAGCAATGAATAAATGTCCTCGCTGCAACTGCGATGCTACAGGACAGAATCGCCTCGTCACCGACAGCTGTGGACACACCAAGTGTCGTCTCTGCCTGGTGGCGGATGTATCGGATTGCCTGGAATGTCGAGTTGCACGAAGTGTCGATATCCAGGAGACACAGGAAACGCAAGCAAGGACGTCGGCTGATAAGCGAATAATTGTCACAGATAAGGGCTACCACTGTACCGTCT
>419963727572
GCGGCGGAAAAGTCGCTTCGAACAGAAATGGCTTTTCAATTTCAAAACTCGGCCTTTGACACTTTGCCAATTAACACTTTCCTGGTTACCGATTGCCATTTTTGTTTGTGGTGGGCCACCGGCTGCTCCCACCGCCGATCCTTGCCGCTATAGCCGCCGTTGAGGCAATTATCCTGTCAGGAAACTTTCTACGCAGCCGAAGCAGCTAGCAAAACAGAACGCCAGCAAAAACAAAGGTCCTGCAGGTTGGTCACTTGAAAGGAGCGCGCCGGCACCCTCGTTTCCGGAAAAGCAACCCCC
>4201336435665
ATTAAAGTCAAATTGTTTGTTTTCCACACCAAAATGTTTGCAATTTCGAGAAGCCTCCGGTTGAGCCGTTGCCTTTCGCCCTTCGGACGCGGTCTGAGCGCATCCAGTTCGCCTGGACCGCGCACCCTAGTCGCCATCGACTTCGACAGGACCATCGTTGAGCAGGACTCCTATTTGGCGGTGAGCCAACTACTGCCGACCAGTCAGCGCAAGGAGCTGCAGGACCAGATCCCCAAGTGCGGCTGGCTGAGCTTCATAAGCCAAGTGTTGCAGCGCCTGCATGGCGAGCACAAGGTGAAC
>4211198230948
ACTAGCCGTCGGTGCTCCTGACGAAGCGGACCACGCATCGGCTACGATAAGATAAACCCGGACAAGTTCCAGTTGTAGTTCCAGATACAGTGATCCACGAAGTGGGAGGACTGCCGGTAATGATTGTACCGATCCGAACTCTTATCGTCCAATTTGCAAGGCACCGTAAATGTAGCTATCGCTGCGTGTTCCAATATTCTAACAATCCTGACGTAGATCTCGATTGCGTTTAACGAGCTGCGGATAACTATTGCTGGAGCCCTTATCAAGATTCCTATACAAATTGTTCCCAGACGAGTC
>422131026675
TACGATCCAACCGAACCGGGTGACTATCGAGTTGAGGTCAAATGGGCAGGCGAATTCGTGCCAGGATCGCCGTTCCCCGTCATGATCTTCGACACTGAGGAGGAGTTACGAAGGTACTTACAGGGCATATGAGGCCAGCTCAACCACCATGTCATTGTCTTCCCCAGTGGCCTTAGTCCGCTACCAATTAGGCGCGATCAATCCCGACGACGTGCCTCCACTTGCTCTCCCCTCTAGAAGCCCATAAAACCTTGTAGTATACTATGTATGTGTAATTAAGCTAACAACGAGACCTAAAGA
>423140314279
AAAATTCGAGTGATTCGATTTTATGGTGTCATTGACAATGTTTTAATTGAAGATGACTAAGAACGTTGGCTAGAATATGAAGTCGATTCAGGCCCGGTTGAACCACCGATTCCGAAAAACTTTGGCGATGGACAAGCCGTCTAGCAGCAATAGCAATCGAATGAGCAGGAGCACTTCGAACTGCAGGAGCCCGGCCATAATACGCAGTCCGCTGAACTCTGAGGAATTTCAGGACTCGGCAACGGCAGCCGCCACACAACAACGGCTTTTCTGGAGCGGCCAGCGGGCCTCGACGGCGGG
>42413425868
CCGGAAGTAGAAGTAATGTGAAGATGAGCCCGCAGCTGACCGTAAGATGATCGAGGCCTTTGCGAATCATTTCAGCAGCCATCTGGGACGCCACCTCTTCTACTGGGCCATCGAATCGAGCAGCGCCACCTCGGGTAACTACGGCCTCAACCTGCGGCTCTCCGAGCTGATCAACAAGTTCCACGGCCCCCTCGAGCGGGGAGTGCAAGTGCTGGACCACCTGCTCACCCTCGAGGAGGACGATTTCGCCGGCCACTGGGGCAGCGCCTACGCGCACAACTATGAGCCGGAGTACGCCGC
>4251007135057
ACAGTTTTTCCAGATCTAGCAACGCCGTCGCTGAGTGTCGTTCTTTTTTGTGCTGGTTTACTACGTAAAAGTGTTGCTCGCTTTACGTTCGTGCGATAAATAAATTAGTATCATTCCCAACCGGTCGTCCAGAGTAGCTCCTTCTTGGGCAGACGGTCGAAACGAAGGATTGCCATCCGATTTCCTGGCTAAATCCGATATCGAAACCAAGAGTTTGGTCCAAAGTGCGTGCGAGTGTGTTGGTGCGTTTCATTTCGCGTGCGAGTGTGTGTGTGCGTGTGTCGTCGTAGCAGCAGCGCC
>4261070813174
AGTGTCACGCCTCCTGCGAGTCCCCCGTTTCCCGACTGGTTAGCATCGTTGCAAAACCAAAAAAAAACAGCACTAGCATCGATATATATACATATATTTAAAAAAAAAAAAAAGGAAAGGCAACATCAAAACAGCGAGATGGCTGGCCAACAGCTCGTGGTCTTGATCCCCAAAATAAATCCCAACTCCCCGAAGACCCTATACGACCTGTCGCTGCAGGCCCTCATCGGGAGTATGAACACCAAGATACCGGCGCTGGACAGGATCAGTCGACTGGCTGAGCTGCCACGCAACTTGCTC
>427753726561
GAGATCCACTTGGCAACAGCGTCTACGATCGATACCCATTCACCAGTAGTAAATCACACGTCGTAATAAAGCATGATTTCATAAAAAATCGCTCAGTAAGTGTCGCGATTTATGTACCCAGATCCGTGTCGATCTGATTACCGAAATCATTTGTCTGGCGAAATACTATATGGAGGGAGCGTTTCCCTGTCCGTTCGATTGGACTAATTAACTCAAAGCCGAAAGAAATCAACAGGAATTTCGTTTGATTGCGTTAATCTTCAGCTCCAAGGTTCATTGTCGAGCCCAGGAATCATTGTT
>428760126461
ACTTGTCGCGCTGAGTTCGTTCGTGTCGCAGCAGCAGCAGCAGTCGCAGCAGCAGTAGCAGTCGCAGCAGCAGCAGCGAGTGTGCCGTTATTCCGTTCGTTACATAAAGAAGAAATTTCAAATAGCAAGTTTAAGTGCGCTGCTCGGTGGCGAATGGCATAAATCAGCATTCAGCGAAAGCAGCATTGTGATAAACATTTAAACGAAAGGAGCCAGCGCGACCCAATAAAAAATAAATTAAAATAGCCAAGTGAAATCAAAACGAAATCAAGGAAAAGTAATGAAATAATGTGCATTTGG
>42910653818
TGACACAAGGCGCTGTTTGCGTTACCTCGCCTTCTTCGACAACAAGAACAACTTTGTGTTCATTGGCGACGAGAGTATACGGCTGCTCTACGAACGATTTGTGGAGCAACTTCGCCTGCCATTGGCCGCGGATGAAATGGCCGACGAGGAGGACAATAACGCCTCGGTGACTGATGGCTCAGCCCGTTTCGAGGACAAGAAGCTGCATATGCTGGCCCAGTACATTCGGGCGGAGGAGGTGAGTCCGTCGCTTGTGGAGCAACTGTACCGTCTGGAGTCTGAGAAGCAGCTGTCCTCTGT
>430598034308
TTCACGAGGTCTTCGAACAGGTGGCCAACTCCTATGACGTGATGAACGATGCCATGTCCCTGGGCATCCATCGCGTGTGGAAGGATGTGTTCGTCGAACGACTGGGTCCCACGCACGGTATGCGCTTGCTGGACATGGCTGGCGGCACCGGGGACATCACCTTCCGCTACCTGCGTTATCTGAACAACCAGCCGAATCCCCAACAGCGTCCCAGCCACGTCACTGTGTCGGACATCAACCAGCACATGCTAAACGTGGGCGAGGAGCGGGCCAAGAGGCTGGGACTTACCACCGACCAGC
>431565930213
GCCAGAGCTGAATTGAAAGCCTGGATAACCTTGCGGACAATGTCAATAGATATGTTGGCCTGGCCCAATTGCTGTTCCCACTGATGCAACAGGTTGAGGGTGATCTTTTGGATACCTCCAGCTGCCGCATCGTCCTCTTCGTCGACCTCAAAGTCACTCTCATCGCTAGCCACCTCCAAATCCTTGCTGGGTTTGTGGTACTTCTCTTCGTCATCCTCGTCATCCTTACTTTCCTTAGTTACCGTATCTTCCTTGTCTTCCTCATCCCCCTCTTCATCATCATCATCATCTGTGTCCAGT
>4321357531751
GTGTTGGTGCGACTACTTTAATCTTCGCATTACAAACTCTGCCCCTTGATTGCAAACTTTTTCGGTCCTTGACGGCTAATCCCAAGTGCCGAGAGTGTACCTTCCCTCTCCCGATTTTATAGAGCGGATGTAAGAAGGATTCGAGATAATGGAGACGAATGTTGCACAAACAGAGCCCGAAACACATGTATGAAACGTGTAGAACGCCCTGGAATTTACGAGTATGATGAGGCGGCAGGACGCGGCCCAGCTAAATGGGATCGCTTGACGATGACTGCCGCTTGTGCAATGTAAAGTTTC
>4331149523463
CGAGCATTAAATACCTATCGAATCTGAACGAGATCGACAAGTCGAAGCAGAAGCTGACGGGCAGCAGTCCCAAGGGATTCGATTGGTCCAAGGGCAAGAGCAGCGGGAGTCATGGCAACCTAATGGCGTCCAGTTGGCCCCTCATCTGCTGCATCCTCGCACTGCTGACGACACACTCGTGTGGTTGAGAACTATGTGCGATTCCATTTTAATAAAGTGCCATTACAAACAGTCGAAATGAAAGGTGTTCGAAGCCGATGCATACGATTAGCCATAACAACTGTGTAATTAATTAAGCGA
>434116228245
ATTAGCGTTCTGCTGGAAGATGCCGAAATCAATCTGAAGATGGGCAACCAACAAATTGCCAAGGCCATTTTGGACTATGTGACCAACAATAATGAGTTTGTCTACTGCGTCCAAAGAGTTCCTGCACTTCGGATGCAGGGCGAGTTCCTCTTAGACTGCAATGCTGAGACTTTAAGTTGGGTTCAGTCTCACAAATTCAATAATTCGCTTAAGCTGATTGATGATTTTGTGCAGCACCGCCAGACGCTGAGCGAAAAGTATCGGGACATCTTCGATTGGCATCAGCTTGATGCCTACGCC
>4351097927518
TGGCGTCAGTAGCTCGCCACCCTCGGAACGGAACGGTTCGGAAACTCGCGAAAAGCGGCAAAGATATACTATACCTCACCTCGTCGCTTTATCACTAACAAAAGCAAAACATTCTGGACGCGAACACAGCTGTGAATACGGATTTCAGTTAGTTTATTTAACCATTTGCGTGCGACACTCGCCTTGGGCCAAGTTTGAAGTATTTTCCAAGCTGGCATTATTGTAATTAGCCTGTCCGTAGAGACTACGAATCGAGACAAACAATAATAAAACGCAGAATAATTGCGCTGGAAATAATGT
>436642825797
CTTGCACGTCGCAAAAGAGCAGAGGTCCGGGGAAAAGGACACGGGACGCAGGTCTGAGCACTCCGGACAAAGGGTGACTGCTGCCGTTTATTGTCCTGCTCCTGCTTCTGCTCCGGCTCCTGCGAATGGCGGAGCACTGGAGCTGTGGAGAAACGTGGCCGGGCAAGTGACCCAGAAAGTACCAGTAACCAGCAATAAATGGCAATATTTGATGGATTACTTGAGCGTTACTTTGACTTGCCAACGAAAAGAAGAGTATAATTTTATCGTGTTTGTGGGCGGACGTTGAATGAATAAGTA
>437263935968
GCAAAATCACAGCGAGATCGAGAAGCGGCGTCGGGACAAGATGAACACGTACATCAACGAGCTCTCCTCCATGATTCCCATGTGCTTTGCGATGCAGCGAAAGCTGGACAAACTGACTGTGCTCCGGATGGCAGTGCAGCATCTGCGAGGGATCCGTGGCAGCGGCAGCTTACATCCATTCAACGGATCCGATTACCGGCCTAGCTTCCTGTCCGACCAGGAGCTCAAGATGATTATCCTGCAAGCGTCGGAGGGATTCCTGTTCGTGGTGGGTTGTGACCGAGGACGCATCCTGTACGT
>438905021475
CCCACAGTTCGCCGCCGCTGCCTGTCCATGCAGCGCCGACGGGGCCGCATGTCCTATTGCCCGGCGAGCACCTCAGCGCCGGCATGTATCACGCCCCCGATCTCGGCCTGCACACGGAGCACGCCCTGCCGGATCACCACGGACCGCCGCCGCCCTCGTACGCAGCTGCTGCAGCAGCTGCCGCGGCCGCCGCCGCCTACCACGCCCACCAGCTGGCGCCAGGTGGCGGCGGAGTGCTGCACATGCACCACCAGCACCAGTATGCCGCCCACGCGGCCCACGCACATCACTACCAGCAGG
>43952341527
TATCCATTCGATAAGTCCCAGACGAAAGTGGAACAGTTTTACAACGCCGGCGGCTCGCCGGCAGGTAAGGTGGAGATGATGGTGCAAACGGGGAAGTATGCCTACGTCAATAATGTAAAGGGTCTGCAAGCGGATGTCCTGGAGCTACCTTTTGGGGAACATGAGCTAGTAATGATCGTCATACTGCCGAAGCCTTCCCAGAGAGTAAGCCTGGTGCTCAAACAATTGAAGAACCTGGGACTACATCGCCTCCTTGAGGAACTCGAGGCCTCCAAGAATGAATCTGATGTAGAAGTCAAG
>4401160027805
GTATTTACAGCACCGCAGGATCATCGTTCATCATCCCAACCCCATCGACAGATCGGCGCCCATCATTTATAAATTGCCGCATCAAATAAAGGCAAACGCTTGAGTTAATCCACTTAATTGCCGTCTGCCTGCGCGAATCACGGGTCCTTGATGTCCGTGAAATACTCCTGGCTCTGCCCGGCCTCCGCAATCAGCGAATGCGAATAGCGAAAGGATGCAGTTACTCCATGGTCCGGATGTGTTCGCACTCGTGTAAACATGCGTTTGTCATTAGACACACCGGAAATATTGACAGCATTC
>4411057638270
AATCCAAAGGGAAGCAATTTTGGAAAACGACTTTGCCTCGAATGTGAAACTCTTGCAAAACTATCCGCCAATTGACATTAATGTTGTGATTGCTCATGCCGGATCATTGGCGTAGCATTCCTCCAGAAATATATCCTTGTGCCCAAATGCTTGCAAAGCCCCCTAGTTAGTTTAACAACTGAAAGAACCAAGCAATCAACTATACTTTAGTTAGCCCCAATCTTGGAAACGCACCCTTACAGGAAGTCCAATAAGTACACGCATTTTCACTTTTTTACATGACTTATAATTTGTATGTCA
>442513039206
AAAAACCTAGACTATCGAGTTATTGCCCTGCTTTTCGCCGACGGTGTCCTAAACTGGCTGCAGAACATCATCGCCTTCAGCGTCTTGTCTCTGGTGACTCCGCTCACCTATGCGGTGGCCAGCGCATCGAAGCGAATATTTGTGATCGCAGTATCGCTCCTAATCCTGGGCAACCCAGTGACGTGGGTCAATTGCGTAGGCATGACGCTGGCCATTGTGGGTGTGCTCTGCTACAATCGCGCCAAACAGCTTACGCGGGGTCGCGAGCAACCGACACTGCCGCTGTCGCAGACTAGCTAT
>4431110415808
ACACCATGCTGCTCATCTGGCTGCTGTTGCTCACCATTGTGACTCTGAATTTTTGGTTAAGGCACAAGTACGATTACTTCAGGAGCCGTGGGATTCCGCACCTGCCACCCTCCTCTTGGTCACCAATGGGCAATTTGGGACAACTTCTATTTCTGCGCATTTCTTTTGGCGATCTCTTTCGGCAGCTCTACGCAGATCCACGAAATGGTCAGGCGAAGATCGTTGGCTTCTTCATATTCCAAACGCCGGCGCTTATGGTTCGGGATCCGGAGCTAATCCGCCAGGTGTTGATTAAGAATT
>444199412439
TGGTCGATGATCTGGAAATGGCCCAGAAGAACACGGAAGCCGCATTTGCAGCCAGTATGGGAAGGGCGGTCAAGATGCAGTCCACTTGCCAGGCGGCACTGGATGACCTCATAAACATAGATCATAAGGACGAGACCTTGACCTACCGCGTGCCCCTCGAACATTTGGATCGGCTTAACCAGTTTGCGGCGACCTACTTTATGCTCCATCGCTGTCTGACGACTCTGAACGAACATTACCAGAAGACAGTGTACCTAATTGAAGTGGAGCATAAGCGATATCAATGCGTGATCTGCAAGA
>4455346342
CCGGCCGAGCCTAGTAAGATCGCGCTGGATTGCCAATAATTGTCATCGCATTGCCGATGAATAAGTGCCCCTGGGCGCGAGTGTGTGCGTGTGCGTGTGTGTGCGATACACCCACCTTGATGGAGGCAACAACAACAACAACACAGCAAGCGAGAAAACAAACAAACGGCTGCGATAAGCACTGAACACGATTCCACAACTCAACTGCTCTTCCGCCACGGTCGCGCTGCCCAAGAGCAGGGTCACCCCCCGGCCAGTTGCAGTGACGCCCTCGCCACCAGAAACCAAGCAGCCAGCTCC
>446855325469
CTATGCGGTGGTCCGCAAGGAACCGCTTCCGAAGCCAACGCCACCTGCCCGCCGGAAGAAGTTCATACGATCGCCGGGTGAGCGGTTCGCCACGTTGCCCAGCATTCGAGGCTCTCGGGGATCACCGCCACCCGAACGACCACCGCCACCACAGCAATACGTGCCCACTGAGGACTCTCCGGTGGTGCCACGCCGCAGATCCGCGGCCAGCCTGGACGAGATACCGCTGATGATCAAGTCGAAGTAAGAGTATAGCCTCTTGAGCTTTGACCAATTGAGTTGTTACATTTTTTTGGTTGC
>447910938896
GTGCGCGAGTACCTGGTCCAATCGCTGAACGGCCTTGGCTTCCAAACGGAAGTGGATGAGTTCAAGCAGAGAGTTCCAGTTTTCGGCGAACTCACGTTTGCCAACGTAGTGGGCACAATCAATCCCCAGGCTCAGAACTTTCTCGCTCTGGCCTGCCACTACGACAGCAAGTACTTCCCCAATGATCCCGGCTTTGTGGGCGCCACTGACTCCGCCGTGCCCTGTGCCATTCTGTTGAACACCGCCAAGACCTTGGGCGCGTATCTGCAGAAAGAGTTTCGCAATCGCAGCGATGTGGGA
>4481121132093
GGTTAAGCTTACCCGTGTTGCCCTGACAGTTTACAAGTTATTCAAACGCAAATGTTTAACAATAAGCAAATAATTCTCTGTGCACATGTCACACAAATCAAAGAGCCGGCAAGAAGGAGGCAAAATCGAGGGATTGTGGACTGCTCGCTCCGTAGCTGGCCAACTCCCAAGGGGCCAACTCCATTTCGGCTAAGCAAACTCCATTCGAATTCTATGCAAATCAAAGCGAACTGCGTAATGAGCCGCAACCGTAACCAAAAACGAGGCGGGAATCGAAGTTTGCGACTACTCAGTGCCCCG
>44942627107
AATGGATCGTTATTCCGGCACTTCGATCAGCGATATCTTTCAAAGCAGGAGTTTTGCCTGCAGCCCAATCCGACAAGTACCGGTAAGAACTACAGCCTCATTGTCGCCTTCAACTGCATTCAAAAACCATCTATGAAAATGGCTTATGGTAGGTTTGAATGTGTGCGGAAATCCAGATTATCGAATGCTTCCATTCCAGTCAAGTTCAGCTCCGTCTTCTTTATGGTCATTACAATTGCGGCGTACCTTTGGCTGCCAAAATTCAGATCGCTCCATGGCAAGTGCTGCAATCTGTACTTC
>450727138203
CCATATTTGTGATCCTGCGAAGACGCTCTGCTGGTCGCAAGGACTTTCTGCTTACTGGGCTCAGTGAATCCGGCAAAAGTGCCATCTTCATGCAGCTGATCCACGGCAAATTCCCGGCCACTTTTACTTCCATCAAGGAGAACGTGGGAGATTACCGGACGGGCAGCGCGTCTGCCAGGTTAGTGGATATACCCGGACATTATAGGGTGCGCGACAAGTGCTTGGAGCTATATAAACACCGTGCCAAGGGCATTGTCTTTGTGGTGGACTCGGTTACTGCCCACAAGGATATCCGGGATG
>4511021016506
TGGACAGTCGCTCGCAGATCTCTGAACGGTTCACTGCGTCGTGTCTGCTCGGGAACAGAAACGCGTTGAGAAATTAGAAGAAAGAAGTTAGTTTCGATCGCCCTGAAAGTGTGCTTTTGAGTGGGCAATATGGAACGACCGGCCTTGCTGCAAAACGGAGAGATCGGCACCATGGAATCGCCCACTACCAGGCTGGCCAGCAAGCCCTTTCCCAAGCCCTTCTCGATCGAGAGTCTGATCGCCAACCAAACGCCTGCCACTGCCACACCACCATCGCCGCCCGAGGAGCGGGACCAGGAG
>452235826040
CCTGCCCCCGCCCTCCCCCGCGAACACGCCCACAAAAGGTTTCGATGGCAACTTCAAGCTGGAGCCAAATCTCAGCGCCAAGGACTTTGCCACCCCAGCCGAATCCTCGATCAATGGCAATGGCAGCGGGAACACGAGCGGAAACGGAAATGGTGACTCCGCCTCGGCGGCCTCTATTCCCATGGTCACGCCCACCCCGCCACAACGCAAGCGCTACAAGAAGCGTGTGCAATTCACCTCGGAGACGCTGAACGGATTTGCGGGCAAGACCAAAGGATCGGGATCCGGCGGAGCAGGAGC
>45364127794
GCTTTGGCTGATTTGCGTCACGCCAAATGGTTCCAGGCTCGAGCGACAGGCCTCCAGTCGTGCGTCATGGTCATACGCATCCTCAGGGATCTGTGCCAGCGCGTCTCTTCCTGGCAATCGCTGCCCCAATGGTCTTTGGAGCTCCTCGTAGAGAAGGTCATCTCGTCGGCTGGCTTTCCCATTTCGCCCGGTGACTGCATGCGTCGCATCATGGAGGCCTTATCGTCAGGCTTTCTAATCAACGGACCGGGCCTGCTGGATCCTTGCGAGAAGGACCCCACAGACGCTCTACTCGAGTTG
>45463718640
AGCTTATTTGACAGCACAACATCTGATTGTTGTTGAGTTCGTTTTTGTTTTTGTTTTTCGTTTTCGTTTCAGTTTAGTTTACGCTCCCCTGTTTATTTGCGAGCCATCGCTCATTCCGCCCGCAACGCCAGCCCCGCCCCCTGCGCTCCGCAGCCCCCACCAATGGACGTTCGGATTAAGTGCAACAGCGAGGAGCCAGAGTCTCCGGAGCAGAAGATCCTGGCGAGCAGCCAGCGCCTGCTGCAGTTCACCAACTGCCGCCTTGTACGCGACCACCGGATCATCCACGACGATCTGTGG
>455577135044
AGTGGCTAGCAAGTTGAGCTCGCAGCTAATCGAAAGCGTGGATGTCGAATTCCATCGCAGTGTAATAAATTATATCAACGACATTGTAGGCCACAAAGTGAACTAATTATTGCAACATCCTGCGATTCTTATCTCTACTGCCAATCTTTTTATCAGATTTTACAAAACTGAATGTAGAGCTTTGTACTACTTCTTTTATGGGATCTCAAATAGTAACATTATATCGCCACAAGGTGACAAATTATGAGTGTAGTAAAATTAACACAATTTTCAAATTGCAAGAACCAAAAATCATATAAA
>456227217325
TCCGATTTTTCATAAACTGTTTTGTGCAACGATAAATCCAAACGTCAAAGAACTATTATACTGTCAACAATGAGTGTTTTATCAAAATATGTTGACCGGATTGCAGAAAAGTGTGAACATAATGGGTTTACAAAACACGCTTTTAGCTATGCTCTAGTAACTAGTGCTATCCTAGCACTTACCATTAAAGTTACTATCCCTTACGTAAAAAACGTAAATACTACGTCTAGTGTAAGGACCCAAAAAGGAAAAACCAATGGCCAACTTTCACCATCGACAAGAGATAGCTCAGAAGAGGAT
>457224927201
ATTCCTCAAGGCCAAGGTGGCCATTCTGGAAGAGGATCACGCTCAACACGCCGGAGAGTTGATCCGACAGAAGGAGCAGCTTGAGCACGCCTTGGAAGCGCAACGCAAGTCAGAGCACCAGCGCGACCAGGCGATCAACTCCAACAAGCACCTCTCCGAGCAACTGATGCGGTCCGAACGGCAGTGCGAGGGTTTCAACCAGCGCCAGAAGGAGCAGCAGCTCGAGTTCATCACCCAGCAGCGGGAGCTGGAGGTGCTGAAGCGGGATGCCAAGGTTTCCAGGCAGACGAACATAAACCT
>458890739936
ATGTTCCGGCCTAGTGGAAGTGGCTACCGCCAGAAGTGGACTGGTCTCACGTTGAAGGGTGCTCTATACGGATCATGGATCCTGGGCGTGTTTCCCTTCGCCTACGATAGCTGGACAAGGACATTGCGTCGTTCCAAGTGGTTAATTGCGTATGGCTTTGTCCTGAATGCCGCATTCATTCTGCTGGTCGTTACCAATGACACGGAGAGCGAAACTCCGCTGAGAATGGAGGTGTTCCACAGGAACGCACTGGCCGAGCAGATCAATGGCATTCACGACATTCAGAGCCTGTCAATGGTG
>459985310254
CACCAACATCCATATCTCAGCGCCATGGTGAACAATGGCAGCTGGAGCTACGACCACGATCGCGATGGAACGCACACTCAGCTGGCCGGCTGCGAAGTTCGTTTCCGCAATGTGGAGTACGAGACGCTGGTTAGCATTCGATACGAAAACGACATTCTGTCGGTTTCCACAGATCTGGAGAACCGCAACGAATGGAAGAACTGCTTTGTAGTGGCCAACGTTGAGCTACCCACGGGCTACCACTTCGGCATGTCTGCGACGACGGGTGATCTGTCCGACAATCACGATATTCACAGTTTC
>460309831298
GGATAGCTTGGCTGGCTTGGATAGCTTGGCTGGTCTGGCTCCGTACCACAGGCAAGACGGCGTCGCTGATGGAAAATAAGAAGAGGAAAATAGTCATATATATAACCAGCAAATGAACGAACCAACGAACCAGCTGAATGAAAGCGGCAGCAACAACAACTGCGAGGACGTCGCTGGCGACTCTTGCAACTGCAACCAGCGGCAGCAGCAACATCAGCCATCACCAGGCACCGGACCTGGCCAAGAACGAGAATTCCAAGTGCTGGTCATCACGCCGAAATGGGCATGCCCTTGCCAACC
>461244726522
AAATTCAAAACCTTGCCGGATGAAGATTTACTGCTAGCTGGTCTAGACAATGAATCGATTTTGGAGCAGCAGCAACGCAAAGCTGACCATCAGCTCATCCAACTGCAGTATTGCCTGCTGAAGATCTTCGAGCACTGCGGAGAGTCCTTACTCAACAATCCACAACTTTCTGATACTGTCGATGATTTGGCCTATGGCTCTCAGAGACTTCTGAATCACGACCACAACTGGGTGCGCTGCAATGCTGCCAAACTCCTGACACACATCGTCGCCCACTACGATTTCGCCTATATCGGTCAG
>46285710830
AACACACAACGACTTCGACTGTCGGAGCAGCAAGAGCTCAAAGAACTCAGCTTACATCGAAACTACAAAAAGAACAATAAGAAACACACAAAATGTCGTCGCTACAAATGTCCGAGATGTCCAAGACCTATCAGTACCGCAAGGTGATGAAGCCCATGCTGGAGAGGAAGCGTCGTGCCAGAATCAACAAGTGCCTGGACGAGCTAAAGGATCTTATGGTTGCCACCTTGGAGTCCGAGGGCGAGCACGTCACCCGTTTGGAGAAAGCCGATATCCTGGAACTTACCGTCACCCATTTGC
>4631196626651
CTAAGATCAACAAGCGGTACAACATGATGAAGGATCTGCGCAGGATCGAGGTCCAGAGGGACGCCAGCAAGCCACTGGGACTCGCACTCGCTGGCCACAAGGACCGCCAGAAGATGGCCTGCTTTGTTGCCGGTGTGGATCCCAACGGAGCATTGGGTAGCGTGGACATCAAACCGGGCGACGAGATCGTCGAGGTCAACGGCAATGTGCTGAAGAATCGCTGCCACTTGAACGCTTCCGCCGTGTTCAAGAACGTGGATGGGGATAAGCTCGTGATGATCACCTCGCGACGCAAGCCCA
>4645268961
TATTCGCATTGTGCTTCTTGAGCCTGCTGGCTTTGAGCCAGGCCCGCTTGGACTACACGCTGCAGTGCGCCCGCGGTGAGATCAGTATCCGCTGGCCCAGCTACCACAGCAACTCGGAGTACTATGTGTGCCCGAGCGTCTACGGCAGCCAGTTGACTGTCCACTGTCCGGCCGGCCAGGTCTTCACCTTTGTCCTCCAGAAGTGCGTGTCGCCAGCCCACTATATCCCAGCTCCCTCAATGGAAGTCCTGCCCACCGCTGCTCCCATCACCATGCAGGTTATCGAGAATGCACCACCAG
>465100219846
TCAGCCAGCTGTTTACTCTTTACGCGGGAAGCAAAGACGCCGAAATCTAGACGGAAAATCAAAAGTGCCCACCAAGTAAAAGCAGATAAGCAGCAGCAAAATGGTCGAGCGCATCGAGGATCTTAACCTGCCGAATGCCGTGATTGGCCGGCTCATCAAGGAAGCACTGCCGGAGTCAGCTAGTGTCAGCAAGGAAGCGCGAGCAGCGATCGCCCGAGCGGCATCTGTGTTTGCCATCTTCGTGACATCCTCGTCGACGGCGTTGGCCCACAAGCAGAACCACAAGACCATCACGGCCAA
>466103719907
GGCTGATTCGGTCACTTGGAATCCACACAAGCTGCTGGCTGCCTCGCAACAGTGTTCCACCTTCCTGACGCGTCACCAGCAGGTGCTGGCCCAGTGCCATTCGACCAATGCGACATACTTGTTCCAGAAGGACAAGTTCTATGACACATCCTTCGACACCGGCGACAAGCACATCCAGTGCGGCCGACGAGCGGATGTCTTCAAGTTCTGGTTCATGTGGAAGGCGAAGGGCACCCAGGGTCTGGAGGCGCATGTCGAGAAGGTCTTCCGCATGGCCGAGTTCTTCACGGCCAAGGTGAG
>4671183015342
GAAGTGGAGGATGTGCCGTATGAGGAGGAAATCCTTCGAAACGCCTACTCCGTAAAACATTGGCTGCGCTACATTGATCACAAAGCGAAGGCGCCGAATAATGGTGTTAACATGGTCTATGAGCGTGCTCTGAAAGAGCTTCCTGGCAGCTATAAGATCTGGCACAATTACCTGAGAACTCGCAGGAAGCAGGTGCGCGGCAAGATACCCACGGATCCCATGTACGAGGAGGTCAACAGTGCCTTCGAACGTGCACTGGTGTTTATGCACAAAATGCCACGTATCTGGATGGACTACGGT
>468166427297
TGTCGCCGGCTGCCTACGAGCCGTTGCCCGGATGGGTGGACAACCTGAATGGACCGACTGGCCTGATGATCGGATGCGGCAAGGGCGTGATCCGGTCCGTTCTGGTGAATCAGCAGAACAAGGCCGAGGTGATTCCCGTCGACTACGCTATCAACGGGCTGATCGTCATTCCCTACGAGTTCAACAAGCAGGCCAAGCGGCCTACCAATGTGCCCGTTTATAATATAACCAATGCGGACCACAGGAAGATGACCATGGGCACCGTTGTGGAGATGAGCAAACGCATCAACAAGCAGTTCC
>46999736329
TTTTTCTTCGTTGGCACATCGTAGGCACCGAACGCTCGGACATGTTCCCTGATTCGGACCGCATTGATGGCGATAAATCCACCGGCATCCTGCGGCACATAGCCACCATGGACGTCCATAGATACGAGCTGTTCGTTGTAAAGAGCTCCCACATCCTTCGCCGCCTTTCGGGCGATGGCACGGCAATAGCCTGGGGCCAGTTCCACGGTGACCTTCCCGGAGACCCGCTGCTCGGCCAACTCGATACATTTACGGGCATAAATTGCCTCGGGACTGAACCAGAAGCCATTGTACACGTAG
>47082662814
ATTCCCCCTGTTCACGGCTATTCACAAAATATGCACAAATCAGCTCAAGCCTAATGATTTAATTGATTGCATACGCAATCACCCTGAGCATATGTAAGTGTTTCGTTTGCATTGGTTATGGCTCGTTTTCGCCTGTTTATCCCGCTATCCTGATACCCTGCCTTCCCGAAAATCCCCCGAAATGAGCTTTGTATTCTCACCTTTAACGTTTGATTTATTATTGTTTCTTTAACTTTTCTTATTTTAAGTTAATCTTTTTCCTATGCTAAGTTGATGCACCTTCTGTTTCTGTTTCCGTTT
>47136576918
GCCAGTGGAATCGGAATCATGCGGAATTATGCGGAGGAGGAGCCCAGTGCTGCAAGATGTACTAACTAATCACTTTACGAAATTGTGTCTTGCGATATAATGAGCTTAACTGCGAATATGTTAACAGGAATGATGTCAGCCGTAGTTTATTTAGACACGCACACACTCAGAAGTCGGCGATATTTATGGCGAAGCTAAAACATATGTACACATGGGTACTATCAACTTGAATTGACTAAATGCACAGTGGGACAAGTGGATGGCCGAGTTCGATAAGATTGGTAACTATTGGAAACGCCA
>47214064429
TTCGAAATCCCTGCGTACTCCATCTAACCTATTGATTCTCAACCTGGCCATTTTCGATCTGTTCATGTGCACCAATATGCCGCATTATCTTATCAACGCCACAGTTGGCTATATAGTGGGCGGAGATCTGGGCTGCGATATATACGCTTTGAACGGAGGCATCTCCGGGATGGGAGCCTCCATAACGAATGCCTTCATAGCATTCGATCGCTATAAGACAATATCCAATCCAATAGACGGACGTTTGAGCTACGGACAGATTGTACTGCTGATACTCTTCACCTGGTTGTGGGCCACTCC
>473698624865
AGCATCCGCCGAGGACATGCGGGCAGCTGCTCAGCAAACCTTCGGAGGAAACACACCTGCCCAAACCAACGATCGAGCGGGGATTGTGAACAACGCCCAGCCCTTCTCCTTCACCGGTGCCGTGGGCACGGACAGCAATGTGTGATTCAGAAGCTAGCTGATCGGGATTTCGAGGAATCGAAGAGCTGGGTGTGCCGTGAGAAAACAAGACTCAAAACGCAACATTTGAAGGGCAAACCTAACCAAGAGAACATCGGCAGGCAATCATAAACATAATCATGTGCAATTTCTGATTGTTCA
>4741085229180
CCTACAAGTGGGTTCAATCCTCGGCCTACTCCTCCCTTCCCGAGGAGGCAGTGGTGGGCGGCAACGATGAGGACGGCGCCATGATATACGTGGGCAGGGCGGAGCACGAGGGCGATATGTTGGTCTGCAAGGTGGTGCCGAGCAAGCAACTGGGATTCATTTCGCAGCGAGGAGAGGCACTGCCCAAGGACATCTTCGAGGTGCTGTGCGGTCAGAATCTGGTGTGGATCAAGTGCTACGATCATGTGATTCCGGAGAATGCTGTACTCTGTGGACGCACATCGCTGGATCAGCCGGTTT
>475116392068
ATCCTACTCGTTCTTCCCCACAGAGAAGCAACCGGATTATAAACAAGTGACCACTTACTATAATCCGAGTATGTTCACCGGGAAAGTGCATTACCACTGGGTCACAGTCAACATACATAAAAATAAAACGGATGCGAGACAAAAAAGGCATGAAATGGACAAAGCTAAGCGAGGCGTAGTAACGTAAAACATGGCTTTTTTTTGGTATTATTGATAAATAATTTATTCGGTATTTGAAAGCAAGCATTCAATTTGTGTAAAATTGAGGCAAATCAAAACTCTAGCGTGCTATCAAAATAA
>476894535948
TGGCAGTGACATTGATTCGTATGCACCGGCAAAGAGGGACAAACAACTAATTCAAACACTGGCGGCCTCGATAAGAACTTATAATTACCACACCAAGGCATATATCAACCAAAGGTATGCCAGTGTCCTTTAGTAAGCGCACCTAAATGTACCAATAGAACCGTCGGACGAACGGATGAGCACTCGTAGTTATATAAAGGGTAACCACCCATTGTCAAAAGATCCATACGTACATATGTGTATAGTCAGTCAGTAAGCGTTTGCATATCTGCGCATCTCAAAACTCTGTATCCTGAATCT
>4771401039245
GGCAGTAGTTGTTGAGCCTTTGTCTCTTGTAGTTCGGCCATATCTGTCATCGGCTATAAATACATATATCCGCTAAAAGTCTACCACCTCGGCGTGCGCTGTGATCTTTCCAGGGCCCGACCGCTGGGCGTGCTATTCCTGGGACTACTTGGCTACTGGATCTACTGGACGCGCTGCAGCTTCCGCGTTGTGCCTACGGACGAGCTGCGCGGCAAGATCAACACCTGGCTGCAGAGGATCGACGACTGGCGCCACCGCAGTCCCAGCATGTTCTGCTTGGCCAGCAGCGGTTGCTTGGGC
>478334536371
CCACCATTCGCATTGCAAATTAAAAACAAAACGCATCGGCGGGCGCTTTTGAGCTCTTAACTACGTTAATTTGCGCAAATTAATAAATTCGTTTAATTGCCAAAAGCAAGTGCTGCGGACTCAAAAATCAGCAATGCGTCGTTCGAACAGATGAAAGTGAAATCAGCCTGCCGGGCATTGCGATTTTCGACCATTTTCGACTATTGAAGGAAAATAGAGTGCTAATAATACACAACAACAACCATCAAATTGGCAAACAAAACTGCGTAGATAAGCGATTAAATAATAGAGCAACATATT
>479209215856
CAGTAATAAACAGACTTCGAACGCGTGCAGTTCAGATTGAGTTTGAGGTTCGATTGGATTCGAGATATCCAAGTTCCTTTTGCGCTACGTTTTGTTTAGCCGAGTTTGCCCCGAACTAAAATCACCCACCAAAGCCGGTTCGGGATGCGATGATGCCAAGGATGCAGCTGATGCAGCCGGGCTCTTGTATCTTTAAGATACAAATTAAGTTGATTTGTTGCGCTCGCGTTCTCTTGGGTAATTGAACCCCACAGTTGGGCTCCTTGCGCCCTCTGCCGCGCGGTCTTCGGTCTTCGGTCT
>480419623825
TTGTCTTTCCGACTCGAAAGTTTTCACCTTTACCCGTCGAACGCTCCTCCGGCAAAAGACACTCAAAATTCGATGTTTACTTGAAATCCAAAGCCCGTGCTTAGAGCGTAGTGGAGTGGAGAGGAGTTGCGGCAATCCTGAGCTCGATCCCGAATCCGAGGACATAGTGCTGTTGACGGGTTCGATCACTAGATCCCCACATAAACCACCAACTCTATACCCACACGTGCGCCTTGAAGCCTAGGGGTCATTGCACTTGCGAACTATGTGACAGTGGCACTACGGAAACAGCGCCAGGGC
>4811343810794
CAAAACTGCACCGTCAGTCTATTGAACTTCTGCCAAGCGGGTGAGTTCCAGTGCTCGGATAGAATCACCTGCCTGCACAAATCGTGGGTTTGCGATGGCGAGGCCGATTGTCCCGATGGCGAGGACGAATCGCAGTCCAACTGCCTAAAAGTGTCCTGTCGTCCGGATCAGTTCCAATGCAACGATCAAAGCTGCATCGCTGGCCATCTGACCTGCAACGGGAAGAGGGACTGTGCGGATGGCAGTGATGAAATTATGTGCGACATTAGTGCGACGCCAAGGACTTGCAATGCAACCACT
>48257109356
GTGCTTTGCACTGCTGCTGATTAGTCCTCTATGCATGGGCTATTCCGACGAAGATCGTGAGGCTGACAACCTTAGAATTGCTGAAATTATCAAAAACGCCCAGGACGATGACTCCAAAATCAATAGCACCCAGGAACTACTTGACATCTATAGGCGTTTATATCCCAGTTTGACCCCTGAGGAACGGGAGAGTATCGATAAGTTCGTCAACGAGCATACGGATGCCATTATAATCGATGGAGTTCCGATTCAGGGAGGTCGAAAGGCGAGGATCGTTGGAAAGATTGTATCTCCAGGTGT
>483932232311
GTCTGCTCGAATTGAGTTTGAATCAAATGTTTTACTATGACAGCGAAATGCCGCCGCCACCGATACCGCCACCCGTGGTCGTTGAATCGCCGCCAGCTTCGCCACCACTTGCAGTGGTTACACCTGTGGTGCAACTGCGACGTGGAAAGCTGCGATCGCGGAGAAGGAAGGCGGCAAACAGTAGTAACAGCACCACGAAGAAGAGCATTCCACCGCCAACGGTGCGGAGCAGCTCGGCGGCGAATCTGGCGAGAAACGCGGATATGCGGGACGATGGCAAGCTCCAGTGTCCACAGTGTC
>484114323687
GTATGTCAATGAGCGTCAAGCCAGCGGCTCCAAGTATAATATCTTCTATTCAACTGCTGGATGCTATCTGAACTCCCTGCACAAGAGCCTCCAAAGCTTCCCGAACAAGACACAGGACTTCCTGCCCCATTCCCATGAGGCCAAGAGCTTTTGGACCGGCTTCTTCACCTCTCGTCCCACCCAGAAGCGATTTGAACGCGATGGCAACCATATCCTCCAAGTGGCCAAGCAACTGAGTGTGCTAGCAGATCTTTCAGGCGAAGAACAACATAAAGACTTGGACTATCTGCGTCAGATTAT
>485634032375
GTTTCCTGCCCAAGGAAACGGCCAAACATCACAGGGAAGCCATCCTGGGCTTGGTGGAATCCAGTCTAAAGGAAGCCCAATTGAAATCCTCTGATCTAGATGTTATTTGTTACACAAAAGGCCCAGGAATGGCTCCTCCTTTGCTGGTTGGCGCCATTGTGGCTCGCACTTTGTCGCTCTTGTGGAATATCCCGCTGCTGGGCGTAAATCACTGCATTGGACACATCGAGATGGGTCGCCTGATCACCGGTGCCCAGAATCCTACAGTTCTCTATGTGAGCGGTGGAAACACACAGGTTA
>4861088422625
ACGAGTCCTTGCTCGTCGGTTCAAACGTGCGGAACACTCTTGGAGCCAGGCGATAAAAAAGAATATAACAAAAAAAAAAAAAAATATACACACTAGTAGCAAAGCTAGTCCACTAAAACATCACTCACCCAGAACAAGGGAAAGTTTTCACACCACAAACGAAAGCTGAATAACAACACAAGAAAATTATATACCCAAGAAACCAAAGTGCCGCGAACAAAAACTAACTAATAAGCCTAAGGTCTAAATCGAAATCGAGTGGACTGGCCAGTGAAAAGAAGAACGCCAAGTTAAGTGCCC
>48755362129
ACTGGCGCATCGTTTCCGAGGGCCTTTGTGGCGAGGACAGCACCAAGATGAAGCATAGTCGCAAGCAGAAGCCGAAGGCCAAGCCCAAGTCGGATGCGGAGCGCACCAAGCGGAGCCACAGAGGCAAGAGGCTGTCCACTCAGGCGGAAGACTTCCAGATACCGGAGGACGCCGTGGAGATTTACGCTCCCTCGACCTTTCACACGCAGTTCATCAGCCAATCGGGCGCCATGGAGAAGAGCTACTCTCTGCCCGCCAGGAAGCCCTATGTGGTGGTCCCGCCTAAATCGAAGCGGCGAA
>488812920741
TATGGAGTCGTGACATGCCGCCAAAGCGGTGACTTGTCACGGTGAAATAATCGCGACTAGTAGCAGGTACGCAACTATCGCCCATCGCTAGCTCACACGTACACACAATTTATTTAGTCGTGATTTCTATTTTATTTGTTTCAAATTACAACCAAGAAGGAAACAAATCGCGACCAAAATCCGCTGGCCACAATGCCGAGTGCCTGTACAAGCGTGCGCGAGCATTCCCACTAATCGGAAGCGAGCGCATCCGCCGTTTTGAGCGTTTTCCGCGCGGGAGTGGGAAATCGAAAAGGCAAG
>4891285922500
TTCTACGCCAATTTCAGCACCGATTGCACCGACAGCAACAGCAACAACATGAGCCGAAAGTTCTGCGTGGGAGGCAACTGGAAGATGAACGGCGACCAGAAGTCCATCGCCGAGATCGCCAAGACCCTGAGCTCGGCCGCCCTCGACCCCAACACGGAGGTGGTCATCGGCTGCCCGGCCATCTACCTGATGTACGCCCGCAACCTGCTGCCCTGCGAGCTGGGTCTGGCCGGCCAGAATGCCTACAAGGTGGCCAAGGGCGCATTCACCGGCGAGATCTCCCCTGCGATGCTGAAGGAC
>49099811324
ACTTTCTGTTCAATTGGCGAGCCCAGCGGACATCGGAGGAGCCGCTTCAGATCGCGTTCAGTTCAGAGTGGATTCCGTTCAAGATTCCGTTCCGTTAGAGCGCTCAGCGTCCGTCGATCGCCAGGCAGTTAAGACCGCGACCTCGCGGCATTCCGGCTGCAGTCTCCGGTTCCGTGTCGCGTCGATCGTTTCGTCTTGAGGTACCCGGAGATCCTTCCCGATCCCTGCACGTCCAAAAACCTATTCCCTTCCGTGTAGGAAGCTAAGGAGCAATGTTTCCAGCTTGGGAATACATTTAGT
>491226611741
CAGATTCGAGGTGCCTGAATCCCAATCAAACCCCTGGACTTTGTGTGCTCATTAATGAATGCCAGACACTCTACTCCGTGCTGAAGCGGGCCACTTTGACTGATCAGGAGAAGAGCTTCATCAAGTCCTCGGCCTGTGGAAGGGGCAGCAATAATCAGCCCTATGTTTGCTGCACCCAGGATACCGGCTATGTGAGGATCCAACGCCAGGATCGCACCTTTCCGGACTACGGTGCATTTGGCGGTGATTGGGAGGAGGAGCGGCCACAGAGTTTCGTTTTTCCCAGACAAGAAAGACGTC
>492798930727
GTCGCAAAATCGTTTAGCGCCGAGACGGACGGCCAAGCCGTTGGGAAATTATTCGAAACAAAATAAAAAAATACGGGAAAATCGCTGAAACACCAGCGAAGCGAAGACGACACGTCGAGTGTCTCTTGTTGTAACGTTGACGCGAGTGAAAAGCGCTTTTCTATTTTCGCCTCAAGTGCAGCCTCCTCGTTGCGGCAAAACCCAAAAACAAAAAAAAAAAAGAAGAAAAAAATAGAAAAAAATCCCCATCAACGTTTCGCTTTTACACAAAATAAACACTTGACGCGTATGTCTTACTTT
>49372333922
ATGGCAGTATAGTGCCCAAGGGTACAACTCTGAATTTGGCTCTCATCCTGCTGGGCTACAACGATCGCATCTTCAAGGATCCCCATCATTTTCGTCCGGAGCGATTTGAGGAGGAGAAACCCGCTCCCTTTGAGTATTTGCCTTTTAGTGCCGGGCCACGAAACTGCATTGGCCAAAAGTTCGCGCTCCTGGAACTTAAGACAGTTATATCAAAGGTGGTGCGGTCCTTTGAGGTCCTTCCAGCAGTTGATGAACTGGTCTCCACGGATGGTCGCCTAAATACCTACCTGGGTCTCGCCC
>49458464291
GGGCCGAAATCGCAAAAACCCAAAGGTAAGTTCAGGTAAAAAAGAAATTAGCAAAGAACCAAGAGAGGCAGATTGTGGGAGTACCATGTCAGATGCCATGAGTGCTCCGCCGCCCCTTATTCCGCAGCTGCAGGAGATGCAGCAACAGCAGCAGCAGAGCGCTAATCCCGCCCAGCTCGCCCAGCAGTGGAGCAATTACGCCTGGTATGCCAACCAAAATGCTGCTTACCAGCAGCAGTATCAGCAGTACTACCAGTACTACGTACGCTACCAGCAGCAGCAGCAACAGCAGGTAACCTC
>4951102731770
ATAACGCTTGAGACAGGCCCGAGGGTTTTTGTTTTGCCAGAGCGAAACCCCTCGAGTGCCACCGACGACGAGATGGGATGAGGTTGGGGAAAACGACGAGGTCCTTTGATCTGATGCCATGGATGGCGAAGGAAAACGTGCGAAAACGCTTTAGCTCGGCTACGGAAAAGAGCCGGATTGATGTGGCGTCTAGTGGCGTCTACCTTGTTTGCTTTTCATAATGAATGCGGCTTGAGTCAAAAGGAAAAATAAGCCAACGGGGGAGTGAAATTCTGCTTGGTTCGGGAACTCGTCGGGGAA
>49638701616
AACGTCGCAGTCTTGCCCTGCACAACATCGAATCTCTTCTGTCCAGTGTGGATGAGGCCCAGAACAGTGGCGTTGTTCTGGATGCCTACAAGATCGGATCAAATACCTTGAAGAAGGTTCTCTCGAATTCTGGATTGAAGTACGACAATGTCGACGAAGTATTGGCCGATGTGCGGGACACGCTCGACCAGCATCGGGAAGTTCAGGACATAATGTCCAATAGCGTTGTGGAGAACGCGAGCCAGGAAGATGATCAACTTGAGCAGGAATTGCGTGAACTGGCTGGAGAATCTGCGCCGG
>497219611985
AAACGGCCTCCTCCCTGCAGTTGATCAATGAAAACGATCCGCTTAGCTTTTATTTAGCGTACGAGTTGCTCACCTCCGCCCTGCTCCACGAGAGCAGCCGTCGTCACGATCTAGTTGAACTCATCAAATACATACGCGTGGCCGTAATCCACTACCCGCTAGACGCCATTAAGAGTCACTACGACGGCAAGGAGCAGGCCGTCAACGAGCACATCTGCCGGGCCCTCGATGGGATTTCGGTAGCCCTGGGCGAAACCACAATAAACTTCAGTTGTGCTCTTAACGGATCCTTTGACGTGA
>49882319582
CAGGCGCAGCAGCAGCCACCGCAAGCGCCACAGCCGCCGCTCCAGAACGGTGGAATGTACATGGTGGGTCATGGTCATCTACCGAGCTCCGCGAGCGCCAACAGTGTTGTGTACGCCAGCCAGCAGCAGATGCTCCCGCAGGCGCATCCACAGGCACCTCAGGCGCCGACGATGCCAGGTCCGGGCTACGGTGGTCCACCAGTACCTCCGCCCCAGCAGCAGGCAGAGAATCCGTACGGTCAGGTACCCATGCCGCCGCCAATGAATCCGTCACAGCAACAGCAGCCAGGTCAGGTGCCT
>4995989679
GGTCAGTCGTCGAAATGTTCGAGATCCGGTCGTTTTGAAAACCAGCTCGAGCGGTCTATTCGCGTGAAATTGAAACTGAAAAAGCCGGTAAAACTGAAGCAAGTGTGTTGTGATTGAGAATTGAGCGAAACGAAAACGGTGGCCAAACGAGCCGTTTAATAAGCAAACAGGCTGGCCAATAACCAATTACCATCAGCCATGCCATCAAGGAATCGTGATAACGCAGACACAACCGGCAGCAATTTGTTAATTTGAAACGTCGTGTGTGTTCCTCTACGAAAAAAAAAACCCAGTTATTTA
>5001085137817
ACAAGCACCTGCTCATGGCTCCGTCTGACATCGCCGGCTGGGGCATCTTTCTTAAGGAGGGTGCGCAAAAGAATGAGTTCATTTCGGAATATTGTGGCGAGATCATATCCCAAGATGAAGCCGATCGCCGTGGCAAGGTTTACGACAAGTACATGTGCTCATTTCTTTTCAATCTGAACAACGATTTTGTTGTGGATGCCACTCGGAAGGGCAACAAGATTCGGTTTGCCAATCATTCCATTAATCCCAATTGCTATGCCAAGGTTATGATGGTCACCGGCGATCATCGCATCGGCATCT
>501988030039
GTAATACAAGTGGATGGGGAGATGGTTCGCCTGCCGGGCGCCCAGGGCAATAATTTGAAGCGCGAGAAATCTCCTTACCTAAGTAGACTCAGTCGCAAGGAGCAGGAGGAACTGAAGTGCAGCGAGCAGTGCTTGGATGCCCGTATTCAGCAGGAACTAAAAGTAATTCCCACAAGAGTGAGCCCTCCAAGGAACCCCAAGATTCTCAACCAGTATCCGCTGCCCGCCATCTTCCGCCCCTGCCCGTTGTCCAAGAAACCGCTGCAGAGGCCGTTGGACGATGACACGGCCGCGTTGCTC
>5021167222436
GTAAGCATCATAATATCCTCTTCGCCGAGGGTTGGGTGGAATTCAAGTCGAAACATGTGGCCAAACAGCTCGTTCTACTGCTGAACAATAAGCAGATATCCACGCGCAATAATTCCCCATTCTATTACTCACTGTGGAGCATGGAGTACCTGCCGCGCTTCAAGTGGGCCCGTCTAGCCGAGCTCATGAACTTCGTGCAGGTCACCAACTCCCAGAACCATCTCGAGTTCCTCAAGAAGAAGGCGAAGGAGGCCAAGGAAGTCAAGAAAGCCATGAAGGTTCTGGCTGACAGACTTCTTG
>5031263212238
ATTTAGTATTTTTTTGGACTTTGTTGTTAACGGTTGTTCGCTCGCACGTACGAAGCCCGATCGCGTTCGTCAAAAAACAAGATACAAAATACAGCACACACAATTGAAAACGACAACCTAACAGTACGGTTTCCCAAAGCACCTTACATTTCAAAACCGAAAACCCCCAAAATGTTGTAACCAAATAATGTTTAAATCACATATACACCTACATATATTTATGAAAAATTGTTAGACAAATCCCAAATAATACCAGTTCCCCCAACAACCGCAACAAACACAAGTGCAATTCATCGGCAA
>5041285026734
ATGGCTGACCTGCTCAAATTGTGTTTGAGAATCGCATATGCCTACGGACGGTTGACCGGCGTAATCAACTTTAAGATTGATTTGAAAACGGGTCAAGCGCTAGTTACCAGAGGAGCTACGCTTATTTCAGTGAGCACACACTTGCTGATCTTTGCCCTACTCCTCTACCAAACAATGCGAAAAAGTGTGGTGAACGTCATGTGGAAGTATGCCAATTCCCTTCACGAATACGTGTTCCTGGTCATAGCCGGCTTTCGCGTAGTCTGTGTCTTTCTGGAGCTGGTCAGTCGATGGTCGCAG
>5051039939566
ACGAAAAGAACAGCAATGTGCATCTGAAGCACAAGGTAACCCATTTTGGCAGCTTTTACTTGAGAGTGGGAGCCATCGCCTTCGCCATTGGAACTATGGTGTATTCGGGCCTGGAGTTTGGCCAGTTCTTCGAGCTGAATGGCCATCCCGGATGCCGGGATGTCTTCGTGGCCATTACACCCATCTGCCGGATGGTCCTGTGCATCGCCCAGGTGCAGTTCATCTTCTTGAACACCACCTACATGGACATGGCCCGGCACAAGGTGACCTCCCGCTTCGGACTCATGCACATGGTGGCCA
>506967515233
ATCGCCCACAATGAGCAGCTGGGCCGGCATCTGGTGGCCACCCGCACCATTAAACCATACGAGATAGTCCTGAAGGAGGCGCCTCTGGTCCGGGGACCAGCACAGATCTCCGCACCCGTTTGCCTGGGCTGTTTGAACGGCATCGAGGCGGAGGATCACATCGAGTGCGAGCAGTGCGGTTGGCCGCTGTGCGGACCGGAGTGCAAGTCCCTGGATGAGCACAAGGCGGAGTGCGGTCTGACCAAGGATCGGGGTCAGAAGGTTAATGTGCAGGAGTTCGGTGGACCACATCCCCTGTAC
>5071299035301
ATGGAAGCAGCAATTCAAAATGCTACTTGAGGAGTCGGGCTTTGTGACGCCCGGCAAGCAGCTGTCGGAGGTGCGCGTCCTCTTCATGGGACGCGAATGCTTTGAGGCGCTTTCGGAGCACGACTGCCAGCAGATCTACGACATTCACCAGGACGACATCATTGAAAAGAGCAAACAGAATTTTGTGGAGCTGCTGCTGGAACATGCTCAATATTTTCTACAGTTCAAGAACGTTGACAACATCACTCAGGAAGATGTGCGCCAGATAACCGATGTCATACAGGAGGATTCACGCTACAA
>508213428955
GGTTTGGTTCCTGGGATGCCTGGTAACCCCACAATCACCAGCGACATGGAGGAGATTTTGCAAGCAAAAACTCGTGAGTTGCTGGAGCTCAAGAAGCGCAAACTGGAACTGGAGCTGGAGCAAACCAAAAAGCATTTAGAGGAGCAGGAGCGTCAGCTGACCCAAACCACGGACGCGATGGTTGGAGCACCGATTATTATGCCTGCTCCCACTCCAGCAGCAATTTGTCCGCCAATCACGGATCCCGGTATAGCAGTGCATAATCAACGAGCTCCAGGAGTAATGGGCAATGTTGGTCCC
>5091128419548
CACAAACAAACAAACACACGGACACACATCTGGACCTGTACACCTACGGCCCCGGAAAATTATCCATAGAACAACCGCTGACTGACCCCGCTTCGTTTTTTCCAATTCCATCATTCCGACCAGGTCATAGACGACGTGCCGCCACCCCACGCCAATCACCCCCCTCGCCACAAAAAACAAAAAAAAAACGTCGGACGACAGCCGCGTCGCGCCTTCACATCATCCAGCCATGACCAGCGGCGGCAATCGATGATTGCCATTCCCTCAGCCAACGAGAGCCAATAGAGGCAGCCGGAAAGG
>510864915555
AACAAACGATCCAAGAACGTTCAACTAACCTATTCAACATGCGTCTTCTGCTCATCCTCTCAGTTGTCCTGGCCGTGATCCTCGGCTGCCACGCCTACAGCGCCACCTGGGGGCGCAGGGTCAACAACGATTTCCTCCTCTCACGCACCAGGGAAGTTCGCAATCCGATCAAGAACAACTACTGGAACGTGAACGTGAACTACCCCAATGGATTCTACAACATCTCCGCCGTGATCGTGTACGACAACTTCAAGAACAACTCTGGAGCATCTCCTAGCCTCTATTCCGGCGGTCCGGGCT
>5111051622630
ATTGGTAACCGTCCGCGGGATGGAGCCTTTGGCGCCTGCTTTTTCGTCTCGCCGCAGGAGTCTTTGCAGCCATCTCGTATCTACTGCGCCCGACCAGGCAGTCGCGTGTGGGAGGTGGACTTTGAGGGCGAGGTGATACAGACGCACCAGTTCAAGACGGCCCTAGCCACCGCACCGGCAAGGATTCAGCGACCTGGTAGCGGAACAGACGAACTGGACGCCAATGCCGAGCTGCTGGACTATCAGCCGCAGAATCTGCAGTTCGCAAAGGTACAAAGGTTGAACGATGACTTTCTGCTG
>512110489257
AAACAAACCGAAAATGATGGCAAATGTGGACTGTGCGGAGACGACTGGAGCTTGGAGCAGCCGCGACCCAATGAGTTGGGTGGAAAATATGGCAGTGGAGTGATTGTAAAGAGCTTTGCCGGAGTAGATGAAGCGGAAATTAATGTTAAGATCACAGCCAATCATCTGGGCTACTTCCGCTTCCACATCTGCGATTTGGACGAAAATGGCAGCGAGTCGGAGGATTGCTTTAACCAATATCCTTTGAATTTCACCGACGGTAGCCAGAAGTACTACATTAACACCACCACTGGCGATATC
>513511314433
AACCCGATCGAGATGTTTGGAACAACTTTATCAGCAACCTGCCCGATGGCGAACGCAGCTTCTACAAAGCCAGCTCCCTCCATGCCGAGTGCTATCTGCACCGCAAACTCCACTCCTTTCTGGAAAACAGCGTATTTCTGAAGTCATACGATTTCTTTGCCAAAGTCAAGGAGCAGGCGCTAACGGATAGCATTGATGATATACTGGCCCTGACCAAGTACACACGACGATCAGAGAACAGCGTGGAGGTGTTCGACGAGCTTCTGAGGATCAACATGTGGAGCAACTGCAATGATGTGG
>51497886923
GTGGCCAAACAGTACGGCATTCCATACATTGAGACATCCGCCAAGACGCGCATGGGCGTGGACGATGCATTTTACACACTGGTGCGCGAAATCCGCAAGGACAAGGACAACAAGGGGCGGAGGGGCCGCAAAATGAACAAGCCGAATCGTAGATTTAAATGTAAAATGCTCTAAACGGCCACGCATTGGTTATTATTCACTTTTTATTTCTTCAAATGTCGCCTGTTTGTCTGTATGTGCGTCGGCGAATCGCCGATCGTCCTGGGCTCGATGGTTTGTCCATTTTGGACACACAATGCG
>515995732158
CTATTACCCGCGTGGGCGGCAACAAAAAGGGAGTCTTTACAAGGAACCGACAACCCAAAGAAGTGGCTCACATTCTTAGGCGGCGGTACTTCGCATTAGCCAAGGAGTTGGATATGTTTGGGCTGCCTGAGGATCTCACTGTTTACATTTCCAAGCATATCCATAACGAGCTTTGAATCAGGGATACGTACAGCCAGAGTCTCATGACCAAGAGACCGTATTTGTATGTTATAAAGGTGCGAGTTATTCACTACGCATTACATTAAGCTTTATTCAAATTTTTCAGCAATGGTCTGTGGA
>516472817122
CTCGAACCAATTCCTGAGAAGGGCTCTGAAACCACCGATCCTGTATCGGAATCTTCGCAAGCACCTCAGCTCGTCGTCTGGGGAACCAATGTTGTTGTCAGCCAGTGCAAATCCAAGTTCAAGTCGTTTATTATGCGCTTTATTGACCCCAGTGCCGAGCAGGACGAAATCTCCGAGAATATTGATGTTAACCAGCCACTGTATCTTCAGAAGCTGGAGGAGATTCACACATTGGAGGAGCCCTATCTGAATCTCAACTGTGCCCATCTCAAGACCTTTGATCAGGACTTGTACCGCCAG
>5171123926833
CCGATTGACCACCAAGTTGGCTCTCCTCCGGCTGAAGCTCCTTTGGGACTGGGACTTCTCCGAGCAGAAGTTCATTGAGAATTCGAGCCAGGCAGCCGCCGTTTTTACGGACTTCGTAAGGCGCCGCCGCAATCGGAATGTGGAGCGATGCAGTACGCCTATGGGTTTCAAGCAGATCAAGCACGATCTGTTGGATGATCCGCCCGACTGGAGGCTCAAAATGATGCGCTTCGAGAAGGAGCACTTCCGGCGGGCCATTCCGCTCAAGGTGCAGCTGCTGCGGCACTACGACCATCGTTT
>51830735426
ACAGCTGCTTTGTACTCGCGCCGATTGCGCCGCATCCTGCGCAAGGTCATGAACTTTACTCTCAATCGCGAAGGCGGCGCCACCCATATGACCCACACAGCTGGCCAGTGGCTCTTTGATGGCTATTATGACCATCTGCTTGACTTCGTGGAGCAGCTGCATTCGCCCCTGCTCCCGGTTTACGACAACACCTTTGGCTGGTTCTACGAGAGGAATAACTCAAAGACGGCCGAGGGAAACTTTACACTGCACACTGGCCGTGGGGATCTCAGCCAGTTGGGAGATCTGCTCCTGTGGAAT
>519188932619
GAGTACGCCGCCCAGTTAGGCATTCCATTCCTTGAAACTTCGGCCAAGAGCGCCACCAACGTTGAGCAGGCCTTCATGACGATGGCGGCGGAGATCAAGAATCGCGTCGGGCCGCCGTCCAGCGCCACTGACAACGCTAGCAAAGTGAAAATCGATCAAGGACGTCCAGTGGAAAACACCAAATCCGGTTGCTGCTGAATAACTCTGATTGTGAATCATTATTTTATTATACAATTAAACAAAATTTAAATATAATAAATTAAAACGGAAACCACACAATAATAATAAAACAAGCGAAAC
>52044513759
GCTCCTCCTTGCTCACACCTACAACTACACTCGCCTTTAACTCTCTCAATCTCTCCAGTTCGGTGCTCGTGTCGGTCGTAAACATAACTCAAAAAGCGCTGCTGAAGTCAGTAGCCGGCTAAACGCGACTCGGATCGGAAGTCTCCGCTCCTGGCAATCAGAAAATCCCCTCCACGCGATAAGGGTGTACATAAAAAAAAAAAAATAAATAAAACAAGTTAAATAAATATATAAGAAAATCACATAAGAAATGCAACTTTTCGACGACTTTTGCAAAAGCTTCAACAAGGAATTGCAAAG
>521986810324
ACTGGATGAGCACGACAAGCGGCATATGCCGCATCTGCGGGAGGAGAACTGCGAGCAAATCATGCACAGCCATTGTCCATTGAGTTTCGACAGCATATCCCCATACACCGATGATGTTTAGCACTAAGCAATTGGAAAAGAGAACAGATTGGCCAAATAAATATGAATAGATTTATAGAGATAATTTAAAAAATAAGTATGTTGCACTTGATGTTAAACTGACGACCCTTTTACGAATATAAATGTATTTTTCGAAACAGAAAACCTTCACTGAACATCTGGCAAATGACGGAACTGTAG
>522120083533
CACCCGGAGCATACGAACCCGAGAAGTGCGTCCTGAGCAGGACGCCTGCCTTCAGCTTTGGCCACCGTGCCGAGCTGGCCAAGTCGAGTGACACGCCAGCGCCGGGCACCTACAATCCGGAGAAGGTGCGGCTGGACCACACGCCCGCATTCACCCTGTCCGGACGCCCAGAGACGAGGTCCGTGAGCGAGACTCCGGCGCCCGGTTCGTATGCCCCGGAAAAGTATCGCAACGATCGAACGCCGGCCTTCACCTTCGGCGGTAAGCACGAGCAGCGACTCGAGAGCTCCACTCCGGCAC
>52338626959
ACATACCGGATAGGGCGCTAGCGAGCCCCAAACGTAAGCACAATGTCACAAGTAATACCAAACACGCCCACACCCCAAATGCTGACGACATCAACGCCCATAGAACCCATGAAACCACCACCAGCGTTTCCCACGATGAGCGGCGCAAACATACACGAGCAGGCGTCCGATATGATACTGCGGGCCTCGACGATTTTCGAGGACGTCAAGCACGACGAGGCGAATGTGGAGAATGTGCCCCATCACGGAGTTGAGACTGAGCCTGAGGACGACTCGCACTACGGCGGGAACGGCAACTCT
>5242528929
TTGAATGTGAACGTGAACGCCTTCCAGCGCAAGTTCGTCACCGAGGTGCGTCGCTGCGATGAGCTGGAGCGCAAGATCCGCTACATCGAGACGGAGATCAAGAAGGACGGCATCGTCCTGCCCGACATCCAGGATGACATTCCGCGTGCGCCCAATCCACGCGAGATCATCGATCTGGAGGCGCATCTGGAGAAGACCGAGTCGGAGATGATCGAGCTGGCCCAGAACGAGGTGAACATGAAGTCCAACTATCTGGAGCTGACCGAGCTGCGCAAGGTGCTGGAGAACACGCAGGGCTTC
>5251343911697
CACGAGGCTGCTATTTTCCACCCGCGGCGGTGGTCAGTCGCATGATCAACGATTTTGACGAGATTGTGCACGATGCGAATGTGGAGCTAACCTGCAAGGGATGCACCGTCGGCATTATGAACATCCGCTTCGCCATGCAGATGCGCTGCCAGACCCTCAAAGAGTAAGTAACGCCACCAGGACCTGATCCTCGAGCAGCCTGAATGCGATAGCACCTGAACTTCAATAGAGATGCGGTCGATGGACGATTGGCGGGCGGCCAGGAGCGGGGGTGTTTTCCGAACATGAATGTGGATCTCC
>5261384220695
GTATACCCGTATTTCTTGCATGCTGGTATTTATACGATTGCAAAAATCCGGCGAAGAGAAACCCCGAGAGATGGGACTTCTACAAGGCGCTAAAAGGCTTACAAGAAAGTCGAGAGCAGGAGTATCATTGCATATCCAAGGAGAGTGTTTTGACCCTAGAAACGCAGCTGAAGAAGAGTCCGAGCAGTAGCCTGAATCGTATTCAGAATCTTAGTGATGTCGGCGACGAGTTGGTCGAAATAAAGAACGCCAATGGAAAGGTTTTTTATGTGGAGGATAACAAGAGTGAGAATTCCACTG
>52741435661
GTGCACGCCAAGCACGAGGAGAAGTCGGACACAAAGAGCGTGTACAGGGAGTACAATCGGGAGTTCCTGCTGCCCAAGGGCGTCAATCCCGAGTCCATCCGCTCGTCCCTCAGCAAGGACGGAGTCCTGACCGTGGACGCCCCCCTGCCAGCACTCACCGCCGGCGAGACACTGATTCCCATTGCGCACAAGTGAAGGCCAGCCCAGTTGTCCAGTTGTCCAGCTATCCAGTCACCATGGTCCCAAGCCGGTTGAGGAGCAATAGGCGCAGGAGGAGCAGGAGGAGTGCGAGCTGCTGCC
>528554134097
ATTAATCGCTGCTGATGCCGCAACAACAACAACAACAAAAAACACCCCAACTGAAAACAACAAAAGCTAAAGCTATATAGCCAAAGCTAATGCTAATCGGCAGCCAACGAACGGCATCGGGCATTATAATCATCAACTTCAACTTCAACATCAGCATCCCGGGCATTGGAAACAACAATACCAACACACCTGCCACCAGCAGACAGACACAATGTTTTGCTGCAACATACCGGTGGATGCATCCGTGGCCACATCCACATCCACATCCATATCCACATATCCATTGCAACGGGCAACAAA
>529974214205
AAGAGGGAAAATTTTCGGGTGCTCAAGAATCCATCCATGCACACGCACACACATAGAGCAACACGCAGGCCGAGGAACATACACACTCTCACAGACACAGCGCAGTTGTTGGAAATGTGCAAATTGTATCAAAAATCCGTTCGAAAGTAAATAAGTTGAGCAACACAGCCAGTGGAAAATCGAGTGAAATAATCGGTGGCAAATTGTGAGCGAATGAAAATGCCAAAAGCATGCCCAAAGTACTGAAAGAAACGTGTGCAATTTTGCAGTGCTTTTTGGCTGTGTATATCGGTGTGTTCG
>530288631700
CGGGCAGTTCGATCGCGACTTTGGTGCCGCACGGATCACCATTCTGGGTGATTTCAAATATTAAAGTTTGAAATAGAAGAAAAAAAACATTTAAAAGGAAGATCGTGAGAGTTCAAACCGGTTCGGTTCTCGGTTTCACTTTCGTTCGGTGACCTCATGCGGCTTCGATTCGGTCAAGGATATTCTCGCCATTGGATATTATCGCAACTTCAGTGAGTTTCGTTGTTACATTGCATAACGACATAAAGCCCAAGTGTCCTTCGTCATTTGGTACGTTTTTCTCCTGGTATCCACTGTAGG
>53113459413
GTTCACCAGTTCACCCTGGCCAGAGATGTGATCTCGCTAAGCAAAAAGCAGATGATTGACAACGATCACTTCAAGCACGCTCCGCTCGTCATCATGAACAACTTCAGTGGCGATGGCAAGCACCTTAAGCTGATGGCCACCACGTTCCAAAACATGTTCCCCTCAATTAACTTGGCCACGGTTAATATCGGCACCATTCGTCGCTGCGTCCTGTTCTCCTACAATCCGGACACGAAGCTGGTCGAGATGCGGCACTACTCCGTGCAGGTGGTGCCGGTTGGCTTAAAGCGGGCGGTCCAG
>532343538994
GTTATGCGACCAAATCGAGCTGTTTGAAGGCTGGTCATCTGTGGAAGGGCTTTGATATATCCGGACACGCCTTCATCCTGATCCACTCCAGCCTGGTGCTGATCGAGGAGGCGCGTCCCATCATCCGCTGGGAGACCATCAAGGAGCACATCCGCAACGAGCGACACAATCGCAGCACAGCCGAGAACTCGGGCACGAATCCGCTGAGAACGCTGAACGAGGAGCAAATGCGCAGCCTGCAGTTCTTGTACAAACGCCTGACGCCGATCATTCGCACCCTATTCATCGGCATGGCGGCCC
>5331134530941
GAGCCCAGTGGAGTGAAGATGCCATCAGGTATACAGGAGCTGCCGGAGCAAGGACATCTTCTAATTTGCATATCTTAATTGCGTGTTCTTCTTTGAGTCAGTGTGTGTGTGTGTGTTTTGGGTATCGCAATGCCAACCAACCAATAGGCAGGCTGCAAGACGGCAAGGACGCAGGATACTGGGACTTGCCAAGTTATTGGCTTTATTTTGGCAAAGTGAAATCTTCTCCCCTTTGCACAGCGCTTCTAATTTGTTTTAATTGCAGTGACAACAAGGCCGCCACCGGCAGCTGTACAAACA
>534274231668
GTATTTTCTACGAGGAAGGAGTCTAATTATTCGGAACCAAAAGAGTAGCCTTAACTTACTTATATTTAGCATCGTCCCGCACTCGGCGCACTTGTATCCCTGGGAGGCGAGTCCGATTTCTGGACATATCTCCGAAATGGGATGCTGCCGCTCTGAAACCAGGACATGGGCACAAACCCTCTTCACGCCATCGATGCACTTCTGATGGACCAGGAATCCGCAATCGCTGCACACGTACGAGTTCTGCACCACACTCCAAATAATGGTGGTGCAGTGGTCACAGTAGTTCCTCTTGGCGGC
>5352540825
GATCATCAGTCTTTGGCGGCATGGCTAAGTGGAAACTTCTCGTAAGAAACTCTTCCCGGAGGAGTGTGGAATTTTTGTTATATTTTTTTTAAAGTGCATTTTTTTTTAAAGGTGAAATTAGCTAGAGTGTGTACTGCTACTGATAGGGTGACCTAACGCAACAGCAACGAGATGTGCTCCATCGGGCAGTGATAACTTCTTGGCAACCCCAACCTTAAAAATTCGACTTCAATTCAATACATGTGACCAGATAAACACAGCTTCAAGCGCATTACTCGCTCCATAGATTCATTAAACCTT
>536673335588
GCCGATCTCGAGGACTGGGTGGATGATAATGCCGGCGGCTGGGAGGAGCTGGACACCTCCCAGACCAAGCACATTCTGCGTGAGAAGCGTCGTGAGTTGCGCCATCAGCGACAGCCGCCCGTCCGCCCGGCCCCGCCCACTGTGGGCGCTCAGCGACTGACCGCCGGACAGCGAGCGGCGTAGTTGTAGCTGCACCAGCCCCTAGCCAACCTCACCAACCTCACCAGCCTCACCCACTCTGACCATTCCACAACCGACCACCTGCATTCTGTTTCCCCTTTCTTTTGTTCGATTTAGTTG
>53732553300
ATCCTGCAGGATATTTTGGATGCCCATATAGAGCAATTAAGCGCCTTGGAACTCTCACCCATGCACTCGGTTGTCAATCACAGACGCTACTCACATCGCCTACGAAATTTGATTAGTACGCCAATGAAGCGGTACAGTGTTACCTCCGTCATACGCCTCAATCCCGAATACGCAATCAAACAGGTGTCCAACATACACAATCTGCTCTGCGACATTTGCCAGACCATCGAGGAATACTTCACATATCCGCTGCTCGGAATCATAGCCATATCCTTTCTGTTCATTCTCTTTGATGACTTT
>538789638159
GCAGTTCGGCGGGCGGTTGGTTTGCTGCACCATTTTGCACACGTTTCGCATAGGTGTGCTATAACCAATTCTTTGGCCAGCGGAAATTGTATAATAATTACGGAAAAAAAAACTGACCTGGACTCAATTTGGATTTGTGTCAGTGCTAGAAAGAAAATGCTGCAGCGGCAGAAACCAAGTTCTAGCAAACGATTTGGCAGCAGCCCTCCAACACGAACCATTCCTCGTCGGACAGCCAAGTGAAGTGGATAGAATGGCTTTGGCAGCGGCACCAACAGCAGGACCTTCGCATGGCGGCTT
>539847016513
CAACATATTTTTAGCCGTTGTGGACAATACCGCCAATATTTTGTATTACCAAATGAGCGAAGGTCTCAGCGAAAACCAGTCGACAAAAACAGCAGTTAAATAATAGCGATAGATACATTTATTTAAAATCATATCATAAATATAAATTACAGTCGCAACTTGAAACTAAACAATGTGATTGGATGTGCACCAATCCGACTTTACAGATTTAAAATTAAATCGATGATTATAGCCGCAAGTTGTGAGCATAATCATAATAAAAATGACAATAGAAGATCTGCATTGTTTATACTCGTTTCG
>540673021775
GGTTTCCGGAAGTTGCAATAGCACTCATTTTAAAGGATGTATTATCAGCACTTACTTATATTCACTCCGAGCATTATGTTCATGGATCAGTAAGGGCTAAGCACATACTCTTAAGTCCCAGAAAAGCAGTTCTATCAAATTTTAGTTACTGTCAAAGTTTTATTAGTCAAGGAGAAAAAAAAACGTTTATATTTGGATCAACGGTTGGAATAGAAAAAGAGTTGTATTGGACAGCACCAGAAGTTTTATATCAAAACCTTTCTGGTTACACTGAAAAAATAGATATTTATTCCATCGGAA
>541965934177
ACCCCAGCCTTTGGCTTCTGCCGGACAGCGCCAGACCGTGGATCCCAGCAGCCTGTTGGGCAACAAGAACCGTTTCCAGTTCCTGCAGCAGACCCTGGACTCCGATCAAGGATCGCAAGGTCCTCTGAGGGGCAGTGGACAGAGTGGCGATGACTATAGCTACACGTCTCCCTATGGAAATGGCAATGCTTACGGTAATGGAGTTGGAAACGGATACGGAAATGGAGTTGGCAACGGATACGGAAATGGAGTTGGAAACGGACAAGGAAATGGAGCTGGAAACGCATACGGAAATGGAAA
>542986636360
AAGGAACCTTCATCAAAACAACAACTGCAGCCACTGCCGGAGGTTTCTAAACATGAGGAGCCGGTGAAAAGCGAAGAGTCAGATAAAGATGATGAAGATATCACAGAGTTCCGTCTCTTGGACGGGGATTCCAGCAATCAACCGAAACGCAAGAAGCCGAAGAAAGAGAAGACACTATCCCCCAAGGAATTAGAGATTCAAAAGGCAGCCGAAGAGGCAAACGAGACGCGGAAGCAGTATGGCATTAGGGTGTTGGGCAAGAATGTTCCTCCACCGGTGGACAGTTTCGGAACATTGACC
>54366832140
AAAACTGAACCGAATCGAGTCGAGTCGAAGCGAAGCGAGAACCTTGGCATGCGAGTGCAGCTGCAAGGCGAAGGATAATGAAAATGGGTAGCCAGTACATCGACGGGGCGAAATTAAAAGCAAACAGCCACAGAAAGCGGCGATGCAGTCCGCTGCTTTATGGAATTATCTTGCTCTGCAAAGTGGCGATGATACCGGCAGCTGTTCCGGAATCGGAATTGGATGCAGGAGCCCTCTATAGTCAGCCCCTCACTACGATGGCGGGACAGCCGCGCAACGATGACACATTCCGGCCCATCC
>544803211185
TAAAAATGTATCTGTATCTGCAATTCGTCAAATTTGGCTAGTAAAACTGAGAAGTTGGCATAGCTACCGCTCACGCACGACGCCCGGATCCAATCAGGGCGAAACTCACGTGGGGCGGCCATCCCTAGCGTAAACATATGTACATACATGTAAACGCATGTAAAGACAAACTCGACGTTTATCCTGGATTTCCTCGGCACTCACGGGTGTTGCGGCAAGCAAAAGCACACGAATAACAAGGGCCAAGGAGCATGGACGACTTTATCAAGACACTGATTGCCGAGGTGAAGTCGCAGGGCG
>54519759456
ACTGGCGAGATTCCGGATTTGTTTCCCGATGACGAGATTGAGAATATTATCGCAGGGGTTCGAAATGAGGTTAAAGGCGCGGGACTTGTTGATACGCGAGAAAATTGCTGGAAATTCTTCATCGATCGTGTGCGCAAGCAGCTTAAGATAGTTTTGTGCTTTTCACCAGTGGGCTCGACACTGCGTGTTCGGTCGAGAAAATTCCCGGCCATCATCAATGCCACATCCATCAATTGGTTCCACGAATGGCCTCAGGAGGCACTTATATCGGTGGCGATGAACTTTCTCGCCCAGAACAAG
>54640908776
TTAACCCGACGTGCAACTGGACACAATGACCACAGTTGGGCCGTGTTCCTGCTCCGTCAACTCCAGGGATATGGCACGATATGGATGGGCCTAGGCGGCCTGCTGCCGGAGCTAGCCACACTCGATTGTGAACCCAACTGGCCGATCCATGGCTGTCAACTTGCAGCTGAATAATTTAAGCGCCATTTATCCGTCGCTCATGTATGTGGCTGCCTCCTCCTCCTCCCTGCGGGGATTGGGACTGGGATCGGGAGTGGGAGTGGGTGGTCTGCCGGAAAACATATCCATCGTATATGAGGA
>547406919166
TTTGCATCATATACCACCGATGGTCCTTTCATTAATATTCCGGCATTTACTATGAGGTTTCCCACTTCCCACGAAGCCTGGCGTGATTTGTATCTTTTACAAGTGGAAGGAAGTGTTAATGGTGTGCAATTCGCAGCTCGTTGTTACCTAAAATCCATTATGGGCAATGTGGAGGCCGTAATTCTTGGTGGTCAAAATAGACTGGCCCGACAAAGTGAAACAATTTGGATGAACGGCTCAATGAGCTATGATTTATCTAAGAGAAGAGGGGATATCCAATTTTCTATATACAATTGGAAT
>54890335641
CTGCCGGGAAGTGTTTTGTGGTGTTTCTTCATCCTCGTCTGCTAGGATTAATTATATCACTGAGTGACTACGCACCGGCAATTCCAGAAGAAATCGCAGGCCAAGGATAGCCTTGAATTCTCGGGACCATGCCGCGCTTTCGCAACGAGACGCCGGAGGAGTCGCAGTACACCGATGGCGAAATCGTTTGGGTAAAGATCCACAACACCGAGATCTGGTGGCCCGGCGAAGTGACCTCGTCGCAGGACTTTCGTTTCGTCAACACCACGCGCCCGCCGTACGCAGTTGTGGCGTTTTTCA
>549144034969
GAACAGTAACTTTATTTCCGACTTTGATGCTATGCTCATGAGAAAGAAGGAAGAGAAGCGAGTGCGTCGGCGCAAGCGCGATATTGATCTGATCAACGACAACGATGATCTGATCGATCAGCTTATAGTCAGTATGAAGAACGCTTCGGACGACGACCGTCAGCTGAACATGATAGGTCAGCCGGCCACAAAGAAGATTTCCATGCTGAAGCAAGTGATGTCACAGCTGATCAAGAAGCACTTGCAGCTGGCCTTCTTGGAGCACAATATACTCAATGTACTTACAGATTGGCTAGCGCC
>550221831294
ACTTTTAAATGGTGTGCAAAAGCTTCCTTAATTTCAGGTTCAAGAATCTTGTGTCCTGTGTTCAGGACTCTACCTTCGCAGGCAGTTAACATAATCAGGTCTTGACAAGCAATCTTTCGCTATGCATTGAAGATGAGTGCCCGCTGCCTGTCGCTTGTTGTTTCCGGATTTTGTCACTCCACGAAGTGCGTGGGATATAAATATATATATAGGTAGGTAGTCGGTCTCAGCTTGTTTGCCAGGAGACGGCCCTTTCGGATTTATTATGTTGATGCCGAGGTGCTGAAATGCCGATGTGTG
>551648925411
AAATCAAATTTATTTTTGTACTTCTAAAAATACTGAGACGAAATGAATTGGTTCAATAATATATGCGAGGAAAGTCGCTTAAAGTTTTTTCCCAATCTTCAAACAGTCAAAGCTAAGCGTAAATACGAAATTGGCCTGATGAGCGCAGATGAGTGCTATAGTTTCATAAAGAAAAACCTGAAGTCCAGAAATGTTGTAGAAGAAGAAATGTTGTGGAAAGTCCCCATAATTCTTGTGTGTATCGGCTGCATAATAGTCATACTATTTGCATTTTGTTTCGCATTTCAGTGTGTGATAACA
>5521175715129
GGGTCAGCAGCCTGAGCTTCAATCCCTTCGCCCTGCCCACCTGCAATACACAGGGCTATAGCACCCAACTGGTGACGTCAACCAAATAATATTACTACTAAATGAGGCTATTGGCAGGCCCCAAATCCAATCCAATACACCCCCTCCATCCCACAGGAGTCGCAGATACCACGCCAATCACAAGAAGCTCGAAAGTGCAATAAACAAAAGAAAATGGTTCCAAAATTCAAAAATCTATTAATATAGTTGTACATTTTTTGATTGAATGCCGTTTTTAATTTAATTTGACTAATTTAATTA
>553809023995
TGCAACCTGCAACGCCATCCGCAGTGCAATAACCTACGTCAGTGGAAGGGCGGAACTGTAAAGATCGACCCCTTGGCCATGGTCCAGGCCATCGAGCGTTACCTGGTGGTGCGCGGCTATGGTGGCATTCGTGCAGACTCCGACGACGACAGTGAAGAGGATATGGATGACAATGTGGCGGCAGTGGTGTTGTCCCAGGCGAGCTTTAGACACAAGTTGCAGTTTACGATTGGGGATCACGTGCTGCCCTATAACATGACGGTTTATCAGGCGGTCAAGCAGTTCTCGCCACTGGTCAGT
>5541197811690
ATTCACCCATTTGGTTGAGGCAGCAGCAGGAGGCCCTGAAGAACTCCCAGCTCCTGCCCAAGTGCGGAGTGGTGTCGCCCTGTTTCAACAACATCAACCAAACGGTGGCCGCCGTGGCTTCGGTGACCACAGATCTCGAGCGAGAAATGTGGAACATAGTGGAGGCCTCCAGTGGCGCCGAGCTGGGTGAAACCAGCTACGAGTTCCCTTCCCCCGCTCCGGGTTCCCAGCGCAGCAGTGAACGAAATAGCAGTTCCACAGTCCCACCAGCTCCTCCTGCTCCTGCGAAGCCCTCAGTTC
>555758230653
GAGTTCGAGTTTTGAGTTCGAGTGCGACATGCGACATGCAATGCAATCCAAAGCGGAAAAAAAAGGAACTCACTCTCCGAGAGACATCCAAAAGTAGCCGAAATTGAGCTGAAGGATAACACGAAATGCCAACTGAGACAGCGGCGTTCCAGCACGCAAATTGCGGACCAGGCGAGCGGCCAGAGGATCGGTACCAGTCAAGTGGTGGCCAAAAGGGGTGGGGCCGCCATTACATTCCATTGAGCGCACTCCGATAATGAGCCCCCAACACACACTCGAAAAAAAGAATTGAGTATCATA
>5561381822213
CAGTTTCACACGAGACACGAACGCGTCCACACGAAAGCGGCGCTTCCAAGAAATCAGAATAAATCTACAAGATACTAACAAGACCAACAAACGAATAAGAAACAATCAGAACAGAAACAGATATTTACAGTGCTCAAGTGAATTCACAGTGCTTAAGAAACATTAAACATATCGCATATAAACACTTTGCATTTGCACCATTGAGTTGTGAAAATGGTTATGTCGGAGCTACGTTGGCACACCGCTAGTCCCGAGGATAATAAGAATTCCTTGAAGCGCGATTTGCTCAAATCCACACCA
>5571147710051
ACGCAGCGGAGATCAGCTTTGGCAGTTGTACGCCCCAGCAGAGCGATGAGCGCGGCCAGTGCGTTCACATCACCAGCTGCCCCTACCTGGCCAACCTGCTGATGGTGGAGCCAAAGACTCCCGCCCAGCGAATCCTTCTCTCCAAGAGCCAGTGTGGCCTGGACAACAGGGTTGAGGGCTTGGTGAATCGAATCCTGGTCTGCTGTCCGCAGAGCATGCGGGGCAATATCATGGACTCGGAACCAACTCCTTCGACGAGGGATGCACTGCAGCAGGGGGATGTGCTGCCTGGAAATGACG
>558125737959
ATAAAACACACAATCGGCTTCCTACTGCTGGCAGCTTACCTTCCTTGCATGTCCTGGGCAGCTCCTGCCCTGCACTTCAGTGACCCAGAGCCCGATGAACTGGAGGCCTATCCCACGTCGCCCAGTCAGGTGTTGCCCATACAACCCGTGTTGATTTACCCCAAGCCACGTGAGAATCTCTACCAGGCGCGAACTTTAGCTGGACGAAATGACGACCAGGACATCATCTTTGTGAAGCTGCTGCAGGATAAGTCCCATGGCTATCGGCCCAAGCAGCAACGTCTCGTCATGGAGGAGACG
>55944073828
GTTACCTATTTGTTGTGCCTGTGCCTGGCCAGCGCCGTTTGGGCCATTGAATTGCAGGCGGAGCCGGACTACGGACCAGTGGCCTACGAGTTCCAGTGGTCGGTGAACGATCCCCACACCGGCGACATCAAGAGCCAAAAGGAGTCCCGCAAGGACGACAAGGTCGAGGGTGTCTACGAGCTGATCGATTCCGATGGCTATCGCCGCATAGTGCAGTACAAGGCGGATGATCACAACGGTTTCGAGGCAATTGTCCAGCGTGAGCCCACGGACATCAAGATACCGTTGCCTGAGCCACCC
>560856417446
AAAAGCATCCCACACGTTGTTGCACCGACGATGGTCGCCTGATTGGCCTGGACACCGCCCACAAGACCTGTTTCGCCATTATTGTGCCACCTCACGATCCGGCTTACTCCCAAGTGGGCACTGAGTGCCTCAACTTTGTGCGCACTCTGACGGATCGGGACTCGAACTGTCAGTACCAGGGTGGACCGGCAGAGCAGTTGACGGTGGTCACTTCGTACTTGGATCTCTCGCTGGTATATGGCAACTCCATTCAACAGAACAGCGATATCCGTGAGTTCCAAGGAGGCCGGATGATTGTGG
>561129776407
GAACTGGCGGACACGGTCCATGAGGCAATAAATGCTGGCACCATTAAGGACCGGCTGACCATCCAACTGGATCCGGATCTGAGGTACGGTGAAGTGCGAATAGATGATCAGATACTGTACACGAAACTCGTGGATTTGCCCACCGTCGTCGAGAGCTACAAGACCATTGACAACAAGAGCTTCTACAAGTCGGCAGACATCTGCCAAATACTCATTTGCAAGGAGGAGCGGGAGGACGAGACGGAAAAGGAGTCGCCCAACAAGAACAAAAAGAAGGACCCCAACAAGGTGGACAAAAAA
>562843110414
AAACTCTTTGCCCCAGATCCGGATCCCTCGCTGCCCACCACCAAGATTCGCCCCGCCACCGAATCTTTCAATACGCCCAGCAACAACAAACCGCTGCCCGCCGACGTCCAGAGTAACCATCTGCCAGCCCAGCCATTGGTTCAGATTGTGGGAGCCCAGACGGCAGCCCAAACGGCGCCAGAGATCTATCCCATTCAGTATGCCCAGCCGGCGGTTCACTCCCAGTCCTTTATCGCCGCCATTCCGGCTGCCCACATTCCCATCTATAATCCCACCTACCTGGTGACGCAGTCCAACCAA
>563127326053
AAAATCTTGAGTCGCGTCGCGAGGAAAATTCAGTCATCAACGCGTGTCCATCGAATCGGCAGTGAAAATGTGCCAGCGGCGGTTCTTCAGCAGCAAATACACCAGTTTCCACAAGAATCACATCAAGTTGTTTGCCGTTTACATGAAAACGGCGAATTTGATGCAAAATTCGAACGTGCTAAAGCGTTCGCTGTAAGCGCCGCTGCCTGTGCCGTCGCCTCCCCCTCTCCCATGCAAAAAAGAAGAAAAATTAACAAAAAGTTGATTCCCGGCTGTGTGTGCTAGTGCTTTCAGCTTAGT
>56425281540
GCTCATTTGGAGACGGTAATCCCCGCTTTGGACAAGCCTGTCATGGTGGTTAATGGCGCTTATCGGGGATCCGAGGCTCTGCTAAGGAAACTGGACGAGCGCAGATATTCAGTCAGCGTGGAAATATTGCACGGTCCTCTCAAAGGCAGAATTGTAGACAACGTGCAATACGAAGATATATCTAAACTACATGGCGCCTAGCTGCGCTTTTCTAAGTTAAATTCTATAGTTGTACCTTTTTATGCCTAATTTGATATATATGTAAGTAAAAAATCTTAACCATTTCGGAGAAAGGCTGAA
>565739829518
ACCCCTAGGATTTTGCAAAAGTGAAAGTCACTATTAGAACATTCGTTTATTTTAAAATCCTGCCTATTCTTAAGCCCTCGATAAGCAGCAGTGCACCAATTATAGGCTGGTTGATCAGAAAGACACCGAAACTAAAGCAAACAATGGCACATCAAAGGGAATGGAGGCAAACATCCAACCACCCATACCACCCACCACCACACCCGACCGGCCCCATCCACTGAATATTTATAATAATTTGCACCACTTCAGAGGCTTTCAGCGTTTTGTACCCCACCTCCCGGTTGGAAAATGTGGCAA
>566573922541
AACATAAATAAGATAGAGTGCAAAAAAAAAAAAAAAGTGGCCCACAACAAATGACTCGTAATGCAATGCCTGGGCAATTAATTAGTGCATAAACATTTGAATTAACAGCCGTAAAAGTTGGAGCCCCGTACACGATCGCGCCTTCATTTGGCTCTCTCTCCCCTTTTGAGAAATCGGGCTCCAAGTTTTCCACCCTCGATTTTCGCCGCTGGAAAATGTAACTCCGCTACCACTGAAAATTATGACGCAAAAAAACCGAAATCGGTGCGCAGCCTGAGGAATAATATATTTGCAATTTAT
>56770531989
ATATATACTCGCATTACCACATAAGCACCAACAAGTCGAGACGCTGCCTCACATTCCATACACGGCGCAACACCGCTAGACGACCATCTCAGCCAGAACAAGGAGAATACCATTTCACCACAATGGGTAAGGATTACTACAAGATTCTGGGCATCGAGAGGAATGCGTCCAGCGAAGACGTCAAGAAGGGATACCGCCGGATGGCTCTCCGCTACCATCCGGACAAGAACGACCATCCGCAGGCCGAGGAGCAGTTTAGGGAGGTGGTGGCCGCCTTCGAAGTGCTCTTTGATAAGGAAA
>56810527326
GTCCGATCAATGGTCACACAGCTGCTGGAGACGCAGCGACAGATGACCGACGCTTTGCTCATTTGTCGGGCTGCCATGGAGAACCAAAACGCGGAACTCGTATCCGAATACCAGTTGAAGATAGAGCCGGACTTTGATGAGGCGCGCAAGACCCTGACAAAGGAAGTGCAACTGCCCAAGGATGATCCCTTTGAGGAGAACAACAGCGGCGCCGCCAATCAAGCTACCAACGGCTTTGGCAGCGATCCCTTCTCCGGTCAGCCGGTCAACAAGCCGGCTATTTCTACAGGCTTTGATGAC
>56983232166
AAGTTGCTCGCAGCTATCCCAGTGACCCGAGCACTCGCTTGAATGGCTATATAGTAGCCAAACTGGAAAACCTTCTGAGAACGCGGTTCCTACGATTTCGCCTGCTGGATGACAAGTCCCTCGTAGAAGGTCGCAAGCACAAGTTCGGCAAGAAAGGAGGCTTGGAGGCCCTAGTGGCGGCTGGAGTCATGATGAAGGGAATGCTTATGGCCATGGGCCTCGGGGCCATCGCTCTGATGGCCGGAAAGGCTCTGATGACAGCTTTAATGGCCTTGACCCTGTCTGGAGTCCTCGGTCTAA
>570129335819
GGAACTCCGGCAAGGCCATCCACTTGTCGTACGAGGACAACCTCAAGCTGATCGCCTTCAAGCAGCAGGCGGCGCTGGGCCCCTTCAACACGAGTCGCGCCCCGGCGCTGGGCGTCCTGGACGTGATCGGACGCGACCGGCAGCAGCACTGGCAGCTGCTCGGTGAGATAACGCGCGAGCAGGCGATGGAGGGGTTCGTCGACCTGCTGGACACAATGTGCAGCGCCTTTCGGCCGTACATTGAGGCCGTGCGGCAGGACCGCGACGAGACGCTGCGCAAGGAGCTGCGCCTCATGGAGG
>571159518401
AATTCATGAAGGAGCGCAAACGTCTGGCCCAGGCACCCAAGAAACTATCGCCCGCAAAGCGCATGCGCACCAGTTCTCCCAGTTCGTCCGCCACTTCCAGCTCCAGCTCCAGCGGTGGATTTGGGTTGGGGGCACACTTTGGGGCGATGTTGAAGCGGCCGCGCCACAACTAATGCTCCAGATTCGCTGGCCAACCCACCGAATTGCAATTTGTAATTTTATTTTTTACAAGCCACTGCGATTGTGTAGTATTTCCTAATTTTTTATTACGAACCTTTTTATGCAGTGCAAGGGCGACAG
>572695128400
TCAGCACGTTCTCGGCTCCGGACCAGTGCACATCCATTTTTGCATGCTGGCCGGGCAGATAGCCCCGGCGTGAGCACACACATCGGGCTGGAAAAGATATAGCCATCGAGTCAGCCAGCCAGACAGCCAACGAGCCAACCAGCCATCCAGCTGCATCGAATATATCTCGGCCAAATGTACGCCGGTCGGGCGACACAATTTGCCAAAACCATCAGCAGCATGGCGTGCAGCATACAGAAGCAACCTCAAGCTCCGCAATCAGTGGATCCTGGCACTGCAGCAGTGGATCGGGTGGGTGGA
>57310138153
ATTTTCTTGACAGCAGTAGCAGCATCAGCATCAGCATCAATCCTGTCAGAAAAAAAAGGCGCGCGCTCCTTTTCGCCCGTTTCGCTCTGCCTGCCGCTGCGCTGCTTCTGCAGCTCCACCATTTTCTTTCTAAATCGCTGACGCCAGCGCCAAATCATTCGCCATCAGCCGCTCCTCCTCCGCGGTGCTCCCCACTGCAGCTTCTCGTCTTCAGCTGAGCTTCGCTGTGCTAAACCAATTCTTCTGTTCTGTGTGGTTGGATCTGCAGTTTTGCAGATATAATCAAATTTATTCGCAACG
>5741073734736
TGCAAAGGACCCTCCATGGAGCCCACCCTGCACTCGGACAACGTTCTTCTCACCGAGCGCTTGTCGAAACACTGGCGAACCTACCAGCCCGGCGACATAGTCATCGCCATATCGCCCATCAAAGCCGATCAGTTCATTTGCAAGCGTATCGTGGCCGTTTCCGGTGATCAGGTGCTAATCCAGAAGCCCATTCCCATTGAGGCGGAGTTTAGTGGTAATTCGGATGACAAGAAGAAGCCCGTGATGGTCAAGGACTATGTGCCGCGCGGACACGTTTGGATTGAGGGTGACAACAAGGGA
>575775039867
CAGTTCGTGGTGTCATACCAGCATACTTTCATTGGGGTTGCAACCCTGGCAGTAAAACAAATGATTCACAAACGAATTGATTTTGTTGCCGGCTGTGGGTTTAAAACTCGATAAAATCGTCAAGCAGCCATGTCGAATTCTGTGGAAGAGTGCAAGGATGAGGACCTGCCGGCAAACACGCTGGAGCACTTCACCGAACTGCAGCAGGTGCTGGAGATGATCGACAACATCAAATCCATTGCCGCTAACACCTTCGAAAGGGAGTTCGAGCAGTACGCCCAGGTTTTGTCTAGATATCAG
>576913710586
TAGCCAGGCGGCCGCCACCCCCACAGTCGCCTGTGCCCCACTGCCACCCGCCGGAACCGCCAGCAACATCAGCCACTCCTGCAGCACCACTACCACTACTAGCTTCAAGCAACGCCCGCTCTCCTACTACGACCGCTCGCTGTCCAACAGATCCACGCATGACTATAGCGACAGTCGACCGCCACCCGCGCCCGTCCGCGTCAGTCACAGCAGCAACGTTCAGCACCAGCAACAGCAGCAGCAACAACTGCAACCGGAGCAGCATCAGCAGCAGGTGCAGATCCGGCGGTTGGCGCAGCA
>57776918959
CTCTTTTTTCACTCTTCAAAAACGCCGGGCGACTTGAGTGGCTCGAAGACTTTAGTTAGCTGCTTTTTTTGGCCCGGTAAGACGTACGACAAAGTGCTTACCTGCGTGCCAAGTTCGGGAGCGCGTTAAACGTTATGTGTTTGCTCGCCGTGAAAGTTAAATTAAAATAAATCTGATTATCGCCAAAGGCAAAACAAAAAGAAAAATAAAAACGCGGCGCGTGCTTACTAAAGTGCAAGTGTGTGTTGGTGCTGGATTGCGATAGTGTTTGTGCACTGGCGGCTGGCTGAGCATGTGTGC
>578640612205
CTTGTATATCTCAAAGATGAAGCCATAAGACGCCGAAGGCATCCCAACGCTTTAATTATAAGCACGGTATGCCCTGCCCTTAGCGCATTTGTGCGACTATGCCATCGGTTATCTCTGCGCTTGATAACCGACTTCTCAGTGGAAAAATGCCGTCTCCGTCGCGGCGAATGATATACGATCCGCAATACTCCATTCACCAGCATTCCGCTCACAAAAGCGCCATAAGAAACACCACCACCCACGAAATACGCAATGGCAAAGCCAAAAGTCGGCGAATCGCTTCAGGAGCAATCATTAACG
>5791019921419
AATTTAGTATAAAAGTGAAGATACCCTTTCGAGAAAATGCTTTCGTTATGCGCGATAAGCATATAGTGAAAATATCAAGAATCGTTACCGATGCAACCACAAAAGATGCGCTTCAAATTTCGATCGATGTTATAAACAATGGTTTTCAAGCCCAAGAATTCATCATACATATTTGCAATTGCAATATTTTAAAAAGTGGATCAGCATCGAATAGTGCCAGAAGATTATTACAGCCTTATATTGGCCAAACCATAATTTTTCTATTGCCCTTGATAGTAGGATCGAAGAAAAACAAGAAAT
>580642134309
CATCAAAATTTGCGAAAAAATTTAAAAAACCTAGAAAACCCAAGTGTTTGAACTTGGCGCCAGCTTAGAAATAGTAATCGAGAGCGCACTAATATATCGAAGCTGTACTAAAAATCGTTTAAAATACCATATCTAACCGGCTGTTTCGTGTTTTTGTTATTTCATAATAAATTCTTGACGGAAAGCACCTAAGAATCAACAAAATGCAAACTACGAGGAGCACCCGGCTGCTGTCCTTGGCCAGGAGATTCGTCCACACCCGAACGGCATCTCAATCGGCCCAGAACTCCAAAGGAATGG
>5811352532955
GCGTCGATTGGAAGTCGCTTACGATCCCCGCCTGTCTGCCCATCACCACGGACTACTTCCCGGACAAGCGTTCGCTGAATAACGACTATGTGATATCGGATTACACTCTGCTGCCCGACGATGTGAATCACGATTACGCCCAGAGCAGAGCGGTTTACCGGAAACCCCTCTCCACGGAGGAGGTGTGCAAGGAGATCGTGTCGCAGCGCTTGGCGCAGGGCTTCCAGCTAATCGTGGTCGACGAGAAGCCTCCGACTGCGAGCGGTTGTTCCTCGGGATCTGCAGTGCAGCCGGTGAAGC
>582257636879
ACGCAGTCAACAAAATATCGCTCAGCCCATCTGATTCACTATTGATTTTCTTCAATAACAAAGCAGAGGAAAGTAGACAAAAAATAACGCAATTTGGGAAATACAAAACTTGGAAATTCTGAAATTCGGAATGACGAGATGCAGTCTTGTATTGGGTCTCCTGCTGGCCCTGGGCAACCTGATTCACGCCAGTAATATCACTGATAAAGTTTTTGCAGACATTAAAGAGGGCATTGTGGCAGCTTTCGGAGATTTCAATTCCGACGAACTCACGGATGTTTTTGTAATTCGCGATGGGAT
>583672010813
GCAATGGTCACATTGCCACGCCGGTGAGAGGCAAAAAGTTGACAATTCGAGGAAAAGCTGAAACTCTCGAAGGATATGGAAGATCTGGAACTGTATTTGGTGGATTCCCTGAAGGCGCTGTCCTTCCAAGGGCACTGCCAAAAGCAGGAAAATCTGAGTCGTGCCCTGGACGCGGGTATTGAAAGTCCAGACATGCAAGAGGTGGTTCTTTGGCTCGCCCACGAATTGCACATTTTGCGGAAAACCGATGAGCGGGTGAATCAGGGCAAAGCCCTTAACAAAGACTTTTCCTTCGAGCTG
>584629627679
TCGCCAACCAGACCGAGGGAAGAAGAAGAAGCAGCGACGGCCACGGCGGCATCAATTTAATTTAAATAATGTGAACTTTCATGCCAATGAAAATGATTTCAAAAGAGAAACTCAACGCAGTCCAACTCCCAAAACAAACTCGACAACTTCACTTCCGCTACAAATGCAACAGAGGCAACAAACAACGTTCAAAACAACAACACAAACAACATCTTGAACCACGAAAAACAACAATGATGACACCCACCCAACCGAGGAAAAAGGGTTAACTTTGGGCACAGGGTAAAACTAATTGGCGGT
>585739718799
GTGCCATTCGGTGGCTCATCGAATTCAGTCCGCAGAGCGCGCTCCGTTCCGTTCGTTTTGCTCGCTCCGTGCCGTTCAGAGTCCAGTTCGGTTCTGCTCGCTCGCACCCGCATCCGCATCCGCATCTGCAGGATCTGCCAGGCGTCCAGAGCCAGAGAGCCAGGTTTGGCTTCAGTTTCAGCCTCAGTTTCTGTTTCCGTTTCCCAGACTGAGCTGAGCTTGGCTTGGCCCGCAGAAGCGGATTCGAACTTCGGAACCGGACTTGAGACCTGAGACTGTGGACCTCCGACTTGTGACTTC
>5861193838953
ATCCCGCATGAACTGTGTGGTGGAGCGCAAGCACGCCGAGGAGATTGTCGACTCGCCCTCGAAGACGGTAGCCCTGCCCTTCGGAGTCAACCTGACCACGGATCCCAAGAAGGCACGCATCACCGGCGAGCGGATCTCGATCTTCTGCGACGGCGGCGACGACAAGGATAAGGAGGAGAAGGAGGCCAAGCGCCAGCGGGAGCAGGAGGAGGAGGACTCCGATGAGGATGCCGAGCCGCTGAGGCCCATGTTCATTCCCTTCCAGCGAGTGCCCATTCCCTTCGGACGCATTCCCGACCA
>58789972710
AAACTGCCGGCAACCATGCCCCCTCTTCCACACCTGCCCTTGGAACACCACGATCGGGAAAAGCTCAGGCGCCAGTTGGTGCTACCTCCGCTGCGAACAACAATCACAACAGCAGCACTGCCAACAATGCCAGTGTTGTGCCCTCCTCAGTGACGACGACAACAATGCCAGGCGGAGCTGTGGTGACCACCAGCCAAGTTAACAGCGGCACAAGTGTGGTTCATGCAACACGTGGAGCCACCGCTGCGGCTGCCAGTACCACTAATAACAACTCGGCCAGCTCGCCCACTGACGAGAAGA
>5887672627
TTGGATGAAGAACTAGCAGAGGAGGATCGTCGCATCTTCGCGATGACCGTGGATGAGGAGGAGGAGTTTCTCACCGAGGAGGTGGATCAGGATGACGAGCTGTCGGAGGAGGAGCACCAGCTGGCACAGTCGGGCGACCAGCAGGAGGAACACATCACTATGGAGAGCGTGCATGAGTTTCAGCCCGCCGAAGTGGAGTATGTGACCATTAAGAATGAGTTCGAAACGATCGTCACGGAGGAGGATGAGTTCGAGGTGATGAACGACTCCGGCGCCCACGACGCCATACTGGACTGTCAG
>5891366725468
CTACGAGTCGCAGAAGGAGAAGACGAAGCAGCCGGAAGAGGAGGATGACTACGAGGAGCCGGGTGCTTTGGATCGCTCCAATTTGCAGTCGGGCGCAGTCATCAACAAGATGAAGTTCCGACCACTGCCGCCGCCACCGCGTCCTCCGCGCGAGAAGCGATCCACGAGAGCAGGAAGCCAGACTCACGAGAGTTACGAGGACAGTGAACAGGTGGCCAGTTCCAGCCAGGCGGATAGTTATGACCAGGGTGAGTTTGAGGTAGAGGTGTCCACCCAAACGGATCCGCTGCCCGATGATTT
>59022584168
CTTACCTATCCCGCGATTTCAATGTCATTACAGTGGACTGGCGACCTTTGACCCGCTATCCATGCTACCTCCACTCGCTTATAAACACCAGGTTAACTGCGCAATGCACCGCCCAGATCTACGCCTTCCTCACCCACTACGGAGCTGTCCGGGAACGGATCACTTGCGTGGGTCACTCCCTGGGCGCCCACATCTGCGGCATGATCAGCAACCACCTGACGCGGAAACAGTATCGCATCATTGGATTGGATCCCGCCCGGCCTTTAATTGAGCGCATGAAGAGCAACAAGTTTCGGTTGT
>5911068024875
GCACCTCTCCCCTAAAAAACACCCCTGAAAAGTGGCGTGCTAGCGACGCCACCAAGAAGATTAGCGCCAGTGACGCGACCGCGAACAATGTGGATTCCAACCAGCCTCAGCAGCGCGTAACCTCGAACTCATCTTCCTGCTCATCCGTGTCTTCCCTGGTGACAACGGCCACCAATTCCTCCGCCTCGGACACGCCAACTACATCATCTTCCTCCACTTCGACGATATCGGCAGCACCGATACCAGGACACCAGAGGAACGGCGATCTGCCGGGCAACATCCTCAAGGCGGAGGAGATCA
>592224315996
GCCCTATTCTTTACATAACAAGAAGAAGAAGACTCGTCGACCTCACCGGGATCCAAAAACTTAATTGCATTTTCACCGATAATAATGGCCGGGACACAGTCAAAAGACGCCTGCAGCATATGCGACAAAGTGGGCCTCAAGCCCTTCACCCGGGATAATGTGTTCAACTACTACATACCGCTGCACGGCCTGGTGAGCTACGGAGCCCTTGCGGTGAATGTTATGAACCCCCAGATCGTGCCCAAAATCCTGCCCAAGAAGGACCTGACGAACGTGTTCCTCATCTCCGCGGTGGTGGGC
>5931100517862
AAACTGGAGTTCCACACGCATACCGGCACCGCCCTGTTTCCCGCTCAGTTTGCTCTGAACTACGAGTTTGTGGACACGGAGCAGGGCGGCGAGACGTGGGCGGGAAGACGGGGAGAAGATCCGGTTCCGCCACTCTGCTCAAGAATTTTCAAGAAGCGTAAGGGCAACATTCAGGTTCCCAGGAATGTGTTTCTGTACGGACGAGGCGGAGCCAAGAACATAACCTGCTTGTATCGCTTTGAAGCGGGTCCTTCGGAGAGGGTGAAACTGGTCCTGCATAACGTGTCCTTCGGAGAAGGT
>5948054681
GATTAGGCTATCCGTTGACCGACGATGCATTCGACCAAGTCAGCCGTTCTCCTGCTCGCCCTGGCCATCAGCGCCAGCTGCGTTGTTGCCACACCGCATCCGGAATTCTTGGATGAAATCTTCGGCTCCATAAACCAAACTGGCCAGCACATCATCAGTGGATTCGTGAATGCCACCAGGAATGGCACGGCCATTGCTGGTGAGTTCCTGGACAGCATAAGGAACTCCTCCGCCCAGTACACGCACGAAACCCTGGAGTTTGCCCAAAAAATCGCAGATGCAGTTCATAGAGCCGCCACT
>595493821092
AAACTGCAAACCATTGGAGAGGACTTCTGTGGATTAGATGTAAACTCACCTTTAGGAGGAGAAACCCCCATTACTTCAGTACCGGTGGCCATGTTTAACACAAAGTTAACTTCTGTTGCTGCTACGAGTACAAGCGGGTATACCGTTGTCTTCGTGGGGACTAGCGATGGATTTCTTAAGAAAGTTGTAATCGAGTCTTCATCTATTGCCAACGAGTATGCTAGTTTTGCAGTAGATTTAGGGTCTGAAATTAATCGGGATATGCAGTTTGACAACCAAAACCTTTATATATATGTTATG
>596135620469
ATTTTTGGCATAGACAACGAGGGTAACGAGGATCTGCGTCTGCTTTCCGCCTTCCACGTGCAGGTCCAGGAACTCTTCAACAGGGACCGCAAGCATCCGATTGTAGTGGTGGCTTTGACCAGTGACAGACACCTTAAACCCATGATCCAAGGACTTTTCTTGGAGATCATAAACATTGACATGCCCAGCAAGGAGGAGCGATTCGAGATTCTTCGCTGGATGCACGTGCGCGAGACTTTCAACGATATTATCTACAATCAGAAGGCTATTGAGCAATTACCCTTGTTCTCGCGGGAAAAT
>597560115764
TTTTAGCAGGCAAATCCTGCTTATCGAGTGCAATTCAGTGCTGCTCATGAAAGTGCAGCAGCAGATTGCCCTGATGCATCACTCGCTGCGCTACGAACTAACGCCTTCGCGAGTGCTGAACGCCACCCGGCCGCCTAGCTTCACGCCCGGCCTACAACAGGACAGCTCCGAGTTCCTAGGATATCTGCTCGACCTGCTGCACGAGCACGAGATCAACAGCTCCTCAGTCACTGGTCACAGTGTTGGTCCTCCGAAGACCGGCAGGGAAGTGGACGACGTGCCCGCACTGCTGAGCGAGGA
>59880971592
ATTTCTTTTCCTTGCCTGCCACACAAATAATTGGAACGCAGGCCTCTTTGATGGATTACGAGATGCAGGCCACCGGCGGCATGATGATGATGGAATCGGAGACGAGTTTTCCAGCGCAGCAGCAGCAACATCAAGAGCAACAGCAACATCCACAGCAGCCACATCAATATCAGCGCATTCATCAGCATTATCAAGGTCATTTGCATCGCGCCAACCGTGATGTGAGTCGTTGCATGATGTCGCACATGATTTAGGGGCCCTCGTTCACACAAAACTCAAAATGTACATATATAACCCAAA
>599344827102
TCAAAGCGCTGCTGGAACCGCAACCAGCGCTCGGTGTCCCTGCCCAGGAGCGAATTCGTCGAAATAAACCCCATGATGCCCGGCAGGAGCACCGCAGCTGAAGGCGCACGCGGGAGAGCATCATCCGGACCTCGGATGACCGTGGAGACCCTGTTCCATACTTCTCACTCGGCGAAGAAGGAGCGTCCACAGCAGGGTGCAAAACCCATGGAAAACCGAGTTTTGAAGGAAAGCTCCACGTCTAAGAATTCGCGTGAGATGCCTTCTCTGCTACTCTCCACCAAGGGCAGGCCAGATGGC
>6001313539648
GGAAATCCAGCAAAAGATGGAGGAACTTCAGAAGGCCTACAAATACGAGAGCATTAAACGCACGCGGCTGACGTATGACAAAGAGGAGCTACAGTACCACCTTAAGCAGAGATCATTGCAGCTCCAGTCGGCTGAGTCAAAGTTGCAAGATCTTTCCACTGGTTCCCACGATAACAGCCTATCTAGCCACAGCCGATGCAGCCTGGGTCGCAGTGGCCTGGAGATCGCCGTGACCACCTCCTCGCCCACTTCCCCAGTGATGAAGGGAATGATTGAACGGAATGATTCCGTCAGCTGGAC
>601132993580
GCCACCGATAACATTGTTTGCAACAATTGAGCATATTGACAACAAAACGAAATTCGACAGGCTAAAATGAAGATAAAACTAATAGATTCGGTGGTGCGCAGTTTTAAGGTGGCCAAGATCTTCCGAGAGAACACGGACAAGATCAACGCCATCGATTTTGCGCCCAACGGCGAACATCTAATATCCTGCAGCGAGGATGACCAGATCGTGATCTACGACTGCGAAAAGGGGACGCAGTCGCGCACGGTGAACTCGAAGAAGTATGGAGTGGATTTAATCCACTTTACGCACGCCAACAAC
>6021132118067
GATTTCTCAACTTTGCTGATCCCTCGCTAGATGTTCCCGGAAATGCTGGCCTCAAGGATATTATTATGGCCCTTCGTTGGATTAAGGCGAATGCACTTAATTTTAATGGTGTCCCCGATAGAATCACCATCTTTGGCCACAGCTCCGGCAGCGCGTTGGTTAATATGCTCTTGGCTAGTCCGCAAACGGAAGGGCTCTTCCATAAGGCCATCCTTTTGGCGGGTTTTTCAGCCGCAATTGGAGTACCGTTTGGCGAAGAGTTTGGGCTACGAGGGAAATAATATCGATAGCCAGGTTTTT
>6031369331286
ACAGGGTGCTTTTTTTTCCTCAGCACTTAGAAAACTTTCTCAGTGAGTTTTTTTTAGGACATTATAACAGATTCAAGTAAAATAGTTACTACATATTTGGGTATAACTATAAGTTGCTTATTAAAAACTAACTAAGAATTGGTAAATTTATACGTCCAAATAGTTTAACATGATAAAATATAATTAAAAATTTTAAAAATAAATATTATTTACGAACCAGGACAACCATTATATTAAATAATTTAAAATTTACCAAATAAATATTATTTTTGAACCACGACACCCAGTATAACATTTGGT
>6041267518662
TGGGCAACAAGAACGACGATCCGGACAGGAAGGTGGTCATTACCGAAGACGCGCAGCGGTTTGCGAAACAAATGGACATCGAGCTATTCGAGACATCTGCCAAAGACAACATAAACGTGGAGAACATGTTCTTGTCGATTACGCGACAGGTGCTCGATCACAAGCTGCGCACCTCCCCCAACGAGCAGCAGAAGGACACGCTCCATCTGAAGCCCAATCCCAAGGGCAGCAAGGGTGGGAAGTGCTGCAGGTGAAAGCGGCTCCGGCACGGGAGCTGGCATTGCAACTGGACCGACGGCG
>605391629096
CTATAGCGGAAAAACCCAGAAGCAGATTATCGAGTTCGTTCGCGAAAATTATGTGAAGCGCCAAAACTTCCAAAGGTATAAAACGAATTCAAGCTGAGCATTACTTTTTAATCCCAGATTTGAACATCATAATTTCTGTTTGTGGTGTAACCAACTTAAAATAATGCTGACAAATTGCTTGAGTTCCTGAAGATATATATTTTCCTAACATTTATTGTTGACAAATAAATACATATATTAAGCTTTTGCTAGGCAGCTTATATTTTCCAAAGCAAAACCAAAAACCAATTTCGCCTCAAA
>606829439887
CGTAAACGTCCGATTCTTAACAGCGAATCTAATCTAAGCGCAATTGCATTTTAATGGTAATTTAATTGCCATTATTGACAGAGTTTATGGCAACGAAGACGCACACAATGTCCGCGGGGGATGTCCCCTTGGTGGCGATGGCCAAGGTTCCGCCGACCATTCAGTTTGAGGCCACAAAGAACTTTCACTCGCACACCGAGCAGAAGGAATTGGACAGTGCTTTCCTGGGCTACAATCGACGTCCTTGGGTTCGCCAAAAGGCTCACAGGGACACACGCCGGGAGAGGGAGATCCTCAACG
>607389334189
CAGCCCCAACAAGAGCAGCTGCAACAACTGCAGCAGAATCAGCAAGTCCAGCAGGAGCAAAACGACATCGATCAGCAGTTTGCAGAGGTGAACAAGCAATTCAGGGAGCTAAACATGCAATACGAGAGCAACAGCAACATGGAGAATACGCTGCAGCCGCAGTTGCCACCGGTGGATCAACAGCCGCCGCAACAGCAGCAACAAGTTTTATCGGAATCGTACCAACAGCCAACACAACAATATTATGAGCCACCACCTCAAGCGCCAACCGAATCCGATCCCTATGGACAGGGCCAACCG
>608118538615
GGCGCTTGGCGTTTTTTTACGGTGCGCCGCCCGAGTATTTACCACTTTACAATGGCGTTTTAGTACCGCGAGTCGTCATTGTCGTCGTCATCATCGCCGCATAAAGTCGAAATTAAAACCGCGGAGTGTCAGCCATAAAGCACTAGTACCGCCGACTTAATCCCAGTCCCGATTCGGATTAATCTGCCTCAATCGCCGCACAATCAATGCCCGCAATTAATACCATTCGCGGTCAAGTATCAAATCAAAACTGAAATTATTGAACAGATTATTCGATTAATTCAGTGAAAAAGTTCGGAT
>60971529776
TCCACGGTGACAGGAGATTTGCTGACCTCAAGTCAGTCTGCGCTGAAGAATGCACAAAAGCGATATAAACAAAGCCTGGGCAATACTGCGGCCAAAGTCGAGGAAGATGACGAATTGGATGAGTCAGACGAGCTGTTTGCTATTGACCCGCAAATACCAGATGCCGTGTACTTCTGTTCGATCGAGCCTCCCAGTGTATCCTCGCAAACGGCCATGGAGCAGGCACTTAAACAGCTGCAACGGGAGGATCCTAGTCTGCGTGTGAGCTACGATTCAGTTACTGGACAGACAGTACTCGGT
>610694629462
CCAATATTAAGACCGAAGTTAAATCAAACGGTATACGAAGACTAAATACAATATAATGAAATTTTTTTGTACTAAGCTAGAATAGTTTAACTAGAGGTTCTATAAATATACCAAAACGTGCTGGAGATATCGCTGTTATCGAAGACTAACCATCGCTAGCGGCTACTGCAAAAAAAAGAGCGGAGTTTCGTGGACTCGAGTGAAAATTGTGAAAATCCATTGTATACGCGACAGAAAGCAACATAAGGCCCCAGAATGCCGCGAATAATGATCAAGGGCGGCGTGTGGCGCAACACGGAG
>611103766445
CTATGTGAATTTGCCATTTTATGCAGTCCCTTTTCCCCAGGCAAATGGCTCGCTCTCATTATCGCAATTATGCATGCCAGATTAATGGAGTGAGTGCCCAAATAATTTCGAGGTCCTAATTGTGCCACGTTATGCGGCAGCAAAGTGGCCAAGGGGTTACACAGCCAACACCCCGAAAACAAATTGCTTGTTGTGACGCACTGTTCGGTTTTGTTGACATTCTTTCGGCCGTTGTATCGGCGGTTGATATATGGTAATAACAAAAATGTACCCCAGTATATGGTGGATATTGGCTCCTGA
>612189838825
ATGCTAGTCGTTGGCTCGATAGCCCTTCTCCTGGCCCTGGCCAGTGCCCGGCCGCAAAATGATGTGGAAGTTCTTGAGTACGAATCGGAGAACACCGGCCTCGGCGGCTACAAGTTCAGCTACAAACTGAGCGATGGCACCAGTCGAACAGAGGAGGGCGTGGTCAACAACGCGGGCACCGACAACGAATCCATATCCATTCGGGGATCCGTCACCTGGGTGGCTCCCGATGGCCAAACCTACACCATTAACTTTGTGGCCGACGAGAACGGTTTTCAGCCGGAGGGTGCCCATCTGCCC
>613104418242
GCATACGAATCAATTGGCTGCTTAGATGCCATTCCAGGCTTTGTAAATCCCATGCGCTCACGTTTGGATTTCCTTGGCCACGGCAGCAATCTATCCACCATTCTGTTGGAGTCCGACCACTTGGACAGGGCCAGTGGTCAACTCTGCATAGACATAATGAAAGGAAATGGTTTGTGGTCTTTTGCCAAACTCCAGCAGCACCAGAACATTGAGCCCGACTATGAAATATTTTGGCGCCTTGGACAGTGGGATTCGCTAACAGACCCAAAGCATCAGCAAAATCAGACGGTGGTTAGAACA
>614267117225
CAACTTCATCTAAGGATGATTTATATCGAAGAATTGGAGGTCGATGCTCTACAAATAACATGAAAGTCGTCTTTAAAGTGTGTTGTGCCCCAGAGGACAACAACAAAACCACGGCGCTAAGCAATTCTAAATCTGTTACAGACACCGGAGGAGCCATTAATGTCAATATAGCGAATAATGATGAAAGTCATGTGAATAGCCACGGCAATAACATAGCTATTGGAACCAACATTGGTATAAATGGAGGCCAAATTATAGGGGGACCGCAGTCGGCAGGAATTCCAATTAATCCACTAAGCG
>6151350525959
TATTCCTACAATGCAGAGGAACGGAAAGGATATAATCCCGGAAAAATTCGATTTCGAGGAGGAGATCGCTCGTCTGATGGTCGAATACGACCTGATTGCTATAGCTGATCGGGATGAATCCGAATCTGAGGACAGTGAATTTGATGACGACTCCGATAGCCAAATCTTTTCTACTTATGAAGAGGACAGCTAGTAGTTGGGCAAACGCAATGATATATATTTACATGATGGGGCTCTGGATACTGCATTTTTCACATTTGCACGTTGTTGTTTATCAATAACTCCCAATAAAGTGCTGTA
>616202710954
CTCACCCCGTTCCCCCGCAGATTTACCAGCCTCTGCCCCAGGAGCAGTCGTTTGCCAACTTTGCACCGCCCCAGCAGACCTACTTGCCACCCCAAATGCATCTGGATGCCATCGAGCAAGTGGCTCCCACTGCCGCCGCCGCTGAGCCCCTGAATGCCTACGATGACAGCTACAACATGGCCCACCGCCTGTCCGGAGTGCAGCATGCCAGTGGCTACAACAATGGCCCCCAGGAGACCAAGGTGCACAAGCACATCTACGTCCATGTGCCGCCAAAGGACTTCGAGGAGGAGGATGCCA
>617477239547
ATTCGATCTGTGAGCGTCTCCACCTTTGTGGTGATCCTAAGCAGTACAGTATTTCTCACACTGAAAATCTTTCCCATCTGTATGGCTGTTTGGGGCACCTCGGTTACCATGTGGAGCTGTAGCGGAATTACGTTTTTCTCGTTTCTCTACTTCTGCTTTTTTCTGGAGGAGACCAACGGAAAATCGCTACTGGCGGCTTAGTTTGTTTACTGGAAAGATAATGGGTTATCACACTTGTAGCACCTGTCCGATTAGCCTAAGTCAGTAGTTATCTTTACGGTCAGAGGATACCAGCCGGAT
>618393516181
ATGGCTGTCAATAGAGGTCATATTTTTTATCTTTGCCTATTTGGCTTACTGTTTTTCGTAGAAGAACATGAGGTAATCTCAGTTATTTGTTTAAATTTGGTAAAATATTTGACAATTCCGCAGCCAATTGCCGTTCAAAGGGGCAATGCAGAATACAGCCTAGAGTCGCTGGATACCAGATGTGATCATGATTTCGTGGAATATTTCCATAGAGTGCCCGACTCTAAGATTCTATATACTTTTCGTGTCGTAAAGTTGGCTCCAGCTTTTACCATCAATATAACAATTAAAGTGCTCAAG
>6191024039463
TTGCCGGAAACGGAAGTATCTGGAGAACCTACCCAATGTGACAGTGATAATAGCCTTTCACGATGAACACCTAAGCGTTTTGCTAAGATCTATAACGAGCATTATAAATCGATCTCCTGTTGAGTTACTCAAGCAGATTGTGCTCGTGGATGACGATAGTAATTTGCCGGAATTGGGACAACAACTGGAAGAGATTGTGGCTCAAAACTTTCCGAAAATTATTCACATACTAAGACTTCCAGAACGACGTGGTTCCATCAAAGCGAGAATGGAGGCAATCAGGGTGTCCAGCTGTCAAGT
>620992328029
CACCCAGCCCAGCCAAGTAATCGAAAAATTCAAGCCCACGCCCGCACCCCGCTCTTCCGGCAACATGCAGCAGGCCCCGCAGCAGCAGCAGCATCCCCATCCGCCCAGCAGCAGCTACTACACGCAAACCGAAAGCGAGCTGCTGCAGATTGAGGCGGGCGGCACGGGCCTGACCTTCGCCTCCCACTCGCAACGTCCCGAATCGGCGATCAGTCAGGTGGCATCCACCGCCCACCTGGACGTGCCCTCGGCCGCCTCCAGCGGCAGCGGGGGCAGTGCAGTCAGTGGGGGAAGCGGCGG
>62188793235
GCGCCAGGCTGAGGAGTCGTTCCGTTCGCTGGTGAAGACGCACGAGAAGTACGGATGGGTAACGCCCGCCCTGTCCGATGGATAAGCGCCGCATTCCGGACCGCAAGGAAACTCAGCTCAGATGCTCTGCGTTTGCCAACACAACCAATGCAATTTAATAATCAGCCACCCAGCCAAGTTCGCTCATAGTAATACATCAAGACATTTATCCATCTTTATACTCTCTGTTTCATCTACTTGTCAAGTAACGAACGATTTCAATTGCAAACCATCCAAAGCAACAAGACGAACTCCCAGAAA
>6221122217432
GTACAAACAAACCCGAATATCAAGTCTAACCGCCATTCTCATTGCCATACTCCACTGGATCTGGCCACCTGATCGCTGCACCAACTGCCACTCCATCTACAGTTCGCCAAATCTCGAGGATGGCGATGAGGACGACGGGGGCGGCGGACGAAGGCGATCCGTAAGCCGCATCCAACGGAGCCTCGATGGACGCTTTGTGCTGGATGTGGAGGGCGTCTCGAAACTGGGATACTCGCAACAGACGCTGGAGTCCGGCAACGTGGATGTGGTGGACGGTGGTCTCTTCGAGCGGCGGAACAG
>62351521682
GTTGTGCTCCGCAGCAACAACCGTTAGCCGGAAAGAAGAGAGCCGGAAGCGCGTGCCGCTAAAGTTTACGGAAATAAAGGCGGACAAAGGTTCATCCTCGCCTGAAACTGACAAAGTGCCAGAATCCAGATTAAACGATTTACGAGCGACTAAAAAAAAAGGAAAAACATTTCGGGCGGTGCAGTGTGCATTGCAAAGGCATTGCAGAACTCTAAGAACACATCTCCTCCGCACCCGCATCCGGAAACGGATTGGGAATATCGGAAAATGTGGCCCAACTTTTTGGCTGTCGTTTCCCTA
>624161621642
AAAAACGAGCATCCTGACTACACCAACCTCTTTACGGTGGGCGAGAACGGAGCTCGTCCCACTGTCTTTATCTACGAGTATCCATCGCTTAATGTCCGTGTTAAGCTACTGAATGCAGCTCAGAATTGTTTTACGGCGGGCTCCTACAACAAGACGGGGGAATTGTTCGCCTCGCAGGCTGGCTATCCGGATTTCATCATAACTATCTGGCGTTGGGAGAACGCTGAGGTTGTCCTGCGTGCCAAGTCCTTTCAGAGCGACATTCTGTTCGTGCACTTTTCGGAGCACAATCCCATCCTG
>625895921759
GTTGGATTGACCAACTACGCTGCTGCTTACTGCACAGGCCTGCTGGTCGCCCGTCGTGTCCTTAACAAGTTGGGACTGGACTCCCTATATGCAGGATGCACTGAAGTGACTGGTGAGGAGTTCAACGTCGAGCCTGTTGATGACGGCCCAGGGGCATTCCGTTGCTTCTTGGATGTTGGACTCGCTCGTACTACAACTGGTGCCCGTGTGTTTGGCGCTATGAAGGGAGCAGTTGATGGTGGTCTAAACATACCTCACTCTGTGAAACGCTTTCCTGGATACTCTGCTGAAACCAAGAGC
>626123131566
GATTGCGCGCGAGGCTGGCGTGGAGCGCTTAATCCACCTGTCCTCTTTGAACGTGGAGGCCAATCCCAAGGATCTGTACGTCAAGGGCGGCAGCGAGTGGCTGAAAAGCAAGTACGAGGGTGAGCTTCGCGTACGCGACGCCTTTCCCAACGCCACGATCATCCGCCCTGCGGATATCTACGGATCCGAGGATCGCTTCTTGCGCTACTACGCCCACATCTGGCGCCGTCAGTTCCGCTCGATGCCGCTGTGGCACAAGGGAGAGAAGACCGTCAAGCAGCCCGTCTACGTTTCGGACGT
>62748652527
TTTGAGTCCGTCGTGATGCTCCTCTGCTACGTAGGATACTGCGTGGCCCTCCATTTCAATACGGAGCTGGAACGCTGGGCACTGGGTCTGAATTTACCCTTCAAGCTACCTAGTAAGGAAGAGCAGTCAGCACTGGTAACCTACAAAAATGTTCCAGAAGGCTCCTACACCCAAGAAAGTGTCGGCCAGACCCAGGGACAGAAGGCCACCGATGATAGCGAGACCAGAAGTGCGAAGCCGCAAAGCGACTACCAGGACTACAGCGATCCGAATCCGACATGGGACCCGAACGCCGCATGG
>6281172412139
AGTAACGAATGGCCAAGGTGCGAACAAATCAACACGGTTTGCCCACTGCACGCTGCGTGGCATCAAAATAAATCCAAAAATTAACAAAACATGGCCATTGACCGCAAAATCTGCACTTTGTCGGAATAAAACCCTGCCTTATTGTGTGAACCGCGTACAGTTCAAAGTTCCGCCATAAGCACTTCTGCTTTTGCTTTAAAAATTACGGCATCAGAACATACGCCAAAATCGCGTCCTACGCCACATTTCGCATAGGTGTGCGGGCCTCTCTGTGTAAGTGTGTAAGAGAGCGCGTGACGA
>6291368117742
CCGCGTTCGCAGAGCCCTTACGATGCTTCGCAATCTGTCCGTGTGTCTGATATCATTTATCGGGCTCTGGTGCCTGAGCAATACTCACACCCAGCGCCTGCCCCCAGAAGGGCGAATGCGCCCCTTGCAAGACGACTCGATCCGCTCTCCCGTGGACCGCGACATAGTCTTTCCGGAGTTAGACGCGGGACCAGGCAAGCCCGAGGAGAAGATGTGGTTTCACATAACAGACTTTCAATTTGATCGGGTGGAGGGCCCGACCCAGCCCAAGCCCAAGCCCAGACAATACCCCCCGCCGCC
>630252214745
ATGTGGCCCATTTGGCTGCTGGTGCTCTTAACGCTATCACTGGCCACTGGCCGCCAGGTGGGCAGATGCAGTTTGGCCCGGCAGCTGTATCGATACGGAATGGCTTACAACGAGCTACCCGATTGGCTGTGCCTCGTGGAGGGCGAGAGCTCGTTCAACACAAAAGCCATCAATCCCTCGAACGTTGATGGATCCGTGGACTGGGGTCTCTTCCAGATCAACGATCGTTACTGGTGCAAGCCGGCGGATGGTCGTCCATCCAACGATCTGTGTCGCTTGCCCTGCCGCCTGCTGTTGAGC
>6319994717
CCGAACGCCGCAATGTGTACCGCCTGGGTGGACGCGCCTCCGACGCTCAGATGGAGGCCCGCTTCACCTCGTCGATTGCCAACAAGCTGACATCTCTGAAGGGCACCACCACGACGACCACGGTTGCCCCCACTACCACCACCACGCCCACCTCCACTACGGAGACGACCACGCCGACTGCACCAACAACGTCCACTGGCACCTCGACGAGCACCACGACGCCCACAACCTCCGACACCACCACCGGTCGTGCCTTCCCCGCAATTCAAGACGATGTTGAGGAAGATGATGAGGAGATGC
>632705520454
CTATTTACGCAGCAACAGCAGCAGCAACAGCAGACGGTTGTTCCACCGCAGACCCAGCAGCAATCGCACCAGAAACCACCTCCCGCCTATGGAGCCGCCATTAGTCAAATACGATCTCAGCACAACCAAAACAAACAGCAGCCACAGTCCCAAAGCGTGGCCATGCAACCCAACCTAGCCCTGGCACCAACGACGACATCAGCGGCTTCAACTTCACACGCAACTGCAGCTGTTAAGCAGCCCAGTAAACCTCATACGGAAGTATTCCTGAATCCCCCACCACCGCCATCGGCACAGCAA
>63314346441
CTCTTAGCCAGAGTGAGCTGCTGGGGCCAATTAATCAGTTTCTGGCCAACAGCTGTTCTCGGGAAATCGACGCCTTGGCGCTGAGCAAACATTGTGAACGTGAACGCATCAAGTTGCTAAAAGGCCCGAAGAGAAAAAAGTCGTACGTGCATTTAGCTTTGCAATACTTTTATAAGAAAGTACTAACCTGACACACGTGCAGAGTCTGGAATTTCAGTGCCAAGATATTGAGAATTGTAGAATTCACAATAATTGAACTTGAAATGCGATAAAGGAAAGTAAGCCAAGCAAATAACTGGA
>634325618519
ACTTTTGAAAATTGTTTTGATATTCTCTCGTTATTTCATTAGTGTTGTAAATTTCTATAGTGCTAAAAAACTTTGCTGTTGCCGAACAAGTCGATGGTTTGATTGGCAATGTTGCAAGTTGCGCAGTCTTGTTGAAACCAAATGTTTTCTAGACTATTCTCACGCACTTTTAAAAACAAAAATTCGTCGAGCATAGCTCGTTAGCATTTCCCATTGACGGCTCTATGATACCACCACCCCATAAACCGCACCAAATTGTGCATTTCTCTAGGTGCATCGATTGCTCATGGTATGCTTGTG
>635106848741
TTCGTAGACGCGCTAGTCCGTTATTGGGTTGCACGTGTGAGGTGTTTTGTTTTGCTAAATGAACTCGGTTTAATTTATCCGTAGAACGCGATATAAAACAATGGTGGCCAAAGGAAAGAAGGCCAGCGCAGATGCGGTTTACGCCAAAAAGACAACCAGGTCGGCCAATCCCTTCGACAACTCGACGGCACAGTCCAGCAAGCGGGGCAATCCCTTCGATGTGCACGTGAACAAGGAGAAGTTCAAGATTCTGGGGAGGATCTGCAAGCATGACAGGGGAATGCCGGGCGTGTCGCGGGC
>636835036899
ACATCAGAATCAGACAGTACAGAACAAATCCCTAGGCAATCCTTATCAATAGTCCGCCGAATAAATGGTTTTCGTTCACGTTTCGGAGAAGGAGGGCGACGAGCCCATCGAGCTGCCGGCTGAGGAGGATGGCACTTTGCTGCTGTCCACACTGCAGGCGCAGTTTCCGGAATCTAGCGGTCTGCAGTACCGCAACGTGGACACGAAGGCGGTGCGTGGAGTTCGCTCCAACGAGGGCCGACTGTATTCGCCCAGCGAAGAAACCGGCTGGGGCGAGTACCATTACTTTTGCGTCTTTCC
>6371057315259
AGTACCCTTAGAACCCAAAGGCCAAGCTTTCCATGTAACGCCAACTCCAAGTCATTGAAAGTTAATGATTGGTCGCAGAAAGACCGAAAACAGGAACCCTCAAAGGAGCGAAACAATCAGAAATATCCTAAAATAACTACTGAGAATAAGCAAGAGAAAGAAACCGAGGAATTGGCCCAAGCTTTTGAAAACCTTTCCGTGGATGTTGCTCCCACTGATCACCAAGAAAAGCTAAAGTGCGAAATATATGAGGATAATGAGGACGAATTCGTGAGAGACCCCTTTATCTATGGAGAGGTT
>63850233569
GAGCCCGATGAGACGGCATCCGAGCGCTTCTGGGGACTAACCGAGATGTTCCCGGAGCCAGTGAGGAATGCAGTCGGCGCCGTGAGCAGCGCCACGGTGAAGAGCGTCAAGGGCTTCTACTCGTTCTCGTGCAACGCCAGCTGGATATTCTTCACCAGCGCGGTTATCCTGTTCGCCCCGGTCATCTTCGAGACGGAGCGCGCCCAGATGGAGGAGCTGCACAAGTCGCAGCAGAAGCAGGTGCTTCTTGGACCCGGCAGTGCGATGGGTCCTGGAGGGCCGTCGCCCAGCTTACCCTTG
>639133935577
TTAGTCAGTGTCAAGCGGTCAGGCAATCAAGTTGAGCTCTCGCTCTCACTATAAATCGTAGCCGTGGGCCACTGCAGCCTAATTCAATTCAATTAAAATTAAAACGCAGATCTACGCGTTCGAGTGAAATTGCCCCAAATTTCCGACAATTATAGGCCACGCTCTCGTCAGTGATTCCGCGTCGACGTAGGCGGCAATAGCTGAATCCCGGTCATGCAATCGGACGCATCTCCCCTGGGAGCTGCTGCCACGGATTCCCTAACCATGCATCGCTCAACCTCCATGCCGGTGAAGCCCAAG
>640438519811
ATAATCCACCCAAGCAAGTGGCCACCAAGTCGGTGGCGATGCGCCTGGCCAGCATTTACCGCATGGGCGGTGTGCCCGCCATTTTCTCTGGACTGGGGCCCCGACTCTTCAAGGTAGCGCCCGCATGTGCGATAATGATTTCGTCCTTCGAGTACGGCAAGTCATTCTTCTATCACTACAACATCGACCAGCACAATCGGAGCAATCAGGCGACAAAGGGGCCCGGCTCCTGAACGCGCTCCCAATGCGGTGACCACAGCATGTCGACGTGAATCTTTGTACATATGTAGATTAATGCCA
>64123639406
AGTGGTATTGCGTTATCCTATCTGATCTGGGCCTGCTCCAGCAACTTTGCCCTGTTCGTTTTGGCCCGCTTCGTGGGCGGAATTAGCAAGGGCAACATATCCCTGTGCATGTCCGTCATTACGGATGTGTCCAGCGTTAAGACCCGTGGACGCGGTATGGCCCTTGTGGGTGTGGCCTTCTCGCTGGGCTTTATTGTGGGGCCCATGATTGGAGCCCTGTTCGCCATATTCTCCGATAAAAGTGGAAGTACTTGGTTTGTGTTGCCCTCTCTGCTGGCGTTTGGCCTGGCAGTTGGAGAT
>642669937606
GTCCTTCTTAACGTGGGATTATGCATTGCGCTGAAGGATATTGTTTCACTGAAGGATTCCATCATCCTGCCGGGAGACGGAGCCTCGCACACGGAGGTTCTGTTCCGGTACGTGGTCTTCCGGCCGATGGTGGGCACCGTGATTACCGGAAAGATTCGAAACTGCAGCCGCGAAGGAGTCCATGTGACACTTGGTTTCTTCGACGACATCCTCATTCCGCATGCCGCCCTGCAGCATCCTTCGCGCTTCGATGAGGCCGAACAGGCCTGGGTTTGGGAATATCCGCTCGAGGATGGCGCC
>64389204007
GCCATTAAGGAGGAAAACATCTTGCCATACTTTGGAGTTAAATCCATACTGCATAATAACGACGTGAAGGATGCTTTCGAAAAATATCTTAACAATGTTAAGATCATTTACGATAAACCCGACGCCAGAGACCCAGAATTTATGTTCTATAACGAGAACGAGGTTAAACTGAATGTTTACAGAGTGAAGCCGGCGATCTTTGATCTCTTCCTGACTTTCGTCATTGGCGCCTATCTATTGGCTGTATTCCTGGCCATACAATACTTCCCCCGGTTTTACGATGAAGTTTCCAAGCTAACG
>644136896180
GAAATATTAGTCAGCTGTGAAAACTTAAAACATTATTTGCTCTGATCTCACAACCAGCATCCGAACGTGCTCTAAAGACATTCGAAAATATGAGTACCGATACTTTGATAAAGGCTAAGGACTCCAGCCAAATATTTATGGATCTGAAGAACCTGTTGTTATGGCGCAATAGCCGAAAGACTTTGATCGTCTTCACGGGCATCCTGCTCCTCCTGCTGGATGTGATGGTCCACTCGGTGATCAGTGTGATAAGCATGGTAGGGATCACAGTTCTCATAGCAGCTATTGGCCATCGCCTTT
>645194930139
TCCTCTGTAGCTGCCAAAAAGTGCGCCAACTTGGATCTTAAATACGGGTGGGACAACGTTTGCACCTGGACGAGCTTTCCGTGCGAATGGTTTGCTCAATGACCAAAGCTTCAGCCTCGAACAAAATGTTTACGTACTCGTATTTGTGTGATTCTTGTGTAAATTGTCTGTGAAAACGGCCATGGAGTGCCTGGGCTCAGACTGAGACTCAGTTCAGATACAGGATTCAGATTCAGATTCAGATTCAGATTCAGGTTCGGCTTTTGCATTTGCATTTGTCTGTTTTCAATTCCTTTCCAT
>6461326917301
ATCCCGCGGCAGCGAAACAGCACACACCCACAGTTACGCCAAATCTAAAACGTGGACCAGAAAAATCAACTATTGGAAGCAGCAACATAGCAAACACCTTCTGTTCACCACACAAGCGTGGACGCAACGGATTGCATGATTGACATACCGATTAGTAGCATAATCACTCATATATAGGCATATAAATTATGGGTTAAATGTAAAGTATGCTATTAGCTTTTCCGTTTTTACAGCTTCCAATAGACTTTACGCTGAATTCAAAATGATTACAACGAAACTTGAATATTATTGCTATTAATG
>647525313378
ATGGTCGATGGCGAGGTGAATCTAACATTCGTTTGCTTTATGTACAGCAAAGCCCGTTCGGATCTGATGCTACCCAGTACATCGTACACAAGTTTCCCGATTGTCCTTGTAGTTCCGAGTGGGGGATCCATATCGCCAATGGGCCGATTGACACGACCCTTTCGCTACATAATTTGGTCCTGCATCCTGGTTAGCCTGATTTTCGGTTTCGTGCTGATTTGTCTTCTGAAAATTACGGCTTTGCCGGGATTGAGAAATCTAGTGCTGGGCAGACGCAATCGTCTTCCCTTTATGGGCATG
>648834023446
CGTACACGCTCTTTGCATACGGTTCTGAAAAAATTTAGCGAAAATCGTGTGGCACTGGAAAAGGCCATCGAAGAGACAGGACTGCTCAGGGACAATCCCAGTTTTGATCCCAGTTTGGCCAAGATTCTAGTCACCGAACTGCTGTTTGGCAGGAAGGAGCTGAACGGCGAAAGCAAACCCGTGCAAACGGTGCGAAGTTACAAGGATCGACTGCTAAATTCCATCAGAGATTTCGGTGTCCAGCGAAAAGGCAGGTTATCACACCGATTACCAGTATTAGCCGGCTGAGATGGGCAAGAA
>649817331232
GCCAAGTGGTTGGCCAGAAAGTAGAATCAATATTTAACCGCGTCCTGCGTTTGAGGAGCAGCTGTTGACAGACGGCCAAATGTGGATGCCCCATGTTGAGACAGAGACGGGCAGAGAATTGGAGAGAGAGATGGGCATAGAAGGCGGGAAAGAGATAGTGAAACTTCTGACAGTTTTAAGTTTGACTGGGGGACTCTTCTGCTGGAGTCGGAATATATGTGTTGGCAACTTGTGACACAAAGGCGCCTTCTCCATCTACATCTTCAACTTCAATGCCTTTTCACCCCCTGAGTTTTCCCT
>6501009110997
ATGAGATGCACTTGAAGGAGAACTACGAGATCGAACTGAAGCGCACCATCAGCGACTTGGAAGCCAAGTGCTCCAAGTTCCAGCAACAGCATGATGGTCTTGCCGCTGAGCGCCAAACTCTTCAGCGGAGTGTCCAGTTGGCCGATGAGGAGCGGCAAAAGCTTCGCGATCAGCTGGTGAATCTGCAGGCGCACGTCGAGAAACTAAAGGCCAAGATCGGTTACAGGGATGGCGAGATCTCCAGACTTCAGTTGCAGATCGATCGCATGGAGAAGGAGCGCCGACTGCTACGCAACGAAA
>6511124828051
CGTGACCTGTAGTCGATTCATGGACATATCCAACATATTCAAGTGTGAATTCGTGAACCCCAATATACAAGTTTGTTTCAAGACCGACCTCGAGATTAGTCGAAGCCTTTCATCCTCGCCCAAAGGAGAAATCACTTTTTTAACGTCTTCCAGTAGTAGCAAGGAAAACTTTGATCCACATTCACGCAAACTTTTATTAGCCCAAAATTCGAAACTAAAGAAAGCCACCCAAGTGTCGCAAAGCCAAAAGAAACGGGGTAAAAATGCTACGGAGGTCGCCCAATCCAGTCTAAATTCAAC
>652657632601
ATTTACTTCTCACACGCCCAGGTGCACTCCAAGCTGCGTAATGGTGCCACAAAGGGACGCGGTGCGACACGCAGTGCATCCGGTAATGCGGCAGCGAACAGCAACAGCAGTTCATCGGGCAACGGAGGCGGGGCCACGCCCAGCACATCGCCGACGGCATTTTTGCCGCCACGGCCAGAGAAGCGCAAGTCGAAGGATGAGGCGCCTTCACCGCTTAACGGCGACGCCTCGGATGGAGCGTCTGTTGGCGGTATTGGTGGAGCCGGTGGAGTGAACATGGTGAACGCCAGTGGCATCCCC
>6531268816734
AACTTCGTGCGGATATTGAAGTGTTGAGACAATCACCGTCATCCCGGGAACATGATCTTATATTGACTGAAAAGATTGTTCGCTTGAACAATTTGCAGCAGGACGATGAAATCCAAATCCTTGAATCGAAATTATATCGCAAGCGAACATACAACGCAGGCTTCTTTGTTACACCCAAGCCCTTGATTCATCACAAGGAGGTTGACGTGGAAACCAATAGAAGAATTCTCCACAGCAAAGCCAATCCGAAAAATCTGTTCCTCTTCAGCGAGTTCCTCCAAGCCATCAATCCGATCGACT
>654851418661
AAACATCGCATTTGGTTCCGTCTCTAGTGTGGGTGCGTTAGCAATAGTTTATCCAGAATATGAATTAACCAGAATTAATCCGCAACGCCGACGCCCACAAATTCCCACAAATCGTCGTCCTTTCAGCGCTGCAAGAGCAACCCGGAAGCTGGAAAGTTCGAGACCGCCGAGAAGCCCAATATAAATTCAACAGTCAGCCAGAGCTTCACTCCTGTGTGTGTGTGCGTGCGTGCGTATGTGTTCGTGTGTTGTGTCTGTGCTACAGTGTTGGAGAGAGCGAGACGCACGATTGCGAGGGAG
>655561227446
GGTACGAGTCGGAGTATCACTACGGGTCAGATTTTGGGGATTCCGAAGAAGATAAATCCGATAATGAGGATGATATGCTGCTTACTCCCAGCGACGACGAGAGCCTAGAAGTAGCCAACGAGAGCGAATCAGAGTTTTCCGTGTGCAGCTTTAACCAAAATGGAGTTGGTCGGCCGCCACGTCCTCCTAGCCCAGAACCTGTGTGGCTGCAGGAAGGTCGTCAGTATGCAGCGCTTGATTTGCCGGACTCGTCGGAGGATCTTTTCATTGCTAATACACACGTTTTGCGCGCGCTAAGTA
>6561206338359
TTGACTTCGACAAACTGGGCCTGACAGACAACCAAAATCCTCTGGGGGATCTGCCGCCGCTGTTCGCCCGCTCCTTTGGTCACGAGGCAGGCCACATGGTTGGTGAATATGTGGCGAGGTATCTGCATGTCCAGCGCAGGAAGAGGGATCTCAGCGAGCAGCGGAGCAGAAGCAACGAGGATCATCCCTTTAGGATACACGAAGAGGGTCCAAAGTATCCGGAGCTGCCAGCCGGACTGCAGCATATTTTCCATGGCGGAGAGCGGGTTTTGCTCTATGGCGTAGTGGAGGACTTTCTAT
>657124534788
CGACGTTCGAGCACCTATAGGGTTTTAAGTCAAATTCGCTTCAGCTTCCTGCCGCCCCTCATGCTAAAGAAGTTCAGGAGTGAGGAACTCCATAAGATGCCCGAATTTAGTGACATTCTAAAGGAGTTTAGCAAGTCGCCCGATGTCATCACACTTCTGCGGGACTCGGTGTTTAACAGCAGTTTGCTCTTAACCGTGCGCAACAATCCGAGTGTACTCGATACGCATGTGGAGTTCACGGAGGTGGAGCTAATGGAGCCACGCCATTGGGTACAGGATCATACCTGTGACTACCATCGG
>6589631040
TAGCTGTTTGCCTGCTGCCTGCTGATTATGTGTATTTGCATTCTAAAGCAGTTGTCCTGCTGTCCCCGCTCCCTTCGTCCTTGAGCAGTAATGGTCGAAAGTGCCAACCATCACCACCCAACAACTCCCCTCTTGTCTACGCCTTGTTAACGTAATTTCCATAAAACATTTTGTTACTTATTTATCTTAATTAAAATAAATTTACATTTTTCTAATTTAAGAGCGCGACGAAGGAAAAACAACAACGTCAACTAGTCAGTCGTGGCCCCCAGAATTCTCCGCCCCACACCCCACATCCTT
>659103234492
AACATATACATTCCACGAAATCCTGAGTCGCTTCGGTGGACAACTGAACTACGGAAGCAGCCGATTGTAGAGCACTTATAAGGATCAACTTTGGTGAAACTTTGAAAGTCATTTAGTTGGCAGAAAATGGGAAAGTCTACTGGATCGTCGTTTAAGCCCGTCAAGCGTCTCAATAGAAAAATTAAAGAACCTGTTTCTCCAAAACTATCTGCCAACCAAAATGTTACTCCCACCAGGCGGATTAAACGAATCAATACTCCGGTGGCTGTCGATCCAAGTCCAAGTCCATCGGTGGTGGCG
>6601016718221
TGCACCCTTCGTCTTGCCAGTTTTCGAAAAGGGTTCTCCGAAAAGGGTTGCCACCGCACCCCGATGCCCATTGAGGACTCATGGAGCAAACGGTTTCGGCATTTCCCTTTTGTTTCCGCCTGCATCCTTTGGCCAAGACACGGACACCTTCCCCTTCCCACCACGCTGCCACAATGGAAAATACAATTTTCGCAATCTTTGCTTATCTTTTCATCTCTCTGTGGCTGCCTCGTTTGCTGCACGATTCGTTGTTGCTGCTGTTGGCCATCCAGAAAATCGGTAAAAAGCTAAGATCCAGGG
>661732136119
AAACAAGAAAAAAGGCGCGAGCTGCGCCTGAAGCGATTCTGGCGCTCCCCCAAGACCACGTCCTCGGAGGACTCCAATGGCTATGAGAGTCCCACGAGAACGAAAGCGTCCAGTGCCGGCGGCAGCAGCGATGCCCAGAGATTCAACCACCTGCACTACACCAGCCTGTCGCAGGGATCGGGCACCTCGTCCTCGGCGGGCGGAGCCACTGCATCCGGAGCGGGGCCGACGACTCTGGGGCAGTCCGGCAACAGCAAGCCCTCCTGCTCGCTGCCACTTTTGCAGGTGTGGCCCAGCCAG
>662593226605
TAAACATAATACCATATTCGTATCAATCAACAAATTTAGCTTAAGTTCAAATTAACTCAGTTATCGCACATCCCTTTATTTTTTAGTTCCCCTTGTATATGGCAAAGAAATGCCAATATGTAGCCATTTTAATAACAGTGATGGTAATCCTTAGTGGAGCCCATCGGATGAAGCGTTTATCCTCGCCCAAATTTCATGGAGACGAAACCCTCGAGTTGGCCAAGTACGTGGTGTCCATCAGATCGAGAACCCCAAACAAGTATTTTGGTGACAATCACTATTGCGGAGGAGGGCTACTGT
>6631250231540
GCAATACACATTTGAGGCAGCCAAAGTGGCTTGTGGAAATGTAGCTGGACTTTTATCTTGGACCATGGCTATGTCAAAGTACTTTGAAGTTAACAAGGAAGTACTGCCCTTAAAGGCAAATCTTGCTGTGCAAGAGGCTAAATATCAAAAAGCTTCAAGTGATCTACAAGAAGCAGAAGAACTACTGCAACAAAAAGAAAACGAGTTGGCTGAGGTTCAACAAACACTGGAGGATGCCGTATCAAAAAAGGACGCCGTATTAGACGAGGCCAAAAAGTGCCAGGACAAAATGGATGCGGC
>6641228721950
ATCCTAACTGGAAATACATTTCGTGGTATGATATGCACGACCGTCACTCTGTGGGAACTGAGGATCAAACAGGACACTGTGCTCATACTTGAGGCAGCTTGCTTCATGAACTACTTCTTTCTGCTGATGTTCAACGTTTGCCTAGTACCTATTATAGCTATCGCGAACGGATTCGAGATAGGCTTGGAGCATAGGTTTTTAAATTACACATTCGTTGAATCGTATACAAATGACTCGGATCCCCAAAGCATAACTATCGACAATTTAACGATGTATTCCTATGTGCTTAGCCATGCGCTG
>66583420639
ACAACATCAGGCCCATTTGCGTTGTGTGGGACCATAGGTGGAGGCACTATTTAGACAAAATCGATTTGCTCACTGCTACTGGATGGGGAAAGACCCAAATGGAAAGTGACAGTGATGCTCTTCAGACACTGGACATTCGCCGCCAACCACCAGATGTGTGCGCTAAGTTCATCGGCCAGACCATCGCTGGTAACCAATTCTGCGCAGGAAACTGGGATAGTAATCTCTGCAATGGCGATTCCGGTGGTCCATTGGGAGCAGTGATCACGCATAAAAACACACAGCGCTTTGTGCAAGTCG
>666209016834
CTTGGTTCCTTTAGCCCCTCTCAGAATCCCTTGTTCATTGACTTCAACGAAATACTCGCAGAGCGAAAACGCAAAAAGGTGCGCAGCTACTTCAAGTACACCACCATTATACTTGGAATCTCAGTTTTCATTTGCCTCAAGTGCAAGTGGTTCTCATAGTATCCGCTCAAGAACATTCCTCATATTATTTCCAACGTTTACGAAGAACGTGGTTTTCCTTACCGCTCTGAACTGGCGGAATTTTTTTGCAAATCCAAATAGTTTTAGGTTAAAGAAAAGTTTAACTCATATTTCGAATCG
>667510413760
GCCTTCCTGACCAATCTAGAAATGGAGCAGATTGCCAGCGTGCTGACTGTGAATACGCAACTGGCGAGCAGCGCGGACTGGCACAACTACATCGAATTGCTGACACCGATGGCCATCGGTCTAGGTCAACAGCTGCAGCTGGGAAGTCCGCAGATGAGGCAACTGGTCAACTCGCTGAGCAAATATGTGGCTTCACCATACGATGGTCAAAGAGTGGCCGCCGTGGGTATTTTCTCACGATTGGTGCCACTGAAACCCACCGGTGAGCTAGCTGCGTCCATACTGCTCCACCTCGGAGCC
>66824653028
CTCAACTTGCCCGTGCTGTCCAGCGATGCCTCTCGCGAAGAGCTCCACGGCGGCATGTCCACCACAGGTGATTCGAGTTCCGGCGGAGCGGCCTCTCCACTGACCGCCCGCTCTATGCGCCTGGAGCGTGTGGCCCAGGCCTTGGCCCACAGCCAGGAGGAGCTAAGGCGGCGTTCCATTGGCCTTAATCCCAATGCTTCAGTGGCGCCCAACCACACTGGCGGTCACATGCCCCTGAGCAGCCACAGTTACGGACTGTCGCCGCTTAGCTCTCGTTACGGCAGCCAGGAGTCACTGCGT
>6691240239479
ATGTTAAAGCCATCCAGGCGACCATTAGCCAACAGACAACGATCACTTCGATTCCGTCCACAGAATCGCAAAGGAACATCATCTAGTAACACCTCAATGGGACTGGACTTCGAGCTGGATGAGAAGAACGAAGATCAGGCAGATGAAAATGAAAAGAGTAGCTATGTCAGCCTCTCCAGGCCGAGCTCCAAAGTACTAGATACGAGAAGTGCCAGTAGCTTGGACTTCGGGGACCACTGTAGTCCCAGTATAACAAAATTACCCAAGAACAGCAGGGAAGGTAAGGAGGTCAGCCTAATC
>670238337512
GAACTTGACGCCTCCATAGATTTGGCCACGCAAGCGATTGCCCAGAAGCCGCACAGCTACGAAGGATACTACGCCAGGGCAAAGGCGCGCATGGAACTTGGTGCATTGAATGAAGCACTTGTGGACGCCAATGAGGCGATGCAGCAGGCCGCCCAAAGCGGTGTGCTCTGCGAAGTGGTCGAGGTGCTGAAGCGCATCCAGACCGAGCTGCTCACGCGGATCAGCATCAGCAGCGAGGATCAGACCGGCAGGATGTCGAATATCGGCGGCGGGGCATCCGTCGCATACGAATCTCATCAT
>671773626081
GGAGCTTTGCTCCTCAGCATGAGTGAACAAACTCGCGGAATGCCTATGCCTCTTGAATCTGCATGCTAATGAATATGAATATTATAGCTGTCAGCCGCCAGCAATGCCTATTTCAGTTGTTTATATGCAGCCAACTTTGGAGACACAGTTTAGTTATACGGCACCTCTCTCGTTATCCAAACTCCCCTCTCTAGCTAGCTCTATTTTACTCTCTCTCGCACCTGCACCTTTGGCATAACCTTCTGCTGATCGGCCTGCAATTAGGTCGCTCATTATCATTCGCTTTCGTGATCTTGGACA
>6721074513452
GCATACCGAGGGCCGAAATGGTGCAAGTGGCTTCCGCGAATCGCGACGAAAACCAGGTGACAGAGTTGAAGAAGGCCGATTACTTGCCCTATCTGTTCAATCTGGTCATGCCGAAGATGTTCTTCAAGAGCCCCAACAGAATTGTGATGGCCCGCCTGTATCCCGATGTCCATAAGCACGATCAGCAGTCAGCCGAATATTTTGAGGGCTTCCAGGCGCCCTGCTTCGATTTGCCGGCTTCCCTTTTCCCGGATAACGCTCCGATAGATAAGATCGTCTTTATGCCCACGGTTATGTTGC
>67334583966
TGATCCGGTCACACTATTTTCGTAGAACAACAAACTTGAGATTGAAAAACATTTGTTTTTAGAAATATTGTCAAGACCATGAAGTCCGAGAAACTGAAACGAAACTTTTGGGTCTCCGCCGAAATAGAGTGCATGCTCGACCTGATTAAGGAGGTGAACAACTGCCAGGGAGCCCTGTCCACCAGCACCACCCAGTACACCTTCATCCAAATCGCCAATCAGATGAAAAAAAGGGGTTTTCCAAACAAGTCGCCCACCCAAATACGCAGAAAATGGTTTCAAATGAAGAGCGCCTATCTG
>674139321387
AAAGCAAGCCTTTTGGCAACGTGATAAGCTGCCCCGACGATACGGTTTGCACAAACTCGAAAAATGTTTGTGTGAAAAGCTCTGATCTAGCAGAATCTGAAGTCGATGTCTGTGGAACCTCCGGTGGAAACCAATGTGCAACATGCACAAATCAGAAATATACTTGTGTTAGCAAAAATCAATTTGCGAGATGTTCCGAATCGGTTGTGGTCGACTCAAACATCTATGACTGCGATACTGATGAGATTTGCAGTTCGGAAGCACTGGAAAAGTACGACAACATATGTACGCCTTCTTGTG
>675756229438
CCCACTGGTTTCTACTACCATATCTCGTACCACCAACATATGCCACACCATTATTCCAAGCAACAAACAAACAAACAAACAAATGAACAAATATTTGCCACAAAGAGCGAGGAAGACAAACCCACAAGGAAGACGACTGGGAGCCTGAAGAACGATAAAATGGCATTTATGATAAATACATAATACTCGATGTTTACACACTCATTCAGTAACGCATATAGAACACTGGGAAAAAAGTATTTCATTTTAACCTGGATTCAAAATATTACGTTATTTAAGCAGTCGGTTTAATAGTACAAG
>6761108048
GGACTTAATGTATTCTGCGACACAATGGAGGAGTGCTGGGATCACGACGCTGAGGCTCGTCTTAGCTCTTCGTGTGTGATGGAACGCTTTGCGCAGCTAAACAAGTATCCCTCAACCCAGTTGCTAATCAAGAACCACACCAACATTGACGACGCCAAGGAATCTACGAATTGCTTATAGAAGCGGTACTAAGCCACAGACCAGCCAGCGGATCTGTGGCTCTGCAAAAAAATCAGTTGAAGCTTTTTGCTTCGTAGTGGATAGTTGATCGTCGAGGTCGTAAGACGTTTCGTTTTTAGT
>67739921128
GCTATGGCTATCCCCATCCCGGCGCGTTTAACCCGTTCATGCTGAATCCCGCTTGGCTGGATGCGGCGTACATGACCTACGGCTATGCGGACTACTTCCGCCACCAGGCAGCCGCCCAGGCGGCCCAGGTGCATCATCCGGCACTGGCCAAGTCCTCGGCTTCCTCGGTGTCGCCAAATCCCAATCCATCGGTGGCCACCAGCTCCTCGTCGGCGGTTCAGCCATCTGAGTATCCCCATCCGGCGGCAGCAGTGGCAGCGGCGGCGGGACAACCGGCGGCCATGATGCCATCGCCACCGG
>67824311505
GTTTGTTTACCACTGTGTGCCATCCCTAATTTGCGCGGCATATTTTTAGTCGAATTGCCATTTTTACAAAATTTTAAGCAAACAATGCGGAATCAGGACGATCTAAGTCAGGGCGCCAAACAGAGATTTGTGGAGACGGCTGCCAGGGCCAAGAATCCCCTCGAATCTCTGAGCTACCAAAGCTACAAAGCCCCCAGCGGAGAGGAATTCAAACTCATCTGCCGAGCGAAGTCGGATGCGGACTCCAAACTGCTGAAATGGGCCTTTAAGCTGGCCGAGACGAACGTGGGACCCTATTAC
>6791078810086
AATTTCCAGATTGTCCAGCCGATGAAAAATGCATAAGATTGGACAAGTGTCTTCGTATCCATAATACTACGATGGAAGATGGGGCCAATTTAATGGATAACAGACAGTGTGCCATCGATACCAGAAGAATAGATTCGGATAAGCGCCACTACATCTGCTGCCCGGAACCAGGTAACGTTCTACCAACGTCCTGTGGACAAGCTCCGCCTCTTTATCGAATGGCATATGGCACAGCGGCGAGGCCAAATGAATATCCTTGGATGGCCATGCTTATCTACGAGAATCGCAGACTATCGACCA
>68080791710
CCAACCACCCTCCTAAACAACCACTCAGTGGTGAAAAATCACCCGTAGCTGAAAACTGGAACGGAAAACGGCGAAAATATGCTCAAGTCGGAGGTTCAGCACCAGTTCTGGATTACCAAAAAGGTGGTGCAGCGCAAGCTCGGAACGAAGGAGGACAAGCACATAATATCCTCGGACGCGGAGCTGGATTCCAAGATCGAGGTGTTCAAATCGATATCGGACACCAGCTTGAACCTGTGCAAAATCATTGACCAATACCAGGAGCGCCTATGCATCCTGTCGCAGGAGGAGTGTGTGTTC
>68178325603
GAATTCGAAAAATCTGAAAAACCGAGCCTTATGCTTCCCTCTTGACGAGCCGAAATCGCTAATGAATAATTAATATCTCCCCAATATTACTCCATTGAAGCTTTCACACTTTCAGTTCGGAAATTGATTTTTTGCACATTAAATATATATAAAAACCCTATTGTTTTGATCATAGCTGCAATATTGGAATACGTTATAGAAATTATATTTATTAGATGTGTACATGAGTACGTGTTATCACAGCTGACAGGCGCGATAAGGACAAGAGTAGTACTTGTAGACTTAATGAGGTTTTCCTCA
>68229009848
TGGTTCCTGGACTACGGCTATCGAGATGGCTGCGGCGGAATGCAGCGCAGCGTTTTGAGTTCCCTCTCTGCATCGTACAATGCGATGGGGGATCTGATCTACTATGAGGATCTGGCCAAGAATCTGGACGCCAATCTGGCCGAGGTGGACATGGAGAGCTTTCGGGCGGAGGACATACATTCCCTGCTCTCGCATCTGCCTGCCTATTGCAAGAGCTTGGGCGGTACAAACAGTCGCCTTCAGCAATCTTTGCTGCTTCAGCAGCAGCAACAACAACAGCAGCAGCTACAACAGCAACAG
>6831121932277
GGCACATCTTTGAAAATAATGCATAATGCTTTGTGAAGATCTAGGAAACTGCAGACTACTCCATCGGAATTTTTCCATCAGCGCCCGAGAACCCAGCACTTACATCGCCAACAGCCGATGAGCCGCAATCCGCCCGTGTTCCCATTCCGACTGTCGATTGATTTGTACGGCGACAAGCGGCGGCGGAGAAAAGGACCGATAAAGCAGAACTGGAGGAGCAACCATGACCGGCAGAGAAGCGCAATCCTTCCACACACGCTGTGGCCGCTCCATCCGGCTGTACAATAACAACCGGATGGC
>6841386637138
AACAGGAAACGACTGACGGCAAAGGGAGTTGGCCAAGACGAGGACGCAATTAACCAGACGGGAGTGGGCACACCCACAGCAAAACAAGTAGGAAGTGGATTCGAAGGAGAAGGGAGCAATGCAAACTCAACAAAAATGTTGTTGCATCTCCTCGAAGGATCAACATCTGTTGCCAAGGACACTGTCACACAAAGGAGAACCCTCATCAGTTGCATGAAATAATTCCGTTTAAATTAAGCGCCCCCCTGACAAAAAGGAGCAGCATTTCACGCGATTCCCGTCCCCGCGTAATGTTTGCTC
>685932125059
AATGTAAACGGATCCTTTGGTAGCTCTTGTCCCAAAGATGCAACCGTGATTAAACTCAATCTTGGGGATAAAAATGCTCTGATCAAGGCCCACAACTTGGTGAGACAAAAATGGGCTAGTGGCAAAGCAAAAATTAAGTGGACCGCCTGTAAAATGGCCAAAATGGAATGGAATAAGGACCTGGAAAAGCTGGCAATCTTAAATGCCAAAACCTGTCTTATGGGACATGATGAGTGTCACAATACGGAAAAGTTTCGGCTATCTGGACAGAATCTATTTGCCATGGGATTTTCTCATGCT
>686606525008
TATAATAAAATAGCCAAGAAGCGTGTGTATTTGCATTTGGGAAAAATTTAAGGTTGAATTACGTGGGCCGAAAAATTAAAGACTGAAGGCCATTCAAGGGTTGTTCAAAGAGAAAATTCGGTGAAAAGTCACCGTGTGTGTGTGTGTGAGTGTGTGTGCGTTGCGTGAGAAAAATCAATTCTGCATTTGGTGGAAAGCCGAAAACGGAGAGAAAATTGGTGGAGCGAGGAGAAAAGGACACGAATTAAAGGCTGGTTTTTTGGGGCTGCGAAAAACTCGTGACCGATGACAATTTGGCTT
>6871084338786
AGTTATCGCAGTATGATTGGAGAGCGGGGATCCCAGCTCTCTGGAGGTCAGAAACAACGCATAGCCATCGCTCGAGCCCTTATCCAGAATCCGAAGATCCTGCTGCTGGATGAAGCCACCTCTGCACTGGATTACCAATCCGAGAAACAGGTTCAACAGGCCTTGGACTTGGCCAGTAAAGGTCGTACAACCATTGTGGTCTCTCATCGATTGTCAGCTATTCGAGGTGCAGATAAGATTGTCTTTATTCATGATGGTAAGGTTCTGGAGGAAGGTTCCCATGATGATTTAATGGCGCTG
>688615235302
GTCTTATTTGCGTGTACTCCAATCAGCAATCTTTTGAGACGCTCAAGGATAACTTGGAGCGCACGTTGCTCTGCAACCTGGAGCTGGAGGACAAGTTCGAGAATCTGCCGATCGTGCTGGTTTACCAGCCACAGGATCTCAAGGAGAACGAGGTGGAATACTTGCGCAACGAGGGCATGCGCCTGTCGGAGATGCTGCACTGCGACTTCATCGATCATACGCAAAATCATCAGAAGTATGTCTATGATATACTTAACATAGTCATCCTGTCGCTAAAGCTGACTGAGATGAAGAGCTACG
>6891175824612
GACACAACGACTGCAATCCCAGAGGGCACCGCTTTATGCCGCTACTGCGGACGCCACTTCAACACGGATCGTCTGGCGAAGCACGAGGAGGTGTGCCAGCGCATGCTGACCACCAAACGCAAGATATTCGATGCCTCCAAGCAGCGGATCGAGGGCACCGAGGCCGCGGCGTTCAATATGAAGTCGAAGGGCAATCGCAACCGTTCAACTTACAGTAGTGCTGCCCAGCAGAAGGGTCTGACCACTGGAGTGAAGAAGAACAACTGGCGTAAGAAGCACGAGGACTTCATTCAGTCGATT
>690932024461
AGTTGCCGCTGCCAGCGCTTCGAATCGCATGCCGTCCACCAATTTGGCCATCGTTTGGGGTCCTTGTCTGCTGAGTGCCAATCAGATACAGCTGGACATTGGACGCATGAACATGCTGGCCAAGGTGCTGATCGAGAACTATGATCGCATCTTTCATCCGGACAATGAGCGTCTAGTTTGTTAGGATGCAGGCTACCCGCCCTTCGCTGCCACGCCCCCTTCTCCGCACATCACAAGATCGAGCAGCATCGATATACAAGTGCCTCAAACATCAAACATCACCCCTCTCACCATATGTTT
>6911107323375
GAAAACTGGCAGGCCTGGCTCAAGGACGAGCTAAATGCGCTGCAGCATCCGCGCTCAAAAAACTAATTGCCAGCGACCACCCCTCGGCGGCTGCAGCAAAGGAGTGGCCCGGCAATATCCACATCCATCTAAGCGCTTTGGTTATAATTTTAGTAACTTGTTATTGTTAAATGTAGACATCGAACCGAGCTATAGCTGCTACATCCATTGCATAAAAACATCCTATCATAAGCACTGTATAATCTGTATCTGCATCTGTGCCAAATTGCTCCAGGTTGCCTCCAGTTCGGCGTTTCCGGC
>692783011696
CTTGAACACAGCTCATTCTCTATTGATAGTTCAGGTCGATCGCTTCAGGCTCAAGTTATCTATAAATTGCTTACTTTTATGTGAATTCTCGTGACGTAGCCCGTGCGCTTTTTTAAAATTATTTGTGCAAGAAAAATTTTAGACTCGTGGACGACCCTATATCGATTGCTAACCGGCCAGGATGGAGAAGTACGAGTGCAAGCCAGAGCCGGTGGAGAAGAAGGAGAAGCCGGTGGAAGAGCTAATGAACTGGGATGCCTACTACAAGAACCGCGGATTGGTCAGCACCCGATTGGGCAG
>693894758
TAAACAAAATCAACAAAACCCGGTATTGAGTTTGGGTTCGATTTGTTTTTTATTTTTTCCTGTCTGCCGGCAGTGGCGACAATCGAAAAAGGCAAAAACCAGCCCCCAGCTATTATTCGGATCCCCCATCACCTCCAACTCGCCCACATCCACATCGATCGATCTTGCTGACGCTGCGAGAGATCTTCTCAGTTTCTCGAGACGATCGGACGACGCACGACGCATTCCGCACTTTGGGTCTATTTTCGTGATTAATTTCGAAGAGCGGAGACGTATTCTAATAGGAACCCATGTTCCATT
>694767439835
AGTTTCATTTGAGCCGCGCTAAAAAACGATACGCGACAACGGCTGACAGAAAAAAATAACGATAATTTAATGCAACAACAGCTAGCAAAAAAAAAATAAAATAGTTAAAAGCAACTACAAACGAGCAGCAATTTTTTGAATAATTATAGGGCGACGCTTTGATTGTTGTAAAAAGAAATTAGCAAGCAAGCCAGCGAAAAACGTGCAACGAATATTTTATGAAACCCTCGACTAAAGTTGAAGAAACGCAGTGAAAAAGTCTTAGAAAAATACAAAATAATTATAGTTTAGTTTCGGTGG
>6951173116499
CGTGATCTTCGGCATCCAGAAGTCGATGGGTAGTAGCAGTGTCTACCAGGCCATTGGCAGCTAACAAACTCTCCAGAGCACCGATTTAGCTGAATGTATCTCATAAGTTAAATTCCTTCTGCAGGCGCTGCGAAGAGCTCTCGTTTTAAAAGATTAGAAACTATTTGTGTAAATTAATCTAGTGTTTGTACTCCTTGTATATTTTTGCAAGTATTATTATGATTTTGATCAGTGTATATGTATATATATACTATATCTGCTATTTGGACTGTGTTTTGCATGTGCAAGCATTGTAAAGTT
>696914038018
CACAAAACGAAATGTTTTCGCGGCATTTCGCAGCCTTCTTTCGATTCAACCGATATGTTGCCCAAAAATACAGCAGTTTTATAGCCGCCGGCTTTAGCAACAGGTTTTCGCTGAAGGTTGCAACTCTGCTGCCGCTGGTAGTCCTCCGATCCGCGGATTGCAGGCAAAAAGAGGACCAGGAGGTAAAGCGACCGGTCCGTAGGCGAACCATGAGCAAGGTTAAGTACGAGACGAGTCTGGAGGGGAGGGCGCAGCTCTATCTCAACGCCATGAAGGTGAGATGGGACCAGCTGCACAAGG
>697990718666
TCCATCATGGGGAAGATGAAGATGCGCGTGTCCAGCATTCTGCCCGCCTCCTTGAGCGGTTGGTTTTCGCCGTCGTCCAAAGATGGGAACGATGCCTTATCCTCCCCAGCTAATCTCCGCCAGTCACAGCCACGCCAGTCCAATGGACGCCTCACTACCAAGCGGAAACGAGGACGCCGTCGGATAATGCTAGCCGAAGTGGATGCCGATGCAGCCGATGATCTTGATGACGGCTCCGATGCCAAAGGCCTCAACTATGAGGAGGTGGCCCTGGCCGACAACATAGCCGAACACGACCTG
>69881430214
ACATACTAAAGTAGATTATCAAAGCATGGAAGTTAACATTTAATTTTATAGACACATTTGTCCCATCAAAGAATTTAGAAAAACAGCAGGTCAGGAACATGCTTTTCGAATTCCCGAAGTAATCGGCGACTTAGTACATATATTTTAAAATACAAATTTCGATGCATGAGGATGAGGATGTGAGGAGGAAACGGAACGTAATGGTGATGGGGTCAGGGGGGAGGGCGCCGGCTACTGACCGCCAGATGACAGGCGAAAATACTAAGAGGAGAGTGGCAGCGGAAGCGAGAGAGAGCGAAA
>699140017636
GGAATTGTTCGGTGATGATCCCAACATGCCTGAGTACTCCGAACTGGTAAAAAACACGTCGTTGATTTTCTTCGCCTCCCACGCACCCAGTGAGGGTCCCATCCGACCAAATGTTCCTGCTGCCATTGAGATCGGAGGCATCCAAGTAAAGGACACGCCGGATCCCTTGCCTCAGAATATGGCCGAATTTCTGGGTAATGCCACGGATGGCGCTATTCTTTTGTCCTTGGGTTCCAATGTGAAAGGAAGCCACATAAATCCGGACACGGTTGTGAAGATGTTCAATGTATTGTCGAAGCT
>700310832500
TGACCACTTGAAGATCCACATGAAAACCCATGACATACAGAAGCCCTTCCAGTGCAGCATGTGCAACAGGGGCTATAATACAGCTGCTGCTCTAACCTCGCACATGCAAAAGCACAAGAAGAATGCAGCCATCCTGGCAGCCGGTGGCAATCCGAATGCCCTCAACTATAGTCCGCGGTCCACGGGTTCGGCCTCGGCATCGGTGTCCAGCAATGGTAGTCTGCAGAAGAGAAGATATGCCTTGGCTTTGGCATCAGATAGTAGCCCAAGTAGAATGGATTTCCCCAAGAGATCGAGGAG
>701826727820
AGCTCACGCAATAAAGCAAGCGCAGGCAGCGCATCACGTGCGCATTTAAGTTGCAAGTTACAACGGCAACGTGCCGCTTCCAAAGATACACAGATACCGCACAACCGGCACAAGTACAAATACACACACACACACACAGCCTAGAGATACTCACTCACACCGGGACAAAAACAGGACTAGTTAGCTCATGTCAGTGTAAATTTTACACACAGGCAAAACCTGATGCCGCATACAAAAACCCAAGGCTCTCCGCTCCTCACCTTTTTGCGGTTTATATTCAAGCGCGCGTGTGCAATAAAA
>702100773881
TCAGTGTGAAACGAACCAACAACTCAAACGAAACGAACGCAAACGCGCGCGCGAGAAAAACAAACTAGAATAGAATAGAAGAAATTAACCTCTCCGCCGAAAAGGGAAAACCCCCAAAAAATATATAAAATAACACACGAAACGCTGAGGTCGGGGGCCCTAACCCAATGCTAACTGTAAACAATAATCGAACAAACGAATTTTTAAATTAACAGCGAATGAGTAATACCTGAGCGATTTATTAATCAGAAGCCGTGCGAGCAACAAAGAATCCACAAGTAGCTGGCCCACGGATAGATA
>7034823946
GCTCATTTCCACGAGCGAAGGTCGGAGCGATTTATACGCAATCACCGCTATGAGGAGGCCATTAAAGCGCTGGAAACATCCCTAATCTACATGCAGGATGCCCAAAAACGGGTGGCTCTGCCCAAATCCAAGGAAGTTCTGGACACATTGACCCTCGATTTTCAGCGCAAACTGCGTCAAATTGAGATGCGAAAGACGCAGCATGGTCTGAACAAGCTGAAGGATTATGCTCCCTTGAAGGAAACCAGTCCCATGCTGCCCCTGCGACCAGAAGCCGGAGCAAGTGGAGGCGCAGGAGGA
>704721321586
ACAGAGCTTAGTGCGATATTGAATCAAGTGAACGTGTTTACTTGAGCTTCCTCTAAAGTTATCAAATCAGACTTCACAATGCTGATCAACCGACATTCCTGTTCGAAACTACTTTCTTTGATGGTTTTGCTGTGCTTGGCATTTGACTTAAAACCAGTCTCGGCGATGAAGTGTCGCCTTGGATTTGTAAAAAGGGGTGGACAATGCACTTGGCCTTAAAAAGTGAAAAAAACTAATAGTCAAATTGTATCATTGTTGAATCAACTATATTGATTCCACCAAATAAATCATGTTTGAACA
>7051005313935
GGGAGTTAACTGTCAAAGTCCTTTTTCGCACTTCAACGCTCGTGCCTTCAAACTTCTTACTGTGAACTCAAATCTCGACCGAACAAGTTGTGTGCTCCCTATGATTTCGTTATTAACTGATATTAACTACACACACATTTCTCTAATCCTTGCACACACATAGCTAAATCGAAATGGCTCTTTCGACCATCTGTCCGTTCCTCGTCGCCAACAAGAAAAACTCGAAGCACGCGGCTTTGCTATTTTTGATCTCAAGTGGATTGATGATTTTTAATATGGGCGACTTTATCGACGACTTGA
>706905838094
ATCAAGAAGCAGTGGCAGAACCTTATAGTTCGGGATAACTGCCATCCCATGAAGACCATGATTGTGCTATGGGGTCAGATTCCCCTGTGGATCTTTCAATCCGTGGCTCTGCGCAATTTAGTGTACATGCTGCCGGATCCCACGTCCATTCAAGCTCAAATCGTGACCACCGAAATGACCATTGGCGGATTTGGTTGGATACCAAACCTTACGGTGGTGGATAACTCTTATATCCTGCCTGTAGCATTAGGTCTTATCAATTTGGCCATCATTGAAGTGCAAGCCATGTCTAGAACTCGT
>707797318859
ACGGACAAGGACCAGGGCAACTTCGAGAAGCTCATCAAAGCCCTGCAAAACTCGAAGAAGGGCAAGCGTTTGGGCGTCTTCGCCAAGGACGCCTATCCCGGGGAGTTCAGCGAAGCATGGAAGAAATCCCTGACGGCGTCCAAGTTCGAGCATGTGGACATTAGCACTATTATCGCCTACCTCATGTGTCCCAAGGATGAGTCGGAGATCAACAACATACGCAAGGCATCGCTAGTGTCAATGGACATTTTCAACAAGTATTTGAAAGATGAGATCATGGACATTATTGATTCGGATAGG
>7087000832
GTTCGCTGAACTCCTCGCTCTCTCCGCTCCGGACCGTTTCCTCTTTCTTTCTCCCTCCTTCTGATAGGAACACACACTAGCATGACTCGTCCTTGCTGCGCCTGTGTGTGTGTGAGTGTGTGCGTGCCTTTGAGTCATCGTTATCGCCCCACATTTCTCCACATGGCTATCGCTTGAGAAATCAACGGTCAACAAAGAGATATTACGTTTCTGTTTAAAGAAAATGAATTATTTATTAAGGCGCAACACAGTATCAACAAAAGCAAACAGTGAAGAGCAACAAATTGTCAATCGGAAAGT
>7095783114
ACTTTGAAATAGGAAAATTTTAGACAATCATTCAACTGAGTAAAAATAAAATAAAATAAATAAATGTCTGGAAGCGATATCGCGGGAATTAAACTTACCAGTGGACCGACGAGTCTGAGGAGCAGGATCCTTGTGAGAAACCTACCGCCTTGCACCCGTGAGGAGCTGTCTTTCCTCTGCTATCCCTTCGGCACAATCCTTGGCTCGCTGGTGATTGATAACCACGGGTTTATCCAGTTTGCTACGGAGAGAGAGGCCACACGCGCCATTGAGGCGCTCAACCATTCTACCTTCAAATCG
>710112361749
ATATTGGAATCGAAATCGGGCGCAGATTCGCCTGTGAATTCTTCGGCACCATGGAGCACACGTTAGTCATCAACGGACATTTCCTCCTGGCTCGTTCCTCCCCATCTATGGCAGCATTAGGCAAATTGACGACAGCTTAAATCACTTCGAGTTGGCTTTATACCCTACGGCACCGGCAAAGGAACCTGCTGTCAACCTCAAGGATTCCGTAGTGCCGCTGCCGTTGGCAGTTAAAACTCTCACTTGACGAGAGCAGCAGCTTCGTTGAGCGGCAATAAAGAAGAAAAGCAAGCATAGCAA
>711540422590
AATGCCCAGTATGCATACTATGGCAGCGGCTTGCTGTCCAATCACGACATCTTTGCCGAGCGTCAGCTGGCGACTGCAGGAGTGCGCAAGAGGCGGCGTCGCACCAAACAGGAAATACTTATGGCCCGTTTGGCTGAGGCACAAGCTGGACCAAAACCACCCAAACAGAGAAGAAGAGGCCGCAAGAAGCGCGATAACATGGGATCACCAGAATCCGGCGAGGTGCCTCCGTCAGAGCTGGGTAAATATACATTTGGTGACACACTGCCCAACAACGAAGACGATGACGAGGATGGTGGC
>7121399427627
GGTCTTCAAGATGATGTACATTGTGGCGGGCATCCTCATCAGCAATGCGGAGATCTGCGACACAGTGGACCGCATCCAGATAGCGCCACGCGTCGACCTCAAGCCGGAATACGATCACAGGTACTTGACCTCCGGAGGCAATAGTCCCGGCTCCCGATCCCGCACCCACTCTCGACAGAATTCCGGAAGTGGATCCGGATCGGAGGAAGGATCCCCCACCAAGAGGCGGAGAGTCAGCGTTTCCGGTATCGCGGGGGGCGTGGTCAGGGGCGTCACTAGCCAGGTCACCAAGAGAGTGGG
>713687110933
GTCCTGGAGTTGGCAGGCAACGCATCGAAGGACTTGAAAGTGAAACGTATCACTCCTCGCCACTTACAGCTCGCCATTCGCGGAGACGAGGAGCTGGACAGCCTGATCAAGGCAACCATCGCTGGTGGCGGTGTCATTCCGCACATACACAAGTCGCTGATCGGCAAAAAGGAGGAAACGGTGCAGGATCCGCAGCGGAAGGGCAACGTCATTCTGTCGCAGGCCTACTAAGCCAGTCGGCAATCGGACGCCTTCGAAACATGCAACACTAATGTTTAATTCAGATTTCAGCAGAGACAA
>7141402325444
ATCAAACTCAATGAAATTACTTAGTATTCAGAGTCTGTGCCTTTGGCATACATCGCGTGGCTTTTGATTTTTATTTTATAAGTTATTACTATAGAAAACGAGATCTGTGGACATTCACGATGCCTGGACAATACACCAACTACAAGTGCACTCGATTTATAATGACGGTGCTCCGGTCGTATCTGAGCATACTCTACCTATGGGGAATTTTGCAATTGGCTGCCATCATTCCGGTTCCCTGTGAGATCTGGGAGACAACATTCTTGTTCGCAACAAGGTCCTTTAAAGTTGCCTACGAGT
>7151201322079
GTTGACTACAGCGGAAACGGATACGGAAGCGGCGAATATGAGGCAACCTTGACAACCCTGCCGTGCGACAACCCAGAGCCAACAGCGATAATCGAAAGCGGAATCAACAACCGATCGATAACTGATAATGACAAGGAGGCCGAGGCAGCAGCAGCAAAAGCAAGAGCTGGGGAAGCCGAAGTCCTTTGGCCAAACTCGTTAGACAGCTGTAATAACACTAGCTGTACCAGTACCAGTTCTAGTTCCAGATCAGATCCTGCCCAAAAAAGAAGAATACCTGGTACAAAAATATCGACGATC
>7161040213896
GAATACGCGGAGCAGGTGCTCACCGTGCCGGATGTGGTGGCCGAAGTGCGCAACAAGCGCCAGATTCGCCGCCTCTGCGTTCTGCCCTTCGACCTCCAGGTGCGCGAGCCTCGTCCGGAGAGCATTAAACACTGCGTGGAGTTCGCCAAGAAAACGGGTGACTACGCGAGTCTCTCGGGGATCGATCTGAAAGTGATCTCGCTCACCTACGAACTGGAAGCAGACAACGTGGGCACTGATCACCTGCGCCAGGAGCCTGTGATGGCGCAGACCATTGCGTCCAAGGATAAACCCGAGGAG
>717942031544
GCCAACGGTTTATTGTTATGATTTTCAAAATGGTGAAATACTTACATGATCGCTTAGTAGCTGCTCAAGAAAATCTAGAAGCCATTAAGGAGAGCATTCGATCTTGGGGAAAAGTTCCCCTTTTCCAACGCAAGGACTTGAATCCAGCACTTCTTCTTCACACTGATCCGCGTGAACCTATTTTGAGCATAAGAGCTGCAAACGCAGCAGACACACAGCGTCTTATTGATCTTCTAATGTACGTAAATTTAAAGCTATTTTTTGATATTCCTCGTCGGTATAGCTTACCTCCTGGTGAAC
>7183179498
GTTTGATTTTTAAGGCTGCACGACATATAGCACCGATTCAAAAAGTGCGGCAGGTGCGGGATGACAAATTTTTAGCCACAATCATAAAACTGGAGCCCGCTGGAAGGCTGAACCTAAAGAACCCGGACAACATCATCCGCACCTCATCCAACGAGCACAACTTTGTGTATGTGGGATTGCCTCGCATGAAGGGAAAGTGCGTGAACTGCCTAAAAAAGAACAGGACGGGCCTGAGGAGGATCAATACGCTGTGCAACACATGTCCTGGAAGCAACTGGATGTGCGAGCCCTGCTTCGAGG
>719936110733
CCACCAGTATAAGGGAACGGATGACCACGTTAAGGAATCGATATAACATCGAGAAGCGACGCGTCGAGAATGGCCTTTCCACACAGTCTTCACAATGGCCTCTATTCGAAAGCCTCCAGTTTCTGGGGGATCACATACGGCCCAGGCGCAGCTTTAAGAACATGAGCGTAAAGGAGGAGGATGAGGAGACCTACGAGGTGGACGATTGCCGGAGCGACAGCAACGGGCATATGAACAGCATCAAGGACGAACTGGAGGACGACTCCGAGATCTTCGATTGCGAGCAGGCACTCCCCGTGA
>720650434186
TACATTGCGGACACGGATGTGGGCGATCTGCTGCTGGAGAACCAGCAAGAGTATCCCTATGATCCCAGCGAGTTCGAAGCAGAGAACGAGCCAGATGCGGATGCCGAACAGGATGCCGCTGCACCGGCGGACAAGACAGTCGATTCGGATTTAGATAGCGAATCGGCAGCAGGAGTTACACCTGCGGAACCACTTGCAGCAGGCGCGGCAACTAGCTCAATCAATGGAGCTGATGCTGCAAACGCAGCAACGCCTCTGTCGGAACAGGCGGCAACGGACAAGTTCCGCAGCTATGTGCTG
>721174413140
TTGAAGGAGTACGAGGTCGTGGGCCGCAAGCTGCCCAGCGAGAAGGAGCCCCAGACTCCCCTCTACAAGATGCGCATCTTTGCCCCCGACAACATCGTGGCCAAATCCCGCTTCTGGTACTTCCTGCGCCAACTGAAGAAGTTCAAGAAGACCACCGGCGAGATCGTGTCCATCAAGCAGGTGTACGAGACGTCGCCCGTGAAGATCAAGAACTTCGGCATCTGGCTGCGTTACGATTCCCGCTCGGGCACCCACAACATGTACCGCGAGTACCGTGACCTGACTGTCGGCGGTGCCGTC
>722272921158
CTCTTTATGGCTCCGAAAGTTTGGCTAACATGCTGGTTCTTTTGCACGGAGATCTCAAGGATTCCGACGGCGAGATGATCGACAAGGTATCTGGATTGGTAAAGCAGCTGCAAGACTTTTGCGTTTCTGAGTTGAGAAAGGAAAAATTAAACTTAAAAAGAGCAAAGTTTTTTGTTTGTTCTACTCTCATAATGCACATCAACCAGCTGCCATATTTAAGCCTTGACTCTGCTGCATATGACAAGATTTTGGAAGTATTAACCTCCCCACCACGTGAATCACCGCCTGAATTACCTTCAA
>723122313193
GCACTTTTTTTTTCTGTAAAAACCGCCATAAAACCACCACAAGCACCATCAATACGCCGATGCCCAAGAAGATTGTGCTCCTGAGGAACAATGGCCGATCGAGTTATGTGCCAGGAGTTGGCCACACCAGGCAGTCACTATCGTCGCCCCAAAACGGGAGTGCCCAGCACCAATGTGGTGTACGCCAATGGTGGCGGATCCTGGCGTGCGGCGCCAAGGCAAACCCAAAGGCTGCCGCGCCAGACCGTTCAGCAATATGCCACCGGCACTCCGGCAACTGGAAGCGCGGGCAGGCATTCG
>7241024814496
AAATTCCTGGTTGTCGCCGTCGCCCTCTTGGCCGTTGCCCACGCCGATGTGTCCCACCTGTCGGGCTACAACTATGCTCCCGTCAGCATCCCACAGCCGGCTCCATTGCCCGTGGCCGCGCCCGCTCCCATCAAGGTTGCGCCCGCTCCCGTGAACACCTACATTCCCCCCGCACCCGCACCAGCTCCCGTCCAGATTGAAGTTCCCGCTCCAGCACCCGCTCCAGTGGCCATTCCCGCTCCTGCTCCCATCAAGGTTGCCCCCGCTCCAGTGAACACCTACATTCCCCCCGCACCCGTT
>7251294637424
GTCGTCGTGAGCACTGGCTGAAGTTTAACACGATTAAGATGACTGTGCGCGAAGCTTTGGAGAAGCTGAACGATTTGGTCGACGAATCGGATCCCGACCTGGATCTGCCTAACATCATCCACGCCTTCCAGGCTGCTGAGCGGGCACGCGCCGAATTTCCGGAGCACGACTGGCTGCATCTTACGGCGCTCATTCACGATCTGGGTAAGATCATGGCCTTCTACGGCGAGCCGCAGTGGGCGGTGGTTGGCGACACCTTCGCCGTGGGCTGCCGTTGGGGGGATAGCATTGTGTACCGGG
>726133339376
AAGCGGGTTGCAATGATATTGAGAAACAAGCCAACGGAACCATTTTGACGGCCACGGATGGCTTAAAGGCGGAAATCGAATGCGATGATGAATTTGTTCTTAGCGGAAATTCCTTTACCTACTGCAATGGAACGAAGTGGATCATCAAGCTGGGAACCTGTCAGTTGGCCAACAGCGTCGGTGACCATTCCTGTGACTTCGAACGTGAGGATATGTGCGGTTGGAGGGCCAGCAAAGCCATACCCCAACCATGGAAGCGAATAAGTGCTGCGGCAGATTTTCTCAAAGAAAAGTGCCTGC
>727397720425
TAGCAACACTGTCGACACCACAACAACATGTTTCCCATCAACACCACCACCACCTCCGCCAACAACAACAACAACAACATCAACAACAAGCACCACAACAACAACCACATCCACAACACCTTCACCACCAACAACAACTAGTTGCCCCAGCTCAATCGCACAATCTTTATCAATTTAAAGAACCACCGCTATTGGGACCCGGAGCCGCTTTCCCACCATTCGGAGCTCCCGAATATCACACCACCACACCGGAGAACTGGAAGGGGGCCGCCATCCATCCCACTGGCCTGATGAAGGAGC
>728144814366
CAACCTCAATGGCCAATATTTGGAAGGAGGTCGATTCGAGCCGAAGATGTCGGGTCGTGGAATCACCTGGATGAGCTGGCGTGGCTACGACTACGGCTACAAATTCGTACAAATGATGATCAGACCCAAGTGTTCCAACAACCTACGAAGGCAGGGCATGCAAAATGCCTTAAACGCCCATTGAATTCCACACCGAAAACACCGAAGGGAAATCACTTTATTTCTTGATAAACACTATCAACATTTTGGGACTTTTATTTACAATTTGATAATAACCGTTTCCCGCTGATTTGTTTGTTG
>7291383827341
AACTCACATAAATTCGTGATGTGTTGCGGGCCCTGCTGTGGAACTTGCTACTACCCTTGCTGTAGCCCCTGCTTTAGTGGCCGTTGTTTTGGACCACGATGCGGATTCTATAGTGGACCATGTGGACCTTGCTGCGGGGGCGGATGCTGCAGCAGCTGCGGACCGTCTTGTTAATTTTGGTACTCGGTAACCAAAACTTTTTGAAGACAATTATTTATTAACATGGCCTATTCGTCTTGAAAACAAGATCAAGTCGTAATAAAGGTGTTTGACTTTCCAAGTCTTTTTTATTACAGGAAC
>7301054825135
ATTCCTTATGAAGCTAAGTCACGAGACCGTGACCATCGAACTGAAGAACGGCACCCAGATCCACGGCACCATTACCGGCGTGGATGTGGCCATGAACACTCACCTGAAGAGCGTTCGGATGACGATCAAGAACCGGGATCCCGTCCACCTGGAGACGCTGAGCATTCGCGGCAACAACATCAGATACTTTATACTGCCGGACAGCCTGCCGCTGGAGACGCTCCTCATCGACGACACCCCGAAGTCGAAGACAAAAAAGAAGGACAGCGGCCGCGTGGGAAATCGCGGCAGGGGCAGAGG
>7311322726113
GTGAAGCCTCTGTACGATCGCTACCAACGCGACATCGAACTACATCTGTGGGAGCCCATCAATCGATTCTGGGCGGAGTGCTACGAGGCCTGCAAGGCTGCCTCCAAGCAGAGGGCCACCAATCAGGCGGAGAACAGGCGCCTCTTCCAGCAGAAGATCTACATGCCGTGGAAGGTGCGCCAGGTGGAGGAGATGCAGCGACTGCAGGCGGCTGCACTGCAGCACAAGACCATCGACAGCCACATACGGAAGCGTTGGAAGACCGCCAAGCGTTTCTTGTACGGCCCACGCGGACCATGG
>73231349977
CTTTGCCCAAGAATCCTTACAATCTTGGCAATGATTCCTTCTCCAAGGAGGTGGACTACGATTTCATTGAAGACCTCCCCAAGAAATCAACTAAAACTGGCAAACGAAAGAACCCTGCAGCGACGCGGAAAAATCCACCCAAAAGTCAGGATGATGCTTCGCCACCAAAACAGGCAGAACATAAGGCTGTGGAGCCAGAAGAGGATATGAGAACAGAGCGCTCCCTATCACCGGTATCCCTGTTGATATTGGAGATGGAAAAGAAAAATGGCCAGCAATCGGATGTGGAGAAGCACGCCA
>7331304810530
ACAAAAACAATTGCCAGCGCTGCGTGGAATATGAGAACATGGTGACCAAGATACGTGCCCAGCTGGAGGAGACCTTGTCGGCCATTGTGGTCCAGTCGGTGGACAGCAACCTGGTATCCATCTATGACCCCAGCAAGGAGCCCGCTTTGGTGTTCTTCAGGCGAGGAATACCCATTCTATACCATGGCGAGATCAACGATGACGAAATCCTAGACTTCTTCAATGACAACTTAGAGCCAGCGGTCAAAGAGCTTTCCGACGACAACTTCGAGCACCTGACTCAAGCCTCGTCGGGTGCCA
>734387116386
AGACCCAGACTGTGAAGCTGGTGCCCGGAGGCGGTCTGGTCAACAACTGGTTTGCCCCGGCTACGTATGGGCCAGCAGGGATTCCATTTGGGGCTAGTCCCATGATCCCACCGCCGCCCGTTCCGAATCACAGCGTATCGTGCCAGTTTTACATGGACCGGGAGGAGCAGCTGTACCGCCGCGCCTGCCAGATGAAGGGCATCCGGGTGGAGCGGGTCTCTGAGATCCGCGAGGAGGAGGACGACTCGAACGGCTCCGAGGAGGAGCCTTCGAAGGGCATCCGCTACCGCTACACCCTGG
>7351041738841
AACCATTCCATCCCAACGATCTAAAGCGAATTACGGACAGTGACCTTTGGATCACCAAGCTACTGCAGGTCTATGACTTCGATGTGGAGAAGTGCATCACGAGGTTGTGGGATAACCTCGCGTGGCGGAAGAGCTTTGGAGTTTACGACATCACCGAGGCAAACCTTAATCAGGAGTTTCTAAACGATGGCTCCATCTATGTGCACAACAAGGATAGGGACGGAAAACCGCTGCTGATCCTCACCATCAAGAAACACTCGAAGAGCCGCAATCAGGAGGATCTACTGCGCATCCTTGTCT
>73665295521
TTTCGGCCACTAGTTCTATGGCATCCCTGTTCGGAGATGATGGTGTGGATGACCTATTCAATGACAACATTCCGACTGACCCGGATCAGCTGCCCAGCGATGGCGAAGGCGAAAAGCTGTTTGCGGACGACGAGGACAACGGCGTAGAACCTGGTAGCCAGGATGCCCAGATAGTGGAGCCTAAGAAGCGAGCTGTGAGAAATCCCCGACCGCGACTCACTGTGGAAACACTTCGAGGTCCTCGTGGCATCCAGACCATCGAAGATTATTTTAAGGACATCAAATTCAAGGGCAAGGGTT
>7371185820801
TTAGTTTCAATCGGTCGCTCGTTGGCAGAACATCGAAGGTCCGGGTCGTGACGCTTTTCGCCCGAACGTTTTTTGCACGAGTTTTTTCCATACGTATTTGTTCATTGACAAAAACTCAAGCTGCGCTCTGTGCGTGCGTGTGTATGTGTGTGTGCGAGTGAGTGTGTGTGTGCTGGCGCGTCTGTGTGAGTGCGGTGCTTTGTGTGCAGAATAATTTTTGCAAACATTATGTAAATGCGCAAATTAAAGTTCAATCGACGCCCGTTTTGAGTACGAAACCAGATCGCCTTGCTTTAAGTG
>7381401839702
ACCAATCAAAAATCCACCGACTATCAGACTTCAATATGATGGCCACGGTGGGTGATGGTGGCGATACCATTCAGTTCACCGACTTCATATCCAAAAATTTGCATCTGTACAAGATTTCCCACGGATACCATCTAAGTGCGAAGTCAGCTGCCCATTTTACCAGGAAAACACTGGCGGATTATATAAGGACCAACACCAGATACCAGGTGGCAATGCTCCTGGCAGGATACGATGCGGTTGAGGGACCTGACCTCCACTACATCGACTCCTATGGCGCTGCTCAGTCAATCAATCATGCAG
>739956337140
AGCTTCTTTATCGAGCTCCAGAGCTGCTGCGACAGGGTCCATCCTCGCTGGTGATGGGCACACAACGAGGGGATGCCTATTCCTTTGGCATTCTCCTGTACGAGATGCATGTCCGTAGAGGACCCTTTGGTGAGACGGGTCTGACACCCATGCAGTGCCTGCAAAAGGTTCTTCAGCCGCAGGATTACCTTAATCCATACAGACCATCTTTGCAACCGCTGGAAACGGCCTTTGACTGCGTCAGCGAGTGCCTGAGAGAATGCTGGGCGGAGAGGCCAGAGGATCGTCCAGATTTCAAAA
>7401237236635
AGAGTTCTCTAGAGCGAGTACTAGTTCACCACACTAGCAGCGCCTTAAAAAAATTTAAAAAAAACCCTCAATTATCTTAAACAGCCACGCTTGAGAAGATGTACTTCCTTAATCTTTGCCTGATTTGTACCACCATCGGTTTGGCCGTCGGTTCACCAACCTTGGAGTACGGTCCCCCACCAACTTCGGATACGATCAGTCAGTATCACCACCAGGATGAGCATGGCCAGTACGCCTATGGTTACATGGCACCACTGTATTCCAAGCACGAGACCCGCACCGTGGATGGTGTGATCCGGG
>7411214125175
CCAATCCCTTTATGTGGGCGAACATCAAAAGGGCTTGTATGCCCTGCCTTCGCTGGTGGACAAGAACACGCCTCGTATTTCCACAGCACCACCTATAAAACTCCTGGATGGACCTACAGGAGACCAGAACAGCAACCAAGAGACAGATCCGCGCACCATTTACATTAACGATGTGCTGCAAGAGCATGCAGGAATTATGTTGGGACACTACAACATGCCCAATGAGGGTAATGGTAACCTGCAGCTGTCACCGACGACAGCCAGCAGCAAGGTGGTTCAAAGTCTGGCCACCATTCACAA
>74279221627
TTATCACTCGAAGAGGAAAGGACACGGCGAAGCTCCAGGATGCGAGGCAAAAGGATTTGAAATTACATTTTTAATGCCGAGCGGGCAAGAAAAAGAGCGCGAAATGAGCAGCACGTGCGCGCTTTATTTTAAATATTTATAAACAAACAACACACGCGCACACCGACCAACACGCTTATCCACACACACACACACACACACACAAATTTAGGTGACCAAAGTTAAGCCTCGTCAAATTCTATTAAAAATTCATCTTAACGGTTATGCGTTTTGTACAAACAGTCGAGCGGCTAAGGAGCC
>7431250935780
ATAATCGGCATGCGGCCGCATCCCTCGCCGCCACCTTGCTACGGTGGCCTCCTGATCGCCGCCTGGCCCGTCACCATTGTGCTCAGCATCATGGTGCAGTGCTTCATTACCGCCTGGCGCGTGGATCACCGCAAGCGGGTGTACATGCGGCATCACAACCATCCTGGCCACGCGCACGGCGCCCATCTGCCGCACAGCCAGCAGCAGGCGGGACCCAACCACGGCATCGCTCCCGTCCGGCGATCCCAATCCCGCACCCGGGAGACGCGCGAGGAGGCCAGGCAGCGCAAGTTCCGCTAT
>7441073533762
AATTCCCTGACTGCGGATGGACAAAAGGAGGACTTCAGCGATCTGCCACCGAATCAACGAAGAAAGAAACTGCAGGCGAAGATCGCCGAACTGACACAGAATATCGCCCAGGAAACAAAAGCACGGGATGGCCTGATGAAGATGAAGATCGTCTATGAGGCGAACTCATCGCTGGGCAATCCCATGACCGTCGAGGGACAACTGAACGAGTCGGAACACAAGTTGGAGAAGCTGAAAGTGGATCTAAAGAAGTACCAGGGCTTCTTGGAGAAGGCAAGCCAAGTGCCGACGGCCACCAGT
>745290321417
GTAACGATAATGATTTCAATTTCGATCATTTGAAGCCGGCTAGTAGTCAAAAATATTTAGACTTCAGTTCCAAGCCGAAGATGAATCCATATTTGAATTACCCAAAGAGCAATTCCTATAAGACGTTTCCACGATCAAGATACCTAAAAAGGATGAAACGATCCGCGCTTGAAGATCGTCATATGGAAAACGATGAAGATTCTGATTTGGATCCAAAGTATGATACCGATCTTAACTCATTGAAAGCGTTGAACTTGAAGCACATTGATGATAATGGTGAAATTCCATGTGATACTTGCG
>7461000439272
CACCCCCAAAGATACAATCACGACCAATAAGCACAGACCACCCATACACATACTATATACATATAACTATACATAACTCTTCAGCACAGATCTATACCATGCGATTTTGCTCTCTCTTACCTTTGAGTTCCGTTTCCATTTCCGTTTCCGTTCCGTTCTCCATTTTCCGTTTGACTTCCTGAGTGTGGTTTGCGGTGTTTGTTGCATCTTCATAGCTTGCAGGTTCGTTCGCTAGCGTATGATCTATCAATACGTTTACCTGTGGATGCTTTCAAGGGTACGTCACACGACGCCGGCCAG
>747413029835
GTTCTGGCAGATCTCGTTGTAGCCCAAGTAGCCGGTAGAGCCGGTGTAGGATCCAGCGGAGCCCTCGCCGCGGCACGGTGCACCCGGCCAGTTCTGGGAGGAGTCCGACAGCTGGAAGGAGCGTCCGTAAGTGCCCACGCCGAGCACCAGCTTGTTGGCCGGAGCACCTTGGCTCAGCCAAAAGTTAATGGCGTTCTCCACGGCCCACTGGGGGGCATTGAAACCGGTCTGGCCATCGGAGGCCATGGCAAAGTCGTAGGTCATCACGTTGATAAAGTCGACCTGCTGAGCAATGTTGGC
>748138732242
CTATGTGTCCGATCTCCTGTTCAAACGGGGTATGCCCGTGATGGTGACTGGAGATACGGGCGTGGGCAAAACAGTCCTGGCCATCAGTTGCATGAAACGGCTGTCGCAGGGCAATGTCATCCCAGTGATCTTGAACTTCTCCGCCCAGACGAGCAGCAATCGCACCCAGGAGATGATCGAGGGTCCGCTGGAGAAGCGCAAGAAGACCCAGCTGGGTGCTCCGGTGGGCAAGACCGTAATCGTTTTCATTGACGACGTAAATATGCCCAAGCTGGATACCTACGGAGCCTCGCCGGCCAT
>7491278732525
ACAGTATAAGACCCCGTCGGCACAGGTATTCCACAAGATTCTGTTATTCGCTTGTGTAATTAACGGATGCGGTGTCAACTAGTAAAAATGCAATACCATCCCAAGTCGAATAAACTTTGATATTGCCCAAACAATCGAATGTGGTACAGATTGTGAAAGTAGCGTGCAACGCTGCCGTCTACTTAAACTTGTAAAGTTCCTCCTGCTCCGTCATCAGACTTTCTGATAGCATCCCGCGCAATCCAAATTCTGGGAATGATTTCAGCGCGCCAGTGCGTCATTTAAATTGCAAAGCGCACG
>75056355126
GAATATATGCCTAAATATAAGCATGTAATCGATAGGGCTGTGGAATTTGTGGTTACGGAGGTGCACCAGTCAAATGAGCCGTATGATCTGGCCATTGCCGCCCTGGCCCTGTCATTAGCAAGAAACCGCAATGCCTATAAAGTTCTGGATAAGTTGGATAAATTGGCCACTCGGCGAGGTGATCACAAATGGTGGACCGGTTCTGATAAGTGTAAGAGCAGCGAAGTAGAGACCACCTCTTATGTCCTGCTCGCCCTTCTCGAGCATAATATATCGGATGAACCCAAACCGATTGTCGAT
>75138139448
GATCACCAAGACAGAGAAGTCCCAGGAAATCGTAGAGCGCTACGAGATCCTCATGGTGAAACTGGGCTCCTGCAAGACTCAGTTCTTTGATGACTGGGCGGGCCAATTGGACGGACAGATCGAGGAGAATCTAAAGAAATCCCTTATTGCACGGGATCGTCGACACAATTCGCTGATTCTCAACTTCAGTGCCGCCTTGTTTTCCATTCTGAGGGAGGTGCATTATATGCAGCAAATGAAGATCGAAGGAATTCCTCAAATTGCCATCGATTTTGCCGAAAAGAGCGACGTCTTCCGATC
>752663516711
ATAGAGGAGGGTCGCAATCCTATCCAGCGTAACGTAAAGGATTTTCTGCTGAAGGGATGCGGCTATAGCAACCCGAAGGGGCTCTACTACCAGCTGGATGGCTACAACAATGGCGAGTCCGTCTTCGCCGAGTTCCCCTGGATGGTGGCGCTGATGGACATGGAAGGCAACTTCGTCTGCGGCGGCACCCTCATCCACCCGCAGCTGGTGCTGACCAGTGCCCACAACGTGTTCAACCGGAGTGAGGACTCGCTGCTGGTTCGAGCTGGTGACTGGGACCTTAACAGCCAGACAGAGCTG
>753284112362
GTACGAGGAGTACCCCACCACGCCACCCTCTTATGTGCTAAACGGCTTTATCTATTCACTGCTGGGTCTCTACGATCTCAACAGCACTGCCCCGGGAAAAATCGCCCGCGAGGCTGGAAAGCTTTTCGCGCAGGGCATGCACTCCCTTAAAAAGATGCTGTTGCTATTTGACACTGGCTCCGGCACCAGCTACGACCTGCGCCATCTGAGCCTGGGCGTAGCTCCTAATCTGGCGCGCTGGGACTACCATGCAACGCACGTGAACCAGTTACTTCTGTTAGCCACCATCGACAGCGATCC
>754345528968
ACATGAGACGTGCCATATTAAAAGCGTATACCGCCCACACCACCCAACAGCCATAACGCCATTTCGTTCGCACTCACACGCTCGTCGCGACGCGATTTTCGCAATTTTCACAATTGAAAAGTGTAAAGTTCTAGACACCATTATCAGCGTTGTCATAATCTCATTTTTGCAGTGCAACAGCAGAAAGTAATAAAAGCTCGGCTCGCATGCAATTTTCATTAGTGGGAAAATTGTTTGATATTTAAGAGGCAACCGAGGAATAAACGGAATCAACAGCAGCAGACACACACACACACATTC
>75594811327
ATGTCAATGGGCGTGGCAGTGGGGCGGCGAGTCGAACCAGCTGAAAATCAAAGCCCAATTGGCACAAACACGCGGTAAATAGAATTCGCAATCGGAATCGGAATTGAAATAGGAATTCGCATTCAAATTCGAATGCAAATAGAAATAGAAATTGCCGCGAGACCCCCACAGAAGAAAAGCACAAAAAAACAGCAACTAAAATACCCATAAAATAATAGGAAAACAAAGAGTGCCAGCAGAGAAGCAGCTGCTGCAGCAAATAAAAGAACCGCAACAGCAACTGCAACAGCAGCAACAACG
>756177014199
GCATTGGGGGACCACCACATCCTATGGCCTTGCCACCGGGAGCTCCATTTCCTCCGCCTGGAGCTGTGCCGCCACCCATACCGAGCGGTGGGCAGATTAGCAATAGTGGCAACGTGAGCGATGATCAAATGGACATTGAAATGGACCTGGAAGACGCCCCACCTCTGCCGCCGCAACAGCAAGCCAACTTTAATCCGTCGCCCAGCAATGTGGACCTATCGCCGGCGGCCATGGCCAACGAGATGTTCCAGCAGCGGGACAGGGAGCGCGATCGGGATAATAGGGATCGCTCCAGGGGAC
>7571352914296
ATAATATAAGTCCGATTTGTTTGCTCCTGGACCCGCTTGTTAAAAACATTGATGAGCACATTGTCAAGTTTAGAACCTACGGCTGGGGAAAAACCGAATCGAGATCATCTAGTCGGATGCTCCAGAAAACCTCGCTATTTAACCTTCATCGATCTGAGTGCGCGAAGCAGTATCCGCATCAGCAGATCAATCGCAATCATATCTGCGCGGAAAGTGCTAATGCCAACACTTGTAATGGAGATTCCGGTGGTCCGCTGACCGCCATCGTGACCTATGACCATGTCCAAATGGTGTTCCAGT
>758713222909
GTTCATCTGTTAATATATATTGTAATTACTTAAAGCTAACGACGGATGAATCCAAGGGAGTTTTTAATTACGAAGTGCGTTTTTTTCCTCCCATTGACTCTGTTCATTTAAGAATAAAATATTTAAATGATCATAAGGATAAACTCGGTGGAACCAAGACATTTGACGGAAATACTTTATATTTACCTATTTTGTTACCAAATAAGATGACCGTCTTTATTTCAAAGGCGGAAGATGTTGAGTTGCAGATTCGCATTTTATACAAAAAAAAAGAGGAAATGAGGAACTGCACGCAATTAT
>75998259601
TTATCGCTGCGGCAATGATTTATTGTTGCATAAATGGCACTCACTATTTATTAATAAATGGGAAGCGAAATTCTGATAATTTATATATATGAGCGCACCAAGGATTTGTGGCCCAGTGTTTGTGTCTGTAAGCCAATGTAGAGCACCCGTTCGCTTCGAATGGCCAAGTAAATAAACAAAAGTGGATTTTTACACTCATTGCCGACAGCGCACAATAAAATGTGTGAAAAATGTGCTAGAACCAGTGGAAATGCAACCGCGTCGACCAAATAAATAAATAGAAACTTTGAGAGCCTCGTT
>760116417408
ACGGTCCTCACCTATGCCAGATACACCCTGACCGATGAAACGCTCCTGGAGTACCTGGATTTCTTCAAGTCCCAGAACCTGGGCGTCATCTGTGCCGCAGCTCATGCCCTCGGACTGCTGACCAATGCCGGTCCACAGCCATGGCATCCGGCCAGTGATGAGCAGAAGGCCATTGCCCGGAAGGCATCGGAGGTCTGCAAGGAACGCGGCGTGGAGCTGGGCAAGCTGGCCATGTACTACACGATGAGCGGACTGCCCGAAGTGAGCACCTTCCTAACGGGCATGCAGACGCGCCAGTTG
>7611300112873
ACGCCTTCGGGCGAGAACAAAACAAATAGCAGCGCTTAAAAACCAAAAACACAAGATATAGAAAACTTCGGCGTTTGTATCGGTTACTTGAGCAACCCGCCGCTCCGCCCATCACTGATTAGATAAAGTTTTAACATTTGGGAGAGCCGGAGAACTCCGGACTCTCCCACGGAACTATAAAACACATTTTGCGCTTGATTGTTCAGTACAAAGGCGATAGTTAGTTGAATTGGTAATTGCAGGAAGGAATCATGTTGACCGAATTCGCTGGCAATCTATCGCATCCGCTGGAGTTTGGTC
>762900119770
ATAACAGCGTGAGCGGCAGCAGCTCGGTCAGCAATGTGACGGCAGGCGTTGCGAGTGGCAACGTAGCTGGCGTGGGCGGAGGCGTAAGCCAGAGCGGCGTAAGTAGTGGAGTCGGCGTGCCCGGTGGCAGCGCGTCCAGCGTCGGTGTGAATGTGAACAACAACAGCAGCAGCGCCAGCTCGGTGGGAGCAGCGACCGTTGCCCAGACAGCCACGGGAACCACCGCTGCAGTGCTGGCCTCGCTGACCAACAAGAACACCAGCAGCAGCAATAGCAGCGGCAGCGGTGGCAGTGCTGCCA
>763154418566
GAGGCTATTCGTGCTCGTTTGCAAGATCTGACTGATGGTGCTAAGGGTATGACTATTTCGGATGACTATGATAAAACTGAAAAGGAGCGCATTGATATTTTCTACGAGTTGGTTAAGGACAAGCGGGACAAGAAGCAATTGGATGATGTGCAAACTCACAAGGAGCTGGTGATTGAAGCCGAACGCTTGGATATTATTAACAAGGCTCCATTGGTTCTCGCCGAGCTGCTTTTCACTGAAAACATCATCAAGGACGTGCAGAAGAATCGCCCTTTGCTTCTTCGCTTCACCCTCAATAAT
>764330827598
GTGACGCCGCCCAGCGCACTCAGCAAACGCTGACTTTCTACGAGTTGGATCTCGGCTTAAACCACGTGGTTCGCAAATACTCGGAGCCCTTGGAAGAGCACGCCAATTTCTTGGTATCCGTGCCTGGGGGCAACGATGGTCCTTCGGGCGTGCTGATCTGCTCGGAGAACTACCTAACGTACAAGAATCTCGGCGATCAGCACGATATCCGCTGTCCCATTCCGCGCAGGAGAAACGATCTGGATGATCCCGAACGTGGTATGATCTTCATCTGCTCGGCCACACATCGCACCAAGAGCA
>7654210864
GTTAAACCAAGATGAGATTCTGTGGAGTGCTGATTATCTGCCTGTGGTATATTCAAGTCACCTGGTCCCAACTTCTTGTGGATTTGGCTCGTGATTTCGAGACTTCTTTTCTAAACAATAGGATCCCGGACACCACACGATTCCTGCCGGAATATGACTTCATCATCGTGGGAGCAGGAAGTGCTGGATGTGTGATGGCCAATCGGCTGAGCGAGATATCCTCGGCGAGTGTTCTGCTCCTGGAGGCCGGTGATCAGGAGACATTCATCAGCGATGTTCCTCTGACAGCGGCTCTCACCC
>76645136242
GCATTTATTTGTCCAATCAAGGACTGACTAATGAGACCATTGATGACATGGCCAATAGCCAATTACAAGATGCCAAACTAATGGATTTGGAACAACTGATCAGTTCAGAATTAAAGCAATGGATTAATGATGACTCCACAACACCTCCCACTGACCATAATCTTGGATGTCGTGGACTCTTTCCCAAGAAGTCCAACCTCGTCTGCCGTTACAACTCGAGTACAAACGCTTTTCTAAAACTAGCACCCTTGAAAATGGAGGAAATAAGCCGGGATCCTTACATTGTGATGTTTCACGAAG
>767704726906
GGCAGTAGAGTTCCGTCAGCATGTCGCAACAGAAGCAAAAATCGCAGGAGTCCAATCCGAACGCCAGGTGGCGCCTGGAAGGACACCAAAGGAGTGCGATAGCCTGCTTCTTCGGTGAACTGGCGGCGACTGCCGTCTTCGTTTTCATAGCCTGCATGGGCTGTGTGGAAACGCCGCTGTTCCAGAATTCGCACTTTCGCAGTGGCCTCACCTTCGGCCTGGCCATTCTCATCGCCATCCAGTGCTTCGGCTCCGTTTCCGGTGCCCACTTAAATCCGGCCATCACCCTGGCTGCCTGGC
>768910628717
AAATTCCGTATCGTTCTATTTTAGAGCTGGTATGTTTCGGTTCCAACAAATAATTTTCTAAATTAATTTCGCATAAAAAGTGCCAACCAATGCCAGCAACACACACAGGCGCCATAGTATGTAGGCGGTGGAGAGGTTCACAAATGTCACATTCTTAATCGCAACAGCAACAGCACTGTCTGAGGGTCAAAGTTCAGAGACACGTACATTTTTGTTGAGTGGATGGGTCGGACGGAGCCGAAGAGCAATAATGGCTGTCGTCTGGCAGAAAGGCTTTGCCCCCAACCAAAGCACTTAGTA
>769440110631
TTGGTAGAGGTATGGCGGAAAACGTAGATTCAGCACAATTTAATGCGGATGAGGTGGATGCCCCAGCTTGGCTAAATGCGGAACTTATCGAGGGCGCTCTAAGAGCTTATGAAAAGGATCCTGAATTGCATGTAACTGATTTGAAAATTAGTCCTGCGACTCTGCAGGGAGATCATTATGCCAGCGTCATGTTCCGAGCTGTTTCCCACTACTCCACCGCCAAGGGGAATTTCTCCAAGGCACTGATAGTTAAAACAATGCCGGAACAGGAAGGTCACAAAAAGGATATGCTGTCAAATT
>77091455336
TGTGTGTGTGAAATGCACAAATTGATAAGCAATTTGATTCAATTTAATCTTGTTTAAGTCTGATGAATATCAGCGCAAGCAGCCCAACACAAAATTATAAATAAAAAGTTACGAATTTATATAAATAGAATACCCTTGAGTGATTTTGTTAGTCGCATAAAATTAATTCAATACATATTTGTGTTCCGCATTTTTTGAAAATATAACGAAGTTCTGGCCAACGAGAGCAACAACAAAAAGCGGTCTTGTTTGTTTTTCAAGCTCAACGAAAAAAAGAAGAAAAGAAATCTGCTCTCAGTC
>7711216634462
AAAAAGCAATGGATCATTTAAGCAAAATGATTGCCGCCAATAGTCGGGTCATTCGGGACTCAAATATGTTGACTGAGCGCGAATGTGTCCAGAAGATAATGAAACTGCTGAGCGCCCGGAATAAGAAGGAGGAGGGCAAAACTGTGTCGGATCACTTCAATGAGCTGTACAGGAAACTCACGTTGACCAAGTGCGATCCGCACATGAGGCACTCGCTAATGACCCATCTACTTACGATGACCGACAATTCGGATGCCGAAAAGGCAGTTGCCAGCGAAGATCCACGTACTCAGTGCGATA
>772358219102
CTGACAAGAAACCAGGGGCTGCCGGAGATTGTTTGCGAGCGCTGCTTCTCCGAGCTGGACCTGGCCACCAAGTTCCGCGAGCGGTGCATCTTCTCGCAAAAGTACCTGCTGGATATCATAAAGAAGACCAGTGATCAAAGCACTGTTCACGTTGAGCTTAGTTCCGAGCCGCTGGACGAGCAACTGATCGATGCGGATCAATTGGAGACGCACTACGATGACGACCAGTACGTTTGTTATCAAGGCACGAAAGAGGAACACCAAGACCTAGAGGAAATCGAGCTGGATGACGACCCCTCT
>773917626244
ATTTCTGGCGGATAAGACCCACGACGATGTCTCCAACATATTGCAGCAGTGGAAGACGAACAATCAGCCGCCGTTGCAGCAATTGCACTTGCAGTACAACAACGAGGGTAAGCCTTTTCCACACATACCGATGCACCCGATCACAAACATACACACATGTGCAGCACATCATGCAGTTGCGCTTTCTAAATCAAATTTGGGTTAAACTGGCGGCTACGTTGACAAAGTTCAAGTCGCATGTGGGCAGCATTACTTGGCCAGTAGTTACCGTTGTCTTTCAAAGTGGCCGATTGCCATAAT
>774127323620
GGAGTTTTTGAAGCCCGGCGCACCGTGCGAGATTAATATTGATGGCAAGACCATGGAGAGCGTGCTCAAGGGCCTGAAGAATCCATCGCGGTTCACTTTTGACTCGGCATCGGAGCACATATACATGCTGTTGCTGAAGAAAGATTGCTACCCGAGATTCATACGGTCGGAGCACTACAAACGCCTGCTGGACACCGGCATACAGCCGTCGTACAAGAAGCGCTTTTTCAACTTTGGCGGCGTAAGCGGTGCCAAGAAGAAAATGACAGCCGCGCTGAGTAGCCAGCCAAATCTGGGCGA
>7751020923024
ACATCACCTACAAGCAATTGTTTGCCATGTGCCCATGGCAGAATAGACTGGTGACCCTCAGTCTGCGTGGTAAGCACATTGTGGAGCTGCTGGAGCATGTGGTGGCGCCCATGAATGCCAGTTCGGCCACGCCGCGTTCCTCCCGATTCCTCCAGGTTTCCGGTCTCCGTATCCGTTACGATTTGAACGCCGATCAGCGAGTATTCAGTGTGCGAGTAAGATGCTCCAAGTGCCTGGTGCCCAGGTATATTCCACTCGATTTGGAGCACAAGTACCGCGTGGTCGTCATGGAGTACCTGG
>7761013639235
TTTCTTCTCCTGATTTCGGGGATAATTCTCGGACTCGTTCTTCTGAATTCGGGGAGACTTGTCATGCTCGAGTGGGCACTGCTAGTAACTCAGATGGGGGCGGGTCTCATCCGAGAGCGGATCATCGCACTGCCTTTCAGATTCGTGTTACAAATAGTTTGTCCTTCTTTAAAATTGACTCTTCGACAAACGAGCTGCCTTTGTCGGACATTGATTTTTCGCTGCACCCACCCACTCCGCAATGCGGTCCCTTGTCGCACAAGCGCTTCCACATCTTGACTATGCGGCGGATGGAGAGTT
>7771023729865
GAAAAATGAATTTGCAAGCGAATGAAAGAAGTTGGAAGACCCACTGGGAAAATCGTAAAAGGAATTCATTCATCAAGGAATTCCAGTCAACAAGTGCGTAGAACTCCCTTTAGCAAAGAAAAGAGAATTAATGCAATGCATCGAAATAAATTAACATAAATCACACTGAAAGTTTAATGCACGACAATTGAGTCTCGCCATCAACTATCGAAGGGCACAAACTCGATTATCTCCACTTTACAAGAAATCAAATTCATTCAAAGATAAGAAATTGATTTATCAGCGAAGGAAGTCAATCAG
>7786808803
TCACCTGTGAGCGCGGCCGCGGCCATAAAGAACATACTGAATGCCACCAAGAGTGTGGGTACTAGTGCTGCGGCGGCGGCAGCAGCGGCGGCCACCTCCTCCTCATCATCCCCATCCTCTGCGGCGGCTGTGCCGTCGTCCGCCGCCACCGCCGTCGCCGCTGTTCCCACCACCAGCGATGTGCCCGCAGAGGAGATGCGTCCGACGGTGGCCCAGAATCTGGTGGGCGGCATTAGCATCTCATTGGGAATTGGCCAGCGCAATGGCGGCGCAGCACCTGCGTCATCAGCAGTAATGGTG
>779522432410
GCGAAAAAGAGCGACGATGACGTGGAGGAAGTAACTCCTCGTGCAGAGCGTCCTGGACGTCGACAGGCCAGTAAGAAGATAGACTACAGCTCGCTCTTCTCGGATGAGGAGGAAGACGGTGGCAACGTTGGCTCTGATGATGATGGCAATGCCAGCGATGATGATTCGCCCAAGCGTCCAGCTAAGCGTGGACGAGAGGATGAGAGCAGTGGAGGAGCCAAAAAGAAAGCTCCGCCCAAGAAGAGGCGAGCTGTAATTGAAAGCGATGATGATGATATCGAGATTGATGAAGATGATGAT
>78095936760
ATGGAACCTGTGCAGTACAGCTACGAGGATTTCGCTCGATTGCCCACGACGGTGTTCTGGATCATGGGCTACGACATGCTGGGCGTTCCGAAGACCCGCTCTCGCAGGATACTATACTGGATATATCGTTTCCTCTGTCTCGCCAGCCATGGGGTCTGTGTAGGAGTCATGGTATTTCGTATGGTGGAGGCAAAGACCATTGACAATGTTTCGCTGATCATGCGGTATGCCACTCTGGTCACCTATATCATCAACTCGGATACGAAATTCGCAACTGTCTTACAAAGGAGTGCAATTCAA
>78129717966
GAACTTCCGGAGCGCATTAGCAGTGACGAGGAACGCGAACTGCTAGCACTCCTCTGCCGTGTCCACGAGTTGGAGGCGGACAAGGTATCGCTGCAGGCGGAGCGGCTGGCTCGCCAGGCGGAGCTGCGCAGGCGTGATCTTCAACTGCTTAGGGCAGAAAGACAGCGACGCCTCTGCGAGGACATCATCAGCTCCCAGAGAAGGCTCATCGAAGAGGGCAACGTGGATCTGCCGGATGAGTTGCGTGAGCTTTATGGGCTTTACCAGCAGGAGATACATGCTGGCGTGGTAACACCCAGC
>782401510795
GCCGTCAACCCCCTCTTCAAATCTGGCACCGAATGTGTTTAGGCCAAAGACAATGTTAGCTGCATATCCTGCTAATTCTGGCCGGCTGACCGCGAGCATCTAAAACTAAAAGCATCTCCTAATAGTAATTCCTTGTTGGACCAAGGCCCAAAAACTGAACTATTGAGTGCAAGTTTTATGTGAGAAATGCGAAGAATATGAAACTTATGTGTAGCAGTAAGAATAGAAGAATGCCAAAAAGAAAATAGAAAAGACAAGAACGACATCAGCATGGGGAAATTGAAAATACTCAACAAATTC
>783221019151
AATGTGGGATGGGATCTGCCGCACGGACACTCTCTGCAGGCACGCTGCCAGGAGCTGGGCATCTACAAGCTCCTGGGAGAGTCGAGGGTCCTCTGCTCCAACGGCCTGTGGGCACCGCGGATGCCCAGCTGCGTCCCCACCACGGTGCTGACCAACTACTCGGAGGACAGCGCCCCATCGATCCGCATCAAGATCTTCAATGGCTCCCACTCCTTTGAGCCATCCGGCGTCATGGCCGTTCCGCCGCACAGCACAGTGCTCATGGACTGCATGTATCCGAGGGTTAGGGGCACTCCGGAA
>784331938224
GGCTGCCCCTTCTGTCGGGCCGAAATCAAGGGCACCGAACAAATCGTTGTGGACGCTTTCGATCCGCGCAAGCAACACAACCGGAACGTCACCAATGGGCGACAGCAGCAGCAGGAAGAAGACGACACTGAGGTATAGTTTTGTTCACAGCCTGATCAGCCTGATCCGCCTGCTCCGCTGCCGCCTGTGCTGCTATTTATATACATATTACTCTTATGATTACCTTTGGTTCGTTTATACAGTTATATATGCCTATATATACATTATATATTTTAGATTTTACAACTGCTATTGTTTATA
>785837934813
TACAATAATTCACTTACTATTTTTACTTCTGAATCGCATTCTACGAAATGAATTTTCTAAATGAGCTGTGTATATTTACAATAATATCGTAATACCTTTCTGCAAACAACGCAACTATTGATAAGTGATAAAAGAAAATGAAGTGAAAACAATGAAAAAGTCAACTTGGACAAGCCGAACACCATATACTCTACGAGTTACAACCAAAATGTATTACTCACGTTGGTATATGACCAGTTGCTATCACAGCTATGGGCTTCTGTAGCCTACGGAATGAGTATGTCATGAGTCATTGGCGAA
>786820320869
GTCTGTACTCCTATTTGGACGACGTGGGCGAGCGGCACAGTGTTCGTTATGCAGCTGGAGCCGGAACCGGATTCGAGATCTCCAACGCTGTGCCGGACAGCCCATCTGTTGTGGCGTACTCCAGTCCTCTGTACACGTCCCATCCCAAAGCACGCGGCAAGATGTCTGTGCAAAGGGGGCCGGCTGGAAGCTATAAGCTGATCGCCTCAGGTTCGGATCACCGACGGGCAGAAAGTCGAGCACCCGATGGCCTGGTGCGAGGAACCTACTCCTTCCTGGACGACAAGGGCGTGCAGCGGA
>7871390230188
TGAGGACTCTCCAGGAAGTTGTCCTCTTCCTGGATGACCCGGACTTCGCTGTATTCTCCGACTGCGCAGCCGATGATCAAGGCTAGGCAGAAAAACAACATTTTGGGGATTCTCGGGGACTCTCCCGGAGCGCTCGCAGTTTCTGTACACGTAGGCAGGCAGCAATGCGATGATTAAGACACAAAACGCAGGCGCGCCACTTTCAACAGAAAGTGGATGCTGAATGAATGAACTATTTTCCCCAGAACCACTTTCTTGAACTTTCTTAGTGCCAATTTTTAAACTTGTGCCACAAATGTG
>78889315795
TGCTCACTTCGCCATCTGCAGCAAGGAGCAGCGTTTGAAAAGGCTGTCCCTGCAGTACCGCTTCGACTGCAAATGCGAGGGCTGCGAGCTGAACTATCCTATGTTCGGAATGATGCCGCACAAGGCGACGGTGCCATCGGTTACCGATGACACGGAATTGGCACTGAGCTCCTACAACTATGATTTCGCGGTGAGCAACTATCGAAAGTACTGCGACTTCCTCACGCAATACGGTGACGACTATCCGTGCGAGCAGATTAGCTCCGCGGAGGAGTGCCTAAAGATGGCCCTGCATATCAT
>78961736141
GTTTTCAGTGCATAGAAAGCTTGGAAGAGTATACAGAGCTTAAGTGTTTGTGGTTAGAATGCAATGCCATTTCCGAAATTCAGGGCTTAGAGAAACTTAGCAAACTGAAGTGTCTCTTTCTCCAAAACAACCTTATAACGAAAATTGAAAATTTAGACCCATGTCGTGAGCTAGATACTTTAAATTTGAGCTCAAATCATATTCGGAAAATACAAAACATTGGGACCAATGTCTTGCCAGTTTTAAATACTCTTACCATTTCATCAAACTATCTTAAGGACAGTGAGAGCCTTTCAGACT
>790548823429
GTTACAACTGTCAAACGAGCACGGGCGATGGAGCTTCTGCTTTGGCCCTGACACCCATCAACTGCAATGCCACCAATGGAAAGTGTCTCAATGGAGGAACTTGCTCCATGAACGGAACCCACTGCTATTGCGCCGTCGGCTATTCGGGAGATCGTTGCGAGAAGGCCGAGAACTGTTCGCCACTGAACTGCCAGGAACCGATGGTATGTGTCCAGAATCAGTGCCTCTGCCCGGAGAACAAGGTGTGCAACCAGTGCGCCACACAACCGTGCCAGAATGGCGGTGAATGTGTGGACCTAC
>7911337432782
TGGCCAAACGAACAGTCAAATCGATTTGGAGCACTACAGTAACTCCGCGGAAATCGTAAACAACTACGAGATCAAGAGCAATGGGCCCAGTGTAATCGAGCAGTTGACGGTGTCATTCTACATACCCATTGCCTATAAGGTGGCTGGCTCCACTGCCATTATACCGATCATCAACGTGACTAGCTTGAAGATGCAGGCCTCCTACGATTCCCAGCTCTTGAGCATCGATCTGTACGACCAGAACAATACCATGCTCGTCGTGGACCCCGTTGAGGTGACCACCACCCTGAGTGGAGGCTT
>792181910498
TTTGCACCCCGTATGGCTTTGTGCGCCTCTTTGGCGTTGTTAACCAGGTGCTGGTGCGACCTATGCTACTGCGCGACGTCAACGAGGAGTTTAGCGCCTTCTACATGGAGGAGGCGAGCGTGAAGCGGAAGCTAGCGCACATTGAGCTGCACAACGTGAGCATTGCGGATGCCGCCAACGGAGGTCGCCTTGGCAATCGGATTGGTCTGGGACGTGGGCGCACCTTCTATCCCCAGCCACTGCTGCAACACTCCCAGGCTCATCTATACCAGCGCAAGGCGATGGCCAGTGACGTGGACG
>7931313327280
GCTCTCAAAGAGAAGGAAGAGGTTTACACAGTCAACATCGGCCCTAAGCGCGGCATTGAAAACTTTTTCCGCATCGAGACGCTTAACGGCGAGGTGATCATCCGGGAACAACTTCCGCACACCCGTCAGTACGACTCCAACTCTTGCCCCTTTAACGTTTCCGGAGCGCTGGACAACTCTCTCTTTCCTCCCTTTGTCCAGCCGGATACGCCGCTGAGCATAGTGGCTATCGAGTCCTGCCGGGTCCTTCCGCTGACCTACCAGCGTCAGGAGCGTTACAACGGCCTTGATACCTTCCGC
>7941313125682
GTGTCCATGCCCAAATGGAATAGTAAGAAGAATGAGCACAGTCCCGATATTGCGGCCCTGGAAGCCATCACGAATGCCATTTTGAAGGAGGTGAAGGAGGCGCAGAACAACAAGCCGAAGGTCCTGCAGATCGTCATATACGAGTCGTCCGTTTAGACGGAAAGGAGGGATAGAAACCAGACAGCGAGATTGAGCTTCCATCGATGAAAAAAGTGCTGCATAGTTTTGGGCGAGCAGGCAGAAAAGCAAAAAAAAAATATATATATACATATATCAAGCGAAATATCAATTGTAGTTAGG
>795732531226
CCTTTTATTTGCCGCACAAAAGGGATTCGGTATATTCGCGATACGCAGAACCGCGCCAGTCGACCGTTCGCAGTCGAATAAGAGCGGCGACGACGCTCGACGCTTAATTAAATGCCAATTAACGTGTGACAATAAGTATATGTGCGGCCCATGGATGTGCGAACGTGTACGAAGACCAAGATCGGCATCGCCATCGGCGGCAGCACGACGGACGATAACGAAAGCTACAGCCGCCGCCACAGATACAGATGCAGATGCCATGCCGCTGTTATCAGCGCGAGCGGGAGAATGATAAGGGAT
>7961156936773
GCGGCATTGTTTTGACTGCATCCCACAATCCCGGTGGTCCAGAGAATGATTTCGGCATCAAGTTCAACTGCGAGAACGGAGGACCTGCCCCGGATGCGTTCACCAACCACATCTACAAGATCACCACCGAGATCAAGGAGTACAAGCTGGTGCGCAACCTGCAGATCGACATCTCAAAGGTTGGTGTAACCTCGTTCGACATCGCCGGAAAGCCCTTTACCGTGGAGGTGATCGATTCGGTGGCCAACTATGTGCGCCACATGGAGGAAATCTTCGACTTCGCCAAGCTGAAGGACTTCG
>797212314743
AGCCTGCGCAAGTTCATCTTCATCTCCCTTATCCTCATCATGACACTGGCCTTCGCCGGCTTCTATTTCCTGCCCGACAACTCACATTTCATTCCATTGGACGAGGGAAGTGCCCAATGGAATGTAACGTTATTGACGAATCCAAACGATTGCAATACCATTATCCAATCCTCCAACGCATTTTGTCAAACCACTCATCAGGCAAAATGCATTCAGGAAGAAAAGGAAGTAGGCGAATTCTCCGCTCTAATTGTTGCCAACGAGTCGGGCCTCAATCTCAACCAGAATCTGCTTCATGGC
>7981379633005
TTTTCGAACTATTCTGTTGCGGGAGCTTGCCGCGATCAAGCGCAAAAATCGGGTCAGTGTGTAATCGAACAAAGCGTGCCAATCATGCCAAGCTATTGCCTCATCATCGTCCTATGCCTTCTTGGATCAGTGGCGGCTAAGTCTTCGGATGGAGATCGAGATCAGTGGGTCTGGAGGTCCTACAATCGCAGGGAGCGCTCTTTTCGGGACATCAATCGCAGTTCCCCCATAAGGAACTCGTACGACGAAAAGCTGAGGCGGGAGCCCACGACTCGAAGACCTTTTCCGGGCGAACCGGAG
>7991220737021
TTAAAAGCTGCAAGGAACGTTGGCGCAACATTCGCTCCAGCTATGCCCGCTCAATAAAGTTGCATCACGGTGCGAATACGTACTATCTTAACAGCGAGCTGAAGTTCCTGCAAAAGCACATCACTCCCGGAGTGCCCGTTCCGCTCAGAGGTCGTAGGTCAAGACCCAAGGGACAGGAGGAGCACGACGAAGGGGATCCCGAAACTCCCGTAGAGGCAATCCTCGAGATGGTGCACTCCCCGAGCTTTCTGAATTCGGAGCATGCGCAGAGCCGTCACAGCACCGACCCTGCATCGGCGA
>800217332979
TACCACGCTCCCTTCGGCGACGTCATGAGATGCTCCATGGAACTGGCACTTCAACGAAATCCCATTCACTTCGCAATGACCATGTTGCACACATGCCTGCTGCTTTATGCTAAGGTTTTCCCAGATGATACTCGTCATGCAGCTGGACAAAGAGCTTTGAGGCCAGCCGAGTTCTCCGAGCTAATGGAGCTGGCCAATCGTTTGGCCAAAATACTGATATCCAATCCCATGGAGCATCGCGAGTGCGTGATCGCACTTCATAGATCTGGCATTTTGTTCGTCTTTGAATTGGCACAGAAA
>801713919277
ACTTCGAATGCAACGAACCAGACGGCAAATGTCTCCACCTGGCCCCCACATTCCCAGGATGGCGTCGACACCCTGCCACCGACCGCTGACCGTCCGCACACGATTTCGACGGCATACGAAAAGGGTCACCAGCGTCCGCCGCTGACCGTCTACACGTTCCAAAACCCGGAGACCATTCACGAGTCGGGCAGCTGCCTGAACAACGGAACAGCAGCCCCGAATGGACAGCCGTTATCCGGACAAGCCACTCCGGCCACCCAGAAATCACCGGCTGCCTCACTTAGCCGGCCTCCTTTGCCA
>802137785444
GTTTTGAAACTTATGTCCACCGATCTGTTTACACAAAACCAAATTTGGAAGGACGAACTGCGTCATCTCCGTGAACTGGTGGCCACTTTGGAGCGTCAAGGATACACCCACTTGGATGCCTTCAAGCTGCACTGGGATCACCAGTTGTACAAAGTTTTGGAATATCAGTACATCTTGGGGTTGCTCGACATGAACAACAAGCTACCAGACATACATGTAAAGCTCGTCTTGCGACAGAGAGAACTGGTCTTCAGTCCACCGGAAGAGGAAATTCGGGAGTTGTACTTTAGTCAGCTCAGG
>80352112961
TTATGAGAAAGTAGAATTCCAAGGTCGTGTGGCCGAAGTATTCAACCGCATTTGCTCCAAGGAGGGCAGCTATTTTCACCAGTTCGATGCCAGACAGTCTGTAGAGGATTTACATGCCCAGATAGCGAGCATTACGGAGGAACTCCTGCCCAAAGTGGCCACCCGACCTCTGGACACGTTATCGTAGCACACGTCCTCGCGTCGCCATTCATTAGAGGGGATTTACATTGATTTATGCAATACACGAATGTTTGTTATAAATGTTTTAAATGCCGCTTAACTTTTAATTTACGATAAAGC
>804440919120
GACTACATTGCACTCTGCCAGGAGATCCTGAGTCGTCCTGATCCCGAGGCAGAGGCCGAGTGATCGTCGTTAATTCATTTTCCATAGACGAACTTCTTTAACTCAAACAGAAATTGCATATTTCGAGTCCTAAAGTTGCAAAAATAATGTTCAAAAGCTAAAAAAAAAAGAAGACAGCAATCAGTTTGACAGATTAAAATGTAGTGTTGCCAGATATTTTTTAGTGTCTGAAAAATAGATGTTACTTTAGGATTGCCAGTTCGACGAGAATAATGAGTTTATCAAACATATATTTTTAAG
>8051197030117
GTGTCGTTCGAAAGCCTTTGATTTGTCCGCAGTTAAGGGGCGCTGAAGAGAGTGAATTGAACCCTTCGCCCAAGCTGAAAGCGATTTGGATCAAGGTCGCCGAGCAAGCAATCGTGGGAATTCAATTATTAAGAGCAGTACGCGCGAAGTTATTCATCAAGTTAGTTTGTATTTAGGGTAATCATCCTGCCTTACTTCATATGAATGAATTTCATACAAAAGAATGTGACTTAGCAGCATATAGTGTGAAAAGATGAGTATCAATTATGGATTCTTAATTGCTCATACTTAAATCATCAA
>80631655403
TCATCTTCTACAGAAGAGGAAAACATACCAACCTTTATCTATTTTCCAACGAGACCAACAGTCTCAAGTGAGCCCCAAAACAATGTTTCTACGGAACCTGATGTACCCATTACTTATTGGCCACTTAAAGGATCGGGCGCCCCAACAAATGATGGTGCGCAAGCTGAGCAACCAAAGCCAACTGAACGGACACAGCCAGGAGGCAGGTGCAATACGACTGGTCTATATTCCTGGGTGGTAGCCCTATTTTACGAAGAAGTTTACTTGACCGGCGGCTCACTAATTAGTCCAAAAGTGATC
>807170919155
CGTGGCATTCGATTGTCGTCGCTCGAGAGGATAGGTGCCCAGCTTCGAAAAGGATAAAACCCCGCAAAGGACTCTAAGTAAAAGTGAAACTTTAAAGCCAAAGAGCACACACACATACACATACACGCGCACACGTTGCATACAGTTTGGCGCGAGTGTGGGTTACTGCTGGCGGTACGCCAGTGTGTGTGTGTGAGTTGGCCAAGTGGATTTCTATTTTTGGCCCATTAAGAAGTCAACTCGTGAAGTGCAGTGGTGTTAAATTCGTTGCTATTTGAAAGGACTCATCGGGTTGCTTAA
>808329916090
GTGAAAAGCCGTACAAGTGCTCCTGGGAGGGCTGTGAATGGAGGTTTGCGAGGAGCGACGAGCTGACCCGCCACTACCGCAAGCACACAGGTGCCAAGCCGTTCAAGTGCCGCAACTGCGATCGCTGCTTCTCGAGGTCCGATCACCTGGCGCTGCACATGAAGCGCCACATGTGAGGCGAGATTTAAGCAGGGCCATCCGGAAGAGCCGGAAAATCCAGAGGCAGAGGGGAGGAGGAGGAATCCAGCGGAAACTGTGTGCCATCAAGGAACGATGAAAAACTTGCGTAACGCTAATCAA
>809442535895
AACTCAACGGCTCAGTCAATTAGCGATGAGCGGAATATCGCACACGGCTCTCTAAGCAGCCAAGTGCTTTTCGGCCAGGCCATCCATCGGGTAAGGAGCTCAGTTCCGCCGGCGACGGAAATGGCCGCTTAAGTGGTGCGCATCCGAACCGGAACCACCGGCAGCAAGTCGAGCACACAACCACCACTCAACTCATTAGCCCCGGGAGCCGTAAAGATGGCCAACTTAAGCTGGCTGAGCACCATCACCACCACCTCCTCCTCCATCAGCACCAGCCAGCTGCCATTGGTCAGCACAACC
>810113131436
ACAACGCACGATCATGGCATGGGTTCCCAATTCGCAGTTCGAGGATGATCTGGTCGACATGGAGCCGGATTTCAATTTTGTCCATGGTCAACTGGCCTACGACATGAAGAAGCAAGGGGAGTTTTGGCCGCGACCGAAATGCACATATGAATATCTGAAGTCCCGGGAAAAGAGGAATTCCGAGCTCGAAAATATCCATGGAAGCAGAGGCGGAACTGGTCGTGATATTCGGCAAAGCCTTCAGCTAATGGAGAACATACAGAAGATAGCAGGCACAAGGCCGCTGGGCGAGCACGCCAC
>811733134035
GTTGAAGATAAAAAAGAGGATACCACCAAGAAGCAGGCGGAAGCTGATCATACCTTGCACAAATCACTTAAGGACGCTCGCATCGTAAAACGTTCTATGTCCACCCATTCGCCTCCGGAGCATTCGCGTCGTTCAGTGCGCTTCAGTAGCCATACGCCTCTGACCGATGAGACGAACATAATGAAAGAAACATCCACCGAAACCTCTTTGAAAGTTATTTTCGAACGCCTAAAGCAAACTGGCGTAGAGCGAGATCTCTTTATACCCAGCTCCGAAAATCCCAGGCCTCGCAGCAATGGT
>812878529061
CTCGCCGGGACGCTACTACAATGCCTACTGCTCGATGACGGATACCGGTTATATTTGGACCCAGCCGAACTGGGATTGGGGGGCGTAGGATGAAGCCGCTCCGGACTTTGCCCCCGCCACGCCCCCTCACCAACAACACAGCTCGCTGTGACGTCAAACACACTGACTGCCGACCAAACGCCTCCGCAAGCCAAACGAAAATTATTCCAGGAGGATACCCACTTGGAGCCTCCTGCTCAGCCTCCAAAAATACTCTAGTGGAGATGGGCTAGTCTCCCTCGTTGTTATCGCACCTCGCGC
>8131187131602
ACGACGCCAGCAGTTGCAGCCATAGTGCCTCCTCGTACGACCCTCGTCCGTCCGTTCGTCATTCATGCACTTATGCCCATTGTCAGTTAGTCAGGCCGTCGCCAGTCGACAGGCATTGTCACAACTCTTGCCACGCAGCCCATTTTCCTCATTTTCCCCAACACCAACCAGCCTCCTTTGCACCCAATCCCCATCCCATACCATACCATTCCTCATCCCATCCTTTCCATATCCCGGCCCCTTTGTGCGTTGTCGCTTCAACGCCCACGCCTTCGTGCCAAGCCATCCAATCCCGTCCCG
>814151810229
CTTCCCCAAAACTATCGCTCGACTGTGCAAGTGGCCAGTGTGGATAGTTTCCAAGGCCTTGAGGCCAATATAGTGCTGCTCTCGCTGGTGCGCAGCAATATATCCGGCCGAATTGGCTTCCTTCGCCAAGCAAATCGAGTGTGCGTGGCTCTTTCTCGAGCCCGCTGGGCCCTGTACATCGTCGGTAATGTGACGATTTTGAAGGATACCTTCCCAAAGATTTGGAATCCAATTGTCAAGCGCTTGAAAGAGAATAATGCCATCGGAGAGGCATTTCCGACCATAACCAGTACCTGATTA
>81586825208
CGGCCTTTTTGACAAGTTAAAGAACCTACAGGTGCTGAACTTGGAGCACAATCCGATAACCACCATTGCCCTGAATGCCTTTACTCCCATCCCAACTGCCCATATCTACGTGGGCAAACTCTTTAAGGCGGCGAAAAATGCCGACTGGGCTCGATCCACGAATGCAACAATCTGCGAGGAGGAGTATATCTACGGGGTGTGCATCTACTGCAAGCGAGATGAGTATCTGGACCACTTTGCCGACTCGGAGAACTGCAATAAGCCAAATCCGAAGGCCAAGGATGTGCTAGCCAAGAAGGC
>816312427023
GATCGACCATCGATTGCCATTTACCAGCCCAAAGCCCGAATTCGTGCATCAGATGAGCTGCCCCAAGGTGCAGGCGGCAAAGATGGCTCGGATGGAGAGGCTTCCGTGGTGGAGGAGAAGACTTCGAAGAGGAACAAACGCCCCAATCGGCGCAACAAACCCAAACCGAAGGAGGTGAAGGAGTGTGAGCTCGAAACTCGTCGCTTCTCCAAATCCTCCGAGAGCAGCACCAGCGTCAAATAGCGATAACAGACTTTTATTGTTAAATAAATCGTGTACACATGGCTGGAGCAGACCGGT
>8171061833403
TATTCGTTCAACGGGCGCTTGAGCGAACGGTTGTTGCTTTGTCTTTTAGCTTTGGCTTTGTATCTTTGCATCCGACGGATACGCGATTCGATTTGAGCTGTGCCGCGACTTTGAGTGTGTGTGCGTGTGAAGAAAGAGCTATATTTATATATACATATATATATATATAAATATATACATATATAAAATATATTTTGTTGCCGTTTTCTGGCTGGTGAAATAGCCATAGCAATCCGCCATCGTAATAGCAATAGTTTTTCCAGTGTTCATTACATAAAGTATCAACGCCAAAATTTAAAT
>8181293819477
GATTGGAGAAACGAATGGAGACTTACTTATATATCACGTCATACTCACTCTGAAACCATTCTGCCACTCGCCCTTCGAGGTGGTCATCGATTTTACGCACACCTGTTCAGATAATCGGTTCCGCACCGAGTTTCTGCAGAAGTGGTTTTATGTCCTGCCCACGGTAGCCTACGAAAATGTCCATGCTGTGTACATCTATAACTGTAACTCGTGGGTGCGCGAATATACCAAGTTCCACGATCGCATTCTGGCACCATTAAAGGGAAATCGCAAACTTCTGTTCCTGGAGTCACCCAACAA
>81911801725
AAGCATTAACGAAAGAACTGCGCACAAAGTAGGGAGGCAATAATTACATATGTACATGGCTGGGAAAGGCCTTAACTAAACTTAGCAAACTAATAAATAGAAAAAAGGAAATATTGGCCAAATATTATAGTATTGGGAATATTAGGTTACTTGATATCAAAAATTAATGTCTATTTTATACACTTATTCTTAGACTTAATGTTAACTTATCGTACTTATTATGATTGGTTTTTCAAGATTACCAGAACTTGATAGATTGGTCTAGCTTTTGAAATCGGATAGCATTTTCTTTAAAGGACT
>820445719355
ATATGGACGCAAGCACATTTTCCTCTTCTGCATCGTGTTCATGGCGTTGACGGGAGTGGCGCAGGCGCTGTCCTGGGACTACATAAGTTTCCTGTTCTTTGCCTTGCTGAATGCAGTGGGCACTTCCGGTGTCTATCCGCTGGCTTTCATCATTGGGGTGGAAATGGTCGGGCCGCGGAAACGCGAAATGTCCTCCATTGTGCTCAACTACTTCTATGCCGTGGGCGAGGCACTCCTGGGCCTGTCCGTTTTCCTGCCCGACTGGCGGCAATTGCAACTGGCGCTCTCTGTACCGCCGCT
>821362012194
ATGCTGGCCGTTTGATAGAAACGGAAAAGTCGAAAACATATATGTAATGGAACATTCCGATCCCGTGCCTTATCAACAGCTATCGACATTATCGCCGACCACCGCACTATACTCGAACTTTAACAACTCTTTGGAAGCAGGAACCGCAGAAAGACTACGCCTTAATAAAACTGGGTCACAGGTCCACAGCCTATATGTCGGCGACGGTCAAGTGCAAAATGCTTCTGAACCCTTATCTTTTCCCAGCCACCTTAATCTGTACCAATATGTTCGTACCCCGGCAAACTTCACTATTAACAG
>82268619802
AATACTATTTGCGGAGTGCAAAACGAATCCGCGGGATCGTAAGACCATGGATTCGGCCACTAATCTCCTCGAGCAACAGGGCTCAGCGGCTGATGTGAGTGGCGGGAGCCATCCCGCCGAGGTGGAGGTAACCACCCAGGCTCGAGCCACTTTCGGCATGGACGCCGAAGGACATGCTACCGGCGAGGCGGTGACCACCACCACGGCCACCTTGCGTAGAGAAGGTTCAGACGAGGATATCTTTGAGCAGGTGCAGATGATCCTGCGCAAGCGACGTGGCTGGGGACCGGAGGACTCGCT
>823139626524
TGTTGTGCAACTCCAGTTGTTGTTATTGTGGGGTGTTTTGAAAATGCAGCAGCTACGAAATGCCGTGGTGCACGGTTGGGCTAGAAGGATAAGGGCCCCATCGAGAAGTGCCCACAGTGCCGGTGCCGATATCTACGACGTGGTGGTCATCGGAGGCGGACATGCCGGAACAGAGGCCTCGGCGGCAGCTGCTCGCATGGGATCACGCACCCTGCTGCTAACCCACAAACTGGAGACTATTGGCGAGATGTCCTGCAACCCGTCGTTCGGTGGCATTGGCAAGGGTCACCTGATGCGCGA
>82457124873
TCACAGCGACTAGTCGACAGGCACTGATTGGACAATTTCTTTGCCAAAGCAAACGGCTAAACGATTATCTGCGCTTAAAAAGCCATTTAGTCATTTATTTCCTGGGGTTTTCGACTTCCTCCGAGTACCCGGCATCGGTACCCATGTGAAGGAGTGCAGCGGATTCGGAAACAGCCGAGAAACCAGGCAAAAAGCGTGGTGAAAGCAGGCGCTGACTGACCTCGAAAAGGGGGAGGAGGTGGCTCCTCTGAAGAAATCGAATCCAATCGAGAGCTTATCCACTTGACAGCGGTATGGAAC
>82580044062
GTAGATGAGAAGCGTCCAGAAAAGAGTGACCAATTGGAACGCAAGGACGAAGGAGCAGCGTCCGTAACCCACATGCTGAAGCAAATAAGACAAATATATCGAGATGGCAATCAAGAGCCGATTCCGTACTTTAAACTGATTTGCAATCCAAACAATTTTATGGACACCGTTCAGAACGCTTTGCAACTGTCGTTTCTTGTCAAGGAGAACTATATTTCCATCGAAAATGGCGAGGATGGTTTGCCATTGGTTCGCGTTGTGAATTCCAAATCGGTCGAAGGAAACGCACCGTCCCAGGCT
>826732211793
TGTGCAACAAGTGGATTCGAGAGCGCGAACAGATATTCAGCAGACCTTGCCTCAAAAAGCGAATGTGATTCTCAGCGAAACTGTTTTTAGACAAGTGATACTATACGACCACTATAAAACTCAATAAAGTCATATTAGAATCGATAATGCTGTCAATTAAACATTCCCAGCGATAAGAACAATTGCAAATCAAGTCGCGACATTCCGAAGAGGAATAGGTGTTTTCCCCAGAGTCGTTCATCAAAATCAAGAAATGGAAATTCCTGCTAAATATCGTTTAATGGTCGTGAACCAACCATT
>8271328318135
AGATCAAAGAGCCCGTTTATGAGTACGACTTCCCCAAGCCGTACCTGACCGACCAGAAGTTCTTCCCGCTGAAGCAGCCCTTCAATTTGTACATGGACAAGCACCGCGATCAGAAGCAGGTGAACAAGGAGTATCTGGAGCGCAAGCTGGCCAAAACGCATCCATTCGAGGGGCCAAAGAAGCCGCTGCGCTACCCCAATGCCCATCCCATACGCGATGTGCCCTCGTGGCTGCGCACTGAGATTCGGAAGGAGCGTCTGGGCACTGGTCGCGTGCAGGACTACTAGAACTACTCAATGG
>828946816388
CTCCATGACTTGTCGTCGCAATTCTATCTCACGGAAGCCGATATCGGCAAGAATCGTGCGGAGGCCTCTTGCGCCCAGTTGGCCGAGTTAAACAACTATGTGCGCACCGTTTCGCACACGGGGCCGCTTACCGAGGAGTTCCTGCGCAAGTTTCGCGTTGTGGTACTGACCAACTCCGACGGGGAGGAGCAGCAGAGGATCGCCAAGTTTGCCCATGAAAATGGCATTGCTCTGATCATCGCCGAGACGCGCGGACTGTTCGCCAAGGTGTTCTGTGACTTTGGCGAGAGCTTTACCATT
>829279734992
CGCATAGATGTATCCCGGAAGGATATTATTGAATGATGTGATATAGACTAGATATTGCGGTGTGTGAAATACATTTGGATATTATCTACATATGTAAATTCATATGCAAATACGCACTGATATATAGTACAAATCTATAAAAAAAATCGTTGTGCCTATGTGGATTCCAATGTGCACCATAGAACTGTTCAATTGAAGTGTTAAAATTGCCCACTTAACATCGTTTTAAGGTTATACACTTAAGTGTGCTGAGAAAAAGTCGATAAATATACAAATGGTTGTATGTGCATTAGGGTGGAC
>8301282114218
GTGAGGATGACGCGACCAGCCAGCACAAACTCAGTCACCTGCAGAACGAGATGCGCAAAATGCAGAACGAGTTCAACACGCAGCGGGCGAAGATGCGGGAGCTGTACATCCAGAAGGAGGCGGAGGTCAGCCAGAGCCAGCAGGAGCGACGGCAGCTGCAGGCGGAGCTGGACGAGCTGAAGACACACCTAATGGTGGCGGACCTTAAGTCGCAGAACGAGCTGCAGCTGAGGGACCTCAAGGCGCAGGAGGAGATCTCCTCGCTGCAGCAGCTGGTGCAGGACACTATCGAGGAGACCG
>831287327653
GCCCCCACAAACTCTGGCGGACCGGATATGGACTCGGGCCCCTCCTCCGCCGGACAGCAATCTCAGCCCTCGCAGCAATCTCGTTCGGTGGGCGGCAACCCGGACATGTCTGCCGCCGTGAACAAAGCGCTGCGGCAGATCGAACTCATCCACACCGGTCAGGAGAAACTTCTGATGCTGTGGCAGCACAAGAAGGTGAAACTAGACCAGTGCTTCCAGTGGCGCCTGTTCGAACAGGACTGCGAGAAGATGTTCGACTGGATCTTGCACAACCGCGATGTGTTCCAGATGAGCTACGTG
>832726319519
ATAGTTGAGGGGACATCGAGTCGCAGCCGGAGCCGCAGCAGTTAAACGGCAGTGGAATTTAGCGCTGTTAGTGGAAATTTTGTGAAAACAAAAGGGGAAAAATTCCAGGCCGCCGGCGCCATGTCCGCTGGCAATATGAGCCATGATCTTGGACCGCCACGCGATCCGCTGGCCATCGTGATACCCGTAACGGTGGTCTACTCCCTCATTTTCATAACCGGTGTAGTGGGCAACATAAGTACCTGCATTGTGATTAAGAAGAACCGTTCAATGCACACGGCCACGAATTACTACCTCTTT
>8331083128988
CAGACGGAATGGTGACGCACATTAGCCGATAGTGCAACTCCAAAAACTCAGTGGCCCAGTCCCTGCCCCATTTAATGTGCAACAGCGAAAAGTTGAACGTGCTGGCAGCTAAATTCCTTTTTCATCCTCTCTCCTTGGCAACAAACACACTGACTCACACACTCGCTAACTGATGGCCATTATCAGGATCATTATGTGGCATTAGGAGCCGCGCCACCAGGATGATGATGTTGTTGCAGCTTAAAGTTGTATGCGATTTATTTGCGGTCTTCTTGCCCCCTATTGTGTGTATGTGTGTGT
>8341008834478
AACTGGCGCCTGAAGGATTTCGCCGCAAGGGCCAAGGAAGCCGGACATCCAGCAATTACCATGCTCAACCAGGTGGAAGCCGCCCAGTGGCTGCCAATGATCGAGCAGTACGGGATCGATACGTGGAATCCATGCGATGCCATTGCCGTGGCCGTTTGGCTATTCGAGGATCACTTGATCCGGAGGCACAACACCTGGCACGCCACCGTGGATCTGCGGGGCACCCACACTCGCGGCCAGATGGTTCTCGATCATTTGCGGGAGCGCGAAAAGTATCCGGAGAACGTGCGCATTATCGAG
>835114985821
ATCCCTAGCTCTGCGGCTGACTGCCATACGAGAAACCTTCGAGGAGTTGGGTATCCTGCTGTGCAGGGACAGCAAATCATTGACCTCCACTAGCGATTATGGAGCGTTCTATGACCAGTTTGACCGCGCCCACTGGCAGCACATCGTCCACAACAATGCCAGCCAGTTCCTGGAGCTCTGCAAGCAGCTGGATGTGCTTCCAGATGTCTGGTCACTTCACGAGTGGTCTGTCTGGCGCACGCCGTCCACGTTTAAGAAGCGCTTCGAGACGGCCTTCTTTATGACTGCCCTGGAACAGGA
>836379039544
ATTCGCTCCCTAGCCACCTCACTGTCTGTGATTTTTTTGAGTTTACTCGTCTTTGGAACCCTGAAGCTGTTTCCCCTGATGCTGCACTACTGGGGCATATCCTTTACCATGTGGTTCTCTGCTGCCTCTGCACTACTTACGTTCTTCTACTTCTGGCTCTTCCTGCAGGAAACCAAAGGAAAGTCTATGATTGAGGATTAGCAAGTAGCTGAATTTCACTTGAAGGCTTTAACACCTTTAAAACCAACTGCAAAGTCACATGATTGATTTGGTTAATGCAGGTGGTTTATTTTATAATTG
>837578030746
CGCTGCCTTCAGAATAGCATTTATTATGCGTCTCACGATAAATGCGAAATACTCGGCGATGCTGGAGCCGGTAGTCAACGTGCTTTAATCAACTACTTTGGATGCGGTCAAGGCCTATCAGCACATTAAACGCATAATACAACTGTTAAGAAGCCATCGAGATGATCCTGATAGTATAACGGATGAAGTATTAAGAGATGCAACAGTCGTTGCAGAGACAATTGTGTTGGAGGAGGATATAACATCACTTTCTCGTATATTTGGCAAGCAATGTCACCGAAAAAACCGTCCAGCTGAAAA
>8381145632610
ACTTTTCCCACTATTCAGTTTCAAATTTTTTCTCGCTCAATATAAAAAAAAAATCAAAAATTTACCCAAAATCAAAAATATACACTCACACAGTCCATAACAAGACAAGACACCGGAAAACAACAGGCAACACACCCATATTAAAGCCAAAAAAAAAGGAATCTAAGAAAGGCCAAAGGAAAGGCGAAAGACCAGACAATTTTGTTTAAACTACGTACTAGGTAGAGATATTTATAATCTGGAGAATTCCGATCAATTGGAATATTGTAGCCCAGAGAATATCGATCCTCTCGAGAAAAA
>839717313112
TTTCCTATAGACCGCAGCTCCTAGGGAAACGGTCGAAACAATCATGACCGAGAAGTACGACGGCAACGGTGACTTTTCCGCTTTCAACGACGATGACAACGATTTTGGCGGCAAGCCTCGCAAGCCTGGTGGATCTATTGGAGCACCAGGTGGCGCCCACAATGGCGACGCTTCCGCCCACGATCACGGCCATCATGGAGGAGATCCCGGCGGCAATGTCCAAATAAACGAGAAAGCCAATGAGTACATACGCGATTGTATGGCGGAAAGAAATCGAATGGACAGGAAGTTTCCCATTGC
>840127481034
AGTATCAATCAACCGGCAACAGTTGACAGCAGCAAAGATCTCCAGATCCACCAGAGAAATCATGAGCAAGTTCACCATTTGCCTTCTCCTCGTCGTCCTGGCCATCGTGGCCATCCAGGCTGATGGCGATCGGCGTCCGTGTGTGGGTCGCTGCACCGGTCTGTCCAGCGGCCAGAGTGTGTGCATCCGCAACAAGGTGACCAATGTGTGCACCCGCCTGCCGGCCTGTCGTCTGCGGGAGAAGAATTGCCGCCGTCGGGACAATGGACTCGAACCCATTCGGGAGACATGCATCACCCG
>841662510141
CATTCTCGTTAAGCCATCTCTAGTTCGCCACTGAACTCGTAAAAAAGTGTAAAATTTGTTTACATTGAAAAAAGGTAAAATATTGTTCTTGAGGGCTACCTACGGTGCTCCCTGGCTCCTAGATGGGTCAGCCAAGACAAAGGGCCGTGTGCATGTGTGGCGCGTAGCCCTTTATAAGTGCGGGGGGTGGGGGGAACAGCCAGGGCGAACAAAGAGCAATTAATGCAATAGGAGGAGGGGGGCTTTCTCCTCCGATTTTCCCCACTTCCCCGAATTTTCCAATAGAGGCTGTTGTGAAAC
>842460513784
TCGACACTTATCGTCAGCGTCTATCGATTAAACTTGCACGTTTCGCCCCAAACATATACATTTCATTTAAAAAAGCACACTTAAACAGGAACTTTCGTGTGGATAGCAATCAAATCATGTCCACCGTGAGCGACCCCAACAGTAGCAATCCGCCGGAGAGTGCGGGGAACATTCGGCCGGAGCCCATTTTCCGGGAAATCAATGCGGAGCAGACCGACGAGATAGTGGAGGTCGAATCCGCCTGCATGAACTGCTTCGAAACGGGAGTCACTCGGCTGCTGCCCACCAAGATACCCTTTT
>8431278136125
CACAATGTGCATCACTAGTCACAGCAATAGTAAACAGCGGGCACAGTCCACAAAGAAAACCATTGCCGCCGGTAGAGATGGCTGCAGTTTCGGATATTCCAGTGCACCTGCCCAAGCTGCTGGCTCTGTTCAAGACGGTGGTGCCCAAGCTGGTGAACAACAAGCACAAGGGACAGTACGGACGCATTGGAGTGATCGGTGGGTCCCTGGAGTACACCGGAGCGCCGTACTTCGCGGCCATTTCCTCGATAAGAGTGGGCGCTGACCTGGCGCATGTGTTCTGCCATTCAAATGCGTCGG
>844129046214
CGTCTAAACAAAACTGCGATTCTAAGAACGAATATAAAAGCATGCAGGAGGCTGGCGAAAGTCCTGTTGGAATGCCTCTGAGCCAGGAGGCCATCGCACAGCGTCTCGCGGCGCTTAGTCGTTGGCAGGACGAGCAGAAGCGGCTGCTGCAGGAGCGGCAGTCCAATCACCGCGTTTTGCTCGGCTTGGAGCAACGTAATATGTACAAAATGCTGGGACTGCTACACCAGGAAACGGAAAGCCATGAAAACAGTGTGCTGGAGGAGTGGGACGAGGAGCACTCTATACAAATGCCGCGAC
>84515698944
GTGGCATCTTCTTTGCCAATCCCATGCGCAAGCAGGGTTACATCACCATGTTGGATCCGTTGCAGGATTCCTTTGGTGAGCGGATGGGAGGATTGCTCTTCCTGCCCGCTCTATGCGGTGAGGTCTTTTGGGCAGCCGGCATCCTGGCTGCACTTGGCGCCACTCTATCGGTGATCATCGACATGGATCACCGCACCTCGGTGATCCTGTCCTCCTGCATCGCCATCTTCTACACACTGTTCGGTGGACTGTACTCCGTGGCGTATACGGACGTGATCCAGTTGTTCTGCATCTTCATCG
>84641139318
CCGAGTATCTAAACATTTTGAACGAGCTAACCACGATGTTAGGAAAGAGCGGAACTGTAATAACGGTGCTGCGATACGACATGCAGTTGAATGGCAATTACAAACAGGTCCTCCGGCGGGTTCGAAAGTCCGTGGATAATCGAATTGTGGTCGTGGGCTCCAGCGAAACGATGCCAGAGTTCCTTAACCAGGCGCAACAAGTGGGCATCATCAACGAGGATTACAAGTACATTATCGGCAACCTGGACTTTCACTCTTTCGATTTGGAGGAGTACAAGTACAGTGAGGCCAATATAACCG
>847106377975
CTCGATTTCCGGATTTGACAGGCATGGCATCTCCATCCGATTGACAGTCGGAAAAATGCTCGAGACAACGGAAAATGCGGATAGACACTCAGATCATGTGGCTAATAATTGTGTTATCCTCGCTCCCGGCATCCGCTACTGGCAATCATTATCGAACCCGCCGAAAGCCAATGCAGACGGAGGACTCAGACCTGATGAGGAGTTTCGCTGGTGGGCTCGGTGGCGGTGGTCCTGGTGATGGAACCGTGTGCGACATGTCAGGGGAGGATAGCAACTCGCCGGCAAAGAAGACGCGAAACC
>848166514269
CGTTAGTGTGTCGTTTTTTCGTAGCAGGCTATGTCGTTGGGCAACGCAGGGCGAATCGCTGTCTGTTGGTTTGTAGAAAAATCGTTTTTAGTTACACACACTTAGCTTTACTACATGGTGTTTGAAAATCCCGAAACAGGACTGTTTTGACCGTGGGTGGCGTCTACGCATTTGTGCTGTCAAAGAGATCCGTTGAGAACCGGCGTTACGAGAGCATGCGAGTGCGTGAGCGCATGAGGAAGGCAAACCAAGGGGATTACGACTCAAGCGCAGCATCGGACAGGCGATTCGATTACTAAG
>849696219326
TCATAGTCATGCACCCAGCTGTCATCATATGGATCCGAAGATGACCAACAGCCAGAGTTTCCAGCATTCTCCACGTGGCGGAATAACCCATCAGTGCTGCAGCGGCTTTGGACATGGCAATGGACGTCATTCGCACCGGATGCACTCGAATGCTTGCCGGATTCTGTAGAGGAGGGGGCAGCACGAGCACACCCTTCATCAATTCCATATCATGTATACTGACTCGGATTTCGCTCAATATTCCCGCGTGCTTTTCGATATAGTACTAATAACTAGTCAGCAATTATTAGGATTTAGATA
>850100102490
CTTCGCGTTCGGGAGTCCAAGTACGGACCTGCTTTGGTAATCCAAACAGCGGAAACGGGAGGAGGATATGTGCTCGGATTCCGTGTCGATCCCGCCGAGCGGCTAAACGAGTTGTTCAAAGAGCTAAGCTCGCTGCACACAGTTTACGGCGAGCATCCCAACTTTGGCATCCAATACAATGCGAATGACGCCAGGCGGCGATTGGAGGCGGCTTCCGAGGAAGCTGCGCAGGCCTCCCAGATCAAGGTGGATAACTTCGAGGAGCTGGACGAGCGGCAGGAGCGGGAGATCAACACCAAG
>851287616620
TACCAAGATCCGTTTGGCAACGCTGCGCAAGTAGGGTTACCAGGTAGCTGAAACTCGCTAAAAGATGGCGACGCGCACTTAATTTTTGTTTTTTCCCACATAATAAAGTGTAATAAAACCAAAATAAAAGCAGTGCCAGAGAAACAATCGGAGGCGCTTAAAAAGTGAGAAACAGCACACGACCCAATCGACTGGCCCGGGCACGAAGCGAAACGCGAGTGCAGTGAAACTCACATAAACATTGACATGTCGCTGGCCCGAAGAGTGCAACAAGTGTGTGAAAATCGAATTGTGGCCGTT
>852295637206
AGTCCCGGGTGATTCCGCCGGTGCGCTGGCTCTTCTCCACACTGGCGCCCTTGGCCCTGATGACTGTGGCTCTGCGCCGGAGGAGCGTCAACCGATCTGGAGCTGCGCTGGGCATTCTGGTGGCCTTCATTCTCTCCATCGCCAGCCATCCGTTCTTCGCCAGCTTGGTGGTGTTCTTCTTCAGCTCATCGCGGGCCACCAAGTTCCGCGCGCACATGAAACGCCGTTTCGAGAGCGATTTTCGCGAGGGCGAAGGCCAACGAAACTGGATACAGGTACTCTGCAACGGAGGCATGGCCG
>853967423786
CACTCAAATCGCACTTTTCACGTGGCCAACCCGGTGGTGTCCCAACCAGTAGCCGTGCCGGTGTTCCAAGCGATGCCCCAATCCATCGCCAGGATCGCCAATGTCGGTAAGGAGCACCGAACGGTGTCCAGTCACCCGAATTACCTTCAGTTCGAGGAGCCCAAGTTCGACCTAAAGGATGTTACCGTTGAAGAGCTGGCCGCCGCTGCTAACGTAACAGTGGACACTATCAAGCACGCCATTTACGTCCGGGAGCAGCAGCTAAAGGCCGAACACCGGGCCCAACTGGCGGCCAAGCTA
>854271032354
TGGTGTCGGTGTCGTTTTGGTTTTGTCGGCGGTTGCTAAACACAATTTAAGTTCACTCGGTTAGCAGACATTACACACTGCCTGCTCTCATACATATTTACGCACTTGTATATACATGCAATGTGCCTGTGTGTGCGCAAGAAACCAGAAAAAACGAAAAGTACAACATTCGTTGAGTCGCGTTCGGCTTAATTTTTTTTTGTGTTACCGTGTGTGTGTTTGTGCTTTGGATTTGCCAATTTTAGCCGACTGGCTCTCAGTGTCGAACTTAAACTTAAAGAGCGAGCAACGTGACGTGTC
>855963622907
AGTTCAGTCCGTGACCGTCTACTTGGGCGCCACCGTGCGCACCTCCGCCGAGATCACCCACACCGTGTCCAGCTCCGACATCATCATCCACTCCGGCTGGAACAGCGCTAACCTGCGCAACGACATCTCCCTGATCAAGATCCCCGCCACCTCCTCCAGCAGCAGGATCTCCGCCGTCAAGCTGCCAAGCATCTCCAACTCCTACTCGACCTTCGTCGGTGACGTCGCTGTCGCCTCCGGATGGGGACGCACCAGTGACACCTCCAGTGGTGTGGCTACCAATCTTCAGTATGTCGACCT
>8561321418826
ACTACGACAGCGCCAAAATGAGCGCCGTTTGCGAGGTGGCCATGGAGGCGTGTCCCATGTGGTTTCCCCAGAACGACAGCAAATAGGACCACGCCCTGCGACTCCGCCTCCAAGAACTGATCTCGAGCCTACGACTAACACACCAGCGACAGGTGGGCAGATGCTGTGCCTGCTCGTGCGACTGAATGTGGAAATGCCGGACGTTAAAAAAGTCATGTATAAAATTTATAATGTAAGCCGTGCATATAGGTACATAGAACTTATGCCATACATATACATAAAATACTCAATAAACTTACA
>857146229334
ACTGGTCTGGGCCGGCATTTAAACCGGTACTTAGCACCCCGATCTGTGATCTGTGATTACGCAAGTGCAAGTGCGGTGCAAGCGGCGAACACGAAAACATCACCTTAACTCACCCGAGATCGCCCGAGATCACAACTTACGCACATCACACATACGCCGCGTTGTACGCAAGCGAAAATGAAAATGAAAACGAAAATGAAAACATCGGAAAAACGACGCACAACTGAAATTCTAGATCAAGGCCACGCCCGGCTAGGCCCATAAATATAAATCCACATCGCCACATCAATGTACGTTTGG
>85877219412
GGACGGCTATGCCTCCGAATCAGAGGCCGAAGATGATGAGCAATCACATGTGGTGCTGGCACAGACTCTTAAAAGCAAGGGCAACTTGGAGGACAAAAAGAGCTCCATAAAGCTACACGAGATCGGACCTCGACTAACCATGCAGCTCATCAAAATAGAAGAGGGCCTTCTGACGGGCGAAGTACTGTATCACGACCATGTGGTCAAGACAGAGGACGAAAAGGAAACCCTGCGCAAGCTGGTCGAAAAGAAGCGAAAGCAGAAGGAGCAGCGCAAGAAGGAGCAGGCAGAGAACCGTGC
>859187026422
AAATATTTGCCAGTGCATGAGCTGTAATAAAAAGAAGCTCCAAGTGCTCAAGTTCCGGGGCTACTACACTATTTCATTCCGCCTTTCCGCCGGTCGTGTCGCGCGTGTTCCGTTCCCTGCATATACTATACTATATACTATATATCCACTCGATTCGCAGCTAACCAATCTCTTCAAACCGCGGCGTTTCTCTTTGGCACTCGTCAATTTTGAGCCAAGAATAGCCATTTGGACTACGTCATCGTACTGATTGCGTCAGCAGTTGTCGCTCTTTGGCATTATTTTCCGCGTTTTTTTCAC
>860622710849
AATTGGTAACAAATATTTGCAAACGTGCGATCGACGATATGTATGCGGATAATAAACGTGGCCTAGACAAGGTGACGGCAGCAACCCCGCCCACCCACGCCCTCCAGCAGCAGCAGCAGCAGCAACATCCCCACCAGCAGCAGCAGCATCTGCAGCATGTCCTGCAACTGCAGCAGCAACAGCAGCAACACCTTCAGCAGCAGCAACATCACTTGCAGCACCAGATGCATACGCATCATAACTTCCAGCAGCATGAAACGTCGCCAACAGTGTCGCAGCAGCAGCACATGCAACAGCAGC
>8611048238020
ACAAAGCAAAAGCGGTGTAAGAAGAAGCAGAAGACGAAAAAAATATGTGCAAGCAAATCTCGCGAAAGAAAATGAAATTTGCAGCACTTGTCGTGTGTGAAATGTGAACACAGAGTGCACTAAACAATAACAAGACAATAAACAGCATTTTAGTGTTTATTTCGAGGGATAAAACCACCGCTGAGTCGCCGTTAAGATGAAGCGAAAATACGAAAATTGCGTGCTGCAGCAGAGGCAGCAACAAAAACGCTATTCGTTGTAGATATATACGTACATATATATATTTATATATACGTACAT
>86270011429
GCCTCCAGTTCCTTGAATAGCAGCGCTGCCAGCTGCGGTTCCTTGGCCAAAAAGGAGACAGCCGACGGTAATCTGGAGTCCAAAGATGGCGAGGGCCGGGAGATGGCATTTGAGTTCCTGGATGGCGTCAACGAGGTAAAGTTCGAGCGCCTGGTCAAGGAGGAGAAGCTAAAAACGCCCTACAAGCGCCGACACTCGTTCACGCCGCCCAGCAACGAGAACAGTCGCTCCAACAGTCCAAACAGCAGCAACTCCTCGGCCAACGGAGATGCAGCTGCGCCCAAAGGCGGCAACAATCCC
>863795137560
TGCGGAGATGACTTGCAGCAGGATCAGTTAACTATACAGCTAATTAGGATTATGAACAAAATGTGGTTGGCCGAACGATTGGACCTGAAGATGGTCACCTTTAATTGTGTGCCTACGGGATACAAGAGCGGTATGATTGAGCTGGTTAGCGAGGCGGAAACGTTGAGAAAAATTCAAGTAGAGTGCGGTCTGACGGGGTCCTTTAAGGATCGCCCGATCGCTGAGTGGTTAGGCAAGCAGAATCCCAGTCCTCTCGAGTACCAGAGTGCTGTGCGAAATTTTACGCTATCCTGTGCTGGA
>864121023587
AAGTGGTACGGCATGATTCACGCCCGATACATCAGGTCGGAGCGTGGCGTGAATGATATGCACCGAAAGTATATGAGAGGAGACTTTGAATCGTGTCAAAATATCTCCTGTAATAGGAAGAACACCCTGCCAGTGGGCCTCAGCGATGTGTGGGGCAAGTCAACGGTGAAGATCTACTGCCCACGCTGTAAAAACTACTTCCATCCTAAAACTGATACACAGCCATGTTCGGGCCCAGCTGTCCGGACATCTTCTTAACGCAGCTGCCGAACTTGAGACCGCCCCTGGACGACCCACGGT
>865558831896
AGTCTGTCTTACCCAACAGCCAATGCCGGCGGAAGAGCAGCTGGAGCCAATTGCTGACGCAAATTGTTGTGGCATAACACCAAACTCGCGTGCCTTCCATGGAGCAACATTGGCAGTATTAGCATCAATGAAACACCGGAGACCAACACGTGAAGAACCCGATGCGAACCCAATTGTGAACCCATCGCAAAACGCCCATCGCCCATCGCCCATGGCACGTGCATTTGAGCATTCCAGTTCTCTAGTCGAGCCACACATATGCATGGTTATATGGCAATGAGGAAGTGGGAAACGAGGACA
>86697239591
GGCTCATCTACTGCTGCGTCGGCTTCTTCTCGCTGACCCATCGCCTGCATCTGCTCGACGTGGACAAACTGGGCTGGTGGCTCTGCGAGCGGCAGCTGCCCTCCGGTGGGCTAAATGGACGGCCCGAGAAGCTGCCGGATGTATGCTATTCGTGGTGGGTGCTCGCCTCGCTCACCATCATGGGCCGCCTGCACTGGATCAGCTCGGAGAAGCTGCAGCAGTTCATACTGTCGTGCCAGGACACGGAGACCGGTGGCTTCTCGGACAGAACTGGCAACATGCCGGACATATTCCACACGC
>867271935713
AATAAAAAGGGCGGCGATCCCGAGGAGAGCGGCAAGGCGGACGCCGGACCGGCGGATGCGCAGATGGAGGCGGAAGAAGCGGTGAAGACCTCGCCGGAGGAAGGCGCCTCCACCACGAGCAGTGGCGAGGACAGCTGCGAGAGTCGTCCTGCCACAGCGGATGGCGCCAATCCCGACGCTTCGCAGGCCACATAGATGCCCTAGTTCCATTCAAAAGTACTGCTCCATTCCGAAATATTATGATTATAATACTATAATATTAAATTACCCTTGACGGCAATCTTTTAAAAATTATACAGC
>868659224954
AATGAAGGTGTCAAAATGACAAGCAGAGACAGCTAACAAAAAAAAAAAAGGGAAACGAAGGATGCACACACTTACACACACATAGACATACACTGGAATCCAAGAGGAGTGGGCAGGACGTGCGATGGATGGATGTCCGCCTTTCTCGCCGCCCACTTTTGAAGCCGCCCTTTCCGCCTGTTAGCCCGGCTAACTGTGTAAATGGCAAAGCGACAGCAGCATTTGCTAACTTTGCTGCAGCAGCAACAAAGGCCAAGGCACAGCCCCAACAAAAACTACATAAATGTATCTATATCTATA
>869139997443
GAGAGAAATCCCAAGCAAAGTCCAACATGAATGTTGACTTTTGCGCGGACTTCATTCCCGTAGACTATCCCGACATCAGGCAATCGAGACCAGCCTTCAAAAAGCTTATACGCGCCTGCATGCCATCACATAATACCAACGAGGCCGATGGACAGAGCTTTGCCAAGATGGTGGAACAGTCAGACTGGCTGCAACAGATCTCCTCACTGATGCAGTTGTCTGGTGCCGTGGTTGACCTTATCGATTTGCAGGAGAGCAGCGTAATGCTATCTCTGGAAGATGGCTCCGATGTGACCGCCC
>8706945828
AACCGCCCAGTTTTCAAGGACGAGCGGTACTCGCATCTGTGCCACTCGCTGATCGATGGAACCGGTGGAGAACCTTGTTCCCTGGCCAACTGTCGCTATGTCCACGACCTGGACGCCTACTTGGCCGCCAAGGGAGAAGATTTGGGCCCTGAATGTTATGTGTACACCACCAAGGGCTACTGTGCCCGCGGTGTGAGTTGTCGCTTTGCAAAGGCCCACACTGATGAACAGGGCAGGAACCTCAAAAGGGAGGACTACGATGAAAATGCTCCTCCAACCACATGCAATGGCGTCAGTTCA
>871328510026
CATACCCCTTAACTTGGAATTAACCAGTACCTGGTTTTTAAAGGCGCTAATCTGGCGCTTCAAGCTCAGCAAATGATCGGCACCGAGGATATGTCCGCAGCGGCTGGCATGGACATCAGCGAGTCCTTTCGTGCCGAGGATCTCTCGAAGGCAGACTTTTTTGACTTTGTGACCGGTCCCGATATGGGCATCGGCATAGGCGTGGGAGTGGGCGTGGGTGTGGAGTCGTTGGGCGTCAGTCTGCATCAGCAGCAGCAACAGCACCACCAGAACCACCAACAGCCGCCCCACAGTCATAAC
>87286007583
GTGGTTCCGGATTGGATTACCAGGCCTACGCGATTGGCATGGAGGAGGTGGCTCGTGGTGACGCCGCCGTGTCCATTGTGATGGGCGTGAATAACCTGTACCTGGGTGCAGTGCAGCAGCATGGAACCGAGCAGCAGAAGCAGGATTTCCTGGTGCCGTACACCCAGGGTGAGCACATCGCCTTCTATGCACTATCGGAACCTGGAAACGGATCGGATGCAGGAGCTGCCAGCACCACGGCCAAGCTGCAAGGGGACAGCTACCAAATAAACGGCACTAAAGCGTGGATATCAAACTCCA
>873838524214
TACTTGGCACTACAATTGGCCAGCTTAATGACGAAGCCACAATTCGACTAAAGGGACTTGTGGAGAAATATAAACTGCAAGCTCTTAGCAATCCCGAATTCTCTCAGTGGATTGGCAAACTTGAGAAAACTAGCAAGTCGAGAAGATTGGAAGACAAAATGAAGGTCAAAGCTGAATTTAAAAACTACGACGAACGTCGCTTGCAATTGGAAAATAAAATTAGGGAACGCATTACGGCGATCGATGACCTCATATCCGATATTATGGCCAAAGTCCCGATAAAGGATAAAGGGTGTCTCA
>874380010750
CTCCCAATCCTCCTTCCGCTTCATCAGCTGTGTAATCCTGGCACTTAAAACTCTTCTCCGCGAGCTGTGAACATTAGCCAAATGAAGTGACAAGAAATTAACGCAAAAATAAAACAAGAAGACGGAGCGGTATAAGAAATAATAATATAAAAACTCAATGAGTCAGCACCGCATCAGCTCCTGCTGCTGTTGTTCTTCTTATTGCTGTTGTTTGTGGGGGCGTGGCCGGAGTGGGAATTGAGTGCTCCTAATGATGAACTCGGTCAAGGAGCCAGTGCAGCCATGGTGGCCAAGTAATTA
>87598047572
ACACGTCAGCCACTGTCCAAAGATGCAGGAACTAGCGGTCAAACGTACGCACCCCTCATCCATCGATCAAGTTGAGGCGGTGCCAAAAAACCAAATACCCAACCAGCAATTCTTTGCCAAAATGCACCAGCAGGATTTGCAGCAGTCACGATCGTTTAAACGACAGAGTGTATCAGCTACGGCCACATCTTCAACGCCATCTGACATAACGCCTACTAAGGCCCTGTTATCTCCTAAGATGGAGCCACCAAGTGTGTCGCCAACTGTTGAAAGTGGCATTAAACAAGAAGATGTTTCTCT
>8761399711363
ATCATCAACTCGGCGGCCAAGACCTTCTACATGTCTGCCGGTGCCGTCAATGTGCCCATTGTGTTCCGTGGTCCCAATGGAGCCGCTTCCGGTGTTGCCGCCCAGCACTCTCAGTGCTTCGCCGCCTGGTACGCCCACTGCCCCGGCCTGAAGGTCCTTTCGCCATACGATGCCGAGGATGCCCGCGGACTGTTGAAGTCCGCAATCCGTGATCCCGATCCAGTGGTCTTCCTGGAGAATGAGCTGGTCTATGGCACGGCATTCCCTGTGGCCGATAACGTGGCCGACAAGGACTTCTTG
>87724724648
GCATTGGCGGCACACGCTTCATATCGTTTGAGGATCGCCACTGGCATCACGACTGCTTTGTGTGTGCCAGCTGCAAGGCTAGTCTGGTTGGTCGTGGCTTCATCACCGACGGACCCGATATCCTGTGCCCCGATTGTGCCAAGCAGAAGCTGATGTAAGGCGTCTGCAACGAGTCTGGATGTGGGAGAGCTGTGGAGCAGCAAGCTTAAATTAGCCATAAACAAATTCAACGAAATTATGGATCAAATCAGAGGGATACTTACAAGTGGAAAACGATGAAGAGGAATATACACAGATGTA
>8781006112723
AGCACCGTGTCCGTGGAGTTGCGCGAATTGGAGTCCCGTCGCCAGAAGCTGCAATCGGACATTAGCCAGTACAACCAGAAGATCGAGGAGCTCAAACAGGAACTGCTTAGGGAGCAAACAGAACTGGAGCGCCTCAAGATCTCCGTGGAGCAGGCTCAGGTGGCCCAGCGGGAGGCTGTTCAGCGGAATACACCGGACTTGGCCTTGCCCCGCTCTCTTTTACCCAACACACTGCCAAGAAAGAGTAATCCCATCACCGGAGGGATGGCGGCCAGCTGCGAAATGCACAACTGCTTCAAT
>879100159979
CTCCGCGATGACTTCATAGAGACTCCGCCACTGCCAGCCGATGCGGTGGCCTGGGTGGTTAGTGACTTCCAGCGCGAATCCCTGCAGCCCTCAGCGGCATATATACCCACGACACCAGCGCCACCGGGTTCCGGAGTGGGTGGCAAAAAGTCTGCCCAGCTAAACAATTATACTCAGCTTAAGGGCAAAAACCCGCCGGTACGAAACATCACTGCCCTGACGCATTCATTGAATGTCAACCTGACGCCACGGCAAAATCTGACAGTGGTCCAACCAACGACGACAACAGCTTGGCCAGTT
>880366419875
CGTTGGTGGAGCACCCAGTGGCCGCCGGGAGTCGTTGATAGTTAAGAGGAATTTGCAGGACATCGCAGACCAGCATGTACAACGGCATTGGCCTGACCACGCCCCGTGGCTCCGGCACCAATGGGCACGTGCAGCGGAATTGGGCATGTGTGCGGCCCGGGAAGAAGGACAAGGACTACCGCGCCGAGGACGACACGAAGAAGCTGGACGCCCAGCTGAACCGGCCGCCGAACAAGGAGATCCTGGACCACGACCGCAAGCGCAAGATCGAAGTCAAGTGCCTGGAATTGGAGGACATTC
>881366714618
AATTAAAGTGCGACTGCCGGCAACTGAACCGTGTTCGCACCGAAAATTCGCGTCGCGTTGCTCCTATCGTGCGGTTCTAGCTGGATTATCAACAAATGCCAAAATTTCGTCAAAGCGAATAAAAATCATATATGTATACATAATACCTGCGCCTGTGTGTGTGTACCACTCGGTGTGTGCGTTTGTGTTTGTGTATGTGTGTGTGTGTAAGACCGATCTCTCAAGCGAAATCACTTAGCGGCGTTGTGTGTGTGTTCGAGTCTTCGCAAATAAAAACCACATTTTCTTAATATTTAACTA
>882847210060
CCAGAACCTGCCGGTGGACGTGACTCTCGATGATAGCCAGCGTGGAGCGATCCAGCTTCGCCTGCCGCCGCGCTCCTGGCACACGGTGCTCTACAAATGAGATTCCCTTCCCGGAACCCGACAATATACTCGTAGTAATTTAAACTAGGCCAGTAGGAGTGGGGATGGGTCCAGCTGCCGCTGCCCAGAGGACCAATTGAGGCTCAAGTGACGGCGGCGCAACGGAAGCCAATAAATTGCGCTCAACAGGATGAGCAGGATAATGGATACGTGGAGATGGGGGACTCGACTCGCTACCAG
>883764915044
AGTCTGTTGGAATTTCTCGTGGTGTGCGGTTCGGTCGCTCTCGCTTTCCTTCTTCATCGTGCTTGCAATTGACTTTGTGCGGCATTATTATAAGAATCATTACAACGCGTGGTTTTCTTGCGAATTTTGGCACGAGTTCTTATTAAAAATATATACAGCGAATATCTCTGCTGATTGTGCGTGATTGCGTTTCAATTGTAACTAAACTGTTGTAATTAAACAGAAGTGAACAAATTGTGAACAAACAGTGACTGTAATTCAAGGAAAACAACGCAAGCCGGCTGGAAGGCCTAAATCGGA
>884111549976
CAATCGTGATAATACAAATAATTAACATGTCCAAATCATCGATACACACATTAAATAAAATCGAATTGTAAATTACATTTGACTACCAGCAAATACTTTGATCGTGGTCTCGTGTCGTGTGGCTACCCTGGTCACAGTAGTTATCGGATATCGATTTTCCTTGCAACCACTGTGGCGTCTATTTGGTTTTGTGTTTGTGTTTATTGTTTGGCGCCGTTATTGGTTTATTACTGACTGTTACTGAGTGCCCACGATGTCCGACGACGACTGCGATATATTCAGTGCTGCTCGCAAGCGGAT
>885283239560
CACATCAAAATTACGTTCGTATACGGATTGTGACAGACTGTGAAGTCCGTTTAATGTCCTTAACTACCTTAATGTGTACACAGCTTGGAAAACTTCGCACGTAAAGTTATACCGACACTGTGCCGACAATCTAAAGCCTACTGACTAAACACTAACTCAAGTTGTACTTAATTCAAACTTTGTTCCGGCACATTTTAAACTCTGCATTATGCACACACAGACGGAGATATTTGTACACTTCGGATAATCGTATAACAATTAACGAACAAGGACGTTCCATAACTAGCAACTAACGATTGA
>8861178939208
AACAACAGGCGCAATGCAATAAGCCCCGCGTGTCGGATTGTCAGCACCATCAGCAGCTCCAGGACCAGGTCTTGCCACTTGCCCCTCGCCCGTCGCCAACGATTCGCGGTAGAATCGGCACCGCACCTAAGCCACGAGAGCACGGGCCAATCCCAGACGAAAAATGCTAGGCAAGCGGACTGGGTCGCGGCACATAGCGGTCGTGCTGCTGATGTGCCTCTTCTGGTACGTGATCTCCTCCAGCAACAACGTGATCGGCAAGATGGTCCTGAACGAGTTCCCTTTTCCGATGACCGTGAC
>8871003128978
ACGGAGGCATAACAACTTAATCAACTGCAGCTGAGCTTCCACAAATCTCTCGAAGTAAATGCATTTTGGCCAATATTGAACAACGCCACTTCCACCTTTCGCTGGCTTGGCTTGGCCAAACCGAAATCGTTAACTAATTACACTTTAATTAACGCAATAAACGTATAACAAAAGACGTAAGCAACAACAAATGCCGGTGGAAAACTAACGAAGAAAATAAAAACCAACCTCAAGATGAAAACCACTGCTCAAATTATTAAATTCGTTGCATGAAGGAGAACCAAAGTCGAGAGCATAGCC
>8881038228537
TCTCAGGTCCAGCCGATGCCACCGCACCGCCTGCTGGGACCAGCAGCCGTGTGCGGAGCCTGCATCACATCCGCTCCTGCCTCCTCCTTGGCCGGCGGACGGGGCAGCGAGCTCGGCGATGATCTGGAAGAGGAGTACTTCCGGCCGCGCAGCATCTTCTATGTGCATCCACATGGCGTCCACGAGTGCATCGAGTGCGCCCAGCCAGCCCAGCCTGCGACTGTTCCAGCGCCAACGCTGAGCAATCCATCGCTCGATATCTACGGCGACGACGAGGACGAAGTGGACGGTGACGAGGAC
>889904011238
GACATCGCAAATGTTCGTCGAAATCTGGCAGTGGAAGTGGCCGAACGGTTTCCCCCAACTTTCGAGGAGGAGCATGGATTTATTGATGCAGCAGCAGCGGAAGCAGAGGCACAGGCTCGTTTGCTCTATGAGCCATCCAAGGCTGACATCGATGGAGGAGAGGAAGAGGGCGAAGAGGAAGAGGAGGGCGAGGAGGCGCCTCAGGTGATACTCTCGCTCAAGGACTACGTCCTGCGCGATCCGCTGCTCTTTGGAGATTTCCGGAATTTTACCAATGAATCTGAGCCTCGTTTATATGAG
>8901045232063
TGACTATCACTTACCCAGTATCGAGTTGACGCGCGGATCGATGCCGAGAAGGTTGAGCGGACTGACGGCAAGGGCGAGCACGCGGTAGGCGCACTTGAATGCCTGTTGCACCTGGAAGACGCCGTAGCTGCTTCGACCGATATCATTGCCTGGCGTCAGCGGATCCTCGATGCACAGGAGCGAGGGTCGATGGCCATCGACCATGTCACGCTGCAGCTCATCCTTGGGCATGTAGCGGCCACCGTTCTTTATGGAGATGCCGATCTTCATGTAGTTGAAGCGACGTCCATAAAGTTCGAA
>891630133992
GAGCACATGGCCACTCACACGGGCATCGATCTGTACCAATGCCAGTTTTGTACGCGCACCTTCAAGTCTCATGCCAACATGCACAACCACAAGAAGAAGATGCATCCCAACGACTGGGTGAGAAAGTACTCGCAGCCCAGCAGTAGCATTACCTCCACAGCGGCTCCACTTGCTCATCCCAATCATCCTAACCAGCCTGCTCCTCCAGCGGCAGCTCCGACTAATCTAGCCGGGCACATGCTGCCGCCACTCGGTGGCATTGCCAAGTCGCTGATTGAGATACCCGATACCGAGGGCTTC
>89276437907
TTTGATGCAGTACCATCACTGATAAACGGTGACATCGCTAATAAAGCTGCAAAAAATACAGCTCAGTTCTTATTTTACATAGCAGAAATTTTAAATTGTTTTATACTGGAATTGTGCGATAAGGAAACCTGAAATCAGAGCAGTAAAATGTTCAATGGTTAGCTAATACTGTTGCCAATAAAAAAAATCGCAAACTGACCCACAGAACAATAAGCATTTTATGATTGTCACCATTGATTACGTCGGGCAGCAACGGATAGCGGGAAGGCACGAAAAAACGGGCAGCATTACTGCAATGTA
>893522536051
GCCTGCGGCAAGTACATGCCGGCTGCCAGCAATGCTCAGAATAGCCAAAACAATCAGCCCATGGATGGCACCTACCTGGTGGAGGCCTCGTTCTGAGCCGGCGGCAGCAGGTTGGCGTCGAGATGCACATCCTCGGCCAGGGAGGCAGTCACATCCCAATCCAGATCGAGATGATTTACGTTTACGTTTAGTCTAACTTAAAAAGTTTTTAAACTAAATTGAATTCGTTTTGTAGACATGTCGTGTGTGTTTAGTCGCCAAATATAAAAATTGATGGACCCGAGGAATATCTGAAGCCGA
>894501238493
AGGTAAGAAGAACTACAGCGGCTTGAACTACAACGAAAAAATGGCTGTCAAGTGGGACGAACTTAATCTTAACCGGATGATGACTATTTTGATGTCCCGCAAGCAAATGGATCCCGAGAAATTGGCCAGGGAGACGGCACTGGAGAAGGAGCGTCACGCCTACGAGGCTGCCAAGAAAAAGTCCCATTTGGATATCCTGGCCACAGTGGAAAACGATATCGCTAACATAAGGTCCAGAATCCTGCCGTTAGAGCTTCAGGACATGCAGCGCAGTGAGATGATCGCGGAGAGGGTAAAACG
>8951146429068
ATTTGAGCCCCAATTGACAAAATCACGATTCATCGAACAACGGCGACGACAACTTAACTTTACACACATTCGCAGCTCGAAGTAAAAGACTCCTCCTGCAATCCGCCGAATCCCAAAGAAATCCGCGAAAAAAAAAGGAGGAAGGGCCAGGAGTGGACGGTGCAGAAATGTTTGGCAATTGGAAGTTGGCGGCAACTTTTAGGCCTTTGGGGCGTCTGCGTTGGCTGATGGAAGGAAGCTGGTGCGGCTACCTAGGAGTTGCATTGTCAGCTAAGCGATCTTTAATAGGACTGCACTAAA
>896153619650
CATCTGGTAACACTGCCCAGGCCGCAAATGGAATGGATTTTCGAGAGCTAGATAAATTAAACTGGCGTTTGCATCTGAGTAACAATAACAATATCGTTAATTATAGTGCGAACCGACACCTCGGTCCTGATGCGGCTGAAGAGCGACGCCCGGAGCTCTTAGTCAGCCAAGTCAATTGTGGGACCGGTGTAAATACAATGGGCACAAATCAAAAACGAGCAGCAACAACATCAGCGCAGGCCGTAGCGGTGGACGAGCAGGTCGTGGGAGCCGTGGGTGGTGGCGGGGCAAAGGCAGAGG
>8971340017410
GTCGAATTGGATGGTCTTCGATAGTGTCACCAATGTCGTTTTAGTGTGAATGTTAAGTAGGAAATGGCGCACTCTGACATATGTGCTTTACAGACGACCACTGCTGACCAGGATCAGGGAACGTCTTCAAGGGACAGCAATGTTCCCAAGCCGTCTTTGCCCAACATCTACCCACTTGGAACGACAAGAACTTCACAAGCTCAATCAACGACGATGACTTTGGAACAATACCGCCTCCAGCTGTATAACTATGCACTCAATATTGAACGACTACGCTGCCCCCAATATGGTGGGACGGGT
>898842411097
GTACGACCGACAGCGTCTGCAGCTAAAGGACATTCGGCACTGTCAGTTCGCAGCCTGCATGAATCCTACAGCCGGCTCCTTTACCATCGATCCACGTTTGCAGAGGCACTTTTGTGTCTTTTCGGTGGCACCGCCGGGCGAGGATACACTGCATCACATCTATGGCAGCATTCTGAGCAGTCACTTGGAGAGTCCAAGTCAAGGATTTACCAAAGAGATTCGATCCATTGGTAGCCTACTGGTGCGAGTGGGTATTGCCTTGCACCGTCGTGTGGAATATGCCTTTCTGCCCACCGCCCT
>899221714325
GTTTAGTGGTGAAAAGTCCAAGGAAGATGAAGCTTCCATGGATTTTGATCGCTTTATTTTGCGGCTTGTGCAGTGGTTCAACCGAACGTAGAATTCGGCCAAATGAAGGAAAGATTTTCGAGTGGCTAGGTTCAATATTGCTACCTTCAACTACGACAACAACTTCAACTCCGGTAGTGGCAACAACTTCCACAACAACAAGGAGAACCACAACAACCAGCAGTACAACGAGCAGAACAACGACATCCAGAACCACAGTGGCAAACTTTCCCATTGAGAGGGATTGTGTTACTTGTCGCT
>900339228923
ATTCAGTTCGAAATGTTTTCATCTGCGTTGGTCGTGCGTCCGGTGCTCCGCTAAAAGTAACAAAAAGTGCACAAATTGCCGGGAGAAAATGTTACATTAACGATATTTTCGGTTAATGCTGAGCACACGGATACGGATACTACGCTATATACGCAGTTCGCAACCAAAATCGATGCAATACGCGGATTTGGGCAAACACAACGCAGTGCCTGTAAAAATCGAAGCCGAAACGAAACAATAACAAATGCGCTAAAGTTCTTACCAAATAATTTGCACCGTCAGAAAAAGAGTGGTGAAAAG
>901269326733
CCCGTTTTCTGCCCTAATCATAATACCAAATAAGAATTCGGTCTAAATAATATGATCGCTCAATTGGTAAAAATTAGCAGTTAACAAAATTTGTTGCAGAAATCGAAGGAAAGTCGCACTGACTGATTTGCTGCCATGGATAAGTTGTCGATCGAACAGAAGATTTTCATCCGTCGCTCGGACGGTAGAGTCCACTTGGCGGAGATTATCAAACTGGAGGGCGGTGACTCCAAGCTGATTACGGTGGAGTGGCCCGAAGGACATACGGTGCGTGGTAAGGAACTGCCCCTGGAGCTGGTG
>902935510988
ATGATCTGGACATACTGATGACCACCAAAACACGCCTCTACGAGAAGGGCGGCTATACATTTTACAACGTGACATCCGTGAAGGTAAAAGTGGACGTCGGCAAAGTTCGCACCAGATTGGATAACCTCTTCAACGGGCACAGCAAGGAGGTGGAAGATAGCACCAATCAGTTCTTTAACGACAATTGGAAGGATGTCTTCGAGGCACTGCGTCCGCTGGTGGTTGAAACCGTGGAAAGAACGCTACTAGATCTACTCCACAAGACATTTGCCCTGTTTCCGGCCAGCTTCTTTGTGGAGG
>90340038813
GTTTCACCACCGCTGGAGGATTACGACTTCACATCGACCACGCCCACACGGAGCTATCCGAGGTGCACTCCTGCAATGTCGATGGCTGCGGCAAGACCTTTCCGCGCATACGCCTGCTCACCTTTCACATGAAGAAGATGCACGGCATCACCAAGGCAGCGGCGCCCCCACGGGATTACCCTTGCACCGAGTGCGAGAAGGTATTCCGCTGTCCCATGGCGCTCAAGAAGCACATGTACAAGCACGACGGCAAGGAGTTGCCTTTCCCCTGTAACATCTGTGGCAAAAGGTTCGTAATCA
>9041258424365
GCATTGATTCCGAGAACCTATGAAACGCGTTTCATTTCGATTACCTCAAATGGCACCAACTTGTTCGATTTCAGCCAAATTAGGTTTTTGGGCCGAGAACGCATGGCAAATGGCACTTTCGAATTGAAGGAGGATCTGGATAATGAATCATTTTCAGTCGTCGGTGAAACTTTCATCGATTCTGTGGGCGATGGCGAGTATAAGCAGCTTCCGTTTACCGCTCCCAAACAATCCGTCTGCACGGCATTGAAGGCCTATTGGTCGTACTTTGAGCCGAGTATAAAGTACGGAGTTAAGACG
>905718840096
ATCACAACCTGAATTTCCACTAAGCAAAGCCGAACTGCCAGAGAGAAAATGCGTTCCTTCATTCTGATTGCCCTCTTCGCCCTGATTGCCCTGGCTGCTGCTCAAGGCGGACCACAAGGTGGACAGCAGGGTGGGCAAGGAGGATCTCAAAATGGTCAGCAAGGAGGCCAGCAGGGAGGCTCCCAGGAAGGATCCCAGGAAGGATCCCAGGAAGGACAACAGGGAGGTCAGCAGGGAGGTCAGCAGCAGGGTGGTCCTGGCGGTCCATGGGGTCTGCCTCCGAATGGAACTGAACTCTCC
>90630512286
TATTTCGGCTTCGTCGACACCAGCACTGATTCAACTTCAGAATTACTGTTTTCTTTTAGACGATCTGATAAATAATACTGGAATTAAAATCGCCGGAAAAGCTCTAGCTGTGATAGAAAGTATCCTCAGCAAGCAAAATAAACGCAGAAGCAATATTCCTCATACACACATTTAAAGAAGGAGCACGGGCATACCCACACAAGCGCACAAAAAGTCGAGGGGCGACAGCAAAAACAAAAGTGTGGAAAATCACAAAACCAATAAATTTCTCCATTTATTTCAAAGCACTGGGCCCCAGGA
>907438819242
TGCCCGACAACTACTACGGAAGCAGTGGCGCCGGCAGTGGGGGCACCCAGCCAGGTGGTCCGGGAAACCCCCAAACGCCTGGCTACCTGACAACGTCCTACTTCAACGCACCGACAGCGGCAACGGCAGCGGCGTCCCAGCGAGGAACCACAATCAATGGCTATCATTCCCTGCACCAGCAGCAGCAGCAGCAACAGCAGTCGCAGCAATCGCAGCAGCAACAGCAACTGGCCCACCAGCAACTGTCGCACCAGCAGCAGCAGGCGTTGCATCAGCAACTGTCGCACCAACAGCAGCAGC
>908427719839
AGTCGGTCAAGTCGGCGGAGTTAATCTCCACAGCATCTCAGTTCCTCCAGAGCAACGAACAGATTCTGATACCGATTCGGATTCTGCCTCACATTCAGATTCTGATCAACAATTGTGCCGAGCACGTGCCGAAGTGGCGTATACTTAATATTGCGCATACGCCACCTGCGCCGTCGCGTGTGTAAAAACTGTGTGCGGGCAGAAGAAACTCAGACCATTTGATTGAAAGTGACAACACAGGCAGTGCCAAACTAAATGAAGATGTGCGAATTAATTGTCAGCCATGGACTCGACCGCGAG
>9091052911936
ACTTCGCTGGAGCTGCTGAAGCCAAACGCAAGCAAACCGCGCTTCGCCGTCGCCTCGAAATCGTTAGTCCATCGATACCCCGAACTCGCCACACAATCGCGCGTTTTTCAAATCCTGCGAGCCTGCAAAAAACATAAACAAAACCCACTATAATGCTGTTCACCTGTTGAATTCTGTGCCTGTGTCTCGATCAAGAAGCTGCATCCTACCCTTCCCACAAAAAAAAAAACCATCGCATAAGCCCTGCTACTTACAAATCCTCACAAACAAAACCCACAAAATGGCCTGCTTGAGCACTTC
>910348235108
GGAACCAGTTCCGGATCAGCATGTATGTGGATCGCAGTGGCAACGCCGCGCTCTGCACGTTTTTAAAAGCCGGCCAAATTCAGTCCCAAACGAATTCAAAACAAATCGAAAGGATCCTTCCCAGCGAATACCCAGGATGTTCCATAACTCAAATTTTTTCGAGCCGGGCAAATCGAAGCCAGAGCGAAGCTTCGTCCAATTGGCGGTGAAGCAAAACCAACGCCTCGATGGGCGGCGCTCCAACGAGTCCCGCGATGTGGAGCTGACCTTCGGCAAGGATTGGGGCTCCGTGGCGGTGTC
>911269431577
AGTTTGTGTTGTCGTCTACCTAATAATCTATCTACTCCCGTCGGTTTTTGGCTTGGTTGCTGGTCGCGCGGTGAATAGCTCCCGTTCACTGCTGATTCGCAATCTGAGTGTTGTCCATCTGGGTGGTCAGCTCGGATATGCCCTCCTCCTCCTCAGAGATGAGGTCCACCCAGTAGCGGAGCTTCTTGCTGCGCAGGTAGCTGGCGGAGTTGTCGAAAACCACCGTGTCTAAGGATGATTTTCACATGTCATTAATCGAGGTAACAAAAACGAAGCTTATTTTACTCACAAGTGGTGTTC
>9121069216412
CCAAGAAGCTGCCCTCCGATGTGCATCCAGATGCGGTCTTCGCCTGCAACGAGCTCGATCTCAGCGAGGTGCAGGTGTACGGATTCGATTACGACTACACGCTGGCCTGCTATAAGCCCATCCTGGAGGACCTGCTGTACAATCTGGCTCGCGAGATGCTGGTGAAGAGGTTCCGCTACCCGGAGGACATCCTCCAGCTGGAGTACGAACCGAACTTTGCGGTACGCGGCCTGCACTACGACGTGGAAAAGGGGCTGCTGGTGAAACTGGACAGTTTCCTGCAGCTACAGCTGGGCTCGG
>913990325760
AATAACTCCCGGCAATCGTCCATTGACGAGCTCTGCATGAAGGAGGAGGCGCTGAAGCAGCGCGACGAGATGGTCTCCTGTTTGCTGGAGGAACTGGTGAAGGTGCGTCAGGGACTGGCCGAAAGCGAGGATCAGATCAGGAACCTCAAGGCCAAGGTCGAGGAGCTGGAGGAGGATAAGAAGACGCTGCGGGAAACGACGCCAGACAATTCGGTGGCTCATCTGCAGGATGAACTGATTGCTAGTAAACTTCGCGAGGCTGAGGCCTCACTTTCGCTAAAGGATCTCAAGCAGAGGGTG
>914418038887
TTCATTCCCTCTGCGCACTTCGAACCGATCGCTCGTATCGCTCCCGGGACTCAAAATCCGAGTACGGATTCGAATTCGAAACGAACCCATAACCGAAACTCAACACTCGCCGGACTTCGACTGCAATTCAAATACCATTTACGCGCTAAGTTATTGAACACTCGTGAAGGGCGCATAAAGTTCTTGAAATTACGACTTTAGCATATTGTGCTTGTGTTTAAAGAGCAAAGTGTAAACAAATCCGAAGAGTTATCTTCACATCTTAAGAAAATGGGTCGCCTGTTCCAATACAATCGCTTT
>9151313212690
TTAACTCCGAGGAGTATCTCATCCACGTGCATATGCCGAACAAGAGCTTCAAGGCTGTTCGGTTTAATGTCAAGGAGACCGTTTTCCATGTGATCCGGCGCACTGTCGAGGATCTGGGCACGGATGGACGGACGCCCAGCATTCAGCGATATGCCTGCCGCATGCTTAACATGATCACCAAGGAGGTGATTTGGCTGGCTAGAAGCACTTCAATGCAGAAGGTTCTCTCGCACATCCTGACGCCCGGCTGCTCCAACGTTGACTGTCCCAACAACCAGTCGGAGTTGGATGAGGTTCTAT
>91670938251
CTATGTATTAGCATGTCCAGCCTGGAGTTCTTGTCGGAACAGCTGCCATTTATGCCTGCCACCTTTGAGATTAGCACCAAGCCGGCAAGTGCCACGCTGGAATTCAAGACTCTGATAGCTGGCATAGTGCAGCCGATTAGCCTAAATGTCTCCGGTGGCAGTTTCATCTTTCCGCCCGATGCAAAAATCACACTGCGTTGCTCCAAGAATCTTCGCATTCGACAGGCGCGAAATACGGATGATGAAGCAGCCTATAATGATGACCAATCATTTGAGAGTACGCTTCAAGTGCCACTAGTG
>91762105892
GCGCAACCACAAGGGCATGTATGCGCCGCGCAAAACACGAAAGACGTGCATCCGCCAGAACCGTATCAGCACCGGAAATCCCTGTCCCATTTGCCGTGATGAATACCTGGTGCTGGACTACCGCAACACGGAGCTCCTGGAGCAGTTCATATCGCCCCACAGCGGAGACGTCCTTAGCTACTCAAAGACAGGCCTGTGTCAAAAGAGCCACCTGCGTCTAATGGTCGCCGTTCAGCAAGCCCGCGACTCCGGGTACCTAACATACGATGTGCCCTTCAGGGAGTATGATTACAGCGAGTA
>918700510846
GAGGATCTGCTGATACACGGTGACTCCGTTTACGATATCATTGACAAACAGGATCACGCAAACATCCAGGCCGAGCTGAATAGGAACGTGCCACCGCAGCCGGGTGGCTCGAGTCAGGCGAGCAGCGGTGGTGCCGGTGGTGCTGGCGGTGCCGGCGACTCAACGTCCAGCAATGGAAGTGCCGCTGGTGCCGGTGGTGCTGGTGGCGCCTCCAGTCTCGAGGGCGAGCATCGCATGTTCCTCTGTCGCATGAATGTTAGCCGCAATGCGCGACGGCAAATGCGTTTCGGCGATCAGAAG
>91961937868
TACTTCCGCTGTGTCCATGGCAAGCCCGTTGAATTCGAGTGCAAGGAGGGAACGGCCTTCCACACGGTCCTGAATGTCTGCGATTGGATCGAGAACAGCGACCGTTACTACTGCAGTCGAATGAAGAACAAGGAGAAGGGCAACGAGGCCCATTAACTGTCCCAAAATATATGCATAAACTATTTAAAACGAAAAATTTTAGCATAGGTTTGGAATATGTCTAGTAATACTTAGAACTAGGTATCTAAGTATTTAAAATGAATAGCATCTAAGGGTCATAAAGTAGACCAGACGAGACGA
>9201353036663
CAAAGCCATTGAAGAACTGCTCCATAATGGCACCGCGTACAGATGCTTTTGCACCGAACGCCGTCTGGATTTGTTGCGTAAGGAGGCGCTGAGAACCCGGCAAGTTCCACGCTATGATAACAAGTGCCGACATCTAACGACTTCGGAAGTGGATTCCCTACTGGCCAAGGGTACACCCTACTGCATACGATTCAAGCTGACGGATCACGAGGAGCCACTGGATGATCTCATCTACGGCAAGGTGCATCACAATGTCAGCGACAACGAAGGCGATCCAGTGGTCATGAAGAGCGATCAATT
>921879221915
ACAGCTGCATTACGACCTCATGGTGCTTCATTGGGACCAGTATAAAAGGAGGAAGGCCATCTCCCGACCCTTGAGTTCGAAGTCAAGATCAGCGAAGATGATTGCCACAACGGTGTGTTTCTACTTGGTGGTCTTGGCCATTCTCATGGCCTTCCTGTCTCCCACAGCAGATGGTTGCTTCATCCTGCTTGCGTGCCTGTTGAAGTCACCCCTCTGTCCGTTCAACACCACATCATCTGGATGATAGAGTGCATTTTTTTGTTGCCCCTTGCCGCGCCCGATAAATACGACTATGCATTA
>92283904102
ATCCTGGAGCTGTGCCTCAACTATATCACCTACGATCCAAACTACAACTACGAGACGGATGATGGCGACACTGGCAATGCCATGGACACGGAGGATGATGAGTACGTCGATAGTGAGGAGTACAGTGACGACGACGACATGAGCTGGAAGGTTCGTCGCGCTGCAGCCAAGTGTCTGGAGGTCTTGATATCCACACGGCAGGAGCTCGTCGAGGACTTCTATCGCAGCCTGAGTCCGGCTTTGATTGCGCGCTTCAAGGAGCGTGAGGAGAATGTTAAGTCCGACATATTTCACGCCTAT
>923162828482
TCATTTCGACGCGCACTTTCAAGCGGAGCGGTTCGTTCGTTTTGTGAGCGCTCAACTCGATTCAATTCGATTGGATTCGCCATTCGCCTGCTCTCTCGCTTCGTGTGTCGCCCCACCAAATACTATATAACTATAACTATAACATACAAAAAAAAAAAGCAAAGAAAAATCAAATCAAATACTACTACTCGAAACAACAAAATCGAGCACACACTCGAAAATTATATACAAATCGTAAGGCAACTAAAATATCAAGCAAACGGCATGTGGCAACAAAGAGATTTGTGCAAATGAAAAATT
>924726513750
TGAAATACGCATCGGATGGCACCCTTCAGCTGTCGCAATCAGCACTGCACCACCTGCGCTGGATGCTGCAGAAGGATGCACTGCGTCAGGACATGTTTCTACTGGGGCAACCGGGTCCGCTGCGCCGCCAGCTGGCCATGCAGTTCCTGGAGCTGACGCAGCGCGAGGTGGAGTACGTGGCCCTCAGCAGAGACACCACCGAGAGCGATCTGAAGCAGCGACGTGAAATCAACGACAGGGCGGCCATCTTCCACGATCAGGGAGCCGTACGAGCGGCGCTCAATGGCCGAGTTCTTGTCC
>92516951735
AGGGAGCACGGAGTGACCAAGTTGGCCATTCCCAGACTTGGATGCGGCATCGACCGTTTGGATTGGTTGCGCGTGCGGAGTCTGCTGGATCTGGTTTTCGCCGAGGATAGCGTGGACATAATTGCATTCTTCTACACACCGCCACAAATGGTTAAGGACACGTTGAACGTGGTTTGTCCCACCTGCCGGCACATGAAGACCATCCATTTGCCATCGAGGTCCGTTAGTGGATCAAGAAATTCGCTTCATCGCGAAAAGACTCCCTTTTAATGTATATAGCCATCTTTGTTTGACACTCGA
>9261008027711
TTATGATCGGTCTACCACAAAAGATTTAAATTTTTTTGTGTCGCTTGGTATATAACATTTGGACCTATTTCGACTCGACTCAACAACAGTTACTGTGAGCAAATAGATAACTGCGCAAATACAGTTGCTAGAAACGCAAAAAAATTTAGATGAAATGAGACCTGGAGAATAGAGATACCAGTAATTAACGTTACACCTGTATAAGCAGGTCAATCGCTGGAAGCGACACAGACATCGAGAAACAGAACAGCATGCAAGCAATGTGCAGCAAGTAAAAGTCAAGGGAGATACGGCTGTGAA
>927750715412
CACCTTCAGCAATGGGGCAAGCGATCAGAACTTGCAGCCGGAGCGGAGGGCACGTTTGAACACGGCGCCGGGTATGCGGGTGGGCTCCAATTCGAGCATTGCCATGGGCGGCGGTCTGAAGCGCACCTATGTCTTGAGTGGATCGAGCGTTAGCCACATCACCGACGACAGCAGCACGGAGAGCCTGACTCCGGCGGGAAACTATGCGGGCAGTTTCCGGAACAGCCTCAGCAAGTCGGTCCAGATCAGCGATAGCCGGCGTGGAACCTCCGGCCAGCCATTGGGACTTGGACAGGCACG
>928134726370
CTCGTTCTTCCGCCGGCAGCCAGCTGTTATTAGTGTGGCGGCGCCACCCTATCTGGAGCGCGTTGAGTCCGGTACCAGTGCCATGGGTCTGCCGGTGACGGGGACAATTGCTGTAGCCTCGCCCGCATCGAACAACATCCTCAATCCGAATTTAAGCGGCTCCTTTAAGGACGAAGACGATATGCCACCGCATCGTTCGATCTACGAACCGATAGCAATCAGCACGCCTGCAGCTGACTCAGCAACAGTCGACGATTCGGCGTTTCTGCAAACGCCCACGCAAGGCGGCATAGGCGTGGC
>9299541519
TACCTATTCAAATTCTGCAATATTCATCCAGTCAGCCCATCATTTTTGTATTTCCCCTGCAATCGCAATCGAACTTTGCCCATGCAGCCTTACTGCAGCTCAAATTACAAATCGATTAGGCTCGCGTGCCATCCAAGCTGCAGCCAAAAGAAGTGCATTATCAAGGTCGGCGATGAGACGGCGAGTTCCCCGCGGGCCACAGCGAATGTCTGATGCTCTACACGGGCTTGGTGGAACGGTACATACAGCTCGGCCTCGTGAGGAGTCACGCAGTCAGCGAGCATGGGAAGTCAGACTTGA
>93086293226
GGTGTGAACTCGGCTTTGATCACATATTTCTTTGGACCCAATATGGATGAAAAGTTGACAATAGAAAAGTTCCTGGATTTCCAGGAGCAACTGCAAAGGGAGATCTTGTCACTCGAATTCGAAAGAAAAGAACCGAATGATGAGGGGAATATAACAGAAGCGGATTTTGCAGAACTCCTACTGGCCTACGCTGGATATCCGTTAAAAAAGAAACAAAAGAAGTTGAAGAGGGTTAAGAGGAGGTTTAGGGACCATGGCAAAGGCATCTCCAAACAGGACTATCTGGATTTCTTTCATTTT
>931989113803
GTGAACCCGAGCTGAATGCCAGCTCCATTGGCATGGCCAAGGCGGCGCTGGAGGCCATGAACGAGCTGGATCTGTTCGGAGCCCGTGGCGGTCCGGCTAGTGTCATCCATGTGCTGGCCGACGAGGCCCACAAATGCCAGGCGGTGCTGCAGTCGATGCTGCCGCGCGAGTCGAATAGCAAGGAATTGGATTCCGGTCTGCTGTGCGTCATCGGCTTTCCCGCCTTTGCTGTGGACGATGCCCAGCTGATACACAACACCAAGGATGCCATTCTATCCCGTCTGCAGGGCAAGTACGGCT
>932926624976
ACGCCACCTGCCACGCATTATCGTGAAACCAATACCACCTGAGAAGAAACCGATGGCGCCCAGCGAAGAGGCTGCCGTCAGTACTGCTCCTGCCCCGCCCACGCGTTTAATATGCAGCCGACGCATTCAGCAACAGCAACAGGTCAAAGCGGCAGCAGCAGCGGCGGCGGCAGCAGCGGCGGCAGCAGCAGCAGCAGCGGCCGCAGCACAAGCCCAAGCCACCTCCAGCTATCCATCCGCCATCTCACCCGGCAGCAAGGCGGGCACCTCTCAAGCTTCGACCATGCGGGAGGTCCTGGC
>9331019632711
GCGAGTTTTCAAATTTCTCAGTGAAATGAAGTGAGCATACAAATTGTTGGCTGGACTAAATGGATTTGCCCTTTGGCACACAGACTCCGGAACTAGATGTACTGATTGTGGGCGGGGGCCTCTCGGGCCTGGCCTCTGCCCTGAAAATCCTGGCCATGGAGAGCACCCTGAAGGTGAGAATGATTGAGGCTAGCGATGCCTTGGGCGGCCTGATGGGCCAGAATAGCACCCGACTGGTGGATGCAGCACAGCAGGACATGCTGGCCCTCCTGACCCTCATTCACTTGTCACCGCGGCGGC
>934844610163
GTGGCCTGGCGACGGCGCACCTAATCAATGGCACGGTGCCCGTGGAGATAGTGTGGAGCAAGGAGGAGACTTCGCTGCAGTTCCCAGATAATCGCCTGTTGGTGTGCCACTCCAACAACGATGTGCTGCGCGCCCTCGCTCGCGCTGCTCCGGACTACAAGCTGTACGGGGAAACGGCCATCGAACGGACACAGATTGATCACTGGCTGTCTTTCTCACTGACCTGCGAGGATGACATATCCTGGGCTCTCTCCTTCCTGGACAAGTCCATTGCCCCGGTGACCTACCTGGTGGCCAACA
>9351004438728
ATAAGCGTGATTCTCAGCTATGTGGGTGTTAGTTTTGTTCTGTACTTTGTTACACGTTTCCCACCCTATGAGTGGCGGATTGTGAGGCGTCCTCAAGCGGATTCCACTGCCCAGCAACCACCGGGAATTATTGGAGGTGCCACTTTGAGTGAACCACAAGCGCATGTGCCTCCAGTTCCACCTAATGAGTTCACTATGCTGAACTCCTTTTGGTATTCCTTGGCTGCTTTTATGCAGCAGGGATGCGATATTACACCTCCTTCGATTGCCGGAAGGATAGCAGCTGCCGTCTGGTGGTTC
>936228524613
CAGATTTCGGCACCACATAGTGTTTAAGATCTATTGGCAAATTTCAAACGTATTTTCCTTACCTTTCGCGAGTTTTTTCGGTCTAGATTTGTAGTTTTGTAAATACGATAACCGTTTACTTTAATCGAAGTTGTTCGTTTTTGGCGAGATAAACTGAATTCAATTGGATTGGTTTGTTCATTGATCGCACCGTATTAGGAGCGGCCATCGGCCCACAATTATCTGGGCACGGTTTCATCGGTTTCCACTTCCACTTCCAGATCGCCACCCACGCCCAACCACATCCACTGACGCCTCCTG
>9371350916984
CATATGTTTCGATAGACAACGTAAGAAAATTATGTTACTTCCGCGGTATTTTTGCTGGAACCTCCAACGCTGCACGATGGCGTTTTACGCTGTAGCCAGTGGGCGGCGGTCTGGAGTCTACGGCTCTTGGGCAGAGTGCGAGGAGCAGGTCAAGGGTTTCAAGAACGCCAAATACAAGAAGTTTAAGACACGCCAGGAAGCGGATCAGTTCGTTAATGGCTGCAAGTCGTATGCTCCGCAGGATGTGGCCGTGCCGCTGGGCAAGGAAAAGGCGTCACTGGCCAGTTGGAAAAACAGTAT
>9381022430183
CCTCCGGACAACGCTGCACGCGATTTACCGTTCTCCGTAGTCCGCCGTCCTGAGATTCCAACTAACCAACTAAAACTAACCAAACCAAACAACAACGAAACTGAAACTGAACTTTTTGCTTGCGATCCCGTTGCCGATACTAACGGCAGTCGCGCACACACCCATGCGCGCACGCACACAGACGGGTGAGCTCCCACATAGACACACACATACATATGGACCGCTACGATCGTTAGGCGGACGATCGCTCCTCGGGCACGGAACACCACGGAACACTGCTCTAACCTGGTAGATTGCGGC
>9391216424942
CTGGGATTTGTGGTGCTGATGCAATTGATGGCATCGGTGCGTGGACATGGTCGACTAATGGATCCACCGGCCAGGAATGCCATGTGGCGTTTTGGCTATCCCAATCCGGTGAACTACAATGACAATGAGCTCTTCTGCGGCGGCTATGCGGTGCAATGGGAGCAAAATAAGGGACGTTGCGGTATCTGCGGCGATGCCTACCACGTCAAATCGCCCAGGCCGCACGAGGCTGGTGGTCAATACGCCAAGGGCATCATCTCACGCTACTATACCGCCGGTCAGACGATCGATGTTGAGGTG
>940129508686
GTCAATTAGTTGGAAGGGGCTTTACAAACGGTTCGGATCGATTTGAATTCGCCTGGTCGGGCCAGTGATGCACTGCCTCATTTCGCTGTGGTTGTCCCTGTGGATCTTGTGCCTGTTTTGGGCGAAGTGCCAGGGCCAACTGATTCGCATTCCCATGCAATTTCAGGCCTCTTTCATGGCCAGTCGGCGTCAACACCGTGCCGGCAGATCATCCCTCTTGGCCAAGTACAATGTGGTTGGAGGACAGGAGGTAACGTCAAGGAATGGTGGCGCCACAGAAACGCTCGATAACCGATTGAA
>941193237612
CACACGCCAACACATTTGTCGTCCAATATTTTGAAAGATGTGGGTCAGATGTTTCTCTCGGTGCGCTGCGTTATATTTTTCTTGTGGTGCGTTGCCATTGGACTTGGAACGGCGCTGATATGGAACTTCCTTTTCATATACCTGGAGGAGCTGGACAAGGCGTTCGAGGGATGCGACAGCTCGATTAAGACATTGGAGGGCTTGGTCATGGGGATTCAGTGTTTTGGCGGTGAGCTGCCGTTCTTCTTCCTATCCGGATGGATTCTAAAGAAAATTGGCCATGTAAACGCCATGAGTGTG
>94299718986
CACACTGGCTCAAAATCAATAAAAAATAGACAACATTTTAGGATCGGAATTCATTCATAAAGGACACAATGCCAAAGAAAATGGGAATCAACTCGAAGGCGGTGGAGGCCCGCGAGCGCAAGGAGGCCACCAAGAAGGCCACGCAGGAGAAGAAGAGCAAGGAGGCGGAGGATCGCCTGTGGCGCGATGACGACAAGAATCTGGCCAAGAAACAACAGCGCAAGGACGAGGAGGAGCGCAAGCGGGCGGAGGCGGCCAAACGGAAGGCTGAGGCCAAAGCGCTGCTTGACCAGGAAATGT
>943682728188
GTGCGCATGGTGTGCAGCAACAACCGCAAGTACATCAAGAACTTGGACATCGTGCGCAAGTGCGGATGCACCAAGAAATGCTACTGACTGAAAGATGCGACTACCCAATTGCTCGAACGGAGCAATAGCAGCTTAGATGTTAGTTTAGGAACAGGTTTAAATCTAACTTATAGTAGTAGTTATAGTAACGATAGTCTTAGCCATAGCACTAGGGATAGCACGGATGTTAGGGGGACGAAGGATGAAGCGGAGGAGAGTGCTGACGCGGGGGAGACAACGGAGGAGGTGAGGGACGAGAGT
>9441239835031
TTCACTGCAAGGCGCATTACACGACTGTATAGATTGTGACAATAGAACGTGCTTTACAGGCGACTTCCATTCAAAGACGACCTCAATTAAGCCCAATTTAAATAACATTCTTTTTGAGTAAACAATTTTTTTAAATATAATCTCTTAAGAAAAGTACCCTATTCTTCTATTAGGAAAGAAAAATTAAAAAAAAAATCCACAATGTATCTATCTAAATTTAATTATAAGCATTTTTGCCGCTAAAATTTCACTAGGCTTTGAAAAATGTTGTAAGTTCTTTATCATTTTATTATATTCCTT
>945252522117
TGGCGAATGTCAGTCACAGCCAGCGATTGATGATGGAAAAATCGAACTGAACAGCAAATCGAGCAGTGCGGAGAAAACCCAACTAAAAAGATGAGATTGAAAATGCAAGCAGCTGCAGGAAAAAGCGAGAAAAACACGAAATCCCTGCCAGACCAAATGGGAAACTTATGAAAAGCACTACAACCGAACAAGAGCCAGGAAAAGCGAGAAACAACGTAGGAAAGCGGAAAATTAAAGCAACAATTACAGGGGAATCGGGGCCAAGAACCCTAGAGAGCACACAAAAATAATAAACGGTCT
>9461089916363
GAACATCATTCTGCGCGAGAAGGCGAGCATCGATGATGGCATCGGATATCCCAGCTGGAGCCTGGCGCTGGCACTGGCTGTGGCCTGGATCGTCATCGCGGGGATTATGTTCAAGGGTGTGAAGAGTTCGGGCAAGGCCTCCTACTTCCTCGCCCTCTTTCCCTACGTGGTGATGCTGGTGCTCCTGGTGCGGGCACTCACCTTGCCGGGCGCCTTCGACGGCGTGCTGTACTTCCTGCGGCCGCAATGGCACAAGCTCCTGGAACCGCAGGTCTGGTACGCCGCCGTCACCCAGGTGTT
>947312124614
CTAAACAAAAGGACAGCCAGCTAGGATTTCTCGAGTGTCCGATATACACAAAGGACTTGCATTTTTTGCCCGGACAACTTGCCAGGTGGCCATGGCTGAGTTCGAAGGCCACTACCAGGACACCAGAGGCAGAAGACAAGCGCACTAGTTGAAGGGACAACAGCGGGAAGAGCATGCCCACAACCACGTCCACATCCACACCCACACCCGCACCCACACCAATATCCCTGCCCGCGACCCGTTCCCGGGCACAGGATAGGGTTTCTTTCGCCCAGGCGGGTCGGGTGGCTAGGAGCTTTA
>94895832154
CTACACAACATTTTGGTTTCTTTCCTTTCTCAAAACTGAAATTCTACCGTGTGTTAACTTATGTATTCCTGAATCAAGTCAAAAATTTGTACATAAAAAGAAAAAATGCCAGGCATATTCGGGAAGTTCCCGACTAACCGTCTCGGACTTAATCTCCTCCAGATATCTAGATGCGTTAGCTACCATGCTCCGCTATACCGACCGCGCAGCCTACTCCATGCAGAACGGTTGAGGCAACTATGCACCAGTGCCTCCTCCGGATCAAAGTCTAGCCGGAGGACGAATCATCCGTGTCGCGTC
>9491118832186
GGTTTTAGGGGTTGGTTTTTGGTCCTTGACAGCAGCGGCGGCGGCGGCGGCGGCAACGAGAAAAAAGCTCTTTGCTCCGAGCAACCCCCCAAAGGAAATGGAAATATAAGGACAAGGGGAGCGGAACGGGGTGGAGAGGGAGCGGCAGCAACATCCGCTCGAAGGGATGGAGGTCTATAGGGTTGCAACTGTGGTCGGAGGGGATCATGCTTGGCTGCCGCTCGATTTCTGGGCTATGCAACGCCTGTCGTTGCCAGACAGCCACCCGACCATTCGAACACCCTCCCTTCGCAACTCCTG
>9501215614472
TTCGTTTTCGAGGGAATCTGGTCAAACGAAACCCATCCCAAGGATTATCCGTTCGCCATCTGGTTAACACACTTCTCTGACGTGATTGGTGCTTCGCACGAGTCCAACTTCTCCTTCTGGGGCGAGAACCACATAGCCACCGCCGGATTCCGCTCTCTGGCGGAGTGGGGTTCTCCGGCTGCTCTAGAAACGGAGCTGCGCGCGAACGGGCCCAAGTTGCGCACCCTGATTAAGGCCGCTGGGTTGTGGTACCCGAATGTCAACCAGAACACCTCATCCAAGTTCCGGGTGGATCGCAAG
>95175813550
TATAACGATCCCAACGCACTTAGAAATCCCTCGCTCAACATGAAAACACAGTATATGAAACCATTTGAGGAGGGTTCCCTTCGCTTTGTAAAGCGAAAGATGAAGCCCATTTCTAGTGTCAGTCATGAGTCGTATGTACTTAAGGAGCTGCCGGAGGAACAGGAAATATTGCCTGTAACAATGCCCACTCCGGTGGTAGCCACCAAGCTAGTCATCGACCGTTCGGAGGCGTCCTTTAGCAAGTACCTTGATCCCTCCTCCACCACATACAATCTGTCGTATGTGCGCTGGGGTCCCGAG
>95295401240
GGCTAAGTGCAGCGTGTGACTGGCCACACCGCCAGCCGGCATAATTCTTATTGGAATTATTGTGTTAAGCGAGAATAATTTTAATCTAAATTTAAATTTAACTAATGTATAATTTACGCCTGCTACGAAATCTCCTGCCGATCGCCGGGCACGCCCATCCGCGCTGGCTGGCTAGCCAGCACAAGCGGCGCCCGCAGCCGGGCAGCCTGCCGGCCGATCGGCTGGACCAGCTGCGCAGTGATCTCTTCGAGCGTCGCCATGAGCTGAGTGGCGCGGAGTGGACGGAGGTGCGGAGGTCGC
>9531011630127
AGCACTTGTGGCGATGTCAGGTCATCTAATAAGCTCCACAATGGAAACCGCAGAGAGCAAAAACGACAATAATGAGCTACGGACAAACTACAATGGCACAGCCTCATCAGTCGTTCTGTACAAAAGCTCTGCGATCCACCCTCAGATGGCCACATGTCAACCCTCTCCTAGCCGCCAGATGACACACCCACATCACAATCCATACCCACGTCCAATGAAGACGCGTGTCGCTGGTCAGCCCACAATGGAGTTGGAAATTTAGACGGAACGATGGAGTTCGCGATAGCGGAGCGCGTGTCA
>9541019817693
CGCGATGTACAGAGCCGCGACACGCGACACGCAACCAACAGTAGCAGCAGCAGCAGCAGCAAAAGTTGTGGCAGCAGCACTTGCAACACTTGCAACAGCAGCAGCAGCAACAGCAGCCGGAAGACCAAACGACCATTGAGCCGCCCTTTTAAGCCGTGTTAGTAGACCGCGGTCGTCGTGGCGAACGAAAACCGTCGCCAATCGAATAAAATTGCAAAATTCAAGCAATGCGAAATTACCGCTAAAATCGTCGCAGCCTCCTACGAATTCTTCTACCTTTTTTTTTTTGTACATTTTTTT
>9551143924414
CATAACGACATCCACCTGCAGATCACCGCCGATCTACTGCGGGTGAGCGCCGATGATCTGCGCCGGTGGCTTTTGATGCGTAAGATAGAGTCGGTCAATGAATATGTGCTGATACCGAATAGCATTGAGGCGGCTCAGGCGGCTCGAGACGCTCTGGCCAAGCACATCTATGCGAAACTGTTTCAGTATATAGTCGGTGTGCTGAACAAGAGCCTCAACAACGGTAGCAAGCAGTGCAGCTTCATTGGCGTCCTCGATATCTACGGCTTCGAAACGTTCGAGGTGAACTCCTTTGAACAA
>956884810947
GTCTTTGTGACCAATGCGGCAAACGTGTTCCTGGTGAACACGGCCAACCTGAACATCTGCTTTCCCACCCGCTCGCGAAGTTATCGCTCCACGCCACTGGAAGAGCAGACGGAGATCTGCAAGAAGGTGCTGAATGTGTACCGCACGATGGTTATGAACACGGAAATGGACACGCGCACCTGGGAGCAACTGCTTATGGTTTTACTGCAGGTGACCTCAATTGTGCTACACCAAAATCAGCATACATTGCCAAGTGGCACCAACAAGAGTGCCACTTTGGGCGGGATCCTAGGGTCAGCT
>95726971921
GGATTTCGTCAAGTGCGCTCTGCAGGAGTTTAAAATGGCCGCTGGAAACTTCTACATCAACGACAAGTCCACTGGATCCGTGGTGGGCCAGCAGCCATTCGGAGGCGGCCGGATGTCCGGCACCAATGACAAGGCCGGAGGACCACATTATATTCTGCGCTGGACCTCTCCGCAGTCCATCAAGGAGACCTTTGTGCCGCTGCGGGACGTCAACTATCCATACATGTGCGAGTAAGCTGGCCGACAGAAGATGCGCAAGGGGAATGGGATGAGCAAAAGTAGTGAAAACCAGACAGGAAT
>958648535030
ATATCCTGTGGTGGGAGTTGGTGTCATTCGGTGGATCGAAAACGTTGTTATGGAGCCTTCATATTTCAAGCTCTCCACAGACAGCTGTCCCACGCACTTGGCGGTACTGGATGAAGTGGCCGCCGTTCATCCCACCTTGCAGCAGCAGATCCTCTTCCTGCTCATCCGCTTATTTGAGTCCAAGCAGGATGAGCTGGAGATTCTCGTTCAATTGGAAATGAAGAAAATGATCCTGGACCGAATGGTTAACCTGCTGACGCGCGGCTGCGTTGTACCCGTTCTCAGATACATAAAGCAGTG
>959823828178
CGGAGTGGACGTCTCTATTTCTCAGTGTAATTCCCAACCGATTCTCTGCCGCGTCGCGAATAAAACGGTAGTTTTAAATTAAAATTTTAACAAATTTACACTTAATTTAGAAAACTAAGTCAGATTATTGAATACACAAAATTTGATGATGTATATTGACTATTCGCACACGACCGTCATTGCGAATGCCATCAATTATTTAAGGCATTTATTTTGATTCAGTTTCCTTGTGCTTTTGTTTGCTGGTTGTCCCACAAAAACAGAAATTGTTTGCCCTCCAGGAGCAACAAAAACAACTGT
>960759634261
AGTGCAAGGACAGGCCAAGAAGAAGCAGCAGTACAAAAAGGATAATTGCAACAGCAAACATAAGAAGTAAGCCAGGCAACTGCAACAGCAACATTTGCTGCAAGTGCAGCTCCCACAGCCATCGCCGCCGCCAAGTTCAAAATCAACGCCTGACAATGACAAAGGCAGCAGCAGCAGCAGCAACAGCAACAGCAACAACAACAGCGGCAGCAACACCAATCAAAACAGCAGCAGCAACCAAAGCAATAACAATCAATGGGCCCCAAACGACATGGCGACGTCAACGAGGCTGCTGCACAA
>9611325817237
AAAATCCAGAAAGGGCTGAACAACGAATATATTGTTACCAACATTCGACTTGGGTCTGGCCAAATGTGGCTAAACGAGGAAGTCTTTTAGTTTAAAGCTGGATAAAACCTTGACATGACCGCACACATAACAAAGGAATTAAGTGGATTCATAGAGTGAGTTCAAGTTCTCTATCTAGTTCCATATCATCCGTCAATTTCTCATCGGCTTCCGTTCCACCGAGCTCCTCCTCATTGCGCGAGATTGCTGTTGCACCGGTTTTCATTACCATGGCGGCTCAGGTCACACCAAAGATCTCTA
>962981533333
AACTACAAGCGAGTGGCGGAGGTGTGGATGGACGAGTACAAGAACTACCTGTACAGCCACGGAGACGGTCTGTACGAGAGCGTGGATCCTGGCGATTTGACGGAGCAAAAGGCCATCCGCACCAAGCTGAACTGCAAGTCCTTCAAATGGTTCATGGAGGAGGTGGCCTTCGATCTGATGAAGACCTATCCGCCGGTGGATCCGCCGTCCTATGCCATGGGCGCTCTGCAGAATGTGGGCAATCAGAATCTGTGCCTGGACACGTTGGGCAGAAAGAAGCACAACAAGATGGGCATGTAC
>963661016895
CTTTTGAAAAAAAAAACAAACAAAATCAGTTCATTTACCAAACTATGGACAAAATATTGCATTTGATGACAAAACATTAAGTATATTTACCCAGGCGAGCAATGAGCACACACCAATGCCCCAAATATTCGAGTGACGACGACGTCGAGATATTGAAAGATGCAATGGAGGAGCTGCAAAAATAAGCTTGAAAAGATCCTAAAAAACCAAAATGACTTTTGCAAGGTGGAACTGGACTATTTTCCCGTGTATGATCCCGACGAGCTTTCCAATCTGGATGCGAATCTTTCAAAGCCGGGC
>96480651164
CCAAGTGAAAAAGTCATACTACCATCCGTCAGAACTGCGAGTTGTGCTCGGAAGCCCCCAGAGATTTGCGCCCAATGAGCAGGCACTCGTATTCGGAGTGACCCACATCCACCAGCCTCCAAAGGACCTGGCTCTTGCCATTCTTATGCTGGACAAGGATGTGCCTGAGAATCTTCCATATATTCAAGCAATTGGTCTACCTACTCCTGGAGCCACTTCCATCCTGGACTCGGATCATCATAATCTTCTACAGATTAACACCTGGGGCTATGATGGCGATATTCGCGAGCTGCACGATCT
>9651541620
TCTTATGGCCGGGCATCAGAACACGCAAAACGGCTTTGGATTCTTCGATATTGTCGTCGACCTGACGCAGGAGGGTTTGGAGCACGTGGATGACATTGTCAAGATCGTGTTTCAGTACTTGGAAATGCTCCGGAAAGAGGGACCCAAGAAGTGGATATTCGACGAGTGTGTGAAACTCAACGAAATGAGATTCCGCTTCAAGGAAAAGGAGCAGCCGGAGAATTTAGTCACACATGCCGTCTCGTCCATGCAAATATTTCCCCTGGAGGAGGTGCTTATAGCTCCATATCTAAGCAACGA
>966605339353
CTGGAGTCCTACATGACGGAGAACTTCATAATCGCCGCTTTCCGGAAGATGGGCGAAGATCCCACCACGGTGCGCCTGATGCGCAACAAGTACACGGGCGAACCGGCCGGCTACTGCTTCGTCAACTTCATATCCGATGACCATGCGCTGGACGCGATGCACAAGCTAAACGGTAAGCCCATTCCGGGCACCAATCCCATTGTGCGATTCCGTCTTAACTCGGCCAGCAACTCGTACAAGCTGCCCGGGAATGAACGCGAATTTAGCGTCTGGGTGGGCGACCTCAGCTCGGACGTGGAC
>9671171617653
GAGGACATTCACGAATACTTGACCCAGGAGCAGACAATAGTCCTTTCCACAGCCGACACGGACTTACTAAAAGAAATCATTTCATTCCTGCACCATATTACAAAGGATCCCGAGGTCTCCGCCAGGCTTATGAGGGACGGAGGCCTCGTGCATCTCATGGAGCTACGAAAAATATTCAACGACGACAACGAGACCTTATCGACTTTGTGCAAAGTGTTGGCCAATATGTCCCTGGTGCCCGATGCCGTGGAACATTTCTTTACGTCCGGATGGGTGGGCGCCCTGGCCGAGTGGCAACAA
>968281326844
CTGCTGCGCACCTCGTTCCGGCATCGATCGGAACATAGTTCTGGAAGTGAGTTCAAAGGTGGCAAATCTAGTCCGGGATCGCGGCCAGAATGTGACCGTGTCCCAGGTGCGGGACATGTTTTGCGAAAAGTACCAGACCGCCGAATCCCCAAATGTCATGATAGCTGGCCAGGACAGCAGGGGCCTTCACTTATTCAGCATGGAGTGTGGAAAGTCACGCATGGTGATGTATGGTGCAAAGGGCAGAGATAAGGAGAACATTGTGGACTTTCTCTCGAAAGACTGGAATGATTTCATAAA
>969672814389
TCGAAGAACGATATGCCCCGATAGGTTCGGACAAGACAAAGAACAAAATGTTCTCTGCAAAAGCTGTGCTCGCTTAAAAACGCAAAAAGTCAGTGCATCTAGTGCATTGTCAGTGGTGCATAAGATTGTTCTATAAATAGCGAAAAATGAAAATAAACTGCAGGCGAAGTAGAAAAAACACCTTGAGTTGAGTGCAACGGCTGTGCGAGTGTGTGTGCGTGAGAGCGAGAGTGCGCTCGTGTGTGTGTGTACACATGCATGTTGATAAACGAAAATAAAACAAGGGACCGCCCCCCGCCG
>97013917621
AAGTGGAAGGCGATAAAAAAGCCATTAGTACGCGATTTGTTTATTTACTTGGCAAAGCGCTGCACGTGACCTTGCTAGCCGTACATATATTAGGCGCAGCATGGAGCCAATTGGAGATCTGCAAGTGCCCAGCTTCAAGGTGGTGTCCGGGGGAACCACCTTCACGTACGCCAGTCCGAAATCCGGAGCAGCCTCCCTCGACTTTCTCGCGCACACCCTGCGGAAAAGGGAGGCGAACACAGAAAAAACTATTCTGATATGTCAGCAGAATTTCGAGGCCGAGCGTCTGAAATTTGAGCT
>971491338732
ACCATAGTATACATCAACCGTTATGATGCCGCGTGCTTTTGGTACAAGTTAAATCGTCAAACTTTACAACCGCCCCAAAATTTTTGTTTTACGCCCGAAATTAAATAAAATAAATACGCCATCATGTACGCAGCTGTTAAACCGCTCTCCAAGTATCTGCAGTTCAAGTCGGTGCACATCTACGATGCTATTTTCACGCTGCACTCCAAAGTCACAGTGGCCCTGCTTTTGGCCTGCACATTTTTGCTTTCCTCGAAACAATATTTCGGCGATCCCATCCAGTGTTTTGGGGACAAGGAT
>9723566596
TTCGCTGCAAGAGGAGTTGCTGCTGGGGGACTCGAAGAGGGAATTAAATCAGTACGTTTTGCTCCAGGAGCATCCGACGGATCTGCTGAGATTGTCGGCAGGACGAAAATGTCCTGACCAAGGAAATGCGTTTCACAACGCCTTGGTGGAATGCATTCGCTTGCATCGCTTCATTCTGCACTGCTCACAGGAGTTGGAGAATCTATTCAGTCCATATTGTCTGGTCAAGTCACTGCAGATCACCTTTCAGCTTTGCCTGCTGGTCTTTGTGGGCGTTTCGGGTACTCGAGAGGTCCTGCG
>97319423459
GAAACCCCTTTACGTGCCACCTCCGCAGAAGCACTACAAGATCGTCTTCATCAAGGCGCCATCTCCACCAGTACCGACCGCCCCTGTAATACCGCAGTTCCCACAGAACGAAGAGAAGACCCTGGTGTACGTGCTAGTCAAGAAGCCGGAGGAGCAGCCGGAGATCATTATCCCAACGCCAGCTCCCACCCAACCCAGCAAGCCGGAGGTGTACTTCATCCGCTACAAGACCCAGAAGGAGGAGACCGGACCCTATCCCAACAGTGTGGCGCCTCCAGCGCCCGAGTACGGAGCTCCAGC
>974711517499
ATAACGGAGGAGCACAAGACCTACGATGAGATTCCGCGGCCCAACAAATTCAAATTTATGAGGGCTTTCATGCCCGGTGGTGAATTCCAAAATGCATCGATTACGGAATACACCAGTGCCATGCGAAAGCGCTATGGAGATATCTATGTAATGCCCGGAATGTTTGGCCGCAAGGATTGGGTCACCACTTTCAACACAAAGGACATTGAGATGGTATTCCGCAACGAGGGTATCTGGCCACGTCGTGATGGCCTGGATTCCATTGTATATTTCCGCGAACACGTTCGACCAGATGTTTAC
>97544142084
CTATTTAATCCAAGGTAAAACGTGGCATCTCCGAGAACCTGTGCGCTGTCCAGCACTAGTGCGCATAACAGCACTGAGCGAACTAACAGCACGCAGTGGTTCGTTCCGTCGAGTACGACGAAAGGAAAACACGTCCACGTACGTTCTGAAAAGTCGAGCAATTTGGCAAGGTTTGTGTTTGGTATCTAGGGCTTCCCTCGGCCAGCGGAAATCGAAGTCGCGGAGAGCGCCAGAAAGCGCCTCGAAGGCCGTCTACCAACGTCGACCATTACTCGTGTTTCAGTTGAGATATTTCAGTTC
>976251114189
CACCTTAATATGAACAAAGCGGTTTTGGGCGGATATGCCATTAGTCTGCACTTCCAATCGATTACCGAGGAAATCCTGCGGCACTCCTTGGACCAACTTATCCATAATGTGACCTACAAAGAGAACGTTCAGAGGGTATCGGATATTTTCCGCGATCGTCCGCTGGAGCCGCGAAAAAGTGCCGTCTATTGGATCGAATATGTCATCCGGCATCGAGGTGCTTCACATATGAGATCCGCAGGCCTGGATCTCAACTGGTTCCAATTCTATTTGCTGGATGTCATAGCATTTGTGGCTATC
>977368028551
ATGTCAAAAGTCTGCCGGGACCTACGTATCTATCTCCGTCTTCTTCACATCATGGGCATGATGTGCTGGCATTTCGATTCCGACCACTGTCAACTAGTGGCCACATCTGGAAGCGAGCGCTATGCCGTCGTTTATGCTGGCTGTATTTTAGTTTCTACTACGGCTGGCTTTATCTTTGCGCTTTTACATCCGAGTCGATTCCACATAGCCATTTATAACCAGACGGGAAATTTTTACGAGGCCGTCATATTTCGCAGCACGTGTGTGGTGCTTTTCTTGGTTTATGTGATATTGTATGCA
>9781223314600
AGTAGCTTAACATATGGAATTAGTTCAGTTTCTCGATTCCAGCTCAACGAAGCTAACACATTTTTTTTTTAAATAATAAGCACGATTTTTTTTATTTTCCACTTCAGTGTTTAGTTTTCCCCACTCGGTCGCCATACTAAATTGTTCTATAGTACACAGCAAATAGACTGTAAACAGTGAAAATCTTTAGCGAAGTTTACCCAAATTTCTACGCAAAATGACTCGATCGCAGATGATCTCCAGCCTGCGCCGTTCTACACTGGGATTATTCAGGTGCCACAAGGCGCTCATTTTTGCCAG
>979282724242
CAGTGAATGTACGCAACTGGTCACTCTAGTATTATTAACTAACAAAATAAACAATAACATAACCAAGGATATAAAGGAAACTGTAGAGCAGCGATGAACGCCGTGATAGCGCTGTGCCACTTTTGCGAGGCGCACGGTCCCTGCGCCATCTTCTGCACCCAGACACTGAGGGACACCAAGCTGGAGGACCTGTCACTGGAACAGCAGACGCAAAAGACCTGCTCCGCCTGCAATTACTCCATGGGCAAGAATAACAATGCGATCTACAGCAGGGACACGGAAAGCGGGGCCACATTCGTC
>980640029134
ATGAGGGAAGCTCAGATAATTATTTTCTTGTTGACAAGTGCTGCAGCAGTGACCCTGAAACAATATGAATTCCTTTAAAGTTTCCTGAAAGCAGGGGAGCAGGAACAAACGATTACTACTCTTCTGATGATGCAAAAGCACGTTCACACAAAGAATCTTCTTCAAGGACTATATCCATAACCCTGGCCCATAATCCATTTCGTTGAAACTCAAAGAATTAAGTTCATTGCTCTGCTCTATATGAGTTCTGAAAAGGATATATTTCTCTCATCATTGGCTGCCAATTTAAAGTTCGAAAGA
>98160497138
GTGCGCATCAAGATCACGGCCACGGGCGTCTGCCACACGGATGCCTTCACCCTGAGCGGTGCCGATCCGGAGGGCCTGTTCCCAGTGGTGTTGGGACATGAGGGCGCCGGCATCGTGGAGAGCGTCGGCGAGGGCGTGACCAACTTCAAGGCTGGCGACCATGTCATCGCTCTCTACATCCCCCAGTGCAACGAGTGCAAGTTCTGCAAGAGCGGCAAGACGAATCTCTGCCAAAAGATCCGACTTACCCAGGGCGCTGGAGTCATGCCCGAGGGCACCTCCCGTCTCAGCTGCAAGGGA
>98220617764
ATCGAATGGCGCCTGCCCACGGAACTGACGCCCATCAAGTACAAGGTGTACTACCATCCCGACTTGACGACCGGCGCCTGTGAGGGAACCGTGTCCATTCAGTTCCAGCTGAACGCGATCACCAACCTGATCGTCCTGCACGCCAAGGAGCTCAATGTGCACAGCATCAGCATCCTGAACATGATGGCGCGCATACGCGTGGCCATCGATAGCATCAACTTGGATGAGTCCCGGGAGCTGCTCCTGATCACGCTAAGAGAGGTCCTCAGTATGAACAAGGCCTACACACTGTCCGCAAGT
>983102821251
GCCCTACGGCCATCATGGCGCTTATGGTGCAGCCATATGTGGACGGCAACCCAGCGTATGCGGTGCTAATATGCTTTCTGTCCGGCTGCATCATCACCCTAATGGGTTTACTCAATCTCGGAGTGCTCATGCGGTTCATATCGGTGCCGGTGACCACGGGTTTTACGATGGCAGCCGCCCTAACCATTGCCACCGGCCAGGTTAATAGCCTCTTTGGCATTAGCAGTAGTGCCAGTGGGTTCCTTAACAGCTGGATATACTTCTTCGGTCACATAACACAAACACGCCGAAATGATGCCA
>9841045116006
TTGCAGCTGCGGCGTCGAATCCCCCAGAGTGCGTTCCATCCAGCTATGTTGCTGTTAAGATGCGGCTCCAATCCTTACCGCTGCTCCTTCTGCTCGCTGTCGTCACCCTTCCGCCTGCCACGCCCACTTCGGCTGCCCGACCGCTTACACACCCGAGGGCGAGGAACCACTATCCCAGCGAAGATCTCGCCGAGGAGCCACTAATGCCGGCCAGCTTGCTGCTCGAGGAACTGCAGCAGACCAACGGGCAGCTCGTCAATCTGACACGACAGCACGACGGCGATACCTTCCACACAAGCG
>98579926326
GTGCTAGCCAATAATGAAAAGTTAGAGCATTCAAGTTCTGCCGGTCAAAACTATGGTGAAAACTTGTGCATGCGGTCACAAACCCCTCTGCAATGTGTTCAAGACTGGTACGACGAAATCGCGGACTACGACTTTGAAAAGCCACAGTTTGCAATGTCAACGGGTCATTTCACCGCCCTCGTTTGGAAGAATGCGAAAAAAATGGGTATTGGGCAAGCCAAGGACAAAAAGGGTTACTACTGGGTGGTAGCAAGATATTATCCACCAGTCAATGTGAACGGGCAGTTCGAAGAAAATGTT
>986402917064
ATATAACAGCTGTCGTCATTACTGCAAGAAGAGGACAAATTTGCAAATTTACTAAGAAACCAGGAGAAAACTAGCGTCGTCAAGATGAGCTTCATGCAACCGAGTCCCGTTAAGTACGCGTGCTCCTGCGGCATACTGAACCCGATCAACACGCTGTTCTTCTGCCGCCACTGCCCCAAGCTGCGCTGTGGCTTCTGCGTGACGCATGAGATCGAGTCGCACTTCTGCTCCAACTGCCTGGAAAACATTCCCTCCACAGAGGCGCGCCACAAGAAGAACTGTTGTGCGAACTGCTTCGAC
>9871304734249
ATGCAGTCGCCAGCTGATGTTCGTACGCCTATCGATAACCGATAAGCCATCGCTGCCAGCAGATATTTTTTTGGGCCAAGTGCAAAATACGTGTAATATTTACAATTAGCAAAACGAAACCAATCTAGTCGAGCCGAAATCTAAATGGAGACACCCATGGCCGATGACCTGTTGCAGTTCCGCGACTACAGCGGCGGTGCCCCGGCCCAAATCAATGTCAATTCCCCTACGCACGGCGGATCGGGTGGTTCTGGTGGTGGCTCTGCTGGTTCCGGCGGCTCCGTTGGCGGTGGTGGTGCC
>988132115396
TAAGAGTATTCGGGCTGCGGTGGCTAATGAGTCGTAATCCTTTCGTGTTGCCTTCTGCGAATGCACCTTTTGAAACTCTTTAGCCAGCTTTTGCGACTGCTGTCTGTTTGGTCGCGATTTAGTAACAAAATCTGTCTGGGGATTGAACCTAGGATGTGGGTTAAGGCAACGACCTGGACGGCGGCAGCTGCATCGCAGCGGATTATGCATGCAGGACCTGCCACGTCCCCCTGTGCACCCCCTTACACCCTTGCGTGCCCCCATTCAGTGTGAAGTCTATGAATAAATGCAGATATTATG
>9891059230373
CACGCGCGAAGGCTGATGTCGAAAACGGAAACGTTAGCGCAGAGGAGCCAGCAACGAACGATCTCTACCTGCCCGCCGCTCGAGTCGAACTGAACAAAAAAACCGAAACTGGAAATTTGCTGCTGGATCGAGATTCCCGTTCGCGTTCCCACAAAAGTGGACACAGTGCTCCCCCGAAAAGAAAACCGGTCGGGGGCTCGCTGGCCGAATTTTAAAGCGAGACTGTGGCACATTGTTTATGCCACACAGTGCCTTTTTGATTGGGGCGCATTATTAATGTGTGGCAGCTGCACTTTTCCA
>9901099814864
GAACGACTTTGAAGCTTTTCAACACTGCCGGCAGGACAAATCAGCTGCGACATCCGGCAATGCACCAAGATGAGCAGCAAGGAGCAGCAAGCAGCAGGCCGGGACTTTAAGCGCAATTCAAATGCCTACTCCAGTCTGCCGCCTACAGGAACGGGAGCAGGATGCTCCGGAGCAGCACTGGGATCGGGAACGGGAACTGGCAAAAGAGCTCGCAGCAAACAGCATCAGTTGGAGCATGAGCAGTTTGGACTCTCGAACAGCCTGTCCAGCGAATCGATACGGCAGGCCTGTGCCTACTAC
>991505911596
GCAGCATTCACGATCAGCTAAAGGACACGCCACACGAGCGAAAGCTGTACGAGCAGCTAAAGGCGCTGAATAGCTATCATCGACGCCAGGGCGTCGAGGCGGTGCTCTACAAGAAACTGAAGGAGAAGCGAGCTCGCGACGCCTTGTACGCAGCCAAGTCGTCGAGCAACCCGAAGTGCGTCTTCACCGAAGGCGGTGTCAAGTGTGGTGAGCGAACGCTGCCCTGCTGCAAGCACTGCCGCAAGCACATTCTGGAGGATAAGCGCCAGGTGCTGTTCCGAGCCTGCGGCGTGGAGCGGA
>992424614122
GGTTTAGTCGGCAGATAAATTCGGAGCGAGCGCGCCAAATACAAAAGTCCGCCACGCGTTCAGAGCCCCAATCTCAAGTCCCATAGTTCAAACAGTTCCGAGCCCGTGTCCTCGCAGAGTCCACCAATCCCAGCCAAACATCAACTCCAATCAATCGAACATGAAGCCCCAGACAAGCGAGCAAAATGGCAGTGGCCAAAATGGCGAGGGTGCCGCAGATGCCGTGGCCGTTGCCACGATCCCCACGGGCGAAGCCTCCGCCGCCTCCGCCACGTCCGGCACCGATCTAACGGTCTCCAA
>993115949020
GATAACTTTTCTGCTTTTCACGCCAGAGGAGGGCTCAACATTCTGGGCCTGCAGGACATGTATTTGGATACCAGTGGGGCCAACTCGTCGGCCACTTTGAGTCCGCCCATTACGCCGGTGACCCCTGACCCGTCGACGTCTGCGCAGTCGACGCACTTCCCTTTTCTGGCCGACAGCGCAGCCACCGCCAATTCGCTCCTTATGCAGCGACAGTACCACTACCACTTGCTGCTCCAGCAGCAGCAGCAACTGGCCATGGCGCAGCACCAATTGGCGCTGGCTGCATCAGCGGCAGCGGCT
>994119847131
TGTAAACAAACTTTAAAAATGGACGAATCTGAAACAGCTCCGAATGACGACTATGAGCACCCAGATGGACTCGATTACATATTGGAATCTGTGTTGATGCCCAGCGATGGAAGTAAAGAATTCAAATTCTTGGCGGACGAGTACAATTCTGTTCTTTTGAACCCCTGTCACTGCAAAGGAGCCTGCGAAAACAGCGAAGTCTGTGCACATGGAGGCCAATATGAGTTCACAGAAGATGGCAGCGAATTAATTCTTCGGAATTCCGCAAATCCTGTCATTGAGTGCAATGACATGTGCAAA
>995375925709
GTCTTGCCCTACGATCCTCTGGCGATGCCGAAGGAGCACACATTCAACTAGAGACTGCCGCCCAACTGCTGGAGTCCGTGCGCCATGAACAGCGAAGTCCGGAGACGCGCCAGGCTCTCTACGATCTGCAGACCACTTGCTATCAACTGCTGCAAGTTCTCCTCGTGGCATTAAATCGCAATGAGGATGCCCTGGTGGCCGCCGAGCGATGCAAGGCGCGCGGCGGAGCAGATGCCGTGAGTGGAGAGGGCTCCAAGGTTCCGTTGGCCGACAGCGAGTCCATTCAAGAGACAGTAGACC
>996394718898
CCAAGCTGCTTCGTTGGCCATCGCACTGCTGGATGATGAGAATAGCCAGGCGGAGGGCACGATGGAGGGCGCCATTGGTGGTGCCATCTACGGTAATCTGGCGCCGGCTGGTGGGGCTGCAGCGGCTGCAGCTCCAGCTGCGCCGGCTCAAGCTCCCCAGCCAAATCATCCGCACTACGAGAACATCTACGCGCCAATTGGACAGCCCAGCAACAACAACAATAACAGCGGCAGCAACAGCAACCAAGCTGCAGCCATCGCCAATGCCAATGCCCCTGCAAATGCCGAGGAAATTCAGCA
>997278126536
CTCTGGCTTATGGAGTCCTCCTCCTGGCCTACCATGTGCCCATTGTTTTAAGGGGCGGTGTTTCCGCCGATCGCACTAAGGAGAGCAAAGAAAAGTACGACAGAGGAGTGTATCAAAATCTAAGGAGCGTTTTTGGAAACCGCATGCATTTAGCGTGGCTGTCCCCACTGATTCGCAGCGATCTGCCGGAAGACGGATACCACTGGAATGTCCCTACGAACAAACAAGACTAAGACTGATTAGGATCTAGGATAAATATCTGCTGTGCAGTTCCTACCTGGGGATCCCGTAAATGACTAC
>99894527563
ATGCTAGCCACCCTGGTGACCTACGAACTTATGCTGCTGCAAATAGATGCTAAGAGCCACAAGGGACTGCGGTGCGCGTAACTAAATGAGTGAACTTTAGTCCAGTTTAACTTAACTGAATGTATAATAAAATAGTCAGATAATCAGATTTGAAAAAGGGTAGATTCCTGCGAGGAAAAGTCAGTTAGCAGCTCATGTGTGAGTTCAGCCAACCCGACTCGGGCGGTTATTAAATGGCCAAAAGGCTTCCAGGATAATTGGCCATTCCGAGTGTCATTTCAATTTCAATTTTTGGCCAGC
>999978638810
GTTTCACTACCGCCAATGGGCTGCGCATTCACATCGACCACGCCCACACAGAGCTGTCCGAGGTTCACGCCTGCATCGCCGAGGGCTGCGGCAAGACCTTCCCGCGCGTCCGTCTGCTCACCTTCCACATGAAGAAGGTGCACGGTATCACCAAGGCGGCTGCCCCGCTTCGAGATTTCCCCTGCACAGAATGCGACACCGTATTCCGCTGCCCCACAGCACTCAAGAAGCACATGTATAAGCACACGGGCGAGGAGCTTCCGTATCCTTGCAATATCTGCGGCAAGCGTTTTGTAATCA
>1000391112698
AAATACGCCGAGGGACACATGATATTCTTCGACATGATGGGCTGGTTCTTTGTCTATTATCCGGAGACCACGGGCATTATCATCAACATTACCGTGTGTGTCCTGGTCTGCGTCACCATCGTATTGTACATCTGGATGATGTCCAGCAGTACGGGCATGTTCCGACGACGAATCTGGGCAAAGTTTGGCATTCTGGCCGCTCTCCAGTTGGCTGGAGTTGCTCTGGGCATTGGTCTGGTCATATCGATAGCCCTGTTCCTGGACGCGGTGAATCTACCGATGTCCTGGTTTTCGCAAAAC
>1001814232697
AGTCCGCATCGGCCTTTGCCATGACGGGAACGTATCGCAACATGTCCAATGAGATCTGGGACCCGCATCCGCAGTACAACCTCAATGTGTTCGGTCGCCAGTTGCATTTGGTGCTGCGACAGGACGCCTCGTTCGTCCACAACCATTCGATGACCCACATTCGGATACTGAAGGAGGGGGAGGAGCATCCGGGACCGGAGACGGAGGCGGAGGCGGAGCAGCGCCACCTAGGCTGCTTCTACTCCGGTTACGTCGAGGACGATCCGCACTCGATGGTCTCCGTCTCACTGTGCGGCGGCA
>1002133754416
CAAAAATGTTGACCACGATGAGAGGCAGCGCAAAGAAACTTCCCATCTGGCCACTGACCCATTTTCGCAGATTCCCGACATTGATTAAATCCCACGCAAGTTCCGAAGAAAAATTTGAGCAAAAAGCTGAGGAAGTGGACGGCGTATCCAATATGAAGCTACCCTACTTTATAAGCCCAAGGTGTGTTCAAAATCAGGATCAACTGGTTGATGGGCAGACGAAAATGTTCACCTACAACTATCATCCGTTTTCCATTTACGATTTAAATGAAGCTACTCTTCGCGCCAAGCAAGCAGCAG
>1003795921096
CTTATAGTATCGATAACATTTACATACAATGATGTGTAAATTAAAGTGTGGTGTAATTCGAAAATAGACAGAAATTATGTTCAGTGACTTGCGATGTAAAGAAATAATAGTTAATGAGTGAAATATAGGAAAACAAACAGTAAGCCGGATTTCCGATTGTTCACTAGAAAACTATCGCCGTTCCATAATTCAGATATACATACAAAATTGTCATTTTTTGCTAAATATTAAAAAAAGTGTAATAAAATCATTTAACGTTCCAGTGTATATTGCATTGCTTTAGAATTATTAAGAAAATAC
>1004752223397
AAGGCAAGATGACCAAAGCAACGTAAATAATACCAAAAAATGAAAGAAACTCTAAGCTCAAAGGTGCCAACAAGAATAGGAGTAACGTTTGTGTCTGAATCGGATCCAAAGAAAAAGTTCAAAAGTTCGCCATCAACGTCGAGCTCAACAATATCAACGGCGACAATAACAAGCACAACAACAACAACAACAACAACCGCATCGCCCCCACCGCCCCAAACTTCGTATGTGATTAAATGTCTATTGAAGACCGCTCGTTTTATGTGGCAAGTGACGACAATACCCTCTAAAATCGGTGAT
>1005154012220
ATTGGAAAGAACTTGCAGGACAGCGCCGAGCGTCTAGGCAGTGGTACGGAAGTCCAAGTGAAGGATCTATGCTCCCGGTTCACCACTGACCTAATAGCGACTATTGCCTTTGGCGTAGAGGCCAACGCTCTGCAGGACGCCAAGAGCGAGTTCTTTTACCACAATAGAGCTATATTTTCGCTGACCTTAAGTAGGGGCATTGACTTTGCGATTATTTTTATGATCCCGGCTCTGGCGTCACTGGCCCGTGTGAAACTCTTTTCTAGGGAAACCACAAAGTTCATCCGGTCCAGCGTCAAC
>1006633529821
CGTAAAAGTGCACCGTTTCTATTTTTGTGCTCCCCACTCGGCGCTTTTGGCCACTGTTCAACTATCAACACGATTATGTAGCTCCTGCGGCACCTGCGGCACCTGCGAAATGGATGGTTGCATCTATCGAACACCAAGCGATGGGCCATATGATTCCGAATGGCACTCGACAAACACAGACAAAAGGCAAATAAAGTCGATGACAGCGACAATCGGCAGTAATAATAATAAGCAACTGCGCCAGAATTTATGCATTGTCCCGTCGTCAGCCGCATCCCAATTATAGGATTGCTTTATGAA
>1007793467
ATTGTCTGCCCATGGTCTCAGCTCTGAGCTACTCCAGGATGCCCTGCGGTCCAGCACCAAGCTTCTATTCGAATGCTTGGCGCGTTGAATTTCGCAAGGATAATAAGGATCGGACTAAGATTCGACGCTCTCAGGGGCCTGAAAAGCTGTAAGAAGAGTACAATTCGCAAACTGTTCGTCCTTTTGTGGGGCTGCATCTGACCTTAAAAACTCCATGCCTAGACGAACTAGGGATAGATGAATGCTTCCGACATATCTGATCATTGTCTTTAAGACTAACGAGGATTTCCTACTGCTCCT
>1008382630984
ACACTGCAGCCAGAACACAGTCGCCGTCTTCAGTTCGCGCCGTCAACTCCTCGATCGATCGATCGCATCGTCTCGGATCGAATAGAGCTGGGCTTCTGCTCCGGAGCTACATCGCCGTACTTGTCGGACGAGTGTGGTGATGAAAAGTCGCTTAGTCCGGGATTCCTGCCAGATCTCTAAGGGATGAGCTGGCATCCCAGGCTGGCCATGTGGCGCGAAGTATGCGCACAAAAAAGTCAAACAAAAAGGCGCAATTTTATTACGGGCAACCAACGACGAAACAAAACAAAAGCCAACCGA
>1009667526207
TTGGGGCGGTTGTATAGTTGCCATGTGCGATTCCATAGAAGCAGCTGATGAGTACATAAAGGTTTTGAAGCGCGATTACTATGCTCAATTGCCAACACATCTCCTGGAGCGTCATCAGCCCAACAACTTTAGCGAAGTGGTCTTTGCCACTCTACCAGGAAACGGAGCCGAGTTGTATATACAGTGAACGCTTGTGTAGCATTTTAATCCAACTTTTATACCAAAATCATCCTATCAGTCACTATAATCAAACGGTCATTTATAGAAAAAACATTTAATATGTAGAGTACTATGTACAAT
>101027519609
AATAAAAGTATCTCAATGACAGACATGTATTTGGATAGCACCGATCCAAGTGAAAATGTTGGGCAAATACATTTCTCCTTGGAGTATGATTTCCAAAACACAACATTAATTTTGAAAGTTCTTCAAGGAAAAGAGCTTCCAGCAAAAGATTTGAGTGGTACTTCCGATCCATATGTTCGTGTAACGCTGTTACCAGATAAAAAGCATAGATTGGAAACCAAAATAAAACGGCGAACCCTTAATCCACGATGGAATGAAACATTTTATTTTGAAGGTTTTCCAATTCAAAAACTTCAATCA
>101195619341
CAGGAAGGAACATTTCAGTATTACAACATCAACCATTCTGAAATTGTTAAAATTCTAAAAGGATAAAAAAAATCATAGTCCAAATTGGAAATTATTCTTGATATTTCGTGGATAGAAAGCCGATTGTGAGCCGTTGAATAGCGCGAACCTATTCAAGACGAGCCAAGCGATCGAGTTATCGCGAATATATATAAGATACTAATACTATTGGAGGAGAATTTACGCCGCTCGACGATTAGACGGGCGACGTGAATCGTTTTGGAGTTTTCAAGACCTTTTGTAATTTGTTTTGTTCTCTCT
>101291616184
CTTGGGAAGTGCACGGCGATTGTCAAATTTTACAATATATGGTAGAGCAATCCAATGGAATTTTCACCTATCGCGATGCGAGCGGATCTATCCAGCTGCAGCGCTTGGAAACAGTTCCATCCGGTGTCACTCTACTCGTGTACTGCAGTCCCTCGGTTTTCAAAGAAACTGTTTGCCAGGACAATGGACAGTTCTCGGTCCCACTGCCCATGCGCTGTTTAAGTCCAATGCAACCGGTGACCAAGCATATTCGCGATGGGGATTGTGCGGGGAACCTGTATGCCGTGGGATATACCATAG
>1013388531534
ATGAAAATAAATATGAGAGAAGTTATTTTCGATATGTGATGGAGCATAAGGATGTTATTCGGGCCGTTCAAAACTTGGCCAATGGACTTTTAAGCTATAAGTCTGACATGGAAGAATTTCAGCGTGATATGTTTGAAAAATATAAGTACCTATGGGCTGAAGATCGTGAGGACATTATTAATTCCTTTGTTTTAACCAATCCTTTAACAGTAGATATTCGAGATATGTTTTTACATTATGATAATATATCGTTGAAAATTGAGACTATGAGCGCAAAACGAATTATTGGCCCTATTGAGG
>1014119106894
GCCACCATTCCCGATCCCGATGACAAGAAGCCCGAGGACTGGGACAAACCAGAGCACATTCCCGACCCAGATGCCACAAAGCCTGAGGATTGGGACGATGAGATGGACGGCGAGTGGGAGCCACCGATGATCGACAACCCTGAGTTCAAGGGCGAGTGGCAGCCAAAGCAGCTGGACAACCCCAACTACAAGGGCGCCTGGGAGCATCCCGAGATCGCCAATCCCGAGTATGTGCCCGACGACAAGCTGTATCTGCGCAAGGAGATCTGCACCCTGGGCTTCGATCTCTGGCAGGTCAAG
>1015321127122
TCGCAGTCGATCCTACGATGGGGATGCGTTCGTCAATCTCTTCGCCCATCGCGGCGCCCGAGACATCATGATCTTGGATAGCCATGGAGTGCCCCTCCGATCCACCTGCAGTCAGAGACGCACCTTCGTGTTCGTCTCTAACCTGAAGCCGCTGCTCTTCATGGCCCGCAACGTGGTCAGGGATCTGGACCCCTCGAACGACATAACCTTCATGCGGATTCGCTCCAATATGGGCGAAATCCACATGACCCTGGGCACGGACTTCATTTTGATCGTTGTGCAGAAGCTGAGGAGGCTCAG
>1016491530131
TATCGTGGTTCTGCGGTCTTTTTCACGGCTAGCTCAACCCCACGGCAGTCAAGGCCAATTCGATGCGATCCCCGCGATTTTTCAGCGACTCCAAAGTAACACAATGATCGCAAGTGGCACTGTGACGAGATCGAAATCGAGAGAGCGATGAAAGAGCAAAAAAAAAGGCCATAATCATCTGGCCACACGGCGCAAAGAGAGAGTCGGAGTTTAGTGGCAGCGGCGTTGCCACTACGGCCGATCGCGTTGCGGGATTTTTATTGGCGCGTTATTCAAATTTTGAAAAATAACTTCTATGTT
>10171010424331
CAACAAAGCGGGCATGTTGACCCTATGCTGGTATGTCTCCGGCTTTTCAGACGTCTCAGACTTCCACGTTTATATCCGAAGCAGTAGCAACGATGTGCTTCACCAGTCGGACTATGCCTATAACAATCGTACTGCCCAAATCCCGGTGGAAGAGCTATCGACGCTGGGAGAAGAGAAACTTCGAGGCGCTGAGATATGTATAGTATCCCGGGATAGCGATGGAAATACGCGCAAGTGGTTCTCCGGGCAGTGCCAGCAGCTACCTTCGCTGAAGCGGCCCCGGACTTTCTTCTTCGGAAA
>10181272129106
CCCTTTGGACGAAGGACTCTCGCAATGTAGAGGCTATCCTGTCCATTGGCAGGCAGATAAAGGAGCTGCTGCATCTGGGCATTATGGAAATCCAGTACCAGGTGCACAAGGATGCCATGGTGAACCATGGACCCAATGTCAATGCCATCTACACATTGTAGGCCAATTTCCAAGGGCGCCATAGTACATTTCCAACGATAGTACATAAGCCTTATACATTTGTCAAACTCACATTTTATCCCACGCGCACCAATGCTTTTCGAGATAGATATCGGTTGTACCATGAATAAAGTATTGCGT
>10191118933313
GTCTCTTAGACTTTGACGACGACGACTGCTCTTATCCGCCCATCACTGTACGCAAGAATCCCAAGGTTCGCTTTAGTTCCGGACCCATCCACGTGTACTCGACTTTTTCCGTAAACGACTACGATCGCCGGAATGAAGATGTTGATCCGGTGGCCGCTTCGGCGGAATACGAGCTCGAAAAGCGCGTGGAGAAGATGCATGTCTTCCCCGTGGAATTGATGAAGGGTCCTGAGGGTCTGGGTCTCAGTATAATTGGTATGGGCGTTGGCGCCGATGCAGGCTTAGAGAAACTAGGAATCT
>102098383426
CAATTCGCCCAACTTTTTACTCTCTGGTAATGGGTGATCCCGAGATATCCTACTGGGCTCAGGAATTTAAGCTGGATGGTTTGGCTTGGAACTTTATTCTCTGCACACCGGATAAGCTTAAATATCCGCTACTGGTGGATGCATTGACTGACATACTATCCATCACCGACATGTCAATGTATTCCAAGGAAAAGGACAAGGAAGCGAGCATGCATAATCTTTGCGCTATACAGTATTGCTTTACGATTGCCTGGAAGCTGAATTTGGGTTTGCCGCCCTCTACTTCTCACGTAGAGTCGC
>1021253621285
AAAGGCGATTCCCTGAAAAGATGCCAAACCGTGCTCATGGAAAGCGATGAAATGGAGCAGAAAACCTGCGTTGGGTATCGAAGCAAAGTCTCCATGGAGTCCGCCGTTCTGTTCTCGGTACTGTTGTCCACCAACCATGAGCTTTCTATTGGAAAGATGCTCGATATGAGTGAGATTCACGAAAGAATGCGGCGCGCCAAACAGTCATTCGAGGATACTGCTAGAGTTACTCCGTTCCGAACGAACATTGATGACCTAATCTCCGATTTGGATGTCTGTGCTAAGGTCAAATCCAAACTT
>1022186123435
ATTTCCTTGTGCAGACCCTAGACAGCTATATCGATGGTGGGTGCACAGACGACAACAATTCCCAACTCTCTTCCACTCCAAGCCCTCTCGTTTTCCCCCTCACCATTCTCCCCCAAGCTCTTTAACGAAAAATGTCTGACACCATTGCATCCGAAAAAGAAGGAATCTGTCCTCTAAACGAATCAAAGTCAGGTCAGGAAATTGATACACCAGTTGACCAAGATTCACAGAAATTGGAGCAAGTTATCTTGGACAGCTACATAACAGCACCTCTTAAAATCGTTGAGCCCTTCGAGAAGT
>1023766523085
CTCTAGCAGCTCCACCGCCGAACCGCTGGAGCCATCGAAGCCAGAGCCACTGAAGCCACCAATAGCCACCGTCAGCTATCAGGATGAACAGAAGCCATCACCACCACCAACAGCTGCTGCTGCTCCAGCGGTAACAACAACGGCTGCAACTACGGCGGTCACCAGCCAGCCGAGATCGCACTTTACGAGCAGCCACCATCACTACCACTTGCCGCATCAGTTCCAGCATCCGCACCACCAGAACCATCACACCCACAGTGTCCGGGTGCCCACGCCGACGGTGCCCAGCAGCTATGCCCC
>102480173330
CTATGCATTTGGCCAGCCAATTGTGGGTGAAGCCACCCTATCCATTTATCCCACTTTCTTTGGCTCGCTCCAACCTTTTGTTAACGATCTCATCACCCGAAAAGTTGTGCCAATTGATGGTAATGCGTACTTTGAGTTCGATATAGAGAATGAGCTCCATCTGAAGCAGGACTATGAGCGACAATACCTTTTGGATGCCCTCGTTGAAGAAAAGTCAACTGGTTCGGTGCAAAACTATTCAACAGTCTTGACACTGCACTTGAACCATTATCGCGTGGAGGCCGTCAAGGTGCCCAGCTA
>10251140610420
CTGCCGCAGGACATCAACTCTATGACACATTCTCTGCTGGTTCGCTTTAAGACCGACGGTTCGGTGCCGATGAAGGGCTTCTCTGCCTCATATGTGGCCGTGCCCAATTCCGGGGAGTATGACCACTCCGACGAGGATGTGGAGAACTCGTACAGCTCCGAGATGGTTACCCCGTTTCCGGGCTCACTGAAGAGCATCTACATCGAGGACACGCAGGAGGAGACCGACGAGTACAGCGACTTCAGCGGCAATCAACTGGTCTTCAATGGGCAGTATCGTGGCCGATATAGTCTGCCCAAA
>1026970521228
TTTCGTTTTCAGTCAAATGCGGCACTAAAATGTTAATTCAGCCAAAGCAAACAACGATTATCGAGTGAAATAGGAATCGAACGCCACAAATCGCGAACTCGGGGTGAAGATCGAGTGCCTCGATGACTATGTTTTGGCAACAAAATGTAGACCACCAGTCGGATGAGCAGGACAAACAGGCGAAGGGTGCGGCGCCCACAAAGAGATTGAACATCAGCTTCAATGTGAAGATCGCGGTGAATGTGAATACCAAGATGACCACCACCCACATCAATCAGCAGGCACCTGGCACCTCCTCCT
>10271120335771
ATTGTCATCCAGCAGGAGCACGACGTGAAGCCACTCCATGTCATCGAACAGCACCGCAAGGCAGCCAAACAGAAGCCGGACGCCAATGTCAGCCAGGCGGAACAGAAGCGCAAGGAGTCGCTCAACAAGATGCGTCAGGGACACCAACAAAAGAAGTCAGCCATCCAGCAGGCGCTATCTGTGATATCAGTCGAAGGCAGTCAGGCAAAGAGAATAAAATTCAGCGACGCCGAGGAGGAGGAGGCGTCCAAGCCCGTCCAGAAAGCCAAGATACAAAAGCGGGATCTGTTCGAGAACGAC
>1028347639460
ATCGTCAGCTATTGGGAGGCCTTTGCTCCGTTTGCCCGCGAAATCGTTTAACTTTTATTCCGATTATCGTTGCATTTCCAAAAACTTTTGCATAACCAACAGCTATGCGCGCTATTAACTAATTCTGCGGGACCAAATTCGATCTTAATCTTGCGATTTGGAGCTACAACTTCGCCTTAAGCACTTATCTTGCAATTTGCCGCCGAAGCTCGTATTTTTTGGGAAACTGCTTCCGATTCCTCTCAAGCATTTCGCGATGCATTCACAATGCCTCTATCTCTTTATTCGTACACAGTAATT
>1029489134973
GCTTTGGGACGTGCAGAACGAAAACAACTGCATTAAGGTATGTCGCGGCCACATGTCCCACGTGAATTCCGTAAAATTCTCGCCGGATGGTCTTTGGATTGCCTCTGCTGGCCTGGAGGGTTCCATACTCATCTGGGACATACGGAAGAGCAAACAGATAATGGAGTTCATAGCCGATCCGCCGGTTACGGCTATCACATGCGTGCAATTCCATCCGTTTGAGTTCCTGCTGGCCGCCGGTCGCGTCGATGGCACCGTTTCCATTTACGATCTGGAACACCAGCAGCTCGTCTCGCAGAC
>103048432499
ATTATTTTTCATTATTTCGTTAGCTGGCATCGGTGCCGAGAAGTCAGATTGCTGGGCCCAAAGTTTTCAAAAATCTTCACTTGCTGATATTTTTAGAAAATTTTGAAAGCAGAAAGACTAGGCAGTCTGGGAATGGACTCCTGAATAGATGATCACAGACCGAACAGGAGGATAATCCCAATAGGAGGTGAAGCATTTGCATAAGATTCGATTGAGTGCACTGGCGAAATGTGTTCCACCTCGGTGCTGTGTCCGCTCTGCGCGGTGCCCAGTTTCGGCAGTATTGACGCACTGCAGCAG
>1031334128414
CCCCCATCGAGTTCGTGTTTACTCCGCGCTGCTCTTTTCGGTTAGCTAGTTTAACTAACTGTGTTTTTTTTTTGCCGCGGGTGCAACAACAACAAGTGGAAACAGCTGTTCGAGCTCTCTAAACGGCAGTCGAATAAGCATGGCAAGAGGTGAATAACAAAACAAAGGCCAGCGTTAACAAAAGTGAAAAACAAAAGCAAATAGCATAAAGCAACAACTGCGGACGGGTGAGCAAAGGAAGCGAAAAGAAGAAGAGGAAGAGTTTGCGCAGTCACGTGTGCAGTCGACGTCGGCTGCGGC
>10321053621669
TCATTATTGCATCTTTGACACCACTAGTATTTACGCGTATCAAGCGTAAAAACTCAATTAACAATTGATTAGGAACTAAATTAGCAGTATAATTATGTGTAATAAAACGCAGGCGATAGCAACATGTTAAATGCAGTGCATTCAGCGCTAGTGCGGCAGCGAGTGACGTCACACGAGTAGAAAGCAACAAAGCAACAACAACAAAAGACAGTGGGGCGCCGCAGCAACAAAAGGGAATCAATAACAAAAAACCATAGAGAAAATCGTAATTTGGTGGATAATTTGCATACGATTGGGTGG
>10331051315119
GTTCTGTCAATGGTAGAGGAGGCAGCGGGAACCAGTCAGTACAAAACCAAGCGAGATGCCACCAAAACCCTGATTGAAAAAAAGGAGACCAAAGTGCGGGAGACCAAGGTCTTGCTCGACGAGGAGGTGCTGCCAAAGCTGGTTAAGCTGCGCCAAGAACGCTCCGCCTACCAGGAGTATCAGAAAATCTGCCGCGACATAGACTTCCTCATCAGAATTCACATCTCCGCCAAGTATCTCAAGCAATGCGAGACCCTCAAGACGGTGGAGGCTAATGAGCACAAAATCGAGGATCGCATA
>10341109332729
CGTCAAAAGCGACCTGTCGGGCGCTTGGATCCTTGGAAATCGGTCAGCAAGATCTTGAGTGAGGACTCTCTGTCTGGAACTGAGATGACCAAGATGCGCAAGCGGATGCGCACCAACACAAAGCGCGTTGTCAAGAAGAAACGAATCCCCAACCGTCGACTATCTCGAGCCAGGAAGTATAAAGAAACAGAAATGGCCACCACCAGTATCGACCTAAGATGTTCAGAAAGTCGTTTGGGACTAGACAATAACGTGCAAATACTATTCGGATCACCGGGATGGACCTATACCAAACCCATT
>103583536288
TAACGCAGTCGACCCGACAGTTGCTCTTAATCGCGGCGCTTTTGCGCAATACTAAGCCAGTGCAGAATATTTAAGATCGTTTAGTTTGTGCACTCAAAAAAAAAAAAAAAAAGAGAACACCAGACAGTGGTTATTTGAAGATGTTAATGTAAAAATCCAATACTACTGTGAATGGACTAATATTATAAGAGTCAAATGATTTTATTCAAATACTATTCACCTTTTGACGGGTTCGCTTATGAATTGAAATAGAATGGTGTTAAAAGAAAAGACATAAAATGCACATCGATAACTAATTTT
>1036953211320
AATATCGCACAATACCATATCAGCTCCGCCAGCAGCCAGACCTGACATCCTCTCCTCGATGATGCAGAGCAACCTCACTGGTCTGGGTACAATTACAGTGGCAGCTGCTCCGCCACCTACAACTACACAAATGCCGTCAAACAATGGTTGGCACAGTGCGAATCCCCTTGTGATGAACCATCAGTTGGCCTCTCCTCAAGCCAGCAACAACAATTCCTTTTCGCTGGACGACCTGGATCCCTTCGCTGGTGGCAGACCCTCTGTTGGAGCCCCCAAAGCCAACAACACAAACGGTGCCAA
>1037135066448
CACCGCCGAGTTATGCTGAGGCTAAACACATCTCCCCGGATCCGCACAAGTTCTCGAAATCGAAGAAAAAGTCTCAGAAAAGAGGTGTAAAAGGATCACAAGAGAGGAAAGCTGAAACAATTGTGTTTTCACCCTTATACGCAGTCTTTGATTTGTCAAACCAAGTGGACGAAATGACTTTGAGAGCAAATGAACCCAAGACTGATGGCGGCTATGTCAATGAAGGTGTAGAAAAAAGCACTTGGCTTTAGAAGGGCTTAAAAATGAATGTACCCACTCTGTAAATAATTAATAAGTAAT
>1038393120153
CCCACACAGATATCGAAAAAGGCGATATATCTTTGGATAATCATTGCAAAAATAAACCCTTTCGATTCGACGATTTCGCCTTGTAGTTCTGCCACCACCGCCCCCACACTTCGCCCCGCAGCTGCACCACAACCACCACCACCCACAAACAGAAAATTTATTTGCGACGCAAAAACAAAACAATCGAATCGAAACGAACCGAACCGAAACGAAACGACAGCAGCTGTTTGGTTATAAATCGGCGCTATCGATCGCACACATGAGCAAAATTGGCGGAGAAGAAGAGGAAGCAGCAGCAAG
>1039492519768
CTAATTTGTATATACAGTGTACATAGAGATGAGCACACAAACTCGTTCAGGCGGCGGGGGAGGCGGCGGCCATGCCCGCAACCAGAAAAAGTCAAATGCCAGCAACTCCGGCGGAGGAGGAACCGGCCATCACGATGGAGTCTCACATGCTGCGGCCGCTGGCAAGAAGGGAGGCCAGGATGCCAGCAAGACAGACAAGCCAGAGAAGGCCCAGCCCAAGGCTACCACCGAACAGTTGCGCATTGCCCAGATCACCAATAGCACCACAGAGGATCCGCAGATCAACGAGAAGGTTCTCCT
>104098422586
TCTACGGTAGCAGCGCTGACCTCAACGTGGCCGTCGATGACGGAGACGCGTCGTTTAACGGAGACGAGAATCATAAGGTGTGGAACGGTTCGCAGGACCAGTTGGACAGCATCGGGCCATTAGAGAGTCCCTATGAGTTGTTTGCGGGAAACACCTCCACCTTGGGAAGGCCTCTACGGGCGCGTCAAATCAGCACGCCCATCGACGTGCCACCGCCACCAGTGAAGGATGAGCGAAAGACGAAGCGGGACAAAAAGTTAACCAAGTCTAGTGGCAGCCAAAGCCTTTCCGGCACCCTTA
>10411022727218
ATCACCGACGACGACGGCACCGTGCTGACCAACGCCGACATGCTGGCCTACGCCACCCGGATTGCCCTATTCTTTAAGAGCGAGGGCTTGACCCAGGAGGACCGCGTCGGGATCATCGCCAACTCGAGCACCTTCGTGATCCCCGTGGCCACCGCCTGCTTCTTCCAGGCCACGCCCTTCCACGCCGTCAACTACTCCAGGGAGCCGGCCATCGTACAGGGTCTCTACTCGGTGACCAAACCCAAGATCATGTTCATCGACGGTCCGGACTACGACCGCATCAAGGAGATCACCAAGGAG
>1042796428989
TAGGATGTGGGATCGCTCTCGACTGTCCTCAGCCACGTACTCGCAGCAGCAGAGACTCCCGTTCTCCTTACTCTTGGACTCCTCAGCCTCTGATCTCCAGGCTGCAGAAAGAAAATTGGAGGTGCCGGCTGTCATCAAGAACATCGATTTGGACAGGAAATGGCGCGGCGAACGTTTTTTAATGAGTTCCGAGCAGCGTGTACGGAAACAGTTTAGATTAGATTAGTGCACGCCCTACTGGCCGAGTGGAGAAATGTTTCAAAAGTAATTATCAGATCCGGGTGGGTCCATTTTAATTGT
>104351343531
TTCTAGCTAGCTCTCTTCTCTTTCACTGAAACAAACTCAGCTCATAGCGGCCAATCCAATCGGTATAAATAAATCAGCAAAGTGTGTTTTGTTTTGAAAACCTCTAGTAGACTTCAAACGCCAGTCGGCAGACCGACACTCGAAAGCGGCTGTCACTTGAACCCAATCAACGAACGAATCAACGAAATAATAAATCAGCCACGAAACCCAACTACAATAACAACGAATATAGCAATCTCTTTCGGGTGAACAGATGTTTTGAATATCGCCCAAAAATCGCGACTAATCCTGGCAAGGACT
>104450933949
AATATATCAAACAGAAGCAAAAAAAAAGTAAAATGCAACGATCAAATGAAGAGTTTCGTGAAACAAACGCTCCAATTTGCAATAATCAACAGCAAAGATGTGTTGATTTTGTCAGGAACAACGCAAATATAGGCAATCGAACTGAAGAGGTGCTCAATTTACTATGGGAACTGGCCAACGAGTATTGGCAATGGTTTCTACAAAAACTTGGCCAACTCAAGAGACTCTGTTTTCGTCCCGAATGCCGCATCGATCCGGAGATTCTGGAGAGGATTAGCCAAACACGGGGCTGGAAAACGT
>1045734832831
ACTTTGCTCCTGCCGATGTGGATGGATATTGTGCCCGGTTTCAAGCCAAAGATGAGCACTGTCATCGCTCTATATCTCTTGATAATTTTGTTGAAGTAATGGCCGACAAGCTGGTTGACCACAGCCAACTTTTACTTTGCGTGGTTATCGCCGCGATTTCTTCCTTGTTCTTCATGTTTGCATACTACTGCTTCTGCAATAGTAGTCAGGAGGGAGCGCTTCTTTCGAAGCTGAACCATTTGGAGCGCAGTCTGTTGGCCTCCCACAAGGAGAACCTGATCATCAAACACGACCTGATGA
>1046794629475
GCAACGTGTCTTAATTTTGGTGGGGCGTGTATGGTGATGGCTTTTATTCACTGCACATGTGATTCAGCAGCCTTTATTGAGTAGGTAAACAGCAAACAGGAATTTCAAAACCAGATTCACATTTGCAATAAATTTCGTTATAACTCAGTTCAAATAGATTTATATTCTTTAAAGATTTGTGCAAATAAAGGTCCATCCGAAGCAGCTTCCTTTGTTATAAAATTTAATCATTTAGGCGTGAAGAATATCAAACTATAGTTTCGTTTGTCCGAGATCATAACCATCCCCGTGCAGCTTTAA
>1047771328918
CGCCGACGTTGGTGGTGGTGCTCCGTACTGTGGTTGTTGTTGCTGCTGCTGCGGAGGCAGTTGTTGCTGCGGCGGCTGCTGCTGCGGTAGTTGTTGTTGCTGCGGTGGCCAACCTCCGGAATTCGGAGGAGGAGCCCCAAACTGGGGTTGCTGCTGGAACTGCGTGGGCGGTGGCCCGTACATATTCGGATTCATTTCTGGCCCGGATTAATCACCTGGGTTTTAGCGGAGAGGGTCGACGCTAAGCCAACAAACAACTTTCACGGAAAACGAAGAGAAAACACACACGGATTGGCTCAA
>10481053510653
GCAGATTGCAAAAAAAAGGCGAAGAGAGCGAACAGAGGAAGTGCGATAGGTGGAAAGAAGAAGAGAAAGCGAAGCGAAGAACGCGCGGCAAATGCTGACAATAAAAATATAATAACGAACGAAAAAAAAAGAACATTACCTTTTGCAGGCTGCAAATAAAAAACCAGTAACGCAACAAAATCGCATTTCTTGCAGATCTTCGACGTGCTGGGCGGATAAACAGCCGGTTACCTATGGGAAAGAAAAACCCCAACGCCCGTCACACAGATGCCGCAACACCTTTGACCACAGACGACTCCA
>104913720516
AAAATAGTTGCATTTTCTAGTTGCCCAAGGTGAGTTGAGGCTGCCTAGTATTCCAATTCAAACTACGGATTTTCTTTCAAGTGCAGAACTCGATAAGGATTTTATAAACATGCTTTTGAAATGCACTTGGCTATTGGTTTTGCTGCTGTCCGTAATGGCAGGTGCCTTTGCCAGCAGCGGATGTCCTGCGGGATATAGTGCCGAGAACAATCGGTGCACCATTGAGCGTCCTGTTCACGGCTCCTGTCCACCCGGATCCTCCTACAGCCTGAACATCAACAAGTGCGTCCACTCCTAAGG
>105092132344
GTCATCTACACATGTACGTACATTCGAATGTAGTTTGGATTTTCATTTGAAATTTCGATTCGATGGGCAGCAAGGGCAAGGCTGGTCTGGACTTCTCCGGCAAAGTGGTGCTTATCACGGGCGCAGCCTCCGGGATCGGGGCCGCCGCGGCGGAGATGTTCTCGAAGCTGGGTGCCTGCCTGGCCCTGGTGGATCGGGAGGAGGAGGGCCTCATATGTGTGATGAAACGCTGCATGAAGATGGGCCACGAGCCGTACGGCATAGCCGGAGATCTGCTCAAGCCTCCGGAGATCGAATGCA
>1051343332868
GTTCATCTGTGTCTGTCCCCGCTACCATCCTTGCTATGTGCCCTGCCAACACACGGGACAAATAATCATCGACCGGGACGTGTTGTCCCGCGAGGAACACATATGTTTTCTAGCTACACCCAAGAAGGACTTCTCCTCACCCCAGTTGGCCAAACAGGCGCGCTACTACACCAAAAAGATCTACGTTAACCAATGTACAGCACGGGTTGAACGACTTGCCGATCCTCACCCAATGCGAGTGAGTGACACATACAATTTCTTTAAGGACTACCTCTCGCCTCGTCATATAGCGGCTCTAGA
>105273469620
ATGGTTTGGCATTTCTGGGTACCGTATTTAACGTGCATTATCCTTATCCTGATTGTACAGGAAGGACATTCTAAGCAGAGATGTCTTGATGAAGAGCCACCTCTGTACTCGAAGGAGGACAATATTCATGTTGTGGTCGGTGCCAGTTTGAAAAAGATTCTAGCTGAACCAGCCATGGGAAAGTTGGTGCAGTTTCTGAACAGCTACTGCGGAAACTGCAGGAGATTCGCACACACGTTTAGGAAAATGGCTGTTGATCTGCAGAAGTGGAACCGGGTACTCCGGATATATGCGGTTGAC
>1053722439610
TATTGATAGCTGCTCATCGCTAACTTTCTATTTCCGTGCAGATATAATTGTAAATATTTACGCAGAATTGCTTTGGAAACACTACGAAAATAGTGCAAAATGAGGCAATAAAGTGCGGGCCGGACTGCCTTCCCTTTCTTGACTTCAAAACCCGCGCCAAAAGCGCGAATTTCGTGCTGCAAGAACGCAAATCTAGTCCGCAAATCTGCGGAAGTGTTGGTACTACCACTTAATTGTATTTGTAATTGTAATTGCCAAAGTGCCAAAAAAAAAAACGCTGCAAATGCTGCAAGCGTGAAA
>1054160539395
GTGGCTGTCAGCGATAATCTCTACAACTTCATTCACGATCTGTGGCTTCAGAATGCACCAATTGGCGAGCTATCATGATCTATATAAGGAGGATCTGGCAAGGATGCGCTAAAACATTTCCGAGAAATTTACTTACCTTTGGTTTTCAATATTTGTTGGCCTCGATTTTGGGGTCGTGGTGGATTAGTTTTTTTTTTAGTCAATTGCTGGTCATATGCATTGTAGAGCTGGAACTCGTTCCGTCACACGAGGATTTCCCGCTGACTATGAAGCACAAACTCCCACGCAATTTAGCGAGTG
>10551046423941
AATATCACCGCCGAATAAAAGGCTGAATGGAAGAAAGCCGAGCAGTGCCAGCATTGTGATGATTCACGAGCCTCAACAGCGCCAGCGACTGATGCCCCGGCTGCAAAACAAGGCGCGGGAAAAGGGCAAGGACCGGGTGGAGAAGACGGATGCGGAAGCGGAGCCGGATCCGACCATCTCCCACATTCACAGCAAGGAGGCGGGCAGCGCGAGATCGCGAACTCGCGGCTCCAAGTGGATAATGGGCATCTGCTTCCGGGGTCAAAAGGTACTAAGAGTACCGTCAGCGTCATCCGTGCC
>1056392623860
TGCTTCGTTTCAGTTGAATGTCGAATCTCGGCCCGTATAGACACAATGGACAACTCGCTTTGAGCGCTGTCTCGATTTAAATTTATACATTTAAAGTACAAAAAAAGTATTCCACGGTACTGAATGTGATAGTTGGCTTTGTAATTGTAGGCGATATAGCAGCAGCAACAACAAAAGCAAATACAGAGCGTAGGAGATAACAGAAAACGTGTTATTGTGTTTTTCCGTTCGTGTTCACGGAAAATCAATAGTGATTGTGAAAGCGCATTATTTACACGATTAACAAATCGTCAAATCTCA
>1057110492356
AAATCGTCTGTGGCACAAAAATATCGAAAGCGCTCGCTGACGTTAACCCACCTCTAGCTGAAAAAATGGCTGAAATCCAAGTGTGTGTGTAAAGGAAACTGTGTGTGAAAAATTTGAGTTTGTTACCAATTTGGAAATACCGACGTTGGGGCTACAAAATACAGGAGCATTGCCCACTGGCCACAGCATCTGCCCTTTAAACGAGTCATCACGGAAGCTGTTGAGCGATAAACGCCAGGCGGAGTTCCCGAAAATTGGCAATTGATGCCACTCACGGAAATCGGCACTCGGCACCCTGCA
>1058623920150
ACAACGCCCCAGCAGGCGGCCAAATCGGTGGTCAATGTAGTGCCCCGCACCATCAACTCCCCGTCGGGATCACCGTTTAATGGCAGCGGCAGTAGCCCCACCAGCAGCAGTGGAATCTTCCGAGTGGGCCAGCATGCGCGCAAATTGTTCATCGACAACATCCTCAGCCGGGTGACCACCACCTACTCGGAGGATCTGCGCCAGCGCGCTACCCGCAAGCTATTCTTTGGCGATTCAGCGCCCTTCTTCGCCCTGATTGGCGTTAGTCTGGCCTCCGGATCGGGTGTGCTCAGCAAGGAG
>1059301128534
TTCCTCGGGCGGCTTTTATACACTGAAAGAGCACCAGCACTATCGTCCCAGTCACCATCATGGCGGGGGCGTTTCTGTCGGCGTTGGCGGTGGCTCATCCCGTCGTCTTTTCGCCACTTCGGCGCCCAGCGGCACAGTGATGATGTATCCGAATCCCCAGCGCGGCACGGCACTAGCACCATCTGTGGGATCTGGAACCGGGCACGCAAACACTGCGGGCTTAGGAGGAGGAGGAGGAGGAGGAGCCGGAGGTGCTGGAGGTGGAGCGACTGGATCCGGAACTGGAGGACAGCCGGACAT
>1060399438619
GTTGAAGGGCAGCCATTATGTGGCCACGCACGGTCGCCTCACTCCGGATCCGCCCTACGTCCACTCGAACCGCGGCTATTCCACCGACGGCGATGAGACCCACTCCCACCGGGCGCCCTCGGAGCGCACCTATTCGGAGTACACGTTGACCCACGAGCGCATCTCGCCGCAGTACAATGGTTCGCGCAAGAAGCGCTCCTCATCCTCGAATGGAAACCATCAGCATCAGCACCTGCAGAGCAGCTACAGCCACAGTCAGATGGGCCTCTCCAGTTCGCCGGACAACGGAGGACCTCGCTC
>1061940528249
ACCATTGAGCATTGTGCAGCAGGCTATTGAGGCTCTTGCAAGTGACCACACCCCTATAAGACTATGTCCACAATCGAAGAGGAACGCAAGGCGTACGAAAAGAATCCCTACTTCACCGGCCACATCTACGGCAACTTCTCGCCGTTTTATGTGACCATTGCCATCTGCACGGTTGTCCTGGGCACGATCATAATACTGAACATTATCTTGGGCTGCTGCTCCAAGCATCGCAAGTACTGGCAGGACAGGCACACGGGCAATCGCTGGTTGGTTTCCATTTGGTCTGCCACGCCCCACAAT
>10621028736435
ATACTTTCGGTCGATTTCGATTAGTTTTTATACATTCGTAAAGTTTGTACTTACACTCTTTGTTTTCATTCCCATTGTTCGTTTTCTTGGATCTAAGCTTCTTCTTGGCTGAAAATCAGACAAGATTGACACAGATTGCATTACAAATTGTGCTAAAGTATACATAAATTAACTGCACGCCAGGATGCCGATCAACCAGAAAGAAGTAACGCCGCAACTAGACAGTCAGACAGGTGAGGATCAGGGGGAGGAGGAGGAGCAGCCGGAAGACGAGAATCGTCTGGAGAAGTTTACGGTGCG
>10631337230295
GTTTGTTGTTATAAGGAGGTGCACAAAAATCACACAACATAACGCAAAATTAAATAGCGGAAAATGCATTAAACATGTAAGCACATGTAAAACAATCTCGCACCGAAACCACACTTACCACCCGCCAGCATTGTCACCAATATAACGCCACACGACCAGAGATCCGCCGGCTGGGCGTGATATGCCTTCTGTAGCACCTCGGGCGCCACATACGGCAAGGTGCCGCAGCGTTTGTCCAGCAGTCGCTCCTTGCCCTTGCACCTGATCCATGGTAATGACGTGATTACAACCAGATCGCAG
>1064385624931
ATATCGATGCTGTTTCTGAGAGGGACTTTGTCTGCCCACCCAAGCGACCAAGGCGCAGCCATGACTTAAATTCTGGCCAGATTTCAGAGGATTGCGTGCAACTTCGCCGCCCTATGCCTTACGATCCCGAGTACCACAATAGCTTTGAACGCTTTCTGGCTTTGGAGGCATGTGCTCGCGATAGCTTCGGAAGCCAGGGCCAACGCAGCAGTATAGGCAGTAGGCGAGGGGGCACCTTCGAGGACTTTTATTCGGACAGGGACTCCTCCCACTCGCTATCGCGCAGCTCCTCCTTGGTAC
>1065824417039
TAGTTAAATGTTGTACGCTCGCATCGTCGGTTCTGCTGCTCAAACGCGATAACGATCCATTACGTGTGTAAACATTAATAATAAATTTCTATGGGAGCGTCTAGTTTATTAAAGCTCTACAAGTTTAAAATAATTAGCCTGTGATACTAGGCCAAAGCGGATCGGATCAAAAGCAATACGAGTAACTCCCAGTTAGTTTTATCACCATTCAATTAAAGTGAGGAGGTTGTCGTGCAACAGCAGTTTCGTTCTCTTTCTAAAGGCATTCAAACCAGTTGCAATTGAAATTTCAAAACAATA
>1066262716066
CTTCCTCTTTTCGTCCTGGCGGTCATGGTGGCCTGTGGTCAAGCTCTTCCCGTAGATCCCGAACGTGAACCCGTGGCTATCCTGAAGTCCGAGATCATCAAGACAGAGGAGGGCTACACCAGCGCCTACGTGGGAGCAGATGGTATATCTCGCAACGAGGAGGCTTTTTTGGTGGACAAGGGTACCGACGAGGAGGCTCTGGAGGTGAAGGGATCCTACAAGTACATAAACGAAGACGGCCAGGAGGTGGAGGTGTTCTATACGGCGGGAAAGAACGGATTTGTTCCCTACGGCAGCATT
>106743128865
GAGAACGAATTGGTTACAGTGCTTTATAGGATTAACGAGGATTGGCTGTACGGCGAGGTGGCGGGTCGTCAGGGACAGTTTCCGGCCAACTTCCTGGACCAGGTGCCCGCCAATCTGCCTACGTTGTAACCATAATTAGCCCCCGATCTTTAACGATCTATAAATTGTATACCCGAAACATTGTCGATAAGCGAGTAGATGTCGAGCGAACTGAATCATATACACACACACATATATATAATATTATTTTTACTATATTCTTTTCGAAAAATCTTATGAATCGAGCATATAGTCTAAGAC
>1068949925680
AATGTCTCGTTTTCCGAGGAGACTGAAGAGCATCCTGGTGATGGTGATAATCCTTCAGGCTCAAAATATTGCAACAGGAACTCCCCGTGGCGGAAGCAGAAGTAGCAGCTCCAGTTCTAGATCCAGTCCTAGATCCAGTTATGGATCTAGTTATGGATCCAATTATGGGTCCACTTACGGTTCTGGGTCAAGACACTCCTACTCTCCTCCATCCTATTCATCTTTGTCGAAAACCTTTTCGCTTCCCACGTTCGACTTGGGACACAATTTGCCCAAAGGACCTCCGCCGGCTTACTCAGC
>106922628119
CCAGGATTTACGGAGCGAATGCGAGACCATCTAATGCTCATTGAAATTTACGATTATGCTGCGAAATTATTAAACAATATGACCGCCAGAGGAGTCAGGAATTCAGTGGGAAAATCAGCCGAGAGCCGTACTAAGGAATCAACAGGGAAATTGGGCAGCCTGCTTGGCCGCACACTGGCCAAAGTGGCCAAAGTGGCCCGCTCCAATCCCGCCCAGCACGTGACCAATCTGCCCGTTTCCGCACTCCTGCTCCAGGCCCTCGACGTGGCGGACGTGGCCCGCGGACAGGGAATCGATTAT
>10701393510551
ATCGCATTTATATTACAACACTACGGATGTGAAGTGTCGCGATGATTACTATATAGCCAACAATGCCGCAGCAGCAATACCGCAGCACCAAGCTCATCAACCGCATCAGCAGCCGCATCAGCACCAACATCCGCAGCATCAGCAGCAGCATCAGCAACACCAGCAACACCAACAGCACCAGCAACATCAGCAACATCTGCACCAGCAGCAGCAGCAACAGGCAAACTTTCTCCACATCCAACAATCGCTACAACACAACCACCAATTGAGCCACCCAGAACCAATCCATCAGTTGCCCCA
>1071868016385
CAACTGTCCGCACGGAACGCCGTCCCGAGTGCCGCTGATAGCGAGTCCTTTGAGTGTGCCGCAGGACTCGGGCGAGAATACCACCCGCAACACCGCCTTCAACCGCCACACACTGCAGCCGCTGAGCCGCAAGACGCTGCTGCTGACTCGCCGTTGCCACAGACACGCCTCTGGAACGCTGTACGACAGTACGGCGAACAACACGGAGACCTCCGACGACGAGGAGTACATGCAACACGGCAGCGAGCAGTTTGTGCTGAAGAAGTTGCGCTACCACTGCGACGGCAAGGACTGCCGCGA
>1072330619533
AGTTCCCAACCGACTTGGGTCTGGTGAGCATCGTCAACAATAATAATAACACAAACACCCATCCGAGTGGATCCAATAGCGGCAGCAACAACAACAGCAATATCAACAATAATCTGGTGGGTGGCATTGTGACCTTGCCGGCGGCTGGTGGTCTCATAGGTCTGGAGCATACGGCGTCGGGTCTGCGACTGATACCAGCACCGCCTACCCACTCGGATGTGCTGACCCACACGCTGATCTATGGCACACCGCCCTCGGGCGCCCAGCAATTGAACCAGGATCCCCGAAGCCTTCTGCACC
>10731391033113
TGGGTAGCTATTCGATCAACTACAACCACGACCTGCTAACGAAGAACTTGAACGCGGACCGGACCAATCCGATTGTGTACAACGAATCCCTCAAAGAGGAGCATGTCTACGACGAGATCAAGCACAAGGAGGGCTACAAGGATCCCGGTATGTCATTAGACTTTTACACAGGCAGGCTTAGTAACTTCACAATTAACTATGTACTCTACATTTGCACACATTACGGCATGAATCAGTGAAAATATATAGCAAGATTTTGTTTCCCGAGGGTAAGCCAGTGTTAAAGAACCATTCCGTGTA
>1074699130747
GCTGAACCATGTCTACACTGGGCCCATGCTGGCCTCGAACTTTCGACGACCTTGGATGTACCACATGGTTTCGTGGTAGGAGCGGGGCAGCACCTCGGTAACCGTGTCCGGAGACGAGAAGGTGTAGTAGAACGTGTTGGTGGTCACCTGGCTGCCCGTTTGTGGGTCCATCACATCTGCAACGGTCATGATCTGCACGTAGTTCTCCTTGGTGTACACCACATAGGCGGTCATCTTGATGAAGCTGTTCACGCTGACGGGCTTCTCGAAGCTGATGTCGGATATGTGCTCCAGCTTGGG
>1075985839399
GTTCCCCGATCTTCTCCTGCGTTTGCCACTCTATCCCATCACCTATATACTCGTGCATTGGCATGGCTACATTACTGTGGTTTGTTTTGTCGGCGCGGATGGTTTCTTCCTGGGGTTCTGTTTGTACTTCACTGTTTTGCTGCTCTGTCTGCAGGACGATGTTTGTGATTTACTAGAGGTTGAAAACATCGAGAAGAGTCCCTCCGAAGCGGAGGAAGCTCGCATAGTTCGGGAAATGGAAAAACTGGTGGACCGGCATAACGAGGTGGCCGAGCTGACAGAAAGATTGTCGGGTGTTAT
>10761254014752
CACTCACTTTAGTTAAATCAGCTTCACGACCTGCGATTAATTTTAACACGTAAACTAAACTGCAACTTTCTTTCGGTTGTCGTTTCTTTAGCTAGCGATGGCCAAGTTTCGATAGCTCTTTCACTGTTTTCCCTCGAATACATGGCGATACATTTTGTTATTAATTTTTTTCGAGCATACTTTTTGGCGCGTTTTAAAATACTGCGCAACAGTATGTAATATTATATACAGTATTAACTGTATGCGCTAGGCTCTATAATATTAATAGCATTTATAGTAAACAAATTAAATATATATTTT
>1077784836918
TTGTTAAAAGCGCTACCCCACCTGCGCAGCGCCACCACAGCCGTGAGAACTCAGATTGCAAGAACAACGTGGAGCGAGCACATTGCCACGAAAGTGTTTTTTAGCACCACTACCACAAAACCTACTCCCTCCGCACCACCACCACCTCCACCAACGCAACCGCAGCAGCCAGCTGCAACCACAAGTTGGGGCACCAAGAAGCAAAATAGAAAGGTAAAACTAAGATCCGCCGCTGCCGAGTTCATCATGTCGAATCCCGAGATTGAGGCTCAACTTGCCCCATTGAGGGAACGAGTTCAG
>10781039528410
TTTTAGAGCTTTTTTAGGCAGTACTGTCAGAAGTTGGTAAGTCCGTTTCAGTTGTGGAAATCCCAGCTAATGTCCGGCAATCAATGCCTGGGACCAATGTAGATCCCTCCGAGACTATCGCCGCTATCCCCGCCCACACCGCTGCCCTCGCCGTCCTCCTCATCCTCACCATCGTTATCCAGAAGGCCATCATCCAGCCCAATGGCTTCCGTTCCGTTCTCCTGTCCACTCGGACCATTGTTGATGGTGGTTCCCTCGTAGGTATCGCTGTCGTCCACCAGACAACAGTCCCCGCAGTCA
>10791363336305
CATCTGGCAACGCTCGCGAACGCTCAGTGTCAAAATTTCGGCCGTTTCGAACAAATAATTTATTTTTGGGCTTTGTTCACACATTTAGCACCGCATTATTCCCAATATTTTTTACTCAAAAGTTTTGGGGTACAAAATTCATAGCTCATTGCAATGTTCCGATTTGGCAAGCTCCATCGCAGTCTGTCTAAGGTGGCCAAAAAGGGACAGACAGCTGTGTATTCCCAGCGCCGTTGCATTCAGGCGAGGAGTTTCTTGCCGGGATTGGCTAGTAGGACGGCTGGAACGCCCTCTGCGACG
>10801069827236
ATTTTGCACCTTATACAGGGCAATTCAGGGAGACACCGGAGGAGCAGCCCCTGCCACGCCCACTGCGGAAAGGCGCGAGGAGGTGGGTCCCATCCGGTACGAGGGTCCTCCCACTCCCTGTCCCGCCAAGGTAGAGTACGCTACTCCCGTCTTCGCTAAGAACTACCAAGGCGCCTGGCGTTATGTGGTCCAGATTCCCTATGAGGGCTACTTCACCCAGACGGTGGAGGTGACGCGTTGCATTCAGGCACGCTGTCACTACCTGGACGGCGGTTGCTTGTCGTCACCACGCTGGGTAAG
>1081679512308
ATGGGCGAGGAACTGGAGCGGATGCACCCGCGGGTGTACACAAACATATCGCGACAGCTGTCGAGGGCCCCGTTTGGCGAGCTGGAGGACAGCGACATGGCGCCCATGTTGCTCAACCTAGTTGCCAAGGATCTTTTTCGCTCCAGCATCACCTGGGGCAAGATAATCTCGATATTTGCCGTATGCGGCGGCTTTGCCATAGACTGCGTGCGCCAGGGACATTTCGACTACCTACAGTGCCTGATTGACGGTCTGGCTGAGATCATAGAGGACGACCTGGTCTACTGGCTGATCGACAAC
>108220361796
GTACTATTATCGGCCTAGTGAAATCGGTGCCATTATAGTCGCTTTCGTAGAGACCTTTCGTTTGAATCCCGATTTCTGGACGGGATCTACAATGGATGGGATTCTAAAGCGCGGAGTGAAATTGACCAAAAAGAGCGCCGACCTAAACTACAAGTCAGACGTGAATGATTTCGATATAATCCAACAGGTTGCGGAACGAGACGCCGCCGTTGAGATTAAGATACACTTCTCGGGACTTTTGAAAAACGAACCAAATATGTACAAAGCACTTTCCCTATTCTTCTCCAAATACAATGCCTG
>1083997633389
ATGCCAGAAGAAGCAGAGACCTTTGCATTCCAGGCTGAGATTGCTCAGCTGATGTCCCTGATCATCAACACATTCTACTCGAACAAGGAGATTTTCCTGCGCGAGTTGATCTCGAACGCTTCCGATGCCCTGGACAAGATCCGCTATGAGTCCCTTACTGACCCCAGCAAGCTGGACTCTGGCAAGGAGCTGTACATCAAGCTGATCCCTAACAAGACGGCTGGTACTCTGACCATCATTGATACCGGTATCGGTATGACCAAGTCCGACCTGGTCAACAACTTGGGAACCATTGCCAAG
>1084499338402
GAAACCCCCGTTTATGAGGACGAAGATTTCCCATTGGCCGACAAGCGAATGAATCAAATGATCTTCCAACCCGACGAAAACGATGTTCTGGCCAACGAAGAGCTCGGCTACTACGATTCGAATGCCAAGTTTACCACCTGCGATATGGAGACACCTTGTCCACCACCGCAACAATGTGTACCACTACAGCCAAATGCCGTGCGTGGAGTGTGCACCTGTCCAGAAGGCTTTGTGTGGAATAAACAAAGGAAGTGCGTAATGGCAGCGGTTCCCTATAGCTCATATCTAACCAGCAATGAG
>10851143628152
ACAGCTCCTCGACGAACACGACCGAGAATCCGCCATCGCCCACTTCCATGAGCCCGAACAACAATAATAACAACAGCAACACCACTGCCAGCTCGAACCAAGCCAGCAAATCGCCCTCTCACCACCCACTGCACCCCCTGTACCATCCCCTCGGCTCGCAACAGCAGCAGCAACAACAGCAGCAGCACCAACAGCATCCACAGCAGCAACAGCATCCACAGCAGCAGCAGCAGCAGCATCCTCACCAGCCCACCACGCCCACCAGCAGCAGCAGCAGCGGAGGCGGCAGCAGTCTGACCC
>1086732617773
AGAATGTAAAAAAGTTAAGTTGCAAAAGTAACACAAAAAACCAGTTAAACGTTCAAGTAAAAGTCAGTAAGTGAATAAAAGTGGTTAAAGTTGTTAAGAAAATTCAATTTCGGTCGCGAAAAGTGCGAAAAAGTCCGCAAAAATGCAAATACTTAACTCTCCTCTGTGTGTGCGCCTGTGTGTGTGTGCGTGTCCTTAACTGTGTGTGTGAGAGGGAAAGAGAGCGCCAGAATAGAAAGAATTTTTCAAATTGCACTGCGCTTACAATCTCGCTCTCCCTCGCTCTTTGTTGTCCCTCGT
>108746674899
ATAATCTCAGCAAGCAGTTGGGTGCTTCCATGCATGATCCTTGGGAGACGGCTATTAACTTCAACGAAGAGCAGCTGCAAACACAAACGGGAGGCCAAATCGCCACCAGCTACATGGAGGAGTACTTCGAGGAGCACGATGTGAGTGGTCCTGCCACGGGATACGGCTTTGGTACTGGACTATTCTCTGGTATGTCCACAGAGGACTTTCAACCGGGTTCGGTGCAGTGCCTGCCAATGCCAGGACCTTTTCTACCCTGCGCCGATCTCTTCGATTGGTGGACTCTGCGCTGCGGAGTGT
>1088907417316
ATGACATATGTGGAAAAATTGAAAACCTTTGCGCTCACATATGCGAAAACACTTTCGACGCATACCAATGTAAGTGCCACCCCGGGTTTATGTTAGATAATAACAACGTAACATGCTCTCCGATGAAAACCCAAATATGTCCCAGCGGTTACAATTTAGATAAACTGGATAACAAATGCATTGACATTGATGAATGCCGGGAAGATCTTCATGACTGCAAATCATCCCAATATTGCCATAATACGAATGGCGGATACCACTGCTTAAATGTGAAAGAAAAAGAGTGTCCACCAGGATTTC
>1089380835488
ATGCCGCTGGCCACGTCGCTGGAGAAGGACTCGATTCGCGAGGCCTACGAGGATGTACGCTCCGATCTGACAGACACCGAGTGGGCGGTATTCAAGTTCGATGGCGCCCAGATTATTGTACATGCGCGCGGTCAGTGCTTTGAGGAATTCCGACAGCAGTTCGGCGACTCGGAGCGCGCCTTTGGCTACATACGCATCCAGATGGGTGACGAGATGTCCAAGCGCAAAAAGTTCATCTTCCTGACGTGGATCGGGCAGGAGGTGGGCGTCATCCAGAGGGCCAAGATGTCCACGGACAAG
>10901244832337
ACTGTCAATCACCTGTGACAATGCGCCTTATGGCTGCACGGCTGTTCTCAAGCTAGACGCCTACAATTCCCATTTGGACGAATGCATTCACAATCCGAAGCGACCATTTCCCTGCGAGAAGGGATGCGGCTTTGACATACCCAAGGATGAGCTAAAGGACCACAACTGCGTGCGGGAGCTGCGCACTTTAATTGTCAAGCAGACGGAAAAAATGGGTGAGCTCAAATCGGAGCTCACCGACCAGCAGCTGACTATCAACGAACTGAAGCGCGAGCTGCAGCTATTCAAGGACTTTATGCG
>1091752334074
GTAAAGACTGTGGTCTTCGACAAGACCGGCACCATAACCCATGGCACTCCGATGACCAGTAAGGTTACCCTCTTCGTCACAGCCCAGGTCTGCAGCCTGGCGCGTGCTCTGACGATCGTGGGAGCCGCCGAGCAAAACAGCGAGCATCCGATCGCCTCCGCCATTGTGCACTTCGCCAAGGATATGCTGAACGTGGGCGCCACACCTCAGGCCGGCAGCTTTGGCAAGAGCAGTCACTTCCAGGCCGTGCCCGGCTGTGGCATCCGCGTCACCGTCTCCAATTACGAGCAGACTCTGCGA
>109221975423
TTGGCACTGAATCTACCGGCTATAGGGAGATATACTGGAGTGGGATTCCTGTGCCTGGGCTGCATTCTTATAGCAGTTGGCATCTTACTTACCATTAAGAGGAAGTGGTATGGCCAGGCCGAGTTGGACAAACTGGCTCTCAAGGATAACGAGGAAACTCCATATGAACCGGAAGTTCCGGCCAACGTGGTCGAACGAAACTTTTAATTTAGTATTAACATTTTTTTTAATGAGCAGCACACGGATGTGATTCAAAAAACATATATGTGATAAATAACTCTAAACATTTTTTATTCTAGC
>109313341411
ACGCTGTGTCATCCAGAAGGACGGCGAGATCACAGGCGTTATCTTCAAGCAGCCGACGGGTACATCGGCGACCGCCCCCAGCAACTAACGAAAGTTGGGGCCTCAATCGCAACTCTCAGGCCAAATACGCAAGTCAAAATACGGATACGGATACAAAGCCAGATACAGATACTTATATCTTCCAAGTCGCGCCCGCTTCGCTCGATTCGCCCGATGGTAGCGCCTGTTACATTTGTCGCTCATTCTAACCGATAGCCATTACCATAAGCATTGTTTTGTACGACTCGCATAGCATAAGCA
>1094705432918
CTTGCCTACTACAAACAAAAGAAGACGGAGGACTTTGTCACGCTGCTGGAGGAGTCGCGCAGCGATGACGCCACCAAGGAGTACCGCGACTCGGACAAGGACCTCATGCGTGCCCTGGACATGCTCGCTGCCCACTATGTCCAGGAGGCGTATCGGGAGAAGTCCAAGGACAAGAAACGAGAGCTCTTCATGAAGGCCACCAACTTGTACACCAGTGCCGACAAGATTATCATGTACGACCAGAGCCATCTGTTGGGCAGGGCCTACTTCTGTCTGCTGGAGGGCGACAAGATGGACCAG
>10957941487
GACGACGACTCCCAGCACAGTGGCATGGAAACCATGGTGACGTTGAATGGTGAAGAGACCGGGGACGTAGATAACAAGAACAACGCTACAGTCAGTCAGTTCGAGGGCGTTTTTATTGGAAAATCGGAGATACCTGACGAGGAGTATCAGTGGAAAAACTCTGCAAATATGGAACTGAAGGCCGTCGATGTTTCTGTGGCCCAGACTACTAACGAATCCAGCGTCTGTGTGGCTCCCACTTCCACCACTGCTCGTGCCAAGTCTCCAGCTCGAGCCGCATCTTCTGCGGCTGCTTTAGAC
>10962690103
GCGGTCACACTGCTTGAGCCTCACTGCGAGTGGTTTTCTATTAAAACGAAAAGGATAGGGACAGAAAAGCCAAAACTACGTTAGTTGTGAAAATTGCATTTGTGTTGCGAGAGTTTTGTCAGGATAAATAGGTGTATTTCCACCATGGAAGTCGACGAGGATGGATACGAGGTTCCCTCCAGCAGCAGCAAGGGCGATAAGAAGCGCTTTGAGGTGAAGAAGGTAAGTGGTCAGCAAAAAAGCAGGGTCATTGTCAATGAATGTACTGATGGTAACACTTCATCCTTTCCGCTTCGCCGA
>1097705735216
CCGCTTTGTCCGGCAACTGACGGCTGCCACGGAGTCACGTGTGCCACATGGTCGTGTCTTTTGGTACGACAGCGTTACGGACGACGGCCAACTCCGGTGGCAGAACGAGCTCAACTCCCGCAACGCGAAGTTTTTCCGGCACAGCCATGGAACGCTCATAAACTACGCCTGGGACGAGGGCCATCTGGAGCGGAGTGCTCAGCAGGTCAGGAGGGAGCAATCGCCCCGGCATCGCGTCTTTATGGGCCTGGATGTGTTCGGAAGAAGTCGCAAGGGCGGCTTCCATAGTTGGGAGACCAT
>10981379335445
ACGCCAACCAGACCATGGTCATACTGAAGGCCTTCAAGGAGTACCACGACCGCACCTGCATACGTTTCCGGCCGTACGAACAGGGCGACAAGCACTGGCTGCTCATCAAGGGCAACTACTCCGGCTGCTGGTCGAGCGTCGGCCGGCGTTCGGGTGGCCAGGTGCTCAACCTGAACACACCCAAGTGCGTCACACACGGCGTGGTGGTGCACGAGCTGCTGCACGCGCTCGGCTTCTACCACCAGCAGAGCGCCACGGAGCGGGATGAGTACGTCAAGATCAACTGGGAGAACATCCTCG
>10991308125543
CTTGCACTTGCGTGGATCAGCTCCTGGTGTGGCTGCTGGTGGAACGGTTGGTCCCTCCCGAAATCTGCCGCAGTACTCCAATTCAATGCGGGTGAGAAAGACAAGTACCTTTTTGCCAGTGCCATCTCATGCTCGTGCGGCTTCCACGCCCTCGCAGCTGGAGCACGCCAGCAAGGGCATCTCAGCGGCCACTGCACAAATCTCCGTGTCCGCCAAGAATCTGAGCCAGGCGGAACTGGATGACCAGGTGCACCACATGAAGCGCGCTGCCTCTGAAGCTCCGGCTCCTAAATCTAACCA
>1100200416972
ATGTTTGGACAGCGTTCTCTATAATCCAGCCCTAAATATCGTAATTACCAGACTAAATATGAATTAAATGGGATACTTTTCGCGGAACTGTTTTATGACGGTCATAACGCATATGTCTCTTCGAAATTTGATCGCTTGGAAACCCTGGATTAGTCGAAACAGCTGTAAACGAACTTCAGGTTTTTCAGCCCTTTCCGCTGGCCGCTTCTTCTGTGGATGTGGACCCGGCTGATAGCGATAGCAATAGCTAGCTCTCCGCTGTTCTCGCCGCCTCTCGCTCGTTCTCTGGCACGCCAAGTG
>1101195830467
ATCCGCCACTACCGCACCCACACTGGTGAACGGCCATTCGAGTGCGAGTTCTGCCACAAGCTGTTCAGCGTGAAGGAGAACCTCCAGGTGCACCGGCGCATCCACACGAAGGAGCGTCCGTACAAGTGTGACGTCTGTGGACGGGCATTCGAACACTCCGGGAAGCTGCACCGCCACATGCGCATTCACACCGGCGAGCGGCCACACAAGTGCTCCGTGTGCGAGAAGACATTCATCCAGTCCGGCCAGCTGGTGATCCATATGCGCACGCACACCGGCGAGAAGCCGTACAAGTGCCCG
>11021288733265
CGCTGGAGGCGTCGCTACTTCACGCTGAAGCAGGGCGAGATACCGGAGCAGTTCTGCCTCGAATACTACACCGACCACAACTGCCGCAAGCTGAAGGGCGTTATCGATTTGGATCAGTGCGAGCAGGTGGACTGTGGCCTGCGGCTGGAGAATCGCAAGCAGAAGTTTCAGTACATGTTCGATATCAAGACGCCCAAGCGCACCTACTACCTGGCTGCTGAGACGGAGGCGGATATGCGCGACTGGGTGAACTGCATCTGCCAGGTGTGTCACCTACACGACACAAAGCAATCGAATGAG
>1103378136308
AATAAGGGATACAATGGTCACGATTTCCGAGACAGTCTTAAATCCACCCACGATCACGTGGGTCATTATGTCACCGATTTGCTCACTGATGCTGCCGTCAAGGAAATTGAGGATCATGGATCGAAAAATAGTAGCCAGCCCCTGTTTCTGCTTTTGAATCATCTGGCTCCACATGCTGCAAATGATGATGATCCCATGCAGGCACCAGCAGAGGAGGTGTCCCGATTTGAATACATTAGCAATAAAACCCATCGTTACTACGCCGCCATGGTTTCCAGACTGGATAAAAGTGTGGGATCT
>1104174833416
GAATCGTTCACCTGCATGCGTCGCGAGGACATGACCATCGAGTGCGAGGATAGCTCCAGATACTACGAACTGAATGGCAACTTTGGTGGTCCTGCGGAGGAGGAAAGTAAGCCCACTCCCGTGGAGAGCGAGGAGCCGGAGAAGGAGGAGTCAGAGCCCGAACCCGAACCCGTTGAGTCAGAGCCAGAGATTCCGGCAGAACCAGAAGTCCAGACAGCCAAGCCGATGAAGCCAGTCAAGGCCCAAAAGCCCAAACCCAACCGAAGGAAGCCCCAGCCCCAGAGAAAGGTTCCAGCTGTA
>11059350149
CCTGGCACATTCCCCCATCTTCGGCACTTCTACTTATTATTTCTAGCCACAGAAATATGTGCTTTCTCTTCCCACTTGGCTGCTGCGGCTGCTCCTCATCGAAGCCTTGCCAAAAGAATGGAAAGCAGCGGCAAGTGCAGCACCAGCCGGACGTCCTGGGGAACGTGATATCCACGGAGCCAGGCTACTTCAACCAGGTGACCATCAGCCAGCCATCGCTACCCAGCATGAGCCCCAGTTCAGTGTCACTGCCCCACCGAATAGTCACGTCTAGCACCTTGAGCTCCTGGGACGGCGAAG
>110635601255
CGAAACGCGGCCGCATGGCCGCACTAAAAACGCGATTTACTTCAACTCGCGTTTCATTTTTACCCCATTGTTGTTGGTATCGTTGTTGTTGTTGTTGTGCACATATCAATTAATGGTGCGCGAGGCGAAATAATAATCAGTCAGTGGACAAGCCCGCCCAACGCCAGAGCCCCAGCCCCAGCCCGCCAAACGCCGCAAAGGTACGACCGGCAGCGGAGCGGCAACCATGAACTTCCCACTGGCGAGCGTCAACAAGGATACGTTGCGGGCTGCCTGCAAGAAATGCGGCTACGCCGGTCA
>1107204037811
AAAACTCCTGCAACAGATCGAGCGTGAGGACACGAAAATGCTGGTGCTGCGCGTAATGGTCGGCCTGGTGATCCTCTACGACCATGTGCATCCGGAGGGAGCCTTCGTGCGTGGCGCCCATGTGGATGTGAAGGGGTGCGTCCGACTGCTGCAGGCGCAACCGGCCATCAAGGCGGAGCCGCTGCTGAATGCCCTGCGATACACGACGAAGCATTTGAATGGGGAGAACACGCCGAAGAATATACAGCGTTTGTTGGCCGCATAATATTGGAGGGGATCGGTGGGCGCGGCCGGTGTGGG
>1108182535298
ATAGCCTTCCTCACGGGCCTGCTGCTGGGCAATGACCAGAATCTGCGCTCCTGGTTCGCCGCTTACATCCGCTCCAGCCAGAAGCGGAAGGGGGACGCACTGAATCTGGTGCGCGTGGAGCTGCTACAGAAGGTGATTCAAACGACGACCAATGCGGCGGAGCTGCGCGACTTCAATCTGCAGGGCGCGGTGCTGCTGCGTCTGTACTGTGCCCTGCGCGGCATCGGTGGCCTGAAGTTCAACGACGACGAGATCAATGCTCTGTCGCAGCTGGTCACGAGTTGTCCGCAGGCGACGCCC
>11091254925229
GTTATCAATCAATCAACAACGGTTCCCTCATAAGTTCGTGTATCTCTTGCGTCAAAGCCAATATGCGCAGCTACGTGAAGTCATCCTGTTCCTTGCTGGTTCTGGTCCTGGCACTTGGAGCGGTTTCAGCTCAGCCAGCACGGCTGGCAAAGCAACTTCAGAAACAGCAGGCAGCACCCTATCCATCCGCCGACGAACTGAAGCCGGAGGTGCCATTCGAGGAAGGAGTTCCGGATCAGACATATGGACCACCGGATCTGACCTACGGCCCACCGCCTACCGATGCAGTTGAGCAGCTAC
>111060826647
GTCGTTGAGCACTACGAAAACCCGCGCAACGTGGGATCTTTGGACAAGAAGGATGTCACTGTGGGCACCGGCTTGGTCGGAGCACCAGCCTGCGGCGATGTGATGAAACTGCAGATCAAGGTGGACGAGAACGGCAAGATAGTGGACGCCAAGTTCAAGACCTTCGGCTGTGGATCGGCCATTGCCAGCAGCTCCCTGGCCACCGAGTGGGTGAAGGGCAAGTCCATCGACGAGGCCGGAAAGCTGAAGAATACGGACATCGCCAAGGAGCTGCGTCTGCCGCCCGTCAAGCTGCATTGC
>1111877717573
GCAGTATTTTGTGATGAAGTCATGTGGAAGTAGCAGTACAATTATAGGCAAAAGTTAATTAAACGCTGCATCATTTGCAAACTGCAAAAAGGAATTCTTAACAATCGCAATAAAACTTTTGTCGAACAAAAGTAATTAAAGGACCTCACACCCATACTCAAGCCCATACCCAATACCCATACTCACTTGCAGCTATGCGACAACAAAGTTGGTAGGCGTGGCAAGGGGGCAAGGCGGCGAGGAGGCGAGTGGGGCCAGGTGGAGCACAGGAGTACATGGCCAGGAGTCAGTTGACGCTGC
>1112371323814
ACATCGAATGGCCAGAAGGTGATGAGGCATTATCCGTCGAATCCATGGAGGCTGTGGAACTGCTCCTGACCATGGATCCCAATGAGCGACCGGCCGCAAAGGAAGTGCAACAAATGCGTCACTTTGCTTGCATCGACTGGGAGAATATAGGCAATACCGAGCCCCCATTTGTCCCGACACCAGACAATCCCACTGATACGGGATATTTCGATGCGCGCAACAATCTTCAGCACCTGCAGCTGTCCAATTTTGCCCTAGAAGAATGATTGCCAAGCGGAGCCCGGCTGCCTCCGTGTCAGC
>1113121381803
GTGAAAAGCCTTTTGAGTGTGTCATCTGCAAGAAGCAGTTCCGACAGTCCAGCACGCTCAACAACCACATAAAAATACACGTCATGGACAAAGTCTACGTTCCTGTTAAGATCAAAACAGAGGAGGATGAGGGGTGACTAGGACGAATGCCGTTGGCGGCGCACCACCATCAGCAGCAGCAACACCAGCACCACCATCAACAGCAGCAGCATCAGCACCACCCGCCGCCTCCGTCCCAGCAGCAGCAGCAGCATATCGATCAGCGTGGAGTCACCATAACCACGTTGCCCTCCGCCACGA
>11141190926396
TCAGTAGACAATCTTTCCTCATTTCGTTAACACACTCACAGCACCTTTAAGCGAACCAATAATAATATACAGAAGAATTTCCCCAAAGCAACAAACAGCAACAGTAGCTAAATGAAATACCCAAAGATAAAACGAATAGATATATAAATACACATAAATTGTTTTCCATTATAAAAAGAGCTTGAATAGATCCGTGTGTTGTTCGCCGACTAATATATTAACCAACTATATTTAATCAAACCATATTAAATTGAATTAACTAAATGTCAACGTGCGTGTCTAGTGCAAAAACCTAAATTC
>1115117212353
GCATAGTCGCGAGTGGCGATACCACGTGGAGGAGAAAATATGGATAACTCGAATTCCTGGCATTGATCAATATGAAAAAAATGGTACAAAAGAGCGCGGCACCTTCTACTACTTTGATGCGCAAAGTTGGAAACGTTTGTCCAAGGTTTTCCAAATAGATCCCGAGAAATTAGATAAATGTCCCAATATAAGTGCGTTTATGAATGGACAGTCTGTATAAAATTAATAAAAATGAAAAAAATTGAAAAAGAAAGTATGCTGTTGTTTTTGCATTGCAACAAGGACACTCAACACTAACTG
>11163249030
GTACCAAGAATGTGGGTTACAATCGGATGCGTTTCCTCCTGGACTCGTTGCAGGACATCGATGATCAGCTACAGGCGGCAACTGATGGACGTGGACGCCTCCTGGTCTTCGAGGGCGAACCGGCTTATATCTTCCGCCGGCTACATGAGCAAGTGCGTCTGCACAGGATTTGCATAGAGCAGGACTGCGAGCCAATTTGGAATGAGCGCGATGAAAGCATCCGTTCTCTATGTCGGGAGCTGAATATCGACTTTGTCGAGAAGGTATCACACACGCTTTGGGATCCGCAATTGGTGATTG
>11171182112012
AAAATACCCCAAGGAGAGCTGGCCAGTGAGTGAAACCCTAACTGTAGAGCCGCAACAGAGGGCGCAGTTAATTGGTCCCAGCGGCCTTCACATGAAGCGGATTTACTTGGAAACGGGCACCTCCCTAACAGCAGTCGATGAGACCCATTTCAATGTTTTTGCTCCTTCGCAAGCAGCCATGGATGAGGCCAAGGAGCTGATCGAGGGCTACATGGTGAAGGAACGAGTGCCGGACCTGGAGTTCGGCGGAATCTACACTGCCAAAATCACCGAATTGCGAGACACCGGAGTAATGGTCAT
>1118838329151
ACTTCATAACCATTTGTTGGTTTTATTTTTAAAAGTGTCGCACTCCAGTCCCCAAAATCTAGCCCCTCTCATCGGCTTTCGGCGCAATTTGGAGGGCGTAATAAAAACAAAATGAAATCAAGGCGAGTGCACCCTTTTGAAAAGTGCCCGAAATGTTTTCATTTATTTTTGGATGCCCCCCTAGGACTATTCTCCCCTTTTGTCTTTCGGCGGGGCCAATCACCGCGAGGGGATTAGATGCTCTTTGGGCGTGTGGCACCACAAGATCTTTGTCATTGAACTTGAAAAAGTGCCGAGGAG
>11191245916976
GTTCTTGCAGCCCGCTTTCCCACCTCTATCACCAACGAATTTGCATAAAAAACTTTCAGCGAGCTAAAAGCGCGCACGGCGTTACCGATTCTGGTGCAGTTCGCTAGCTTTTCCGCATTATTTCGTCCTGTGAAATTTAGTTGCCCCTGGCATATGTACCGTGTCCGCTTAAGAGAGCTGGTGAATACGGAAAACGAAGTTCCCTATTATCGACGACGAGCGCTCGAGAAGTCTTTTTTGAACTGCGAATTCAAGTGTTTTGTTTGTTGTCCGCGTCGCTCTTCATGATTATCATGTCTT
>1120223839803
GATCAGCTTTTAAGAAGGAATCCTGCCCACCACCAGCACCCTGTGCACCAAGCCCTTGCAGTTCCGGAAGCAGCTCGGCTTATCCATCTTCATCGGCCTGGAGTACATGCTGCTCCAAGCCGTCGACTATCTGTTGTTATCCCAAGCCAACGAGATGCTGCGCCAGTCCAAAAGCTCCACTAGTGCCCTGCAGTCCAATGGATACTCCGAAATCTTCCTGCTTCAAGACCGCGAGTCGGCTTAGTTCCGCTGCCTGTTGTCCCCGCCAGCGTACTCCCAGGGTGGACTTCGATCACCCGG
>1121123896408
GAAACCGATATGCGATATTTGCCAAAAGAAGTTCAGTAGTGTCTACGCCTTGAAGCGGCATATGCTTACTCACAATCGCCAACATCATCTTAAAAAATGTACCTATTGTTCCGAGGAGTTCAAAACAGAAAAACATCTCAAAAGGCACGAGCGTGGTCACATGGGAGATCTGTTTCGTTGCGAATTTTGCTCATTGGTATTTGTAGATGTTAACTACTTGCGAAAGCACAAAAAACGCATTCACAGCAACAACGTAATAGCGATGTAGGAGAAGATCATGTCCAAACGGGTGACTACCGG
>112295910541
GTGCCAATCATGTCCATCACGGAATGCCGAAATCAAAGATACAAAAGTACTCGAATTACCTCATCCATGTTGTGTGCGGGTAGGCCTTCCATGGACTCATGCCAGGGCGACAGTGGAGGACCGCTGTTGCTATCCAATGGCGTTAAGTATTTCATCGTCGGCATTGTGTCCTGGGGCGTTGGTTGCGGCCGCGAAGGATATCCGGGTGTTTACTCCAGAGTGAGCAAATTCATACCGTGGATTAAGTCTAATTTAGAAAATACCTGCCTGTGTTCATAGTCAATGTTGTGTGCAAATGCA
>1123791127324
GGTGAACTACCAAAAACGATGCCGTCGCGTATTCAGACTGTTCCCGTTGCTAGCGGCGGAGTGGCAAACGGAGACTGGTCCATCGGGGTGATCGATCGGCTCAAGTACGAGCAGCTCTTCGAGTCCCTGCATCCCAGTAATGGAATGCTGCCGGGCAACAAGGTTAAAGGCGTGCTCATGGACTCCAAGCTGCCCATGAGCATACTGGGAACTATATGGGACCTGGCCGACCAGGACAAGGACGGCAACCTGGATATGCACGAATTCGTGGTTGCCATGCACCTGGTCTACCAGACGCTG
>112494318892
CATTGCCCCAACAATTTTCAACCGCGTCGCTTGTGTGTTCTTTTGCCGTTCGAGAAATCCAAATCCGAAAGATATCAACGAAAAGATGGATACTTGACGTATTGCCACGAGAAATTTTCCGAAATAACGTTATTTGTGTTCGAGACTGCTAAATGATTTTTGGGTTAATTAAATGACAAAAAAACGCAGTTCCTAAATATCGGACTTTTTCGCCTTTCCCCGACTCTTTTTTCGCAACATTTACGGGTTTTGTTTTTGTTGTTGTAAACGCGGGCGTCGTAAACAACAAACAAGTGCAGT
>1125731138489
AACAAACTAATCGGACGACACTTTATCAAAAGGTATAGAAAGGCTCACTGACCATGTCGACCACGGATATCGAGGTCCCGGGAAAATCTGAAATAGATGGTGACTTAGAAGGTTTGCCGATCGATTCGGAGGTTACCGATGTTGCGGCACCTTTATCATCCAGGCGAAGCAAGCCCTACTTCAAAAAGTTCAAGGAGCCAGACTCCGACGAAGATGTCGCTGATCCGCGACAGCTGTTCAATGTCCAGGAATCGTGGCGAACCCTCATGTCTCTCTCCAGCTGCCAAAAGGTCATGGTCT
>112625621444
CTCACAAGACTTCCAAACATCGAATTGGTCGGGTGTCCCCAACAGTCGCTCCGCAGCCCCTGACAGAAACAGAAACGAAAACCGAAAGTACCGCAATCCAAAATTACCAAAAGACCTGTCCAACCAGCGACTGTTTAACCAATCATATAACTGTAAAGTGGAAAAACGAGCAGAGCACGGTAAGTTGTGCGGAAGACTGCGTCTTCACTGGAAAAGTACCCCTTTTTTAACTACCTCGGAAAATCAAGTGCAAGGAAAATAATTACATAAAAATTCATGAGAAAAGCAGAGTGAGCCAGC
>112771438785
GCCTTCTTTGGTATCATTGTTGGTGCGGACAACATAGCCAGAACAGCTCCTTTCCTGGAGTCTTTTGCCACCGCACGCGGCTGTGCCACCAACCTCTTCAAGGTCATCGATCTGACATCCAAGATCGATCCCCTATCTACAGACGGTAAACTTTTGAACTACGGCCTACGTGGTGATGTGGAGTTCCAGGATGTCTTCTTTCGATATCCCTCTCGTCCGGAGGTGATTGTACACAGGGGCCTAAACATTAGGATTAGAGCTGGTCAAACAGTGGCCTTGGTTGGTTCTTCTGGCTGTGGA
>112836713802
GGTTCCGAGCTGCGTAGTGTCGAAGGCAGTTGCTGCGGGGAGTGTGTAAGGACTCACTGTCAACACAACCACACTCTGTATGCGGTGGGTGAATCATGGCACAATGATGCCGATTGCACGCTCATCGAATGTGGACGTCTGGATAATGGACAGATTGTAATGAATACATACAAGAGAAATTGTCCGGCTTTGACTGAAGATTGTCCAGCTTCAAGATTGGAGGAGCGAAACTGTTGTCCCTACTGCAGGCCCCTCCAAACGGCCAGGATTGAGGAGCTGCAGGACAATGTAGCGGAGAGC
>112975334226
AGTTCAAAACCAAATTTGCTGCAGATCGGACGCAAAGTTTTCAAACGGACTTCAAAGGATATATATTCATAAAATGAGTAACCTGGGATCAATACTGCTCCTTCTGCTCATCATCTGTATCGAACGCTCGCGACAGCAACGCTTCTCGCATCCCGAATCCTGGACGGATAATGGGATTTACGTTCCCGGTTCGGAGGACGACCTGGACTGGACGGGCGCCAATTGGCAGCTGGTGGTCCGCTTTCTGATGCAGCGCCAGCAGCTGCGTTTCTGCATCGCACTGGCCAGATTCGATGAGCA
>1130925618818
ATTAGCTCATATGACCCGGATATCTACGTGCTCTCGATTCACGACTCGATCATCAAGGACGGCGGCTTGTACTCCATCAGTGCCAGGAATATCGCCGGATCCATTAGCACTTCGGTAACCGTTCACATCGAGGAGAACGAGGATCAGTACATCTACAAGACCTACGGCAGACATCCTTACGTGCGCTCCAAGCAGCTGCGCTACCAGGACAAATACGACATCGGGGATGAACTGGGCCGTGGAACGCAGGGCATAACCTACCACGCCGTGGAGCGATCCTCCGGCGACAACTACGCGGCC
>1131133522892
CTGCGCTACTCGTCGCAAGGGTGCTGCCGTTAGCTACAAGGAGGCTTCGGAGGACGAAGCCACCGACTCCGAGGATCTGCTGGAGTTTGAGTACGATGAAAGCCAGGCAGCCACCACTGCCGCTACGGCTGAGGAGGAGGAAAAGTGCGAAACCATAGAGCGTATCCTGGCGCAGCGTGCTGGGAAGAGGGGATGCACGGGCAATCAGACAACGATCTATGCAATAGAGGAAAACGGCTTTGATCCACATGCTGGATTTGATGAAAAGCAAACTCCAGACGCGGAGACCGAGGCACAGTT
>11321085828134
ATCCGCATGCACATCACGAACAGCTTGCCAATCAGCAGCCGCCCGGCATCATCGGAGGTGCACCACTGCCCGCTCCACCGGGACCACCCACACCGGGCGCCCAAACGGCAGCAGGAGCAGCTGCCTTGCAAGCGGCCCTCTCCGCCGGAAGTCCCGGATCCGGAGGCTCGTCCTCGGCGGTGGTGAACGAGTTCAGCGTTTGGAACTCCTTCTGGTTCTCGCTGGCCGCCTTCATGCAGCAGGGATGCGATCTGTCGCCGAGGTCTGTATCCGGACGAATTGCAGCCGCCTCGTGGTTCT
>113371908922
GCATGAACATCCATGTCCACCTGACGCCCTACCAGGTGCAGGATGATCGCCGACCCTGGATTAGAAAGGAGGAGAAGTTGTTTACGGAGATGCTACGTAGGCTGAATGCGCCGATCACCCGGCACTTGCACTACGACAACCAGCCAGCGAATCTGATGACCCACTTCGAGGTGCTGCAGGCATTTTGCCAGCACGTCCACGCGCTCAACCAGCAGCAACAGCAAATGCAGCAGCAGCAGGGTGTCGGCATCAGTGAGCAGTCTTCGGCGGCGGTGGCCGCCACCAACAATGGGAGCAACA
>1134487927857
GTACATACTGAGCGGTCAAATTAAGTTTTGTTTTTTTTTTTCGTTACCCAACTCGCAAGTGCCGTGCAATTATTTGTTCTAATTTTGTTAACCGAAATTTAAAAGCGTCGACACTTTTTTGACAAACAACGCAACAAGCAAATCGGCGTTAAATAGAAAAAAAAAAATATTAAGAATCACAAACAACGAAGCAGCGAGAAAGAGGGAAGAAAAGAGAAGAGAGTATCAGAAGACACTACGGATGAAATGTAGCAGAATTCTTCCTCTTCTAATGTTCTGTGTGCGGTGACGAAGTGACGC
>11351092314869
ATCCAAGCAATCGTTTTCAGCTCTCCGCGTGAAGTCGTGTGCGCTGCTCGTAAGGGAGCTCCATTGAGTTCTGGTCGCGAAAAACTAACAAGCTCCAACGCCAAGAAGTGCAGAAGATAGTGAACAAAATTTAGAAGAACCGAACCGAAGCTACGGGGAATTTTATGTGTGAAATCGAAATTACCAAACGCGCGCTCGTGTGAGTATATTCTGCGAGTATTTCAAAGGAAGAGTTCAAGTGTGTGTGTGTGTGTCTGGTGTTGCTGCTGCATTTTACGGAGTGTGGGCGCTTTATGCTCT
>1136140331545
ATGAAATGAACATGGCCTTCCGAAGTCTGGAGAACAAGCTCTACGAAGAGCTTCGTGTAATGAAACTGATTTTGGTGCACTTAGCCAAGGCGAATGGACTTAAGCTCAATACAGCCTTTTCCCCATCTGTGACCACTCCACCTCCGACTATGAGGCCAATCACTAGCGCTGCGGTGCCGCCAATCTTCAAGCCAATTGATCCTCCCAAGAAGCTTTCCAATTCCACCAATTCGAAAGCCGAAGAGAACGAAGTTGCTCCAGACTTCGGACTTAAGAAGACTCCTACTCTGAAAAACTTGG
>1137633234962
TCCTTTGACAACAATGGCTTCGTTGACTACGACTATGAGGATCCCACGCCATTGATGGACTCCTACCATGATGACATGGACTCCGGCTACCAGGAGCCGCACGAGGTGACTGGCTCCCTGAAGCGTTCGGCGATGCGAACTGTGGAATCACTGAACACTGACACCCCGACCAGCGGCGGTTCGAGCTCCAACTATCATACCAGCGCCAATCAGATCGGCAACACCAAGTCCATTAGCCGCAAGACGACGCTGTCACGTCGCATCAGCGATGCCTCCTCCCAGAACGGAACATCCATGTAA
>113843033449
AACCTGAACTGGACGCGCCCTCCACGTCGACGCTTATCACGGCTGCCGTGCTGTCCACTTCAACAGAGGATCCTGTTGCAATCTCCGCCCGAACAGAAAAGATCGCCAATGTATTGATCGGTGCTGGAACACACCTGTTGGACGAGTCCAGTGATGAAGAACCTCCTAGGGGGAAAAAGGTTGCTCACAGTCCCGCATCCGACTACTCCAGTGACGATGAGCCTCTTGAAAAGCCCAAACGCGCGTAACAAAATCAAAAGCGTTCATTAGAGGAACCTTCGATATCAGCGTAAGAAGAAT
>1139374116888
CGATGTTTTGATTCGTCCGATATCCCAAAAAGCAATATTTTCCGCATGCAACCAAAAGCGAAATAATAAAATGTTGCCTGTGTAATTGTACTTCCGAAGTTTTGTCGATTTGAATAGTCTCTCAGGCGTCGAAGGAACCCCATTTGTCCAAAAGGACGCCGTTTGTCGGAGAAATCTACTTCGCAGCCGGAAAATTCACAGGAAGTCTATTTGCCTTGAGTTCGCAAGTTGCCAATTTCTTGACGACCCCAGTGCAAAAGTCGCAAAAATATTACGAATATTTGCTGGTAATCATTTCAA
>11401100622995
GCTAGTCGAATTTACTGATTGTGCTCCTGAATATTTTTCGGAATATTTTTTCTGATTTTTGTGCGCGTTCTGTTTTTTTTTTTTGTTTTTTGCTTTTTGTGAAACAAAAAGTTACATTGTGCGCTGCCCCAAATTGTTTCGAACACAAAGTTGTTGTGAATTGAATTTGTTTTGCGGTTTTATTTCGATTTGATCAAAGCGAAAATGGCAAACGATTCGGATAGAAACGATGGCCGGGAGAATGGCAAGAAGAACAACAAGAACAATAAGAAGAACAACAAGAAGAAGAACGGAATGCTG
>11411182412152
GCTGCCAACATATGTGTGCACTGGCATCGATAATTTTTACATCCCTATTTTGAACCGCAGAATTCTAGAAAATTCCACTCGCTGGCCATAGTAATTGTCCGAATTAGTTTAAGCTAAGACTGCCGGATCAAAAGTAAACCAACATCTTCCATCTTTTCATAAAATTGAAGACAGTTTCATACAATTCTACAGTAAGAAAGCGATGGCCAAGTGGGGAGAAGGAGATCCGCGCTGGATTGTGGAGGAGCGGCCCGACGCCACCAACGTGAACAACTGGCACTGGACGGAAAAGAACGCCAC
>1142248912850
GAGTCAGTTGGCATTTGGCTGTAGACGAGCGTGGATGGAGCAGGCCCAGAATCGAAAGCGAAAACGAAACTGAAATCGAAACAGAAACAGAAGAACCACCACAAACCAGCTGCGATCGCATGGGGAGAGGAATTTATGTGGAACGCGGCGGGCCAAGAACTGAAAGCTCAGCAAAGAACGATCGAAGTGGCTGAAAGCAGGGCCAAGAAAAATGTGCTCGCTGCTGACCGTGGAAACGTGATATGTGCTTAGGATTGGGCCAAGACAATATGAGCCTCCTGCGCCAGCAGCTGCCACGTT
>1143342626850
GTGGCTACAAGGTGTGGAAGCGCCTGTCCTTCTTCGTGGCCGTGCCCGCCGTGGGACTGTGCATGCTGAACGCCTACCTGAAGCACCAGGAGGAGCACGACAAGCCCCGCCAGGAGTTCGTCAAGTACGACTACCTGCGCCGCCGCGAGAAGCGCTTCCCCTGGGGTGAGGGCCAGAAGAGCCTGTTCCACAACCCCCACGTTAACGCCCTGCCCGACGGCTACGAGCACTAGGTGGCCACCGTCTCCGGTTCCCTCTGCGGGATGTATTCGTTGTTTGGTAGTGATAGACGTTAATGTA
>114481635312
ACTTTCCAAAGTAACGAACAATCCGCCTGTGAAAAAGGATGAGCAGCAGGTGTCCTTTAAGTTCCGTCAGTTTCAGCAGCTTGCCAACGCCACCAAATCGGGCAAGAAGCTAAGATTGGGCGAAATTGGACGGGAGGATAAGCCCAAATCCTCTCCAGGATCCAAGCCTGGCAGTAGTTCCTCCTCAAAGGAAACGCGTAACATCAAGCAGTTCGCCAACGAAACGGACGAGGATTATCTGCGCCGAGTGAATCGCATGACCAATGCATCCGTACGGGAAGCCCACTACGAGGCCAAGTA
>1145688425590
GCCACCACAAAGGTTGTGCGCCGTGCCGATTTGCGGCTCCTGCAGCCGCCTTGGTGGGACGAGCTCAACGAACTGACAACCTCGGGTGGAGCAAGTGCTCCAGCCTCCAGTGCCAAGCGAAAGGTGCCGGCAGCGGGTGCGGGAGCAGGAACAGGAGCAGCAGGTTGCGAGGCGATGACCGTGCCCAGTGGCAATATCGTTTACCCGAAGACGGCGACCGGCGCGCCATTGTCCTTCGTGGCTACGCGCTACGATGGCAAGCTGCCCACGGCACCACCCACGTCCTCCCACCAGCAGGCG
>114610716763
ACTTTATGCTGCTGGCAGCGGCAGCAACGAGTGCAACGAGTGCAACACCCGCAACAGCGACATCTGCTGCTGCAACAGCAGCATCCAATCCTGCCAAGCGCAAACTGAGCTCCATCGCCGAAATACCGTCCAAATTTCTAGTGGTATCAGATGCGAAAGGAGTCTATTCCGCACACACGCATCCCAATGGCTTCGCCGCCGATTCCCTGGGCGTGGATAACAACGAAACGATGATCAAAAAGCTAATGCAGAATTTACAAAGTCAACGCCAGCAGCAATCGCTGCAGCAATTGCGTAGCT
>11471217134606
CTGAAATGCCGTACCAAACGGATCGCTTAACTTGATTAGTGTTAAATTAGTTAAAAATGGGCGATCAGCGCGTACACAAACCGCGGACAGCGAAGACAAGAACCCTTCGCGTCAATAGGATATTATTACCGATGTTGCTTCTGTTTTCAGGAGAAACTACATCAGTTGTGACCCAATTGTTTTCGGTGGATAGCAGTGGCCTCGGCATTTCGCTGATGCAATCGGTGGCCATAGCTCTGAATGCATCCAGCCTCGCCCTGGCCAACAACACCGCCTGGCCGCTGCAACACGAACCGCCAG
>1148868126294
TAACATGGAGCGCACGGATGAGCGAATGGAACGATTGGAGCGCTTAGAGCGGGAGGATGACTACTACGAGTCCAGGGCACCACCACCAGTGACGGCTGCGCACACCTTGGGTCGCTACCAGAAGCATGGCCAGCGCTTCAGTGGCTCCACGCCCAATCTGCACCAGCAGCAGCAAGATTACCGCTCGGCTCAGACGTTGCCACGCAAGCTGCACGAGCAGCGCACCCAGAGATTTGGGAATGCCATGGAGAAGCAACCGGCTCCGGGCAGGGGGAGCTACCTTTCTGCTTCCGGACAACA
>1149974116080
GTGCCGTGGCAATTGGTGTGCCCAATCTAGCGGCTCTCACGGAACTGGAAGGCGCTTTTTCGTTGAGTAACTTGAATCTTCTATGTCCGGCATTGATCGATGTGTTCCTAAACTATAATGTGGGCTATGGCCGGCTGATGTGGAAGCTGATCCGGGATATCTTACTTATCCTGATTGGTCTTATTTTCGGCATAGTTGGTTGCACGGTTGCCTTGATGCAACTGATCCGTGATTTTCAGTTGACGCTCAACAGTATGTAAGAGAGAATGGGCTGCAAGTTTGGATTTTCTCAGCTTCTGG
>1150520525563
ATCAGTTGCACTTAAGTTTGAACTAACAATCTATCGAATTGAACGGAAATCGAGATGCGCCCAACACTCCAGGTCCTCATCAGTGTCCTTTGTCTGGTCTCTGCCTACGCCTGGGATCATACCGACTGTAACGATCACTATATCGAATTCATGGACTATCCCGATGAGAGAGCTACCGCCTATAGCAATGAATCCTCAGAATGGGATTTCTTTGAATTTTGGAGGCAAGTGTTTGGCCTGTAGCAATTCTGACATCGCTGACCACGCCTCTGGTCAAAGCAATCACTTGGCGAGACATGT
>11511084030229
GAACGGAGCCCAAAATTGTAAGTCTTTAAATATATTCGTGTTCATGTGTGAACACTTATAATATACCTTAGTCGTGTTATGTTTATCTATATACTTTTGAATCACATCGCTTTCCTATACGTTGATTACTTGTAGACCCTAATTTTCGAAATCTGGAAATTACTCTCCAGCTAGTTTTAAACCAAGAGACGAACATTTGGAAACAGACCATATATGCAGAGCTTAGCGCTGTGGAAAAAGAACAACGAATTTTATTTACATTTTGATTACGATATATGTATGTTACATGTTCTTCAAAGA
>11521050819460
GTCCTCAACGAGGCAGTGGGAGCTCTGATGTGGCACACCATCATCTTGACAAAGGAGGATCTTGAGAAGTTCAAAGCTTTACGCATTATCGTGCGCATCGGCAGCGGCACAGACAACATTGATGTAAAGGCGGCGGGCGAACTGGGCATCGCCGTGTGCAACGTTCCCGGCTACGGAGTCGAGGAGGTGGCGGACACGACGATGTGCCTCATCCTCAACCTCTACCGGCGGACATACTGGCTAGCGAACATGGTGCGCGAGGGCAAGAAGTTCACCGGACCCGAGCAAGTGCGGGAGGCT
>1153111230666
CTAATGTCGCTGCTGATGCTGATGCCGCTGAGAGGCTAAAAATATGAAACAAAAACATAAGGGGCATGCTCGTCGGATCGACGAAGATGGAACATAGAAGCGGTTGTAAGCTGTAAGGCTAAAAGAGCTGAAAGCAAAAAGAGCTATAAATTTGCAGCCACATTCTTTGGGAACGGGCCAAAGCCGCCGAACAGGTTGAACTACTTTGGTTGAGCAGAAATCGCAGCGGCAGCAGAACCATGGCCAATAATTCCGAGTTCCAACTTGAGAGCTCCAGCTGCACATGCAAGACCGGACATT
>11541282035116
CTGTGAAGATGCAAGCGTAAAGTGCTAAGTTCTTGGATGCAAGCCCAACGAAATCGATATACAAATTCGAGAGAAAGTAGAAATACAGCAAAAAGTAAAGTAATCAGCTCAGCGAATAAAGAAGTTAGAAAGTCGACAAAATGAGTGGAGATTCCATCCACCGAAGAAGAATGGCTCTTCACTGCCCCATAACGAGCCTGATTCTGCTCCTGATCGCCATGTCCGCCCATGGTTACAACATCGACCTGCCCAGCTACGTCCGTTTCCGGCAGTCCAGCAACTCGATGTTCGGATTCAGCA
>115576924410
GATAATACGCCTACTTCGCAGCACTTTACATCTTAGCCAACTGGGCCAGTTCCTTTCTAGTGGAATCAACATTTCCATAACACTCATCAACATCCTGTTCTTTGCGGAAAACAACTTTGCAATGCTTTATTATGCGGTGTTCTTTGCTGCAATGTTAATAGAACTATTTCCAAGTTGTTACTATGGAATTCTGATGACAATGGAGTTTGATAAGCTACCATATGCCATCTTCTCCAGCAACTGGCTTAAAATGGATAAAAGATACAATCGATCCTTGATAATTCTGATGCAACTAACACT
>115654116070
AGCGGCGAAAATGTCAAGGTGGCTGTCGACCCCAAGTCGACGCGTCTGCAGCTGCTGGAGCCTTTTGACAAGTGGAACGGCCAGGATCTGACCGATCTGACTGTGCTGATCAAGGTTAAGGGAAAGTGCACCACTGACCACATCTCCGCTGCCGGACCCTGGCTGAAGTACCGTGGCCATTTGGACAACATCTCCAACAACATGTTTATCGGAGCCACCAACTACGAAAACAACGAGATGAACAACATCAAGAACCAACGCAACGGTAGCTGGGGAGGAGTTCCCGACGTAGCCCGCGAC
>11571103011618
ATACATAAGTAAAGTGAATATTCAAACCCAACTCGTTGAAGTAAATTTCCCAAAACTTAGTTTTTTTCAAATTCCAGTGCCTAAGAGCGAAGAGAAATGATCACCTGTTTGAGAAACTGGCCGCTCCTGCTGAAACGCTTCTCGGTCCACCAGATCCACCAGTTCACCCAACTGTCCGGCCGCTTCGAGCGTCCGCCTCAATCCGGTAAATCCTCGCGGGATCCCTATCTCGTCACGGTGGTGCAGGGAAGATCGAAGAAGCCGCGATTTCCGGGAGAGCGGTCCAATCAGCGTTTCGGC
>1158241926068
GTAATACTTTAGTTCAGAACGGAAATCGCTTTGGAAACATGCCACCACCACCGCACCAGCCCCACCAACCGCACCCACCGAAGGGTCCTGCGCATCCTGGGGATCACCAACCAGGACCGCATCCCCCTCACCACGGAGATCCGAAGCCCCATCACGGACATCACTAGGCCCATGGACAAGGACTATAAATAAGATTCAATTTTATACAGAACAAAACAAGATGGATACTTTTTAGGGAACTTAGTTTCTAATAGAAAGTCTTAAAAACTCTTCAAACCAAAGAAATAAAAGCCTGTACAA
>1159492439184
CTGCGGCAATGTAGCTGCCATCCTGGAGCTGAATGAGTACCTGCACCGCGACTTCGTCATCTTTGAGGCAGCTCCGCAAGAGAGTCGCGGCATTCCCTCGAAGAAGCCTCAGGCGGACTACTTTCTCTAAGACGCTTCCGTTCCTGACAATCCGGTGGAACGGAGTCGGCACAGGATGCGGGTGCCGACTGGTAGCTTACATAAATCATCTAGGGAATAGAAATAGAAACTGCCAGCCTGCAAAAGCGAAGCGAACGCGAATAGCAACTGATGGTGTAAAACAAAAAATATGTAACATAA
>116045937548
ATCCAGCGACCCAGGAAGCAGAGGCGGCGCCACCGAAGAACATCCTTGTGGAAAAGGATAAGAACATCACGCTGATCGGCATCAATCGACCGCAGCAGCGTAATGCCATCGATTCGCTTACTGCATCGCAGCTTTGCGACGCCTTCGCCAATTTCGAGGCGGACGACACGTCGCCGGTGGCCGTGCTGTACGGCGTGGGCGGCTCCTTTTGCTCCGGCTTCGACATCCTGGAGATTAGCACCGACGAGAAGGAGGAGATCAGCGTGGACATCCTGATGCGACCGGAGGGCTCCGTGGGTC
>116129219196
TTTCGAACATCTGAAGGCAAAGGACACAAACTTTGAGCAGCGCTACGCCAATCTGGGCAACATCTACTTCAAGCAGGGCGTCACGGAATTCAACTGGGACAGCAACGTGGAGGATGGGCTCAGCACGGATCATTGAACTCGAAACCAAATATTACCGATTAGGAACTAGATGTAGGACAAACCAACTCATAAATATGTAGCTGGGAAGGGCGGAATATGGGGGGGTGGTCACTAAGGTTACCGATACGCAGAAGCATCAGCATAAAAATCAACCGAAGGACTTTAAACTAGCGATTAAGC
>1162721131234
CACAGGAGCGGAGGATGGAGGATGAGGGGTAGGATATGGATACATGGTAGCCGAAAGTAGGTGAAGCAGCCGCTAACGAAGACCAACTGGAGGATGGGATGGGATGCTCAGGAGGAAGGGAAGGGAAGGAGGCACCAAGCCAGTATCAATGGGAGGCAATCGGACATGCCGACGCATTGGCAGCCAACACAAAAAGAAACTAACTCACAAAGTCTAGAGTGGGTGGCACTCGACTCACGCACTGCGTTGTAGGAATCTGGCGGGGATTCCCAGGAGGCAGGGAATCTGGTCTTTTAGGGA
>1163111820475
GCGATTTCCCACTTCTACGGTGGAGATTACATTTGCCAACTTTATGTTCTACTCGATACCCTTGATGGTGATTGTAAACGTTACGCTGGTTATCATAGCTTTCCTCATCACGCACATGGGACTGTTTCGACCAAATAGTAAAACCGGTAAAATCATTGCGGAGGCCAACACAAACAGGAAACTGATGGAGGATGTTTTGCGACAGCGCCATATTGATTTGGGCCCAATGAGCTGTCATGAAATTCAAATGGCCATCGCCTTTGCTTTTATGATAGTGCTCCTAATTACCCGCAAGCCGGG
>11641123413660
AACCGACACACGCACCTTCTGCCGCCATGAGTACAATCTCACGGGTCTGTGCACACGCAGAACGTGTCCGCTGGCCAATTCACAATATGCCACCGTTCGCGAGGAGAAGGGCATCATCTATTTGTTCATCAAGACGGCGGAGAGAGCGCATATGCCGAGCAAATTGTGGGAGAGGATCAAGTTGTCCAGAAACTTCGAGAAGGCCATCGAACAGATCAACGAGAATTTGGTTTTCTGGCCCAAATACATGATCGCCAAGAATAAGCAGCGTTTCCTCAAGATCACCCAATATCTGATACG
>11651227826067
TCTATGCGCGATGATGTCAGTCGCTTGAGCTCCCAACTCTCGGATGCCAATCAGCGGCTTTCGCATTTGCAATCCTTCCGCACATCGGTGGCCAGGACACTGCATCTTCGCGACCTGCCGGAAACGGATCTTCTGCATCGCCTGCAGGCCCTGTGCTCGGCACATCAGGAGTTCACAATGCTTTCGAAACGCTATGAGACAGCTTCGCCAGTTGGAGATCATCCGTGTCCTCGGTTCGATGATCCCATACCGCCATCCAGCCACTGTCGCCCGCCAAGGGAGCTCAGTCCTCCGCCAACT
>1166504116021
ATTCTCATCGATCAGGACTATTACAATGGCCTGGGTCACACCTCTCTGGCGCCCAATATCACCGAGCTGCAGGGCCTGGGAATCGAGTTCTTCCTGGGACTCCTGCTGGTGCTCGTCGTCTTTGGGGCCTGTGATCCCCACAAGCCCGATTCCCGCTACACGGCGCCCTTGGCCATCGGAATGGCGGTGACCCTGGGTCACTTGGGCACCATCCGCTACACCGGGGCCAGCATGAATCCCGCTCGCACCGTGGGCACCGCCTTTGCCACCGACATCTGGGCGTCGCATTGGGTATACTGG
>116792173398
CCTACAATTTGATCCAGCACCCAGGCGCGGGGAGCCTCATGTTACGCGAAGAACACCCGATTATTTCCTTTAAGCTGGATTGCTCGCACCTACGCAGCTTACATTTACACATATTACATCGCATTATAACAACAAGAAGAACCGAAACAATATATAATATATACAAATCCAACCAGCAGCAACAAAATAAACAAAATGGCAAGTGCTGTCGAAAAAAAAACTACCATAAAAAACAACCCAAAACTAAAAACCTCGATGCATTTGTTTTGTGGAGGTCGTTTTAAACAGAGAGCAGTGGAA
>116817034053
AACCGTTCGCGTTTGGCTAAAACGCGATTCTGGTCAATATTGGCCTAGCATTTGCCAGTATATGCCTTCCGGCTGCACGGCCATCGAGTACGTTTCGGAATCCCGGCACCTGTACGTCGGCCAGGAAAACGGAACGGTCACCCAGTACGCGCTATCCGAAGACTGCAATCGCCTGTCCTTCCTGCGGGATTACTTGTCCCATCAAGCGCGGGTCATGGCCGTGGTCTTCTCGAAAACCCACAAGTGGATACTCTCCGCCGGCAAAGATAAGCAGTTCGCCTATCATTGCACGGAGAGCGG
>1169135974349
GGTGCAGTCCATGTTCAGACTCCAGCGGCAATTGGGATCAGGAGGTGAGCGCTTCCGATCGAGAGGATAATGTGTTCAATATTTCGCAACCGCATCAATTACCGTGGAACTGGTGGCACCAGGAGCGGCAGCGGGGAGCGGGAGAGGGACCGAGATCGGGACAGGGATCGTGATCGAGATCGGGAAAGGGACAGAGACACCCTGCTGGCCAAGGAACTGGATGCGGATAGCAATAACAATGGTACCGAGCCACAAATGGAGGCGGAAGCAGTGCCGGAATCTGATACGGAAAGAGAAACG
>117030831664
ACACAACAGTAATGACATTGAAATGGCGCCAGAAATACAAAAGCAGAAAAAGGCCAAAGAAACTAAGACAACGAATATTTGCAACAAACACTGCCCCAGCAAAAGCAACAACAACACCAAACCATAAAGCAACAACAAAAGCAACCAGCAGACTGAGAGAAACAAGATGCAAACTGAGGAGGCACAATAAATGTCTGCCAAGTGAACAACACAGAAATGTAGCTAAAATGCGGCTGAAAGTGTCGACAAGTGCAACACAATGTCGCGCAATTAAAGCAACAGAAACACCAGCAACATCCA
>1171302038179
CTCAACACTTCCGGGCTGTAATTTTATCAAAATTTCAGTTGACCATGTCCGGCAATTGGTTCAAATGGACTGCTCTTCACGGGCGGCCAAGAACTGTCGGCTTAAACACTAATGGAAGAATTCTACGGCTTTTGGACGATGCCGTAGTTCGATTTCGGCAGCCATTCTACGAATCTTGGCGGCGTCGTAGGCGCCTTGAAGACATTGAAAAGAGAGAAATCCCAGTGCGACAGCAAGTTCCAAGGATACGGCACAATCGTTGTCCAGGGGCGAAGGAAAATCCTTGCCGCAAAATGCCCA
>1172910124945
TGAGGCGGCTCGATGCTGCTACGCTCATCGAAAAATCTCAGAGACGAGCAGCGCGTTCGGTCGGTTGTCTGTGTGTGTCAGTGGGTGAACAGTGCGTATGAGCGATTTTCGGTGGCACTGAAGGAGGCCCAAAACGAACCGGTGGACCTTAAAGTTGTTGGGTAAACAACAGAAAGTCGGTTAAGCGTGGCGAGTAACGGGTTACGGATTGAATAAACAAGGCCAAGAGCGAATGGAATGTGCACAAACTGCAGAAAAATACCAAGAAAAAATTACACAAATATTCAACAACAAAACAAA
>1173691927180
CACCGCAAGTGCCGAGTCTGAATCCCAACCCGAACCAGGGCATTCTGCCCAGCTGGATGTGGGGCCTAACGAACAGATTCTTCTAGTCTAGAGGATCTGGTGCTCATCCGTGTGTTGTAGCCAGTCCCGTTGTAATTTGCCAGCATTAGTGTAATCCATCGCCCGCATGAGTGATCTCTGTCTGAATAAAGTAAACCATCAATCGAAACATACAAAACATGCCACGCCCACGAACTGCGCCGCCTGCCGAAACGCCAAACCAAGCCAAATAGAAAGAAACGAGTTTTCAGAAGAGTGAAG
>1174739121110
ATCGCAAAGCTAGAATTGTTCTCTGCATTCAAGCGAGAAGACCTTGGCAGCTGGCTGAAGAAACCCATTGAACAAGACGAGTTCGGTCTTGCCGAATGACTGCACTCAGCACTATTATATAATTTTAAAAAAGACAACAGCAACGGCAAGCAATTAATAGAATTAGACGACATAGATTTTATGACAAATTCTGATATAGAATGCAAATTATATTGGGTGCAAGCACATCGCTATGATATACCACTTCATATGATTGACAACCTGCCAACTTTGCGTACCCATTGCAATAGCAAGCACAAA
>1175242938773
ACACGCACGTGCAATGGTGGTCTCGCAACAAACGCGCCCACGGCAACGGATTGAATGGCGCGGGCGGGGCAAGTGGAGCGGCGGGTGGTGCCGGCGGCAATGTGCACCACCACAACGGCAGCAGCAGCAACATAAACAACAACCACCTGAGGAGGAGCAACATCTACACGGCCCACCCGGCGGACAGCATACGAGGTCTGCAACCGCTGCCGGTGGTGCTGCCTCTGCCACTGTCATTGCCCCACCCACCTTCTGGTGGAGCCTCGCCAGCGTCGTCGTCGACCACACCGCCTGCTACAC
>1176161817005
AAACATATTTCCAAAAGCAAGCAAACACCCGTCCAAATTTTTGTGCTTTCGTTAGATGTCAGATATATTGTTGACCCACGCAAAAATAGTCCAAATTTGGTGTGTAAAGCAGGGGGTAATACCATGGCCAAGATCATTCAAATGGCGGTGATGCTGGGCAGCTCCAAGCTGGGCCACGGCGCTTTTGGATTCGATGAAAGGCAAGCGGACTCGACTCCAGTGCCACAGATGAAACGGGAGCTGCCCACGCGAAAGATGTGCCTGGAGGCCTTTAAGCGAACCCACTACGACATCCTCATC
>11771286534880
GTTGATGTACAATATTGTAACATTCAGTGCATAGCGACATCCAGTGCAGCAAGTAAATTAAGCGAACAAGATGGATTCCAAAGTGGGTGCAGATCCTAGTTCGGCCTACGACAAGGAAATCGGCAACAATCTAAACAACGATGATTCCTCATTTCTGGGCAACATAATCCGCGAAATCCTGTACAGTCCAATGAACCTGGCCCTCCTGGCCATCATCTGCTTCCTGGTCTATAAAATCGTTCGGGATCGCACCGAAGTGCCATCCGTGGGCGTTGCAAAGCCATCCGAACCTGAGTTACC
>1178350521406
CTGCCTACAGTCAACGAACTGGCCAGGACTTTCCCGTCAAGGGTGGCACGCGAACCCAAATGTGTTTCGTCCTGACAATCCCTTATGTTGCCTGCTTCACCAGTCAAATTGGCACATTGCGATTCTTCACCATCGAACTGAACCAGGAATAGGGGGTAAATTCAACACCGAAGTCTAGTCTGACCCGTGCAATTTCTACAGAAAATTAATATTCTATGAATATAAATTGATAATAATGAAATAAATAAAATAAGCTATTTACACGACCTTTTTTGAGATGACCTATTTCATTAGGTCTTA
>117911846720
ACACGCGCCTCGATCACCATTCGCAGCCGTCGGAGTCGGATCGATCGGACAATAGCGAGGAAATTAAGCCGCTTTGTTTGCACAGCGATTGGATGGGACAAAAGGACCCTCGACGACAAGTTGGTCCCCTATAGATCACCTGTTGACACACGTACAAAGCGGTGGCCTCTTAAACTAGACGAGATGTGGCCCTCATCAACCCCGGATGAGTAGTCACGTCTCGAATCGATGGATCGATGGTGAGCCATTCATCACGATCGCCAGAGTCGTCTCTAATGCAACTAAAAGTAAGCAAAACAA
>11801363113578
ACTGGTTTCCCCTTCTTTTTTTTTTTTTGTTCACTTTACAACATATTTACCTTCGTATCCATATATCCATATTCTTTATACTCCTTTTTATATTACATTAATCCCATGCAATAATCGCCCTGCCTTGCAAATGTCTCGACTATATTGCGATTAAAACCCACAGAATATTTACCAAACAATTATCATGCATGCTCTGCCTCACCCGTAATATGTATGTATGTATGTATATCTCGATTCGAAGCTACCACTTCGTCTGGGAACTGATCCTTAATCCAAACCAAATGCGGTATATGGAATTTT
>118177707639
CGAAATGGTTCTTCGGGTGGAAAAATTTCTACTGCTAGCGATAGCTATTGGCGCCGTAATGGGCAGCTCCCAGGGAGCTAATATTCTAGGACTCTTCCCGAGCCTGAGTCCCTCGCACTTGATCATCCAAATGTCCGCGGCCAAAGTTCTGGCCGAGAATGGGCACAATGTGACGGTGGTCACCGTGCTGAAGCCAGTGGTTAACCATAAAAACATAACCGTGATCCAAGTGCCGCTTAGTAAGGAAGAAGCCCAGCAAATGAGCGATACGATTGGAGCGATGTCCAAGAACGACAATAG
>11821097037688
ATCGAACACGAATCGGAGCTGGGGATGCTGGATCGTCGGACGAGCACGCCGTCGCCCATAAATTACTACAAGCCGACGGACCTAACGTACAACCACCGCAAACGTAAGGCGATGGGCGTGGAGCACGTTGTGGGCGCTTTGACATTGACGCCCATCAAGGTGGTGGGCGGAGCGGTGGGGGCGGGAACGGTCGGTTCCGCTGGCCACCAACAGCAGCAGCAGCATCAGCAGCAGCAGATGAACCACAGCCAGCTCGCGTTTCAGGCGCTCCAGCAGCACTTTAGCCACAATCACGGTCTT
>118314126649
ACGATATGGATGACTACGATCCAGATTGGTCCAGCCAGCAGACGGGTTCCCGACTGCTCTTCAAATTTCCCATCCAGCAGAGTGGCCTGAAATTCGGACAACGCTTCCAGGGACCACAGCACTACTTCAACCAAGTGCTGGGAAATCGCTCCAAGTTCTTCAGTTCCCTGGCCCAAAGCTGCAACCTAAAGGGAGGAGAGCTCAAGTCCAATCCCACAACTGCCGAAGAAATGGAAATCTTTATGGCGCTTTCCCTGCTTATGTGTGACCTGAAGCTGGAGCACCTATCGGATTACTGGA
>1184886132220
AGATGAACATCAGTTAGCTATCGGATTGGACGTGCGACGTTCCAAAGAGCCAACCAGAACCATAACCAGAATCACAACCAGAGCCAGCCCAAGCAAATCAAATCAAAACCAAGTCAGCCAAGCCAAGCTGACTGAACAGCCAGCCCCAGTTCGCCTTAGTTTCGCCCTGTTCATTGACAATACAGCCAAAGTTTAAAAGTTCAGTGCAAGTGAGGCCTAGCAGCCAAGACGTCAGGACATAGGCATCAACAGGACATCTTCAACAGTGCCAGTGCAATGCCAGAAACAGTCCGTCGCAGC
>1185980622323
AGTTCGAGTTCGCACTCGGCCACAAACGGTCGGTCGGTCGGTCGGTTGTTCGTTCGTTCGTTCGCTGAAGGAGAATTGTGGAGAAGAAATTGAACCCGTAATCTTCGGAATCCGTAAAGCCGTAGTCCCGTAGTCGTAAGGCGATCGCGAGAATTGAAATTGTGCTGCAACTCAAGTAAAATAATATTGTGTCGCACAAGATCACTGCGTGTCGCGCTCAATTAAATACACATCTTTTTTTTTATATTTTTCCCCCGGTCTTTATTTATTTTTTTTTGTTTAATTTTTTTTATTTGCGCT
>118625932808
AGGATCGAAATTGACACTGGCGAAATCATTGATATCACTGAAAACACTGAGTATGATTCCACTGCGTCGAGTTCCTCCGGGTCAAGCGCACAACCACCAGCTCAAAGAGCGAAGTCCTCAGATAAGGGTGGCCTGTTGAACGGCTCATCTCTGGCTGGCAGGTTAAATGCTTCACTTAACCCCGCATCAGATGCTACCAAGGACCATCTATCGACACCAAAGCAACTAGAATTGGAGCGCAACTCTAAAGTCTCTTGCTCAACTTCAAAAATAAAGACTTCTTCCATTTCTGCCAAGATT
>1187664350
GCGCCGCTCAGAGCGCAGTTATCCCGGACTTGTTGCTCACTTCAGTTTGAACAGTTAGACGCGAGAACAAAAAATTGAGCAAAGCAGCGACCTCTAATTTACGATGAATTTACGCATAAATTTTTTTTTTTAATTTTTTTCTTGCTGTTCTTTTGCACGTCCCATCGAAGCTGAGTGTCTAACCCTCCTTTAAGTGTCTAACTCAACTGGAACTCTCCGATTTTCTATTTCTTTCGCAGAGAAGACAATCAAAATGCTTTTCGATGGCGCAGCCGGCAATAGGCAGGGTCAGGGCCAGAA
>118891331005
ACACTAACTCACACACACGAGCGTAGTAAGACCCAGGGAGGCAAAAATTCACACACAAGCAAATATTTTTTTGTTATTATTGAACAGTGTGGAAGAACAGCGCGAAAGGGAAAAACGAGCTTGCGGATGTGAAAAGTAAAGCGGGTGTGTGGAAAACGGCAACAACAAAAGGCGAACGGGGGAAAGCCAAAGAAAAACTACTCGCGGGGGAGCAAAAATCGGCTGGGAAACACGGACGAAGAAGAAGAAGAATAGGAATCAGAGTAGGAGAGCAAGCAGCAGCAGAAGAAGAAGAAGCAG
>1189838710978
GCGCGAGTCGCATCGTAGGTGGGCGTGTTCCTTCACTTTATGTCGGTCGTCTCCGTCTGGTTAGCGTATTCAACGTATTCAAACTTATAAGCCCATTGAAAACACTCGGTCCATTCAATTTAGCGAGTGGTCATAAGCAGCGAAAACACTATCGGTAAACGGTAAACAATTAATGAATTGCGACTTTAATCACGCGTCCAACAGTGCGTATACGCAATACGAAAAGTGAGTGATTGCAAGTGAAATTGTGGGCCATTGTTTCAGGTCATTACATCTGGCATTGGCATTGACATTGGCAGT
>119035225763
ATTCAAACAGCACCACTCCGCAGGGGGCGCAGGCGCCCAGTGATGTGGCCAATGCCAATCCCGGTGCCGGAAACCTGAGCGTGCTGCAGGGCAAGCCGCCGCCCGGCCGCAAGATTGAGCGGGACAAGAAGATCGTGGTCTACATTCTGGCGGACAACAGCACCGAGTACAAGAAGCACAAGCGGGTCGTGCACAGCCTGTACAAGCATTTCAAGAGCAAGTGCCAAAGCCGCGGCTTTGACTTCATCATCGCCGATGTGCACGACAGCGAGCCGGAGACGGAACCGGGCAATGGCAATG
>119165664538
CACTATCTCGCAACATGTCAGATAAGATGAAAATGAGCCTTGACGACATTATCAAGATGAAATTTAATAAGAACAAGTTTGTTAATGCCAAAAATGAACGTGTTCAAGGAGGATCGATCAGAAAGCGAAATTCAGAAGGCGGACTTAGAGGAATTCAAAGGTCCCGCAACGGAACTGGATTCATTCGGAAGAGCAAATTCAAACAGGAAACCCTTTTGAAGCCGCCAAAAAAACCGACTCTTGTCATGGTTTGCAATTTGGATTACGGAGTGGATGATGACGACATCATGGAGCTTTTCA
>1192718523158
TTTCATCTGCCAACCACTGCCAATGCAGCTGCACATCATCAATATTATCGCTTCCACAAGCAACAGCAGCAGCAACATCAGCATCACCACCAACAACAACAGAGCTGCCTGCGACAGCAGCAAAGACAATTGCAATGGGAGCAGCAGCAGCATCAGCAGCTGCAACATCAACTGACCAACAGCTCCAGCGAATTCGATGAGTTCCATTGGCCCAGCAAGCAGACGGGTGGCGAAAATCTGGGTGGCAAAATCTATATAACACCCGCAGACATACCGCCGCCACCACAACCGCCCCATCAA
>11931364626033
CGACGTTTTGTTGTACCCACCACAAATGAACTGGAGAGGATTTCCGGCGGTAGAGTTAACTGCAACTCGTACTTAGTCACCGATAGGGTTGCCTTTATAGGCACCTCCAGTTTTTCGGGAGAGCATTTTACTTACTCAGCTGGCATTGGATTAGTACTCCAGGACATGGAATACAACAATAATAGTCTCCGTACAGATTTAATGGCAATTTTTCTGCGGGACTGGTTTAGTCCCTATGCATTGCCACTGAAACCAATTTTACGAATTTGAATTACGCTTTTAAACCTGCCGGCATTTTGC
>119446038521
CTCAGAGTTAGTTCCCGGCACACTGGCATTCCGGCAACATGTGGAAAATTCTGTGCGGGATCGTCGTTCTCGTGACGATTGTGGTGAATCAGCTGTCTGAAGCAAGGGAAGTCCGCCGGCGAAGAGGCCTTATGCTCCAATTGGACAACTACCTTAGCTACGATGGAATAATGCAGTATCTGGATGAGCTGGCTCTGTCCCACAGTAACCGGGTGACCCTAAAGGATGTGGCTCGGACCTACGAGAACAGAGCCCTGAAAATGGCGATAATAACCAACGGAGATGGACGTCCCGGAAAGA
>1195282514675
ATCTCTTTCCGTTTTTGTGCGCAACCAAAAAAGATGGCCGATGTAAATATCTATACAAAAATCCAATGAAAAACTCGGCATCCGTGCGGGTATCGAACAAAATGCCATACGAAACACCATTAGAAGACTTCGTTGCACGGCTGCTGATGTTATTCTGGAGTTTCGCAGCGCGATTTACCGGCTGAATGTGAAACTAATGTCGGTGTTTTTTTTCGTTCTATGCAGCAAGTCGATGAAAATCTGAAGAAGAAGCGTACCTTCAAGAAGTTCACCTACCGCGGTGTCGACTTGGACCAGCTT
>1196363021756
GACAAGAAACCCGCTGAGGAGGCTGATCTCTCCACCGCGGACTCCATTGGCTACGGCTACTATGCAGCTCCATCGCCAATTTACTACGGCGGCTATGGAGGTGGCTACAAGTACGGCGGATATTCCGGTTACGGCGGCTACGGCGGATATCGCTCCTACGGAGGCGGATTCTATCGTCCCCGAATTTACCCAGTTTGGGGATAATACTATGATGCCAGACCGAAAAACGTTCCTTAAGCAAGAAGTTTCAGACATATGGACATACGTTCCTTAATCCACAAAATCCTATGTAATCGCACT
>1197895328525
ACGTTTGCAATTAGCAGCGCTTTATGTGTTGATGTTGCAGCAGTTGCATGCTGCTGACAAATGCAAAGTCATGTGATGCCGACTGGCCTGTGTCGTCGTACAATGACCCACATTGTGATGCGCTTTTATTAGACACGCGAGGCGCAAAAACAAAGGGCCAACAATGAGTCAGGAGTCCGGAGATAGGAGTCCGGAGATAGGAGTCCGGGGATTGGAGTCCGGACAATGGCCCAACAAGGAGACTATGACGACAACAGTGCTGTCCTCATCACCGCAGAAACAAATGAAGACAATGCAAAT
>1198123551365
TTTCCACATTAAATCGGAGCCTCTGGATCCACCACCGACTGTGAATCTGGTGCACGAGAACAACAACTCCCCGATCGCCACGCCACATATTAAGGCTGAGCCAATCGAAGTCGGAGCGGATGCTGCGCCCGGCGGGCTGGTTCCGCCGATGACTTCTCCGCTGGGAAACAGCAGCAGCGTGGCTGCCGCAGCAGCTGCCGCCGCCGAGGTGATGAAGAAGTACTGCTCAACCTGTGACATATCCTTCAATTACGTGAAGACCTACCTGGCTCACAAGCAGTTCTACTGCAAAAACAAGCC
>119948852730
ACCCAGACTGGTGAATGTGATTATCTCCCACCTATCCACGTCCATGGCTACCGATGCCTGGGGATTGCTGCTATTCCTGTCCAGTCGCATCACCAACAACATGGACGCGCTGATTGGCATTTTCAATGGCCTCTCCTCCTACAACATGAAGTCCAATCAATTTCTGGCGCTGCAGCTGATCACTGGCTGCCTGAGGAACTTCTCCAAGCCGGCACTCAATCAGCTATTCCAAAAACTACTAAATGCCCTGCGCACGGGCAGCATTTGGTTGGGCATCATCTCGAGTGCCGTCAATTTGCT
>1200115681490
TTGGATGTAAAACTAAATGAAAATGTGGAAAACGAAGAGCTTGTTATATCCGAAGGGAGTCAACCATCTAAAAGGGCCCGTCTGGGCGTGTGTTCAACGTGCCTGGGTTTATTCTCCAAAGACTTTCAGAATGAGCTGCTCAGCAGCATTTTGGCATCGGATTTCGCGAAATACGATTGCCAGAAAATCGTTCTGGCGATTTGTCTACCGATGTCGCTTCAGTTGAGACAGCTGGCCATGTGGTTTGCCTTGCGAAGAAGATTTGGACCATCTATAGACGAAAACAATCCCCCAGACGTG
>12011352413877
TTCGACTTGGGCGAATATGTTGTAATCAGTTCCACATCCCGTTTGGCCGTTGCTGCTGGTTTTATTGTATCTATAGAAGCTCGTCGTTTGGATCTTCGGCTGGAGAGGGATCTTAGCCAGCGTTATAGCGAGGAGACCTTTATTATTGATAAGCACGATTCGCAGTCCTTTGCCACTTTTAACTTTACCAATCTTGGTATGCTGCTCTCCGAGGGAGAACGCTTCCAGGAGCTGAGAGATATTATTGTGGCCAAGAAGCCACCAGAGCAGCACAAAGTTCTGCCCAAGATCATCCTCACC
>1202887015898
AAAACCTTGCCGGAGGAGGAGGGCAGTGAGCTGCTGCCGGACAGCTGGAATGATGACGATACCAAGTACTCGCTGCGCTACGTGCACGATAAGATGCTGTATTTGCTGCTGGGCCACATCACCGAGGGCTCCCTGCTGATCAACCTGTTGGACATCAACACTAAGAAGGTATCCAACATCTGCGTAGAACCAGAGACCCTGGTACCTGAGGTCAAGGGAGGCATCACCACCATAATGCCGAGTGCCTCAGAGATTGTTGAACGCTACCGTAGGGAGCTTCTAGACCCTGTATTCACGGGA
>120359753773
GCGGCAGTTGTTTTTGTTTGTCCGGCGCGTTCGCTTGCTTCACTTATGCGCTTGTTGAAAATCAAGGAAAGGGCGCGGAAAATAAGTTTAATTAAATATTTCGAGTGGCTCGACTAACACAGCAATTAAGCGAATGTGCAAAACGTGAAAGCAGTTGTGAATAAAACGCACTCATCGCGAAATTAAAAGCTTTTTGGGAGCGTCCTGCGATGGAGAAACGCGTGAGGAAAAATCAATTCGTAAGTAAATGGGCGACGCGAAAAACGGTGATTTAAAAATCAAATGAAATGAAACGCGTGC
>120422514558
GCAGCAAAGGAGGCAGAAGGAGGAATACATATCGCCAGCGGTCCATGGGTCAATATCATAATCTGAGGCAGCAACCGGAGCGGCAAACAAGTCGCCACAGGCAGCAAGGAGCAGTTGAGTTGGCCATAAATCAAAGCGACGCAATTTGCTGCTGACGAACTGCAACGCAACAGCGGCAACAAGAGCAGCAGCATCAGCAGCAGCAGCAACAACTATGCCATTACTGCTGGCAACAACACTTGCCAACAATTCCCATCATCAACACTTGAGCACAACAGCAACAGAGACAGCAGCAGCAGC
>12051199234609
ATCTAAGTGCTGGTTTAAATTTGGCGCCCGTTGGCAGTCTGATTGCGGCAGCAGCGAATGCCGTACCCCCTGCCCCTGTTCAATTTATTCGCACGGCCATGAACAGCGGGCTCTGACCGCCAGGTGGCGCTAACCTGAATTCCAAAATAACCCAAAAATAATTGTCTCTAATTTTTAAGCGCCTTTTCGGGCAAGCGTTTTAATTACTTTGTAAAGCTGCATTTTTGTTTTGTTTTTTTTTTTCTTTTTGTTTTTCATTAAGCTGAACTGCTTTGATTTTTTTTGCCGTCTTAATGTTTG
>12069191698
GGTCACACTGGATATTTAGGCGTGCACCGTCGGCAGACAAAACTATCAAATCGAAATTTAAATTATGGAAGACGAGGACGATCCCGTCGTGGAGGAGGTGAGTATGTGAGTGGCACTATTATTACCATGAGAACAATGCCCGCCCATCCCCACCAGATTCCCGTATTCCTGTCGAAGAACCTGAGGGACAGCCTGTATCTCTTTCAATACCCCACGAAAACGGAGCTCCCCAACCACGATGACTCCGTGATTGTCAATTGTTGTGTAAAACCAATCGCCCAGGAGGTGAAGGTGGACTTC
>120742439581
GGAATTTTCGCTTGGTCCAACTATGCGGTATCGTTTCACTACGTTCAACATCGCTATATCCACTGTTTCGAGTATATGATCTATAGATTAAGGACTTTTGGACGAAAACAGATTGTAGAATCGCTTCCACCTAAATATAATCCCGCCGCCGAAAAGGATCAAGGAGCACCACGAATTGGTTCTGATCAAGACGTTCCAGCTGACTATGAATATTAGAAAATTAATCTACACTTTAAGCTTCTTTTTGAACTTTATAAAAAAACTAAATTCAAGTTGTAAATTGGTAATTCCAATAGTTAT
>120840815311
GCACACTTTTGGGCCACCACACGTGTAGAAAAAACATATTATTGATAAAGTGCTAATTTGTGCAAGAATGAAAACACCAAAAGCGAAAGAATCAGAAAAGGCTGAATTAAAGCCGATTAAAAAAGAGCCAGGCGTCGTGGAGGATGGTAAAGTGACAAAGAAATCAAAGACGAAGCCCAAAAAGAAGACGGTTAAAGTGCCAAAAGATGAAGTAAAGGCCGCTGTCCAGGAAAGTCCCAAAAAATTGTCCGCCAAAGACCTGGCCAAGATCGAAAAAAAGAAGGCCAAGAAGCAGGCACA
>1209951439982
GAAACACTCATCAAATGTTCAAGGAGTAACATGTCAATTTAGCACAGTTGTCAAATAAATCGGTCGAGTTATCCACATATACAATAATACGGCACGATAAAGAAAAGGGTTTTATTTTTAAGAACTTAAGCCAATTAAAATATGGAAGGGCTATTTTCTGCCGAGGATGGCACACCTTCGTGCAGCTGGACATGCAGCAACAGCGCGGTTAAGAGAATCCAGAAGGAGCTGGACGAGATTACGAGGGATCCGCCGCAATACTGCAGTGCTGGTCCGAAGGAGGACAACCTGTACGAGTGG
>1210337412923
GTATTCTCCAGAGGTCATCTCTAATAAAGCAGGAAAGTTGATACGAATCGTTTCGTTTTCCGCTCATTGTTGTGAAATAAATTTGGAACAGAAGAATAGAGCCACACATATTCAAAGCTCAGTATCCATAGGGACGTAGTTATGGAGAGTAATAGTAGTGAAATGGAAGGTAACGGCGGAAAAATCGCAGAAACTGCACCCACAAATGACTCATCACCTTCACTGAACATTTTATGTGCAATTTGCAACGAGTTTTTCCGGGCCAACGACATAATTTTCTCAACTTCACGGTGCGGTCAT
>12111160231367
GTGGCATATCTGAAAATATAGAACTCATTGAAGCCTAAATTGTGGAACAAACCGATGAATAGTTACCCCCTGAGCGATGAACAGACAGCCCAGCAAAACGAATTGGAGCGGCAACATCTCGCAGATCTCGACTGACACTCACGTCTCGAACTTCCGACGATCGACAGAACTATGAGTTGACTGGGTGGAATGCGCTGCAATTAAATGCAACCACGATCCCAACCCGTTCGACTGGAAATCACCAAGGTGAGAGCGTCGGGGCCCGGGGTTATCAGCCTGGGGATTACACGATAGGGAAAT
>1212113747687
GACGGACGAGCAGAACACGGCACTTTCCGCACTACCCAAGAGCCAGTGTGATGTTGAAAAGTCTGTTCTGAATCCGATGGCTGATGAGTTTGTTCCGCGTTGTCATGTTATAGATTTCCCTGCCTCATAAAGCCAGCCCATATCTCCTGCCCGCCACAGAATCACAAACTACCCCGAACCCGTACCACGTGGACCTCATACGCGAAAAACCTTAGATAAACTGAAGACCCATTGCTAAGACTAGACTAACAGATTCCGCTAATGAGATTGATATTGATATTCTGACCAAGTTGAGCCAGA
>1213309029500
ATTTGCGACGCGGAGCACCAACCCAGTCAAGATCGGTGTCAGCATAGGGATCGGGAGGCGGAGGAGCAGCGCCGAGGAGCAGAGGTCGGTGCCGTCTGAAGCGGTGGCCAGCATGCCGGAGACGCTGCCCGCCACTGCGACGGTGACGGCGTCGAGCATCGACTGCACCGTGGCGGTGCTCAAGGTGCCCACGCCCACCCTACAGCTGCCGGAGGTGTGCAATCTTCAGAGCCTGGGGCTCATCATGGAGCCCAACAACATCAACATCGAGCTTAATCCCGCCGCCCTCGTCACGCCCGC
>12141025539254
GGGAATATGGAATTCAGTTTCGATCGAATAAGATCCGGGGAGTCCTACACACCATTTCATTTTCCCTATGTTCCCGATAACTTCCCAACACCTTCGGCTCCTGCCCCTCCACCAAAACCACGTCCGCCACCTCCACCTCCACCACCTCCAACTACAACACGTCCACCAACTACAACACCTACACCAACTACGACACCTACACCAATAACGACACCTCCACCGCCTCCACCCTCTGCACCACCACCTCCTGATCCAGCAACCCCTGGAGTATGGTATCCACTCCCCATATATGGGAACGCA
>1215990912347
ACAGTCGAAGCTATCAACTCGGGAGGTGAAGATGAGCGCTACCGCAACTATGTCACAAGAGCAAACGCAAGACGTGGATCACCATGCGCTGCTGGTGGCCAAAATAGTTTCCATGGTGGTGCTCGTGGTGATCACCGTGCTTTGCGGCAGCCTTCCCTACGTCCTGAACAGGTGCTTCCATTGGACGAAGGCGAGTCCGGAGGAAACCCGCTCGTCATTGGTGGTGCGGTGCCTACTCTTTTTCGGCGGCGGTGTGCTCATCTGCACCACCTTCCTGCACATGCTGCCCGAGGTGATCGA
>12161015116448
TGAGAACTCCGAGGCCCATCGTCACATGCTAACCAAGGAGATCCTGCTGGAGTCCAAGCAAGCCCAACTCCATCAAATCGAGGAGAAAAAGGCGCTCAAACGCCGCCAGGCCTGTGTGGAGATTCTTTGGCAGCGCGTCTGGCAGAGATTGGACGAAAGTAAGGCCCAGCAGGAGCAGCATGAGCTGAAACTGCGCAACTTGATTGAGAACAGGTGCCAAGCCCACAATCTAGACACTGATCGGGAGCAGAAGGCCCAGTTCGCCAAGGAGGTGTTGGCAGACCAACGGGAATGTTCCCA
>121786710339
AATCAATAGTCGCCGCCATATTTTTTCACTGAATGAAGACCAACGCGCTTCGCACACCGAATAATGTTAAGTTAAATAAGTTATTTAAGATAAGCTACTGTTGAAAGTGCGCCGAGTGACCAAGTGACCAGTAAGCATCAATAGAAACGATTAGTCGCTAGCAATAGTTCCTCGAATCGTCAATCTGCGGCATCCTAACGCTGCTTCTTCTTCTTCCTCCGGCTTCAGCAGTCTTAAAATCCGCGTCCGAGTGCGAAGAATACCAGTGCAAGTGGTAGTGCGTGTGATCTAGTGTACGAG
>1218582839160
GTGGCGTCCACTTGGCCAACATACTGGCAAGCATGTGGGTATTCGACACAAAGACGGAAGTCTGGCAGGAGCTGGCCTCGATGCCCACGCCCTGTTGTGACCACGTTTTGGTGGCGGTGGATAATCGCATCTATGCCTGCGGCGGATGGCACGAGAGTTTGACGGAATGGCGGGTTCTGGTGGAGCACATATATGCCTATGATATTGAGACTAACACGTGGAGCGTGGAGACCAAGATACCGGCCCCCAAGTTCTACACCGGCGTGACCGCGATGGGCAGAACAATATTCTTTGTGGGCG
>121937692266
GTTTCTTTATGATAAGAGCTGCGAGCAGTATCGAAGCTATAGCGACCAACTCCTCGACTACAAACAGCAGCGGGCTGAGCGACAACGGGAGCGGGAGCATCAGAAGCTAAGCCGGGACCATCAGCCGCAGGCGACGGAGCAGACGGACGCACAGCAACACCGCGAGGAGCAGCACAGCAACTCGGCGGCTGACAAGTACGACCCAGAGTCGGCCATCAGCGCGGACTTCGACTCGGATGACGAGTACATGCGGGGCATGATGGATCGCAACCGGGACAACATCAAGCGCCGCATTGAGTG
>1220310517816
GCCTTCCAACTCATGGATGCCGACAAGGACGGTATTATTGGCAAGAACGATCTGCGCGCTGCCTTCGACTCCGTCGGCAAGATCGCCAACGACAAGGAGTTGGACGCCATGCTGGGCGAGGCCTCGGGTCCGATCAACTTCACCCAGTTGCTGACCCTGTTCGCCAACCGCATGGCCACCTCCGGTGCCAACGATGAAGACGAAGTTGTTATTGCTGCCTTCAAAACATTCGATAACGATGGTCTCATCGACGGTGACAAATTCCGCGAAATGCTCATGAACTTCGGTGACAAGTTCACC
>12211006923251
GTGACGACGACGATGCTGACCGGCGATGCGGTGAATGCAACTGTCACCTACAATCAAATCAACGCGCAACGGGCGCAGCTGTTGGCGGCGGTGGCTGCAGTGGGCGGTGGATGCAGCAGCACCGTAATCTCGCCCAGCAGCAGCATACTGGGCGGTCTTGGCAAGCCGCTGGGCATGGGAATGGGCATGGGCCTGGGCATGGGAGTGGGTGGCACGGTCATCGGGTCGCCCACGTCGCTATCGTCGACGGCCACTTTGGCAGCTCACCTGCAGCCGGCGCACAGTAGCGGAGTGGGCACA
>122273617172
GCACCTGCATTCTAATCCACGGAAATGTGGTGCACAAGAGTGAGCCGAATCGCTCGCAAAAGAGTCGCCACGCCTACACTTTCCACGTCATCGAGACTGAGAACAACGTCAAGTATTCGGAGGACAATTGGCTGCAGGCGCCGAAGGATAAGCCATTCCCTGTCCTCTTCGAACGCAAGGCCTAAGGGTCTGGTGGAGATCGTTATTCGGTATTTTCGCATATAAGACTCTAGTGACTCTTTAAGTTTTGTTGTACACGCCAAGATGTATGATGTAATTGTAAATGTAAAGAATAAACTT
>12231100120994
GCTTTTTTTATTATATTCAAGACATATTATTTCTGCTGGTATGGCGATGAACTTGACCAAGTGATCAGCGATCTGGACGCTCTACATCCTTGGGCACAGAAAGGTCCTAATCCAGTTGAATATCAGACTGGTAAACGTTGGTACTTCGTAATGGCTTTTTTCTTGGCAACGTCATGGTCGTTCTTCTTGTGCATTTTGCTATTGTTACTTATAACCTCACCCATGTGGGTCCATCAGCAAAACCTTCCCTTTCATGCGGCGTTTCCTTTTCAATGGCACGAAAAATCGCTTCATCCCATC
>1224687322524
CAAGCGCTCTAGAACAAATCAGCTGGCATTCTGATTGGAATACTAACTATTTTTTGTTTTTTTGTTTGTTTACAACTCACACTTTGTTATCATCAACAGACGCGTCTTATTCTTGATTACCTTTTCTATTTTGCGCCGAGTGCAAAGAGCTTTCCACTGCTTAAAACAAAAAAAAAAGAGTTGTTCCCATCGCCGAACCCCGAACCCATTTTAGATCAACAGATCTCCAAGATGTCCTCCGGAAAGATCCTGCCACGTCGCCAGGCGGTGCCAGTGCTCTACACCAGGGGCACCCATTAC
>1225830240025
AAAAGTCAAATTTCGTGTAGCACAAAACCTTTAAACATTTTAAAGCATTGCGAAAGAGTTAGCGATTTTGGTATTTTTCTGGTATTCATTTCCGACTAGCTGTACCGTTGTCAACGACTTTTCCGTTAAAAGTAAACACAATTCAAAAGTTCGAAGCGAAAATGCCGCCCAAGAAGGCAAAGAAGGGGGCGGGGCCGAAGAAGGATGACGATCTGGACAACCGCCCACAGCCGCCGAATGTGTTCCTGTACATCCAGCTGGCGAACATCGTCAACATGCCCGAGTCGCAGCATCCGCTGG
>1226733515955
AGCTGGTCTGGTCTCACAGTCTCACCTCACAGTTGTTTTGTTGGGAAAAAAATAAACAATAATTTAGCTAGTGTTGTGCGCGAACCAAAAGTGGAAATTATGCTAATCTCGACAGCGAAAAGGCAAAGCGATGCTGGCAATGAATGTGTAGGCGTGCGTTTTCCCGATTTTCCAGCTTATCGGCACTCGCCGTGCACCTGTATTGGCATTTCCACCGATTTTTTCGCCTGTGGAGCTGCAATGGCGACCAAGTTGAGAACGATCAATTCCGCTAAATAGAAAAAGCAATTAAGGATAAAG
>1227515410397
GTCGCCATGCAACAGCACAATATCGACAGGATAGTTAGTGCCGTCGTGGGCACCACGGAAAACGTCAAGGACGCCAACGAGCAAATCCGGCAGGCCACTCAACGAAATGCAGGACTACGCGTGTGGTCGCTGTTCTTCCTGCTGGTCATGTCGTTCTCCCTGCTCTTCTTGGACTGGTACTACGATTAAGTGAAGTCCCCAAATTTATGTGTAACCCACCCAATTTAGGGAATGATAAATGCAAAAATGTTTTGTTATCGTTTGATCGCACTAAAAGCATATTTTGTTTATTACATAATT
>1228927513477
TCGGATCGATTTACGCAGATTGGTCGCACACCCGCCAGTGGAAACGCCAGCAGCTCCAGTTGGCACACCGAGCCCAGCTGAAGGATCAGCGCTAAGAGGATACACAAATATACACCATGGTCTTGGGACTGGATAAGCGAGCACTGTGGGGCGCGTTGCCCCTGCTGGGATTTGCCATTGGCCACTTCCTGGACAAGAAGGAAACGGAACGTATGACCATGTTCCGGGACAAGAGTGCCCTATACGGCCGTCCCGCCGGCAGCGAGGGTAAGGCGCCATCCTGGTAGGCCTGCCCAACAT
>122962422484
GTGTCCACACCTGCTGACCTGGCATTAATCCGTTGTGGTGTGCAACTCCAGCAGTCCGCTGCGATTGGGAGCCACTGGTTCTGGTAGTTGCAATTGAGAGTTCGAACCGCGAGGTTAATGCTGCCAACGCAATTACCACATGATGATGCACTCCAGAAACAGATCGTGGACTCTGACCCTGCTGGCGCTGGGCGTGGTCCTGGCCACTTCAGCCGAGGATTTGCCGCGGTCCAATCGGATTGCGGTACCGGGGGAGCCACTCTACTACCTGATGGCGGATGCAGGTCCTGTGGTGACCCC
>123065839778
GTGCTTTAAGGGGCAATTTTGCTCGAGTGTACCGAATCCCCGGATCCCGCGAGCACAGCTTCTATCCGGAATGCCCCTGAACGATGTGGCCCCCGCCGGTGGTGGAGCTTATCCGGAAAATGGAACCAAGCACAAGGTGTCGGGAATGTGGAAGCCGGACTCGTCGGCCGGCTCCAATTCCGGCTCGGGATCGGCGGGACTATCCCTGTTTAGCCTGCAGGGCCAAAAGTGGCAGCAGGTCTTCGACATGGAAAAGGTCATCAAGCAACTGCGAACGGCTGAGAAGACGTATCTGCGTGG
>1231110716714
CAACAAATGCACAGATTGATGCCCTCTTGGTAGGAGAAATGACTCCAGAAAAGAGAAAGCGGCTGAGTGAATTGGAAAGGAACCAGGCGATCTACACCCGTGACATGGAAGTGGAGATTTTTGAAAGGACCAACTCGGGTCCCAACATCAACAAAATAAGGTACACCACCTTGAGAATGGGCCGCAGCACTCGCATAAGCCTCGATAGGAAGGCCACACGGATGGTATTGCACAACAGAGCTCTGGGACGGAACTGGGGACTATTCAAGGACCTCTTCATAGCCCTGAGGCCAATTAACT
>12321215121525
ACCTCCGCCAAAGAATATTCGGCGAGTTGAGCCCCCTACCATTCCCAGCCAGCAGCTATCGTCTTCGCCCAAAAGGGAGACATATATGATCAACACGATGCCAAGCAGTTCAAGCGGCAGTCTCTGCATTGACAGCCTGGGCAATTCGCTGGAGCGGAACATCAAGCCGTCTGATATACTACGTCAGAAATCATCTGATAATTTGGATTCCAAGTACTCGGCAAAACGGAAAACCACACCGGAGCTTAGTAAATTTGTGAACGTAAACAATCCTGAATTAATGGAGGAGCTCGGTCGTAA
>12331217721022
ATCTGGACAACATTGGTGGTGGACTAATACTGAGATTCGTGGAGCGTCAGCAATGGCTCGCACAGCCGCCACAGAAGGAGATTCCCGATCTGGAGCTGCCCGTGGGATTGGTCATAGCCTTGCCCACCAATTCAGAAAATTGCAGCACACAGGCGATCTGTGTGCTCCGAGTTCGTCTGCTGCAGACCTACGATATAGAATCGTCGCAGAAGTGTGATATTGCGTACAACTTTCTGATTGGCGGAGATGGAAATGTATATGTGGGACGGGGCTGGAATAAAATGGGTGCCCACATGAACA
>1234126531293
GGCACACACACAGGAGTCCCTCAACCGAAGACGAGGAAAACCCACACGCACTCCTCGAAAATAAAAAATAAAAACCGTAGGTGCGTAATCTTTAAATCAGTTGGAAGGGGCTGGTGACGGGGGCCAATACTCAAACATAAACATCATCAATTACAAAACCTCGAACAGCAACAACAACAACAATCACCGCCAAACGCCCAACGACAACAACACACAGATAAGATGCAAGAGAAACAACAAGCCAATAAGGGAGCAACAAACACAAAACCATCAGCCAAATGAAGAAAGACCTGATGAAAA
>1235517824223
ATACAATCCGGCTCCGAGTTCCTGCTGAGCACCAGTGGTAGTTTCAAGCGTTTCGATACCATCGACAAGGAGGACTACAATCGCTCCCAGCAGACGCATCAGACGCATCTGTTCCTGATGAACGGCGGCGGTGCGGTTTCGATAACCGGATCATCCAGTGCCCTGCAGGCCACCACGGCCATGTGGCATCTACCGCGTTCGGGTATTAAGATTCCACCACCGCCCGATCGACCAGCTCCATCTCCGAATAGTGCTGCAGCAGCCGGCAAAACGGTTACCTTCTCTTTGAGCCAGGTAAAC
>1236536839901
GCTCCGGCTGCACAATGGACCAGATGACCAAGATTCGCGAGCAGCAGGAGAGCCTGGCCAAATTGCATTTCGAACTGGCTGCCGCCGAGGAGGATTCGCTGGAGCACGGCAACGAGTTCAACACCAACAAGGCGCAGGAGAACATGCTGCAGCTGATGCAGCGCCTGGAACAGCTATCCATCTCCATCGAGCAGCTGCAGACGAGCCACACGGGTCTCTGAGATTTGGCCCAGCCGCAGGCCTGGGATCAACGCCTGCTCTGGCTCTGAGCACACCTATGGGGAAACGAGGAATGCCAAA
>12371192221488
GTTAGTTTTTATTTATTAATTTTTATTATTTTTTAAAAAATTATTAGAAATAACTATAAAATTTAAAGTTTTAGTATTGTTTAAAGAAAAAATAATTTTAATAATAGTTTATTAGTATTGTAAAAGAAAATTGAAATAATTTGAAAAAATTTTATTTTAAAAGAAAATTTAATTTATTGTACCTTGTGTATCAGTGTTTATTAAATAAAAAATAAATATTTATTTTTCTCGATTTTAAAAGAGTTAATATAATATTTAAGTTAATGTGATAAAATTATTTATAATATTATATTAGAAATG
>1238475024513
ATGACGAAAAGTTTGTGTTGTTTCCTGGCAAAAAGGTGTACACCATTGGTCGCCTGGCCACGGATTTAATTGTTGCGCAGGACCTCAGTATAAGTCGCAATCATGCCCAGCTGCTCATCCAAACGGAAGCGGATGGCGATGACACCCTGCATATCGAGGACCTTGGCTCCAGATATGGCACTTTCATTTTCCCCAAGAATTCCCAAAAGCCGCGCAAGGTGCCTGCCAAAACATCGACTCCATTGCCTGTGGGCACACGCTTGCGATTTGGCGCAAACATGAGCATTTGGCAGGTGACCC
>1239737923157
AGCTACGCTGACGAGGATCATGGACTGTCCAATGTGCGACCCCATTTGTATCATTCATTGGATCGCTTCTTTGGCGAATGTTTTGCCAGCAGTCGCCTAATGAAAAGTGCCAAATAATCAGGGCAATAATTGTGCAACATAACATAAACATTGATAAAAAAAAAAAGAACACTGACATAATAGACATTATAGTTATAATTGCCAGATAATATCTAATGATTAGCTATGTTCTGCGATCATTTTTCAGCTGCTACTAGAGAAGTGAGAAACAAAAATTGGTACTTAAAAATTGAATAGATT
>1240244938891
GTCGTCGTGGCAAACGCGACTTGCTGCGGCCCACCCAGCTCATCATCACGCGGGCCAAACCTTTTGAGGCCATCTGGGCCACCAACTACTGCACATTCATGCGCGAGTCACAGACACAGGTCATCTGGGCCACAGGGCTTAACAACTTCAAGCAGCTGGCCCACGAGACAAAGGGCAAGGAGTTCGCACTGACGCCCATCAAGACGGAACTCAAAGATATCCGACATATTGCCGGCGGTCAGCACCATACTGTCATCCTGACAACGGACCTTAAGTGTTCCGTAGTGGGTCGTCCGGAGT
>12411329422715
GTGGTAGAGGGCAAGCATACGGTGTACCGCATGTCCGCTGCCACGGAGGAAGATCAGCAGGAGTGGATCAAGCGTTTGACGCAGTCCATAAGCCATAATCCGTTTTATGACATCCTGGTACAAAGAAAGAAAAAGGCACTCAGCAAGAGTTAATACTAACAAGCAGCTCGGCGAATCTTTTGTCTTGGATCTCAGTGAAACTCTGCTACTCGCTTGTGTTGCTCTCTACCCCTTTTTACACAAGTGCAAATGCATATACCAATTATATACGTTGTTATGTGAGAGTATTTCCATGTTGAA
>124275583184
GGCGTGGTATATAAATGCGATTGCAACTGGTGCCATTTGAACGAGAAAACTATGCGAGATGCATGGTCATTTTAAGTTGCTGCTGGTCCTGGGACTCCTGCTGACTTACGCGGCAGCCAAGAAGAAGGAGGCCTCATCATCCGAGGAGGAGGAGGGTGGCGACAAGTACGAGAAGAAGAAGTTCGGTGACGAGGAGCACAAGGGTGAGCACGGACACAAGGAGCACAAGGAATGGGAAGAGGACGAGAAGAAGCACCACGAGGTGGAAGACCACGAGCACCACCACGGCGACAAGGGATC
>1243757036518
TATCAAAACTCCACAATAAACAAAAAAACATAAATACACATATATAATAAACAAAAAAACATAAATACATATATTAAAGAAAAATGTTAACACAAGTCACCAATTAACTGCGCGAGATAAATTTACGTTACATCCCCACTCGTTAAACCGCAATGATAACCGCTAGCCAATTCAAGAGTAGAATGTAAAATAAGCTTACGATAAACTGTAAACTGCAACAAGCGCAAAACGTGCGACGGGGATTTCTCCCCGGTATTCCACTTTTCAATTCTCAATACCGCGTAACGTCGTCTGCAATTT
>1244747213136
TTCCAGCGCCAGAGCCCGTAGAAGATCCTCCAGCGCCTCCCATTCCGAAATTGGTTGTGCCCAAAATTATGTTGCGGGTGCCTAAGGAATTCCAGAAGTCTGTGGATGCAGCCCTAAGCAGTACGGATACGGAGGACGAGGAGCTAGAAACTGCACAGCCTGTGGAAGAGGCAGTGTCGGCACCACCCGAGGATCTACCTTTTGATGCACCGCCTCCTCCACCGCCAGCGCTTAGCTATGATGACTCGACTTCGTCTAAGCTAAATCGTGTTCTGGCAGAACTGGAGCGCACCAAGCTGG
>1245946337525
TAAACCTGAACACTGGGATAACTGGCTCCTTCCTGTTGAGCTCCATCTGGCTGGCCATCGACACCTGCGGAAACAAAGACTTCCTGCACCTGCTCATCTATTTCTTGCGCTGCATATCCCGTAATTATTTTATTCAGCTACAGAGATGGATCTACCATGGTGAACTAGACGAGTCGGTCAACGAGATTTTCATCAGCCGCTGTCTGAACACTTCACCGTCTTTTACAAACCAGTGCAGCAAAGAGTTCTTTGACAAAAGCTATCAAGTGGACAACGAGGCGATTCCTGAATTTTTAGTCG
>12461392716383
ATGCCTGTCAATTGTTGCGCAACTTGAATCCGCAGCAGCACTTCTACCAGCAGCAGCAGCAGCAGCCGCAGCAGCCGGATGTCATGCTAATGACAACGACATCGGGCAGTGCGCTGCTGAAATACGCACCGCAACAGCAACAACTGCAGCAGCAGCAGCAATTATCGACAGCAACACTCCCGCGACAACATCATCAGATGCAGCTGCAGCAGCAGCAGCAGCAACTGCAACAGAACTTCGTGGCTGTGCCCAGCAGCATGCTGCGAATGCCGCTCACAGTGCCGCCAAATTGTTATGCGC
>12471367914805
GCATGCATTATCTGGAATCACAGCATTTTGTACACCGCGATCTGGCCGCCAGAAATATATTGCTGACCGCACGCCACCAGGCGAAGATCAGTGACTTCGGCATGTCGCGATCACTGAGACCCGGTAGCACGGAATACCAATTCACCCAGGGCGGACGTTGGCCCATCCGCTGGTACGCACCGGAAAGCTTCAACCTGGGCATCTTCTCGCACGCCAGTGATGTGTGGTCCTTTGGCGTGACCATCTGGGAGATGTTTTCCCTCGGCGCACCGCCATATGGGGAAATATCTAATGTCGATG
>1248256738969
GAAAAATTTAAGCGGGAATTCAACAAGCGATTTGCGGCCTGTTTCTGCAAGTTCAAGACGAGCATGGACGCCCACGAAAGGACCTTTTCGATGCACACCCGCGCCAGCTCCATAAGGTCAACCTACGCCAACTCCTCGATGCGAATCCGGAGTAATCTCTTTGGTCCGGCGCGTGGTGGTGTCAACAATGGGAAGCCGGGCTTGCATATGCCGCGGGTGCATGGATCCGGTGCTAACAGCGGCATTTACAACGGAAGTAGTGGGCAGAACAACAATGTCAATGGCCAACATCATCAGCAT
>1249969823060
TAGCAGTTATACATAAATATGATCTGAAATTCTTAATCGTAGACGCCCACTTTTTGGCAGTATAAAATGCGAGACTCAAGCCTATATAGCGCCAGTTTTCGTGGACATTGCCAGTGGTGCGGATCAAATAGTGACTTGATTTTTGAATTATATGTTTAAAGTGTGACTTCCTAAGAATATCGTTTATTGTGAACTTGTGGCGCAACAAAATTATGAAGAAAAATGCTCATTAAGTCGCTAAAATGTTTATTCTTACTTGTGTTTTGCTTGCAATTCCCTCATTCGAATACATCTCGGGAT
>1250590028761
AATACATCAAAATCGAGTATGCCCAAGTTGGGCTTTACAGGGTACCAGCCGCACTTCTGGGCAACATGTAATGAAACGGAAGATACAATTATATTGAGGCAAGCAGGGCAACAACGAGGAGCCTGTCTCGTACTGGCAGTCTCCTCCTTGTCCCGATACCCTCCTCCCTCCTCCCTCCGCCCCTTTGGCTCTTTTGGCTACCGAAGATTTATGACAATGCTGAAGTCAACTAGACTCGAAGACCGTCTGCCCAGCCCAGTCCCTCCCCTTGCTGTTCCACCCTGCCCCGTACCCATCGCC
>1251410230412
AGGCAAGGCAAAGGCGGCGGAGTGAACCTCGGAGGAGTAGTACCTTAGGTCTATAGAATCGATTTCGGACTTTCCAAGCTTGGGAGTAGCGAAGTCCTGGTTTTTGTTCAGGGAGCCCATGACGAAGCCAATGTGGCCGCAGGGATAGGACGGAACGGAGGTGACGGCATAGGCCACCTTAGCAAAGTGCTCCTTGCAGCCGGACATGGTCTTCTTGATGTAGTCCAGGTCCAGCCAGAAGCTACCGCCCTGGGAGCACACGATTCCGTCATCCTTCAGCGCGTGTTTCATTAGCTCGTA
>1252134627508
TGGCCAAGACCATTTTGGATCGCTCTCTGCGCCAGGTGGACAGCATAATATCGGACCTCTGTGTCTGTGATCTCTCCAAGGAGAAGTCCGAGTTGATGGGCCAGGTTCTAGAGGACTGTTTCCGTAACTTCCTCGAGAAACGACGCTGCGAGATGCGGCGTGGCAAGCAGGCGATTAAGTTCGAGGATGTGGACATCCTAGAGGAGCTGCTGCAGAAGTGCAAGTTTACCGACGAGGAGCTGGTCATGTCACGGCCGGCCATCGAGAGTGCCTACAAGCGCTTCGTGGACGCCTATATGT
>1253510722585
AACCACGCGCGACGGCATTGGATTCGGACCAACTTTGGCCGACACGAACGCACCAAAACAAAAGACATCCGAACCGGTGGAAGTGCGAGTTCGACTGTAGCCCAGTGTTCGGTCCTATCAGCTGGAGTGTCAATATCGGAACCACCGATCGCAAAAAAAAAAAAAAAAGAATCCGAACTAATTTGATTTGCAGTTGGTCCTCTTCCGGGCACCATGAGCAAAGCCAAGTCAACCGCCCACGAGCCGACGATCCACTACCTGGACAGCGTGCTGAGCGATGAGGAGAAGCGGTGCGCCTAT
>1254955128032
AGTTGTTTGAGCAGCCCCAAAGCGAGCGGTGCGAGTGCTGTTCTTTCGCGAACCAGGAATTCAGATAGAATCCCAGCCGATACGTATCAATCCGATCGCGAGTGCACGTAATTGGAGCAAGCGGATCGCCCGTTAATTGCTGGCGACGGTAATTGCAGGCCGCCGCATACCTGCCAACTGCTTAAGGTGTTCCCCGTTCGTTAATGTGTCAATTGATTGATTGGCCCGCGACCCGTGATTGACGTGCGTTCCACTCACCGCGATGCTCTCGAAGAAGCGCTGGTGGAAGATCCGGCTGCC
>125573027569
ACTCAAAAGTCTATTTCCAAAACACAAGTTTTTGATTTGAAGCCACTTGAAGAATATTAGTATACCCAAAGGTTTTGATATAGTAAGTCAAGGCCATGGAGTACAATCGCCAGCCGTGTCCCATTAGGATTGTGGAGGATTGCGGATGTGCCTTCATGATGGGCACCATCGGTGGTTCGCTGTTCGAGTTCCTCAAGGGTTTCCGTAACGCTCCTACCGGATTGCAGCGCAGACTTTATGGTGGCATTGATTTGGTGAAGATGAGAACGCCGTCCATTGCCGGCAGCTTTGCCGTTTGGG
>1256752626944
CTCCGTGAGTGAGCAGGTGGCCGAGGCCATGGACTACCTGTGCGTGCTGTTCGGAACGGAAATCCTGAAGGTTGTGCCCGGTCGCGTTTCCACCGAGATCGATGCCCGCTTGTCCTTCGACACCAAGAAGAGCGTGGAGAAGGCCCTGAAGCTGATCGCCCTGTACAAATCCCTGGGCGTCGACAAGGAGCGAATTCTGATCAAGCTGGCGTCCACCTGGGAGGGCATCAAGGCGGCCGAGATCCTGGAGAACGAGCACGGTGTGCACTGCAACCTGACGCTCCTTTTCTCGTTCGCACA
>1257983330773
ATTTCTTTGATTATGCAACACTTGACGCGCAATACGCGCTTTAAGCGTAATAATCATGTGGCGGCAAGTAGTGCTTGCAAAAAGACAACGACTGGTACGGGAACCACATGTCCCACGTCAGCACAGCCGCCGAGAAGTGCTGCTCAGTACGATGGTCTGATCAACTTTGCACCCTTCTCGCATATTGTCTCCGAAAATGATGCGACACAAAGTGCAGAGGTACTAATATCAAATCCAAATAATTCACATCGAAGACCGCGATCGCCAGCCTGGACCTATATGTTCTATCCAAATGAGACG
>1258748011601
AATAACATCGATGCATCGATGTGCCGTGACATCACTAATATGAACAGCTGAACAACAATAATCATATTTGGTTAAAAACAATTATGCGAATAAACGCAGCCGCCTTATAGCGCCCGTGCCACACCCCCTGCGATGCGAACAGGCGACCACGCCAAGGTGTCGCCACGAATCCTGCAAGCAAGGAGAACCCAAGCCAAGAGTCCGGAGTCCCCAGTACGGAGCACCCAGAAATTCCGGGCAGAAACCCAATAAAAACATGTCTACGGAGGAGCATGTGTGGCGAGCGCACGTCGTGCGGCG
>1259484218932
ACTCTGGCTCGGCACAAAGGAGCATCCTGTGCGGCAGGACGTCACTAATTTCCGCATTCCTGGCGGCAATTCTACTAATTCACTGTTTGCGACGCCCTTCATGAACACTCTCATCCATAAGAGAATCGGAATCGGTGGACGAACTTAAATCTTCGGACTCGGATTCCAAATCGCCTCGTATGGCAACTTTGTCAACTATATCATCACGTTAGTTAGTCAGTCAGTTAGTCACCTAGTTAGTTAGTTAGGGTAACAGACAAAGGTAAGACCGCGAATTAGCGAATAGGAAAGCTTTTGGGT
>1260678315543
CTCATTCGATCGGCAGGCGCTTTAGCGAAAGCAACAAATTTTCTCGATCAGCACCCACCACAGACAACAAACATGGATATAATACAAAAGTCAATCTTCAACAGCGGCCCACACAGCAGAGGCATCTACGAGCCGCCTCTCGGCTACTTTACGCCGTATAACACACCACCGTACATAGCCGCCTACTCGGATTCCGGCAGCTGGTTGGCGGATCACCACCAACACCACCAGCAGCAGCACCAGCAGCACCAGCAGCAGATGCAGCACATCAGGTTTCCCACGCCGCCCATCACACCGCCG
>1261475427769
TAAAATCAGACAAAATCCCGGAAAAAATATACATATATCCTATAGAAAAACACTTGTATTAATTAACAACTAATCTTAATCCTTCATTCAGGTGGACATTGAGATCAATGGCGTACCGGTCGACATACAGATGAAGCTGGGCGATTCTGGCGAGGCCTTCTTTGTGGAGGAGTGCCTGGAGGATGAGGACGAGGAGCTGCCAGCCAACCTGGCCACCTCGCCCATACCCAACAGCTTCTTGGCGTCTCGGGACAAGGCCAACGACACCATGGAGGACATCAGTGGAGTGGTGACAGATAA
>1262116635687
GATACCCTTTGATCATTGCCTCCATTGGACCCTTTGGGGCCCACCTGCACGATGGCTCCGAGTACACCGGTAGCTATGCCGACTTTGTGCCGGCCAAGGAGATTACGGACTGGCATCGCGTGAGGATCGAAGCGTGCTTGGAGGCTGGTGTGGATGCGCTGGCCATCGAGACGATTCCCTGTCAAATGGAGGCGGAGGCCCTGGTGGAGATGCTGTGCGATGATTATCCGGATGTGAAGTTCTGGGTGGCCTTCCAGTGCAAGGATGAGAATACCCTGGCGCATGGAGAAACCTTTGCGG
>1263549313552
AGTTGTAGTTGCTTGCCATGAAATTCAATAGAACAAGCTGTTGCGGTTGCTCTTGTATTATTATTTTATCGAAATGTCGTCCATAAAGTTTGCCCATAAATGAATGATTAGCCCGGTCTGCACTTTAAACGCTGGCGGTGCGCACTTTGAGCCAATTGGACGATCCCTTTCGTGGACTACCCTAAATATGTGGTTTCATATATATGTAGTATAACCATTTTCTTGTCTACCGCTCAACTTTATCGGTTTGCCCTGATAAGACACATAAGACACAAGTGCAACAAGTTCTAATCGTTTGGC
>126490357299
GTTCGCCAATCCCCGCAGCTGCCCGAGAAGGCCTGCAACAGCTGTTGCGAATTCGTCCAAATGTGGTTCAACTTTCGCCAGATGTGCCTGAACTCGCAGGTCTACTGGGAAACAAGTTCCTCGGAGAGACCAGAGGCTCTTGCCCAGGCAAGCGATGCCGAGTATATGTTGTATCTGTACGAGAACCTACATCTGAAACTAGGCACAGAGAATCAGGAGAAGGAAGAGATCACCGCAATAGAGGAGGGGGATGAACAGCAGGAGGATCAGTCCCAGGAAGTTCTCGATTTTAACGGATTT
>12651253227987
CTCTTTGCCGTTGAAAACAGAAAAGTTCAACTGATCTACAGCATTGAAGAGGTCCACGAGCACTGCATCCGGCAATTGCTATTCTCGCCATGTAAGTTGCTCCTGATCAGCTGCGCGGAGCAGCTGTGCTTCTGGAATGTGACGCACATGCGCAACAATCAATTGGAGCGCGAGCAAAAACGGCGGCGCAGTCGACGCCATAAGCAGCACAGTGTTACACAAGAGGATGCTGTGGATGCGGCGCCCATTGCAGCGGACATCGATGTAGATGTGACATTCGTTGCCGACGAGTTTCATCCG
>126688717734
TATGCATGATCCAGGGAGCAGCAGCCGCCTATCAGGAGCCGCATCCGCAGCAGCAGGGACCGCGTCAGCTGGAGCTATAGCTGCAGCCGTAGGAGCAGCTGCTGCCTCGCGGCACGACAATAAGACACAGCTTGGCAACGGCAGCCGCAGTAAGATGTGGATATGCATCAAATGTTCCTATGCCTACAACCGACTCTGGCTCCAGACTTGCGAGATGTGCGAGGCCAAAGCCGAACAGCAGCAACAGCAGTTGCAGCTGCAACAGCAGCAGCAGCAGCAGCAGCAGCACCACCACCACCA
>126723008024
GTGTCGCCGCTCGATTCTACCTGTCATGTGGTAGTGACTGTTATTATTATAACCAGTAACCCCAAAGGTGTCGTTCCCAAACGCCACACACGATGCACAACGAATCACAGCCGCCGGCGAATGGTAATGGAATCGACAGCATGGACTACAAGAAGGTGCGCTTAAAAGGACAAAGGCGGCGAAGTTTCTCTAGTTATATAAGCTCCATATCCATCCAAGTCATAATACTCACCACACTAATCAGCTTGGTTGCCTCAAATCGACCGCCGCGTTTCGCTATCGACGGCCAGTCGGAGATTG
>1268104581026
ACACCTCATTCGGACTCACATGCCCTGGCCATGAATACGCGCTCCTTCGACATCTGGTGCTATGAGTGCGACATGAAGATCTGCTCCAATCTGCGCAAAAACCTGCTTGAGTGCGTGGAGCTGGTCAAGAAATTGGCCCAGAAGCCGCCCACTAGCACGGTTACGCCCAGTACGCCAACGATTAGCTACATCGAGGAGAAGCTTAAAGCCGCGCTGGAGCATCTCACACCAATAGTGCCAATGACTGGCGGATCATTTGACGACTCCAGCAGTAGAGGGTCTCTGGCGGCGGCCGGTGGC
>126971047740
CTGGTGGCCATGATTTTGATTATGATACTGTTTAACTGCGCTTCTACCTACTACTTCCTAACCGGCGTTTCATTTTCAAAGCTAGGAGATTCCATGGAACTAATTTTCCTCTTTAGCAGCTTTGCAATGGCCTCCAAATCGGTCAGTTTGAGCATGTCGGCCATCAGCGTGGTGATCCTGATCGTGATCATGGTGTTACTCATTGTGACAATCATTCAGTCCCATAGAAGACACAAACGGGACAGAATGCGTTACCTCGAGTCGCAAAAGCAATAAACTCATCCTCATTCCCGTGGGAGT
>1270110719965
[truncated: 3,592,118 more chars]
