# Supplementary material for: iPro-CSAF: identification of promoters based on convolutional spiking neural networks and spiking attention mechanism
Source: PeerJ Comput Sci. 2025 Mar 26;11:e2761. doi: 10.7717/peerj-cs.2761 (PMC12190325; doi:10.7717/peerj-cs.2761)
Supplement: Supplemental Information 1 [file peerj-cs-11-2761-s001.zip › raw data/D. melanogaster_Non_TATA_Data/Ptest.txt]

>1FP001591 CG32633_1           :+U  EU:NC; range  -249 to    50.
ACATTTATAACATTTCTAGTGCAATATTTACTTTCACTATATGGGTTAATAAAATAAACTTGCCTGTTTCTCGATGTTAAACCCCATTACTTCCAATTGGCCAATCGATTAGAAATTCAACAAGAGTTTGCCAAGATCTGAGTCACTTGAGGTCGGGCTTCTTATCTGGCCATGTAGGTATATTCCCGATAAGCCCTATCAGCGACATCGAGGCGGAAACACAAAAAGACCATCAAATCGACCACTTTCACAGTTGAAAGTCAGAGCTGCTGAAGAACGGACAAGAAAATGGCAGGTAAA
>2FP004760 CG7059_3            :+U  EU:NT; range  -249 to    50.
TTTAAAAAAGAAATTAGCCAAATTTGTTTTTGTTACTTTTGCCATCAAAAGGTTCTTTATGCAAAATGTTATGTTTGACTCAAAAACATGTTACTCACCACCTTTCACTTCAACCAAAGCAACAAGTAATTAAAAGTACTTCGTAGATGCTAAATAAGTTGGGCCCAAAATCGAAATAAGTACTTAATATGCATTTACTTACAATTAGACAACCATGTTGACTGGAATGTAAACACTTCGTTTTAACTCAATTTTATGGCGAAAACACAAAAACAAATACGAAAATTTCAGTAAATGTTA
>3FP011224 ncm_1               :+U  EU:NT; range  -249 to    50.
TATATTACACTGTTTTAGTCGTAAAAAAATCGTTGCCCTTAAATATTGAGGTTCGCTGTGCTATAAAATTTACGATAGTGCCATATTATAAAATTAATTTTAAAATATCATTTTTTCTAATGTGGAACTTGAATTTAAATTTTCAGTTCAATTTAAAAAACACATTTAGCATTTCTATAGCTGACTATCGAAACTACAATTTCGATACGATTTAGCAGTCAAACACATGTGTATATCGATACCGTCGCCACTGGTGTCCCATCTCTAATTCTATCGCCGCGTTGTGTTTTTTGCTGCCCA
>4FP001204 VIT1_1              :+U  EU:NC; range  -249 to    50.
CGGTCTACGGCATGGGCACCCCCATCCGCTCCGGTGATGTTGACTTCTATCCCAATGGACCTGCCGCCGGTGTTCCCGGAGCCAGCAACGTGGTGGAGGCCGCCATGCGTGCCACCCGCTACTTCGCCGAGTCCGTGCGTCCCGGAAACGAGAGGAGCTTCCCCGCCGTGCCAGCCAACTCCCTGCAGCAGTACAAGCAGAACGATGGATTCGGCAAGCGTGCCTACATGGGCATCGATACCGCTCACGATCTCGAGGGTGACTACATTCTGCAGGTGAACCCCAAGTCTCCTTTCGGCC
>5FP008263 CG30389_1           :+U  EU:NT; range  -249 to    50.
AGAAATAGTGTCGGTGTCCAATCAGATTTAGCCGCGCAAATTACTGAACAAAAAACTTTAGATTTGATTGTTTGTTGCTTTGCATTTTGTTAGTGGTTAGATATTATTCATATTTCTAAATCTTTGCGCGTAGTCCGATAATTTTGTCGATGAAAGTAGCTTAGCGAAAATTGCGAAACATTCGATGATTGCGTGAAAATATCGATATCAGCGAATTACAGCTAGCATCGATAGCATCTCATCAGCATCGACTTTGGCCCAGCTCTAATTTCGAAGCGTTCGAGTTTCGATTTCGTGTTA
>6FP004263 CG7785_1            :+U  EU:NT; range  -249 to    50.
TTGAAAACTAGGTGGCGCTCGTACTTAAACTTTTCTTAATTCTATAGCTGTTGCTAAACTATTTGCCAAAAAAAAAAAACATTGAAATATCAACAAACATGTATAAATTATTTACAAATGTGTCAATTGCATTTGGTTGCATCTAATTATTCATTTATAGCGCCACCTATCCGTCACTCTTCTACCCATTATTATCACATATACCAGAAAATGCAAATTCAGTATGACCATCAGCTGGAAAAAGAGCACAGCTGTTTACAAAAACAAAACCAAGCGAAGAAGCGAAAATTATTGGCGATT
>7FP011567 CG31624_1           :+U  EU:NT; range  -249 to    50.
TATGCTGAATCTCATACGAACAGACGGGCATGGCTAGATCGACTCGGCAATTGATCCTGATCAAGAATATATATACTTTGTATGTTCGGAAACGCTTCCTTCTGCCTGTTACATACTTTTTAACGAATCTAGTATACCCTTATTATACCCGTTATTGCTTGTTGTTGTGCTCCCATTTTGTGTGAAACATCTAATAGAAAGTAAAGTAACAACGGTGGCCCTGTGACAACTGTTTTGATATATGAGAACAGTACAATTACGAACTAGGAAAAACACACTGCGAAAAGAGGAAGTAGTGAA
>8FP005778 Fer2LCH_4           :+U  EU:NT; range  -249 to    50.
CACAAAATCACAGAACAAAAATTTGTTTTTCACTTTAGTTTGATTTGCTTGAAATGCACAAATGAGAATGAGGCGACTCGAGTTGAGCTACAATGTTAAATAGGCGTTGAAATTGAAAATCTAGCTGCCTTTACACACACTGGCGCAGAAGGCGTCGCCTGCTTCAATTTGATGGGCTTGATTGGGATTATTTTCGACTTCTCGAATGCTTTCCAGTACCTTCTGCTGACAGCTTTAATCTGATTTTTCAGTGGAGCTAAGGCCTTTCTACGTTGTGTTTTAGCGAACTCGAAAGCGAAC
>9FP011511 CG9328_1            :+U  EU:NT; range  -249 to    50.
GCATGAAAAACCCCCCATTTCAGCCCCAAACCCAAACTCAAACCCAACCCCGTTTTTCAACCCTGCCGTGTTTGGTTAGCTGCTGCAAATGAGGAAGCCTAAAATAGCGAGCCAAACGCGTTACGTGTTGGCGTCGCACTGCACAAAGTTGCAGCAGCGGCAGCAGCAACAGCAGCAGCAACATCAGCGCAGCAGTAGCAGCAATCGATTGCAGGGGTCCGGTTACCAACATTTTCCTTCTCGGCTCGCAGTTTTTAGCCGTTTGTTGCGTTGATAAGAACGTCGACGAAAGCGAAAGTC
>10FP008381 CG13494_1           :+U  EU:NT; range  -249 to    50.
AATTATTATACAATTCGAATGGGCATTGTATGACGGGTGGTGTGTTCGTGGGTTTAATGAGTACTTTTGTGGAAAGGATTTTAAGTGCGATTGATCGTTAGAAGTCGCTTCGTGTGGAAGCGTGACGAATGCACCTATGCCCATAAGCTTCTTTGCTTTTGTCTTTCGTAGATGGGGAACTTGAATATATTTAAAACCAAATATGATGCTAAATTGAAAGTGGGCACATATGAAAATTGTGCTGAAGGAGTCTTTGAATACACACTCAACTTTGCTGTCTGAATTTTTGTAATTTATTCT
>11FP003860 CG7530_3            :+U  EU:NT; range  -249 to    50.
AAAACAGGCTGCTTGCACAAGAAGCGAAAGCTCATTGGCCACGAAATTTCGCATAATTTCAGCATAACTGTCCGTTGAAAAATCTGAAAACCGTCCCTCTGGCAAAATGATTGCTCAGCATTTGCGACTTGATAAAACAAAACTGATAGTGCATTCGTCGTCTCTCGGCTGCTGCGAAATTATAGAAAGCTTTTCGGCGAGCTTTTTCGATTCACACCATTGGCCACATTGGATATCGGGGGGTTTTTTAGTTGCCAGCAAGTTGGCGATCGCAACGGTTCACCCTAAAATTTCCGCGCT
>12FP009541 lectin-24Db_1       :+U  EU:NT; range  -249 to    50.
GAAGAAGAATACGCGCCAGGGAAATTTTAGATTTGAATTTTTTATAGGAGAAATGCGATAATATTAATTATGAACTCTTGTAAGCAGCGTAAGAAACTTAATACAATCAAACATCTCGCCGAACACAAAGCACATTGAATGTCGCCCACAGAAGCGATAAATTCTTGATAAATGCAAAAACGGAATTAAATTTAAATTATGGGTCTTATCTTTTTTGCTCTGTAGAACCTTTTACATAAAATGCGGATCAGTACGTTTTATTTCTGCGCTTGCAGTGGTTGTGCGATATCAAAATGTTTA
>13FP001411 CG1578_1            :+U  EU:NC; range  -249 to    50.
GCTAACGGCTTTTAAAATATTAAAACACAACACCATATGCTCTGAAAAAACGTATAGTTTCACCACCGAATTATTCAGTAATAAAAGTAATTATTTTAATTAGTATTTTTTTTTTCATTTTCAAATTTGAGCTTTTGTAGCATTATTTAGTATCTAATTGCCCTAGGCCGGAACCGATTATTGAATTCAGACCACCGCCATTTGGCAACACTGGCGCTGCATTAGCGGCAAAAAAGATTAATTTGGCCATTTACGTTGGCGTAAAGTTCTGTCGCACAACAATTATAAAGCTCGACCAGC
>14FP010884 NimC1_2             :+U  EU:NT; range  -249 to    50.
CATAGATCTTTCTGGAGTGGTTGGCAGACAAAATACCGCACCGAGTATTATACAGACGAAGAGGTAAATACAAAACTTTGAGTAAAATATAAATGGGGAACGGAACTAGTCTCCCTAAAGCTAATAATACAAATAATTATAAAATACTAAAAGATTCCTATGTACAAAGCAAACGAAGATATAGTGTGCTCGTTATCTGGAATTCATTAAAAATCCAAGAGAAAAGAACATTACATTAATTGAGGGTCCAGTTCTGTTTAATTCATCGGACAGACTGGTTGCTTTAAGATAGTGAATATA
>15FP008781 CG3163_1            :+U  EU:NT; range  -249 to    50.
AAGAAACTTATCGCCGCAATATACAATTGTATATCGCAATATACATAGATATATTCGAATTTGCGTTTGCTATATTTTATATTAACCGTGGGTTAGTTTTCGATGTTTTATTGTTTTAAATGATATTTATTAAGGAATTACTGCAAACCAGCAAAGTATGTACCCATTTTGCGGTCCGATTCCGCGTGTTCCAATCGGAATGAGCCGAGCGAAACGATAGCTATTGATGCCACTCACGCACACGCACACATAGATAAACTAGGTGGCCCCGTAAACTACAGTGTTTTTCATTTGGTAAAC
>16FP001146 lz_1                :+U  EU:NC; range  -249 to    50.
CAGCACTGCGTGGAATGGTGACTTGTCACAATGCACATACTAGGCCATGCATTTACAGAAGAGCAAGAGAGAGAGAGAGAGAGAGAGAGCGAGCAACTTAAGAGACCCAAAACGCCCCGGCCAAAGAGAGTCGTTCTCGTTCCAATTGGCTCGCGAGGCAAGTGGAAAAACGATTGGATTCGACTCAGAGCCGAGCTCAATCGTCTCGCGAAATTCAAGCGGCGCAGTCAAAAGTTAAAAGTCAGTTTCAGTTATGTTTTGGAGTACGACGCGCGAGCATTATTGTTTCCATTGTTAGCG
>17FP012601 exex_1              :+U  EU:NT; range  -249 to    50.
TCCCTAGCCACTCTTTCTCACCAAAGCCACGCCCCTTCGATGGACATTTTCAGCCACTTAGCCACGCCCCATGCCATCAGGCTATCTCTGTCGCGCTTTCGTGTTAACTGCCAGATACTCCATCTTGAAAGCGGGTTTCCAGAGAGCGAGAGAGAGAAGCAGAGCGGTACTGATTGCACCACCGTTGCTGCTTCACACTGGCATTCCGTATCGCGTATATGATACCACGTTTGGCTACCAGCAGCGCACAGTCGTTAATGAGCGCTCGTCGAGTTCGCTTCGCAGGAAATCACAGCTCGC
>18FP013308 Rgl_2               :+U  EU:NT; range  -249 to    50.
AATTATTTTTCGTAATAGATTTTTAAAGTTCATTATAGTGTTTTTTTTTGTTTTTCGCTTAGTATTATAAAATTCATAAATTTGTTGGGCCTTAAATCACCATATTTGAACGCAGCCATACAATACGGAAAATTAGATTTTTCCGAAACACTCGAAACCCGTCCCACTGTAGCTCCGTAGCGAATATCGTAAATCAGTTGCGCGCCACGTTCAAACCGCATTCATATTATTCCAGTGACTTTGCGGGTTAGTTGTTGCTGGGCGTTCGATGGCGCTTGGTCTCCGCGGTCTTGGCTTCTA
>19FP010415 CG4995_2            :+U  EU:NT; range  -249 to    50.
TAATATAATAATTCCATTGTTGTTGTTAAATAACGATTACATATTTAATTATGTGCAGCAAGATAAATAAATTATTCATCACACCATTTGTCACCGTCACAATATCTTAAGGTTTTTGTAATTCATATAAATGGTAATACCATCAATAAAATACGTATCACGAAAAAGTTATTTTCGAAAAATGATTTCGACTATATTATCTGTGTAAATATTAAAGATAAGCCAAGTTTCTCGAAACAAAGTGGGCTTGTCTAAAGTAACACAGTTTTGAAATGCAAACATTATTGTGGACAAAATTAT
>20FP009738 CG14010_1           :+U  EU:NT; range  -249 to    50.
GCCAACAAAAAGCAAAATAAAATGTGGCCCAGCAACAACAAAAATCACAGTTGTCTGATTCGTTCGCGAGGCCGCTGCCCACCCCCCGGGCGCCCACTAAAAAACACCACCCACCCACTGGGGCGCCCACACTCCCCCCAAAACCCCCCAAAACGACGACGATTCGCCAAAGGAGCATCTTCGGCATCGCTCGGCAGTCGCTGGGAGTCGTTCCACGCGACTTTGGTGGCCCTCGGAAATGCTGGCTTCAGTACATCGACGGCGCTCGGTTCGTGCGGTTGGCCTTTAGTCCTTCGAATC
>21FP005989 conu_4              :+U  EU:NT; range  -249 to    50.
CTGTCCTTGGATCCAAGATCAAGATCCAAGATCAAGAACGAAAATTAATTTGCCTTTAATAAATATATAATATATTTAATATATATACATTTCCATCTGAGTAAAAAAAAAATGCAGTATCGTGCATATTTACGCAGAACGTCACAAATCGACTTTGAAAATTGTGTAAGGTTGAAGTTAATATGAATAAATCTCAATTCATTCGATTCATACATCAGCAGTTTACACAAACATCTTGATATTTGCCTTAGTAAATCTTTAGTGTATAGGTGAAATATACTGAATTTCTGTGTAAGTCCA
>22FP008951 CG2811_1            :+U  EU:NT; range  -249 to    50.
AAAATAAAATGCCCCTCGTTCTATTATAGAAGTAAAGATGCTGGACAGCAGTCCCTGGTAATTTTCCACAGCCCAGTGCCGAGGGCTTCAGTTTCTCGCGGTGTACGGAGGCTAGATTCGGTGCGAATGGCAGCAAGAAGAAGAGCGGACGGGTTATGTCGACTGCGCAATCTACAGGTCGGATTTGATAGCACGATACCGCTTGAAACTGATAAGCCTGGCGGCGGGAAGCGCAATGGCTGAAAAGCTGAGAATGGCGGCAAGGGTCTTTGTGTATGGCACGTTGAAGCGCGGTGAGCC
>23FP000535 HIP_1               :+U  EU:NC; range  -249 to    50.
TTATTGTTACTAATTTACGCTTGGTTTTTATAAAAATACACGGATTTTGCTGACGCAAAAAATTCAATGTTTCTATTGGTGCTGTTAGCTTTTAAAAGTTGTCACATTTTCGAGCACTATCGTACGCACAAAATACTGAAAAATACAAGAGCGAAGCGATAAATACCGACGATTAATTCTCAGTACTTTTTCATGGTATTTATGCATACCAATCGATAGGGCAGAGCAAAAGTGGACGTAAAGCTAAGCAAATATTGCAGGACATCAGATCTGAAAACATCAAGACAAAACGGAATTCAG
>24FP005316 CG14540_1           :+U  EU:NT; range  -249 to    50.
GCAGAGATCTATCATTCCGTGGTAAATATGTATATATTGTACAACTCATACTCTTCGTATAAGGAAGTGAATCAAAATTTGACAAATAACCATAATAACGATTATTTCTGATTATTTTGATAAATGCGAAATGCGACGAAAATGTATGTCGTTAATGTTTCAGTTTATTCACACGAGTAATATTTATCCAATCTATCTATCCAGTAGGCTGGTGTTATAACATTCACTATCTTTCTATATCCCTCATTCATTTTAGCTAAATCATCCAAAGAACATAAATAGATGTAAAATATATCAAAT
>25FP002539 Gfat1_1             :+U  EU:NT; range  -249 to    50.
TGCTGAAGTTTTTACGTTAAGAGCGCAGCTGGCTCCCTAAGAGCACCTACGTTTTCGTTTTATCGAACTAAGAGTTGGTAACCACCTGTGCACGCTCTTGGCTTGTCTGCGTGCTACCGGTACCGGGAGTTGGACAGACTCTTTGACATTAACGATCGCTGTGGATCGGGCTGTCGGCGGAGGGGCGGCGGAGCAACGACAGGGCGTCGCGGGCTATAAAAGAAGCACATTTAGTGCGCGCTGCTTTTTGAGGTAGACTCAGTGTTATTTAAACAGCGTACCTGTGCCTGTTCGAGACGC
>26FP000526 Rala_1              :+U  EU:NC; range  -249 to    50.
ACCAACCATAGTTATCGGATACTTAAACCGCTCGCCAGCGAGTGCACAACTCGCTCGCTCGCCTATCGAGTACATCAACCAGCAAAGCGAGTACACCCACCAGCCTTAGCGATCACACCCACCTCAATATAAGACGGAACTTATTGGTATTTTTGTGTTATTCTTAGTGATGCTTGTGCTTGGTATAATTGATCGATGGCAGAGCGGTCACATTGGTGCACCTCTGTGGTATTTTTCCACTTTCACACTAGTTTCTTTCAAGCAAGCAAAACCAACGGAACTTTAATTGCGGTGTGCGGC
>27FP000040 lgs_1               :+U  EU:NC; range  -249 to    50.
GAAAAAATATGTTTTTCCATATATATATGCAAATGCTTCGATTTGTAATTCAAAATAATAAAATATGAGATTGCTGACTGAGCTGCATTGGTCTTGCTTAATAGGGTCTTAAATGAGTAGTGGATGTTTTATGGAATACCCTGGTTATTTATGACTTAAAGCTACCAGATCTGGAATTCTAGTATGAAAGTAATAATTATACCAAATTTGGTTTGTTCGAATTATCGCGGTCTGGTCACATATAAGGGTAGTAATTACATTTTTTATATATTAGATTGCTTCTCTTATTATGCGAGCTGT
>28FP002436 r-cup_1             :+U  EU:NC; range  -249 to    50.
GTATTGAATCAATCAAAAACACCTTTAAACGAGGTGAAAAGACATCCTGATATCAGCTATTGTGGTTTTTAATTCGACTAAACAAACAGATGGTCATAAATCCGCTTAATTGGTCCTTACTAGCGAAAAGGATTTCAAGTATATGTATTCTTGATTTGGAACACATATATTTTATTAAGTATTGCGTACTTAAGTATTATTTTTATGATCCTAACAACGTGCTCGGGATTTTCCTTTCATTTTCATTTCAGTTTTAGAAGAGACAAATTGGTTTCGATTTCGTTTTTTGTAGCATTTATT
>29FP013007 CG32071_1           :+U  EU:NT; range  -249 to    50.
ATACAAATAGGGCAAGTACTAAACCCAATGATAATTGGTACTTTCAGGCTTATTATATAACAATTATCTCATTCTGCATATATCTCTTGTGCTAAAACAATGATAACAATAACGAAACGACTGCAGCTTTGAATTGAAGTTGGAAAATCCAGAGAAAGTTACATATTTGGTAAGCAAACACCAGAAGATCTGGCAGTCACTTAAAATGGACCAGCTATAAATAGGTCGGTATGGTGAGTGATGGCATCCAGAATCCGTAGAGAAGTCACCATGCGTCCTATTCTTGTGCTATCCCTGGTC
>30FP006041 BubR1_1             :+U  EU:NT; range  -249 to    50.
ATCAAATAAATATTAGATCACAAAGATTTGAGGAGCACCAGAAATGTAATAGTAACTGGAGTAAGCTGTTCTTACGCTTCTTTTTTACTGGTCAAGATGGTGAGCTTCGTTACCAATTAAAAGTGGTGGTCAGTGATGACGTTGTGTTGCTAAGCAATTCAATTTTTATCGTATGTATTTCGGCTTCAGTGAGAACAGTTTTTCAATCGAAGTATCGATACGACACAATTAAAAATATCGAAAGAGCGTAGTATCATTCATCTCTAGCATTTGCTTCGGCGCGTAGTTTTTGTTTAACCG
>31FP002321 dome_1              :+U  EU:NC; range  -249 to    50.
CAATTGAACGCTTTGAACGCGTCCAAAACCGCTGCCAAGTAGTTTGCTCTGCTTGAAAACGTATTCGGCAGAGGGCGTTCTAGAGATACAAGCAACGGGTGGCCTAGAATTCGAATTTCGGCTGAAATGCGATGTTTGGCACCTATCGCATTTAGTGGGGCCGTTCGTCGACAGGTAGCCCCAGTGATATCGCATATCGGACTGCGATAACTTTCGATAAGCGGTCACACTGCGGACAAGCAACTCGTCGACAACATATATCGTCAGCATCGCGAGCGGGGGCAGGGAGGAGAGCGATCG
>32FP004112 Der-2_1             :+U  EU:NT; range  -249 to    50.
ATATGGAAATACAATATATAATAGTATAGAAATTCATTCTGATCATATAGTAGCTTATGGATTTCAAAGTGAAAATCATATTGAACTTATCTGTTATTATAAATATTATTTCCATTCAAATATTGGATGAACTACTCTTCGATAGACGACACAATCTTAAGTTCTTCCTTCTGTTAACCACATAAATAAAATTAATTTAAAGTTTCGTGTCACGATTACGGCTTATCGATATCTGGCGCCAGTGTCACTAGTATTTGTACCATCACTAACCTTGGTCATAAAAATAAAAGCTAGCGTTCC
>33FP007848 HPS4_1              :+U  EU:NT; range  -249 to    50.
ATCGAATTTGTTACACTCTAAAACTGGAATCGATACCTTCGTCATTGAAGTGGTCACCACATGGATGAATACATTATACGAGAGCATAGTTGCTCGTATACCCACCCGCTCAACCGCAATGATGGAAACACTCGGAAGCTTTCACCTCACTTCTCACCTGCTGGTTCACTTGGGCGTGAGCGGAATTCTGATCACGCTCTCGTATCACAGTTGGTCGTATCAGGCAGCTGGGCCACATCGAAATCAGACAGTTGGCATTGTACGGCGCTATTGGCTTGTTGACTTATCAGAATCGTCGGT
>34FP010002 chm_1               :+U  EU:NT; range  -249 to    50.
CTCTTTATAAGCAACAAATGAATAAAGAAATTTTCGACTTTAATCACAAAAACTGGCTTATATCAATTTTAAAAACTCCTATTAAACAAGGCAATAAACTGTGTAGGTTCGTATTTCAATTAATATTTGCTAACTAAAATATTTTTGGAATACGATATTTTTGTGCCCTAGTTGCACATCTCTAGCATATTATAAGCCGATAGCTCCGGCCGATTCCCATGGCGTTCCGCTTGGCATCCACCTCTGGCCACTCTAATCAAAACAATACAGGAAAACAGGCATTTTTGTGTACAAATATTA
>35FP011579 Mio_2               :+U  EU:NT; range  -249 to    50.
CCGAATGCCAGGAGTCAAATCGACTGAGCTCCATATAGTAATAGTGGAGAGGGGGACAACATTGCTGCCTGACATCTGCGCATATAGAAGAACACGTACATACATACATATACATATGTATGTACGTTTTCCTAGCTGATAAGCAACGCTAGCGAGGTAGGGAGAGAGAGAGATTTCGCGTCAGCTGTTCATTGTTGTGTTGTGTGCGGCGCACAGGTTATGTGCGTTTCGCAGCTTCGTTCTCCGATCAGTTCTGTTTGTGGAATGAAACCGATCGTTCTGCGCTGGTTCTGCCCGCCT
>36FP011207 CG5758_1            :+U  EU:NT; range  -249 to    50.
TATTCGGACCAAATTTAAATATCTTCTGTATTTGACATACTTTGTACCACATTTCGATACACCCTTTTCAGAACTTTACCAAGTCCTTTATGGATATATGTACTTGGCATCGCAGAAACAGGTTCCCATCCGATTTCCCACCGGGCAGCTCTGAGCCCGTTTTTCTCTGCTACCCGCCCGACTTTTCTGTTGTCTCAGGCTTTTGCTCCGGTCTTCCAGTCGGGCGACTTGACCACCCCTTGGACTCACAGTATGGTTCGGATCGGGAATCGGTGCGGTTCAGTTCGGCTTGGAAATGCG
>37FP003391 Fdh_1               :+U  EU:NT; range  -249 to    50.
AAAGTTAACAAATTTTGAAAACAGTTTTAATTTTATCCGATTTGTAAAACATATATTTAATTATTTATTTCAAATGTAGTTTCAAAAGACAAGAAAAAAAACAAATACACGTAAGTAGCCGCATAAACCAAATAAATAGTTCCTGAGTCCCGGTGAGCTTTTAGGGTTTTTTATCGATCGCTGTCTGGTCACACTGCGCTAACCGGCCTTTTCCCGCCTGCTCTTCTTCCTTATCATCATTCATTTTCCAGTCGTTCTCCATTCGCCAATTGGACCTTGTCGCTAAACTTTCCAATAAAC
>38FP002899 CG14607_1           :+U  EU:NT; range  -249 to    50.
ATACGTAACTTATATTACGTATACGTCATGTAGGGTCTCGCTGATATATGAATTCTGATAACTGGCCGCAGTCCCCGAACAATGGATAATCCAGCGTCGTAAATCTGCCAAAGCGCAAGCAGCACACACTAACTGACGAACTGTCGTTGGTCTTTGGGGCAGCTGCCACATAAATATGGTAAAGATGCCGCATCCAAGTCGCGCTTTCAAATTCGTATATATTTCTAAGATCGTTCTGAGCTTGCCCGCAGTAACTTCCCAAGTTTTGGACAGTTCACAGGTCGCCGGTCGAAAAGGATA
>39FP000033 Rad23_1             :+U  EU:NC; range  -249 to    50.
TATACTACAGGTATAACCTGTATATAGTATGATCTAAATCGTTGATATAATGAAATACTAACTACAGTCAAACCACGGACAATTGTTTATTTGTTACGTTCATTATGACTTCAATATTTCATATTTCATTATAAATTTCATTACAAATCTTTACATCTTTCTTGATGTGTGAAAATGTTATAAGGACTATTGAACTCTTTGGTTTGTGCTGCGATTTTGTGTCTTTTAAGCGAGAAGGTATAATTTGCCAGTCCATGTGCGGTCACACTGATGACAAATCGTTTTTATCAAGCGATATTG
>40FP013182 CG10660_1           :+U  EU:NT; range  -249 to    50.
CAATTTACTAGTTAAATAATAACTAATTACACATATAGTTTGTGGTATAAGAAAGAAATATATACTTATACTTCCTCACTTCTACTTAAGATAGTAACATCCGCTTGCTTTTGTCACATCTTAACTTTACTCTGAGATGCTAGATTTTTGCCCGCTGCTGTACGTGTGAGCGCGCGAATGTGTGTCGGCATTATGATTGTACGCTTATTATTATGGCCGCATACGAAGTAATTTCCAAGTTAACTTTTCAGTTGAGCGCTGGAACAGCTGAAGAACGCGAGCGTCCAGATCGGATCGCCA
>41FP004477 CG34286_1           :+U  EU:NT; range  -249 to    50.
AAACTTTTCCGGCAGTGCAGCTTTCCTCGATGTGCTGCTGCCAGTTTTTATGCAGCAAGTTTTTAATTAAGAAGTTTCAATTTAACATTGCCCATAGACTGCACTTCGCTCTCGAAAAGCGCATTATCATAATAATTTACTTACTCACTTAGTTGGAGGCGGGGCACTTCAGAGCATAATCGTCGACGGGCATTTTCCGAGGCCGATCCACTCACTTGCTTCGTTCCCAAAGGCAATGAGATAGCTTTCAATTTGGAAGTATATTTGAATATTTTGGAAAACAATTGCTGTCGCACACTA
>42FP007362 CG30479_1           :+U  EU:NT; range  -249 to    50.
CCCCAAGGCAAGTGAATCAGTACAAAACCATATCATATCATAGAAATCTTATCAATAACTGGGTCTTTTTATTATCAGCCTGGGAATGTAAGCTCCACCTATCGCATATCTAATCAGGTAAAACAGAAGACCCTCCAAAAAAAAAAAATCACAGTAATTGATAGTTAATTACCGGCGGACACTCGAGGAAATAGCGTAGATAAGTGGCAAACTCAAGAACCCCAATCGACCCGAAAGTGCTGGTCAGTCAGTCAGTCAGTAGTTAGCCATCGGTCGAGATGCCACCCCCAGGACGCGGAT
>43FP011840 CG9173_1            :+U  EU:NT; range  -249 to    50.
TGGCATTAGTTCCAATCGAAATGGGAAGTGCATTCTTCATCGAAGATTGTGCATTCAAATCAAATTGTGTGTCAAGTTTGCTCACAAATTGGTAGGTTTATGGATGCCAGATAGGTTGACAATACTTTTGTATTGGTTAGTTTATGAGCTTTCTTTTCATGGAATAGCCAAAGAATTCGATACAGTAGTCTGCGACTATATGGTCCATCAGAAATCTGTGTATAGCATCTACAATTTTTGTGTTTTGTCAAAAGTGAAATTTAAAGTGATACGTTTGCTGTCTCCTTACTTCATCAACAA
>44FP003561 CG4848_1            :+U  EU:NT; range  -249 to    50.
CCAGACAAATGCATTTAATAAAGTATATTTAAACAAATGAAACCTGGATTTAGAAAAATATCTTTTTTCGATTAAATGAGGTAATTCCCCTAACTATAACTCTTTATGTTATATTGAAATGTAACGGCTTGCACATGACAGCATATCTAACATTTTTACCAACAGAGAAATGTAAACTAACATAAATTTAACAGTCATAGACAGTCATGAGAGAAAATATCGATGTTGCCAGTCATCGATACATAATTCGATTTTATTACAGCTGCTCCCTTGTTATTGTTTTCTTAATTTAAATAAAAC
>45FP013451 mex1_1              :+U  EU:NT; range  -249 to    50.
GTTTAGATTTTTTCTAATTAAATGATATTGTATAATTTATTGCAAAAATTATAATACTCACTTCAAATAATCTGAAACAAATCCACCCACTCCGAAAAATGTGGTAAGCTTTATTTTCTAACACCTCTCTTCTGATTTTATTGATTATAACTGGAATCTTTATCGGTTTCTCTCTTTTTCCATCAGTAGGTTGAGAGCTTTTCATACTTTTCACGCCGAAATGGGAAAAATGGCACTGCGCGTAGAGTCAGTTATCCATTTGAGTTGGCCAAGATCAGATCGAAATACGCTAAAATCATT
>46FP009463 Sec5_1              :+U  EU:NT; range  -249 to    50.
GCGCCTTCCAGTGCTGCTCAGCAAGGAGACTTAGCTAGAACTAAAACTCTTGATTGATATAAGTTGCCTTTATTTGAATGGTATCATATGTTAAGTAATCTTTAATTTTAGATTTAATACATTTTAAGCTCTTTTTATGCTCGTCCGTTTCTTACATAAGTTTTATATTAAATATCTGTCTGTTTAGCTTGGCGATTACTTAGCCAAGATTTCACCACTGACGGGACGTTTTCCATCACTGGCAGCATCAATAAAGTTCTGTTCTCTATTGTTTTTATTGCATTTTGATCAGTTTTTCCG
>47FP007342 ttv_1               :+U  EU:NT; range  -249 to    50.
AAAAAAAAAAACCCAGAGAGCTGTCACAAATATGCACTTTTTATTGGTCTCTTTAAGTGACTGGCCATTTGCCGTTGATGAATATTCTGTAACGAGGCAGCAAGATTCGTGCACCCGTTTCGCCGGTGCTCAGAGATCCTGGTTATCCAAGCTGCTTGATATTCAGTTAACTTAACTGCAAATACCTATTTTTGTAATTATCGTAAGCCATGCTTTTTGAACCTAAACTTAAATGTCTCCCGAAAAACTATGTATTTCTGTTGACAAAACTACTAGCATAAACACGAGATAATTCCTAGT
>48FP003370 FAU_1               :+U  EU:NT; range  -249 to    50.
TACATTTCATGTGTATATAGGCTTTTCCGAACGCAACTGTATGAAAAGTGCTGGCTTTATGTAAACAGAATTCGCTCGCTCTTTTGCGAGGAGAGATGTCAATGTTTCTTAATTCCAAAAATAAGTTCATTTGGGAGATGGATAGAGAAAGAGGTATGGACCGAACGTGCGAGAGAGAGCGGGATCGAAGGCTGTGAAAATTTTGAAAATCAAAAAATTATAAGCAAGTGCTCCGTGCGATTCTCAGGCAGATCAACTCGAACGGGCGTCAAGTGAACAACACGCAACGACGATATATCC
>49FP009197 chinmo_1            :+U  EU:NT; range  -249 to    50.
ACCAAGGTCACTGATGAATAACAGCAAATGCGCTGTTCTCTCCATATATTTGTGCCAGTCGGTGGAGATCTCCACATGCAGACCGCGTGAGAGGAAGCGAGATGGTTGGCAGTGTGCGACAGAGAGGGATGGAGCCCCGAAATGCGTTCTTTATTTTTCCTTCGCCTGGCTTTCTGGGTTTGGCGTACAAAGTAAATAATTTGTTTGACAGGGAATTTTTGTCGGGTGGCGTCGGGGGTGTTCGACGTCAGTTCCACACATAGATCCGCCTTGAATACACTGAATACGCGCTGTATTTTA
>50FP007305 CG8547_1            :+U  EU:NT; range  -249 to    50.
CATTTAAAGGACGTTGATTTGTTGAGGAGAATTTAGCATGGGTTATCAGATACCCTAACCTCCTAACCTCTATTGTTCGATCAATCGGCATTAGTTGCGGAGAGCGAAAAGCTTTGCAAGCTCTAAAAACCAAAACCGAGCGAGAGATGCTCTCGTGCGAACAGGTCTCCGGCAAGTTGCCATCGGATGGGATCGGATCGCACTGGTGGGGATCGGGATCGCTGGTGGCAAGTGCGGATCGTGGGCCTCAGTACCGCCCGAGCTAGCGACGCGTTAAGATCCGCATCCGAATCGTAAACA
>51FP001092 CG12661_1           :+U  EU:NC; range  -249 to    50.
TATATACACTTTCAGTAGTGCACTTATCAGCAAAAAACAAATTAACTCAAACTCAATTAGAGATAGCTTCACACTGAGTTATGTCAATGCCGTGACTTTAGTTTAAAAATTTGCCCAAGAAGAGTCAAGAACATGACCTAACTTACTTAACACTGCGAGTCGCCCATTTCCTGCTCATATATTATTTAAATTGAAGAAATTATTACAAAACCAAAGTAGCATTGCGTTTTGCGTAACTCAAATAAGGGCAGTCAAACGAAAATTACCAACCGACTTTTATATTTTCCATAAATTTTATAC
>52FP003638 Past1_1             :+U  EU:NT; range  -249 to    50.
AACAGGTGGCTGCTGGACTCTTGCTGGTCATTCAGTCCCTCATCAATATGCATAATACCAAGGATCGAAATCGGGGCTTCGCCATCAACCACTTCATAGATGCCTTCATATTCCTGTCCGTGTTTTGTGACATCATGAAGATGAATTTTGGACTGGATCCGGCGGTTCCTCACACAGATGTGGAACTTCTGAAGCCCTGAATTTTTGAAATCACAGCTGAGGTTAAATTTTGATGAACGACGTAGGCTCAGTGTTTTAAATACACTTGCTTGCCACATTGTATATATAAATTTTTACCAA
>53FP000874 CG4586_1            :+U  EU:NC; range  -249 to    50.
CAGGATGGACCATCCAAAGGGGTTCCAGATCGCCTCTTCTGTATAAGTTATCCATAAATAGCTTATACACTGCATCCTTTATGAGTATAATGTGGTAAATGTATAAAGAATCCCGGTATATTAATTGGCAACTCATCTTTAATTTCGGATCACTGATAACCAACCATATTCCCCTGCTATCCCCGCCTTTGGTGACCTGGCTGCCATGTTTCGAGCTGCAGAACTGTTTCTTCCAGCCACCAACTTCTCAGTGCAATCGAGTCGTTCGAGCAGAGAAGTTGGGAAATCCCGTAGAAAAGT
>54FP013134 l(3)j2D3_1          :+U  EU:NT; range  -249 to    50.
TTGATACATTTAACTTAAATCGCGTTTGATTTACTGATAACGTTTACTTTAACAATATCCAAATTACGAACATTTGAAGTCTTAACTAATAAAAACTTTTAAATTGCCCGCCATTTTAACCAGGGCTGCGTATTAATGTTAAATTATCGATAAGCCAAACCAATAAACAGTGTTCAAAAACTTCACTAACTGCAACAATCGATATTACTGCACATCTATCGACTCTTGTTGCATCTCTAGGACAACAGGAACAGGAATTACAAAAGATATTTTTCCACCAATTATCAAAATAAAAACACA
>55FP001460 CG45603_1           :+U  EU:NC; range  -249 to    50.
CCTTTCGACCCGGGGGTCACAGTGAACACTCCTCGAGTGAATGAGCGTTAAATTGAGTGAGCAGTGGTGGTGGTGCACTGGTTATGGCTTTCCAGTCAACTGATTTTGTTCAAGGGAAGGCGGCTTTTTCGCTAGCACATTTAAGGGGATTTCTCACATTTATTTGATATTATTTTATTATTCACAAAATTTTGTAAACTAAGTAGCTTGGTTTTACATTGAAGTTGCCGCTGTCATTTACGCTAGAACAGTATTCAGTTAACTTTCCATTTTTCTACATCAAAATTGTGAACACAAGAA
>56FP010805 CG6523_1            :+U  EU:NT; range  -249 to    50.
TTTCGTCCAACAGCTCTAAATGCATGAGCTGTACTGAAAATGACAACAAAAACTCAAGCTAATGAAATAATTTTCAAAGAATAAAATAAAGAAAAAAAGAATAATAAAAAGAATATTTAAATTGCTAGTTTTGATACTTCATGAAACGCTTGCTTTATACATTTTAATACAATTTTATATATTTTTAGCCATTTATAGGTTGTTATTTTATAGCTACCAGCGCTGACTTCTTTACGGAAAGTGGCAACTCTCTTCCACAGCTGATAATTCGGTCTGCTTTTTGTAAATTTTGCTTGTCCA
>57FP008389 CG13501_2           :+U  EU:NT; range  -249 to    50.
GTAACTCGCTCGGCGTCCGTTCACAAATGCAGCGGCATTGAATCGGCGAAATATATCAACCAAATTGCGATATATCGATTTCAGGCGACGAACAGCTGTTGCATCCGAGCTTCGAACCTTTTCATAATATTCAACACGCAGTTGAGCTTCCAACCAATTGGGTTACGTTCTCAGCCGCAATGGCGCTTTACAGTACAGAAACATAGTTTTCCTAACAGAAATGTTAAGTTGAAACGTAGAATAGAAGTTGATTTTTGAAAAAAGTTCTGGCATTTGACACGTATTGTATTTTCTCATTAT
>58FP006934 RIR2_1              :+U  EU:NT; range  -249 to    50.
TAATATTTTTCAAGTGACAAGCTGGGAAGCTAAACATAAAATTGTGCAGTAAGGATTCGATTTATGGTTTAAGAAAAGAAAACTACCACCCCATAATTGCATTAGATTTACCCTAAATTTATAAAAAGTGAATTGACGCACTCGACAGCCCTGATTTTCCCATAGTTTTCCCATCACCAAAAATGGCGGCAAATCGAAACAGTTTGCCGCCCGGCATAAAACCCAATGTAGCTGTATTTCCCAGATCATTTGCCACACAACTTTCAAACTGTACACTTAATACACGTCGTGGTTTAAGTG
>59FP011382 CG10189_2           :+U  EU:NT; range  -249 to    50.
GGAATGCCCTCGAAACAGTGTTGACAGCTATAGACTATACCGTAGCTAAAGGTAATATATGAGTTTAAAATATAAGTTAAAGGTTTACGCTTTTTTAAATTATATTGGATATATTATATTCGATATTATATTATAAGAAAGCGCTAGCTTGCCGTCTAATTTTGACACTAAATATAGATAATCTATATAGATAGATTATAGATAGAAGACATTTGTCTAGAATTCCGCTATTTTGTATCCATTCATTTCACAACGTATTCATCCCTGGTCATTTCGTTTATCTGCGAAATTCTTTTTGTT
>60FP003020 mRpL1_1             :+U  EU:NT; range  -249 to    50.
TATGTAATTAAATGTATTTTTACAATTTATGAGATAAAAATTGGGTGTACAGGTTCATACCCAATTTCTAACTCATAAATTATTATTCGAATAAACGCACCTCAAAATAGTTTTTGAAAAAGCCCGTTAAAAACATTGACTTCAATTCGTGCTATTACTATTAGCCAAGTTTACAACCATGGTTCGTGGTCAGGCTTTTATCAGCTACAGTGTGGTAAACAGTAGTTTTCCGACGAAGAGTTGGCAGTTCTGGCCGGCGAGGTTATGCAAAGCGAGAGGTTTGCATTCCAGTAAATAGTA
>61FP012334 blanks_1            :+U  EU:NT; range  -249 to    50.
GATAATATAATTTTATATCCGTGTTCATTATTATTATTATTATTATTCTCATATTTTTTGCATAATAGCTGACTAAAATCAGCTTTCTACAAGAATGGCATTCGTTTTCCATTGTAAATATATAGCAATTTTTTTTTTTCTGCTAAGTGAGAAGCACTGCTTACTTCAAAGTGATTCAGTGTTAAAAAAATTTCCTAGCGCTTTGGAGTTATCGATTACATCTCCTTTATAATCTTAGTGAGCTACGGTCTCTTTAAGTCAGAAAGTCATTCTTGACAGTACAAAAGTTTTGTGGAAGCG
>62FP008096 Rep_1               :+U  EU:NT; range  -249 to    50.
CCTGTTGATTTGGGCATTGGGAAATTCAGTATTTTTGTAATACGCCTGCGATAACTATTGAATTAGACAATTTTTAATACATTTAAATGCTTAAAGAGTTGTAATGCAATGCTAAACTCCGTATGGAATAATTACAAAAGTTTAATTATATTTCAAATTTCAAACAACTTTATAACGTTTTGTTTCGTTAGCCAATACTATGAACAGCTGTTTGTTGATGACGTCATCGCTAGCTGCGCATCTGTAAACAGCTGCTTAAGTAAATTCGCAATAAATTCACGGAATACTTTATTTATCCGT
>63FP007419 hbs_1               :+U  EU:NT; range  -249 to    50.
TATTTTTACACATATAAAATAAAACAAAAAATATAAGACCGGTTTTACTTATAAAGCATATATTGTATCTTATATGTATCTTATATCACCTAGCGGTGACATAAACCTGTTACTATGTTTATTCTCTAAGTATAGCTGTATAAGTTCGATGCCAACATTTTGAAGTGGGTTTCAATGTTCGAGTTCGCTTCAATCTCTTGTGAGCCACGCTTGGACCTGCCAGCTAAAAGACACAGATACTTTGCGTTTAGTCTTGGTCGGTCTGCGCGTCGTCTCTGTTGACAAACATTGGTGTGGCTC
>64FP003392 CG4596_1            :+U  EU:NT; range  -249 to    50.
GCTACTCGCAAAACAAACTAAAAATATTGTTAAGTGGCAAATTGTGTATTTATAAACACTACATAACTTAAACTTTAAAATTTTGCTATTGAAATAACAGAATTTTAAAAAGTTAAACATGCCGCACGCGCAGGCGCCAAGTTTTTGTAAACATTGCCGCCCAACCCAAAATGCAACAACAGCAGCCCCCTAAAAACGCCAATGAACGCAAATTCAGCACAAGGACGTGCCAGCCGCCCAGGAAAAATCAATAACAACACAGCCGCGAAGCGACAAAGGCCGGAAGTGCACTTTTTGCAT
>65FP003133 tgo_1               :+U  EU:NT; range  -249 to    50.
CATTTTCACCACACGACAAGCGGTAAATTGATTTACTTAATTAGCCAACAGATAGCTGGGCCTTAAAAAAGTCAATATTAAATTAAAATTTTATTGTATATTTGTGTTTATTTTTTAGGATGAAAATTTTAAAATGTAACGTTCTAGTTTTATAGTAATGCCACTTGGTCTTGATTCAACGCACCTGTGTTGCCACCTAGCGCATTGTTATCGATTTGCTATACACTGCATCGGCATATTTGTTAGTCCACACTACGGTCACACTTCGCGCAGTAAACAGAGATTTTATCGTGTAGTGTA
>66FP001157 CG2998_1            :+U  EU:NC; range  -249 to    50.
AAAAGTTCGCTTAAAGATTTAGGAAAAATGCAATTAAATATAAATACTAATTTTTGGAACACGAACCATTTAAAAAAACAAGGCATACGGAGGGTAAAAACTACTTTTTCGAGTAGTAAAATAATTTTTTTCGCTATTTTCTAGCCACTCAAGCGCAATCGATAGTGAGCGGGGCCGTTAATCGCAGCTATCGATTGGCCTGCGCAACGCAGCCAACTTCACGTCGCTGTGCCGATAACCGCTCAACTTCCTTTTTGCTTGCGGCTGTCAATTGAAGCGCATCTTGCACGTGAATTCTCT
>67FP007801 CG30103_1           :+U  EU:NT; range  -249 to    50.
GCAAGATAGCTAGAAAATTTAAATTGTGCAATCATTTATCAGTATTACCATGCCGTTGTCACAAAACTGATTATACTTAAATAATGCGCAAATATTCATTTTTTCAACAAATTCAATATACAACTAACATTCCCTAAAAAACTGATACAAGTTTTTATTACGTTTGGCTAATGGATACAAGCCCAATCGTACATCCTAAAAGTAGGCATTCAAAAATGGCAGATCACAGTTTTCAAGTGCTTTTCGGTCACTTTTCTTTATTTATTTGTAGTTTCTAGTAACGATGCATTCACTTACTCC
>68FP010574 CG4788_1            :+U  EU:NT; range  -249 to    50.
ACTTAAATCTTAATTACTTTTACAAGCTAAGCTATACTAGCATTTATGTTCTAACAACTAATATTTAATAAGTAATAGCCAGAAATATCTAAAAGCATTTTTTGCTTTCTTGCAATCGCCAAAGAATTTTCGAATTTCCCGCTTTACGCTTATCGGTCTATCAACATGCGCAACGGCACTCTGGTATTTTATGGTATTTTTCGTGGTATCTTCGGGAAACCTGTGATTCCCTAACGCGTGGTTCACACTACAAAAAAAAAAGACAACGCTGAGTTTTTAACATTAAAAACGTTTTTTAAA
>69FP011543 CG12050_1           :+U  EU:NT; range  -249 to    50.
TTCTAAATGCTTTTTATACGCATAATACAAATCTAACAGTATTTCTTTATTCGCCGAATTTGAAGGTTGTCACGCAATTCGAAAATATTGCGTGCGTTCTTTTTATTTATTGAATTGCCTATTTCTTTTTTTTTTCTATATCTTTGAAATCCAAGTTTTATATGAGCACCCAAGAGTGACCAATAACACTATGTGGTATGTTTCAGTATATTGCCAGCAGTATGTTTTCTTGGCGCCCAGTGCGCGGGCACACTGAGCTACACGTGCATTGATGTGATTGAATTTTGATGGTAGAATAAC
>70FP009711 nompC_1             :+U  EU:NT; range  -249 to    50.
GAAACTTAAGAGTAGCGTCCAGATTTTGGCGCCAAAAAAGGCGGTATTATTCGGATTCAACAATTGTAAACAAACGCTTGCGCGGATGCCACTTGGCTCTTACCTCTGATTTTTCGCAGGAGCGTCTTGGGTCCTTCGAGTTTGGAGCTTCGTCGTGTTGCCAGAGCTACCAAACCGAGTGGAGGGCCGAGTTTTTCCGCTCGAGCGCCTTGGGAATAGTCGACTCTGTGAAAATGGGACTGGCAAATCAGAAACTCGCAGACGCTCGTGGCAAACGGTTGATTTTTTTCTCGTCGCTCC
>71FP008210 CG13442_1           :+U  EU:NT; range  -249 to    50.
CTTGGCTGCGGGACAAGTTTGTTTTCCAGCCACCGCATGCTTAACTGCCTCCATTACGGCATGCATCTTTCATTAAAAAAAAAAACCAGTCTACGAATTTTCATCGAACAGAAAATCGATTGAATTTAATGGCAACAAAAACGGACTAATATTGACTTCAATAATTTAAGTAATCTCTAACTTTTACTTATTTAACATAACAAGCAATACAAGCAGTACCCTTTGACACGATTGACAAACTGAATCGCCACATTACCTATTCCATCCAAAACAAAAGAATAGCAAAAGCTACTTCAATAT
>72FP011452 nesd_2              :+U  EU:NT; range  -249 to    50.
TCCTTACATCACCGCCCTCGAAATTCTCCTCTGGCATGCTATTTGAGGCCATAGTGCTCAGACTTCAATTAAAACGTTGAATTTGTATACAAATTTTGTGTTTACGCGAGTAACACCGCATTGAATGAGCATTGTAATCGATACTTGCAGCACTGCTGGCGATAATTGGTTGAGAAGGTAGCTGATACTGAGACTAACTCGAAATAGCTAGATTGCGAGCTCATATTTCAAATATCTGAGCTTGTCAACAAATCTAAATATTTTGGTTCGTGATTAAATAAATTGTGAATTTATTCAAGA
>73FP009830 Ugt37b1_1           :+U  EU:NT; range  -249 to    50.
TCCCACTTTGAATTCCCATTTAGTCGTACTATTGAACTTGGTTTTACCACCTTAAGCAGTTGCAGCTCCTTGATTACCCCTAAATGGTGTATATTCTGGTAATACAGTCCAAATAACAATCACTTAATAGGTATTCAAATATGAAAACAAACAAGTCATCCCCTGATTGCATAGCACTCGAAGTGGTTTGATAAGGCTTATCTGAGCTTTTGATGCCGTTTAAGGCGAGACCTAATTAACTAATGAACCAGTTTACTTGCAATTGCCGTTGTGGTTAAATGGGTGGAATTTCGAGGTGTC
>74FP011296 CG31792_1           :+U  EU:NT; range  -249 to    50.
CTGCACATGCCGGTGTTTTATGTTATTAAGGTTTAAGTTGAAGTCTAGACAAAATGATTCAATAAAACAAAGTACAAATAGTAAGTACATACTTTTATATCTTTTTATCTTTAGCATATCATTTAAGGTTTTTTTGAACCAGACTGGTATTCAACATAAAGCCATTATCTTCAAAAAATATAACCGAAATCTAATCTGGGTTATCTCCGGCGAATTTAGCACCGAGAGCTAATCATGTTGCTCACACTCAGTACCTTTAAGATCTTTTCTACGCGCGGACGTATTGCTGTTTAGTTGAAT
>75FP010888 CG42692_1           :+U  EU:NT; range  -249 to    50.
TGAAAATAATATGTGAACCATCGGGAACCGATGAAAGGCAATTGCTGAGCGAGGAAACCTGCAGTAAAATGTTTCTTTTATGCAAAGTAAATGGACAAGTTGGCTTCATGGTCGAGAATACTGCCAAACGTGCCTGGTCGAAGTTGAATGCGGCAAAAATTGCGGCAAGAAAAACTAACTAAGATAAAAATACGATATGTTGCATCAAGTAAGTATAGACTCACATATCATTCAAACTACATACGAATTATTGCTTTAAATTTTGCTAGTAATTGGTCTTAAATTTACAATAATGAATAA
>76FP012934 CG32055_1           :+U  EU:NT; range  -249 to    50.
TAAATTATTTTGTTTCACAACGAAAATGTATGTTTTTAAAAAACTATATAGGTGTTTTCCGGAGCAAGTTTCGTGTTGAAAACAATTTCCTTTCGTTGGAACTGAGGCCATCACTAAATCATCAGCTGATTTCGGTAAATGGAATCGGAAACCGGCTTTTAGCTGAACTAAAGAACTGAAACGAGTTTGCTCTGATAAAAATAAACTCAAATTAACGCATTGCACTTGGCTCAAGCAGAAGTTCGTTTTAGTAGTAAAAATGCAGGCGTTGCAAGTTTTGGCATTGCTGCTTCTGTCCGG
>77FP013632 CG9715_1            :+U  EU:NT; range  -249 to    50.
TTTGAGAGATAAAAAACTCGGAGTGGAAAATTATTCATTTTTATTTATAATGCCATAGTGAATAATTAAGTGTTAATTTTAAAACTTAAACCAAATTCGAACCGTTCGTTGATGTAAATTATTTATTTTTTGCCAGCTAGTAGAAGTACTGTTGTCAGATTTTTTAGTTTACTATTCGATAGCAACATTTTCCGATAGCCAGAGTGTCATCACTGCCTCGATTGACATGCTCTCTCCAGCTTGCCCACCACTGCCATCAACGTGCTCTCTTTCATTATATTACTTTTTATCAATGCGCAG
>78FP001398 inaF-C_1            :+U  EU:NC; range  -249 to    50.
AAGAGATTTTATTCGGCAAAAAGCAGTCAACACTGTTTGTGGGCTTGGTTTAGTGGCTTAATTAGCCCCCGTGGCCGATATCAAAAGTTGACAGCCAGGCACAAAACTAATCCGCTTTGCTACGTGCCAACGAATCGCAGAGTTTGAACCACCAATTTCCATTTGCTCTACACTATCCACACAGCCTGGTGGGTGGAATATGGCGTCATTCGTGTGATTTTGATTTAATCGTGGTAGCGATTCCAAATCAGTAGCTGCCACATCGCGAACTGGACGGACGCGACCAGAAAAGTACATATC
>79FP008002 Mctp_1              :+U  EU:NT; range  -249 to    50.
TAGAAATATATTTGATACTCTTTTTAGTGCAAAAACTAATTAAATGAGTAATGCTGATCCGTATCAATTATTAAATGCTTTCTGTAATGTGATACCTATTACTCTGTATTAGCAGACATGTGTAAAGGTGACTCATAATGATATGTAAGAGCAATTATCTCTAGTCCGGCATACCTCGTAATATTGCACTTAGTGTATGTATGTACATATTTCTCTCGCAATCGCAAGACCTCACTCCCAAATGGTTTTAGTCACCGTTGGAGCTTCGAAAGCGAAGTGCGGCTTTTGGGTTTTGTATTG
>80FP003998 CG34274_1           :+U  EU:NT; range  -249 to    50.
GGATTGGTTTTGGTTTTGTGGCGGAGCGCAAAAGATTCTGGGTCGCGACAATTTAATTTGCTGATGCAAAAGTCAATTAATTTGAAAGGAATATATAATCAGATGATGATGTCAGGAAGTGGGTGTGAGGGGCTGGAAAAGGCAAGAAATAACGATGACAAAAGGAAATGAGCAAAATGGGAATTATAAAATATATTGCATTAGGCTTAGTCGATATCCGCATGCAGTATTCCGATTAGAAATGATTTTATTGTCAAATAACAACAGTGTATTAACACACAACATCACACGTTATTATAC
>81FP003449 CG17230_2           :+U  EU:NT; range  -249 to    50.
AAATACAACTTATGAATAAAATAAAAACAAGTTATAATTTGCATTTGAATTTCACGCTCTTCTACATGCAAATTTGCACTACATTTTTATATAATTCATTTAAATAGTTATAAATAAACAATAAAATTTCAAATCTACAGCGACACAACATTTTACATTACTTTGTAAAAATTCCGTTACATGTAGAATACAGACGGCGCGACATCGATACATACATCGACATCATACATCGATTGCAGAATTAATTTTACATCCACCTCTAGTTTTTCGTTTGTTTGTTTGTTTATTATTGTTTATGTT
>82FP000245 CG11412_1           :+U  EU:NC; range  -249 to    50.
ATGTGTGGGTGGGATTTATTCATAGCAAGGAAAATTACGAGTTTTGCGGATATAGGATTTTACATAAGTTTGCCATGCACACGCACTAGCGCCACAAATCGAGATCGGATTGATCGATCCGGAACTCCGAATATCGGAAGCACAACAAAGAGGACGGCCGACTGCCCCATGTGTGCGTGCGCGAGTGTGTGAGTATGTGCGTGAGCGTGTGCGTGTGCGTGTGAATGAAAAACCATCAACTGTGAAAATATAACCAAAAATAAGTCCGAGGCACACGGTTGCAGGCGAGGATTACCAGTC
>83FP005337 CG6142_1            :+U  EU:NT; range  -249 to    50.
ATAGCTCGTAAATCGGACAAAAAAATTTGCAAGTTCACCCGATGAACTTGAAAATAAATGGTCCATCGTGGATCGGCGCTCAAATGTATCTTGTATCTTTCTTTCGTGATCGCTCGAACGTAGCGCGTTGACCGACTAGCCCGGCAGCTACCCGTGTTGTTAACTCAGTTTTTGAAACTTTTTTTTTTTACTTTTTTACTTTTTGATCTCGCATAGGCTTCAACGCTGCAGGCCGGGCAGCAACGTTTCATTTAAGCGCCGGACATCAGCGGGCGCGCATGCGCATTCGTCAAGTGAATA
>84FP002385 Rab10_1             :+U  EU:NC; range  -249 to    50.
ACCTATCGATTGGCTGTCGTACCGATAGCAGAGGTCTGCCAAATGGCGTAATAATTAAAAGTCATGTTATGAGCTTTCTAGCAAAAATACTTAAGCATTTAAGGTATTATCAAGAGTAAACTCAAATCTTTCTTTAGATTTTAAGCTGTGATTTCAAAACTGTGACTCCATAGCAGTCGATAGTTGTATTAAACCATCGAAGTTGCCACACTGGTGAGAGCATGGATGGTATCGAACAGATATCGATTCATGTTCCAGCTCTAGTTCTAATAGCAACAATTTCAAGCGAAAATATTAATT
>85FP013317 CG17364_1           :+U  EU:NT; range  -249 to    50.
ATCGGGATTGGAAAAATTCTATTTTTAAATTCGTTAAACAGCTGACAGTCAGGAGGTATAGATAGTCACTCATCTGTCTCATCACAACGACTCTCTCTCGGCTCTCTCTTCCCTTCTCTCTGTGTCTCAGCGATATAAAGTCTCACCCTCTCTTCGGAACTTGAACCTACTCCAAGTTTTGCTGCATTGCGCCCGCTCTCAAACCGAACCGATAGTCGGACAGCACGGGATCCCGAAAGGACCCCGAGCAGATGTCAAGCTACCACCGAAGGAGCAGCATCGTCGTCGTTGTCGTCCTCG
>86FP008657 Pi3K59F_1           :+U  EU:NT; range  -249 to    50.
AAAGGAAATATTTATTAAATATTATAGAAATTATTATACAAATAAATCACAATAATAATATAAATTAATATGAATAATATAAATGGTTTTGTATGAATAAGATGGAATGGTTTGCCTAATAAAAGCTAACGTGTCGATTTCTTTGTTCAGCTTACGTCTTAGCCAGCGCCCACTGTACTTCGCCGTGTCGCCGTTCGAACAGCTGTTTTCTGTTGTGGACAGCTGTTGTGGCTGCTCCGCGAAAATTGCGCAGAAAATAAAAAAGTGAATTGGCAGCAGGAAAATGGACCAGCCCGACGA
>87FP002522 zyd_3               :+U  EU:NC; range  -249 to    50.
ACTTAAGCTGATTTGAAAAGAGAACTTAAGCCGAAGTAAAGGAGGAGGGGTCGGTGATCGAAAGGAGAGGAAACGGAATATAAGCAAATAGCGTCGAACAGAAAAGAAAAGAAAGGTGCGGGAGCTGTAAAAGCACGAAAGGAAACAGCAAAGGAAAGGAAAAAAAGAATAGAGAAAATCAACACCATTGAAGTGCGGATTGAGATTGAGATTCAGATTAGGCTTCGGCTTCATACAACGGCGCATCGCAGTTTACGAGTGTCCATCACCACTACAACACCGTGCAGCAATGGAAGACTA
>88FP013531 Zn72D_2             :+U  EU:NT; range  -249 to    50.
AACGTGATGGTATTTTTGTTAGTTTTCGGTATCTTTGAAATGCTAAACTTCAGCACAACGGGCAAAATAATTCTGTAGAGCGAGTTAAATACATATCGTACAAATAGCGGTCTTAATAAAATAGACCATACCAATTTTAATATTAAACAAATTCCGTTAAATAAGCAACATATATAGTGTAATGGTATATTTTCCAAAAACTTCCAAAAATAAAAAGTGGTATTTGTTTCAAGTCGGGCTCAACATAGTATGATTATCCGATTACGCTGCGGTCACACTAGTACCGGCCCATAGAGACGG
>89FP008573 CG9890_1            :+U  EU:NT; range  -249 to    50.
CAGATAAGTTACAAATATTTGAATCGTATAATATCCTATAAGGATATTAACATTTCCAGTACGTGTTGTCTACATCGAAAATACTGAATATCATTTTTTGATTATTTAGTCTTCATAAGACAGTTGTAAGTATTTATTTAATTTTTTTTGTGCATTAAATTAAATTCATTAAATTTTCAATTGTTTCCAGTGTACGTCATAATTAAGCTTATCTCGCAAACAGTATTTTGCCGCTAAGCACCTGCGGTCACACTTATTCGTGGAGCACCAGGAGAACGTAAACAAATGGAGCACGAGGTG
>90FP007344 CG12869_3           :+U  EU:NT; range  -249 to    50.
TGGGGGAGATGGCGACTCCAGTGGGGCGTCCATTTAAATGTGCTCTTGGTAATTCATAATTAACCGAAAATGATGTACGTCGCTTCAGCTAAATTTTTTCTAAAACTAACACTAAAACAAGCACTATATAATTTTCATCATTTTTTGTATTTGTTGTACTATGTTTTATAGGATTTTGAGATTTACTAATAAATAGAATATACATTTGATGCAGTACTTTTATGTAAGAACTGTCTGATTATTTTGGCCAGTGCATTTCTGTAGGTCTGCCAGATTGGCTGCTGGCGAGGTCGATTTTGT
>91FP002182 Ggt-1_1             :+U  EU:NC; range  -249 to    50.
TACTTGCAATGAATTGTCATTTCTTAGATACTTGGCGGAAAGGTAAAAGAATCATAATCCATTGAGGCTTTAAAAGCATAATAAGATACTAAAATGGGTATATATATTTTTAAATTTATCGAAAAAATCGATGAGAAATCGCTTCCTCTCTAGTCCACTATCTAATATGTAAAGAAGAATGATATCGATGTATTACAGAAGCGCTTCGATACCCAGCTCGAGCAATCGATACGATAGCTGTGCATCGATACATTCGCTCAATGAAGCTGACTGCACGCACGTCCGTTGCGTCACCGGCGC
>92FP000830 CG4095_1            :+U  EU:NC; range  -249 to    50.
GAACGAGTCGCTCATGCTGGTGACCGCTCTGAATCCGCACATTGGTTACGACAAGGCTGCGAAAATTGCAAAGACGGCGCACAAGAATGGCACCACACTCAAGGAGGAGGCCATCAATTTGGGTTACCTGACGGAGCAGCAGTTCAACGACTGGGTGCGACCCGAACAGATGCTGGGACCCAAGTGAAGTGGAGCCAAGTAGGCCGACGACGAAATCCATCATTCAATCATCGCTGTCATCGGAATCGCAGTGTGATTTTCTAGATCAGATCGTTTTGTTGTATATGAATCGCTCGGAAA
>93FP012058 Jafrac2_3           :+U  EU:NT; range  -249 to    50.
TATATATTTTAATAAAGTTTATAGCGTAAGTAAAAGTTAACTGAGAAAGTGTTTTTTACTTAAAAAAAATTGGATAGATCATAGCATGGCCATACATCGCTTTTGATTCGCCAATGCAGCACAGATATTTTTTCTAAAATAATATTCTTTCAAAATTGCAGTTACGCGTTAATATGAAATGAAAATTCAAATATTTCATAATGAAATTTATGTTGGCAATGCTGAACTATGCATTGGTGTCGGAACGACAGTATGGTATTTTTGCGTATTACGGTCACACCAATGCCGGCAGAACAATTT
>94FP012914 CG6707_1            :+U  EU:NT; range  -249 to    50.
TGGACGTGTTATCGTCCCCACTATTTGAGCCTTCCCCGCTTACAGAATCCTTATTGTCAATTTTATTGGAGTTTTTCGTGATTTTAGACATATTTGTTTTAAGCCGCGCTGGATTGTTTTGGTTCCAAAAATGAACAATTTTTCGCTGATCTGTTTCTGGTTCTTTACCAAGTACAACGATGTGGCAACTCCCTGGCAGGGCCGCAACTGAAAAATCTCAAACGGGACATCGTTGCCAGATAGCTAGCCAGAGTGTGGCCAGATCGCAGCGACTGCAGTGCATTTTCAACAAAAATAAGG
>95FP001884 Tob_3               :+U  EU:NC; range  -249 to    50.
GTCCATTGAAGAGTGCATTTTCGCTCAGGGAGAGTGTCAAAAGTGAGAGATAGAGATACCGTTGTGATACCGTTTTCGGTGAGGGTGAGAGAAAGGCCATCAGCTGAGAGAGTTCACTTTCTCTGCCCGTTCCAGTCACAACGAGCAACAGCAACCTGAATATATAAATATATATAGAAATGTTTATATATACAAAATATATGCAAGGATGTGTAAAGAATCCGAGCTTGGGGATGTATTTGTGAAATTATAAGCTAAAATGTCAACGGAACAGCGCCTTCGGCTCTCGGCGGAGTTTGT
>96FP012210 Gad1_1              :+U  EU:NT; range  -249 to    50.
ACGCTCTCCCATCGCTGGGCTGAAAAGAGATGGGTAGATTACGGAACTGGGGGATGGGTTTTTCACGCTGGTTTGGGGCGTATTATCCTCCAGGGAGGACTGGGCCAAAATGGAGACTGTTTGGCCCCGTACAATAGGAGCAATTGTGCTCGAAATGCAATTATCGCGCTCTCAAAAATAGGCAGCAAAAAGCAGCGTTTGGGGTACTTGCCTGCGGGGCCTAATCCTTACACCATTGTTATCCCGAGCATTTGCTATCCGAATATCATTCGCTTGATTTGCCAAACCGAAAGGGGTTAT
>97FP012792 Rdl_1               :+U  EU:NT; range  -249 to    50.
GGAGCAGGGCAACCAACTGAGACCTACAACAACTGTGCCAGCAGTGCGATGCCGAAAAGCTCTCCACTCGAAACGCGAAATGCGAAACCCCAAAAGCCGAGCTCAACATTTCCAACCGAGAGAATCCTCGTGTCCTGTCGGCACCACTCGGCCGACCGGTCGCACCCTGAATTTTCGCGGCTTCGTGATGTAAGTGCCACTGTGCCAGTCGGTCTCGGTCTCCGCAAAAAAATCAAACACGCCCGAGCTGAGTCCGTGAGCGAGTTGAGTCGAGTCGAGTCGTTAACGTCGAGCGGATAA
>98FP008362 CG30404_1           :+U  EU:NT; range  -249 to    50.
GCTTAAATCGAGTTGTAAATTATTTGTTCAAGACAGAAGAATACCGCAAACTTTTCAAGAAACAAAAACATATTAATAAAATGAATCAAAACAACTGAAATAACTTCTTAAATACCTAGTTTTCTACTGATATTGAGGTAGATAATTAATTTGGCTAAAAAGGAGCTAGAGTGCCGGATCTGTAGAGTGGAAGTAGAGTGACTGTCATTCCTGGTATTATTTAGCACATTCTATATCAATCTCCTCACACACATAACAAAAGGCAGGAGAAAAATTGTAAATTATTACGGATTTCTCGGA
>99FP008049 CG10737_2           :+U  EU:NT; range  -249 to    50.
GCCACAAAATCTATGTGTTGCTTTATCGATTTTTCAATGTTGAAACTTATAAACATGGATACAATTGTTTCTTCCAAATTTACAATGAACTTAAAAACTAAGATCAATAAAAAATATATTTTTTAGAAACCATGTTGCGCAACATTTGCAGGGAGCAACAAGTGCCTAAACATGGCTATCGATACCAAGACGACAAATATCGATAATTTTTCTTCTACTCTTTTAACATTAATGTTATGAGCGAATGTTATTCTCTCTTTGACATTCAACGAGTAAGGTTGGTGTTCGTTTCGTTCGCGG
>100FP006684 CG18011_1           :+U  EU:NT; range  -249 to    50.
GGGGTTTCCTAAATCTTTTATTTACTTTTTATGCCTATTTATTTTCACACTATTTTCAAATCGTGGTAACGGTTTTAGAAATCTGCGCAAGACAGTCACACTGCGGAAAATACCAGACAGCTGCTGGTACGGAAAGGTAACACTAAAAAACAAACCAGAAATGCCATAACGCCTACAATTTGCTGACGGACAAAGATTAAGATGTCGGAAAACGCGAAAAACAATAGCTGCCTGCATTGCAGCGTATTCAGTACGAAATACCAGTACCAGGAGATCTTCGATGAGTTTGGAATCGAACTG
>101FP004223 CG14325_1           :+U  EU:NT; range  -249 to    50.
ATCCCGCAGCCCAAAACGACTTTGTTATGCAAATCTTTCTGTTGGGAAAGCAAAGATATTCGAGGAAAATTGGAAAGCTCAAATTGACCAGACTTTAAGTCATCTTTAAATGTGATGGTTTTTGGGTAACACAATCGTATTCGGAAAGTGCTCTCACCGCAACCTTTTGTTATAGTTGAATATCAATAAAGGACCTTCGCTGGCAACCGTTTCCTGGCAGCCAAGAAGCCGAACTAATAAACAATATTCAATTTTCAACTATATGAGTAACTGGAGTTTGCATATTTTGAGAGTCTAGAT
>102FP009516 CG3921_2            :+U  EU:NT; range  -249 to    50.
AATAGTGTGCGGCTCGAACCCAAAGCTTTGGCCACTGCATTTGCCACATTTAGCATTTCGGCCAAGGCAACTGAGATATTTCAGAGACAGTAACGCCGCTCCAAAAGCCAAAAGCTTTGGGTCTTTGGGGCCAGATGGGCTTACCTGGCCACTTTGAATGAGTTCCTGAGTTCCTCTCTTGTGAACTCAGTGCGCTCTGTGTCGCTCATCGTTCAGTTTATTCAGTTTTTAAGTTTTACGACGGCACTCAGTTCGGTTCAGAAGGTGTTCGATGTTGGACGTGAGCGCTTGATCGGGAAA
>103FP003628 CG6188_1            :+U  EU:NT; range  -249 to    50.
AACCGGAGGGTCAGGGTCAGAAGCAAGTCACAAAAGCGAAAGCCCGCCGGCGAGAGCACGTTCCGTCGGGAACAGATGTTGAAGCTCTAGCCGTCATCCCGCCCATGGGTCATACGTCAAATGGGCGGAACTGATAAGATTATGAAGTGCTATGTATGTGGCCGAAGTCGGCACTATGTGGGAGCGCCAGCTGTTGGCTTCTGAATCCCAGGAAAGGCGACGTCGAACGTGATGGTGGAACGGCAAATTATTCACTTGCAATCCGCCGACCAGTGCTGACCAACAGAGATGACAACCTCC
>104FP010093 mon2_1              :+U  EU:NT; range  -249 to    50.
TCCTTTTTGGATGTTGTATTTATGGAATTTAACGTATATGGCTTTTGGGATTAGGGCCTCATCCTGGTAAAGATACTTCTTCCTTGCCATTATCTTTATTTTCCGTTTCCGGCGACCCACAAAATTTCACCGAAACTCCTGCTCTGTTAAGGGCGCTTTTCAGGCCACTGTTGATGATGGTTCTGCTTATGTTAGTTAACATGGCCAGCTCGCGTTGCCAATCACTAGCAACTCTGCACTGTGTACGTCAGCTGTCAAAACGAATCACAATTTTTTCACGGCTTTCATTGTGCGCTGCAT
>105FP008274 ASPP_1              :+U  EU:NT; range  -249 to    50.
TCTGCGATTCTCTGCCGCTGTGTAGAGTTTCTTGCTCGCCAGGTGGGCGCTCTATCCCTCTTTTTCTGCGCGTCACAGGTAAAATTCAAACGGTGCTTCGTAACGTATTTCGTTCCGATCGCCAACGCCGCAACAAGTGCGCAGGTGCGAGCGGGACGTCAGATGGAGCGGCCAGAAAGAGACGGCTAGCTGGCGTGGTGGTAGACTGGCAGTTTATTGCGCTGAGCGTGGCCCAAACGCGAGGCGATCAGTTGCTCAACGCGCTTACCTGTCGATAGACGTGTTTTCCCCGAAAAAGGA
>106FP011306 Catsup_1            :+U  EU:NT; range  -249 to    50.
AGTGTGAACAAGTTATTTTCTTTCAGTACGCTGCATAAATTTTAAATGTTTTGCATTTTTGTAAGCATTGACTTGGCAAGCTGTCGGATCTTAAGCTCCGTTTAAAAGTTAATGTAAGCAAAAGCGGCAAAGTACAACTTATAATTGAAAATATACACAAGTTTATTTTTTATTTGAGCGAAACAATCGATACCTCCAGATTTACACGCTAATCGATAACAACGTAGCCAGAAAAAAAGCAAACACGTCACAACACTTTGGCCGCAGTCCGACGCGAAACTAAAGTAAAGGACAAAATGG
>107FP000777 CG15898_1           :+U  EU:NC; range  -249 to    50.
AAAACCAACACTAATTGTAGCGCATAATAATTTCTCTCAAAAACTAGTGGTAAACGTAATGAACAATAATAATAATAAGCAATAAACAAAATTCGCAAACTTGTGAATTAAAAGTTCTTTAAAATTATTAGTGCATTTGGTATTTTGTGTAGCTTCTAAAGCCTTATTTTTGCTGGCTTTCCTTGTCTTCCCGTACACGGGCACACTTGTCGCGCTGCAGTTACATTTACTGCTCCGCCGTCTCTGGGCACACTGTATTGTTGTTGCTCGACGAGGAAATACTATTAGTATTTTTTTTCG
>108FP009217 wry_1               :+U  EU:NT; range  -249 to    50.
TTACCATCCTCAAGTCATCAGCTGTTGCCCAGCTGTTGGCGCATCCAATGTTTTGGGTAATTTCCGACAGACTTCGCCTCACGGCGCCGAAACTTCCCTGCAAATAAAACCCAAAACATTCCTCTCGGATGCTGAGTGCGCATGTAGAGAGCATCGAGTCCTGCGGAGAGCAAGCCACTCTCGAATCTCACGGATTTTATGGCAAAGCTCCAGGACGTTTATCTGAACATGGCCAGCATCCTGGCGACCAGTAGCGGAGTAACTTTGAAGCGTTACGGTTGGTCGCGATTTGGAGTCGGA
>109FP002232 CG15882_1           :+U  EU:NC; range  -249 to    50.
ATTCGAAAAATCGAATTACTTAACTTTTAATACTGGAAATAAAAATGATCATAGAGCATATTATTTATAACAGAATGTGTATAGTTTTTTTTAAATTATTTTAGCATTGTATTGAGTACAGTCAAGTGTTCTTTGCAAAAGCTCTGTTCCTATTCGAATTTTTTTTTACACATGCGGGCACACTAATTGGTATTTAAGTATGCCCAGACTTTTAGATCCAGTTAATCAGCTATTCGTTGAATGATTCTCACTTTATCCTTTACTTTCTACACGATTCAAGTGAGCTATTGCGAAATAAAT
>110FP010302 GlcAT-S_2           :+U  EU:NT; range  -249 to    50.
AAATGAAAGCCAAGTCAAATATCAGTAGCCAACAAGCAGACAAATGTCGTTACGGTTAAGTAATAACGATTAAAACCGGGTAACTACCGATTAGATAAGATACGGCAACAAATTTGTATACTCCAAAGGCATATCAAGTGCGTGATCAAAATGGCCATTTCATAATTAAAATCCACCAGATTAAAGCTAATTTTAAAATTTCCATTTTGAGAAGGCTCTTTTTATCTGTCAAAAAATATATTTTTACATATGTATATTGACAACGAAATTCAAAAACAAATTATATATTTCCTTGAATCC
>111FP000685 CG42492_2           :+U  EU:NC; range  -249 to    50.
CTCAAAGGATATACTTCCCCTGCATCCTATCGAGAGCATCCTGCGAGCTACAGAAAGAGTGAACGAGGGAGAGAGAGAGAGAGCGAGCGAAAGCGAGAGAGAAAGCGCGAGGCGATTAAGGAGGGAGCACTGGCGAAGAAAGAGACGGGGCTACGCGAGGAGAAAGAGAGAGTGCGAGAGATTCGGCGCAGATTGAGGGCGGCTGCTGGCCGAAAAGGATGCTGGATTTATCCTGCCAGGGCCCGTTTCAGTTGTAGTTGGATAGTAAAGGGTCTTGGACGTATCGAGCGAATCGTTCGC
>112FP006513 CG18659_2           :+U  EU:NT; range  -249 to    50.
GTTCCAAGAAATTAATATTTTTGTTATCTATAGGTAATATTATATATCGTTGTTAGACCTTAAAATGTAAGCTTCAAAAATTATCGATATAAAAAAACAGTAGTGTCAAAAGACTATAATAAATGAGCTTTTCAAATATTTGAGCAAGCACAACTTTTGGTATATTCCAAAAAATTCCCGTAGTTATTTATTCGTGGCTCAGTGACGTTTTTGAACGGTCCACCGACGGTTACACTGTTCGCGATTTTTGTTGTAAAAGTGTTTTTGTTGTGCTTGCTTGCATAAAACTGCGAGTTCCAA
>113FP013987 CG17147_1           :+U  EU:NT; range  -249 to    50.
CCTTTTCGACTGAAGTTGCCAAAATTTACTATGAAAGTGAGTCGTTAAGGAATCTGCAGTCAGCTGTCTCGATTTCAATCGATTTCAATCACCAATTACGACCTACTTGAAGGGTTTTACCTCCTTTCGCACAACATTGATAAGATTTGCTCATAAGAGAGGCAATAAAGCGCTGGTATCAGCAGAAGCAGTGGCAACGATAATGACTCCTAGTTAATATAAGATTCTTCCATTCACGAAACTCCATTTAGTCGCGCGTAATTGGTTCCCGAGGCCACATCAAACCACTCGATCTATTCT
>114FP002997 CG7900_1            :+U  EU:NT; range  -249 to    50.
GGTCAGGCTTTAGGATGTTTACAAGAACGGCTGCGCTGCCAAAGATAAACAAATGCTGCGCAGCTGGGATACGTTATGGAAAATTACTAGAGTGCATTACTGATTTCTTTGAAATAATGGAAGTGGCTGGTTTGGACCACCCAAATACGTCACTATATATGTACATGCATACATACATACATAGCCAAATTTAACTCTCTGCTCTCCAATTCACAGACTTGATCGTTCGGCTCGTTCTCAGTTTATTTCATTCTCGCCACGGACGCCCTCTCATTCGGTTCTTGCGCGCAATGGAAATAT
>115FP014148 CG9391_1            :+U  EU:NT; range  -249 to    50.
CCAGGGACTTTACCAGCCAAACGGACTTCCCCGATTCGGATACCCCAGAAACCACTGACACCGAAATAGGCGGCGAAAAATCAGCGACGCCAGCTAACTAATTGACCACCAGAAAGGCCAGCTTTAAATTGCATTTTAAAATTTTAGTTGTTTAATAAACTGACAATGCATGGTTTTTCCATGTTTTGTTTTTACTTGTAAGATACCTTTTTCTAGGCAGCTATGCCTTATCATTCTAATGATACGTTTAGATGTATTTTAAACACGCTACACGTAGAATTTTTTATATCGAAATGGGAT
>116FP003650 d-cup_1             :+U  EU:NT; range  -249 to    50.
ACTTCCGGTGACTGCACTTAAATGCCAGACGAAAGCGTAATGGCATCAATTTCCTTCAGGCCAAAATTTAAATGTGTCTAAATCTAAAATATATTATCAGCCAAGATACATATCAATTTCATGTTCCGAAGGAATATACTGTCTGAAATATTACATGATTTCAATTAAACCATAATTCAAATAAATTTTTAAGAAGAGAAAACTATTTAATCACATCTTTAATGCTTTTCCCTTCAATTAGTAGCAGTTAGTTTATTGTTTATATTTATTGTTGTTACTTTATATTGAGTTCTTTGCGTT
>117FP011551 CG1071_1            :+U  EU:NT; range  -249 to    50.
TATTATTTATTCGTGATGATACATTTGAAGACCAAGTAGAAAACATTGGATGATCTGTGTGTTGGACTGCAGACTAAACTAAATACAGAATTTAAATGAAAATTAATTGAAATTAAAGATCAAAATATTAAAAATGTTTACCTGTTTAAAATATAGTGTTGAAATGTGCGCAAGCATCGATTAATCGATTTACTATCGTCGTGGCAGCGTCGCTTTGCCACACTGCGCAGTGCGCACGAAGAATAGAGGGAGAATGAAAAAAATGACATAAATGGCGGAAAGCAAACCTAGCGCCAACAT
>118FP004336 CG12333_1           :+U  EU:NT; range  -249 to    50.
GTTGAAAATTTTTCTAAACTAATTCATAACATATAATGAATTTTCAGTTAATTTTTACAGGATTTTTCGTTTTTATGATATAAATATATTTAATATGTAAACTGCAATTTCAAAATTATTTTATTTTAATTTGTTCAATTTGCTCTCAGTGTGCCACAGTCCGACTGTGCGATAATCGCACATCGATAACACTCGATACACACACCAGCTGTTCCGCCCGCTCCCCCCGCGCACAAAAACACCTGCAATAAGTATATTATCATTGCGAAAACCAAGTGCAACAGCAGTTCCCCAGTCAGC
>119FP009929 sens-2_2            :+U  EU:NT; range  -249 to    50.
AAAGCGGTATGCGCACTAAAAATACCAACAACAAGCTACCAAAAATCCAGATTAACCATGGCCAGCTGGAAAGGGGGCGTGGCCACGAGAATGGCAAATGGTGGTTGCTGTTCCGATTCCACTTGGACATTATTCCGCCGTTCCAATTGGAACCAGCCGTCGTCTCGCTCGCACTCGCATCGCCGCAACGCAGTGGTGGTGGTGATAGCGTTTCCGCTGAGTGGAAACTCGATTGCCGCTCCGCTCGTCAGTCGCCTGCAGACGCTCGCTGACAGCGGTAAAATCGGAGCAGCAGCAATC
>120FP001428 sicily_2            :+U  EU:NC; range  -249 to    50.
ACGTACCATCATCAAAATTTGCAAAAAAATGAAAAATTCTAGAATTCCCAAACTTGAATGCAAATCGATTGGGATTTAAAAAACAAACTCAACGAGGTATGACATTCCATATTTGAGTCATTATTTTCAATGTTTTGATCAAAATACCGAATATTTTTTTCACAAAAAATCTGGAAACTACTTTTGGCAAAAAACTCAATTTTCAAGTTGGCTTTTTTGGCTATAACTTGTCTAAAAATGGCCTCACAGCAAAAAGAAAAGAAGTCAAGAAGATTACGCATGGCAAAAAAGCAATATTTA
>121FP007927 nopo_2              :+U  EU:NT; range  -249 to    50.
AGCGCCACAGTGCTCCCGCTGTTATCGATAAGACCACCATGGGGCTAAAGTACGGAGCATAAGTAGCTGGATTTAAGATGGATTGGCAGAATAAAATATGAAATTTATATCCACAGTATATCTTAAGAAGTAGGGTTTAAAAAGTATCCACACATACATATCTTTCTAAAATTTAGGATGAATTTTAGTTTCAGTGGCTGAGTAAGCGTATTTGTAAACATTATTTGTTGTTTCGACTTAAGCCAAGTTAGTTAGCAATTAGTTTGTCGTGGAAATATCTATCAGCTAACAGTTATTGTC
>122FP001200 CG2990_1            :+U  EU:NC; range  -249 to    50.
ATTAGTAGCTAGATCTGAAGTATCAAATATATACATATAAAAAGAAAACAAAAAGTAAGCAGAAGGCAGCTTAAGCAATTTTATATATTAAATAATTGTTTGATACACATTACTTCATTTTCTAACAACTGTTAGTGATAGAAGGAGATTTTAGTTTAAAACACGCGGTAATTTTTAAATAGCTACAAGCTAGCTAAATAGCAACGAGGCGCCGGTGTGTTCATAAGTATTTTACCACACGCAGAAAACAGTCACTCTGTTCCCGCCAAATCATTTGTACGCATAACTGAAATAAAGTAA
>123FP005410 CG5882_1            :+U  EU:NT; range  -249 to    50.
AGTAAAATTTAGTATTATAAACCTTCTACTCAAAACTGTAATGCAGTGAAATGCAAAGGCATGTACTTTGTTTCCATGACGACTAGGACTAGGCACAATGACGCTTTTATACTACTACTAGCTTAATAAAAGACACAACTAGCATACAAATCGTTTTGCGTTGTCCTTGACATCCTGTGCCGGTATGGCAACTTGTTGCCAGGACAAGGTTAGGGCTTTGAGTTTGTTCAATAAGGTGTAAAATAACTCAAGACCTAAAGATGTCGAAAGCTTCCGGATCAGAAGATGAACCTCTGGTAC
>124FP005524 larp_1              :+U  EU:NT; range  -249 to    50.
TGAAATCGATAAGCCGCATAAATTTGAATGTCCTATTTTCAATTTCAAATCAAGTGGTAAATGGGGAAAAAATAAGTTTGTTCTCGAAAAGTAATTCTTTCTGGAAGATATTTCAAAATCATATTTAAAAACAACATTAAATAAATTAAATCAGTTGCGAGCCGGTTGGGACATCTCTATTAACCGTAGCTATCACATCGGTCGATATCTATCGCAACGCAACGCAAACGAATTGAACAACAACCCTGCTCTTTTTCTTTTGGACCCGTAGAACCACATGTCTGGTAACCGATTTTGATT
>125FP003097 Ir85a_1             :+U  EU:NT; range  -249 to    50.
TTGGGAACTATAGAGGGTTACTAAAACCTGAAATTAAAACAGTATGGAAAAGAATATTTCTGTGTTAATTAGGTAATGCAATCTGTAGGCAGTAACTCGCAATGTTCCTTTTACAGGGTATAAAAGTGCAGAAGATATAGCATAATATTTGCTTAACGCCCTTTGCCGATATGGCAAGCATTAGGGAAATTGCTATATCGAAATTGGCTCTGGGTATAAAAACAATGGTGTCATCCCTCTGCTCAAACAGTTGGCATTGCAATGTCCATCCAGTGGCTAAAACACATTCTGCTCCTGGCA
>126FP012461 CG8549_1            :+U  EU:NT; range  -249 to    50.
TTGTGGGTAGCGGTGAAAAAAATTTCAACAAAAAAAATATACATAAATAAAATCCATCTAAATATATATATTATAAGTATGTTTTTAATAGAAAGCTGTTATGCAGTTTTGTATATTGTGAACAAAATTTTTTATCAAACTGTACATCAAAGGAAATTTCAATGATTTCACAACTACGGGATATATAAATGTTTGATTTTTTGCCATTCATCGTTTGGTTCGATCGAAAGTGTTTTGGTTTACTTGCACATCGCTAATTCCGCAGCTTGTATTTTAACAACAATGTCCAAAATATTCACG
>127FP006994 garz_1              :+U  EU:NT; range  -249 to    50.
GTGCGTGACTGATTATGCTCACCTGTTTTGGCCCTCATATTCAAATATCAATTTGATTAAATCAATTTGATCGACAGCTTGGCAACATATTTTATTTTAAAAACAAGGTTATATTTTTTTTATATACGCTTGCAGCTGTATTTCAATTTAATCTATTGAAATTTCCGCATCGAGTTGGCATCTACAGCTGTGCCAGTGCTGCGAAGCGACGAACTGCCGCGCCGGTGTTGGAAGACGCTTGTGCAAAATATTCGGACTGCACACAAGAACATAAACGACACGTAAACGTCACCAAAAATT
>128FP008072 CG10051_1           :+U  EU:NT; range  -249 to    50.
ATTTTGGACCCCACCGAAAGATCTCCGCCGAACGTGAGTCCTAATCGCGTTAACAACGGTTCCATAAAAAAGTTATAAAGAGAAAATGCTTCTGGTATCGCCTATCGCTGGATGTAATCGTTTTATGCGCCGAAATCGACGATTATAATCATAATATTTAATTATTATCGCTGCCATGGACGCGATAAGAAATCTAACGCACCGGAGCTGGGCCCTACTTAATTCTTGGGAACCAGCCTGGAGCTTCTTAGTTGCCCAACGGCTGGGCCCTGGTACGGTTGTATTTCATAGTTGGTGATT
>129FP006347 sut2_1              :+U  EU:NT; range  -249 to    50.
GAGTATATAACTATTGACTTATATTGCCGGGAAATAGTTGGAGCAAACAAACGCTCCCATCTAACGATAAGAAAACAAGTATTCGCAAGACAAAAACGCTGAATTTATCTATGGCTGGTTATATGCTGTAAATGTATTCCAAGTCCGGGGCAACCAAAGTGAAGATGTGTTTACGTGATTGATATACAAGCGGTGTGGGTGACTCAACAAGCTGTCGAATGGCACTGAGTGAACCGTCGGATGCGAGTCACTTTCGGTCTAGCTTTTGGGGTGCCAGCATCGTTCCATCGCCATGGTTGT
>130FP007473 eIF2B-gamma_1       :+U  EU:NT; range  -249 to    50.
TATTCCATTTTTGTAGTGTAGTGTAAGCTGCGCAAATCATGCATTAAAGTCTTGTTGTATCATACGATGTGCATTCTGTGTAATAATTAAGTGGAAAAAGGGAATTTTCATTGCAAAAAGGGTCATCTGACTTGTTTTATACAATAGCAAAAGCAACAAAAACAATTGCACAGTCACATGACAGCAAACATATGTCTGATTGGAAGCAGTGTTGGACAGCGCTCGTAGGTGTTTCGCTTGCATTGGATCAGCTGTTTGCGTGGCTCTTTTTGTGCTTGCACGCTTTTTAGCCGAAATTAT
>131FP011095 Mhc_2               :+U  EU:NT; range  -249 to    50.
AAAGAGATCGCCAATACTTATACATTATGTCTATGTGTGCCATGTGGTAGCATGAGCCAAAAAGCTTCTCGAAATTACGAATTACATATAGACGAATATGTATGTGACTTTAGTTTCGAAATAATTTCGAGAATTTTAAAAATAACGCATTCGTTAAAAGTTCGCGTCAATTCGAATCGAATTTTCGATTGTCGATTTAGTGTGGATTGTCGAAAATCGTTCCGCCTTCGAAGTTTACTGAAAGGAATCATTGCGATCTCGTGAATTGCTTGTATGAGAACACGCCACCATATCGAGATA
>132FP011438 barr_2              :+U  EU:NT; range  -249 to    50.
TTTCGAAGCTTTAAGGTGTAAATTAAGTTTGTTTATTTCATTTTTCTCATATGATAAAATTATGTATCATGTTTATACTAGTTAATTATATTCCGCAATACTTTATAGCTAATTCTTTAGCGATTTTCCTGTCCATATTATCTAGCTAGCTTGGCACACCTTTAGTTTTAACCAACACTGAAATGCAGCCCTAAATTGCGGCGTCGTTTGAAAGAAACTGTAAACTATTACCAATACCAGCGCAAAAACAGAAATAGACAAAATACAATCAACAAATCATCAAAAAACAAAAAATTCAAA
>133FP004994 KrT95D_2            :+U  EU:NT; range  -249 to    50.
TATACAATATAATCTATATTCGAAAACAACAAAGTTACTTTTGAGGGCGTGTATTAGGTATATGATTGGTTATAGGTTTTCATCGGTGGCTCCTATGTAGCAGTACAGCCATCTATATTTAGCCAGAAACAAGCCAAGTGGGCAGAACTGCACCCCACTCTTTCGCTCCCACTGGCCCCACTCTGCCGCGGTCTCTCTCTTTCACACATCGCAAGTGCACAAAACGTGCGGAGCTGCGAGCAATTCATTCATTTCACTGACAAACGCTCGACGGTTCACACACTCGGCACTCGAGGAGGA
>134FP012946 CG6527_1            :+U  EU:NT; range  -249 to    50.
CCTGAGCGGCGACCGTTGAAATGTAATTAATACGTGGCCCACAACTTGTACCCACACATTCGGGGTCAATTGTGTGTGTAAAGGGAAGAGCCTCCGCAATGCGGTTACTAAAAGGTGATTATTAGGGCTCAATAGGTAAGACAGGGTTAAAATCCCAAGGGGGAAAAAATGTTGGGATTTTCAGAAAATTTTAAGCAAGGGCTTAAGATTTTTCCTTTTTAGGAATAAGTATTTATTTCCTAAGTAGCTAAGTAGCCTTTTCAACAGCTGTTTTAATGGAGGTCTAGCTGTTTCTCAAAA
>135FP010627 CG42486_1           :+U  EU:NT; range  -249 to    50.
GGACCTTGCAACGAGACAAACTGAAATATTATTCAACCTTCGATCCCAACTGGAGTCAAATACCTAAACACTGTAGTGATGAGTGCTGTGAGATAGTTTTTGAGATGATATAATATGAATAACTATCAAAAGCTTAATACTCTTATTAAAACACTCTGAAATGCTTTCTCTCGTTTATCTGTAATGTATATTATAACCAAGATACTCTAAACAAATAAAGCCTTGTGTATGTTAATTAAAGTGAAATTCAGTCTTGGTAGAACATTCGGTGGAATACGACTGCGAGCATCGGATAATTTT
>136FP014326 Chro_2              :+U  EU:NT; range  -249 to    50.
AGTTTGGGCACTTAAAACCGTGCAAGCATTGAAACCCGCGTTTTATATCATATACTATATTCGAAAAAACCTTCGAAATCTTAAAATTTACTGGACTGCAGTTAGTTTAAAGCTATCGACAGGCAATACACTCCCAGTAATATTAGGATTTAAATAGCTTAGCACAGAAGAGCATTCTAAGGTCCGCACAGCCGGAACCAAATCATCTCTGGACAATTTCCGTGCAGCCGAATTTCGCTTTTGGCATTCAGAGTTCGCGCGTACAACTGTGAGCAGCAGTGGAGCTGCTCGTGTTGAAAA
>137FP000340 CG3587_1            :+U  EU:NC; range  -249 to    50.
ATAACCATCGCAGATGTCGTGGAAATATAGCTAAAAAGCGAAAAATACGAAATTAAGGACAACATTTTTAATTTCAGACGCAACAATCGGCTGGCCCAACAAATAACGGTACACAAGATTATCCACTTTTTTTTATCACAATTGCACTGGACTTATAGCCAAATATTTTTAATCATGAGAAGTGAAAGGCAAGCACATATCTAAATCTAGCTCGAAACCAGATGGATGCTCATCTTGCACACTGTCACCAGTGTTGGTAACCGAGTGCATTGTGAGCGGAACGTTCCGACACCTACTTTG
>138FP008126 CG43195_1           :+U  EU:NT; range  -249 to    50.
CTTTCATATTCTCGGTGGTATAGTCATTATAGTTTTCGTATGTATGTTAACGTAGTTGTATTATAATTTTCATTTTAATAATAAAAAATTTAATTTTTCAGTATTGCTCTGCTGTTTTCTATACTTCCCATATACGTATGCGCGTGAGCTGGAAGGAGATTAATACGGATAAAACGGATAAAAAATATCCAGTGTCTTGGACTTAAATTTCAAACAAAATTATCAGTTTGAAACCATTTTTTTTTTTTTGTATATTTTTAGTTGCTTAAATCAAATGTTGTTTCCTGTGGATATATGGGA
>139FP012390 Vap-33B_4           :+U  EU:NT; range  -249 to    50.
TTTCGTAGTGCTTCCACTCGAGCTAATTGCAATGCAGGTGGCATACCACCCACACGATCACGATCCATTGCAGCAACTCGCGGGTGGGAGGTTGGCTTGGTGCTGGGTGGCTTGCCCTTTTCGGAGGCCCATTATAGTACCGCGCAGAACCAGGTGCTCCACATTCAAGCCGCACGCCGGCCGACTGCTAACGATCGCCGCGATATACGATCGTGGCTAGCCGCTGGCAGCACCGTTAGTCGGATGTTCAGTTTGCCGCACACGCTCGTGGAACGCACTTGGATAGCGCTCCGTAGTTCT
>140FP006396 CG2121_2            :+U  EU:NT; range  -249 to    50.
TTGTGGCCAAGTGGGCATCGGAATTAGAACCTTGACACGCCTCCGCCGGCGTCACGTTTCTTTAACTGCCACAAAATAAGCCTCGGATGCTGATATTGGAGGCGATCAGAAACATCTGAAATGTCGGATTTATGCAAATCCAGCGCCATCAAACCGAGAGCGGAGAGCTCAAACCTGTTGCTGCCGTCGCATTCATTTCATTTCCATTCCATTTCATATTTAGAAGTTCGCGGTCCGACATTTTAGTTTAGTTTTAATTGCGCTCGTAAACGGTTCACTTCAATCCGATCAGCTCTAACG
>141FP010798 CG16825_2           :+U  EU:NT; range  -249 to    50.
AAAAAATTCCGAATACACTCAACGGTAATCCTTCGCATTAATGGAACAATTCTAATATTCTAAAACTTTTGCGTGCTATATTTGCATGCATGCTATGCGGCACACTGAGAAGCGTCTACACATTTAAAAAGGATTGGCAAAGCTTTTACAAAATTACGAAACTACGGTTACAAACTACTTTGCCAAAAAAAAAATTAGCAATACCATGTGCAATACTGATTTGAGCCCGATCAATCGATTTGGCCTGGCAGGTATATTCGAAAACTAGACGTCTCGAAAGCAAATCTAAAAACTAACCAC
>142FP002046 RpS5a_1             :+U  EU:NC; range  -249 to    50.
CTTATTAAAATCAACGAACAAATACCATTAACCAACCATTAATGAATGTCTGTGATAGTAATAGATCGCAAAGCCCTCAAGTATCCCATCCCACAGTAGAATTACCAATACCGATTTGCAGACACGTGACTAACTTATTTGCCTTCCAAAAACTATTGCAGCATGGCCGAAGTTGCTGAAAACGTGGTGGAGACCTTCGAGGAGCCAGCGGCACCTATGGAAGCCGAGGTGGCCGAGACGATCCTGGAGACAAATGTGGTGTCCACCACTGAGCTGCCGGAGATCAAGCTGTTCGGCCGC
>143FP008550 Nup214_1            :+U  EU:NT; range  -249 to    50.
TCAAGCTAAGTTGGTTTCTTTTAGTTAACAAGTTCATCAGTTAGTTATAGGAGAAAACTATTTTTATATAAGATTTTATCCCATTTTCTTTTTAAAGGAACATCTATGAAATTTAAATCAGATTGTATTGTATATGTTGTTGGATTTTTTGGTGGTGAGTTTTTGTGGTGAGTTTCCTGAAAGTGACCGTACTGCAAGTGGCGCGCTTTTTGCTTGCCAACGTTTCCAACGATCTCAACTTGCAGCCACACCATCGACTCGATTGGGAAATCGACAAGCCGCAAAAAATTTGGCGAAATA
>144FP004510 MED25_1             :+U  EU:NT; range  -249 to    50.
GTAATATCTTATTTATAGTTATCTTTTGTATGCAATATTCAATTTTAAGTTAATTAGATAAACACCAAACGTTTTTTTATTTGTGAAAATAGAAAAAGAATTCAATAGAAACAAGTTTTCAAGGCAATCTGCATATTCTTAAATCCAACTTTATGGGCACTTTTGAATATTCATTTATTTTGCAGCCCTAGCAATCGCTGAGCGATAACCATAAGTTGACTATCGATAGCAGCAGAGCGATATGCAAAACAAACGAAAAAAGTAAAAGAGCGGTGTAAAGCAGACAACATAGTTTACATT
>145FP009908 homer_1             :+U  EU:NT; range  -249 to    50.
CCCCTATGATGTTGTTGTTGTTGCTGCCGTTCTGTGTGTAGCGGGCGGCGTAAATACATACATATATATGTACACAAACATACACCTACACACGCACACGCGTGGGCAGGCCAATTACATGTGTGTGGGTGTGCAGGTGTGTGTGACTGTGCAGGTGTGTGCGTGCGTGTTTTCCGCCCGAGAATCAAAAATCACAAGCAAGGCTGCGGAAAAGGCTTAGCACATAATGCAATTTAGTCGGCGGTCGACAGTCGCCAGCGATAACGGGAAGACACAAGTTATAGAGCTCAGCGAACGATG
>146FP011468 CG10949_1           :+U  EU:NT; range  -249 to    50.
AATTTTCTTTAAAATATATAAAATAGAATATATTTTAAACGAAATTCGTACACACGAACTTTAAATTATAAATATGTATTAAGACATTTTAAGACAAACACACAAATATTTTATTTAACATTGTTATAATAACGGTGCTATAAAACTAAGAGGCACATTTTTTTAACAGAATAATCTGGCAGCCCTTTTTGTGCGATGACCCATCGCCTATCGACTATCAATATTTCCCGCCAGGCTGCCGGATCGTTCAGAATAAATAAAAACAAATAATAGCGAAAATCAATGGACGACGATGAGCTG
>147FP009914 CG44271_1           :+U  EU:NT; range  -249 to    50.
CGTCAGGAAAACAGAAGATGAGAAGAAAAGCGTTCACCGTTTCCCCCACGCATTTCACTTTGCTTTCTCTTTTTTAAAAACCAATCATCGCACAGTATTTTTGGACTCTGCCATTGTTTATATTTCTACATTTACATCTGGCTAAACTGTCTCTAAAATTTTCACAATTCCATTACTAAGTAAAGTAACTAAAATTCGGGATGTCAAAGTGAAAGTTTTAGACTTCAAGGAACCTTTGAGTTCTAATTCAATCTTATATTGTGTGCCCATATATAAGGTATAAGGACATTTGCAAAAAGT
>148FP006649 CG12134_1           :+U  EU:NT; range  -249 to    50.
CTACAGATCGATATTAAACGAAAACAAAGAAATCTTGCTTATTGTGCTGTATGGGTGGGTGTGTGGTACGGGTGTACAAGTATGATGGTGGAACTGTTGATGATTGACAATTGAGTTAATTATAGGTAGCCGCTTTTATCTTACCATTACCATGAACTTTTCAAAGGAACCATAATTTTTAATTTATTTAAAACGATCACAATGCGCGCCGTAATTTGAAGGCGCTTCACTGTGAACGGCTTTGTTTGCATAGCCAAGAAGAAGCATCGCAAGGTGTGGTGTGTGACTTGGCTTCAAAAT
>149FP005127 tok_2               :+U  EU:NT; range  -249 to    50.
TTTTATACCATTATATGACAATATATAAGCAATATGGCTTTTTGGGAAATTTGCCTTACGCTTCAAGCAAAATCATAATTCTATTGGTTTGATATTAAATACTGTTTTCTGATTAAACATTAAAAAAGTTGATATTAAATAAATACCAAATCAATGTTTAAGAATGGCGCTACATCGATATCCGATGTTTTCCAAGCACCGATAGCCTGGGACCAGTTCTGTTCTTATCGATACGTTTGTGCCAGGGTTGTTCGTCGCCGGCTGTAACGGGCATTAGTTTAAAATTGGAAATAACTTGAT
>150FP003722 CG9796_1            :+U  EU:NT; range  -249 to    50.
GTTGTGATACTCAAAAGATCCAATATAAACCGATTAATAGCCATTTGAAGTTAATTTGTGTAATTTTTTTTTTAATGGCGGACAATAGTTTGAAAATAGAAATAAATTTCAAGAAGATAATACATAGTTGATGATAAAAAAGATAGTACATTTATTTACTCATGGTTGGGCAGTCTGGAAATCGGCTTTCTAATGGCCGACTGGAACTGGAACGGCGGTTTAAGCGTCAAGCTCTCTACAACAATCAACAGTTCGCGCTCAGCCACCGAACCGCTAACAACACGACCGCCGTTCGTTACG
>151FP013796 CG42495_1           :+U  EU:NT; range  -249 to    50.
AGGCATTAGCTGAACGTTTTGTAAAATAAACAAATGAAATACGAAAAAATTACACACAAATTTGATTTGATTTTGCGCCAGTTAGTTTTTTATATTCCTGTGCTTATATTTCTTATGAAGAATGAAGTTGAAGTAAATATCTACTCTTTTAAATCTCGCGCCAAGGTGCTCCACCTGGCGGGATTTTAATGAACCGCAAGCTTGTCATATGGAAGTAAGTTGGCAGCTTTGCGCATCAGCTGTTGCCTCGTTCGACTTTTGTTTACATTTTTATTGGTTTAAACTTATAAGTTTAAAGAT
>152FP004170 GckIII_1            :+U  EU:NT; range  -249 to    50.
TGAATAAGTTAATCTTATTTAAGCTTTTCGGAACTGCTAACGAGTTAAATAATCTTAGGGAAATTAATAACTATTATATTAGTGAAAGAATAAGAATTGCTCTGCCAGAGTTAAGAAAATACATACGAATCGTGAAATAAATATTATTACAATTAAAATAAAAAATTAATTTTAATATTTATTTTTCGGCTGGCGGCTCTAATCAACAGCTGGAAAGATATCGATATCGACAGGAGAATATCGATATTCAATCGGTATTCGATACTGCTGCGATACAGCAAAAAAAAGAGAGATTTCTCG
>153FP011284 CG10428_1           :+U  EU:NT; range  -249 to    50.
ATTAAAAATACGGTGTTCAAAAATGAGTACTTTATTAAAAACTTGTCTAAGTACACTTCACAACCCAGGTATTTTTAATATAATAACAATTTATTGTTAAAATTTACGTTAGAACTCTCTAAAAAAAATTAAGGCATGTGAAAATGCTTTTCAAATTTAAATAGTGCGCCAAACATAAGTCCGATTAGTAATCGATAACCCAAGTACTTATCGCCAACTAAAATGACAGGTGAATGCCAATGACTCTTCCTCTTTCCTTTTTGGCCCCCAGCTGGTTTATAATTTTCTCGCTAATTTATT
>154FP008988 CG9380_1            :+U  EU:NT; range  -249 to    50.
AGTTATGTATATATATATATAAAGAAAATGTATTATCTAGTAACTAGGAAATTTATATTATGGAAATATTGATTATCTATAAATTTGTTAGGTTTTTTTATATAACAATAATCGTTTTGTTTTTTCCGGTGTATAAAAGAGAGATGACGTTTTCTATTGTCTGTTTGTGTGTTTTCCTTTGATTGCTTTTGGGCACAGATCGTTGTAGTCTCTATGTGAAGTAGAACTTAGTCTAGGTGATAGGCTTTTAGTTGATATTCGGTTCTTGATGGGGCGGAAGTGTGCGCGCTGAGCTCCGTT
>155FP011622 CG3651_2            :+U  EU:NT; range  -249 to    50.
GAATATGCAAAACGAGAAGACATTTACTAATTTCAAAAGGTTGTGGCACAGTGGCAACATATGTGAAATGGAATACACCTATTGACCATATTGCTGCTTAGCCGAAGGATACAATCGATTATTCGTTTTGCTCATTTCTATCGATACTAAACCTAACTAAAATACGATAGGAAGCCTAACTTAAATGATCAAAAAATTATTTTACCATATCTTTGCCATTTCATTCAATATATTGAAAGGGTATCTGATATATGTGGAAATTCTTTTGTATTAGCTGTTAAATACGCCTATTGTCAGAGG
>156FP013957 CG34258_1           :+U  EU:NT; range  -249 to    50.
ATCTTGTTCCGGATTGAAATATTCCGACGACTCAGTCGGAAGCAATAGGATTCCGGAATATGGATTCATAATGGCACTGTTGTTTTGTGAACTGTGGATTTGATAGGATAGGGATCACTACAATCATACTCAAATATTGTGCCAAAAAAGAACTTAAAAATAAATCAATTTCTTTTAGTAATTTGGAAACCAAAAAATCGCTTCAAATCATACTAATATGAATTTAAAAAATTGCCAAGCATGTTAGGCGAAGATCAAATTGTCAAATGAACGGAAACAGACATTTTTTTTAAATAATTG
>157FP014190 CG7540_1            :+U  EU:NT; range  -249 to    50.
TAAGTACCTAGTTCGAATTATATATTTAGATATATTCCACAGAAGGTCTCCCATAACAATATCAACTTTTTAACTTGTTGCTACCTGATTTTGATCGCTGTAGAATTAGTTTGTATTTTAATTCACAAAAAATAACGTAAGAATTTAGTAAATTCAATTGAATTGTGACCAGTTTTAAAATAATATACCGAAACATCGATAGTACCACCGATAAATGTATCTTCAGCACTTCGATACGCTCGTTATTGTGTAGATACTATTTGTTTTTGAGCGAATTCAGTTGGCTGCTTCGCTGGCCTA
>158FP010072 CG7227_2            :+U  EU:NT; range  -249 to    50.
ACTACAACAATTAAATAAACATCATATAATATATTATATCATAGGATATGAGTATTATCACGTCTCATTATATGCAAAACACTTTGATTTTGGAAAAGTCTTAACAGTGATCACTTTCTTTCAGTGTCGTAATTAACATTTTCCGAAGTTCTGTATCATTTTATTCCGACATTTATGTTTATTTTTCAGGCCCGTTCTATATAGCCGTCTGGTCGGATTGAAAACATTTTCCAACCTCCAGTTCAGTTCAGTCGTTATCAAGTCGGCACTCGAAGTGGTTGGATCGCCAACACCCAAGAC
>159FP003721 CG9799_1            :+U  EU:NT; range  -249 to    50.
AATAATCAGAATTGATAAATAATCTATTTTTCTTCTAATTGTTCCAAATAATATTTGTAACTTACTTGAAAGCGCATACATAAATATTTCGTAACTTTTAGTTTGCAGTTTTTTGGGTTAAATGAAAATCGTTATTTTATTTTTGAAATAATCATTTGGCGCCAAAGTGTAATAAAATACGAATACCCCTTCTAAATTTCATTTAGTATATTTAACCATGGTTAGGTGAATTGTTTTCAAGCTCCGGTCACACTTCGCCACACGTGTTTTGGCAGTAAACATTTTCGGCATGTTGCGGAA
>160FP000379 bcn92_1             :+U  EU:NC; range  -249 to    50.
TTTACCTCTAAATATTTCGGATTCTTAATAAATTATTTTTCTGCACTATGAACTCAATTTATTTCTTACTTTTTGCAATAATATTTAGTATCACAAAAATAGTTTTTTTATTCAGTTGCGATGATTTCCGCACGACGCAGTGTCATCTCTAAGACTCACGCACGTGACACCACAGTGAATGCAGTCAGCTGTTTCTGGTATTTTGCAGCGGAAAAGTCAGTATTTTCCGGCTTTCCGCATGTAATTTTTATGTCATCAGGCGGTCAATTGGCAGTTGCCGCACCGAAACAAGAAACCAGG
>161FP003623 CG6234_1            :+U  EU:NT; range  -249 to    50.
GCCCACTTACTTGCAGCAGCAGAAGCAGAAGCCGCCTGCCTGCCAGGCCCTATTATTACCCGAGAGCAAATAAAGGCATATGATGGATCTGCCGGCGGCGGTAGGGGCAAGTAGGGTAGGTAGCTGGGACCGACGTCGTCATCAATATACGAGCGCAGCACATGCATTGCCTGCCGCAGCAGCAGCAGCAACTACAGCAACGACGGCAGCAGCAACACAAAATTCCAGAGCGCACGCGTTCTCAACTTTAGTTCTTTGCGAGTGGCCAACGCGTTCGGTCGTGGTGCGTGGTAGTCGGAT
>162FP000618 CG15472_1           :+U  EU:NC; range  -249 to    50.
GTGTTTGCTGATTTAAATACGGAAATCATAAACCATTGATAAACTCATTTAGCAGAGTAAAGGAGCATATGATTTAATAAAAAGAAAAAGGGTTACACGCATGAAGTTAATTCATTACAAAAGTTAAATCGAATTTATTAATATAATGAAAAAGGCTAATTTTACGCGGCAGAGCAATTATATCCAACTAAGCAGTGATGTTTCAACAACAGTAGGCCGTTTGCATAGCTTCAAAAAATTTATTAGCGTACATTATATTTATATACTTAAAACATTCAACACAATTCGAGAAATATGGAC
>163FP009313 dpp_1               :+U  EU:NT; range  -249 to    50.
CTTGCGGAGGAGGAGAGCCACCATTTTTTAGTTGCACCTTTCACCCCGAAGGGCCATCCGTGGTCGTAAAACTTTGGCCAGGCGCTCTCCGGTCTGGTCTGGTCTGGTCTGTTCGTACTGCTCCGCTCTCTTTTTCCCTCAAATGGGCCAAAAGGAGGCGACGTCGCTGCCGCGGTCGCAGCGCTGCCGCTGCCGCAGCTACCGCCGCTGCAGACGTCGCTTACCTGCCGAAGAAGAAGAGCAGCGTTCAGTCGCGCAGCGCACGTCGTCCAACGCACACACGCTCAGAGACACACCGAC
>164FP013318 CG8947_1            :+U  EU:NT; range  -249 to    50.
TAAGTGAACAGAAAAGATATTTCTTCTAATAAAGAAATTCTTAAATAAAAGAAAATGTTAACGGATTACATAGAATTGCGAATAATTTGTAGAATAAAATACTACCATGACAAAAAGCAAAGAACTTTGATAAGCTCTTATTACAAACTAGAAAGCTCTTCAACCGATTAATACCGATGTTTTTCACGGCGGCGTTATCTCCTCACCCATAGAAAGTTGTTGTTAAAGCAATCGGACTATTGAGCCGGCAGAACAGTTTAATTCTTCGAAAAGATAGGTAGTATACTAGAGTCGGGATCA
>165FP003797 CG14356_1           :+U  EU:NT; range  -249 to    50.
TAATGCTTTTGATTTAGGAGATGTTCTTGCTGCAGTTAATGAGTGTTAAGCCAGACATCTGTTTTTATTTGCCCACCGTTTGCCATTTGCTGACAGCTGGAAGCTGCGCGGTTTCTGCTGCTTTTTCTTCGTCCAGCTCGGGCCTTCTTTTTTTTTTATTTTGTATATTTATTTTTTTTACTGCGCTTCAGCTTCTGCCGGCGGCTCCGTCGGGCGGTAAATGAAGTTAACTTGGCCTTGTCGCACGCCAGTCTGCTTCTGACATTCGCGCGCCGCGCTCGATCGCCGCTTTTAACGTCT
>166FP007549 casp_2              :+U  EU:NT; range  -249 to    50.
TTAACAGAGCTATATGTAACAGCTGCAACTCTATGGAAAGTAAATGCTATCCGATTGTCAGTGTTTTATTTGTCGTCCAAATTAATCAATTTCCAATGAGCATAGGTTAAAAAATTTAAAAAAAAAAATACATGAATATATAAAAAGGTTTGAAGAAATTTATTTCAAAGTGCCGTTAGCAGCAGTAGCGCTACTGCGCATAAATCGCTTACTCTCAACTGGTCACACTGACTAGCCACTTTTTTCTTTGTGTAATTTTTTGTAGTGAAAATCAGTAGAGTTTAAAGAAGAGTTTATCGG
>167FP009246 CG12674_1           :+U  EU:NT; range  -249 to    50.
AGTGAGCTTCTATTGCACAACTAGTTATCGATAGTTTATGATGAATGAAATGAATGAAATATATTTTTAAATTTTTCCACGGTTGTGTAAATGTAATTAAAGTTTAGTTTTCATCGTTTTCCACTCTCTAGCCACAGGCGATAATCTATCCACTTCCACCAGGAGACGCTATCGGCACCTAGTTTTTCCACGCCGAGCTGTCAACTTGCCGCTGACGGGTCTGTCAGAGTGAAAAGTGACTGACGAAGCACAAATCGGAAAACTTGTCGAGCATTTGGAACGTGAAAGCAGGCAGAGCAG
>168FP008896 CG3548_1            :+U  EU:NT; range  -249 to    50.
GCTGGTTTGGTTGAGATATATTCTTAAATCGGATTCTTATGAAACATAAAATTACGCCTGCTACTTACTTCCTTCGATACTGACAGTATGACCAAAGCGGCGAGAGCTGGGATTTTCATCGACCAATATACCGAAATATACTATGTGCGAATTTATTGTGTGCGTCTCCGCTAACAGGGAGGATGTATTCGCTACGTCATCGATACAGCGAATATATCGATGCCCGATGCACGATGCACTTCTCACATCACTAAGCTCCAGTATATACAGAAATCAAATAGGATTTTTGCAAGCCTGGGC
>169FP000358 CG14054_1           :+U  EU:NC; range  -249 to    50.
GTAACTATATCTGTGTATATTTATAATTGTAGTTGTGGGGACTTCCTTGAGTTCCCGCCGCGGTTGCCACTTTTGGCCCAAGAGATCAAAGATGTAAGCGTTTCATTCCCTTGCCACACAATGGCGTATTGGTTTACTTTTGCTAAATAAAGAATTTTAACGTTTCGTATTTAAAACAATAGTTTTGGCTTTTTTCCTATTGATGAATTTCAAACAAGGTCGTTAGCTCCTCGCTTCACCCGTTAACTTACAAACGGTTTTATCCGTGAGTATTTCCGTACTTTCCACACTTGCTTATTT
>170FP013123 Pop2_2              :+U  EU:NT; range  -249 to    50.
TTAGTCCTTATCTATGGAAATATTCGATATCGGTAACCTTACACTGATGTTTAAACAAATTCGAAAACTGAGCACCATAAACAACAATTAGTAAACCATCATTATAAACAAAGGTTTCATAATGTTTGTAAAACGTTCTTCAGTTTGTTTGTGCCTTATAAATCTGCATTGTGGAGCATTTACTATGCTTCATAAAATGATAGGACTTGATCAACTAATCATAGCATTGATGGCGAAAACTAATATTTCACATCTTAAATTAGGACTAAACAAACACAAACATATACACACTTATACACT
>171FP006162 Tsp42Eo_1           :+U  EU:NT; range  -249 to    50.
TCTTAAATTTTTATAGGCGTAATTATAATGTGTTTCTCTCAGTGTCGGGCGGATGGGGCGGGGTGCCATTGAGGTCTGGTGAACGCCGGTCTCCTGAGTAACGACCGGCACACGAAACGCCGAAACGGAGACCGAGACGGACACGGATGCGGACACGGACGGCCACTCGGCGGATTTGTAAACAGTTCGCAGCTTCTTAGCGCTTTTTCGGGTCTTGCTTTATTTTGGCCCCGACCGATGTCCGACGGCACTAACGGTTCGGTCACCGCCACGCACAGACGGTCGAGAGTGGAAAGCGAA
>172FP009596 CG3251_1            :+U  EU:NT; range  -249 to    50.
GAGGACAGCAATGTGACCAATAATCCTTTTGATTTTTGATTATTTGGCTAATAAGTTTCTCACGTGCTTCCCTTCGACGGTGTTGCCACATAGCTACAATTTTGCATTTCATAATAACGCTTTCACACAGGAGCTTAAGGAGAACAGGTATTGAAGGCAAATTTCGTGTTCATTTCCACTGTTCCACTTTTAACGCGTATAATGGAAGTGCAGAATTCCAACATCTGGCAACGACGCAGGAAACTCGTGGCTTTCCTTGAACTTTTTCCTATTAGTCGCGACTTGATTTAACTTTTATTT
>173FP012613 Ect4_3              :+U  EU:NT; range  -249 to    50.
AGATTTCCTAGAAAAATTCCTCGAAATTCATTTGCCAAAATGCAAAAAGAAAAAGATGTAAAGGTAGTATAAATAATATGAAATCAAAACAGATTATAATTCGCATCCAAAAGACGAGTAAAAACAACTTGTTGTACGATCACCCACTCTTAGCTCTTATTCTTTCTGACTGAACCACTCTGTCTCTTTCGGCTGAATTTTTCTCTTTTCGAGGCAGCCAGCCAGTCACAAAATAAAATTTCAGGCCTCAGTCTTGTGTCGAACACTCGTACGTCGAGTTCGTGGAGCGGAATCGAAGAC
>174FP013694 CG18265_1           :+U  EU:NT; range  -249 to    50.
AATTCTATGATTTTTGATATTTTGGGGTGTTTTATTGAGGTTTTTTCCGTGATATGGGTAGGGGCCCACAATGTGCATATGTGTGTGTGTGTGTGTGTGTGTGTGTGCTCGCGGTATTAAGCGATATGGAGGGTTAGGCTTGTGTGTGTCGCCGGGATTTTAGTATCATTGCTATTTGCTGTTTTGATTTTCAACCGGCAACTGGCAATTGATAGCCGATATTTTTGTTATTCCGCTGCGTCATGCGGCAGTTGACAACGAGCAAGCCACTTGGCAGGACACGATCCCGACACACGCCAA
>175FP008499 CG13510_1           :+U  EU:NT; range  -249 to    50.
CATATGTATATTTTGGCCTTATTCATTGCCTTTATATGCAATAAAGGTGTTATCAAACAAGTGACTCATCTGTCGCCTATTCGGAGGAGAAGCATCGCTGTAGCTCACTAAATCAAGTGCACAATAAAAGAGGTATCCGATTATTAGTTCGACAGAAACCCCACTTGTATGGTAGCTATCACCTCTCGACGATAAGATAGTAGCCAATCGTTGAGGTATTGCGGGAGCCACAGTTTAAGTTCGTTCCTCAGTGCAACGCCAGCCAGCAAAGCGATCGGTTCAGTTCGGCCGGAAATCCAG
>176FP005175 Nmnat_1             :+U  EU:NT; range  -249 to    50.
TATTAATGAGAAACGCAGTGATGTTTGTATACTTCTTGATATATCAGTAAAACAGGCTTTAATACATTTTTATGTACTCTTGCCTTTTTGATGATTAAAAATCAAAAAATTAAGTTACATTAAGTTATCATTTATCGAATAACAAGTCAAAGGTAGTCAGAGGTGGTAGCCACTGCACAGCTGTTTAGTGTTGGAAAATAACAACAAGCCGAACAGATGATTGTGAAAATCAGCTGGCCCAAGAACAACATAACAAGCGAATGCTTCCGGCGGTTTGGATCTTTTAAAAGACGCTCAAAA
>177FP000770 sqh_1               :+U  EU:NC; range  -249 to    50.
ATTTGGGTGCTTCAACTGCGGTTTTTTTCTGGCCTTTTAAGGCTTTAATTGAAATGCGTGTGCCAGTGTGTGTGAGAATGTTTTCAATGAGCCAAATACGTGTGCGATGTTGTTTTTGTTAACCGCAGTTCAACAGCATTGATAAACTCGCATACACATGCACGCACTGGCGCAGAGCGAGAGCGAAACTCCCATACGTGTCATTTTCGTTTGCGCGAGTGACTCAGAGAGCTGCGCATGTGTGCGTGCATGAGTCGTACTCACAGTGGGCGCCCGATAAGGTGGACTTGTAACTGTAGC
>178FP009264 CG15386_1           :+U  EU:NT; range  -249 to    50.
TGTCGGGAAAATGTGGAAACCAGCTGAGTCCGTGTGTATTGCCGCTCATCGTGGCCGATTTTCCATCGATGTAAAAAAAAACAATTTTCACTACAGACTAAATTGCGTCGCGTTATCAGTTTGCAAAAACAAAAACGTGAGATAAACACTGCACTACATGGCAAGAAGAAGAGGCGCACACACACTAGCCGGTCGACCAGCTGTTGGCCGCATGTTAGCCAGCACTGGCCCAGTTCGATAATTCGTTTTATCGATAAGCTGGTAGGTGATTTTGTTTTCCTTTTTTTTTTGTAAGAAAGC
>179FP003567 svp_2               :+U  EU:NT; range  -249 to    50.
AGAAAGTTGGAGGCAAAGGTGAGACTGGGCGAGTTGAGAGGCCTGAGCTGTTGACGGATGCTGATGGATTAGGGAAATAATTAATGGTTCCATTCCGATTCAACGGTATTTGACCGATAACTGGATCAGGTTTTGGCCACCAAATCGATGGCTATTACAGGGGTTATGACCCTTTGTTCAAACTAAACTGGTTTGATAGGGGAAAACGAAATGTCTATCAAATATTTACGATTTTTATAATCATCAGATAGATATACATATTTACTCCAAGCTAAATTGTTGTTTTCAAAAGAAATGAAT
>180FP007973 mRpS28_1            :+U  EU:NT; range  -249 to    50.
GCGAACTCCACTTACCTGCATTTTGCGCAGGTGCGTCTTGTCCATGTCGTCGATCATCTCCGTTACCGCGGCCTCGATTTTCTGGCGCTGTTGCTGGATCATTTTGCTTGTTTAATTGTTAATTACCTACGTCTTACAACCGATTTCGTAATATCAAAATAAATGCCGGCAGCGTGTTTTTTGTAATATTCGATTAGTGATGAGCCGACGCAGCTGCTAATAATCGATTAGCAGTCTATCGGTGCCGCTCTTCTTCTTTGGTTTTCCACTTGGTTTTGGTTTTCTTGTGGATATTTTTGA
>181FP011550 del_1               :+U  EU:NT; range  -249 to    50.
AGGCTTTGGTTTTAGGTTTGTCGCTTGAGAGCCCTAAGCTCCAATTCTGGGAAACTTTCGCTTCTTGGGAACTGACCAAACGCTTCCAATAGTTTGAAGAACAAAACCTTCTCTTTTTGTTTTAAATCCAACTCGTGGATGTGGTAGATTTTTTGCTTTACTTTTTCAAGAAATATTCCTTTACAGATAATCTCAACGAAAAAAAACCGTAACTTTTATGGATGTGTACGGACACATGTGAGTGATGTCAGAATAACTCAAGGATACAAATTGTGTATTCACAATATTTGGTTTTAAAAA
>182FP009763 CG14000_1           :+U  EU:NT; range  -249 to    50.
GAAGCGTCCGCCTTTCATGGGCATTAAACTCACTTACTGCTCCACCGTCAGCTGAAGGCTCATCGTCCTCAACTATGGGCAGGTCGAAGAACAAGTACAAGCACTTCACTAAAGTAGAGGGAACCGCCGCAGCAGTCATGACCTGAAATGCAGCAATATTAGAATTGCTTAGTTAGTTTAGATTTAACATCTTAATTTAAGCCCGCAGCCCCGGCGGTGTTTTGTATTTTGAGATACAACTTTTCCCGCAGAACCTTTTTCATCTGTTGCCAAAACTAAATCTAAACCATTTTAAACTAG
>183FP001196 CG43386_2           :+U  EU:NC; range  -249 to    50.
CCGCTCGAATCGCTGCCAACGTCGCCGTCGACGTCTTGCATCCAACAACGAATCCAAACGTATCCATGAATCCACGAATCGGGCGGCAATAAAATTCAATTTGGCCGGATTGCGTTCGTCTGTGATTTTTCGGTGGATATTTTGAGTGGACTGCGCAGCGGCGCTAAACAAAAAGCTCTGCGCATGCGCCGTGGGCTGTGTAACCGATTTTTTGGCCACTGCTAAATCATTGAAGTAACTTTCGTCCGCAGTCATTTGCTTAAAGTTAGTGAACGTGCTAGTATCGCGTATCTGGCGGCG
>184FP006220 didum_1             :+U  EU:NT; range  -249 to    50.
ATACCAATGGGTGAGTTGAGCAGTGCTGAAAATCTAACTGCAGAGCATTGCGCGCCAAATAATTGGTGCTTTCTGGGGTGTTTTGCAAGAAAAAATTCAGTTACTGTGGCATTATACAAATCTTTTTGCAAGATATTTTACTTTGTTCAAATTTAATCCATGGTTAGAACCACACATTTCTAATTTGGCCCAAACTGCACGCCCTTTGGCAACCCTGCCCTTTTGCCAACAACAAAACATAAGTCAGTCAGTCAGGCGGTGACAGGGACGGAAGTTTGTTTGTTTTTCTCACACTTTGGC
>185FP012724 MYSQ_1              :+U  EU:NT; range  -249 to    50.
GAGGATAACTATGGGTACACCATGAACTTCTACCAGCCCATGCTGGACTATCTGGACGCCAAGGCCAAGGGTCTGGAGGTCAAGAAGCCGCACCTGCCGTGGGTCAGCGAGAGGGGACTGAAGCAGTACCGCCCCTCGAATGCGGTGCGACAATATAACGCCGACGAGATCGTCCGATTGTCGCGCACCTGCGCCGCTCGGGCCGACGAGATATTGCTTAACTTTCGGGCCCAGAAACGCTCGCCGTTCAGTGTACAAAAGTTGGTCGACGCATCGCGAGTGACCAAGCACCTTGAACCG
>186FP006568 ced-6_1             :+U  EU:NT; range  -249 to    50.
ATGTATGTTTGTATGTATGTACAGCCCTTGAGACCGCCCATCATTGATAGGCAACGACTTTCGCCGAACTTTCCTTGGATTTTTCCAGCAGCCGACCCCGCGGTTTTCCGACCCCGCCTCGCTTCCCTCCGCTTCCCGCGACCAGCGGAAGTCTCGGGGCTCTGGCTCTATCAAAATCAACGGGCGGGGCGACTGAAGCGAACACAGAATAATTGCCATAGCTGTGTGCCAGTGCCAGTCAGTGCCAGCAGTTTGAAATCGACGACAACATCAGCAGCAACAAGCATTGCAACAACAGCG
>187FP008724 DCP1_1              :+U  EU:NT; range  -249 to    50.
GAAATGCTATCGAAGTTGAAAATTTTATTAGTAAACATAAATTAAATGTTTATGCTACATAATTGAGAAATATTATTACGTACAATTGTGGCCATTTTTATATGCAAGTCAATCGACTTAATATTTCTCAAACAAATCATTAATAGACAAAAGGAAGAGTTTATTGTCATTCGGTGTGACCGCAGCACAGTCGTTGATAAACACGGGAAAACATCCACGGGGCAGTGTGACCAGAGCGCCGTTAAATTCACAAATAATTGCAATTCGCAATAGCACAGCCAAAACTGAAGATTACATACA
>188FP014199 CG7181_1            :+U  EU:NT; range  -249 to    50.
TTTTTTAATATTGAACAAACTAACTAATTTAACTAATTGTACGCATTGTGACCATACCGACATTGAGTAACTTGATTGACTTAAATTTATTTCTAGGTTGTCAAGAACATTATTTTTAATCAATAAGGTATTTCTAAACAATTATCTGCACCTGAAACACCCTACATTTTCGTTTTGGCTTGCGATAGTTGTGTTTCGCGTAAGACCATCTCTAAAGAAAGGCGAATGACAAATCGTTAAGAAGAAGCATTCTAACCTTACAGCATTGATTTTACGCCAGCGTATTTTGCGAAAAAGTTT
>189FP008535 CG13531_1           :+U  EU:NT; range  -249 to    50.
CTTAAACTTCCCGTTGTGGCAAAAGGGTAAGAGACAAAAGTTCCTCGACAGCAATGGACTGAACAAAGTTTCAGATATTTTTAGTTAAAATGTGGCTCCATTTAATACAATTTGTGCGTCATTATTTTCAGTGCTTACTGTACTTGCACTCGGAACTAGATAAGGTTCCGGAGAAGAAGAAGCAGAACATACAGCTGTTTTCGCTATTATCAACTGTTGATTGCAACAAAGAGATGTGAAAAAGCCCGCAGAACATTCCAAGAACTCCGCCCACCAAGATGCATTCCGCCCAGGCGCAGG
>190FP009112 Dbp21E2_1           :+U  EU:NT; range  -249 to    50.
TAAGCCACAGTTAATGGAAATGGAACGGCTAATAAATGATTCGTATGTGCAGGAAGAAATGTAATTTTATAAAAAAAAACAGATTATTATTATTATTATTATTATTATTATTATTATTATATTAGTTGCTGGGTCTTGAAATAAATATGAATTTCAAACTTACCGCCACAAGTGGCATTGAATTCGAGCGGCGCTTTCCAACACTTCGATGCGTGTGCACAGCTGACTTGCCGGCAAATGAAAAACATTGAATAATATTCCGAAAGCATGCTGAACTTGTCCGTGGTGCTCCGGGTGCAA
>191FP006834 CG9062_1            :+U  EU:NT; range  -249 to    50.
TTGCGTATTTGCATAACATTAGCCCCGATATTTCCTGAATGTACAATTAAAAACAAATGTTATAGTTATTTTCTTGGCTGGTTTTTTAAAAATTTTCGAATTTTTAAGTTTAGTGGTTCCGGAACGAGTCACCTTTCTGAACAAGAAGTGTCAACTCTGTTGAACAGCCGGCACGGTGTGCACAACCAGGTGGCAACACCAGCCGGCGCAGGAGAATGAGTGGAGGAGTGCCTGAGAGGTGGGAGGACCGAATGGGGAGAGACAGAGAGCGAAATAGGTGCGAAAAATTTGTAGTTGCCT
>192FP008489 CG2852_1            :+U  EU:NT; range  -249 to    50.
AAAACTATACCAATAAAGTCAACTCTTCGAACTTACTTTGTTCCTTCGTACGAAAACCTTAACTTATGCTTTCGGCGTATTAACTATTTGAATTTGAATTTTCCGCCCGAATGTGTGATCATCAGACATCGTCATCGAATGGTCACACTTAAGCATCGATATTTCGACAAAAACATAAAAAACGATGGAAAACATCGATTGGCGATGCAACAAAGTTTTCTTACATCACTAACAGAAACCGAAAATTCAGTCGTGAAATATCCATTGGCGACGTCGCTTGAGGAATAAACTGAAGCGCTG
>193FP013086 Ccdc56_1            :+U  EU:NT; range  -249 to    50.
AATTTTTAATTTAATAATTTGAAGTTTATCCATAATTTATTGTATCTAACTAAATAAAATTGTTATATTATATGTTATAGAATATGTTATATTCAAAAGGTAACACAGGAATTTGACAATATAACATTTGTTAACCCAATGAAAATAATAACAGAAAAGTACCGTTCCCAGCAAGCTGTAAACTTAACAGTGCCTTGTGAATTTTGTCAGTGTGACCGCTTGTTCTATCTGACGGTCAGCTGCGGCCACACTATTACCGTGCGACAGATTTCATAATTCTCAAATCGGCGAGGAAAGCAC
>194FP013452 yellow-k_1          :+U  EU:NT; range  -249 to    50.
ATAACAATCCAATTTTGGGTAATTTTAAGAGGAAACTGTGTCATGATTTCGATATTCTCCGATTGAAATTGGTAAGCTTTTTTTTTTTGGGACCACAAGTGAATAGAGAAACACTCCAATGCTGGTCCCCATTAATGCAGGTCGCCGATATATTCGGCGACACCCGATCCCAACTGCTGATGTAGACACTTTGGTGGACTTCTTGAACGGGCACTTACAACGTAAGCAGAGTTCTCTAGCCCTAAGCTCAGTCTGAATTCGCGTTTAAAGATGGTCACACATGGTGTCCTCGGCTTGGGA
>195FP001453 CG15734_1           :+U  EU:NC; range  -249 to    50.
TTTGTTAAATTTGTAGCTTACCAATTACACAATAATTTGGAAATTTTTACATTTTTTGTTACGAAACGAGTTGTGCTCTGGACGAGCTCTGAAAGCAAACTGAATATATTTCGAGTCGGGCAGGGGTACATGGATTTGACAGCTCCGTTTGTTCGATGAAATTAGTTCCAAGGACCAAGTGATCAGGATACACCGCATCGCAGTTGGCAATGCTTAGGCAAATGTCAAAATATGTTCGGTCGTAAATTCAGTTCGATAACGTATTCCATTGCAAATAGCAGCAGGAAACAAAATTTCAAG
>196FP003663 CG14383_1           :+U  EU:NT; range  -249 to    50.
GCGGCAGTTCGGGTGGATGTTCCTGGCCACTGTTGGCGGTATTCGACACTTGGATAATTGTGATGTTGTCCTGAGAGTCCGCACTGTTCGTAGGAGCGGCGCTCGAAGATTGGGATTGGAGGGGCTTGCGTTGCGGTCGCTTTGATTTGTCTGCCGCTCCAGCTGACATGGATCGCGATGTTTGCGGTCTAAAAGAAAACAGGAATACATTTTAATATTTGATAAAGAATGCTGACGTCATAGTAGGCTGATTTCTAAATCACAAGCCAGTTTGATATAAACAAATCTTGGAGACATGGC
>197FP013090 CG32087_1           :+U  EU:NT; range  -249 to    50.
TTGGCAGATTAAAACTATTCATAATACAACAGATCTAACTGATTAAGAAATCCCCATATTATATTCTCATAGACAAAAGCTCTGCATACTATAAATATAGTAAATTGAATGATGAGGCTCAACATATGTCTAATAATACCCATTTACTTTCGCCACAGTTATGAAAATTATCAAAATATCTGAATACATAATGTTATTTTAAAGATATTAAGAAAAAACCATATCATAGTCGACTTTGCTGCTATGGGTGAATTTCTTATCTAAATCTTCTAGGTTCTAGATTTAAAACACGATATATCT
>198FP009352 aph-1_1             :+U  EU:NT; range  -249 to    50.
AGTAGATATTACTTTTAAAGGCTGGATTTGGTTTTTATATACAAATTAAAGCAAAGGATAGGTAATTAGGCAATTAAGTTAAGATTAAAAGATTCCCATTTGTTTGGATAATTCTCGCAGTTTAAATAATTTGTATACTTTTGCGTGACGCACAAGCTAATGTACTCATCTGTGTAGGGTATGTACACTACTAAAACGTACAGTGTGGCAGCCCGAATGGCACTGCAAAAGTCTGGCAACTCTATGCGAGTCTCTGCTTCCTCTTCCCAAGTAAACCAAAACACCCACAGAGCAAAAGAA
>199FP001779 Ac13E_1             :+U  EU:NC; range  -249 to    50.
GTGAAGCTAGCACATAAAGGGCATAACTTGGGGCTTAACAAAGAGGCCTACCAATTTGATAAAACACGTATGGTAAACCTTTTATTATTATTATTAATTAGGCACACTTGAAAACCAAATGGTAAGCAGCGGTATTTTCCTGTCATTAATTTGTTCTTCGGCACCTTTTTCGCTAGCATCCCAGGTTTGTGTGTTTTGGGTCCAATGTGCGGGCTTGGTTCGCTGCGCTGCGATTCCGCTCCAAATTTCATTCTCTAAATTTCAGTCGCGGGTGGCGGACGTTCGGCGGAAAAACTCTAA
>200FP006479 Tom7_1              :+U  EU:NT; range  -249 to    50.
TTAAAACCCAAAGGGCAAAACGGTGTGACCGTTTTAGAAGCGAATTTAAATTTTGCGCTCAAATGTCAATGTTGCCACACCAACAGAAATCTGTATTCGAAATAATTTTACTGATTCTTTAAATTGGTAAATTATTTCAGGCCCAGCAACCTGCGACAAAGCCATCCCAAGAAAATATAAATTGAACGAGTAACCTAACAAAAAGTTTCTGTCAGCTGTTTTATATCGAAAAAAGTGCTGTTTTCCAACACTTCGTTTGCAGTCAGACAAGTTATCATTTCATAATTCGCAAAAGGAGCT
>201FP001860 Lcch3_1             :+U  EU:NC; range  -249 to    50.
CATAGAATTTCAAAAAAGGCACAAAGCTTTCCGTGAGCTTAAACGCGCGGTGTCGCTTTGCAAAAAGCACAGCCTCATTGCCAAATATGATGGCGAAAAGGACATCCAAGGAAAGCACAGGCCTACACGTATGTATTTGATAACACGAACCGACTTGAATAATAGGGATGCGCAATGCAGGTCAAGCCGAGCGAAATGAACTCACCCGAGAAGCTCCCGCACAAGCATCTCTATAAGCAATTATTCATTAGATAGATATAGATACTGTGGGTGCTCGCACGCAGTTCGCAGCAGTTCGAG
>202FP011520 twit_1              :+U  EU:NT; range  -249 to    50.
TCAATGAAATCGAAAAAAAAGGCATAACGCTGGCCACGAACAGAGCCGCCGAATGCGTGAGTCTGGCTGGCTGTCTGGTGGGCATCCATTTGATACGGCAGGAAATAAAAAAGTGCTGTGGCGACTAAGGGTTTCCCCAGAAGCAAGGCAACAACAACAGCTGCAGTGCGGGCAGCGACGCGACTGCGCTGCCAGCAACATTCAGTAGCAAGACTTTGGCACTCTGGCGAAGAAGCCTCGGCAACATCCACAGTCGTTCCTCGGCCGAGCAACCGTCTGCATCGCGCGCACTCTCGAAGC
>203FP003186 CG44261_1           :+U  EU:NT; range  -249 to    50.
TGATTTCTGGGTTACGAATAAATGTTGATTTATAAGCAGACAAGATTACCAACAGCATTTTGCATATTTTTATACCGTTCAAAAGGCATTGCATAAACCTAAACATTAATATATAAATATTCTGGATTGAATTGAATTTGAGGCTAAGCGCTCAATATCGAAAATCTATATTTTGTTGGCAATCATTTTTTAGAGTTGCCTTACGAAAGTGACAGCTTTCCTTTCTGACAGGCCGTCATCATTCAAGTCATTCAAGTCATTGAAGTCAAGGCACCAAGATGTATTTTCCGACTACTCCAG
>204FP003483 Taf12_1             :+U  EU:NT; range  -249 to    50.
CTCGGAGACCTGACTGTCCGCTATTGTTTCTTCGCTCGCTGACATGTTTCTTTTGCGCAGCTATTGTTCCCAATTACAAAGTAAAATATATTCCTTATCTACGTGATATTTGCAAAATACGCCGTCTTTGTTTTGTTTTGAACTCCACGCCAGTGTGGCTGTCTAACTAAAATATACTGAAATTAAACGTAAATATACCAAATTGCTTTATAGCACCAGCGGGCATTTCAGAGTCGCCTGCAACTGGCCATACTGTTGATTTGGCTGTAGTTGCTCCGCTTATTTTTATTTTGTTTAGTA
>205FP007759 CG11395_1           :+U  EU:NT; range  -249 to    50.
TGTGGGAGAAACGCTATTGGGGGAAACTTAGCGTCGTGTAAAACGCAGTAATTTTAGTTTGGTGGCCATCACTGTGAGTCAGTGTCTAACTCAAACAATTCCCGGTGCATTCAGCTGCATCAGTTATTCCCTACTCTTCTGCTATGTAATTTGATGCCTTATCTGCTGTCATGAACTTGGCTTATCAGCGGCTCATAATAAATACTAAACTCGGTTAGATCGTCTGTTCTCGACTCGACAGCGCTGCTCAGTCTGTTTTGAATATTCAACGCTGCCGTTGGGTCGATTTCGTGTCGAAAA
>206FP003458 CG10898_1           :+U  EU:NT; range  -249 to    50.
GAAAATGCATTAGTATTTTATACTAAAGTACTGTGCTATGTGCAATTGATGTGTAATAATAAATACGAAGCAGATTAGGTATGATTCCTTAAAATCAATTATTTATTCAGGCTTTGCATATTAGGCCATAAAAAGATATAGTCGAAATATATTCCCAACTGCGATAATTCGAAACTAGTGTAAAGGGGGCCTTATCGAAGTAAACAAACCCGCAGCGTTGCCAGATGCTGCGCCAAGAACAAAGTGGCCACTCTGCCCTCTATTTACTAACAAAATTACTTGTTCTTGGCCGCACTTGCA
>207FP008006 CG15096_3           :+U  EU:NT; range  -249 to    50.
GAAAATGGGTTTGTGTTTTGGGGTGGTGGAGGTGGGGGTGCAACTGCCACGCGCTCTTACACTGTCAACAAATCAGAGCGACAGCCAACGTCACAGATACAGATACAGATACAGCTGTAGCCGCGAGCTGTAGCTCAACCAAATACAGATAGGCTTACCCACATAGCCACACGACTACTGGGCGATGCTGGTTAGATGATCTGACTATTTGCGTAAAGCACCTGCTGATGCTCCGCCAAGAAGCCATCAGTTAGTGAGCAGGCTCCAAGCCGAACGGTAGTGCCTTTGCCTTAAATTCCA
>208FP011114 CG31810_1           :+U  EU:NT; range  -249 to    50.
ATGGGAACAAAAAACATATAGACTTCGATGTACTTATGTACTTATTTCTATTCTATTACTATTCGATGTACTTATTACTATTCTATTCACATATGATTTTAAATAAATTTTTTTTTTTTAATTTAATAAAGAAAATAGTTAATTGTTAAAGAGACAGACTGCATTTTGTGGTAATAAGAGAAATAAATATCGCCTTCCAACTGCACTGGCCTTATCATTTAAAGCCAGTTTAGTCATGGCCGTGTACACAATCTCTTGAGTACGCTCTTATCACCCAGTCAAAAGTTCGCTTATTCGTTC
>209FP001431 Upf1_1              :+U  EU:NC; range  -249 to    50.
TGTAATAGTTTATTATAAGGTCGACTATATAAGTACTTTTAAATAAATACGCAATACGGGAGTCCTATGTTTGTTTATTCATTTCATAAATTTTGGCGATTTTGGCGTTTTCCAAAATAAACAGTAATTTATGGTATAATTACTAAAAAGACAATACTTAAACGATATATTATTCACCCCATCACCGATAGTATCTATAGTCAACTTGCCCAACACTAGCGATTGATGTTGCCATACGCGATTATCGATAGACCCCTCGTGAGTCAAATGCAAACTGACGTATATTTATTACTGGCAAAA
>210FP009144 CG4629_1            :+U  EU:NT; range  -249 to    50.
TCGGATTCCGAGTCCAATTCCGATTCCGAGTGGATGTTCATGGGAGCACGCCCACGTTGTTCGGGTCCACTCCCCCTTATTACATGCGCCCACTTTGGCTACTGGTACTATCTCTGCTGCTGCTGCTGCTGCTTCTGCCTCTGCCACCGGCGACCGGCGGCGTTGGCGTCGGCGTCGCCTTTCTTTGGCCGCTCCGCTCTCGTTTGTTTTTTTCGGCTCGGCTGGCCGCTCGCTTCCGAGTTGCCGCTCAGTCTGAAAAGTTCATGTGACGCGTCGAGAACGTTGCGATTCGAGTCCGCT
>211FP009441 CG33282_1           :+U  EU:NT; range  -249 to    50.
TGCTGTATGCATACGGGAAGATAATTTCAACTAACTTAATCCGTTTGGCGAGTAACAACAGGTGGTCGCGGCTTTCGCCACCTATCTTTACAATGTAATTTGTGACGTTGAGGTGGGTTTGCCAATTCAGAAAACACCACAAAGCTGTATAGACAGCGATCTCTTATATTGCGGATATAAAGTTTATGAAGGGGTCCAATTCGACGGAGCTTTGGTCTCTGCTGGGATTTAAGAAATACACGCTATCGCATTTGTGGCGCAACTCTGGAGTGAGCTTGACATACAAACGGCTAGAATGGC
>212FP003508 CG17360_2           :+U  EU:NT; range  -249 to    50.
AAATGCAAATACGTGCTCTACAATATTTTAAATAAAAGCCGAATACAAACTTGTCTTAAAATTGAATTAACTCTTCAGGAACATTTTACATAATGTGTTAAATAATTGTTGAATTTTAAAATTTACAAAAATATTATTTGAAAACCGGAACTTCCCGTTGCTGTAACAGGCCGCGTTGCCAACCTCTTCTCTTATCTGGCAGCTCTGGCGCGCAATCAGCTGTTCGCGGAACTGGCAACTCTATGAGGTCAAAATATTGATTGTTTCACTTGCCAAGACGTTTTTTTTTGGCAATTCTAA
>213FP011116 CG31809_1           :+U  EU:NT; range  -249 to    50.
TATAAGTATTATCTAATAATATATAAGATTGTTATTTGTTAAGACATTAGATGCACCGGCACCGGGTGTTTTTTTACTCGTACCAATAACAACACTTCGGCACAACACTCGGATATTTTTTATTGCCGCGAATAGGGTGTCAAAAAACACACGGGTGCCTAGGGTGCCAGTGTTTAGCGGGTGTAATTAGAGTGCCAGTGCCGTGCTGCAGTTCTCTGATATACACACGTGCTGAATAAACAAAGAGTCAGTCGTCGTTGAACTGTCACGGAGCGCACACTAACATTTTTTTAAATATAT
>214FP008015 CG15084_1           :+U  EU:NT; range  -249 to    50.
TGGAAAAGCTGTCACGCCGTCGGTGATGTTATCGATTACTTATTTATTTTATATGTCAAATAATTTGAAATAAACAGTTGGCATTAAAGTAACAGGTAATATAGTAGGTCATATTTATTACATATTAATTGTAATATGACTAATAATAACAAGACTAATTCATATATGATTTTCTGGCTATTTTTAGCGTTTTCCGCACCACCGATAATGTCATCACCAGCGACCCGAAACAGCTGATTTAAAAAAAGCAGAAATGTTTATTTACATTTGACAGCAAAAGATTGAGCTTGTAATTAGTTT
>215FP000640 ovo_2               :+U  EU:NC; range  -249 to    50.
GAGGCAACGCACACAAAACACTCTCACTCTCTCTCACACAGGTGCGCTTGGTTCGCCGTTTCGCCGCTGTTTTTCTCACCTGAGCAACGGCGAATATCTCGTTATTTTCTGACTCATACGAAAGGGAAGTTTCGCTCTTTCTCTCTCTCTCGATTTACGGTGTTTTAAATTCGCCGTCTAACTGAGTTTGTTGTAGCGGCGAGATCGATCGGTTGACTTTGGTTTGGCCTAACTGACTACCTCGAATACAGTAAGTTGCGAGCCGGCGTTGTGAATGCACGTGTTTTCGCTTAACTCACC
>216FP012995 SuUR_1              :+U  EU:NT; range  -249 to    50.
ATGCAGCTATAAAAATGAATTCCTTACACAAGTTTTGAGTTGGCAGAATAAATAATTTAATTTAAAAACATTTTACTCGCCAAAGGTTTCCAACCTAATGTATTTTACTAATCCTTGTCGGTTCAGTAAGTTTTTTTTAATATTTTGCTATTAATCAAGAGCAGTATCTCTTTTGGCTATTTCTAGACATTGCTTCGTTTGCCAACACTACCAACGTCCAACAGCTGATCGCGCCAACAAGACGCAGCCGGTTCTGTGTGAATGGTGAAATAGAATTGGAGCCAAAAATAATATTTTCTT
>217FP004658 CG16791_1           :+U  EU:NT; range  -249 to    50.
GAATATATTACTTAGCTCTTGTAGTATATCCAAAAGTAGAAAAAATAATTAAAAATGAATGCTTAAATTGCAGAATAATGTTTCAAATGAATGCGCCAATCGCAGTCGTTTTGCTGAGATAAGATGAATGGTTCGAGTCCGCGCCAAATATCTGTGAGATTGCAGCAGTGCTGCGCTGCGGTCATACTGCAGCGGTGAGATACAATCCCTCGGAGGCGAATTCGTTTACCGTACCGTATCGAAAAAGTTATATTCTCTCTCGAAAACCCGAAGCGAGCGGACGTGCAGCGCGTGCCGCGT
>218FP008197 DMAP1_1             :+U  EU:NT; range  -249 to    50.
CGCTTAGATATACTAACTCAATAACATCACAATGTATACTGCAATACCATATGTTCCACCGTTCCTCCATAGATGCTAATTTGAAGCACATTATAATAATTAATTAATAAATTAATTATTTGTAATAAATAAAAAATATTTTCAAATACTGTTTGAAAATTTCATGTTCGGAATTTAGTGAATTTATTACTTAGCCCTAGCATATACTAACTGTATATTTTATGGTGAAATAAACGTATTTACCATCTTATAGTTTACGGTCATACTAATAGCATTATAAGAAATTTTGTTCGTTTTGCA
>219FP010974 nht_1               :+U  EU:NT; range  -249 to    50.
TCCAGCTGATGCATATTGCAGTCGAGAATCTAAATAGCACCTTACTCAAAAGTTTGATAATTATAAATATAATATAACAGGGCTACTACTTATTTCAAAGTCTCTAACAGTTTTTTTTTTTTTCAATTATAATGTACTTAGCTGAAAGGCAGTAACCCTAAAATGTTACCGTTTTTGACAACAGCAGCTGTAAAGCTTATTCAGTTTGACATATCGAAATTTTCACAGCAAAAAAGTGAAGCCTCGCGCAGTTTGTGAATTATATTCGTGATGTCAATTATTTCCCTTGAAGTTCCTATT
>220FP010889 CG4501_1            :+U  EU:NT; range  -249 to    50.
GCAAGATTCCCACCACGCCCCACTGATAAGTTTTAATTGCCCGTTCGATAAGAAGAGATGTGCTGTTCTATTCACACTCGAAAGGGTGGAGGAGAGGGAGCAAGCACGCCGATCGCATGCTGCTGATAAGAGGGTATCAGTACCAGGTAGCACCCATATCGATGCCGATGCCAACGCAGACGCTGGCAGAGCGATCGGTTGCCCCGCCGGCAGAGGCTTCTCTATAGCATCCGATCCTGAACGGCGTTCAGTTCACGCTTTGCCTTCGCTGAATTCGGTCGTGTTTGCTGTCGTGGTTCT
>221FP009302 CG43750_1           :+U  EU:NT; range  -249 to    50.
CACAGCTTTCATAGTTTTCATTCCTCTATTGGCGCTCTTTTGAGCTTTTTCTTCTATTTTTATTACTATTTTATTGGTTGTGGAAAAAATAATACAAAATGTTTTATTTGGGATATAGCAAGTGTCAAGAGATAATTACCACAAAGTAAAGCTGATAACTAAGAAAAATAGCACACATACAGTAAGAAAGAGTATGTTGATCTATTTAACAAAATTAAGAAAAAATTTGGGAAATAACATTTGTACTGGAGTAGTGAGCTTTGCTTCATATAGAAAATATAAAAAATATACTTGTATACA
>222FP003218 MTX1_1              :+U  EU:NT; range  -249 to    50.
CATTTGGGTAACATTCGCTAGATCTAGCTAATGTAAAATAATGTGAATATGTAAAAATGCATATAGATAAAAACTTACAATTTTTTGGTAGTATAATAAAAATAGCAATAAAGATAAACATAAATAGCAATTAAGCTCAAACATAATTCCGTATCTTTTCATTAGCCAAAATAAACTTCGAGTAGCAACATCCCTGGCCGGCAATCGATAAAGCGCCGATATGCTCGAGCGATATATCGAGTGCCCAGTAGTTATCAGTCTGAAGCACTCGCAGCAGTCGGCCAGAAATTCTGGCATATA
>223FP007072 CG42663_1           :+U  EU:NT; range  -249 to    50.
GCTTTAAAGTTGTTGCTTTTAAGCCGCAAGTGCCGTCTTATACTCTCTTCTAAAAGTAAAGCACTTTTATGCACTCTTCTACAAACAAATATGAAATGCAGTTTTCCAGTTTCAGCTTATACGTTTTTTTTTTTTTGCCGGCAACTCTCTCTCCTCTCAATCAGCTGTTGCGGCGAATTGAAGCGCTGTTAATAACAGCGCCTGTTAGCAGCGTCGCTGCGCGACTGAGTATAAGTCCGAATATCATTCAGTCGTTAACGAAACTTCGCCGCGCGCGGTTCACTTCGTTTTTCGGTCCGC
>224FP012525 Sec63_1             :+U  EU:NT; range  -249 to    50.
AGCACATATTATATTATAAAAAAAAAAAATATATATATATATATATATAGGCAAATCCATTTAAAAATATACATTTACATTGAAAACTTGCTGACAAAAGTTTTGCTTGCAAACATTTTTAGTACTTGGTGACCTAAAAAATCAGATTCTAAACTTAGTACTGCCAGCTTTGGCAACCCTAAACTATGAATGCTGCCTCCCGCCTATCGATAGCCGTGCAATCGAACCGGCTCCGCTCCAGCTACGCCTATCGGTTCCAGCACGAGCCAAACAACCCTACGTGTCAGTCTCATGCGTCGG
>225FP010060 CG14535_1           :+U  EU:NT; range  -249 to    50.
TCCTTTTGTTTTAGCCTCGCTGATTTTGTTTACCTGAGCCTCAAAGCCACTGTCGTTGGCCGAAAGCAAGAGATTTTCCGAAAGAGAGTGAAAGAGTGAAAGTCCGACTACCCTTGGGGTCAGCAATGTGGCGTTACCATACGCGATTCGCTCTTTCTTCTGGCACGCCTGCGCCAAAGAGAGGCGGAAAACTCTTGGGAAATTCAGGCCCAGACCGAAGACCAAAACCGAAACCAAAAACCCGACTTCAGTTGCCATTGTAATGCCAACGCAATCGGCACGCGTTTGGCTTTCGCGCCT
>226FP005314 CG42235_1           :+U  EU:NT; range  -249 to    50.
ATCTGGCAGATCTTGGGCTGGCCAGAGATACACACCATCACACACCGAATGGGGGGTGTGCACATATGTGCGCTTATCTATCCAGATCCGACATGCCCCTGGCAATTTAGGCGATAAAGCTTTACACAAAGCCTCTGCCCACACTCTTACAAGATTTGCGTGAATTACGATCGGCCAATGTGACGATGATGCTGACTTGGATAAGATCTCCGGAGATTTCTAACGCAGCTTGCGGCGGAAAATTAGTTCAGTGCTCGGCGGTGATTTGGATCAAACACTTGTGTGTGCTCTCATCCAAAT
>227FP004328 CG7675_2            :+U  EU:NT; range  -249 to    50.
AAACCCAAAAACGGGTCACTTCTAGACTTTTTCATACATCTATAGATCTTGTTTCTTTTCGAGACTGCATTGTAGGGCGTGGTTCGGTTGGGGGGGTTCTTAAATGGTGCATGCAAGCGTAACCAGAGCCAGTCTTCGAGTCTTGAGGAAAGCTCTTGGAAATCTTTGTGACGTGGACGGTGGGGGAAAAAAAAAACAAACAGAGAAGAAAAAACCAGAAACTCAAAACGACATGAAACTTCAGACTTTCTTTCTTGTTCAACCTTCTTTCGTTTGGGCTGTCAATGAACTTGGTTGAAT
>228FP001877 vap_1               :+U  EU:NC; range  -249 to    50.
AAAGTGTTTAAATCATCTTTTGTAATTTCAACACATATTAGCTTTTCATTTAAGAAATGTACATTCAAATGCTGAATAAATATTATTTGCGTTTGTTTTTTCTTTAAAATATTATATCTTAAATTGGCTTATCGTTTATAATCGATTTCTTATTCGAGCTGTACTCTCTGGCGCTATCTTGACGCACATACATTCGTCCGATAAGTTGGGTGTGTGGTATATTTCGATGATTCACTACGTTCACACTGCGCACAATTGAATTCTGTGGCTATCGGTACGGAAGAAATTTTAGTTCGTTTT
>229FP014179 Aef1_1              :+U  EU:NT; range  -249 to    50.
GTCAATGTGTGGGCGCCCGAAAAGAGTTCAAGTGTGTCACTCAGTATACCCAATTCCGTCTGGAATCATTTGGCAAAAATAGCGTTTATAGACGTGTGAAAAACAATGGACATTTTCGAGCGGAGAGCTCCAAAATTAAAAGTATCCTAACCTCAAAAGAGCTTTTACACAGTACGTGTACGTGTGTGCGCTAGTGATGTCCATACGTGTGTGCGACTGAAAGTGGTTGTGACTTTTAGCTGAAGAAGGGAGCGCGAGGGGCGATCTAGAGGCAACGTGTTAGTGGAAAAACTGCTTTTG
>230FP005439 CG5938_1            :+U  EU:NT; range  -249 to    50.
GCCTTCCTTTGTATTTGCAGTTTCTATTTTGTATCTTCCCCTCCCGCTCGCAATTGTGGATAAAAGCAACAACAAAGTGCAGACAGAGACCAGTGTTGTGAAAGACCCCCCACACACACACACACATGCACATGCGTTGCATTTATTGTTTTTTAATATGCACTTTATTTTGAATGCCACTCACCAACGCCCCGCCATCCGCCGACCGCTTCGCCCACGCATTTGCGTCAACAGAGGAGGCCAGACGTCATAATCGCATCACTGGGAAGCGCGACAGACGTCGACATTTTATGGCGGAAG
>231FP005190 CG11791_1           :+U  EU:NT; range  -249 to    50.
AAAAAGAGCGAGGAGTACACACGAACACAAAAACGATTACGAATACGAGTGGGACGTATATATGTGTAGTGCGGTATATCGATATCGGTAGATCGAGAGAGAACACTACACTCACACGACACTCACATTCGCATTCGCAGCGACTTTCGATTGAGATTTTGGTTGGCTGTGGCTGTAGTCAAGCGAGCGCACATGAGTCAGATTCGTAGCTTTTGTTTTGTTCAGTCGAGTGCGAGTTCTGTGCGATTCAGATACTCGCTGCCATCCGAACCGAACTGAAGTCCAAGTCGAATCTAATGT
>232FP004386 CG14298_1           :+U  EU:NT; range  -249 to    50.
AACGAATACTTTGCGTTCGAGTTAGCAACAATTTCCGGCATTTCGTATATAAACTGTAGACCGAAAATGCGCCACATTCAGTGAGTTCGCATCGGTTCGTTTGGATTCGTTAGTCGGCGGCACGTTTTTGCCAACGAAAGTAGCGCAGATTACTTAAAAATACCAAAAACCGAAAAATTGGAACAGCCTCTGTCGGCGGCAGTTTCTCAGTTTCGGATATTTTCAAATATTCCGACTCTCCGATCCGGCATTCCGCGTTTGCATCTGGTGCGAGTACCACGAACAGCTGCTACCATTGGT
>233FP009623 CG11918_1           :+U  EU:NT; range  -249 to    50.
TTCAACAGCTATTGAAAGCAGCCAAGTTCCATTCAATTCTCGGCGGCGCTTTCAATGCGCCGTTCAACCGAAAACAGCTGCGACTTCGGCGCCGCACGAAGTAGCAACATGAGTATCGGAATAAGTAGCTATAGCTACGCCTGCATGGCATCGGATCGGCATCGGATGGGCATCGGATGGGCATCGGAATCGGAATCGGCAGTAACCGGCTGAAATAACTAGGAACGCGGCGCCGAGTCCGCAGATTTATTCAGTTTACAACTTTCGCTCGAAACGGACGTGCGACTTTGTCCGGCAATC
>234FP003867 jvl_2               :+U  EU:NT; range  -249 to    50.
TGAAAATCCATAGAATACCAAGTTTCTTTGCTGACTTTTACTCAGCGCTCACATGACTCATGTCAATCGAGCGCTAGCAGCTGCGAGGGCTAGCAGTTAGCCGCTAGCCAGTTTCACTCGATTTCCGCTCTCGCTCAGCGATTCGCTCTCCGTAAATGTATCTTTTCTCTCTCGCTAAATCTATCGCATTCAGCGAAACTCGACAATCTGCTCGCAGCTGTTGGACTCTCGCTGGCTTTATTTTCCTTTAGTTGTTTAACAATTGCAGAGCCGCGTACAACGCGATAACGCTTTGGTGGA
>235FP012105 CG17737_1           :+U  EU:NT; range  -249 to    50.
ATTTGTATTTTCAAAACTACATAACATGAATTTAATTTTTGCAAATTTAATTGCTTATATAGTTTTATAATATTTTTGTAGCATATTTTTAGAATATAAGCAAAAGCTATGGTATTGATTAATTATTTGCGAAAACTCCAAAAACTCATAAATTTACGAAGACCCTTGTGATTAACAATTTTAAATCAAGTGATTATAATTGATGCTGGCGGGCGTTGCCCATCTTCTGAACACTCGATAGTATCGATTAGAAATCGATTTTTTTCCAGCTCTAGTCTACTTGTCAGACACATTTCCGAA
>236FP007163 CG17041_1           :+U  EU:NT; range  -249 to    50.
CATCTATTTTTATATTTTTCAAGGGATGTCTATTATAGGGTACACGCCAAGTTGATTATGCTTTCTTTAAAAACACCGCATTGTGTCTGTTTTCTTTTAGATGTTATTGTTTTTTCATTATTTTTGGGCCATTTTCTTTTGGGAGCAGCCGTTCAGTCAGCTCATCTCGTATACATGTCATCTGTATCTGTCGTTCGCGCATCGCTTATATTTTCTGAACCTAAACTCAAAGTACGCAGATATCCATTCAATTGCGCCTCGAAACTCGCACGGTACGGTTTTTGCTGCTCTTTCATCTGC
>237FP006275 CG30497_3           :+U  EU:NT; range  -249 to    50.
CGACTAACCCAAAGTTGTAGTTGTGTAGTGCTTGCATGCGTGTGTGTGTGTGTGTGTGTGTGTGTGCCCTTCTAAAAAGCCCCAAAAGCATTAAACTCACTCAAACGGCATTCCACTCAAGCGCCTCGTGACGTCAGCTGCGAGAGTAAGCGAGTGGGAGAGAGCTTTCGCTCTCTATATAGTTTCTTGTTCGCAATTCAGATTGGAGTTATTTTTTTTCAGAGCAGGCGGCGGCGTCGACGTCAATTCATTTGGTTTTCGAACGCACAACTCAACAGTCGTTCTTCTCTGCGCGAACTA
>238FP002348 SkpC_1              :+U  EU:NC; range  -249 to    50.
AACTATTATTTTGAAATTTTTTGATTGAGCACTTACCCAACATTCATATAGGTTTTAAAATTCATATTACACTTTTTTTTATTACACTTTTAAGGTCTGATATGATAAATAAAACACGATTCGCGATTCTCAATAAAAAAGCTAAAGCGAATCTACAGTTCTTAATGTTAAGACTTCCAATTTCTAGTGTGTACACACTTGACGACAGTGATTCCGCAGTGATCACATCTGGTCACTCTGTTCTCTATTCTTTTTTCTTTGAACTTTCGAATCGTCCAGTTGGCACGTGCTCTATCAATC
>239FP001250 CG2124_1            :+U  EU:NC; range  -249 to    50.
ACATTCGATTAATATTTGAGTGTGAAATAGAATTGTATAGCTAAATATTTTTGTTTGTGTTAAGTTAAACAAAAATAAGTTGAAAAAACACGTTACAATTTGTAAAGCTACATTCTAGTAGCTACCCATTTGGATATCAGTGGAGTTATCGATAGCAGCCAAGCGCTGAGAGCAGAATATTTCGTTAAGTTCTCCCACTTGCGAGCACTCCAATTTCTTCGTTCTGGCAACGCTGCTTACCAGTCAGCTGTTTAGCCGGCAGGTTTTTCAACGAATGTTTTCATAACGCGTTTTCCATTC
>240FP013816 Indy_1              :+U  EU:NT; range  -249 to    50.
ACAATTGAAATTGAATTATCCCAGTCGCGGAATATTTTAGCGCTAATAAGAAAGTGTTACCAGATTCGGAACAGCATAAGAACGCAATTTTCGTTGAATGGACGTTCTGCTTTGTGTCCATGTGTTTCTATTTGTGTTTGTAAGTAATGTATGTAACAACAACAAACAACATGCACAAATAAATGTAAATGTGTAGGTGTGTGGAGCGATTTAATAACAGGGCACAGTGTTGCGTTTTGAAACATCGACAGCTATTTTTTTGTCTTGCTTTTTCGCACTCGTTTTCATTCCAATTTTTGC
>241FP006760 psq_1               :+U  EU:NT; range  -249 to    50.
TCGACGACGCTGGCAGCGCAGAAAAGAAACCGAACCGAACGAGCAGGGGCGACGTTGAAAGTCTTCGGTTCGGTCGGTCGGTTCTCTGGATATTCAGCAGAGCGGTCTACAGGTAAAGCGGGCCAAAAGCAACAACAACAACAGCAGCCAGCGGCAGAAGCAGCGGCGGCGACGTCAGGCAGCAGCGGCAGAGCGGCGTCCAAACTTGGGTTTTGGAATTTTTTTCTTGCTCTTCTTTGGTTTCAGTTCAGTTCGATTTTTATGCACAGTCGCAACGTTACCTTACCTGTGCGCTTCGCT
>242FP009693 tkv_3               :+U  EU:NT; range  -249 to    50.
CGGGTTTCGAGTCGACAAGTGCAAGGCACTCAATCAATTAGCGATAGTCGATAGCCATAGACATGGGCTTTATCAATGCTTCGGTTAACTTCGTGGTTGCACTGGAAAATATTCGAAACTAAGAGGAGTTAGAAAGTCAAATTTTAGCAAGGCACTTTCAGCTAACAAATATTATATTGCTTCTTAAGTGTTGCAAAACTAAAAAATATCGCAAACCCCCTATCGATATCATTGAACTTTTTTTTTATTAATAATGTTTTTATTACTGTGTATAGCGGTTTCCCATAATTTACACCACTC
>243FP011104 CG13280_1           :+U  EU:NT; range  -249 to    50.
GCAATCAAACCTCGCCATACATTCGAAAATTTATGCATACACGCACTCGATCACTCATTGCATGCCCAGTTTATTGTCATTTAAAAATTGTATCTAATATATGTAAGTTTTGTAAACAATTAAAAATTATGTTTTCCGAAACTAGTGTGTTTCAACTGCGATAACTTCTGAATATTTCATACTTTTCTCTCTGATAAACAAATCATTTCTTGTCAAACACCCTTCACTCAATTTCAAAATTGTGAATTTAGAATTAACTAGATATTTCGAAATTTATCATATAAGCCATGTTCAAGCTAA
>244FP005413 Men-b_1             :+U  EU:NT; range  -249 to    50.
ACATAGCTTAATGAATAAATTAGAATGGGTACAAACATTTACGGCTTGAAACGCTTTAAATTTACTCAAAGTTCGAAAGTGAACTAAACTTTAGGCTAACAGGTTCGCTTCCCCACTGCTTGTCCGTTCGAAAAGGTTCGAGTGCGCACTGTCCGCCAGTGGAGTACCGCACCCTGCATTCGCCTCGCACATCTGTCATTTTTTAGTGCCATTCAAGTTTCGCTGGCGCTTTCGCGTCGCTTGGTCACTAGTGTCGTTTTCGTAAGTTGTTGGGGTGGGTTAAAATCCGCGCGCAGAGCT
>245FP012054 CG32487_1           :+U  EU:NT; range  -249 to    50.
AGGAAACTTTCAATTGATTCCGACAGCCTCGTAGCCAAAACTGCTTAAAACTAATCTAGTTCTGGGCCCGAAAGCGTTTCGCTTGTGGTTCTTTGCTGCAAGTTACAGGCCATAAGTTTGGGGGCAAAAGGTCAAGGTTGACTTCTCAAAGAGGAAGATTTAATCCTAAATAGCATGTCTAATTTTAGTCTCTCTGTTATGGTATATATTAGTGAACTAACTAACTCAGTAGAAGTGGATGCTTTGTTTACATAATCAATTTCCTTCAAAGTTTTCCACTCAAAAACGTAATACCCCCAC
>246FP001485 CG2543_2            :+U  EU:NC; range  -249 to    50.
GCCTAGCTAAAAGTAGCTAAATGAAAAGGCTAAAAATATAGCTAACGTAAAGGTTATTTATTTTTAACAATGTTTAGTTTGTTTAGTATAGTTGTTTAGTTACATTTTTTTTGTTCAAAAGTGTTCATATTTGAATACTACGATTTAAATGTATAGAGTGTAACGCCATACGTTTGAGATTTTTCATTAGCTAGATTCGCCTCGAAAATTGCCACCTTGGCATGCATGTCGCTGAAACAGCTGTTCGCTGTACTCATGTTATTTTGTGTTGTTGTGCTCGCATGTTTTATGGTTTTGCTG
>247FP006773 CG7220_1            :+U  EU:NT; range  -249 to    50.
ACGAACTAGTTTGGGCCGTTTCTCGCTGCACTTGCGAATTCTCATTTTTGATAGTGCACAACCAACGTAGATATGTATACACAGATCGGGTGAGAGCGGGGGGTGGTGCGATTGGAGAGGTGCCGAAAGCGGCGACGACTTCTACTACTTGTGCCCGACAGTACGTACACAGAGACACGTCGCTACATCGGGCTTCGTCACTCGACTCGCCCTGCAGTCTCTCCCACAATTTTCTGGGCGCTTTCCTGCAGTCGTCCCACGAACGTTGCCGCAATTGGTCTACACGAATCGGTTCGCTAA
>248FP007534 Strn-Mlck_1         :+U  EU:NT; range  -249 to    50.
GCGAAGGAATTAAATATCCATTTCCGTGGCCGGGTGAAGATGTGTACTTACCTGACAGCCCTACTAAATGCCTTGTGTACATTTTGTATTTATTATCAAGTGAGAGTCGCCGTGTCAGAAGACATGCGCCGCATCTCTGATCATCATCAAAAGAGCTTGCTCTTTCTCGGGGCAGCCAAAATTATCCGACATGGACAGGCGAGGCTACTGCTGCTGCTGCTGATCTGTCTGCTCAGTTCAGTTCGGTTCAGTCTGAGAAAAACGATCGGAGATCCAGGAGGTGTCTGCTGGACGTGGTGT
>249FP010466 CG6206_1            :+U  EU:NT; range  -249 to    50.
AAAACGATTAAATGGATCAATCTAAAGCCAGTTTAGCAATCTTTAAAGGAATACTTAAGAGCGCGCATGTACATACTTTATAAGCCTATCAGTATTTCAACCCGGCGAATTACCCGCACATACATACCTACAAACGATCCTAAGTACAAACATATGCATATGTACATATGTGGGAATACTTGCTCACTTTCTCAATTTTCGTACATTCTCAAGTAGGTCTCGAGCTGAGTTTACGATCTCAGGTTGAGCAGTCCGCATTGAGAGGCCGATGCGATCGTTTGGGTCGGTTGGAACTTTCTC
>250FP001113 His3.3B_2           :+U  EU:NC; range  -249 to    50.
GAATCATCTTAGCTAAGCTTCATTTGCACACCAATATAAATATGGATCACACTATTATTTTTCTGAGTGTTTTGCTGCCGAGGCACGATTTATTCCTTTGCCACTGAAGTGGAAGTTTCTCGAGTGCCTCGTTCCCAGAAGATGGGAAAATATTTGAAATGGGGGGCAAGAAGGAAAAGCAGGCAGCTGCCTCAAAAAAATTTCACCTTCAACCCTCGTTATCGTTATGACCACGAACCAAAGTTCCTCGTCAGTTGGCCGCCAGCGCTTCGGCGCTGTGCATCGGTCCAAACTTTGGCT
>251FP003765 Dip-B_1             :+U  EU:NT; range  -249 to    50.
CATACTGGCGATTATTCATCGCTCGTGCGATTTGTTTTCATTCGAAAACGCAAGTAGCAATTAAAAAAAAAAAACCTAAAGCCCGGCTCGCTAGTAAAATGTATAAAAAGCTTGGCCACCCAGCCAGAACATTGCAAATCGTCGCGGAGAGCTATCACAATCGCTCCTTATCGCCAGCTTTCCGTTCCAGATCCCGCTCCCAAGTTTCCAGTTTCCAGCTGCAGCGCTTTGTTCCCATCAGGGAGGTTCAGTGACGCCCCACTTGCCGATCAACCAAGTCGCGTGAGCTGCCTGCGAAAA
>252FP011276 CG10600_1           :+U  EU:NT; range  -249 to    50.
TTATATATTTTGATCTTTAAAAAGGCAGTAACAAATTACAAAATGTGCACTTTTAAATAACGCGCCAAATATGACTCGCCTATAGATGGCGCACTTACACGTTACAATCGATGTTACGATATATCCATCTATTCTTTCATTCACAAGTCTATCTGCGCGGGTTGCCGCTAGATGGCGCCTAACAGAACACTGTTTATTGACTAGTGTGCACAAACGCTCCACATCTGAAGACTAGAGTTGAAAAACGACAGTGCGAGACGGCTTCTAGAACAAAAAAAAAAACTATTCGCGAATCGCTGA
>253FP001537 CG42237_1           :+U  EU:NC; range  -249 to    50.
CTGCGCTGTTGTGATTTTGTTGCCGCGACGGCGCAGCTTTTGCTTTTGACACATTTTCGCGGCTGTCTCGCCGCCGCCGACGCTCGAAGTTGTCTTTGGTTTTAATTTTTTTTTGTTATTTTCATTTTTGTTTGCTGGCTGCGGCGTTTTTTCGTTGTGTGTAGTTTTCTCGGCTCTCTTGGCCGCTTGGCTGCTTGGCTGCTTGGCGGCTTGGCGGCTTGGCTTTGGGCCCGGCCCGATCGATCAGTTAGTTGCTAACTTTGCGCGGCAGCGAGCGGTTTGCACTGCGATTGCCGAGTC
>254FP011724 Ptpmeg_1            :+U  EU:NT; range  -249 to    50.
ATTTTTTTTACGAATTCTGATAGGATGAATTTCAGAATCACTTTTTATAATGATTCTTATGATTCAAAAATATTTTTCTGAGTGTAAAAATAGAAAACGAGCTTGTATTAGTACTGTCCCCTATATAATGACAGAGATTACCTTATCTTCAAGTTTGACAATGGTTTTTCTGGGCTGTTTGCGGCCCACGAGCAAGAAAAAGCTACGCGGTGCAATGAATGAGGCAAAGAAAGGCCTCAAAGACAAATTATTAGTCATCCAGCAATTGGCGACTTTTGTCTGCGTCGATTGCTTGTCTGG
>255FP010939 dyn-p25_1           :+U  EU:NT; range  -249 to    50.
CTAAAAGTTCAGGGTCAAAGTGGGTTAAACACCTGGGTTTTCTATGCACCCGCCAAGGCAGCTTGTAATTTGTAAAACTTCGCGTGTGTCTAATTAATAATTAGATGTAATGCCAAGCTCTTCAATGGAAAATCAATGGAATGCAACGAATTTGAATTCAAATTTGGCGCCAAGCTAATGTGGTTTAGGTCTTGACTTAACGCGTTACATTTGGTATTTTACCAACTATACACTGCGACCACACACATCAGCTGGTCGAAATATTTTCGCAAGTGCAGTTTCACTATTTTATTTACTTTA
>256FP005307 SppL_2              :+U  EU:NT; range  -249 to    50.
AAGTAGATTTCATTTTAAAGTATAAATTTGTGGTTGTTTACATTATTTTAACATGTCTATTTAATTATTACTATGAAAGTGGGTAATTGAAAATTAGGATATTCCAGGTTTTTGATTTACTTTGGCTATGATTTTCCCAAAATATTTAAATCTGTAAATGTAAACAGTTTGAAATGTGACCTTAATAGTTCATGCTTTGTTCATTCTTCTGCGAAACGGTCACACTGTTCGCGCAGGCGAAAATGGCCTAAAGCGTGAAATGTTTAATTCGTTGTTGTTTCTCCTCCGCAATAGTTACTA
>257FP006724 CG42733_1           :+U  EU:NT; range  -249 to    50.
TTGGGCACTCTATGGCTTGTGTGGTTTGGTGCGGCTCTGGTGTAAATAAATAAACCAAATGGGATTTTTCAAGTCACTTTGAAAAAAATGTGGTTATGTCAAGAAAGCTTTACAACGAACATATGTTACATATGAAATAGCTGAAAATTCATTTTACTCTGGATATTATTCTACAGATTATTTCTTGGTTATTAAGTTGCCGAATTTAGAAAGGCTTTTGGCCGTCAGGCAGGCTTTGCTATTCCATCCATTCTATTTCAGCCTTATCACATATCAAAATTTTAAAAATTTTAGGTTTCC
>258FP007070 CG8768_1            :+U  EU:NT; range  -249 to    50.
ATAGGCTTTAATAGGCAGCAGTCCACTTTAAGCGAGTAAGCATTTTCCTACCATCACATACCTGGATCACGAACCAACTACCCGAAACTTTATTTTTATGTTAAGTCGCTTAAAAAATTGCAAGTTGGATATATGCTAGTCTTTCGAAATTTAAATTTTCGCGCCTAGCTAAAAAAGAAGTGGCAGCACACAGTTGTAACTTGGAGAGTTGGCATCCTCCGCACATCAGCTGTGATTTGTTTACATTACGTTTTGCTAAGTGTCGTAATTCGGGAAAAGTCGCCAATTTGGAGCAACCTC
>259FP000855 iav_1               :+U  EU:NC; range  -249 to    50.
GAAGGCAAAAATATATTTATATACATAATTCAATAAAAAAAAACAAAAAGAAATTATATATTCGATTGGTGTTTCTGCGATATGCGTTTTCATATCTTTAAATTTAAAATCTTAAAACTATCCTTTAAAACTTCGATCCTATTGCTCCCAACTGACTTGTAGATTGGTGGTAGTAGTTCTGGTCTCATTGGTTTGGCTGGGTGGGTGGGGTTACCAGGACAACGAGCTGGCTTCCTGCCTCTTGATATCATGGGTCATCGAACAAACAAGCCGAGAAGGTTGTGCGCATTTTCCCCAGGA
>260FP011784 Glut1_1             :+U  EU:NT; range  -249 to    50.
GTGTATTCCAGTCGTCGCTTGGAACTCTCTTCCTTCTGCTCTCCGACACCGCTATTGCTTTCCCTCTTCCGTACCCATCGCATTGTTTTAAACGCTCACTCACTCTGTCAGTAAGCATATCACCAACAGGTTTTACGGTTTAATGACTCTCCGGCTTACGCTCTCCCAGTCTCCCACTCCTCTGGGTAGCTCTCTTCCGTTCGCACTCTCCGCACCTTCGATTCTCCACTTTTCTTCTGCCTAACGCTCAGTTTTATCTGGAACTTTGCCGCCGTCAGTCATTTCCAACTTCCATGCGGC
>261FP004914 Irk2_2              :+U  EU:NT; range  -249 to    50.
ATCCTCAATCCTATCCCATCACAATTGTGCCGAATAGGCCGACCAGCTACTATGGCCTATCCCAAAATGGCAAGCCGTTCCCCCGCCAACCGAGCTGCAGGTGAGTTGTGATGGATATTTTCTAAGCTATTTTCCCGGGCTAAGTGATTTGGTCAATAAGTGCCGATTAGTTAGAGCAGCTCTAATTGCTTGGCCAAATTCAGACCACTTTAACGTTGGCCTGGACTGAATCGACTGGCGAGGAGCTTCAGTTTCGTTCAGAACCGCGAAGTTAAAACGTCTAGAGAAATGCAGGTCCCG
>262FP014273 CG32450_1           :+U  EU:NT; range  -249 to    50.
TGGTGACTGATGATGGTTTGGCTGGTTTTGCTCAGCTCCCACTTTAGCTTCATTTTCCACCGCCACTTCTGTCGCTAGTTTTTCACCAGCAGCATCGATTCGAGCGTATGTCCTGCTAATAAATCAATGACGCCATTCCGGGGCTCCCAAGTAGGCGATGATTTATGTCTGGCTAAAGGGTTTTCACGAATACCGGGCCTAATTGAGTTGCCCTTGATGGATCAGTCATTTTTAGAGTGCTGCTTGTCCAGTACCAAGTAGAAGTCGCTTTAGAACAATCTAAAATTCGACGTTGCTGTT
>263FP012315 Gen_1               :+U  EU:NT; range  -249 to    50.
GCTTCGCAGTGACTGGCGGAAGTCGCAGTGCTGTCAAATGTAGCTAGAGACAAGCTCAAAAAAAGCTAAAAACGAAATGTGTTCTTAAAATCGAATAAGATGACATTTATATGTATAATATTTGTTATTGAAAATAGCATCATGTATTATTGTTAAAAAAGTTATCATTGCCAATTATTGTCACAACTTTGCACTTGGCTGCTTTTGAATATAGCTTCAAGTAGCTAGAAAGTAACTGATTGGGCAACTCTGACGAAGAAGCGATTGTTTAAATTTGTTGCGAATTTCTCGCGGGGTTTT
>264FP013886 CG9452_1            :+U  EU:NT; range  -249 to    50.
ATGTCGTATACGTAATTGCCTGGTTCAATGAGAAACGCCCAATTAGCTGGGATTTTTTTTTCGATTTTTTTTTTGTTTCAGCTTGGAAGCCAGGGCTTGTAAGCTCGGCTCGAAGCCGAGTTCGGTGGAAAGTGGTCAGCAACAACCACAGCGATCACAACAACTTGACACTTGACGCAACAAAAGCCGAATAGACGAACGTTGATTTATCTCTCTTTTAAGTTCTCCGTATCGAGTTGTCAACGCTTTATTTTAGTTTCAGACGCGCTGTGAGTTGCACGCGCCTTGCAGCTCGCCCCA
>265FP011540 tadr_1              :+U  EU:NT; range  -249 to    50.
GTACCAAATGCAGAGACCCTCCGCATTTTCCACCCCACCCAACCCACTTTCCCATTTCCCATTTCCCATTTTCTCACCAAAGAGCAGAAGGCAGGCCAACCAACTGTAAACGTAAACAACGTCCACTGCGCAGGACAGTATTGAATTGAATCCGAATCTTTATCCGATTCCGAATCCGGTGGACAGCTGTGCGTCGGAATCGGGCGAAAGCTGTTTGGGCGGCGGAGGAAAAGCTTCAAGTGAACATTCAGTGGATTGCGGCCAATTTAAGCGAGCGGTTACGCGTTACCTGTGCACTTC
>266FP000533 HIP-R_2             :+U  EU:NC; range  -249 to    50.
AATTCCAAAACAAAATGAAAAAAGCTAAAAAAAAAACATCAAGAAAACAAAAGACAAAAGCAAACAAAAAACATGACGAAACATTGAAAATAAAAAAATACTAAAATGATTAACAGAAAACTGTTTTAATGTCAATGGGGGCAGACATAAACTTCTTCAGCAATAGTTATGGACTTAATTGTGGCTCATTACATTCTCGATCCTATGTGAATATATATGTATTTAGTTTTGGGGTATGTGGCGGAAAATGGCTGTTATCTTTTTAAAAGTTGTCACATTTTCCAGCACTATCGTACGCAC
>267FP011786 trio_4              :+U  EU:NT; range  -249 to    50.
TATATCTCTATATCTCTCTGTTTAGCTTTCGCTCATTCGATACAAGTATTTCAGCGCTTTTCCTCAAGTGAGTGCGACGAATTTCTTGGCGGAGCGTTGATTGAGAGTTTCTTTTTGATGTCGCAAGGGGAAGCACTCTGTGTGTGCGTAAGTGGGTGGGTGGGTGCTTGGGTGGCAGGTGGGGTGGCGTGCCTGCATATGTAAAACATGCTGGGCAACAGGCAAAACTATTAGGCCAGTCAGCCAGTCAGTCGCACCGCTCAGCGCTTGGCGTTCAGTCGCTTTTCGAGATTCTCGGGC
>268FP000149 svr_1               :+U  EU:NC; range  -249 to    50.
GCCTCCTGAGGTGCATCCCAATTCCAATTTTTGGCCCACTGATCATCTTCGGATCGGAGCTTATCATTTTGTTTTTATGTAGTTGCAACCGTCGCTTATCAAGAAAAGCGGTCGTTAGCTCGATTGAAATGCGGGTGTGGATGGTGAAGAGGGGGATGAGGGTCTGACTGGAAGGTGACGGCCATATGCTCGCATTCTGGAATAGCACTGATAAGAGCGATTTGACGCTCTCAATTGGTTGAATGTGCCAATTCGTTTGTTTGTCGGAGTCCGGACGGGTTGCTTCTGACGTCACGGCGT
>269FP004993 LSm3_1              :+U  EU:NT; range  -249 to    50.
CTGACCCGGAAGCATATGCCAGGACCTGCTGCGTGTCAGTTGCATGTAGGTCCTTTGGACTGCAAAAAAGTCAAGGAACTTTTAAAGGCCGGAGGCTGCCTACTAGTGCCGTATCCTTTTTCAAAAATATTGCCATTTAAACCCGGGTTGAGTTTGGTATTCCCCTGCATTTAAAGCCGTTGGCGCCTAACAGCACTTGTAAACGGTGAACAGCACACTGTTGTCTGGCAGTGTTGTAAAACTCGCGGTAGTTCAGTGGTGCAACTTATAAACAGCGTTTTGTGTTTCGCAAAATAATAT
>270FP001923 U2af50_1            :+U  EU:NC; range  -249 to    50.
GTTTCTTTTATATTTGCGTTAATATACGCAATAGAGGGACACATTTTTCTTCGGCATTTTAAAGAGTTAAAATTGTTTTCGTGTTAAGAAATATTAATTTTATTTAGCAACAAGAATGGGATATGATGGTGAGTTCAATGAAGAGAGCAAGTAAAGGGCCGCACTGAATTTGATGCCCAAGTGTGCATAAATAGATGTTTATGTATATATATGTATGCATACATACATACAACTATAAATGTATGCAAAGAAAGTGAAAAATGTGCAACTGAATTTGTTTATCGCGGCAACGCAGCCTGC
>271FP008817 CG3253_1            :+U  EU:NT; range  -249 to    50.
TTCAATAAAAACCTATCATGCTAAATTGTCATTGCAGTAGTTGTTTCCTTTTTTCCTAACCAAACATATTAAATAGGAAAGGAATATATTGCATCAAACAATTATGTATCTTAATGTGGCTAATCAGAAGTCTTTTATTAAACCAGACCGTAATTATAAAAAATATCGATACCCGATCCAAAAAATAGGCTGAAATGAACCAGTTAGAAGCAGAACTCGACGTATAGCGGTGCCAAGGAAAGTGCGGTCACACTGCAAGGACATTACTAAGTATATATTTTATGTGTTATTAAGGTTGTG
>272FP006802 CG18004_1           :+U  EU:NT; range  -249 to    50.
AGATTATATTTACATGTCAGACTTTTTGGAAATATTCCTATTTTTAAGACACAACTGTTGTGCATATTAGCTTACAGATTATTGTTATGCTCTTTTCAAATCAAAGGTTTTCTTTCACAAGAGATCATTGTTTTAAATTTATATAAATTTCTTAAATGGTGAAACTCAATTTTTAAATTAATGATAACCTAGAACGGTAAATAGTCGTCCGATAACAATGCTTGGGTTGATGATGTGCGAAAAACTGGCAGTTATCGCAATGCTCCCATCTCTATGAGGCATGTACATAAAAGAAAAAAT
>273FP005774 hdc_2               :+U  EU:NT; range  -249 to    50.
ACCATTTCTCATTTTAGCGCCAAAAATCTGTTCAGTTTTCCACCGAATGAAAAGCGAGCGGTTGGCGGCGGTGGTGGAAAGTGAAAACCAGCCAACCACCACCCACCAACCCCGAAAAACGGAATGAAGAAGTGCGGAAAATCGGAGTGGAGGAAAACTCCAACTTCGCTGCCAATGCCAAGCAGCGACGCCGGCAGCGATGTTCGACGCGCGATGTTCGAACGCGGCGAGCAAGCACAGACCAAAAACAGTTTGAATTTCGCTTTCGATCTGGTTGGTTGTGTTTTTTGGCTTCTCTCT
>274FP012423 CG7398_1            :+U  EU:NT; range  -249 to    50.
CATCGGAGCAGCTTTGGACTGCAAAATTTGATTTAATATTCATTTTTTTTCATTTTGGCAATAAAATAATTTGTTGTTCGGAAATTATATATCAGAGTGATTCAAACATTTTAAGCTGCTTAAAAATATTAAATTAAGCACAATAAATTAAAAAATCAACTACATTAAATATAATTTTAAAACCCGTGACGACACGTTGCCATCTCTAATAAAAAATAGCATACTCCCTCTCTCTTGCACGGTCACACTGTATACATCTCGCTAATTGTGCAAAGAAAAGGTGAAAAAAGAGACAATTTA
>275FP010706 bun_6               :+U  EU:NT; range  -249 to    50.
TTACCTGCCAAGCTTTGCTTTGTTGTGCTCTCAGTGGCTTTGCATTTGTGCAAAAACAACAGCTTAGTAAAACTCCCTCTCTCTCGCTCTGGGCTTCTCTTCCACCAACTTGGAAACTTCAAAAAGCCACCACCGAAAAGCTGTTGTAAACATTGTTGTTGTTGCTGCTGCTGCACGTTCAGCTCTCTTTTTGGCTCTCGCATTGGCATCGTATTGACTGCGAAGCGCAGCAGCGACGTCAACATTTTCAGTTATGCTGAGGAGCTCTTTCCATTCAAACACGAAAATCGCCTAGAAGTT
>276FP002469 pen_1               :+U  EU:NC; range  -249 to    50.
ATTATTTGACCTTCTATAACAAGTAATCAACATTGAGGAGCTTAGTTTAGGAAGAGTTTAAATTTAATATTTAGACATGGATTATTATTTTTTAGCCGCTTTCAAATGGAAAGTCAAATTGAACTGAACGCATTAACTTGAGTTAAATTTTAAACAAATAGAAGCACTTCATTGATACTTACTGTATGTGGAACGAAAATACCAGATTTTGGTATTTACACAGCTTGGGTATACTGCAACAATCTGGTCACTCTGCATCAGCAGCACGTGTAGTTCGCTTTTTTGGCAAAAACATTTGCT
>277FP009720 Cap-D3_1            :+U  EU:NT; range  -249 to    50.
ATTGCATCTCTGGTCTACTGAGCAATTCCAATGCCACAGCCTCGCTGGATTTCTAGCTGTCAGCGGAATTAGAAACTAAGTGCGCGTATGTAACCACGAAACAACTAAATTGCATAATAATAAGCCAAGTAAATGCATTAATATATCAGCCCTGATTTTGTACCATTTTGAAAACAAACCGCTCTTCTCGTCTTATCGTTTATCGATTGCCCTGCATTGCGCTCAGCTGTTCGGTTTGGTCATCGGTTTGTGTTTGGCAACGGGACGCCTAAAATGTAAACATGTCGGATTTCCATCGTA
>278FP009768 CG9044_1            :+U  EU:NT; range  -249 to    50.
TGCGTGACATGAAATATAAATCAATCTTATGAATCTATTTATTTCCTGAGCTTTACGAAAAATGTTTATGGTTTATATGAGAATTACTTCTCAATTTTGTATGTATAAAATTATTAAGGAAGCGCAGCACAACAAATACCGTAGTCAAAATAAATAACCGATATCGTAGAGAAGTAAACACATCGGCTCATCGCTAGATCCAAGTGTCTGGCGTTCGCTGTTACTGTCAAATTGACAAGAAGAAGAGGCATAACAAAAGTATTTTTGCATTTTGCAAGTGGAATATTCCTACGCCCTAAT
>279FP000922 CG12689_1           :+U  EU:NC; range  -249 to    50.
TTCCCCGTCATTTTCTTCCTCGCTGATGAAGTTGTTCGGAATAATGAATAATGTGCCCGATTTCTGGACAAAGTGGGGTGGTAATGCTCATATGGCGTGCTCTATACCAAGCCGCAAATCCATATGGTAGCAAGTTTAAGCACCCATCCCCTCCACCACCTGCTTTGGGGTTTTATACTTATTTCTGTCCCAAGTAGTCCTTGCATTCTAATTCCTGCTGTCATAGGCGAGTTGAAAACTTTCATACTCATTCAGTCACTGCCTTCCGCATGTAAAACACTAGTTTTAGCTCACACAAAA
>280FP008847 nvy_1               :+U  EU:NT; range  -249 to    50.
AGTGGCAGCTTAGAGTCCTTTAATGCAGCTGGTTTATTATTGAATGGAACGTGCATATTTAAAATAATCGCACTTAAGCGCCTCTAAAATGGAAGCAATTTGGCCAAATTAAAGCGGCAGCTGTTCTTTCTTCTCAAAGCGAACAAAAGCCCAAGGTCTCCGCCTTTGAAAGTGTATTTCGGTGCGGGTGCGCCCAATTTGCATGTCAGACAACCATTTAATCAAATTGAAATCAAATAAGTTGAAAACATAATGTGAGAACTTTGTCACTTGATGTTTTCGTCTATCGCCCGGAACCTG
>281FP005662 CG18731_1           :+U  EU:NT; range  -249 to    50.
AGAGATTCGAGGGGATTCTTGGCCCTGGCAGCCGTCTCCACAAATCTCTGTTTGGCGCCCTGACTTAGATCGTCCTGATTCCGCATTGTTTGCTTAAAATTTTGTAAAAATGGCAATTCGACTAAAAATATGCCGCGCAAATTAGGGATGGCACACAGTGGTAAACAAACTATTATTGCTTATATAGAGACTGCTATCGATTACACAGATTAACTTTAATTGGTATTTTTGAAATAATAATTACTGGCCACTTCATTATTTACCACTGTTTTGTAAACAATTGCAGAAAATTTATTGAAT
>282FP003532 aurA_1              :+U  EU:NT; range  -249 to    50.
ATAAAGTGCGACGAATTAACATATTTTCAAAATTAAGACGCTTTGATAGATGTATTTGTATAGAGATAGAAATTAAGGTTAAAATAACATAAATGCCAAAGTTTAGAGCACTATTCAATAATTCTCTTGATTTCAAATTGAAATAATACACAATATAACATTTTCTAACACTACAAAGTCACGATATTCTTCAACCAACCGATAGTATCGCACACTTGCCATTCGCCTCATCACGCACACGCCCGCTTCACAATTCAAACGAACGGCATTTTATTTTCACAGGATCCCGGGAGTCGTGAA
>283FP011770 CG13902_1           :+U  EU:NT; range  -249 to    50.
GGCGGTCATAACTCCGCCCATGGAAATCGTTTTTCCATTTCGTGCCAGTGCAAAATGTATCTTCACCATGGAAGGACCCACGGAGCTACTATTTATAATTTACTAAAGGCATCCTTAAGCAATACATGTTTGAAGTACTGAACAACTCATCAATTTTTAAATATATTTTAAAACATCGATTAATCGAAATATTTAATGCTTACAAATGAACTCTGGCAACGCTGAATGTAAGCTAAAAGGTAAACAAATAATAGTTGTTTAACATTCTATGGATAGTGAGTTCCTGGAGCTGACGCAGCT
>284FP003816 CG12207_5           :+U  EU:NT; range  -249 to    50.
GGAAAAGTAATTCCAGGTTGGAGAAGTGAGCAGTGGAAGCAGTGGAGGCAGTAAACCAACATCCACGAATCGAATGAGTATTTGTGTGCACTTCCAGTGCGCGATAATGCCATTCTTCAATTCCAGCCGAAGAAACCGAAAGCCGAGAGCCCAGCTGAACGCCCAAAGAGAGTCTTCTGGAAGAGAGTCTACCTCGCCGGCGGCGGAGAATCGTCGCTCGTCGCTTGTTCGCCAGTCATTTCAGCAGTCACTTGTTTTTGAGTGCTGCTTGGAGTTGGTCGCTCGCCTGCTGCGCTCTTA
>285FP005377 BM-40-SPARC_1       :+U  EU:NT; range  -249 to    50.
CAATGAGTTGGCTTTGTTGTTCCACAAGATCTAAAGATCCATAAATAAAATTGCCCATAAAAGGAAATGCATCTGTATCTGCGCGCCACATTCGCGTTGACCTTTTGAACCCTGCAAGATTTTTGCGGCTTCTTCAATTGTTTTCAATGAGCAAAAAGACGCCGCACGAGATGTGCATGTAAAACCACCCCGTTGTTTGGTGGTTACAAGATCGCCAGTGGAGTACAGTAACGACGCAGCGCACACGGTACAGTCGCAAACCAATCCTTGAAACGGAAGTTGGGCCAGGGCCACAGCTAA
>286FP004706 CG31431_2           :+U  EU:NT; range  -249 to    50.
CTAGAGCAAATGTACACTGGAAGAAATAGGAGGTAGATGTGTATGTGTATGCTCTAAATACTATTAGTACTAACCTTGAACATTCAATTTGCATAAACCAATACACATATTTTATAGCCCTAGTGATTTTATCTTTGGGATAAAAAGTTCTCTTCAGTTTTTCATTGAATTTTCTCTCAGTGCACTGCCCACAGTGGCCGCTGCCGTCGCCTCCGAGGGGTAACACTTGTTCAAATCGTGTATTACAGTAGTTTGTTGATAGCCAGCCCCGCGAACGGAACGCATACGGAAGAAAACGAT
>287FP011178 CG7094_1            :+U  EU:NT; range  -249 to    50.
TATTCTTCAATGGTCAGAATGTTAAAACGCCCACTATAACATCCGCTCATAATTTGTCACGCCAACACATTTAAAAAATGTTTGATTTTAAATTTTCCTGCCAAACTGTATTCGTTCTGTCGTTATTTTCTGGTACTTTTTTAAGTGTGGCTTTTACTATTTAGTCAGAGTGGCTGGATAAAATATCGAACAGCAAATTTTGTCCAAGGCAGTAAAGTCACAAAATGCCTTAAATGTCAAAATCGTAGTACAGTTCTCAAAGAAAATTAATAAAGATAAGTCTCACAGGGCTCCAAAAAT
>288FP006644 Pal1_1              :+U  EU:NT; range  -249 to    50.
AGAGCGTCGAACTCCTTCTTTTCTAAGGGCTTAAGATGTGTACCCGAGAAGGGCGATTTGAACTCCAAATCGCGATGTTTGTTCACCAGAACTTTCTGATCTGAGTATATCAGATTGATTTGCTGTTCTATTTTCTGTTGATCTGTCAGAAATTATAGTTAATAATAGCATGTAGTGGACGAGCAGTTACCCACCTTTTTTGAGCAGTTCCAATGCCTTTTCCCGCTCCATTTTGACTAGCATACTGCCAATAGTGATCCAAACTTTCTTGTCCTCCGACTTCTCCATCAGCCGCATTGC
>289FP008923 GstE12_2            :+U  EU:NT; range  -249 to    50.
GGGCGGGGCGCAAGCGATATATGTAGTTTCAGTATCTTTCCTACGCCGTGTGGTCGCCATGTTAACTGCTCTGATAAGTCGCCAGAGATGGGGGCTAGAGATCCGGGGTTATCTGATATTGCTGTGGGTGCGACACGGATTCGTTGCTGATACACGAGGGTACTGAAATGGTAGTGGTGTGAGTGCGGTTTTCAGTAATCTGGAATGCTATCGCTGCTAGACCAGCCGTCCGCATCGCGAGGGTGGGGTAAAGCTATCTATAGATAGACAGTCGTTACTCTAGGTATAAATATTGGAATA
>290FP007433 CG11807_1           :+U  EU:NT; range  -249 to    50.
AATATTCTTGTTTCTAAATTTAGCTTTGTTTAGGTAATGCACAATAATAATAGCGATTGAAACATTAAAGAAAATTGCCACAATTAGGTAGATAGTTTACTTTTTGAAATTAAGAATTAAATTTTATTTTTTATTTTATTATTATAACGCTTTGCCCATTAAATCACCTCTTGGCTATAGCCATTTATTGGCTTAATGGCCAAATGTCCATCGACCTCTGACAGCACTGCTGGCAATACTGGCTGATTGGACTATGTTTATTAAATGATTACTTGCTGGATGCGGATCCAGATGTTCGAC
>291FP006867 CG13203_2           :+U  EU:NT; range  -249 to    50.
ATCACTCCAATTTCTTTCAGTGTGCTTCGGTGGATGGTTGTCTGACGTGTGGGTGTGAGCAGGAAATGGAACAAAGAACCGAACTGTAAGGAGAGCCTGAGCCAGCATAACAGGCGACTCCTTGCCAACGTTGCGATTTTGTTGATTGTTTGTTGGCAACATAAACGAACCTCCCCCCCCCACCCAAAAAAAAACCGATTCCGATTCCGATTCCGGTTCGGAGTCCGAAATTCTTCATTCACAAAACGCAGTCGGTGCAGGGCATTCGAGCCAAGTGGACGTGGAAGCCACCTCGATCTC
>292FP008229 PSA4_1              :+U  EU:NT; range  -249 to    50.
AAATTTTTGCTATGAAGTAAGGATACAATTTTTCTAAATTTGACACAAGTTCTTAAGTTTAATTCAAGTAAATATTATGTTTTAGTACACCTCAATCTTAAAGGGCTTATAAATTGATCTTTGTTAAAATGATTTTAATACCTTATATCGATATGTGGATAAACGTGCACACCACCCCTGGTAAATAGAAACACCCTAACGCCATCTAGTTTGCAGCCCTGGTACCGCTTTGGACGCACTTCGTGTGGCAGTCTGGCAACCCTACACTGAATGACAAGTAAATTCTGTTCGTTTTGCAAA
>293FP012903 Cdk8_1              :+U  EU:NT; range  -249 to    50.
TAGAAACAAGTTTTTTTTTTACGAGGTTGAATGAAATATACAGAAAGTTTTTCTGGCTTTGCTTGTTTGTGGATACAATAGAATTTTTTAAACAGTAAACAAAAAATTAAAAAAAACAAAATTATAAAAAAATGTTTTCTGTTTTAAAAGGCTAGCTATAAAAAAAGCTAGGTATGGCGAGCACTGTTCCCATTTTCCATCCCTGGTTAAGGCTGTGTTATCGTTATCGGGAGACAGCTGATTGGCGGCATCTTCATTTACAAACAATTGTGGAATTTGCAAACTTTTGTAAAAATGGAC
>294FP000722 CG15766_1           :+U  EU:NC; range  -249 to    50.
GCTTAAAGCGGTTTCAGTTAATTTGAAATTATATTTAATGAAATGAATTATTTAAAAGCATTATCATTTGAGGAAAATATTACTGTACGAAAGTCAAAAGCAAAAAGTATGGGCTTTGCGCTTTACCATCCACATAACTCCGACCTACCTCAACCATCGAACGATCCACTTTGGAGAGCTTGGAATCCAACATGCCATCCAAGCACCATCTGATTGCAGAAAGCCCCCAATCTTGGCCAGCTGACGATCAGTTGTATGTGAAGTCTCCACGTGTTTGGGAATCGTTTCCGAAAGAAATTT
>295FP007120 CG3991_1            :+U  EU:NT; range  -249 to    50.
AGTTTTTGACCAATAGTTGGCTTAAATAATTTGTAAATAGATCTGATATATCTAGTAGAGCTGATAAATGTACGCAATGTTTATAATCAATTTCAAAGCTCGAAAGTATATAGAAAACAAATTCCAGTGTAAAGCTGCGTGACCGTTTTACGCTCTATTCGGGTTGGTATTTTTCCCAATGCACTTTTCGTACATCCAGCTGGACCATTTTTTTGCACTCAGATCTCGGTCTTACCAATCCGATTCTTCATTGAACAGCTACGAAGGAATTCGCAGAGAGTTCTGAGCGCAGCAATAGCA
>296FP004323 hmw_1               :+U  EU:NT; range  -249 to    50.
CAGTCGACGGTTGGCAGCGCCACCGCAATGCAACCAAGGAGTCAAAGTTGAGCCAAGAAGCGCGGTATGCGCCCAGTTTTTCCAACTTGGGGTAGACCGGAGACGGAGGAGCACCTGCCCCAATGTGGGCGCAAAGGTGTCAATCATAAGAGCGCATCGAAATGGCTGCAAAATCAAACTCAGTGAACAAATAGCAACTACTCAAGCTGAAATCAAAATTCAAAGTTTGAAAGGCCTAGGAGTTTCGGCAGTTCTCAGTACAAACTAAAGAAAAACACACGGGTGACAACGCTAATACCC
>297FP013138 CG34241_1           :+U  EU:NT; range  -249 to    50.
TTTGAACAACATTTTGCATTAATGTATACTTCTAATGATAAGGTGTTGTTTATTCTAAATCGGATGAATCATATTTTGAAGACTTTGCGAATGACGCAGCAATGTGATCACCTTGAATAGACGAGACTCATATGTTCTCGAAGTCTGAATAATATAAAAATATATATTTCAAGATATACCAATACCAATTTCAAAACTTGAAACGCAAATCTAAAAAAAAGTATGCCATGATTATGGTTTCGGGTTTTCATAAACTATTTTCACCCGTTTCGGTTAGGTTTCTTTTCATATCTTTCGAGT
>298FP013403 Reck_1              :+U  EU:NT; range  -249 to    50.
TTACATATATTTTTTATGAATATTGTGTCACATACGACATGACACAAATCAAAAGGTATTTATAAAAAATATAGAAAATATGTTAAATAATCGCCCAAATGAAATGTTCCGTTTGTTTAGCTAGAAAATCAGCAACGAGTCTTATATATATTTTGAAATAAACTAAAATGCCCAGTTTTATGCCTGCCATTTCTCTCAGTGCATTTTTCAGAGTCGCTTATAACACAAAGTGAACTCTTGTCTGCGCTCACACTGTTTCCAACCGTCGGATCGTGCGGACGTAAAAGTAGAAGATGTCGC
>299FP002210 CG7001_1            :+U  EU:NC; range  -249 to    50.
ACTGCTACCTGCACAACAACAACAACAACAACACACTGAAAAACAGCAAAATAGAGCCAGCCTTAGCTACCAAATATTTATATTAGAATTTCAGCTACCCCAACTGCGAGTGCGCGCTTTTTACTGCGATTTTTTGGCTGCCCCTCACGCGCACGCACACGAACAGTGATTGCGCAATTCCAGTGGAACGAGTGGAGTGTGGTGGTGTGCGGTGTGTGTGTGTAAACAACAAGCGGACGACAAGGAAACAGAAACCGAAACAGAAACAACGGGAATTGATTGGGACGAGTGGAGCTTTTG
>300FP002122 CG12985_1           :+U  EU:NC; range  -249 to    50.
AAGCGCTGGTGGAAAAGTATGGGCAACCACTCAGCTCAATTAAAAAATCGTTAAAGGGCAAACAATTGCTTTTCCGTTTCACAAATACGTTCTAGCTCTTTTAGACGGTAAGTTAAGGGGTTCCCATCATCAATTAAACTGATACTATGCGAAAGTACTAGAAAGCCAGCCAACTGTAAAGAATCGCAAAATACCCTGAAATATGTATATATTCTATGGAATATCTAGTAGTTTTGAAAGCAGCAGCCTGAGTCGCTTTCCTCAAATTCCGGATTCAAAATGTATATATTTCCACCATAT
>301FP001447 Cyp311a1_1          :+U  EU:NC; range  -249 to    50.
CATTTAAAACACATTTAATTTATATGCAACATTTTATTATAATTTTTAACTTAAATACTGATTTTCTATGTATTTTTGAGGTTATACCCTTACATTAATTATGCTTTCTATATTTCTATATATTTATTGTTTTTGTTAATCATTATCGTAGTGGAAAATATGTAGAATAAAAATAACTATTTTTGATAAGGGTTAATTTAGAGCAGTACAGATTAGCTGCCAATCCAGTTTCATTTAGCTAACCCATTCAGTCCGATCGAATCGCTCGAGAAGAACACAACCAGCAACATGGCACTGTGG
>302FP013642 Lmpt_5              :+U  EU:NT; range  -249 to    50.
CCCCCCTTCTCGCACTCCCACTCCCCCTCCCTAGCCCTTTGGATGCAGCAGAGCACACACTTGTGCGGTGCCATTATCGCACACCTTTTGGAGCACTCCCCTGACCAACGGCAACCCAACCACCCGCTCTCTCTGCAGCGCAGCGCGCTTTCTTCGTTCGGCAGCTTCGGGCTTTTATGCTGGGCTTCGGGCCGCTACTTCGGCTGCCGAACGGTGCGCGCAGACAGCGACGCCGACGCAGCAGAGTTCAGTTAGAATTGGTCTGCTTAACGGTGTGGTTGTCGGCGGCGGCGTTTATTC
>303FP010786 CG31730_1           :+U  EU:NT; range  -249 to    50.
TTTTTGTGCAAAATGCGCCATTAAATCGTATAAATAGATCTTTGAAAAGCGCACAGGGCGCTGAGTCAACGAGTGCCTCGAACATTAACCTCATTAGAAGAAGATCGAGAAATAATTTTCGATTCTTGTGCGCGAAGATTTTCGACTGTCCGGCTTGATTATGTTTATCGGGTGTGGTCTATAACCCCAACAAATAACCCTGGCAATGAATGGATACAGTAAAGAGATTTATATCCATTTAAGCAGGCCACTAGTTTGTCAATCTATGAGATCTAAAAAATCTAAAAAAAAAAAAATAGA
>304FP009851 CG9527_1            :+U  EU:NT; range  -249 to    50.
AAATCAAATTTAGAATCCATGAAAATTGTATGGTATGGATATGGATGCTCTTTTCATATTTTAAATGTGGATTGTAATGTTTTTATATATATTGTAATGTTTTTATATAACAAAATAGATAAAATTAGACCAGCAAATGACTCGTTTCTGATAGAAAGAATATTCAAATTACGCGCCAGACCTACTATTCCAGCCCTGGCTACCTTGAGAAGGTCTGGCAACGCCCCCGCTAAAACATTTTGTGAAAACATTGAATTGTGATATTAAAGAAAATTAAACATGAAATTTATGTATATTATG
>305FP010879 NimB1_1             :+U  EU:NT; range  -249 to    50.
CTATATTATAAAACATATTATATTTATGCAAAAGCTGATTCATAAAATAATTATTAGAATAAAGCCATGTAGCCACATTTTGTAAGTTAAAGACTATTATTTAATAAAATCGTCTAATAAAACAATATGTGCTGGATTGAAAAGGGCAACTTAATGTTTTCATTTTTCTCTGAATGTTTTCGTTTCGAGACTGAGAGTTGATGCTGATAAGGTCTTTTGAGTAGATTCAAACCCCTGGACTGCCTGTTCATTCGCTACTCGACATCGAAGCTCAGAACACCAAGACGGGATGCACTGTAG
>306FP005213 Bili_1              :+U  EU:NT; range  -249 to    50.
ACAGTAAAAATCTACACTAGCCTGTTTAAAACAATGAATTCCTCCGGAGCCCGATGAAAAAGCAAACAAGCCCGAAGGCAGCAAATCACATAGCTTCTCGCAACCAAAGACAATACAGCGGAAAATGTATCTTTCGTGCGAAATCCGTGTAAAACATTTTTTCCAACCCAACCGTTTGCGTGCCGTGGAGGATTTCACCGATATGTAGATACATTTAGGCAAAGACGGAGTGCTTCCCAACGAAAGGAAACCATTGCAAAAGGAATAAAATTAAAGTGCTGAGGCTATGGTTCGGTGAAA
>307FP009754 CG11034_1           :+U  EU:NT; range  -249 to    50.
TAAAATTATTACTGATAAAGAATTAAGTTGAACGGGATTTATGTAAATAGTACAAGTCTAAATACTTTATAAGGCAATCCCTCTGAACATTCTACGTATAAGTGTGATCTTTGTTGTCAAGTGTAGGTTCTTAAGAGCGCTATAAAACTAACGGCATCTGGCAACGCCGTTCCGCGCTCAACAGGTGCCTCTCTCCCGCTCTTTGTGATTGTAATTGATTTCTGATCTCTACTCCGACGACTCCGGCTCAGTTGCATTCTAGCCGCGCCGCCGACTGTTGCGTGTTGCGGACTTCGCGGA
>308FP003838 Pde6_1              :+U  EU:NT; range  -249 to    50.
TAAAATTTATTGACAACTAAATATTTTACACGTATTCAATACAAAATACTGTATAGTAACTAACTAGCACTTAGTACTTAGTACTTTACTACCGAAAACTTAAAAAAACGCCAACATTGGATATTAAGCCACTGTACTCAATGCTGACAGAGAAAACTCTCTTTCCGACAGAAAGAGAGCGAGAGGCTTGTGCCAAATAACAGTAAACAAAGCCCAGCTGCTGCTGCTGGCGGTATAAATTCGGTTTTCAGTTGTTAACGGGGCGCCAAGGCGAACTGGAGCAGCGAAATCGGAGCACCG
>309FP011578 Mio_3               :+U  EU:NT; range  -249 to    50.
ACTGGATGAATTAGCGTTGCCAAGCGGGCATCGCCGACTCCTCAGTCGCCTTCGCCACTTCGGGCTCTTATCATAGTCTGGTCGGCTGTGCCGCTGGCCCTTATCATAGTCTGGACCCTAGCCGATTGTCATTTCATTTTTGTTCTCTGCTGACTTTTGTTTTTGCCTTGCGTGTAATTAAAAGCTAAACATATGATTTCGGCGCTGCTAGGCTTCACTGACCACCCGCTCGATCGTCTAGACAGCCTCGGAGTTTCCCGCGCACTTCAGCCGCGGTAGGAGTGAGTCGCAGTTTCAAGT
>310FP007748 Sply_1              :+U  EU:NT; range  -249 to    50.
AGCGTTATCTCTCGCACTCCGTTATGCTCCTTGACCAGGACCAAATCACTGGGTCCATTGCTGGTAAAGCGAATGACCTGTTGCACGCAACCTGTTGCATATTTTGATATTTTTAAGGAGTTGTTTAAAATACGCAACATTTTTATTTTGATTTGGCAGCAAGTGTTGGTAAATTCGCCGCCCAAACAGCTGGTTATCTATCGAAACAGCTGCAAGTCGATAGCAAGGCGCAACAGTTGTCAAACGGTCACTCTAAGCCGCAATGAGTTTGTACGATTAAAAGTTTATGTCTATTCGCGT
>311FP000466 CG2681_1            :+U  EU:NC; range  -249 to    50.
CGGAACGGAGGAAACCACAAATGGCCAATAATTCAAATTCAAATGCAACATTTCAATTGGCGGGGTCCGGAAGACGCTCGTGTCCATGTCCGCGTCCGCGGCGGTGAAGGCAAAAGAACTGGCCAACGGGGCGGGTACTTGATGTGCGAGCGCGTGTGAGTCGCGTCGCTTGGGGTTCGGCTGCGTTTTTGGTTTGGTTTGGTTTGGTTTGGTTGGTTTTGGCTGCGGCTTTTTGGTATATCGCATCACAAGTCCAAATCGATTGCCGGGCCAGCTAGTTTAGTTAGGCGTCTCCCTGAT
>312FP001848 AlkB_1              :+U  EU:NC; range  -249 to    50.
TATTTCAAAATAGTTAAAAGTCCCGTTCATATATCGATAACTTTATATCGATAAGATTAATCACAAATGAATCACCTCATGAAAAAAGGCTTAAAATTTTTTCCATGAAAAGGACATTCGAGCTTTTTCGGCAATGTCTCTTATGAATTGCATTCATTTTTAATTTTTATATCTATCCCATAGTATTTCCACCACATGTCTGATTTCTAAACGTGCTCAAAAGCATTTAAGATTTCTCCAAACGCAGTCACACTATTGCTATCGTTTATATTAACTTATTGTTTATATTGTACTTATTGT
>313FP002824 gpp_1               :+U  EU:NT; range  -249 to    50.
CGTTAAAGATAGTAAGAAGTCCAGAAAAGAGAAATGCATTCAGCGATCAATTTTGCATGGACTTACCAATGTCTTCCACAATTTTATGCTTTTATTTTTTAATCGCTTTGAATTATTTCTCAAGTAACGCAATTTTGAGAAAAATCACACCATTAAATCGTGGTGAACAATCGAATATTCGATTCCATTTTAGCGTTAGGCATTTTTCCGCCACCCGTTAGGGATTCTCCGTTTCCCTTTTGTGTTTTTGTTTCTTTCTTTCGCTGGAACATAACGGACGTGTCGTTGCGTCGTCTTCCT
>314FP000569 Muc4B_2             :+U  EU:NC; range  -249 to    50.
CCACTTCCGGAATCGGAATTCACAATCACAAGCAGAAGACATCTTCTTCAATGGCGGAGGGGCGGAAAGTGGAGAATGAAACCGGGGATTGAGAGCGAGAGTGAGTGGAAACAGCTGGCGCATCGAGATTGGAATCGGCTGAAGACGCGATAAGTTAATCGGCAATCGCACGTACGGAGTACACGTTTCCGGACGTGGAGCCCAGTGCACATCGATATAAAACTGGACCATCTGAGCACTCAGCAAATCAGTTCAATTAGCCAAATTTATAGAGCAGTACGCCCAGTCACAGAAGCAACA
>315FP003389 SelR_1              :+U  EU:NT; range  -249 to    50.
CACGGCTGTTTTGCTATAGTTTCGCAGTGCGTCAGTGGTGGACTGTCTAACTCTGGTGTTTCCCCGCAGCGAATATGATGAATTAACGCACTAGCTTAAATTTTATGACTGATAAGCAAATTTATGGAGCCACTAAAAATAACAAAGTGCCCGGCGTTGCCAGACGTGCTGTCCAATTAGGCAGCAGTTGGCAGCGCGGCCAGTCAGCTGTTCGCGTGACCGTACTGCCTTTGTTGCCTATCATCCAGCATTCGATTGGCAACGCGAGCCAGCCAGGTGTTTGATTTTCATCGCGTGCAG
>316FP011713 fwd_1               :+U  EU:NT; range  -249 to    50.
GATTATACTAGGATGCAGATACGTTCGAAAACCTCTTTGTTTCGGTTAGTCATTCAAAAGTCTCGAATCGGTTAGTATACCCGCTTACGCTACGAGTAACGGGAATACCGATTCACTCAACGAGTAAATGGTATATTTATTGAGCCGAAAAGGTCGTTGCACAGTGTGACCGCACAGCCCAGCAGAAAAACGCGCTAGCGATTACTCGAGTCTCCGTCGAGTTCCCACAAACTCGCCGAGCAACGCGTCATTCGAAGAAAAAAGTCGATTGCTTTGGACGTGTAGACGTCCGGTCGTCGC
>317FP009065 CG13690_1           :+U  EU:NT; range  -249 to    50.
GAAAATTTGCATATTATTGTCAGGAAATACTAGGTAGAGGAAAACTCGTTCAAACTGCCGAGATTATCTCTTATTTAAACTAGTTTATTTTTAAGCATCTTGGACAGAAGCCTTAGCATAATTCTCTGGTTATATGTTTATCTCTCTATTTTAATAAAAGACCTTTCCGTACGGTTATTGAGAATATTAAAAAAAAGATATTTTGGTATAATGACGAATGAGTCACACTGCAACTTTATGTATACAATTAGTGTGCCCATAGCGTCGTTTAAACGTAAACAAAAAAAAAGCGCGCGAAAA
>318FP010766 Sfmbt_1             :+U  EU:NT; range  -249 to    50.
TAGGTTGCGTTATCAAAACAAACCAATTATAACTGAAAGCGCTTAATTTCTCCAATTCATATTGGTAAGGTACAACGATTTCGATTAAAATTGTGTTTTTACTGAGATAAGCAGTATTGTACACTTATCGATAACAATCACTCTGCATTATTTCTCGCTGAACGCGACCACTTGTGCATCCCTGGTGATTTAGCGGGCAAAATAATGCCAAAACGCTGTTGTGCGACTGTGTAGCCCTGGCGTATAATTGCCATCCCTGCTCGCGCAAATGCGAAAGAAGTTAGCACACAAAAATCTGTT
>319FP012668 GAPcenA_1           :+U  EU:NT; range  -249 to    50.
AGGAGGGAACTCAGCCTGAAGTGGGTGGCAAACCGCCCACTTCGCTGAGTGCTCTGGCTCTGTCCTCCCCCGAGGCTGGGGGAGATCGCTCGCCCACTCTGGACATGGCCCACAATCGCAACCTAAGCGACATGCAGCACGAGATGACGGACGCCCTCAAAGATCTGGAGTTGGAACGCGGCGTAGGTGAGTAAAGAAACACAACTGAGAGGGTGAATTGGGTTGCCCTGGGTAGCCTAAAGTAAACTCAGTCGTTGCCCAACGCCAGCTGTGCACACAACGTCGCGGTCGCTCCACTAT
>320FP003428 CG17734_1           :+U  EU:NT; range  -249 to    50.
TTTTATCTTGAAGTGCGGCCAGAACAGCAGCCAAACTATCGATGCCCTTGATAAGTTTTAATTGTGTATAATCAAAATAAATGCAATCTAATGTTTAGCAATAACCTGAGTAGTTAAGTGGTCTTAATATTTTTACAGATTAGCAGAACTTTAGAACTTTATAGACTATTTAAATATAGCTTACTCTGGGAAACCTTTCTGTGAGCGATAAGTTTTTGCTCTGGTCACACATTGCTCGAACTGCTGTCCATTGCAGAAAGTTTCGCGAACGTTGCCAAGCGATTAAACCGATCCGAACCG
>321FP009011 CG3164_1            :+U  EU:NT; range  -249 to    50.
CCTCGTAACTTAGAGGAAAGTACTGAAGAACGGATGAGTATATTTCAGATAGGATTAATGTTAAAATAAAGCTAAAACTCTGTTTCTGGCGGGAAAGCAAGCTTTTTTGGACGGCTCATATTGGGAGAGCTTCAGGTGGGCATAACAAAGAAAACAAGGAAAACAGAGGAAACTTTTATGTGCCAATGTGTGAGTGCCACTTTTCACCATAGACCCGAGTAATTCCCATATAGCCGTCTACGCTTTTCCAGTTACGTGGCATCGTTTCCACTAGTTGGCCGGCTTCAGTTTTCGCAAGAA
>322FP006131 Spn42Da_1           :+U  EU:NT; range  -249 to    50.
TAACATAAATCTGCCTTTGAAGGTATATAAAGGGTGTTATTCGATTCTATTGACTCATTCTATTGACTTCTCCCTAGAATTTTTGGCAAAATATAATAAACAAATTTAGGTAGGGAATGATTTCAGTTTCAGCTTTCCTCTGTTATCAGGGAACGGAAAAAATCCCATTATTGTCGAAGACAATAACAAGCTCAAGCTGAGCTTTGGCTGATAAGGTCGCAGTAAATCGTGTGGACCTGAAGTCAGGCCAGTCTATTACGTACGCTTTGCAGACTAGGTTTACTGTAAGCAAAATTACTG
>323FP007914 CG17680_1           :+U  EU:NT; range  -249 to    50.
GGCAATTTATTGAAACATTTATATTTATACGTGGCCACCCTAACTGTAATTGAACCGAGCAATTGTATACGCTCTAAAAAAAATAATTATATACACAAACTGTAAATGTGCAAACCCAAGAGAATTTGTGTTTTATTTATAAACAAATGGAAGTCGTTGGGATTTGAAACTGAATTTGGGCGGGCGTTCTTCACCGTTACACCACACTGCCCGGCGGGGGTGTTCTCCCGCCTGTGCGCGCTTTTCAACACTACTACTGGCTGAATCAGCTGCTTGAATCACAAAATACGCACAAATTGA
>324FP013617 Dbp73D_1            :+U  EU:NT; range  -249 to    50.
TGCGCTGTTATGTTACTATTACTGCATTGTATGGATTCATCGCTTCTAAATAAATAAATAAATAACAAAAAAAATGAAGAGGGATTATATGCTAATTTGCATTTAATTATTTGAAGCCGAAAAACTTTTACATACAATATATCACATTTTTAAATAAACGCGCCAAAGTACAAAGGGTCACACCGCGCGATAGGCATACACTTCTTAATATCGAAGTGCCACAGAGCCCGATATCGATAATATGTTTTTGTAAAACGTAAACAAAGCAGCCGCAACACGTGCATTTCATTCTCTCTCGTT
>325FP012297 Aats-leu_1          :+U  EU:NT; range  -249 to    50.
AAAGGTGTACAATTTAATTTTTCACAATGCCTCGCCCTGTGAAAAATTACGTGAGTTTTTTTTTTCGCAAAATGTAAACGGCCCTGCCACTCAGTTGAAAATCGAAAGCAAAAAAGCCAGTGCTACCATAGTTGCGGCAGATATCAGAATACAGAACTGGGCGAAATGTTACCAGTCAGTCAGGAATGCTTCCCGCCAAAATTTCTTAGAGCAATTCCCATCCACGTGAGCGATGTGGCAACTCGATGCAGAGAAACAGCTGTTCGATTGTAGAGTGCAGTGGGTTCTTCCTATTTTGTT
>326FP008402 CG44163_1           :+U  EU:NT; range  -249 to    50.
GGGGGGCAGTAGAAGGCAGTCCAGGAGTTCGCAAATACTTTAAATTATTTATAGCCCATGTACATGTACCTATGCTAGAGCTAAGTAAAGTAACTGACCCGCGGGTCACCACAGTACTTGCACAATAAAAAGTCTCGGAACTATACAGATAGTCGGATAAAACAGATCAGCTACAAGAATAAAGCCAATAATCTTATAGTGAAGGGAATCCCGGAATTCTCTGAACGTAGTACACTGGGAAAACAGCTCACTTTAAATACGCCAACGCGTCAGTCAGTATACACATATACACGTTCAGGA
>327FP006289 CG1882_1            :+U  EU:NT; range  -249 to    50.
CACTCCCCCCGCACACACCCTAACCTTGTGGCAATAGAAATCAGCAGTGAGAGATCAGATCGATCGGATCGTGAGCGAGATGAGCGAACCGCTAGCATTGGCGAGCGGCGGCGTGGTGGATCCAACGGCCGCATCCACCAGCGTCACTATTTCGAACCTGCCACAGCCAACAGTTGCGCTGGGATCGGAATCTAAATCGTCCATGGACCTAGAGGTAAGCAGGGCGAGCAGATCCCCAGGCCCAGGTTCAGTTTACCATCGTAGTCGGCCCTGCCTGGTGAAATCACGAAAATCCCAAAA
>328FP001783 CG9213_1            :+U  EU:NC; range  -249 to    50.
AAATTTCAGGAATTATAAAAGCTAGAAGGTTGAGATTCACCATACAGATTCTAAAATTAAAATTAAATTAAATTTATTAAATTTCGCTTTCGCATTCACACTAGCCGAGTAACGGGGAATTTGACTATATCATTCTCTCTTGTTGTATATTGCAATCAACTTTTCAATAGTGAGTTAAGCGATATGTCTGTTATTCAGTAGTGACTTAAGCGATATCACTGTTGTGCATATTTGTCCATCTCTAACACTAATGTTTTGGTAAACAAGAAGAACCAAATTAGACATGAGCTACATACAATT
>329FP011408 Hakai_1             :+U  EU:NT; range  -249 to    50.
TTAGTAAGCTATTAATATGATACAAGAACGGTTAAATAGATGCTTATAATTATTGTTTTTTTTTATGTTTTTTTTTACATTCATTAAATTCAAATTAGTTTAAAAATAATTGAAAAACAGATAAAATTAAAATTAAACAAGTAAAAATATTGTATTTTAAACTGACCAGTGATGCCGGACCTTTTGATGGCCAGTGTTGTTAGGCGCAGACTGGTCACCCTAAGTTACTGCACGTATGTGGGAACAGCTGACAACCCTGGCCAAACGCAAATGCGGAGCTAAACAAAAACCGAAAAACTT
>330FP004636 meigo_1             :+U  EU:NT; range  -249 to    50.
TTGCCAACTCTTGCTTTCAATAAATAGCTAGTTAGTTGATTTATCAATTATTACATTTATAGTGTTTTATGTATGCCCTATTTTTCATTTATAAAGAGTTATGATTTAAACTTATTAAATAAGATGATGAAATTGATGATTCAAAAGAAGAACATAGCTATAACAGTGCACCTAAAAAATGGCCAAAAATACAGGTGCTTGCAATCACTTAATCTAATCTGGCTAGTAGCCAGCTAAAGCGGCAGCACCGACCACGTATTTGATTGGATTATTTGATAGTCAACGCCAAATCACGGCACT
>331FP010216 CG32986_1           :+U  EU:NT; range  -249 to    50.
ATAATACTGCTTAGATTTATAAAATGTTAAATATTTATGCATGCCATCGCATTCGGTAAGTCACCGTAATTATCTCTTCCGCGAATCTTAATCTTAGGATAATTGTTATATATATACGGTGTATATAAATATTTCCAGTTCTTAAATCAGATTTACAGGCTATGTATTATTTTGGCTATTAGTAATTTTTAGTAGTATTAGTATTGTTTATGTTTTTAGGGATGTCTTCGTACCCAATCAGGGTGTGCCATAAATATTTTGTCAAAATTTTAAGTGGTTGCCCTCTAAGTGCTCCCAATG
>332FP013341 nan_1               :+U  EU:NT; range  -249 to    50.
CATTGTTCCCCAAACTTAAATAATGAAAAAATACATTTTTAAAGCTAGGCTTCATAGTGGACTTTATACATTTTTTTAAAGTATTTTATAAATATGTAACACTATTAATTTTTTTAAATGTTTACCTGACATAAAAATGTAAAATTAAATTATACATGTAAAAAAACAAGATAACAAGTAATACACGACTCACCTACATTTCGTTGATAGATTCATGATAAGCAAACCAAACCCATAGAAGAGGCCAATGAGACTTGTTGAACAGGTGCAACAGGTACGATGTCGTAGCAACACAGCGTA
>333FP001632 CG11103_1           :+U  EU:NC; range  -249 to    50.
TTGGTAACTAGTCTGAAATAAATAAACGCATTATACTAAATAGCACTTCACTAAATGTACTTAACTAAAGACTACGATCACACTAATGCCAATAAATATGCTAAGGAGCACTGTTACTTGAAAGGTGGTTTATTTGCATTTATTTATTTCCATTCGTTGTCGTGGTGCTTAAAATCAGAACTATCGGTAGGCCATCGCAGATAACAGAGCTCTGTTAGCTGTGCTAAGGTGTGGCCACACTGGCTAGCTATATTTTGATAAGGAGCTCGCAAAGATGCGGATTTTCTACGGACTACTGGC
>334FP011872 CG33791_1           :+U  EU:NT; range  -249 to    50.
AGTAAGCCGAAGACTGAAAAATACATTCCTTTGAGGGTTTTCAATACACCAAAAGAAGACGAAGACAAGTCATGGATATATTGGGATGAGTTGGCAGTGAAAAGCCTGCGAAAACCAACTCAAGACTAGCACTTCATCCTCAGAAACCCAAGAAGGAAGTTGGGCAGCCTCTTCATCCTTTGAACTGAAACTAACCTAACGAATCTCAGCACGTCTTGCCACAAGTGATTCCTACTATGAGCTGATCTCACAACTTTCTCAGCCTTCGAACCCTAAGCACCAAATTCAAAATTTAACAGG
>335FP009987 ico_1               :+U  EU:NT; range  -249 to    50.
ATTTTTAAGGCAAAAGATTGGGGAGAAGTGTAAAACATGAAAATATTATTTTATAGCGTTTATTAGTTTATTTAAAATTTTTTTTTCTCAAAGAGTTCAAACTTTTTTTTACTTATGGGTTAACATAAACTTTTTTTAACCAAATTTTTTCTAATGGGATTTTTCGGTACCAAGCCACGGTCTTACTAGATAACTTGTCCGATAGAAACCGATAGGTTTGCACAGAAACCGCCTTCGCATATCGATAGCAGTCTTGTTTTGGTTTTCCACGAGCGCGTGTTTTCCGGTTAACTTCGTAGT
>336FP005403 eater_1             :+U  EU:NT; range  -249 to    50.
ACTTTTGTAACAACAAATGAAAGACCTTCAAATTTTCCTTTGTTTATTGCTCTTTGGCAGACTGGGCGAGATCCTCTCTCATTCTTCTTATAAAGGAGAATAGAATTGCGATAAGCAATTTAGCTCCACTAACCGCTTGGTAAAAATCTCCATGGGATTTGCTTGAATTGAGTTCTCTGATAAGTCCCCTCCGCAAGTTTTGTTTCAAGCAAAAGCATTTGCAAAAATATATTTAGCTCAAGCGTCTTTAGTAATATTTTGAAAGGCACCGGGATCAGTTGTATACTTAAAGACACCATG
>337FP003248 Pnn_1               :+U  EU:NT; range  -249 to    50.
ATTGAGAATACAAGAAATGTAGTTATATTTTTTTTATAGGGGATTCCCGAACAAGCATTTGTAATTTTTTCCCCATAGATAGTAGTTGGAGATTATTTCGGATTTTGAAAAGATAAGGAGATCGTTTAAAAGTATATAACAAATATATATATATAAAAGTAAAAACTATCGATGTCCCGTCACGACGAATCGATAGTACCAGGACCATCGCTGTTTTCCGCCAGCACTAGTAACCTCTCATCCCTAAGTATTGTTTTTTTACTTTTATGAGCATCTAATTGTACCGACTTAAGTAAAATA
>338FP008376 Fili_2              :+U  EU:NT; range  -249 to    50.
TGCGACTTTCCAAGCAAATGCTCCATAAAACCGAGAGAGCAAAACCGGTTGGTCCGCTGTTATATTGTTGAATGTTAACCGATTGGCTCCGTACAAATCGCACTGTTGGCCGGCATCGCACGTGTAACTTCCCATATGAGTCGCGCTGTTAACCGCTAAGGGTTAAAGTTTTCGCTGTTAATTCCAGCCGAAGGAAATTCGAATGTAAGGAAAGTGGCTCGTTCGTTTGTTCGCTAAACGCAGGCGGTTAGTTTGAAAATTTTCTTCGACGAAGGCGGTTCTCACGCGGCTGTACACGCG
>339FP002234 RhoGAP18B_4         :+U  EU:NC; range  -249 to    50.
TCTCGCTCTTTCGGCCAGCTTGCACGTGAGTGTGCGTGGCTTTCTCACCGCCTATGACAAATCGTTCAGCTTGTGGCTGTGGCACCAGCAACAACAACAGCGACAACAACCACCGATCAACGGTTATCGGCGAAGGAGAGCGCGTGACTCAGTTGTTGGCGTTGTGGGGGATTGGCGACGGCGCCTGCCTCTCTTCGCCTTCTCCTTCGCCGGCGGCAACGATCGTTCGGTGGCCTCGGCTTCGGTTTCAGTTTCGCCAGCGATTTCAGAGAGCGTAGACGTGTGTGCTGCTGCTGCGTC
>340FP004926 CG31145_1           :+U  EU:NT; range  -249 to    50.
TTTACCAAGCAAAATGCTTACTGTTGAACTATTTTATAATTCCAAATGCAACGGGTCTTTTAAGAATTAGGGCCACTATTATTTCTTAAAAATGCACTCAGTAATCTGGAAGTACGCCCAATGAGATTCAGTTAGTTGACCATTTTTAAGATTGTTATTCTATTCATTTTTTTTCCTGTGTAGCACTGCGCTGCCTGCGCTCTGCCGCGATTTGAGATTTCTGCTTTCAGTTTTCCGTTTTCTCCGTTCAGTCGCTATCGGAACTTGGTGCTGTCAAGTTTGTTCGTCCGACGCGGTCGT
>341FP013175 CG18022_1           :+U  EU:NT; range  -249 to    50.
TTATGTTAACAAGTGTAGTCGTTCGTTTTTTAAATGGGCGGTTTTAAATTCAAAAAATATAAATATTTGCAAATTTAAAAAATACATTTAAAATTAATAGTGTTACCCTACAATTCCACATTTTAAAAACCACAAATAGGTTTGAGTCACGGCTAAGCAGTGACGCGATGCATTTTAGGGTATTTTCGACCACACAAGAAGTATATCTAGATAAACGTTCGTGGTCACACTGGCAAACCCAAAAAATTAAAATTGAAGAGTTCTGCGTGAATCGCTTTAAGCCACAAAGTCGCCGAAATA
>342FP012889 CG42268_4           :+U  EU:NT; range  -249 to    50.
CCCCAAGACTCCAGTTACACTTGACAATTAAATTGTTAACAAAGCATTTAAACAAATAAATGTTAACAATTCTATATAAAATATGACAATAATATGAATGAATATGAATTAAAACTAAGCCGCAAGTTATATTAAACATATAGTATTTGACTTATTAAACAATATACCGATTTTGCCAAGTGTATTGCGGTCTGGTCTACAAAAGTCTCCACACAGCTGTTGGTGGTCTGCGCATGTCGCGATTGTGTCATTCCCGCAGAGCAACAACATGGGGCACTAGAATCCCATATATATATTCGA
>343FP009185 lea_1               :+U  EU:NT; range  -249 to    50.
CGACTCGACGATAAACCTAGGGCACGTGGATCGAAACGAGTGAAGACGGAACAAAACAAACCGTCTTGCAGTAAAAGTAAACAAAGTTCCAACGCGTTCCACAGCATGCAACAAGCGGGACGAACTGGAACGCGGAACAGCGCACGAAGCGATACAGATACTAGATGGTACTCGGATACACAGACACGAAGCAGTAGCCGAAGTGGACTTCGGGTGGCGGCTCCGAGGCGAAACGAGAATTCGTTCCTCAGTCGCATTTCGATTGTCAGCCGGTTCGCATGTGCTGCGGATGCAGATACA
>344FP005223 CG31106_1           :+U  EU:NT; range  -249 to    50.
ACTTTGTATTATTTGCTCTAATGAATTGAAAAAACGGAATAAACGATACAGTTCCGGTGGGCGAGGAAGGGGAGCGATCTTTTTTTGCCCAAGACTCCCAGTCGTAGTATATGAGTGATACACATTTTATAGACAAACAGAATATCATCTAGACCCTCATTTATCTTTATTGTGCCGTCTGATAAACCAACCTCTTGGCTGCTGCCACTGCCACCACTGCTTTTATACCCACTTCAACTTGGACATTTCATCAGTTCAAGTTTGTCGCAGGTTCGGGAATGCCAAATATCTTGAAAGTCA
>345FP007624 Hmgs_1              :+U  EU:NT; range  -249 to    50.
GGAGAAAGTTTCCCAATGCCAATTGGCAGTGGAATTCGGGCCACATCGAGAACTCTGCTTAAATTAAATTAAACAAGGCCTTAGCTCCCAACATCATGAAGCAATTTCGAAACGCAAATAGTGATTGTTATAGTTGTTAATAACAAAGATATTGAATTAAATATTTACTCTCATGCCAAAGCTCCCACTAAAAGTATACAAATTGTCTCTCTTACAGAGCTCAGGATTAAATAGATAACCGGATACAATCATGGCATCCCACTGGCCCGAGAACGTTGGCATACGCGCCATCGAGATTCT
>346FP010148 CG17292_2           :+U  EU:NT; range  -249 to    50.
AGAGGTATGGCTATGAAAAGCATAGATTATACAAACAAAATACTTGTATTTTTACATTTTAAAAATACTGTTAATTTATTTTGAAATCCTAAAATCATTCCAGCAGTAAACGATTTTGATAGCAAGCTAGACTGATATCGATAGGCGCCAAACAGACACCTGGCGATAGTTGGGGCTTCTTTTTGGTTTTTTAATTGGATGATGGTGGTGGTGGTGGTGGTGGTGGCGAGCAGTTTCTAGCGAGAGATCAGTTGGACTTTTGCGACGAAGCGATACGCTTGTTTGTTTTGCCGTTCCGCT
>347FP010514 CG31869_1           :+U  EU:NT; range  -249 to    50.
TATAAACAAAAGCTGTCTAGAAACTAGCTAAGCCGCCATTTCCGTTCAAGCCTAACATTGCGACTTGAACTTGCCGCCGTTCGAAGCCGGGGCGTGCATAAGGGGGCGTGGCGGCGGGTTGGTGTGGTGAGGGGAGGGAAGGGGCAGGTGTGCGAGCGAGCTTGGTTACCGTCGACGGCTGCAACAACAAAAGACAAACATCGCCACTCTGATGTCGATTTTTTTGTCGGGCCGCGCTTCGTTTATTTTAGTTAGTAACGAGATTTCGAGCGCACAACGTTGACGTCGCGGTTGAAAATC
>348FP007910 Pcl_1               :+U  EU:NT; range  -249 to    50.
TTTCTAGTATTTTCCAGGACGAGACCGCTGAGTCTTTGCCGGCACAGTGGGGATAATTAAGTAAATTTATGGTATATTTTATACGTTTCGATATATTTAAAAATATAAAAATGTAAAATTGTGGTGACAAATTTCCAATATTTCTTTATTTATTTTAATCAAGTTAATTTTATTACCATAACATACATAAGTTGTGGTAGATTTATATATGAAAATGTAACGAAAAGAACAATTGTTGGATGCGGTCACACTGGTGGGCATATGTTGAAAAATGGCTGACACAAATTAATTTTCAAGTGA
>349FP012377 vn_1                :+U  EU:NT; range  -249 to    50.
TCACCCGAAATTGTTGAGAGAAAACTGCAGGGTTGAGAAAATGCTGGCGTTGCTGTGAGAAGAAAACGTTGGAGAAAACACTCAACGTTTGAGCGAAATGAGCGTGCCGAAGATATTCGAACACGGCCGAACGCAGTCGAACAAATTCCGACCAGTGAGATACGTTTGAGTCGTGAGATACGTTTGAGTTGTATCCGTGAGATACGTTGTGAATGCTACAACTCTGCTCTGCATCGGTGAGATACGTTTGAGTCGTTTTCGCGGCGTCAAATCGAGCAGACCTGTGCCGCTCCGTAGAGC
>350FP005056 jar_2               :+U  EU:NT; range  -249 to    50.
TTGGTCCCGCTCCCAAATTGGGGCACAAACAAATAAAACCTTTTGAGTGCGGGGTATAAAATGTGCCTGGCACGCAGCTGGAATTATTACTGTGCCACCCAATCCGTCGCCATCGGTAATTGCGGATTCGGCGCAGTTGGCAGCTAACGAAGCCGAATGCCGTAAACGATACGATATGCTGGAGAGGCACGATGAGCAGCAACCCTGTGTTTCCATGCGGGGCATCCTGCCCAGAATCCGGCAATCGGCAGTGCATGTCGCGCGTTTGCTGCAGTCGTCACGCCACGTGTGTCCCCGTGT
>351FP010294 CG3838_1            :+U  EU:NT; range  -249 to    50.
TGAAGGGAATTATTACCTACGATTTTCCAGAGATTTACTTACAGATGTCCAAAAAATATATATATACATATAAAATACCATCTAATAGGTTTCCAAGCAATGTGGAAATTGTTATTATATTTTTCCTTGATATACTTTTGGTAATGCCCTTTTTCGATTACTTCCATCCCACTGTGCGCACGTTTTTCGCTTTGCAAAACTGGTGGGCCCAAAAGGTGCTGAAAGTGGCGGGAAAACTGTCGGAGATTTAAGAGCGGCCCAAGTGTCGCCGCGATAGAAAGGGGCTGACGGCAAAAGGGT
>352FP007255 Cp1_2               :+U  EU:NT; range  -249 to    50.
GAGTTGAGAACGCAAATATACCTGCCCTGCATTAATGCCGATTAATTGCTTCGTATTGACTTGTTGAATCTAATTGCGTCATGTCTGTGTGGCGACTTATTTACACTTTAATTGCACTCCACAATAATCAACAGTCGGCATCTTCGTCTATGCCCGTTTTTATTGCCCCTTTTGCTTTGCGCTTTAGATTCTGTTGCGCTTCTTTGTTTAGATTTTGTCCAATTCCCCTTTGTGCTGACCCATTTTTCTAGTCTTTGTGGTTTTTAACTCACCTGATAGCCAGATGAATCACCTTGGCGT
>353FP001492 Tomosyn_1           :+U  EU:NC; range  -249 to    50.
CGGAGCAGCGATTGATTCCGTTACATTTCCAATCAGCATAAATTGCAAGCAGTGTGAGTGAGAGTCAGAGTGCCAGTGTGTGTGTGTGTGTACGTGTAATACTCACGCATATACTTACATACGTTGAGAATCCTAGAAAGCAGCATCGCCTGCTCCTTTTCGTTGGCGCTCTCGTTCTCAATTTTGCAGCAGCAGCAGCAGCAGCAGTAGAGACAGTAGAAGCAGTAAAAGCAGCAGCAGCAGCAGCTCAGTCGACAACTGACCAGCCAAGCACTAGCATATTTCCTATTGGCCCCTTGC
>354FP007243 shot_3              :+U  EU:NT; range  -249 to    50.
TCGCGATTCCATATCCATATATTCCATATTCCACTCGTGACGCCGACGTTGACGTTAACGTCAACGACAACGCCAACGCAGGCAGCGATCGCCATGTGCCAATTCCACTTTGTTTCAGCTTCGCTTCTATTCTGGCCTGTAAACAAAAAAAGCGAAGCAGCGCCGCAACGGCGACGTCGACGCCGACAGAAGCGTCAACACCTGGCCAAAGCCACACTTTAAGCGTTTTAACTTGGCCCGATCGCTTTTAGTTGTTGTCGAGACGCCGCCGCACACATTTCACGATACCTCTCCATAAAT
>355FP005550 CG10000_1           :+U  EU:NT; range  -249 to    50.
GCTGCACACAAATATTTGCCAGACTTATCGAGCATTTATCAATGACAAGTGTGACATATACCGATGATATGGCGTTGGGGGAGCTTCGATTGGAGCATTCTGCATGTGACGACACAACCAGAGCCAGCTAAGTAAAAAAGCTGGGCGAAATTAAGTATAAAAACAAGTTTTTTCATCGAAGGTGATAATATGAAAGGCGGCCGAACAGAAGTTATAATGCAGAGCGTGAAGGCGGAATCGCAGCGATTTAGTTTTGCTTTTCGGCCCGACTTGTGACCACTTGGAGCGCCATGTGGATTC
>356FP004415 cdi_1               :+U  EU:NT; range  -249 to    50.
AAGAAGGTCAAGATCATGGAGGAGGTGGAGGACAACTTCAACGCCAAGAAGTACATGAAGTACATCAAAAAGAAGTAGCCGCATTTTATTCACTATTTGTTAAATAAAACACGAAAGCCCGTTATATAATTGTTTTAAATTAGAATTAAGAAATTGTGCTCGTTATCGATAGTGTATATCGCACATCTGGTATTTTTGTTATCGGTTTCAGCATGGGCCCTCCACTTTTTTCCACCATCCCACAACGGTCACTCTAATCGAGTCGGAAAACAAAGTCGGACGTCTAGCTGCGCGTCGCTC
>357FP006993 CG8841_1            :+U  EU:NT; range  -249 to    50.
GCCACTTGCCCACTCGCACACTCACGCTGCCTGGACGAATCTGGGCGTGCTGCCTAGTTGGGCATCTCTCACTAATCCTAACTAATCGAACTGGTAAGCTGCTAATTTTTGGTGACGTTTACGTGTCGTTTATGTTCTTGTGTGCAGTCCGAATATTTTGCACAAGCGTCTTCCAACACCGGCGCGGCAGTTCGTCGCTTCGCAGCACTGGCACAGCTGTAGATGCCAACTCGATGCGGAAATTTCAATAGATTAAATTGAAATACAGCTGCAAGCGTATATAAAAAAAATATAACCTTG
>358FP003109 pyd_3               :+U  EU:NT; range  -249 to    50.
AAACCTTTTCATTCTTGGTTTTTTCCCCCAAACATCTGCCCCATTTCACAATTTACGCTTTTAAGGGGTGTATTTGTTTGGCTTAAGCCCCTCATTTCGTCTCATTTCACTTGGGCTCTGCTCAGCTCAGTCCAAGCTTTATCGCAATCACTTTTGTTCTTGTATTCTTCTCCGGCTGGAAACGCTATCCATTGGAAAATGTTCTCGTGTCCGATAGGCTCTTCAAATTCATTGAATTCATTTCAGTTTAGTTCGTATTTGAGCCTCGTCGCGATTGAAACGAAAAGAAATCCACACCAA
>359FP005184 CG6422_2            :+U  EU:NT; range  -249 to    50.
TATAACCGCAACTTAACTATGTCTCTCAAAAATTTAAACTCTTATTTATTTTAGTAAAATACAATCTTAATTCAAATTCCAATCACCTCAATGCTTAATATGACACTAGCTTGCATTTTAATCACACAGCCGTTAAATTAGTGTTGATAATATCGCTTTGTCTGCGCAACGCCGTTCGCGTGAAAAGTGACGGCTTCGGAAGCGTTAAGAATCCCGTCAGTGTATTGGTTAATGTGCGTGTGGTGTCAGTGTATGTGGTTCTTTAAGTAAAAAAAATATATCGGAGTTTATAAAAACTTT
>360FP006612 dila_1              :+U  EU:NT; range  -249 to    50.
CATGCAGAGGACGCGACACCTGTTCCGGCGATCGAGGGTGGGTCAGGTGGTTCAGGTAGCTCAGGTGGTTCACCACTAAGGTAACCATGTCAACTTCGACCCGCCTGTTTTTTCCGGGGGTTGCAGTGCTGACCAACATCTGGCCTGCTCCTGACCCTCGTGGCTAGCACATGCGTTTAATCGATATGAAAGTGGTGGCGGTTTTTCACGTTGGCCAAAACAAACTGGAGTTAGTCCGTTTCGAAAACCAGTAGGCTATGGCAGGGCATTCAGTTCGAAAACTATCTAAATGAGTGCTTA
>361FP004167 Keap1_1             :+U  EU:NT; range  -249 to    50.
ATCGTTTTGCTTTCGATAAGTCACGATGGTTCACGTCTTGGAATTTCTACATCTATATGTAAAAAAAAAAAAAAAAAAATTATCAGAATAGTGAAACAGTACAACCAACTTTAAAGTTGTAATAATTAAAATTGTTTGTAAATGTGGTTTAATATCATGTATACCATTTATTTTATAAATATCCACCAGCTGGTTGGACATCTGGCAACTCCTGTCATTACATGCTTTCAGTGTCGAGCGTTTTCCAGCACTTGCATGTTTACCTTAAGAAGAAGAGTAGAAAAAATCGTTGTGTAGTGG
>362FP000480 CG32795_1           :+U  EU:NC; range  -249 to    50.
ATATCTGGCTCTAAGACTTCGGGCCCGACGCAAGGAGTAGCCGACATATATCCGAAATAACTGCTTGTTTTTTTTTTTACCATTATTACCATCGTGTTTACTGTTTATTGCCCCCTCAAAAAGCTAATGTAATTATATTTGTGCCAATAAAAACAAGATATGACCTATAGAATACAAGTATTTCCCCTTCGAACATCCCCACAAGTAGACTTTGGATTTGTCTTCTAACCAAAAGACTTACACACCTGCATACCTTACATCAAAAACTCGTTTATCGCTACATAAAACACCGGGATATAT
>363FP010106 CG8460_1            :+U  EU:NT; range  -249 to    50.
ATTGTTGAAGACCAATCGTTAAAGGCAGAGCGGGTGATTTAAATCGGATGCGCAATTTAAGAAACATATTAAGTTCTCGTTATTGTTTGAAGTTGAAATAATTCGGTGATATAATTTTAAGCTTATAAATAATAAAATAAAATATATCAAATATAATGTTAAGTCAAGTCCAAGTAATAATTTCTGAAGCACACTGCTATTTACCAATTTAGGGTGACCATTTAGAGTGTCTGATGCCGTTTGCCGTTTAGTGTACGCTATGGTCACTTTGCTGCCGGCTTTTTTTTTGTATGCGATTTG
>364FP010224 Tsp29Fb_1           :+U  EU:NT; range  -249 to    50.
TTGGTGTTCTTTAAAAAAGAAGAGATTTTCAGATACATACGTGCAGTGAAAAAAGGGAAATATTCAAAATAATAAGCTTATAATTGTATTTGACAAAATTTGTAATTAAATTTTGCTTTAAATTTCTCGCAGTGTCAGAGCGAGTGGGAGTTAGAGGGCGGCAAGGCCGGACAGCCCCTTTCGGAGCGTGGGAGAGAGACGGCTGGTTGGCAGTTGACTTGGCCGATTGCCTTAACCGTTTTGCCACTCAGTTCACGTGAGACCAGCAAAAGTTAAAGTACGTGCACTGCCGGGTCGGTC
>365FP000540 CG2930_1            :+U  EU:NC; range  -249 to    50.
AGCTATCTTCCCTAGCTGGGTTATCTGACGCCCGCCACTGGCGTAAACCTCGTAAAAGCTCGGGGCCTAAGGCTGGATAATTTATGCCGGGCCACCGAATTCACACGCCCGCCGTTGAAGTAAAGGCCCGTTCAAATATAGAACAGTCCTTATCTGTGGCGGAGGTGTCAAGCACAAGGCCACAAGTCTCGGTTTCGGTTTCTGATGAAATGTCGCCGATCCTCAGATCACTAACGAATCTCAGTGGCCATATGAAATGGAGCTGCCGGCGGAGCAAGTACCCCTGCTGGGTGGGCTCTC
>366FP002115 CG6506_1            :+U  EU:NC; range  -249 to    50.
CCTGATTGTTAGAACCAGCTGTCCTGAGTATGGGGTTTTTCCCAAATTGTTGCTATTTTATCATAACCTTTATTTACTTTAGCTACGACAGCGCTTTCTGATTATCGAAAACGAAACGTTCGAGGCCAACGTTGCCAGATGCCGCTGCAGGCCGTGCCGATGTTTACCGACAATCAGCTGTTTGGTTCAATGAGTTGAGTATTTCGTTCCCAGCGCAAGCAAACTTATCGATAGTCCCGATAACCAACCATGTTATTTTAGGGCCCGATAAGTAAACAACAATATATTGTTAAGTAAATG
>367FP001510 CG3775_1            :+U  EU:NC; range  -249 to    50.
AACAAAACAAAGCGGCGTACTGACAATTCATATAATTTATAATAATCATTGGAATTTCGTAGCATTAAATACGTATGCATGTATGTTTTTCAGCGAATTCTGTTTTGGGGAAAGAACCTTTCGGTCAACCCTCGTTCCCGCTGACATCGGCGGACTCACGTTGAATGTCAAGCGCGCGGTTATCGCTGGCTTATCAGCACCCCGGACTTGGCTACGGATTAGAACTTGGACTCGTGGGAGAGGAAGTTCAGTAAACAAACGTCGTTGTAAGTGGAAGTTAGCTGCGCTGCAATGAAGCCA
>368FP007584 CG44243_1           :+U  EU:NT; range  -249 to    50.
TCTGAAACGAAAGCCAATCGGTCGTGATATTTCCACACGCGCAGCTGCTTTTCGATCGGCTCTGTGTTCGTTCGTTTGTTTGTGCTATAACTGCTACCCCCGCCCACTGCGATCATCCGCCTTGCCCCCGCCCCCCGCAGTTCCCGTGCGCCGCGAACAAAGAGTGGAAAATTTTGGTGTCAGCTAAAAAGGAAACCCTTTAGCCATCTTATTTGGGCCCCGTAACGTTGCGGCCCCCCGTAAACACCGGATTCGTTGTATCCCCCACCTGGATGGGTGTGAGGCGTAGTATGCCAGTGA
>369FP003405 Ugt86De_1           :+U  EU:NT; range  -249 to    50.
AATCATGAAAAGCAAGTGCTTCTTTTAATCGAGATATTCAACACGTTTAGAGGGTCACTCGGTTGGTGTATAAATAATTTTTGACTTATTTATAGGGGACAGAAAAATTATGAAGCAGATAAGCGATTATGTTGCGTTATAACAAGGTTAGTGTCTCTTGCTAATCAACCAGAAAACTTGTAAAATATTTGTCTGGAACTGATAAATCGTATCAGCCAGACGGAATATGTTGGTCTAGCTTAACGATTCAGTCTTCCGGCTGAATGCCTATGAGTATGTTGGTTCTGAGATTGATAGTTC
>370FP006816 CG13229_2           :+U  EU:NT; range  -249 to    50.
TGGATTGACTGGCAGTTAGTTTCAGTTCAATGGTACACACTACATTGGACAATTTTGAGTTACCTAAATATGCATATTGAACGAGGCAATGCAATGCGATTGAGGTCCGGCTGTGCGTTTCAGTTGCGAAATGAGTTGCGAACAGGATTTATATTCAGATTTAGCCATTAGCCAAATGCAACACCTTCGACGACGTGTGGACACGTCGACTTTGATTCGGCCAACTGAGTGATCCGGGGTAGTAGTGTCAGATGCCAACATTACTTATGCACTGAAAGAAATAAATAAAGGATTTACATG
>371FP011717 Ptpmeg_3            :+U  EU:NT; range  -249 to    50.
ATCAATAGCATTAGTTTCTTCAATCGTCTAAAATCATGTTAAACTTAAATCATTTTCTGCGTTGCCGTTTTTTACATTTAAATTTAAATCACAGCTAAATCCTGTAAGACATTACTTGATCAAAGTAATAATACGAAGGATAAGGCAATCGAAGCTGAATTTATTGGTATATACCAAAAAGGAAGAATAGGTATCGATAATCTCTACATGACGAAAGTTTCTGATCGATATCAAGCACGGTCACACTTTATCTTATCGTTTTTACAGTTCGCGGTTTCGAGGTTTGCAACGCGCAATGAG
>372FP004696 CASK_2              :+U  EU:NT; range  -249 to    50.
CCTGCATCCCACAACAGATTCAGCAAGCAGCACAGAAGTCAGGCCACCAAGTCAGCGAACACTAGTTGTCGCGCTCGCACACAGGAAATTGATTGGGGGCAGCGGGCTGCATTCAGCTGAAAGTCAAAAAGAGAGAGGGAGAGCAAGGCCAGGCCAGGAGAGCAAGGACAAGCAGTGCGGAGCAAAAGAGAGCGACAGCAAGGACAGGACAGAGAGCTTCAACTGGATGCTGACAGGATTCGAGGATTCAGTCTATAATTGTGCACCTTGCTGACTGGTTCTGTGCCAGTTTAACGCGAG
>373FP001522 CG4645_1            :+U  EU:NC; range  -249 to    50.
ACAATATTTTTGTTTGATGAAAAATAATGATATTAACTCTGTCGTAAATTAAATTATAAATAGAAGGTCATGGAAGTAATTTCCGATATTTAGATTAAAGGAATACATCTTTAAAATATGGTTCATTCCCATATAATATTGTGGACTTATTTGAAATAGCCAAATCTAGGCATTTTCGGCTGCTCAGCCCCACCGCCGTCTGCCATCTCTAGCTGACGAATGCAGTCGCCAGCTGATGTTCGTACGCCTATCGATAACCGATAAGCCATCGCTGCCAGCAGATATTTTTTTGGGCCAAGT
>374FP012976 CG7949_1            :+U  EU:NT; range  -249 to    50.
TTCTTGAATTTGTATTCAAATAATTCCAACCTTAAAAAAGGCTACTGTCATTAATTAAAAAGATTTCATTAACTAACTTTAATAGCGTAAGATGCGCATAAATGTATAACTAATTAAATGCTCTGTTAGATGAAACTATGAAAATGAGATCAATTTCGAATTCAAATAATGTTGGCGCCCAAAAAGTGTGTGCACACCATAAACTAGACGTGGTGTTATTTTGTATCTTATAGTCTAAAAACTGCGGACACACTGAAAGACATAGCTTATTGTTTCTCTTTGCTCTTCGCCAAAAAAACG
>375FP002479 slgA_1              :+U  EU:NC; range  -249 to    50.
TGGCCAAATCCGTATTTCGAGCGAGCAAAGCAAACTAGTTTGACTTTCTAGCCATTTCGTATGCTTTTTCAGTTGGTTGCTGTAATGCAATGTCGTAGGTTTTGTCGTTGCTTCGTATCTCTGTGTCTTCAGCTCAATTCGTACTCGTCTCGTATCCGTAGCTTTTTACGCTTTTATGTGCCGTAGTTAGACATATGTGCTATATGACTGTAGAGTCCGCTTTCCAACTTTCGCCTCTGCCATCGCATTGCATTCACCAATTGCTCTGCTCTTTTTCCAAACGCTTTTCATTTCCAACAA
>376FP012447 CG8368_1            :+U  EU:NT; range  -249 to    50.
TTTTGGGGCGGTTGTAAAGTTTGACGATTTAACTTGTACCAAAAGCACGCGGCATCATAACGGTTGATGTATACTATGGTTGTCTCTTTCTTACTCACGCCTGGGAACCTTACGTACAAACCGCAATTTCCAGCAGCCAGCTTTTGGCAGGCACTGATTTCGGCTGGAAAGAAGTCAGATTTGACGAGAAAATAGCGGGACTGCCAGCTCTGTTGGGGCTAAAAACTGTTTTTACCATCTGGTAACACTAGCACGTTGCACATGTTAAATCTTCGTGTTGACAAATTGAAATCTACTGAA
>377FP006326 ACC_1               :+U  EU:NT; range  -249 to    50.
CTTTTCCTCCTCACCTCTGCTGGTCCCGACCCACTCGAATGGGATGGATCTATCTCGGATTTGGCCTGTGCCATGGGGTTTTTTAAAATAGCTAGCACATCAGATCTGCCGCTCTCCCTCAAACACACACATGTGACCGTATGGAGAGTGCTTGCCATTATAGTCACTATCTCTAGTGCTCGCTCTTTCTCGTTGTGTGAACTTTAATTCTGTTTTGATTCTTCGCCTTTCGGGAAGTTGTCCAAAATCAATAGTTGCTCTAGTTTGCCAGCCGGCAGGCAGAAGTTGAAGTAACATCCC
>378FP013144 RhoGAP68F_1         :+U  EU:NT; range  -249 to    50.
TTTATATAAAATCCATTTTGTAATTCGTGGGAAGAGAATTATAAGCTTATTATTAGACATTGTCAATATACACAGACTTGAATTCAGTCACTATATAAATAGTTCTTAGCGATATTTCGTGCATGCTGCTCCGTGACACGAACAAGTTTTTCTGGTGTTCGTTAGATTTGTGCTTTTTTGCACCACTAATGGGCTCGCCAAACCAAAGTTTGCCATCACTAACCATCGACAAAAACAACGTCGTCTGGCAGTATAAAATTAACGAAGATTTTTTCCCGTACTGATAAAAGGTACTTTCCT
>379FP003199 GstZ2_1             :+U  EU:NT; range  -249 to    50.
CCAAAGTTTAGCTAAGACGCGACCCCAAAAGCTTTCGTATGGTGCTCTCCCCATTTTCTTTGTTATCCTGCTACGCTCTCTTCTCTCTCACTCTTTTTGTTTTTCTCTCTTCCTTTCGCGGTGGTCCTTCCTCCCTCTCACAGACACGCAAGCTCGCAGAGCTGGCATTGTTGTTGGCGTTTGTCATTGTCCTTTTCGCGTTCGCTTTTGCTTTCGCTTTCGCACTCGTTTATTTAGTTCAGTGTGTTCAGTTGCGTCCTGGCTTCATATCCTGTCGCTATCCTTTGGCTAAGCGCAATC
>380FP006762 CG11883_1           :+U  EU:NT; range  -249 to    50.
CCGTCTCAATCTCTCTGTATCGGCGACTGCTTTTGAAATTTTGGCAGACAGAATAAGAGCAATTGATGGGGATTCCCGTTCTTAGGTCGTGAGCAATTTATCACATTGTTGCAAAATTAATTTCCTTCTGTGCTTTATATGCAATCACCTCTCTGTGCACTTTTATGCTCTCAGCCTTATCATTGTTTGTATATTTATATATATATTTTGCATCGAAGAAAATTATATTCATTTTGCTTAAGCAATCGCACTTGTGTTTTGCATTTCAAGTGGTGCGGTTCTCGTGTTGTTTTTATATTT
>381FP002077 CG43658_3           :+U  EU:NC; range  -249 to    50.
CAATGTAATAACAACAATTTCCAACTGGCCTTAAAGGTCATCGACAGTTACAAAAACATATTATCCACAATTATTAGTAACAATACTGGTAGTAGAATATTTCCTTGCAAGAGCACAGCCTTAGCTATTTTCAAGCTGCTGTCGCAGAATCCTAGCTACTTGTTGCCTCTGCGAGCGCGCATCTCTGGCGAGAGAGCGCGAAAGAGAGCCGTGCGGCGTGAGACCGTTGGTGTCTGTTTTGCGTTTTCTGTTGCTTTCGAACTTTCGTCGTGAGCGGTTCGTTCGCTGTTTCGCGCGCGT
>382FP010360 Pen_1               :+U  EU:NT; range  -249 to    50.
CGATCGTTAACAAGTTACACCAGAAATTTATATATACTAAAAAAATAATAAGTTACTTAAAAATTTAGTAATAATTATGTGGATATAAAAAATGTACATTATTTTTCTCTACGCGCCGTTGTCCGAAGTTAACAGCAAGATAACATGCGATATTAGGCACCTACGTTCACACTGGCATCAAATTTCGATAACTGACAAAGATCGATAGCCATCTGCGTTTCGTTCGCCACTAAGGCTTGCTTTTCAAATCAAACGGTAAATTCTGGCGGCGCCAAGCAGGCATTGACTCCAATTTCGCAT
>383FP000778 Spt6_1              :+U  EU:NC; range  -249 to    50.
TTTCCCGCTTATCAATACAAGTATGTGTGCAAAATTCTTGTCCAATTGTTGTCAGCACATGAAAACGGATAACTAACCATAGGTTATAGGAAGGATCCACTGTAGTTCTGCAATGCAAACCAGGGCTGGCAGCGAGAACACTGCTGTAAGCTAACAGCAAACTGTACTGTAAACAGTAGAAAACTGTTCGTGGTATTTAGTATTTAGCTAGTATTTTAATACCAACTTTTGTGCAATGCGATGAGAAATAAAGAAGAAGAGAAGAGGAAGAAACGCTCACAAACTCTTCGTTTCTCTGCA
>384FP012374 CG42272_1           :+U  EU:NT; range  -249 to    50.
TGTCACCACATAAAAGGCAACATAAATGCGCTAACTAGCCACAATAAACGAAAAATGTGTAAGAAACCCATGGGTAAAATTGGCAAACGTTCGAGTTGTGTGAAAATAATAACAACGCGGTCCAGCCGATAACACAAAAGCCACGCTTTGTTCGCGAATCGTGGGTAAAAACCGAAAATCAAACAACACAGCTAGCCAATAAATAAGCACTAGCCACGACGTGCTGTTACAACAAAAACCAATAATACAAGAAGCAAAACTAATATATAAAAGAAAATCGTAGTGGGCAACATTCGCGAA
>385FP005651 ppk19_1             :+U  EU:NT; range  -249 to    50.
CCCGAAGGCCTAGTGGCTTAGGTCCTAGTTGGACGGATGTAACGATAAGCATTAGTTTAGTTAATAAAGTAATTGATTTCCCATACAAGTTCGAGCATTCCTTCTCGATTCAGTGGGGAAAAACAGAATGTAGATATTTCTTCTTCAATGGGGGCCTCAATTTACTTATTAACAACTCCGAGTAGCAATTACATTGAGGATATGCTTTTAGGCAGCCAAACTAAACTAAAACTTTGGCCAACTACTTCCATTCGTCATGTTGCTGTACACCAAGGAACTTGTGATTCCGCGGCCGAGACC
>386FP001302 CG1545_1            :+U  EU:NC; range  -249 to    50.
AGAGCAAGAGGTGCAGAAAATGTAGAAGAAGAAGGAGGCAGATGGGGTCGCATACCCACACAACGGCATGCGATAATTTATCAATTGGCATCAATTTAGGCGCACAACAGCTCAAACTCGTGGCATTTCTTTGCCGTTTGTTTATCTGTATCATTCCATGTATACATATACATATACATATATATATATATATATATACACCTTTTTTCGTCCCAATCTGTTTCGCTGGCCTGGGTGGCGATTTTCGGCACACTCGCGACATCCATCGCTGGCGGCAGTTAAAACCGCGCCGAGACAGCC
>387FP009113 Pex12_1             :+U  EU:NT; range  -249 to    50.
TTTTTGCTGACTTTGCTGTGCGATGACTTGTTCAGCTCGTCAGTATTGCTGGCGCCAGAGGTTTTCATCTTCTTGGTTTTGTATAATTCATAAATGTATATATTTTCAACAGTTGGTAAATAAACAACGAAGCTGCACCACAAAATAAACAAATCTTGCCAGATTATTAACCCAACTATCGATGGTGCCAACGACTTATCGATATATTGATGAGCACTCGACTGTTTTCAAGCCAAGCCCGATAACACCAGTACTGATAAGAATAACAACATAATTGGTATTCGAATTTAATTCCATTTA
>388FP012457 velo_3              :+U  EU:NT; range  -249 to    50.
GAAATTTCAGAAATTTTAATAGTTTACCAAAAATTCACATAAGACATTTAGCTTTTTTTTGCAAATCTATTTCATTTTGCGCTAGATCTAGCCGTTTTTAGCTAGTAGCACCACTTGTGCATAGCAATGTTGTGTGTGCAGTTATTTTGTGTTGGCAATGCCACAGGCCAAGAGTTACTACGTTTTTCCCGCTAGGTGGAGCTCTGACCAGCCAGAGCACGCCATTTTTACGGTCGCCGAAGAAGAAGCAGACAAGCAAAGCGAATGCGTGAAAACACATCGTTTTCCTCATTCTTTTGC
>389FP009617 pog_1               :+U  EU:NT; range  -249 to    50.
TAGTTTATCTCTTAGTGGATCTATAGAAAACTGAGTTCTGTCGAAAGGTTCGAGTCACCGCTAGCGCAGCATATCCTTTAAGTTCGGACTCAAACCAAACCGGTTATCTTCGGGGATGGACTTTCGAGAGCGAAAGGAATCGCAGAGAGAGCTTTTGCGGAATCAACAACTTAACGCGCGCACTCGCATCGGCGACCCAATCGCAAGGATTACGATGTGACTGGTGCTGGCCGACCGCTCGGAGAACACAATTGAGTACAGGACACAAACGCGAACGCACACGCTTCGATTGTGGGCGCT
>390FP008488 Ugt58Fa_1           :+U  EU:NT; range  -249 to    50.
TATATGAAGACGTACATATGTGCAATTGTACCCCTTTCACAGACCCCACAATCGCTGTGTATACATTAATGAAAGCAATAGGATCTATATGAAACGCATGTGTATTGGGGTCTGGTGGCAATCTCATGTGCCACACATGTTCCAGTGACCACAGAAATTCTGGACGTACTTCTAAGATTATATTCCCGAGAGCAATCAGTTGAGTGTTTTGTTTTTGTGGGGAGTCAAGGCGCTGGGAGCGATAAGTTCAGTCTCATTCGTAAACTCAATACAACCGGAAGAGTTTACCGGCGAATGCAA
>391FP006123 CG3287_1            :+U  EU:NT; range  -249 to    50.
CGAATGTTTCGGCGTTAATAGAAAAATAATGTATGTTTGCATATTTGCACACCTCATTCAAATTATTTTTCTTTGTTGAACAAAAGATAAAAGTGTAAAAATTAAATTTTTTATTCTTGACCCATTATTTCTCTTGGTTAATGAAAACAAATTCCGTTTCTCAACGTTCCCTTTAATAATCCATGTGAACAATCGATAGGCGGCGAAACATCGATGATTGCTAGAATAATCGATGTGTCTTCCCCGTTCATTCGAATTTTTTCGCCGCTCGGAATAGACGTGATTTTGCCGTCGTGACGG
>392FP012185 CG12605_3           :+U  EU:NT; range  -249 to    50.
GTGTTTGGAAAGTGGCGGAGTGTGCAGTTAATGGTTGCCATAGAGTATTTACCTGCAATTTATGGGGTATGCTAGGGCAAAGGGTGCATTATGGGCTATCAGCAATTGCTTAGGAAGTCCTAACAGCGGGTTCTTGCTTATTATGAGTTCAGGACCCCCCCAGAAGTTCCAGTCAATAGAAAGTATGATAAAGGGGGCCATTCATTTTTCGGAAAATATTGTTAGCTGTCATCATAAATAAGTTTTGATATTAAATTTAAATTTCGAACTAGAGTCTACTTCCCTTAATTTAAGGAATAA
>393FP007526 Mlf_1               :+U  EU:NT; range  -249 to    50.
GTGACATTTATATTTGACTTGATGCAATCAAATAATATCCACAATATTAGAAATTTACCGTTTGCAGATAGTTTAACGTATTCGAGTAAGATTACATTTGTTTAAATCTTAAAAATTTAAAATAATTAGGAAGATTTTGTTTTTAAATATTAACGGCTTCTGGTATTTTTTAGAGCTAGTATATACTTTCGTGGTAGACGTCGCTGGTATTTAAGCCAGTAAGATTCAGCCACACTGACAAAGAAAATATTCGTGAAAATTCTGCATACGGAAAGAAGAAAATTCGAGCAACAGAAAGCC
>394FP011910 Dhc62B_1            :+U  EU:NT; range  -249 to    50.
AAGGCTGTTTTTTGACAAACATTTCGGGTGTTTTAGAATTTTGTATATTCGAACGGAGGAGCGAGGCGTTATGTAATTATTATTGTAACTATTATTATTGTTGCTAAACTGTTGTTAATCTCTGTATCTATAATGTCATTTTCAATCGAATTGATAACGCTATCGATCAATAAATAAACATAAACTTTAACACCTGTGAGTAGTTGTCCTCCAAGGTCGTCGAGCCGGAAGTCATTCCCCGGAAACGAACAAACAAACACAAGTCGCCTTAGCAACAATAACTATCGGAGAATTAAATCC
>395FP010506 CG12299_1           :+U  EU:NT; range  -249 to    50.
GTTAGGGCTCAATTCAATAATTTTAGCAACTTGTTAAGTGAAATTAAACACTAATAATAAAACTTGCTTAGATTTAGGCACTCGAAATTAAATTAAATATTATTAAATGTTTAAAACCTTCGAAAGATGTAACAATCGATTGCGGTTTGAATTTGAAGCTGCGCGGTTTATCGGTCATCATGCTGGCGACGTGCACGAAACGCTTGCATGACGATATGCTGCCGTCCAATCGTGCAAGGGCCGCCCAACATAAAACATTTTTCTTTTATTTGTTGTACGCACGGCGAAGACGCTTGCAAT
>396FP003545 CG31358_1           :+U  EU:NT; range  -249 to    50.
AAAGTTTCTGCCTTCTATTTTATTTTGTGGACAATTTTTATTTGTAACTCACCATTCTGTTTTTGCTGCCGAAAAAAGTTAGCCACTCGAGGAGCTTGCAGGAAAAATGTAATTTCAAAAATTTCAAATAAAATTTAAGTTCTTCAGTTGCCACTGCGAGCGCAATATGCAAATGATTAAATTCGAATTTATTTAAACCTGGAAAAGTGCAATAAGTGGATTGAGTGGATTAAATACCGGAAATAACTTACATTTGAAAAAACATTCAATGAAATCGATATATTTTAACTGTCATCCAAA
>397FP008696 CG30177_1           :+U  EU:NT; range  -249 to    50.
AAAGCCCCCAGGCACTTAGCCCGGCTCAAACCACTGATGGCCGATGCCAAGTGCTGGCCACAGATTTGTTGTCGACTCTAGGAAGTGACAAGGAATTATTTGATTGTCTCTCCGCTTTTCGGAATGCGAGCTCAATCATTATAAACCATTTTCGGTGGGAAACCAGTGCTGAACACCGATGAACACCGATTACATTACAGGCAAATGACCAAAGAGCTCCTCGACTTAAACGTCTTTCGAAATTACTCACAAAACACTCTCCACGCTTATCAACTCAGTTCGACAGTATACGAAACCCTT
>398FP002537 CG42402_2           :+U  EU:NT; range  -249 to    50.
AAGAAAAGGTTCTTGCAGAAAGCTTGTGCAGAGAATTGTACAGTACAGACGTAGGTAAACTATTCTGTCGGATAAAAGCGAAAAGTGGTTGGTTAGAAGAGTCGCACACGAGACTTTTATTAAGCTCATTGAAAACTTTTCTGCTCTCTTAAAAGCTCCGTCATATCAGCATCTCTCCTTTACTCTTAACAAGAGATGCCGAGAGTGCTTGTCCTGATCCAACGCCACGACTTCGGCATGCCGTTAGTCAGTCCAGCATCTGACTGCCCAGCAACCGGAGTCAGGCTATGTGAACCGCAC
>399FP005808 tmod_3              :+U  EU:NT; range  -249 to    50.
TTTTGCACACACACACGCAGCACATAAAACAATAAAATAAAGTGTATAGCATAAGAGAGCTTTTCATTTTGAAGATGATGAGCGAATTGCGGAATTTTTCAGCTCCCCGCGGCCGCATTAAGTGTTGATTGTGTGCGCCGCTCTATTGGCCAGCTCTCTTTCCTTTCGTGAATAGCGGCACCCCACTTTTCCCCGGGTTTTCCGCACATTTCGACTGGCAGCGAGTGGCAAAGAAAATTCGGGCAACTCAGTTCGTTCGACGCGCGAGGCTGAAAAACTGTGCCCGACAAATGTTGTTCC
>400FP001263 Tango5_1            :+U  EU:NC; range  -249 to    50.
CCACAAACGTTTTTATGGGCAGCACTGTCATCAAAACACAGCTGGTCACACCATCAAGTGCTGCAAAGCAATATCTCAAGTCAGCCATAAGGAGAGCATGTGCTAAAAAGGGACAGCTCCACACAATAAGTACGATTAAATTGCGATATATTTTTGGTAGTTAGTATTTTTGACGCATTTGGCGGACGACTGAGCACGTTTGAATTTCGTGGATTTTTTAGCCAATTTCACCATCTGGCAACACTGTTCGTTGGCCTCGCAGTTTTTCACCGAAAAGGTTTTGTAAAAACACCGTGCCAA
>401FP001637 CG10997_1           :+U  EU:NC; range  -249 to    50.
GGAATAAATTGAGAACAAATGGGAGTTTTGTAGGTATAAGGTATTTTTGGTATTACGCAATCTGTTATTGAAATGTCCCAATAACAACTGTTATTGAGAGGGAGTTGTAAGTACAACTTTAAAAACATTTGGTATTAGCTTGGTATTTATAGGCCGGCCGAAAGGCAGGACCGTCTGGTAACACTGAACAGCAGGCGTTAGTGTATTTCGCGCAGTGCAGATTGGTTTATTCAGCGGCTAACCAATTCAATCGTGAATAGACTTTAGCAGCGCGCAAATCGTAGAACAGAACGGCATATT
>402FP008314 CG30289_1           :+U  EU:NT; range  -249 to    50.
TTAACACTCTATCGATATTGCCGATAATTTTTAACGATATCATAAAAAGTCAAACTTAGTATTTATTGTATGAACATATTTTAGTTTTTAACCTAACTCAAAAGCTAATTGCCCTTCCGGCCAGAGTTTTGTTAAATATATATATATTATTAATATATTCTATTATGTTAATTTAATTTTTTGTTAAAAAGCGAACAGCTTAAACTTTTTAGCACCAAACGGAAAATAGTTGATATGCTATCACCGATCAGTCTTCGCGCAACCATGGAAGTGATCAATGCGGTAATCGCGGCACTCGTA
>403FP011254 CG10338_1           :+U  EU:NT; range  -249 to    50.
CAGGTGTTGGTGACGTTTCTGGGGGGTCGAGTTAGAACGAATTATTTTCACTAGAATATTTTCATTTTTCTAAACTGCTTAAATAAACTGTCCATTTCACGCAACGCTGACAAACTGTAATTTTGCAGCGTTTAAATCAAATATTTAGTATGACCGAATCCGGCTTGATGCAAATAATTCACCACCTCCAGCATTCACCGCGAAACGCACCCACTGCACAGCTGACTGATAACACAATCGGAAGGGGAGAACTTCATTTTGGGGTATATTTATTTTGGGCCACAATTAGTTGCTAGCATT
>404FP000498 dnc_4               :+U  EU:NC; range  -249 to    50.
TTCAAATAAATTATTTCTAATTCTAAAATCAAGTTTTAAATAAAAATTCGCCCAATATAACAGAGTATCGAAAATCGCTCAATCTCTTACAAAAAAAAAATAAACAAACTTTCGTAAAGTTCTAGAATGCCGCCGCCGCGACGTCGACGCAGTGCGTGATTGTGTGCGTGCGCCTAGTACTCATGTGTGTCGTGTGAGCTTCTGAACTGGCGACCAAAACTGACGACGCCGTCGCTGCCTCTGCCTCAGCCGCAGTCGCCGCCTCCGCAGCAGCAGCAGCAGCAGCAACAACTACAACAA
>405FP000386 Cyp4ae1_1           :+U  EU:NC; range  -249 to    50.
TTTTGGTTGATTCCATCAGCTGTTCTTGCTGAAAAACAGCTGGCTAGTTGTTTTCCTCGGATTTTCCGTCCTGCTCACCTTAGTGGTCCCGCACTGTTTCTCTTTCGAAGTGGTGCACTATTCGAAAGGTTTTGCTTATATAAAGTTTAGCTACGAGCAATAAATCCGAAGTGCCTGTATATAGATAGGCGACACATTTGTAGTGCTCCAGATAAGATTGCCAGCTACTCGAGAGCCCAAGTGCTCCTTAAGATACGCAGCAAAGCTTCAACATGTTGGTGGTTTTGTTGGTGGCCCTCC
>406FP008793 gammaSnap1_1        :+U  EU:NT; range  -249 to    50.
CTCTACTTTTTAAATATCATAGATAAAATAAAAAAATGAATAGATGTATGTAAATACATGGCATTTTCATTTCGAAGTCAACTGCTTTATAAGACCAACTTTTTTTTCCCGGTGTAATCAGGCTTTGCTTTTCTGAAATTTTCAGACATGCGTACTGCTTTCGGTTTTCAAAGATTCGAAACCACCGTGATTTTCGAACCATTGTTATTTTCCTTCTCGCATTCGGTCACACTATTTTCAAACGTAAACAATTGATTTTTCCTGCTAAACAAAAGTGGTTGAAAATGTCGGGAATCGCTG
>407FP009877 CG9596_1            :+U  EU:NT; range  -249 to    50.
GTATATCCTCGTGGCGGGGGGTTCGCCTGGAACTAGTGGTCACGTGGAGACGCAACTGCAGTGCCCGAAGAGCGCTGATTACAACACAGATCCAATCAAAGGTTAAAACCGCACCGCACTACAAGATTATCGCCGCGTTGTATCAGCTGTACTCGATCGAACGGCGTTGCCACACCGTTGAAAATTATGATTTATGGGCGTCGATACAAGCGATTTGAGGGGTGCCGTTACGCATGGGCGCAGTCCTTCCCTTCCGTAATCGCCAAGAGGGACCGTAAGTATGGGCAGTAAATAATGTAT
>408FP002519 Rab21_2             :+U  EU:NC; range  -249 to    50.
ATACATTCGATGGTTTTATTGATATCGATGTTAGGCTATGCATCGATATTTTGCTCATAATTAAAACATGGTTTAATTTAAAATCGCTTAATTGTATTTTCTATCTTTCATGTATGACTGCGGCGACATTGAGTTCTCGGCCTTGCTTGAGGCCGCAGTGTGGCCAGATACGTATGTGACTTCTCGCTTATTCAACATTTATCGCCGAGTGCCATTACAATAGTGCTGGTAGACAGCCACACTGGCGGTCTCGTAAAAACCTAATCTTTTCGATTACCTCTTGTTTTTTTTTTGTTTTTC
>409FP009109 CG3544_1            :+U  EU:NT; range  -249 to    50.
GAAATTTTGGAAATAACATCATGATTTTTGGCGAAAAATTAAAAAAAAATACAATTTCTAAGTTGGAATGCAGTTCGATTGGAAATTTTATTACGAATTCAACAAGGCATATCACTGTTTTCTCCGATCATTTTTTGGAATGTTATGCGAATAATAATGACTTTTCTATGACAAAAAGTTAGGATTGGCAAAAATTTGCGAAACTTGACTTAAAATTGTCCTATAAGCACTACAAATTTCTTTATCAATGTATTTCATGCTTCGTCCTTCCCGTCTAACTTAGAAGTTTTATAAAAAAAA
>410FP008797 IF5A_1              :+U  EU:NT; range  -249 to    50.
AGTGTTTACTTGCAACATACATACATACATACACATATAGCTTATAAATAGTTGTTTTCAAATTTAAGACTGAGTTGGCAGGCCATTGTAAGTTTGGCGAAAATACGGCATCGGCCTTATCGTTCCATTCCCACAGTTCCTAAACTGGCACAGCGACCGGTGCTGACAATCCGTGTGCTAAGATGCAGCACTGTGCGTTTCTTATTATTGACCGGAAACAAAACGTGGGTTTGATTCGATAGCAGGGTTCTTTCATTTTACATCTTCGGTTGGAACAGTCACTGGACTTTGCAAGTAGGT
>411FP003185 CG8135_1            :+U  EU:NT; range  -249 to    50.
CTGCAAAGAAGTTTTGTGTTTCTAGTGTTGGTCAAGACCTAAATGTTTGAAACTATCATGATTATAAAAAAGCATTGTTAATTAGAAATTTATTTGCCTTTAAAAATGCTCTCCTACCCAATAAAATGGGTATAAATAAATAAATTCCCAAGTGAACACCACAGTCCAGTGTGACCAGAGCATGTCAACATGAAAACGCACGTTACACTTCATTTAACAGTGCTGTTCGGCCCACCCACGCACACGTTCACACTTTTTGATAAAGTCGATTGATTTGATTGACCGAGAAAAAAAAACAAA
>412FP002507 CG17600_2           :+U  EU:NC; range  -249 to    50.
TGTTACGCGGAGGTCTTCGGTGGAAGGTGCATACGGTACGTACAAATATACATACACACATATGTACATACATACATATGTACAACAAGTGTAGCTACTTCTTTTGGGGCCTCCATCACCGACATCGACTGCAACAACAGTATGGTGGCATACCAAAAGTTAAAGGCTCCGCTTTGCCAGCTTTTCGGCCAGCGACGTCGACTGAGAAATGCGGCGGTTGAAAGCGCGCGAAGCGATCAACTTGGTTTCAGTTAGAAACGAACGCGCCGCCGAGAAACTCGCAAGCGCATGCTCGCTGTC
>413FP012990 CG7888_1            :+U  EU:NT; range  -249 to    50.
ATAGTTGCATTTGATAGCCCATTTTCCTCACTATAATTTTCTCTTTAAAAAAAACGTATTACTTCAACTCTACTCGTTTTCCTCTCTCTCTCTTGCGCTCACGCAAAATTAATTATCGCCTTGCGTGGAAAATTTCATTAAAAACTGGCACTTGCAGTTGTTGCACTACCACATTGCGATCTTTAAAAACAGTTGGCTGACAAAACTTTTCCAGCTGCTCGGAATGTGGATATTGCCAAGAACTTTTTCATTCCGAAATTCACTGTCAGACGGGCCAAAACGGTGGAAAACTGTAGTTTC
>414FP008507 CG13516_1           :+U  EU:NT; range  -249 to    50.
CTATGCTGAAGTGGCTATCTGTATCTTTATCGGACATCCTATTCCCGTACCTGAGATAAGTTCGATAAACAATGAAGATCATTGTGTGCACTAGATAAAGCTCGGTAAACAGTATTCGAGAGATACTTTCGGTTTTGCAACAGCCCCAAAACTGATTGCTCAACCGGATGGGAGCTTTTCCAAGCTCGCTCCGATCTGAGCCGAAAAAAAACTGAAACTGAATCTCTACCTGGATCCAAATTCGCTGGCAGTTGCGAGCGGCGTTCGAAGTGCAAAAGACGCCGTCTAGTTGTAAATACG
>415FP005467 CG5612_1            :+U  EU:NT; range  -249 to    50.
GGTCGTTGACAAGGAGTTCAAATGATGGCCTGGAAAGCAATCGAATCCATTCGGGTCAAGTGCAGAGGCAACTAAAAACAGCTTGGAGACGGGGAAAAAAAAAAGAGAACTACAACTGCCGGATGGCCAAAGAGTTTCGAGAGTATTTTCAAAATTTCAGCGTCGTCGTCTCGCAAAAACAATTTTCTTCTCTCGGCGAACGAAAGTGAATTTACGGAAAATAGCCGCGATCCATCAGCACTTGCCCTCAGTTGCCAAAGTTCTTTTGCGCCGTGCGATCGAAGATCTCTCTCGTGCGGA
>416FP005330 CG14550_1           :+U  EU:NT; range  -249 to    50.
ACACCTTTTTTTTGTAATAAAGAAACCACAAATTGAAGAAATTAACGTTTTAATTGACAGCTTATTTCCCATTGTTATTAACTTCAAAAACTTAACAAGCGCTTAATTTAAAACATAAATGTGATTATGAAGAATGCTCATTTTTAAACATTTGAATTCTTCAATCAGCTGTTCACGAGATAAACAGCCGGTGAATGCTTCTTCTTCATAAATTGTCATTAACTTTCTCCGTTGACATGTGAGCATTTCAGATTGGTTAAAACTTTTATGATGCCACAAATTGCAAATAAACCAAATGAA
>417FP001746 Top1_1              :+U  EU:NC; range  -249 to    50.
ACTGACCTACATTTCCGAAAGTCACACACTCAGCGGACGGCCGACGCACAGTGGCTGCCGCAAGTTATTGTCCGCCTGTGGCTCGTCGCACAGTGGCGTTCGTTTGGGCGACAACTGTTGGCGCTCACTGTGCGGCGAGCGCCATTCGCCACGAAACGCATGCGTCGCTCCAGCCCCTGCTCCCCCCGCTCACCATGTACAGTTGCAATGAAAAAAAAAACAGCTGAGCAGGCCGAATAATGCGCATTTGAGGTTAGGTTCGAACGCGGCTGATTGACTGCTGCTTTGCGTAATGCTATA
>418FP006459 Dmn_1               :+U  EU:NT; range  -249 to    50.
GTTTAAATTAGCACAAAAAGCTTTAATTTATTTTTATAAATGTTTGCATCTATGAATCCAGTTAACAAAGTACAATGTGCAAGTACAATTTATTTATATCGATGATATATTTTGCAATACTATTTACTCTTAGCTTATTAGCCGTTACAAGTAATAACTGTCTTTTTTAAATGACTTTTTAGATACCTCTGTTTATAAATACTCCAATGACAACTGCACTTTGGCATTTGTTTGGTAACCGCGCACGGTAACTTTTTTTATGACATCAGATCGAATTGATTGTTGTAAAAAAGGATTTTT
>419FP007581 calypso_1           :+U  EU:NT; range  -249 to    50.
GTCTGGGCGCCCGGCACTCCTGCACCACCCTTGCGGAAGTGTATGAGCGGTACGCGCTTAGCCAGCGCAACTAGTGTTGGTCGAACCATAGCAACAGCAATTGAATTTCTACCAAAAAGCCAAGGCAAAAGTAAAAGTTACGTGAATAACAGCTGACTGTAAACTCATACAAGCGCTGCCAGATCGTTAAAATTGCATGCCATTCGCCGCGCAATGGATTATTATCGTTATTGAAATTTACGTGATCCTGTGAATGGCTAAGGCAGATAAGAGGAAGCGCAAAAAACTATTTTGGTCCAA
>420FP009242 Su(dx)_3            :+U  EU:NT; range  -249 to    50.
ATAACTTTTTGGCTAATTATTTACCTTTGTTTTGTTGTGACTACGGGCAATACGTTCTTATTTTTATTCCTAATTCCTATTCGCGGTCATTTTCAAATCTGGTTGGCTACTCCATTTTGAGCTTGTACGGCAACTCTGGTTGAACATGTAAGTTGGCAATATAGCGAGTACGCCAACCCAGTCTAGCGTGCATAACAAGCCTCGCCAATTGAATTCAACCTATCGATTCGCGCACTGAGTGGCCACATCAGTTGTATCGAAAAACATCGTCCAAAGTTGCAGCTCTAGAAATTGCTGCTT
>421FP002173 CG32548_2           :+U  EU:NC; range  -249 to    50.
TGGCCGCAATCATGGCCAGACCCGCGACAACCAGGAGAAGTGCCAGCTGATGGCGATTCATCGTTTCTAACTGTAAGGTTGCGGCATTGCATCCGCGCTTTTTAAGCCATCGAATCGCGTGATTCCCTTCGATACATATCGATTTGAATCCACACCATGGCACCGATGGCTAGTAGAGATCACAGTAGGCTTTCGGATTGGCCCGACGACAGCTGTCAGGTGTCACCGGACTGGTTGAGCTATCCAGTCAGTATCACTTGCTCGCTCAGTCGGTTCAGATCGGTTCGTTTTACAATTTTT
>422FP009889 CG31633_1           :+U  EU:NT; range  -249 to    50.
TGTTAAAGTTTGCAATTGTTCGGTACTCCATTTTGTATGTTGTTTATTACATTACTATATTAGTAAATGATGCAAGAAAGGTAATTAAATGTATGTATTTAATAAACCGAATTTGGGAGCTTTTCCTTTTTGTAATCTTCTTTTAAGTGATACTTTAGTGGAACCCAACTGTGGAATGTTTGGAATGAGACAGATGACAACAGCAGAAAGCTCCATCGCCAAAAGCTTTTTCTGACAGCTGTTTTCGTCATAATAAGCAACAATCCAACTTTATAGGCAACTCGTCGATCTGGAAAACCC
>423FP001905 CG9911_3            :+U  EU:NC; range  -249 to    50.
TCTAGATTTTCTCGCTCTATTTACCACCATAAAATCCATAAGCGTCAGCTATTATAAACAAAGATTTGCAAATGTTGTTGCACATACATATGTATGCATATGTATTCATTTAGACACTTTTTGTTTCATTTCCATTGAAATTGCTATCGTTGTTTGCTGCTATCGCTGTTATCGCTGCTGTTAGCGATGGCCAAGTCATGTGACTAAGCTATCGTTACTCGATTGCCGATGAGATGTGCATTCGAGACTAACCAACACTGGCCAGCCGATAAAATCAACCAAAAATTTGTAAAACTTAAT
>424FP006265 CG30496_1           :+U  EU:NT; range  -249 to    50.
TGCCAAACAAACCGATTTCAATTGCCTCAACGACTTCAAGCCGCTTAAATGGCAAACGTGCGCTGTTTATACAAGCTTATTCGTCTGCAGAAGCTCCTGCTGCCGCTCAGTAAGTAGTGTGAACTCCCCAATTCACCTGTTAGCCGCGAATTCACCGCGTGTGCTCATTACGAAAGAGAGTCCGCAACCGACAATCAGCTGTTCGATCGAGTTGTGCGTGCGTGCGAAAGAAAGGGGGGAGAGAGAGAGAGAGAGAGCTAGTAAAGGGAACTGCTGACTGTCAAATGCCGGCGGCCTTAG
>425FP002463 CG1486_2            :+U  EU:NC; range  -249 to    50.
GCCTGAATAGTACGACCTGGCCGTGGACTGTTCATTACTCGTTGGCGCTGCGGCTTAGTGTTTATTACATAAATATAGTTTGTCCGCGTTTCGTTTTTGTTTAATAAATTCCCACACTCATGCACACACTCATGTTTATTCGATACTATCGCACTTTCGCAGCATCGATGAGTTTTCCGCAACTATCGATGGCTGTGTAGTATGACCGTGCGGTGCTGTCTTCAAAATCGCTGAGACACAAACCGTGACACAAACCACTGTGAAAACTCGTCGTTTAAGGTTACGAGTAGGTGCTATGTA
>426FP004858 CG17119_1           :+U  EU:NT; range  -249 to    50.
ATCTGCTCGAGGAGATCCCCAAGTGGTTGGCCGTCTACTCGGAGGCGGACTCGTCCAAGGACCACCTGCTGCAGTTCAACATGTTTAGCCTGCCGGAGCTGGAGGGCTTCGACAGCATGCTGGTGCGGCTCTTCAAGCAGGAACTGGGCACCATCGTGGGCTTCTACGAGCGCTACCGGTAAGTGAGCGGCCACATGCCGCTGCATTCTCCGCTCTCCGAAAAGCCACTACTCTCTTGTTACACCTTTCAGTCGCGCTTTGATACTCGAGAAGAATCGACGCGCCGGCCAGAACCAGAAC
>427FP006953 jeb_1               :+U  EU:NT; range  -249 to    50.
GTCGAACTGGGGAAATGCCCCGCCGGAACGAAGGACTCCGATGCGGATGTTGAACAACCCACGCAAACTGGCGACCGCAAATCATATGGCATCTGGGAAATGGAAAACAGGGAGTCAATGATGCCGGTAACGGTGCACAGTGCGCAGTAGCAGGCACTCTCTCTCACTTTCTCTCATCCCGTTAGGCTTCGGGAAAAACTCTACACATGAGGCTGGTTGAAAACAAGTGGTTGAGCGGCCGCAGTGCTCAGTATAGAGCGAACAGTCGTTTCGAGCTCGAGTTTTTCCCGCTGACCGAGA
>428FP009024 spen_1              :+U  EU:NT; range  -249 to    50.
CAGAGTTAATTTGTTGACATAGTTAAACATATAAATAAATACAACTAAACGTATGAAAAAATACTCAATTATTAAAAAATAAAAAAATACACATAATGGCTCTGGATGTAAACTCAGAAAATAGACACAATTTTTACATGGTTACGTTAAGGGGTACGTTACGTCAAAGAGTTGTTTACGTTACGGTAGTACCAGACAGTCTGGCAGCACTACACGCGAATATCGGCACAAAATGAAATCGGGGTGGTCAGTGAGCGAAATGCGCCGAGCGAACGAACTGTTTATTAAATGAAGAGCAAA
>429FP000705 IntS6_1             :+U  EU:NC; range  -249 to    50.
TTAAGTGAATGTTATGGATTATACCAAACTAATGAACTAATGGCATTCAAGATTAAATGTGCAGCATACATATAAATCCCCTAACAAGGTAAGTAAATATTTGACATCAATTATTACAAACTCAGTTAATTCAACCACAAATCCATTTATCGTGACCCCTTCGCTCGGCTTTTCCGAATCGCCGCGATACGGCCCCACTGATTTGGCGCTTCTCGGCCACACCAAAAAAACACAGAACGGCATCAAATCATTCGAACTTTGAGAACGGTAGTGTTGTGTTGTTATTGCTCGGCAGCAAAG
>430FP000199 CG11663_1           :+U  EU:NC; range  -249 to    50.
CTGCTGCTGAAGGTTGGTTAGCGTATCAAAGATGTGCGATAGGCGACCCAAAGGCACTTCGTCAGACATTGACGCGGTGTGGCTGGAAGTGCAGATGGTAAATTATGGTTTCATTAGTGGTGTTGCATTCGATTCAGCATAGATAACGTATAGCACTAGCTTCCATCCCCTGCCGAATGCTTTTGAAATTTTTCAGATCAAGTATGCCTGGAGTCGGAATGTCATATCCCTAGCTAGACCCATTTGTTCAGTTGTGCCAGAGACACCTACCCACACAAACCTTTGGAATCCTACGTTAGT
>431FP011553 E2f2_1              :+U  EU:NT; range  -249 to    50.
CTGCTCATCGTCTGCCTCCTTTTCCACTTTAACTTTTGTGCGCTGCATGAACTTCATGTCCAGGACACCACGCGAAAGTCTCGGCTTTGATTTGGATGGCATTTTCCTTATTTATTTTTGAATCTAATATAGTAGAAGTCCTTTGAGTTTAAAAACTAGGGCGAAACCATCAGGCACATTTAATTTTTTTCAAAAGCAGAATGACCGAGCACAACAAATGGGGAAAGCCAGTGCTGCAAATCATCGTTCAGCCTAGCTAGAAAACGTGGCGCGCCCTCGTGTTTATGCGATGTTTAAAGT
>432FP007264 CG8067_2            :+U  EU:NT; range  -249 to    50.
GATGATGAACTCGCCGCGCGGAGTGTAAAGGAGTCCCGTGTAGCCATTGGTGTGGGCATAGCGCAGGGCACTGCGCAAGAAGCTCATGATGTGATTTAATGCTTAATTTCAATTGATCTCTCGCGATGACCTCCCGTCACTTTTGGCGCCAAAACAAATAGGCACTACCTAACAGTGTAAGCCAACGGCCGAATGGGAATGTCTTGATGTCGCTCTTTTCCAGCACTGGCCAACAGCTGTTCGTTCAATACTCTTTCTTTTTAAATATTAAAAAAAATATATCACCACGTTCCCGTTAAT
>433FP013337 Sox21a_1            :+U  EU:NT; range  -249 to    50.
GTGTAAAAAACTCTACAAAATGTGCGCGCTCTCTCTCTCTCTCTCTCTCTCTTACTTGCGCGACCCTTCTCCCTTGCACTATCTCTCGCCTTGTCTCGCTCCCACTCGGTCCTTTTGGGCGGCAGCGACGCAGCAGCGACCAACCACTACAGAGACACCCTCATACTTACAAACACCCACGTTCTTCCTCTTGCCCCTTTTTGTTGCGTTTGTTTGCCGTTTTTGTCGCAAGTTTTCGAATGTGTTTTCAAATCTAAATTGTCGCGCACTCGAAACGGACGCGCTGCGCTCGGCTAACGG
>434FP003741 lkb1_2              :+U  EU:NT; range  -249 to    50.
ATTTGGCTTGGCGGTCCGTCCAAGTTGAAGAACCTGCGATCATGAATATCCACGGTGGTGCGTCACCAACAGCTTGCCACAGTGTGCATACCCTATCCCGGATGCAGGGTATCCCCGGATGAGCAAGCGAATTTACTTACGGCGGCCAGGATCTGTCCGTTTCTGTTGATCTGCGCCTCCAGCTGCTTTTTAGCGTTAATCAGACGCTCCAGGCGCTCCTTGGTCGTCGTCCCAGCGGCCATGACTTCCACTTCGATTCGAGTTATTCCAGCGTTCGTCCCGAAAAATACAAATTTATTA
>435FP005323 gro_2               :+U  EU:NT; range  -249 to    50.
GTGTGATTTGGCCACTCGCTGGTTTCTATGTATGTGCCCGTATCGCCGAACAGAGTTGCCGCCTCCAGGGCAAATCATAAAAAATATATTGGCTGTACAATTGAAAAATATTGAAAAGGGCCAAGCAAGTGAATTATATGCGGATAAGCGGAAAAATAACAAACAATAAACATCAAAGTAATGTGCAAACTGTGTTTCTGCTGCTGTGCGCGTTTCAAACGGCATGGCAACCCTGTTTAATTGCAGTCTGTCTGTATATGTTCGCATGTTGTTTGTGCGGAGTGTGCTGCCTTTACGAAA
>436FP006046 Act42A_1            :+U  EU:NT; range  -249 to    50.
ACTGCATAATTTTTAAATGCATTTTCAAGGATTCTTAGATCATTTCTAATTTGTTGATAACACGTCAGTATACCAATGAATAAAAAATTTTAAAAAAAGTCCGCTCTCCAGTCTTCACCGTTTCCAACTTATCGCACATTTATTGTTGGTGGAGTCACTTCGGAAGTAAAAAAGACCATAATTTTATGCGTATATGGTCACACTACTTTTCAACCACTTTAACTCGAAAAAGTAGGCGTCGGTCAATTCAATCTTAAAGCGTCTGTCATTGTGCTAAGTGTGTGCAGCGGATAACTAGAA
>437FP006503 CG8777_1            :+U  EU:NT; range  -249 to    50.
CTGCGAAGAAGCACTCCTTGCACAGGGCATCGCCGGTTTTGGGTCGCTTTGGGCAAACAACATTATTAGGATTTATTAGGGGCTGTTTAACTTATGAACTACCTTCAAAGCAGCGCGATTTCCGCACTGCGACTTGCAGATAATGTGCATTTTTACTGACACTTAATTAGCACACAATTTAATTAACAGCTGTTGCACCTTATGCAGCAGTGACCAACACTGGCGTTATACAAAATCAAGTTACCCATCACTGTTTGTTTGGAATAGATGAAAAATAAATATAAATATTTACAATGAGCG
>438FP002669 mtd_7               :+U  EU:NT; range  -249 to    50.
ATAAATAGGAGAGTAAACCAAAGTAATAAGCAGAACCACATAACTCGTACAACCTTTTTGCCATTTCGGACCGGCTCCGCCACACCAAATGGGAGCGTTTGAATGGGGCTGATAAGTTCGCTTCTGCTTTTATAGGCCATAAATTTTGTGTCTGGGGGCTGGCCGAAGTGTGACGTGACTCACTGTAGGTGGCGTGTTAGCAGAGGCCCGTTTTTTTCCGAGGCTCCAAAAGAGAGTCCAATAAGTTTCAGTCGGTCGAGCAACTTGTTTGAAAACACACAGAGCTGCCCCCAAAAGGAG
>439FP012963 CG11811_1           :+U  EU:NT; range  -249 to    50.
TTTTAAGTCAGTTCCAGCAATTTTAAACTTATTTGTTATGTAAATGCAAATAATACATTATTAACATTTCGGCCAATTAATATTTTGTATAGATTATACAGCTTTTAAATAACTTAATTTTAAATATTCAATTAGATATTCAACTTATTTGTTCAAATTCAAAAGAACCATTTTTTCAATACAAATTTTGAACATTTATCGCACTGCTTGGCCTATCGATATGTATCGACTTTCGCCCACCGCTGGCGCACACACACATGCACAAGCACGCCCACTTCTCTTAATTTAGCCAAAGCCAAA
>440FP012062 Sk2_1               :+U  EU:NT; range  -249 to    50.
GCAACGCAAATGCACCGTACGAAATATTCTGTCATATATTTTGGTATTTATTCGAACACAGAAAAATATCAACAAAAAGCTTTCAGCACTCAATGCAGTGACAAGTTAAATTTGTTATGAGCTGACGTTTTTGTGGATTCATTTGTATTATTGCATTGTATTGCAATAGTTTCCTTAAGCTAGCCTCTTTAAGTTCTAAGAATTTTGAGTTTATTTGTGCCAGTTGGTATATTCGCGCCTGCCACCGACGGTAACACTGCGGCTATGATTGGATGATAAGCGATCCATAAAAGCCTGGAC
>441FP009957 snRNP-U1-70K_1      :+U  EU:NT; range  -249 to    50.
GCGAGATGGTGAAGCAGCAGCAAGTGATGTAGCAAATAGCAATTGAACGCGAGTGGGAAAAGGGGCAACTATAAAACCGAGAAACTTACTTTTAGCATGGATTCGAACCCCCTATTTATAGTACTCTGGATGTCCGAGACACACACCTATTTGTGGTATTTATATTTTATAACGTAAGTAGTATATTTAATTACTAATCAGTATTTCATGCGGAATTCTTCCGCTTAATTCATAGACCGCGCGGGGGTCACACTTGCTACTCAAGCCAGGCGAAAAACTAAAGAAAATCGGGAAAATACT
>442FP002795 Obp83cd_1           :+U  EU:NT; range  -249 to    50.
CAGCTAAGTAGAACAAAGAAAAATCAGTTAAACTATAGTACTGTATATCCGCCATAGGGCATCAAATGAACATAAATAATATATGTGAAAATGTTTTTTATGGATAGCTAATTAGGATTGTATTTTCTTTTAGATCTCCATATATTGGAGCCCTCATTATTTTTTCAATCCCATTGGTTGCCATATTTTCTTTAAGTGTGCAATGCCTAACAGCAGCGAGGTGGTAGATGATTTTTTTGCTGAAGCTTCAGTATTTAATCAAGCAAAGAACGTGCAGGAAACTACTAGAATATTGAGAAT
>443FP004602 CG31191_1           :+U  EU:NT; range  -249 to    50.
CGCCCGTCTGGCTGACTGGCATTCGTGGCTGTGTCCCGGCTCGTCAACAAATTGTTGCTCCGCCGTTGCGTGAGTAAATTCCGTCGGCTTCTCGGTCTCTCGCTCGGCTCTCCTGCCATTCCGACATTGCGCATACGCCGTGTGTGCGTGAATTGCACCACGATGGCCCACTGTGCCTGGGGACGCGCCGCCTGTGCCAACTGTGCTATGGCCCGTATAACACCGGGCAGCAACAGCTGCTGGACGCACAGTTCATCGACAGTCCTCGTCTGGTTGGGTCCTTGGGTGGCAAGCGCGGCA
>444FP012829 CG3967_1            :+U  EU:NT; range  -249 to    50.
ACGAGCTTATCATTTCAATAATGCAAAAGAAGATATAAAAATGTAACTGAAAATGCTAGTTGCTTGGATTACGTTACTCAAATTTCGATATCTTGAAAATATTGGAACTGGCACTCTTTAAGACTCCCATCCCTAACCAATCGATTGACCGGTTAGCTGCATGCCATCTCTATGTGGCAAGCCAAAGCTTCGCCTGGCTCCAAAGAAAACTTCACCCCCAAAAATTTGTGCTCGCCGCAAACGATGTTCAGTTACTAACCGACTTTCGCGCAATATCCACACGTCACGGCTACGGCCACA
>445FP007629 CG15710_1           :+U  EU:NT; range  -249 to    50.
CTTCTGCTTTAGACAGTAAAAATGCATGAAGATTGTTTGCTTAATTGGTTAAACTAAATGATGGCTAAATATATTACCACCTCATTTATGGTAATCCGAATAAAACGTTTAATTTTTTTTTGGAGGAAAGCGTTGGATTCGAATTTCATTGCCTGGACAAATTTAAAAAGTTTACATTTTTGAGGCATACCTATCGCGTATACGCTTTCTTTCTTTTCCAGCCCTGACAGTTTCCGAGTATCGAGTATCGAGTATTACTTTCTATCTTTCAATGACAATGACCGGCGACTTTCTCACTTT
>446FP013914 tey_2               :+U  EU:NT; range  -249 to    50.
AATAATGCAGCGGCAACAACAAACTGCGCGCCCAAGGAGGTGAGAACATAATGTAAAGACACTGCCGCAGTGGGAGTGGGCGTGCGCGAGAGCGGGATGGCGACAGTGTAGACAAACCGGTTGTGGCCGCTGGCCAATCAGAGGTCGTGAGGCGTTACGCGGCGACGCCGACGCCGACTGCGCAGCGGCAAGGCTGGAGAAGAGGAAGAACACGGGCCAACTAACGGCAACTGGTTTCCATTTGGCTTCAGTTGGATTTCTGCAGCGCGTACGTGCGGGTGTCCTGTGTCGAGCGAGCGA
>447FP001804 CG15601_2           :+U  EU:NC; range  -249 to    50.
TAACGGAACGTAACGGAACAGATCGGTTCGGTTCGGATCTCGCACACACACACGCACGCACGGAGCAGCTGCTGAAAAGTGCCTGCTGCCTGTTACCGTTTTCGGTAGAAAAAGAGAGAGACGACTGAACGGAACAGAACGGGAGAAAGGCTCCACGTGGTGGCGATGGCGTTTGGCACGGAACCCGCGAAGCGGGAGAGGATTCGGTCGCCAATGCGTTAAGGTCACACTGGCACACGGGCGAGGGGCACACTGGCAGGGCCAGCGGATCAGCTAGTATCGCTACGATTCAAGTCTTAA
>448FP001934 CG4239_1            :+U  EU:NC; range  -249 to    50.
AAACGAAGACTAGATATGCTATTTGGAAATACATATACTTTGAAAACTTTTTGTTATACTAATCACTTCAAAATGATGATGTATTGTTTCATTATTTCTATTATTGAATAACTCAATAGGTAGCAAATCAATGCCAGATCCTAGGGGTGCTATTATCTTGGCCCCCATTGTCGATATAAACAATCGTACGTATGTATATATGTACTTATGTGTCAGGCTCGACCCGGCGCGCTTCTTTTAACAGCCCTCATGGTGAAATTTATTTTTGGAGGTGCGGCAAAAACAGCGCAATTTTTATTC
>449FP006987 CG17739_2           :+U  EU:NT; range  -249 to    50.
CTCAGAGCACACTTGTTCAGTTCCAATGTACCCGGTGTTTTTGGGGTCTGTTTGTTTAGAATGAGCGTATGAAAACTAATGGTTTCTATCAACAAATGCGAATCTGCAAAAGAAGCGGAAACTAAGCTAAATGGGAGGGAAAAGTAGAGAGCAGTTTTTCCCTCTCTGAGGTTCTCCATGTAATCCATTCGTCGGTCCCGAATGATGCACATCGTCCATCCAATAATCGACTCGGCGAAATTTGCATTCAGTTGCTGTTCGTGCGTCCACCGAGTAAGTTCTTAGTTCGGATTTCCCTCT
>450FP008569 twi_1               :+U  EU:NT; range  -249 to    50.
TCAAGGCTCTCTTCAATTTAGCTTTGAATTTGCTGTATTTTCGTTTTGCAGCCGCCGCTGCCGCTCGAGAAAATCGAAATCCCCCGCCGCCTGACGTCATACCTGCCGATGCCGCAGCTTCCGCCATTGAGTGGGAGCGGGATGGCAAGACAAGCGAGCGAGCGGGACGACGATAGAGCGGCGGCAGCGAATGGCCGTCGAGCAGCCGCAAAATGTCAATTTGAGCAATGGCCGGAAGGATCCTGCGTCAGTTGCGTTCCGTAAGTGCGTGCGAGCAGATCGATCCAGCAAAACGCGGGC
>451FP008348 CG10307_1           :+U  EU:NT; range  -249 to    50.
GCCAATATCTAGCATTTTGCGCATGCCTTTACCCAGGAAATGAAATTTTTAATTTTAGTTCATCAGCTTGGGAAGAGAAGGCAGGCAAAAGAGAGTGCAGCAAATAGAGATTTTTGTGCATATATAGACTCCGAGAATCGTTATATAACATGCACTCAAAACAAACGAAAAAACGCGCAAATCGGGCGACAGTTCGAAACTACAAAAGACAAGGCCTGAAAACTAAGCTACTAGCGCCAAAAACAGAGTAGGTTTTCCAAAGAGTGTGAAATAGTTTGGAACCCAAGACAACCAAATTCA
>452FP008443 Gp150_2             :+U  EU:NT; range  -249 to    50.
CTATTTTTACCCAGACATCTCAATCACTATCTGCCCACGCACACAGACTCATGATCGCATTATTTTGGGTATTTCTTGGTATTTGCCAGAGACACATTTGTGTTGATCGTAAGACGGAATCAAGGCGAAACTACCTGAGTTCGAGGTTCATTAGCCAACCTTGCTAATCAACGGGATCTCTCTACCCAGAGGAATGCAGATATTTTTCGGGCATATACTTGGTATATTGACTGCCCAAGGGTCGCACCCAGTTTCCAATTTCCGATCGACGACGCACCCATGCACAATTTGATAACCGGG
>453FP005902 nyo_2               :+U  EU:NT; range  -249 to    50.
AATATGCCACATGTGCCCCAGAAGAGAGCACCTGAAGCGAAGAGAGCCCCAGAAGAGCGTCATCCCGAGAGAAATGCAATACCCACTCGCTTTTCCCCCACAGCTCAGCACAACTCACTCAAACGAGAGTTTGGCTTTGAGCCGTTTGTGTTTGCCACTCATTTCTCTGGCTTTGGCATTGGCTTTCTTTGCCCGACCGCTTTGTGTGTTTTTTGGCTTTCTTTTGAGCTCTATGCTCGGCAGCACTTTATATCGTTGGCCATTGTCAAGGCGAACGCACGCGAGCAGCGCAGCAAAGCA
>454FP002325 CG14229_1           :+U  EU:NC; range  -249 to    50.
CGGTGCTATTTTTGTTACCACAGCAAGTGCCCAAAAACAAAAAGAACCGTTACATTGAGAGAGTAAAAATTTCTTGCTCAGAGAGACAACATATGGTTCTTATTATTCATGCAATCTGACTTAAAAAAATAAAACATTTAATTATTTTTTTTGGTAAATCAACTTTCCACCTGCAGTAGTGTTATTATTTTAACCGCAGCTGTATTCATCGTGTCATCGTGAAGTAATTGTTGGGTATAAAATATTCTCACTTGGCGCTATTTGTCACTGAGACAACTTTTAGATTCACTTTATCCCTCC
>455FP005094 PP11_1              :+U  EU:NT; range  -249 to    50.
CCTAAAATGAGTCAATAAAGATGATATTATAATACTTTGGGTATAAATGTCAACGATACGTTTAATAGCCAATATATCATAAGATAATTATATTCCTTTATGAGTACCTATCACCTGTTCAATGTACCGTACTTAACTAAAAAATATTGTTTTTTAAATGAATTTGCATATTCCGGTCACACTACCTTTTACCGATAGCTGCGCGCCGTGCAATGGATAGGCAATCGATAGGCAATCGACTCGCGCTGTAAACAATCGACGTCACTAACCAACGTAGATGAAAATTTTTTAGTACGTCGC
>456FP003198 GstZ2_2             :+U  EU:NT; range  -249 to    50.
TGTGGGTGGCGACGACAACGACCCGTCGATAGGCTCTGCTGGGTTGATTGGCCAAGCCGGAACAGCCAGCTGTGTGTATATCATTTTAGGGCTCGTCCTCATCGGCGGCCATTTGGTTAGGATATATAGTATATGGTATAGGGTCCGATACCGACCACCTCGACCGCCCGAAGCTCTCCACTGTTGCTTTGCAGCTGTTGTCGGGCGCTATTTTTGGTGCAAGTCGAACTCAACGCTGTGCTTTTTGTCAGTCTATCGCTGGCGTTGCTCCTGTCTGGACACCATGAATCATGTGGGTAC
>457FP004986 AP-1sigma_1         :+U  EU:NT; range  -249 to    50.
GATAAATATCGCACGGATCAGTTACAGCGAAAGATTATTAATAACTTTCAAAATATTAAATATTATTTCAACACAACTTACCTATCAACACAATTAGATCTACCTTAAAAGTGGTAAATAATTTCTGAATACAAAAATAATGTTTAATCATTATATTACTAGCTCTGTTTGCTTGAAGCCCACTGTACTTGCCATTCCCTTGAACACGTCGGCAGATGTAGTGCGAATGGCAGCAGTGCACGAAGAAGAACTTTCTATGTGTGTTTTGCTCGCTGGCTGCATGGAAAAATAAGATTTTTC
>458FP008468 px_3                :+U  EU:NT; range  -249 to    50.
ATGAGCTTTCAAGAAAATGTTCTGATTTTCTAAAATGTTGTTTATTTATCATCTGAAGTAACAAGAAGACACCAACAAGTACATGAACTTGTATGAGGCCAAAAGAAACATCGTATTTTTCCACAGTGTACGCTCTCTCGCTGTTCTGGCTAGAGAGCGGGCAGAGAGTGTGAGTGCGGTGGTGCTCGAGTGTTTGAGTGTGCGGCGGACGTCTTACCCATTTTGGAGTCGAGCGGCCGTCCGCCGTTTAGTCCTTTCGCAAACGTCGCCAGTGGCGTGTCTTCGGCTTTTGGTTTCTCG
>459FP001455 CG2750_1            :+U  EU:NC; range  -249 to    50.
ATGAAATCAAACCGCTCTCGGCGCTTCTCAAACAACCTGCCTTAATGAGCTCTCCATAATTGTTTAATTGGATAAGAAATAGAGTCACGGATGCTTGACACACTTTGCCAGTCTGTCTGCGCAACATGAAAAGCGGGGGGAGGGGGGGGGGGGTGGGGAAGGAAGAAATTGAAAGTGGGAATGGAACTGGGTTGGCATCGATTCCAAACGAATCGGAGCAGCCACTGACCTACTGGCCTATTGATTTTCATACAACTTTCCTGAACCAGACGACACACATCTCAAACACTTTCCCTCTGA
>460FP004873 Irk1_4              :+U  EU:NT; range  -249 to    50.
TAATCTCTCACAACAAAAGAAATGAGCTGAATTTATCAGCTGTTGTATTTCATGCTTGAGAGTGTTTGCCAACCGGGCGTATGTGTGATTTTAGCAACGCGCTGTTGTCACTCTGTGTGTTTGCTCTGCCTTTGCTTTTGCCGCTGCTTTTGCTCTGCGCTGTGGCTGTGCTGCCGCATTGCTGCTATCGCGTCTTCCACTTTAAACTCAAAATAATAAAAAGCAACAAAGCTGTCAACCGAACGTTTCAGTTTGAGTTCAGCCGTCTTCGCAGAAAGTTATACACCTGCGCCGCGCTCT
>461FP008947 CG30427_2           :+U  EU:NT; range  -249 to    50.
ATGGCCCCATCATCGGTAGCCAGTTCTGAGGTCGCAATCGAGTTGTAACCACACAATATTACTTAGGCTAAAAAGCAGCAATATGTAAACAAGAGGAACACACAATCGATAAACACAACCACATACAAGCTAATTAAAGATTCCAAAATGTTTCTACTTACAAGCGATATACGATATACCGGTTTTGGCTCTAATAAAAATATGACAAACGAAGGAGAGAAACAAATATCATAAGATAAAAGACTCTTTATCGTTTATCGACGTTTCAAATAGGGTCAATTTGCGTTTGCGTAATATCAA
>462FP014322 Arf79F_1            :+U  EU:NT; range  -249 to    50.
GTTTATGTTGGTGAGTTTGCAGTTTTTTCAACAGCAAGTGTATTCTCGGTCAAGTTTTATTTTGCTCTGTGATTTTAGACATTTCCAAGCAGAAGTTTTTAAAATTTCCGCTCCTAGCCGTGTGCATTTGATTCAATTAGTTGGTGCGTATGCGTTTTCAGTCGAAAAAGGGGGTGGTATGTCAAGGCAGAGATACTTTTCTTGATTTTAAGAAGTTCCGCAGTAATGTAGATGTTCGTGTGAGTGTTTAGTGTGGGCTATCCACGAACACTCGCGCAACGTACGCGGCTGTGGTGAATA
>463FP010860 tam_1               :+U  EU:NT; range  -249 to    50.
CCGAAAGTGTGTGTGTGTTTTAAAGTGTTTCACCTTTATAGCAAACTGAATAAAATGTTTTTTATTCGTAAAATCAAATGTTAAGTGTTTGTTTTTTAATAATTAATCGTTTCAAGCAGCAAGAAATTTGATTTGTTGGAATTTTTTGAAAATGTTTTATATTTATTTATTATTAATTTAACGGAAATAAATTTGAATTAAATCAATGTGACCGCCGCGCAAGCGCACAAAAATACCTAGGCTGGCGGCAATCTTACGGAGGAGTGTGTGGTCGCAGGTTGGACTTCAGTTGCCTTAAAG
>464FP001175 nej_1               :+U  EU:NC; range  -249 to    50.
GCTCCACTTACAATAGAGTTTTATCAAATTGTAAAACCAAACTTTATATTCCAATTATTTTTAGGTTTTGAAACTCTTCAGTTCTTCATTCTGCATTGTTATTATAGCACGTTTCATCCATATAAATACACAAGATTAAAGGCAAATGACAATAATATCCGAAAAGATAGCTAGATAATGAATAATTACGCTTTTTAGCTACACAGCGGCCACAATGACAGCACTGTTCCTCGTACGAATGCTAACGTTAAGAAGAGGAAGAGACGAGCGGTGCTGGGTTGAAAAAAACTGGAAAAGGGG
>465FP004122 CG17562_1           :+U  EU:NT; range  -249 to    50.
GAATATGGAAATGAACATATAGGGAAATAAGACAGGGGTGCAGTAATAAAGTAAACTGAAGAGTTTATTTAAATAGCAAACAACTTTCACTACTTTTAGGAGCCATTACCCTGGCATACAATAAAATTGGAAACCAGATGCGTAAGTAAGTTCTATAATATTATTCGTGATTACCAGCCCTGGGTCTTCAGTTCACCGCACGGTCGAAAATTTTGTATAAATATCCGCAGTGAAATCAAGGTGATTTTCATTAAAGCCGTTCTTTGTTAAAAACGACTGCAACTTTTGCTTCTATCGGAT
>466FP008985 Kr_1                :+U  EU:NT; range  -249 to    50.
GGTATAAAAAGGAATCGATGAAATCAACTCACTCAACTCAGCGAAGTACCCAGTTTTTACTTTACCTGCTCAGGCTTGGGGATCGTTTTTCGCTTTCGCCGTGATGATTTCCCTTCCTGTCTGCACCCTTATTTGCGTGCGTGTGAGCGGGAGAGCCAATTGAGTCCCGGCGTGTGTGCGTACGAGGGTGAGTGAGAATCTTTCGCCGAGACAGAGCGTACTTATAGTTAGCTCACGCAGCGAATTTGTATCAGTCGTGATTTGGCTCTGTCAGCGAAAGGAACAACCATTTGTTGTGCC
>467FP007384 Ercc1_1             :+U  EU:NT; range  -249 to    50.
AAAGTGCACCTAGTGACGAAATGCAATACAAGGCAACAATTTAAAAATGCTATGAACCCAATTAAATTCAGCTAAAATACTTATGTATGACTATACAAATTTAACTAATCTATAGCTTCATTCAATTATTTTAACGTTTAATTAAGCTACCTTATGACCCCCGGAACTTTTATTACAAAAAATGGTGTAATAATTTTAGTTTTTAAGTGCCTTCGTCACCTGATAATCTAATCGCACCTTGAGCTTTTCAGTTTGTTTTATTTAAATACCGAAATGGAAGACTTCGACGATGATTCCTTT
>468FP002059 f_4                 :+U  EU:NC; range  -249 to    50.
TGGCCACTCGATGGCGCTTGGCGTTCGGTGGTGCTGGCTATTCGCGTTTGGCTAGTCGAGGCGAACGGTGCTTTCGTTCGTGGGTCTTATATCGTATCGGTCTCGTGCAGCATAATACAACACATATATTTCAAACAAATATATAGAGTGATAGTTGGTGTTAAAGTTGTTACTGTTTACCAGCTACCGTTATGCAGCAGCAACATGCGGCCACGGAATGAATTTGAATTTTGATTTCAATGGTGCATTTAGTGCGGTTTCGTTGTGAAGCTCGATGCATCAGCGCGGCCACGCCCCCGC
>469FP008965 CG2736_1            :+U  EU:NT; range  -249 to    50.
CAAGGTCGATGCTATCCCGGTGAGGTCCATCCGGGAAGACGGGCATCTCTGGAGTCTGTGCAGTAGTGCCTCCTCCCTGGAGGGCAATCTGCGTTATGGCCATTTTCTATGCTCGGGTTAGAGGTCCGCCGTTATCACCGTTATTTCCAGTGTTGGCAGAGTAAGCACCGCTGCTTTGGTGATAACCTTTCTGCTATTCGATGATAAGTGATTGCACGGCCATTGCCGAAAGCGCTTAGAATTTAACTCAAACGGATCGCGTGTTTTCCCTCGATCGGACGCGATTTACTCCCGTCTCTG
>470FP012971 tna_1               :+U  EU:NT; range  -249 to    50.
AACCCAAGAGATTCCATAAAAAAAATGCTAATAACAATAACGATAAGAAAAGTACTTAAATATTAGAATATGTACTGCAGGCTATGAACTTTAAGAATACGAAATATATAAATAGGCCATAAGAACACACAAAACAATGCGCAGTAATATCACAATTTCTTAGAATCCGTGAAGTATTTACAAAATAAGATTTCCGAGTAAGAGCAGGCATGGGATTTAGTTTCCCGAGCTAATTTGTCTCCTAGGACCATTCACATACAGCCAAAATTATCTAGTGCATGATTGATCTTGAACTTTTCT
>471FP005331 CG6090_1            :+U  EU:NT; range  -249 to    50.
TAATCAACAGGCTATCGATAAGTTTAAGTAAAGTGGCGGGTCAGGGCTACACAAAGTCCAATAATGCATATTTGTACTTTTTGGAAGTTTACATACTAAAAAGTTTAGTAGAACGAATAAACAACTGGTTTTGGTACTAAATAATATATATTGTGTCAGTTAAATGTGTTCGAGATAAATGTTTTGAAATTATCGATAGCAATTAATATCATCAATTTTTCTTCCAGCTCTAGCTTCTCTTCTTCCTTCTTTTGATTTCCGGAGAGGTTTGTGTTTTAATTGTAATGATTATTTTGATTG
>472FP003337 sle_1               :+U  EU:NT; range  -249 to    50.
GCGGCACATGTGAAAATCACTTTTTGGCTCGGCGTCTTGGCGTCTTCGTTTCTATTTCTTTGTTATAATTTGCATGCGGGTTCGAAACTCTCTTGATTTCAATTAATTGTTGTGTGCGAAAAACAAAAGAGCCGGGCCAAATGGATGATAATACGGAGAACACAGATGGAAAGCGCGGTGAGTGAATCTAAGCGTGCTGTGCTGAAAAAGCAACGGGACAAGTAAACCGGCGCTCCAAAGTCAGCCATTAACGGGGGGCTCCTATCTCAAGCAGGTCGCCTTTGCATTCGATCGAATAAA
>473FP001551 CG44437_1           :+U  EU:NC; range  -249 to    50.
TTTGAAAATAAACGAGAAAGCCATTCAAAATACGTTTGATTAGTTCAATAATCAGCGCTTAAAAATTATGGAATGCTCTTTCGAATATCTTTCGGTTTCGTTAGACTTTTTATTTTTTTATTGCACCAAATGTTATCTTTTTTGCATCATGTGCGCTTGGAAAACATTTTGAAAGTGTAGAAATTCTAAAACCAGTAGGCGCTTGTGTTTTGATTCGACATCTTACGGTGTTCAGCGTAGACGAAAGCCACATGATTTTCAAATTTCGGAAAGAGCAGATGTTCAAAAAAAAAAAAAAAT
>474FP007252 Rpn13_2             :+U  EU:NT; range  -249 to    50.
TAAATCGAAATAATTGGTCAGCCTAAATATATGCAAGAGCTTTTTAGTTTATGTTTATTTAATAATGAGTGTTAAATAACTAAAAACTATACCTCTCTTGTTACTTTTGCAATCGAAAGATTTCTAAGTCACTCAACGAACTCAATTTAAATTATACAACAAATGTCTAAACTGAATTTTGTTCAACAGTGTTTTGAAATACTAAATGTTAGAATTCACCCGTTGATGGTAACACTGCTGAGGTAAGAAGAAGACAAATTTTGCTCGTCATTGGGAATTGACGATTCACTGAATTTTTGA
>475FP002525 CG17163_2           :+U  EU:NC; range  -249 to    50.
GTATATGTACTACTTAGGGATGAAGACGCTTAAAGCGCAGCCTGCCCGAATGAACAGGTTAAAAAACAGTACGAGTTTACCTAAAGGAGGACTGCATTAAAGGCACAGCCTACAGCTAGTTCAATTCAATTAATGCATTTTTTGCTCAAAACACATGTACATTTGCTTACACATGCATTGCGCGATAAGCTGTTTAAAAATTGTTTCTGTTAGCTGGTCGCACCTGGCCACACAGTCGAAAAGCCGTGCGAAAATCGAGAAATTCATAAAACCCGGAGGATATGCCAGTGGTTATTGCGG
>476FP008396 GlcT-1_1            :+U  EU:NT; range  -249 to    50.
TGTGAAAATTAAAAGAAAAAATGCAAATACGTTGTTACGTAGTTAATAACGTAAACATATTTTTTTTTTTAGATATATGCATGTTATTAGATATTTTACATATTTTTTACATAAGTAGTATTGAAAAATCATAAGTATCGGTAATCAGCTGTCTTACGAACAGTGCTGGAAATTGGGAAAGCGTGATGGCTTTTTTATCCCCTTTTTGCTTCCGCATCTGATTCATAGCGCTGCCAACACTGCCCCTTTATTGCAGTTTTATTTGGCAAACGAACGCGACGCGAGGTCTGCAAAATGTTT
>477FP001981 CG13012_2           :+U  EU:NC; range  -249 to    50.
CTAATGCAATTTGTTGAGTCTTTCTGTTGCATAAGCCAGAGCTAGAATACTCTTACTTCATTTATCTACATGATGCCAGCGATCTAACTGCTTTCATTTTCATGTTCCTAAATTGGCCCAAAACAAAGTGTTTGGCCTTTATAGGGTTAAGCCGCCTTTCTCGACATTCTCGCGACTGCGCAGTCGGCGTCGCAGCCGCCGCTTTTGGCGCAATCGAAAGTTACGTTTGGGCTTTACGTAGAGCGCATTAGTCGAACGCCGATTGTCGGCGGCATTAGTTCAGAGTTAAAAGTAAAAAAC
>478FP008357 CG30403_1           :+U  EU:NT; range  -249 to    50.
TATGTAATTTGATTCTTATACTTGAATACGTTGTCAGAGCCAAGGACTGCGTTACTAAGAAGTAGTTTTTTTCGGTAGCTCATTAAATTTTGGGGTTTCTAGACAACAGTTTAAAATTTCTGTCATTTGTGCTTTATGAAAGCAGACTTGCAGAAGCACACAGCAAAAGCATCACAGAAACAGAATCCATGAGCGAGAGGAGCGGTGGAGAGAAGCAGCAGAAAAGCAGAAAGCAACATGTACACCGTCAGTTGTGGAGCAGCAGTTGCTCGAAGTGGTTATCGTTTGTGCTTTTTCCCT
>479FP003983 AdamTS-A_3          :+U  EU:NT; range  -249 to    50.
GTGGTGGGTGCGTGAATCTCTCCTTGGTGTGGAAAAAAAGCTCTACATTTCCACGAAAAGAGCTCGGCCATCCCATCGAAGATCCTACACATGCACACACCCACCCGAGTTACCTGCTCTCTTAACCTTGTCGATACACAATCTTTATGGTTGGATCGTTTGTTTGGGCCAAATGCTTGCGCGAAACTAACGCAGAGCAGGAAAATGCGAACAGACATTGTATATTTCGTGAAAACGTTTTCTCAGTCTAGTCTCGAACTTCGCGCCAATATCTGCACAACTGCTGAAAACGATCGCGGA
>480FP001619 CG9941_1            :+U  EU:NC; range  -249 to    50.
CTATGTGGCAACGCCGACGGCGAATTAAAAAATAATGTGTATGGGTAATTTTAATTATTTATCTCTAAGATGTAAGGATTTTTTATTTACTTTTTATCAAATAAATAAAATATTTCGAAAATAAGCAGTTATTTATCAGTTTTGGTTTAAGCTATCGATATATTTCATTAAGCGAAATATCGATATCCACGTCGTCGACGGCAGCTCAGCCCTAAAAGAAAGGAAGAAAGAAGAAAGGAAAGGCAAATCAGAAATAATCAAGACATTGACCAACTTGTACTATTGCTAGTTTTGTGGACA
>481FP010835 B4_2                :+U  EU:NT; range  -249 to    50.
GAGGAAAAAGCGGACCAGCCTGCTGGTTAACTGCCTGACTTTGGCCCGCAAAATTGCATTGCTGGCGTCTCGCTCGCACGCACTTACTTCGGCAGTAATGCCGGAAAATGGGAAAATGTGAATGTGAATCGATGGTGGAGGAGGGCGGGCGGTGAACAGCGCGATGTGGGCCGAAGTTCGCAGTCGGCAGTCGGCAGTCGGCTTTACATAAGTTGACGTCCGTGGCAGGCGGTCTGCTCCTGGAATTTCAGTGCCCGGCTGCAGGTCCTTTGCTCAGGTTGTGTAGACGCGCTTTTCAGT
>482FP003871 CG14857_1           :+U  EU:NT; range  -249 to    50.
TAGTCCAGAGTAGGCTTTCCTCCTCGTGAGACGCCGGCGTTTGTTTAGATTGGAGTGAATGAGTGAATTCACTTAAATAATAAAGCGTCCGCGTTTGAGCAGCCCGCCATATAGACGATAGGCTGCCTCAAAACAATCTTATCGCTGTTGGACGTAGACTCAATGTGCGAATCCGGCCACCTAGCACTCTTTACCCGCGTCTCGTTTGGAATCGGAACGTTTTCGCCTCGGCACGGATTGGCGGGGTTTAGTCTTAATAGAATCTCAGCGAGAGCACGTCATGGATTTCGACCAGATCTT
>483FP010532 CG14072_1           :+U  EU:NT; range  -249 to    50.
TCGCTTCTGTTTTGATTACGTGTCGAAACGCTAAACTTCTAACGCAGCTTGCGGGGGAAATTCAGGGGGTCGGTGCGACATCGATGAGTGGCAACGAAAATAAACAAGTAAGCCCCACATAGGAAGCCTCAGGGAAAGGGCTTCGTACTGGTACTGGTACATGTTCATAATATGAGCGAAGCGAATCAACTCACACCATCCATAATGTAAACAAATTGCAGGCGAGCCCGAAGCTCCAACATCGAAGACAGTTTACCCCAGACCAGCGACGAATCCGTATGCCAAATTGAAATCACAGCC
>484FP002893 CG10055_1           :+U  EU:NT; range  -249 to    50.
ATTGCCATAACGTAAGCGAATACGAAATAGCTGAACTTAGCTTTTACGATGTGTTCATATAAGTTCTGAAAATAAAAAAAAATAATGATAAATAAATAAATAAAAATATAAAATATTAAGATACTATAAATAAATCTTTTTTTATAACTTAGCACTTAAAATTCCCCAACAGCAGTTAAAAAGTAGCTAGATTTGTCGGAAGTGTAGCCAAACGTAACGTAAGCTAAGGGGCTGTCAACAGGAATTTTTAGTTTCGAGTAGGCGGTCATACTGGTCATTAAAATAAATAAAATTATACTA
>485FP004563 bon_1               :+U  EU:NT; range  -249 to    50.
ACCTTTTAATACCAGGCTAAGTTATTAGTTTTAAATTGTAAATAAATGGCATCTTGACCATGTATTACAACATTAATATGATTTTTTACGAAATGAACGGCGAATTCAATTGTGGTATTGCCAGATCGCGTGTTTAGTGTGACCTCAGCTGCTTACGTTTCCACGGCCGTGCGTAACAGCCCTCGAAATGCCGTCGTACTGGCAACGCCGACATGAATTAATTGAATCCAAAATGGCTGAACATTTTTTGTACAGAAGAAGCGTCCAACGAGAGCAAACGCCGTGAGACCGTGTGTTTTC
>486FP006687 mlt_1               :+U  EU:NT; range  -249 to    50.
CGTTCATATTCTATAATCTATAGAGTTAGAACGTTAGACAGTTCTTTGTTTTAACTGAACGACCAACTTACGTTTATTTGGTAGTTCTGGCATAACGTATATATCTTTTTTAAAGTTCTGTAAGCTCCAAATTGTATGAGGTATAAATTGTTTACATCATTTTTGCGTATTTAATTATGACAACCAAAACAAAAGAATTATATCATATATATTTCAATAATCACATTGATATATGTTTGCTGGCTGTTTCAACCCTAGTAATAGGGGGCCGTGAGAAGAACGCCTCAGGGTTTCTTTTTT
>487FP013327 CG6650_1            :+U  EU:NT; range  -249 to    50.
CATATTCCCAATATGTTAGCGAAAAAATATGCTCAAAAAAAGATGTTTAAACACAATGTAAGCTGTTCTATGCATTGAACAAATTAACACATTGAGAGGGCGCTCTTATAAGTGCACATTTCAATTTAAATTTATTTTAATATATTCAAATATAGTATAGCAGTATAGCATTCAAATGTAACTGTTGGTTGGACTATCGCTGTAGTCCAAGAACTGCAGATAGTGTCATCGCTAGCTTTGAAGCATCTCAAAGGAAAAAGAGCGATAATTCTGATAAGAAAGTTGGCGTAGCCGGAAGGC
>488FP009674 qtc_3               :+U  EU:NT; range  -249 to    50.
CTTTCACCTCGCTCTTGGCGATGGGGATTCCGATTAAGAGATTCCCAGACCGCCAGACGCTCGAAAATTCGCTTAAAATGCCATCAAAAGGTGGGACGACGCCACACACCGGCTACAAAATCCAAAGCCCAAAATCCATCCGATTGCAACACACGGACTACTCCATTTTCCGTCTCGCTTTGGTAATTGAACAATAGGTTTTCCATCTGCCAGCAGACTTTTCCATTCGCCGCTCGGCTTTTCAGCTTCAGTTGCATTTTGTCGCTCGCCTCCAGCACGCGCACTCCACACAATTGTTGT
>489FP001429 sicily_1            :+U  EU:NC; range  -249 to    50.
AAGAAGATTACGCATGGCAAAAAAGCAATATTTACGGAAGATAATGTATTTATATACCTAAGCTAAGCTTTATATGGTAAACTACCTAAGCTAAGCTATAATAATGCATTATAAATTTACCAACAAGTCACATACAGCATTTTGAATCTTCCGCCAAATGAAATTTCCGCGTAATCGCGAATACCCCATATGTAGTAACTTTCTGACAGACCGAGTGCGATCTGGCAGCACCGCTCAGAACATATGTTCAGTTGTCTGGTGGAAAGAAGAAGCACAGATGCGGCGCCTGGTGCGAAATTG
>490FP005395 RYa-R_1             :+U  EU:NT; range  -249 to    50.
TTGCTGTGCTCATAGAAAAATCGTAAAGTAATGGCCAAAATGGCAAAGCACTTAGAGGGAAGAGGCCGGAGCAACATGTTGCTGAGACTTCCCGCCAAAAGCAACAGTTGCTGCCTGCGCAGAGCTATGTTGCAACATGTGGATGGAAAAGCCGGGAAAAGGAGTACGAGGAACTGCCTTTCGGGTTCGTGCCCGAGTTTCGTGGCCGTTTGATCAGTCAGTCCGGATGAAAAATCCGGCTGCACACTCAGTTCGCTTTCTGTGCTCGCGCGAGTCGCATCGTAGGTGGGCGTGTTCCTT
>491FP004982 CG5854_1            :+U  EU:NT; range  -249 to    50.
ACGCAATGTAGCAAAACTACTGTTCTTGGTGACAGGGGGTTTAAGGTAGACTAACAAGGACAATTTTATGACACTGAAGCCCTATGGAGTAAGAATCAAAGAACTGCTGTATTTTGGTTTGTATAAATGAATAAAACGTTCTACGCTAATTGAAGAGCATTCGAAGAGGTTTGAATACAGCGCCATAGGGTGACCAGCTTGTGGAGCATTGAAGGTATTTCTTGTTTTAAGAATGATCACGGGATGGTCACACTAGAAATACAGCCAAACAAAACAACAAAAAGCATTTCGAGCGCTAAC
>492FP012209 Gad1_2              :+U  EU:NT; range  -249 to    50.
TCCCACCTGGCATCCTGGCATTCTGGCATCCTGACAACGCTTTTGCAACGGGATTCTCGTCGAAAATACCTCACATAAATGCCTCAGCTAACCAACCTGCTGGAATCTTATTTTGTCAGCGTAATGACAGGCTAAACAGTCGAAATTCCCAAACTCCCATTTGTTTTCCACGGGCAACGAAAAATGTTCATGGCCCCCGGGGTGCGGAGCATTCCCTGGCCCACTGTGCTTCTGATGCCTCTGGCTGGCAGTTGAGAGTCGAGTGCCAAAGAGGACGCTTCGCCCTGGCCAGAAACGCCC
>493FP005712 CG42557_1           :+U  EU:NT; range  -249 to    50.
CGAGCGTGAAAATACCGGGTGGGTAATTTGCGGATAATTTGTTTAAATGCGAAAACTTTTAATGCTAGTCTCTTTAAATATTATGCAGAGCAGATACATGAAAATATGTTCTTTTACGATCTTAGTTAAACAATTATTTTTTATTAAATTTGAGGAAACCTATTAAAATTAAATTATTGCGGATGTCGTGCGGATGTCGAATATGCTCGCGGGGCGTTTTGGTATTTCAGGAGGATTGCCCTAACGGGCACACTGCAAATAATACAATATTTTCGTAGGAGTTTTTTGGATTTATGTAGG
>494FP000003 RS3A_1              :+U  EU:NC; range  -249 to    50.
TTAAGGTATATTTTACAAGGATTTCGTAGTTTGTACTTCCCATAATACAAGTTGTAGATATATCCTTTGGCTCACTAAAAAGTAATCGTGTACACAGTGCTCCAAAAAATTTTCGGAACGCAGCACAATGAGAAAGCGATATAACACGGACATATTACTGCATACAGGTCTCAAATTATAAAATGACACTCGTGGCCTTTACCAACACTGGTTTCCTTTTTTCCACATACGTCGTCAACGTGATTCGACCTTTTCCGGTTTATTAGTTGAACATGGCAGTCGGCAAAAATAAAGGTCTTT
>495FP000077 fd102C_1            :+U  EU:NC; range  -249 to    50.
AACAAGATGGGTGTAGGTGTAATTGGTCGAGCCCCTTTTAACTTTTAAGAGGCCCAACAGAGACAGCGCTAATACCATCAATGGCCTGAAGAGGACAGGCCACACAGCATCGAATATTTGAATGTCACCCTGAGAGCCCGTGATGTTTTCGACCAATGGAAAGCGCTGGGTAAGACAGGGCGTGGCCTAAACCGCGTTCGTGCTACTTGCACCCTAATGGGCAAGCCCTCAGCCATTTTCGCCCGACTCAGACATAGTTTGAGCACCGCGTCGACCGCACGTTCCTGTTTTTCACAAAAA
>496FP012719 Pex7_2              :+U  EU:NT; range  -249 to    50.
GCAAACGCATTGTCAACATCTGGAGCTTGGAACTTCCGTTGACCGTTAGAGCCGGCCATATCCAGTTCTGGTTGATCCTGATTGGTGGAACACATATCCTGGCAGCCTGTTGCTTCTTGCAAGGGGTTGAAAGCCTACGATGTGACCTATAAGCATTGGGCTTTTCAACCCCCTGTCATCGTTGAAAAATCACCCTTAGAATTCCTGCCAGCAGATCCTTCGTCGTCGAGCTGCGCAGTTGTTTAGATCATTCGACTTCTGAAGTTGAAACCCACAGCACCGCCAAGAACAATCCACTAC
>497FP010199 Glt_1               :+U  EU:NT; range  -249 to    50.
CGAGGGTGGTTCAAAAACTAATTCAAAACACATCCAGAATAATCTAAATTATTTCTTCGTTTATTTTTATATTTTTAGTCTTTAACAAGTAGTTTAGGTTGGAAAACCATATAGTTGTATACCTTTCATAAGCTTTCCTAGTCATTGCTCTAATGTGGTATCAAGCCAACCTCGCTGATCGTCCCAAGGCTGTTTTGATTACAGATAGTGCTTGGAGCTTTACAGGCCGTCGAATCCGATTCGGAAATCAGTTCTCTTTAAAACGCGGCGGAGTGAGCAACATGAAGCCGTTGCTCCTAG
>498FP007094 Nmda1_2             :+U  EU:NT; range  -249 to    50.
GTTTTGATCAAATAGCAACGTAATCCAGAGGTAATTAGTCATCCAAAGAGCATAATTTGAATAATGGGAAGATAGTAGGTCACGTCAAAGAAAATTATAATAGTGTGGTTTCCCGGTAATTTCGAGAAGCTGGCAATTTCCAAAAGTGAGTCACCACTTTTCCTACACCGAGCTGCTGTGTATGTATTATTTGCGCTGGTGGTGCTCCGGCTGAACTAATTTAATAGCTGCGACTACGTTAAAGCGCTTAAGCTCGCAGTTCAGCGTGTAGGTAAGGTTCATAAATGGCCCCAGCTATTT
>499FP003929 CG6499_1            :+U  EU:NT; range  -249 to    50.
TTCAATTCACTCAAAATACGCTCATTAATTTTGCAAAATGCACTCGTTGCATGCAACCCCAGTGTCAAGTTTAAAACTTTAAGGGTCGTAAGCTACCAACAACAGATTAGTGGCGTTGCAAAAAACACGCATAGTGAATAATCTACGATTGCTGAGCGACGATTAAGTTGCATTTAAATCAAATGCGGGTAATTTTTAACATTCATGTTCTAGGTATTTGTATTCGCCACTCGATTTGCTATCCGTTTTGGCAGTTTTCAATCGCCCGACCAACCAAACGGACATGAACAACGGCACAGT
>500FP013326 endos_1             :+U  EU:NT; range  -249 to    50.
CAGCTTACATTGTGTTTAAACATCTTTTTTTGAGCATATTTTTTCGCTAACATATTGGGAATATGTATGTTTATTTGATCCTCGTAGTTTATATTTTAATTTTTTAAGCAAACAAATAAAATTGCAATTGCTTATCGATGACAACAATGGTTTGAGCCACAGCTACTCGAAGCTGGACAGTTCAGTATTGAGCAACTGTAGTTTCGATAAACGATATGTTCCGAAATAACGCCTTCTGCTATCGAAGACAGTCTTGCGTCTGTAAAGTGATAAAATAATTTTACAATTGAGTCGCCTTGG
>501FP009739 CG31646_1           :+U  EU:NT; range  -249 to    50.
AATGGTTTCTTATCCTGCCACAGCACTGTTAACCAGCTAACAGAGCTCTGGCTCTGTTGCTCTCTAACGGGACCTGGTTCTCTTTGCCTTTGGAGTTCGGCTCGCTTCGGCAAGTTCGCGAGTGCTTGCCGAACTCCACGAACTCCGAGCCGAAGAGCGCTCGGTAGTCGACAGTCGTGACGAATGACGGCGATTATCGCCCTTCGAGGACTTTGTGTAATCAGTGCGTCCTGCTAAGCAAATTAGTTTAGTATGGTTTTAGTGCGCAACGCTGACGGTCGCACCAGTTCGCAGCTCTTA
>502FP001282 sbr_1               :+U  EU:NC; range  -249 to    50.
CAACTTATTTGATATTGAGCAAAAAAGGAGTGTGTACGTGTGTGCTACAACTATATAATATTTAAAGTAAGAATGAGGTAACTCTCTTCAAAACAGTCCAATAAAATAATATTGCATTCTAAAGTTTAACTGCAACAAAACAAAAAATAGCCAATAATCTTTAGATTTATCGCGGTTGTTCTGCGCTAGAGTGTCATCACTGATTACGACCTGTGCGATAGTTGGCCCGCCATCATCGATAGACCTGTCAGAAATTAAGAAAACAATATCAACATCAAGCGAATATACTTCGCTCGCTAC
>503FP002141 RhoGAP16F_1         :+U  EU:NC; range  -249 to    50.
ATACGAGTGTTGGATATATACATATATCGTGTGCATAGGAGAATAGCAACTCCTCCAGTGGATTTCACACATAATCGTCAATTCTGTGACAGCCAGTTATATTCGTATATACATGTGTGCAGAGAGTGCTTTGGCATTTGTTTGGTTCTCCGGCTATCTTATCTGGAGTGTCGGAGTGGCCTGCGAGTGTGGAACTATTGGAATTGCGATAAGCGCCCACAGAATTCCAAACGCTCGTCCCAGCTAGTCAGTTGAAAGCGGAGCTGCCTGCGAATTATCCACTATCCGTGACCGACCGGC
>504FP001338 Kap3_2              :+U  EU:NC; range  -249 to    50.
TGGCACCCAGAACAGAACAGTGATGCTCTCTTGGCTAATCACACCTGTTTCTAGCCGGTCAAGGAAGTTCGAGGAAAAACAAAGTTGTTAGTATACTGCATATTATGAATGGCAAGTTCCCAATTAGAATACAACCGCCAACTTGAATTTGAACATTCGCTTATTGGTTTGTATCGATTGAGTGCTATCGGTAATTGCCGGGTGCCGTGGCACCATCGATAGTACCGCCAGTGAGCAGACAGTTGTGCCAGCACTAGCACTTATCGACATTAAATCGGAAGTCGCATTGCAATCGCATGC
>505FP001243 spri_4              :+U  EU:NC; range  -249 to    50.
GGCGAGGGAAAAGCCGGAAATTCCCGGGATTCCTGTGGTTGTACACCACCCAAAAAAGGATACGCACTACCTGCTTTCGAAGCTGCTGACCTGCTTTGGGTGGAAAAGGTCATGCAAATGAGGCCGCCACTGATCGAGTTGACACATTTAGCGACGCCGCCGTCGCTATCTTTGTTTTTGCGGACTGCGACGTCGACGGCGGAGATGCCGTCGCCGTCTTATAAACTAATGCGTATGAAGTTCAGAATTAGTTTTGCATTGGCCGCGTTTAGAGCAGCAGCCTGCGAGAGCGAGCATCGA
>506FP000228 CG11378_1           :+U  EU:NC; range  -249 to    50.
CGACCGAGGGTCACAAAGAATTACGATCCCCATTGCAAATGAATAATCTCGAATATATAAATTGATTAATCAGCTTGAGTTTTCAGAAAGAATTATTATCAGGAAAGACAAAAAGACGAAGTTTACTAGCGATAAGATTGTCGAAATCGGGTTTGGAATGGATTACGACTGAGCCCACTGTGCGGCGTCATCGACGCTTGGTTTCGCTGTGCCATGTCGCTTCGTGCCCTGTAGAAGTCGTTCTCATTCAGTCACGGGCAGCACTTAACCACAGTCGGATCTACAGACGCACACCACCGC
>507FP005000 Rox8_4              :+U  EU:NT; range  -249 to    50.
CGCCGTCTCTTCAGTTCTGTGACTTTGACTGACATTTTCTAGCGCCGCCGCCGCAGAAATAATCAAAATCAAGTTTAGTTCTATGCAAATTAAAATTTGATTTCGCAAAGTGTGAAGAAGAAGAACACGAATCTAATGCAACCGTGTGTGTCACCCGCCCGCCGGTTTCGCAAAATTTCCCACATCTTTCTCTTCCTTTTCCCTGTTTTTCTTTCTCCTCATTTTGTTATCGACGGTCATTCATCTTCTAGTCGATTTTCGTCGTTCTCCTTTCGCCCTCGTCTCGCTGGCGTGCCTGAG
>508FP000986 CG2260_1            :+U  EU:NC; range  -249 to    50.
TTAAGGAACTTTGAGTCTTTAAAGGTATTTTTTATATATTTTGTTTACCTTTTTTATTTCCTGAACAAGTTTTAATTTGGAATAAACATACTTCTAATATACAACTTTTATGTTTATTTCATTTTAAAGATTTTTAAAATTGCGCGCTCAATATTTAAATTTCTTAGCATGCGGTATTTGTTTAGTATTTAAAGCTGCTCTGGTAAACAACGCTAATGCCACATGGTCACACTCCGGGACAGCTGATTTGAAGAAGAAGAAGCAGCACGTGCACGTTGTTGTCAAATTTCAAATTAACTT
>509FP012918 CG34356_1           :+U  EU:NT; range  -249 to    50.
TCACCCACTTCCCCACCCAGCCCCGCTGGCCCCACCGACAACAAACTGTTGCTTCTCAGCTGTTTTAGTACAGATTTTCCCCTGATTCGCGCAAGCGCGTTTCACATATCCTATTTAGTTCACACTTGAGGGGCATTTCCCCAATTTTGCGCAACAGTTTGGGTCATTTTTCTTGGGTTTGATTGGGACTTTTTCGAGCTGTTGCTTCGCGGCACGGAGCATTCGACTTTCCGGCAGAGTCGCAGATTCAGTCTGTTTGGGGACTTTACGGCGTGCGAACGTGTGGCAGTGAAATTCTAG
>510FP004314 l(3)05822_1         :+U  EU:NT; range  -249 to    50.
CTTTCAAACGCAATCCAGTCCAATTAATACCACTCGATTACCAATATCGCTCTCACTAGTCTTTGAACAAATCAGCTCCACCCCACACACTCTGTATATATATATTTATATATACAATATATACATATATGCCTGAGATCGATGTGTTTGTCACTTTCTTTTGTTCTGCTTTCCTCCGACTTCCATTGTTCGTGAGACTTTGCTCGGAACGTGCGGTCAAGCTTGAGGATGATGATGGTCCACCGTGTCAGTAAAGTAAAAGTTGCCCCAAAACCCAAGTGTCTCGCATCACAGAGCGTA
>511FP009018 CG11455_2           :+U  EU:NT; range  -249 to    50.
TCAACTGAAGCGACATCGGTAGACAAATCGCCAGAACGATTTTCTGGCAATCGTATTTCGCGAAATCCGATGCCAAAATGCTGCTGAGCAGCTCATTCTGAAAGTCTTTGGAGAATAAACCCAGGCACGTTGAACACACGCCCAGACGGGCCCTTTTAGATGGTTGACTCCCTTCGGATATAACAAGCTCTTCGTTTTCCACATTTTCATTTAGTTTTACATCCAACTGGGCATTTAAACGGACAAGTTAGACATCAATTAGTTGTCAACAAATTCAAATTAAACCGTTCTTACCTTTTG
>512FP000412 CG2924_2            :+U  EU:NC; range  -249 to    50.
AGACAAAAATAACAAACTCAGCAGAAAGCGTAGGCTAACAAAGAGGGGGATAGGGGTGAAACGCGAGATTTGTTTTTTTTTTCCGATTTCCAATCGGTTTCGATGAGTTTCGATCATTGCGTAGGCAAGAGACCTGCTGTGCGAGTGAGATGGCGCTAGAGATTGGTACAAGTGTGTGTCAGGTCTTGTCTGCTGCTCTTGTGTGCGTCCGGGTGTGTTTGTGTAAGCCAACTGCCGATTGTTGTTTTTGTTTTGGCTAGTAAGCGTTAGAAGCAGCAACAAAAATAATAATAATACAAA
>513FP010053 LanB1_2             :+U  EU:NT; range  -249 to    50.
AAATAAATCATTTCGGAAGTCCAATTGGTTTCGTTATTACTAGCTTCTATTTCTGTATTGCATTTTCGTAAGAAAAGGAAATTTCGAAACAAATTTAAAGAAAGAGCTCTATTAAATTGTAATATGTTTTTGAAATGTGTTCTCTTTACATTCGATTTAAAAAGTCTTCGTCTTTCGACGACTATCGATCCTCTGTTATCGAAGCATCGCAAAGTATCGAGTACGGATTCCCCACTGAAGTTTGAAATCATTCTCGCGAGTGGATCTCTCGAGAGCGGACGTTTTTCGAGTCGGAGCCGG
>514FP003618 Not10_1             :+U  EU:NT; range  -249 to    50.
CGCGCTGCAAATCTAGACTAGTGATGTGCTGCCACCTATCGACAGCAAAATGCCAATTTGACCATTGTAAAGTTAAAATTTTATATAGAATATATTTTAATTTGTTCATATTAACAATTTAATTTTTAATTAATAAATTAACAAGAAATTTAACAAGTTGTTTAATGTTAAGAATTAACTTATTTATTAATAAGGTTAACCGCTTTAGTTACGGTTAAAAGTGGCAACGCTGTGCTTGTTGATTCTGGCAACGCTGTGTCATCTGTGGATTGGTTCGGTTTTTTTGTTTTTATTTATTTT
>515FP009555 Traf4_2             :+U  EU:NT; range  -249 to    50.
ATTTATTTATTAGCTAAATTTTGTGCTGTTTTCTCCCAGTGTACTTGTGGCTTCCTGCAGCTTGCGACGTGTGACGACATGTAGAACTAATTGTCGTCCACTCCGACGAGGGAATCTCGTCGTGCAGGAGGAGTCGGTGGCGGGGTGGGGCACAGAGGAGCAAGCAGGAGGGGATCGGGACTGGAACCGACTTGGCAGCAACTCCGACTGCAATTGGCTGCACCGTTCGCCTTGTGACAGGCATAAATCAGTTTTGTTTCAGTAATCGGCGCAGCAAGAAGTCCAACTTGAAGTCGAAAT
>516FP002508 S6kII_1             :+U  EU:NC; range  -249 to    50.
TATTGCTAGACACGGTCACACGGGCCAAATCATTCTCAAATAAAACTATATTTATATGTTTTTTTTTTTTTAATTGAGTTATATAGACTTTTAAAACCGAAAGAATGTATTAAAAGTGTAAACAAAAATTTGCTGAATACGCACAGTAAAAACATCGGCTGCAAAAAGTAAATCGATGTTTTCGGAAAACTGAAACTATCGATGTAATCGATGGTAACATCGATTTTTTTGCAGCTCTAAAAAAACTTTATTGTGAATGTGTAAATAATAGTGATAAGAAGCAACACAGCTGTGCGGATT
>517FP011034 CG7664_1            :+U  EU:NT; range  -249 to    50.
CAGTTTTAGTTTAAAATTAATAAAGTTATGAAATTTTTTGGGACAACGCGGTCTTCAATTTTTGCAAATTTACCCATTCAGATGGCGTATTGGTGGATATAAACATTAAGCAGATAGGTGGCGCCTTAGCAAACGAAAATTCAGTGTTGTGAAGCGCAAAAATACGAAATATCGCAGTGGCATCAATGTAATCGATAGTGCCATCAATGTATTTCCCTATGTGCGATTTTTTCCTTGGCAGCCGTGGTCACTCTGCTGTTTATCGCCGAATTGAACGCACGTAGCGGACCGGACGGATAT
>518FP008941 NaCP60E_2           :+U  EU:NT; range  -249 to    50.
TCGGAGAAATATGGGGAAGTTCGTCGTTCGTGTTGCATGTGGCACGGCATTTGTTTATGCCGGCTGACCTACAAGCAAACGTGAGGGCGCAGGGGGACTCTGCTCACGAAGGCGAGCGTGAGAGCATTTCCCGCACGAGTCCTTTTCGAGAGAATAGGGGGAAGTTCGCGTGTGTATTTTTTCATCGCTCTGCATCGTGGTCGCCCTGCAGATTACGTCAAACGGAAAGGAAACCCGTTAGCCGAGCTCAGTCTCCGACAAACCTTAGAACCGAGCAGTCGCCATGCAAGCGCACGTATT
>519FP000292 CG14797_1           :+U  EU:NC; range  -249 to    50.
CGCGGCGTGCGGAAGAGAGAACAAATTAGACATGTAGTTAGAGGGGAGAGACCGGGTGCAAGGAGTCTGGAAGTTGGGCCATGTCTTTAGATCTACAAAGCGGTGCTACAAGCCAAGCGAGTGCCGTGGACAACATTCAGGGATTGCAGGGACTCATATTCGTACCTTGCATCTGCGACGGCACGACCAGATAGTTTGGGTCCAGAGTGGGCACGGCCAGCGGGGCAATCTGGGGGTTCTGGTTAACGAGGGCCTTCTGCACTAGTCCCGTCAGGTTGGCCAGCTGCCTTTCCATGTGCT
>520FP004495 CG4733_1            :+U  EU:NT; range  -249 to    50.
CCGTCGATCGGCTCAGCTCTGATTCGATCGCAGGTCGCTCGTGTGTGGGAGCGCTCGTTCTTGGGGGCTGCTGGTGTCATTAGCGTAGTTGCAGCGGCAGTAGGAGCAGCAGCAGCCGCAGCAGCAGCAACAGCTGAGATCACCGCGTAGCACTCTCGCTCATCCGCTCCGTTGGCTCGTCGTCTCTGCGGACCGACCGATCGCTCGCAGAACGGAGGCTGATGTTATTTTCAGCGGCCGAAGATTTACAGTAACAACACGGACCTTAGCAGCATCGCCTGCACCGCTAGTCGCTCGGAT
>521FP005801 CG31524_1           :+U  EU:NT; range  -249 to    50.
GTGGAAATGGCATAATACGCAGATGTTAGTGGCTTGATGGTCAGTTAAGACGATACTATACTTATGGAGATAGCCCAATTATATCTGAATAAAAAGCTTCATACAAAACTGTTGCGTTTTTCTTTTTATATGACATGGTTACTATTTCAGATATAAGGTATGATGCATTGCAAATTGATGATTAAGGCGTACCTAATGGCCGAATAATTGAAGTTTCTGTGAAGAATTTTACTACATATTGCTTAAGATAAGATTGTCGTGAGACGCACGACATGCCGGTTCTTAAACTTTTATTTGTGG
>522FP003959 CG31301_1           :+U  EU:NT; range  -249 to    50.
TTTGGGCTGATCCGATCTCTCACTTTGGGGCAATCGTCTGTGGAGACACTTTGGCAATTCGTTTCTGACTTCTTGGGCGTCGCGTCGCTCTCCAAATTGTTGTTAAGTTACCAAAAAATCATGAATTAAAAGGCAGGAACTTAAAAACACACACGCACGACAAAGTATAGCCGTGATGGGGCCTATCGTTATCGCTGCGTTATCGATAGCCAATGGGCAACACATGGCCAATCGAATTGATAATTCGCTGTGAATGGGAAAGCAGCAATCAAAAAACAAGCGTGCCTGTGCTCATTTTAT
>523FP007185 cbc_1               :+U  EU:NT; range  -249 to    50.
AGTGTGACCGTATAAAGCAAAGCAAATAATGCCCAGTACCGATACCGATTTGAATGGGCACTGACTAACTAAATATATTTCTAGCAGTTGAGAATTAAAATATGTTTATTTATGTGACAATTAATATTAATGGGAATACATGGTAATTGTTTAAAGACGTCCAGTACTTTAACTTATTTTGCAGTGATCATTTATACCCCTAGAAATCGATTAATTACTACTATACAGGTATCGATCAATTCCCATCGTTAGTGCACAGCTGATGTGAAATTGTTTACCTCCTAAATTTTTGGATAATTA
>524FP008660 apt_2               :+U  EU:NT; range  -249 to    50.
ATCTCTTGCAATTGTCAGCAAATTTGCCTCCAATGGGCGAGAACTTGGTCGCCACAAGGGTTCCAAGCACGAAAAAACATTAGGAGCAGCCACTGAGACATTTGTTTAATAAGCCGTCTTTTCTGCGAGTGTATGCTTGTATGCTTGCTTATGTATGTGGGCGCACTCATTATTTATGTGAGACTCTGCCCGATTCCATATATTCCATATACTCCTCGATCGCCCGATTCCACTCTCAATTTCAATTTCAGTGCACTTTGCGACGCCTTCGGCTTGGCTCTCCGTTTTGGCCATCCGTCT
>525FP008876 CG4612_1            :+U  EU:NT; range  -249 to    50.
ACTTCCCGATGCGCCATTCTGGTCCATCACGTCATCTAATTGTTTAAATGTGTTTTATTTGAAGTAAGCAAGTGTCCAATGCTTTTGTGGTTGCATTTCCAAAACAAGGGGTGCAGTGTTGGTAAGCGTTGCTTTGATGGCCATTATCCGCTAACTGTGGAGGGTGGACTTGCTAAGCAATCGGGAGCGAGAAAGTCATCGATGGTATGGCCAAGAACATGAAGGCCTCACGTATCGATGGCAGATGCATCGATGTTTTTTAACATCACTAATCACTAGTAGCGACAGTTTTTGCATAAA
>526FP013650 Nc73EF_1            :+U  EU:NT; range  -249 to    50.
AGTCCAGGCCGTGCGCTAGCATTAACAGTCCCACCACTAACGCAAAAGTTTTCGGCTGTAAAAACGTAAATATTTAAACTTTAAGCAAGTTTAGTGTAAAAATAATCAAATCATGTGCGTTAATTTGCAAAAAGTCTGCGGGGCTATGGTCCATTTAGACTTAGTACTGGATTCAGCGGAAAACTCGCATTTCGCGTGCTTTTCACTTGTCCCACATTCGAGGTCCGCTTTTGCATCATGTGGAATTCCAGGAATTACCATCATCGTTTCAGCGATCAATGAGACACTGCCGCGTGTTCC
>527FP012915 nudE_1              :+U  EU:NT; range  -249 to    50.
CACTCACACAGTTGACATTTGGTTATAATACTGGCAATTGCGTTAATTGTTTAACAATTGCTGGCCATAATTGTGCTATATTTTACCTTATTTTTGTTGAAAATGCACTGCAGTCGCTGCGATCTGGCCACACTCTGGCTAGCTATCTGGCAACGATGTCCCGTTTGAGATTTTTCAGTTGCGGCCCTGCCAGGGAGTTGCCACATCGTTGTACTTGGTAAAGAACCAGAAACAGATCAGCGAAAAATTGTTCATTTTTGGAACCAAAACAATCCAGCGCGGCTTAAAACAAATATGTCT
>528FP001069 CG11294_1           :+U  EU:NC; range  -249 to    50.
TTTTTTTTTTTTTTTGAAAGTGGCGCCAACTGTTGGCGATTTAGAAATCAAATGTTAAAACACAATTTTTGTTTCGTGTGCCATAAGTGAAAAATTATGAAAAACCACAATCAATATCAATCTATAACCTAAACAAAAAAGGAAACGTGATGAAATAATATACAAATCTAGCAACACAGTATTCAAAACTAAAAAAAAAGTGTTCAGTAACATAGTAACCTAATGTCATTATAGTCGTGACACTACGACAGTTTTATTTTTGTGTGTCATATTAAGCATACGAAAAACTAGAAAATTCAC
>529FP010098 CG43394_1           :+U  EU:NT; range  -249 to    50.
CGCTCTTCTAGATTCCAACCTCTGTGGCCATACAGCCAGCTATAGCAGCGGGTATACGTACACCCATACCCCTATCTATATACCTGCTGCTTCGGCCGAGTAAAGAGAGCCAAGCCAAGCCAAGCCAACCAAGCCAACCAAACCGAGCCGAGCTGAGCTGATCTGATCGGATCGGTTTGGAGTGGAGTGGATTGGAGTGAATATGAGCAACGAACTGCTCCGCTGGTCGCAGCTTGTGTTTCTGCTTTCAGTTTCATTTGAGACGTTGACGCGATCGCCAGCAAAAAGCAAAGGCAGCTG
>530FP011167 CG6453_1            :+U  EU:NT; range  -249 to    50.
GCCACACTGCCGAAAAGACAGTTGGTCAGCAGTGCAGTGGTCAGGTGCTAAAAACCAGCGCGAAAGTAATTCTGCATCATAACATAATACGTGAAATTTTCAAGGAATTTAATCAAATTAAAATAAGCAAACCAATTTCCCCGTGTCGGTCATACAAACGAAATCCCTTCGGCCATTTCAAATCCCGCCACTGCCCGTTGCTATCGATAGTTGTCTCTATTGCCATCGATAGTGCTGCACCGGCATTTTACGATTCGTAAAAAACCATAGCAAATTCCACGTAAGATTTACAGCACTCGG
>531FP008761 mr_1                :+U  EU:NT; range  -249 to    50.
ATAATTTATTTTAGTAAAACTGTTATTTATATTTATGGGCTAATTGATGGGGAACTGATAGTTCATCAGGATCAGGACTCGATCCAGTTTGAAATTTGGAATATGATTAATAATGGCCTATAAGAATGAATAATAGATATATGTATAATTTCTGATAAATCAAAGATTCATCGACTATCGGTTCGGTTGATAGAATCGACTTATCGATAACAGCATTATCATCACCATTGGCGTTTGATTCAGAGTTTCAAGCAATGTTTTGCACTGTTTAAAATAATTACACACAAGCGATGTGCGACT
>532FP010811 CG6565_2            :+U  EU:NT; range  -249 to    50.
CTGCGCAACAAAAACAATGCGGCCGCAACCACGAGTTTCCCAAGTATAGTGTTGGCTAACGCCAAAGAGCATTCACAGTGTCCTGGCCATGTAAGAAAGTAGACAACCAATTTATTTAAAGTTTCAAAATGGCTATAAAAAACTTGCAGTACCCAAAAGATTTTTTAACAAATAAAAAAAAAACGAGATAACTGCGTTATTAGAAAGCATGTCAAGTAAATTTATTCGCAGTGTCAAAAATAAATTGGTATAAATTATGGCACACTTCACCAGATTCACGTCAAAAATTTGTACACAGTA
>533FP000029 NfI_1               :+U  EU:NC; range  -249 to    50.
GTTGAATTTTTACTGTAGTTGCGTGTCACATGCGCATTTCGAATTTCAATGAGCTCTCTCGTTTAGTTCCAGTCTCTCAGAGCACTAGTATCCATTTTTAGAACGTTTGGTTCGCTCGGGCCCTTTGGGTCGCTTATGTATTTGTTGATTAATTTGGATTCATGCACATATGTATGTCTCTCAAAGAGAATAACAGTTGACGAGAACAAAAATCCAAGAAGTCATCTGTGATTTGCCCATTTTAAATTTAGTCTATAAGCACAAGTTTTGCATAACACAGCTACTCAGTTATTGTTCCGT
>534FP000217 su(w[a])_2          :+U  EU:NC; range  -249 to    50.
ATTTTTCACTTCAATTGTGTATATATATTTTTAATACCATCAATCAGTCGTGGCGAGGCGAGGCGAGGCGCCTCATTAAAATTAATTAAAAATAATCACCGGCAATCATGAAAACAAAGGAAATCAGGACGCATGTGGCATCAGAGAATATTTTCCCCTTTAATTTTCCAATGTCTAATGCTTATCAGTAGTCAACAATTGATTAGCTTATAATTGCCAAATTGATGACCATTGATCATTTAATATTTCAGTTTGCTTTCATACGGCTTGGCTGGCGGACGTCTTTTTCATCGTCTTTTT
>535FP006739 Galphao_4           :+U  EU:NT; range  -249 to    50.
TTTAAGATAACTCAACATTATTATTTTGAACTCGGCTGTATATTTAACACATCCTTGATATTCATTGGTTCGCCTTATCGATCGCGCACTGTTTATAGTGAATCATCCGCTGACCCGTGTATTTGTTATTGTTGATGGGTTCAATACTCCATTTCAGTTGAAATCGTTAAACTGTACATAAGCAAATAAGACATAAAGAAAAAAGTCCAGGAAAATTGGAAAACAAAAGCCCGAAAACCGAAAAGCCCCGTGTAAATCCGAATCCGAATCCAAATCAGTATCCAAACCCAACCACAATGG
>536FP011767 CG13901_2           :+U  EU:NT; range  -249 to    50.
CTGGAATCAACTGTAAATTGGGTAGCCAGAAAAAAGCTGAATTCATGGAAAATATTCGAATTTCAAAATCATTTTATTAGTAAGTAAAAAAAATGGCAAGAATTAGTACGTATTTTGCATTAAAATTAACCATTACCTCCAAATATTACAAGACAAATCGATCATAAGGTATTGTATGTAATGCTTTAAAGTGCCTTGGTAACCCGGCTTGCGATGTAAACAAGCTGGCAGCTGGGTTGCCAGGTTTCCATCGCAATGTGCTTCTCAACAAATTTTCAACTTTGCGCCATCGATCAAATT
>537FP012841 CG3552_1            :+U  EU:NT; range  -249 to    50.
ATCAAAGGCGTAGCTCAAATTTTTTAATGGGGTTCAGAAAATAAAATATGCTTCTTAAATCTCGTACGCCAGCTTCTAACTAATAAAATTCCGAAATTGGGACTTTATTAGGATCCATATTTATAAAAACGAACGCGCTGACTCGTTTTTTTTTTTAACCCTCTTGCCACGCCGCTGAAGTCAGCAATCAGCTGTCTGGGCGGTCTGGGTTGTCAGGTTGTCTGGGCCTTAAAATTGTACTAAATTTTCAGTTTGTTTTTCCCTGCCCAGCACAAAACGAAATGTTTTCGCGGCATTTCG
>538FP013698 CG7580_1            :+U  EU:NT; range  -249 to    50.
AGGTAAGCAATTATGTTTTACATTATTTTATTGTTATATTTTAATAAGAATCCACTAATAGTTTAAAGATCCGCTATCCACACAAATTAGGTTCAAGTCCACGCTGAAAGTCTACAAAGTTACACATTCTGGTGGTGGCCTGCACTTAGCTTCTGTCCAAGACATCAATCTTAAAAAGCGGCACTTTTAGGACATTTTTCAAAAATAAAGCCTAACTGCTTGGTATGTTCAAGCGGCCCGTCCACGGTCACACTGGTTGAGACGAGTCGAGAGGAAATTGCAGCGTAAAAGTCGAATTTC
>539FP009288 CG3664_1            :+U  EU:NT; range  -249 to    50.
ATAAATTCATAGTAAGACAATTATTATGTAAAATATACCCGTTTTACGATTCATTAGTTGACTCGTGCAGCAAAGAAATATGTTTTGTATATTCACGGTAAGAAATGTTTATATTAAAATTTTATTTATATTGTGTAATATGTTGGTCCCACTAATCGATAGAAATATGTATCGTTGGTTGGAGCCTCTGCTAACGAGCAGAGCTTAGGATATGTTTGGCATATTCCAACAGTCGTCCTGCGGTCACACATAAAATTCCAAGAAAGTTGTAAGTTAAGTTTACTAATAAACCAGGCGATA
>540FP002069 B-H1_1              :+U  EU:NC; range  -249 to    50.
GTGCCGGCAACATGGCGCTGCGCGAGAGAGTGACAGCCGATGAGACGGCGAGAGCCGTGGAAGCGAGAGGCAGCGAAAGCGAGCGACTGGCCATCCCCCTCCGGCCTTCGGTAGCATATGCGGCCCAACCACCGCCTATGACAAAGTGGCAAAATTGTTGCCACAGCCGCCGCTCGAGCCTCAGCCGCAGTCGGCGTCGGCAGCAGCGTTGGCAGCGGCGGATCGGGCAGGTGCGTTTCATAAACGTTCAGTCTCGTTTTGGCAGCCAAGCCGCTCACGACGTCGCTGGGTGAAAAGTTG
>541FP011014 CG13245_2           :+U  EU:NT; range  -249 to    50.
TTTAATTTATATATTCCCACAACATGCCATAATATGGTATATATGATTGAAGATCCCGGCTAAGGGCTTCCAAAATGTAGTTCACTTCAGCATCAGGGTGCCATCCACTCTCTCGTTCCGATTTAGCCAGCTTTCATTTTAGGCCAGATATCCAAAGCGTAGTCTAACCCGAGGGCGGCGTCGATGAGATTGTCAATAGCTGTCAGAGCGAAAAATCGCCTTTGCTCCCTGGGAAACCCAATCCACTTCAGTTCCTTTTCCACTTCGGCACCAAACACTCGATTTTGTGTCTGCTCCAGG
>542FP013742 MED19_1             :+U  EU:NT; range  -249 to    50.
AAATATATAACTCAACGTACATACGATACATATATAATAAGAGTTCCAAAGTAATATTAACTTTATTATATCTATAGGTAATTAAAAATGTATTATACGATGAATATTCGATAGTTTGCCCTACAGTACAACCCTGTGTGGTATTCCCCATCTGGGATATTTCCCACAACACTTTTGGTATTTTCACGTCGCGTTCATCTCGCGTTTTCGTTGAAGCCTCAGTATTTCGCTAGCTGTCGCAATGCGGTCACACTGGTTCGCGGACACAACAAGATGGCGAGACTTGCCCCCGAAATCTGT
>543FP000613 ctp_1               :+U  EU:NC; range  -249 to    50.
TTTAATCGAATGTACAATGTATGGCTTGGATTTCTTTAACATTATTATTGTAAATAGTTTTAATTACTTGCAATACAAAAAATATGTTTTTTTTATCGAAACACCGCTAGCCAGCAATAGTAATTCTTTTATATAAAATTAAAAAAAAAAAATGTATACATAGATGATAAAATAAATCGAGTGCGTGCGATAAAATAAATTGATATTTGCGATAAGCTAAATCGAATGCACCCGAAAAGTCAGCTGCTTGTATCGTTTAGAACTCCTATATCAGTGATGTCCGTCTTTAAATTGCATTCA
>544FP004925 beat-IV_1           :+U  EU:NT; range  -249 to    50.
AGCAAATTAAAGCAAAGCAAAAATTTGAAAGTAAAGCAGTAAGTATCATACCAAGAATTTAATTCTTAACTGAGCGTGAAGGGCAGAGCACTAGAAATGCCCTTTCTCTTAACTTTACGATATTCGCAGCCCCACTCACAGGACTAAAAAGCTCTCTCTGCCGCCCAGAACAATAAGTTCCGAGGACTCGGCTCGAAGCGCACACGACGATTCATAAACAAATCGAGCTGTTCCTGGCCGTGGCGATTCAGTTGAATTCGTTACGAGCTGGCGAAAGGACGTGCTTGGCGGTCGTCGTCG
>545FP005943 faf_1               :+U  EU:NT; range  -249 to    50.
GGCAGGTAAAAAGCAATGGCAATTGGAGTTGACCGCAGAACAACAGCAACGGCAGACGCCATTTTGTCTATTGGCCGGCTGATTTGTAAGCTCAATATTCGCGAAATAGTTACCGCGACTAGCTTCGAGTGGCGCAGCCAAGTAAGGGCTCCCCGCTGTCCAGAGCAAAGGCGAAAGGAAGAGCAATCGCCCATTTTGAGGCCTGCGAAAAGTTGGGACTCGGTCGTCAGTTCGCTCGATTCCATTTGCGAAAAATAAATGTACGTGCGCGTGAGGAAGTGTGTGTGCGCGTGAAAAAAC
>546FP011358 Pax_3               :+U  EU:NT; range  -249 to    50.
TGCAAAGTCTAAAGTTTAGCACGTAATTGCTTAATAAATCTATGATGATCTATGAACACCGTATGAGCTTCTATTTTTTATTCATAATGCACGCCGAAATACCTCCCCATATTTTCGGGCAGTGTACTTACTTAGCATGTCTGTTTACATCTGGCTGGAGTAATGTTAATTGCACCCAGACTAACACCTTCTATTGCACTCGCATCGTATTCTCCAGTTGTCAGCACACGATTTGAATATTCCCCATTCAGTTTGAATTGCAACGTTGTGCGGTCTTCATCGGATTTGTTTAGCAAGTGA
>547FP000175 Hmt4-20_2           :+U  EU:NC; range  -249 to    50.
TGGCAACCGCTTCGAAATGCTGTTAACAACAAAAAAAATTGGCGAACTCAAATTACAAAGCTACATCCACCCAGCGAAATTTATTGTAAACACCCGTTTTTCGGTTACCCCGCACACAAGTGTACTTAATTTGCAAGCCTTTGCGCACTTGGCAACCCTTCATCTTCCATTCTCACTGCGCATATGCCTCCCTCTCTCTCTCACCTGCGTTATGTGGTATGCGTTTGTAAACAGCTGAGAGAGCAATTTGCAAACGACATTCGTTTCCATTCAGAACAAATCGACCAACAAACAAATATT
>548FP009647 Rtnl1_6             :+U  EU:NT; range  -249 to    50.
TAAATTGCATATGTAGTCCATTAATCGATTGGATTGCTGGCGTGCCCACTGTGCACTGCTTGATGGGGCTCCCACTGCTTTTTGAATCTAAAAAACTTGTTTGCCGCCACTCTCGCGCCCTCTCGCTCTGCCTTTCTCTTGCTCCCCCACCCGCTACAATCGCTGTCCCGCTCGCTCTATCCAAGCAGTTCCCCATATGCGACGGCAAATTGGAGGCTTGTTGGTTTAATTTGTGCTCAAACTTCTTCCAGTTCTTTTGCTGCGCTCGATTCAGACGGTCGGCCGAATCGTCCCATTCGT
>549FP003672 CtBP_2              :+U  EU:NT; range  -249 to    50.
CAGGTTTTTCGTTCGATTCGGTGGTGGTGATTCGCGAAGGCAAGTCGGGTGAAGAAAAGTGGCACTGCCACAGGCGTGGGCGCTCGCACTCGGCGAATGCCACATCCTGTGGCAACTTCAGGCATTCCAGCAACAGAAAGAGATTCGAAATAAGAGTAAAAGGCGAATCGTGCAAGCTCGAGTAAAACTGGTTTTTGGCGCGCTTTATCAACTCTCGACTGACATTTTCCATTTCGAGTGTGTTTCGAAAGAGTCTTTTGTGTCTTACTGCCGCCAAGTTGTGGCAAAAGTGTAACTTCG
>550FP006058 Ars2_1              :+U  EU:NT; range  -249 to    50.
TTGGATTATGCCGAGTTTACTTTTATGATTTTGATCATTGCCATGTTGGAAGGTGGATAGGTAACAAGTTACAGTTCCTTGAAGACTTATGGGACCAACAGTCCAGCCACCTACGGGTTAATCAACACGGGGATAATGTGTGGAAACATTTATCGATAATTTTACAAATTAGAGGGATATAAAACAATTTGGTATATTTTCATTTCATACCTGGAAGGTATATTGCGTTGCACAAAAGCGGTCACACTAATTGATAGACGCAAAGTTTTAAGTAAAATTTGGGTTTAGTTAGGCAAAGGT
>551FP007817 CG14480_2           :+U  EU:NT; range  -249 to    50.
ATTTGCTGTTCGTTGTAAGTGTGCTGACCTCAATTATGTCTATAAACTAAGTATATACATTGGAAACGGACGAACCGAGAATTTATGGATGTATAAACAAAATACGAGAAACCGTCTTCACCTAAAACGCCTGCATATGTGTGTATGAATATCGTGTATTTTGCTAATCCTGTAGCTCTTTATTGGAGAATTTAGCAAAGCCCCATCCTATATAGATGTTTCCTATTGAGATATTCCTGAAATAAAGTCATGTAACCAGTGATTTTCATGTGAAGGGTATTTGTTTCGATTTACCTGAGG
>552FP012847 Jarid2_1            :+U  EU:NT; range  -249 to    50.
CTGTGAATACCCCGGGATCGGATTCAATGAGACACCAATTTCCAGCACCGTCGCCCATGTTAATAGTAGTCACTTGAATATCTTTCTACTATAGATTTCGCTACAAAAATGGTGCTTTTACTGCACAAAATTTTCTGTCAACTCACAGAGTGAACCAACCTTGCCAGATGTGACGGAAATCAAATGAGTGGCCTACTGCTTGTGCCGCCCTGGAAAAATAGTATGGCAACCCGACCATCCGCCATGACACAAAGCAAAAGCGGTGTAAGAAGAAGCAGAAGACGAAAAAAATATGTGCAA
>553FP001514 CG32650_1           :+U  EU:NC; range  -249 to    50.
TAGTGAGCACAGCTCACCCCTCTTCCCTTGACCATTTTCTTTTTTTTTTTTTTTGTCCAATCCAATCCCAGTTGTAAACCATAAGTGCGCTTAATTTGTAAATGCGATTCGCTGCAAGATTACATATGTTAATTTCCCAACTAACGTGTTTATCCTTAACTGACTGGGTCAGGGTTAGTTGTCAATTGAATTGGAAACAAGTAGGTTTTGAGCAATCCCCAACAGCTAACACACACACACACACATTTTAGTTAAAAACCCCAACAATAAAACACTACACAAAAAAAATATATATACATT
>554FP012887 ATPF_1              :+U  EU:NT; range  -249 to    50.
CTTCGAATTTTAAATATGTAAACAGTTTGCGTAAATGGTTTAATACTGCCAAACACTCGATTAAATATAAAATTAATATCATAAAAATAAGTTTAAAAGAAGTTGAAAATACAAATAAAAGTTATAAACATACAATTTTAATAAACATATTTTTATTTTGAAAAGTTCAAATATAGGGCTCACTTTGCCAGTGTTGTAAAACCGGGCTGACAAGCGGTTGATCTGGCAACGCTCTCTTAACCTGTCACTATTGTGAACTGACAATTTCGGGTGAATTTAGTAGCATAAATTCGTCGCAAC
>555FP004662 pre-mod(mdg4)-E_1   :+U  EU:NT; range  -249 to    50.
TTTCATGCACAACTAGGACTCCACCAACACTATTCACTTTTCGGGGCCATTACAAATCTTAATTTCACCTTTTGTTTAGTAATTTAGCAACAATTTTCGGAAATCACTTCATTTTTTCACAACTGTGGGCGACATTTTAACAGAGTTGCCAGATCAAGCGCTTGCACCCAGGGCTGCAATGTTCGGGAGTACAGTAGCTATAGGTATGCGCAAAACTACTGAAAAATTATAGACCATCTTAAAACCGGTAAATCGTTTTCTAACACGGAACGAGCTGTTTGCATGACGTATTTATTAGTA
>556FP012538 CG8560_1            :+U  EU:NT; range  -249 to    50.
AATGACATATACAAAATTGACCCAAGCACATAGTTGTTTATTTAAAAATTTGCAATTCACAATCAAAACGGTTTACTTTAAATGCGTTTTATTCATTGACTCAACTTATTTTCCAGCCATTAACGTAACAAAACAAAATGTTTTAAAACCCTGCCGAGTAGTCATGAGTTAGTCAAGTGAAAAACTTTTACTACGAGCCAGTCTGTCATACTCTTGTCAATGAGTATAAATTTTGAGAGATTTTTTTTTAGAATTTCTCCATCGCTCGGCGAAGACACAACAACAAATCAAATCAAATGA
>557FP004938 CG31413_1           :+U  EU:NT; range  -249 to    50.
GTTGTCAATGTTCCGGCCAAATCCATTCACACTCTGCTGTACAGTTGAAAACTTATTTTTTCTAAACAAAACAAAAAATTAAATAAAGACATGTTCAACTTGGTGATTTCCATTTGTGAAATAGGCAAGGTGTTTTATCAGGCTTAATGAAGTCAACAAAGTTCTCAGTGCTTGGAAAATTGCAATTTTCACACATTTTATTTGGGTTTACAACCGAATCAAATCACACCTAAATTATATAGATTCATCAGTGGCAGTTTACCAGTCGCATAACGTATATCTTTTTGTAATGAATCCAAA
>558FP013422 Pdi_2               :+U  EU:NT; range  -249 to    50.
CATTACTGAATTAGTTAAATATAAAAATAAAACTTCAAATATATAAACGAGATCCTAAACTAAAAAAATTTACCTTCGACGATTGCCAACCTTTGGGCACCCAAGCGCCACCTACAGTTCAATGCTCATTCATTGACAAATATCGATATTAGTAAAATTTATCGGAAACTTGTAGAGAAATACCAAAAATCCCTCACCTAATTCAGCTTTATATGTATATATCTCTGCGTTTCACTGTCACTTGAATTCATTTGAATTTCTACTTGCAACCGGGCAAGTTCAGCGCAGTTCGAATCCCAG
>559FP007031 vis_1               :+U  EU:NT; range  -249 to    50.
TATAAAATTCTCCTGTACTTAATTACTTACTTTAATACGTTCGATACAAGCAGACCGATTGAAAAGAACCATTTTTAAAAATCAATTGAAAAAATTTGTTTTTGAACCCTAGTTGGCCATGACTTTGGTGTCTGAATGACTTGCCTGCCCTCGGGAAAAGTTAGTTGAATCTCAAAGTCTGTGGTGACAACACCTAAAGAAACTAAAAAGTGTCAATTTTCTCTGTTTGCAAAAATTGTAATTAAAGTTACTGTGCTTTTCCTTTCAATATTTGCACACCGATTCTGGTTGTGTTTTAAT
>560FP003350 CG6465_1            :+U  EU:NT; range  -249 to    50.
GAAATATAAGAATTAGTTTTCCACAGTGATGTCCAATCACTGATTGCTGTTGTTGATTAAAACAAGTGATCCCCTCCGCTACTGTGACGTAAACGAGTTTTTTCACCATCCGAAGTTCTCGTTTACAATTTGATAAAATTATCTGTGTCCGCCACCTCGCGGGTCGCGCGTTGGCGTTACGATCGTGAGAGATAAGTCTATTAGTAGTAGGGCACTGGAACTCGACTCGGACACTAGCTAACACAACTCAGTATGCTGCCAGCTGTCAGCCGCAAAAGATCGTATATAGAAGTGAAATGG
>561FP013647 CG13022_1           :+U  EU:NT; range  -249 to    50.
TGTAGTTTGTAGTGCGTAGCTCTAAGTGATCAGTGTTGAGTAACCGAAACTGGGTTGACTCCACATGGAAACTAAAACAGTATTTAAAGCGGAATACATTTTTTGCCTGTATCTGTATCTCAAACTGTATCTGTATCTCTAGCGAATAGTTATTTGATATCCGTGGATCCGGGTATAAGCAGGTTAATCTGCACATTGCGGTTTCCTTGAATCCACATATAACCCCATGACTTAGCATGCTCGGAGTTTAGTTGTTTCTGAGACTTGAACATGATGTTGGTGCTTTTCATTGCTTCGCTG
>562FP004454 Dys_3               :+U  EU:NT; range  -249 to    50.
CATGGCGACAAACGCCAGCGTTTCAAAAAAAAAAAAAGCGAAAAATGAAATCAAAAATAGAAAAGATTTTGTATTTTCAGAGAGGGGAAGAGATAGACAGAGCGAAGCGTTTTGGGGCCGGAAAAAAGATTGAAAATGGGAAAAATTTACTTCGAAGAGGCGCAAACATGTAAATTCGTCTCTTTGCCGGCGAGATGAGGTCTTTTGTTTTTATTTTTCCCCATTTTTTTTTTTCGTTTGCGCCTCTTCAGTAGCGAACCATCTCGTTTGGGAAGCGGTTGCAGCAGAGCTTTAAAATCT
>563FP013120 CG6931_1            :+U  EU:NT; range  -249 to    50.
TATTTTATGTGTAATTGTCGTTAAAGCTCCACAGTTTATAGTTGTTGGTTTATCGCAAATATAAGTAATGTAAATAAATTATTTTCGATGTTGTCTGAAAATTGAATTTGATTTTTTTTTCATAAGCTTTGCTCACTTATTTACCTAACTTTGAAGTCGATGGCATCAACAATCCGCACCGTTGCCACAACAACCAATTCGATGTGACTTTGTTTATACCGTGACAGCTAGTCTATACATGTGGAAAACAGTCTGACGTATAAATTTAACAGAATTTATTCTGAGGCATAAATTATTTGA
>564FP013087 crim_1              :+U  EU:NT; range  -249 to    50.
TTTAATCAAATTAGATAAATAATTAGATAATTAACTTTGAATGGAATTGTGTAATGTATTTTGTCGTACAAAACGAACTATACGTATTTTAAATATTTGGAATTGGCGCCATATGCTCACACTTTTTGTGTTGACCAACACTTAGTTAGTATATTTGTACAGCGACAATATCATGCATTTGATATTTTTTTGGTATATTTATCATCTTGGCAACATGGTAACTTTTGTTGACTCATTTGCGGTCACACTGCTCTCTAGGGCGTATCTTTTATTATTTACGTTGTGTATTTGTGTTATCTG
>565FP008180 lms_1               :+U  EU:NT; range  -249 to    50.
AAAACCCAGAAGACGGCGTTGAACGCGAGCCACGCCCCTCATCCCAAACATTTCACACATGTTTTAAAAATAACCGAACTTGTGTGCTGTCTTCAGTGAAAATCGAATAGTATGTTTCTGTTCCTTTCTGTCGTTCTATTTGCGCATATGGTGTGAGCGGTGCGGAGATATATGATTTTAGGCTCCGCCCCGCCAGGCGATCATCTTGAAAAATCGGCCAGTGAGCAGGATGCTCCGCATATTCAAATTAGTTTTCCGTAAGATCTCCACGCGCGCTGTTGTCTCCGGAATATCTTCAAA
>566FP005886 CG18672_1           :+U  EU:NT; range  -249 to    50.
CCAGTGTTCTACAGGATCGGAAAGGATCTGAGTGGGGCCTATCTGGGAAAGTGATGCTAATGTAACTCGACTAAGTTCCGTATTTATTATAGTTTTTAAGACAAATAAATTATTTCATCTGTTGTAAGCTATTCTCCCTCGTACCTACCGTTTTTCACTCTTGGCGTTCCAAATCAGATCCGATACGGTGGGAAATCGTTGCAAATCTCACCTGAACCGAGAGTAATCGAACTATTTGTGATACGCTCCAGTTGGATGTAGTCTTTAGTCGGAGCTGCAGCCAAGTTAGCATATCTCCCG
>567FP010833 CG9263_1            :+U  EU:NT; range  -249 to    50.
TTCGCATCTTTTAGATACACAACATGACCATGTTCAACGGCGGGTGGCATATATATTATAACTTGACGTTGAGAATCCGGGGATGACGACCTCTTGTCCTCATCGTTCTTATCCATATGATTATCCATTGCGTTGTGTTGAAAACTGGGAATTTTTTTGACCAGCTAATACAAAATTTGAGTGATAAATTCAGTTCCGGTGTGATAGTTGTCAACATCGTTTTGTATATGCCGAAATTATGTTGACTTCAGTAGCTTGTAAGACATTTTTCGATACTTTTCCAAATTTGATCTGTGGACG
>568FP001748 CG9114_1            :+U  EU:NC; range  -249 to    50.
CAAGGACACGCGGGAAATCAGAACCTGAACCAGAAATCACACACAAGAATGTGGGGCCCGGTTTGTGGAGCGCTGTGGGGGTTGCGAGGCGGAGCGAGAGAGAGAGACGGTGAGCGCGAGAGACAGAGTGAGAGAGATGGGAAATGAGAACGCGCGGGCGGAGCGGAGTGCAATGTTTGTGTGGCGTCTTCTTCTTGCTACTTACAACGATCAGCTGCTCCGCCGATTGACACAACTTGTTGAATAATCGGTGTTAGTCGAGGGCCAACGTTATCAGCTTATCGATGTGCGTTTTTTATG
>569FP011069 CG31815_1           :+U  EU:NT; range  -249 to    50.
GTCTATAAACAGATTTTGGCATGAGTATCGTTTTGAACTGATTTGTTCTAGGCTTAAATTGACTAAGGTTCACTTAATATTCAAAATCTTGGGATAGGTTTCTGAAGTTAAATCAATTTTAATTTACACATAACATTACAGGGAACATCATTTTGCCTCAGTGTAATTATTTGTTTACTATAATCAATAATATGCACAATTTTGTATTTAACGGATATTTGTTTTTCGGCTGGCTTTCATTTAATTGCCAGTATTTCCTTGGAAAGTGTTACGATCAACAAAAATTTACTGAACCACAAT
>570FP007430 Sfp51E_1            :+U  EU:NT; range  -249 to    50.
ATAAACACAGATATATAAGTTGACCCAATTAATATATAATTGTTAGGATATTTGGTACTTTGCTATAGAATAATGGAATAAGCAGAGGTTTTACCTAATCTCTTCCTCTTTATTATATGGGAATGTTTCTAGCGATCACACACATTTGTTTATTTATTTAAAATTATATCTTTCTGTTCTTGTCAAACTACCATGTCCAATCCTAATTTCTCCAGTTAAAGTATCTCCATAATCTCAGGCACAATATTTATTTATATTCTGTATTCCTAATGATTCGAAAGTATTTAGTTCTTATCTTAG
>571FP012506 Cdc27_1             :+U  EU:NT; range  -249 to    50.
TAATAAAAGCGCGCTGTAAGGAAGTCTAGTTATGTATATATTTGAGTAGCTGGGATACATATCTAATTTTATGACCTTCTTTAATGATATTAATTTACAATTTAAATTGGCATTTAAAAAAATGCAAAGTTATGTATCAGTGGAAACAGCTTATAATAGCTTCGTGTCAAGAGCTTGGTACTTTTGCGCTAGTGCGATACGGTCCTCCTCAACCATATAAACAATCGATTGGCAGGGTCGCGTGCAATCGATACTTTGACAGCTCGCAATTATTTTAGCTTTGGTTTTTCAAATAAAATG
>572FP011112 SclB_1              :+U  EU:NT; range  -249 to    50.
TGTAGATATACAGATCTAGAAAATATTTGTGCCGCGTCAAAAATATTACCAACAACTGGACTCACATACAACCAAATAGCCGGTGATATACACGGTATACATATATAAATATAAATGAATTTTTTATATATCGTCTATCTAATCGGATCAACATATGTATGTGGATGGGTGCGTGCGCCCAGGCAATGGCCATAATTCCAAGCGCTGGCCAACTTTTTGTGGAGAAGTAGAATTCAGATCGGGAAATTCAGTTATTGCGCGCCTTTAGCTACGAACGGTTGGAAATCCTCCAAGCAATTA
>573FP006653 CG1407_1            :+U  EU:NT; range  -249 to    50.
TGGGTGTACGAGGAAATCTGTCTTGGATCATGTTAGATGTTTAAATAAATTAATTGTACCATAATAAAAATCTGAGACTAAATAATTATGAAGAATTATTATATTTATATCAGAAACATATCCAAAGTCAAGCAATTATATATTGAAAACTACGCAGAATACGATGATCCAAAATGTGTTACCAATTGAAATTCTTATAATCGATAGTATCGTGTCACGGCACCCACAACACACGAACCGCCCATCCCTAAACCAATTTGAGTTTCCCCAATTTGACAGCCAAAATTTAGTTGGTTTCAT
>574FP007750 GstS1_2             :+U  EU:NT; range  -249 to    50.
TGTTGAGGTAAGCCAAGGAATCCCTGGAACCACCTCATTTCGTAGCACCTTAGTGATGTAATTACGCACCAAGATTTACCCTTGCCAAAAAGTGGAAAACGCTTTTGCGAACTTCGATGCCGAATGGTGTTCGTCTCGAATCGGTTCTAAAATTACACACAATGGTTTTTTGGCTTCGATTGATTTGATTTGATTTTTGGGTCAATCGATTCGAAATCGAAAAGTTTTGAACTCGTTTCGCAGAATCGCAGTTCGCGCGGATCTCTCGCCTCGCTCGCAAGCAAATATGTGAAGGACAAC
>575FP002337 CG12533_1           :+U  EU:NC; range  -249 to    50.
AAAACTATTAAGCTGATATGAATTTCTTCTAGCTGTTGTTGTCAAAAGCCACATTTTTTTTAAATTATAAATGAAAAATAACATTTAAGCTCATTGTTTTAATTTAATCTAAGGTCTTTTTAAACAATTTTTATAATTGGCAATTTAGTTTTTATTCGATTTTTTTGGAAGTTTCTCTTGAGTCCGAACGCCAGTGTTGGACAACATGTGTGGTGGGCCTGCGATCAGGTGGCAGCCCCAAGGGAAACTGATTGCTCAGCTCCGCCCGAAACGAATCGAAACAATAACACAAACTGTTCA
>576FP004060 Sb_2                :+U  EU:NT; range  -249 to    50.
TCCGGACGGCCACAGCCCAAGCCATAAATTCTGCACACAGTTCGGTTTGGCTTAGTTTTTTTTTTTTTATTGTTTTTTGTGTTTGTATCATTCTGTTTCTGTTTCTGTCTTATTTATTTGGTGAGTAAAACGCGACTCGGTTTGGGAATGCAGTTCGCTGCCGACGCGGACGCCGCCGTCGACTTCGACGTCAGCGCCTTCTCCACTTGACTTTAAGTTGAAATGCGTCCGATCAATGGCGATCGAGTTAGTTTTGTTAAGATCTCGTCCAGGCGAAGAGTTAAGTGCAGCCGGCCGGTA
>577FP006581 Not1_1              :+U  EU:NT; range  -249 to    50.
TGATATTTATTTATTAAGGCGTAATTTATGTATTAGCATTTGAATTTATTGTATATTTATTACTAGTTTAAATTTAACGGAAAAACATCGGCTATTTATCCGTTACTAATCGGCAAGATTTGCCGCCGTTTTTGGTAATTCAAAAGAGTATTACAGCTTTTCTGGTATAAGTTCCACATGGCGTTATGGATTTCTATATTTTAATCACAAACCCGTGATTTGTAACACTATTCGTTGTGAGTGCCAAGCAGTAGTGACTGAACTATCGGTTGCTGAACACGCTTCCCAGGGAATGCAAAA
>578FP008425 CG3074_2            :+U  EU:NT; range  -249 to    50.
GCTCTGTTAACCCATCAGATACAAATAACGTATACGCAGTAACAGCAGGACGGCTGCCTCACTCTCACTCTCTCTTTTCTCTCCCTTTCGCTCTGCCAAGCAGACCACCTACGCCACCATAAGCTATAAGCTATATAGCCTATAGGTCCCGAGATCGGGCGGCAGAGCAGCGCTGCCAGCAGCAATATTAACAGAAGCAGCAGCAGCAGCAGCAACCTTATGTGGTGGCCCATAATTCTAACTGAATTCAGTCAGCAAGCAGCCGCGATCGGAGCAAGAACACCGCGCGACAAGGAAATC
>579FP009395 Chd1_2              :+U  EU:NT; range  -249 to    50.
TGTTTCGAAAAAGTGCATTTCAAAACAAGTGGGCAGCGGGAAAAACATAAACATTCGCCAGCGACCGCATGCAAGTGAGCCCCCTGTATTTAATGAGCGCTACAAGGCAACTGTGTGTGCTACCACGACAATATAATGAGCCAGGTGAGTAGGCCTTGAAAAAGCTGTGGTTGTCAAACATCGGTGTGTGTGGAAAAATCGGAAAAACTATGAATTTCTTATATCATTTGAAACCAGACAAGTCAAAACAGTTTGATCCAGGCTGTCGTGTGAGTAAAAACGTAAATCAAATGCTACACA
>580FP004218 sll_1               :+U  EU:NT; range  -249 to    50.
AGCGATTACAAATTTTCCAATTGGTTTTAACAAACAGTCCATCCCTCTTATAATCTATTTTAACGATTTAAGGCATGTTTCAAGGCTTTTAATATGCAAAAATGCACAAAAACAACAAATAAAATTACTAATCCGTTTCATACAAAGAACAGCTGACAAAAAAAAACGACCGAAACCTAACGGTAAATAATTCAAAAGATTAGGGAATACCCCAAATGGTATTTACTTTTAGACCGTGTGGTATTTTCTATCGTTATCGGCGCGGTCATACTGGTAACGTATTGGTTACTATTATAAAAT
>581FP003862 CG7530_1            :+U  EU:NT; range  -249 to    50.
GAAGAATTGATATTCAGAATCCGCTTTTCAAGTTTCAGTGTAAGATCTCCGATGGCGGCAACGACCACAGCATGCTAAATTAGCATTTAATCAATTCAAATGCTATATACTGTATATGAGAAGAATCATGCTCGCGTCGCCAAAGCTTCGGAGCGAGCTTTTAGTATTTCTTTTCTCTTTCTTCTCTTCGCAGCGATTCGCGACTCTTTCTTTTAACGCAAATAACACACTCGAGGTCTGAAAATATTCAGTTGATATTTTGCCGCGTTGCGAGAGGTGGAGGTGATCGCCAGAACTTTG
>582FP007093 Nmda1_3             :+U  EU:NT; range  -249 to    50.
TACCAAGGTTCAATCTTCTTAACTTCTAAGCGAGTGTTACAGCTTACCCGTTTTCTGATCGCATGCTTTTGTTCGTCCCGGGGCTTGTCGACCCGTTGAATGCTCAGTAATTGCCCAGAGCTGATTCATTTCCATTACCTCTCTCTCTTTACACATCGTACTTGTCCCTTCTTATCATGGTTGTATGTACATATTTGCTCGAGATTGTTTCTTGGTTTACCGCATCTCTTCGTCACGGCGAAGCGTTTCATTTAGATTTTACAGTTCTTGGTAGACAGATTGCTGTAGCGAACGCGTTGG
>583FP013547 MED10_1             :+U  EU:NT; range  -249 to    50.
CATTTGGGACATGCGCTGCGCGCGTAAGGCATCCAAATCACTATCCGACATTCTGGGTTCTTATTCTCAGTATATTTATGGCAGTAAATTAAGTAATTATTGCTTTTTTTGCTTCTATAAAAATAAATCACGCTCTTTGTAGCAAAAAAAGTGTGCGATTGAACAGTGTGACCTTGCTATTCCTTGCTTATTCGTAAATCCGAATGCTCAAAATTGCGTTTGAGTAGCCCTGGTCATTCGGTGTTTTCTAGAAGAAGAAGAGTTGCGAAGAAAAATAAAATATTTGCCAAGGAAAACAAA
>584FP010979 Skadu_1             :+U  EU:NT; range  -249 to    50.
TTTTTTTAGTTGTACAACAATTTCTTTGTTTGCTCTGTGCTTTCGTGGCGAGTTAATTTCGTATTTCCGCTCATTTAACTGCATTTCCCCCTGCCGTCCATCTCCATCTACCCGGTTGCCATGGGCCGGCTCAAAGTGCCGTGAAGTTGTTTTGGCCGCAGGAAGTTCATTTGTAGAACAGGCAACAGAAGCGAAAGTCATATGAATTTGTAGAGAAGAGCCGGCTATGAAGTGCCACTCGGAAGGAGTAAAAAGAGTTTAACTTCAGTGTATACAAAAAAAAACAATTCAACACGAAAA
>585FP000171 l(1)1Bi_1           :+U  EU:NC; range  -249 to    50.
AAGATTTCAACATTTGGTATTTAGTGGTAAACTAGCAAGAAGCTGATACTGGCAAGCCAATATTATGTGCAAAATATTATGGCTAAACTTCAAAATAGAGACTGACCCCTTGAACAAGAAATAAGGGTAAAGAAATCATCCAGCTTGTAATTTTAAATGCTCAGGGGAAACTTTTCGATAGGCGAATTACCGCCTTCCGATTTTAAATAACAATATGCTCCGATAGCACCCTCCGGCTGTCGATAACTCAACTTTGCGCACGTGCATATAAAATAGAAATAGGACGTTATTTCCGAAATA
>586FP013394 CG17839_1           :+U  EU:NT; range  -249 to    50.
AGTTGGCCACATGTGGGGCTTGTTGTTGCCGGCTTTTGGCTAAGAAACAGCTGAGCTCGGCCAGCTGCTTTGTGTTTATATTTTTTTCACGAGCATCGAAGCGCCTGCGCACTAGCCATACATATATATACTTATATGCATATACATATATAGAGCCCCCCGATCCCGAAAGCCGAAGCGGAAAGCCGAGCTTTTTGTCGACTCGAGAACGGACGTATAAAATAGCGATGGCTGGGCACAAAGCGATTCAGTCGTCTAACGGAGTTCAAACCAAGCTGAGCTGGAAAAGTTCTGTTGGCC
>587FP001177 Sp1_1               :+U  EU:NC; range  -249 to    50.
ACTCTAGAGAGTGGTGTGTGTTGTTTTATATTTTGTTGTTGCTGTTGTTTTTGGATTGTCTGTACGAGCGTCTCGCTTGCACTGATGGCATCGTTGGCCCCCACGTTGAATTTTGGTTAGTTGGAGTGAATTTACGACTGTGTGCTATCTCACTCGCACCGCTGCGGCAGCTACGCCGGCAGCGGCAGCGACTGTGGCAGCGTTGGTGGCAGCGGCGACATTTAGACAAGCTTTTTGTTCGCGTGAAACAGTTGCAAGCCTTTGAACGATCAGCGACGACGGCGTTACTTTTGGCGCGGA
>588FP009906 AkhR_1              :+U  EU:NT; range  -249 to    50.
CTCAGAGCTAAAGATAAATTCTACTTTTCCTATCCTTTGAGCAGCTATAAGAGTCATAGAAACGCATTCAGGTGTATAGTCCTTGTCCAAAAAGTAGGCTACGATTTCTACAGGAGGCCGAGGACCAGGTATTTGAATGGTCGGGAGTGCAAAAGCTTCCACTTGTCGCGCTCATCTTCCAGCTGTGTTATCAGTGGCTGCCGAGATCTCGAGTACGAGGCATCAGCATCCCAGGCAGGCAATCGGTTCAGTCAGTTCCTGCTCGTCGATCGGTGTGAGTGTGGATCTGGAGTACCGTTA
>589FP012215 CG14995_2           :+U  EU:NT; range  -249 to    50.
ATTGGCACTATTGTTCCTCATTTATTTCTTCGAATTGGCTTATTCCATACGTACCTGTGGCCCAGGACGAGAAAGGAACTGTCATATTAATACTAAGCAAAAATATCAAAGGCCGAAACATTATTAACGTAACCACATGTTAACAGTAAGCACATATTTTAAAATGAGGGTACAAATATGAAAAGTGTATCGATATTTATTTTTTTCCAGAAATGGGGGTCACACCGGCCCAATGGTCATCTCTAAGTTATCGTAACGAAAAATATAGTTCTGTTGTTTTAATAATTTTAGTAGAAAGCA
>590FP000771 MLRN_1              :+U  EU:NC; range  -249 to    50.
TCTTAGGAACGAATATTTTAAAACAAGATCTGGTAGCACAACTGACAATAGGTTTTTAGGATTCTAATAGCCATGGTCCTAGTCTCAGTAGTATTCACATTTGTAATATAATTTTATATTTTATAATATAATTTATAGTCTTAATATTTATTTATTTTAGGAGCTCCAACAATTAGCACTTTTGCACAGTAATTTTTAGCATATTCTGCGGTATTTTCTGATAAATTGAAACCGCCTCTATGCTGGTCACACTTGGCCTTCTCGTCGAACCGAAATTATAAAAGACAAAAGTGCAGCTGG
>591FP008227 CG15651_1           :+U  EU:NT; range  -249 to    50.
ACATTTTCTCAGAAAAATATTTTATACTGTATTGAATTAAAGAGAACAATCGCTTTTAATGTTTTACAAAAAAAAAAATGATTTTGTCCTTTTTGCGCGGGAAAAGCGTAGTGGAAAGCTCTTAAAAATGGCATGATATACGGTCACATATCCTGGGAGGAAGCTTTTCATCCGTTTTTCCAGCTCCGGCGCCATCAGCTGTTCGAGCTGAAAGCGCTTTTCCGCGGGGTAGGAAATCGGTATTTGCGCATAGCCGAAGAAAAAGGAATAGGCACAAAAACAAAGTTCTCGAAAAGCGGA
>592FP002386 CG17065_1           :+U  EU:NC; range  -249 to    50.
GCCATATATGTGGCTGTATTATTATTAATCAACAATCATTCTATATTTGATGCATAAGAGTGGGATTGCACGCTAATTGACAGTTCGTTTTTAGGTCAGTCATGTTTAACTACTACTTGCGCTACATTATGATGTAGCGAAGCAAATAGCCAAAAGTAGTAACACAGGGCTATAAAATAGCTTATTTGACAGCACAACATCTGATTGTTGTTGAGTTCGTTTTTGTTTTTGTTTTTCGTTTTCGTTTCAGTTTAGTTTACGCTCCCCTGTTTATTTGCGAGCCATCGCTCATTCCGCCCG
>593FP007845 HPS4_2              :+U  EU:NT; range  -249 to    50.
TCGATCGAATCCTTTGCCAGCAGGCTGCATTCGATCAGCTTTTCAACTCACCAAAATTCATAAAAACATTTAAATAAACGATCAAATTAAGCGAAAAACACGGAACACGAAAAAAGTGTATACAACTTCACTGATCGACGGCCATTTTAAAAGTGACCGCAGTGGGCCTCCTAAAATATACCACACAAATATACCGAACGGAATGCTAGTATTGAAGACTACCAGCAGCTATGCAATACGGTGATTTTTAGTAACACTAAGGTATGGCAGCGCCGTAAGTTCCTCTGCAAAGAAAAATAA
>594FP008241 shg_1               :+U  EU:NT; range  -249 to    50.
AAAAATAGTTGTTAATAATTCTATTTGAAAGCCCAAGCTGGGCCATTTTTATCTTCCAGCTTCCATTTTTAAAGAAATATTTGTTATATTAAATCCAGTGTAATTGATTCACATCAACGTATTTATCGAGAAGTGTAGACAGTATATAGTATCGATAAAACGAAAACATCGAGATTATTAACCGTTAATTATCGATGACCGAGGAATCGACGGTGTCTCACATCTCTAACGCCGCCCGTTGTTTTTGTTGCATTGTGTTTTTGCTTTTGAATTGAGCGGTTGTCTCGCGCGTCGATCGCA
>595FP011451 Taf13_1             :+U  EU:NT; range  -249 to    50.
GAGTTTGGCTAGATTTTTACTCGTGGCTATAATTTAAGCACCTATATAAATATATTTTAGATGTATTTTGTATGGTCTTGAATAAATTCACAATTTATTTAATCACGAACCAAAATATTTAGATTTGTTGACAAGCTCAGATATTTGAAATATGAGCTCGCAATCTAGCTATTTCGAGTTAGTCTCAGTATCAGCTACCTTCTCAACCAATTATCGCCAGCAGTGCTGCAAGTATCGATTACAATGCTCATTCAATGCGGTGTTACTCGCGTAAACACAAAATTTGTATACAAATTCAAC
>596FP007992 CG15071_1           :+U  EU:NT; range  -249 to    50.
CATTTCCACTGAAAGTTACCGCTGCCGTTTGGAAAATTGTAAAATCCAGCCAAGCCAAATAAAGTTTACTGACCCCCGGCAGAAGCATAGAATTGTTGGCACAGCAGCCGGAAAAATCGAGGGGGGTGGAAAGGTTGCATATCGATTAAACACGTGGAAGGAGTGGGTGGGTGGTTGGGTGTGCTGGCAACACGTTTGATTACCGCGTGTAAATAAGAACAACCAAACGAGCGCTGCAGAAGTTGCAACGACTCTCTCCTTGGATGTTGTGCAACAATCACATGCTACCGAAGCCCCAAT
>597FP004335 CG44009_1           :+U  EU:NT; range  -249 to    50.
AGATGTGCTTGTTGATAGTGAGGAAGCCAATCTCAAAAAAAAACCAATTGAACTAACACTTCTTACAATTTAAACTTTTAATTAGAATTTAGAATATAAAATAATATTAAGCTAATTTGGTAACAGTTTCATTTTAAATTTCAACTGTTTTAAGTGCTGTAAAGTGCATAAAGTGTTAACAGGTGGCTCCACGCACAACGCGTTAGTACCTTACCAAATAGCGTTTTCACTGCACCGCTCACCACGGCCACACTCTGCCTTTGTTTTGTTTTGATATTCCCACTGCATCGCATTTAATTT
>598FP013624 IF36_1              :+U  EU:NT; range  -249 to    50.
CCGTGATGCCAGACCGGGTTTCAGTCTGGGCGCCACAATTGAAATAATAATTTTTTATTGCTATAATAGCCATGCTAAGATAATAGAAATTTTGAAAATTGAGTATTTTTTGAAAGTTGTTTCAATGACTTAATTTTATTTTAAATAAATGCGCCACTTTGAAAGCTTGAAAAAAATACGGCTTCAGGGTCATGGTATTTAATGTCGTGGAAATACCACACTCTGGTAACTCTGAGCGGGCGTCACTCTTTTCGTCTCTGGGCACACTGTCGGCCCTCGCACGCGTATTTTTCTGCCGAT
>599FP012204 CG32259_2           :+U  EU:NT; range  -249 to    50.
GGTGACGAGGCATGAAATTTAAGCCAAGATAAGCAATTTATCAGACAGTTCAGGATAGACTTATCATGCGATTACGGCTATTGTTTATGGCATTTTCCATTCAAGAAATTCATGCAAGTGAATCAAGAATGAAAGCAAAAGCGCGATATGTTGATTTACAAAAAATCTAGCATTAAATAAATACTAGATTATTTCGCCATAGATGGTGACAACTCTGGTAGGGGTTGATGAACTGTCAAAATGTTTGACAGTTCCTTTTGCCTGAAACAGCTGACCAACAGCTAATAGAATTATTCAGCA
>600FP007101 sug_1               :+U  EU:NT; range  -249 to    50.
GTGTGCTTTTGCCCCAGATCCATTTGCCCCAGCGGATTTTTTTCCACCGCTCCACCGCTACGCACCTGCTCCTCGGCGCTCCACTGTTTTGGTTCCGTCTGCCGCCGTCTGCTCCCCCTGCCCCTGCCACGCCCCCGCCGGACCCGTCTGCAGCCTTCGAAACTGATAAGCATACCCTGTCCGTCTGGGCGACCCCTTATCGCCGTCCAAGTTTCGCATATTACCCGAACCTCTGCAGGCGAGCGGCTCATTCGATCGGCAGGCGCTTTAGCGAAAGCAACAAATTTTCTCGATCAGCAC
>601FP014307 SPoCk_1             :+U  EU:NT; range  -249 to    50.
GTTAGTAGTGTTGCGTCCCTCTCCCGCACTCTCGGGAACTGTTTGTGCCGCTGTTGTTGTTGTAACGTGATTGTCGCCTGTTTTTCCTATTCTGCTGCCGTCTCTCACCTGTCCACATCTCCGTTGTTGTCATTGTTGCCGTTGTCGCTCCCACCCACTCAATTCCACCGCACCCCGATCCTCCCATCTCCCGGTTCGCAATTCAATCAATTCATTTTGCTAACAACCTGCCCCGATAACTGCTTGTTTAGTCGTGTTTCGAACTTCCGACGCAGCAATCAGAAGTTACTCCGTGCGATC
>602FP005552 intr_1              :+U  EU:NT; range  -249 to    50.
TCAATGAATCCGGAAATGTGTGCAACTTCTCCAGGTGATGTCCTACTTATAGACCATCAATTATGTGGCTTAAACGTTTATGGATTTCGCTGTTTTCAAAATGCACTCAATGGTGATCTCTACATAAGTCTAGGCAAACTGCAGCCCATGATCGGCGATTTGATCCGGAAACTTAATGGTTTAAGTGAAGAATTTAAATCAGTTACGGGGAAAGAAACCTAATTGTTGTGATTTGAGACTGAATCGGTTGAAATGTCATAATGCAGCTTAGTCAGCTAGTCATAATATTAGCAGTCTCCC
>603FP001584 CG12725_1           :+U  EU:NC; range  -249 to    50.
TTTTACTTTCACGTCGAAATCAAAAATAGTGACTATTCAAAGAATATGCAACTGTTGTGGGTTAAAGCGCGAAAATGAATTTTTATTAAATTGGAATAGCCGAATATATCAACTTCAGGGTTGCCAATTGCTCCTTATGAAATTCGATTGGAGAATCGACAAAGGAAATCAAATAAGGTAATCAAGGATGCCATTAAATTTAACTCGCACTAGCATTCGCATGACGACGACAGTTTGATAGGGGATTCCAAGAGCAAACTTTTATCCGAACGAAGCAAAACTTAGAGCTTGTGTATAAAA
>604FP008522 ATPA_1              :+U  EU:NT; range  -249 to    50.
CGTATTACGACATAACGTGACCACATATTTTAGGGAATTTTTAAAAAATAAGCATAGAAATTATCTCTTATAACTAAAGTCATGTCCACTTTGCTTTGAGTATTAATTTAATTTGAGAAATTATATTGCGTCGCGTAAGCTGCCACCACTGAGGGTGACCGTACTTGCGACCGGTGTGCCCGCACCGCGCAATCACCAGCACTTCGGCCGTTTCCCAGCACTGCCTCACCGAACGTCTGGCCAGCGACCATCTTGTGAAAAGTACTACGAGTGTGGAGAGGAGTTGGCTTAGGAATTGTA
>605FP004024 CG9632_1            :+U  EU:NT; range  -249 to    50.
AACTATGGATTCAGTTAGTACTTACTTATTAAATCTGCGTATCATCGATTTCAGGGTATTAAAGTCCGGACGCTCGGCAGGATCCTCTGCCCAGCAGCGACGGATTATGCCATTGATGTCCGCCTTGGTATCACCGTTTGGTTCAAGTTCAGGACGGAATGGTTTCTGCATTCTATGAGGATTGTATCCCTTCACGAGTTCGATTATTTCTGATCGTACGACAAACAAAATAACGTTGAATTAGCCTTCAATTTGGAAATAGTTTTGTGTAAACATGTTATGTAAATTATTCGTGTTAAG
>606FP000712 CG15771_1           :+U  EU:NC; range  -249 to    50.
CTTTGACCTGGACAACACGTTGATTCCCACCAGAGCCGGCGATTCCAAGGCGATCAGAAAGGTGAGCTTTGTTAACCAAGCCAAGGCAGACAGCCTCACTGCCCCCTCTGCCAATCACCAATCCGTTGGCGTTTCTTCCGTTTCTTTTCCATGTAGTGTTTGTGGGGGGGCGGGGCGGGGGAGGTGAAAGTGCGCAGCAGGCGGGCGACCCAGCTAGAAAATTTTCCACTGCAGCCCGCCCGTTGTTACGTAGTCGAAAAAACCCGGACGCTCGGCAGATAGCACGCGCCCGAAATTTCG
>607FP010603 CG6614_1            :+U  EU:NT; range  -249 to    50.
ACGCATTTTAAATGTGAAGGAGGTATCCCAGGCTGTTTTTCTTAAATTTAAATATGTGATATGTGTAACCGCATTCCAACATTTTGAATTAGTTCTGGCCGTCAAAATGCTCTATTCTCTGCGTGTGACTGAAAAATGATAGGATTTGTGTGGTTGCAAACACTTGTGTATGTATTGGGACTTCTTAAAAACTGAGAAATCAGCGCTTCGGCTGTCAACAGCTGCTGAGCTCGATCTAAAGATAAAACCAGTTTTCTGTAGCACACCTTTATTTCAATTCACAATGGATAGAAAGATCCG
>608FP003993 CG43336_1           :+U  EU:NT; range  -249 to    50.
CAGGATTCTGTTACTCTGCGACACTCTACGTATTTGGCAAAACAGAATATAAATTGAAAAGCACTCAGATTTCTTCAGAAGGATTTCTGAGAAATCCGAATCAACTGAGTTTTAAATAATAAATACTCTGGCTTCCCGATAAGTCCCATAATTTTACATATAAACACACTTTCAGTGAATAAACAAGTTCCCCATAATCGAAGCATGATAAGCACGGTGGTGGCTATAGATCCCAACGAATCACCAATCAGTTGCAAAATGAATGTCGTTGTGGTAGGACTAACGTTTTTCCTACTCCCG
>609FP003869 CG14855_1           :+U  EU:NT; range  -249 to    50.
TGCTTTTCAATGGCCAAGTGGCATAAATTGAAGTTAATTGATATTCAAATTTTGTAAATGCAGTGCAAAATTTCAAGCCGCCTTTTTCAAGCGAAACGTGACCGAGTGTCATTTTTCAAATTTCGCATAATTGAATAAGAGCGTTAAAGAGTTCGGAGAAAGGTATATTGGGCTCTCGTGTAAGCACCGCTCTCTTATTGCCGCCCCAGTGGAGCAGTTGGTACTCGAGACTGAGTCTCAGGCTCAACCAGTTGGCTATGTGCGCTCCCTGTCAGCGGAACATACAAATCCGGAACGGGT
>610FP003394 Tpc1_1              :+U  EU:NT; range  -249 to    50.
TCATTTTAATCCTAAATGGCCTTTTATTAACTCGAGTATAAACATAGTGATCTGGTTTCAGGAATTATGCTTACTATTAAAAAATATTTATGTTCCCAATTAAGAAAACCCTAAAACTGAATTTTAGCTTCTAGCTATTTTCTTACTATTGTTGTCAACCACGATAGCCGATAGTTGCCATCGCTGTTCGCTAAAAGCTCATCGCCAGCGGCTCGAACAGCTGATTCCGTGCACTTGGCGACGTAATTTAGTTTGTTTTGTTGTTGTTGCGTAGAGGTTTGAAGCAGCGCGTCTTGAATT
>611FP005050 CG13609_1           :+U  EU:NT; range  -249 to    50.
CTGGGATGCGGGGTGCCGACGCTAACATTCAAACACATAAATAACACGAAGTCTAAAGATAATTGCGCTGCGAGACGGTTTTAGCGAGTTTTTAGTTTTAATTTTGTTTTGACACAAACGCAGAAGAAGAAGTGAGAGTGATTGGCCAGGGTTGCATTGCGTTGCATCTCGATGGCCGCCAATCGACCAACCAGCCAACCGATAGTGCGATACCAATAACAAACCGCTAAAAGCAAGAAGAAGCATATCACAGATAAACAAATTTTTAACCGACAAGTTGCCTATCCGACAAAATCCATA
>612FP009603 CG15629_1           :+U  EU:NT; range  -249 to    50.
GAGCGAGGAAACAGGTCGAGTGGGCCACAAACAGCAAGCAGCAGCTGTTTGTGTTTGGCTAGAAAGAGCAAAAGCCACGTTAAGAAAGTGCTCAATTCGGCTGATGTTTATGCTGGCCGAGCATTTCTACTGCGATTGTGTGAATGTGTGAATCTCGTCGCACAATGGAAAAAGGCAACAAAATAGAAAAAGCGTTGGCTTGGGCTCGAGGTTTTCGGCTTTTCGCCAGACCAACAGCAGCAGATCACCAGTGGGGATTGTGAGTTCAGGCCAGACGGACGTGAGTGCTTAGGATCGCAC
>613FP002040 CG5004_5            :+U  EU:NC; range  -249 to    50.
CGTTCATAAGCCAGGTAGGGCGAATGTAAGCTGTATGTAAATACAAAATACTAGGAACACTAATATCGATAGAACTATTAGTATGGTTTGATTGAGATCGAGATTGAGATCAAATAAAGTATATTAAATTCCTATAGCGGCACAGCAGTAGTATTTTCGCTGAACAAATTAGTATATGGTACATGGTATTATTTTATGCCTTGCGATATTTATAACTCTTACCGCGCTGGTCACACTGTCCTCTTGAGTAGTTGCTGTTGTTGCGTTGCTGAATTCCGTTCAAAAGCGATGAGAGTTTGT
>614FP012149 CG32264_6           :+U  EU:NT; range  -249 to    50.
GGCCAACTAAGAGAGCTCCGGATGATGGGCATTTTCTGGTTGGTTCAACCACCAGGAAAGCTCTCTCTGCGCCGCTTATCAGTGGGTGATGCTGCTGCTCTGGTGGCTCGAATCTCCATTCTCAATTCTCGAAATTCTTGGGTGGTTGGACGACGACTTGTGTGGTTTTGGTCGCTGCTCGTCGCTCGTCGCTTTTCGCGCGGCGCTGCGATGTCATGAAAAACATTTGAACGGCTTCCGTGGGCCATCAGTTTGTTGGCAATTCTCGAGCCCGTCGGAACACAAAGAAAACACAACGAT
>615FP013927 CG15881_1           :+U  EU:NT; range  -249 to    50.
CTCCAGAAAGCTACCATCGTCCTTCTTGATCTTGCGATACACCCGCCACACAGTGCTCCGTGTGCTTTTGTCATTAACAGCCAATTGGTAGACGCCGGTTTCAATTTTCTCGTGAATATCATCGAATTTTAGCGGCATCTTGAATTATTTTGCTATTTTGTTTTGTTTTGTTCAACTAGTCTTTATCATCCACATCGATTGTCCATAATCGTGCTAATCGATTGCACCGCCCAGGTGGCAACCCCGATTAGAGGCACATTGCGCCGGCAATTTTACATATATCATTTTGTTTTTATTATT
>616FP013296 Vps36_1             :+U  EU:NT; range  -249 to    50.
ACACCAGCCCAGCCACTTATCGATAGTCAGCGAACGCAGAATTGTGTGTAGGAGCAACATCCGATAGTTTGCTAGATGGTCTAAAGTCTACAAAACAAATTTTAAAACAAAATTAATTTTAAGTAACGTATAAAAATGCCTAAACACATTTTAATTACATTTTTTGGGGACAAAGTATGCAATATATCTAGATGTGTACAGCTATATTTGGTTTTCCATACCCGATATCTACTGTACAAAAAAGATACCATCACTAATAAGCAGGTGGAACGGTGGAGTCACGAAAGATGTGTCATCTCC
>617FP011854 CG12090_1           :+U  EU:NT; range  -249 to    50.
AACATACATAACAGAAAAGCTTACGTAACTGAAATCATTATTTAATTTAATATATATGAAAATAATTAAGCTGACAGGGAATGCAGATTAAGTTAGTTTTTCAATAAAAGATAAAAGTGTTGAGCTACCTTGAAAAATATAAATAAACTGCGTGATTTAATTAATTACAATAACAATTAAAGGTAAACATTAAATTCGGTATATTTGTACAGGAAAATACCAAATAATCCATGCCTGCGGTCACTCTGCAGATAAGGAATCAAAACAAAAGACGAAAAAATAGAATTTTTATTTTACTAG
>618FP002094 RhoGAPp190_3        :+U  EU:NC; range  -249 to    50.
GTGCATTTTTTGTGAAATCGCGATTCGCGTATATTATTCGCTGGCCAAAAATCACATGGAATGAATTTTCGGGCAGCGCCGGCATAAGAAAATCGCTTGCGCGTTTTTCTTCTCCGTTTCTTTTTTTTTTTTTGTCACATCGCAGCAGCCAATCTCTCGCTCTCGCTCTCTCGTGTTTTTGGACCCCCAATCCGTGGATGTATCCGTAACTGCGTAGTTGTAGCCAAAAGGAACTCATGACAAAGTCCTAGACTGGCGAAAAGTGTGCGGAAATGTGAAGGTCCTGCGGCCAATTGGAGC
>619FP008295 dom_1               :+U  EU:NT; range  -249 to    50.
TGGTTCAGCAAACATTTGTTCCAATTACGTGTACGTGCGTTGCGCTGCCAGGCTGCTTGCGCATTTTTACGGCCGCAAGAAAGTTTTTAAGCAAATTGTTTGTGTCGTCACCATTCCGTCACCGATGTTTGACAGCGTGACCAGCTTGCGTTATTTGGATTTGGTGAACCGCGAAAGTCATGAGCCTGTGGGGACTTCGAAATGGTCACACCGATTTTTGGCATTTCAATGCAATCCAACAGTCGCACTAATTTTGTACTCGAAATTCAACACGAGCAAACGTGCTCGCGGACAGTTGAA
>620FP012944 S-Lap4_1            :+U  EU:NT; range  -249 to    50.
CAGCTGTTGGTTGGAATCAATCTTATCACTTGAATGGCACAAGTAGACTATTATCATATAGGGAATGAAATGAATATTCAGTTTGGGTTATGTATACTTTTACACAAATGAAATCTGAAGATTAAACGGGTTTAACAACTAAAATATATGTGTAAAAAGTTTTTTTTTGAAATACCCTTGCAAAGCAGCCCTTGAAATCAACTTCGGCCTGATAATATTTTAGCCCGATGTATTTGGAATAAAAGCCTCAGTTGAACTCATACTTCGAAAGTGTCGTGTACCTAGTCCCGTTTTGGAAAA
>621FP004953 Plip_1              :+U  EU:NT; range  -249 to    50.
CAGAGTTTAACCAGAAGGAAATCTGAATTGGAACTGTTGACGCGCAATCGAAAGTGATAATTACGAGCGGGAATAATTAGAATACGAGGAAGATTTCCGCCCGTGTGAATCACCAACTTTTGTCTCGTCCAATCCAAGTCAGCCACTGAGCAGCCGGCATGGAGATGAGTGTAAGTAGAAGCTGCGACCTGCGTGCCAGACACCCAGACCCAAAAGTCACAGCCCAAAACCAAATTGAAAACCGAAACCAGTTCCAACCCGCGCTTCAACCGAGTGAGTCGCACAGCGAATCACTCTTCG
>622FP000287 br_2                :+U  EU:NC; range  -249 to    50.
TCCACCCCTGGACTCTGCGCTGCATTGTTCCACTTCTACACTTCCACACTTCCCCACTTCCCCACTTCCCCACTTGTCCGCTACCCGCCACTCCTCGCTTTTTCGGCTGCAGTCTGTCAGTCAGACTGAGGCTTCGTGAAGCTCACGGCCAAGGCGAAGGCAGCTGAGGATCTGCACTCGGCCGAACACGAAGGCCGGTTGGGCAGGGTTCGGGAACGATCGAAAGCCAGCCCGAAACGGCGGAACTGCAGTTTGCTGTTCAGCGTCGCACTGAGCAAACGTCGTGTGGCAGCTCATCGC
>623FP013970 CG7433_1            :+U  EU:NT; range  -249 to    50.
AATCGTAAGCTCACTTCTTGTATTATATTTATTTAACTTGCATTATTCGCTTAAAATCCCTATCCTCCAAAACTAATGTTTTTAATTTTCTTTTTTTATTTTTTTTACTTTTATTTTGTAATTACTTAAATAAAAAATTGTTCGCATATATGCATATCTTCCGTTGTGTGAAACAGCTGACGACTTAATTCAGTTTTTTTTTTTAATTTTAAATTTACCACTTTTTGAAGATATTTTGTTGATAACTCCAGAGTAGATTTTATTATGGCATAATGCATGTTGAGAATTTGGTCAAGGCCT
>624FP006356 Socs44A_1           :+U  EU:NT; range  -249 to    50.
ATTTATAAAAATAAAGCTTATTTGAATGACAAACTACATTAATATTAAAAAATTGCAATATGGAAAACAATATATTTAAGTCAACGAGATTTTACTTGAAATAATTTAAGTTAGTTTTAAAAATGCCTAAAGCAGAGGGCTGTAATAATGGATAAATTAAAGCTTTGCCTTGCAGAGAATTTAATTTTTTAAACTCCCCTATGTTATCGATAGCATTTACCAGCTACGCACGACCGATAGCGATAAGACAGTTCTTGTGTACAACGAAAACAAATAGTTCTTATCAATAAAGTTAGGCAT
>625FP010886 NimC2_1             :+U  EU:NT; range  -249 to    50.
GCTATTTATTTCGTAAATTCAATGTTAAGGATCTGAATGCGAGTAGACTGCACTTGGACCCGTATCGCAATCTCTGGGGCTATTGTTCTGCCTGCAATTGGGTTCAATAAACACATATGAGCTTAACGCGTGGGTATCTGTCCCACATGAAAGACGATAGAGAGAGGAAAATAATACGTTTAAATGATAAGCGCTTAAGTCCGAGATACTTACCCATGGCATCCATGGGAAGTCAATTGGTGATCATTTGTCGAGCGTAACTTAAACCGAACAGTTGATCAAAGACGTTTAATCGAGGAT
>626FP011503 dia_2               :+U  EU:NT; range  -249 to    50.
TTAATTATATACACCTATTGTGTTACTTTAATAATTAATTTTCAAATATAAATATTTTATTCAAACAAAATTGGTTGCATTTAGAACACGAAGCAAAATAAAATGAAAATCATAAACAAAGTTTTAAAAATAAGTGAAAAACACCGGCTTGCTGCTTATTGTTTGGTTCGAATACAGGCTAAATCCCAAAAGTATATTTCCATAACCCTTGAAAATGAAGCGGTTTGATTGAGCGATCCCGCTGCGGTCACACTAATTTCGATCAACTCAACGCGCTGAGTAAATCGAACCGCTTGTGCT
>627FP004725 Cchl_1              :+U  EU:NT; range  -249 to    50.
ATGTATTTGTTTTACTTTTTAAAAATATCGCAAAGCGACTGCTCAACACTACACAGCACAGCTGGGGTGTTTAACTACAAGTTAATTTACTTGAAATAAATTCAACAATGCTTTTCATTTGTAGACAGACACACACCATAAACTCACATTGCCGTGCGGTGCGAGTTGATTTTTTAAATTTTTAACTTAACATATTGTCACGGTGCAGAAACAACTGGTCCACTTTCCGTTGGTCTGGCAGCCCTGACCACAACCTCGCTGCATTTTGGGCTCAAAAGTTCTAACGATGAACTAACGAAA
>628FP007216 CG34236_2           :+U  EU:NT; range  -249 to    50.
TATAAAAATCGCAGAACTTTAAGTTCGCCCATCCAAAATTTCATTCACAAGCAACTATAATGCCCAATTGGCTTAAAAACTAATTTAATTAATCAAAACTCACTGAAAAACTCCTTTTGATTCACTCTGTTATTAAAAGTTAAGTTATTACAAGAACACCTTGTCAGAGTGAATGACAAATACTTATAGAAAACCTTGATAAGACGCTATCTCATTTCATCGATGCGTCGTTTTGGTTGCAATCGCGGCATTATCAGTTTGTCTCTTCCAGTGGCAACAACGAACCGTCCACTCGAAAAA
>629FP005415 spn-D_1             :+U  EU:NT; range  -249 to    50.
GCACGTCACCAGTTCGTACTGGCGGTAGGCGTGGCTGGCAAAGTGTTTTAAATTTAACATTTTCAATGACTAAAGTCCAATAAAATCGCGTCGCAGGAAATTAAGTTGTAAACAAAAACCATATGACATTTGGTGTAGCCAGACATTATGAAAATTCAATTGCTTGAAGTCGTATTTCTGTAGCAGCCAGCTCTTAAAAGTTAACTAACACAACACTGCAATGTTAAGTCTTAACAGTACTGTAAAATCATATGGCGCGATTGTTTTGATTATTTGCGATCCCATCTTTTGTTTTTTAAG
>630FP013989 Clc_2               :+U  EU:NT; range  -249 to    50.
AATTATTGATATTTATATGTGGTCAAACATATTTTGTTTATCTTTTATTGTAAATCAATAAACACATAGTAGAAGTACACTTTAGAATGAAACACTCCAGTTTTGGGGTGTTTGTTCCCCAACTTTTCTGCACTGAAGGGATCCCCCTATTTTTTTCGTATCTTCATTTTTTTTGTATCCCTTTTGGCCACGATGCGCTTGGTTCCCCCTTCAAAAAAATTGGCGTCTGTATTTTTTGCCTTGGCGCTCGGCGGCAAGGAGACCGCATTTTTGAAGTTTCAGCGTCAATGGGTTAATGTG
>631FP006672 14-3-3zeta_2        :+U  EU:NT; range  -249 to    50.
GCTGGCTGCATTAGCTGGCATTCTTGCTTGGTTTTCGAGGTTTCCGTTGCGCGGGCAAACAAAACAATTTTTTTTTTTTTTGTCCAGAGCCGCCAGTTGTCTAAAAATACCAGCAACGCCCATACATATGCATTTCCACAGACCGATTTTCACCCCTCGTCCTACGCAGTTCTTGTTTCCAAGCTTTCTCCAGGTCGAGCGGAAATTAATCGATTTTCCTTTCCCACGTCCCTTTGAAAATTCAAGCCGGAAATTGGTCCTACATTGAAAGTTTGGATGATCCTATCGCAAGGAATTATA
>632FP012939 Ir67c_1             :+U  EU:NT; range  -249 to    50.
TAGTTTAACTCATTAATCAAAATGAAGACATGCATAATTATTTAAGTGAAGTCACCCTTTTTCCACTCGGAGTAGGTACGAAAATAATTTCAGTGCACTCACCCGCGCACGACTTGCTCTTGGACTTCGACTCCAACATCGCCTCTGACTTCCACTTCAACTTCAACTTATTGACAATGCAATGTAATTGTTTCCGATAGAGATCTTGACCAGGCCTTAAAACGGCCAAGTCTTTGTAACGCGGCTCTCAGTGTCCTTTTTCGGGCAGGACTGCATCATGTTTTGTTGGCTGATTTTCTT
>633FP011774 CG13890_1           :+U  EU:NT; range  -249 to    50.
TTCCCCCGAATTTTGTTTTACAGGATATTTAAATTTATTTAATAGGATATTTAAACCATGAAATAATGTATCTTTTGCCAGATTAAGAAAACACTAAGCCATTTGCCAGTCACAGTGAACAGTTCACCAACTATCGCTTATCAACTGTATGGCTTGGAATACCCCTGATGCCCACTAATCGGATGAATTAAACAACAATAGCTACCGGCAATCACAGTAAAATGATCCACTGATTGGACTTTGTCGCTCATTCCGCGCACAGCACTGGCAGCAAGATGACCTACCAAGGATACAAGGAAC
>634FP001373 CG11696_1           :+U  EU:NC; range  -249 to    50.
TCAATTGATATCCTCAATATGTCAGGCGGAAGTTGTCAAAGTTCAGAGCTTTCAAAAAGCATACATCTCAGAAATAAACTAACCTTACCGCAATAAAGTTTATACAAAAAAAGCATTTAAATTGATTAATTTTAGTCACAAAATATTGAACCAATGTGTTGGTTATCTTCTTAGCTATTTTTTCTAGCCTATTTTCTTGTGTTTGCACAATCAGTCGCGGAGGTCTCTTTTCGCGGTCCGGTAACGCTCACATAACAAAACTCAGCAACGAATCAAAAACAGCTGCATTTAACGCGATTC
>635FP007095 CG3798_1            :+U  EU:NT; range  -249 to    50.
AATTACAATACTCTGTATGTTTTAAACATATATAAACGATAGTATATAATTTACAGAAAATGCGCCATAGTGTGGTACGTGTCAAATAAAATTTAAACGCAATAATGTTTAAGCCGAGTTTAATGTAGTCTGTAAATGTACCACTTTCTAAAAAAATTAGTTACACCACCATCGATAATTACAGCTGCGTTCCGATAGCAGTCAGCAGGCACATCTCTGTTAATTTATAGCAAAAAAAAAAAACAAATATTCAGAAAAACAACATTCAATTGTTTGTTTTGATCAAATAGCAACGTAATC
>636FP005233 CG10425_1           :+U  EU:NT; range  -249 to    50.
GCGCACTAAGATCTAACCTTTTTTATCAAACCACTTTATTTCAAGATCTAGTAAATATTTATGTTGTTGATTCATATGGGTAGCCATTGCACATTTAATTTATTATGAATAAAATTAAACAAAAAGTTTTGAAGAACAAAATATTTGCTTGGCCGCTTATAGCCACATTTGCATCTCTGATGTGCGTCGAAAGCTTTCGATAGAAATCCGGTTTGCGTCAACGGTCACACTTAGATGCACTTTCTAATCAGACGTTTAACTTTGGGTGCAGATAAGCCAGCGTAAGAGATTAGAGAATCC
>637FP011023 CG34168_1           :+U  EU:NT; range  -249 to    50.
ATTTTTGGAGGAGCAATGGAGTGGAATTTTATGGGACACACAAACAATCGGGAACGGTTTTATGAATTAAAATTCTTAAAGCGAATTAGATAAGAGGCTAAGAGGCTAACTGTATATATAGTTAATCAAATTTTAAAATTTGGAAAAAAGCATTTTAAAAGCAGGCCATGAAACCACAACATAGAAGGCCATGAAATCAAAGTTAAATCTGTAGAACTTTGTGGACCAAGCTAGTGGCTTTAGCTCATTATAGTTTCGGTTCTCCAACAGAAAACATCTATTTGTACGACTACCAAATTT
>638FP003183 CG8132_1            :+U  EU:NT; range  -249 to    50.
ACTTGGCTGCGCTGCCCACTGTACGACACTTTCGAGCACTGCAGACCTTGCCAGATTGCCATGAAAACATGGGCTTATGGGGGTTGCAAATTATTTATTTTTTGTTAGAAAAGTTAGGATTTTATACACAATTTAATGCTATATTCTTTTGGTTAAGTATGCTTTGGCTAAGTATATGCGTATTAATATGAGGTTAAATAATGCGTTTTATAAATATTGATCCCTTTTACTACGCCCCTGCGATAACCTGTTGTTGTTTTGCTTGCGATGAAATCTGTTATCAAACCGCGAAAAGATAAC
>639FP011084 CG31812_1           :+U  EU:NT; range  -249 to    50.
TCCTCCATTTTTCTAAAACGGAGGTTTTATAAGGGATTTCCATGAAGAAACGCAAGTTACTTTAAAGATAGTTTATTTATTTCTTAATTGCAATGTTTGTTTAGCTGATAAGCTTTACAATCATACATCTAGTGTGACCATGACTAAGATGGTCAATTATACTAGCCATCCCAGAAATGTTTTGAAAAGGTTAAAATATGTTTTTGGTATTTTTGAAGGCTTGTTTATTTTTGGCATCTCTAAGAATGCAGTTTACATTTGAGTGCAAAAGAAAGCGCTGCTTTAATAAGAATGCGAATT
>640FP002088 stas_1              :+U  EU:NC; range  -249 to    50.
AGGTGGTAATTAATATGGAGTCTTTTGGCAAAAAGAAAAAGGGCACTATTATGTTGATATTTATAGATACAAAAAAAGTACTTCACTTGCTTATGCAGACACTCACATTTTTTTATTTACGTATAACATTAAAAAATATAAATAAAATTTAGAGAAACTAAAAAGTGGCGCTAAATATGACAGTATGACCAGATTTTATTAGAAACCCACGTTCAGTTTTGTGCGGTAGCTGTGTACACGCTTGGACTTAATCAACACTGCGCCTTCGGCCACACTGGTCGTGACGGAAATTTCTGAAAT
>641FP000633 CG44774_3           :+U  EU:NC; range  -249 to    50.
CGGGAGATAAAAACAGATTTCAGATGTTTATCCACGTCTTTCACGACGACAGGCAACGCAACTAGCAAGTCACAATAAATGTGCAATGTGCTATTAATAATTGAATTAGAAAATATGGAAAATTAATTTGTACCTACAATTTAAACGATGATTCATCGAAAAACACCGATGTTTGTGATTTTTTGAAAATATCGATGTTTGGCATCGATGTTTCTCCACCACCTCTAGTCGATTTTCGTCAGTTTCATCATTTTGCTTTGTGTTGTTGCTGGCGTGCGGACGTGTTTTAGTTTTTCTCCG
>642FP005011 SMC1_1              :+U  EU:NT; range  -249 to    50.
AATGAAGAACAAGCCATTGGAAAATCTACAGTGATGATTGTTTTAAACCGAAAATGCCTTCGGTTCGCATAAGCCCAAGATTATAAATTATTCATTAGTTTTAAAATGTTTTTGTTTACAAATTGTATTTTGTAAACAAAGACGACCGATAGTAATCGATAGTGGTTAATTTGAAATGAAAATTGTACTATCGCTGATGTATCCCATCGATAGTTTGTTTTCTACGCCTTGCCATCTCTAGCGTCTGATATTGATGGCGTTAGCCGGATACGGTCATACTGTCATAAGAGAAAAAAAATT
>643FP003677 ry_1                :+U  EU:NT; range  -249 to    50.
TTCTCATGCTGAATAGTGATCAGTACGATTTTATCTGACAGATTGCTTTCCTAGCTGACCACACCGATCTCGGATGGGTATCTGCTCTAATCCGAGATAGCAGGTAGTAGAACTGCTGCCTCGTAACCCCTAGACATGGCCATTTCCACGCACATGTAGGCGATCCTGCACTCGTCGGTCGCTCGTCTTATCTCACAAAAATAAAAGTCGGCGTTTGGATGGATTGCTCGGCTGGCTGTTGGCACATTCATTACGTTTTCGTTGACGGCGCGAGACGGTTGTGTTGTTTTTTAATCGGCG
>644FP001209 CG15309_3           :+U  EU:NC; range  -249 to    50.
GCAGTGTGGTCAAGAAGTAAACAAAATAGCTAACGTTAAGGTGCAACAAATTGAATAGAAATCCGTTTGCTTCGGCCGAAATAATTGAGTAAAGCGAGCCAAAGAAATCGCCAAGTGAGTTTACGTTTTTTTTATCTACTTTTTTTCTGTGTGGTTCAGTGAACTTCTTGTTACTTTATAATAATCAAGTTGCCCCGGCAAAAGTGCTAATTAATTAACTAATTGAACAGAAGGGCGCAATTTGGATCTCTTTGTTGTCTGCGTTTCGAGTGCATTTCCCTTTTGCACCCACTCCCTCTC
>645FP008707 eIF6_1              :+U  EU:NT; range  -249 to    50.
TGGGTCACAGTTCAGGGGCGTGCTGGATAACCGTGAAATGGGGTTTAAATAGCAACCAATATTTATAAGTTTAGGATAAGCTTAGGGAGTGTTTGTGTAGATTTAGGAACACATTCCAACACAGGGGACAATTGACCCCTCAAACCCCCGAAATCGCCGTTCAGAACTTGTTTATTTACCCACGAGTATCGATAGACCCACACTTCGATAGGCAGCCAATCGATGGCTATGCAGCTCTGGCGTCCCAACATCAAAAAAAAATTACCACGTGAAGCGAAATTGTGCGAATTTCATCACGAC
>646FP007496 Vha14-1_1           :+U  EU:NT; range  -249 to    50.
TTAAAACACATTTAAAACTAATACGCTCGATTAGCAATAAAAAAAACATTAAAGCTCTTAACAGTATTTTCATTTATTTAAAAATCACAAATAACACTGTGCCTTACGGTCACACCATCAGAAGATACCGTTACGCTACGGTACTAAAATACCTACTAAGAATACCAATGCGGTGCTGTTAGGCGCCTTCCAGTGCTGTAGACCGCAACTGTGTCATGTGATAGAGACCAGCTGACCCGTACATTTTCCAGAGTTAGGTTTTAATTTCGCTGTCCACATCGCTCGTAAGAAAAAATTAGA
>647FP001350 dlg1_6              :+U  EU:NC; range  -249 to    50.
TAAGTACCTATCGGCAACTTTCCAATTGGAATTCATATTTACGCAACTTTGAACACACAAATGTAGCTGCCATTTCCTGTATAAAATGTAATACTAAATGTAATATTAATGCATTTCTGCTAAATCCAAAGGTAATACTTGCAATGCTTGCGGACCTATTTCCCGCGCTCGCTTTGAACGTTTGCCCAGGACTTCTGATTGGGCTGCACACGCAGCGCGCCTCTGGTCACACTGATCCCAACTAGAACTAGTGTTCCCGTGAGCAGAGCAGAAAACCGTAATATATATTCTCCAACGTGC
>648FP006086 Debcl_1             :+U  EU:NT; range  -249 to    50.
GAGCAACTGCAAGTGCACAAATCGGGAGTTCAAAACTAACATTTCAGATATTAATCCATGTGCTATGTTATGCTTTTAATAATTGCATTAGAAAATATGGAAAATTAATTTGTACTTACAATTCATACACTTTTCTTCTCCGATGCGCAGTAGAGATGGAAAAACATCGATGTTTTCTCGAAAAACATCGATGTTTATGATTTTTCAAAAACATCGATGTTTCTCCACCTCTACAACGAACGCACAATCACAAGCGCCGCTCGCGAGAACGAGAACGGGAACTCGAAAGAACCTAGATCG
>649FP011181 Sytalpha_2          :+U  EU:NT; range  -249 to    50.
CCAGTTTTAAACGTTCCTTTTTGCTTGGTACAACGACCACCTGATTACTGGACTTTCCATGTCCCAAGGGCACAATTCTCAGCGATTGCAAGAGGTTCGTCAACGCGGATGACATGTTGTAAGTATGCAATTACTTTCACTTTTACTAATATTTGATACAACGATTTGTAATGCCGCCCGATCACTTCAGACAGCCGGCAATCGATTCAAGTTGAGTTCTGCTTGGTCGGCTTCAGTTCCAGTTTTACTTGGGGTCTTGAGTGTCTTTCGTGTGCAGCCACCGGTACTGGAGTGTCATTC
>650FP007849 swi2_1              :+U  EU:NT; range  -249 to    50.
ACTGACCCTGACACTGATCATAAATCACACACCCGCACACCCTTCATTCATCGATTGCCAGGGGAACTCAACAGCTGCTCCAACCGAAACGAGCCCCCAAAAAATGTGGAGAGGGCTATTGATAAGTGTATATCGCTCTCGCTGCCAGCTGATTTGCCGCTGGAGATCTCGGACGTCAAAAAGTATTACCCGCAGAGCGGCTAAAGTAAAAAAAAAACAGCAAAAGCACCAGCGTTTCGCGTTCTCGCCGCATTTGAACTTCAAACGCGAGAAAAGTAGCACAGCGCGGATAGATACGCG
>651FP006680 gem_3               :+U  EU:NT; range  -249 to    50.
ACTGGTGTATCTGTAGTTTCCCGCTAACGGCGAAAATTCACACAACTCATTGATATTTTAACCTCGTGTCCGCGTTGGCTGCCGCTCGACCAAGGTTCTGCCGCACAAAATGCTCGTCTCTTTGGGCTTTTCGAAGCCTCGCTTCGTCGGATTAAAAGTGCTCCTCTAGCACGCTCGCAAGTTAGTCCGGCCACAAAAATAAGAAAACCCAAAACTTTAAAATATAACCATAACCCATTGAATTGGCAGAAAAAGTTTTCACCACCCACCGAATCGTACCGTTATCGTTATCGCGAAACA
>652FP009451 CG9662_1            :+U  EU:NT; range  -249 to    50.
ATGACCAAATATAAAGGCTGTTCACGCTGCGCAGCTGAAGCACATTAGTATCAATAAGCCAATCGTTTGATGTTACATATAATATATTTTGAGTCTTATAAAAAAATTCAAATCGATTAGGCAGTTTAAAACTTAAGACATTAACAGTACAATGACATGGCTTACGATGCAGCTGCAAGCATAGATGCTGTCTAGTGGAAATACACCAATGCAGGGGGAGTATCGTACAAGTGTCCATCCCTATTCGATAGATAACAACAAACTCCGCCTACGCCGGCAAAATTCAGCGACACCGCCACG
>653FP012845 CG44838_1           :+U  EU:NT; range  -249 to    50.
TTTTTTCAAGGAGCGAAAGGCAATGCGCGAACGAGCAATAAGAATAATAAATTACACTTTGCTATAATAAGAAAAATTTATACATATATACACACAAGCGGGAGAGGCCCACACACACATGTGTTTTTCCTCGTTGAGAGTGTGTGGAAAATTGTAATAAAATATGAACCGCAGAAGCAGCAGCAAAACGAGAAAAACGAGAGAAAATTTCGAAATATCGCATGTGCCATTTTAAGCTTTAAATAAATTATAACGTACAGTATTACAAAAAAGAGAATATCAAAAAAAAAAAGCAAACAT
>654FP001311 CG11122_1           :+U  EU:NC; range  -249 to    50.
ATATACCAGCTCTGATTGGAACAAAAGCTGATAACAGATTTATTACTAACAAAAACTATTTCGAATGCAGATCGCTTATAAGTAATTGATAAAATCGCAAGTTATTCTAAGCAATTCACGTAGAACCATGCCAAAGTATCGCTGCTCGAGACGCAACTATCGATAGTTCGAGTACCTTTCTCGCCAGCGGGTACAAGTGTGTACACACTGGCAAAACCCGACCATTTTGACGCGATTTCGATTTCCCATAAGAAAAAAAAAGAGTAGAAAAACACACACATTTAACATTTCGGTCGCTCC
>655FP013763 CG13698_1           :+U  EU:NT; range  -249 to    50.
TAGATATATTTTTAGGTACAGCTTAATTTTGCGTTGCTAACAAGTTTTTGCAATTAAATTGCGCAGGTTATGAATGTTTTTTATTTGTCCAAAGATACAAGCTTTGAAGTCCAGACAGATCTGTTGTGAAAATAGCCAAACTTCCAACGCACTAGTGCGTTTCTCACAATTGCGCTGCGCTCAGCTCGGGCTTAAAAGCTTTTGGCCAGGTGAACTTGACGGGAAGGTACGAAAAGTAACTGCTCACTCAGTCGACGATATATCGCCGCGCTGGCCGCATTAAAATCCGAGCTACGGAAC
>656FP011729 CG13884_1           :+U  EU:NT; range  -249 to    50.
TTAATGAAACCTTCTAATAAAATCTAGTTAAAAATACATCAACAACAAAATGCCAAGGCAAGAAAAGCTAAAAAGTGTAATTAAATTTTGTATAAACGCAAAGAAAGTTTCTCCCATTAAAGGCTTAAAATATTAAAAATGGTAGTTGCAATGTCTTTTATTCAGAATTAAAAAAAAAAAAATTAAAATTGCTAAATACCAAAGTAGGCGAAAGGAAAAGTTTCAAAACATCTGCCCAACGAGATGGACACTTACCAAATTTCGCTAGCTTTCATCGGCCTCTGAATTTTACCCAATCCT
>657FP006051 CG7861_1            :+U  EU:NT; range  -249 to    50.
TATTAATGGCTAATATTACATACCTTTAACAAGAACGTAGATCGAACTTGATATAATCGTCTGATTGACTGAGATGGCATTGGAAAAGTAAAAAAAACCAGGAAGCAATTTAAGGTATCATTTTTTAAAAAAAAAGTTGTTACCCTACGTTGGACGTAACGAATCCTTACGTTTTGCTCATTTAACGCCCCTCGAAGTGTGACCAGTCCGCGTAATGAATAGGTATTTCATTGATATCTGCTTACAGCCACATTTGACTAAACACTAAATATAAATAATAGTTTGTGACTCAGAATTTAG
>658FP008336 pirk_1              :+U  EU:NT; range  -249 to    50.
GGGCTTTGCTCAGCTCCAGGCTTCCCAACCGACTGAGCTGGTCACTTGAACTGGCAACTCAGCTTGGAACGATCGCAGAAAATGACAAGATCGAGAATCGGAAGCTTTCGGGATATATATATAAGTAAACATATGTAAATTAAATCGAATGCCAATGAAGTCGATTGTGCAAATTACGGGTGAGATTTTTTTGTTTGTAAACAAACAGGCTCGTGAAGCATCTAGAGGAAATCATTGCCTCCGTTTCACAGATCTCACTTGGCAACTGCGTAAATATTTATCAATTTCTAGTGCTTAAAA
>659FP007745 CG30460_2           :+U  EU:NT; range  -249 to    50.
GCGGCTTTAAATAAATCAGCCGTAAAGACAGCAGAGACCAGCCGCCAGTAGACAACTCAAATCCCGGCGAGAGCGAGGGAGTCGGAACAGAATCGTGGCCTTTGTTAATAGCACCAGCCACACAACACAAACGCAAGCACAGACAACAACACCCACACTCGGACCAAAACTGGAGTGTGCAACTATTTATAATGCCGTGCAACATGTTGCTGCGCGAGCTTTGTGCCGTCGATGTTGCTGCTGCCGTTCAGTTGAGCACGAGAAGCCGGCGCGTGAAGTTCGCTCGAAATGCGTTCGAAA
>660FP005488 Ets98B_2            :+U  EU:NT; range  -249 to    50.
TTGCAGTTGCAGTTGCCCCAGTTGCCTGCGTCACTTTATGCGAGCCAATAAATTTCAACTGGCTATCTAAGTATCTGGGTATGGGTATCTCGGTATCTGTACATTGATGGACCTTTGTTTGTCATCGATGTTGCGCTGATGGCTGAATGGCAAAGCTCTTGGCAAGAAAGAGGAGCTTAGCAACCAGTTTGGCGGCTCAAAAGCTCTGGGCATGAGGTAAGCAGAGCGATCGCAGCACGTACCGCTCACAGAATCGAGCGTGAAGACTTGGCGAACGGTCGACAAGCGGACCGAGCAATA
>661FP010491 CG45690_1           :+U  EU:NT; range  -249 to    50.
CGGGAAATCGAAGTATTTTAATAAAACATTGAAAATTCCATTCAACAAAGTTTATTGGTTCAATATAAATGTGGCATTCGCAGTTATATGCACTATATATAATAAATATTATTATTTGTATAATTTCCATATTATATTTTCAATATATTGGAAATATTTTCTTAAGTAAAAAAAAGCAAGACTCACCATTTTATCATTAACATTTAACAATTTAACATCCAAGTAAGCAAGTCGCATTATTTTAAGCCTGTATTGTTTTGAACACTTTTCGTGAAAGCAACTTTCTGATATTCAATTGTA
>662FP012287 SR64_1              :+U  EU:NT; range  -249 to    50.
CGAATAAACTAATTGATTTCAATATTTTCTATACAAATATAAATGATTCATTATAATTTAAGAAAAACAAAAACACAGAAGTAATAGGTTGTAGTCCGGGGTAAATAATGTTAAGTCGATTAATCGATAGGAATCCATGCTAATATCGAACTTGGCCCATCGCCAGAGGGTGCATTCCCTCTCTCTCTTTCAGAGCATCACCCATCTCGCTCTAAAATCCACCGCAGTTTCCCACGATTTTCCTTCTCACTCTAAAATTCACCGTTGAACGACTCGGACGCGATTTTCCAGCGCGGGTGA
>663FP000729 GAA1_1              :+U  EU:NC; range  -249 to    50.
CGTCAAAAAGAGGAAAAATTAAATAAATATTTACAACGACAGGTTATTCTTTTCATTATTTTTGCAACACATTTCTTGTAGGTTAGCTTAATATGTATATTTTGATATAATAAAAAATATATATAGAAATATCGAAAACATTGGAAAAACAAGTTTAAAATTTCGAGCATTAAAATCCATTGCTAACCCTCTCCTCCCTAGCGTCATAAGCAATCGGTTATCGAGGTTATCGATAACGCCCGCATCGATACAATTCCGCCGGCTTGTCCGATTCGTGTTGTTGTGATTCGGGATATATAC
>664FP008995 galectin_3          :+U  EU:NT; range  -249 to    50.
AAAAAGAACTACCACCGCTATCGAATACGACAGACAACGCCTGTACTAATACATATGAATGAAGAATATACATACTAGAAAAGTTTCTTAATGTAGATACATATGTATAGGCGCACCTACGCATGACTAAATTTGTATGTGTAGACAAACAATGTTATCAGAATGCAAAAGCTACATATCTCGGGGTTGATAAAAAGTATTGAGCTATAGGTGGCCTCGGTCAGGCCGGCATAAAATCAAATTCCAAACAGTCCGCTCACAAACCGCTGCTAAAGGCACACGTATTTTGGCTTTCAGATG
>665FP009333 CG9879_1            :+U  EU:NT; range  -249 to    50.
GAGTGAAAGACAGGATTAACGTTTTGCTTTCACCAATCAGAGTGATTCATTTGCATTCATAATTCCGAATTAAAAAAAAAAAATAATAATAAATGAAGACATCTTTCATCTGTTATTATTTACGTATTGGCTGATTGATGAATATCGAGCAATTAAAACCTTGGCCATTCTTGGGCATTATGTAAATTAATGAATATTAAGCAAAATGTATTAAGATTACGATCTCGTTTTGCTTTTTCCATCATAATGATTTATTTGATATCATTATTTCGAATAACAAATACCTGGAGTAAACAAAGA
>666FP001106 Bx42_1              :+U  EU:NC; range  -249 to    50.
AAATCAAACTGTGTTCAAAAATGCAAATTCAATTTTTTGACCATTTTTTGCAAATTTTGATGATGTTTGATGACCATTACCAATCCACTACCGATTCGCGTTCAAATTTGGAAAAAGCTATCGCTTTGTTATTTCTACCAATTTGGTTTTCTTACGTCTTAAGAAAAACGCAATATATGCAATCCATCCCTAAAAGGGACCATACTCTATAGCATTTTCTTATTAGCAGTCTGGCAACCCTACACACCCGTACGCTTGTGTGTGTCCGTGTGCGTGCGTGTTTTTTTTTTCGACTTTTCC
>667FP008503 CG42867_1           :+U  EU:NT; range  -249 to    50.
AGTCAAAACAATGTAGCAAAAAACATAAAAATTGATATTTGAAATTTACGCAGTTATCAACTTATTAAATCCATTCGAATACACAGTTTGCAGTTTAAAACTGATAACAGAGTGTATAAGTATATATGTAGTAGTATTTTTAAATTTCTCTGATACGCTCATGTGTATGTTTCGTTGACTTCATGAGAATTCCATGAGTCACCCAATTGCAACATGCAACCGGCAATCAAACTGCATTGCACAAAAGATAGTTGAAGCTTGGAGCTTCCAGTGAAATGTCGACAGATTCGAACTGTCCCA
>668FP010244 Rcd-1r_1            :+U  EU:NT; range  -249 to    50.
ATGACATACTTAATAGAATCATAAATTTTAATCATCTACCGATTAATACTTGTAAAATATAGAGAAAACGTGAATTTCCAGACGAATTCCAAGCTGCCAATCAAATCAATGGTGATAAGAAACAAAATTCTGGGAGACATTCGAACAAGAAATTATTTATTAATTTATGGCATTCGTGCGTTCCTCGGCTCTGGCCACATTGTTCGGCCACGTGCTTTCGGTCCTTTCTCGCTTGAAGCTTATATCGATAACCACAATAGACGCCAACTCGAAACCACGTTTCTCAATCGTCCGTCGAAA
>669FP007029 fdl_2               :+U  EU:NT; range  -249 to    50.
ACGAGTTCAGCTGGGTTCAGTTTCATGTTCAGCTCTCGTTTGCTCTATTTTGTTTTTGGCCTCCACACATGCACATTAGCTGGCGTCTGGTGCTCTCTTTTCTATCATTTTCCCACCCATTTTCCGCCCGCTTTCCCACCCATCAGCTGCGGTTGCCAATCGACAGCGGCAGCAGCAGTAGCAGCAGCAGCGGCAGAAGCGGCTGCGACTTGTTGTGCCGCCGTCAGCGGCAGACGACGCATTGCTTTCAGTTGTTTGCAATTACCAACAAAGCGCGCTCCTCTTGGCCGGATCATCGAA
>670FP006939 otk2_1              :+U  EU:NT; range  -249 to    50.
TAAACAAATGTCAATCATCATAAGAAAATACTATTGGTATTCATTTGTATTATAAAAAACGCACTTTTTAACGTTTACTACTTATTTCACCGAAAGCAACCGTAAAATGTAGTAGGTCTTTAAAAAAAAGTAGTACCAGCGAAGTCGCTCTCATCCGACGAGAAATAACGGGAAATACTGGGTGCAGTACAGGGCGCATGTGCGAACCGTGCGCCGGCTGCCAGCGGTAAATTAGCCCGATGCGGCGTCAGTAGAGTTCCGAAACCGAACGCGGAAGGTTGTGCCCTGGTCACGAGATAG
>671FP013570 CG44836_1           :+U  EU:NT; range  -249 to    50.
GCGGAAAAAATAATATTTGTTGATGTTCCGATTTGATCTTTATGGCTTTATTTGCTTAGTATGTATTTACTAAATTTAGACATATATACTTTAGAGATATATCTTCCTTTTAAGAACAACTTGAATTTTGGCTGCTAAAAAAACATTAAAAGGGCGTTTTTATTCTCTTCGAACACCGCTTAAATACGAATAAAATAGAAATACCCCATACAAATTCTACTGGCATAGTTAGCATTGTTTTCAACAGCCAGGTGTCTAGTTTAAGTACAATAATATAGTACCGAGTACACACAGTTATGG
>672FP005140 CG34150_1           :+U  EU:NT; range  -249 to    50.
TGACCGCATCTGCTAGAGGTGGACAATTGACGATAGGTCGATAGCTTTCGATGTATGTGCTTACGTTTAGAAAGGAAAATATTGAATCTCTAAAAAAAAAAAAATTGAATTGGAAAGAAAATACTGAATTTAAAATTTTTATTGACCTCTATTATTAGAGAAAAAAATATTATACCAATGCAATATCTTCAAGTTAAGAAAACTGTAACCCTAAAAACTATCAATTGGTTCAGACATTCTGGCAACCTTACATCTGTCAGCTGTTACCATACAAAAATGTCCAATTTGCGGCGCCAGGTA
>673FP001539 CG15717_1           :+U  EU:NC; range  -249 to    50.
TGTGATGTGTGGGCCAATGTGACCGGTCGCTGTTCCGCTTATACATGCCAGTTATTATTTCGGTGTGACCGTAGCTATAAAATGCGACAGGCCGTGTTAAATACTGAATAATACCAATAACTGGTATTTTAGTTTATCAGCGATCTTCCTTCTCTGCATGTGAATGTGTGTGTGCGTGTGTGTCTGTTTATGTGCGTGTGTGTATGTTTGCGTGAGCCGCTGATAACGCAGCTGATCGGGCGATTCCATTGAATTCAAGTTTTCAATTCGCAGAGCATGGCCAGCAACTTCACCCAGTCC
>674FP012352 lin-28_1            :+U  EU:NT; range  -249 to    50.
TTTCGGTGTTTCTCCCCGCGATCGTCATGTAGAGTATCTGTCAGATACATTTACGCGCTCAACTCAAATCGAAACCGAAACGGTGCGAATTCACTCAACTTTCGGCTCGGCGTTTTCCACGCTCACTCACCGACACACCAAGCACACACACACAAGCGCAGAGTCGAATATTGTTTTCAAGATACTGAGCTAAATATTTTTCGGGCCTGCTGCGACCTTCCTAGAAATAGTCAAACGCAACGCGGAGTCAGTGTGACGAAGTGCGTCGTGCGCAGCGGCAGCGTTTTCCTAATTTCCCCT
>675FP001415 p24-1_1             :+U  EU:NC; range  -249 to    50.
TTAATCATATATGTATACAACTATGTTTATTGTTAAAGTTTATTTTTAAGTGCTTAACAATTTTTGATAATGGCGCCAAAGAAAAAAAAAGAGTGGCAACTCTGCTGCTCAGTAGCCGATAGCATATACGTGGGTCCGCAGTGCTGCACAGCGAGTGGCGGAAAAGAGTGTTGACACGTCAGAACCCCAGACCTATCGTGCGGCGAATAACACAAAACGCCGAATGCTGGCGATATCGATAGCATATCACAAATAACAAAAACACGTCACGTAATCCGGACGGAGGCTGGTAAGTAAATG
>676FP002027 CG45002_1           :+U  EU:NC; range  -249 to    50.
GGATTTTATTTTGCTTTTGGCGATTTTGTTTTGCTCGCTGCCTTCCGCGTTTTTCCTGGCACTGCCCTCAAAACAATTTTCCACGTGATTGTGGAAAAGCTTGGGTGCCACAAACAGGCGGCAGCTTTCATGCGGATGTTTGGAAAGCTCGCCAGCGCGCGGCTGCTGCGATAATACGGAAAATGTCGAATGGAAACTGGCGACAACTGTGCGTGTGCGATTTTCCGATTTTCCGCAGCGTCTTCGCTCAGTTCTGCCCAAAACGCCAGCTGCTGAAGTCGCACCGCTGAAGTCGCACGG
>677FP010618 crol_1              :+U  EU:NT; range  -249 to    50.
AAGATCCTACTATTTAAGTTTATACTTTCAGAAAATCTTATAATTCCAATTACACTTTATAACTTATTAAATTTACGCTGCTAATTATTTTTATTATTTATAAAATACTTTACGAAAAACTTAATTTTCAAAGCTATCGACGCAGTGCCATCCCTAATTTGGTATTTTTGTGTATTTGGTATATTTCAAAATTACATTGAAAATAAAGCAGCCCGGTCACACTGCCAGCTCTGGAGAACTATCGATGTCATATCGATACTTCTTCCAGCTCTATACACTGCTTCTCTCGCTCTTCCGCCC
>678FP010451 Klp31E_1            :+U  EU:NT; range  -249 to    50.
GAAGCAATATAAACCAAGTTCCTTTAGTCGGTACGAAATGCTGCACCAAGGTAGTAGCTTTATTCTTGAAAATATACCGCACACGTATAGAAAATACCATTGCTTTAGTTTTAGAAATTCATGCAAGAGCACCCCCAATAAAATACCGCAAATGTCAGGTGTGACACAGCCAACTGTGGCTCGAAATTAATCGGTCCGTGAACAGATTACCTCTGTTAAACCATATGTTTTGGTATCGGGAGGCGAGTCGAGTCGGAATATAAACACAATCGAATCAAGTCAAACGGACCGAGTAAATGA
>679FP002286 Grip84_2            :+U  EU:NC; range  -249 to    50.
CCTCTTTTTCGCCAGCAACCAGTGTCACCACATCCTCACAATTAAATACCAACAAATGCCAATTTGCATCAAGTTGCTTGTGCTGCTCATTTCAGTTTAAATTGATTCCGAAATTGCTGCAAGCGCGTAAAATAAAATGAGCATCTGCGATTTTAAAACGGCTAAGGATTGAAAAAAAAACTAGAACATTACAAGGACAGATGACAACCCTGTCGCTGCAGTCGGCACTCAAGCAACCCGGAAAAGAACAACAAAATATTGAGAAGAGCGGCGCACTCAAAAAGAGCTCAATTGCCGGTT
>680FP001237 nocte_1             :+U  EU:NC; range  -249 to    50.
ACAGAATCCAATTGTGAATGGCAAAACTTCATCTCAGGAGTTTTTTGCGGGGTGGCCACCCTGATCGTTGAGTATTTCTCTTTAATTTCTCTTACAATTTATGGTCTACGTTTTTAATTGTCTGCAAAATACGCTGTAAACGATTATCCATTAATTAAAAATCGAAAATATGAAACTTAATATATCGCTGGATACACATCAAAACGATGGCATTCTGCGGACGGTCAGGCAGCACGCCAATCGACCCACACAACTCTGGCAACGCTTGCCGTAAAATGGCAAAAAAATAATACATACGAT
>681FP006601 CG1773_1            :+U  EU:NT; range  -249 to    50.
TACTTTATATAGTCGGAAACGCATCCTTCTATGAGAAACATGAGTTTCAACGAATCTTATATACTCTTTTACTCTACGCTTAACGGTTATAAAAAAATAAAAAATCTTGAGTTTTGATGATATTGTACAATGATGAAGAAAATTCTATATTTATAAAATGCTACCTTATATACTTGCTCTTCTGGGAATACGAACTGATTACATGCGGCGATAAGAATATGCTATTGACAGTAAAGTGCATAGGCTTTCAGTTTCTCATCTGAGCTCGGATCATGAACAGTCCTCTCGGGATCACTGCCC
>682FP006957 OSCP1_1             :+U  EU:NT; range  -249 to    50.
CATATACATTCGTTTTCTTATTGGTTATTCAAAAAATTAAGTAAGAAAACATATTGAAGAATGTTTTCTGATTATACCGAACAATCAAGTTTGGATCTTTAGCTTTTTATAACCGATGTTATACGAAACGATTACGTATTTGTTTTCCGTGTAAATGGGGGCCGGCAGTCCGCACGGAAACCGAAAATCCAATAACGGTTTTGGGTTCCGAGCCTTGCGTGCTCGACGAAGTCATCGGTTTTCCAGTTTAGTTCGCAATCGCCGCCCGTGCCATCGAGTAGCCCGTCAAACGATGGCCAA
>683FP010486 CG6138_1            :+U  EU:NT; range  -249 to    50.
GATGGAGCGGTGGGAGGATGTAGATTAGGGCGGTACAGGAACTTAAGATGCCATTCTTAAAGCCCTCAGACGGAATTAATGAAAAAAGTTTGCAGTTCGAAAAGGACAACCAATGGTGAGGCACAAATTACAAGATGATGCGATAGACCAAATATGCAATAAAGTAATAAGAAAGTAATTTATACAAATGAAGAGAATATACAACTTTCTAATAATGAAAGTTAAAGATTCTATCGAGGCATTGGGGTTAGATAGCTTTGCTTTTCTCATCGTCGGCATAGAAATCAAATTTGAATAAAA
>684FP009186 CG43401_1           :+U  EU:NT; range  -249 to    50.
ACAGGCCCAGAGCACTTAATCATGCGAGTCTTGTTGCAGATTAACTCATTACTTAACACTTTTCCACCGCCGAAGAAACTGACGGATGTTGATGAGCATAATTGTGTGGCCACAGTGTAAATCGGAAAGGCCAGCTAAACTGGCGAGATGAAGACGACAACACCTACAAATCAGCAAGGCCTCAGATACACTGAACAAAAATTTAAATGAAATTTTAAGAAAATATTGAGCTATGTTTCTTGACTTTTTAAGTCTTTTCTTTCTTGACCTTTTTAATCAAATAAAATTAGAAACGCACAA
>685FP014119 ko_1                :+U  EU:NT; range  -249 to    50.
TAAAAGGGTACACATGTAGCTTGGCGCTAAGCCATTAAAGTTCAGTATATTTGCGATATACAAAGGGGCACGCTACAGAGTACAGTAACACTATGTTAACGAACATAACATAGTTCTGGTGCAACGCTGCAACTTAAAATAATGCGGGCACAACAAGTTCGAAGCGAACTGTTGGCGTCCAACAAACCTGACAGAGGAAATGCTATGTGGGAAAAGTGAAGTTCAGATATAGTATCTCGTTCGCGATTCAGATCGTCTTTGGACCTCGCAGCGGACGAGACGAGACTCCATAGTTTCTCA
>686FP013657 CG6664_2            :+U  EU:NT; range  -249 to    50.
TAATTTATTTAGTAATGACCGTTTTTAAGTAAAATGTCAAATAATACACATTTCGACTTCCACCTTACAACGACAAGAAAGAAACTTACAAAATTAACGTATCTGTCTATTTTCTGATATATTTTGATAAAATTGTAATACAATTTTTGAATAGCATAATTGTATTGTTTTCCACCTCTACTGGTATTTCCTCAAGTGTCATCACTACCTCGCGGCGTTTCGCTGTGAGCGCTTTTTCGGTATTTCGCCACATATACGGTCACACTTCTGCACTGTGGATTTTTCGCAATTTGACTTTAA
>687FP013799 GNBP2_1             :+U  EU:NT; range  -249 to    50.
GACTAAAAATGAATGCTTACAATTTAAAAAAAAAAATCAAAATATTATTTTTCAAAGAACTAGGAATTAAATAATGTATTAATGGGCTTTTATTCTCCTTATTCCGCTTACTGTTAAAATAAAAGTTCATTATATTTATAATTGAATAATAATTGAACAAAGTTAATATTTAATTCGAGTGCAGCTTTAATCGAGAAAAACTTGAATCGGGACAAGCTTTTGAGATCAATATTTTCAATCTGATGCAACAGTCCCACCGCAGAGCTTCTCAGATTAATACGCTAATCGGATTCTAGTTAG
>688FP007193 CG13330_1           :+U  EU:NT; range  -249 to    50.
GTGTGCTAATGTGGGCAACAATTTTACAAGATTCAATGATTATATATATATATACTTTATTTAACTTTAACAACTTGAAATATGAAATTGATTTACTTAAGGAAGGTGGGCTTCCGTTGTGGAGTAGTGCCCATTAATTCCGTCCAATTTCTACGCCGTATTGCCAAAAAGTTTTAATGGATTTCAGTAGCGAGAATCATATAGACAGAACCGAAAACCAAAGTTACCTGGGTTTTCGGTTCTAGACCTATGAAAAAAAAATTTATTTATTTGGACTCATTTGAATATATTCTAAAAAAT
>689FP010378 Prosalpha6_1        :+U  EU:NT; range  -249 to    50.
AAACGTGTGTAGTCAGGTATAATGTGGTGCTGGAATTAATTTAACTACGATTAACAAGGTGCTCATACAAGTTTACTGATTATAATTAATATCATTATCCCCTTAAATTTGTATGCATATCCTACAATGTTCTATTGCATCGTTCCAAAAATGATAGCATGCCCGAATCCCTTATCGATACCCGATACACAGTTTGTTTGTGTCTCCCGGCGTGCCATAACTAACTATCGGGCATTTCTACTTGTCATCATTGAGCTCAGCGGCTTGCATTTCAAAAGTCATGGTAAAGTGTTTATTGCG
>690FP000495 dnc_7               :+U  EU:NC; range  -249 to    50.
ATAAAACGCGATTTGGCTTTGGCTTAAACTCACTCCCACTCTCAGTCTCTCTCTCTATCACTCTCTCTCTCTCTCTCTCGCTGCGGCTCTCTTTCTCTTTGCTGCTTTGCGCTCAACTCGGTGGAAAGAACGAGTGAAATTGTCGTTGGGAGGGGTGGTGCTAAAAAAGGGGGGAATGGAGAAATGGGGGAGAACAGAATGAGTGGAGCATTTCTGGCTGGCAGCGCGTCGCTCGGCATTTACTCGTTTATTTGCACGCATGTCGTCGACCAGGACGAATCGTTTGGCAGAGCGCGGCTG
>691FP007007 Cpr49Ad_1           :+U  EU:NT; range  -249 to    50.
TGGAGTAAAAGGGTATACTAGACTAATTGAAAAGTATGTGTTTCTGACCCTTCAAAGTATATATATTCTTGATCAGGATCACTAACACAGTCATGCTGGCAACGTCCGTCCGACTTTCCGTCTGTCTGTCCGTATAAACGCTGTGATCTGCTTGGTAAAATTGGACTATTAAAACTAAATTCATTGGGATGCTAAGAAATTCATTCAATTATAGCGTTCTACCGCATTGCTTTTGCCACGGAAGCTGTTACAGTTCTGTCGCACAGATCATCGTTGAAAGTTGCCAAAATCGAAATGTCT
>692FP012597 CG8111_1            :+U  EU:NT; range  -249 to    50.
TCAATTACAATAAAATTTCTGGAATTTAACGCATGCTGAAAATCGCTGAAGTCGAAAATGAATGACACATACGAAGTAATGTATTGTTACAATGATATGAACTAATTATATTCTTAATATTTGTTCACATTCGTTGTAAATGAAAAATGGTAAATATACCAGAGAGCTTAAAAAGTCTGATACACCAAGACATGATTCTGGAATGAAACTTTTCACCACTGCCACCAACCGGTCACACTGCGTCCAATCAGCTGTTGCCGGAACTTATTTATAGCCTGCGTTCCACAGATGGTAAATCCA
>693FP005690 Atg16_2             :+U  EU:NT; range  -249 to    50.
TATTTATTTTAGCCTCGTCGAACAGCAAACGAACAACAACCGATTGCGCGCGGAGGTGCAGCTACTTCACTCGAGTTTGGAGGAACTCAAGAAGCTGAACAACACAATGCTGGACGAACATACGGCGCTTCAATTGGCATTTAGCTCCCTCGAGGAGAAGTTAAGGGGAGTGCAAGTAAGTTGTCCAGATTATTAACACCTTATTACTACTACTGAACCAGAACGGCTTTGTTTCATTTGTCTATGAGCAGTACATAAAGTAAATTCTTCGTAGCGTATAAATTGGGAAAGTAAATTAAA
>694FP000924 ct_1                :+U  EU:NC; range  -249 to    50.
TATTTTATTTCATTCTGGTATTCTTGTTTTTTTTTTCTTTTTTTTTTTTGGTAGCTTTAGATTTGATTTTATTTTGTCGTTTATCACAAAATTCTGCGGCCATTTCGTGTGTGGATACACACACACAGTCACATGTGTATTTATATGGATTTTATATATATATATATATTTGTGTGTGTATTTGTCCGTATGTCTCGGTGGGCTGAAGTTTTTTCGCGCTCAGAATATTTTGTCCAGCAAATTATCTACATCAGTTGTTAATTGCTATTTGACGCGTTATATCGGCTACCGACGTATTCC
>695FP005782 Fer2LCH_1           :+U  EU:NT; range  -249 to    50.
CACTGGAAGTGAGTTTTAATATTACTAACTAACTACTTTGTGAGTGTTTAGTTACGAAAACTAGAAAATAATATTCTGGAAACTGTGTTTTTAAACCGACCACCATATAAATTTAAAAACCAAAACATTCCATTGGTGGTGGTTTTGTTGTTAAAAAAGAGCACAGAAAATTCAAGAAAACGCTACGACGCAAAACGAAAAAACTCGCCCAAAATGAAAACAAAAGTGTCTGTTTTCCAATTGTCAATTGTTGTGAAACTAATTTCCTTTGTTTTCGCCTCTCGAATTTGATTTTAATTT
>696FP005282 CG4743_1            :+U  EU:NT; range  -249 to    50.
TTTTCAGGGTTGTCAAGTAAATGGTATTGGTTTTAAAATAATTACTTTGGTGTAAAAAAAATGTATTATAATTATGTGTTTTTGTGAAAAAGCTAACATTTCAATACCATCCTTTTTTTAAGTAACACTTTTGACCAAATAATATATATCTTACATAGAATATATTTATTTGTTATGGTTTCAGCATCTTGGCAACTCTACACCAAGCAGCTGTTATCTGCAGACCTGCCAGATCAGCAAAAAGCAGCTGACTGTTACGTTAACAACCACATTTTATGTTTTTGTTTACTAAAACAACTT
>697FP011705 CG32845_1           :+U  EU:NT; range  -249 to    50.
ACGTATGCCATCAGAAAGGCTTTCGCCACGAGTTGATAGCGGATTGTGCGCCAATACCACCAAAACTAGGTGCAGAGCCGTGGTTAAAGCCAGTATAAGATTCATAACTATTTCGGAAACCTAAAAACAATAAAGTCATGAAAATAAAATATAATTAAAAATATATGCTTTAAAGCCGAGCTGTAAAACAAACAAGAATGCATTGCTTTATTTTTCTTTAAGACTTTGGTTCAAAGCAGTAACCTATTCAGTACCTACACTTGTCACATAAATACCTACACCGTCTAGTTTGTGCAAAAA
>698FP011785 CG12038_1           :+U  EU:NT; range  -249 to    50.
GCTGAGAGTATAAATAAAGAATTATACGTTAAGTAATAATTTCAAAATACAAACCAGTCTTGTTCTTGGGCCAGGGTAAAAATGTGGCTGAAAGGAAATCATTTTCATGACAATTTCGGGTGGAGAACACTTTTAAGAAATAAAGGATACATTGGCAGCACTGATTGCGATATACATCGATAAAAAGGATTCGAGTGCGCACTGCGCATGTCAAGGATGTGTCAGATTTGGTTGACAGTTCTGGACTTTAAGGGTATATACCCGTACCTTCGATGGGGTGTGTAAGCAAGCTGGTTAAAA
>699FP012090 Asciz_2             :+U  EU:NT; range  -249 to    50.
TAAACTGATTTGAGTTTTATCTAAATATGTTTGGGCCCGTTTTCTTCGCTGCCCATATTTGGTTGTTATTTTTAGCTTGTCGCACCTGCACAAATATTCTTTCGAAAGTGATCGTTACCTCGTATTTTACTACCCCGAGAGAGATACGTTGCAGAGTGACCGTTACAAGTATCGTTCAGAAATACCGTAGCAAGGCAATCGATAACTTTCGATTTTTCTTGTATCGATTGCATTCCGTTCCCATACAATAGAAGTGCCATCGAAATGCACAGCGAAAAACACACGCCGGATATTCGGGAA
>700FP000690 CG3129_1            :+U  EU:NC; range  -249 to    50.
TGCTTAACGTGTTTTAGTTTTCATTGCGCGTTTATTATGGTAGTAACAACAGAATTATTTTTTTAAATATAGTTAGTCCTCCTAAGTCAAGACCCGATCGGTTTTGTTAAAAGGGTGGAATTAAATTATTTTAAGAAGCTAAATGTGTGTGCAAAAAAGTAGCCAGATTACGGCCACAGGTCACCACTAGATCGAAGTGGCGGTCTGGCAAGGCTGCTGTTACAGTGGTCCATCTCTATCGTGAGAATGTAAACAAAGCAGCAAGGTGGCAACGCCGCACTCACTTACTCCAGATAATCT
>701FP012619 CG7935_1            :+U  EU:NT; range  -249 to    50.
CAACTTGAATGGCAATTTATCGGGAATTGTGAAAAGTCGCTGTTTTTTAAGCCTTTAAATATAGTTACCTTATGAAGCAAGTGGTCTATATATAAATGGTGCCTAGATTTTCCGCAGCGAAGGCTTTTCAATATTGCTCGAATTTTTGGCTAAACTGTTACCGGCGAACATAATGCAGCCCTGTAGGGCCCCATACACTGCGGCGTTAGTCAACACACACAGGCGCTGTTTCTTCTTCTTCTAAGCTTCGTTCGTCTCGCGAATTTCGGCGGTGTGTGTGTGCGTGTGTGGAGTCTTTTC
>702FP007489 CG8204_2            :+U  EU:NT; range  -249 to    50.
TCTAACTAAGCTATGGGATTCGTTTCAACACACTCGTCGTAGAACTCCACTAGTTTTGTTTTCTCACTAAATTAACATGCAGCCCCGCGATCTTATGCGCATTTTAATATTATTCTGCTTGCGTTTTGCATTTAACTTTTTGATTGTTTACCTCCAAAAACATAACGCCGTTCCAGTGGAGCAGAAACGGCTTGGAACCCTCGATAGAGGCAAAAGCTGGAGGCTATAAAACTCGCACAGCTGAGTTTTATTTTGCACGCGACATTGAATTTGATGAGATGGAAAAATGCATTATTTGCG
>703FP006341 lig_1               :+U  EU:NT; range  -249 to    50.
CCAACAAAAAATTTATGTAAATGCGCTGTAAATTCCAATTGAATTTCTGCTATATTATAGTTGAATATCAACTAACAGAAGCGAACCAGGCGGCTAACTTTCTAAATCAGCAACACCAAAAATCATTACTTATTACTCTCTACTTATTTGCATTGATCTTTAGATATTACTATTTTACTTATAGAACATTAAGTAAACCCAGAGAGTCCCATACTCAGAATCCAGTCAGCACAGACTTAAATTTTTATCAGTCAGTTTGTAGATTCCCTGGTTTTAAGATCGAATCCTTCATCTTTTTCG
>704FP006667 Jra_2               :+U  EU:NT; range  -249 to    50.
GCGAAATCAAAATATTATTAATGTATTTACATAAACGAACAAATATATATATTTAAACTTGATGTATATGCTACAGTTTGAAAAACAAAACAAAACAGAACAAAAACCCATATTTGAAAATATTTATTGCTATACAGTTATCATAAATGTCGAATATAAATATATCGGGAATATCCCAAAAACGTATGGCCTTTTTTCTCGGATGTTTTCAAATTATTTGCGAATGTTCCGAGTTAAGTGTCATATTTTGTTTCCCCTTTTCAATTGTAACTCGCAAAATCACAAAATCATGAGCATCAG
>705FP005511 CG34362_2           :+U  EU:NT; range  -249 to    50.
GCAGCTGTGTGTGTGTGTGCGTGTGATTTAGTTGCATGCGATAATGTCAACCACAGAGAAGAGCCGTTCGCCTTTATTCCGCTGCTTGGGTTGGCTCGCCTTACGTACCCTGTATTGGTGGCACACGTGTGTGTGTGTGTGTGTGTGTGATGGGTCGCCTTCTTCTTCTTTTTTTCGGTGGTGGTGCAGCGCTGCCACTTCAAAAGCTACTGAAACTGCTGGACGCCGACTTTGGCGACTGGGCTCTTCAGTGTCAATTCGTCGACACGAGGCGCTGCTTTTCGCTCAGAACTAATCGTT
>706FP003349 hth_1               :+U  EU:NT; range  -249 to    50.
ATAGCACACAACCCACCGTGCAACGACGGTCGGGTTGAAAACTATTCTGTCCCGTGCGCTTTGATGCTCACTTCACTTTTCCACGTTCCACGTACTTTTTTCACCCATTTTCTTTGGCCGAACTTTTAGAAATGCTTTCGCTGTGCGAGTGTGTGTGTGTGCGTGGTTCGATGGCGGCAACGTTTTTGGTCCTTGATTTTGGTTTGGGTTTCGCTGTGGGGACGCTGTGAGATTTTGGCTTTTGTCGCTCTCTTTGACAAACGCAACGCAACGCGACGCGACGCGAGTGGGCTCTTGGCC
>707FP001286 sofe_1              :+U  EU:NC; range  -249 to    50.
TATGCGTTGCTATCGGTATATATCGATATCAATTTATACTACTTACCATACCATTGGTACTAACATTTACCATATTAGACACGGTAAAACAATTATTTTCTTATAACGCATTATACGCAATAGAAAGTGAGTAGCAGAAATATACTCACTCACTATATATATATTTGATCTCCAATGCTTACCGATGTGGCAATGCTGTCGCCTAACAGCACCAATTGGCCAGTGTTGCAGAGCGCACGAGTTTGATGTACAGTTTGAAATTTACCGATTTAAACATAGCAACATTGCGTCCATACGTTC
>708FP002291 Tao_1               :+U  EU:NC; range  -249 to    50.
CCACGGACATCACCACCCGGTGCACGTTCGATAGACTATCGATAGAGACCAAAAAACGAACCTTTTCTCTTAAAACTAATTGAATTGAGCGAATTCAACTATAAAAACGCCTCTGCAAGAGTTAACTTCGCAAACATATTGAAAAAAATAAGTTAATTTTAAATATATCGCCTAAAATCGGGATTTTTTAGTAAAAAGCGGTCAGTGGTAGTTTTTGGTTTCAAGCCGCTCGGCTGATCTGGTAACACTGTGTGCTGTGTGAACGTGAACTTTACGGAATTTAATTAGAGAAACGGGTGA
>709FP011246 Mst36Fa_1           :+U  EU:NT; range  -249 to    50.
AAAATTCAAAGCAATGTGCAGCCGCGTTGACATGCGAATGGCTAGAGCTGCTGCTTCTATCCACTGCCTAATCAGCTGTTTATTTGTTCGCTTTGCAACGACGCTTGCCAACACTAAATGGCGGGGGATTTGAAATTTATCACCATAAACGATAATAACTCCGTGGTGTGGAATTCAATGCGTTGTATTTAGATTTCACCATCATATGATGGTGTACCAGCCCCTTTTAACATTATTCCTAGAAATGATACTCACAAAAAATACTTCAGAATAGAAAACATAAAACAAAAATAAACAAAA
>710FP003479 Elp1_1              :+U  EU:NT; range  -249 to    50.
GTAATGTAAACGGAGTTGGCGGAGCAGATCTGGCTATTTTATAGCTATGTGTGCTTGTGGCTGTTTTTATATTAATGTTAAAGAAAAAATTAACAAATCAAGAAAATTTGTACTTTTTATAACCTCCTAATATTGTATATAAACATATTCATATAATCATATAAATATCACAAAAAAACCTTTGATCAACGATTGAATTATTGCATTAAAGAATTATCACCGCAGTGACATTTAAGCCTCTGGTCACACAGTTCCACACGTGCAATATTTACGAAATATGCGCAATCTGAAGCTGCGATA
>711FP013153 CG17146_1           :+U  EU:NT; range  -249 to    50.
CAATGAGTTAAGAAGATAAGCCAGGATCATAAGAATCAAATTTGAATTTGATCATGACAATACGAATTTCCTACGACAATACACTCAAAATTTGAATTGACCAATTCGGGTTATACTCGAAAACGGCCAAAATAAAAGCACTGTTAATCGGAAAGCTTTGTGCGAAAAGCTCGCGTGTCTGTGCGCAGTGAAACCGTTAGCCGAATCGGATCGAATCGAAACGGAATCGAAAGCCTTTTCATTCACTCAGTCACTCTCAACTCACGCAGCACAGAGGGTGGGTGGAAAACAGTCGGGCGG
>712FP013559 CG45057_2           :+U  EU:NT; range  -249 to    50.
GTTGGGAGATGGGGGACCCAAACCGATGACGCCATCTAATGATTGAGTCTCTCCCAATTTGCCTTTAGATTTCCATCTCTCGAAATCTAGCTGAGAGAGCTTTGGCCTAGCTTTGGGTGGGTATAGCTTTGCCTTTGTCCAGTTCAGCATGGGTTGTGATATCATTGCGAAAGCGAAGTGAGTAAAGTACTGATAAGGTGTTCGCAAAGATACGTCTGGGAATAGCACCTACATATGTAGATAGTTGACAGTGACGGACAAGACCCACCGCAATGTTGGTGAGCGTTGTGGCCCACAGGT
>713FP002839 CG31482_1           :+U  EU:NT; range  -249 to    50.
ATGTCCGAATCTAAAGTCAACTTCATATTTTAGTAGATTTTTGGAACGATACTCATGTACAAATGATACAAACTGCATGAGAAGTGCACGGACTAAAAACTGTATTAATTAAGGGATCCTCCATACGCTTTATAGGTACACCAAACTAATTACAATTTAAGTAACTTTTAAATTACGTCACCAGAATTTCGAGGTCTTTAAAGCAATCAGAATCCTAGATAAGTTTGTCAAAGTTTTCGTGCTATAGTTATTCTCAAAAAAACATGTTTTTGGTGAACATATTGATTGTTTTGGCTCTAT
>714FP000707 CG15772_2           :+U  EU:NC; range  -249 to    50.
ACAGGGTGCTCGAAAACTCTTCAAATCTTACATATCGTATTTAAATATGAACTCAATTTGTATAATAATATATATATATGTACAATATATGTTTATTTTATATATTTTTAAGCATGATAAATAGATAAGATATCATAGGAAATTGACTAATGCTAAGACTTTTAAGTTCTTGTCTTAAAAACATAAAATTACTTTTTTGTAGACTGCTTACATATATGTTTTTCACATTTATTTTTTAATCTACCGCTTGGGGGGCATACATTTTAGAGTTGGCAGCCCGCTTGGTAACAAATCTGCGAA
>715FP007953 Dp1_2               :+U  EU:NT; range  -249 to    50.
TTAGGGATAATGATCTGGTGTCACTTGCAGTTGTCATTGTTATCTGTAATATATAAATGTATTAAGCTTTCATTGAAATTTACAAAACCGTATGATTTAAAAGTAAGAGGCCCCCTTTACACATACCCTGCCACCGCCGCTGTCCGCACATACAAAGACACAACTAACAGAGAGGAGACAGACATATCTTTGTTGTTCTTTCGGTAGAGAGGAAAATGTAGGCTACGAAAACTCGTTGGGCATGGATTTAGAAAACAGCTTTGGTCGAACAAGTGCATGGTCTCTGCTGCTCCTCGGCTG
>716FP012697 rhea_4              :+U  EU:NT; range  -249 to    50.
AAATTTGGCGCTCATGCCTTTACATTTGGGGTGACCCTGCACTTAACAGTCTGCCATTGGCATAACAGCTCTGTGTGCAGACTACTTTTTGCTTGCCGTAGTAATTTCAAATATTATAGAAGTATAGGCAAACTATGATTAGAACTTGTAAATTTATATATTTTTTATTTATTTTGTAATTATGTGACCCAAACGCTAATTGGTTCCGATAGCCGCAATGACTTATCGATAGCTGCTTGACGCACGGTCACACTGTCTTAACTACGGAATATTTTGTAAAGTGTTAGTTTTATTTACTCG
>717FP005913 CycG_1              :+U  EU:NT; range  -249 to    50.
TCCAAGAGCCACGCGACCCAGCAACTCCATCCTGGGGCTCGATTTTTGGTATTGTGCGCCCGGTGGGAAACATTGCACTCATGGGATTGGCATCGCCAACTACGCAAAGTCAACATAAAATCGCCAAAAGGAAACAAATATAAATAAATTATTAAAACCAAAGAAATAAACGAATGTAAACAATTAAGTAAAATGAACAATTCAGTTTAAAATTATAAATAATATAGAAAAATTATCAAGAAATCCAGTATCGAAAACTCAAACTATATCGAATTAATGTCAATACTGTAGTCTTACCAT
>718FP000254 AMPKalpha_1         :+U  EU:NC; range  -249 to    50.
TAGTTTTTTTGCGAGCTTAACTATTTCAAATGTGGTTGAGTAAAGCCATTAATATTGCTTTTTATAAATTCAGCATAAGTGGCAAGATGGTTTTAAATTGCGCGCCACTGCGGAACTACCTGGCATCACTGGCCGCCACTTATCGATAGCCACTGGAAGGCGAGAGAGAGAGAGAAAGAGAGGGCGCGAATCAGCTGCTGGAACGAGTGTTGTTGGAAGGCAGTGTTGTTGGAAGTGGCAGCGCCTTCCAATGTCAATTAAATAAGCAAAACGCGAAGAAAACCCAAGCGTAAAGGAGAG
>719FP012632 Nmt_1               :+U  EU:NT; range  -249 to    50.
CTTGTTTCTATATAATTCTAATAATTGTTTACAATTAAAGCTTTAAACAATTAAAGCCCCTCATTTTATTAATATCCTTTGCTGAACGAAGGAATTGAATTGAATTTTATTGAACTCAATAAATAAATATAGTTTTAGAAAACGATGTACTTTAAACTGCCAAGAGGTCACCGCGACAAGCTTTTCACTTCGCCACCCTCTGGTAACACTGATTCTCCAGCCACTTTCGATTCTTTAAAAAACATCGATAGGTATCGCCAAAAAAATCAGCTGCTCTGCTTGTAGTTTTGCGATTTCATT
>720FP009918 CG17378_2           :+U  EU:NT; range  -249 to    50.
TGTATGTAAACAAGTTAAAATGCCGGGTTCCTCTCCTTCGGCCACTGCAAAGCATTCGGGAAGCTTTCCCATGAGCGCTTGTGTAGAAATCGCGCGCCATTTTCCGGCCGAGCTTTTCCCGAGCAATATTCTATTCGAAGTGGCATGTAGATATTATGTAGATTTTCTTGCAATCGATAACAGCTGCGAACGTAAAGCCCTTCGAATGTTAACGAAACCCCTGAGTTTTGGCCAGCATTTTCCGGCTGCATTCGCGAAATGTTCGCTGCAGGCAATGGACGCGAGTGGAAAACTCAAAGG
>721FP005860 Sox100B_1           :+U  EU:NT; range  -249 to    50.
TAATTTCACATGAACATGTTAATATTTACACGCGTACCGCCGCGATTTTTATGTTCGCCCCCGCCGAGTACTGCTGCCCCCTTCCGCTGCCACTGCCCCTGCCCCTGCCCCACTCCAAAATCCCCACCACCCCCAAGTCACAGCAAACGATCCAACCAACCACCGTCTTCAGCTTATCGCCACGATCGCCTCGAAATCCGACGATTGCCGAGCTCGTCTTGGGGAACCAGACCAGCGATCCCCAAGATCAGTCGCAGTTAGTCCGTCAACCTCGTCGCGTCTCTGCTATCCGTACTACTC
>722FP009347 CG9894_2            :+U  EU:NT; range  -249 to    50.
GGAACCCAAGCAGATTTTGTATGGAATTAATCAGGAAACCCACTCAACTTGTCATTTGCGGATCTAGTTTTGATCGCAGCGCCTCGGGAAAAAGCCCAAAATTAAGCGGATACTACCAGCTATAGCCTCGATCAGTCTCTGAACCGATCCGAACAAAGGTATTCAAGTTATAGGCAAAAATGTCTGCAACCGATTTGGCGCAAGAAGAAGCAAGCGGCAATTTCTAGCCATCGAACGGACGGCAAGCTCAGTCTTGTACGAACCGTCGACGGGAGCACATATCGGTGGTTAGCAAACCAA
>723FP009129 CG4276_1            :+U  EU:NT; range  -249 to    50.
TTTTAAAAGCCAATCTCCAAAAATGCAATGGATACATAATGCTAATTCAGCATATAACATGCTGAATACCTTATACTTGTAATAAAATTAAATTAAATACTTATACAATAATTTTGATTCTATTGCGGTGCCCGCTAGTGTAGAGAGAGATCTCTTTCTCTCCCTCTCTCTCTCTGTCGCACTCTCTCAACAAGTGGCTTAATACAAATATATACAAACAACTCAAAAGGCCAGCGAATGAGCCAAGTTAGTACGATTTCTGGTACCGGACTGACATGTACTAACCGCGCTTAAACAGCG
>724FP001468 Rab40_1             :+U  EU:NC; range  -249 to    50.
AATGCATTCAGAATGAAAAATACTTAGTGGTAATAATATAATGTAGCATTTAGCTTAAAGTAAAATTGTTTCAATTTGATATATAAAAAGTTATGCTTAGATTTAGCACATAAATGTTTGCACAAAATAATAAAATAAAAATGTTTAAATTTCGCATATAATTGCAAGAACTACATTTTTAATATCTTGAACAACACTGCTTAGCCCATCCGTCGACTATCGATGGCTTATCGATATGCGCAAACTAGCAGTTCTTCCATCCCTATAGAGATGAGCGAAATTGCAATTTTCTGTTTTAAT
>725FP011470 CG15130_1           :+U  EU:NT; range  -249 to    50.
CCTCCATCCGAAGCAATCCTGCCCTGTGTCTAGTAAAATATCTATCATTGCCTTTTCTAGTTTCAGGCTTCATTTGTCCACAGGAGGGGATGGCTCCATTGTTTGTTATTTTACAAGTTAGCCATTTTGCCGCCACATGGATACACCCCGCGAATTATTTTTCCAGAAGGAAGGGAGTGTGTTGGGCCGCGCCTCCCTTACCAACTTATTTGGTGGGACAGGCCAGTTCGGACCAGTTCCTGGGCCAGCAGTAGGAACTGGATTGGCCAGGCAGCCGGACGTGTTTTGGGAGCAGCTCCG
>726FP006027 vlc_1               :+U  EU:NT; range  -249 to    50.
TTTGTTGGTGCCATAATGAATTCTACACGGGGCCATGGGAGGGAAAAAGTACGGGAACTGGGCGAAGCATCAAAGAAAAGCCAGCAAAGCGGAACTTTCAAAGTGCCGTTAAAGCTGTTCCCATCTGCTAAGCTTACACTTACACATTCACAGGCTTAACTTAGAAGGCGTAGTGCGCTGCTTATATTATTGAATTTGACTGGTGTTTCAAAATATATGGATCTGATTGGAGAGATAGAGGAGATCTGAATCATTATGTTTTGGGTTCCGAATAAGATAAATAAAAATTACCTGTCAGGC
>727FP009408 CG17258_1           :+U  EU:NT; range  -249 to    50.
ACTTATCTAATATTTATGGCATTTATAGAAACTTTATAACGATTAAACTGGATCAAGCTGTGCTTTGAATGCAATCGACAGTCTTTGTTATTAGGGGATAAAGGTTTTTTTTTCAAATGGCGGTATAAAAAATAATATCTGCCCAATAGATTCTATCCTAATAATAATAATGGTTGATAGGGAAAGTCACCCCGGCCGGCAGTTTTCGTTGTCAGGACAATATGTTCAACTTGTTTACGAAATTTTCCCAAGTTCACAAATCATTTTTAAATTGAGTAGACGTAATTTAACTATCACAGT
>728FP014065 cmpy_1              :+U  EU:NT; range  -249 to    50.
GAAAATTGCCACCGTGTAAACCCGAATTTCAGAAGTACTACGAGGGTCCTTCGCGGGTTGCGTCTGATGACTCTGCCTTCCAGGCTCAACAGCGAGAGCGCCTGCGTGGTGAGAGGAAATAGTGGGATATTCTTCTGTGGGACACCAGAAACAAGAACAAAAACACTGGAATATCCCGAAATCGGAGCGATATATGTCCGTTCTGACTGGCAAATGGTCTGTGCAGCGACGGCGGCAGCAGGTTAGTTCAGTCTCTTGCCTTAAATGGCCGCGTGCGGCAGACAAAAGCGCATGAAAAAT
>729FP005567 CG14527_1           :+U  EU:NT; range  -249 to    50.
ACTAGTATTGGCGGTTAATTGCTTTGCTTTGCATTTTATTATAGTCGATAGCATTACGATTATATACTAGAGAAGAGAGTACATTGAATTTAAACGGGTTTCCCTTCTTTGCATGAACTTCGACGATTCTCATTTTTAAATCTATGCAAAACCACGGAGATTTGGTTACCACCTCTAAGTTATAAGAAGAAAGAAAGCGATAAGCCTAAGCGCTCAATTCCATTTTCGGCAGCTTAGCTAATAAGCTTGGTTCATTAAAATATTTCATTTTAAAAGAGACACATGACGATGAAATTGTTC
>730FP010934 Mst35Ba_1           :+U  EU:NT; range  -249 to    50.
TACCCAAAAATTGTTTCACATAATTTATGCCACCTATGAGGAAAACTTGCCACACTGCCACTGGCAAAGGGAAACATGGGGGCGTAACCACCTAACAGAAGGATGTTTCCCAGGATGCGTATCCGCCGGCGTCGTTTCGATCAAATCTAACTTTATTCCATATAGTTGGCGTAGGTTTTGCCGTATACCCCTTATACCGGGCAGTCGGTTTTTTTAAACATTAGTTGTAACTTGGTACACAAACAGTTCACAAGCAAAATTTTTCCAAAAGTCTTATTTTTATGCTCTTCTTAAAAATTA
>731FP011498 Fs(2)Ket_2          :+U  EU:NT; range  -249 to    50.
TACCGCGAAAACCTTTAGCTCTTATTATTATTACGTGCAAAACGAAATTTGGTAGACTTAATAAACTTTTATATTTAAATTAATTAATTCCCCTGTTCAGTAAGCGAATGCAACCAATATACACACGTATACGTGTGATACTTCTAAGATATTACTATTTTTATCCACTGTTTCTTAATATAGTAATCAAATTTTGTTCATTTGTTAGTTTTTTACCTACGACTCTTAAGTCAAAGTATTCGATTATTTAGTTCGTTCGAGGTTTTGCTTCCGTGCTTATCTTTGAATATGAAAATTTTC
>732FP004667 tin_1               :+U  EU:NT; range  -249 to    50.
ATTAGATTAAATTTACAAATGTAATACATAAATTAGTTTTTTATATTTGGATACATATTTTATAAATCTCCTAAGCATATGACAGCCTCGCACATCTCTAGCGCAGAAGAGCGAGATGCCGCACTCGCATTCCGATGCTGTGCTGTGATTGGCTCCGGGGCGGCCATTTTGCCCGTATGCTCAGTTCGCTCACACACATCCAAAAACACAGTGGCATGAGGCGGTCTGGGGTGAAAGGAGTACGCGTTCAGTACCAAAATCGAGCTGACAAATTGCAGACACGGTCGAGTGCGCATCGGA
>733FP008337 CG42362_2           :+U  EU:NT; range  -249 to    50.
TTGCATATGTGTCAGATAACAAGATAATGCATTTATTATTAATGTCAAATATTTTAAATAGCCAATGCAGTTAAAAATCTAAATTATTTTTTATTTAAATTGTTTATAAAATGTATAAATTTAGAAATGTATAATCAGCTAATTGATTAAATTAGTATTGTAATGGTAGGTCCACTCCAAAATGAAATCGTTGCCATTCACACCGATTTTTAAACAAACAACGTTTATAAACAAAATCATGTCATCTCTAATAGTTCGTAAAGTAAATATATAAAATAGCAAATAGGTAAATGTGAAAAT
>734FP014269 srpk79D_2           :+U  EU:NT; range  -249 to    50.
TGATGTTGACGGGCATGGCCCCGCATGAGTGTGTGCTCATTTGGTGGACTCTTTCCTGGTGTAGTGCAGTCCATGACCGGCAAAGGCAGCGAACAACGAGCAGCGCCACGACATCGACTTGATGAAGTACATTGGATAATGACGCCAGCAAAATACACGGCGCATAAAATTATTCATTTACAAAATATCCAACTTTTTTGAATAAGTATTTCTCATCAGAATTGCCCACAAAGCAACCATTTCATACTCAGTAAAAAAATATTTATATACGAATACACCTGTCTTTCAGTTTTTATTTAG
>735FP009394 CG9643_1            :+U  EU:NT; range  -249 to    50.
TTTAAATTACGTTGTAGTGTCTGAGAAATCTATTATATATATATATATATATATATCAATAAATTATAAAATATATAAATTGAACCCTATGTGTTATCATAATTCTAAAAAGCATCCCCCTATATTTAAATTGTTTACAGAATAAAATTCCCCAAATTCAGATTTTTCTCGTTCCATTTTCGAAACCAACCTTACGGCGCTATCTTGACCCGACGCACATGCATCTGCGGCTCAGCTGTTTCGAACTTCGAAAACATTTGCCTCCGCGTTTGATTTGATTGCTGCGGATTAATTACAAAA
>736FP008572 l(2)06496_1         :+U  EU:NT; range  -249 to    50.
TTTTTGTATTGTACAGTTTACGTTTAAAAGAAACTAAGTAAATAGCAATGGAATTTAAGTGTGTACTATATTTATAGATACGTATGCACCAAAAACTTTATGCAGAGGAGCTAAATATTTTATTTAAATACCATATTTTTTAGTCCGCATAAGGGTTAATTCGTTCTGCTTAGCGAGTACAAGAACCTTGCCACCAAGCTAACGTTGCCACCTTTTCGTTGGACATCGATTGTTTTGCAGACTGACATCATTCCCATCAAAACGAACAAAATAAAGAGAAATTCAGCGAAAAATGGAGGC
>737FP003388 SelR_2              :+U  EU:NT; range  -249 to    50.
GCGTAACATTGCGACGCACGCTTGTTTTCGCCCGCGTTTGGCGCATTCATAAACAAAAGGCCAAAAATAGAATCAGCACCATTTAGAGCGCTATTCAGCAGGTGAGTAGTTTTCCAGCTTAGAGAAAACCCAAGGACGCACCATTTAAGTGTGGGAAAATTAAGTGTTTTTTCTTTTCGGTTCTCCGCTGGTGACATTGAAGCACAATTGCGAGCGCATTTTCCCTAATTGAGTTGCGACTTTCTCTGCACTGCGCTTTCTCCTCGCCAAGCGTTCAAAAGCAGAAAAGCGCACGAAAAT
>738FP012472 CG9948_2            :+U  EU:NT; range  -249 to    50.
ACTATGGTTGCTAGTTTGTAGTTACTTCGTTGTCTAACCAGTATTTTTTTAATGCGGCACCGGTAATTAACAATAAGAACTATTAATTTTTTAAGCAAAACAAAGACGTCTGATATTGTTTGTCTGGAACCTATCGGGTAAAGCAACTTCGATAATAATGGTCAGCAAGAAAAATGTGACCAGCCTATAGAACGACCCAAAAACCAAAGTGTGGACATAAATTGGAATATTACAGTGATCGCTCAATGTAGTTAACCTGTAAATTTCTATCTGTAAAGTAATAACTAATAAACAAGGTTC
>739FP003887 Nup93-2_1           :+U  EU:NT; range  -249 to    50.
ATATATATATACATATATATATATATATATATATATATATATATATATATATATATATGAATTAAAGCAAATATAAATATATGAATTAAAGCAAATTTTCGAATATGCTTTAATGGAAATAATATTAAATTTATTTCATATTCATTAAATTCCTTGTTAATCTATTATACAACACTAGGAATTGCTTGCACAGGCGTACCGGAATCGATACTGTCATCTCTAACACAGTTGAGGCGCCAACATCTGGTCACACTGATCTTGCCGCTGCTTTTGGACTCAACTTTATTTATTTGCAAAAAT
>740FP012317 CG32423_1           :+U  EU:NT; range  -249 to    50.
GGGTGTGGGTGGAAAGAGAGAGTGAGAAAGAGTGTGGAGTTCCGCTTGCCGGCGCTTTTCTACAACTATTTTGTCATTGCGCCTCTCTGCGCTCTTCCCGCATTCCGCCTCGTTCATTCATTCATTAGCCGCGCTCTTTCTTACTCTCTGTGCGCATGCCTTGTGCGGCGCTGCTTCTGCCGGCGTCGCCGTCAGCGCTGCGTTGTTTGAATTCCGCTTTCAGCTCGCTTCTCAATTTTTGCCTCGGTTAGTTCGCAGTTCGCAGTTCCCAGAGTTTGTCCATTTCTCCAGTAAAAAAGA
>741FP005117 ash2_1              :+U  EU:NT; range  -249 to    50.
TTGTGTCGCCTATTCCGCTGCCTATTCGCTCCCCCTATTTATCGCCGCTTCCTTTCGCACGCTCTTTCGCAAGTGTTTGCCAGAGTAAAGTAACAACAACAACTAACAAAATCGCAATGCGGATCGTAGTTTCAGATTTGCACACACACAGAGAAAGAGAGAGAGAGAGAGAGAGCCCCACGTAGTCAGATTGTGGGCGGGGCGAAGTGGGGTGGGGTGGGGCTGGCAGAGGCGCGCTCAACTTGGCTCATTCATTACAAACAAATAGTTACGCTTGGAACACTTCGCCAGTGTCTCAGT
>742FP007618 Vha44_1             :+U  EU:NT; range  -249 to    50.
CTCATACGCCCTGTGGCAGGAGCAAACAGAGTAGTAGCGACGCTAGGAGTCAGCGACACTTGCCCAAATTGAGCACTCGTTTTGGTTTTGGGCCATGGCGCCTTTTTCCTTTCCTGCCTTCCGTGCCCTTCGTGCGGCTTCGTCATCACAACCGGACGGATTCGTGTTCGGCTGACGAACCGGATCGCAGATACTTCGGCCGTTGGCTTTTTCGACTTCCATGGCATCTGGTCGTTAGGCCAGCCGTTCATTCGGCAACGAACCCCCGACATAGAAGCACGTCAGCATGTGGCACAACCG
>743FP000272 pck_1               :+U  EU:NC; range  -249 to    50.
CTCTTTTGGGATTCGAGGGAGAACTGCCGCCTAACCCACCAATTCCATCGCTCTTGCAGGTGGCTCTGTCCGTATGGCCACTGGTGGCCACCATCAACTTCACCCTGATCCCCGAGCGCAACCGGGTGCCATTCATCAGCGCGTGCAGCCTGTGCTGGACCTGCTTCTTGGCCTACATGAAGCACCTGGAGCACCACGAGGTGGACGGGGCCATTTGATGGACATGATCGTATTTCTCAAACAGCATTAAATAAAATAGTAATTATTGAACGAAATGAATGGAATTAAAAACCAAGAACG
>744FP013563 CG16807_1           :+U  EU:NT; range  -249 to    50.
TACCACTTATATAAACGTCGTAGTTACAAAGTTTAAACTTCTTGTACTTTTGTTTTTCTAATTAGAACATGTGTTGTATATTTTAGCCATTTATACAATAAATGCTATAAAATTAGGTTATCGAATTTCAAATATAGATAGTGATGTCCAAAACGATAACTGCTTATCGCAATCAGCTGAGAGCGCCTAGTGCGACCCTTCGTGTAAGCAGTGCAGCAAGACATTCAACGTTTTCAGCCAGCTGGATTCAGTATTCCGCCGCTCGTCACCTGCGGTCATACTGATTGCAACTTCCCAAAT
>745FP000872 CG14431_1           :+U  EU:NC; range  -249 to    50.
GGAGTGAATGGCGGCACCGGCTTGGTCATATTTTGGCGCAAGTTTTCACCACACGCCCAAAAGGGGAAAATGCAGACGCTGCTGCATCGCCGCTGTCGATGAAGACGACGAAAAGCGAGGAAAAGTGGCAAGACGACTGTGCGTGCCGCCTCGTGCCGCAGTTCGGCGCTTCGGCAAATGGAGCTCGGCTTCGGGAAATGGCGCTCGGCAAGTCGGGAAACACAGGCGGCATTATCAGACGGCAACTTCAGTTGCAAGCGAGCGCTCACCGTGTGTGTCTCGTGTCTCTCGGGCGGCAAA
>746FP010254 tai_2               :+U  EU:NT; range  -249 to    50.
CTGCTGCAGTAGCACTGCCAACTGACTGGAAAAAGAAAGTTTAACAGAAAATACAATCATTTTACTGAAATAGAATTTTTAGAAATAGAATATTATATATATTAGGTAAATTCACAAGTTTATTAATTGGTCTTTCTATTTTAATAATTATTATTTACATTAATATTTTCCAAACTTGTTGCTGGCAACACTGACACCTGAACACTACTGTTAGCCAACTGTTAACTACCAGCGAACAGCTGTTGCCGCAGTGTTGGTAAATACCCGCACACCTTTTAGTTGTTTGCCGATTAAAAAATT
>747FP009034 CG17075_1           :+U  EU:NT; range  -249 to    50.
GTCGTCAAACCTGGTCGAACATAAGGGAGCACTGAAAAAAATTCTACTTGAAAATGTAAATGTAATATATTATATAAAACTTATACGAATTTATGGAATTCAGCATTATATATAAAGAAGTACGTTTCACTACAGTTTCCACTATCAGTTTTGCACTTAATGTCGTTATTTTTCTGAGTGCTGCAGCACCGTTCGTTTTAAATCAACGATACGAGCTTCCAAGTTGGTTACTCTGTGCGGAGTTGTTTCGTTTGGTCGCGTCGGTCGAAGGAGTCGGTTGTTCGTTTTCGTGCGCTCAAG
>748FP011504 dia_1               :+U  EU:NT; range  -249 to    50.
ATTTTAAATGAAAGCCAACTCTCATGTGTTAATGTTCTTAAGCATGTAAAAGGAAAACAGCACCCTTTCCAAGTCGAAGAACCACTGTAATGGGCCTCGTTCCCTCAAAATACGTACATATGTACGTGTTAATTGAAAATTCCACACTCCGTTGAGGCTGAATCGACATTACGGCACCCCAGATAATTGTAAATAAACCCAAGCTGATAATGATCGACCACCTCCCAGCCATCCGTCCATCGATTGGATGCATTCGCTGGGAAGCCATCAGAAACCGCGGTCTGTGCGCTGCTCTCGAAC
>749FP004928 GILT2_1             :+U  EU:NT; range  -249 to    50.
AATTGGTTGGCTAGTCACACCCTTTATCTATATATTTATATTAATTTTTTCAAAAGCGGATATATTACAGAAAAATTATAAAAAACAAGCGAAAAGTCACCCTACTATTGCAATACAAATAATTATTTTTTTTTTAACTTATATGATTTTTGAGCCCCCCTTGAGCATTTTCTAACCACGCCACTGGCCGCTTCGAATTTGACGAAACGCAGTGACAACGCTGCGCATTACAAGTCCCGGAATTATTTCAGTGTCGAGCGTTCGCTGGCGTTGAGCGGCCGAATATTTCAAGATCAGCTC
>750FP006838 CG18335_1           :+U  EU:NT; range  -249 to    50.
TCTGTCAAACCAGGATACGATGCGGATGGCAAACGAGTGGTTACTTGGGATGGCTGGCAGAGAATCAATGATTTCGAGAGCGCAGCGGGAAAAGCCAAGGGAAAGCCGCGCGAGAAGATTGTTAGCATTGAGGAAATGTTACGGGTGGCTGGCGTCTGATGCCAGGATTCCATGGGTTGCGGTTGACAATAGTTTCCTTTTATAACCAATCTAGTGTTCTTTATTTATCTGTCGTTTGAGGCCTTTGTTATTCGTTGTAAATACACAAGTCATTTATAAAACAATTGTAAATCTCTAGTA
>751FP013995 rdgC_1              :+U  EU:NT; range  -249 to    50.
AGCGAGAGAGCCGTGCGCAGCCTCCGCTGCAAAATGAACGGGAATGGCAATGAAACGGGGCAATCAGCTGATGCGGCCATCGCTCTTTGTTTTGCTTTCGGGCAGCATGGCGATGGCGGCGAATATGGCGAGAGTGGGAGCGAGTGAGAGGTCGGCGGCGACGCCGGCCGTGGCAGCAGCAGAGCCTTTGGCAGCGACGGAGGCAGCAGCGGAGGCCAAAAAGGATTTCCGAGCTTGTGGCCTGCGTTCAGTTTGTAACGGTATTCCACGCGCCACGGACGCTCGAATAACAAAACGTCG
>752FP005794 spdo_1              :+U  EU:NT; range  -249 to    50.
AACCCCCGTTCGTTCGTCGAGCAGCAGGAGCAGATGTTTCTGGGTTTTCACATTCGGTTCGGTTCCAATGGCCTAATGGAACGCGCCAAACACAGTCGGTCATTGTACGGGTGTACGGGTGTCTTATGTACAAGTAAATGGTGTTTTATGGGGTGGGGACTCGTATCGGAGCACGATCCACTCGACTGCGCGCCGGCGCAGGAAGTGGAGGAAGTTGAGGAGCTGCCGTCTGGAACGGCTCTCTAGATCAGTCGAGTCGCAGTTGCCGAGGCGAGCGGATCGTGAACAGTGCTACGAACC
>753FP007517 Gpo-1_2             :+U  EU:NT; range  -249 to    50.
TCGGATCAGATAGCATCCAGAGCACTAGGTGAGCTCAATAACCGATTTGCCTTGGCCGAGTGCGGATGCGGGTAGCGGCAAAACGACGGCGAGTGTCGCGGAAAAGTGACTCAAACTCTGATGTAATCATTTTCACATGCCATTACGGCCGCCGCTAAAATCGTTCCGTTCGCATTGCCATTGGCATACTCATTCCAATTCTCGCTGGTCGGAAATCGGGCGACTTCGGCTTTTCTGTGTTTCGCATTCAGTCTGTTGCTGAGGCGCAAAGGTAAACATGGTCACGATTCTACTCGAATC
>754FP013387 CG17173_1           :+U  EU:NT; range  -249 to    50.
AGGCAAGAGAAAAGTATTTAAAGGGATATCGAAAACATGTTTTATTCTGTATCGTAAACGTCTCTTTCAACTGTTATATAAATTGTAATTCGAAATCGAAACCGAATCGTGATGTGTATGGGATATTGTCAAGCGTTTCAAACCACTGTACGAGTATATTAGAAATCAATCGAACATTTATATCACTTAAAATAAAATACATTAAAAATCAAATGGGTGTAGAAAGCATTCCTGGTGGAAAATATCAGTAAAAGTAGCCGAATTTACATCGAATCATGAAGGTGATCAGCATTCGCTGGA
>755FP002149 ari-1_1             :+U  EU:NC; range  -249 to    50.
TTCATTGGAAGCTCACTTGTTTTTGAATCTACTGTTTCCCAGCCGTCGATAAGTCACTATTGCTTTTTTGGCACCCATCGATAAGCAGATGTTGTTAAACATACGATTTAACGGAACGGTATGAAACAGGCGGCAATCGGAACGAAAGTAAATGGGAAAAAAGCGCAAACATGCGCACACACTTTCACGCACACTTGACTCCACTGTGCGAGCGCGTGTGTGTGTGTGTTATTTTTTGAGAAAAGCAAAGAGAGCAAGTGAGAACCAACACCGATGCAAATCATTTTGTTGGCTTTACGG
>756FP005751 CG45073_1           :+U  EU:NT; range  -249 to    50.
CAAACTTGTTGATACTTTCTTTTCTTATCCTCGACGCATCAGTTATCGTTATCCAATCGATCGTTGGCCATTTGACATCGCGAATTCGCCTACTATTTGAACCCACGAAGCGTTGAAGACGCGCCTCCGTCTTACGCTATGGTTTTCCGACTAAATGAATATCATATCTTGATTCCCGGAGCGTGGGGCATGTAATTCTCCGACTCCATGGAGCTTACAAAGCCAGTTCCGAATTTCGGGGTGACAATCAGACGAATTCCAGCCGCTGGAGCGACAGCATGTGCTTGGTGCGGATCTTTC
>757FP004686 DNApol-alpha180_1   :+U  EU:NT; range  -249 to    50.
CGCGCTGCCACCTATCGATATATTACCACTCAGAAATTCATAAAATAGAGATGTTACTTAATAATAAAATTGCAATTTGGGATTAAGTTATTGTATGGCTTTTATTTTTTTTAATTTCCTTACATTCTTCCTCTTCTTAACGACACTATCGATATTACATTGCAAAAGTCCGGCAGCGCTTTATGTATCGTAGCTCTGTTATCGATATGTTCCCGCCATTCCCGCTTTGATCATCCTCCAGCCCTGGTCACAAAACAATTTTTGCAAACTGCAGCACAACACGGGGAAATTATTATCAAA
>758FP006342 Vps28_1             :+U  EU:NT; range  -249 to    50.
CAATAATAGTGCTTATCGACCTGCGTGGAATTAGCCAGTAAACATGCAACCAGATATGGCGGTAATCTTTATTTGGCGCCCAGCATCGATAAGGTGGCATTTTTGGGGGGCGGAAATGATTAGGCGAGATCATAAATATTTTCTCTTACAGATTCAAATTTGAAGTGGAGAGACGGTTATCACTCGTGCGCTTACCAATACTGGCTTGATGGTTTTATGGGTATGTGCGCCGTAGTGAGCAACGGCCACACTGTCAAATCCCTGTGAATCATTGTTTTGTGTTTAAAACTAGAAAATATT
>759FP005502 Mes-4_1             :+U  EU:NT; range  -249 to    50.
GAAATTTGTATTGGATGACGTGCCTGAGAGCGAATAAAAGAACACCCCGCGGCGCTTATGATTTAGTTCAAAAATTATTATAAAAATTATTATTAATTATATAACTATACTATAAGTAAAAGAAAACACTTCGCCTCACTGTGCATTACGGTGCGAATCTTGGCTAAGTATAATCGATAGGAATGTGTGACGCCTATCTTTCAGCGATCGTATCGATGGATCGATAGCTACCGCGATGCCCACGGTTGCAGTCGAAGTTTTGGCGCAAGCGAAGCCTCTGTGTTCTTAGAAATTGTCGAA
>760FP010950 CG33679_1           :+U  EU:NT; range  -249 to    50.
GCATCGATAAAAATAAGCATTACTTACCCAAATTTATCGACCTGCCTAATTTCGGCGCGCATTTCAAAATATCTGTCATAAGCTATTGCATTTTTCAAGAAATATCTTTTTTCTATGTCAATATATTAAACATGTCGTCATATTAGCTCATTGAAGCGGTTTGTTGATTACCTAATTATTTATACGAACTGCGATAAGTAGTAATTAAAATCTAATTATGCCCCATCAGTAATTATATTTTTGGAAACCAGTACTCCACCATCGCGTAGAGTGGTCATTACATCCAGACTATTTGCCCTG
>761FP001484 CG1463_1            :+U  EU:NC; range  -249 to    50.
ATCTAGCTAATGAAAAATCTCAAACGTATGGCGTTACACTCTATACATTTAAATCGTAGTATTCAAATATGAACACTTTTGAACAAAAAAAATGTAACTAAACAACTATACTAAACAAACTAAACATTGTTAAAAATAAATAACCTTTACGTTAGCTATATTTTTAGCCTTTTCATTTAGCTACTTTTAGCTAGGCCAGCATCAGATGGTCAGCACTATTGAATGTAAACAATGCCAACACGTGGGTTCAGCTGAAATTGAAATGAATACAGACGACGATGGCCGATGAGACCAGCACTA
>762FP008232 CG10543_1           :+U  EU:NT; range  -249 to    50.
GTGGAGGAGAGCGGGCAGAGAGCAGCCCCACATTGTGTTTGTAACAACTACAAATCGCTGCAAATACACAGGCATACCAACGGCGAACATACATACATAATAGCAACATTGTGGAATGGGGAAAAGTAGCACAAATTGTGCGCTGTTTTAATTTCTCTGCTTCTTCTTCTGCCTCCGCTGTTGCTGTTTTTGTTTTTCCTTTTCTTTTCTATTTTTCGCCATCTTCGCTCGCTCTTGTGTCGCTGTGTTAGTGCTAATCGCTTGCGCGGACAGCGCAGTCGGCGTCGCCGTGCTGTCTAC
>763FP013119 prc_1               :+U  EU:NT; range  -249 to    50.
TCGATTGACACGATCAAAGCGCTGATACGTAATGGAATAGACACTCGAATGAATAGCACTGGCGACGAGCTCCCAGCTCGGGCTCCAAGTGCCCTGATCCGCCTCACAGATACCAGCACTCTGCGCTGGTGTGGATCCTACATAAATATTCATGCTGGCCAAATGCAAATGTATTGGAAATTGCTCGCCTTCAATGAATTTGAGTTCTGCTCAAGCTCTAGAGTTTTGATGCTCGTACAGGGCAGCGTTATTCGCAATCCAGCAGTTGTCGCGATCGGAAGCAAATCGGAAAATCTCCAT
>764FP007996 CG18609_1           :+U  EU:NT; range  -249 to    50.
AAACTTTTACTATCAAACCTATGTCAAAGCCAAAAGTAAAGAGCAGTGATTTATAAATACAATGCAGTTCTCTTTACGCAATTGAGCCGGTCTCAATCGAGTGTACTGAGACTGAGCGTTTTATTCTGGGTCTCTCATTCCGAAATGTAGGACAGACATCGCAGTTCAAATAGCTGAATAATACATTATGTGATTTGATTTGGCTTCATTTCGTTAAAACAAACTGGATTGTTTCAAGACTGCTGAAACAGTCGCCAGCGGTTCCTCAAACAACAATCAACCATTTAATAATGCTCCGAT
>765FP008663 CG42559_1           :+U  EU:NT; range  -249 to    50.
ACCACTGTACTACGACGCTCCGATTGGGAAACCATCGAAGACTATGTACGCCTGACGTAAAGAATGAAACAATAAAGATTTGAAACGCCTAAACTAAATTAATCGCCCAGTTTCCTTATCTTACTTATGAAATGGCCTTGATACACATCTGCTTACTATTTATAAAATGCGTAATAATTATTTCTAAATTTATTGCAAATTCTAAATTTCATATCGAAGTAGTTGCTTTTGACCGTACGTCAAATATCCACATTGTACTTTCAGACTTGTAAAATGTATTTCTGCCACACTGATTTCGTT
>766FP006169 esn_2               :+U  EU:NT; range  -249 to    50.
GACCAATCAAAACAAGTGCGGGCAATCAAAACGGACGGCGAAGAGCGGCCTTACCGGCGATGTTGCATGCAACGCGGCGAAGAGCGAAATTCGTGGGGCGCCTGCGCGTATGCAACGCGGTTCGAAGCGGAACCAAAACAAAGCGCAACACACACACGCACCCCCACGCCGCCGGAGTTCGACGGCAGACACGGAGTCGCCAGGACGATGGAGTGTCCTGCCCAGACAGCCCGTCTCCAGGCGGAGTTCAGTTGCGGTTTGCTATCGCGGCACTACACAACGTGCGGCGGAGTATCCTCG
>767FP004681 E2f1_3              :+U  EU:NT; range  -249 to    50.
TCCTTGGCAAAAGAGGCCTCTCCGATCCGAGTGCATTATCCTCCCTTATGGATTTGTTACCCTGCTGCATTCCAGCTCATGCGCCCCGTTACGAGCTCTCTCTCCGACAGTTTCCCTGGCACTAGCAGTCATGATCCCCTGCAATTGCATTCCTGTTTCGGTTACGGCGGGCTCTCTGCTCTCTCTCCCTTCTGCTTCTTCCTTATTGCCCGGTTTTTCGGAATTTGTTGTGGCAAGAAAGAAGTACGCAACATTTACGAATCGAACGCAGCAGAAAGTGGAAGTGATCAGCGGATCTCC
>768FP007474 CG12963_10          :+U  EU:NT; range  -249 to    50.
GGACTTATGTATATTTTCCATATATGTATATATTTCTCAATTTCTCAAAGCAAGACCTTAAATTCGAATTTAACAAATGTTTCAACATAAGTAAAATTATTAAATTGTATAGCAGTAGGGCAATCCAAGATCGGCCTAAACAATATATTACTATTATTATTATTTTGACCGATAAAGATTAAACGGTCGTTTAGGCAGATTGATTACGGTGTGTTCTACTCGCAGCTACGACCTGGAGAATGTGCTTTCAGTTGGCTTTCCGCACTCATCTAATTTGGGGCTCATCAAGTACGACACGAT
>769FP000496 dnc_6               :+U  EU:NC; range  -249 to    50.
TTGTGTTTTAAGCTATATTTCGTAATATTTTCGTTTTGGCCCCACTACTTCGCTGATTTTTATTTGTTTAATTGCCCTTACAAATTGCCTGCCAATTTTTGGCCACCAAATCGGTGGTTAATGTTTCCCGCTCTTGTCCGCAACAAGTTTGAATCGAACCACCATCGTGTTTGGTGGTGCGTTGGTGCGCGGTGTTTCGTGCCGCAACCGATTGCCAGTCGGAAGCGGCTTATCGCGTCGCCAGCTGCCAGTTGCGAATCAGACCTCTGAGCAGCAACAACAGCACAGCGGCAGTAGCAA
>770FP005733 CG7928_1            :+U  EU:NT; range  -249 to    50.
GCGTTTGAAAGCTTGTTTTATTTTTCCTAACTGCCCTGTTGGCAATTTATAATACAACAAAAAATTAGTAAATACATGGCTACATATCGATTTGTTTTTTCGCTGGGTGTTACAAATTTTCAGCTTTTGATTTTGAGTTTCAGATCTGCTTTGTTGGTTAGCAGCCAAAGTTCAAATTTGGAAATTGAACCAGATCACATCGTCGATAACCGATAGCTGTGCAATCGGAGCCTTCTTCAGGGCACGGTCACACTGCCCCGAAAGTGTAAATAAATTTCAATCAAATATGAATTGCTGCAT
>771FP009656 vkg_2               :+U  EU:NT; range  -249 to    50.
AAATTCCGAACCATAACCAGAGCCCGGAGTCACATCTACATCCAAACCTCCATCCAAATCTCCATCCAAAACATCCATCCGGGCCTGTCCCTGGCCTGTGCCTACTACACTCACACTGCTGCAACTTCCACTTGCGATAGTATTGGTGGGCCGAGAGCCGATCGCGAACGGCCGAACTTTTACGAGTGGAGCCGAGCGTGCCGAGTGTGCGGGCGAAGAATTCGAATTTCTTTAGCGGGACTCGTGTTTAGTAATACTTCGAACGCTAGACGATCTCCACATGTGGGGAGAGTGCTGTGC
>772FP006930 ADD1_1              :+U  EU:NT; range  -249 to    50.
GCCTTTAAAACGATAGAAATGATTAAAAAAAATTTACAATAAATGTTGTGATATTAGAGTGATATTATAGCTAATTTAATGATCCTCTGATGCCAAAAAAAAAGAAATATTCTTTTTGATCAAAATTTTAGCCATGTTTTCCTAAGAAAATTTTAGAGTATCGGTCCGAACTTGTTATATAGACTTCGTAGAGCCTACTTCGGCTGGAACCCGAAGGGGCAGCCATATTGAATTTGATGCGGAATATTCAGCTGTCTTTCTCGGGTGAAAAAATCTGACACATTTTCGAGGAGACTTGCT
>773FP000119 RhoGAP1A_1          :+U  EU:NC; range  -249 to    50.
AGAACACTTATTAAACATTTAATTGAGCAAGGTACAGTATTTGATTTATTTAGTTAAAAAATTGCGCTTACGTGTGCGTTGTCCATGAGCTCTACCACTTTTAGCACTCGTTTTAATATCTCAAATGGTGACCCTTATCTACCCACACCAGCAGTTTTTTTTATACAGAAGGCGGGATTGTCGGGCGTGTGTGAGTTTTATTTTCTTTAGGTTTCTAGCGTTGCTGCTGGCGTCGCATATATTGTCGTCAGTATAGTTTTGGGTGAATAACAGTGACGGGACGGACGAATGGACGTATAC
>774FP011088 glu_1               :+U  EU:NT; range  -249 to    50.
GTATTTCATTATTTTGCTAACTTCATCGAAAAAACTACTTAGTTGAGTTTTATTGTGATTTAATTAATAATATTTCATATTATATTTACAAATATCAGTTTCATATATGTTTTAGAATATTTGAAATTTGTTCTTAGCGTCGATGTAACGACTTTTAATTTAAATTCAAACTACAGAGCTGACAACTCGCCTGATTTATTTAACGGCCTTGCCAGTATTTTGCGGGCACATCAAGACGGTCACACTGCTGATAGCGTCCTATTACCATTGGCGCCCGAAAAAGCGATTTTGTAATTCGAG
>775FP001576 CG1640_3            :+U  EU:NC; range  -249 to    50.
TACACGAAAAACAAGCAAAGAGCAAAGATGTTTAAAAACAGAAGTAAGTTCATAATTAATAGAAATAAACGAAAGTTAGTTAAGATCGCAATTAATCGATATTTAAAAAGAGCTATTTATAAAACACATTAGTTTGTTTTTGAATGCTCTGAGCTTTCCAGTGTTGGTGCAAATCGCTGGTCTATCGATCTATCGCCGTCTATCGAAAGTTTGGCTGCGAGGGCTGCAGACGTGATATTTTTAAAACTTAATCGCTGCCCGCTTCATCGTGACTTTTGCCCGCAAGAAAAACATATAGTC
>776FP013384 Trl_1               :+U  EU:NT; range  -249 to    50.
AAACGCAAGAAGTTGCTCAAGCAGGGCAAAAATGAATTGGGTAAAAGAATATTACTAGAAAATAAATATCATATATGTATGTCTAATATTTGGTATAAATAATATGTCTAGTAGGCTGTGGGATTTCATCTACATAAATGCAAAATTACGTTTCTCCTGGCCTAAACTTCAAATTTTAAACTGAGCTGTCAGCGTACTTAAATCTAATTTTATAAAATGTGCATGAAAAAAGAATTATCAGATAACTTCACTTTTAGCTGCCGCTCTGACTGATAAGGATGTACTATTGGAGATGTCTGT
>777FP008053 cora_1              :+U  EU:NT; range  -249 to    50.
TGAAATCGGACCATACATTTATTAAGAAAACATAGATTTATATACATTTTGTAGCGATATCAAACAGCGCTATTGCTATAAACATTTGAAAAGCAAACCGAAGCACTCAGATGAACCAACGGCATTTGCCAGCACTGCAACCACTCGGTGGTGGTTTCTCAGCAAAACTCAGTGGTCTCAACTGAAATCGACTCAAATCCAAATCGAGCAGCGGCAAGCGGATGGCTCTCAGTTTCAGTTTTCGGTTTCAGTACCAGTTTGCTCTTCGTGCACAGCACATCGAATATTTGTGAAGACGGT
>778FP012077 prominin-like_2     :+U  EU:NT; range  -249 to    50.
ATATATATATGTATATAAGTATATGTACAACATGTGTGTGCGTGCTCGTTTTAAAATCGCTTAAAGAGACTTACTTCGGATTATAAAATATCCATGTTTTCCATGGAACTTGCTACCAAGAACTCCAATTAGGCCAAAAGGGCCACTGGAAGCTGGAAAAGTGGGAAATCCTCGTTGCGCCAGCGACCTTAATTTTTGTTGTTTTTTCTTTGTTCAACAAACTTTCCCAACGGTTTTGATTTATCTGTTAATATTACCCCAAATTCGACTGGAATTTTACACGATTTAACACGAACAACC
>779FP010082 Cka_1               :+U  EU:NT; range  -249 to    50.
GGCGCAAAACGCGCAAATACCGTTTGCGCGGTTAAAAAATGCAAAAACACCAAACGATAGATTAAACAAAGTGAAATTAACTCGGCTTTGGCATATGCGAACACCAGTGTGCCAGTGTGTGTGTGTTTTTCTTTGTATATAGACTCGCAGAGCGAGACGGCCATACACGACGGCAGACGGGACGGTGCAGGTGCGCGAGTGCGAGCGGGAAAAAGGCTGTGCGGTCACTGCTACTCTGTGTGTTATTTCAGAGTTACAGGCCAAACATTCTGATGTGCGGCCGAATCAAATCGACTTTTT
>780FP002852 bcd_1               :+U  EU:NT; range  -249 to    50.
CTCTACTGCTGTCTCTTCACGCCCCCTGGTGAAAACGCTGTGCACTCAATCGGTTTGCAGCTTTGCCGTACTGTTCGATTAAAAACTTTTAAATTAGAGGCAAACATTTAAAAATAAAATGTCCAAATATTTGTCTAAAATGTATTGTAGACGCTTATTGATTTTTAAATTACTCAAAAGAATGAACATCGAGGGAGGGCCGCCAATTGTGCCATCTCTACATCTCTTCGCTCATCCCTAAATAACGGCACTCTGCAGATGCGAAGCAGTGGATCGCAAAAACGCAAAATGTGGGCGAAA
>781FP011690 pyx_1               :+U  EU:NT; range  -249 to    50.
ATATATGTCGAAGTATGGGACATCCTCAACAAAATACTACCCCTAACTTACATGTAGTGTATTTCGAGTTGAATATGGCAAAATGCCAGGGCTGGCGTCTAGAGATTGGTTGGCGGGCTATTTAACAGTATGTTTTATATTCCTACGCACCTTGCTAGCCGCTCACTCGTCCGTACCGCAAGTAGACCTACGATGAACAAGTGCGAAGTGTTGGAGGCACTGGAGGCCGAGATCTGGAACGATCGGTTCAGTTCGACGTACAACTTAGCTGCCGTCGGTCGTGCACACAATTAACATATC
>782FP005060 Orct_1              :+U  EU:NT; range  -249 to    50.
GGCAGCTGCCACTTCTCCGCCTGCCCGGCACCCCGATTTCATCCCCATTCTGATATGGGAAGTTATTGATTCTATTTAGAGTTTCCTAATGCGGATCGCTGATCAATAGATTGGCTACGGGGTTGAACGCTCTACACACCACACACACACTGGTAGATAGATAGGCGCGTACCGCTCACACAGACACAGCCAGATAGGCGGACGTTCTGTTCTGGGTTCGTACGAACCCTCGATGCTCTTTGTGTTTTCAGTCTGAGACTGAGGCAGCTGGCGAGCGGTTGATCGCGCGCTCCAAAATCC
>783FP011481 phr6-4_1            :+U  EU:NT; range  -249 to    50.
TTTCAGTTAATCGAGCTGTTCGCTCTTCGTGGCCGTATTGTTAGGAACTTACCACTCTCTGGCGTTTATTATTATCCCGTTGAGATGTTTGATTGCGGTTGATCAGCTTGTTTTAGGTGGTTTAATGTAATTATAATTATATTGACTACCGGTGCTTGTGCACCAAATAAACTCTGCAAAAAATACTGAAAGTGAGGATGGCCAACTTGGTCGCTATTGCCATACTTCGGTATTTTCGAATCGCAAAACAGCTGTTTACACTCGACGGACGACTTGAAACATAAATTCTTGAAAGATTTA
>784FP002600 CG31526_1           :+U  EU:NT; range  -249 to    50.
TACTGAGGCACGTCATTAACACCAATTATTTGCATACCACCTCGCAGATGCTATTTCACAGGGACCCTGGTCCAGTAGACTGCTATTCGGTCATTGCCCTGTGACAGAGAGGAACCACGCTCTTCGTCTTGCCAATCATTTTGCCTCAGTTCATCAGCGCATTTGGGGCACACAGATTTTCATTAAAAAGTTTGCTGACAATCTCAACAAGTTATAACACTTTCGGAAGCACTTCGCTCGAAACTTGTCAATCAATTGTCAACAAAAAATCGTCCGGCACGCTGGCGGGCTTATAAAAAT
>785FP002158 os_1                :+U  EU:NC; range  -249 to    50.
CGAATCGGCGGTCTTCTTCTGGCTCGGACCATGGCGTACCGCTCGTCGGCACTCGGCGGGCAGCGACGCCGGCAGAGGCCGCTCAGCTCGCCTCAGTTCCCATTTCAGTTTCGGTTTCGGCCTTTTGGCGCTGCTCATCGGTCGGTCGGTTGGTCGGTGGTCGGTCGGTATCGCTCTGGTATTCTGGTATCTGGTATCCGCAGCCTCTCAGCGAAGAAAGCTGGTCAAATCCAGCGCGACTTTGGGCTCAGTTCGGTTTCACACTCGAACGCGAGCAGAAGTGTCCGCGAATCAGTCTCC
>786FP001800 CG9240_1            :+U  EU:NC; range  -249 to    50.
AAATGGATGTTAGATGTATTTGAAACATTAACATATATGTACCATACATGCCAGGCCTGGCAGACTTAGTCAAAATTGAAAAGTGAAAATAAATATATGTGGTTCTATGCGCTAAATTTTAGTTTAACCTTTTGGGCCATCGATTTTTGAAATTTGCGCCACACAAAATTTATCGTTAGACATCAAAATTATCGTTGGCACATCCCTGGCTGGCCGCTCAGCTGCGCCGCCTGTGCAGCCCTGATTTTTACACAACATAAACATTCGATTTTGGAGGAGCTCTTTTTTCGAGAGAATACC
>787FP001128 CG15368_1           :+U  EU:NC; range  -249 to    50.
CTGCGTGCTGGCCACTCCAGTCGGTGAGTGGTACAAGCGCCACATGTCCGATGTCATCAATGGGAATGCCTAGAAATATGTACATATACAATTCTAGCTATTGTGACATAGCTAAATATATAGACAAATGAATAAAAGTTGCAAGAAAACACGGATTGAAAGTCATATGCGAAGTGTAAAGTGTAAAGACGATCGTTTCAAACTTGGTTTTAAAAGTCAAAAACCATTTTTGTTTTCGACCACAACTGTATAGTAGGCCACAGATGCTAAATTAATAAATATGCTACAATAGACCGCATT
>788FP012722 CG32022_1           :+U  EU:NT; range  -249 to    50.
TTCAAGACTAATTATATATGGCATACAATAAACCTCATATTTAGTTATTCAATACTTCCAACACACTTTTGCTCTCTAGATGATCGAAATGAAACTTACAATGAAATTTCTTTCAGTGGTAGCTCAAAATTTAAGCATAATAATTATTTCAAAAACTATGTGAAAATATAACTGTGGGAAACCGTCCCCTCTCCTACGCCACTGGCCAATTCCAAGCTGATGACTTTCTGATGCTCGTTATCCAGCACTGGTATATTATTTTGTTTTCCATTCAGTAACACGATTATCACAAACTGTCGC
>789FP013500 elgi_1              :+U  EU:NT; range  -249 to    50.
TTAACCAGGACGATGACGTATTTAATTTGTTAAGCTGCCTGGCCAAAGCTAATTTAATAGTACAAATAAATGAATGGAGATCAAACAAGAATTCTATTATATCAAAAATTTTGACTTTAAGTCAAACTTAAGTTTAAAACTAAGGTGGAACAGAAAATATCTCAATATTTTCAAGCTAAACAGTTATTTTAAGAAGCCATTTCTCGCGGATTACAGCTGAAGTGCCATCCTAGCTTTCCAACACTACTCAGTCACACTACACAACACTGCACTGACTGAACCGAAAAAAAAACACACAGA
>790FP001777 Gmap_3              :+U  EU:NC; range  -249 to    50.
GATAAATGCGTCGTTAGGTAGACTTTTAGTCTACACTATTACTAAGTATGCTAAGAGTATCCAACTTTAACTACAAAGTTCAGCGGCTCTAATCGAAGAATGCTTGAATATTCAATAATAAATAAAGGTATTTTTTTTTACAATAAACAATTTTAAATTTTGGCACTCTGTTTAGTAGATGTCAGTTTTTTGCCATGCACCTTGGCGGTCGGTCTGCCTATCGCCAATCGATAGCTGACCAAAAACAATAACAATAACAAAATCAGCTGACGATAGGACGTCGGATATCGATACCATATC
>791FP010644 OPS5_1              :+U  EU:NT; range  -249 to    50.
TTGTAAAAATCTGTAAATTATATATAAATAAAAGCGTAGATTCTTTGTAATTTGTGAATCTAAACTTTTTTTCACGCTGACTGTCGTAACCTGACCGCCTCAGAAATGCCTTAAGCTGCGGCTAAGACGTTGGGATTATCCTTCCTGGAATGCACACGCACCCCAAGGTCAAATGGTCACCACTTAATCCGTCTTAATTAGATTCTTTGGCGGGCTATAAAAGCATTTTGACGGCACTTGCCCCAGACCATAGGTGACTCGGAGGCCAGAATGTCGACCTGCAAAGGAAACTAGATTTTG
>792FP010042 CG46025_1           :+U  EU:NT; range  -249 to    50.
GTGCTTCAAATGCAGATTATTGTTTTCCATTTAAATGCATTAAAATATTGTGATTCTGAAGAACATTCCCTTTTCGCGGAGTACATTCCGTTTTATTTGCTGTGGTAATAATAATAAATTTTATGAGGCGGCTCTAATAATTCGTAGCATAAAAACTTATAAATAGATGAGGTAAATATTTTGGTGGCCAATTAATCTTTTATTGCTGCACATAAAAATGCCAAAAATAGCACTTCACAACTATGTGCTATCTATCAATAACTCTTGGACAAAGTTAACAAAATTTGTAACGTTTGTTTA
>793FP012534 CG8564_1            :+U  EU:NT; range  -249 to    50.
TGCATCAGCAGGAGCAACTCATTTGGGAGAGTTGGACTTTCTGTGGGAGTACGAATTTCGCCATTCAGGAGTACAAAACCCAAGCGTCCGCTGCTCCAGGCCCGCACAATGGAGGACAAACCCAAGCAGGGCACACGGCTGGCTCTGCTCGTGGTCGAGCGGCTGCACCTGAACATCAAGTGCCAGGTGAGTGTGGCACCCAGCAGGCCTGGGTGATTCCACTTAGGTGTCACTGCCGACCGAAATCTCAGTTTTCATTTGTGCTTCTAGCATACGAAAGGCAAAAATACTTAAATTCTC
>794FP009296 Atxn7_3             :+U  EU:NT; range  -249 to    50.
ATGACTAATGTTACGTTTAATTATGGTTATAGTTTGTGCCAGCAAATAAACGCTTGTAAAAATAGGAAATGTTAAGTATAGTTTTCTATCGCCTTTAAAAAGATTTTAATTCATAAATATATTCAACTGACTTTTCAGCGGAAATGCATGTAATTAATATATCGGCTACGTATGCAACGAATACCTGTGCGACTATCGATAACATATCGCACTTAATCTGCAGCTGCAACAAATACAACGTAACGTAACGAGACGCGAATTGCCATCCCTAAGCAAATACAACGATATTCATAATATCAA
>795FP007198 Vmat_1              :+U  EU:NT; range  -249 to    50.
GTGATACCCATACCCATTTTTAACCGCTTAAGCCGTTCAATCTGTTTATATTTTTATACAATCCACTCTAGACATTTTATTTCAGTTCGTTGCGGATGCCCGGTTTAATATCATCGACTTCTATATGCAAATTTCGGACCCTAGACGTGATCGCCAAAGCTACACCATCATCGTTAATGCTTATAAATATTTCTGGGCCCGTCAACCGAAGCCACCGGTGGCTTCTGCCTCTTTCCCAATCTTCGATTCAGTCGCGTGTCGTTTTCCAATCGCAGCGGTCTTTGTATCTGCGCATCCGTA
>796FP013680 CG7692_1            :+U  EU:NT; range  -249 to    50.
TTCCATTCCTTATTGCATTTACAAAGTGCATATATTTTTGTTGTATTTTTTTCAAATGTATTGTTCAATTACTTTTGCCTGCGAGATAAATTTAAGTTGGCAACAATGGCCCTAGCGAGTTCACCTTCCCCATTCAGCAATTACAGCTAGTCTCGTGGTTTAGCGAGTACATGAACCTCGAGATAGCGCTGCCACTATGTTTAAAACCATCCACTTACGGTAATCGGCGTCAGCTGTTGCAAGCTAAATAAAACTAAGTACAAGCCGGCTGAAAAACAAATCGACTTTTCGCAGGATTGT
>797FP009338 CG31689_3           :+U  EU:NT; range  -249 to    50.
TCGGCTGGCTGCCAGATAAAACGGAAACTCTATGACTTGCGGAACTGATCGAAATGTCAGTTTAAATAAATCGAAGAAGCTCCGAGAGACCGCTTTTATTAATAACACTAGGTACAGTGGGCCCTGCTCGGCGCGATACAGTGGCGCGTGTATCTATAGTCGCGCTGACGCCGGCAAACACTTGGAAAAGACAAACTAGTCGAGCCGCCCAGCGTTGTACTTAGCCAGTCGCTGTCTGAAAGTCGCCTCAGTCTCGCGTCGCAATTCGAGCGATTCGGAAGCGTTTTGTCCACGTCCGAG
>798FP004555 TFAM_1              :+U  EU:NT; range  -249 to    50.
CGTGCAGGCACAGGACTCGCACCTTCTCGGTGATTTCCAGCTTCAGCTGCTGTTTGCTGCTGCTGGCCCGACTGGAGCCGGCTGCCTCCACGGCCGCATCGTTGTTGGTCATCTTATTTTATGATTTTATAATTTTAACTAAGAAAAACAATACAAAATAAACAAGGTTATGGCTACGGTTAATGGAGATGGTCAGCTTTCGATAACAAAAGCTTGGGACTTGGTGGCAGCACTTGGCTGAAGTAACTCACCAGGTGGCAACGCTCGGCCTAGAATGCCGCATTTTTTACGTAAATCCTT
>799FP002119 Arp8_1              :+U  EU:NC; range  -249 to    50.
CACTCACGTCGGCACCATCCACACACAATATACTAAACAAAGAATTTGTTATATGTTATATATATGAGTGCTTTGAATTTCAACAATGAATTAATAGTAATTAATGAAAAATGAGTTTTGTAAATCAGCCCTATTTTTTTATTACTTTAACTTTCTGTTTTTCCTGTGTTCCTGTTTTATAAATGTTCTCATTTGCGCACCACGGTCACATTGGCTTTGTTGCCATTTGTTGTTGCCTCCGATTTCCGCATTTTCAAAGGATCCGGATTTCGGAAAGCAAACGATGCAGTAAGTGAATAA
>800FP000539 CG2930_2            :+U  EU:NC; range  -249 to    50.
TGCGAGCTGCGGCTCCATTCATTGTGGGTAAGCGAACACCGGGCCGTAAATACTTCCACTTGCCTGTCGATACGATAACATTGCGATTAGGCTTATCACCACTACTCGCTCGTTCTAACGCCTTTCGCCATCCTTCGACGTCGAGCAAGCGCGCAGTCGCAGCGGGCAGAGCAGTGCGGCAAAGCGACAAAGCGGCGAGCGGCGAAACCGTCAACGGCTTCTTAGCTAAGTTCGTTCACAGTCGACTTCAGTCTGAGGCTGTTGATCGCCGCTTGCGGACGTGGTCGCTCAATCCTGCTC
>801FP003002 Gie_1               :+U  EU:NT; range  -249 to    50.
CTATACGGAAATCGGTTACACGTTATCGATAGCAAGTACAGTAAATATTGTCCAGTAGCGATTTCACATATATTTTAAATGCAATTTATTAATAATATTCCCGATGAAACCCGAAGACATAATATTATTTATTTGTACTTAATATATATATACCATATGAATTTTATTTTCTCTTAATTGGATACATGCTGAAATAAACGATTACCATTCACTACGAATACTACTAAGTACACTACCGCGCACTTGGCCACACTGACCTGCCCAGTTGTTTTTTCACGACAACATTTACGCTCTTTGGAA
>802FP007452 unc-5_2             :+U  EU:NT; range  -249 to    50.
GGCAGGACTTTTCTAGATGATTTTAATGCAGAGTCTAGTTTATCAGAATAGAATTGTAAGCAACTATTTCAATTTTTAATTCTGGTTCACATACAATTAAAAAAAACTTAGTAACTATAGGTGCATATATACAAGACTTCCTTTCTTATCTGCGCATGATGCCGCCAAAGGATTCAAAGCAGCTCCCGGAAAACCTTCAACCCTGATTGGAGCCCTTGGGGTCAGCTGGTCACACTGGGCAACGGGAGTAATCTGCGGGAGCACAGGCTCCAATTTTGATGCCAAAGGAATGTGCTCGGC
>803FP013949 Rpn1_1              :+U  EU:NT; range  -249 to    50.
AATGGATATTTAAAATATCTGCATATCACAACATTTTTAAATATATACACATACACAAATATAGTTAGCTTTTTCTTTCACTTTCTAAACCTTTCAATTTTGATTGGCAAGGCCCCTAAAAATCGATAAGGTGAAAGTCACTGCCATCACTATTTGAACGTTACCAGCTCGTGGTAACGGTAGCTGATTATTCTGGTATTTTAAACAGATTAGCGCGGCATAGCCTGGCGTTCGCCGCGCGGTCACACTGCAAAAAGCGCTGTGTAATTCTGCTGTTTCAACAACGAAAAAGAAGGAACA
>804FP011388 CG10186_2           :+U  EU:NT; range  -249 to    50.
TATCGATTCCTCGACGTCTAACAAAAAAAAGTTCCTAACAGTCGAAATTAATGATATCTTTATATTCAAGTTTGGATCCAACAAGCGAGCTAGGATGCAAGAACCTTTCGCATTTGCTCGAATTTTCACCGAAACCTATCTTCACCGTTAAAGGGACCAACCACCGCCGAAAGCTGTCAAGTTGGGCGCTTCTCGCCCGATCTGTCAAAAGGCCAGAGCCAAAAAGGGGAGAAAGCAGCTGGCGTGGCTGCATTTCGTTTCCTTGGCTCGAAGTGAGAAGTTTCGGGCCACCGAGCTTGT
>805FP006947 CG30039_1           :+U  EU:NT; range  -249 to    50.
TGGTGATACCTGACTTGATTTCCACCGAAATTAATCCACTGTCGAGTGTTTCGGATCGCTACAAAAGAGCATAGAGCTCAAGTTGAATTAGCAAGCTATTGGTAAACATCGAATTTTGCAGCTCTTTCTAAGATTTAGAAAGATTTGAAACAAGATATACAACGTGGCAGCCTGGAAATTCTCGATTCATGAAAACTCAGGACCCATTGAATTCTATTGTCTTACTTAAAACACTGGGAGCCCTCATTTACAAACAATCCTTTCTACGAATCACACGTTCTAACGATAAGTCGTAGATGA
>806FP014264 Ddx1_1              :+U  EU:NT; range  -249 to    50.
GTTTTATCTCATAAAGTCAAGTAACATTGGCATTTATCCTATTCCAGTATAGTCAAGTAAAGTTACCAACAACTAATGAGTGTTGTTAAAAAGGAATTCCCGAAGATATTTTTTATGTTCAAACCCTTCATTCAAAATAAAGTTATTAAATACTTCAATTCATTGACCTGCGCAAGCTTACAACACTAAAAAGTTCCCGAATTTCGAGTCCGCGATCTAGTTCACCAACAACCACTGTCAATTCGAACTAATTCAACGCATCTCGAACTAAATAAATCAACCGGCTTTCGAGAGGCAGAA
>807FP000493 CG3939_2            :+U  EU:NC; range  -249 to    50.
TTCAACATAAGCAAAGCTTTGGTTTTTAATCTAATTATAGATTTAATTTAATTTTCATTTTTTGGTTTGTTTTTCGTTAAGTTAGTATTTTTTGCGCTGTTTATGGAACTTAACAGAAATACCAATCAATATTGGGCGGCCAACATTTGAAATATAAATACAGATTATCGATATGTATCTTGAACGAAGTTTTAAATGTTTGTTATTTGTTAAACTCAACAATCCTATAGATTTATGCCATAAAAATGTCAAAATTATCGTTGCTTCAAATGATTTAAGTACAAAATTCGAGTTTCGATA
>808FP002993 CG11035_1           :+U  EU:NT; range  -249 to    50.
TTTTAACTAAGCCAGGGATTACAAATATTTTTCTGATATATCTGTAAAAACTTTTTTGAAAATCATTTATTCTGTAAATATTTTCAAAATCTATCTTTTATAAATTAATCAATTACAAGCTCTTTTTCCTCTTTCAGCTAATTTTTTGCTGTACCTGCACCATTGGTTCAGAATACTATCGATCTATCGATAACAACGATGGCGAGGGTGAACAAGTTCAAGTTCAAACAGCTGATTCGATTTGTTTTTAATTTTCATGTGATATAACGAAACCAAAACAAGTGAAGCGGGCGAAAGAAC
>809FP000736 CG4020_1            :+U  EU:NC; range  -249 to    50.
GCAATAAAAATATAGAAATATGTAGTATAAAATAGTATTCTAGGACTAAGATTGGTCATACCTGCGGTTTCTATGTGAATATGATGCGATGTGTTGCTTCCCCACTATCTACAGGGTATCGCACTCTACGCTTACAAAGTATGAGCCTACCAACTGAATATTCAGCGATGTGATCCCTTTTGGCCAAGGGTCAGCAGCGCGATTGGCCGGATTTCAATATTCCCGCCTTGAGTCCGCCGTACTTCGCACAGAAGCACTTGGAGCAGCGACACGTGCGGATTGATATACGACATCGAAAAC
>810FP003089 CG11768_1           :+U  EU:NT; range  -249 to    50.
GTTGCAAACCGGAAATGAATCACGTCGCACAAAAACTGAAAATCCAAAAAGGATATAAAAATAAGCGGCGAACCGAGTAAGCGCGTAAAAAATGCAAGCGGCAAACGACAGGAAGGCAAAGCAACAATTCAGCCATAAAGGCAGTCATGCTAATACTGAATCCCACTCAAACAGCCGAGTGCCAACTGCAACTACTCACTCGAAGAGCCGATTGAAGCCGAGCAGCGAGTCCTTAGACGGAGTTCCTTCAGTCCGTCCTCGGCTTTCGAGCGTTTCAGTCGCGAGTTCGGATCGAAAAGG
>811FP003987 CG5205_1            :+U  EU:NT; range  -249 to    50.
TAGTCAGAGTAATAATTTTTCTTATTTTATCCTAATTTTTAAGTATTTAGTCATTGCACTTAATTTTAATGCCGCAGGCGTATTTGTAACGGTCTTCTATTTGAATTTAAACTTACGATATTCGACATTCAACATATTTTCCAAAGTGTGGCAACACCAGCAAGTTTCCTTCATCAGTGTGACCGCTTTTAGTATTTTTCAGTATTTTCGGTGGAAGAAGAAGCCTGCCCACTCTGCGCTTTGGGAATTGAATAAACGTAAACATTAACTTAACTCCAGCTCTAGTCATAAATATCTATT
>812FP008723 CG5597_1            :+U  EU:NT; range  -249 to    50.
GAGCGATCTCCCCACATGTCCATGCAAAGATCGTGCTTGTGCTCCGAGAGTCGCGCACAAGTCAAGTGGCACGGGCTATGCGAGGAGGAGGAGGGTTAGGGTAGGAGGATCGTGTGCCGGAGAGGAAGTGCCGGCATTATCTCGGCTAAATTCGAATTCGTTTGGTTACGCTGCGTGGTCTTGGCCAAGAGCTCTCGTTCCTCATTTCTCGGTTTTCAGTTTTCGGTTCTCTGGCGGCCAAGAGCATTTAGTTGCCTTAGTTGTACCATGCCGAGCGGACCGCTGAGTTAGGATCGGTTG
>813FP005069 Ms_1                :+U  EU:NT; range  -249 to    50.
TGGTTTTTCTAAGCTAAACAGATGTGGGAACAACACGTTCGCACAGGTGTTTGCATGCCGACTGCAACACGGGGCGTATGAGTGCTGCCTCCACTTCCATCATTTCGAGCGTAATCATCATCCCGAGGCGTTGACGCAGAACAAATTGCCTTAGCCTCCGCCATTTTCAGCTAATAGAAACAAATTGTGTGTCGCGTAAACGTATTAGGGTACCATTAAGACGCCTGCTTGGATGCGATTTAAAATGGTAACACCGCCGCTAGCCAGAAGGCCAAGTACAACTCCATTTATGCATAATAC
>814FP004300 14-3-3epsilon_1     :+U  EU:NT; range  -249 to    50.
CTTCGAAATTAAATAAGAGCATTTAGTAGCTTATTTTTTTAACTTAGAAGGATTAAATTAAACCATAAAAATATTAACTGTTTTTTAAACACTTTTATTTAAAATAAAAAACGGTCACATTTTAAAATTTAAAATTTATACTCTAATCGAAAGTATCATAAGTATCGATAGTCTGCAGTGCATGTGGGTTATGTCATGACTAATGACAAATTGAATTGCACAGAAAAGGTGGAAGTCCCTGCTAACGACATTGCTTCATGTGTTCATTTAATACAACATATTTATAGCTATAGCTTTTTT
>815FP012611 Ect4_5              :+U  EU:NT; range  -249 to    50.
GTTCTCATGTTCTCTTTAGCGAGTTCAAGGGCACTCTTAATTCAGACGATCTTTCAACCCACAATCTTCTAGACAAATAAAGTCTAGAATTCATTCACGTTTCCAAGTAATTTAACTAAAACGAATTTCGCTATGTCTATATACTGATGACCATATGTGTGTATATATTTATTACAGATTAACCCGAGAATTAAATGGCGTGTGGCTTTTATAGTCGCCGGTCCCACGCAAAGTCACGAAAATTGGACGGAGATTTCTCATTGTCGGAGATTTCACATTTGCCCGACCACCACGTAGCAA
>816FP006377 pnut_1              :+U  EU:NT; range  -249 to    50.
TTCATTGCCTATTTTTAAACATAACATTCCATTTCAAGTGATAAGGCCACCAGAAAATAGTTCTCTTTGCCCGTTTGCATGTGCATTGCTGCGGCAGTATGGGTGCGTGTATCTCTGTGTGTATGTGTCGCATTACTCATGCGCTCTCACTCCAAGCGTCGTTTGGTATATTCGCGGCTCTCGTCCGGTATTTTCCAGGGTCACACTGCGCCTGAGCTGGGGCGTTGTTGTTGCCTGCGAGAGCGGAGCAGAAGTATTTATCGCGTTGCAGCGCACGGTCCTACTGACACAGAAAATGCA
>817FP007370 CG10151_1           :+U  EU:NT; range  -249 to    50.
AATACCAAACAGCCGACAAATATACCAGTTTCATATATGTAAATTTTAAATATTGTTTAAGCTACTTGTTTTATTCGCTTAAACTCAAAATAACTGCACTGTTATTAAATTATTCAACTGTAAATTATTCAACTTTAAAATGGCCAAAGCATTTGCTTGAAAAATATCAATTACAGTTGGCAGCCCTAAGCTTGGCTAATCGACTGACGACTTATCGATACATGCCGATTGAAAAGTTTTGAATCTGTCACTTTTTGACAATCGCTCCTTGTGAATGGTAAATAATTTTGATTCGCTATC
>818FP005044 twin_3              :+U  EU:NT; range  -249 to    50.
ATTTCCGATTGAGGTGACTTCCTAGGAATAGTGAACTGAGCCAGGTAATCCTACACAGGTTCCTGATACCCACGATTTTCAATATGCGACATACGGCTTTCCTTCTTCTTCTTGTTTTGCCCGCCCACGCCATTCTTCTTTCTAACTGTATAGTGTTTCTGTGTGTGCTACGCGTCCGTGTGTGTGCGTGTGTGTTGGTGCTTGCACTTTGCGCGCGCTTACCAAAATCATTTTCGTTTGCATTTATTTATGATTTACAATTTACCATCCGCAGCTGTGCGAAAGCCAATAGCAGTTCTT
>819FP000979 CG2257_1            :+U  EU:NC; range  -249 to    50.
CAAGTTTTAATAAACGCATTCAAAATGTAACGGAACGAAATTACAATTGTAAGAGATGAAAATAATAAATGCAAAAATTCAAGTATACATTCAACGAGTTTAAATTTCAAATTCTGAAAGCTGATTTTTTTTGAAAATTGTACGCAGAATAATTTAGGTTTGAAACTCGACTTGTGGCCATTGAAGCTTTGAACCACTTTTGTTCAGTGGTATATTTTGAGAATCTTGCGGTATATTTTAACGGTCATCAATGGTCACACTCTGCAGGCGCTGGTCACACTACAAATTTTCCAAGTCTTT
>820FP011240 MESR3_1             :+U  EU:NT; range  -249 to    50.
TTAGATTTATTATTATTATGCGAGTCGTTTGTATTATTTATTTATTTTTATTTTATATTAATGATGTCAGTACCCAAGAGATAATGCTGTTACATATTATTTCTGAAATATATATGCCCCAGCTTCCTACGATTAATGGGTACAGCGAGAGAGCGTTAACATTTTCTGACTCTGTTAACGTGCTGTTATCTGGAACTAACAGCGACGGCAGCGGGAGTTCGCCACTTGTTTTGCCAGCCATTCATCGGCATTCGGCTTTTGAATCTTCTGGCGTGCGGACGTAAAGTAACTGCGACTGTT
>821FP010569 hgo_1               :+U  EU:NT; range  -249 to    50.
CGAATCACGTATGCTTTCCAGTGGTTCTATTTAGTTGGTAACAAAATCAAAACAATCCGCACGCATCAACAACTGGGGGGCAGGTGTTTATCTCTGGTATCATTCGCCGCATTTTAGGGGGCCGGCCTTTGCACGGGGACCAGTTTCTCCGGCAAGTATTCAAAATACTCGCCATGTAGCGATGGAGAACAAGTGGCCTGACTGGATCGAGCATATATAAGTAGGGCTCGTCTATGATCCGTAAATTTCAGTGCTTCTATAAACCGCCGGAGGAACAGACATGTCGGAATACAAGGTGAT
>822FP001153 mgl_2               :+U  EU:NC; range  -249 to    50.
CGCTCTGTCTCTTGTGTACTTGGATAAAATAAGATTTTTTTTGTGATTTTGCCGGTTGCCACACCTGAAATTCAGCTCTCTCTCCCTCTCTCTCTCTCTCTCGCTTGCGCCAACGCAGCAGCAGCAAGAACAAGAACGACCAAAACGAAAGACTTAAACGACATACGTGTCTCGCGCTGACGTCGCCGCTCTCTCTCTCGCTCTTTCTCTCATCCTCTCTCGCTCTCTGATTGCTGTGTTTTTTTTTTCAGTTGGTTTCCAAAGGCGCGCCGTCGCAGTTCGAAAACCGCGGCTCTCGCC
>823FP008063 Tab2_2              :+U  EU:NT; range  -249 to    50.
AATTCTTTGAATTATTTGTAGCTTAAATGAAAAGAAAAAAGAATAACATATATATTTTTAAACAAAAACTTAATACACATTAATATTTGACTATTCAAAAATATTTAATAGACTTTGATTGTTAAATTAATACTTTTGTAGATTAAAAAAAAAAAAACAAGGAAATGAAAGTCTTAAAAATTTGGTATTTCTCGATTTGGTAATTTTAACCCAAAACCTTTCGGGCTTTTCAACCCACCTTTTATGGTCACACTGCTGTTTTGTGATCGCGAAAAGAGCGACGTGAAAAATACATTTAAT
>824FP012569 CG7492_1            :+U  EU:NT; range  -249 to    50.
AACTAAATTATTGACCACGGAATTAGGTTACTGCGATAAATTACATCTTTAACTTAAAAGGTATTAGGTTAAATTTTTAAATTTAAATACTTTTTGCCTTAAGTATTTAAATATATAATTTTAAAATAAATTGTTTTTGTAATAAAGTGGTATAAAAGTGGTATTTTTTGAAAACGACATTGGTGGTATATTACGGTATTCAATTAACGGCCTGTTCGTATGTCATTTTTTATCGTCGTCGACACGGTCACACTGAATCGGGCAACATCACGGTGAAAAAAGGAAAGAATTGGGGAAAAT
>825FP014340 CkIIalpha_2         :+U  EU:NT; range  -249 to    50.
ATTCATTGAAATATAACATTGCATACACATGGATTTATGTATGCACATATATTTTATATACACTTTTGTATATACCAAGGGTTTATTTATGTAAATGATTTCGCATAATATATGTATTAATAAATATCTAAGTATTTATATAAAAGCAAATTTAAAATTTATTTTCATTAGTATACCTGCTTATTATATAAATTAGTGCAAAACTGTGAGGAACATACCCGGCATACACTGTGGATATCATACGAGACGGAGAAATCTTTTAAAATACTTTGGCAAGCCAGCTTATAACAATCAATCTTC
>826FP010853 CG16863_1           :+U  EU:NT; range  -249 to    50.
AATTTAAAATCTCCCGCCTTAGTATTTTTAAAATACCACTCATAATAATACCAAAAGGAACTTTAAACGATCTATATTTGGAATTTAACGATTCATTCAAGAATTAAAAGTAATACATAATGTAATTTTTTTATCCAGCTTGACTATTGAATATTTAATTATGAGAAAAATAAATATAAAACTATTATTACTTGGACGACTTAGGCGCTAATGGAAATGTCAAATTCTCAAAAAATCTCCCACTTGGCCACACTAATGTAGCGTTATTTACAAAATATTCATTTTTTTCGTCGTTAATTT
>827FP001194 CG1791_1            :+U  EU:NC; range  -249 to    50.
AGTGATTGCAAGTTCACAACACTTAAAAGTAACGGATCAATAATTTAAAACTTAAACTCTTTATTGCAACAATATATCAGCCATTGATATGTTTGACACAAAACTATTCAATTAAAGGGATTAAGGCCTATGTGACTAAACCGTGATCTTCTCATCACTGTGATCGCCTAACGCGGCGTGACTTTTGTGGCATCTCCAATCAGCCACCGACTAGTAACTAATCCAGCGAACTAATGAGCCAACTTGCTTAGTCAGTTGCCCAGTCGAGCAGTTGCAACTGCGTTGCATTCGCTGGCATCA
>828FP001599 Ndc80_1             :+U  EU:NC; range  -249 to    50.
GCGCATTGGGATCCAGCTCTTCGCCTGCATCCCGCTCAGCGATTGGCGCCTGTAGAATCGTTTGGAAATGCATTTAGCTATTGAAATAATGTAGTATTTCAATCGTACCTCTGCTTTTTTGTTCCGTTTTGGTGGCATGATCCTAAAGTAATCAGAATTTTTAAGTAAATGGCGCACTTTTTATTTGGCAGTGCTGCCAGATGGTTTAGTAACACTAGGGTGTCAATCGCGACTGCATCCCTGGAAACTATCGATTTGCCGATAACAGGCGTTAAACGACGCGCGATTCCCAATCAAACT
>829FP011667 p130CAS_3           :+U  EU:NT; range  -249 to    50.
TTAATATTGTGTAATATTAAATTTGAAGTTTAAAAACTCCGAATACCACGAATTTTTACCGTACGGTAACGAAAGGGCTTTGTGCTACTTAACAGGAGCACTCTCTTACTCTCCGTTTCCGTGAGCGTTTTTTACCGAGCTCCCCCTGCGCCTGCTCGTTAGATAATACCGAAATAAAGTTGTCAACCAAGCCACCCTCTGTGGGCGAAGGACGACCGGCTGCCTTTTGAGGTTGCATATGGTTGAGTTAGTTAGATTCGGAGTCGCCAGCCATGCAAACCTGGTTCACACTCGCGTCCG
>830FP008982 CG34038_1           :+U  EU:NT; range  -249 to    50.
TCTGTTTTTGTAACAATTATTAGTGCCAGCTATAAAGTGTCATAACTATCAACATTATATTTAGAAGAGTATAAATGTCGTCTTAAATAGACGCAAAGGTAGACGACTTTGTCGCGCTTTGTATCCATCGTCGTCTGAGGCCCGACTTCGTTTCCCATGTCTTTTGTATGGACCTGTCAATGGATGTACCAAACTTGATTGCTTGGCATCTGCTGCTTAGCATGCGCATGCGCTACTGTTTTCTTCCCCAGTTGTATTTTGGCCATTAGCACGTACGGAGTTGCGCCCGCGCTTTGAGAC
>831FP003822 RpII15_1            :+U  EU:NT; range  -249 to    50.
ATAATTTCAGTCGAAGGCCACCGCAGCCGTTGCTCGGTAAGATAATTATCAGGTTTAACATTTTATACAAAAAGTAATTGAATAAAATACAAATAAATGCATTCTTTAATATGCATTTTGATAAAATAAAAAACAAAATATATAAGCATATAATTAAAATAGCAGTGCTCACAAGGGTTAAAGGCTAGTATGTTAATGAGGTATACCTATCCCATGATCTCGGTATATTTAAGCCGCCTTGCCACGGTCACACTTTCGCCAATTGCAACGATAAAAAGGTAAATAAAAGCCGCATTAACT
>832FP000098 Zyx_1               :+U  EU:NC; range  -249 to    50.
TCATTCGATAAAAATCAAGATTTCAATAATTTATGGTTAGCTTAACTTGTAGCACTTACCAGCATTTACAGCAATTGTTAAAAGCACAGAAGCTAGGATTCCAATCAAAGCGATATTGTATTTCATCCTGGCCATTACGCTGGGCCCCTTAGGGATAGCCTGGGAATAGCAAACGCCACAATTTGTATCACATTTTTATTTTACTACATGTATTTTTTACCTTTACCAACACTGGTCCAATTTCACTTTGTATATACTTCTTAGATTAAGAAACACACAGACCATCCGCGAATTAAACCG
>833FP003117 RagA-B_1            :+U  EU:NT; range  -249 to    50.
TAAATCCTGTAAGTAGTTAGCCGTTTTTATGTTTATTAAGTATAAACCTAGACCCTTTACCATTAAGCTCAATTGCAGTTTATGTTTAATTTATGCACAAATATTTAAAAAACCGCAAAGATGAGGTGCTATGTTTAAAAAAAAAACATTAATTTCTTATTTATATTTTATCAGACGGTACGAACTAATTCGATAACAATTTATCTAACTTCGCGTTACTTTTGATGGTGTCATCGAAAGTGTATCATCACTAACCCAGCCTATTATTTGTTTTTATTGTTGATTATTTTCCTGGAGATC
>834FP010914 Pgant35A_1          :+U  EU:NT; range  -249 to    50.
TATGACTATGAACAATAAAGTTTGTAAGTCAAACAACGATTTTTCGTATACTGTTCTTTTGTTTGTTGCTGGTTGTCTAATTAATCATTTTAACTGGTTATCAGTCCAATTTTTGTTTTCTACACTACACTATTCTACACTATTTTCGATTTCCTTGAAATTTAGCGGGAAAAACTCTGAGCTAGCATCTTCGGTGGCATCGCTGTGTGCGCGCTTTTGTGCGAATGCCATGGTATGCAAATTAAATTTAATTTATTCCGATCATCATGAAAGTGACAAAGTAGCTGCTTAAGTAGCCAG
>835FP012044 spz5_1              :+U  EU:NT; range  -249 to    50.
GTCTTGAATCGGGCCAAAAAAGAAAAAGAAAACCGCACCACATATCACATTATACTATGTGGCCAACGACATGAATCACGGGCCAAAAAGTTCAAAGTTGAGCGGGCTAAATTGAGAGATTAGCCTGGGAGATCAGAGCCGGCTATATCTTTTGCTATATAGCTCTGCTCTGACCCAAGCTCTGCTTTTCTCTGCCTCTTTTCCCGAGTTTGCGGCTCTGGGCCGCTGTTAACTTGGCTAAGACCGCTCAGTTGGCTACGAGCTGCCGCCGTGAGCATTGGCAAACGCGTGAAACGGAAA
>836FP006340 lig_2               :+U  EU:NT; range  -249 to    50.
CCAAGTGCCGGAGCGTACCTAGTGATGTGTGCCATCCGAGTCCTGCCGTGAATTTGTGCGTTTGTGCAGATATTGTAGCTAACGCTGTTTGCCCTCTCTAGGACCTGCTACCTCGTTAACGAATCCAATCATTGTGCTCCGATTGTTGGTTAATTTAACGGCCTTGCCAAGTGCCGCTGCGCTTTGTTCGCACCTGGCAACACTGGTCAGCCCGCGCTGGTGCGGGTGCGAGGGAGATGCCGCTAGGACAGATGCAGAAAAGCGAGCACAAAAGCGAAAGCGAAAAACCGAAGCGAAGAG
>837FP010789 CG44085_2           :+U  EU:NT; range  -249 to    50.
AGATAAACGAAAGCGTCGCAAAGTCTTTTTGGCGTTTAGCTGGAAATTTGTCGCCATCATCGAACTGCATTGACAGACAAATAAATTGCTATACAGTCCGCGTGCCAGTCGGCCGTTTGTCAAGCGATCGATTTTCCTTTTGCGGCACCACCAATACCATCAAAGCGACTGGAAATGTATCTGCAACAAGTTGCCGAACAAGCCAACTCAGATGTGCCGTCCAACCTCCGGCGAACCGAACCCGACTTCAATGCGTCTCGAGAGTCCGCTGCGATCAGTCGCCCAGTGCGCTCCTCAGAT
>838FP011738 CG17180_1           :+U  EU:NT; range  -249 to    50.
TATCGAACTGTCATATACTCAACCAAATAACATCTGAAATCTGTTTCTCACTAAAACCGAAATTTCCATCAGGGTTAGGAAAATATAGTTTACGCACATCAAGTTGCATAGGTCAATCCTACGTAAAAAAGGCTCGATATAGGTAAGGTGGACCTCAGCCTGAACAGGGCCTAATGCAAATACATTCGATAAATAGATGTTATCGATAACCATTTGGTATATACCAGTAAATGCTTTGTTTTGGTTTTCATTCAGAAAATTGACATACATTTCTTAGTCTGCCTAAAGTTCCTTGGATTG
>839FP004883 cnc_3               :+U  EU:NT; range  -249 to    50.
AATTAATACTTAAATTACTGATAAGGTCGAATAGGTAAACCACTTTTAAGGTTGTACTTGTTGTCTACACCACTTGGTGTCGGTTGCTTAGGGCTTATCAGTCTCTGATTGCTGGTCCGAACTGTTCGAAATTCGTGCAAAACAAACTTTATCAATTGAAATTAATCAAAAGAAAAAATATATATTTTTATGATCCCCTTCAAACTGCTAATCAGCAGACATTCTCGAGCGCAGCCAAACGAAAGTTTCAGTCTGCGTTATGCCGATTTACAGTGAATACGTTAACCCGAATCGTGTGTA
>840FP003364 TkR86C_1            :+U  EU:NT; range  -249 to    50.
AGTTGCCATTATAAGGGAGAGTTTATTTTACTAGACGAATAGTTAATAACTTGAAAATTATTAAATTTACTTTTTAAAACGAAATTACCAATTTTTATTGTACAAAACATTCATTGAACCTATTTATTACTTGCTATAAAAACATATCCTGCAACATGTTGCCAGCGAAGTAATGTTGCTAGATTCTCTCAACAGGTATGTTTCCAGCAGAGGAACACTGCAGAATTGGTATTTTCATGCAAAGCATTCAGTCGGCGGCGGCACTTGCAGCGCTAAGGACACGCGTAGCACAGCGAACGG
>841FP001927 nonA_1              :+U  EU:NC; range  -249 to    50.
TAACAATTTTCAATCAGTGTACAAGGTCCATAATATTATAAAACTTATACCAATTATTTTTAACCCCTTCCAAATGTTTAATTTTTCTGTCTACTCGTTTTTTAAACTTTTAAAAAGCAAGCTATATTCGACATCTGTGTTTTTTTATCTACCGATATTACGTTTGTTCCATTCCATACATACCCAAGTAGGCATTGTGTCACCACCTATGCTGTGTACGTATAATACGTTTATCTGCTTTGTTCCATTACATTCAGTTTTTCGATTTTGACGACGGTTGTCAACGAGTTGTAGCAAGCA
>842FP004863 CG13830_1           :+U  EU:NT; range  -249 to    50.
GTTAACATGACTTTAAAGTGCTTAAAAATATGAAAGCTAATATTTAATATGTGTTAAGATTTTGATTCTAAACTATTTTGAAACATAATTCAAATGATTCACTCGCCAAATGCGATGTGACAACCCTGCTGGTGTCCAGGCATTCCAGTGACTCTCTTAGCGCATCCTTTCGCGCTCTTAGGCCTCGGAACTGGTGTCGCAAAATTCCAATGGTGGCTGTCACTTAGCAGCTCGTCTTCGTAGGCGCTCAGTTTACGTTTCGGCCGCGTCGCCTTCAGTTCCCCAGTGTTTCGTGACCAG
>843FP008592 CG13544_1           :+U  EU:NT; range  -249 to    50.
GGAAAATTCAAGCCAGTCTGCAGAATATTTATGCCAACTCGAGGTGGTGGAATAGACACATAAATCTGTTTTCTCCCGACGCGATAAGCGGCAAACATGTTGATGCAAAGGCGAAATAAAATATGTCGCCTAAATTGAGACCAGGATGCAAAGCCCGAAGATTTATGTGGATATAATCGCTGGAGGCCATAAATTATGGCCAGCAGCTAGACGGAAATCTACGAGTCATCGATTTTCCACCGAGATGTCAGTCACAGCAAACACTTTGTTCTACTAAAATATGTTAATACACACTGTACA
>844FP003985 AdamTS-A_1          :+U  EU:NT; range  -249 to    50.
TTCTAATCTCTCTAAAACACTCCTTCGGAATCGAAATCCTAAGCCCATTCAGCAAACCCATATCCCTATACTCGTGCCTACATACGAGTATGTACATACATATGTACATATGTATGTATGTATGTTGTACAGCATATAGCTGCGAGAGAACCGCTTTTAGCTTTCGGAGCGATATATGTTCGCGATCTCAGATTGCTTGGCGGTACGGCGGAACGTCCGCTACCAACTGCTGTTCGGCGAGCAGTGTTCAGTCCGCAGCGGGAACTCAAGCGAGCCGAAACGAAACATCGCCAGATACAG
>845FP001572 RpS15Aa_1           :+U  EU:NC; range  -249 to    50.
TACGCAGAAAAATATAGACGGGATCATGATGCTCGGGGGGATCAGAGAAATATCAAAGATTACTTCTGAAGCCGTTCAAGTCTATTCACATGCATAGTGGCAGTTGGGCTCCAAATAATTGGAAGCGATTTTAGTCAAGCCAGCAACCGCGGCCTGCGTCCGGCTAACTATCGATAGGCACGTTGAGCGTAGACACATTCGACAAACGCGGCCACACTGTTCTGCGTCTTTTTCCTTCCGTTTCCCTTTCTTTTCCCTTTTTCACGTTTGCGTGAGTACGTGTACTCCGAGTTTTGTTCA
>846FP014146 E78A_B_1            :+U  EU:NT; range  -249 to    50.
CCGTCTCTTTCTGATTTGTTTAGCCCTTCTTTTCTGTTCGTTATATCCCTCTTTTTCTGATTTTTAAGCCGACTGCTCTCTTCGGTTCTTTGTTTTGCTTGGTGTATTCTTCAGCTGCTGATGTGTTGTTGCTGCTGGCGAACTGTAAAAGCTTAGCCCATGGCGTCGACGTCGACTGCGACAGCGACGCTAGCCGAGGCAGTGACTGCGACGTTGGCCACTTTTCGCCTTCGTTTCGCTGTCGTTTTCAGTTGTCTCTCGTTGCTCAAAGCGCGCGGCACGCGAACGCTCTGAAATCCC
>847FP011931 CG13937_1           :+U  EU:NT; range  -249 to    50.
CCAGAATTCGAGGAACTTCCGCCCCCGCCCAGCCCGCCGATAAACAAATCACACCAACCCAACAACCCCCCGAAAAGACACGGAAAAATAGCAACAAACCGAGCGCGCAAGGAAAAATCAAGGAATCAAGGAGCGGAGAGCCAGAAGGAAGAGAGAATGGAGACTGGCAAAAAGCGAAACTGCGCAGCCACTGCGCTGCCGACGTCGCTGCTTTCAGCCTGTGCTCATTTCGCATTTGATTTTGATTTCACTCGTGAAATGTGCGTTGTGCGGTGATGACGCTAACGGTTGGTGTTTGTT
>848FP009904 Tsp_1               :+U  EU:NT; range  -249 to    50.
CGTTCGCCTTAATAGCATAAAAGTGTTTTAATTTTTATTGGCACGAACGGGCGAGTCAGTTGCGGAGCAGTTGTCGTTGCTGGAGGATTGTAGGCATTGGCGTCGCGTGTTCTCCACCGCGATTCCATAAAATCGACTCCACGAAATCTTCGCGTGTGTCCCCATTCCAAAATCCAGCTTTTCTACCTGGCGCGTATTTCGAAAAGGGTTTAAATGGTCTAATGCATCCGTTTCGTTATCGATTCTTTTAGTGTGAAGATACCCTTGCGACGTGTTTGATCTTTCGCTCTGCAAAAGTAC
>849FP010257 borr_1              :+U  EU:NT; range  -249 to    50.
ACTCATTGGAATTATTCAAAACTCATTATTCAAAATATAGATAAATAAATATAGAAGATATATACTTAAATGTGTTATTTTGGAGTGACTTCAGTTAAGTTCGAATTATTTAATTGAATTTACCGCGCATTAGTGTTACCATTTTACACTTACACCATCAAAATATTTCTAGTATTTTCAATCGGTCGTGAACTGGGCAATGAAAAGCCATCTGGCAACACTGTTCCATGACGCTTGAATTTTAGCGGACAAACTCGAAAAGAAATAGCAAAAAGACGACGCTTGCTACGAAAATAGTTA
>850FP012932 ect_1               :+U  EU:NT; range  -249 to    50.
CGCTAACTGTTATAGCTGGCCGTTTAGTGTGCCAAATACTTTCCCAGGCCAGCCCAGCTCGTCAAATTAATTGAAGAATCGAGCCAAGAGAGCCGAGCAGACGAGCTGCGCCAGAGTCAGAGTCAGAGAAAGACGCAGAAAGCAGCCAAATGTAAATTCACGCTTCGGGCCGAGCTTCGGCTTTTCCTGAGCCAAATTGGGAAGTTGGTAGCTTGGTAAGTTGGTAAGACGAGCTGGCTGCCAGCGATCAGTTGCAGACGGTCAGTCGAGCGAGACAGTTGTGTGCGCGCCGGTGTTGGA
>851FP003247 CG12950_1           :+U  EU:NT; range  -249 to    50.
AAATAGGGGTTAATATCGAAATGAGTGCAGTATGAAGTCAAAGTTTCGATGCCGACCAATTACACATCATATTCAGAGAAAAGAAGGACGATTATATTGAGCGAGACAAGCGGATGCACGTACATTCACATGTACAAAGGTCATAGTTGCAATGTTTACATCAAAAGCTTCCTGCGAAGCGCCTGCGCCCGCCGGAGGAGCTTTTTAGCCCAGGTTTGCAGGTGTAGTGCGATGGAATTTCGACGTGTTAGTTTCGCATCGCGGCTAGAAAAGTAATATAACTTTCTGCCAGTGCTCGTT
>852FP008242 cpa_1               :+U  EU:NT; range  -249 to    50.
AATAACATAATTTGCTTTAAAAAAGTTCTGATTGAGTTTGGTTTTGAACAGGCAATGATATTTATTGGTCTCGAGGAACTATTTCTATAATGTATTACATTCTACATCGTTAAAAGTTTTTTTATTGCAATTCAAGTAACGCGCCAAGACTTTTGCCATTCACCCGTCGGATTATGGAGCAGTGTAGACTGCCCGTAAAATACGGTGAATCGCATCCGGTACAGGTACACAAATATTTCCCATCCCTAGCAAAGAGTGGAAAAAAAAGTGAATCGAATCGTCATCGTCTTGGCCCATTAA
>853FP002518 stnA_1              :+U  EU:NC; range  -249 to    50.
TCTCTTGTTTAAGTCTTTCTTTTGCAGAGCTTTGAAGCTTTTAGAGCAGAAAAATCACACAGGGATAAAAAATACCATAAAAAAGGGTAATGTCAGCTGTGGAAGGAAACTTCCTTAAGTACAGTGCTTTTCAGAGCTTTATGTAGCTTTTAAAGGATATACCGTTGGTGCGCCGTACCGCTGTTTCTCCTCTGCTGACGTCGCAGCTTACGAAAAGCACTTCCTACGGAATTTCACGACATTTAATTCATTCTGTTCTAGATTTCCCGATAGTTCAAATCAGAGGTAAAGACCCCGAAC
>854FP011530 Mtp_1               :+U  EU:NT; range  -249 to    50.
TTCCTTGTGCCTGTTACATGAATATAGTATGAATATTTTTGGAGGTTATAATAACATGTATACTCATTTAAATAAAATAAAAAAGTTTGTAGAAGCTCGAATAATTTACATACATTCTGGCACTCTCCGTAACAGTGGCGCCCTCTTGCTCGCCAGCTGTTCAATCTCACCACAGCCCAGCTCAGCGACTCTCAGCTGCTTAAAGTCACCACAAGTCAGAATCTCGCTCCTCAGCTCCGTTCTGTTTTCATTCCGCTTTTAATTCCGTCGCCTGCCGGCTCGGCTCGGTATTATCAATGA
>855FP009510 CG43703_1           :+U  EU:NT; range  -249 to    50.
TCCAGTCCTTGTGTACTGCCCGATACGGAACAGAGTCAGCACATTATCTATAAGGGACACTACGACGCAGGACGCTATACACGACTAACCGATGATGACTTGTGGACTCAACTGGACCATCAGTGTTTTGGTGAGTAAAAATAGGATTAACAATCGATAAGGAAATGGGAGGTGTAAATTACATTTTGCAAAACTAATGGCATTCGACACAGTTGACTGGGAAAATGTTCCTACTCAGGTCTTATAACCGCATTTCAATGGAAAAGCTTAGCTATAGCCCATTCCAAGAATGAAAATCTA
>856FP010353 CG4747_1            :+U  EU:NT; range  -249 to    50.
TTTAAAAAAAAATTTAGCGTATAAAAAGCATGGATTGATTCCAAGTGCATTTTACGAATTTGCATTGAATCACGATAATAATATTCACTTGTAATACTTAATTAAATAATTTAATTCGGAACCCATATTAATTTACCGAGTTCGAGGCGGGTTGGCAGTCCGATTGCATGACGTAGCAACGCCGCCACTTTCCAGCACTGGCCGATTGCCAGCCAAAATGGCGCCCGCCTGCTATCGCATTGCTCGAGCAGATATCGGTTCGGCAGCGCATCACACACACAACGCGAAAAAAAAAAGAAA
>857FP013268 CG32119_1           :+U  EU:NT; range  -249 to    50.
AGCAATTACGCAAGCAAGATGGATTGCAACGCGATCTATTTCGCTATCTCTACAAAAAAGAGGATCAATAAAAACGAGCGTTGCAACACAACAATTTATTCTACCACATATACGTCTTGCAATATTTTAACTTCCTTTAAGCCTCTAAAAAGTTTTAAAAAAAAAAGTTGTCATTATTGATTTTATTTTTAATTTCCGTGCTTCACAAATATTTCCCTTAGCAATCTTTGCTTTAGCCATCAACCCTACAGAAATAGTTTTCCTCTACAAATTCTGATGTTTTAAATTCCTTAGATACAG
>858FP001033 CG32713_1           :+U  EU:NC; range  -249 to    50.
ATATTTTTAAAACATCTGGAAGTTTCGCAAGTGCGCTGACTAACCCGCTGAACATAATTTATGAAAATGAATGTATGCCAAAGAGCGACAACTTTAGCGTCGTGAATCATTTCAAAACACTTTTTTTTCTCAACTCACCAATAGAATTACTGTTGTCGTGGTGCCTTATCGTAAAGCTGTAGGTATATATGAATAGGGTATAAAGCTCGGCAAAACTCAAATCACTCATTGAACCTTTTCTACTCCCTTAGTTCTGGTTCAGCTCCGTAACCAGTCGCAACATTCGATCGTCGTGAAATT
>859FP009970 milt_1              :+U  EU:NT; range  -249 to    50.
GTGAATTTGCGCATGCTCGGCGTTTAGTGGGTGGCAAAGAAGAGAGCCAAAAGTGAGTGGGAGAGAGCCGCACGATGACAGTTATTCATTTTCTCTTGTGACTCTGGACAATTCGCATTAATTTAGCAATTAGTTTTAATGTTTACATTCACCGAGCATCAAGGCAATTGAATAAAAAACTACAAAATCATGTGACCCCCGGGTGAAAACGAAGAAAAGAAACGGATAAACGGGGTGAAAACGCCGAGGGAAAAATAAAACACCCCTCTTTGTACCGCCAAACAAGCCGACAGTGCCTAG
>860FP010446 Cnot4_2             :+U  EU:NT; range  -249 to    50.
CGTTTCATCAGCTATTCAGAGTGAATAAAGAAAACCTACATCACACCTACAATCATACGTGTTACGTGTACATACATATGTGTATGTATATATACTCTTGCTTATGTACATTAAACATTTGCCGTTTTCCTTTCCAACCAGCCTTTTGTTATTGTCTAAAAATCGATTTTCGTTACCCTTTTATACGAGTTCGTGATTTGCCATAATTAATAAACAATAAATCACAGCTGTGGTTTGGTAAATAAGTGCAGCGTGAACAATGTACGCTTATGTACATAAACACTCGCATATGTGTGCGTA
>861FP004945 CG10230_1           :+U  EU:NT; range  -249 to    50.
GACGGTGAGTACAACGTAAGCCCAAGCCCCGCAGCTGTTGTTATCGAATGAGTCATCGAGTAGTTTCTAGGCACTGAAATAATATCATAAATAATGCTTTCCATGTGATATAAAAATAAAAAATACAGCCATTTGTTATTATGTAAGCCTTTTTTAGTTCATAAATAAATTTTACATAAAAATTCGCCCAAAAATACAAAATACCAAAATAAGCTAAAAAAAAACAAACGGCCACACAAGCGATCTGTCAATGTGACAGCTGCGTCGGCGATTGTGATTTGCAATTTTTGTAGTTTGGGA
>862FP007544 CG8389_1            :+U  EU:NT; range  -249 to    50.
GGCTATCGATAAGCGGCGCCAGAATAGTGGGACCATAGTCGTGTTTTTGAATTAAAAACTTCGGGTTATTTGTTTTCACTTGCTTATAATAAGCACTTAGATAAGCACTATCTGGAAAAGTAAACCCTAAATATTTTATTAAACGAATCTGTACTGACAGTTTCGCACATAAAAAGAAGGTGCATATCGCAATATCTGGAAGTGCGCAATATTTCCGAATATACGTTTTATGGCATTCGCAGAGAGGTCATACTGATTCAAAGTTTTGTGACTTTGGGATTAATTTATTTTAATTTAGGC
>863FP007733 CG43327_1           :+U  EU:NT; range  -249 to    50.
AGTTGGCGAGGCACTATCTAACACATGGGGGGTCTTAAAAGGGATTCCGTCCTACTGGAGCGAAACCTTCGAAACGGTGGGCGCTAGGATTTGTCAGTTTTTCAGGGGAGATAAATGAGCTTTATATTTAAATCAGCATCTATAAATGAATTCAGCAGAATTCAACTTTCCCATACACTTCTAGGCAATTAATGGTTCCGAATTTTTCGAAAACTTAGTAAACATAATCTTTAACTTTTGAACAATATTCAAAATTCTATTGAAACTAAAGTCAAAAATGCATTAAAAATTTTGACTACC
>864FP005137 polybromo_1         :+U  EU:NT; range  -249 to    50.
GTGATTCAATGACTTAATTAAAACTTTAAATGATGCTTTAGGGATGCTATAATAAAGAACTTAAGTAAAATGATGTTCAGCTTGTTTATTTGGTTAAGAAATATGATTTTTGGTGGGAACATACCATTTAAAATAATATTCACCACCGCGCGCTTCGATTACGATAACTCACCACGCAAGTGGCCGGCTATCGAACTATATATCGACCGCGCACTATCGAACCTTTCGCCCACCACTACTTTTTCGCTCATTCCCAGAATTTGTGGCATTTTGTGTGGCGTCTTATTATCGGATATTTAG
>865FP011257 CG10343_1           :+U  EU:NT; range  -249 to    50.
ATTTCTCTTTTTATTTATTTTTTAATTTTGATTGAAAACCTTTAACTGCATTTGGAAACATAAAAAAAACTTCAGAAGTATTTTAAATGAAATAATAGAATATATTTATAAACATAATTTTAATCAAGCCTTTACAATAAATAACAAAAACACCTATTTAGCCTTTTTAAGGCTTCGCATGCGGACCCAGTGGAGACAAGCTATAACTGATTTGAGATAGAACGGCCACACATCCACCGGTGGCCAGCTGATTGTTACTGTTGCTTTTGTTTTTGTTACAAATTTTGATTTTTGTCTTGT
>866FP008074 CG10062_2           :+U  EU:NT; range  -249 to    50.
AACCCAAAACCCTGAAGAGAGGACCTGCTGCTCTACGGGCAAAAGCGAGACAGAATCGACAGCAGAGACAAAGGTGGAATGACACATAAACGAAAATGGAATGAAATCAGCGACAATCGTACAACTGCCGGGCACAAATTAATTAGTAAACTCTGTAAAAAAAAAAAGAGGCGAAACAAGTGGGGCTGGAATTCGGATTGCCAATGGGTATCTATCTGGGTGTACCCGGGAGCTGAGCTATCTAATGCCAGTCAGTCAGAGGTAACGCCAGCGAAGAGTCACATCTCGGGATTACGGCAA
>867FP000880 bou_1               :+U  EU:NC; range  -249 to    50.
TTCGATATACTGATAGTATTTCATAGTTAAGCTTGATTGTTTGGGTCAGCACTTCGTCTAAAAATAACCACAAATTGATTGGCTGACCTATGCTGACCTCTGAAACTGGCTAGATCTTGCTAAAGCTAAACTTGGCTTGAAAATAGCCGAAATATTTCGCCGCTCAAGCCTCCTCTCTCGCTCTCCTCGCTCTTTTTTTGTTGGCCAGCGAAACGAACGGGAACGGAGTCGCAGCGGCGTTTCAGTTCCAGTATAAACTTGGCATTTGCTGACGACGCTGACTGTTTGATTTACCTAGAG
>868FP004217 Hmx_1               :+U  EU:NT; range  -249 to    50.
TGTCGATGCGGTTGCAGTGCAATTGTCGAAATAAACGAAAAGAAATTCCGAACTGCAAATGGAATGAAAAAGAGCGGCAGAAGGGGTGGGCCACCAGGCGGTGAAAGAGAGGGACAGCGAGAGCGATAGAGAGAGAGTGGGACACACCCTCCCAGGAGGGGTAGCAAATACGCAAGTGTGTGTGTGAGTGCGGAAAACCATTTAGCGCAAAGACCAAAAGAATTTGCAGGGCTGCCAGCCAACCACCTCAGTCTCAGTTTCAGTTCCACGCTCTCCGGACACGAGACCGGGGGTTAAAAA
>869FP003914 Spn88Eb_1           :+U  EU:NT; range  -249 to    50.
TAATCAACTAAATAAATTTAATAAATATAGAAAAATGAGATAATATTATTTAAACATGGTAAATTTAGCAGAACTCCAATTAGGAAACCAATTCTTACTTTAAATCACTGTTTAGAAAAACCGTCTTATTTCAGTGACGGAACAGTACGTTATCAATTTAAATTCGAGGATCAGCTGCGATTTCGCCCGCTTATCGCATTATTCTCATTATTTTTAAGCCTAGCTCTGCCGTTTATTGCCACATGCATTAGTCAGTGATTGTAAGTGCAATCGGTTGGACCACCATTGTTTCCGTTTTGA
>870FP009871 eya_2               :+U  EU:NT; range  -249 to    50.
TTGGCCCTTCGATTTGGGGAATGGGAATGGGCGGAGTCTAGGCGCATTCTCTGGCCGGCGGAGGGAGCGAGAGAGGCTGCTCCGAGTGCGCACCGCTCACACGAACTCGTTTCGAGTGCCGAGATACATTTAGCCGGTACGAATACGAATCCAAATAATCCGAGCCAGGGATTTCCACTCAAGCAGCGCCGCTGCCGCTTCGCTGCCGGCGTCGCATTGAGCCACAAAAGTCGGCTGTTTCGGTGGTTCAGTCGATTCGAGCCACTCAAAGCGAGCGCTACGGGAACGGTCGATCCGCCC
>871FP004102 CG14894_1           :+U  EU:NT; range  -249 to    50.
CAAGCGGTAGTGTTGGAAAGAGTTTATTTACAGCTTCCCTTATCAAGGGAAGCTGTAAAAGATTAAATGTTTATTTTAAATTGGTCTTCATCTTTGCCAAATACAACATTAAGGATTATCCTTAAATTATTTGTTTTAAAAATTATCTGTACCTAACATTTCTTAGCTTGGGAAGGTACCTAATCAGAAACCTACCTTTGTCAACACTGTACGACATCGGTGTTATCGATATGCACAGTTATCGTTAGCATGAGGAGCTTTATTTGTTGCTGAACAACAAACCGAAATCTCCAGTAAATT
>872FP008138 CG13869_1           :+U  EU:NT; range  -249 to    50.
GTTGAACCTGAAAGCATTTCAATCACTGCAATCGGTCCAATGACTTTCTGAAGTCATGGCCACCGTTTAAAGTAGTCTGGTGGCTCAGACGCAGTGTTTGCTAATTAGTCGGACAGGCAAAAGTAGGGAACCCATATGATCACGTGCTTTTTCTCACCTCTCTTTAACACCATACACACACCCATCTAGACGGCTTACAAACTGTCGTAGAACGATGCCATGACTGCGAAGCTGTAAGAATCGAGGCGGTAAACGTTGCCAAGAGCTCGAGCGGACAACATGAACCTTTTGTGAGTTAAT
>873FP010479 Lrr47_1             :+U  EU:NT; range  -249 to    50.
TAGAACGGCAGAAAGTGTCGGCGAGCCTTGCGAAATAACATTTTCCGGTATTTAAATGGGAGTAACTTTGCAGTTTTTAAACAATTGCCGTTGCTTGTTTTGGTTTTGTAACTTGTCCTGCGCCAATTGTTTTTTTTTCGAGAGCTTTTGATGCTGCTCTTAGAAACTAGTTCCTAAAATCCAAAACATCGGTATGTGGTCCACCACTAACTATCGAATGGCTGCTCGATATCATCAGCTGTCCCAACCATCAGGTGGCAACTCTTGAGGCCAAAACAAATGTTTAGTTTTATTTAGCGG
>874FP008177 Obp57e_1            :+U  EU:NT; range  -249 to    50.
ATCGGGTATATAACAAAGAAAAGAATCCATAAAATAACTATACATGCGATTGCCACCCGCATCTCCACGTATATTCAATTGTTTATATTATTAATTAATAAGTCAGTTATCAAATTAAAAAGAGGTAATTTAAATCGTTGAATGTGTGTGCAATTAAAAATGTGATTATCCATTATATTGAAATTTAATTGCTCGTATTGGGTTTGTTATAAGTACATGATACGATGGATTCCCTAGGAATATAGCAAGTATGTTGGACCAACTTACACTGTGTTTGTTGCTAAATTTTCTGTGCGCAAA
>875FP008187 bl_1                :+U  EU:NT; range  -249 to    50.
ACAACAACAACAGCAGCAAATGCCGTAGCCGCAGGACGAAGGGAAGAAGCAGAGCGACCTCTGCCGCAGTCGCTGCTTCTGCTCGGTATGTGTGTGTGTGTGTGCGTGTATTCCCGTGTACATATTCCTTTCTGCCTTTCATGACAGTGTGTGAACTCGGTGTCTGTGTGTGCGAGTGTTTTCATTTTTTTTTTCTCTGCCTGCGTCTTCTTCTCCTTACATGGCAACTGGCAATCGTTGAACCCAATTAGTTCGACATTGGCGCTGGTCGGGAACGGTCCTCGTGCTCCTGCTTCTGCT
>876FP012001 CG1146_3            :+U  EU:NT; range  -249 to    50.
GTCACATTAAAATCACCCTTTTTATAATTTACCCTTTTTCACGGCATGCCCACAATGATCTTGTTTACTACGCTTAGTTTAATTTAAAAAGCCTTCTTAGCTGTCGTCTTGGCAGCTTCGTCTTCCTCCTCGTCGTCGGAGACTCGGAGCTTCGTTTTCCTCGAAGACCCGGCTTTTGAAGAATCCGATCCAATGCGATACGATGCGATCCCGAGTTCCCGACTTCGGCGGTCTGTAAATTTACGAGGCAGTTTCAATCGCGACTTGGAAGCGAGTGGTTCGCACTTCGCAGCGGCAATT
>877FP002360 CG12655_1           :+U  EU:NC; range  -249 to    50.
CCTAGTGGTAATATTTTACCCAAAAAGATTTAAGATGTTTAATCTGTTGTTTCGATTTTCGATTTCAGTGCTAAATAAAGTGCCTATTTTGATCATACCCCACCGAAACTACAGCTCCATTCAAATTGAGTAAATAAACACCAAATAATATGACTCAGGGCAGCAGAAAATCGCTATTGTTACTCATAACATGAGAGCCGAGCTTGGGAATCGAGTTTAAAACCGTCAATGGCACTTTGGAAGCGGTTTAGTTGAAGTCAAACGCGCATTCGGAAAACATGTCGAATTTCAATCGCATTC
>878FP000433 CG13759_3           :+U  EU:NC; range  -249 to    50.
AATAAATTATAATTAAATATATCACAAATAAATTAGACAAAGAGTAGACAAAGGTATCCGATGGGGTTGAGCGCAAACACTCTAAACTGAATGCTAGTGAACCAATGGAAAACTGTCAGCAGTAACAATTATTTATGCCATTAAATAAATTAATTATTCGTATTCATAACAGATTCATAACAATGAAAGGTAATAGTTCCAAAATTATGCCGATGGCATGGCTGGGTGAATTCTCAACATGTCATTGTCATTGTTTGGCACTTAGTAAACTTTTTTGAATCAAATTCGTACGCTATGAAA
>879FP002451 CG34120_1           :+U  EU:NC; range  -249 to    50.
TTTAACGATTGAAATTTAATATATTAAGCTAATTAACTAAAATTATACCTAAGATGTATTAATTCTTAACATCAATTATTTTGTATCATCAATATAGAATTTTTTTTAACTGAATATTTACGATAAGTTACCATAAGCTGAATCAAGAAAATTATAATTATAATTATAACAGCCATTGTGTATATATTTATCAAACAAAATGTTTTATTTGTCACCTTGACTTTTCGATTGAAGATATTTTTATTATTTATGTATTTTGGCCAGATATAAAGAACTATGCTAAAAATTTTCAGTCATTTC
>880FP003603 Desat1_1            :+U  EU:NT; range  -249 to    50.
AGTCCCCCCGTATAGAGTCTAGACATATCAAATCTAACCCTGACCTCAGCAATGGGCAAATAAAACCGCCCATTTGGCCAACATCTACCACATCTAATCTGCTAATGAGAATACACGCACATACCACACATATGTATGTATAGGCGCGCGCACGCACACACCTGCAAAAGCTTTAACTAATCTAAAGCTCACGAGCGAGCTTTTCGTGAAATGCTGCAGGTTCTTCGTCGTCGGCAATTTTTGCACATCAGTTTTAAAACCCAAGTTAACCGAAACGGCTTGTTAATTTCTAGCTGCGGC
>881FP008552 CG42678_2           :+U  EU:NT; range  -249 to    50.
TCTTACATCTAAGGAATTAAATCGAGGCGATTTCTCCCATTACTCGCTAAAGTATCCTTTCCAAATTAAAGATTCAAATATCTTGATACTGAGGTGCTATTTTCTTGAACGCCTCTGTCGCAACATTCGGAACTGCGGCGCATTCCTACGTGTAAACATTGAGTGCTCCTCTGTTGCTGGTTCTCTCTAGACCCGATCGTGGGTTTATTAATAGACCTCTCGCCTGAGCGTTAGACGCCGAGCTACGGCAGTCTCTGCTCGGCGTTCTAGCGGCCAGGAACTATCTGCGATCCGTGCTGC
>882FP013316 Hsc70-1_1           :+U  EU:NT; range  -249 to    50.
AGAAGGCGAAGTTGGTAGCAGGCAGGATCAATAGGATTTCATCGTGGCAACCTGAGGACAAACGGAAGACGCTGTGGAGCTGCAAAGAGAAAAGGCGCTCGAATTCTTCCGAGTCCTGACCTTTGTGCTACTCTTCCTGATCATCTCCCTGTATCTATATCGATTCGCATTCTAAAGGACTAGCGCTGACTGCCTGGGATTTTTGGGTGAGGATCGAGTCCGTTGTGTAACCAGACCAAAAGGGGAGACAGTGATTCTAATTTCATTTTCGATTTCTATTCCGTTTCGGCTCGCCTTATT
>883FP005163 CG10845_1           :+U  EU:NT; range  -249 to    50.
TGATCAGCAGTGTAGATGCACATATCCAATCAGTGGCTTCCTTGTGAGGCGACTTGAATGCCACAGTAACCAGAAGCGATCGGTGGCCTGCCGCAAACTTTGGCATTTCCACTTGGCACTTGGCATTTGGCTTGGCCGCAGGGAAGCGTCGCAGGCAGCGAGAAGTGAACGTTCTCGATCTGGTTCTCGATGGATCTACGGTGCCAGTACTGTGAACAGTAGGCTAATTGACAGGCTAGCGTCCATTCTATCTTAAAAAAAAAAATAGTAAAAACATACACATCACAGCCGCGCACAAAA
>884FP011318 CG10700_1           :+U  EU:NT; range  -249 to    50.
ACTATTTGACACATAAGAATAAAAGACAACAAAAATTGTTAACCAGAAAGGTGTATTAATTCATTTTAAGGCTTTCTATGAAGTATATATATTTTCCATCAAGATCATTCGCCTATGTTATATGATAAGTATCAAGTTTTTCTGCTTGCATATCCACATCCGCCTAGCATTTTCTACATGATGTTTTATATGTATCTGATAGTCCAGCTTTGGTTTTCTGTGCTTCACACTTTCCATTATTATACTGTCAATTAATATGACTCACTCAACTGAGTTCAACATTTCAAATGGAAGAAAATG
>885FP004840 CG7029_1            :+U  EU:NT; range  -249 to    50.
GCACCACATTGTATAATGTTCCGTGCGTTGGGGTACTTCGTGCGTTTTCGGGTGCTTTTCATTCTTTTCACTCGGACTCGGATACACCCCGAAGATACTTACACTGGGAGGTGCCCTCTCACAGATACTCTCTCACACACACACGCACACACACACACATAGAGGCCTCGTCGCTTTGTAGCCGTCGCTTCGCCTCTTTTTTTCGGATTTCAGATTGTCGTTGCCGCTCGCGTATTTTCATTTTCAGTCAGTCTCCTTGGGCTGGTGCAACTGTGAAAATGTGCGGAGCGTGTCGTTTGT
>886FP014265 CG11523_1           :+U  EU:NT; range  -249 to    50.
TCTATACTATGCACCCCTCCATTCCAATTTCAATTATTTAGGAGTAATTTATACTTTCGATACGACAGCAACCGTTTTATATCGGTACGTCTTACGAACTTCTATTAAACCAAAAACTAAGCTAAATTGCATGTAAAATCATTAATAACGATTATATTCAGTTTGGCCGGAACGCCCTGCTCCGCTTCATCGGTCAAAATGTACTAACGCGTGGCACACGCCACACAGCTGCTGTGACACATATGGAGTAGAGTGGAACGACATGTTGCGCCTGTAAAAGGGAATCAGATCGACTGGGAT
>887FP009274 Tengl1_1            :+U  EU:NT; range  -249 to    50.
AAGCGCTTATTATGCGGTTCAAGGGGGCAGCAAATGGGGGAATGGGGGATGTTTTGTCCTGGGGACTTTTAGTTTTTAGCTCTACAACGATGACTGCAACTTTTTCTATTGACTTAATGCAGTTGGCAAGTGCAGTCGGGTCTGAACTTGGACACGGAAACTTTAAAGATTAACTGCAGGAAAGTCAGGTTTTTGGGGGAAGTACTTTCAAATTTAAGGCACAACCAAGTTAGTTTCTACACACAACTCATAGCTTTTACTTGCAGCACAATAAACAAGTTACCGATTTCGAATTTGTTT
>888FP006187 Dscam1_1            :+U  EU:NT; range  -249 to    50.
TTTATATTCAAAATAAAATAGTTATCGTCTTATAAAGATAATTAAGTTCTACATTTGCAGCTGAAATCCAAGCAAACACAGTCCACAAGGCAACAGGTGAGAAATGTCCCAGAAATTTCCCAAACAATCGCCCCTTCGGACACACACACACACAGAAAGCGCAAAGAGAGAGGATGAGAGGGAGAGAGAGAGAGCGCCGGTTTAAGCGTTGTATCTAAATCCGATGGCGAGTATCTGAGCATCCGATTCAGTCTTGTTTGGACCGTCGAGCGATCGAGAACCGGATTTCAGCGCTAGTCG
>889FP010668 Aats-thr_1          :+U  EU:NT; range  -249 to    50.
AAATGTTATGCTTGTCTGTGTGAGTGTATGCGATTCTCCAATGAATCAGTGCCGCCGGCTGTGACGTCACTAACAACCAACCAACTTCATGAGTGTCTGTTTTTTTTTGCTACTCTATTGCATCAGCCATAAAACGACGAAGATACGCTCAAAGACGGCTCGATAAAACAGAGATAGGAGCACCGAAAACATAGCACCGAAAAGTGCTCATTGCCATGTCCCCAATTGTTTAAACAATAAGAAAACATCAGTCGAAAGTAGATACCGAAAAAGAGCATTTGTCTAATTGCATACGTAGCA
>890FP007950 Dp1_4               :+U  EU:NT; range  -249 to    50.
AAAGCATACGGCACTGATTTCCGCATTTCCATACTCTCACACACACACACAGACGCACACAAACACGCCCACGCGCTGCTCCAATTTTGCCTCCGCTGCTGCCACAAAAACAATTGTCCAATAAGTGGCCCGCATATGCTGCCCCCCTCCCCTTCCTTCACCGTGCTCTCTGCAACAACGCGCTCTCTGCGACAAATAACATTAGACTTTCTATTGGGGATGTGCATAACGCAGAATGACTGACTAAATGATTTGTAGGGCATTCATCCTGGTGATGCCACGATCCGATCTTCTGCATCC
>891FP007868 CG14488_1           :+U  EU:NT; range  -249 to    50.
TTTGGTATGCAAACGAGGAGTTTGAGTCCTGGTGGTTCGGTTTCATCTGGGAGTGGATCGTTTACAGTGGAATACTATTTCTGGCTACTTTAATCGTTTACTACTGTATACTCCGACCCAAGGAAGTATCCCTCATCGTGGAGGACGATTTCCCGCAAGGGGATCAACAGGAAAGTCCTGAGGACCAGGCCGTTGCCTAGCAGTTTCCGGCTAGTTTGTTATATCGAAGTAGGTAGAGTGTAAGCCGTCAGTCTGTCACTGGCAAACGAATAAATTATTTACCTTAGTATTAGATCGAAA
>892FP011243 CG43338_1           :+U  EU:NT; range  -249 to    50.
AGGCAAACGGCTGCGGGGTAACTGCCCCTCCTACCACTCTACGGCTATTGCAGTTTAGAAAATCGAATTATGTGCACTTTAGTCACCGTAGTTACCCACCAGGAACCACACCCTCACCATCTAGTGTAGTATCGCCTCATGCATAGTTATTTTATGCGCCGTGGCAACCTGAAAGTTGCCGCATAACTTTGCCTCTTCTTGTTGCCTGGTCGGGTCGGGTGTATTATTTACGCTTAGAAAACATAGAGTAGAATTTTTCCAACGCCAGTCGGAGGCGGATCGAGTTCATCCGGATAAAAT
>893FP011662 Pdk1_3              :+U  EU:NT; range  -249 to    50.
AAAATAAGGGCGGGCAGAAACAAAAGGGAAACTACTGATAAGCGGTCAAAACTCTCTCACAATCATTATAACCGTTAACCCCGCACGGGAGGGTGTGGGATGCAAGTTTGAAACACCGTTTCATACGGCCCAACTGTGTAGTTCCTCTTGCGCCTTTGGATCTCTCACTCTCCGTCTCTCCCACTAACTCTCCCTCTTTACTCTCTCTCCTTCCCTCTCTCTCTTTTCGCGAATTCCAGTTCAATAACCAGTTTTAAATTTATTTAGCTCTGAACGAGATGGAGTTCATAAGTTCTGTGC
>894FP008044 CG15118_2           :+U  EU:NT; range  -249 to    50.
AAAGAATTGACAATTTAGCCGCAGATCAGACGACGCAAATCCCAATCCAGGATGAGGAGCGTCGAGGAGATCAAAGCGGAGTACCCGCTGCACTGGCACATCTGGCACAACGAACTGGAGCAGCTGCAGGCGGCCATCGACCAGGTGAAAAGGGGTGGTGGTGCTCCATGGGGGTGGGTGTGGCCTCCGGGGACAGGTGCTAATTGAATTAGCAGGGCACGGGGAAGTGACACTGCGATAAAACTTACTGATTCCGTCACCTTGCAGAACGATAAGGAGAAAATCGATCCCCGCGGCCGG
>895FP009619 CG3008_1            :+U  EU:NT; range  -249 to    50.
TATCGATTACTGGCATCGAAACTACGATGGCAACGTCGCTCTAGAACTGACGATGTGGCAACGCCCTTGCTAACGATATATTTTTCTGCCTTTTCCTAAAATATGACAAATAAAACGTTTTCTAAGTATGCAAATTAAAGTATAATATAACTTTAACTTAACGTTATAAAAATTGTAAGCAAAGCTTTCGATATTAGGAGTTCTTCTATTTCCAAATTTATCGGGTCTATCGTTCTGCGATAGCTCGATACTTTCATAAGCTGATAATTTCACAACAATTGGAAAAAGGATTGTTTGGAG
>896FP010428 CG34367_1           :+U  EU:NT; range  -249 to    50.
AAAGTAAGCTGGAATCGCTGAGCGTGCAACCACTTTGCCTGCTCCGTAGACCAATGAGAGCAATTGAAAGGACCTCCGTAGGCAGGACTTCACTTAACTTTACACTGCCCCGCCGACTTGGGGTGGATTTTTTAAGGACTCACGCGAGAGAGAGAGAGCGATTTCGCTGGATTTTTGAAGGGTAGGAGAGTGAAGTGCTGTTGCAGGACCAAAGAAATTGCTAATTGAATAGAGTCAAGATGTTGAACTAGTCATATTTGTCCATTAAAACGGGCAGTCATCCGTTTATGTCTGGCCAAA
>897FP002344 CG12702_1           :+U  EU:NC; range  -249 to    50.
TAAAATGTTATTATATAATTGAAGATTATTAAAATGCGTATTACATTAAATATTTCTTATCAAGTAAATGTTAAGTAAGTTTATTATGCCGGTAACAACATTTTCTCTGCGTGTGCACTTAATCCAGTGGAAAATCAAGAAAGATAATAGCATTTCGGGCAAAGCCGGTTACACAGCCCGAAAATCGATTCATGTTCCTGTCCGCCGTTCAGTGTCCGTTTTCCATTGTCCAAATGACTTTTGAGTTTCAGTTTGAGTTTGAGTTTGTGTGCGGGTGTGGGTGTGTGCCAGTCTTTTGAT
>898FP010203 Trs23_1             :+U  EU:NT; range  -249 to    50.
TGGTAGAACTAGATTTTTGGTTGAACTTGTAAATATTTTTTAAGTATTCTTAGTATTCTGGCTAAAGAGTTTACTTCCCATTTTATTCCTAAATTTTAAATAATGCTTCTTATAATAATTTAATGGTTTATTTATCCTAATAATTATAATTTCTTCGATGGACCCAACTGTTAAGGCGCAATGTTAATGTACTGTTAATGGCAACTAAGCCGGAACTGGAACTGGTTCCGCGGCAAACAGCTGGCTGGCACTACCATCGCTAATTCGCATAAAATATAAAAACATTCCTAGGAAACTTAG
>899FP008789 Not11_1             :+U  EU:NT; range  -249 to    50.
TGGAGTCATCGCGTACGCTCTTGCCGAGCGCAAAGAGTTCTCCGCCCAGCGGAACCTTCTTCTGCGATCGGTTGGAGCCGCTTCCTTTCCCGCGATCCATTTTTCTCTGTTCGTGTGTGAAGGTTTTTTCTGTCCATAAAATGGATAATTCAAGCGCGGTGCATTTTATTTTGCTTTGCGATTTGCAGCCGTGCAACAGTTGCAGTGTGACCAGAGTGCAGGCGCTAGGGCTCAATGGCTAACGCATGCAGAAGTCTGTGCAACTGCTCTGATTCGGAACGATGGAAGCTTTGAAACAGG
>900FP001712 eag_1               :+U  EU:NC; range  -249 to    50.
TCATTTTTCCAGTGAATGGAGCTCTTTAAATTCGCCCAGTTTATTTATTTGAAAATCGATAGGAATCGTGTTTCTTTGCCATTTAACCGTTTTTGCCATACGTGCTGATATATCGATACTAACGTGAGTAGCGCCACCTAGCGGGTGGGTAGAACGCTGCACACCATCGATGATTGTCAATGTGAAAGTAACGGTACAATCGGCAGCGACATCGATGTTTTCCCAGCTCTAGCAGCGCGCAACTCACTCGTAGTCGACTTTTAGGTGCGTAGTCGCGAAAAACTATGAAGACGCAACTCT
>901FP012279 NT1_1               :+U  EU:NT; range  -249 to    50.
AATTTCACATGCATGGATATGCAAATGTAAACCAACTAACGGTTCAATGAACTTGCGAACTGCACAAGAAATGCAATTTGCCGATGCGCACTTTTTAATGCACAAGCACGCACCTAAGTTGGATTTACTGCAATGGGTCCAGAACGCCAACTGAGCCAAAGTCGCCGCAGCAGCAGCAGCAACAACAACCGCAGCAGCAGCAAAAGCGGTAGGTAAAGAAGCAGTAAGCAGCAGTTGAGGCAGCAAATCAGTTTGCGGCGAGTGTTGAAAGCGTTCAGACGTAGCAGGCGGAAAAAATAA
>902FP013040 CG6149_1            :+U  EU:NT; range  -249 to    50.
TAAGTTTTAGATACGGTATTTATGTGTTTCCTTCAAATAGTTGTTTGAGTAGATTACAAAACTAGAAACATGGTTGAAATTGTTATTTATTTGTTTCAATGGAACCTATTTAAACTTTCTCACCCAACTTGGTAAAAATTAGAGCTTATTTTGCATCACTATTCTAGCGAATCCGTTTCGGTCATAGGCTATTTCCCTATGCCGGATCGATTTGCACCACATTAGCATAGCTCCATCGACAAATGCGTTAGTATCTATCCGGAAATGGAGCGACTTAATTTGTCGAACAGGGCTCGCCTG
>903FP011521 CG14400_1           :+U  EU:NT; range  -249 to    50.
CTTTTCAAAAAGATATATGATAAAAATCTTAAACAGAAGATTACTACAATAGGTAGGAGAAAAAGAGAACGTAGTATAATTACTAACAGAACGTGGGGCTATAGGAATATAAATAATATTATAGCCATAATTTGTGTTTTTAAACCATAGTTATTTGAAAACGTAGATGCTCATCTTGGCACGAGAGAACTTTGCGATAGAACCAAGCTGATAAGCCGAGTTCAAAGATAACCCAGCTACTTTTGGTTCAGTTGCAGTTTGAGTTCCGAGATGATTGCTACGTTGCTTTTAGTATTCCCC
>904FP002090 CG5703_2            :+U  EU:NC; range  -249 to    50.
CCAAACGCGGCCCTACAACTGAACAAGCAGAAACATGTATGTATAAATCTTACTTGGAGATTCGCGCATTATGCCCACTCACTCTGCTCCTCGACGATCAATTCTTTCCTTTTCTTGAGTTCCTTCTCGAGCTGCGCCATTTTGGTATCTTTTGGCCAATTTTGCCCCATAAATTCTTTGACAAGTGGATATTTTTCCATATTTTGTCCGTTCAATGTTTCCCCCCGATAAGCTTACAAGTTTGCGCGTTCAGTAATTTATCGGATATCGAATGCTAAGGCACAGCGATCATTGTTGAAA
>905FP010097 CG43394_2           :+U  EU:NT; range  -249 to    50.
CCATTGCCACACCCACTGACCCGTGACGCATATGCCACAATCTCGCTTCCTCCGGAATAACCCGATAGCGGATTCCTATGACTCTATATATCTTATCAATGGGGTGTGCCAATCCGTTTCAACGCTTAGCTACATACATCCATTTGCAGCCAATTGTTCAATATTTAAACAATTTATGAGGCACAAAAGCATACAAAATATACGTGTGCGACAAGTACAAAAAGGTCAGTAATTAGAGGAGTTTGTTTTAGTCGATCGACAGTCGTGCTGTGTTCCACAGATGCCTCAGTGAATCGAGTG
>906FP002820 TfIIFalpha_1        :+U  EU:NT; range  -249 to    50.
ACAATCGTTTATCTAAAAAGAGGTAATCGATAACCGTGACTGTGAACGGATATCGGCTGTCACTTTATTTTGATAGAACATTACAAAACTTTGAAGTTTTTAAATACCTTGTAGGGCTTGAATATGCAATCTTATAATATCTACTTTTCCAATTTGTTTATCAAAATCTCTTGGAATAAATATTATTTTTCTGCCCAAACGATACGATACACTTGCTTCCAAAGAATAACTGCACTTCTGTTATCGGACATCGCTAGAAAATCCAACTTTTCTGCCCGCGCCGCGAATTGTAAGAGTTTG
>907FP007462 CG43729_2           :+U  EU:NT; range  -249 to    50.
CAGCTTTTTGGGTGAACTTTTCATGGCCGAGATCTAATGAGTTCCATTAGGCGGGGTCGGGACGCCCGACACGCCCCCCGTTTGCACGCTTGAAAGTACAGATGAACTGGCGCTCGTATGTAGGTCAAACAGCTGATTGGCGACTGCGCATGTGACCCAAGCGTTTCGCCATCTCCCTCGCTTTTTGGAGCACTGAAAGCCGCCAGCAGGAGCCAACTGTGGGTCAGGTTCGTCCTTCGCCTTTCGCTTAGTCCTGCGGTAGATTAGCTTGTGCGTGGTCAGTGCGGCTGTTTGGCTTGA
>908FP002003 Rrp45_1             :+U  EU:NC; range  -249 to    50.
TAGTTATTGCCTAAGTTGTATGCCAAATAAGCTGTATAGGCATTTGAATAATTATTTTTTAGATAGCCAACGACCTAAAAAAAAATATTTATTTGTGCAAAATTTAAACTCTAGTTTAAATATACCTAAATGTTTATGGCGCTAAAAGCCACCTTGTAGTGCACCATAAAATCGTCTTCTTATTACACATAACTAAAAAAATGTCTAAATATTTATTATGCGTTTTAATGGTTCCAGTTCCGTGGAACCAGTTCCGGATCAGCATGTATGTGGATCGCAGTGGCAACGCCGCGCTCTGCA
>909FP010956 CG15269_1           :+U  EU:NT; range  -249 to    50.
CAAATGGTTCTGGGTCTGCAGATTGCAGCTCCTCTCGTAATTGGAGGCGCGACAGTTTGTCTCCAGCAGTCAAACCTGGTTAATTGGAGAAGAGACTCCCGGTCTATGAGAGAGAGAGATACGGAGCGAGACCGACCTGTACGGTCAAACCTGTTTCTCGACCAATTAAATTCGAGAGCGGGAGCGTAAGCCAGGCTTTAGGCCCGGCCAAAAGACGATGACGGCTGCTGTGGGCTGTGAGGCCAAGACATTTCGTGTTTCGACGCGTAACGCGACAGTTCCCCGGGCTAAAAAGCGCCT
>910FP012091 CG32281_1           :+U  EU:NT; range  -249 to    50.
TTTTAATTTTTAAATAAACTTAAAAATGTCACCAAAGGTAGCAAGTGGATTGTTATAATTGGATAATTAAGTTCAGCTATGTTTATAATGATTAATAACTGAGTTATTTGGAAAGGAGTAGATGAATTCTAATATTTGTCTGAAAATGGAATTAATTATTAACATTTATTAATTATTTTTTGAAACCATTGCAGTTTCAGTATATTTTTGTCTAATATATAGTATATTGTAACGGTCATCTGTATGGTCACACTGTTTTCACGTTTTTGCGTTTGTTTGGCTTTTTCATCCGATCTTGAA
>911FP004965 eIF4G2_1            :+U  EU:NT; range  -249 to    50.
GTTAAAAACCTACAAAAAGTCCCCTTGCCATTAGTGTCAAATTACGAATTGGCACTTGGCTGCCCATTTCTCATTCTCAATCCGGGGCTGAGGCTGCTCAGCTGGACAAGGAGAGGGAATAAATTCGTAGCAGGCGCTGCTTTGGTGTTCATATTCATCATATTGTAATTTTGATTCCTCGCAATTGCAAAATTTAAGCATACGTTTTAACTTCCTCTAACGCCTTTAATTACAGAACAAATTACCGTGAAATTTTAGCACTAGCCGTACGTTATTTTGTATATTTGTACGCATGTACGT
>912FP004775 AP-2mu_1            :+U  EU:NT; range  -249 to    50.
TAACTTTGTCGAAGAATTAAGAAATATTTAGTTGTAAAATAATTGTTGAATCTATTTTTTTCCAATAACACGACTTATATATTTTTTGAAAATATTCGAGCTAAATCCCAAGAAGTAAACTCAATCTGGGATTTGAAGTGCCCAGAACTCGAATAAACACTTCTTTTTAAATAATTGTAAGACCGTATCACTTATGGTATATACTGACCTCGAAGGGCCACACTAAGGGGGAGTGAAAATTGATTTTCTGATAAAAATTTTCGCTTGAAGCTACAGCATCGTCCACTGTCCATGTATATA
>913FP000226 eIF4E-7_1           :+U  EU:NC; range  -249 to    50.
AGCAAACAGGCAGGCCATAGTGTTGTTGGCATGCAAATTATGGCAGCGCGCAAAAACAAAAGCAATGCAATTTTTTAATTAAATGCTTTAGCTGTAATCCAGGAGCGCTTAGTGGAGTTCGGATTAGGCCATATACTCGCGAATCCGATCCCAGTGATGGGAAAAAATGCAGAATAGTACCGAAGTGGGACCGGACTTTTGTTACCAAAAGTCATTTTTCAGAGCAAAGTAAGTCTAGAAATATAAATCAGTTTTGGACGACACTTCGTTGTGAGAACAACCGGGTTTTAGTCAAATTTT
>914FP005466 Tusp_1              :+U  EU:NT; range  -249 to    50.
AAATCGAGTCAATTGCAAAGATACATTTCAAATGGATTAAGTAATCTTATGCCGAGTAATTTCGGCTGCATTTATTCACCAGCTTAGCTGGTGGCCATTACCAAGGCTACTTGCAATTGTTGATGGTTAAATGCATATTTCATGATGTCTGGCCCAGGTTGTCGTGTCCGTTGCACCATCTGCGCAGGAGTTCTCGTTCCAGCCAAAGTCTGACTGGCATTTCGACAGCTTTTCCGACAACGCCGTCTCAGTTATTTTCGTTGCTCTGACGCGTTATGGCGACCATGAACCGCACATGGC
>915FP004074 Mst89B_1            :+U  EU:NT; range  -249 to    50.
GACATTATAATTCCTCTATTTAAGCTGCCTCAAATTGGATTAGTTTATGATTCAAACTGTTTGTTTAACTTAAGAAAATATAAACATGGGCCAATGAGTTTTTTTTAACTTGTGATTGTGATCTTTGGCACGGTAATAAAAACGAAAAGTACCCAGAATATAATTATAAATAAAATTCGTTTATTTATTAAACGGATTTAACTATTGAATTTAAAATTTCGAAATTGTCAAATTGTCAAATTTGTGGCCAATCAAAATATCGTTTTCTCCTTTGGTGTTTTATAGAAAAAATTGTATTCA
>916FP013954 RhoGDI_1            :+U  EU:NT; range  -249 to    50.
TGCCAGACTGTTGCAGACAATGACCAAACAGCGATTCTTATTAGAAATTGCATTTCAGCAAGATTCGTTAAACTAATTAATAATTTCTTTTTAAACCCATACTTACAAAGTATAAAATAGATTTAGGGGAAGCTGTTTCAAAACTAAAAACTTTTTCGAAAAGCAAGTATTTTTGGACAGCAGTGTGAACGGATGACTTCTTCAAGTCCATCTCGCGTTTTGGTATTCTGTCCACCAAAGCATACGTTCACACTTGTAATTCTTATTTTATATTATTTGCTTTGTTTAAAAGTTAGTTAT
>917FP002138 CG7206_1            :+U  EU:NC; range  -249 to    50.
TAATATTTCTTATTACTTCACTTAATAAATAATAATTAAAAAAAAATATTGCTTATATAAATAAGGAGTATTTTAAATAAATCATAACAAAGTTATATCCGAATTTAATTTATACCCCCAATTTATATACTTTTGTCCTCCGATGTATGGAAGAACATCGATGATTCCTCGAAAAACATCGATGCTTGTGATTGTTTGAAAAGATCGATGATATCGATGATGTCATCGATGTTTCTCCACCTCTAAGTCAGATTGCCTATTGAAATACAAAATAAATGAGTACTTCCTAGAAATCAAATG
>918FP004481 bnl_1               :+U  EU:NT; range  -249 to    50.
GGGAATAACAGATAAACCCCATATCACACCTAGGGAACCGACCGACCACCATTCACTACAGCTGACCACCGACCACCATTCTTGGCGTTTACCTTACTCGCCCACTACTTGCTCTCACTCTCTCCGTCTCCCTCCCGCCGAACCGCACCGCATCGCACTCTCTCTCTCGTGCTCGTTCCGTCGCAAACGTGCTCGGCGTGAACGCACGAAGCGTCGCCTCATCGACAGGGTCTTTTTGCTCATGGCTTCAGTCTCTGACTAGCACGCTTGGGGAACACACAGTGAGCGGAGCGTCCGCAG
>919FP006733 RanBPM_2            :+U  EU:NT; range  -249 to    50.
ATAAGATTGCTAGCAATAGTGCAATAATACCCTCCAAAAGTATTGTCAAGGGTTTTACCTAAAAACATTTTAAGATTTTAATGGCACTTTGGGAAGTGTGTTACTGCTTATCAAATTTTGAATTTAGGCGCCTAAAGAGATTTATTCGATAAGAATAATCGATAGCTGCCGAGCGCACTCTGATGTTGTCAGGTGTCGGAATAGATATCGATATCATCGAATGAACATCGGCTTTTGTTCCAGCTCTATAGCATAAAGTCAAAACTTCGTAGATTTAACAACTCATAGCAATCGTTTGAA
>920FP013653 Exn_2               :+U  EU:NT; range  -249 to    50.
GGAAAATAGTGCAGAATCGTTTGATAATTTTTCCCCGTGCCCCAAGAAGAACGGCAGTTGCAGCAGCAATATCAGTAGCTGCAGTATCATAAGCAGCGACGCGACGCCAATGGCAATCGACAGCAGCTCAGCACCAAAACCAAAAGTCGCGCAGCAGCAGCAGCAACAACAGCAATAGCAGCAGCAGCAGCAGCGGCAGCAGCAACGTTGACGGCAGCAGCAACGTCGACGGCAGCAGCAACACTCGTCAGTCGGTTTGCGGTCGTCGGTCGGTGGAGACGTTTGGAGTTTCTGGCGTTG
>921FP013524 Taspase1_1          :+U  EU:NT; range  -249 to    50.
GGTTTTCATATTTTTGAAGATTTACAGAATGTATGCATCTTTTCAGGGATACTAATATTAGCCTATATTAAAAATGTATGCAGTTTTCAAATAAAGTTAATTTTTATAAATATTTAAATTTTTTTGAGTGTAGTTTTGGTATATTTGTAAAGTGACCTGCTGTCAGCGAACATTCCCCGTGGTATATTTCAACTCGGCCCGCACGGTCACTCTGATCAATTTGTTTACGCCGTACAGCGCACGGATTGCAGTTGGGCCAACAACAAGGCGCGAGCATAAACAGCAATACCAACATGGCCG
>922FP009502 cutlet_1            :+U  EU:NT; range  -249 to    50.
CAAAACAGTTGTTTGGAAAATGTGCCATAGTTACCAAGTGCCTGCACCAATTTTAATATCAAAACCAATTATTGAAACTAGTTATATAAGTATTTTTATTTACATTCAATGCATTTATAAATAAAATAAATCAAATAATTTAAGCTTACTAAATCAATCAGCTTGTGACAGCCATCACTTTGATAACGATAGTTGGCAACTCTGCCATCGAACAGCTGTTAATGTTTGCCATTTTGGCGCGAAAATACCAGTGTAACAATTTGTTTATATATAATAGGATTTTATTAAGTTGTTTGTTGG
>923FP000870 CG43736_2           :+U  EU:NC; range  -249 to    50.
GGACAGCAGCAACAACAATTCGGCAAAATGTTCGTGGCAGCGTTGCAGCGACGCCGACTGCGCTACGGGTGTTTGTTTTTTTCTCTTTCGTGTTTTCCGTTTTTCTTTTGCGCTCTGCATCCGCTGCCGCAGTAGGCGTCGCTGCCGGCGCGCTGCGCCAGTGTGGGTGAGCGCACGGCTGTAGGTTTGTGTGTGTGCCGTACACATTTTTCAGTTGACTTCGTTGAAATAATTTTCGTAACAACGATCACACTCGTTTGTGTATTGCGAAGACGGGCGGACGTGCGTCGGCGTCGAATG
>924FP003900 CG3987_1            :+U  EU:NT; range  -249 to    50.
ATGTTTTGGGGATGCGTAGCCTTCACTGGCTTGGGAGATTTGGTTCCTGTTGATGGATTTTCCTGTAAGTAAATGAGTTAAAAACAAATATATTGAATATATTACTTGTCTTAATACTTATGCCCACTAGTGTATTTAACCTCTGATTTCCAAATTGAGTGAAAGCTTCGCTAGTAATCAATTCTTTGATAGTGTTATCTAACCTTATCTTCGAAGGTAGGTTCCAGGTGCCGTGATGATGATGGTGCCATAGCCTCCACTCAACCACTGCAGTTCACACTGCACTTTACGCATAGCCGG
>925FP004536 CG4360_1            :+U  EU:NT; range  -249 to    50.
CGCAAAGTTACAAAATCGAGTATAGATAAAATAACAATTACACTTTGTTGATATCTGAATATAAACTAATTGAAAGGTTAAAATCAGCTGAATTGTCAGCACGGAGTGTCCAAATAATCGATAGCTGTTATCGACCCACCCAGTGTTAGGCTCTCTAGCGCCACCAGCCCTGGCCGGCCGATAGTCGATTACTCGATGTTCGGCGGGGGTGCAGCTCTGCCCGTTCGCTCAGCCCTGGAAAACCACGCCAGTCATTTTTGTTTTGATAAGGATACGGATACAAAAAGAGCGTGGCCTGGA
>926FP002045 mei-218_1           :+U  EU:NC; range  -249 to    50.
TATAGATAGTTGCGATACTCCATCGATCTGGCATCACTTTTCTAAAATAAATGTATTGGAAAGCTGGCAACAGTTTACAATACTCCGATTGTTTTAAGCCCTTAAATTCTACATTTATATATTCTATTCTTCGCTTTTGAAGAACTCTATGCCAAAGCAACAAAAGATCCATTTATTGTAGGAGGCTAGTCATTAGTCATTTAACGACATTTAAAATCTAAGTCACACATTACCCGATCGAAAAACTTCAGTATCGATTTAAATCAGGGCTCGATAGGTACACTTCATATCGCAATCGGT
>927FP010367 CG31874_1           :+U  EU:NT; range  -249 to    50.
CATTATCGGGGAACGCGGAATTAATATCTCCGGTGGACAAAGGCAGCGAATTGCCATAGCTCGAGCTATATATTCATCGGCTAATGTGGTCATTATGGTAGGCTTATATATATTTTTGAAACTAAGTAATTTAGCTAAATTAGTAATTAGTAAATTATATTCATTTTATATCTCTAGCGAGATATATCTCTCATCATTATCGCGTAACCTTTTCCTGGCCTGTACTTTTCGGCCTAAATATTTCATTTCGTAACACATATACACATTAAAATTTTCCAAAATGTCTTTCGATCAGAAGGA
>928FP008892 CG4681_1            :+U  EU:NT; range  -249 to    50.
TTGACTATAAATAAATTTAAATAAAAAATTTTCCAACTCCTCAATCCGTCGAAAAGGGGAAGTCCAAGCGACAGTCGTCGGGGGGACAATCGAACAAACCGAAAACCACCCCATTGAACAGCAACAGGACATGGAGTTCCGGAGGGACCAGGCCGATTCCCAAAAGGCGGCCGGGGGATTCAGGACTACGTAGCCGGGGTAACTGTCACTGTTTGGCGTCCGGAAAATTTATTAACTCCAGCCGAATTTATAGTATTAACCTTGATATAGCCGTGTGGAGCTACTAGCAAATTAAATCTG
>929FP004737 CG7084_1            :+U  EU:NT; range  -249 to    50.
GACCCACGATGGCCTTATCAGTGGCGCTGGAGAAAGGTGATAAGATTTGCGGGCTCTGCGAATAAAAAACATAACCTGCTCAACGGGGAAACCATCACCTTCTGGCACATTTTGGACAGGTTGAGAGTGCTCGGCTCTCGCAATGGTTATACACATTGGTGTAAATCAGATAGACGTCCTGTTATCAGTTGTTCGTTTTATAATGCCCCTTTTGGACTGATAAGTCGCACCACAGCCGTTCGGTCATTCAGAACAGCACCGTCGCGTGTTGGCCACAGTTGATGAGCTCTCGCAGACGTC
>930FP006865 CG9035_1            :+U  EU:NT; range  -249 to    50.
CTTAACATATAGATGTCATTAGGAAACTACAAAAAACCGCTTTCTAAAACTGTATTTTTAGATATAACAAGTAAAAAATCGGAAAAATTTACCACGGGCTACTAGCTATTTTGTAGCTATTCTCGACTGAGCGTTGCCATCCCTGGTCACGACCAGTGTGACCATCGAACTGGTACGACTTCGGCAATTTTCGTAGCTGTCAAGTGACGTGACGTATGTATGGTGCTGTCGTGGCGTTCGCTTCCAGAGAGAAAGAAAGTCGCAGGTCGCCGAGTTGGATAGCCGTAGAGTTCCGCCTAT
>931FP000556 cib_2               :+U  EU:NC; range  -249 to    50.
TTTTGTTGACTATTATTTTTTGTTTTTTTTTTGTGTGGCTCAAACTTTAGATTTGCGCGTGTGTGTGTGCGAGTGCCGGCCGGCATTTTTAACTTCTTTTTTTTCCGCCGTCTGCTTGCCGCTGTGTGTATGCATGTGCATGTGCATATGTGTGGGTACTTGGGCGGGGCGCATGTGTGTCTCTGCCCAATATCCTCCCCCACAGTGAGCGGCACGAGAAAAGTGTCCTGCAAATTAATTAATTCATTTAGTGCCTTGGGTATCGCAGACTACAAATATTGCAGTCGAGGAACTTGGAAT
>932FP007968 Rgk2_1              :+U  EU:NT; range  -249 to    50.
ATTTGCCAAGATTATAGAAATAAATTAAGTTAAATTTTTCCCACTTGCCTTATATAAGATGAAACCGCTAGATGATTTCCCAATCATCTCCTGCAACGGCTATCCACTGCATTCGCTAGCTTTCCTCGGCTCCATTTTCCAGCCCAATGGAAGGCCGCGAAAAGCTCAACAGTCGGAGCTTTTCCAGCACTTCGGATTCACAGGAATCGGGAGCCAGGAAAAAGGCAGCCAAGAATCGGTGGGCACCACAGTTCAGCTCGAGCAGCCGCCGCCGCAGCTTCGACCGGGCGGAAGTTCGTG
>933FP006556 l(2)03659_1         :+U  EU:NT; range  -249 to    50.
TCTGCTCTATGTTGATAAGTATTTGAAAGCGCCGAAAATTGCGTTCGCTACACGCGCCAAAAGTTGAGAGCTTAAAGGTTTTAAAACAAGAACAATTACAAGAACAATGCGTGAGAATTTCTCTCTCGATCATTCTCTCTCTTCGCACTCTCCCTCTCACTTTCGCGCTCTCAATCTCTCTCTCTCCGGCTTTTGAATTCCAGTTCAAGTTCAAGATAGTCCACATAAAAAGATTGTTTGACAAAAAATAGTGTCTTCAATTTCCAAGGTGTTAGGTAGAAATTCGTGTCCCTTGCAGCA
>934FP007037 CG30056_1           :+U  EU:NT; range  -249 to    50.
TTCTTTGTAAGATAACTGAATATTAAAGACTCATTTCTTCAACAGCCACATCAATGAACGGAACGATGGAGCGACCTCAGTACCCGCGCACCCAGTACAGCCACCAAAATCGTTCTCACATGACCATGGAGGCTGGCCTCTCCCAGCAGAGTCTCACCCAACCGCAAAGCAACTCGATGGCTCAGACCCCAGAGCATCCTTATGGCGGCTACGATGCCAACTTCTGGTGAGTACAGTGTGCGGTGCGTTAGTAGGATTTTTTAGTTTTCGGCTCTCACATTGGCAAGTGCACACATATTT
>935FP002615 CG33927_1           :+U  EU:NT; range  -249 to    50.
TAAGGTGGGCAGCAATCTTCTGAAATAAGCTTGTGCTGAATCTACGGCTCTGCAATCTGCATATTTATTTAGTTTTCGAGATCCTAACGTTCATACGGACAGATTGGTCAAGAATATATAACTTATAGAATCGGAAACGCCTTCTTCTGCCTGTTGCATACTTTTCATTGGACTTAGTATACCTCTTAACTCTACAATTAACGGGTATACAAATTGAGTTATTGGAAAAATTATGATTGGGATGTGTCTAGTAGTCGACAAGATGGGGACCGTTTCAAACGTTTTATATTTAGTTCTATT
>936FP002948 CG10919_1           :+U  EU:NT; range  -249 to    50.
AGATAGAAACATATTCATGTAAAAAAAACATATAGCCAATAAAAAAGCCGAACAAAACGAAGTTCGTCACCATTCCTAATTAAGAAAACAAAAACTTTATGCTGAGCAACTTAATCATCAAATGTTAATGTCATCTTGAACTAAAAAAATGCCAGTTTTGGCTTTTATCAAAATTATGAAAGTGTAAACAATCACTGCTTTAACTATCATCTATAACATTTATTTAGACCTTAACCAAAAAATATATTCACAAATTCCACAGAAGTATTCAAAATAATAACTCATACACGTAATACCCGG
>937FP013429 Prp31_1             :+U  EU:NT; range  -249 to    50.
TTCCTTTACTTTTAGATACAGAATTCTAATTAAGCAGGAAAATCGAAACTTTCCAGAATAATAACAAGAGTTATGATATTGGATCGTTCTGTTCATGAAATGTTTATTGAATTTGGTCAAATTGATCAATTAAAATCCAGTGGAATAGCCTTATGGTATTCTTTAAATGAATACCCTATATATTTCATGCTAATACTTAGTATTTTTTCAATGAACCGCATGGTATTCTAAGGCGGCTGAGCAACGGTCACTTCAATTCCAAAACAAACTTAATTTCACGAGATCGCAAAATAAACTTTT
>938FP008022 CG43109_1           :+U  EU:NT; range  -249 to    50.
TTGGCTGCCAGTTGGACGTTCCCCCCCCCCCCCCCCCCAAAAAAAATTTAATACAGTTCAGCTGGGTTGGGCATTGGCTTTGGCTGTAGCTTTGACCTGGTCTCCGTTCCAGGGGCTATGGTCTTTTGTCTGGCCACAAGCTCTTGACACACATCCAGACATTCGGTAGTGTCGGCCTTATCGGGCTCTTATCAGCTGGTTGAAAATTGTTAGAGAAGCCAAAGGCATTTCGAATCGGGCTATGAATTCAGTCGGACGCAGCTTCTCCCGGTGAAATGTGGCTTCTCTGGTTTATTCTCC
>939FP005009 CG5991_1            :+U  EU:NT; range  -249 to    50.
TAATAAGATGAATTAATTAAAGTAGAGAAACTGATAAAGACTTGCACTTGAAGCTGACACATGTGTTTAATAACTATATAATTGCTAAGGGAAATTTTGTTTTTGAAAAGTTTCCGTTATCAAGCTCGAAATTTCTAGCAATGGGGCAGCACGAAATTTGCCGCTGTAAATCTAGCTTTCAAAACCTGGCAGCACTGTCGGTGGTCACATTGTAGCCTCTTCGCATTTGACGACCCATGGAAAACTTTCAGTCTCTTGCAGGCAGCACAGCGATACGGAAGCAACAATTGAAACGTCCAG
>940FP011396 CG13082_1           :+U  EU:NT; range  -249 to    50.
TAACTCCGGGACTTATTATTTTGTAAGATGAAAAGGCAACTTTTAAAAAAACTTTGAAAAATTGACTTCGCAATACTTTTTATTCCATTTAAAAATTATTTGTTAAAGTTAGTTTGCCAAATCCTTCGATGGAAAACACCGATTCAAGAATCTATACGCTATTTGGTTCAGTGCAGCGCCGACGGCAGCGCCAGAATATGAAAGTTGCGCCTGCGCTGACATGAAAACTCTCCCACCGGACTGGGAATCAGTTGCGAGGCAGAAGCGCGCGAGTCAAGAACGCCGAGCGGACCAATTTGA
>941FP012607 bip1_1              :+U  EU:NT; range  -249 to    50.
TTTAAAACACTATTATTTTAAATATGACTCATTAAAATAATAAATCATAAAAGAAATACCTATTTTTTAATGTCCTTCAATGGTAGTTTTTACTGTGCGCGATTGAAATCTCAGCCTGATTCCGAATTTGTCAGAGCTTTCCGGCGAAGATCTCGCACGCATGGGCACAAAGCTCGACAAAGCTGGAGAGACGCTCTCCAAACCGAGCTTCGCGCGGTGCCTTCGCGTGACGCAGGCGGAGCTTTCGACAGTCTGCTCCCACGAGTGACGTAGCGCAGTATAGAATGCAGAACGTAACAG
>942FP006711 CAP_2               :+U  EU:NT; range  -249 to    50.
AATGAGAATGCCGGCCACGCGGACAGGCCTGACCTGCTTAGCTCACCCGGCCGAACCACCAAGCCACCAAACCAGCAAGCCACCACCCACCTGTCCGCCTGTTCGGGTGGTGGCTCTGCCCTTGTTGTTGCTGCTTCGCAGGGGGTGGCTCACCTTGCCGGTGCGAACCTGCAGTTCGTTGGCGTTGCCATGGCCAAGACGATGCCGTCAACAAAACAAACTCGGGAACACATACCGGTCGCGGCCGTTAGTCAGTTTCACTTTTCCGTGCCAAAAAAACGTGTCTTTCGGGCTGCGCTC
>943FP010464 loh_2               :+U  EU:NT; range  -249 to    50.
TGTACGCACGTTTGGCTCCAGACTTTTGGGTGGCGCTGGCAATCGACTCCATGCCCATGTGAGTGCTGTGGTTGGGGCTTGGTGAGATGGGTCCCCACTCCTCCGCCTCCTCCCGGTGGAAATCGGGGAGCCACGGGTGCCGTTGTTAGCACCACTCGATCGCCAGAGCTGCGCTGATGCTAGCGGCGCGCTCTGCCTCCAGCACTTTTGTTCCCAAAGCGGCTTTCCCGAAAATTCAGTTCGGATTTCAGTTTGGATTTGAGTACCACGCGATGAAGACGACGGCTTCAATTAATCCAG
>944FP012838 phol_1              :+U  EU:NT; range  -249 to    50.
GATAGGAAGGCGGTGCAATTTAATAAGACTGATTTTAACCACAATGCAGAGGTATTTACACCCCAACACGAGCGCTTTGTGGAGTCGAAGCTGAAGCGTATTTATATTCCAGAAGTTCTATTGCTAAAGAAATTTAACTAGTTATTTATGAGCAACAATTGTAAATAGCTCGAAATAATAGTAAAGCCATGGAGATTAATTTATTGTTATTGCGCATTTGTTTTCTTGTCGGGTGGCAACCCTGGTGGCAGAACAACAAACCTATCGCTTATCGAAAGACAGAACGCCGCGGTATTTACA
>945FP009829 CG34380_1           :+U  EU:NT; range  -249 to    50.
ACTATACTGTAGCTTAAATGATAAGTTTTAAGGAAACAAAAACATAGAAACAACTCCAAATTATGATTTAAATGTTAATTTGATAATATAAATCCTTGCAGGTCCTTTACAGCGCTCTCCACACATAAACTTTGTAAACAGTTCCACCGACGAGCGAACAGAGTCCACAAAAGAGAAGCGCTCGCTCTCTTAGCATCCACACTTACATGCAACGGAGTGGTGCGCTGCACGTTACATTCAATCGGATTCAATCGCTCGTCGACCTTCGTGCCGCGCGTTACAAGAGTCGCAGTCGCTGTC
>946FP010250 CG32982_2           :+U  EU:NT; range  -249 to    50.
TTGGTAAGACTTAAGCTATACCTATTTGTTGAAAAGTTTTATTTCGGGACTTGCAGCAATTCTATAACAAAGTTTTAAAAATAAAATAATCCTCTTCAATCAATGGCTTAAATGTTGAAAAAAAAAACATTATTTTGCTGATACTGACACACCCACTGTGCGGCCCACTGTGCGCATTTCGAACATGTTCGAAGCGAACCCCGGATGCCGATGCATGGGATTCGGTGGCAAACCAGTTTTCGTTGCGCCAGTCATCGACGGGCAGCTCGCGTGGATAGTTCGCCTTCGCTTCGGTCGCTC
>947FP007123 TppII_1             :+U  EU:NT; range  -249 to    50.
AATTACCTTATAATATAGAAAACTTTAAAACTAATATTTTATTAGTGAAGAAAGCTAGTTCATAACACCAAAAACAATCTATTTAACATACTTCAGAGAAAAACATAAACAACGAAACCAAAATGAGCGTGCATAATAATGAAGTGCGTGCTGTGAGATAACAAAACTGCTGCCAAAAATAGGGTAAAAACGTGATGGTTGGCCTGCCGCACAAAAATCAGTTGTAGGCAGGCCAGACTATAGCACAACACTTACGTTCATCTTGTAGGGATTGTCGGTCAGTCGGAAATCGCGCTGGTA
>948FP009455 CG34175_1           :+U  EU:NT; range  -249 to    50.
CGCTCTCGATTTAATGCTAATTTGGTGTTTCGACTCGTAAATAATTACAATTGCCCATGGACAAACATGAGCCTCAGGAATTGTTTAATTTCTCATCTGTGCTGGTTGGCAAACACTAAAATAATTATTCTCCATTTAGGTGTCAATTTACATTTTTGCAATGCGTTCTCTGAGAATTTTTATTTGAATGAAAATTTGTATGAAAATTTGAAATCGTCTGTCTAAGCTATTTTTGTCTCAGAAAATGTCACTTTTTGGTAAAATTTTAGAAAAATTTACAGAAATTAATTTGATTAAATT
>949FP011838 CG9168_1            :+U  EU:NT; range  -249 to    50.
GCCCGCAGTTCCAGATACTCGCAGTCAGCTAGATTTGTGTGCTTGGGCATAAATATGAATTTGAAAGGTGCGGAAAACACACTCGCAAATAGGAACCACTATGAATACACTGAACAGAACACAATTTAAACCAGAAGTTTAGTTTCTTAACTTACCTAAAGCATAGCAAACTCAAAACAAGCGCATCGAATCTAGCAACTTTTAAAATATCTTCTCATAAAACCTTGTCTAATTCATCTAATCTAATTCAGTTGCTACAATGAGTCTGGGAAGAAATGTCTTCTTACTGTGTAGCATTCA
>950FP012886 Naa60_1             :+U  EU:NT; range  -249 to    50.
AATATAAATATTAGTTTAGGCATTACATCCAAAGTGGAAATATACGTTTTTCATCAAGAAATTGTGTTTTCTTAAATGTCTATTTATGTAAAATATTGATAAGCGTTAAGAAAATGTGCACCAAAAATCAGATAATAATATTTCAAAACAAAAATAAATATTAATTTCCAATCGGAGTGTTAAATGCTCTTTGAATTAGACAATGTATCGATACTATCGAAACAGGTGGGTCCACCCCCATCGCGTGGTATGTTTGAAAGCCCCGAGTGCGGTCTCACTACTGCTGATTTGTTTTCATTA
>951FP005167 CG11168_1           :+U  EU:NT; range  -249 to    50.
ACGTGGACATAGCCGGTAAATTAAAACTTGAAGATAAAACCTAGCTGGTGACAAAGAAATTCCAATTGGAGCAGTCCAATGCCGTGGAATGACCTTGGAAGAGGCGGAGCCACCATTCAGCCCTCCATATTATAAACAAAAATACTATTGTGGAATGTTCACAGCTATTTTGTATAAAAAAAATATTTGGCTATCAGTCTGTGCGTGCTAGGGCCAAACAGCTGATTCCGCCTGGCTGCCACCTGATTTGTTGGGGGTGTGAGTGGGGCTGGGGCTGTGGTATTCTGTATGCTCGCGATG
>952FP005671 ATPG_1              :+U  EU:NT; range  -249 to    50.
GTTTTTAACTCTATTGTCATAATTATGAGTTACATAAATTCAAATTAATTTCAAGCTTTATTGTGCATTCTGAAGCTTTCCAAAGAAGTTTTGTATTTTATCCAATATTAATAGTTATATGTAGCACAAATCCATTATCCGAAATTTCCATAATTAAAATAAATTATTTAATATAATATTTTACCGTTCACCACGAATCGCCACCGCGTTAACCCGAACTGGGTGGCAACTCTGCTCGGTGTTATAACACTCGTTGTGGCGCAGCCAACTTAACGCAAGGTAGGTGAATTTTCTCAATTT
>953FP012260 Claspin_1           :+U  EU:NT; range  -249 to    50.
GCAACATTAATTTTGTTTTATTTTTATTATTATTATTTTTATACCTTATGAAATTGAGTAAAATTTTGTTTTTAATATTCCTGTAAGTAACGGTCTATTATACATTAATTTGACTCATTTCTTCTACATCATTTTACACAAATGTGGCCAGGCCTGTTTATTAAGTATGCCTTACAACACTGCCTGCATCAGCTGATTGATCCCGCACTTTCAACACTCTTTGCGCCAAAAATCGAACTGCGTGTAATTGTGTGCGTTTGCGACTTCGAATGTTTTTGGTTTCTTATTATTATTAACAAA
>954FP008568 twi_2               :+U  EU:NT; range  -249 to    50.
GAATGCACTTTTTCAAAACTTAGAAACTCTGTCCTATGAATTCCCGTCGATCCAAAGATATTCTCAATCCCCTTTTTGAATCAACAAGTAAAATATTTCAAAAATTGCCGACAATTCCCCTCGTATTCCCCGTCCCGCATCCCAACACGCATACTTCCCAGGCATTTTCCCAAATCGAGAGAAAACCCAAAGAATAACCCAAGAGAAACAGAAAAATCCAGAGCGTCGAGTCAAGGCTCTCTTCAATTTAGCTTTGAATTTGCTGTATTTTCGTTTTGCAGCCGCCGCTGCCGCTCGAGA
>955FP012969 tna_3               :+U  EU:NT; range  -249 to    50.
GAAGAAGTCAAACAAATTGACATACGTATACATAATTATTATTTTACTTAAGTGCTCGCGCGTCGTCGCCCCTTAACAGACCGAAATGAATACGAAATACGAAATCCGAAATACCAACCTGAAATAAATCAACCCGAGAGAGCGCGTACTGTACAGATACATCTGCATCTGTATCTGTATCTGCCGAAGTCGGCTTCGGCTGCACGGCATACGGTCGCCGGACGTCTGGAATGAATACCAACTTCATTCAGTTCCTTTCTGGCTGCCGTCGAACGTTGTCGTCGTTCGGTTGAATCGAAT
>956FP014017 Ide_1               :+U  EU:NT; range  -249 to    50.
GAAATCGCCATCTATCCTAGGTAAGGTGAATATGCAGCTTACTTTAGTCCAAAGTTACATTAGAACTATTAAAAATCATCACTTTAAACTTATTAAGTCTTTCGTATTTGAAAATATGGCCTACCACTTTGTAAAATTTCTCCAATTGGGAATTTCAAATCTGGAACCACTCACAAAATAAACGATCTGGCAACATATTAAACTAGTTCTGCGTGCGCGGTGAGTTGGCAGCTCTGCGAACAGATGATTGTTTGCTATTTTAGTTGTTGCGAAACTAGTTAGAATTTATTTTTCGGTCCA
>957FP006754 lola_2              :+U  EU:NT; range  -249 to    50.
CTGCATCATCCTAATTTGTCGATCTTTTGTCGTGAATTGGCAACTCTGTGCGCCAAGCATACAAAAAGCACACGTCTGAAGAGGGGTGGCAAACAGGCGACGTCAACTTATTTTTCGAACTCACACTCTCATTCGCACTCACACTCTTCGGGTTTCGCTTCGGCTTCGTTTCCAACTCTCTCGGCGCTCTTCGGGGTCTCTGCTTATGGGAACCTTTCGTTTTTTCGAGCACCAGCGGAAAGTCGCGTCAGTCGTCAGTTTTTCTTCAGTGGCTTCGCGCGTCCGCAATTTTCAGTGTGT
>958FP003854 CG3505_1            :+U  EU:NT; range  -249 to    50.
AGCTTGTGAGCTTATTCCACAAATAAAATATTAATTACTAGATCTCATCTAAGCGTAACACGCTGAAATCTCGACAACTCATTGTAAGTGAATATGCCGTAGTGCAGGGCATTAAAAGCTCTACAAAGCCCCCCAGTTACACAACTACGATTATGTTATCTGAACCCGGTCCGAAAGCGACTCTCTGGTAATTCACAGGCACCGGCCGAACTTAATGTTAATCTCAGACTCAGCTTCGATCGCAGTCTCATTCGTTCCGCTCAGCTGTATCGTATCTGATCGATCCGGTCCGGCATGGGA
>959FP009067 CG11885_1           :+U  EU:NT; range  -249 to    50.
CATGTTGTTATTTCTGGCTTATTTTATATATAAAATATTTACAAATGGTTGAACATTTAATATCAATCGCGTAATCGAAATCTTGTGTCAGTAGTTCAATTATTTTCTGCATGATGGCGCTCTCAGGAAATCAGTGCAAACGTTTGAACTGCGTGCTTCGGGAGTCACGAAACTCGGAACCATTCGGCCACACTTCATATTAGCACATCAATGCATAATGACTATCGATAAAACATCGATGTATTTTTCATCGTTTTTTCATGCTGTCTCATCGTAAACAATATCAACATTGTTAAACGC
>960FP010010 santa-maria_1       :+U  EU:NT; range  -249 to    50.
TACTCGCGTTTCAGATTGTATATTGTTTAATTCAAAATTCAATGGCACAACTATGAAAAGCCCAAAGCGCAAATTAACCCAAACACCCACTCGCACACACACATACACACCGTTGCTCGGATACTCGGAGCTCTTCTCAAGCCCAATTCCATATACATTTCCATTTCCATGTGCCGCACTTGACTGACATTCATCGGCCGCCGAGACCGCTCCGCTCTGCTCGCGGTCCGTTCGCTGAGAGTCCGCCGCACAGTCGCATCGAAGCCGCCGGGCGAAGCGGTACCATTTTACGGCATTTCC
>961FP009361 daw_1               :+U  EU:NT; range  -249 to    50.
TGTCTTCGGCTAAAGAGAGAGCGCCATGTAGCCATAACCATGGTCTATAGTCATAAATCGAGACCCGAACCGCTCGGCTTGGATCCGAGTCCGCAACCGATACGAAACGATCCGTCAGATACGATGCGATTCGAGTGGTTCGGATTGTTTCGGTTCGGTTCGGTTCGGTTCGGCTGGCGCTCGCGGAACGATCAATCAAACGCTCGGCGATCGTCACATAAATTGTTCTACTAATCAGCCAACCGCTTCATTCATTCACAACTCGTTTGCGCTGCCGCATGTCGGAAGAGAAAGAAGCAC
>962FP006985 CG8850_1            :+U  EU:NT; range  -249 to    50.
GTTTAAGAATCTGAAACTGGCACAATTAATTGAGATGATTTGGATTTTTAGGGCAGGGTCGAAGTTGCAGATACATTTATGCGTTCTTTTGCATTTAAATATTTAAAAATACTGGTTATTCAGGAAGTATGCATGCTTTTTCGTTATAAAAATCGTGAAAGCACGCATACTCTCAGATTTTCAAACTCAGTTTTTGCCGCTGCGTGGATTCCGTAGGTTTCCTAGTAGATTATCTGGTACATGTCGTTTAGTCGCATCAAGAAGCTCGTTAAGAACGGTTGGGGTTTTTAGTAGTCCAGA
>963FP010624 CG44008_1           :+U  EU:NT; range  -249 to    50.
TGAAATTGAATGGCAATTGAAATTGAATAGCTAGTGTCGTGTAAATTGGCTCACAAAAAGGCTGGCGTTACATTAATTACCGTGCCTCCTAAAAAACGTAGCAAAGTGCATGTAAATTTTGTGTAGATTGGGAAATTCCCGCGACACTACCTGATCGCTGATAAGAAGGCAGAGAGAAATGGGGGAAAAGCTCTTAAATATACTGAGTAATAGAGTGAGTATGGTATAGCTTTTCGGTGTGAGCTTTTTGTTTGACTATAAACAATTGCGTGTTTGGTTCTGCGATAAGCTAAATAAGTA
>964FP013303 Tsp68C_1            :+U  EU:NT; range  -249 to    50.
CAGTGATCAAATAAGAGCAACGAGCATTGCGCCCCATGCATGGGTTTCTCTTTTCAGTCTCCAGTTTAAAATTTTTGGTGGATGGACAGCGTTTTCGGTTTTGTTTTGCTAAGCTAAGCGCGACGCTTGAAAAGTTTCAATGAGAGTTACCCATCATGGGGTTTGTAGAGAGTTACGAGCGAATTCTCTGTGGTCTCTTACTTTCGCTTCTCTGAACTTGCCACAGAATGTTGCATCTCCGCACTGTTTAGTTTAAATTGTACTGTCCATGGCGTCGCATTGAATATATCCGAATTGAAA
>965FP005448 side_1              :+U  EU:NT; range  -249 to    50.
GACCAGTTGCCAAAGGTCACGTCCTGGCCGCATGTTGCACGAGGACTCGCACGAGCAACATGCGGCACGAGAGAGCGCGGCAGGACTCGTGATCCGAAGCTCGTCGCCGTCCGAAGTGAAAAATCGTGAATGATATGCGGCATGTGTTGCTACCCCGTAGCAGCAGCAGCGAGCAGCAACGAGCGGCAGCAACAACATGCAGCAGCAGCAGCAGCAGCAGCCGAGCAGCGGCAGCTGCGAATGTTGTTTAGTTCTTATCCGTGGCTCACAGCGTTTGGTTCGTCGTGCGGGTGCTGCTCT
>966FP000347 east_1              :+U  EU:NC; range  -249 to    50.
CTCCGCTTCTTCCGTTCCGTCCAACTGACTGTCTGCCCGTGTTTACAATCGCGGCGTTTTTGCACACTGTGCCGTGCGTCTGTGTGAGTTCTACTTGGTGGTATATCTGTGTACATGTACACACATCGATACGACAGCGGAGTCTTCATTTTGTTATTGCCATTCTCTTTCACTTCCTTTTCGCCTGCTTTGTTGCTGTCGTCGCTGTGACAGTTATGCTAGTTGTTAGTGTGCGTGTCGTGTCCGTGTGAGTTTTCCGCGTTTCTTCGCCGGTGCGAACTGCAATCTGAAATCTCGCAC
>967FP007499 CG30082_1           :+U  EU:NT; range  -249 to    50.
GATGACATCTCGATAATAGGCAGAAGGTGGTCGCACAGACCAAGTAGTTCGGGTGTCAGTGCAGTCGAGTTCCCAATCACCGCCAGCCAGAGCATGATACCATCTTCGATGAGGTAGACGTGCGAGGGTTGCTGTGCGAAAAAAAGTTAGGTATTGTTACTCATTGCGGTTTCATAAAATGCTATATTTTAGCTTAGTTACAGATAAGATTGTTGTGAAAGAATGAATGCTAAACCATTAAAAATAATCAGTACAGCCAGTGTTGACCTCAAGATGAAATCGCTGTGGATTGCTAGTTTC
>968FP006279 CanB2_1             :+U  EU:NT; range  -249 to    50.
CACTTAAGATTGCTAATGAAGGAAAATTACCAAGTATATGAATGGAAATTTTGGATCATACTAAAGAAGTGTCATGCAGTTCAATTACTAAAAGTATAAATAAATAAATACATGTTCTGTTTTAAAAAACCGCGCTAATTTAAATTAATGTGACAAACGCTGACAACCCTGTCAACGCGTTGCCAACGCTAAGCTTTCTGGTATTCTTCCTTGGCCACCAAGGTATTTTTTGTCGCTCGAACCGCGGTCACACCAAAAGCTGCTGTGGAAAAACTCATGCACAATAGAAAATAGAAAACC
>969FP012033 Acp62F_1            :+U  EU:NT; range  -249 to    50.
AGCATTTATTTTATACTAGGATCAACGAAAACTAAATATATTTCCCTCACTGACGCGCCTTTGTTTTAAGTAACATAATACACTATTTTTTTTTTTTTAAGATTTATTGTCTTTCCATTGATATCTGCAAGTCACACAAATGGTATAATGGTCTGAAACAAAATCGCGTAGCAAATCTAATTTCAATTTCTATACTAAAATATCAGACGGATGGAAATAAATAGGGCGCACACATCAGGGTAAAATGGTAGACGTATTCCCCATCTACAATGACGGACATGTGGAGCTTGAAGATCTGTG
>970FP008621 CG34423_1           :+U  EU:NT; range  -249 to    50.
ATTAAAAATCCATTGGGTCATCCCAGTTGATTAAAACTAAAGTTCTTTAGCCCCTATTTAGTGAATGTGTTTCTATTTCCGTGCCCACTCAGTATTTTTAGCAGCGCTATTGTCCAATGTTCACCAGTTTGTTTTCGCAAGTCGTCGAAATCGAAATTTCAGCGGCTACTCATCCCTTATATATAGCTTAACTATACTATATAAACCGATAAACCGATAGAGGCAAACATGTTTACACTGCGACGATTCAGTCAGCGCTGGTATCCCAAGCAGATTCAGTAGGTTTCGCGATTTGGAGAG
>971FP008005 MFS15_1             :+U  EU:NT; range  -249 to    50.
AATGGAACTATCGAATAGTAGCGTTGAATTATGAGATTTCTTCACTAGTTGGTTTTGGTTATGTTAGTATCTTATTGATTTTAATAATAATAGTAATAATAATTAGAAAGACAGGCTTTTATGCTTGTTATGAACATTTTGTTTAACAATATACAAGTTTTAAACTGCAGTCCACCCTAATCTATCGTTGCACTTGTTGAAGCAATAGTGTCGATAGTGCCGCCTCTATCTAAGTGGGCAGCAGCTGGCACTTGTTGTTGTCATCAGCTGTGTTATGTTTAGACGCTAGTTCCATCCATT
>972FP005247 CHKov1_1            :+U  EU:NT; range  -249 to    50.
GGGTTTTTTTAAATAAATGTGCATAGTTTTACAAAAAATTATTTTCAATTTGTATGCAGGCTCAATTTGAAGAATTACAGTGAAATCGCTCGTTGTGAAATAAACAAAGGCAAACGACGCTCTTTCAGCTGCCAAAATATTTAGAATGCAATTAGCGGAGCTTTTGAGAGAAGATCGAGAGAAATCGGCCGCGCACTACGAAATTAAAAAGCTCCACAGATGTGTAGAGTCTAATACTCGGCTTTCATCAGTCTACGCAAGACCGTCACACTGGACGTATATGTGTTTTCTGCTCGATTT
>973FP012220 CG14996_1           :+U  EU:NT; range  -249 to    50.
TATACTTATATAGTGTAAAATTGTTTCCAGTGCTCGATAGTTCCATGTTTTATTATTTGAAAAACAACTGCCGTTAACAAAGCGGTATGACATCATCAATGCCATCATAACAAATCAGCTGCCGCTGATAAGCGCAGCTTGGAGCTTTTATGTTGTACCCAACCTACTAGGTACAAGACTGAGTGTGCTTTACAACACTAAACTGTTGGCGAGCTTTCCTCTGTTTCGCAGCTCGGACCGCCTTTCATAACGTAGTAAGTTTTCGTTGCGAACGGACGTAGCCCAACCAACTTGGCCTTA
>974FP007692 CG34459_2           :+U  EU:NT; range  -249 to    50.
TGTCAGTCCGTCCGGATTCGTTTGTGTCCACCTCTGTCTAGCCGTCAGTTTGCGGTGCGCTTTCAGTTTTAGCATTTACTTCTAGCATAGCTGGCATTTTTGTAGCAATTCGTGTCTATATGGTTTGTTTCCACCTCATGCCTCTCCGACTTTCGCATTCTATATTCTATTCGATGCTCTCTTTGTTATGGGTCCCCGGATCCCTAAATGCCGCGTGCTCATCACTCGCAGACACTTTAGAATGCAGCCAGTATCTTTGAGATGCGAAAGATGGACGGAGATCTTAAGTGGCGTAAAAGC
>975FP009069 BBS8_1              :+U  EU:NT; range  -249 to    50.
AACAAGTTGGTTATATTAAGCTCAAATTAACATTAAAAATTTAGGTAGATTTACAGAGAGGTATAGTCAGGGTGTCCCAACAGGGTGACTCCCCAGGGACCGGAACAGGCGCACTGCAAAGTAATTAATGTTTTGGCCGACCAGGTATCCATGGTAATCGCCTCGTACCCCGAACCTAACCAATTCAAACTATACCGGAAGACCCTTTCCATATGGCGAGTATACACCTATACCTGCTAGAGGCCAGTCAGTCGATACCAGCAACCGCAGCAGCGGAGGAATCTACAAATTAGGTCCCGT
>976FP003476 Csk_2               :+U  EU:NT; range  -249 to    50.
CCACTGACTTGACTGACTGATTAAATAAACGTGAGTTTGGCCTTCATCCGATCACGGGAACTGATTTGGCTGGTTATACGGCAAAAAACAGCTCAATCGGCGGTGAATGCGTCTATCTAAATATGGGAATCAGATATCAAAAGTGATAAATGCTTATATTGGCAACTGCAAAAGGGAATTTAAATGGATATTACTTTGTCTGATATCGATATCGTGACAATTTCGATATTCAAATTGCCAAGTTATGTCAGAAATGGAGAAAATATCCATATAATCCCATTGATAATTGTGTGCGGGTGA
>977FP003374 CG6554_1            :+U  EU:NT; range  -249 to    50.
GCATTGCAGCAGTTAATAAACCATGAACGTATTTATTATATCTTATTGATGTTATGACAAAGATTATTTTACTCGATTATATGGAACATGCCTTAGACAACTGACTCCAATTCTTCCCAGCTCAAAAATACTAAAATTTCAGAAAAATCCAATAATATCGAGCTGGCGATATTTGTTTCCAGCTTTTGTGCGGGGGCAGTGTTGATAAGCGACCTTTTAAACTAGCGTGCTGTAGAAACAGTCCCATCATTTAGTCGCCAATTTTTCGACGTGAAAAACCAAAGAGACGCCGAAGAAATT
>978FP005476 unc80_1             :+U  EU:NT; range  -249 to    50.
AGTGCAAGGACACCCCTTACACGGAGAGCAGCCTTTTTTCCCGTCCATTCAGTGCGTATACTTAATACTGAGTGCGGGTGGTTGTACGACTCTCTGCGTTTGTGTGTGTTTCTCGGCAAAATATCCTGTATACGCACTGCTGGCCTGCTGCTGTCGGCATTGGAAACGATGGCAAACGGAGGACGCGGCCGGCTGAGAGGATAACAACGACGGGGAGCTCAGAGCTCGTCAGTTAACGACGCTTGTCTCAGTTGCATCCGAACGCTTCAGCCGTAAACGTTATCCGAAACTGGCAACGCG
>979FP009397 Bem46_1             :+U  EU:NT; range  -249 to    50.
CCTTTTCATAGGCATAAAATTATTAAATGTAGCGTTTCAAGTTATCCAGAATATGTCAAAAAGAAATAAACTACTTAATTACTTGACTGATTTTATTTTATGAGTTGAATGTTGAGTTGAACGATATTTAATAATTTTAGTAGTAGTAGTTCATTATAGCCACATGATCACAACCTTATCGGGGTCGCTGATCGTCAGTAGTTACTGTACTGCGTTATCGATAACTTTTCGCACTGCACAGGTGTCTTGGAAATCAGCTGTGGGCGGTGTACAATTACAAATCGTTTGTGTTGCTGGCGC
>980FP002205 CG6891_2            :+U  EU:NC; range  -249 to    50.
AGGGCAGGGCAGGAACAGGGACTGAGTACCGAGGGGCAATATCATCTTGGCTGGATGCGATTGCGGGGGCGGATGCAGATTGTGGGGGCGACTCCGAATCCGAATCCGAACCCAAAAACTGAATCCGAATGCGACGCCTTCGCAGCGATGCATATCAAGTTCAAGTGCGTTTGCAGTGCGGCTGCCGCTGCTGCACTTGCTCGCTGGGATCTCGAGACACCATCGATACCCAACGAAGACGCTGCGGTTAATGCGGCGCAGTCCGTCGCCCTGGCAAACACGTATAGCTTTCCAGATTAC
>981FP009204 Eno_2               :+U  EU:NT; range  -249 to    50.
AATTTAACAGTAGTTGTAAAGAACATAAATATTCAAATTATTTTTGCCCCTTCTTATTTTATTATTTTCAAAATGCTTACGATTTTAATTATTAAGATGAACTTAAAAAAGTAACAGAAAAATTATATTTAGTCAAATTGTAATTGTTCTATATTACTGAATGATCTTAAAAATGCAAAGAAAGTTTTAAAGAGCTAACAGCGTGTGGGCGGCAATGTTAACCAACACATATGCAATTTTTTCCCGATCAGCTGTGCTGCTATAAGCATAATCGTACGATTTGTTAAAATCCGCTTTGCA
>982FP011274 CG17322_1           :+U  EU:NT; range  -249 to    50.
GTACGGAAATAAATAAAGTTTTTAAAATATTTCACTCTTTTTCAATGCCGTGCGCATCAGTAATGTTCAAATGCTCGGAAATTCGTAGATGAAATTCCCTATGTATTTATTTCTAGCCAAGAGCACTTACATGTTGCGATACTTTTTAAGTTCCCCCTAAAAGATTGAATTATGTATGTGTGTATGTATGTAAATATAAGTATATGTATGCTTTCGGCGCCTAATTGAGCTTTTTTACTCGCCGGCGTCAGTTGATGCTCATCTTCCGACCGTTCCGGATCTAGCTCTATCTCCCCGTGT
>983FP000484 CG3588_2            :+U  EU:NC; range  -249 to    50.
CCCCTTTGAAATTATAGCCCATTCGAACTTGTGATCGAAACAGGAAAAAAACCAACCAGCGCGATGTGATCAGTGTTTGTTTATTGTTCCCCCTCTAAAACGAGTTAAACGTGAATTTTGGTTTTTTTTTTTTTTGTTTTTTTCGGGGGTCTGTCGCATCGAACAATAGGCATATTGACGATTGGGCGTCAAGTCGGGCGTTAATTATTGATTAGTTTAAAGCCCGATTAACAAACCGGCAACGGGCTTAGAACGAAACGAAACGTCCGACGTCCAACAACTAACATCGCGCTCTCCAAA
>984FP005371 Lerp_2              :+U  EU:NT; range  -249 to    50.
GGCATTTCCTTATTTGTTCTGCTGCGCAAAGAAGAAGAATTGCTGCGAACGGCCGTTGAAAAATCGAAGCAGAGAGCCAATTGGAAAAGCAATAACAACTTGGCTCTCTCGCAAAACAAACAGTTAGCTTGTGATAAGGGAAATTAAATTACTTTGTGTGCGAAAAAAGAGCGCTAATCTTAGGTGGAATTACCAATAAAACAGTAAAAGAAACAAACTGCAAACGCTTTCCAGCGCTTTGACTCATTTAGTGCCAATATTTCAGAGCCTGCAGGTGACAAAATGCGTTGCAGTTTGCAA
>985FP011202 CG31741_1           :+U  EU:NT; range  -249 to    50.
AACGAAATATAATCACAAAACTTCGTATAACATTTAACTCAGGCCGTAAAACAAGCCACTTGAAAAAGCTTTCGGAGATTAGCCTATCAGAAGCGTTCCAAGTGGAGAATTCAAAACAAATATAAAAATAAAAAAATCACCTGTTAATTTGCTCTTGAAATCTAATCTTGCATTCCCATTATTGAACATCAATGTATCCCAAAAGTGGGCTCGCTTATAAATATCCCCGTTTAAATTGCTTGACGTACCAGTATCGAAATCGATCGGAGGCGATGCGTTGTGGTTGCTGCAGTGTGCGCC
>986FP014337 nrm_1               :+U  EU:NT; range  -249 to    50.
TATTACTGTACAGTCGTGGGAATTGGCAACTTCATAATTAGCGTCGAATTCACAGCCGTGAAGACGTCTGTCAAAACCGGCTAGCATGCGGCTGACGCATTTGTCCCAAACACTTGTTTAAAACACCAGCAGCTGCAAGGAAGCCGACGCCAATTTAGGGGTTGTTTCCCTACGTCGTAGTCAGTTGGTTCTCTTAGCCATTTGTCTCTTTGCCGTTGGCTGACGACTTGCCGCCTTCAAGTTTGTTTCAGTTTCAATTTGACCGTCGAATGCAGAGAACGTCGGTACACCGCTCTTGCT
>987FP010773 CG16972_1           :+U  EU:NT; range  -249 to    50.
AACAAAGTGTTTTGTTTATAAATAAATGTAAATATTGTCACAACAATTATTAAAAAAAAAGTGTCATAGAATTAAACAACGAACACTACTAATAACATTCACAATTAAAATTTTTTTTTTCATTTTAAAGGTATATTTTATTGATTGATCCCACTGTAAAAATAATACCGATGGTATTTTAAGAGGCATATTGGCCATGGCGATGTGAGATAATACTACGGTGTTTCCCACGGTCACACAGGATAAAGCAACTTAAAATATTAAGCCTATCAAATAAGAAATATACAACGCACAGCACGC
>988FP010340 CG4709_2            :+U  EU:NT; range  -249 to    50.
TTCCAGGGCAGAGACCACAGCTGGTTCAACGTCCACTGCAATCTTGCTGGTGAATCGGTGCAGTCGTGGCACTAGATTTCTCGTTGTGAAATTCAGTGAAAAATTCATATTAAATTCTAATTAGTTAAGTAATAAGTAACCGAGAAATCAAAACAAATGAGAGCCACACGAGTTTACCGGCGATTTGCCAGTGCTGTAAAAGTTCCAGTCCCATCAGCTGACGGTGCTGCCAGACGTTTTGCCTCAATCACAGATTCGGCTATATTAATAGCATCTTTTTTCTGTTTGAGTTAACATTTA
>989FP012711 S-Lap1_1            :+U  EU:NT; range  -249 to    50.
AGTTGGTGTCTCAAATGTTAAGCAGTATTATAACTAATGAACGAATTGTACCTAAATGATTATGCTGAGTATGGAAACTAATAAACGAAACCAAAGTAAATGTAAAGTAAAGTCTTTCTATATAGTAAATAGGATACGAACAATCAATCCGTGTAGGCCATGGAAAATGGTATAGATGGCCCTGGAACAACTGTCATCCGACTTTCGTATCCATTTGCTACCTAACCCCTAGGCAGCTCCCTAGAATTCAGTATCCGTGATCGTTTCGTAGAGTTAAGAACTCATCAAAAAAAATTTAAC
>990FP004592 CG17272_1           :+U  EU:NT; range  -249 to    50.
AATCAGTTTTTTAAAGCAAACTAAATGAATATCAGTGTAGGTCATCAATTGAAATATTCCTACAGACGGAGTTAAATGATATGTGTTATTTAATTGATAGACAAAGTTTCTTACTTTTTAATTCATTTCTAAAAAGTATTCCCTAAATCTGGATAATTTGAATTACCGGGAATCCCACAGTTATACGGTCTTACCACAGATAAATGTGGTGTTTGAATTTGCCGTCAACGGTCCCATAACTTGTTGGTCACACTGGGCTGCTACCTGTTTGAGTTCTACGCTTCGTTTATTTATTAACTC
>991FP005047 cav_2               :+U  EU:NT; range  -249 to    50.
TATTCGATATTCACTGTGAAATTTAACCGACTTCTACCGTTTTTGGTGCCTTTATTTGGGTCCTATATTTGTTATTTTATTATTTTGCTGCTTTTCGTTCGTGTTTGTCGGAACAGAAGCGACGATTCTGCTAATCAACCTATTCGTTTTGGATCGCTCTTTCTTCTGCTGGGCCTCTGCTTTTCATTTATTTATCACGCGACTCGCTTTCATCGTCGGTTCTTGTTTTTGTATACATGGTGAGCAGTCGGAGTTGCCACTCGGTTTTATCAGCGGACGGTATCACGGCAAGATTTGTCC
>992FP000229 CG11384_1           :+U  EU:NC; range  -249 to    50.
TGGGTTTTACACGGCAAATCCAAATGGCAAAGCGATTAACATTCCAGCTTACAGATCGATGAAAGCAATCCAATCGTTTCGTAAATACAATTATTATGCGACCGGATAGGTCCTACTAAATTTGGCTAATTGATAAAGCCCACCAGCTCGCAGCCATAGATAATTCAACATGAAGGCGGCTATTATCGCAGCCACTCTCGCTTTGATTAGATTGCGATTCCTGCTTTGGGGAAACTATCTTCAGTGCTCAGTACGTAGTCGAGCATAATGTCAACAAGAGGTGGCTTCATTCGGCTCACA
>993FP008129 CG30447_1           :+U  EU:NT; range  -249 to    50.
TTTTTTTACGTTTTTATTTGTCTTGTAAATTTTTATCGATTTGCAGAAAAAAATTTTTGCCACACACACTCTAACGCCCTAAACCGCCTAAATGTGCCGCGACCACATTTTTAAAAATTGTTGCATATTTTTTAAAAATTGTATTAGTGTTGTAAATTTCTATCCATTTGCCAAAAAAAATCTTCTATAGCATTCTCTCTTGTTTTGTGGTGATTTCCATAGTAGGCTTCGAAATCTAAGACAAGTCTTAGTGATTGTATTATTGCAAGCTGAAACATATCAAACTCCGGAAGGTATATT
>994FP004571 Nep4_3              :+U  EU:NT; range  -249 to    50.
CCTGTCCTTAGATCGGCATAAGTAGTTTTTGAAATCAAGATCACCCCCAGCAGCATCCCCCGATTCTCCTCCTCCGGCTGGAGATCCATTGATTGCATGTTGCCAGTTGATAGTCGCTGCTGCGCCGACTGATGTTGCTGCTGCTGCTGCGACGGCTGCTGCTGCTGATGTCGCTGGTTGCTGGTGGCTGCTGTCGCCGCTCAATTGTTTGTCGCGCGCCGTGATTGCGCATCTCCGCGCGGCGCTTTCAGTTGGCGATGCGAGCGCGACTCGGCCGCAGTAGTCTTCGGTCTCCAGCTT
>995FP013055 Mob2_2              :+U  EU:NT; range  -249 to    50.
TGTGAAACAAATGCTGTGTGGAAAGGCATAAATAGCGAGAGAGAAAAGCGACACTTGGCCAATTTTTTGCAGCCTTAGAAAAGGGGAATCCATTGATTGACGGACAGTTGGCCAAGTTCTGGGGCGTGGCTTGAAATCACTAGGCAAAACCAATTTTCTGCAAACGAAGATTGTGTATGTTTAGTATGTGCGAGAAGGGGCCACCATTCTACTGGCCCTTTTGCCTTTTGGCCCGGCCAACAACAGCTCAGTTGCAGTCGAGCGGCGGAAGCGTTTAGTTCCCCCAGTTAGTTCTCCTCC
>996FP010891 CG4500_1            :+U  EU:NT; range  -249 to    50.
GGGTAGAAAATATGTATCTCATTTGCAAGGTTTATTATATGTATATATATAGGTGTATATAGGTGTATGTATATGTATGATCCACTAGGATCATAGTGGTTTGTCATCCTTATCAGTTCTTGAAATTCCAGAGATCCGCAAAAGTTCTCGTTTGGGATCTCTGGGTTCTCCGCCTTTTACATATGTCCGGTCTTATCAGCATCTGGTGGCGATGGCATAAATACCCGTGGTCAGAAGCCGACCCAATTCATTCGTCGCGATCTCCCTCAGCATGAACGACCTCAAGCCAGCTACAAGTTA
>997FP008549 CG30187_1           :+U  EU:NT; range  -249 to    50.
ATAAATGTGTTGCATAACTCAATAGTTTTGCTTGTTCAGTTTTCATGAAATAAGAATACCAGTTAAAATTAAAAATCTTAAATCTTAAATCTTTATTAAAATTAAAAAAAAAAAAACTGTGTTTTTACTTCACGCGAAATGTGTGTACTGAACTTTATTTAGTATTTATAGTCTAGTATGATAAGGGTTTCTTTTTTTATGAAATACTTGCTATGGTATTATGCTCATGCTAAGGTTATCACCTATTTCATTCGAACATCTCATGAGATGCAGACACGTCTGGCTTGGATTCCCGTCATT
>998FP004087 pad_1               :+U  EU:NT; range  -249 to    50.
TGATACGAAACTATAGGTGGAAGTTTCGTTGCTTATATCGATAGCTACCCTGTAAGTACTTACTTCGCTTAGTTGGGAATTAGAATGAATAAGTTATTAGAATGAAATAAATTAAGAAGTTTGTGGAATTTCCTCGGTTAAAGGTTATAAGGCAGGGTAAACATAATGTCGTTCCTTTCATTTATATTATAATTTACCGATAGTTATTGCCAATCACGCCGAGCTGCAATGTATTCGCGCAGTGTCACCACTAAGCGTCGTTCAGTCGAAGAAAAGACAACAAATATTTGCATGTGCAAT
>999FP011204 CG44476_1           :+U  EU:NT; range  -249 to    50.
TCATATTTTTTCTTACACTAATTTTAGTTATTTATCTAATGAATGTACTTGTGATCTCAGACTTACTTTACAGATACCTCTTATATAGTTTTACTTAGGACGGTAGTCCCTTAAAAATTTGTCAATATATTATCATTTTTAATGGTGCAAGCTGCATACGATCCGAAAGATTTTAGTACAGTGTGCCTCCGTTCTTGAATTCGATTCCCTTGAATATTTTTTCATGTTTGCAGATGAGTGCCTTCATCCAGTTTATACAGAGCCTTCAAGCTGAAAAGATCAGAGTGCCTCCAAAAAAAT
>1000FP010103 CG8498_1            :+U  EU:NT; range  -249 to    50.
TAACGGACTATTTTGGATATTGTTCATATTATTCCATAGCTTTTTTCAAAACACAATTGTTTTGGCAAGAAACTGTCTACCAACTGTTACACATGTTCCTAACTATCATCGTAATAATGTATCTCAGTTCTCAATATGAAATTAGACTTCGAATCTTTTAAGTGTATAGGCTGCCAGACCCGCGAAATAAAACGCAACAGCTTGTCCACTCTAAATTGAAAAACTGTTGGTCACACAAAAGTATAGACCAGATATCGATAGACGCCGATAGATTCGGTGAAGTAAAATCGTGCAATTTCT
>1001FP000659 CG3309_1            :+U  EU:NC; range  -249 to    50.
AGTTTTGAAATGATAAATTTGCACATAGAGATGAGCAGTGATTGCAAACGGTGACAAGAAACAAGATAAATATTTAGTAATATATAAAAATAATAACAAACCGTTAAGAAAAGCTAACGAACAGTATGACTGCGCTAATTTATTATATTTAAAAACAAATGATTGTTTATTAGCAAATACTATCGCATTAAATGGTGACTGGCGATAATAACGGTAACTGCAAGCAGTGAACAACTATCGCCCTTCCCTGATTCCCCTTGTCAATGTCGCTGGCAAATAAATAAATAAATATCAACAAAA
>1002FP003884 CG3731_1            :+U  EU:NT; range  -249 to    50.
TTTGTCCAAAATCCACTGCTGCGAGTGCGAACTCTGCCAAAAATTGCCCGCCATTTCGTAACTAGTAGGCCTAGCTGATTAGGTCGGCCAATATTTTCGTGTTAGCTATCCAAATTAGGTGTTTATTTCAATAGCAAGCCGGAAAACCAGGAAAAACGAAAAAATTGTGTTGCCGTTTCAGCCAGTGTGTGCACACCAGGGCTATTTTCCACGAACAGCTGACTGGCCGCAGCCAACTTTGCGCAGCGCAGTACATTGGTGTGTGTGTGTGAATTTTTCATCAGCGCCGCGGCCACAGAC
>1003FP008401 CG13502_1           :+U  EU:NT; range  -249 to    50.
ACAAAAACTAATATTTTGTGGTATCCAAAGGATATTGTGGCTTTTCAGAATGCTCAGAAGGGTTTGTTGAGATATTAATGAAACTTTATTGAAGTTTATTGCTGCTTGTCAGCGCATGTAAACTGGTATACAAAGTAAAGAAAAGCCGGAACCCCTGAGTTGCAGCTTGTGATGGGGTGCCTTTTCCATGGATTGGGGGTCTAGAAGCGAGCCAAGTTGGGTCAAATGCAAAGTGAAGGCACATAATTCAGTTGCTCAACGACAACCGTCGCGTTCAGACGTCAATTTTAGACTACGGAG
>1004FP002111 e(y)1_1             :+U  EU:NC; range  -249 to    50.
TTATGCCAATGTGGTGTTATGTGATCTGGTAGAAATATGCTTATTGTTTAATATTTTGGATAAGCTTCATTAGATTTGTTCCTACATTTAAAAATCGATTTCTAATTTAGCCGTTTTTTTTAAATGGCCAGAGCCAGAGTTGCCACCCTGCAGTCCAGCGGCGTTTTCCACACTAGACGTCTGCATCGATAGTATCGCATAAGCTCACCGATTTCCGATAGACCCGTATATATGTACGTGCACAATTTCAATGGAATAAACAATCTTCTTGCAGCAAAGCCGACGTAAACATAATAACTA
>1005FP014147 CG9391_2            :+U  EU:NT; range  -249 to    50.
GTTAAAGCCATTCCAATAATGCCCACCTTACAAATTTTTGATTTAAAAACAAAAGTATGAAATTCTACAATAAGAAAAAAATTTTTTTTTAACTACAACCCGGTCTATTATCCAATCAGAAATATTTGGTATTTTATTAGTATTTTCCCGAGCTTATTGGAATAATTTAACGGTCGCGAGCTTTGGTCACTTTGCCCATCATAGTATAATTTAATTAAAACTTGCAACTTTTGATTTGTTAGCGGTTCATTGGGAGTCCAGAAATCACAGAGGCAGCACCACTGCAAAATGTCACACAAC
>1006FP012996 CG6310_1            :+U  EU:NT; range  -249 to    50.
TTTAAGTTTAAGGCTATACCAGTTCATTATAAACTGTTATTCAAAGGAAAGTCTTAACCCCATAGTGTACAAAACAAAAGCAACAAAACTCCCCACGAAAGAAGAAAGATATATGTATACCCTTTTCCAGCCGCCACTGTACTTATAAGAAGCCTTTTTGTTTATCAAAATCTTTGTGGTGAATTCTGTGGCACATGTTCATTTGAAATTCGAATAGTCAGTCCACCATATATACACACAATAATCGCCAGTCGACGTCGGTTATCCATGATGCACACACCCCGCCTGTCGAATATTAAG
>1007FP011021 CG4891_1            :+U  EU:NT; range  -249 to    50.
GCTTGCATTGTGCAATTTCTGTGATATTGCCGAATGATGAATGGAATTCTTGATAAAATCTTCGATGCACAAGCTTATTGGGCATTATTAGGTGTGCTATTGTGATTATGGCTTGCACTGAATTTCTTCTTTTTGTGCAACTTTGTATGGAAAATGCTACTGGCAAAGATTTGTATTTGCAGCTAACAGTATTTAGCCGAAGTTATCTTTAAGTTTTCAAAGGTCTATGCCCCACTGATAACCAAGTTCACTTAAAAAAATCCGTCATACGGATACTACATACAAATAATCAAGAATTAT
>1008FP004120 CG12783_1           :+U  EU:NT; range  -249 to    50.
CTATACCGAGGTCCAAGACAAGGGTGTAGTTCTCATGCGCGGTGAATACGACACTAAGGTACTCACAGCCCAGGAGGCTCAGTGTCTGGCCAATGAGTTGCAGATGTTCTACCTGAAGCCCGACGAGGGCAAGCTGCGCTTGCTGAACACTTTTACCCGTAAGCCGGACGAGTTCAAGCACATGGATCTAATTAAGGAAGTTGAGAACATACAGCTGGTCTAGGCCCTGCGATTTTAATCAAAATAAATAGAACAAACACGACAAGGATATATTAAACACGAAACAGTATTCGTTTTGCA
>1009FP003293 Mical_4             :+U  EU:NT; range  -249 to    50.
TTTAAAAAGTAAAACTTGTATTTTGTTTACATTTACATGCGAAGCAGTCCTTTCTGAGTAAACATGCAATGGTTCGTTGACTTCAAAGGAGGTCGCAACTTACTCTGAAATCATTATCAATTCAAACTTAATTTTGTTTGATTCTTAGGGCGAATTATTTTACACCTAAAAGTGCTTGGTTTAGACGCGTGAAAACTTGAATGAAAAATCTGTCAAACAAAAATAATTAATTAATATATTATGTTGTTCAAGTTTCGTTTTTTAGTAGCCGTAGTCGTCATATCGAAGCACCCCACTAAT
>1010FP001738 CG9106_1            :+U  EU:NC; range  -249 to    50.
CTTGAAAACTTTGTTTGCCTTTTTGCACTTAAATAGTACACTTACTGCACTTACTTTAAAGTCTAACTTAGAATGTGCAGTGTCATGAATTAATGAAATAGCCATAAGAATTATTAATTTACCAAAATCTTGAATATTCGCGATATTTGTGTCTCTCATTTCATCGTCGAAACAAAATGTACCAGCTGGCTTTGAAAAGAATGCCAGATTAATGTCATGGCTCATTTCATAAGTTAAAATCATCTAGGTAGTCAACACACACAATCGACACAAAATACACACACACCGTTTAAACAAAAG
>1011FP013444 CG7841_1            :+U  EU:NT; range  -249 to    50.
AACTACGAAACCTAAAGCTGATTGCTATTATAAAATAAAGACTTTACTAAACAATTGATAGTGCCCATTATAGTTGAAAGCCTAAAGAAATAAACGCTTATCAAATAAAATCACTGCCGTGGGTTACTGCCATGAAGAAATTATGATCTGCTGAAAGTCGAGTTGTCTGCCGCATGAACGCCCTAACATACGGCTCTTTGCGGGTGTCTCTCTTAACATTTCGTTATGCGATTTGAATGGGGCAGTTGCATTGGAGCCTCGTCCGCCGAACACAGAACATTACAAACGCGTTTCCAGGAG
>1012FP000469 CG2701_1            :+U  EU:NC; range  -249 to    50.
TCACGTGCAGCGCTTTGCCAAGTAAATAAACAAATCGCGTACTAATGGCTTTTTTATCGCCTTCCACTTGAGCAGAGAGAAACTCCTTTTGGTTTGAAAATTTTAAACCAACTGAATTCTTTCGACACTTAAGCTTCAAGTTCGATTACTACTCAATATCGATAATCATCGAACCACTCTGATCGTCTGGCAACTCTTGTTCACGCACCTTATGACATTACAAGCTGAGCCTGCGTGCGCCACCTTATCAATGTGCTGCCACCTTGCATCGCACGAAATTCGCTAGTTTTATTGAATTTT
>1013FP000591 CG3564_1            :+U  EU:NC; range  -249 to    50.
TTAACTAACTGTGATGGAATGCACCAAGAGTTTTTCATATAGGTACGCACATAAATAAAGTAATGTATTAGTTACGATATCCAATACTTTAACCGAAACATTTCGCGGCATTCATGTTGCTTTTGAATTTTTATGAGTTGTGAGTTTTTTGTAGTGATCCGTTAAAAATTCGGTATCGCGTGTCGCGTGCACCTATCGATGCCGAATCTATCGGAAACTGCTGTTCTTCGATATGCCCTATTTGTCTACATCTATCGGAGTATATCGAATCGACTACAACTACGTGGCTGCAGTGCGTTT
>1014FP007988 CG44433_1           :+U  EU:NT; range  -249 to    50.
TTTCAAAGTTTGTGCACCACTGCGAGAAACTAAGGAATATATATAAGACAGAATTTAAACGATTTAAATTAATTTGAAAACCATATTTTGAAAATACATTTAAGATTGAAAGTTTTATATTACTTGAATGGACAAATAAATTTTTTTTTTTTTTTTGATAAAAATATGTTGTTTATCACAAGAATGAACAAAATATTGCAGTTCTATAGCCTTATAAACAAACATTTCATAGCAGGCCGTTTACCAATTGTCAGGGTTTTTCCAATAACAGATATGGCACCAAAAGTGCATCCAAAATTT
>1015FP007381 NaPi-T_1            :+U  EU:NT; range  -249 to    50.
ACAGCTGACTGATCCGGTCTGCCTAAGTGCGAATTTCAACTGAGCGCTGCCGATCGCCGAACTCGTCGTTGTCTGTCGCATGTTGGGCAGGTTGATGAGCGATCACGAGCCGAGCTGCAGCATAGTCCGCCAGATCTGCGGCGCTTATCAGTGGCGTCCGGCTGGGATAAAGAGATACAGATACAGATACAGGCGGATCGACTGGAGGCAGACTGGGTCTGGCATTCTTTTCCGGCAGCTGCCAGCAGCAGTTGATCGTCAGCGATCGAATCACAGGGATTGGCGGCAGCTCCTGCAGAT
>1016FP006167 CG12831_1           :+U  EU:NT; range  -249 to    50.
GCCGGCAGTCATTAATAAATTAGGGGTTAAAATGCCATAACAACGCCGAGGGACGCGGGATGCGGGATGCCGGATGGGGGATGCGGGACACACAGCATTTTGGCAGCCGCTGAAAAGTTGTTTATTTAATTGAAAGCGAAACGAGGGGGCTAACAGATTCGCTTAACTCAATTAAATTGGGAGCCAGGGAGCAGGCAGTGAAATCAGTTAAACTTTGATTTAACGATCCAAACACTCGCTGTCAAGCCCATATCATATTAAACGAAACTAAAATTAATTTGGGAGAAAGTTTACTTTATG
>1017FP012616 fan_1               :+U  EU:NT; range  -249 to    50.
TTTATGAAATTAGCCTAAAATATAGCTTTTAAGACATTCCTTTAAGCAACATAAGCTAATAGCTGCAATCTATAATAGTGATGCTGCGCATATGACTTTCAAAACCGACCAGTGTGTCCACACCAGAAAAGTTGAATTCATACGAAATCAAGCAATATGTGAACTCAATTCAGCCCTGAAATGGAAAGTTTCACATTCCTTTTTCTGTCATTTGCACTACGGCATTGTCAGGGAACGTGTTCATTTGGTACCACATTTTTTCATATATTGGTCATAATCGGTTCCAGTTCATATCGCTTC
>1018FP011761 CG13896_1           :+U  EU:NT; range  -249 to    50.
AATGGCAATTAAATGAGGCTAAGATGAGTATTTATATAAAATAAATGTTCTCTTCGGTAGCGAGTATTGATATAGATTAGGCAAAAAATCCATTTTCAAAAAACGAAAGCCTATTCCCATCTTTGTTTCGTGCAACCTTTTCGATAGTTATCGATAGAGAAAAATCGAAACACATATGTTTGGATCATGATACCTTTCTCTTACGCCGTCCGAAAGAACTGGCAGCCTGGGAAACAAAACTTATTCGTCATCAACTGAATAGCTATTGTAAACAATGGATACAAAGTGTGAGTAAAAAAC
>1019FP005465 Tusp_2              :+U  EU:NT; range  -249 to    50.
AAGAATACATAGAACTTAGCTTATGAACAAAGAATTAAACACAAATAAATAGAAATACAGTAACCAGAAAATCAATACCCGTTAACAACAACCGGAGCGCGTAAATTCCGTCAGTTTGACAGTTGCGTTGATAAGAACGATGCGGACGGACTTTTGAGTGCGCAGGCGCGCTCCGAGCGCACCCGTCCCCCCTTTCGTCATCGTGGCTGTTTGCCTGCCAACTACTTTCCGGAATCCGATTTCTCAGACAGTCCACGTTCGGGCGTCGTTGCAAGCAGTGTGTGCTAACGGTACTCCAAC
>1020FP011120 CG31743_1           :+U  EU:NT; range  -249 to    50.
AACCTCTCCCTTAAACTCTCTTGATATCTCTTGACAAACGTTTTTTCTCTAACTGGTCGCTTCCTTGCAGCTCCACCAGCACGAGCCCACGATCGCTCAGCTGAAGAGGGCAATTGCTTTGATCTCACGGGCCCAGCACAAGCGCAGCCAACGCGAGCGGTGCGAAGAGCGTCTTCGTCGTCGGGGAATCGCCGACGACTCCGACGAACGACGGCAACCAGTTGCGGTGGCCAGCTCCACCGGCGAGTTAGTTCACTCCGCTCAGCGCAACGGGCATGATCATCGCGCGTTCGTCTCGTG
>1021FP013459 CG7427_1            :+U  EU:NT; range  -249 to    50.
ATGACATTCCATTATTTGATAAAATTTAATTGTTTCATATCATTCATATAAGTTTTTAATAGATATGTAATAAAATATTCCTAATAGCAATAATACTTTCCAACATTTTCTAATCGAATTAATTTCTTTAATTATATATTTTTTATGGGTTCTAACATTTGTAAAGTATTTTAATTAAAATATTTAAATTTAAGTTTCCAACGTGATTTCGGTATTCATTAATTACGCTTCGGTATATTTCGGAACCTTATGGTATATTTCAACTGTCAAGTGAAGGTCACTCATCAGTGAACAAAACTA
>1022FP005535 fkh_2               :+U  EU:NT; range  -249 to    50.
GCCGACGTCGGCCGAGGCACTTGAGCGCGGCTCGAACAATATTTGTTGGCAGCAAGCGCAAGCCAAATAGTAGACAAGCGTTCCCCTCTGCAAACAGTCACATTCAAGAGCTCAAGCCAAAGAGACACTCGAGCGGACCAGCAGCTAAAGCGGCAACGGCAACAGCAGCATCAGCCAAAGCAGCAAAAGCAAAAGCAGCAGCAGCAAAAGCAGCAGCACAGCACAGCACAACTCCCAGCTTCAGACTTCAGTGGCCAACAGCCAGCTAGATATTCACGTTCGTGCGTCGGTGTTTTGTGG
>1023FP007116 CG3955_1            :+U  EU:NT; range  -249 to    50.
TTAAAGTAGATTAAAAAAAGAAAACATCGTATTCATAATTAAATACATATTAGTTGTTCACTTACGTCAAATGGTAAAAAAGCCGTTTTTAATCATTTTCGATTGACCGTCGGAAAATTACATACAAATATTAATAATAGCGGTATCTTATCGATAGGGAAAGGTAATAATGCTGAAAATCCTGGTTTGCATCCCGACTACTCACGGAAGCCACTGCGCATGTCCTTCCCCTGTTGCACTGCGTCTGACATTCGTGGTCCAAGTGTCAGATGGAGAGCAGTGGGGTTCACGGAATGAGGA
>1024FP000391 CG3457_1            :+U  EU:NC; range  -249 to    50.
GCAAATAGCGAATACATTACTCGCATGTCTTTGAATTTGGGTTGGATGTAGTACAAATATGATATATGTACATATGTAAACAAAGTTAAATCCTACTCAACAATAAAGAATCGATTACATTGCATATGTATGACAGTAAAAGTGATTTTCGGTCACTCTATGGGGGCCAGTGAAGGTATAAAGCCGCTATTGGCCCAGTGACTGTTATACAAAAGTCACTGTTCTAATTGCGATCGGCGCGTGACCACCAGTCTTTCGGATCATCAGCAAAAATCAGGAATTCGACTTCGAGATGCTGAA
>1025FP014002 CG32225_1           :+U  EU:NT; range  -249 to    50.
ATTTCTTCGTAAGCTAACACAGCTACAAATGTTATAAAGTAGTCTTACAAACATTTTTCTTTCAGTGCACACATACATACATACAAAGGCACATCTCCTCCAGCGTCCACCAACTGCGCAGGCGAAAAGCGAGAGTGAAGTGCCATCACAGGATGGAGCGGGGAGAGCGGGCTGGAAAAGTGTGGATGTGGGTGAGGGATTGGGTGGATTCGAGGAGACGGCAGGACAGCACGATTCTATTTGGGCCGCAGTTGTGCGCAGGACCCGAAAGAGGAAACACGTCGTAGTTGCGTCGAGCAG
>1026FP002284 CoRest_1            :+U  EU:NC; range  -249 to    50.
CATTAGAATATATAACTCATGATCCAGATTATGGATCAGAGCTGGGAGCTTGCAAGCTATTTTGTGCCAAAGACCATTATAATTTTATATAATATATTATTCATTATGATTATGTCGGTCTCTGGTTGCACCCATGTTACAGTTATAATCAAACAGTGTTGTTAAAATGCAGAAAATGCCCAACAGAGTTGTAAGTTCGTGCAGTGTGCCCTTATCTAGTTTTTTTTGTTTTTTTTTTTAGAGCAATTTAGTGATAAATTTCGTATGCACTTGGTCATGAGAAGTCGGTCAAACGTACAT
>1027FP012206 wit_1               :+U  EU:NT; range  -249 to    50.
GCCATCCATAGTAGCGTATACGTAATATTTTTTCTCGGTGCACAGTAATAAGCTCAACAAGTGCTCAACTCTTTCGCTCTCTCGCTACGATGCCTTGCTCTCTTTCGTTTACACAACTCTCGCTCCAATCGGAGCCTCTGCCATTCCACGCAGCTTCGTAAATACGCGCACGCCGCTTCTTCTTTGGCTGCAGAGAAGAGCGGAGAGCGCCAATGGGAGCATAGCTGAGCGGAGCAGCAAACCGCATTCATTCCTCGAAAGTCGGCGGGCGAAGGTGGGCGCGCTGCGAAAAGTCAAACG
>1028FP013061 CG32086_1           :+U  EU:NT; range  -249 to    50.
TCTTCGATGGAAGGATACCTGGGACTTTGTCCTGCACAAGAACCACCACCTGTACTGAAAAAACAGATGCCATCTCCGCGGCCAGAGAGAGACGTGCAATGATGTACTAGTACCATGTACAATAGACTAGACGACTAGCTAAAGTTGAACTAATACTAAGCCATAAATTATTTGACATGTAAACATACTCATTTACAAGACCAATAAATACAATTATTTATTTATTTAAGATGTTCTGCTTTATCACTCAGTAATATGTATAAGCACTCTGAAAACACTTGAACCCACACTATATACATA
>1029FP009155 capt_1              :+U  EU:NT; range  -249 to    50.
GGTTATTAATGAAACACATTTCATTGCCAGTCGGTGGCTGGCCCCAAATGGTCAAAAGCAGCGCGGAGTAGCCCAACAAGGCGGCGAAACTCAGCAGTTAACAGCGCGGAGCTCTCCTAACAGAGTCCTGTTGAGACCTTCGAGTTCGAGTTCGAAATCGAATCGAATCCCCGAGTGCGTGGGCGTGCGCTTCGTTTAGGGTGTGTTCTGTTCTCCGTGTGTAATCGCATTTGTGTGCCATTTGGTTCTGTGCTTGGTCGGCAGTCACTTGACCCAGTTGAAGGCGCGGACAACTCGGAG
>1030FP008029 Topors_1            :+U  EU:NT; range  -249 to    50.
CAAAATATCACATTTCAATTTATAAAATAAATTGGTCTAGTTCTTTAAGCATTTTTTGTGTATTTCGTAATTTTTGTAACAAAGCTAGTCCTGCTTTTTCAATCAAGTTCAATCAGAGGGTAGAACAGCTAGTAGAACCGCTGACTCAACATATTTTCCAAACCTTTTTTATTTAAAATTTGTATTCTGAAGTAATTCAAAAGTATATCAATCTCCGTGGTCTGCAGCATTTAACTGTACGCGACGAACGGTATCACCGTAGTGGTCAAAAAAATCAAGTTTCCTGCATTTTCAGGTGTA
>1031FP010328 CG4600_1            :+U  EU:NT; range  -249 to    50.
CATTAAGAACGCATTAAAGAGACTTGTATTTAAAAACTAGAGGATTGATTGAGTTTCATCAAAAATCGAAATTCAGCGATGGTGACTAATCGTCACTAAGAACAAAGGAAGGAACAAACTGCAGCTAATTTTGCACAGTGTATTCTACAGCTGTAATCGGTGGGCTTGTCTCACTTTGTTTGTCAGAGAGCGGGGTAAAGCTTTTCGAGCTTTCATCCAATAATATGTCGGCGATGGCGGCGAATCGCGACCAGAAGTCGAAAGTTATTGCAGTGCGATAGTCGCCTTTACTTGCATTAA
>1032FP002547 Gel_1               :+U  EU:NT; range  -249 to    50.
TACTTGCAGTTTCCACACACTCTGCTTAAATCTGGAAGAGCAACTGCCGCTGTTTGAACTAGAAACCAACGCTACGACAAAAATAAAGGCCAATACAAAAGATCGCGTACCCAAACACATCGGGCATATACGCTATTTGCGACTCACAGATACTTATCGCAACAATAAACAAAGCTCCTCGGAACCCTCGGTCGTCGACCAGAGAAGAGGCAGACTCGAAATGGATGCCTCCGGCGCCGCCACAATGGCAGTCCTCTCCAGGTAATGCAAGCGAGCAGTTCGCTGTCCAGAAAGCTCTGG
>1033FP010779 Ski6_2              :+U  EU:NT; range  -249 to    50.
GTTAGTGTTGTTAAATTCCAAAATGTTGTAGTAGGGGTAATCAAAGCAAACACTGTTCAAATTTAAATTTAAAGAATCTTATTAAAATCCTTATTAAATTTCTATATATCGTGATTTAATGTAGTACACTTTGGCAATATATGCTTAATTATTTATTTACTCTTACATACGTACGGTGTACATATTAAAAGAAGTTAGTATAAAAAGGATTTTTTCATGGACTGTCGGTATTTTTAGTACTTCCACACTGTTGTTAAAATTGTAAACAAATCCCGCCGCACGTGTGATATTTAGTTAAAA
>1034FP002618 tacc_4              :+U  EU:NT; range  -249 to    50.
AGAAAAAGACATTCAGTGGGTGGCAGTTCGATGCATGGTGAAGGGTAGAGGGTATGAGCACAACTCCAAACCGACAACGTGTACACAGCACTCTCTCCCTCGCACCTATTCTCTCTGCGCACTTGCTGACTGCTGAATACTGACCCACACTCCAGTCAGAATTCAGACTCGTTCGTTCGCTCGCGTGCGTGCGCTGGTTTTCGTATTGGACTCGCGGAGAGAAATGTAAGCAATAAGAAATTCCATTTCAGTTAGTTTCCAACATCTGACGTCGCTTTATCCATCGGTACCGTACTGCTG
>1035FP012313 CG10671_1           :+U  EU:NT; range  -249 to    50.
GATTGACGGTGAAATGATCCAAAAAGGTTTTACGAATCTCGCGCGCTGTCAGCACGCGCTGCAGCTGCTTGGCCGAGTTGTACATGCCGCAGTTCAATTAAAACCGCACCGGCAATTAAAAATGCTCGAGATAAATCTCAGGCCCGAACAGCTGATCACATGGCTTGCCATTCGCCACGAAACCCGCTCTTTATAAAAATTCCAATCAGAGTTGCCAGTCACAGTGAAGCGTGCTCACCAGCTGCAGCTGTTCTATTTTTTACAGGCGCAACACGTACATTTGGGCCAAAATAAGAATTG
>1036FP014314 CG32459_1           :+U  EU:NT; range  -249 to    50.
GTGGTTGCTTGTCTGCTGAGCGCTGTAGAATATTAAGACCTAAATTTGCGTGTGCAAAATTTACGACGTGTTTACGATGCCTCAAATTATTGGTTGCACTAATGCGTTACAGAAACGCAAAGTTAATTTCCGCTCTCTGTTCTCCAGGACTGGTTATCACGATCGCAGCCGCGGTTGCACCCCTTTCTACTTCAATGAAATGAATTAAAGGAAGGAGACTCTGTGTCGACTGTCAGAGCAAAAGATTTCGAGTCAAGTAATTTAGCAGGAATTAACATATTTAAAATTTGCCGTGATAGG
>1037FP001642 AMPdeam_1           :+U  EU:NC; range  -249 to    50.
TTAAAAAAAAAAAACAAAATTTGTTTTAGCTAACACAAAGTAGGGGGAGTACTGCAAAGTTCAATTGAGTTGAACAAATTCAAATTTAAGCGCGCACTTAACCAGTGCTGTCGGATGTGTTTAGTTGCACATATAAATAATGCTGGTTCATGTCCTCGCTTTCCGTAGCGAAACGTAAGCTTACGCTGTAACATTTGCAAGCTCAATCGCTCGTGCTCTGGTCACACTGCGAGCTGGCTCACAAATTTTAGTCGCAAAAAAAAATTCGCACTGAACAGAAGTTATTCGCCAATTTAATTA
>1038FP013613 CG9692_1            :+U  EU:NT; range  -249 to    50.
ATTTCGGATGAAACCGAAAGCGCAGTTGATTCACACTTTATAACTTAAAATTTGGGATTGTAGTTTTCAATTTTCTATCTAATAATATATTCTTGTTAAATTGCAAAAGCTTGGAGAAGTTAAATCGTTAACGATTTTAAATTACTATCGATATATAGTATTTAATAGCCTGCTACAAAAATTGTATAGATATGACAACCCTGATTGTCAAACTAACAGAGTAGCTAGTTGTCAAATTTCTATCAGACTAGTGACTGTCGAATCGTGGAGACTCAAAGAAGAAAATGAAATCCCAGTACA
>1039FP005334 dys_1               :+U  EU:NT; range  -249 to    50.
AATTTTCTATATATTTTATTTATATTATTTATATTTATATATTTTAAGAAATAAAATCTGTTTATAATTCTTTTCTGGCAGTGTATGATCAGACATCTCATTGGGCGATCACTGCGCTTGGCACCAACACACGAGCACTTCCAAACAGGGACATGCAGAGCCCGGCTTTGGATGTTGGCCAGATCGGCAGACTGGCTGAAACTGAACGAAAGCCACCTTACCTGTTTCGAAATCAAGTTTGCCGCTTCTGTGTCGCTCCGGTGATCCGCACAGAAAGGTGCACGCGCGCATTCAACACGG
>1040FP005144 CG31357_1           :+U  EU:NT; range  -249 to    50.
AACACACAGAAGTATAGCTAAATTTATTTAAATATTATAGAACTTCTAAAACATTATGAAATCGGTTGCTATGCATCCCGGCACTAGAAGGACACCATCAATAAGATTTTAATATACGCACTTTTGTTTATATATCATATTCATATACATCTATTAGTAATCATATAATTAGCGTTAGAAAATAGTTAACTGAACAGCACCTTTTGCTCATTAAGCTGACTGCTGACAGTCTGGCAACTCTTAGCCCACAGAAGCAAAACAAAGCAATTCAAAGAAGGAAAAGAAAACGCAATTGCGTCT
>1041FP006008 CG30441_1           :+U  EU:NT; range  -249 to    50.
TGGTCAGAAACGCTCCCCCCCACTGCCTGTTACTTTTTAACGAATCTAGTATGCCCTTATACTCTACGAGTAACGGGTTATTAAAAAAGGGTTATTATTTGCATTTCAAATAATTCAAATACTGAAAGCTAATATAATTTCCAAAAGAAAAATACTAAAGCCTCAATGCATTTATATACAAACGCGTAGCTCTTATTTGTTTACGACTCGTTCAGTTGTCAATAGCAACGCAACGCATAGTAAGAAAGTATTACTTTGTTACAATCGCAATAAGATGGAAGAACTTCAAAAAGTTGGTGT
>1042FP003536 GC2_1               :+U  EU:NT; range  -249 to    50.
ATGACAATAAGATAAAGCAAATTAATCGCTGATATAATGTACATTTTTGGTTAATATCATAGTCTATAACTGTTGTGTTTGGATACTCTCTCTATTTAGTCTTTATTTCCCGAGCAATCCGCAGCTAGCCATGAACGTTCTGCATCAAATTGTATTAGTAATGCATTTTTCTTTGCTGCCAGGCGAAATTTACTTTTAGTGGCATTCAAGAACATGACTAGAGAAATTGTATGCTTTATAAAAACCGTCAGAATTGAACTAACGAAATATACTAATGTAAATTCAAAATTTTCGTACAAC
>1043FP001010 CG2147_1            :+U  EU:NC; range  -249 to    50.
AGATGAAATAACAATATTAATAATAATAAAAAAAATCGACAAACCAAGAAATATAAACTTCAGATTGCGTTTTTCTGGGTGGCAAGTTGATAAAAACATTTATAAAAACCAAATCAAGAAATTTAGAAGTTGCTTCCAGTTTTTAAAAAGTGCGGGCTTTCCGTGAAATTTATTTGTTAGTACCGATAGTTTTCGATAGACTAAATTGAACATATCGATGTAGCACAAAGCCCGATACGTCAGGCGAATGAGTCTTGTTTTTGTTTTAGTGAAGCTAAAATCGTTTTGTTTCCGTTGTCA
>1044FP005155 CG7016_1            :+U  EU:NT; range  -249 to    50.
TACTTCAATCTGTATACTACATACTATATATGTATCTCAATTTTTGTTTTCAAGCTTCAGGTGTTTGTTTACTTTTCGTCTGATTATTATTATGATCATCTCTCTGAGACCTATTTTGGAGAGCGGTTAAGATCTCTCTGGTTGCGGACACTGATTTTCATCATGCTCTCACTGATCGCCGGACAGGTTTTCAATGTTTAATCAAGCATCAACGATTATCGCATAGGCGGAGCGTAAAAGTTCCCCCTCAGTTAGAGTCCGCCTTTTGTGGTGATCACTGCTCGAACACCCGAACATGAC
>1045FP013367 CG42758_1           :+U  EU:NT; range  -249 to    50.
TCACAAAAATTTCATACAACATGACAGTATTTTTAAAATATTAAATGATTTGTAACGATCATCAGTTGAATGATTTCGTTTAAATATTATGAAAATAAGTTTTTTTCTACGTTTTCTGTTTCAGTATTTTTAATTAGTAAACTAAAGTATTTAAATATAGTTTAGTAATTTGAAATATATTTTGACTCTCCATCAACTTATCGTTGCGAAAGTGTTCCGAAAACCCGACGAAGCTAGCTATTTTCGTTTGTGTATTTTCATGTAAGTCATAAACTTCATAATCTGCCAAAAATCTTCCGA
>1046FP014102 CG12983_1           :+U  EU:NT; range  -249 to    50.
TTCGTAGGAGTGTTATCAACAATTCCCTTAACTGCAGAATTATAATGACTTTGGGCAGGCCATTTATTCGCTTAATCCCCATACCCTCGAGGGTTCCAATAAAGACGCGATGCTCTTCGTCTACTTAAAAAGGCTTCTAAATGAGATTCGTCCTTTAAGTTACTCCTAGGGTATTGTCAAGATTTCTGTATAAATTTTACAATAATTCATATTGTCAGATAAGTCATTTTTGAAAATGTCATTGCAGTCAGTTACATTTATAAACTGACACAGATACACTAAAACAAATACAAAAAAAAA
>1047FP011859 Cct1_2              :+U  EU:NT; range  -249 to    50.
CCTGACCTCTGTCTGAAGAAAATACGTACGATGTGTAGTCCGTAGAAGTGTATTATAATGAAATAAGTCCGTGCTGATAGCGAACTTGGCCCGCCATACGTTTTGCCAGGCTGGCAAAGATCAGGCGGTGTGATTGTCAGACATGCAGGGTGTTTGTCGAGTGCTAACCATAATTAAAGGCGAATTTGTCTTATCGCTGGAAACAGTGAAACATGGCTCGTTTCCGCCAAACGCATTTATCGTGTTTCCAGATACCCGCGATTCGCGATTCGAGTGCAGCGGAAGCGGCCGTCAGGCGCA
>1048FP010663 CG6712_1            :+U  EU:NT; range  -249 to    50.
ATCCAAGGCGGCAACTATTTGTCCATCCAATTGGGCATCTTCAAAAGTATATATTAGTTTCGCATGTATCATGATCGACGAACTCACAATTAAAGGCATAATGCATGCCGCCAATGCCACTAAATAGTTCTAAGACCCGAAATACCATTTTAATTAAATATATTTTTGTTTACAAACTACACGTTGTGAGTGGCACGTTTTCCAACACTGCCCCACACAGCAGATTGTCTGCGTTTCCGTGTGATTGGTATAAGAAGAAGAATATCAACACGTGCCGCTCGCATTTTTGTGAATTCGTGA
>1049FP011364 CG16771_1           :+U  EU:NT; range  -249 to    50.
ACATTCACTCACAGCTGTTCCCATGAAAAAGTACGAAAAGAACAGAATAATTTCAACGCTACAGTGTTTCTATGTTAAAATATTGGGGATGAGAAATTATTACATGTGTAAAGGGTTTAATAACTATTTGCATTAGTACTGTTACACTCAGAATTTAAACTTTATATATAATAATATATTGGCTTTATCATCTAAGATGATAAATATATAACGTTTATACCACTTTAAAATCAACCGAAAATATCGCATATCAAAGGTACTCACTTCTCTCTGTCTATAAAGTGTCTTTTATCTGTGGTA
>1050FP013984 CG42674_1           :+U  EU:NT; range  -249 to    50.
TAAAGACATCTGTTAATTATTATTAAGGTAGCACACTACTGATACCCTTTAATAGCTGTTAATAGCTTATTTTTGATACTCTGCCTGCAGCACGAGTATCAGCTGATGGTGCGCGGCAACATACACACACACACGCACGCACGAAGTTGAAGAGAGCGGTTAGGTGAACTAACTTAGTTCCTCTCTTTCCCGCTCTCTTTGCGCCAACGAGATTAAGCTTTTTGTACCGGCGATCGCTTCAGCTTTTTCAGTTGAAAACAAGTCACCCGCGAGCGGTGTTCTTTTTGCGCGCCGTTCTGC
>1051FP005973 CG17691_1           :+U  EU:NT; range  -249 to    50.
AATTAAATTATATTCCTTCTCAGAAAGAACGCTATTGCGGTACATTCATTATGTTTCCCGTTCAATGAATTAGATTTTATTAATACACTGGAAGTTTGTATAAACGGGTCGGAACCATTTGCATGTTGACTCTAAAGCGGCTATTAGCACTTTATTATGAATACCCCAAATAAAAATAAAAACATGTATTTTGATATAAATATTGCAAAAAATGGTATTAAAAGTATTTTTTAGGCGAAAACGTATTTCAGTCGCGGTATGACAAGTGTTATGTCATAGTCTTCGCGCGTTACCTATTCT
>1052FP006639 CG1441_1            :+U  EU:NT; range  -249 to    50.
TTCCGATCTTTATCCGTAGAATCTTCATCGCACGTACAAAACTCGCCACAAAAATGTGCACATCGTTTTGACCCGAGATGGAGCGGCTTTTTTGTCGGTGTGTTAGCTTGGAAACTAGCTACCAGATCTCGGAGTATCTGCATCTGTGTGTGCGCCAAACTGGCCGATGCGATACATAGTTTGGCCCAAAGTTGTTTTCGTTTTATTTTCTATTAGGTTGGCTGGGAGTGCGAGACTCTTTTCGTGATCAGTTTGTGTTTAGCATTCGGTGAGCGCGGGTCAACAGTATCTGAATCTGAA
>1053FP008426 CG3074_1            :+U  EU:NT; range  -249 to    50.
ACTTTGAGTCTTTATTTTGGGAATTTTTGTTGTTTAAAAGTTCTGAAAAATTCGCTTGTTCAACGATTGCTGGCTCAGCGAAAAGTGGAAGCCAGGGGTTCGTTTACTTAGTGTTGTGGTCGTAAAACGCAAATCGCTTGTCGGCAGCAGCTTGTCGGCTTTTAAAGTCGCGTCGTTTCCCCATTCGCAGTCCTCAGATCGCAGTTCAGTTTGCAGCTCAGCTTGGTCTGCTAACTTGGCTCAGTCTCAGTTTGGGTTCCAAATCTGTCGCGTGCGGATCAGATCAGTCTTTACAGTTTA
>1054FP001181 CG32698_1           :+U  EU:NC; range  -249 to    50.
CCTTTCGGACATTCGGCTGGCCTTCGGGCAGGAAATAGTCGAAGGGGCGCAGGCGCCGATGGCCAGTTTTGTAAACAGGATGCGAATGCAAGGGCCGCCGGACTGTTCCACAGCCAACGGCAGTTCTGAAGGATCCGATTGCCAGCCGAAGGACCCTTCGGCTGCTCTGTGGCCATCGGAGCCGAGGGCCGCCTGCCAAGTCCTGGCAAGGACTCGACTTTGTTGTGGCGTCTTCTTTAGCCGCGCAACAGTTTTGTTTGAAGCGTCAACACGTGCGGTAGTCACTCGTCCTTGGTCCTG
>1055FP003690 CG8138_1            :+U  EU:NT; range  -249 to    50.
AAGAATTTCGATGCGAGAGGAGTAGTTCTAGTCTTATTTAATATATAGTAAAGCATTTATTTTTTGATTTAACATAAGTAACTAATGTTTTACATACGTCGTTCTTAAATGCTTTAAGTATGATTATTTCTAGGCGCTATATTTCGTGTATCCTGTGTTCTTGTGAACAACTGATGTTCAAAATTTGTGGTAGTTGCGGCACCCATATTAAGCTAAGTGGCACACCTAGCAGTCCAGCGTTCCTAAATCAGAGATACAGATTTAACTTTCACAGAAAATACACTTTTGTAGAAAACGATT
>1056FP010006 CG5958_1            :+U  EU:NT; range  -249 to    50.
TTAAAGGCGTTAGGTGATTGACAGCCGGATTGGTGACCTTTTTTTCTGATTATTGTTGTTATTATATGTATTTCGCTCAGCGCCATTTGTCTAAAAGATAAGGAACGAAAATGGAAGTCGAGCCAAGACGACTGCGATCGCCTCTGCCACGGCGTGCTTTATCATCGACGTCGACGTCGAAGCTGTCGTTCGGCTGATATATAATATAGAAGTTAACTCACAAGGGTTTCCAAAGGCGAACCGAATTTCAGTTGACTCGAATCGCACGAGTCGCGAGGAAGCAAAACTAAAGAACGCTGA
>1057FP009883 CG11050_1           :+U  EU:NT; range  -249 to    50.
CGAGCGACAGCAAGCGGCGTGACGTCGGGAGCCACAAAGACACTGGTAAAAATAATTAGTTTAACGTATAATTAAAATCAATTTGCATGCATATTTGCTTAAAATTAATACAAGATTAGATTTTGTATTGCTTTTATCATTTAGTTTTACAACGCTAGATTTGAATAACCCACATATTTTTTCAGTGCACAGCCACAGCGTCTGCCGCCACAAAGCACTCTAGTCAAGCGAAGTTCGGCGACAACAGCAGTCACGGTTCGCCATCGCACACGGACGGTCGCAGTCACGGTGAATCAGAGT
>1058FP004537 Sirt2_1             :+U  EU:NT; range  -249 to    50.
CCTTTTTGTTTAATGAGTCATAATATGTTCTAACCGTTACAAACACATATTTATTTGCGACCCTTAATAAATCGCTGTTAAATAAAAATCTTTCATTGATAGGCTACTTAAAGTAATTATAATATTTTGGTTTGCTCGCACAAATTTGATTTTAAAATCTAAATCAATAAGCAATGAAATTAAAATTCTAGCTTTTTAATAGCTGTTAGAGATAACTTATTCGTTAGCCTAAACCTATCGATAGTTGTCAGAACTTGTTTTGCTTTTTACGTTAAAACAAAACGCAACATAAACAATTGG
>1059FP005005 Rox8_1              :+U  EU:NT; range  -249 to    50.
AGTAGTATTCCCCTGGTTGCAGGTTCTGTAAAAAAAAGGGCCACATTGCAAAATCTTATGAAAATTATACATAACATACTCACTGTTTTCTCCGCAATCCGACTGTAAAGCTCATCACATTTAACGTGATCTCCACAAGAAATTATATATTTACTGTTTATAAAAATATTTATGCCCATTTCGACGACCTTTTCGATAACGATTGTTATTTCTAGTCTGCTTTGTGCTGCATTTGCGCCCGCGGTGAGTGTGTTAGAGAGAGAAAGCGGTGATGCAAGCGTTATCGCCTGCCCTAGGGTT
>1060FP012806 UGP_2               :+U  EU:NT; range  -249 to    50.
ATAAGCGCCCCCTACTCTCTCGTTCTCCGCACATCAACAAGCCCTACCCCCCACACACCCTCGCTTTCGAATGCCGGCTTGGCACTTCCACTTATTCCTTTTATTTAATTTTTGTTTTGCTCAACAATTTACGCACACACATGTTCTCATCCATCAGCAGAGGTTTGTTGTTGCTGGTTCCTCTATATATATATAATTTTTTTGCTATCACTTGTTGCTGGCTTCTCTTCACTTGTCGCAGCGTTTTTCAGTGCCGTTCTGCCACTGCCGACGTCAACGTCGCCGCTGCCGTCGCCGCGA
>1061FP008794 sei_1               :+U  EU:NT; range  -249 to    50.
AGCCTGATTACACCGGGAAAAAAAAGTTGGTCTTATAAAGCAGTTGACTTCGAAATGAAAATGCCATGTATTTACATACATCTATTCATTTTTTTATTTTATCTATGATATTTAAAAAGTAGAGTATGTGTAACGAACAAGATCGAATTGAAGTGTTTTTAATTGATTGAAAATGATTTTCCACTCCTGATTTCTCCGCGTGCATGTCATACCTGTTCTGTTTTGATTTGCAAGTAAATAAGAAAGTGCATTAGGTAAGAAATCGCAGTTTTCGCCAATTTCAATCTGGAGTAAGTGGAA
>1062FP012205 CG32259_1           :+U  EU:NT; range  -249 to    50.
AATCTAGCATTAAATAAATACTAGATTATTTCGCCATAGATGGTGACAACTCTGGTAGGGGTTGATGAACTGTCAAAATGTTTGACAGTTCCTTTTGCCTGAAACAGCTGACCAACAGCTAATAGAATTATTCAGCAATTTTTGCAGAGAACGATTCGATTCGATTTTGTGGGATTGCTAATTTTATTATCCAGCACGCTGTAAGTTACTTGTCAAATCGATATCATAGAATATCCAACTAACTATTTCATTCTGAACTCGAATGTCATGAGTGGAGAACTTGTGTTCGTTTACTTCATT
>1063FP004891 wda_1               :+U  EU:NT; range  -249 to    50.
ATAAACTAGCTAAGAATAGAGAATATAATAGAGCTAAAAATAAAAAGCTAGTTAATATAAATAAAATATAATATAAATATAAGTTAAAAATGTAAAAATAAATTTAAAATTAAAATATTTCAATATCAATATTGTTATAAAAGAGAAGCCAAATAGCCATCACTGACGAAAACAATTTTGAAAGAACAGCTGTTGCAGCCGCTTAAAATCGATGAATGCACATCGATAGGACAACCCATCTCCGCTGTCAGCACTATAATCGAACGCATATCGGACGCACTGCAGGACGGGATCAGGATA
>1064FP001205 CG15312_1           :+U  EU:NC; range  -249 to    50.
TTCAAAGTTCGTATAAAGCCTTATTTTTAAGTTCAAGCGGATTTATCCAAAATAAAATTCAGTTTTGAGAGCTAAATATTTTCTGTAGCAATCTTATGAGCGCCCCGTAAGGATATTCCTTTTAGCTATTCTTTTGAGCAACTAAAATGGCCATATCTGGCGGGTAAATAGCCGAAGGCCAAGTTCTGGCGGGCAATTTTCCGAGTCCCTGGCACGAAGCCGATTTGAAAGCGCTTCAGTTTCTGTTTCAGTCGAGCGACGCAACTCGAACGCAACGGTACATGAGTGGCGGTTGGCGAG
>1065FP012219 Chd64_1             :+U  EU:NT; range  -249 to    50.
TGGGAAAAATGGGGAGTGCCGGTGGGAGAAATGAGAGTTGCAATCTTATCCTTATCGCAACTTGAAATATAACCGCCAAATTGTCACGAGTGCGAGACAAGGGAAAGGCAAAGAGAGAGAGAGAGCAGCACTTTTATAACCAATTAATGATAAGTCTGCTATCGGTGATATTTCATATGATAAGCGAGGGGAAATGGCCCACAAATAAAATAATGGTCTGTACTTGATTTAACCCCCGATTGGGTATTCAGTCTACCAAGTGCAGCAGCCAGTGTGGGATTAGCCAAAAATGTACCAGTC
>1066FP011721 mthl10_1            :+U  EU:NT; range  -249 to    50.
CAATACCATCGGTTGCATTTCCAATTGGTCAAGTAAAGTATTGCATACTCACACTTGCTGAAAGCTGACCCTAAAGCTTAATCGATTGAACGGCGCTCTGCGCACTGTCTTCTTTCGTGGTGAAAGTATCCGCTTTCGTTTGAAAGCTTTCAATAAAAATGTACGCAGCTTTTCGCTACAGCATTTTGCTCGAAATGTGGCGCTTTGGGGAACTTCAGCAAAAATGGAGCATGTCAGAGGATGGAATTCAGTCGCAGCGAATTCGCCCGACGAAGAAGTTCACTTGCGGTTCAATCGGGA
>1067FP006527 Rme-8_1             :+U  EU:NT; range  -249 to    50.
GGTAATTGGTATGGGAAAAATTGGGAAAAAGCTGGAATCAGGTTTAATTGCAATTTGGTTTTATAAAATGTTTTATGGCACAAACAAACATCCTGACTCAAAAGTGAATTAAGCTTGAAACTTAAATACTCCGAGAATACCGTGAATATGCGTTTACCAATTGCTGCTGAACGGGACCACTATCGATAGAACCTTACAAACTATCGAATCGCTGCAAGACTATTGCCATCGATACTTGCACCTCTATTTATTAGTGTTGTGTAGCCGTGTTACTGCTAAATTGTTTATTGCAAAAATTCC
>1068FP009538 Sr-CIII_1           :+U  EU:NT; range  -249 to    50.
CCTACTATTTAGAAACATTTGGAACTTACCGTATCATTTCACATGTTCTGAAAGAAAAGAGAAGTGTTTATTTATTATAAAATAAAAGTGTATAAAGTAAGCAGCGGTTGGTTCAATATTTGTAGAAGTAAATATAATGTGGAAATACGCAAAAAGTAAACGATAAGATTTTTTGAGATTTTTGGTACAAAAAAGTTGATAGCAGATAAGGAAACGTAAAAATTTGTATTCAAAAGCTTTACTCAGTTCAGTCGTTATTTAGCATCCAAATTTATACAATGGCAATGGTTTCTGTAGAAA
>1069FP009092 CG11835_1           :+U  EU:NT; range  -249 to    50.
ACGGAGAGCTCTGTACAGTATCTTTCGATAACGACACTGACTTTCGATACGTATTATCGGCTTTGAATTGATTGACCGCGAACATTTTTTTCTCCATACTGTATGAAATAGTTTTGATCCTAGAAAGGATCCAAAATCTATATAAGGCGACAAAGATGAACAAAAGTAGTAGATGTTTTATTTAAATTTGTACGTGTAACTGCAAAAGTTAAAACCAAGATGTTAAGTTGTCAGATTATCCAATTCTTTACTCTCTTGACTTCATAATCTAAAATTAAAATGTAGTGTTTTTATTTGGTT
>1070FP001690 CG14407_1           :+U  EU:NC; range  -249 to    50.
TACGACACTCCACTAGATTAAGTAGGTTCTAGCATTGTACTCATAGCTATGTATGCATTATTATTCTAAAATACATTTATTTTAATTGTAAGACATGTACTTTTATCATAACTGACTACTCCTGCTTTATAGTTTCTATAATATGCATAAAAAAAAGTATTAAAATATTATGAAAATTCTTGAAATGCTTATAATCGAAAACCGTTCGATAGTCGATAGGCCGTTCAGTCGCCACTCGAGCGAGCTATCGATACCTTTTTAGCTGACACTTGAACAGCACTTGTTTTATTAGATAATATT
>1071FP000108 Kif3C_1             :+U  EU:NC; range  -249 to    50.
AAATCAGGATATTTAAAAATTTGACTAAAATCTTTATTTTTACTTCAGTCAAATGGCAATTTTATACACATAAGTAAAAAATGTTGCTTTGAAATTCAAAGTTCTTTAAAACTTTGGATGATGAGCGGTTTCATTTCACAAGGTTGGGAAAGACTTATTGATTCTACCAAAATTATGGTATGAAAATGATTTAAATTCGGAGCTTTACGTGAATGTATTTCGAATACTTTCAAAGTAGCTTTTAATTTCATGTATGGATTTTCTCTTGAAGCAATTATAAATATTTTTAGTTGAATTTTA
>1072FP010374 CG5727_1            :+U  EU:NT; range  -249 to    50.
TTTCGTCCGAATCTCGAATATCAAACAATTAACCAGTGCCTTTATTTTGTTCTCTAAAATAAGGACAAAATATTCTATGGAAATTGCACTTAAAAGTTATTCTTACTCTCAACTTAATTTAAATAATTTAACATACGTTAATTCATAATACATAATTTTTGGTTTTCAAATTTTTCTTTTAGCTTTTCAGCGGCGAATTTCGTTTATGTTCTATCGTTTCGCATATTTTAAAGTTCTCTTGATCCGGTCACACTATTTTCGTAGAACAACAAACTTGAGATTGAAAAACATTTGTTTTTA
>1073FP006054 CG7845_1            :+U  EU:NT; range  -249 to    50.
TGCATACTATTTGCTTGCATTTAAAATGACAACAAAACTGCACTTAAAGAAGTTATAATCAAATAAAGTCTTATGCGTATCACTATATTCTCACAAGAGAAGTGGTTTTCAACGAAAAAAATGTTTTAAACTGGTAAACAGCAAACTGAAGCCTAGTGACTACCCTAAATGTTATTAAAATATCGGTGGCCGTTAGATATCGATATAAACGATAACATCGATTATTAAGCATATGTCTTTTACATCTCTATTGCACGTGTAGGATTTGTTTTGACCGCACGAATTTGTATAGCCGCATAC
>1074FP006829 CG13226_1           :+U  EU:NT; range  -249 to    50.
CAAGGTCAATGTCGGGTGTGCTCGTCTGCAGACCGGGCCAAAACAAGATGATCTCGAACTGGGCGTGAAAGCCGCGTGGCGCCAACCAGTTGATGACGTTCTGGCCAAGAGTTGCGTGGTTCCGCTCGGCCTGCGTTCATTATTTGCAGGTGCCGAAGGTCTTCTGGTTCATTTTTTTGCAAACTTATTTGGAAATTCATCCAAGAACACTGTGGTATAAAATATTATTGGGTTTTTCAGTCGGTCCGCAGTTGTTAATCGCCATTAGACTGTTACGGTTACGAAATGTATCTACGCGCG
>1075FP004356 fray_1              :+U  EU:NT; range  -249 to    50.
ATTGAACTTTTTTTATGTTGCGTGGAAGAGAGCATGAGCGTCGAAGAGAAAGACAATTTAAGAGAGCGCAGATCGCACTTATGAATACAGTCGTGGGCGAAAAAAGTTAAACAATAGCCGAACAGTCGGAATCTCAGATAGTGCTCCACACATAATATACATGCAGTAAAATCTTATCAGCAAAACGTGGAAAAATTTATCATATTGTGAAGGGGGAAGAAAGCGGGTATGAATATAACTATTCCCAGTAAGACATGTGTCGAACGTTAAACAAACGTTTTTGTAAACAATTCAGGGTAA
>1076FP002661 CG33293_1           :+U  EU:NT; range  -249 to    50.
CTCACAGACAGCAAACAAAGGGCTGATTTGGCTTGTCTTTTGGCGTGATGCGTGGAATGTATGGGTGGGATATATTGTATAGGATTAATGGAATCTTCACTTGTCTGTTTCCCATTCAAGCCTAAAGAAATAATGAAGGTATATAAAAGGAGGTAAGGACTACCTGCAAAACATTTCGAAAATAAAGGTCAAAGTAGGGCCTGGAGTCGAGCTAAGTTGTCAATGTCGTTTGCGTCCCAGTCCAAATTCAGTTTACATTACTCGGTTACCTCAGTCCGAAGCCACTAGACATATATTTTT
>1077FP011525 CG31675_1           :+U  EU:NT; range  -249 to    50.
TTACTCGCTTCGACCATACACTCCCAGTTTTCCTTTTCCATTTCCATTTCCCACAGGGTCGCTATAAGTTCGGCGCGTCAAGTCTCCACCCGCTAAATGTTCATTAAATTTAGACAAATTAAAACGCTGAGCGATGACGCCAGGCGAAATGGCCATAAAATGTTTTCACCACAGAAAAAAGAGAGCGATAAACGGAAAAGAGAAAAACGGCAAGGAGTTGAATTTGGAAAATGCTTTTGGCATTCTTTTAGTTCGATTTCGTGTGCGGACGTCGACTGACAGACGGCTCCAAGAATTTAG
>1078FP000326 arm_2               :+U  EU:NC; range  -249 to    50.
ACTCAGGTGCTTGTGTTGGTAAATGTTTATACAAGATAAACGGTGAGTTCGAGATAACATGATAACATGAACTAGAAATAAATTCGCCTTAGCTAAATTATAAATATTGTGAATTGAGTTTCTTAAGGATGAAATGCTATACAAATTTCGTGAGATTTTTGTGTTCTCAGAACAAAAAAAATTTGAAAAATTCCTTTGGCCTATCGCACAGGGCCCATCGAGTTATCGGGACAGCAGCAGGCCATCGCTAGTTGGGTTTCGTCGCCATATACACAGTTTTTCTCGAGCAGACAATTCGCT
>1079FP003278 CG8526_1            :+U  EU:NT; range  -249 to    50.
GACGAGTCACTGTTTACGGGGGGTCCCTGTTGCATTTAGTTGTTTTGCTGAACTTTCCACTTTTGATTTTGTATGTGTTAACTCACCAAGGTTTTTGATGGTTTCCAAACAACAATTCATCATTAAAAAATAATTAATATAGAAATAAAATTAATTTGGGCATCAGAAAGTATATGCATTTCCACAATTATAAGCAACGATATTTCTTGTGAAGCAGTGTACATCTCTAACTCTCGGTTAAATTCCCATGCAATACGGTCATACCACCTTTTCGTCAAGCAACGGTTTATTTCGCTTGGT
>1080FP002871 CG1943_1            :+U  EU:NT; range  -249 to    50.
AGCAAGAAAAATAGATGAGTTTCTATATACATACATACATACATATGTGTGTAGAGAAACCGTCGATAAGGTGGCAGAAGGGCAGAACAAATGGGTCTCTCGTTTTCACTCCACTTCGCCAAGATTTGCCAGTGGTGGGGTGATGTCGGATGACGGGCGTCATTGTGCCGGGCGTCACATCCGCAAGTGGCGTGACTGAATTTGTAGTCTAGGGTACTCGTATTTCCGACCGCATCTGATTCACTTTTCATTGTTATGCATTGCAGTCACTGAAACCACAACCAGCAGCGACAAAATGAC
>1081FP004666 CG32491_1           :+U  EU:NT; range  -249 to    50.
TTAGTCCTACAACCTTTTTTAACACACCCGCAAACTAAAATCCTACAGCATATGTAAACTAAAGTATGTAAAAGTTTTCAAAAAGTTATGAACTTAATTATGTGATTTTCGTACTAACATTTAAAAAAAAAATATCAAAGCACATCAACTATCAATATTCATAAAAGTATTTCGATATAAATATTTTAAGCTATCGATATATTGTCACTTTTTGTTTTGCCATCGCCAGCAATCTCGTCGCCTGGTAACACTTCTAATTTTCACGTCAAAGAACTCGGACGCGTTCTGCGTGTCGGCCGC
>1082FP013484 CkIIalpha-i1_1      :+U  EU:NT; range  -249 to    50.
TTTTATACCGTTCAATATGCAGGCGGCATCTTTAGAAAATTCACTTCGATCTCAGATCGTTCACCTAACTCCTAAATCTGAACAACTATCTCTATTCAAATCAATCAAAATTAATTTATTTTTAGATTTGCATAAATTTCTAAGTCCGTAAATTAAAAATCGATTAATTCAATTGCCTATCGACATTAAGCAGCTCTGCATTGTATCGATAAATTAAACATCTATCGATAGTATCGATTAGCAGACATCGAAGAAATCATTGATTACTTGCCTTTTATTAACTTGGTTTTTGGACCTCCT
>1083FP007524 Diap2_1             :+U  EU:NT; range  -249 to    50.
ACAAGAGATTTTGGTTCATTATATCGTTGGTTGGACAGCTGTTGAAATAGTTGGCTGTTATATGGCACTCGTGAAATACCTGGAAACTTCTTAGGTTTGGATATACCGAATAGCAAGGTAAACTGCTTGACCTTGTTTTTGTAAGCAGTGCCCATTAAGTTGGTATTTCATCGATGAAACATTGACGATGTATCGAAAAACATCGATGCTTATTTTTACATCGCTACAATAAGTTTATATTTTTACCTTACCTTATTTTCATTTTCGTCTGCGCTCGCTGGTGATTCCCTTGGTGGCATT
>1084FP010740 ACXB_1              :+U  EU:NT; range  -249 to    50.
TTCGTGAAGGGTCGTGGTGACATACCCACCTATTTTGTGGGCATTGACGAGAACCTTAAATTTATGTCCGCAAAATTGGTAAATCGTAGTTTGTCAAGACGTTTCTCAGTTATGTCTTCACTAGATCCGGATAGCCTTAGGAAGAGTTCGTCTAGTGATCAAGAATCTGGCGAATAACTTGGTATATTTTTTCAAACATTTCCGAAAAAAAATATATATTTTTGATATGTAACCTTATGCTTTTCAATCAGTGTGTGTGGAATATCATTCTATATTAAATCGAGATACAAAAAAATTTTT
>1085FP001295 CG2145_1            :+U  EU:NC; range  -249 to    50.
TAGCCTATTGAAGTGGCTGTAGAGTACCTGTATAGAGGCAAAAACCCACGCCGCCGACGATCGCGTCGTAAGCTCATTAATAAAACCACAAACAACAACAGCGGCTCATACGGCAGCAGCAGCAACAGCAGCAACAACAACAGCAGCTGCAGCAACAACAGCGGCAGCTACAACAGCAACACCGGCGACAGCAGCAACATCAGCTGCGATCGCGAAGATCAGGCGGATGGCGAACTGGAGTCTCTCGTCAGTCGCTTGCCGAGTCTTCGTTCAGCTGGTCGAGCAGTCTTCGAATTTTGA
>1086FP010210 raw_2               :+U  EU:NT; range  -249 to    50.
CGAAAATTATAAAACAATCGAGAGTTGCCCACGCGCAAAGTGAGTTCGGTGGCGTCTTCCTACTCAATTAGGCGGCATTGGTCGAATTTTCGCCTTTTGATTGAATGTTGTTTGTTTTGAACTTGGGAGATGGGCTGCGAATAAAGAGAGGGCTTCTCTTTTGAATCGAATTCTCAGATTCTCCGCTCTCTGCGCCGCGGCGATCGATGGTGGAGGTACTTGTGCTGGGTTTGTTGAGCGTTGCGACTCATTCGCTTGCGTTCATTCGACGCGTTAACAACGTTGCGTATACGCCTCGTC
>1087FP012625 CG7504_1            :+U  EU:NT; range  -249 to    50.
CATGTAAGCCAAGTTTATAACCGGGATCGTGTCTCAACTTAAGTGTTGATAAAGTCGTATTCCCTAACGATCGTTCCTTTTATTTATAAATATAACATTTACGGTATACGATTTTCTTCTTTTCGTGTTTCCTATTAAATAGGCAAAATCTGGCAAAATTTTAAGAGCTACGCTAACAAAATAATTACAACCGGCTTAAATGTACTTTAACGTTGCACTCCCCTAATTCGTTTAACAGCACTGCCATTTACTGTTTACCGCTGACCAAAAAGTGCGTCTTGTTGCTAGTTTAAAAAACGT
[truncated: 116,974 more chars]
