# Supplementary material for: iPro-CSAF: identification of promoters based on convolutional spiking neural networks and spiking attention mechanism
Source: PeerJ Comput Sci. 2025 Mar 26;11:e2761. doi: 10.7717/peerj-cs.2761 (PMC12190325; doi:10.7717/peerj-cs.2761)
Supplement: Supplemental Information 1 [file peerj-cs-11-2761-s001.zip › raw data/D. melanogaster_Non_TATA_Data/Ptrain.txt]

>1FP011018 CG4824_1            :+U  EU:NT; range  -249 to    50.
GCTCTGCAAATTGTTGTAGCTATGTTGGAGTTCTGGAACACCACCTCTCCCTGCGACTTTGTTTTGTTTTTCGCTCTCGACATATGGAATCGAATCTCTTATTCCGGGAGCGGTTCATTGACCCAGCAACAACAATATTCGCCAGATTTTCTCCTGCCAGCGATTTGCGGAATTCATCCGCTCAACAGTTAGAAGTAAATGCCGTCGAGCAGCGGGCAAAATCGATCGACGAAATCGAGAGCCGCGTTCAGTTGCCTTCAAGCCGTACTTAGAAGAAGTGCTGGTCCCCCAGAAATCAGA
>2FP013111 CG5897_1            :+U  EU:NT; range  -249 to    50.
AAATTCAAGTTCAATTCAACTTTATCAATTGAGCAATTGAAAGGGTTTCCCAAAAACGATTTTGGCAAAAACATTTTGAGTAATCGACACCTTTCTTATCCGCTTGTCACTCATCCGAAACATTTCTAATTTCATTGTGAAAATATGTTTGCCCTTATCAGCTTGTTTCGATATCTAACAACAAGACACGACAAAAATCCAAGATAAGTGGCTGTACTTAAATGTAGCAATAGATTGGGAAACGAGTTCAGTACGCGTTTAGTTCCGGAACAGTTGGCGGTCTTACCAAAATGAGAGGTA
>3FP007682 unc-104_3           :+U  EU:NT; range  -249 to    50.
TCCGAAAAAGTGGACACCTTGCGCTAATAATGAAATTCCTTGTGCCCGCGGATGACAGACGGTCGTTTTGTTATTGCGGACCTTTTACGCTATGTGTATGAAATTTATAAAAAAAAAAATTTTCGCATACCCATATATACCATACAGCCCACACGGTTGCTGTTCTTCCAGTTTTGTACCCCGATTGCGGCGCATGCGTCCTGCTGGTGGGCTGGTCGTCGTATCCTCTGAACTTTCCCAGAACTGCTCACTGTGTCGTCTACCCTTAACGGGTGCAGTTCGTTCTGGTCTCGAGAGTCG
>4FP002800 Osi24_1             :+U  EU:NT; range  -249 to    50.
TACTCTTACTAATTTGAACTTAAAATAAACCTTATATGAAATATAGATGACGAGCGGCAGCACTTTCCCATTTTTTTCCGTGTAGTGATCTACCACAGCAGCTGTTGAGTTCAGCACTTGGCCCGGCTCAAACCCTGGCCAAGAGACTCTCTTAGGCCGCTCTTCGCTACGTAAGAAGTGGGTTCGCTCACGTAGCGCTTCGTAAGGTAAAACTGGTTGATGGCACCCGCCGTTTGGCTTTCGCCCGGCAGTCCAAATCTTCGCGAGCTGAAAGGCAGACGCAGACGCGCGAGTAAAGCG
>5FP005910 CG11525_2           :+U  EU:NT; range  -249 to    50.
TGCGGGCTTATTTGAGTTCGGTGTTCAAAATTGTTCGACATCAAAAAAGAATTATTGCGGGCTTATTAGGGTTCGATAACATTACAGCGAAATGTTAGTTAACAGAGAGAATCGAATAACATACACATCGATAGTGAGGGACTATCGCTTCCGCTGGCTTAGGGTATTTTATAGTACAAATTTCAGTTCGCACCAAATCTGTGGAACTTGTAGGCCTACTGGTAACACTGGTCGCTCACAATATTCTTCATTCGTAAAAAAACAACAAAGCGGAGAAGTACCGTTTTTGCGAGCGCGAGT
>6FP001479 LIMK1_1             :+U  EU:NC; range  -249 to    50.
AATATAAAACACTTGAAATCCCAATTTCCGTTAAATAATATATTCAATGGGACCGCATTATTTCTACAACCATACTCATATACGGTCACTCGAAGATTAAAGAAAAACTATTTCAATATTCAATTCTGTTCAATATTTCTTGTTAGTGACAAGCAGCGTGTTTATAATAAAAAATTTGTTCATTAAAGAGTTTATATATTTTTTAAGTTGATTGGCAGCTAGACGATAGTTTTGAGATTCTTTAATGACAGTCCTACGGTCACACTGGCTGAATTGTATTTTATTTTGTGTAGTTTTGTT
>7FP005855 CG33773_1           :+U  EU:NT; range  -249 to    50.
TGCTGAACATTAATATATCATACAGATACATAAATAATTTATACATTTGTTCGCTTTTGAAGCTCATTTTAAAACGCACAATAAATTAAAAACATTTAACTCGTGCTCCTAAAAGTCGTAATTGTTGCTTTACGATCTGATAAGCGATTTATTTCAATCGGTTATTAGGCCAAATAAAACAAAGCACTCGATTGAATTTATAATCATTCATATATTTCGACTGTAATTTTGACATCCGCACAAAAACTCAGTACTGAGTTGGTAGCAAAAAATGAAAGATGAGCGCCAAGAGAATTAACC
>8FP001418 CG2025_1            :+U  EU:NC; range  -249 to    50.
TGATAGAATTGTTATGTGTGGTTTTTTTTCTTCGTCTAAGACCACACTGAATCACTAATCAATTAGCTATGAAGAACACTGTCATACATCACAAAATGTTTTCCAATTTTCATTTCCCTATATGTAAAAATACCGCCACACAAGCCATTTGACATTTGCGACGTTATCGATAAGGCGACACCCAAGGACCTGGTCCATCACTAAGCCCACGTCTTTCGATTAATAGTTTGTATCGTTAACATATAAAATAGTTGCCTTTGCGTTTGCTATTTGACAGCCTGTGATTTTTTCCCCGTGGAT
>9FP009993 Wnt4_1              :+U  EU:NT; range  -249 to    50.
ATGAAGTGATGTCCACATATTGTGACTGCGATCAATTGGTAAGCAACATGTTGCAAGTTTGTCACTGGCTGCGCACGCACACGCATTTGCCTATCAGAACGGCCACCAAAGACGGCCAGGCACGGCTGCAACACCACCAGCAATAGGAACAGCAGCAGCAACAGCACAAGCAGCAACACCAACAGCAGAAGCAGCAGCAACACCATCGGCAACGGCAACACGACGGTCGGCTGTCGATGATTCAGATTCAGTCGAGTGCCGAACGAGCTGATGGACGCACGTGTGGCGCGGTGGTTGAAG
>10FP010130 wol_1               :+U  EU:NT; range  -249 to    50.
TATCATATCGTAGTTTTTGATTTATTATTTAAAACTACATACTTAACCTATATCTACTTAATATTCGCAAGCATAAGAAAGTTTATAACCATTTTAAATTGCCTTTTGTTATATATTTTATTTTAATTCAAAATCATAGAATTCTTACTGCGATAGACCATTAATCGATATCTGCGGTGACTGTGAATGAGTCACTGTTTTGCGGAGAAGTGTCATCCCTAAATTGAGTTGACAACCCTAATCAGCTGCGGCATTTCGGTCTAAAATTCTTGGAATTAAATACGTGGCTCTGTTTATCTC
>11FP007986 CG44435_1           :+U  EU:NT; range  -249 to    50.
GAGGGGAGATCTCGGAGGTGCCCAGGCCGCCAACAGTTCCTGGAATGGGTTTACCCGTAAAGTATACGAGGTTAAGTCAGCTGCAGGCATGGGTATTTGGAGACCCCTTCGTAAAGGGTAAAACCAATACGGGAACCTGGAGCTGGCGCCAAATTTTTGGCCGCAAAAAGAAGAGTCCTACTACCAAGGATAAGCCAGCTAAGACAATGGACGCCAGTACATAGGCTTAGAGTCTGATGTCTAAATAGTAACTCTTTTAAAAATGAAACATTTCGTCAAAAACAAAATTATGGGCCATTT
>12FP006269 CG1942_1            :+U  EU:NT; range  -249 to    50.
GTTTTTGTAATTTCGTTGTATGTAGTATAAAAGTAATACAGCTTATCACTTAACTGACTTATAAATCTTAAGAAATACGACCCACAGCATAAAATGCTTATTGAATCATAGTGCTCTTGAAAGTGGGTAATCTCCTAGGAATCGCCGCATACCTTTGCACCCAGACGGCGATTGCATGCCGAGTTTATAATCTTCATCACTCCAATCGCGAATTCCCATCAGCCCCACACAAAGTGCTACTGACTGGTTAGTTGGCTTGTGATTAGCAGGTAATGCGGGCGCCCTGCATGAAGCCGAGAG
>13FP004568 Lrrk_2              :+U  EU:NT; range  -249 to    50.
CCAAATACTTGTTCGGCCTTGTTAAATTAATTTTAATTTATAAATTTAAGCCAATGGACATAAAAATCAATGATTTTGGGTAGATTATGATTTAGTTATTAAGCTGGCTTTAATCTTTGGAGAAAAGTACGAAGCCCCCTGCGTGCGACACTGATTAACAGCATTCACTTGCGATATTTCGGTCACACAGAGCGCTTAACAGCATATCGTGCCAAAATGAGGAGATATATTCTAAAACAGTAAGAGGTTACACTGTTTGTTGACAAAAAGGTAAACAAAGTGAAAATTTCGCAAAATGTG
>14FP009632 CG34125_1           :+U  EU:NT; range  -249 to    50.
ATTTTGAATTATTTGTAAAAGCGTGTGTTTCAATAACTGGCGTCCTAATAGCACAACTCAAAAATTTACTAATAAATTGTGAGGGACATATTATTCCCATTTTTTATTTATTTTAAAACGCCAAAGAAATAAAATAGCAATTCGCGTGCAGAAAATAAATTTCGAATAAATCCAGATCTGACGGGAAAACTTTACGACATCACTAATCTCGATGAGCTGACAACCCTGTTTGTGACTCAGAGAAACTGCAAGTAAACAAAGTGCAACTTCAAATTACAGACGAGATAAGATGTCGAAGCC
>15FP001292 CG15208_2           :+U  EU:NC; range  -249 to    50.
AAATTTGACGTATTCTGTTACAATTAGCCGAAATTTACCGGCCCCAGTGAGTGTAAGAACGTAAGAGCTCCCGAAAGGATCTGGAAAGGGCAAAAATTAATTAAAGATATATAGAGATTGACTTTGAAGTCACACTGAACGAGTTCCTCGATGGGCACCAGCAGAGGAATTTGTATTTCATCCATACATTCCCTTTTTAGTTTGTAAATAAATCTCATCTAGTTTCCTTTTGCGTTCAAATACAAATTTACTACGACTTCGTATTGCGAACGAATATATACATACATATAATAAAGATGG
>16FP014231 eg_2                :+U  EU:NT; range  -249 to    50.
GATTTCCTGCAGCGACGGCCGCCGATTAACAGTTAAGTTTCGCCGTGCCCTGCCACTGTTGCAAACGCACGCACACAATCTAGCGACGCGTGCGCTTTGTTGTCTTGTTGCCGCTGCTGTTGCTGTTAGTGCTGCTGTTCGTGCTGCCGCGCTGCAGATGCTGCTGCTGCTGGGGTAAGATGATCTTTGAGGCCAGGGCCGCGCTGCCAGTTCGAGTCTGTTTGGCGCTCAGAACGACGGCGACGATTTAGTCTCGGATGGACGCTACGCTGCCAAGCACCGTCAGTCAGGCTTTCGCTG
>17FP001319 CG15202_1           :+U  EU:NC; range  -249 to    50.
GGCCGATCCCCGCCAGAACTCACTCTCGCTTTCAGGGCTGGCTTAATTAATTTAAATTCTTAATTTAAACTAGAGCTGGCGGGCGGCGCAAAGCGAACGCCTTAAGTCGGTCGGCAAACAAAAGCCACAGATGCTATCGCTATCTGGTTGTGCACACACACACATGTGTGCCACATACTCGTGGTAGTACGGCACATGGTTCATTATTAATTTTATATAAAAGCAACAACAATTAATTGTAATTGACTCAGTCGCACGGGCAGCGCTCAACAGCCAAGTCGGATTTGGATTTCGAGCAAT
>18FP014338 RL10_1              :+U  EU:NT; range  -249 to    50.
TTTACTTATTTAGTTGTAGTTTTTTAGCTTTGACGTTTAATCGCCAAAAATATTTTTTATTCCAATAAAAATGTATCGAAGAACACGAACACATACATATTTTACAGTATGTAGATTTTAGTGAGAACAACATATAAAGCAATTCAGTTTTGATTTCAAATTGTTTCAAAACAAAGGAAAACACTTATCTCAAGTACATGATTATCGGTTTGCGACGAAACCTTTTGTGCTTCCGGTGTTCGTGTCTTCCTTTTCTCGTGTGCTTCGTTGGAAGAGGTTAGTGAGCGGTAAATGATCTTT
>19FP010869 CenG1A_2            :+U  EU:NT; range  -249 to    50.
TATTTTTTATATGACGATAAACGTCGCAAAGTCACTGGGTGGCTTCCGGAAGCAGGGGGTATCGTGTTTCCTCGAGTATCTGCAACAAGCTGTCGGGGAATGGGAAACCTGGCCTCCGAGACCATTTGGTTTACCTGCCGATTACCTTTGCAGCTGCTAACAGCACGTGGCAACAGCGCAGCAACAGCTGCTGTTGGCCAACAGAGCGCTGTTATTCGTTAACCCTCCTCGACGCTGGCTCTCGCATCCAGTTGTGTTGCGACCAGCACTCGATGTAGACGTACGCACGGATACTCGATC
>20FP001388 Amun_4              :+U  EU:NC; range  -249 to    50.
ACAGAGACACGGCCGCAGCAGCAGCAGCATTAACAGTAATCAATCGAACTACCTCCCTATGCCACCGCACCGATCCCCCTTGCATATGTAATCGTAACTGTAAACCTAATTGTGTGCCTCTTTTCTTCTCTTTTCATCCACTCTCCTTTGCGTTGCTGCTTCTTCGTGCTCCCTCTCTCGCACTCGCATTCTCTCTGTCTCTCACGTACTCGCTTCTTTCTCGCCGGGAACTCTCAACGCACGAATAGCAGTACGTTGACAGGAGCAGCTCGGAACGGACAGGAAAAGCAGGAGACTAAA
>21FP005985 p120ctn_1           :+U  EU:NT; range  -249 to    50.
AATATAAAAGGCCTTTTTCACGTTATTTGCTTTAGACAAACAAAATAAGTCAGCAGAAAGAAACAAAACATTCCCAATAGCAATCATTTTGCGAAAACCAGAGCACCCAAAACGAAATCGAAAGATTTTGCCAAAATCGAAATCGAAAACAAATTACGATTACCCGAGCATAACCGATTGTAATTAGGATATTTTTTCACATAAAGTATTCGATTGCGCTTACATTATCGAACCACTTAATAATGAACTAGTTCTTTTGTCACAAGCATTACAGAATTTCCTTTTTTGTGTATGATGTTG
>22FP001536 CG43313_1           :+U  EU:NC; range  -249 to    50.
GATAATAGTTTTATGCATTTTTCTGTTACTGTTACGCAATTATCTCAAATACTGGGGATACACATAGATAGTTAGACCTTTCTTTTCTCAACGGCATTGCATTTTTAAATTTTTTAATGGTAGATGGCAGTGTGAAAACTTCGCAGTGTGAACACCATGGCTATCGAAGATCGATACGAAATAGCGATGGATGCAATCGATATTTGCGGGCCTGCCAATCGATGTACAACCACCACTGGCGGTCACTTCAGTTGTTTACTTTTTTACTTTGCGTGCAGCGGAAAACCGGGCCGAATTGAA
>23FP002468 dod_1               :+U  EU:NC; range  -249 to    50.
ATTGAAGGAGGTATTGGAATAGATTTAATTAAGTTATGTGCTAATTTTTCGGCAAAAGATACATATAACATATCAGAATAGCACATATCAGCACATTATTGTTAGTTCGCTGCTATTATATTGGCCTCAGCTGTATCTGCGGTTAGCGAGTGCACCCACCGCAGTTAGCACGTGCCAGCACCTTATTTGGCGAATTCGCCACCATGTGTATCGATATGTCGATGGCAGGCGCTATCGATTTTGATGGATGTTCTCAAAGCGTGTTCGGCGCGGTCACACTGGTGGTTTATTTTATTCCGA
>24FP005173 ssh_2               :+U  EU:NT; range  -249 to    50.
TTTTTGTCGCTTTCCGCTTACCGCTTGTTTTTGTTTTCTTCGCCGCCCCACCGCCCAAAAATAGTTCGCGAGACCTTGACGTCCGCCTGCACAGAGGGAAAAATTAATATCGGGGGTTGATCAATTTAATTTTACAAAACGTTTTAATTCAGATATGCTCAATATGTCAAATCGGTATTTTTGAACACATAAATTAACATTTTATTATTTCTAAGAAATCAGAAAATATAAAAAAAAAAAAAATACTTCACTAAACCGGAATCTTTTTCGAACTTGTGACCCTTTTCTCAAAATCAGACG
>25FP011954 CG15879_1           :+U  EU:NT; range  -249 to    50.
GAATTTCGAAAGAATAGGTATTCAACGAGCTCGTATTAATACACAAAAAATATATCAACATTTAAATAGACAAACGCGAATGTAAACAATGCTAAAAATTGGTAATACTTTTAATCAGCTATTTGAAAAACAAATTCTTCGCTCTCTTATAGTTGGTGATTTGTTTCCGCGCCAAAAACAGCTACTCTTTCTATCGGCGTTTTTTCTCTTTCGTTCGCTTTCAAAAGTGAAACAACAATTTTAGAAATTAGTCGTTGATCAGCTGTTGTAGCCGAAAGAGGTGCGAATCGCCGAATCGCC
>26FP010586 salr_2              :+U  EU:NT; range  -249 to    50.
TTTTTTGCTCTCTCTGCCGCCAGAGAGAGCGACTGGTTAGAGGAGCACAGCTATACGGGTTACAAGCTAACAGTCGACGATAACATTCGAACTGCAGTCTTATACGCCACTTCCCCAGCTGTTAGCGATTAACAGGGGCAGAGCGTGAACGGGTGAGAGCTGTGGAGAGCGGCAGAGAAGCTTTCGCTGCTGCGAATTTTGGCGGCCACGACGACTCCTGTTTTTTTTTCGATTCCGATTCGATTCCATAGAGCGCCGTCGACGCTCCGGCTCGCAGGACGTCGCTGCCTCTGTCGCCGC
>27FP008010 CG15097_1           :+U  EU:NT; range  -249 to    50.
ATCAAATCTTTAAATAAAAATTAACTTAATAATCCGAGTTTCAAAAAAAATATTACAATAAATTTTCCATTATGTAAATTTTATTTAACTAAACAATGGATGTTTTATTATGCAATAAAATCGATCCAGTGTAGAGCGTTAAAAAGTCGTTCAGAACGGCGAGCTTTTCTGGTGTTCCAAAATCCAAACATTCCGCTTCAAGAAAAGCTTTGGGGGTTTGGTTTTTGGGGCTCCAACGGATTTTCGCTCAGTCGCTCTTGAGCTTTCGTGCCGCGTAGTTGCCGTCAGCACAGCGCCGTT
>28FP001199 CG33557_1           :+U  EU:NC; range  -249 to    50.
ATGTTACTTATCCTTGGTACGCCAGCCACTTGATGCACAATTAGTATCGCACAAGTGCCCGGCATTCTTCACTTTTTGTTTTGACAAGTGCACACATTTAGCGAAGAAAACGCACTCGTTATTGTTTCCCATCTTCACGCACAATTTGTCGTCACTAGCCGATGACTTAATTCATTTAGCAGATCCCAAATATGCAGCCGGGGCATATAGAAGTGGATATAGTCATGGGCTCGGCCATAGAGTCCGTTCAGTTGCTCGCCAATCGCCGCTGCTAACGGATGGCGGTCTCATCGTCCTCGT
>29FP013669 rogdi_1             :+U  EU:NT; range  -249 to    50.
TGTTTAGTATATTTTCTAAGCACCTAAGCCCCAAGTTTTTAATCAATTTTGCAGTGTCCCACATTTCAATGCCCCATTTTTGTTAACAAGTAAATGTTATGCTCTTACCAACAGCTGAGCAGCGAGTTGGCCTCTTGTAGCTTCGATCCGGCCAAAGAAAGCTGCCTGGCCGAAAGCTCCGTCTTAACCACGTTAACGTTAACTACAACGAGCATTGGCCTCGTCATTTGGATGGTATGCTATACCGCTGAGTTGAGCGCTGGGCGTCGATCGTCGAACGTCGTACCGCTGCTACGTACC
>30FP008340 CG42365_1           :+U  EU:NT; range  -249 to    50.
GATTGGACTAAAGGACAATTTGAACCTTTGGAACAAGTTGTATGCGCTGGAAAACGCAGAGAGGGCAAAGCTATTTAACTATACTAAGTTCCTAAGCGCAACGAATGAATAAATTGATATTTGTTTTCATATCCCTTTTACTTTAAATGGTATTATTCGATTTAAAAATTTGTGACCTGCATCAGCAGGTCCACCCTAATCAATAAACATATGGTTGCCATTCTCTGGAACACTTTCATTATCAAGCTCACCACTAATATTGTGCTTTGCTTGTGAACTTTTATGTTGTGAAATAGCTGA
>31FP008698 Ssrp_1              :+U  EU:NT; range  -249 to    50.
AAGATCGAGCGAATTGTTATGGTCTTTAAATAAGCTCTGGCTTGCCCATTAAAATTTTTCAATTTAATAATGACTCATATATTGTTCATGTATTGCAAACAAGATATATATAAACAATAAAGGAAACTGCATTGGAATATTAAGAGTTTATATCGATTGCAATTTAAGAATAGTGCACTCAAAAATACTAAACACACATACGGTCACTCTAATATAGCTGACTGGCGTCTAACCTAAAATTAGGCGCGCAGTGTTGTTTTGTGTCTGCCGGAATTATTGTAAATTGGTGACAATTTCGCA
>32FP014093 CG32432_1           :+U  EU:NT; range  -249 to    50.
TACCCCAACACTCAAACAATGTAAACAAAGCTGCCAAGAGAGTGAAAAACAGGACGCAACAGTGTGATGCGAACAGTGACGTAAAAAGGGGGAATATCGGCAAGGAGAATTAAAAGCAGGTAACGCGCCTGCGCCGCCAACTGCCATACTGTTACCAGTATTTCGCAGCCAGTTTTTAGCAGCGAAATCGGTGAAGTGCTGCTGCTTCCACTTCGGTCATGGCAACGCTTTTGGCAGAAGCACGGTTTCAGTTCAGTTTTGGCAGCGAGCGCAGTTCGACGTTGAAAATTGCGGGCTGCC
>33FP006343 slv_3               :+U  EU:NT; range  -249 to    50.
GATAGAAAAGCAATCTTTTAGTTAGTGATGCAAAATCTTTTGTGACACCGAGCGCCAAAAAGGGAAAATGAAATTTGATGAGATTCTTGTTAAGGCTAAACAAGTAAACTGTCTACTTTAATTTATTTCACAGATACCAAAAAGATTTGCCGGTTAACAGTATACATTTTTAAATTCGTGAACTAAGCCCTTGCGTACGGGACCATCTCTAGTCGAAAGTGCCATCTCTACGCCCTCGACCAGCTGTTCAGCTTTTTGTTGACGTTGTAGTTGAAACCGCAGCGTCTTTAACCACCGTTT
>34FP009586 ine_1               :+U  EU:NT; range  -249 to    50.
GGAGATTTTAACACCCTTGTGGCATCTTTGGGCGCGGGGTCCACATGATTGCCCACCGTCCCCGAAACGTGCCGATCTCGCATCAGCTATTTTTAAGCAACGTTCCTTAACGAGATCAATAGATCGGTTCGATCGGTTTTGTGATTTATCTGTTTGTGTTGACCAGACCAATTACCACTCCCCATTGTGTGCTCCATAAACACCGGGATTGCGGCCGAAACCCGGCTGAAAATTGCCGGATTTGTAGTCAGTAGCGCGCTAACCCACAAACCGATCAGTTGCCACTCCCAGTTTCCACCA
>35FP006692 CG12912_1           :+U  EU:NT; range  -249 to    50.
CGCAACAAACGTTCGTTCGACTGTGCTCGTTTTCCTTCGTGTTGTGGCTTCCAGTTTTTCCTGGCTATGCACTTGGCATTATGCCTACTAACCCTATTTTCGCAGCAGTTCGCAGCGAGTCCCATTTTTCAACTTGCATGCGGATACACACGCACACACACACTCGGATTTTCCTTTTCCCAGAAACTGAGGCGCAACCCCCACGAAACGGAAAGTTTGTGCAGCGGCAGAACGAACTGTGTTTGTGGCACTCGAATTTGGGACACATTCCTGTAAAGGACGCAGCTCCGGTCAGCTGCT
>36FP011754 CG3386_1            :+U  EU:NT; range  -249 to    50.
CTTCTTCTTTTTTTGCCGGGCGGGAGGTCACCCACACACACACACACAGGCGAGCCAGAAGAGAGAAAGAGACAAAGCGCATGTAAATGAAAATAACGGAACAAAGAGGTCAATCATTGAATTCTATCTTGTTAAAGAGAGAATTTCCCTGATTCAGAGTGTATTTTAAAATTTTCCCTGATCAGTGTGAAATTTTGGAGAGCGAGTTAAAATAAATTCATACTTTGCTGATGATTTCCTTATGCCGACAATCTTGATTGGGGCTAAGATGGGTAAGTGCGCAGGTCTGCCCTTAGTTAA
>37FP009033 CG3645_2            :+U  EU:NT; range  -249 to    50.
AGCCCCAAAAACGAAAGCGAAACGAGAAGGTATTAAAGAAAACCCGGTGTAGTCGTTGAAGAAATTTAATTGGAGCAAACTCGAGCAAGCACTAGACATTAGACGTTGCAATTGCAGTTGCAGATGCAACAAAAGTGAAATTACAAAATTAATGCAAAAAACGAGTCTTCAAGAGTAATCGGGACGAAATCAGATGGTTCGAGCAAAAGGCATGCATTAATCCTATTCTATCAAGATCTAAAAAATGACATTCTATCCTAATTATACAAAATATAGAGTAGGCTTTCAGCGACCCTTAGC
>38FP008695 CG9850_1            :+U  EU:NT; range  -249 to    50.
GGAACGAAAAGTGCAAGTGTTTTATGTTTCGCTTTCGTTGGTCGCAGAGCTTTCAAGGCTTTGGCTTTGGCTTGGCTTGGCTTGGCTTTCGGTTATGATATGGCCAGCAGATCGTCTAGCAGCTATAAGTTTTGGCCCAAAGCTCCGCTCCGCTCAGCTCTCGTACCGCCGATGGTGCCGTCTCGCTCGGGCAGCCAGCTTTGGATCGGTTTTGGACTCCGTGGAGCGTTCCGAGCGATCGTTAACTTTAGTGTGCGCCGACCTGTTTCCGTAGACGGCCACAAAAAACCGTCAAAGACT
>39FP004402 Smu1_1              :+U  EU:NT; range  -249 to    50.
TTTACTAACTGTTTTAGGTACAGCACAGCAGCAACGGATCGCGGTTGAAGTTGATTGTTCCGGATTCGATGGAGTACTGTACACGGCGGCGGGAATATGGTGACTGATTCAACCCGCCTGGTCAGATCGTTTACCGCCGAAAAACAAAAAGAGCGGGAACATCGCCATTTGTTTCTTTTTTTTTTAATCGGTGTTACCTATCGTTATGCTTGTTTTTGTCAACCGGCTGATCGGTAACTGTGTGTGTGTGTGTGTGTGTGTCTATTCTATTGCCGGTAATGTTTTTACATACATCTTTAC
>40FP008418 CG3045_1            :+U  EU:NT; range  -249 to    50.
ACCGTGCTGAAGTCAGAAACATACAAATGGTCACAATAAAAATACCAAAATTACAGGCTTCATATCATATATTTATTTCTGATCAACTTTGGAATGACAGATTATTAATAAAGGTTTTATTTTTCAAAATACGTGAAATCAAGTAAATTCGCCTACTTTATTGTTCAAATTGCCAAACAGCTTTTTCATACAACAAACAACATGCAACATCCAGTGGATTTGCGCTATTAGCAAAGCTTGCTCATCTCTGTTGTGCGCGTTTCGTAGCGAATGGCAAAAGCCAAAGTAATTTCACGTGTT
>41FP006065 CG30432_1           :+U  EU:NT; range  -249 to    50.
AGTCGATCTGGCCATGTCCGTCTGTCCGTATAAATGTGCAGATCTCAGGAACTATAAAAGCTAGGAGGTTAAAATTCACCATACAGATTCTAGAGACAGAGTCGCAGCGCAAGATTGGGTTTGGCAACTTGAATTAACAAACTAGCGTTCGACAAGAGCCGAAGATCACGAAGATATATAGTTTATATGCCTGTTACAAACTTTTCAACGAATCTAGTACACTTTACTCTACGAGTAACGGGTATAATCAGTCAGTTATTAGAAACCTGTCAAATCAGTGAACAAATCTTTTTCTCTAGT
>42FP002331 CG12531_1           :+U  EU:NC; range  -249 to    50.
TGTAGCTTTAGCAGGACAACTCTGTTATAGATACAGGGAACTTCCTGCTCAGCGGCGTTGCCAGATCGCGACAACTACGTCGCTTACCATTCACCGTTAGCCTTTCAGCGTTCACCGTTCGCCATTCGCCGCATCGCAACACGCACGCAAGTAATGCTGTAAGGACGAAAGCTCTGCAGCAGGAGCGGGCCAGAGGCGAACTCGCTGCTTCGTTTCGCACAAAAAAGTGATACACACGGAAAAATCGCTGGCATTCATTCACCGAATACCGAGGCGAGAAGCGCGACCGCCTGCGAGAAA
>43FP001313 Gtp-bp_1            :+U  EU:NC; range  -249 to    50.
CCTCTAACTGCTGCCCTACATTTGAAATGTATAAGTTAGCTTGGAACTACTGTATTTGCATTTCATATGAATAATAGACTTCTAGTGAAATTAATATTGCTTATTGTTTTTTTTTTTTTCAAATTGAACTATTTGTATTTAACGGTTTTTCGGCTTTCAAAAGTGACAGCTTTCGATATCGATAACGCGCGTAGCTATCGAGCGCGCTGCCATCGCTAGGCAAGTGACGTGGAACGTGTGGCAACTTTTGATTTGATGCAAATGCAATGCGAGTAGAGTGCGTTGTTGTTGAAAGTGACG
>44FP000625 CG12681_1           :+U  EU:NC; range  -249 to    50.
GTAACACCCTGTTTTTCCGACACTTTTACCAACGGAAAATGTAAGGGAAAACTTGGTTGCCCATCCGTGTGTATTTCTGTGTGTGCGCTGCTCGTTAGCTCAACTCCGTGGAGATAGTTTTCCGACTTTTCTCATCGATTGGGAGCCCAGTATCTGGCTGCTGTATTCATTTTCTTGCGGCCAAGTGGGCCGTGTAATCGCTGTCAGTCGTCATGCGATTCAGCTCGAACACTTTAACGAAGCCCAGTTAGTTTTCGTTCGGAAGCCAAAACATCAGCACCGAACGTCTATACATTTTCC
>45FP006166 CG12836_1           :+U  EU:NT; range  -249 to    50.
AGCCGGAAGGCCGAGGCCCAACTCGAAGTCGGCGATGGCATCGTGAGATGTTTGCGGGAAACCCTTTGATAGCTCTATGCAAAATATACGAAACTATGCCATCCCTAGTCCGGCTGGAGAGCGGACCTAAGCCAACAAAGCTTCAATGAACTTTTGACGACGTGTGGATACCCCATCCGACCCCCTTGCGGGGCACCAACTGGAGGCCCTGTCGATGGGCAGAACTCGTGTCGGCATGTCGCTCCTGTCAGTGTGCAGATAGCAGCGCTCGGTGTTTGTTTTCCCGCTGCCGGCTGGCAG
>46FP008607 CG3124_1            :+U  EU:NT; range  -249 to    50.
GGATGGACCTTCGAGTGGACTTTAACTTTCCTTCTAGTCTTGTGGCCTTTGCGTCCCATTTACTCGATGTGATAACAAGTAATTTGGAAATATACAATACGATAAATACTCTGACGTTTTTGATAATATTATTATCCAAAGCCTTTGAGATGATCATGAAAAAAACACGCTAAAATTGTATTCTATTCAATCATAGTAGGCTTTTCCCATCTCTGTCAGATGTCTGGGAAGTTTTCCTCTACACACTTCATTCGTATTTATTTCATCGTAGGATTCAGATCTATTGGTAGAAAGTAAGAA
>47FP006944 CG43191_1           :+U  EU:NT; range  -249 to    50.
GGCCGAGATTTTCTCCAATATTGTGCTCATGGCTGGCTGAGAGTTAAACGCGGTTCACAGAAAACCCCAGTTATCAACAAATATGCATGTAAAAATAAAATATATAAAACTCTCGCGTGGACAGTTGGAGGTGCAATCGATATGTATTCGATACAATCGATTTGTTCAGTAATGTGGTCGATTCCCAACGTTAGCCAACACTTAACGAATCGTAAAAGTATTCTTAGACAAAATTAAAATGGTCAGGCTGATTGGAATATAGCCGTTACAATTTGATGGCTGCAAGAATGTTTGCTAAAG
>48FP012465 vvl_1               :+U  EU:NT; range  -249 to    50.
GAATACAGCGAGCCCAATAGAGCGCAAGTCTCCCTTCCAGTTGCTCGGTAGAGCGTCTATCTCGCTTGCCGCACCAATGGCGGTGCTGCTCGCACACATGGAACGCTGGAAGGCCAGCGGACAAACTGGTTTCGCTCGCCGGGGTGTGTGTGCGTACTGCGCTCGTTGGTGTGCGTAAACGTATCGGTGTGACGTACCGCCGAGCGTCGAGAGCGCTCAACGTAGAGCTGCGGTGCGAGACATGACGTTAGTTCACTTCGATAGCTCTACGAGTCTGCACGTGAATTTTCCCTGGGCTCT
>49FP000005 pan_3               :+U  EU:NC; range  -249 to    50.
TAAATCTGATAACATTTTGAACCGGGAATTATTTTAGAGTACCATTCTTTGTTTTGTGCCTGTTTCAGTATAAATTAATTATGCGCCTGATTTAAAGTACAAAATGTGTAAATATATCACCTTACCGTCGCGGGTGCACCCAATTGTGCTTTGATGAATAAATATACATATATGCAACATATATAACTTCCTGTGTTAGTATAAGTGTATGTCAGCCAAAAACAAATATATATATGAGTGTTTATCGGCATTCGTGTGCTGGCAGAGCAGCGATCAAAGCTGCGTTCGGTACTCGTTGAC
>50FP000087 PlexA_1             :+U  EU:NC; range  -249 to    50.
TATATTTATTTCATTTTTTAATAATGCTCAAGGAAATTAGAGAGATAATAAATATTATCTGGCTTGGGAATCAAACCCCTTCCAAATTACTTTCGTACGAGTCATTACACAGTAACAACAAGACATTTTCCATGTACTCGTGAACATTACATTTTGAAGTGTGCCATCGGTTAATTTAGGTATCGATAGTGATAGGTATGAACGGGTCTTAGGACTAACAACTAGTTGTTTAATTCTCTCCTCTGCCTTATAGTATCGATAACATTTACATACAATGATGTGTAAATTAAAGTGTGGTGT
>51FP005543 CG33346_1           :+U  EU:NT; range  -249 to    50.
CAGAAGTTTGAAAGATATGTATATAAATCGTATCGAAATAAATATGACTAAGATGCCAATTCTTGGAAGCTTGGTGTGGCATTGAACTGATAAGCTCTTAATATATGTACATTTAATTAAATACTTGGCTGTAAAATGTACACTCCAAAGATAAGACATTCAATTGTGTTGTTTGTGTATCCTATTGTAATATAGCTACTTATCTTATCATTCAGAAGTTTCTCTTTAAGCTTATTTTTCGATATCTTCAGTTCTACTTTCAAGCTTGTACCATGAAGATGCACGAGCTACGATATCTAA
>52FP007712 Pkc53E_1            :+U  EU:NT; range  -249 to    50.
TGAGAGGAAACTGAAGCAATCGGCCAAAAACAGAATGATGCCCTGTGATGACCGATGATGTGGCAAGTGCTTTAATTGAAAACAAAACGTATTTCATGAAAATGAATAGCAATTCGATTAAAGCGAATAATTTCCAATTCAACGCTTGCCGCCACTTGTCAGAGTCAGAAGAGTAGCTTCCATTGCAGTTTGTCAATTTCCGCTGGCAGTGAAATGGGGAAAAACAAGCTCTAATGGGACCGATGGGTGGAAAATTGGTTTTGGTTTTTTTTTTACTGATTGGGTCGGCCAGAGTGCCTC
>53FP011197 CG42635_1           :+U  EU:NT; range  -249 to    50.
GGCATTTCTGGTTGATCACCATGTGTCGGAGCCCGTGATCGATGTATCCGGCATGATTCAGCCCGTTCGTAAAATAGTCTTGATTGTAAACGATTCAACGCCGGAGCACCATGTCGACCAGGAGCAGGTGGTCAGTTCGGATGACATTAACTACCTGATAAATGAAATTTCGCGAAGTATCCGAAACTTGGCCCGTTCGACCTATAATACCATCTCGGCGATGGCTGGAGAGTAGCCCTAGAATTATTTGTCATCGTGGTCGATCGAAAAATCCGACATCGACCCTCCTGATCCTCCAGA
>54FP009787 Gal_1               :+U  EU:NT; range  -249 to    50.
GATTAACATTACGGCACTCTGGAGTACTTATAAGCTGGAAAAGCACTTGTGCGGATGGAAAATATCTCAACGAGGAATTCAAAACGAATACCGATTAGCCGGCGAAATGTACAGCACTATCAGCCACTCCAGCGGCGACCAACAGGCCTTATCGGGCCACCAGGAAAGGCGCGTCCAAAGTTCCCAAGGCTGGCCATCCAAACCATAACTCAAACTCACTGTCCACTGCCCACCAGCCATTACCCTGACATTGTGCTCCCGTCGGCACTGGCGATCGGTTGTGTATTCTGGTCCACCCAT
>55FP004298 CG7998_1            :+U  EU:NT; range  -249 to    50.
TTTGCTGCATCTAAATATGCTGCACTGCAACTGCAATTTAAATATTTCCATACGAAAGTATGCTTTTCCTTAATATTGCAAGCATATGGCCAACAAATATCTAGTTCATATGCACATAAAATGTTCCCCCCAAATCAAAACCCAACGAAAAGCTTTCATTCAAGTAAAAGCTCCCTCAGCGAAAGCAACCCTGTTCTCCCCCGCCCCCACGGCAACAACAACAACAACATGGATTCGCAAATCTGTTTCATTGGCCCGTGGGATTTTGCTGGCAGAACTGCTCTCGTTTAATTGTTTTAA
>56FP009882 CG11050_2           :+U  EU:NT; range  -249 to    50.
CGTGCCACACGACGCACACAACGTACCGCCACGAATTCCCCCTCCCCGCGATCGAACGCCTTCACCTTGAGCTGCCTGTCAATTCTCGGCATCGCTTCCTATTTATTCGCTGCCCCTGTTCTAACGGAACTTCTTGCACCCAGGTAGCCGAACTACACACACACACACACACACGTGCATCAGAGAAACAGCTGCGGCGGTAAAATAGTGCGCAAAATTTGAAGTCGATTGTGTGTTTCAGCCATTTCCATTCCATAGGCACATACATAGGTGCAAACAAACTTTAATTTCAAACGGTTC
>57FP005444 CG3368_1            :+U  EU:NT; range  -249 to    50.
CTAGTTAACATTACCAGACAGCCATCCCTCACAAAATATAACGAAAATTTTAAACACTGAGTCTCTAAACGAAGTACTTGGTACCGCTATAAATGATAAATATAAAAATTATATGTCACATTAATTGGAAACATAATTTTTAATCAACAACGGTTGGGCGTTTCAAGTTTTTAGATAACGAAAAGCCATCGATTATCGATTACCGCGCAATTATCGTAGCGCAGTGGCCGGTTTTGTGGAGCCCTGGTTGTGGTAAGACGAAAGTTGTGAGAATTGAGATTGGGCATGTCGGAATCTCCG
>58FP008467 CG4610_1            :+U  EU:NT; range  -249 to    50.
CTAAGTAGAATGGAAATAAAACAAACATTGTTACATAAGCAAAATGAAATAAATATATGACGATTTTGCAATATCTAAATAGATTATATTATGAAAAGCAATAATAAAATGAAAGACAGCTTATTACTTTTAATGCGGACCAAAATATTGTTTTTTAAAATTTGCCGCCAACTTTCAATTCATTGCACAGCCACCCTATCGATATATCGACTATCGATTACAACGCTAGAACATGTGTTGTGCAACTCCAGTTGTTGTTATTGTGGGGTGTTTTGAAAATGCAGCAGCTACGAAATGCCG
>59FP011615 CG34173_1           :+U  EU:NT; range  -249 to    50.
TCTTTCAGACTCCGGGTAGATTTCAAAAGTCGAAAAAACACGCAAACAGTAATTGATTAACGAATAACGTTAATATTGCCCTAGGTATTTGCTACTTTTTATTTTGCAACTTTGAGGTCCTTTTTCTCAAAATTCTCTCATAATGGTGAAAAAAATCAAAAAATAATGTGTACTATAAGCTAAACAACTTTAGTTTTTCGCCAGAACACTCAGACTGTCATTGAATAATCTATCAGAGATTGTGTCAATAATCTGATTTTTTCCCGCCTATGTTCTATATTTAAATCGTTTGAATAGGTT
>60FP003752 CG9621_1            :+U  EU:NT; range  -249 to    50.
GAAGGGCATTTTGGCACTGAGCATGCTACGTCACGAATTGTATTTGCAAATTGGACGAGGGGCAGCCAGTGTCAACGAAAGTGCCAACCCGGGGACATCCAAACATAGCGCGCCCCATTCCGGAGCGAAATAATCTCCGTCATTGAACTGCACCAGATGCCGCTGATCCCACAGCGACCAAGATCATGATCAGTGTGGAAATTGCACAAGCCGTATTCGGTTCGGATTCCAAAGCGGTGGCCACTATCAGTTGTTTGGCGATCGCCAAGAGCCGCGGATCGAGTCAAATACGGCGTACAT
>61FP006469 lin_1               :+U  EU:NT; range  -249 to    50.
CACTTAATTATTATCACGCATTAGAAAATTAAAACTACCGGAGTCATTGTTATTAGAATTACTTTAGCAAACATTGTTGCTAAAGTTATAAGCGTGCAATAATTATTTTTAAAAAATAATACATTTCGGAAAGTAAAATATATGTGAATTGAGTTGTGACGACAGAGCTATGGTTGCGAGCCTGGCTATGTATATAGCTAACGCCAAATACCAAGATCCGTTTGGCAACGCTGCGCAAGTAGGGTTACCAGGTAGCTGAAACTCGCTAAAAGATGGCGACGCGCACTTAATTTTTGTTTT
>62FP010277 scat_1              :+U  EU:NT; range  -249 to    50.
ATAATTAAAACATATAATTATTATTCAACTTAAATTTTTAAAGCATAATTCTATTTATTTGATATTTTGTTTTTTAGATATTCAAATTACATTAATTATATTAACTAAACATATACTATATTTATTTTCTGTTAAAATTAATTACTTTCATATTTTAATTTCGAGCTGCTGGCATCGCGCGCTTGACCGTTTCCAGCCCTCGCCAGCTGCCATCCAGTCCGCCGCTGTTTTACAACACTGAACTTCGTCATAATATTGTTCCACTTACAATTGCTCAATTAAGCGACCGCAGAAGCAACA
>63FP008856 Rpn8_1              :+U  EU:NT; range  -249 to    50.
TATACCCTTCCCTTTATAACATATAGAACTATTAGGTTTTCTTAACAGCTGTAGAAAATCGATATCAATTCACTACTTTCCAGAACACGACAACTTTATTGTTCTAAAATGTAAGTGTAGGAAAATAATGAATATGTTATATTTAATATGCTGTATTCCGAGTCCGAGTGTGACCAGTTAATCATTTTTAGAAAAGCATGCTTTTGCTTGCCTTGAAATAAATTCAGAAAGCGAGGCGTCGGCCACACTGTAAATCGTTTCTGCTTGTCATTTTGGCCTGAGTTTTTTGCCGCAAATTGC
>64FP006863 CG13204_2           :+U  EU:NT; range  -249 to    50.
GGGGCCCCGCTTTTGCTGTTGCTGTTGTCGCTGGTGCTGCTGTTGCTGTTGCTGGTTGTTGTTGGTTCGGGCTGTCTATGCATGTATGTGTGAGTGTGCGTTCGTGTGTGAGTGTGCGCGCGCGGCGGTAGGTGGGGGCGGGGCGGGGCAGGGTGAATCAGGGGCGGTGCGGCATGGGGGAACGGTGGAGTGGGGAGCGTACTTGTGTGTGCATGCAGCTCTCGGCGGCGTCGTCGTCGTCGTCGTTTCATTCAAGTGTCCAACGTTTGCCGGAGCGGTCGCACACAGAACGGTAGTCGG
>65FP005115 ash2_3              :+U  EU:NT; range  -249 to    50.
GCCCTCGCCTCTCAACACGGAACACTGTTTTTCGGCAACAAAAAAATGATAATTCTACACTCGGACATATATATATGGTAGGGATATATATATATACAATTACAATCGAAGCAAGAGCCAGAGTTGGAGCGAAGAGGCAGGGGCAGGGTTGTCAGGCTGTGTGCTCTAAATGTTGTCGTCTATCGTTTATCGCTCTTTGGCGACGTTCTGGTATTTGCAAACGCACCATGTGTTTGCCCGCCAACGGTCACTCTGGCCAGCCACCGAATTTCTTGCGGGCCGCTAATATTTGTTTACATG
>66FP005701 Zip99C_6            :+U  EU:NT; range  -249 to    50.
CCCTATGAAGCCGTCTAGTCACACTTAAGTTGCCATGATTAAATTTTACAGAGACTCGCTTATCGAACCTGACAACGAGCGCAGTTGAGAGAGTTTTTCCCTGCCCCTTTATTGATTATGGCTGACATTGTCCATATCTAAAGGATTTTCGCATCACCGTCTGTCTGATACTAAGAACCGCATCTAGTTATTCAATGATTTTGTTGCCAGGTGGCGGATTTGGGGAAACATTTGCTTAACTGGCTATTTGTATCAAAATTTACGTGTGTGCTGACATTTCTTAAACCATTTAAATTATAT
>67FP003730 CG14370_1           :+U  EU:NT; range  -249 to    50.
TCATCCATTAAAGCTGCCAGCAGCGTACATAAAGCCAAACAATTCCCCTAACTACCCAAATTGATCAATTTCAATTCACTGCAAATAGCCTGGGCGTGATTTGTTGGGGTGGCCCAACACTATTGCCAGTAATGTCACCCCCCCGTTGGTAATGTTTTGCAATATAAACTTTTTGTACTTTTACGATATAGGAAACCCTACTTTCTCTGTCACAAAAGCCAAAAAAAAATATAAAAAAAATATATATATATATCAAACGACACCTCTGCCAAGTAGCTTCGTAAAAAATTTGTCAAAGCC
>68FP012407 Ets65A_1            :+U  EU:NT; range  -249 to    50.
CCTGCAACGCAGAAGCAGCACTGGCAGCAGCGGCAGCGACAGAGGCAGCCACACATATCGCAAGCAGACCAACCCAGACAGATAGATACATACCCGGGCAGCAGGCAGCGCACCACCCACCACCGCCCACCAAGGCGACCAACCACCAGCCACCCCCCAAATGGTCACAAAAACATCGCTAAGGGTTGGAGGCAGGACGATGGCAGGACGCAAGGCAGGATATGCGCGATTTGACGACGGAATGAAATCAATTGTTACGCTGCCGTGCCACAGATCGGACGCAATCCGGTGTCAGTGCTC
>69FP008460 CG3633_1            :+U  EU:NT; range  -249 to    50.
ATTGGAATATGTCACCATATTAATGTAAAATAATATGTTTATAATATGAAATCTTTATAAATTGTTATATTTAATCTTCATTATTTGCTTATATTTAAACAATAATGATTTCTTTATAATAAAAAATCTTTATAAATTCGTTATACCTGCCGATTATTTGTGGATGAGGGGCGATTAGCTGCCATCTCCGGTTCGTTATCGATAGTCACCAAGTGCCGATACCCACCAGGTCGCAGGTTCCAGGTCTTATTTAACAAGCTTTCAGCGAATTCTCTATGAAAATGATCCGGAATCGCTTTG
>70FP000877 ogre_3              :+U  EU:NC; range  -249 to    50.
CCAGAAGAAGAGCCTGACAAGACAACGGAATTCTGCGTAAGTCTATCACAAAAACGTAATCAAAAATATCCAAAAACAAATCTGGGGGATATGGGGAAATGCGGGGGAATGCATTCTTCATCTTGCCAACGAAAGCTGCCTAATCGAGAGAAGAAGCTTTCGAGCCGAGCTTTCGAATAACACCGATGACTTCTGAAGAACGAGAAAGCCCACCTGGGCGACAGGGATAGAGATAGAGACAGTGGGATTAGTTGTATAACTATAATACGATCCCCCGAGATTAAGCGAGATGTCAGCCCC
>71FP007459 SRPK_1              :+U  EU:NT; range  -249 to    50.
ATCGCTTGGTAGCGATAAGGCAATGAGGACCTGATAACGGTCAAACAGGCTCGACTAAACCGGCAGATAGAGCTATGACATGATATGCGACCCTCTCTGTCTTTGCAATCCAAGCGGATTTATTGAAAAAAATGATTATTAATAGAATCTTGCATGGTTTTGAAATTAAACATTTGGAGGAGCAGGCTAGTGTTTACAAAATATAAAACAACCCTTGAAATAAACGTCAAGTTGACATACATTTTTAGTAGAATACATTTGGAGCTTCCAAATGCCAAACTACTGATTCTCGCATCATAT
>72FP000177 SkpA_3              :+U  EU:NC; range  -249 to    50.
TTTGCACCAAGTGTCGCTGTTGCTATTTGCTACCGCCGCTCCTCTTGACGAATAAGTCGGGACTTGTATCAGCTCTAATTCGGACTTAGTTTACAAAATGCGGCTGCTTTTTTTCCGCGATACTCGGATTAGTGATGTAAAAAGACGTTGATGCTTCGACCACTGAAGTCAGTGCGATATGTATCGATAATTGAATGCCATCGATTGCTACGATTAAAACTGCCACCGCAGTTAGCGGAGACGCTCACCATTCTCTATTCGCCATTTGAAAGTATCGGTGTAATTTGTTTTCAGAGAAAT
>73FP003966 Trax_1              :+U  EU:NT; range  -249 to    50.
GATTACTGACCTTCATAAACTCATTCTTGTCGAAGCACAGCTTCTCCGCTGTGCTGGTGGAGCCAGCGGTCAAGTGAGCCGACTTTTTGACCGGATCATGCATTGCCTTAGGGCTGGAATTTAATTATTTGTATATTTTTAACAAATTCTTGCCACGAAAGTTTCTCGGGTCTTAGCACCGATATCAGGTGGCGATATTTGTCGGCAACTATCGATATGGTTAATACCTCAATTATCGGACATTTGTTTACAATAAATTTTTTGCCGACGCGATTGAAAATCTAAAAAAATAAAAACAAA
>74FP012406 Ets65A_2            :+U  EU:NT; range  -249 to    50.
GTTGGCTCCGCCCACCAGCAGCCGATGACAGCGGCAGATAACAGAGCAGCGGCAAAGTGGGCGGTGGATGGGGTTGTGGTGCGGAGAGCGCGCCTGCGCATTAGCCGCCGCAGAAACGCAGGACGATGGGGTGACACATCCTCGGTGATAGCGCCCAGTTCCCCTGCCACACAGAGCCACCGCTTGTGGGAGGAGTGTGTCGCCATCTTTGAGCGTGGACTGGTGACTGGACGGGATGATCTGGCCGCCACATTAACTTGGAGTGCGCGCTACCAAGTGCAACACGTCGCGGACGACATA
>75FP002250 CG7884_1            :+U  EU:NC; range  -249 to    50.
AGCAGGATGCAGGTCCGTCGCAGTCGTTGTCACAGATATTTGCAACATTTTGCATGTGGCCTTTGAGCGGGTGCCGCTCACGTACGCTCCGCGCAGTCGCAGTATGTCTACGTCACGATTCCGCTCTCTCCCGCCAAATTTCTCTTTCCGGATTGCGCTCTGTTTCTTTCTCTCTCTTTCTCTCTCTCTCCCGATCGCAGTTGGCAGTTGGGTTGGCCTTACCTGCCGCATTTTCCACGGCCAGCGCTCAGTTCGTGGGCGCCTGCGCGCATGTGCAGTTCGAGTTTTCAGTGAGAAGAT
>76FP006209 Aldh-III_4          :+U  EU:NT; range  -249 to    50.
CACTGGATTAGCAGTGACATGAACCAAGATTAACTTAACACTTACTATTGTTTTACAAATAAAACGAAAACTTAAATGTTTACGCCAATAGACTGTAGTTACATCCCGATAATTTTTAAAGAACCACTTTAAACTTTATTATTGTCGAAATTTACGACTGTAGCTCGTCTTATATTAGGCGCCCTTTGGCACTTTTTAGCTACAAATTCGAAGCCCAGCGCGGTCACACTGGCAGCAAGTTTCGCATTCAGATCCGATCCAAATCTTGAAATATACAAGTTTTGTTGTCGCGGTGAACGG
>77FP000578 mei-9_1             :+U  EU:NC; range  -249 to    50.
ATAAAACTTTTAACTGAATTAGAGACAAAATATTGCCGTATCGATGGCATGGGGTAAGTGGATTATAAGGTATGTCTCTATGTTTTTACAAAAATCGCTTGCTGTATCTAAACAATTGCGCTAAATGAGCAAATTTAATAAAACTTTTAACTGAATTAGAGACAAAAAAAAAAGTTTTCATATATATTAACCTTTTGTTCTCTAACCATATCGCGGTAGTCTGGCAGCCCTGTCACAACCGGTACCGATAACCACGACCAGCTGATTGAACCGGCATATTTGCGAAATTAAATCCTTAGC
>78FP001940 Traf-like_1         :+U  EU:NC; range  -249 to    50.
GCCATACCCACTGCCACGCCCACGATCACTGCCGCCCACCACATTGTTATCTAGTTGATGGCGTCGTTACCATTTGCATTGCCGAGGCAATGGACAAAGTTTTGATTGTGAAGCCCGTTTTTCATTGATAATGTTATCTCCACTCGCATTCCGAATATGTTTGTACAAGGGGAGCTAGAGATATGAACATTTTGCAGGTACATATGTGGCCATATAGTCGCTGGAAGATCTGGTGACGGTTACGATTTTAGTGGATTCTCGGTGGCTGTGTTTTCCTGGTCGTAGTTCGCCAAGTTAGTG
>79FP000592 CG3568_1            :+U  EU:NC; range  -249 to    50.
TCGAACTAAATTGATAAGAACCATTTGTTTTCTAATAAATGTAGGTTGACAAGAGAAAAGTTTGTTTGCAACTTCGAAATGGAAATGGATTCTATAATAATTTCGAAATATCTGAATGGAAATAAAACAACTTTTCAGAAGCTATATTAAATTCGTTTCAAATCTTTTTGAGTGTTGGGTAGTTAATGTGACAGTGGAAATAAGTTATTAAATCTGACGTCGGTGTGCAGCACTGGATCGTCCAGTGACAGTTGACATATATTCCTATCAGCGGCGAACTTTTTTGTCCGGACTCCTAAA
>80FP012458 velo_2              :+U  EU:NT; range  -249 to    50.
TATAAAAAAGCGTTAAAATATTTAATTTATGAGATACAATTTGTGATCTAAATCGGATAATAACATTTCTGAGATACATTATTTGACTAATACAAAAGAACAGATACAAAGAATCTCTAAGATACGAAAACCTAACATCGCGATATACATTTTGTTTGAATGTCAGATACAAAGAGTGTTACAGTATGCCGATATATCAATTTATTTTAAAGATATATTGAATTTATTTTCAAATCATATTGAAGTGTCAGAAATTTCAGAAATTTTAATAGTTTACCAAAAATTCACATAAGACATTTA
>81FP013242 CG10749_1           :+U  EU:NT; range  -249 to    50.
AAGCGATAGCGGTTGTCCAATTCCTCCTCCGGCACCGACAACGGCGACCTTTAAAGTGCGGACCACAACTCCCCATGTAGCTGGTTTTGCCAGGCTTTTAAGACTTGTCAGTAACAACATTTTGCTCAGAATATAATGAATAATATTGTTGCCGATTCCAACTGTTGACAGTTAAAAGCAAAAGCCTACTAATCAGATAAAATAAACGAAAGGTATACTAAATTTTAGTAAGCTTACGACATACCTTTTGATTACACTTCTTCTCGTATTGAAACCCACTTGAAATTTTAACATTTTAAA
>82FP001590 CG44428_1           :+U  EU:NC; range  -249 to    50.
ATGAAGGAATAACTGTTTTGAGCAGCTAATTACAAGTGCTAACGATCCATATCACTTTTTGAAGAATTTAGGGAAATAAATTTTTTGGTCAATTTTGGCATTTTCGGTAAGGGGTAACATCATCAAAATTTGCAAAAAATGGCGAAAAAATAAAATGCCACATTTTAAATGCCAATCGATTGGAAATGAAATTACGAGCTCAGCAAGTTATGACATTCTACATTAAACCGAATTTTTTGCCTTTTTCTCATACAGAAACTGTGGCTTAATAGAAATTCATCAGGTCTACAATCCGTTGTG
>83FP002279 Pfrx_1              :+U  EU:NC; range  -249 to    50.
ATTCCATTTGTAGTTTGTGTGTGCGTGTTTTTGGTTTTTGTTTTTTTTTTTGCATTTAATCCAGATCGTATCAAAGATACTAAATATTTGAAAGTAACTGGGAATTTGGCAATAATTCCAGGTAGTCCCGCTATAATCGGCTGAGCTGGCAACCCTGATGCCATCGAACTGCACCGAGCACCAAACTATCGATAACGAACAGTGTGAGAAGTAGTCGATTCAATTCGATTGGACTCGATACGATTCGTCAGCTGTTTTCACTGGTTTCTTTCCGTTTCGTTTTGTTTTTAGTGTGTGCTT
>84FP001100 CG7246_1            :+U  EU:NC; range  -249 to    50.
ATACGTGCGATTAAAGAGATTGAAGAAGAAGAAGAAATCAAGATGGCAACTCCATGGTCTCGCCATCGGCAACTATCGCTCTCTTGGCCAGTAAACGCATTTTAATTAAAAAGCTGAAACTTTAAAAACTTTACAATTGTAATTTTATCATTATCTCTTGACCATTTTTAAATTTTGACATATATATATATTTTTTTTAAATTACCCTTTCTACCATCCCTGTCAGCGATAACTCTCCAGAAATTGGACAATCGATAAACGGCCGTTGCGTTGCACGTGCGCTAGTTTTTAAAGAAATAA
>85FP012647 cert_3              :+U  EU:NT; range  -249 to    50.
TAACGATCCAACCGTTGGCTAGAATGCACTTTGTGCAACGGGTATATTAACTATTACGTCTTCAGTGATCTTCATATGAAAATTTTGTTAGAAAATCCCGATTTAAGTGAACAATATATAGTAAACATGTACGTGATCTTTCACTATACGTTCAAGCTTAGAGCATTCAATATGCGGCTCACTTTTTGAGCTGTGGCTTTTAGCCTGGCTTACAGCTGTCAGGTTTATGGCTTATGAGCTAGGCTGGTCAGTCGGCGGTTAGCGATCGAGTGGCCAACACGTAGCAATTATAAACAAATT
>86FP007651 Syn2_1              :+U  EU:NT; range  -249 to    50.
CCTAGAAAATATAATACTGAGTAACATATAGCTTTCCAACACTAAAGTTCACCAAAGCTTTTGGGGGCTGAAACTCGGAAAGAAAGAGGCACCGGCTGAAGCTTCACATCTGGAGGCAACTCTGCCACCCCAAAACATATGTCCCGTCAGGCTGCACAAAGCTGCGCTGCTGAGAGCGCGGCGAGAGAGGACTGCGTGCCGCTTTTGCTGTTTACTGTCCGCTAGCGAAGTGTTTATAACGGAACTCTCAGTTCACTCGCGCTGAGGCTCTGGGAACGTTGTGCTCTGGACCGCCGAAGG
>87FP012288 CG32238_1           :+U  EU:NT; range  -249 to    50.
TTGTTTAAAATTTGTATTTGTCAAAAAATTTGCATATGCAGACAGGATTATAAAAAAATCCGTTCAGATCATAATCAACTCTATATGCATTTCCCTCGTTTAACAACAATTTCCGCACACTATCTACCATTGAAATGCCGTTCAATTTACATATTGAGTGAGCAAAAGCGAAATAAAAACTTTGAACGCTTTCAAATATCAACAAACTACAAAGCAACTCGTTGTTTTTATGCCATAGAGCAAAACTTTATACATTCGCATGTCGTTTGTTTTTTTTCCAACCGTTTTCTACCGAGCTGA
>88FP007135 lat_2               :+U  EU:NT; range  -249 to    50.
GCCCCAAAATGGTCGGATCGTTGCGATGGCGAACGTTCAAAAAACTTGGTGCTGTTCACAGAAACTACGACGAATTCGTATCCACCAAAATGGTGGCGTACGAGCACGAAGGGTATGATTTCTTATTATTAGTTCATGTTAGATGAAATATTCAATTAATTTATACTTTTCACACTTGTTTTCAAAGATACCCCCTAAAGTCGTTAGCCAACACTGCCGCCCGTTTGGCGCCAAACACAACAGCCAGCTGATTTCATTTCGCGTTCCTACCGGTGAAGAAACTTTAATTGGCACAGAGCT
>89FP009527 capu_4              :+U  EU:NT; range  -249 to    50.
ATTATCGAAGGTATTCAAGCTGTCGATCATATCTCGTGTGATCTTTTTCACGTTTCTGCTCTGCTTTCGTTTCATGTAACTCGAGCTTAAGACCGTCAACAAAAAGCATACATAAATGCATATACATATGAATATATTTCTCTGTCGGTTCTCTCTCTCTCTCTCTCTATATATGGTCGCTCTCTTTCTCCGCTTGGTGTGCGGCTTTTGACTTTCCAGTGGGTTTTAATTCCAAACCAGTTGGTTGTTAGTAACGCTTTGAACTCGCTTCCGCGCAGATCGGTCCATGTTGAAATCGAA
>90FP011256 CG10376_1           :+U  EU:NT; range  -249 to    50.
GTTTTTGTTATTTATTGTAAAGGCTTGATTAAAATTATGTTTATAAATATATTCTATTATTTCATTTAAAATACTTCTGAAGTTTTTTTTATGTTTCCAAATGCAGTTAAAGGTTTTCAATCAAAATTAAAAAATAAATAAAAAGAGAAATGAAGCGTAATAGATGAAACCGAAGATGAAGGGTAAACAATCTTCGTAGGTGGGAATATCACGCATCTATTTCGATAGGCATAGCAAAGTTATCGAGCCAGTACAGTTCAGTTCGCAGCAGAATAACATAGAAGAACGCAAACAATAACA
>91FP006561 wun_1               :+U  EU:NT; range  -249 to    50.
AGGCAATTTTTCGGACTACAATTATTTTTGGTCTTAAAATTAAATATTACTGCAAAAAGAACTAAGCCTCCTACAATTTGCAGACTGTTTACAGTTATGGACTTGGCACACTGCATTTTTTTTAAGCTCCTTATCGCCTTATCAACAAAATGCACTTTTAAATATTACCAGAGAGAGAGAGAGGGTCTCTCTTCGCACATATTTCGCTCTTTTGCGTCTAAACACGAGCCACTTCTATCTTATCGGAACAGTCGCCTTTTTCCATTGGACGAGTTCGGTTCAAATGCTCTGTGTCGCTCG
>92FP010923 CG42685_1           :+U  EU:NT; range  -249 to    50.
TTTTGCATGCACAATTCGCAATTAATTAAAACAATTATGTAGGCAGCGACACGACAAGAACAACAACAGCAGGAACAGGAAAAAGGCAAACAAGAGGGTAGTGATGAAAAAAATTAAAAATCCAACAAGATATACGAACATTTTCTGCGGTAAAATGTCATGTCGCCTGTCAACCACACATTCCCAGTTCGAGTATTATGCAATTAAAAAAATGAAAGAGCTGGTCCGCTGAAATTGCCAAACCACGTCAGACAGTCCTTACCTTGCTTCTTGAGTCAAAATTTAATCGAAAATGGAGGA
>93FP002944 Nlg1_1              :+U  EU:NT; range  -249 to    50.
ATAATATTTACAAAACGGTTAAGAGAGTTCTGAAAATAACAAATACCTGGATAACCGCGGCGGCTTTGGAGATACTCTTTCGAGATACATTCTAATGTTGTAAACAAAACTGAATATATATGCGTACAGTAGTTTATTCGCCAGTTTCGCGGTACAAAAACTAAATACTTACATCTAAGAGAAGATCGTGTCGAAGAGAAAAGATCTCGAGAATACTCAGCTATCCATCCGCCGGAATGGTCCCCAAACAGTTGCAGTTCAAACGTAGATCGCGTCGGATGTGGATCGCTCCGTGTTTTT
>94FP006510 CG8068_1            :+U  EU:NT; range  -249 to    50.
GCAACATCTTCGAGCCCCGGGCACCAGTCGACTTCGTCAGCGCCAATAGCAGTTAATCCCTTTGATTCCACCAAGTACAAGGTATGTTTCCGCCAGTCTCAGTTTATTCAGTCCAAAGAATTTTTCATAAATATGGGGGCCATGGTTATTGATAAGCAGTGTGACCGCAGAAAAAAATGGTGTCTGTACCCTTCCCCACCCACGAACAGAGTGATTTGCCAGCCAAATCCGCCGGCGCTTAACAACACTATCATCCGCCATATTTCTTCAGACCGTGCGGACAAAACAAAATTCGTGTGA
>95FP001223 CG15306_1           :+U  EU:NC; range  -249 to    50.
ACGCTTCACTTGAATATATATATAAATGCTAATTAGTATATAAATGTGTATATATAAATGTAACCATTTCGTAATATCTTGACCGTTTAGACGGAAGGACAAAAGGACAATACGACGGTTACGAACAAACATGGCTAGACAGTAAAATCTGATGGGCAGGCCATGAAAAAGTGCCGAAAAATTTTCAAATCATGTAGGCCATGAAATGAATTTTCATTTGTGTCATAACTTTAGACTGGACAAAACCTTAGTCCAATGTGAGCATTTGATATGTGAACATAACACACAAATAATATATAC
>96FP008135 18w_1               :+U  EU:NT; range  -249 to    50.
CAGTGCTTGTGTGTGTGCGTGTATCAGCAGCAGAGCAGAGAGCGAAAGCAGCGCAGCGACAGCGTGGCATGTGTGTGTGCTCGCTCGTGAGAGTGCATTGCACATGCACATGCACATGCACGCGTACCGTGTTGTCTGTCTGCCGCGGCGCCGGCTGTGTGTGTGTGAGCTCTGCCAGCTCGGCAGCGCCGTCGTCGGTTTCACATTTTCAACGAGCCAACGGAGTCGAGATGGCCAACTCCAGCAATCAGTTTGAATCGAAACGCGAGGCGGTAAACATGTTTTGAGAAAACGAGCTCT
>97FP005501 mino_1              :+U  EU:NT; range  -249 to    50.
TCCAATGTAAGTTTCCCCGCTTATCAAGCACCCATCCTCCAATAAAGTTAACCCCACCACGTAGTACACGCCGTGACGCAATTGCAGGGAGTGTCTAGTATCGCAGATAAGCAAACATTTCCACTCAATGAATTGTAAATACCGTATCCGTATTGCAATTCAGTCAAAGTCCGCAGAGTGATTAATATATTTGCCAAAAAATTACCTTAAAAACATTTACTTGACATCAAAACATTGATTTTTAAATCTATTGATGTACAAATACAAATTACAAATACAATTTGTAACTAAATTTAAATG
>98FP011005 CG31735_1           :+U  EU:NT; range  -249 to    50.
TGCTTGACTTATTTATTGTTTTTCTCTCTTAGCTTCAGCTAAAGGTATGCAAATAGGTTGCCAAATTTGATCAAAATTTGAATTTCAATTTCTATGATGAAAATGAAATTATACCTGCAAACATGTTCTTTAACATCTGTTTCTTTTTTTGCATACCTAAATGTTGTATATATTATCTCGAAATAAAAGTTCTATCTAAAAAGTTATTATTTAAAATCATGAATTCTGATATTTACTTGTCATTACATTAGCAGTATCTAAAATACTTTTCATTTGTTATCAATAACCATGTATACTGGA
>99FP003322 Syn_1               :+U  EU:NT; range  -249 to    50.
AGCAATTTTAGGAAGTTATTAATAAAAGCCTGGAAAATATTGAATCATATTTTAATTACTCATCCTGCCTGTCTATAAAACAACCAGTAGTGGATTATTAAGTATATATTTTACTATAAAATGCACATTGCACTGACTCTCTTTTCAAAACTCTCTCCAATATCTCTCCCTCTCTTTGAGTACTTACATGCCTTTACATTCGCACATTTCTTTTGGTGGGAAACTCTTGGATGAAAAGCCCACTCGCTCAGTGAAAATTTCATCACCGTCGTTGACAGTTCAGCCAAAATTCTCTAGCTC
>100FP007203 CG6145_1            :+U  EU:NT; range  -249 to    50.
GTATGTTGCTATCGCCGATGCTGAGGCTATATGTTTTGCGCCCTCAGGCGGTACGAGCCATGTTCATTACGCGGCTAAAATCTTGTGCCATTGTGTTAATGCGCGCGATCGTGTTTTAGCCGCATGTTTTCGCCTTTTTTGCCCGCCGAACTCAAGGTGTGCTCGCCGTTTTTTTTTTTTTTTGCGTGTGCGTGCGGCAGGTGTGCGATGCGTGCCTATCTGGTCGTGTGAACTGCATAAAATCTGAGCGTAGTTGATGGCGAACGTTGCCAGCGAACGGTTGTAATTAAGTTCGAAATG
>101FP001269 CG15211_2           :+U  EU:NC; range  -249 to    50.
ACAAGCAGCGGGGAGTGGCAACTAAGGGGGGTGGGGGGTGGTTCTATTTAGGGCGTTGCAGGGGCGTCGTCAAAGGGCGCGCGCAACTAAATAGCCAACTGACTAACTAACTAACTGGGAGAGCGCGAATGTGAGTGTAAGTCCGAGTGGGAGTGGGAGAGCGAGCGTGAGTGCGCTAGTGTGGAGCGGAGCGGCGTGCGGTTAACCGTTAGCCTGCAGCGGCGGCAAGTTCAGCTCGCAGTTCAGTTCAGTCGACCAGCGGCCGCCGTGGACAAAGCAACGTAACGCCAAAGCAATCGC
>102FP000411 CG3071_1            :+U  EU:NC; range  -249 to    50.
TATTATCAGTACATTTGCTACATTCATATATTTTTTCAGTATTAACGGAATTATTTCTTAAGTATATGCGTTTAATAAACAGTTGATAGCAGAATGATTAAGATATTTAAGAAAATTTATTGAATTCAATGAGCACCTCCGTATTTGTGTGCACGCGGATTTGGCTAAAAACCAAAATGTTTGCCACCACTGTTACATTCCGCTGGTCACACTCTTCCCATCTAACACGTGCGCGCCCGAAAGAGATTTAGTAGAAATACACAGACAGGATGCAGAACTCCTTTCTTCCACTGAACACAC
>103FP010096 CG8668_1            :+U  EU:NT; range  -249 to    50.
TACATAAATTAAGGAGGGAAATGAAACACTTAAGGAAAATAATATTAGGGTCCAATTTTTTCGGGGTTTTAATGAACTTTGGTCCTATCAAGAAAGGCGCTATTATATTGCTGCAAATTAAACAGCTGTTGGTCTACAGTGCTGTTAACCGTCATAGGGTGACCATAACATATGCATTTTAGCACAGTTATCGACTTATCGAAAGTAAAAACATAAATTTTTAACTTATCGATGTTGCTTTACATCACTAATGTTGAGCTAATCGCGAACAAAATCGGTTTGGTTTTCGGAAGTGGGAGT
>104FP000158 vnd_2               :+U  EU:NC; range  -249 to    50.
TTTGGGGCGTTGTGAGTATCTCCCGGCTGGAATATATCACTGCGGCCCAGTTAAGTGCATATGTGTACATATAGTACACATATGTATGCATATATGTACATATACAAATATATGTATGTATTCAGGGGGCAGCGATAACTGCAGCTCACACCTACAGGGATAGCTTTATCGATACTCTGTGTACACTATTGATATTTGTTCAACTCGGCTGCCTTCGACGCTCTCCTGTTCACTGCGTGTGCTTTGCTTAATACCTATTTGACTTTAATAAGTGATTGTTGTGCCGTTTAAAGAGTCCCC
>105FP013555 CG33257_1           :+U  EU:NT; range  -249 to    50.
CAAAGGCGGTCACTTTAAACTTCCTCGATGGGATGGTATGGATGGAAATGGGTGTAAAGGTGCCATGTGTGTGGACCCAGCTCTCCAAATAGTGGGCAGAGCTATTCAAATAGCTTGGAGATGGAAAATCATAACATGCCCGCGATCAGTTAAATTTAAAAACCGCAACAGACTTTCCGCAACTTGATAAACTTTATGCTCGGCTGGCGGCTCTGAAAGACTTATAAATTGTACACTTCCATTCAATTTGAAGTTCAATGCAGTTCCAGCAGCGCTAGCGAAATGTACGGCCAAGGATTA
>106FP006426 PATC_1              :+U  EU:NT; range  -249 to    50.
GGAGGCTGAAGAACCTCGGCGGCTGTGTGTGCGCATTTCTAATGAAGCTGTCGCCGTAGCTGAACAGCAGCAACAAAGAGCTGACATTTTCATTTGAAAATGCAGCATAGGAAACCCCGGGCAGGATCATAAATCAATGCGTGACATTTCCTCACAGCGAACCAGAGCTGCGGGGGTGGGCAAAAACTGAATCTGAAACTAAAAACTGAATCTGAGGGCGGTGAGCAGGGAAAAGTGGCACGCAAGGCAAAAAAAAAAAAAACGGCACAAGATTGATGATATGTCACACAGCTCGAGCGG
>107FP010159 Acp29AB_1           :+U  EU:NT; range  -249 to    50.
ACTCCTTTAAACTTTAATATGTATTTTTTTTAAATCATCAAAATTGCAATGTGTCTTTAATAATAAAGCTATTAACTTTAGGCATTTTATATTTTTTTTTTTCAATACACCATAGTAGATTTTCATTTTTTTTAATTTTTCCAGCCTTTTTGCTTTTCACAGTGATGCTTTAAAACGGTTACATTATCATTAAAAAGCGTGACAAAATTAGTTGAGCTCATTGGAAGTTCTTTAGCCAGATTGGATCTCACACGCTTGAAATCTTCCAAACTGGACATGTACGCATCTAACCTCTTATAC
>108FP002758 CG2091_1            :+U  EU:NT; range  -249 to    50.
TTAGTGTTGTAGCCGTTTGTAAAGATACATATTCTAAAGATCATTAACAGTACTTCAATGGCCTATACACAATAAATGAGAATTCAACAACGATGTTTTGACTGTATTAATTTGCTGCATCTAGTGTATCTAATTTTAACATTTTTTCAACTCAACCGGTTGCTAAACCGTTTCAGCAATGTTATTTAACAGGGTTTGAGTGCTCGCTAAATGGACTTACGAAATGAGTATGGAATTTTCGTGCAGCCCAGTCATGGTCACGCTGCCTCTCTGAAAAGCCGCAAGAAAATAAAAATAAAT
>109FP000595 CG3527_1            :+U  EU:NC; range  -249 to    50.
AATGATTGCAGGCCTGGATCAGGTGAAAAAGGCCAAGCAGCACGGCGAACGCCAGCGGGCACAGGCGCATCTTGTAGGATTGCAAAACCAGGAGGACGACAAGGATCCGGTAATCCAAATGCAAACAAAAAATAAACAAACTCGCCGTCGTGTGACCAGACCCAAGCAAATGCATTCGTTGTTTTTAATACTGAAAAACATATGCCATACTATTTAAGTTGGGTATTTAAGGGAGCCCGCAACAAGGTCATACTGAACTTGTGCATTTCGAAAAACGTGCGGATTTCTTAAGAATAATTT
>110FP014076 Six4_1              :+U  EU:NT; range  -249 to    50.
TCTGCCCCTAGACGGCAAAAAAAAAAGAAGTTACTCCTCAGTTTCGAGGCAGCGGAACAAAATGGCTGCCGAGTGCCACGCCCACCGCCCGCGGACGAGAAGCGGAAACGGAACCACCCCTAAACTAGCGGTATAGCAGCCAGTGAACGTCCACCGTTCCACTTGACCACTCGTTCCGCAGGCCAAGGTGAACGAAGGGAACGAAACGGCACGAAACACACCCTCGGAATGCAGTTTTCGCTGGCTTGCAGTCGAGTTTGAAGAGCGGTCGCGTCCAGTCGCTGGGAAGAATCGGTCCCG
>111FP012503 Neos_2              :+U  EU:NT; range  -249 to    50.
CACCGATCACAAGCAAGACGCTAAAATATCCAATTGTGCTGTTATGATAACAGCGTGCTGTTAAGGCGCAAGCTTCATTTATTTTCTAAGCGATATCCTAAGTTTATAAACAAAATTTCTAGCATTAATAATACTGTGGGTAAAACTTCCAAACCTCTAAATCAAATTAAAACAAAATTATATGTGAAAGCTCTTATTTGCTTGATATACAAGTGTGGCAACGCCGCTAATAACATCATTAGTATGACCATAGGATTTTTTTTTAATATTAGGGGGGTACAACAAAATATTAATAGTATC
>112FP002617 CG9769_1            :+U  EU:NT; range  -249 to    50.
TAAATTAGTCTGCTTAGAACGACAGAAGAAACAACACGCAGGCGACTTGATGTGCTGGACAATATGGACGCTGAAGTAAATGAAAAGTCGCGCTTGGCATCTCCGACATATTCAAATTTGAATAGTATTTGATTAACTAACGCTAGCCACCGGTTTTACATCGATAAAACGATAGGCCACGCACGACCGCACCGATAGCTCCAAAAGCCATCAACCCCCACCCGCACTATCGATAGGCCCTTTTCTTGCATCCCTAAAACATACGCGCAGCGTGGCTGAATAGAAATTATTGCGGAAATT
>113FP011944 CG1927_2            :+U  EU:NT; range  -249 to    50.
GAAATTGAGTGAAAAAGTCTGTAATTGCATGTGCAATTTACAATTTTCTGCCGTCCATAAGCATTAATTGCACCTTAATAGACTAAGGGGGCGGAGTTGCCCCCCCCCCCTCGATTTCCACGCCCTATTTTATAGAACCGATAAGAAGGCGGCGTCTGTCGATCGGCCCGACTTCCAGCCGCAACTGATAAGTGATACTTGAGTTTCTGGCTCTGTTCGCCTTCGTGGGTTTTTGGGGGTCTAGTTTTCAGTACCGAAGTAGCCATGTTCGTGGTAAGAAGTCGGGTGGGATGCATTAGT
>114FP000531 tlk_2               :+U  EU:NC; range  -249 to    50.
CATATGTATGTGAAATGATTTACAGATATACCCTGAATAAAATGCTGTGGATAAGGGGATTAAAAAAATATGTAATTGCATTGCAGTTAGCGAATGTGCAAGCTTTCTAACGCCGAAGTCAGCGTGGGCAGCGCAGTCAGCGGTCTTGCCAACAAGAACAAGCGCGAAACATCGCGAAGCAACGAGAGCATGGCAGAGCCGCAGAGCAGCAGCGAGAGGAGCACCGCTGAGAGCAGAGAGCAGAACGACATTTCGGCTGCAGACGGCGGTGGTGTCGGTGTCGTTTTGGTTTTGTCGGCG
>115FP000604 CG3062_1            :+U  EU:NC; range  -249 to    50.
ACGACACTCCCCTCGACTTTTGGACACCAGCTGCTCTGACTGAGTTTTCCATTTGTCTGAACGCTTTGCTCGGAAAAGCCAGATGCTAACAGTTCCCCCTTTTTCACCAACCTTCAAGAACCACGTATCCACGTATCAAAAGCGGGCGTGTCCTTTGCGCCAAGCCCCGCCCATTTGTGTAAAAGCGAAGTAGAGCAGCCTCTGTCATAATTTTCAAAAATTGAGGATACATTTTTATTTTTTTGTTTTAGAAACTGTGAAAGCGTCACGGAAATTTCGACTTTTGTGCAAAATTTCGAA
>116FP001622 g_1                 :+U  EU:NC; range  -249 to    50.
TATTTATATTATTTCCTTCTCACTCTCACTCAAACTTTCTGATCTCAAAACGGTTTTGTAATCGAATGCGCAGCGAGTTATCGACAGTCCACGAAGCGGTTAACATTTCACCGCTAGCGAGTGCAGCCACCTACTATTCAGCGTAGCCAACCACCAACGTGCAGCAAACATCGATAGTATCGATTAAACACAAATTTGCGTACCACCTCTAGTTTGCGAGCGTATTAAAGTTAAAAAAAAAACGAAAACAAATCGGAAAAAGACGGAAGTGAGTGCTTTGTGCTGCCGCCGGTGATGTGC
>117FP005500 CG31053_1           :+U  EU:NT; range  -249 to    50.
TTCGTATACAAATTCCACCATTTATACGCTTAAGAATAGAAATTTATTCAATTTTGGAATCGAAAGCCAAATTTGGAATTATGGTGCCAAATCTAAACAATAAAACAAAGAAGTCTGTATTTCCTGCACCTTTCAAAGAAATAAGTTCATTATAAAGAGTCTTCACTGCATTTCAATTGGGGGACAGTGCTGCCAGAAGCGCAGCCACCGTAGTGGCCAGACTGAAAAGGATAAAAACCGTTAGATTACAGACGCTCCAAAGCAGCTGATTAAAGTTCAACAAACTCTTAGTTTACAAAG
>118FP008703 CG4763_1            :+U  EU:NT; range  -249 to    50.
AATGAATGGCCTTGACTTTCCCAGCTATTGAATTCAGTAAAATGGATTTTCCAAAGTGTAGCATGGGATGGCTGTCCCAAAGAAGCTTTATGCCGATTAGCACTCGCAGAATTTTCATTTGCCCAGAAGTTTGCAAGTCGATTGTGTTTGCTCCACGGCGATGTCGCCATCTGTGTGCAGCTGTTTTCCACGGTTTGTTTTTCCATTTTCGAGTGCTTTATTGTGCGCTGGGAAACGCTGGTGGAAAGCATTAACAAAATGTCTTTGGCGCCGGGCACTCGATGCACTTTTGTCATCCTG
>119FP003576 GstD11_1            :+U  EU:NT; range  -249 to    50.
AACACATTTTCCAATTGTACTACCATGCTATCATTTTATTCGGTTTACCTTTAAATTTACTTAATAATAAAACTACAGTACTTAATAGCCTTGCTGCCAACTTTTTGCAAGTTCTCAAAAGACCACGCCAAGAACAATTGGCATTAATTAACTATAAATATATAGTCGAATAAAATCGATGCATTGATTATTTGCCGCTGACCGCCAAGAGGCAACTTTTTTGGGCCTGCGTGTGGCCGGTAACCTGGCATTCCAGTTCCGGCCAATGTCCGACACGAAGCGTATTGTAACTGAATTCGT
>120FP008003 D3HI_1              :+U  EU:NT; range  -249 to    50.
GATATATATTTAAGTTTTTTAAAGATTTTTAAAATATATAAAAAGTTAATATTATTACTTATTGTTTAACATATCGAACTTTTCCAAATAAATAAATAAATAATTAATAGATATAAAGATTTGTTTGGAAATGGTTTTACTATATTAATTCAATGTATTAATTAATTAATATTAATTAGTGTAGCCGACAACCCTCGAGCGGCCGCTGGAATGAGCTGAAAATAAGCGACCTTCCAACAGCAGGGAGCAGTGTGCTTCTGACAGCGGTCCGATCACGTAGAACTTTTGCAGTTTCAGCCG
>121FP008850 slbo_1              :+U  EU:NT; range  -249 to    50.
GGCTTACTTGTGCTTTGCCTGCTCTTGCTTTGCTTTTGCTCTGCTCGTGCTGTGCTGTGCTGCTGCCGCCTTTGCTTTGCTGTAACGGCGACGGCGACGGCAACGCTTGGGGCTTCGGTGTGGAGCGGTACGAGTGAATGTGTGTGTGTGTGTGTGTTACATGCGCTGGCCGCTCATTTTCTTTTTCTTCGGCTGCGTCGCTGCGCCAAAGACTTTTTCACTTTGCCGCGTTCGCGTTCGCGTTTTGTCACAGTTACAATTTACCACTCGTCGGCGACGGACGCGCGCTCTCCGCTGGCC
>122FP009147 Pino_1              :+U  EU:NT; range  -249 to    50.
TGATACTTGTCAGAATGCTAAAATTTGAGATAACAAATTAGAAAATAAATTTAAGTTATATTGTTATATATATATAAGGTTATTCAGCGGGATCTAAGCAAACTATCTATATTATTTTCATATTACAGGTATCAAAAGAGAATAGAAAATTTTAGTTTGTTCATTTGAACATTGAAGTTGAAATGCATAACGCTTTCTGTCCTATCGATTAGTGTTGCCAACTACGATAATCGACAGCTGACCACCTCTAGTTGCCAGCAATTTTGCAAGCAAAGTTTTGTTTTGCCTGAATTTTATCCA
>123FP012363 Txl_1               :+U  EU:NT; range  -249 to    50.
CTTAAGATGAGCGTGAAAGCGTAGATTGCTAGTCGTAAACACTGAATGAATTTTAAATAACACTTTGAGCTATATCAAATGAGAATATTTCATAGTTTTACATATTGTAATCCACTAATATTTCAATAAAAGTTTAAATATTAAGTTTCGGTTTTTTTCTATTACACATAAATGGTCCCTCTAAAAATAGGAAGTCAAAGAGCTCGAAATATCGATACCATCACAGTGTGACCGCTTGTGGAATACCGCATTCGGTATTTTTCTTAGCACGAATTTGGACTAAATGCATATTACAAGTCA
>124FP006445 gcl_1               :+U  EU:NT; range  -249 to    50.
TGTTTTTATTACTATTATTGAAGTTAATATTATTTTTAAAATTTACTTCGAAAGGAGCAACTCAAGATAGGTTTGTGCTTCCGCATCGTAAAGTAAATATTAATTTTAAAAAGTACGGTAAGTGTGACCGGTGCGAACGCTAAAGCGCCAATCCGCAAACATCGATAGCAGCGATGCAATCAAAATACATGCTTTGCTATCGTAGGGTGACCATAACTAAAAGATTTGGAGAGCCAACTGCAGCAAAACAGAGATAAAATTGACAGCGAACGGAATTGAAATGGCTTAAACCGCATGCCT
>125FP005503 CG5514_2            :+U  EU:NT; range  -249 to    50.
GAGGCGAAGTGTTTTCTTTTACTTATAGTATAGTTATATAATTAATAATAATTTTTATAATAATTTTTGAACTAAATCATAAGCGCCGCGGGGTGTTCTTTTATTCGCTCTCAGGCACGTCATCCAATACAAATTTCTAACTACAGGTTTCTAAACCTTCTATATAAATTTTTTGAAAAGGTTCCTTAGCCACGACTGAGGTACTACACTGGCCAGGGGACTTCGTTACAGATTGTTTTTATAATAGTTATTCGGAGTTAACAGATACTGCCATGTATTGTTGTTTTCCAAAACTAAATA
>126FP012340 Sras_1              :+U  EU:NT; range  -249 to    50.
TCAGTAGGAACGACATCTTGGCTGATCTGCGGTGGTAACTGAATACCTTGGCTAACTTGGTATTAATTTATTTTCGTAACTTTGTCGGTAAATTTAGTTTAAAAACACAACCGAAAATCGCCGCCGTTCCACGATGCTTATCACTGCACAATGTGACCAAGAAGCACGACTACTTTCCATGGTGATAAAAATATACCAAATGCCACTGCCATCTTGAACTAGTTCTCGCGAAGCAATGGTCTTACTGTTGCAGTCAGCTGAAAATCAGCTGTCGTTGTGTACTTTTTTTCTTCGGCTAAT
>127FP004805 EF-G2_1             :+U  EU:NT; range  -249 to    50.
CTATCTTTTTTGTGGATGCCGCGCGTCGAGGTCGTTTCGACATGTTGCAATCTATTCTTAAGATTATGTTTAATAAGCACAATATTGCAATTAATTTACAATTTATTTTATATTCTTAAAAAAGGTAATTAACAAATGAACTTAACAATTTCTCTTTTTGTGACCTCTTTGATCACGAAGTCGTAAATATTCGATTGCGAGAGACAGCTGTTAGCGCCACTTATCGATAACTATAAAAAATAAACAGCTGATAAAAGTGGTTAAATTTGGCAGTTTGGTTCCATTTTTATTCATTTATTA
>128FP008130 CG10822_1           :+U  EU:NT; range  -249 to    50.
CAGCCCGCTTTGGCAAATAACTCCCGCCTAATTTGGCCCTGCTTGGCATCCGACTAAATCATCTAATGCCCGTGATTATGACGTCACAGGATGATACCCAAGGAATTTATTAAACTTTGCTTCTGGCTGGATACTAATAACGGTGCGCAATTACTGCGATTTTACTCGAGTGTAACTACAATCAATTCAAGGTACTCCAATACATTAATGTCATACCCATAAACTCAAATTTAAGCAACCCAAGCAGTTACTGACTTAGAAAATTTATAACTAAAAGTACATTTGGTGGACGTTTAAAAA
>129FP003233 CG9427_1            :+U  EU:NT; range  -249 to    50.
TGTTGTTAATAAAATAACAAGAAATTGAAAATAGTAATTCATTATAATTCATAGTTGATAATTTAGATTCATTGAGTCACGGTTTTTAAAAGTAAAATCTATCGATAACTGTAGCCACAGTCGCCAATCGATTGCATTTAAATAGTTCGCGCTACACCGTTTAGACTCAAATAAAGCAAATAATTGTATTTTAAACGCTTCCGTGAAATTGGCCATGCAAATTAGTTTGATATGGAAAACGTAGTTACTAGTTGGTATATTTATTGCAGACATGAACAGACTAAGTGTGAATATAATACT
>130FP009722 CG31915_1           :+U  EU:NT; range  -249 to    50.
TATGCCAAGTAGAAAATATTCCAGTCATTCTGTATGCTAGTTCTTCTTCATTAAGCTGTATGAAATGTTCTGCCTTGAAAGTTTGTAAAGAAATGTTTTTAAACTTATTAATCAAATGAAAGGATCTTTAAGAAACTATGGAGCTAAACTATGGATTTCCGACTGAAATTCATTTAAATCCATTAAAATCGATAACAAACGATAACAGCACAGTTTGAGAGGCGCCGCAGCTGATGCAGTTTGAGCGGCACTCCATCTGGAGCTGGAAAAGAAGGAGGCAGTTTATTAATAGATAACGCC
>131FP008034 5-HT1B_1            :+U  EU:NT; range  -249 to    50.
ATTTTGCTCGGCTCTAATTTCCAAAAAAAAAAATAATAATAATTGCGTTCACTCTACTCGTACTCGTCGAAACTCAACAGGCAGCAAAGAGTGCTGATTTTCGATTTCGAAAAGCGATTTCTCTTAAATGGAGACTTGCCAGAATTTGCGTATAAGAGAGCGTTCTGAGGCGCCTGCGTTGGAAAAGTCTACAGGAAAATCAGCTGGTTTTCGGCGATTCCATCTACTTCAAAACGGCCACATTGAAGCAGTTTGTCAATAGTTACGCTGAAGACGCGACGCGTCTGCCGAAACGTTTAA
>132FP006193 CG43123_1           :+U  EU:NT; range  -249 to    50.
CTAATAAGCAGAAGAATTTGTATATTCTTTGAATTGCTTTCTGTGAATAGCATTTAAGCCACTAACTTTACACTTTTTGAGCTTAAAGAGATGACACATACTGTTTTTCGCAATGCTATTGTATATGTTTCACTCACGTTTATTGACTGTTGCCTATTTGATTAAATCGCAGCATTTCAATTTGGATCTGCTTAAGAAATATGCAAATAACTAATTTACTTAAGTATCCATGTAAATGAAACAAGTTGGGAGTTTGGCAAGTTGCTCGAGATGAACGAAAAGTTTCCGCTTTTACTGTTC
>133FP010694 CG5446_1            :+U  EU:NT; range  -249 to    50.
TTTAGTTTCAAAATTTACAATTTGGGTATATTCTCTGTAATAATACATCCCATAAAATGATGTTGAATAAAAATGGTTCTTAATATTTATTTGAATTATTTAAAGATTAAAATAAATTAAAATAATAAATTGACATTAAATATGACTGGAAAATAAAACTTGAAGCTAGCTACTTTGCCACCACCAGGATTATCGAAAGGACTATCGAACCAAAGTCCGCCCCTATGCTTGATAAAGAAATTAATTTGCAGAAGTGAAACAGCCGCAGCCGCAAACAGAAGCAAAAGAGCTAGAAGTGAT
>134FP014368 vtd_1               :+U  EU:NT; range  -249 to    50.
TAAGTTTTAAATTTAAGTTTAAGTTTTAAGATTAAGTTAAGTTAATGATCGATATTTATTTTTAACAACATATATTTGTTTTTCTACAGTTACGACAGGGCCTTTACTATAACAAATTGAATGTCTCGTTGCAGTGTAGACATGCAAATTTCTCCAGATGCTATATGGATGTTTATACACATATGTAACACTTTTGTTTTGTTATCTTGACATTTTAAATGATATCGATAATTTGATAAAAAAGCAAACAGTTTTAGGTGATGATGCGAAAGGCATTTTATATAGATACAAATATTTACT
>135FP002726 CG2922_2            :+U  EU:NT; range  -249 to    50.
AAAAAATCATTTGGTGGCCGTCGGCCTTTGTTCGACTGTACCTTGCTCATTATTTAATAAGCGCGACAGCAATATACACACTTTGAACCCCCATCCCACATTTTTTCTCACCGTTTCCCCCTAATTTTCGTTTTCCCTGTGCCCATCATTCCGCTTTCGCCATGTCAGTGTATCGCTTCAAAATGGCGCCGAACCACATGTCTTCGTTCTCGGCTCGTCCGCTTCGTTCGTGCGCTCGTGTGTCGTCTCATTCGCTCTCCGAATTTCGTTTAACAAAGTGGTGCGAGCAGAGGGGCGCTG
>136FP010275 FucTB_2             :+U  EU:NT; range  -249 to    50.
CGCTGACTACGATGTACTTGCCCAGTGGCGAGGCGCTTACTTCGAAGGATTACTATGTTACGTTTGACGGCAAGTCAAAGTACGGATACCGTCCATCCACATCGGTGGTGTTCCTCCAAAGCGACTGCGACACGATGTCTGGAAGGGAGGACTACGTAAAGGAACTGATGAAACATCTTCCGATCGATTCCTACGGCAGCTGCCTACGGAATAGAGATCTGCCAGAGAGGCAAGTAGGCTATTCCATTTGTATCCTATTTATAATCCCAAACATTTTACACACTCATAACAAACACGCGT
>137FP012856 Or67a_1             :+U  EU:NT; range  -249 to    50.
CTTCACTTTCAACGCTCCACCAACGTCTCTCATTTACCATATATACATCCATATATATCTGTACATATATATTGGGTTTCCCTCCTCTTTTCTTTTTATAGAATGATGGCAATGAACTTCGGCGCAATGCAGAGTCGAGAACCCCAACTTACTTCATCTGTATCTATCAGTTGCCCAGTTGCCTTAGAGCTGTCAAACTTGTTTTGCTCGCCAATGAAACCGAAATGAAGCTTGTTTCGGTTCGTATTCAGTTTCGGATTCGATTTCGTTCTTGATGCCTCTCCTTGTGGTACATGTTGT
>138FP009901 CG11328_1           :+U  EU:NT; range  -249 to    50.
TAACTATGTCGGTGGGACACGGAGAGACTGGTCGGCGGGACTAGTACTAGACGACGGGAAAGAAAATTAATAAATGAAAAGGCTAATTTGACGCAATTCCCGGAATAATAGTTTTTACTTGGAAAATAGTTTGGGATTATTGCAAGTTTTAGTTTTACATAACTATTATATTGAATACAAATATCTTTACTGAACCGCTCCTGTTCAAAGGCAATATTTTTTCGCGTGCTAGCGTGCGGTCACACTGCAGTCGCATACGGTTGTTTCCATATGAACGAACAAACTGTTTTTTTAGCGGAG
>139FP012680 Oseg1_1             :+U  EU:NT; range  -249 to    50.
GGCGTGCGAGAATTCTCCATTTTTTTTAGATACTGTGACACAGAAAATGATGCGTTCTTTGCGAATTCAAGCTGGCAAATGGCGGTCATCGAATTGGACATGTAATGCTTACATGCACAAGCTTTTTCGAACAGACACCGTTAACCGAAACGATCAGAGATGGGAAAAGCATACATATGCTCATCATCGTACACATCGCTATTCATATTCTACTACGTACTATTTTTCTCCACATAATATATATGTATTAATACTAGTTAGAATATGAAAGAACTGTTTACTCACCAGAGCCTCGTGACC
>140FP011073 her_1               :+U  EU:NT; range  -249 to    50.
AAAACCGTTGGTGGAAGGTAAGAATTTCTTTTAGATTTTATATTCCCTTTTCTACTTGATGTTCTCAAATTTTTTTTTTTCCTTATTCCCAATTTGTTAAAACCTCACTTTACAGCAATTTTAAAAAGTCCGCGCAACATAACAGCGATTAGGAACACTGTCACTGTAATAATCTTTGCAGTACTTTTTTTGCGGTAGTTGTGAATTTCGTATCCCGTGACTTTTGTTGAATAATCGATATCAACGAACAGTAATCGATATGTGCTCTAAACAAACAAACATGTAATTAAAATTAATTAA
>141FP000201 CG43867_2           :+U  EU:NC; range  -249 to    50.
CAAATGCAACGGTTCCGTGGCAACAGTTCGGCTAACAGAAAGGCGAGACAACTGTAGAGCTAGGCGCTGTTGAACCGCTGTAAGGCAACAGTTGTTGCGCACTGTTGCCGTTCCACTCCAGTTCTTGCGCACGCTAACAGCGCGAAGCCACTCATGTTAACCAGAAGAAGGCAAGAAGCACTGCACTCACTCACTCAAGTTCGACCCAAAAGTTCGCCCGATGTTTGCCCAGCTTAACATGCTGCTAACAGTGTTTTTTTTCCAGCGCCCCCATCGAGTTCGTGTTTACTCCGCGCTGCT
>142FP001759 Cngl_2              :+U  EU:NC; range  -249 to    50.
CTTGTTCCCCGAATTCCATTGCAACATTTAGCCAGCAGCTAAAACAAAGTAAATAAGCGCAAGAAAAATATAATAAGCAAAGTGCTCAAGTGCCAAAAAAAAAAAATTTAAAATTTAAAATAAAAATTGAAAGAAGAAAATTAAGGAAAATTCAAAAGAATAAACCGGAACCCTTCCAGCTAAGCTGAAGAAAATATATATTAATATAAATGTGCCTGCGACAAAAAAAGAAGGAAAAATGCAAAGAGGGATAAATACGCTACGTGCAATTGTTAATTTTTTTGAGATTTTTTGTTCTTG
>143FP005976 MFS17_1             :+U  EU:NT; range  -249 to    50.
GTGCATGGCGTTTTTCATAGTATTGGTAAACTTAGTTTTAAAGTCGCACATTTAATGGAATATAATGGAATGAAATTTATGTGTTTGGTCCTGTATAAGCAAAGCATCAGCATATTTGGCTCGATTCTTTTTTCGATGTTCCATATTCGATGATTTTTCCAATTTAACATATTTAATTTCAAATTCGACAAGGTTATTGTCGCTATTTAAACCCATGTTTTGGAAAACTTCCACGAAGGTGCACTTGATGTATTCGACAAAAACCAATGAATGTGCAGTAGAAGTTTGATTTAATATTCC
>144FP004340 CG7685_1            :+U  EU:NT; range  -249 to    50.
TGATATTGTTAATGGGTCTTTGGAGTTGTGAAATGCTTTAAGATTCTGAGGAAAAGCAAAAAGGTGTTTGGCGCTTTTATTTCAATCAAATTCATTATACTTTTAAGCTGTTAAAAGTTTTACAAAAAAATATTACACTTTATCAAACAAATTTAAATAAATCGCTCTGTATTTGATTAAATTCCGGGATGGGTGGCAACCCTTAGCCCCAGCCCAGCAGTGTTGACTAACGCAGGCATGTACAAAAACAATGCTAGTTCGTAAACAAAACATATTTTTTATACATTACTTGGCCAGAGC
>145FP000800 CG3869_1            :+U  EU:NC; range  -249 to    50.
AAACTGGCTAGTGTGACCATTTCCAATCAGTGAAAATCATTGTCAGGGTAAATTCTATTTTTAAATTAGACAAAATTTAAATTAGACAATAAAAATAAAAATAAGCTAGGTGGTAGTAATTGAAAAAAATTAATTTCAATTAAATATGGCAGCGAATTGAAAAAATACCATATTAAGCTTTCGACTGGCATAAAAATATACTAGACATGGGAAGGCATAAAAATGCACTAACGCCGGATGTCAGCGAACAACATGAGTTGGTCACCTTAACGTTACATCATGTGCATTTAAAAAAAATTA
>146FP004352 CG43194_1           :+U  EU:NT; range  -249 to    50.
GAGAATAAAGTTCTGCAGAGAAAAAATTTTGGTTTTTAAATTAAATCATTGTGAAAATTCAAATAATGACCATGATTAATATTTTAGTAATTATTTCAAAAACAATTGATAGAGAAACTATATAAATATTTACCAAGAAATTCAGAATGTAATAATTATTAGCCCAATATAATTTCTCTGTGTGTATTTGGAGAAAATAAATCGCCATTTGAACGCAAATGCCAAACATTTAAGGGTTCCTCGCTATTTAGTTATATTTCCCCATCCGCACATCGAACGTCGCTTGCAACATGGATTGTT
>147FP009842 CG9498_1            :+U  EU:NT; range  -249 to    50.
ATTATTTTAAGTGAAACTTTAAAGAGCCCCAATACATATTTTGTAGACGACTTTTATATTTAAATAGAACTAGAATATAAATTCAATTCATATTCGACCCACTATACCTTTTACCACCTAATTAGTTTATTTTTACGATGACACCACAGTCATACGAAAAGCTCGGAATTGTCGTATAAACATTTCCCAAAAAAACTAACACTATTGCAAGCAAATATAAAACGCTGAGTTCTACGAGGCCGCAAAATCAGTTGGCTACGAAAGGCAAGCGTTAAGGTTTCGATCGGAGGTGTATCGCTT
>148FP003893 CG14861_1           :+U  EU:NT; range  -249 to    50.
ATGGACTGGGAACACAGGAGCCACGACCGTAAAAAGCTGGACCTTGTAAGTGGGGAATATGAAAGCCATTCAATCAATTTAGCAAACAGTCCTGGTTACTAATATGAATACTTACTTACTCGGAAATTATAGATGTGGTTTTTCTTACATGGCCTAAATCAAAGAATACATATTTATTTATCCACCATTGTTGATTTAACTGTCATTTTAGACAAATTTAAAGTGGTTCAATAATCGTAAAAATCTTTCATTGTACTTTTATATTTTTGTACAGCTTTGCGTCAAACAAAATTCTTGTGC
>149FP013998 FRG1_1              :+U  EU:NT; range  -249 to    50.
GCCGTGATTGTATTTCCTTTTTGTAAGCAAATATATAATGAATTACGAGAATAAATATATGTATGTGATGAAAGATGAAATATGTCTTATCTCTCACAGATCAAAAATCATTTGATTTTAATTTTTTTACCAAGTTAATGAATGGTTTGAGTCCGTACTTTTTAAAATGTACGCTTACAGTATTTTATTGGTAAGATATCGATAGCCGATAGACCAGCTCATCTGCGATGTTGTATCGCATGTTTGTTTATTGTGTTGTAAACCAAAACTATATCAACAATTTACCTATTTTGTGACGAT
>150FP005514 CG43124_1           :+U  EU:NT; range  -249 to    50.
CGGACGCGCTGCCTTCAGCGTTCAATTTTGATTCTTGTATGAGACACACGAAGAGAATTCTCCACCGAGTATATACGATAGGGAGTGCATGTGAAAAGTGTAAGCTGATAAGACTTCAGCGAATCAAAAATATGTATACAAATTTAATTACCACAAACACACAAAATGACTAAGCTCCTGCTAAGATTCGTGATAAGCGTCGTTTTAAACACCATATAAAAATAGTACTCAGCTTGCGATTTCAAAATCAGTTGGCAGGCAGTTGAATTGCCGCATGGAACGATGAACACAGCAAGATGG
>151FP003445 CG5276_1            :+U  EU:NT; range  -249 to    50.
AATATCCAAGCAAGAAATACGTATAAATTGCAAGTGACTGCGATACCAGTTGACAGTTGTATTGTTTTGATAATTTCAATTACCTTCGGTCTTTGTCCAAATCATGTTTTTCCCAGTATGTTTACATTAACTTAAACTGAATTGTTGCACCTGTTTCTCGATAACATCGCATGCGCTCGCCAGTTTGCACCAGCTGTTGCGCCAGCTGATCGCCCGCTCATGCGCTGGTCACACCGCCAGCATCCAAACAAACAGAGCAGCAGACCAAGAAAATCGGACACATCACCGCGAACGAGATCT
>152FP012954 E(z)_2              :+U  EU:NT; range  -249 to    50.
GTCGTACCAAAGAGGGGCTCTTTGTTTATTTCCTACTTTCAGTACAAAATGGTTGTATAGCTAATTTAAAGTGAGTATTATATTTATGTATTATTTATATTATATTTATATTATTTTAATACAAAAATATCATAGTTTTTATTATAATATAAATATAATTAATGGCTTACCGGACAAATTAAGTACCCACTAAATGGTCTTCTACATACACCCATGTGTCTAAGTTATTCTTCCTGCAGTACAACGGTCACACTGCGGCAGCTGTTGCAAAAAAAGGCGGATAATATTTGTAGCAAAATC
>153FP007467 GalNAc-T1_2         :+U  EU:NT; range  -249 to    50.
AAACTGTTATTATAAATATATTATAATTAATTAATAACAGTGAACGATAAGTTTTCAAGCAATGCCCACTGTGGCAGTGCTGCGAAGCGCCGACTTAACAGCTGTTGCTGCAAAAGTATCCCAAAATGTACTAACGCTTGAAGCAACAGCGTATAGAAAACATGCCCGAGTAAGTTTTCGTTGTTTTTTATTGTTGTTGTGTTTGATTTGTTGTTGTGGCAGTCGCGCTTAGAATTAATATTGCCATTTAGTCTAGTTTAAGCCACTCCACAAAGCGGCGGTGCGCGGCGCTCAACGGAA
>154FP009564 l(2)k05819_1        :+U  EU:NT; range  -249 to    50.
TTTATCAATTTCAATACATATCCGTATTTTTATTAATGCATTCAGAGCAAAAATTCTATATTACAAGATTCCCAGAAAATTAAATTTCTTGAAATATTGAAAAGCACAAACGAAATAGGCAGGCATTTACTTTGACCGCCTAACAATTTATGTAGATAAGAGTGGAATCCGATTTCTAGTGGCTAACCTGTTAGAATGGCCACCCCTGTTCTAGAGTGACCGTACTCGGCGCCGACGGCTGTTGCGAACACTTGATCGCCGAACCCAAACCTAAACAGACGCAAATTTTGTAAACTATGC
>155FP001924 U2AF_1              :+U  EU:NC; range  -249 to    50.
AGATGTCGCTTAAGCGTGTATTTTTATGTATGTATGTATATTATTATTATTATATTATTATGTATGATTATGTATAATAATTTATATAAATATTTTGCAGTAATGGACACCCTACAAGTGAAATTTATGTCGATAAATCGTTCAACGACACTTCGAAACTGCCAGTGTCGCACTGTTAGCCCTCGGCTATCGGTGGTCCATTCCATTGTTTCTCAGTTTTCACGTGTTCTTTTTTAAGTCGTTTCTTTTATATTTGCGTTAATATACGCAATAGAGGGACACATTTTTCTTCGGCATTTT
>156FP013285 CG10133_1           :+U  EU:NT; range  -249 to    50.
GCATTTCACCGACGCGAATTTGACCCTTATCGATTTTTTCGGAATACCTTGCTTACTTACTTTAAAAACGTAACAAAAATTACAATAATAAATGTTTCAATTTAATTTGTGTATAATATATTATTTATTTAATACGTCATTTGGTGAAACTAATTAAATTCACTGCAGCACTTCAGTTTAACTTTCACTGAAAACCAGAACCCCACATTACACTGCGCTGATAAGGTCCACTCTAGCGGAAAATGCGTTAGTGCGTGTTGTTTACCGGCATGTCCGAGGTCGAAAGAGCTCTGGATGTTC
>157FP009675 CG14039_1           :+U  EU:NT; range  -249 to    50.
ATTTCTCTCTCTGCAGAAATGATGACGTCGCTGCAGCTGGAGACGTCACTGCCGGCGGTGGAGGAGCAAGTGCAGCGGGAGAAGGACAACGATTCCGCCGAGGACTCGCACACGGCATCCACAACGCCCACACGCATTCCACATCCCGCCGTGGCGCGTTTCCGGCGTTCCGCTTCTCTGCGCCTGCGCGGGAATCCCGCAGAGCTCGGTTTACGGGCTGAGCACTGTCCAGCCGGCGGAGGCGGATTCAGTTCGCGCGCCAAGCTCACAGCGATCCCATCCAGTCTCGAAACGCGTTCG
>158FP010017 Ziz_1               :+U  EU:NT; range  -249 to    50.
TTATTATCTACATTTCCTTTTTAACTAGTTTGAAAAATAACAGTCTTGTGTTGCCTGGCCACACTTTTATACAGTCACTTAACAGAGCCTCTGTTACTGAAAGAAACTGGTTCGAGTCACTGCTAAATCATATCATTTTCCGCAACCGAGGGTAGTTGCTCTGATGGCGGTATTTTGCCACACTTGCAAGTATTTTTTAGTGAATTGTTCTGCTTCATGTTATTATTGCCCCAACAAATTGCGTTCCCCAAAAGTCGGTGGATCTCGTTCGCGTGAGGAGCTCAGCGCTCTGTTAGCGGC
>159FP002694 PEK_2               :+U  EU:NT; range  -249 to    50.
GTGTGTGTTATGTTTATGTTCTCGAACATTCGCTAAAACGCGGTGCAAGTGGATAAACGAGCAGCCAGCACCTAGGCAAATATTGCGAAGAACACGTTAGTGATATTTGGTTGAACTACTCGAAAAGTGCCTATTTAATCAGCTAAAACGGGGAATTCGAAGAGAACTGTGGTACGACGGGGGGCCAGTGAAAATACGTAGCTCAAAATTCTCGGCTGATCCGACAAGTTGGTAACATTTGCGACGGCCCTTAGCTTTAAGTACCTTGTCCCGTCTAACACGAGAAATTCGGAGAGCTTC
>160FP000932 CG12155_1           :+U  EU:NC; range  -249 to    50.
AATGTTACAAAAATTAATAAAGATAATAAAAAAAAATTATATGGGCCACAAATACAATATAAGTCTAATTTCTAATAGTGTTGGTAAAAAAACTGAACTCAAAAAATAAAAACCTTTAATTAGTTTGCCTTAGAACATCATTCCCATACGACTTAATTGTATAAGAACGTAACTTTTAATTGAGGATTATAAATACAGGGAAACGGACTTTTGCTTTTCAGTGACGGCGAAAGAGAACGCCAATTCCGCGATGTGTCATCCCTAGCGCGAAATAAGCAACAGCAAAAACAGCCAAAAGCA
>161FP004600 CG10830_1           :+U  EU:NT; range  -249 to    50.
CGAGCGGCTATATACATATGCCAGAAGTATCCGTGCACATTTTAGAAATTTAACCACTTGTTAAACAATAATATCCAATATCAAAACACGTCCAGCGAGTGCGCAGGCCAGAGAATGAAACTGAGAGTGGCACACTTCCTCAGAGGAGTCCAGAGAGAAATCTCTCCTCTTCCACAATGCATACACACAAATGTACACCAACGAGCGAGTGAAAAGCGTTCTGATTTTGGCCAGGCCAAAAGCACCGTCAGTTCGACACGAGACCTGAACGAGTGCGGACGCGTTTGGCGGACAGAAAAC
>162FP012614 CG7565_1            :+U  EU:NT; range  -249 to    50.
ACTATATTTGCATAAATTATAATTTCAATCAATAATTGCGCAATTCTTTCAAACGCGTAAACCGTTACCAAGCAATCCAGAGAGAAAGCTTATCTCCAAGCTTTTTCGTTGTTTGCTGCTCAGCGGCAACTTCCGTATCTAACGCTCTATTTCGCTAAAAAACCTCCCAACACTCATTTCACTCTCTTCTCGAACTCGGAACTCGATATGCCATGCCACTTACAACACTGCTTACTGCGCAGGGCTGGCATAATAAATCAGCTATCAGCTGGAGTAATTGGTTATTTTTTTTGTTGTGCG
>163FP002701 Hcs_1               :+U  EU:NT; range  -249 to    50.
GTCACGAGAGCATCCCTATGGTGATGCTATAATTTTTGTTCTGCTCAATTCACAAGTCTCTCTGTGCATGTGGTTTTATTTTATTTTTGGTCGATGTAAGGAAGGCTAGATGTTGTAAAATATACGTGTGTCTTTTAGTTTTCATTTAGGTTTATTTTTAAGCCTAATGTATTAAATGAAATAAATACACGAACGTACGCTTGCCAAAAAAAAAACCCGCCAGATATGACCGAAAGCCGCCGGGCCGGCAGCACTGTCCAGTTAGTTTATCTTCTATTTTGATTTTCTAATTCGACTCTG
>164FP008081 hts_2               :+U  EU:NT; range  -249 to    50.
TCCCACTTTCCTTCGCTCTCTTCTCGTATTCTCTTGAACACTTTTGCGCAATTTGAGTGATTTGCAAGGCAAACTAATGCTTTTCGATTGTTTACCGAATTTAGTTAACCCCGTTTGGAAGCCAGTTTGTCTGGAAGTTACTTCAGTTTAGTTGTTTTCAACATCTCCACTTGACGTTGCCTAACACTGCCCGCCCTCTCTCTCTCGGCTTCTTTGCCACTGTCCGTGCGCAGTTCTCTTTTGCGCTTCATTCGTGCTCTGCCCGTCGGACGTGTCCGTACGATTTTGGATTAAGTTCTC
>165FP004758 CG43342_1           :+U  EU:NT; range  -249 to    50.
AACCAGCCAAACGGACGCACTGAATCCAAACCCTCAAGCTAATGAATCGCTCGCACTGCGCCCATCATGACAATCCCTTGTCCTTCAGCATGAATTTAGAGGCATACATTAATTTTAAATTTAAAAATAAATGTTATCGATTTTTATAAGATCAATGCAAATATACTTTATTTGTTAGATATACGAATCAAACTATTCAAAATAGGTGCGAGAAATGGTATCGGACTGTTTATCGATAGGCTAGAGGCTACTGCTACTGCCATCTCCAAAGCGCGGCTGTGTTTTCTTCCAATGTTTATT
>166FP013785 CG7271_1            :+U  EU:NT; range  -249 to    50.
TATGAGATTTGAAGGAATCGCACCTGGAATTGCCTGGTTTTGAAATGTTGCTGCAATAACGAAAAAATATGAAATTCCCTAATCACTCTATAAACTTCATAAAAGTTCTTAAAGAACCATAAATATATTAGGTAAATCCTTAAGCAGATGTTATCTACCAAGGGATATACCTGCGTCAGGTAAACTCGCAGACTACCTGTTACCTCCATCTTCAATTTGCCTATAAGCCAGGTCGACGAAGAGAAGGGTATCAGTCAGCAACTGAACCTTGTCATAGACACATCTCAGTGCTTCAGAGCT
>167FP003535 GC1_1               :+U  EU:NT; range  -249 to    50.
AGTTGTATTATTTTTTTATACTTTATTTTTATCCCCTTTGAAATTTTAAAAGGTTCTGAATTATGAATGTTCGCAGTTCTTTGCAATAATATAATTGTTGAATTCCTTTTTTTTATTTAATTTTTAAGGCTTGCTATGTTTTTAACAAGGCAAGCTCAAGGTGCCGGTGTGACCAGCTTGGCACCAGGCGATAGCCAATTTGAGCCGTAGATATATTTCAAAGGTGTCGAAACGGTCACTCCGCTGACCAGAATCGACGGCGACGCGCGAAGAGAATATCAATAAATATTTTTAATTTAG
>168FP005063 CG6364_1            :+U  EU:NT; range  -249 to    50.
TCTCGGGCCGGCGTCATCACGGTCTATGTATGTGTAGATTTTCCATTGACTATTTGCCCAGGCATATGTTGGGAATGCCAAAAATGTATACGTTCACAAAACTTTTTCAATTTTCTTAATTAGTTAAAAGTAACGTATTTTGCAATTTTTGCCTGTGTGGCAACGCTTTACTTCCGGAGTAACCGTGGCTCTTAGCGGGTACGACAATCGAAATATCGATAGCAATGGTAATGGTAATCCCATCTCGAAAGTAATCAGCTGTTGCGTGAAGTAGAAGCATTTGATTTTACTAGTGTAAGA
>169FP007184 arr_1               :+U  EU:NT; range  -249 to    50.
AGGGTTTTGTAAAAATTGCATTTGAATATATTTGCAATGTGCATTTTTCGCCATTTGGTAAAATTATGTAATTCTATTCGAAAATAATTCAAACAAAATGGTGTTCTAAATTTTTTTAGCAAGGTGTGCAACCAAACGTCTACTCTACTTCCAGTATATTTTTGGTATATTTAGAACACTCAATTGGTAATATTTAGGCAAATTAGGTGCAGCCATACTGACGGCTGCGTACGTCGCCTCAGTGCGGTCACACTGTTCGAAAGAGCGAGACGAAAAACACGGCAACACGGCGGACGGAAA
>170FP006472 CG8243_1            :+U  EU:NT; range  -249 to    50.
CCCCACTTACATTCAGCCAGTTTGCAGCTGCTGCATTGTTCCTGTTCAGTATCAGCAGGCAGGCCTCTAGTTTCGTTCGCAAAATTTCCATTTTTGCCGGCAAATGTGAGTTCAAATGTTCTGTGGGCAGAAGTAAAAGTAAACAACTTTTTTAAAAAGTGGCTTCGGTTCCCTGTGAATGGCAAGATGGCACGGCTTGGCGTTAGTGACAACCAGGGAGGCTAGCTGCCTTCACCGCCACACGGTCCCACTGGACGCATCACTTTTTCGGTAGCAAAAACTTGTAGAAAATTGTCAATT
>171FP011568 CG31988_1           :+U  EU:NT; range  -249 to    50.
TCGAATATGTATAAGTGACTAAAGTATGTTTATAACTTTCGGTAAGGAGATAAAATTATGTTAAAGAAATCACAAGCATATTGCCATCTATTTAGGCAATTAACCTTTTGATACAAATTTAAACAGTAGTCACAGTAACATAGAAAGCCTAGAAAGGAAAATCAAATACTTTACAGTCCAGTAGGCGATGCTTGTACATTTTCTAGATGTCAAAACATACCCCCAGCGTTTCCATCGAATATCTCATTCAGTTTTTGAGTCTTGCTAAATTCATACGTTTTCATTCGTTTCGTTTTCTAT
>172FP007700 Ef1beta_1           :+U  EU:NT; range  -249 to    50.
AATATTAAATGTAATTGTTTGGCCTTAAATTTACGTAGCCAATAGCTAGCTTAAGTATAAGGTATTAATTATAATCCTTATGTTTTATTAAAAAAAATACAAGTAAGCGTTAAAAATCTATTTGAATGTATGGTATATTTGAACGATATTTACTCAAACTCCGGGTCACCCTGTGTTGCAACTACTTGAAATACTAGGAAAAAGTCAGTATTTTCATTATATGTTTAAAGACCGTTTCCCGCGAAGGTCACTCTGTTCTTCTTTCGTCGGCAACGTTGCGCAGAGCACGGCTCCAGATTT
>173FP010755 CG5142_1            :+U  EU:NT; range  -249 to    50.
ATATAAATATATATACAAGATGAAATCATCAAAAAATATAATTATAATATATATATAATTAATTATAATTAACTCAACTCAACTGTTAACTGTCTGTGCCAACCACCCTTATTTCCATGCCGAACAACCAACTGTTGCCGGTTGACCAAAGAAAAAAACGTTGCCATGATACTTGACGGAAAACAAATAAGGGTCGCCATGGAAACACCGACAAGCGACCATAACAAAGGGCTTTCAAGTGTATTTTTCATTCACCAACGGACCGCTCAGCGAAAATGTTGCATCAGGGAATTATCCTGC
>174FP002540 CG12581_1           :+U  EU:NT; range  -249 to    50.
AGGTAGGCCAGTACTTAGTACTGGCACATGCCGCTGATCTGTTAGTAGATTATCCATTTCCCTTCAGCGCCTACCTGCGTCACCAATGATGAGGTCGAGACAGAATCCTACTAGTACCTGCCTCGAGTCGATCGGGCAGAGAGCGAGAAATGGTAAGCAGGTGAGTGAGCGCAGAGAGCGTCTTTCGACGACTCTTTCGTCGCGAGCAAACAACAAGTAGACGTCGCTCAGACACTGTCGGCCAGATTCATTTTCCAGAAAGACGTCGTCGCGTTGACAAGCTTAAATTCGTAGCGGGCG
>175FP009236 Npc2a_1             :+U  EU:NT; range  -249 to    50.
AATATTTATTCTCCGCGATCCCCATTAATTAATATATGGTTGCCAGGAAACATTATACTTACTTTTCTAAAATAACTATATTTTATAATTGTTATATAAGCTATAATATATATAATATTTATTCCCTTCAAGCGATAGTTCGCAGCACTCCCGTCAATCGTCGAAGAAAGCTTTCTTCTGAGTCGCCGCGCGCAGCTGTTTTCCGTTCATACGAAAGCTTTGCGTTGTCTTCGGACTCTCTCCAGATTTAGTAGATTCGTAGCGCTGTGAAGAGGCAGAAAGAGGCGAGAGCCAGCGGAA
>176FP005682 CG7789_1            :+U  EU:NT; range  -249 to    50.
GGCTACAGCGTTGCCAGACAGAGCAGCCGATTATTTGCAGCTATAAAATGTCCAAATATTCCCGCTGAAATACATTTTTAAATTCATGTATCTTAAAGGACTAACAACTTTAAGCAAAACTAGGAAACATAATTTCTGAAACTGTGGAGTTGATGAATTACGAATTCAACTATTTACGGGGGAGTAGCTAAACTTTGTGCTTTTCGCTCCTCTCTAGCCGCCAACAGCTGTTCTACTTTCACCGCAATCACTTCTCTGCAGCGACGAAAACATCTCATTCCAATCTTGAAAAGATCTCCC
>177FP006260 U2A_1               :+U  EU:NT; range  -249 to    50.
GTTAAGCAATTAAAACATCATTGTAATCTATTGAAATTCAAATTAAACGGAAACGATATTGGACAGTAGTGTTATTTATTTATTTTTGAATTTCGAAAGATCAGGGGCCCTATTGGCAGCATTGGAGTAATCCCAGTATTATTACGATATTTAGAATGGTAGAAGCCCAGCAGACCGATAAAATACCAAAACATTGTTACCACTAGATCTATCGATAGCGATGCCGGCATTGCTTGCTATCGGAAAACTGTTCATCACCAACTCGCGTCGGCAGCGAATTGTTTTTCTGCATTTCGGAAA
>178FP013342 CG32141_1           :+U  EU:NT; range  -249 to    50.
CACTCTCTGCACTTGGCATTCAAAAAAGCTGCACTGGGAAATGGTGGGGGAAAATGCATTAAAGAACCGAGAACAATTAGGGAAAATTGTGGGAAGAGGTTAAAGATTTTTATCTGAAAAAGGAAAGGGAATGAGTGGAATTCTACAATTATTTTCTTTAAAAGAACGAATATTTTTCCACATAGGAACATTTTAAATGTTGTCATTTGAATTCAGTCTAGCAAGCAAAGAAAATACTTTTCAAATCACATTATAAAAGTGATAACATCACCGGTTGGTTATCCGTTTTAATACAACCTA
>179FP008205 exu_2               :+U  EU:NT; range  -249 to    50.
CCACCAATTTTGCCGGCTAATAATTGGAAAAAAATTTATTTACAAGCTGAAAGACTATATTTTATTATAGCAGCGGTAAAAATATTCTGCAAAAAGTTTTCACCTGCACAGTGGGCGTTGTGGCAAGATGTGGACGAGTTGCAGCTGTCTAACCCATCGTACTTAAGTCAAAAACCTCGATTAGCAGGCTTTGCATATGTCAAATTCGCGCACTTTTCCTAGGCCGTCGGGTGCATCAGGAAATTATTCATTACGTTTTAGTTAGTCGTACGAATTGTTTCTTATTTGTGAAAGCTCGTC
>180FP012083 CG12082_1           :+U  EU:NT; range  -249 to    50.
GTGTGACCAGTCCTAGATCAAAACTAGTATCCCAATTGTTAAAGATTGTCCCAAATTTTAAAATAATTTGTTTATTGTATTTAAATGGTTAACATTTGAATTGTTGTTTTAAAATGTTGACTTCGGTTATACATCTGATGAATCACAATCGGCGTTGCCACACTTTCCCCGCATTGTTCGTACTTAACGGAACCAGTTCGGTTCCCTTGGTGACTCGCGAATTTGTTGTTGGCTTTGGCTAGAGATGACAGTATTGAATAAACAACGATAGCCTGCAGCAGTCAAATTAAACTAATTGTG
>181FP010702 Oatp33Ea_1          :+U  EU:NT; range  -249 to    50.
CCACTGAGCCGCTACTCTGCACGAAGAAAACAAAGAGCTACGATATGCCGTGCAGGTATATATATGTACATATATATTCTGAGATACTCTCTAATACATGTCCAAAAATTTCTTTTGCACGTGGGCCGGCGGCGAGAGAGGCGATTGTCCCACTCCGCCTTTTTATGGCCTGATAAAGCTTTATCGGGCTTCGATTGGCATCGAGCGGACACGGGGCACAGTCCCTGGGATTTTTAAGTTCCATTTCTCAGTTTAACTCGCGCCTCGCTTCAGAACGGATCGGATCGGATCGGATCGGCC
>182FP003514 ClC-a_2             :+U  EU:NT; range  -249 to    50.
TTTTTGCCGTTGGACCCGTCCACAGATTATTAAATTTATGAAATTCTATTGATGTTTACACGCAAACTTTGACCGCTCGAGAGTCAGTGGATGGATATACTACATACAAATGTGGGAACTATATGTACAAGTATCCGCAAACTTGAGACTGCTGAAAGAGCAGACGAGTGCGTCGGTGTCTGTGTACTAAATTTAATGGAATCTTGAATTTAAGCGGGACTGGAGCGTTCTATCTTCATGACACTATTCAGTTTGACTTTAGACACTGCTCGACTCACATGCAGTCGGGAATTGAATTCG
>183FP007674 CG5210_2            :+U  EU:NT; range  -249 to    50.
CGAGGCGAGGAAAATATTGTATAATATTACTTTTAATTTTAACTAGTAATCAATTTTTTTCGATGCAGAACCTGAAAATCAGCATGTGTGACCAAAAGAGATTCAGAACAAAAGGAGGCGAGTGGATTGAACAGCGATTAGGGCAAGCAAACACAAGAATTATGGCAAAATCAACAAGAAGGAAACTGGGGGAAACAAAGAAGAGACTGGAAACGAGAAGCCCAGGCTTAGGGTTCAGAACAAAAACCCCAAATCGAGGTCGGGAATTGATAACAGCGGAGCAGCTGTAGCCTAAAAGCT
>184FP004115 Decay_1             :+U  EU:NT; range  -249 to    50.
GGGGAAATCAAATTGTCTGGTGCAATGGCAAAGGGAATTGTATTTTGCTACCAATAAACGTAACTTCCCCTCGAGCAGGCTAATCAACGTTGGGCAAGAGCCCGAAAAATACCGCGGCGAGCGAGAGAAGAATCCACCCCAGCAAGCTCAAGGTGATAAGACGGCTGCATTGATTAGATAAGATGTTAGGCGAACGGGAGCGAGAGCTTTTTTTTGTCGTTTGATAGGTGAAAACTTCCAATCGCGCTTAGTCACAGGTTGCTGCCAAAGCGCGCGGACGGTCAGAAATGGACGACACCG
>185FP012624 CdsA_1              :+U  EU:NT; range  -249 to    50.
CTACCAGGGATGGCTGATATGGGTGACTCTTATTATCACTTAAATTAACTTTTCTAGTATTATTAATATATTTTATTTTACATATTACGACAAAAGTCACCGTTAATTGCACAGAAAAAGAAAGTTCTTTTAAAAGACATCAAACATTTTCTGTCCGAAAAGTCAACTTGTAAAACCTAACAGCAATTGAGCATACTTGCCAACACTTTTGCTCCACCAGCCCACTTTGCGCAAGCTGGGCACACTGCATGCTGGGCTAATCAGAAATAGAGAAAAGCATTTTAATTCGGACGAAGTCGA
>186FP004375 CG14300_1           :+U  EU:NT; range  -249 to    50.
AAATGCTTCAATTTATTTGTTATCTTTCCACATGCGCCGCCCCCCGGGGGGAGCCCATATATTTTCCTACCCATCTTGATAAAGATGCTGTTTTCAGCTACTTTTCGCTCTGCTCCCTTGATAATAATCGACGGATGTGTGTGTCAAAATGTCAATACTTTTATTATTCTTGTTTGCACATCGTTTTTTTTTCGGTCACAATTCGCCCTCGAAAGTATAAAAGTTGCGTTCTCGAAACGTGAGCGTCTCAGTTGGTCCCTTCTATCGAGAAACTTTCACAGCTAAAAATGAAGTCTGGTG
>187FP011464 RtGEF_1             :+U  EU:NT; range  -249 to    50.
TCATTTTGGAAACGCAGATGAAAAGGTTGTCCCCGGATTCATATTTTTTGTCACATCTCTGTTGATTTTTCATGAAAATATGCGATGTGTCCGGTCGAAAACGCTCGCGTACATGTGAAAATATATTCGAATCTCCTGCGATCCGACGAGACTCTCAGAAAATGACTGCGAGAGTGGCACTTTCGGTTGCCGTGGAAAATTCGTCTGCCATATGTCGCCAGCTTTTCGGTATTTTCCGCTTTTCTCGGCAGTTTCGCTGAAGCAATGAACGCGTGCGGTGCATCGTCTGAGAGCAGAAAA
>188FP005950 CG1971_1            :+U  EU:NT; range  -249 to    50.
CTCAAAACCGTGATAATAGGCAACAGTGTACACTTTTTCAAATCATTTTACCTTAGAGATTTACATTGGCATAAGATTGAATTAAAGTCACGGTTTGTCACCAGTTTTCAAAATTTATAGTGATTTTTGGGATCCCTAGTGGACTGAAGCGTTTAACAATGGCCGACAATAATTCAGCATCAGAGAGCGAAAATATAATTCCTGGTAAGACCGTAGGTGTTAAATAATATTAAATTAAAGCTCCTCTCTAGTAATGCCATGTACTTAGCATGTACATGTAACATTTGAATATGCTCAAAG
>189FP010887 rk_1                :+U  EU:NT; range  -249 to    50.
TTAAGTTATAAATTCCCTTAAATACTATCTTACATTTAAGTTGTTAATATTTCATGCGCGTTTTCAAAACAAAGATCATTTCGAACCGAAAGGAAGCCAAAGGAGTGCCACACGTGCAGCCTTTTTGGCAACATTCCTGTGTGTTGCTGGCAACTTGCGATATATGTTGCTGCTGCTGCGGTTGTTGCTGCTGTTGCTGCTGCTGCTGCTGCTGCGGCTGGAGGCTCCTCCGAAAACGCTTTTCGCTTCAGTTCGCTTTGTGCGTTCGACGCGTGCGGTTGGCTCTGACGGATAAAAAAA
>190FP014033 Psn_1               :+U  EU:NT; range  -249 to    50.
CTGTTTCTATAAGAAGCGCGTTTATGGTATTTAGTTGGAAAAAATTTATCGCTAGCAGTATTTTAAACAAAGATTTAGAAAGGGGTTCCTTTTAGAGTCATAAAAAATTGTGAGTTGACAAAGTCGCCACTTTTAATTTGTGCATGATTGCATGTAGAAGTTATTCTAAATACTTGTACCTTAAATATATTAATCCCTTCGCAAATTAATCGAACATCGATAGTTCAGCCGGACGAGCGCACTGCCATCACTAGTATATGAGTCGCTTTAAAACAAAAGAAAGTTTTTACCAGCTACATT
>191FP007679 Acp53C14c_1         :+U  EU:NT; range  -249 to    50.
ATTTCAAAATCGATTTAAATATGTACATCGGCTATATATCAATGTATGTAAGAGATGATTGCCTGGCAACCGTTTCCAATGACAGATGAAAATTAGAAGAGCAGAACCAACGCGTGGAAAATGAGGGAAAACCTATGCTATGTGTATGTATAATCCAAAACAAATTGATATTTGCCAGGGCGTATCACTATTAAAGAAATATAAAATAAAACGGCTTTAAATAAAATCTGTAAACTATCGGGTTGCTTTATATTGATTAGGCTATACGAAGAAAGGTAAGGTAAGATAGAGCTGATTACT
>192FP002064 CG8649_2            :+U  EU:NC; range  -249 to    50.
TTTACTGAACCTTTTACTTTGCCGTTTTTGAAACTAAGTAACTTTTTATCATAGTTTTTTTTTAGCGATACAGGATGACGCGTTTTCTAAAGGTGTTCGTCTGCCTCTCTTTGCACGGCTTCTCCCCTCTTTTACTCTCTCATTTACTGATAAGGCTCCGTTCGATTGGAGTGCTGTTTTTTGCCTCTGTTTTTTTGTGATAAAAGAAAAGGCATAAATAGTCCGTTCCACTGAACCACTCAATTAGTACTCAACAATAGCCCGTGGAAAGCGAATCAGCCAAAAAAGAAAGAAGAACGA
>193FP012429 CG10226_2           :+U  EU:NT; range  -249 to    50.
CCATCGGATTGTCCCTCTTCGGTGGCGGAAAGATACTGTAAGTTTAGGTTAAGCAATAAATATATTCTCTTTTAACGCATTTAACAGCAAATTATTACTTATTCTATATGCCAAAGGTTAATTAATTTCATTACTTATGCCAAATTTTCTAGTCCATACATAAAATAATTTAAAAAATGTGTATTGAGATAATGACTGTTTCATTTGGAGCGTGTATGCATTTATATTTAGATTTTAAAAGAATGAATCAATTCTTCGCAAACTTTCAACGCAAACGGACGTGTTCTACGATTTACGGTC
>194FP006817 CG12391_1           :+U  EU:NT; range  -249 to    50.
ACTTTATTTCGGTTTTATTGTTTTAAGCTTTCGTTTTGGGCTGCTGAATTATGTTATTTGCGAGCATTCTTTAAATAACGAATTTCCTTTACTTTTCAAATTACGCGCCCGCTGTGCAACCCTGCGCACGTTATCGATTGCCAGTGGGCATGCGCACAACTATCGATTACCGATGACAAACAGCTGTGTACCTATACTTATCCAATATGGCTGCAAGTAAAAAAAATTGTAACGCTGTGAAAAAACTGCAATTTGAATTGCATTTTCCGCTTGAGTATTAGATAGAAAAGTGCGAGAAAT
>195FP000941 Ir7b_1              :+U  EU:NC; range  -249 to    50.
AAAAGCCGGGATGAGAACGACATCGATTACTTCAATTTCGATGACGATGATGTTGATGATTGACTTTTATTATAATTGCCAATAAAAATTAATATTATAAATGTAGAAACAAGAACATTTTCCAAAAAAAGTAAGGGCTATCAACTCTTTTTAGCCAGCCTATAAATCAGTATCGTTAACAGTAAGTTAGTTTCCCAAGGGAATCGACTTTAATGTGATATGATTAACGCGATTGGTCCGGGCCATTACCAAAATTTCCCCGGGGATCTGAAGACTTCAGTACTCCAAAGTGGCCACATT
>196FP006044 Src42A_2            :+U  EU:NT; range  -249 to    50.
TTAAATAATTTACGCTAATTTACGATGAAAAAAATAATAATCAGCATAAATAATCATATATTAAATAGTCATTTCTGGCACCAAGAAGACCACTAAACTTGACCAGCGACACGACCATTGATTTCTGTTCAAATAAAAATATCCAAGCTGTTGAAATAAATTAGTATTTTAAAGATGATGACTGAAATTCAGTATTATAGTATATTTGCCCCAGTCTTTTGGTATTTCTCGAGTCCGCGTACTGGTCACACAGCTTTTTGCAACGCGATGGGAAAAAGAGGACGATATTTGAGTTAAAAT
>197FP009585 CG17840_1           :+U  EU:NT; range  -249 to    50.
TACTTTAAAATGGACAAAAATGATTTTGCTAGATGATAAAATAAGCTAACATATTCATAGGTATTGTAAGAATAAGGCATAAAATTGGTTGGTAATGAATATGCCTATTTTGATATGTTTTATGATGGAATAAAATGTTATTTATATTTGATTGAACCAAAACAAAATTAATTAATCGACTCCCTCTCACGCTGCCAACACTGGCCATTTCTCGCATATCCAACTACAGATGATGATCAGCTGTTTGTTGTTTATGTGGGAGCGGCCTGAGAAATTGTAACAAAAAAATTTCGGAAAAGC
>198FP008026 prod_1              :+U  EU:NT; range  -249 to    50.
CTTTTTGCACATATATTTTGAAATGTATTATTGATTTATATGAAACCGCTAATAAATATTGTGACAAATCATTTCTGAATCCGCATGTTTTTATTGCAACAAAATTGAATTATTTATTGCACATCTAGCCATAACTATCGCATGGCATCTAATTGCTTTTTTGGCTTCCCGCCAGATGCGCACCACTGGCGTGCCGAATGCAACCCTGCGCCAACAGCAACAAAATGCAACTAGAAAATCCCAAACGCTAAATGCGTAAATTGTTTGTGAACATCTCGCATCGCTTGGTGGCGTCGATTT
>199FP013368 HGTX_1              :+U  EU:NT; range  -249 to    50.
CGTTCCAGTCTGCATTTCATGTTTACACTGATTGTGGAACACTCTTGTGGGCGAGAAAGAGACACATCGATATGGGGGAGCAAGACAACCATATACGACTCTCTCCCTCGCGCGCTCTAGAGATGATGCTGCGAGTGGAAGTGGAATCGGAATGCGGAGGGTTGAAAGCCGTACCCCCAACCAAAAACCGAAACTGAAATTGAAACTGAGATTGTGCGACTGAGGGCCAGTCGAGTCAATTTCGAAATCATTCGTTAGTCGTAGGCCTAAACAAGCGGACACGCGCGGGTCTTCATTCAC
>200FP002885 Fer1_1              :+U  EU:NT; range  -249 to    50.
AAATCAAAGTCTCCACCTCACCCCAGCCTGTGGACAAACTTAATAAGCTTATCACACCCCGAAATGCAACCCTGCGCGGCAAAAACTTTCACCTCGCCGAGCTCTGTGATTGGTGGAAGCTTGGAAACTTCGGCGCCGCCCCTTTGGCTGTATCTTTTGATGTGGCACCGCCATTGCAGGATAGCACACTTCCACCCCTCGGCGCACCATTCTTATCAGACAGGTCCTGTGGAAGTTCCAGGCTCAGGCATTCGCTTCCCGGCAGTCAGAGAGTTCGCAACACGGCGCGTTTCGATGTTA
>201FP008282 Sgf29_2             :+U  EU:NT; range  -249 to    50.
CTGCGTGCTGTTAGGCGCACTTGCTTCCATCTCCAATGTAAGAAACGTAAACAACTTTGAAAAGTAAATATTCGAGTTTGAGAAAAAGATCCACTAAAGTCAAATAATGAGATTATACGGTACAAAAATCTTAACAATAATTACTCTGTTTTACTCTGTAAAATAAAATTTGCTAAGATTAAAAAAATACTGAGGTAAAATATAAAACTATCGCATAGTTAATACTAACGCGTTGTCGACTTTACGCTTATGCTTGTTTTTGTTTTCATTGCGTAGGTAAACAAAGTGTTCAAAAAACAA
>202FP013724 CG34251_2           :+U  EU:NT; range  -249 to    50.
AACTCTGCGCATTTAACGCATATTAATTTTCAACTACTCCAAGCTCGTCGTTTCACTCTTGTGAACTTTGAACCCAGCGGCATAGACGAAATTATCATGGTTTCGCTGGCTTGTTATCATCTGATATCATTCCATCGCCCCCGCACCGAAACACTTGACTCTATATGGCAATATTCGCGAATTGATTTCTCAGATTTCAATCAATGTGTTTTTTGTCTTTGGTTCTGCCTTTCGAATTCTGTGTGGTTCAGTCGAGTGATTTCATTTTTCGGCAGCGGTAACCATTAAAATCAACGACCA
>203FP009427 Mad_2               :+U  EU:NT; range  -249 to    50.
ATAATAACTCAATTTTCCAGTCTTAAACTTATTAATAACTGTAGAAAGTAGTTTGTGTTACCTTTAGATACTTTAGGATGGACCTGCTGCTTCGCATCCCTGGCGAACTCACACCGATACACAATACGAATGCAGTTTGGGCTGCGTTCAGTTCGTCACTCACTCAGTCAGTCAGTTCGTCAGTCAGTCAGTCAGTCAGTCAGTCAATCAACACTCGGCGCACTCAGTTTGCTGGGCAACCCGTTCGGCATTCGTTGTCGATCGGTCGTGTCGTGCAGTTGACTTCTGATTCGCGCTCGC
>204FP001407 Hsc70-3_1           :+U  EU:NC; range  -249 to    50.
ACGGAGATGAGCGCACCGCTTAGCAGTTGCCGGGCAGTTAGCCATTGGAGTAGACGTGTTCTTTATCCGATCTTGACTACTAGTAAGATTTATAAGGTACTGAATCTGGTAGAATCGTGTTTAAAATAATAATGTTGCCAAAGTGGCACAGCTAACGGTACATGTTAACAGTTGACAATCTGGCCGACGTCATCAGTACTGGTTCTCTCGCAGAGGGAGAGCGAGAGCCAAAAAGAACACTGGCCATTTATGTTTGCGTGTGTGTGATTGTGTTGACGTGTACAAAAAGCCGAGGTTGAA
>205FP008051 hppy_1              :+U  EU:NT; range  -249 to    50.
CTAATGTATTCCTTTAACGCTGCTACTAAATGTACTTTCATGTGGATTCAATGATTCATTTTATTGAATTTCGAATGTCCTTCAGCAGTTTAAAAATTTCCCCTGTCTGGCCACCCCTTCTGGCCAACTAATATCGATATCTTCGAAACGACAGCCCGACAGAGTTGCCACCGCCGAACGACCAGCGCTGCTATCGATAGGCCCGCGGGCAGAGTGCCATCGCTAGCGAGGGGTGAGAGGAACAACAACATTTGTGGGCTGCGCGTTGACGAAGTGCATGTGAAATTTTTCGTGTTCGTA
>206FP012285 Src64B_1            :+U  EU:NT; range  -249 to    50.
TCGTCGTCACCTTTTTGCTAGTGTTGCGCTCTTTTGATACCCTTTACTTAATATTCATATGGGGGTATATGGTGTTGTGAGGATGTGCATAAGTAGAAAGAACTAACTTTGACAACTGCATTAATATTAAAAAAGTTATATATTCTACTGGGTATTCTTTAGTTGATACTCATACTGGTTCTACTGGTTTATTATTACATTTATTCCGCCTCTATTTGTATTTTCTGTTTGCCCCGAAAGCAGTCTGTCAGTCAGAGTAAAAAACCGAGTCAGACAGCAGCAGCTGATAAGCCGCCATGC
>207FP002653 cno_1               :+U  EU:NT; range  -249 to    50.
AAAAGGATCTATCTGCTATGACATAAAAAATTAAAATTTTTAAATAAAGTAAAAAATACGTAAGAGAATGGACAAAACAAATCTAAAAATTTGAAAAAGTTAGATCGGATGGTTGTAGTCTTTGCTGAGTGGTTGATGAATGTGCTACGCCGTATCGGTGGCAAATTTAGGACATGCAAAAATTTGGCTTTATCAACAAGTGGCTCTGCGGTCATACTGCCTGTATTCTGCGCAATCCTGCCTGCGGTCACACCGCGGAAAAATGTCGAAGGCGCGCGTTGCTCGCGTTTCTTGAGTTCT
>208FP009563 CG3652_1            :+U  EU:NT; range  -249 to    50.
TTTCGTTTGTGCTTTTCAATATTTCAAGAAATTTAATTTTCTGGGAATCTTGTAATATAGAATTTTTGCTCTGAATGCATTAATAAAAATACGGATATGTATTGAAATTGATAAAAAATAGAATTAAGCTTTACTGTTGTTATTTTTTCAGAAATTTTAAAAAAAGCTACAGACTCACCGGTCATGCTTGTTATCGATAACCGTTATCGATGGGTGAATAATTACTGGGTCACAGTCCACGGTCACACTGTCTACTACGTATTTTTTGTCGATGTAAACGTTTATATATTAAACTTAGCA
>209FP009180 CG31924_1           :+U  EU:NT; range  -249 to    50.
CGCAGATCCCAAAAAGTGTCTTATATTCGAGGATGCTCCAGTGGGCCTCATAGGCGGAAAGGCAGCGGGATCCCAAGTCATCTTTATTCCAACTGATAACGTTTCCAAGCAGCAGAAAAAGGGCGCCACCATGGTTCTAAAATCGATGGCGGACTTTAAGCCTGAGCTCTTTGGTCTACCACCCTTTGACACCTGCTCCAAATTCGAGTTTGGCTAATCCCTAGCACTCTAAATTGATCCGTCAAAATTAGTATTCTATCTATAAAATAAAAAATAATTCAAAATTCAAGTGAACCAAAA
>210FP004333 CG44009_2           :+U  EU:NT; range  -249 to    50.
CCGACGAGAATTACCTCCAAAACTCGATTGGCTTTAAAAAAAAAACCGGTAATAGAATTGTAACTCGCCTGCTCAAATGTTGTTTAATGATTCAACGAGCGCACTTTCGTTTATAATGAATTCAACCAAAAGTCCAGTTTCCAATTGCGATAGCCCAATATCGCAATATCACAGTTCACACGCACAGCTCGAACACTAAAAAAACACTGAGCCAGCTGAGAGGCAACTGCTAACTGCTAACTGTAAACCAGTTCGACTTCAAAACAACAACTAAGTGCCGTTCGCTCTCTTCGCCTTCTC
>211FP012302 Rh50_1              :+U  EU:NT; range  -249 to    50.
ACGATTTGGAATTGGAATTGAAATTGCAATGCAACTAAAACAAAAACAATTTAAATATAATGGAACCACAACGACTTGGTCTCCAAGGGGGAGCTGTAAATAATTCAGCAAGAGCCGGAGCAGCGGCGACTGCAAATTAAATCAAATAGTTATATCATGCGAGTAAATCGCTGTGGATATCACACATACGCCCCGTTGACCGCAGACGCGAGTCGCAGCTACTTACACGCCGCGCTCATCGCTCCGGGCATCAGTGCGCGCCCAGTGCTCAGCCGCAGCAGATCGTGAATGTGAACGGAT
>212FP000844 COQ7_1              :+U  EU:NC; range  -249 to    50.
CTATCGTCGGATGATCGGTCAGGGCTGCAAATGTGTAAATAAATTCGTAGTGTTTTTGATCTAATCAAAACCATAAAGTTGAGATGTTCTATGGTGTTGCTGCTATCATTAAAATAATATGAAAATATAAAATAAATATATGAACAGTTTGAGTCAATGGTCAATGGCGTGACTCACGAACGTGGTGCGATACCGGTGGCAGGCACGTGAGGATGGCCCATCCCTGGATTGGATTGCGCAAAAATAAACAGAACGCAAATTGTTTTTGTGCTCGGCAATTCGGCGAATTGCACTTTACCT
>213FP004123 CG17560_1           :+U  EU:NT; range  -249 to    50.
AATTAAATGCACCAAGGTTATTTTCATTCGTAAGCAAAAATATAATTAATAAATGCAACTAGGCCTTTAATCGAAGCAACACAAATAATTATCTATACCCAAAAAATAAACTTTCGCTGAGTTTAGAGCACGAGCTCCTCCCTAAAACGGGAGACCATTGGGTGTCTTGAATATGCTGAACTCGACCTTTGTTGGGTGTAACTTATAGATTCCCAAATAAATAGAAGCGCTAGTTTGGAATCACTTTTCAGTTCACTGGCTCGCAACGCGTTCAAGACCCTTACTCGGAACAAAATGGAT
>214FP014043 CG5955_1            :+U  EU:NT; range  -249 to    50.
CCATGGCGACAAGTCCCACTTCCATAGCCATACCCATACCCATTCCTGATCTCATAATGAATTTGACTGGCTGCCAACTGACACTCACTAACCCAATTGACTAAGTAACTAAGCGACCAGACGAGACGATTGGAGCCGACGGGATCCGAGTGCTCAGGCGATATATATATGTATGTACATATGTATATAGCGGAAACAAGGCGCTAATGTTGAGGGACTGGTGGAAAACATTTCGCAAATTTCGAAATCAGTTCAAAATCGCAGCTCGCTGGCAGCGCTCGTCGCGAATCGAAAAAGTCC
>215FP008203 exu_3               :+U  EU:NT; range  -249 to    50.
AGAAGCAAATTTCGCTTTAACCTTTTGAAAAATAAAGGAAAAAGTTCGTAAAAAGCGAAAGAGCCCATCGAAACCAACACGAAAAAGGAGTTCAATAAAGGTGAGCCCAAAAGAAAAGTGCTAAAGTGTGGTGAAAGTGAACATACATACATACACATAAAAACATCTGTGTAAAAGATGGCGCCACTGGAAGAAAACCGTTAGTTGTAGCTTTGGGTTTAATAGACTCTTGAAAATTCGTAGCCCGTCACTTCATATCGAAAATCTAGTGAAAGCGGTTCGCGTTTTGCAAAGGAAATC
>216FP005220 CG13654_2           :+U  EU:NT; range  -249 to    50.
GCCGCGGAAGTTCAAAAACAACTCAACAAAGCTTTTCCGCGACTGCTTATTTACCTAAGTGCCAGTATAGTTATTTGCTTGCCCAAATGCATTGTAAACTCGAATGCGTCACGCGGATTTTTCCCGCGAAAAAAGGTCAAAACCTCTCTTAAGACACATTCAAAGATCTTGAACATCTTCAAAACTTCCAATATACGAAAGGTATAAAAAACCAAAAAAAAAAAGCAGGTGAGCAGAGCTCATGCTTTCAGTCTATTGGCGACCGGCAGAGTGGGATGTCATTATTCGGTCGAGCATAAT
>217FP006359 Obp44a_1            :+U  EU:NT; range  -249 to    50.
TATATAAATTGTGCAATGATATATATCTTTCCTTCCTGTTCTCTATTTAAATTTGGTAATGCGTTCTCTTGGAATGCTAATGTAATGGATAGAAAAATCAAATTAGCTCATCATATAAAAAGAAACAATATAATTGTTATCCTCTTTAACCAGAAGTAAATGCCATTTAAATAAAAATTTTTTTGCTTCATGATAATGGTATATACAAAACTAAGAAAAATTATATCGAGAAAATTACTACTGCTGAACAGTAGTAAAAACCAAATACTGCATTCTAACATTAAGACCAAGCCGAGCGGC
>218FP001700 CG9509_1            :+U  EU:NC; range  -249 to    50.
GAAATCCGCAAAACATTTTTACAACATTTACATTAAAATTTAGTTTGGTTTCCTTACCGTTTTGTATTTTCTTCTTGTGTATTGAAAAATTAAATTAATCACCATTAAGCGTATTTATTATCTCGCTCTCGCTCTGCCAATGGCTAAGTCAACGTCCTCGTCGGTTGGTCGCCGCAGGGGGAGGATGCACTGTACCTGCTTATCAGATCAGTGGCTATAAAAGCGAATCTTCAGCCGCGACTGCGCCTCAGAGTCAAATAGAACCGGGTCCAAACGAGTGGCACAGGCTAACGGAAAAGC
>219FP008083 CalpA_1             :+U  EU:NT; range  -249 to    50.
TCGTTTTCGATATTTCGTACTACGATTTTGTTAGGGATGGACAAACCTGACGCATGTCAATGGGTCGATATTTGTTTGAAATATCGATGCTCTTATCGAAATATTTTTCAGTAAAATCGGGCGATTATCGATATATTTACATTGAAATAGGGCTGGCAAATCACAAATTTCGGCAAAATACTTCGATAAAAATAAATACCAAAACATTCGATAGCAGTCAGGTGTTGAGCTACAGATATAAATATTTGTAGTGAGTAAATATCTCCGTGCGGTGAAGGTGCGTGGTTCCGTTACTTTATT
>220FP006849 CG7745_1            :+U  EU:NT; range  -249 to    50.
AACTTATAAGTTAAATTTTTAAACATTTTTATTTAGTAAATTCAGGAACAGCAAATGATTTACTTTTGCTGAAATTATTAATTTTATTGCGTGTTAATTAATTAAATGCATTACTATATATAAATCAAAATGCTGACGAATTTAAACATGATGCAAATTGTCGAATATATTTCGATATCAATATCTTCAAATTATATTTGACACTCTGCTGCTACATTTTCGGTCACACTGTTTCGATGTCCCATGAACAGTGTTGGAAATGGCCTGACATACACCAAAGGCAAATTGGCAGCTGAAAAC
>221FP008643 CG13559_1           :+U  EU:NT; range  -249 to    50.
GCAGTGTTTTTTTTTTACGAACCAGAACGGCTTTAACAATGCGATAATAACAAATGTTTGAAATATTAAGTACCCCGGGAAATATTAGCGTTATCAGTAGGTTTTTCTCCTCTCCGTCTTTCATCAATGCTTATCTATAAAATGTAATCTGTGGAAGGCCTCGATTTCACAGAATTATTTAATTACTCGCGCTCTGCGAAGTCGCTTATCAAATGTTGAACAGAGCTGAGTAATGCAAGTGCATTGATTAGTTGACTCTAAGCCTTCGCCTCAAGTGGTTGACTTTCTCAAGTCGGGTCT
>222FP003387 CG6574_1            :+U  EU:NT; range  -249 to    50.
CGCCGCAGTTGTTGTTGACGTGACGTAACGACCGGCGACGCAACAACATGAAATCGAATTTATTTATGGCTCGGAAGTCAATTGATTTTAATTGCAGTCGCCGTATAAGGTGAATTTAAATGTTTATTAGCCCGAAGTGATGTGCTGGCGACAAATCGATAACAGCGAATGGGCCGAGTATGCGATCGTTTGATTTTGAAGTGCGACACGTGTGTAGGGTGACTGGAGAACTTTTAAACTGGACCACCCACCTGTGCGTTCCACATGCGATTGTTTGCTTGTGACTTTCAAACCGCATTG
>223FP001625 CG11151_1           :+U  EU:NC; range  -249 to    50.
TCGTGCAGCCACTTTATTTTGAGTTCATGCCCACTGTGCATCAGCTGGCTAACATTTGGAAGAGAGCGAGAGAGAGAGGGAGCGCGACAATAACAGCACAACAAGGCTTATGCGAATGCAACAGGTGCGAGTGAGGGCGACATATCGCGACCGGCAACTTGCTATACGACCATCCCGCTCCCACACAACAGGGGCAGTGTAGTGAAAAAAGCGACAATAAAATCGCCGATTGCACGCCTTCTGCTCATTACTTCGCGTTCCGCTCTCAAAGCGTAAGCACTTTTCTTTTATTTCTACGAC
>224FP014362 Set1_1              :+U  EU:NT; range  -249 to    50.
ACGCTTAAATGCAACTAAAGGCAACGCAACTACATGAAAGTAATACGTATTTTTTTTTAAATGTAATATATGATTCGGATTATTAACTTTTCTTGGCCTAGAATTTTCTTTACGGTATTATGAAATATAGAAACAACATTTACCCAACTCCCCAAATTAGCCATAGTCTGAACTAGTTATTATTTACGAAATCGATTTCATAATTATCGCCCCTAGAAATCGAAAGCCTCGTTTTTGTGTATTATTTGCATTGTGATTCAATATTTCATATATTTGAGAGTTAATTTTATCATCCAACCA
>225FP007425 CG8089_1            :+U  EU:NT; range  -249 to    50.
GTCGGGCTGCGTGCGTAACACATTACGTGGATGCATGCCGACTATCTTTTGGTTTCCCTTAGTTTTTACCATATTTCGTTTTCAAAAAATCGCAATTGTTAATGAAATAAAATGCCGCCGAAATTCGAACAGCTGTTTATTGCAGCAGTCCGGCAACTCCAGCGAGCAAGAGATGACACCAGCTCCTCTAATTGGTAGTTTTATTTGGCCCTTCTGTGCTATCAGTGACTGGTCACACAGCCACTTGTTGATTCAACTTTTGTAAACAAAAAAGTAAACTTAATGTCTTGGCCTGGCAAA
>226FP013877 CG9614_1            :+U  EU:NT; range  -249 to    50.
ACCTAAATAAATATGTCTAAGTAGATTAATGTCAGATGTGGGGTAATAATAAAAATGTTGCCACAGACAAATGGGCTACAGTCACGTCCCCACGAAATCAGTCAGCCAGCGAACAAAGAGCGATCAAAAGAGCGAATAAACAGAGCCAAAGAGAGTCGAAGAAAATGGTAAAAGCAAACAGTGGTAAGCCGCCGCTGCCAACGTCTTAAAGTTGGCCAAAAAGGCGGCCAAGTGCCCCCAGGAACATTCAGTCAAGCCGCGATCGCCGAGCTCTACGGACGTCTATATCTCTAAGTCTTC
>227FP011359 lectin-37Db_1       :+U  EU:NT; range  -249 to    50.
ATTCAACGGAGTTCCAACTGAATGATCGACCCTGCCACAACCACGCGAGTAGCTTGTTTAAGTACATTTGTGAGGCTCCAAAGCAGGAAACTGTATCTATTGTTGTTTGGAAGTAGAGTATGTGTCAATATATATATATTTATTGCTCTACTATGTCACATATTGTCAGTGCTATAAAAGTCTTAAACTATCAGTCAACAACGCTATCAGCCATGGCTATCTGAACAAGCAATTTCCAAACTCTTAGTCAGTTGCAAACTGAAGCTCGAGGAATGATGGTCAAACTTCTCCTGCTGTTCC
>228FP010966 yuri_1              :+U  EU:NT; range  -249 to    50.
ACCCCGAAACCGCAACTTGGGCAAACAGCGATGACTTTCGCATATTGTGTAAGATACATACATACATATGTATATCGTGAGCCCGGCCAGAAATTCAGAATGCTAAGTTCTTGGGTAAACACACGCAGCGATCCAATTCGATTCCCCGACGCACTGATAAGCGCTGAGAGTCCGTCGAGTTTTTCAACTCTCTAGAGAGCCGCTCTTGGCCGGTGGTGGTGGGGAGCGAGTGTGTGGAGCGGAGCGCTCAGTTCGGTTTCGTTGGCGATCGCGAACGGAGCGCAGACGAAACGCGCGGTA
>229FP001143 Cfp1_1              :+U  EU:NC; range  -249 to    50.
TTATTAAGACTATGGAATTAGTTCTCTCGATATAAGTGTTACGAAGCATTTTATATTTATACACAGCTTACAATAAATACCTAAAATTGTTTTTATTGTATAGTCATACATCAATTAAAATCTACAACGTAGTTTTATGCTAAATATTATATATTTTATTAGGCCAGAACCTATCGATTGTCTGCAATACATTATTAGTAGGCTATCGATATCCTTTCATTCACCATCTCCATCGCAAAAAAAAATTCCATGAAACTTAATTGACGGATTTGGATTTGGACTGGATTTGTTGTCGGAAAG
>230FP011911 CG13933_1           :+U  EU:NT; range  -249 to    50.
TAACATTGGGTACAGCTGGATTGCACAAATCGAAAAGTATGTGCAAAGCCTATAACTTATTTTATGGAAAAAAATCGCGTTCATTGCTTTTTTGCTCCTGAATAAGGTGGTGCAAATGTATGCCCATTTACGCATTTTACTTTAAGTTTAAATAAACGCGCTTTTATACAAAATTGATATCCTCCTATCGACTAACGATACCAAGTTCAACCAACTGATATCGATTGCCGATAGGGCCTCTGAAACCCTATACTATAATATACTTTATTTAATCCCAAAGTTTTTTTTTGATTGTGGTAA
>231FP008001 Mctp_2              :+U  EU:NT; range  -249 to    50.
GGCCACCCACAAAATCGCCCAAGAGCACCCACAACCAACAAGCCAACCACCCACCACCCTCTCACTCACATTGAACCCAATGCCACACACGCACGCACACACACATAAGCTGGCGAAAACTGTAGCTGTATGTGCGCCTTCGTTAACAATAACAAATGCCAAAGGAGAGCAAAAGTTACGGTTGGCCAAAAGCGAAGGGGCTGGTGGTGATGGAACCATAACGCCAGACAGCGAATCCAAATCCGAAGCAGTCTTCTAGGGGCACTGCCAGCGTGCAGTTCGCTCCATGCTCCGCATTGG
>232FP007285 CG18327_1           :+U  EU:NT; range  -249 to    50.
CCGCCGCATACAATTTGTTTGTCTAAATCTGGCTTTAGTCTTTAGTGAGTTAGCTTAATGTCCTAGTTCCAATCTCTTAGATTAGCAAAGCCCCAGAACCAACTTGTGCCTTCATTAAGCTAATTTAAGAGCTCTTCCTGTAGCCATTAACCGTGCAATATTTTGGTGAAATAAACCAGTTTAACTGTTACATTTTAACGCATATTGCTCTCAAGTCTTAAGCAGCTAGCTTATCGCAAGTGTGGCGTTAGTGATCACTAGATTGTGATACAGAACGGACGTCTCATTGATGGCTACGTC
>233FP004064 CG5916_1            :+U  EU:NT; range  -249 to    50.
TGTAAGGTCATCTATTTTCTGCATTTGATGATATAAACGAATGAAATCATTAAATTTTTTTGCTTCAAATCCGATTTTTTAAATGCCATCCACCGTTTATTTTCTATTGACACGATTTTAAGCGATATGTAACAAAGCAGTTCGATGTATCGCATCATAATCATCGTAGAATGGAACTAGTTTACCGTTCTACCGTTTTCCCAGTTCGTGACTCTGGTCACTTTCCACAAGACGCGAATTTTATTCACCAGTAAGAACAAAAATATGCAAACTCAAGCCCACTGATAAGCGGACCAGCAA
>234FP012884 nbs_1               :+U  EU:NT; range  -249 to    50.
TCCGGTATCATTGCAGCGATAGCTGGTCACTTAACAGTAAAAAAAACGTTTGAATCCAAAGTCTATATTGTCAATTCTTTATAAGCGTTTGTCGATCGATAATAAAATTATCCTGATTTCTAAAATAAGAAAAAAATCAATTTAAGAAACAACTATTAACTTAGAAAATTATGTAGAAAGTGATGTAGCCTATTATTCTCACTCCTTCTTTGTCTCTGTGTAGATAATTTGCAAATCTGCTAAGGTCACACTGCTCGCTATTTGTTGAATTTGTTAATGTTTTGAAATTATGTTTGTTTT
>235FP001820 CG8952_1            :+U  EU:NC; range  -249 to    50.
GAACAATAGTCACAAATTACTTTTTCAAATACCCATGTTCGTAGAAGTAATTAAAAATCGGTATTAATAACAATGGAATTAGCGAGATACTATTCCCTAGTGTTAGAGCGCGACCTACGTGGAAATTACTAAGTTAGCTCTTAATCTTATCAGAAAGTCTCAATGTTAAAGAAAAATTCGCGCAAAATACAGAGATAAAAGATAACTCGATCGAGTCCCTTGACTCATTTAACAGAGAAGCGTGAAATTAAAGTCAACTTCCGACAGAGCACAAAGACGGAGACAAGACATGGCGCTGAA
>236FP011454 mRpS18B_1           :+U  EU:NT; range  -249 to    50.
TTGAGTTGTAATATATTAAGGGTAATGCCGACACTTCTATAGCTGCTCAATCCTTTAAGCTTTTTAATATGGTTAGTATTTTATAGAACAGATTATATATTCTATGAAAATGTTTCTAGCATGGGCAGCCTTTAGATAGTAACAGTCAAAGTTTAAGTTAAAATTACTTTAATAATTATTAAAATAAACTTTTCTCGGGGAATACCCTAGTGAGAAATGTTCCGCCCCTGAATGTATCGATAGTCATGTATCGGAAAACAGCTGATCCGCCGGCTCCACGAATTTACCTTGTTACGTCGC
>237FP000293 b6_1                :+U  EU:NC; range  -249 to    50.
TGCAGCAAGTGCAAGTGGTTGGCTCATTCACCGCCCGCCACGGCACACTGCAGGCCAACTCAGCCCACAAACCTCAACCAGTTTCTGATTCAGTTTCGATTTCAATACAACCATTTTACAATTTGTTACAACCGAGCAAGACCGACGGCCAGCTGAGCAGAGCTCGGCGGCAAAGCTGCTGTTTTTGTTACGGCAGCGGCTGGGATTTTGGCGCAACTCAACCTGGCTGTGGCGTATGCGTGGATGATTAGTGAAGTGCGAGACATCGCGGCAATCGGACGTTACAGACGCGTGGAAGAT
>238FP002274 CG12204_1           :+U  EU:NC; range  -249 to    50.
TGCAGATTCATGGGCACCTTCTGGAAGCTGGCAAGGATTGGGGAGCGCAAGTCGCCGTGGGTAGGAGCCGCCTGCCTGATCATGGCCTTCACCGTTCTCTTTTGGAGCTGAGCTCCTGCATCCCGCATCCCCTCCAGGAGCCGAATGGCACCATAGATTAGATATTCCAAACTTTCTAGGACTGTAAATACACGCTGCGTTCTGCAGCACTGGCCGCACATTTCGGGCTTTCCCAACACTTGCTGTTCTGTTCTGTTCTGTTTCGCGCTGGCTAAAAATGTCTGGCGAAGATGTGGACGA
>239FP009140 IA-2_1              :+U  EU:NT; range  -249 to    50.
GCTTGAGTGGAGCTTTAACTTAACGGTGCGTGTGCCTAACCTACAGCACACACACACACACACACACGCGCACACAGGGGCATTCTGATGGGCTGTAAGCGAAATGCGTAGGAATTCGGACTGCTTTCGGGTGCGTGAGTGTGGGTGAGGGCACACTGTACAGTATACACTCTGGCTGGAGGGGGGGAACTCCGAGCAGCGAGTCCACGAGAGCGACTACGAGGCAGGGCTGCCGAGGAACGGCGCTTCAGTAGGACAGGCAGTCCTTCGGCTGACGGTCAACGCGAGCGAAAAGCCAGA
>240FP001036 CG33223_1           :+U  EU:NC; range  -249 to    50.
GCCTTTACGGCAAACTCTGTACGTCCTGTCTTCATTAAGCTGATAGCAGTGAAAGTCGTACTGCTCATCTTCAAGCCATAAATTTTTATTAAATTGAAATAGCTTGCAATATTTTTATACAACATTCTGATAGCTTTACTTGATTTACTTAATGAAATTTGGTAATCCATATAGGGTCACTTAAGGATGCGATGAAATTTTACTCGAACTCCATTCGCATGACAACGACAGTTTTACACAAGGGGTTCCAGAAGCAAACTTCTATCCGAATAAAGCAGACTACACCTAGAGACACAGAGC
>241FP000064 gw_1                :+U  EU:NC; range  -249 to    50.
TGACTAAAAAGAGTTGCTATAGAATGGTTTTTGTAACCACTATTGTTTGATACGCACCTGTCATTGAAGTTCTTGTCGTTTCGTATCAATTTTGTGCTATGTAAATGAAATGGAAATGGCCTTAGTGACTTAACTGTGTGAACACAATATAATAATTTATTTCCGATACTTTTATCTTGATCTATCGATGGATGCGTATTTCTTAAAGCATACACATATACAATTATATAGAGCTTAAATAGCCGGATCAATTCGTATTTAAGGTTGTATGATGGTTAAAACGGGAAATCGCAGTAATTT
>242FP008980 lov_1               :+U  EU:NT; range  -249 to    50.
TCGTCCTGCCAAACGGAGCGCCGCATCCTCATGTGATTCCTGTTTGGCAGAGTCCGACCGTTTGTGGCCCACTGCTCATACGTGTGCGTGTACGTGGGCGGCCGTGGCCACGCTAGCAGGGGGCGTGGCAAGTGGGTGGCTGTGGTGGGCAGCGCGTGTGTGCCGTCGCTGCCGCCGCCTCTGCTGGCGCTCTGTTAGCTGCGACGTGGTTGCTGTGTTTTTTCAGGCCCGGCCGACATCATTTGAATTAGTCGCTTCGTGACGTTTGAACGGTTCAAAACATACACGCAACCCCCACAT
>243FP004957 Lsd-1_1             :+U  EU:NT; range  -249 to    50.
ATTCACATGCACGGAGTTCCTAAGCTGCAGTCCCCATATAGTACGTTCGAACTTTGGAGTCCCACACTAGTGCGAATGGCGTGTTTGCTGATAAGTCCGGCGGAGCGTCTAGGTGAACGGTGTTTGTGCCTCCATCCACGCCTTATCTGCTGGCAAAGGTCATCTTGGACTCCGAGCATGATCGGCGATCAGACAGCGGCGATTTGGTGTGCCAAGTCTATATGGTAGCAGCTCGATCGGAGGCCTGCCAGTATCAATTGAGCCGGCGACAGCAACAGTTCTCGCATCTCAACCGAATCT
>244FP008319 CG10440_1           :+U  EU:NT; range  -249 to    50.
GGGGTTGGAGGGAACGGGCCAGTTGGACGGGCGATCGAAGTCGCCTGCTGCGGATATGGATACTTAGTTGTGGTGGTTGTGTTTACGTTGCGGCTGATAACATCCCGTTTTGCTGCTGCCGCCGTCGCTGCTGCGCCAGATGTTGCTGCTGCTGCTGCTGCTGCTGCTGCGGCTGGCGTCGTGCCCCATGTTGCATGCAACACGCTCGACGGCACTCGGCACTTAGACCCCAACGAGCCCCCCCAAAACAGTCTTTTCTCAACGGTGGTTCAGTGTGTTTGTGCCGATGGTGTTTGCTTT
>245FP000823 CG3198_1            :+U  EU:NC; range  -249 to    50.
AGTTTTCGAATTTTTTGAATAGATCAAATAGTCCAAAAGTTGATTGAGATACGTTGTTTTAATAACTTAATCGGATAACTTAATAATCCAAGAGATGAATGACATGAATTATAAGAATAATTTTATACGAGTAAAGTATTAAAACATTCAACTTAAGTTGTTTATTTTATGAACTTATAGAATTTAGTACGTTTTTAAGACCGATAGTTCGCCCACTCATGTCGCGGAACGCTGTGCACCGATAGGCTTATTCCGAAATAATCGATACCACGCGAATTTCGTGAAATAATTTTATTGATT
>246FP007667 CG5065_3            :+U  EU:NT; range  -249 to    50.
CCTATCTTATCGGAAAACCAATAGAGCTGTTGAGTCAGCTGGTTAGCCATTATATAAGCAACCAACAACCCCCCGGAAAAGCCGGCAGACGCCCAGGAAAATAGTAGCAGAAAATGGTAGCCAAAGAGTGAATTTCTCTCTTCTCCGGGACACCAATTTCTTCTCTTGAGACTTCGCCACAAATCTCTCTCGAAACGAGAGCAGGCGCGTGAAATAATCTTGGGGAGCTTGGCAGGAAAAAAATGAAACAGGCATTTTCCAATTGATTTTCAAGGCGGTCGTCGCGAGTATTTCCCCCGA
>247FP013701 qjt_1               :+U  EU:NT; range  -249 to    50.
TAAAACGTTGTTATGCAAGCATGCTCCGGTAATTGAAATTTTTTTTGATTACGCAATTCAATGGCAACCTTCGATATTTGTTCCCCTGTAAATAAGATCTGATTTGATATAAAAAAAAGGCATTTACTTTTTATTTCGACCAGATAAAAGTGCCCGTTTTACAAATCGAAAAATTCGAACGAAACGAAAACCGAAAAATCTGTGCTTTCGATTTAAGATCGATATCGTAAATTACGATAAATTCTCGATGATTCCAGTTTTTAAGCGATTACATTCCACGTGGCATTTGCTTAAAAACCT
>248FP002026 CG45002_2           :+U  EU:NC; range  -249 to    50.
GCCCAAAATCCACACGCGTGTGTGTGAGTGTGCTGTGTGCGTTCGTGAAGCGTAAACAATAAAAACGCCCGGCCCCATTTACGCACACTACTGCACACTCAAAACACCGACACAACGAACATCTTCAGCTAACACACACTTGCATAGTTGGCACACACACGCAGACGCAGCAGAGAAATGGCGGACGGAATTTACCGTTTGTTTCGCTCCGCCATTGAGTTTTTGGCATTCAGTTTCATTTTCACTTTCAGTCGTCGTTTGACTTCCGCACGGAAGCGTTCGCTCTCTCGCGTTCGTCCC
>249FP010681 aret_4              :+U  EU:NT; range  -249 to    50.
TAGTTGCATTGATTGCAATTGGATTTTACTTGTTCGAAAATCAAATGCCAAACGAATCGATTCAAAGTGGTCTTATCAGTATTCGAAAATAGATCGAATGAGGGAGCTCTCTTCTTTTCGATGCGATTTCTCTGTTTTTCGAACGCCGCCTCTTATTTCAAACTGAGCATTATCACCGATCAGTTGTTGTTGGCATTTTCATTTATTTTATTTAATTTTTTGTTGTTTTTTTTCGTCTTCTGATTTTTTAGTTTGTCAGAGTCTGTTGTCTTGATAACGTTGCTGATCGTGTCTAATTTT
>250FP011760 CkIIalpha-i3_1      :+U  EU:NT; range  -249 to    50.
TAAGCAAGTTCGTCTTGGAAATTGACAAAAACCGAAAAATCTGGCAGCACCAATATGACACTAAAGGTTCAAGAAAAGACCTTCGGTTGCACAAAATAGAAAATTCAAACATAATTGAAAAGAATTAACTAGTATCGTGAAAACATGTAATACAGTTAATAAAAAGTTATAGTATTATGCAATATTGATCAAATGAAGCAAACTTTATCGATAACTTCGAAATTGCAACCCTAAATGCATCGGATGGGCAATACCAATCTGAAGTCTACAAAAAAGCATATTGTGGAAGTCTAAGTTTTG
>251FP000377 CG3835_1            :+U  EU:NC; range  -249 to    50.
TAATCTGTGTGGACTCATAAAGATCTTGACTCCACGGACCGTGGATTGCACTTTTCAAACCAGACCAAATCTAGACCGTGCTGCGGTGTGCGTGTGTGCGAGTGTGTGTGTGCGTGGTCCATAATAAATATGCTAATTTCGCATGCACGCGCAGAGTCGGAGGGGCTGATAACGTCGCCATATATAGTGATATACCTAGAGCCCGAGAGGTCTAGTGGAAAAGTTCGGTTTCCTGGTGTCCCTGCTATCAGTGCGATACGGCCCGTGGTGAGGAGAAGATTGCGTCCACACCCCCCTCGA
>252FP003418 CG6693_1            :+U  EU:NT; range  -249 to    50.
AACGGAAAAGAAACGATTCCGACTTCCGTCTCGTTATATAGTGTGTAGTGTGCCCAGTGGTAACTTTGCTGAGAAATACACGTTTGGTATATTTTTTGAGATGGGTTTAAGGTCACTTTTCGCAGTACGGTAACACTGCTCGCCATGGATTTTGAGGGATGCCACCCTCATACGTTCTTAACACGGGTTACTTTTTAGTTGGGACACCAACCATGCAATGTTGTGCAGCACTGAAATGTTCAATTCTCCAATTTATTTTTGTTACTTATCACGCAGGCTCTCAAAAATTATCAATAGTTA
>253FP009547 Art2_2              :+U  EU:NT; range  -249 to    50.
GGTCCTTTTGTTCCGGAGAAGTAGTGGGTCAGCGTAGCTGGCTGGATGTAATAATGAAATTTATGTCTGCATAACGCTGATTTATGTACGCTAATGAGCTTTTTAATTAGTTAATGCACGTGCGGGGTACGGCGGGTGGTAATTAAATAAAAATTAATTATGAAAAACTAGCCCTGCCGAAATAGCCATTATGCTCATGCAGCCCTGGATAAAAATAAATTCTTTACATTTAGATACCTTTGCTTATTCAGTATAGAAAGAATTTAGCAAAGCTAGCTTGCTACAACTGAAAATGTTAGA
>254FP004717 Eip93F_2            :+U  EU:NT; range  -249 to    50.
TTCGCTTTTAGCCTTTTTTTACCGGCTGCCATGAATGAAGGCACCCATACAGTTGCACGCAAGCCGGCTAACTCGCTCTCCCAACCTCTCGTTCTCTCTCCCTTCCGCTCCCTCTCGCTCTCATTGAGTGAGTTCTGCGAATGCACTTTTTGGCCGAGTGGAAATGCTGGCTTGCTTGTGTGCGTGAGTGCATCCGCTCGTCGAACGCGACTGCAGCGGTCTGCTCAGCTGTGGCAGCAGGCTGGCTTTAGCTTTATTGTCCGTCGGCTCGAGCGGTTCGCTTCGGTCCCGGCCCCGCTG
>255FP005906 CG1635_1            :+U  EU:NT; range  -249 to    50.
GGCTCAAGTTGATGGAATACTGAAAATAATGAGATATATTAGGATTTTTTTTAAATGAAGACTTTGTTGTGTAAAGAACAGTCAGTCTCAAATCAATTTAATTAAAGTAAATGGGAAAAAATTAATATACTAAAGAATCGAACTTTTCGAAATTAGTTGGAGACGAATTTTCTCGAGCCCACTGTACCAGTCAGCTGTGGCCGCCAGCTGTTTTCTATTTGGGGTTAGATCAAAGACAGGTTACACTTTGTATGTAACTTGAAAAGCAAGGAGAAAGCTGCGAAACTAAGTTAAACCGAG
>256FP007049 CG17760_1           :+U  EU:NT; range  -249 to    50.
AACCAGTTCATCTTATAAGAGCCGCGCATTGTTGGGCTCTTAGAAATAATTATTTGTGTTTTTATTGCCATTACAAATTAACTTAATCTACATTAAAAGAGTGAACTAAGTGTAAGGTAATGGGAAGAGATAAACAAATTCTCTTAAAAATCGCTCTTAGTGACTTGAGTAGGGCGAATTAAGTAAGCTCAGTTCTCAACAATTTTATCGTGCGGGTGAAAATGTAAATTCGCCCAGCGCCGCCCAATTAGTCTTAGAAAAACTCTCAAGACAGAATATACAAATTTTGCAAAAATTCTG
>257FP008593 Klp59D_1            :+U  EU:NT; range  -249 to    50.
AAGTACTAACCCGTAACGAGCCAAGAGCCATATATCAAAAGAAGCTGCTAACCCAAGGAATTTACGAGCCAACACCCCAAATATGTTAACCATAAAATTGTTCTGAGAGCGGAAGGAAAAGGTTCAAGAGCCACCTATATGTATATGTATGTAGTTCCACTTTAAGAAGGCTCCCTTATAAAATAGGTATTAAAAAGAGAAGAGTAGGCTAGGCGGTAAGGGTTCGTTATTAGATTTTGAACGATTGTCAGTAGCCCCTCAAACTCACACTCGACAATAAATTACAGAGGCAACATCTGG
>258FP002779 CG1208_2            :+U  EU:NT; range  -249 to    50.
GAAATTCATAAGAAACCCAAAGGAAACCCATAGGAAACCCAAAGGAAACCCAAAGGAAACCCAGTGGAAGCCCAGGCCATGAATCGTATTTGGAATTATATCGGGCTGCGTCATTCTGCCGCTGTCTCTGCCGCTGCTACTGCCTCTGCCACCGCGATATCAGGCTTCTAGTATCAGCCTCTGTCGCTGTCGCCGACGCAGTGGGCGCTCATTTCGCTTAGCTGCTAAGCGATTTCCTTGGAGAAATTCAGTTCAGCTCGGACGCTCGTCGCGCCATCCACACGTTTCGATAGTTAAGCC
>259FP001769 CG15642_2           :+U  EU:NC; range  -249 to    50.
TGCAGCACCTCAATGTTAGGCTAATACATATTTGGAGCAGAAAGTAACCCTTTCCAATAGTTTAAACATGTCAAAAAGAGTTTGGAGACAGGCTGTAGCTGAATATTTAAATCGAAGGAGCTTGCGGCAGGACCTTTTCGAGTGCGGGAGCAGGCAGCTTAGGTCCTGCAAACGGCAGCAGTCGCAGCACTCAGAGCTGAAGCGTCCTTTCCAGCTGATTACGTTGCCCTGGCAACCAGCAGGAAGTACAACAAACGTTGCAGCCACTTGCCACTGAACTGAAGTGCAGTGCCTAGAGAG
>260FP008289 CG9754_1            :+U  EU:NT; range  -249 to    50.
ATGTGTGCATATTTTAAATTCCTTTTTAAGGGGTATTGTTAATTAATTGACATCAAGTTGCTTTCAAATGACTCCTAATTAAAACTTTCACCGTACATGTTGCAATATAACATTTAATTGACAAAATGCTTGTTAAAGTAGCTAGTCGATAACAGCTGTGGTGAGTTTTCCATATAACGCTATCGATATATCAACAGGTCCATCGACTGTATTGAATGAATCGTTGTAGAAAAGTGGGATGGCAACTCCAGAGTTGTGTAAAAATAAAAAATAACAAAACAGGATTACTTTATGCTCTAT
>261FP007985 CG33136_1           :+U  EU:NT; range  -249 to    50.
TTGTCAATCAAAAATCATAGCGCATTGTTGTTGAATGTTTCTATACATCCGCATTTGCGAATTGTGTTGATTAGATAAGAAAGTTTCTAAGAAAGACAAAAATATATTCATTTCCTTTCTATATTCTGGCATAGATTATTTGTTGTCTATATTTTGCGACAAAAGCTTTATATTTATTTAATGTTGTGTATAAATCGCCGCTATTTCTAACGAATATTTCATTTTTTCTCATGAATTATAAAATAAGTCAACATGCTGGGATTTTTAAATCAAACCAAAACATTTTTTAATAATTTTTTT
>262FP000223 CG14629_1           :+U  EU:NC; range  -249 to    50.
TTCACATTCTCAGTTTCCTGCCACATTGGTTTTTCATACGGACGGCATACTCGTACTGTGTCGATGGTTATGAGTAAACACCCGACTGATTACCGATACACGAATAAGGCGGGCGATTGGCTTTGTGGGGCGCCCTAATCTCAGACATTGACCCCTCCGTCGCCCCAGCGGCGCAGCACACTACACCACCCCACATCGTGGAGATAAGAAACCGCGGCTGCGAGCTCCGACTCTCAGCACTTTGCAGCCAGTTAGTGCGAGAATGTCGAGCTGGTCGCTTTGTCCGCTTTTACTGGCCTT
>263FP011828 msd5_1              :+U  EU:NT; range  -249 to    50.
CTCAGAATTCAAACAGCCATGTTAGTCCAAACTTTCATATGGTATAAACTCCCTATTAAGATCTCGTTAAAACCACTGAAGACTTGAAATACGTGTAGTGCACTCTAAAAATTGTGCTTTTAAAAATAAAAACCCAAGTAATCCGTAAGCGATCATAATTTGTATAGAACTTTTGTTTTCAAATTTAAACCGCCACAGCTTGCGTTATCGATTTCCGATAGATGCGGCGCAGGCCATTCAAACGAAGTTATCAAAGGAGAAGTGAAGCGTAAACAATAAAAATGGAAACTAATGTAGATT
>264FP010321 CG4537_1            :+U  EU:NT; range  -249 to    50.
GTTTCTTTACCACCGCCGCTATCAGTTGTTGTCTGGAAAACAGTGAGTACTTCACTCAGTGATATTGAATATGTATTTATTTTAATTTACCTCAACTGCTCCCCTTTTTCTGTAGTCATTTTACGCTTCCAAAATTTGCAATTGAGATGGTCGATAACAACCTTCGATAGACACTTAGTTGGGAAATATGCGGTCAATCGGTAGCAAACAATCGATATTAATATCAATGGAATGGTCACTCTGTTTTTGCAAAACGTAAATAAAAAACAAATTGAATTGATAACAAAAATGGTTTGCGAG
>265FP002358 Hers_2              :+U  EU:NC; range  -249 to    50.
GAGGCGACAAGTGTTGGCCCAAACCGAGTCCGAGCAGCAGCGAAACGCTGGCCCACAGGGAAAACAAGGGAAAAGCACGAAAAATTCGGGCGCGGAATGTAAGAGCGCTTACAGCAGAGCACAGCAGCGCACAGCGACCGCGACTGAGCGCCATTGCGGTGGTAGTGGTAGCGGAGCTGCGTCGTTCGGCACTCTTCGGCTCTCTCTCTTCGGCTGGCGCTCAGCTGTTCGAATTGGCGGCAGAGCGCCAGTGCTGCGCTACCTTTCGAACCGCTTACAACGCGTCGCCGCAACGCGGAC
>266FP004683 E2f1_1              :+U  EU:NT; range  -249 to    50.
ACGATTAAGCAATCCCTAATTCTAAATATCAATCCACGACGATATCAACAAATATTAACGCTTTTCAAAAAACCGATTTCCTTTGAATAACGCGCTATTCTCGAATCAGTATTATTCGGATGATTTTCGCGTGAGCCGATGTTATTTAGTGGCCGATGAGCGAAGTCAGCTGGTAACACCGAGCGATTTGTTTTGAAACAGCTGACCGCACCGTCAAAACCCAGAAAGTAAACAACAAAAAAAACATTTGCCGGGCAACGTCGCCCAACATATGGGCCCGTTCTTGTATTTGTGTGGGTG
>267FP007818 CG14480_1           :+U  EU:NT; range  -249 to    50.
CCGTGGTCGCCCCAGTGTTCCAGTTGGTAGAGTAAGGCGCTGTCATATTAAAAGAGTTTATAAGGATAGTTCATTTTAGTGGGACTTGGAAAGTTTTTCAACGTTTAACTTAAAATGACACAGAAGCATTAGCAATTCCCGCCACTAGTTCAAATTTTCACGAGCCACTACCAACACTTCTATATCATCGCACAGCTGCTAATTCGACGTTCACCACACTGGCAATAGTTGTGGTCTGTAAAAAAGAGCAATTTTACGAAAGTACAGCATGAGTTCGGGCTTTGTGACTGAAGCTGAGGC
>268FP010616 Tsp33B_1            :+U  EU:NT; range  -249 to    50.
GCTGCCCCATGAGTGGGATATGCTCCAACTGATCAAGCTCCAAAATGAAAAGGTTTTAAACTGAAATATAGTTAAGTGTATACATTTATCAACTGCTTACCAAATAAAAAGATGTAAATATACATATTTGTAAAGCGATTTTTCAATGCATCATTGTTTTTACTGCCCTTAGGGATAAAAAAAATTAAATTCAAGTTGTAGTACACTTTAAAATTCAAACACCCAAGTCCTTGCAATCAGCGTCAATCCAAATGAAATTCGAGTTCAGAGCTAAAACCTCGTCGACAAGCCAAACTTTGG
>269FP013585 Mipp1_2             :+U  EU:NT; range  -249 to    50.
ATTGAGTGATGATTTATTCTATGATCTCAGTTATCCTAATTATCATAGTTCTGTCCTGTTGAAGTCGTTTTACTTAATTATAATTTGAGTTATTTCCTTATCTTCATCTCACCTGCGTCGGTTCCCCACCTGCGCAAAGTGTTAATAAAATGTAATCTCTTATCGCGTAACTTCCCAAAGCAAAGAGTAAGGGAGAGAAAACGTGTGAGAAGAGAGGCAACTTGGAGGCGATTTGGGCGCGTTTTCATCAGTTTCATTTTGAGCGTTCAACGGTCGCGACGTCGTGAGCGGTCAAGTCGC
>270FP011508 CG9326_2            :+U  EU:NT; range  -249 to    50.
TTGTATTTTAAAAAGTTTTCTACAGTTTCAAATGGTTTTCATTAACAGAAAGAGAGGGCGCGTCACTGCTGGTTTTAAGTCACTGTTAAGTACAAGCTAACATGTGGATAACAGACTGCGTACAGTTGTAACTTGGCTCACGCGGAGCTTTTTTCACGGCAAGCCAGCGGCAAGCGAACTGAGCAGCAAACAAAGCTAGCCCTAACTTGCTCACTAGCTCTCGCCGCTTGCTTCCATAGCTCGTGAGTCAGTTAGTTGCGAACAGTGCTAAGGTGAGGTTCACATTCCGGTTTGAAACGC
>271FP003694 CG8476_1            :+U  EU:NT; range  -249 to    50.
AATGTTGCTTAATCCTTTTCCTTTGGTGATGAATTATAACTATCTTATAACTTATGCATGATTATCCTTGACTTCGAACAGTGTGGTTTTGAGCCAATTTTTTGTTCGTCGTTAAGATAGTTTTGTTTTTGTTATAAAATAACCATAGCTGCAAGGAAAGTATTAACGCATTGATTTGTTTAATTTAATAGCTCTGTTCATTCAACACTCGCTACACATCCATATCAGATCGGTTGGCAGCTGTTGAACAGTCAAATAAATTTTTAACCCGAATACATTGTTATTTTTTTTCATGCGAGA
>272FP007155 CG4676_1            :+U  EU:NT; range  -249 to    50.
ATATACCATCGTTTATGACATTTGATTTATTCGTATTAAGTTACTTATTATTACCTTATATATTTATATTTCTTTAAATTAAATCATTTGTGTTCTTTAAAAACCGGATTGCTTCTGTTAAATTCAATCTTATTTAACATTTTACGGGTTTCCTAACGTAAAGAGTTGTGTTCTAACCGTTTCACCATACTCGACTTAACAGTCTTACCGTTAGCAGCAGAGCCAAAAATCGCTTTGCAGCACTGTCTCAGTTGGGGGGTACAAAAAATAACGGGAGCATGATGATTTTGCGCTCGTGGG
>273FP005578 wat_1               :+U  EU:NT; range  -249 to    50.
ATCGCCAGTCCAAACTGCGCCACTCAATTTGACTTGATTTTTTTTTTAAGTTTGGCTTACCGCCCACAAAACGCCGCAGTCGCCGTCGCAGTCGACGCCACCGTCGCTGAGGCGCTGAGCCGCTGAGCCACCAAACCGCTGAGCCGCTGAGATGCCAAGCGCACCACCATCGAGCCGCTGAACGGCGCCGATCCACGGACTGAGAAGCCGCCGTCAGGTGTTGTGGTTTTTGCGAGCCTCAATCGAGCTGAGTCTGTTTTCGTCTGCCTGGCAGCGCGGTTCTGGAACGCGTAACGCTCG
>274FP011118 CG32832_1           :+U  EU:NT; range  -249 to    50.
TTTACTATTCCTATTTACTTTTTATCTGCCGAAAACAAATTTTGATTTGTTTCTGTAACAGCTGTTTTATGGCGCTGCCATACTTCTGGAAAACAGTTATCGCACTAATGGATATATCGATAGTTAGCTCACATCTCTACATTGCCGCGCATATTTGAAAAGCTTTGTATGTGAATCGAATGTTCCAAATTGAAAAGTAACCTGTTAACACTTATATGAAAATAAGTCAAGATACATATACCTTAGTTCACTTTGCCTTGGTTATCACTTCAAAATTCTTTTCTTTTTTCCTGGAACTTT
>275FP001332 CG11106_1           :+U  EU:NC; range  -249 to    50.
AAAAGGCCATAAAAGGAAATGCATACATCATAAAATGTTTCGCTGCTTCCTGCGAATTTTAATGCGAATCTCTTTATGACCAGCCACAAATTAGCCATCGAGCATGAAAACAGGCGAAATATTCGCTCTTTGAGTTCTATATCCAGGCATTCTAAGTTAAAGTAACTAAAATGTTAGCAAATAGCAGTACAAGTAGCCCTTGTGATCGCTGTCATCTCGATTTGGCCTGATTTCGAGAGAGCTGGAGTCAGTTGAAATCCATTCTCGATACCATTCGGATCGTAGCCCACAAAAAAAAAC
>276FP013539 elg1_1              :+U  EU:NT; range  -249 to    50.
TTGTTCTCTACTAATACACAACCTTATAATTATTCCGTTTAGTCTTGGTAATTATATTATTAATATAAAATCATTACTTCACAAAGTAAAAATAGAAATTTACAAACAAATTATTAAAAAGCATAAATGAGAGTGCAACAAATTAATTTCTGCCTGGCCGATCAGTGCTGGAAATAGTTACCCCTCCACTGTTTACCAACACCGTTTCTTCGCGCCTTTTTTCCCCCCAGCACATTGTGCTAACAATTTATACCTTAAGCAAACTTGTATAAAATGATATTTAACGCATAAAGTAGACAC
>277FP002471 sol_1               :+U  EU:NC; range  -249 to    50.
CGAATGGGAGTATAGGAATAAGTTGAAAGATTTTTATATTACGAACTTAAGTTTCGAAAGGCTAGGAAAAGGTACAGTGTGTACAAGTACACAGTTCAAAAGTCTAGCTTTAAAAGCCAAGCCGTCGGCACTGGTGATTGTCCCTGAGCGTGTGTGTGTGTGTGTGTGTGTGTGTGCGCGAGTGTGTGTATGTGAGAGCATGTATACACAGCAGAGGCAGAAGCAACAACAAAACAGCCGAGGAGCAGCGAGAATTGGGGAAAATCGATTTGGATAAAGAAGCATTGTTTACAAGTTTAT
>278FP002336 Rpp20_1             :+U  EU:NC; range  -249 to    50.
CTTGCTTTGGATGGCATCGATCGGTGCCTTGGCTTACGGTCTGGTGTACTTGATAAGGTGCCAAAACGAAAAACATACCTTTGTTGTTACGAGAGTACGACGAAAAATTTTCAACTGGCGAGAATCTCACGAGCCTGGCGATAGCTATAGCGATGGGCTGGCTCAAAACTATCGAGAGCTGTCACGGTGACAGCTAGAGCCAGGCTGCCAGATCGCTCAGCTATTGCCTAGTGTTCGCTAGAGTTGGCCAGTGTTGGCCAGCGTGCGATTCGGAATGGAGTCGCGAGTCCGAAACTGCGA
>279FP000929 CG15478_1           :+U  EU:NC; range  -249 to    50.
TGTTGCTGCTGCTGATGCGCACCACCAATGCCACAGCGACTGTGGCGCACCACCACCCACCTAGCAGCTCTGCTGGCGCTCTGCTTACGCCTCGTTTCATTTACAACAATTCATAATTTTAAAATCGCACCGAACTCGCCTCGTTCTGGTTCTGGTACTCGGTCTCTGTTTTTCTGTTTCTGTCTCGGCCTCAGGACTCGTTGGATGCTGCTCTGCTTTCCTGCTGTTGCCGCTGCTGGCACTCATTTCATTTGATTTTTAACTGTCATCGACGGCAGTTCAGACCGCTAGCAACGCGTT
>280FP007659 RLA2_1              :+U  EU:NT; range  -249 to    50.
TGTAAGAAAGGTCATATTATTAAGCTAATATAAATACTTTTTGATGTTGTAAATATAAAAAAAACACACCAAATTGTTCAAAAATCAATAATATTGCTCTAATTTTTATTTAAAAGCAAAATTGAAAATAATATTTGAATTTATCGTTTCATTAGGGGTATTGCTAGATAAGGATGTGGTATACTTTGGTATATATAAGTATGAGCTGGTATTTTCGAGCCTCGACCGCGCGGCCACACTGACTTCCGCCTCTTTTTCGACGACAACTTGCAAAGGAAAGTTGTGTTTTTCGTACATTTT
>281FP013533 Taf4_3              :+U  EU:NT; range  -249 to    50.
AAAATAAATTATTTTGATCCTTAAAAATTGTGGCTTATTACCCATATAAAAACTAATGAGCATATAATTAATTTGGTATGCGGCTAAAATCCGATGGCATCAAAATGCCAGCAAACGTTTTTGGTTTTGAAAATGTACGCAACAAGGCTATAAAAAATCGACATGATATCCAAGTCACTACTTCTTTTCTAGTATTTTAATTCGGTATCGCGTTTAACACGACGATATTGTCGCCAACGGTCACACTGCACAACTCGTCCGTACCTCGGCGGTCCGTAAACAATATTTACTCGGTTTTCG
>282FP002414 Tak1_1              :+U  EU:NC; range  -249 to    50.
AGAGGGCGACACAGCTCCTCTGACGAGATGGCATCACTATTTTTATTGGGAGTATTGGTATCTCGGGTGTAAAAATTAAATTGATGCCTAATTTTTGAAAATATGTCACACAAATAATAAGTATCTTTTAAGTGGATAGATCCATTGATGTCGCTGGAATTAAAAATACAAATACCAATGTTATCGTTATCGGCGAGTCCACACTGTGCTAGGCAAAAATATCGACGTACCTTGCGCCCGATATCTGGCACTAATGTATCGATGACGGTCTTGTTAAATTATTAAAAAAAAAACAAGTTT
>283FP001503 CG4004_2            :+U  EU:NC; range  -249 to    50.
TAACATAGGAAATATATTTATTATTATTATTATTTGTATTATTTGTTGGTTTTCATAAAGTATGCATGCATGCATATGCATGTAGGATATGAAATGATCATATGTTAAGTCTGGCAGTTCTGTAAAATTAAGCGTATGTATATGTATAGAATCTGGTTGAATCGCGTTTGACGTGGTTTGACGGCGTTTGACGGCGTTCGCAGGACAAATGAAACGCCGGTCGTACGACCAATTTACGATGCAAGCTTCAGTCGCGCGACGGACGTTAGACAGACATGTCGCACACGCACACGGCGATCG
>284FP008285 CG9752_1            :+U  EU:NT; range  -249 to    50.
TTCTCTTTTTTGTACGCACTTCACTTTTAGAACATTACACAATCAGTTAGAAAAAACTGGCGGCTAGTTGGTGACCCACTATTGCCATTTAACTATTATTTGCTTATTTTATTCCGCGAGCAACGAGCGAAATTCGCAGCTCCTTCATGTGTTATTTCAGCGCTGCCACCGGGCCGAAACTGTTCTGGCGTGTCTGCAGCCCTGGTGGCGTTACCAGACTACTTACCATCCCGAATCTCCTAAATAAACCAAAACGCCTGTTACAGCGCCAAAAGTCGCGACATCTTAATTAAAAACATT
>285FP008848 CG3394_1            :+U  EU:NT; range  -249 to    50.
CATCTGGCTTTCCATGCCAGTTTTTAAAATAAAATTTAGACCCCGTACTCAATTGCCACTGCTCCACTTGGGTCCGAATAAATGTTTTGAGTGCATGAAGGGGATTTTCACAGCCTAAGCACTTGTCACTCCCCCACAGCCCCTCCTAAACCACACCATCCAACTGCTCATGGCGGCTGATAAGAACTTGCGGCCCACAAGCCATGTAGTAAATCGGTATCAGACAGCACTATGGTGCGCTTATCACTCAGTTACTCGCAGGCGGTTGCCCTAGGCACAAGTGGAACTGAAATCGGAAGG
>286FP000032 Syt7_1              :+U  EU:NC; range  -249 to    50.
CCTACCACTTTGTGCGTTGAAAAGAGCTGTTCGCTGTAGCGCTCTTCGCTCTCTCGCTCTCAAACAAAAATTCGAGAGAGCCTGGAGCCACCTCTAGAGCCACGGCCAAAAAATCGTGTGCCAAAAAATCGTATGGCGTTACGCATCTTGTTATTCTAGGGTCTTTGGGCAAACCAATGTATGGCCGTTACGCATCTTGTTATTCTAGTGTCTTTGGTAATACCGTATTCCTTTCAAAAGATATACATCAATGCTTATCTTCTGTCTTGTGAACATATATGATTTGAGTTCATATAAGAT
>287FP011762 hng3_1              :+U  EU:NT; range  -249 to    50.
AGAAAATTCATAATTCAATAATCCAAATAAATTGGAAAGAGTTTGAAGAGAACTATGAATTTTAACGCGGTCAGCTATGCATTTTAAAATTGTACAACTCGCACATTCATTTGGTTTAGTTTCCATCTTTGTATACGAGATCATTAACAGAAACTCCACAAATTTGTCAATATTTACTGAACGTGCCTGGGAATTCGAAAATCTTAATGGGCATTTCAGGCACCTGAAAGCAATTGGGATTGCACAGTCAGCACTCGTTTACCTTTCAAAAATTATAATGCAAAAAAAAACAAAAAATAC
>288FP010747 Vha68-3_1           :+U  EU:NT; range  -249 to    50.
GTATGAAATATTAAATGTACGAATAAAGTGCAACAACAAATACATTTAATGTAATTGAAAGTGAATTTCACTGGCAGCAGAATGGATATTAAAAATGTGTCAACTCGATAAAAAGATAATAAGTTAAAATATTTTTTTGAATTTTAAACCTTCATTATATAAACATACTTGACTATATGAAAGCTAAGAAAATGGGAATATATTGAAAAGCATAATCTAAAATCCTATATCATTCTCAGTCATCACCTTAGTCTTTCCATAAACTTCTGCCCCATTTATTTTATTTATTTGACAATATTA
>289FP012787 Dhpr_1              :+U  EU:NT; range  -249 to    50.
CACGACAGTGTGACCTTGCTGTGCGTTTTCTGGTCATCTTATTGATTTTCCACTTGTTGCTGCTGCTGTATCTTTTTGTAGCGAATAAAAAGCTATATCTGCACGCTGAAGCTTAAACTCGACTTGAAATTCATTCTCCCGATTATTACCGGTAGAACTGGTCTTGCGGTTAAAAACCCCAGCTGCGTTCAAAGCTCCCGCACGATTTTGACTCACCAAAATCGGTGTTCTCGTGTTTTTCTCGCATTTAGTTAAATTGCAACTTTAAAACTGGCAGCACGCATCATGTCCGCAGGTCGA
>290FP002240 CG7556_1            :+U  EU:NC; range  -249 to    50.
CCTACTGTGTGTCGTTAGTTGGAAAAAAAAATTTGTAAAATTTGATTACATATATATGGTTACAGAATTAGTGCAGTAAATTATTTTTGAACAAAAAAACAGAAATTCGTAAAAATAAATAATAGAAACGTTGCAAATATCTTTTTGTCTACACAAACTTTACCGAGTGGTGGCAACGCTGTCGCACCAGCGACCAGTCTGCTGACGTTGCCACTTTCCAGCTGAGCCTATCCGTGTTTGCTTGCGTGTGTGTGTATTTGTGGTGCGTGCGTGGGTCTGGCGCATTAAATTTGGATTTTA
>291FP013921 CG42637_1           :+U  EU:NT; range  -249 to    50.
ATATCAACGCTGATTCTGACACGCAGAGTAAGGAAATAAATTCAACATGTATAAGTGTAATTTAAAATATGCGGTTGTCCTCGCTGAGCGTGGTGGATGTCACCGCTACCTACATTCAAGAGAATAATTAAGAGAGCGCCAGAGCCGTGTGACCGCGCTAGAATTACTTAAAAATACCAAGGAATGTTGAAGACAAAAAGTTCCGGTAAATTGGCACAACGCACTGGCCACACTGCTACATCACATATTCAAAATCGGGTAGGTAGTCGCGACGGAAAACGGGAAACGCGGACGAATCGC
>292FP003614 Octbeta2R_2         :+U  EU:NT; range  -249 to    50.
CTATTTTAGTGCTTTCTTTGGTAATTGTAATTACAGAAATTATTCAATAAATTGTGTGCCATGATACAGTCATAAAAATTACAAGAATGATATTGTGTAACCCAATCTACACACTTCTTGTGAACTAACTGTGACTTTTAAAGAGACAATAGGAATGTCAAATTTGTCCAGTGTATCCCAAACGGAAGTGTTGATATGGCCGCAGCTCAGTCACAGTCCCAGCTCAGTCGGTATAGAAATTGTCATCTCATAACGACTTAAGCTGCTCGGCACGCAACATGACCGGGCTGAGCAGCATAG
>293FP013213 CG10973_1           :+U  EU:NT; range  -249 to    50.
GGAACAAGTGGAATCGGAACAGGTTGTGGGATTGGATTGTAGTTGAATAAACAAGTGGTTTCTTTGGTTTATTTATTTCATAAATAATTTAAATGGGAAGTAGTTAATAAGATAATATATATCAGTCCTAATTTCGGGTGTTGCTTAAGTTTGAAATATATGTAAATGATGTTTTGCCGATGTAGCTATCAATCAGATTGGTATCGGATATCGGTCTTGTGCGATATTCTTGAAATTCCATCACTAATTATTGTTAAAAACAAAAATTTTATTGTGATTGCTACAGAGTCTATTTCCCAA
>294FP000961 CG42593_1           :+U  EU:NC; range  -249 to    50.
GCGGTCGCCGAGGTCGTCGTCTGTAGAAATGGATCGTGCCACCCGCTTTTGACGCTGCTTTATATTCTTATACTATTAAATACATGCATAAATGCAGTGGCAAGGGCATGTTTTTTGGGCTCATGTGTTTCATTGTGGCCAGTGGCAACGCGTCGTTAGGTGGTGCTATCGATAGGTGATGGTTGGGACCACCAATGGTATGTGCAGGTGTAGAGCGGTCACACTGGATGAAATTCAAGACCTATCGATATCCTGATATACACGCCAACGAAGACCGTGTGTGGATTCGTGGAGCAAATC
>295FP008302 Acox57D-d_1         :+U  EU:NT; range  -249 to    50.
CCACCTATCTAGAGTTAGGCTCAATGTAATGTATTGTAAATACCCCATATGTATTGGTGTTTTGTATTATTTTTGTAAATAATACTCTTTAATAATATAGACCCAACATATACCGCTCTTTAAATGAATTCTTTGCCAAGCCATGAACATCTGCTGCTTTGTCGATCAGCTTTCTCTCTTGAAAAGCTGTCTTGTGCACTTTGCCCCCCCAAAAGCTTTTCATTCTCGCCGATCCATCCACTTTCGCTCAGTAGTCGCGTGGAGCTCACAGCTGTTGATTGGATCTAGTGGTGGATCATA
>296FP006599 Uba1_1              :+U  EU:NT; range  -249 to    50.
TGGTTTTACTTGGCCAACTTACAAATAATAGAATAATAAAAATGAAAGCCGTCTGTTTAATTATTAAAATAATGTGAATTAATTGGATTATTAATCTGGGCGTTATTATATAGAAAAGAAACCTAACTAACCAATTGCGGAAATATCGATAGCATCGCAATAAAATCTATATTGTGCCACCTCCAATTCACACAGGTCGGTCACACTGGGCAGGCTTGCCAATTTCAAGAGCCGCGGCCACACTACTGCGAATTCTATACTGCAACTCGATCGTGCGTGTTCTGTATTTTTGGGAGTGCG
>297FP002047 RS5_1               :+U  EU:NC; range  -249 to    50.
AAAAAGTGGCTTAAAACTAATAGTATGCCTGAAAGCAGGGTATATTTCTATGAAGTACATATAAATGTGCAACTCAAGTAGCAAACGCGTTCGAAAAAGTGATTAAGTCGAGGAATAATCCCCACTCATGGCCGCCTATCTCCGTTCGATAGTTCACTTGTTGCGCAGCCCTGGCAGCCGGAATGCAACCGTGTGCGTGTCGGCGGAAGCGGACTCTCTGGCGTTGCTGCACACTGCCGTAACATGTTCTTTTTCAGGCGTTTGCCTTTGCGCTGACATCGTATCTCGATTTCTTCTGTG
>298FP010150 CG13390_1           :+U  EU:NT; range  -249 to    50.
TTTCCAGCTGGTTCGATAGCTTTCGATAGTCGTCGCGATATGTTTATGTATCAGCAGGTGATTTTCCACAGGTGTAGACGGGGATTCGAATACTTTTTTAAAAGTAAAAAATTCTAGCCGCCCTAAAAATACATCTTAATATATTTATATAATACATTTCTCGAACCTTTAGATCATTTAATTTAATTTCACTTGATTAAGATATATCAATCCCTATTACATATTTTTCTGACTATGCCCATGGTCACAAGACTTCAGCAATGTTATTCTCTACCGGCAAATCGTTTCTTGCGCGATTTT
>299FP009354 Taf10_1             :+U  EU:NT; range  -249 to    50.
AGATGGTGTGGTCCTATCCCGATCTCCACCGCCACCTCCTCCCGAGGATTGTCCATGACTGCTTGCGCCACCGGCGCTGTTGTGGTAAATAATTCCGAAATTGGAGCCCACCATCGAAAAAAGTGTACAATACAAATTAAACACAGTGCAGACGTAGTGATGGGAGATGCTAGTTATCGAATTATTCCGTATTGTTGCTGCCAGTGCTATCGATTCTTCTTACGGTTCGTCATCGATTACAATATAAACATACACACATATACACGCCAGCTGAGATAACAAATTTCTGGAAATAAACAA
>300FP004553 CG5191_2            :+U  EU:NT; range  -249 to    50.
TCCACACCCGCGTCGCCGGAGGGGCGTGGGCGGGATCGGATGGGGCGCTGGCTTTGGGGCCAAGCTGGAGGCTAAGACGCGGATGCGGTCTATGCACTTTGCGCACACAAACAACAACGGCAGCGGCAGTAACAACAACAACGACAACAGTGGGCCAAAACAAACAAATTCTGTTATAGACGTCGACGTCGCTGCCGTTGTTGTTGCTATTCCATTTTGGACAGCACCTGCAATTTGAGTTGTAGTTTCAGTTTTAGTTTTGGGTTCCTGGCGAGCAGACGCTCCATTGGACAGTTTATA
>301FP012776 KARG_1              :+U  EU:NT; range  -249 to    50.
AGTGCCTGCAGAGGAGCCAGGAGGCAGGCTTCCTCCTCCACACACGTACACAAATAGGTGCCGCAGCTTTTGCGCTCTCTAAATACATATATAGTATCTGTGTGTGAGAGTGCTCGTGTTCATGTAGTTTGAAAGTGAAAGAAGCAAGGGTGGCCTCTGCCGCAGTCGCAGTCGCTGGCGCTGCCGGCGTTGGCGCTGCTGAAGCACCGACTGCAGTCAGTTGGGTTAAAGAACAGAATATTCCGATCATTGTAACGTTGGACGTTGAATTCTACGGTTGCAAAGGTGAGCCGTCCTCCA
>302FP009426 CG12400_1           :+U  EU:NT; range  -249 to    50.
TCGGTTAGTTAGTTAGTGGCTAGTTGAATATTTATTCTGATTTTAGTGCGCGAGTGAATAATTTGTAGTTTCCAATATAAAAGGAACCAAATAAAGTTGGCAATGTGCAATACGTGTTTGTTTATATTATTTAAATTATATACAACTTACGTTTTAAATAATCGTTACGGAACTAGTTCAGTTCGCACGCTATCGATAGCTGAGAGTTCTGCCAGTGACATCGCTAACTGCGTTAGTTGCCCACCGCTATTGTTTTTCATCCTATCAACATGAGTGCCGTGAACGATCCGCTGGAACTTT
>303FP010363 CG34109_1           :+U  EU:NT; range  -249 to    50.
GATTACGCAAGTGCTTAGGGTTAAGCTAATATTAGCAGGAATCTAAATTCCTTCCTCAAAAGGTCAATTGGTTTGCTGGCTACAAATTGTGCACCGCTTTTACATAACACATCGATGCCAAAGACGTCAGAGAAACGTACAGAGCTTAGTTTTTAGCAAGCTCCTGTTGATCGAATTAGCTGGAATTTGTTAGGCAAATAAAATGTGGGAAAAATGGATCTTTGTTGGCTGCTTTTCAGTCTTGAACTCAGTTCAATTCAGACTTTAAAGGTGTTCGCAAGCTTTAAGTAAGCAAAAAGT
>304FP013870 CG9629_1            :+U  EU:NT; range  -249 to    50.
TTTGCGATGGATCCTAGGGAAATGATCAAAACCAACACATAAAATATTCGACTAACCATCTGAAAGTATGCTACTTTTTCATGACCACGCTGCACTCAACCTCTCAATTCTTTTAATTCAATTGATAAGAACCAGGGGAGCTCCCCTCCCTCCCTCTCTCCTAACGCATTCAATTCAGTTTGCGACTGCGATAAGCTGCCCACAAAAGCCGATTTGTCCCGCTGGTTCAGCATTCAGAATCCGCCGTCAGTTGATAATTGACTTGCGACTCGGCCAGTCAGTCGTTCCATCGATCCGGAC
>305FP010431 Cand1_1             :+U  EU:NT; range  -249 to    50.
AATAAATTGGGAATTAATATTTGATAATATATATATTTATATTTTGATTGTCATGTATTAACTCAAAAATAAAATAACCTAAATATAAAAATTTACTAGTACATAAAATCTTGTTCCAAAATATTTCTCCACCGTATTTTATACCACGAAAATGTACCAAAACCATTATCGGCATCCAAAAGGCATTAGGGATTATAAAGTGGGTTTTTTAGTTTTTCAAAGTGGGCCCACTTAAGCAGCCTTTATAACAAAATTGAGTGAATATAAAACTTGGAGATTCAATACCGGAAAAATTTCAGT
>306FP001043 CG33181_2           :+U  EU:NC; range  -249 to    50.
GCCTCTGCTGACGCTCTTATCAAGACCAACGACAGGCCCAAGTGGCTTATTGATTCGGGCCAGATTCGGGCGTCAGCATCGTCATTTATATTTCACACATATGTATATATATTTTTTTTCCGTTTTTCTGTTCGACGCGAGCGATGAGCCCGCTGCCGGCGTCGCTGTCGCGGTCGGCGTCGCAGTCAGCGCTAAATGGAAACGCTTTGACGCGTTATAATAACAAGTGTTTGCCGTCTTTGGACATTCAGTGTGCGATATCCCGGCGGACGGTGCAGACAACGCTTTTCGCCACGATCA
>307FP013423 Pdi_1               :+U  EU:NT; range  -249 to    50.
AGTTGTTTAAGAAATGAGTTTTATTCTTTTTAAGATACAATATTTTATATTTACTTTTTATTACAATGAAACAGAGAAGCAATACAACTGCATTAATAATTACACAGTCTTTTTTGCGTTTACACAACACCAGTCTTTATTTTAAAAAGGGTAAATGACATAAAGAGAATGACGTAAGTTATTTAAAATAAAATTTAATAAAAAAAATGAATTAAAAAGAAGAATTATAAGGCCTTTACAAATTGCCTTATGTTAAATACAAGTTAACTTATATACAATACAATACGATACTATTTATAT
>308FP011068 CG42389_2           :+U  EU:NT; range  -249 to    50.
TAACCGCCAGTGTGAGTAGTAAATGTATTCCGCTCAGCTGTGCTGCGGGTCTACGTGTTTTTTGTTTTATTATTTTTTTTTCTTTTTCTTTACTCGCCCAACAACAAATGACATATGCGGGGCCCCTGAGCGAAAAAGTATCTTCCAGTACCGCCTTCCAGTTTTGAGATACTTTTCGGGTTCCAATGAGAACGGACTTCGGGCTTCGAATCACGAGTCGGTTGCCGACTCGTATCGGCGGCTGCTGGCAGTCCGATATAAACTCTCAAACTGTACGGTTTGGTTTGGCAGCGCAGCTGA
>309FP002994 unc-45_1            :+U  EU:NT; range  -249 to    50.
GGTGCAGGTACAGCAAAAAATTAGCTGAAAGAGGAAAAAGAGCTTGTAATTGATTAATTTATAAAAGATAGATTTTGAAAATATTTACAGAATAAATGATTTTCAAAAAAGTTTTTACAGATATATCAGAAAAATATTTGTAATCCCTGGCTTAGTTAAAAATTTAAGACTTTAGTAAAGTTGAAATTCGTCAGCTGTTTGGGCTATGATGAAAAAAGCAAAACGTAAGCTCCACGGTTCCAGTCAGCTGTTTGGCCGATTCGCTGCGAATGGCAACTGTTGCAACTATTTTGGTTTGAG
>310FP012351 Blimp-1_1           :+U  EU:NT; range  -249 to    50.
CTTGTGTGTCGAACGCATCTGTAAATTGCGCAAAGGGTTGCCGCCACCCCCCCTGAAAAACGAAAGTATCTCGTGAAACCCACCAGCTCGATTCTTCCTCATTTCGTCTGCATATTTTTGGCTGACGGCGCCAGCTGGCAAGAACCCACACACAAAAGTGGAAAGACATAGACAAGGGATGGGAAAATCACGAGCAGCCAGAAATCACTTTCTGCAGATCGTTTTCGCACATTTCCGCACTCGCTGAACAGAATCAAAATGCAATTCGCAAGTGCAAGTGCAAGTGCATTAGGCATCATT
>311FP002879 Alh_2               :+U  EU:NT; range  -249 to    50.
GCATCCAGCAAAATTGTATCCACTAAGCTGCATTTGTATACAGAGCAGGTGGTGTTGTCTCCCTCTCGCGCCCGCACTGCTCGCTCCCGATGTGCGAGCGAAACAACAACAAACAAGTTACAAGGTGTGTGGAGTGGTGTGTGCTGCTGGTGTTGTTGTAGCTGTAGTTGTAAATACTCGCGCACACAGTGTTGTTGTTGCGCTGGTGGATGGTGTTGTTCAGCGCCTTTTTTGAGTGTTGATTATTTTACTTGCGTGCGTTTGCTACTCGTGGGCGGCTGTGAAGACTGTGAGACGCGG
>312FP013735 CG32191_1           :+U  EU:NT; range  -249 to    50.
ATTCAACTGTCTCCAACAAAAAGCCTCTTAAATTGTACGTATTTACACTACCTACACATTATAATTACTTAGATGGAGCTGCTCGGTTATTAAATAAACTTGTTGCTTGTGGCTTCTAATTCGGTTTGATCGGTTTCAAATCGAACGCCAAACGATCGGTTTGGCAGTGAGATGCCGGCTGAGACAGATTGGGAGATCGAGACCCAAACCGATTTGGGGCGAGATGTTACGTGGACCGCTCGCCGTTTCAGTTGATCGGTAGCTGCCGTGCAAGGCAGTCGAATATTACGCGATTGTCTA
>313FP007341 CG43919_1           :+U  EU:NT; range  -249 to    50.
AATGCCTCCATAATTATTTGACATCATTATGACAGTAAATAAAAAGAGAGATAAAAAGAAAAATTAATAATGTATAGAAAAAGTCGGAAAAGTTTGATTGTGTCATTGAGAAAAATAATTTTACAATTTAAACGATCTGCTTTTGAGAAATAGATACAGAGCAAGAAAAGCATTTCACAACCAAAACAAACAAACACAATTATATATACTTCCAATCCATGATCCAAATCAGTTTATTAAGATCGAAGCATTCGAGTTAAATATGCCTTTCTTTGATTATTTGTCATTATTTTTTTGTTT
>314FP003261 CG8478_1            :+U  EU:NT; range  -249 to    50.
ACCCTGTTCGAGTCTGATAAAACACAATTATTTTATGTTTTCAAAAATATTTCCCATCTAGTCACTGTAACCTTTCAATTCGTCGTGTGCCGAAAAAATTAGATTTATTTCTACAAAGTCTCCTACGCGTTAACATCAATTTGAAAGTAGTGAAGAATTTATAGTTTTTTCAATACTTTTCATAATTTAAAGCCGCGCATTCCCATCGGCGCCGTTGCTATCTTCATTGCGCGCGCAGTGTTGAAAAGTGTGTTTGAAATATTAACGCTTTGTTTTTTCGGTACAGCGTCGGTCTTCAGC
>315FP011922 Cpr62Ba_1           :+U  EU:NT; range  -249 to    50.
CAGTACACGGCAGGGGAAGAATTGCAAAAGAGAATGATCTAATAGTCGGGCCCCCGGCCACCAGACTTATGGTTATAGACACAGATTTAGTTGTGCACACACGGAGGGGCATATAATTATGGGGCACCACGATGTTCGTGCGCAGGAGAATCCGAGTCACCGCGTTGACAATCTAAAATCCCAGACACATCTCACCTCATCTGCCGGCTGTCGTAAATAAACCCAAGAGCTCTCCGCTCCAAACACTTCAGAGCAAGTGTGGCAGCCCAGCAAAGTGGTTCAGTTTTCAAGTGTTTGCCA
>316FP012815 Fdxh_1              :+U  EU:NT; range  -249 to    50.
AAAGACTTTTACTAATATTTAAGAGCTTAATTCATATCAAAAAGCACGAAATCCAATTTTGGGTACAATATTAACTTTCCTTTGTTCGATTAGACAGGTATTAAAAGCTGTGCATATTAAAAATAGGTCCCCGGATGTCAATCCTACTTAAAAAAGCTTTGGTTAGCCTTTTCCCAGGTGCGATTGAGTGAACTTTTGAACTTTGAAATGAAAGCCCGCCATAAGTGTAATTATCGATAGCTTTTAGTCATCTTTCCAAAACTATCTATCGAAGTAACAGTTTTTAACAAGTGGTAAGTC
>317FP006225 CG1600_1            :+U  EU:NT; range  -249 to    50.
GATAAAAAGGTTGATAGTATTCCGTGAGTAATCTTTTACCACTATCTTTAAAAACGAAATTTATATGTATGCTTATATGTAAACCCACGAATGGCATACAATATTATTTGTTGGATAGATGAATTTGCGACCCCCTTTGCTGGGCCCCTGTGCGTGATGAGTGCGTGTGTGGCTGTGTGAGAGTTCCACTCGTTCCATTTCGTCACCGGCTTTTTTGCTTTTTAGCTGCCGCATCGAGTGAAGCGGCTCAGATGTTCTTTGGAAGTGCGCTGGTCAAGTCGTCGGAAAAGCGCCGAGAAG
>318FP010842 CG18507_1           :+U  EU:NT; range  -249 to    50.
GATGGCCCCCTTCGTGGATAAATCGAACTTAAAACCGATCTTGCCCTGTTTCTCTAAGTGTGAGAGCCGAAAAGCTCAGCAACAGGTGAGCTTGCTGAGCGGACCGATTGGCAGTGGAACGCGGACTGAGCGCGCCTTTGAGCCGAGCTTTTCGCTCTGAGCCAAGTGAGTTTTTTTTCTTGCTTTCTACCGTACGTGTGTGTGGGTTTTTTGTCTCTGTTTTTTGTTGCTGGGCGCGGCAGCAGCGGCAGTTCGACGTGAACTCGCGAGCGGCCAACACGTAAGCGGCGCGTTGTGCAG
>319FP011214 Ptp36E_2            :+U  EU:NT; range  -249 to    50.
TTAACCCACGGTGGCCACTTAGCGCTGTCCACCCGCGCCATCTAAAAATACCCGCCCCACCGCTGTTGCGCCCATCAAGTGGCGCCAGTCACATGGGCCATGGTGAAAACGCGCTCTCTGGTGAGCATTTTCCCGCTCGGCGGCTCTCTGGCTGGCTTTTTCTCGCTCTGGCCACGAGTTTCCCTCGGCATTTGCGGTAGGAAACGGATAGTTTCGATGCGAATCAGCTCTTTGGGGCGCAGCGGATTCAGTCGCCGAACGATTTTCGCCCCAACAACGAGGAGGCAGCTGCTGAAAATC
>320FP006955 SkpB_1              :+U  EU:NT; range  -249 to    50.
ATAAAAACAGGATAAAAACTAACTATAAAGGCAGAATTTTGTAGGTTTCTGTTTAAATAATACAACGCCCAGCACGCTTGAATTGTGCCAAAATATATATGTTTAAAAAAAATATATATATATACATTATAAAAAAATATAACTGAGCTTTTGTTTACCGCTAGCTGTCACAGTGTCTCCACACCATTAACTGTAATAGGCGCCATCTTTTAAAGCCATTCCGAGTATGTGCACACTGGCGGCCGTTTCACTAACAAATTTCCTCTTCAAATCGTACGACGTTCTAGTTTTCTAAGAATC
>321FP013803 Chmp1_1             :+U  EU:NT; range  -249 to    50.
AAATACTTTTTCATTTTTAAGTAAAAGCATTCATTGAACTAAAAAACATGTTTTTTTAATATATTTGTCAGCAATACATATATCCAATTGGTAAAAGTTAAACTTTCAGTTTGTGTATAATGTAAGTGTTTTGTGTATAATGTAAATGTGGGAAATGTTATTCGTTACCATTTGACTGGAAGTAACAGTCCAACTTGAATTTTTACAGCAGGGCAACAGCTGTTGCTGGGAAATTCCCCACGTCTGGTCACACCAATCCTGACAAACAGAAGTGATTCATACAAATCCTCCAATAAAAAC
>322FP011495 CG9316_1            :+U  EU:NT; range  -249 to    50.
CAAGGAGATCTTGCAAGCAAAAATGTAGTTTCTTAATATTGCTACTTAAGTTCAGTACGCAGTTCCAAATCCAAAGATTCGTTAAGATGGTCCTTTGTCCTAGTCTTTTTCCCTATAGATCTCTGGAGTATTTAGATTTGGATCTTGAATTACGGTATCAGGACTCTAATATTTACCCGGTTACACAAGGTCGAGCTTGATTTTCCCTTATTTCCTATCATAACATCTGGGCAGTGTCAAAAATGAATTAATCTAAATTTACGTACAAGCAAATAATCCAAAAAATGCCTAAGGCGAAAA
>323FP004388 CG14294_1           :+U  EU:NT; range  -249 to    50.
TGGCTTCTTCTGCTAATTAACGTAATCATCTTACAAAGTTTAACCACATAGAGGAATATTTAGGAATCTCATAGAAGTCTAATATGTTATACAGATTTGGAATATGTTCGGAATAATAAAAAGTTATTAGGGTTGGATGGATTTGTTTTACTATGTTGTATTTCGTGCTTGTGTTTAAGGAATTTTACTTTTGTATAGAGATGTCAAGGTGTGTACTGCCTATGACAGCCATTTATTCTAAACAGAATCACAAAATTTTTTAGTTCGAACCACTTAGTGTACAATGAGTTGGCTGTCAAC
>324FP005107 mld_1               :+U  EU:NT; range  -249 to    50.
TGTATGTAAATTTTTTTGTTAGATTTTTCAAAAGTTTAAATTGTAATGTTTTGGAAAAGTATTCAAATGCACAGTATGCCAAAACCCACCACGGTTTGAGTCTGTGCTACATGTTGAGCTGCGAGCGTGAGCGAGAGAGAGGTAGAACTCTCTTAAGCCGCTTAACAGCGCACTGTTACGCTCATGTTAATTCCAGCCGCTGCTATTCGAAATGCAACAAAAGTGGTTTGCTCGCTCGAAGGCGGTTTCAGTTCGATTCAAATTCCCAACGCGACGGTTACACCGCCCGATCCTCCCTCT
>325FP002164 CrebB_1             :+U  EU:NC; range  -249 to    50.
ATTTTTGCGCAAAAACGGTCTTTATCAATAAATCGCTGCGCACGATCGCATTGCCGTGGAAAACGCGTACATTGTCGTTCGAAAGCCGCCAAGCCAGCGTCTTTGCCGCCAAAAGAAACGCGTTTCGGTGCTGCAAATAGAAAAAAGAACGTAAGCAACGATAACAACAGGCAGTGAGAGCGAGCGAGAACGGGAGAGAGAGAGAGCGAGAGAGTGTTGTGTGTGTGCGTGCTGCCAACTTGTCGCACCAATTCGCTGCTGTGCTTAAGTGTGCGTGTGTGTTCTGTGGGGTTCTCCCAA
>326FP011060 Idgf3_1             :+U  EU:NT; range  -249 to    50.
AAAGACGTATAATCTGTTCTGTAAATTACCGAGCTGAGAGGTGATCTCATTGAACCCGATCTCAGTTGGCACTTGAGACAAACGAATTGGTTGAATTTCGTTGATAATAATACCCACAAAACTGCGTTTGCTATTGTTCGTCTGGGGTTTTCGTTTCACTACGGGGAAACGCGAGGAGGTGATTCCACTGAAAAGCTCCACTGTGCCCATATTTATTCCAATTCCCGTGCTAAGTGTCATTTCGAATTCAGTTTGGTTTCGCATCTCGCCGGCGACGGAACGCATTGCGAAGTATTGTAG
>327FP005400 CG43935_1           :+U  EU:NT; range  -249 to    50.
AAATGAATATATGACACGAATATGGTTAAAATGACTCGACTTAAAGCTCTAAATTAATATGCACATTGGTCTATGTGTGGATTCAGCAGATTATAGAATAAATCAATGACCACTGATCAGTTTGGCCTGCCATTCTGTGGTGGGTGAAACTTCTTGCTGCAAAGAGAAGAGATACAATTTATATTTTTGGTCTAGTTAACAAGGAAATAATGTCAATGAAGCTGTATACATATTTAGAGTTGTAGTCTCAGTCTGAAAAGTTTGACTCTTCGAATCACAAGAAACATTATTCTTGAATTT
>328FP013912 CG8786_1            :+U  EU:NT; range  -249 to    50.
TATCCTATAACCAAAAGCTTTTTTTTTAAATAATTACAAGTTTTCAATTTTGCAACTATAAATGACTCTACTTTTCAAAGACTGAAAATAATATTTAAATAAATTCATTGGCGCCATTTCAGAACTTAGCAGCACTGAAAATACAGTCAACGGTCATACCGAAACGAATGTAGTATTTTTGTCGATGACATTAGCAATTCAAAGTCAGCCCGAGCTGGTCATACTCAGGCAGCAACAATTTTTTGTTTCAAGTTTGTTTGTGAAAATTTAAAACTCAACGTCGACGACAACAGCTCGATT
>329FP011450 CG10721_1           :+U  EU:NT; range  -249 to    50.
TATCTTTATAGCTGCAGTTAACCAGTTAAAACTGTCCCGAACTGTCACATAAAATTTGAAAATATCTAAAAGTATATTTTGGCAGTAACATCTTACAAAAAAATTGTATATACAATGTAAACTACCCAAAGTACCTAAAGTTCAAGCTTAGTATGTATTTGTTAAATTTATTATATATTTTGATGCCACTTGTTTAATGGATGTGATTTAAACTGAGGTTTCACTGTGTTGCTTTGGAATCAGCTGTTCAGTTTTTCACTTTCCCATTTCGTTGTTTACTGATATTTCGTCCAAAGACAC
>330FP012196 Gr64f_1             :+U  EU:NT; range  -249 to    50.
ATCCCTAGGTGGCCGGCACAATTGTGACCTACGAACTCATTTTGCTGCAATTCAATGGCGAGGAAAAGGTGCCCGGCTGTTTCGAAAACTGAATTTTGTGGAAGTGGCAGGGGGTTAAGTCCGCAAAATATATACTTTGTTGCTGTGTTGGTCCTTAATTATAGATAAGTGCAAAACAACAGGTGTTTCTAATAGTCATTGGGCACTCACAGTGTGACAATTCAGTTGGCTGGGCCAATCCTTTAAAGCAGTTTACCCCAGCAGGTCCTAGGATGAAGATTCTTCCGAAGCTGGAGCGCA
>331FP010211 raw_1               :+U  EU:NT; range  -249 to    50.
AAAATGTGAACTCTTACAATATATTTTACCTCTTTTTCATCTTAAGTTGTTTTTTTATAAAAGATATCAGCACTGCTGCAAAGACAGCATGCTTTAATATATAATATATATTAATTAAATAAGTTTCACAGTTTTTACGTGGTGTTAACCAACTTACAAAATTCACTCACAAATGTTAACATTCTGTACAAGCATTAGTGTTACCAAATACTCGATAGTATTTTCGCCGTTCCACCAGCTGGTCACACCAGAGACGAATTTAGAAATCTAAAGAGAACCCAACAGTTTCCTAATGCAAAT
>332FP009148 CG4552_1            :+U  EU:NT; range  -249 to    50.
AAAATAATATAGATAGTTTGCTTAGATCCCGCTGAATAACCTTATATATATATAACAATATAACTTAAATTTATTTTCTAATTTGTTATCTCAAATTTTAGCATTCTGACAAGTATCAAGTTTGTAATCATTTTTAACGATTTATTACAAATATCTTAATACAATTGTATTGTTAGTTCATATGCACACTGCCATCTCTAACGTGCGCCGTGGCAGACGTAAGCACCTCCCATCGCTATAAACGTAACCATCATAACGTAACCAAAATTCGATCAAAATAAATTTGGAATATCACAAAAA
>333FP013772 CG13699_1           :+U  EU:NT; range  -249 to    50.
CGCCTAAAGTTCATATTTTAAATGTATATTTTGTTGGAAAAGCCCAACTTTATTTTAACTTTTAACCATTGACCTTCAAAGAGACCCAACTGGTCGAGCTTCTCTGTACTCCCCGTTAACGCTTATCCACCTGGCCAAGTCGAGTGGTAGTGGAGCTCTCTCTCGGCCAGGCCTTAAGACTTCGGATACACACACATACATATCTGCAGAGAAATGGCTTGGTGGCTTTTCTGCGCCGGCGTCGCGTGTCAAACGATCGCCGAACTTAAAGCCGGAAAGACGTCGTCGTCGAATCTGCGT
>334FP009818 CG5981_1            :+U  EU:NT; range  -249 to    50.
ATTTGAAAAGTTTAGGATCTTACTTTTGGGATTCAACAGACTTTTTTGGGCGTACATAATAAATTCAAAATTGTCATTTGAATTATAACCGACAAAAGAAAACAAACAAAAGACGCACTGGCGCCATCTCTTTTCCACTCGCACAGCTTCCAGGTCAGCAACAACAACAAAGCCCAGCTGGTGCTCACCGATCGCGACGCCGCGTCGCTGCTTTCGTTTTCTTCTCTGCTTTCTGTTTCTTCCTTGCTCATTCGCTTAATTTTCGCCGACGCGATCACAACTGTAAAAAACAACTGCCGA
>335FP004133 CG14906_1           :+U  EU:NT; range  -249 to    50.
TGCTGATTTGTTAATCCATATAAAGGATTATTTTAATTTGAGCAGGAATAAGACCCGTTATTAGTAGTGGGTATAACATTAAAACTTTGATATTTATCTTTATTTAACTGTGCATATAGACCTTTGTTTTTAATGACCTTACATCTTAGAGAATTGTAAAATTATAACTCAGTCGGTATTCAATTATTTTATATTTTTGTAATATCTCGCGCACTGGGAAAACTATCGATAGACTCAGGGATGATTTTCAGATAGACATTTCAATATCGGAAATGTTGAAATTGCAAAAGAAAACTGAAG
>336FP001624 CG11134_1           :+U  EU:NC; range  -249 to    50.
GTAGCAAGCTTATTATATTTATACTTGTAAAAAACGTTTTCAACAGCGCTATGAAACATTTTTGAGGTAATACGGTGATAATAATATCTTGTTCTCTTAATGAACTATTGCACATTATTCAATTTTCAAAAAACCATTTCTAATTGGACAATGTTTATCGTAACGGCAACGCTGTGTGTTAACAGCGATACACCGATTGCAATCGTCTATCGACGGCAGCATTGTTTACATTCGTGATTTGTCGCTTTCAGAATCCCTTTATCTCCCGTTATCAGTGTCGCACGGCGACGAAGATTACGT
>337FP003294 Mical_3             :+U  EU:NT; range  -249 to    50.
GCCAATCGGTTTCAAGGGTATTCAAAGGTTGAGTTTTCCCTGGGAAGATTTCCTTCCTGCTCTCCGCTGCTTTGTTCAACGGTTTTTTTTATTATCGCTGGACCTCAGAATGAGTAATTCTTACTGATTTTCTGATTCAATTAATTGAAGTATAAAAGTATAATGCTGTGCCGAGATTTCAGTTGTCATTTGAATCCAAAAGCAAAACAAAAAGCAGAGCAAACAAGCAAGATGATGACAAGTTCAGTTTAAAAGCTCTTTGTTAGTTCCCCGGGTGGAAAAGTAAAAAAGTCTGAAAGG
>338FP000860 CG12796_1           :+U  EU:NC; range  -249 to    50.
GGTTAGGTATGAGGGTGGTGAATGGTGGTTGGGCCAAAGTGGAGGGCTTATCAACGGATTGCAGTTCTCACGGTGGATCTGGGCGCGCTATCAGTTAACTGGCGCGATGACGATGTCGTAAAGCCACCAGCGAAACGTAAACAAACGACGCCCACGGTCCGAGCCGAAACCCAATTGAATCTGAATCCGATCCGAGCCGAGCCGAAGTCCTGGCCAAAAGTCAGCACAACTCCAGCTCCCACGGTTGCCAGATAGCCAACCACTGGCGTCGCGTGCGCTTCGTTTACCATCGTGGCTCAT
>339FP006082 CG3152_1            :+U  EU:NT; range  -249 to    50.
CTCTCTCTCTTGCTGATCGAAATCTTTAGAGAACTAGTCAGCTGGCAGTTTGCTTCAGTTTTGAGCTGAATAATGTGATGAAACTGAACTCTCCATTACATGTAGTAACTCTTATTCAAACCAACTAAGCATTTGAGTCCAAAATTCATTACAGCCCAGAAATTTGGAAGAAAACACCGTTATGAGTAGGGTTTTACCAGTTTACTATTATCGAATACTTACAATCGATTGATTTGGCTACACTGTGCACACATGTGCGCTGGAACAAACTTCGTAGTTGGGTAACATTAAAGTTGGGCA
>340FP001973 CG32573_2           :+U  EU:NC; range  -249 to    50.
GATAGATGTAGAATTTCAATTTAGAAATTCAAATATACCGCCGAAAGTGTTGTAAAGTTTCACATTACATGGCCACATCTATTGGTCTCACCAACCGTATCGCTTCGCAAATGCATTCTGTTGAATATCGTTACGGTCATACTACGGTTACGGTATTGAATGCTAAACTATCGATTCCCGATAGCTATGGAATAATGTTTGGTTTTGACATATACCGCCTCGTGTTATCGAAAGTTGTGTTGAAATTTCAGAAGTCATATTAAATTTGTTTAAATACGCCGATGGGGACCGTTTTATTAT
>341FP000477 kirre_3             :+U  EU:NC; range  -249 to    50.
TATATTTTTTGATGGTGAACCACTGAGTTTGAAAATATATTCTATTCAATATAAAAATGTATAGCCTAACCACTCAACCAATATAATTAATCAACGTATGTGATAATCTGTATTGCAGAACATAATGCCTTATTTAACAGCCTCATTAACTAATAGATGATGTTAATACAACAGCGGGAAACAGAGAGAGTATGTATGAGTTTGATTTACCGTTGGCCCTTGATCATTCCCTGTTTAAACTTCCTCTTTCCTTCTTCTTCGTGAGCATCGACATACGCACGTGTTTTTTAACTGCGCACC
>342FP011708 RhoGEF3_3           :+U  EU:NT; range  -249 to    50.
AAAACAATAGTTGAGCGGACGCGAAAAATGCACTTATAGGTAACGGCGGTGCGCGCGTCTTTCCGCCCCCTGAACGGAACTCAGCTGTTGGGAGCTTGTATCGAATCCGCAACCAGCCACTGACCACATCCCCAGCAGGATAACATCGCCAGTCCGCGCCCAACTCGGTCTCTACACCCAGTGCCCAAATACACCAACTGACAACCGTAGAATCGTGTGAGAAACAGACGCCCTTGCCGGTCGCCGAACAGAACGCCAAGCGTAGGCTGGTGGCGCGTGTGTGTATCTGTGTATACGTAC
>343FP008476 CG4294_1            :+U  EU:NT; range  -249 to    50.
GTTTACTTAAATTACAAAAAAAAAGAAGCAAAATAATAGAGTCTGAAGTGTTTCCCGTTACTGGCAAAAAAAAATAAATATAAAAAACTATACTTCGCGATTTGAAGTGCAGAACTGGGATCTGCGTGAATTTGACCTCACAATTGTAGTAATTTGTTAGAAGAAAGCGAAACATTTTCCTTGTCTAAGCTTCAAAATACTGCAATGTGGTATTTTTTTTAGGTTATCGCAATCTATCGATAGACTACTATCTCAAGTATAAAGTAATGAAAAAAAGAGTAATTGTAGTTCATTAGTGTC
>344FP010365 CG13137_1           :+U  EU:NT; range  -249 to    50.
CGCTGACCAGAAACTGCATCGCCAAAGCCATTTATCAAAACTAATAGCCGCCAAGATAAAGCCTGAAAAAGTGGAAAACGATGGGCGAGAAAGTAAAGCCATTAGGTGGAATGCAACCAGAAATAAGAAAGGCAAGCTAGCATCGATAAAGATGAAATGGAAGTATCGGTAGCAGGAGCATACTTTTGAAACACCAAAGGTATATGTTTCAACTGAAAGATATAGCAAGCTAGAAGTTTTCCAACATTCACTTGATCACAAAGTATTAGAATATATCAAACAGAAGCAAAAAAAAAGTAA
>345FP001574 Syt12_1             :+U  EU:NC; range  -249 to    50.
CTTTAATTTTATAGAATTTAGGTGAAGTTTTGGCTGTGCCCTTAGATTATGGTGCATTTATAGCATTCGCCAATAGTTAACCTTTGTGTCAAAGCTTGTCCCAAAAGCTCGCCTTTTTTTGCCGACGCAAAGTTCGTTAGAAAGGACGAAGCTTGCATTGTTTTCAAAACGAAAGCTTAAAGCTGCAAAAACGCATATCAAAGAGAAAGTGGAGCAAAGTTGTTGCTGTGTTTTGACCAGCTTTCCCCCAGTTGGCCGCGAGTTTTGGCACCGAACGGTCTACGAAAATGAGCGAATTTT
>346FP013618 Nrt_2               :+U  EU:NT; range  -249 to    50.
TGTGTAGGTGTTTTCAATGCTAATCACTGTTGCTTGACATAATTTGTATACTATTATAAACTTACAAGTTATATCTTAAATTATGTTTTTTCTTTTTTTCAAGAGAGAAACATGTTCTCGCCGAAAACACGTTCCACTTCCAGTTCCCCGAATAAAAACAAATCCAAGAAAATTAACATTAACAGTTGCTGTTAAGACTCTGTTAACCGTTTCGAAGCCGCATGAATTGCATGACATCGAAACGGCGTCAGTCAGTTTTGTTCTGTTTTGGAAGCCGCACGCGTTTTCCCTCGCTCCGGT
>347FP004389 CG34284_1           :+U  EU:NT; range  -249 to    50.
TGTTCATCCGTAGTTTGCTATTAGCACTTGCTACTGTTATTTGATTCCCGAGTGCCACTTCCGCTGATAAAGTTATCTAATTAATCCAGCAAATATACGCTTATGGACCAACATAAAACATAATGGGGTTGAGGCTATCGTTTCGTATTGCACTCAGATAGATGGTGAGATAATGGAGGCTGTAAACTCTATCAAAGCGCAAACAGAAGATAAGTTTGAATGTCTTTCGAGTTTTTCAAATTGTGCTTCAGTCGGTCATTGAAAGTTTCCAGAAAATGTCGAGTGCAGTGCTGATAGCTT
>348FP007604 CG15705_1           :+U  EU:NT; range  -249 to    50.
TGATAAAGTATCGACTGGGGGGGCCTTCCATGCCCACATGCTGGGCAATTGTGTGTTGGGGCTTTTGTTTTTGGCGCCTGCAAATATGCTCCTTTTTATTTGGGGAGTAGCCCCCATCCATTTCATAGGATAGTCCTGCTTCGGTATTTATGTAGTTGTTTACAGCCTCCGGCTTGGAACATAAATCCATTCAAATTGTACGTGCAAATGGGAGGACATCATGTTATATTACACACACCCGCAGCAGGCACTTCGAATTTGAGTTTTGAGCAAGTACAATTCATGTTTTGATACATTTTT
>349FP011594 Ac3_1               :+U  EU:NT; range  -249 to    50.
TGGTTGCCTATTGGCGGGAGACCTTAATGAGATTTAATTAACTTTATGCTCTTCCGGTAATATTCTGAATACGCTATTGTGCAAAGGGACTCTTATCAGGATAGCCCAGCTGTACCGTTATCAGTGCATTGCTTCGATCGCATGCGCAAAAACGAGCTTTCAGCCGAAAAAGCTTGCTCTCGTTCGACCTCTGAGCGTTTAAACATGAAATAACGGAGGTCCTTGCTGGTGAGGCTGAAATCGACAATCAGTCAAGTTTATCGGGGCGGCTTAGTTTAGTCGAAGGATATTGCTCGGTGT
>350FP009925 CG17376_1           :+U  EU:NT; range  -249 to    50.
TTTTTTCGAGCTGGGAGAGCCATGTTCCAATCTTAGTGAGTTAGTTGACCTAAACAATTCGCGGGTCAAATATTTTGTTTTAGTGAATAAGGCAAATATAGATATATAATTATGTAGATCTGTGGCGATTTCATAATCTTTGCTAAGTCGAAGTAGGCCATGAAATTTCATAAAGTTGGCCATGACTTTTAAGCCAACCCGAACCGAAACTTGAACTGGATGTGCTGGGCCAAGGGAACAGCTAACCTCATTCGATATCTGACTCTCGGACCAGTCGCTTCGACTTCTAAATTTTTTTCT
>351FP010282 Gdi_1               :+U  EU:NT; range  -249 to    50.
AAAATCATAATCAATTCAAAAATCTTGCACACACGTCTCTAAATCTTTCGTACATTAATGCTCTGTGTGCAAATTAAATATCTTATATGCTTGTTTGGTTATTTCCTTATTTCCATGTACAATTAGCAGCCGATAGCAACTCTTTCTCATGCAGCCCTGGGCATGTACGAAAACGTAACGTAACGTGACCAGCAAACGGCGTGACGGCAAACGGGCAGCGCAAAGCGGACGAGCGAAAGGCGAACGAGTAGAGAAAAATTATTGAGCGCAGAGAAAAGTCCACCAAATCGAACGTCGCAG
>352FP007644 CG33459_1           :+U  EU:NT; range  -249 to    50.
TAAATAAATAAAAAAACGAATGCTTACTATGAATGCTAGAATGTCAATTTAGACTATCTTCTTTGGAAAGAAGACTTTTATAGAGTTTCATGCGTAAAGCTTTATACCCTCTACAAGGGTATACAAATTCCACAAATCTACATTTCTTATAATCCGCTGGTCACTGATAACGGATTATTAAAAAATCCTACTGAGCTGCCGAAACAACTGATAAGAACGTGGAATTACTTTGAAGCTAAAACTTCTCTCAGTTGCAATGTCGAGCCTCAAGATGAAGTACATTTCGTATTTGCTAGTTTC
>353FP011346 CG10750_1           :+U  EU:NT; range  -249 to    50.
AGGAAGCTTCTTCGGCAAGCCGAACCTAATATACTCTTGATACTCGATGATGATTAATTTTTAATCAACAACTATAGAATTATGATATCTTTTCAATTGTTTTTACTTGATTTAACGACTGGTCGTACTTATGAAGGAAACGTCAGCAATTGCATAAATATCTGAATGTAGTAATAAAAAATGGTTTAATCCTTTTATCCTTGACTGTGCTGTCTGCCCATATACATGTAGAATTACTCATCACACATCGTTCTCCAATAGATATTCCCCCAATATATATCAATATATTTGAAAAGATTA
>354FP009054 Plc21C_1            :+U  EU:NT; range  -249 to    50.
GACCGTTCTCCCGTTATCAAAACATGAACATTTCGCCGCAAACGCTTTTCCCAAAACAAAAACAAAACCTGGCAACGCAGAGAGAAAGCTTCTCAAACAGAGAGAGGTTCTCAGGGAGAAACCGAGAAAATGCCAGAGAAGTGTGTAACATGGTAAAAGCTCGCGGCGAAATGTGCGAGACTGAGAAGCTTCAGCTCTCTCGTTTTTGCATTTCAGCAGCATTGAGATTTCCACATAGATTTTCCCAACAGACATTCGTCGTTCGCCGAAGCGTTCGGTCGTATTAGCGGAAGATTTTGG
>355FP011773 CG13889_1           :+U  EU:NT; range  -249 to    50.
CGCTATAGCCGCCGTTGAGGCAATTATCCTGTCAGGAAACTTTCTACGCAGCCGAAGCAGCTAGCAAAACAGAACGCCAGCAAAAACAAAGGTCCTGCAGGTTGGTCACTTGAAAGGAGCGCGCCGGCACCCTCGTTTCCGGAAAAGCAACCCCCGAATGGGTTTTCAGTCGTAGTTTGTTTTGGGCCAAGTGTCATGGCAACCGGAAAAACTGGAGAGCTGGTGTGGAAAATCGGGGAATATTTGGACGCAGAACGTGAGTAACCGCCGAGGAGCGAGGCCATGAGCCACCAGGATGAG
>356FP004998 spas_1              :+U  EU:NT; range  -249 to    50.
AAAAATATTCGTATAAACAAAAAGGAAATGATAAACAAGGCAATAAATCAAACTTACCTTCAATTACGAATGTCTCCATACTGCACTTCGGTGAAAGTCTCCCAAATTATATTTCATCCGTTACATTCCACCATTTAAACTTTGAAATTGCCTGTTTGTCTGACTTCACAACCTTGCCCGCTAGATTTGGTAATCGATAGTTGGTCAGCACTGGCTGGGACTCCAGAGCTTAGCTTCAATTTTCAACGTAGTGAGAGTTGTAAGTGCGGAAGAAAATCAGTACTCTCGGATATCAGCAAA
>357FP005783 CG2217_1            :+U  EU:NT; range  -249 to    50.
GTTTTTCTATGGTCTTCCAATGGATTTCTTATTTATGTATTATAAGTACTTAAATTTACTTTTTTATAAATAAGTTTTCTGTATTATTGATTTTTGTGCACTTATTTATTTTTAAATTCTTAAAACCCATTAACTATAAATCGTTTTAACTGTTACAAGCCAATAATACAATTTGAAACAAATGCTCCCATATCACTAAAGAAGAATCCTTAAAGTTTCCTGAAAAATAATAGGTGCAACTACTAAATGGCCGTCAGCCGGGTGATGGACAGGGGGAACTACGCGTACCATTCGGAGCTA
>358FP009428 Mad_1               :+U  EU:NT; range  -249 to    50.
TATAATTAAAGAAAAATAACTCACTCACATTACAGTTCCCAAAATTACTTTACTCATAACATCGATAACTCAATATATATTTAGCGGAGTTTGTTTCGAATTGTTTTTGGGTATAATATATATATAAAGTAAAAACAATTTTAAATTCCTATTATAAACGATAGTTTCCGGCAAGGCGATAGTCAGAAACGTACATCTCTACTTATGATATACCGTAAGGAAGCTGGTATATTTCGCCAGTCATGGTCACACTGTTTTCAATGGTCAATGTTGTGTGTGTTGCATTTCGTGATAAACAAT
>359FP006214 DPLD_1              :+U  EU:NT; range  -249 to    50.
AATCATTTATACTATTTATAAAAATTGAAATATAACAGTTAGCAGAATCAGTGTGACCAGCCATTGTGAGGATCAAAAACTAAACCTCCAATTCGGCTATGCCCGCGATACCCTGAACGAACAGGGGCGCGAATGACAAAAACAACAAAAACCAGCAGCAGCAGAAGGGCAGCGTCGTAACGAGAGAGCCGGGCAGAGAAGAAGAGGAAGAGGCAACGGCAGCGGCGAGCGCATGAACGTGAGTTTTGCAGTTTGATGGTTAAATGCGTGCGTGAAGGTTGGAGTGAAGATTTTGAGCCG
>360FP007312 tej_1               :+U  EU:NT; range  -249 to    50.
AGGTATTTATAAAATTAAGCCTTCTCTGGTTCACCTATAAATAACGAAAAAATAAATAAATAAAAAACTTCCCCATGTTCCATATTCCACCGTTCCGAAAAACTATCTCATCGACGCTTATTTAATAACAATACTATTAATTTAAGTTGCTAACGACGCAGCCGTTATCGATAACTGTGTGCAATACTACGTTTACAGTTAGCGTGTTGATTATTTGGAAGCGTGTTAGCGCCTTTTTTGCATGGAATCAGTTCATTCTAATGAACTATAGTGAAAAGAGGGACGTAAATCTGCAAAATC
>361FP002058 f_5                 :+U  EU:NC; range  -249 to    50.
GAGATCTGTTAAGAGCGCTGGCCAGCCGATTTCTGTCGCGCTCCAGCCTGTCATGGTATCTGCTCGAGTGCTGGTTTATCTCGTCAAATACCGTTGCTAGTTTGAGGTCTTTGTGCAGGGTTGTGTTCCTTACGAACCATTCTGCTCTACATAATTTGGCTAATAAGTCATTAAGCTACTTTCTTACAAATTGTTAATTATTCTATTCCTTATTCCTTTCCATCCTGCAGAACCATAAACGATTATGCGCTCAATTCGAATCTGCACCTAAGCCACAACACCAAACTAAACAATCTGCAC
>362FP012108 CG17746_1           :+U  EU:NT; range  -249 to    50.
AATGGAAAGGCAAAAGAACATCACTCATTATTTGTACAATTAAGGTGCATAAATAATATTTTTTTGGATTTTAAACTTTTTAAATTCAAATCAAGGCGCCAAAACCAAAAAGCTTTTCGCCAGTGCTGCCAAGCTAGTCGAGACGCACTCACAAGCAGGGCGCCACTCTGCCAGTGTTGAACAGTACCGGCATTAGTGTGGTCAACTACCATGCGTTTGTAAACAGCAGTTAGGAATTTACCATTTTTCAGACACGTTCACACTTCAAAACACAAATTCAATAAAAAAATAAACACGCGC
>363FP010973 CG15262_1           :+U  EU:NT; range  -249 to    50.
AACGACTTAAGTATATATGTATAATCTATATAATCTATCTATATAATCTATATTTTTCCCTGCTTAACGAGTTGCTATTAAAAATCTGACACATTAACTTTTAGTAATTTTCGCGTATGAATATGTATCACAAACACATTCGACTACAAGCTTTATATCGAATATTTTATCGGAAATCAGTGTTAATCAGGACTCTCTCAAATGTCATTTTGGCAAGCTATAGTATTGCAAACCAAAGCGATCTCTGCCACACGTGTTTTTTCCTCGCAACGCTTATAAATTACGAGATAAGCTCTGAGT
>364FP010847 CG43376_1           :+U  EU:NT; range  -249 to    50.
TTTGGAACCCCGGAAGTGACTCGATTTGCAGGAGCGTGAGCGTTGCGTTTTAGAATCAATCTAGAAATGCCTAATTTATATATGTATGTAAAGAATCTAATCTAAGCAACTGATATAAAACAAACAAAAATCAAATAAACTAAGCTTAATGTACGACACACCGCCGGTGAGTGTAAGTTTCTTAGCAGGAATCCAACTTGTCGCTTCTGTTCGTGTTTTATGAACTCGGAAACTTGAAGTTTTTAGCTCAGTTGCATTTCTACTTCGCTGCAAGCTAGTTCAACAAACCATATCTAAAAA
>365FP006352 udd_1               :+U  EU:NT; range  -249 to    50.
TTCTCCGACAAACGGCGTCCTTTTGGACAAATGGGGTTCCTTCGACGCCTGAGAGACTATTCAAATCGACAAAACTTCGGAAGTACAATTACACAGGCAACATTTTATTATTTCGCTTTTGGTTGCATGCGGAAAATATTGCTTTTTGGGATATCGGACGAATCAAAACATCGATTGGCTGCGGGTAATCGATAGCTCAGCGGGCAGCACTGCCTATCGATATTGGTGTGAAACAGGTTAACATTGCCTATCACTGTTAGCACGACGCATTGTGTTCGCGACGCATTTATGTTCGCTTTC
>366FP001264 Atg8a_3             :+U  EU:NC; range  -249 to    50.
ATGCACCCCCGAAATATTATTGCCAGTGTTATTTTAGTGTTTTTTTTTTTTGGCAAGTGCAGCAGTGCCAAATCACAAATCACATAACAGCTGAGCGAGGGGCAAGGCCAGCTGGTCGCTCGGACCACCAGCATATCCATATATATCCGAATTCTATAGAATATACTTAGTACATACATACGTACTAGCACATCTCATACTTGTGCCTTGAGTTCGGCCAATGACGATAACGAATTTCGATAGAACACTAGTGTATAGAGGGGTGGCATTCGCGACAAGCAGTTTTTGCCCATTTCGTAT
>367FP005918 pasha_1             :+U  EU:NT; range  -249 to    50.
AACTGCGACAGTTCCAGGTTCTCGACGAAGTCGGCTCTGGCAGCGATGAGGATGATGAGTCAGGTGAGTCGGAAACGAAGCTCGGATATTCACTCAGGTCATCCAGATCACAGGCTGTGCAATTACCACCTTTTGTTTCACAGTGCAGGCGCAGTTCTTATCTCAAGATCTTGGGGGCCTATCATTGTGCAAATACAGGAGGCTGATAAAAGAGTCAGCCGGCAGGTTAAACCCTGATATAGCAGCTTCAGTTTTCCTTTATCTTATTGTAAGGCAGGTGGTGGCAGTTTTGTGCGGACA
>368FP006950 CG8888_1            :+U  EU:NT; range  -249 to    50.
TATTTAAATATATTTATTATTCTGAATAGGCGTGCCAGCGTGTGTATATGTATCCCACATACGCATGTCTGCACATACTTCAGATATATTTTTAAAAAATCAAAACGACAATTTGCTGCTTGCATCATTTTGAAATACAACAGAACTTGAACGTCGACGTCGACGTCGCCAGCGGCAGCGGCAGAGATCGTCGATCGGCGAGCGAAAATTTTCGGCAGCTGCAGGCAGCGCCACTCGATCGTACCGCTTAGTGCCACGCCGTGTCTCAGAGCGCCCAGGCCACGGGCCCCCAAACCGTAC
>369FP010265 CG3748_1            :+U  EU:NT; range  -249 to    50.
CATAACAGAAAACAATGCTCCCCAAATATAAAATTGGTGGCCATCAAAGGGGGAGAGAATCCTTGATACTGGGGTAGCAAGGATATGCAGGCGGCAGGTTGTCAAAACAAACAAATATAATAAAATAAAACAAAGAGCCAACGAAGCAAAAGTATATTTCGATGATTTCTCAACTTTTTCTTCATTCGGCTTCACTAGCTTCTTTGTTTGCGCAGCGTAAAAAGTTTTGAATTATTGTGTTTTAGCATCGTCTTAGAAAAACCCATCAGGCAAGTTGGACCTAGCATACTTGACAGCCTT
>370FP006037 dpr12_1             :+U  EU:NT; range  -249 to    50.
CGCGAGAGCGAGCGCGGAAAGGACTCTCTTAGGTTACCAGAGCCCTGGAAGCCATGGAATTCAGGTGTAGCGTATGGACTCATCGGGCCAAGTCGGGGACCGAAGGCCATGCGCTGATTCGTGTCGCTGACCTAAAAGCTTGAAGAAGCTTCCGCTCAGCTTTCGCTCAGCTGAGCCAGGCGCAGGCGCAGACGCTCCCTTCCAGTGGCGAGCGGTTTCCGAATGCGTAGGAGTCCTGGTAGTCCTGTCAGTTCACTTCGTTTGCTCGTCGAAAGCTGTGCATGCTGCGGAAGCGACGGC
>371FP007522 sli_1               :+U  EU:NT; range  -249 to    50.
TGTAGTACAACTACTCTATAATTTGGGATGATAGTTATAAAGTTTTAAATAAATATATATTTTCATGAAAATATTATCAACACTTTAATAATGAACGAGTTTTTGGACCCTTATTAACCATAATATTTGAAATTTAAGTTGGAACAAGAAACTTTTAAACTGTTGGCGAACGCGGTATTTTTTAGGCCCTTCTTGCCGGGTGAGGTTACTCCTGCATCTGGTAACACTGCTCGGCAGCGAAACAGAAACATAAAAAATTCGAACGGCGACGAGAGCGGTCAGACGCACGCATCACTTTCA
>372FP002266 kek5_1              :+U  EU:NC; range  -249 to    50.
TTTATTGAAAAAAAATTATTGATTTTAATTTTTTTTGTTTTTGTATACATTCATTAAGTGAAAAATCGCCGTAAATTTGATTTTATAATTCGTTACACACGTTTTGTTTCAGTGCTTTGTTGCTGTTGCAACCCCTCAGCTGACGTTCCAGTCGAACATGTTGCATGACGGCTCGGCTTAGTTCGGTTCGGTTCGCTGCGACTCGGTTCGATGCGGCTCGAGCGGCCTGCTCTCGAACAGATGTGCGTCGCAGTGTTGTTGCAAACGCCGGTCGCGTAGGTTGTTGCTAGAGTGAAACGT
>373FP007713 CG15614_1           :+U  EU:NT; range  -249 to    50.
AAAAGAACGTCAGGATATCTGGTCATATATACCTCTATAGCACCTATATAAGATAATGGGAGAGGGGGATCGGCCGAGAAAGAGGTTGATGTTGAGGTGGGTTTGCATGGCGGCGTTATCATTGATTGCGTACAAATTAACATTTATGCGTCCGTTAGCGCTAGATAATCTTATCGTGAATTTGCAACAATTAGATAGACGTGTCCAGCAGTCGCTGCCAAATCCTCCTCTTCACCCAGTCAGTCAGTCAGTCAGTGAACAACATGGCCAGTCATCGAATCATCCAATCTGTCATGTACG
>374FP002626 CG14655_1           :+U  EU:NT; range  -249 to    50.
CTGCGCATCGTGCGTTACAAAGACTAGAACGAAGGCTATATGGCCGCCAGTGCAACATATATCGGCCAGAAATAATTCTACATACATATAGTATATAGCCGTGCTCAGAGCTATATTTCGAAATGAGCTACCCAGAGACACGGAGAAAAGAGACTGCCTTGTTCGAGAGATGGGATTTCGGTGCTGCGAGTGTTTCCGAAAGTCTTCTTGACGATTCGACGATCCGCGCCGGGCATTTCATTATTTTTCATTATTTCGTTAGCTGGCATCGGTGCCGAGAAGTCAGATTGCTGGGCCCAA
>375FP004885 cnc_1               :+U  EU:NT; range  -249 to    50.
CAGGTTAACAGAGGCGCCGACTGCGACAGCGCACTTGCCCTGCGCTATCTGCTCGCTATTATTTTATCAGCCAGTTGGGGCCTCTAGAGCGTCCCATCCCATGCCGTTTGCCTGTCCCCTCTCTCTCTCTCTTCTCTCCCTCTCTATCTCTGCTTGGTTTTGTCGCTTCCTCGTCTCTCTCTCTGTTTTATTGCCGACGCAAACAGCTGAATCGGCGAGCGGCGACCATTGGCTTTTCAGAGTTTTGTCAGTGTTTTTTGAACAGCCGTTCAGTGAATTACAATCGACCAGCCATTCGCT
>376FP006927 CG13183_1           :+U  EU:NT; range  -249 to    50.
TTTTTCTTTTTGAGAAGCTACTTAAAGAATCTTTCTAAGAATCTCTGTGAACCTTCTTCTTAGGCAGTCGACAGGCGTCTGCGAGCGCTGAGAAAAGCGGGAGTTCAGAGTGCCCTCTTCGCAATCGTGACTGCAGTGGCGTTTGCTCAGCGAGCGAGCTTCGTTTGGGCCTTCGGCTGGGGAAACTTCGTGCGAGTTTTGGCCAACAAGTTGGTGCTGTCTTGCTGTGGGGCTCACCGTTAGCCGAGCAGTCGAAACACGCAGCTTGAGGCGAGCGGTTCTTGCGCGCGCTTCCAAACC
>377FP010937 CG42313_1           :+U  EU:NT; range  -249 to    50.
GTTAACACAGAGAGCGAGCAGTTCATTCATTGCGTTCTCTTTACTCAGCTGCCTTGCGAGATGCTCGTGAGTTTCGCGCTCGTGTTATCCTTTGCTGCGCTCGGCTCTTATCCTGCAGCTCGGATCGGGCTCGTTCTCGGCGTTCGGCTACCGAGAAGCGGAGCTTCGGGCGGCCGACTTCCGGCGGGGGACGGTGGGGTCTGTGGGGCTTGTGGGGCTTATGGGGCTCTGAGTTGGCCAGGCCGATTCAGTTGAAGCTCAGCCGTCGGACTGTTTTGAACGTGGTTTTGCAGGGATGCT
>378FP005742 CG15528_1           :+U  EU:NT; range  -249 to    50.
GTAACTTTGAATGTTTTTAAGCCTAAAATTGTCGGCATATTTAGCAGGCATTGCTCATTTCATTGGCCAATTACGAGTTCAAAATCGCTGGCACAGCTCCCACAGGTGGAAGTTCGTTGGCAGGCGATGCCGGATTCCCACCTCGTCGCACCCACACAAAACACCTTTGGCGCACGCACCTCGTCGCGCGAATTCACCACATCAACTCGAACTGAAAACATTTTTCGAAGGCATTCCTATTCGTCGGCCAGTCGTCGTTGGTTGGCCAAAAAGAACAGTGTTGTCTCTCCCACGAGTTCC
>379FP006710 CAP_3               :+U  EU:NT; range  -249 to    50.
CTCGAGGTTCCCCTGTCTCCGGTTGATCGAGCACCGAGCAGCCAGAATGGTAATTGATCTGCTATTTGGGGACTGTGACTATGGGGCGGAGGCTCCTCCCGTTGCCAAAACTGGGTGTGTTGTTTGGCTCTTGCCTTTTGTTTCTCCCTGCCCATAGCCATTCCCATTCCGAATCTGAATCCGATTCCGAATCCATCCCCATTCCCGGGCTTTTAGCTCTGCTCGACGCTGGCGAGTCACGCAAAATTCAGTTCGCCTCGAGCCGTGCGCGGAGTCAGCAACTCAATCAGCAAATCGCTC
>380FP014139 CG10508_2           :+U  EU:NT; range  -249 to    50.
CGCGTCAAGCGTGCCAAGATTTCGGCCATTTTGCCGATGTGTAGTTGTAGCTGAACTAAATGCGTAAATCAAAGGTGAAATTTTTGGAAAATTGACGGGGGAGCTAAATTCGAATTGTGTGCCTGTTTGAAAGCTGAATCGAAGTTTGGCGCACAGCTTTCGACGGGCAAATTCCAACACTGGATACCAGCTTTTTTAACGACTATTCGCACAGCATCTGAAGCTTTAACGCCCGCCACTGATTTCCTCAGTTGACTCTCAAAGCTTGGCTCGCGAGGTTGTTTATAGCGTCGCGACTCC
>381FP004338 koko_2              :+U  EU:NT; range  -249 to    50.
AAAATGTACAATTAACAAAGTTTTTTTTTTAGTGCACTTTGGTTTGAGTACTAGTGTTGAGAAACAATTAGTTAATTTTGCTGACTTTCAAATCTGACACGTGAAGGTAAATAAATTCAAATAGAAATGTAACTATGGATCAGCGCTTTCCTGTAATTATTTATTAGGGTTGATTATCTTGTATAACCCTTTGAAACGGAAGCATTATCCTTAATCAACACTGTGTACTTGAACAGCTGTTTGGCCCGTAGTTGTAGGTACTATTTTTGAAAACACCATTGGGAGTTCCCACAAGACAAA
>382FP012488 CG32391_1           :+U  EU:NT; range  -249 to    50.
AATTATTACACACTTGCGAGTTGTTGTTCAATTTGTTCGCGATGCTGCCAGATTATAAAGTTTTGTCGAGTTCAATTATGTACGCCGAATCGTCGTCATTGTTTGTTCTAATTCGCTCCCATTAACTTTGTGCTCTGGACGGCCCATTTCGATGTGCAATTAGTGTGTCCATGCCGGGAATAGCGTAAATTTTTTATACGAATCTCAGAGTTACTTTGCCTCAGACGGCCTGGTGCCCAAAATCAAACTATTTTTTCTTTTGCCATGTTCGAGGCAGATATAACCATCTGGCCGTTTTTC
>383FP014130 CG34261_1           :+U  EU:NT; range  -249 to    50.
GCCCGTGTTCGTTTTTACATAAATACTCAGCGTGTGCGTAAGGGTTTTCCCTCCAAATTGCAACAGCTCCAGCATTTTGCGTACAAAAGTGGCAATAAATTTAAAAATAAAACTCATTTGTTATCAGCTGATCGGGTTTAATTTTAGTGCAGTGTATATGCTTCAGTGTTGCCAATCGTTGTTTACTTACGCGTTGCCAAACACCAGCTGGCAGCCATTCGGAGGAAAACGTGGACACGCAGAAAGCGCACAATTGAAAACAATTTTTGTGAAGAAGTCGGAGGAGTATAAATGTAAAAG
>384FP005199 CG11839_1           :+U  EU:NT; range  -249 to    50.
CCAACTCGGTTTTAGATACGCTATCGATAGTGCAATCGATAACAAGACCAGGGCAACGTAACTTTGAATGCTTTTAAATTTGTACTTGCCTCGTTTTCGTTGTATTCCAAAATAATTTAAAATACATCTAAACAATTTTTTGGAATAACTTTTTGTTCCATTTATTTGCATAGCATAAAAAAATAAGCAAACTCTCCATTCCATTTGTTCTGTGTCTTGTTCAAAATAATCGCCGTTGCGCTCATCTCTAGTTTAATTCCTATGATTGACAGAAGCCGCTGAAAAACCTAAGAATATTGA
>385FP002646 corto_1             :+U  EU:NT; range  -249 to    50.
TAAAGATGGCCGCCGTGTAGTAACATGGCTGAATGTATACCACACACACACACGCAGGCACAGAGAGAGCGGTCACAGAGAGGGAGAGAGAGCGGCCATTGAATGCAATTTATATAGGAAAGCAACAATAACAATAACTCTGCGCTCGTCTCCTGCGACTGTGTGTGTGCTGAATACGTCACGGAACATCAGCTGTGCCGAACAGCAGGTAGGCGTCGGCAGAATGGAGCGAAGACGACGTTTCGAGTCAGTCGCTTCAAAGAGCTCGATTCGTGCGGACATAGGAGGAGATAAAGCGTG
>386FP003841 CG8066_1            :+U  EU:NT; range  -249 to    50.
AGTATCCAATATATTGTTGGGAAAAATAATAGGAGTGTATAAATACTTGATTTGCTTTGTTTACGTTCCGTGCTAACCAATTCCCATCGCTAGGCAATTACACACATACTATACATATACATATATAAGATACTATATATTTATTGAGATAACAACCATAGAAGCTTTCACTCCAACAAAAGCTCCAGAAGCTGACTCACAATCGGAACGGAACAGAGTGATATCATTTCATGTTTTGGTTTTGGTTTTGTTGAGTTTTGCTACTATCGCCGCCATGTCCAACGTTCCAATTGTAGGCGG
>387FP009788 CG9098_2            :+U  EU:NT; range  -249 to    50.
GTTGGAGTTTTAAAACTAAAATATTCAACATCCTCCACAACATCCACAAGATTTCTTTTTACCCTCAATGGACAATCATAACATAGACTCTGCGCATGCTCCGCGAATTTCCCAAAAAAGTGACTTCGGGCGTCCTTAGAGTTTTCCAACAAAACCCAAAACAAACTGCGCGGAGTAGCGTGGTGCACAGAAATCGGTGTCCAACCCCCAAAAGTGCACCGCACTCGAGTCCTTTGCCGTGAACTTTTCAGAGTAGATTCGAGCGGCAGGGAGTTCAGACTACTACAATACGAAGGACCT
>388FP006535 CG8027_1            :+U  EU:NT; range  -249 to    50.
ACACACCTTTCCAGCTGGAAACTGTCAACGGAACCGGTTCCGTTAATTCCACATGTTGATTCTTTAAAACCCGTATGTTCTATTTCGCACTGCTTACTAATAGTTTAATTAAATATCTAAAGAAATTCGGGTTTTATACTGATTGCTTTTATAAGCTCGATTTGAACCGAGTTTTTATTTCAGTCTTTCCAGTTAGTAATTTTACGCAGTTCTAGCACGGCCACACTGTCCCGCAGGAAAACAATGTTTGTTATGATTTTACTGCGGGAATTGTGTGTGAAATGTGCCATTTGAGGACCT
>389FP014185 Hr78_3              :+U  EU:NT; range  -249 to    50.
AGGTTCTATTAAAATAGCTCTGGCTACGTTAGCTACAGCTGCGTCCAAAATAGTAGCACTTTTGTTGGCAGCAGCAACGGTGTTTTATATTGCGTAAAATTCAATGATTTATTTTTTGAAAACATCAATATAATATATTATAATACATTTATTATTATTATTATTATTATCTACTATATAAATATATTTTGTGATAGAATTAACCACCTCATACCTCTCTTTTCGGCTCGTAATTCCTTTATTCTAGACACACTCCATATTTATCTCTTCTCTACTTTATATTGCAAGTAAAATTTAAAT
>390FP009315 oaf_1               :+U  EU:NT; range  -249 to    50.
CGTATGCAGTGGAAATTCCAATATGAATATTTAAATACTAAATGAAAATGAATGTAGTCTATTTATTCTATAGATATAGATATGTGTGCCAGTGTAATGCAGCTATATTGGGTTGGTATATTTTCTACAATCGAAATTCGTAGGCTCCTGTTCGAGAAGGTTGGCAGCACCCTTTGGGATTACCGCACGGTCACACCTGTCAGCTGATTTCGAAAAGTCACGTTTCAGTCAGTTTCACCATTTTCTGCCAGTTATTTTTCGTTCGTCGACGCGAGTGGTTCGTTGTGCTTTCTTGTGATT
>391FP004956 Lsd-1_2             :+U  EU:NT; range  -249 to    50.
TGAACCTCAAGTTTAAATTTTTAATTAGCACTAGTTGAGCTATTACATACACATTGCCGTTTAATACAATTAGATATGAGATTTATTAATAAAGCTTAATTTATAAAAAAAAATGTTTCCATATCTATATATAGATTTGAATAAACACGCTTTTTGCAGTCTAGGGTTAATGGCAATGGAGTCTGGAGCCCCAGAAACGGGCACATCGAACCCGAGGAAGAACGCCCCCGCAATTATTCAACGGACTGCAGTTTGAACCTTTTCGTCACTTGTGCGGAATTAGCACAGCAATTTTCGCCA
>392FP009061 CG4213_1            :+U  EU:NT; range  -249 to    50.
ACGGATTCATCTGACACGTTCTTCTAATTAAAATGTGCATAAAACTAAAAAGAACAATTAAGAATGTGAAGGGAAGAGTCCTAAGAAGACTCTCAGACATCTTGCCAAACCCTCAACATAACAAGAATCTCTAATGCTCGAAAACAAAGCATTTTATGTTGGGAGTGCCGCCGAGAGAAGCCAAATTCGTTTGAAAGCAGGAGAGATCGTAGTGGGTTAAAAATAGCAGAATCTATTCAATGTTTTCTCAGTTTTTCCCGAGCTGGCTAACCGAAAAGTTGCGTTCGACCGTCGAACGGA
>393FP008328 CG15674_2           :+U  EU:NT; range  -249 to    50.
TTGATTTGATTAATTCCCACCTTAGGCTTTGAACTCAAATGTGTTGTTATTAATATCTAATATTATTTCCTTAAATAAAAGTAAACGAAAACTGATTGATCCACCCTAATGCTTACAGAAATCATAACTAACCAGTGTTACACACACGTTCTATTCGGATTGAGTCAAATGGTGCCGATTATCTTATCGCCAAGTGTGGACTGCAAGTTGGGAAAACGAATACATTCATCACCCCGGTCGTTGCTCACTAACTGGGTTTTCGGTGACGCTATTACGGACACGGACCGGCTCTCACCGAAA
>394FP000243 CG11409_1           :+U  EU:NC; range  -249 to    50.
ATATTTGATATTTGATTAGATTTGATCTTTGTAATATTATTACAATCTTTAAACGTAATATTCTCATACCTATATTCTTTATAGCTGCCATTTAATTTCTGACTTTGGAATGTTAACTTATTTGTATTTGCAATACTTTTGCCAAATTAGATCGTCAGCTTGTGCCTTTTTGCGAGGGTGTGCTGTACATAACGGAAAAGAGGATCAATAATAAGAAGAAGAAGCTGCTCATTTCAAAGTTCTCTTCTTGTTCTTCCTTTTCTTCTTAAAGAAGAAGCAACTATTTTACGGCGTAAAGAT
>395FP000110 pho_1               :+U  EU:NC; range  -249 to    50.
TTAAGCATATGAAAAATTTAATTCATATCGGTTTACAAATTTGTAGTATTATTTAATTTTATGTTTTGCATGTATATTTCAAGCTATACCGATATAATTACAGAGATTACAGCCAGCTTGTTCTATATTTAGAAGCTAGTCGACGTGGAATCAAGATATATTTTGCGTTGTAAAAAAATACTAAAGTTTAGTATGTTGCAAAAAACCCAAATATTTAGGCATCGAATACCCATGCCAAACAAGCAGAATAACCTTTTCAATATTTTGAGTCATTTGGTATCGCGTTTTATAAAAATTACT
>396FP011044 cni_1               :+U  EU:NT; range  -249 to    50.
GCTAACTGTTAGTGGTATTTTTTGTGCGTAGAGAAAATTACCAGAGAATTAAAATTAATACAAAACATTATAATTCGTTAGAAATTAAAATTGCTTCTTTAAATGAAATTATATTTGATTTATAATGGATAGCTGATTATTTATTAGCCTCATTTGCAATGTGACCGTACATCTGTGCTGCCTGATCGTTTAGATTAGTGCATCCCTGGCGCACAGCTGTCATCATCGCCGCCCTTGTAAAAAAAAAACAAGTGAGTCCCAGCGCTACAATTGCAAAGCCGAATTTTACGATAATAATTA
>397FP008851 bs_2                :+U  EU:NT; range  -249 to    50.
GCATATGGGGGCGTGGCCATCTAATTAATTAAGCCATAAAGCCAGCAAAATGAACGACGGCAGCAGGAAGACGCCGAACGGGGGTGGGGATTGGGTCGGGGAATGGGGGATTGGGGTTTGTTTTTATGTACTCCGTACTCTTCGCGTTCGAAATCGAAGAGAGCGCGGCGCTCTTAGGAAAAGAGGAAACCGGTTCGCCCAAGTTTGGAATATCGAGCGAACATCGTTGGTGGAAATACGCTGAAGTTTATTAGGTATTTGCACGCCATCTGAAGAACAACGAACGCCAGCTATCGATCG
>398FP009514 bowl_1              :+U  EU:NT; range  -249 to    50.
CTTGGCTGCCTGCCTCTGTATCTGTATCTTTGTATCTGTATCTGAGTGTGCCGGGGTATCTGCCGATATGCCATATATCACAGGCACATATATAATATAACTGTGTGTGTGTGTGTGTGTTTATATCGTTACTACTGTGCTGCTTACTCAGTCTCAGAGGTTCGGAGGCAGGTTTTTTTAGACGCACAATCTTATCTAACCTGCGCACTGGAAGCAACCGATCGCGGTGCCAAACTGCGACTCGTTTTCAGTTTAGTTTCACTCGCCGTCGTCGGCAGTCCGCCGCTGATAATAATAAAC
>399FP013012 fd68A_3             :+U  EU:NT; range  -249 to    50.
TGTACATATGCATGTACATACATAAATACAGCGGTGCAAAGGTGTGATTGTGTATGTGCGGCTGCGGTAGCAAAACAGAGTAAAGCAAAAACCGAAACAGCAACGGTGTGACTTAGTGTGTGTGTGTGTGTGCGTGTGTATATTTGGAAAATAATTTGTGGCTGACGAAAAGAAGAAACCTTGAGGCCAAAGCGAAAAGAGAGCGAAAGGCGCGTGAAAAGCTACCAAAAAACAGGAAAAAATTGAGGCACAATCAGTGCGGGAATAAAACAACACAGTTCTCAATGTGCAAAGTCAATA
>400FP002427 CG15450_1           :+U  EU:NC; range  -249 to    50.
CATAAACGTTGTAATAGTCGCAGTACTCGACTAAAGCGTTGCTGTTATTTTTTGTAATATGCCATTTTATTCCATGCGAAAGTGCTAACAACTTCCCTTATTTCATTATCCTGCTCTTCCATTTTTTTTGTCATAGCGTAGATTTTCCATAATCTAAGCAGCACTTTAATAGACATTTTCCCAGATTTTCCCGGCAGTTCACTCCTTGATAAATACACTCACGTAGCCGGTTGGTGAAACGTCAAAGTCAATAAGCACAAAAATTTCGAAGGCAGTAGGTTTTTTCGCTTCCTTTACCGA
>401FP002131 Sh_2                :+U  EU:NC; range  -249 to    50.
GTTGGTAAATGATAAAAGTTTCCAAAGTTTCCTAGAGATCGAAATGTGTTTTTTTTTTTCTTTACGATTTGCTGTTTTCAACTATATGTTAATGGTTGCACTACTGCTTTCTTATAACCTATACGTACTGTATTAGGATCGGTATATAAACTGGATATTCCCGATGCTGCCGGCGTCGCTGCCTCTGCCGCTGTCTGGCGCGACTGCGACGCCGGCAGCGTTTTGAGGCCTGCGAGCAGAGCGATTTTCAGTACCGCGCACGCCGGTGATCGCTTCGCACTTGTTTAAGCAAAAAATAAA
>402FP000982 CG2258_1            :+U  EU:NC; range  -249 to    50.
AACGCATCCCAAGAATTAGCTTGCCCTTAAAATCAGTATTTTTATATAAATCACTACACGTACTGTCCCCCACAAACGAGTTAAATATTATATGCAAATAAAGAAACGTTTTCCTGAAAACCGAAAGAGATCGAGCTTTTTTTCAACATTTAAATTCTAGCGCCAAGTTGGCAGCCCACATATATCTGATATCGATAACGATAACAGGCCGGCATGCCCCACCTCTACATTAAAAGGAGAAGAGCAAATAGGAAATAAAAACAAGTGATTGGATAATTTTTGTTTGTTGATCCCGCTGTC
>403FP005538 ROA1_1              :+U  EU:NT; range  -249 to    50.
GATTTTTGCATTTGTATTTTTTTTGGAATTTACCTATAAATAGCGAAAAATTAAATAAATAAATAAGATTCTCATTTTCCATATTTCACCGTTCTGCCATAGACGCTAATTTGACCCACATAGATTTTCAGTGGAAACAAGTGGAAGCAACAACCGATTAGTGTAACCAAATACCTTTGCTTTTATTTAGGTCTAGTATTTTTGTAAGGTCTGTCTACGGCTTTCCTTTCCACAGGAAAATATATTTTCAGTTTTAGGGAAGGGGTGCTACAGTGAGCGTCTTTCGTTCCCAGTGTCGTT
>404FP001222 CG2909_1            :+U  EU:NC; range  -249 to    50.
AGGCATGTAACAGTAAAGTATGTAACTGGTAAAAGGAAGCGTTTCCGACCATATAAAGTATATATATTCTTGATCAGGATCAAAAGTCGATTTGACTTTTCTCGTCTTTCTGTCCCTCCGTATGAACGCCGAGATTTCAGGAACTAGAAAATCAACAATATTTATTAATCAACGGTATTAGTGACCACTTATCGAATAGATTTATCGATAATCAACTAATCTATATTGACAAGTATCGCACAAAATATTAACTCAAAATGCAACCACCAAGATTCTATCACAAAGCATTTAAGTGTCATT
>405FP008189 CG9945_2            :+U  EU:NT; range  -249 to    50.
TCGAGCTTTGTTGGGGGTAAAGCTTTTACATAGCTCCAAAAAGCTCGCTTCGCAAAGGCAACTGCGCGTGCCCACCACTACTATCGATAGCCGTCCACGGATCAGCCTAGGAGTTCCAGTAATCGTTAAAAATATTTTACTCTGGTCCCCGTTGGAAAATCTATAATTTCATTTGTTTTTTTTTATAAAGCCCTCGGCTACACTTCCTTGCTATAACTATCATTTCAGCTTAGCATTTTTAATAGTTTTAATTTATATAAATATTTATATAGAAAGGTTTTACAATTTTTTGTTCGTAAT
>406FP013287 CG10116_1           :+U  EU:NT; range  -249 to    50.
ATTAATTTGACAATCTACAAGAGCCATAAACAACAATTTGAGCGTGAGAGAAATACGAACGAAATTCGACGAGGAACGTGTGAAAATCAGTGGCAAAGTGTTTTGAGTTTAGCAGCTAGGGTTGAACAATCCATCAGTGATCGTAGATGACCATCGATCGCTTATCAGACGTCATAAAATGAGACTCCTAATCGTTATCTTATCGAGCTCTTAAGGAATGCCTCAGACGAATACTACTAATTTCATTTCAGTTACATTAAGAATGCAGACCGGAGTACAACTAGCTTTGTTTTTGACCCT
>407FP005087 CG13615_1           :+U  EU:NT; range  -249 to    50.
CATAATTCCAACTGAATCAATGATTTGGCCCTTGATTTCTACCATATTCCGTCCAGCGCTTTGTCTTAGCGTTCTATCAAAATGGCAACTTGTTAATTGAATTAGAGCCTGGCCAAGTGACCCCTTTCCATACTAATGCTTTGACCAAATAGCTGCTGCGTGCCGAATTGGATGGCCACGCGAACGGAATGTGAACACTGCTTGTTCAATCTGGAGTTAAGTGTCGATCCAGCAGCAGCCTGGTTCTTCAGTTCTCGGCCAGCTTCGCCATGGAAAACTTAATATGGCTTAGACTGGCGG
>408FP001826 Rhp_1               :+U  EU:NC; range  -249 to    50.
TCAAACTCTTACTTAGTCTGGTAATATGTATGCATTAATTAATTACTTGATTATTTTATTATCCCATTTATTATAGTAGTTTTACATTTACGATAATAGCTTTATAGTCCACTACATCAAAGTTAGGATTGCTGAAAAAGTTACCACTTGTTGGTTATTTCGGTAACGTCCCAGCTAACCGTATGGTATGTTATAACGGCCGTGCGACGGTCACACTGGATCTGAATAGTTAGGCTCGAGTAAATAACCAGTTTGAGACTTTACGGTGGTTCGGAAACTCGTATCTGGCGCTTCGGTTGT
>409FP002546 abs_1               :+U  EU:NT; range  -249 to    50.
CCTTCGCGCTAAAAGTTGCATTTTTCACGTTGCTTGGTTTTCACAAAAAAAGAAAGACTCAATCTCAAACTCAGAAAACCAGAGCACCTAAAAACGAAATCGAAAGATTTTGCCCAAATTGAAAAAAAAACTATTATCCGGTCTGCATGCCATGAATATATCATAAGCAAGAAGCTGTCAGTGGAATCACTGTTTAATAACTGTAATCGATACCCATTAGAATATAGTATTTTTCGGGCTCGCCTAATTTAAAACGTCGTACGGTGGCCTTTGTTGTAGTCAAATTAGGCGAAAACGAAA
>410FP002456 CG1494_1            :+U  EU:NC; range  -249 to    50.
CAATGATGTTGGAACGTAGGCAAAATGATAAGAAGGATAAATATTATTATTATATGATATTTATATTTATATTATTATATTATATTATATTTAATAACTTTTAATTTATGATTTCTACTTGAAATTTCGCGTTCGCATTCACACTAGCTCAGTAACTGGGTATCTGATATTCGGGAAACTCGAATATAGCATTCTCTCTTGTTTATTTTATTTTCAACGCGGCTTACAGCTCACAGCTCACACTTCATCGCAGTAGCCTGTTTGGCATCAAAGCAAACGTAACATTTATGGAACCCGAGC
>411FP011184 CG43231_1           :+U  EU:NT; range  -249 to    50.
TAATATTCGGTGGGAGTGGCCCTATTTTATGGTCTCGAACATTTTTTACGAGCACTTATTTCCGCCCCAGAAATTAGACAACTGCTTGGGAGGCGTTTATGCCCGAAAGGGTGTTGTATCCCAATAAGCTGAGTCTTTGCTCTCTTCTATTTTCTCTGAATTTATGATGTGTGTAACAATTGGGCCATTGCTAAGGTTGCCCTCGGCCATCCACTCGAGTATGTCATGCAAATTCTGCTTATTTTATCTAATACGATTTTTACGAGAATGAAACGAGGTAAGGATTAAACTGCTCCCGGC
>412FP008149 RpS18_1             :+U  EU:NT; range  -249 to    50.
TGTGGGGAATAAAATATAAAATATAAAGAAACATAAAATATGAAGTTTAATTTTTTAAATGTGCACACAGAGCATATCTAAATGGCACTTTAAGCATTTTCATTGAACAAAAGTTCGGCGCCTTTTGAATTTTTAAATTTGCATTAGTGATGGACCAGAGTGCGCCTAACAGCACACGGCGAACTATTAACAGCACGCGTCCCGAACGTGGCAGGCAATTTTAGGTTTTTTACTCCGCCTCAGGCAGCCACATTAATTCGGCCTTCTTTTCTTTTCCCGTTTCCGGTGAGTGGTGTGCTG
>413FP004494 CG4733_2            :+U  EU:NT; range  -249 to    50.
CAAATTATATTCCACATATAACGTTAAATTAAGGGAAAATTGTATTTTTACACCCAAAACCTTGAACCCTGCGGTCCAGTATTGCCGCTCCCTTCGAAATGAGCTTAATCCGATCTGGCGGATTTCCCAGCCGATTAGTCAGCGTCTTTTTCCGTCGATCGGCTCAGCTCTGATTCGATCGCAGGTCGCTCGTGTGTGGGAGCGCTCGTTCTTGGGGGCTGCTGGTGTCATTAGCGTAGTTGCAGCGGCAGTAGGAGCAGCAGCAGCCGCAGCAGCAGCAACAGCTGAGATCACCGCGTA
>414FP006101 CG3270_1            :+U  EU:NT; range  -249 to    50.
AATTATTTATCAAGAACTACAAAATAAAAATTGTGTCGAATGTGATGTTTAAATCCTTTACTCATGGGATATGATTGAAAAAGGATGTTTCCAGCCCAAATTAGCAGATCAGTCCGCCGAAGGAACTTTTACTGTAATTCCGCATTCATTGCTGTGCACACAAAGCACTTAGGAAAAGCTGCACAAATCTAATCTGGCGGATTTCAATGGCGTTATCATCCCACGAATGTGCAGGTGCCGGTGCTGGTTAGTGTGAAAAATGCTGGGCCTGCGACGAGTTCTGCGATTGGGTGCACTGCG
>415FP003723 CG33977_1           :+U  EU:NT; range  -249 to    50.
TGATTTGCTGACTGTGGATAGCTTTGTGCTATGGCACGTGCTTAGGGCTTGGTCACACTTAAGTTAGCCAATTAGAAAAGTAAACAATGTCTAACTGGAAGCCGTCAGGCTACGAATTACTAATTAGAAAATCTCCAACTAGACATGAATAGGAAAACCTCTAACTAGATTTGAATAGGTAAACCTCCTATCGATAGTAGCCGGTAAATATCGATATCGAATTACCGGGTGACCATCGGCTTAAGTTCCAGCTCTATGTTTACGTGTAGAACTTTATTTTCGGTTTAGTTTTGTTTACCA
>416FP013791 CG13380_2           :+U  EU:NT; range  -249 to    50.
ATGTATTTCGACTTAAGGCGCTTTTGGACTTAAATAATCATTGATAGCAAAACAAGAAAGAAATGAAAATATGTAGAAAATCCATACATCACCTATTCCTTAAGTACAGTGATAAAGCGTAGCACTGTAGCGAAATGATTTAAAAAAGACGAAAAAATAAATACATATACCGATACTTTGTTTTGATACTGCTCGCAATTCACAACACTGCCAAGCGGCGTTACCTCAAGTTGGCGTCGACAAACATTTAAAGTTTTGTTATCGGGAATATCAAGTTCACAAATATTTGTATATTCATTT
>417FP007949 CG5170_1            :+U  EU:NT; range  -249 to    50.
AACCCCCATAATAACGATTATCATCTTTAAAAACTGGTGTTTGTTGTCTAAGTTTTTTTTTAATATATTTTTTTTATTGTTACTATTGAATAATTCTTTAATTAATTTTTGAAAATCCCCAAAAGAAGGCCATGGTAATAGACCCAATAGTCGATAGTTCGATTTGACAGTTCGCGCTTGCGATTGGTAAGAGCGACAACCCTGCACCCGCTGCGGCGTATCGCCCATCTCTATTTGCCACGTTCGCTCATGTTCATTCACATTTTACTTGGAGTCGGTAACGTTGAGTTCCGCGTCCGT
>418FP011905 CG13921_1           :+U  EU:NT; range  -249 to    50.
AGCTGTGCTAGTGTCAGTCAGGATTTCAGTTGACACCGTTCCTGTAATTGCAACGCACACTGTGGCGCCACCTCCCAGCTTCTGCTCTCCAGTATCCAGTATCCACTAACCAGCACCAGCACCAGCACCCGTCCACGTCCAAGTGCCCCACTCCAGTCGTCTAAGTCCGCGCAGCTGCCTGCGGAGTCACCTCATCCCACAGTCGCATCTCAGCCAGCTTCCACGGCTGTGTAGATATTTTTCTGTTTCACTGCGGAGAAAAAAGAAGAAAGAGTGAAAAGCGAGGAAAACGTGTTCCGG
>419FP013663 Ilp8_1              :+U  EU:NT; range  -249 to    50.
TCCCGATCCCCAAAAAGCCGAGACCGAACCCCATAACCCATACCCCATACTCCATACCCGAAACCGAAACCGAAGAATTACAAATCCCGAAATCTGCTCTCTCTCTCTCTCTCTCTCTCACCCCCATCGCCCATTCCCATTGAAAAGTGAAGAGCGGCTGTCTGAGCGGCAAACTGAGCCGATCCGAAGCGCCGATCCTCGATTTTTGAGGCGCGTATAAAAGCTTGGCTACGTCGGCAACGAAAGCTCATTGTGCGCTCGCCGCTCGTGATTATCAGGTAACGTCGATCGGACGGACGG
>420FP003666 CG7488_1            :+U  EU:NT; range  -249 to    50.
ATGTTGTATACATATATAAATCAATCACAAAAACATGAGAAGAACATTTAGTTGTAAGAAACGTTACGCTATTCGTTTATGAAAGCATTGCTGTTCTAGCAATATATTCTCTAGCAATTAATAATAATTAACCCAAAAATATAAATTTAATGCATAATTTCTAAACTTAGAAAACTAAAGCAACAAATTTCGCGCCAAAAGACTTAACGGCGATTTATTAAATTAATCAAATCACTACCAACAATCGATAAGAGGTATCGATATACAAAGCTGTTGTGTAAATCGTAATTTATTTAGCGT
>421FP008191 CG11180_1           :+U  EU:NT; range  -249 to    50.
CAGTCCGGAGCCTGGGCTATTATCTGATCCACATCCGCGCTTATATCCATTATCAGTCGACTGCAAGCTCGCAAGTCAGAAAATAATAACAACTAATTAAGAGCAACAACAACAAACTTAGTAATGACACCCAAATAGAGATGAGCGATAGTTAATCACCTGTTATCAGCGCACAGCCAACGCTCATCCCTAAGCCTGCTGAGCAGCTGTTTCGACAATCGCTATCGATATATCTTGTTTAAACTTGCTATCGATATTTGATAGCACGTGTTGGGTTGTTCGCAATTTACGAATTGTATC
>422FP005932 NDKA_1              :+U  EU:NT; range  -249 to    50.
AGCGGTTATAAACTGAAAAAAATATGAATACTTTAGCAATGCACTCAAATTTCCGCTTTGGAATTTAAATAACAAGTATTTTCCTATCCTTTAAATCGCCCAACAAAAACAAAAACTCAAGAACGCGGCTGGCTGCCCAGTGTGACCACTTGACGATTTCCCACAATTCACCTTGCCGGCATTTCGTATTCGGGATTTTTTTGCAACGGCGAACACATGAAGCTCCTGATGCTCGGCACAATTTTGGCATTCTTTTCTGTAATCTCGGCGACAATGGCGGCTAACAAGGAGAGGACTTTC
>423FP001294 v_1                 :+U  EU:NC; range  -249 to    50.
CAGTTATTTAACTACACCTTAGGTAACTCTGATTTGGCATTTCTCACTGAACTGTACTACTGTAGACTACCTTCCATTCAGGAAAATATTTGTGTGCGCCGCACTTTCACCTCAAGTGATTGATAATTCCCAGCCTATCTGGCAGTGCCCATCGCCCAGATCACCGACTGTGCAATCAGTCGGAACTGGAGCTCTCTCGCTCTGTTATCGGTTCGCTGGGGTCTCATCTCCGGTCCGCTGGCGGAGATCAGTTCGCCAGCATCCGCCGCTCGAGGAGTCACGATCTGATCTGAGCTGTGC
>424FP002221 CG7288_1            :+U  EU:NC; range  -249 to    50.
AGCTAGTTAGCATAATTTTTGAATTTAATCTAAAGTATTACAACATTTGAAAACTAACAAACAAATAATTTTATATTATTAGGTAATTTAATAATTTATGCCGAGGCTTTTTTTTTTGATGTAACTCAGTCTAAACTTGTTATTCATCTAAAAATGTTTACTTCTTAATTTCAGCAGTGTGAACGCTTTGGAATATATAAGTGGAAACAGTTATTACATCGCTGTCAAAGATAAATCGATTTTCCTGCCAATCGATAACTGCGGCCAGTCGGACAAACAGTCAACAAAAGTCTTAATTTT
>425FP003085 CG9801_2            :+U  EU:NT; range  -249 to    50.
ATTACCTACCACACTTCTAAAGCGATTGCATCAGTATATTCTGTAGACCAGTCGCAGTAGTAAACAAATTGCTTCATAAGATAAGTTATCTCTAGTTTTATTAGGGATTAGAATTGCAAAGTGGGAATCGCAAAAAAATGCAATTATTTTAAATAATTATATTCCCCCCAACACTTGTTTGCATAATATAACCATCGTTAGCCTCATTAATATACATTTTGTAGTTTTTTATTGAGATTTAAATTCTCCAGACCAAAACACACAATCATTGTATCACACATCATTGTTAATCTCTTCTTT
>426FP000530 tlk_3               :+U  EU:NC; range  -249 to    50.
CCCTACGTCCACCCACCCGCATCCCGGCCCACCCCCTCTGCACCCATCACCATCCATGGCAGCATGCAAAGCGAGCGCTGACGTCGCCGTCGACGTTGACGTCGGCAGAGGGGGTGAGAGACAGGGACAAAGACGAAGAGCGAGCGAGCGAGAGAGAGGGTGAGAGAGGGAGGGAGAGAGAGCGAGAGAGAGAGAGAGCGACAGGGAGAGGGACAGAGAGACGTGCAGCATCAATTCAGTTTCGGTTTCAGTCGCAATTCAAACGCCATCAAAATCAAAACGGTAACGAAAAAACAACAA
>427FP000793 CG3842_3            :+U  EU:NC; range  -249 to    50.
GTATAAGACGAAAACGGAGGACTCGAGTAGCCACTCTCTGACAATAAACTTCATACTGATTTTGAACTTCAAGAAAGTCAGTCGTATTCTTTATTGGAAATCTTCACACTACAACTATCTGCTGAAACTTAAAAACCTTCATACATTTACACATCATATCTTCACAAAAGGCTCCACCCTCGATCACGGACTTAACTCGCGTGCCGCATTCAACGTGATGCTGAATTGAACATTTATTGAACAATTTCCAGTTCGTTCCTCTTATAAGCGCGATACAATGACGCCAGCAATGTGTGTGTT
>428FP013160 CG32100_1           :+U  EU:NT; range  -249 to    50.
GTGCTTTTGTAGTAAAACAGAAAGATCGTTAATGAGGAATATGAAAGTGTTTTTACTAAATACAACTTTACCAGAATCTTTGGCATAAAGCCAAAATAATACTTAATATGAAATATGTTCTTATCAAACTTGCAAATTCAATTTTCCCGCCAAATGTAAAGTGTGACCAGTTACAAGTACCAGTCCTTGTGAGCCTCTGGTTTTTTATTAGCTAAAAGCGGCGGGCACTCCGCAACTCAGCTGATCGATCAAACAAAAAATATTGATACACAGGAATTTATGAAAAAAAATGCGCAGCGT
>429FP000256 CG32813_5           :+U  EU:NC; range  -249 to    50.
TGCCTTAAATAATGTTTATTTTTATCCCTGTGCCTGAACGTTATCCCTGTCTTCTGCAGCGAAGAACGTTTCCAGCAACGGCACTCCGTACTCGAAGCAGATGAGCCCAACCGTTTGAATTTGGCGCCCTGCTCTCCCCTCTCTTTTCACGCTCTCTGGCACGGGAATTTCGCTGCTCGCAACAACAAAATCTGACATTTGACGTCGCGCGTTCGCTTCGCCCGTTTCAGCAGCGTTGCCGCCGAAAGCAGAGTGTTGTTGTTGCCGTTGCCGTTGCGTCGTGTTGCGTTGCGTTGTTGT
>430FP009640 Gmd_1               :+U  EU:NT; range  -249 to    50.
CAAAATCGAAAAAAAGTGCAACATTGGCAGTAAAGTAAATAAAGTGTTATTCAACCAGATTTGGTTTTAATTTTAAATTTGCGCTGAATTCTTATTTAAAATGTTATTCCATACATAATTTGTTTTTTGTGATAAAATATTTACTTTTTGCTTATTGAAAATAATTTAGGCTGTCTTAAATAGATTGCCCCACTGTCCCGTACAAGTGCTTCGATTGCGATGTATCGATAACCAATCGATTATTTATTCACCTCTACCTGAGTGCTGTAGACAAAAGTTTGTTTATTATCCGGGCTGCGT
>431FP004355 fray_2              :+U  EU:NT; range  -249 to    50.
AAATCCGCAGAATTCTGGAAAGCAAAGCTTTAAGACGAAATTATTTAGTGGTAGGGTATCCGATGCTCGCATAATACAACTTTCTGTGCTTTTCTCTCATATTCATGTTGTTTTTGCCACAAGCCGTTGTTACGACGTCGACGTCGCCTGCGCTGCTATTGGCTTTGCCATTGCGTTTGTTGTTCTGCTTTTGTGCGCTCATTTGTTGCGCGGCTTTTGAAGCGATCGCTACGCCGAAAAAACGACACTAGTCGCAGTCGCGCCGGCGTGTGGAGCAGAATACAAAAAAAAAGTAGCAGC
>432FP013095 Pi3K68D_1           :+U  EU:NT; range  -249 to    50.
ATAAATAAATGTATTACTTGGCAATTAGTATAAGTTTTATAAACAAACTATGAAGATACAAGATTACATATCGCTCGAAAGTTAAGTATTTTGTTATTCGTTAGAAACTCAATAAATTTGAATTGATGGAGTGAAACCCGGCTACATGATTAGCCAATACTCAAACATCTGTTCGATGTATCTTTCATCGATAGTTGCCAAACAATATCGATTCGTTTACCATCGCTACTGCTTGTTGCATTCCGTTTTGTGTTATTTCGTGCTGTTCGTGTTTAAAGTTCTTGCGCACAAGATAATTGT
>433FP010580 cana_1              :+U  EU:NT; range  -249 to    50.
TAGATCTAGAGTTATAAAAAGATTCAAATGAGTTAAACAAACGAAACTACATAGTATTCTACGCGACTATATCGTTTTGAAAAGTACTTTAAGTAAGCAATTTTGCGCATTTTGAACATACCAACTCACCTCTTGCGCGCACTCACCTGACACCTGAACTAAAAACGAGGTGGAGACGAGTGCGGCGTGCTCTTCTACTCGGCTGTCTTCTCGTGCGGTCTTCGCTCGCTCTTCTTGCTTTCTCGCAGCAGTCGCAGCGAAGAGGGCAAGCTGTCTCAACTGGGAGTCCGATCGCGAAGA
>434FP013263 CG11251_1           :+U  EU:NT; range  -249 to    50.
CATTTGAAGTTGGGGTCCTCGCACATTAAGGATGTGTCGTTTGAAATTGACATCGTTGTGTATTCGACTTTTATTTTCTATATACCATTTAGCATTTAAGGAGACACATTATTCTAACACTCACTATCATAAGATACAATTTTATAATGCCCCTTACATGTGTAAAGTAGTAAATAATATATTACTTTTAAGATACAAATTTTATATATCCAGTAGGCTGCCTTACAATTACGAAAAACTTCATTGTTTAGTAATAATTCATCAAGCCACCTCGTACACTTAATGTTTTCTTTTTTAAGT
>435FP011753 CG3386_2            :+U  EU:NT; range  -249 to    50.
CCCGCACACACGTGCACCTAAATTGCGGGGGAGCTGTAAGTCATTGTTTAATCCATATAATTAAAACTAATACAATAAGAAAATCGGATTCAGCTACGTTTTTGTTTTCAAGCAGTATGTGGGAATCAAATGATTTATTGTGCATTTCCACACGCACACATGCACATGCCCATCGGGTCAGTCGGCTAATCAATCACTCAATCGAGACACATGCACACACACCCGCCCGTTTCGGCTCTACATCAATTCAGTTTGTGATTGTCGCTTGAGGAGAGCATAACGCCGGTCGTCAGGTGGTGG
>436FP012731 Fhos_1              :+U  EU:NT; range  -249 to    50.
TAAATAGGCCTGTCCAATATTGGTGTTTAAAGTCAATGCATAAATTGAATCTGTCACACTGTGCGCCGGTGTTTTTGTACCTGACCATTTAGCCTTACGTCGTGCGGTCTCTCTCTCTCTCTCTGTCTTACGTGGTCTCCCACTCTCTTCTTCTTGCACTTTTGGCGCTGCCTTCTTCTTGCTACACTGTCTTATTCTTCTTCTTTCTCCTTCGCCGCTGTGGCGCTCGCGTTTTTTGTCAGGCTTTTCAGTTGCCTTGCGAACGCGCTCAAGTTCAGTCGCTTCGATTTTGTCGCGGGT
>437FP000744 CG6048_1            :+U  EU:NC; range  -249 to    50.
TTCAAGGGGCTCATAAATCGGTGTGGTAAACCCAAAGATTGGTCGCGTGGAAAATCCAGCGGTGGCACTTCAAACTAAGGCTGCAGTTCGTCACACCCGGACGGAGGTCTTCGGTTCTCCGGCGATGACAAATCAGTCCGGTGTTTTTTGTGGTGTTCTATTGAATTGTACGATGTCTATTGATTAGATTAGGATGCCAGATTTTTATTTTGGCGGCGATATTGGACAACTGGGCTCGGCTCCTTCATTAGTTGGTACCGCCACGTCGAGGAGTTAGCATATAGATTGGCAGAATGTTCG
>438FP002084 CG12991_1           :+U  EU:NC; range  -249 to    50.
GAATTTAGTCCTCTTAATTTGTTCATTAACTTTGGCCACTCACAAGCCTAGCTTAAAGTTAGTAACAGTTGCCCTGCTTATCCGCTTCTATCCCTTTTACACTTTTAAATACAGTTTGAATTTCATACGTTGGTTTGGGTCTATGGTGAATTGGTTGACGATTGGTATCTTTTTGGTATTTTATAAGGCTCCCCATTTAACGGTGGGGATTTTTCGGACATATTTCAACGACCGTCGACGGCTGCAAACATAACGTTCGTGGATTTCGTGGGGAATAGCGGTCGACTCGCGCGGTCTCAT
>439FP005626 CG14506_1           :+U  EU:NT; range  -249 to    50.
AAACGGATAAAAATTTTCCCAGGCCTCGATGAACTGAAAGTGCAATTTTCATTTATGCAATGGGAAAGGTTTGAGTAGGTTTGACTTTTAAGGATTTGGGGAAACCTCAGGGGAAAGACTTTAGATTCTGCGTAAAAATTAGGGAATTTATTTCTATGAATGGCAATTTTTAAGGGAAAACTCCCCACTTCACCACTCTTATAATAAATAGTCATTGATCAGAGTTGGCTTTGGGTTTGTCTATCAACCAAGTATATTTCAACTTGGCTTTAAAAAGCATGGATAGTTCATGGAGCTCCT
>440FP005657 Obp99c_1            :+U  EU:NT; range  -249 to    50.
CACAGCACAGCCAACAAACACACCGAGATATTGTACAAAATTAAAACTGAAACTTGAAGACATGCGGCTAATGAGATTTCCTTGCGTCATTGCCCCATTCATGCGTTTCGATTGCGATTTGTTTGCTTTGTGTTTTTTTTCGGTTTTGGTTTTGGATTTGGTTTTTGGATTGTGATTCGCCTCTTGCTTGCTTTCGGTTGCCGCGACCCCAGCCCAATATTTGAGCAATCGGCGGATGCGATTGTCTCTAGTTCTGTAAGGTTTCCCCGGTGTGCTGCCCACCAGGTCGCAACCAACTCC
>441FP010567 RfC38_1             :+U  EU:NT; range  -249 to    50.
CCGTTCTCCATGCGTTCTTGTCGCGAATTCTGTGCAATTCTACGGATATTTTACTTCCAAGATACTTAAGTTTTGCGAAAAAAAACTGATGGATGCAGTAAGGTAGCTGCTTTTTCTACCCAGAATACCGAAACTCATTAAAACCGCCAACCCACGGTCACACTTGCTAGCGGTCCAATTTTAACCGGTAAAAACGGAGGAATGGCGTTGCCATACATAACATGAGAAGCATTGAATCGGTTATTTATTACAGAAACACAAGAAATGTTTTTGTTTTCAAATGTTTATTTATCATAAAAG
>442FP002926 CG1287_1            :+U  EU:NT; range  -249 to    50.
TAGGTATAAAAATATCTTTTGGAAATTCTTCGTGTTCACATCTAGCTGTCGTGAGGTTAAACTGGTTCAAAGCGGTAAAGAGCTATCAGTTTCTTCAGTAGCATCGCCTATTTTCTCATTATAATAAAAATAATATGCCAACAACAAATCAACAACTGATAAACTTATGATGATGATAAAATAATAATTGCAGAAAGCAATAAATGAACACATTCATTTTAGATGTAACCAAGCTGCCCTTTCAAAATCAATCTGCTATGTAGCATTGATTAGTCTTGTCTCAAAATTTGTTTAGCTAAA
>443FP014137 CG10512_1           :+U  EU:NT; range  -249 to    50.
GTTGAGAAACCCTGCAAAATTCCAGTAGAAACCTAACCAAACATTATGCTGATAAGCATATTCGCGTCGAAAAATTCGGGTTTGCTAAAAAGAATGAATAAACAATAGCAGATGAGCATATATGTATAGGCCCCTCCATGGGTTGTTTGCGAGCGTCTAGGGTTTTCAGTATGGGTGAGAGATTGCCAGAACAATTAGAAGACCGCTTCGGTAGCCTATGAGCAATTTGAACGCGTTCCGTGCGCTTCCAGTCGCTCATACGCCGCGTATCCGAACGCACACGCTCCGCTCTTTGAAATC
>444FP008539 CG13532_1           :+U  EU:NT; range  -249 to    50.
TGTGGCACCCCTGCCTGGAAATCAGTTCAGCTTTAGCGCCTGCGCAGTGACCATCGCTCAGCTGATTTGGCGCAGGACGTAGTTGTGCCGCCATAGAACGCCGTGGAGTTCGGCGCTACCAAACGAAAGCTCCGCTCTCCCACGAGCGTCCCGTTGGCTTCCAGTGTTAAAACATGAAAAGCTGCGCCTGGCAGCGGGACAACAGTGTGCCGCCGAAGATACCAACACCAACTATTGGTATCCGCCAGCAGAACTCACGCGCTACGCCGAGAGTACGAACTCCACTTTTGGCACAGTTCG
>445FP006801 CG18003_1           :+U  EU:NT; range  -249 to    50.
CAGCAGGAGGTAGGTGATTCCAATTAACCTTTGCGAAGTGGCTTCTTATCATTTCGGACAATAGCTTCCCCCCATGTCGAGTAGGAAAATTACGTCTTTTGATTTAAATGATCCCTGCGCTGATCTGTACTTCATAATCTCGGGCTGGTGAGGCATCCCTTATCTACAGTGTGTGCTTATCGCGATTCCCCGGTTTATGGATTTCGCCGGACAAAAGCGTTGATGCTGGCACCTAATCTTAGTGGGTTCAGTGCGAGTCTGGGAGGTGCGTCAAGAGGTGTTGTCAAACATTGTATATTT
>446FP006879 CG7777_1            :+U  EU:NT; range  -249 to    50.
TTAAAGCGTATAGAATGTAAACATAAAAGCTCATAAAAACTAATTTGTTTTTAATAATTAGTTACACATTTATATAAACATTTAGTTAATACGCATAATTACATTATTTAGTTTTTTATAATTTAATTAATATAAATGTGCGCTCTTCGCATGAATTTATCTCTCTGCCCCTCTCTCTTTATAAATCGCGCTCTTTCTGCGCCATCGTTTTTGGTGCCTTTGGCTTTTTGCTGCCAAATGCGGTCGCGCAGTTTTTGTCGTCGAGTCAAAGTGCGCGGATCACTCCTCGAGTGAGCTAAC
>447FP014184 CG7519_1            :+U  EU:NT; range  -249 to    50.
TCTTTTTAATTTCTTGAAATCTTAAAAAAGCTATTAGAATTTCAACTTATTTATTTTAAAGAAATTTCTTTTTTTTTTTGATGTTTTAAGATATTTGATTTGAAACAATTTTATTCCAAATTAATTTTCGACTGTTTGGTACAACAATGCATATCAATTACTTAAATTTATTTATTTAATTTTGAATTCAATATTGTCTTCGGTATTTGTACGACATTGTACGTTATTCATCCCGACTTGCGGCTGGTCACACTGCGCTAAACAAAGTACGAAACGTGATTTTTCGTTTCAATAATTTTT
>448FP009491 Sfp24Ba_1           :+U  EU:NT; range  -249 to    50.
CATTGAATTCTTCAGTCGAACGGTGTCGCAGTTTCTGCAGATGATCTTAAGCCTAATGAGTTGGGCCGGATTTTGAACCAATAAACTATATTGATAATAGTAAAAATCTTACACACTTAACATTTTATAGTATTTTATAGCTCTTGACTTTCGCTAATTTATGGTAATATAAACATAGAAAAGTAACATACATAGTTCAGTTTGAGGCAAAGTGAGATTTAAGTTGCTTACTGTGTGTGGAAATTTTTCAGTCGTTTGAAAGGTGAGCAATGGAGACGAAGTTCGTGGTCATAACTTTTC
>449FP007387 CG33506_1           :+U  EU:NT; range  -249 to    50.
GATCATTTGTATCTTCTACCTGAAGGTTCTTACTTTCAAACATATAAAATTTATTTGTTCTTTATAAACAAGATCAAACGAATGTTTTTGAATTTATTAAATTTGCTTCAGATTGAAATTTAACTCCTTATATTAAAGTAAGGGGTATCTGGTCGTCTATTTCCATTAGCTCAAATATTTTTTCTAAAACCGATATTCGGTTTGTTATAACCGCAAATGGTTCCTTAGTGTTGGCTACTTTCAATAGCTAGTCATGGTCACACTGGCCCTGTTACAAAACAATAAGTGCTGAAATGTTGC
>450FP013023 CG7616_2            :+U  EU:NT; range  -249 to    50.
ATTTCGGTACTTAAACAAAATACCAACATCAGTATATGTTTAGTTTATTTAGTTTTGTCAACCAAAATAACGGTTTAGTGAAATGTTAATGAATGATTGTTAATTTTATTTAGCTTATGGTGCTTTTTTGGAATATGAACTATTATTTAGACATAAAATCAGTCAATTGCAACAAATTTGAGCTGCGTAATCTAGTGTAAAGCGGAAGTTTACAGAAACAAATGCTCTTCTATGAAAAGAGTGCTTTTCGTATTTTTGAATGACACTTTTCAAGCAGTTAGTAAATCGAATACACTTGAA
>451FP010032 Ntl_2               :+U  EU:NT; range  -249 to    50.
CCAATAAAGTGTTATAACGTTTACTAAAACCAGAGCGCAATGTTTGAATTGGGAAAAATCAAGCTATGAAAATCCTTACTTTGTTTTCTATCGATATATTTATGTGAAACATTACGTAAAGTTACATTTCTTTTGACAAGTGTATTATTTACCTCTTCATATGCGTTTGCCAGATGTAAAACTCATACGCTCTGTTGTACTCGAGTGCTTTAAACATGCTCCTCTCTTGACAGAAACAAACTCATGTTCACTCGCTCGTTTATTTTTGACAGCATCAAATAAAAAGTGTAAAAATAGATC
>452FP013020 CG6216_1            :+U  EU:NT; range  -249 to    50.
GCCAGCCAAGAGTTTTGGGATTTGTTTGTTTCTTGTTTTCAGTTTTCGGTTTCTCGACGGGTTTCTTGGGTCTTCGGGTCGTGTTTGTTGTTTGCCCAGTGAGTTATCAACAAACAACTTGTGGCTTCGGCACGTGAATAAAGATGTTCGTGGATCTGAAAAGGAGTGAAACGGAAGTTAAGTCAGTCAGCTGGCATAGAAATGGGCTTAAAGTTGACACGACACATTGCCTGGCAACCGGCAATGTTTAATCGATAGCTCGCCAAGGATTTAGCAAGGTATTAAACGGAAAAACAAGTA
>453FP009839 Cpr_2               :+U  EU:NT; range  -249 to    50.
ATTTTAATCCGATTTCACATTGACAAGTACCAAAGCCTTTGCTTAGTGCAATTGGCGATTTCCTGGAACAACGGCTGGTAAAGGTGTTAATCGAGTGATTGGAAATCAAATTTCGTTATTTTGCGCCGCTCAAAGAGTATTTGCTTGGGAACAGCGCATTTCGAACGCTTTTACTCGTTTTCATCATATCTCTCGACCGGCGACGGCATTCGATAAGCGCGTGCATAAAACCTGTTGCTCCCGGCGGTCAGTGAGCAGTGCTCCCTAACGCGAAACACACGTTGCGTCGCCACAGAGGCG
>454FP012102 CG12034_1           :+U  EU:NT; range  -249 to    50.
ACAATAAGCTATCAGTTTTTCAAATACTTAGCCCTTGCAAGACAAGCTTGTTCGCAAAATGCATAACTTAAACAATTACCGCAATTACCAAAATTTTAGTTACAGTGTATAAAAAGAAAATGCATTCTCAATTAGAAATTAATAATGCAAAGAAATGCATCCCTGTTCATGTGCGACTTTGACTTGTCGCATCAACAAAGCTCGTCAGGGGTTCAGGCTTTATTAAATTTCGGCTTTCCCCAGACGGTCACACTGTGGCTTTATATCTTTTAAAAATAACAAAATCAAAAAGTTATCTTA
>455FP008714 CG4585_3            :+U  EU:NT; range  -249 to    50.
CTTCGATAAGAACGCATTGCCAGTGGTTAGTTGTTAGCTTTCACTCTTTGATAGCTGAGCATTATTATGATCGCATATACGATTTCAGAATTTCAGAAGGGGATTTCAAAACCCTGCATGTTGCTTGCCAAACTTTTTATGCCGTGCGCGGCTTATCTTGACAACTACTTCGCTTCGATAAACCATATTGATCAGCTTCACTTCTTTCCGCCCCACAGCTGCGCCCTGAAATCAGCCCGATAAGAACTTAGTGTTAAGCGCTACCTCAAAGTGTCACCATGATCGGACCCAGTTCGCAGA
>456FP009535 CG15422_1           :+U  EU:NT; range  -249 to    50.
GAAATAATAACGCGTTACCCATAGATAAGCCGGAATCAGTTAATATAGTAAACAAAATGCGAGTAAAATAGCGAAACCCGATCACCTGTAAATGCACAACTGTCCGGTCGCTGTTATCAGACCTTGTCGAATGACTAAGCCATCTTATCTTTGCCTCTAACCACTGGAATAATTCCCACAAACCCTGATTGATGGAGCTTCGCAGTTCCAGTTTGTTTCGAGCTAGACGTGTTGTGCCACGGACTTTCCAGTATTCAACGCGTTGCTGGGTGGTGAAGTTGGTTCGGTTGGCTGGTTGAT
>457FP002006 CG9132_2            :+U  EU:NC; range  -249 to    50.
TGTTTTTCTAAGAAAAAGTCAAGGTTAAAGGCAGCGCGACTTCTGCTGCTGAGGCTGTGAAGTTCAAATCCAATTGATTTTTTTTCCTGGAATTATTGTTGAACATTTTCACTTACACGTATCAGGGAGCCAAGAACAAAAACAAAAAAAAAAAAACAGATAAACACACAGAAAGAAACGGGGGGCAGCGAAAAAGCTTCGCTGGCGTGCGTGTAATTGTTGCTATTTGCAGCCACTCTCTTTGTTTTCCTTTTGTTGCTGTTCATTTCACAGTTAACTGCGCTCAGGTGGGCAAATAAC
>458FP009393 CG3165_1            :+U  EU:NT; range  -249 to    50.
ATCCGCTGAGTTAGAGACAGCAAATCCTGGCCTGCTTTGCGTGACACGGGAGCCTAGTGTCAAATTTAAGTTTAGTATTGCCAGCGCGCTTTCTTGCCAATCATTTATTATAGTTGACTAGATTGGGCAATAATCTGGTATATTTTTCAACCGTCTTTTTTTTAAATTAACAATTCTGTTAGTGCACACACTGAGTTTATAAGTTTGTCACGATAGTTCACTGTGCCATCTCTATGTTTTCAAGGCAACAGTAGTGTTGGCAAATGTAATGAGAACTCCGTGTTGGTCCTCAAACATTTT
>459FP001805 CG15601_1           :+U  EU:NC; range  -249 to    50.
TATATATTTCTATGTAATATAATATTGATATGCTGTATTCAGTACAAAGAAATTGAGACACTGAGACAATTTCATAAAAATTTGAAATACTTGTCAAACTTATTCTTTTAAGTGTTTCCAAAATATCTATAAATATTAAATAGCTTGAAGTGAACGTTAGAATATTTGTTTTGGACACTAAACGATATATCAGCAGATAACGCCTTCGAAATTCGGTCACGTCCAAGTCCCGCATCGTCTGGCCTCACTAACCAAGTGTAAACAAAAGTTGTGTTGTGAAGTTGTTTTCCTTTGGTCCAA
>460FP012227 nab_1               :+U  EU:NT; range  -249 to    50.
AATCTTGAGCATCGGCAGATAAAAAGTAACCCTCAAATCTGGAAACCAATGTCCTACGTTCCTAACCCTCCGAACAATTTGTTTGGTTTTGTTTTTATCCCTGATTTTAACCCTTTTTTTTTTTTTTGCCCCGGCTGATAGAAAACGAAAGCGCCCGGCACTCGGGTGGACTTCGGGTGGCTTCGTTGGCTTCGTTGTCGTCGGCCGGTTCCAAAAGGGTTCCTCAGATGTCCGTTCTGGGATTCGTGCACAGAAGTTCGTCTGGCCTCGAGCTGAGCGGATCGCAGAGATTAGAGAGAC
>461FP009196 chinmo_2            :+U  EU:NT; range  -249 to    50.
TTGTGTTCTAAAAATCATTAAAAAAAAATATGTAAACTATTTTCTGTTATACTTTAGACTATTTTCGGTTATCCTTTTTAAGAATCCTTGTTGGAGATGTCCAATCTGACAATTGCAAGTTGCTCGCCTGCATTCCAATTGGATTAAAAGCTCGCTCGCTCGCTCGCGCTCTCTTTCTCTCTCTCTCTACGGAGCACACCACTGCACGCTTGTTCGTTCGCCGCCTGTTGGAATCGAAATCGAATCGGCAGTCAAAAAGAAACTGCCGTGTTGAACGGACGTGTTGAAGTTTCGCGGTTG
>462FP007543 CG8388_1            :+U  EU:NT; range  -249 to    50.
AATGCCATAAAACGTATATTCGGAAATATTGCGCACTTCCAGATATTGCGATATGCACCTTCTTTTTATGTGCGAAACTGTCAGTACAGATTCGTTTAATAAAATATTTAGGGTTTACTTTTCCAGATAGTGCTTATCTAAGTGCTTATTATAAGCAAGTGAAAACAAATAACCCGAAGTTTTTAATTCAAAAACACGACTATGGTCCCACTATTCTGGCGCCGCTTATCGATAGCCGCTAGCGATGACAGTAATCAGCTGTGCTTTGCCCTGTTTTCATTTGTAGAATAACACACATTT
>463FP007500 Cep89_1             :+U  EU:NT; range  -249 to    50.
GTATAACCTGGTTTTTTTTTATCACATTAATGAGTGAGTGGTGAGTAGTTTCTCAATAGAAGAGGTCGCAATACAGGTATTTTTTGGGGGCGCGTTACCCTTTGCGGAAGAGGGTGGCTGTCAGTTGGCCAAAAAACGGGGTCAAACACCCGACCAGGAGCCATGGCAACGTGGCCAGGACACGGGCTTCAGTGCGGGTGTGGTTTTGACTTTGTTTACAAGCAGCCCAGGTAAAAAGTGTCCGGATTCGTATAGCAAAGCTGCCACAATGAGCACGCGAAATGTGATGATAACGGACCT
>464FP004378 Mekk1_2             :+U  EU:NT; range  -249 to    50.
GGCAGGTATTGTATTTATTGTAAACCGTAGGCTTCACAATTTATATTTAATATGTTATGCATACTTTTACACTTTCTGTGCCACACTCCAGTAGTTTCTGACTGAAATGACCACTGGTAAATGTTAAACATAACTATTTAATAGCTAAACCGGCATCCCCGATTTGAAGTGGCCACCCACTAGTTGCTCTCCGCTGAGGGCCGTAAACAATCGGATGCGTCGGTCGGGCGGTCGTCGCTCGCTCTTTTCAGTTCGCCGCGATTGGCAGTGAATAGCAGTCGGTTTGGGGGCGACACCGCT
>465FP010711 bun_2               :+U  EU:NT; range  -249 to    50.
ACCTCTTTCATTTTCCACTTAAGCCCCACCCCCTTCGCGATCTTTGTGCTTGGCGTCGTTTTGTGTGCTTTTAATTTAATAAACAAATAATGGAAAATAATATTCATGTTTGTTCTTGATCGAATTTCGTACCTCTTGCTCTCGTATTTAATTTAAAATGAATTCTAATGGTATTTTCTTTTTCTGCTCTGGCATTTTACAGGATTTCATTTCTACAATTTACTGCAATGTGCTAGTAAAACTGAACCGATGAAATTGATTAATTCTACGATAAAGATATAGCTGAATTAAACCAACAAA
>466FP007092 Aats-asp_1          :+U  EU:NT; range  -249 to    50.
CGGGCGGTACTTACCTTGCTGGTAGTGATACATTTTATAGCTACGCCCTGCTGGAATTCACACGAACTACTGAACAGGTGGCCGGGTCAAACGCATGATATGGGGCCAACCCGAAATTAAAACACCCGGACTTCTTTCTGTGGTGGTGCAGATAACAAAGTTAACTTAAGCAATGATAAAGCAAAAATGCAGACGATAATGGTCTGGAGTGTAGAAGTAATCCAACCAACGGCGTCGCTCTGAAGTCGCAGACTAAAGTTGCATCTGGTGGTGGCTGGCTGGTTGAACTGGATGAACCAC
>467FP003882 CG33331_1           :+U  EU:NT; range  -249 to    50.
TAAACCGTAAACAGAACCTGCTTTGATGAACAATACTTTACAAATTCTTTTTAAAAGCAAAATGTTATTATTATATTGAACTAAATATATATTCCTTTCAATATAAATTAAACTGAATAAATATTTTCTTTGTTAAATATTTGGTCTTTTCTTTTATTTTTTCAAGAGGGCGCTAAATTGTTCAAGTGAAACCCTGAACAAAATTTTCAGCCAGCTGATTGCCAGTGTGTACACCCCTCCGGCGCCGGCGAAAAGCGAGGAGCTTGACCGAGAAGCATCAACTCCATCCAGAAGAAGTGG
>468FP011752 CG17129_1           :+U  EU:NT; range  -249 to    50.
TCAAACGAATGTTTCACTCATAAAATGTAGAGATGAGAGTCTTATGTTGTGCGAACACGAACACCCAATGGGGTAATAATTTATTAAACGTTTTCTCGGAACTCGCTCATAAAATGTCATCGATTATTTTTACGTTAAATTAAAGAGTTGTTTAAGTTTTAGGTATGTTTGGTTGTTGTTTACCTGAGCTATCGGATGTACAATCCACTATCTAATTGTCACGCACACATCTCTCCCCTAATATTTTCTATCGTATGTGGTTGAAGTGGATAAAATAAGATTCGCCGTTACCTGAATTTG
>469FP008276 CG30391_1           :+U  EU:NT; range  -249 to    50.
TAAGGAAGATTACCATACTCCTCTGCCCGACAACCGACACGAGCTAACTGTAAAGGATTCAGTAATCAGATGGTCGGTGAACCCACAAATTCTCTGAAAGTATGATAAGTTTTTAAATTTTGTAAGCAGTTACGTTTATTTTATATGAGGTGTATAGAATTTAATAAATTGCCTACTGATTTCCAGTTTGTTAGGATTCATCATCTGGTATAGGGGTATCCATCATCGTCGACTTAAATGTCATTCATCAGAAGTTGTCCTTGTTTTTGCAGGGAAATACACTAAAACACACACAACCGA
>470FP006753 lola_3              :+U  EU:NT; range  -249 to    50.
GCTTGCCTGCCCTCTCACTCGCTCCTTTTGCCTACTTGGCAATTTCATAACGTGCCCCCAAACGAGAGAGAGCGAGAGAGTTCGACGCTCAACTCTCGCTCGCTCGCTCCATCCCTCTCGCTCTGGCAGCAACTTCGTTTGCTGGTCGGCCGTGCTGTTAGCGAGAGATAAAGAGAGCGCAAAATGAGCGCCAGCAGCGAGGCGTCGTTTTCGAGGGTCGCTCAGTCACCGTCACATTTGCGTCGTTTCATTCGGTTTCGTGCGCTCGGGGATTTTGTTTGGTTCTCTGCTCTGTGCGGC
>471FP008685 CG4091_1            :+U  EU:NT; range  -249 to    50.
TGTTGTAAATGTTCATTGTGCACTCCTCTTGGCGGCTGCTGCTCGTAATCTGCGTTTTCAACTTTATTTCCTGCTATTTCCTCTGAAATAAATCAACCTTCGAGGCATCGAAAATATTTTTCAACGACGCAGCTGGACTCTTGGGCAGTGTGACCGTGCTCAGATGGGAAGTAAACGCATTCTGTTGCGAAAGACTGGAGAACCGCCAAAAGTGAAAATAATACTAGCCACGGAAGATTGATTCGTTTCAGTCTAACATTTGGTTGCTACAAGCAGCTGGTCTCACAGGCTGATATTTTG
>472FP005857 Aph-4_1             :+U  EU:NT; range  -249 to    50.
CTTATTGCTGGGAAATTAGCCACAAAGCAGAGTGTTTGTTCTACGTAATCTAGTGAAACAGAAAGGCATTACGAATGGTGGTCACCTATTACGAAATAGGCGCTTAAATGTAACTTTTTAAATTGCCAACAAAGTAGAATTTAAAATTTTGTAGTCACCTAATTGCTTAGTTTCGCTATGAGAGCAGTTTTTATCGGCTTTCGAAAAACCGTACGAGTAAATCAGCTGAGCAGCTGACAAAAACTGATTAATCATATACTTTTGATTTCATTGACAAGTCCAAATTAACAGTCGGCGAAT
>473FP014209 CG32441_1           :+U  EU:NT; range  -249 to    50.
ACTGCCTTTGAAATCGCAGAATTGCAAAATTGCATTTTGGTCCCAAGAAAGAAAAGTTCAATTGGAAAATATGTTTTTGGCTAGTATTTTTGCTACTCATATAAATTGTAGTGGTAATCCCTAAAGTTCGATTCCGGACAGAGGGTATCAGTTCAGCCGCTTGTTGAGAGAAAACGGAATACCCCAACTTACTCGCAGTATATTTTGGTATTTTTCTAGGAGCTTAGGTTGTTTTTGCAATGAGCGGTCACTCTATTGGCAACCCTCAGACGATTGAAAAATTAAAATTAAAATTGAGCG
>474FP002441 CG1753_1            :+U  EU:NC; range  -249 to    50.
TTCTATTAATATATTAAATTTTTATTTAAATGGAAATAAAACTAAAACAATGGCATTATTGACATTTCAAGTATTTTTTGTAAGTATGTCAAAATATATATTATGAATATTTGCCACGCTGTTGTTTTATGTTGTGTTGAGCATGCCACCATGCACCAGCACCACTGTGCGCTGCCGCCGTCTCTGCCGGCATCGCAGCCGACCGTTAGCCGCAAGTTGCTTGCGTTGGTTAGATTCCCGATTCCGTTCAATTGCCTTCGTTGGCAGCATCGTAGCGGTCGCTTTTCGCAGTTCGCGCTA
>475FP006147 CG30159_1           :+U  EU:NT; range  -249 to    50.
GTCAACTGCTCACGAACGGTTCGAAAAGCGGAGCGCGCGTAAAATCATTCTGTAAATCATTCAAAAGGCGGAAAACTCAAGGTGTGTGTGTGGGTTTTGTTTTCAAATTCCGTGTGCTTGTGTGTGTGAGAGAGGGCGAGAGCGACAGTGTCGTAGCAGGCAGTGTTGTAAGGTGCCGAAACAGCGATCCCAACCGGCACACTAGTTGTCCTGCTCGCACTCCAGTGAGGCAAATGTCAAAGTCTGGTCAGTAGCAAAACAGAATTGCAGCCAAGAAAAGCGGAATCAGCGACAAAATTA
>476FP011203 CG5755_1            :+U  EU:NT; range  -249 to    50.
TTCCGCAGACTAAAGGCAACCGCAAGCCACAAGATTGAGGATGATTTGAAAGCAATAGACACTGCTTAAAGGGGGGAAATGTTTTAAAATTTCGCGCGGATGCCTCGCGAGGAGATGAAAAATGATGCTCACAAAATTAGGGTCCTTCAATGTGTTTCCACTTACTTGAGCATGCATATGAAATTCTTCATTATTTTTATTTTTTGCCGCAGATGCCTATTTACTGAACGATTTAAATAAAAGGAAAGTAGAAGTCTCACCACTATCTGTCATTACAGACACTCGATTTTAAACTATAAT
>477FP004320 PKD_1               :+U  EU:NT; range  -249 to    50.
GGCAAGTGATGCGTTGCTTGAACACAGCATCCTAGGAATCGCAAACATTCTGCCCCCCAAATGCTCTCCCATCGGAGAATCTCTCTGGTGGATTTGTGGGGGGGGGGGAGGGGTTCAAAAGAGAGCATAAACCCGAGTCCAAATCGAGAGTTGAGTTGAGCTCGGCAATTTCATTTGGATTTTGCCTTTTCAGCCGCTGCTGCTGATTTTTGCGATTGCTGGCCTGGCTGCCTTTGGAAATTTCGCTTCAGTTGCGCGGCGGTCGACGCGAAGTGCAAACGTGCGAAGTTTTCTCGTCTT
>478FP000070 ey_1                :+U  EU:NC; range  -249 to    50.
CACGATATGCTTAACGACACAACGCAGCTGCAGAACTGCACCGTGCCGAATCGCTTTCATCTTCCGCCAACTAACCTTACACGGGTGCGAGAGGGACAACTGGTGTGCTTCAACAACCAATCATGGGGCTAGCCTATAGCAAATGGTGGTGAGTGGACCAGCCATGCTGGTCTTTGCCAATCGCACGCGGTTCCGTGGCAACAAACCCAGCCTTTTGCGCAGGGGGGTGCTGGCCAGCCGAGGGTCGGCCTAGTCTGTTTCTGAAACGGATCCGGGTAGGCAGGTCGTGACATTATTATT
>479FP011231 CG10178_1           :+U  EU:NT; range  -249 to    50.
TCCCAGCACACATACGAGACAATCAAAATCAAATAAGATTAGGGCAAACAATGAGCGTCGCCGGTTGATTCGCCTTTGTATTTTTGTATCTCTGTGCCAGGGCGGCACTAACACTCGAATCCCACAGATACGTCTAAGCTTTTGCTTGTATATGCATTTTGCATCTGCTGGCGTCGACTGAGACTGAGACTTTGACTGAGGCTAATGCTGATTAAGTTGAGGTGTTCGGGGCTTTGTGCCGCCGAGTTTAGTGATAACCGCACTTTGGTGCCCAACGGTCGCGTTTCGGGCTAAAATTCA
>480FP010909 CG43052_1           :+U  EU:NT; range  -249 to    50.
TAAATATAGTTCAGGTTCAATATTCTTTTTGGGTTTCTTCTTTAGATTTCAAAAACTATCCTAAATTTAAATTGTTTTCATATTTGCTGACTGCACTTTGAAATGCTCTTTACTTTTAATATTATAAAGCTACTACTTTTAAGTATCCCCTATAACATAACATACAACCACATCAAGTGTCGTTACACTTTTTTCCAAATGGGAACACTTTTAAAATTCACCAATCTGTGGTTGTCAAATCCAAATGTCATTGTAATTCGGGACACTTCAGTATTTGAGTCAAAAATATGGGAGCAGAGC
>481FP013372 RecQ5_1             :+U  EU:NT; range  -249 to    50.
AAACACACGACTGTATATTTATTAATTGGTTGGTAAGCTAAATGGTTTTTGAATAATTTAATCACAAAAAGTAAAACTTCCATGTCGCGCTTATAGGCGAGATGAATGCCTATTTAATCACATTTAAAATATTTTGTGTACAAAACAAATAGTGTGGACATCTAAATTTATTCGAAATATGTGACATCGATAAAGGAAGGTCCACACTATCGAAAGCCACTATCTAGCCGCATTGTTCATCTCTAAACCAGCTGTTTTGGCGGCAACCAGTTTTGGTCTGAAGCAAAACAATGTTTATTT
>482FP011480 phr6-4_2            :+U  EU:NT; range  -249 to    50.
ACAATATCTTGCTCAAAACATGTAAAAAGAGGTTAGACATTTCATTTTGTAATTTTAAATTGATTAAAGCATGTAGAGCATGAACGTTTAACAAGTTCTACGTTTTTACATCATAAAATATTATTGTGAACATATTTAAATTTCATATTATGCAATGAAATTTGTCTTCATATTATTTGCACTTGCCCTATCTACGTATGTGAACAAAATAAACACGCTCACCAGAACATTATACACTTTCCTTGCAGCGCAGTGTAAATAAGTTCAGAAAACGTGTTGGCAGGTTCGTTAGAACGCTCT
>483FP012131 eIF5B_2             :+U  EU:NT; range  -249 to    50.
GAGTAAGAAACTGAGCACCAGAGGCGATAAATGGTTCCCGTAAACAGCGCACGCCAGCGCCGAGGCCGCGATTCTATTGAAAAAGGTGTATATATATTTAATATATCTTTATGTACAACTATAGACTCAAAACAAAAATACCCCGCTCAACTGGATATTACAGGGTATAATCGATAACCTTAGCTCAGCCATTGTGATTTTCAGCAATCCACTCGCACGGTCACACTGCCTGTCCAACCCTCCCGCACCGTACTACTCGACAACGTGCTTGTGTGCAGAATTTCCTCGGCTAAATAAAAC
>484FP007407 Lap1_1              :+U  EU:NT; range  -249 to    50.
CGTTGTGGCGCCATCTGTGTGTCAGTCTATAAAACCGAGACTGTGCACTTTCGATAGTTATGCGATGCTTAGAAATATCTTTTACTGCAAATAATTACTAAGGAATATTAACTTACAAGCATCATGTCAGAACGAATCACTTAATGTCTTTAAAATGTAAGCTTGAAGCTTAAAATATATTTTTTAGGTATATAAACAATCTATAGGTCGCTACTGACAATTCCATCCGTGACTAATTGACCACCCACCACTAGCGCGTTCGGCATTTACCAACACTAACACCTGCAAGCAACTTGTCAT
>485FP000156 Appl_2              :+U  EU:NC; range  -249 to    50.
ACCAGTTCTCCCTAGTCACTTCTGTCCTGCTTGTTCCGCTAATACCACTACCACTGGAAGCACTGGTACCATAGTGCAGCCCGGACAGCCAAAAACATTGTCACCCCCGCGGAAAGCGGAAGGCCAGTTGCTCGATTCGCCCTTAATATCGATCCCGGGCACGCGCTCTGCATTCTGCGCCCGAGTTCGACTTTCGCAGTTCGCACTTTCGGACGTGGACTCGCAGGATTGCAGGCAACGAGACCACTCGCAGTCGTTTGTGAGCGTTCGCAGCGCCAGGTATAGCGTACAGCCAGGGCT
>486FP004054 CG32855_1           :+U  EU:NT; range  -249 to    50.
TCGGTGATTTGTTGGTGGTTGGTGTGGGGTCGCTGCTCGGTGGCTCTTTGGTTTGGTTGCATTCACTCGCCCCTTTCCCTCGGCCAATTACCAACGGCCGCGACCTCAGCCAAGTTTGTGTTTTTGTTGGTGCTTCGAGCTGTGTTTATGTGCCAGCCGTTTCTCGATAAGCCACTTTCGAATGCAGAGCCAGCATTTGGCTTGGACTCGGACACGGGCTCGGGCTGCGTCTGTTTGGCCAGCCAATTCAGTTGCGTCGCCGAGCCCGAAGAGAAAACACCTTACCACATCCGAGAGTCC
>487FP012396 CG33993_1           :+U  EU:NT; range  -249 to    50.
TCTTATCATAAAAGATAACAAACCGCTGGCGAGTCGTAAACGGGCCCACTGTGGATGCTGGAAAGTGGAACGTAGTGCAGCTAGCCCACTTGCCATCCACAAACAATGTACGTGTGAATGGAAGGAAACTGGTTGCTGCTGCCGGCGTCGCTGTTGCTGCTGTTGCTGTGTTGCTCGTGTTGCTGGTGTTGCTGCTGTGTATGTTGCCTGGCCTATTGAATGTGCATCAAAATTTATGTGGCCTTTTTTAGTCGTTTGCGTTGAGTCAGCGGAAGCGAACGTCGTCGTCGGAGTAGCAGC
>488FP007260 CG18568_1           :+U  EU:NT; range  -249 to    50.
AAACAATTTGACAATGTAGAAAACAATATGTATATGCCCGACAAACTATTTTATACTTAAAAAAATTATCTAAATAATAAATTCTAAATTATCGGATTACAATTCAACTGTTTATATTTTTTTTTGTCTTGTGATTTGGATTGGATTTGGCTTAGGTTTTATTTGGGTAGGTTTTGGGTTTTGAATGCATTTCGAGTAAGGGTTTAGATAAGTATGATTCCATACCAAGTAGGCCTTTATAACGACTTCAGTGTCGGGCCTTAAGCTCTATGGCTTAGTACATTCGTTTTTCGTTACCGA
>489FP003585 Dip-C_2             :+U  EU:NT; range  -249 to    50.
TGCCTCGCTCTGCGGAACTAGTTTCAATTGCTAGCTCATTTGAACAAAATGTTAATCTGTGTTTATTTAGGGAAATCCTTTATTTTCAAGGTCGGCTGCCAAAAAGGAAAACCGTATGATAAATAAATGAATTGAGCTAATTAAAAATATTAAAGAATATATTTAAAAAAATAAAATTCCCGATCGATGAATTGTAATTTAAGCTTGTTTTTTTTCGCGTTCAGTTCTCGGTCATACTTTTGCGAAAACAGAAAACAAAAAACACTGATAAAACCCACATAATTTACTGCCTTTGTTAGC
>490FP000776 CG3781_1            :+U  EU:NC; range  -249 to    50.
ACTACACTATTCTATTCTAGGTTTAAATACTAAAGGGTTCGATGTTCAAAGAAATATATAAGAAAATATAAATATCCGTACATGCTGGCAAATTCAATTAGTTTATTACAATTCAGTTAGTTGAAAACCATTTAATTTTATTTAAAGATAAATTACCGTTGCCAAAACATCGATATGCACACCGGTGCATGGCTCGAATTTTGCACGCATATCGATACTTGATGCCATCGCTATTGCTGTACCATCGCTATGAACTACTATCCTCGAACTTGTAAACAACAAAAAGCCACTTCATCTAGT
>491FP005817 CG31021_1           :+U  EU:NT; range  -249 to    50.
GTGGAAAACTCCGCTTACTCCAATTCTGGATGGGTGGGTGCATTTGCTAAGTACACTGTGTCAAAAATTGTCTTACTGTTTTGTTTTCGGTATAAGCTTGTAAAAAGGTCCAAAAATTAGTGGTTTGAATTGTATTATGTTTCTTGAATCCAATTTATGGATTTTCCTTGCCGAATTATTTAGTCACAGATATTTAGCTGAGTCGAATGCATTACATTTCGGACTTGGTGTTCTTCATCCTTAAAATTTAGTTTTCTCCAATACCCAACCAATCATGGCTGTGTCATTTTGGCTTGCGAT
>492FP008103 sm_3                :+U  EU:NT; range  -249 to    50.
ACTGACATTCGCCAGCTCGGCGTCGAAGTGGAAAAACTGGGAAAATCCGAGTCGGAAAAGCTCCTTGCAAACGTTAGAAATTTTCACTTAGTCCCACCATCTCGTGTTTATTCATTCACATTGCGTGCGTGTGTGTTGCCAAGTGTTTCGGAGTTTTTTGGAAGTAAGTGAAGTAGAGTTGTCACTCCGCCAGTCGATGAACTGTCATCGAGACTTCACCGTTTGACAGGTGCACAGTCGCATATATTCACAGTCTGTTCCCAATCGGCTCTGGCGCAACACGCTCTTTCTGAAAAAAAA
>493FP012438 CG10147_1           :+U  EU:NT; range  -249 to    50.
GAGATGTGACTTTAGCACAGGGTGCTAGAGATGTGCCACGAGTAACAAGCTGTTTTAAGTCACGATTAATTTCATTTATTGTACGTGCAAGGATTAAAAATATAAATGTATTTAACATTATTTGTGGTATGCTTACAGTAGATATTTTTAAACATTTATACTATATTTATTTAACCCCTTCCAACTCACGCTATTATTTGCCATCACTATTGCTATCAGCGGTATTTTTGCCAGCCCTATCAGCTGTTTAGTATACAAACAACAGCGATAAGAAAAAACGGCAGACAGGACACAGAAAAA
>494FP001610 CG12177_2           :+U  EU:NC; range  -249 to    50.
AGCTGCTCAGTTTAGTTTAGTTTAGTTGAGTTTAGTTGAGTTGAGTCGGAGAACGAGCGTTATGAAATTCCGTGATATGGTGCTCTGGTAATACCCATGCCCATACCCATGCCCCAGAACCATAACCAGAGCCAGAGGCACACTCATAACCGAGGCGAGCCGATAGACGAAGTCCGGCGGCGGAGGCGACCAGATGATTGCCGTATGTGCATACTATATGGGTAGTCCGTAGTCCGCTGTTCGGGCACATTCAACAATTGCCGGCGATGGCGGACGGACGCATAGTGGAAAACGGCAGAG
>495FP004026 CG3303_1            :+U  EU:NT; range  -249 to    50.
CCTACTTTGACTGGCCGCATAAATTATACCATATGCTGCACATTGTCATTTATGTCCTCAAACTTGAAATTTGGCATGGGGGCCCAACGAATCCGCTCCTGAGTAAACAAAAGGCTGCTCGCGAGGTGAAAACAAACCACAACAATGATCCCCCAGAGAGCGCCGAAAACGAAAATAATTGGAGAGGGAGAGCGTGTTATCCAATTTTTCGGGGGAACTACTTGTGTGTTCAGCAAGCATATGAGCGGCCAGATCCGCAGTGGGGCAAACCCGCTCAGTATCGTTTCAGCCATAAAGGTA
>496FP014079 Spc105R_1           :+U  EU:NT; range  -249 to    50.
TTTGGTCTAGCAACACCCTAGAGAAGAGGGTACTGGTTGATTCCAACTTTATTCATAGAGCAATGAACTTAACAAATTTTTTAAATCCAAAGATTTTAGCAAATTTCGTAAAATTTGAATCACAACGGTTTTGGTTAGGCGTTAGTGCCTTTTGGGCATATCAAAAATACTTTTGGTATTTCTAGCGATCTATCGCCAACGATCTGGCAACACCGTCTGCCATTAACACAAAAATCGCGGCGTCTCTCCAATGGGATTTTGAAATAAAAACAAGTTAACAGCACGGCGCGATGAACGCAA
>497FP008771 Unc-89_1            :+U  EU:NT; range  -249 to    50.
CCGAAATCTATATGCACTCCTCTGACAGCCATAAACTTTCAGACCGTCCGCTCTGTTCGGCATCTAAGCACATGGCTATGCACATGCAGATGCAGATGCAGATGCAAATGCAGATGCAAATGCAAATGCATTTGCAGATACTGATGGGGATGCGGATGGCGAGTGCGAGGTGCATGGGCATGGGCATTATTTTTAAATTGTGAAACGATGTTCGAGGGGAGCTTTTGTTGTGATCGGCGAATATCGATCAGTCGTACAGTTGTCGGGATGCAGTTAGAATCATTGGTATCCGCACGCAGT
>498FP010750 Tor_1               :+U  EU:NT; range  -249 to    50.
TTTAACATAAGCTTGCATTTTTGTGCTATTTTCCAAATTCTTCAATGCAACTTGTTCACTCCAGTAATATAAATGTTTTGTACCACAACTTTAAGCCAATTTCTTTTTAATTGCTTATAATAAAGAACAAATTTATTAATTACTTTATTATTTTTATTTAATATGTTCTCTAACATTTTAAATGCTTATAAGTCGCCGCCAAGTACAGAAGTATCAGCAAGAAAATATCGATTGTAAATTGATCGAATTCTGTTTTACATCACTAATCGGCAGCGGCTGCAATAAATTTCCGTAAAAACC
>499FP010152 Aats-ala_2          :+U  EU:NT; range  -249 to    50.
AATCTCACACGTTGCTGCAGTCGGCTGACGAAATTGTTTGCATTTGCATTTACTGTTTGAAACGTGAGTAATACATAACTTGTTTTGGTTAGGTACCAGTGTGGTCTATTTACATATACGAAAAATAAACAAGTAAACGTTTTTTGATTCAATTCGCTTCCAAATTGTATAACTTTGTCACGTACTGTGCAAAGTGCACTTTCACTGCTCCGATTTGTGGCCGTTTTAAGGGGTTAGGGAGCCCCAATTGTCGCGTGGCAACGTTTACACTCACGATTTGTCCTTTGCAGAACCAGCAAT
>500FP014086 Pka-R1_3            :+U  EU:NT; range  -249 to    50.
GCCCTTTTCTCCCGTAAAAGCTTTTCCCTTTGCCAGGACTTGCGTCACAAGTGCGAGTGTATGTGTGTGAGGTGGTGGGCGGGTGTGCGAAAAACTTTACTTTTTGGCCAGTCGTATTTGTATGTATATATTTGTGTATATATAGAAAGGTTGCCTTCGCTGGGCGTGTTGGTGAAGGTCATCCTGTCGTCGTCGAGATTGTGTTTGTGTCTGGCTGCTAGAGTTTGCTTTCGTCCTTTCGTTTGTCTCAGTCACTTTTTGGCCACCGTCAGTTGCCCATCGTTGTTCCCAATTTTAGTT
>501FP008658 CG30184_1           :+U  EU:NT; range  -249 to    50.
GCAGATTCATCGGTTCACCCAATACTGGCGGAAGTAGAGGACATTGCTTGCACAAGAAATTGTGGGAGGAGCGAGTAATCCTAGTTCGGTTCAGCTGAGTTGTTTAACATCAAAAGTGTACATTAGATTAATACCTTATACTTATCAATACTTATTAATATTATTTATCCTTTAAATCCTAGTCGTAAGTTTGCTTTAGTCGTAGGTGGCCTGTAGCTAAAAGTCCGTTGTGCGGAACCAAATGTATCCACATATACTATATATCTTGTCACAATTGTAGTATAACCATTTAATCGGGCA
>502FP013861 fz2_2               :+U  EU:NT; range  -249 to    50.
TAAAACATGAGTTCCTTCCCGTATTTATTTGGTTTGTGCAAAAAGTAACGAAATGCAGGGCAAGACAAACAAAAAGAAAGCAAACCGTAAACAAAACATTTATTTTGCTGCATTTATCGCATGCTAGAGAACTCTCTCCAGCTTACGCTCTCTCTCACTCTCGCACTCACAATCAAAACACCCGTTGCCCTCCCCCACAATTTGTACCAGCGAGCGAGCGAGCTCTGGAACTCAAACTCAGTTGGCATCAGTTCTCTTTCGACGATCGGAGTGCTCGGTTCTGCGGACGGAAGACTGCCG
>503FP001971 RpS19a_1            :+U  EU:NC; range  -249 to    50.
CTTGTTCTTTTTTCCGGTTGACTTTAACGAGAAAGGTTGTGCACGAATTCTTTTCAAGTGAATTATCTTTTTTTTTATGTTTTGAATGGGTGAAATTCAATGAAAGAGCCCACGCCAAGTGGCAAATGACACAATGGGCCGGCCGTAAACACGAAAGGACAGCTTTTTTCGGGTTAAAACTTCGGCTGGCAATTTTTTGTTGTGCCCGTGCATGTGTGTGTGCGAGGGAGAGAGAGAGAGAGAAAGAGTGTGTCTGTGAGAGAATCGTGGAAATCGCGACAACGTGTTTTTGGCAGCATT
>504FP005720 CG11504_1           :+U  EU:NT; range  -249 to    50.
ATATCGTATATCGATTACAATCGCGTTCGTTACCAGCTTGGAATTATGCAGGTATGAACTATTATTTTACAACAAGATATTTGTTGTTATACAAGATTCGATTTTATTTTATTTATTACAATTTAAGATTAAGGAGGCGTATCAAGATATTAAAAATACATAATTACTTTAGTGACGAAAGCAACCACATTCCACAACGAATACGGTCTGATCGAAACAACCGATGAATCGATAGCGGCCAAGATGGATACACAGCGTTTGTTTTTGCGCAAGGGGGTGGAAATCGGAAATCTGCTGTAC
>505FP003695 ACES_1              :+U  EU:NT; range  -249 to    50.
AACAACAAATGCGGCAAAATGTCGCAGAAAAAAGTTTCCGATTTTGATTGCGAACAAAAACAAGCTAAAGCTTCAGGCCAAAAATAAAGAGAGAGAGAGAGATGGTATAACAGTCGCTCAAAAGCTGTCGAGAGAGAGGGAGAGAAAAGAGAGAGTGAAAGCATAGTCCCGCTATTTTGCCGAGAGAAATAAAGAGCAGAAAAGCAATGTCCGTTTAAAGTACGCATTGCGATGCCTTTTAGCTTCAGTTTAGCTAGAGACATCGTCGTGTTTTGAACGGCTGACACAGTTTCGGAGTTC
>506FP005517 Mst98Ca_1           :+U  EU:NT; range  -249 to    50.
TCCGGTTTGCAAAATGCATTCCATTCAAGCAGCGTTCTGTGATTTTTCATTGCAATCGGTTAAGCAATCGAATCCACCAGATTTATGTATTGTAAGCATATATTTCCATTCAAAGCTCAAAGCGATTTTCACCTTACCTGCACAACAAAAACACTACACTAGGGTGTGATCGTAGAGCTCGGTTTTTCAAATTTCGATCGAAGTGGGCCTGGATTATTGTGCAATGCTGTCGTCCTACTGTTATATCTCATTCAGTTTCCTGTTTCGCTCCGAATAACTTCCAAATTGAACAGTAAAAAT
>507FP003182 CG9354_1            :+U  EU:NT; range  -249 to    50.
TATTTATAAAACGCATTATTTAACCTCATATTAATACGCATATACTTAGCCAAAGCATACTTAACCAAAAGAATATAGCATTAAATTGTGTATAAAATCCTAACTTTTCTAACAAAAAATAAATAATTTGCAACCCCCATAAGCCCATGTTTTCATGGCAATCTGGCAAGGTCTGCAGTGCTCGAAAGTGTCGTACAGTGGGCAGCGCAGCCAAGTTCACGTCGTGCGCGAACAGGGTTGCCACCTTTCTTTCTAGTTTCGTCTCTTTGAGGTATGCACGTGTTCAATTAACAATTTCAC
>508FP006799 T2D4_1              :+U  EU:NT; range  -249 to    50.
CCAAAACTGCGCCCAGCACCTGCTGAACATCACTTTCGCTGATTTCCGACAATTCCACACTGCTCACATTCGCCTCTTGGCAGAGCAGCTCCTCAGTGCTCTTCAGCTGGTACTTTTTGATGAGTTTCAGCAGGCACAGCAGCTCACGCTTGTCGTGGGACAATTGAGTACCGTTTCCCCCGTTTATATTGCTCACTTCCAGGCTCATTTTCGCGGAAAATTGAAATATATGGAACTTGTGTACTATTTTGTTATGCGTGGAAAAGTGTGACCAGGTTGGCATCGGTTGAAAACGGCCAA
>509FP005892 CG31002_1           :+U  EU:NT; range  -249 to    50.
GATAAGTGTTTGTTTTCAAACGTAGGCCTTGCCCACAAAGAGGCCTATTCCCATGATAACTAATTGAAAAGAGAAGAAAACTCCTCCCACTGGGATTCCGCGATAAGCGATTTAACAGCACTCTTCACTGTTGACATTCCTTGTTGGTTTTGCTTATCTAATTGAAAATTTGACAATTGTACTCAAAGCGCAGCGGATTAAGGTTATCTGAAATGGAAATAGAGTTTTCATTGGCGATCTGCAGCATTCAGTCTTCCATTTCGTCTAGAAGGCAGAACTTGCCAAGTGCAACAATGCCGC
>510FP009678 CG5827_1            :+U  EU:NT; range  -249 to    50.
TTAAGTGGCGTTATTTATTTGGGTGCATACATAAGCATAATAGAAATTTTATTTCACAACTTGAGAAAATAAAAATTGATTTCGGACTTTATGAAAATTTTCGGCATTTATGAAAATATAAAGGAGATTTCAAAATCTCGATAAATTTGGGTTCAGTTCTTAGCTAGTTGCGCATCCAAGTTTCACACCTTGTCGCGTCCACATTTTGAGGTATCATGCTTGTATCGAGCGGCGGTCACACTTTTCGCTCTTTTCGATTTTTCGTTTCCGGCGTGTAAGTGTACAATTTTGTTGCTCCAC
>511FP009831 Ddr_1               :+U  EU:NT; range  -249 to    50.
CTCATACTTTTCTCATCAAACAAATGGGATCCACATGCGAGCGAGTTTGCGCCAATGATGAAAGAGAGTGGCGCTCTTTTAACCTACTCTTTCAAGTACTCTTTGCGACAGCAGGAAACGTCGCGCAAGGAAATCGCAAATGTTTCCTCTTTCGTGTGCATGTGTGTGGTGTCCTCCGTGCTGGTTCGTCTGTGTGCGTGTGGATGACATTGTGGCACTCGTTGAGGCAGCTCCAATTGACGGGCCAGTAGTCGTTGCGAAACTTTTGCTGGAGCAACGCGTCGGACAACTGGCGGTGTT
>512FP005980 Haspin_1            :+U  EU:NT; range  -249 to    50.
TTTTTGCAGAAATAATTAGTAAACTTAAATTAGTTAAGCTTAAGTCGTATAAAAATAGTTAGAACTTTTTTTTTTAAATACAACTACAAATTATAAGCAAATAAATAAACAACGTCACCGTGTTCCATATGCCATCGTCGCTAACTTCATTGACGTTAATGTGCTGCGCAACAGTTGTGCAATTAACCTATATAGTACTTATCGGTAAAAAGCAAGTTTTACATTATCGATTGCGGCTGTTATCGAACCATCAATCGTAATTCTTTAAAAATTGAAAATACATAGAGCATTTAATTTAAT
>513FP003647 beat-Va_1           :+U  EU:NT; range  -249 to    50.
AGCTACAAATCTCATCGCCTCTCTTAGATACGCTCTTTGGGATCGACTCTCGCGGCCCCATGGGTCCCGTTACAGGCTCAGCTGTCGTGTAACCGAGCATCGTGATGCTCCCGAGGTCCTTTCAGATGCTGAGCGCACCATATTACACGACAGCCGGTCACGAAGTCCTTCAGAGACGGCAACGCCGACTGCGCAGCCGACAGCAGTGGCATCCGTGAAGTTGAACTCACGAATCCGAGTCGCAGCTTCAGTCAGTTCGTAAGCCTGAAGCCGCGCGGAGATACTTTCCACAGAAGTCCT
>514FP006484 Np_2                :+U  EU:NT; range  -249 to    50.
TGCGCACATGTTGGTGGTTTGGTTTTGGTTTTGGTTTTGGCTTTGACTTTAACTTTGAGCCGGAATGAGCGTGCGAGCGAGAGAGAGAGAATCAGCTAACTTACCAATTTCGTCTTACCAAGTTCTTCAGCTCTGCCGGCGTGGCCAAATCTCAGTCGCAGCGGGCAGCGGCAGCGACGGCAGCAGTGCCAGTGGCAGAGGCAGTGGCTTCACCTGGTTTGTGGATCTTTTGTGTGAGCTCCACACCGCAGACGTGCGCAACTTGTCGCGCTCTTAACTTGGTCTTCTGCTCGTCTTCCG
>515FP004866 CenB1A_1            :+U  EU:NT; range  -249 to    50.
AGGTCCCCTCAATACTATCCACGGTAAGGAAAGGGCAAGTATTGCTTGCCAATAAAGTATTGCTTATCGGCGTTCGATTGCTATGAATGCCATGAATGAAGTGCTCAACTTCCACTAAGTAAATAACTTTCAGTGGTTTGTTATTGCTATGACGTCACTGTTGTGATATCAACATGAGCATGTATGGGTTTCATATCTAAAACCAATGATCAGCATGTTGAGTCAGTCGGTGCGCTGGCCAATTCGCTCAGTTGTCTATCGGGAGTGCGCTGAGCTGGATTGCCGCTGTCGGTAAAGGCT
>516FP009080 ush_3               :+U  EU:NT; range  -249 to    50.
AACGTGCGTAAATGTTTCGGCGTTTTTGTTTTGATTCTTATCAGACTGCGAAGCAGACGCGAAAGCATGCGGAGCGATGAAAAACCGAGTACAAAACAAAATGGAAAGAAATGCGCGCGCTCTAATAAGATTGCGCGCTCTCTCCCTCTCTCTCTCTCTCCCTATCTCTCTCCCTCTCTCTCTCCTTCTCTCTCTCTCTTTGGCCAACTGGAGAGCTTTCGTGTCGGTTTCGGATTCGCTTTGCGTTTCATTCGTGAGCGAGCGCTTGCTTCGAACGGACGTCTTTAAGAACGCCCTCGC
>517FP005471 tau_3               :+U  EU:NT; range  -249 to    50.
CAAACACGAAAACGAGTTGTGGATTTCCAGGGGGGTTTGGGTTTTTGGGGTAAATCGTAGCTCAAACTTACACATACATACATATATCCAAGTCGGAATTGTTGTCTCTATAAATACCCATCCATATGCAAAGGCGACACGAAGCGGCGACAATCGATAAAACAATGCATAAACTATAAGTCCTTCGTACCGAGACATCCAAAGCCAAATCGGCAGGCGTACGGCCGCATGGCCATAAATGCCATTGGCATTACGTTGACAGCTCCGTAAAGTCCGGGAGTGTTGAGAGCCCAGTAGTCG
>518FP003134 hyx_2               :+U  EU:NT; range  -249 to    50.
CTTTGATATCTCTATAGGCGGGCTCGGAATAATTGTTTAAGTGTACTTGCATGGGTTATACATCTTTTGCTTTTATGGTCAGTTCTTTGGGGATGACCTCTAATAAATAAAGTTTAATTTATTATCACAACGTTACACCAGTTTCTAAACGTTTAAACGTTTGTTTTGGTCTTTTTATTTCATATGGATAGAATGTGAATGGAAAAGCTTCAAAATCACACGAGCTTTTAAAATATTTTCAAGGAACCTAATAGGAAATATTTTGAAATCACAGATATCATATATTAGGTTTTAAATCCC
>519FP000129 CG13375_1           :+U  EU:NC; range  -249 to    50.
GATTTTTTCGCACGACCTCCGGTCAAAGGAATCCTCTTCTTTGGTGGGATGTTGAATTCCCTTATTTCAGCTTTGTTGTGCGTGTGCCTTTTCTTCGTTTTTTGGCATGCACTTGTGGCGCTTTTACACCCAAAAACTTCTTTACTCCTTTTCACCACCCATCGGTTGTCCGCATTCAGCTTCGGGTCGACCTTCGGTACCTGACTTTCAATTCGGGCATGCATCAAGTGTAACACTCGGTGCCCAGTCAGTTTTTCCCGGGAACGCGACGCAGCGTGTTGTTATATCGCATCTGCCCCA
>520FP003831 soti_1              :+U  EU:NT; range  -249 to    50.
GATACACACAATTCTATCTAATCGCCCCCAGTTTAGGAGGCTGGAAAACAGGCGAAAAACTTTCGACCAAATGGGACTTGGTATGTGGCAAGTTTTCTTTGCTGATGCTCTTGGCTTCTAGACTCTCTAAATAATATAGAAATGACAAAACAAAAAACATCTTCCTCCTATCATTTATTAGCAAATATTCCTTTGATTTTTATGTCAGGTTTCCATTTCTCATAATCACAATGCCATGATATTAAATTCAGTTCTAAATCAAACTCAGACACTACAACTACAAAACGACACAACTGATAC
>521FP006450 CG42615_1           :+U  EU:NT; range  -249 to    50.
TCTCGTTGGAAATCTGTCTGCTCTCTCAGCAATCTATATATTGGTTCTTACGAATTAGCATTGCAAATGGGGAATTTACATTAGCTGCGGCTTAATGCGACTAGGAATTTTATATTTATGGCTGTTGTGTGGCTTTTTGGCCAAATATCCATAAGTAATTGGCCAGCTTCGGCACATTTGAATTCAGGTTCAAAGCTATTCGTTATTCATTAGGAAATGGGAATTTGAAAACCTTATCGCCAGGGAGTTAGTGCTCATTTCGATCCCGTCTCGTCGCCGATATATTCTACAGGCCCAGAG
>522FP011755 ebd1_1              :+U  EU:NT; range  -249 to    50.
TACATATGTATGTTCTCATTAATCTTACTCTACTTAAAAAGCGATCGCCTGCAGAGTTGCCACATGGCGAAAGTAACAGTAAAGTTGTCGCATGCGCAGTTGCACCCTCTCAGCTGGTCACACGCACACACACTCTCGCACACGCCGACTTCCCTTCCGTTCTAGTTGCCCACGTTGCGCATGCGAGAGCGAGAGAGGGAGCGAGCAGAGAATGAAAACTGCGCGAGATAACGCGGCAGCTATTTTTGTATGGGTCGTCGTCTAGTTCGCACGGACATCGGAAAATACGCAAGGTGCAGC
>523FP002329 CG14230_1           :+U  EU:NC; range  -249 to    50.
TTGTAGAACGTGAATGCCAGGCGGTAGAGCTCAATCAAAGGGAAGCCCCACTTCTCGGCCGATGATGGTGCCATGTCCGTCGACTGGGCCGTTTCACTGCTGCTTGTGCCGCTTGTCCCGCTCGCCATGCTGCCGTTGTTTGTGGGCTAGTCCACGATTGCTGGCCTGCAAACTTTTCGCACAAAACAAAACAAAATAATAGAATTTATTGTGACGTCTGCTGCCAGTGTGACCAGCCAGCTGCGCACCTAAAGTAATTGTATTGCTCGCCTTGCAACACTGACCGATGGGGATTATTTT
>524FP005017 Rootletin_3         :+U  EU:NT; range  -249 to    50.
GTGGGTTCGAACCCCACACCTGGCAAAAGTAAAATTTGTTTTTTTTTTTAGAATGACTCTTTTAATAACATTAATAAGATGAGGAAAATTATTTAATTTCCCTGGCAGAGAGTATTAGATTAACAAATTAATTCATCTGAACATGAGTCAGTGATAACCGAACAAATTGATTTCAACAGATTAAATATCATTCCATTTCGCAATATCTGTTTACTTTTTTTTAGATCTAGGAGTTTTTTAAACCAATTTAAGTTAATTTATTCACTAGAAATAAGAGACGGCTCTCTACCTCATAAATTA
>525FP000869 CG43736_3           :+U  EU:NC; range  -249 to    50.
GATCCCTTAATTAATTTCCATAAGTTGCTTATGTCTTAACCACTGTGGGTTGTAACTCTGCAGCTACGTTGACGTCGGCGTCGCAGCTTAGAGCTAGTCGATGAGCGGAAGGAGAGAGAGAGAGCAGGCGTTCGTCGAGGAGGGGGCTAGCCGAATAGGGTGAGAGAGAGCGATGGCAGAGTAGGAAAATGCATAAGAAGGGGGGTGGGGGCGCAAAAGGGAGACGGACAGCAGCAACAACAATTCGGCAAAATGTTCGTGGCAGCGTTGCAGCGACGCCGACTGCGCTACGGGTGTTTG
>526FP007074 Taz_4               :+U  EU:NT; range  -249 to    50.
ACGCACGAAAGTTCCCGCCGTCCGGATGCGAAAGATTCTCAGGTGCCCAATGTAATACATCTCGAACCGAGTGAAGGTCGCCATAGATCTCTGACGACGTGAGTTTTTCCTGCATTATTATTCGCGCGAAAATGCAGTGCGGTGTCTCGCAGCAACAGATTTTCAGTGCGCATGCTGCTAACCTGTGGCACAAAGGCGGCTTTTGCGGGGGTTGTTGGGTTAGTCGAACAGTTGACAAAGGAATAATTCAAATAGAAATCAAAATGCGTAACACTGAGAGGCGTTTGGCTAGACACAAGC
>527FP005622 CG31445_1           :+U  EU:NT; range  -249 to    50.
ACTATTTAATACTCTAGTATTCGTGTATCTCAAGATGAAAGTCTTTTCATTTCTGAATTGGAAGTGGATATATAAAGAATGGGAGGTGAAAGACCTTTTAAATTATTTCCTAATAGCAAGTAGTAATGGTTAAATTCACTTTCTGCGGCTAATATAGCGTAAAATCAAGCTATTAAGATTGAAGACTAACATAGTATGCATTGTAATGAATTTCATACAAAATATATATATTTTTTAATTTTAAATACCAGACCGGATTCTTTCTTATACATCTCGAAAAAGACATTTTAAAATAATTGC
>528FP012156 ntc_1               :+U  EU:NT; range  -249 to    50.
TTTCTATTAGGGATGGGAACTATTGGATCTAGAAACTAGCTAGAGATTTCAATTATTTTCAAAACGCTTGTTTAGCATAGTGCGCTTGTTTTAGTTACATTAGGGCTGGCGTTATTGAGTCATTTCAACCTAAAACGCTTTTTATATCAATATATGTTCGGTGAATTCGAAGATATTTAATTTTCAGCTTGAATATAGCTAGCTTAACAAGCGACTCTCTCCTCATCTGCAATCGATAACAGCAGCGGCAGTAGTGTTGCATAGTAGCTGCCAGCCAGCTGATTATTCGCTAAATAACCA
>529FP009063 AP-2alpha_1         :+U  EU:NT; range  -249 to    50.
GTCGTTACATTAGAAAGATATGAGAAAGTTATATATATAGTTATATATATGGGTACAACACAGCAAATAGTTATATCAATGTGAATCGGTTGCCTCTCAGTATTAATAAATACTTACAATTTTGATAGTTTGATGACTTACTGTAGTACTTCGAAGCGTGCATATGTGTGTGCGCAAGAGTCCGACGCTTCACTGTATGGTATTATTATCACAGCTCGTTGTTTGCTGTATGCTCGGTTACTAGTTTCTGGTTTGTGGACAACATATAGGAGAGCAGAGGTTCCGCTGCGGATCGGTGAC
>530FP012143 CG10359_1           :+U  EU:NT; range  -249 to    50.
CTCAGCTCGTGTTCATAGTTCTCGACAAGCCGTTGCAAATTGTTTTGGACTGATCAGCGTGCCGAACAGACAACCAATTGATTGACAGGCCAAAAAAAATCTAAAACGCCGGGGGGTTTTTTCGCAGACTTCTAGACAGATGTGCATAAACAAAGACGACCCCTCGAAAAACATAAACTTCGAGCATCTCACGAAAGCTTTTATACGAGAAAAGCTTCTCTCCAAAGAGCTGGGTCTTCAAAAACGCTCAGTTTCTTCGCAAACTTCAACCGGAACGGACGTATTGATCTCGGATTTTCC
>531FP010438 dpr19_1             :+U  EU:NT; range  -249 to    50.
ATTACCCTTAGAACAAGAATACACGCCGTTGTTACGCCACTTTTGTGCGACTCATGCGATTCTCTATGCCATTCATTATGCCGCCCAGCAGTAAATATGAATAATATTAAATAATTCCTGTCATCATCCCTTCGATTGGCGAGTCGAGTTGGCTTAAACACGCATATGCAATGCAATCCGGAGAGAAGAGACCCCACATAATGCGATTGCGTGAGTTATACGGATGGGGCTTTTTGCCGACTTCAATTTAGTCGACGATTGGCACTTCGAAAACGAAGTTGTATTCGCCGGGGTGTGAAC
>532FP003214 CG9386_1            :+U  EU:NT; range  -249 to    50.
TATACTACTGTATGTATTTACAATATAGTTTTCTTTATCTGATACATTTTTCTCATTAATAACTTAAAATAAACCCCAAGAATTAATATCCGTTTAATAATAACGATGGCTAACGCAGGATAATATGTTAGCAAGGGTTCGTTTTAAATACGCGCCAAACAAATATCGATAGACGCAGCTACCCATCGTGCGTATACTTAATATTTTCGTTTTCCTTGAGCCACCTTTCGCTTTCGACACCATGGCAGCAGTAGAAGAAGCACAATTCTGGCAAGCGATTGGAATACTGATCAAAAACTA
>533FP007827 RhoGAP54D_2         :+U  EU:NT; range  -249 to    50.
TAACTAGGAGAGACAGCTGGACTCTGGCAACGCTCTGATGTATTTTCCTTCTTTGAATGTAGAATCATCAGAACAGGTGTTCTCGGAGGACAACTTCTTTCTTACCACTGTTGAATTTAGAAATAGATATATAAAGAATGGAACAATTTTGTCAAAAAAAGATAAAAACGTAGTACGTAATTGTGCTACCAGATCAGCGCGTACGATTTTCTCCCAAAGAGGTCTTAATTTGGCGCTCTAGCCGCGGTCACACTGGTTAGGTAGCGTCTCGTTCAATTTTCAATTTTAGCTGTTAAAATT
>534FP013588 CG4143_1            :+U  EU:NT; range  -249 to    50.
TTGCCAGTTTTTCAAAGTTTTCGTGGGAAAGCCATTGATGGTAATGCGAAATTTAAACAACAAAACAACACTTCTTTGTTAATTTGATTTAACTTTTGGACAATTGCAGAGATATTTTTAAGAATCACTTAATCCATTCCTAAATTGAAGGAATTTTAATCGCGCTGTTGAGCTTAAGCGACAAACAGGATTTTTTAGTGCGAAATCAGGGCTGGTCGGCTACATTCGCAGGCCTATTGCCGTTTAACCATCTGGTAACATTGAATTGAAGATAGTTCTGGAATTTCGTAGTTTTCATTA
>535FP000428 tko_1               :+U  EU:NC; range  -249 to    50.
TATGCGAGTCCTGAAATTAAAAAGTGAATCTTTAAACATATTTTTTAACGTATTTTTGTTTTAATGATGGGAAATTTAAGTGCTGTCATTCAAAATACTGGGATTTTCATATTCTTAAATACCATTTTTAAAAATCCCGCCTTCATCTGGCAACTCTCACTGGCGGATGCACCCACCATGTTTTAGCGAGTGCACCTACCATACGTGACTGCCATGCGTGACTATCGACACCTGTGCCAGCTCTAGGACAGCAACAGCTGATTGTCACATTAGAATTGAATTGGAATTAGATTATTAAAT
>536FP008358 HmgD_2              :+U  EU:NT; range  -249 to    50.
GTGCATTTATTTGTTTTTGCCCATTTAGTTCGTCCACTATTGTGCAAAACGCATTTTCCCTGCTTAGCGTTTTATTTGTTTTTACATGCCATTTATTGTATTCCGTTTTGCTCCCCGTCGCAGAGAGAGGGAGAGAACTCTCTTACTCTCTCACCAATACCAACACGGCGTCGCTGCTTGTCGGCGTTTCTTTGCACTCTCTCATCTTCTCTCGTTTTTTTCGTTGTGCCAACCGTTCCGTTCTTCCGTACAGTTCATTTTTAGCCACACAAGCGCAAGGTTGGTTTCCTCTACTGAGTT
>537FP012259 dyl_2               :+U  EU:NT; range  -249 to    50.
GGGCACCCAGCACTGTGGCCCGTCTTTAGCCGTTGTGTGTAAAAGTAAAACCTAAGACTGCAAGTTGAAGTCAAAAACAAAACTATGAAATGATAAAAACAGAGAGACAGTTAGGGTAAAGAAGCGGGAGAGCAAGTGAAATGCGTTCGAGGCAGAGCAGCCGCTTACTTTTCCATCGCTCCGGCGGCTGTGTGAAAGCTGTCAGTCTTCGGTCTTCCAGTCTCTCCGGTCTTCAGTCTTCCAGTCTTCAGTCTTTATCGGCACTCGAACGCAGGCGCATCGTCGGCATCGGATTCGGAA
>538FP004416 mRpL55_1            :+U  EU:NT; range  -249 to    50.
GCAGACTAATCGCTGTTGTAGCCCAACCGTGCGCTTTTTTTTTATTATTTTTGCAGTGTTTAACGTAACGTACTTATATTTTCAAGGAGAAAAATAAGAATTTCTGCCTCTGCAACCAACACTTACACTTTGAGTACGAATGTGACCAGAGCTGGGGAAAATACCACATAATGTGGAAACTGAACCAGGGCTACCACAGATTCTTAATAACTAATTTAGGAGTCTTTAAATCTTACCCTCGGGTCGGTCACACTATCAGCTGCCTGGCAGCAAAAACACGATTTAAGTGTAGCTCTTATT
>539FP000600 CG12184_1           :+U  EU:NC; range  -249 to    50.
GAAATTTCATAATTTTTCTAGGATATCGATAGATATTGGGGAATAAAATGAGAAAAAGTTTAAAAATTGTTCGGCTTTAGGCCATTAGAGTGGGCGTGGCAAAAAGTTGATTAGCAAATCTATAGAAATTTACAAGACTAATAAAAATTTGAGAAAAATATAAACACACGTGCTGTTTGTGGGCGTTAGAGTGGGCGTGGCAACATTGGTCAACAAACTTGTGCTGCGTTTTCGAATGATTTTTGCGTCACATCAAACTAGTCTCTGGCGAATTGGAATATAGCAGGGAAATAAACTTTT
>540FP003763 CG9286_1            :+U  EU:NT; range  -249 to    50.
GGACTTAAATAATAATAATTTTGACAGTAAACCACAAATAATATTTTCTGAAACTTGTGAATTTTGTTAATACTTATGGTCAAATGTAATGTCGGGTCTACTATTTAATTTCCAGTAAATTTTATTTCTTAACAGCCTGTTAACTCCGGTGCATTTACAGAACTCTGCCCACTTAACAGCACGCTCCGTAATAGTTGGCAACTCAATGCAACACGTGTGGACGATAAACAGCTGTTCGGGCGGCAATTTAGTGGAAGCGAAACAAAACCAAATTCGTTAACTAAATCTTAAAAATGTCAG
>541FP001780 CG42300_1           :+U  EU:NC; range  -249 to    50.
CCATTTTTCAATGTTCTATAAACTTATGTCGTACATAGATAGTTACCGTTTCTTTTCTTAACACTTTTGCATTTTTATCTTTTAGGATTCACCCATAAATAACGAAAAAATAAATAAATAAAAACTTCGCTGTGTTCCATATTCCATCGTTCCTCCATCGACGCTAACTCACGATTATTAACAGTTCGCAAAAGAACGATTCGATATGCTGCCTATCGAACTTATCGGTCCTAGCTTAACCGAAGCGTCAGTCTTGACAATTCGATCTAAATATTCTGGATTTGCAATTTAAAAAGCGTG
>542FP013361 bbg_1               :+U  EU:NT; range  -249 to    50.
TAATATACACTTGGATATTTATATTATGTAGGTTATTATTAAGTTCAAGGATTATTTAAGCCTTTCCGCCTTTTTTGTGGTTCTTACCAAAAGAACTTCAACGGACTCTTTCGCTAAGCTTTGAGTCTGTCTTTCGATTGTCTTTGTGCTTCTTTCTTTTTGTTTGCCGCCGTCTTTGCTTTTGCTTGTGCTTTTGTATTTGCTGTGTTTGCTCGCTCGTGGATTTCTGTGGAGTGAAGTTCGGTCGTCAGTTTGAGTTTGGTTCGTAGCGCGTTCGCACACGCGCGCTGTAGTAGTCCG
>543FP013545 CG5027_1            :+U  EU:NT; range  -249 to    50.
TATTAAAGATAAATTCTTAGAGATGCATATAAAAAAATTTAATTAGTTTTTATTTCGAATTCATTTTAGTTTTAAGGTTATAGTAGAATGAAAATCTTGAGTTCAATAATCTTTTAAAAACATAATCCAAACAACTACAAAATTAATAAATAAACTTGTTCAATTTACGCATTGGACTAAAGAGTATCTCCTTAAGTATTTTGGATATTTTCCACATCTGGTCAGTCTAAAGGGGGTGGTTTTTGCAAATGTTTTCTTTTGTTGTTGCTGTGGTCCGAAGGAAAATAATTTGGAACTGAA
>544FP003180 CG34117_1           :+U  EU:NT; range  -249 to    50.
TAGACATTTATAGCAAAACGATTTCAAAAGTGAGAATATAATATAATTAAAATAAATAAATTTTAAATATTTCGTTTGTCACAGAGTTTTACTGTGCTCGTAGTCAAACTTTTGATGATTTTTCAGATTTATTGATAATTATAAAAAATAAGATCCAGTGTTATTTTTCAAAGTGTCAATTTGTGAGAGTGATCACTGTATATTCATTGTATGACTAGGTGGCAACTCTGTTGAGAACAGCTGTTCGGCAGAAGCAATTGGAATTTTCTTAAAAATCACGTAAGTCGTTGATTGTTTATA
>545FP000593 CG15912_1           :+U  EU:NC; range  -249 to    50.
CAGTTGTTGCGAAAAATACCAGAATTTAGGCAATGTATTTTTGCGGCATTTCCAAATAATTGTTTGTATTCAAAAAAAAAAATAAACTCTTCATACAAGTAGAAAATCTGTAACTTTAAAATGAAGAAAAGCATCTTCATTTAATTCAATAAACGATTCTCAACTAAGCAAATGTGTTTTTGGAGGTTTTTCGAAAATTAAAATATACCAAATGCATATACGTAATATCTAGTGGACAAACAATACCACACTGTTGGCCAAAATGTCGTTGACTTCGCAATTTGTTGCGAATTTGAAACG
>546FP008195 maf-S_1             :+U  EU:NT; range  -249 to    50.
ATAATAATTAAAATATAAATTTGTTATTTTCGAACTTGTATTTATAACAAAAATCTGGATCTGCTTTATATAAATAATTTAAAAATATAACTAAGTACCTTATGCTACAAAGCCTAAAATCTAGGGATCACGTTAGCTTTAGTATATTTAAATTACCCGCTATTTACCACAGACGTTTTTTGTCTATCTGCCAACTCTATGCAATCCATTTCCTGTGAATGGCAACCAGCAGGTAGAGAGGAAGAAGAAGACACACAATAACAACGCAAAAAAAAAAGGTAGAAAAATCTAGCAAATTCT
>547FP006919 CG13185_1           :+U  EU:NT; range  -249 to    50.
AAAAAGTTGGACTTGATATTTGTAAAATTATTGATAATAATATTCTATTAACTCCGTATACTTCTGTTCTATCGAGTGAACACTGTCGGTCAAATGTAAACACCAGGCACAACAACAAACACCAAGCAAAACACGCATTTAGCGCTGCCAGACTACCGTGGCGTGCCGGCAAAAAGGTAAACAAACAGCGAGCCCTGCCACTACGTTCCGATCATATGGTGGACAACGAACAGGGTGGTACCACTGGTTGTGTTTGTTGCACGTGTTTTAAATTCGCGTGTGTTTTGCCATTCATTCCGG
>548FP014286 CG6914_1            :+U  EU:NT; range  -249 to    50.
TTTTTGGCCAAGCGGTGTTCCCCCTTATTTTAGCTGCTTTGTTTCTGTTCTGTGGGCTTAATTGAAATTCATCGTTGGCAGATTTCGATGCCGAGCTGACTGACAGCTGAGTGCGTGAAAAGATTGACGCTTATTGAATTGAGTCATCAGCTGCGGGGTGGTCCCACTCGGAGATTGACACAGCAACTGTTGCGTCAAGTCGTGTGGAAACAGCGGAAGGGATTGCCGTGCCTGAGCACTCCACAAAGCAGTTGACTTTGAAGTCAAATAGGCCTCGTGTCGAAATTCCAACTTCTCGGC
>549FP007153 fsd_1               :+U  EU:NT; range  -249 to    50.
ACTTGCGCCATAGTAACAAAGTAACATTAAATTCAATCAAAATTTATGTTTTCTTTTTTAAGCAAACTGTCTCTTGACGTTCGTATTCTGCATACTATTTGAAGTTTACAAATATATAACAATAAAGAATAAAACATAGAAAATAGACTAATAATTGTTATTTTAATCCATTCGCGTCGGATAACAACTCTGTCACCACCTGACCAACTCGCAAGCAAACAACAGCTGTTGAACCAGCGAGAGCCGAACACAATGAGTTTTGATGCCGATTGTGATGAGTTTATTAAAAACAAACTATTC
>550FP012826 CG3967_4            :+U  EU:NT; range  -249 to    50.
GCGCTGATTTAGGTCAACAGGCGGAGTCGGCAACAGCAGCAAAACAAATGCTGCTTATGCCGAGGGATTGCGCCCAAAAGTACACTCGCAGAAAAAGTCACAAGTAGGAAAATATGTATATATCTTGCGTTCCACATATGATAGATGTTAAATATTTTTTTGAACGAAATTCCCATTGTTATGTAACCCAAGAAAATTTCTCTCTGTGTCCACGTGTGGGCTTGCATCTGCTGAATCATTGGCGATGGCAATAGCAACAATGATTGGCTTGATTGCATGTGCAGCGTTTCCCACACAGCG
>551FP004973 CG31141_1           :+U  EU:NT; range  -249 to    50.
GCAATCGATAGTTCGGTGATGCCAGATTATATCATCGATTCTAGAATCGATATCGGACTTATCGATCAGCCAACGGTATGGCAAGGCTGTTTCCAAATAACAGTGGCAATTAAATTTATTTAAGTTTATTTAATTTGGTATTGCACACAAATCAATCTAACTTGCCTAGGGAAATTACTCAATTAAGAAGTAAGCATACAATATTTTTAGGCTTTCATTAGAAAACACGTGACAGCAAGGCGGTTCATCAGTTGTTTTATTTGTCAAATTGAAAAGTACACAATAATTAGGTAACAGAAA
>552FP011380 CG18094_2           :+U  EU:NT; range  -249 to    50.
GGAGGGCCTAGACGAATAGATTACGTCAGAATGGTGAAGCTAAGTTAACGTTAAGCTGCAACTCACATTGTAATCACACGACGTGGACTTTTCAACTTGGTTCTTAGCCAGAAGGATTAAACTTGAGGAGGAGCGAATTTTGGGCAAAAGCCTCGACATATTTAGGTAACACAGCGATATCGATAGAGTGGGTGGTAATATCGATTGCTCACCAGCTGATTTTGTTTACACTTTTGAAATACCCACCACCTGTTGTAGTCAGATGGTGGGGTGGGGTAGTTTATAATTAAAAGAACTTCT
>553FP006991 CG13163_1           :+U  EU:NT; range  -249 to    50.
CTGAGGAAAAACATTTCATATTTTGAAGAAATTTTTATGAGCCTGCTGATCCTGGTTGTTGTATCATATTACCCGACTGATTTTTCATTCTGAAGAATAAACATACTACACTTAATTCTTTTTAACTTGGGTGTTATTGGCGGCTTGAATTATCGATAACTCCAGCCGTCAGCTGGTACTTACCTGCCGGAACAGCTGTTAAAACAGACTGCTTCACATAACCTGACAACTCTGAGACAAAAAAATTGCACAAGCAAAAGAAAATCGAAAATAACCAAGAGATATACAAAAATATATTTG
>554FP000225 CG14628_1           :+U  EU:NC; range  -249 to    50.
AAAGAGTACGGGGAACTCGACGAAGGCTTTTTCTGCCTTGCTTCAAAAGCATACTTTTTAGCGTGGGATCATTGAAGTAAGGCAATTTGACCTTTAAACCGGATCTAGAGCAAGATTGAGAATATAATTTAAAACTGGCTAGGGACGATACCAATTCCTAGGCCCTGTAACAATTGGATACCAGCCATAGACTACCCCACTATTCTAGTAATTTTCAGATTTGTTCTATCTGGTAACACTTGCAAACGTCAAATTTTGGACAATCATCCAAAAGGAACACTGAAAATTTTAGACAATCAT
>555FP011509 CG9326_1            :+U  EU:NT; range  -249 to    50.
AAATTAAAGATAATAAACAATATTAAATTTAAATGGCCTGAGAACAGTGGAATGCATTTTTATGACAGGCTTTCGAACTCCGTACATAAAGTACATTTACCGTACCGACCCAACAAAGAAGTGGCGCCGATAAGCACAATATTTAAAAACCGATAGGCACACGTTATTTGACTTTTTGTCTGCAAAAGCTTTCTCGTTTTAAGGAGCTTTGATTTTGGCATCACCTGCAACAAAAGCGGTTTTCAGTTTAGTTAGCCTCTTTCTCACAAACAAGTCGGTTGTTTTTGCGCTGTTGGAGGA
>556FP009045 CG3625_2            :+U  EU:NT; range  -249 to    50.
CATTTTAGCTTCTGCCAATTCATTCTGAAGTGGAAATACTTTGTACTACGGCGATTGAGAGTGCGGGTGATAAGCGCACCTTATCAGTTTCAAAGCGAAAGCGAAAATACATACAGTGAACAGTCGAGCATGTTGTAGCAATACTTTGAAGAGTTTCACGATTGTTTGGAGGTGTGCTTAGTGAGTGACTACTGTATGCAATCGTATATTCCTTGCTGCTAGTGACTGGACTCTGGCTACTCCACAATCAGTACATATCTGGCACCAGGAGATTCAACATGGCCAAGCCCAAGTCAAAAT
>557FP005670 CG1972_1            :+U  EU:NT; range  -249 to    50.
GACCGTTTCTCGAGCGGCAAACCATTGGCGCGAGTGTTCCCAAATGCAGATGTTGAATATTGTTTGAACAAAAGACTTATTGTACTAAAGTTGTATTATTCACATATAATTAATGTATTCTATACATATACAGACAGAAACATTAATTTCAATTAAGCTATTAAATTCTTTGAAACTTCTTGGAACACTCCAATAAGATCTGCCAGTTGGAGCGCGTCGTTGCCGGACCATCCACACCGACGGAGTGGCAACGCCATTCGTGCGGCCTTGCTGTTTACAAAAATCACGGTCGACTTTTTC
>558FP001516 CG32649_1           :+U  EU:NC; range  -249 to    50.
ACTTAAGCAGTATTCCTAGTTTTTATGGAGTATTTAAATTTTTAGTTGTTTAGTTGTTGAATGTTTCTTTCTAATTTTGCATAAAAGCTGAAGCAAGCTAAAAGAGCCAAAGAAACAGCACTGGCTTCAGTGCAAAATCTAGTGCTGCAGCAAGCTGGCTTTTAAAAGCTAGAAAAAGCTCAAGATGCCATGGTGCCACTGTTAAAACGCCAGCATGGCAGCACTAGATGGCCAGTCAGCTGTTTTGCCAGCTGATTTTCGCCGCATTTTCACAACATTACGCGATTCTTTGAACTTTTT
>559FP007350 tra2_1              :+U  EU:NT; range  -249 to    50.
ATAAATTGTACTATTACAAAATCCATATAACATAATGGTTTGCTAACCAATCAAATAGTATTGTTTTCTTGTAGTACAAATTTTGTTTATTTTCCTATATTTCGTTGAATAAAGTACATAATAATTATGCTGATTTAATTTGTTAAATATATTCGATAACATTAAATAAATTCCGCTTGTGTTTTTTTTTTCTAAATGGATGACAACGCCGCATAAGGGTTAAAGTGCCAATCGATAACGCACGTCCTCACCTATCGCCACCCCTGTTGAAGCGTGCGTCTTTCTAAACGCAGACAGAAT
>560FP005305 CG14545_1           :+U  EU:NT; range  -249 to    50.
AGCGTCAGCCGGCTTCTTTTTCCACAAAACCTTTTAAAGTGGCAAAAACTTATAGGAGTCCAAAAATATTTGATAGTGTGTCAAACCAAAAAAATGGTTTTACACATGCTTGTTGGCGCCGAAAAACATTTGAATTATAGTCTTGCGTGCAACAGCCCACTGTTATGAGTTAACAGCACCATGTTTCAGGGTACCGAAATCTACCGCCAGGTGCTGCAAATTGCGGATTGCAAGTGCAGCCCTCGCTTTACAGTTATTCCCGCCACCACAAGATCAATTGGAAATTTCACAATTTGCCAA
>561FP006789 CG12325_2           :+U  EU:NT; range  -249 to    50.
CACTTCCTGGTGGTTGTCCGTACGCGCCTCCTGGCGCTTCTTGTGTAGGTCCAGCAAACGCGCCTTGCGCTCCGCCAATTTTTCGGCAGCCGTTTTCGTCTTTTCCATAGGTAATTTTTATTAAAAACTTGTTTTGTTTTTAGAAATTGTGAAAATGCGTTGTTTTCCTTTCTTTGATATTTTGGTCGGTTTTGGGCCGCGTTGGCAGCACCAGTAAAAACATCTGTTTCGGAGCGTAGTACAGTAAACAACTGGTATGACAGTTACCGTAAATGTGAAGTGATTATTTTATAACATGAA
>562FP008181 Mgat1_1             :+U  EU:NT; range  -249 to    50.
ATGTTCAGGACTTTCTCGAGTGCCAAGTGCGCAGGCATATGCGACTGGAGTTGCTGATTCCCAAGTATCCCAATGTGCCTTAATAAGTTCGAATTAAAGCGAAAAACAATGCAATTAAAAAGTAATTATAAAACAAAATCAAATTCAAAATTACCGCCAATTTAATTGCGAGTCCCCCTACTGAAGATTTTTGGCGTGATGCGTTAGTGCGTTATTTCACTCCTCACCGATAGTATCGAGCGGAGGACCACAGTTGCCCCATCTCTAAAACGCTGGCGTTTCACGAAATGGTTTACATTT
>563FP009435 CG3332_1            :+U  EU:NT; range  -249 to    50.
ATAGTGCCAATAAACACTGTTTTGCCCATTTGGTAGGAGTGCTTACTCAGGGTCGGAATGATGACCCTTAGAGAGATAAGATACTTGCTACTGTCTTGGTTTTCGGGCATGGAATCTCTGCTAGTATCTGGGTATTAACTAACCACAAATTTACGTGTGCCCGGGGCGTTGGCTATCTGTATCTGTATGTTGGTATCAAAAGCATGAGGAAGACCCCGAAGATAAGTATCGATGTCTGGGTTTGGTTTCAGTTTTCCCAGAACTTTGCTGCCATCTGCACAACTTTACTAGCGGTGGATT
>564FP011748 Gale_2              :+U  EU:NT; range  -249 to    50.
ATTAATTACGATTTGTGATTTTATACGCTTTATAATGAAAACTATTTTTTTACCACCCCTATTCGCGTCTCCAGAATGTTTTCACATTTAAACACCGATATGGGCGCACTTCTTGTTTTAAGTTGTTCATATCGATAGACAGCCAAGAAATTTATCGAGACGAATCCCACTGTGCCAGGTAGCTGAAAAATCGGCGAATATGGCAGCGTCGAACGAGCCATGTCGCGTGGCAACGCTACCACTTTGTTTACTTTTATTCGGAGAGCGAAGTGAAGAGCACCTGGAAATTGCATTAATGGG
>565FP010502 CG6750_1            :+U  EU:NT; range  -249 to    50.
TACATCGAATTCCTGTGATTTGTTCACATAATTGGGGTATTCCCTGTGAATATTGTGTAAAAACATATATTATCGTAAATATATCAGCTTACATGCATTTGAATATACTGGATTTGGGTACAAATCACAGGTAATTAATCACTTATTCACTTAATGTGTTCAATTAAATAAGTGTTCCTATGTTTTTAAAAGTGAAATAAGCTATCGATAAATGTTCCGAACGTGACCTGTCACATTTATCGGATAAATAATCGACTGTCATCCCCAATCCAATTGAGCCAGTTGGGTGAAAATTGGGCC
>566FP013895 CG9231_1            :+U  EU:NT; range  -249 to    50.
TATTTCAGAGATGGTCACACTGCTTTACTTCTAATATTTTTCCCTACTATATATTTTTAAATATCAGATTTATTTTTTCCAGCAGTTTTAGCACCATCAAAATTTCACCTGATTAACAAAGAATTTCCAGTTTAGTTTAGTTTGTTGTTCATTTTTTCAATCACTTCATTGTACAGTGTGAACGTCTCTCAGGGTGACCAAAGAAATCCCAGCTGTTTTCACAGTTATCGACCGTGTGACAGCTCTGTTATGTTAGCAACCACTGTTAATCGAATTGCATAAAATTCCAATTCTCTTTTG
>567FP009967 CG11266_1           :+U  EU:NT; range  -249 to    50.
GACTATGCTTGCAAATTTGTAATCAACTGGTTGCATGCTGCCGCATTAATTGCCAGCCTTAATTTTGCTTATGTTTACCAACAGAATTTTACTGTATTTCGACGTGATGGTATTTGATTAGAGATGTGACATCAATTCCCATAGCAATACTTAACGATGTTTTTCTCGGTATCGATAGATCGACGTTTTGCAAAGCACTTAAAAACTTTTTGAAGTACGGTCACTAGTTATCGATTGTTCATCATCGATAAGTTCTGTGACAACCCTGAAGCCGAAAACAAGCAGCCACGCTAGAGAAGA
>568FP003157 St2_1               :+U  EU:NT; range  -249 to    50.
AACTTAGCTAAGTGAGATCACTTTAAATAATCAGACCAATAAGACAATTTTCAGGATTTTCACTTTAATGATTTTGAATTTTAGTTATTCAAAAACCTGATCTTAGTTTCAGGCAACTTATTGAAGCCTTAATTCACCTTACAAGAGCTTTTTTTGCTGCACAAACCAGTTCGTGTTGGTGGAAAGTCCCATTTCAGTGCCTCGTTTGAACTTGCACTTGCACTTGCCACTCGACTTGACTTTGACTTCATTGTGCTTTGGTAATTTGGCCAAAGCAGTTGAAAGATACAGGAGCCATGC
>569FP009044 CG3625_3            :+U  EU:NT; range  -249 to    50.
ATTCATACAAATTCAACAAAGCTAGTCACAATTTAAAATGAATCCACATCTTCACAGATGTATTCAGCCCACAATCAAAATGTTAAAACTTTAGCTCATATTAAATCTCGATGTAGCTTACAACCCTACAAGGGGGTACATACATATATGTGTATATCCGAACACCTGGTATTGCGGCCCTGCTTCGGCTCGGGCACACTGTTCCACCGCTCGCCCCTTTTTTTGGGGTGGTTCCGACTCGCAAGCAGTAGTACTTTCGGAGCGACAGACCAGACCGGTTTGTTTGTGTTTTGGTGCCGT
>570FP010635 CG34163_1           :+U  EU:NT; range  -249 to    50.
CCAGGTGTGCCACGGTAAAATTAAATGCCAATCACAGTGATGCGCGCACAAAGCCACCGAAATTGTTTAAGATATTAAAACTGAATGTAATTATTAAATTATCACGCAATGTAGTACTTCGGAACTTTTTATTTGTTAAAAGGACCTTTTTATTTAGAATTCGTTTTGTTAAAATTACCTTTTTGAATGACTAAACTTACACCGCCTACTCTTCTTCTTATTTTTTGTTTTGCCATTCACCACGAACTTAATAACAACTTAACACGCGGAGATCTCCACATAAACAATGGAAATTAAAGT
>571FP013331 blue_1              :+U  EU:NT; range  -249 to    50.
CAGTACAAGTGATCTGTTTTTAGAAAAAGATTATCCAAAAAGTTAGCTTTAATTTGAAACTCAAATTGAATATGAAATTTTGGATGCTTGGAGATTTTGGAGACTTGAAAATAAATGTATTTTCTTATTAGGCGAATTAAGAGCAAACCTTGTTAATTACATATAGCTCGAACTTTGTTTTCAGTGTAATAACTGATAAGCCATTCAACTAAACAGTCGATATGTTCGTTGAATGTATAGATTTTTGTTACATCTATGAACGGTCATACGAAAAGGATATTCATTTGTTTATTTTAGTTT
>572FP009542 CG3714_2            :+U  EU:NT; range  -249 to    50.
CTAACATTGTTTTTTTTGCGCCAATAATCTGAAAGAAACAACAACTGAATCGAATAAAGAGCTAACAAAATAAAAGTCAAAATAAAGCCAACAACCGGCTGCCAATGGCAACACAAAAACAAAAATCAACAAATTCTCCCAGCAAACAAAAAACTGCATTTCGCTCTCGCTCTCTCGTTTTCTCTCTCTCTCTCTCTCTCTCTTGGCGCTCTCTTTCATTTAACCCGTTTGCTTTTGATTTTCGAATTCAATTCAACTTCAAAAGTCGAGCGGAAAAGTTGGACGCGCGAAAAACCAGAG
>573FP011635 CG17018_3           :+U  EU:NT; range  -249 to    50.
TAACTGAATAAAAATTTGCATTAGTGCGTTTTTGCATTCTATCCAGTTCTTTGTTTTAATTTCAAGTGTATCTAGAATAACTAGAATAAATGTCAATGCAACTGATGTAATGTTTCCCTCAGATGAATAAATATCTACTACAAATTTGTCTCGGCAATGTTCCGGGTTAGGTGCCATTTTAAAAGGCATTTTGGTGTTTCTATGTTCTGTTTTGGCCAAATTGCATATGTTGCATTCGTTTATTATATTCTGAATTAGTAGCTGGCTATTTGGAATAAATCAAGTAAATAAATAAAATTT
>574FP014321 ARF1_2              :+U  EU:NT; range  -249 to    50.
CAACGTACGCGGCTGTGGTGAATAGTGGAAGTATTAGTATTGGAAGCCGCACGAATTAATCGTCGGTGCTTTGTTTATAGCATTATCGTAACAGGAGACAAGGACAAGCTCTCCTTTAATTACAAAAGTGATAGCTAAATTATATAATTGGGAACATTTTACAATCTCTGTTCGGCAGACAATAGTGACTTGTGCTCATCGACTATCGGTAGCGGATGCTATCGATACATTTCTCTCCATTATCTTTCTATTCGCAATTCGGTGTGTGGTGTGTTTGGCAGCATAGAAAATTCAATCAAA
>575FP007154 CG4670_2            :+U  EU:NT; range  -249 to    50.
TTTAGGTTTTAAAATTTTGGGAGCGAACTAGTTCGCAGTAAAAATGAATTCGTGTAGCTAGTAGTTTATACATATATACCAAATGACTTTTACTGACAATAAAACAAATTAATAGGCAAAGTAATTTAAAAATGCACAAATTATATGGCACGAAAAACGTTTAACATCGTTTCGCTTCGCGAGTTTTGAAAATAGCTGAAGAATCGTAGCTAGAAAGCAGACGATTTGGCATCCCTGGCAGCAGTTAATCAAACCACTTGCGACCGTAAAACATTCCAAATGCTTCGGTGAAGTTAAATC
>576FP001648 UBC3_1              :+U  EU:NC; range  -249 to    50.
TGCGAACAATAAAATTACCTGCGCAAAAATGGAAAAATGGGATAAAAAACAAGATGAGTAGCAAAGAAAATATTTAAAGATATATTTGTACTGAAATTAAACTGAGAAGGAGGTGCAAACGTGTTGCAAAAAAATTGAATTCACATCTAGGCACCCTAGCAACCCTGTCATTTTGACATTGCCGCTCACACGCACGCCACACAGACGCACGTTAGTCACAGCAACGCACACACACACTACCAAACGGCTACATTTTTTTTCGAGTGTGTTCGACATTCATAATTTTTGTGGTGGAGCTGC
>577FP007643 CG33458_1           :+U  EU:NT; range  -249 to    50.
TGGAAGCAGCAAATTGAACATGGCACATTTGAATGAGAATCATTTTTGCACATTAACCATAAATTACAACACATATGGCGGCCCTCTATTTATAGATATGTATAAAAAGATATTTGCAGCTTTAAGTGTATAATGTCAGTACGGATATGCTTCCATTTAAACCAGAGCTTACTCATTAGTATATATTTGTGATAAGTAAATCGTGTGTACTGCATAATTTTATTTACAGCATTGCATCAATTGATGGTCAGTTGCATTCGACAGCTTCGAGATGAAGCTTATTCCAGCTCTGCTAGCATT
>578FP010927 CG33308_1           :+U  EU:NT; range  -249 to    50.
AATTGAGTTAGGCCCCGAGGCCCAGGAATAAATCAGTGAAATCTGCAAAGGATTTTTGGTAGAAAATTGCATTCAACACGAACTGTACATGAAAAACAGAACAACTTCCATTTTGACGGTCGCAAATTTTCTGTTAATCTATATTTGGTTAATTCTAAACAAAAAGAAAATGATAAATATTAATATAGAACACAAAAATTATACAATAGGAGATGTTCAATTAAATTGTTTCTAACTTTACAATGGCTCAGAAAAATTTGTCAGTTCAAAAGTCAGTTACTATTTCAAAATAATTAACTC
>579FP003197 GstZ2_3             :+U  EU:NT; range  -249 to    50.
AGAGCCTCGGAGAAAATCCCTGTTATCTGTGCATAGAAATAAGCGATAAGTGCGTAATTGAGTGCTCTGGCTTATCGCGAAGTAAACCAAATAGCCGCGCTAAATGCAAATGATTAAACCAGTTTGACTAGGCTTGTTGTGCGCCTACTAACCCAACTCGTTATCAGCGGCAACCTGTTCTGTGCTATTTGTGTTGTTTGTTGTCTCCGAATTAGAATAAATAGATTTCGTAATAGAGTTTGTGGGCCCGTCACGCCATTCGGCGCTGGCCAGTTGTGGTAAAATGTCTACTAATCTCTG
>580FP007325 CG30075_1           :+U  EU:NT; range  -249 to    50.
GGCGAAAGCATTACGGATGGCAGATTAGCGCCGGCTAAAGCTGAATGAATCATAGGACCGGCAACCAGGTGATACTCCGGGTAATCCTTTCGCTATTCTGTAACAGCCTAATTAGTGCGGCGTGTAATTAATGAGAATGCTGAAAGACGAGACCCCCTTGACACCGAGGTGCTAAGTAATTGTTGAGTGCCCATACCCAACCACTAGCTGTCATGCATGCTTACACTGCGAAAAGTAACCCTGGAACTTAGTGTTCGTTCGCAAAGTGTTACATTTGTATATCTCTACTAGCATTGTGCC
>581FP005863 CG15554_1           :+U  EU:NT; range  -249 to    50.
GCTTGGACCCTCGTTTGTCCAGATCTGGCGGCACCTCGTGATCGATCCAACTGGACTGACAAATGCATAAATCACGTGCCAGTGCCGCAAAAAACCGAATCCGATTTTATACAAATCAGAGAATGGAGATCGGAGAACGGAGAATGTCTGCGACTGGCTTCGCTGACTAGTTGGTAGAAATTATGTAAATGCATGAGACTAGACCCTGAACTTGAAGCGAGTCGGCGGAGCAGAAGCTCGGACCCCTTCAGTTTGCTGCTGAGTTAACTGGAGATCGGTCGAAAATTTAGAGTGCGAACC
>582FP002413 Tak1_2              :+U  EU:NC; range  -249 to    50.
CGTTTTCCGCCCCGCCGAGTGGGAATGATGCCACGGATTTGCGTTCTGGCCGCGTCATCGTCATCGGGGCCTCCGTATATAGTATATAACCTCCGACACACCGAATTCCCCCGGCGGTGCCGACCAAATACGAGCGATCTTGCCACATCTGCGGAGCGTTTAGAAGGCAATCCCCGGCGCGAGAATTGGCGCGTTTGTTTGCTCTACGGCGGACGTGGATGTGGATGTGGACGTCTCGGCTTTGGCCTCAGTGTGCGTCCGAGAGCCGTGCGATATTGAGTGGTACGCGAAATGTTCCGG
>583FP004815 CG17625_1           :+U  EU:NT; range  -249 to    50.
CCAAATGAAATACAATTTAAAATTCGAATGTATAATAATAATTACAGTGTTGCCCAACTAATAAGTCTAGTGCCCTCATTGTTCATAAAAAGCATGACCATTGAAAATGTATTTAAAATTTGTATTTTAAGCTTATATATTTAGGTAGCTATTTATTTAATAAGGAAAAGCAGCCGGTTAATAAAACAATTTTATTGAGTACGTATGCCTTAAAATGTCATATCTAACCGGTAAATTGTAACGGTTTCCAGTTGTAACTGTTGTTTAAAGTGTTCAATTTGGAGATTTAGAGATTATAAT
>584FP010940 l(2)35Be_1          :+U  EU:NT; range  -249 to    50.
GGCTTAATAATCTTTGATTAATTTGATTTTGATGAATATTATAAATAATACAGCCTTTTTTTAAATGGCAGACTTTTCAAATAAAAGAATAATTTTTTTATAATTCCTACCATTATTTATATAAATAGTTTTTTTTTTTTTATTTGAAAAACCAAATGTACTGTTCTTTTTAAAACTCCACTCTTCGTTTAGTATATTTTTAAGTGTTTAGTATTTTTTTAAGTGTACTTAAGCGGCTAAGCAACGGTCACTTTGAGAAATAGAAAACAAAAAGTTGAGCTGTTTAAATTCCGGCTTATT
>585FP009068 CG13692_1           :+U  EU:NT; range  -249 to    50.
TACGCGATTGATATTAAATGTTCAACCATTTGTAAATATTTTATATATAAAATAAGCCAGAAATAACAACATGTACGTGCTTACTGAACTAACTTTTACAATTTTAATTTAATTAATTAATTAATAAACTTTGGTAACCAAGGCTACCTTTGTTAGATCCATAAATAAAATCCAAGTAAAAGCAAAAATGTCCACCTGCATTTGCTTGGGCCCCAAAAGAGCGGGCAAAACGCACCTTTTGAAAGCTTTACAGGATCCGGAATCCATCGATGAGACCACGTTTTCCATGCCCACCATTGG
>586FP003997 CG31294_1           :+U  EU:NT; range  -249 to    50.
ATGCCACAAAATTTTAATTGAGCTAATCCAAAAAACCACAGGCTGCTCCATGGCTAACGAGCCAGATGTCAGTTGGCTTGTCTGTCTAATTTGCCAGCATACACATGTTGCATGCTGCACGTTTCAAGCGTGATGAAGGGAAGTGGAGTCAGGAGGCATTGGACTAAACCTAATGATAATTGCTTTCTCGACAAGATTAGCCAAGTTGGCCATTGGAAAAACATGAGAGTCTGGTCTGCCAGTTGATTCACACACTGAGTTTCAAATACAGATCAAACATATAAAATACTCAAATACTCA
>587FP011385 Top3alpha_1         :+U  EU:NT; range  -249 to    50.
AACAGCAAGTTATATAGAGAGATATAATAAATAAAATAGTTTCGTATTTCAGGAGAAACAATGTCTATTTTTGGTTAAAGGGTGGCAGTCATACCAACAGAGAAAAATTGCTATTTGATTGGTGGTGTTACTTCTAAATTCAATTTTTTCAAAAGGCGCGCCACTTTTTATCGGTGTTACCAGCTGGATTGACAGCTGCGCTGCCAAGAAATCGATGACCGAAGAAAAAACTTCGATAAATTCATCGATGTTCTTCCTCTTCATATGGCGCGATCAAAAGTTTGTTTTTACTCTACTGCG
>588FP008445 pgc_2               :+U  EU:NT; range  -249 to    50.
AGACCAAAAAAGAGGCCACAAAATAATGCTGAATGTACATAAGATCCATTGCGACAAAGAACATAAAGTAAACAAAAATCAAGCAGGGCATCAAATTTCCTGTGATTCTGTATAGGGTTTTTAATGGTATTTTTCGTATATACACAAGTCCAACCAAAATTAAATGGTTCACTCTAAGCTTTTTATACGCTTAAAAAAAATAGAATTTTGAAAGCTCAAGTATGGTCAGATCTTAAACGAAGATCCGTTAGTTTAACATTTTTTTTTCTTCAAGAGAACAAGTTGAGCGTGGGTAAGTTT
>589FP010546 aub_2               :+U  EU:NT; range  -249 to    50.
AATTGCTCGTGGACGTGGTCGAGGAAGAAAGCCCAATAATGTAGAGGCCAATCGCGGCTTCGCTCCTTCGCTGGTAGGCATTTATGTATTTTCATGTTTTATTTTTATCCAACTTATCCAAAATTAGCTTGGCCTTGTCTTTTAATGTGCATCCCATTTCAATTTCTATGTAAGATCAGCATGCGTATCAAATGTATGTATGCATAATGTTATTGTGTGTACATCGTTTGTACATTACATTACATTTTTGTAATACGTTAAGGTCGAATAGCATGTTTGTACATCATTTTGCCATGAGTT
>590FP010418 RnrL_1              :+U  EU:NT; range  -249 to    50.
CTAAACTAAATTTGTTTTTATAAAACACCTGTGTATTGATACAAGCAGTTATTTATATATTTATTTGATTATCTAAAATGATATATTTTTTAAGAATATGATATAAATGTGAGTGGAACGGTTCGAAATAATTTTGTTTCTTGATCGTTTCAAAGTTAGGCGTTTTGAAAGTGCGGCATTTGATCAACATGTCGCACGGTAACACTAATAATGACTTTAATTTGGCGCCTTTTTGTGCTTGCAACAATCAATTTGCCGCCTCTTGTGAAATATAGCAGTCAAGATGTTGAAGAACAAGTC
>591FP005704 Zip99C_2            :+U  EU:NT; range  -249 to    50.
TATCAGTTATGTACAAAGTACATATGTTTCTCTGTAGATAATTCCATTGTTTTATCGTGCGGTTTCAAATAAAAGCATCAGAGACGTTTTCGAAAAATGTGTTGAATTTTTAGAAGTACATGATACGATACTTCTTTTGAGCAAACTTCCAACTTCCGCATAGATCTCTTGATATGCCGCATAACTAACCTAGTGTAAGATTATCATCTGCACGTCACTAATAGCGGCCATATTTGAGTAATTTTGAACAGTACTCAATCTAATCTCGAATCTGTGCTCTGAACACTATAATCATATTGA
>592FP013478 CG34451_1           :+U  EU:NT; range  -249 to    50.
GCACTAAAAAAAACGAATCAATGTTTAATTATAGGAACTGTTTAGCCATAGCACTTATCTTCCTATTTTGCTAAAAACCACTTAACCGTAAACAAAATAGTTTGATAGCTTCCGTCCGTTTTTAAATACCAAGCATGAGTGCACATCGACCCCCGAAAATTCAGTGGGTTAAATTATTTCTGCAGACTGATAACTGTCTTATCTTATATTGAGTTTTCCCATTCATGTGATCAAACTTTAATAATAGTCAGTTTAAAGCCATGACTTCACCTAGACGCGTCTATTATGGCCTTTTTCTGG
>593FP010198 Glt_2               :+U  EU:NT; range  -249 to    50.
AAGGCATTAATATAATGAAAAGGTAAAAGTTAACAGAACTATTGTGGTAAAAAAAAGGATTTCAAATATACTTTGAATAACGCGTTAAATGAAGAAACCTTAATGTTTGAAGATTGCTATTTTAACAAATTGTTTCATAATCAATGTGGGTTCCACAACTGTTCCATTAAGTTGTATATAAATATGGGTTGAACTTAATTTAACATGGCGAAATACACTTCAACAACAAGAGAAGCTTGACCCACAGATAATCCTCTATCGGCAGCCGACCGGATGAGATTAAGACCGTCAGACGCAGCA
>594FP002308 Sec61gamma_2        :+U  EU:NC; range  -249 to    50.
CTCCCCAACGAGTAAAAATAGTTAAGGAATGTGAACAAAAATTCAACTTTGAATATAATAAAATTAGGCTACAAATTAGCTAACGTTTGGAGCATTCCAAAGCTTTCATAGCATCCAGCTGCAAAATAGCCAAGCTGGCATCCCTGCCACCACTGACAGCTCGGCCCCAGTGTAGCGTAGCCCTGGCGTTTGACAGCCGACGTGGAGCTGTCATCGGCAAACACATACGAATAACGGGGTCTACGCGGCAGTCGACGATTGTATCTCATTTAGTTGGAAATTCTGAATTAAAGCGGAGGT
>595FP004430 CG5555_1            :+U  EU:NT; range  -249 to    50.
TTTGTTTTGCTTCTCTTTTATTTTGACTTGGTTTACGCGCGCGGGAAAGAACGAGATGACGACGTAAGTTTCGTAAACTTGTTTTTGTTATGGCCCAAATCACGGATGACGCGAGTCTGGCTCACCGAACACGTCCGATACGCAGCAGCAACAGCAACGCACTGGCTTTGTTTTGGCCAACTCGCCAAGCGGATCCGACCGAAGTGGCCACAGCCGAAGTTGTCAAGCGAAGCCGACAAGTTGTATGTTACTTCATAGCACACTGTTCCACAGGAAATCACTTTTATTTTATTGGCTCCA
>596FP006481 CG8216_1            :+U  EU:NT; range  -249 to    50.
ATTAATTTTGCACCGCTGCCACAAATCACAGTGACGTCATGGCCGAAACTCCCGCAGCCAAAACTCAAAACACACATACACGGGGTATGGTGCGGGCGGAGGGGAGACTCCATTAAAACTGAATCCTAGGAGCTTTGACTGCGCCACAAACACACTTAATTCATAAAAATCCAACTAAAAGCTTCGTAGCCAAAAAGCTCCTTTCCGGCAGCTAGCCGACAGGTGTTGTTTGAGCCATTTCAGACATTCAGTAGCCGACAGGACGCCCAGCCAGCAGGTATGTTGTGCGCCATAAGGACC
>597FP004449 CG3517_1            :+U  EU:NT; range  -249 to    50.
GTACGACAATCTTTCCAAACAAAAATAGTGAATATTTTATTCTCTGATAAACGGAAAAGCATTTGATTGTTAAGAGACTTACAAATGAAAATGTACTGCGGATGTAGTTTGATTTATTGCAACAATTGTATTTCGCACTTGTGGTTATTTTTAAAAAAAACGAAATATTCCATTCCCGTTTTAGTTTACCAAATGGGAAAAACTCGAAATCTAGCAGCAATTGATCATTTTAAATCCTGTCAGGCGAACATTCGCCCATAACATTCATTTGGCTTGTCTCGTTTTATCAACTAGTTAGAA
>598FP010026 Myo28B1_2           :+U  EU:NT; range  -249 to    50.
TTAAATGCATCGCAGATGTGGTGCGAACTGTTTCCCTTAGATTTAGTTCTCGCCCATTTGCCATTTCTTTCGGCTCATCTCTCGCATTTTCCCATTTCCGCAGATCAGCCAAACGGCAATGGCAATGGTAATGGCAAAGAAAAGCGGCCGAGTGGCAGGAAAGGCAAACAACGGCATGGAAAACTAGATAATGTGGCAAGCGAATAAACAAATCTCGCCATGGGCCCCTCTCTATATACACAGTTGGTCAGTTCCGCACAAGTCGGCGTAGAAAATGGACGCCGGCTATTCGCCCCGAAA
>599FP001379 CG2247_1            :+U  EU:NC; range  -249 to    50.
GTCTCCAAAAATGGCAATTTCGATAAACGTGTCTTTTAGTATTTAAGTGTTGAGATAAATATAAATATATATATAAATATATGTTAAGACATTCGTTTGAATAAAATCTGTGATCTCAGTGAATGTATATGCCGGTAAGTTTTAAAACATATCATATGCTAAAATTTGGTATTTACATGTGTTAGAAAATCCTACAACTCATTCGATAGTATTGAATAATCGTTGTCGAGATTTTCCATCTAACCGAATAATTGTGTGAGTGGAAGTCGACAAGTTAAGTACGCTTGTAGGTTCGTTTTA
>600FP008962 CG3776_1            :+U  EU:NT; range  -249 to    50.
GTCAGCACCATTTTCTGAAGGGTGCTATCGATACATCGATAACGTACTCGGGGGTCTGGCAACGCCTCGGGGATGTACTAGTTTAAGCGGAGTGGCAAGATTTATTTAAAAAAAATATTTAATAACAACTACTTTGTGCGGTTTCCAGCAGCTTGGATGTGCAAGATCCGGCCATATTTATATTGTTCGAATTAAGTTAGAGCAATTAAGTAACGAAGCTTGGTATATTTTATTTATCTACTTGCGGTCACACTAAATTGGCTAAGAAAAACAAAAACAACTTTTTAGCCCAGTTGCAGC
>601FP005355 CG14238_1           :+U  EU:NT; range  -249 to    50.
ATTAGCTAGAATTTATTTAAGATCCATATTTTTTACTCTCTCCTTACTATGAAGAATCTTTACTTTTCGGTCTGCAGTTCGTCCCTGGACAAGCCGAAGATGATTCGTCCTGAACGCACACACAGGACATCGGGACGGGGGTCCGTGGCCATTCACCAATTACGCGCCATTCGCGGCTGTGTCCTTAATTTCTTAAAAAGCGTTTAAACATCTAATGAAAGCATTTGGGACCCCGCGATTTCTGCTGTCAGTTGCGTTTACCTTTTCGCCGTGTGCGGTTCGCTTCGTCGGTTCGGGTCG
>602FP001823 Efhc1.1_1           :+U  EU:NC; range  -249 to    50.
TTTACGTTTTCCGTTTGATCACCCACAAATTAACTTTTGTTTGATATATTGACAGTATTCTTGTATTTTATTACTATTTTATGCATTGACAATAAGAAGTAAAGTTTAATGCAAACCGTGGGAGACGTTTGATAAGTGTACACGTAGTGGATTTTTTAAAAGAGGCCAAATCTATAAATAGGAAGTATGCGGACCTGGAGAAATAAAAAAAAGAGTAGGCTCCGCAGGATCTGGACTTAAATTTTCTTCAATAGTGCTCTGTATTACATTTAGAGCGTACACCAAATATACAAAATATTT
>603FP012073 CG1869_1            :+U  EU:NT; range  -249 to    50.
TTGGAAATATTTGTAGATATTAGATAATATTAATTTTTTGGATTATTTGTACTGCTGTTCATCTAAGAAAAAGAATTTAATTTGGCCATTCAGCTGGAAGGTCCTACTGCCTACCACAACCCTATTGATGGCCATTAAAAAGATTTTGTAGACACTAATATTTTCTCCCAGTGTCTACGCCGACGTCGCTGCCGTGGCCGTTGTTGTCGTCGCCTTGTCTTCGCAGCTGGCGGCGGCAGCGCTCGAATCAGTTTCAGTTTTTCAGTCCAACGTGCGAGTTCGAAGCGACAAGCGGTCCAC
>604FP013250 ste14_1             :+U  EU:NT; range  -249 to    50.
CAGAACTCGATATGTCGATATGTAACAGTGCATAACTATCGCTTATTGTTACAGGGGGTATAGGCTAAAGAGAATTGCCCGCATAATTTATTTTTAAAACCATTTTCTGCTAAACGTGGTGTTAAATATTTATTTATTTAATTTAATTTATGATTTATGATTTATTTTATTAAAAGCTGTAAGAATTATATTACTGATTTCTATGATAATCACGAGCCTATACTTTAGCGGTTATTCACTGTGCTGCCTATCGTTATCGAAAGCTTTGCCGGTTTATTTACATTTTGGCGCATTAAACCA
>605FP011736 CG34269_1           :+U  EU:NT; range  -249 to    50.
AAGAATGTTGCAGTCTACCTTTTAACATGAAAACATTTTTACTGATCTCGAAAGACCTTGATTTTCAGGTATGATTTTCAGATTGTGCACAGAAGTCATTATCGCATACGTAATGGAGCAGTAGACAATAAATATTATTTTAAAGTATTATACTTGCTGTGATTGTATTATATGTGACTGCGCATGTAAAATATGTCTGTATTTTCAGATTGCATGACAAATGAATGGGATGGGGGGCGAAAACTGAGCAGGCCATGCTGGTCCTCGCATCCTGCCCCTGAGTTAAAAATGCGGAACTAC
>606FP002692 CG14669_1           :+U  EU:NT; range  -249 to    50.
TGAGCCTGTGAAATGCAACAAGAGAAGTGACTCGCCATCTGAGAGCTCTCTCTCTCTCTCTCGCTCTCGAAGGACTCGTTCCTTGCTCTTTGCAGAGATTCGTATAAGAAAATCTCTCCTCAGCAGAGGAGAGCAGGGCAGAGGAGAGCAGCACAGCAGAAACCACAGACACTGTTACGGGATCCGCATTTTGGCCAGGACGAAGCGAGCGTGGCGACGAACGACAGCCAATGGCTTCTATTGGGAGCCAGTCAAACATGGTCCATCGACGGGAGATGAACAGCACCGAGAGCAGCATCC
>607FP009725 CG14015_1           :+U  EU:NT; range  -249 to    50.
TTCCCTTAAATAACTTAGCAATATTAATGTGTACAATATTATAAATCAACTCACAATAAAATGTCCAAAAAAAATAACAAACTCGCATATGCTTTAATGGTGAAATGGTAATTGGGAACTCGCTGGGCATAGTTTAGTGTGTCCGTTTCAGGACATGCGCAATGGCCAGGAACTTCCGGCAGCTGCATTGCGACAGGAAGAGAAGGGGTTGTGGGGTGGAGGTACGAAAAACTGGGGACGAAAAACAACGAGGACGTCCAAACAATGAGAGAAAATGCACGCTTGCGAAAATGCTGCTAA
>608FP002212 bnb_2               :+U  EU:NC; range  -249 to    50.
ACATTCAAATGCACATTATTCATGGGACCCGGGCTCAAGAACCCCATTAGATTTGAATTCGAACCGTTATATCTGATATTTTTTTGTTTAATAAATTAAGCTTTATCGATGGCCATTAAATGGCCGAATTAATTAGCATAAGGAAATAAGCAGATGGCCGTCTCGCGGTCCAAATTTGCAAGTCAGTCGTTATCAGATGGTCCGAGATGGTTAGTTTTGAAAAACTTAAGTGATCACCGTTTAAGTGGCGCATTTGAATAATTAAACGCTTTCAATGTGGACCAACCGGAGCCGGGAGAA
>609FP004853 CG13838_1           :+U  EU:NT; range  -249 to    50.
AAGCAATAGACTTTAATAAACGTTTGATGAAAAAAAAAAATCATCAAGTTCACCCATTTAATATACCCCTTAAATCTCAATTTACAGGTGCCATCGCTTAAATAAAATATACTTAATATTTCACATTTGGCGTTAAAAGCAAAAGTACCCAAAAGCCAGTTAGCTGCAATTACAATTAAATTAAATTGGTTTATGGTAAGCAACTTTAATTATGTTCGATAGCAAAACAAACCAAGTCAAATTTGCTTTACACTTCGGATCGCATGGCACAAAATAACACCGAAAATCATGATTTAGGGT
>610FP002498 CG14618_1           :+U  EU:NC; range  -249 to    50.
AACTATGCATGATCATTGAGTCAGTCACAAATAAACTCATATCCGCATAAATACTAAGAATTTAAAAATTCTTATATAAACTATGTAAATGTAGAATTTAGAAAAATTGTCAAAATATGACAATGGAATAAGGGGATTTCAGCTAGCTTGGGCTTTCAAGCGTGTTCCCCACGTAACAGAGTGCTGTTAGGCGCAGCACGCTGAAAACGCTGTTAAATCAGCTGCTGGCAATATTCAATTTTCTTAGCCAATTGAACTACTTTTAAATACACGAGGGTAGCGGTAACGTAAAACACAACA
>611FP009474 CG17593_1           :+U  EU:NT; range  -249 to    50.
ACGTGTTGCGGCCAGTGTGGCAGCAGAATAGGCGGCGCAAAATACTGACTATTAAAATACAAATTTTAATTCATTTCATAATTTTATATAACATGCCTCATATTTATAGAATTTAATAATTAAAAATTAAAAGAATTAGTTGGAAAACATTTAACAGGCGTGTGCTTATTGGGAATACCGAATTGCATTCAAACTAAAAGGCACTAACGCGTTTTATTCTTCAATCTGCACGCGACTGTCACACTAACCATTTAACCTAGTTTTTTTTTCTTAATTAGTGTGAAAAGTTTTAGGACATTT
>612FP011431 sick_2              :+U  EU:NT; range  -249 to    50.
AAAAATGCCAAGCTCCAGAGTTGCAAACAGACAGGTATGGCCATACAGAAATGGCGTGGAGTTCGGGTGGGCAGGTGTCTTGAATTCGACTGGCGTTGCATGTCACAAAACCTTTTACTTTCAACACAAGCCCCGCCAGAGTGCTCTTTTCCGCAGCGGCTCTCTTTGGGTCTCTCTTAAATGGATTTTCGAATTTTCCCTGCCTTTCGAACTTGGGGTTTCCACACGGCACAACGGAAGAGCAACCCCAGAAACGCATTTGAACACTCGGTCTTTGCGGTTGGCACATGAAAATGCTGC
>613FP007562 Jhe_1               :+U  EU:NT; range  -249 to    50.
TACCCTAACCAGATTCGGTTGAGGTCGCTGGTAAGATGCTAGTTGCATTTCCAGATCAATTCCTATTCGCAGCAATCAAGCATACGCCGTGTGTACCGTTCTACAAACGATCCAAAACGATCCCAAACAGCTGGCTAAATCGCGCTGATCTGTATAAATTTTCCACCGCACATTTTGTCAAGATTGTGGGCAGAGAGCCACTTGGTACGGAGCAAAAGTTTTCTTCACGATTCAACTGAACAAATCGTCAGATCGATTTGGGCCTCGGTCGCGATAGGTTCTTCCAGCGATTTTCACCCA
>614FP013629 CG13024_1           :+U  EU:NT; range  -249 to    50.
TCTTCGGGCCACTCGAGCAGAAGCCAACTTTTGGCATTAACCACAAAAGTTCAGATCGGCTGAGCTGCAAACAATTTGTAGTAGCCCCCAACCAGGGTGTGAGTGTGTGTGTGTCGCCATGCTCTCCATATTGCCGCGAATGTGTGTGTGTGTGTGTGTGTGTGTGAGTGTGCAGGCCCCCAAAGCAAACAATGTTTAATGTAGTTTTTTTCTTAATACTTGAAGCGTCGGGCGGCCGAAGTCGCAGTTAGTCTCAGCACAGCCGCAACGGAGTGTGCACGCGCCTTCAGAGCTAGAGTT
>615FP002943 CG34127_1           :+U  EU:NT; range  -249 to    50.
AGGGGAAATTTCCCACTATCGCAAAGTTTTCCCCTTCGAAAGGAGTTAGTTTCTCTTGGGACTTTTAGCTCCCACGCAGGCAAATGCCATGCGCCCGCTCCCTAAAATTTTTGCAGCTCTCTCGATTAGTTCGTCGCATGCCCGTTTGGCGCTGCAGCTGCCACTGCTTTTGAATCGGCTACGCCCGAGCGAAGTTGGCCGAGAGGCCTGGGCCTCTTTTGGCTGGTTGAAATACCGAATTTCCATGTCAGTTCACGTTCGATATTTGTGTTGTTTGGTAGCGGTAATCGGGCGACCGTC
>616FP007495 CG8207_1            :+U  EU:NT; range  -249 to    50.
AGATAAGAAACTTGATTAACAGTATGCCCCGCATAAATGTGGTATCTAGAATTTTCATTAAAATAAATTAGCTATTAAATTTTGAAATTAGATTAGCTGTGTTAAATGTTCCATACATTTTCAATGAGTTTGGTGTTGCTGATTTTAAGGCTAAAGGAATATCTTGTATAAATTTACCAGATAACAAGTTCAGCGTGCTGTTAAGTCTGTTATCAGCTATTCCAAGGGCTGTTAGCGCAATCAGCTGTTGTAGAGCGGAGTATTTTCTAGCTGGCAACGTAAACATAAAATATATCTTTC
>617FP000280 CG14795_1           :+U  EU:NC; range  -249 to    50.
ACTTCGATAACGAACTCCTTATTTCACGTGTCTATCGGGCTCTTTCTGACGTTTGCTGTCGAAATATTAAACCGCGGTGTGTGTCCTAGCTAGATCGGTGGATACCACCGCTAGGTCGGTTTCTATGCTTGCTAAAAATAATTTGTGCATGGACTATCGATGAATCGCTGGAAATGTGCGATACTTTCAGTTGCCGCCCATGGTGAGTTTCTCAAATTTAAATTTAAACTTTTGCTTGGCCAAGAGACCAGTTTGTGTGTGGCTTTTGGACCATCATCATCACTATGACCGATCTTCTGC
>618FP010849 p38b_1              :+U  EU:NT; range  -249 to    50.
ATTGAAAGTATTTAAATTGTAATATAATCTTAAAAACTTTAATCAAAATTGCATATAAAAATCTAATTATTATTATTGTTTGTGACGATCATGTACTCTGTCAACCAAACTGCGCAGAAGCTTTGTGAATTGATCCGCTGCCTCGATGGACTCTGATTTTTGTAGGGGACACCCTAAAGCCAACCATGTTAACGCATAAACGAGCAGCAGCTGATTGGAAATCGGACCCATTTGCGGTTATCGATAGCCAAGACAGCGTTGTTGTCCAATCAGAAAAGGTGTAGGCGCAGCGGAATAGCA
>619FP000563 Tip60_1             :+U  EU:NC; range  -249 to    50.
GCCAGGGTTGACAAATGCTGTTTGTTGTTTGTAGGGGCAAGCCGTTGAGATTGCTAAATCGGCGTTTGCTCTAGGCTTGCATCTTACTAATCAACACGAGATTGCCTGCCCGTTTTGCAACTAATTAGTGGGATATGCCCATCGAGTTGGCAGCCCTGCGGCTGTTGTCAGTGGCAACACTATCGCAAAACACGTCATTTTGACACAGCTTTTTCACCAATTTCCCGCTCAGCTCGTCAGCATTGGGGCACTGCGGCACAGTTGCCCAGCAGTTGTGGTCACAATTACCCAGTAACTGAA
>620FP003596 CG5844_1            :+U  EU:NT; range  -249 to    50.
GTTTTTGTACGTACAGAATAAAACTAAATAAAGCACTTAAAATCTAGCACTTATAATTATAATATTTATAATTTTCTATACTGTACTATACTATACTATATACTATTCTATAGTTTTTATAACATCCTAACAACAAATTGAGGTGAATTTATTTTGTAACTTACCGCCAAGCAAACCAAGCTTTAAAATAGCCAAGTTTAGCGGGAAAAAGCTAACACAATAGGATTGCCACAAAACGGTGGCAGCTCTGTAAGACAATTACTATCGAATTGTTTTTACGAAATCTGACCAATATTTAAT
>621FP000911 CBP_1               :+U  EU:NC; range  -249 to    50.
ATCAAAATAGAAATTAGCGGACTCAAAAACAAAGTGTAACAAAACAAAGCAGAAAAATAAAGGCAAACATTTTTTTGTGGTGCATCTTCGAAAAAACCGGTTGTTAAATGCGCGTTGCAATCGAAATAATAACAAGAGTTCAACAACAAAATCCCTAAAAAAAAGCAACGTTGCACATTTTCTCGAGTGCAGTTCAAACTGTAAGGAAAACGTAGCGAAAATTGAGGAAAAATTTAAGAAAACCGAGGTTAAAACTTGAGCGAAAAACAAAATGGCATTCTCCATCGTGAGCCGTGGTAT
>622FP002985 CG11052_1           :+U  EU:NT; range  -249 to    50.
TTGTGTAGGGGATGCACATCGCTCAGCTTGTTCTTCAGAAGCGCGTACACGGTATGCATAGTGCGTTGATGTAGAATCTGCGTAATATTTGTAATTCACTATTTTGTCTGGGTGATTTTGTTTTGTTCAAAGACAGTTCGGAACTGGTTCCAACGAACCGCCTTGAACACAGGGTGACCCTTACATGCCCCGATAGCCCGAACCAGACTGATCGGGTCGACCGACGATTTAAAAAAGGCTAAAAAAGCTAGATCTAAAAATACCGCTCTAGGATTGCTGTCGAATTTTCAACATAAGTGT
>623FP010499 CG6431_1            :+U  EU:NT; range  -249 to    50.
GCATCAACAATGAAGCCAACACAACAGCAAAAACAGCAGCAACATTATACAGATATTAGCCAAAGTCGTTCACGTTTTGACTGCGAAGTTGAGCAAAGTCAAGGCAACAGGCGGTGGGCTGAGCAATTCTTAGGCCAGTTTTTACTGTTGCTGCTGCAGTTGCTGTTACGGCTGCTACTGCTGCTGTTGCTGCTTCAGCAGGCGTCTGCTGCATTTTCCTTGGCTGCGCATTTCGCGCTTTTGCAGCCCATTTGCAGTGCACAGCGCGAATCTGCAAGACGTGGTGCGGATTGCTCGCGA
>624FP001833 CG8509_1            :+U  EU:NC; range  -249 to    50.
AAACTTCGCATTTGATTTAATTTTTGTGATAAAGACAAATTGGTTAAATGTGTGATAGTTAAATCATCATAACAAATACAAATGAGATTGTAATAATTGTATTATTCGATAATAGCATATAGGGTGTGATAATAGCAAATTGGTTAACTAAAAGCGGTTATGCCAAGCTTTGTCAGAGATATCTGATAGATATCCAAACGATTGATGACAATTATAGAGGAAATGGTTATCGGGCAATTGTTTGAATACAGTAGGTTCTGGCGACTGATTCGAAAGCATTCAACCCATATACGTTCATTT
>625FP000193 CG7359_1            :+U  EU:NC; range  -249 to    50.
CGCAAGCTGTCAAAGCTGTAGACCTGGGAAAATAGCTTTGCGGGAAAGCCCGGAAACTCGAAAGCGCCATTTTCAGGGGCATGCTGGCTTGAAAACGAGTTGAAAGCGTATTTCCATATCGTGCATTTAAAGAAACGAAGAAACGAATGGTATAATGGACTTCCGTTAATGTGACCGTTGGCGGTCGGTACTCTGAGATACTCTGCGGTATTCGGTATGCCTCGCACCATTCGGTATATTTACACGGACATACCGGTGACGTGGTTACATTGCAACAAACATCCACAGAAACCTCCAATC
>626FP001623 CG11134_2           :+U  EU:NC; range  -249 to    50.
ACCTCAAATAGCACATAGTACTGCATTTGGTGGATAAAGTGCATGATCTCGGAAGTGAAAAGGTTGAGGCGGTGTGACGCCTTGCCGATTTCGGACTTCATTGTACGAAGGGCCTGAAAAGATGTTTAATAAACAATATAATTCCAAAGGTGAGCCACATAAAAACAAAAAAGTTTATAATAAGACTTACAGAATAGGACTACTCAAGAAAATTGAAAAAAGTTCAAATGTAGCAAGCTTATTATATTTATACTTGTAAAAAACGTTTTCAACAGCGCTATGAAACATTTTTGAGGTAAT
>627FP004085 Sulf1_1             :+U  EU:NT; range  -249 to    50.
ATTGTAATCAGGATTGGATTTGGATTTAGGATTGTTCTGAGCCCTTCGCTAGGACAACGTGGGATGCAGTGTCCCATGGCTAACTCGCACCTCGGAGGAGGAGGAGACAGGAATTTCGCATTGTTGAAGGATTTTATGTGTGAACTTTGGTCGTGTTCAGGTTAACGGATGTTTGGAGGAGGAGAATGTCGATGGCATCGTTGACGGTGAGGAACACTTGCGTTGCCCTTGGACAGGACTAAATCATACAGTTTCGGACTCGGCCGCATCTCTTCGAGCCTCGCCCCTTCTTCGGCATCT
>628FP003145 Kdm2_1              :+U  EU:NT; range  -249 to    50.
CGAACTCACCACTCTAGTTTGTTTTTCCGCTTTCTTCGCGGCTCTCCCTCTCATCGCTCTCATTGCAGTGCAGTGGTGGAGCCTCTGGGCAGCGGCACACGCGTTGGGGGCCACCCCCCTCCGGCCGGTGAGCCACTGTACTTGCCGCGTGGTGAGTTTGCCGGCTGGGCCTCTGCTGCTGCTTCAGCTTCTGCTGGTGGGTTTCTTGTGCTCCGAGCTCTTGGGCTCCAACCTCTTGTGCTCCCTCTCATTGGTCGGCCAATCGTGTGTGAGTGAGCTTGTGCCTGTGCGCTGCTCCGC
>629FP002142 CG7192_2            :+U  EU:NC; range  -249 to    50.
AATATTAATATATTAACAAAACAAGCACTGCTTTGGTTCGTTTGTTTTGTTTTTGGGTAGTATCCCTGGTCCGACTTTTGTTTATTGCATTTGGCTGGTGGGTTTTTGCAGTTTTACAGATGACTCAGAGCTGTCGGCAGTCACCTGTCTATGTATATCTTATCAGTAATTAAATACAGAACATATTGACAATCGAGAAAACACACAAAATTGTAAAAAAAAAGAGAGTCATCTCCTCCATTCTATTCCGTTGTAAAGTGCGCACTCGAACGTGCGGCTGCGTTTGTTTACTTCATTTCT
>630FP010007 CG5973_3            :+U  EU:NT; range  -249 to    50.
CATTTTGTACGTCCTGCAGAATGTTTTGTTTTACGTTCTACAAAAGGCAGTTACATCTTTGAAAAGCTTTCCGCTTTAAAATCTTGTGGTGCTCTTGAAAAAGCTCTAGCAGTGCTGGAAAATGCTCTCCAAGAGACAGCTTTCATTCCGCTCTCTCATTTTGTTTAGCATTCGCCGTAGCCGTTTTATTGTCAAGCTTGAGTTGGCCAGTTAATTAATAACAAGAGCTCGAGAGCGGTTTTCAATCTCAGAGTTGTTTTGACCGCGTTGCCATTTGGACGTCGCCGCATTTAACGCATT
>631FP009976 Pvf2_1              :+U  EU:NT; range  -249 to    50.
AAACAAGGACGAACAACCGGGCAACGGACCATAATATAAATTTACAGGTATGTAATGTATGCAACTACTTTAATTGGTATAAATACGATAAGTATTCAGATCATAAGTAGATCAGTAGATAAGTAGATGTCGCGATGACGTCACTATGGCAATCTCAAAAGTGATTCCTCTCCCAATCTCTGTGAGAGAGAAAGGCGAGCAGAGCGCAAGCTTTTTGTGGATCGCTTCTGTGAAACGGCAATGCCGAACAGTTGTACGTTGGAACTCGAAGCGATCGGTCGCATGCTCCGTGAAATTCAG
>632FP014173 CG32440_1           :+U  EU:NT; range  -249 to    50.
GTATATTTTGTACATAGTACATAGAAATGAATTTTTTTCAAGCAATTGCATACTTCTAGGCTTTGCGTTGGGTCTCCTCTTTATAGTCGGAAAAACTAGTTGCCTACTTTTCTGAAATCTCTATTGATGGGCGTTCAAGAAAGGAATAGATACGATTTATTGAAGGATTTTGCCATTTAATATAAAAAAACGTTTAAATTTTGTTCTCAAGCTTATCCGCTGCTTTTTCTGTCTGTCATAATACAAGGCACACAAATATCACTCTCTTAGTTGCCAAAAGGTATTTAACTTTTTGTGTGT
>633FP001517 CG4407_2            :+U  EU:NC; range  -249 to    50.
CATTGCTGTCGCCGTAACTCATCAGTTAAATGTGCGCCAGTAAACAGTCGATGCAGCAACGAAACACATGAGCTATTGGGTGAGCTATGCGCGTGTGTGCGTGCGCCATGTGTTTGGCCTGCATGCGTGTGTGTGCGTGTGCGTGTGAGGGCCTGAGGTTTTGGCTTTATATCACTTTTTTTTTGTTTTTGCTGACTTTTCCGATACGAAAGTGATGTAATTTTTGGCTGGCCACAAATAAGCCAACTCACTCGCACGTCAACCGCCGAAGCATTTACCACGCTCATCGCACAGTTAAAG
>634FP004875 Irk1_1              :+U  EU:NT; range  -249 to    50.
CCTGGTACTCGTAGTATCAGCAGCAACTTATAAACCAAAAGTGCTCGGTCAAGTGATCGCGTTGATCTTGCGAATACCTGAAGTACTCGTAGTATCAGCAATTGATAATCGCCAATGTTTCCATGGTTATAACTAAAATCCTGCACAAATTCCAGGGTATTAAAAGTGATCGTCGTAACCCTGGTACCCGAAATCTCATCAATTGAATAATCGCCAAATGCTCCTCATGCTGTTCTTTTTTATCGGTCTAGTGTTTGTAGTGTGCTTCTCGAGCATATTGCTCCAAGCTATGATTTGGTA
>635FP008360 CG30398_1           :+U  EU:NT; range  -249 to    50.
AGGATCTCCTCGTGGGGCGTCAGCTCGCCCATGGGCGTGCCCTCTCGGTGCGCCAGCATTGAGGCATCCAGGTTGTTGTGCTGCTGTTGATTCAGCTGCGAGCGCTTGCTGGCACTGCCTGTGGTCAACTGGAACACATAAGGTAGTCAAAGATAAGTTGCGCCAAATAGGATTTAGATGTGTGTACCATGTTAAGTGTTTGCTTTGTGAAAGTTTTCTGTTATCAATGTGAAGCAAGAGTCATTTTTCAGAGCTCCCCCAAATATTTCCGGTGTCAATATAAGCAATAAACATTCGAAA
>636FP004158 CG18213_1           :+U  EU:NT; range  -249 to    50.
GGTGTAAAAAATGAGTGCATAATAAAAGTAACATATTTTGGTTATCTCGAAATGTACAGAATAAAGATATTCAGTTGATTTGGACCAAAGACACCGGAATATTCTACTTATTATTTATTATTATTATATTTTATCTATTATATAATATTTTATAAGCCGATAACTAAATTGGATTGCTTACTTCTGGTAACACTAAAATATTATATCAAATAGTTGTCGATTTTTGTGGCGGCGCAATGCGGTCACATTCTTACCGCGAGATCTTCAAAACACGCTTTGATGAGGTTTTTTCAAAATTAA
>637FP010970 UK114_1             :+U  EU:NT; range  -249 to    50.
GCGTTTTTTGCATTCGCAATTCACCCATTAATATAATTTTTTCCATTATATTACCCAATATTTTACATTTGCAACAGAATGAGCATTATATTTGACATTATATTAACATTATGATAACAGATCCATTGAACAGCTGTTCATCAAATCAGCTGATGGCACCTGTTTGCGCGGGAAAAAGCGAATGAGCTTGTGAAAAGCAAAAGCTGATAACAAAAGTCACTTGTTGAACGCAAGTCAAAGCTTTCGATCAGTTCACTTTTAGCAGCTGCAATTGACTTTGCTTGTTCTTGCCACTTATAT
>638FP005880 CG15564_1           :+U  EU:NT; range  -249 to    50.
GTGGAGCAGGCAAACATCGTGTCTAACTGGCGAAATATTTAAATAGCCAGACCAAATTAGCTGAGGTTTCGATATCCTTCGACTCGCCTTCAAGGACAGACGACCGAAGTGTGCCTTAACCTAGGTTATAAATAGTCGGGCGTGCTGCCTAGACAACCGACCCATCATCCACGGCCCTTTAGTGCCTGGCACGGATCCTGGCAGCCAATTCGGCGGTTAAACGGCTTGGATGGGACACGAGACCGATTCAGTAACGCCGCGTTTGCTGAACGCAGCGCTACTTCTGTTCTCGTTCTACCA
>639FP007042 ClC-b_1             :+U  EU:NT; range  -249 to    50.
AAAACGTTCAAAAACAATGCATTGATAAAAGACTAAGGCTGTCCTAAATATATTTCTAAAATTAAAGAATCTACAGAAGTTTTCGATTTAGGACCACTAAAGAATGGTTATATTTTGCTTTTTTCAATAAAGTATCTTTAAAGATTCGCTTTCGAGATTATCTGCGAAAAAAGCCCTCCATAAAATACTAAGTTGCCGAATAATCGAGATTTTGGTATTTCTCAATGGCCCACGAGTAACCATACTCTCATTCGGCTTTTGTTCTGTTGCTTTTTATTGTTTGTTGTCGGTCACTTGTGT
>640FP001084 Moe_2               :+U  EU:NC; range  -249 to    50.
CGAAGCAACAGGAAAACAAAGAAAGCTCACGAAAAACACGCGGCAATTGGATAAGAAACGAAATGTAAGTGGAAACCAAAATAAAACTACGAAATTCCAAGACATAAGATAAAAGCGCAACAAGCCCACACACACACACACAGGCACGCGGCTCTCTTTCACACACACACACACACGCATACTTGCACACACCGGCAAAAGTTGAGCGTTGGAAAAAAAAAACGGTTTTTATTGTCCGCTTATTTTTTCATTCGTGTTGCGATTTGCTTAACGACGGAACTCATTTTTTTTACGTGTGTG
>641FP009466 CG3238_1            :+U  EU:NT; range  -249 to    50.
CGCACAATCAATCTCAGATCCACATTCATGGTGATATTTCTTAATTAGTGTGCAATTGAAAGTTATAGGCATAGCAAATTACTTTTCCTGGCCTACTTGTTTTGTAATCCTTAAATGTAGCAATTTAAATTGTAACGGAATTGTAACACAGCTGATCCTGGAGTGGAACTTTGCTACTTTATAACATACTTGTGCACGATCATGATGCGTTCACGCCATCCGATGTGATATCGATAATTTTACGCTGATATCGATAAGCCGATCGGCGACCAAGCGCATGGAAAAGATTTGGCTTTTGTA
>642FP013116 Rpt4R_1             :+U  EU:NT; range  -249 to    50.
TTAATATCGAAATCTTGGCGAATATTTACTGGCGTTTTATAGGTATCTACATTGTTGTAAGCATCAGTTGCTCGCAATAAATATATTTTACTTAATATATTATTTTAGTCATTAAATAATTTTTCTGTTGTTTTAAATTAATATTTCTCTCTCACGTTCCACTGTACTGTTAATAGAACTTTTAGAGCGATGTTCGTTGTCGTTTTCTTATGAACCGGTTCATCGAAGTGCTCCATCGTTCAAATTGACAGACGTCAAAATCTTCACGTGTGCACAATTTTAAAGTCACTCGGTGTAGTT
>643FP010512 CG6724_1            :+U  EU:NT; range  -249 to    50.
GAGAAACAAAATCAAAGTGATTAGAAATACCATACACTCTATTAATATCTTTTTATTTGTTAAAGTAATCGGCAAATTACACTTAAGCAAGCTATTATAATTATGCATAGTTTTAACGCACCAAAAAATTTGAATTTAAAAACTCCGCTTAGTAGTAACGGGTGATAACAAGACGATAAGGCATTTCGATAAGAGCACAGCGATAGCAATGCGATAACTCTTATTCCGGCATGCGCTTCGGCGTTTTTTAGTGTTTTTGCATGTATTTGTTGCATTTACCATCGTTCGTTTAAAAACACG
>644FP011229 kon_2               :+U  EU:NT; range  -249 to    50.
GATGCCCCCGATGATGCTATTTTTATGAGGCCCCCAGACTACGAAGACGACGACGGATGCGTGGCCCCATGAAAAATCAATTAACACGCAAAATTATTAAAGACGAAAAACAAAGACGAAAACGAACGAAGCGCGAGTGGTACTTGAGGTTCCGGATCTGTGAGTCCCAGTTCCCCATCCTCCAAACCGATCCGATCCGATCCGATCCGATCATCCTTTCCAGCAGCCGCACACCATCTTCGCGCGTTTATAACTTCAAAGCAGCTGCAACGGAATGTCGCGCCTCCGTGGATTAGGATT
>645FP012391 Vap-33B_3           :+U  EU:NT; range  -249 to    50.
TCAGGCATTTCTCTCACACCCACGCCAACACACACCCACACGCTGTTATCACACCCACGCGACGTCATCGTTTATAATGCACTCTCTCTCACTCTCTCTTTCTCTCATTTCAACGGCACTTTCATTTCATTTACAGTTGCAGTTCATTTTACGCCAGACGGAAGCGGCAGCAACAACAGCTGGAAGAAGCTGATCGAGTGTGAGCGAGACAGCAGTCACGGAGCGAGCTTTTGGGTATGCTTTCAATTCAGTAGTATTTTCACTTTTGCGCGAACTAGTCACAAAAACCTGCAAAGCAAT
>646FP003131 CG11984_2           :+U  EU:NT; range  -249 to    50.
GTCAAGATGGGTGTACGAAAATTGCGCGCCGATGAACAATGTGCCGAAAAACAAGAGCAAGATACAGACAACGCATTAGCATATAAATAGTGACAAAACTAAAACAGACCTACTGTTATTTCCCAGCTGCCCAAATCAGCCTGTCTGCCCAAAGTTCTTGCAAAAGCTCTTCTTAACCAAATGGGGACCGCGTCTATTTGTACGGCCGCCACTGTGCCATGACTGGCGGCGTTGCCAGATGTATGTGAGAAAAAGCGTAATTCACCAACTGAGTGCTCATGACATGATTAACGCGAAAAG
>647FP007515 tun_1               :+U  EU:NT; range  -249 to    50.
ATAATATTTATTTTATATATATATTTCTTTAAATTCATTAAAACTTTATTTTTTAAGTGGCCAATTAGTTTATATTTGTACTTTTATTGTTTCTTGTATTTATTACATTTATTATATCTTCAAACTGTTTCTTATGCTTTTCAAATCGCGCGCGCTTTTACTTTCAGCTCAGTGGAAACCAGAACTTGTTCATTTTTCACAACAAACACAGAACTTGTTCTGGAATTGTGGCGCTCGCCAACTTGGGTCACACTGTGCGAACTCGGGAACGCGTACACAACACAAGGAGCGGAGTGTGCC
>648FP007324 Obp50b_1            :+U  EU:NT; range  -249 to    50.
ATATCACTTACTTGCACAGATTTGGGCGCTGCCCTGCACTTTGCAGCCCGAAAGGGAATTATTAAACCTAGAAAAATCAAAGCAACAAGTATACGCCCTGTCCGCATAACTAAAGCTACAACCGCCGAATGATACAATTTTATTGCGGAGAAATATGTTTGCGTGCGGCTATCAAAGAGATGACATGAAAAGATCAACTATCCCCGCACATTAACCCACTAAAGCTATGAGTGCTTTGCTTTGAAAATTACTTCATCTGGCGGCCAAAAAATTGTTTTTTCAAAATTTTACGTTTAATTC
>649FP004022 cv-d_1              :+U  EU:NT; range  -249 to    50.
TTGTCCTTGGGAATATTGTAAGATAATGTTATGCAAGATATCTTAAAATCCTCTAAACAGAATGTATCAGATTTGAGAATCCGTTTTCTGGTCCGTAAGACGTTGTTCCAGTGGACGCGGCAAAAATCTATTTATAGGACATTTCCCAAGAGATCGTAAGAGAGCCCAGCTGCCAAGCTGCTCTTCGCAGCATGATTCTTATCAACGAAACCTCCAGCAAGGCCAACCATCCGGCTGTTATGTCCGCTCAGTTTGAGCTTGGATCGCGAACAGAGCGGACGTGTCGAGCTGTGATCCGGG
>650FP003006 DNApol-iota_2       :+U  EU:NT; range  -249 to    50.
AATGTATTGTCCAAATCTATTCATTACCTTGATGGCAATTTGAAAATAACGTACTTTTGCGGAAATGGTCTCTTTTGTTGAGTTGCCAAACAGACTTCTACACATGTTGGGTGTTGCCATCCTAATATTTTACACGAGTCCGGGGCTGCCAGCCATAATCTCTAATATATTGAGAGTTGCCATCTTGATTTCCGCCAATTGCTTATCGATTCCAACATTGTCATCGTTGTGTTCCCATCTCTATATTTCAAGGTAAATATAAACCTAAAATTAAAAGTAATATTTTACTGCAGTTCCGTG
>651FP007141 AQP_2               :+U  EU:NT; range  -249 to    50.
AGTTTTGGGTTTCCAAAATTCGTACACAATCGCTGCAGCAGCGAGATCCAAGATTTTTCAACAACTTGTGTTTATTTAGCTATCTTTTCGCGGTCAAGACTCAGGCAACAAATTTATTTTTAGAGCTCTTGCTTGTGCACTGCATTCGGAAATAGTTTTTTTTGAACACAAAATGCACTGGTGTGCAATATTTTACAACATGCTAGTTATTCAAGGTTCACGAGATAAGGAGGCCTTGATTAAAGGGTCACAAGCATTAGGCATCTAAAAGTTTTGTCCGCGGGAAAAAAAATGCAATCA
>652FP006701 Syb_1               :+U  EU:NT; range  -249 to    50.
TACAATAATATAAGACATTGATTTGAAATCAAACATCATCTGCAAGGAACTAAAGAAAAATGGAATGCAAGTGCTTGTTAACAATAATTTGTGCGCCGATACACATACTAAATATACCAATTCATGTTTTTTATAAGCTAGATAAGTATTATCTTTTTATATTTGCAAGGGGTTTTCAGGAAACATCGATAGTATCGATAAGGTATCGGGCTTGGTTCCAGCTCTAATAGTTCAACGGTCACACTGATCACAAGCTGATATTTCTATAAAAAAAAATAGTGCTATTTAAAAAGCAGCCGC
>653FP004570 GluRIID_1           :+U  EU:NT; range  -249 to    50.
TGCCAAAAATTAACTTGCAATCTATATATTTTTCTTAGCCCTTAACTATTTATACTTGTAACTTGCAATAGTTTAGTTTATGATGCAATTTATGTTTGTGATAATTCTAATTAAATGTATTTATATTATCAACAAATGGTGACTTTTAATTTAATGGTGATTGTTCAACACTGGAAGCTTTCAAGTTCAAAAAGAATATTTTGGAAAACTTTTGAGTGGAATTTTTAAAGCAATTATGAGTGGCCATTCAGTTGGAAACGTGCGCTCGGCGACTAAGGAACATCAAAGACATCGCGCTAG
>654FP007240 CG16935_1           :+U  EU:NT; range  -249 to    50.
TTATGCAACATTAAGCTAGGAATTTTAACATTTGTTTGCTTACGCGTCCATTTTATCACCGGTCAATTCAGTTTTTGAGTATTTTTCGAGGTTTTGTTTAAAAAATCGATTTGAGACACCTGAAATTTGGAGAAAACACGGCGACCGTTTGTCGCTTAGCCAAAAATACCAGCAAATAACATTATAAATCTCTTTGGCGTCATTAAAATTCAAGTTGGCAGCAATGTAGCGACGGTCATACTAACCTGCATAATAATTTTCGTTTTACTCTTTTGATGGTCAAAAATCATAACTACTACT
>655FP011029 PRL-1_1             :+U  EU:NT; range  -249 to    50.
TTTATAAATAAATATATATGTATATATATTGTACAACTTCCTTTAAAATCACATCTTACATTTAAAATAAAAAAAACTGTTTTTAAAAGACAATTGCAAAATAGGTAATTAAATTATTACAAAAAAGTATCGATTCTGCCCGCAATCGATGTTTATCTAACACTTAATTGCACTCGATACTATCGGCTCTATCGAGTGTTCGAGATTATCGAATATAATCACCATCCGTGTCTACCAACACAAACGAGCGAATTGTTCGCAACGCCTACTTCGATTACAAGTACTTTGCTCTTGGAAATC
>656FP001085 Moe_1               :+U  EU:NC; range  -249 to    50.
AATAACTTTAAAATAAATCATAAAGAGCACTTTTTTGTTTTCCAGAATTATTATTTTTAAATAATTTGTTTTTTTATATATTAATATAAATCTACACAAAGAAAAAGGAATGAAAGGTTTTTTCAAATTTAATTATAAATCGGCTTTTGAATTTATGCAAACAGTGGCAACGCCTGGCTTGAAGATTTACACGGCGCTGCCAGATCGATCATTTGCGAAGCGGCAACCTTCCACGCGATAGTATCGATTAAGGTTCCATCTCCTTTTGTTTTTCGTTTTGGCTCTTTTTTTTGCGTTTAT
>657FP012599 syd_1               :+U  EU:NT; range  -249 to    50.
CACCCCATTGTGAATGTCTTAGTATTTTTCAAATATTTGCTGACGGTTTTTCAAACAAGGGCCTTTCTAAATTTAAACTTTACATAAATCGAAAATATTAGAAATAAATATAATTAATTTTAGTAAGTTACGGTGTAATAATTTGCTAAACATTACTTAAGTGCGACCGTAAAACACCTAGTTAAAAATACCACTTCGCCAATGCAAGGTGATCGGTATTTTCAGGGTAACACGTTCACACCCACCCACACATCGTAGCTGCGCTGCAAAGTGTTTCAATATTTATTGCAAAAATGGTGT
>658FP005004 CG5422_1            :+U  EU:NT; range  -249 to    50.
ATGCAAGCGTTATCGCCTGCCCTAGGGTTGCCCCCTTTTCGATAACGTTGCTTCAAATAACTTAAAGTCGCGAATTAATGTGTGATCCTTGTCATATTATCGCTGAATTTCCATTAAATACCCCTACGTAAGTAATTTTATAAAAAAATCTTGTCAAGTCCATACTCTTTATTGCATTTCCCATCTTGCCGCCATTGCGTTTTTATTTCTCAGCAAGTTGGCAGCCCTGGCTCTCGCACACAAAATCTCATTAATTAGTTCGCATTTTAGACGACGAAGGTAAAATTTTAGCGACGCGTT
>659FP007431 CG43829_1           :+U  EU:NT; range  -249 to    50.
GCCCAGCTAACGTGTTTGTGGCCAAATTTTCATTTTACCCTCTTCGATTGCCACAGGTGCGGTGGCTCAGTAATTTGTCATTTTCCGTTTGGTCAGCTACTGCTCCCTGTGGAACGAAGGAACCTGGCAGTTGTGTGACATTCGCCTTGGAGCCGGAAAGCCCAAGCCTTGGCTAATCAATAAGTTTCGGGGAATGGGAAGTAAACTGGAAAATAGCTCACTCCAAATGGAACTTTTTTCCATGTTTGTAGTATTGATTATGATTTTCAATGACGTTGGTGTGCACGGAAAATGCCCACC
>660FP007991 Sik3_1              :+U  EU:NT; range  -249 to    50.
CGCGTCGCACGCTGCGCCCACGCGATTTCGAATCCGCATCCGATTGTTCAGTGCAAACACACACACACCAACCAAGTGAATATAATATGTAAGCGAAAGGCAAGAAGCCAGCAACAAAGCGCCAGTGATAAGCGCAATAATATAAATGCAATATAGTATAAATTCAACGTGAAAAGAAATCTCGCCAGCGAAATACAAAAAAAAGCGGAGGAAGCGACAAATGGAAATCAAGTAAAATGAAGAAGAGCGGAGAGATAGAAATCGTAATGTGTAAGCGCGACCAGAGCGTATGAAAAAATC
>661FP003376 CG14692_1           :+U  EU:NT; range  -249 to    50.
ATAACATCTTAAAATATTTATTGGTAAGAATCCGCGTCACACTCCAGTTATTAAGGGTCATTACTGATCATATATATATATATATATATATAGAATCCAAGAATAAACCCTATACTTCATTTATAATTCCTTGTCGGCGCAACAAGTTGGAGCGACGTCAGCTGGTGATATGTTTTGGCACCCAGGGTGTTGACATGGCAACTGCCAGCCATCGAGGTTTCCATTGACATTCGGACACCTTCGTTGGTCAGTATTGATTCAACATTTTCCCATGCAAGGTGCCTGAGTTACCAAAATGAC
>662FP000708 CG15772_1           :+U  EU:NC; range  -249 to    50.
TTCACATTTATTTTTTAATCTACCGCTTGGGGGGCATACATTTTAGAGTTGGCAGCCCGCTTGGTAACAAATCTGCGAACCGCAGCCAGCGCAGAACGCATCCAATAAGTTCATTGCCAAACGGGCCGAGTCCCTATATGCACATCCACACATGCCCATCGGCTGGCGCGACCGAGTCACCGAGAAAACTGAGCCCGAGTGCAACGAGAATGCGGGTCCGAGTGGCTCCGACTTCGGACTTGGGAAGGCACTCGCGTGGCAACAATCGTCCAGGGCGCACGGCAAACACGCAGAGCTGCC
>663FP013244 CG11263_1           :+U  EU:NT; range  -249 to    50.
CTACTGGCTGAGTAAAGGGTATCTGATAGATAGTCGGGGAAGTCGACTATAGCATTCTCTATTGATTTTTATTTAATTTTTTCAGTGTGGTGTGTGACCTGGCTAAATGAGGTGAGTGTGTAAGCCAACCGAGGAATGTGTATCAACTAAGTCGGAAGGTAATCGATAGTTCTGATAATTGTTGTCCTTATACCATCTCGATTCCAATGTAATTCTTGATATCGATAAATTTGCTGTCGTTGTTCTTTTCAAAGCTTTTATTATCCGAAAAGGTTAGTTTCTATTAAAATTGGTATTTAA
>664FP006854 sha_1               :+U  EU:NT; range  -249 to    50.
AGATCTTCGCCTTCACACATCACAACACGCAGGCATTGCCAGCAGTTGGCTGTTCGGCTGTTTGGTTGTACAATTTGTCAAAACACAAACGGACCGAACTTATACTTTCAAGATATAAGAGCGTGGAGCAGAAAAGAAAACTCGTTTAAGAGCGCACCGCCTCTCTCCGGAACTTTTCTTCAGGCTTCAGTCTACAGTCTTCAGTGTTCGGATTCGGCTTTGGTTTCTTTGAGCTGCGATTGCTTTGGCAGTCGCACCAACGACGGCGACCTTGATAGACGTCTTAGCGGTTCGAAAGAC
>665FP012628 CG42445_1           :+U  EU:NT; range  -249 to    50.
AGCAGTCGACAAAGAAACTTGAAAAAATGGTCAACCATTTTATATTAATATATATTTTAAAACGTATGGAAAAACCTTCACGAAATTCAATTTGTACATGTTATGTGTAAATTTATTTATTCAAATGTAGCATCCAAGCTTCAAATGAAAGCTTTCTGCGATCTCACTTGTGAACTCATAGTTGTCTCACTCGCACACGAAATCTTCTTAAAGCTCATCTTGACAGCAATCAGCTGGCAAACATATGTTATAGCGCTTTCGATCCGACTAAAAAGAAGAAGCTTAAAAATTGTTAAAATA
>666FP011291 CG10639_1           :+U  EU:NT; range  -249 to    50.
TTTTTCTTGCAGTTCTGAATTAATAACGAAACTTTATTCATTTGTGTTTGCTATCAAATACGACCAAATATAATGGGATTCCGTATCGAATAAAAGCAAATTTAGGGTTAAAATTATATGTTTGTTTCTTGTAAATACTTTTTAGTCGAGTAATCAGCATGATCGTATAACCTGAAATATTTAAAATGAAATAAAAATTTTAATATTGTTAGATTACAGAAAATTTGCAAAATGGCAGCTGGGCACATTAAATCTTATCAACAAACCGAACAGCTGACACACACGTCCTTACCCAACCAC
>667FP004048 CG5013_1            :+U  EU:NT; range  -249 to    50.
ACAAGATTTGCGATATTCGATTGCTTATACACTAGTCATCGTTCAGCAGCAATCGCGGTCACGAGAATTTTGTTTAGAGGAGCGCTCAGCTGCAGCCACTTTCAATTGGGATGCATACCTTTAAATAAACTGGACGAATTGGGATACCCAAAAACGTTTTTAATTGAAGCTTAGAAATGGTGGCTTAAAATGTCAACTGCTACTGAAGTCACCCTTCGGTCACTATTTGCTTCACTCGCCTCAATTTTTATCGATTAAGTTATCGCAACGAAGTGACATCGCTAATCAAACAGGTTGTAA
>668FP007980 CG5482_1            :+U  EU:NT; range  -249 to    50.
GTATATTTTTATTTCCAAAAAAAAATTAGTAAGTTTGCCTTAGATTTCAAACTTAAGTTGTGCTATGAGTAACTGAAATTCAAAAAAATAAAGCAAAGGATATTTGTAGCTAATAAATATTTTCTAAAGATAAGCTGTTTAAATAATAAACTAATGTGATAAAATTTTTACTTGAGTCACTACCAGTGCGGCTTAGCGGAATTTTCGGCAAACGGGCACACTGCAACTTGGTCACACTGGCTAGCTGGCAGAAGTCCGTAAAATTATTTTTCGTTTCCCAGTAACTTTCTTGTCGCATTT
>669FP006243 CG1358_2            :+U  EU:NT; range  -249 to    50.
AAATAAATGGGCTTATTTGTTTTCCCAAACTTAGATTTTGTTTCTAATCAATTATTTCAACTAGATATTTTAATATTTTAACTACCTTTATTATACTGGCAAGTTATGGTAGTAAGAAACTAAAATGGTGAGAAAGTTCCGCTTAGGAAGGAAGGCCACCTGTTTAAAGGTCTGTTTCATATAGCGTGTGTTCCCTGTGCTGCGCTGATTCACAACAGCTGGACTTGTTTTCGATGCGAAGGCGATGCCAGAAATGAGTGTCCGTGCGCCCGGCCCAGACGCAGATCCCACAGTGCCCGC
>670FP009348 Pgk_1               :+U  EU:NT; range  -249 to    50.
CAGCGCAAAATACTCGGGGAAGGCGAGAGAGAGACAGAGAGAACCGCACCGAACGAAGCACACAAACACACTGAATGCGATTCAGCTGCGGGCCGTCTATTTAAGCACTGCCTCTCGAGGAGAGAGTAACTTTCTTTAAACGCTCTCGCTGCTCTCTTTTTCGCTCTCCCCGAAATCGTTACGACGCTCACTCGCTCTCTCTCTCCCACGCCATTGGCCCATACAATACACTCAAAAAATCGCCGCGGCATTTGTACAGCCGCAGTCGATAAGACAACAACAACAGCCCAGAGCAGAGCG
>671FP001660 Fbxl4_1             :+U  EU:NC; range  -249 to    50.
TATTTTTGCATATTTTTGTTTGATTGTATTCCGCCTACTGAATATTGTTGATTATTATAATGTCTAAAAACAAAAATTTAAATCAGCTGCTTACAAGCTAAAATATAGGCATTGTTAATATTTATCCTGCATATATATACATACCTTTCCTTTGTTCTTATAGCAATTTCGCTTGGTGTGTTTTGGTATTTTCGAAAATATACTTCTGTATTCACGGTCTATTTTTCGATAGATTTTCTCGTTATCGATAGCAGTATTGTTTTTGTCATTTAAACCAAGCAAGCCAAAAGTTTTTTGTTT
>672FP012277 DOR_1               :+U  EU:NT; range  -249 to    50.
ACAGCCAGCGATCACCAAATTGCTGACGCCCTCCGGCGAGATCGTCGACGAGGACTTCGACGAGGACGAATGGTACATTGTGGAGAAGGAAGGTGAGTTGTCAATTCTGCCAAATTTTAAGATTTTAATTAGGTTATATTAGGTTATCCATTATGTGCAGAAAGTAGTGTTCAAAGTACGCAATTAAAAAGAAAAAGATACTGATAAATCTCATTCACTACATTAGCATTGAAAATAAAGTCGCAGGTTATTCAACAGTCTTGATCTGAAAGTGTGTGTTAAAATGGCAAAATCCATGTC
>673FP009736 CG7251_1            :+U  EU:NT; range  -249 to    50.
TCATCGCCAAGGCACGCGTACTATATATCCTTTATGCAACCAGCTAGTTGTTGTTGTTGCAGTAGCCGGCATTGTAATTACAATTTTCCGCTGCATATGAAAGCGCAATTGGCCGGCCTGCAGGTTTAATTGCTCGTCGGTGGTGGGCAGCGACAAACTTTTCACGGCTCGAATTGACAAGAGATTGTGTTGGGTGAGAGTGGATGAGAAACAACAGGGAGTGGGTGAAAAACAAGTCAAAACCCTTTCAGTAACACACTTTCGAGCCTAGACAATCGGTTTGAAAAAAAGAAAAGCCAA
>674FP003158 CG16734_1           :+U  EU:NT; range  -249 to    50.
AAAATAATAAGTTATAATTATACAAATGATATATAATTTCAGTTTAATTATTAAAGAGGGTGCCACTGATTCTGTATTTCCTTTTCCTCTAATACTTGTGAAAATAAAATGAATTTTTTCATGTTCGTCAACAACATAAAACTAAAATGTTTTCTTTTTAAAAATAAGTATTGTGACGAAGTCATTTCTACTAACATTTTCACATCTGTTAAAAGTTATCTAAAAAATTCTGTTAAATCGATAGTTGCCGAGTGTTATCGGATTTGGCCGGCTTTTCTGTTTACGTTTTGGATGCTACAT
>675FP009847 CG13982_1           :+U  EU:NT; range  -249 to    50.
GTCCTACAAGCCTTAACATTTCCCATTTTACACCCCAAGCAAAGCTTCATCATGTCGGTCCTGCAATACCCTAACATTTCCCGTTATTACCCCTGATAAAGCTACTGCTAGTCGAAAGCGCTCCGTGCCGTGAATTTATTAACTTTGAGCGTCCGTCTAAGCTTTAAGTAGTGACGAAAGCTCCTGTCACAAGACGCTTTGCTCTCCTGTTGACTTTAGCCACTTGACAGCGCAAAACGCGAAAGCCACAACACTCAGTCGAAACAGCTGACTCTCAAAAGGTGGCCACCACCCACCACC
>676FP008253 ktub_1              :+U  EU:NT; range  -249 to    50.
GCTCGTAGGAAATGGAAGAGGAAGCAGCCACAGGAGGCGTTGTGCGGAGAGAGAGAGAGAGAGGGAGAGAGGGAGAGACCCATTCCCATTGAGAGCGAGTTGTGGTTCTCTCTGCCTCTCTTTCGCTGACACACGACAGGATGGCATGCTTCGCACTCCTGCTTCGGCTGGCATTCGTGTGCATGTTCCGTTTCCATTCCGTTCCGCTACGAGCACTTCGCCTGAGTTGACGGCTTCTGTTGGACGCCCAGTTGTTGTTTTGGCAGCGTGCGGTTCGGTCGACGGGTTACATCGCCTTCT
>677FP006367 RagC-D_1            :+U  EU:NT; range  -249 to    50.
GTATACCCCGATCACATAGATTAATATATTATATACTTGAGTACGGCATGTGCCCGCCTATTTTCTTTTTATCACGCGGCGCAGAAGCTGAAAAGGATTATAAACTATAGTATAAAAGTATAAGACTTAAAAATTTTTTATGAATTCGCGCCAATTTTTTTTACGTGGTCGGAGTGTGACCATACGGCAGCATCCTTGGTAATCGCGCCAGCTGATTGCTATCGATAGGAACAGCTGAGTTCGGTTAGCAGGTGTGCACACACTGTGTTTGCGATAAGAAACGCGCAGGAAAAGCAGAAA
>678FP010003 CG5261_3            :+U  EU:NT; range  -249 to    50.
CACGAGTAAAGTGTGACCAGACGCCTCACCGCACTCATTCCCATGCACCATTTTGTAAAAAAGCCAAATTTCCAATTGGAAAATTAAAACATCTTTTTAATATCGTTGCTTTAAAAAAAATCAATTGAATTTAAAACGGAAATGAAAATAAGAATTCAGCAAAAGATTTCGAGGTAACTAACAACAACTTCATAAATTGCTGGGTCATATGAAAAAATATCACAAAGGAGAATCTCCTTTCAAAACACTGTGATACCTCTGTCAAACATTTCGTGTACGTTTTTTGAAAATAAATTCGCT
>679FP006657 CG2249_1            :+U  EU:NT; range  -249 to    50.
AATGACTACGTTTTTCACCAGTACTTATAAAAATATTAAATAAATAAAAACGAAATACTTACGAAGTATTTAAGCCGTATAAATGTTAGTCAAGCGATACCTAGGAAATTCTTATATTACATTTTACAAATTTATTTTTTTTAAATAAAATGTATTTTTTGTGAAGCCAAAGGCAAAGTTAACAGAAACCGCATTAACGTTAACGTAACGTAATCAGCAGAGCTGCACGGCAGCTATCGACCATTTGTCATCTCTATTCTGCGCACCCACTGCGAACTTTATTTTCCTGGAATTATTATC
>680FP011890 CG7977_1            :+U  EU:NT; range  -249 to    50.
AATTTGGTTACTTCTTTCGCTTTAAATTCGAATTCAACAAGTACCGTTACATTTTAAACACCGTTAGCGTTGCCACTCATTTTTGCGGCTGTGTTGCACGCGCACAGTGTCAAGATAGCAAGCCAGACACGGCTAATAAGTGCCGCAGCAGTGTTGCCAAACGCACTGAATGCGTGCCAAATTCCAGCTATCTGGCCACCCTCCTGTCAAAACGGGCTTCCGCCTTTTGACAACTGCCCCTCAGTTTTCCTTTTCATTTCTTTTTCTCGTAGAAATGCCACCCAAAAAGCCAACCGAGAA
>681FP010918 noc_1               :+U  EU:NT; range  -249 to    50.
GGAGAGCGAGAGAGAGAAAACCTGTCTTGGCTTCCATTGCAAGGCGCATGCGATTGTGATTGGACAAAAAGTACGCCATATTTGAAAATTACGCACAGTGCATCTCGCTCGCATGCAGCAGGCGGTGCTCCTCTAACGCAGGCAGCAAGCCAAAGTGTGCAGCGCTGCTCGCCGGAGAGCGCTCTCTCGCGAGTGAGCGAACGCTTCGCTGCGAGGGCAGTTACGCTCGCTGCCGCAGTCGTTGAATTCAATTCGAATTTTGACTTCGCAGCGTTCAGACGTGTTCGGAAAAACCTGAAA
>682FP009469 pgant4_1            :+U  EU:NT; range  -249 to    50.
TTTCGTATATTATTGTTCTTTTCGCCCGACTTTTTCTCAGGTGAGTGTGGGATCTGGGCCTGACCTTACACGTCACCGGGCAGCCGACTCGTCTGCCACTGATTGATAGTGGAGAAGCGTGTTTTTTGTGGCCAACTGAAAATGTGAAAACTTCTTCGCCGCCTTATCACTGAGTCGCGGTTTCCCAATTACACTAATGGCTGTGCTTTTTGCCAGGTGGCTGCTCCTCTGCTGCATCGGCATGCCAGCAGTCAGTATTTTGGACTTCCGCCGCCAAGACGTCCACATGGCCATAAAAAA
>683FP001409 HS7C_2              :+U  EU:NC; range  -249 to    50.
ATTTACTACCTGATATTGATAAGGACAACGCGAAATATTGTGTGTAGAAATAATTATATATTTTTGAAAAGCGGTTATTCGTCGGCCGAACAATCGCGTGCTTTCCAACACTGATCTACCACTGACGTGTCTTTTTGGCCCCAGAGTTGCACGTGTGTGTGTGTGCCGCAGCGTATGACTGTGTGCGTACGTAGAAAGCGCCGGCAAAAACGTCAGATAAGCAGCAGCCACATATTCTACTGCTCTGTCAGTTCACTTTGAAGCGTCGAGAAAGCACATTAAATCGAAACCAATTTGAAA
>684FP003643 Men_2               :+U  EU:NT; range  -249 to    50.
ACTTTTCGCATGCTATTCACGCCGCATCGCAATGTTTTCCAGGTCCCAGACAAATGATTTGATGGTAATAATCGTTGTTTAATGGCGTTTATATGTGCAGATAGTGTTTGCACCGCCCTTATCAGTCAGCTGATATACCCCACACAACTGAAACTAATCGGAGAGAAAGAGCCAAAGAGCGCGGAAACAAAACAAAATCGCAAAGTGTATACATATGGTGGTAGCAAAACAAATCGAATACTGCGGTTCAGTTCAGCACGAAAGCTGCAGCAACGCAGACAAAAGTCAAATACTCAGTGA
>685FP004235 CG31249_1           :+U  EU:NT; range  -249 to    50.
GACAATTTTAATCGGTCAATGAAGAGCTTTAAAATTGTATTAATAGTTCTTCAATTAATTGAATAATATGATGTGCAAAAAAATAATTATCGGAAAAAATACTTTTTGACAGTAAGTAGTTTCTTACAAAATATTTGATTTAAAAATTATATATCGATACTTTTTCGAGATTATTAAATTCGAACAGCTTTATCACAGCAAGTTGGCAGCCCAATTTCTACGTCGATAAGTCCTCTCGTTTAATGTTCCATCCCTTAAATTTGGGCGATAAGAATAAGCACAGCCGGCTGTAACATTTTT
>686FP004584 Syp_4               :+U  EU:NT; range  -249 to    50.
AATACCAATGCAGTCGCTGCGAATGCCAAAAACAAAACAAAAAGGAAGCGCAGAATGTGCCTGTGTGCGTAGCCGGCAATCGAATTTACGCTCTCTCGAGCTCTCTCTCCGTCGATGTGTTTCGACGTGTGCGTTGTATCTGTGAGCGGTTGCGACTGCGACTGCAAGCTTTTTTTTGTCGCCAACGACTGAGACTATGAAAACCGGGACTCTGAGACTGACTGACTGCCCAGCCAGCCGGGTATCTGTATCTGTATCGCATCGCCACTCCACTCGCAAGTATCGCGGACGCGCAAACGA
>687FP000160 CG13366_3           :+U  EU:NC; range  -249 to    50.
AAATCAGTCATTATTAGGATACTTTTAGTATTTACATACAATTACATAAAAGTTCTTGTTCCCCTAGCAATTGTGGCCTTGGACAGAAGTGCTGTGTTTATTACTATCATAGAATTACCAATAATAAGTCCAACTATTTGAAAATACCAGTTCTTCGCGCTCAACCAGTGTTGGACATCGTGTCACGCATGCGCCGTGCCTGGAGCGCCCCGGCGTTGAGTATTATCGGGTATATCGATAGGCCCCGTCGATTAGACACTTGTTGTTGTCGGGAATCAGCAGAAAAACCGAAACGCGCGT
>688FP013641 CG32170_1           :+U  EU:NT; range  -249 to    50.
CCCACGCACTCAGCTGGTGCTGAACGCATATATAGCCATAATATAACATAATACAAGCGGCTCAAAGCGTGTGGAACGCGATGATGAAGTTAATACGCTAAATTGGTCAAAACAAACGAATCGAGCAAAGTCGAATGTCGAAGCTCGATGCCACACGGCAAGAGAGACGGCGACAGTTCATTCGAAAGAGACGGCAAGCGAGCGGGTAGAAATTCTAGTGATCCGCGTAATAACTGAAGTTGGGCGCTCAGTTGCTCAGCGGCAGTTGACAGCGTCGGTTCGTGGATCAGCGATCGTGGA
>689FP002756 Sym_1               :+U  EU:NT; range  -249 to    50.
TCCGCTGCGACGGCTGGCGGTTGCTGGGACGTTTTTCGGCACCTTCGACGGCGTCTTCTGTTCCAATCCTCGACTGCGTCGCGAACTGCGATCCGTTTGTTGCACTTTCTGGCCTGACACGCTGCCGATTCGTTTATTTAGGCGTTTTTTTCACGCTAAAACACCCAAGAAATGTGAGCAAATCGATGCCTCTGGCTTATCGATAGTCACCCCCGCATATCGCTCGGCCAGCGCAACTGCGGCATGCTCATCGATAATAACGCGTTAAGCTGAGATATGCCAAAAATGGCTTAATTTATG
>690FP012736 Mcm7_1              :+U  EU:NT; range  -249 to    50.
TGATATGGTAATAAATATTTAAAAGTGTAAGTTTATGGTTCACGAACATTTAAATGTATTAATTTTGAAGTTATCTATAATTACAATTATCTATAACAACAATTTTCATTATACATTCTACATATGTAATTATGTAAAAATATAACGATAGTTTTATATTTTTAATTTATCTCACATCTCAATCTATAGTACCATCTCTAATCAAACGCGTTTTTGGCGGGAAGCGTTTACATTCTCATTGTTTTCCCCGCATTTCCCAGCAAACAGCGTCCGAAAAAACACCTTTGGCAAGCAGCTGTA
>691FP008606 ord_1               :+U  EU:NT; range  -249 to    50.
CTGTACAATCACGAACAATGTCAGGTGCAAGCGGTGCTCCCACGGGCGAGCCAATAAAAATGTCGGTAATTGCAGATGCGAAACATGGCCAGAATCCGGATTGGGAATGTAGCAATAGAATGAAGGGGTTAGGCTGCGAGAGAGGGGTTCCACATTAGCTGGCTGGATGTTGAATGCAAGTAGTGCAATTATGTGCGGGTTCTTTAAAAATATTTTAAAATCTACATGCCCAATCTCACGGAGTAAGCCAGAAATGTCTCGAAACGAACTTCAAAATGTATACAAAAATTTATACTCTTC
>692FP004882 fzo_1               :+U  EU:NT; range  -249 to    50.
TCGTTAGGCTTTAAAGGCTGTGCATTTAGTTGAAAGGTATTGAGGTCAGTTCAAAATTGCAGCTAAATTGTGCGAAATTATTCAGGAATCGAATGTACTGATTTAACACAATTTGCATGCCCATTGAACTAAGTTATTATCTTTGTTATGTAGTTATTAAATGACATTTGGTAAACACAAATCTAGATATCATTGTGAAACATTTACAGCAGCTTCTTTTTTTCAAAGCAACTTATTGTTTAATGTGTCACAACCCCTCAAAAAGCGAGCAAAACAACATCTACAGTTGCCTATATTTCA
>693FP001212 l(1)G0230_1         :+U  EU:NC; range  -249 to    50.
TTGGCGATGCCAGACTAATGAATTAAAAGAATAAGTGTTGCCACTAAAAGTTTATTGGTCTATATAATTTGTTTATTGATTGAGGCACTTTATTATTATAATTAAAACACTTAATTATTATGTGTGAAATGATTGCACTTTTTATTTTGTAAGAGCCTGTTGCGTATTGAAAATTTTGTATTTTGTCTTGTCCTCTAAATATCGTAAAAACGCGTTATTGCTAGATAAGTTTTGTATTCCCGGCTGGTCACTCTGACTTAAACGTTTTTCGCAAAAACAGCGGCTGATCACTGAAGTTTT
>694FP009276 CG4270_1            :+U  EU:NT; range  -249 to    50.
CACGTCCTGTGAATCCGTCACCCACAGCCTGTGTTTGCGGTATCAATCACAATGCTAATACCGATGTTTAGGCCAGATTATGAGGCGGTTTGAAAAAAGGGTTTTTCGGCTGTAAACAAAACATTGTGATTGATGGGTGAGCTATTCAGAACTCAGTGAAAATTTTAATTGACTGCCTTGTATACATGTATAATAACCACTTAATTTTGTAACTTAAAAACGAGAAATGTTGATCTAGCCAGCTAGCTTAAAAAGTCATTAGGCATACGTAAATTTGGTTAACTAAATCACGGCGCCAGC
>695FP002430 shakB_3             :+U  EU:NC; range  -249 to    50.
ATGTACGGAATTAAGAAAATATCTAGAATATAATTTCGAAAATTGTCACTGGTTTTAGACAGAGTTCGTAGCCAATGCAGTTTTGGAGAGAACCGAATCTCTCCAGAAGTTGCAACTCCGCAGCGCCGGCGGTAACTCTCCCGCTGCCAGCGCTACTGCTGGCGTCTCTGCCGACCGCGATAGCGACGTCGACTGCGGGCAGAGCAGAACTGAAACTGAAACATGGAAATCGTGAAGAAAAGTCGAGTCGTGTCGAGATCGAAGCGCCGAACGGAACGGAACGAACGGAGCTGAACGGAA
>696FP011623 CG3651_1            :+U  EU:NT; range  -249 to    50.
ATATGCCTTTTTATCCTCTTCCGTTGCAGCGAAAACTTATTATACAAGAATAAAGAATCCGCATAATCTTTTTACTGAAACAATTAGCTTTAAATTAGTTGCCTTGCATTTTATCATTGAAATTGTTAACGTTCACGCATCAATTGGGCTGTGTGAATAGGTCGCATAATTGTTTTGGCATTAATTATTTTAAGAGGCTGTCGACGGTTTTTTTTTACCGTTATGCCATCTGGTAACACTGCCCAGGCCGCAAATGGAATGGATTTTCGAGAGCTAGATAAATTAAACTGGCGTTTGCAT
>697FP013443 CG7857_1            :+U  EU:NT; range  -249 to    50.
TGCGTAACAATGAATGGAGATTACCCTCTTTACTTACATTAGATTTTTGTTTAAATTTTCCATCCCAAATGATATAACAAGAAATAAATTAGTTTATTTAAAGATTATTCACTATATTACAGAAATTTCAAATTTAAACTTGGTCTATTTCCATACAGTCAAAATACTAAATACTAAAGTAAAATAAAGTATATTATAACGGTGACGATATTTCCGACAGCTTTCGGTATATAATAACGCAAGCTGGTCACTCTTCCAAAACCTGCCAAAATAATTTTTTGTCAGGATTAAGTTTATTGT
>698FP011109 CG13283_1           :+U  EU:NT; range  -249 to    50.
AAAATTCATATACTTTAACTTGTTAAATCCGTTTTTACATGCATGTATAAAGCTTAATCATTATGACATAACTTCATTAATAGGCGATGTAGGGCAAAACGGAATGCAAAGATCTTTAAGTTCAAGGCGAGTTCCAATAAAGAGCGCAAAGAGAACTGGGAACTTTGATAGAATCGAGAATATATAGCTTAATCCACTGCTTCCGTGGCTTATCAAGTCATTAGGGAGGAATTCCGAGCACAATTTTGCGCAGTTTTTGTGGAACAAAACAAACGAGCGGATCACAATAAAATATAAACT
>699FP002298 CG14210_1           :+U  EU:NC; range  -249 to    50.
GTCAAGTGGCAAGGGTAGATAGGTTGGGGTAAGGACGATTAGAGTGTTAAACAAATGTTTTCCTAGTCATAGAAAATACATATATTTGAAATCATAAAAGACGAGCTTTTATCTTCGGTTAGCAACACTCGTGTGCACCAAAGCATTTGAAACGTTTATGAAATGGCGCCCAATGACTTGTAATCGAAAGCAACACCCCGATCACCGATGGCTTTCACAAACATATGTTGCGTGCTATCGATAGACGGTGGAAACAACACGTGCACTCGTGTTTTGTATTTGTGTTGTTTGCATTTGATT
>700FP012482 bin_1               :+U  EU:NT; range  -249 to    50.
CCTGAATTCTATATATTTTGCGTTTTGCTCCGAGAGGAAAACCCCGGGAAAACGAGCCAATTGGCGGCATTGCCCGAACCTATACATACGGTACATATGGGGAATCCGAGAGAGAAATAGAGAGAGAATCGAGCGATTTGCGTAAGGCGTGGGCGTACTAAAAAAAGAATTCCGGCCGATGGCAACTCAAGTGGATCGCATCGAATGGGATCGTGGTGCCAGTAGCGGGAGCGATATGCCATCCGTTTCAGTTGAGTGAGAATAGCCAAGCGGTGCGGTACTTTCAGTGGTTAAAGAAAA
>701FP010690 bru-2_1             :+U  EU:NT; range  -249 to    50.
TTCCCCAGCACGCTTTTCTTATTGCCCATTTTGACACAAAACCCGCAAGGCAGCGGCAATAATGATAATATTTTTTGTATTCGAACTGTTTGCTTCTGTTGCTGTTGCTATTGCTTTTGCTTTGACGTCGCCATGCGGCTCATCGTGAACTGAGTACACAATGGCTAAAGTACATACCAGATACAACTACAACTACAAAAATCAAGTAAAATAAACCGCAGAACGAAGCGAAAAATAAGCGTCGCCAGCAGTTTGTCACTCAATCGCCCAGACATCAGTCGCGTTTTCGGATCGACTGTG
>702FP013699 CG34250_1           :+U  EU:NT; range  -249 to    50.
TTTGAGTCCAAGCTATCTCGCCCTGCAATGTCTCAAAATAAAATAACAAAAAATTCATATGATGAGAATTTCAAAGAAAAAACACGACATGGAGGCAATATATTACGTTTTAATAATAAAATAAAAATTTTACTTGTTTTTAATATTCGGTAACGGTCTTAGCATTGATAGTCACCCGCTAGAGTTGCAGAGAATCAATCATCGAAAGTCACCCGAAACAATCGATGAGTGAGAAAAGTAAATAGCCCCACCTCTAGCCACCGCACAGCTGTTTGCAAGCAAAATATTGGCGTTCTAATT
>703FP005707 CG31038_1           :+U  EU:NT; range  -249 to    50.
CTCATTTCTTATATATTTGTATTATTTTTGTCTCGATCCCCAACGCTCACTCTCGAGAGCAGAGCGATCCGTTCCGTGCTCTTGGATCGCGTGAATCGCGTGAATCTCGTGGCTTCGTGTCTCTGTTTGACTGTCTTCAGGTTGCTGTTCCTTGGGACCGCTCTCTATGTGATTCGTTTGGGATTTGGGTGCTCCAACGCTCATCGCTCAGCGCTCCAACGTGGCCGAAAGTGGCAGCATTTAATTTTTAGTTGCACGCGAATTTCGCAGCGAAACAAACAATATATTCACGCCAAACGG
>704FP002252 CG7889_1            :+U  EU:NC; range  -249 to    50.
AATTCCGCTAATGCATTTCCACTTGCTGAGTATCTGATAGTCGGGGAAGACGACTATAACATTCTAGATTGTTTTGTTATTAGGCAAAGATATTTATTATAGAGTATTTGTTTTGCCGTATCAATATTACTCGTAATATACTCTATATTGTTAGGTACTCGCCAAAGTTGGGAATACCCCATTTGTTTTTCCGTCAGAGAGTGTTTTTGGTAATTGGTCACACTGCTCTCCAAGTGCCGGGTACAATTCACGTTGTCACTTTCGTTCGTCTGGGAGTGGGTTTTCATATCGAGTAGCCGA
>705FP001813 CG8206_1            :+U  EU:NC; range  -249 to    50.
TTATACTACAAATTTGGTAGTTGAAATTCTGTTATTTGCTTTTTGAAATGCTGTAACGAGTCTTCAACTCATACTACATAAACTTCTGCCAATAGAGACAAATTACTGAACCTGGATACAAAATAGCCAAAATGTGAGAACTGAATTTAAGCGGCCAACCGCCTGCACTGCTCCGATAACGATAGCCATCAGCTGTTTTCATCGCTCCACTTAACCATTTTCTTCCCCATTTGGGGCAAAACAAAACGCAGTAACTACCCCACATTCAGCACGTGCGGCGCCAGAATTCAGGACGCACTG
>706FP004139 abd-A_3             :+U  EU:NT; range  -249 to    50.
AGATATTTTTAAAATGCTATTTCTCACAGTGTTGAATTATAAAGTCATTCAAGTTTAAGATTTAGGTTGTGCTTACAGAAGTAGTCGGAACTTTTGTTTTATTATGGCTAGAAAGCGCTCCTCTCCACGCTGAATTCAAACAAAATTTGTTAAAGTCACACAAAGAGGAAACTTTAAATTATAAAACGAAATACTCAATCTAGCCATTAACCAAACGACTCAGATAAAGAACCCAAATCATTCGAACTCAGAAATCTCCGAAACTAAAATAGAACAACAAGTGGACTAAACGAAATTCCG
>707FP006328 Hey_1               :+U  EU:NT; range  -249 to    50.
AGAGGCTTGCTCATTTGCCGGCGCTGGTCGCTCCTTGTCGCACACTCTCACTTGCTCACTTGGCGGCGATCGCCGCGCGGCGAATATGTTTGCTTCCCGTTTCCTACCCCAATCTCGGCAAGCACGCGCTGCGCGTTGCCAGGGGGTGGTTGCTGCTGCATCTTATTGGACGGCTGCCGCAGGCGGTAAAAAGGGGTTGAGCGGCGGCAGCGGAGGGCAGGTCGTCCGCTCGACGTGTGCTACAGAATCAGTCGAACGCCGTTCGCGCACACGATAAGTCACGTGCTCAAACTAGCTCCG
>708FP000783 CG15897_1           :+U  EU:NC; range  -249 to    50.
CAGCGCGGATGGGCGTGCCCGGCGATCGGCAGGAGATTTCGTAGCAGGCGTAAATTATACATTAGTTAAATTTAAATTTAGATTAAAATTATTCTCGCTTAACACAATAATTCCAATAAGAATTATGCCGGCTGGCGGTGTGGCCAGTCACACGCTGCACTTAGCCAGTGCACGCACCGCATTTGGTATATGCCAAATGAAATATACCGAAGTAAGTGTACATTTATTGCGTGCCACGTTACGGGCACACTGCATTGCGACAAAAGTTGCAACTCACTACTTTTCTGAATTTAATTTATT
>709FP012751 CG5026_1            :+U  EU:NT; range  -249 to    50.
TATGAAACTGTCGTAAACATATATTTAAAAATGAAGCGTAAATATAATCATTCCTGCAAAACTAAACTAAATGAAATTGCAAAACAATTTAAAAATATTTTTACATATTAAAAAACCTGATAATTTTTTAGTTCTTTGTTAGTGGCAATAACGGTTCATAGGCAAAACGCAGTGTGGTAGTGGACGCCACAACAAAGCTTTCCGGCTCAGTGAGCGACGGGCACACTGGCACAAAGCACAAAACAGAACAGTCGGTCGGAAACGGAATCGAAAAGAAAGAAAGAAATGCAATCTGTGCCG
>710FP013390 CG9425_2            :+U  EU:NT; range  -249 to    50.
GTATTTTGTAATCTGCTGACTTTCATATAATTTAAAGCGTACTGTTGATTACGTCTTACCTATTAAGTGAATATATCTCCTATAACGTGAAAAATTGAATTAAGCAAAGTTTTATTTAATAATTTAGTAATTAACATTTCTTTGTAAACATTATTCGAATTCGATTAATTCCTGGCGCAGTACTATCGATTGTCCCTGATTTCTGCGCGACATGTTCAGCACTATTTCGCGCCGCTGCTCAGCACTGGTGCATTTCGCGAATTTTCCCTCATACATACATAACTTATTTTTAACATTTTT
>711FP002446 CG15446_1           :+U  EU:NC; range  -249 to    50.
GTTTTATAACAGCTGATTTCTTATTATTAATCCTATTGTTATTCGCAACAATACATTTTAATATTATACTAAAACTATGCTTTTGGACCTTTTTAAAGTGAAAGAAACGATTTAAGCTGATCTTGGATTGCAAACGTTTGGTATGAAATTAAATTCCAAAGAGGCTTATTTAACAGTTATGAACTAAATTTAAATTGACACCTTTTTAACCAGGCAACTCTATCGGTGAATGGTGGCATCAAATTAGACAGCTTAAATCTATCGAACAAAGATGGCGGACTTCTTTTCTTACGCCACGTG
>712FP000396 msta_3              :+U  EU:NC; range  -249 to    50.
AGTGTGTGTGCTTTCAGTGTGCGTGTGCCTTGGAAAAAATCATATTTGACTGTTGTCGCTGTTGTCCCCTTGCCCCCCCATTTCCCGTTCCTCACCTCCCGGCCCCTTTCGTCAATCGCCTTCCCCCGTTCCCTGGTGGATGCCTCTAATTTGTGTTTTTTTAGTTGTGTCTAATGCTCTCCGAGGGCGTCGGTGTGTCCACGTCATAAGCGTCGCTGCTTTGCTGGGTTGCTTCCACTGTCGGCAGTCAGTTGTTGCTGTTGTTGCTGATGTGCTGGGTGGTGTTGCTGCTGCTGCTGC
>713FP010583 Ppt2_1              :+U  EU:NT; range  -249 to    50.
TTATCTTTATTTGAATGTACCCATCCAATTTATGGGACCTATTTTATAAACCTTTCCTTTTAAATGCACACCACGTATTTTAAATTCATCCAATTATTGTACAATGAAGTCTCGAGAAATTTCGAATGCATTTTCAAATTTCGTTCTGCTCATAATTGCGCTCGCAACCCATACATTGCCATTCGCATGTCGGATTTCAAATCCGCACTTTCAGAATTTCCAAAGCGGGTAGCAAGAAGAAGAGCGGCTAATAAAGATACGGATACATCAACAACAACAGTCGGAAATCCATTGTTCCCC
>714FP001337 Kap3_3              :+U  EU:NC; range  -249 to    50.
CCTCCTTTTGTTTTTTGTTATTTGCAACCGTTAATCGTTATTCGTTATTCGTTGGGTTCTTAACTTTTTTGTTCGTTTTATTAAAACAAAAGCACAAGTTAAGCCAGGCTCAAAAAAAGAATTGGATTGAAAAATCTATTACCTCATTACGCATTGAACCGCATAATTTATGATTGATCCAACAATTTGTCTCGCTCTCAATCCAAAACAAATGCAACGACAACAACAAACAAACAAACAACGAAGGAGGTGGAAAGGCGGATCCATTGAACCGCATCCCACGGATAAGGCGCTGATTGT
>715FP006660 magu_1              :+U  EU:NT; range  -249 to    50.
CCGTTGACCTATGGTTTAACTGAGAGAGGCTCCACTGTGCTGTCCGTCCAGCCTCCACAAGTCGGAGTGTGGCAAAGATAAGATATTGGAAGCGACACGCCAGACACTCTGGCGGCGGCGATGTCCCTCGCTCTCTCCGCCGATCTCTCAGCTCGATTCCGATTCCGATTCCGAATCCGATTCTTCGCCCACTCTCACCTGGGGCCTCTCTCTTGCGTTTTGGGCCACTCCACTCCAAGGCAAATGGCCAGTCGTGTGTGGAACTCGGCTGCGATCGGTTGACTATTGAAGTGCGCTCTG
>716FP000501 dnc_2               :+U  EU:NC; range  -249 to    50.
CTCGGTTCGCCTGATGAAGATGAAAAGCAAGCTGAAATCTTAAGCGAGATGAAAATAAGAAAAAACACTCTCACGAGCGACAAGTAGAAATATTGTATTTTCTTTTTTTTCTTCTTTTTTTTTTATAAGTTGAATATAATTTGTGCGCTCTGCTCTCGCGAGACTCGTCTGCGATAATTTTTTCTTTTACGTGTGGTTTGGCCACTGTGCTTTCTGATTTCTGTATTTTTCTGCCGCGGGACGCGCTTCATTCTCGTTTAGCGGCTGCTCGTGGAAATTTCGAAAAAATCTGAAACTAGC
>717FP012290 axo_1               :+U  EU:NT; range  -249 to    50.
AATAAAAAATATAGTTTACTTTATAGCATGAAATAGTTGCGTTCTGCATACAAATTTTATATGGTAATATTCTGGGAGGGGCATTAGATCAGTTGGAATTTCTCACAGACATTTTTCTCGCATGCTATAAATGATACCCGCAATGGATTCATCTGTCCCGCTCCAGCGATCAGCTGAGCTTTGTTTGCTATGGGGCTTTGTGGCGCTTATCAGTCGCCCGATCAGCCGGTCCGGTAATCTCGCCGAGTCAGTTGCGTTCCTACGTTGCGATCGAGCGGTTCGCGAGCGGTACGGTTGATT
>718FP007822 CG42239_1           :+U  EU:NT; range  -249 to    50.
TGGTAGCAGTAAAAGAGCGGGAACACTAATGAATTCATGATGCAGAATCAAGCACGACAGCATATACTTACAAGGAACTCGCTATCTCAGCGTGCTTCTTGCCAAAAGGTATGCGGAAAGCCATTTTTGTTGATTTAATAACTTTTCACACGCACCAAAATGTTCGCAATGAACGCAATAGTTTCAAATGTCCTAAATAATACCACTACAGTGTGACCGTAGGATAGCGTAAAACTTTAAAAGCAAGGTGTGACAACACTGTGCGGCCTACGTGAGAACAACAACTAGTCATCAACAAAA
>719FP010672 rho-6_1             :+U  EU:NT; range  -249 to    50.
AAAACATATTATACATAATAACTACCAATTTCGTAATAAAGAAAATAATATCTTGAAGTGATCTCAAGATTTTTCTTAAAATAAGATGCAGTCGAGACAAAAACCGTAGGCCGCCTAAAAGCATGCTTCTGAAAGTCCCAAAATCACTGTATTAGCACAATGCTCGCAATGATGTTGTAGGCAACCGGCGTGATTCGATCGGATCGGAATGGATCGTGGGGCATTTGAAAGAACAATCACCCACTCGGCCTAGTCGCGCGTTCAACGTTCCGTGCATCGGTTGTCGCCGCCGACTTCGAA
>720FP004463 CG6231_1            :+U  EU:NT; range  -249 to    50.
CCCCAAGATACAGAAACACGAGCACGATTATTTGAGTGTCTGAATATCTTGGGTATTTGGGCATCTCTTTCGCTCTCGCTGTGGCGCTCGCTCTCCACCTCTCTCTTCCGCGCCCTGGGTGCGCATGAGTCGCGACAACGGTGACGTCACTCGTGAAAAGCGTGCGCCGCTCTCAGCTGATTTGTACCGCCAGCTACGCGCACATGGCGCTACGGCGGTGTAGTGAAAACACAAACCGCACACATTTTCATTCGCTTGCCTCGTTTTCCGCAGTGCAGAGCAGCGGCTGAGCGAGCGGTG
>721FP009167 CG5074_1            :+U  EU:NT; range  -249 to    50.
ACCTTGTAGGTCAGCGGAGGAATGTGGCTGGGACCCATTGAGTTAGCAAAGTCCAGAAAATTCCCCGTGAAATGTCTTATGTTTACGCGCAATACGCCGGCGGTGCACGTTTCAATCGCGATTCTGTGTGACCACTTCGCTGAAACCGGGAATATACCAAAATCCTGCGCGTGGCTATCGATACCACTTTGATTGGTTGCCCGGACAAATATACACCTACTTGCGTATATTGTCAGTTAAGATTACCCATTCAGATAGCAATTGATTCCTGCGTGGAGGTCACGATGTCGACGCAACAGC
>722FP008542 CG3499_2            :+U  EU:NT; range  -249 to    50.
AAATTTTATATATTTATGTAAGTTTAGCAACACTATCAGCAGCGTTGACTGTACGGAGAGGCAGTTTAGATATATAAACCAAATTAAAAATCGAATAAAATCAAAACCACCAGTCGACAAACGAATACACTTTTGAAAATTGCCAGTAATTGGAGAACGCGTGCTTTGATAAGAGGTGGAAAGTCGCGCACCACCAGAACCAGGGATGCAACGCGCACGACGCGACGAGATTATGACATTTTCGCTGTCAAGTAAAGTTACAGCTGTGTCGTCTGCTGGCCGCGATCCTGAGCCTGCCCT
>723FP013638 CG13029_1           :+U  EU:NT; range  -249 to    50.
GTGGCACTTCTGTGACCACTGCCAGATGTTAGTGCCGGTAAAGTATTTGCCATAGAATATTTCTGTATATCCACGAAAAAGCATTTGTAAAAAGTGGATGTGCGGATACTAAACATTATTACAAAATATGTATGTGACACTTAATACAGCCCAGATCCTGGCACTGCAAAGTGTGTGAATGCTGCATTCTGAGGCGGGATCATCACTGCATCTTCACTGCGACTTGCGTTGGCCACACTAATTACAGGTAATAGTTACTGGTGACAGCGATATTATTGTAACTTTACCACCATTCCTTTC
>724FP004996 Ime4_1              :+U  EU:NT; range  -249 to    50.
ATAAATAACTGTGTGTGGTCCAATAGATCATACAAATTAGAATAAGAAATATAATGGGGGCACAGCAATGTTAATACTTTCAACGTTTTTTAATTTTAATTTTGAATACCAGCCTACTTCCAACACTGGCCCTTTTAACGTTCTTGATGGTAATTTAAAATTTACTTGTGTAAAATGTATAAGTAGATTACCTTAGTTTAGTATTTTAATGTAACGTGTTTACCTGCAATGTGAACACGGTCACACTGCGAGCCTTTGTAAAAAAAATTTCATTGTTTACCAAAGGCCGGCAGCGTTTTA
>725FP001570 Jafrac1_2           :+U  EU:NC; range  -249 to    50.
AGGGCACAAAAATGAAATCAAAACTAGAGGAAAATATTTGCCAATTCAGAAATAAGTTTGTGATTTGTAATTAATTCGCATCCATTACATGAAATACGCGAACGTGCCGACAGTTCAATAAATTCAATCGCATAAATGGGAGCAGTCGAAAAATTTGGCTAATTTATTATTCCGGGTTTCTTCCATTTCGCTTCGCTCGGCGGCCATTTTGTAGAGTTCAGCTTTTCTACTCTCCTCTTTGATCTTTCCAGTTTGTGGCGAAATATCTGGAAGTCAAGGGTAATTGCCCTTAATCGTTAG
>726FP006063 Ptr_2               :+U  EU:NT; range  -249 to    50.
CGTTACGTGGTGCGAGGCGGTCATGTGCGCGGAACTTGTGTCTCACCTTTCCAGGAACTAGTAAGAGTATTCCAGCTAGAATTTAAATCAAAGTTAATTTGTCAGTGGACAAAAGACGTCGGAAATAACGCCGGACTGACCCATCGGTACGTTAACGGTCACTGAATTCGAATTCGCTATACCGCTACGTAAGTCGCAACGCAAGACGCGATCTGTGCAGCGAGATCTGAAGTCTGAGTGGGTTCTCTCAGTTCGTGATACGGTCTCAAAGTCAGCGGTTGCCGGTCGCTCCGCCATCGC
>727FP003169 CG12951_1           :+U  EU:NT; range  -249 to    50.
TTATTTACAAATATAAACTTATGTCCGATAGCTTCGTTCATTATTTTTAGCCACAAAGTTCGTTGGGAAAACCATATTATTTTGCGCATTGTGGCTTTCTTTTTTAAAATGGTTTTTGGGAGCCTGAAGCTTACCATTTTATATCAATGACGACAGATTCAATAACCGCCTATCTAAAGTCGTAAATAATATTAATCTTGCATATTCGGCGAGCTTATAAAAGCGGTAGCCAACCAGGGGGTGCCATTTATTGGCCAAATATGTTGTCGAATCAAGATCTCAGTCTGAGTTTAATCGTTA
>728FP012386 CG13288_1           :+U  EU:NT; range  -249 to    50.
TAATCCATAGCACTAATTTGCGGTATTGGCTAAGCCAACACAGTTTGTGGTTAATTGCATGAAAATTCGGTGAGCCGCAGCTAGAATGCAAGGATTTCAGCAATCCTACCACCTGTTGCCGTTCTTCGCCTGCAGATGGCGCATGCGTGGGCCACACAATCCCACTTTCGAACTTTCATTCATAAAACGTATGTGCGAGTACATTTCGAAATTGAAAGCATTTCGCCATCGCATGAGGACTACTTAGCCAGTCCCGATGCGACTTTCAATGGCGACGGTTCTCCTCGGAATATCGCGTCC
>729FP011627 CG42748_2           :+U  EU:NT; range  -249 to    50.
ATGCTGTTTCACTTTGTCTAAATAGAAAAAATTAAAAATTTTAAAGGTAATATTATTTTTCCTCTTTTGATGCATATTTTCAAAAACTTGTCTAAAGATTTCCTTTGAAATTGAAAACTGTAGAAAGCAGTTAAAATATTTTTAGGTCTTACTGTCGAATGTGTCACCGTCTTACCGTTTTATCTTTCCTCGGTAACGAGTCTACAATACCCTTTTACTCTACAAGTAAGTAAGAATGTATCGTTAGCTAGTTGCAAAGCGTACCTCAAGCGCATTGGTTGGTGCAGCGTTTTGATTCGA
>730FP012019 MEP-1_5             :+U  EU:NT; range  -249 to    50.
ACAATTGGTTTTCAGGCAGCACTATGCACACGGCAGTACAGCTGTTACTTATCGGTGCTATCGATAAATATCAAGGACTCAAAAATTGGGACTAATAATATTAAAAGAGCAAGCTTAAACTTTAACATTATAACTATTAAAACTGGATTTACAATTGTCTTACGTTACTTTAAAGTATAGCAGTTGAAATCGATTTAGTATTGTCAACGCGCGCTTTCCCACACTGCTCGATAAGCATATGTTTTTCTTATCGACATTTGTGGTAAATAAAAAGTGCAAAAACCGCTGCTAAATCGGTCA
>731FP013975 CG14184_1           :+U  EU:NT; range  -249 to    50.
TGCCGATTTCCAATAAAAATATAACAAATTAATAAAGTATAAATTTAAATCAACTTAATTCCCAATAAAAAGTATTTCATAATAAATAAAACAAGGATAACGCTAGGAACAGTAAGTAATAAACTAGTATTCCCTTATGAAAACCCATGAATTTAATGTCCGATTAAAATTGTAATATTTAGCGCCTAATCGATAACAAGTATGTATACAGCTGTTTTAAACTGTCTGGTAGCACTGATCTTATCGAATATGTACAATTCCATCCCTAGAAAAACTTGCATAAAAAATAAAGAACAATTG
>732FP002735 R13A_1              :+U  EU:NT; range  -249 to    50.
GACACAATGAAATGAAGAAGGTTCAATTTTAGTCAGAACATATTGCAACATATTGCAGTTACCACAGGTATATCTTTACTATTTAATTGTTAGTAAAACGGAAAAGTATGGAAAGGTGACGACGTCAGCTAGGAGTGTGTCTCGGCTAACTAACAATGTGACCGTATACAAACATCAATCCGAACTAGTTCCGGCCGCCAAAGCGACCCTGCGCAGCGATGGTCGAACTGTCAACGCAACTTCCGCCTTCTTTCCGTGCGGTTCGTAAAAATGACTGGTTTAACGAACAGGGTAAGTGCC
>733FP001433 pot_1               :+U  EU:NC; range  -249 to    50.
AGACATCTTCGGTTCAAAACCCGCTCGTTATAGCCAGATGATCATCTCCGTCGAGCCAGAGAGCCAGAGAACTAGAGAGCCGGAGAGTTGGTAGGTGGGGAGACAACGAATGATAAGTGCACAGAGACCCAACCGCAGCTCTTCAACCTGGCAACCTGGCTACCTGGCAACTTGGGAGCTTGGGAGCTTGACTCAAAAGCTGTGGGCCGAGAAGGCCGATCCAACCAGTCTGGCCCAAAGCAAACAGTCAGTTGCCAGCCAGTAATCCACTAGAGCGCGTTCGGGCACGGACAAGTGTTA
>734FP000101 sv_1                :+U  EU:NC; range  -249 to    50.
AGTGTAAAGAGAACGATGTATTGCCAAGGACATGCATACGCCCGCGCATCTCCACGTGAAGTAGAGATAGGGACAATCAAAAATTGTAGAAGTAGATAAGAATAAGGAAATCGTGCGCAGAATCTCTGCGGCTGGCAGCAAACAGTCCGGAAAAAATGGTTAGCAATATTTTACGGTACACAAAACGAAAGAGAAAACACGCTTTTAAATAAAAGAAAAATAATGTCAATGGCTTGACTAAAGAAGACCATACCTACAAAATAAGCCACAGCAACGAGAGTGCTCGGTCCACTTTACTTA
>735FP003216 CG9388_1            :+U  EU:NT; range  -249 to    50.
GCCGGATGGCACAATAGTGATGCTAGATTACATTCTCCAATATATTTATGATTTGAATTTAAAGGTACCAATGGGAAAATGAAAATAATTTAAAAGGTATTTATTTAAAAACAGAAACCTTAAGATGTTACACCTTGCACATTTTTCATTTCCTTTAAGCTTAATTCGCTAGTTAATCAGCAGTAGACCAATCTCACCTGGCCACACTGCCCAACACCTGATGTGAACATTTCACAGCACTGGTGGGCCAACTAATAAGAAAAAGAAGCAGCAGAAAAGGCGACGTAAGAAATTCCGGAG
>736FP000746 fs(1)M3_1           :+U  EU:NC; range  -249 to    50.
CTACAAAAATATACATATTTCACTCTACATATAGTAACTCTGTTTATTCCACTGTAACGGAATAACAACAACTGTTCGATGAGTTTTTGTCTTTCGCGCGCTTTCCGTCACTCACAGTATTTCTTTTCATTTTACAGTTATACTAGAGCTCTCTCACGAAGTATAAATTGGTTTACAGTTACGAACAAGAGAAATGGCACACCAAAAGTAATGTGCCATGTGAATGGATTGAATATATCATTGTAGTTTAGTATCACTAGATACAACAGTCCCTGCAATCCTTGCGAAATGATTTCGCCA
>737FP001495 CkIalpha_3          :+U  EU:NC; range  -249 to    50.
TATCGTTCCACGATATCAGGTGGCAGTGTTTGGTTGAACCTATCGGGCCCTATCGATATAAGCAAAAGCATTTTTGCTGGATCTACCATTTTATTTTAGTTAATAAAATACATATATTTCCTCTCTTTTTGTTCCGTTTGTGCGCGTACAAAACTAGCTGCGAACTCGTGCAATATTTCATAAACTGAATGGGAAAACAACGATAACGACGAAAGAAAACGAAAACGGATCTGCGACGAAATTTTCCCCGTTCCGTTTTTTTTTCTCCACCAGCAGCAGAAGCAGCAGAGCAAAAGCAGC
>738FP009859 CG9536_1            :+U  EU:NT; range  -249 to    50.
ACTTTTTTAAATAAACACGTTGTTTGTATTACTTTTGGGTCTGCGGAAGAAAACAGCAATATTATTGATACAACATTTTTTTACAAGTAAATGTTTAAGCTTAGCTTACAAAATGGCGCCATTAGTTCAAAAGTACAATTACCAATTACTGGTGTGGCCAAATTAAAAGGATTTATACTGGGTAACGGTCTGGTCACGTTGTAGCGAAACAATCGATAAACGATAGCTACGCCTTTCCACTTCGATGACAGTCTTGTTATTGTAATTGTGAAGCAAATTCGTAAATATTAGCAAATGAAC
>739FP007458 SRPK_2              :+U  EU:NT; range  -249 to    50.
AAAAAAATTTTTTTTCTAAAAGTATGGGTTTTGCTTTGGATTTGATAAAAAAAAATGTAATAAGAAAATGTATGTATTATCAAGGTAGGCTGTTCCCTACAAACCTACAAATAATTAAGCTAGTATACAAATGTCATACACCTATTGTTTTTTGTATCGTATAAAATATAATTCCATCACTAATTTCATTTTTTTTTCCCCATTCTTTGCCAGAGCCCGATGGTATTTTGTGACTTTATCGCTGTGGTCACACTGGAATCGAGTTTTTGGGATTGCCGTTTAGCGAAGATTTTTTGTGCT
>740FP006765 stan_1              :+U  EU:NT; range  -249 to    50.
ATATCCTACAGGTTGAAGAATCCTGGATCAAATTGCACGTTTTTATGCTCGGGGATGCAAACCGAAATTTGGTGGCACCTCTCTCTGCTGCCGCAACATGTTGCAACAGTCGCGGCAATGTTGCTGCAACACGCAGTCACCCCCCGCAGAAAATCCACCACCGACGAAAGTATCCATCGGATACACGAACTCGCTTCGGCTTCCAACTGAGTTTTAGCAAGAAACTCAGTTTCTGTTTCTGGTTTTGCCAGTTACCACTGCGACTCCGGACCGATTGGACGCGTTTTGAGCGTTTGGCCA
>741FP003976 CG6125_2            :+U  EU:NT; range  -249 to    50.
CAGTCCGGGTTGAGAATACTCAAACATATGTGCTTAATTACGATTTCACACAATTAATTTTTTGCCATTTTTGCTTGGCTGTCGGCTCGGCTCGGCAGCGAACAAGCTGGACTGTGAAGTTCGTTCGTTCGTTGTTTTTTTGTTATTATTATTAAAACGCTAAAAATTCCCCTGACAAAATCAAACAATTTCGGCTGGCAGAGCGATTGTACCTGGCCATTGGCGAAACGGAAACAGAGTCAGAAAATCAGTACACAATGCGTTGGCCGCGAAAGCACACGTTCGGCTTGTGGCCCAAAC
>742FP014235 CG7414_1            :+U  EU:NT; range  -249 to    50.
TTTAAATTCACGTGGAGCAGATATTTTGTTGGAGTTCTAAATACGTTCGGTTTGGTTTGGTTGATGTTTAAACGTGTCGTTGTGGCGCCAATGCCCATGCATGTTTACTATCGCTTATCGATACACCGCGTACACGGCAACCGTGTGTGACCAATTCAAGCACGAAATCGTTGACCAACACTGATTGTACATCAGACGACACGACAACAAAAACAACAGCAACAACACCACCGACGTGCTTGTTCCTGTGTGTGTGTGCGTGTGAGATTGGAAGACAATGGCTGCAGCTGCGGATCTGGT
>743FP000359 CG4194_1            :+U  EU:NC; range  -249 to    50.
GAAGACTCTTCCGTCGACATGGTTGTACTGGGACTCTGGTTGCTGCACTTGGACTGGTAGGAACCCACGGCACCACCTGCCGAAGCCATCATGTAAAGAGACAAGCAAAGAGAAACGGAGATAACAATACAGATAAGAAGAGTGTGTAGGTGAATGGACACATCAAAATTTTCCAGTTTTTCTCCAAGGGTCCAAGGGAAATTCTGGCACCGCTTGCTGCTCAGGTAGAAACAACAAAAAACGAATATCAGTCGAGAAAATGCTTCGCTCGCGTTCAGAAGTCTTTGTGTGTTTGCTTAT
>744FP010408 CG5390_1            :+U  EU:NT; range  -249 to    50.
TAAAAATAAATAAATATTTGAAATCGCATTTTACAAACACGCTAAACCATTAAAACGGTTTTTAATAACAAATATACGTACATAATTTGTGTATGTTTATTATCTATAAATTTATAAAATAAAATAAAACTTTGAACTGGTTTTCCGCTGTGTAATACGTAAGCTGGGAACTTCAATTGGAACCAGCTTTCAAAGCTTCTCGTCAGAAGATCATCGGCTGAGACTTAAGATTGAATAAGAAATCAATTCAGTTGAGTGTTTTCTTCATTGCTCAGCGAACGTTGCGCTACTTTGATAAAT
>745FP009195 CG7361_1            :+U  EU:NT; range  -249 to    50.
GCTTTTATGCACTGCGGGGTGGTTTAACGAGCTACAATATCATTTGTTCCAAAAATTATTTGAAATTCTATTCACCTATTTAAAAAACCGTTACTGGGCTGTAATAGCGGCCAGCTCCTGACAGTGAGCAATCGTAGTGGCAACTCTGAGAATGCAAATAGCTGGCAGCACTATACACTAATATATACTAGTATATTGTGGTATTTTTTGCAGGTTACCTGGTATTTCTCACCCACTTGAGTGCGGTCACACTGGTTCTCAGACGAAAACGACAAACGTCGAAATTTTCGTGATCATTTA
>746FP004820 CG6972_1            :+U  EU:NT; range  -249 to    50.
AAACGCAACTTGGGCAGGCTTAAAGTGGGCGAAAATCCCCCGCAATTGTCACTAATTTCGTTCAGTGCAGCTGCATTGGCCATAATTCGCTCGCGAGCGAACTGAGGCGTTTGTATCTATTTATAAAGACCCGATCCGATCGGATATATCCGAAAGAACACACTCACAGATCGCTCCTACGCGCTTGAGTGTGCATTTTCCGAAACTTTTCCTCACACTTCCACTAGACTTTTCCGAACAAACAGAGGCAATTTCGAGGCGACTCTCTGCCAAAACGGTTCGCGTGCTACTCGAATCTCT
>747FP001775 CG6324_1            :+U  EU:NC; range  -249 to    50.
CCTGCGCATGCGTACATCTATTATAACTGATCTATTCGCTGTGGAAACGTAAGAATTTGAAGCGACGCACTCATTTTGATAAACTTTCAAGTCTAAATGGCATAGCGCGCAGTCAACATTAATTACACACCTATCGCGTCTTCAAATCTATCGCGTCTTTTGGGGTGGGGAGAAGGAAGGCGATCCCTGCGCTAAGCGAACAAGTGGCATCGATATCGTAATGTCCTACGTATCGATGCTGCACCATTCATTAACGGCCCAACGCTTGTCAAGGCAACATTGTCTCTTTGGTAAGTCTCC
>748FP012463 CG32392_2           :+U  EU:NT; range  -249 to    50.
AACAGCAACATGAATAGTTTAAATATGCAATTTTCTATATAAACCAATTGCAGCACTTTAAGGATATTTTTACTAAAAATGTCCTTTGAAGTAACAGCTCAATTCCTGGAAAGCTTTAGTCGTGGGCAGTAGGAGACTATATGTTCCACATATTTTTCCAACTGCACGACGACTGCTGACCACGGGCCGAATCCAAAGTCGAAACCGGGTCCGAGCGCGAGTTCCACGAGTCCTGCGAGTCCTTTGGTCATTTGGCGTTTGCCATTCGAGCCGTGCGGTACGTGTTCCGCGACAAAATCA
>749FP002829 CG15186_4           :+U  EU:NT; range  -249 to    50.
GACTTGTATAAAATAAACAGGCGATGGTACAATAAATTGAGGCAAATATATTAGTGTGTGTGCCCGGGCAACAAAAGTACAAGAAAATACAAATATCGAACACAATGGAAACAATAATGTGCGAAACGATTGGAAATGCGCCACACTCGCTGACGCTGTCTCCACCGACTTGGCCCTCTCTGTCTCGCTGTCTCTCCGTCTATATCTCTATATCTCTGGCACAGTCCGGTCAGCGTCCGATTCTCAGTCAGAAGCAGCCGGCTAGCCGGAGGGCCAACAACAAGTCGCAGGCGCGAAAAG
>750FP013413 CG6778_1            :+U  EU:NT; range  -249 to    50.
TAATTTTTTAATATTATTAAATAATAATTCCATCGCTTATTCAACTATAAGTAAAGATGAAAGAATATGTTGAAACTATGTTGAAACCAAACTATCCAAGACACATTTACCAAATATAGCAAATAAAAAATAAATATAAAACAATAAAAACAAATAACATTTACCAAAGTCGCAACATTGCGCATCACTGAGCAGCTCTGTTAACCATAATCAGTGTTGTGCAAAGACAGTGCTGCAAGCCGGCCGACTAAGACTCATCCAAGTCGAAATTGCAGCCGAAAGTGAAGGTATTGCAGCAGT
>751FP010763 CG5216_1            :+U  EU:NT; range  -249 to    50.
GCATTCCGGACTTCCGGTCCACCAATGGCATATATGCGCGATTGGCCCATGATTTTCCCGATCTGCCCGATCCGCAGGCCATGTTTGATATCAACTACTTCAAGAGGGATCCACGACCGTTCTACAAGTTTGCCCGCGAGATATATCCCGGCGAGTTTCAGCCCTCACCCTGCCATCGTTTCATCAAAATGCTGGAGACCAAGGGCAAACTGTTGCGCAACTACACACAGAACATCGACACCCTCGAGCGGGTGGCAGGCATTCAGCGAGTAATCGAGTGTCACGGCTCCTTTTCAACGG
>752FP012989 CG43693_1           :+U  EU:NT; range  -249 to    50.
GCACTATGCGTTGGCTTAATCACGAAGAATTGCGCACCAAAGAGCGAATCCCCATATAATCCCATTTGGGACACCTCTCTGCGCCACTGATGAGTGCTGATTTATTATTATTATTATTATATTGGGGTTGGCTTTAGCTCGGCTCAGCTCGTTTGCCCCGTTGAAGGAAGTTCGAATTGAGGGTGACACAGTTTCCAGTGCTGCGTGAAAAGAGCTTACCATGTGATAATCCGTGGATGCGATCGATTCAGTTGGTCCCGACTTGGCCAGGGTGAAAGGTTCGTCGTGGTGGTGCAAGGT
>753FP004527 OPS3_1              :+U  EU:NT; range  -249 to    50.
TGTCAGAAGATAAGAGGCTAGGTAAGTTGATTATTCAATCAGTTTACTTACTGCAACCCAAAATGGTCACTGCACTAACCTTCAGATGAGCTGCACTACACCCTCAATCGAGAATCAATGCAAACGCAGTGCCAGCGAAAATGTCAGCAAGGGATTAGGCCAATCCCAAACGGGTAATCCCGCTGCGACAATGCTAATCCAATTCCGATGGGCCGTATAAAAGCCCCAAGCTGGGCTGGCTGTGATTTCGTCTTGGCCCGCAGACCGGAGCATGGAGTCCGGTAACGTGTCGTCGAGTCT
>754FP008273 CG15661_1           :+U  EU:NT; range  -249 to    50.
TGGAGATTCGTTGACAAGTAATCGCATTATAGGCTAAATGTTATAATTTAACTTAATCTAATTACATATAATATACCGATTGCTTAATACCTAGCATTTAAGGACCAAACAACACACACATTGACATGCAAATACGTTTGAAAGATGAAAATAAAACGATTAAGAAAGCTTAAATTGCTACGTGCTTTTGACTTTTATTATACTACTCGGAAATATATTGGGTTTTCTCGGAACCCCGAGCTCGAGTTCAGTATTCATTCGGAGGTTCAATAGTTGGCTTCGCCTTCGCCATCTCATCGG
>755FP008434 Oatp58Dc_1          :+U  EU:NT; range  -249 to    50.
TTGCTTCCTCGTGGAAATGCTTCATAAAAGGCATGCTGCTATGTATTAGTTGATTTCTTGGCTATTTGAAATACCACCCAATATCTTCGAGTGTTTATATGGACAGCTGAAATTTATGGAAAAATGTAATTTTTTCTGCAGCTCTATTGACTTTTCTTCTGACTACGCAGCGCCGAATATGTTCTGAATATGAAACGTATGCCCTTTGTAAATGCCCATAATTACCCAATGGTTTCACTTTCATTCACTGTCATTCAGACGCCGCCGATTCGAATGTGAGTACGCGTGGCCAATTTAGAA
>756FP011427 sick_5              :+U  EU:NT; range  -249 to    50.
TTGTCCAAAATGGTTTGAGTAATTGAATTTTCGGTGAGTGTGCACAGATTTCCCCTATTTCCATCTTCCATTTTCCATTCGGCGATCGCTTAATCCGGCAGGCAGAAACATTTCCGTTTACACGCATTTATTTTCGTTTGTTTCGACGAAATGTTGCCGGCCATCGTGGAAATGTTGCTGGCATTCTACCAAAAATAGATTCCCCAACTGGAAGAGGAGCATCGTGACTCCCATTTCTCTCGGATGCTCAGTACGCTTCTGATCGCGTCGCTTATCGGTTGGGGGAAAGCGCTTTTCCGA
>757FP004833 CG31139_1           :+U  EU:NT; range  -249 to    50.
AGGTTAAGCCGGAGGATCAACTTATTTACATAGGGCCTAAAAAGGATGAGCTGTAGCGAAATGAAATGTTATTGTGTTTAAGCATTTCTCATTTTGTATTAAGTTGCTTAGAGCAGCGTGAATCTCTCTGTCCGCATTCCATGCATTTTTGATGTCCAAGATTTAGAGAACAACTCGAATATTTTCCTATTTATATATATAGCATTTATACAATCTTTATAACAATCGAAAGCCATTTGTTTTAAGACTCAAAGTTTAAAATATATTTGGAAGAAATATGTAAATTCTCTTTAAATTTTA
>758FP007428 CG18285_1           :+U  EU:NT; range  -249 to    50.
GCCTTGGGAAAATAGGGGGAAATTGTTGGGAAAGCTCCTGAAAGCTGGCGAAGCTTTGTGAACTTCACTCAATGTGCCTCGATTAATTTCCCACTCAGACCTACTTTCGGCTCGTTTCCCGGACCGTTTCAGTCCAGACCAGTTAACAGTGGCCCAAAGGCAACATCGGAAGCCGATGTCGGCCACCCGAATGGTTAACAGGGCCACAAGAATCACGTTTTTAACCAAACCCACTGGCCAAACGAGGCCAGTTTCACAAATCAAGCGAAGCGTTCGGTTCGATAGGTTGCCCCAAAGAGA
>759FP013409 Sytbeta_1           :+U  EU:NT; range  -249 to    50.
TATAGTTTATGTGAAAATTATGATTTCTTTCAGAAGAATGTTCTCGAGTTAGCTGAAATAGTTAACATATCCTGAAAAAAATACCCTTGATAATTGCTGTCCAGCTCGTTATCAGCCGCAGCAGCACACCGCCCACTGATAAGGAGTCGTGGAGCTTTCCGTTCGTCCGGAGCCGAAGTTGGCCGAATGTTTACGGCCGGAAAAGCAGAGCTTTCCCTGCAGCAACCGTGGAATCGGCGGTGGACAGGCAGAAATCGCTAACATATGGTAGCGTTGAATGGCGCATCGTCTAGCATTGGC
>760FP009226 CG33673_1           :+U  EU:NT; range  -249 to    50.
AGCGAGGCGTCGCTCATTACGTGAAAAGCTGCTGGCAAGGATTCGCCCACATTTCATTAATTAGTCCTCCTTAGTGTGGTCTGCTTCGCCGCCTTTTGGCTTAAGAAAGGGATATAAGGATATATAAGGATATAAAACAAGTATCTAACATGTTATGCCTAAAGATGATGTCCTGGTTCAAGAGGAGAATCTTTTAAATATAGGTATCATTTGATTTCCGAATCTCTGAAAACTGATCCAAGTCTGTGCATATGCTGTCTAGCAAATACATAAGTATATAATATCTATATCCTGTGTACT
>761FP000809 CG34417_3           :+U  EU:NC; range  -249 to    50.
TTAAGATCCTAAGATCCTATACAATTTGCGTATCTAGAACGCCACAAAGTATGCTATGCTTGCTGCAAGCCACATTAAGTCTCAGTTTTTCACTCCCTTCTCTCTGGATATGCTGGACATACTTCCTAGTTGTGATCATGTTTTTCCCCAAGTGTAGAGAGCGTTGCAGTGGCAGTGGCGTCGACGCCGCCGCTTTGGGCCGCCGAGAGAGCCCGCGCCTAAATGCGGCAACAACAGCGGCTTGCAATCAGTCAAGAGCCTCCGCTCGTGCCAACCGCATCATTCGCCACGCCCCTCAGC
>762FP008586 CG9876_1            :+U  EU:NT; range  -249 to    50.
CAGCCACTCGAAGTGAAACGCCCCCAAGATGGAGGAATCACCACCGGCGCAGGAGGAGCAGCAACCAATCGCAGATCGCCGGTCTATAATTAGGCGCAGAATCGATAGACTCGCTCGACGATCGCGGGCAGGCACATATGTTCATATGTTTCGGATTGGATTCTTCTGGGGAATGGTGGATGGGGGATGGGAGATGGGGGATGGGCATGGGATCTGGCGAAGCACTCTTTCGATTTTGAGGCTAATTTCAGTGGGCACACGACTTTGGCACGGTTTAGTATCGTCGCGACAATTATCGTA
>763FP002056 CG8675_1            :+U  EU:NC; range  -249 to    50.
TATGTACGATAACTGCATATTCTATAGATGTCTTTTATTTTAAGTGCAAAGATTAAAACAACACATAAGTTTCTAATGTACCCCTTATAAGAATTAGAAATCTAAATTAAAACTTGTAAATTCAAAGCTGAATATCCGTTACAGTTTTAGTTATATTGTTGGTTTGAGTCACCGCTTAGACCTTTGAGAGCCACTGTGTCTGGAAACATGCCAGAGCTTACAATGTTTTCGCAGCAACAAGAAACGGCCACACTGTACAAAATAAAATAAAAATTGCACGCAAAATAAGTGGCAAGCAAC
>764FP009598 Taf12L_1            :+U  EU:NT; range  -249 to    50.
TTATGGCAGGCCAAGGGCGAAGAGTTGAGGCTGCAAAGCCCAGCTGGGTTTTCCCGATCCAAACTATTGCCGGGTAAAAAATTGAGAGAAAGTGTAATGTCCCACGACACCAAGAAAAAACTTTTTGCTTTTTGAAGAAAGACACAGGACCCGAAAAGTATGCATTAGCTCACACCTTATGTTCCTATAATTTCCAACCAGTTCAAGCCACTTTCTTACCTAGTGCATGTGGCATTAACGGGAAAGGACATTAAATTAATTGAATCATGGATAGTAACATGGAACCTTGGTCCTTTGCCC
>765FP012877 CG6761_2            :+U  EU:NT; range  -249 to    50.
TTCCGCTTTTCATTTTAGTAACTTCCTTGTTACTACGAGCAACGAAACAATCAATCAATAATGGCCAATATCCTTTGATTTTTGCATTGGCCAGGATGCAGAAATCCGGCTCCGACGAGGGAGCCTCGGCTGCTGGACAGCCGGAGGAGACACCAGCGGCTCCCTCCCAGAAATCCATTGATTCCGGCAATGGCGCCGAGTTTCAAATCACTTTGAACGAGTTTCTAGAGTTTCTAAAACTATCCTGTCATGTGAACGATATGATTACGAAAGCCGACATGGGAAAACCACACAATAGGG
>766FP007779 CG6550_1            :+U  EU:NT; range  -249 to    50.
TATATTTATTACAACTTATATCCATATCAGTTCCGAATAAAGAAAATAGGAAATTGGAACATGGAATAAATTATTTATTGTATCATTTATATAACAAACTTAATTTGTATGCTTATTTTGTAGGGTGTCTAAATGTGACAGCCGACCCTGTTATCGAGCCGTTAGTCGGGTACCCTACCCGTATGCACTTCACAACACTGCCTGAAGTGAAGAAGAAGAAATCTGAATGTAAACAGCTGGAAGTGCGGCACATGTGTTTTGGCATAGAATCTAAAACAAGGAGAAGGAAAAACAATGTAC
>767FP014103 CG33287_1           :+U  EU:NT; range  -249 to    50.
TACATCAGGCTATAAATTCGATGGTGCCGAATGCCACAGAGGTGCGAAATAAGGATTCTATTCTTTTATATTATGTTACTAGGATGCTCAAAGAAATACGTCTTCTAAGCTTTTCGTAGAATTTCAATATACTTTGTACATCTATACCATATAATCTTGAATAAAAATTTATATATATAACATATAACTCGTATATTTTTAGGCTATCAAAATATGTTTGCTGCCTACACAGCCCTTGTTTCAACTTTCAGATGTATACATGTACTCAACCACAAAACAACACAACTATACACAAACAAA
>768FP004492 Arc42_1             :+U  EU:NT; range  -249 to    50.
ATTTAGCTTGAAAATGTAGAATGCACGCGAGAATTTACGAATTTGGGAATTTAGTATTTTTCAGGCGGCATGTTGGATCTTATTTCCGTGCACCTTAGGAATTATGTTTATTTCATTTTAAAAGTACCCATCAGTGTTTTCGTATGAGTGAAAAGTTAGTAATTTTTAATTTTAATTTTAAATTAGTAACAAGACGACTTGTTAAATTCGGGACAAGAGTCACCCTGTGATGAACCACTTGTTACATGCAGATGCAGCCGGTGACCTCCTCTGGTCACACTGTCCATTTTTAATTTTTTG
>769FP006277 CG30497_1           :+U  EU:NT; range  -249 to    50.
TGAAAATTAACCTATTAATGGAATCGAATAATAACTCTTATTTTTCTGAACCCAATAGCTGTGAAATAAAAATATACATATGTATGTGTTTTAGCCACTTTTTATTTAAAACAAATGGCCAGTGATTTCAATGAGTGCCCTTTCTAAGTGAAAGTACTTTTAGGCAGGCCTTACTGTACCCACTGTACCGCTGCCGCCGTCGCGCGTCTTCGCCTGGCCGGCGGACCAATGGAGCAGGCCAGCGCCATCAGTTGCTCGTCACATGTTCGACACTCAAGTAGACCAAACACAGGGAGCTGT
>770FP002007 CG9132_1            :+U  EU:NC; range  -249 to    50.
TGACACAAATTTCAGTGATAGTTAAACTACGATAATGTTATTTTCCAAAAAAACATTAGATTTGAACTTAAAATGTTTAATCATTTAATCAATTTAATAGTTTTTAAATCTGAATTTAAAAATGATGTTCAACACTTTTGTGTTGGTATATTTTCGAGGGTCGCTTGGCATATGCAGACTATCGCCCGCCGGTCACACTGGCTAAAGCTTAAAAAAACACTTGGAAAGATTCAGATAATAAACAAAATCAAATTTATCTGAACTTCGAATAAGATGGAATACGAAAGTGTGCTGATCGTG
>771FP013543 CG33690_1           :+U  EU:NT; range  -249 to    50.
ATACTTATACAAAAAAGCTCAGGTGAGCCCGGTAGTCTGGCAGTTTGGTTTGCTTATGTGACAACAGAACTTTAAAATGACTTATGTTCACTTGTGACTGCTGTTTTTATTTGAAAAAATTTTAAGTGCGTTCAATAAAATCTGTAAAATATCATTTATCTTATTACGTAATTTAAATAAGTGTTTACGGTGCTTAAGCGAACTAATGAGGAATATATATTGGATATGGAGCAAACAATAATTAAAGTTAACAGTTTCAATAGAAATGTCGAAGTGGCTGCTCGTGAAATTTTTGCTGAC
>772FP001638 CG11092_1           :+U  EU:NC; range  -249 to    50.
TTCGCGTTCGGGGAAATCGACTATTTTCTTTGTTTTTATAACAACTTTTAGGTATTGAGAAATAATTTCTTAGTCTGCTATCTATATAAATTTTTCAATTTAATGATTTTAATTATCAAATATTCCTTTTAAATTATATACCATCTGTAGACATTATTATAGTTATTCTAACATATAACAGTTGTACTATTAAATATACCAAAAAGAATACCACCGATTGCAAACATTTTATGGCGCCGAAATAATCCGGACTGCGACCAGGTGGCAGCACTAGCAGCTTGGTGTGCGCTTCGTTGGAAA
>773FP004710 CG34148_1           :+U  EU:NT; range  -249 to    50.
TCCAGTTCCGTGCGTTCCTTTGAGCCCTCGTCATACTGAAGCAGCTTCTCGTTGGCCACCATCTCATCCAGCGTAAAGTGCTCGGATAGCTCGGGTCTCTTGCTGGTACTTCTAACAGACACGAGGCTTAAATAAGATTGAATGTTAGAAAATATGTGTTCGAAAAATAATTTCAAATTACGCGCAATTATCGACTTATCGCTACTGCTATCGATGTAATAACAGTATGTCGATTATCGATTGCAGAACAGCTGTTGATTCGATAAGAGAGCAAAAGTAATAACAAAACCCATGAAAGCC
>774FP011836 ru_1                :+U  EU:NT; range  -249 to    50.
GGTGGCTTAAAAGGGGGAGGCGGTTTGCAGGGGGGGGGGGGGGTTTCTTACCTTGGCCAGCAAGAGCCGGCTTTTCGAAAGGGGTGCAAAATGGAAAAAAAGCACACACACACAAACACACGCACAACTAACACAGCGGACTGTGCACATGTAAACCCTCCGGTAAGGAGGCTCTACCCCTTTCGGTTTTTGGCCAGGCCGGCACTTTGCGAATCTATAAAAGTATCGGGCCGCATAAAAAACGAGCTCAGTTGTGAACGGTACTTTGTAACGGCAACCGGCGGCAGCACGCGCAACTAA
>775FP000456 sgg_2               :+U  EU:NC; range  -249 to    50.
AATGTTCCTTGGAAGAGACCAAAAATGATGTGTCATGCCTTAGTAGAGACAAACTTACCTAGAAAGGTGCCTGTATTTATAAACTGGTGTTGACATTTATTTAAAGTTGTAGAAATATTGATTAGTTAGGTGGTCCTTCCGTTGCGAGCGCTGCTGTGCTGCGGGACGCCGGCGCAGGCGCTGCTGCGCTGCCGGCGACGCTGTCGGCTGATGTGAATGTGATGTAGATGCCCATGCTTCGACTCGCTCACTCGCGTTGAATCCATCGAGCAGGCGCGTCGTTCTCTCCTCTCGTTCCGG
>776FP002780 CG1208_1            :+U  EU:NT; range  -249 to    50.
TACTGGGATAGTTTTACGAATACTTCCAACAGGTTGTTTGTTTATTTGTTAGCATCCTATTTCAAGAATAAATCCATTTGCCTCTGACGTAAAACAAAAGATTCGAATGCATCTGATTCGCGTAATCTGTTGGCAGTTCAACGAAATGCCGACAAAAGTCTCAGATAAAATAAAAGTTCTATGCACAATAGAAGAATCTTCGCCAAGCATCGAGATGAAAATACGTTTTTTCGAAGAGACCTCCGGTTTAGTCTTTTCGAGGTGTTTGCACGAGACAATCCACTGCCCCAGAGGCAGCCA
>777FP011737 klar_1              :+U  EU:NT; range  -249 to    50.
TCGAGCCTTTTTTACGTAGGATTGACCTATGCAACTTGATGTGCGTAAACTATATTTTCCTAACCCTGATGGAAATTTCGGTTTTAGTGAGAAACAGATTTCAGATGTTATTTGGTTGAGTATATGACAGTTCGATAGTATCGCACACTTACTCTTCACGATTTTGCTTTTACCAAGAAATGGTCACACTCCAGCTCGCACTATCGAGTCATCGATAGGACCGATAGGCCAGCCCGTTAAATCGAAGACAGTCGTGTTTATAATTTGCGGCTCCGAGGTGTGCGGCGCGCATTGGGCAGA
>778FP011457 CG13970_1           :+U  EU:NT; range  -249 to    50.
CAAACTTGTGGGGTATCGCTCATTGCTTGCAGGAGTCTATTGATGATCAATGCATACAATTACCTCTCTTATCTTAGTTGAATGGTGATAAGGCTCAGCCCTAACTTAAGCTATTAAAAGGATTTTAGTTTGCAATTCAGATTAAAGAAAGAAAATTTAAAATTAATAAAAAATTTAAAATTACGAAACTAAGTGGGATATCAAAATGTAATCAACTGCTTAATAAAAAAAATTTGTTCTGCCCATCTCAATGATTATGAATCCGATTTGCCAAGTCGATATCAATAGGCCTGAGTGCCA
>779FP007769 CG43272_1           :+U  EU:NT; range  -249 to    50.
ATGTGCATCCTGGCTTAAATCCATCACATACGCTCATTTCAAAAAATATGATGAGTTGGAAAGGTGCACGTACTGTATTTGTACCGAATCTACGAAGTATTGTACCAACTAAGCTATGACTAAACTAATAGTTTTGGTTTTTACCATTGCTTTATAATAAGTTAATAGCCTGAGCTAACGTGGTTTTTCGCACACTTAGAAGTGTGTCGAAAATAATTGTGTTCTTTAAGCAAACTAGTTTCTAGTATTAGTCGGATTTCATATTCTAGAAAAGAATGTCGTCTTTGGAGGGAACCGCAC
>780FP014074 CG11399_1           :+U  EU:NT; range  -249 to    50.
TTAGACATTCCAAGCAAGCGGAACTTTCGGTCAAAATAGGTGAGCCCTTCTTTGAGTCCACTAGAAAAGTATTAGAGAAATAAAATAATGTTATAGATAGTTTCCTATCTGTTTAATTTAATTACTTCAAATTTAATAGATTATAAAACAAATACAACAGAACTATCGTACACGAAAAGTTGCGAATGACAAACGATAGTGCGGAAAGAGCAGGCAATCGATACCGTGCTGCCTATCGCAGCAATGCCATCTCGATTCGACTGCTCCGAGTTTCGTCGCTGAAAAAGAATTTGAGAAGAA
>781FP005559 WASp_2              :+U  EU:NT; range  -249 to    50.
AGTGCCGAATGTTGAGTAACCCAGACCACTGTGCATGTATCACACATAGATACATGCGCACACCTAATCAGTGCTTTTCGCCAAAGATAAGGGCTCTTTTCGAAGAGTTTGCCACTGGCCTGGCTTTTGCCCACATTCAAACGCAGCTGGCTGGCTTGCTGGCTGACTGTTTCTGTTTCTGCTTCTGATTTCCGACTCTCGGGCACCGTGACTCAGACCAGGCGATCCGCTCGCAGCCCCGCCGACACCATAACCAGCTACATCGTCATAGCCAGCGCAGGTCTCGGTCTCTCTCGCTCG
>782FP012000 CG45186_2           :+U  EU:NT; range  -249 to    50.
AGCAAACAGTGGACACTTTGTCCGACATTTTAGGTAGATGAGTTCCGAAAACCCAGCACCTGGTCAGCGTTTGCCTGTCGCGGGTCTGTCAAAAATTGTCCAAATTAATATGCAATTTAGCTGTCAGCAGTTTGGCCGTTTGTTTACCTGCCGTAGGTGCCGCAGGTGCCGAGCCTCGTCGGGATTGGAACTCAGATGGGCCACACAGTATACCTAAGTGTACTGGAACCCAATCCATGCTGTCTGCTCATTCGTCTTTGTTCGCTCGTCGCGTGCAGTTCGCTTTTCAATCGCTTTTCC
>783FP013557 CG4925_1            :+U  EU:NT; range  -249 to    50.
GGGTAATGTACGTTCTACGTACGTTCGCCAGTACTTTACCATCTCGAATTATGCCAATGCCAATTTTATTGGCACTGCCTTCAATACCCAAAGCGCAAACCATGTTTAAAATTCTAACAAATTAAGCAAATTGCAATGTAAACAAACATTAGTGTTACCCTTCGCGCCGAGTGGCAGCAATGGTCATACTGCTCAAGGAGGGCTGCCAACTTTTCCAAACTAACAGCTGGTTGCAAATATCAAACTTTTGTTGTATAGCAAAAGTACGCGAAATTCATTGTAAAATTTAAATAGATGATC
>784FP011004 CG7653_1            :+U  EU:NT; range  -249 to    50.
AAGTCGAACTGGGAATGTTACTTTTACTCAGGGCTCCCCTTCCCCATTCGAAGGATCTTAACTTCCATCTCCCAAGTTAAAAAGACTATTAAACAACCTTAGCGCACAGTAAAAAGTAATATCCTTAATGTTAATTAAACATACGTGTCTTTAAATAATATATTTCTATTAAAGTTTTCCTTTTTATCAATTATAAAACAATTTCCAAAAAACACCAATAGTAAGTAAACTACACTCCGTATGTCAGATACTCGTAAATTTTCCCTTGAAAAGAAATTTTAAATTTAAAATAATATTTGG
>785FP000687 CG42265_1           :+U  EU:NC; range  -249 to    50.
ATGCGCACTCGAAACTGGAAACTTTTGCGAACAAAGGCAATTGGAATCCGGTCAAGTGCGTTGTAGTTGTAGTTGCAAGCGAAATGCCGTTCGACAACCACCGTCAGCCGGCACCGTTATGCGGCGCTTTCTCTCACCATCTCTCTCATTTCGTTCTCTCACCATCTTACGCTCTTGCTCTCGCTCTCGCTTGAGATGAAAACTCATTGCGCTGTGGGTTCCATTGCGAGTTGAAACTCGGTCTTCTTCATTCTAGAATTAAGTGCCGCCGCAGCAGGAGTCGCAGAGCCAGTCGGCTAA
>786FP008846 nvy_2               :+U  EU:NT; range  -249 to    50.
GCGAGTGTCTGCCTGGGCTGCCTGGTCTGCCTGCCCTGCCAGTTGTTGTGCCCCTCGAGCGTCGAGTGCGGACGGCCGGGTGCGGGTAGAGCAGCGGTACAGCCGGAACAGCCGGAACAGCTGTTCCATCTGCAACTGCGCAGGCGCCTCGAATCCGACGCGGATGCGTCCGAACGCCGCTCGGATTGCCGAGCGGAGCGGTCGAACATGTGCTACCTGGGCCGCAGCACCAGCACCGCAACTGGCCTCACAAACAAACGCCACTTACGACTGGTCGGACGTGCTCAGCTCCGCGGCTCC
>787FP000294 CG32809_2           :+U  EU:NC; range  -249 to    50.
CCCAGTAATCGATTGGAGCCATTCGATAGCCACATGCGCTCAACCGCCAAGAAAATTACTCGATTGCCCCGGCACCAGGTAAACACACACAACAGAGCAGCGTCGGAATGCAGGGATGCCAGGACCTCTGACGGCTGGATGCCAGGGAACTTCGCTGGTCCGGGAACACTCGATTGGTAACGCATGCGCCGTGCAAGCACGCAGTCCTCGTTCGGCTAGGGCGGAAACGCTTTCCGGTGTAGATATACCAGAAATATTTCTGCTCTTCTGGCGTTATGCTGCGTCGGTGGACGAGTGCCG
>788FP005436 l(3)mbt_1           :+U  EU:NT; range  -249 to    50.
TGTTGGATATTGCGAAATTTTCCTCTGCACTTATTTTACAATATCAGGTACATGTAAAGCCATCGCTTGATATTAATTTAAGCATTTAAGGCTGCTAAGTAGCGTATTTCCAAAACAGTTAACACCAAACAAGAAAGGCTTCGTTTATTTACCATTTTATTTCCGCCTTTTCAAAATAACCGACATCGGGCGCACACGAATCGGCAACCAGAGTTGCCACCTGAGCCGTTCGATCATAGAAATTAAAATACACACATGCTTTTGCAGTTTTTAATATTGTTGAACGACAGAACGCTTCCG
>789FP011970 CG2034_1            :+U  EU:NT; range  -249 to    50.
ACTGTAGCTGCGTGTGCTGAAAAAATAGTGTGCATTTAATATACGTTCACATGATGATAGAAAGTACTGACTGTGTGAGTTTTAATTTTAAAAATTTACAAACTTTATATTCATATTTAACTAGAGCTTGGAAAACATTTACTTCGAGACCCTGGATTCCCTTATGCCGCCAGTGTGGCCCATTGAGCACGACTGAAACACGCTAACGCCTTTAGCTCGGCAGCACTGGCAGCTCCAACAAAAAGCTTCAATTTAAAATAATATTTAGGTAGTCCCACAATAAATGCTAACAAAATGCTC
>790FP013738 Grd_1               :+U  EU:NT; range  -249 to    50.
GATATCGTAAACAAAGGTGCAGGAGGGATTTATGAATGAAAAGCGGGCGGTGGGTGGGTGTTAATGGATTTCTGAGCCCGCTTGATTGTGGGTGGGATTGTGGGTCAGGAGGGCAGCGCCGCAGGCTTTAGTGATTTTGCGCCTTTTGCATGGTGCCCCTGCCCCAGCCACTGCCCCCATCACATCCTGCCACCGAGCGAATGCTGCACAATTCAATCTTCTGGCCTGGTCTCAATATCATTTCGACTCAGTCTGCGTTGCGCGCTTGGCGCGTTTTGACGTATTTCCGAATCTCCGCAT
>791FP001518 CG4407_1            :+U  EU:NC; range  -249 to    50.
ACATTTAAACTACGAACATTTTATTTTACTTCAGACGGAACAGAAACAAAATTTGCGTATATATGTCGCATTTGCTGGCGATATGCGAAATTGCGGATTAAAATCAAAACGAAACTTTCAAAATTATTTAATGTATAAATTTCTAGCTTTTTTTTTGAATTTCTAGCTAGCCAACCGCCTTAATCGAGTGCAATCGATAGATTCAGCGCACAGCTGATGCACCGATAGTACGCAAAGCTTCCTGGCTTTGTTGTTGTTGTTGTCGCCGTTCGCTTGTTGTTGCACTAAAAAGACGAAAAA
>792FP004975 CG13601_1           :+U  EU:NT; range  -249 to    50.
AGATGAGTGCGTGGACTGTATCAGTGCAGATGTGGAACGGAACCAAAGGGAAATCAACTGGATTAAGGCAGCTCTAAAAAACGTTGAAAAATAAGGATTTATTTTTGTATAATTTTATTATGTAATAAATAAATGAGTAATTTTCAAGTTCGTCCTATCGAAAGTTGCCTATTATTTACGGTTATATTTCCAGTTTCAAATTGTCATCACTATCGTGCATCCCTGCGCACACCGCTACCTAAAACACATCTCTAATTTTGCATGAATATTTTGTAATAGTTATTAGTAAAAAATTAGTAA
>793FP012011 CG1263_1            :+U  EU:NT; range  -249 to    50.
AATCAAACCAAATTTTCTGGGCAAGTGAGCTACTGATTAGTAAAACTTCCGAAAACTGAATTTGAAGATTTAATATGATAAATTTTATTATTTTATTTATTATTATTAGCAAATTAACAATTTCGCGAATACCCAAAATAGCAGTGAGAAACAGCTCTTTCCCCAGCAGCACGTTAGTCACGACGCCAGACGCCAAACACAGCCACACTATTCCCTGCCCACCTCTAGGATGTCTTCCTCTTTTCTTTTCTTTTCGCCCCGTTTCCGGAGTGGTCGTATTGGGCAATTTTAATTTTACGG
>794FP005738 RL32_2              :+U  EU:NT; range  -249 to    50.
GCTGTTCGCAAGTGTGCGGCTCGTATTTCGACCGAATTCGGATCGATTCCTGTGAGAGTTCGCCAAATGGCTTCTGTTTGTGATGGGAATTCGTGGGGCGACACACCGGAAACTCAATGGATACTGCCCAAGAAGCTAGCCCAACCTGGTTGAATTATGCATTAGTGGGACACCTTGTGTGTTATTAGCTTGATAAGTGATATTTCCAGTGGGTCAGTGCACTAATGGCTACTTTTGTTGTGTCCTTCCAGCTTCAAGATGACCATCCGCCCAGCATACAGGCCCAAGATCGTGAAGAAG
>795FP008301 Acox57D-p_2         :+U  EU:NT; range  -249 to    50.
TGGTCTTGCCACTGTCAACATGTCCCAGCAAGCCAATATTAAAGTTGATCGGCATTGTACGCCGAGGAAAAATGAGGTAAAAAATAGACTGCACTAAACCAAACAATAGAAATCCAATTGAGATGGAAGTCTTTCGATTTTCTAATAACCGATAACAGTGGTGTTAGTTAACAGAGAAGTGTAACATGCTGCTATTGACCGATATCTGTGTTTAGTGAGATGATCGCAAGTGATCTAAAACTTGCTATCAGTTTACTAATTTGAGTCTTAACATCTGTGGGGGCAAACCTATTTTTTTTT
>796FP013328 CG6661_1            :+U  EU:NT; range  -249 to    50.
AATTGGACCTTAAATGTTATGAGCTTAAATTTCGTTCTGTTACAAATACATTTGTATTCTCAAGAATTTGTAAATCTCTTATTTTTATGGCTTACACAAATTGTTTGGTCTTATTATTATTAATATTTTGTTGTTTCCAGGCCATAGAACTATTGCAATCTGCTTCGTTTTGAATGCCTTTGGATTTAGAAAACGAACTGCCTTTTCCACAACTGTCTTACATCGGCGAAACGCACTGTTTAAACACACATTACACATATATTTTTATACACTTAAGTATACGAATATTAAACTGGCAAA
>797FP009872 eya_1               :+U  EU:NT; range  -249 to    50.
GGAACACAAAAGAAGTGCTCACATATTTATTTATATTTGGTTGTCTGCAGTGAAAAGCGAGTCCTGATGCGCCGCCCTCGCTGAGAAAACTCACTCAAAAGCGGCCCAAGCGTGCGAGCGAGAGCGCAGCGCTGCTGGACGGCGATTGGCTGTTTCCGGCAGAGGAAACTCACTCAAAACTCGCATGGCGACGACGTCAGCTTTGCGATCGAGAATCCAGCGATGAGCGCTTTTCGACCAAGTCGAATCAGTTGACACGCAGCTTTATGTGACATTCGTGGCGAAAGCGGACCACCATAA
>798FP011895 CG18171_1           :+U  EU:NT; range  -249 to    50.
AGAGCTTGTATAATCACTTAAGCAGCTTTGAAGCTCTGTAGTTCTAAATGCCCTTGCAAAGATTAGAAATTAACTGTACGTTTAATTGTTCTGCTGCTCGACTGTAGATTATGTTCTTTTAAGTATATAAAGTATCAGACAACGCAAAGCTAAAATATTTTGTACATACTACAGAACCGAATTAGTCGATTCTCAGACCCAAAAAAGACACCTGAAATGTATTCAGTTATCAATGATCCCACTAAAGCCAGAGGAAAATAATCTTCCAATATGACAACACATTAAAGTCAAACAAATACT
>799FP007048 CG30054_1           :+U  EU:NT; range  -249 to    50.
GTGGTTTTAAGGACACTAAAAAGAAAAGTAAACGATACGAAAAACCACATCTTAGCCAATGAATAACTACGGAAACTTATCAGAAGAGCACAAAAAAAGATACATTCTCATTTAGATACTGATCAAAAATTAATTTAAAGATTTAAAGATGAATATGCACTGCTGTTCATCGACCGAGGCAATGGAAAAAAGGCGTATCAATGAGGAAATTGACAAACAGTTGCGCCTTGAGAAAAAAAGATCTAAACGGGAACTCAAACTACTGCTATTGGGTACGTGGAGTGGGATGTATTGGGATGT
>800FP012060 Jafrac2_1           :+U  EU:NT; range  -249 to    50.
TGTTGCTTAATGCAAGCAAGTTAACTACCCTGCAACTAAAAATAAATATTCAAATCGGAGCTAGGCAATCGCATTGGCATTGGAATTTTAGTAGTTTTGTAAACTATATTTGTTTAAATCGGTTACACGCTGACAACTATAAATTATAATAGCAGTGAAGTGAATGAAATTGATAAGCTTATCTTTTCGGAAGCGCAGCAACAATAAGCGCGTTCCACCAAAATCAATTGAAGTTCTGCCCGTTGAAATAGTTACTTTTTTGACTGCGTGGCTACAAGTTGTGGGCGTGTTCGAATTTTG
>801FP000216 CG14631_1           :+U  EU:NC; range  -249 to    50.
TCCGGGGTATTCAAAATGGCCACCTAAACCGCATAAAAAAAAACAGATTACGATGATTTACTTAATTCTAATTGCTACTATAATTGCTAATGTGATGGCCCTAATTGCTTCTTCTTGCCATTAGGTTAGATGGTGCGGTGGCAATTTACTTGAAGCACTTTCTACACATTTCCAGATTTCATCACATTGAATGTTCGTTTAGTTAAATGTCTTATGTGGGGTAAATGAAGATTTGGAAATAAAGAAGGCATTTCTCTTTCGAACATTCAGAATAAACTTTGCTACTAGCTCCCCAAAATA
>802FP002398 Pp4-19C_2           :+U  EU:NC; range  -249 to    50.
CATTAACACATCTCCCTCTTGCCGATAAGTCGATTTATTTTTCCAAGGGTTAGTTTTTACAAACTTTAAATTTTAAAATTTCGGCTGCAGCGTATTATAAATACACAAAAATAAATAATTTATCGATGGAATCCTTGGTGCAGTGTAAAAGGCTTTTTAGGGTCTTCGTGGTAATGCCCACTATCGAAACTGAAGACTCGATGTGTCATTGCAAGTGCCATTACTCAATATATCGATACAAACGCAAGTAGCCAATCCAGCTCTTCGCAGAAACCCGGTTGGCAAAAACGTTTATGTGCA
>803FP002144 Taf8_1              :+U  EU:NC; range  -249 to    50.
CTTTATTTCCTAGGACTTAGTTCAGAATTTAAAATGTCTTTCATCAGTTTAACAATCTCTGGTGACGTGTTTTTCCACTGAGCTTTTCAATAAACTCTTAAGAACTGAAAATTTAGGATTTATAATGCCAAGCCTTGGTTTAACTAACATAAAATCTTAATGCCAGATGAAATATTGAAATAACCAGTGGAGTTGCACTTGAACTCATAAGGAGCGTTGCGCCGATAGCTGTAGTCGATAGTGCCGAACAGTGCCATCACTAGCCGCTAAAGTGGCAATATTCACTGCGGTTTCTACTTT
>804FP011057 Idgf2_2             :+U  EU:NT; range  -249 to    50.
AGATTATTTGCTTGTTTTTTTTTTTTTAATTTTAGAGGTCACAACGTTTTGACCCTGCGTCTGCCTCGTCGCAATCGTCGTCATTAATTTCTGTGTACACAATTAAGTCATTGCGAGAATAAGTAAGGCAATGAGCTCGGCTTCAGATCGGCTTTCAGACCCCTCTTAAAGCTCCGCTCAAGCTTTTTGTCATCGGCTTGGGGCTGGGGTTTTGGTTTCGGTTTCGTTTTCCATTTCGATTTCAGTCTCAGTTCGATTTCATTTGATCTGCTCTGCGGTTGTGCCTATAGAGATATATCC
>805FP009540 CG31961_1           :+U  EU:NT; range  -249 to    50.
GTTTTTGCATTTATCAAGAATTTATCGCTTCTGTGGGCGACATTCAATGTGCTTTGTGTTCGGCGAGATGTTTGATTGTATTAAGTTTCTTACGCTGCTTACAAGAGTTCATAATTAATATTATCGCATTTCTCCTATAAAAAATTCAAATCTAAAATTTCCCTGGCGCGTATTCTTCTTCTTGCCGCCGTTGCCATTCACCGTGCGCATTAAACGGTAATGTTGTTTGGTCTTTTTTAGTACATAACTGTTGACACTCACAACGATTAGGCAACATTTGTTATTGTGAGCAGCTGCACA
>806FP001150 CG34449_1           :+U  EU:NC; range  -249 to    50.
TTTGTTTTTGAACAGCTACAACCGTTAAATTTTTAAATAATAATTTTGAACTGTTAGTCCAACGGTTTCTATTATCTGGCAACGCCAATGTTGCCAAATGGTATAATCTAGTATATTTTCGTGTACCATCGTGAGAGTGATGGGCGAAATATCGATGCGCGATGAGTATCGATTTGTCGATTCTTTATCATCGACAACATATCGATATCACAATGCTACGATGTCACTTCGATGGCTCGATGGTTTTTCGATGTTTTTCCACCGACCGACGAAATTATGCGTACGCTCCGCTTATTTTTT
>807FP013775 CheA75a_1           :+U  EU:NT; range  -249 to    50.
TTTTCGTCATTACAAACTTTAATGCTCTATATATATATTTATAGCTGTAAATAAGGCCGCTTTGCATTAAATCAATTAAAACTTAACAAGTATATTGTTCGAATATAGAGATCAGGATCAGCAAATACAATGTAACCTTCGGTACAACAAGGTCGTTAATGAATTCGTGCCTATGACTGAAACATGAATTTCGCGTGCCAAAAAGCAAGTCGCAATCTAATAAATTAGATGAGCTTGCTGGAGGCATTCAACAGTTCAAAATGAAATGGCTAGTGATAATAGTACTCCTCCAACTGCTGG
>808FP013850 CG43407_1           :+U  EU:NT; range  -249 to    50.
TTAATCCAATTATACTAATTTACATTTAATAAGATAAACATGTGAGTAACAATACAATAACAATTGTACACAATATATATATATTGTACACAATTGTACACAATTAATAAAGCCCTAGAATAAAAACTTTATAATTCTAAATATATAATAGTTAAGGGTATACTTTAACTTCGTCTTGCGTGGACATTCGATTAGGTTTAATCGTACTTTTTTTTCGCACGGGTGGCTTTCGACGTGGCTGAACTGTCCAGAGAGATCCGACTCTCGGCTGAGATTGCGGTGCAACTTCAAAGGAAGTGT
>809FP011238 Atac2_1             :+U  EU:NT; range  -249 to    50.
TTTAAATTATGTTAATGCTGACATCTTCGGCATTTTAAAACGGCAATGTTAATAAATAAATAAGTGCTTAATAATAATATGTTTTGTAGTGCTTCAGAAAAGATCAATTAAGAATACAAATTAATTTTATTTTTTGTTTTCCCAATTCAAATTATTGACAAATTTGAACCGAGCACAGTGCGATTTTTTGGTATTTTCAAAATGTAAGCTTCTCATATATATGGTATAAACCAAAAAGTGCGAAACGGTAACACACAAACAACACATTATTTTGTTGATTGTTTTTAACTTGCAATTTGT
>810FP009991 Ndae1_1             :+U  EU:NT; range  -249 to    50.
CGGTCTTAGCCCGCCATCATCAAACATGCAACGTGCTCATAATAAGATAATAACAAGAAAAGCCGCAAACGTGTTAAGCAGTCCGGAGAGTAATCGAATCGGGCCGAAAGAGAGTGCACTCTTTGGCCGGAAAGTGCAGCGAAAAGAGAGACTTAGAGAGGAAAATCGAGAGAGTGGAAAGTCCGAAGATGCAGCGGAAAAACCTCGGGCACAGAGCTCTCAACTTCTCGAAAACCAGCCGGCCGGATTAGTCTGCCGCGCGACTCAAACGGTAACGGATATTCCAAAAATTCCGGAAAA
>811FP004172 CG3937_1            :+U  EU:NT; range  -249 to    50.
TGTACTTCTGGATGGGTAAGAGAGATGTGAAAACTAATGGATGTGGTATGCTATGTTCTATGTGGATCCCGTACATACATATGTATGTGAGTGGGAAATACATAAGAAGAGTGTCCTATATTTGACCTCAGCGGAATTCAGGAACGATGTTGTTTTTATTTTTCTAGCTTGATGGCGTGGGAAAGTATAAAAGCAATTGTAGGCGTTGGTGGAAATTTCTTTGGAAAGCCAAAAGATTACTGGCCACTCAGTCGATGCGCAGCATTCGTTCAGTTGAGAAGTGATTTGGACTCCAGGTCT
>812FP009557 CG17612_1           :+U  EU:NT; range  -249 to    50.
CCTATTTTAAATATTTTTTATTAAATGTCTGGCTTCTGTTAAACAAAATGGAAAACGTTTGTTTTTGTTTGCTATGGAAAGCACCTGGTATTTATTGCAAAGATAAAGTAAATACGTACATACATGAATTTGTAAAATTTGTTTCGTAAAGGGTATATTTTAGTTATAACAGTCGATTACAGCGTTTGATATCGATAAGCGCTCGATAACAATACGCTGAAAACAGGGTTGCCCGTTGTTGATAGCCCTGAAAATTGTAAACAAACGACTAGGTAAGCCACAAAAATCATTTTAACCAAC
>813FP009627 betaggt-I_1         :+U  EU:NT; range  -249 to    50.
AGAACTGAAGAATAGCCATTCACAGGAAGGCCCAACAATTTTATTTATATTTAATGTTTATGCGACTCTAAAGATTATGAACACTTGATGTAGGCTTGTAAAATATTTAAATTAATTATTTTCGAGGTTTAAGAAAATATCTTAGCTTATATATTGTTAAACATTATGATATAGAAATTTAAGAACTAGCAATTATTTCCCCGTGTAAACGTGGTTCGCTGTGACTGGCAAGAAGAGGTAAGAAGAAGCAGCTGCTATTTGTGGACTACTCTTGGTGTTTTATATCGTTCGCCGTAGCCC
>814FP006567 CG11804_1           :+U  EU:NT; range  -249 to    50.
TTATGTTATCTTTTGTCTTGTCAACTTGTTCTGATAATGGTGCCACTTAGAATGTTTCGACAGATGACTCATCTGGTGTAGGGCGTCTACCAGCTTCCCCTGGCCGACCTTCCTGTCCAAGAACTAGTTTTACATCTGAAGCCTCTGCTCTCTCTGGAAGTGCATCCAAGCCGGAGAGAGAGCCGACGCCGACTGCGCAGCTTGGAGAGCCGTGTTTTGGTCGCAATGGCAATCGCTGCCAAGCCAGTCAGTTTGTTGATGGGCGCGTGATCGGTAAATCGAAGTAGCGGACCGTGAAGG
>815FP007628 wcd_1               :+U  EU:NT; range  -249 to    50.
AGCGTGAGATTGAAATCACCGAGGTCAGCGAGGTAACATTTACAGAAGTTGTGCAAAGTTTTAATAATTGATTATACAAATTCGCACATTTTAATTTTAAATTAAATAAATATATTTTTTAATTGTAATATTTTTTATAATTTTCAAATTATGGCGCCCATCCCACCGATATCTATTTCGATCTGCTATCGATGTGGTCACACTTATCGATAAATCCACCGTGGCGTGGTATTTTTGATTTAAAGCGTTAGTCGATTTCCCGCCCAGCTGCACGTGTATATTTTTTTGCGGTCCAAAGAA
>816FP005528 beat-VI_1           :+U  EU:NT; range  -249 to    50.
GTCAATGCGCGCGGGGCGAAAAAACGCGTTGCAGCCTCTTATCAGGCGGAACGCTTTGGACTTGGCACACAGCATCCACAAAAGGGTCCTGTGGTCCTTTTCCCAATCGTTTTGATCCACAAAATGCCGAAGCGCTCGCGATCCACACACAGCCGACAGGATGCGAGCTCGGCTTTCTGGCCCGTCAACCGAAAACAGAACATCGGCTTGTCGAGCTGCCTCGTTCCGCCGCGACTTCGAGTGCGAATCAGTTGAAAAAGGTCCTTCGTGCGGGTCGGTTAGTGTAACGGTGTTTATAGC
>817FP010482 Lip4_1              :+U  EU:NT; range  -249 to    50.
AGTGATTCCAAAGTCAAGACCATTGCGAGCCGGACCCACGGCTTATCATCGATTGGCCAGTGACGAAGGCAGTCAGGTTATCGGTGGGTTGAATGTAGCTATAACACTGTGCCCCAGTGATTCAATTCCCTCGAAAGTATTGTACGAGAAGTGCTGATTATTTCGAAAATACATATGTCGTGTGGGCAAGTGTCGAATTTCTCGCGTTCACAGAAGGTTTCTTTGTTGCCGTCAATCGGGACTGCCATCAGTCAACAATTGTGCCTCGCACCGATCGCATCCGCCGAGCCATAGATCCCA
>818FP001042 CG33181_3           :+U  EU:NC; range  -249 to    50.
GTTGTTTTTATAAGTGGTTTCAAAATCTTGTGCTGTGTGATAATATTATATTAACGTAATTTCACAAATATGCGAAATGAAATGTTTGATGGTGTAGAAATACAAACAATACCAACCATCTTTGAAATAGCACAGTGAGTTTCTGAATTTGGGAACATCTCGAAAGTTGTCTTCTCTGCTTTTGTTGTTTTTTTTTTCTGATGCGATTGTTTGCCGGTCGGCGGCTAAGAATTTCCGTTTGCTGCTTTTAGTTGCCTTCGAACATTTTAGCTCGTCGCGTCTTTGCTGAAATAAAAAGGG
>819FP003132 CG11984_1           :+U  EU:NT; range  -249 to    50.
ACTACTTTGCCATAGCGGAAAATGAATCGAAGGCACGAGTGCGATTTAATCTGATGGAGCGAATGCTGCAGCCATGTGGGCCACCACCAGAAAAGCTAGAGGATTAAGAAAAACTATTTTAATAATAAAGAAAATAATTGACAAGACAATGTAATTTTCCAAGGGTGGATTTTCGGATAAATTCCAACTTCTGTAGTTATCGACATTCGGTATTTTGCGCTCAAGCGGCAAACGGTCGCACTGCAGGTCAGGAAAAGCTTTTCACTCGATATAATATAACTTATTTTCGTTTCAATTGTT
>820FP008883 ITP_2               :+U  EU:NT; range  -249 to    50.
CACTTTGTGAGTTCGTCATGCAGTTGGCAATAAGTACGAACTCCAGTTCATGATATATGGGCGAACGTTAGGTAGGCTCCACTTATATAGCTCAGCACCCTGCTAAATTGTCATAAATTCTTTTAATTAGGTGGGCAATGTGTAACTTTGGACAAACTTTGCGATCAACCCTCGCGCGATGTTCGTGTGCGTGTGTGTGCGAGAAAGGCAGAACGGTCCCCAGCATTTTGACATTTAATGCTTGCAGTTAGTCTGCTTTCGCTTCTCATGCGGTCTGGGTTTTTCCTCCCTTCCTTTGGT
>821FP009375 CG8813_1            :+U  EU:NT; range  -249 to    50.
CCAGCTGGAAGATGTCACGGATGAACTCGTTCTCCTGCAGCTGCGAGGTCATCCCGGGACCCATGACAGTGCACATGGCCGAATACTGATGATGGATGGACCAGGAATCTAGTGTCAGCGACTCGGTACCGAAACGAATGCTAATCTCTGGGGAAATGTCCTCCTGCAACGAGATAAAAAAAACTTTAAAATCAGGCTAGGCTACGAGCAAATATTCTAATCTCATTTCGTACGATTTTGAAATGTATCACTATTAGTTTCTCTATCAGATCAAACAGACCAAATTTCTCGTTAAAAAAA
>822FP006504 Vang_1              :+U  EU:NT; range  -249 to    50.
GTCAGGCGGTTAGTGCAGTAGACAAAACCTGTTCTATGAAGTTGTTGCAGCGCGCCATACTGCTAAGCCCAACTGACCAGAGAGCCAGACAATTACTTTCCGCTATTATTGCAAATTCATGATATTGTCCAACAAAATAAACTTACTTTAAAATTTAAACTATCAGTTTGGCGGTTGAATTGCCAAACTGATAGTGTTTGAAAACACTAAATGCAATGTGACCGTGCTGCTGATTGTGTTGCGGTGGTCACACTGCGTCGGGGGTGAAGCCAAGTCCACGAAAAAGTGAATAAAAAGCGA
>823FP002931 alpha-Est6_1        :+U  EU:NT; range  -249 to    50.
TATTCATATGAATAAGAATCCACCCTCTTTGATGTTATTGTTCAAAATTAATGTTGTGGAAATATATATTCTACATATTTTCCACTCATATACTTTTTCTTTTCTAATCAGTTGGCCATAATTTTAACATCATTACTTAACTTTTCTGATTTATAAGGGGTTTTCGGGAACACCTTTTTGTTTGGATCGAGTGTACTTTATTATTTGGGTCAAAAATAGTATTTGACTATGACATGTGGAAACTCTGTCAGCCGAGAAGTCGAAGTCGGATCAAATGTTTCAGATTCCTAATCCTGCGTT
>824FP005744 CG7946_1            :+U  EU:NT; range  -249 to    50.
AAGGTATGCAGAATAGTAAGCAGTGTGTTTCACTATGTAATAAGAAACATATAAACATTTAACGAAAAACTCTTATATTTTATTGAGCTCCATCATTTTTAAATTCGAAAGCTAAAAGCCCGCCAAGCTACAGTTTCGTCGTTACCGCAAACGACCAACGCACATACGAGCACTGCTAGCGCTGGCTGGCTCTTGAGCTGGCCACACTGTCGATCGACATCGCTGTTATCGGAGCCAAGTGCCATATCTAAGAAAGCGCGAGACGAAAAGAAGAAAAGCAGACGCCGCAGAAATACGGCA
>825FP002009 CG13005_1           :+U  EU:NC; range  -249 to    50.
AATCAAGTGTAGGCGATTAGTATCGAAAGCTAAATTGTATTAAAAATGGGATGATGATGTGCTTATTAATTTTAATGTAATAAGTGAACGCTAATGATGATAGTACCTCGATGAAGAGAAAAAATTTTGACTCTTAGATTTGCTTTATGTTCTGTTTGAGCACGTCTATTCACCACGAGGTATTTGCAAGCTTAAATCAAACAATTTGTGTGACCACAGTCATGGGAATCTAAGAATATACTAAATACCAAAATAACACGAAATCCGATTCGGTTTTGTTCATAGATTTGTTTTTATGTT
>826FP001321 Ran_1               :+U  EU:NC; range  -249 to    50.
TATTTATTATTTATTCAAAAAGTTTCATTACAATTTGATAGACAGTTTTTTTTTTTGTTACTACACGTGTTCTGTATATCTACTAAGCCATATATTTAATATATTATATTAAATAATTGCAAATGGTGTGGATGGTATATAAGTAAGCGCCAGAATTTGGAACCTCTCTATGCTCGCACGGTCACACTGGCCGATAACGAAAACATCGAGGCAACAGCTATACTTCATTTATCACTCAAATCTGGCAGCACTGCATTGTGTTTCGGCAAAAAAGAAAGTTGTGGTTTTCTAGGAATTTCG
>827FP003555 CG4702_1            :+U  EU:NT; range  -249 to    50.
TTTATATATACCTGTCTCATATTTATTGTTTTATATAGTTGTAGCTGATCTTAAAATGGTAACAACTTTGTATGCTAAAATAACCTTCTTTCTAGAGACAACTCACAAGTGTGAAACTATCGCCGTCTTCCAACATGTTCGACTTCGAGCCTCGGCGGCTGCATTTCTTCGGTTCGATTCCAGGCCCATCGCGAAGACGGTAAAATGGGTCAGGCTATAAAAGCTGAAGTTCAAGGCGATCGCCGTTTCAGACAACTTTAGCAGCCGTCACAGCAACACCTCCATTTAAAGCCAGTAACC
>828FP006522 CG30344_1           :+U  EU:NT; range  -249 to    50.
TGACCGTGGCCGTCACGACCAGCGGGAACGGGACTCGCGAGGAGAGCGTGACCGACGACGCTACTAAAATTATAAATAAATTGAATTAATTAACCAGTAAAAAGTGTCAGAAAATTTAAACCACAAACTCTCAATTCGCCGCAAGTTGGCATCCCTAGCACTAAGAATCGAAAATCGAAATCAAAACAATAACACAGAAGAAGAAGAAGTCAATCAGCTGTTGCTGCTTGCATTTAGAAAGTTTCGAATAGAGTAACGTTAACTGCGGGAGAATCCAGCCAGCTGTACTTGTGAAAATAA
>829FP004108 Gyc-89Da_1          :+U  EU:NT; range  -249 to    50.
TACAACGATTGCCGAGGTGCTATAAAAGTCCCAGCGACGAACGACAGGCGCTTCATTCGCGTCCTGGATGCCAGTTAGAAAGCTTCCTGGATGCCAGTTAGAAAGCTTCCCATTCGCGATACACACATACAGTCCAAGCCGAGGGACGTCATTCCAGCATCTACAGCATCCTCCTCGTGCGCTTTCGTCCAATAAAAATCAAAGTAATAGCAATGGAAAACCTATTCTCCGAGTGCTATACGTGCGTTTAGTGCCTTGGGAACTTTAGCCAGCATATGTGCTCCTTCATATTGTGTGGGA
>830FP008107 CG18367_1           :+U  EU:NT; range  -249 to    50.
CAACGATGCACCACATATAGCACCCCCACCTTCGGCTCACTCCCCCCTCGCGGTACGACCAATTAATTTCGTTCAAATAATTATGAATGTTGGAATATTTTTTGTACACAATATTTGTATGTAGCATTGGGGCAACGAGCGCCGCTTTTTTACGACGACCGTGAGCCGGAAGTGCTAGCGAAAACTGTCGCACCAGCGATGCCAGTGGGCACATGGCACATGGCATTTTCGATCTCCCTCGGCGGCGCCAGTTGCATTCGGAATGGATCAGTGGACGGGTGTGCACCGGGCGTTCGTCAT
>831FP005718 CG7903_1            :+U  EU:NT; range  -249 to    50.
TCGCCATTAAAGTTCACCAGCATCTCTACGCTGGGCAGGATGTTCACCACGCTCTTGCCATAGTCCATTTTGGCGGAGTAGCTATCCTCGCTCCCTGGAGGCCACATGATAGATCAGGCTCGTGAGAAACCTTAATTTTTAAAATTTTAAAATTGGTAAACAAAAGTGATGGCTTGGGTCTATCGATGTCGATAGCTACCGATATGGCCGTGGAAGTAGCCATCGCTGGTCACACTGCCGGTCAGGTGCACAGTTGTCCATCTCCATTTCAATAAAAGAAAAAAACAGCGAAAAGTTGTA
>832FP012237 CG15005_1           :+U  EU:NT; range  -249 to    50.
CGCGGGTATTCTTTGCATAATCCATTACCACCTAGTAGGGTGCCTCCAGTGATCGTTCCAAGGCACTGGGCACACACACGGAGTTAAATACTAATAAAATAAATTGAAAATAAAAGAGCAGGGCAAAATGTTTCTGGTAAAATCTCCGCCAGGTGGGTGCATCGGCAGCGACGCCGCTTTGTCATTCGACTGGTTCCAGCTGCGCCTCTTCGAGCCACAAAACCAGACCACTTTCTTGGCGCTCAGCTCAGTTGCCGAAAGAAAGTCCGACGAGTCGTGACCGACCGGGAGCCGCGTGGA
>833FP000620 CG15471_1           :+U  EU:NC; range  -249 to    50.
TCCCATTCTTTCCCAGCCAACAGGGCGTATTATGCGCTCACACACGACGCGTCGGATGAGTTGATTACGTATACGCAACGATGGCCCATGAGTTGATTACGACGCACTGGCGGCGATATGTATGGCAAGTAATTTGCATAAACCGCGAATCGGACGCCCGCAGACAGACATTCGTTGACACAGATGATCGGCATCAAAGGAGGTGCGAATATCCAGCCGAGTATGCGATTATAATGAATGCTGGTAGGCATTGCCATAGTGCTCAAATAAGAAATCGTACGTATTGATAAACAAACACAA
>834FP008326 PTP-ER_1            :+U  EU:NT; range  -249 to    50.
CAAAATATAATTGTCTGATACCATCTCAGTTGATCGATTGAATTAACTATCGCCCGTGTACAACATCTGCATTACAAATTCTGCAACTCCTTGATGTAAACACTAGATCTGTTAACCTATTCTTTCTTTTTATTTTAAAAGACACTTGAAAAATGCGGTTAAATTAGGTACAACGTTGCCAGGTCTTGGTGCAGTTAGTCTGCGGCCTGGCAGCACGGTAAGCAATGAAGGCATTGCCGGATCGATTACATACGCGGTCTGGTAGCCCTCCATGCTTTAGCTCTGAAAATGTTGTGAAAA
>835FP004334 Vha100-2_1          :+U  EU:NT; range  -249 to    50.
ATTAGGTTTTTGGAAACTGACCATTTTTTTGGTAGACACATGTAGCACTCGAGGATTTTGACTTTAGTACGGGTATTTGTCGATTTCTGATTTGCGATAACGGTCACCGATCATACATAGTTGGCATGCCCGCGCCGAGAGAGCCGCCTGAATTCACAGGGTGTGTGTGCTGAGTAACAGAGAGTGCGAGGCATTTCGAGGCGATCGCGAGATTTTCGAACCGAAGTCGCGGCAGCGAGTGCCAAATTTAAACGCAGTCGATCGCTGGCGGTGAGCAGACGTGTGCTGCGCTCCATTCAG
>836FP007115 CG44341_1           :+U  EU:NT; range  -249 to    50.
GGAAGCGTCCAACAATTTGCAGGACCCACTTTTTCGGGGCCCTAAAACTTTGATTTCAGTTTGGCTTGGCCTTAATAATATCCTGACTGCTGGCGAATTGGGCAATAAAAGTGGCATGCAATATGCAGATCGCAAAGTACTTGAATTTCGGGTTGCATTATTCTTTGTTTCGATATAAAAAAAACTGGCAACGCTCTTTTTTGGGCTGTCACCTTTCCTAAATAGGGTTTCCATGGCTCCTAAAAAGTTGAGTTTATATTGGAAAGTGAAAAAATCGTCTGCGAAAATTTAGAGAAAAGT
>837FP012734 CG32026_1           :+U  EU:NT; range  -249 to    50.
AATGGCTGAGAAATAAAACAAAAACGTGGGTCTAAAAGCTATGCAAATTGGAACTGGAACTCGCGGCAATTCGGCCAAGTGTTGACTTTCGTCATCGTCAAATGAATTTCTAAAATTTCTAGGGACCATAGGAAAAATAAAGGAGTTTACAGGATCTGTTTCATAAAAATCCAAAATTCGAAAATTGCCTTTCCGGTTTATAGGCTTGAACAATATATCATAGTTCGTAACGTCACCCGACTACCAATTGATCGTATCTTCCTCTCAACAACTCAACACTTCCGGGCTGTAATTTTATCA
>838FP012383 CG32409_1           :+U  EU:NT; range  -249 to    50.
AATCTTGTTTCTGCCGGAGACCAAGGGAGCTACGATGCCACAAACGTTGGACGAGGCGGAAAAGCGCTGGACGTTACGTTGTAGAGATCGTAAAATAAACGAGGATCTTTAAAAAATTAATTTAAAAACTTATTTTGAAATGGCGCCGATAGACTGATAAGTATATAGCCAAGTTTCCCTGCAAGGTTTGAGTCTTCGGTGCGAGTTTGGTACATTTATTTAGTATTTTTTAGCCTATTCGTTAAATCTAGTGCATGGTCACAGTTGTCAGCACGTGGAATTGAATTTTGCTGTTTATAC
>839FP002107 CG42684_1           :+U  EU:NC; range  -249 to    50.
TCGACTGCTGTTTTTTTTGTCTTTCGCATTCGAGATCAGCGACTGTGTGAAAAACGTTGTATATTGACATTAAAAACACAAAGAACCGTGCGTTCAATTAGAGCACAATTGTGAAAAGGGATTACTGCCACGTAGAACACGATCATTGCTTGAAAATCGATTAATCGATAGCGACAAAAACGCCGAAAAGTATCGCCGCAGCCATAACATCGCTGCGCGCTGCGCAAATGTTTTGTACATCGCTAGATCAGATCGATTTTAGAGTTCGGGTGGAGTGGACGGAACGGAGCGGCGACGGCG
>840FP012038 CG12093_1           :+U  EU:NT; range  -249 to    50.
TATTATGAGCCGATTTCTGGTGAGTAATTTGTCATTTAACCTTAGAATCCAGTCTGAATATTTCAAATATACATTGATTTCCTTTTAAATCTGCTTGATTTAAGTAGTCATTTTAAATTAACTTTATTTACTTTAATTTGGCGTAAATAATTTTAATTTAGTTATTAAAACAACACATAATTATCATCGGAGATTTATGCAAACTCCAAACAACCTGTTGCTACCCTGCAACAAAGTCATGCTTTGACCAGTGTTGAAAAACGCAGCTCCACAGCTGTTTTGCCAAGTTCTTAATTATAT
>841FP000255 CG3719_1            :+U  EU:NC; range  -249 to    50.
AGGCAAGGAATTGGAATAGACGCAAAGCTCACCACATGACATACTCACATACAAAGTTGAAGAATAAGATAAGATACGCTTACACTGGATCCCTGGCGCGCAAATAATCCTCTTATTAGCGCAATATTTTAACACAATTCGAGTCTTCGAACTGTCATACAAGAAAAGTTGATTTCCAAGTGGTTTCAGTGCCCGCGAGGTGGCAACGCCGAGCCAGTGGCAGTGTTGTGCAGCGCTGGCCCAGAGTTTATAAACAAACATTAAACGCATACACATCACGTACGGAACAACCAGTTGGAC
>842FP006520 CG44286_1           :+U  EU:NT; range  -249 to    50.
TCAATGCCTGCAATTTTCGAATGAACAGGGGTTAAGCTCGATCAGTGGGATTAATTAAATGCCAGAGGAGCGTAGCCGCCGTTCTCTAGCCGATGTTCTGGCAAACCAGTTTGTGCGGTCATAGATTCATTCGTTGGCTCACCTTGAACGTAGATCGCTCGGCCAGGTTGGCTCTGAGCTCTGAGCGAGGTGGGCGATATTGATATTTTGGGGGGATCTGGTCTGGAACTGCATAACCAGTTAAGAATCAGTTGCGAATTAACTGGCGCTGCGAACAGCTGAGTAAGCCACGATCGGGGA
>843FP003493 CG14721_2           :+U  EU:NT; range  -249 to    50.
ACTTTAGAATATAAATATATCAACTGCTTTATTCAGTCTACGATAATATATTCGCTATGCAAGCTAAGTTTCAGTTTAGAGACTTTAAATAGTAGTATTATAGTATTCGTGGTAGCAGGTTTGTTTAAAATTCCCGCCACATCGCTAACGGACGAATGGTGTGACCAGAGGCCCCAGTTTAAACGAACAATTTTTAAAAATATTCAAAGTGAGAGCTTCGTACTAGCGGACTGTCCGGGCGTATTCTTTCAATAATATATGATTTTGGTTAAATTATATGGGACGGGCGGCTGCACAATG
>844FP001644 CG11068_1           :+U  EU:NC; range  -249 to    50.
GTGAATCGATCGATGCAATGTATGCAGATCCATTGTGTCCAGCTGTTAACTTCAATCTTTCGTTTTTTTTTTTATTATTGATATCCTATCCAAATATTTACATCACTTCTTTTATGATGTTTTTCATGACCATGCATTGCTATAATACAATAATAGTAATAGTGTTTTACAATTTCTTCTACCTACAATACATAGCAGGCTCTGACTTTTAAGTTTCCCCATGTCTGTAGTATCTGCTTTCCCGAAATCACTTTAATCAGAGCGCTGGTCCGGAATAGACATTGTCGACTGACTTTCTTA
>845FP005505 mfrn_1              :+U  EU:NT; range  -249 to    50.
TAATGATAAAAATATGAATTGAAATAAAATATAAATTCCTGACAGAGATCAAGGAAATCCATTTCGTTTTAGAATATATAACATATGATTTTGTACCGTTCGGTTTATTTTACAATGTTAAGTTAAATATTTTAATGTTGGTATTTTTATTTGCCATGGCGTTAAGGTTCCGCACCCACATGTGGGTGGACTTGTGCTGGTATTTTCACCCGAGCCATTTTGGTATTTTGCGACGTTCCCGCTGCGGTCACTCTGGGCACGAGGCTTGTTTATTGGGCGAAATTTAATGATTCGCTGTAA
>846FP013929 Cyp305a1_1          :+U  EU:NT; range  -249 to    50.
AATGGTGTGGATCATGTGTACATATGTACATATGTACGGACATGTGTGTGTTTGATTTATCAACTGAGACGGGCTTTTTCGCCCGTTTTTCGTTTCACTCAACTTTTTTGCTTGCACTATCAATAGACCCACATGAAAAGGCGGCAGCCCAGGCGCGTGGGTTTGTCTGGGTCTGGGTATAGGTCTGGCATGGGTATGGGTATGGGCATGCCTCTGGCTCTCTCGCTCGCTGGATTCGGGTTCGGAATCAGTTGGCATAGAGCTGGCGTGGCATACGGACGCTCTGACACCTTGGCTTCC
>847FP003249 CG31415_1           :+U  EU:NT; range  -249 to    50.
AGGTGGTTGGGAGTAATCACAATAGGCTGCTGGAAGTTCTCACTGAGACTGGCATAGGCGATGGCGCAACTGGTGGTGTTCACGATGGGCAAACGGATGAAGCGCACCCCAGCGGTGGAGTTTGAGGGGTCCATCGAACTATTATCTGGATAAAATTTGTAGTAGAGAATGTTATATACATTTAAAACCTAATATGCACTGAATTATATTTCGATCGCATTGATAGTAAGTTAAAAAATGTAACAGATCAGATATAAAGTTGTTTCGAGACTAACTTTCAGTACTCCCAATACTCCAACC
>848FP011768 CG13901_1           :+U  EU:NT; range  -249 to    50.
TTTTTCGACTGCCGCCTGTAAGCAGAAATGCGTCCAAATTAGCTGCTAAGTCTACGGATTCGGGACGGACGGTCTAGTGGCTATTTATAAACTACGGCCGGAGTGACTGGCTGCTTACTTTAAATAGCAATAATTAAATCGCTGCCGTGATGAAATATGCGTATATTTTATGTAGTCACTGCGCCGGCCACGTCAACTCTGTTTTTTTGTGTACGCACGGGGCTGCCAACTCGCGCGCTGGAATCAACTGTAAATTGGGTAGCCAGAAAAAAGCTGAATTCATGGAAAATATTCGAATTT
>849FP006915 Mtor_1              :+U  EU:NT; range  -249 to    50.
CGCTTGGTTTGGGTTTTGCATTCGTTTATGTTATTAAATAAAGTCCTTTCTTTTTTTATTCGTAATAAAAACGGATTTTTCAACCACGTTTAAAAAATTTTTTTTATGAATGAATTTATCTCTTTTTAAAGAAAAACATTTTGTTTTATTAGGCTGTGAATAGGCTGTTATAACGCTGTTGAAACAGTGAGAATAATATACTCGAATCGATAGTACCGAAAAATATCGATATTGTTCCATCTCCACTGCATTGACGTTCATTTTTTCGCGTCCCTAAAGCGACTTTGTGCACAATTCGCA
>850FP011206 CG5758_2            :+U  EU:NT; range  -249 to    50.
TCCAAGTCATAACAATTTAAATTTGCTAACCTATATAAAATACGCAAGTACAGGTTCTGAAGAAGTTGAATAAATTTAACTGCTCCTAAGGTTTTTAATATTACCATTTCCTTAAAACTAAAGTTAAAAATATATTAGACATTTGTATAGGAAACCTGACAACCCTGGACCATTACCAAGGAGACCAAAAAGCACCGAGAAGCGACGCAACCAAGACGAAAGCTCTCAATCCGTAGTCAATTTTCCGGCACAACAGACGCAACATTTGCCAAAAGAGCAACGCGCGAGCTGCGTAGAGCG
>851FP007793 Tes_1               :+U  EU:NT; range  -249 to    50.
TTACAAAAATTTAACTTCAATGATTGCAATAAAATTAAAACTAGTGAATGCAAAACAGCAGTATCATTATTATTACAAAGAGAATGAAGTGTAATATTTTCTTGTATATGAATTTCTTTATTAACTAAAAATTTATTTGAAAGCAAAAACCCAATAAGAACAATGCCAATAAGAATTTAGCTGATAAGAGACCCACCTATCGATGAGTGCAGCATATCGATATCACCTCGATATACTTCGGTCTATTTCAGTATATTTGCCTAAGCCACCGCTCCTAGGAGAGCCAAACCAGCGAACACA
>852FP012490 CG8641_1            :+U  EU:NT; range  -249 to    50.
GGGGAGGAGATCAACCATACACCCGCTTGTTGCTGGCAAAAACTTTTCATTATATTTATGATACAGCTTGACTTTTGTTTTGTTTGTTTAACTTCTTGTCAACCTACATAATCTGGATCTCTCTTCGGCTCTCAACGACTCTGTTACGATTTTTGTGTGCTCTCTTCTGCTGTTAAGCGAGTGCGCAGGTCGCCGGAGTTGGCAATTGAATTTCACAGTAATTTCCTGGCCACGACTGGCATACGCTTCAGATAATCACTCGTCGGCCTGCGAGTCGGACGTGTTTTGGCCACGGAACAT
>853FP002381 sw_1                :+U  EU:NC; range  -249 to    50.
TTAATCTAATATATTTATAATTAATATTAATAATTAATAATTAATAATTAATAATATATAATATAATATATATATATATATATATATATATATATTCAGTTTGAAGCTCTATTTAAGCATGATTTGTAGATTTCTTCCATAAATAAATATAAATATTAATAAATATAAAGTGTGTTGCAGTGTATGTGAAATGTAACTGTAACTAACAGCGTTCTGCTAAACGCAGTAGTGCTGCCAGATCGCTGCGCTAGTGCATGGAAAGACTGGAACTATCGCTGTCACGACAGCTGTTCACAGCTA
>854FP014334 CG12768_1           :+U  EU:NT; range  -249 to    50.
TACCAAATAGTGACAGGTTCACTAGTAGTAATCGCAAGTTAGCTGCCCGTTTGGCTGCAGATTTTCGTCAAAGTTCGCTATTCGTGTTGTTTTTTGATGTTTTCGTCTCTCTCGGCTGTCCGCATAGGCAATGTGTGTATACATATACGCGATTTCACACTGACAACAGGGCCGGGCGCGTGTATGAGTGTGGTTATTTTGCCGTGTTGCCGAACATCTGTATCTGTATCTGAATCTGTGGCAGCCAATAGTTGTGGCAAGGCCCTCGAGCAACTCGCAACACAACACATAACAACAGCA
>855FP005304 alpha4GT2_1         :+U  EU:NT; range  -249 to    50.
ACCTTATTATACGTGGTTCATTCGAGGAAAATAATGTAATTATCATTGGCATGTGTTTGATTATGCTGATATATAAAAAAAGGAATTAAGTGGAACCCAAGCATAAGTTACTTAAAATATAGAGCATAAGCTTTCAAAATATCATACAAAATATTTTTTTCTTGCATATTGCTGTTACAATCACAATTTCGTGTGTGAAGTGAAACGAATTTGGCTGTTAGTTAACCGTAAGCTACGACGTTGAAGTGCAGTCTAAAAATCTCATAATGAAAGTGTCACGAACTTTAATCGTTGTAGGTT
>856FP009248 CG4259_1            :+U  EU:NT; range  -249 to    50.
TTTCTTTTCATTTTTTGTATTCAGCTGCGAGTATTATGAAAAAGTTACACTTAGGCGAAAGAAAAGTTCGCTGAGAGAAATTAGACTGCATTTGCTTGGATCGTTGTGAAATAATATAACGAATGCTGCGAATATTTTTTATAATACAAGTGATTTATCTCAAAATACTTTGTGGAATTCTTAAAACGACGCATTTTACTGATAAGCAGAGTGCTGAGTTCGCAGGGTAAGTTCTAAGTACTCGATTTCATTTTGATTCGAACACTCGTTGCGGAATGTCGCTATACTTTGCGTTTCTCA
>857FP012999 CG7839_1            :+U  EU:NT; range  -249 to    50.
ATTTCAATTTTATTCTTACTTATAATCAGATTATAATAACTTCAAGCTTTATATAACTTCAAACCCACCTGCTATCAAAAGTCACGGTCATTTCAATGGTAATTACTGAATAATTTATAAATTTTAAAACTAAGTTGGATACTCTCTTATTTAAGATTTTAAATACAAAATTTTAATATCATAAAGACAATGAAATTCGTCACTAAGTAGACGACATACATATGTTGCTTACGTTTCGCGGTGAATGTCATATTTGAATACACGTGCGAGTTGTTTCTAACGCCGTTTATTTTATTTAAT
>858FP003557 CG4810_1            :+U  EU:NT; range  -249 to    50.
AAATACAAATAAGACTGAGCTTTTATTGTGAGGAATTGGTATCTTTTGATTTCTCACAATAGGCTTCAATCTACTTACTATAGGCTTTTGAAGAAATCTTTTTAGTTGTCTATCAAAAATTATTTAAAGATTGGATATTCGGTTATTTCCTTAATGGATAAAACCGCCTTTTTCATATTATAACATTATCCAAACGTAGGGCTTGGAAAATTTTCCCAAGCTGTCAAGCCGGCCATACGAAATCAGCTCAGTGTAATTTGTACCTCGACAAAACCGGATCACATAAATGTAAATACTTGC
>859FP007181 cnn_1               :+U  EU:NT; range  -249 to    50.
TAGCATGGCGTTATATCTGGTGGCCGTAGTGTTCTACTTGCTTATCAGGCGAATGCTAATTTTCGTAAACCGTCGATGTTGTTTACCATCGATAAGAATCGACTTTGCAGTAACGTAAATCGACGAACAGCGTTGCCATACCGCTGTGTTAACTTTTTCCCGTTGTACGGCAGTGCTGCCAGTGCGCATGGCAGCATTTCGATAACTGACGCCAGAAACAGCTGTTCCAGCGCGCTTCATTTTCCAAACAGAAAAAAAGTGTAATTGTTAGCGTCCTTTGTGAAATTGTCAAGTGTTAGA
>860FP013466 RhoGAP71E_1         :+U  EU:NT; range  -249 to    50.
AAACTTTGTTAAGCCAAGTTCCCTGATAAAAGTAGTAACATTATGTATTTATTCGTTTTTGGTATTGCATAAGTGCGTTAATTTTTTTTATATCTTTTTATCTTTGGCTTTGGCATTTTGAAACTTAACGAATGCTGGAACACCCCTACTATCACAGTACTTGTGCAGTATAATTTCTTGGTATATTCCGTTGGTATTTCGCAGCGAAGCGCTGAGCCTCAGGCATTCTGCAGCTACCGCTTGATGTCCACACTCCGTTTTCAATATACAGCGAAAAAAGTCGAGCGTGCGGGCGAGCGC
>861FP005698 CG15514_1           :+U  EU:NT; range  -249 to    50.
AACCAATTATTTTTATGAGCCATAGTGGTAGATTGTATTTACTAATATCTAATTATATTGCTTTACAATTAAGATATATATCAGGACATGTATTTTGGAATACAACAGGAGCACTTATTTAATTATAAACTTAACATTTGAGAATACCACTACTGCTGTCGAAATATATTACCCGTTGAATAAGGTGTGGCCAGCTTGCGTTCGTAACAGCTCGGTAAAATGTTAGCTTGTGGCTTCGCGCACACGGTCACACCCTCATTTTGCACCGAAAATAAAAGCAATTTGATAAATAAACGCGAC
>862FP002440 Mgstl_2             :+U  EU:NC; range  -249 to    50.
CTTTCACTGAAATATAGAACTCCGAAAATAATGCATTGTAAGAGAATACAAGAAAAATTATTCAGCATGTTGATAAATTCAAATTAAATAGAAGAAAACATTTTCCGAACTACCTAATCTATATAATCAATCATAAAACCCGAAACAAAATCGGAATTTAAAGAACAAGATTCACTCAAATCGATATACCCAACCTACAAGGTATCAACTGCTTCTGTTTTCAAACCCAACCCGATTGCAACCGATGTCAGTATGCAAGTGCACCTGCAGCTATCAAAATGCTTAACCCCGAACTCATGT
>863FP001333 CG44422_2           :+U  EU:NC; range  -249 to    50.
GAAAATCGGCCCAGATGAAAAGCAGTCAGCCAGTCAGCCGAACCTTCAGATTCGCTTTCGTTTGCTGCGTCACAAGGGAAATTCCGTGCGCCCAGAGAATTTCCCATCGCTTCGATAGAAAATCTCGCATGCGAGATGGTCGGAAAAGCGGGAAAATCGCTGACCGCTCTCCTTTCGCCGCGCTTCGACTCACTTCGTTTCGCTTCTCGCTTTTCGGCATCGTCCATCGCATTTTCTGATTCTGATTTCAGTTCTCGTTCAGCTTTGCCGACGGCACGACGTGCTTTACTAGCGAAAAGA
>864FP005979 CG42596_1           :+U  EU:NT; range  -249 to    50.
CCTGTAGTGCCATCTCCTGCCAGTATAGTAACCATATCTATTCACACATAATTTTATATATATACATTTAATAATATATTATATGTATATAATATATATATATATATAATAATATAATTAACTTAAGAAGAAAGGATAGCTGCCGAGAAAAACTTGTAATATTTTTATAGATATTTTAAAAATGTATTTTAAGTAATGCGCATGCGTTTGCGCATGTGAAAAGTAATTCAAGGAAAAACGAAATAGTCCACTAAACTAATGTATGTTAGTTAGTGTATGATGTTTGAAAACTGAAATCAT
>865FP012486 Mp_1                :+U  EU:NT; range  -249 to    50.
GGGCCAAGAAGTACACAGCTGTCTGCCGAGATACCGAGATGGTAGCCGAAGCACCAGCCTAATTAGATTTCAGTACACGAGTCGACTACTTAAAGTTCAAAATAGTAATTAAAACTTTTGTCAGACGACGTCGCGCATTATGGCAGTCGAAAATTTGACCCTAATACACTGGGCCCGCGAACAGTTTTGGGATGGGTAAAAAGATGGGCTATAAGGGCTGAGAACTGGGGATCTATCTATCTGGGCGACAGTTGCTACATATATATTTACCCAACACGTAATGCAAATATTTGAGCAAAA
>866FP006905 pyr_1               :+U  EU:NT; range  -249 to    50.
ATTCCGGACCAGCCTTTCCGCCAGGCCATCTATCACCCACATGGACATGTCTGCGCCTCAAAGAATTTATAACGACAAACTGTAAATGCGAGGGTGGCCGGCGGGGGCGGTTCGAAGCGGGAGCGAGTGCGAATGGAAACGAGCGCGGTACGAACACGGTTGGCCGCATTCGGATTGTCGGCGGCGGTTCGATTCGAGACGACGACAAACGCTATAGCTCGATGTTCGACGACGCTCAGATTCAGATTCAGTTTCTTTTCACCTTTCGTCGGTTGTAGATCGCTGCCAGCGGAAGCAACG
>867FP002812 CG42724_2           :+U  EU:NT; range  -249 to    50.
GTTAACAGATTAGAGATAGTACCGAAACACTTCGATTTGAACTCTTGCCCCGATCGGGTCATGCTGAGCTAATTATAAAGCAGACTTTGAAAATACGATCAGATATATTCATATTTATTGCTAAGCAAAATGTAACTCTTTGTAAACGTGATAAAATAACGTCCCTTAGTAGCGGACTGGCAACGACATTCATGTGCTGCCACATAGCCTTTCTTATTCGATAATTCGATAAGTCGAGTAAACTGGATTGTATTCACATCTCTAGCGGCAGAAAAGTGTAGAAAATTTTCAGGGGTTTTT
>868FP009206 Eno_1               :+U  EU:NT; range  -249 to    50.
CCAGAGGTGACGCAGTGACTGCGGAAAGTAGTCACCTTATCTGACATAAAACCCTTATACTTGGTTTTTGAATGATGCTATATTATTTAAATACCTTTTGGTAGCTAGGTAAGGGTAGTACTATCTTTCTTGAGAGAACATGTAGAGCATAATCCAAGATACGAAAAACGCTTCCATCTGCTCATCTCTGATAGTTTTTTTACGTAAACGAATCAGGGCTTCCAACACACTGCCTTTGCGCCAACATTCACATCAAAATTCAACCCCATCAGTTTGGCTAACCATTTCTTTTTATATAAA
>869FP014123 CG10565_1           :+U  EU:NT; range  -249 to    50.
TCTTTTGATCAAAGAGCGGAAATGTAAATAAAGTAAGCATACTTATGTATAAAATATTTTACGACCATCTAAATGTAATGAGGTCAAGTGTTACTGAAATGTGAAATGGATTTTGGCAAATAAAAGGTGTATTACTATACAGCCAGCACTTATTTAGCACTTTAATTGTAATTATACAATTCGTTATAAATAAATGTGATAAGCAAAACTAACAAATGGTAGAACTTAATGGTTTTTGGAATATACGTCAAGTTATCATTCAAATGAATTATAAACAGTCGTTTTCTTAACTATTGTATG
>870FP004677 InR_2               :+U  EU:NT; range  -249 to    50.
CACGCGATTTCGAAACGTTGAGATCGTTGCCGCGGTCGCCGTGAATTGGAATTGTGAGTGTGTTCGTCGTGCGGAAAATCATCGCTGTCAAATAGAGGCCACAGTGAATTGCCGATACCTAATACTGTGCAAGGCGAAATTATGTGCCCCAGCATTTCGTGAATGAAAAGTGCGAAAATACAAAATACAGAGCAATAGTGCGAGGTCGGTGGAGTTCGAATTAAAGAAATTCCACGAAATACAAGTGCGGGCGATTCTCGTGTGCTGGCGAGAGTGCGGCTTGTCCGGGTGTGTGAGTAA
>871FP009766 Sfp26Ad_1           :+U  EU:NT; range  -249 to    50.
TATTTTTCATGAATTTATTTCCTTATTTTATATAAACATTTACAAAGTTTATTTATTTATTTTCCCTTTTACTATTAAATTGTATTGGTTTGCCTGTTTTGATTCGGAATGCCAACAAATTAGCAAATTGCAACCAAAAACAAGTGCTAATGTTTTATAATCAACTGTGTCATCCTTTTGTCACTGTTATTTTTCTGAATAATCTAATTTACACACGTCGAAGATTTCAACAATCGGTGTTATTCGGTCATAACTAAAAGATGGCCAGCCTCAAGTGGTTAGCTATTCTACAACTCTTAA
>872FP003453 PGRP-LB_1           :+U  EU:NT; range  -249 to    50.
CTGGGTCGTTAAAATATATTTATTAGCATTGTATATCCACCTGCTTGGGCCCATCAAATTGACGACCCCATGCACACGAAAATAATTGTTAAACGTATTTATTTTTCATTTAACCTGCGGATTTAAGAACTTCCAAGTGGTGGACCTCTCGAAGAAAGAAGAGCAACTCAAGATTACAAGACCTAATCAACGGTCCCCTTGTTGCCAACGAACATAGAAAACTGCCTCTAAGACTTCGGACTTCATTTCAGTTAGCGTCAAAGACATTGGCAAACAACATGGGCGACAAGGTGTCTGGAT
>873FP013255 CG17672_1           :+U  EU:NT; range  -249 to    50.
ATACACATGCATCCAGATCGGCACCCACAGTGCCAGCGAACAACCCAATCCTCTGCAGCAATAGAAGCAACAGCGGCAGCAGCAGCAGCAGCAAAAGCAACATCTGCTGCAGCGGCAACAGCAGCAGCAGCAGCAACAGCAACACTTTGCACGACAGCAACAGGTTACGAGTGCGATGTAGCCGAAGATCCCATTGGCAGCAGCGAGACACCAAGTGCTTAAGGAATGGTAAACGTTACCTGGTCCGTCAGTTCAGGTTGAGCGCTCGAGTTGGTCGGTTGTTGGACGCGCGTTACCTCT
>874FP004097 CG31279_1           :+U  EU:NT; range  -249 to    50.
CCTATTGGAACACGATTTGAGTGTGCCAGTAATATTTTTTCTATTATATTTTCTATTTCTATCAAGCTATTATTTTTATATACTAAATTAATCTTACCGTTTAGCAGCATGAGCCGAAAGCCAACAAAGCGCTTCCTTACAAGAAAAATACCAGGCCAACAAGGCACTTTGTCCATTCCAAGCATGAGAAGTCAGATGATTGCGACAATTTGCGTAAGCTAACCCTGGCCGATTTTAACGACTGCTTTCAGCATTTGCAGGATGGTCAGTCCGAGCCGGTCGCAGTTGAACCCACAATCG
>875FP010930 CG15279_2           :+U  EU:NT; range  -249 to    50.
GTTTAATATCTTTTACAATTTGTAAACTTTCCAGAACATTAAATTTTTAAATCTCTTATCATGCCCAGACAAGTGCCATATTTCAGTATCTAAAGGGCAATGCAGCGAATCTCTCTTTGTATCTTATTAACCATCTAAGTTTATCTGGCTCGTGACAGTGACATCATATCTTATCTACAAGATCAGTGGGTTAGTCTGATTGTCAGTTATACAGCTTCAACAAAGAACATCCTAAAGACAATTCAGCTTAGTTTTAGTCCACAACTCGATGCTAACGGAACGAATAATTTCAGTTAGATT
>876FP003584 CG5196_1            :+U  EU:NT; range  -249 to    50.
CTATTGATTAACTAATTTGTGCCATTAGCTTACTCACAAATAATTATTATTTATTTCAGGGAAGAATTAATATTTATATATGTGTTTATTACTATAACCAGTTCGGTTCCACTTCTTTTAAAAATAGTGCTCCAACTGGTTCTTGGGTTTCCAAGTATTTGCAGGCACGGTCACACCGACACAGTTTTGTTTCGATTAGTTTGGTTATCGATACCGCTGTTGGCTGCCTTCGTTGTTTACCTTTTGGTCATTAGCAATTTCGACGCCAACGCGAGAATACACAGATTATGAGTCCTGAAA
>877FP004199 CREG_1              :+U  EU:NT; range  -249 to    50.
ATTTATCGCTGCTTTCTGCATACATTACTGACTAAGTGCTCAAAATAACCAGTTAATGGGGCGCATTTAAAATCATCTTGTAATAAAAGACACTAATGGATTTTTGAGAGACTGAGAAGAACTGAGAAAAATGCACGAACATATGCGTCACATACACCCCACCGCATCCGAGGTACCTGCTGAAAACAGCTGGTTGTGGTTCTTTGTACTCGAAGCAGGTGATAATAAAGGCGCAATAGTAGCCCAGTCAGTTGACAAACAAATCGCAAAGCAGAAGTACCGACAGGGGCCATTAGTCCA
>878FP011471 CG31688_2           :+U  EU:NT; range  -249 to    50.
TAGGTACATACGTTTCGAAACTCTAAACTTAGTTTTAAAGAACCGCGTAGTGCTTATCGAAAGGTGGCGCCACCTGGAAGGACGAAACTCGCGATGGCATTGGCCGAACCGTTCACAATGGACCCCAAAATGGCACTCGCTGGGATTGAGGCGCTTGCGCAGGAGCACTCAGTGTCGCCCCAGCGAGTTGGGGCAGCACTCATTCACCTACTCATTCAACAAAATGTGTGCTGTGTGCTATCCCGAATCAGTTTCAGTTCAGGCTCTCGTTCGGTGGCACATCGGTGGCGCTCGTCGCAG
>879FP009142 ast_1               :+U  EU:NT; range  -249 to    50.
CGAATTTTTCTCCTGGCCACCGCGTAGCACTCGCGACGTTACGATTTTTCGACGTTTGATGCGCGGGTGGAGAGCAGACAAGCGTCGGGTTGGAATTGTCGGGACAGAGTGTGACCGCGGCGCCATCCCCGGAATATACCATCCGGCTGCGGGAAATACCCTAGATACCAAACTAATCGCTCATATATACCAAACGGCAGCGAACGGCCACGCTAAAGAATCGATATGTACATCGATAGTATCGCACTGCAAACTGACATCACTATTAGCACGCTTTTAAAGTTTGTGCAAAATAGGTAA
>880FP001285 feo_1               :+U  EU:NC; range  -249 to    50.
TTACTAAGCGCATATAAGAGAATATAATACGTTTTTAAGGAGCAAAATAATTAAAATAGATATTTTAATTTGCTAATAAACCAAATAACGAATTTTAAATATTCAAAAAAGTGGCGTATGCTCCAGCCCTGGTTTTACCAGAAGTTACCGCCGCGTGGCAATGCTGTCCCACAACGCGGTGGCAACACTCTTGGCCGCCATTTCAATTTGAATTTACCGAAATTTCTGTCTAGCGTCATCGATTCATTCAGTTCGAAATTTCGTGCAGTGATGCACTCTAAATAAACCACTAAATAAATC
>881FP007236 CG18645_1           :+U  EU:NT; range  -249 to    50.
GAGAAGTAGTATTATATTGTAAATATATTAAAACAGATTTAAGAACATAATAATTGTGTTATTAGGTTGCACATTTTAATTTCGGCTGTTAACAATACTTTTGCGTTAACAGCTGTAATGCTAGAACCACTTGTTGCTGCGACCCAAACTGTGACTGAAACAGTGACTGGAAATAGTGGCATTTCTGGTGGGAGCGAACGCGGTCACACCTGCCCCACTAGTGCGCCAATATTGCTCCAGTGCTTCGCAGCGTAAGTATCCCAAGTTCTAGAGTGGCTCCATGCCAGATACCGCCACAGA
>882FP014313 CG32462_1           :+U  EU:NT; range  -249 to    50.
GTCATCTTAAGAAACCCAAAAAGTTGTGTGAAACTGCGGCAAGGTGGCGTTCGTATAAAATCCAGGGAAGAGCCGCGTTCCTACTCGCATGTCTCCATTTCCCTAACACTCCACTCCATTAAGCTGATTAACCAGTATATGATAGCCGCATAACTCAAATCTACTTTTTGTAGGTATTTCTAACAAATGTTCCTTAGAAGTCAATTTCTTTAATCGTTAGTTGCTACGGTAGGCTCTGTCTTTAAGTTCAGTTCAAAATTTTCGTCCGTTAAGCACTTCCAACACCTTACATTTTTTCGT
>883FP012272 Syx17_1             :+U  EU:NT; range  -249 to    50.
TATTTATCTGGAAGTTATCATGAAAAAAAAGGTAAAGTGCTGCAATATTTACTTTTATATATTGGCTACAACTTAACGCGCAACATAAAATTTGGTTATTTTTCCTTTTAAATGCAATAATGGTGAGTCAACAACTATTTTTATGACCTCGGCTGTAAGCTGACCTTTTAGCGGGGATTCCCACCAGCGGAGACAATCGATAACTGTAAGAATAATATCGAGTGTGGGCAAGGCTGCGCAATATTCGCTAGTATCGAACTGATTGCCATCTCTATCACCAATAACAAACAAATAATTGGA
>884FP004768 mats_1              :+U  EU:NT; range  -249 to    50.
TGATTATTGCACTGAAATATTTACCATGTCTATGCCGAATATATGCCGATTTAATTAAGAAATATATATTTTTATACACCCACGATGCTGCTACAGTTGTTTTCCCACGTGCTTACTTCAAGTGTGACCATAGCAAGCCGATTGCGAAATGTTAGGGACATACCAGATAAAATACCGCAGTACCGTACTGAATTATTTTAACAGGCTGGCCACGTTGATAGCCTGATAACCTGTCGCGTTGTCCCTCTCGCACTTTCATCAACTGTCTCTGTGTGTGAAAGCAATTTTATTTTTATTTAT
>885FP004729 pit_2               :+U  EU:NT; range  -249 to    50.
GCCCAACATTTAGAGGCTGCGGACGAACTCTGTGTACTTGTTAACGAAATGCTGAAGGTAAATCAAGACCAGAGTGTAGAGGAGGAATACGAAAACGTTAATGGATATTTCCATTCGTCTACACGTTTGCGTTTATCATTAGTTGCTTCAGTAAAAGTAACAAAAACATAAATATATATCTATCAAAACTAGGGATGGTGCGTGCCATCTGTTATCGATGTTATCGAATGGCTATGTAACGGTCTCACTAATAGATCCCAAACATGCAAGGTGGTGCAAGTTTAAAGCTTATTTTAAATT
>886FP003148 pum_4               :+U  EU:NT; range  -249 to    50.
GTGCCGCGGCGGAAAAACGTCAACAACAAGTGTTTTTGCCTCAAATCTACACGCAATGGGAAATAAAAAGAGAGTCTCTTCTATTCAGTTCTCTTCTAAAATATTGCATTCATCGGCTCTCCACTTCGCTTGCGTTCGTTTCGGTTCGTTTCTCCTCGGCTTTGGCTTCGACATCGACTCTGGCTTCGGCCACGCTCGTCTTATTTGGCCAAGTTGGAAAATCAGCCAAGAGAATCTACATACGAAATCAGTTCGCGATGGAACTTTGAACACAACGGTTGTCTCCGCGCATCTCGTTTC
>887FP011816 CG2277_2            :+U  EU:NT; range  -249 to    50.
TTCGGCTTAATTTTAAATTTAGATCACGCTTCGGACAAATGAGATGTGCTAGTTGATAAGATAAGATGCTGGCGCTGGGCAGAGCAGCCACCGTGGGCGCCTTTTCCGCCCCTGCCCTTTCACTTCGACTGGCCACGAAAACGAAAACGAAAACAAAAACAAACGTACACAAACAGGCCCAAACAGATGTTCGTCTCCTGTTACGCAATCTCGATAAATTGGCGCAAAATTCAATGACGTTAGTCAGAACACCGCCGGCAGCAGTGGGAAGAGCAACACGAGAAGTGACGGGTCAGCAGC
>888FP008956 CG3770_1            :+U  EU:NT; range  -249 to    50.
CCTATCCCACAGTCAACCTCCGCTCGCGTGTGAGTGTGGGGTGAATAACATAAAACAGACGGCAGAAAGGCACCGCATAACAGCGAGCGGCGAAAACATAAAATAAACAATTCCATTTCGGGCTGGTCAGCTGGGAGGAAGTTCTGGTCTGGCCCCGCGCTGCTGGTGGTGGCGAGTGGTGCGACGGTGGTGGTGGGTGACGGCAAAGTGGGTGTGGGATGTGCGTGCCCAGACAAAGTAAGAGCGCTTAGAGTCTATTATCTATCCGGCAAGTGCTGACGCGTTGCGATCGCCCGTCGT
>889FP003844 stumps_4            :+U  EU:NT; range  -249 to    50.
CTCCAAAAGAGAAAGCACTCTCTCTTTTTCGACTTTCTCTCTTACCCCCGCAATTTAAAGAGCACACTATTTACCCACACATATGCAAACGAGCGCCAAAGCGCGCCAAACTTTTCCACCCCTCCCCCAGCCCAGTGTTGTTGTTGTTGTTGTTGTTTCCCGATTGCTCTGCTTTTATTTTTATTGCTCCGCTGGGCAGAGCAGAAACAGAAACGCAGGCAGCCAACGAGCAGCGGCTATTTAATTTTCGTTTTGGCTTTGGCGTGGATCGGATCGGATCGGTTGGCCATAGTCTCCCCG
>890FP013836 CG14077_1           :+U  EU:NT; range  -249 to    50.
AAAAAAATTCCCATAAAAAAGTTTAAAAAAATATATCACTAGTTTTGAGTTTTCTCCTAGAGCAACATCAAGAACTTTAGATTATTTAGGTAAAGCTTAAATTGATTTATTCTGTCTTTAACTTATCCTTGCCTTATAATCTATGCCCTCAGGATGAAGGACTGCAATTCAAAATGATACGTTGAAAATTTTCAGAAAAGCCAATGGCTTTAAGATTCTTCGAATTCTGGCTTTTCTAGGTAGGCTATCAGTTGGCATGTTGGGGAAATTGTAATTTAAAATTGTGTTTCGGAAATCTGT
>891FP011195 CG42659_1           :+U  EU:NT; range  -249 to    50.
AAAAATTAATAATAATAATAAATAAATAAAATGAATATCTATAAATAATAAAAACAATAATAATATATATTAACCTCAAATTACCAGCTCTTTTCTATTTTAGCACAAAATAACTGTGGATAAAAAATACAGATAAAATTAATTCATTTTCTTATGATCTATCTAAAATGAAGTCAAATAAATTTAAACCAGCATTCTTGATTTAAATGTCAACAAAATAACACATAAGCGTACATACGCATTTTCTTCATTCAAATTTCAAGCACGAAACGTGTTGTTCTGGTCAAACATTTGTTTAAA
>892FP007536 Pex11_1             :+U  EU:NT; range  -249 to    50.
AAACGTGCGCATTACTTATGTTAAGCATGGCCGTAGAGGGAAAGTGATATTAAGGGTAAATATAGCATTTAAAACTGTAATGGAAAGGTACTTAAGCAATTTACTTATTTTAATTTGCTCTTAATATATTATTTACAAATTGTTGCACCCACAATATATTCAATCTACGCCCACGGTGCTGGTTTATTAAAAAAAAAACTTGCCATTCACAGTGAAGCGGCAGAACAGCTGCTGGGCCCTCAGCCTAATAATCGAACTTTGGATTTTGGATTTGGCATAATTTTGATTTTAGCTGTCCAA
>893FP012771 Doc1_1              :+U  EU:NT; range  -249 to    50.
GGATTCCAGGTGCGTTTCTAGACATAAGGTCTATGGGTGTTGATCGAATGCCGTCGGCAAATGGTTTCGCGATTTTCAAACTAAAAAATATGAGAAAATATATGCAACCCAAAAGAGCGTACTTAAAAGTGTTTTAATATTGTGATTATTATTAGTGCTTCGGATTTTATGAGCAATAAATATTCTACTTCAATTTAACTTATCATTATAACTAGAAATTGTGGTCATAACTGCATTGCCTTTATTTTCAATCTTTGATTGAACATATCTTAATAGGTATTATATTCCGATAAAATACAA
>894FP006078 CG15233_1           :+U  EU:NT; range  -249 to    50.
ACGTAGCATAATGAGCATCGAATTCAGGGAATTTCGCCATCTGAGGGAGAATTCATTAAAGATCAGCTGAATTTATTCGATGCTGCCTCTGAAATATGCAAACGTCATTCAGATGTCGTTAATTACATCCGTGCACTCCGCATGATCGCTGCCTCTTGAGAGGAGTTGGAGATGAAAATGTACATGTTTAGATTCAAGAGTATTGCGCTCGACTAGCAAACTGGGTTTCATTAATTATTTTCGAAACACATTTCATATTTTTTGACATCAATACAAACAGTAAAATTTGAGCTCTGCTTT
>895FP005572 Doa_4               :+U  EU:NT; range  -249 to    50.
CGCCATGCTCTTGTTTTATTGTCGATCATTTTCGATTTCAATCATTTTTTATTTAAATTACAAGCCATCAATTGGGTGCACGCATGGTGCGGCGAATTCGCCGCTGCCTCGACTGCGTCCCGATCGTCTGTCCGTAAGCTGGTAAACTGGAAATGCGAGCAGCGAAGTCGAGCGGTAGAGGCGGCAGCGCCGGAGGCAGCGGCGGTACAACCGACACTTGTTCGCTACCAACTTGTCGCTCGGCTGCTCAGTCGCAACGACAACTCGAAAGCGAATGGAGGTGCTGGCTTCTTCGCTCGT
>896FP009947 CG13775_2           :+U  EU:NT; range  -249 to    50.
CCTATGTACATGCATATGTACTGTGCAAGAAGTGTACCTTATGTGAAATCGGGGTACATGCCCTTCTAGATATTCTGTCATGTGGAGATGGTTTCCCCAAACTTAAGTTTCCATTCAAATATAGTTTCTTTGGTAGTTCATAAAGTAATTTATGCCTTCTCTTATTTAAAACTTTTTACTAATATAGCAACAGCGGATGCGGATTTTTATCCGCGTTTGGCTAGATCGGCAAACATGTGTTGTGTTTATAAAGTGTAGTTAAGGAGGTTTTAAAAATGTACTGTTATGGTCTTAGTATTA
>897FP008456 Mes4_1              :+U  EU:NT; range  -249 to    50.
AGCTGCCAAGCGTGTGAAGTTTTCGGGCTGCCAACTTTTTTAATTCAATAGTGATTGTTTAAATGTCGATTTTTTCCACTGTGTACAAAATGTCGTGTTTGAAACACAGAAGTAGTACAATTACTATAGATTATTTTAAAAAGTTAAATCTGTTAGTAAGGAGCTTCGCCGAGAAGATAGCGGAGCTGCCACCATTTCGATTTCATACATGGTGCAATATCGATATTTTTGGCGGCTGCCTTGATACTCATCTCTAAAAATATGGTATTTGGATTGCATTCGCTTGGTTTGTTTTCAATT
>898FP011541 CG33510_1           :+U  EU:NT; range  -249 to    50.
TTATTTATGAGGCGTGCAAGGAAATCTTAAAATAGTTTTACTATTAAAAACAGTCAACAACCAACAGATACCGATTAAAATATGAAACATGTACCTTTCACATAAATTGAATAATTGAATGTGTTTTAATTGCAATATGAAATAATATGGTTTCCTCTCGTATGTTTGGTTTCCCAAGTCATATAAACCCCATTATTTTAGAGTAAGTTTCTACTCTTAAGCTTGCAAAAGCCAAATAAAAATGAAACCAGTACAAAATTAACTTGGGAGCAGTTTAATCGTAATCGCTCAATTGTTAAA
>899FP000996 CG2129_1            :+U  EU:NC; range  -249 to    50.
TATCGTTCGAAACGACGACGGTGGCTAAAAAATAGCCAATAAGCTTAAAATAGCTATAATTATATCTAGATATTGGAAATTTGTATAAATATTTCAGCGAATAGTAAGATATGATACTTTTGTCACTAACATTTCAAAAGTAAATGAAATAATAATAAAGATGTCTCATATAAAGAACTGGTTTCAACTCGGTTTATTTTTCCGCTTACCATCACAGTGGCACCTCCAATAAAAACAGCTGTTGACGCCAAGACTAAAAGTTTGCGTTCCAATTAGAACGGCGAATATATTCGAAAAAAG
>900FP010777 CG9426_1            :+U  EU:NT; range  -249 to    50.
CGGATCCGTGCTGGCCCAACGGCGTGCCAGGTAACCCAGTCGAAGGTTTAGTAGTTTGCGCGATATCATTTTGTCAGCTTTTCATTGAAAATTCATTGAAAATAAAATACAAATAATTAAATAACAACAAGAGGTGGACCAAAGATGATAGCAGCGATTACTATCAATAAGTTCTGGATAAAAACTGAACTTATCGATATTCAGGCATAGTGCAACTTCTATCAACATCGATAGTCGCCCAAAAACATCGACTCCAGTTCCAGCTACATACTAAAGTGCATTGAAAAGTCAAAGAAATAT
>901FP010433 lft_1               :+U  EU:NT; range  -249 to    50.
TTGATATTTGGTGGAATAATTCTAATCTATTTTTAGGGTTTCCTCTGTGTTTGCCTAATATGAAAAGTTTATATTTATTTGGGAATTAAACATTTTTGTTCAGTAAACCAAAATATTTTCCCAGCTAGCTAGCTTTTGTTTGCATCTTGTTAGCCTTTTCCCGCTAAATGACGTCTGGCTTTTTTCTGGTGGCCAACAGTTGGCAACACTGCGGCACAGTAATGTATCCAGTTTTTTTTACATTGCTGCAGAAAGGTTTCTCGTCTCGCTGGTGACCTTAGTGGTCCGTTCTCCTGGATA
>902FP001276 Imp_3               :+U  EU:NC; range  -249 to    50.
TTGCGAACTCATTAAGGATGCTAGATTTTGATTCCAAGTAATTCTTATGGCATTTGAAAACTAGCTATAGATTGCATAAAAACTAGATTTCTTAGGGATTAACTATAATTTTCTTTTAATGCTTTAGGCTATGGACGGTAATAGGTTATGTAGAAAGTATTGTAGTATTGCAAATATAACCCATTATTGAATATCCCAAATCACACACACCATTGGCTTTGCTGTCAATCGCAAATGTCTAAAAGCCCCATACAAATTTCACTTTTCCCACTATTCAGTTTCAAATTTTTTCTCGCTCAA
>903FP000031 Syt7_2              :+U  EU:NC; range  -249 to    50.
AAATAAAAATTTGCTGTTGAAGATTTTTAATTGTAATAATAATCTTGTGCATTAGACATTTGCAAAGAATAATACAAAAAATACACGAATGCATTGTTTTTCCACTTATCAATTAATAATAATAAATAAGTGTATTCATGTGAATTAATTTCATTTCTTGTGTTAGCATCAGATTTTCATTTCTTCGTGCACTCTCTCCTAGCTTTCTTTTTAACCGTGACATATCGGGATCTGCCAAGAAAACTATTTGATGACAGGATCTAGAGGAAGTAAACAATTCGATGCACTTGTCAAGGTAGA
>904FP000745 CG6067_1            :+U  EU:NC; range  -249 to    50.
TTATTCGTTGCGATTGAGTTCGATTCGTTCGATTCGATTCGATTCGATCCGATTCGGCTATTTAGCGGTATTGGTGCCTGGGTCGTATGTTGATATTGCTTTATCGCCCGACATCGGACGCGAAAACAACAACAACAGCAACAATTGAGACTCACGAAACCAAAACAAAAAATTATGGAATTATCTAAGAACGCTTTGCGAATTTGCGTTTGTTCGATTTAGGAAAGAAGCTCGCGCTACAATTTCTTCATTCAACGCTCGGAGCTCTCGACAGGTGAATCGTGAAGCGCTCCACCGGTG
>905FP003251 CG12948_2           :+U  EU:NT; range  -249 to    50.
TTTTAAAACACACAGTTTACATGATATCTAAGTAGCATCTAGTAAGTGTAAGATGGCACTCGTATATTTTTTAAGCCATATTAGCATAATAAGCTTTGTAAGAATTTTCGTGCCTATCGTGAAGAACATTCTCCTGGTTGCGCATCTCTAGATTGCACAAGCCGAGCCTGTTGAAAAAAAATTTGAAGCGGAAACGGGTTTTACTTTTACTAGCAACTTTAGAGCTCAACGCTCAGCAGTTAAGCCAGCAGTCTTGACTTGCAGCCGCATCGTAGCGAACTGTTTTTCGAGTCTCCGAAT
>906FP008292 CG9485_2            :+U  EU:NT; range  -249 to    50.
TAACGTTCGCTAATCGTGAGGATCCACATTCTCACGTAGGCGCCACATGTCAATAGCAATGCATCTGAAACTAAAATGCCTTATAACCCTATAAGAAAGCAGTAAAGCAACCCCCCGTTAGCCGACGCCCCTGTGTGCAAATTGTGCGAGCGATTATCGCGATTGAAATGTACATATTCGTTTAATGCTCCATTTGAGATAGCGGCGTCTGAAAATTCCTCGCATTCTGTAGACCGTCGATTTTGCAGCAGTTGCAGTCATGCTGAGCGAGGGAGTCCACTGGCTCTGGAGGAGCCTGCT
>907FP002578 CG9853_1            :+U  EU:NT; range  -249 to    50.
GGCAGCATGGGTCAACAAACGTGAGCCGCGTCTCTAAAATCTGTATGCTTAATCCCAACCTCTAGATTTTATAGTTCCTGAGATCACGACGTTTATACGGACAGACGGATAGACTCGGCTATTGATCCGGATTATATATAATATATATCCCTTATATAGTCGGAAACGCTGCTATCTGCCTGTTACATACTTTTCTAGTACGAATCTAGTATACTTTTTTACTCTACGAGTAAGGAATAAGAATAATACACACGACTTTAGAAATTCAATCCTAATACTGTTTATTTTATAACCTACTAT
>908FP000819 l(1)G0148_2         :+U  EU:NC; range  -249 to    50.
TACTACGACAAAGGGTTGTTTTGTTTTAGAGCTTACTAATGTCAAATTAGAAATACGTGATATTTGAATCCAAGAATGGGCAGATGACTAGTAAATCATGATCCATTATTAATTGATATGATTTTTGTTATAAACTTCTACTTCCGCCGGAAAAGCGATTTTCCCGCCAAACCAGGGTGACCAGTTGGAGGCAGCACACAAGCAATTTTGGTATTACATCCCCGGCGGACGGCGAGCACACTGATCCATAATCTCGAAAAAACCATCGATGGCATCGAACCGGCTGGAACTGAACCATCG
>909FP009438 CG3277_1            :+U  EU:NT; range  -249 to    50.
AAGGGGTTGCCTAAGTTCTTCTAATCTACAGTCTATCTTTCTTTTAACTAAACATGCTGAATTTAAGAGAAAAACTAATTAATTTCAAGAAGAATTTCTTATGAATACACCTCGATTTCCCATTTATCAGGCGCCGACCTTACCATTCCCACGCATCTGACGTCCGAAAAACAATGCGTGCAGTAGAGCTTTTGCGTAAAAGCTCGCAGTAAATGCAAACGCAAAGGTTGGCAGTCGGCAATTGTTATCATTCGGCCAAAAACGCTTGTTGCTTCAACTTGTCCCGGACTCCGTGTCGGC
>910FP011048 cact_1              :+U  EU:NT; range  -249 to    50.
GCGAGCAAAAACTTTCGAAACTACTTGTGACCGTAAACACAGGTTTTATGGTAAGAATCTGATAATCTTGTAAAGCCCCTCTAAATTTCTTGGATTCAGATAATTTTTTAATCAATACAACCTTGTAAAAACCAAAATAATCGTATATATAATATTTCATGAATTGGCGATAAAATGTGATTGAGTGTTAAAAAATCCCAGAAGGAGAGTGTATGACAAATCGGTCGCTCAGAATATCCCATGAAATTCAGAATTGGTCGAGGTTTCAATCGAAGCTGACCTGTGAAAAACCGAAGAAAG
>911FP002867 CG1965_1            :+U  EU:NT; range  -249 to    50.
AAAGTCATCTAAGCTCTTGCCGATATTTTAATAAGACCAGTTTTATGTGTAGCTGCCCTGGGTATACAAATTAATGTATTTATCACATTTTTATTTAATTGTTACAATAGTTTCAAAATTTGTAAAGCTATTCATATTTTCAATACAGAAAAGTTTTGTAAGTGCTAGACCGAGGACCGAGAATTAACGTTCCAGCCCTGCTCGTGACTCACGTGAGCACGAGAACGACATCGAAAGATTTTCATCTCTATTACAATACGACAGCAAGAAGAAGAGATCTTGCGAAAATTCGCTTTTCTT
>912FP011630 CG3635_1            :+U  EU:NT; range  -249 to    50.
TGATTAAGTGTCAGTGCCTATACTGGGACGGAGAGAATTTTAAGTTATCAGCATGAAAACGATTGAGAGCATTGTCCAATAAAATGTATGAGTGCAACTAGAATGGACGGAGCTAGACATAGCTGTCGAATCGCTATCACTAAAATCTAATGGTAACATATTTGTGTACATACATATGAACATTTAACTGATCAGTTTCAACTTTGCCGTATATTATCAACAAAGAAGGCAACAGGGAAATTAAAGTTTGCAGTTCGCTGTAGTTCAACGCAGATGTTGGACAATAATTCTTGTGCGCAA
>913FP006476 FANCI_1             :+U  EU:NT; range  -249 to    50.
GAGTAGACAAATAAATTTTTTCTTAAACTACAAATTTAAAGCTATTTTCCATTGGGTTTCATTGAAATAGTTTTTATATTTCAATTAGAAATATAGAATGCCTATTTCTTAGTTTTGAAATTGAAAATTAAATGTTTTATGGAAAAGATTACTGTTATCACTATTTATGGATTTTTTTAAAATTCCCGCCAATTGCATGCTATCGATATCAGTGGGTGGTGCAATCGGTAATCATATCAGGCATTTACCATTCCTAATTTGTGGTAGTTGGTGAAATCTGGCGCGTCTTTGTTTAAATCG
>914FP004111 CG14898_1           :+U  EU:NT; range  -249 to    50.
AAGACCTGCAGTTTTAAAATGCTTGAAATCGCTTGGGGATTGATAAAAAAAAACCATTTGAAAAAAACATTTTCTTTTTACATTATTTGGTTTGCGGAAGTGTGGTTCAATTCGAAGTGCCTAACTTAAATATAATATGAAAATAGCATTGAACTTTTAAAGGTGACAATTCAAATGCGCGCCAAACTTTTAATACGTTGCCACCTGCCAACTCAATTTGACGTTAGCCAACACTGGCTGCGACAAAACAGTTGTTATTCGCTCGTATTTAGTTTTTAGCCGGCTGCTAAATAGTATAGT
>915FP000575 CG15578_1           :+U  EU:NC; range  -249 to    50.
TAGTTGCTGTGTTTCCTGCTCTTTGTTGCTTTTCTGGCTGTTGCCTTTGTTGTTGCAGTTTTCGTTTTTATGCCTCGAGGTCATTCAAGTTCAACCCGCCACAGTCGCCATCTGATTAATTGGCCATGCTGTTGAAGCACACCGGCAAGAAGGCCAAAAAGCAAGGATCGAAGCAGGCTGAAAATTCATGTAGTTGGCATTGCCTTTTACTGTCACAAATAGCTGGGACTTTCGTTCCCCTACCTAGCTAATAACGATATAGGCCAGCCGTTGAGTCAGTAACAAAATTTTTCTATACTT
>916FP010059 CG14537_1           :+U  EU:NT; range  -249 to    50.
TGGTAGTTTGAAAGTTGCCATGAATTTTAGACCGTCTGGAGTACTAATTGGCTGACTAATTTCAATGAAGGACTGTGACAGCTCGTTTATGCAAGGACTACTTTCTCTTCTCATCGTCATCAATATACATTCACAATTATCGGCATATACGATAGTTAAAGCATGCATCCCTATTAAGAAATCGACTTAAAAAAAATATATATCTAACCAAAAGCTTGGTATTTTTTAACATCCTAATTTTTGTACTTCAGTAAGCCTTTCCCTGACACTCATTTTCATACGAAAATTTATAAATTGGTG
>917FP002998 puc_2               :+U  EU:NT; range  -249 to    50.
AAAGTATGTAATAGCTTATTTTAACTTCATTTGTCAACAATTGTGGCTATTATATATACTTTAATTTCAAATTCAACCGCAAAGTCTTCAGTGTTGGTGAATTTGGTGAGCGTAGAGTAAAGTTTCAGCTTGTTAGCCTTTTTTAACTGTAGTAGCCTCTGGTCACACTAATCGCGTCTTTATCAAATTCGGTTATCAAATTTGTTTTGCGCCCGTTCATTCGTCTTGCGCTCATTCATTCGGTCATTCATTCGCCTTTTGAATACCGCTTCGAACGGTTGTGTCTACATCTTTGCACAA
>918FP013354 CG3836_1            :+U  EU:NT; range  -249 to    50.
AAACAAGGTTGAGCGGTTTTGAGAATTATGAACAACGCGTAAAAAACATTATTTATAAACGTAAAAAAATATTATAGTCTAGCCCGACAGGTAAAAAATAAATTTATCCGGGGCCACCTTGGTCAACCCTCGTCAACGACCGTTCGGCCTGCCAACTCGCTTTTCCCTGCAACGCAAGGCGCCGCTCTCTGCTCACACTCTCACTTGGCTGTGTGTGTGTGCTCAATACTCGCTTTTAGTTTTCGCTGCAGTCGGTCGCCGTTTTTAGTCTCAGCTGCTGCGCGCGTGTGTTGTGATTGT
>919FP001229 Psf3_2              :+U  EU:NC; range  -249 to    50.
GAGTAATTATACCCTGACTAGTAATTTTATGTATAAAAAAATGTCAAGTGCAGGCTGCAATTTAAAATTCGCGCTGAAATAAGAGTAATTTTCCGGAAAAACTATTTACATATAATACATATAAATGCTTCGATATATATAGTACATAAAACCTATCGAGTGCCTCGGCATCCAGGCAAACAGCTGTTTCTGCCTCGATAGACCCCGGCAAAATGCATCTAATATCGATAGGCGATAGGTCGCGCACTTAAGAAATTGAATTTACCTAAAGTAAACACCAAACGAATCATAAAGCTGGGC
>920FP002411 RhoGAP19D_1         :+U  EU:NC; range  -249 to    50.
GCTGTATCTATTCACTGCAAATATTTCAGAATAAAGTGCAGGCTAGCAGGTAAAAAAATTGTATTTAATTTTTTTTCTCACAATATCTATAGTCTCCAGTGTTAACTAATGGCCAAAGTTTCGTCCAGTGGTGATATCGCAGCATAAGCCGATAAGCTGCTGCAAAGTATCGACATACGTCCAGGCATGAAAACATCGATAGCCTGCGTGGCATCGGCCGTATTCCACCTCTACTCGACTGGTCTGGTCACTCGAAAATCACATCGGACGAAATCGAGTGGAAAGCGGAGCAAGTAAAAC
>921FP013360 CG9592_1            :+U  EU:NT; range  -249 to    50.
TTGAAGGCAAACAACATGGCTTCAAGTGGAGTAAGTAACTAGTTCATTTTCTGGGAAACTAATTTGAAAAGGTGGTTTTAAAGACAATGGCATTACCTTAACCAATTTTCGTTTTGTATTAGTTAACTGTAATCGCTTGGATTATATAATGTAACTATACATACATACCTAATTTGCAACAATATAATTAAGGATTATGAAAACAAAATAATAACAATCTCAACAGAAATATTGCTTGGTTTGCTTGATAGTTTAGTCACAATGTCGTTTCAAATCAAACTTATTTCAAAGCGATATTTT
>922FP002437 CG1529_1            :+U  EU:NC; range  -249 to    50.
TTGAAAGGATGAAATAAACTGTAATACCGGAAACATCTTACTAGATGCATTCTTCGCATTGGGAAATGTTAATATCCACCCTAATTTATGACTAAGATTAAAAATGCATTGCGATTTCTAATAATATTAATGTAGTATTAATATTTTCGATATACAAGCTTATAGAATTTTTTAAAGCCTATAAGCTGGATTGGTAACGATATCGATAAGAGTGATCGATCAACGGCAGCGCAACAGGTGTCGCCCTCTGGTAACACTGGCGGTGCGTGTGCATCACAGCAGGAAAATTTAAGAGGCGGA
>923FP003351 CG14688_1           :+U  EU:NT; range  -249 to    50.
TCATATATACATACGACTTGCATATGTAAGCGACAAAATTCCTAAGCTTATGCTTAAAATCGTCGTACATATACCCGTACTATAAAGAAGGGTATAGCAACAGCAGCGGCAACACGCGCTGAAAGTCAACAGCGCCGCTCTCTGTTATCTAACAGAGGTAGAGAAGTGTAACGGTTAAACGCCGCGTGGGAGCAGCCGCTAGTCAGATATTTTCATTTTCGAGCGTTTTCGAAAATTTCTCTACCGATCAGTTTTAAAAGACACGCCAAACAGTGCGAAACGTTCTCGAACGCTACGGAA
>924FP010453 pie_1               :+U  EU:NT; range  -249 to    50.
TATTTAATTATTAATCACAAAATATTTGTTTATATTGTGTTAAGTTTTTAATACGTTAAAATTTATTATTACACATAAATAAATAATTTTATTATAAGTAGGGTTAACGCAAAATATAGCTAGTTAAGCAGATTAGATCATTGTGAGTGTTGCTCAGTGGAAACAGAGCTTTTCCAAAAATGTGCTTGGTGGAATTGAAGTATAATAAGGCGCTGTTGTATTTATTGTTTTTCAAAATCCTTGCCCGCCAATAGAGTAAAAAAGGAATGCAAAACATGTTGATAGTTTTAAAAATTATTC
>925FP006715 CG12909_1           :+U  EU:NT; range  -249 to    50.
AGTTAAAATGATTCTTGTCTAGAAAATTGATTATATTTTTCTGTTGTATTTTACAGTTTTGGAATTTCTAGATATGTTTTAATAAATAAGGGCAGTAAATTATTCCAACTTTATATTATTATTAACCATATCAATGAATGTTGAATTAAAAATTAATATGTTAGATTAAGTAAATTCCTATTTGCGTACTTGAAATCGGTCTTAGGCAACACTGAATTTCAGGTATTTAAGCCTCGAACGTGATTGGTCACTCTAATGCCCACGTGCGTTTTGTTTGGCCTCCGCCGGCGGTAAATTCAA
>926FP004062 CG5903_2            :+U  EU:NT; range  -249 to    50.
AACTGCTTTGTTACATATCGCTTAAAATCGTGTCAATAGAAAATAAACGGTGGATGGCATTTAAAAAATCGGATTTGAAGCAAAAAAATTTAATGATTTCATTCGTTTATATCATCAAATGCAGAAAATAGATGACCTTACAAATTAATCTAATAGCAATACCGATATATCGTGACCACCCTCACACGTGACAGCTGTGAACATCTGTTGCACGAATCACCCACTGCTTTCATTCGTCGTCATGCGTCATTCAGTCGAACCGTGCTGTGACAAATTACGCAATGTCTAACAACTGATGTA
>927FP007215 CG43058_1           :+U  EU:NT; range  -249 to    50.
AGGCAATAGCCATCCCAACCACTAGGATCTTAAATCGAGCGGGTGGTGTGATATCCAAGGAATATATGTACATATATAGACGAAAATCGGTTTAATTCATTGCACAGAAGAGGGAATGCCCTGAACTAAGCTTGCTTTTCCTTATAAATTAATAAGAACTATTCGCTTAAATAGAACAAAAAAACATGTATATTACATTTAGGGGCTGTGTGTTTTGAGTCAGTTTTTAAACAGAGCTTAGAGCTCAGTAACACTTCATACCCAGCAGTCAGCATAGTCACTACAAAATGTCCTCGCAAA
>928FP003113 skap_1              :+U  EU:NT; range  -249 to    50.
TTATATTTGCGAATTTATTATTATCATAAAAATAACGGTAGTTGAAAAATAATTTAGATGGCATGCAATATTAAAAGTTCCCGCCAAATTGGCTTGAATCTTTGCTAATATATTACAGTTTCCAACCTTGCATTAAGTTCACGATAGTTTTTCGGCATTTTCGATTGTAAAAGCATAAAAAAGTCCCTGCTATCGAAGCTCTACCACCTCCATCAGCAGGCGACGGCAAAAAAATCTTGAAATGTAAGCAGTAACGTCAAAATTCGCTTTCAAATCGTTAAACGTACGTTCTCATTCGAT
>929FP000543 CG2938_1            :+U  EU:NC; range  -249 to    50.
TGCGAAGAATATTTTTTGAAAATGAAAATGTCCCGAATACAAAAATTTCGCTTTGTTATGGACTCTCTGATGTAGATTTATTCCTATTTATTTAACTTTATTTCTAATTTTTTTCCTATGATATGTAAATATTTTTAGCTGAAAAATAAATTAAGTATTGTAGTGCCTTATTCGATAATTAATAATTGATATTATTAACGATCCTCCCTTTCGACAGGAATGCTGAGAGATCATCTGTTCGTTATCGATAGTCTTGTATTGCGTTGGAGGGCAATAGACGCGGCTGCCTAACGGCCGGCA
>930FP003559 CG3809_1            :+U  EU:NT; range  -249 to    50.
AAATGAAAATAAAATCCCCCAAAGCTACCTCCTTCTCCACGAAGGCAGGCACCAACGTAATTGCACAGCAATTATACATACTTCCATCGACAAGATGGATACGTAATTAATAGCACATTAAATTGGGCCACAACAATATTAATTGTTCTGATTGATTTATGCAGGTAATTAACGTTTTAACCAACTGAGGGAAATAAATTTCGTCGGAGGGGCGAGCTGTTCTCTTCCACTCATAAATTTTGTCACATCAATCAAATTAAACAGTTCGATACAGTAAAACAGCATGAACGACAAATAGGC
>931FP013376 CG4914_1            :+U  EU:NT; range  -249 to    50.
AACATTACATTAATAACCATTTCATTAAGTTACATTTTTTCGTGACTACATGAGGGAAGTTATTGAATTCAATACCATTTTTTTTCTGTGTAAGCTCTGCGACCTCCTCTGCCGGCGTCGCTGCCAACGCACGCTGCGCTGCGCATGCGCAACTTTCTTTGCCCCAGCGGCGCCAACTGAGACGCCGACAGCGCTGTTGTGGGGGCTTGGGTAAAATGGCTTAGTCGCTCTTCTGCGCCAGCACCTCGTATCAGTCGACTTGCAGACTTTCGCGTGCGCGGTGGTGCGACCTAACTATAC
>932FP003813 CG14841_1           :+U  EU:NT; range  -249 to    50.
TCTTCTTTGCCGGCGAGTTGCTATCCTCCCCTGACATGTCGCACACGGTTCCATCACCAGGACCACCGCCACCGAGCCCACCAGCGAAACTCCTCATCAGGTCTGAGTCCTCCGTCTGCATTGGCTTTCGGCGGGTTCGATAATGATTGCCAGTAGCGGATGCCGGGAGCGAGGATAACACAATTATTAGCCACATGATCTGAGTGTCTATCCGCATTTTCCGTTGTCTCGAGCATTTTTCCGACTGTCAATCGGATGGAGATGCCATGCCTGTCAAATCCGGAAATCGAGATTATGCTC
>933FP007121 TppII_2             :+U  EU:NT; range  -249 to    50.
ATTGTTATGATATTTACTGCAAGACGACACCCAGTGTGACCGTGGATAGTCCGTTCCAATATACAGGTAGCCTTACAAAATATACCAAAAACTTGAATGTTGAACTAGAGGTGGGCCAGTAACGATAAGAAAGTAACGGTGACTGAATTCTATTCTGCTACTGCGTTTAGAAAAACGTCAATGTTGATTTGAAAATAGTTTTTGACCAATAGTTGGCTTAAATAATTTGTAAATAGATCTGATATATCTAGTAGAGCTGATAAATGTACGCAATGTTTATAATCAATTTCAAAGCTCGAA
>934FP005696 dgt1_1              :+U  EU:NT; range  -249 to    50.
AAGCTATGTTTATTAGAGTAATAATATTGTTAGAGAAAGAAACGAATTTCATAACCTAATAAATCTCCAATTGGTTTTAGATGCCAACTTAGACAGCATTTTTATCAAATTTAACCTTAATCTTAAGATATTTTTAAATATAGAAACTCAACATGGGAGGTGGGATACCCTCTTTTGGTTCATGGCGATGCTGACTGGTTGGCAAGCGTGACAACGTGTGGGGTATTTATGCTCTACTTTGCTGTGGTCACACTGTTTCCACAGCATTTTATTTCATTTCGCTTCGTCTGAAAAATCAGA
>935FP007417 CG7639_1            :+U  EU:NT; range  -249 to    50.
TCAAGCAGTGTGACCTTTTGATGCGACAACGTTATCGATTTAATATATCGACTATACACTAGTGGTGGCTATTTAGCTTATAAATGTATTGAACTATATTAAATAATTAAAACTATATATCACTCAAACAATGCCGTTTAAATACTTTGAAGACGGTAATCACATGTTCCATACAAAATGTTAACAGTCCTAGCTTTTTTTATGTTGTCCATTTATGTAGCTGAAAAGTTGGCATCACTGTGTAAGAAGAAGAAGCAGCTTGTTGATTTTTGGTGCCGCACGCGTTTCGGTCGAAAGTAA
>936FP004138 Glut3_1             :+U  EU:NT; range  -249 to    50.
TCAGGTTAACCAAATGTTTGGAAAGTGCTCTTAAGCCCATTTTCAACATTCAAGACATTTTTCGCATATATTACCTACCCGCCCTAAACTGATCGTGTTCAACATTTTATTTTCAATGATCAAGTTAACATCATTGATAACCTAATAAAATTTACTCATAACAAATTACGAAGAATCATTTAAGACCATTTTACACCGTAGTAGCCCAAACGAAACTGTCCTTAAATTTGGAAAATTGGATTCTAAAGTAGTTGTATTTTTATTTTTAATATAAATGAGGAAAGGGGGAATTCAAGATGC
>937FP005916 CG1792_1            :+U  EU:NT; range  -249 to    50.
TGTAAGCTTGTTTACATCAATCAGCTGCTCAAGCTATATAGTGGCCACCTGAATCTACACTGTAAGGAATTCTCTTTGCGTAAGCACTGCAAATAAGGTAATATTTTTGAAATGAACTCTTAAATCGAATGGAGAAAAGCGAGTAATCAAATAAAGTAATATCAAATAATCAATCGAATTAAAAATTAAGATCTGTTCAGGAATCCCCCTTACGATGTTGTGGCAGCGGTGCCACATCTTCTTAGCTATAACAGTCTGGCATTGCCAAAGGAGCAACAATATGAAAAGCAGAGCAATTTT
>938FP000161 CG13366_2           :+U  EU:NC; range  -249 to    50.
GATTCCAATCGGAGATTGGCATTCGGTGACTTCTATTAATAAAGCAACAAATCGAAGAGCAGCAAGCAGCATCCTCCTATGCGGAGTCATCTGTTCCATTGCGCACATAACAAAACAAGAAGAGACATGTAAATGAATATTAATAGCCCGTCATCAAGGGGAGGTCATTGGCTATTTCTTTCGCTCGTCCGCTCCCCCAGTTTCGCCTATAACTGCACTTGCTCTGTCTGCGAAATAACGGGACTCAACAACAAATTGCATTTGCAGATGGCTGCCGCCGCATCGTCTAATTGGAATTTG
>939FP001161 Hex-A_2             :+U  EU:NC; range  -249 to    50.
ATGCAAAACCATTAACCATTAACATTAATTAAACCATTAACATCTTAAGAAAATAATTTTTTTCCTTGAAGAGAAAAGCCTGAAATATATTGACTATATTTGAGATGACAAATTAAAATGTTTATCAAATGCGTGATCACGATATTGCTTACGCGACGCATAAGGGTTTCCGCATAAACACGCGTTTGACTCATTCTCATTCATAGCCACTCTCTCGCCCCCTCTCTCACGCGCACCCTATCAATATGCCATTTGTGGACCCCTCAGCGTCGCACATATACACGCCATATCTCCAACCAT
>940FP007626 CG7997_1            :+U  EU:NT; range  -249 to    50.
GATTGGGCGGCAAAATTAAATTTTAAATTTCTTTGAATTGGCAATACAAATGAAGTACTTTGCTCAGTCGACGATACATTTTTGTTACTAAAACATGCTGAAAACCAAAACATTTATATTATTTTAACGTTTGCAATCACTTTTTGCACTTTTAAAATATATTTATGTCTGTGTCCGTTTTTTTAACCAGCGATCAACTAACTTGCGAAATCGACAAACAACACTGGTCGAGAGCTATGTTTTAGCTCCAGTTTTAGTCGTACATGGAACAAATCATTCCGCGCAACTTAAATAAAAAAA
>941FP004146 Ahcy89E_1           :+U  EU:NT; range  -249 to    50.
TGAAGTTGTGATTATGATAAGCGGACAAGAGGGATAAGGGGGGGGAAGGCGGCGGGCGCCGAGATAAGAGGCAGCGTCGTGATAAGATTCTCATAAATGTGGCGATCTTTTATTTGAACCGCTGCTGATACTCGCTCCGTGGACTTGTTGTGTTTTTGGTTTTTTCTTTTCCTATTCGCTTTTTACTTGCCGTATTTCTGTATTTCCACACGATCGTGCTGCCTCCCAATAAACCCGGTGCAGTGAGTCAGTGTGTTGTGTGCCCCAGTCGCGAGCGGACGATCCGTGGAGATCGCAGAT
>942FP009775 Ucp4B_1             :+U  EU:NT; range  -249 to    50.
GCCTAATGCCCACTTGGTTTCGGCTGGGACCGTTCTCAGTGCTCTTTTGGCTGTCCGTCGAGCAGCTGCGTCAGTGGGAAGGCCAGAGTGGATTTTAGGAGCAAACTATCAATCTTACTATCGTATTTTGTATGTCTTTTAACACGCAATAAAAGGTGCAAGTCAAACCATCTATTATACATATTATAAATATAACTTTAATCCCAATCCTATTCGTTAATATGAAATGATTTTGTTGTCTTTAATTTTGCTTTATTTTATTTTTTATATTCCAATGCACACAACAAACACTCAAGATAT
>943FP004448 CG5316_1            :+U  EU:NT; range  -249 to    50.
TTACAAATTTTAAAATACATAAATGCATGAAAAAAGTTATGTATATTACACTGTTTTTGAACTTAATAACATATTTTCAGAGGAATAAATAGGAAGCAGCTCTACCTATATACGTTTTCCAACACTAACATTCAGCTGTTAGAGGTTTTGTTTTGTTTTCAGTTTGTGCAGTTGGAGACGATGATTTAATAGTCTGTAGGGTCGTGAGACGTCGATAGTTATCGATGTTTATGTTGCCAGCTGTGCGGCACTGGGATGTCAACTGCCAGTAAGAAAAGAAAGCAGTTCTTAGCAAGTTAA
>944FP004526 CG4390_1            :+U  EU:NT; range  -249 to    50.
CACTTCCGTATAAGTTTGGCCCGCTTTACTACGTTTCCCAGCTTCCAATTCCCCTACTTTCTGTGCCTGTGCTTTCTGATGCGAGCGAAACGGGAAATGAAAGTGCTGACAATTAAATTATGGCTATAAGATTGGGCCAAAATTTTGCCGCTTCAAGAAGGCAGTAGTTTCAGTTGCTTGCCAAGTTTAAATTTGGTCAAAGTTGGCCTTTGATCGTTTCAAACGTCAAGCAATACTCGATCGAAATCACAAAGTTATTGCAGCTCCCTTGGGAATGGGAAGAAATTTCCTTCGTCTGCC
>945FP000876 ogre_4              :+U  EU:NC; range  -249 to    50.
CAAAAAGAGAAGAGAAACCAAAGCCGAAGCGGGAGCAAAAATCCGTCTCAGTTGGCAGCGGGCCACACAGGCAAGTGGAGCAAATGGCAATTGGTTACTTAAATGGCGCATCAATTTTCCCAGCCGACATGGAGGGATCTCTGGGGCTGCTCGACGTCGTGGCTGTGAGATGTATCTTTAATTGAAATTGAAACCGTCTCAAGATTCTATTAGTTGATGTTGATTTATGCCAAAATACTCACGCTCTGCGCATTTATCAATCAGAAGCTCACAGTTCACCACGAAATTGTACACATTTCG
>946FP005546 CG9990_3            :+U  EU:NT; range  -249 to    50.
CTACAGCGACGTAAAAAACCCAAAAACCGGGGCCCTTTTTCAGAGAAGGTGAACCGCCGCCAGGAACGAAGCCAACAAACTTGCCACTCGTTCACTTGTTTTGCTGGACGCGACGAGCTCATTCGTCGCCAAGTTGCCACCAAACCGCTCAAAAGTGAGTGACTTTTCGAGTGCTTTTGAGGCGCAGGTGTTTTGCGGTCTGCTCTGGCTTAAGCTTAAGCTTTGCATTCGTGTTCCAGGCACTCAGACAGTCAGTCATTCGCAGGTCCAACAACTAGACGCGTTTATAGTCGCGCTTGA
>947FP003423 CG17184_1           :+U  EU:NT; range  -249 to    50.
CCTATTGATCATGATCAAGAATATATATGAAAATGAATTAAAAATTAATGCTGGTGCCGCAGAGGAGAGTCCTCGCAGCAGTCACTGTCCCGCCAAACCACGTCCCACCGACTTGACCTGCAGGACAGGACTTCCCCGTGTTCCAAACTCCACCGTTCCGCCTTTAAAATACCGTGTCGCACAGCCGGTATCCAAGCAGTCCAAGTGTGGCATTTAACCACCTACTCGCGCACAGTCACACCGATTTTCAGTTCGTGAACACAGTTTGATGAACTTTATGCGGAATTTTAGGGATTTGAG
>948FP014366 CG40178_1           :+U  EU:NT; range  -249 to    50.
TAAATATTTTTACTTGTTTACTTGGTAATTTTCAATTGCTCACAATTAGAAACCGGCAAGGTGCGGCGCTGATATGTTCAACGATGTCTCCGCCACAAGAGTTCCTTGCCATAACAGGCATCGGAACAATAATGTGAATGGGGTATAATTTTGTTGATGATGGTTCATTGTCACTCAAACAAGTCTATTAGAGTCTGTTCACACTGTGTCTACGGTTGCGGCGAAATAACATATGGATGTTAGCACCTTAGTTGCGTACTATATAGGCTTGGATATGAAATCACGGAAGCGTTTAACATT
>949FP003345 Rrp46_1             :+U  EU:NT; range  -249 to    50.
CGCTTGGTATGTTATTATCATATGTATTAAATGCAGTAATAACTATTCGGATATTTATGTAATACACCATCTTTTGAAAAGCCTGAAATTTGTGCAATTATCAGTAAACTAAATCGACGAAAATAATTGAAAGTTGTATAACATATGGTTCATTTTTAAAATGAAAACTCCACCCGCCAAACCTATCAGTAATCGACAGAGCTCGTGCAATCGCAACATCATATTGCACCGATATGTCGAGGGAAAATTGAAATCGTTATCGAAAATACGAGGCGATAGCACGCGCACGTTGTTTTCTTT
>950FP013554 CG13038_1           :+U  EU:NT; range  -249 to    50.
CGGTTTATTTCTTTACGTAAAGCTGCGTCCAAGTTGAGACACTCCCACAATTGCAAGATAACCGCGACTGCGCGCGTGTTTCCAACGCTTCGATCGCAGATCGCGCCGTTCTCCAGCGGCTGTGCGAGCGGGGCTCTACCACTGGTACCTATCCAATCTACCCCCTTGGCATGCTCCACGCCCGCCCCTGTTTTGGGCCAGCAACTGCTCCACCGTGATTTCATGGCACAGCAATTCACACAGCACTTCAGTTTGACTTTGCCACTCGCTCCGCCTTGTGTTTGTTACTTGAAAGGGGAA
>951FP002955 CG18744_1           :+U  EU:NT; range  -249 to    50.
TGCGAGTCCTTGAATCCGTCATATAAACGAAGTTTTCGCACATATGTAGGCTACACCTGCCATCGGATGTAACGTATTTTAATTAAATTACAAATTGTTTGGTACGCGATAGCACTCCTCACCCGGCATAAGATAAGATATAGCTCTGGTGATAATAGCCATGGTAGTGGTACCATTCACACCTAGTATATCCGATAAGGCCGCGTCCAGTCCTGTTCTTAATGGGCGGGCATGTTGTCAACAACTGCCAGACATCGGTTAGCAGTCGAGCCGTCAACAGAGTCCAGAGAGCTGAAAATG
>952FP013404 CG32148_1           :+U  EU:NT; range  -249 to    50.
TTAATCTTAAGCTGGCTAAACTTTTTCGATTAAAGTGTTTGCGTTTCGGTGGGCGAGTGCATCGTAATCCGGCTGCATTCTAATTAGTTCCTCAAAGTCATTACAAACTTGTTGCCCCTTGGCAGCAAGGAGTGTTTTAGTTTTATAGTGTTCTGTTCTCTGGGCATGTGAAAACTTTGATGGAAAACTTTCGATTAGCAGGCTCCGATAGTTTGGCTCATTCTTTTATTTTAAATTCCGTCACTTCTCATTCGACATCATTTTTCGTTCCTAGCTGTTCAAAATTATTCCATTTACTCA
>953FP010094 CG8673_1            :+U  EU:NT; range  -249 to    50.
TAAGCAGAACCATCATCAACAGTGGCCTGAAAAGCGCCCTTAACAGAGCAGGAGTTTCGGTGAAATTTTGTGGGTCGCCGGAAACGGAAAATAAAGATAATGGCAAGGAAGAAGTATCTTTACCAGGATGAGGCCCTAATCCCAAAAGCCATATACGTTAAATTCCATAAATACAACATCCAAAAAGGATAAGATAAGACTAAAAAATAATCTGTCAAGTATGCTTTTCATGTTTTGCCTATTTAAGCGAACTTTATAAACATGACTTTTGGGTGCTTGGTTCAAATCCACCTTGTAGAG
>954FP010065 Spn28Da_1           :+U  EU:NT; range  -249 to    50.
ACTGCCTAACGAATTACATCTTTAAGGCAATGTTTTGTTTTCTAGTCACTTGAAACAACGAAGTTAAAAAATAATTAAACCCATTGCTTCTCTTACTGAACATATCTTAAAAATGGTATGAAAATTCCATTTTTGTAGAGAAACTGTTTTTTTACTTGAAAATATTGTTTAACAGCGTAGATAATGGATTTAATGTTCTATAACAAATCAGTGCTCTCGAAAACCTTAAATCATGAGGCTTTTACTTTTAGTTTCCAATGACCTTACTTGCAGAGAGTATAGCATGAAGTACTTGTGTGA
>955FP010476 CG7384_1            :+U  EU:NT; range  -249 to    50.
AAGAATATCTCAATTTCTTTGGAACATGCTTACTATATCTGGATATTAGGATGATAGTTCCTAATAGTTCAGAGCTATTCCATTTGATATTAAACTTTGCAATGGAAAATTCAAATCAGTTGGAGGGCGGGCGAAAGAAAAAGCTCTTTCCCTCGCAGATCCTAAATATGACCAAGTGGGTGAGTCTTCCGGGTGACTGGCAGATCGGTAGGAAGCAGCAGCTAGTCGAGAACCGTTATCAGTGGCGGCAATAACAAGCGAGGCTTCAATTCGCTTCCAGTGCAAAGAAGATTATTGCAG
>956FP002840 glob2_1             :+U  EU:NT; range  -249 to    50.
TTACGTATTTTTAAACAAGCGCCACATTAATTATTTCACTCCAACAAAACAGAGTTGAAAACACTGAAGAAACTTGTAGTTTTTTGCTGTTCATGAATCAAATTGAAAATTTACATCAAAAGTCGAAGGAAAATTAGACATTTATATTTTACTTACTTATTATATTGTAGCGGATGGATTTAACAATATTTTCAATTGAACACTAAATTCTCCATGTTTTTGCTCGCAGTAAGCATTGTTACGCCTATCAGAATTAGTCTGAAAAGCACAAAGTCCATATGTAGAAACTAAGTAACAAGG
>957FP006890 tou_1               :+U  EU:NT; range  -249 to    50.
CGCAGAATTCCTAATAATTTGGATGACTATTAAATGATTAATAGATAGAACCGTGTGCAAGTGTGCGTGTTTGTTTGTTTGTGCCCACAACTACACAGCAAGATTTGGTTTCATGTCCACTTGTTTCGCCGCCACGCTCTCGCCACTGTTAGTTAACATAGCTCTGCCAGCGACTAACATGCACTCACACTCGTGCAGCGGCAGCACTGCAGGCAGCGAAAATCGAAGAGAGTAGATTCATAAAAGAGTATCGGTTTCTCTATCGAAGCGTTCGGACGTCGAAAAGATAAACCCCAATTT
>958FP012924 dpr6_1              :+U  EU:NT; range  -249 to    50.
GCATATGAAAATAGCTAGCAACCGTTCCCACTAAACCGATTTTCCAGTAACGGAGCTTTCTAATTTCCCAGTTTCCCGCGGCGAGCTCCTTTTGCGCATGCTCAGTGGAACATCTGCGGCAACAGCTGTTCGCTAGCCACGTGGAGTACGGTACTTTTCCGGATGGCGCCAAAGAGAGAGAGCGAAAGTACCGCAATCACAGCTGAGCTGAGATGCTGGCTTTTCGCGTATTTCGCCGTTCTTAAACTCAGTTCGTGAGGCGCTGGCTGAGCAAAAACAACATGTATGCGGATGTTTTAT
>959FP009341 Hrs_2               :+U  EU:NT; range  -249 to    50.
AAGCTTAAGCAAATGAGTAGCGCATTTATTTTTATGGCACAAAATGCGATTCCAATCTGGGGCTTAATGTTAATATGTTAATATAAAAGTCATTTCAAATTTTTAAAAATCCGTTACGAAAATTCCAAACTTTACGTCAATCGTTACGTCAGTCATGTAGTGCTGCTCTTATTTGCGTTGCCCTTGCTTTTCGTCATCTGGCAGCACTGTAAGGGTATGTTAATTTCATTGATGTGGCAGCACTAGCGCATTGCAGAAAATTTCTTTGCTTGCAAAACAATAATAATAAGCTTTCCTTAT
>960FP014143 Eip78C_2            :+U  EU:NT; range  -249 to    50.
CTTCATCTCCTCCAGCGGCTCCACCTCATGCTCCGGCGGCGGCGGCGCTTCGCAGTTTTCCCACTCCATTGGGCCACACAGACGCAATGCATTCTATTTTCCTGCTCTTTCCACACACAGACCAGCGCACAGTTACTCACACTGGCGCAGAGGGACACGTTCTTGTTCTTCTGCGCCGCTGCTCCGTCGTCGTCTTGGACTTTTGTGTGTTGTCGTAGGTTCTACAGTTTAGCTTGGATTTTCCCTGGCGCATTTGGAGCGCTGCGAAGTTGGCGCTTGGATCTCGACGAAGCGAGAGTT
>961FP014254 Oct-TyrR_1          :+U  EU:NT; range  -249 to    50.
ATCAGAGGGAAATGTGAATGATTTTAATGCGTTTTTGATGCGTTCAGAGTGTAGTACGTATTTTGGGAACGTGCTGAATCAACAGTTTGGCAACTAAGAGAAAATCGTTAAGAGAGCGGCGTTGCCCTGCTTTGCCGACGCGGACCACTCGTTCCGACCCGAATTGTTTCGGCCCGGCCGAAAAGGGGAGCCGACCAAGAGGCGAACTGTTGCGGGTGGCTAAAGTTTAAGGATGGACCGCTCGCCTTCAGTTCCGTGCGAATTGGCGTTGGGTGTGGACGCGAGTGGCGGAAGCAGGCG
>962FP014208 CG32441_2           :+U  EU:NT; range  -249 to    50.
CGCAAACTATAAAAGTTCAGGTTAACTTCAGATAGATGGTTAGTTTTTTATCAGCTCCAAAGAAGTCGGGTTTTGATCGCAATCCGTGTGTGCCCTTATTATGGTTGGGATTTTTTAGATCAGCAGTTATTGCTATATAGCCATATTTATAAATCTTCTACTGGCCTACTAAGTCCCAACATAATGAGAGTAAAAACCACAGGTTCGACGTTCATGTGAAGATTAGAAAAATACAGACAAATATATTTCATAGTTCAAAAAAAGTTTTTAATGTCTATTTTAACAACTTTTGAGTACTCC
>963FP009042 CG11601_2           :+U  EU:NT; range  -249 to    50.
GTACCATAATAAAGCGATTAAACTCTTCATCAGCTGCGAAAACTGTTTTAAGGTGGGAAGCTTGGAATAAACTGCTTTTCAAGATCAGAGAAACGTCAAGTGGCGCTATCATATCGATTTGGCTTTAAAAAGCTAGTTCTAGCTTAAAAACGCCTCCTTGCTGGAATGAAACTCGACGTGTGTTGCGCCCTAATCAGCTGTTGGCTAGCTTTATTTGTTTTGTTTTGCTCAGCGTGCGGTGCCCTTTGCACCTTTTCTGGAGGAAATGGGCAAGAGCAAGAAGCAGGTGCGCGAGTTCAA
>964FP005158 CG3744_1            :+U  EU:NT; range  -249 to    50.
TCGGAACTCAGATAAATTAAGATAAAAACGGAACTCAAAAGTTTAATTAAAGGCACTGCATGATTTGCTTAAGAATATGCAATTATTATATTTTTTATATAAATATAATGAATAATTCTTTATTTTTAATTTGTTGTTTTTAGATATCCTCGCGATACATCGCATCAATGATTGCACAAAATTTGGGCCATCCCTATGCGCTCGTGTCATCTCTAACGCGTACGCGGTAGTGTGGCCGAAGCAGCGCCCAGTTTCAATCCTGCACGGGCAGCTAGTATCGTATATCTTTCGTGCATTTCT
>965FP012484 Mp_2                :+U  EU:NT; range  -249 to    50.
CAAACTTCCCTTAGCGATTCGTATACGCCATGTGGGCTTGAGTATTGCGTATACCCCCCGTTGGCCGGAGAATAACTCACTCGATTCTCGACACTCGATTCTCTCGATGGAGCGAATTCAGCGCTCGTTGGGATTCAGCTACCGAGTGAACGATTCGAGCTGGCACGAGGAGCAATGTGTTGTCTGTGGCACGAACAGATTGCTGTGATTTGATGGGCCTCCTTGGGCTGCGAGTGCGTTTACCTTTTCAGTTGCGTTCGCGTTTTCCAGCAGTTCAGATGGCCACGCGGCCGGTTAAAA
>966FP012828 CG3967_2            :+U  EU:NT; range  -249 to    50.
ATAAACAGTTAGAAAGTGGGCTGATTGTGTATGGCAACGTCAACGGTTGTGCACTGGAAAAATAAACAGCCAATGCAATAACAACAACAATGTAGTCCCCTTTGCTGGGGGCCATCAACATGTGCCACATACAGCCGAGGTTGTGCGACTACCACTCAAAAGCTGAAATGTTATGGATAAGTAATGAACCATTTTTTCGTCATATTCAAATTGAAATATCCAGATTGTTAGTAAAATCTTTAAATTGTCATAAATTCTCCAGCGTTAAAACGTTTTAACTCTTTATTGGCCATACTTTTT
>967FP000576 CG12692_1           :+U  EU:NC; range  -249 to    50.
CCCTGCTAATCCTGCGACGTTAAATCGATTTGGAGAATGAGGAGAATGAAATGTCCACATCAGCGATTTTGCATATTTGTTGCAAGGATCGCGTACTAAACAATCTCTATACCCGATTTAGTATTTATTTTATTTATTTTTTGTTTATAAATAATTAAATCCGAACATTGTTAGCCAAACCCAGGCATGCCATGCTTTTAATGTCAGTTTTTGGATGACAGTCGGTTTTTGGTGATCGGACATTGTTTCAGTCAGTTTGCACAACCAGACTGAGAAGAACACTACTTTTAAAATTGTGTA
>968FP011351 CG17544_2           :+U  EU:NT; range  -249 to    50.
TTAGCAATTAATGTATCCATATATTTAGAACAAAATTCAATAGAACATAAAGTTTTAAAACCAATTATTCTGTTATATTCTGTTCTCATTTTGGGCGCAGAACTTTACTAAGCCTATTCCCATTGGTTTGAAACTTCTCTTTGTGCATAAGATGATAGTTAGTTGAGAACAGTGAATGCTAAACTGTTTTGCTGGCCAACAATGGCTTCAAAACCAGCACCTCTTGAGGGTTTTCCTTTCTACGGCTTCAGTCGTTTGCACGCTTGTAGATAAAACAGTTCGAGTGCCCCACTTGTTGAC
>969FP007369 CG10151_2           :+U  EU:NT; range  -249 to    50.
CTAAGCTTGGCTAATCGACTGACGACTTATCGATACATGCCGATTGAAAAGTTTTGAATCTGTCACTTTTTGACAATCGCTCCTTGTGAATGGTAAATAATTTTGATTCGCTATCCTGGTCTTTCAACGAAAGTTTTCCAAAGTTTTATTTCCTTCTCGCAAAGTCTGCTGCTTCGTTGCAGCGAGCACTTTCCACCCCGACCACAGTTAAACGCGCGCTCTCGCTCGCTCTCACTGCGCATGTCCTACAAAGTGTGATGCGCAGATCTCGTGTCCGCATCCTAATTTGCGTCCTTATTC
>970FP010533 dpr2_1              :+U  EU:NT; range  -249 to    50.
CATTATAGTTGCTTAAATTCTCCCCGCAAAATTTCCCTTTTAGACGTTCATCTTGGAGACAGTCGCCCCTTCAAATACAAGGATTTTCCCGAATTCGCCGCAAAGTCACCCGTTTTCGGAGTGCGGGAGTGACAATAACAACCAACTCGTCGTCCTGTTCGTGGCTGGCAGGACTCGGTTCACATCGGAACGATTACTTGCAGCGCGGAGGAAACAACAATACGGAAAAGCTCCGGCCTCGGATGCCGCAGTATCAAATGAATTTCAAGTCGCGGCGCACGTGTTTCGTCCTTTGGCGCG
>971FP008973 MYSN_1              :+U  EU:NT; range  -249 to    50.
GGAATACAATGGCCGACCTGAAAAAATGTTACAGGTGTGTGCTTTAAACAAAATCTAGATGCGATCCATATGTAGAATTTTAATCAGTGTTGACATATCGATGTATGTGTTTTCAGAAAGCGCTGCCGCGGCCGTCGTGTGAACTACGACATATCGATGCATCGATATGTCCGAATGGAATCGGAAGGCATCGATTACCATCGAACTCGAAAAGTACTCGGTCGGCAAAACGGCAAGCGGCGAAAAACAGTGAAAAAAAAAGGGGGAAAGCGAAAAGACGTGCTCAGGAACTGCGGTCGA
>972FP000927 CHES-1-like_2       :+U  EU:NC; range  -249 to    50.
TGCAACCATTTCAATCAATTAGCCGTTTGAGCCTTATGTTAATACGGCAGCACGAAGAATATCAGCAATGGCAGATTTAAGTTTTACACACGAAATATTCTTCGACTGAAAAGTAAGGGAACAACTGTGTGTGTTTTTGTTTTATTTGTTTTTTTTTGGTACGCTTTTCATTGTTGTTGTTGTTCTGCCTCAGCTGACGCCGCCGCCGTCTGCGCTGCTTGTCTGCTTGACGTTCTCGCGTTCGCCTCCGCATTAATTTTTTTGCCTTTCAGCGCAGCGGACGTGGGAACGTAAAGTATT
>973FP005236 RIOK2_1             :+U  EU:NT; range  -249 to    50.
CGTTGGCATTCTTCAAAGTTTCCTTCGCCTTTTGCTCGCTCATGCCGAGCGCCTGGAATTTCGCAATCAGATCATCTCCAGCCATTTCCCCGATTTTGTCTCTTCCTGATGACGATGTGCAGGTCAGTGTGACCGTTCCGGACCGGGATGTAAAACACCAGTTGCATTACAATGTTCGGTAGTTGGAAAATGATATAATTATAAGCGATACTCTTGCTACAATCGATGCATACCGATTTCTCACCACCTATCGTGCCTGCACGTGTGAAACGAAAACATTGCTAAATGCGTTGTTAAACT
>974FP001425 CG10353_1           :+U  EU:NC; range  -249 to    50.
CCATGGCGCCACGCTATCCTCAGGGAAGCTCCAGCCACCCTCGATTTATTGCACAGTTTTACGGAGATATGTTTCTTACGGGTGTTTTAGGTTCAACAAATATCTCAACATGCTACTAGAGATGGACCAGCTGCAATGTCAAGTCATTGGTATTGTTCACCATAAGCATGTACCTATCGATAGATAATTTGGTGTTGGTAAACGCAAAGCGAATAACCCAATCAACAGCTGATTGAATAATGTAATGCATCTGGCAACACTGGCCTCGGACGGTTCGCTTGTGGCGTTTAAGTAAATTTA
>975FP003420 GCC88_1             :+U  EU:NT; range  -249 to    50.
AGATTTAGTTAGGCTCAACATTTAATTTACTTTAATTGGACTAATATTAATGTTTGAAAATATCTCAATTTAGCAACTATGCAGCTGATTTATAATACATTTACATTTAAAATAGTTTTTAATTTATGTAAATTTGGTTATTAATTATTTTTTGAAAAACCGCAAAAATAAAAAAAAGTTTAAATCAGAATGATGGCAATTTTTAGTGCCTGAGCAAACATGACAAGTTGGCAGGCCCGCGTGCCAGCTGCTGAAATTTGTTAATTAAAAGAAATGCAAAAATGACACGGGAGATAAATA
>976FP011711 fwd_2               :+U  EU:NT; range  -249 to    50.
TTATCTGGTGTTCGCGTAATAGGAGTACCGCCTGGTTGTACCGAGATAAACCTCCTGGAAAATACCTGACATACGTGAGATAGTGATTCCTCGGATCCACCCTCGTTCTGCACACTTTTGACTATCTGGAGCTTTCGACGACGTCATCGTTTCGGCTCTCCGTACTCAGAATGGCCACGAGCTTTGGCTCAAGCCCGCGAGCTTAAGCAGCGACCAGCTGTCAACAAAGGCTACGAAAGTTACTCGATTAGTCAGTCGTTGTGGGTCGAGCAATCTCCAAGCTTTTGGCCGCCTAGTCTC
>977FP002827 Zif_1               :+U  EU:NT; range  -249 to    50.
CTTTCTCATTTTACAAGTTGTTTGTGTTTATAGGCACACTGGGGAATACTTTCAGTTATCATATCATATCGTTTAGCCATGGTTAAAGGAACAAATATTTCCAATGTATTGTCACAAGCAGCAAACATGTTTATCAGATATTTAACCAAAAATCCGCTTCCCGGAACCAGCAAAATGAACCACATCGTGTTCGCCGATGCTATGCAGCCCTGGTAAGGAAAATGGCGATGTCTTTTCGTTTCTTTTTTCAGTCGCTTTACACAACACTTTAGCAACACAAATTTTAACACTACAATACTA
>978FP009010 CG3164_2            :+U  EU:NT; range  -249 to    50.
ATTCACAGATTATAGGCTTTTCCCAAATTCATTCAAGACTTAGTAGAAGAATGCGCTGGCTTTTGAGAGAGAGCCAACCCGCAGTGCCTCTCAATCGCACTAGAATCCCCACCAGAAGTAGTGCTTCTATTGTCGTCCCACTCTAACCACAGACGTAAAGCATTGGGGCTGTGAGAGTATGCGATGGCACTCTCTGTCAGCGGTTGCCTAAATTTCTGCCTTTGTTCCACTGCCGCAATTGCTTATTTCAGTTGCGATCGCGGCGCGAGCGAGTGAAGTCCTAATATTTGAGAAGCGGCA
>979FP001040 otu_1               :+U  EU:NC; range  -249 to    50.
ACCGCTCAGCAATATATTTCAAGTATATCATACACTTGTGTATTTCATTTAGAAAGTATTCAACAAGATCAGATATATTTATTTTGTTGATAAAATCACGAACCAACTCCATTGATTCATTTCCGCACATCACTATTGCCCAATTTCGTTTGTCGGCATCCTTCCAGGCACTGGAAGTTCGTTCTTATACTTTTCGTTCGCATTCTAGTTCGCGGGTTCTCTGAAAGGCTAGATCGCGCCATTCGCTTCAATTCTTCGTGTAACGGTGCTAGGTGCGGATGCCAGTGTTATTTTTAATTG
>980FP002587 CG9804_2            :+U  EU:NT; range  -249 to    50.
ATTGCAAACGTCAAATGTAGTGTTGCCAGATGGGTGGAATTCCATTTTCCTAACTGCCCTCGACCAACCCTGGTAGTAACCTATCGAAAGATTTCCCTCCAACGTATTTTCCGAATTGTTGTTAAACTGTTGGATTATTAATCGAAGTTTCCTCAAATAAAAAAACAAATTTCGCCAACTTTTCCATTGCCACCAATCAGCCGTTTTTGAAGATACATATATTGATGAACCCGCTGATCGTGCAGCCCTGGTTAATATTTGTTGTTTTAAACGTTGCAGTCAAATGATTTTTAAACAATT
>981FP003589 CG17202_1           :+U  EU:NT; range  -249 to    50.
TAACATTTTCAACTGCTAGAACTCAGTTACCAATATATATTTTTTAATGGAGAGCAGAACAAAAAAAAAACAATCAATTAAATGTAAAACACTGGTTTTCATAATCCATTTAAACTTTCAAAAATTGAATTTTAAAAGTGTAACCATAAAAAGTCAATTGGAACCGAACCAGTTCCGTATGATTGCAGCACGCAGCCCTGGCTTCAAGGGGGCTTGACTTTGGCATTTTTCGAAGTTGCGCCCACAGCCACACCGCACATCTCCATTTTGCAAAGATGTCCTTTAAGGTGAGCTTTTGTC
>982FP013411 cp309_2             :+U  EU:NT; range  -249 to    50.
AAAACTACTCTTTTGCATTTATCACCATCTTCCAAACAAATTTATGTTCCACACACACATTTTGTTTATAAATAAAAAATGGGAGCGAACATTCGGTGCACGGAACCGCTTGGAACCGCGTTGCAAATTTCCGCGGCACTCGCTCTCAATCGCTCGGCCTCTCCCGTGGCTGCTCTTTTCCAACGCTTTTCTTTTGATTTTCCTCGGATTGAGTGACTGATTTCAATTGAATGTCTCTTCGGGCGTTTTATTTATAAAAGAACCTGCACTGCAGGCGGTCGCGTCGTCGTTTTTCGGTTT
>983FP013214 CG32113_1           :+U  EU:NT; range  -249 to    50.
CTGATTGATAGCTACATCGGCAAAACATCATTTACATATATTTCAAACTTAAGCAACACCCGAAATTAGGACTGATATATATTATCTTATTAACTACTTCCCATTTAAATTATTTATGAAATAAATAAACCAAAGAAACCACTTGTTTATTCAACTACAATCCAATCCCACAACCTGTTCCGATTCCACTTGTTCCATTTGTGACTCGGCAATATTTATGCGGTGTAGATAGTCCCCAATCATATGTTTATAGTTGTGGTTTTAGGGCATGAATTAAAAACAAATATTTAATAGGATTAG
>984FP005648 Dop1R2_1            :+U  EU:NT; range  -249 to    50.
TTGGTTTCACGAACGAGCGGCCCGCAAAAGTGTGCTACACAACTCGCGTTATCCTGGCGGTTGCAACAAATGTCCGTGTGTGCGACGGTGTGTGTGTGTGTGTGTGTGGGTCGGCTGCTGCTGCCTCCAAGCGAACCGTCAATGGTAGCTTCTTGCAGGCAGAGCTGCCATCATCGTCCTCGTGTGTTATCCTACCAGCTCGTCACTCCACGCAGGCCGAGCCGAAGTCCGCGGCCGAGCGTCCTCGTCACTCCTGTGCTGTGAGCCTTCGCGGCAGGTCCTGGCCGCGTTCTTCCTTCG
>985FP001859 CG8909_1            :+U  EU:NC; range  -249 to    50.
ATGTTCGCGTGTGTGGTGCTCATGACATACATACATAAATGCCAACAAAGTCCCAAATATCGCATTCATTTGCGAGGGGACTTCGCAGGACGTTATAAACACCTTTATACCACATTCTGGAAATGCCAAACGCAGTGCCAAGCCCACGCAACTTTATAATAGGATATACATTGAATGAAGTAGTGCCATGAATGCCGTGCCGCATGATATTTGATCCATTCACGGAGTCGGTCCTGGACCTACAAAGTCACAATAAACCTTCTGTTTAGTGAGACAGCGTAATGTGAAAAATGTTGAGGA
>986FP005629 CG45546_1           :+U  EU:NT; range  -249 to    50.
AGTCTATAAATTTCACTATCATAAAAGGCTTACACAGTGAGAAATTTGATCGTGCAACATGTATAAACGTTTTTAGTGCCAAATCTAAGAAATCTCTCTATTGGAATCTCTAAAGACGTGCGTTTGCATACTGCATGCATATTTGGCTTTATGATAACGTTCCATGCTGTCATAAAATTGTATTTAGTTATGCACACAATATTTGCATTTCTAGCAAGTTTGTAACATACATTGTGGCTAACTTGGCTTAGTCTTACAGCTACTTTGGACAATGGCACACCTTCAGCTCTACATTTTGGC
>987FP001323 Lint-1_1            :+U  EU:NC; range  -249 to    50.
TCCAATGTTCAAAAATTTCACCGTTCCGCCATCGACTCTAACTCATCGACGCTAATTTGATGGTCTTGCGTGCATTTTGGAACACTAAATAACGAAAAATTAATTTTTAAAAAACTTCCCCATGTTCAAAAATTCCACCGTTCCGTCATCGAAGTTATTGACGCACATCGTCCTTATTTCTCCAAATTCATAATTAAACGCATATTAAGATTAAAAATTCGCTACGAGAACGAGCACATGTATTCATCTATCTGGCAACGCCACCAGTTGATGCAACACATTTTTATCTTAAATTGCGAA
>988FP014027 trbl_1              :+U  EU:NT; range  -249 to    50.
TTTTTTCAAAAATAACGATGCTCTTGTTCTTTCTCTCTCTCCCAACCATTTGGATTTCAAAAAATAACGACGCTCTCTGGTCTCCCACTTCTCTTTCCATTCCGACCGCATTGAGCTAAATTCCTGCAACGGGTGTGAGCGAGGCAGAGAAGGATCGGTGCAGTGAGAGCGAGCAAGAGGGTGCGAAAGAGAGCCGTTGTATTTCGCCGTTCTCTTCGCTTCGTGCTTCTTCCGACCGCGTGGATGGTCACATTTGAAATTCAAACTGCGGAGAAGACGGTCGCGTTCGTTTCGTTTCGC
>989FP001853 MSBP_1              :+U  EU:NC; range  -249 to    50.
AGTTGTTGTCTTTTCCGTGTTTCAGATTATAAAAATATTAACATATATTCTATTAATTTGGAATAACATCGGAAAAAATCGAAAATATAACGTTACGATATATAAATTTGGAATTTCCGTTCACTGAGAACCGACGTTGATATATATATTTTTTCCCACCGTTCCATGAGAAAACTTCAGTGGAAAGACCGCGTTATATCTGTTTGGTGTTTAACAACACGCTGATATCGCTTCTTTCGATTACTTTTCAGTAATGAAAGACCTTTAACCTACTAAAATCATTGTCACAATTTTCATAGG
>990FP010963 l(2)35Cc_1          :+U  EU:NT; range  -249 to    50.
ATGTGACTAAAAAAAGTGCTAAAACTCACCAGCAAAATAATGAATACTGAATTCGAAAATTTGTGACTTTGCTATGCATATTGTCAATGTAGAAAAAGGCGTATTTATTAAAGTTAATTAATTAATTATTATATATATTTAGTTGCTTTTTTTTGCTTGAATTATGAGCTTATTAATAGACTTTACATTTAGCTTAAATATAGCTAAATTGAAACAACTGCTATCTATCGATAACATCTACTTGCCGCTATTGCAAAGATAAGAAGAAGAAACGAGAAGTAAACAAACCAGATATCCTAA
>991FP006761 CG11883_2           :+U  EU:NT; range  -249 to    50.
GTTATTATTTATTGTTGTAAAGCTAGCAGTAATGGAAACGTGAATTATGCTTTTTTGGCGCTACCGGTTCAAATTTAACCGCCTGTAAAGCTTTGCCTCTGTTAACCTGATCTTGGCTTAGGCAGCCACTGTCTTGGCCAACAATGTTAGGCGAGCTTTTCTGTTAGGCGGCTCTCCGCTCAGCTGGCGCATGCTCTCCCACATGTTGAACTTACTTTTGACCGTGCTCACCTAGAAGCGGAAGATGCCAGTCAAAGTTCTGCTTCCCATGTGAACGGTGGTATTTTGTATTCCGCGTTC
>992FP010505 Vha16-5_1           :+U  EU:NT; range  -249 to    50.
CCGCGCAGCTTCAAATTCAAACCGCAATCGATTGTTACATCTTTCGAAGGTTTTAAACATTTAATAATATTTAATTTAATTTCGAGTGCCTAAATCTAAGCAAGTTTTATTATTAGTGTTTAATTTCACTTAACAAGTTGCTAAAATTATTGAATTGAGCCCTAACATCTTAAATAATATTAATATTAAATATAAACTGCTCATCTCGTTCCCCTTGGATTTTCTTTCTTGCCAAACTACAGGCTAGTCAGACTAACAAGTTGGAAAATCCAGAAAGCAAGCAACGTGGATCGTTCCTTT
>993FP004377 CG34283_1           :+U  EU:NT; range  -249 to    50.
AAAAAAATAAAATAGCAATGAAATTCTTTGAGAAATCATCGCTCCTGAATTGACATTATCATCTCTTTAAATTTTTTGGGAGAGAGATGACGAGCGAGAGAGGATACGTGTGCACACATTCTGTCGTCGACGCTCACTATATGCGTATAAGAGAACTGCTGCTCTCTGGCTTTTAAACGATAGTTCGATAGAAAAAATCGTGTTCAACACTTCAAATAACAATCGTCCACAAAGTAGCATTTTCGAATTAATTGGGATATCTAATCAAGATTTGAAAAATCAAAAGACAATTGCTGTTGT
>994FP012837 ghi_1               :+U  EU:NT; range  -249 to    50.
TTTGATAGAGTGCTTATGGCGAACGTTTAAGTGTACGTATATGTACTCTTTTCAGTAAAATTAAATAAATAAATACATCTTCAAATATTTCCGAGAGCTCAAATATTTAAGTTCTAATTAACTTTAACAGTCGATATACAACCCTTCTATTAGCATTCTAATATTTTATTTTATTAAACACGCATTTTGCAGCACTAGGCGGTCCAAATTATCGATATGACAGCGATATCGATTAACCGTGTTTAAGTTAGTACACAGCCAGTAGGAGGAACTAAACAAATTAAACGCGCTGCACCCCTA
>995FP004518 trem_1              :+U  EU:NT; range  -249 to    50.
GAAACAAAACTACTTTGATAGAATAGTGCTTTTCCTTTTTATTATATAAACGAACTTAAAACCATTTTCCTTCAATATTTGTAAATTGAAAATAAAATTAATAAAATGACGCGCATTTTTATATTATTTTCTACCAAAAAAAAATTATTTAAAACATTTGTTTGGTAAAAAGTGCACATACAGCTATGTACCCTGTACGCTCCATGTAGTCGTTCATAACGTGCATTCACCGTATCAACTTTGGCGGGCGCGTTTCGCTGTGAATGGCCAGTGGCCGTGGACGCTTAAATTCAGCTGTTT
>996FP001118 CG9034_1            :+U  EU:NC; range  -249 to    50.
ATCGTACTCTCAATGGCGAAAATTTTTATTTAGCAAAATACTTTTTTTTAAAGAATCCTAAGCAGCAAATAAACAAAATTCGAACAAATTTCCACATAACGTTGAAAATATTACATCTAGTTGCAGTTCTAGAATAAATCATTTGTCACGAAGATAATTCAAAAAGCTTTTTTATTTCAATATTCAGTCTATCGAAATTTCGTTGCCTGCATCTGTGCGGCGATAGCGAGTATCGATAGCCAGCAGGCCAGCTCTAATCAGCTGTTTGGTTTGTTCGTTGTGTAACTTAACTGAACGCGT
>997FP006461 ana2_1              :+U  EU:NT; range  -249 to    50.
AGATGGTCGGTCTGCGTCAGTTCCCGGACTGCCTGGGGCGGAGCATTCTCGTCTGCCGGTGCAGGGCTGTTCTCAGCTGGAGTCGGAGTCTCTGCCATGGCTTTGATGTGCTCCAAAACAGGCATTTTTCCCCCGAGAAATTTCAGCTTTTGCTATGACACACAGTCCGCTGGGTGACTCGTGCACTTGGAAACTTGGCTAAGTGTAGGGTACACTCGATAAAGTATCGATAAGTTGGCGTTTTACGTCAGCCCTAGTTCCACCCCTAAGTCGATCGACTTCCAATTGGACAGATTCTCC
>998FP000065 CG1783_1            :+U  EU:NC; range  -249 to    50.
TAAGCCATTGAAATATTATATTATATTATCAATTTCATTACATCAACTTCAACTTTATATTCAACAATATGAATTGAAAATTGGTACAGTCTGAAAATATGCGTTTATACGAGCGGATAATTTTAATTGCTATGATTTCTCAATCCGTTAACGGTTTCCATTCCGTTGCGAGTTATTAAACGATTACTTAAGAGAATCGATTACAATTTTTATCAAAAAGAATACGTAAATGATATAAATGAAAACAAAAGGTTTGGCCACACTTTCGAAAAAATATGTATACAATTAAATGAAAATAAA
>999FP013062 rt_1                :+U  EU:NT; range  -249 to    50.
TTTATTTTGTAATAAACGAATAATACTATAATACGTAGCTCAATTTACTTGTTTCCGTAATATGCGAGCATTTGCTCAAGCATATATCATAAATAAATTTAACTTCATCAAGTCACTTTACTTTCTAATTTGCAGTGAGTTTTGCGAAGTCAACCCACTGTGCACGGAGGGCAGCGGCAGCGCATGCGCAGAAGAAAGAGAGCCATCGCGGATCTTTTCAGTCCAAGTCCATTCAGATTCAGTCAAGTCAGTGCGTCGCGAGATCTTTACCGTGCAGGTTGCGATTTTAGCCGAGAAGTG
>1000FP011629 CG1832_1            :+U  EU:NT; range  -249 to    50.
GTAAGACAACATGTGATGTAATCCAAATTACGAAGTACAAAACGTATATAAAAATATTTATGTTTTCTGAGTTATCGAATTAGTGTAAAAGGGCTCTAAGAAATCCTACCAGTTCTTTGTGAATTTTGGTATATTTTCGAGGGAAATGATTATTTTCATGAGTCGTGAAACGGTCACACTTTTAAAAAGTAAAACTGCTGCTCGTCTGCTCTATCTCTGAGCGTTGTTCTGTCTCCATCTCTCTTTAGCAATCGTAAAAAATGATGGACTGAAAGTTAAAGTGCTGGAATTTGTTAGAAA
>1001FP000198 CG11664_1           :+U  EU:NC; range  -249 to    50.
ATATCGTTGAAGGGCCCTTGCCACCGAGTACTAATACTCCGCACTAGGATTTCGGCAGACTATGGTGGCAGTTCTGCCCAAGCACGTTGTATCGAGTCATACCACCCAGTCAAAACTCTTCCCGTATTATATGCATAGCATTAGCCACTTTGTTGAATCATCTCGAACATTGAACTTTAGCAGCCGTATCGAATGGAAATCGCTACGCTTCTACACCATATCCGATCGCATCCGCTCAGCTTTTAGGCCAGTGCATGTACGATGACAGCTGTAGTGGAGTCGCTGCAGCTTATCCTCCTT
>1002FP001802 CG9281_2            :+U  EU:NC; range  -249 to    50.
GATTAGATCGGGAATACTGAATCGGTAAGGTAATCAAAACGAAAAAAATGACGATCTTGTGTCTGGCTTTCGTAGATAAGGCAATCAACCACAACATAACTTGAAACCTTTTCCGGTTCTACGACCTTGTGGGAAATGTGTAACCCTTTCCAGGGACTACTACTTAAAAATAAAACATTTTCAAAAAATATAGAACTAAAAAAAAAAATAGTTTGATCATACTGTCATTACTGGCAACGACTGAATAACACTCACAACAAAATCCCCCTAAATAAGATACCGATTTCGTAAATTTGCAGC
>1003FP013520 Diap1_3             :+U  EU:NT; range  -249 to    50.
GGGCCCCGCCTTCACTAAAAGTGGCTAAATAAAGTTTCAGTAATAGCAAGAAAATTAAAAGTGCGGAAGGCCGAATGAACAACTGCATTGAACATTCCACTCACCAAAGCTAGGCAGCTGAGAGAGGGTGTCTGTCTACCTCTCTCGTTGGCAGTTCTGAAAAAAATAACCTTAAATGTTTACAGAATTAGCGTGAAGCCGAGGGATTCGAAATCGACTTCGGCAGCGCTCGTCTCGTTGCTTCGTTTCAGTTGAATGTCGAATCTCGGCCCGTATAGACACAATGGACAACTCGCTTTG
>1004FP013009 CG34012_1           :+U  EU:NT; range  -249 to    50.
AGCGTTAATTAATTCATCATTGTTAATTAAAAACGGAAATCTCGAACAATTTTCGTTGAAAATTTTCTTTTGTGCGGGCAGTGTGACCGTTTTTGCTTGCTGAAAAACGTCGAAATAAAATATGGCACACTTTTCGCGAATCAGATTAGCGGTTTTTTTAAATCTGGAAATGTTCAATTTAACCTAATTTCACTGTTTTTGTTTTGTGAGTTTTTCAATTAAATGTTTTAACAACATTCCTTTGACTTTAGTTTCCTAAATAAAACTATTTAGCTATATCCAAATTCCTGTGAAATCTGA
>1005FP008211 CG43709_1           :+U  EU:NT; range  -249 to    50.
TTTAGAATTTTCTAAAGAATAAAAAGCTTTACTTAAACATAAGAAACTACATTCTACGGAAAAAAAAACATCAACAAATATAATATCTCATTCCTCGGTCTAAAGTCCAAAGCCTCAAAGATGAAGAGCATTGAAACTTTATTGATAATTCATTTCACATGACAAAGATGACAGCACTCCAAGCGAACCTATTCAAGCAAACTGGTTTCAGTTGCCCCACTCCACCTGGTCAATTTTTGTAAGACCACCAGTCCAAGTTCGGCTTCCTGAAGAAGTGGTAGGTGAAATTGAAATGAGCTC
>1006FP010875 Acyp_1              :+U  EU:NT; range  -249 to    50.
TTTTCTAGTAATAAAAACTATTTATGGATCAATTGGTTTCAACTACCCAAAAGTATGCCACAATCAAAAGGCAAATAATGAATATTTTTACAGATGTAGAATAAATGTAGAATTACATATTTACATATGAGTGTCAAATTGGAATTGGCCGTTAGTAATAAATTTGTGTATGTTTTTTAAATTTGCCTAGCCTGTGTTATATACTTTTCGTTTTTGTTCAAAATGTGAAACGTAACGAAAATATAGAATAAATCAATTTTGGATCCCTTTTGATTTCGTCGAAAGTCCCAAAAATTTCCC
>1007FP002316 Ssu72_1             :+U  EU:NC; range  -249 to    50.
ATGTTTCAAAAACTCGAGGCTTTTACATAATTAGTTTTAAATATTCCGTACTAATTATCAGTTGTTATAACGTATATTTTTTTTAGGTTTTTTGAATATTTTGAACGTGAAGTCAACGTGTTCAATTAAACACTGCAGAATTTTTTAAATCGCGTGTTTTCAGATTAACACGTTAAATGTATGTTCGTGAATATATCGTATCGATATTCGTGCTCGTGGTTTTGCCATCCCATCTCCAATTTGATGAACATATTTTTCGACGACTGCGATTGCAACGCACTGCCAAAGAGAAAGAGACAT
>1008FP005451 CG13978_1           :+U  EU:NT; range  -249 to    50.
CGACGACAACAGATCAGCTCATTTTATGTGCACAGTTATATAGTCGCATATAACACATAAAATTATTACATAATAAAATCATACATGAATTTAAATTTAAAATATTGCATCCGTGACAAAGTCCTGCATATACTCGATATTTTGGTTGGGTAGAAACCCAAGATATTCTGATTTCTTCGGCTAGAAAAGTCATTTCAGGGCTAAATGAAAGGGATATTCACTTCAAAAAACATTTAACAGCAGCTGGTCAGGAATACGTCACACCTCCATTCTGTTGGTTTAAAAATTTTCTTATATCTT
>1009FP005067 Dis3_1              :+U  EU:NT; range  -249 to    50.
GCCTCGGGGAAAGCTTTTCTCGTTCGGCACCATCCGGGAGCTGTGTAATTTAGCGTTTTAAATAACAAAATTTGAGCAACGTGCGTTCTACACGTGCTAAGCGCCGATATAGAAAATCAGTTCAATAAATGGTACTAAATTATACCTTAAGATACGGGGCAGTCCGTAGACTCAAACCACTGTGACCATTGCGGCTGCAGTGTGAACAGGCCTTAGGCAGATAATACCGCAGTCGAATCATGCACGGGCCTCCCTATTCCGGCACACATGTGAAGGTGTAACAATTCGAACGCGGTTCAA
>1010FP005706 CG31038_2           :+U  EU:NT; range  -249 to    50.
AAACCGAATTTATTTGCATTCAGCTTGGTAAATAATAGAGTAACTGCGTGACTGCATGCGATGCAAAATTATCTTTGAAGTGCAGACTTTTCGAGTTGTGCCGCGTCACTCGTTTACCCAAGGCACCCACACTGTCGCACTCGCAGACACACACACACACGCATACCAGTGCGGCCGTGTAGCAACAACAATGTTGAGCAAGGTGCGCTGAGCCTCGCTCTTTCGAATCTTTCTCTCCGTTTCGGTTTCAGTTCACTTCTGGCTCTCGTGCAAAGCGCATCGTACAGCGGATATATCGCA
>1011FP012631 RecQ4_1             :+U  EU:NT; range  -249 to    50.
TTTTACTACAAGAACGAACACAAATTGTATAAAATGCGCAGCAATATCAATAAAAATGTAACGTTTACTTGGACCTTTATTGCCTATAATTGACAATAAATTATTTTGCTGCTCTTTTAAAGATGACAAGTTTTTATTTTTTTTAAGCAGATTATTGTATTTTTGCCCACTGTCCCAGCATGTGATAGTCTGGCCACTCTGTCACATGGCCATTGGTCTGGCAAGGTCGGTGAAAAAGCGCGCGCTAAGCAAAACAGCTGCACTTGTGTTGGTTTATTAGTTAACGAAATCTGATTCCAA
>1012FP010787 CG44085_3           :+U  EU:NT; range  -249 to    50.
TTCTCAACTTTTAGATTTCTTTCATTTAAATAAACTCAAAATTCACAGAATTTTCCGAGCAGACGCACTTTACACATGCTCACATGTGTACGCACACAATCGCATTGTGACCACTACAATCGCACTGATATGGACACGGACATGACCGATGGTCGAATAGAATATGTACTGAAGACGAAGGAGCATTTATTTCGAAATGTGAAATGTGCTTTTCGGCTTTTCGGCCGAGAAAATTTCGTGTGCGAATTCAGTGCGACTTGGGCTGCTAACTTGAACGCGTTGCAAACGAGAAAACCATCC
>1013FP000093 CaMKII_1            :+U  EU:NC; range  -249 to    50.
TTTTCAGGGCCATAGTTTAATTTGATATTGAAAACGCCACTGAGTGGTTGATATGCATATCGATGTAAGGCCCGTTTACACTGCACTAACCGCGGAGTTATGGTTTTACATATGTAGATACCTTTGCTATTTTGATGTGCATGGGGAACAGTTAAGTGTAGCTTTGGTAAGGAGTTGACCCCTATGTTTAATAATCGAGTTTATTACATTTTTCGTCTATCGAATGTCATGTCATCTCTAGGCAACAACAAGGTATCAGATTCAACGTTTGAGATAGGATAATACATTTTCAGACATTTT
>1014FP010229 CG31886_3           :+U  EU:NT; range  -249 to    50.
GTCGCTGGTCGCTAAATATCGATCAAACATCGGCTGTCACTTGGTTGGCCATCGATCTGAGTCTGCCAATTGAATCTTGTGAATAGCTTAGTTATACACTCGGCCAATATCAACAATCGTGTTGGATTGTTGATACAATCTCGCCTCTCACAAATACTCCGTTGAACTTATAAGATCGCAAGGAGGGGGAGGCGTGAATACATGCCGCTTCCATTCGCTCAGACTAATTTGATAATCGCGCAATCAGACAGTGTACAACAAACCTGGCTGGCAATCAGACGTTGTCGCAGAAAAACTATT
>1015FP005469 CG5588_1            :+U  EU:NT; range  -249 to    50.
CCCGCTCTCTTTTTTCACGCCAAGTCTAGCTGATTTTTAAGTGCCAATTGTAAAAAAAAGTTTATTTTAGTTTTGGAAAAAGAAAAACGACTTTATACTGGATGATATGCTTATTAAGTTTAGTTATTGGTACCATACATTTAAGTGATTTTTTTATATTTACCGTCAGCTATTTTCTGGCCCTAAGTTGGCACCACTGTCAACGGCGAGAGAGAGAGCGTCGCTGCGCTGTCAAAAAGGTGGGTGTGTGTTTGTGTGGAGTGGAAACAAAAAGGAAAAACACGAAAATTATTCGGGGAC
>1016FP012400 tan_1               :+U  EU:NT; range  -249 to    50.
TCCGTGTCACATTTCCTTTTCGCACAGTTGTTTTTTTTTTAGTGAAAAAAAAGTTTCGGACATAATCATTAGGCAGCATACATTTCATCTGCCAAAGCCCATTAGATTCGGTTTCATGCTATTGAATACGCTTTATTAAATGTGCCACTTATTTTGAATATTCCGCAAAAATAGGTAATCGATAGCTGTTCATTTATCCGAAACTATCGGTTTTGGCTGAACCCAAGTACACTACCTATCGATACAATTGTGACTGGTTGAACCAGCTCTAATCCAAGCTGTTTATTTTACAAAAAGAAC
>1017FP010986 CG7631_1            :+U  EU:NT; range  -249 to    50.
ATATGACTTGATTTTTTTTTTTTTTTGGCAGTGAGCTGCCCAGCAAGTTATTAAGAACCAGATCACCAATTTTTTTATAAGCTTACGAACAGCTTTTGGAAGTGCTTCAGGCACCCACCGTTTTCTGGGAAAATTCGCATTTTTGCTGTATTTTATATAACGAGGTATCTTATCGCTAATCAATCACAAGTAGTTCTTAATAATTTTGCGATAATTAGCACTACATTAGCCGTTAATTCGATTTAATTCAGTCAAAAATGATTCGTGTCTGGTTTCAGTTGTTCCTGCTGGGCACTCTGT
>1018FP000404 crn_1               :+U  EU:NC; range  -249 to    50.
CATTTTTTTTTTAAATTTGTGTTGAAATTGCTCAAAAATAAATAAGTAAAAAATGCGTTATCCGTTTTATTTTTAACCCAACAATGTACAATTATTATACTAGTATATATTTATGGAAATACAACAAAAAAAGGGATTTAATTGAAACACACATTCAAAAGTAGAATGCGCAAAAGGCCAGTGGAGACAAAAAGCGATTATCGATAGCGAACTATCGAAATATGCCTATCGTTATCGCACGACGTTGTTAGTGGCATTATTTATTTTGTTGCGATTTAGCGTTTTTCCAACATAACATTG
>1019FP000802 CG33664_1           :+U  EU:NC; range  -249 to    50.
CTAATTACCCATACTAACAAACCCTATCACTTTTAACCGGATTCAAAAAAATAAATTTTTGGGCAAATTTTCGCATTTTTGATAAGGGGTAACATCATCAAAATTTGCAAAAAATGGCAAAAAATTTAATTAAAAAATTTAATTTAATTTAATTTGAAAAATTTGCATAAACAACAATAAACAGTTAGTCATTTTATATTGTAAATGCAAAAATCATGTCGAACGGAGAAGGCAGTTGAGTTAAGTGTCAAGTCTAAATAGACAGTCAGTCAGTCAACACGTATAGTACGGCAAGTAAGG
>1020FP012768 CG5194_1            :+U  EU:NT; range  -249 to    50.
AGATTAAGGGCGAGTGTGGAATATAAAAATAATATCCTTTTTTATAATTCTCATTCAATGTATTGTTTTTCTAGAAAAAATGTTCATTAATATTTATTTATTATTATAAACATTTAATTTTTATCAGGACTGTGAACAGAACAAAAATAAAAGCGAAAATTATATCGTGTAGATAAGCCCTTTGGGGAGTGACAGGTGAATAGCTAGCTCGGCAGCCCTGGTAGTGGTTGTCATTTTGACTTTTGCGCCATTCGGATAAAACAGATTTGCAAGTGAAACATTTAACGATAATAAGCATAA
>1021FP013179 CG10616_1           :+U  EU:NT; range  -249 to    50.
AAAATATAACCTTCGGTCACACCAATTCATAGAGCTGGTGCGTATCGATAGTCGGCACATTCAAAATAAATAAATTCCCAAACACCATTTAATTAAGGTCAATGGACTTGATTGTGGCGTTATTTTTAAAATCCGAAAATAAATAGCAATTGAATTCAAATTTGAATAGCTTAGCACTATCGCTCACTATCGAAATTTAGCCTCGATAGCAAGTATTCGATTACAGCTACTATCGTGGGGGGTGTACCCAGCTCTAAAAATTTGTCATTTCGGAACGAATATAGTTAACATTAAATTTAC
>1022FP002183 Aats-his_1          :+U  EU:NC; range  -249 to    50.
ACATGAACATTTTTATTTAAAAAAAAAAAAAAACGATAAAATTAGCTAATAAATTGTAGTGCAGTTAATATTACTAACAGTGGCCAGCATTCGTGTGTTGATTGTTGTTAATAAATTATAAATTATACACTTTACATGTCCGCCAGCCCAGTTATCAACCACGGTTTGAGTTCGCACTAGCGCACGTTTTCCCACCACGCGACGAACGGTCACATTGACCACCGCGTGCGAATTTTTTTTTTGGCCAGCAGCGCAGAAAAAGCAGCTGAAAGCTGGAAAAGACAGCATAAATCGCCGTGT
>1023FP009895 GAL7_1              :+U  EU:NT; range  -249 to    50.
ACACACCCATATCAGAACGCCCAGCTGAGTGGGAGAGATAAGGCTGATGGAAAATTCTTCCACTGAAAGGCGGAATGCGTGCCAAACTCAAACTAAACGCTCGCCGGCAGAGTGAGCGGAATAATCCGAAGAGAGAAAAGAGAGGAATGTAGCTGAAGAAGCGCGCTTTGCTAAGCGAAAAACAGCTCAACTGGAATCGGATTCAGAAGCAAAAGCAGAATCACAATCGGAACACCAATATCAGCAGCATTAGGAGCTGTAATCGCAACGCGGCAGGTTGACATTGGGCTTGTCCCGTGA
>1024FP006116 Epac_4              :+U  EU:NT; range  -249 to    50.
TCCTTACTTTCTTAAATATGTATCAATTTAAAATTATGCGAGCTAGGGGAAACTTTTAAAGTTTTTAAAGTTTCTTAATTAAAAAGTTTTTATAAGACCTTTAAGGTTCCTAGAATGTTGTCACTTCTTGGGTTAAAGATGTTGTTTGAATCATGAACAATGTTGGGGCTTTGACAACCCTTGTGCCTGATAAGTAATTGCAAACAGCGAGCCGCGGCGTTCGTGTGATTGTTGCCTCCTGACGCTATCAGTACCTGGAGAAGCGTTTGCCAGCAATTACCTGCGAGCTTGAACTCCGCT
>1025FP003986 CG14870_1           :+U  EU:NT; range  -249 to    50.
CAACCTTAAGAATCATCAAAATATAGAGGAAATTGTTTACAATCATTTCGTTTCCGATCTTGCAAGTCATAAACATCAAATTAATACAATAATGCATTTAACAAAAATCGTATGAAATAAATCGAACAATTTTTGCTATATAATCCCAATATATCGATTGTTATAGAAAATATCCCTTTTTTTTCGGTCCAAGCTGTCATATTTTTTGACCACTTTCAACACTTAGTTTGTGGCCAAGTCAGTTTTGGCAGGTGGAAAATAGTTGGCACTCGACTTGGCTGGAAACACACCCCGTTGTGA
>1026FP001575 CG1640_4            :+U  EU:NC; range  -249 to    50.
TGTACATAATTCTAGCGTTAGAAAACCCATTTTTTTGAATAGCAATAAGTTTCGAGTGAAATAAAACATGCGAAAAGGTTTTGTAGAAGAGAAAAAAAAGCTTACCAAACTATTGATAAAAATTCTTTTATACGGAGGAGATATTCACAGAAATCTTATTTTCTAAGAGCTATCATAACGAACTTGAAAAGAATACTATATAAACAAACCTAAGTAGACTATGGGTAAAATGTAGGGCATAGCTTGTTCATACATTTTCGGGCCAGGATTGAATCGACACAAAACTAATTCAATGGGACA
>1027FP001108 AP-1gamma_2         :+U  EU:NC; range  -249 to    50.
TGCACTCGTAGTACACCTCGATATGGCGGTTGTCAATGGGGCTCCGCTTATCCGAACCGAACGACACCGAACCGCGGAAAGAAACAACCAGCAAACAGACGGGATTGTGGTGTTCTCACGGCGGGGGGAGCATTATTATTACCATTATCAGTCCGATAGATAAGTGCTGTGTGTGCCACCAAAAAGCAAAGGCGGAGGAAAATGAAAATGAACTAAAAACAACACCTGGTGAGTGGCACTGGAATCGTCAGTCTTCCGCAGGAGTTTCCACCGCTCGGACTGGAAATGATCGGCCGCCAG
>1028FP003885 CG7265_1            :+U  EU:NT; range  -249 to    50.
AATAAAATTAACTATTCTGATTTTTATATTTTTATTTACTAACAGATGATTTAAATTGGGATCTAGCATTTGAATAGGAACTTTTAGCGACTTCGGTTTTTTGTACTTTAATTTATATATTTATTTATTACAATATATCCGTTCTCTAATATAACTAATATACACTTCGTGAGTGTATAACAAAGTTGCGTTTCGTTTCTCTTTGTCCGTTTCAATTTCTAATCCAGTCTAATGCATCGGTGTTATCTTGACTTTGTTTATTTTGCTGCATGCATTTGATACTTTTTTACTGGACAAAGG
>1029FP004599 Ir93a_1             :+U  EU:NT; range  -249 to    50.
TTAAATAAAACAAGTTAACAAAAATGATATCCCTCGATGAACACCTGCACTCGATTTGGCATTAGATGTGAATATCCTATCGACGCCTAACCGCAAACCGTCAATCACCAGACTTTTCCACTTTCTCCCCAATCAATTTTTCATGGAACCTGCACACGCTCACCGGAAATCCAGTAGTGGGTATGGTTTTAATTGGGTTAGCTGTTATCAGCGAGGTATCCTCGTAGCTTCGAGGGGTTCCACTTGCTCAGTCGTGTTCGATGAATCCTGGCGAAATGCGGCCTTCGGCTTGCCTTCTGC
>1030FP006244 CG43340_5           :+U  EU:NT; range  -249 to    50.
AAGTTCTACCCCAAAAACCGAATGCGAAATGTGGAAGACGACGACAACTGGCGAGGAGTGCAGAACAAAAGTTTGCCGCTAAATTTTCGTGACAGCTGTTGAGCAGCAAGAATACAGAGAGCGGCGAGAGAGATATTGCCAGTGCGAGTACGAGTACGAGAGAACCGACAACAAACGGTAAAGCTGAAGCAGCGCAACTTCGGCAAGCCAGACTCAGACTCGCGGCTCAAAGCGTGCGGCTCTCCGCTCATTCGCGTTTCAACCTTCTGCACAAACGGAGTGACGCTCGAAATCGAGGAG
>1031FP002530 su(f)_1             :+U  EU:NC; range  -249 to    50.
GTTTGTTCGAATACCACAATACCAAGAATACCTTTACCTCATATTATGTTATATTGTTTTAATGTATAATGTTATAGGGTAATCAGGAAAAATTCGTACCTAGTTACGCTACTAGGCATACAATTCCAGGCTTCCTAAAAATGCCTTTTTATTAAATATTACCTCTTTTACTTACTATTACATAGAACTTAAACGGTTCAAAGTATCTGTTAACAACCTTCACCTTAGCAACGTACAGAAAAATGTTTCAGTGGAAACAAGCTATAAAAAATATTGCTTCTGCTTGAATTCATTATTTAC
>1032FP001048 PIP82_1             :+U  EU:NC; range  -249 to    50.
TTCGAAACGAAAGTATTTGAAATGATTATATAACAATTTAAAAACTGTGGCTTTCTTTCTATGCTTTGATTTCTTTGACACCCGTTTGCTTTAAAGTGAAACACCCTGCAAATACCTCTTATTTCGACCAAAACAAAGGGTTGAAAAATCCCCCGCATGCTAATTGAATTAGCGATTTTCCATTGACAGGTGCCAGTGGCGCAGCCATAGTTCGTATTTTTCTGCACTATTCTCTGCCGGAGCCTCTTCAAATAGACTAAAATGCTGAACTGCATCGGACGTTCCATGAATTCCGTTCAG
>1033FP009981 CG4496_2            :+U  EU:NT; range  -249 to    50.
AGTTAACACGCCAATGGGCAGTGGTGGGAAAGGGGGGCTAAAGGCTCACGTTCGTGCACACAAAAAAAAAGCCTTAAGCGCTGCCCACATGGTTGTTGTTGTTGTTGCTGCTGCTGCTCTGCTCGCTTCGCTGATTCACAAGCCGGGCAGCGCAGTCGGCGTCAACTCGAAGCTCGACTTTTGCGGCGTTTTGTTGTTTTTGCCGAGAGGTTGCTGCTCGGCAAGCCGCAAATCGCGAATCGCGAATCCAGTTTCTTCTTCACTTCTTCGCACGGCAGACGCAGCGCCGAGCGCACAAAT
>1034FP002392 Syx16_1             :+U  EU:NC; range  -249 to    50.
ACTATATTCTGTAATTTCCGAATATTTCTATTGGAGCTATCCAATCCGTATATTGAAAAAATCACTTTCGCAAATAGGATGTTTAGGAGTATACATATAAAGTACAGATTCTACAGATAATAAGAAAATAATATTTAAAATAAGTATAATTCTCGGACATGTAACGGTGCGTTCAGGCCAGGGTGACCAGTTCGTCGTGGCGACTATCGGTATTCTGGGCGAGCAAGTCAGCGGGCACACTGCGCTGCTGTGTCAAAACGAAACTGGAAAAAATCTGATTGAGTTTTCAGCGGACTTGGA
>1035FP011964 CG32301_1           :+U  EU:NT; range  -249 to    50.
TGTTCTCACCAAGCCCAAAAGTATGCAACAGTTTTGGGTGAAATTTAAATAAGTTTGTCCCGCGCCAAGCCCAAAAGTATGCAACAGTTTTGGCTGAAATTTAAATACGTTTTGCCCGTTTTATTTGAATTTCAAATGTCTACCGTTTATAACGGCCTAAAAACCAAGAATTTTGTAAAAGTGACAAAAGTGAAAAATAAAAAAACCCTTTTTATTTTATGTCATAACTTTATTATAAAAACACAATTTGTTTACAATATACACACTGACGAAATGGATCCGGCCTACAGCAAAAATGTA
>1036FP003325 CG34107_1           :+U  EU:NT; range  -249 to    50.
ACATCCTATACATTGTGAAGTGAATTTTGCAGGAAATTGTTGTGTGTTGAGTTCGGGTTTTGTGTATATTTTCTAAGGGGTGGGTTGGCCAGGCCACAACTGTCACGCGAGCTGTCAAAGCGGTTAGACTTGCGCAGGCGCTGACTTTTTGATATCTATGTAGTATTTCCCCACTCGGCCAACTGTCAAAATTCAAACATAGCAACCTCTTTGGCACTTGTCCCGTTGGTTCAATAGCATTAGGCATTTATTATTTATTTGAGCTCACATAAGCAAACATCGCTTAAAACATTTACAAAT
>1037FP003069 CG8043_1            :+U  EU:NT; range  -249 to    50.
AAGTGCCATTAAAAATATACCGTAAAATATATTCATTTAAATTTACAGTACTTTTTACATTCTTAGAGAAAATAAAATTGTAAGTATACAGACATATTTCACACGAATTTTATTGCATATGCAAGTGTAAGATATTCAGTGATATTTAACTATTCCACCACAATTCGTGTCACGTAAAAAAGAAGTCCAATCGCTCATCTCCAAACGAACTGTCAATTCCAAATGTTATGAACCGGGTGCCAAAAAATCAGTTCCTTGCTCGACTTTGTTTTGAGTACCAAATTTAAGTTTCTGCTGCTA
>1038FP002591 CG31522_2           :+U  EU:NT; range  -249 to    50.
GCGCGTGACGCAACATCGAGCGTGAGTACCCCTGCGACAGCTGGTGCTTCTTCTTGCCCGCCTTGCCATTCTCCGGCGGTCTGCTTCTTGCCGCTTGCCAGCCACACCGCATCCTCCAGATACAGATACACAGCGCTCAGTGCTCAGTGCTCAGTGCTCAGTGCCGCTCTCTTTGGCTCTCTTCGCACGGCTGCCGTGCCGTTTCGGGGTTCTCTCGCTCTTTGCCAGCGGGCAGCAGCAGCGGGTCTCAGTTCGCATTTCGCTTTGGGTTGTGCCTCCTCGTCTGGTTCGCTTTTTGGG
>1039FP002271 mRpS14_1            :+U  EU:NC; range  -249 to    50.
TGCGATGCCTCTTCTGCTGCTGCTCGGAAGCGGAGCTGGACTCGATTGGCAGTCTATACGGAGTAGACACACCACACACACAAGGCGAAAACGGCGAACGGCAAACTGCGGGCACGAGCAAATTTCTAAATCGACGTGAGACGACCACACACACCCACACTGGCAAGCTCGACTGTGCACATGCACGCACTGGCGCACGCACACTGGCACACGTGTTCACGCGCTTCGCGGCGAATGGTAACAGCAATTGTACGCCACTGCGAATGGGTGTGAACGCGCTCGTTTTGAATCGCGCTGCTA
>1040FP003363 tomboy20_1          :+U  EU:NT; range  -249 to    50.
CCTAATAAAGAGGGATAAGTACCAAAAAGAAGACGATGTAGTTGAACAACTCAACTATCCGATACCCATTACAAGCTTTATGAGAAGAATATTATATATATATATGAAAACTATACAAAATTATGCACCCAAATCATAGCTGATTCGAATAGACGATTATGCTGGTTTTGAAATAGTAGCTGTAGCTTAAGTTGGCTTGATAGATCGTGTTAGTTTCGAAATATCTATCAAGCCATTTCCTATCGTTTCAGTTTCTACTGAACACATTCTTCAATACACAGGGTTTGACTTTTCAACAAG
>1041FP012157 IntS10_1            :+U  EU:NT; range  -249 to    50.
TGCAGATGAGGAGAGAGTCGCTTGTTAAGCTAGCTATATTCAAGCTGAAAATTAAATATCTTCGAATTCACCGAACATATATTGATATAAAAAGCGTTTTAGGTTGAAATGACTCAATAACGCCAGCCCTAATGTAACTAAAACAAGCGCACTATGCTAAACAAGCGTTTTGAAAATAATTGAAATCTCTAGCTAGTTTCTAGATCCAATAGTTCCCATCCCTAATAGAAAAATATGGCCAGTGCTAGTAAATAAATTCCTAATAGCCGGCTAAATGGTTTGTTTTTGTTGAAACTAGGA
>1042FP000998 Gbeta5_1            :+U  EU:NC; range  -249 to    50.
AAGTTCTGGGCAAAAAACTGATTATTTTATGAGGGAAATTCGGAAAACCGGCTTTTAACAAAAACAGAACAAAAATTTAACAAATTTTGACGCCAATTTTCATCAATACCTTGTCATATTGATGAAAATTAATAATAATAACATCGTCACAATCTTTTATCAAGTTCTCCGAAAATAAAGGATATGTAACGGTACATTCTGCCATTTACCAACGGTAAAACTTATCGATAACCGACCGCGCCTATCGCTGTGTATTCGGATTTTCGTATTCGAGTATACACTTTTTTTCGGATTGATTTT
>1043FP011303 CG10653_1           :+U  EU:NT; range  -249 to    50.
TTGACAGAATATATTAAAAATTATTTTTATTAACATGAGGTTGTACCCAAACTTCGATGTTACTGATATTAAAATTATAAAAGCTCTAGGGTAAAATGTATTAATTTTAATTTAAATATTAACATTTATATTTTTATAAACATACATATTTAATTCCTGTTTAATTTTGTAAACATGATAAATAATAAATAACGATATTTTCTATCGATAGAGAAAGTGCATCTCAATGGCTTTCGATAGCTGTCGTGCAGTTCGATGTATGTTTTGGTTTTTAGTGCAACAGCTGAGAGCTCTTTTTTT
>1044FP008270 Pu_1                :+U  EU:NT; range  -249 to    50.
GTGGCTAGTGCTGTAGTTCTATCGCCTCCTGGCCGAGCAACAAGTTCGTGCGCGGTTTTACAGCCACTGGATGCCAAACCGTGGGCCTGCGCTCAGCTCGGTTTAGTTCCGCTCACTTAATCTCCGGCAAGCGAAACTCGGAGCAGAGCTTGCCCGTTGGATGGTCTGTTGGCTATTGATTGGAGCTTTCCGCCGCTCAAAGCTCCGCTCGAGAGGTTCTTATTGCCACCGCTGGCCACAGCAGCCACCAGAAGAGCAGAGCCACCCGAAGCGCCAACACGCGAAGACAAAGTCCGGCAG
>1045FP008845 CG13577_1           :+U  EU:NT; range  -249 to    50.
GCAGATTTTGCAGCACTGGATTTAAACGAAAATTGGAACTGTTATTTGGGAGCGCCACCGATAAAAGCTTTTCGCAGTCAGTTGGCAGTACCTTGATACTATTTTGAAATGCAAAATGAGAATGTTCATCGTTGTTAGTGTTTCATTTAATTGCCAAAAGCAGTGTGGCCTTAACAGTGTGGCTTTTATAGAATCAGTTTAAAATCCTATGGAACCATGGCAACTCTGCCTCGCGATTGCCGCCATCTTAGCCCAGGTTCTTCCACTCGTGCTTGACGCACGTGTTTTCTTCTTTCCGAA
>1046FP012803 PGRP-LC_1           :+U  EU:NT; range  -249 to    50.
CCGTTCTGGTTGGCGAAAGTCTCCAATTGGAATTGAACCAGGGGTTCGAGTGTAAATTTAGTCAGCTGTAGTTAAGTGTTGTTTTTATAAAGGCAGGTGCTTCCCCTGGATCACGCAATAAATACTCATATAAAGCGGGGGGGTTTTTTGCGTGCGGCTTAAATACTTGCTAAATGAAAAAGTGAAAAACAAGAACAGTTCCTGCATACTATGTGCGCGGATCGGGAAAAGTACCCAACGATCGGTTTCAGTTGTTCATATAAAGCGATCGGAGAATGTCGAGGAACACGCTTGAAATTT
>1047FP013614 Lasp_1              :+U  EU:NT; range  -249 to    50.
CAAGGGTACCTTAAAGTTCGATTAGCTATCAAGATATTATGTCGTTAAAACTCGTATAACCGTTGAAGATCCTTTTTTAAATGATGATTTAAATTTTCTTGGTATTTTCTACAATCGAATAGATGGTCACACTGCAAAGCAATTTCTCCACAAAACAGTGGCGCCATTACGGCCGAAAAGAGAACTCAAAAACATAGCAAGACATCGAAAAATATTGCACCACAACCTTGCAACGGTCACTTTGCTCGCAGTCTGCTGCGGTCACTCTATTCGAACGGAACGGAATATTTATCGCGGATT
>1048FP008060 CG18607_1           :+U  EU:NT; range  -249 to    50.
ATCTGATATTAAGTAATCACTTTCCACTCGATGTATTTATCCTCAAAGATTTTGGGTCAGAAAACCATATTCGAAAAATGTTTATTACTAAAAGGATAAGTCAGTCTGGCACTTCATTAAAAATAAAACCAAAAGCCGTTGGAAACAACTTTCTCTTCGCCAAACAGAAACAATCTATAAATATGATAAGCCATTATCAGTGATAAGCGCCGAAGTATAAAAGCCATGTACACATCGGCGTCCTCTTCTGTCTTAAGAAAAGCATATAGAACGAATTAGCTCCGGATCGCGATGACTCCC
>1049FP003814 trx_1               :+U  EU:NT; range  -249 to    50.
GTTTTGTACACTCCATTCTAAACATTTTAATTACCACAAATTAAACAAATTAGCAGTTACACCGAAAGTGGTTTTAAATTTTGAAAAATACTGTTTTGTAGCAATACGCTTTTGTCTTTGAACTAGCAGAGACACATTCCGTATTTAACCAAGACACACACCCCGCAGAGCAGAGACACCCTACTAAAATATCGGTGTGACCAGGTCTGCACACACATGAATTTATTTGTAAGTCTCACAGTATTTTTTATAGTTATCGGCGCGGTCACACTGTCCGGTCGTTTTGCTTTGCTATTTCCA
>1050FP001369 RpII215_1           :+U  EU:NC; range  -249 to    50.
GCTAAGATGGCGGGAGGGAAGCTAGAAGTGAAGTGCTAAAAGATAGTTCAAAATATTCAACAGGTACTGGCCTTTCTCACTGACTATGAGAGTCAATTTGATTTTAATGTGCTGCATTTAATTTATTTGTTAAATTACTAACTAATACTAATAGATATATTTATATAAAAGATATAGCTAAAAAACGTCAGTCTGGCAACCCTGCTACAACGACCGCAATATGGTATGGTATTTCGCCGCTCGCCCTGCAGTCACACTTTTCGGTCGGCGTTGTCCGCATTTTCACATCGCATCGCGTCT
>1051FP005036 CG5510_1            :+U  EU:NT; range  -249 to    50.
AGACCCATACATACACATATAAAGGAACTACTTAATTTGTTATTCCCTATACCAAAAAAGAAACATTATTATCTATAGATAAATTTAACGATTTAAATTTGATGGTCAACTCCGATAACGGTTGACAGTCAGTTTCGATAACAGTTCAGCTGCGTGGGGTGACTTAAAATCGATTGCCCACCGATAGTTGCTAGTCACAGTAAGTGACTCACAATTGCCCACCACTAATAGGCCGGCGAAAAAAAATTTGTCTGCAAATATTATTTTCCGTGTATGTAGTTTCATCCAAGTGGGCCACCG
>1052FP012492 msl-3_1             :+U  EU:NT; range  -249 to    50.
TCGTCAGCATTATTCTTAAATGCTAACAGGGTAAAGCTACGTATAACTAAAAAATCATTTGGCAAAAGGTAAAACTGTGATCAAATTACTGATGATAGAAAATTTTATTTAAATTGGCCGCCAAAAATGCATTTTGTCTGGTCACACTTAAGGCCGGCCTGCTAAAGACGTGCAAGCATCGACAGTATGTGTTATCGATAAGTGCGAGGGAATATTCGATACCCACGTCAATTGCTTATCGCAAAAAACATTCGTTATAAATATCATCTCAGCGACGCCAGCAGTTGAATTCAATATTTA
>1053FP004708 CG6656_1            :+U  EU:NT; range  -249 to    50.
ACCACCATATTGCACACAGTAGCACCTAGTCGAGACCCAATTTGTACTGCCAATGAGCGACTAATTTAATTATTCGCACATGTTCAAAGACTTTACTCTCGCGCAATGCCAAAATCACATGGAAAACTTGTCTCCCCGGCTCTCCGACTGTCTCTAGCTGGCTCTTTCTGTTTTATATAGCCTTCTCTCTCGCTTCTTAGCGCCCCCTCTCTTTCTGGCTGTGAGGCAACCTTCCATCGACAGTCGCTCAGTTGTTATACGGCTTTTGTTGCCATCGGACGTGACTTGTATTTATTTATT
>1054FP002314 CG14223_2           :+U  EU:NC; range  -249 to    50.
GTTTCTCCCCTTTCCAAACAATTAACAGATTGAAAAGCGTCTAAACTTCTTTTCACCTTTTGCTAACAAAAACCTATTTCAAAAAATATTCCCATTGAACCCAATGCCACGTCATTCTTGCTTGATAATTTAAAATAACCTTTATTTGTTTATTTTATATTAAACCGTAATTGTAGCGTCTTTGGGCCAAAAACATTTTAAAGTAAGCTTATTGTATATCATTTTATATTATACTTTGACAAAAGTGACACAACACAATTCATATACGTTTTGGATATCATTATACGGGAATAACATTGG
>1055FP012483 Mp_3                :+U  EU:NT; range  -249 to    50.
GAAAACTCGATTTAAATTCATTTAAATTTAAAAGTTATCTACCATTTCGAGTGCCTTAAAACAATGCTTTTAATTGCATTTCGAATTTCGCGTTCCATTAGTATCTGTATAGGTATCAGCGACAAAAGTATCTGCCAAAATGTATTTACCATAGACGGCAAACGGTAGCATTTTGATTTCGGCATTCTCCCGCTGCCGACTGCGCTGCCAGCTGCTCTGCCGGCTGCCAGCTTTTCAGGCCTCAGTCTCAGTCTCAGTCTGAACGCTGAACGGAGCGCATCGCAGGGCACCCACACGCGA
>1056FP000603 CG3081_1            :+U  EU:NC; range  -249 to    50.
GGTGTTTTCTTGTTTTTGAGTGTCGTACGCATAACGTTACCGCTACCGCTCCGTTACCGTTTCCGCTCCCATAACCGTTTGAGCTCGCTTTTTCATTTCCTCCCCGCCCACCGCCCACCGCCCACCGCCCACCGCCGCCTTTGCACATTTGCAAATAGCGACAGTTAAAGTTTATTTACTTGGTAACGGTTACTTTGGACCAGAACCTTTGCCACGCAACTCGTTTTTGGGAGTCCACAGCTATTCGCCATATACACACACAATCGCAACGGAATCGGTTAACTGCGGTGGTGACGGAAT
>1057FP010397 CG4957_1            :+U  EU:NT; range  -249 to    50.
CTTAATTTCAATTGCATATTTTATATACTTTCTTGTACAAAGATAGTTAGATCTCTCTTTTGTTAGCACATAACGAAAAAACTAAATAAATAAAAAACATCCCCATGTTCTCACAACAAATTAAAAAAAATACCCCATTTAACTTAAATCAAATATATTTGAAAATTTAGACCACATTTTTTATAGCAACACGGATTTTTAGGAACTTCTGCGCCGGTAACACTAGTCCACTTTTTAGATCACAACACTAGAACTTAAAATGTTACGAAATGTGTGCACATTTTCCACGCATTTTGGAAA
>1058FP009343 CG9961_1            :+U  EU:NT; range  -249 to    50.
CCCATCTTGGGTTTGATTTGCGTTTTAACAGCAAAACAAACAAATTACAAACAATTCCAGATTTTCCCTCCTTTTCTGTTGTTTTCAACAAAATCATATGTTCGCCCGGGCTGCCAGATCGTGGTGAAGTAATTTAACTTGGTGTTGCCATAGGGTTACATTTTTCTTTTACTTTTTCGAAAATTATTGAAAATAGTTAATTTAGTTACTTATTTTCATAATTACTTCCTCATCGTGCATTGTATTTTCAGTCAAAAACAGGTAATAAATTTATTTAATATGCTTCCAATTCGGCAGAGT
>1059FP005125 CG13627_1           :+U  EU:NT; range  -249 to    50.
GAAGACATTTCGATGACGGACTTTTCACTTTCATTCTATGGCATTGTGGACAGAAAGTTTAATCAGCCATCGAAGCGGGGAAAATGGGCAAAGTATTATGGCATACCCGTATAAATATATATGTATGTATATTTATAAATGCGAAGCTACTTTGTTTGGCTCGTTTGCTTAAGCAGCTTTGGTTAAGTAGCCAATGGCAGGCGACGTGATAAAATTTTAGAAAACCGCCAATTTGTTCAAATTAAGGCCATTACAGTTTTGTTGCTGTCCAGCGATTACAAGACCCTCCTCCTTCCTCAC
>1060FP012031 Fife_1              :+U  EU:NT; range  -249 to    50.
ATGTGCGATAGGCGACGTTCGCAGCTGCCTGCATCCGCATCCAGGGAAATCGCTTAGCTGTTGCTTCGTGTGCGACTCGCAAGGTGGAAATTGATATTACTTTTTAATGCTGGGCCAGCTGGTGGCTGGCAGGACTTCCAGTGCGCGACAGGGAGGCGGTTATGCCGAGGAGCGGCCGTGCGACAGAGAGGGCGCGAGAAGCGAGAGCGCACTGCTTCGGCTCGAAGGACCAAAAGTGCCAGCCTCGTCACAGTTCGAGTTGAGCCGTCTCGCGAGCAGGACACCAAACGCGGAGGCTGA
>1061FP001356 CG15196_1           :+U  EU:NC; range  -249 to    50.
CGAAATAAACCGTAATAAAAATACGTAATCATATGCCTGGCATTTTCATTATTTAGTTATCATGTACTTAATTTTTTAGATTTTAGCCGATTGACGAGAAGTGTATTCACTTTTTTGTAGCATACTTTTCAGGTTGCAGCTGAATCTCATTGTGTGTTTGGCTATTATTTTCTTTGTATTATGAAAGTATATAATAAAATCGATCAAGAAATATTAAAAAAATTTGTACAGTTTATCTGGGCAGGCTTCATATCTAATGTCGTTTTCTTTAGATTTGCCTTCCAAATTATGTAATGGGCT
>1062FP005590 Cul5_1              :+U  EU:NT; range  -249 to    50.
GAAAAAAACCAAAACGAAGTGGGCAAACTAGCGAACTTCACAAAACCCTCGACAAGACAACTTTGTATTATTGCCCTATTTCTCCTTGGTTATTATTACCGCGGCTGGGCGAGGTATCCCTTAATGTTCGATTAATAACATTTCCGCAGATTTCCCGCACTTTTGCTGCACTCCGAACTGTTGTTTTATCGACTGCCCGAAATCGATTGGTCGATGGGCGATAAGCCCTACGGGCGAAATTTTACCAACACTGGTCGATAGCCAACTATCGTATCGTATCGCCTAATTACAAAAAATAAA
>1063FP000224 CG3655_1            :+U  EU:NC; range  -249 to    50.
GCGGTTCATCTGGCAGCAAAATCTCTTTTGTTACAAAAATATATAGACAAAGTATAAACTCGATTTTTCTCTCGATATGATTATTTCCTAGCGCCAAGGTGTTCGATTGGACAACACCATCGGGTTGCTTGCCCAGCAAAAGTCGGCAAACACACGACTTCGAACATGTTGCCAAGTTCGAACGCGTTCGATGTTCGACTGCAGCGGCAGAAAACCGGTGCCGTCACAACGAAAAACACGTCTGGCTTCAGTCGACAAAATTTTTTAATGCGCGCGGTTGTGCGTCGCTCCGTGGCTGAA
>1064FP003059 CG42489_3           :+U  EU:NT; range  -249 to    50.
GGCGATGCCTACCCGTTTGCTAATTAGATTAGATAGGGCAAGTTGATTAGTTTGCTCTGATGTTTTCTAAAGAGGGGAGCTTGTCGATTTGTCGTTGTTTGTTTGCCAGATAAATTTGCTTGAACAGCAAAGCTCTACGCTTCTTGATCGCTGGATTTTGAAATAATAAACAGCGTGGGCGCTTGACTAGGCCACACCCCGTTTTATTATTATTTTCGGCAGTCCGGCGGAAATTTTCAGTGCACTCCCAGTTGTATTCGCGGATCTCAGCTGTGTCAATTTCAGACTGTCAACATATAA
>1065FP011267 ham_2               :+U  EU:NT; range  -249 to    50.
GTATATTATACTTTCGATCAAGTGCTCGGCGCGTTTGCTTGGGTACGATCCTCGAACACGAAGTGGCTTTTTTGATAAGGTTTTGCTGGCGCTGCTTTTTGGAGGTCTCTCCCGAATTCAGAATCACTTGTCGGTTTTCTTCTATTTTTAACGTTCTGTGAGCAGCTAGCAGCTCGCTCTTATTCCCCCGATTCTCACAAAAGTGCTTCGAATGCGCTTGCTTAGCGCCAACTTACGAGAAAGGCAATTAATTGTCGATCGGCCAGCTTCGGACTTAGTTTATGACAATCTCTGGTCCGC
>1066FP012208 CG14989_2           :+U  EU:NT; range  -249 to    50.
GCGAAATAAAGTCGCCTGCTATCTGAAAAGCACTTCAACGGCATGTGCTACCAATAATAATTAGGCACTCGGTCTGCACTTATCGCAGATATATGGCAAACAGACCAGTCTGAAAAGGAGGGGGGGATCGGGTGTATCTGCGATAGTCTATCCTCTGATTCGCACTTGAATCTATGACACCGGCAGATAAAGCCATCAAAAACATTTATTATTAGTAAGTGGGATTTTCGTTTGGGCCGGTTTGGGCTCAGTTGAACAACTGCTACCATTTGTAGCGGACAGCTTTATATAAATCCCGTC
>1067FP001444 CG15735_1           :+U  EU:NC; range  -249 to    50.
CATTCAATTGCAACAACATTTAGACAAGTCAATATTATCTACTTTTGTCTTTTCAGTATGCAATCAACTTTGGATTTTCACACTTATAGCTTAAAAATCTGTCTTCATTTTCGAACTCACATATAAATAAATATCAATAAATTATTATTGCACTTGATTTGTTTGCAGCAACGTTGCCAGACTTCCGTAATCGATGACTATCGAACCTATCGCTGCGCGGCATGTGCAACACTGCGTTTTCTGCTGCCCCCTTTTGGCTGTTGTTTCGTGTGTTGACCAATAAATTTTTCGCGTACTTTT
>1068FP004292 CG14314_1           :+U  EU:NT; range  -249 to    50.
GAACTCATCGTACTACAATTATACAGAAAATTTGCACAAATTCTGAAAAAAAGGGAGAGGAGAGCTTAATATGGCGTTTATTTGATATGCAAGATGCCAGCTATTAACTGTGATGGAGTATGTTCCTCCTGCATGTGCGTGCTGGGTATGGACAGTTCAAATTTCGTATTGGAAGCGCTTTAAGGCACGCAATGCACGAACGGGAGGAAAAGCACGAAGGCGAAAGGATACGGCGAGAGAAGAAGAAGCATAGGCACGTAGCAGTGCGAAAAGAAACATGTGTTTCTGCGCAAAATCGAT
>1069FP012025 CG1246_2            :+U  EU:NT; range  -249 to    50.
CTATATTTACAAATGATAAACCTAAAAGCTCGTTGATAACGCACTCAATTTGTATTACAAAATAAGAAAGATATTTGCACTCAGCGCAGCTATTGTGCAACTGCGGGTCACAATCTGGGGTAGTCACCTATCCGTTCTGGTGCTTTTGATAACAGGTGTAACCCTTAAATTCATTAGGTTTATCTTATCGCTTTGGAAGAGCGAAGCATTTGGAGACCCAGAGTCGATGGCCATTCGATGGAAGAGCTCAGTCCAAAGGAGGCAGCCGGCGAACGCGTTTTGCCTACCATATTCCACCTC
>1070FP000126 CG13377_1           :+U  EU:NC; range  -249 to    50.
ATATAGTGGTTCGGGAAGATTATTCATATTCATGTCTCCGGACCCCAAAAACTTTAAAACCAGTTAAGGATCACCAGCTATCGCTTGACATTTGTTCACCTAACACACGATCACAAAGCGAGTTTTAAAGAAGGCCTTTACAAAAGGTGGGGGGCACGACTCTACGTGATGGGGCCGAAAGACTTCGTCTACGACGCCTGGTCTTCGGCTATTTTTGTTCGGTTAAGCAAACCCGAAATTCAAGCCACCAGTCTTCAGTTCAAACTCAGTCAATAAAGTCGCAGTGCGGAAAAATATCGC
>1071FP000757 Tsp5D_1             :+U  EU:NC; range  -249 to    50.
AGAAAAATCGTAGGTGTTTGCTAAAGAAAGTGCACTAATTGTTATAAATAATAATAAATTATGATAAATCAAACAATTAGATGAAACATAGGGCTGATGTAACCAAAATTGAATACCTTCCCAAGTTTTTCTCGCTGTGCATTACAACTTGCAACCGAAGCCACTTCGGCTAGACATTCGTGCCACTTCGGCTGCTGCGTGGCGGCGTTGCTTCTTTGCTATTTTTAACTGACAACGTGAAGAATTGTCAGTTTATTTTGAACAACCGCGGCGAGCGCATAGAACACGCCAAACGAACCG
>1072FP002664 CG12173_1           :+U  EU:NT; range  -249 to    50.
TTATTTACTAGCTTTAATATTTAATTGCACAAGATTCGGAAACAAAAAGCTATTGGGAAAATTAACTCAAAGCGGCCATTAACCCCATAAGAATTACTTTAATACAACTTCAGTCGATCGTTTATCAATTAAGCAAGGTCTCTAAGAATGGCAAATACCCTTATCGTCTATTCCAATACATTTATATATATATATTTTAAAGTCGATAGTCGATAGCGCGATGTGCCATCTCCATTATCAAAACTAAACAGATGCTGGGCGGAAAATCAACTGGTTCCTCGTGATAACTTAATCCCACTA
>1073FP012773 Argk_5              :+U  EU:NT; range  -249 to    50.
CCGAAACTAATTGCGGGGCAAACAGGCAGGAATTGAGGAAAACAGAAACACAAGAAAACATGTTGCCGACTTTTGGGCGCCACAAAATGAAGATAGGCGAGTCCTTTGTAGCAATAAAATGTTGTACTGTCGCCCCAGCCACGCCCTTTTACTAATGGTCAATACCCCATTCTCTCCTTCTCTCTACGTATTTTTGCAGCAAACAAGACACCATGGTTGATGCCGCTGTTCTCGCTAAACTGGAGGAGGGTTATGCCAAGTTGGCTGCCTCCGACTCCAAGTCGCTGTTGAAGAAGTACC
>1074FP007671 gprs_1              :+U  EU:NT; range  -249 to    50.
GTCATGGGGTAACTGTCATCCATTAGGCTTGGACATTGTTTATGTTTGGCGGCGCCTGCGCATCGGCGGGATAAACACGCGATGATGCAAACAAGTGGCTGTGGGCCACGTTGCGCTGGCCAGGATTACGGTGGTCTGGGTAGCTGGTGGCCACCACCGTCGAGGCGGATCGATGGCCGTGGGACATGCGCAGAGGCTGCGGACTCGAAAAAGGACTCCTCCTCAGAGGTAGACACGAATATTTTGGCCAGAACGCTTCTGTGCCTCGTGCAAAACGGTTCATTTCTCGTCCAGCAAAAC
>1075FP007912 pAbp_2              :+U  EU:NT; range  -249 to    50.
GAAGCAGAGTTACCAAAGAACCCCTGAAAATGCACAAGTATTTCATGTTTCGGGAATTAGCTAAATATAAAAATTTTTTATGTGTGATGGCTGGCTTTTTTGAAATTCAAAATAATGCTTCGTAATTAGTAAATTGTCCTCACGGATTTTTTAGTGACATTTATTTGTCTCTAACCCTATGTGGCAGCATTGTGCAGTGGGATTTAATCGATACTTTGTGGGGTCATCGCTAACGAATCTCCTCTCTATGAGTCGTGTAGAGTCCGTTTACGTGAGCGGTCGTGGATTCGCTTTCAGCAC
>1076FP013386 CG9384_1            :+U  EU:NT; range  -249 to    50.
AAACGAAGCCAGTACCGTTTAGCAGAGTTAAATACATTTTTGCAAAAATCTTTTGTTATTAAAATGCGGCTAGAGATGGGAGAAGTTTAGGTACCTGTTGTTCCCTTAACATACATATGTTAACCGATGCCAATAAGCCAGCAGCCATACTGTTAAACATAACAGAATGGTGTGGCCACCTCATTTGTCAGCGACTGTCTGGCAACACAGCAATGCCGATAACGATTGCTTGGCAGCACAGCCTGTTCTGTTGTTGTTTTTGGTCGGGGGCGTTGAAACTAATTCCCCGCTGTATTGTAT
>1077FP002640 Cdep_1              :+U  EU:NT; range  -249 to    50.
ACTCCATGCTCTATAATTTAAACTAATTTGTACTATCGTACATTTACATTTGTGAAAAATACGTTTACAATTTAAAAATTAATTTAAGTCTTTAATTTATACTTAATTAATTATTATAAATATATTATAACATAATAACGTTTTTGGCCTGAAACAAATCGATGATGTTGCGAAGCACAATCGATAATGCAGCAATCGATGTTTCGGCAGCCCTGCTATCTCGTGGTAGCGCCAAAGAGTATCGTATCTGAGTTTTTTCCCCGATGTCAACGCGAACGGATGCACGTACTGGGCAGCGGA
>1078FP000261 futsch_2            :+U  EU:NC; range  -249 to    50.
CTTGGAAAGGAGCACAGCTGAGTGGAAAGAGCGGGACGGCGCTACGAAAAGTGACAGAGAGCGAGCGAGCGTGCCTGCGCCCAGCTGGAAGTTCCAATTGCGGCGGCAACGCAACTGGAGTTGCCGACAACTGAAACCGACTGCCGACGACCGACGGCCGAGTGGCAAGTGGCAAGTGGCGTTGGCGTTGGCGTCGCTGCCCCACTGGCATCTTCGCTTCGTGGTGCACGATGGCTCGGGCCAAGAATCAGTCGTCGTCGAGCTTTCAAACCGTTTGCAGCGAGCGCCAGAGCAGCACCG
>1079FP000270 CG14777_1           :+U  EU:NC; range  -249 to    50.
ATCAGTAATAGTGTTCTTATCAAAAAATCCGCATTCTCATAAGGTTGTTGCCGAGCTCGAATGCAAATCGATGTCTATTTGCACTATTATTCCCAACGATTTCCATATAGCACCTGCTTGAATGGGTCTTTAAAAAAGCGTATGTAAAAAGCTGCGCGAAAGCTTCGCTCGCTAATCTCGAACAGCTGAGTGTGCAAAACATTTCGTATTGGCGTTCTGGCGTTTTGGGGCCGTCTGGATGCCTCACTCAGTCAGATACGAGATACGGAAGCCCAGCGAACGGAGGAGGGCGTGAGATGC
>1080FP009756 TrissinR_1          :+U  EU:NT; range  -249 to    50.
AAGAACAGCAAAAGTGCAATAGCAACCACAACGACGACAACAACTTTGCCACTAGTTCAAGTTCAATGCAACAACAACAGCCAGGAGCACGTGACGCACAAGTGGAAATGCAAAGGCCTGCCACAACAACACAACTTGGCTAACAGCTCTGTTAACTTGGCCAGCCAGCAGGCGCTGTCGCTGTCTGTCGACTGCCGCCGATTCGGACGCCGCCTTTCGTGTTGGCCCGCTTTTGCGAAACGAGCCGTCAGAATGTCGCGGCATCTCAAACGAATCGGACGCGAAATGCCAAAATCGAGC
>1081FP009699 Bub1_2              :+U  EU:NT; range  -249 to    50.
GCATTAAGCAAACTTGCATCGGAGGTGGCACTATCGTGGACCATTGTTCCTATCGTTATACAACTATCGTTTAGGATTTGAATATTTATATTACAAAATAAATAGATAACAAGGGAGAACGTAATGCCATATAATAAATCGCTAACTTTACTTGGAAAGCTTCAGCTCCAACCAGACCCCTTATTAAAGTAGAAAACTTGACATAAATTGAAATCATCCGATTAACATGTTGTTTTCCAATAATAGATTATAATTATACAAAAAGTATATCAAATAGGAAGTGCTTCATAGCACACACAC
>1082FP012499 CG14826_1           :+U  EU:NT; range  -249 to    50.
TCAATTTATTAAATATGTTTTTACTTTTAAATCAAAAAAATAATTTGTAAATCATATACTTGTTAGTATACTTTGAATATTTATGCATACATGCACCTTTTTGGGTCAGTGTAATCCAGTTCTTGACAAATTCATAATGCTAATTGCCTGGCCAAATGTTTGTGCCTCCGAAATTTCCACTTGTCATCTTGCGTTGATGGCTCACTTCAGAACGAGTTAAGTCCGTGACGCCTACACCTGCAGCTAGTTAGTAGTCGTTGGGAGCATGAAGTGGACAACGGGTCTGCTCTTGGCGGTGGC
>1083FP004189 beat-IIb_1          :+U  EU:NT; range  -249 to    50.
CGAGTTGGGACTGGTCAGGAAAACGAAAACAAATGCACCTAATGACACAATTTCTCACAGAGATGCCAGGACGAAAAACTGGAGCATGAAAAACTGTTATACCGGCGAAGAGAAACTCGAAACTCGGAAAAATCCCCGACATCTCTCTCTCTCTCTCTCTCTGGCATGCAAGTTCGGTTCTTATGCCGAATCTGATGCGGCGAATTCCGGAAAATCCCAGACATGTCGGGGACCAAGAAATCGTTTGCCAGTTGAAAAGAACCAACAAAGCGAAGCAGTTCTGGCCAAGCCGACAAGTGT
>1084FP000185 CG5273_1            :+U  EU:NC; range  -249 to    50.
AAAGGATCAGCTGTTTTAGTTAGTTTGAGCGGACAGCTGGCACCTGTTACCGTTTCTGTTCGCCTGGTGTCTGAAATCAGAAAACTTAGCAATTTGACACTGAAAAGGGTTGCCACATTTAATTGCAGCCCGAAAATGTCCCTGAAAATGTCGTACACGGTGCATGTATTCGCTAAATGTCTAGTGAAGACACAGACCGACAAGTATTTTGCACCTTCCCCAGCCTGGTCACATAGCAAAAAGTGAAATCAAATAACAGTTTTTACCAATTAAAAAACTTGTTTTGCGGACAAACTACGC
>1085FP003164 sage_1              :+U  EU:NT; range  -249 to    50.
AGCTAGATTGGCCAAGCTTAGGTTTCTTACCTTCATATAGACGAACCTATATTCATAACTAGCTATATGCATATGTGTGTATTTTTTAATTAAGTCAAAACACTTGTGTTTACATGCGTCGAAAATACACTCTTTCATATGGGCTGAGTTCCAGTGTGGGTGTTTGTACATAGCGACGATCAAAAAGAAAAACTCAAACTGAAGTTGTGGCGACGATCGTCGATCGCTGATCCCAGAGAGGGATCCGACATAAGTCGGACGCAACTCCAGCCTGCCACACGCGCCTCGATCACCATTCGC
>1086FP005338 CG31323_1           :+U  EU:NT; range  -249 to    50.
TAAGGAAATTTAAATTTTGCACTATATTTAATATATTAAATTTAATGCGCCACAAGTTTAATTTCAAATTTACCTATCTAAAATGTGCTGGCAAATTTTGCGTTTTCCCTTGACTGCAATTTAAGGCACAACACCATTCTATGGGTTAAGTTTGTTTTCATTTTCACGGCGTGTTTCCTGCGCAGACTCCAAAATGGTCCGACTTATTCGGCATCGCAGTCGACGCCGCTGTCTGTCCGATTAAAATTCAGTTCTCATGCGGCTTTCATCCGAACCGCACCGTATCAGTTCGCAACGGAA
>1087FP000260 CG32813_1           :+U  EU:NC; range  -249 to    50.
AATTACGTCTCACCCATACACACTTCCGTGTCCGTGCCTGTGTGTGTGTGTGTGTGTGTAAACAGTTGAGCTCTTTGTAGGAGTGTGTCTTTGGAGCGGGAGCGGCAGCGGGGGGAGGGTCGGAAACGGGGGCTGGAGGAGCGCAAGGGCTCCGCACGTCTTTAGCCATTCCTATTTTTGTTTACCCATCGCCGGCGTCGCTGCACTCCAACGGTACTTCTGAGCGTGCCCGAATTCGAATTGGAATTCAGTCGAGCTTTGCGCGTCGTCGCCGCCGTTCGCGAAGTTTGTTGCTGGATG
[truncated: 4,262,369 more chars]
