# Supplementary material for: iPro-CSAF: identification of promoters based on convolutional spiking neural networks and spiking attention mechanism
Source: PeerJ Comput Sci. 2025 Mar 26;11:e2761. doi: 10.7717/peerj-cs.2761 (PMC12190325; doi:10.7717/peerj-cs.2761)
Supplement: Supplemental Information 1 [file peerj-cs-11-2761-s001.zip › raw data/D. melanogaster_TATA_Data/Ntest.txt]

>1154711591
TCTGCCTCACTTTGGGCATTGGCTTGACCAGTGGAACCATCAATTTGGGGGCCACAATGGATGGAAATTCGGTGGCCGCGCTATCCATCAGCACCGCCAACCCGCCCACATATTGCATTCCCGTCATCTCAATGGTTTCCCTGGACATGTGCATCAAAGTAAACATCAAGGTGGCAGGAGTGGCGGTCAAGGCCTGTCCCACCTTTTATACCGATTATGCCACGAACCAGGTCGCCAGCTACGATTTTCCCTGCATCCAAGTGGGCATGGATGGAGTTAGCCTGATCTAGAAATACAAAT
>27131044
CGACTGGCGGCAAATTACATTTATTTTTTCTTTGTCATAATTGCGGATGTTAAGCCAAATTAATAGATTGGATTAGCTGAATCTGAGTCCAAAAGTGCAGTTGCCACAACTTCATGTAAGCCGTGTTATCTGCGCCATGAAAATTATTCGGCATAAGCACTTCATATGGCAACGAACGACTTTGGGATGGAGAAAATCCTGGTTGCCAAATGCTGGAGTCACGTAAGCGCCGCCAGGATTGCAACTGCAACGCTGCAACTGAAGCTAATTGAAGCTGGCTCAAAGGAAAAAATGTAATGG
>31192957
AATACATCGACGACACAATCTCCGACACGCGGATTTTCACGATTACCTGGAATGTACCAGGAGCCAAACTTTCAGAATGCTCAACACCCCTTCTCAACAAGGGGCTATTATCCCTATCAAAGGGCCTATCCACTGCATCGCCCGACCAGTCAGTATCATATGAACCAACCCCAACCATTGAGATTGCATCATTCCATGTACGTTGATGCGGAACCGTCATTTGAAAGCGTTTTTCCAGCTCCACGATACCAACCATATAACATTAACCCGTCAATGAGACACCATTACTCCTATCCCGGG
>41670605
AGTGTTCGTGCGAATTTAGAGCCAGAAGGTCGACAACGCGTTCGTCGCACAGTAGAAAGTATTGCCATATACCAAATAAATCGCAACAACGACCTGTCGAATCACGCAAACAAACAGCTTCGTTTTTTTTTTTTTAATTTCGACCAGAAACAAACCGTTATTCTTTGGTGCCAGTGTTAGTGTCAAGTGTATCGAGCTGAGTGACATATAGCCACAGCCAAAAAGTGAGACCATAAGTGAGATTCCAAACAGAAGGCAGCAGCAGCCTAATCGCAGCCTAATCGCAAAAAAGTGCAGCTG
>5236617109
ATGTAACTTTGATGCCAGATCTATACTGGAGGAATCCGGTGCAAAATACGGGGAAAACTACAAACCCATGCAATATGAAAACGAGGAAGATTTGGAACAGTTGCCGCTTTCGGCGCGTTCGAACTCCTCGAAGCAGAGTCGCTTCAACATGTCCGAAATGGAGGCTATGCCCATGACCGAGGCCGAACCTGCAAACTACGGCGCCTCAGACGACGAGGCTCCACTCAGTGCCCGTAGTCGTTTCACAACGGCCTCCAATGTCACCACCATAAGCTCTAAGTCAAAGCGTCGTGAGCATAA
>6112330291
TTTTTATTTAATTAACTTCATTGGATTGCCATGTCAGGCAGGACAGGGAGCGGTGGATGGGAGCACCGAAGGCTGAACTGCAAGGCAGTCCGTCGTCAGGTAGGTGGGCAAACCAGCTTGCATCTCCGGCCCTGCCCACATGCAAAAGCCCTGGCATCTGCTCCGACTGTCGTTGTCGTTTTCAGCACCTTGACAATGACTTATTGTCGCCAGCCAGCAAGGAGAAGACGGATATGGAGGAGCAGGAGGGAACCAGGAGGTAGTCAGGAGGTAGCCAGGACTCGCTGCATGCGGAGACAG
>7391509
GATCGGCCCAAACGCTGCAACAACCCAAAAGTGTGTAATTTGTGGCACAAGTCCGGCGTCCGGTACATGAAAACGTGTCAACCATGCCCCGACATTTACCCCTGGACTGGAAAATCTGGAATTCGATCTTCCCGAATCGATAATGAAGTTGAAGAGCCGGCAGCGTAAGACTGGAAATCAATAGTCTCGCGTTGACCATTTGCGGATGGACCATCAATAGGCAAAAGGGACACCTGACAATCCAAGATACTGAAATATAAAAGCGATAAACATTTGAGCTCAAAATACGGAGTTCACTCG
>8237319129
TCCCATTTCAAGATGCACCGGCGCACCACCAAGGCGGAGAAGCGCCAGAGGGTGGCGGATCTCCTCCTGGCAGTGGGCCTGCGCGACGCCGCCCACACCCGCATCCAGCAGCTGTCGGGTGGCGAGCGAAAGCGACTCAGCTTGGCCGAGGAGCTGATCACCGATCCCATATTCCTGTTCTGCGATGAACCCACCACGGGCCTGGACAGCTTCAGCGCCTATTCGGTGATCAAAACACTCAGGCACTTGTGCACCAGGCGACGGATTGCCAAACATTCCTTGAACCAGGTCTACGGCGAG
>9215918273
ATCCCCGTTTGGCAGCGTGGTGGCAGCATTGTACCGAAGAAGGAGCGACAGCGCCGCGCCTCAACCTTGATGTTGCACGATCCGTACACACTGATAATCTGCTTAGACCGTCAGGGCAAGGCATCCGGTTCCCTCTACCTAGACGACGAGAAGTCCTACGCTTACCGCCAGGGCCAGCGCATCCACGTGAACTACGAGTTCGCCCACGACCAGCTGGTCAATAGCTTCGTGGGCAAGCCCAAGTACAAGACCCTTGCCTGGATCGAGCGAATCGTGATCGCCGGACTTGAGAAGGTGCCC
>10177219761
AGGGAAGACAAATATTACCCGCTCCGCACCCCGCATTATGGCGAGGGCTCCGGCCTGGATCTCTTTCTGCGGCTCAACAGATCCTTCATTCGACCTGGAAAGCGGGGCATCAATGTGATGATCAAGCAGCCGCAGCAGTGGAGCGACGTGGTGCGCCACGTGCCACATGAGGCGCACACCAGGATTAGCATAACACCCCGTTTCACAGTCACGGATGAACGAACCCGGACGGTGACTCCGGAGATCAGAAGATGTATCTTTGGCGATGAGGTCGACAATCCGCACTACAAGAATTTTCCA
>11461455
GTTCCTTTTTGTGCGTCGTCCGGTCGGTGCTAGCTGTAATGCTGCTTTACGGACCTCTGTACGGAGCATTGGACGAGCAGCGCGGGACGCAGTACATTCTGTTCTCCATCTTCTGCGCTATGCTGGTACCCCTGGGCTACCATCTGTCTCGATGTGCCAGCGACTTCAGCCACCTGTGGCGGCTGATCAAGACGTGCATTGTGAGCACGTATCGGGACGATGAGGATGAAGATCTCAGCCAGATGCAACATATAGCAACCGGAACAGTTACTGGATCAGGGACTGCCAATAGCACTGCCC
>12165426277
TCAGTTTCATTTGAGACGTTGACGCGATCGCCAGCAAAAAGCAAAGGCAGCTGCCAAAATCGCAGTGAGCTATAAGCTACAACTACAAGTCGCGCATGAGAAATATATTTAAACGGGTTAATCCAATACACGGCCGCAAATCGAACGCTCTTAATTTTGTAGATTTTTTGTTTCGGTCGCTTGCAATTTGCTGAGCGTGAAATATTGCAGCAAGTGAATATTTCTGAAATATCAGTGCGCTCGTGTTTATTGTTGTTGTCGTGATTTGCATAATCTGCAAGTTAATAAACAATGCAAAGA
>13228433857
CTGCCTGGACATCCTGCCCGAGCAATGCGAGCAGGGCGATGAGGAGGAGCTGATGTACAAGCCCTTCCCCGACTGCTGTCCGGTTTATTGCAACCTGAAGCGTCGGATGCAGCGCCTGCGCACCATGCACTTCCGGCACCGCCTGCTGCGCAACAAACAGGACGGCTCAGCGGGATCCGCTGGCGGTGGATCCGCTGGTGGCGACGGTCCCAATAACTCGCTCCTCAGTGAGTTTGTCTACAACAACTACTAGGATGACAGGATGGTTTTGCTCGGCAGGATGGCCAACTAGGACGACGC
>14207427523
GCATTTCACCAGCTCTTCAACACGATGACGAAGGACCAGCAGGCGACACCCATTCCCGAGGAGTTGTACAATCTCACCCAGCTGGCCGAGGTTACTCTGTCCGTTGGTCCTCTGGTCACGGACGAGGTGAAGCCACTGCCACTGTACGCCTCCTCGGACGACGACTCCAACTACTACAGCCACAAGGTCTTCGATCGCAGGAAACTGCGTCGTTGCACAATCTCCGACTCGAATTCCTGCGCCAGCAGCAGTTCCAGTTCCACCTCCAGCCGTCAATCCTCGGAGGACCACCTGGGACTC
>1510324194
CTGTTAGAAGCCTTTAACTACGAGTATCTACTGCAAGGCGGTTCTCCGCGGGAAATCAAACACTTGCAGCAGATATGGAAATCGGGTGATTTCATCTCCTATGACTTTGGGACCGCGGAGAACTTGCAAGTATATCACAGCGTGGAGGCCCTCAGTTACAATATAAGCCAGATCACAGTGCCGATCATATTGTATTTCGGGGAAACGGATGCTATTGCCACACCGGAAGGAGTCCATGCCATATATGCCAGAATGCTGAGGTCGGTGAAGAGTGTGCGGAGGATCAACTCCAAGAAGTTC
>16107826288
AGTGCCAAACTGTCAATCGTGTAGTGCGGTCATGTGGTGCGGAGCCAGCGTGCGCTCGCCTCCCATCATCATCGCCCTCTGAGTGGTCTTTCAGTCCTCTTCAGTCGTGCCACAGCCACAGCCAAAAGTCCACAACCAAAACCAACTCGAAACCGAATCCAAATCCGAAACTGAATCTGCATTTGATTCTGAATTAGAATCTGAGTCCGCAACGAACACTCTGGCAAGCGGAATCGAAGGATTCCAGCGCCAGGACCGCCCTCGACAAATATTTTTTTGTTCTTGTTCCCCGAATTCCAT
>17162712162
GTCATGAAGTTCTCCGTGTCCCCTGTGGTGCGCGTGGCTGTTGAGCCAAAGAACCCCGCGGACTTGCCTAAGCTGGTGGAGGGCTTGAAGCGTTTGGCTAAGTCCGATCCTATGGTGCAGTGTATCATCGAAGAGTCCGGCGAGCATATCATTGCTGGTGCCGGTGAGCTGCATTTGGAGATCTGCCTTAAGGATCTAGAGGAAGACCACGCTTGTATCCCACTGAAGAAGTCTGATCCCGTCGTCTCCTACCGTGAGACTGTGTCGGAGGAGTCCGACCAGATGTGTCTGTCCAAGTCG
>188435748
CAGAGCCACCCTCCAGTCAGATTCAGTCCGACCTTAGTTGAAACGGACACGGAGTTCAGTCGCCACCGTTAACTCTTTCACATTGGACGCGAAAAGCGCGTTCGCGAAATTAGTGAGCAAAATTGGAAAGAGAGCGAGCTTACAAATGAATTAAGCGCCAAAGTGCGGATAGTGATCGCTTTAATAAAAGCATACTTACATTTTAAATCATAAATAAGCAATCCAATCTTTTACAACGAAATCTAAGAAACCGGCATCGAAGTAAATATCTAACAGATTCTGGGGTAACCCCAAAAAAAA
>19155630442
GGTCTAACCTCGGAGGCAGCGGGTAGAAAGCTGGCCAGGAATGGCAAGAATGTTCTGCCACTCCCGACCAAACTGGAGTTGCGGCCTTGGATATTCCTGAAGAGCTGCTTCAGCATCTTGGGCATCATCATACTGCTGAGTTCCATAGCTAGTTTCGCGATGTATTACCTATTTGCAACTAAAACGCCAGACAATGGAAAAGTGGATCCTGAGTTCTTGGTAGCGGGCATCATCCTGCTCGTAACCTTCTTTCTCGCAGGGCTCACGGTACAAATGCAAGGAGATGATGACGAAGACATG
>2062810001
ATTTATACACTGTGTCTGTTTATGTATCTTACTATACATGTCCAACTTAAATCAAAACTGCTCCATAAACGTTCATACCAAAACACCACCTAAACTGTATCTAAAATCCCACACAAGCCAAAACCCGATCTAAATTGAATATAATTAATAAATTCTTGTTTTACTATAATATGAATATGAATAATATGAATATGAACTAAAAACTTTGAAATTATTCTATCTCATCTATGGACTAGAGTGACCATGTGATCAATTGCAAGTGTAACCATCAGCCACTGCCGCGCTCAGGTCACACTGCTC
>2181128539
AGTTCAGCATCAGACTTTGCAACGCACGCAACTGCACGCAAATAACGCGGGCGTCGCAGTCACGTCGCCGCCGACGGCCCACAAACATCAAAAAACGAACAAAACTACAGTGATTAGAAGTTAGGCGAACATTTTCTGGTACGCAAAGAACCAAACAAGAACAATTCGCGAACAGTGACTTTTAAATCAGCTTATAAACTGTAAATTGTTGTTACACATTTTTTCTAAATATTTTGTTGTTGTGAGTGAGCAAAACTTTCAGTGTAAAGTCAAAAACACACAGCCACACATATCAGTGAA
>22191612682
GCTACAATGTGAACCACAGGAAGCGCAAGTCCGGCACTGTCGGCTTCCAGCACCGCCTCACCAAGGAGGATGCCATGAAGTGGTTCCAGCAGAAATACGATGGTATCATCTTGAACACCAAGAAGTAGAGGAGCTCTATCAGTAACCATGTTTTTTAAGAAGAATTCTACAATAAACCTTGGCTTGTGTCAACACGTAAAACCCGTAGTTCTGATCAACATTATTTATCGACAATAGTTTCAACTAAGTGGATCGTGATTGAAGTTATTTGGCAAGAAATCATTGCTAGGATTTCATATC
>2380929122
TCAGTCGATGGAGTGACTGTGGATGCAGCTGCTGTTCTAGGGTAAACAATATCAATCATACGCCACGGCTGCTGGCAGAAATGTGAAGTGTGGGGAATGGAAGGAAGCCTTTGGGAAATCAATCTGACGGTTATTTCGTACCCTTAAGTATATGTGTTTAAAGGAACCCGATATAAATCGGAGCTTTTTTTCTTTAACATGGACCCAGAACGTTGAATTTGGTATTAATGTCTTCTAGTCAGCGCCATTACAAATAGCTAGCGGCTATTGCGTTGCACTCTCTGATGAACTGCATCTGGT
>24223515720
CTATGAGACATCGAACGGAATACGCGTAGAGAACATTGGCTATCTGAAGAAGATCATCGTTCCCAAGACCGAGACCTCCGATGGCCAGGTGATCGACGAACACGAGGAGCTTGTACTGGTCCAGACCGGATCCTACAGCTACAGCGATCCCGATGGCAATCTCATCACCCTGCGCTACGTGGCCGATGAGAACGGATTCCAGCCGGAGGGTGACCATCTGCCGGTGGCACCTCAATAGTTTAACATATGTCCATAGATGTCCATAGATGTCCATAGATGTCCCCTGTAATATTTCGCTTG
>258823335
CTGCCAAACAATCTTAAAAACTTGAGTGTTTCGGCCACTGGTCGGGGAATGGCATTGGCCCAAGTCAGCTACACCTATAACACAAACGTGACCAGTGCCTGGCCACGATTTGTACTCGATCCCACTGTGAATCGGAACTCCCATGCGGACTACCTCCATCTTTCGGCCTGTGCCAGCTTTGTTTCCGTGGTGGGCGAGAACGAGCAGCGCTCCAACATGGCCGTGATGGAGGTTCACCTGCCCAGCGGTTTCGTCGTGGACAGGGATACACTTCCCACCCTGGAGTCGAGTGAGCGCATC
>2611799519
TTGAAGCACATTCGCTGCGCAGCCCTCGAGTCGTGAAGATCGGAAAATCAATAGAAATCCGTAGTGAACAAGTGTCGGAAAGGCCAAAGACAATACCTATATATATATATCCGAAATATTCAGAAAATTCGAAAAATGCTGAATATGGAAAGCGCGGGTGTCAGTGCTGCGATGGCGGGTCTGAGCAAATCGCTCACCACGCCCTTCTCCATCAACGATATCCTAACGCGCAGCAATCCGGAAACACGTCGCATGTCCAGCGTGGACTCCGAACCGGAACCGGAAAAGCTGAAACCCTCC
>273426504
AGTTGAGTGCCTCCATTCCCCCAGAGTAAACCGTTCCCGCCAGAAGAAAGTAAGAAAAGCGAGAAATGCGCAGTGGGCTAACGGTTCGTCCAATGCTGGTGGTGCTTCTAGTGGGTCACCTAGTGGATCCAGTGGCGCCGGCTAACCTACTGACTAGCTATCTGCCCGCCTCCATGCAGGCCTTGGCATACTATATTGACCTGCTGCAGTACGAGCCACTATCAAGCACAACAGTGGAGCCTCCTTTCAGTGCGGATGAAGAAGGTATGGAATCCACCACTGCAAATCCGCGCCCATCCA
>28137826897
CTGAGGTAGAGAAGCCCAGGCATCCCAGGAGCAACAAGCAACTGCCCACCTGCCCCTCGCTCAGTGACATTGAGCGCGTAGTGGAATCCAAGCGGGGCTCAAATTACGACCGGAATATTCGGCAGGAGAGTAGGCGGAAAGGAGCGCCCACCAAGGAGGTTATTCTTGGCTGGACAGAGCCCAAGATCACCGATATGCTCAACTACGAGGGCAAGACAGCCAGCGAGTTTAGGACACCGGCGGAACCGCAAGTAGCCATTGGATGGCAAATGCCTAAAGCACAGCCACAGCCCGTAGTGC
>29113931701
AGGTGCAGTGCGTCGCGAAGCGTCAGCGTGTACGGTTGGCTTTTAAGATTTCAAGAGTTCCCAAAGGCGATCGGAAAAGTTGGCAGTAATAGGGGGAAATTCCACCCCCCGAGCGGGTGACGTTACCCCGTTTCAATATTCAAATATTCAATATAATATTCGTAGTGCTCAGTGCTGGAGAGTAGGGTTCCCGGATCCAGGATCCATTCGGTACTCTTCCCACAGAAGTGGGCGTTCTTCGGTGCCTGTTGCCAGGTCCCCAGATGAACCCCACCCACACAGATACACACACACACACCC
>30153914792
AGCTCTCAACTTTAACCAACTGGAGATAAACTGGTCCACGTTCCGTGGCCTGGAGTCGATGAAAAATCTTCAATTGAAGTCCAATAAAATCCGTGCGCTGCAGGACGGCGTCTTCTATGTGATGCATAAAATCGAGACCATTGATCTGGCCATGAACCAGATCAGTTCCCTTTCCCGCCAGGGTCTCTTTAATCTGACAAAATTGCGCCACCTCAATCTGTCGTTTAATGCCATTTCACGCATTGAGGTTGACACATGGGAGTTCACTCAGTCGCTGGAAGTGCTGGATCTGTCGAACAA
>31166333552
TTTCAGGCCAACAACACCACCAGCCGCATCAGCAGCACCATCAGCAGCAGCAGCACTCGAGCAATGGATCCGTGGTCACATCCAGTGCCTATGGCACTCGGGTTAAGCGCACACCAGGCGGTGGCTCGATCCACTACAACCCAAGCTACACACCAAGTTCTGTGGCTCATGCCGGTGGTGCCCATCATCCGTCAGCGGGCTCTGCCCAGATAATCGCTGCGCCTGCGGCCAGCACAACCACATATCATGCGCTGCCTACGCTGACGCTAGCCCACGGTGGTCCAGCGACTGGCACGGATC
>32229726222
AGCTAGCCAGCCAGGCCCGTCTGGCCAGTTCCTCGATGTCGGAGTCGCCATCCCTGGCCAATCTGCAGAACAAACAGAATCGGGACCAGCAGTACCTAGCCGTGCGATGCAATCCGGGCACATCTGCTCCGCGGGGATCCAACTCCAATGATTCCGGCAGCTTTGGCAAGGCGGAGGGAAACGAGTACATCGAGGACATCTGCCCGTATGCAACCTTTCAACTGAACAAACAGACTTATAGCGAGAGCTCCTACAGCGGCAATGTCTACAGTGGGCCCTACCACTCGGTGCGCGGATCCT
>3310161934
GACAACATTCTAAGACAACTCAGCAGCAGCTCAACATGGCCCACAAGTTCATCTGCTCCCTGCTCCTGATCGCAGCCATGGCTGCCGTTTCTGTTGCAGAGCCTACCAGATTCCGGGGACGATTTTCCCGCCTGCAGTTTGCCCGTCAGGAGCAGGCTCCAGGGGATCAGGCAGTTCCGGCCGACCCCGCCGTGGATATTGCACCTACGCCGGCCTCAGCCCCTTATCCGCCAGCAGGAGTGACACCGGAGGTGCCCTTCGACCTGCCCACGGAGACTGAAGCGCAACCTGATCTTACCT
>34185111348
GGATCGTTTTCAACAAGGACTTTGGTCAGCACATCCTGAAGAATCCTCTGGTGATAACCACCATGCTGGAGAAAGCCGCTTTGAGAGCTACCGATGTGGTGCTGGAAATCGGTCCTGGAACCGGAAACATGACCGTTCGGATGCTGGAGCGCGCCAAGAAAGTGATCGCCTGTGAGATTGACACACGATTGGCCGCCGAGTTGCAGAAGCGTGTGCAGGCAACTCCGCTGCAGCCGAAGCTCCAGGTGCTGATTGGAGACTTCCTAAAGGCGGAGCTGCCCTTCTTCGATCTGTGCATCG
>35229325402
TGTGCCTTGAGTGCGTGCTACTTACCAGCTGGTATATTTTAGACGCATGTAAATTCTAGTACATTCAATTATTCATCTACGGTCACACTGCCGCTTGGGAGGAATTTTTAAAGACGTTGGGTTGTTTGATTTTACGCTCAAACTTGTTTCGATTTCTACTGCGTAAATGCTGCCCCACATACGAATTTATTACATATATCGATAGAGCAGATGGCTCTGCAGCTAACAGTAAATGGAAAGTTCGGGGCCAACCTGAGGAGGACCATAGGACCACTGGACGATCCAGAGCAAGTACGCAAA
>36238413977
GTCTCTCAGGGGAGATGAATGGCGGGGTGTCGACCTCCTGCTCAAACTACGCAAAGTTCTATGCCTCGGCCATGCCGGTCCTGGAGGATGGCCTCTCCTCCGGTCACACCAGTGACACCGAGAACAACAACAACAACCAGAAGAACCTGCAGCAGTCGACGGTCAACCAGGGTGGCCAGTGCCCAACCAGCTTAAGCGGTAGCACTAGCATTGGTGGCAGTGGAGGCATCTCCATGCTGATGGACATGAAGCGCATCTCGACGAACCACAGCCTCAACAGCATGAATAACCAGACCACCA
>37163219721
GAAAACCTTAAGATGACGAATTTAAGGACCTAGAAATAAAACTGCGAGGAAGGTCGAGCAAAACCTCCAATCACTTTCACTCATTGCATACATGAACATTAAAACTGCCGCCGATAAAGCAGCGTCGCTGACTGGGAAATTGTAGTTATCAAAATATCCGACATCAACAAAGAAACCACTGCCGACGAGCTCTACCGCCGATGGTTTAATGAACATCCCATAATGGCAGCGGCACATGAATCGCCTAAAGCACGCGATTCGACCAACGTCGAGACTGAGCGGACGTTTCAGCTGGAGGCA
>38120030453
CCAAGAAGCTGCAAGAGAGGTACGAAGCATCCTTGAAAGTCTTGCGACAAGTGGTTGAGGAGATGAAGAAGGATATGCCGTTGGTGGTCAAGACCAATCCTAGATCTAGATCTACTCCAGCAGCTGACTTGCGTAGAAAGCTCGGATCCTCGTGGTTCGGAACTACGTTGTGCTTAATTGTTTTATTAATGCTGGTACCCCTTCTTCTGCTCTTTGGTCTTCTGATTGCTTTGTTTAGTCCAAAAGTCGCCAGTTGGCTTCTCTGTGCCGTCTTGGTTGCTCTTTTCATCCTGTTTTCCG
>3976531830
GTGGTTAATACAGAATATAACAAAAGCTGAGCACTAAACAAGCAGTAAGTGCAGTAAAATTCTGAATGAATTGGGTTCAATCAATTTGAAACGCCCACATTGTTATTGGCACAAATAGCCACATTTATCGACTGGTAATCCATCTGTTTAACGGGCTCCTTGGAACACGCTCATCATTTGTTAATCATACTTAATGCCCCAAAACCAAACCGCACCTGCTGCCACACCACTCTGCGGCCCCACCACATCGAAATGCTGAGCGATGCTTAGCCGGAATAAATCTACCATAAAGATGCTTGA
>401419213
ATTAACCCATTGCGAGAGCAGCAAGTGGATACGCCTTTATTGTTGTCTAACATTTTTGTCACCGGACCCCTGGAGGTAACTGCTCCAGTTCATGGTCTAAACATAAGCGATGTGGCAATTTTGGGCGAAGATCCAGTGCTGCTGCAATCGCCGCTATATTTCGACACTCTGCATGCTCCGTTTTTGAGAGCGCAACAGAACATCAATGGATTTGACTTTAGGGCTTGGTACGGAGGAAGCTTATGGGCAAGAGGTCGGGAGCAGCAGGAAATAAGCGGGAACTGGCGCGTAAAGAAACTG
>41217918163
AATCAAGCTGTCTAGAGGACAAGGATTGCGGCAGCTGTGGAGCCTCGATTTGCCTGACAAAGACGAAGCGGTGCGGCTGCTCCAAAAACTTTGTGCACAACCACAACATGACCAAGTGCATCAAGGGCTCCGCTTACGGTGACACGTGCGAGCACAGTTCGCCGTGCAAGCTAAACCTGGGTGCCGATGGCAGGTGCCTGGATCACCTCTGCGTCTGCCGTTCGACCCACTACCCCAAAAGGGTAGCCAACGAGGTGGCCAAGGACGAAAACGACGATCTCGATGCGGTGAACAATCTGG
>42911810
CTCACTACGAACATCTTCATGAAGTCCCCGGTAATAACTCTGGCTACCAAAATGTACACCCAGCAACGGTCCACGCCAGTTTACGTCTACAGTTTTGAGTACGAGGGAACATACACTCGATTTGGATATGAGTTCGGCAACTCGCACTATCCCTTCAATGGAGGAGTGCATCACTCGAACGACAACATCTACCTCTTCGCCACGCATCCCCTGGAGGGGCAGGACACTCAGATGTCTCAGAAAATGGTCGATGTGTGGACTTCATTTGCCATCGAAGGTGTTCCCAGAAATCTTAGTCCG
>43244034596
TCAGTCAGTCAGTCCATTTCCCTTTGCACCAAAATTTTGTACTCATTTTTCAGGCATCTTTTGTGATTGAAAATTGATTTGTACAAACTTTAGCTGAGTTCGCCATGTATACCAAAAGGTGTCTCAGTGATGTGCTATGCTACATTGCGCACAGGTATATGGATATACCCTTACCCACCTGCAGAACATACTCCATCTGGAAGTTCCCGCCTAATTTCGATGCGAACAATCAGCGTGCAGGCAGATTGTTTTGGTTCTCCGAGCAGATATTCCCCCTCATGTTCTACTATGCTCTGGGCA
>4411605263
CCAGCTTCAACCGGGAGACTATCGGAAAGAGATTTCTAAATCTAAAACCTATTCCCATTCAACATGAGGATGAGAGCTCCACTGAGGGATCTACTAATCCCACACCCACCAGCACAACAACACCATCAAATAGGGACATCACCATCGGTCCGTGCAAATGGGCTATAGGTCGAAGTTGTCCGGATCCGGATGTCAAGTATTACATTTATACGCGCCACAATCCGATGGACAGACAGTGCCTTCACATAGACGAGTCACTGGAGAAGTCCAATCTGACTGACTCCTACTTCAACCCTCGAT
>45219039475
AGCAAGTTCTGTAGTCTAGTCGGCAAGCCGGAGGATCGCTACAATGTACCCACCGGCTTTGGCGTGCTCTCCGAAATTCCGGAGGCCACGTCCGCCATCCTCGAGTCACGTATTATCACTGCACTTAACAAGTACCAAAGCTATATCGATTACCTGCACATCTCGGACCAGTTCAGTGGGCCCATCCAGCAGGAAGAGGGTGGCACCCTCAAGCAGCCCGAAACCAAGGCCGTGCTTCTCGCAGGCTTCAATTTGCCGAAGCACGCCGAAATGGAGACCATTAAGCCGTTGTTATTGTTG
>46208827175
CCGTGGGCGATCACCAGTCCAACGACGAACCAATAGTTCCGGAAGTGGCCGAGCGAACCGGAAACGGAGCCATGTCCCAGTCCAAGCTGACGAGCAGCTCCGCCGTGAGCACTGTGATCACCACCATCCTGATGTGCCTCGTCTCCAAGCTCATCGTTAGCTAAAAGAGCTAAGAGATACCAGCGACCTACGGGCAGTGCATTTGTGAACCTTAGGATCAACGCTAGCCACTCGAGTAAAGTTTCCAAAATTTTACTGCACGTTGGACACCGAAGTGCTTGAAATTCAAATGTTACGCAC
>47217735736
GATTTGGAAGGAAAACTCGATTGCCAGGCAGTTCGAGCCGCAGGCGGCTAGTCTCTATCGAGCGGCGTTCACTCTGCGCCAGCGTATGATGAATGCCATCCAGAACCTGGAGTACTACATGATGATCGAGATCATCGAGCCCAACTGGCACATTTTCATTGAAAAGATGAAGACGGTGGAGAACGTGGATAACGTTCTGCGTCTCCACCAGGACTTCCTCGACTCGTGCCTTAAGAACTGCATGCTGACCGAGTCGTCGCATCTGAATCGTTCGATCTTCAAGCTCTGCAAGATCTGCCT
>483539475
TGATTGACTCCTGGGGATCCATACCCTCGGGCATCCTTAAGGGTCATCTCAAGGACCTGGGTCACTACGACGAGTGCATTGCCATCGAACAGTCCGCGGCGTCGGGCTCGACTCTGCTGGGAAAGTACTGCCTGGCCAGTCTGCCGCTGCAGCAACTGTTGGGAAACGTTGGCCGGATGATGAATGTCCAGACGGCGGTTTGTTTTCCCGCTTCCTGCTCGGCCACCAATATGGACACACTTCTGCGACGAGTCTTGAAGCAATTGGTTGGCTTGGAACTAAACTCAAACCAGAATCTGG
>4921172029
ACATCAACAAGGGATCACCCATCGACTTCAAGAGCGGCTCGGCCTGCTCCACACCCACGAAGGATACGCTGAAGGGCTACGAGCGGAGCACGCAGGGCTGCATGGGTCCTGTGCTGCCGCAGCGCAGCGTCATGAACGGACTGCCCGCACACCACTACTCGGCGCCGATGAACTTCCGCAAGGACCTGGTCGCGCGCTGCTCCTCGCCGTGGTTCGGTATAGGATCCATCTCGGTGCTCTTCGCCTTCGTGGTCATGCTTATCCTGCTAACCACCACCGGCGTTATAAAATGGAATCAGT
>50124834228
CAGTCGACAACTGACCAGCCAAGCACTAGCATATTTCCTATTGGCCCCTTGCAACAAAAAGCCCCGAAAATATATTGAAAATTTCACAAAAATGGTAGAAGCCAAAACTGTGAAAAACTAAAGCGAACGTCTTGAAGCCATTAAAAAAGCGCGCCTATTCAGTGAATGTGTGTGTGTGCGTGAGAATTGATGTGTAAAAAGAACAGTGTATTGAAATATCAATAAACTATCGATGATCCTTTGAAAATTAAGAAAAAAAATTTAATTTTTTTTTTGTATGTTCAAGTGAAGAAGCTGCAG
>5189019922
ATACCATAAGATTTTAATTTCAAATTCAAAGTGAAATCGGATACAGATGAGAGGCGCAATCTCCAGTGTCAGCTGGACAAACAAGACGACACCACGATAATCAAAATGCGATAAGCAAGTACGCACATACATATGTACATACCCGAATCTTTAATCTTGAACCTCATAAATGGATCATCTGCGCCCAGCTGGCAAGTCAGTTGTTATTCAGCTGGCGAACCGGTTGAAATTCGTGCTCCGCCCCATAACTACAATGGCCACGTACGAACAGGTTAAGGATGTGCCCAACCATCCGGATGT
>525728114
ATCCTGAATTGGCACGTCGGCCTTGCCAGACCAGCGCTCTGGAGTGAATTTAAATTTTAAAATAACGCCCTGTCAATTCAGTTGTAGAACTCAGTAGCTAGTCGGAAAGTTTTCAAGAACTCGGATTACCAACATCTCAAAATTGCTCAGTAAAAACATTCCGGCAGCCTGCAACACGTTGGGTGTTAACAAATTTACATACAAGTTGCAAGCTTTTGGGCGCACGCACCATCGATAAGAAGGTAGTTCGAATAAAATATAACACCTCCTCGCTGCCGGTAAAACTATTTCTTCTGGCTG
>5384736294
ATTGTGGCTATTGTTTTGACAATTGCTCTGTTCGTGGCCGCCCTGTACGATGTGATCTACTCGCGCAGTCCAGGCGGAGATCCCACAATGGCGCTGGATGTGTCATCTCCGGGCAGTGCCACTACGTTCAATAATCCTGGTTTCAAGGAGCCTCGCAGTCGCAACGGCGTTTCGGTGACGGACGCATCCGGTAAGCCCTACAGCGGAATCCGGAATGGAGCGGGAACGGCGGGCAGCGTGGCCTCCATGAGCACCACCGTGACCAGCGTGTCCAATGGATCCACCCTTGACTCGGTGACT
>54165326479
AGAAACTGGGCTTCGACAGCGAAAGCGAGGAGTCAGATGAGTACACCGAGAAGATGATCTTCCACGGCGAACTATCCTACGACCTGGTGGTCCCACTGATCGTCGTGTCCTTCTGCCTCCTGATGATCGTGCTGTCCATCGCCCGAGTGATCTACGTGGTGCTGCGCAAGCGCGGCGAGCGCTATCGCATGGCGCTGCTGGCCTCAAAGAACTCGTTCGTATACCAGAAGTTGAGCGAGGACATCGTGAAGCCGACCAGCAAGGAGCAGAAGGAGCCCAAGCATCTGAAGCAGCCAAAGG
>55140614795
GTTGAATTACGCGATCATGAGCATACTGTGGAGTGCATTGCCTGGGCGCCGGAAGCCGCAGCCTCTGCGATAAACGAGGCAGCCGGAGCAGACAACAAGAAGGGCCATCACCAGGGCCCGTTCCTGGCCTCCGGCTCTCGCGACAAAACCATTCGCATTTGGGACGTGAGCGTCGGCCTGTGCCTGCTTACCCTGAGTGGCCATGACAATTGGGTGCGTGGCCTGGCATTCCATCCTGGTGGCAAATACTTGGTGTCGGCCAGCGATGACAAGACCATTCGGGTGTGGGACTTGCGCAAC
>5669520430
CGTAATATGTTTGAGGATCGGGACTAGACAAGTAGGTGGAAAACGAAAGCTAAGAACATGATCAACGGCCTGAGCGTTGGCGGTGGTCAGCAGGTGGCGCAGGTGACGCCAACAGGTGCTGCAATTAAATTGCACTTTGCCTACAACAACAACAGCAACAACAGTAGCAGCAGCAACATCAGCAACAGCAACTACAGTGGCCTTAAAACATCGGAGACGAAAATGAGGAACAACAAGAACTACACAGGCAGAGCGCTGAAAATAGTTGAGAAGATACCGGGAGCAAGTGGAGTAATCGCC
>5787217913
AGCCTGCCGGGACCAATGGATGAGTTCGTCCAGAAGGCGGACAAACTGTTGGCCAGCAAGCGCATCAGTTCCGAACTGGTGAATGCCATGGCCGATACGCTCAACATCATTTGGCAGGACATACTGAATCTTCTGCAGGATCGTCAACACCTTCTGATACTATGCACACAGTTCCACGACAAGATGACGCAGTGCTTCAGGAAGATGGACCAACTGGAATTGGCCTGCGAGGAAACACTCCATCCACCGGATGTGCCCCGTGTCCAGGAATTCCTGAACAGATTCAAGCAGCTGAGAATA
>5875623
TGCTACAGCCCAGCTGCGTTGGCTGTGCGCTTGAGCGACCAGTTTCCCACAGCGATCCGCTTCCTCAACTTTCCGATGAGCGATCTGGGCGAGCGAGTGCAGCGCCACTACGAACTGGAGGCGAACCGGCACATGCATCCCAATCCCGTGCCCGGCGAGATGGCGGTGGTCAAGAACATCAACCGCTACGAGCGGGTGCACATTGTCAGTGTGGAAAGCAATGTCATGGTGTTGGTGCAACTGTTGGACACGTCCACCGAATGTTTTTCCTACAAAACCAGCCAGCTGTACAGCTGCGAT
>5987722074
CACGGAGACCTTTTTTAAGACAAAAGCCTAGAGAAACTAAAAAAAAAACTTTCGAATTATTACGAGAATCTTCTATATTTGAAATATTTTCAAATTCAAATTTAAATAACTTTATTCTTAATAAACTAATTGATAATTAATTACATAATAGTAAACAATGCTCAAATAGACTGAAATAGAGTCCAAATATATTACGAAAGTAAAATGCAATTAATTCAACATATCATATAAATTAATTAGAACAAATTGCATTTAAGTTATTAAAAAGCAAGATCAACCAAAACAAAGCAAAACAAGCGT
>601252366
ACATTTACCGCCTGGTGTAACAGCCATTTGCGCAAGGCCGGTACAGCCATCGACAACATCGAGGAGGACTTCCGCAACGGCCTCAAGCTGATGCTGCTGCTGGAGGTGATCTCCGGCGAGACGCTCCCCAAGCCCGATCGCGGCAAGATGCGCTTCCACAAGATCGCCAACGTGAACAAGGCTCTCGACTTCATCGCCTCCAAGGGCGTCCACCTGGTCTCTATCGGCGCCGAGGAGATCGTCGATGGAAACTTGAAGATGACTCTGGGTATGATCTGGACGATTATCCTGCGCTTCGCC
>61123119311
CCTCCAAGCACTCGGATCTGGATGTAATTTTCGGAGACAGCAAGACCACCCCGGCATCCTATGGAAATGGCAAATACACCCGGGCCGCAGGATCTATTTCGGATGCCGATATGATTTTCGGAGGGCCACCATCGAACTACAAAACCGATCGCTTCGGGGCCTCCAAAAGCATGAGCATGACCTCCGGCGGAGTGGGTTCCGGAAATGGATCCGGATCCGGATTGGGGGGATATAAGATCTATGATAGCATTCAGAATGCGGCATTCAGCGACTTCAGTGACTCGGGCAGTATGAGCAGCA
>62110322823
AATTTTGTGGCCCCGCTTGTGCTCCATACCAGCAGATCTTTACGCCAGCCCTCGTCCAGTACGTGTGCGATAAGGCCCCAGAAGTGCGCCAGGCGGCTGCCTACGGATGCGGGGTGCTCGGCCAATTCGCTGGTGAGCAGTTTGCGCATACATGCGCCCAGATCATTCCACTGCTGGTGCAGGTCATCAACGATCCCAAAGCCCGCGAAATCGAGAACATCAGTCCGACAGAGAATGCGATCTCGGCGTTTGCTAAGATCCTCAAGTACAACAACTCGGCGCTGAGCAACGTGGACGAGC
>6340913523
TTTACCACACCCAATTGACGCCTCGAGTAATTGCGGAGCTGTTGCAGCAGTTTGCGGTAAAGGAGCTGCACATTGGCCTAACCCAGGGACTGTGGCGCTACGAGACATGGGGCTATCCCATTGTGGAGGCCACCAGCGGTGCCGAGATGTGGGCGTGGTTCAGTGGCGCAAATTTGACCAACCGGGATGTGGATCGCCAGTGGAAGGAGTTGGCCAACGTTTTCTCGGGCGTGTTGTGCGCCTCGTTGAATTTCGTCGACAATACGAATAGCATTGCACCGAGGCACTTGATTCGTCCAC
>646436254
CGTTCGGGGAGCGTTATCGTCCATGGCCATGATGTACGTTAGCATCGGCATGATGGTTGGCTTTACATTAGCCTCGTATCTCCCGTACTATCTGATGCCGTGCATTATCGTTGCTCTGCCGGTGGTGTTTATGTTGTCAGTTATTGGCTTATCGGAGACACCGCAATATTTGTTGAGACGAGGGCGCGATGACCAGGCCGAGAAGTCTTTCTACTTCTACAAGAACCTGACACCACCCACTTCCTCCGACAAGGAAGCTTCTCAGCATGACGCAGCTAAAATTGAGTTTGACACATTTCG
>6510674169
CAGTGCACAGCGCGAATCTGCAAGACGTGGTGCGGATTGCTCGCGAAAAAATCAAAATTGCTAATTTCAATGCAAAGGATTACGATGAAATCGCTAGGCAAACACAAATGGATATCAATTAGAGAAACGTGCAATCGGAGTGCAAGTTGTCAATTTAAACGGGAAAGCGCTGTGGAATCTGGTTAAAAATATACGAAATATGTGAAAGGCGATGAAAGAGGAAAGCCAAATATCCTCACGGAAAATAACTCATTAATAAGTGACTTGAAAATAAAAATCTCTAAATTATTTCATAAACAA
>662728971
GAGCCCGCAAAAAACCCAAGGCCTGTGACTTGGACCGCAACGACCGCTTCTGGATGACGCACAAGGGCAGTCCATTTCCCACGGTGGCCGAAGCCATCCAGGAGGAGCTGGAATCCTATCGGAACTCCGAGGAGGAGATCAAGCGCTTGAAGACATCGATGGGTATCGAGGGCGAGTCGGACATTGCATTCTCTTTGGTCAATGACACAACGGCCAGGCTCACCAATGCCGTCAATTCGCTGCCCCAACTGATGGAGAAGAAGCGACTGATCGACATGCACACCAAGATCGCCACTGCAA
>67186117093
AACCAATCTGGCATCTACTACGATGTGGACTACGAGCCGTCCGGGAATGGGATCGGCAACTCCAGCGTGGACCACCTGTACGGGTCGCAAAATCAGTCCGTGACGCACTCATCAGGCCACAGCCACATCCCGGGACCCCAGGGCATCCCGATGAGCACGTACACCTCCGGGCGAGCTCCCAGCAGCTACTACATGAAGTGACCCCTGGCCGAAGGGAACCCGCAACCCCAACCTTGTACATATGCAATCTAGATCTAGAGGAGACTAAAACACTTTTCCACTGCCAGTCCCCGCGGCGAC
>6854731023
AGCTAACTTAATTGCCACAATCCAATAAAATCGCCGAAAAAACAAAGGTTTTTGACATATTTCCAGTTTTGCAGACGCCATTTTTGCCACCGCATATAACAATACAGAACTCAATAAAACTAGAACCACCCCTCGCTCCGTCAAGTAGATCATTTCAGGCCGGACAGCCCGGCTGACTCACAGACTGGACATGCTAACCAACAGAACAGAACAGAACAGAATGCTCTCTATAACGCAAACAACCCCTAGAAGTTGCAGATACCACCACCGCCACCACCACCGAAACTCAGCTCTTGTGGA
>6981527433
TTTCATTACAGCCTGGTATGGTTGTATGTTTCGGGGCTTAGTACCCCTTCCAATAGAATTGCCGCTGTCTAGCTCGGATACTCCTCCGCAGCAAGTGGGATTCTTATTGAGTTCTTGTGGCATAACTGTAGCTCTTACCTCAGAAGCTTGCTTAAAAGGTCTTCCTAAATCAACCACCACGGGGGAAATAGCAAAATTAAAGGGCTGGCCGCGCTTGCAGTGGTTTGTGACTGAGCATTTACCTAAGCCGCCCAAAGAATTCAATGTTGGTAATTTACGGGCCGATGATTCGGCAGCAGC
>7025612804
AATTCTTCACAACTCTGCAGGGCATCTTGCAGGAGCTGGACGCTCCCTTGGCGGCGTGGTCGTCGGTTATCTGGGCGTCAGAGTATTCAGTCCACATCCCGTCTCAGCCATGATCGACACAGTTGGTGGCTGCAACGTGCTCCTCGGTATCATCGCCATGGCTCAAGACGTGGAATCCCTATACGCAGGTGTCAAAGCTTTGACCTGCGTGGTGCGAAGCAATCGCGCCGCTCAAGCCGAGATGGACAGAAAACGATGCTACCAGACATTGGGCATGTTCTTTAAAAAGAAAAAACATCT
>7199313834
ATCAACGATGGATTAAACCGAAAGATCCTGGGCCCCTATTGCGGCAAGAATCAGCCGGAGGAGAACTTTGTCAGCGAAACCAACTACCTGCAGTTGCACCTGTCCACCGATGTGGACAGCATGGGGCGTGGCTTTAAGTTCGAGTATCGAGCCCTGGCCACCGGCAACGATAAGTGCGGTGGCGTTCATACCCGTTCCGGCGATCATATCCGCTTGCCGGTGCACGACGACTCATATGCCGGCGAAGCCACCTGTTACTGGGTGATAATGGCGCCGGCAAACAAGGCCATCCGCCTCCAC
>7219618031
TATTGGTGGCCATGACTCTTTGGATGATAACTTTCTGGCCGTGGCCACACAGGATATGCACGAAACGCTCAAGGGAACTGCCAAACTATTCAACAACAGCAATGATCTTAATCGGCACTTTAATCTATACAACCAAATCGACAAAATGACCAACAATGCTCAGATCCTGGCCCGAAAACTGGAGACCACGGAGTTATAGCACCAAACAGTCCCCCCCCCCTCTTATTTATGGCACTTGGATTAAGGATAGCTTAAGTTCAGCTTGTAGGGACCATGTAAATATATCGAAGCTTAAAACAC
>7314672673
CACTTAAGAAGCAATATAATATTTGTTAGCTGAAAGTGCCTTGCTAAAATTTGACTTTCTAACTCCTCTTAGTTTCGAATATTTTCCAGTGCAACCACGAAGTTAACCGAAGCATTGATAAAGCCCATGTCTATGGCTATCGACTATCGCTAATTGATTGAGTGCCTTGCACTTGTCGACTCGAAACCCGCAGACCAAACGACGTAATTCCCCCGACGCGTCTAATATTTTCGCCACTTTGGTGTTGTGTTGTGTTGTGCCTTACACTCTCTGGCAGTTACATAAGCCATCTATCAAAGA
>7423196213
TCGACGTACTGCAGCTTAATGCAGCAATATGCGATGGACTGCAAGAGAAATGTTCAGGTGGTGAACCTCGATCCGGCGGCAGAGCACTTCACCTACAACCCGCTGACGGACATTCGCGATCTAATCCACCTGGACGATGCCATGGAGGACGAAGAGCTGCACTACGGACCGAACGGCGGCCTCATCTTCTGCCTGGAGTTCTTGATCGAGAACCAGGAATGGCTGAAGGAACAGCTCTGCGGCGGCGAGAACGAGCTGATGGTGGGCGAGCCGGATGATGACTACATCCTGTTCGACATG
>75123911502
CACGATCCGGAGCAGTGTACGCCTGGTGGCGAGGATGGTAACTTCATTATGTTTGCCCGCGCCACTTCGGGCGACAAGAAGAACAACAATAAGTTCAGCACCTGCTCGCTGAAATCAATAGAGCCCGTGCTGAATGCCAAGGCGCGTTCCATGAAGGGCTGCTTCACCGAGCCGCAGTCATCGATTTGCGGCAATGGCGTGGTGGAGCCGGGCGAGCAGTGCGACTGCGGCTGGGAGGAGGACTGCAAGGACTCGTGCTGCTTTCCCATGTCAAGGCAACCGCGTCTGGATGAAACTCCG
>7623706100
TGTGTGTGTTGTGTGTAGGGGGAATTTGTTGATAGATAGAACGAGAAAAACAGTCGCAGCAAAACAACAAAGACGACGCAAAACAGTCGAATTTAGTTTTCAATATCAAGTGAAATCATTTCGCTTTGCTCATCTGCCATCGTCGATCAATATCTTGTGTACTCAAACGACGGGACTCTGCAACTGAATATCGCTGAAAAAAAGCATCTAAAGACCAGTGAAAGTGTAACTATATAAAAAAAATACAATCACCAAAGCACAAATCTTCAGCAGCAATGACCACATATCAAATGAACTTCA
>7723941056
TACCGCCTGAAGGAGTTGCTGCGCCAGGAGGAGCGCGAGACCGACGCCAAGCGACTGAAGGAGTTCGTCGAAGATTACGACGATGAGCGCGACGATTCTCTGTATTATCGCGGCCGCGAGCTGCAGCAGCGACTGGCGGAACGAGTGCGCGAGGCGGATGCCGATTCCAAGGATCGCGAGAAGGAGGCCGAAGAGTTGGCCGAACTCAAGTCCAAATTCTTTAGCGGGGAATACGAGAATCCGTCGCTGGAGTTCGAAAAGGCGCGTCTCGAGATCGAGAAGCTCTACGAGCCGCGCATC
>784312559
CGTCAAACTGTGAAGCAAACCTGGCCCTTGTAACGGACTTTGTTACTAATTACTCTGCTCAAACAGAGATTCATTCGACCGACACGTGCCGGACATTGAACCCATCGAAAACCGCGTATCGGGAAAGAGCAAACACCCAGCCCCGCCCACTCCACGCCCCCAAAGGGAGCTGATGAGGCACTGATGGCCGACAAGGGGTCAGATTTGCATTTGGCTGTGTAGAACAGAAATCGAACGAAAAGAAAGTAGCGAGCGCGGAGAACATAAAATCGTATTTCCAGTTGGCCAAGTTTTTGGGCA
>7950624172
CTTGGACGGATTATGGTGAATGCCTTCGACGATCTGCTCGATGAAGAGAACACAATCGACTCGACGACGAATTACCAGTCGGAACTGGAACAGCCGCCAGTTCTACCCAACTACCCATCACATCCGCACCATAAACCGCTGCAGGACGATGCTCAGCGAGCCAACGAGATCGAGATGCATCGCCTCCAGATCCTGCTGGAGTCTAAGAATAATGAGCTGCAGAATGTCAACCAGGTGGCCAACGCTGCGCACAAAAAACTGGATGACTTACAAAAGCACCTATCCATCATGCAGGCTGAG
>802539076
GCTCTCCGAAATTTCTATTGTATTAGTCAAATCCATTCATTTTCAACAATAACTTTAAGTAGTCCAAATTTCAAGTTCATTTCAAATGCATAACAACAGCTGTTTAGAACCCATGGACAGGACCAAGACTACGAAACTTCCTCAGCTCAAGTCCAGCGTTACTCCCTACAGACCAAAGCCGAACCTAATCCGTAGTGATTCCCCGAAATTAGAGAACGATAAGCGTAATGGGCTGGACTTGGAGCTTCTGGATAATCCAGAGATACCGAGCGTAAAGCGAGTACGATGGGCTCCGATGTA
>81237914897
TGGCTTTTTGCAAACGTACAACTTCCTGAGAAATGAGCAGCAGCTGGACGCAGTGCGTCGCAATGGCCTGTGGGGCAATGTGAAGCTCTTTGGCAAGCTGCTGTTCCATCGCTACCTGAGATTGGGTCCTCTCTACTTGGTGGTGATGGGCAGCGTGGACTTGGCCTTCGCCTACATCGGAGACGTTTCCGTTTTCCACATCAACGAGAGATTCGACGAGTTGTGCCCACAGCACTGGTGGAGGAATCTACTCTTCATCCAGAACCTCTTCGATCACCGCGAAATGTGCGCCAATTGGAG
>8215441753
ATCGTCTTTGGACCTCGCAGCGGACGAGACGAGACTCCATAGTTTCTCATTCCGTGCCAGAACACGAGTCGCGTATTTGGTTATTGCCCCTCACTTTTCCCCAATCGAACCATTCAATATTTATATTTACGCAAGTGCTTTTCGTTCGCGTCGCGAGTTTTCCTCGTTTGTTTACCTCTGATTAACGCTGTGTGTGTTTGTTTGGATCCTATGTAAATGCATATGTGTGTGTTAGCCGGTGGCTTAAGCTCGAGTTTTGAGTTTTCCATTTTAGAGACTGCAATATTGCAATTGCAAAAT
>83148136880
GCCACTGTTCTTTTTTGCGGTAGTCAGACACGGTCATACAAATCCCACAATATAATGTTAAATTAATCATATTTATACTTATCTTCATTTAAGTAAAGCGAAATATTCGATTGACCCTCGAAGTAAACAACCCAGGTGCTCAAAAATGAAGCTAACAAAGTTAGATTAATCGGTGTCTACGAATTATCTGGAAACACAAGCATTTCCCGTCATCTAACTCAAACTGCCCAACTCGAAAAATCAACAATATTTTTGCATCGGGCCAAAGGTGCATTAAAACCGGAGCCTCAAGTCTCGGGC
>84126236081
CCAGCGCAGAGTACTTGACGAAGATCAACAAGAACAACTTCAAGCCGCCGGTCAGCGAGCATGTGAAGGACATAGTGCGTCGGAACTTTACGAACGAGATTGAGTTCTATCAATTTTGCCGCCAGAGACTCCACAAACAATATCTGGCTGCCCACTTACCACAGCGGATTATAACAGACTCAGCACATCTGCCCGGCCTGATTGGCAATTGAACTGTACTCTTCACAAATCACGAACAAATTGTAGGAACAAATATGATAAACAAAATCGTACTCGAAACCTGTAGTCAGCTAAGTTCCC
>85666258
TTGGACAGAGCCACGTGCCGCGTGTCGGAGCCACATCGCATGAGCCCCATCCAAAGGCGGCAAGAGCGCGTGGTCGATGAGATGAAGCGCTTTTCCCGCGAGCAGTACAAAATAAATTTTGTGGAGCTACAGGTTCCGTCCGGTCACCAGAATCCTTTACGCTACAAACCGAAAATCTACGAGACTTCCATGACCCAGGAGCAAGCGCATCTGCTGCACAACATCAGCCGAATGCAGACACGGGAGCAGCAGCCGTGCGACGTTTTTCGGCAAAACGAGATCGATTGCGGGCTGATAAGC
>86141416882
GGTTGTGGGCTGTACTTTACAGTGTTAACTCTGCGCTGACATACACACACGCACACACACATCTGCCAATTAATCGCCACTAACTCACCCAAGCAATAGCCACATAAACTACTAAACGCAACGCCTAACAACGAGTGTAATCGCCTAATCGCAAGAGCATCCCCATTTCTTCTACGCACACAGATCAGTAACAGGATCAAGAGCAAGGTAACCGTCCAACACTACATGTCCTAAAACTAGGAACGGTTCTCCAGCCCAAGGACTTATCGAGGACACTATCCAATCCCAGTCAATCATGCC
>87241726736
ATTTCTTTCCGCCTGGCATAGTTCTTCAGAGCAGAACTTTCTTTGACTCCGGAATTTATCTAGTATATCATTTGGCCATTTTGGCCAGAATCGCATTGAAGAAAGATGACCAAGGGAACCACTAGTTTTGGAAAGCGCCACAACAAGACGCACACCATCTGTCGCCGGTGCGGCAACTCGTCGTACCATCTGCAGAAATCGAAGTGCTCCCAGTGCGGCTATCCTGCGGCCAAGACCCGAAGCTTCAACTGGTCCCGAAAGGCCAAGGGTCGCAAGGCGCAGGGAACGGGAAGGATGCGG
>88212120163
GTTAATGACCAACAATCCACACTTCAAAAGGCCGGCGTTCCCGGCTTCTATGTCACCGAGAATCCCAAGGAGATAAAAATACAAATGTTCCTGTTGGACTTCATTTTGCGTTTGAGCCGGCTAAAATACGAGCCCGGCAAATAACAGTTAGTCCACAATCCGGAGAACACAAAAGACTGCACTTGACTTGTTCAAATTAGAATATTAAAGGCAATTAAATTATAACCCTGATCAAATGTCCCAGCTGTACGATCAATTGTGGCCCCAAGAAACCTGTAGCGCTGCGCAGTTTTAATCAGC
>89176810424
ATGTGGATGAGTGTTCAATGAACAATGGTGGCTGTCAGCACCGATGCCGAAACACCTTTGGATCCTATCAGTGCAGCTGCCGCAATGGATACACATTGGCTGAAAATGGACACAACTGCACGGAGACGCGTTGCAAGTTCGAGATCACCACGTCGTATGGAGTGTTGCAGAGTCCCAACTATCCGGAGGATTATCCAAGAAACATTTACTGCTACTGGCATTTTCAGACCGTACTGGGCCACCGGATACAGTTGACATTCCACGACTTTGAGGTGGAGAGCCACCAGGAGTGCATCTACG
>90193719345
GACTGGGAACCGAATAATAAATCTGCAATTTTTGTGAACGACTTTCAAAATCCTCAGGCATTGGTAGAGTATCTCAATAAGTTGGCGGATAACAAAAAGCTGTACAATTCGTACCGCCAACACAAACTAAATCGGCGTAACCCCATTTCCAACAAAAAGCTACTCCACAACCTTGTCACGCGCCAGTACCACATAGGCGATTCTTCTCCGGGAGCATCACTCTTTGAGAAGTTCGAGTGTGCAGTGTGCTACCATGTAATCAATACTGCCAGGAACGTGAAGGCCGACTTGCGTCATTAC
>91161927186
GTGACGCGCTGGCAGGCGGGAAATTCCCCGCCCAATCAGGAGTAGGAGTCCGCACACTGCAGCTAATTAAAGTTTAACAACGGTCAGGTCGGAGCCCATTAATTGCAACTGACACCTAGCACAGTGGCTGCCAATTGTACGCGGACACAGCGCGGCTGGTGTTTGCGTTGCATTTATTTTCTTACTTTTCATTTTGTTTTCAATTAAGTTCGATGCAAATAGAGCATATGGCTAACGGGAAGCCTCCGCTGCCATATATCCTGCATAAATACGCAATATGTGGCCTGTGTGTGTGTGGGT
>925556185
CTTTTCAGTTACAAGTTATTCTGGCACGGCATACATAGGGTGGTCCTCTCCAGATTATCTCACGCACAAGCACCTACCTATCTGTACCGGTTCGACTTCGATTCGCCCAAGTTGAATCTGATGAGGAACCAGCTCTGCGGCGATGACATCAAACGCGGTGTTTGTCATGCGGATGACTTGGGGTACATTTTCCACAAGCAGGCCCAAGCGAAGCAGCCCCTTGACTCCCCGGAGTTCCTGACCATCCAGCGTATGGTGGGCATATTGACCACGTTTGCCAGGACCGGCGATCCCAATTGT
>9397233344
GCAGTCAGCATTCATCGCGTTCGCGCCAGGAAAAGCGTTCGGAAAACGAATTTCGAGATATTTTTAAAAATATCACTCATACGCACGGGAGAGCGAGTGCCTGAAACGAGAGTGAGAGTGCACTGATATTCAGTAAATAAATAAAAACCAAGTTTTGTTTATTCAAAATCAAACGGAGAAAGTGTTTTAATAATGCCTTTCGAAGTATATAATCATGTGAAATCGGCTGCCAGCAGCTCATTAATTTATAAATAAATATATTAAATATATTCTGGCGTGTGTGTGAGTGAGCAGCATCGA
>94161616166
CACACTGATCGAGGAATGGTTTCCATGGCCAACAACGGACCGAACGCCAATGCCAGCCAGTTCTTCATTACCTATGCCGCCCAGCCAAATCTTGACTTGAAGTACACGCTCTTTGGCCGTGTGATCGATGGATTCGATGCCCTGGATGAACTGGAGAAACTGCCCGTCAATCCCAAGAACTATCGTCCCCATGTGGACAAGAAGATCAATGGAGTAACTATACATGCCAATCCTTTGGCGACGTGATAGAGATAGAGACAAAGGCCAATCGTACGCTTAAAATGAAATATATTTATAGCA
>95170914977
TGTTCAGACAAACGATCATGTTGTCCTTAAAGAGTCTCCTTACACAGCAGAGGTTGTCAACTATTACGAGATCAAGAGCCACGGTCCCAGTACTTTAGAAAATTTGACTGTGTCCCTCTATATTCCCGTGGCCTATAAAACGCCTGATTCTACCAATGTTAAACATATCGTTACATCCAGCCCAAAGATACAGTCCAAGTACGCTCATAAGATAATGCCTATCAACTTCATCGATCAAAATAACGCACTGGCCAACAACTTCGCGATAGATCATGATCAGAGTACTCTGCTCTTTTCCGC
>96111312839
AGTAGAGAACGTTAACTCAAAGTGCAAACATGGTCAAGTTAACTCTATATGGTGTGAATCCCAGTCCACCAGTTCGTGCCGTCAAACTCACTCTGGCTGCCCTCCAGCTGCCCTATGAGTTTGTAAACGTTAATATTTCGGGTCAGGAGCAGCTTTCTGAGGAATATCTAAAAAAGAATCCAGAGCACACGGTGCCAACACTGGAGGATGATGGTAACTACATTTGGGACTCGCATGCCATTATCGCGTATCTGGTGTCCAAATATGCAGATTCGGATGCCCTGTATCCCAGAGATCTGC
>97167916498
AGGGAGAGAGCACTGTAAATTACATGTTCGTGCAGGATAAATTCAACTGGACCATTAAGGACTTCAGTCTATTCAACGCATCCCGCATCGTGATCCAGATTGTGGGCAGCATCGTTGGCATGTTGGTATTGCGCCGCGTTCTAAAGATGTCTATCGTAACCATGGCAATGCTCTCCCTGGCTTGCTGTGTTCTGGAGAGCACGGTTCGAGCCACAGCAGTCTACTGGCAAGAGCTGTATCTGGGCATGACGCTGGGTATGATGCGTGGCGTCATGGGACCTATGTGCCGCGCGATTCTCT
>98254011774
CGGTCTGCGGTTCTGGGCAACAAGATCGAGATGGAAATCACCGACCTGGTGGAGAAGAACTCGTCGCTGCTGCGCCTTGGCTTGCACCTGGAGTTCAACGACGCCCGCCACCGAGTGGCCGCTCACCTGCAGCGCAACATCGACAGAAGTAAGTTGACCCTAGGGATTGACAGATGACCCGGGCGGTTACTTTCACTCCCGGCGATCTGCAGGCGATCAGCGTTGGTTTCGCATATAGTTCCACTACTGCTCCCTTCGATAGGATTAGGTATATTTCTTATTGACTGAGTTGCCTCACTC
>99179019499
GAGGGAGCGAGCGAGAGAGCGCTCTGGCCAGCTAATAGGAGTGAGTGAGCCGGCGAAACCGGTTCGCATGGGGCAGGTGACAAGGCTAAGAGAGAGCGAAAATCGATCAGTGTAAGGCCGAAAAGACACATCTTCTACTCTCATCTCTTCATGTCACTGTCACCAACTGCTGTCACTCACTCACTCGCTCGCTCGCACACACTTCGCCAGCTACTTGTGGGATCTCGCCCTCTCGCTCCCGCACTCGGACCTCTCTTTCCACCGTGACAGTTCAATCGGCTCTCGCGTTAACTCTCCCCG
>100181328356
AGTCATCCGTGCACCTCGGGCTTCCTAAGTCCGCCCACCTCGGCCAGCCGGCGACCTTCGGTGATGTTCAACGAGTACGTGCTGCTCCACACGCCGCCTGCCCTCAACGCAGATCCGGCAACGGCGGGCACCACCACAACGGTGGCTCCAACAGTCGCAACAGTTGCCGGCACGGCGGCCGCCGCAGCAGCTGCAGCAGCGACAGGATCCGGCAGTGGCAATAACAACCACCAAAATGGCGGTGCAAGTGGAGGAGCTGGAACTGGGGGAACCACTGAGAAAAGCAACATTTTCTCAACG
>10119339859
TGTATCGAAAAACATCGTCCAAAGTTGCAGCTCTAGAAATTGCTGCTTGCAAGCGAAGCAAAATAACAAATAAACAATTAGTGCAGCGATATCAACTGCTCGCGATTACGTGGACCAAAGCGAGGGCGGCAGCGCCAACTAGTGCAATAATCCAGCCATCAATTTTGGGGCCCGGGAAACCCAGTTAAGAATCCCGCACACACACTCGCACATGCAGCCGCACACAGGAGACAACAACCACACACACAGGCGCAAGTTGTAGGAGCACCAGAGGCAGAAGAAGAAGCAGCAGAAGGTAAG
>10212173407
TCAGTTAAGTTCAAAGCGTCGCGCTGTTCACATCGAAAGATCTTTCGGGTGCATCCCATAGATACAATATCTTATAGAGCGCAGTTTCCGTTAGTTTGATTCTTCTTTAGTGGCTATTACCGGTGTAGCCCCTCTCGTTAACCGTAACACATAAATTGCGGCTTAGAGCGGTTTTCTTTCAGTAAAAAAAAACATCGTATTAGCCAAAATAAGCCACATGAGTTATTGGTATCGGAATTATACGCCCAGTTGGCTGCAGCGATGGTGGCCAAATTCACAGCCACGAAGAGTGAATCCTTT
>103135713287
GATGTGCCGCCGGTGATAGCCACGCCCCACTACTACCTGATTACAGTGCAAAGGGACACGGTGTCTTTGGTCGCCGCCTGCAAGCAGGAGGTGCCGCCGCTCTTTGTCATCGAGTTCCTGCATCGCGTGGTGGACACCTTCCAGGACTATTTCGGCGACTGCTCCGAGTCCGTGATCAAGGACAACTATGTGGTCGTTTACGAGCTGCTGGACGAGATGCTCGATAATGGCTTCCCACTGGCCACCGAGAGCAACATCCTCAAGGAGCTGATCAAGCCGCCCAATATCCTGCGCACCATT
>104105819186
GCTTTCCTTCGACTGCGATATGTATTGCGTGTACATTATCGACGTCTGAAAAAATCACGCGTGCTGTATATCGATATTTGTCATGTACTAAATACCATTCCTCGGCTAAATTAAATCGCAAAATTGCGTCGAAACTTGGGGAAAAGTGCTGGGACAGGCAGCTGAAAACTAAGCTAACGGAAAAGCATCGTGAGGGAAAACAGCGAAACTTTGCGAGCGGGAAATTTTGGAGCTACAACCTAGAAACGGCAGTGCGCAAATGTAAAATGCACGGAATATTCGCATGTGCAGTGTGATAAT
>105158023748
TGGCAAGGGCGCTACAATTTGGGCGCTCTCTATTTGTTGTTTGCGAAAAAGAAATAACCAAACAATATTGGCCACTCTGTGTGCTTGTGGTGCTGCTGCCCATGTGTGTGTGTGCTTGTGTGGAGCTTCGTGCTTGTGTGTTCGTGATGCCACCCTCCTCCACTTTTTCAATGTTATTTTGAGGGTCGCATTCGTTGTTGTTGCTGTCGCACGGAATTGTTGCACCTGCCACTGAATCCTTGAAATCCTGGCTTGCAGGTAGCTCCCATTGGCGGTGAGGATGGCGGACATAGTGTACCC
>106206230993
GGCCCAGTTGTTCAGCTGTTTGGAATTGATATGTCCGAAGTTCAGTTAAATTGACTAGGATGCGGGTGCGGAAATTTCCACTCGTTAAACTTACATCTTCCGCAGTCACAAAGAAATTCCACGGGGTCATGGTACCAATGCCCAACAGGTAGAACACGAGGTAGGTGAAGAGTCGTCCACTCTCGGGTTCGTTGGACACCAAAACTACCTCGTCCTGCTGGCGTTCCATGAGACATTGCTCATCCGCATGGTGGTCCTGCGGACGAAAAGCGGGAACGAAGCTGCCCTCCGTGCCCAGAA
>10716569523
GATTTGGTTGCAGGAGATCCAGAGAGGCAGGCCGCGGTCTTGAACGGAATCTTCGATGTGTGGGTCGCCAGCGATCAGTACAAATTTGTGGTGACCGAAAAGCTGGTCACGGGGTTGATAATTGAGCCCATTAGCGTTGTGCGTTGGATCTTCGGCCCATCGATGCGCAAGGAGCTCACCAAGATATACATTTGGGAGCTGCTCCACTCCGCTCTCCGCCACCTGAAGCGTGTCCAACAAAAGATCGAAGTCGTGGATGTCGATGATCCAAGTGCATGCGATCCTGTAGTCAAAGGCATT
>108115620657
AAATGCGAACCCACTGCTCGGCCGGAGTGGCGAAAGTTTTCAGTGGACCCGCAGATCACCACGCTGGAGGTGTTGTACTCCCTGCTGGCCAAGGCCTTCGATGTCAAGTCGGACTTCTCCATTAAGTACAAGGCCTTTGATCCGGCGGGCAACGAGATCTACCTGGCCGTGCGCTCCGACTGGGATCTGGATGCCGCCTTTCTGAGGATTCACAACATTTCCATTCAGACGGCCTCAGAACCCTGCCTCACCCTGCAGATCGATGTGAAGCCATTTACGGTGGTCAGGGAGTGTGAGACC
>10961813608
CATAATTTAATTCGAGGAGGAATCTGGGAAAGCGCAATGCCCGTACAATCCCCAATTGAGATCAGCAACCGTGCCATCGAGCACATTGACGATGTGGATCCACTAGAGTACCATGGCCATTGGGAGCCGGTGGGCGTGGCCCGGGTACAGAACACAGGCACCTCCGCAATGGTCACATTCAGCAAGCGAAAACAACAGCCATACATAATCGGCGGTGCCCTGGAGCAGGACATGTACGTGTTCGAGCAGCTGCACTTCCATTGGTCGGACTGCGATGAATCCGGCTGCGAGCATACACTG
>11014869282
GTTTCTCCACCCTCTTCTGCGACAGCAGCCGGACGACTAGTCGAGTACCACACCCAGCACGTGTCGCCCAGGAAAAGAATCCTGCGCGAGTTCGAAAAGGTGTCGCTAGAGGACAACGGATGCGTAAACAACGGCAGCGGTGGAGCTAGTAGCGGTGGTGCTGGAGGAAAACGGAGTCGAGCAAAGGGAACTTCGACATCGTCTCCGGCTGGCAAGGCGTCACCAATGAACTTGGCGCCACCCCAAGGAAAGCCAAGCCCCAGTCCCGGCTCCAGCTCATCCAGCACTTCGCCAGCGACC
>111132328177
GACACTTGCAGCGAGGTCAACGTCCCGGCAGCGTCGCATCCGGAGCCGGAGCTCATCATCAGCTGCCACCGGGATCAGCGGGATCAGTGCCATCGGAATAATCTCCAGAGGGAAAGCAAAGTTATCACCCGATCACAATCATCGGCGTCGACCGCGCGGCATGCTCCAGTGCATCAACTGAAGCAGCAGCAATCTCTGCCCACACCTCTAACACAGCAGCCCAGCCACAATTCGCACCACAATCCCCAGACCCCCAAGTCCGTCTCCATTCTCGTCTACAAGACCTTGAACACGGTCTTC
>11268322895
GCTCGCCAACGGTGCCTTGTTCTTGCTGCAGGCCCATGACGACACCGAGATGTCCCAGTGGGTGACCTCCCTGAAAGCCCAGAGCGATTCGACAGCGGTGGCCGCCAGCAGATCCCAGACTCTGCCCGCCACCTCACAAAAGGACGAACCAAAGCGCAGATCGTTTTTTACTTTAAAGAAAAAGTAAAGTAACAGCCGTAACGCAACCATAAGCAAGAGCAGCTAATTAAAACAAATAACAAATAACATGAAATGATATAATACAAATGCAAAACGACAACAAATTATACAGCAAAAATT
>11353223353
GAGTCTTTAGGCGCCGAAAACTGAAGTCCATCCATCTGGCAGCCGGAAACTGCCATAAGCACGGATCCGTTAAGAATGCAGCTGCAATGGCAATGATTTGATTTGTCCGTGGGATGGTGAGGTTCTTAGGATAACTTTGAGAAAGGATACCACCTCGACATCCTTTCAAGAAACATGCGACTGACTCACACAAGTGCCAGAAGCAAAATAAGATGCATTCTCACGGATACACTGAGGGGATATTAACTTTGATATAACTTAACTTTGATATGATATATTATAATAATATATTAATAACAA
>114228215847
TTGAATGAGAATCACAATCGAAAGCGGAATCACACAAAAACAAATCAATCTTTGCATACAATAACAACAAACAAAATATTTTAAGCGTGAGTATTAAATCCCAGAAACTTACGAAAAGTGCCACCGAAAATCGCCCAAGGATCCTCGCCAGCTGCCGCGATGGGCAAGCGCCTCCAATTGGAGCGCCCGACCACGGATCGCAGTGCACGCAAGCGAAAGCGTTCTGCGGTCAAGGCCGCCGAGAAGCGCCAGCGCTTGAGTGGTGGTTCCAGCAGCGCCAATGGCTTCGAGTTCCATGAG
>11514762802
TTTCTCTGAAGACGTTCCATACCCGCTGTCATACGTGTGCATCGTATTTCGGCTACTATACAGTATTGCCCTAGATAATTTTGAGGCTCCAAATCTAAGCGGCATTATTACACTCTTCAGCGATCCTCCGACAACTTTGCGATCGCCGAGTAAAGAGCTGGCGCCACCCGTGCATCCCAGCCAGCTGAATCTCACGCAGCCCAGTCCGGAGCCTAGAATAGTGCACCCAGGTGTGGTTCTTTGCATGCTTCAGCTGCTCCCCGCCGTGGAGTACGACATGGCTCCTTTACAGGCGGTGCA
>11686710824
AATCTATCTATCCAGTAGGCTGGTGTTATAACATTCACTATCTTTCTATATCCCTCATTCATTTTAGCTAAATCATCCAAAGAACATAAATAGATGTAAAATATATCAAATACAGTTTATACATTATTGTGCTTTTGCGTTTATTGGTGCAACTCGAGGCCAACGAAAGTTTGTTTCGGTGAGTAAAGAGCCTTTGGATGAAGATGGTGCGCCCAATTCGTCGCAAGGGAATCGAGGAGGTCTATGGTTCCAAAATGGATTCCTTGCATCCGGTAAAGTCGGTAGCGATATCCCATGCAG
>11743613019
CGCGCCATGAGGGAGCAAAAGATTGAGCTGCGGGAGGTCGGATCTGAGTACTGCACCGGCTCGGAGTACGACAATGCGAGTAGTTCCGGCGGAAAGACGCAACCCAAGACAAAAAGTTGACCCGTTACGCAGCTCCAGCATCCTGGCAACGGCATTGAATCCACAGTGGGCCAGAACCCGGGACACAATGACCTCACCGGTAATCAGCGCCGACACCAGAGTGGAGGAACAGCCTAGGTCTACCAAGTACCAGAAGCAGCTTTGGTTTAGTTCCATGACTCGTATCCTTATGTAAATTAT
>118178429596
ATGCAATCCGTATCGACTTCAATATTAAATGTTCTCCACTCACACCTGCGGGATCAGCGACTGAGACAGCTGATGTGCCAGAGAGAGACAACAAACCGCTGCCGACTCCGCTGGGAATCCGGCAACACACAAATGCCATTAACTAGTTGGTGGCACGACAACTTTTCACATTTTGGCCGCTGGGCATCCATCCACAGGACACCTCAGTTCAGCTCAATTCGGCCGAGGATGCCGCTGGAATGCCATAAACACCAAGCGGTAGTCGGGAGTCGTCATCATCATTACCATCGTGAGCGGCAT
>11983529147
ATGCGGTTCCATTTAAATATAGCAAACAGTGGTTTGCTTGGGCTTCACTTGTGCCCAACAAGAAGTGCTTTACCTGAACAAAATCCTTGTTTCTCTAAGGCTGGAGCTGTCATTTGAAACCTTACTCTTCCTTGGAGGCGCTGGAGGGAACGATGTCTGCTGGGAGCACTTCGACCTTGAACGCTACCCACACCTGAACTTCAATGCTAATCAAAGTATCTACCTTAAAGGAAGAGTCAGCAGGAAAATGCTAGCTCTGGTTTGCCTGGATTCTGCTGAGGAGACAAACTGAACTACACC
>12019145951
ACCTGTGTCAAGACTTACAAAGGAGACGATCCGGCTAGCAACCGTCGTATGATGGTTCTTAAGAAAGGAATCAGCTTGAACTACCAACATCATTGGATTGTGGACAACATGCCGGTTACATGGTGCTACCCACTGGAGAACGGCAAGCAATACTGCGGAATTGGTTTTCCCATGGGTTGTCTAGTTCGCAGTGATGGCGAGGGTTGTCCCATCAACTCTATATATAACCAGCCAATGCATTATTATCCATTCAACCATGTGGATCTCGAGATTACTTATCACAGTGGACAGTCGGAGGAC
>12198314386
CTAATTGCCAAGGTGAATGAGGAGCTGCCCAACCTGGAGCCCAGCGAGGAGACCAAACAGATCGAGAGCCATTACAAGAACACGCTGGCACACATCCGCAGTCGCATGGAATCCAATGACTCGTCGCTGGAGGTCTCCTTTGCGGGCATAACTCTCAATTAGCCCAGCGCACCCACTTTGGATAACCCTGGGAAGCATCCAAGCGCTACTAAAGCCCTGCAGGAGGATCAGCCAGGCCCGTTTTTATACAGCTAGTTATCAACTTGCTCGTAGACCGTTTAGACTTATTCAAAGCTCTGC
>1221284939
AATTTCGATTGTTCTGATGATCTTCGTGAACAGCGGCGGCGGCGGTTACGCCTGGATCGAGCATGCAGCCTGGAACGGACTACACTTGGCCGATGTCGTCTTCCCCTCGTTCCTCTGGATCATGGGCGTGTGCATACCGCTCTCCGTCAAATCGCAATTGTCGCGAGGCAGCAGTAAGGCGAGGATTTGCCTGCGCATACTGTGGCGATCGATAAAGCTGTTCGTCATCGGCCTGTGCCTCAACTCGATGAGCGGGCCGAATCTGGAGCAGCTGCGCATCATGGGTGTGCTGCAGCGATT
>12321028706
CTCAGTCGTCTGTCAACTTGTCGTAGGCGCGGATTGTCGCTCCCGGGAAAATTTAGATTCGGATGTGCGTTGCGTTGTGTTGCGGTGCGGTTTTCACTGTTTGTTTACATGCCAAATACTTGCGTTTTGGGGGACGACGGCTGCTCCATTTAATTACACAATAACTAAATTTTTGTTTGTTGTTCATTTCGCTTTGCAGAGCACTTCCGGGGAGCTAAACAGCTGGACACAAGGGACGTTTATGAGTGCGTGAAGTGAAGTACTTGGCAGATACCAAATGGGTGCCGTCTGAAATCAAAG
>12464732934
AATACCAAAAGTATCGAATCAACAACTGTTACCCAATTTATTAATAACAACAGAAAGAAGCCAAAGCAAAATGCTGACCCGCGTGTTCCGCCTAGTGCACGACAGGCGCCTGAGTGTGCCTGTCCTGCGTTGCTTCCACCACGAGTTCTCCAAGCCGCCACAACAGGCAGCGAAGGGCCAGGAAATCGAAGGCAATCCCGAAAAGACTTTGGTTGCCGGCGTGCAAGACAAGTACAAAATATTCCGCGATGAGGAAGCCACGGAGATTTTTGATGTGGAAGAGGCACGCCACCAGGAGCA
>125178336525
CTTTGATTTGTCTGTTTCAAATGAGGTTTAAATTTGAATAACCTAGAAACAACTGATGACAACCAAAATTTGTGAATATTTTAGTAACAAGAACAGGCACACGTACAAATTATTTTCGCCCAGCCAACGAAATTGTTAGATTCAATTGTGTATATTTTTATGTGAACAACTAGAGGGCATTGCGATGGAGACTTTGCCGGAAGAGTATGTAGCCCATCGGGATCAGGAGCTGTTGGGGTGCAAAGTGGGCCGTTCCTCTCGACGTCGGCATGACCATGATGCCATGGCCGCTGCCCATGT
>1267629456
ATTTCTGATCAAACTAACGAAATTATTGAATGAACTATAATTTAGTGCCCAAGATTTTCCTGCTCCAGTGCAATTTTCGCGTCTCTGGCCTTTTTCCATTCCCAGTCCATATTTATTTCCCTAGCCAGTGATTATTATTTCATTTGGCTGCTGCTTTGGGCCCTGTGCAAAATTCGCTGCCTTTCATAATTCTGGCGACTTGTTTGTTTGAATTGTGTGCAATGCTGTGTTTCGATGTGGTGGGTGGCTGGATTGGATTTGCTGGCATGTGGGGCAGATTGCCATGTTGCTGGCGGAGCG
>127114225887
GAGCTCAGTTGATTTCAAATATGAAAAGTCTTCAGTTTTCTCTGTTTCTAGTCATATATATGACTTTATTGGGAGTTTTCCTGGGCGAGGCAAGAGTTTGGATGCCACCACCGCCACCCGGACGCAATCCTTTCGATATGAGGCCATCTCCATTTAATCCTAGTAAGGGTTAACTAGTGAATAAAACTATTATAATTTAAACCAAATAAAACTATAACTGTTACTGTATCAAAACTCTAACCATAATTGAATTTCATAACATCTAGAGTATTGTGAATCCTTTTTTGTGAGTCCTAGACA
>1282993105
TTAGTAGCCAGTTAGTATTTTATTGGGGCGGTCACACTGATCCGTACCCAAAAACAATCAACCGATGCGAAAAGCATAACAATTCGAAAGTTTAAAATTCGGTCAAGATGAGCGCCTATTATCGGCGCGCGGCGTTGCGGAAGAAGAGCCCAAGCCGAGGGTCATCCTTCGAGTTGGAGATGAACGAGTCTGGCTACACATCCTTCCTGGCGCTGCACAATTCCACCGCGGAGACGCCATTTTTATTGGAGGACGCTGAGGGCGAAAACTGTCGCAATGCATCGAATACCACAACATTCT
>129175124388
AGTGGACATTGTTGGCGCACGCGAAAAACCCGTTCCCGAGGACAGCAGGCACCCTGACTGGCACCCCACAGTTTGCAACACTTACTCCGACAACAGCGTGCTAATTGGTGGATTGCCGCAGGCCCAGGTGCTGACCAACTCCATTGTGATCCAAACATTTCCCAAGCACATCGAGGATGCCATTGCAAGTCAGCAGTTGCCAAATTCCGTAGACAAGAGTGTCCGGCATGCGATTCTGGCATCCCACGTGCTTGATGCAGAGCAAGTCAAGCTGCCCAAGGTGAGGCTACCGGAGAGGCC
>130178022554
CTGAATACGTTGAGGTTGATGAGTTTGAGAAGCAACCCAACTCAGAGCAGAAGAAATGGGAGGCTGAACAGCTGGCTTCGGCGCGTTTCCATTTCGGCGCGAAAGATGCCAAGGCGGAGGAGGAGTATGAGCTGCTACTTGACGATCAAATCGATTTCATCCAAGCCCTTACCCTGGACGGAAGTCGAGAGAAATCATCTAGCCGACAGCCCGAACTCACGGAGAAGGAACGCAAACGTTTGACATTGGACGAAACCAGAAGATCACTGCCCGTTTATCCGTTCAAGGAGGATCTGATTG
>13194428352
CTATGTTCGTTTCTCACAACAGTCATATTTCAGCCACACTGGAAACAATATTGCAAGGAGTCTACATTTCTTAAGTGACTACATCCACTGATTGTTTTCTGTGCATTCGTCTTAGTCATCGACTTCATGTGAAATCGAACATCAACATATCTGAAAATTCCCCGAAAATCGTCTGCGTCACCTAAAAAACGATCTGGCGAAAAGCAGATACATTTATACATCTCTCGATTTATTGCTCGTCTTACTCGTGATTGAACTATCTGGCTTTGTCAAGTATCCTGTGGCTCTTTTATACATCGT
>132152113165
TCGATCAGCAATGATATCTGGTGGTACTACATGATTTCGATGTCCTTCTACTGGTCACTCACTGGCACCCAGTTCTTCGATGTGAAACGCAAGGACTTCTGGCAGATGTTCATCCATCACATGGTCACCCTGCTCCTAATGTCGCTCAGCTGGGTGTGCAATCTGCATCGCGTCGGTTCGCTCGTCCTAGTCGTTCACGATTGTGCTGACATCTTCTTGGAGGCCGCCAAACTCACCAAATATGCCAAATATCAGAAGCTCTGCGATGCAATCTTTGCCATCTTCACAGTGGTGTGGATT
>13361432205
CCCATTGTTGATACTCGCGGCGCCCGCGGTGGAGATTGGAGCGATGATGAGGACACGGCCAAGAGCTTCAGCGGCGAAGCTGAAGGCGATGGTGTTGGAGGGAGCGGTGGTGAAGGCGGCGGCTACCAAGGAGGAAATCGAGATGTGTTCGGAAGGATCGGCGGAGGCAGAGGAGGAGGAGCTGGAGGTTATCGAGGAGGAAATCGAGATGGAGGGGGCTTCCACGGTGGACGTCGCGAGGGAGAAAGGGACTTCCGCGGTGGAGAAGGCGGCTTCCGCGGTGGACAAGGCGGCTCCCGC
>13419912101
ATTCGAGAGTTGACCGCGCTCAATCGCGTTTCGGGCCAATTAGCGCAACGATCAGAAGTAAATCCTCGGCGCAGTCGACTACGATGAAGGAGGCCAACTTGGAGGATCAGTATGCCAGTTTTCCGGAGATCAGGCGACCGGAGGTGCTGAAATTTCTGGACTGGATCCACGCGCAGCCGCACATCTCGGATAGGTTTTCCGAGGGCGAGGCACTGCACTTCTTTCACGCCTGCCGCTACAGCATGGAGGTGGCCAAGCAGGTCCTGGACACCAATCTCACGGCCCGCACCCACCTGGAGG
>13513221396
AACTGAACTGATGAAATGGCAATGGGGAGCACTCACCCACAAGTGGAGTATTGTTGGACAGCACTGGCAGGAGCTGGGCGAAGTACATGAGGAAGGCGGCGATCACGATGATGAGCAGGCCGTTGATCATGATCTTCTCGCCGCCCATGTGGGGAGGCAGCCAGAAGGCTGAGAGGGCCAGGATGACGATGCAGGACGCGGGTGTGTAGATGACGGCCGTGTACATGGAGGAGCGCCGCTGAGCCGTCAGAGTGTACTCCATGTAGCCGTAGTAGTCCTGACTGACAAAGTGGGCTCGCG
>13611851665
GTCGAAGTTCAATTCGTGGACATCCAGAGTCCCACGTACTCGAAAAACAAGAAACCCTGCGAGTTTTGGATTCGCGGTGCAGGTCGTGGCATCCTCGAGAGTCCCAAGCACTCGCTGGCTCCCAATTCCACGTGCCTGTATCACCTCCAAGGGCTGGGCGTCTTCAAGACCTTTGACCACCTGAGTTTGTCGCGCAGGACGAGCAGTCAGTCGGGGATGCATCAACCGCTCTCCCGGTTCAAGGTGTGGATTTCTGTTCTGAAGTTCAACTTGGATCCGGAGTTTGGCCAGATAGATGAG
>137203138253
ATATGAGACGCGTAACTTCGACAAGTCAGCCAATAATACCACCAGCAGCAGCAGTGAACTTGGAGCGGTCAAGCCATTAGAGTCAAGTTTCTCGCAGATGACCCTTAATACCGATGGCGGTAAGATCAGCATTGTTGACCAAGGCTCGGAGCGACTCACCTCGATGACCCAGCGTGTGATGGAGCGCAAGTCCTTCACTACAACAACGGAATCCCGATCGGAGACGAAGACGGAAAAGCACAGTTTTCGATTGGATTAAGCGTTCCAATTGAAGCAATTCTAGTTGCTTAAGTAAATGTT
>138110037452
GTAACCGAGTTGTTTTCAACGGTCCTAGTGATGCACCTGGCCAACACCACCAACGTGGTCACGCCAAAGAAAGTCTTCTGCATTGTCGGCATCGCCCTGCTGCACATCCTGGCCAGCAGTTTTGATCAGTTCTTCATGAATGTGGTGCGCGGCGAGGGTTACGCCCACCAGATAGTGCGAGACATCGGGTTCATGGTGCCTGATCTTCTACAGCTCTTCGTCCCAGTTTGGCTGCTACGACAGACACGTCGCGAATGTTATACCACGCGACCCTTCCACCGAGATCGGAAACTCCATCGG
>1391187857
CCGTCAGCGAAAAGAATGGCCCGCAAACGCAAAACCAGCAGAAATCCTCTCCGCCACACAGCACGTCGCCGCACAGTGGATTGTTGGGAAGCCTGAGCACCACCGCGTCATCCACTGCCACATCCGCCACGTCAGGTGCACCGGTGGCCAGCGGCAGCAGTAGCCCCGAGGCCATCTCCGCCGACGAGCAGACGCAGGCGGCGGTGCATTTGGCTGCCGCTGCCCTTCAGCACCACCAGCAACAGCAACAGCAGCAGCAGCAGAACCCATTCCAGCAACAGACACAGCCCGAGATCGCGG
>140188714
CTCCTTCATAGTGGTCACCCTGCTTGTCATACACTTCTTCTCGGATCTGCTGAGAGCCTCCCTAGGCGGCTACTACAACCAGGATGTTACACTTTCCCAGCTGGTTGAGTCGCAGAACTCGGACTACGCATGGTTCCTTAAGCTGCTGGTCAATTGCTTTGGTTATAGCTGCGTCTTTGTGCCGGGCTTCTTGATCTACAAATATGTCGGCAGGATTAACTACCTGGAAAGAGGCAACAAGACATTCCTGCACAAGGCTATCAATATGTGTATCACGGGTAACTCTGGATACGATCAGTT
>141202912033
CACGCCCTGGAATATATGTTTTAGCAGCTGTCAGGCCCCAAGGAGTAAGAATCCGAACCCAGGACAACGAAAGGACCTTTGATGCCCCACTTGCATGAGGACATAGATCGCGATCGCACACACTCGGACATCGCTTAGTGACGCAACCACAGCCTCCCAATGAAGATGGCATCTCAACGCTTCTGCCTGCGGTGGAACAACCACCAGAGCAACCTTCTGTCCGTCTTCGACCAGCTGTTGCACGCAGAAACCTTCACAGATGTGACGCTGGCCGTCGAGGGGCAACACCTGAAGGCACAC
>14224256388
ACCAAGAACTCCTTGGCCCAGCAGTCTCCAAATGGGATCGCCAAGAAAGTGCTGCCCGCTAGCAGCTACAGCACCGTCCAGAAGACCATTCCCTTGGAGCAGCCGAATCTGCTGAAGTACCACGTCCTGCCGCTGGAGGAAACGCTGAACCGCTTCATGACCACTGTGGAACCTCTCCTGACGCCTGAGGAGTTTCAACGGCAAAAGGGAATCACCTCCGAGTTTTTAAAAAAGCAGGGACGCGAACTGCAGCTGCTCCTGGAAGAAACCGGCAGCAAGGAGAAGAATTGGCTGGCCCAC
>143106336276
GTTTCTCAAAATTAATCAAAATTTGGTTGTGAAAATGTCGAACGCTAAGCTGGACAGTAAGGTCGTTCAGAACCTGAAGGACGTGGCCCAAAAGCTGCGGATCCACTCGATCACCTCGACACAGGCGGCCAAGTCGGGACATCCGACGTCCTGTGCCTCGTTGGCCGAGATAATGACGGTGCTGTTCTTTCAGCAGATGCGCCTAAATCTGAAGCATCCTCGCGATCCTTCCAGCGATCGATTGGTTCTGTCCAAGGGACACGCTGCACCCATTCTGTACGCCGTTTGGGCGGAGGCTGG
>14483934291
TAACATTGGTAAAAACTGGTACGAGTGCTTCGCTGGGGGAGCGCATGCTAATATCATTATGGACCTGATAAACACTCCGTTCCCCGATCTTCAAATGGCCGCCTTGTCGTTCTTGAAAACCATTTGTAAGTACAACTGGGGCATTGTAGCTCTAAAGAATACCGGCGGTGCTGTGGAGTTCCTTCTTTCGCGTCAAAAGGATCTGCACAGGGACATTAAGTATATGAAGTGGCAAATTATGGAGATTCTGTCCGCTAGCGCTGAGTTTTCGCCCACCGAAACCATCCGTTTCACGGCCTA
>14563619992
ATTTGAAGCGAACTTCGGCCAGCAGACTGTCATCTTTTCGTTCAAATACGGCGGCATGTCGGACTTAGCACAAGGCCCACCCAAGGTCACACGCAAGGCGAACCGCATGGAGATAATTGTGTGATCCGCGACAGAATCGAAACCTGATCGTGGCAGCTCTTCGAGTCCGCTGCTATCATCTTCTTCGCCTTAGGCAGAACTCGTGTTCGGCGGAACGTATCCAAAAATTGTCGCCAGTCATCATGCAATTGCAATTACCATTGCTTTTTGCGGTGGCCGGGGTCAGTCGACTTTTATATG
>146136229891
CGTAGCAGGGCATACGGGCTTAGACAACCAACTTTATACATCGATTTCCACCATTCTTTTTCTGGTGCAGCTGAAAAATAACCGTGCGCAGCACAGGGCACAAATAAAATGAACACACGCTCATTTGTTAGGGGTTGCTTTTTTCTGCACCGACTGGCATTTTCGGTGCCTTAACGCCACAAAATAGGGGAGCCGAAGTTAAAGTCACTACCAAAGATACAGAAGACCGATATGGGTAAAGATGCTAAGATACAGATACCGCGGCAACGGCGCATTGAACTTTGCTCAACCCAAAGGTTC
>147211022472
ATCTGGACATCGTCGCTCTGCATCTCCAAAGCCGGGCTACAAGAGTGATTACAGAGACAAGCCGTACAACAAGCCTAGTGCTCCCAAAACGGAGGCAGTTGAGCCTCCTCCCCCCGGATTCGAGCCGTTGCAGCTGACGGATGAAGACGGCTACAGGAACAAGCACCCGACCAGTTCGGAAGCATCACAAAGCAGCAAGGGTGATAGCAGCAAGAAGAGAGGGGAAAACAGGCACGAAGAGGCGCCACGAAAGAGGCACAGGTCTCGCAGCATTAGCAAGGAACCGAAGCCGAATGACAG
>148251518353
TAGTTAGCACACCACTAGGCGAAGCGCGCCGGCAAATAAAATTGTTTTCATAGCCTTTCCAAACAAATCCGGAACAATGGCGATGCAGAAGTTCTTCAGCGTGCTGCTGCCGGATGTGAAGCGGGAGCTGCGCCGCGGGATCATCGAGTGCTCCAAGCGGGGCCTCCTGCACAGCACCAAGTGGCTGGCGGAAATGCATCACGGACTGGCCGATGTGCACATAGACAATGAGGCGCCTGATGAGGATCGCACATTCAGCGAGTGTCAGCTGGAGGGGATTGCGCCGGAGGAGTACAGCGA
>149209414599
ATAGCATACGTCCGATTTGCTTGATGCTGAATCCAAACTGGCAGGTATATGTGGACACCATTAGATACTTTATTATAACCGGCTGGGGTGCCACCAATGCATCCGAAGTGAGCGACAAGCTGCAACTGACAAGAATTCCCCAAATCGATCGATTCACCTGTCGCTACTGGTTTGGATACATGGTTGATCGTACTCACATTTGTGCGGGCGAAAGTAAACATTATGTTGGCAAAGGCGATTCTGGAGGTCCGCTGGGCAGTATGGTGGATTATAAGTACGCCAAGCGTTTCTTTCAATTCG
>15088024707
TGTATTTAGTGTGTTGTCCCTACCAATTTATTTGAGAAACAGTGATTGTAAGAAGACACCGGGTCAGTAGACCCTCCATCAAGCAGCTTTCCGTCTACATATAGAGTCCGGCTTTTTGGCGGGCTCTCCCAAACAACCGTGCTTTTGATAAGGAATGATCCGAAGGTAGATAAGGCTAGTATACTCCAATCACCTACACTTGCTAGCCCAATTAATCACTGGTAAATTAGTTTGGGAAGGTGATTTACTTGGCTGAATGGTCAGTGACATTAAATGTTGAGTAAAGCCCCTTTGGAAGAA
>15114239636
CTTGCTCCTGCACCCAAAGAACTGGATGATTACGAGGCCGCCAGCGTGTTGTATGCCGGATTGACGGCTTGGTCGGGACTGTACATAACTGGAGGCCTGGGTGGTCCATGTGGAGCCACAACAGCTTCCGGTGGAGGTGCCCACAAGCGGGTCCTAGTCCTTGGCGGCTCCGGTGGCGTTGGCACATTGGCCATACAAATCCTCAAGTCCCAGAAAGTACAAGTTTTGGCAACCTGCAGCGAAAATGCCATTGAAATGGTTCGCAATTTGGGAGCCGATTTAGTGGTCGACTATAACAAC
>152151036343
ACTCGGCCGGCCTGGAGACTTACGAGAAAAAGCACAAGAAGCAGAAACGCCATGAGGACGACAAGGAGCGCAAGAAGCGCAAAAAGGAGAAAAAGCGTAAAAAGAAAAACCAGAGCCCCGAACCGGGCGTGGGCTTGCTGCCCGGAGGAGCGAGCTTGGGCGGAGCAGCGGGTGTAATGGGAGCCACTAGTCTGGGATCGCTGGGAGGAGGACCTGGAGGACCCGGGCTGTCCAGCCTTAGTGCCAGTATGGGACCTGGCGTTGTGGGGAACATGAATAGCTTCTCCTCATCGATGCAGA
>15353540106
CAATTATGCATTGGCTAGAGGCGATTTGCAGCAAGCTTAGAGTGCCAGCGAGCAACTGCAACACATAACCAAACCATCAAAGACTTGTTGTTCATCAACTCCAACCCCAACTCCAAGTCCACCAACACTGAGCCACCGCCTCTTGCCTCCAGGAGCATCACCAGGAGCATCAGGGCAGTCCCAGCTGGAGGAGCAGGAATCCCCCCGCGGCGGAGGAGCAGCCAGTCTGGAATGTTGGAACACCCCCAGCGGTTTGTGCGCAACATCCCCGACTCCTCAGCCAGTTCGCAGCAGTATCCG
>15433513397
ATATTCCCAGAGATATATATATTCGAAATTCGAATTGGCGAAGTGAAGGGTGTGACGACAGACGCACACACACGCACGCACACGAAAACGCACTGAAAAAACACCGGCTAAAAGGCAGACAAAAAGGAGACGAGAGAGCGAGTGCTAAATAGAAAACGCGAAAACAGGATAATAATCAGCAAACTAATACTATAAAACAAGCAACTAAGTGACATCTCGATCTCGCCGAGAAACAACAAAAACAACAGTTACAACTTCGGCAACAGCAACAAAAACAGCGCCAGCAGCAGCAACAACAAC
>15513556484
GGTTCTTTGAATGGAGCAGGCGCCTCTCTATTCGGCATTGGCTCAGATATTGGAGGTTCTATTCGCATTCCCAGCTTGTATTGCGGCATCTTCGGTCACAAGCCAAGTGGAGGAGTGGTCTCCGTCAAAGGACACTTTCCCAACTCATTAGATCCGAATATCGGACACTATCTTGTGGAGGGACCTATAACCCGATTCGCAGAGGATCTGTCCGAGTTACTTCAAGTAATGGCGGGCAAGGAAAATTCATCCAAACTTCGATTGAATGAACCCGTCCAACTGAATCAGATTAAAGTACAA
>156117715994
GTGATTCAGGGATCCTACTCGTACACCTCACCGGAGGGCACACCCATCACAGTGCGCTACATCGCCGATGAGAACGGATTTCGAGCGGAGGGCACGGGGATTCCATCTAGCCCTCAATATTTCGCAGGTGCCCAGCCCTATCAACAGGGCTTGCTCAATCCCAATTTGAATCCATACCAGACGCCCTTCCGCCAGCTGCCACCCCCACTGCCCAACGCCCCCTTTCGTCCCCAGCTTCCAGGACAACAGCCGCTCACTCCACTGCAGCAACAGCAGCAGCAACAGCAACAACAGTTGCAA
>15749340029
ACTAAATCAGCGCCGCTTAAGACTTCGACGCCATCCTCTACAGACCTATTCAGCAAGTTCTCCGCCGCCATGAAGTCAAAGTCTGCCGAGGTCAAGGGCAAACTACTAGACATTATCGTGAATCCCAGTGCAAATGGCGGAGCCACGGCTAGCGGCACCAATGGTGTGCCATCGGCGCCGGTGCAAGAGCGCCATGTTAGTGCAAAGGAGCGGAACGGCAAGCGCTACCGCAATGTGGCACCTGTGTTCAGCATCGACGATGAGAACGAGGATGCCTTGGACGGGGCGGGGGAGCGGGAT
>15837929131
CTCTATGTCCCCTTGAATATATTTGTGGCGCTGGTGGGTGTGGTGATTTGGAACGAGAGCAACGAAATCGAGTTCTCCAGCGACGGCGACCTGACACTGCGAAATTTTTTGAACTACCGTAGCACCAAGCTGGTGCTGGATCATCCTAACGATAATGCCCAGCTGCTGACCAAGGAGAACTTCGCCGGCGGTGTGGTGGGCAAGGCACTGAAGGGTCCCATCTGCACGTACGAGTACTCCGGCGGAGTGAGCATGCAGCACAGTCCTAACCCGGCAATGGTGGCCACAACAATGGCCCAC
>15916913457
CAATACCCAAACTCCAAGATGTGAGGGCGAGTGTGGATGCGAGCAGAAATACAAATGGCATAGATTACTCGCCTACGATCCTGATAACGATTGCAAGGGCATTTTTATGGATTGGTTCCTGTTTCCTTCGTGCTGTGTCTGTAGATGTAATCCCTAGATTACCTGACTCTGAGCAATTAATACATAAACAATTGATAAATGTAATTGAGACAAGTAATTGTAGGTAGAATGCCACTGAATGTATTTTAGTTGTTGTTAAGTAGACCTTACGTAAGCCCTAATCGGTAGCTCTAATTATGA
>16015412293
GCATGATCCCACACAAGACCAAGCGTGGCCAGGCCGCCCTCGCCCGTCTACGTGTGTTCGACGGCATCCCATCGCCCTACGACAAGCGTCGCCGCGTCGTCGTGCCCATCGCTATGCGTGTGCTGACCCTGCGCTCCGACCGCAAGTACTGCCAGGTGGGTCGCCTGTCGCACGAGGTCGGCTGGCACTACCAGGACGTGATCAAGAGCCTGGAGCGCAAGCGCAAGGCCAAGCTCCGTGTCACCCTCAAGCACAACCGCGAGCTGAAGAAGCTGACGGTCAAGGCGCGCGAGAACATCG
>161207123649
ATCATTTATGTTCCGTTTTGAATCTTGAAATGAAAGTTATTATTTTGCTGGCTCTCTTCAGCCAGATTATCCTGGAAATTGTTGCCTATGAGCATAAAATCGCTCACAGGAAATGTGGCGAGAACACTTTCCCAGATTGTTATTCATATTGTAACAAAGGATGCAAGGATAACCCAGTCGACTGCATTCATTACTGCGAGAAAGGATGTGGATGCATCGAAGGCTCAATAGTGAGAAACAATGGAGGATGCCGAAGAATAAAGATTTGCGACAAGGATGATGATTCCCTATCCGTTGAAA
>16218769149
ATCCTCGAGCCTCAGAAGATTTATATGCCCAGTTATGTGACTATAAACATGGATGCGGATGAGAAGTCCATTCAGATTGTGAACATCTGTTTGGCTCACGCAAAGAATGCGTGTAAGAAAATCCACGACTTCCTTTTCGTGGCATCGAAGATCAAGTCCGTCAGCCTTTACAAGAGGGATGATCGTTGTGCCTACTTGTACGTCCATCACAACTCAGATGATTTTCAAATATATTTTCCCTCCACTGAACGACGACAAAAGTTCTACGATATGATCCTGGAGATGACTGCAGATCAGGTG
>1631077527
GATTAGTTGTTATTGCACTATCAAAGGGTGAATAGCGATTGAGGAGCATACGAGAAATACGGAGGCCAGTAGTAACATGTTTCTGGTCATCGGCGCAATCCTGGCCAGCGCCCTCTTCGTGGGCCTGCTGCTCTACCATCTAAAATTCAAGCGGCTGATTGACCTCATCAGCTACATGCCGGGTCCTCCCGTGCTGCCGCTGGTCGGCCATGGCCACCACTTCATCGGCAAGCCGCCGCACGAGATGGTCAAGAAGATTTTCGAGTTCATGGAGACCTACTCCAAGGACCAGGTGCTCAA
>164232216975
GAGAACCAATAATGTTAACAACGGGAAACTGCAGCCATAATGATGATGACGGGATAAACAAATAAATGCTCAATAACCTAATTGCGTGGCAAGTCATAGAAGCGAACGATGATGGTCTAGTGCCAAACGCTGTGTAATAGACCAAATTGCCACTCGGCTAAAAGGGAAAGCCAAAAGCCTTCAGACTGGAGGCCTCACTCACGCTGAAGCGCATCTTTGCCCGCAAAATTGGCTACAAGGCGAAGACGAAGTCAATTTTAGCGGCCATGCGCACGAAACACCTGATCCTGATACTGATCG
>16552726965
TACCTAGTGCACACTCACACTCGCACTCGCATTCACACAAATGAAACAGCCCGATCTTACTCTTACTGCGAGTACGGACACATAGTGCACATATAGTGCATATAGTGCACAGCACAGAGCACAGAGTAGACATAGTGACCACCACATAATTTCGTGATAAAGCCACAGAGAATCGGAGCGCTCCGCCTTATCGGCAACCCACTGCCACTGGTCCGGCTACTATGCTCCAGCGGGGATCGGGACATCATCGCTGGGATAGAGACACAGTGGACACCAGAACTGGGATGCAGTTGCAGCGGC
>166218734558
ATACGAACGACATGCCACCGGCATATCAATATGCCACACCGATGCGCATCCTGCCATGCCACCAGATGCAGCATCAGCAGCCGTCGACGACGGCCAATTATGCCATCCCCGTTTGGAGGTCCACTCCAAGTGCCACGCCCACTAGCCGCCCACCCTCGGGCTCACAGGAGGGGTCGGCCACCGCCACAGCGCCCAGAGCTGTCAAGGATTTGCGGCAGGCTCTGCAGAACTCCCCACAGTTCCATCCCAACCAGCTGACCTCAACGCGCAACCAAAGACAAATCCTGCAGATTCTGCCGC
>16712144888
GACGAGAAAAATCAATTGCTAGTCACTAATGTGTGGTTAAAACTGGAGTGGAACGACATGAATCTCCGCTGGAACACCTCCGACTATGGCGGAGTTAAGGATCTGCGAATACCGCCGCATCGCATCTGGAAGCCGGACGTGCTGATGTACAACAGTGCGGATGAGGGATTTGATGGCACCTACCAGACGAACGTGGTGGTGCGGAACAACGGCTCGTGTCTATACGTTCCGCCGGGGATCTTCAAGTCGACGTGCAAGATCGACATCACGTGGTTCCCCTTCGATGACCAGCGGTGCGAG
>16814115753
CTGCGATGCGGACTCCTCGGCCTTGGCGCGATATGTCATCGCGCTGCTCAAGAAGGACAAATCGGATAAAGACCTTAAGCGGATCATGATCGAACAGCTCGATGTTTTCCTGTCCGAGGAGACGACACGTTTCGTTGAACGCCTCTTCGATGCCATTGCCAGCGAGGAATACCTGACGGTCCCTGCTGCCCCTCTAATAACAGCCTCTAGTGCATCCACCGCTGAGCTAACAGTCGACCAGGAACTGGCCCTGGTCATTGATGGGCCCCAGGACGACATCGAAGCGGTTTTGGTTGCCGA
>16922813104
CAATGCGTTTGCAACAACACAATGTCTGGAGCCATGTGACGATTTATAAAACTTTGCCACGAAATAACAGAAGAGACGCTGATTCGCCGCAAGATTTATGTGCCACCGCTCTATCAACAGTTCCACAAAAAGCGAGGACCCAGAGTTCACTCCATATCCATTACGTACGAATTAGATCCGAAAGACAAAAGGCAGCCGGTGAAAACTCCATTGAAATGTGAAACTGTAACGTCCGCGTCAGCGTCGCAGTAAATATATACATATGTGTGTAACTAAAAACATTTCCGTAATCAAATGCAA
>170173211143
GTGCGCGTTCGTCGCCAGAGCATGGAGCAGTTGGACCTGATCAAGATCACTCCCGATGGAAAGCGCATGCAGGAGGAAAAGCTACGAGCACAGGCGACCAGGAAAGCCAAAGACGACGACTTTTTCGAGATGCTTTCGCGGTCGCAGTCGAAGCGCATGGATGACCAGCGCTGTTCGATCAAGGTGAATCCCGCCGGAGCTCCGGCGGTGGCCACTGGCGCCACGCGTAAGCCGCTTGTGCAGCAGAACTCGTTGTTCGTGGATCCCACCAACCTGCCTGGCCTCAAGTCACCGTCGTCG
>1714905884
GAAAACCTCGGCGGGAACTCGAAGACGGTCATGTTGGCCACCATTTCACCGGCCAGCATCCATGCGGATGAGACCCTAGCCACTTTGCGTTACGCCTGCAAGGCGCGTTCCATCGTCAACCGGGTGAAGGTAAACGAATCCCCCCACGACAAGATCATACGGGATCTGCGCGCCGAGGTGGATCGCCTGAAGTCGCTGAGGAACGAGTACGAGCGCCAGCGGCGCTTGTCCGGCAATAGTAACAATCCCGTGCCACGTAAGATCATCATTGAAACCTCCGTGGACGAGACCGAGGTGGAG
>172183221789
GTCCGGAATCTGATGATGAGCTCAAGAAACGGTTGGAGATAGAAAAATTAATTAATAAAAACATCGACAAAAATATTAGTTTTGATGTACTTGTGAAGTTATCCCTGGCGCCTTACGGATTGGTTAATGACGATTTTAGAAGGATTTTATGGCCTCAGTTGGCAGGAGTCGACATTAACCATTTAGGACAAGCTCCAACGCTCGATAAGTTCCAGTGCCATCCAGAATACAATCAAGTGGTGTTAGATGTTAATCGTTCTTTAAAACGATTTCCACCAGGAATTCCGTACGAGCAACGAA
>173246313225
TCTATAATGTAGAAGCTGGACTACAACCGAACTACAACCAGAGCGCAGCAAGCAACCAAGCAAGCAACCATCCCACTGGCCAGGCCAACGCACCAGCCACCGGAAACGCGACTTCGCACATCGACAACCGAGCGATCATCCAGCCGTACTCCTTGGGCACCGGACCCAAGCAGCCGGAGTATCAATTTGCGGCGGACAATCGCGGCTACGAGCCGGACAGCCATGCCAATGGCAAGCAGCAGGACGTAGAGCGGGACGCCCCCGATGGGGGTCACGGGGGTCACGGGCCGCCCGGCAAGG
>1749028412
ATAATCATCTCATGCGCCAACGAACCGGCAAATCCGACGGTTTCCCACGAATACCATGTCTTGTGCAAGATGATCGATGTGGAGGAGAACTTTATCGAGGTCACAGCACTGGGCGAGGACTTGGCAATGAACGTGATCAAGATGTGGATGAAGACGGCGTGCCGGGATCTTAACAATTACCAGTGGCGCCTGGTGGCTAATGCCATTAGCAAGTGCTCCTTGCCAATTTTTGTTAAGCTAGTTTTCGCCGAAATCTGCCGTTGGCGAAGCTACACACGTCCCCAGGAGACGCACCTGGCC
>175165512039
CAGCTCTAAAAAATAGCTTAATCTGCAAGGATGGGCAAGGAGAAGATCCATATTAACATTGTGGTCATTGGCCATGTGGACTCCGGCAAGTCGACGACCACCGGCCACTTGATCTACAAATGCGGCGGCATCGACAAGCGTACGATTGAGAAGTTCGAGAAGGAGGCCCAGGAAATGGGAAAAGGCTCCTTTAAGTACGCCTGGGTACTGGACAAGCTGAAGGCAGAGCGGGAGCGGGGCATCACCATCGACATTGCCCTATGGAAGTTCGAGACGTCCAAGTACTATGTGACCATCATC
>176107935368
CAGTTAGGCGCTTTAATTATTTTATTTAAAGCGATATTTTAAGCGATTTCAATGAATTTTTAGGAAACTCAGTTGCCAGCTGATTTTGCGTCAGTTGGAGAAGATCAGATCATCTTGTCATATTACCCAATTACTCGAAAATCAAAATAGCATTAGAACTTCTGCCATTCCAAAAATAAAAAATAAAAATAAAAAAAATAGACAATGTCGGAGGACAAACAGTTCATCCGCCGGGATAAGGGCACCAAGAAAACTTCCACGTCTTTGAAGGAGGTGGACATCTACCGGGACACCTTCATT
>177142330800
AGTGGCATGGGCCAAAGCAAAAACCACATCCTGTGGAAAATAAAACGATAATTAGGGCAAACTGACTAGCAAACAGAGCGCATACAGTTCGGGTCACATTAACAGCACTGCAGCAGTGTAAAATGCTTTAACAAGATAATAGTGCTATTATTTTGACCTCTGCTGTAGCTCACATACCTGACATGTGGTGTTCACTGTAACGCCGCAAACTATCCGCTGGATGCCCTCGACCCAAACTTTCAGCTCCATTCCGGCTAATTGTCGTCGAGTCGAGTCTCTAAAGATCGGCCAATTATTTTC
>178138224986
TTACCAGCGAATAGTTATCCCCTGGAGCCAAATGCGGAAAATGCATGCGAATTTATCAGGAACGTTGCGCGATTTCCAGACGATGAGAATGCTTGGTGGGAAAAGAGTAAAAGTTTAGCCAATTCCATTTTGGAGACCAAAATCAATTATAAAGGATCATACCGTTCCTGTAACCAATATGTTGCTACCCTACAAAATCTAAAAAATCGTGGAAATGAATTAAATGCATCCAGTCCTTGGGCACAAATAATTGAATATCTTAACGCATCCTCACAGGAATATGAAGGTGGTCCGTGTACT
>17914982235
TTGAAGTATTCAGGTGCTTGTTCTTCGGTCAACAAAGCAAAACAATCGGGAGCAGGTTATAAACAAAATCGAAAGGCACCCAAAAGCGGAGAGCACAAGTACGCACACAACTACGAACTACAACTACAAAGCACAGCACTCAGAACCCAGATAGCCGAACGAACAACAAATTCGACCTGGGCAAATGAAAAGCGCAGCCAAAATCGATATTTTGTGCCAGCGTCGCGCGCAAATAGGAGCTGCTTTAGCGCTTAATATCTCGAATAAACTCGAGCGGATTGGTTTGATTAGTGAGCCAAA
>180135124375
GGCTGGAGAGTAGCCCTAGAATTATTTGTCATCGTGGTCGATCGAAAAATCCGACATCGACCCTCCTGATCCTCCAGAAGATCCTGCTCCTTTGCCCAAGATATGGAAATGGTTCACACGGCCATCGGAGTTGCGGGCATAGTGGCCCTGTTTATGGTAGTTTCCCGTTCGTTAACTGAAGTGGGTGGCAGGGTGTTAAACCAAACCCGTGATCCGATCGCTGACCTTGTGAGGCGCGGTGGTCCAGTGGCGGATCAGCTGTCCGCCGTCGAGGGCGAAACTCCTCTAGTAGAGGGCGAT
>1814471476
CTGAGTTTCCACGATGGGTTTGCATTGGCAATGGCTGATCTGGGCATTGGTGGGGCTCCATGTGGCACTGGCCACCAAGTGGTATGGCGGTGGAATGGACTTCAATGATCCCACCGCCTGGCTAGATGACCACTTGCCTTGTGCACAGGATTTGGTCGTTTTTCCAGAGTACTACCCAGCTCTGCTGCCCTTGCCCGAGGACATATCCATTGATGGCTTGGTTTTCCCCAGAGAAGGGGCGATCCTTTTGGCAGAGGAATCCACCATTACCTTTGGATCTGATAAGCAGCCCTCCTGTGA
>182234639343
AAACAAGGTCCTGCAGATCAGCGGTGGCCTGGAGTATCCGGGCATGATGCGCTGGGAGCTATTTGCCTGCCTGATCTGCGCCTGGCTAATGGTCTACTTCGCCACGTGGAAGTCGATCAAGTCGTCGGCGAAGGTGCGCTACTTCACGGCCACGTTTCCGTTCGTGCTGATCATCATCCTGATGGTGCGCGCGGTGACCCTGGATGGAGCTGCTGAGGGTTTGCGCTTCTTCTTCCGTCCCAAGTGGTCGGAGCTGAAGAACGCCAATGTGTGGATCAACGCCGCATCCCAGAACTTCAA
>183212631106
ATTTAATTTTTAGGCAATGGCGCTTCTGCTTTACGTAAGTCCTCGTACCTCTTCACGACTCATTTTCAGAGGCTCCACTGTACAATAATTGCTGTTGGTCTTTCACCATTGCTACTGTCAGCGCACTAACTGTAAACGATGTTTTCTCGATGAAGCTCAACTGCAGTCGCACACACGTGCAAGGACACTCACCTGAACGCACACACACACACACACACCAACACAGCGAAGAACAGCGGGGCAAGTAGTAGTCGGCGTGTGTGCTGTGCGTGTGTGCTGGAACTCGGCTCTCGGCAGGAG
>18418479698
AGCATTTGCCCGGGCATGGTAGACACGGATTTCCTTAGTGTTTACTCGCAGGCGGTAGCCGAGCTGCCCAAACTGCAGGCAAGGGATGTGGCCAAGGCCGTGTTGTATGCGCTGAACACTCCCGATGGCGTCCAGGTGGAGGACATCATCCTGCAGCAGATGCGGAAGGTCGATTGAATTTTAGTTTGAATTTCAAGAGAATTACATTTTACCCAAAACGATATTATTTGTACATTTTGTATATGTTCTTCTATGTAATAAGAGAACAAATGTACATATTTTTAAATATAAAAAATTACA
>1856017906
ATCGGAATAGATCACTGCTGCGATTATGAGTTCGAATGGAAGTGACCTGGGGCACAACAATAGACGAAATGAGAAGGGCAATCCCGATAGTGTCCACTCCTCGATGCGCGGCAGCATGAGCTCCACGCGCAGGAAGTCCATCAACTTTCAGAACCAGCTGCAACTGGCATTGGAGTCCAACGAATGCGATGTGATGTACTGCAGCCTGTCGTCGGGCCGCTTTCGCGCTCCCAACGGCGAGAACTTCCCGCCACATGGCGGCAAGCTGAAGCTGTCGCCGCTGGAGAAGTACGACGATGC
>18625605995
GCAGTAGCAGCAATCGATTGCAGGGGTCCGGTTACCAACATTTTCCTTCTCGGCTCGCAGTTTTTAGCCGTTTGTTGCGTTGATAAGAACGTCGACGAAAGCGAAAGTCACTGTGCTATAAGATGTGAGCCACAATTAGCGACCAGCTGCAACACTCTTACCACCTCAGCTGTTTGAAGGAATAATACGAAACACAGCTACTCTCCAGTGATTTGCATCTAAAATAAGAAATAACAAGATATTCACTACTATTAGTGTGCTTCGTCTGTGTTAATATATAGAAATAAAATATTAGTTCAA
>18720231866
CGCCTTGTTTCCCTAATTGTCGAAGTAAGCAACACGGCAGAGCTAAAGTACGAGGATAATGCTGTGATATATCCTAGTATGGGACCCCAAACCCATCTGCTCATCGAAGACTTCTTCAAGATTTTTAAATCGCACAATCGCAAAAAGGTTCGCACCTACCTAATGGCTATTCGGCAGTTGGACCCCCCATATCTCCGCTTCGAGTTCACAGACCACTTTTTGAAGCTCTTTTTCTTTCCCAAAAAAACTCATTTTGGACCGGAAAAGGTGGTCGGAGAATTTAGAGCGCGTCAATGGGTA
>188118036848
CAGGCATTCTGCAGCTACCGCTTGATGTCCACACTCCGTTTTCAATATACAGCGAAAAAAGTCGAGCGTGCGGGCGAGCGCAGCAAAATAATTAAACACTCCCCGAAATAACACAACTAAACTAGTGCTAAACTAACCGAAAGTGACGCCGAACGCCGCGTTCTCAACAAATCCAAGCGAAATGCGATAGGCGAGCGTTTAATTCAGTAAGCGAAGGGGCGCAAAAGGCATAGCAGCTCCGAGGCGTTGGCCAAAAAGAAGAAAAGCGCAAAAGAAACGGAGAAACGCAGTGTAAAAGAG
>18939223181
GCGTTCAATGGCTCCATTAGGGAGTTCGTTTACAGCTTCAAGGCATTCCCAACTCTTCGAGTTGTAAAGCGCAGGGTGAAGGATGTGCGTCGGTACTTCGAGCCGCAGCTTGAGGATCTGGGGGGATGTGTCCTGAAGGTTGTGCCAGATGGCATCATGCCCAGAACTATGGTGTACCAAGGTGAGGATGGAGAGCTGCAGATGGGCGGATACCTCAGCCACTTCATCCGCAACTATGTGAGCACCATTAACGCCAGTCTGCAGATCCGCTGGGACCTCTTCCCGGAGGACGGTGACTTC
>190218910292
CTTCCCACGGAGCTGTTCTTTCACACGGATTTTCGACCTTTATTGAGAGATGCGCAGCACCATGTGGTGGACGAGCAGACGCAGATAATGCCGCACCTAATGCCCCCGCCTTTCCTGGTCGATGCAGATGGCAACCCGCATCCATCAAGGTTTCAACGATTTGTGCCTGGTCGTGAGAGCTGTAGCCTAGACCAATTGATTCCAAATCTTACGGTAGGCGTGGATGGCGTAGTAATCGACGATGGAGGTGCAGGTGGAGATGCTGTTGTGGCCGCTGCACCCGCTGAAGCTCCGCCAGCC
>191190929032
CAGAGGAGCCGGGAAGGAGCGGTAGAGGCGCACCCAGTGTATCCGGCAAAGGCAAGTCACCCCAGGTGCGTTCCATGCCCAGCTCTCCGCTGCCTCAGCGATCCGCTACGCCGACGCGGCTGATGAGCCAACGTGTCCGTGAGGCGGCCGAGCGTCTTGCCCAACAGCACACGGTGGCCAGTGCTCAGCGGCATTTGGGCAATGGGAGAGGCACTGGCACTGGCAATGGAAATGGCAATAGCAATAGTAATGGCAATGGTAATGGGAACACCGCGGAGACGAATCGCGAATCACGCGCGC
>1923206177
TACGCCAGCTATAAAGTGTTTTGGCATCCCATTCTTAAAACGCTGAGATCCCGTGTAAAGAGCTCCAGTGCTTCCACATACCTCTATCGATTCGATTTTGACTCTCCCACGTTCAATCACCAGCGTTTGAAGTACTGCGGTGACAAGTTGCGGGGCGTAGCCCACGTCGATGATCACTCCTACCTGTGGTACGGCGACTTCTCCTGGAAGCTGGACAAGCACACGCCCGAGTTCCTCACCATCGAGAGGATGATTGACATGTTGACAAGCTTCGCGAGGACATCGAATCCTAATTGCAAG
>193202533209
TCATAACTTTATTATAAAAACACAATTTGTTTACAATATACACACTGACGAAATGGATCCGGCCTACAGCAAAAATGTAGTGGACTACCGCTCGCTTGGCAACATGCCGGGCTACGAGTGGAAACTCCTGCGGGTATGCCATGTTGCGGAAATAGCTTTCCAAGTGTCCAAGTACCATTCAATTGCAGTACAAGTGCCGCGAGTTGCGTCTGGAAGGCGTTTACCATCGGCATTGTCACCTGGTTTCGGTGGCCCTTGTGACCCAACTTATTATAGTCATCGAAATTTTGATGCTCATCC
>19421723070
ATCTCGGTGAGCTCCGATCCGGCGGCCATATACGAGCTAGTGCGTCGCAAGTACTTGCCCCAAGAATATGGAGGAACTGGTGGTAATCTGCAGGATATAAGCCACACCATGGAAGCGAAATTGTCCAGCTATGGGCCCTACTTTCGCGAAAGCCAAAATTTCGGTGCCAATGACAAGTTGCGCGAGTTTGGAGACCATAAGCGAGGGAACCATCGCTCCTCCTTTGGCGCTGTGGGGTCGTTTCGGAAACTGGAAATAGACTAAAAGATTTAATGATATCAGCAACGTAGATTAAAAATG
>19524823355
ACACAAGCCGGCTTAGTGGGCGCGGCAGTGCCGAATTGCAGGCGATCATCGAGCACGGCCTGGTGGCTGGTTCCGCCAAGCGAAACAAGCGATCGCTGAGCTCCACACGCCTGGACAAGGACAAGAGCGACGAGTACAACACAAAGCTGTTGAGGAAGACGGCGGCGGCAGCTGCTGCAGCGGCCACAGCAGCATCAGCTGTAGCCAACAGCACATCGATCAACGCCACCCACGCCACAAACGCCTCCACCACCAGCAGCATGAACAACAATTGCAAGTACAACAGCTGCAGCAGCAGCA
>196179652
TTTTAATATGGTAGCACTATTCTAATAAGGCAATATTGTTAGCAAAACGGGACACTGATTAACTGTTAGCCTGCAAGTTAGGAAACCTGAAAGTAAAGGATTTTCAATTGATATTTCAAGACGTTCCTATCCGATCTGCCCAACAATCTGCCAGTATCTCATCATGGAAAACCAGGTCCGTAAAAAGGCGGCAAAACGATCGCGATCAGCGGATGGCGACGCCAACAACAATCTCACGCAGCGGAAGGTATTTGTGAACCAGAAAATGTGCGACTCCCGTGATCCTCGGAAGATGAAGGA
>19780323746
GAGAACAATCTGTTCGACAACATACGAGCGGCTGACACTACGGAGCCCATGGCCAAACGAACGCGCGCAGGAGCCGCTTCAGCCAAATCATAGGGGCTGGGATGGCGCAGATTGGAGGTGGAGAGAGCGCATACTTGTTAGTTTAGTTATGTTTAGTCTAGGCGCCTAAGTTAACTAAATATTTAAGACGTAGGAAAGACCACGATAGTTGTTAAACCGACACTACCTTTATCCACACCATGCAACTCACAACTAAGCACCCAGAATTCGGATTGTTCAGTTTCGCATTCAGTATGTACT
>198190115665
CTTATAGTGTGGCTTCGATACAGGCTGGTGGAACTCTGAAAGCCAACACAGCGGATGGCGCGAACACGGTACAGATTCATGTCACAGGAGGAGGAGCTGCAAACAATCCTGCCAGTGCACAGACTGTTTCCAGCAGCTCACAAACGGGCACAATCCGTCAGCGTACAATCAGCGGCACCCAGACAGTGGCCACTGCAGTGGGTAATCTAGCCACGATTTCCCAGCAACAACCGGTTCAACAATCACCTTTGGGCAAGGCCCAAACGCCTCCATCGTCCGTGGTTGCCAACAGTATCCCAG
>19980226230
TGGTGCGCGCCATGAGCTACGTGATACAGCAGGGCTGGGCAATGTATTGGGGCACCGCTCGATGGAGCCAGGTGGAGATCATGGAGGCCTATACCAACTGCCGCCAGTTCAACTGCATCACGCCCATTGTGGAGCAGTCCGAGTACCATATGTTCTGTCGCGAAAAGTGCGAACTCTACCTGCCGGAGATGTACAACAAGATCGGAGTGGGCCTCATGGCCTGGGGTCCACTCTCGATGGCCCTCAGCGACACCCAGAATGGGGACAAGCTTTTCCTGCCCAAGGGCTCCTTCAAGACGA
>200239122163
AATATGGATGCCAGCAACTTTACGCACATCGACTCCCCAGAGACAAGTGATGAAACGGAGGCGATGCCTGGCGAGAGCATCATGGACGACATAAGCTCGGTACTGGGTCACGATATAACCTATGCCCTTCAGGACAACACACTTACCGACGACACCACCACTCTCTGCTCAGAGCATGCGGGACCACCGAAACCTCCTCGCAAAAAGTCATTGAGCGCCCTAAGCCGAACCCAGGCTCATCCGCGGCGGCGCAACTCTTCTCCACCGAGAATGGCGCGATTGGCGCGAATGGACAGCGAT
>20120508832
ATTCTCACAAGAAGAGCGCACTGAAGAACAAGCGCGTCCGGACAATCTTCACGCCGGAGCAGTTGGAGTGCCTGGAGGCGGAGTTCGAGCGCCAGCAGTACATGGTCGGCCCGGAGCGGCTCTACTTGGCACACACCCTAAAGTTAACGGAGGCTCAGGTGAAGGTGTGGTTCCAGAATAGGCGGATCAAGTGGCGCAAGCACCACTTGGAACTGACACAACAACGGCTGGCATTGATAAGGCAAACTCAACTGCCAGGTACATCGTTATTGGGCAATCAAGTATCCGTGTCGGCCAATG
>202199818388
ACAGTTTGTTGTGAACCAATCAAGATGAAGGCAGCAATAATTTTGGCACTAATCGGTACAGTTTTGACGGCTCCGCCAGTCAGGGTGATGCCGAAACCAGGCAGTGAGCTTGATCAGTACGCTCACATATTTGCAAAGGTACGACCACCGGGCCAGAAGCACCAGAACATGGAGATTGAATTCCAGCCACAGCACCACAACTCTCTGCCGAGCAACCAGGTCAATGCGGAAATCAATCATGTGGAGCCCAAGCAGCCTCAGTACATGGAACAAAGTTCTTCTCAGGTCGAGTCGAGACCT
>203108823920
AACATGCTTAAGCTGCTGGAGGCTAATCCCAACTACAGCAAGTTCCTGGAGCTGGTTCGTAAGGCTAATCTTACACAGCTGCTGTCCAACGATTCGAGGAGTCTCACCCTGCTGGTGCCAAAGAACGATATCTTCGAGGAGCTGAACGAGTCCGGTGAGGGTTCAAAGCCCGCCGATCCCATGGCCTTGGTCAAAACCCATATCGTTGAGGATGTTGTCTGCTGTGCCGGCATTATCCCAACCAACTGGCCATTTGTCCGCTCCATCGAGTCCATCTCTGGCCAGCATCTGCGTATCACC
>20425848642
AAAAGACAAGGAGTCGTTATGTTGCTCATTTTGTTACCACTTGTTCTGTTCACTTCGAGTGCCGCAAGTCAGATCCTATATCCGCCGCAGTATACCAAGAATCGCATTGTGGGCGGGGAGGAGGCTGCCGCAGGTCTGGCACCTTATCAGATATCCCTTCAAGGAATCGGCAGTGGAGCTCATTCCTGTGGCGGTGCTATCATCGATGAACGGTGGATTATAACGGCGGCTCACTGTACAAGAGGCAGACAGGCGACGGCATTTCGGGTCCTAACAGGCACACAGGATCTGCATCAAAAT
>205164623191
ATGGGTCAGTTGCACCTACTGTTAGTCGCCTTGGTTCTCCTTAGTCCTGGCGGGGATAGCTTCTATCATAGTTTAATTCATCATTTGAATCGTGAACTTAAAATTGAATATGTTCTGCTTTTGGGCAACTTCGATACGACTTGGTTAGATATTTTGTGGCAACTTCCTGTTTCCGTACTTCAAATTAAAGAGCACTCTAGGGAAACCTATAGCTTGCTTGAAAATCCGTCACATAATGTCCTTACAATAGCTTTTGTTAACGATTCACCGGAAGACATACTGGAAATTTTATACCGCAAT
>20621604622
ATCAAAAACCTGCTGCGAGATCACTCTTTTGGATCCGGGCCTGCTCCAGCGCTGCACGGAATTCTACTCTACTGTCTGCGAGTTCATGCTATACCAGTTCGAGGGACGCCCGATCGAGGGACCCTTCATCTCCAAACTGCCCGTGCAGCAGCTATTACCAACGGATGCATTTTCCGCACTGCCCGAGTGGTACATCGATGACATCGCTGAGTTCATCCTGTTCACCATGCAGCATGCCAACATGGACATCCGTCAGGGCATCGACCACTCGATCATCACCTGGCTGCTGACCTGCGTCTG
>207138821812
ATTCAGTACCAGTATGCGGTCACATTGGGTAAGTGTCAAAAAAGTTTTAAAACAAACGCTAAACAATCAGGAGTGGCAATCAAACGAAACCAAGCGCATTTATTAGCCGAGAGATAATTCGAGTTAAATTCGCAACTAGTATTAGTATCATTCATTGAAACCGATTTATTAAACTGCCAAGGTAGACAAGACACACACACATGTGCGTGTTTCCGGAGAGCATCACAATCATTGCAGACCTAGAGGCCAACAGCTGTTGTTGATGTCCTAGCGGTATATTTACGGTTTATAGACTTCGAC
>208150811676
CTGATGCACAGCATCTGATCGCTTATATCTCGCAAAGAGGTCTTCATGGAGAGATCACTTTTCGGCAAATGAATGCCACCACGGTGGAGATCAAGGCCAACCTGGAGGCCACTTTGCAGTACCCCGACCAAGTATGGAGTTGGGGAGTACGTCGCTTCCCCGTGGACTACTCCAATATTGACCCAGACGAACGCTGCGAACTGAGTCGTTTGGGCTCCCAGGTCCTGTCCTTTGACGAGGACTTGGAGTACCTGGTACTGCCCGGAAATGAGACCTCCAGCTGGGAGCGAAACATGCAGT
>20923427083
GTTTGGAAGTAGCCTGGTTGTCTAGTGTCGCGCCACTAACCAAATAACCTATTTACCTTTTTACTGAAATTCCCACATCTTATTGCACTTCGCTTGAATCTACACCAAATTTCCATTATCTTGATTTTTTGAATTTTCTACGTTAGCTTTGAACCGAAAATGGTGGTTACTCGCAGTGCAGCTACGAAGAAGCAGAACCAAGTGCTGACCTTATCTGACCAGAACATCCTAGCAGAATCTTCGAGGACCAAAGGACCTCCTGTGCCCAAGAAGAATGTTAAGAAATTGCCGACTGCACGT
>21084136134
TTCAGATTGTTTTCGTCCGTTGATTCGAAAAGACGTGTGAACTGAGACTCGGAGATACAGCGGAAAGGATCTAGAAGATACGCGTAGTTTGGCCCACCAAAACAACTACTGACCGAACGGATTGTTGTGGCCCAGTGAAGTTATCGTTGAAATTGGAAATTGATCAAATGAATAAATGTATCCGCGAGATACGCCCAGTGAAGTTTTAATTTTCTAGCCGGAGAGAAAAATCAAGTGTGAAAAGCAAAAAGGAAAAACGAAAAACGAAAAACCGCCCCCACAACAATAACAAAAACAACC
>21181820901
AAGGTGCCCATTGACACATCGCACTTCTTCTGGCTGGTCACCTACTTCCTGAAGTTTGCCGCCCAACTGGAGCTGGATATGGAGCACATCGACACTATTCTCACCTACGATGTTTTGAGCTACTTGACCTATGAGGGTGTGTCCCTATGTGAGCAACTGGAACTGAATGCCCGACAGGAGGGCAGTGACCTGAAGCCCTATCTAAGGCGAATGCACTTGGTGGTGACGGCCATCCGGGAGTTCCTCCAGGCCATTGATACGTACAACAAAGTGACTCATCTGAACGAGGACGACAAAGCC
>212220822458
GTAATTTCGAGTCATACGGCCTTAAAAATAAGGAAAGGTACGACGACACAGCTGGAATAGAAAACGAATCTCAGAAAAAACGGGATATCTTAAAAAAGCTGCAATCACCAAAAGATAGAATAAAAAGGGGTTATAGGGAAGTGAATGATTTTATAATATCTAGAAGGATCAGTGGTGTAGGTGCTAACAAACGTGGATGGCATGCTAGTGAAGTCGACAATGCAAGTTTGGAATGGAATATAAAAAAAAACAGGGATGTAAACAAAAAAAAAATAAATGAATTTTATAAAAAAGGTGCAC
>213150918338
TCACGTTTTTCGTTATACCATATTTAATAAAACAAAACAATCCAGTAAAAGACTCTAAGATTGTTTGCTAAATTTATGCAAGATGCCCTATCTATATGGAATAGCGGACACCAAGTTCCTCCACCAGAAGGTGAAAAAGAAGACAAAGATCCGTTCGGATATGGCACCCACCAAGTTCCAACGGAATGAGTTCCTAAAGGGCTGTCCCAAGTACGATGGGGACGATATACCCATACAGTTCAGGACGACACCCGATTCTCTCGTGGAACTGAGCATCATTGTGGTGGACAAGCTGCCATT
>21434520485
CTCGATAGGTACACTTCATATCGCAATCGGTTTTAATTCCAATTTTTCCTTAGTCAAACACTTCATTTTAAAATTCTTTGGTAGTAGGTCGGATTGAAATAAGTTCACATTTCTGGATTAGTGTATAATGTTCACAGTGGATGCAAGCGAAGGATCATCAGTTGTAAACGAGACTCCATTAAAAAGCCAGTAAGTGCACGGTAATCCTGGTTAAAAAACAGGGCGCATTTATTTTCGCAGGCTCCTAAAGACATAAAACACGAAATGCTAATATACAATACAGATTCCACGATCAGAAGT
>215108016354
ATCACATACGACCCATATGCCTGCCCCTGACCGACGAACTCTTGGCGTTTACCTTGCAGCTGGGACAACGCTTCATGGCGGTGGGCTGGGGAAAAACGGAGAGTCTACGCTATGCCAACAGTACAATGGAGGTGGATATAAGAACTGAGAAGTGCACCGACGGCAGGGATACTTCGTTCCTCTGCGCCAGTGGAGATTATGTGGACACATGCAATGGGGACTCCGGTGGACCGCTCTTATGGAAGACCACGTTGTTTGGCAAGGATCGAGCCGTACAATTTGGTGTGGTCAGCACTGGAA
>21612230390
AAGGGGAGCTAGAAGCGAGCGTATCTCGAATGTAACACTCCAGTGCCGACGTCGTCTTCGCTTTGGACTCCGTCTCCGACACCCTCTTCCTCTGCAACTGCCTATGCTTTCTGTGGTGCGACCTTTTTGCCTCCACTATGCCTCCATGGCGGGTTCAGCTGCTGAGGCTTGAGTCTCGGGGCACTCAACACAATTATCACAATTTTGCTTACTCAGCTCGTCATCCTATTCGCCGGGCAATTCCCCCACGGATTGGCCCAATCTCGCCCCGCATCTAAGCGGAGCTACTCCAGCAACTGA
>21710027863
ATTGGTTTGGTGCCTCAACGGACATTAATCTGCTGGACGCCCTTTTGATGAACACAACACGCATTGGTCATGGTTATGCTCTGGCTAAGCATCCGATTCTCCTGAATGCAGTCAAGTCACGCCGGATTGCCGTGGAGCTTAGTCCCATTTCGAATCAGGTGCTGCATCTGGTTTGGGACCTGCGCAACCATCCGGGCTCCCAGTTTTTTGCCCTCGATGTGCCCGTGGTGATATGCAACGATGATCCTGGCTTCTGGAATGCCAAGGGTCTGAGCTACGATTTCTATTATGCCATCATGA
>218194133250
GTGAACGAAGCTGTGGATCTGCTGAACGACTACAATGCTCGGTTGGCGGCGGAGATGGAGGAGCGCTCCAAGTTGGCGACCATGCTGCGAGATTTTCAAGCGGAGCAGAAGGAACTTCTCTCCCAGGCTGAGCAACGCCTCGATGTACGTTCTTCATGGTCTAGGCAATGCATGGTCCTTGGGGTTGTTAGATAAAGATCGTTATCCAAAAACTATGGGATGTTGTTCGTCACTGCCTCTATTTTATGTTACCTAGTCTAGTCGTTTGTCGGCTATCCACATTTTGTATTAATATTTTAT
>2199485946
GTTTGCATCGCCTTTGCCACCTTAAACTGGGTGACGGACACGAGCCGGGAGCGATCGGATCGGGTGTGGGCGTTGGGTATCATCGGGGCACTGACCTTCATCCCGGGAAGCTACTATGTGTACGTGCTCTTCTGCATAATGCTCAACCGCAACGGATTCACCATGGACGAGATACGAAGACTCGGCTGAAAAGGAGAAACCAAAGACACCAAATGTTTCGTCAAATAGAGTTTATTGCTTTTACACTACAGTTATTCACACATTTCATTGGCATAATTTCTTTAGCAACAATCTTAATAT
>22020914624
AGCGACATTAAGGAGCCGTTCATGCGCGACGAGCTCGTAGATCGACTGAGCTCCATGCTGAATTTCAATCTGAAACAGCTGGCCGGGCCCAAGTGCAACGACCTGAAGGTCAAGAACCCGGCAAAATACGGCTGGGAGCCACGCAGTCTGCTGGCCCAGATCTTCGACATATATCTCCACCTGGACTGTGATAGATTCGCTGAGGCCCTGGCTGCCGACGAGCGCTCCTTCGACGTTCAAATCTGCAATGAGGCAGCATCGAGGATAAAGCGACTGGCCCTCCGATCGGCGGTAGAGGTA
>22161625412
GTGTTGCTTCATATCTGAATACACCCACAGCGCCATTCGTCAAGATTGGAGATAGTTATTACTTTATTGAAAATAAGCTTGATAGAAACTGGTATGATGCGTTCGAGGCTTGTCGCCAAATGAACGCTGACTTGGTGGCATTTGAAGACCGGAAGGAACAGAAACTGATATATCATTACCTTGTTGATAACGAAATGGATACGACTTATTGGACTGCTGGCACCGACTTGGCCGAGCAGGACTCTTTTGTTTGGTTTTCAAATGGTCAGCCCGTGGCTTCAGATTTGTGGTGTAATAATG
>22299826988
TTTCGCGCAGCGCGATGGAGTGATACGTATATGGAAGAACATATATGTGCGCGTGCCTAATCGCTAAGATAATTCTATGTAGTTTTCGTTTGTATACAATAAGTGCCTTTTATATGTTAACGACGATGTCAGCCAGCAGCAATACAAACAGCCTGATCGAGAAGGAGATCGACGACGAGGACATGCTTTCGCCGATCAAGTCCAACAACCTGGTGGTGCGGGTCAACCAGGACACGGACGACAACCTGCAGGCGCTATTCGACAGCGTCCTGAATCCGGGTGACGCCAAGCGCCCGCTGC
>223245525610
ATGTACACGGACGAGAACCTCCTCTACTACATTGATCTCTACGAGCGCTCTGTGAACGACATGCTTTCCAAGCCGCCACATTATCCCAACCAGTTTGATCACATCATGGGCAGGCCAGGCGAAAAGCTCTTCAACTATGAAATCTAAGTGAAAAAGTATTGACGGTTGAGATTATCAACTGAAATTTAAACGATTTATGCCACTTATTTAGCATTTACACGCGTGGGTTGAGTAGATTCATTAATTTTCGAAATCAGTGAATTGAGGCAAATTTTGACAAATCCATGCTTTAATGTTAAT
>22471115923
ACTTCAGCAATTGCTGCTGGTGCCATCGACCGATTGCGGAGAATGCGCCGGACTACCTGACCAGCTGCGACGGACCGCGCTACTGCTCCGAATCCTGCTTCGCCCAGAGCCGGAGGGCATCCTTCAAGAAGGCCAAGACCTGCGACTGGTGCAAGCATGTGCGCCACGCGGTTAGCTACGTGGACTTTCAGGACGGCGCCTCCCAGCTACAGTTCTGCTCGGAGAAGTGCCTCAACCAGTACAAGATGCAGATCTTCTGCCACGAAACCCAGGCGCACCTGGACATGCATCCGCACCTGC
>2251004386
TTCCCCATCACTCGGCGACCACCACAATGCACACCATTCAGCAGATCACGGCGGGTGCGGCGGGCGGAGCCGGTGCGGTCCAGTTAACACCGGGTCTGGTGCCCCTGGTTACCTCTACGCTCATCTCACATAATGCGGCTGCTCAACAGCAGTCGCAGAAGCAGCAAGCAGCCGCCGCAGCAGCTGCACAGCAACAGGCCGCAGCCGCCGCTGCTGCCCAACAGCAAGCAGCTCAGCAACAGGCGGCTGCTGCACATCAGCAGCATCAACAACAAGTGGCCGCGCAACATCAACAGCAGG
>22647436301
ACTCCTCTGCGCACCAATGCCGCCATTCTGGGTGCCCTCAACGCCCGCTGCTACTCCAGCACCCACGAGGCGGACATCGTGGTGATTGGCTCCGGACCCGGTGGCTATGTCGCCGCCATCAAGGCCGCCCAGATGGGCATGAAGACGGTCAGCGTGGAGAAGGAGGCAACTCTGGGCGGCACCTGCCTGAATGTTGGCTGCATTCCCTCAAAGGCGCTGCTGAACAACTCCCACTACTACCACATGGCCCACTCCGGTGATCTGGAGAAACGTGGTATTAGCTGCGGCAGCGTTAGCCTG
>22720233369
CTTCTGGTATGGGCTTACCGCCATCGGATCAAAACACCTGCCAGATGAGCCCCAATCTTGCTGCCCAGAGCCTATCCCCAGCTGTCCCCGTATCCTCACTTTCGGACTACTACCAATCAAACTGGCAGCAGCCGCAACAGATGGAGTTGCAGAATCAGCAGCCGCACGGATGTGGCTTAGGCAGGATCAACCAGGGAACACCCAATGCCTACTACGAGCACGATGAGACTGAACAGAGGCGCCAGGAGCTGCGCAATCTCGTCCAGCATTTGTACGTGGCCCAGGCGAGGGTCCAACTGG
>22810335470
GACCTCCTATCATGCGGACGTGTTTGGCTCCTTCAGTTGGTCCACCAATATAGTGGGCCTTAAGAAATGGCTGATAATGCCGCCGGGAGAAGAACTCAAACTCAACGATCGCTTGGGAAACCTGCCCTTTAGTATAGACGAGAAAATGCTGGATGAGCACAACGTGCGATATTACACCATTAATCAGCGGGCCAATGAAGCTGTTTTCGTGCCCAGTGGCTGGTTTCATCAGGTGTGGAACCTAACAGACACCATATCCGTCAATCACAACTGGTTCAATGGCTGCAACATATCCATGGT
>229231721511
ATTCATAAGCGGGCAATGCTTGCGAACGGGCGACAACGCGATACGGGATAAAGATACCTTGATAAAGAAATTGTACTCGTATGTACAAGAAGCTGCAGCAGCAAAGGCTTACAAAAGTTTTTAAGTGCCGTGGCAGAAGAGAAAATCTAAAATCTAAAGTGACCAATATTTTAAACAAAAAAACTAAACTCTATATATGATTTGAAAAAAAAAAAAACAGCCAATATGAAGGAGTTTAGCAAAATGTTTGCGCGACGATATAGTTCAGTATCAAGAGACGTAGAGGCCAGCAATCAGCGG
>23067736159
AGTCGCCGTTCTGCTGCTGCGAAGCCAGCAACAAAGTTCCTCAGCGGACTCGCAACTAGTTGAGTTTAGTGCCGTAAATACGAGTACGTACGGATACGGAATACGTCGTTTGCAGCACGGGCCTCAAGCCGTTTATTACGTATACGAACCGCGTGCCGCCGCCTGGCAAACTTTAATATTTTCCATGAGTGTCACAAGGCAAATATGAAGCCGAAATGTAAATGAAAATGAGCGGGCTAGTCTAGAAGCGCAAAAAAAAAAGATAACAGCTGGGCACACAACAATAGTTGAGCGAAATCA
>23154611096
AATGTGCTGATTTCCACTGCGGAGACCATTCGACTGGCCTACTTTCTCAAGCTGCTCATCGACCGCAATCTGGCTTGCATGCTGGTGGGAAACTCTGGTTGCGGCAAAGGTGCCATCTTCCGGCAGCTGTTCGGTCAGTATGCCAACGACCAGGAGCTGCTCGAAGTGGCCGTGTCGGCGGCAACAGCTGGTGACAGCAGCCATCAGCAGCAGTCGGGCAATCCAGCAGGAGCCGTAGTTGTGCGCCGCAAGGCATCCTCCTCAGCCACGCCACTTCTGACCACAGTGCAGGCCACGCAC
>23244314531
ACGCCGACGGCAAGCGGGAAGCTGCTAACAAGTTAGACTTGCCCACAGCTGCATCCGGTGGTTCTAGTGGTGCTGAAGAGTCCCTGAAAACGCCGAATGGATTGCAGCATGTGGTGGACCAAACGCCAATAAAGTCACCAGATGAAGTAAAGCAGCCAAAGCAGACGCCGGTGGAGTCATTGAGGTCCAAAACTAACGAGGACTTTGACAAAATGGTCACCTCAACGCCACTCGAACCCAACGTAAACAAGGATGATGTGAAGCCAAAGAAGAAGAGGGCTTTATTCTTCACTGAGAAGG
>233922971
AGCCCACAATTGTGAACTGCATTTCTCGACCCAGTTACCTCAGCATCCGCGATTCTTTCCTTTTTGTTGGCACCGATGATGGACTGCTGCAGATCCATGAGCGCGATTCGGGAATGGAGAAGTCGTGGTCTCCATTTATCCGCCAATCCGCTTTGTTTGCTCGTTATGTGACCGATATCGCCTGGTGCCCGCTGGACAGCAATAAGTTTGCAGTGTCGGGCAACGATAGGTCCGTGTACGTGATGGAGTTTCAGCCCACGGAGCGCAATTGGAAAACGCTTCACACATTTACGGCAAACA
>234241930340
AGAATATGTAGCTCAAAAGCGCTCTTTCCAACATCTAGAAATCCGACGAGAACTCGATTTGAACTTCTCGCTGGCGCCATCTATCTACTCGCTGCCCCAAGCGTGCCACTCAATCTCATTTCTCCATTGCGCAAACTCAACTCATCCTGGAGCGAAAACACCACTCTCATTCAGCCCAGTGGAGGCAGAGACCAAGCAGGAAAACAGAGAAGCAGCTGGACAGAGTTGGAACTTCACTTCGAAGATGAAATAGGTGGTCGCAGGATGTAGGAGCCCAAAGGTGGAAGCCACATTCTGGGG
>2351628365
AAATGCACAAAACGCTAATTTACCAGCAAATTATTGGTCCCACTTGACAATATGGGGTCTTGACAATATGGTTCTCTGCGGCAGCGACTCATTGCAAAAAATCCAAACGGTGCTAAACAAGACCATGATTCTTATTACTGGCTCTGAATGGTACGTCAGCCGGTGTCTCCTGTCGAAGAACAGATATCGTTATATTCCAGCAGAAATAACAATAGACTACAGTACCACCGAAGCAGACTTGCCCGACGTCTCCATATACGAAGAGAAGGCACTCCACTTCTATTGAACTAAAACAAATTA
>23672728831
TGAAATTCAAAAGGACATCGTTGGCAATTTCCTAGCATTGTGGACACTGTTGTGCAGTTAATTGAAATGAATAATTGCTGCTACAAGTGAAGTTGACCGACCACCAAAAGGGCAGGAAAGCCGTCTTCTCTGCAATGGAAATTGATTTTTTTTGGAGGCACAACATGGCTGCGGGCCGGGCCTGTGTGCAAGGATAACAACACGATTGTAATTCCTTGATAATTGCAAAGGGCATGGAGCAACTAAGTGAGAGCAGCACTTTCGATGCAAGCATTTCAATAACGTGGCATTTCAATAATA
>237200423250
CTGCTGCCACCGAGAAATGCAGAGACAGGAGAAAATCGAAAATGTGCTTCCATTAGAAGGACGGACGGAAAACTGAAACTGGTGAAGTTGGCGAGAAGAAAGAAAAACTGCAGCGCCAAATCTGCAAACCAAATCCAACTTAAGTCACATCAAATTAAAATCAACAACCGGGCGAAGGTTGAACGGAGAACGAGAATCCAAAAGGAAAATTATAAGAAAAATATATATATAAAGACAGTGAAGGGGGGAGATGAAGGGAAAAATGAAGTGCAATAAAAGTCAAATGGCCACGTTAACAAT
>23871315869
CATTTTGGGCGCCGGATGTGCCGTGCTCACAATTCCCTTCGCCAAGACTCTGGTTTTGGTGGGTCTATCGGCCGCTGTCTACGGACTTTGCCTGGGTAGCTGGTATGTACTTATGCCGGTCCTCCTTGCGGACGTCTTTGGCACGGACAGGATCAGCTCGAGCTACGGGCTGGTGAGGATGTTCCAGAGCATCGGGGCCATATCGGTGCCTCCGCTGGCAGGACTGATGCGAGACCTTTCCGGAGACTACGAGATATGCTTCTACTGCATGGGATCCTGCATGGTGCTCGGGACCACTCC
>23935221116
AAGTGCATAATTCAATTCGGCAATATTTGATATATATGGTAATATCAAATGAAGAACCGTGTCAATGATACTTGCTTTGGTGCCATAAAAAGCAAGTCCTCTAGAAGACGCGAGTTACTACATGCCTACACACAAAACGGGTCCTTAAAATGAAGTTTGAATGCTTTTCGTTGTACTGTACAGTGTTAAAAGTAAATGCCTAAATACTCTTGATTTCACTATTAATGCATACGTATCCATAGCCGGTGAGTGCACCATCCGATATCAACATGAATGGCTATAACCGAAAATTGCCACAAA
>2405566806
CATCACAGCCAGCAGTTGCAAGCAGCGAGAGGAGCTCCGGCGTCGCGTCAACAGTCGCCGGAAATATCGAATGCCTCCACTCCCACGGCCAGTGTGCATCCTTATGCCCCGCTGCAGAGTCCCACGCTGTCCAACAATAATAACGCAAACAACACGACCAACAGTCGTTATGCCGATCTGGGCGATATCTTCTCAGAGTTGGGTGACATGAGTATGTCGGCGCCCTCATCGGCGACGCTGGGAAAACCTCCCGGAAGGCAAATACCAACACCGACGTCAGCGTCAACAGGTGGAAGCATA
>24162532579
CAAACTGAAGATCGGGTGGAATTATACGGCCCATAACTTTCTCGATAAATTATTTAAAGGAATCAACTGCCCAGTAACACAAGCATTTCTAGAAGAACAATATAAAAGGTATTCCGTATCTACCGGGCATATTGTTGCCAATACCATTGCTGCTGAAGAAAATGAGCCACAATTGTCTTCGAATTCGGTTGACATAGAAAGTGTCTGCACAGCTCAAACAACAGCAACTGACACACAAGCAACTGAAATGCATACAATTCCGAAAGCGTTGGATCAGAGTTCAGAGCCAACGAAAGAAAG
>24219675267
TTAACGAGTTTCCTGTTCTTAAGGCTGCTGCAATTAAGTATGTAATGGTGTTCCGCAGCATTTTGGGTCCCCAAGTCTTAGCAAGCTGCCTGCCCCAGCTAATTCGACATCTCCCCGCCGAAAGCTCTGTTGTTCATAGCTATGCTGCTTGTTCAGTGGAGAAGATCCTTTCTATGCGGGATGCTAGCAACGCGATCGTTTTTGGTCCTCAGATTTTAGCACCTTACACAACTGAACTAATTAGTGGGTTATTTGCGACCCTTTCACTCCCAGGTTCCGGTGAAAATGAGTACGTAATGA
>243130824549
GCAACTATGCGCCCATCATTGTGCCGCCATCGTGGATTGTGAAGCTGCCAACCAAGGGCAACTTCAAGTCCTCGATACGCGTGAGCAATAAGAACAATGCCGCATCGGGATCAGGAGGTGGTGGTGCTGGTGGCGGTGCCGGTGGCGGTGGTGGCAAGAGCAAGAAGCAAACGCAGCGGCGACAGAAGGGCAAGGAGGAGAAGAAGGAGCCGCGAGCGTTCATTGTGAAGCCCATTCCATCGCCGGAGGTAATCCCGGTCATTGTGTTTATTAATCCCAAATCGGGCGGCAATCAGGGCC
>24419601787
AAAATCCATTCAGTGCTCGGCATGAAACGTCTTCTATTTCTCTTTCTGCTTGCTGGTATTTTAATAAACAATCATGCCCTGCAGCACAACGAGACCATTGACTTGAAAAAGTTGGCCAAAATAGTGCTGCCTCCGGCTTATCAAACCCGTGTTATTGGTGGTCGGGTGACCACCAACGCGAAATTGGGCGGATACCTGGTGGCAATGCGGTACTTCAATAATTTCATCTGCGGCGGTACTTTAATCCATGAGCTCATTGTCCTCACGGCGGCGCACTGTTTTGAGGACCGAGCAGAAAAG
>24586523485
ATGTTTTTCGCAGCGCGCGCGTTCGCATCGGAAAATCAGAAAAGCTGGCAAGCGTTTAAAAACAAATTCGGCAGGTACAATTGTTACTTGTTTTCCCCTCAGTTGACTATTTCGTCGCAGGTTTTTGGCCAGCGGAAACCATCGTAATAACCGTTTATCGTTATTTTATTATATTCGCGTAAATCGTTGTTTGTTCAACCACAGAATACTTGTTGTTACGCATTTCGAAAATGGAAATGCGAAAATTTCCAAGCAGTGAAAATCAAAACGAATAAAATATATTGGCTGCTTTTCGTGTTT
>246145120954
ATGTATCTTCAGTTTTTGTTCGCGCTGTTTTTGTCGCGCTACCAAATCGTGGCCACCGAAAACTTTGACCGCGCTTTCGAGCTGGCTCTGTTTCTGGACAGGATCGGCCGCGTGCATCGCTTGCATGCCATCACTATAGTGAACAGCCTGGGATCTGTTGATCCCAGCTATCTGGACGATCTGCATCGCGGCCTGATGTGCAACAGCAGCAATCACTTCTACATGCTGCCGCAGATGACGGCCACGGACAAGGATTCCTCGCACGTCCACTTCAGCAGCCTGCAGGATGAGGAGACCATA
>24729512122
ATGCTACTGAAGCCGACCTGCGGAAAGTGTTTAACGATAGCGGCGAAATCGAAAGCATCATAATGTTGGGCCAAAAAGCGGTAGTAAAGTTCAAGGACGATGAGGGTTTCTGCAAATCTTTCTTGGCTAATGAAAGCATTGTAAACAACGCCCCTATATTTATTGAGCCAAACTCTCTGCTGAAGCATAGATTGTTAAAGAAACGCTTAGCTATTGGTCAGACCCGCGCCCCGCGGAAGTTCCAAAAGGACACTAAGCCAAACTTTGGTAAAAAACCATTTAACAAGCGCCCGGCACAAG
>24847233724
AAATTCTTCTTGTTCTGCGCCTTCATCGCCGCCGTGGCCGCTGATGTCAGCCACCTGCCATCTAGCCAGTACCTGCCCCCCGGCCGTGGAGCAGCATCGGCTCCCGTGGCTTCCTACTCTGCTCCTTCCCAGAGCTACAGCGTAGAGGCCTCGGCCCCAGTTGCCTCCTACTCTGCTCCCGTTGAGTCCAGCTACTCCGTTGCTGCTTCTGCTCCAGCGGTGTCTTATGCTGCTCCAGCTGTGTCCTACGCCGCTCCCGCCCAGAGCTACTCTGCTCCTGCTGCCACCTACACTGCTGCT
>24934624814
AGATTTGCTACCAGTTCACATTTAAAGTACCATCTAATGAGCCATGAGAAACAATCAAAACACTCGTGCAGCGTCTGCCACAAAAGTTTCAAGCAACCAATTGTTCTACAGCGCCACATGCTTACCCACAACCAGGAGAAGCATTTGTGCCCAATCTGCCAGAAGGTTTTCCGCCGCAAGAGCTCTCTTGCCAGCCACCTGGCGATCCACAGCGATCTCGGCCTGCAATTTAAATGCGAGCTCTGCTCTAAGCATTTCCAGAACAAGGCCAATTTGAACCAGCATCTGCGGAAACACGAC
>25095738881
CTGCTACCGGAGCGACCGACATTTTGCAGTACGCTACGGTTCCCATCATGAACAACAGCGGCTGCTCTCCCTGGTACTTCGGTCTGGTTGCCGCCAGCAACATTTGCATCAAGACCACCGGCGGAATTTCCACCTGCAACGGCGACTCCGGCGGTCCTTTGGTCCTGGATGACGGCAGCAACACCCTGATTGGAGCCACCTCCTTCGGCATTGCTCTCGGCTGCGAGGTGGGATGGCCCGGTGTCTTCACCCGTATCACCTACTACCTGGACTGGATCGAAGAGAAGAGTGGTGTGGTCA
>251253427643
CTTTGAACTGCTCCCAGGAAAAGTTCTCGTTTCGCCCCCGAAAATGTGTTAGAAATCCCGCAGAAAACCTGCAAGACAACCGATAAGAAGGAAAACTCTATAACAGCACCATGGACATGACCAAACAGATTGTGGACTTTGAAATAAAGTCGGAACTGATCGGCGAAATCGATCAGTTCGAGGCGAGTGACTACACAATGGCTCCACCGGAAGAGCCTAAGATGGTGGAAGAGTCCCCCCAGTTGGGTCATCTAGAGGACCAGAACAGAAAGTACTCACCCGAAAGGGAGGTTGAACCCA
>25285837973
TCGAAATTTTTATTTTGGATTTAACGCGAGCTACCCGTCTATATATACCACTATATATAATATCCGTCTATATGTGCTACCATATCGAAATCGGTTCTATTTATCGGCACACACAAATAATCACATTCGGATGGCCAACGTAATTTGACATCGGCCAATAAATAAACTAATAAAGTACAAAAAAAGGTGTACAAGTTTGAAAAACGCTGAGCTCATTATTTCTGCCTAATTAGCATACAAATCGTAGAGAGAGGCTCTAAGTCGGCTGTAAATGTTAATAAACAAAATAAAAATATGTTT
>25359929116
GCATTTATGCACACTGGCTTTGGTCATACTGTCAATTACCGCGTTGCCAACTACTTTGCACGAAAAAAAAAATTATAACGGTCATTTCAGATAGTAATAGAAACTTTTTTTAAATATTGTACACTTAGACAATTAGGTAAACGATAATGAGGCTATGTTTTAAATAAATTGTTTTTACTACTAGTACTAGTTTATTAGTCAAGTCCTAGTTTTAAAAGCCAAAACTAACGGAAAAACCCGCCAAACTGCCATCTCCAGCCAAGACGCCAACTTTTGTTGTGGTTGGTTGCCATGGAATCT
>25418824354
GTAAATAACATTTAAGCAGCTGATCCAATTCTTGTGTTCAAAACAACAAAATTCAAAGCAATTAATTGTGCGCTGGTTTTTCTTTTTGCCTTTACTTGTATTAGGAATTATTCTTTAAAATATTTATTGATAGAGAAAAAAATATCCAGACTTATATATATCAATGAATTCGGCCACTGCGTCAACAAATCGAATTCTAACTTGTTTTAGCTATTAAAAGCAACAAATAAATGACGTATTAATAAGTACGCTAAAATAAACCAGTTGCAAAACAAACATTTATTTACTGTATATTGTTTC
>255215725488
CAAACCTGGAATTGTTCCTTTAAGAAGTACGACGTAAGACTAAAATATGGAGCTCTCGTTGGATGAACCGCAATGCGCATCCTTCTTTTGCATCCTGGGTGCCGTGTGCGCCATTGTCTTTTCGACATTGGGAGCCGCCTACGGAACAGCGAAGGCTTCTGTGGGAATCTCTTCGATGTCAATCAAGCATCCGCAGCTGATCATGAAGGCGATTGTTCCAGTGGTTATGGCTGGCATTATAGCCATTTATGGACTGGTGATCGCGGTCCTGCTTGCTGGATCACTTAGCAGCCCCTATAG
>25660439638
CTGATGCCGCTGATCGATAGCAGCTACGGTTTCAGTGAGCTGCCAAAGGCCTTTGAGAAGATGAAATCCGGGCACCTCCGGGGCAAAATTGTGGTGAAGCTGCGAGAGGAAACTGGCGACTAACAGACTGATATTGTTGTTTCTGTTGCATTAAAGGCTTGTGTTGGTTAATTGAAACACTAGAGAAATCTACTTAGTGAAACATTAAAACTTTGACGCCATTCCATTGCATCACTTGCGCGGTTCAAAGACTGTAGTTCCAGGCCAAGCCACTGACGCATATAAATATATTTCCTATAT
>25774232759
TGCGGGACACTAGACGGAGCCGAACCGTTGTATCATCAACAGCGCAGCAACAGAATGGACGTCTACCAGATCGACGATGGATTCCACTCGGACGGCGGCACCGAGACTCCGCCGCCGTCACCCAGTTCTGGGTCATCGATCGCCTCGACCTCGGACCACGGATCGCTGGAGAGCGTGGACACTGGGGGGACGCAGCGGCTGGCCGTGCTATCGTTCGAGCAGGTGAGCAAACTGCACGACGTCATGGACGAGAAGGTGGCCATCCATGGGCGCGGCAATTTTCCCACACTGGAGGTGAAG
>258166637849
GTGGAGGTGGAGAGCAAGGACAATCACGACCGCACCCGCGAATTTGTGTGGCGACGCACGCCCAAAATTGCCAAATTGGTCAACGAGAAACTGAAATTGGCAGCCGAATCCTTGTTTGCCCCACAGGGCGTCGAGGTTGTCAGGCTCTGAGTGCTAAAAAAAAAGTAAGGGGTCCTGCAGGATAACAGCCATTTCTCACTGCTCTGCTCAGCTGTAGTCTACGCCTAATTGTAATGCCTAATTTATTTATTTATTTAACTTATTTACCCATCTATTTATCAACCCATCTATCGATAATAA
>259243318832
GAAACCCGTACAACTTGACCGTTGACATGACTCCCTTCATTAAGATCAACGAAAGCTACTATGTTTTTGGACAGACTAAGGTCAATTGGTATGTCGCCTACGAGAACTGCCGCAGGCTTCAATCCGAACTGGTGACCTTCGAAACAGCCGAAGAGTTTGACGCCATTGCCGCGTTCTTGAATGCCCGAGGAGATCGCTCCGAGCACTGGACCTCCGGCAATGATTTGGGCAAAACCGGCACCCACTACTGGTTCTCTAATGCACAACTCGTGACCATTAAGCGTTGGGCGCCCAAACAAC
