# Supplementary material for: iPro-CSAF: identification of promoters based on convolutional spiking neural networks and spiking attention mechanism
Source: PeerJ Comput Sci. 2025 Mar 26;11:e2761. doi: 10.7717/peerj-cs.2761 (PMC12190325; doi:10.7717/peerj-cs.2761)
Supplement: Supplemental Information 1 [file peerj-cs-11-2761-s001.zip › raw data/D. melanogaster_TATA_Data/Ptest.txt]

>1FP002072 Drsl1_1             :+U  EU:NT; range  -249 to    50.
TCAATCATAAAATTCAATTCCCTAAACATTCACAATTATTTAAAATAAAATCAAGTCAAGAACCAATATTTATTGTTCAGATCAATGCATTGTTATATTCGGCACGTGGTGAAATTGTAAAGGCAGCCGAAAAGTCTGGGTAAATATTTTTATCTCCACGAGATAAATTTCACCACAGCGTCGTCGTACTGAGTGTAAAACTTACAGATCGGAACGTATTTAAGCGCTTATTCTGAGCTGAGAGCGATCAATTTCTTGAGGATTGCATTTCAACAATTACTAAGTTACCAGACCTCCTAC
>2FP000410 Or83a_1             :+U  EU:NT; range  -249 to    50.
CAGTATATCAAAGCAGAAACTTGGCCGTTTAAATTATTAACAATTCCTTGGGAGTATTCTTATTCAAACGAAGTTTTACCAACCAAGCTTATCATTTATTCATATAATCAGAATGAAAATATATTTTTTTCGATGTTTGCTGCAACATGTAATTTAAAGTTTACTAAGTTGAGAACATGTAATTGAACAGCTTATAGACATTTAGGCAAGGAAAAAACCCATAAAAGGGTTAGACAAAAGCGTTACTCCTAAATAATATTTTTTGGTCACAATGAAGAGCACATTCAAGGAAGAAAGGAT
>3FP002128 CG13285_1           :+U  EU:NT; range  -249 to    50.
CCCGCTGAGGTGGGAAGTTACGCTGGAGTTTCGCTTTGGCCGCACCAACGTGTCGTATGAGTAATAAGCCCGAGCTTCACCTCAAGTGAGATACAAAAGTGCGACAAGTGCGGGAGTTGGGGGCTTTGTTTTGTTTTGTTTCTGTTGCGGATTGTTTGTCTCAACGACGTCGACAGCGACTTCAACTTGAGCGTAGCAACTCAGCCGGAAAATGAAAAATATAAATTGGCCCCTTGTCTGAGAAACAGAATTATTTAACGTCCAGCAACCGAGCCAAGCAGTTGTCTTGGTTTCCAAAGC
>4FP001234 CG15870_1           :+U  EU:NT; range  -249 to    50.
ATCCCCCATCTATATGTTTAAGTTCATTCGGTTAAGGAACAAATTACATTTGATGCCTAATCAATTAGGCTGCTGTGATATCGAGGAGTGTGAATCGGCGGAGAGAGGCGAAGCAACGCAAATACAGAAACAAAAAACAAGAGTAACTCGATCGAGGTTTTCAATATATGAACTCATGCCCGCATTGCCAATTAACGCGGGTGTCCTAATTAATTTGCAATAAATAGAATTTCCCAGTCATCGGAACTTAGTCGTGATTTACCAACGGATTGAAAAGGTTCTGGCCGGATAAGATGTCCC
>5FP002561 CG12971_1           :+U  EU:NT; range  -249 to    50.
TTGTTTGGCGGCCGGCCAGTGGTGATGAATCAGCTGGAATACTTGGATATTTAGCCATTCGAATGTTTGTTTGTCAAATTGTTTGTTGAGATGCGCCAAAACTAAAGAAAATCAAAGTCCAAAACCGACGACAAATCAAATAACGGAACTCGATCCGAAACCCGCTACCTTAACTTATTGGTTGTACCAGGCGAAGGTCTCCATTGAAGCTGTACTCGTATAAATATCATATCTTCGATCTGTTCCAACATCAGACGCTTCACAGCCATACATCCAACAAGATGGTAAGTATTAGGCGAG
>6FP002059 CG32270_1           :+U  EU:NT; range  -249 to    50.
GTATAGTATGTTAATAAATAGAAGTAAATGCGTTCCCACCACTCGTTATCTATTTTCCGAACCCTAAACAAACACCATCGAGTGGGAACAGTGCTACATACACTCTACTTCCTCGTAGTAGCCCCCACCATATCAAGTTCATTGCCGTGTGTAAACACCGAAGAACAGGTGTTTTTGTAAGTGGTTTCTCGTTGGGAAAGGTCAGTATCGCTTCGCTCTATAAATGATTGTGCTATGCAGTTCACCGTTCCAGTCAACCGAAGTTCACATTACAGACGAGTCGATATCGAGATGCAAGGT
>7FP001104 CG42326_2           :+U  EU:NT; range  -249 to    50.
CATCTTCCACCGAAAAAAGCCCCACTGAAAATGCTCATTATACCGCAGAATCCAAGGCTTCTGGGCAATGCGAAGTGCTCTCCGCTGGGCGTTGGGAAAAAGAATCCACTGAAAGTGGGAGTAATTTTCTGAGATTTTCTCAGCGGCGGAGCGAAAAGCTCCCGGCTCAGAGGCGCAGAAGCGAAAAGCTCGGAAAACGCGCGCGATTTTCTAATGCCGTATAAAACCGCAAGCTTGACCACAGCCGCTGTTCATTCGCGATTAGAATCGCCAGCGCCGCGCATCCAAAATTTCAAATTC
>8FP002415 CG34248_1           :+U  EU:NT; range  -249 to    50.
GATCGGTTCCAAGTCCATTTTGAAGCCAGCCAAGGAGAATCTTGAGCATTATGGCTTTGCACTTTTGGTTTCGTTTGGTATTTTTAAAAGCGTGACGAAAAGCGAAAAACAAATCGAATGTGAGTCCGTGTTTTGCATACTAAAACGTAGCTGGATATTGATCCATCCATCGGCAAGTCTGGAAATGACCCACAAAAACTGCCGGGTTGGGTTCAGAAATTTATAAAGCTGGGTTCTGTCGCTCCAGTCATGTTTATTTCGTTTTCAGAACGTTGAGCTATCAGATCTTATCAGCTCGGA
>9FP001332 Cda9_1              :+U  EU:NT; range  -249 to    50.
ATGCTAATGAGACAAACTTTGGCCACTCCGAGATCGTTGGCATGTCTATAATTGAAAGTTTTGTCTCTTTTTGGTTGAATGAAGTTGGTATTGCTCTGCGGATGAAACAAGGTCACTTGAGGAAACCCCACCCAATTGAGCCACACCTTGTGCTGAACAAGCAAATCATATTTGGAGCCCCAAGAAACCGATAAGATATCACTTTTCCCTGAAGGTTATAAGAAGACCATCGAGCATCGATGGCTGAGCATAGAGTTCTTTCTAGGCCGGCATGAAGTACTCTACCTTGCTAATTCTGGG
>10FP002169 CG9953_1            :+U  EU:NT; range  -249 to    50.
ATAAATAAATAAAAAGCTAAATTAAGTTTTGTAAAGTTACCAGAACACTTACAGCATACAGAAATCTTTCTCTGCTTAAAATTAAATTAATTCAATTAATGATTGAAATCAATAACTATGAATGCCCCTACTGTTTTAGTTTTGCTTTGCCGGCTTTGCGAATATAGATAATACAGCGAGAACTGAATAATCAGGAGAGTGCGACACACATAACGGTGCCTATATAAATAGAACACACCACTCTCCTTCAGTCGCTATTTACAGTTAGGCACTGTGCGAGGTTCCAACTAATTAAATACT
>11FP001720 CG5171_2            :+U  EU:NT; range  -249 to    50.
GGAATTTATGAATTTTTGGTTGCTGTTTTATTGCCCTCCAATGTGAACTTTACGACCCGGGGAGAAGGAGGCAATGCACGCACCGTACACGAAGGCAACGCATGATGCACTGAATCGGCGAGTCGTTGAATCGGCGGGCGGTGGGTGGCGTACTGCCTTTGTTCAAAAGCACAAAAACCCGGCGACAATTTGTTTGAGGAAATCACCGCCGACGGATCATTATAAAACTGCAGCTGCCGGAGAAGTAGCAAGTCAAACCGCCTTGCAGATCCATCAGGGATAGGTGTCGATAGCCGCTCG
>12FP000551 Tk_1                :+U  EU:NT; range  -249 to    50.
CACCGCATCGCCACACTCGCACACTCACACACTCACACCTCGTATCGTTTCAGATTCTATTCGACCAATTGTTGATATCCACGAGCACACACACACACCCTCACACCCACACAAACACACACATACACACACAAGCCGAGGCAGCTCGTGTTCCGCTGAACTTCGTGTCCTGCCGGTCGGGCTTCCTGTTTCGTTTCGGCCTTATCCTTCTGCCGCTTTTATAAAGGTCCGTTGTCGCTTCGATCTGTCGCTCAGTTGTTGCATACTTCTCGGCGCGTTCGGTACGCGAGCATTTGGACA
>13FP001170 CG7738_1            :+U  EU:NT; range  -249 to    50.
ATATTTGTGTGGTGAAATATATAGCGATACAAACCAGAACCCGGTTAAAAAAGCCCCTAAACAATCGCACCTAGAGGCCAAGTAGGTATATAGTACATACACAGTATAGTACGACTATGGCAAGAGGTGGTGGTGGAGCTATTGGAGGGGGGTGCTGTGGAGAGACCCGACTCATCGATGCGTATGAGAACAGGAACGTCAAGTGGCGAGATCTTCGCATATAAGGCCCGCGATTGAGACGAACAAATCATCAGTTGCACGAGTCTGTCGAGTCTGTATCAGCAACCCATTGAATCAAGC
>14FP000632 Tm2_2               :+U  EU:NT; range  -249 to    50.
ATATAGCTCACCGACGGATCCGGATTCGGATTTTGAGTGGGCGTTTTGAAAATGGAAAATGAAAATTACGTGAGATCTTTTGAGAATGCTCGGCGTAGCCGCCAAACAAAATGTGTTTACATTTAATTCTCAAATTTATTGCACGAACACATATGCACAGCATATAGATATATACAATTTAATTATACCTATGGATAACCTATAGAATGCGCCTGGATCGTTTAAATAAACCGATTTTGTCTTGCAGCGGAAACATAAAAATTCTAGAAGTCACAGTAAAGAAACAAAAATGTATAGTCA
>15FP002294 Muc68D_1            :+U  EU:NT; range  -249 to    50.
ACTAAAAATAATAATGGTGAATCAGTAAGTTTTCTCGAAAACAATAATGTTGTTTACTGGTTCTTAAGAGCTATGTATGTATATGCGACTCCATTACGGAACATCTGTAGCAACCGAGAACCATTCTGTTTAATTTATTTAAAATACTTGTACTTAACATTTTACCTACACATACCACTTGAGATTGTTTTCTTGTTTTTTTGGGCGGAACTTTAAAGTATAAAAACGAAGAAATTCTTCTACTCCGTTGCATTTTCTTCAATGTGCTTTTAAAATGCTAGTCGGTACGTTATTGTAAAA
>16FP001438 GNBP-like3_1        :+U  EU:NT; range  -249 to    50.
ACCTATTCATGGTTATACAAAGCTAAATGCTCTTTGCCCAACAAACGGTCTCGTTTTTTAAAAAATATTGCTGTGCAAATATTTTGATTGCTTACTTTCAGGCACGCGTCAGAATTTTTGTTTAACCGGGGGATGCACTGGCGGGAAATTCACAGCTTACAGGGAGCAAAAAAAAATAAACAAGTCTCAGCCAGACGAGATAAGCTTTAGATGGTGGACTACAAAAGCCGCGCTGAAGCCTCAGTTCTCGGCAAATCCAGTTACTATCGCCATGGCGCAAAACTCAAAGTTAACAATCTA
>17FP001936 Acp36DE_1           :+U  EU:NT; range  -249 to    50.
TTCATATTTGACCGTTCCTTCAACAAGCAATTTATTTTTAAAATATTAAAATGTTCTGCAAATAATTTTTTTTTTTCCTTTTCAGAACATTTTTATGGCCAAGGTTTCTAGATCTATAACCTTTTGTGATGTAAAAGCATAATAATGTGCTTATCTTCGGTAGGAGAACCCATTTAAACCATGGCATATTTTATTTCACGGTGTTATGGCCTCATGCCCTATATAAGACACATTTTCGACTTGATCTCGAACTTGGTCCAAAGATGTGGACTTTGACGTGCCAACAGTTTATTGCCCTAA
>18FP002259 CG14153_1           :+U  EU:NT; range  -249 to    50.
GCCGCACTTAAGCTGTCAGGGCTGCAAAAAAACGTGCGTGAGAAAAAATACAAACATTACAGAAATGCCGCCTGCTAAATTTTTGAGTCAGGTAAAGTGGGGTTTGCTCATCCAATCACCTTGACAGAGGCGCTGCTGCAAACGAACATCATGCACTACTATACATTACTATACTATATATACTATATGGCTTTCCAGAGAGACTGTTGTGAAACCTCATATAAATACGTTATTAGCATAAATCGTTCTGAACAGTCAGAAATGAAGCCGCAAACAGGACGGATCGTGAAGAGCAGCTCG
>19FP001001 CG15537_1           :+U  EU:NT; range  -249 to    50.
GTAACCAAACAGCGGCAAGTATTTCAAAAAAAGGCAGTGGAAATCGAAGCGAAATAATAATAATACAGGAGCAGGGAACATAATAAAGAATAGTATGTTTTATGAAAATGCAAAGACCAACTTCATTAACACAAAAACATAAAACATAAAGTTTCCTTAGGGGAAACCACATACGAAAAGTGTAAAAAAAAACTGGGAGCTCGGCAAGGACGACTGGCTATAAAAGGAAATGCGGCGCTGATAAGGACCAACACTCGGTCGTCGAGCGGCAGCGTAGACGCATCGTCCTTGTTTTCGTCC
>20FP001210 Cpr49Af_1           :+U  EU:NT; range  -249 to    50.
GAATTTGTATTTGTATTTGAAAAACAATGTGGGGGCAGGCCGGAATCGTCGAAGTTGTCTGCACCAAAATTTCACACCCATTTTCGAAAGGCCAGCGACGAACGGAAAGCGGGGCAAAACGAGTTCAATATTATTTATTGGTCACATTTTAATTTCATGTTAAATATTTTAGTACAGGAATTTTATCATGGCTTCAACAGCTCGCCAATTCCGTTGCCTATATAAGAGTCTTTGTTTACCGCTGGGATCACCAGTCGAACCGAGACACCAGCTTGGATTGCATTGCAGTGATATCGATAT
>21FP000932 CG6295_1            :+U  EU:NT; range  -249 to    50.
CTGAAACGTGAACTACTTCATAGGGACACGCGGCCAAGAAGAAATCAATTCAATCAAATTATATTCAAGATGGACATTCAACTAAGAACAGATTGCCCAAACACATGTTCCACTCTTATCGAAACAGCCGATGGTCCGAGTGGCCAATCCAGTGGCCTATCTTAAGTGGTATGCTTCAACTTGTCTGTGATTTGATCGACTGATCGGACCCACCATCCATATAAAGTAGCTACCACGCCACCTACAGTTGTTAGTTGAAGTTGACTTTGCCGCAATGATGAAACTGTTCCTGGCCTTGGC
>22FP002115 HDA1_1              :+U  EU:NT; range  -249 to    50.
AAATATGTCGTGATATTTGATAATTTTTGATAAGTACATAGGTCTGATTGTTTATATATCTAATAAAAAATGACCACTCTGTATGAAGAGGGTAATCGTATTTCATATGTAAATTTATTAAATATATTTCTTTAATAAATAATTAAATATATTTGTTTGGTATTTTCGGTATTCATGCAGTTAGTATTAAAAGTATATTCTGCAGAGCCGGGAAGTGTGGATTTAAAAAAGTCCGCGGTCACACTGCCCATCTGCAGAGGTTTCCTCTTCGCGAATTTGTCTTGTGCGCTCCGATTTTGG
>23FP001321 CG15919_1           :+U  EU:NT; range  -249 to    50.
ATTATCATTTGCAGTGTTTTACATTACATTTAAGAAAGAAATGCAACAAAAACAAAATAAACTACAAAATGAAAGAAAAGAAATGTGCGTTATATAAGGCATCTAGGGTTATTCACAACCCAATCAGATCGTGCAAAGTGCGGGAATTTGCAATTCATTTGCACAGACGCACTGAATCACAATTAGGGAGCTCGGCTTGCCGTGAAACTGGAGGCCTTTAAAACGTGAAGATTGGCTAATAGCCTCGCCAGTCGATTGCGAAACATGAAAGCGGCGAAAAGTGGCGACAGGATGGCGTAT
>24FP002315 CG32110_1           :+U  EU:NT; range  -249 to    50.
GCACTACCGCGGCGGCTAAGATGGGTAAGTTAGTACTTATAACTGGAATACTCTAAAATGCTTACTAAAGAGCAAGTCATCTAGTTTAGCAATCTGTTAAGCAATAGTCAATTCAGTATTTAATTTTTATAAAACTGAAACTTCTGCTGTTAAGTATGAAACTATCGATAAACCACGTTAACTGTCATCTAGGAAGCAGAGAATCTACTATCAATTCGTGTTGAAATAGGGGGACCCAATTTTTATTTCAATTGTTATCAACAGCTTACGAACTAATATCATTCAGTTTAGTCAACATCC
>25FP001938 amos_1              :+U  EU:NT; range  -249 to    50.
TACAGTAAATACCTGGGAGAAAGAGGGAGAGAGTTGCAGCCAGAGACAATTAAACGTCTTGACCGCAAGCCAATTTAGGGCACGGGCTGTGCTGCTGATCCTCAAGAGGTTGGCAATCGGGTACCTGAGCGGATCGGATCAGCTTGAGGCAGCGAATCAGGTAACAGGACATATGTAGTGAACCAATCACGTGAGAGCTGAATCCTCGGCAGGCAGCTATATAAAGACCCATCCTCAAGCAGCCACTTCAGTTGTCCCTTGAGCCTGCAAACGTAAACATGTTGACCAACAACGAGCTAA
>26FP000066 CG32793_1           :+U  EU:NC; range  -249 to    50.
GAACCGTTTAGAATCGCGACCTGCGACCCGATCTCTTTTGGCCAACGGTCAACAAACCGCAAACTGATTTACAGCCCCCAGTGGCAAAGGCAAAAAAAAAAATGGAGAGAGCTTTGCCATTCCGAATGGCTGGCTCTCTTTCTCTCTCTCTCTCTCTCCGGATCGATCGCTCTTTTTGGCAGAACATGGGCTTTTGGCCAAAACCGTTTGTAGACGGCACATAAAAAGCTCGGGTCGCAATGCTCCCCCAACAGTTCGGCAAACGAAACCTCTGTCTGTGGACCCCCAGAAATCGGGAGC
>27FP000339 Cyp18a1_2           :+U  EU:NC; range  -249 to    50.
CTGAAGCACTGAGCCACTGAAGCAGTGAAGCAGTGAAGCTGAAGCTAAAGACGCCGCCGAGAAGCCGAATCCGAACGATACCGATACCGAGACCGAGACCGAGACACAGACAGACAGACCAGCACCAGCACAACGACAACGAGACCGAGCGCCCCATCGCCGTCGATCATTCGTTTGGCGCTCTGCTCACTCGCGCGCTCGAAGCGGGCTCGAGTTGTTATAAAAGTGGCAAGGACATACGGTCGAGCCATTAGTCGAAAACTATAAACGCTCGACGCGAAATCGTCTCCGGGTCTCCGT
>28FP001254 CG18324_1           :+U  EU:NT; range  -249 to    50.
ACCTTTTCTCAAAGTGATTTATTTGTTTTGGTCACTAATTAATAATTCAATAAGAATTTTACCAATATTTTTGAATAAAAAATTCATTAATTACAAATACTAATTTCTTTCTTAAGCGAATTTTAATTTTTAAACACCAAATACAAGAGTTCAAATATTTAAATTATTCCGCCAAGTGAGCATTTAAATCATTAAAGCATTAAAATGTATGCCATTAATTCGATAAATGTAACAATCGGTCTGTCGACCAAAGAGTAAACAAAATGTTAACGTAAGATCAACCAAATCCAAAGTTTGGGG
>29FP002288 CG43391_1           :+U  EU:NT; range  -249 to    50.
TTTAATGCATCTGAATTACCACTTCTACTCACTTCATTTTTAGGTTACTTTAATGTGTAAAACAGCTGTTTTACTATAATTGGAACTTTAATAGATAAATAAATATTATACCAACTTAAGAGACTTCCTATCTTAATAAGGAAATCATTTTAAACTGACTACTAACCATATGTGCTTACAAGGTGCAAACAAGAAGAAAACTATTAAAAAATTAAAGTATAAAAGATTATGATTCCACATTGGTTAATCACAAAAGTTTCTACCTTCATTTGAGAAGCACCATAAAATTCCAGGATCATT
>30FP001141 Def_1               :+U  EU:NT; range  -249 to    50.
GCTCTGTCGGCTGTATTTTGCTCTTATCTATGAAATATTGTCAATATTTTCCAGGCAAAGCACATGAAATAATGATCTAGACAACGGTTTCTCCCATTTGCAGTGAACTTAAAAATTAAAAACCCCCGAGACGTGTCTTCCTGCACAGAAAAAGAGACAATGGGAAGGTAAGTCACCGGGTGGGAGTCCCTGGGCCGAATCGATCAGCCCGTCGCATTGCTATATAAGCTCGGCGAAACCACAATCTGCAACAACAGTATCTCTCCAGTTGTATTCCAAGATGAAGTTCTTCGTTCTCGT
>31FP000427 CG1153_1            :+U  EU:NT; range  -249 to    50.
CCAGCTGCTGGGGTACCGCTGCAGCGCGGCCAACGCTAACGGCGACGTCGATGCCGACTGCGCATTACCGTTGGCCGGCCAAACGAAAGACTTAAGCGAGAAACTTGCACGACTAGTTTAGGGGAACCGCTTCTGGGGGCCAGGGGGCAGGTGGGTCGGAGAAATGCTTTCGCAGCAGATGAGCATGCCGATGCCGAAGTCACTGCCACTGCCGCCGTATATAAATTGTCGTGTGCGGTGGAAAATTGTATCATTCAATCCTTAACCGTCTGAGCAGCTATACGGCAGCAGCAGTCAGCC
>32FP000300 CG4928_1            :+U  EU:NC; range  -249 to    50.
ATAATAATGCCGCTGGGGCGGAATGTTCGTCGCTCTATCTCCGTCCCTGTCCGATTATTTACAGTTAGCTCCGGCCAGGCGATAACCTTGCCCACATATATCTTGGCCAGCTCTTGGACCGCCATTTGCGATTACCTGGTGGTGACGGCGGCGGCGACGGCGACGTCGACAGCGACGCCTGCCACTAATCACTCCAATTAGCTAGAAAGTGCTTTTCGTTTAAAATTCGCACGTTGTCGCAGTTTCTTGGCATTGTACTGCGAGGCTCTGAGACAGCCACTTGGCCATTTGGAGTTCCCT
>33FP001602 CG33128_1           :+U  EU:NT; range  -249 to    50.
GTGCAAAATATGCAATTACTTTCCAGACATTTTCTTAGAAAATTAAACGATTTATAGCGAAATTTATCAGAAATCCCAAATGCTGAATTTGATTGCTTTTTGTTTCTCTATGTTCTGCACGACACCAAGCCGTGTAAACAAAGGCCGAAATGGATAAGGACCATCGATCATGTTTGATATCTTTCTTTTGGACAGTTTTGGACTTATCACCGACCATATATAAGGCGGTGTCTGATGTTTATTTTCTTCAGTCTAGCCCCAGACGATAAAGAGGGCAGCAGAATATCTTTCGTTAGAAAA
>34FP000353 CG14205_1           :+U  EU:NC; range  -249 to    50.
GTCGGTTACTATTCGAAGATAATTTTTGATTAGGTCGAACTTTGCTCGTAGTGGGGACATTCCCACAAAACCAGGTGCTGACCATGGCAATGATTGAGGTAGTTGCACAAATAACCATTTGGGACTGGTCGTGAAAAAGATTATGGAACGATAACTAGGTTCTCTCAGTGCCCATGATAACACTACTGAAGCCCTACTCTTATCGAAGTCTCGACCTCGTATAAATAAGATCGTTCGAAGTGCTGCCACAACCAAAGCGCTGATTACTACCAACCCATCAAGATGGTCAAGCATAGCACA
>35FP000456 Ccp84Aa_1           :+U  EU:NT; range  -249 to    50.
TAACGTGGGCACCGCGCGAATCCGCCGAATCCTTTCTAAATAATTGGACTGCATCTCGCATTCGCAAATCCCTTCTCCTCTCTTGGTTCTCTGCCGGCGTCTCTGCCGACTTTGCCGTTGACTTCGCAGAGCGGTGACTTCGCGCTAATTTGGAGCATGATATTCAGAAGGCCAAGCGTAAGCACCTTGCTTCACCTGAGCAGAAACTGCAAGCGGGAGCTATAAAACCGCTGGCCGGCCAGAAACCGTATCATTCAGCCATCAGCACCGTTTCCGCAAAGAACTAACCCACGAATCCAA
>36FP002442 CG13056_1           :+U  EU:NT; range  -249 to    50.
AGTTAACACAGAGACCAGCCCACGACCACAATAAATATGCCACATCCGCCCCCCTGTTCCCAGCGAAATCTCAAATTGTGTGCAATCAAGATCTCTGGAGGATTAGGCTGGCACAGGGTCTGGGTTAACGCCCAAGCTCATGTTCTCATGTTCAAGGGCTGGGACCATTCATTTAGAATGGCTAGTCCATTCTCCAATCTTGAGTACTCAGCTCGACTATAAAAGCGGAGGATGGAATGGCCAACGAACAACAGTCAAGTGAAGTGAACTGAAGCAAGAAGATGTCACAGAGAATGGTAA
>37FP000483 Or85d_1             :+U  EU:NT; range  -249 to    50.
TGGAAGCCACTTAATCGTAGAAGTCATCGATTTCGAGTTAGGCCCAGTTAACCACGCCCCCGGACGACCAACTGACGGGTTCACAACGCCCTAATTGAGAGATGCTCACCGTGTACATGCTAATCAAGTGGGCGTGCCAATTGTCCAGTGTGTGTGGCAATAGTAAATTATTAAATCATCGACATCCCCCCGTTCTGGTCTTCACATTAATTTGGGTATATATAAAGCGAGCCAACGATTCGGAAAATTAACAATTACAACATGTTGACTAAGAAGGATACTCAAAGTGCCAAGGAGCAG
>38FP000796 Cyp6d4_1            :+U  EU:NT; range  -249 to    50.
ATAAGTCAACGAATTCTAAGATTATAAATCAACTTTTAAGTATTTTGTATATAATAATTGTTAGCTTATAACATAAGAGCTTTGTTTTGCATTTCACCATTAATATAAAGCTGTCATCAAGACTATCAATGTAGCTTTGTTCATTTAGAATTCTTCGCTGTAAAGAATTAAGAGAACGTTACTGCCAAAGAGAACAAATAATCGACGAATTTCAGCGCATATAAGTGGAGGCTCTCCAGTTTGATAGTCAGTTATATATTGACTTTCGCAGAGAAAGGGTGGATTTAAAAAAAAGAAAAG
>39FP001476 CG9480_1            :+U  EU:NT; range  -249 to    50.
TTTAAATCCTTTTAAAAAGACCCTTGGCTCGGGACTTTAAATTCACTATTTATTTATTTTTATTTTTTCTCACTTATACATTTACCCAACTTGCCTTCGTGACTATATACCCTGTGTAGTTCACATATAGAGGGTATAATAAATCTCCCACCGGCTTTTCTTGTGGTGGCCAACGACGTCGACTGCGCTGCCGGTGGCTCTGCATTGGCATTTAGGCATTTATGCCCACGGCAGTCGAACAGCCGCTTCAGATTCTCGTCATCGCTCGTGGAAGGCACATCGCAAACGCCGCTCTCGTTC
>40FP002158 CG10289_1           :+U  EU:NT; range  -249 to    50.
AAGTTATCAAATAGCAACTCAGGCAAAAATGAAAAGAAAGAAAACCATTTAAAAAGAAAACCAATTAAAGAAATATATTTATAATAAAGAACTGTATTTAAATCATAAAACATAATTGTATGTAGTTTAGTTTCTACAATATGTGCAGCGGTTATCGTGTGAACAAGTTGAAAAATGACAATCGATAACCGATTGTGTGAGGACACGGTCGATCGGCCGCATATATCACACTGAGTTAATATACCCTGTAATCGAATATTGTCCACCTCTACGAAGCAGTGAAGAAAATTATAGCGTGGT
>41FP000065 CG14424_1           :+U  EU:NC; range  -249 to    50.
TTTTGGGTTTTCTATTACTGGTTTTTGTGCATAAATCAGTCGACGGACATTTGCATAGTTTAATAATTTGCCAATCGTCCAAGTCCCCACCAATTTCGCTACATTTTACTTTGTTCTGCTGCCTGGCCACCTAATTTCTTTTGTTTTTCGTGTGATTTTTATGTGTCTACGCTGTTTTGCCTGCTTTTCGCCGGCCAGGTGAATGTTCCTTCCCTGTATAAAATGTCTTTGCCGGGCACTTGATGGACCATTTAATAGAGGCCCTCGTCCAGCGACAGACCCAAGCCCAAGTCCAAGTCC
>42FP000074 ng3_1               :+U  EU:NC; range  -249 to    50.
ACAGTTTTGGCCAAAACAAAGGGAGCGTTTTTGCAGAACAAAAAACCCGCAAGTTTGTCAATTGTTCATTGTGCCCAATTGTTCAAACAGTCAAGTAAGTTAAGTGCAAATATATAATATAACTTTTAAGAAATGCCCAATTATGTATGTCCAATTTATATTCGCTACGCAAAAGATATGAAAGATTTTGTTACGTAATTGCTTAACTGTGGTAATTAGTATAAAAGACCACGGCCTCTGGCTGCAGACATCAGTTGTCCAGCCACTGGCCATCCAACATGCGCTACTCCTGTGTTCTTT
>43FP002422 CG13048_1           :+U  EU:NT; range  -249 to    50.
TAATATTGACAAAGTAGCAACATACATAAGTTAGGGACTTAGGGAAGTTAAAGTCAGACAACTTGGTCACCATGTAAACAATATTTGTTGTGATTGCGTTGTCACCTAAGGCGCAATATCGATTGTTATTTATGGTCAAAGCAATATTTATGGATTATCATAATCATATTCCACTCATGGGCAACTGTCAATGCCTGGGCTTGGTTGGCCCCATGTTATATAATCATGGGCCGTGCTTTCGAATCGCCCAAGAAGTTATTGGCCCCTCGATCGAAGGCAGTGCCATTCGCAGTCGCCGTC
>44FP000093 Bteb2_1             :+U  EU:NC; range  -249 to    50.
CAATGAGTGCATCTCTTGATACCCATTGTTCTAGGCAGATCGCAGGGTATGCTATACTATTGTACTTGTAAAAGAAACAATTTAAGTAAACATTCTTTTCATGACATATCAATATGATTTTAAGTACTTAGGGTATATGCCCTGCGATTCCCAACCAGATTCAATGGCTCTCATCAACTTTTCCGACGCCTGTCACTCATCCGGATTGTCCGTGGATATTATAAATATTTGGACACTCGACTGGAGTCCGCTCATTTGCGATCATGGACTTCTTTGCGACGGGTGGATTCCAGCAGCTTT
>45FP000283 exd_1               :+U  EU:NC; range  -249 to    50.
TATATCGATGTGTGGATATGTACATACACCTTGTTATAAACAGTTTAAATCTTTTCTGACGTAATAAAATCTCAAGAATGTACATGTAAAACCAACAAAATGTTTTCAAACTGCATTCAAATTAATGCTTAACCATAACCTTGTGTGTATGTAAATATAAACTTGGCAGGTTGATTTTTTTTTACCATTCTGCTGGCACTAAACATACGTACAAGTGTATGTATGTGATGCACTCGGCGTCATTTATCTGTACATGTGTAAAATGTAACGTTACCTGTGGTACACAGCAATAAATAAATA
>46FP001912 CG5809_1            :+U  EU:NT; range  -249 to    50.
CCATTTTCCTTTCGTTATTTGTACGTATATATAATTAGAATTACAAATAAAATCACGCCTTTGTTTTTGTAAAAGTATATAAGATTTGGCTTATTTCACATTATCAGCAGTATCCGCATTTGCCGGCTTCTACATCGATAGTCACAAAGTATTGAAACGCCTATCGAACTATCGAGAGTACGCCGCACTCGCAGTGACGTGTACTCTTTTTTTTTAGCAAAATATAAGCCGCATCTCTACACATAGTTTAGTTTAAAAGAGCCTATCGACAAGACGCGTTGATTAAGAATTTGTTGAGAT
>47FP001166 CG13216_1           :+U  EU:NT; range  -249 to    50.
AGGCGAACTCCGTGCGCTGAGACATTTCGCACCTTATTTGCCTTGGGCATTAGTCTAAAAGTGTGAATTGTTTATAAAGAGATTACAAAACCGAAGACAGGGCGCTCAGTGGGCCGCTGTGTTCGACTTTTGCCGCCATAAAAACATAAAAAAGGCATCACTTTAAGCGAAAAACCAAGGCGGATAATTGCAAAAGAAAGTTTTCACCATCGGCCTCGGCATAAAAGGGGATTTCATCGAGCCGGAAGCAAACAGTTGCCTCTAGAGATAGCTACCGAAATGACCAAGTTCGTTGCGAAG
>48FP002256 Or67c_1             :+U  EU:NT; range  -249 to    50.
GCAATTCATGTTGATTAGTGGCCGGTGAAGGTCGACTCCTGTTTTCCTAGCCTCCCTGGCTTTTCTCTTTTGAGAACCTTTTCAGCTGGTTGTAAGAAGTGAGAAAAGTTCACAGCTAATTACATCGGTTAGTTAAAAGTTTAGGCACAATTATCAACACTTTTCAAGGCGCGACATGATGGGGCATAAAAACTTATCAGACACGCCCACCGTCGCCCACTATAAAAGACCAAAGCGAAGGTTTGACCACAAACAGTTTCTATTCGAAATTTTCTCTGTAAAGTTCCCGAAAAAGTAAAA
>49FP001340 CG4847_2            :+U  EU:NT; range  -249 to    50.
GGCACAAACGACGAATTTATTACATCTCAAAAGTATTCTAGCAAAGCTATTTAGATTTCATTTTAACGTAGCTACTGTTTCAAAACCCGAAAAAAATTGTGGAACCGACGTGTTAAATTAAAATGCAAATTAATATATTTGTTTAATATGCATGCATGACTATGTCAATCCATACAAAACACATTAATTAGTCACGACACTATTACAAATTGGGTAGGCTATAAAAGATCGGGAATTGGGATGGCCCCAAAAAAGTGGATCCAAGTCCATCGTCCACAAAGGTTGATTGACATAATTAAT
>50FP001811 Porin2_1            :+U  EU:NT; range  -249 to    50.
GAGAAATAAATCGAGAAGAAATAAATTATCTTGATTGCAGCGTTGGTGGTGGAAGGCTTGGGAATGGTTAGCTTAATTTAAGGATTTAAGCTTGAAAGAAAAAACTGTATAATAAGATAAGTACCTTATACTGATCCCAAGTTCTTTGTGCTTGAAAAACTTAACTTTTTCGGTTGGGCACAGGACTCCGTGCGTTTTAGTTCACAGGTCTCCAGCGTGTATAAAACTCGATACTGATCAGGCAGCGTTAGACATAAATTTTCGGCTAATCGAGGCTGTTGAAAAGTAGACAAAAAATTT
>51FP001286 CG8192_1            :+U  EU:NT; range  -249 to    50.
ACTAAAATAAATAATTTCTTATGATGCAAATCAAAAGACTTAGAGAACGAACTTGGCTTCAATGGGGAAAACTCCACTCAACGTGCACGGTCTTTTGAGTTGAGAAACGAAGAGTTTGGCTCAAAGAGAGAAGCCCGAGTCATAGAGAGACCCAAAGAAGTGGCTGTTCTCTCAGCCAATCCTCTCAATGGGCGGCTTCGGCTGTGGGGTTACTTTTTGGTATAAAACATAAACAAGCCAAAGAAAGTCATTCATTTTGTTGTTCGAGCCAGACGAGTGAACCGTTAGCAGCAGCATTAG
>52FP001347 CG6424_3            :+U  EU:NT; range  -249 to    50.
ACCGCAAAGACACATGCTCAGATACCGTCTCGTGTCCACTCACTTCCTCAAGCAGCCGTAGTGTGCGAGCGAGCGAGACAGCCACACCCGTAGAGGGGGGACCGAGAACGAGCACGAGAGCGAGAGAGTGTGGGTGTAACTGCGAATGCACTTGCAACTGCAATTGAGAGAGAGAGAGTGACAGCGAGAGCGAGCGATCGCAGGATACGATTGTGCTATAAAAGTGCGACAGGTGCGCTCTACCTGCCCATTCACCGTTAGTCGTCGTCGGTAACTCATTTAGTTGTCGAGAGTTCCTCT
>53FP000173 CG12115_1           :+U  EU:NC; range  -249 to    50.
TCTCTCTCTCTCTCTCTCTCTCTCTCACTCTTTCTTTCTCTCTCTGGAGTCGTTGGGGACAAAAAAAAAGTAAGACGGAAATTATTGCGATTAAAGTTAGCCAAATAATGGGAAATATACCAATTGGCCGATAAAAAAGAACTCTTGAATATATTTTAATTAACTGGGGGCACCGATATGGCAATCTGAATGCGCACCAAGTGTGTCGTCCATCCATATATAAAGTGACTTCGCAGCAAGATCTCGTCTAAATCCATTCAAAAACCAACAATGAGGAGTATTATTTTGGTGTTGTCATTC
>54FP000156 CG1440_2            :+U  EU:NC; range  -249 to    50.
TAGGCCTAGGCCTAGGTCCAACGACGCTGCCAGATCAACAGATCGATATAACAGTTACAGTTTGATTTATAAATTAATACGCTTATATGTATGGAACATTTATGAAATTCGGTGTATTAAAACAGTGCTTAATAATTTAAAGAAGTTGGTATATTACCGGTATATCGTATGGCAATCCAATGTGGTATTAAAAGTATATTTTTTTGAAAGCCGGATGGTATAAAAGAGGGTTCATTGTATGGTCATACTATTAGGAAACAAAAAAAACACTCCACAGCAAACCAAAATAAAATCAAATTA
>55FP000322 CG43133_1           :+U  EU:NC; range  -249 to    50.
AAAATTAGTGAAAATAAAAATTTAAAAAAATCTATACAACTGTTTTGATTACTGTAGCAGCAGTATATACACATATGTACATATTTATAGTATACCCAATACTTTCGTGCAATACTTTTCACTGGGCCATATCGCGCGGGTCACTTTCCAGGAATTCATACACTTTTATACATATTTGTTTTTTTTTTTTTACTTTTTCTGGGGCGAAAAAACAAACGTATAAGAATGGTTCACAATCTTCTTTTCGAGATCAGTTGAAGTCGGCACAGCAGCACTACAATACATGTAGCAATGAAGAGT
>56FP000050 CG14052_1           :+U  EU:NC; range  -249 to    50.
ATCCGAAATGAATGGAAATTGCAGGTTTTTCACTGAGCAGCCAACTCCGCTGTTTCGCGGCGCGTGCGCAGAAGCTCCACCAAGTGTGGCTCCACCAAAGCAGAGCGAGGCCCATGGCTCTGCCCATATCGTTGGTGGTGGACTGCGTCACGGAAGCGCAGAAGCCGCCAACTGGCGTCGGGGTATTCGTATTCCACCGCATTCCGTGTGCCTGCGCCTGTATAAATAAAATGGTCGCAGTGGGGCAGCAATCAAAGCAGCCGCTTCGTCGGAGCCTTCAACACCTCAGCACCTGGGTCT
>57FP001417 CG34198_1           :+U  EU:NT; range  -249 to    50.
ATTTGAACAACAACGCTTGAATGCAGCGAATTCATAAATAAAATCATGTAATAAATAACCTATCGATTTTGTAGTTTTCTATCATAAAGCTGGTTAGACAACCAAGGTGGGACCCCAACGAATCGCTAGGTACTTCACACAAATCGCTGGCCACTGATAAGAGTTCCAGTTGCTTTTATCTATAGATAACACCCATAGCAGAGATTGCCGAGAGCGCGGCTATAATAGCACAATCCCAACAATATGACCAGTGCCGAACTAAACGCGTGCGGTGCAACAAGTACATTTTATAATTGAAAA
>58FP002556 CG43218_1           :+U  EU:NT; range  -249 to    50.
CCATGGTTCTCTTATCCATCGAGTTGTTTGGATTAAATGTTGTCCCGATATTATAAGCGATTATTGGTTATAAAATAAGCGTGGACTGTGCGTTATCTGAAGCGGATTGGATGTGGGTGTGTGGTGTGGACATACCGAGAAGTTGGGTCAATTGCAAGGTAAATAGTGTGCAACAATGAAACAGCTTGTCTAGCAATTATGTAACTAAAAAAATGTCTATAAATTGGATTTGTTTAACGGTAAAGCTTTAGTTGAGATTCTGAAAGATTGCTGAAAGCATGAAGTTGGGTGAGCATTAGC
>59FP001144 CG2269_1            :+U  EU:NT; range  -249 to    50.
TGCAACAGTTATTAGTAGAGACATAATATCATTTTGTATATATTCGAAGAAATTTTTGCATACACTTTAACTATTTCTAAGAATTTTGTTCAGTGTCTTCCCGAACGAAGCTCGGCTGCAGCTAAAAGCTTTCTCTCCGCGACTCCCACGCTCCCCGTCTCGCGAGGACGAGAGGCGCTCGGCGAGCTTCGGGTGCCGTCGGTCCTCGCGGGTCCTGTATAAAGCATGGAAGCTCCAGAGACTGGCGACACTCTTGGTTCCGCCTTGGCTGAGCACAGAGGTGGGTACAGTGGCTACTGG
>60FP001440 CG30154_1           :+U  EU:NT; range  -249 to    50.
TTTCAATGAGAATTAAAAGAGTGCAAAGAACAGAAAATTGCATTATGCATAAGTCGCTAGAGCTTAAGCCATTATCGAATCCCTCCACGTATCCAAACATGGACAAATAAAGATACAGAGAATGCCACTAAGAGAGGGAGTGAGAGCGAGAGTCCAAAGCAATCCAAGAGATACGATTCGAATAAGAGATAGAGCGCTACTTGGCTATTGGAGCCGTATAAAACAAGTGTGTCCATATTATGCCCCATCATTGGAACATTGGAACTCCTCGGCTTGATCATGTACCTACGTCAACAACTC
>61FP000519 CG14695_1           :+U  EU:NT; range  -249 to    50.
TTTTATTTTTAATGAGTATTGTCCCTGCCTCCTAAGATTTAATTCTTCATATTTTTCTCATAATCTTTAAGCTTAAATGTTTCTTCCAATTGGAATAATTAGTTTTATGAACATGTTATTGAGTTGCAGCTGTTAAACTCCAAACATAATCAATGTTAAGAAAAGCTCGCTGCTGTGAGCTTTTTTGGTTGTGAAATTTAAACGGTGATGCATGCAGTGTATAAAAGGAAATGTATCTTTGGGAACAACAATACAGTTACTTCAGCGATTTCCCGTCCGGAGAGAAAATGGCTCTTGTGA
>62FP000867 CG31370_1           :+U  EU:NT; range  -249 to    50.
ACGAAGAAACCCGCAAGAAACTATATCAGCTAGAGGATTTTATGGAAGAAACCAAATCCATATTAGACAGATTCCAGAAATCGGGATATTTTGACGACTTTTAATAAAATTTCCCATTTAAATATATAAATAATTTGAAAGCTTTTAATCGTTAAAACAATAGTCAACAAGACCATCTGTGAATTTCAGTGAGTTTCAAAGAGCTTAAAAGCTCAATGAAAATAAAAACAAGAGAGCGTGAATGTTTTCAGTTTTCATTGAACGTTTAGTCATCAAGCTTCTCAGGAGCCATACACATTT
>63FP001513 CG30271_4           :+U  EU:NT; range  -249 to    50.
CTTCACCTTTCAATATCGGCTACACTTGAGGCATTTTCCACACCCACCAGCGATTTTCCATCGGTAATATTTGTGTAGGTTCACTTTTTTGAGGTTCGCATGCAAACGACGGCAGCAATTACCAATACTCGATACCAAAAAGGGTACCAGCAATCAGCCAAACATTCATACAACACACAAAACACGAGTTTCGCTGGTGTGCGTGAAGGGAAAAATTAGATAAAACACCTACGAAACGCTGAATATGCCACAGTCTGCAGGGAAAGCGCGCGCCGTGTAAATCGAATCGAAACGGAAACA
>64FP000599 Act87E_1            :+U  EU:NT; range  -249 to    50.
CAACGATCCTTAAATGTTTGGTTTTTAATAGTGACTAATTTTTGTTTAAAAAAACATTCTTTAAAATGTTAAAACTGAAAAATATTAGTTGTTTGATCTTAAATCAAAAATTATAATTAATTAAAACTTTTATTAAAGTATGTAATATTTTCAAAAGTTGAAGACAGCCCTTTTTTATTAATTTTAATGATTGCTCCTCTGCAAAGATACTCTTTCTTTTAAAGTCATACATGTTCTGAGGCAACACCTACACGTATTTCATAATTTCACACTTACACACAAGATTACAATTAAAATCCA
>65FP001904 CG44475_1           :+U  EU:NT; range  -249 to    50.
TCCTTTGATACAATTACAAGGTAGCTTGAAATATGAGATACTTACATAATAACAGTCTATTGTACGAAGCTTAAAGGCGTGCTTCAAAGACTATTTTATGGAAGCATTTATTCCACTTATTATCTTATCACATTTCTAAAGAATTTCAATATGCATTAACTCCGATTTCCTCATGTTCAGCAGCAGCAGATAAGCTGATGGTTCCCTTGACAAATCGGTATAAATATGCACAGTTTCCCAGCCAAAGCCACAGTGTCTTCCAGTCGCTCAAGCCAAGCTAAAGATGTCTCCTAAATTCGC
>66FP000814 Irk1_2              :+U  EU:NT; range  -249 to    50.
CACCTCTCACCCTGGGAATTCAAATGGATTTTACCACCTCCGATCTACTCAAGCTCCACTTGGAACAATTGATAATCGCTTTAAAGCTCAGTTCCCCAAAGAGAGTGAGGAGATTTGCATGTATGTACTATGTACATATATTCTAGTGGATTTCAGTGCACAAAGCAAAAGCAGAGCGCGCTGATAAACTGAGTAAATGAAACGAATACGAAATATGTATAAATGGACATTGTGAATATCAAAGCAAAGGAAAGTGAAACGCAAACTGCAAAAGTCAGCTGCTTGGGGAAGAGTCCCTTA
>67FP001300 Ptp52F_1            :+U  EU:NT; range  -249 to    50.
TTTTGCGGAACCACAACGCCTATCCGTGAGTGAACAAAATGGGTTTCCAATTATTTATGCCATATAAGTATTGCTATTTATTTATAACACATCCCAATTCGATAGTCAACACTGCAGTTTGCTAATTGTAAACCGACTTTGTTGTTATCTTACACACACATTCGCGATGGGAGTAAACTTTCCTTATCACCGCTCACACAGCGCCAGAACACAACACAACCGATTTATGGAGTGCTCCCTTTGGCGCTCAGTATTCGAGAATCGCTCAGCGGAAACGGTTATTAGTTTACTGATTTTCGG
>68FP001267 AttB_1              :+U  EU:NT; range  -249 to    50.
AAACATGTTTTTATTTAAGTATAGAAATGTTTTGAGAGCCCTGGGGAAAAAGTCTATGGGTCATCAAATAAGAAAGGTGACAAACACACAATAATGCCACACGTAAATCACCCATCAAAACGCTGGGGGGAAGTCCTAACTGATAAGGCAAGCCAGCTGAAAACGACACCGAGATGAATCTAGTAATTTACCAACAAAGTTCTTCCCCTAAGATTACGTATAAAAGCGGATCATCAGATCACCTTGGACATCAGTTAGCTCCAGCAATCCAGTCCAGCAACATGCAGAAGACAAGCATCC
>69FP002081 Ubi-p63E_3          :+U  EU:NT; range  -249 to    50.
GTCTCAATTTGAAATTGTCTTAAAAATATTTTATTGTTTTGTACTGTGGTGAGTTTAAACGAAAAACACAAAAAAAAAGTGATACATAGAAATCATAAAAAATTTTAATACAAGGTATTCGTACGTATCAAAAACATTTCGGCACAATTTTTTTTCTCTGTACTAAAGTGTTACGAACACTACGGTATTTTTTAGTGATTTTCAACGGACACCGAAGGTATATAAACAGCGTTCGCGAACGGTCGCCTTCAAAACCAATTGACATTTGCAGCAGCAAGTACAAGCAGAAAGTAAAGCGCA
>70FP000098 SPR_2               :+U  EU:NC; range  -249 to    50.
GCAACCGGAGGAGTCAAGCAGGGGCCATGTAAACAAACCAAAAAACTTCGAGCAAGGGAAAGCGCAGACGCACGGATAATGTGAAAATTTGGGGGGCGATCGGATAAAAAGCGGATATCCAGCAGCTGGGAACACTCCATCGAGGTTTTTCCCGACGCTTTTCCGAACGCCAACGAGCGGCAAGCCGCTGCCGAAATATCCGCCAACACTTTTGCGAATAAAACTAAAGAAATTTGTTTGTTTTGATTCAGTCGTTGCGGGTTTTTTAAGGCGAACACACAGCCCTGAAAACAAAAACCG
>71FP000870 CG10560_1           :+U  EU:NT; range  -249 to    50.
ATGCGTTATCTCTTGTCCTATATATAATCTTCAATTTCGAGAATTTTTGGATTATTTTTTAATTTGTAATGTCACGCTTAAAACGACTTTATGGGCTGGTTTACGCCAACTTATATGTACGTGGATAAACTTGCAATGTCATATTCTAATTAAAGCTGTCTGTGGCGATTGAGATAATATATGTATATCTCTCCCATCTCATATCAAAACCAAACCTATTTAATGAAGTGACTTGCATAGCAAGTGCTCAGTAAGTACGATCAAGTCTAGTAGAACAACTAATTAAAAATGCCACCCCAG
>72FP001204 CG13160_1           :+U  EU:NT; range  -249 to    50.
TTTGTTTTGGGGGAAATAACGTCGTTGGTCCCTCGAGGCCCTCACTAGTTTCGCTGGGTTGCGAATTTATCGATGGCATAGACGAAAGTTGTGTTAGGTATGTACGCATACTGATACGAAAGCGTGAATAACACGCGCCATTACGCCATAAATATCGAATATCTTTATACTATGCTGAAGATATCAACCATATCGCACCATAAACCCGAGCCGAAACTTTAAATTGCGGATGGAGATGTCCGGCGAGTTAGTCGTGCTTCGGGAGTCGTGAAAGGTGCTCTTGCTTGGACGGTTCTCGAA
>73FP002060 CG43389_1           :+U  EU:NT; range  -249 to    50.
TGGCAATGCCATAAACAAAGAATTCCTTTTGTTTGTTGATTCGATTTTTGTTCTGCGATCTTTTTATTTCTTTGCAAATTGTATTTTTATTTTTAAATAAACAAGCCGAGTTCATTGCATTCGCCAGAATAAGAATATAACAAATACGGCACGAAAAGCACTCGACAACCGACAAAAGGCGCAGAAAAACAGGAACGTCGACTGACATACATGGCGTATAATTAACGGCTGCGCGTGTAGAGAGAGTTCAAGTTACTTTATCAATTCTTTCTTTTTCGGGACCTAACAATACTCATACTT
>74FP001543 PEB3_1              :+U  EU:NT; range  -249 to    50.
TAAGTGTGTATAACTATCGCACATATATTATATAAATTTATAACGACGATTGACTAATCACTGGGTTGACTTTTCAGCAATAGCGATTTTCGCTTCAAAGTCTAAAGTGTGTGCAATCCCGTATGGATACGAGCCGAGCTCGAACACAGGCTCACAGCGCGCGGTTTGTGTTGTGTATTACACTTGAAGTTCAATCCCAGGTAAAAAGTGGGCCCAGGTATAAAAGCCCACTTCATAGAAACATTTCTCAGTTAGTTCCAGCAGCTGAATTGCTTCACATCTATTCGCTCCGAGTCGCCC
>75FP000758 CG5810_1            :+U  EU:NT; range  -249 to    50.
CAAAAGCCTGATAATATTTCCCAGCGAATCGTAGAAGCAAAAACAAAGCAAATATATTCATTGAGAGGAACAATAAAATTTTATTGACAAAAAATCGAACCAGATTGTGGAGGGGGTCGACAGAAAAACAAACAAACAAACTAGCGCCTAAAGACCTGTTTTCGCTTTTTTTTGTTTTTTTTTTTGGCTGGTTTCTGAAGGTTGTGTTCTGGTTTTGTATTAAAATGCCCCCCAAGCCAAAAATTGCTCAGTCTTTTAAAGCCAAGATGCGGATGCTAAACTATCTGAACTATATTTTAA
>76FP001636 NTPase_2            :+U  EU:NT; range  -249 to    50.
ATCCTCTAATATATGTCAATTATAGTACTATGCACTGGATTTCTGCACCTGTTATCAGAATTCCGTTAAGAAGTATACTTATCAAAATCGAATAATTTCACAATTTTAAATATTTCTATGTTATCCACATCAATTTTTGGCATCCCTGCCGCCCCCGCAGTGTGGCCGTATGCGCTGATAGTGGGCGCCGCAGCGAACAGCTGATAGGGCTGCAGCATATAAATGAGCAGGTGGTAAATAAATGTTTTTAGTTGATTCCAAGACGCCATTCCGTGCGCGTTGGCTTCCTGATCAGAGTTT
>77FP000059 CG32795_2           :+U  EU:NC; range  -249 to    50.
ATAGTGTTGTTTATATATATCAAAAATAACAACTATAATAATAAGAATACATTTAATTTAGAAAATGCTTGGATTTCACTGGAACTAGTTCTCTCTCTCTCTCTCTTATCTATCGCTACTTGGTTGGCGCGCTCTCGCGCTCTCTTTGTGTGCGTGTGGGCAGTGTGTTTTTTGTTGTTTTGCGCTTTATGTGTTGTATTTTGTGTGTTTGGCCGAAGTATTTAAAACAAAAGTGCAGCGGAAATAGTTAATAACAAAATATTAGTCGACGGTAGCGGTCCGGTTGTTTTCGTGCTCATC
>78FP001201 Vha36-2_1           :+U  EU:NT; range  -249 to    50.
GGCAAGCACTAAAATTTCTTATTCATACAAAATATTTATAATATACACCACTGCATTCACTATACAAATTGAAAGTTTTGATAAGCTCGAAAAGAATTCAAGGGAGTAAATTTGTTGACTTTTTGCCGATTGAGTCATAAAATCCCAGCTAATTCATAGCACTCTTCCACAATTTTCATATTTATTCCATAAGCATTTGAAAACCTCTTATAAGCGTGGTTTTAAAAATATACATATGTTTTTATACTCACATCAGTAATTCGTTTGTAACAAAGTCTACAATTCGGCCAAATTCAAACT
>79FP001517 CG9897_1            :+U  EU:NT; range  -249 to    50.
TGTGGATTACCCCAATTGGCAATTGAACGTATAATAGTTCGGTTTTATATTCAATCGATTGCGCACAGGGCGTATTTATCATTCAAAATGTTTCAAATGCCAATATGGATTGTAATACATTGTAATACATATTCTTCTTACATTACAAAATAGATTCTTCGAAAGGTAGATAAGAAGAGTATTCCAAAGCTATTCCGTTTAATTAACAAAGAATCCCATAAAAAGAGGAGCACGCCCTTCACGAAAGTCAGTTAAAGAGAATGTTAGCCCCACTAATCCTCCTGCAGATTGTGGCTCTGC
>80FP001655 CG16712_1           :+U  EU:NT; range  -249 to    50.
CCTAATCGTGTTTACTTTATTCAGAACGTAGTTCCTAGATTTATTTGCTATTCCGGCATTATTTTCAGTACAAACACTAGCACTAGCACATAGTACTCGAAGTCTCGTCTGTTTATATACCAAATTCACGAGCACTCGTTAATGAACCGAAAGTTCATGAGCATATAGATAAGATCCCCAGCCAATATGTAGTTCCCATCTGCCGATCGGCATGGCGTATATAACCTAGTGCTACACCTCCGATTTCCATTAGTCGTTCCACGGAAGCTGGGAGATATACATAGTTTTCAAAATCGCAAT
>81FP001247 CG34236_1           :+U  EU:NT; range  -249 to    50.
GCCTCAATTGTTCGAATTTAATTAAATGCCATTTGCATAAATTCGTCATCCCGCCTCGTTTTCGTATGTCAAAGGAATACAAAATTATATACAATTTATGACACTTTCTTTGTCCAGCGAGGGAAGGCGGGAGAATCGAGATAAGACTGCTTATCGATCGCTGATAGCAATCAAAACACTCGGAAGTGCTAAAAATGTGATAATTATAAGTGTGTGGACTATAAAAATCGCAGAACTTTAAGTTCGCCCATCCAAAATTTCATTCACAAGCAACTATAATGCCCAATTGGCTTAAAAACT
>82FP001819 Gyc32E_1            :+U  EU:NT; range  -249 to    50.
AGTCCTTAGCATCCTGTCGAATTGTCCAACTGACCAACGGCATCAGACGCCCACTTGTCCCGCTCGTGATCCCCGAGGCTCTGCCGATGCTGTCATTCATAGACCACTTAATTCTGGCGCGTCCTGCTGGCCACCCATAAACCACCCACTGCTACTCTTCGGATCTTCGGGAGTGCGGAACCAATGCGCATTCCTCCGAGGCACACGAGGCACGGAGGCTATAAAAGCAGGACCACGGGTAACACGAACACAGTCTGCCACGGACTACGGGCGCGTTAATTTGCCGTAACGGAGCACGGA
>83FP001759 CG13091_1           :+U  EU:NT; range  -249 to    50.
ACTTCGGAAAATCAGGAAGTCAGATTAAACTTTTTCTATATGTCCTTTTAATTCAATTCCATTCAAGAAAACTAACCTTTACAATATGCTTTCGAACTGATCGGTTCCACCAGTTTTCCACCTTCGTATTTGAATTAAGTAATCAAATACAAAATGGATTGAATAATTGTAGACCATTGGTGGACACAAAAAGATCATTAGCATTCGATTATAAATGGAATAAATAGTGAAAGCACTGCTCATTGGTGTAGGCGAGCCGACAGAACCAATATCATTTTAATCCAAAATGCAGACAGACAT
>84FP001390 edl_1               :+U  EU:NT; range  -249 to    50.
AATTCTTAAACATTTGTTAATAAGAACAAAAATTAAAGTTAACGCAATAAGTAAAAATATTTTTTTTTTTTAATTTTTCCAACTTTTAATTGTCCTTTTAATACTAATTTCTTTCTGTACGCGATCTACAAATATGTCCACAGCTGTTGTCGAGAGAAACTGCAGAGCTGAGAAGCCGGGCCGAAATTCGAACTCGAATTCGAAGAGAGCGCAGTCAACAAAAACCGCTGCACGAGCACGATCGCAATCAGTTGAGAACGTGGAGCGCGCGCGAGCAGAACGCAGACACAGATACATTTC
>85FP000332 CG32548_1           :+U  EU:NC; range  -249 to    50.
GCTTCATAAACCGAAAATTGAGACTATTATTATCTTCAAATTTGGTTCAACTATTATTTACTTCACTTTATTCACACATTTAAGACGTAAAGAGTACAACATTTTTTGGGCCAAACTTTATGGCCAAAATATGTATGCATGTACGCTGTTTTTGGGGCCAAAAACTGAAGTGGCAGAGGCAGAGAGCCAAGCGTGGACATTCCCCAATCGAAGGCGGTATAAAATCGGTGGACAGTCGGCGGGCGCTGCACAGTCAACCATCGACGTTCGCGAGTCGCGTCCGCTTAGCTGATAACGATC
>86FP002280 chrb_2              :+U  EU:NT; range  -249 to    50.
TTGAAAACAATGCACTCAAAGAGACCGACAGTTTTGCTCAACTCTCAAAACTAAAACACTCAAGAGAGCGAGCCGCTCAACTGCTCTTAAGTGTCTTTAAGAACAGCTGATCACCGGTTGCAAAAGAGTGCCAAGTCGCTCAAGAGAGAGTTCACGGCCAAGGAAAAGGAAAATGAAAAGCTGCGACGCCGGCAGCGCAGCCGGCGTGGAAAATTGGTATAAAAGCAGCAGCACGCGAGCCGGCCGGATAGTAGCTTTGGAAAACTGTTTGGAAAACTGCTCCGCTCCGCTCAGCTCAGC
>87FP001353 CG5767_1            :+U  EU:NT; range  -249 to    50.
CCGGTGGTTCCTGGCCACCTTATCTTCTGACTATCAGGTTTTGACCCTGAATACACGTGTGTGGCATCGAATGGGAATGCACATGCAAAGCAATTTGTGGGTCTGAGCATTACGCATACGCATTAATGCTACCTAATTGATCGACGGTGGGTAGTAGGAAAATATTCGCAAAAATATCATTTCGGGCAAACGGATCAATCATTCGCACCGCCGAACACGTATATAAAGGTTTTGTACCCCTTCCTTGGCAGCGACAGTAAAGATCGAGCCGCCAACAAAACGACCGCCAACATGAAGCTT
>88FP002500 CG6893_1            :+U  EU:NT; range  -249 to    50.
TCAATGAGAAGTCCCACAAGTTGGTAAGTGGAAATGCTAAGAAACCACAAATAATAAGGAAACACATACGAAACTATAAGTCATACGACTATTTCATTAAAAATCAGTTCGTTGGTTTGGATTTTTTGGATTTTAGTACGTACCCGTACTAACATGATTTTGATGTAAAAAAATAAGTGTTCGATGAGTGAATAACAGCCTGATCTGGCCATCTAAAAATATTTATGTCCGAAAGCACAGAGAGCTGACAGTTTCTGTTTCGGCCAAATACTCAAAAGTACACATTCACTTTGCTGTCAA
>89FP002264 CG14147_1           :+U  EU:NT; range  -249 to    50.
GTGGGAGTACTCATTAACCATTGCACTGGGGCTGTGGGCCATAAAATTATGACACGATCGGTGGGCACCTACTTGGGGTTTGTTGACAGTGGCCCCGGCGCACTCCCCTTTACATAATGAGGGAAGACCGCTTATTCATTCGAATTGACATTAATTCAAATCACGTCCTTATCCACAATTTTCGATTTCGTTTGAATTTTCTTTGGGCCGAGCCTCCTATAAAATGATTGAGTTCCATTCGCTGAAGGCACAGTCAATCGACAACAGTTCAGCAGACAAAGCGTAAGCTTAGCAATTGGA
>90FP000490 CG11985_1           :+U  EU:NT; range  -249 to    50.
TACCTGATCAGGGTCTAGAGTTCTGAAGAGGCGTTTAATAGAAATGGTGAAAGAAAAAATTATATACCTACAGACAGGTGCGTCCACACATTGCTTATCAAAGTACTTGATAAATGAATAATTTATAAATGACAGCGAAATGTAAACAAATATTACGATTTTAAATACCAAGTTTGCCGCCTGTGTACTAAAATACCAAAGTGTCATGTACTAAAGTAATAAAAATACCAACATACAAAATTTCTGGCCACACCAAGACGCAAACAACAAAATAACACACTGCACATTAACTATTCCTCG
>91FP000133 CG4617_1            :+U  EU:NC; range  -249 to    50.
ATTAATAATATAATAAAAAAATTAAGTTGTGCGTGCACATCCTGTGCTTATAATTTAAATAATATAACAATAAAAAATATTATATTATTAAATAATTAAGTTTAATGGTTTCCTACTCTGTACAATTGACTGGTGCAATGGTTATTAACTTAGCAATATATTCAAAAACTAAAATGGTTATCTAGTGTTCCATATTTAACCATCGCTTGCAATGCATCGCGTTTTAAAGCTCTGGTCACACCAAACAGCTGTTTTGTTTGCTTCGTTTAATTCGTTCTTTTTGCAACAAATTGCATCCCA
>92FP000950 Acp98AB_1           :+U  EU:NT; range  -249 to    50.
AAGTCCAATGGATGGAGTAAACAGGATTGATCTAAGGGATACAAATTTTTTTACGCTTCAAAGTAAATTAATAACGTAATTATAGTTAATCATTATATAATATACAATGTAATTAAATAGAAAGTATGTGTGACAATTGGATTAGTTGGTTTTTAATTTCAATGACAGCACCATAATCCATAGAGAATTATTTAGATCCACTTAAAAGGTTTTGAGTATATATATAAGGCGGCCAATAGAAGCCAGTTTAACCAAAAATGAAGTTACTAATCCTGTTCTTAGCCGCATTGGGCGCAGCCT
>93FP001483 Fkbp14_3            :+U  EU:NT; range  -249 to    50.
ACTAATTTTTGCTGTTCGCGCATCCCATTCGCAATCGCTGCGAATACCCCTCGCCATCCATACGATTTCAATTTCAACTTTACACTGTTGAGCAAACAACTGTTACACCTCTCCGGGTAATTGGCTTAAATTCATCATTTAACGCTTGTGCAACGCTAATACGCGATTAAAACGAAGATGATGGCGAGTAGATGATAGTGATGATGAATCTGTGTGTATAAAAGTGATGAACATCAATCCGAGCAAGACATTGGTGCTTCGGTTTAGTTTCGAGTTAGTGGATCTTATCGTCTGTAGTTC
>94FP001947 CG10650_1           :+U  EU:NT; range  -249 to    50.
ACAGCGTTGTACACACACACACTTGCACATTTACACCTGGGTATTGAAGTTATCAGCTAAAAGAGAACTGACTTCCTCCGATTGTACATATATATATATATATATATATATATGTATACAAACATATATATGTGTGTAGAGCAGATAACCACTGCATGCGGAGAAGAGCTTGGCAGGTGTTAGTGAGTTCAGGTGAAATTGATTATGCGAATGGGGGTAAAAAAAATATGGCCAAACAGTGAGGGAGCCAGTTAAAAAACGGTGGTCGATCCAGCCGGTCCGACATTTCAGTTGAGAAGC
>95FP001365 CG33958_1           :+U  EU:NT; range  -249 to    50.
TATAAAGCCATAAAAAAATTGTTTGGCACAGGCAAAAATGAAACAACACACAAATATGTAGCAAAGCAATAAACTCCATCAATCCTGCGTGCAAGAGATTACAGTTCATAAAAGTTTACATCGTGATAACAGAGTCCCGTGTGCGCAGTCCTGCGGGGGGGGCGTGGGGTGAGCTGGTGTATTTGTGGGTGGGTCCTGTTCCCACAGGACCCTCGCTATAAACAGTCGAAACTCAACAGGTTTAAGCTCAGTTGGCTGTGGGCGCTCCTCGCATTCAATCGCGAAAACCGAAAGGAAAAT
>96FP000991 Anp_1               :+U  EU:NT; range  -249 to    50.
CCTACAGAATTGTAGAACTTAATTACTATAGAACACTATTGAATGAAAACTTAGTAACTTGTTGAGGTTTTTAGTAATTCCAAGAAATATGCTCTTGAATAAAAAACCTTTTTAAGTCTCTTTCAATGCAAAAACACGAGTTCTTTTTTTTTACATATTGTAATTAATATGTTTAAGGTCTAATTATTATTGTAAACGTTTTTCGGTGGGTTGATTGCCTATAAAGCCACTTGTTTTTCAGTCTAAATCATCAGTGTAAAATTCGGAAAACCCAGCGATCTAGTTATGAAATACTTTGTG
>97FP001169 CG34225_1           :+U  EU:NT; range  -249 to    50.
ATAAATTTTATTTCACTAAAAAGGGTTTACTTTTTTGTTCAATTTGAATTTCTGTTGGCTAAGAATTCTCTTGCTTTGCCAATCCGTATGTAAATTGTGTTAAGTGAACTTATCGTTTGGTGTTAACCATATATAGTGGGGTCAGGGCCTTAGAACTTCTCTTCTGCAAGTTGCGAATATGTAATAATTAGAGGCACAAGAACTGCACTCTTGGAGCTATAAAAGGCAGTTCAGATCGCAATTCATTTTAGAGTGTTCAGAATGGTCAGCATGCGGTTCACCTTCTTCTTACTGGTTGTA
>98FP000790 Pebp1_1             :+U  EU:NT; range  -249 to    50.
TGGATTGGGCGAGCCCATTGCCGCCAATTATTACCAGGCCCAGTATGATGACTATGTGCCAATTCGGAATAAAACGATCGTAGGCTAGATTTGTGCATATATCATGCAGGGTTTTCAATTCCCCGTCAATAAAGTTTAACCAATTGCTTATCTCGCTATCTATGCGTTGGGGTATTAACTGAAAAGTGCACGGAACTGATTAGGCGGCGGACTCCGTCGATAAAAGGCCAGACATCAGGGATCCGGGCCAGAGTCAACTCGCTAACGCTACACCGAGCAGAAGCAACAGAACTACCAGCT
>99FP001031 Gprk1_1             :+U  EU:NT; range  -249 to    50.
AAGAAGCTGTCGCTTCTCGGGAACTAGTTCAAACGCTTCCAGTGGTTTGGAGAACACAATCTGCTCCTATGAATGCAGATTACTGAATTTCGTTTATAGAAATCGTAGGTATTTAGAGTAGTAAGACATCTATAGTTCGCATCTGTATGATAGGTTGACAAATGGTTATCTGTGAGAAGAGGGTATAATTTGGCTGTGTTTATGGGTTTATGGGTACGTTATATATATTTCGCCATCCACGGTCACACTAGATGAGGCCGAAAAGTACTTGAATATACATACTATTTATTTTTGTTGACA
>100FP002529 CG14186_1           :+U  EU:NT; range  -249 to    50.
GGAAGATTGTTATATCGAGCCTGTCAACCGGTATTTAAAGCAAAACAATGAATGTTGTATAGTATTTACAAATTTTTATCATGTGCTTAAACCGTGGTGTATTGTATGCTTTATCGACGTAAGTTGAGAAAGTAACAGTATATTTTGTCCCCGTTAACAGAGGCAGAGCAGTCGGCGTCAGAGGGTAATGTTGGCTTTAAAGTTGGGAGAGCTGCGTCTATTTAAGCCCCTCGCAATGACAAATTCGTTGTTATTGCAGAACAGAGTCTCGAACGCGGTGCTTTGGTTTCGGTTCCGTTC
>101FP001601 CG31928_1           :+U  EU:NT; range  -249 to    50.
CTATCAGCTTTCAACCGGATGAAAAATATTAAATAAACTAATTTGAAGCATTTACTCAACAATTATTATAAAACAATAATAATATTAAATCACGTAAAAATAGCCAACATCCGGCCACGTGGCAAGTCAATTTTATTGGACTGACTTGAGCCTCAAGCAACAAAACGAAAATACCTAAAGCTAACCTGATTAAAATGGAATTTGACCGAAGTTTTCTATATATACGTGACCTCTTTTCGATTTAGGGCCAAAGTGAGGCCCACGAACGATGCAGTCTTCGCCGAAACTCGCACTGGCACT
>102FP000853 CG13653_1           :+U  EU:NT; range  -249 to    50.
CTAGAAAAACAAAGGCAGGCGCTGCGCGTCGGAGGTTCAATCAAGCACATGTCGTCCTGGGCTGACTCCTTGGCCAAAAGTGGTCCTTGCGCAGGCGCCCCGGATGTCTCGAGTGTCAAGCGCCTTTGCAGCCATTGTCTGATTATCGCAGCCACGCAACGCTGATGTGCGGTTATGTCAATTAACGCGGATGCGGATCAGTCCGAAAGGATCGAGGTATATAAGGGTAGCTACGCAGGAGCACAGGACATCACATTCGCCACAACCACCGAACGAAGCACATCGATCTGAAGATGCAGT
>103FP001029 CG40191_1           :+U  EU:NT; range  -249 to    50.
AGCTTACAAAACAAAAAATCGAAAACTTGGGGTTTGAATTAAACATTTAATAGTCAATTATTTCTATTTGGCATATCCCTTTTTAGTTTTTACTGCGCTTGGTAACGCCTAATGGTGTGCATTACCATACAAAAATTGTATGAACTAAAAAAGAGTGTTTCTCTTCTCATCGTTTCTAAAAACCTCTGCATGGTAATGCCGGCAGCTTGACGATTTTTTTAAAAGTAATTAAAAATTTATTAGATCGGTATCGGTTTTTTTTATAGGACTAAATAGTTTTATTTTCGCATATTTCAGTTA
>104FP001250 CG6347_1            :+U  EU:NT; range  -249 to    50.
CTCTTTTGTTTCAAATGAGTTAATATGCGTTGTTATAGCCACCAACACATTAGGCAATCGACAATTACTAAGCATGCATATAATGGAGACAGCTATAGACCCATAAACCAGATAGCCCGTCGAAATGAAGATGAATATGCTCTTGTCGGTATTCCAAAAGTTTCAAATTGGTGGCCCATCCAGTTTTGGCCATATGTCCCACGGTCCAGCTCCAGACTCTATAAAACCAAGGTGTGCGGGTCGAGCGCCGCTTATAATCTCGCCGGTCTTCGAGTCTTCAGCATCTTCGAATAGTTTTGT
>105FP001923 CG15140_1           :+U  EU:NT; range  -249 to    50.
TATTAGTTGTGTTTTATTTAATGCTATATTTTAATAAGCAATTTTAGAAGCTAATGAAATATGTATCCATAAAATTCAATTAATATTCCGTGACTATCAGAAAACGTGGCTCAATTAATCAGTAGCATTAATTTAAAACGGCTTAATGTTTTCATTTGGTAAATTTATTTTAACAGAATCAATTAGTAAGCCTTTTCATGCATGCTGGTCACAAATGTATAAAAATGAGGGAGCTTTTGAAGCTGAGTTCAAAAGAAAAGTTTAAGTGGAAAGACAAAGTCGAAAATGGCGCAACTTTTT
>106FP000756 slmb_1              :+U  EU:NT; range  -249 to    50.
AGAAATCAGCTGATATGGATGTGCAGAGTTGTCAGAGCTGGCAAAGTGTGTTGGGTAGCCATACAATGCTTACAATTCATAGCTCTGAAAGGGAAATAACTTAAAAACATTTCATAAATAGTTGTAATTGCAACAACCTGTTCGAAAATTTAGAGCAGAAACGACGAAATTGTGTGCTCTTGCCGTATTTTGCAGCACTGGCCCGTGGCAGTGTGACCGTTCATATATGTGACAGATATCGATAACGATAGTGCACACTCATCTTTGGCTTTGTGGTTTCGCAGTCCGTATTTGGGCGAG
>107FP000571 GstD7_1             :+U  EU:NT; range  -249 to    50.
TCTATGTTGACATCTTCGTTGTTTCTATGCGCTTCATAAATAAACAATTCTGAATGGCGATAAGCTATTTTGCATAATTGTATAAAATTAGTGTTTAGCTCACTTAGACACAGCTAATTGTTGTTAGCCCAAGCGAGAAGCCGAAAAAGTGAGTTCTAACAATGACAAACATATTCATACAAATTTGCTAAGGCTGATAGTGCTTTGGCTATTTTTCCATAAATACGAACACTCCGATAGCAAGAAATCAGTTTATTTTTTCGCCTTCAGAAGCTCGCACGTTTCAGTCACAATGCCGAA
>108FP001430 CG11099_2           :+U  EU:NT; range  -249 to    50.
AACCTAGTTAACTTTCCTTAAGAAATTTTATGGAAACTTGCCATAACCCCTTTTATTTGCCACAAAGCTCTTGCAACATGGGAGCTTCGAAAGCTTGCCCTTTGCATTTGGCTTGCAGCAACGACCTTGAATGCACAGCTACAACCCGAAAAGGGGAGGGCGAATCAATGCACCAGGAAAATTCAATGTCAGTGCCAAAGCTCGGAAGGCATTTAACCGCCTACAAAACTAAACGGTATACTTTCGGGCATTCATCGCATTACGTATACGCCGCGCTGGTCAGTGAAAGGTGCTATGATG
>109FP000914 TwdlK_1             :+U  EU:NT; range  -249 to    50.
CAATTCTGGTTAGCTCATAATTTGCATGCCGCTTTCCGCAGAGCCAGTAAAAACAAAGCCATGCAAAAATTTGCAACCGCAGCAGCAGTGTGACGAATCATAAAATTATATTATAAATTTAACATTTTAATCTCTTATTTATGCATTTTTAAGGCAAATTTGAGCTGTTCATAATTCATATCGCACCATACTGCAGCCGAAGAACTGAATATTGCACCTATAAAAGCCAAAATTTCGACTCGATAAGTCAGTAACCAATCATCTTTGCCATCCAAACAGTCAACATGCGTTCCTTCGTCG
>110FP002328 CG10725_1           :+U  EU:NT; range  -249 to    50.
AACTGTGACTCATCAATACACGTGTTTCCTAATGGCTGACAGAGGTGTATGTTCCTGAATATTGGCTCTTGTTCACCGAACTTATCTCCGCCAGACGAATTTGAATGAGGAAGAACAATCCAATTACCACATGGAAACATGCATCCACATCCGATAAGATTGGAAATTTGCACGGAATCAAAACAAATCGCAGATTGAATGGCAAGTGAGTTTGCCTATAAATGGAGGGGTTTTTCGAGGTAAGACGATAGTAACCGCAGGAAACCAACCTTGAATAGTGAGTATGAATTGCAGCTATGG
>111FP000602 CG9269_1            :+U  EU:NT; range  -249 to    50.
CGCAAGCATATGAATTGGCTTTTTGTTCCATTTGCCGCTGCGGCAATGGAGGCTGGGGCATCGTACTCGCATATTTTAATAGTTTGTTTTATGGCACTTACATTAGCATCTAATTTCTGCTAACAAGCGGCCGCAAAAAGCCAAACAAACAAACAAACAAACAAACGAACAAACAGGGCGAAACAAAAGTTTCCATTTTATGCCCAAAGTTCTAGGCTATAAAGACACCGGTCGCGACTTGGCCAGGTCACAGTTTGCAAGCGGAGTGCGCGGAGCAATCATAAAGCCACTGATAAAGTC
>112FP000935 CG6283_1            :+U  EU:NT; range  -249 to    50.
TCAAGGTTAGTGTTGTGACCCTGGACCTTATCTTTGTGTTGATGCAACTTGAAAAGCTCTACTGTATTAGGTTTTTCCCTTATCAACTTCGTTGGAGAAAACGCTATCAAAGTACAACGTTCTAATCGTTTGTATCGGCCCTATCTTATTATTCAGAAGCTGTCAAAGCCTCAAGTGCTTACTGATATTTAATGGTGATTACGGTTATTATTTCAGGCCTATATAAAGCGTGAAATGAATGCTTTCTCCACCACAATAATTTGAGACCCCCAACATGAAGGTGTTTTTTGTTCTTGCCGC
>113FP002486 CG42815_1           :+U  EU:NT; range  -249 to    50.
CTTCGATTCAATAAAGCGTGTATAAAAAGTACATATTTGTCTTAATGTGTACCAGACTAACAGTCTGAATACTATTTGTTTAATTTAACACATCAGTTTTCTTCAACTAAAGAAGCAAACACCGATCGTTATTTTTACACATTTTGCGTTTGGATAACAAGTGTTGTAGTTTTCCATACCGTCGACGCAAAAAGCCAGATTATTGTTGCCAGCAGTGCTATAAAATGCCTAACAACACCTTTAAATGGCACACAAATCTTAACGTTCCACACGACAAACGTCTTTCAAGATGAAGCTACT
>114FP001577 Ir21a_1             :+U  EU:NT; range  -249 to    50.
AATGTAACAATAAAATGAAATATTACAATTTTTATTATTTTTCAACATTGGAATATTTCTAAATACAGCAAAAAAAAAGTCTGATTCTGATTGTACCGACATGAAATATTTGCTGCAGGTGTTACAATTACCGTTCTTGCATTAACCACGATAATAAACCCTATATAATTATGGAGGTGATGAACCCTAGCGTGCAAGCTTTCAATCTATATAGGGGTATAAAAGGGGAAAAGGCTCACAGCTGAAAACACATCGAACTCCAAACTTGCGCTCGATATGTCATATTATTGGGTAGCTCTG
>115FP000276 CG8105_1            :+U  EU:NC; range  -249 to    50.
GAATTTATTCAGTTCCGGACTGATTCCTGTGGATGAAAGTGAAGAGAATGGGATTAGTGAACGGAGTCTCCGACTTATGAAGGCAATCTACGTGTTATGCATATCATTCACTTGGAACTGGGCCAATGCAAATGTGCTCTAATGGAAACACGCCCCACCAGGTGGTGCTTGTTAATTTTCCGGTGGCTTGGCTTGATACTCCCCAACGGAGTTGGCCTTTAAAACGAAAGTCTGACGGCGGCGACAGTCAGATCGGATTCGGTTTTCCCCGGCCAAAAATCCCGAGTCAAGATGTTGCTC
>116FP000042 CG14803_1           :+U  EU:NC; range  -249 to    50.
TGAGAGGATTAACTCCACCGCAGTCGCCCTCGACCAATGGGCGGAAAGACATGGTGTTCGAAGTGGAGATGCTACGTAACTGGGGCAACCAACGATAAGAAAAGGGGCCAAATCAGGTCCAAAACAAAAGTCCAAATGTCACAAAGATTACCTGTTTATCGGCCGTTATCGAAGCTATCGGCTTTGTGACAGTGTTGCACAGCGCTCTAATAATAATAAAATATATCGCCGCGCAAAATCTTATCCGCCAGAGAATTGGTTTCGAACGCCAAATCCCCGACTGCACCATGGACTACGACC
>117FP000244 Cpr12A_1            :+U  EU:NC; range  -249 to    50.
AGCCTCATAAGTCTTAAGCTTCTAATTATTTTGTAATGCAGTTAGCTGGCTTATTGCTAGGATTTTTAATGGTTAAATGGCGCAACTCCTTTTCTAGCCGTGTACTCGGCTCTCAGTCACCCTTTCGGATATCCCGCTTCAGCTCAGGCTAAAGATCTTCGCTGCCTCGGTCGCCGCCGACTGCGCTGCTCGCCTCGCTGCCTTCTCGATGTCGACTATAAAAAGCCAATGTTACACTGTTTCCGAATTAAACCGCTAAGAAAACATCGCGCGACAGCACACACACCATCCACCTGCGTA
>118FP002199 CG13678_1           :+U  EU:NT; range  -249 to    50.
CGGACGTTCAGGCACGCACCAAAAATAAGACATGGTCAGGTCTAGACCACGAAAACTAAAACGAAAAAATTGAAAGAAAAAAAAAAAACAAATTCAAAAACAGTAGCCAAGAATTGCGCATGCGCAACGTCAATCGAAAGTCGTTGACTTGGCAACCATCGATGGCTGATCTAAAAGCGTGATCTGCATTGGTAAATAGCTCGAAAAGTGTAAGTGGCTATAAAAGAGTCGTGCAGCTGGCTGTTGGACATCACAAACCAATTGGCCATCTACCAAGTGACAATCCAAAAAGAAAACCAA
>119FP002452 CG3971_1            :+U  EU:NT; range  -249 to    50.
CATCTTGCTACGCTTAACCAAAGACACTAGTGGCTTAACTGTTCCTTGCAACATAAGTAAGTTTGACTAGTACCCAATAGGAGTGGAACCAGTGTGCATAGAGCTCCACCCGCACGCAGCTAGATGTGACCGCACGCGAGCCGCAGAAAAATACCGCGATGGCAAAAGTACCAGCGCCATGATTGGTACTAAAATATCTCCTATATATAAGTATAGCGATAAAGCAGCCGAACCGCCAGCTAAACGTTCAGTTCGCTTTGCGCCGGCAAATTCGATAGTTTTTTGAGTTTGCTGAACCGA
>120FP001106 Jon44E_1            :+U  EU:NT; range  -249 to    50.
CATCAAGAAAAAAATATTTTACAAAGCCTATTCTACATTTAAACCAAAAACAGGAAGTGGTGATTGTAGCTTTCCATCGCTAAAGGATAATTTATTAAGCTCGAAACCCTAGTGATTGCTTATCTAATCCATTCTGGAGTTTCTACAAAATTCAAAATAACCTAGATTTATGAGTGCGAATAAAAGATAGCCTTTCGCTGAGCTCCGATAAGGTTGCCATATAAAGAGTTGGTTGGGCCGTCGCTGGCCAGTTGTTCGTTGACCAACATGAAGCTCTTTGTTTTCCTAGCCTGTCTGGCT
>121FP000621 CG14850_1           :+U  EU:NT; range  -249 to    50.
AAATTTGGCAATTATTTGTATAAGATAAACGTATTGAACAAGTATATATTTCCAACAAAAGTCCCCACCAGCAGATGACAATTGGTTAGCTATCATCTTCTTGTACAATTATATAGATACAATAGATATCAAAAAAAAACAATCATTTGATAGCACCAGTTGGGTAAATTTGCATATATTCTTTGGTTTTATAAGTCACCTGGAATCATCACAGCGGTATATAAGACCGTGCTACCATCCGAAGACACCATCAATCTGAAAATGAGGGCCACATCGATCATCTTATCAGGAGTTCTTGTC
>122FP002445 Cpr72Ea_1           :+U  EU:NT; range  -249 to    50.
TAAACAAATTACGAACTACTTATTTTTGGATTTAATTTAAGTCATAAAAATCACGTTACTATATTAGGGTAAAAGAGCATAAAACATTTGTATACTCTCTTAGATAATAATATGGCATACTTTTAGAATTTTTTCGCAGTGTATCAGAATAGAAGCATCTGACCGGCAGGAACCTCAGCCAGAACCAGAACCTAGAACTCGCGAAAGAACCTGCTGGGTATAAAAGGATGAAGACCTAGGCTCAGAATCAACAGTTACCAGTGAACTGACGAACAAGACTCACTCGAAGCAATCTTCCAC
>123FP002484 CG34251_1           :+U  EU:NT; range  -249 to    50.
CTATATGGCAATATTCGCGAATTGATTTCTCAGATTTCAATCAATGTGTTTTTTGTCTTTGGTTCTGCCTTTCGAATTCTGTGTGGTTCAGTCGAGTGATTTCATTTTTCGGCAGCGGTAACCATTAAAATCAACGACCAATTGGCCCAGCATTAAACGGTACATAAATATATATATATACAGATATCTATATATACTACATTCTGAGCGGAACGTGTAATAAAAAGATAGCCAGCTGTGAAATTAAATGTTATTTCCAAGATAGCCGGCAAACAAATACTAATCGACGAAATTGGAAAC
>124FP001988 CG34136_1           :+U  EU:NT; range  -249 to    50.
TGGTGGGTGGCGGTTCGTTTGCACCAGCCCCTCGTTGCCCATTCACAATGGGAGCACTGGCAAGTGCACAAGTCATCGTGGCAAAGAGCACAAAAGAGCGAGCTTCACTCGACTCACAGTAATAATAAAAAAAAAAATAAGAATTTGGAGAGCGGACGAAGCCGAAGCCCGTGCCGAAGCCGAAGTGGATGTTCGGAGCCGAAGTACCGAGCTGCGAGTATAAATTGCCGAGAGCCGCAGCGACAGCTCAACACTTTACCGTTGTGCTCCGCAGCAACAACCGTTAGCCGGAAAGAAGAG
>125FP001258 Obp50e_1            :+U  EU:NT; range  -249 to    50.
CGTAATGCTTTCGCCAAATTTACGGCAATACTTCTGGTATTTCCCCAGTTGTCTTGTCACGCACGAGCGCTGTTCAAATAAAATCGAGTGGAATCGAGTCCAGTCATCACAGTCAGTCAACCTTTGTGGCTCCCAGCCTTCGGCAGACCCATTGAACCAACAAACAATGGCAGACGACCCGACTTCATTACAAGCCCATTAAAAGCGGGCCGAAATTTGGCTATATAAAGCGACCGGCGGAGTGGTAGAAAAATTTTATTTATTTCACGGCACCACAGTGAATCACTACACCATAAATAT
>126FP001827 Sfp33A2_1           :+U  EU:NT; range  -249 to    50.
AGTTGGTTATTTTCTTTTTGTAAGCTATGTAAGTAGATTTAATACTTACAAGGTATGATATAAACTTTAAAGTAAATAACATTACTTCTTCGAAATAGTATATTTACGGACAATTAAAATGTAAGTTAACGCTTCACGTTCAATAGAAATCTCTTGTAATGTAGTGGGAAAATTACAATTTAACGCTGTAGGTGGTAATGATTTCCTCATTTATAGATATATATAAATAAATCTCAGTTGCTGTTCACTATATTTTGTGGCCATGCATTTCTATCATTTAAATGCGCTTTGCGTGATTAT
>127FP000951 Ets98B_1            :+U  EU:NT; range  -249 to    50.
CTGAAAAAAAGGCAAATGAATTGCTAGCTCAGACAGCGGATTGTGGGAGGGATGGGATTTGTGAAGCCCAGAGCTCAGAGAACGCTTTGATTTTGATCTAGTCATTGTTTGGCCGCTCGAAAAAAGTACACACCCCCTCGTCTAGGGGCATTTGGGTTTTTTTTTTTCTTCTCGCAGCTGCCTTCTGTGGCGTCACTAGTCGCAAATCGCAAACTTGATAAATGAGAAAATCAATGCCACTCCGAGCTTAGTAAGCCTCTTGCTCTTGTCTCGTCGGCTTCGCTTCCAGTGCCACCGCCA
>128FP000111 CG5966_1            :+U  EU:NC; range  -249 to    50.
GAATAGCCTTCATGGTAATTTCCACGAGATATTCGGCTTCCACCAACTGTTTATTACACTTGACCTTTGAAGTGGTAGACGTATTGTACGCATATGTATATGTCGGGAAATCGGCGGATCGGTCAGCACTATCTTCGATCGGCGGCTTCGGCTGCAGCTTCGGATGCAGCTTTCTGATTTCGGTTACGGTTTCGATTTCTCGCGACGTCTACGTCTTTATAAAAATTGCGTGGGGCGCAGCTGATCCGCTCAGTGGTGCGACGGTTTCCAAGCGACTCAGATCGGCGGAGATATACACGA
>129FP001963 TotF_1              :+U  EU:NT; range  -249 to    50.
ATAAAAGCTGCTCAAATAAGAAATAGGTTTCATTTTGACAGTCATTTTAATGCCCTCTGCAAGGCTAAATATTTTTCTTATATATCAATATATATATATAGCGGCATTATCTACCGATGATTTTTTTTAAGACTATGGAATACCGAGAAAATGATTTATTCAGAATAAGTTCAAGCAAAGATGATAAGACAGTGTCTTGAACATGATCACAGCATAGCTATAAATACAGATGCATTTTAGAGCACAACTAAAGAGTTTCAATCGCATCCTACTAAGTGCAACATCAAGACGAAATATGAA
>130FP001176 Cpr47Ee_1           :+U  EU:NT; range  -249 to    50.
GTTTGTCCTTCTGTCAATGGCCGATAAAAAACCAATAAAGCTGCCAGCCCAGCGGCTTGTTAACACGCAGATAAATTACACTGGCCGCCCGCGAGATTACCATCGAGATGCAGTCAGAAGCCGATAGCCAGGGCACAGGAAGCCGCCGATTGTTCTGACCATAACTGAGCTGAGCTTTAGGGCCTGACGAACCGCCGGGCCCGACGATCGAGAACCGCATAAATACGGCCGCCGGTGGGAGCCGCAATTGCAGTCGTGGCACGGCTTTCGATCAGTGACTTCCAGTGGCAGCAACGGATT
>131FP000242 CG15754_1           :+U  EU:NC; range  -249 to    50.
TTTTGGGAGAAGTGCAGTATTTACGAGTCACTAACGTTCTATCTTGTATCTGGCGGATAATCGGGCGTGTATCTGAATCTGGAGCTCGCTGTGCGAAATGCAAATTGTCGCGCGCTTTGCTATTGTTTTCCATAGATTTATGCACTCGGTCGATGCTGCGGCTAATTTGTGGTCAGTCGTGTGAGTGGCCAGCTCATCGGAGTCGGTTTGGAGTCCCATATAAAAGTGAATCGCGCCGGAGGGGTCGGTAGTCAGCGCCCAAGATGCCATCCAATCAGTATCATCTGCTGCAGCTGCACC
>132FP001331 Amy-d_1             :+U  EU:NT; range  -249 to    50.
ATATCAACCAATATCTGAGGAATGCATTGTCTTGATGTTTACTTATGTCGAACTAATTATAATTAGCCACCAGTCAATAGGTCTGCGCCGAGCTAAGATAACACGCCTTAATCGCGATTTAATCAACTCAATACATACAAGAGAACGTAGCGACTTAGGGGCGATAAGATCAATCCGCAAATCACTCCCGGCAAAGCCGAATAGGTTTGGTCATCCTATATAAGCAGCTGCATCGACACACTTTTAATCAGAGTGAAATTTAGCTTCCACCTAAAATCATCATGTTTCTGGCCAAGAGCA
>133FP001790 Cpr30F_1            :+U  EU:NT; range  -249 to    50.
AAAAAAAAATAAATGATATAGAAATATAATAACAATTTTGCATTAGCTGGATTCCGGTTCGCTGGGTGAGGTGTTCGCAGATCGGTTTTTGGTTTTTGGCTTTTGGTTTTGGGGAGTGTGTGGTGCTCGTTGTGGTGCGTGTGCTTGGAGCGTGGCACCCATCAAGAGATCGGGATGGGGATGGAGGTGGTGGTGTTTCCAGAGAGCAATGCTTTGACTATAAAAGTTGCGATCGCGACACTTGGAGACATAGTTCAGTGCAGGAGCCGCAGCAGCAGCCATCAAGTCAACAAATCCACC
>134FP000594 CCHa2_1             :+U  EU:NT; range  -249 to    50.
CACCCACGCACAATACGAATTTTCGAGCGACCAAAAATAATGCTGCATACTTCTGGGCAAAGGCGCTTCGTGTACCGCTCGGCTTTTGGCTCGTCTCCGATTGGCTGGCTGGCTGTGGCCCACGCACACACTCGCACTCTCACCCACACTGGCACTCGCACACACAGACACACACACACACACACACCAACACACGCAGTTGCGAGGCAATGTTGCAGCTATAAAGCGAGCCGACTTTCCTTTGGCGGCACCACAAGAACTCCGGCTTGCAGTCAAACAGCAACAGCAGCAAACCAGCGA
>135FP002106 CG11349_1           :+U  EU:NT; range  -249 to    50.
ATAAATTTAAACGCTTTGATCTGACAAATTTACGGGACACTTTCGTTGTGCTTCAGAATATTCAATAGAATTTAAATTGGCGGCTATTCAATAAGAACAAATGGGTCACATAAAGCGCGGAATCGATTTCTCACGCTCGGCAACAGGTTTCGCTTTCAACTGTGGTCTTTTTTGGGGGCTCGATGTGGGGATGCAACAAAAAAGATCCCGAAGAGAGTATATAAGTTGCATCTACAGCTGCTTACAGTCACTGGCACTTTAGCAATGGTAACGGATCAACGATAGGTTCTAGGTTCCGCA
>136FP000728 OPS1_1              :+U  EU:NT; range  -249 to    50.
GACTCAAGAATAATACTCGGCCAGAACCCCCAGTGGAAACCCTTGAAATGCCTTTAACTATTGACATTGGCCCATTGCGATGTGCGCTTGCTTTCGTTATGGATATTATGATTATAAGCCAAAAGCTGTCGACACTTTCCTCTGCACATTGCAGACATATTTTTAGGCTGGCCTAATTGAATTTCAAGAGCAGGGGTTACACGAGCACCGCGAAAACTATAAAAGCCATGCGGCAGAATGCAGACATTGCAGGTTTCCAACGACCAATCGCCGCGACTAGTCCGCCCCAGTGAAATATTC
>137FP002180 CG8562_1            :+U  EU:NT; range  -249 to    50.
ATCGAGCGATTGGTCACGGAAAGTTGGGTGGGAGTGCGAGCCATGGCCGCAGAGGTGATAAGACGCTATCCGTCGTAATCGGGCTGTAAATAAATAGACATTAGCGTCGAGTTGCGCCAGCTCTGATTTGCGGGTCACTCGTGCGGGAGTTTTGGAGTGGTTTATTATTTATGGATCCATTTGTCGATTAGATATGTGGCCAGTTGAATGTGTCTAGCTATTTAAGTGGCCCGGCACATCCACGCGGTTGCTCAGTTCGTGCGAAGATGAAGTTCTCTCTGGGTTTGTTAGTCCTCTTTT
>138FP001296 Dg_1                :+U  EU:NT; range  -249 to    50.
CGTCATAATATTGGTCAAATGGAAAACCACCATATGGGGACAAATTAGATAAACCGCTTTTAATTGAATGGATCTGAAAGTAACCGAAAACTTTTTAAATATGGAATGAATATGTTTGGTTGTACATATATCGAATTGGTATTGTGCCATCTCTAGCTACCCACGATGGTTGTGGCAGCGCAGCTGTTGCAAATGAATCCACAAGATACATTTCGGTATATTTTCCGCAACGGATTCTTTTCCACCCTCAGTTGCGGTCACACTGCCTAGCCAACAACAACCACAACTCGGTGCCGTTAG
>139FP000772 CG31343_1           :+U  EU:NT; range  -249 to    50.
ACTGAATAATTAAAATGTTACCGAGGGGATTTTTTACACTATAGAGTACCATCTTCAAAACTCTCGTAGACTAATTGTTTTACAGCCCAATCATACTTCACATTTGACTTGTCCCAGTGCACTCTGGGCCAATAACCGTGGCTTTGCCACGTTTTATCGAGAATTGCGCAACAATCTTTATGGCGATCGATGTTGAGGATTAGATATGGCCAAGTCCATAAAAATGCCGTGTTCAAGCGGCGGCCGCTCAATAACAAAGTGTCTTTTACCGAGCAGCCAACATGGCACGGTGGCTGCTTA
>140FP001057 Spn42Dd_1           :+U  EU:NT; range  -249 to    50.
CTCGAACCCCAAGTCTGGATCTGGATCAGGAGAGGAGGGCTTGTCACGGGAAGGTTTCGATGCCAACATGTACAATGTCTAAGAACAGCAGTGAGACCGAATAGAACTCAGCTATGAAATCCCACTAGACGTCATTGGATTTCAATCCGAGAGAGCTGTGTGCGCAGTTCTCAGTAACGTAATGAAGTATCGCCAGTAGGTACATATATGTCCAGTGCATATATGAGCTCGTCTTGGCACTCGGCGCTCAGTTTACAGAGATACTTATCTCGGGGAAGAGTTCGTTGTAGACGGTCAAAT
>141FP000962 CG11897_1           :+U  EU:NT; range  -249 to    50.
ATAGCGCAAATTAACATATTATTTTTACCTTCTGAAGATTACATATTTCAAAAGAATATGTCATCTGTTTTTAAGATTATTTAGTAGGTAGAAAACAAATGCCATTACCATGTGACAAAAAATTTGACGGACTCAGAACACCTCTCTTAACTCTTCTTTTAAAGGGTATAAAATGCGACTAGGTGGCAACGCTGCGAGCACTCTCTCGCGCTCGGGTATAAATGAAGAGCTATTTCTTTAGCCCAGCTCAGTAGGTTTTTTTTGTTGTTCCGTGCGGGTGCTCATTTCGCGTAATATTAG
>142FP001744 Spn28F_1            :+U  EU:NT; range  -249 to    50.
TTATTACTGATCTTTAAAACGAAGTAGACTATTTATACTTGGTTTACTAATCAAATTAGATTCGACAAATTACATATGTTGTTATGGAATTTATACATTTAAGTTTAATTGTGTAATGCCATTCATTTATATTCTTTAAGAATGGCTTAATGAAATCCAACCGAAGCGCATAAATTTTATATCGCGCTGGCGAGTCTAATTTGATTATAATGCAGACTATATATAATCCGTAATTTCTAATTTGTTCTTAATCTCGATCGACGTTAAAATGAAGCATTTGTGTAAGTAAACTAATAAAAT
>143FP002203 Jon66Ci_1           :+U  EU:NT; range  -249 to    50.
TAAAATAACATATTTAAAACGAAAAAAGCCTATTTCTAGGCTACACTTCTAATGATAATTCCCTAATCAATTGTCATATAGTTATGACGATGACTTCAGTAAATCGAAACGTCGATCACAAGTACATGGCAAACAGGAACCGCGATAATTGAGCATTGATTTAGGACACCTCTCAATTGAGAATATAATCAGTTGCAAATGCTTGCGATGTCTGCAGCTATAAAAGCCGCGTCGAAACTAAAGCAGACCAAGTTGTTTCTGCAACATGAAGGTGTTCCTAACTATTCTGGCTTTGGCCGT
>144FP001662 CG43773_1           :+U  EU:NT; range  -249 to    50.
ATAGCAAGTAAAAATGTATCCTAAAAAACCACTTAAGAAGAGGTCTATGATGAGTCACTCTAGAATGAAAAGTTCAACATCCCTAGAACATATGAGTCACAGAAAATCGAGGGATTGAGAGATTGAATCACAACTGCTGCAGCAGAATTACGAGTTTGATCCATCACTGTTGTGATAAGCGAGTCCTCAATTTTTCTTATCGCATTCAAACTGGCTGTATAAAAAGGTTATAAGTTAAAGTTAAAAGCCAAATTGAAGTGCAGTCGAGCAGAGACAACTTAGAGCCAAGACAAGACAGAG
>145FP000535 sals_3              :+U  EU:NT; range  -249 to    50.
ATTTATAAAAACGCAGGAAAATATACGATATTCTAGTGTCTGTATGCAGAAGGCACACACTCGTATGGGAGGAATATGGGAATTTATATACTTGAAATGAATGTGTAAAAAATATTTCATCAAAATGTTTCGCCCAAACAAAAACCACAAAGCGCACACAGACAAGGGACGAGCACAACGAAGGAACGAACAGTGGGAAAAACAAGGCTATAAAGCAATATAAATATCATTTTTTATTTATTAAATTTTAGTGGGTGTTGTGCATTGAGCCGAAAGAGGCGCAAAGTGTTTCACTGCCTG
>146FP001010 cindr_1             :+U  EU:NT; range  -249 to    50.
TTAGTCAATCTTGACTTCGACAAGGAACCGTTTGAAATTTTTATTAATGGGTAAAATGGCGATCGTGCTATAAATAACAAAAATACATGCATAGGTATACGATTATAAATCTTAATTTTTTAAGAACAGAAAACGGAACATGCATTGTATCATTCAGCATGAGTTGGTTACTCCTGTTAACAACACTTTTGTTTATAAGTTGCTGAAATAACCTTTTTATTTAAGCAAATATGCATCAAATCACCCAGTAGTTATCAGTTTCATTTTGTTGAAGTTCGTTTATTTTTTGAAGGGCATTTC
>147FP001696 Acp26Aa_1           :+U  EU:NT; range  -249 to    50.
AAAAAAACCGAAGATATCCGTCCGGAGGCCAGAAAAATGTATATATCTTAATATCTAGAATACTACAGGACTAAAATGTATATTCAACGAATATTTATATATTTTGATGATGTTTTTTTTTTTTTTGAAAATTGCAATACTACAAGATCATATTTATAAATATCAAGCAGAACGAAACAAGAGCCGTTGCAAAAGCGCTTATGTAACATGAAATTCGTATATATAAGGAATGCAATAATACCTTACTTCAGCTGAAGCCACTTCTTCGAAATGAACCAGATTTTATTATGCTCTCCAATT
>148FP000619 CG34273_1           :+U  EU:NT; range  -249 to    50.
TATTAACATGTGCATTTGTTAATTCCGCTCCTAGTAGTTATTTCATACTCAACAACTTCTATTCAAAAACATCTGTGCCTATGACGTCACCGTACTACTAGACATGTGCTTAAAATAAAGTTCACTCCCTATTGAAGTCAAGGTTGAGTCAACTCGCAGATATTTTGTTAAACAAACATTTTTGGTGATTTGGGGGTCGCTACCTAATCTCAATTTCACTATAAAAGTTGTATTTTGCCAGCAGAAAGCATATCAGTTCTCAATAGAAACATCCAACATGAAGTTGTCCCTTGTTCTCTT
>149FP000241 CG34324_1           :+U  EU:NC; range  -249 to    50.
AAGTATTATATTACAGCAAAAAATAAAACAACTGCGAAGTAAAAAACAAAACATTTTGCTTACATGAACAAAACACGATACCCCAAAACCTACAACCAGACCAATTTTGGTTAATTAGCAGAGTGCCGAGAACCTCGGGGATCATGGACCATGTACCACTCAACAGATCTCAAGTGCTTTCCCTGTTCCACAGCCAGATAAAATCTGCAACTGGGCGATATAAAAAGAGCCCCGAGTGCAGCTAACATCATTCGCTAACCAGCAGAGAAGTTGAAACTGCAGAGGCATTATCGAACGCAA
>150FP000295 CG4789_1            :+U  EU:NC; range  -249 to    50.
CCTCGAAAATATACCAACACAAAAGTGTTGAACATCATTTTTAAATTCAGATTTAAAAACTATTAAATTGATTAAATGATTAAACATTTTAAGTTCAAATCTAATGTTTTTTTGGAAAATAACATTATCGTAGTTTAACTATCACTGAAATTTGTGTCATTATTAACATTTCTTAGTAGTTAGTAGTAGTCATTGAATGCTAGTGTGGCTGCAACCAATAAAATGAGTTCCAATCAAATGGCGATGAATAATCGAGTGCGAATTGTTGTGGTTGGCGATTCGGGTAAATAATGGACGTCA
>151FP000149 fs(1)h_2            :+U  EU:NC; range  -249 to    50.
CTCTCTGGCTCTCTCTATCACACACACTCGCACAGAACGCTCTTCTCACATGCTCTCTCTCGGCCGGTAGCTCTAGCTGTCCCGCTCTCGATTTATCAATAAAAGCAGTGCGTTAGAGCGGCATAGCCGCATGTACCAAGCGCGTGCGCCTCGTGCCCGTCGGCTGTCCATGTGTGCGTGTGTATTCGCATTTTCAGTAATTTCGAAAAAAAATTTTGTATATTTGATGGCGACTCAGAAGAAACTCGCGCGTTTGTCGAAAAATCGTAGCGCGTACGTATATATCGGTGTGTAGAAATT
>152FP000649 sxe2_1              :+U  EU:NT; range  -249 to    50.
AAGTGTTTGCCTGCACTTAGACACAAAAACTGCATCTTTCAGCCACTGCAAAAGCCGCGATAGGTGGACTGCACTGGTGTACCGGCACTGACCAGCCCGCCGTTCCAACCAGTTAGTGGTCGTTCATCATGACAGTGACCGCTCTGCTGCCTCTGCTGCCGCCGCTGGTAGGCCGCCCTTGCCGGTCGCCGGCGGCAGAGGCAGAACGCAGCGGGCTTTATTTAACCAAGCCTCCGTTTAGAATTTAGCAATACTTCGGTTCGAGGCTTGTAACGATTCGGAGGTGCACGACAGGTTAGC
>153FP000784 CG5391_1            :+U  EU:NT; range  -249 to    50.
TCCGCGAACCGAACAGAATCTCAATCTGAGCATCTCAGCATCAGCCTCAGCATCAGATTCAGCATGAGGCTCAGATTCATCTCGGCTCAGTTGGAAATCAAAGTTTGGAAACCGGATTTGCATGCCAATACTCGTAAAGCAAGCGAAGTCTGGCAAACAAAACAAAACAAATCAAACGAATGAAATGAAATTCTTTCGGCTTTCGCCTGGCTTTTGCTTTAAATACAAAATCGCTCAGCTCAGAACATTAGACTGGTTTAAGAGCTCGAATTAAGCGTACTGACGGGGAATAAAGTCGGA
>154FP001653 Acp24A4_1           :+U  EU:NT; range  -249 to    50.
ATGAAAATTCATTTAAATCCAAAGAAGAGTGTATAACTAAGTCCGTGGAGTAATATCTTTTCTAAAATATCTTTAGAATAAAGATTGTATGATTCCAATCTGTATTGGGTGTTTTCTATTTTTAAGATTTTAAAAGACCTCTCGACCTCATTAATATGACTGTGAAATCCTAAATTGTTCACACTTAACGGAAAACTGTATGCGATATGAATATGAGTATAAAATACGCGACGCGGTTCGCTTAGGCTTCAAAGTTTTGTTGACTAAGTCAGTTAAAGGTTCCCAATATCTTTCGCCATG
>155FP001073 CG1620_1            :+U  EU:NT; range  -249 to    50.
CAACCGCAAATTCATTCATTCCTATTTTTAAGCGCAACTACAAAAATGTTTTCAATAAAAAAATTTCAAATTATTCGTTTCTGTTTTATCAACTAATATGTAAAGAAAAATTGCACATAATTAAATTATTTGGAAAGTTTATATATTGCGGTAGAAAAATAATTGATTGATATTTGAATATAATTTTTTTATTTTTCGAGCAGCTTATAATGTAAAATATATGGACATGTCAACGTGGAAAATGTTGTCAAGCTTGCTAAAATATTGATAAAGTGATTTATACATAAGAAGAGCACATAT
>156FP000209 CG1561_1            :+U  EU:NC; range  -249 to    50.
ATATTTGGATTTTGGAACCACTATGCTATTATGATTGGCTGCGTTTGACTTGATGGCCGTCGAGGTGCATAGCGCTTGGCGGAAGACGTGTGTTGTCCGTGCGGCCAGCGATTGCTGCAATCAGAGCAAGATGGGTGGATGAAACTCGAGTAACTGCATCGTTCGATTTGCGGTCAGTGCGGTTGGAATGAGTTCGGTTCGGTACGGCTTGGTTTCTCTATATAAACGATCCACACTCGCGGCGGTGGCGTAGTGTGCCATGGAACAGCCCAGTGAGAAGACGCAGGAGGGGGAGCAGAA
>157FP001909 cact_3              :+U  EU:NT; range  -249 to    50.
AAGCCCCGATTACACACTCCATCGTCGATATATTAAGGCAAACGTTTTCACTTCGGTCTTTTCAAGTCTAGAATTTTATTTTTTTTGGGCAAATATGAAAAAATAGATTTTTTTCAATTAACAGTTTTCTAAGTAAAGAAAATTTAAAATCGAGACTCTTCATTTCGTGATAACTCTTAGTGCAAACGGGGCTTTATAGTATAGACTGCCATATAAATATATACATATCAGCGCGCTCCCTCAATTTCATTCGCTATCGAAACGTGAAAGAAAGCAGACGTGCGTCCGGGTACTATGCGA
>158FP001815 CG14915_1           :+U  EU:NT; range  -249 to    50.
GTTTAACTTATTTTAATAACTTACATGTTATATATTTAAATATATTTTTAAGTAGTAGACAAAACGAGCAATTTAAAGATGTAAAATCGCAGACTCCGATTTGTAGACATTTGTTGACAATAAAAGTAGGTAAAACCAGGTACGACAAACACATGGCATAATTATAAATTACTTAAAGGGTACGCCTTTTAGGACTACCTGTGACGTATCTTTGCCACTATAAATTCCTACGCGCCGAACGCCATTAGTACATTCAATACCAAACTGCCAAGCAGTCAAGATGTCGAGCTCTAAACTTGC
>159FP000920 CG14243_1           :+U  EU:NT; range  -249 to    50.
CAAGACAAACGATCGCGGGCTGGCGATAGGCCTAGGTCGGGGAATACGCTTGCATATTTAAACGGTGGGGCATTTTAATGACTGTCGAATAGCATCGAAATCAAATCAACAGCGCTGCGACAGCAAGGTCGTTCGTTAACAGGGGATTTCTCTATCTACCTTGGCCAAAAACTGGGTCTATTTCGTGGGAGGGGTAAATGCAGTGCCGCGTCTTCAACTATAAAAGCCAGATTGTGCTGAACTCCCAGCATTAGTTCCTCCTGTCAGCTCCATTTGTACACAGCTTCCAGTCACCATGCG
>160FP002254 CG8107_1            :+U  EU:NT; range  -249 to    50.
ATTTGTTTTTATTGAAACTGTTTAATAAAACAAAATTAATATTTCTATAATATATTTTCTGAGTTAATAAATGAATTAGAATGTTATAAATATTTCATTCTGCATTTTCAAAGCTTTTTTGATTGCACATGCATATTCAAAGAAAATTTATACAGAACGCGCAAGGGTTAAAGATTATGAATCATTTACCGAGAAAGTTAAATTTGGATACTTCTCCCATTTAAAGCGTACGATTCTCAGCGAGTCAGCAGTTTTACCACGGCAGCGAGTTAATAAACATCTGGATATCATCCAGTTCCG
>161FP001743 CG34134_1           :+U  EU:NT; range  -249 to    50.
AATTTAACTTGTCTCTCTCTGTGTCCCTCGCCGTTCGCCTAGTTCTTAATTAAATGTTATGTATATTTTGTTGCAATAATCGAAGGTGTTACATGGTCGAGTGTTTGATTAGTTAATAGGTCAATAACACTGGGGGTGGAAACCCGAGCAACTGAGCCCTAACCTCGCTTAAGGCAAGCCGTATTGATTTTCGCCTCGACTTATGTCACTTGCCCATGGCTATAAAAGCTCTTCACCGATTCCTCACTCGGTTTACTTGACCAGCAGTCGTCGCAATTGAACACCACACCATGCGCGCTC
>162FP000043 CG4025_1            :+U  EU:NC; range  -249 to    50.
CACTAGAGCCAATCACGACAGGCCTGAAATAACTGTAAATTTCGTAGTACTTTGAGCTTGAGAAGTAATCAGCTGATCGATGCACGCCCTATTCTTTTTTCTGTTCGCCTAGTGTCGTAGATTCAAAGGTTACCCCAAAAAAGGTAAAATCAAATTTTTGCGCCATGGAGCAATCCAAAAATCCGCCAAACAAAAATACTAAACTTCGGCTAAGCGGCTATAATTTAGCCGATTGAGCAGCACTGCCACAGACCCAAACATTTCGCTCCCTTGTTCGTGTTATTGCAGCGCAATTAAATA
>163FP002553 siz_3               :+U  EU:NT; range  -249 to    50.
CAGTCAGTTAGCCGACGTTAGTTTTTCGCAGACGCTTTTCCGCCTAGCAGTATTTATGCCAAAAAAAAAAAAATGTCTAAAATTACCTAACTACTAGTAGGGAGTATCCCGCAGACTACTTCAAACAATATAAATAACACACTTAACAATACGAAGCAAGTGCCGCAGAATTTTCGCAATTTATCAACCGCCACGCCCCCCGCCCCTCGCGTACGTGTATGTATTCGACTGTCTGCCGCCTCAGCCGCAGTCGACGTCGCTGCCACCGCTTAAATATCCCCAAAAACGTCCCTTGAATTC
>164FP001303 CG15706_2           :+U  EU:NT; range  -249 to    50.
TATTAAAATGCTAATGTGTGTGCTATTGGGCAATAAGGCTTTAATTGCCATTAACTCGAAAACTAAGCTGCTAATCTAACTGTGCGACAGGTGTAAATGTTAAAAAGTTCGTTGGTTTGGTTTTTGTGAGCGAGTGAAATGCAAATTTGCTGTGCAAATAAGTGAAATCGCTGTTGGCTGCCAATCAATGGAAAGGTGTACTATATATTTGTGCTTTTGATATATATGTATATATTCTTCGTTTCAAGTGCCTTTCTTTGGGCTTACGTTTTTGCTGCTGGTTCGCCCCGCATTTTTTGA
>165FP001860 Hsp60D_1            :+U  EU:NT; range  -249 to    50.
AGAGCCTATGTACGCTCAATATGAAGAAGTAAATAAGCTCAGCCAAGGGTTTGCTAAGCGTTCGCTTTGCAAATTAGATTTAGATTTTATTCATACTTCAATTGTGTAAGACGTGAATTTGTCTCCGACATTCGCTTAAGTTTTTGATCAATAAAAATACTTTTTTTTTATAAACCAACAAACCGCGAAGTTGTAATTATATATATTTCAGTGAGTTACCCTTCAAAAATGACCGAACTTTTCCAGATTAACATTTTCTACACTTTACCGATATCAAGGTAATTAAATTTCAGTTAAAGC
>166FP002338 CG8100_1            :+U  EU:NT; range  -249 to    50.
GCTGTGGCAATTCCAAGCTTATATACCCTTGCAGTAATTCTATATTTATACGAAAAAGAAGACTTTATGATAAAAAAGCACGGATCTATGATATCTTTTCTTATTACCGGGAATATATAGAAGTTTTTAAGAAAAGTGGCAGGCATTTATATACTAGTTTACGTGGAAATCAATGCTCCCTTAGTAAGGGTATGAAACAAAACAATCGCATTTAAGAATATATGCAGAAGTCAGTTCATGTCATCGATCAGTCTGCGTCAAAATGTTAAGATTAACGTTTGTGTGCCTTTGTTTTCTCGT
>167FP001946 Swip-1_1            :+U  EU:NT; range  -249 to    50.
AAATATTCGGTTACATATTTTGCTTAAGAAAGTTAAAAACTTTCGTAAAATTTGAAACCGTCTGTTCATCAGCTAGCTTTAAATAATGATTATATACATTATTAGTAACAGAATGAATTAAAAAAATTGTAAGGTATATATATTGCCTCGAAATTCAGCTGACTTTGGTATTTGTCAGCACACGGTCACTCGAAAAATGCCGCCGCGCCCGCTGGTATATTTGAACGCTCGTGTCACGGTCGCACTTTCATTCGTCTCTCAGCGTTCAGAAGATTCGGTAGTCGCGGCGGTCGAAGCGGA
>168FP001872 Cyp28a5_1           :+U  EU:NT; range  -249 to    50.
AAATGTTATTGCTTTTTTCTACAAAGAACAAGACCGTAAATAAATAATAATTGCTTGATATGACGATTGACGACCGCCTGCAATAATGATTAGCTCTTATCATTTATATGTTAGAACTGTTTATGGTGAAAGTGTGAGTAGTTTACTCTCCCAGAGCACTCACTCAGGTATCTCGGTGATTCCACACTGTTGAATACCTCTCCCAAATTCAATGAGCAGCTACAAATAGAGCAGAGTATCTGATTCCACAACAGACGCCGTTTAGAACTCGTCGCGCGTGGACGTAGATTTTAGAGCGAT
>169FP002077 ImpE2_1             :+U  EU:NT; range  -249 to    50.
CAAGTGCAGCTTCGTGGCCAAAAAGGCTTCTGATTCTCGATTCCTGTGTGCAATGCAAGACCAACTTGGTCCAGTTCAATGACACTCAGTGTGCAAGAATTGGCCAAAGACGATGGCACTGATACTACCACTTTTCCCCAACCTCTTGCTCATACCTTAGCCCTGTGTGCTTGTTTGTCTGCCAACAAAGTCGACGGCGGCTGCGCAGCCGGTGGTTTGTATAAAATGCGATGGGCCTAAAGAAATTTCAAACAGTTGCGGCCGTGAGGCGCTAGTGAACACATCTTGAAATCGAAGGAG
>170FP001631 Syt1_2              :+U  EU:NT; range  -249 to    50.
GATCATGTTAAAGTTATGATGTTTATCAATTGTGCACTCTTAAATAATTTACAGAGAAATTGTCTGTCTTAAGTTTAATCTTCGCGAAATACGAGATGAGCTGGCAAAAACTCATTTAAGAAAGCGATAAGCGGAGAAAAGAGACAGCTGTTTATTATTCATATGCAAAATTGGTGAAAAGTAAACAATTTCATTAAATTCGTGATAAGAACATGTATGTATATTAGTCCAGCAGCAGTACTTTTATTTAGTCGCTCTAGTTTAACTGTGAGGTATGGACATCAAATAAGTATGTGATTA
>171FP000827 DHE3_1              :+U  EU:NT; range  -249 to    50.
CGAAGATGATAAATCATAGCTTAATCTTGGAGTCAAAGAAAAACGTGAACGTGAAACCGATAACAAATACCTAATCTCGCCCTGGCAACGAAGCGAGTAATCCGCCGGCGGTGGTGCCGCGTTTCTAGCGGGCACTCCACCCACAGAGCTTTTCGGTGAAAAGTTTGCACCGCTCTCGCCGGAGAGCAAAAAGCTCGGCGCTCCGAAAAAGCCGACATATATATACATATCTATGCGAGTGCCTCGGCCAGTTTGGTGCGGCGTCGAGTAGCGAGCGGTTGTGTAGAACAGAATAAAAAA
>172FP000187 CG43902_1           :+U  EU:NC; range  -249 to    50.
GGCAACTGCAACTGCCGCGCACCTTTTGCGCGCCCCCCTTTTGTGATTTCAGATTTGGCGAAAGGCGCAGGCGTCGGGCGACACACAGGACTCGAAGTTGAACTCGTAATAGGACTCGGATTTCGCCGATTGCCAGACCCATTCACCAAAACAGAAGTTCGGCTCCTGACGGCATGTGCGGCATGTTGCAAGTTGGCAACTGTCGACTGACAAGGCTATATGAGCGTATGGCAGCGCATTTGGTGGCTCAATTGCGCCTCGCACGTTGGCCAGGCAGCAGGTCCTTGCGGCAACAACCGA
>173FP002461 nudC_1              :+U  EU:NT; range  -249 to    50.
AATGCAGGAAAAACCATTATTGTTATTGCATACAACTAAATTATATGTGGTACTAAAATATTATTTTTAAAATCCAAGCAGTCAAAAGCTGCAATACACAAAACTCGAGTACCGTTATGACCAATTCTGCTGACTTTCAAATGCTGGACGCCATGTGACGACTCGGTATATTCTAGTATGTGGGTATTTTTTGACGTTCGACGACAGGTCACATTATTTCTACATGTGCCGGGTCGGCAGCTAAACTTCAGATAAAAAAACCAAACGAATCGAAGCGTCCAGAAACAAACGAAATCTAAT
>174FP000139 CG34337_1           :+U  EU:NC; range  -249 to    50.
TTTGAAAATTATAGGAAATATAGTACCAGCAATTATTTTCTATTTGTATATAACATACAAATGAAAATGTTAGATTTAAATACCGTTTGTTTTTAAAAAATTAAATGTGAGATATAAATCGGTTTTAGTTTTGGGTCATTTGACATGCATTGAGCCATAACAAGCAAAGCATTTTATGTTCTGTAATCGACCGTGATATTATTTTGATTAGAGCGGGTCTATAAAAGTTCAAAATTCTGAAAAATCCATAGCACAGTTCATCGTTCACCATCAAAGCAATGGAATACAGTATTTTCATTT
>175FP000220 CG15736_1           :+U  EU:NC; range  -249 to    50.
CTGTTTTGGAATATTTTTTTTTTTGCAATTTGCCATCGGGTTAATTTGCCCGTTGGCGACTTCTGTTGCTCTGTTATCAGGCCGGGCTATCCAGCCCTCCAATTCTCCGCTTATCAGTGGGCGAAGGAGGAGGAGGTGAAGGTGGAGGCGGAGTAGAGGAGGTGGAGGTGGAGGAGGTTTTGGCGAGATTGTGTGTCACGCCCGTGCCAGCTGGGGTATATAAGAATTGGGCCGGATCGGGTGGCATTCAGTTTGAACGCGCTACTCAACGGAGCCGTGTCCAAGGATTCTCGATTCTCT
>176FP000069 CG14422_1           :+U  EU:NC; range  -249 to    50.
GTGTTTATCAATCAGATTCCAAGTGAAATACTATAGCGAACTTTGGTTAATATATGTCGCATGGGTCAAACTAGTTCAACGATCGGCAAGCGGTCACCAAAATTTATGCAAAAACTTTGGCGAATGTGCAAATTTGCGAAAAAGAAATGATAATGAGAATTATGGTTGCCGATTCTGGGTTGGATTGTTGTTGTTAGATCCGCAACTGGAGCGTTGGGTATATAAACCCGGCTGGCCGCTGGCAATATCACAGTTCATCGAAGACCTTCCCCCAGGCAGAGTCCCAGCCAATCCAATCCT
>177FP000674 Det_1               :+U  EU:NT; range  -249 to    50.
TGGGACAGTGCTGCCACACCTGCGCATTCAAAGCCTGGCGCTCACGTTACATTAAACATTGTTTAAAAGTAACCGTTTTAATGGAGCAAAGGAACATTTTAAGAGTTTTATCCGTACTGTAGAAGTCTCTATGAGTGGCATAAAACATTCTATTATATTTTTAAATTCTTACTCGGATATCGATAATAACCGGGCTTACAAACTATCGATTATTTTGGTTTTATATGGCAACCCTGTTTTTGAAGGCACAGCAACAACGACGCGCTGTTTGCGATAAAAAACCCAAAATAAGTATTTCGC
>178FP000865 CG11893_1           :+U  EU:NT; range  -249 to    50.
TTTAGCGTTTTATACTTCTTACACCTGACCTAAATATTATTTCATAGAACAGAATAAATATCTGATTTATTTGTAAGTTTCTATTGATCACAGTATTTGTCCTGTAGAACAGATTTCAATGCATATTGATAAGATCATTGAGTAGACGTATTTCACACAAAATCGAAAAGTTTCGTGTTAAAAGGTTCAAGCCGCTTTCGAAAGCTCACTTAGCCAGCCTTTATAATAAGTGGGCACATAGGAAGGTTTAGTATACCCAGATCAAACATCATTCCGAATTGTTTGTTGAGAGCGCGAAAT
>179FP000407 mtd_9               :+U  EU:NT; range  -249 to    50.
TTACTTTTGAAATGAAAGAATCCAACACGAGCAGTTTGTCCCCGTCCGCTATTTTTAATATGTTTTATTTTAATCGTAAAGCGCAAACCCGATATAAGCCCTCTCTGCATAATTATAATAGGTATAATATACCTGGCTCTCTCTTTCGCCGAGCAAACTCACGACTTGAACTGAGTTAATTTGAGCGAGCGGCAAATAAATATATTTTCGCTGACGGCTAATAAAAACGCTTGGTCTGAATCCGCGGGCAGTTGGCTTTTGAACGCGGTACGCCAAAGTCGGTCAAGTCGGCGGAGTTAA
>180FP002365 cp309_3             :+U  EU:NT; range  -249 to    50.
TCAAATGGGGATTAATGAAAGGGGAAAAGTGGAGCAGAAACACCCGGACAAGAGTGAAAAGAGAGACGACTAGGTACTGTCTATATAACTTTTCAAAATTAACGCTCATAAATTTGTATTAATTCCAACACGCACAGCGAAAGAGAGGGAAAGCAAGCAGTGCACTGCTTGATGCGATCTCTCCCGATCCCATGCGCTCTCTCCGCCGATTTTCATTATAATATGAGCTGCCTGCTTTGGGTGGCGTTCAGTCTTCTCCGTTACTTCAATGCGTGCGTACGTCTACATACGATACTTCAT
>181FP000744 CG15696_1           :+U  EU:NT; range  -249 to    50.
ACTTCATTGCCTTCGTGGGCCTAATCTGGACCGGTGAGAGGGTAATTTGGGTGGGCCAGCGGATTTCTACCTGGACGGCGAGAAAGGGAAACGCCTATTAAGCGGCTCGTTGCTTCCGAATGAGAATGGAATTGGGCCAGGCCAATCTTTTCGTCCTGCCAGACAGGGATGGCGATACTATCTGCTGGGATGCAAATGGCGGCGATGGGAGGTCCTTGCATAAATAGCTCGTGGATGCGCAGCCAGCTCAGCAGTAGCAACTCGACCATCACAGCGAAAGGATCGCGCCACGATGAGTGA
>182FP000470 CG18746_1           :+U  EU:NT; range  -249 to    50.
TTATTGGTACAACGCCCTATCATCGCTATCTCAACCTTGGGAAAACTGGCCCTCATCGATCAGTTCTGCCTGCCAATTTCGTACTTCTCAAATTGCTGTCACTTACATATGTAAATACTCCGATAGCAATGGTAAAAATTTGTGTTTAAATACTGAGATACCTATCGCATTGATAAGATAAAATAAAAATGTTGGCCAAATAAATGCTGCACAAAAAATAAAATAAAAATAGCCGCAGCGGGTGACTTCAGTTTGTTGGGAGCCACGACACAGACAGGGCAAAAGTTAAACAGCTCCCGG
>183FP002052 CG14957_1           :+U  EU:NT; range  -249 to    50.
TAGATTCATTTCTACATATTCAAAACATCCGGATTATTGTTCTTGACAACACCCAGAGTTTACCCAGAAATTTGCACATATCTGAGAAGTCCATAAACAAAGTACATACGAGTACGAGAACGGGTGACAAAACAAATTAATAAACCTACGCAATAAACATTAATTACATTGCCAAAGCGTACCGAGATAAACGATGCTACAGATTAAATCCTGTGGTATTTAAAGGCCGCTTTGGCGCTCCAAGGTTTCAGTGTGCGAAGTGTAGCAAGGTTAAATTGACAATGTGGACGAGTCTAATTG
>184FP000546 CG18547_1           :+U  EU:NT; range  -249 to    50.
TCGAGAGGGCTTTAAAGGCTTTGCACTTGGTTTATTGCAAAACAGAATTCTTCTGAAGAATCTCTTTCTTAAAGACTACTTTCCCTTAAAGAAAATATCCAATCCCTCTCTTAATTTTAATTCGAGAAGAGAAAATAAGAGATTTGTTCAAATACTTTAAAACCGCTCCAATACAGAACATTTCTCTTTTTGATAAGAGGCAATGTGTGATGTTCAGAATATAAACTATACCCATTATATTGAGCAGGCAGTAGTTCTCTGACTGCCGATCGAATTTCAACAGACCGCGCAATATATTCG
>185FP000926 CG14247_1           :+U  EU:NT; range  -249 to    50.
TCCAGAACTTATCGACCGGAGAGCACAGAACTTTAAACCAGTCCGTCTTATCTAATCAACAAAATGCTGCCAAAAGAGAGTGACGACGTCACTTAAGACCAAAATAAAAATGCCCGAAAAATCCAATGCCCGGTGCCCCATGCCCGATGAAAAATGACTGTAAAAATAGCTGCGATAAGGTTTGCAGGGAACATGGAAAGTCATGCAATGAGCATGGGTATAAAAGCGAAAGACAATGGCGATGACATCAATCAGTCGACTCGGGTTTTTCAGCAGGAAGCACACACATAAATTTATTAA
>186FP001970 sNPF_1              :+U  EU:NT; range  -249 to    50.
AAATACCTCCCACTTCAATTCACAAATGAGGGTATAAAATGCGTGGGCGGCAAAATGTTCTCCATTAGCGAGGACTCAAACCTCGGGTAGCCGGCTAGCAGGAAAAGCTTTTGATTGAAGAAGCAACAGGAGCAACCAGTTGAAGTTGAACTGCCTGCCACATGCCGACATCATCAACTTCGTTGGGTTTCGGGAGGAATTCGGCTTTTACGGCTGGCTATAAAGCAAGTCGTTTTCCTCGTGGCCGTTGCATTCGTTCGGCGCGCTTCGAAGGAATCTCAACTTACCACCAACCAATCA
>187FP001498 CG43393_1           :+U  EU:NT; range  -249 to    50.
CATTAGCCTTATACCCAATCAGTAAGCTACTGTTTTATCACTTGAGCACCTCTTTACTCCTTTTTTCCGCCTTAGTTGTCCACCTTGTCGCCATGGTATATCTGCACAGCTTTAAAAAGAATCGCTGGGGATAGCTTGGAACTACATCATATCCCAAATGATATTTAGAATGATATTGTAACCACGAATGATATTCACCTTTTAAATCTGTATAAATATATATATTACCAATCGGCAGCAAAATTAATCATAGCAACTTTTGAAAGCAAGTTCATCAGACATAAACATATATATATTATA
>188FP001579 Sam-S_2             :+U  EU:NT; range  -249 to    50.
CTCCGGAGCGGGGTGGCAACGCTGGGCGGCGGAACAGCTGCTTAAAACCCAAAAACGTGGAGATACTGAAGAAGTAAAATCATTTGAGAGTACCGAGAACGCTAGGAAAGTTTCCCTAAAGAGCGCCCAAATAAGTCTCAAAATAATAATCGAGTCAGCCGAAGAGAACCGCCTCCTCCGTTTGCGACGATAAGCAAAAGCCCGCTCTCTCGTTGGAGGTATAAATTCTGAATGGCATTAAAAAGTTGCGCTCTTTTTCTTCAGAACCGTCGCTAAGATAGGACGTGTGTTGGCTGCGCC
>189FP002558 Edg78E_1            :+U  EU:NT; range  -249 to    50.
CTGAAACCGAATTAAAGCATACAATATAAATTGTTGGCAAATGACTCATGTATTTTAACTATAGGCCAGCCGAGCACTGTTGTTATTGTTGCCCAATATTGGTGGTATGATAAGAAGACATTTTGGCAATTATACTCACCTCTCGGGTCCTTGTGATTCCACGAGAAAAAACTTGTTTAGCTGCTAAACTAAAGAGACTAAAGACAAGGGTCTCATCCATATAAAAGACGCACTTGAGCTGATCAAATTAAACAGTTGCACTGCAAGCACCATCATCACAGCATCACCGCTTTAAGAGAA
>190FP002303 Muc68E_1            :+U  EU:NT; range  -249 to    50.
GATAATGCGATTGAGTTCTCTGGCGCACACCAAGTGCAATAACCGCAAATTTAAGAGGTAGTATTTTGTAACACCCAAAAATGTACATTAATACCAAGCAAAATAAAGAAATAGCAATACAACGTAATTGGTTTTCATCAGACAATTGAGTTCCTATTAAAGATAACGGACTTCGCGAAAAAGATCAGATAAGATGGTGAATGAGCTTCGATTGGGTTTATAAATATGATTGCACAAAGCACAGGTATCATTTCAACAAATGCTTCTGTGCAACTCGAAAGTAAGGCGGTAGAGATGAAG
>191FP002503 CG6865_1            :+U  EU:NT; range  -249 to    50.
CCCATGCCCACAATACCAGCAAAAAAAAAAAAGGCGATGAGACAGGTAGTGCAGCGCAAAAAAAGCTCTCAGCTGAGGCAACAGGTGCCAAAGGCCCGGCTGCGACTTCCGTTTGTTATCAGGCCGAGAGAGCGAGCTTTCCGGCTAATCCGCATAGAACTCCGGACGACAGTGAAGTAAGTCAGTGGAACGGAGAGGCGCTGGACGCCCAGACACCTATATATAAATTAATTGCCGCACAGAATATTCGTGGCAGTTTCGTTTAAGCTTGAGCCGTGCTTAACGGGTTTTTTTTCGGGG
>192FP000933 CG17192_1           :+U  EU:NT; range  -249 to    50.
AGTGTACCAGGATTTCAAACCACTTAAACAAAAGCAAACCTTTATAGATAGCATATTCCCACGGGCTGTAATATAAATTTATTAGATAGATGCAACACACGAAACTTAATAATGCCATTACCATACTATCAGTTAATGGCATTACCATATATATAACACTATCAAATGATAAGACTCGTTTCCTGATCTTAAGTAGACTGTCTATTGATAATTTACAGCCTATAAAAACGATTGTAATAAGCCTTTAGCAGACTACATATTACGGAGATACCAACATGAGGGAGTTATTTTTTCTAGCAG
>193FP001921 CG31739_1           :+U  EU:NT; range  -249 to    50.
TTTTTTTTCCTATATTTCAAGTAACATTTGTCGATCATATGTGAGCTTAATATAAGTAATATTTTCGTGTCAGTTGGCTCTACAAACTCGGCGTAACTGTGGCCCCACACTCGATCCGGCTATTGCGGTAAGATCCAATGATTCGCAAATTTCTGCGTCGGCTTCTTCGCAACGCCCGGCTCTGCACGCATACATATTCGCTGTTTGGCCAGTGTGTATATATGTGTCGCTGTCTGATTAGTTTGCGCCAGTGTGTGTGTGCAGCTCGTGCTGGGTCTGAAATTTTTTTCTACATCGCTT
>194FP001722 CG5177_1            :+U  EU:NT; range  -249 to    50.
GACATTTGTGTGTGTATTTTTTCTCATTATATATAGAAGTCTTATATACAGTCGAAGATCCATTATAGAATGTGCTTTTTTATGCGCATATGCCTCATAAATATTGTGGGAATTACTTGGCCAACGTACGGGGCCAGAGTTGCCACCAACCATTTGGAGAGAGGCCAAAGCAGAAAGAGAACGAGATGTGGGATCGCGGATACTTATAGATCGCAGGCGATATATGGCTGCTGGGCATAGCTGGTCATTAGTATTAAATCGGTCGAGGAACGTCCAGCACGGCGCGCAATATCCGTTAGA
>195FP000452 Ccp84Ae_1           :+U  EU:NT; range  -249 to    50.
AAAAACAACAAAATTGAATAAGAAGACTCCAAGTTTAAGGAAAATAGTAATTAAAATTGGCTTGGCGTAATCAATTAAGTGCAGCTGGTTATTTCGACCGATCGAAATTGGCAGAACTGAAGAAGGTGCGTGACAATTTTTACATGCCACCGGCGCCGCTCGAGGTGATGCGCCAAAAATGAATTCCAATTAGGTGTCATCAATGTCACCAAGTAGCGTATAAAATAAACGGCCCACAATGGGTCAGACATTCAGTGTTTGGCTTCGGCTCAAGACAGCAGTTAATCAAATTCATCCAAC
>196FP001895 esg_1               :+U  EU:NT; range  -249 to    50.
AACGGCATCGCTTCGTTTGCGGCTTCGATTGGTGCAAGTGTACGAGTTCGGCACGTGAGGCAATTCTACATAAACAAGGCGAAACCTGTTTAGCCGAGTGCCGCGATTGGTCGACGCATATACCTGAATGAACATGCATACTCTCGGCGGAACGCCCGAGAGAGCGTTCTCTTTTGGCAGCTTCGTGTAATGAGCCGAGTGCCGAGTGCAGGGGCAGTATAAAAAGGCCGCACCACCGCCAAACTCGCTCAGTTATTCCCAGACTCTAACCGATTCACATAACCATCTCTCCCAACGCAA
>197FP000110 CG32755_1           :+U  EU:NC; range  -249 to    50.
TACCATCTATCATAATGGAGGAGTGCGGCAGGGATCGAGTTGGTCCTACCTGGGCATTCTTCCACTCCTTGTGGCCTTCCTCTTGGAACTCTGAATCTAGTCATCGCATAGGTCCGCCAAATAGTCAAAGACTAGATTATAACCTAATTTAAACTGCAATTAATTTATTAAATTAACTTACAATTCTATTTTTGACACCAAAGCATTTTGTATCATTACAAATACATAGCAAACATTTAATGGGCTGTCAGTTTTTTTTTTAAATTTCGAACTTTTTTTTGTGGTTTTTCTTATTGCGTT
>198FP001024 CG1910_1            :+U  EU:NT; range  -249 to    50.
GCGACTTTACTAATAGATATACGTACGTACACATCGATGTCTAACTCAACTCCTCCGATCGACAGCTATTAATGTGGGGGTTCATTTGGGGTCTGTTGTGTGAATTCAGCTGCAAGCGGGTCGATGCGGGTGCAATTGCTGCGGTCACTTGGCCATGTCAACAATAGTACAGTGCGCACTTGGATTTAAACGCTTAATTATTGCCGATAAGAGTTTAAATATAAATACATGATTCTGTTTCTTCTATATAATTGTATTTTTGAGTCACTAATAAAGCGCCGTGGTTTCAGCCCATCTTGC
>199FP000153 Corp_1              :+U  EU:NC; range  -249 to    50.
ATAACAAAGTTGAATGAGTAATTTTTGCTTCTCTTTTTTACTCTCTCCAATTGCCATTCAATGTGAGCACGAGCGAACACACATAAGCAACCCCCGTTACCTGCGAAGGTTTACCTAGGATAGCAGAAACAACAACTATGAGTGCAGCTGCAGGCAGATAAAAGGAAAAAGGGAGATAGCAAGAAGAAGCAAGGGACACCGCAATAACAAAAAAAAACACATAAAACAGAGTGCCAACTGTTGGCTTGCATTCATTCGATCGGCAACATTCCAAGCGAACGCATCGCTGCGAGAAAAACA
>200FP001924 CG18563_1           :+U  EU:NT; range  -249 to    50.
CATTATTCTGGGAATAAAATGAGAAAAAATTTAGATTTCGGCGGCGAAATCTCGTTAGATTGGGCGTGGCAAAAAGCTTTTTTTTTGCAAATCGATAAAAATTTACAAGACTTATAAAATTATGAAAAAATTTCGAAAAATGTTTACAGAAATTCCTTTTCACATATTGTTTTTTTTTTTTTTTGTAACTGATAAGACTTAATATAATATAAAGTGTACTAAAGCATCGGAAAGCTTGCTCTATCTCTCAGTCAATTTAATCATCCCGAGCAAACATGGGATCGATCGTGGCCACAGCAG
>201FP000831 CG13606_1           :+U  EU:NT; range  -249 to    50.
CATCAACATTAACCGATGCCAACGATTCCCTTGCAGAGAACAAACATCACGTGGCCGGGGGTGAATGCTAAAGCCAATCGCACGTAGCCCCGACCAGCGGAGTCATAAACAAAAAAAAAAAAAAAACTCACTCAAATCGCCCGCCAAACACACAAAACAAAAGCCACTCAAAACAAACGCACGGCTGCGCCGTCGACGGCGGCAGAGATCGGGCCATGCTTTATATAAAATCAACTGAGCATATCTGTTGGAATTCATTAAACGTTTTACCGCACAGGCCGACGTACAGCGGTTCGAGAT
>202FP001733 TwdlE_1             :+U  EU:NT; range  -249 to    50.
CCCACCAGATCATGACTGGCCAAACTTTGGACTTGGCTTAAACATTTCAATTTCTTCATGGCTACATGCTGCTGCCGCTCTTTGCCAACTGCTCAGCCAACTTGGCCGACTGCTCGGTCGACTGCGGCAGCAGCTGAGGCAGCTGAGGCGGCTAAAGCAGCAGCGGTCTTGATCGTCGTCTTGAATTTTACTTAATTTTTATTTCACGCGCTGCGCTGCTATAAAAGAAACTGCAACAATCGTTGTGGCATGCAGTAAGAGGTTCCGCGTCGAAGCAGCACCACATTGCCAGTAACCAGT
>203FP001514 CG12490_1           :+U  EU:NT; range  -249 to    50.
AAGGTACCAGACCTAGCTATAGCTCCAGCTATCCATGAAGCTGGTAAAGGCATTGATGGACCTTCTCAGAAGTCGATGATATTAAAGTTCCACTAGATCGATAGCACTTAAGTCTCCAGTGTACATAGAAACTATTTAAAACAATCAAATAAAAAAAAAATCACCTGACGTGGTATTAGATAAGGCAAATTCGGCTTATCAGCTAATTCAACTTGAATTTAAATTCATATTAAGTTCGCGGGCTCACTCACTCACCTTCCCACAGTTATTCCGATCGGTCGTTTTAAAGAAGTGAAGAAG
>204FP002097 CG15021_1           :+U  EU:NT; range  -249 to    50.
GATATAGAGATACAGTATCTCTGTCCTCACCTGTGGCTATATGGCTACATCAAAGGTTGCAGCATCACGACGACGACCAAGATGATGACGATGATGACGACTTAGCTCGGCTGAGCGGCGATTGAGGTAAAACTCGTACTCGGCTGACTCAAAACTTCGGCATCTAACTGAGCGAGCTCCGAGCTTAGCCAACTTAGGGGCTGCTCTGGGCCAGGCCGGTATAAATGAGCCAAGGGAGAACATTTGGGCATCATTCGATTTCTGATTTTGCAACGAAGACGTCGGCTCAAAGGCCCCCTG
>205FP001799 CG17097_1           :+U  EU:NT; range  -249 to    50.
AAAGCTTTAAGTAGCCAAATCTATATTACGAAATTATTGCTTGTTGACACTTGTAAGGATATCTATTTAACGCCAGGATTCAAAAATTATAATTTTCAAGGTTTTTTTTCCCTGCCAACCATTGGAAAATTGTATTGTAGTGATGCAACATCGGTATGTTAATTTAGTTATCCACTCCAAGCATGGTTATTTTAATTTCAAGGTCTTGTATCTTTTAACCTATATAAACGAACGATTCCTTCGCTGTCGAAACTAAGTTTTGCAACGTAATGACTATCGTATTAAATCTTCCGGTCTGTG
>206FP001976 CG31680_1           :+U  EU:NT; range  -249 to    50.
TCTATTTCCATGGGTATTACTGAAAATGAGGCTTATATCTATAAGTTATTAAGCGAGCATTAATATGACATGTTTGTATCGAATTGGTTTAAAAATGCATATGGCTTCAAGTCTTGTTTACCTAGCATTTGTTGCACATTTTTTTTTTAAGAGTGTAAAAAGTCAATCGCAAAGCTTGACGAATGGGTTTTCTACACTCCTTTATATATTATTTTAGGTTTATAAATTAACAATATTTAAAATATCCGTATCAGATGCATTTGTTGGTTAGCGGAATGAAGATAATAGCACTCTTAGTAT
>207FP001111 CG13748_1           :+U  EU:NT; range  -249 to    50.
AACAAAAAATATGGTTGTATGTTTTACGATGATAATGCTCACAACAGTAAATAAACAAAAGTAGTTATATCTACACTTGGATTTTCAGTACAAAAGCGGACTCTTCGAAAGAGTAACCAAAGAGCGTTGGAGTCGAACGGAAAGCTCTGCTGGCTCTTAGATGGGAGTATTGTCTAGTATTCGCTTCCCTTCGCCCGCTTCGGACTACAAAGTGGCACCATATAAATCCAAAAGCTGGACTGCAGCGCCAACAGTTGCGTGAAGACAATCGCCAAGTGATCAAGTGAATTAAATACGAAG
>208FP002286 CG33270_1           :+U  EU:NT; range  -249 to    50.
AATTGTATATCATAATCAGTCAATCTAAAGCTTAAAAGCTGACCGATTTTTGATACAAGTTGCTTAGCCAAGAAATGGATAGCTCGTTTTTATGTAGCAGCTGTTTTAAAAACAAATATTTACAGCTTTTGATTGATAGGTTTACACTTTGTGAGGAAATCAATTTGATTTATATTTCTGTACAAATGTTATCAGCATCTACGGAACTGAACAGATATCTATAAAAGCATAATCTCAATTCAGTAAACCACTACACTTTCTTGCACCACCGCGATAAGGTTTTGAATCCATTATCAGTTC
>209FP001223 CG13148_2           :+U  EU:NT; range  -249 to    50.
TTGTGATACAGTACTTTATACATTTTCTTTAGCTTACTAAATCTTACTTAAATCAAGGTATGACATCTTAGATCTGATGATCGCTTATAGATTTATACAAATAAAATATACATGGAAAGCACGTGTGCGCCCCATTATTTATCTATTATTGTAGCATTACAGTTAAATTGGTATATATTTCACGCGAATAGGTTTAGAAACCTATTTTATAGGTTTCAAATATAGACGTTCGCATGTGGCCCTTCAATCATAACTTGACACATGCATTTAGCATTCAGATCTTGATATTTCCCAAATATT
>210FP000811 CG6733_1            :+U  EU:NT; range  -249 to    50.
TTCAAAGGTTGAGGTTGCATAGATAATACGCAATGAACTCATTTCTGTGTAAGTTGCATAGATAATACATAATGAACTATTTGCCGCTTAGAAAAGTTACTTATTCGGATAATAGACGTGTGGGTTTTGCAGATAAGGGCGTTACTATCGCAACCACATACACTTTTGATAAGCATTTAAATTCCTTGACCATAAACATGAAAGCAATCAGTGTGATTATAAAAGCACAGACAATCTTTGTTGCAGCTCAGTTGCTGATGACAGAAGAGTGTCGAAATGAGCTCGGAAAAGTGGGAAAAC
>211FP000891 E(spl)malpha-BFM_1  :+U  EU:NT; range  -249 to    50.
CCTGCTCCTGGAACTTCCCCCGACTCCTGGCGAGCGTCGTATTTCAGGTTCTCCGCCCCGATTATCTCGGCTCTTTGAGGGCGAGGGTCTGCGTACTCCGTTTCTGTCTCTGTTTGTATTCCCCTCCCTGTCTGCGGTGCGTGTCGCTGGCAGGGGTCCGTTCTCGCCCTCTCTGTCGCTCGAGCGCACAGGAAATGCACTTCGAGCCGGGCCGTCTATAAAAGCCGTCCGTTTGCCGGTTGGGAAATCATTCTGACATCGTCAGCCTTTCAAGCAACACGCACTCTAAACAAAACTACC
>212FP000387 GELS_1              :+U  EU:NT; range  -249 to    50.
ACCGCTGCGGATTACTAAACCACTACCACCACCAAATTAAAATAGTAATAAATAGATTAGTATACATACATACTTTTCTGGGAACTTTTAAATTTATTTTCACTCTGTTTTAAGTTCAGTTTGCTGCTTATCGCACGAAGCTTTGCTTATCAATCGTCCCAGCAACCCCAGAGAGCGATCTCGGCCGGACGCGCGCGCGTTTCGGGCTTAAGAAAAATATTATAAAAGCGAAGACGAGCTTTGGCTTTCGTTTAGTGTCTGAGGCAGAGCTCTGCATGCTTGTCGTTCGAAGCGCTTTTA
>213FP001098 Mal-A4_1            :+U  EU:NT; range  -249 to    50.
CAAAAAAACAGACCTAGATAACCGAATTATTGTCCCGATATTATGGTCAGATATTATCACTATCAGATTCAATTAGTAAATCACTCAATTTAACTTATACAAAATATCTTCCATTTCTATTTTGGAGTCAAAGGTCGCATCATATATTTTCCCCAGGTGGCCATACTGGCTTTCGCACTGAAGACTTAGAAACGATAAGACCTGTAGATTAGCGCCGTATATAAGAGACCGATTCCAATCATACCACTTACAGTTAGCAATGACCACTTGGACTAGCTTGTTCCTGCTTTTGGGCCTTGG
>214FP000520 CG6621_1            :+U  EU:NT; range  -249 to    50.
TGATGGCTGAAATTAAAGTTAAGCTTATATTAAACAAACTTATTTAATTACAAATTCAAACGTCTTAAAATTTAAATTAGCTAAGTTTTTATCCATGCTAGCGTTGCCAGCCATTTCACTTAGCGAGTGCAACCACCACAGCAGCAGAGTTGCCAAGTCTCGATATTAGCGATAGTAGTGTGATTGCATTTTCTTTACATTTTTCAGACGCCGTATGGTATTATAAGCGTTAGCAAAGACGGGCCTATTAATATTTTCACGTACTTTTCACATTTTGGCAGAAATTCAATCAGGAAATCC
>215FP000956 CG14062_1           :+U  EU:NT; range  -249 to    50.
TACCTGGGGCCCCTGATCTGGAAGTAATTAAGCCAGCCAGGTGATAATGTAGGCCACTCTTTTTCACCTTTAATTCGTTATCCAGTTTAAGCAATAATGATGTAATAATATAATTAATTTTGGATCGCTCGTGCAAGTCGATGCAAACAATAAAATTCGACAATGAATTGCACGTATTTTTGAAACAGTTGTGCACACACTTCTCCGATTTCCGTACAATATAAATAGACCTGCAAGCGATTAACTGCCGAGTTGAATCTTTCGGATATGTTGCGAATTCTACTTCTGCTACTGGCATTC
>216FP001704 CG13983_1           :+U  EU:NT; range  -249 to    50.
CTACTTAGTGCTAAATCGATCATGAAAGCGGCCGAGGGCGAAAGAAAACCCGTGAATCCATTCAAAAGACTCACTTTACGAGTGTAATAAACGTGAGGCAGGAGTGCGTTGGGCCAAAGTTGATTTACGAGCTGATATGAATAAATTCCGAGTATGCCCAGTTACCCAGTTAGGTTGTGAAATTCGCACTGAACTTTCAGCAGAAGAAGTTCTTTTGTATAAATAGCAATAGATAGCCAGTGGATGAGCACAGTCATCTCCAGCAGCTATCGATTGACATACCATGAGAACCCTGAGCGT
>217FP000597 yellow-e_1          :+U  EU:NT; range  -249 to    50.
ATTACAACAATTGGCCGTCGCGTTGCCAGCAATCATAACCTGCAGACTTTAATGCAAATTTGCGGAAACTAGCACCACCGAGCGTATGAGTGATGTGTGCCCAGCAGAAAAGCTGCTCTGAATGTCCGCCCATAGAGTATAAGAGTTGCAATGCAGCAGGAGTCGACCAAGTTGATAGGTTGTTAGGCCAATATAAGGCAACAAACAACCCACTCTTATAAAATTTGGTGCGCCTGGCAAACGGAACGCAGTCGCAAAACGGCAACCGCTACGCTCGGACGTGTCGCGCGATCAGTAAAA
>218FP001045 CG34212_1           :+U  EU:NT; range  -249 to    50.
TGCATAACATTTAAGAGCAAAAAGACTATATAATGCACTCAATGAAAGCCAATGAAAATCGACATCTCAATACTTATGTAAGAAGTTTAATTAAGAACAGCGTTACAAATATGTACAATCTGGTATAGAAAACATTGATCAGGTAAAGATCAACAACTTATATTTGTTTACTATTAGACAGCTGCATTACGACCTCATGGTGCTTCATTGGGACCAGTATAAAAGGAGGAAGGCCATCTCCCGACCCTTGAGTTCGAAGTCAAGATCAGCGAAGATGATTGCCACAACGGTGTGTTTCTA
>219FP000356 fd19B_1             :+U  EU:NC; range  -249 to    50.
CGATGGCTCCAGGGTCAGGTAGAAATAATCCAATTTAGAAACCGCTAGTCCAGCGCTAATCCGAAAACGTTTGCGACTCCCGTTCCCGTAGATGTGGATCAATGAATGAATCCGAAGGCTTTCATGAATCTGTTTGCGCGGCGATTAAAAGGGGAATGGATCGCTAATCCGCGTCCCAGGATACACGGGTAATCCTCGAGTTCAGCCTCTTCCTCTCGTATAAATAGATCGGCGGCCGGTGGACTGGTCACAGTCGTTTTACGAACTCAAACAGTGACACATATTGCAATATTATTACGA
>220FP001582 CG11912_1           :+U  EU:NT; range  -249 to    50.
AAAAGCCAGACATGTTGGCTGCAAGGAAGCTTCTTCTGTGCCTTAAGTGCATGCATGTGTTGAGATATTAGAACTCGTATCAGTCAAAGGCGCAAGAGCAGGACAAAGCGAAATCATATCGGGGCCAAGAATATGCCGGTGATGATCGTAAATCTCTTCGGTGATAACGATAACTGGTGCTTGGAGTGCTTACAGTTCAAATTGGAGATTGAAGAGACCTATATAAGGCGCTAGGCTATTTGGCAGTGGAACAAACTCGACAGAGAACTCAAAATGAAACAATTCGCGGTTATATTCGCA
>221FP001510 Obp58b_1            :+U  EU:NT; range  -249 to    50.
CAATCTCTGACTAATTAGGCGAGCAAAGAGCCGCCTTGGAAAATAAATAATAAATTGACTGCCGGCGTTGCCATGACAAGATTCACTAGCCCACCCACTCCATATAATTTCGCTTTTCGTCGCCAGGTTTGTTGCCATAATAATGGATGCGAATTAAATTAATGCGAAACAGTGGAAAACGCCATTAGGGCTGTCCATCAAAGGGGAACCATTTGACATATAAAACTGAGGACGAACCGCTGGAAAGCTGTCATCATGCTGAGAATTGGTTTCGTGATTTGTGTGATTATATCACTGCGC
>222FP000794 CG31156_1           :+U  EU:NT; range  -249 to    50.
ACTCACCTGCATCGATATGCGCCAGAATGCCTATGTTCCTGATCTTGCTGCTATAGCTACGCTTCCAGATTTGATTGGAAAGATGCCATAGCCACCTGTTGCTTTGTTTTGGACCGCTTTGCCATGCATATTTCAGCATTTTCATTAATAAATGAATAAAAATGGAACCAAACTGCCAAATTTAACCACTTTTATCAGCTGTTTATTTTTTATAGTTATCGATAAGTGGCGCTAACAGCTGTCTCTCGCAATCGAATATTTACGACTTCGTGATCAAAGAGGTCACAAAAAGAGAAATTG
>223FP001554 ITP_3               :+U  EU:NT; range  -249 to    50.
ACAGACATTCCGCGGCGGCACAATCGTATAATTTATACGGTTTTCTTGGCTTGAGTTCAGTTTGAGTTGTGTTCGAGTTTGGGTTGTCTTGCGTTTATGTCTCGGGGCTCTTTGTAATCAGCCAATACTAACCGCGCATTATGCAAAACCATCGGCACCACCACCAGCTCCGACACCCCGAGCCCTTGCATCTGGATGCTGGATGCTGGATGCGAGCGGCGTATAAAAGCGACTTGGCCAGAAGTTTCGCAAACATTTTGGCATCGCCTGAGTTTTGTGCTAGACTCGTCGGGAAAGTGC
>224FP001630 CG9894_1            :+U  EU:NT; range  -249 to    50.
ATATACCAAAAATCCAACGATCGCTCTGCTCTGGGCTGTTGTTGTTGTCTTATCGACTGCGGCTGTACAAATGCCGCGGCGATTTTTTGAGTGTATTGTATGGGCCAATGGCGTGGGAGAGAGAGAGCGAGTGAGCGTCGTAACGATTTCGGGGAGAGCGAAAAAGAGAGCAGCGAGAGCGTTTAAAGAAAGTTACTCTCTCCTCGAGAGGCAGTGCTTAAATAGACGGCCCGCAGCTGAATCGCATTCAGTGTGTTTGTGTGCTTCGTTCGGTGCGGTTCTCTCTGTCTCTCTCTCGCC
>225FP001196 C6G1_1              :+U  EU:NT; range  -249 to    50.
CGCTTTTAAAAATCTAACTAAACCATAGCACACAAAAAGTAAATAAGGTTGTTAAAACTAAGAATCATTATAATAAATGTAATCATGACTTGTAATTATCTTAGAGTCCCTCTGGATTTGCTGTGGTTTGTTTGTCGTATTTTAAAGCTTTTTCCACCACACAGGTGAATTTATAAGTATGCACTTGAAATTGCTATCTCAGAACTTTTGAGACTTTCGAGTATAAAAACGCAAACAACATTTCAAATCGCCCCAAGTGCGGTGCGTAGAGCTTTAATTGTCGGTTGTGTACGCGGGTGC
>226FP002054 CG14958_1           :+U  EU:NT; range  -249 to    50.
CTAATTTGTGCTGGCATAGTTTGTCTGTTTGCCGGGAAGAGCAACTTACTTGTGATGGCTGGCCAAGTGCCAATTCTCTTTATAGAGCCTAAGCCGGACCACACCCTCAGTTAGCGTTTGCTTGGCGCCCATAAAAAGATAACCAGCTATTCTTATTACCCAAGGCTCCCAAATTTTACGATGCCATAGAACATAATTCGGCACGGCTGCCAAAATGTACAAATAAGACTGACACTTTGGCACTTGATCATTCGCACCAGATCCCCGCAGTTGTTAAGATGTACAAATTACTCGGTTTGG
>227FP001165 CG34224_1           :+U  EU:NT; range  -249 to    50.
CTGGTTTACACCCGCAGAGCCATTGAATATTTTCGATTCCATCGATTTTCCCCTAGAGATAAAGGCACCTTTTCCCGCTCTGATTTACGATCCACAGTGATTTGTTGGCCTGCGCAATGCGAGTTTATCTGAGTACCTGGGCCATTGATAAGTTACGCAGGTAGTTGGGTCCCTTCCCATGCCGGCGTTAATCCGATAATGGTGTGTATTCACCTGGGTATAAGAACCCGAGTTGTAAGGTCAAAGAGCGTCAGTCTTTAGTGAACCACTGCACCATGAACTACTGCGCTTTGAACTGCA
>228FP001217 dgt5_1              :+U  EU:NT; range  -249 to    50.
ATGAATAATGCCACCAGGCAAGAGCACAGTAAAAGTAAACATCCCATTAAGCTCGCTCGATTCACAATGAAACAACAGATTATCGCAACGCTCTGCTGAGCTCGGCCACCTTCGAACTACCTATAGAGCTTTGGGGCTGATAGTGACAGCTTGGTCAATACTAGAATTCACATTTGAAATGTAGAGCAATTACCTCTAATGAAATGTGCCTGCCACCTATATAAACCCGCTTGGTGAGTACATTAAACCGATCTTAACGTTTATTGAATCTTAATTACACCGCTGTTGTAGTTCAATCTT
>229FP001600 a5_1                :+U  EU:NT; range  -249 to    50.
AACCCATATGCAATCCGAAGAGTTTTGTACACTGCGTGACTATAATTTCCGCTAGTTATCGAAATGAATGAATATCAATTGCACTGCACCAATTTTAGTTTAGCCAATCAACAGAAATATATTGTAAATATTTGCCTAGCTGTTGTTCAAACGTTTTAGAGCTCCATAGAAAATTGCCATAATTACCGCTCAATTTTTGTAATAATATTTGCTATCGACTATATAAGTGCGGTGTAGACCAAACTTTTCAGTTTCATAGCTTCACAATGAAATTGCCTGCATTGCATTTGTTATTCCTGG
>230FP002327 CG33263_1           :+U  EU:NT; range  -249 to    50.
TTATTGTAAATAATATAGTAAAAAGTACCACTCTTTTCTAGAGTATAAATGTCTAAAAGTACAATATTTACCTTGGTACTGTTTTATCATAGCAACTAAGTCATTGGACGCCCTTGACATATTTATTGGTAGAAAGATAAAAATTGGCAACATGTTATTTGGGAAGATATCAACCACAAGTGTAACGATAAGAGTTTCGCAATGAGGCTTGAAAATTGCCATAAATAGGGATCGCCAAACCTCATCTCTATCAATAAAGTGAACCAACTGAATAGCACCATGTCATTTAAACTATCTTTG
>231FP002377 CG42728_1           :+U  EU:NT; range  -249 to    50.
ATAGGTGTGGCGAAATGCTATGGAAACTCCAGAAGAATAGGTCGGAAAGCCCCATTGCCACCCAGAAAACAACTCATCAAGTCTTAAGGGGAGTTGTCTACTAGATAAGAGCTCTATTTATTGACAAGTTACAAGATTGTGGCGACATGAGACCTTTAATTAAATATAACTTATTAAAGAAGACCTTGATTTTGATTGACTTGCCACCGGGCTGAGCTATAAAAAGCTTAGCCCACCACCACGAACTCCACAATGATCGAGAATGCAGCAATCTTTGCGCGTGGAACTGCTATTGATCGT
>232FP000678 CG34280_1           :+U  EU:NT; range  -249 to    50.
TAACATTTACTCAGTTGCTACTATTTTTTAAAAAAGCCTAAAAGTGCACCGTAATTAATTTTATTGTAATTATATTTTTAAAGAATTGCAATGTTTCTTAGCATTATTATCGGAAACTCGTGCAAAAAGTATACACCTGCGTGTGGGATCGAAACCTTTGTTCAAGCGACATATGGATTTCGAATCGAGTTCATTGGCTGGCCTACTTCTGGTCAGATATAAAACTAATTTCAAACAGCAGCTGGAAACACTTTACCAGCCCTCGCCCCAACATGAAGTTGATCATCCTGATCGCTTTTT
>233FP001102 CG12780_1           :+U  EU:NT; range  -249 to    50.
GATTAGATATTACGAGGAACGAAAAGGTATCTATGTGCTCTTTTTGGGCTATGTAATCGGTCATATTTTTGCGATCGACCTTCGATTATTTCGATCAAAATTGCAAGGAACCATAGCTGCATGGAGTTAAAGACTTCGTCAAGCCTACCGTTATCTTTGCGTACTGATTGGCCTTATCTCTTGTCGTGTACATTTATTTATACTGATATTATTGTTCATATATGCAAGTGAACTGCGTGAAAACAGATTAGTTTGCAATATAATGTCCGGTTATCAAGTCCCACTAGCCCGAGTAACTTC
>234FP000334 CG15044_1           :+U  EU:NC; range  -249 to    50.
ATATCCCATCATATGCCCATCCAATCCAATCCATTTCCCAGCGGTGTAAGCTCGAGTGTCCTATTTATAGGAACTGATCGCAGCATTATGGCCAATTAGTCGATGTGGTTTTATAAAGGCGTTTGCCGAAATTGCCACAGCCAATTCCCCCGGGGGCTTATCGTTCAGTTGTGTCGGGCCGTCTTATCGACGTAGTGACCGCCGATAAGGAAGCATGTATAAAAGCCGGAGGCGGTCGCCAGTACCAGCCAAAATTCAAAAAGCGTTCGAATAGTGCATCAGAAAAGGAGTCTACACACC
>235FP001503 CG34208_1           :+U  EU:NT; range  -249 to    50.
GTGACTGCGATTCAATTGTAATGGGAACAATTGTTCCCATTACAATGGAGCTAATTACCTAAATGTATGTCCGCCCATTTTTCGCGCTGGATTTACAACTCAATTTGCCGCGCTATCTGGCCGATCTGCGAACATAAACTACTGGCAATGGTAAACGATGTTGACGGCAGTTTCCCTCATTAGCATGCAGATCGTCGCCGATCTTCTGGGCGCCAGGCCATAAAACGTTTGATTCCAGGCGTATCGTTCAGCAGTTTGTGTTGAACTGGTAATAACTCGACATCGCGATCGCGAGATGAA
>236FP001608 CG17646_1           :+U  EU:NT; range  -249 to    50.
CTTACTTAATTTATTATGCAAGAACTTAAGCTTGCAAGAAATGTACATGTATTTATACTCTTGCACGCAAGTCCTGCATACCCCGCTGCCATGGAGTTTACTGGATATCGGAGTTTTAAGCAGTCCCGTAACGTAAGGCTAGGCGTAGACGTAACCGGCCGGCGAGAGAGAGAGAGCGAGAGTTTCCGCCGGAGCAGCTGAGTCGGATAGGGGTCTTATAAAGGCGTCGTGGAGAGCGCTCCACCGTTTAGTTGATCGGCAGCGAGCGTGGCGAGCGCACGTGCAGCGGAACGTATATAT
>237FP001399 Dpt_1               :+U  EU:NT; range  -249 to    50.
TATCATTTAATAAGTATTTAACCTCTTGTTTGTCAAATGAAAATAAGGTGTGAGTCCTCGTTTAAGAAAGATCCCCTGGTGGTATTTGTTTTTGCATCGGGGATTCCTTTTTTATGACCGGTAATCAATCTTGGGTTCTAATTATGAGACAATAACCGCCGTAGGTATACTTTCTGAGTAGATAAGGTGACATCGGGGATTCCTTTTGGAAAGCGGCCTATAAAAGAGCATCGAAACTGCAGCAAAGGTATCAGTCAGCATATTCCAGTTCTTCAATTGAGAACAACTGAGATGCAGTTC
>238FP000530 cu_1                :+U  EU:NT; range  -249 to    50.
ACAGCCAGTCGGTCCGACGTACTTATAGAATCGTTCTTTTGTTTAGCATTTTGGCGCGGGAGCTCTCCACACGTGAGCCGAACCGTATTGATCTCGTTCTGGGGGTATCTGTATCGGTATCGGTATCTGTATCTTGCAGATACATCTCGTATGCGAAATACCCGTTTGTGCGTGCTCTCCTCGCGATCTTTTCGCTGCCTCCAGCGCGAATGATCTCTCTAATAAAACCCCGCACTTCAGTTGGCATTCAGTTTCGCCAAAGTCGCTTGCAAGCGCACCTCGTTCCGGCTCCCCCAAAGA
>239FP000828 CG12268_1           :+U  EU:NT; range  -249 to    50.
TTTCGATTCGGTGTGTGTTTTTCGGCTTTATTGCCTGGGTGAGGGCAAGCTCATCTTACGCCTGATACAACCCGGAAAGCAGCACTGCTCACCTGGCCACACACACACACACACACACAGCTGTCGGCGCACACGTTCACACAGAGCGGTCAACTGTGTTGGTGCGGCGTTGGCGAGGCAGCGACGCCGGCAGAGCCGAGTTTCCTTTGAGCCGAGTATAACTTCAAGCCAATTGCCCGCTTTCAATTCAGTTGCCGCTGAGTTTTCAACCGATTCAATTCGAGATCGCCAACAACACTC
>240FP000281 Or13a_1             :+U  EU:NC; range  -249 to    50.
CAAAATAAAGCAAAATTAAAATACACACAAGTAGTATAGTTTAATGGATTTCACAGGCACACACCTCCTTGGAAAATGCGTTTGATCAAAATTTCATATTCGGCACTTAATGAGGTGGTAAGTATATGCCTTGTGTGCAAACGCTTTCTAAAATATTTACTGTGCAATTAGGGTAAATGATTAAAAAAGTGGTAATTTTAGGGCGCAGTTGGTAAGCTATAAATGAAAGAAATGCCTTAAGATGTACCTAGTGCTGTGGCATTTATCAGATAGTCATGTTCTATTCGTATCCCTACAAAG
>241FP002160 BG642312_1          :+U  EU:NT; range  -249 to    50.
ATACGAACGCTGGACCATTTTCTTCGGGCATGAGAATTAATTCTAATTGAAAGTGCGAAAATTTGCTGCATTACGCTTATATAACAGAATTTATCTGTTTTCAAATTAAATTTTTTTCTCATTTCTAGAGTATTTTTACATAATATGAAATTAGTCCCGCATGATTGAAATGTTTTGGTTTAATTTCAACAACCAGAAAAGGGGAAAGAAAACAGCGTATAAATAAGAGAATTTGTGGGTATAAATATCAGTATACATTCTTCAAGACAGAGGAAGCCCTCTCTACGAACTCAGGACGCT
>242FP001568 CG2765_2            :+U  EU:NT; range  -249 to    50.
CCGCGCCAGCCTTCTCTAGATCTAGATCTTATTGTGGTTCTAGACCACAGTGAGACGATGTCGGTCAGCAGAGTTCGGAGCACGCAGTACTCGCGTGGCCACCCCACCCCGGCCTGCCGCGCGTTACACTTCAGTCATCGATATCTAGATTTTCTAAGTTGGATTGCCATGGCATCGGGGCGGGCGCTGGCCAGGGATAGAACTGTAGGGTAGAGGTCTTTAAATGGCGCAGTCACTGAAACTAAATTTATCAGTGCGCTCGGCGCTCGCTCTGTCAACTAGCTGCGATCACGCGGCCCC
>243FP001548 mAChR-A_1           :+U  EU:NT; range  -249 to    50.
TTAAGTTCCGCTGCCAGCACATTTTCGGCTGCACACACACAGCGCCAGCCCGTTTTTCCGTATGTCCTTTGTGCGAGGGTGTTGGTAAAAGGATGCTCGCCATGCTGCCCAAAAAACACAAATTCCATCATAAAGAACTCGCGTCGCCCACTCTCTCCCTTACGCTCTCTCTCGGCTGCTGCTCGGCTCTGGCTCTCTCCGCTCCTCGGCTCTGTACCGTTATATACCTTGGCCAGAATTTTCAGCTTCAGTCCCGGATGAGATTTGGCAACGTGCGCTACAGCCTCTCTAGTTTCGCGC
>244FP000999 CG15533_1           :+U  EU:NT; range  -249 to    50.
TTAATTGCCTATTTGTGGTGAATGGTCAAAAATGGTAATTTTTGCGATATGATTATTTAGAAATCTGCCCCACCGGAGGCAGATTGTGGCCACTTCTCATGCCAAAAATATAATCATATAAAAGTTCTACTATTCGAGATTAGGCTAATCTCTGCCATGAATGCGTTTTCCGGCCTGGTTAATGGGGTGGCCATTGGCTGAGAGATAACCGAAAGCTATAAATGGCCCCACACGTGGAAACTATGCTCCAGTTGCTCTGCGAACCATGAAAGCAATCGGAATCCTGCTGGCGATCGCCTT
>245FP001845 CG16800_1           :+U  EU:NT; range  -249 to    50.
AATGAATTTTGAATTTAATTTACAACAAATACTTGGAAATGGCCAAAATGTTTAGAAATATTTAATATACGAATTCATTTTAACACAATACATACCTTGGCAATACCTACTAGTAAACGCAATACACCGAAACGAAACTCAAATAAAAAGGGGTGCAAAAAGCTGGCAGCAAAGTTGGCAAATCAGCCACAAACTGTGGCAGGGCGAGAAGGGTTTGGATAAAAAGCTTCGGCGGCTCGAGGCGAGTCCAGTAGACTGCGATAAGCGGGCGTGGCAGCCACACCAGAAGCAGGGGAAAAA
>246FP000863 CG11892_1           :+U  EU:NT; range  -249 to    50.
ACTAGAGGCACGGGACGGATCCCGAAATGGGTTCTGGGGGTGGGGTGACCAATAAAAAGTGTAATCTGTTCTGTACGCCCGTTGTGTGCATACGTTCACAGCTACAAAATCTGAGATTTTATGGTTATATTAATCACAGTTGTGACGGAGGGCCCTCGGATATATACGGTTTCATATCTAGGAGCTGTGGGAACAGTTTACAGCGTCTGAAATTTTGCCATAAAAGCGCAGGTACTCTGAGTTTTAGGCACAATCTCATTCACAAGTCTTACAGTTAAAGATCATTTTCAATATGTCGGT
>247FP000523 Ugt86Dc_1           :+U  EU:NT; range  -249 to    50.
TAAATTAGTTATTATTTAAGCAACGAGGTTATAAATATATCACTTTAACTATTAAAAATAAAATTTATTAAAACCATATTATTATATATTAACTATACCATGTATCATTTTCTCAATGAATATACAGACACACAAAGTTGTAAAAGAATATTCTTTGTGGGGCAGCCGCCACTTCAAACGTTTCACTAATCTACTGACAAAGTTTCTTATCAAATACTATAACTACTAGAAATTAAGTAAACCTGCTTCAGTCTGTTTTTTAACCTTCAAAGACGCTGTCGCAATGCGTTGGCTCCTAAA
>248FP001980 CheB38c_1           :+U  EU:NT; range  -249 to    50.
TTGATTATTCTTATTTCACTGAAGAAAGTATTGTCCACAATTTTGATGTACGCTACACACGATAGTTGTGATGCTAGGTATTTCTGGTATTTAAAAATGTAATGCAGAGCACTGCATAGTTTGTCGGTCAAAAGCGTGCAATGAGTAGATTTGATTGCATTCCTGATAAAATACAATGTAATGTTAGTCCGTATTGGATCTATAACTTTTACCAAATGCTATATAAGGCCGGAACAATAATTGCTTGGCACACAACAATGTTTGCTACTCTGCTGATTCTCATCTTGGGGTCGACTGACA
>249FP002028 Bro_1               :+U  EU:NT; range  -249 to    50.
TGATAGCATTATACCTGCAATCCTCAAAGTATAATATTCGGAGCTGTAAAAACCCTACGGATTATAAAACAAACCTCAAATAGGATACTTATAAGTGCTATACCTGATCCTTATTGTGTCCAGATGGTTTCCATCCTTGATTACCAGGCGACAATTAGGGGATTCGTTAGGTAGCCCAATCGCTCCCGATTACCTGTTCTACAACTTTTTTTTTTTGTTTAAATAAGGCGGTCAATTTTAACATTGATCAGTACAACTATATCTTTCGGAGAATACAGTTATAACATTAGACATGCATCA
>250FP000440 Osi20_1             :+U  EU:NT; range  -249 to    50.
GGAGTACTTAGCATTCATGACACTCGCCCACAGCGTTCTTGTTTTCTTTTCACTTTTTTTGGTGAAAAACTTTGGCCACTTGCTTTCCGTGGACTTGGCCCGTGGCTCGACTTTCGTTGCTCGCAGTGGCGAGTGCGCCGCGTTGGACTGTCCAAAAACCGAGTTGTGCACTCCAAAAAACCAGCACGGGTCTCTTTGGCGCTTTGGGGGAGCGGCAGTATAAAACGCGAACCAAACGGCGAATCATCCAACATTGTCGCCGCATCGACTCCACAGTGAACACTACGCGCTCTGGTAGTG
>251FP002533 CG7290_1            :+U  EU:NT; range  -249 to    50.
TTTGAGTTAATAAAAAGAACCCAAATTTCTATCCGTCTGAGTTCTGGGAAAGTTCTTATCCCCACAAAAACTTTGTTGACTTGTCAAAATGGCCATCGATCATGCAAAAATGGTTCGTTGGCTTCGCTTGCGATACATCACAAAATGGGTTCCTGAGCTGAAGGGTCGTCGATCAACTTGGACAGCCCAGCGGATCGAAGATAACTCCTGGCTGGACTGCAAATAAAAGCCCAGGAAGTCCATCAACCAGAAACAGTATTCAACTAGGAGCCACCAAAAGAAGAAGCAAATAATGGGTGG
>252FP000900 CG31324_1           :+U  EU:NT; range  -249 to    50.
TACCAGATACCCACACAGAGACACATGCACACAGACAATGTTGTAGACATCGACTGATTAGCTAAGCACTTGACCACACAACTGCACCGTGGGCTCGGAAAATCGCTGTGCTTTTAGTTTTTTTTTTTCTAAATCAGGAAACGAGTTTAATTTTAAACTTCATTAAATGGGTTAAAATCATTGTATTTCGCTTACGTGCAACAATTTGTAGACAATGTATAAAAACGAGGTCATGTTATTAAATTGCCTGAGTTCGCTCACGAGCTTTGAGCTGCGAATTACACACTCAAATGATTAATT
>253FP002333 CG8745_1            :+U  EU:NT; range  -249 to    50.
TTACTATTGCAATTTACTGCTAGTATTTATTTACTATTACAATTTTCTACTAGTATTTATTTACTATTACAATTTTATACTATTATTTATTTACCATTACTATATAATTCAAATTATCGCGCCCAAATGGACTCTAATGCGATGAATAATCGACAAATCGATAGGCGCGAGCGAGTTCGAATTCGCAGAGAGAGATGGCAAGATATGCCGCTGTGTGTGTTTATAAGCGAGAACGAAACTTGCTTCGGCAACAATTTCAAACAAGACGTTAAAGGCGACCGTGCCTGCCAGCGACTGTCC
>254FP002211 ARRB_1              :+U  EU:NT; range  -249 to    50.
TCGGAAAAAGATACTTGACATTAGCCAATTTGCTCGGGCAAGTGGCAAACTGCGCAGAAAATAGAACAACCCCTGGAAGCAGCTTGTTTGCAGTTTTCCCTTAGTTCCTATGGTTCTATCTTATTGTCGTGTTGGACAAGCCAACAAACAAGTGCATAACGAGCAAATCCAGTTAGTGGCCAGAATGAAGACCCACGGACAGGGCCAGGGCAAAGGTATATAAGCAGGTTGTACGGCACTTGGGTTTCGCATTTTCCTCCGCCGAACGGAAAACTCTATAACGCGCATCGCCCGACTTAG
>255FP002197 CG8012_1            :+U  EU:NT; range  -249 to    50.
ACGGGAATTTCATCAATTTGAGACGCTTATTAGTCGTTGTCTTATATTTATTCTTTCTCGGCAATTTCAAATAGCATTAAGAATATAATTTATGCCACTCAGCGCACTCAGGTCTAGCAATATTAATGATGGCCCAACTGCTCCGACTCTCTGCCCGGTTCTCAACGATTCTCTGGGCCGATCCGATGTGATCCGATGCCCTGCCCTCCAGCCAAAGGCTATAAATATGATTGACTAGCCCGGCCAATCGAGCAGTGAAATTTTGAGTTTCGTTTCGCAAAGCCAGCCAGCCAGCCAGCC
>256FP000078 dm_1                :+U  EU:NC; range  -249 to    50.
ATTGATCATTTTAAATGCATTGCGTACTATTTGAAAACCTTCGAGTATTAACAAATCGTGATGAATCCAAATGTGATCTAAATGTGATCCAAATGTCAAAGAAGATTTTTGTTGAAGCTCCTATTCTCACCACTTAAAGCGAATTCCAGCAAAGAGAGCAGCAGTGAGCATGCGCAGTGAGAGCGCAGAGAGCGCGGCAGTCTGGTACGATAGAAATTTTATTTAAGCCACAGACAACATGAAACGGGCACTATTTCTGTGGCGTCGCGTGTTCAGTTCACCGCGGGTAATTCAGAGAAT
>257FP000203 CG15198_1           :+U  EU:NC; range  -249 to    50.
TGTAAGCGCACTTGTTAGCCCATTTTAATCCTATTTACTAAATGATACACTAAACTAGACAATTGCCTTCTCAGTAAATTGCGGCTAACTAAGTTGCCAATGCACATCGATTGAGATGCTAACGCACATTGTAACCTATTAAATTTATGCAAAATATTACAACTAAATTAAACATTTGTTATCCCAAGTAAGTAGGCCTCGCAATGAAACTCGCATAGATAAAACCATCCGTGTGGTTGACTTTTGTTCAGTATTGGGGCAAACCTTACACCGAACAGTTCGGAAAACTAGCCAAAAAAA
>258FP000565 GstD1_1             :+U  EU:NT; range  -249 to    50.
AATCACGCCGCTAACGTCACATTTTTGCCCGCCATTAGTGGGTATGTGTGGGCAAGTCAGAATATAATAGAAGACAAAAAAAAAACCCAGGCACGACAACAACTAGCAGCCCCCTCTCTCTCTCTCTGTACCTCTCTCCCCACCTTGCCACGCCCCGCGGGGCGCTTCAAGCTACAACTCTTGTTTGCCGGCATTGTGGCGACCACAGCCGGCCCCTATAAAAGTGGGCTCGCTCTTCGAATTCCGTTCAGTGCTACTTTTCATTTGATACAGTGTACATCGCGAGTTTCACAACAGAAG
>259FP001055 CG34215_1           :+U  EU:NT; range  -249 to    50.
TATAAAAACAAACAGATTAGTAAAATCCATACTTAAAGTGCTTGGCATTTTTATTTGTCCATTATCGGCTCGACAACAAAGTGCTGCCCGTCTCGAATGATTATTGTAGTAATAAATGCGTTTGTGTGAGCAAAGCACTAATTTTATTCCGAAGCTCTGGCTACTTATACAAATATTTATTCCGACGACTTGCCTGACCGGCCACCGATAGATAAAGCGTTTATATTCTCAGAATTGACTGGGCTGTTCAGTGTAGGTTGGGATTTGAAGGCTCCAAGATGCGTTCATCTACCGTGCTAC
