# Supplementary material for: iPro-CSAF: identification of promoters based on convolutional spiking neural networks and spiking attention mechanism
Source: PeerJ Comput Sci. 2025 Mar 26;11:e2761. doi: 10.7717/peerj-cs.2761 (PMC12190325; doi:10.7717/peerj-cs.2761)
Supplement: Supplemental Information 1 [file peerj-cs-11-2761-s001.zip › raw data/D. melanogaster_TATA_Data/Ptrain.txt]

>1FP000837 Ms_2                :+U  EU:NT; range  -249 to    50.
CTGCTACCGTCCAACGTTTGCCAAGTGCACACATCGTGCTTCGGTCGGTGTCGGTGGCGTATGAGTGATGTTTGAGCACGCCCACCAAGTATCCTGCAAGGAGCGCAACATGTGGTCCCACGTCCCCCATCACCAAGTTTTGTGCGAATCCTGCGTGTATATTGCCGTCAGCCAATCAGAGGCCACCGCGGCATCTGCGCTCGTCCTCGGCGGAAGTAAATAAAAGCGGATGTCCTGGCTGGACAGGACATCATTCGAGTGCTTGCGTTCAACAAGTCCAGCAAACAGAGCAGCAGCTGA
>2FP001979 CheB38a_1           :+U  EU:NT; range  -249 to    50.
GTTTTAAATATTGAAAATACTTTAATACTTAACTTATTAAGAACAATTAATTTAATATTAAGGGGAACAGGGTATAAATACTGTTCCATAAACTCAGTTACAAATCCGATATTCGTGTTACACAAGACTGTGGATCGTGCGAAGAGGATTGGCGATGGACATTTGGGATTACGGACAATAATGTTAATCCGTAATTAGCTCCATAAGCTCGTCAATGGGTATAAAAGGACGGATTAGAGATCTCTGAACAGGCAAAATGATTAGTATTTCCACAATTCTCGCTTTGGTCGTAAGTAGCGT
>3FP001158 CG13230_1           :+U  EU:NT; range  -249 to    50.
AAGGTGTTCAAAAATTCCCAACTCAAATCGTTTGTTCTTTCCGAAACTTGTTTGCCATCTTCGAGTGCGGACATTCCCCGGATTAAGTAGCGCCAAAGAAATTGGTTGGCATCGCATTCAAAACAAGAAATCCAATTTCCAAACAGCTGCTTCGAAACAAGAAGCTCATCGCCAAATCGCTATGCTGGCTTTCTTTCATCATCCCGGTTTCTTCGAGTATAAATAGCTGCGGTCGCAGCTATTTCAATTAGATTACCATCCAAGCTCCAGAATACCGAACCAAAGCCCCAGAATGTCGAG
>4FP001618 Send1_1             :+U  EU:NT; range  -249 to    50.
TTTTCCACTCTCATATACTCAGTTAGCTATATAGAAAAATACCTTTCAGGGTCTTATGTAATAGAAGGCACAACTATAATTAACACAAGCTTTTATCTCGTAATTTTAAGTGCAATATTCGTTATCAGCGAATAGCTAGTCCTTATTCTACCTAATCTAAAATTCATTTGCTTAGTAGAAATAGTAATCAGTTTTTGTATAACCTCCAGACCAAAAATGTATAAAAGCTGTGCACTTCTTGTGGTAATGAGCAAGTTCTTCCAAAGCACCAAGAACCGAGCTCACAATGTTTTCCAAGTG
>5FP000888 E(spl)mdelta-HLH_1  :+U  EU:NT; range  -249 to    50.
GGATTGTTTTCAGTGCAAGAAGAGAGCCTCAGCGGCTTCCGCCCGATCCAATTTTTTTGATGTTGCACACGTGCAACGCCGAGGGAATCTTGCCACAAGCAGAGAGTGACCCGATTGATGCTTCGTTGTGATCGTCGGCGTGTAGGAGCGTTGTGATCGCAGTGCGTGGTGGCAGTTAGGGGAGGATTTCGATTTCGCAAGTGTACGGCACCAGCAGCTACAAAAAGGATCAGCTTACCTTGCGGCAAGATCATTTCTCAAGTGACTACCGTGCAGTGCGGAGCGGCAGCAGCGACATCG
>6FP000978 Zip99C_1            :+U  EU:NT; range  -249 to    50.
TATGTGCCTAATTTTACTATGGTATTTAATTATCGATCACTGGTAGTCACACAGCTGATATCAAGCTCCCCCACCATTGTTGGGATCTCTGCTAAGATAAAATTCAACCTGTTATCGATAACCGACATTTTTGATTGTGGACTGCCACCGCTATCGAAATGCACCATATTGCTTTGTTATTGTATTTTCCGCACGGCCCTCGAACAAAGTAAACAAATGTATAAATGCATGTGTTTTTGGCGAGCTTGTAACTGTTAGTGAAGCGACGCGCGGAGCGACGACATCAACATTAAGCCCGTG
>7FP002298 CG5883_1            :+U  EU:NT; range  -249 to    50.
ACAAAATGTAAAATCGGTCCTTTTTCTGGAAAGGAATTACTTTAAATGATTGTATTTCCGGTAGACGTAAACTTATTGGAGGTACTGTGTGCTAGATTGTCACCAAAAATTTAATTGAAAAACCAGTGATCTCTGTTTGTGACAAGAGCCAAATCTAATCTTATTTCGTTGTAGTAAATTAAAGTCATCCAAATGGGTAAATCTTGTAGTTTCGGCTATAAAAGGCCCAGCTGATTCGTGCCAATTGTTAGTTGAATTTATCTAAGTTAAAGTGTAGGAAGAAGTATTTCAAAATGCGAG
>8FP001639 v(2)k05816_1        :+U  EU:NT; range  -249 to    50.
CACGGAAAAATGAAAACCAAATGGATACACCTGTCCTGCTCGTCGACGCATTTTCTATTTCATTTGGTCGAAGTTAGAGGCGCGTTTTGCATAGAAATGAATAATTCAGCGCGCCTGGTTGCCATAATGAGATCGGGTTTTCTATATGCTATGGTTACGGGGAAATTAAAATGCGCCATCGGGTGGCCACCGCCGTCCCCGGACCCCGCAAACCGGATATATATAAGGAATCCGTCGAGTGCAGCCCTTGTTCAGTCTGTCTGCGCAACAAGTCGGATCTATACGTGCCCACCAAAAGGA
>9FP001388 Eip55E_1            :+U  EU:NT; range  -249 to    50.
ATTGTGCTTTATCAACAAATAAATTATTGTATAAATAATCGAAGAAGTTCTAAGGAAAGTAAGAATATCCATCGTTTCAATGCATATATGTATCGTTACTTTTGAAGGGTTCCGTTTTCTAGCCGTTTAATAGCTAGAGCTCCATCACTGTCGGCGAATGTAGTGTTGTAACGGTCGAAATATTTAATTACCGGCTAGGCGATAACATCTGGCAGGAGTATATATATTCGCGACGGTCTCTCTCCACGTGTCAGTCAGTTCCCAACGATCCTCCTACCCAGACAAGATGAGCTACAGAGT
>10FP000236 IP3K2_4             :+U  EU:NC; range  -249 to    50.
ATTTCGTCTTTCGTAAGTCATGTACGTAAATGGTTTTTGGTTTTTTATATTTTTTTTTTGTGTATAGCGGACTGTTCTCGGTTTTAATTTCGAAGAATTTAATCTGGGGTCGATTTCGTTTGGTTTTGTGTTTTGCAAAAAGTTGGTGTAAAGCGATAAAATGTTATTTGCGTCATTTGGTCTGATAGTTAACTATAAAAAGCAAGATGGGAACTTATTTATAAGCAGAAACATGAACACGATACGAACATGGGCAGAGCTATTTAATTTTGTTCATATTTCAACGGGAATTTTACAGCT
>11FP001546 slbo_2              :+U  EU:NT; range  -249 to    50.
GCCAAAGACTTTTTCACTTTGCCGCGTTCGCGTTCGCGTTTTGTCACAGTTACAATTTACCACTCGTCGGCGACGGACGCGCGCTCTCCGCTGGCCAAGAAAATCCAAATCGAAGAAAAGCTCGCTCAGCTAACGGTTCTTCAGGAGCGTTTCTAACACCAGCACACGTACGTGTACGAGTACGAGAGTACTAGCCAACGGCAGTCGTCAGGCCGTCTCGTATAAAATCTGTTGCATCACTGCCGCGGCACTTCAGTCGTTCGAACGCGTGCGGCCGGAGAAGTGCAGTGTCGAGTTAAC
>12FP000987 janB_1              :+U  EU:NT; range  -249 to    50.
TCTGGAGTTCTAATCAAGTCTTTCTATTTAAGGGCTTTGGAAAAGCTGATCACGCGCAGACCAAACGCATCCTGGCCACCAAATACCCGGACTACACGATCGAAATCTCCGATGAGGGATATTAGCTGCAATCAACGAGAGAAGACTCCACATAAGCACACTGACATGAATTTATACCATTGGCTTTGATCCTGTGTGCCATGATTTTATTGGAAATGGCATTTAAAATTGAGAAATGCTCTGAAAGGCAGTTAGTCTGTAGCTTTGCAACTGCTCGCACTAAACCTTTTCGGATCTAAA
>13FP000317 CG12986_1           :+U  EU:NC; range  -249 to    50.
GGGAAAGTCCATGGGATTTCCCGCAGAGCCGGTCATTCATGAAACTGCAACGGCGACGCGTTGCGCACACGTGTTGTCAATTACCTGGATCCACAGTCCCAATCTAGAGGATCAGAACCGTGCGGCCGGCGGGTAATATATGGTGACCGACCAGGTAGTTAGTCGGGATTTTCCAAACGTTTTATGAATGAAACGGGTTGGAAACGACGGCGTTGGTATATAAGGCCATACTAGTTGACCGGGACAATCAGAAGCCGGAGAAATCTAAAGCGATCCACACATCTCTTCGACATTACGGAA
>14FP000204 sisA_1              :+U  EU:NC; range  -249 to    50.
TTGACCAATTATCAGGTAGACTCAGTGCGTCTGCTACCCTAATCCCTTTGTTTACATATCTGCGATTCGTTGGCCAATCCGGATGCAGGTAGGCGGTGTCCAGCAAGGCGACAAGATTGAGGAAAACAAGATCATAAATCCCAGTGACCGCCATTCATGAAGGTAGAACCCGCGAATAACCCATCCAGTGTCCAATGGCAAGCTACCTGCGGAAATGGTATAAAACGGGGCTGACATATTGCCTAAGGCAGCATTAGCACACGAAATCTCGACGAGAGCAGTCACAGACCACGTCACACA
>15FP000625 Cys_1               :+U  EU:NT; range  -249 to    50.
TAGATACCGTAGTTTATGTTCTAAAAAAAAATATTTCGAATCTTAAAACTATTTTTTCACTTATTTTGCCTTTCTAAGCAATTTTCTTAAATATTGTAAACCCCGAGTGAGGTTCTGGTTATTGATAGTTCTGATGATGGGCCAGTCAAGTCTTGGATCGATGGCATAGAGAGCCTATTGTATTTTTCCATTGTTGATCTCCCACTGAGATGGCAGGTATAAAATGGGCCACATCGCCGGGTGTTCATCAGTTCTCTCAGAGTCGTCGAGCGAGCAACATGAACGTAGTAAAATCTTTGT
>16FP001606 halo_1              :+U  EU:NT; range  -249 to    50.
GAAGTTAGACTGTACACGGACTTTGTGAAATTTTTGCGGGTTGAAGGAAATCCAGTCTAATCGCGTGCTCGCAAGAAAACATCTCTTGCAGCTGTCCCGGCAGGTAGCTAAACTGTCTAGCGCCAGCTGCCTTTTCCTCCGGGATTTCCCCAGAAGATCTTCCAGTGGCAGAGTGTCGGTGTTTTCTCAGTAAACAGCAGCAGGTAGCCGATGGGTGGGCTTAAATACCAGGACAACCCGACTTCAGGCAGCACTGCACTCTGGACACTCAAAGCGAACAGATCTCTGCGCAGCACTCAT
>17FP001677 Jon25Bi_1           :+U  EU:NT; range  -249 to    50.
TAAATTAAAATCATTTCTGTTTTCTTATATTGCCTACGTCGGTTGTAAGCGAAGATAATCAGCTTAGAATTTTTCCTAAAAGCGAGTTATTATTTTTTTTGCCTATCAAGATGTTCTTAGACGTGCTATCAATTAATTTCCATTGGTATCAGAGGGCGAATTTCTTAGAGATAGGATAACGCCGAGTGGGGGCTACTCCAGACAGCGATAAGGGGCGCAATAAAAACGGATGGAAGTCTGGCGCAGACCACGATTGATCCAATCACCATGAAAGTGTTCGTTGTACTGGCTCTGGCTTTG
>18FP000422 Osi1_1              :+U  EU:NT; range  -249 to    50.
GATCGAACGCTGATCACCGATCGCAGATCGCTAACCCAGAAACTTTCAGTGGTGGTGGCAGTGGCATTGGCATTGGCATTGGCGGCAGGAATTGCGATTCCGGTGCATGCCCCAAGCTCATACTCCATGCTCCACACTCCATGTTCCATGCTCCATGCTCCATCTACATGAGCACTGGCTGCGAAAACCAGTAGAGTTGGGTAGTGGTTGCGGCTGCGCGATAAAAGGAGCACCAAGCACCTCTCGGTTGCCATTTGCGAGTCGTCCATTCAGCCGTGCGGTAGTGTCCCAGTGATCTTG
>19FP002138 Jon65Aiv_1          :+U  EU:NT; range  -249 to    50.
CACTCGAAGCCCATAGCCCTGATTAGATCCGTATCGGGATTAATACTCTTGGATTGGGAAAGTAATTTTGGCGACCGTGTGGCTGAAGTTCATTCATTCATATCTTCGGCACAAAATCTCAACAGATAAGGTAGTTCGAACCGACTTTAGTGGTCCTATCTAATCGGGACAGCTCTATTTCTGAATTGCAACCCAATCGCAGACGCGACTTGGCCAGTATAAAAGACCCCAGCTGGTCCTTGGCCAAACAGTTGAGTTCCCTTAACTGAACAAGCAACAATTCCCAAGATGAAGTTCCTG
>20FP001266 AttA_1              :+U  EU:NT; range  -249 to    50.
GAGGGTGAAACTGGACAATGCAGCAACAAGTGGCGTCAATGGGTCGCAAAAAAGGGGAGGTGATGAGGTCAAGTCGCACAGCCACACAAGCAAACAGCAGAAGTAAACCACCATCACATCTGAGCGGGGAATTTCGCTTTGATAAGGCATCCAGGCCGAGATCGGCAATCAGATGAATCATGTCAATCATCAGAAAAGTTCTTCCCCGCATCTTGAGGTATAAAACCGATGCATTGGACACCTTGAAACATCAGTCAGCTCCAGCAATCCAGTTCAGCAACATGCAGAACACAAGCATCC
>21FP001761 CG17834_1           :+U  EU:NT; range  -249 to    50.
TAAATAAATTCGTTTTTCTAAAAACATAAAACAAAATATTTGAGTGTTTTGTTAAAAAATATTTTAATATATTCATAAGAACATATTGTTATTTTAAAATACGGTTTCGAAAATCAAAAACCAATTTCTTGAAATTCAGTAGCGTGTTTCCCTCAGTGTAGAGTGGAGAGCGGGTGGAGAGCGCCATCAGAGCGCGATTTGGGGCCACTTCATGTGCCGATAAAAGCTGTCTTCACACGCTCACCGCTCGCCACTGAAAAAAAATTTCTGGAACGAGTCACACGCACCGCACGTTCCTCC
>22FP001731 CG7191_1            :+U  EU:NT; range  -249 to    50.
TATTCATTCGCGAATATCGCGCTAAACTTTTTAAATGTCCCCAAAATATTTCATTGATAAAAACGGCCGTGGCTTCGTTTTCCAAGGAGGAGTGGCCAGTAAAAGCTTGTTTGAAGCTTTTACGCAATTTTTGGCGCCTTTACATCGGCTCGTTGAAATCGACGCACTCGTCATCGGCCGACGATGGCAACGAATCGGTTTCAACTTCGGATGCGGCCTTATAAAAGGAAGCGGCTCCGCGAGTCAACCACGCAGTGTTCAACAAGTAGTAGGTGCAACAGTTGACAGTATTCCGATTCT
>23FP001862 CG31813_1           :+U  EU:NT; range  -249 to    50.
GGAAATGAAGCGCAAGCAGGGGAACCGGAAAATGTGCTGCAGTTGAAAGGCGAAAGGGTAAACAAAAGATCAAATTAATAGCCGCACAGCATCGATATCGAAACCGGGTTGATTGGTGGGGGGCAAATACAGCTGTGTGTGTTGCAACATCTTGCAGTGGGCAAACATTGAAACAGGTGCCATGGCTTTGGAGCTCCAGCGGATCGGATGGGCATAGGTATAAAAAACCGGAGGTGACACCTCGAAAGCATCACAACCACTTCCGGCCTTCCACAAGCAACAGTTCGACTGCAACCAACG
>24FP002278 CG7590_1            :+U  EU:NT; range  -249 to    50.
TTCCTTGCGGGAGAACATTTCCAATTTTCATCCTTTTCGTGGTTTTCTCTCAAATTCGGGGTTTTCTTTTCCTCTTTTCGCGTCACGTACGCCGTTTGTTATATCCCTCTCTCTCGCGCTCTTGCGCTCTTGCGCTCTCGTGCTCTTTCGCCGGCATGAGCGCGCATGAGCGAGACGGCGGACGCAGAGATGAGTGAAACAGCTGTAGCGTCGATGAGTATAAAAGGCGGGCGCACCGGCGAGAAATTCATAGTAGCTTCGAAAAAAACACTGAACACAGTACACAAGAAAACAGACTCT
>25FP001929 ARRA_1              :+U  EU:NT; range  -249 to    50.
GTACATTCACCTGTCCTGCATTGCTAATACGCCGTGTTGCTCGCGCGTTATTTAATGTTTGAGCCATCGATGTCGATGTCGTGCTGCAATGTCAATATCAAAGACACTGCGCACAGCAAGGTTGCCGAAGCCGTAGTAGTTTACCGCCGTGCAATTGCTGAATTTCTGCTGTGCGGCTAATTGAATTTAGAGGGGCGACAGGTGCCACAATGCCAGGTATAAATGCCGGATTGCCAAAGAGCGCTAATTAATAGCCTAGTGGACCACGCAACGCGGCGTATACCATCGAGAACGAGCGCG
>26FP000880 Mst57Dc_1           :+U  EU:NT; range  -249 to    50.
AAATATATAGTATATTTGGAATAAACTGGAGATATAAAATATAATTGTCCTGGTATTGGATCGATAATCGGTTGATAAATCCGAAGCAGTAGAGAAATATGTTTTGGTCATATACTAGGTTATATAACCCCTATTGTAATAAACCATTTCGAATATCTATAACATATTTTCCTTTAACCAATTCAATTTGTTATGCCAATTAACGATTTCATCTCATGTTATTTAAAGCAACTACAAAGAATATCAATCGTTAGCATTCACCAAGTTGTAAAGATGCACGGAACGCACTTTTTGATCCTG
>27FP000640 AOX4_1              :+U  EU:NT; range  -249 to    50.
CACAAAGCATTGAATTTCTAATGGAATCGGTTACCTCTGCTAATCGGTATATCAAATAATGGAAATTGCAGCCAAACAAAAGCGAAAAATGTCAACATTTTAGATGAATGAAATCACTAAAGCGGGAATATGCCATTTATAACGTTTTTTAGCAAATAACTCTTTATTTAGAAGTTGACAAAGGCAAATATTAAATTAGTCCACAGTTGGTAAAATGCAATAAATGGAGGTTTTAAGCCACAAAGTGCCAGTTGAGCAGAAATCGTAGCTGCAGCTGGTTATAGCGACCAAAACGGAGAG
>28FP000473 Os-C_1              :+U  EU:NT; range  -249 to    50.
CAGAGCAAACTGCACTCGTCGGCGCATTCCAGGCCCAAATATGCTGAGTTGCCGGGTGTTTGGAGAGTCAGAGTCTGCCGACTCCACAAGGTTGCCGAATAGAACTCAAATTGGTTTAGCTGGGCCACACCAAAATTGACCAATTGCTGCATTACCCTGCATATTATCTTTTTCCGATTAAGAGACATGCAAGTGTCATTAGCCTATTAACTGGGAGCTATATATATGGCAGGCCGGTGCGTAAGCCCCAACCAAGTTGACAAAATGGGTTTTCACATGGGACGACAGCTGCTACTCTCC
>29FP001350 CG5084_1            :+U  EU:NT; range  -249 to    50.
GCAGACTTATCAGACGACACGGTCCCTGATTGAAGTGTTATTTAACCTGCCAACCAACATTTATCTTAGCCACGTTGGATATGACTCTTAGCCCCGCAAAGAGCCAATTAAATGAAAATTGCTGTTGTCTTCGTGCTAGAATTTATCTAATCATAGTGCATTGCTAATTAGTGGCTAATTTTGGATCCTGATGGATCTTTTAACTGAGAAGCTGAGGTATAAAAGGCGCAGCACTTCTTCAGAATCACTAGATTGAAAGTAATTGAAGTTATAAACATGCAGCTTTTCACACGAGTTATC
>30FP000481 CG7443_1            :+U  EU:NT; range  -249 to    50.
AGTTGAAAACTCATATATTCTTATTATCATTATTATAGATACTCTAATAATATTCAGCCGATTTTGAATTTTCTGACGTGATTACAAAGTTTACCTATAATAAAGTTTTCAAGCATTTGTACGCGTCTAAGCTCCTGAATACCCACCATAAATTCGAAATAGTCCACTTTTCAGCACTAACAGCCACTAAATATTACAAAATATTGGCTTTAGGTTCTATATAAGTAGGTTTTCTGAGCAACTTTGGTCAGTTGAAGTCGCGATGTCGGCCAGAAGGGATATATTATTCGCAGTGGGCCT
>31FP000538 Mrp4_1              :+U  EU:NT; range  -249 to    50.
GAGGAAAATATAAGTTAACCTGCTTATCACTAGTCTCACTAAAGACTAAACAAATAACCCACAAACAAAAGAGATCGAGAATAGTGCTATGAAAGAGCGATATAAAGAGAGTGGCAAAGAGTCTAGTGTAATGGAGAGCCCACCAAGAGCATTGGAGAGCACCCACAAAGAGCGCTGATCTTAACCTGGCACAACACCTACCCAGAGAGTGACATGTATTTAAGGTGGAGCCCGAGAGCGGATCGGGTCAGAACGAGTCGGACCTTCGGAGCGAGCAGATAGTCGTGGGTAGAGTAGCGC
>32FP000033 CG14625_1           :+U  EU:NC; range  -249 to    50.
TTGCACCTTATCGACTTATAATGGGCGAACTTATCACGCATACGCCGTGTTGTGCGTCGATGGCTTATTACGATTCGAATTGTCATCGAAAGTGAAGCGATCTTTCTCCCCTTCTCTATCTCCAACTGTCTCTCTCTCTTCGCTTGCACTTGCACTTTTCTCGCTTTTCTTTGGCGCGCACATTCGCATAAATTTTCCGCTGCAGCGGTTCGCATCATTATAAAAGCCTCGCCTCGACAGCTGGCCGCTAACAATTCCAGCTGAGACTCTGGCGCGCCATGATGTCAGCGCTCACATCTC
>33FP001757 DIUX_1              :+U  EU:NT; range  -249 to    50.
TTGCCGTGTTGCTGTTGCCCTTTTGCCACGTGTTGCGTATACGACCAGTTGGCCAGCACCCAACGACCATCCCATGACTGCGCACAATCCCCATTGAAATCGGCCCAAAAGCAGCAAGTATCACGTCGTGGGCGGACCCGAGGACGTGGACCGAACTTCGGAGTTTCCACTCGGGTGCCACCTGAACGCGTTGAAATCTTTCGTATCCTGGACTCGTATAAATCGCGGTCTCCTTGGCTGCCGATTTCACTTGCGTTTCAGTCTCAAAGCGGTGCAGTCAGCAGCAGTAACGGTTAATAT
>34FP001615 Ser12_1             :+U  EU:NT; range  -249 to    50.
TAAGCCATGTGCAGATCCTTGTTTTCCTGGACTTCAAAGAAATTTAGGTTCAAAGAATTTTAATGATTTATTGAGCACGTGCCTAGCTGTAGTGGAATTTCTTATTTTTAACTACTGATATTCATTCTGCTATTGGTTTCTGCTATGTGTGGGCTTCGTAAAATGTTCATTAAAATTCTTTTCTTAATTATTTCTTCCAAGTGGGCTATTCGGAACCCTTTAAAAGCGGGACTAGCCCGGATCGAAGTCATTCTCAGCATTAGTCGCGTTCGCAATGCTCCTCCACTGGCTTGTTCTGGT
>35FP001103 Cyp6a14_2           :+U  EU:NT; range  -249 to    50.
TTCGCTGTAGCGCTCTTCGCTCTCTCGCTCTCTAACAAAAATTCGAGAGAGCCTGGAGCCACCTCTAGAGCCACGGCCAAAAAATTGTGTGCCAAAAAAATTGTATGGCGTTACGCATCTTGTTATTCTAGTGTCTTTGGTACTACCAACAATTCACCTTTAGTGCAATCGCAAATGTTTTTGGCGAGATAAGGAGTTGTTGAAAAGCTTTGTTTGGTATATAAAGAGAAACTAAGCGGCAAAACGATCAGTGTTAATACAAACCTAATCAAGAACAGTGCACAGTCGCAATGTTGTTTA
>36FP002067 Drsl3_1             :+U  EU:NT; range  -249 to    50.
GTGAATGTTTACATACATCATTAAATCGAAAAGATAGCAATTCTAGGTAAATAACTTATTATGATAACGATGCATTTTTAAATCAATGAAGTTGACACATGGCACACATAAATCAAGTGTTTCTGGAAAACTAGGATTATATCGGTTATTGTTAGCTTGAATTTCCGAGAAGCTTATCGATTGCTACGATCAAATAAAAAATCTTAAAATCTGTATCTCTATATAAGCGTCCCCACGAGTGGTCGATGCCAAAAGTCTTTAAGAACTCAAGTAAAATTCCCGACTCGTTGAAAACATCAG
>37FP000279 G3P2_1              :+U  EU:NC; range  -249 to    50.
TAACTGTCTAAGATCAGAAGTTTTTAAAGTTAAGCGTATCTTATGTACATATCTACTTATTATATTCATATAATGATGCTTGCAAAAAGTCTATTGGGTAGCATTGAGCTTTCACGTTACTGAGAGCAAAAGCTCTTTTTTATTGCGGTAGCCGCTCTCGAGCTTGACATGCACGTCCTTCATCTGACTTTGAACAATTTTTCGCCCGAGTTTTCGCCCATAGAAAGCGCTCAAAATTTCTCAGCCATCACAGTCGATTCCTTGCAAGCAAGCCGATAGGTAGTGTTTCCCTCAATTCCG
>38FP001537 CG13560_1           :+U  EU:NT; range  -249 to    50.
AATACCCGAGCTGCCTGTGTTTGCACACTTGCTTAGAATAAACTAGATCTAACAAATCCACAATTCCCCCATTGTTGACTTGTTCAAACAAATGTATTTTCGATAGTCATCGGCCAAATTGTCTCAAGAATATCCTACTAAGCCACGTGCGGCAAATGATGATGATTCGGAGCAAACACACAGTCTGAAAATGAACCAAAAAAATCGTGGGTGATGCGTATAAATACCCTAATTAAATGCAGAGAAAGTACAGTACTTGAGTACAGTGTTCAACGGACGGAGCTAAAGATGCGATTCCAA
>39FP000055 boi_1               :+U  EU:NC; range  -249 to    50.
TTCCGACTTCCGTTATAATTCATTTGTAATATCAAAATACAGTGGCCTCCTCCCGATCAAGCAAATTCAAAATTGTAAGAGAAGAGAAGAATTCAATTACATTACAACAAAAGAGAAGAAAGAAGACAACTTCAAAATGTTCTCTTTTGGTTTCTCTCTTGGTTCTCTGCTCTTTCTCATCAAGATTTTCGAAGCGCGCCCAAAAGTATGCACGAATTGATATAAGTACTACATTACGTTACTTGGCTCACTTCGCTTCGCGCCGCCGAGCAAGAAAGACGTGTGTGCGGAGTCTGCGCG
>40FP001397 CG15082_1           :+U  EU:NT; range  -249 to    50.
AAAATTACCGAAGCTCAAGTCGCACTTCAAAAACCAAGCAAAGGTGACACTGCCATCCAGCTGGTGCGCATGTCCCTAGCGTCCTTTATATCCATTCTGTCCCGTCGTCCTGCTCCTTTCGTCGGGCAACAGGTGCTCGCTGCTCGAGCGTGGAGCGTGGTCGGGGTGGCCGAAAGGATTCGCGTGGAGTTGGGTTTGGTGCGCTGCCCGCGTGGAGCTATAAAAGCGCACGATGCGAACAACTTGGCCGTTAGTCGTCACTCCTCCGGCGTGGAACTCGATCTTCGCCGTGGGAGCAGC
>41FP000939 CG14257_1           :+U  EU:NT; range  -249 to    50.
ATGCCACTCGAAACGCATTGAACCCCAGACACTCGTTTGCGGCCAAAAGGCTGTCATGAAAATGTCGGCAATGCTGCCGAAAAAAATATAAAATAAATTGTAACACAAAAAGAGCTGAAAAGAGAGGGCAACACTCTTAACCCCGCCACTAAGAGCGTTCGCAAAGACCCCCAAAACCGCTCAAAATGCACTTCGTTGCCGGCTCTCCGGTGATTTCTTTAAATAAGCCGCACAACGCGATTTTCGAGCACAGTTCGAGCGCAGACGTTGCCGAGATATAGCCGCAGCTACAAAATCCCC
>42FP002063 CG12017_1           :+U  EU:NT; range  -249 to    50.
GCTTAATTGATCCGTTTGTTCAGTGCATGCCGCACATTTGCTAAAATCCACACCGGCCAACAACAAGTCAATAGCCAGGTGGGTAGCCAAGTTACCAACTTACCAATTTACCTGGCCGTTGGAAGAGAGCCGCTTTTGGCCACCTCGGCTGCCAACTTTCCAAAGAGCCGCTCCATGAGCGCTTTCACATCGCAACTCTCTTAAGTCGCGGTTTGGTATAAAACTTCTTACGTATGCGCGTCATGGCTTAATCTTACCTTGAACTTGGTCGTGAGCAGATCGCCGAGGAGCCAGTGCATC
>43FP002359 CG12310_1           :+U  EU:NT; range  -249 to    50.
CAGTCATTTTAAACACTCCCCCCACTCCGTGACAATGAACTACGGAAAGAAATTAATTGTGAAACCCCACAACGAACCTTTGTTGTTGTCTAAAAAAAAAAATATCTCCAAAAATACGCTTGTAAAACTTTCCATTGAGACAATTGTTCAAATACCAAAGCGTAAATAAAGATTTCGTAGTAGATTCTACGAATCGGCCAAAATTTGCGAGACTTTTCCTATAAATAGCTGAATGTTGTACGAAATGGGAAAGCAGTTTTCGCGATAACTTCTTAGACTCAACTTCAAAATGCGTTCCCT
>44FP002118 CG7514_1            :+U  EU:NT; range  -249 to    50.
TAGAAAATATGGCATTCCTCATCCCAAACAAATGGAAATTGATACGATGTCTGTGTAAAGCGCGCTTGTTCTGTAAAGTAATTCATATCTTATATACAACAAAAAAATAGTTTATTATGCAAGAATGAATTTAATTAATCCAAATCATGGGAATGGTGTGGTTTGATATATAAGAGAATCGACTGATTTCCTAAGAATTTTTATTACGAAAATATGGTATCTAAGAAGGCATCAAAACACCTCTCATTCAATCCTAACATGGATTTCCATTCATTCAGCCTTTTAAATCTAGTTTCGGCT
>45FP002110 CG13721_1           :+U  EU:NT; range  -249 to    50.
TTGTAATTAGTAGTCGGTCATGCAAGAAATAGAAGCCTCCCACCAACCCCCCTCTTGGCCAATTCATTGATGTTTCGGAGGGGGTTTTCTTTGAATTGTTAGAAGCACACGCAGCTGGAGTCGCCCAAATTGAAGGGGGAACCGTTTTTCGCTTAGACAATTGTTTTGTCGCTGCGCATTGATGGCAATGCGGCGTTGCAAGAATCGCTTTTTGGCCATTATAAAAGCACAGTGCACGTTTCCAGCGTCAGTCAGTCAGTTTTTGTAAGCCCCGAGTGGCATTTCCATTTCCAATACTTT
>46FP000759 CG3337_1            :+U  EU:NT; range  -249 to    50.
CGCCCTGTTGCACGGCACTATTTGATGGCGTTTTTCACTTTCTGCCGCGCTGCACGTCAACAAGACACACGAAAAATCCTTCGAAAAAATTGTAATAGGAAGCGCACGCACACATCAAACGCACGAAAAAAGTGTTGCCACATGTCAAACAGTGTGCACGGTCCAGTGGTGCAAAACGCCGTTGTAACAGCGCCCCCTGCAGGGCTACCAGCTATCGATAAATAATCGCTGAATACTAAGCAATTGAGGTAAACATGAATTTCTGATAATAGAAATGGAACTCCTCAACGAATCTGCTCC
>47FP000056 Pdfr_1              :+U  EU:NC; range  -249 to    50.
GCAAAAGCGGCAAAAGCGACAGAGGCAGCAGTGACAGTAAACAGTAAACAAACAGGCAAACAAACAACAGTGAAACTTGCAGTGCAAAAAGAGAGGAAAGAGCGAAAGATTTCCCGATTTTCCCTGCAGTTGCACACACACTGAGTAAATGACCGAGAGCCGAGCAACGTTCGTGCATTGGCTTTTCCGCTCGGCTTTTTCCGCTTTTCCGTTAAGGATAAGTTGCTCGGCTGCTAGCGAGATTCTGTCATAACGGCTTCGGCACTCGTGGCGTTCGTTTCGCTTTTCCAGCAAAAAAAA
>48FP000285 CG9914_2            :+U  EU:NC; range  -249 to    50.
GCAAGGTACGCGGCAGCTCAATGATGTGTATACAGCGCTGTGGGCGTGGCAGCATCGTCCAATTGCCCAACGGGGCGGCATTGTTATCGCACGGCCCACTATCTCCTCCGAAATCTCCAGCGACACCCATCAAGCGCGTCCGCAAACACCCCACAAACACTTGGGCTCGGGTCTCGTTCTCGTTTTTGGGTTCACCTCTGGCGTGGTTATCGCCGAATATTAAACCGGTTGCGCTGCCGTCTAATTGCTCAAACGCATGTACGCTGTGCCAAGTGGCGGTCGACAGCAATAGCTCCTCCA
>49FP000740 Cpr92F_1            :+U  EU:NT; range  -249 to    50.
GTGGTAATTCGATTACTCTGGAACTGGTACCACACATTGTTCTGCTCTTGCTCTCGTTGGCTTTTGTTGGCTTTTGTTGAACGCCCGATATTGCTGGTGTTGCGGTGTTTTCGCTGCTGTTACCAATGTTGCGCATGCGCCGGCGTCTCAGCCGGAGTCTCGGCTGCAGTGTCTCTGCTCCCCAATCCCCAGTCTCCGGGCTCGCTGGTCTCGGGCGGTATATATTAGGGCCGCCAGCCAGCAGTCAGCACAGTTCGTTAACAGTCCTAGTCGTGGTTCTAGGAGGTTCAACCAGCGTCC
>50FP002127 CG15213_1           :+U  EU:NT; range  -249 to    50.
AGGTAATCTACTTGGCTACGAAAAAGGGAACCTGGCTTTTGTTATCACATTGCGTGTTGGACTAAAATCACTTTTAATAGTCCAAACAGATTGATATACCACCCCGCCCGCCGACATGTGAATCACTGAATCTTTGGCTGATGCTTCGCGTTGTTTTAGTTTCTATGAAAGACGAGCGGTCTGCCGGCCGAGCAACTCACTCTCAACTGAACAGGCATATAAATAGACGGGTCGGCGGGGTCTGGTGATCAGTGCAAGCAGGTCTGTCAACGCGCAGTGCGAATCCATCGATCGATTACT
>51FP000008 4E-T_1              :+U  EU:NC; range  -249 to    50.
AAGGTTCAATAAGAACAAAATATTTTCAATGTCTATATCCCACTCCAATTTAGCGTGATATTCACAAAGCTAATCGCAACATTGTGAGCATTAAAAATTGTTATATATGTATGTAAGCGTCTTGGGATTATATTCTCATGAAACTCAACAGTCATATATATGGCCTTAAAATACGTATATATATATATATATATTAATTTTTCAAAGTGTGTGTTTGCATAAGTGGTGTGTACTATTTGTATATTCATTGTACAATTTCTCCCGTTCATATAGGAGAGTGTTCTGTTTTTAATAATTTTG
>52FP001800 CG17104_2           :+U  EU:NT; range  -249 to    50.
GAAAGTGAAATTGAACTGGAGAGTGGGGAAGTGCCATTTAAGAGATGATTTCTGGGCCAAGTGCGCGGCGCCTCGTCTTCCCAGGCCGGCCCACCTGCACTTCAGGTCCATCAAAAGTGCCGAACCCGAGGAGCAGTTGGTCGCACACCTGGGCCGCCAGAAGAAGCGAAAGAAACCCAAGCCAAAAACCCGGGCCGGGAACAGTTTTTCAAACGCCTTAAAAGCCCGAGACGGAGCTGCAAACGGTTTAGTTCCTCGCCGCAAACAAAACTAGTCACAACAACGTGGAGCGGAAGCCAG
>53FP002086 Faa_1               :+U  EU:NT; range  -249 to    50.
TATATGTATTTGCAGATCCAAATCAATGCCAAACAAGAATTATTCCAACATCTATATAAATGCAAATGAATATATTATATATATGAATATATGAGTAAAATAAATAAAAGTAATCAAAGCGCAATTAAAATTTCTCTTCATTATGTCTAAGGCGCTCTTTACCTTTGGGGGCTTGGTTTTGCTAAGAGAGCCGAAAGATCTTGTGGTCTGAGCACCTATATAAGGCGGATCGTGAATAGAAAATCCCTCAGTTGTTATCTAGCTCACTCTGGCTCCGCGCACGCTTTTTCCGCTTCTCTG
>54FP000392 cpx_6               :+U  EU:NT; range  -249 to    50.
CCAACAATTCGGCTAAAAGCTTTCGGCCAGCAAGCTTTCGTTTTGTTTGGGGCCAACTGTCAAAACTGACAGCAGTGCTCTCTGCGTTGGGGACTCTCTTCGCGTTTCGGCGGCTGTTGTTACCACAAGAGCTGCTGGCTACCAGTATAACGTTTTCGGCAGTTAATGTAGTTTCGGTCACCAGCAGCAGCACCACCGCCCCAGAGCGAACTTTTCGGTTTGTATACGGGTCCGTGACGAGTGGCAATCAGTGCGATATTGCAGAGTGTAGCGTGCATTGGTGTGGGGAAAGTACCCAAG
>55FP002155 Cpr65Ax2_1          :+U  EU:NT; range  -249 to    50.
AAAACAATTAAACTCTAAAGATTTTCTCCAAACGCCTTTCAGACAATTACAATATATTAAAATTAAATTTTGCATATAAACCAGGCTTCTAAACTTTTCGTTTAAATTTCGATCCACATATTTATTAGCTCAAACTATAGATTTCAAGTTTTAAGCTTAGCTTAGCCGAAACTAGTTTTGATTGCTGTAGCGCGTGCTTTTGCCCAAAGAGTTGAACTATAAATAAACTGAGAATACGCCCTAAACAGTATAGTAATCATTGAGTCTTCAACGATCTACCACGTCTTCAATATGAAATTC
>56FP001452 CG13443_1           :+U  EU:NT; range  -249 to    50.
CCAAAGCCAAAAGTGCCGTTGCTCGGAATTCGATTCGGGGAAACCAGTTCTCAGCGACAGTGAACAATCAGCTCGCCGGGTTTCCATGTCCATAAGATGGCTGATTTTAATCGCGTTGAGCATCGTTGGTGTTCACTGTGTTTTCACATTCCTAGAACATTGCCAAACATGAATCGTCAATGCAAATTAGTTGCGGACTGACCCAAATCGGATGGCCATAAAATTGGTCGAATGGTCCAAAATCGGTTTAGTCGTAGCCGGGGCCAACGCCTAAAATATGTATTAGCCAGAATGAAGCTG
>57FP000566 GstD2_1             :+U  EU:NT; range  -249 to    50.
AGCTCGAACAGAAGTATACACATTATGCACTTGAAATTATCATTAGCGCTTTCGTGGCACCCCTTATTAGTCATAATATGTACATACCTCAAAACCGAAAAGAACAAAAGTTTGAAAAAGTTTATTCTAGCCATGACTGGCATTTTTTCCAATTGCAAGACAAACAAACCACGCAAGCATAAGCAAATGGGTGGAGATAATTGGTCGAGCATTTCCCTATAAAAGAAATTAGGTTTACTGGGAATTGTCAGGCGTAGTTCAGCACTCAGCAGGTTAACAACCAGTTGCAATATCCCCAAC
>58FP001497 Snp_3               :+U  EU:NT; range  -249 to    50.
TCAAATGCCAGAACTTTTTTCAAAAATCAACTTCTATTCTACGTTTCAACTTAACATTTCTGTTAGGAAAACTATGTTTCTGTACTGTAAAGCGCCATTGCGGCTGAGAACGTAACCCAATTGGTTGGAAGCTCAACTGCGTGTTGAATATTATGAAAAGGTTCGAAGCTCGGATGCAACAGCTGTTCGTCGCCTGAAATCGATATATCGCAATTTGGTTGATATATTTCGCCGATTCAATGCCGCTGCATTTGTGAACGGACGCCGAGCGAGTTACTACCGAATATTAGATGCGGACTG
>59FP000023 CG13360_1           :+U  EU:NC; range  -249 to    50.
GGTTCTGGAGCTCTATATTGGGTGTTCTTTATTTTACTTCTTACTCCATGGGAGTGAGCCTGAAGCCTCCCACCCCCACTGGAATTGCATCTATGGAGCACTTGGTCTGGTCTATACTATGTAGTCGTCAATAGAGATATGGTGTGGCGACAAATATCGGTGCGGTCGAAGCCGACTGCGCCGCGGACAGCACCTGTTGCTGATAAGGGCTTAATATATATAAGTGCGCTGGCGGGGCGGCAGTTTCCCAGTCGAAGAAACCGCCGAAGCAGGTGACCCTCCTCCTGAAATCCAGAGATC
>60FP000328 CG42323_1           :+U  EU:NC; range  -249 to    50.
GCGGTGGTGGCGGCATTATTGCGTAGAGCGGCGCGCCTGCGCTCTGCCTGCTTTGCCAACTGATGAAAACCCGTTCTCATGGCTGTTGCCACTTTTTTGCTTTTTTCCACTGATTTTCCTCAACTTTGTTTTTTTTTTTAATTTATTTATTTTTTTTTTGCACCATATTTTGAGAGCAGACCGGCGGCAGCTGCGAGCTGCAAACTGCAAACTGCGTATAAATAGGCCCAAAGAACTGCGAACCGAGACAGTTACCAATCGCAATCCAATCGAACTGAGTCGAATTTTTTTCAAGTGAAT
>61FP000225 Cpr11B_1            :+U  EU:NC; range  -249 to    50.
GTTTGAAAAACTATTCCAAAAACTGTTTGCTGGCCGCGTCTGCCTTTGGCTAATTAAACGGCCAAAGCAAACAAAACAACAACAACAACCAAAATCTCAGCGAAGAGAAAAAAATCGGCAAAAACCAAAAAAAAAAAAAAGCAAGAAGACGTTGAACAGAAAACAATTAAAACCGAGCATGGAATGTTTGTCGGAGTGTGAGTGTTTGATGGCGGGGCTATAAAATCAAATCGCTCCAGCGGATTCGCCAGCAGTTGCCGTTCGAGCGTTCCCAGATCGAGAATTCGCCACCATAATCCA
>62FP000291 TwdlX_1             :+U  EU:NC; range  -249 to    50.
TTTGTTGACACCTGCAATTAGCACTTGATACTGATACAAAAAAAAGAAGCAAAAGATACAAGAAGAAATATATCAAAATACCAGCCGTGCTAGCCGGATTTCGTAGTTATAACACAGAGTTGGATTTTCGATTTTGGGATTTTTGGGTGTTATAGTTTTTTAACGATTTATTGCAAACCACTTTAATTAACTTCAATTAAAGTCAAATCTTGGCCGCTATATAAAAGGTGACAGTTGTTAGTGACTGGCATATCAATCCAGTGCAACAGCTCCAGGGCGACAGTTGCTTCTCCTCCTCAT
>63FP002371 CG7272_1            :+U  EU:NT; range  -249 to    50.
ATTGTTTGGCTTTAATTCAGTGATACTAGAAGAAAGAAGATGTTGATAAGTTCTAAGGAATACTCTCCTGTTGCTCTAGAGAGAAAACTCATTTGCTTTGCCATGCAGCAACGTTTCGCGGAAATTTGAAATTCAATTCGTATCCGATAAGCCCTCGCGGGCGATAACGTTTGGGGAAAATCGGAGAGACGCGTCCATTTCTAGGGGATTCTCGATTATAAAAGGTTGCCAGCCCCACCGTTGGTGCTCAGTATTTGTTCGTTTGTTGTTACGGCAGCCGCCAGTCGGTCGTTAGTTTTT
>64FP001371 CG43202_1           :+U  EU:NT; range  -249 to    50.
ACTATAACTTAGAATACTACTTAAATAATAAGCTGATTTAGTTGAAGCTTTTGAGATGCTTTTGAGATGCACTGCCTCTGAGTCAAACGTTCAGTTGAGTGGTATACGTTATCAAGAGCGATGGGGCTTTTGGAAAACCCAAAGATCTATAAAATATTCTAGGGTATTTTCTGTTACTCCCGTGTTATTCACCGTCGAGATGAAAAGATGCAGCCGTATAAATCGCACTGGAATTGAGCGATCGCAGTTATTGACTCGTCTCAATTGTCGCAGCGATGAAGTGGTTTTCGATTTTGTTTG
>65FP001730 CG7203_1            :+U  EU:NT; range  -249 to    50.
CCGGTGTGGCTAATTGTCGCGCACTTGAATTGTCGTCAATGAATTGTGGTTATTGATTCGGGAAGGTCAAGGGGTTCGGGTTGGGGTTGGGGTTGGGACTGAAGGTATTACGTGGTTTGTTCTCTGGCCCGGTTTCCGCATTTGTGCAGCAAACATACACATGGCTGATCAATCCGAGAACTGGCCTTATATGCTAAATGAAATTATGGATCGGAGCTATAAAAGCACTTGGCCAACGGGCAGATGTCAGTTAGTTTCGTTTCAAGCGTCACTGAGATCACAAAAGCCAACATGAAGGTG
>66FP000255 CG1368_1            :+U  EU:NC; range  -249 to    50.
TATGTGGCTATGTCCCCTCAGCCCCTCAGCACCAGTCAGCCGTTTGTTTGTCTTGATTTCATGGTGACGTCTTTTGCGGCGGCTTCTTCTTGGTCCGCTGGCCGCTTAAGCCTGCTCTTCTTCTTGCCCGGCGTCTGCCGTTAGTGCCGGTGTGCCACCGCTGCAGTTGGAACGGGCTCTCCAAAACCGGGGCTTTTCTTCGAAGACGGCCGGCAGCTATAAATTGACTGGCGGCTGGTAGGGACCGGCATCAGTCGCAGCCTCTAGCTCATCCAGCACAGTCGCTTGAAAACGCAGAAA
>67FP000487 hb_1                :+U  EU:NT; range  -249 to    50.
GCATCCGTATCCGTTTTGAGTGAGTTTCGTCGTTACGTTGTTGATGCTCTCCGGCTGCTCTCTCATTTCGATTTCTGCTTCTCCGTGTAACGGCTCTCGTGCGCCTTTGTGTTGTTGCACTTCTGGCATTTGTTTTTGCTTTGCAATTGAGATTTTAGATTTGAGTTCTTTTTTGGCGAGTGCACTGTTGTGAGGAGCAGTGAGGAGATTTTCAGCTATTAGAAGAGCCCGCTGAGCGTGAGTTTGGTCAGTTGTGCTCCGAGTCCCGAAAACGAAAGTCGCCAGCATTGACAGGCAGCC
>68FP002358 CG18581_1           :+U  EU:NT; range  -249 to    50.
CCAGGTTCGGAGGTCATGGTCCAGTTGTGATCAGGCGTCACCCTAGTCTTGTCTAGGTCAAAGCCCTATAGTCTTGATTGCTTAACTATTCCTTTCTATTTTCTAAATAAAAAATGTTATCTTTAACTCAAACTAAAAATTCAAACTTTTCTACCAATTTTCTATACAACTCTATTTTTTTCAAAACAAATAAAGTGAAATTTCAAAAATTAAGAAAACATTAAAAGCAGCTGATTCTTTTGTAGCAGCAGCCAGTATTGTTTAGAACGTTGAAGAAATGCGTACTTTGTGTGCTCTAAG
>69FP002112 CG11353_1           :+U  EU:NT; range  -249 to    50.
AAATAACGACTACTGACCACTGACAAATCCGGACTGAACACTAAAAACTGAAAACTGAAAACTCGGACTCGGGCGCGTAAGGGAGTCGGTCGTCGGGAGTCGGTCGTCTTTTGTTGATCTTGAGACTGAAATTCCAATTGTTGATTTATCTCTCGGCTGCTGCGCCGCGGCTGCGCTGCTGCAGCGCAGTCCCACTCGATTTGACCAGCGACCAAGTTTATAAAACTTTGAGCCAAAATGCAGCGGCGCACAGTTGTTACCAAAACGTTGCACGCGTCGTGGCCCTCATCAAAACAAAAA
>70FP000993 CecA2_1             :+U  EU:NT; range  -249 to    50.
TTTTTATTTTGATTGATTCAAAGAAGGGGTTTCCTCTCTGATTCTTAGTCTCCCGCATTGACGAGGTAAAAAATCCCTATGCATATGAAATATGCAAATTTAAAAATCCCCCAATCCGACAGGTTGGTTTTGATCGGTTTGGATTCCTCTCGTGTACTTTTCAGCCATAAAAATCCCCTTTCGAGCCTTATCAGGCGCTGAACTTAAGCTGATTCGCCTATAAAAGCTCTCGGCGTTCCTGGTGCAATCAACAGTCGATCACTTTCCATTGCAACAGCAACATCAGAGCTATAGCTACTC
>71FP000112 CG4766_1            :+U  EU:NC; range  -249 to    50.
ACCTTAAGTAGGGAATTATATTAAATCAAATAACCGAACTATTTCTTCTTTGAAAAATATAACATTTGTGATAAGAAGAAGTGGCTCTTTGCTACAACAACTAAGAAAGAGTTACTATTAGAATTGTATCTATAACGTTTAAAGTGCCTAGATTTTTGTCAAAGTGCATCTGGCAGATACGACAGATACGCGGGGCCTGTGGCGAGTATCTCATCGATTTTTTAAGCGTCGGAATGCGTGGCACGAGACAGAGACCCCTGTCACGTGACAGCACCGACATGTATCTGTATCTTTGTGTGT
>72FP001493 CG13492_1           :+U  EU:NT; range  -249 to    50.
CTGATTATGGCCGGCTTATCTGGGATAGTTTTTGTTGCTTTTTATGTTAATTCCCCTCAATCGGTTATAAATAACGAAGCTTTATCGGCCATATAGCTATGGCAACAGTACCTACAATATAATCGCATTGGTCCCCTAATATAGAGCAATAATCAAACAGCCACGATAGGACCCATCGATCGATCGATTGCTCGAGCTTGTCGCAATTGGAAAATCTATAAAAGGCCTCACATCAGCTAGCTAAAAATTAGTTGCCGGAATCCATTTTTGTGGCTAATACGGAAATACGCGAAGTGGCCC
>73FP002581 CG43312_1           :+U  EU:NT; range  -249 to    50.
ATCAGGACATGCGCGTGAGAGGAACGGCTTTGTTTGGCGCCGTTAGAAACTAATGATGATATAAGAGACTCGGCCGAGGAAAGCTCTTCGTTTTATTTTCCCTTACTTTTAATGTGATATTCATCGCCGCCGTTTTAATGTGCAGTGGCATTTGAGTGTGAATGTTTGGATAAGCATTCTGAATTTTTTCCTTATCGGATTTCTCCTATACTGCTACGATTTAAACGCTAAGTCGACGTATTCACAGTTATCTTTCAAAGAAATTTCAAATGAAAAAGACAATAAAAATGATGCATGATG
>74FP002271 CG32073_2           :+U  EU:NT; range  -249 to    50.
TGAATATTTAAGTAAGTGACTGACAAGCAAACAAAATGAATAACTGAAATTCTCGCTGAACAAAGGAATTCAAGTCAAAGTGTGTATAGAAAAGAAAACATTTCTAATTAAACAGACCAAAGAATTAATAGAATGGATGCTGTCATTTGTTAAAATCGGATTCAAAATCTGAAAAGTTTCCATTCACCTGACGTAAATTGGTAAAGTGGAGCAGAGCTATAAATGCGGCTTAACATATTCGATACCCGCACATTACCTCAAAGTCTCCCAAGGAATCAACCACAGACAAAATGAAGCTCG
>75FP000166 CG2004_2            :+U  EU:NC; range  -249 to    50.
TATGCATTTGGTTTTAATAGCTTGGATTAATTTCTATCAATGGAGCAACAGGAAAGTAGCTTAAAAGCGACGCTAGCTCTTTACCAGCTGGAAACTGGCTTGCGCATCTCTAACCCTGCCTTCACTCGGATTCAAAACACCTGTGTGCGTGCATGTGCCTACATTTGTGTGCGTGACCAACTGAGCTGCTGCTGCTGTGCATTGTAATTCATTTCGAATTTATAGCCACCCGCGATCCGAATCAAAATCAGTAGCACTTGCGACGAGCTGGCGGTCAAAAGGGCAAAACCATAAACGTCA
>76FP001957 CG13084_1           :+U  EU:NT; range  -249 to    50.
GTTCCCTCCAATCAGCTGATTGGTCGATAGGCACGATAACGACTCCTGTGCAAAAAAAAATCGATCGATAGCCGCCTAATCAAAGCGCTGAATATTTGAAGTTTGAATTCGTGCGAAATTCAAACTTTACCTTTTTGGTCAGATTACCATGCAGAAGCGAGCACGAAGAGCAAAAAACCCAAATAGATTAGTTCCAATCCACACGTGTTCGCAAACATATTTAAGCTCTGCCCTTGGACAACAAAAGACACTTGCAATTGGTGTTTCCAGTCGAAAACAACTTGCAGTTGAAATGAAAGT
>77FP000278 CG8260_1            :+U  EU:NC; range  -249 to    50.
ACCCGATCAGACAAGCCAACTTACCATTTTTTCGCGCTCATCTTCAATATTGCCAATTATAGCACCAAATCGCTTGAGACTTTCACAAATGACATTCTCATCGTCGGTCTGAGCAGTGCCAATGCACTCAAAGTTAAAATCGTTAAGTAAAATGGCCAATTGTTTCATTCGAGTGGACAGGACTGAAAAAGTATTTAAATGCAATTTGACAAACCATTGAAATAAATATGAAAGCAAAAGGGAAAACATCAAACATAACATAAATCTCATTAGAACTAGACGTCTTTGCCTCACTTCCCA
>78FP000549 mfas_1              :+U  EU:NT; range  -249 to    50.
AGTGAATCGGATACACAGAAGTACCTCAAAGTCAGCAACCCAACAAATTGTTTACGTTTCGCCTTTTCGGGCAGTATTGTTTTATTATTTATTTCCAGCTAGTTTCGTTTCGTATATTTTTTTCATTTAGCACTTATTATGAGCTTTTTTTAATTAGCTCCCGCGAAGCGAATTTTAATGAGCCGCAGCGAAGAAAAAAAGATTTGAAGTTGGCTAACGCGTATGTATGTCTTCATAGAAAGTATCTGAGTCAGTTTACAGATTTCGAATGCATTGGGAGACGCAGAAAAAACCAAAATC
>79FP001755 CheA29a_1           :+U  EU:NT; range  -249 to    50.
ATATAATGAAAACTGAAAACGAATGGTAATAAGAATGAAACTGTAACATGTTTAGAAAGTTAAAATTCGTGTTGAAAATGCTTACTGGGTGGCTAAGTGTGTTATGTGTTTGCCTAAACAAATGTGTCTTTAGTTTCCCGTAACATTTCATTGGGCCACTCCCCTTTTTTATCAGACATTTTATAGACCATAGACATGACACAGTTTGGCCCGATCTTATTATATATTAGAGTGACCGGCATTGTCAGCAGTTTCGACACTAATTACGATTAGCTTAGTACGGGATCATGTGGCATTGTG
>80FP001747 Mur29B_1            :+U  EU:NT; range  -249 to    50.
GCGGACTTTCACAAAGAGCCAAAAAGCAGAATATTATCATACATCCTGAGGAAGTGAATGCCTAGTATTTCCCCGAGGACCCTAAAACTCCTTATCGGCGACGATTGTCTGGCCAATAACTTTTATTGCCACACCGTGGGTTGGCCAAAACAATGCGAGAGTGCTATGCCTTCCTTTCGCTGCCGACGCTTATCAGTGACTGAAAATGATAAAAAACACCAGAAAAGCCAGGTTAACATTATATTTAATAGGTAGTTCCCTTTCAACCGTCGTGCAGTGCGATTCCCATCCTTTATTCGC
>81FP000010 CG33521_1           :+U  EU:NC; range  -249 to    50.
AATCATTAATAATTTGTTGAACCATCATCGATGACACACTTTGTTGCACCCAAAATAATTTAACAAGGTAAATACCATTTGTGAAATAATTTCTATATATTAAAATGCATATATTTTGTCCATCATTTAAATATACATTTATCAGCCAATACATAACTTTATAATACAATGCCGAAGATTCGTTGAGTGTGTATTCGTAGAAAAGCTTCCTAATTATATAAATATCCTAGGTAGAGATCGGTAATAGGTATCATAAATAAATTTGCTATTTTTCCCAGAGTTCAACGTGTTCTTCAAAAT
>82FP001066 CG1850_1            :+U  EU:NT; range  -249 to    50.
AAGGCTGGTCCTGTTTCCATTGGAGGGAGGGTTGGGGTGTGTGTGCGGTCCATGAGAGGGGCTAGAGGCCGCTGGCCAATTAAGTTCGAGATAAAGAATCCCAGCGACCTGGGCCAACAGAATATTTATTGACACATCCTGTAGGGCCGGCCGGCCGTTCGTCCAAGGACATCCACAACCGCTTCCACTTGCGGTTCTTTTCCACTCGCCGGGATGCGGGTATAAAAACCCTCGGACGCGGTGTCCAACAGCATCAGTCTTCCAACAGCAGTAGTCGAAGTTGTAGCGAAGTTTTGGAGC
>83FP000874 Muc96D_1            :+U  EU:NT; range  -249 to    50.
CTGGATAAAATTAAACTTAAAATGGTAATTTTACCAAAAAATAACGAGAAAAAATACGAGAAATAAGCAAATAGAGAAGAGTCTTGATGGTAAAAGCTTGTATTGATTGTGAAAACAGTGAATGTGATACAGATCTTTCTAATAATGCATTCTTGGGAAAATTTCATTAACCAATTTGTTAATGGGAATTTGTGTGAATGAAAATTTTTTTGGCAGTATAAATAGTGGAGCCATCAGCGCTAAATGGCCACAGTACCTTCTCAGTCTGAGGAACGTAAATTTGAAGCAACTGCAGACATG
>84FP000015 CG43182_1           :+U  EU:NC; range  -249 to    50.
AATAATAGTTTGTCCAAAACATAATAATAAAATAAAGCCGGCGTAAAACGCATTTCTCTATTTCAGAAGTAGTAGATAAAAATGGCACAACTTCTAAAACAAAACAAATGTGGCCCAGTTATAATTTTGTTTTCTAATTTTGCTAGATGACAAACATTGCTATTTGGGAAATACCCAGCAAAACACCTGCTAATTTTGCTGCCAATTTGTAATTTTGACTATAAAAGGGGGATGTAGATAAATTTCTCTATTTAGAAGGCAATTCAACAATGAAGGTGTTTTATCAAATTATTTCGGCAC
>85FP001344 CG43920_1           :+U  EU:NT; range  -249 to    50.
ATCAAGCCAGGCTGCTTGCAGGTGCCTCAGATATACACCGAGGCTCCAACTCCAACGCCCACCATTATCTTTTCCTCGTTGGAAGAAGTAGGGATAGAGGACATTAGGAGAGTAGAAGCAGATTAAACATCTTTCAGAGCAAATTCCCCCTGAGTGTGAGTTCCCTATTGGATTCACCTTATCGGCTTGGCACTGTGATGCCACTGCTTAATTGAGGCCTATATAAACGCTGTCACTTCATGAGAGCTTATCATAAGCAAAATCGCAATGCCATCTAGCTGGATTCATTTGCTGGGACTG
>86FP001042 CG7881_1            :+U  EU:NT; range  -249 to    50.
CAAAAAGTCCCACCGCTTACTAGATGACTGGCGAAAAGGGAGTGCGTGTGATTGAATGTTTATATCATGAATGTTTGCTTATAAAAGTAGTCGGTAGACAGTATCAAGTTTGGAATGCGGCAGGTAGCATCCAGCTATCGCTTTGGGTAATCGGTACTTTGATAAAACTTATTAGCCAAAGACCCAATCTTGATGTCTAATTGCAGTCATATACGCTATATGGTGGGCAGAGCTTTAAATGATACGCTCAGACACATTTTAGCTATCGACGCGGTGGGAAGTGAGTGTTTTGCTGACGGC
>87FP001348 Ir54a_1             :+U  EU:NT; range  -249 to    50.
TAATTGTAAAACAACTTAAATGTAAGGGGCAGCGTATCGATTTGATTTGCGCGCCTCCCACGATCACACACCATTAACTATTTAGCAACTGTAACAAAATAACAAAGAATACATATTTTGAGATATGCATATTACAAACAATGCGAATTGTGTCTTATCATCGAGGGCGTGAAAAGCTTGACAAGGCATTTCCCTTCAACTTGGAGCAGTTCCCGCACAATATAAATAAAGCAGCTAAGTCTGATGGGCAACATAATTGAAAGGACATGTGGACAGTGATAACAGGAATAGTTTTATGGG
>88FP000567 GstD3_1             :+U  EU:NT; range  -249 to    50.
ACCAGAAGAGAATAATATAAGAGAATATACATATGTGTACATATGTGCCACAATGATTCCCTGAAATTCTATAGTCTGATATTACAGAGAGCACAAAACCCGAATAATTCGAACAGTTTGCACAAACACATAAAGCAAATATATTGGGGCGCGCTCTTTTCTCTAGAAAACATATACATACATATACAACATGTACATACATGTGTGTGAGCATAGCTTTATAGGCAGAAGCTCTAGGGGGTCCCAGGCAGTTAATTTCTTCCTCTCGAACGGGCAAGTCGAATCGATCGCACATTCCGA
>89FP001583 CG11911_1           :+U  EU:NT; range  -249 to    50.
TTGAGACTGGGCCGTGGTCGACCTTGCCGTGTCAACACCTCGGTTAGCACATTACGCACACCCACGTGGGCGCAGATTTCCAGGGCTTTTCCCATTCAAGAACAAGTTACTATTAAATACGCGTACTCATATCGGACAATCGTAATCAATTCAGACGAAATTAACTAATCGTCAAATACTATTCATAAATCTATCTGCTTATCTCTAGTGGTGGGCAAGTATAAAAGGTGCCATTAGTTGGTAGTCAGTATACATTCTCCGTAAATCTGCAGAATGAAACTGATCACTGTGACTTTGGTT
>90FP002326 CG14110_1           :+U  EU:NT; range  -249 to    50.
AAACTTTCTTAGAGGCAAATTCACCTCTTTGTAATTAAATTGAGAAGAATTCTAAGGCGATGCAGTTGCATTGAATCAAGTGCATTGACCCCCAAAACAAGTTCTATAAACTGATTGATATCTGAAGCTTGAAAGGGCCATCATCCATTGCCAGGCACTAAACCTAAAAACTAATTGGGCGTGGGATGGACAATGCAACAGGTTGCGGCTGGGTTGCCTATAAAAGCAGCGGGATTTGTGTCACTTGTCACAGAAGTTGACCAACTGCAATGGGAGCCACTAGTGTCGGAGTTCCAGTCT
>91FP000826 CG10365_1           :+U  EU:NT; range  -249 to    50.
TCGGTCTTCCTCTTCGCGAACGGCGACGCGTTGGAAATGTTTTCGATTTTCGCGCTGGGCGGTTTAGTTCCCGTTCGCTGGCGGAACTATTTGGTCGTATACGGCGCAAGAGCACTAACCAGCCCAGCTAAAATAAGTATAGATCAACCGGGAATACAGAAAATATAGAAAATTTGCAAACACCACAACACAACACTAGGCATTTGTACAAAACCACCTACAAGTAAGCCGGGGTTCAAATTTCAGCTTAAGCTAAAAATTATTCCTTGGGTTTCACACCCACAAGTCGTAGATAGTTAA
>92FP002409 CG34247_1           :+U  EU:NT; range  -249 to    50.
AAGAGGCATTTGTGGTTTCACTGGCTTGTCAGCGGACTCACGACCATCCGATTCACATCTGGATTCTGAGTGGCAGGGAACGAGTTCCGCTGGCAATTGCAATTGCAACTGGCCCATTCAAAGTGAGTTAAGGGCTTCTTTCATTTGCCGCTTGCTGGGCAAATGCCTTTGACCTTGGCCACCAGCCAAAGTGAAGGTCTGAATGCGATTGGGAGCAGCTATAAAAGCCTGGAGTAGCGTGGAATGGCTATTCAGTTGGATAGGTGATCTTCAAGGAACTGCAACGAGCGAAAATGAAGC
>93FP002146 Lcp65Ag3_1          :+U  EU:NT; range  -249 to    50.
AATTGTTAAAAATTTGAATAATGAAATATTTATGAACGCGATTCTTTTTGGACTATAGTGTTATTAAAATTTTATATTAGGCCTTTTAATGCTCCTACTTCAAACGAAAATGAAATCCAAACCAGACATTTCACATTAACATTGATTTTGCTCATTATGTCTTGTACACGTTTGACTAGTTCGGCCGCGCTTTGAATAATCGCCAAGAGGGTGCCATCTATAAAAGGGTTTACGCGGCCGTCCATAGTTACCATTCGACTTGAACTGTTCGATAGCCGCAGATCTAAGCACCAAACAACA
>94FP001308 DAT_1               :+U  EU:NT; range  -249 to    50.
TTCCGTCGACGTTTCCTTGGCGCATGCGACTTCTGGCTTTCAGAATTGGGATTTCAGCTCTAGAGGTTCAACTTCACCGCTGCGCTTGACACACACACAAAACTTTTCCGCACATAAGTGGCGCTGGTGTGTGTGTGTGTGTGTGTTGGCGAGTGTTGGGTTGTGTGTGAGTGTGATAAGAGATGCAGCCGACGTAACGGTAACCACTTGTCGCGGGCTATAAAAGCAGCCGCTGGCCAGCAGCCATTTGCAAACGCTCGCATGTCACCGAAGGCGCAACAGCTCCGATTTTGAAATTTC
>95FP001147 Obp46a_1            :+U  EU:NT; range  -249 to    50.
TGCGCCGCTTGATCGGTGATGGATGCCTGCGCCTTTTCATCTGCAGTGCGTTCCAGGAACTGGAGCGTAACGATGACGACGTCGACGGTCACGATGACGCTGCACCCGGCCAGACTGTTGGGCCATTTTCGGGTGGAATAATTAAAAACGTAAATTAAGCCCCAAATTAAAAGCCATCAAATGTTACGCAAAATTACACCCCTAAAGCGGGCGCTCAGTTATAAAAGCCACTGACTTCTAAATGGATTTACCCCTGGCATTGCGGAAAATGTGCTCCCAACTGTTCGCATTTCTGCTCCT
>96FP000686 CG42835_1           :+U  EU:NT; range  -249 to    50.
TATTAAATTTTTTTGAAGCCTGTTAATGAGGTTAGTGAATGATATTTAACATTATGTTATGTTCGGGGAATTTAATGTATAAGGAAACGTGAAACTCCCGTGTAAGATTTGTTACACTTTTACAAGTCAGTAGATACATTTAAACTAATTATATCATTAGGGTTAAAAAGTAATTTTAGATTTATGGCTGTCCATATATTTATTAATAAAGATTTTGCGTATAAAAAAGGAAGCAAATCCACAGAAACCATCAGTTGCACAAAAAAGATTAGAAATAAAGAATTTCATTTTTGATCTTAA
>97FP000168 rdgA_1              :+U  EU:NC; range  -249 to    50.
GTGAGAACGATACGGCCACTCGCTCGCTTGCTCGCTCTCGCTCTCTCTCTCTCCCTCCCTCCCTCTCTCCCTCTCGCTCTCTCGCCGGCATCGAAGGCTGCTTACAGGTGTTTATAGTACTTCGGCTTTTGCCGACCACAGCCGAAGTTGCCGGCCGATTGCTGGCCTCTCGCTCGCTCCCGCGCTTATGCTCAATAGCGCCCTCTCGCTCCCGGTCGCTTTATATTCCTGGCAATGCGTCGCCTTCGCATCAGTTTCATTTGAACGGTCGACGAGGCGCGTTGTTCTAGAAATAAATAA
>98FP001155 CG18004_2           :+U  EU:NT; range  -249 to    50.
AAAATTTGGGAGACATCACGTCGGCAATGGTGGTACATGAGAGTCAATATGCCAAGCTGTAAATCAGGAACGTTTTAGTGTAGATACATAAAACTTATCAAACTTGCTTTCATAAATCCAATAAACATGTCAATAAATAAATATATAATAAATAGATAGATAGATAGATAAATAAACAGATTCCAGCAATTAAAACCTATCATCATTCTTCAGACAAACAATATAATAGGAAGATTATATTTACATGTCAGACTTTTTGGAAATATTCCTATTTTTAAGACACAACTGTTGTGCATATTA
>99FP002174 CG15829_1           :+U  EU:NT; range  -249 to    50.
TATAGCTTTCTGCATATGGCTCACTTCACTTTTTTTTTGTTTGCAAGTGCAAGAGCACAACTGATAAGCTGCCGTCTGACTAATTATATATTTCACTGCTCCAAAGAGGTACTCTCACTTTCCATGATTTCCCGCATTTTTATGATAAGCCCAAGTGGGAACTACAATTGCAGTGGGGGCCTGATAAGATTAGCGAAAGGTGTGAGCCATGTTTGCCAATATATAAACGGTGTTCACCCCCAAATCCGCACACAGATTGTTTTTGTTTGTCGAAGCCAACTAGCCAACTAACCAACATGC
>100FP000450 Ccp84Ag_1           :+U  EU:NT; range  -249 to    50.
CGCCGCGGCTTTGTCACCGCGCAGCCTTGGCAGCGTGCCGCCCACCGCCGTCCTACCTCAAATTATGGCCCGCTCGTCCCCCACAATGCTCCCCTTAACCGCACCAGCAAGAGCCGCTTCTAGTCTTGAGCGTCTCGCATTTGATATGAGCGGCGTGGCTCTGTGACGCAAGTGCACGTCGCTGACACCGAACCCGGGCAGAGTGCCATCGAGGCGGTATAAAAGCCCCAGTTGGACGCTGTTCAAATCAGTTCAACACCAAATTCGGTATCTAGAGCAACCCAAACAACCAAAAATGGC
>101FP000710 CG7720_2            :+U  EU:NT; range  -249 to    50.
TATTCCGGTCCATTCTCTGGTGGCAAATAAATTAGTGTTCGTGTTCGTGTTCGTCCATACAACTACACACTACAAAGACCATATAAATGCGAATCTGGGAAATTAATAACCGATGACAATGGGGACAGGGAGTGCGGGGGCCTTGAGCTTGAGCCCTACATATAGCCAGGTGCAATTACCTGGTCCCCAGTGTGCTGTGTCACAGTTTCCGCAAATTATATTAGTCGCTCGTAGTCGCTCGGCCGGCTTATCCCCCAATCACAATCGCATCAGCATCACCGTTTTCATTTCATTTCATTT
>102FP001424 Obp56h_1            :+U  EU:NT; range  -249 to    50.
ATTGCGACTAACTTTGCTGATTTGTGTAGCAAGTTTCTGTCCAGCCTGGCCATCGAATATGGCAAATGGACTGATAATGGAATATAATTACAATCGAAAAAGGGAAATTTGTTGTGTAGTAATTGTCCGTATTGTGCGTAATCAAATTTCGATTCATCTCGCAAAAAGTTTAATTGCCTTAATTGCATTCCCTCTGATTCTGATTCAGACTGATCTGGTATAAAAGCCGCAAGTTTCAATCAAATGACCAACAGTCGAAATTTTCGAGTAAACCCGGAACAGCTTTAACAAATATATACC
>103FP000151 Or7a_1              :+U  EU:NC; range  -249 to    50.
ATGGGCGGTAGATTTGGGGGAGGGGCGAAAAGGACTCACAAATATGCAATAACAAAATGCTGCTTGTGACTTATGTTATGTACAAATTAGCAATTAACAATTGACGATTCATTTAAATCATTCAGAGACCAAAATGCGAAAATAAAAAACTATTTTTTATAGAAAAAAAAAAGTAACGAATCGAATCGAAATGAGGGTCAACTTTTAATTGGGCAGCCTATAAAAGAGGCCATTCGAATATTCCCAGGCGTCAAAAGTCCATCAGCCATGGCGGTGAGCACTCGTGTGGCCACAAAGCAG
>104FP002212 Pex7_1              :+U  EU:NT; range  -249 to    50.
GATTTTCCGACCTAGTACGAGGTCATTTGGCCAACTGTTGAATAATTGAGCATGGTAGGTTGGAGCTGGATTAGCATCCGATTTGGTGTTACCGGGTTGTTATCAATCGGCCAGTTTTGTTCTCTCTTAGCCAAACATCAGTGGGCAGCAAGGAGAAACCTTAGATGTTTTTAATTTTGTTATGTATCAAACGTCGATATATTGATTTTAATGTGAGAGGTATAATTGAAATTGGCATTTCTTACAACTAGCTTACCAAAGGTCGCAATTCATTGTAGTTAATGTTAGATAATATTTAAG
>105FP001113 CG8193_1            :+U  EU:NT; range  -249 to    50.
CAAAATCCGATTTCATTCCAATAGTATATATGTATAGATAAGCTAAAGCAAAACCAAATGAAATACTCTTGAAATAATAAAACTGCATTTTAGAAATATGCTAAAACAACACTGCGGTTTCCATACTATATCCTTATCGCCGCAATTTGTCGACAATTTCAATTCTCAGGCGTTCTTGTGGTTTTCAAAACCGATACTAGTGCCTTCGAAGTTTTGTATAAAATGTGCAGTTCTTTCGGTGAATAGTCACAGTCGTGAAGTTCCCAGACTTCCAGTCACATTCCCCATTTAGTTTGCTCC
>106FP002317 CG14118_1           :+U  EU:NT; range  -249 to    50.
AAAAGCAAAGAACTTAATGCGACCTAGACCTAAATACACATACATATGTATAAAGGTATATAGATAGAAAGAACTCGGAAGTACTCAAAAAATGCAAACAATCCAATGGTATTATATCTTTATTCTCAGAGAGATTACAAGACAAAGAAGCAAAACGAAAGAGAGAGCGAGAGAGAGAGAGAGATGTAAGATACAAGAGCACGAACTGAGAATATAAATAAAAACACCTGTTCACCAAACAAATAATTCAGTCGGCGGTTAGATAGCAACTTAACCGGTCGAGTTGAGTTTCCAACAAAA
>107FP001346 CG6424_4            :+U  EU:NT; range  -249 to    50.
AAATGTCTCCTGTTGGTCTTGTTAGCATTCGCGAGTGTTGTTTACCAAAGCTTTCGCACCTTTTGCCACCCCTCTCATTGAAACCAACCCCCTACCCCCCTTGCCAGCTATTTCCCGATCGATCGGATCGTCTCGTATCGTATGGGATCGGGGAACTATATCACTGCGCGGGCGCACTCTCTCGCTATATCTTGGCCGCTCTCGCGGGATTTTCGCATATAATTCGCGAGGTCGGAGCGGTATGGGCTTAATAGTGATTCGGTGCGCCCAAAGAAAGCAACGTTGAGAACGTTACCTCCT
>108FP001455 CG43667_1           :+U  EU:NT; range  -249 to    50.
CTGATTTCATAGCAAAATAGGCCCATTAAAAAGCACCTGTCGCAAAGGCATCTTTGCTGCTAATTCAGTTCAAATTAACCGATAGTAAACAAATAAAACAGATAAACAACACAAAGAAAATAAAGAAAACTAAGAGAGACGCGATCTATTTCTCTGATCGCCAACTTATTAATGAACCTAAATTAGCATTTTAATATCTTACGGTGCAGACATTTGCTAAATATGCAAGCCGAATGGGCAGACAAACTTAGTTTAAAGTCGACCGCGTTTCGATATGAAACAGATCGGATTTCTACTGTG
>109FP000969 CG31041_1           :+U  EU:NT; range  -249 to    50.
GTAGATATACATATGTAGCTCTTTGCCTATAATGGGTAAAATATATTTAGTTTATTTGATGGAATGAATATTGTTGAATTGATATTGGGGGTTTCATTGACACCTTTTATTTGAAGAGCTTCCACAAGGCGTCACGATAACGGGGTCTACATCAGGAACTACCCCAGATAGTTTGTGGATCATAAATATTAGTAATCTAGTTGCTGGAATTACTACAGTATAAAAGCCAAGTCTGGGTCTTTGGGCCCCACACTCCAGTTGTCCAGTTCTCCAAGTGTCGAAAGTGAATATGTCGTTCAA
>110FP002121 CG13712_1           :+U  EU:NT; range  -249 to    50.
ACACCGGAGCCACCGATGGCACCAACAACCGAGCTGGAAAACGTAATCAGTTCAAGTCGCGGCACGGCATTAGGGTTCAGTTATCGGGGGCAGGTATAGGTATCCTAATTGAGTCCTTCAAATATAATGTACGGCAATAAACCCAGGATTTTTGCATACCTGGTAAACCGGGAAATCGCGAGGAAACCAACATCGCATCGAACCATATACCTGAGTGGCTTTAAAGTCGCCCGCACACGCACTGATTGCATCATTTGGCCTCAAACCAGTGAGGAGAACGTTTCGATTTGCATAGTATAT
>111FP002272 CG12522_1           :+U  EU:NT; range  -249 to    50.
TAATAGTTTAATAACTGAATTTAAGTGTTTAAGAAGCTGTATTCCAAACTTTTGAAAGAACAAAAGATACAAATACTTTCTTTTGTGTCATAACAATAACCAGATCTTTAACAACGAAAGCATCCAGAAGTGGGAAAATCCCGAGCTACGTTACATGTGACTTCTACAAACACCCGAAGATCTGGCAGTTACTCCAGATGCTTCAGATGGACCAACTATAAATAAGTCGGTAGATTGGGTGATAGAACCAGAATTCAAGGCTCAGTTCAAAGGAGAAGTCACAATGCGTCCTATTCTTGC
>112FP000573 CG10035_1           :+U  EU:NT; range  -249 to    50.
GACACGGCCGGCACAGTGGTAATTAGCCAGGACATAAATGTTTCACGTGACGGTGTCCCACGGCCAAGGCATCTTCTACCTGAACCCTTACAAGCAGGTAAGGTATGGAAAATTGCTTTGTGTTAGGGATTAGAAAAGAAGTGGGATCTTTAGGATTCCCAGAATTTGTGACATTAATTGCAAAACAAGGACTAAAATGGCCGAACTAGACGAGGCTTTAAAAGAATCGATCGTGTCTGGGCCAGGATCAGTTGTTTTTCCACACCCAAGCGAAGATGAAGTACCTCAAAGACTGCAGTT
>113FP001530 CG5393_1            :+U  EU:NT; range  -249 to    50.
CACATTTAAAGCCAAATACAACGCACACTAGCGAAGCGCGAGAGCGCCGCTCCCGAATTGCTCTCTGCAGCATGTTTCGTTGCTGCACGAAGCGCACACGAAGTGTCTTCGGCTCCGCTCGTGCTTGTGTGCGTTTGTAAATTGATTTTATTAGTTTTTCGTTGTTGTTGTGTGTTTGTCGCTGCCGCAGTCGCCGTCGCCGCTGGCAGAGCAGAATGATTTTAAAAAAATTTTGAAATGCGGCCCTTTAGTCAGTAACTAAACGTGAAGCAGTGCGAACGCGCGCAGCGGCACAATTCC
>114FP002549 CG13252_1           :+U  EU:NT; range  -249 to    50.
GCTTGAAGAGCGAAGACCACAAGAGAAGACTGATAGAAAAGAAGCCGGCTGCCGGCCAAAGATCAACAAAAAAAAGATTTAATGCATGGCAGCGAAGAATGCGGGCCAAAAGAGAGCGAGCTTTTTCTTCCGATCGTGAAATAACGCTCCATTCTCTCTCCCAAAACCGCGAACGCTCCCCCCTTAAGAGAGAGTGCCCAAGCGATAACCACAAGCTATAAAGTTTTTGTGGATCGAGCTTGGAAACTCAGTTGAATTTGAGCAGTGATCGCGGAAGCCTCATAAGCTAAAAAAAAAAAA
>115FP002071 CG14961_1           :+U  EU:NT; range  -249 to    50.
GCTCGAATGCCTTTAATTGTAGAACTAGGTTAAGCATCTGAGACTCATCCCTAAACAGTTTGGCCCAGGTCAGTAGCGAAGCTATCGAAGCTATTGTCGCCATAGTGTGTATGCATTGCTATTCCCAGTGCTGCAGTTGACTTTGACACTGATCGCGATCGCGATTGCGAATGCGATCGCTCCCCCAATTTTGATTCCGAATCCACCCAAAATCCGTATAAATATGCGGAGCACACTCCACTATCGATCAGACAGCGGTCAGCTTTGGTGGTGGTCAGCAGTGATTGGACACACAGCTAG
>116FP000755 AnxB9_1             :+U  EU:NT; range  -249 to    50.
ATGTCGTCATTATCACAACGGAAATATCATGAATGTCTCAACAGCTTCCAATGCCGATGATTCATCCATCTCGGAACACTTTAGATTCTACGGTGTATACTATGACGACGCAGAAGATACCAGCTTCCAGTTAGGCGCTACCACCGAATATTTCCTAGCAACAACAACCTATCGCCGGTTGGTTCATCTCTAATCGACTTCCAGCGAGAGAGCGCGAGTATAAAAGCCAAAGACGGAGCGCAAACAGCTATGGTATTTATTCACATCGCTTGCAGTTCGCATCGTCTGACTTGTACGTTG
>117FP000855 CG11852_1           :+U  EU:NT; range  -249 to    50.
CACGAAGCGAAAGAGATATACACATACGAATAAATAAAAAAAAAATATAAATAAAAATAGCCAGCAATCAGACAGACAACAACAACAGCAGCAGCAGCAACAACAAGAAAAACAAGGGCCAAGACGCGACAAGTCAGGAATGAATAAACTATGAAGTGTACTGGTTGTTGTTGGCCACATTTGTTGCCGCTCCATCGTTCTGGCCGATCAGAAATTTTATAAATGCCGCCGTCTGTCCAGAGCCGATTTACAGTTTGCCATTGAACCTGGTCGGGCATTCGCCAAATCGTCGAGCGGTTG
>118FP001048 CG11211_1           :+U  EU:NT; range  -249 to    50.
TATTACCTGATAAGAATGGCCGCCGCATCAAGGACGGCTTGGCTACCTAGCGCTTATACGCATTTGGGACAAGTTTGTACAATTGTTTACACATTTTTCTATTTAATAAAAATTTTATATTTTCCTAGAAATACGTGTCATCTTCAATGTTTGTTGGGTTGCGCTTGTCTTAATGGCTTTTTAAGCTTATTTTGATGGGATATTGTGTAGACATGGCCATATAAATGCATTTATTTCTGGACGAGTTCTATTCAGCATGGTTACCATACTGTTCACTATCTTTAGCTTACCTTTCTTGGT
>119FP000117 vanin-like_1        :+U  EU:NC; range  -249 to    50.
ATTCTAAAAAGCTTAAATTCCTAGTTCAATAGGGTAAAATATATATATCCTACTCTCTGTGATATTTACTTTAGTTTTAGGTTCATTATCACTGGTAGTATTGCACTGCGAATATTGGCAGCACTGAAAAGAGCGAACCATTCGATGTTCATAGACCAGACCCCAAAGATAAGATTAAGTAGTTCCCGGTAAATGGTGGTTACCACTTCGGTTGGCCACTATAAAAGCCTCGATGCCTGAAGTTGTGCCAGTCATTAGCGATTCTCAGGCTCCATACGAAATGTCGAATACCTGGTGGTG
>120FP001083 Dgk_1               :+U  EU:NT; range  -249 to    50.
CATACATGCAGAGCACGTGCAATTGGGCAAGTACTCCACGGTGACGTCACAAGATGCGAGAGGCGCTGATAAGAAAGTGCATTCTAAAGTGCGCTAAGAGAGAGTCGCTCAGCTGTTTAAGAGACTGGCGGAAAAGAAGAGCGAAGCCACTGATAACAGAAAGAAAGCTGGAAGAGAGAGGAAGTGAGAAAGAGAGCGGGCGCAAAGAGCGGGCAGCTATAAAAGAAAGCCCCAGTGGCCGCAGCCCTCACTTCGTTAGTGGACGTGCCGGCGATCGCATCTGGGAAAAAGAGCTGCAAA
>121FP000323 CG43229_1           :+U  EU:NC; range  -249 to    50.
ATTTTCATTGTTTCACAAGTACCGTTAATCAAATTCAATGGTAAATTGCCACTCTGTTGTAACATCGATGTATCGATGCCATATCGATACCTTATCGATACTGTATCGGTTGATACAGAGTTGCACTGGCAATGGGCGCCTTATTCGATTTCACTTAAAGTTTTTTATTGTATATTGTGTTTTTATTGCAACACCTGACAACTGTTGTTGTGTATAAGGTATGTATATAAAGAGCCAGCTGGCTTAATCAGAATGCGGTCATAATGCAAATTCGTTGGATGGCAGTTCGATTTCTTCTTC
>122FP001775 Cpr30B_1            :+U  EU:NT; range  -249 to    50.
TTTTGCAGTGCATGGCTCAGGCTGGTGCGAACCACATTTTGCATATTTCTTGTTTAATTATAATTTTTCGGGGCTCACTTAATGAGCGCGCTCCACTTGGTCGGCGATCTTGTTTGGGAGGCGCGTGCCGCAAAGCGACACGACGCCTTGGGTGGATTGCCACATCCAAGTTGGATCGAAGCGTAGCTCTGGCCTGGTAATCAGTTGGCCAGCTTGTATATAAGCAGCCTAGGACTACCCAGATTAATTACTTCGATTTCGATCTTTGTCGAGTGCATTTCAATACCCAAAGAGTTCTGA
>123FP000832 cav_1               :+U  EU:NT; range  -249 to    50.
TTAATCGGCTATCGGAAAGAATTTGCAAGCAGGGGCTCCAACTAGCGTATTGAGAAAGTAGCTATATTTTGTATGACAGTTAAGACCCCTGTTTTTTGAATTGATATTTTTTATAGGATTGAAATCAGGAGCTTTGAATTATTAATTTGTAAAATAAAATGAGTTTATTTTGACAGCAAACGAAAATACTTAGCTAGAATCGAGCTAAACCATTAAAATCTGTAAATACTGACTAATCGATAACCTTACAGAGTTTCGATAGATCCATTAGCCGCGAATGCCCTTAAAAAGTTGTAATTT
>124FP001411 betaTub56D_1        :+U  EU:NT; range  -249 to    50.
ATCTTTTCAACTGAGTTTAATGTGATAAAATGGACAAAAATGTATTCCCTTTTAATACATTTTTCAACATAGCTACTATCTTTCGATTAAACTTTGTATTTATTTCATTGACATTAATTAAAACTTAATGTTATGTCAGGCAAGTGGGATGTTTTAGCACACTAAAACGGGATTTGCGTTTTATTCGTTTTCATGTAGTATGGCCACACTGCGGCCATCGTATAAAAGCCCGCGCTCTCCAAAGCGAATGCACTAATTTTTCCAAGTGTGTGAAGCGGACAGTTTGTGTTGTGTTCGACT
>125FP002152 Lcp65Ac_1           :+U  EU:NT; range  -249 to    50.
TGATGATGATGAGGTATTTCCTAAAAACGGCGTCGATTTGTTTGCCTTAGAAGTTTTTGTTTTAAATTATTATTTGCGTCTTGGTGTGGTTGTTGTGATTTTTTCATGATGTTTTTGTGCGTTTTTCAAGCCAATTTGTTGGCTTTGGTGCTCGGCGTGTAATTAGTCATTTTTATTTTCGACTAAATTTTCTTCGATTGTCGGCCTCCGATCCGACTATATAAACGCCGGGACAGGGCCATAAACATCACAAATCAAGTAACGTTGACTAGCCGTTCGGTCGCAAGTTCCCATCGAATC
>126FP002248 CG8177_3            :+U  EU:NT; range  -249 to    50.
CCTTTTGTATGTTGAATATCCTTAACCTTAGATTAATGCGGGATCGCCTTGGATTAACAACAGTTTATAAAAATTATATAACTATTCGATTAAATTTTATATTTCATGCTACAAATCTTTTAAAGACAAATGTTTAGTTCTCTTCAGAATCGATTTAAGAGAAACCAGTTCAAAACTCTCTTCTCTTCGCCGCCAAATTCGCCGTCGATCGCTTCGGTTAAAAACGTGCTGCGGCAGGAACTGTAAATCATTACGTTCGGAAACGTGCTGCTGCTCGGACGGAAACGCAGAAACTGCGGA
>127FP001928 CG43054_1           :+U  EU:NT; range  -249 to    50.
TATGGGAGCTTACTCGAATTCTATTTCTAAAGGGGTCAAATGGTATTACATAAAAAAGGCTTAGTATAAAAAAGATTAAGATTGGATGCATATTGGTATGTATTATATTAAAAAAAGGCTTACTATTAAAAGGATTAAGATTGGGTGCATATTAGTATGTATGCATGTTTTTATGGATTCAGCATCAGTTAAGTCAAAGCTATTACCACTCAGATAAATAAAAAAAAAAATAACAAAGCACCAATTGTCACTGATAAATTCATCGACATTGGAAATCAAATTTATTTTTGTACTTCTAAA
>128FP000598 ACT5_1              :+U  EU:NT; range  -249 to    50.
TTTTGAGCCATCTTTCCTGCAGTGCACCATCTGGGAAATTATGAACGAAGCGAGCAGAAGTCCAAAAGCAAAAATCCAACGAAAACAAATTATTTTTAAAAGAAACTCAGAATCTCCCCCCGCCGGCGCAATGTGCATCCATGTGCACATGTGTGCCGAGAGGCGATTGAGTGTGCGTGCGGAAAATATCTAAAACGACTGAGGGTCGCCAGAATGGTATAAATATTAGCGCATCTCGGTCCAGCGACCACTCGCAGTTCTACAGCGAAAGTGTTGATTTGGATTTCTAGTTTTTCTTCG
>129FP002492 CG7402_1            :+U  EU:NT; range  -249 to    50.
TTCTCGCAATCTTACTCGATCCCTTCAAAAGTTCGTTAAACTTTGAATTGTGCCTTTGCAAAAGACACATTTTGGTTTTGCTGTTATGGCGGTTGGTTTTGCTTTTGCACGATTATTTCTGTTGCTGTTTTATAGCAGTAAGCTATAACTTTTACTACTATTTTTCGCGCACGCTTCGTGACGTCACAGTCGTCGGAGTCGGCGAAAACGTTGTCCACTTTAAAAGCGCCAAAATCCAGCGAAGCGTTTAGTCGAGTGGAGAAGTCGCTGGGAGAAGGATCGTCGACGATCACATTTCAT
>130FP000630 HS7D_1              :+U  EU:NT; range  -249 to    50.
ATAGGAAATGTGGTTTTTAAAGTAACAAGCTACGTTCAGCGCTTCTACTACATATTAGCCAATTTCTACGACTTTACAGTTTCGGTGTGAACGTTCTGCGTCAACATTTCTGGACTTCTGTGTGAAGCGCTTATTAGGGTGGCCAAGAATTTTGCGGTTACACCCCTGGGAATTTAGTACTAAAATTGTTGATGGCTTTGGTAACACTTTTGCTTGTATATAAAAGGCATTCGCAAATTTTGTACGGGTGTAATTCAGAAAAAAACGCCAGCCAGTTTGATCGAAGGTGCGGCAGATTAA
>131FP000536 PGRP-LB_2           :+U  EU:NT; range  -249 to    50.
GGCGGCCAAAAGCTCACTCCGAGCGAAATCGAAATCAAAGAGCGAGCGGCGAGAGCGTTGGGGGGCCATAAGTTCGATGCGATTAGCCATTTGTTTGGCATTGCTCCCACGGCAGCGGCGGCGGTCACAGCAACAGCAATCGGAAGCAGCGACGCCAGCAGAGGCAGAAGCAGCAGCAGAGGCAGCAGCAGCAGTGCGAATTCGGTGTGTGAATTTTTCTATAAACTCCGGTCCGCCCTTATGCTGGCCAACATTCGCGCTTTATACGCTTGATACGAAGCATAACGCCGCTATGTGAGC
>132FP002428 CG43249_1           :+U  EU:NT; range  -249 to    50.
CCATATATGTACTGCTTGTAAACTTTTTTGTAGGAAGAAAATGGATTTAGATATATATGTACAGTTTTGTTGACCATTTTTAAACCTAATCCGACCACTGAAGTGTTGCTTTCCTCCAAGTAAACTGTCTGTGTTTATTTTTCTATTCCGTAAAATTGTGACTGCACCTGTCCAGAACATCCAGAACACTCGTATTGAAGAATTGAACAGAATTTGGTATATAAATGCGTAGAATTTTAATAATGCACCAGTGATTGCATTTAACCCGCCGTTGATAACACTACAAATGGATTACCTGTT
>133FP001666 CG33003_1           :+U  EU:NT; range  -249 to    50.
ACTCCACAAGCACAAATCCCAGTCGGCCGGGAGCACATAATGGAAGATGCCATCAGAAATGTGGAGTAACAATCAATTAGCACCTGCGATGTCGACGAAATGAAAGTGCTGTTCTGCCCGTTCAGATCGTTGGTATATAGATCACTTCTAGTAGCACCTTCTGCCCGGAATCTGGGTCATGAAAAAACGAAATCACGAACTTGCCCAAACGGAGTCGAATAAAACCAATGGTCGGCCCAGTGCTCCGTTGTATTCCAAAATTTCTCGCGACACGGTGCGGTGGTGTTTTTGTTTCCGAGC
>134FP000818 CG42827_1           :+U  EU:NT; range  -249 to    50.
ACTCGATCCCATACGTTTTTCCCACTTTTCGCACTTATCACCTGGTTTTCGCAAACAGTTGGTGGAAAAGCCATACTGTGAAAACAATTCATCAAGTGACTTAATGATAGCACACTGAGAAAAACGTTTAAGTTGTATTAAATGAACCTTGTAAGTTTGTATTTACTACATATACGTTTGAAATTTTTATTATTTTCCTGCAGTGCACACCATTGGCTATATAAAAAGCATTTGATCAGATTTTTGTTCATATTCCAAGAATCAAAATGCGTTTGACAATCTTATGTATTTTTTGCCTGG
>135FP002098 CG12607_1           :+U  EU:NT; range  -249 to    50.
AATTTTGATTTGAATTGCCTCTGCTGCCGTTGTTGCTTTTGGTGCTGAACGTTGCCGCTTCTGCTGTTAAGATTTTGTTTTTGCCTTATTTATAACGCGGTGTGCGGTTTGTGTCTCATCGGGTTTTGGTTTTTGGCGGTCGCCGTCGCTCTGCCCAGACTCTCTTAGACCCACGTAGCGAACTGAACCGAACCGGACGGACTGAACGGGCGATATAGTATAAATTTCATACCCACTGACCAGCTCATCATCATTTGTGCTTTGAACTTCTTAAGTGTAAATTGCTCGTTTGCTTCTGCT
>136FP000783 SKIP_2              :+U  EU:NT; range  -249 to    50.
AAGAAAACGGTAAACAATAATTGTACTTTTCTAATTATGAAATATAAATAGAAACAAACAATTTATTGAATTTTTGTGCACTTCTTTTAATATAAGAAACGTAAGTTCGAAACCCTTCGAACTCGAACTAAATCGGTTGCATCGAACCAAGAGAGTGACCGTTCGCGAGCTCGGCTGTGATGCTAAAAATGCCAGATGGAGCAAGCAACATATACGAATATATACGAACGCATTTATCGCCGCGCGGTCAGTCGTCGAAATGTTCGAGATCCGGTCGTTTTGAAAACCAGCTCGAGCGGT
>137FP000142 CG11368_1           :+U  EU:NC; range  -249 to    50.
GTGCGGATTCAAAAAAATGATCTATAATGGGTTAATACATGTTGTCTGATTGCTTTGTCACCGCAACTTTAATTGGTGTCTGTCGCTGATAAAAAAAAAAATAAACAATTTCGCTCCATTTCACACCATGGCTAAAAACTCAATTCGTATTAATTGCAAATGAAAACCCGTGTTTCGTAATGACAATTCGACACGCTCAGTCGATTTAATCGGGGAGCTATAAAAGCTCCACCCGCAACTGAAATTGTCAACAGTTAACATCTGGACATTTGGCAAGATGCATCTGAACCTGAAATATTT
>138FP000006 bt_2                :+U  EU:NC; range  -249 to    50.
TATCTACGAATATATACATATTTGTGTGAGTTTAGTATTCGAATGTTCAGGTTTATTTCTCAGCCGGTGACTGCGAACGGCTAAAAATAGACATGCAATACATGAATTTTCGTTTATTCAGTAAAATGTTTTCCATCAACAATATCTATGCTGAATGAAGAAAAGGCGATCGAATTTCCGAATTCCAAAACTTAGTGGGTCGTGTGCAACTCTAAATACATAAATACGTGTGTATCGTTCTAGTTTATTGTGATTCGGTTTATTTTTTAGTTACATTGTTAGATAACGGAAAATAGCCAA
>139FP001177 Cpr47Ef_1           :+U  EU:NT; range  -249 to    50.
CTTTTTCGTGCGATTGTTTTCTGCCCCAGCTGGGGACGGAGCCTCAGCTAGCACCACCACCATCACCACCACAGCTGCACACGATTGCAATAAATGCCATAAAGTATCAAAATCTCAGCACTCGCTCAGCACCGAGCTCCAAGCTGCAAGCGGCAAGCTCCGGCTGCAGTTTTCGTTCATTCCATTCCATTTGATTGCATTTGGCGCCAAACCAAGTATAAAAGCTGGAGAACTTGGGCTGCGATCGGCACACAAGTACCGTGACATTCGAGGAGCCACAACACGACACGCGGAGGCACT
>140FP000495 CG16749_1           :+U  EU:NT; range  -249 to    50.
CATTCCAGGGCTGGTCGAAACCGCCGCTCATTTTTTTCATTCTGTTCATTGTGCTTAATTTGATTAAAATTGTTTAAATATAATCGAAGCAGTTTCGTTTGATGTTGGTCAAGATAACGCGATAGTGGCGCTCTCATTTAATCGAGAAGGTTTAATCTCGTCCTATCAATTGCTGTAAATAATCGTAATCAATGTGAATTGGCAATGTCAGAAGGCTTATAAAAGCGGCTGTCGGACGATAGGGTTCTCATTTTTAGCTGAAAAAATGTCGCGGAATCAGGATCTCTGCCTGGCGGTATT
>141FP002136 CG10477_1           :+U  EU:NT; range  -249 to    50.
CCTATTTACGTTGTAACTTAAAGAGTAAGCCATAAAGAATAGGACTTTATAAAAAGATTCCAAAGCAAACATTTGCTTTTATTTTATTTAATTCTTGGTAAATTGGAAGCAATATTGCCATAATGATGTAAGGTACAGTGGTTTTAAGACCTTTTTAAGCCTATTTAATGGTTAAAGATTTACAATTCTGTTGTTTCGCTGCTGATTTCAAAGACAATATAAAATGATCCTTAATACCAGAAATTGCTCACTCTTTAAAGTGTATTCGATCCAGATGAAGGTTTTTGCTGTCTTGGTCTT
>142FP000576 Hsp70Ba_1           :+U  EU:NT; range  -249 to    50.
GAATCCCAAAACAAACTGGTTATTGTGGTAGGTCATTTGTTTGGCAGAAAGAAAACTCGAGAAATTTCTCTGGCCGTTATTCGTTATTCTCTCTTTTCTTTTTGGGTCTCTCCCTCTCTGCACTAATGCTCTCTCACTCTGTCACACAGTAAACGACATACTGCTCTCGTTGGTTCGAGAGAGCGCGCCTCGAATGTTCGCGAAAAGAGCGCAGCAGTATAAATAGAGGCGCTTCGTCTACGGAGCGACAATTCAATTTAAACAAGCAAAGTGAACACGTCGCTAAGCGAAAGCTAAGCA
>143FP001694 CG43307_1           :+U  EU:NT; range  -249 to    50.
GGCATGTAGATCAAGTTCACGCGGATTTTAATATTTATGGCTTTAATTGTAAAGCAGGTTCAACATACAATAGCTTTAAAAATTGTTTGTCATTTATGCAAGACATTTTGAACAAGGCAGATTTCTTTAATAACTAGCTTAATCTAGTTGGTGAAACCTATTTGTTCTGCATTTAAGTAACCTTAGCAGAACCGATTACCTGATGTAGACTTCCAATGTTTATTTAAGGGTTTTGCCATATATAGTTTCAACAATGCGCATCTTGGGATTGGCCTTAATCTACTTCTGGTTTGGTTTTGC
>144FP000554 CG4830_1            :+U  EU:NT; range  -249 to    50.
GTGGCCAAAAGTTAATAGCTCTTATCACGACTAAGGACACCCTTCAATTAAAGAACCCAACGCACGCCATCTGATTAGTTTCAATAAATATATGCATACATGCCAGTCGGGTGGTCAACTTTGGTCAATGCCTTTTATCTTTCATTGATACCTACCTTGCACTTAACCTAGGCCATGCTTATCATCTGCAGATAAGCTCTTGGGGATTCGTGTCTTTATAAGTAGCCCCTCCGAGCGAATAGCTCCACAGATAGTGGTCGATCTTTCGGGTGTGCATTCAACCTTTATTGCAGTAAAAAT
>145FP000812 CG6738_1            :+U  EU:NT; range  -249 to    50.
GTTTGTTGATTCTTTGACTTTCGCCTCCTTGATCAAGATATAAATGATTCTGATGGGAATTCTGTAGCAGATTGTCAACTATACTGCTTCTTGTCACTACCTCGACTGCCATCCAAAGTGACTTGCAATATAGTCAGAATTGGAAGAGATCTGCCGCCCATTGATAACGATTTTCTTATCATATACGCATAATCACTTTTGTGGCACGATCCAAATGCATATAAAGACAGCGGATGCCTTTAGCTGCTTATTTCTACTTTACCATCCTAACGATTCATATTAAAAATGAGTGCCGAAAAA
>146FP001161 CG13228_1           :+U  EU:NT; range  -249 to    50.
ACCTTAACTAAATCACCTGGCTTTTAATGCCCAGGCCGGCGACCTTCAGACCACAAACGATGACGATGATGAGGTGTGAACCACCTTACCAGTGGGCAAAACCATGATTCCCCCAATAGAACCGCCAAAACATAGATGGGGCCTTAGAGTTATGGGTTTTTTACCCGGGCGCCCCAATATGCAAATTGGAAGTGCAAACAGTGGCCACTAATTAATTTGCATAAATAAGCAGCTGGGAGTGGGGCAGACCAAACAGTTAACCCCATCATGTTGTGGCAAACTGTCTACCTGCTCGTCTTG
>147FP001612 lectin-22C_1        :+U  EU:NT; range  -249 to    50.
ATAAAAATAAGAACGTATTGCCCGTAGTCACAACAAAACAAAGGTAAATAATTAGCCAAAAAGTTATGCACCAGCTAGTACTTCTGGCCCCTCTGATTTTATTGGAATCTAAGCTTATTACTCCATATAAATTAGAAGCCCCCTGAATATTCATTACTCAGTTGCGTTGCTCATTGAATTTCTTTAAATGTTATTTAATTTTGTGGTGCTATTGAATAAATATAAAAGCGCGGATTCAGTTCATCGAATAACATAGTGTTTGGCAGTAAAAAGTGCTTACAATGCTAAAATCCGCAAGTG
>148FP000372 bbx_3               :+U  EU:NC; range  -249 to    50.
ATTATTTAAAGTCACAATAACTCTCGCGCATTATTTCAAAGATTTATGCAAATGTTTATAATTATTTATTTAAACACTCAGTGCATTCCAATTTCAAAAAAGTTTGAACTCCACACAAATTTGCGCAGCTTGAAGAAAATTATGCGATCGGGCCCACAGTGCAAGTTGACGTCTCCACATCGTCGTCTCTGCTGCCAACGTCGCTGCCTCTGGCCGCCGCACAAAAACACAAAAACAGAAAACACAGTCAGTTTTCATTCTCATTTGACATCATCAACATTGAAATTTAATTAAACGAGA
>149FP000848 CG13641_1           :+U  EU:NT; range  -249 to    50.
GATTTCCCAAGCAATTCATAACTCATCTTTGCATAGATGATGATCATGAGTTATGATCCTCCCTTTATATAGAGAACGAAAGCTTTCCCAGTCAACCTTGTTTACCAGTCAATAGATTAGTATTATAAGTACATATGTACATATAGCATTTGTTCCATTACCCAAGGTTCTTCCACTCGATTCCATTCATCTTTCTTATCGCCATGTGCTGCTGCTGGCTATAAAAGCCGCATGGACATTGGGACTATCAGCAAAATTGCTCTACATATCCCAAGATGCAGTTGTTGGCTGCGATTCTAG
>150FP002347 CG13477_1           :+U  EU:NT; range  -249 to    50.
GAACACATTTCACACATGATTACATGCCAAGTGGGTTGCGATTTCTTAAGAGGTTTTAAATCCGTCTATTCTTAATTTTGAAGATAATTAAAACGTTGGTTTTAAATAAAAAATATAGTTTGATGTGTCGCTTAATTAAAAATGTTTCAACGTTGTGACCATCTACTCATATTTATGGAGTTTGGATTAATACTATTGTTTATTGTATAGAGTTACTATATCAAACATGCTGCTCTCGATTTTGTTGTCAGTATAAATTCTGTCTTTGATCTGTTTGCACTTAAGTCTGTTCTAGTTCAC
>151FP002083 CG10853_1           :+U  EU:NT; range  -249 to    50.
TAGTCATTTTGGATATATTTGTATTGTTTTTGTCTATATTGTCCATAGTCTTTTATTATTTTTTTTTAGTAGCTGAATCTTATGCTTCTTTTTTAAGAAGTGCACCGCAGATTTATTGTTGTAATACACTGTTATTTCACATCGTAAATGAAAGTGGATTATCCCATTGATACCGTTGCATGACCCACATATAGAAACACCTGTGGGATCTGGAAGTATATATAAAGCGATTTGAGGCAGTAAGTCATTATCAGTGCATGACTTTCAAGTGACTGGAGCTGAGATGAGGAAATTAGTTAT
>152FP000305 CG18258_1           :+U  EU:NC; range  -249 to    50.
AAATTTTTGCGAGGAAATTTTGCGATTGCAACCTGGATTTTGCAAGACCAAGTAGTTCGTGAGGCTCGGACACGTGGAAGGTGGCCAATATCGTGAATTCGTGTCTTAGAATAAAAAGTTTTAGCTCGGAGAGTGATAAATTTTGTTTGGAATGAATGAAAAGAAATGTATATATATGTATATATATTTATATATATATTTATCTCACTTAGCCTTCGTATAAAAGGCCAGCCATGTGTAGGTGTTTTTACAGTACCTTCCGGATTACCATGTCTTCTTCGATTGCAGTGGTGCTGGTGG
>153FP002528 Csas_1              :+U  EU:NT; range  -249 to    50.
ACACACAATAGGGTAAATTAGGCTATTGTGTGCGTTTGAATTAGTACAAGTACATTTTAGAGTGAACTAATCGCAAACTAAATTAAATTATATTATTAAATCACAAAAGAACTCAAAATAGAAAAGGATCACGATCATGAAAAATACTTTAAATATATTCTGTTTTTTCAATATTTTGTGTACTTATGTTATACTTACTGGCTCACCCTAATACATATATCTTATATGGGCGCCACGATTTTTCTTTTTATTTAAATTTCGACCTCAACCAGAAGCACAGCGCAATGATAAAACTGAAAC
>154FP000638 CG31296_1           :+U  EU:NT; range  -249 to    50.
TTGGGGGAGTTTAAGATCCCTGTGGTTTCGGGATATAGCATACCAGTTATAATTAATAATATCAAACGAGGTATGGTTGCTACAGTTAAACCAGGTAGCGCTATACATATAAGCTCTCTCACTTCCCAAGAAATCATATGTTTATAAACATTAGCCGCAGCTTTTTATGTTCCTAGAAGAAACTGTTATTACAGTTAAATATACATACTTTGTCTAGGCAATAAATAGGCGAATTTCCCCTAGCAAAACCTCCAGACTTCACTAGAAAATGGAACTAAGTGGGTTCATATTCGTAGCACT
>155FP001240 CG33470_1           :+U  EU:NT; range  -249 to    50.
GCAGCTTTTCCAAATAAGCGATCACATATTCCGCGGGATGATGGGTGGATTTCTAGCATATGTGGATGCTTAATGGCTTATTGCGGGTCAGGGCGGCGCAATCTGTTCAGAAATTCCCGAACGCACACCCATTTCAGATCAGATTGTGACGTTTTGGGAAATTCTTGACGATCGGTGTAAACAAGCTCAGCAACCAGATTCGATGGCTATGTGCCGGCTATAAATACTAGAAACCATTCGATTGCACTCAGTTGAAGCTGGGCTCTGGAACAGATCACAATGAAATCGTTTGGATTGATT
>156FP001212 Cpr49Ah_1           :+U  EU:NT; range  -249 to    50.
AAATAAGAGCTTCCATGGCAAATTCCACTTCCACTCCCATCCCCTCCCATCTTCATCGGCAACTGCAACTGCATATCCATCTGCAACTTCATCTCCATTAGAAACTCCATCACCAGCAGAAATAGCAAATGCACGCTCTCCCATGGAGGCTCACCTGTGTGGGTATGGACACGAGTGCAACAGGAGGATCGGATCGGGTCGGAGCAGAGCGAATCGCCTATATAAGACCAAAATAGGGCCGCGCTTGGCACAGTGTCTAACGGAGCTGCTTTCACTAGCCAGTGCGATCAGTGCCAGCCA
>157FP002304 CG42397_1           :+U  EU:NT; range  -249 to    50.
GAAAAAACCATTTTTTATAATATGTATGATAATTACTTTAACGTGCAATGAGAAAATTCGTTTCGATTTACTTTTTATAGAAAATTGAACGGCAATAAATTTATCAAAAGATGTGAAGTTGATTTAGTATGACTTATGACTGTCAATACACGTGTAAATGAAGTAGATTCCACAGATAACCAAGAAGAGATTAGTTCTGTATAAAGTTGAGGAATATGCTATATAAGCACAGTACTCTAGTAAAAAGTTCTACTCTGTCGGAACGGGTAATTTTTAAAACATGAAAGGTAGTTCAGGCTG
>158FP001971 CG17571_1           :+U  EU:NT; range  -249 to    50.
AAGTATATAATACTTGGGTTACCCCATATATAGGCACTAGTTGAGCTCCTTGTCTAATAGATTAACTATCTGCGGTTATTGCCGAGAGCTATAAACCTTAATCGAACAGCGTCATGGACCTAGACTCCTGATAGAGAAGCTCTGATTTACAACTTCGGAGCCAGCCAGTCGCATGGTCGCCTCGATAAGGCCCAGTGCTGGGATCACTTGGCTTTGGCTATAAAAGTCGAGGTCTCGAACGGATTTGGTGTTAGTGATCACAGTGAGAATGAATCGTTTGCTATTGAGTGTGGTGGCGCT
>159FP002227 CG13309_1           :+U  EU:NT; range  -249 to    50.
TAGTTAAAACTGGCATTGTAAAACATATAAAAATATTTCTTGAAACATTTCGAGGCCTTATGCGATTAATTATTAATAATTGCAGTTGTGATATGTTAACTTGCATTTTATTTATATAATTTGTTTTTAAGTCACGTGAATAAAATGCATGCACCACAATTAAAACAGATCTATAAACGAAGATTAGCCAACTGCACTGGGATAAGATAAGTCCCACTAGATAAATTGGGTTGCAGGGCTTCCACTTTCACAGTTTCATTCAAAGATGCTGCGCCTACTGATCGTTTTGGGATTTTATAT
>160FP000482 CG9603_1            :+U  EU:NT; range  -249 to    50.
TCACAGCAGTAATATGCGCATTTCCCTTTCCTTCTGTCGCATCTTTTTTAATACTGTGAGGAAGCCCATGACAACGTCTGTATTTTAGTAACGCTATGGAATTATAAACAAATGTTTTTATTGGCAGCTGCTTAAATTGTTTATTAAACTAAATAGGAATTTCCAGGTGAATGCCAAACTGCTGGAAATATCGACATCGATGTATCGATAATACATCGATATATCTCCAGTTGTCAGCTGTCATATTTCAGACCGATATTTTTCGCCCAGGAAAACTGCTCACTTTTTGCTAAATCTTAA
>161FP001017 bnk_1               :+U  EU:NT; range  -249 to    50.
CGCGGAAAACACGCAAAACTCGCGTGTTCGGGTTGCAATTACCGGGAAATCGCTCCTTTGAGAAATCTTCCTTTTTTACTTTCATAGCTTAGGTAGTGATCTCAGGTAGTTTCCCGGAATTAAGTTAGGCTGGGTATCGCCTATCGGGATCGGCTACCTGAACTTTTGGCACCAGCTGCCGGGGGTGAAAACTGGACCAGGTAGTCTTTAGAAGTGCACCTATATAAGGTCTGCGTTCCTGGTCTCAACAGCACATTCGTACTTCAACCGTCAACATGAGCATCAGCACTTTCAACTTCC
>162FP002405 CG13055_1           :+U  EU:NT; range  -249 to    50.
AACACGAAACCAAACAAACCAACGGCGGTAAACAAAACTCGCTTCCCGTTTTATTATTAGGCAACAATGCAGGGACAAAGGATGCGGCAAGAAGAAGGGTTTGCTGGGGGGGGGTCCTTGCAGAAATATTGTTATCTCTCTGCCGCACTTTCGCTCTTCCTCTCAGCACTGTCGCTCTCTCTCTCTAAGGACTCTGTGCAGAGTGCCGGGCGAGGCTATAAAAGGCAGCGGCTTACGATTTGCCGACTCACAAGCGGCAGGACAACGTGCCCAGTCGGTTCTCTCTCGCTCTCGCTGGAA
>163FP002323 SNCF_1              :+U  EU:NT; range  -249 to    50.
CTGTCATAATTGAGGATTAAGCCGGGTGCGCGGATATCTTGCTAGTCATAAAGCCATAAACGAGACGGGGAAATTCCCGGCGACCCGGATCCCTTAGAAAACCCGAATGAAAAGCCTGTTAACAGTTTTTGGTTTACGGCATGCAAGCGCGTGACTGGCACCCGCTAATTACCTGGACCAAATATACCTGTGCGGAGGATCTACCTGCCCACCGGATCCTTTAAAAGGACCTCACCCCCTGGTCGGGGCATCATTCACTCCTGAGACTTACAACCCGCAACACACCATGATTGACCAGCA
>164FP001605 CG7420_1            :+U  EU:NT; range  -249 to    50.
ATTAATTACATATTGCTGAGAGGCGCTGAGCACAAATATTAAGCAGTTATCCTAATTTAAATGTCATATTGGCGGGAAAGTAAAAAAAGTACACATGTGTCTGTTATCTAGCAGAGTCATGTAAGCCAAACAGCTGTGCGCCAAGATCTGGCAACGCTGCCTCATTTGCATTGTTTACATTTTAGCATGCGACGCTGAAACTAATAGAACGCGAAATATAAAAGTAAATCCAAAGCAGAACCAAGCCTCAGTTTTACATGTGCTGGCAAAGGCAGAGCAGCGCTTTCGGAGCCAACTGGA
>165FP001598 CG5011_1            :+U  EU:NT; range  -249 to    50.
GCAAAATGTTTTTATTTTAGAAATTGTTTAATTTTATAACACCATTATAAAGATACTGATTCTAATAAGCAATTAGAAGAATATTGAAGCAAGAATTGATTAAGTATGATTAAGTATCAAAAAGCCAGCAGATAAGGTAGACAATTATATATAAAAGAAAGTCCCTCTCCACTAGAATGCAGATAAGATTACAGCCTACTGAAACTATGTTACTTTTGTATAAAAGGTCTGGCAGGAGTGAGCCAGTTTAGTGTACAACAGAAGCCCGCCAAGCAAAGATGCCTCCTCCACCACCGCACC
>166FP001318 Acp53C14b_1         :+U  EU:NT; range  -249 to    50.
TTTTTATTTATATTATGATATTACCGAAACCCAAAAACACATTTTGGTTTGGATTCAATCGGCTGAAATACTTTATATGCGAGACAAATTATTCTGTTGTATTGCATTTGAAAATTGAATTGACATGTATTAGGCGCAAAATTTATTATGGTTTTTAACTGTAACCAATTTTTTTAGCACTGCTTAGGTGGATGAAATTAAAATTAGCTTGTAATCCTATAAATAGGACAGCCCTTTCATAAATATTCTAAGTTTTTTCTGGTCATAATCGCGACTTAAAACAGGAGAATGAGCGTGATC
>167FP001449 CG13438_1           :+U  EU:NT; range  -249 to    50.
TCATTGTGCCATATTACTTCTTAAAATTCATTTTCGATCTGCGTTATTAAATCGAATTGGACACGAGCCCATTCCAAACTGATTCTGTTTAGTGGATCTTTTAAAACCTGTTTGGGGTCGCCGATCTGTCAAGGGTCAAATGGTTTTATTTTCTGCGGAATTTTGGGAAATTTGCATATGCAAAGTCCAAGAAACTTTCTACGGTTGCTTGTCACAGATAAAAGTGAAGCAGAACCCGTCGGCTGTTTCAGTTGGATTTCTACGCGATTACGCGAAAGATCGTCGAAAAGATGAAGTCGT
>168FP001787 CG4036_1            :+U  EU:NT; range  -249 to    50.
ATGACGATGCAAAAATAGAGGATGACAACCCGTGGTGAGACAAAGCGAAAAATCCGAGCATACTAGACCGAATTAGGTATTATTCTCCGAAATTTTGGTCGGTATTTACCAAAGCATTAATTCTATGATTGGTATTTTATTACGATTATTTTCGAAATTCTGGTCGGTATTTACCAAACATTAATTCTATGATTGGTATTTTATTACGATACCGAAGCCGGTATATTTGGAACATCCGGTAACACTGGCAGTCTGTTTGTAATTAACGTGCTTTTGCCCAATTTCAGGATGAATACAATT
>169FP002206 GstO3_1             :+U  EU:NT; range  -249 to    50.
GGCGTGATTATTAACAAACTAAGTAGATGTACTATGTATAATGCGGAGGAAATGATTGTCTCTTCCCACAAAACAAATCGCAAATGTAGTAAAGCGTTTTAAATCGAAATAAACGTCTGCGATGAGAAATCGTTTTTAAAAGCTAACGAAAACTAAGAGTCACGTCGCAAAAAGCTCGATTATTCTTATTCGCGTTAAAACACAAACAAAAAACTTTATATAAACAGAGCGCCGTCGAAGAGAAAACTCAGTTCGCATTTCACCGTCGACATTTCAACAGTTAAGCGAATTTGTTCAGTT
>170FP002240 CG33926_1           :+U  EU:NT; range  -249 to    50.
TCTGACGGGGTATCCAAAAATATAAAAAGAAATTAATGCTAGTTTAAAATTAAATGCTATTTGTAAAAATAATTAAAATATTGTGCCATATGTTAATGTTACCAGTCCATGTCACTCAAGAAAAGTACTTAACTTAAAATACTTATACTAAACGCTATGACCCAACCCCCATACTCACCACAGCAATGTTAGATTAAAAAATTTAATAAATTGTACTTATATATATTGCATGGCTGCAGAACATATATCATTCAGTCTCCGTACTTCCACCAGTGAAAATACCATAACATAAAATAACCA
>171FP001939 CG10413_1           :+U  EU:NT; range  -249 to    50.
TAAATTATTGTTAAAAATATTTATTTGACGCTGGTTTTACTATGTGTTATTATATTAAATTAATTTAGATAAAGTCTTAAAACCGACTAAATGTTTTATGCAACAACTGCAGATTTGTTTATAAACTATGATTTAAGATTTTAAAGATATTTGAATTCATATTCGATATATACTGCACAAATATTGTTACAGTTTAGTATTTTTTATGCTCTGAAGCCTAGTATATTTAAGTTCACTGCCACATTATTTGAGTGACTTCAAAAACATGGTCGTAGAAGTGGTTGTGGGGGGTTAAAAGTT
>172FP000650 Fer2_1              :+U  EU:NT; range  -249 to    50.
CTTGAAATCCAGATCTACGCCCAGCAATTGAAGGGTAGCCAGAGGCGAATAAGTCCAACGAATTTCCCACAGCATCCGCTCCATTTGCAGGGGCAAACACCCTGTACTTGGCAAGCTCCGCCCATCTCGTAGACGGCTCACGGTAACTGGCTGCAAGGACGTTTAGGGGTGGAAAGGTCCTGGCCAGAGTTGTGGCATTTCCAATTGGATCTGCGGCACTATAAAAGGCTCGCAATTCCCGGGAGATGGACTCACTAAAGTTTTTAACTTATTGGACAGCGGAAGTGCGTAAAAGTGTCG
>173FP001174 Cpr47Ec_1           :+U  EU:NT; range  -249 to    50.
ACTCAGATGCCGCCAGCATAGTGACATATTTTCGAAACCCAGTCGCGAAAACTGACCCATCCGAGACCTTGACATTTGGAGCGCGACGAAATGAAATTATTGGAGCTTTTTGCGGACGTAAAGTCCACATAAAACGGGATGCAAACATGTTTAGCATGTTTAAGCGAAAGAGCCAAAAGAGCTAGATGTGGTCGAAATACTGATGGAGGAGTGTGTGGCTATAAAAGCCAACTGGCCGATCCACTTTGTGATCACACGCGCTTTAACTCTCGCTTTCTACGCTCCCCCCCAAAAAAAAAA
>174FP001526 CG3530_2            :+U  EU:NT; range  -249 to    50.
TTTTCTCTAAAATGTTTTTGTAACTTAAATTAGAAGCAGTATCTTATTACATTATCATTTATATTTAATCATGCAGTTAAATATCTTGATTTTGTTTAGTAAGATCCCAATCCTTACAGGGTATTTCCATGTAACAAACTGCTCAATTTGTCTTCTCTTCGCAAGAGAGAGAGAGAATTTCCCTTGACAAATTTCCCCAACACAAAATCGTAGCTCGCTTTTAAGCGCGCGCATTCGTCGCAGGCAACTGAGTTCCATTCCATCGTTTGACGGAAGCACTTCGCGCTGCCCCAAGCAAAC
>175FP002056 CG32271_1           :+U  EU:NT; range  -249 to    50.
AATTTGTGAAATTGAATCAACGGTAGAAGGTTTGTAACAACGCTTAGTACACCCACATAAAGTCCCATTGCACAGCATTTTTTGATGGGTCTCAGTTTCTCATACCAAATACGCTGATGAAATCCGCCGATAAGCCACACAAAATGGATTATTAAAATAATTATTATTTGCGCAATAAAATAATATGTGTGCGGTGTAATGATTGTTTCCTAAGAGGCATATAAATCGGAGCACAGAGCCGCGCGATTCGAGTCGGAACAGCGATCAAAAAAGTGTTTACCCAGCTGGACGGTGACACGA
>176FP001088 CG8708_1            :+U  EU:NT; range  -249 to    50.
TGGACTCTTTGATTCCAATTTGTACGTTCTCTTCCGTTAAATCTGATGTTACCTTTGTCTATTGATACGTTAGGACGCCACTCTCACAGAGCAGCGTAAAAAATTGCCCAGCGGTTGAAATTATTGATAATACTACCAATAAACATGTCTATTTTTAAATACGAGTGTGCTCTTGCCTAATTTATTTCCTTAATTTTTGTTACGTTACAGCGCACCAGTATAAAATAGCAAACAAAGATGTTAGGGATCACTTTTTGTAAGTGCTATACTCTATGATAGTTCATTGTTTTTAGATACTTT
>177FP000555 CG10014_1           :+U  EU:NT; range  -249 to    50.
GAAACATTTAAGCTCATGGATCAAATTGAGAATATATAACCCATTATTGTTTTTCACCATTTAAACATTTAAACCAGCTTTTTGCTAGCGCCATCTAGGTTAAGTAAACAGAACTGAGCACCTTACATCAGCAAGGTATTTCGCAGTCAGTCCGTGTAAAAATCATTGTAGAGCGCTGTAAATTATTATTTTCATTTGCTCTTAACGTAGTAGACCGGTTAAAAGGGATTTCAAAACTGAACCATTTCCGAATTATTATCTTCTTCTCAGCTAAACTGTTCAAAATTATAGAATTTTGCT
>178FP000687 CG14332_1           :+U  EU:NT; range  -249 to    50.
ATATGAATAATAGCAGGTGGTTGTTGAACTCTTTCATTCTGATTTATCATCTGCTAAACACTGAAATTACAAAACTGGATCATTGGAGTATATTACAGATAAAATCTGACCTCAGTTTCTCCATTACAACATTATCAAAATTGTCATATAATTTAATTTTTAACATAATATGTACCTTTAACTGCATTCATGTTTTTTTTAAGTACTCAGGTATCTGCTATAAAAGGAGTAATTCCTTTTAAGCCAAGTATCAGTTGCTTCCTACTCTACATTCAAGCACACAATTAAAAGACCTATTTC
>179FP001576 KRUP_1              :+U  EU:NT; range  -249 to    50.
GAGAGCCAATTGAGTCCCGGCGTGTGTGCGTACGAGGGTGAGTGAGAATCTTTCGCCGAGACAGAGCGTACTTATAGTTAGCTCACGCAGCGAATTTGTATCAGTCGTGATTTGGCTCTGTCAGCGAAAGGAACAACCATTTGTTGTGCCACACACAACCGCGAGTAATATAATCGAATCAAATTTCAACTACCTCATTTTGCTAAATCGGTAAACTTTTATAAAAGACAATTTTTGTGAAATCTCTCTACCTCAAAGTACAAAAGTGTGTACAAAAATTATTCATATCCCTGAAAGTGC
>180FP000307 CG12998_1           :+U  EU:NC; range  -249 to    50.
GGCTACCCAGTTGTGGCTTCTGCCTCTGCTTGTAAAGCAGACCCAGTTGACCCTGGTCAAGAATCGGACGCTCAAAGTGGTTTAATAAACTGCAATTACCCGACCTGGCCGGGCCGGGCCTGGCCTGGCCCAGCCACCCGCCACTGGAGATTTATTTTGTGGATTCTCGTCCAGATTAGTCTGGGCCACGCAGTTTGCAGTTCGCCAGTTATTTTTGCGATAAATAGCGAGTGGTGATCCAGTGGTTACAGCATTCGAGTGCCACACTTCGAGACGCACAGCAAAACAAACCAGGATCTA
>181FP002116 CG13716_1           :+U  EU:NT; range  -249 to    50.
GGTGTATTTTTTTTCGCTACTCCCGAGAACTTTACGACACTTTTTAGGTAATGAATGGGATTACATTTTTTTTAATCCACCACCACCCGCTGGCTGTAAAAAAATTAATGCCAAAAAAAAAAAAAAAACAGCGCATTCAGGTCAGTTTTCGGTCTGGGAAACCGATTGACCTGCGGCCAATGGGTCTTATGAATGGGCAGGTCAGGAAAAAGATTGCATATAAAATAAGCCGACCACTCTGATGCAACCAGCAAACGGAGTCAAGCAACCGCACAGTCAAGATGTGTCTCATAGAGCAAA
>182FP001305 JhI-26_1            :+U  EU:NT; range  -249 to    50.
AAAACTAATTAAAACTAATAAATAGCGTATCCCCCTATCTTTGCGTCATGATATCTTATCATATCATTTTAACATGCCAAATTGCATCATGCTAATCATTAGGTAGGTACTGCTTCTCTATAAACCATAAAGTGCTTTTAATGATTAGAAAGCTTTTCATTTCCAATTCGCTCTTATCGTGTAATCTCTAACAACGAATGAGCTTTTGGAGAGTAGTACAAAATGAGCTATATGAAATGGTTTATGCTCATTCGCTATCCACAAGCGAAGCGGTTGGGATCGTCAGTACCGACGAAATGG
>183FP000233 CG12715_1           :+U  EU:NC; range  -249 to    50.
TGCTTATTTATATTTTCATATGTGCCACATTTTACTCCGTGAAAATATAATTTTAACAAAAATATTTAATGGACTTATGTGTATTAAATTCATGTTTAACAAAAAATTAATATTTGTACTGGCATTTAAGGGTAATACGATGTCAGTACGTAAATAAACTGGTTGCTATATTTAGTTGACAACTGTTTGTTTTCTCCAACATGTCGAAGTACTTGTAGGATAAGTACCAGTCGAATCGCTTAAGTAGATACTGCAAAAGGTAACTCGTTTCAGTGGCTCATTCTGAGCGATTCGCGATGG
>184FP000022 CG13361_1           :+U  EU:NC; range  -249 to    50.
ATCTTTACAATAATGTTCTCGAATTGTTTAAATCGAACCAATTTTTTTATAAGAACGTATGTACATAGTACTTATGATATTTTGGACCTACATTAAGTGACCCACAACATGCTCGGCTACCTTAGTGGCCCACTCAGAACGAGTTGTGCGATTTTCGCCCAAAACGAAAGTTAGTTACACCATCGCCGCAACCCGATTCCAAGTGCTCAACATCAACGCTATAAAGTGACGGACTTGGAGTGGCTAGCTGACCATTTCACAGTCATTTGTCGCACTAAATGGAGGTGCCTTGGATTATTG
>185FP000144 CG43138_1           :+U  EU:NC; range  -249 to    50.
AGCCACATGTTTATTACTTGTTCGAACTCATGTTAAATTAATTTGCGTCTAACTAATCCAGGAATGTGAACAGAAGTCACCGAATGTGCTTAAAAAGAAAATGTATTATTTGCATATTACATATGAATATACAATTATTGACGAAATAAATACTTTAAATCGAATTCAAATTTAAATTTTTCTAACACTTTTGGTTTTACTACATTCCAAATAAAATTGCATAAATTCGTCAATAAAACAAAGTTGGCTACGTTGTATATATTGCTTGTGAGTGAATGTTTTACAAAATTACTTTTGAAA
>186FP002449 CG43373_1           :+U  EU:NT; range  -249 to    50.
CTTTTCATTCCTTCCTCATTTTCCGTATCTTTTTTTGGTGGTCATAAACCTCAACAAATCGGGGCCAAAACAAACACCTGTAAACAGTATCCGATTGAAAGAATCGCCCAAGTTTCGTTGAGTGTTGAAGGCGGGAAAAGCTTGCGGAAAATGCGAGAAAAGCCTGCCGAAGCTTTGGCCATTCAACATTCGACGAAGCGACGACTGGGAAAATCGTATATAAGCCGTCTGCCGAGGAAAATTCAACTTAGTTGCGGGTTTATTGTTGCCGAATGTAAACGGAACGGAATCTGAAGAACC
>187FP001814 Acp32CD_1           :+U  EU:NT; range  -249 to    50.
CCAACCTGTTTCCGCAGCAGCTGCTGCTGTTGCTTCAGCTGCTGCACTGCAGCAACATGGACTAACAACTGCCACTGTTTTTTCAGTTCCCCAGCATATGCCCCCCTTGTTGCGGCACTGCTTTGGACACGCCTTTATCGGACTGCCCCTTTTTAATGGGCAAGAGCAGCCACGGCCACAGTCAAATCGATTCGATTCCGGGCAACGGCGGTCATCTCTATATATAAGGGACGGTCGGACAGCCCGGGCAGCTCAGCGTTGCAGCGATGTGGCGGATGCGGATGCGGCTACTCACTGGCT
>188FP000226 CG11085_1           :+U  EU:NC; range  -249 to    50.
ATTAAATAACGGTTAAATGGCAGCGGCCATTGCGAAAGTTTCCTTTTTGTAGCTACATTTTTTTTCACTCATTTTGCTGTTGTTGTTGCTGGACTTTTCCTCTGCAAACGTCGACGTCGACGTGGGCGCTAAACTGTCCCGTTTACAGCAACAAATCCGCGTAATTCACTTGTGTGTGTGTGTGTGTGAGGGGTGAATCCTGGCGATGTTCGCTAAAAGGATTAATAAACGTTCGACGTTTCGCATTTCAGTTGTTCATTTGACTCGGCGCTTAGCGGTTCAGTTACAGTTACTTTCTGT
>189FP000013 CG13376_1           :+U  EU:NC; range  -249 to    50.
AAACAATTGAATTTTTTATGTCGAATTTGCTTATGGCAATAAACCTATATGTTTTTTAAAGTATCTTTGATCATAATATATACATTTTTTTCATACCAGTGCCTCGGCAACACTTCCAACATCTGCCAACCACGCAGTTAGCGTTAAAAAATGTTTTTCCTTTTGCCAACTGGCAGAGCCAAGCTTTTCCGGTTAAAGTTATGTTGCACCTGGTTTGGTATAAAAACTCTCGCTGCCATCTGCAGTCGTGTCAGTTGTGGATTTGCGCTTAACTCACTAGTTAACCCAAACGGAGTGTTT
>190FP001008 CG9717_1            :+U  EU:NT; range  -249 to    50.
CCCAGATCCGAGGTGGTGATCACTGGAGACGGAGAGCCGGTTTCGATCGAGAGCGGGAGATGGAGATAGAGATAGAGGTGGAGAATTGGCCGCGAAGATTAGTGGGGTCTCGCGAAGATTTCTCGGGTCTCGAGAGGAGAGAGGTGCAGATAGCATAACGAAAGCCGGCGGATAGTCTCGAATGCGCTGCCAGCGATTCGCGAGCGATGCCTATTTACTATATAATCGGGTCCCAGCAGGCGGGCGGTTGTTAGTGCTGCTCTTTCCGCGGCTCCAAATCATTCCCGCAGTGGATGGCCC
>191FP002472 Mip_1               :+U  EU:NT; range  -249 to    50.
TTATACTAACACGTACCCCGCTAAGTAGGCAACACACTTTTCGGCCACTTCCGTTGCACAAACGACAGTCGACAAGCGGATATCCATATCCCCCTGCCATTGTGTGCGTGCGCAGCCGGCATTCCTGTCCACACACACACACACACACACACACCTAAACGAAGCACCCTTCGTGGACACATGGATGGCCGTTCGGGCGTCGATTCGCTTCCGTTTTGATTTATAAGCGACCGCCGCGCCGGGCTGCGTATCATTAGCAGTTGATCAACAGGTTTGCGCACAGCCAACAGCCAGGACAGG
>192FP002439 CG13058_1           :+U  EU:NT; range  -249 to    50.
GGCAATCCAGCAATCCGGCAATGTTGAGTCAGTCAGTCAGTTAGCCGATTAGCCGGAGGCGCGTAATGGAAGCTCTAAGTGCACGCAGCTCATGAGGGGCTGTCGTATTGGAGTAGCTTTTGATTAATTAATTAGCTGCACACAAAATGGCCCATAAATCTCTTAGCGGCAAGACAGGGCGACCCCTTTGGTCAAGGAGTCCTCTTGGCCAAGTCCGGCTATAAATGGCAGCGGCACATGTCTAACGGTAATTAGTTGCCCACTCAAGTGACCATCATGCACATCACGGTGAGTAATCTC
>193FP000373 lcs_1               :+U  EU:NC; range  -249 to    50.
CAACAATTTTGGAAATAAACCTAAACATGAATCAACCATTGTCTACAAACTCATATTCTTTCCATCTGACAGAACCCCAGAGTGAAGGCCAATGTCAATTGCGAAGTGACTGACTTGGAAAGTGGAATTTACAAATCCACACTGACGTTAGTTTGCTCAACGCGCAAACGTCACCGATGGAACACATGTGCCACCGAGACTTTTAGCAGACGGTGGGTATATATACCGATGCCAAGTAATGCCGAGATCAGTTCGAGTCGTTAACTATCAGATAACGAAATGCGTACCCTTATCCTTGTT
>194FP002343 CG7906_1            :+U  EU:NT; range  -249 to    50.
GTGCCCAGGTGGAAGACAAGTCTCCCCCATTCCCCACCTCATCGACACCCTCCTCCGAAGTGCGAGTCTCAGCTCACTGGTCCGTTCAAGCGCAACCAAAAACCTGTTAGCATCTCGTGTGCTCAGAATTTACATAAAAACCAAATAATAACATGAACAAATATTATTAAACAAATCGTTTGCAAGGCTGGTGACGTTTAAGGGAGCCCCAAAAGCCTTTATAAAGTGGAAACATTTGGAGGAAGAGTCACAGAACGCCTTTGGGTGTCGAAAAGAAACACAAGTACGGATTAACGGAGT
>195FP002482 Pep_2               :+U  EU:NT; range  -249 to    50.
CATATACACTGAATGAATGGAAACTGAGAAGAAGACGGTCAACTTTTAGTTGAAACAGTTGAATATATTGTACGACGAAGCTTCTTGAAACTGACGAGGGAGAACACAAACAAGTTAATTGAATCGAGAATCGTATTACCTACCCGATTCCCCCCTCACAGAACGCATACCATGCCAGCCAGCGAACCAACCATTCAACTTATGTAATCATATAAATTCTATAATAAACAAAGAAACAAAACTAGTTGTAAAACAAACACGATTCCTGTGTGTCATTGCGGGATATGGAAATTGGCTTTC
>196FP002446 Cpr72Eb_1           :+U  EU:NT; range  -249 to    50.
TGCGCAGATGAAAACAAATTGCGGCTTTTGTGCTCAAATTTATGCTGAACTTGTTGAAATCGAAATCGACAAAATATTTATGTACGAAAATGCGAGGAAGCAGAGGAAGAGGAAAAAGGAACAATAATCCTCCAGCCTGGTGGAATATGAAAGTAAAACCCAACCGGACGACCTTCCTGAGAACGCACGAAATTGTAAATTTTTGGCAGTAGGCGCCGCCTATAAAAGGCAGAATCCCCAATCGATCCCAGCACAGAGTTCTCTAGAGCGAGTACTAGTTCACCACACTAGCAGCGCCTT
>197FP002570 CG14573_1           :+U  EU:NT; range  -249 to    50.
GTGGCCAATGGTCCACATGGGCATGGGCAACTAGGGCTATAGATCTGCTAGCACTTTAAATTCCACTCCACTGTGCGGCGCCTGCTTGACATACAATGCATACGCATTGATGGATTTCAAATCGCGGCGCTCTGCTTAAAATTCACGGCGTTGTTGGCTGGGCTAGAATCGCTGACCAGTGACCACCGATGAGCAGGGCCACCGCTGCGGCACTTGGAAGTATAAAAGTTAAAGCTCCATATACGACAGCAAACACAGCTCAACTGCTAGTCCCACGATCATGGCACGTTACCAGTTTTT
>198FP001764 CG9465_1            :+U  EU:NT; range  -249 to    50.
AGTTATCAATAAGGGCGCAAGTGCATTTCAGGAGCTTCAATCCTTGAAGTGGTTGATAAATAATGGGTCCAATTCTTATCGCTACGTGGAGGGTGGGCATTCTAAAAAAAAGTATTCACCAAGTTTTTAATAACCCACTAATTGCTAATTAGGTTACCTTATCTTAGTGACCATCATGTATTTTCTTATCAATGCCTTCTTAGAAACGGTGCGCCCTATAAAGGAGCAGTCTTGGTTTAATGGGAATTCAGTACTTGGTAATGACAAGATGACTTATTTGGGTCGCATTTTATTCCTGTC
>199FP000656 CG10405_1           :+U  EU:NT; range  -249 to    50.
TTTATCAAAATGGTTTAACCATTTCTGCATTTCCCCGATGCTCTTGCGGAAGTTCATTGCCATCGTCACCGCTGTAAACAGTAATAAAATCAGAGAATCTGGCAGATAGGCAACAAAAAAACCCAAGCGACAATGGCTAATTACGGGCAACGGAGCAGCTTCTTCAGAAATCGTGTACCCCACTAGATAACGTCCGTGATTGATAAAGCGCCATTGAATATATCGACTTACGGATTCCCAATGCTGGTTAGTTTCCACTCGTTCGCAGCGTCATGCAAAAGTGCCGAGCTCCAATTCCGT
>200FP000275 CG7860_1            :+U  EU:NC; range  -249 to    50.
TATATACCCTAACCATAAAAATCTTCGGTAAACTTCATTAAAAAATAATATTTCAAGCAATTTCATACGAACTTAATAAAAATAATATAGAAAATATGTCAAAAGTGGATTTAAAATCACTTCAGTTGCTAATGGACTCCTTGAGCAGGGAATTGTCCCCGCCAACAAAGGAGCCATAAAGACAAAGAGAGTATCAAACAATAAAGAAAAAAAAAAGTATAAAACAATTCCCCCAGCAATCCGAGCACCAGACATCGGCTGCTCGAGCTGCCTGCCACATCTCCATAAAATCTCCGTAGC
>201FP000159 Cp7Fb_1             :+U  EU:NC; range  -249 to    50.
TCTGCGTTTGGCGTTTGGATCTCAAGCCATCGAGACACTCGACACTGAAGAAAGCGGCGAACGTCGGGAACATGACTTTTGACGGAAAACATGACCCGCGAACTATTTGAAAAGGTCAGCGAAAACAAAAACAAACAGAGTGGCCAAGCCGGCGTCTCTGGGGAAGAAGACCTTGCCCAAAGTCAAGACCATTGGGGTCCGCGTGCTGGCCGAGATGATATAAAGAATGTGACAATACATTCTGCGGCTAGTAGCCAGCAAGGCAGACAACCGAGAAGATCTAACCGAGATGCGATACTC
>202FP001002 Osi23_1             :+U  EU:NT; range  -249 to    50.
GTGGGCATTTGCAAATCGCTGTTGACAAGTTTATTTTAGCACTGCCCATTTGCTTTTCTGGGTTGCCCAGACTCGGTTTCGAAGTCATCAACAATGCTGTCCGCCGACCATGACCGCTAAAAGAAACCGTTAGGGATCCCAGAAGAGGGTTTCCACATCTGCCCCAATGACCGGGTGCACTGGACGAGATCGGTCGCCGATCACTGGTCAGCGATGGGTTATAAAAAGTGCATCGATGGCAACTTATTGGATGCAGTTTCATTTTGGCTTTCGAAGGGCGAACAATGCGTGTTCCGTCGG
>203FP001402 wbl_2               :+U  EU:NT; range  -249 to    50.
TTCCTGTGGACTTCGCTTGCACTGTCAGTTTTGTGAACATGGCTAATTGCTCTGGTTTAATGTGGCACGCTCTATTGGCCAACTGATCGTTTTTGGCCGAAATATATTTTCTATCAGCTTGGCATCAATGTTCATTCCCCAGCTATTGGGATGACAATTATTTCTACGTTTAAAAGCGACAGTCAAAAACGAGGCACACGCATTAAGTACCAGGCATTATATAATAAATCTCCCTACAAGTGTTACAATAGACCCACAGCCAAAACAGCTGAACTAACAACAAGAGTTGGTCAACGAAAT
>204FP001893 Sfp35C_1            :+U  EU:NT; range  -249 to    50.
TTACATATTTTACCTTAATGAGTTTAGTTAACCCGAAAATTCTCAAGCTGAATGAATGAATTTAGTGGACTACCGGTTAGCTATTTCTTCTGACTAAAATAAGTTTAGAGTCAATCGCACATTCATTTTTAACATGTACTAAACGTATTATACCATCTCGTACAAAATTTAATTGGATTGTAATGCTTTTTTAACGCATTTAACCTTAACCAATATAACCAATAAAATGCAATGTACTTGAGACTGTTTAAGTCAGTTATAATCGGCTACTATCATTATGAAATTGTTTTTCTTAGTTAT
>205FP001114 ana_1               :+U  EU:NT; range  -249 to    50.
AATTTATTTAAGTAAGCCTTTTATTATATAGATAAATGTTATGTTAAGATATTACATGTATTATTTAATGTAATTTTATTAAGATATTAATAGTTTGCAATCAGCTAAAAGTAAGTTGTTCTTTTTAAGGCGGTCGCATTTTCTCACAGTGCCGGCCGCAACGCAGCGTTTACGACCATAACAAAGTAGATATGCCCGGCACAACCAAATTTTTCTTATTTAAGACTAAAAAACCGACTCGGGCAAATCACTTCATACTTGGTTCTTAGAGCGAACACATCGAGAAGCTGAACACAACAG
>206FP001732 Uro_1               :+U  EU:NT; range  -249 to    50.
AAAGTTTTGGAGATAGAAAACATAGCCTTGAGTCTTGGTCATGTTTACTTGGCACCAGGCCGCGATTATCAGCGCTACTAGTCGTAATTTGAGTTAGACCTTTAATACTCTAAGTGAGAGTGATGATATACGATTTCCCAGCCACTTGCTTTCTACGAAATGCGCTAAAAAAAATCCCTAACTACACAAAGATTTGTGTTGTTATCCAGGTGTTCTGATATAAAAGGCGGCAAGGAAATTGATGGCATCATCAGTATCAAAGTGAGAGTGATTGCAGTCACAATGTTTGCCACGCCCCTC
>207FP000754 Mvl_1               :+U  EU:NT; range  -249 to    50.
TTCTAACGGTAACCTGCGGTCGATGTACAAACCGGTATTTCAAATGCATGTTCAAATCTTAGGCGGTATTTCTGGGGCCTTCAAAAATCCAAATCTCAGGCCTTATCAAAAAATCTCCCCTCAAAAAAAAGCAGTGGTCTTTCTCCCACGCACACACTCTCTCTCTCTCTCTTTCTGTCTTTCTTTTTCTCACTTGCCGACGCGAGAGAGAGATATTTTGAATAAATAGGGGCTACCGCAAAATGCTATAGTCAGTCACTCGATCGCGTGGGCTCAGAGTTAAAACTTCAGTTTGGCCGA
>208FP001745 CG14277_1           :+U  EU:NT; range  -249 to    50.
GAACACAAACAATAACATGTCGTGGGTGTAATTAAAATTGGATGACCACAAAGTTCCATAATATTTCCGACATTTAGAGCGGTCTAATGGATGACCGTCTGGCCAGTGGAGTTTGAGCAATCAATTGAGCCGAACGATCACTGATCGCTGCAGCCAAATACCGCTTAATGCGCAAATAATTGTGGATTTCGGGGGAAACGAGGCCAGCGAAAGTTCCGTATAAATAGGGGTTGAGCCGTCCAGGAGTTTACAAATTCATCCAAAACGCGGAGTGAACATAATGTTGCGTCTGATTTGCGT
>209FP000911 CG6478_1            :+U  EU:NT; range  -249 to    50.
GTAAACTATTGGACGAAACTCGAAATATTTGAATAACCCACGACGGCCAGACTCTGCCCATTGAAACGCAACCAAAAAATTCCACACCGAACATTAAAAAAAACAGAGGAAGCAAAAACCTTTGTAGGCGGCAAAACACAGTGGCTTCAAAGAAATCTCCGTGCAGCAGACGCCGCGGCGGTATCTTTGTCTTTATCAGCCTCCAAGATGGATTTGTATAAATAATAAAGATCGCTCCTAGCCAGAGACACAAGCAACTCATACCTCAAAGCAAAAGAACCAGCAATCTGCTTAAGATGC
>210FP000184 VIT1_2              :+U  EU:NC; range  -249 to    50.
GGCGGCAGCAGGTGCTGCTAAGTCATCAGTGGGGTCAGCTATAGGTAGGCCCCGTGTCTATTTTGTATGTATACAATTTATTCCGCTATCGATAGCATATACACTCATCCGATTCCCAGGCACCCGAAAACCCTTACTCAGCACAAGTGACCGATTAAGGCCTGAGCCAGCGAAAAGCGAGTCAGAAAATGGGAAATCGCTCAGCGCAAATTGTGGTATATAAACCACCATCGTTGGATTTGGAAGGCCAGTTCAACTCACTCAGTGTTGAAGTCGCATCCGCAGGACCAAATCCCAAAT
>211FP001100 Mal-A7_1            :+U  EU:NT; range  -249 to    50.
CAACCGGTTAGATAAGACTTAAGTCTTTCAAAGTGGAAATGTTTTGATTACTCTAGGGTAAGTCACCCTAATCGATTGTGGAGCATTCACTTTGTCATCTTCGAAATTGTTATTGGAAAATTTCCAGCTCAAGTGTTCTTTCGAGTGTTTTGGTAAATGCATACCCTACTCGATGTGGGGCTATCATTTAAGCTCTGGTAATCCCGTTTCCGTATTTCTGTATAAAAGGAACAGCGCTGAGTCCTCGCTATCAAGTAATAAACATGCAGGGAACGCGGTTAGATCATTTTGGATTACTGG
>212FP000557 CG3916_1            :+U  EU:NT; range  -249 to    50.
TCTGGCCAATGTTTATCTTTAAATATATGTATTAAATTGAATTACATTAATGTACAAAAAGGAAAGTATTTTTGTTAAGTGTACATGAGCACATATGTGTTATTTGTAGGAGATATTTGGGAAAGGTCACACCGATTCAGCCCACATTACATTTCAAGATCACCGGAATTTAAATGTTTACATTGCCAAATAAATGATAAGGCTGTTCTGCATGGAGATGTATAAAATGGATGGGTTGCAGTGGAATGCAATTCATTTCCAACAGTTGAATCGTGATCGTATTTTGAAATGGTAGTACTA
>213FP002594 CkIIalpha_4         :+U  EU:NT; range  -249 to    50.
TTACGTCCTGTTCCACATTTTGATTCCAATCTGCCCTCGTTTTTGTGCGATTAATTACGTTATAAATTGTTCCCCGCGATGCAGAAAACATTTCTGACAATTCCGTGACAGATTTTCCCAAATGGTGATTATAAACTCAATCTTCTGCCAGGCATTTCTAAATTTCTCAAAACTAACTGGAGCAAAGATCACTTCACTTTCTCAACCAAATGCAACGAGTATAAAGAAATATGTAAATGACGATTCTGTACCGTTTAGTTATCGAAATTTCTCGGAATAGGAGCAAAATTGAAAACAAAA
>214FP002524 CG15881_2           :+U  EU:NT; range  -249 to    50.
CTTTGTACCGGCTGCCTATTGTAGGAGTGGTCCTGGTCCACATCGTCCTTTGACTGGGAAAGAGCCCCAGGTTCGTTACCATGCAGTGGTCGTCTCGCCAGATTACTCATTGTTATTACAATTAGAACTGCTTTCAATTGAATAGTAAGAAGAATATAAAAAATGCTGAGAAGCTCAAAACAATATATCGATATCCAAAAACTGTATCGATTGTTCCTATAAAAAATGCCGAAGGAATAAAAATATATCGCAAAACATCCAATAATTTCCAACATTGTAAAATCAAAATTGATTATAAAT
>215FP002147 CLP8_2              :+U  EU:NT; range  -249 to    50.
CAGTTAAATAGAAACTACGAGAAGACAGCTGAAAAAGGAATGCGAAACTATGCAAACTATATAGATGAAGATGTCCGATTTACATATCGTATAGGGCTTTTAACGATTCAGCTTTAGGCCGAATTCAATTTCACACATTTATCACATTTTGCTTTATACACTACAAGTTTGACTAGTTTGGCAGCGTTGGGCTCGGTCGTCAAAGTTTGTCCATCCATCTATATAAAGGGAGTACAACCATCAGAGGGCATCATTCGTCGCGAACTGTTCGAGAACCGCAGATCAAAACACCAAACAACA
>216FP000764 HS93_1              :+U  EU:NT; range  -249 to    50.
GTAGTTTCCAGAACACAAGAGAAAAATCCATATGTATGTGCTTAACCGGCTTACCCACCTTTCTCACGAAATGAGGGTAGTTTTTGTAGCACAGTGATGTAGACACTCGTGAGAAACCGTAGGAGCACGTATACGATGTATGTATATAGTGTACTCGCTCCAACCCCAATGCCGCAGACCCGAGAGACAGGCAGATTTTTCCCGAACCCAGCGGTTGGGTATAAATAGAGCCGCCTCAGTCCGGTCACGTCACTCTCAAATGAAAAGTGTTCAAGTGCATTCAAAGTGAAGCTGAAAAAA
>217FP002395 CG10516_1           :+U  EU:NT; range  -249 to    50.
TTTTAGCTTTTGTAAACACCAAAATTTCCTACGCACTAGCAATCCACAAAAGAAATTGCTATAAATTTGACCATAATTCTCATAATTGAGATATATCTAGTATATTTTAAGTTCCGAACTGCGGCTTCGGTCACACTGGCGGCGACGTCGGCAGCGATGCCGACGTCTATTTACAACGCATCGTTTTGTTTATTGTTCAGTCAGATCAGAGTAATGTGCTTATATATGAGGCTGCAGCTGGTTTAACTGGAAACATTTGTGGTCCGTCGACTGCTCGAGATCATTGTACACGGCTGACAC
>218FP002325 ImpL1_1             :+U  EU:NT; range  -249 to    50.
CTGGGAAGGGTACGACCACAGCCACATCAGTTTGCATAAAATTTCACCAAATATAATATAGTATGAGTACCAAAAAGTTGGCGTACTTTCGTTCGGACCTCGAGACATCGCGAAGTGTAAACAAATCTCGAGAAGATGTGGAACTCTTTGAAAGAGCTGCAGTGGGAAGAAAACCGGTAAGCCCCTAAAGAATTCCCCGCCGAGTGGCTAAGACTGGTACTTAAGCACCGCTCGCCAGAAGATGCGATCAGTTGTTGTGGAGTCGAGCAGCTGACCAGATCAACATGAGGCCATACCAAG
>219FP000802 CG43095_1           :+U  EU:NT; range  -249 to    50.
TCTTAATCAAATTTATTCATAATTCTCTAAGAGTGAATCAGCTTTAAGAACTGGACTACTGAAATACCGTGATATAAATATAGAACATATTAATGATGCTTGGTCTAAAATAGATTTTCCCAATTCAAAAAACGCCCATACAAAAGTAGCCCCACTATAAAAAACTGTCTACCTGGGTAATTTTTATGCATTACTGACTAGCGAACAGCGCCACGTCGATATAAAACTCACTACCAAGTGGAATTTCATAACAGAAGTGAACTGAACATGCAAGCGATTGTAAGTACTAAAGTCATTTAA
>220FP001018 CG3669_1            :+U  EU:NT; range  -249 to    50.
TCCAACTAATACTGGGTTTTCCTAGCTCTCATGGTCTATATATTGCGATCCATCCATTTATCATTTCGAAAACCCAGCGCTGCAATTAGTCTGCCACTTGTTGCTACCGTTTGGGGCTAATCACGCGCCACTTAGGTGTCGAATTCAGATCCGATCCGATTCCATTCCGACTTCCCCCCAGACGCCAAGTCTACGTGGGCACCGTGCCCCTCCAAACTATAAAAGATATCGGGGTGTTTATGGCCCGTTTCAGTTGCTCGCAGTTCGCAGTGGCAACAGCATCATATAGAGGCCAACATA
>221FP001405 CG10474_1           :+U  EU:NT; range  -249 to    50.
ATATTTTTTAGAGTGCAAATAAAGTAGTTACTTAACGAAACATTTTTATTATTATAAATTATATATTATTATAAACTGTTATCAAAATCATCGCTGTTACAAAATAAGAATTATAATATTGCTTGCATATTATAATTCGATATATCTATTTCTCTCAGTGCAAATTTATGCGAACAAAATATAGTTTTATAATGCGTGCCTCCATTGACTTCGTCACATATAAAAAGAGACGATTCTCCGGTGACTCCCAGTATCAAAAATAAAGCTATGAAGAAGTTATTTGCGGGACTCGCATGCATC
>222FP001622 CG16995_1           :+U  EU:NT; range  -249 to    50.
ATCGGTTATTGGCCAATTAATAATTATTCATTTATTGTTAAATGTTTTATTTATACATATATAGCAGTGCAGAGATAAGGTGCTTTATTCAGTACACATAGTGACGATGGGCATTGAGACACCGGCATCTTAATCATCATAGCTTAGTCAGCTTTAATTGTCGAAACACAACTGCATAGAGTGTGTGCAAAACTTCGGCAAGCTGATAAGAAAATCGATATAAAAAAGTGTCGCCGATCCCCAAACGAGAACAGTTTCCGAAGACAAGTGCCAGCGAAAGTAGTTCAAAATTTAAATATT
>223FP000675 Mur89F_1            :+U  EU:NT; range  -249 to    50.
AAGTTAGAATCTGACTGTAATGGGTTAAAATGAAGCGAACCGCTTACAATTTATGCCGCAAACGCGAGCAGCGACGTCGACGTCGGAGCTCGGCTTTCATTACAGCAAAAAGATCGCGAATTCTGCCGAGCCCAGAATCTGGCAGCGCAGTCGCCAACGGCAGTGGAAGCTCATGATGAAGTTCATTAGCGACGGCGGCAGAAGAAATTCAGAACGAGGGTATAAAAGAACCCGGCTCCACTGACCATTGTAGCAAAAACTCTCACGATTCGGTTACGCGTGCGCCGACTCAAGCAGCGC
>224FP000073 CG14265_1           :+U  EU:NC; range  -249 to    50.
TGCCTAATATAATTGCGACTTTTGGCTGGGCAAATATTCGGCATTTGTGCAAATATTGTAGCTGTTAAAGAGCGAGTGTCACCGAAATAAAAAAAAAAAAAAATAATTGAAAAAAAATGAAAAACAAACAAAAAAATCCGAATTCGTTCTAACGTATGTTGTTTTGTTTTGTTAATATTGTTAGGCCTCAATGACGCAGAGAGGCCCATTGGCACCTATAAATAGGGTAAACGGCGCCTGGATTAGACCATCCAGTCTTTCGATTAACTTTGACTCAATATGAAGCTCCACTGGCTGCTA
>225FP001740 CG42762_1           :+U  EU:NT; range  -249 to    50.
AATGATAACCATAAAGTCGTTTTGGGTATTTGAATTCCTTTGAAAATATGGGAGTCCCCATATCTCGTTTGGTGCTACCTGAGTTTGTCTGTTCTTTGAACCTCCATAACACACTTCCACTAAAGGGTAACGTAAATTTGTCGACAGTTGAGCCTATTGCTCAGAAAAATCAGCAGGTAGTTAAGTATACTTTTTGAAGAACAAATTCCTTTAAAGCAATATAAAAGGAGCTCCGTTTTTTCCTTGAACAATCAGTCTTTTTAAAGCAAGCGTAATATGCGTTTCTCTGTAATAATTCTA
>226FP000175 CG12106_1           :+U  EU:NC; range  -249 to    50.
GAAATGTTGACATTCAAGCTAAATACTTGAGCACACTTATTTCTATCTGTAAAACCAAACCATTTATTTGCTATCAACAGCTCAACTTTATTTAAATCGTTGGATATTATTTGTTGTATCTGTAAATCAATACCCTTTAATAGACATACCAATGAACGGGACTTGGTTCTCTTTTCAACTTTAGCGAGGCCGCACTGCCTTAACAGTAACATTTCACACTTAAAAGCTGCTGTTAAGACCGTTAGCTGTGCTGTTAGGCGCATATCTTGTTTACAAGCGGTTTAATTTTATAAATATAGC
>227FP001474 CG9415_1            :+U  EU:NT; range  -249 to    50.
TTCTATGTTTGGATATTAAAATGAATTGTGTGAAAAATTTAAGGAACTATTTTTTGTTTTAAGATATTGCCTGAAATGTTACAATATATTTATTAAATCCAATAAAAAAAAATTTACAATACATTTAAGCGCTTTTACAAATCATCGTTGCTCTAAATTAACTGAATTTGTAATCGATAGCCCGATACGTGCTGCTCCATCCCTCATTACCCCAACTCTTCTAGAAAAACACGTCAGCTTTTCACAGCCATTCGGAAAAGAACACGTCAGCAGAAAGGAAAACTGGTCGGTCGATATTGC
>228FP000327 CG6186_1            :+U  EU:NC; range  -249 to    50.
TCACGCCTTTCCTCGGGGAAAAACCGGTCGCCTGGACTGTCTTTCTTTCTTTATTGTTATGATTGCTATTATTATTATTATTACTATTATTATTGGTATTGGTATTGGTATTATTGTGCCTCCTTGTCGCCGGGCAAATAGAAGCGAAAGAGAACAAATACGAGTGCAAAAAAAAAGAGCACGAAAGCCGGGGAAAGAAGCAGCACATCTGGGTGGCTATAAAAGCCACCAGCCGGCTCCGGATTCTCCACAGTCGAGCTTCAACTGTTTCTCAGATGATGTCGCCGCATAAGACCCACA
>229FP000119 CG11700_2           :+U  EU:NC; range  -249 to    50.
TGCACTACGCATTTTGTTTTCAATGCCCAATTTTGCGTATTGCAGCTAGCCAATTGATTGGCCTTCATGTGTTAAATACTCTTGTCAATGCGAAATCTCATTTCCAATAGACTAGACAAAAGAAACGGTCACTTTAAGTGGCAGAGAGCGAAAACAAAGTAACCTACCGCCCGAGAGTGAGCGAGAGAGCAGGCGACGACTTTCCAGTCAGCTGCCTATAAATACCAGCGTGGGGCTGCGAAACGAATCATAAACTGTGAAAAAGTCGTAGAGAGCGGACGTCCGAGCAAGTAAAATAAA
>230FP000371 CG32523_1           :+U  EU:NC; range  -249 to    50.
TTCACTTCGCATGCGTATCTAATTGGATAGCAATGTGCGCTGTGGTTTGGTTTAATGTGTGATATTGCTGCTTTTAGATTGTATAACCTTTCCTGAAAGTCTTCTATTTAGATCATTACTACAATATTTTCATGTAATTAGGTCGGCTTTTGACTTAGCATATAGCTGGATAGCAATACTAATGATAATGAGTGTCATTACTTATTTATAACTTATTCTCCATATATACAGCTGAAAATGTTTTGTAGCAAGCAAAACTTAACAGGAAATTAACCCATTAAGTCATGTGGACCACACTGT
>231FP000003 PMCA_1              :+U  EU:NC; range  -249 to    50.
ATGTATTGGCTTTTAACATGGTTTTGTTTTATGTGATAGTGCCAATCAATATATTTTTAACACAATTACATTTATATTTTCCGAGTGTAAAGAAACGTTTATGCTCTTATCTCATAAGAAGGTGATCGTCGCAGTACTAACGTAAGATAGGCAAGCAAAAGATAAGTTGATGCGACAATTCAGACAAACAGCTGGACAGCTATCTTTCAAATACTTCTCTTTAAATAACTGTGGCGCTGAGATTTTGCCGCAGTTCAGTGTAAACTTATATGTAGGCATAACCGATTTTCTAACATTTTA
>232FP002246 CG18180_1           :+U  EU:NT; range  -249 to    50.
GGCTCCCAGTATATTTTGCATTTCCTACTTGTACCGATAGCTACGATGTGAAGTGGTCCAATCCCGCCTGAGATGCTAATTCCATAACAAATGATTAGAAACGGACACTACGAACTCAAGTGCACGGCATGAATGAATCCTCTAAGTATGGGTGAGATACGATTTCATTGTTGATTGATAATAGGAAGCCTTATCAATAAATATTGTCTCAAAAATCGTATAAAAGCAGGTTGCCTCGACTAGAAGAATAAGTTTCTTCACAGCCATGAAACTGTTCCTGCTAACTCTCTCCGCGGCTTT
>233FP001901 l(2)35Di_1          :+U  EU:NT; range  -249 to    50.
AGCGGGTTTCGAAATGCCGTGCTTATAGGCGTATGTAGTCCTAATTAAGAAATAATCCCGGAAAAATTCATCAACAAATTATAAACAGATGTATTGACCTAGCTTAAAAGGGTACTAACGCAGCCTTATACGTGTTGCATACTTTTCAACGGATCTAGTATACCCTCCACTGTATGAGTAATGGGTATTAAAAATACCATCGCAGTTTCTGGTATATTTAAGAGTGCGGTCACACTGGCGGCAACAGCTGTTCTGTTTTTCCATTGTCGCTGTCCGATTAAATTATACAATTGTTGGCGT
>234FP002414 CG13068_1           :+U  EU:NT; range  -249 to    50.
GGACGTGCCCGAAATAATGAATGGGTTTGGTCTTGCATTCAGATTCGGATTCGGATTCGGATTGGAATCGACCTCCGCGGGCGGCGGGAACGTAGCCAAACGGCCAATTGAGCTACTGAAAGGCCGCTCTGCATTCCCATGCAGGTGGTATAGAATCATTCGCCCCATTATCGTGTGTGCCCAGAAAGTCAAAAGCATCTATGCGATTTCCCGGTGCTATAAAAGTTGCATGTCGGATCGAATCAAGTCATAGTCCAATTTGCTAGCTCAAATCAAACTAAACTAAACCATCATGTTCAA
>235FP001884 CG15282_1           :+U  EU:NT; range  -249 to    50.
AAATTCATATCAAAAGCCACGCACCTGGCGCCTGTTCCCCTAAAAAAAAATGGAAACCGGTCAATAACCACAACAAATTCAAAACCGGATTGGAAGAGAAACGCTGGTCACCTGTGAGGAAAGCCCCCACGTCTGGTCCAGTGTCTGGGACAAGTTTTTATTTCAGTGCGGGTAAAGAACCTCCGAAATTCAAACATTATATGAATTCAAAAAAATCGTATAAATAGAGAAAGACGTGACAGAAAGGGCACAGTATCGAGTGCAACATCGAAGCATCCTCATCTTCTGGGATATTAGTAC
>236FP002268 CG6279_1            :+U  EU:NT; range  -249 to    50.
CTCGCTTTTTTCTCTCGCGCAGTGTTGCAAAGTTTTCAGCGAGGAACAGCTGATTCAGTATTTCGTTAAAAACCGTTAAAAAGCGTGGTTGTTTTGAAATTGTTGAAATTCTTGAAAATTTTTTTTTATCTTGTTTATGTTCTTATATTAAAATCCTGGTCAGACTTATATTTTAAATATTAAGTTAATCATATTGTCTATGAAATTTGCAAAAATTGGTATATAATTCCAAGCATTTGAAAAAACTTCACAGTGACACTTACATTCACCCCAAAAAAAGTAAAAAAAAAATAGTCAGGA
>237FP000691 Sgs5_1              :+U  EU:NT; range  -249 to    50.
GCATTATTACCTGATTTTATAAGTCTTCGTTGCTTATGTTTTTTAGAGTCTGTTTTTAGGAACCTGTGTGATAAAGCTTTTTTTTGGAGTGGAAAATTTATGGCTGTGTTTTTTTGGCCAGTCAAGGTTGTTTGCGTACGTTCTGCAAACATTTTACTTTCAGATGCACTAAGTCAATAAAGCGCTTTGCCACAACTGCTAAAACAGTGGAGTGTATTCAATATAAATAGCCAAATGAGATATTATGGGGACAGTTATATTCTTAGCCACTTTTACGACATGTTCAATATTAAATTGCTG
>238FP002321 SP_1                :+U  EU:NT; range  -249 to    50.
GTAGTGCGTATGGGGATTATTTAATGAGCAAATAATGAAATATTTATTTAAAATACTATCTGTTGTTTTATAGCAATAGAATTTAAGTAAATATGTCCTCTAAATGTCAAAGGATCACTTTGACTTAGATGTTGGATAATTTAAAAGTGTGAAAAACCTTAACCGTGTCATTCGTAATCCTATTAAGAAGCTACGCATATTTTATTTAGTGTTCAGACCTATAAAAAGCCGATTAGCTTGAATGTCGGTGTAAAAATGAAAACTCTAGCTCTATTCTTGGTTCTCGTTTGCGTACTCGGC
>239FP002575 CG14564_1           :+U  EU:NT; range  -249 to    50.
GGCTGTTGATATTAAAGCGACATTAACATTGAGCTTGATGGCTGCTTTGATGGGCCACGATACGTTTTTAAATGCGCGAATATCGCCAGTTTGTCAGTTGTTCCACAAATTCGCATTCGTACTATGCATCTGGGAGCGAGTGAGTTATCATAACCCCCGGCGATGGCGACCTTGCGACCGTTACTGAATTCTGATGGGAGCATCGGTGGCACTCCCCGCATAAATAGGAGGCACCCACAGCAGCCGGGCACAAACAGTTAGCACTCGTCCACCAATCAACATGAAGAGCCAACCCATCCT
>240FP000655 Sulf1_2             :+U  EU:NT; range  -249 to    50.
CAAATTAAGTTTGCTTGTATTATCTGCAGGAAAGACTTCTGTTCTGGATTTCACAACCTTTGCATTCCGAATCAATTTTAAACTTCCCGCTTATGGATTTTTACAGAGGACTGTTATTAGGGCAATGATGACCGTATTGTTTTAACGCAAAATACCAGATTTCTCTGTGCGAAAAACGATTTTTGGTCACTTTGCAGCACGGCCACACTGGCAAACAAACTATATAAGCAACACGCGCATTTTGTTGTTGGGTTTTTCAAAAAATATTCACCAGCTGTTCGGACGCGCGTGGGAACTGCT
>241FP002463 Lmpt_2              :+U  EU:NT; range  -249 to    50.
TCGAGGTGGATGCCACCATCGAGGAAAGAGGGTAGGTGACCTGTGTCATGTGTGTCCCAGCACAGTTTTGTGGCAGTTCGTAACGAAAGTCTTCTTCTGTAATCATTTATCAATTCTTTTGTGCTCTTTGTCCGATCATCCCAAATACTTTGTTGTACCAAACAAAATAATAAAAAAAAAACATTTGCACATTCCAATCGAAAAGATTCCAAAATCAATATATATGTATACAAACCAATGAAAACTCTTGCATATCGAACTTTTACAAAACGACACACGTTACTACTCTACTTTCCTCGG
>242FP000787 CG7059_2            :+U  EU:NT; range  -249 to    50.
AAAACAAATACGAAAATTTCAGTAAATGTTACTATTATTGATTTTCCCCAGTCGCGATTCGAAATTGAGCGTAAAACCCAGCGAATCAGCTGTTTGGCGGCAACGACAGCACAACAAAACAATTAAATATCCGCCGCAGCCGCAAAACAATACAAAAAAAAAAACAAAAGCAACAACAAAATAAACGAACAACAACAACAAAAACCAACTGCGCCGCGATAAAATTGTTTGCCAATAAGAATCGGGCTTAGTGCGGATTGGCATCCGAAAGATACAGGAACGTGGTGGCTGCAGCTGCAA
>243FP001997 Slmap_1             :+U  EU:NT; range  -249 to    50.
GCTTAATTCATAAGAATGACCAACTAATGGCATAGTTTTTTGTTTACAATAATTCTTGAAAACATTGCTATTGAACGTACATATTTTTGTATCAAATGCAAATTCATTCTGTATGTATGTATGTATGTATGTATGCATTTACATATGTGTGTATATCTTATGTGGTCGGAAACCTTTTCAAATTTTCATCGGGAAAAGACAAATTTTATAGTTACATTAAATTAAAGCAGGCCTTTAAAATTTGGATTCATTGTCAATGTTTCGGCTAGTCGGATTTGTCAAACAGCAGCCACTCGTGTA
>244FP002065 ZnT63C_1            :+U  EU:NT; range  -249 to    50.
GCTGTATTGGAGAATGCGCAACGTCACCCTTTTGTTTTTACCACCCCGTAGACCCAGGCATTACCATATATTCCTCGATTTCACCTGGCAACCGGGGACTTCTCGACCGATGCCGATACACTTTCATTCGCTGTCGATTCAGTTGAAACAATTTCTGTTATTGTTTACACAACGCGCTCGATGGCTGGCAAGTCGTTCTCGATCTGAAATAGAGCCAGCCATATAAGTTACTTCAACGCCGGAGGAGCCAGTCAGTCCTGCAGAGTCTTCCAAGCCGAAATGCAGTTTTTTGCGTGAGTC
>245FP000357 CG15322_2           :+U  EU:NC; range  -249 to    50.
CATCGGTTAATGGCCATGATTGTGCTCCACAAATGGCTCATGGTTGGATCGCGGCGACACCACAAGGTGCTTGCCCCCAACGGTGGCAGGTTGCTGCTAGCTTGTTGCTAGTTGCTAGTTGCTGGTTGCGCGCTGCATGCTGCATGTTGCTGGTGGCTGGTGGCTGGTGGCCAGTTTGCAGCTGCAAGATACAAGGCGGCAATGCCAAGCGCTGGCTATAAAACGACGCAAGGCTGGCGAACCAATTTCACTCTCACTTTGTTGGCCAACACGCGAGCTAGCGATTTAAGCCGCCGCAGT
>246FP001804 CG7294_1            :+U  EU:NT; range  -249 to    50.
TTTTATTAATTTAGCATTATTTTATTAATTGTACATTTAAACTCAAAATATCATTCGTCATCGATTTTCTCAAGAGCAATATGTATGTTGCCCAGTGTAATTAGATATGAGATGGAACACAATCAAAAGAAAACCGGTAGGTGATCGGCCCATGAGCCGAAATTATAAACATTTGACTCTCCAGGTATGTGACGACTTTTCGAAAAAATGCAGCAGGTATAAATACTTTAGCGACTCAGCTGAGAGTCCGTCAGTTCCAGCCCAGACAACCCAGCGATCGCACAGATAGAATCTATCAAA
>247FP001902 CG42876_1           :+U  EU:NT; range  -249 to    50.
AATAATTTTAGGGAAAATATTATAATTTTAACTCAAGCAAAGCTTTAGAATGTGAGTGAGTTGCATTTGGTTCTCAGAGCAAGGGAAAATGACATGGATTTGGATTCGGAAAATATATATACATTTTTTTTATAATATTTCACACAACCTCTGATTATTTAAAAGAAGATAAGACCCGCAGCAATCACTTCCACGAAGAGATAACACTTTGAGCGGTATAAATGCGAATCTTTACTCAAGTTCGATCTGAGTTATGAGTTCTCGGGTTACCATGTCGGTGCAATGGAAAATTGTCATAAT
>248FP002397 CG42717_1           :+U  EU:NT; range  -249 to    50.
AGCAATTTAAGTTTATTCACCTTGTTAATCAACAAAATCTTTTAAGCCAGAATGTCTTTACTTACGTAAATGAGAAGTTTTAAATAATTGTTCTTCGAATTATAAAAAGACTATTATTACAAACACGTGCAGTTTTCTTGTTTTGCCCCTCAGCTTTTGTACAAAGCAATGGCATGCTAAAAATAAAGTTAATATAAATATTTTTAGCACTGGACTTTATAAAGGGCGCGCCAGCAAAGTTAATGCCTTATTCTAAAATCGTAAATCACGAATGCAAGTTTGTGGCCAAAATGCGGAATA
>249FP000615 Crz_1               :+U  EU:NT; range  -249 to    50.
AGCCAGCTGTCGTTGGTACAAGGGGCGGTGGCGGCAGCTGGGGGCGTGGCCACATGTGGGCGCTAACTGCCAAGTTGAAACAATTGGGTGCTAATAATCCCCGGTTAATCTGGGTAAGTGTGTGTTTCTGGAGGGCATTGAAGCAAGGATTCTGGAGGAAAACGCAGACACATCACGCATCCTTTGGCATCAATCCTTAATGGCTATCTAACAACGATATAAAAGCCCGTCGAGGAGCATCAATAGTTCAGACGCAGTTGTGATTCGAACGCGAAAGGAACCAACCGAGATTACCGAGTG
>250FP001518 CG43659_1           :+U  EU:NT; range  -249 to    50.
CTTAGCGGTTTGGTTTCACTTTAATGAACCCTTTTTTCTGCGCAACAATGCCCGATTAGACATGTTTGCACAAGCTCGAAGTTCAAAGCCGTGTCAAAACAAAAGGATTTGTATTTATGACCTTGTTTACTAAACTTCTCACCAACCCTTTTTGACCTTTTGACCCCATGACAGGTACTAACTTAGTAGATTGAGGGGCTAAATTCTACCTGGTTACTATATAAATACGTTGGATATCGGGATCAGCACATCATTCGCTATCAGCACCTCAAGAAGTAAATATACGAGAATGGAAGGTCC
>251FP002475 CG13731_1           :+U  EU:NT; range  -249 to    50.
CCGAGACTGGTTGGCTTTCTGGTCAGCATTCAGCTGTCGGCGTCGCTGTCGACGAAGGCTGAGGCATCAGCAGCGGCAGAGACTTCGTATTCGGCTCATCTTCATCTGGCCAAAACGCTTTCGATTTCGGCTTTTGGCCGTGTGTTAACAGCTGTCGCCCAGGTGAAGATGCCTCTGCCGACGCCGCTGCCCAAGTGGGCAGATGCTGGGTCCGAGTATATATAGAAAATCTACAAGTTTTGATGCTTTAGTTGGTATTCCACACTCGACCTAGAAGTTAAACCAACTTAGCTTGGCATC
>252FP001669 CG3355_1            :+U  EU:NT; range  -249 to    50.
GGTGTGCGTGTGTGCGGCGCTATAAAGTGTTATGCAAATAAGCTGCTGCCAAACAAAGAAAGCGGAGAAAGAAAGAAAGAAAGAAAGAAAAGCACGAGGAGAACGATGAAAGAAAGATGCGCGCGCGGCTTATACAAGCAATAAAACATTCATATTTTTAGTTTTATTAAAAAAAAACCGATTCGAAATGATCGCCAACTCAAGCGTTTGGGGGGCCCTATAAGTAGCCGGCGTTTGGCAAACCACTCTGTCACTTTCCTCAGAAGTCAACTCCGGACAAGATGCGCGTCTACCTGGCCC
>253FP000288 mthl1_1             :+U  EU:NC; range  -249 to    50.
TAACCAATTTTGTTTGCTGAAATCGATTCTTGAAAGAGAAGCTGACATTTTTTTTATATATGCCTCCCTACTTCAGGCAGTGCGAACATACCGCATCAACGCGACTTGTAGCGGCCGTGTGAAAAGGCTATTTTGTGGTTAGCGCAGATCTGCGCTGCAGTGTGACCCCGGCTACAGGTATTTCGGCATCGCACAGGGTCACACTCGCCCAGGCACCCGTATAAAATCCCCGCCCCCCTGATCGACGATAGTATTTCGAAAAAAACGCGAGGAAAAGTCTGATGCGCGTTAAAATCGGAG
>254FP001477 Rgk3_2              :+U  EU:NT; range  -249 to    50.
AGTTTTTATTCAGCATTTAACGGCTGGAATTGTTTTCATATTTTTTTTGTTTCACAGTCCATAAAAACATATGCATTTACATATAACGTTTATAGCATCGTGTGCTAATTACTTTTTTAATTTTTTCTTAGCCAAAATGTAAATATATATTGGCAAATAAACCGCGAGCATGAGCAATGGGTAAAACCCCAATGTACTCAACCAAAATCGAAACATTAATAAAATGCCAAATAATGCTCGTCACAAATTCTAAATATTGCTTGGCTGTCAGCGATTTCGAATCATAAAAGAACCAACGGA
>255FP000961 Pkc98E_2            :+U  EU:NT; range  -249 to    50.
TGGGTTCCTCCTCGGCATCCTGGTCGTGCTTGCTCAGAATGATCTGCGAGACCGGCGTGCGCATGGGCCCCGAGCTCATATTGCCTGATTTTATTTACTAGATAATATTAGTTGTAATATTTATTTCTCTTTTATGTTATCGGTTATCGAAAAGTGTTGGCAAGCAGAGAAGCACTTGGCTTAACAGCGAAAGTGTTGGACAATCTGTAGCACCCCCACGATATGTATCGCCCACCTTGGCACATCGCTAACGTTTTTCCAATAAGAATTGGAGTGAAGTGAACATTTTTATCAATAGTA
>256FP000948 Cyp6a18_1           :+U  EU:NT; range  -249 to    50.
CCAAAGGTGGTGTTGTCTATAGAGATTGGATAATTTATCAGTGACCATCCACTTTTCGAAATCTTTACCACGTTTGGTAATCAGAGCAGAGCAGTTGATTATCTTAATCGCTATATAATACACGTTTTTATAGACTTATATGGAGTGATAAAAGCTGCAGTCTCCAGGGGCCTTTAGTTGTCTGCAAACATTAGATACAAACAGAAGATAAAGAAAGTCATTAAATAGGTGTTCACGGTCTATTTCTCCAGTTAGTATTTCTGAAACAACGTCGCCAATATGCAGCTGACATACTTTCTC
>257FP001345 rdgBbeta_1          :+U  EU:NT; range  -249 to    50.
CTTCATTTTATTATACACAGTTTACGATGCATTATTTTGTTGATGTTCACTTTACTTACGATATCAAAACTGTTGTCATTATTATATGAATTCATTTAATTAAATTATTAAAATATTGTTACGGTCTTATCGATATATTTGTCAATGGTTCTTGACACTGCTGATATTTCAACGAAGTGCTCCACCTCTCCGTGCACTCTATTCCAAGTCCCGAAATGTATTTAAACAGCTGCTGCCTGGCCACACTGCGTATTTGTTGTTGCTTGCCGTTGCGTCGCGTGTGTGTCTCTTTGCGTAACG
>258FP000221 Muc11A_1            :+U  EU:NC; range  -249 to    50.
AAATTATATATATATATCGCTTATATGCTTGATCATTTGGTTGATATTTTAAACTTTAGATATAACCTGCGCCGCAATACCATAAATTGGTTTAGCCAAAACGTTTATCGGCGAGAGCAAACAAGCGATTATCGCGTATTTGGCCAGCGTCAGCAGAGATTTCGCTCGGGAAGTTGGCAAGATCTGAAGATAGCGAGATTGTTTTTTTTTTTTTTGCATAAAAACCCTGAAGGCTGGCATACTGGGGATAGTAACGATTCTTCATTCGAACCAAAAACACATCCAACGAACACGATGACA
>259FP001873 bgm_1               :+U  EU:NT; range  -249 to    50.
GCGTTACCAATATCAGCCTTTATTAAACCCTTGAATAATTCACTAAATATTTGGTTAATTTCTGTGAATCACTGAGCTATTATAATCTGGCTATTCACGGCTTATGGTTCTGCATCTGCTGTTTTTCTCTTCTTTTTTTTTTTTAATTAATTTACTTATACTACTTATCTTTTTTACTTTCCCGGAATGTCAGCTATCTGCCACCTCCCACCACTAAAATAAAAGAGCTTGACTTGGCAAATTTTCAGCAGTCTATATTTGATTGAACACCTGTTTGGTTTGAAAATTTTGTTTATAGCC
>260FP001737 CG7224_1            :+U  EU:NT; range  -249 to    50.
ATATTTTTCGCAGTTTCTTTCTTTCAATAACGGATTTAAATTTAAAAGCCAGCGTTGCCAGATAGCATGTAGCTAGAGTTACAGCTCAATGCCTAGCACAGTCATGCACCCTGGTGTGCGTCTCCGCTGTGCGTATTGTATGGCTATATTTAGTACATTTTCAGTGCCACCACAACATATGGCACAATAAATAAAGCAACTAAACAAGCAACGCGGGCTATAAAAGCGAAACGCAGCCTCGCAGATTGCAATTCAGACGCGAAGCAACAAGCAAGTGACATTGACTCCCAGCCGAAAGTG
>261FP002129 CG10625_1           :+U  EU:NT; range  -249 to    50.
GTTCGAGCTCATCTCTCCGGCGCTTGGCCAAATAAATTAACGAATCCGGCGAAAAAAGCAAACTCGTTCCACTCACACTCAGACACACACACACACACACTCACGCACTTTAAGCCAGGTATCTGTATGGGTTAGGAGCTGCTCTCAAGTACGATTTTTAGTCTTTTTTTTGTGTCGAGTGTGTTTTTTCGCCTTTTTGTTTTGCGTCTGCCTCTGTTTATATGGCTAAGACTCGATGCGTTCATCTTCAGTTCGTCCACATCGGTCACCACGGTATGAGCTCTAGTTTAGGCTCCTAAA
>262FP002447 Cpr72Ec_1           :+U  EU:NT; range  -249 to    50.
CCGCGGAGACACAGATCTCAGCTGGTAGTGCCGCCCAATTGCGCAACCAATGGATCCGTGTCTCAATATTAAGTTCACTATTGCAACATCCGTGCGGTAGCGAACCAGAGGCCCCAGAAGCAATCGACACCAATCGGATCGCGGCGGATCGACTTGCGCATTTCGAGGTCATTGTGCAGACCGGGTGGTGGGTGGCGCCTCGAGTTACCCGCAGGTGGTATAAAACACCCAACGAGGAGTCACTGCAGCATCAGTTCCACAAGAGCAATCAAAAGAAGAGGATGCACTGCTTCACCTGGA
>263FP000843 CG13631_1           :+U  EU:NT; range  -249 to    50.
ACACACATATGCTGGAATTTTATCTTTTTTTCGGTGTAGAGAAATTTATCATTTCACTGCAGCACAGCCGCTGCAACAGAGACGTCGGCAGCAAGCTCTCGCTGTTTCAACAGCTGCTGATCGCAGTGCTCTCTTGTTTTGACAGCTCTCTCTCTGCTCATCGCTGCCGGCGTCGACGTTGGCACCGCTGCCACTGCCTCTGCCGAGCGAGGCCTGGCCACAAAAACAACACCACAGCTTTTCGAAATTAGTTCTAGTGAGTCTGTGAAAGTGTGAGCGACTGCGAGGCGCGATCAATTG
>264FP001135 FMRFa_1             :+U  EU:NT; range  -249 to    50.
TTTGCCGACATTGTCAAGGTTTTTTTTTCAGCCCCGAATACACCTGCTAATCTGTGGTGGTGACTAGCGCGCTCGGAAGGCAGAAAAAACTGCAGCGAAAATCAGTTCCATTGAATGTCCTCTGGCAACATGTTGCCGCAGCACTTGTTGCGCGCGTCCACTCGCAGAGGCACCTCAACATCAGCCTCCTTGGGCGCCAGCACAAAGGACGCAACGCATATAAAACAGGATGTTTCGCCAAACATCCTCACAGAACTGTTCCACCTTCGAGCGGGCAACAAGTGTGTGTGCGGCCCAAAA
>265FP002555 CG42337_1           :+U  EU:NT; range  -249 to    50.
GCGCATTTTCCGCCCTCGAAAATGGCGAAAAGGAAAAGCTCGCTCGCGCATGTGGGCAGGTTGCCCATCGAATCGGGTCACAAAGTTCCCAGTGCAGCAGCTTCTGTGTGTTGTTTATTCGTAGCTATTTTTTTTTTTGCCGTTTTCCGTCTGCTCCTTGCTGTGGTGCTTGTGTCTTTTGCCAGCTTTTCTTCTTCAACTTGGGGGCCTTCGGTGTATAAATGGCAGCGCGCCCACGTATCGCGTTTCAGTCTACGTTGGACTTTAGCGCGCGTCGCACACACACTGCGTATACGTAAC
>266FP001275 Obp51a_1            :+U  EU:NT; range  -249 to    50.
CTGTTTTGCAGTTACCACGCCTTTATATTAGCAATCTCCCTCACGTGATATACATAATTCTGGGTTAATATGACAAACAACTGGTTAATATATAGGGATATTTCGTCGAAATACAAATGCTTAGTTTCAAACACGAAAAATAGGGTCAAAGATGTAAATTAGAAAAATTAAAATTTGTTATAATGTTAGCAACTTATGCCATATCTCATCCAGAGAAGGTATAAAAGCACTTGCCTAATCATGATCGTTAGTAGTTCTCAAAATGAAAGTATTCATTGGCCTGGTTCTGTTGTTAGCTGT
>267FP001270 Inr-a_1             :+U  EU:NT; range  -249 to    50.
TTCAATTGGCAACGCCTATAAAATTAAATAGTGCATATTGCATTAAAACTAAATAAATAAAACACTTCTAACATTAATTTCTTTTTTAATTAGTTATACTGCAATTTTAAAGGCACTTTAAAATTTAACATTTCTAGTGGTTGGCAACGCGGTTTAATGCAAAAAATACCTTAATGGTATATTTTTAGTATATTTCCTTAAATAAAAATTGTATAAAATGTATAATTTCCATTTCACGTCGACGGCCACACTTTTAAGTGTAAGTCATCAAAAATACATCGCAGTTGTTACGTGAGAGTT
>268FP000165 CG2004_3            :+U  EU:NC; range  -249 to    50.
TAGACATTCCGAACGATCTAATGTCTATATCCTATAGCTCTTAAGGCAGTATTAATTAATAATTAATTAAAAAGATAATCATATAAATGCGAGGGTATTCAAGCATCAGCAAGCAGCCTGCTCACGTTTTTTTTCCAATTGCTATTTTCTTTTTTTCTATTTTTGTTTTTCACCGATTACGCCGTGTTATCGCCGCGCTGAAATAGTTTAACTCGTTACAAATAGCAGATCGCGATCTCCGGCAGCGACAGACACACTTTGGACACCACCACGATGAGCACCTTTCCCAGCTTCGCGGAC
>269FP001122 CG12158_1           :+U  EU:NT; range  -249 to    50.
TGATGGCTCCCCTTTGGAGTTATTTTGTCGTTTTAATATATTGTATATGCGATCAGATCGGGTCACACGCAATTACGACATTATAAATCAGATTCGAGCGAGCAAAATAATACAGAATGGCATTATTAACATACAAACTGATTTTGCCATTTTGTTCACTGCGATGGTTAATTGCACTGGATTATAATCTCTTGGGAACCGCAGTTGTGCTGTATGACTATAAAAGACCACATGTGTTGTTAGTTTACTAGTTTCAAATTCAACATGAAGCAGTTCGCATTGTTCAGCATCTTCCTTCTA
>270FP001955 lectin-37Da_1       :+U  EU:NT; range  -249 to    50.
CGAAATGGAAACCATTTCCATTGTGGTGTGGAAGTAGAGTACTTCACAAACCTCTTCCATTTCAGAAGTTTGACTTTATAGTTTTGCAATGAAGGGGAACCACCGGAATACTATTTTCTTGAGCAGCCATAAAATAAATTAAAAGGTTTTGTATTTTTCTAAGATAACCACTAAGCAACCCGTAAACTTATCTCGCACTTCTGCAAATATATCATTGGGTATAAAAGGCGGTTATACTTGTTACATTCTATGAGTAATAGGAAAAATGCTGAAGACATTGGTTCAACTTTTCCTTGTTGT
>271FP001609 CG15353_1           :+U  EU:NT; range  -249 to    50.
GGTGTCGATGTCGTCAGGCAAACAGATTAAGAAACAATAACGCTGTTTTGTGCTCAGTACATTTGGCAGGCATTAGGCGAGCTCGTTGAGAGCCGTAATGAGCCATAAACTTGGCCGGCGGGAATGCATGTGGAATACGAAAGTGCGATGCAGTCAGCGATGCGGGGCAAAGCGGCTCAGATCCGCCTCAAAACGCCAATGTTTGAGGTTTCGGTGGTATAAAAGGCTGCAATCTGGCAAACATCGAGTGCAGTTCGATTTTGTTTGTCAAGTCGAGAATTAACCCTTTCGTCATCATGC
>272FP001642 CG31698_1           :+U  EU:NT; range  -249 to    50.
CGAGTTCGTGACCACTGGGCACAGGTTTTGGGAGCACTGGGCTGAGACCAGATCGGTGACAACAGCGAGGAGCAGCAGGCTCAGCAGAATCTTGGCAACCATTTCGAAGACTTCTCAGATAAAGTGCCAGGAGGGTCGAGACTTTTATAGTCTATCTCAGGTTAAGGAGGTCTATTTTTGCTTTAGCAATTGTGTAAATATATGGCGATATGTGGGTATAAAAGCAGTCTGCTTTTTGGTTGATCATTTGAGTGACCTATTAACCAACATGAGAGCAATACGAGTTCTGCTGATTTTCCA
>273FP001237 CG4734_1            :+U  EU:NT; range  -249 to    50.
ATAGATTGCCAAGACTTTTTCCCACTGATAGAGCTATTAAAAATATCATTTCCGTGGCTAACCAATAATAGAGGGACTCCAATTGTTTGCGATTTCGCCGTCAGACTGCAGGTGCCCCCTTGGGCCAGCGGAGCGATAAAACCAATCGATCATGATTGTTGACACTGGAACCTGGACAATTGGGTGCGATAGGGGTGACAGGTGAGATTGCCGGCGGGCCATAAAAAGCCATCCACTGACCGTTGTGACGACTCAGAACGATGAAGAACTGCATTGCAAGCGCCCTGCTCCTCCTCGCGG
>274FP002355 mnd_1               :+U  EU:NT; range  -249 to    50.
TTCTTTGGCTAGCGAAATGTTTGAGGCGTCTTGCATCATGCGATTTGCCGCATGTTTCGGTGGAAAGTTGGTTTGGCAGGTAACAGGTAAGATGTTTATGGCCCAAAAGAGCGCGAGAGAGCAGCAGCTGCTTTCCGCGCCGCCTTACCTAAATGGAATAAAAAAAAAAACCAGTCAAATGCAAAGCCCAAGTTGAGCGAGCGACAGCCGTTTTGCTCATAAAGGGGGGTAAATTCGTATTCCAAACTTAGTTTGAACTCAGAGCGCGTCGCGAGCAGTGCGTTCCATCCGATATTCTGT
>275FP001941 CG10383_2           :+U  EU:NT; range  -249 to    50.
AGTTTGTCAGCGTTGCGTGAAATGGACAGTTTATTTAAGCAGTTTAGAAAAATGAAAATATTCTAGTGAAAATAATTCGTTCTAACTCGACCCCCCAGAAACGTCACCAACACCTGCCCATGGGCTTTACACCACCCACATCTGTTTTCCGTCAGCTGAATGGTCTCGCTGCGAATGGCAACAGCTGACAGGCGCGCACGGTCACACCAACGGCTAGTTTATAAAAACGAAAGTCCTGATAAATTCGCCAGCAATAAGAGCTCAACAGACAAGCAAAAGCAAGCAACAAAACAAACTATA
>276FP001239 AttC_1              :+U  EU:NT; range  -249 to    50.
AATTGTCTTCAAAATAAACCCTTAAAGAGTTTGCAAATCACCGGCAAGTAGTTTCAAGGGGATGCACAATCTCTTATCAGACGGTGTGAACCACCTGGTCATTCGGGGATCCCAGTGCGAAACATTGCTCAGCTTACAGATAAGGCATCACAAATCTTCCATCTATAAATTGGTATTCATTGTCGGTTTCGATGGGAAGCCCCACTCAGAGATAGATTGCTATATAATTCACGGTGACCAGATCCCAGCATCGTCAGTCAACAGTCAGCCGCTTAGTCAAGTAGATCGAAAATCAAGAGA
>277FP001833 CG5304_1            :+U  EU:NT; range  -249 to    50.
AGTGCTCAATTGTGGCAGCATGTACAGCAAGTGTTACGAGTCAACTCCCCTTGTCAATATAGCGATACACGATCGTTGGCCGGCATCCAATAAAAACAACAACAATAACGAAAAGCGAAAAATGAAAATAAAATCAAATAATATGAAAAAAAAAACTCCCTCTGCCGCAGAGACGCCGACTGCGCAGCAGCAGCAGCAGAGCGGCGCTTATCTGCTCTCATATAAATATAAACTAAAGTCGGCGGGAATAATTTCTCATTTGTAATTTGGCTGGCGGCGTGCGCGGTTCGGTTTGGAATT
>278FP002375 CG7945_1            :+U  EU:NT; range  -249 to    50.
GATTTAAATTTGGCACCACTAATAAAATAGAAGTTTTAATATATGTAGCATACAATTTTTTGAACTTTGGGAGATACCAAATGCTTTTAGAGAGGTTTCTTTTAAAAGTACTACTACTTTTAAAACTCCCGCCGATTACAGATGAAAACCAGAACTAATGTGTGTACACACTAACTTTCGACAACAATGTTCGATGAATCGGTTTCGATAAAGTTGACTATATGGCCACTGTTCTTTTTTGCGGTAGTCAGACACGGTCATACAAATCCCACAATATAATGTTAAATTAATCATATTTAT
>279FP000478 CG11672_1           :+U  EU:NT; range  -249 to    50.
AAGTATAATTGATCCCTCCATTATTCAACGAAGGTGAGAAATTTACAAAAAGAAATTACGAAAATTTACGAAAAATACGATGACCAAATAGAATACTTTGAATAGTATACCAAGTTCATGTACTAAAACATCATCTCAGTTCATCAAGTTAATGCTCAAATTGTGTTTCGTAGTGATTGCTATGAGACACACTCTTATCGTGACACTGGATCTCTTGACATATATAAGAAGTCAAGTGTAGGGCCAGTCGCACTAGGAAATATAACAGAAAGATGATGAGTCAAACTCTGGGAGTACTTG
>280FP002374 mex1_2              :+U  EU:NT; range  -249 to    50.
TCATCTACCTTTGCGACCCTAATCAAATTCTTTGGTTATTTTTTTTTTGTTTTGATTTGGAACAAAATAGTCAATAAAATCAAATGTAGGGAATTATGTGCTGGAATCGACGCTTAATCGTTGTCATTGTGTTTATCGTCGTGCTAACAGTAGTTTTCTTTATAATATTTCATATATATGATAAGTATTACGATCAATCCCTCTTCACTCGAGATGTTTAAGTGGCAAATAGCTTTATTCTGTATTTTTATTCTGCTGGATGCACCAGTACGAAAATGATGGATAATACGATACAGATAC
>281FP002232 Hsp67Bc_1           :+U  EU:NT; range  -249 to    50.
GAAATTAAAATCTTATGGTATGATCTCCAATACAGAGCTTGCTATCTGCACTCATTTTATACATACATACATACCTTATGGCGGATCACATATAACAGTTTACAGTCTACGAAAGCTTGGCCCCCAGAAGGTTCCCAGTTGTCTCCCTAGAATCAACGAAACAACGAGTTGCTGCTCCAGAAAAGCTCTGTGGCAATGGGCAAAGCTCTTCCGTCTCTATAAAAGGGCGCAGACAAACCGTTAAACTCCACATTCGAGTCGGAAAAGTCAAGGTGAATTGTGCGCCAAACTGCAGCTGAG
>282FP002230 Slc45-1_1           :+U  EU:NT; range  -249 to    50.
ACTTGCCATGGAATAGTACTTATCTTTTCTCTCTGTGTGGCCACTGCTCCTAAGACAAAGAAAGGAAAGGCTCGACCGGACCCGATGCGATAAGACGCCGATCGGAGGGAGAGTGAATATGGCCCGCGATATGGAGGCCCGATCCCATGAAGAGTACTCTGGGATGCGAGAGAGAGAGGCAGAGCTATGGTAGACCGAGCTGCCGTCACATATGCCGTATAAATTGCTGCGTCCAGAGGTCCACCATTCAGTCGCAGAGCGAACCAGAGCAGACCAAGATCATCTCGAGCAGTTGTCCGA
>283FP000603 Task6_1             :+U  EU:NT; range  -249 to    50.
ATTGGAATAATAGTTTTTATGAGATGGCAAAGTCATTTTATTTGTTTCGTTTTTTATATCAGGTTTTTTTTAAATTAAATGCAACAGTCTGCAGCCCAGACTCGAACCAAATTCCGTAACAGAATTCGCTTAACCGGTTAGGACACATGTTAGCTTAACAGTGAGAGAGATTTTCCGCGAAGAGAGCGAATTTGGCAGGACGAGCTTTCGCCCGAAAATCTATTTAAGCAACACGCAGCGTAAAAGTTTAAAACTTTTTTCACCCGCGCCGCAGCATCCGATTGCCACGATAAAAAAAAG
>284FP000940 Cpr97Ea_2           :+U  EU:NT; range  -249 to    50.
TCAAGCTCTGCAGCCTCTCTTTCTCTTTGTATATCTCTATATCTTTTTCTCCAGAGAAACATTTCCACTGGCGACCGCTCTCCGTCCTTTCGTTGGTGAAGTTTTGTGGTGCTGCGGCCGTTGGTGCGGCTCGGTGGTGCAGTTGTGCTGCGGTGGTGCGGGATGTGTGGTCTTTGGTCCGTTATGGGAGAGGGAAAAAGGTTTTCCGCGATCGGTATATAAAGCGAAATACAACAACCTGGGCGGCTCAGTTGCCGTCGGTCACAAGTTAATACTCCACGCGATCTCCACCGAAGTCGG
>285FP000743 CG33094_1           :+U  EU:NT; range  -249 to    50.
TACAACTATGTATAATTAGTGTACACATTTTGATTGGAAACTTCAGTATTTTAAGGACTTAAAGAACAAATTGGTTTAAGTAAAACTTGACTTTGTGCTAGTACTGTAACTAGTACTTAAAAATATGTACAGATGTCTTAAAAATAAATGTATATCCTAAATACATTTCGGTATTTTTGTATTCGTATGGAGCGGTATTTTCAGCTAGCCGCGAGGTGTATTTGAATGGTCGCGAAACGGTCACACCTCACATAGTTTTTTTAGTTGGCGATTCCAGACACACACTCGAGTTGTAGTGCT
>286FP000942 CG14258_1           :+U  EU:NT; range  -249 to    50.
GGCAAAGGCTAAGTAATATTATAAAAATTAATGCATTTTCGAGCTAGGGTATCGCATCAGATGAATCGAAAGATTTGGGCACCCTGTACGACCACAACAAGTCTAATGCGGCCAAACTCGTTTACTTACTAATTGTACCGAAATAAATAAAATAAATATATATAAATCGGCAAAACAAAGAAATGATTTTAAAAGTTATACATTCGAGCGGTCCATTTCGAATAAAATTACCGGCGGCCAGACAGAATCGTCATTTCAATCAGAGCATTCAAAGAAAACGGTTCTAGTCATCACATTTTG
>287FP001007 CG34155_1           :+U  EU:NT; range  -249 to    50.
CGACAGTCCACAAGGATGTGCCAGGATGTGCAATGCCATCGCCCACTTGTTCCTTGTTTTTCTGCCTGTTGACTGAGAACTCTTTGCATTTGTTGAACAACAATTTCCGGCCGACAGGACGAGCGACGAGCCGAGTGGCCAGCCGAAGCGAGGCTCAACTGGTGAGGTTTTCCGAGGCAGTCCGAAGGATAAAGGACGAAGCCGGAGCCACGAACTGCTATAAGAAGCGGCTTCCATCGGCTGAAAGCCAGAGTCGCGTCAGCAACGTCGAACTGAAAACAACGCGACTTTTGGACGGGA
>288FP001907 PRL-1_3             :+U  EU:NT; range  -249 to    50.
AGAAAAGTAAAACTAACCAAGCAAATTGTTTCTATTTTTCCTGCCTCTATTGTTTTTGCACAACAGACTTTTTAAAGCGCTTTAAATATGCACCAGACTGTAGATAATTTTTTTTCGCTCTCTGCGTGAGCGATTGGAGAGATGTGCGTCACGACTCTCTCTTCGTTCTCCCCGGCAATGGAGACTTACTGCCGGACGGAGCGGCCGTTTCCGTGGCGTAAAATGGGCGGCGAAGAGTTGACAATCGCCAGTCGATAGCAAAACATGAGAGAGTGCTCATCACGCAGCAATACGCGTCTA
>289FP000773 CG31233_1           :+U  EU:NT; range  -249 to    50.
AGGGCGTCTATCTTGAAATGCCCACACTTATTCGACATTATCTTAGACGTGATTGTTACTAACCCTGCAGAAAATACAAATTCATCAAAGGCTAGTACCATACTTGATTTACTACCCAATGGAGTTTATACCACAGTTCTTGGCTGGTAACGGTCATTCTGGGTAACAAGATTGGGGTAATCTTTATGTCTGCTCCCAGATAAGATGGACTGCCTCGCTTAAAAGTGGCTCCCCGAACTTTGGCAGTTTAGTCTTTCCGCGTTTTTCGCCATGAGTTGCGTTCAGGTCGGGGGCATGTCA
>290FP000406 Vps37B_1            :+U  EU:NT; range  -249 to    50.
GTACTCTATAGGGTCGGGGAAACGCTTACTTCTGCCTGAAACATATATTTCGACGAATCTTTTGTACTCCTTCACTCCACGAGTGACGGGTGTGGAAATTTCGAATAATTATAGCAAAATAACAAAATAACACTTTAGGTATTGCCTAAACTTTAGAATTTTAAATCCACTTTTGAATTTGCGGTACAACCTGCATTATTTAGTGATAATTTGGTAGAAGCATTTAACCATCTGGCCACACTGCCGAGTAATAGTCATTGAATCGAATGAAAATAAAGTCGCAGAATTAGGTGTATTGTT
>291FP002511 CG14088_1           :+U  EU:NT; range  -249 to    50.
TTGATCTGCAATACATGTGTACAATTTCAAATTCTTCTGGAAAATCAGCATTGATTGTAATAGGTTATCAGAGACTTTTTTCTTGAAGTTTATGCTGGATTGACATTCTGCAATGGCTGATAAGTATTTATTTCTATATTTATTATTATATTTTTATATAATGTATATGTAGAACTGGAAACGGCTGATAATGTTTTAAAAAGAGTAGCCGAGAAGCATTTATAAAGGACACCGAGCTAAGTCAAACTTAGTATGAAAACTTTAATTCAAGAGCAATGCACAGCGAACTAGAAATTGTTG
>292FP002266 CG7888_2            :+U  EU:NT; range  -249 to    50.
TTAATTCATCTTTGCTAATTCCAGGTGATTCCTAGAGATCACAATGATGCACATGGGCTAGCCAAGCATCCCTTAAACATCTGATAGCCCCTTTCTCACCGCTTTTAGATGACATTATGCGACACTCTACAAGTGTGCAAGAGATTTCCCTGTGTGCCGCTAATATCGTCTGTGTGAAAATCACTGTATGAGTATCGTTCAGCGTTTCGCGCGATGCTTAAAACTGGTGATCCACGTTGGGTCTGATTTAGTCGTTAACGCGCGGCCAACACGATCACATCGCAGATCCAAACCCAACCA
>293FP000040 CG3740_1            :+U  EU:NC; range  -249 to    50.
ACTTATCGATACAGTGACATCGTTTGCACTGCGATTCGATAGTTGGCAAACGTAATCCGTTGAATCAATTTATATAATAAACACATATATATTTAATTTATTGTTCATCTTTAACTTAGCAACAGGACAGTAATAACCTATAGGATTAATATAAGAAATTTAATGTATGACCCATAACAGGAATGGGTTAACACATAAGGGTTAAGGCCATATATCGATATAAACGTCGATTGTGACCGCCGTTTGCGCATCTCTGAATCTGGCGCTCACAAGTTTAATCAAGTTGCTGTTTTTTAAGTC
>294FP001184 epsilonTry_1        :+U  EU:NT; range  -249 to    50.
AAAAGTGTGCTTATATCGGGGGTCACTATCTCGGGAGGCGTTTAATCAATGGACAAGTGAGATTCCTCGTGGTTAAAGTGGATAACGATGTGGAGTGGTCGTCGTGTGATAAGCTGATTATTTCTAAATATCACCGCCTATATCGATGGTGAAAATGACGCAACAATTATGCTGAAGTTGCAGCTGTCAATCAAGTGGAGATATTTGCCGCGGGGACTGTATAAAAGGGGTTTTGATCCGCGAATCAGCATACAAACGATTAAAATGTTGAAATTCGCGGTACTTCTTTCCGTTTTGGCC
>295FP001954 Lectin-galC1_1      :+U  EU:NT; range  -249 to    50.
CTTAAAAGTACTATTACGAAGAAGGGAATTATAATTTGGTATATGGTAACACGTTCTGTATTTATTTCAATGCTGAACAAGAACACAGCAAACACTCTTGTGCTGAAATTGTACGCCAGCCTTTTCAGTGTCAACGGAAAACAAATAGAGCAAGCGGAATAAAATGAATGCCTCCAAAAATTAGCAATTTTAATCAGAATTCTAGGGGATATCAAGTCCCATAAAGCCCAGAGCCTCTGTGCGAAAACCAGAGACCACTGAAATGCTGAAGCTTACGGTTCTACTAATTACATTGCTGGT
>296FP002075 armi_1              :+U  EU:NT; range  -249 to    50.
ATACAGATGGTCCACATTTCCAGGCTAAGAAACCCGAGATCGGAGCTGACAAGGCGGAATCGCAGAGCGAAACCACCGAGGGCGGGAAGGCGGCGGAGACGACGGAGAACCACTTGAAGCGTCTGCAGAATCTGCGCAAGGAATTGAGCTATCTCAGCGAAACCGACTGGATGTACGAGAGTCTCGACAAGAAAGCAGCGCAGTAGGAACGGCAGAGCATTTATCGGCGAAACATTTTCAAAAATGTTCACATACGTTAGCAAGTTTTTCACGAACCCGGATCGTAACCGGGAGGATATT
>297FP002289 CG33269_1           :+U  EU:NT; range  -249 to    50.
CTACATAATACTTAGACAATTTACCATGACAAACAAATATATAATAAACAAAAATAAACTATAGCATAAGTTTGGGCTGTCATTTGTGTGAAGCAAATATTTGCTACAGCATTAAACTTTCAAAGCTGGTGTCTTACGACCAAATATTTAAATTTCTGTGATCAGTTAGGAAATCAAATTAATACTAGTTTTCTAAATCCGGAAATTACTGGAGAACTATAAATGGGGTGACTTCAACATCAGTTGATCACAACAGCCCTTCGCCGCTTTTAAGCCAAGTCTAATATCAATTGCTTTGCC
>298FP002184 CG8541_1            :+U  EU:NT; range  -249 to    50.
TTGGCGCGCATTTTTTTGTTTTGGTTTTTGTTTTTGGCAAATTGTTATTAATTTTACACGGGGGGCGCTGAAGCCCCACACCGAAACCTAATTACCGCGTTTAATGCATGCCTGCAAATTGGCTTTCAAGCGGTTACGCAGGTGAACTGCCATCGCATTGTGGAAATCACCAGAAAACCAACCAAAAACCGACAAAAACTGGCACGCGTCCGATGCGTATAAAAGCCGGCACATTTTGGCCAAATCAGCATCAGTCGCAGCCCAACCAGCCTGCTTTCAACTTGACTCGAGCAAACCGTC
>299FP001989 del_2               :+U  EU:NT; range  -249 to    50.
TTTCAAGAAATATTCCTTTACAGATAATCTCAACGAAAAAAAACCGTAACTTTTATGGATGTGTACGGACACATGTGAGTGATGTCAGAATAACTCAAGGATACAAATTGTGTATTCACAATATTTGGTTTTAAAAATTGTAAATAAATTAGGAGATGGGCAACACAGTTAAGTTTGTTTACATAATGGCAAAAAGCCTTTTGATAGGACCTTCTGGTATTTAACTACCGCTTACCCGACCTCACGGTCACACTGGTATGAACTGTTAAAGTTAATGCGCAAGCACACATGGCGTGATCA
>300FP002124 CG13705_1           :+U  EU:NT; range  -249 to    50.
AGCCAGAGTTCAATTGGTGCTTGAGACACTTTTTGACAATAGCAACTAGACAATCCAAATCTGAGTTCGGCCCCAGTAGAAGAAGCCATCGATCGATGCGGTAGTTCGCCGCTTGTTAACCGGTTTGCTCAGCGATCATCATAGCTCATCTCAGTTCATCTGATCTCGCAAAGTGAATGGACATCGGTCAGCCGAGAACTTTTCGCGCAGTTTGTGTATAAATAGTGTCGTTGGGTCTGGTTTGAAAACAGAATCAACTTTGGATTAATCTAGCAGACATCGTCTTGGATCTTCTGGAAA
>301FP000377 CG40486_1           :+U  EU:NC; range  -249 to    50.
CATCATTCAACTGATTTATTGTGCGTAGGTATTTTAGGCGTTCAGCCAATTTTAAATCGATTCTTACATTTGCAACCCGCTATAGTCTTAATTACCCCGTAAAATGCGCCATAGATGCGCGTATTCACTTAATTATTCAGCTCACGTGTGAACTGCGCGCTTGGGGCGGTCGGTTTTAAATATTTGATTTTTATTGCCAAGCTAGGCCGATATGTGGCGTATATAAGTGGATGAGTGGGTGCCATCTGCAGTCAGTTGTGAGGAGAACTGCCTAGGAGCTGGGCCTGGAAGAATACTTAC
>302FP000699 CG7357_1            :+U  EU:NT; range  -249 to    50.
GATGCTTATTTTATTTTTATAATCGTAGCCTAAAGATAAAAATAAATTGCTAAAAAAAGGAGATATATACAACTATTTATTCGCTTGTAAAGCGTGTTTTCTTAGGAGTATTATGTATTTCAATTAAAAAAGAAAATTCACGGGATGCAGTGCCGATTTTTTTTTATTTGAACACCAATATCGATAGTCTGAAATAAACATCGATATATCGGAAAATTTTAAAAACATCAATGTTTGACACCTCTAGTTGCGGACAACGGTCACACTTCAAAACCAAACCGGCTGCGCAAAAATTACTAT
>303FP000635 Act88F_1            :+U  EU:NT; range  -249 to    50.
GATTCTATGCTTTATTAAGTATTTAATTGTGTGGCTTCCTTTTTTTGTGAAGCGCATTAATGAGTCGTCTTCGTGCAATGAGGCATCCAAACTTCTGACATGCTCGGCCAGAAGTCTGAAAACTGCTTATATGGATCGATTGTTCCGCAGCACTTTCGCTCAATCTTTTTCTCAGTGCCGCACTGGCATCCAACTCAAATCGCTTCGAGGGAGAGCCGAGATATAAAGGCAGGACAGACCGATCGGCGTGCCATTTGTTGTTGAATCTAGTTGTCAACAGGAATCGAACGTGCGACTCTA
>304FP000164 oc_2                :+U  EU:NC; range  -249 to    50.
TCGGGTCCCCGTTTTGGAGGCGGTTGGGTAATCTTCCTCGGATTCTGTGTGCGCTGCCCAGATTAGAAGATTTTACATCATAGGCAAACGTCGGGATTAAACCGCAAGGAACGATCGTGAGTGGGCGATAGAGCGCGTGAGGGCGCGACAGAGATGGTAATAGGCGGCAGACAGAGATGGTGGCACAGACAGCCACATAGATCAAGACCTAGACCTGCCATATAAGTCCCGGTTCTGTTTGGTCTCGATCTTAGAATGTAATTGGAACTCGTGGCAAGAGCTTAGCCCACCACAAACAAG
>305FP000497 Or85f_1             :+U  EU:NT; range  -249 to    50.
ATAAAAAGCTTGTTAAGCATTGTATTATCTTACAAAAATTGCTTCAGTAAAAGGGCATAATTTTAATTGGTTTATAAATTCAAAGGCCACATATTATTTATTGATGAATTCAACACCTTGCCTAATTGTCACCACTCACGTTTTCCATTCTATTAGTGGAAAACATTGAGGAAACCAATTACCAAACCGCAAACCACTCCCACAGGACGAAGACCACATATATAACCGCTTTCTGGAGCAGGACCAGCCACATAACACCTTCAGAATGGAACCTGTGCAGTACAGCTACGAGGATTTCGC
>306FP001134 CG30008_1           :+U  EU:NT; range  -249 to    50.
TCCACAGTGATTGTGAATGTGTTGTCCTCCTGGTCGTCGATTCCGATTAGCGCATCCTTTAAACGAACACAACCGCGCCTCACGCCCTTTATCATCTTATCCTTCGACTGTAACAGAAATGCAGTCGGAATTAGGAAAGTTCATTAAATCGCAGCTCATACTGTCAAAGGGCTATTACGCCTGCTATAAATTAATGTATTCTAATCAATGCTTGGGGAATATAAAAACAGTGTTCGGCGTGCTGTTCACGCTTAAATGTTCGCCAGCGGTCAAGGCGGTAGAGCTGCAGTCCACCAGTCC
>307FP001294 Cyp4aa1_1           :+U  EU:NT; range  -249 to    50.
CATATCCACTTCTAGCTACTTAGCACTTCGAGTGCCGACTAGTTGGCAATTACTACCTATACTCGATACACTCGGGCATCTAGCGGATACGCGGCGACTCGGCGATTTGGTGATTCGGTGATACGGGGATTCGGGTATCCGGGGACTCCAACGACTTAGCTAGCACGTACATCATTTTCGGCGGCGTTCAAGCCGAGCTTGATCGGGCCAAATCGGTTATAAATAGACGCTAACCGGCGGAGGTCCCGCACTCGTAGCTCATCAGTCGCCGGATGTGACTCTGGCCAATAAGATCACAAT
>308FP001037 CG30438_1           :+U  EU:NT; range  -249 to    50.
AGGAAGTATGGGTTTGTTTTAAAAGGGTCTTCGTTTTGGAGTTACACCTTTTTATTACCCAGGTGTGTGTTGCTTGTTTTTGGGTGAAATCCAGTTTACTACCCTGTTGACTTTTTGCTAACACTGTACGACATTAAAAGTTAATTTAAATGGAATCGCATCAATTATATATACATTATGTAATTTTGAGCCGTGTACTATACGGTCGATTAAAAGACTTAAATAGCAAGCTAAATAGATAAAAAGTCTATTAGGCCGAAGCCCACGTACTGACCTGACGTCGCGACAAATGTTTTAAAA
>309FP000866 CG13659_1           :+U  EU:NT; range  -249 to    50.
TTATAAGAGTATGCTTAACATGTTTCATTCTTATGGTTATCTTCCAAAGCTTCAAAGCTCCATACAAACTGAAAACAGTGCGAACTTACGAATTTGGTTACCGGGGGGCATATGGTGCTCAGGTAACTTGAGAGCCGAATTCAAACTGATAACGATTTCGCCAGGGAATCGTTCATTACATTGACACAAAAAGCTCTAACAAATCGGTTGAACACGTATATAGGGCTCTCTCAGTAACAGTTTGAAAACAGTATTAGAAATATACCCAAAGGTGCGTCAATATGGCCGAGGAAAGTTTCA
>310FP001828 Sfp33A3_1           :+U  EU:NT; range  -249 to    50.
TTGCTTAAACTTCATATTGAGTATACGCCACGTCGTCTAGATGATGGGCATTTCCCATTGAGAAGCGAGATAATTTACACAGCTATAGTTTAAATCCGTTTCGTTGTGCCTATACATAAAGCAAACTGTATATAATTAATTAGAACTTTTTCCCCTGAAAAACGGCTTTTGAACTTCAGGAAGTGCTTAAGTCACGTGGCATAGTATAGCACGTTCTATATACGGCTTGTAAAGTACTGATCAAGCTCCATTCCTTTTTAACCTGTCTAGCACTATAGCCATGCGATACCTGCCCTTTAT
>311FP000196 CG2157_1            :+U  EU:NC; range  -249 to    50.
TAGAGCTCATCTGATTCTGGAAACTATCTAATCCAGGATATAAATTCAATCTAATATGTTTGATGATTAAGCCAAGACCCATCAGCATACACGTTGTCCAGTGGCATGCGTCATACATACATAGGTGGCAAGCAAGGCGACACGAATCTCTGGGATGCAACAGTTGCGTCCAACTTCGCGGCTCGAGTTCGCTGGGATTGGAAGTGGGCTCGGCGGGTATAAAAGCGACTGCCGGCCCGGTGGGGAATCATTAGACAAGTGTCGAACGGCGCGTGCGCATCATAGTCTTGAAGGAGCAGT
>312FP000193 CG32683_1           :+U  EU:NC; range  -249 to    50.
TAAGTAAGTTTTTTCAGTAGGCTGGAATTAAGGTAAGCAAGTATTATCCGAAATATTTCAGAAAGGTCCTACGGAGAACTTCACGGCAGTAAGTCGTTTAGCCAGAGCTTTTCGGAAAAAGCTTTCGGAGTAGCAGTAACAGGTTCGCCTGTTGGCAACAGCTGGCCCAAACCGTTTACGGCCAAGTTAACAGGGAAGCAACAGTGCGCTGGCCGATTTAAAATAGCGCGTCCGCTGACAAGACGACTCAGTTCCTGTTCAGCCACAGTCGGTTACGTTTGCCGTGAACCGAGAGCCCCC
>313FP002334 CG13738_1           :+U  EU:NT; range  -249 to    50.
GTCAAATGTAAATAAGAAAATACACTACTTCCGAATATCTGTGTTAGTATACAAACAATAAAAGCAAGTATACCTGCCAATGTCAAGGTTTTTCATCGATATTGAAACTGTTTGGAATCCCATCGACTAATACCAAACCGCCAGACTCTTGGCCTTCCAAACAGATGTTCTGTATTTCTTGACACACAATCAGAAACTTACATTGAATTGTGTGGGCATATAAATGTTCCACCTGAGAGATTTCGAATTATTAACTGCTGGATCATTTAGAGAATATCAACGATGAAGTACTTTGTGATC
>314FP002085 dib_1               :+U  EU:NT; range  -249 to    50.
ATACTTGGGGTTTATACCCCTTTTAGCTAGATCAATAAAAACGTAAAGCCGAAAAGTATACCTTTCTTTTTAAGAATATACTATTCCCATTTTGGCTCTCTTAATTTAAAGAGCGAAAACATCGGAAGTAAACCCTCTCAGGTAGGTAGATTCACCACAGGTAGGCACAACTTCGATCCCAGTGTGCGTTTAATGCCTTTTTCCCGAATGCTGAGCCGGCAATAAAACCCTCAGACCCATGTAGTCTCCAGTGCATTTCGAGAATTTGCCGCGAAAAGACCAGAGTAACGACGAAAAATG
>315FP000834 CG6356_1            :+U  EU:NT; range  -249 to    50.
GCAACATAAGTCCGAGTATTTGGATCGACAAGAGCCGAACGAACGCGAGTGGATGGATCGGCGCTACTAAGGCACTGACCGAGTGCGATGTTAGTACCGCCCCAGTACCTCCTCCTCCTCCTCCTCCTCCTCCACCGCTAGCCCCTCCTCCTGGCCAGACACACCGCAACCACCAGCCCCCCCCCCTCCCCCCTTTAATCCAATGGATCGGCGGCATACAAAACGCGGCGATCGGCCTCCCGTGGGCTTAGTTTGTGAGACGCTCCCGAGGCGACAAGTAGTTGATAGCGAAGATCGGCG
>316FP000799 CG43092_1           :+U  EU:NT; range  -249 to    50.
CAAACACTGGTTATAAAAAATAATAATAACCCTCTTTTTAATTGAGTAAAACATGAAAATCATTAAATAACATTTATGTAAGCTTACTTCAATAATAAATTAGTACAAAGAAAATCGTAAATCATACCAAGAAAACTTCTAAGTGATTGATTAACAATTTAAACTCGTTTTCATTCAATTCCTATCTCAATGGGAATCTCACTAACTGGGAATTCGATATAAAATCAACTGCTAGCGAGATTGAGCTTCAGTATCAAATCGAATATGCAACTAAGTGTAAGTATCCAATTAAACCGGATT
>317FP001485 CG30287_1           :+U  EU:NT; range  -249 to    50.
ATATAGTGCACAATTTCACTCCCAGTTAGGATTTGTAGGACTGTCCATTTCGTTATTGAAATATATGCAATAATTTTCAATGCAATTCAAGTTTGTAGAAATGTTCCAATTCAATGCAATCGGGTCCCGAGAACTCAAGTCAATCGCATAATTCCTGGAACCTATACATACGACGAATGACTGGGAAATAATGATAAGCTTTTCTCTGATATGCATTAATAAATGGCGTAGGCACTTGAGTTCTCAGTCAGTTCGAACATTATTACAGATGAATATAATGGGAGCTGGAGCTGTGCAGCT
>318FP000941 Cpr97Eb_1           :+U  EU:NT; range  -249 to    50.
CAGCTGGCCGACGACCGCTTTCGATTTCTATGCTGCATTCCAAGCCAAGTCGAATCGGTTCTCGGATCGGATCGGGAGCTCGGGCCTCGGTTAACGTATTCGTTTTCGTTTTCTGATCGCAGCTGATCGCCAGATCCAGAGACTTCGGCTTGAAGCTTTAGTTTCTGCCATGGTTTTTTCCCCTCTTGGCCCGCTTTTGCGAAATGTTGACTGCGGTATAAAAAGCGTTGCACGCCCTGATTTTCTTTTGAGTTTGTCGTTTCGATTCGCAGAGTCTCGAGTGCAAGTGCAGAACACATT
>319FP001278 CG11808_1           :+U  EU:NT; range  -249 to    50.
TAAGGACAAAACTCAATAAATGTAGTATATTAAATGAATATGTTAAAAAGAATTAATTGATTTAATATTACACATAGTTCTAAGTTAAATATTTTAAAGTGATTACTATAATTAAAATTCGCGCCTATTAGTTTAAATTAAAATCGGTCGATAAGTCCAAAAATCGATAGGCGGTAAACATGTTGACACAATCAGTGTGGCCAGCTGGAATATTCGTAAAAATGTTGCGTTTTCTTGACAGGCGATTTTGTATTTTGGGAATGAGCGACGTCCGGCACACAAGAAATATAACATAAATAA
>320FP000400 Mur82C_1            :+U  EU:NT; range  -249 to    50.
AGCTTCAAAACGAAACCGAGGCACACATGTTGGTCACTGAAAGCTTTTTCCTAATGATGGATGGTGTTTGTATATTAAATGTATTTTATATTAAATGTATTTTACATGTGGAGATAGAGAGTAAACTTTATATTCAGACATACAAACACTGTGTCCAAGCGCATTAGTACAAATCCGACCGCGAAATTCAACATATTTAAAAAAATAATAAAAACTAAAATAAAATAAGCCCAATACATTTTAAACTCCAGTACGAGTAATAGATGCGACCACTATGGTATGTGCTGTGCTTTTCTATGG
>321FP002207 se_1                :+U  EU:NT; range  -249 to    50.
TTAAGGCTAGAAAGGCAAGAATTCCGTTCCAGATTCACAGAACGTGGTTCGAAAAACTTAGTTCTTAAAAAGTTTTGTTTTAAACAAATATTTTGGAGCAATATGCAGGTTGCAAGGGGGCTTCACTGTATCCACATGGCTTGGTATGTGTGTCAGCCGCAAGCCACCAAGTTCAGCCGCGTAAGCGAAGCCAACCGGCGAAGGGCAGTGAGCTGCACTTTATAAATCACTCGAATGACAATCGCTATCACCACTTGCATCTCTGGACCCGAGCACGCACATCATGAGTAACGGCAGGCA
>322FP001065 Gadd45_1            :+U  EU:NT; range  -249 to    50.
CAAAACTGCAGATTGCAGTTTGGGTGTGATGGAAAGAAACCCCCAATCTGCTAATTGCCGCGACATCAACGGAAATCTTTCGGATCCCAAAAAAAGTAATGAAAAAACCCGATTTGGCTGAAAGAGCGCAAGAGCGGGAGAGCGAGCCCCCCTAAAAAGCTCTCGCTCTCGCATTTCTGATGAAATTCAGTGGAATTCTCAGGCGGCGGAGAGCGCGGCTATAAAAGCGTTCGCTCGCCAACCGAAAGCATTCATTGTGAAATTGCCACTCAAAATTGAAACAGCGCGGACAAACGGTTG
>323FP001085 ACC_2               :+U  EU:NT; range  -249 to    50.
GTCGAACATGATAAAAACTCAACTTATTTACCGAAATGTTGTTTATAAAATGCACGCGCCGAAAAATCTGCGCCGGTAATGCAGCCCTACAAGGAGAGACAGGGTTGGCTTGCAAACAGCCGCCGAACAGCTGTTGTTTACCTTGCTCAGTATTTTTTCAGTACGCCCAGGCGAACGGTCACACCGAGTTAGTGGTCCGAATTACGCGTGAAATACGAATAAAAAATCGAGCGAAAAATAACAAAACACAGTACTCTAGTCGATCACAAGCTGATAACGTATCAGCCGTGCCACACGCCC
>324FP001561 Lcp9_1              :+U  EU:NT; range  -249 to    50.
ACAATTGATGAACGTGGTTGTTTTGGGAATCTTCCGCACAGATCTCCAAAGATAACCCCCCGAATATGATATGCCGAGTGGGGCGATAATTAATGCCTGCAGAATGACTGCATCTATGTCTTTTGTTTAATTAAGACAAACGACCGCTGGGAGCCAGTTATGAAGAAAATTTATGCAGTTGGTGATTCCGGCCGGTAAAATGTCAGTGGAGAGCTACATATAAAAGCGCAATTTTCGGCAACCAGCAGTCAAAATTTTATCGCTATCTATCAGCACACACATCCCCTTTCCAACCATGAA
>325FP000943 CG14259_1           :+U  EU:NT; range  -249 to    50.
ACAAATTATTTTCATATCTTTGCATTCAAAGTGCTTCTATTATATTTTCATCTTTAGATACTTTTCTCACTGTATACTCGCTATTAAGTCAGGAAATAGGTGAATTAAAATGATATTATATTCAGCAACATGAGTTGCTCTTGGCCCCGGCATCGTTAGGTTGCTGTAAGTCGTTACCATATATGAGAACCCAAATCTCGAATCTTGGCAGTTGAGAATAAAACGCCGGATCACAGCAAGTCGCCGGCTAGTCGGTTTCAAAGCGTGACACTGTTTGATGTGACTGAGCAGCGGCTGCCT
>326FP000778 fit_1               :+U  EU:NT; range  -249 to    50.
ACTTGTATTATAGAAATTATTTGCCTCAAATAATGATTCATTTAGTTTGCTGATCGGCAAACACTCTTTTAATTAATACATTAATACAGCCATTTGCTAATCAATGATTTTTGACATTGACCTCTGTCAATAATTGAAAAACTCGTGGCTGAGTAGCAACATTGTGAGGACAAAGCCCTTTTGCATTATCAGTTATTAGTTGTTGTTGCTTTTGGGGCTATAAAAGGGTTAGTTATAGAATTGACTGGCACAGTTTAACAGCGATCGTTGAAATGAACTCAACTCTGGTGATTCTACTTC
>327FP000612 CG31326_1           :+U  EU:NT; range  -249 to    50.
TTTTAAGAAAAGGTAAGTAATATTAATGCATTTTTTGGCTTAATGGAGCTTAGCATGTGGAAGTGCAATTTACGCTCGAGAATTTAGCTCCAAAAACTGAATACTTAAATACCCACAAAGTGGGGAGAGCCACTGACTATTGAGAGACTTAGATCGGGTATCAATCAGTGCTCATTGAGTGAGTCTTTTGAGTTTTAATGCGAGTAATTAAAATCTCTATAAAATAGACTGGAAAAGCTCAGCTCATACGTAGTTGCAATGAGTCCGCATCAGCTGGTGACCGTTCTCCTTCTGGCTTCT
>328FP001867 CG7953_1            :+U  EU:NT; range  -249 to    50.
TATCTCTTTAGCTTGCTGTCCGCCACCACTGGCAGTTGCAATCCCACTCCCGCTCCCTGGTTGGCCATTGAGTCCAGGAAGCTAGACTAAGGCAACACCAGCCAATAAAAAGCAATTCAAACGAGTCCACGATCTACGTTTTAATTAGTCCCCATTCCGTCTGCTATCTTCGCTCAATATCACCTTCTACGCGTTATCGTCTGCTGGGGATTTTGGTATATAAGACTCTGGCCGGGGGTTGGCCATTTCAGTAGCAAGTTCAGTTGCTAAAAGTCACAATCAAGCATGCGTTTCCTGGTA
>329FP000657 Gyc-89Da_2          :+U  EU:NT; range  -249 to    50.
TTATAAAGATTTACGTGACAAAACCAACGAGGACTGCGTTTGTGCGTGTAAGTTATTGGTGGTAAGGCAATAAAACTTTCATTTTCAGACATTATATCGAAAAGTAACCGTCAATTGGCATCAACAAGGAGCATTGACATGAAATGTAACACTGCCAAAGGGGGTTAGACCCTCCGCTTGGCGAATGGGAAGGATGAGTCTACAACGATTGCCGAGGTGCTATAAAAGTCCCAGCGACGAACGACAGGCGCTTCATTCGCGTCCTGGATGCCAGTTAGAAAGCTTCCTGGATGCCAGTTA
>330FP000366 CG1304_1            :+U  EU:NC; range  -249 to    50.
AGAGATAGCGACAGCATTTGAAAAAATATGGTTTCAAAAATATCCAACAAAAAAATTCTATTTACGGAAATGAATTCTCAAAAACTTTTTAAAATTTGTGTGCCCATTGGGCAATTTTTCGTTCGACTTTCGCACTAAATCATTTATTTTAGTTCGGAAGTACACATATTCGTTAAGTACAGATAATGAAGGTGTTATAAATTAAGTAAAATGCCAATCTATATAAGAAGGTACCCCTCTTTGGGGCTTGCCCATTTGGAATATGAGATCCGTTAAGGCAGCGATTTTGCTCGGTAGCTT
>331FP001665 CG15425_1           :+U  EU:NT; range  -249 to    50.
TTATGCAAGTCTGAAACAGTCGTGTGCGTGCTGGGCAATGAAATCATAAATCTGGCACGGCAATTGTAATCATGTTCCCGACATTCAGCTAACGTGAGCAGTTAAATAGTAGTTGCATCTGCTTGCAGCGGCAGTTCCTTCCAATAAATATTTAATACGAGCAGAAACACGTAGTTGTAAATCCTTAAAAAACACGGAGAAAAATATTAATATTTCTACATATGCAGCCGGCTTTGTGTATGCTTTCTCAGTATCAGTTTAGCAAACATTTGGTATTAGGAAAAATCAACTTGTGATAAA
>332FP001610 Nplp4_1             :+U  EU:NT; range  -249 to    50.
ATTCCATCACCAGAGATCGGCGGAGAATAAGAAGTAATTAGAATGCGAAGGAAATTTTTGTTTTGGCTTGACAAAAACTATCGCAGTAAAAATAGAAAATAAACCTATGGCATTCAGAATGATGTGAGCAAAACAGAAATGGCCATAATTCGGATCAGACTCCATAAGTGCGACATCATAAATAAGTCATGAGTGCGAATTTTGGCTGACTATAGGACTATATAAGAGTGCTGGCAGGTGGCGAACAGCATCAAATCACAAATCACTGCAATCGCTACACAAGCACCTCAAGTCCTCAAG
>333FP000498 CG8147_1            :+U  EU:NT; range  -249 to    50.
TAGTAGAGACGTATATCTTGTTAAATAAATTGAATTTAATAACAGTTGTATATTTGCCCTAAAGTACCTTTTTAAGGAGGTTCCACTGCGCACTGTTCCGTGTTTTCAAAACAAAACCGCAGTGAACCCAAGGCAGCGATACTCTTTTCCATATCAACCGGCGATCAGGTCGATGGCGGCAAAGGCATTATGAAATCTTGAACCTCCCAACCGATCGCTATAAATATCGCAGGTCTCGTGCTAACGACTATCAGTGGCGGAGGAAACGTGCTGGGCAGCGTACAGCCAGCTCGTAAACTG
>334FP001967 CG16772_1           :+U  EU:NT; range  -249 to    50.
GGGAATCGCTGCCTGGTTCTGCGGGCAGAACTAATTCTCTTAGTGACCAACTGATAGATGGCGATCTTTAATTTGCGAACGCAGTCCGGGAAATTCCGGCAGACGCATCCAACACCTGATGCCAATCGGGTTTTTCGAGAGAGATAGAGAGCTGATTGCTCTGGGGCTGTCTGTAATTGTTGGCTTACCGATTTCCATAATGGTGGGCGATTCTGGAGCTATATAAGTCAGCTATGGCCGGCAGAGAACAATCAGTTTTCGCTTGGCCCTTGCTAGTTGAACTCAGTCGGTTGGGATGTT
>335FP000676 CREG_2              :+U  EU:NT; range  -249 to    50.
GTCCAGATCCTCCAGGTAGGCATAAATACATATATATATGGGCATTACTGGCAGAATGCGGCGCACAGAGAAAATGAAAGAGGCGTAAAAGGTCAACGCTATCCGTAGTCCGCTTTGTTTACGGCCTACATCGTGAATCAGAGAGAGTACTAAAAGTGCGGATTATACGCGATTACGATGACCGGAAGATAAGCCAGTCATTGCGAATTCCCTGTCCATAAATGCTGACCCGTCAGCTGTCCAGTGTTCAGTGATCTTTCAGAACCGCATCGTTATACTTGCAGTCTAGCCATGAAAACC
>336FP001962 CG13962_1           :+U  EU:NT; range  -249 to    50.
TAATAATTAAATCATTTGTATCTTAATACAATGAGTAGCCAGACCCTTTTCTGCACTATTCCGTGGGAATATCTCTCCAGACTTTATAGCAAAAGTTCAATACAATATATTCAATATTCCTTTCTAGTTCCTAATCGCATTTACTTTATCTCGTGAGCCAGCTTAAAAACACAGTAATTCATAAAAGAAATCAACGACTCACTGATAACGACATGTGTATAAAAAGCCTATCTCTGCTCAAAATTATTTGAGTCGAATTAAATCACTTGCTGAAGATGCGTTGTATGCTTATAGTATTTG
>337FP000131 Sxl_4               :+U  EU:NC; range  -249 to    50.
GGAACATCTGCCTGCCTGCGAAGATCCGCGATCCGGGAATCGGGGATCCGCGAAATGCAGCCGGCCACCCAAGAAAGTACGCCTGGCACACTTCCTAGCGGGATCAATTCGCGGGATCTTAGGTAGCCCACGCGACTGGCACGCGCACCTTGCCTCCTTCGATCTTCTACCTGGCACCCAGCCACCGCCCACTCGCTCGGCACCCCTCTGTCGATCCTTAAATAGATCGATGGCCCGCAGGACATCTTCAGTCGAGTTCCACTCGTGACAAGTCCAACTTGTGTTCAGAGATCTTGTGAT
>338FP001222 CG13148_3           :+U  EU:NT; range  -249 to    50.
GGATTTTATTTAGTCATTCAATATTGTCGCACTGCCGATACTCACATCACGCTCTTTTCCACCGCAGGCATTGTCTAGGCTCTGTCTCTTAACAACTACAATAAAAAATTATTTAATAACAAATGTATTCTGTTCCACGCGCAAATTCGCGGCGTTGGAGTTGCCACCTAGCACAATAAAATGCCGGGACAATCAGCTGGTAACACCGAAGGTGTATCGATAAAACGATAGTTCTTGTTTTAAAAAGCCAGTTAGAAAATTGTGATACAGTACTTTATACATTTTCTTTAGCTTACTAAA
>339FP000528 cu_3                :+U  EU:NT; range  -249 to    50.
AACTTATTACGATAATGAGTTCGAGAGCAAGAATCCAAGAGAGCGAGAGGGGTCCTCTCGCCGGTCGATGGTGCAATAGTGTTGGTGTACCGATGGTGTAATGATGGTGTGCTGGTGGTGTACCGATGGTATGGCTGCCTGAGTCGGCCAGACAAACAGAGAGGTCTCTTGGCATTATCCTTATCAGCTTCAGCTGCCGGGCGATGAGAGCGTTGGTATAAATGTCGCAAGGCACGTACCATCGCGTTTAGTTCTTTTCAGCTCGCCAGAGCATTTGAACCGCCTGTCAATCTGGATTAG
>340FP002049 CG14963_1           :+U  EU:NT; range  -249 to    50.
AGCTTAGCATGTTATAATTTCGCATACTTTCTCTCCAAATGTTTACCAACCCGCCAGTTTATCCCAAAACACTGACTTCCGTGGGGGATTTAAAATTGGGTAGACCCATAAACAGATCGAAAAGCGCTTATCAGATGACGACAATGGTCAACAGAAATGCTGCGCCAAATTCAGGAAGACGCTATCAGTAGACAGTAATAACAAATCTTGATGGCTGGATATAAAAGCTTCTGCGACTTTAATTTTGGTAGTCGTCTTTCGGTCACCACCTTACAGATATGGCCATCGCTCTGGACTGGC
>341FP001363 CG14499_1           :+U  EU:NT; range  -249 to    50.
ACTCTGCTTGTTCGTATTGTTAACTATCCTTATTGAAATACATACAAGCTGGCTTATATACTTCTTTTCTAGGGGATTCCTCGTACTATACCCTTCTAGTCATGCCATTTACGACATCTCAGTTGAATTGATAAGGAAATGATAACTTTAACCACGCATGTTCTAAGAATCCTTATCAAATAGCTGACTTATCGCTGCCCCCCAAGCTGGTTGGCCATATAAAAGAGATCCATGGGCCAGCTGTTGATCAGTTACTCAAGATGTTGTCGACCAAGTTAGTTTGTTTCGCACTGGCCAGTT
>342FP001538 CG12491_1           :+U  EU:NT; range  -249 to    50.
CATCCTCTAAGTTAAGCACTTTCTTCTTGAGCCGTATTGGCACATCCACTAAAAATAACACTGCGCAAATAGAAGCTCCATTGCTGTTGTAGATTCGACAAACATAGGAACTTTCCACACCTTGTTCAACAAAACACTGCCGCAAATGCCACATGTTAAGATCAAACTAAGACGACGCACAGATTGAGATTTTGGACCAAACCCCTCCAGATAGATCGTATAAATAGCAGACACAGATCTGGATGCTGTATAGTACTTGAGTACAGTGTTCAACAGACAGAGCTTAAGATGAGACCCGAA
>343FP001544 CG3257_1            :+U  EU:NT; range  -249 to    50.
TGTATTTTGATCGTGATTTCTAGAGGCTAGGAGGTGTGAGTGGAGGGCAACAGTCATCAACGGGCTTTCACGCGAATTCGGCGCCCAAAGCAGAGGGAGCGAGGATGGTCCGTGTAAAGGAAAAGAGCGGAGGCCGAATGCCGGAAGGGCAGAGCGCCGGCGCAGGACTTTCGCAAGCTGTGTGCTCCCTCAAAAAGCTCACGTCGCCTTCGCAGGACAATAAAAGCTCGCTCCCTCGGCCAGCTTTCCGCAGTCTGTGGCAATCAGAAGGCCCAGTGGATTATTTATTGTGAGTGTTGA
>344FP002311 Est-P_1             :+U  EU:NT; range  -249 to    50.
TTCAAAGATAATGTAGGTAGTGAGAAATTCCAATTATTAGCTATTTATATTGATGGCTGCCAGAATAGGCAGCATGTGGAATTTCCGTAAGTTACATGAATAAAATCAAAAATTTTTCGTTCTGTGTAATTTTTAATTATTTAATTATTCTCAACTGGCTTTAAATATCATTTGTACAAAACGTGTTTGTCGCTTTATATTTTGGTTTTTGTTGTTTCTTTATAAAGAATAATAAACGTTTGTTTACCCGCAGTTTGATTAGTACTTTGTGGAGTTCCAGATCATGAGTATATTCAAACG
>345FP002342 CG34244_2           :+U  EU:NT; range  -249 to    50.
GCATTTCAGAGTTTTATTTTTAGTCACGCTGGGCAGTATAATTACAAAGCAGATAAGAATAAAAATGACAGACAAAGCTGCTGATGGCACCGATGATGATGCAATTTAATATCCCTGGCAGGTGTTAAAATAAGGGATTATGCAGGGAATCAGGAAGGACAGACCGCAACATCGGCAGCAGAAACCAAAAGCTGTCATCAGCAGAAATCGGATGAGTATATAAAAACGTGTCCAGTTGGTGCCAAAATCAACAGTTTTACAGTTGCTGCGAACACAGCAAGGTAATACGCATCAAAAATA
>346FP000838 CG5768_1            :+U  EU:NT; range  -249 to    50.
CTGGCCGAGAACTGAAGAACCAGGCTGCTGCTGGATCGACACTTAACTCCAGATTGAACAAGCAGTGTTCACATTCCGTTCGCGTGGCCATCCAATTCGGCACGCAGCAGCTATTTGGTCAAAGCATTAGTATGGAAAGGGGTCACTTGGCCAGGCTCTAATTCAATTAACAAGTTGCCATTTTGATAGAACGCTAAGACAAAGCGCTGGACGGAATATGGTAGAAATCAAGGGCCAAATCATTGATTCAGTTGGAATTATGTCTGCGACTTGGCTGACACTCTTGTTCACGGCATGGCT
>347FP001803 CG7296_1            :+U  EU:NT; range  -249 to    50.
TAACCGGTTGCAGCGGGAGATCGAGCAGACCGGGTTTATTGTGTGTAGGGTCCGACGGTCGTACGCTCCGAACTTGCTAATGAGTTGAGCCATAAATATTGATAATTTGTTCTGTTTTTTCTCTTTTTCTCATTTCTATCTACTTTTGCCGCTTAGGAGAGTGAGCTCCAGGGTAGATCACCGAGCAGTCAACGAATCTATTCGCCAACGGGCAACGGAATAAAAGCCGGGTCCGGCGGTGCATTGGACAAGTGTTTGGATCACCTTCGAGGAAGCAACAACTCAACATGAAACTTTTCA
>348FP002198 CG13674_1           :+U  EU:NT; range  -249 to    50.
CCACCGGTTACAAAGTCAAATCGAATTAGGCCCGGCACGTGCCGAGTGTGCGTGCACACCACCAGCGGATGGGATGGGATCCGATCGGATCGGATTGGCTTGGCTTGGATTGGCATGGCCCACTAAACTGGAACGGAGTCAAAGACTTTGAGCTGCGATGTCAGCGATGCCAGTTGCATGGCAAAACGCGGCCTTCGTGTCCAAGTGGCTTTGGTCACTATATAAGCTGGACAACCGGGCGAATTCAACATCAAATCAAGCTCACAGCTTTCTGTAGTCACTACAACCAAACACAAAAAC
>349FP000041 CG42666_6           :+U  EU:NC; range  -249 to    50.
AAGTAACACGCCAATAAAACCCAAGATGAGTGCAGGTAAAATTAGGCAGAAGACTTCCAGACACGCGTCAGCTTGTCTTGGATAAACGCTTGGATTGCCCTTAAGTCAGGTCGCCTTCGGGTCGTGCCTAACTACCTGATAACTACTGTCCGACCCGTTATCGGTCACAATGTGTTTTTAATCTCCTTTTAAAAGTCCTGCCTGAACCTGAGCCCTTATAAAGGCCCTGATATGAGGGCGCCGAGGATCAGTTGACTTTTTGAACTGGCGAGGAAAGGACCTTAAGCAGTGTGAAGTGAA
>350FP000195 IMDH_1              :+U  EU:NC; range  -249 to    50.
CTAATTCGCTGCCATATTTTAAAGATTAAATAAAGAGGAAATGGATATTGCTCGAGATTCAGGCTATTCAGGCTAATATGTAATGATTATTGTTTAATATGCTTAATAAATTGCATAGTCGATATTGAAAGCGCCTTAGTGTGGCTGCCATGGAAAGCGCGATTAAGGCCAAAGCGTATCGTGGTAATATTTAGTGGGTTTCCCGGTGGTCCAGCGAGTATATTTAAGCGGCCGCACGGCGGCCACACCACTTCACGAACTCGATTCGCGCAGCACACGCGGCACTTGGACTCCAGCGGA
>351FP001491 CG30285_1           :+U  EU:NT; range  -249 to    50.
GCCTGCCTTCTCTTCCCAAGCTGATGAACTAAAATTAAAAATTTCATTTCCTGGGTAAAGGCATGCGCAAAATGCTAGATATTGGCAATAGGGTAGTTCTATTTTAAAATTGGTACATTGTCGCTTGTAATGTTTGTCGCACAAGGAAAGCTCAACATTTGACATTACCCATTCTCAGCTGCTAATTGGCAAAAAGCTCGTCTTTCTATCGGTTTATATAAATAGATTGTAAATTACCGAGCCGCTCTCAGTTGAAATTGAGCTCAGTGACTGGAAACTGCATCATGAGATCGTGTACTT
>352FP002159 CG13299_1           :+U  EU:NT; range  -249 to    50.
ATCTGAAAGGCTGGAGACACCCAACGCCCACAATTGATTTGTGGTTCTGTGTGGAGTGCCACTTTTTATGTCGTATTCAGGGTTATGGCTATGTAGTTCTAAGCTTAGGCAAAATGTACAAGCGTAAAATAAAGCAATTACTTGGGTGAAACGTGCGCATCGTTACTTTCCATTCTATCACGTAGAATGTGGGGCGACATCCGACGTCGGCTGGCGTCTATAAAATATGAACTCTCTGGCATTCGATTCAGTCAGTTATCAATCTCCGGCTAGTGCGAAAAGTACAATCAAAATGACCTC
>353FP001410 cer_1               :+U  EU:NT; range  -249 to    50.
TAGTCATTCCAAAAAATGTAACAATGGTTTTGCATTAAATGTTTATAATGTTTGAGAATTTAGCATATGATTTAAATCGAATTTGAATAGTATCCGGTTTTCATAAACGAGGGCCCACTGTTATTTATGTTTGTTTTTCACCGAAGTGGCATCTCTGATCAGCTGCATATATTATCGTTTCTTTGTTGTGTTTATATGTTGTGACTCAGTGCGAAACCGTGATAAAACCTGAGAATTGAAACGAAATTTAGTCGGTCACCAAAATTACAAGTGTCAAGATGTCCCTGGTTTCAGATGAGG
>354FP000680 CG42798_1           :+U  EU:NT; range  -249 to    50.
TGAGTGAAGGTTAAGGCGGTTCAACCAGTTCGGCCATATGATCGGTGGGTGTAAAATATTTTTCGGATTGCATAGGTAATGGATGCTGAACTCCATCACATTCAAAAAAGAGTTGAACTGTATTCATATTTATCTGAACACTATTAAACGTTAATGAATTTTAACAGCTGTATTCAGAACCAGTTCAATATACCTAATATATATGTATTTATATGCCTATATAAGCTCATCAGGTTGTCACGATCGTTCAGAATGTATCTCACATTTCTCCAAAAATGAACTCGCTCATTGTAATTTTTG
>355FP001607 Eno_3               :+U  EU:NT; range  -249 to    50.
TATAGCTTGCAACAGAGCTATAGTTTCATGTAAGGTAACTAAAATATATATTTTAAATGATATTTTTTACTCCTTTATCAAGATACAAATTGGTAGCACTTTCGCCGCCGTCTTTTACACATTCAAGCCATGTCTTGGACCGCTTCAGTTTTCTTGAGGACTTCCACCACTAGCATGAAGTTTCTGCGTCTGCGCTGGCCTCTCCCCAGAATTCCCCAGAATAAATCGGCAAACGTTGCGCCGCGTTTCAGAAGCAAATCAGCAGTCAGCCAGCTCTCATCTGGATTTAAATTTGTGCAG
>356FP000704 CG34282_1           :+U  EU:NT; range  -249 to    50.
GTGCAGCGGCTAATTATCGATTAAGCCGACACGCTCGGTGTCTGGGCCAAATCCAATTAATGCGGCCAAGTGAAATGCGGCTCGTTATGATTGCCATAGCTCAAAGTTTTTGGGGCGACATCCGCAGCAGGTAGCTAAAAATAAATTTCTAACTCATTTGAACTAAGTGATTTTGCTTGTGGAGCAAGTGTCGCTACGATAAGGAGAATTCGGCACTAGTATAAATATGCCAATTGTCGGCCTTCGATTGCAACACTTTCATCATGTACAAGGGTGAGCCACCTCGCCATCGGTCTTCGC
>357FP000449 Edg84A_1            :+U  EU:NT; range  -249 to    50.
TGACTCCGCGAAATTATGGACGGAGCCCATATCCCGGACAGCAAGTAAAAAACGGTCTGAAAACCTGCCGATTGCCCGATAAACTTGTTGGGGCATCTCAACGCCAATTAAGCGGTCTACAAAGTGACTGGGCTGGAGGTCCCCGCGATGACCTTGTTAAGATCCAGATGCAGAAACAGGCCACTGTGGCACTGGGTGGACGGCAAGGAAGCCGCCTATAAAAGCCGATGTGAGTACCGTAGTGAACTTGTGTAAAATCAACTACCGACAGGAGCAAACCTAATTCATCAACCTAAAAAT
>358FP001899 CG11865_1           :+U  EU:NT; range  -249 to    50.
ACAAACTAATAAATATAAAACCTTCAAAACAATAATCTCTGATATGTTGCATGCTTTTTACTTAATCTGGAGAACTTTACTTCACTGAAACAAAAATAGCACATCTCTATAAAAAATCACAATTGATTTAAAAGATTTGTTTATAGCCGCAATTGCTCTTTAAAGTAATTCATTCTTTGTGTTCTGTAAGAATAAATGCATTTTTTCTGTTCTGAAAATGTATAAAAGCCGCTTGCTCCTAGCAATGTTATATCAGTTCTGAAATGCATTACCTTGCACTCGCTGTGATTTTTGGACTTG
>359FP002295 CG42255_1           :+U  EU:NT; range  -249 to    50.
GAATTTGTGACGCAGCTTTGACCACTGCTTCTTACAGGCTGAAGCTAATATAGATCGACTCGGATTGTATATCTAATCATAAATAGATCTATACCCTATGGGGTCTGCAAATATTATAATATTTTACCAATCTGTTACACCCCTTCGCTACTCGAGTAGCAGTTATACATAAATATGATCTGAAATTCTTAATCGTAGACGCCCACTTTTTGGCAGTATAAAATGCGAGACTCAAGCCTATATAGCGCCAGTTTTCGTGGACATTGCCAGTGGTGCGGATCAAATAGTGACTTGATTTTT
>360FP001428 CG44624_1           :+U  EU:NT; range  -249 to    50.
AGCTGACTGTGAATGTCAAGTCAGGAGCCTAGATGCCAAGGATTCAACGAATTTTTGTATGCCTATTAAGACTTGTGATAAACGTTGTAGAGCTTTAATAAATAAACCAAATATTGAGACCAATTAACCGCTTGCAAAGGGATTATTGATATTTACTTTACTTTTGACTCTGTTTATCGATCATGGTGGGTGATTTCCAAAAAGCAGATGCCCGAATGATTTAAAAGCTAGTGCATTCGAGGTAAGTGCATCAGTTCGTTGAATCGCCCAACCTGAATCATGAATGCAGTATTCGCTCTC
>361FP000901 CG12290_1           :+U  EU:NT; range  -249 to    50.
ACTAGTGATAAAGACCGGCTGGCAACAGTGCAGCGGCCACTTGCAGCAACATAATTTCAAAGTCGGAGCGTGGGAATCGCAAATCACGGCAGTGGCAGCAACAACAGCAACTGCAGCAACACTCGAGCACTCGTGGCTCTCCGGATCGCTCATTTCGCTCGCCGTTCTCGCGCTGGCGTTTCTCCGTTTCGCTCGCACCCGCCTGTGGAGCAGTCGCGTATATTTGGAGGCGTTGGGGCGAACGCTCACGACAGTTGTGCTTGGAACGCTTCGGAGTGAAGATCGTGCTCGTCCGATCGG
>362FP002542 Spn77Bc_1           :+U  EU:NT; range  -249 to    50.
ATTTGAATAAAGATTATATATGTATGTTTCTTAATCAATTACCGTGGATTCGTTATTACATATATAAAAATATATTCGTATATACTTTACTTACTTTTGAACAAACCTACGAGTAACTGATATAAAAATTGCAAGGCACGTGCAAAAAAACGGGAACATAAAAATAAAGTCTACATGGCATGGAATATTGAACTCCACAAATTAACGAAAATAAATCATATAAATATAGTTTTTCGTAAATAAAAAACCAGTTTTGAGTAGTGTTCGGGTGCACAAAGAGGTAAGAAAAGTAAATGATAT
>363FP002024 CG7852_1            :+U  EU:NT; range  -249 to    50.
GTCATTTTCTTTTGGTTTACTCCTACTTACACAGCCTGGTCATACTGGCGACCAAAGTAGTTTGTTTTTGCCAAAAAAAAACTCAGGTCTGCTCTACTCCGCGATATTTGTTTGCCCAGCTGGTCTTTGTTGTTGGTAGGTCCAAACAAACACGCAGCCAGTGTTAACCCAGTTTTGGGGCTAGTGATTGCTGTGGCTCCCACGGCCCAGCAGCGGGTTAAATACGACAGTGTAATTGTGAAAGAGGAGAGTGTTGTGTTGTTGGTGGTGGACGTGGGCAACGACATTGGCATAGAAAAT
>364FP002183 CG8543_1            :+U  EU:NT; range  -249 to    50.
TGGGGTGTGGGGCACTTGAGCTGGCCTCCAATTAAGACAGAGACGGAGCACGGAAAGAGGGAGAGAAAAGAGCGCAGTCATTTGTCGACCCATTGAACCAGTTTTTTTTTCTTCTTTTTTTTTTGTGGGGAGCTTAGGCCTAACTCAATCTGTCATACGAACAAACTATAATTTGCGAGTTGGCCGTGAAATTTGGCAAGCCATATGCGAGTTTTGGCTATAAAAACAGTCGCTTGCCAAGAGTTTAGCATCAGTAGCCACAGCAGCTCACTACAAACATCAGCTTAAGTTTTCAATTTT
>365FP000769 CG42869_1           :+U  EU:NT; range  -249 to    50.
CCGATAAATGTGTGCAGTTTAGAAATAAGTGCACATTAGCAGAGCATTGTTGCAGTCTTAGATGCCTGAAACGTATTTATCGATGCATTACCTAAGCTGTATATCGAAGATTGTCTCCTAAAAGTATTTTATAATAAAAATATGTTATTTAAATAAAAATCTTTTACTTGATGAGCACTGTTGACTTGTCTAATAAAATTAAACCGTAGAACGTTCTATATTAATAGCTACGTGCCATTTAAAAACGACACTTAACTTTAAACTTTTCCAGCACGAAGATGTTGATAGCCCGACTGGCGT
>366FP001408 CG10073_1           :+U  EU:NT; range  -249 to    50.
TAAAAAAAACCTACCCTAACATATTAATATGAAATTCAATTCTCAGCCAGAAAAAAATGGTGTTCATTATTAGCCAACCTCGGCTATAATCAATCTTTATGAACTTTAAAAGTTCATAAGTAATCATAATTTGCCTAAACATGAACATTGCTCAAGTGATAATAAATGCATTATAATTTTTATGACTTCTAACTGATATCTAATGATTTTTGTGGGTATAAAAGAACTTGCGTTTAGAGAAAGCAAGTCAGTTTGATTTTAAGCAAAGCAGTAACTTGAGTTGTTTAAGTTGATCGATAA
>367FP000552 CG3313_1            :+U  EU:NT; range  -249 to    50.
CACGCAAACCGAGTTCTGTCGCATTACTCGCTTGGCGTTGTAGTTCATTTTATTTACAAACAAAGTCACCACTTCAATCGCAACAGCTGATTTCGTGAGAATAGATAAAACCCTTTGTGAAAGCGATGGCCTATCGTTAGGGATGAACGATAGTGTAACGCATTTGTGCGACATCCGACTTTATATAAATACTGTATATTATATATATATTATTATATATATATATATATTCAGGTAACCAGAGCGGCCGAGTATTGTGCCAAATAGAAAAATGTCAACACTTGTATTTTTATTTCCCTT
>368FP000308 CG5172_1            :+U  EU:NC; range  -249 to    50.
GTATACGCGATGTTCCCAGACAGCGCACATTGCGTATCCGCCGAGTGCGCCGACGTACTTGAGACTTTTTTAAACCAGACAAGTTGCTGGTGAAGCCAGCCGCTTGCCGCATTGTGCCGACATGAAGTGCAGTTCTTAACCTTCCTTTGGGAGCTCCAGCTTGGAGTTGAAGGGATGGCAGGCTGCTGACTCAGCCGAAGTTTCCGCCTTTCGGAGCTATAAAAAGGTGCCTCGATTCTGGGTTAGTTCATCAGTAATATTGAGCCTCCAGCAGTGATTACACAGCGGTTCTAAGTCGGT
>369FP000923 CG14244_1           :+U  EU:NT; range  -249 to    50.
ACTGCCAATTGCATTGAAGTTCCCAGCTAAATCTCGTTTGGGACACATGTCTTTTGTCTTGGCATTGTCACCCTAGGAATTCCACCCCCCCCCCCCCCCATCAGCTTAGTCCGACCAAGTGGGATGGGCAAACAAGCGACGACCTCGAGCAGCGCATCGAACTCGAATCAATCAAGAGCGATTGATAAGAATGGCCACTTGAGGGGCCGGACTGCTTGTATAAAAACCATCTGCAACAGCAGGAAAATTAACCACTTTCACTAAAACCATGCATCCGCAAGGTGAGTATATGCCCTCGCT
>370FP002435 CG42718_1           :+U  EU:NT; range  -249 to    50.
TGCGTTAAAATATTCTCTATGTTTACCATTAATATGCGGGCTTGTATTGCTTTAGATAATCCTCAGTTCTTATTGTTTCATTTATTAGATCAGTGATCTAATAACATCGAAACTGTTTTCTGGTCCATTCAATCGTTTTGTTTAGTAGACCCGTTGTAAGACCTTCGTTTAATTTGGCGTGTCATTTGTCATTTTGGCAAATCTATTGACAATTTGGCTATATAAACGTTGCGTAGGCCTCATTGGGTCATGAGTTCTTACTGGAGTTTCGCCGAGCCAAATTCAAACTAAGACTAGATC
>371FP001448 CG11159_1           :+U  EU:NT; range  -249 to    50.
ACATGGTAACAAAATAAAAGTCATATTTTTTAAGCTGGCAAAGATTGAGATACATTCGAGATTGCCCAGACAAAATTAGTTCAAACATTTTTTGTATTAAAACTGGGATGGGAGTATCCCCATCGATGAGTAACCCGCACGATTTTTCCATGTCACCAGACCGCTCCCGAATGTCGCCTCCCACTTGGAGAAGAAAACAAAAACTGCGTGCGAGGCTTTAAAAACCCAGATTTCGGGCGCTACGCATCCAGTGCCGTAGAAATAATTCCGCAGCAAAGTGCCCAGTGCTCGCAGTTGCCG
>372FP002477 CG7589_2            :+U  EU:NT; range  -249 to    50.
TGATATTAGATTACTACTATTTAGTAAGAAGGGAATATTTTTTATTACTTAAGAATTGGTATGGATTGCAGAAGTGCAGCTTTCCCGGGCAGAGTTAAGGTGCCAGTCGAAAAGATCGCCCTACATCCAGATGAGAAATGTATCTACATCTTTAATAGTTTTTCTCCGAGTGGCAAACGCACGCGGGTGAGTACGTCTAGTATATGGTCTATAGAATGCTTATAAGTTAGCCGATCCCCAATCGACCCTGCGCTATTGCCTTCCAGCTCTTGACCAGCTAACAATATCTACTGCTGCTGC
>373FP001011 tll_1               :+U  EU:NT; range  -249 to    50.
AGAATGAGAATGAGCGACGGCTGCTGCGTTCCTTGCTCAATGAATTTTTCGCAATGGCAGCCTGCCGCAGGATCGAAGGATTCTCCAGGGGAGAGTGAGAGAGGATATGCGAGAGAGGGCATTAGAAGCAACCCTCTCCCGAGTTTCGACCAATGAACGCGGAGTTTGTCTACCTAAGGGTGATCGACTGCTCGATGAATGGATTTGGTCTGCAGGACTATTAAAACGCCGGCGGTCCTCACAGCAGACAACACAACCCATCGTGATCTCAGCGAGTCCACATCGGAGTAACCAAGGATA
>374FP002168 CG9953_2            :+U  EU:NT; range  -249 to    50.
AGAATGTATACTTTTCTTAATTACTTGACAAAAATTTTGCAAAACACGTTCACATTTACGGTGCTATTAAGCTCATCGATAATATCTAGCTAGGAAATAATATAAATAAATAAAAAGCTAAATTAAGTTTTGTAAAGTTACCAGAACACTTACAGCATACAGAAATCTTTCTCTGCTTAAAATTAAATTAATTCAATTAATGATTGAAATCAATAACTATGAATGCCCCTACTGTTTTAGTTTTGCTTTGCCGGCTTTGCGAATATAGATAATACAGCGAGAACTGAATAATCAGGAGAG
>375FP001020 ppk24_1             :+U  EU:NT; range  -249 to    50.
TGATGATGTTTCCGCTGGCTGACATTTAACGCACATTTAACTAATTTCGTTTTAAATTGTTGACAATTAAGGGAAATTGCCAAGACGAATCGAGAGCAGGCCCTCCTGGTTCTGCCCCCAGCGAACACCACGTGCCATGTCGCAGTTAATTTGTTGGCAATAAGTTGGAGCACCACGCCTAATTACAACAACACGCACGACATGACTGCGAAATTTTCATTAAAATCGGCCCGTACTCGCAAGCACAATGCCAGTTGAAATGGAGTCCTTGGATCAGAAGCCCTTTCGCTTGGCGGTGGG
>376FP002135 CG33993_2           :+U  EU:NT; range  -249 to    50.
CGACAGTGCCAAGTGCCGTCGATGCGCCAATTTAATTAGCTGCAATTGAAGCAACGAGCCTGAATCGAGCGAAAATCCTCAATTTAACTGGCCGCATACTGGCCAAGTAAATCGGCACTCATCTCCATAAAATCAACATAATTATCGCAAGTTAAGACCAAAATAAGCAAGTCCAATTTACGCTTAGACTGCTAATTACGCAACGCAATGGGAAACGATTTAAAAGCTGCAAAATGAAAACCCAAAGGCAGTAGCACAAACTTTTCGTTCGGGGCTCGAACTCATTTCAAAGTAATTTGC
>377FP002596 MED21_1             :+U  EU:NT; range  -249 to    50.
TGGAGACCAACTGCTTCCTTGTTATAACCGAAATTGTGATGATTTTGAACAAGACAAGAGGGATCGATGTGCAACGTGTGGTCATATATTATGGAGATTCCACTGTTTCCGACAATCTTATGGTAGTTTATATCGTTGGAATGAAGACATTATTATGGCACAGTGTGAACAAGAATAATTCGTCTCATTGAAAGAAATCACGTTTTAGTGTGGAACTCATATTAATAGCATTTCTTTTTTTAAGAGAATAGTCGCTGCTGTGAGGTATCTGTAAATAAGACATAAAATCAATCGATAAAT
>378FP002337 btl_2               :+U  EU:NT; range  -249 to    50.
CGAGGTGAGCTGGGAATTATTTTCACCGGAAACAATCTGCTTTATGGGTCATGCAAGCTTTCAACCGTTTCTTTCATGTTTTATTGTTTCTCATCCTGATTTCAAATGTAACTTCTATGTAAAAACTCCTTTACGTGTTTGTCTTTTAAATCAAAAGTGAAATCTATGCTACTTCCTGCAACAATGATTAGTCACGTAGTTCTTAGTCTCTGGCCACAGTATAAAATACCATTTGTTTCTTATTGCTTTCCCAGAAACTGGCAAAGAAAATTTCCTTGAAGCAGAAGCACCTGATTGAGT
>379FP002088 Cpr64Aa_1           :+U  EU:NT; range  -249 to    50.
TTGCCATGGGCAGCGAAAAATGAATTATTTTATATTTGTCGCGATCGATGCGAGCATTTCGCATAGGCACAGGCCGCTACAGACTCCACACGCATGCTCACTTTTTAGTTGTTTATTATTATTTTTTGTGTCTTGCTGCGCTTTTTGCATAAATATCTGGTGGCAGGCGGCGGCGGAGGCTGTGGCGGATTTTTGGGCTCGCGTCTATGTGAGGCCTATAAAAAGCAATTGTCGTGCGGCCACAGAACCACAGATCGAGTTCATTTGTCAGTCGAGCAGCAGTAGACCTCCAGTTCTCCA
>380FP001773 CG3769_1            :+U  EU:NT; range  -249 to    50.
TTAGTATTATTATCGTTAGCTGGATTTCTATTTGGAATATATATATTTTTTAATGTTTAATTTAATCAGATGACAACCAATAAATAAAGGAAATCCAAAATTAAAGCTATCCTTTATGTTCAAATGTATATTCAAATTTATGCAACTTAGGGGTGAAAGTAACGGTCAGTTTGATATTGCCTAGAGTTGCCACTCAGTCGCAGTTGCTAGTAGCAACCGTTTTAAATGCAAAACAAACCGCAGTAGTTTAGTTTATGCCCTTTTCCTGCGATGCGCTTGCCGCTAATCTTTCATAGCCTG
>381FP001252 St4_1               :+U  EU:NT; range  -249 to    50.
AACTGAGACTAACTGCCGATACAAATCAAGAATATATATATATATACGTTTAAGAACTGGTTATTTAGGTTATAACTTTGAGGCTTATTTTACTCCAACAACATTATATCGCCACTGTTTATGATCCAATAAAAGCCGTCTGAGCTAACTAATGGCTTGGAACCACACCTTTTGGGGAAAATTCAGCGTCAGCAAGTACACAGACATTAACTGAAGTCGTATTTAAATTGAGCTTAGCCAAGCGGCAATGGAGTGCCATACTAGCCAGGCCAGCACCAGCACCAGCACCAGCAGCTGACA
>382FP002410 CG13071_1           :+U  EU:NT; range  -249 to    50.
ATTTTTTTCGTTGATCTTTTGCGGTGCGTATTTCATGGCATCACCATTGCATTAGTGATGCAATTTTCGGTGGGTGGGCAACTGCAGCCAGTCACTCACCTAAGCTCAGGGAAACCTGAGCATTCCGCGTCCGCTAAGATTTCAAAGAGACTCTTGGGTTTTGAATATCTGACCAAGGTCGCGCGATTGCTGGGGCTTCTTGGCTTTGGCGGCTGGGTTATAAAAACCAGGCATCACATTCAACCAGCCATCAAACCATCTTTTGGCAGCTTCTCAACGAGTTCCACTTTGAGTTTTGCG
>383FP000798 CG43091_1           :+U  EU:NT; range  -249 to    50.
CTTAAAACGTTAGTTAAAAATCAATTGGGATAAATAAGTATTACATTTTGTTAATTTAAAAGTTACAAAATATCAAATAAATTCTTCATACCGAGAACAATTCTTTCTAGTCTCTATTTAAAGTCAATCGGCATGTGTCATAACACTGAACCCGTTTTCATTTGCTATTAATCGGAATGGGTAAATTAATGAATTACTAACTAACAAGGGGTTGCAATATAAATCGAACCGTCACAGCGTTATAGCTTCAGTATCAGCTCAAAAATGCAACAGAGTGTTAGTATCCATTCGAACCGGATT
>384FP001026 Smvt_1              :+U  EU:NT; range  -249 to    50.
GATGACAGCGAAAACAATGAATGAGTGCGTGCCGGATTACGTAATCTCGGCCAACTCTGGAGCTCTTATCGGACTCCCACTGTGAGTGAAGCAAGCAAGCCGGGGAATTGACTGATGGATCTAAGATTCTAGTGGATAATACCACCATCTAGATAAGGTCGTACGCGAGAGCGCCGTCGATAGATAATATTTAGAGCAGGCTAGGCACAGTACCTTATAAAAAGACGAGGCGGTCGCCGTGATGCCGCTAATCGAGATTCTCCGCAATCGGAGCCGGGAAGTGAATAGTGACTAGTGAAT
>385FP002487 CG32187_1           :+U  EU:NT; range  -249 to    50.
TGTTAATTGTAACTGCATCTGGCAGCTCTGTATTTTGAAATGTAAAATGTTAGAAATATAACAATTCATGAGTTTTCGAATTTTAGTGATTCAATAAAAAATACAAGACTATAAACCTTGAAAACAACAAAAAAAAAAAAAAAAAAAAAATTTTTCCACACCACCAACACCAAAACAGCTGACTAGCAATATGCACATGCCCGTCGTGAAAAGGGGGTTGAAAAGCCGGGCGACAGGACGCAAAAAATCATAAAACGAGGCAAAACTTCGGAGATTGCAAACGTCATGGAGGAACGCGCT
>386FP001995 CG10834_1           :+U  EU:NT; range  -249 to    50.
ATTTCGGCCAGAAAAAGTGGTACAACTTCCCATAGTGAGATGTTCTTAAATCTGATGAGATAAAATTATTTCAGGACACTTAAGATGGTATTTATCCCATCATAGTTGAGCTATAGTTGACCTACATAGATTCATGGGTGGTGTATACGTCGGTTAAAACGCCGTATCAATTAATTTTTTATATTTATGTATATTATTTTATCTGCCTTAGAGCTGTATTTATAAAGTAGTCGTATAATCGATTACCTTAGTGTGCGACTTATCAACACTCACATCAAATATCATATATACATATATATC
>387FP001792 Cpr31A_1            :+U  EU:NT; range  -249 to    50.
AATCGGATAGCAGTATCGAAACCGTGGACAAAAAGACAAATTACCCGAAACCAGTTTTGGCCCAAGACAATTGTCAAATTGTCAACCAAGATGCCGAGACACTTTTGTACTTGTTACCGGTTTGCTCTTCGGATTTTTTTTTTTCTTTTTATTTTTTTTTTTTTGTCTTTTCTTGAGGGCGCCACTTCTTTTTTGGGGCGGCTAATTCTGACGCCCCATATAAAGTGGTGCGCGTCGGGAGTGGTCGACATCATTAAGTCGACGTCTCTGCCAGAGTCGGACGGATATATACAGTCGTCA
>388FP002069 Drsl5_1             :+U  EU:NT; range  -249 to    50.
GAAACTTTTTAAAAAGAAAACGAAATTTCATGCGACTTTTCTTAGACACTTACCGTAATGATCATTATCTCGAAAGAGAATACTTTTTGAAGTCAGTTTTCGTTGTCTTATCAGCCCTAAAGTATGCCCTTCCATGAAATACAATTCAATAATTATCTCCAATTATCTGCCAATCAATTCCAGAAATACGACGAAGCTGGCAGAGAGATCCCGATCCCTATATAAAGCGGTTGCTGGGGGTTTGGACTCATAAATCAAGTTCGAATTGTTCCGACAGCAGCACTCTGATTCAAAACCGAC
>389FP002329 CG10140_1           :+U  EU:NT; range  -249 to    50.
AAATTTAAATTAATTCATAAAAATATAGTTATAAATATAAACCCCTGTGTTAAAGTAAATGTACATCAATTGCATGATGATTTAGGTGAACCTGCTGTGAATATGGTGATCCAAATTTAGACTTCCAAGAGTCATCGCCTTTCCCACCAATTCATTTGCCAGTTGTTTGCAATGTTTACATCGATATAGTGATAAGATAATCTGAGGCTTGAACCTTATAAAGGTACATTTTCACAAGGGAAGAGATTCAGTTGAATAAAAATCTGACAATGAGTGGAGGTGTGCGGTTCAGAAGTTGGA
>390FP000341 CG34422_2           :+U  EU:NC; range  -249 to    50.
TTTTGAGCATATTGTACAGATTTACTTCGAAAAAATGTTATTCAATTTCGAATATCTTATGTAAGCTTATGTTACAAAGGCACCATCTATGGGCAATTAAAAATGTATGAGCACAGCTCCACCTATGAGTAGTAACTATTAATAACTTGGTATTAGCGCCATCTGGCGCTCTCAGCTGTTGCCTATCGATAGGCAACAACCCTATTACCAACAGCCGCCGATATAGGCTATCGGTATCCGATCATCTCTAGAATTTCACGAAAATTTCATCCGCCAAAAACGTAAACTAAACGAGTATCT
>391FP001291 CG33153_1           :+U  EU:NT; range  -249 to    50.
TCGCCGTCGTCTGGCGTTTTGTAGCTTTGCGGCTCTGCCGTCGTATCGGTTGGGAATTGAGAACCGACAATGTCTATATAGATGCTATATAGCCAGACTGTGCCACTGCCACTGCCTCTCGCACGGCCCAAAAGCAGCGACGCCGGCAGCGACGACGACTGCGACGGCAGCGATGTGGTTGAAAAGATTTTTGTATTCGAAAACGGCACAAAATGCACATAAAAATTTTCGGTTTCGGTTTTTGCTTTAGTTGAGAGAAAATCGTCGCTTAGTTAACGTCGCCCAAGAACTGAACTGGCA
>392FP001674 Sgs1_1              :+U  EU:NT; range  -249 to    50.
TTCATCCTGCGAAGGCTATTAACTGTGGGTTAATCAAACATTATTGTGTACACAAGAAACGTGCTTTAAAACGGCTGTTCTAGTAAGCTTGCTTAAACATAAAAGTTACCTTGTTTATACAACTTTTGCCCTATTTATAATATGCTAAGTTCGCAAATGAAATATTTGCACACATGCAAGGGTTTGAGCAAACTGGATTTCGTCAGAATTCGAACCTATAAAAGCCATACGCATTGCTTATTTTAGAATACTATAATAGCTCCACTGCAAGGAGTAATAAAATGAAAGTCGCCCTTATCT
>393FP000830 Hsp68_1             :+U  EU:NT; range  -249 to    50.
TTGCATACGAATTTAGTTTAATGACCACTTGGAATGATGACCTATGTCAATAAAAAAAATATATTTCTCGAAATTTCCTGAACTTTCAGTCCTTTCAACTGACAATTTCCCCTGCGAAGTGCACACTAGTTGACTCGCTCGCACACACACGAACTGACTGGAATGTTCTGACCCTTTCTCGCAGGGAAATCTCGAATTTTCCCCTCCCGGCGACTGAGTATAAATACGGGCGCAAATTTCCCAGACGCTACATTTGAAATCAAACAGCCAAAGTGAAAACACTTCAGCAAACGAAAAATA
>394FP001779 CG33299_1           :+U  EU:NT; range  -249 to    50.
TAGCCAAGGCGATTCGAGATGGAATGGACCATGTCCGTTCACTCGAACCACTTGATACCCAGTTGAACCCAATTTGTTGATATAACGTTTCCCTGGAAAAGCGCACAATGGAAATTATGCGAGCCGAGTGGTAATGCAATACTTTCTATTTCAATGCTATGGTTACATCAACCGGCCGTCCTAGGCCCAATTGCGAATCTTTCACTTTTGGGCAAGCTATAAAAACCAGCGGACAGATTGCAGCCATTCGCATTGCTGCACAGAGATCCGGCCAGGTAGCCACGGACATAGACAAAATGT
>395FP000466 Obp84a_1            :+U  EU:NT; range  -249 to    50.
TAAACTACATTTAAAGTATATAATTCGTGTTACCCATTGACAATGTAAATTTCGTTTATCGTTTATTTCGAATTTGGACGGATGATTGATGTCCTATATTTCTGTATACGCGAATATTGCATGTATTTATTGTTCGATTAAAGTGCAACAATTTAATTTAACTACCAAACGATCTCATGAATTTGAAAACATTTATCGCAAAATAAGCGATAATTGCTATATATATAGAGGCGACAAAATCTGCTTACCAGTCAGTTTTTCGAAATGTTTCATTCTCTATATCTGATTGGAATTCTATCT
>396FP001334 Gbp_1               :+U  EU:NT; range  -249 to    50.
GGCACCAACATATTTCATTAAAAAAAAGCTTTATGATAATTCAGTTCTGTCAGTGTAGACTAGCTGAGATATATCTGAAAAGCTTAACGCTACTCTTCTGCTTTGTTTACGTTTTGTTTTCATGGGAGAGCTTATGAGCTCCCTTGCCATTCTTATTGTTGTCTCCCAACGATTTGCTCCCATCATTTATCTGGTTTCGCTGGGAATGAAAATCTGAATGTAAATGGCCAGCCAGTTGTTTCCGCGCTCAGTCATCGAAGCTTCATCGTAGCAAACGAGCGTGCATCTCGGAGATAATGT
>397FP002224 CG13312_1           :+U  EU:NT; range  -249 to    50.
ATTCAGTTTTATATATCGCTATTATATTACTATGTAAACATACAACAAAAATAACCCAATAAAAATTCGCCAACACCAAAAAGTATGCTACCCTTTTCAGTCCGTCAAAGCAGCAAGAGCTTATCTAAATTGGAGCAGTAGCCAAGGTCCCGCCTGCCGAGGTCTTTGTGGATTAAGAGCAATCTGCATGCTCCAAAATAGCTGCCAAAAAAGCGCTCTATTTAAGCCACATGCCTGCCAGGCACAGACATCAGTCGGAAAAAACAATTGCAACCCGAAATGTCGCCTAACCGTGTTTGC
>398FP000672 CG5265_1            :+U  EU:NT; range  -249 to    50.
CACCTAAGTCTATCCAAAACGGACAGCTCTGAGGATATCGAGGAGGAAATGATTGCTCTCCAGGATTAGTGACAAGATAGACATTATAATAACATTATAAAAATCTTTCAAACTCTGAAAATATAAATGAAAGCTATAAAATGAAGCATATCTAACGATAATTTTTACACATTTTTAGAAGAACGTATAGTGCTGATTACATTAAAATGTATAGTTTGTATTAAATTATTTTAACTAATGTAACTGATCAATGCAAACTGGAAATTTACTGTAACAATGTGGCTATTTTTGTAAAAATTC
>399FP000636 Rh6_1               :+U  EU:NT; range  -249 to    50.
GTTTGTCTTAATCTAATTGCCGGGTGGGTGGTACCTCAAACTTGACCTTGTCCGTTGTGGCGGCTAAGACGATTTCAAAATGACGCGACTGCTGCTAATCCAACGCAGCAAACGAGCGGCAATCGAAAGCCCAATTCGAACGGTTAGCTTTGGATTGGCCAAGTGCCGGCTAATTGGATTAGGGCAATTAGTCTAAGACGCGTTGTACACAAGTGGCCATATAAAGACCAGACGACCATGGTCCGCCCCAGGCATTGCCGCCGAGTTCGCGTCCCGAGAGTCAGCCGTCCTGCTATGGAC
>400FP001502 CG3264_1            :+U  EU:NT; range  -249 to    50.
TCAAATAATGGATCCCAACGAACCAAAAGATACGCTTTAGATGGTGGAAAACGGGGTATGATAGTTGAATAGCTTATACCCTTTCCTTGCCTACCTAACTGGGCACCATGCTAGACAGAGCTGATATTATGAAAGATACGACATTCCAGACGAGATATGCCCAGAGGACCATAAACCTAAATTTAGGCATCTTTGTCTGGGAGCACAGTAATCAAGGTATATAAGTCCGTACTTTTCGGTAAATTCGGTGTAGTAAGTGATATTTCATCAGCAGCAGAGCAATTAGATATGGGTTCCTCC
>401FP001396 CG15096_2           :+U  EU:NT; range  -249 to    50.
TGCCACAACGCCCACCCCACGGGCTGTCCACGAACCGGGCAAGTGGTCTGGTTCTGGGGAATTTCTCTGTCCGCCGGATTTTGCAGTGGAGAGTGCTTTTCATGGAGTGCCTGCTGACTAGCTGGCCCGTTGGCTAGTTGGCTGAAATCTCCGGTGACGTATTTTGGAGCGTGCGAGCACGGAGCGTGTTTGAGTGGCGATCGATCGTTAGCAGCGTATAAATGGAGTCGCCGCGCCGACTCAGCGTTCAGTCGGTGTGAAAGCGCAGCGTCGTCGAGAGCGGTACTCAAGTACTCTAAC
>402FP000264 Muc12Ea_1           :+U  EU:NC; range  -249 to    50.
CTCGGGGGAACGTGCGCCCTTCGGATTAGACGAATTGAACTGACCGTAATCTGCAGCTTATGCAAACCCGTGCCCGCCTTACGGAGCAGGTGCGTGCGTGCCAGGGGGCGAGCAGTGCATCCGTTCCGGCTGCCGGAACGATCGAGCTTTCGGTCGCTGTCCGGAATTCAAATTCTTGCACAGACTAGGGACCTGATGCCGCCCCCGCAACCACGGCTTAAATATGCCCTTTGGTTGGCTGGGAAGCTCAGTACCGAGGGTGTCGCTCGGGTGTACACAGCATACTGAACTGCTCAGCAA
>403FP002143 CG42269_1           :+U  EU:NT; range  -249 to    50.
GCCGATTCACAGCCGATTCAGAATACCGATCCGATCCGATACGAAACGAACCGGTTTGCCAGCTGTGTGAACCAAACAAACAGCTGCTCAGCTGCTAAACTTTCGCTGCCGGCGGTTTCTTGTTCTTGGCAGCAAGTGCAGCGTCTCAAGCCCCAAGCCCCAATCCGCAATCCGCAAACCCCAAACCCCCAAAGCCGAGCTTCTTGGCCGGGCTCATATAAAAACGGCATTTGGCGCGCGTGCTCAGTCAGTTGCAGATTTGAAACGGAAACGCGCGTGTGCGCCGCAATCGAATTCGAT
>404FP002275 CG32074_1           :+U  EU:NT; range  -249 to    50.
TGTTGGAAGAACAAAGGCCCCATTATTTGGTTAAAGTTTAAGTCGCATATGGAATAAGGTTTCTAATTTTTTTTATGAAAAACCAATACAAATTAGCTACAACCTTTGTATAAATAACCTAGATCCAAAAAACTTCCACATGGTGAATTGCGACTTAGCACGCACAAATAAACTGTTAGCTTACGCAAACAAAGAAAACCTCTTCCACTAATTTCCCTATAAATACTTAGGCTTCAGCTAAACAAGAGCACATTAGATTCAACACCTAAAGAATCCATTAGAGATGCGTTCGCAGCCAAC
>405FP000578 Cyp313a4_1          :+U  EU:NT; range  -249 to    50.
CCATTAGTCAAAATTATAGCTATTTGTATGCGCAACCCCCCACGTCGAGTCCCAATAAAAAAAAAACGGCGCGCTATCTGCGGTTCAATGGGTCTCCACCCGTAGCCCCTACGGCTTCTTCTCTCCTGGGAGGAGGAGAGTCAACCAGGTCGATTGCTGGGCTCCACGCGTGACAACAAATCGATCGATCGAGTCCCAAAGCAGTCAACACGTCCGGATTATAAAAAGTCGATTGACTGAGAATTGGCCAATCAAATTGTTGGCGCACTTCAAACCGATCGGTCGAAAATTGTTGGCACA
>406FP000724 CG6300_1            :+U  EU:NT; range  -249 to    50.
TATTGTACTACTGGCTATGTAGATAACACACTAAAAAGTTCCCACGATATCGCGGCAAAGTCTTTGTGACATGACCGAACCAAAGACTGTATCTTGAATTTTATAACATTTATATCTTTAATTGCTCCTGTAAGATGATAGTATGGTATTTGTATTTCTATTTGCTCTGCCACCCGAACTTTTTATCTAAGTGTGATAAGCTATTGGATGGCTGTGACTATAAAAAGGAATTGTAGTTGCGAATCTGATACAGTTGAAATCTGACCGTACCAGACACACAAAGTTTGCCTACTTACAGAA
>407FP001123 wun_2               :+U  EU:NT; range  -249 to    50.
CTTACTCACCCAAGCATTATTCAACAATTTCAATTAATGATTTATCTTCTCTCCCGCCCCTCTCTTATCCCTTATTCCTTAGTACTGAAGAGATGACATGACGTAAAACCAGATTCAGAAAGCTCAAGTTCACTGCCAAGCAGAGTAACTTCAAGAGAAAGCAAAGGAAGTGAGAGCGCAAAAGCTTGAGATTGAGCTTGGAGCTTTTGCAACGGCACCCACAAAATGCCAGCCGTGAAAATAATAATGAGTACCGAAACGTCGGCGAGCGAGACAACACCGCTGCGGCGGTCGGAAAAC
>408FP001509 Obp59a_1            :+U  EU:NT; range  -249 to    50.
CTCCAATCGAGCTTCACCTCTGGAGGTGATCTGCTCCAGCTGTAGTTGCATCTGGAAGTGGGGTTCAATTTAACATGTTTTCATAAACTTTTAAAATAACCTTTATTGTAAAATATAATCATCGAAGAGCATTGCACGCAATTGTAAAATTAAGATTGATATGTGTCTTGGTTCATTGTGCGTCAGTCACTCTGTAATTTGGATGCCATTCTCCAGAACTATAAATGATGTGGGCATAGCTGCTCCTCCATTCAGTTCCCAAGATGAAACAGTTGATTTTCCTGCTGATTTGTTTGAGCT
>409FP001373 IM1_1               :+U  EU:NT; range  -249 to    50.
AAATGCTTCTTACCAATGATTCTACCGATTTACCTGAAATTAATAATTAATAATTAAAATAATAATTTATATAAAATTCTTATAAAAAAAAAGTCTGAAATATGCGTACTTTTACCTTCTTTGAAGACTTCATCTTAAGTCTACCGATTAAATGCTTGTGTTTTCCCAAATACACGGCTTATCACCAATTCGCGTGGCTCTCTAATCCGACGCTCGACTATATAAGATCGGCTCCAACTAGCCGAGATCATCAGTTCAATCCAATCAATTGCCCAGTGCACTCAGTATCCAAAACCGGAG
>410FP000647 Hel89B_2            :+U  EU:NT; range  -249 to    50.
AGAAAACATATTGGCTGTTAAGAGAATTATATAGACTTCGAAAAAGTTATAGCTAGCTAACGTGTCAGTTAGCTTTACATCTCAGTGGGAACAAGCTATTATGTGAAAATTGCTGTTAAATTCAATAATGCCATCTGGTCACAGTGGCGGTGGTGCTGTATTGGCGTCCCGCTCGCGCCGCCTAAAAACCGATGCACCACGATAGTCAGGCCGCACATATAAATGCGACTCCATCGCGCTAACATGGCTGCTGGGAACCGAAAACTTAAAAATATTGTGCTGTCAGAGTGTGTTTGCATC
>411FP002177 unc-13-4A_1         :+U  EU:NT; range  -249 to    50.
GAGAGTCGGGATGTTGGGAAAAACTGAAGACTGAACCGACCGAGCTTTCCACACACACTCTCGCTCTCTGCGGCTCTCGCGCTCTCACGCACACCATTGCCAGCTCTTATCAAAGGACAACGGCTGGCTGGAAGCCAAGCCAGCCAGCAGGACTCGCATTGAGGATAGCACAGGAGCAGCAGCAGGAGCAACAGCAACAGTGCGATGGATGCACGGCTTATAAGGTAAAGACCGAAACTGGAGCAGCTCAGTTCGCTGTGGGCAGGCGTCGCAGAAGGTAGTAGCACTATTCACCCAGCG
>412FP001534 Pde8_2              :+U  EU:NT; range  -249 to    50.
AATTTGAGTTGAATTTGCCAGTGCTTTTGGTTGCGATGGCATTGCACCTGCCTCTATAACGCTAAGCGCCTTATAAGCGCACCCAAAAGTATCTCACGGATTGCCGCTAACAGACCGTTAGCTTTTGCCGCAGCGCACATTCGCTGTCACCATCGCCATCGCAGTCGCCATCGCAGTCGCAGTCGCAGTCGGTGCTCGCAGTCCACTGCCTCTGGCAGTTTGAAAATCCGTGCGAGAATTATCATCTGGCAAACAGTTCTTCATACCGGATTAGAACGGACGTTTCGCCCATTCCGGCTC
>413FP001447 CG33785_1           :+U  EU:NT; range  -249 to    50.
ATTTCACCATAAAATATACAGTTAGTATATGCTAGGGCTAAGTAATAAATTCACTAAATTCCGAACATGAAATTTTCAAACAGTATTTGAAAATATTTTTTATTTATTACAAATAATTAATTTATTAATTAATTATTATAATGTGCTTCAAATTAGCATCTATGGAGGAACGGTGGAACATATGGTATTGCAGTATACATTGTGATGTTATTGAGTTAGTATATCTAAGCGTATACGCGGTCACACTGAGAATTCAACGTGCTCAAATCAAAAAACTAAACAGCGCGGATTCGGATTCTC
>414FP002426 CG4982_1            :+U  EU:NT; range  -249 to    50.
GGCTTTAGCCTCGCCTCGGCCGAAAGCCGCTCGCTCAGTTACGCCCAAATGGGTCACTAATGAGCCATCTGGGCCTGGGAATTGGCTTGAGGAAAAACGCAAAAAACATCAGTATGGCAAAAACAAAAAAAAAAAAAACAAGACACACAAAATTTAGATGATGGCTCGATTGTTTGTGCCAATTCTAACGTAAAGAAGCCAATTCCCTTGGTCGGACTTGTATAAAACCCGAGTGACTTCTTCCACTGCCAAACATTGTTGCAGAGTTTCCCCAGCGAAGATGTTCAAAGTTGTGAGTTG
>415FP001061 CG10106_1           :+U  EU:NT; range  -249 to    50.
TGTGTAGTAAAACTTAATAATATAACGATTTTAAAGGAATTTAGAGATTATCTGCAAGATGTGCTTAATGTGGCTCAGTTGGAACAAGGTGTTAGCTCAATGGAATCTAGTGGAAATGTGCAATTGAAAGGCGGTTACCGAAGTTCCGCTCCTTATCAAAGTTCTCTTGCTGTGCTGACTTTTGCTGGCATATTTAGGGCTTGTTTTGGCGAATCGGAGGTTATAAGAGCGCTCCGCCACGGTCACACTGACTAACAGAAAGCTGTTCGACTTGAACGGACGCGTATTTCGTTGGAATAT
>416FP002223 CG32023_1           :+U  EU:NT; range  -249 to    50.
TTAATGACTGCTCATAGTATTTAATTGATATTTAAATATTAAGAACGAAAGGTTTCTGAACTTTAGTATTCTGTTGTCGAATCAGTTGCAACATTTCTTGTTTGTTTCGTTAATATGTGATGTCATTGAGTGCATTTTCCTGGTACTTTATAATTAGGGTCGTATATTACGACGCAAGACCCCAATAAAAAGATGCAATTATTTGCACATTGCGCTTATTTAAAAAAGCGCATGATAGCCACTACAATTAGTCTTTATAAAGTGTTCAAAGCCTGCAAAATGCAGTATACTCAGCTCCTG
>417FP000627 eff_1               :+U  EU:NT; range  -249 to    50.
CGCCATTTGGAGTAGTGAGAAAATAAAAAGTTAAATTAAATGAACCAGTTTATTTTGTTAAAAATATTTTCATCCTTATGATAATAAAATCTAAATACTAAAAATCTACTAACGCCTGTTATTCCCAAAAACTATCGATAGCACAACGGAAAATATCGACAAGTATCCTGAATTGGCACGTCGGCCTTGCCAGACCAGCGCTCTGGAGTGAATTTAAATTTTAAAATAACGCCCTGTCAATTCAGTTGTAGAACTCAGTAGCTAGTCGGAAAGTTTTCAAGAACTCGGATTACCAACATC
>418FP000344 CG7406_1            :+U  EU:NC; range  -249 to    50.
TGTTTATTTCTTACCTACGATCTGGTGAACGTGAAGGTCCAAGGGCTACCCTCCTCCTTTCGATATTCACATTATTAATAGCCTCTGGTGATTAAGAGTCTTGGAAAAATGGGTGCATTAGTGATACAGCTCTTGGGTCAGCGAATGTCACATTTGGAATGGGAATCGGATGATGGGGGCGAGCATTTCTCTTCGCAGTGACCCACATTAGGCGCCGTATAAATAGTAGCCGCAGGGCAGAGCATTGTCATCAGTTTCCGAGCTAAGCTCCCACAACCCACTTCGACCATCGCCAAGTGC
>419FP000087 CG43134_1           :+U  EU:NC; range  -249 to    50.
TATATTATTATTTTAAAGGTGTAGGGCCATTTCTCTAAATCATTTTTTGTTGGCGCAGTTTTGGCCCATTTCAAAGACTAGATGTCGTATGACGTACTACAGTATTTGTACTTTGTATAACCAATTCCCAAGCAGTGATAAATCGTAGAACATGCTCTAGCTCTAGATAGTGATAGTAAATACGTGAGCTAAGCTAACGAAAGTTTTCCACTGGGGCAGTATAAATAGCGGAGTCGATTCAGTTGGGTCAAGTAGTCGATACATTCGAAACGTACCAAAATGTTCAACAAAACGATTTTC
>420FP001035 gus_1               :+U  EU:NT; range  -249 to    50.
CTTCATTTAAAAAGATTTTAAAATTTGTTTAATTTACATTATGTTGTGCTAAATCTTGAAACGGCTTGACTTAGAAAGTCTTTACCAAACTTCGGTCTTTGAAGTTAAATTAAATTATATAATTTCGAAGAAATTATTAGTCTTTTCCAAAATCCCACTCATTCCGCACATGACAAAAATCGTTACATGTCACAACACTGTTGATGTACGGTATAAGTGGATATACAAACAAATGAATGTTTTGTGCATCAAAGGTTCCTGAGTGATATTTTGCTTTATGTGTTGTTTTATTTTAATCAT
>421FP001311 Amyrel_1            :+U  EU:NT; range  -249 to    50.
ATGTTTATGCGGTTATCTTTTACGGGACTAAACCAAGCAGCCGCCTGGTAGGAAAATCCAAGATACCCGCGAGTTGCAAATATCTATCCTACTATCGCATATTGCCATAGGTCAGCCAATGGACATTGTAAATCTGCCCCCAATCTGGGGGCGACCATCTGGTGGTCGTAAATTGGACCCAAGCGAAGCAAATCCGCGATAAGATTGTCCGTGGGGTATAAAAAGGGGAAATTGCTATGAAGATTACTCACAGTATATACGGTCATGTTCAAGTTCGCTTTGACCCTGACGCTCTGCTTG
>422FP000477 ato_1               :+U  EU:NT; range  -249 to    50.
AGCGGCTTTAGATGCCCAGATAGTCGGTTTTCTAGCGCCATTTTAAGCTCGCAACGAACTGAGGTATAACCGGGCTCTCTGAGACCGCTGCAACTCACCACCAACTGCCATTGGTCGTGCCACTCGGGCGGCACGTGCTGCCTTCTGTGGCAACTCGTTTACCTGCCCCCCTACCTGCCTTTCAGGCCCTTCTGACCGTCGTGGTGGATTTGTGAGTATAAATAGGGCCGAAAGGACGAGAGACCAGTCAGAAACCCGCCAGCACTCGCAGCGTTCGTATCGTTTCATCCAGCAACATAA
>423FP000706 CG7715_1            :+U  EU:NT; range  -249 to    50.
ATATTAAGAGATATGTTGGAATTCTTTTTGGCCAAGGCCTTTACATGAAAATCTTGTTAGTGGTTGATATTTCCTTGTCGTGTTCGACACAAATTCAATTAGCTGTGAATTTTTTTTGGAATTTTTGGGGAGCGGTCTGAGTGTGTCTATCTCGAAGCATCACGCGGAGATCGCTGATCACTGATTTCTGATTTCTGATAGCAAGATGCGAAGTAGTATAAATAATGGTAAGTGGGCCATTGAAAGAGCAGTACCACAGTTCCCCCGAAGCATTACGGATAACCAAACGGACGCAGCCCA
>424FP000319 CG6788_1            :+U  EU:NC; range  -249 to    50.
CACTGCGAGAATATAATGATTTGTAAATACGATTTTTGCATTCACATTATATATTATAAAATCGAATTTATTTAAAAAGAATGCCCATTTATCGCTGTGCAAAGTTCAAACCCATTTCATCCTCTGTGCGAATTTATGTGGACACTTAAACTCGCGACTTAAAATGCCGAAGACTCTAAAGCAACACGTTATTAAAAATTTGATGGGCACATCAAGTGCTTATAAATATTCATTAGCGCATAAAAAATCAGTTTATTTCGGCGCAGCAACTGGCACAGTTCGCATGTTCAGGATAATGAA
>425FP002104 CG32249_1           :+U  EU:NT; range  -249 to    50.
TATTTAAATATTTTAACTCAAATTGATGCGAGCAATTGTTTTATGGCTGACATGGAACCTGCGTCTGGACTACTGCTTTTATTTATGGTTCGCAGTCGTAACCGCATTTCGCCAGACGACTGCAATCAGAATGACAATACCGATACATATGCAAAAGATATACCAGCTGAATGTTATTAGATATACTATATATTTGGGGTTCTGCCCAAATTGTCTTATAAATACCAAATGTTCTGCTCGCAAAAAAACAGTTTAATTGTTCGACTTTGTGTGATCAACATGGTGGGTTTCAATCGGATT
>426FP001857 CG10859_1           :+U  EU:NT; range  -249 to    50.
ATTTTTGGATTTAAAATATATTTAATGTAATATAAAAATAAGTTGCACTATTTTAAGAAATTTCGCAGGAACTACAAGATAAATACGTAAAAATGCTATTGTAACTAATAAATTTAATTTTATATTGTAGACTATATTTCTTAATAGTATTTAGTTACAAGCTTTGAAAGTGTACATATATTTAAAATACACGTTATCCATGACTAATAAGTCAGATATAAAAGTATATCTCTACCCACGGTTTCATTCAATTTCATAGATTTGTTCAAGAAGCAAACACGTTAAAATTACTTCGTTTTT
>427FP001992 CG2207_1            :+U  EU:NT; range  -249 to    50.
CAGCCCTTTTTAGGGGACCGTTATTTTGAAATATTTGTCACTGCTATATTTCATCTCTTTAATATATTAAAATAAAATTGTAAAAATCTATCAGCATAAGCTAACTCCGAATTAAATAGAGAACGGGTGATAACGATAACAAACAAAGATATGTTTTCCGGAGGCGGAACTATCGCAAGCGGACTACCGACGTCTACCAACACTACAGGGCGGCGCTTTAAAAGCCGGTCCGACGCTCACCGCTCTCTCATTCGGCGTTTTTCTTTGTGACTGTGTGGACGTTCTTAATTGTACGGCAAA
>428FP001231 CG13323_1           :+U  EU:NT; range  -249 to    50.
TTTTGCACAACCGCTGGCGTGAGTCAGGTAATCTTATCGCGGCCACTTGATTGCCGGGGGGTTTCGTATACCTTACTTTCGTTTCGCGCTATTGGGCCTTTTTTGCCAGACTCTCGCCCCCATGCCCCACCTCATGGGCTGCGATAAGTCCGCCCTGTAACAGAAGTTAATTAAAAGCGAAGCGCTTTTGTAAACATTGCCTTAGTCATGCGAAGCGATATAAAAGCTTGGCCATTCGCAGCAGTTACTATCAAACGATACAAGAACGTCGAAACGAAACATTCAACATGCGTCTTCTGC
>429FP001086 CG8713_1            :+U  EU:NT; range  -249 to    50.
CATATACAATATAAAAATATATAAATTTGAATTATATCAAATATATCAGTATATAATATTGCTGGAATCATTTTAATTATAGAGCATTTGGAAGTCGATGCTATTGGCTACCTGGGAGAGGGGATTCCTCTCTTAACAACAGATCGCCCATCACCGATCCCCATTCGTAATCGAACAGTGGAGCACAGTGACGTCACAGGTAGCGCGTCAATATGGCCGTCTATAAATACGGGTGCGAGTACGGGTCTCAGTGGGCAGCGGAACGTCGAGCAGCGCGCACGGCCGGCGAATGAGGCACTT
>430FP001433 CG13868_2           :+U  EU:NT; range  -249 to    50.
TTGCAGTGTTCCCGTCCCAAACAATAACATCCGATTTGTTTACCTACGAAGCGTTGGAGCAAAACAAAAATCGCGTTCAAGTTTGGCTCCCCTTATCGTTTTTTTTTTTTGTTTGTGTGGAATTTTTCAAGCTTTTTTGCGTCATAAATTGAAATATTTTCGAGTTCACGCCAATCGCAGTCGACGTCGGCAGAGCGGCGAGAAAGGCAGAGATCGTTTATATAGCGCAATACTCGCAGCCGATTTTCATCAGTCGCAACGCGTCTCTCGTTCTCAGCGGAGCTCCTGAGCGGAAAAACC
>431FP000351 CG14204_1           :+U  EU:NC; range  -249 to    50.
AGGTAGAGATGCTACCGAAACAGCCAAATCCAGCGGCTTATCTTTCCGGGTATTCATCCGAATCGCAATAGTATTAGCCACGTTAAGAGTTCGCTGCCCTGATTACCAAGGGTAGCTATGCCTCCGATTATTGGTAACTATTCTATTGTCGGAGGCGCAGATAATGAGATAATGAATTCTCGATTTCGAATGGGAAATGCACAGCAGGATTTGCCTGTGTATAAATGGGCCAGGGAAGGGTGATTCGCTAAACAGTCGTAAACTAGGAGCTCCAGGCGAAAGATGATCAAGCTATTGGCT
>432FP002131 CG5150_1            :+U  EU:NT; range  -249 to    50.
GTTATATAGCCTCCGATTTATCGAAGCGGTCTTCCTGTAATATACATACGCGTTATGGGTGATTGTTTTTGTGATTTGAGCAATCTAAAGTGGCGATCGATTAATTATCTCGAGTGCCTAAAAACGTGAGTATCACGGTCTGGCTAAGAAGGTGTCGTAAATTACCCGATCCCCACCAAACTGCCCTATCGACTCCTCACACGAGCTGCACCTGATGGTATATTAATGGGTCGCATGGAACTACGGAGTACAGTATTCACTTGGCTGGCACGGTGAAAGTATCTCGAAAATGCTGAGTCT
>433FP002362 CG43680_1           :+U  EU:NT; range  -249 to    50.
CAAAATCTTAAAAATGCAATTTTTATTTAATTAATTGGCCTCAAAGCCACTCTTAATACTCTTATTTCAGCGCAGGGAAAAAGAAATAATTTTCTGCCTGTAATGTGTGGCTCAATAGATCAATAAATGTTTTATCTCTCAAATATTTACTTAACATTAGTAAGGTGCAGCCATTGTGCAGTTTGCAATAGAAATTTTAAAGCAAACACGGCATTCATATATAAGAAGTGCAGTACTTTGAAAAAACTTATTCAAAGAAGAACTAAGTCTACGAAATAGAGATGCACTTTCTGATGGTAC
>434FP000301 CG13000_1           :+U  EU:NC; range  -249 to    50.
AGGTAAAGCGAGAAAATCCTCTCTATCCCTAAGGAACATAGGTAACCGGGTTATCCTAACATCTTTGTGACTTATTGTCCTTAAAATATACCTGATTAGGATAGCCGAAGGATTAAAGCCCTGTGAAGTTATTTAACCCGTAGATTATTTAATCTTACAGGTATCCCCTTGGAATTTCAGTAGTGACCTGCTTGAGTTTCACAGGTAACGTCTTGTGCTATATAAATCTTGAACTCCGCTTGAAACCTCACACTTCTCAACAGTTAACTGAACATTCGACATGTCCATTAGCCTCTCTGA
>435FP000257 CG11584_1           :+U  EU:NC; range  -249 to    50.
TTGTTATCACACGGAGGCTTTGGCGAGTGTTCGCTGTGAGTCGTGCTTTTGGCCATTTAATAATCCGCACCGAAATGAGATGTGTTTTGCATGATTTCATTGTTGGCCATCTGCATTAGCATTCCCCCCGCTCCATGGAGTTGTTTTAACATCTGGCAGATGGCATATGCCTCATGGTATGGAGGCATATCGCACCAATTAAGGGGAGAGCTGCCAACTATAAATGCAGACGGGGCCTCCAAGATGGTCATCAGTTAATCGGTTACGTTCGCTCGGTGCACCTCTAGCTTCCCCAGATTC
>436FP001293 CG8299_1            :+U  EU:NT; range  -249 to    50.
TTTTGGTCAGTTGACTTTCTGGCCAGTTGGCTTTCTGGCCATTTGGGTCTTTAGAAGACCACCGCCCAGTTTATAATGGATATAAAACGAATTGAGCTGCAAGTCGTATAAACTTTACGATATCATAGCAGAAGTTTATGAAAATCCAAAATACCAATCATGGATGATCGCTAAATTCGCCATTTTGGTGATAAGTGATAAGCTGGCTACTCCAGCCCTATATAAGAGACCTAAATCGAACCACACTTTAAGTTTAACCATGTCGCTACGTTTGGGTTTGTTTCTTTTGGCTGCACTTGG
>437FP000068 CG14421_1           :+U  EU:NC; range  -249 to    50.
TTATGGCATTATGCAAAACGGTTACAACGCCAATAGGCTGGCTTTTTCTTTGCCCTTTCTTCGTAGGCCCAAAAACAAACTAGCTCTGTCTCCTTTGCTCGGCTTACACATCTCTTTTTTTTTTTTTTTTTTGATTTTTGCATATGTTCCTTCTCTTTAACAAGTCCATTTGTTGTAACCTCTAGGGAACTAGGGCTATGTAGGGGCCATGGTTACATATAAATATGCCGCGGATCGACCCAAGAAGTCAGTCACAGCAGCTCAGCCATCCAAGAGATACTCAGATTCCAGCCAAGCTAA
>438FP001256 Mdr50_1             :+U  EU:NT; range  -249 to    50.
TAGATTTCGCCGGCACTCAGGTTCTTAGCCAATATACGAGTATTATGGTCGGCTTCATCAGTTATGGTTTCACGTGCAGCCATTAAATTCCACTTGATCACGAATTTCACAAGCAGACTCAAACTCACCGTTAGTCTTAAGTATCGTATACATGTTCAATATGCTGATAAACGAGCATTATCAGTTGATAAGGCTTCACTCTGGCCCGTTGGACATTCAAATATAAACCCCCAACTGCTGCCATATTATAATAGTCGGTTTTAGTCTGCGTTGCCATTGGGTCCTTCTCTTCACTCCAAC
>439FP000316 OdsH_1              :+U  EU:NC; range  -249 to    50.
CCTTGTGAATTGAGTCCCAACAAAAAAAAAAAAAAATCGAAGTTAACCAAAAGAGCCTGCTGATTAAAGCGAAGTTAGCGCTAACCCGAAGTAAACACTATCCTGCAGTTAACGTAAGGCTAACCAAGAGCTATGAGGGAATATCAGAAAGAAAGCAAGAAACAATCGAGTCAGTGTTGAATTGAGTTATCGAAATCATTGAGCTAGTGAGGTGACAATATTAAAGGAAAATGAACTAGTTTAATTTGCAGTGTCAGCAAAAGCATTGAATTGTGTGTGTTCATTGCAAACGAGTTAATC
>440FP002538 CG17145_1           :+U  EU:NT; range  -249 to    50.
AAACATTCCCATTTTTTGTGCTCTATCATTTACCTTTTCAAAAATATTATATAGCAAATCCCTAAGCAAAATCAATACATTTGATTGTAATCTTCGAGCTTTTAACAAATGACTTCTATTCATCTTTATTTAACCCATCTTACCCAGTTGAATACCCCTCAAAAACCAATCCGCTTATCTTGCCAGCAAATAGTGATTGCTGCTTATCCTCTGATATTTATAAGTAATCGCAGGTCGACGTTCAGATTCAGTACGAGTTTATGCTTTGTCCAAAGTTGAGCTGTAATGGAAAGTGAGTGG
>441FP002440 CG33061_1           :+U  EU:NT; range  -249 to    50.
AACTTAATTTGAGATCCAATGAGATTTGGAGATAAAGCAATAATCATAAGCCTCAAGATATTTTGCACTATTCAAATTTTTGCTAACCATGACAACTATTATTATTTGCATTCAAATATCCACACAAGTACAGACACCCAAGTTTCGCTTGTCAATATTTTCGTTTAGACAAATTCTCTTCATAATATAATAAGTATTTTAAATGTAGTTTAAATACTTTTAAACGGCAAATTATCAAGATTCGAGAAGCCAAAATTTGATATCAATATCAGAAGTCTCCGAAAAGGAGTGCGGGCAGCT
>442FP000729 CG4783_1            :+U  EU:NT; range  -249 to    50.
TGCTTGCAGAATTTATCCTTCACTTTTGGCCACAACATGCTGGCAGGCAATTCGGAGGTGAGCTCTAATTCATTTCTATTCCGTTTTGGCTTGGCATTGCATGCAACTTTCGGTTTTTTGTATACATTTTTTTATTTTTTTGTAGCGCTGTTCCGACTTCATACTAACCTTATCGCACTCAACAGGCAACAGGGAGACGATAACCTCGAGTGGCTCGTAAATAATAGCAGGTGAGAACACAAATAACTCACATTCGCAATCAGTCAGTCCGACACCTACGACATGAACTGGGCTACCATA
>443FP000338 CG6696_1            :+U  EU:NC; range  -249 to    50.
TGGAACCAAAAGCCGTAAAAGTCGAGGCGGGGGAATTTGAATGCGCGCCGAAAGAGAGAGCCAATAAGTCAGTTAAGTTATGCATAAATCCGAAATCCAGCGGCGTGGGCGTCCGCCATTCAGTCGCCCAGTCAGTCAGTCACTCAATACTCACTCGTACTTTCAATTGGAACTGCCATTGCCGTTGTCATTGCCCCGCCCCTTTACGCAGTGCCATATAAAAGCGTCGACGCAACATGGCCGGCGTTTCTTTTACCCCAACAATGCCGAGAAGTGCGCTCATCGTTCCCGGTCTGATTT
>444FP000763 CG17298_1           :+U  EU:NT; range  -249 to    50.
CACATAAAATGAGAAACATGAAATTGATTGTAAGCAGCGCCTAATACGGACAAGGTGAGCCATAGAAGCATATGATGATCTTGATCTTGAGACGACTGCTCCACTGACTCTCCTACATAACTGCCTAACTGGCTAACTGCCTTACTGACCAGTTTTCCCCGCAGCTGATTGCATTGAGTGGCGCTCACTTTCGGTTCGGTCGCCTGGTGCAAATCCACTATAAAAGCCGCACTCGGAGCTCAAGTTGTCACCAGTTGACAATTTGAAATCATTAGCCTAGCTACCTTTCCTACTTCAGTT
>445FP001046 Cyp6w1_1            :+U  EU:NT; range  -249 to    50.
TATTTTGTTTAAAACTAAAAATGTGTATTTATCCATAATTATACTATTATATTATTCAAAATAATTTACCAATAATTTGTATGTCGATAGGTAATAAGTATTATGCTAAAAACTGAAAGTGAAATAAAATGGATCAGTATCAATTTCTTTGAGTGTTGACAGTCTCTACTACATCTACTACATCTACTACATATGCGGCCTGGAAAGCTTTGGCGATCGCTTTAAAGCGGCCCACAGAGCGGAAATTTTAGTAGAAGATCCCTAACTTCTAAGCACCCAACATGTTGTTACTGCTTCTTC
>446FP001358 Hsf_1               :+U  EU:NT; range  -249 to    50.
AAATCCCTATCCTTTGGTCTGCCGTATTAAAATCGACAGTTGCCTATCAATTAATGTTATGGGTACACATATCAATACTAGCTTTAAAAACAAATAACAGAATTTGATAAGTTTTTAGTATAATGATCATCTAGTAATTGGGGTCAATTATATGAATACGAAGTTGCGCGCCAGAAAATACTAGATAAAAACCAGAGGACCAAGCAGACAGCTAGCAATGGTATATATAGCAGCGAACTTTAGTTCGATAGGTTTTTACCAAATTGGTCACGCTGCGAACAGAAGCAATTTTACTTGACG
>447FP001529 ppk3_1              :+U  EU:NT; range  -249 to    50.
GATGAATGGACTCCAAGGTGGGGTTATCATTTACCATTAACCTTCTGGAGATGGTCGGATTTATCAAAAATTTGGATTGTCAGCGAAACCAATCGCTAGTTTGGTATGGAGCTGGAAGGTCATGGGGATGACCCTTTCATGAAAGGACATTTCCGGTCCTTTGTCCTTAATATCTCATCGAAATCAATCAAAGCATTAAAATACTAATGGAGTTCTTGCATATAAAGCAACTAAATAAAAGCAGTGACCAACTAACCATGATTTTCATTTGGTAAATAAATGTCCAACGAAAGAGTCTTG
>448FP001230 Psc_2               :+U  EU:NT; range  -249 to    50.
GACGCCCCGCAACGAGAACAACAAAAGAGCCGAGTGCGCGTGCAAGAGAGATAGCTGACTTGTTGCCCAGTGAGAGGCCGGCGAGAGCGAGACGGACGATCAGTGTGCGAGCGACGAAAAAGAAAACAAAGATACTCGCCCAGAGCAGTTGGCTACCTGTCTTTGGCCTGGTATATAAGTGTGTGTATGCGAGAGAGAGTAAATAGCGGGCAACGCAGCAGTACATAAACGAAAAGCAGCGTGGTCGTTAGTCGAACAAAAACTCTCAAAGCGAACGGACGTGTGCGGTCGGTTGTTTCG
>449FP001084 CG8791_3            :+U  EU:NT; range  -249 to    50.
GTTGTGTTCAATCGCTTACAATCGTAAAAGAAAATCAAAGCGAAGACTTAATGTAATTTGCATTGGATTGAACAATGAGGGGCAAGTGCCGAGCACTTTGGTGGCGGTTTATGGGTTTATGATTATTGCCGCGATAGTGACGGACGATCTGCGTGGCCACTTGAGACCTGGAGGCGGAGCCGCGTGTAATCAGGAGACTGCGATTTTGTGGTATCAGTATAAAAGCGAAAGGTACAACAATCGCTCCGCAGTTTACCATCGTTTTCGGGGCCAGCCACTTCGGACAGACTGATTTCCACA
>450FP001948 amd_1               :+U  EU:NT; range  -249 to    50.
ACACTCCTTTCTATAAACTTTCAACAGTATTTTAATGTTTTGATTATGTTAATTGAACAAACTTCGCATTTGAATTTTAAAGTATCAACGAATCAAAGCTAAATTAGTTAGATCAAAAGAATAAAACAAGTCAGTTGCGCCGGTTTTTAATGATTTCTCAAAACTAGCCAGATTGGCTGAACCGACAGCTCTGGAGGCTGTCCAGAGAAGTCGGAGTATAAAAGGCAGCCGTCACCGGCGATCGGTTTCAGAGTGAACCTCAGGCAACTTGGAGGAGCATCAACGGATCGGGAACTGAAA
>451FP000290 CG9672_1            :+U  EU:NC; range  -249 to    50.
TAATAAATAGTATAGTATGTATAGACTTAGACTTTTGCCATCCCTATCGCCTTTCCAGAAACTGATCCCCGGAGATACCATTGATACGCGCGGGGCTTGTCTAATCAGGAGGAGTCGCTGTCACCGGATGGCTCTATCTATCCGGCTATCTCTCCGGCTGACAGATAAGATACCCATACCCATACCCATGCCATACCCCCTGTACGGGTGTGCGAACCCTATAAGAACTCACGCCATCGCTGCGATCCCATTAAAAGTCAAGCAAGCAAAGTGCCATGAAGCTGACCCTCACCATTGGAC
>452FP000071 CG17959_1           :+U  EU:NC; range  -249 to    50.
TAAAGATCGGAGGTTACAGCGATGAAGCACCAAAGATCAATGATCGTTGATCTTCAGAAGCAAAGAAAGGCAAAAACAATAGTTGGTACAATCTCCTTTATGGGCATAGAATCAAAGAAAAAACAAAAGTCTGTGAAAAGTACGCACTTGACCCACATTTTTGGGACGAAATCACCAAAGAGATCAGATCGTGACGAATGATGGGGCAATTTTCGGGTATTTAAGCGGCTGTTTAGCCCGGGGCTCAGTACAAACATGGCTGGACAGCGATTTATGATCGTACTGATCGTGGTTTCAATC
>453FP002479 edin_1              :+U  EU:NT; range  -249 to    50.
TGATAAAAGTCAGATATTGATTAAATTATTAAAAGGTTTTGAGATTTTTGTGTCATCTTGGACTGTGTGTACCCTACCCTATTGTTGTCATATGGCGCTGATAAGGATCCCCGACCGGGATGAACCTTTAAAAAATCCCCGTTGGGTTGATAAGAAACAATGGGATGACAAGTAGTAGTCCCCGTTGAGGTGAATCCCTTTAGGAAGCTCATTGCTCCTATAAAACCGCAGACCATTTCTATGCTTCTCATCACTCTGATTTAAACCATTAGCCAGCAAAGATGTTCTCCAACAAGTGCG
>454FP002102 CG15024_1           :+U  EU:NT; range  -249 to    50.
TGTGGTTGGAGATGGAGATGTTGTAGCATTTTGAGTGGAGTGCCCGCTGCCGAAGCGGTAGCACCACCATTTGGCCCAAGACATCGATTCGTTTGTTTGTTTATCTAGGGCCGCTCACTGTTCCACTGGTTCGGTTTATGTTTTGGCTTCAGCACAGTCATCACGATCGGCTTGGCGCAATTAATAAAATGAGGCAAATGTGGCGAACATATAGAAGTATAAATAGTTTGGGCTCGATCGCCGGCGCCTGCATTCGCTTGAGCAACGCTCCATTGGTAGCGACAACTATTACGGCATTCT
>455FP001227 CG17575_1           :+U  EU:NT; range  -249 to    50.
GAAATAAAAACCTTTAAAATCGATGACAGCAAATTATTATAACGGATTTAAGTCATGCGAAATGCTAGAAAAATTTGATCAGAACTTATCCATTTTTTTCTGTGTACAAAAGTGTGCCTAATAGTGGGCCTAACCAATTGCTTTACTGATTGGTGGTCAGTAAATGGTCGCAATTGATAGCTCCGCTTGACCGATAATCGATTTGGCCCCTTCGAACTCTATAAGAGGCAGCCTCGGGTGGCCGGAGCTGGCTAAACTGGCTGCCTCGTCGAGATGTTGGACACCAAGTGGCCGCCGCTG
>456FP000201 CG15201_1           :+U  EU:NC; range  -249 to    50.
TGAGACGATGATCCATTTGGACACCTTTGTACGATCTGGAAGAGCACACTCTCTGTGGAAACTACGCATCTGATCAGTCCGCCTCCCTGGCAATTAAGCAATTAGCAAGTGCTCGCGGAATCCCACTCAATCAAGCAGCTGAAAATGCAAATCACCACTGACTACTGACTGGCTGATTCGCAAACGAGCCGCGCTCCAAGTGGCTCTTTTGGGCAACCTATAAATAGGCAACGGGCTGGGCCAGCTCTCGGTTCAGTCTCGTCACCGCGCTCCAAAGATGCACAACCGTTGCGGATCCAT
>457FP001199 CG43316_1           :+U  EU:NT; range  -249 to    50.
TTTTATTTGAACAGCAAACTTATATAAATTGCGAGCAGCTCACGTGTTGTTTTACTCACTGTTTAATATGATATATTTACACAATTGTGAGCTAACTAATAAGCGAAATGAACAAAGATTAGGTAATTAAAAGAAGTTTCTTTGCACATTAGAAAAAAAGGAAGAACTGCGATGGTAAACATCTTCCAAGGTCGCCAAGAAAGAAGAAAGATTGATGCGTATAAAAGTGGCAATACACTATCAGTATTCAATTAGATATTGAAATGCGTTTGACTTTGGCGCTTCTGGTGCTGGTCGCAC
>458FP000558 CG44038_1           :+U  EU:NT; range  -249 to    50.
TCAAAGCGCTGCGCCAAAGAAAAGCCTAATTCAAATGCGGCATAAACCTTTTTCGCCATGACAACATATTAAATGAGACTTAAGTCGTAAACAATGCGGTTTTAAGGCCATTCGCAACACCCTCGACGAGTGGTCGCTGAAAAGTTTAAGCGATTAGCGCAATTTAGCGAAAATAACATGCGAAATTGCGCGCTTGAACGCCTTTTCAATGGCACTCAGATACAAAAGCAGCCACAGTTGCAGATAGTGCAAAACAGGGAATCCCGCTGAGCTGAGCCGCATTTTGAGCGCACTTAATGT
>459FP001751 Peritrophin-15b_1   :+U  EU:NT; range  -249 to    50.
ATTTTAATATCATAACTAAGTATACTACAACACTTGGTGAAATATACTTCTTTGTTTGAAAACGAATTGTACGACGGCGTCAAATGTTCGAATTGTCGAGATACAGATACCAATCGTGATCATGAGATTATTTTTAAACGATTTCATGTTCTTTAAGAAATAGAATGTATAGCTCCGATTGTCTCAGACAATATGTCAGGGAATAGATAGCAGGTGGCTATAAAATGTCGAACGTTGCGTTCCAATCGCATTCGGTATTAATCACTCGAACAAACCACAATGAAAGCAGGTGAGTTTCAT
>460FP000907 Pdf_1               :+U  EU:NT; range  -249 to    50.
TGGACTTGAATGGGATTTGGTGCCTGCATGTTGGCACATAAAACACTGCATAACCAAATATTTGCGTGGCTCCAACTCGACTCCGTATTTGCCTGGGCTAAAGGACCGCCGCTGCCTGCGGATGACATGTATTGGTCCTGCGGATGACACCGATACTGACGCTCTTGGGTTGCGTGGTCGGGCGGTCTCCCGCAGTGGGTTATCCAGTCCAGGTTGCTATATAAGTCGAGGATGCGCCAACCGACGTTCATTCGCAAGTCTCCTGCTGCAGGTGTTCCGTGCTCAGTTCCTGCTCCTGGC
>461FP000116 CG43090_1           :+U  EU:NC; range  -249 to    50.
TTGCACAACTTGGTGAAGACTTGTGTCCCACTTGTTTTCGATTATTTATCATTTTTGAAATGCTTGGCTAATTTAAGTGGAACTTTTCACTTGAGCAAATAATGAAATAGATAGCAATGTGAGGAAAGTTGGTAAGGTTAATTAAATAAATTCTGTATAGTAATTGATGGAATTTTGCTGCCTGTTTTTATCTTAATTGAAAAATTCCACTTTCGTATTATAAAAAGCCATATGCTCTGCTTCAAAATCATCAGTTATTCGTCAAAAAAGACTAGAAAATCATTGAAGTACAGAAAATGA
>462FP002368 Toll-6_1            :+U  EU:NT; range  -249 to    50.
CAGCTGTTCGATGCGATTAGATGGAGAGAAAGAAAAACATTTTCCAGCATCCGTCGAGCCAGAGCGAATTTCCCTTTAGTCATACTCTCCGAAAACTCTCAGCATTTCCCGCCCGTGCAGAGCCTGTCGGCTGCTCTTCGTCTGTTTTCCAGCCCCCTTCGGCTCGCGTTCGGCTTTTCGGATTTTCGGGGTTTCGAGTTCGTGGACGACTCTCCATTTAAAAGAGAAGTTGCGCACGTTGCGGCAGTCAGTCGAAAATCAGCCAACGTGCGCGTTACATTACGAACCGGAAAATATCGA
>463FP001672 CG3244_1            :+U  EU:NT; range  -249 to    50.
TTCTGAGCAGCTCATCTCGTTGTTTTTGGATTTTGTTTTGCTGCTATATGGCTATATGGCTATATGGCTATATGGGCTGCCTTTTGCCTTTGCTGCTGCCAAAGCTTCGCTGCAGCAGCAGCTGCGGTCAGCGTCGCCGTCGCCGCTGGCGTCGCAGTCGCAGCTTTTTCAAAGCTGCACGAAATGTTGTTGGTGGGCAGCCAGCGCGGCTTCGACTATAAAACAGTTTGCTGCTGCCAATTGACTTTTGTTTTCGTTTGCGTCTGGTCTCGTCTGGTTGTCTGCTTGGACAATTCGGCG
>464FP000229 Mur11Da_1           :+U  EU:NC; range  -249 to    50.
TATCTGAACCACGGCCAGGCAACTGAGACGAGACCAAAGAAAGAAAATTCGAGAAGGTGTTATTTATATATACCTTTTTTGTTTGAATTTCTAGTGGTTACAATGGAAATGTTGGTCTGGCACGTATAGTTCCGATAGACAGACGCCGTCTGCGGCTGTTGTTTGTAGTCATTGTTGTTTCTCCAGAGATTTACCTTTGAGAAGAACAAGTCGGTCGTATAAATAGTTGTCGAAGGGTAAGGTGAAGTCATCAGTTACACACCGACCTTTACAATGTTGAGAGCGTTTGCCTTTACTGTC
>465FP002394 CG13445_1           :+U  EU:NT; range  -249 to    50.
TTGCAACCCAATTTACAGCATTGAAGCGTGGTTCTAACAACACAAATCACCCAGCAAACCCCGAAAGCTCTGACCTTGATCGCTCAAACTCAATAGCTATGCTAATATTTTGTTAGTTGTTTCTATGTAGAATTTTGGGGCATTTCGTTGATCTTGGGGTAGTCAAACACAGTCTGCTGGGTCAGAGACGATTCGCAAGGCACTTGCCAAAATTTTAGTATATAAGCCGAAGCCAAAAGCTCACTCAGCATCGAAAGCATCTCAAGCTACAATCAATCATCAAATATGCAGTCTAACAAG
>466FP001486 CG33226_1           :+U  EU:NT; range  -249 to    50.
GTTTCATAATGAATCCAGCGTATGATTTTTAATAAAAGGAAATATTAAAGAACGCCGACATTTTTTAGTGCGGTACATTATTTGATTATAAGAAAAAACATTAAATCACATATGAATAATACAATATGATTATTTTGAAAATTTGTGTCAATAAAAACAAGAGAGAATGCTATATTCTATGCTATAATACCCAATGATAAGGAGTGCTGTCGCTACAAATGTATTAAAACAATGTGCAGATTATGGCTCATAGCCTCATTGAGTTCAAAATGAAATGGCTGCTGGTTTGCTTTATTCTCG
>467FP001072 Aldh-III_3          :+U  EU:NT; range  -249 to    50.
ATATTAGCAGATTAGGCTGGAATAACGTTCAGAATGCTCTGAACTTGTGTTAGCCGAGTCCAAAACATACTGATTCGTTATCGGAGCGACACGCTTGACTTTCCCCATCCGAAATCCAGTGTCCATATCAGTTGGTATATAGCTTATGTATGTACATTCTGAACGAAATACACATGCATTCAGTTCTGATAATGAATGCCAGCGGCCCTAGTCGAGTATATGTTCGGTTCGTGGAGTAACAATCCACTCAGTGTCGACCGGCATTTGCGTTGAAAAGGTGTGTTCTGTTCTCGGAGAGAT
>468FP000134 CG42780_1           :+U  EU:NC; range  -249 to    50.
CTCTGCATGCTTTTGTAATATATGTGGGCGCTAGAGTGGGCGTGGTCTTTGGCATTATGACAATGTTTTGGCAAAAAAAAAAAAATACGAACCTACTGACTGTTTTTGCGGGTTGTAGGCGATAGTTATAACTTATATACTAGATGTATATATTCTAGATTTAAGTACTGTCGTGCAAATTGTAAGCAGATAACACTAATTGAAACATCATAGCATGCATATAAGAGCGAATTGTATTTCCTAAAGTCCAGACAAAATCTTAAAATGTCAGTCTTTACGTTCAATATATTCGTACTATCA
>469FP001820 Vm32E_1             :+U  EU:NT; range  -249 to    50.
GCACTTTGGACGCAATAATTTAATTGCTCTGCTATTAAGCTCTGCAAAAAGGGAGACAGACTGCATGGTGACAGTAATTTTTTGCCACATTAGGTGATAATCGTCTGCTTGTTTCTAGTTTGCGACCCGTTTAAATTGCTTGCTATGTGATGGCACTGCATTTCTTAAAGCCTACGGTAAAAGTGCCGAGTTTTGTTATTAAAGTCAACGCATGAATGCTATAAGAATGCCACCATTGGTCACTAAATCGACAGTTGTAAATCACTTAGTTCATCATGCAGATCGTTGCTCTCACCCTCG
>470FP000681 CG17283_1           :+U  EU:NT; range  -249 to    50.
GGAACTTATGCTTTTTTGTTGAGTAAGGTCTTTTATTATTTATGAACGGAGACAATGATATTTTGTGTTCTAATTTTAGGCTTAACTACCATGTGAACCGTTTTGCATATGTTGTTATTTGCTTTTATTCCTTCGCTTTCTGGGGAAATGCAAACATTCTAACAGCTGGTTTCCCCAGTGACCTTGACTAGCAAATTTTCACAGAATACGGGGCTCTATAAAACCCATAACACCCAAATTATTAGGGTTAGTAGCAACTAAACTTTCTCGAACAAACGCGAAGCATGCGGTGCAGGATCT
>471FP000628 CG7362_1            :+U  EU:NT; range  -249 to    50.
GAATGATTCAGTCTATTTGAGCGACTGTAAAAACAGAATGGAAATTTCAGAGTAAAACATCGGCTGATATGAGCCCGCGGGCAAAACAAACAATAGAGTATAATGAACGAAACTTGTATTGGTTTCGGATGTAGGTTGTGATAAGGCTTGTGCTCAAGGTGTGTTTAAACTACATAGTTGTCTTCTGAGTTATATCGAATGGGAGGTACATTAAAGAGTATTTAATGCAGACATCTTTATCACCCATTTGATCATAATTGTTTAGCCTCAAAATTCAGATTTTTTTATTAAATTTTACAT
>472FP002585 CG14453_1           :+U  EU:NT; range  -249 to    50.
TTTGAATAATGGTGGTTTACCAAAAGCGTGTAAGCTAATAGGTCTGCTGGATTGTTAGCTTTAACTAAGGTAAATTTTGGTAATGTTTATTCAGATTGAGAAATTATGTGTGCCGCCATATAGTTTAAACGTTGCTCTTGAGTCTTAACACACATAATAATGTAATAGATTTACGGTAATGAGCGCGTTTCTCAACCAAGTTTCCGGGTTCAACATCATATAAATAGGCTATTCTCCAAATCATAAGATATAACTGCTTAGAATGCGATTCATATTTGTTCTGCTCTTGGCCCTTCTCGG
>473FP001265 Dro_1               :+U  EU:NT; range  -249 to    50.
TGGTAAAATAACCAGCCGCCTAAAATGTAAAGTACCGAATGATGTAAACTACGCAGCGAAAACCCACATTAAAAAATAAAAATAATAATTTTCAACACGTTTGCCTTCAGTCGCCTATTCGTTGATAGGCAACATGAAAAGTCCCCAAGATGGGGAATCACCGGCAACCACAGCCAAGACGTGCCACCCATTCGAATCTCTTGTTGCATCGATGGCATCTATATAAAGCCAAGTGCTCTGATTGAAATCAAATCAGTTCGATTTGTCCACCACTCCAAGCACAATGAAGTTCACCATCGT
>474FP001367 CG18537_1           :+U  EU:NT; range  -249 to    50.
TTCATTTTACAAAATAGAATCTCTTTATTATTGGTAATCATTTTGCTCCGATGAGCATTTTCCACTAATTTGCTTTGTAATGAATTCTTCTGGCGTTATAAAATCGTTTTACATAGTGCATTTTGGAATTTAAAAACATTTTTGATTTGTGTAGAATCCACGTGTCTATTAAAATCTGATAGTAATGTCGTGTAACGTTGAAATAGTCATTTAAACAGGCTATATAAACACAAGTCACAGAGCATTCTTACCCAGTTTCATATTGGCCAAATGGATTCCGGCTATTCGTCAGTCTTAATA
>475FP000243 CG15756_1           :+U  EU:NC; range  -249 to    50.
ATAAGGAAGAAAAATAAAGGAGTGTGGGTGTTGACCACCAAAGCCATTGCCAAATCATTTGGGCAAAAGAGGGGTTTATTATACTTCAGAACCAGCCTGTTGTCGGCCTTTCTTCATTTGCCACTTTCTTGTTCCTGCTTTTCGCATGGACATTTTTCATCTTTAGTGCCGAAAGACTTCACTCGAGTGGTCTGCGTCTCTTTCGCTGGCCACGGGTATATAAAAGCCAGCGTTTCGCCCCAATGCCACATAATCAATTATTGAATTCTGTGTGCAACATGTTCCAACATTTCAAGCAGA
>476FP001313 Picot_2             :+U  EU:NT; range  -249 to    50.
CAGATTAACAACTTGATCTGCCGATCTGTGGAGCCGTAATCAGTGATCTGCTAGCTGCCAGAAAAGTGTGGAAGCTGTGAGGAGAAGTGCAAAGGGTCCGCCCCGTTCCCATAGCCCCGAAGAGAAGAGCCGAGTGTCAACAAGACGGGCAAAAACGGCGAATAAATCGTGCAAATAGCAGAACTCAGACAGCAGACGGTCCGAACCTGAATCGGGGCTTATTTAAAGGTCCGCTATCCGCTGTCTGTCAATCAGAACAATTCAAGCTGCCGACGGCAGCAGATCGCGAGTGAAGAAATC
>477FP000583 CG7769_1            :+U  EU:NT; range  -249 to    50.
TTCTTGCCAAAAGAGAGAGTTGGGGCAACACAACACATATCGATATTCGTTTTTTTCTGGCTTATGCGATGACTGTAAATGATCTTCTAGACTTTTATGGAAATCTTAAATGTGTCATTTGCTTGTACAAGAATCAAAACAAGCTTATAAAATCCACGCGCTCTCTGCAACATAATTTATATTGAACATAAATGGAATACCTTCCAAAATAAAAAGTATATTTTCCTGAGCCGGACAGTATTAGTTCTTAACAGTTGAACGGTCACACTACGTGTCAGGAAACATTTTAGCGCGTTAAAA
>478FP001416 hrg_2               :+U  EU:NT; range  -249 to    50.
TATTGTTTGAAGCGGCGGCACGGGAACAACAAAAACAGGCCAAGAATCTGAAGAATAAGCGCAGGTAAGCAAAAACAAGCAGAGAAAACTTTTCCCCTCGTGTGTGTATGTATACGGCGCGTGCCTGTTTGTGTGGGTGTGCGTGAGTGCGTGCGTGAGAGCACCGTTTACCTGTGTGGGAGGATTGTCGTTGGTGAGAGGGGGGTGGTGCAGGCGCATAAATATTCGCTTTCTTTGTTTATGTTTGTCATTGTCACAATTATTCTGCTACAAGCAACAGCTACGGCAACCCACTCCAAC
>479FP001478 CG34203_1           :+U  EU:NT; range  -249 to    50.
ATTCCGCTTGTTGACAACAGACTACTAGCAGGGGAAAATACAACAGACCGCGTGCACATCACCTGGCTTTTCAATCAGACTCGACTGAGAGCGGAAAATGCTCTGGATTTTTCCACACTTATACGCTAATTTCCTCCGCTTCCAGTGCGAAAATCAAGGCGGGAAACAAGAACAATTGCAGGTGCTAATAACGGCGGGCAAAAAAACTTTGCCAATAGTATAAAATGTGGGAATTAGCCAAGTTGAACCACACTTAACAACCAGCAGTTCAGCAAAGAACAAGTCGATTTTATATCAGTA
>480FP000982 Jon99Ciii_1         :+U  EU:NT; range  -249 to    50.
GAGTAGTATTTAACATTAAATTTATTGTATTTTTAACTGATTCGCAAATCATTGAACACTGATAAGTTTACGTTTTTTATATTGCTGTACAAGCCTCTGCGTTGTTTATTTTTTGTCTTTTTGCTCCTATGTAATCTGGATGACATTAATTTACTGCCCTCCAGCTCAACATATGGGTAGTTTGACACTTGGTCAAGATAAGACAAGGGACTTCTTCTGTATATAAAGGCGCTTCGACATCGGAACACCATTGAGTTGCAAGACTTGACCAAGATGAAACTGTTCGTATTCCTGGCCTTG
>481FP001472 Treh_1              :+U  EU:NT; range  -249 to    50.
AGACCGAACGCGCCCCCAAAGCGCAACCGTCGATCGATCGAGCGATCCGAGCAAGCAACCCCACTCAACCCCACTAAACCCCACCCATCGCCACAGCGGCGGATCCGATGACTTGGATCCAAGAAATCATCGCCTTGTCCCCCGCCCGAAGATCGCTCGTTCAGCCGATCGCTGGTCGTCGTAGTCGCACTCTCCGTCGCATTCGTAGATTAAATTAGTTTTATAAAAATGGAATCGAGCGGAACAGTTAGAAGTATTCTTGCGCTGACTGGCGCTGGTTGTGCTTGTGTTGTTCAGTTT
>482FP002559 CG43702_1           :+U  EU:NT; range  -249 to    50.
GATAGGTTCGAACGAAGATATTTTTTTGTTTCGAAATTAGCTTGGCAAACACCATCAACCATTGCAAACTGCTGTTAATTGCTGAGAATCGTTTCGGTAAACAAGGAAGTGTGCAAAATCCGAAGTAAGCTAGTAATTAAATGTAGTTCACACCTATCTCTCTACATATGTGTAGACTTCGATTCAAGAAATCGCCAAACGACCCAGGAAATAAACGTCATAAAATGGTATATTTTTCCCAGCCCAGGTAGAATGAAAGCAAAGCTGTAGACTCACACTAATCTGTTGGGACAATCCTTA
>483FP000202 antdh_1             :+U  EU:NC; range  -249 to    50.
TCAACACGCTAACGAGATGCACTTACAAAAAAATGGGTATGCCCATTGGGAAATTATTCTTAAAAAAAGATTCGATGATTTATACTAAAATTACATGAATTTAGCATAATCGTAATGTTACCAAGTCATTATATATTTATTCTATTGTTTGGCTCGAACTTTTCTCTCAGTGTACTAGGCTAGAACTCGTTTGGAGAGCGCACGCAACCATCGCAGCGATATATAAAGTGGATCTTCTGGCCGAGATTCGAGTAATCATCGTTGAAATCGCAATCGAAAATCATGGAACGCTGGCAGAAT
>484FP000663 CG5225_1            :+U  EU:NT; range  -249 to    50.
TTCAGAGGCGGTTCACTTTTGGATTGGACATAAATTTACATATATAAGTTTAGAGAGAACCCAGGATGATAGCATCATCGCGAACAGGTTTGCATATTTTCCGAGAGATTTGGCAAGCAGATTTCTGAATGGACATGATATAACGGTTCTAGTGAATCTAGATTAATGAAAGTGATTTAAACAAAGTGTGCATACAAGATTAAGAGTTCATAATGCGGTATAAAAGTGATCCGTCCGCCGGAGAAAGGCAGCAGATACCATTTCGCCATGAGGCTGTTCGCAGTGATTTTTTGGATAGGT
>485FP001706 ppk7_1              :+U  EU:NT; range  -249 to    50.
TTTCGATGCTCATTAGCCTAAACCATGACCATTGGCTGCGAATCAGGTTAGATCTCCTGGGAGTAGGCAATCGATTGACTCGACCTTTGGGTGACAGCCGGGTCAGTCTAATAAGGGGTCGGCATGTCAGCCGCATTTTGTGGCTTGTCAACGCGCTAAACGGCATCTAATTACCACTGCATTTCAGCACGCATTCCGTTCACGGCACATGGACGGTATAAAAACCTGGCATTCCTTGCGACCAGACTCAGTGAGTCCTGTGCCGACATGACACTGGTTTACTTTCCTCCTTCAAAGCTT
>486FP000309 CG34327_1           :+U  EU:NC; range  -249 to    50.
TACGAAACCGAAAGTTGATGCCGGCATAATGAGGCCCGAGTACTGAGGTGAGTTGAGCCACCACCCGAGCCACTCTGGCCCACTTTGAACCACTCGGAGCCACCCCGAAGCGCCCAAGCACTGGCCATTGTAAGCTGGTCGCTGGCAGTTTTGGCAATTACATCTGATTATACGAGGCAGCGGCTGTGGCGAAGCTGTGGCTCAGAATCTTGGATGGGTATAAATAGTCGAGAGTGGCTGCAGTGGGGCATTAGTTAGTGCACGGCAGCTGCGGAGATGCAAACCACGATTACAACGCGA
>487FP000806 p53_1               :+U  EU:NT; range  -249 to    50.
TTTTTTGTAGGAGCCAGAAATCATACGGTACATTGCTCGACCATTCAAAGGGCTGTGCAGTGAAACCAATTTGCTGCATACGGCGCGTTATTTGCAAACTAATAAATAGATTGAAGTATTGAAAAAATTTCAAAACAGAAATTCTAACTTGCCGCACAATGGGCAGCACTGTTCGCACTCGGCCAAATCCTTATCGATAGCTTATCGATAGCCATGGATATATGACATTAAGTTAGCCAATTTCCGGTTAGTTGACATCCCTGGAGCACGGAAGATTCTTGCGGACACAAATCGCAACTG
>488FP000791 CG5376_1            :+U  EU:NT; range  -249 to    50.
CCCCATTGATTGTAACAACAATTTAATTGTGTTGCCCTTCGCGATCTGTATTAACACCGCACATCCGCAATCCTTTCTCATCCATGCTTCAATGTATAATAAACTGATCTTCAGAATATGCTGAGGCGTAAACTAAATTGGAGGGAAACAGTTTGTTATTTCGGGAGAGCGATCTGGCCAAGAGCAGGCAGAGAGCGATCCGGAGAGTGGGATGTCCTATAAATAGAGCGTGCATCTATTTGGTCTATTAATACAAAAAGAAAACACATCCCAAAAAGCACGGAAAACGCACATTGCTCT
>489FP000760 e_1                 :+U  EU:NT; range  -249 to    50.
CGGTCCGCTAAAAAATGGCGAGCCAAGTAAAGCGGTACCAATGCTAATCCGGCGTCCACACACTGAGCGCCCGCATATGGGTATGTGTGGTATGCTGCGAGCGGTAATTGCAGGGGCTGTAAGAGCAGGAACTGGTTTTTTTTTTTCAGTCATTCTTCGCCAGCCGAATGCGACTGCGCTGCCGGCGGCGACTGCGGCAGCGGCGGATCGGTCGGATATATAAGATAGTCGGGGGCTGGGATTCTGATTAGTCTGCGAGCGCCGTTTACAAGTACATAGCACGTTGAGTTTCCCGAGTGC
>490FP001208 Cpr49Ac_1           :+U  EU:NT; range  -249 to    50.
AGCGATTGAACTCGAAGAGGCGAGAGAAGCTAACAAAAGGTGGAACCAGAAGTATTCGGCTCATCTTCTGTCTAAAAATCCAAAGGGAGCAGCTCGGGGTACAAGTCTTCATGAAATGTAGCTGATGAACCGAAGTGAACCGACGAATCTCCGCTCAGAGAATTTTAGGCGCGACGATGCGTTGAGAGCAGCGCTGCGACTGCGAACCTGGCACATTTCTATATAAATCCGGTGTACTGGAAGGGAAACCAAACATTCCTGTTGCAATCGCCTTTCGAGCAGGATTACCATCTCAGTTAT
>491FP000654 sra_1               :+U  EU:NT; range  -249 to    50.
TTTTCCGAAAATCATAAGTATAAGCTTAACACAAAGATGGTATTACAATTTAATCGCTTTAAAAAGCAATTTACTTCACACGAAGAATGGCTTAGTTCCAAGAAAACATATTTCATAGATAAGGTAGTAATTGGAATTTCTTACTTTATTTGATAGCCAAGAATAACCCTTAAGCTATTTTAGTTATCCTTCAACGCTCCATTTGCCTTCCTTTAAAAATATATATAATCGCATTAGCACGTAAAACTTAGTCTATTAACAGTCATTTTTTAAGAAATAACAAAAACAAAATTATAATAT
>492FP000002 CG1674_1            :+U  EU:NC; range  -249 to    50.
CGAAGAGAAATTAACATTCATGTTGTATATGCTTCTCACTATGTATTACATAATAACAGCACCAACGAACATTATTTGAGTGTCTCTATATGTATTTACATTCAGCATAAAATGCGATATTTTATAACTGAGTGTGTTGCATGTGCTTTATTATAAATTACACCCTTATGTAATAATAATAATGCAGGACCTGCCTACCTGTTGAGACGATACAAATATAAATTCCTTTCTCTACATTTTATTATTATTTTATAGATTTGTACAGCTTTTAGATATGGATTCTACTTTAAATATTGAGGT
>493FP001565 CG30423_1           :+U  EU:NT; range  -249 to    50.
TTGATTAGTCGTTGATAAACGGACTTTTAAAAGACATTTAATAAAAAAGCTTTTAAAAACTTAAAAACCAAAGGTAAGTCCTTTAATAAAGCATTTCATGGAGGTTCGGAGAAAATTAGCATATAAATTGAAAATACATTTAATTAGACCTGGAAGAATTTAAAATCGAATTTAATAAATTATTTTTAACGGTATATACTAGAATCGGTATATTACGTTTAAATAATTTTGAATGGTCATGTTTCGGTCATACTGATGAACTGGTTCATCTGGAACTACACATCTGAGTCATTTTTAGGA
>494FP002161 Mdr65_1             :+U  EU:NT; range  -249 to    50.
AATCACTTCTTATAGTTATACCTTGAAATAAAATCCATCACTTAGCAAAGCAGACTTCAATCTATCTTTTTTGTTTATATAAGAGACAGTGCGGAGTATTTGACGACATTTCCCACTGACACTCTTTCCTTGATCAATCAAGTCTCTTCGAACCTACCCCAAGAGAAAGGTCAATTAGAATTTGAACCCGAACGGTGCGATATATGTACGCAGCAAATTTAAATGGATGCTCATGGAAGATGGGAAGTCAGTCGCGCTTGGGCGCTCAAGCGGTTACAATCTGCGGACAATATTTAACTT
>495FP000145 CG34338_1           :+U  EU:NC; range  -249 to    50.
GAGACAAAAGCGAAGGTTTGCCGCAGCGCTGAAGATCAGGATCAGCATACGATTATGTCTAATGAAGAGCCAAAATATGTATTTGCTCACAAAGTGAATTTTAAACAGTTTACAACTAGGTCCAATAAGCTGCCAAATACTAATTTCAGCACAAGGTCTGACAGACTGCAAGTGAATATATAAAAAAGTGCATTTCATGTGGCCTTAATATTTTTTAGCATAAAAGAGAACTGCAATTTGGGTATCAGCACAGTTGAAGCTCTACGACGAAGACACTAAGATGCTGAAATATTCTTTGAT
>496FP002598 CG42598_1           :+U  EU:NT; range  -249 to    50.
TGTGTATCGTCATCAAAAAGATTAACCCAGATCGGTTAAACAATTTTTGAACAATAAAAACCAATTTTAAATACTGGTCTATCGAAATAGATCTAGCAGAAGAGAAAACATTTTATACATAAAGGGAAATAGACGGAATAAGTCAAAAAAATTGAGTCGACATATGTTTTATCATCTGAGTGACTTTTAAAACAAGCATTATTATTAATAATATGTATATATGTAGATCACAAGTATATGCAATATTTTATACATATACACGTATTAAGCATAGTCAGTTCAAGCTCACCCCATTTTATG
>497FP001198 CG43315_1           :+U  EU:NT; range  -249 to    50.
ATACACCATTGTTTTGCCTTATTTAATATTGGTTTTAGCCTTTCAAAATTATAGATGAACAATATAATACGGTAGCTATAGACTCAAGGTTAGAGACCCAAAAATCCAATGCAAATTATAAATCTTTGTTAGCTCAGCTGCCAATTTGCATTATAATGTATGAAAGTAGAACGAATTGTTTTCCTTTTTTTTTGGCGATACAAACAACATAGGTGTTGGTATAAAAGCCCCAATGTCTAGAGCGTATTTAAATTAGTTGAAAACAAGATGAGAGCATCATTGTTAGTTTGTGTCATCCTG
>498FP000947 mrt_4               :+U  EU:NT; range  -249 to    50.
GTTCTTAAATGTGTATTTCTACGCTGTATTCGGTTTTCGGCATTCGACGCTATCTTGTTTACTTGCATTTGGAAATCACTATCTCAAATATGTTCTGTTATTGAGCGTGTTCCACTTGCCACTTTGTCGCAGTGTATCTGTGTGCGGGAGAGTTCGTTTTTTACGTTAGCTTTTTGCTGTCATTCGTTTTGAAATAATCAAAATCGATAAAAAATTATATATATATATACATATAAGTTTCGTCGCTTTAGATTTGTAAGCTCTTTTCGTGCATTTATTTGGCTACGGCGAGCGTGTCGG
>499FP002372 Z600_1              :+U  EU:NT; range  -249 to    50.
TGCGATTTGTAAAAGGCGGACTTTATGGCGGTAGACTAAAACCCATTACTACCTGCTCGCGTAATTCTGAACGCATTAAAAAGGGATTAGCGAGAATTTTCTGCGGAAATTTTAATTATGAGCAGGTAGCACCATAAAAGTGACAGATGTGGAAAACGGATAAGCTGTATTTTCCGCGCAGATATTTATGGCAGTCCTGAAATTGCACACTCAAGTGGATATAAAGAAGGCCGTGGGCAAAAGGAAATCAGTAGCAAATCAGCAACGTCAAGCTTCACATTAACTTCCTGATCAGCCAGC
>500FP002427 CG13044_1           :+U  EU:NT; range  -249 to    50.
ATAAGTGAAGTAATGAGTAGTGGGAAAGGGGCAAACTCGGTTGAGGAGGCGAGCGAGCCGAACAGAAATTGGCCACGAATAATAATCTGGTTTATGGCCAAGACCCGAGACAAGCGGCCAGAATCCGTTCAGGCACGTTCGACTTATGGCTTATTGTATCCGCCTCAATTGACAAAAGCCGGCGAAGTGCGTGTGTGTGTAAAATGTGAAGTTCAAGTATAAAAGACGTTGACAGTCCCTCAGCTCAACACATTCGAAGTCTGTCTCCCTATCCAGCGACACCAGTCGAAGAAGCCAACA
>501FP001535 l(2)efl_1           :+U  EU:NT; range  -249 to    50.
CATCGTAATCACAGGCTGAGTCTGAGTCTTCAAATCCCACGACTCCCACGGTAACAAACAAAACAGGCTGAAATCGCTCGCAGATTCGCACCAAAGATATGTGTTTGGCATATATAGGTTCAGAATGTTCTCTAGAATGACGCTCGTTTAAATTTAGATGGGAAATAAATTTTCATATTTTTAGCCCGTGGGGGAAGATGTAAACAATCTGTTGAGGGTATAAAATCGTGTGAGTGCTCGAGGAGCTCCATCAAAATCGCAGCAGCCGCGAATCGAAGCAGACGCGTTTATCCAAGTGAA
>502FP000472 CD98hc_2            :+U  EU:NT; range  -249 to    50.
TTAAGTGATTAAAAATATTGCAGAGCTCCGTTACGCTACCAGCTCCTGGTGAGTTTTTCTAAGCTAACAGTTCAAATTTCCCGCCAATCAGTTTTGTAGCAACGAGCATCTGTAAGACAGCGTAAGTAGGCACTGAAAATCGCCGAGGTATTTTATAAAAATATGGAATAAGGTATGACCGATGGGTAGATTAATTCCTGGTAAGCCCGTATTCAATCTATAAAATATTTTACATACCACACAAACGAGGCATTTGTAAGGAATTCTTCACCGCGTTCATTTCGCTAATTCTTGCTGCGG
>503FP001360 CG42518_1           :+U  EU:NT; range  -249 to    50.
TAGATTAAACGAGGTTTAATCTATTGAGTTTTTTATTTGTGCAGCTACTTACGAAGGCGAAAACACCGCTGTCGCTCATGTTGGCTTTATGTTTTTCTTCTTTATAAATTCTAAACGATTCGTTGCTTGTTATCGATAAGCAGAGGCGGCATTTGCCTGGCTCTATCGGTCTATCGTACTTCGATAGCAGGTTGTGCATCTACTACTTTTCCCTTTAGTATATTAATCGAATTAAGAGAATGTGAGGGCATTACTTTGGTATTATTACGTGTTGTCGGTAAGGTCCTATTGATTCTGACG
>504FP000265 CG9411_1            :+U  EU:NC; range  -249 to    50.
TTCCAGCTTCTTCTGTCCCTTAAGACTCGGCACCTTGCTCTGGGTTTATGAAATTTCTTCACTTTCGGTTTCGATTCGAACTGGGGGACTCGGATATTCCGATTCCGATTCGGATTTGGATTCGGACTCGGAATGGGAATCGGTTTCGGTTTCGGTTTCGGTTTCTACAGCGGCTGCGCGGCGGCAGCGACGTCGACGTTTGGCCGGGCTATTACCTATATGAGCTGGCGTTATCATCTGAGCGGCAGCATTTTCAACTCGCGACTGACAAGCAGCGGTCGCCGTCGCCGATCCGTTGTC
>505FP000995 CecC_1              :+U  EU:NT; range  -249 to    50.
AATCTAAATTTTATTTGAAAATATTGTTTAGAAGAAGTTAGCTATTGCTTTTTGCACACATGAGAGCTAAGCGAAGAACGCTCCATTTTTACTAGCAGCTGCTCAAACAGATTACCGAAGACAGTCTTCGTCTAACAAAGAAGGGGATCCACTGCAGTCTTTCTCTTCTCGCTGCGAAAAGTTCCCCGTCGTCGCCTTATCGGCATCGCATTCTTCGCTATAAAAGCCGCCTGTGCCAGAAGTCCAGTCATCAGTCGCTCAGTTTCCACAGCAGCTAAACAGCTAAATCGCAATCTATAT
>506FP001459 CG17999_1           :+U  EU:NT; range  -249 to    50.
GTAAACACAGTGAATCATCACAAGAACTGTGAAAGAAATTAAAAAGTTTCCATGTCTGCTGGACGGCTCGATTTGATTAGCGGAAAACAGAGGCGGCTCCGACTTGCCAATGAGTAAATCAGCATCTATTTTAGTTGACACTGGCGACAAGCATCGATGTCTTGCCGTGTCCTACTAATTAACAGCTCCACTTTGTTTTCCGTACTCCCCGAGCCATATAAAACCCAAATGAGACGCAATAAAGCACTTATTCGATCGCCGGACGTTGGAAAACACTATGAGCTGTGAGGTGCACTACGA
>507FP002002 CG13891_1           :+U  EU:NT; range  -249 to    50.
ATATCATTTATACACAAAAAAACATTAAAGAAAAAGTATTAAAAAGAAAAAATCGATTTCTGGCTTTAATTCAACATTTCGTAGCTTGCTTCTAGGATAAATGTAGGCTGAAAATAGGCTGGAAGCTTTTGAGCTCACTAAAGATGTATGGTCAAAGCGCTTATAAGTGCCTCCGGGTGCTAAAGATCTTTTATAGACATAGCAACCTGGACTTGATATATGTAACTTAGTTTGCAGTTAATTTACTTCATTCTCCCCAAAATTATCTGCCTAAAATGGTCTAGGGAACTTGCTACAAAA
>508FP000146 CG1409_1            :+U  EU:NC; range  -249 to    50.
TTGTTTACATAAAGTGAATCAATTTTCTGTGAATTTGGAAAGGCAAACAAAATTGGCTTAAATTCTATAAGTTGTTGGATAAGAAAGGTTCAATTCACAGGGAAAACAGTTTCACAAATTGTAAAAGGAAAATGTAATTTCCAAAAAAAGAAAAAGGGCACATGGGTAATTTATAAAACTCCGTACTGGACCAATGCTTTTCTCTTAATCTAAAACATTATAAATATTTCTGATCATTTCGATGATTTCACAAAGCAATCGAGTCATTTTCACTTTATAGTTCTTATTATGTTCAGGTTA
>509FP000143 CG43198_1           :+U  EU:NC; range  -249 to    50.
AAATTTCCAGTGGGTAAATTGCGACGCAGAGGAGAACAAATTGATGTTGACGAAAAATTGTACCATATTTGTTAGCTTCGAAAATGTTAACATCATATAACAAATCCTTATAACGGGGACACAGAGTTCTAAGATATCTTAAATATATTTTTTAAGATACCGAATTGCAATCAGGTAATGAATAATTATTAATAATTTCATTTTATTCCCAAATTTCAATATATATATACTATCTGTGCTTAGCACGTCAGAAATTTTAAAATCAACTAAAATAAACTAAAAACCATGAGATGCCGCTTG
>510FP002568 CG14569_1           :+U  EU:NT; range  -249 to    50.
AGTGTTAATGAATGATTTGCGAAGGAGGGAAAGGGTGGCCTATTCCAAATCATAGCATTGGAAAATCAATTTCGAAAAAGGGTCACGTATCGGGTATTAAGCTGAAGCTACATTGCCGCCGATCAGCGCAACATAATCAAAGTTTTACCGGGAATAAGAGCCTGAAACTGAAAGTGACGAGCATAAATTATAGCAGAATTCGATCTGGTAGCTTGGGGCTATAAATACGTCGTGTCGGATCGAGAAATCAGAACAGAAGCCCTTCAACCGCGAAAATGTTTAAACCGACTGGCGCACCAA
>511FP002451 CG4229_1            :+U  EU:NT; range  -249 to    50.
CGAAGAAAAAACGTTATGAAAATAATTGAAATAAAAATGCGGTGCCTAAAGGTCAAGTCGACGAACGAGGTCCAAAACCTGGACCACTTGACATTGTCCAAAGCAAAACTGAGGCAAGACGAAGCACCCAAGAAGAGCACTCCACTCTGAAGTGGCTCCATTTGTTACTGGCCTTTTTGTTTTTGGTTTCTCTAATTATGGCCGAACTCGCTTTTGGCTATATATTGAGCAGTTGGCCATTAGCAAATCATCAATCAGCTCAGGCAACTTTCAATTGCAAGACGCAAATCGTAAACCCGA
>512FP001195 CG34232_1           :+U  EU:NT; range  -249 to    50.
GGGTAATATTTTTGAAAAGAACTGTGAGGTTTGAGTACTTTCCCAGCTAATCTTGGCCCGAAAATCATTCAACAGCTGTTCACTCCACTGTGCGTCTGTCTGTCTGCCCATTAAATGAACGATAAAACATGCCGAATATATTTACATATATACCCCATCTATGTGATATGGTGGCCAGGGGCTGTGGGCTGTGGGCACTCGCATGAGGAGATAACGATATAAACGGCGGCGGAAGAGTCTCCGAAAAACAGTCGAGACTGGAGCGTCGCCGGGTTTACACGATCCGAGAGCTTTGCATCG
>513FP002302 CG43294_1           :+U  EU:NT; range  -249 to    50.
GATTAACACATTTTCAAATTTCGCGAACTACCAATTACTAATATAGGTTTTTGAATTTGGTGAGCAACAGTTAGTACTCATCTTACGAGTTATTTTCCCATCCACTTGACCGGACAAGCTTATCTTTTCAAGGACAGCTATGATATGAAAGCCAATAAATAAAATTCCTCTAAAGTCATAGTATCAATTTGTCAATAATATGTATTTACTTAGCAATGATATATAAAAACCCAGAAACATCGGATCGGTATCAGACTAAGAAATCTTCGCGAGGCAGAGAGAAAAGTACAAACTTAAATA
>514FP001894 CG15263_1           :+U  EU:NT; range  -249 to    50.
TTTGTAATAGAAGTTCCTTAGAAGCGATATTTTGAACGGGAATTTAATACCCAGAGGGCTTTTAAGTTGAAAATGAAATGAAAAACAGCAAGAATTTTATTTTATACTGGAAAGAAGTTATACTTTATGAGTTTTGTAACAATTATTACCTCTTATCATTCAATTTCGCAATTCGAAATTCTGTTTATCATTTAGTAAATAAACACTCAATTGATCTCATATATAAAGAGGGTTGATCAAGCTGCAAATAGACACAAGTGAATCGAATTTCATAATGGCTGCATTTACAAAATATTCCTT
>515FP000120 CG11700_1           :+U  EU:NC; range  -249 to    50.
TTTCCATTCTAGGAACTTTCAAGATGCATTAAGTCGCATACATATGTAAATATCTGTGTACGCAGACTGGCTTATTTGCGAGTGTGTTGGTGGGGAAATTGGAAATTGTCTAAAGGCTGTTGACCAAAATCACTTTAAGCGGCAGAGAGCGAAAACAAAGTAACCTACCGTCCGAGTGATCGAGAGAGCAGGCGGCGAATTTCCAGTCAGCTTGCCTATAAATACCAGAGCGGGGCTGCGAAACGAATCATAAGCTGTGTGAAAGTCGTAGAGAGCGGACGTCCGAGCAAGTGAAAAAAC
>516FP000944 CG17189_1           :+U  EU:NT; range  -249 to    50.
GAATTGGAAATAAAATTTTTATATACTTTTTATATACTTTCTTAAAAAAAAACCTATTGATAATTTTTCATTATGTGATTTTTCTGTACTCTCGTGCAATAAATGTGGAATAAATTTAATTTTGCATTGCGAGCGAATGAAAATGGATTGATTCTGGTATTACCCAGAGACTCCAGATTCAATTCATCAATTGCAGTCGCCGAGTCATCAGCAGCGGCTATATATATTGTCCAGATAAAAACTAGCGCCACTACGAGTTGTATCTCATTCGCAGCTCGTGCGTAGTTAACTCGATTAAGG
>517FP000547 CG12224_2           :+U  EU:NT; range  -249 to    50.
AAAATGTGGCTGATATACAATAATATGATTTTCAGAATCGTACTGTTTGAGAGCTAAGTTGATAATGCGAACAAAGAGCCGGAATTCTCTTCCACACCTTATCAATAAGAAAATCTTGCTAATCGGGGCAATTATATTACGGAACTCACTCAAACAAAGTGAAAAATTACTTATTTACCCCCACAGTTCTTATCTGAAAACCTGGTCCCCAAATCATATAAAAGCCCGATTTTTTTAGTTGTTCCTTTCATTCAAACTTGTTAGTTGAACAGAAAAGGATGTCGGGATCACTGCCAGCTA
>518FP001595 Tango14_1           :+U  EU:NT; range  -249 to    50.
CTATATTTTGATTGAACACGGTACATTTCTACTAGAGTTCACCTTCAGATATTGACGCTATTTCTTGTCCTGTAAATTATTTTGTTAAATCGTTCACATTGTATGTCTAATAAAGATGTTTTCCAATAAAATGTTATTCCCTTTTCACTTAGTCTAACATATTCATTAAATAATCAATGTTTTATTTTTTATTTAGTTATTTTAATTAGTTCTTAATTATAAAACTGCTCTAGATTCTCGATATTTTGCGGAATCCGGCGCATGGTCACACTGACGAACACGTATTTTCATTATTCTTGC
>519FP000905 tx_1                :+U  EU:NT; range  -249 to    50.
GATCCCATCCGATCCGGCCAACGCAAAAAGCACCCACACATCGGGTGGATGTGGATATTTGGGGAAAGAGAGAACTGGTTTCTCTTCAATGACTTTGTGCTGAGCTGTGCTGTGTTGTGTTGTGTTGTGCGCTGGGCTGTTTTGTGTTGGCGTTGGCGAGCGCCAGTGGGTTTCTCGGTTTATTGGTCGTCGCTGAGAAAACGAGACTGTGCTGCCTTTTAATGCGGCATTTCATTCATTGATCGTTCCAATAGCGCGCCGCACGCTCAGCGCAGCGGACAAGTGAGCCAAAAGTCCGAC
>520FP000560 Sfp87B_1            :+U  EU:NT; range  -249 to    50.
ATTAGGAAGTGTTGGTGCAATATTATGGATGATTAAATACATAATTAACATGACTATTATTATCCATATTGATGCAATTGATGGTTGGGAAAAGCAATATTATTTTGGTAACCAAATGAAATGCAGTTTTGTTAACAGCACTAAATCATTTACGATAGGTTAACCAATTGGCTACAGTAGCTTGCTCAGATATTACTTGAATCTCATTAAATCATAGACTATAAAAACCCTTTGAATATCTCGCTGTGTATCAGTTTAAGCGAGAGATTTAAGCTTTTGCAATTTCCCGTATCAAAAGTG
>521FP000403 CG1129_3            :+U  EU:NT; range  -249 to    50.
AGAAAATAAATATGCTGAGAATAAGAAACGTGATTGCCTTGCAGTCTCACTCACTAACTCACACACACTCACTCTAAATACATACATACATGCTAGCATGGATGGAGCACCACCCGCTGAAGTTTGCAGCATAAATAAAAGAGAAAGTAAAACTAAACAAGATGCGCTCGACCCCCACCCACCCCTTATCAAATAAAAGAAAATACCAACTCGAATAGAATAAAAAGACACACATACGTATTCATCAGTGGATAACCTACACGAAAGACGATCAAAATTGATTTGCGAGAAAATTCTATT
>522FP000150 Gclc_1              :+U  EU:NC; range  -249 to    50.
GTAATGTGTAGTATTAAATGAGAATTGTAAGGTCTTCATAACAAAGCCCAAATCTATTAGAAAACGAACACTTTACGCGTTAAATAATAAATAAATAATTGATTTAAGCAACACGTGCTGCCTGCCTATCGGACTGTCGCTATCGGTTGGCAAAATAACTTAACGCGTCGGCCAGTGGCTTTTCGGCATAACAGCAGCTGGGCACATTCAAAATTTGTATTTAAAGTGGAGCGTTTTATTGTTTTGGGCATTCGTTAGTGTTAATAACACTGTTTACGTCGACGGAGAATTTGGCGGCAA
>523FP000409 Prosbeta7_1         :+U  EU:NT; range  -249 to    50.
TACATTTATTGCTCTCGATTCTTATACTTTAATGACCATTGAACGGCTTAAAATGAAGTAAAGCAAATGGTCATTATATATTAACTAAACATATATTTAGTTTCAAGGAGTAGTAAATACCGTAGAAGCAACGGGTATACATGAGTCTTAATCCTAATTGAGTGAAAAGTTCTTTAATTTCTTATCTTTCTTCTCCTTGATTTGTATTATCAACGAGGATTATAAAGACAAAAGTAAAAAAACAAATTCAGTATAGGCAGCGTGGTGTTAACTGTTTTACATTACTTTTAACATCAACAT
>524FP001644 CG15406_1           :+U  EU:NT; range  -249 to    50.
CAGAAGGGCGAACAGACGCCAAGCGAATCCGGAAGATTTACTGATGTGTGCCGAGTATTACGGAGCAACAGCTCTGGGCAGCGGGCACCACCCACCTAGACAAGCGGTATGACGGATCCCGTAATCTGCGGCTGCCTGCGGACTCCCAAACTGCGTAATCGTTGGCAGATTCTTAGATGAAATAGTAGATGTTTACCCATAGATTTAGATATGGATTCGGTATAAAGGGGGCATCGCCGCCTATTTCACAAGCCATTTTCGTAGTAAAGCTACTCCGTTGAAGTCAACGCGGAACAACCA
>525FP001361 Dgp-1_2             :+U  EU:NT; range  -249 to    50.
TTTTGAATAATTAAGTTACGAACGTTTAAACAAATAAAATCATTATATATGTATGTATATTCGTGCATATTCTAAAGAAAAAGAATTAGGGAATTCTTGCGATTTCCTGGAACTCTCTTCCTGCGCTCTCTTCGTTCACTCTCTCTCTTCGGAGAACGGAGCTAGAACGACTATAGCACCATGCGAAGCTTCCGATTTCATCATCCTTATGAGCGGCTATAAAAGCAAAGACTCTGACTTCTTCAATTTCATTTCATCATTACGATGCAAGCAGTTAACACGCGCCAGAAGACGAATGCA
>526FP001309 CG8317_1            :+U  EU:NT; range  -249 to    50.
TGGAGCGGCCAAAATGCAGCCAGTGCCACCAATTTGGCAATTTGGCCACAAAACACTGGAACTGGAACCCTAGGTTGTGTTTTTTTTTTATTTATTTATTTATTTTTTTTTTTTTTGGTGGCAAAGGGGGCTGCTACGCACGCCGCGATATCGGCAATATTTAGCGAAACCCGGGTCGGGAAACCAGTTCCGCGGGGCGAGGGCATCGAATCGGGCCGTATAAAAGTGAATTGTCACAAAAATTCTGAACAGTCGAAGCGCACGCTCAGCGGCGACAGCAACGAGAATCGAAGCCAACCA
>527FP000780 CG13408_1           :+U  EU:NT; range  -249 to    50.
CACTGCGGTTCCATCCGCACCTGGTATCGCTGAAGCGGACGCTAATTTATGCCGAGCTCCATCTCCGGTGGCGGTGGGTCGGTCTACCTGTTAAAAAGTCGGCTATCTTTGTATGGTAAACAAAGGGCGATGCACGTGCTGGCATCGCTACTGCGCATGCGTTGCGCTTAACATATGCTTAACAGCGAATTAACAGAGGTCCTGATTGCGATATCCTTTTTATAGGACCTGTTTGCGGTTGAACGCTTCAGTGCGGTGTTATCTTTCGTGCGGTTCGTTTATACGGCACAACGGAAAAAC
>528FP001555 CG3511_1            :+U  EU:NT; range  -249 to    50.
CCGCTGGCGCTGTTCTTGGCTCCGCTTCCTCCGCCGCCATCGTCGCCTTCGGCAGCTCCAGATGCGGCCACGCCCCCTGGCGCGCGGCTGGGCGTCGCGCCCTCCTCGTCCGGTATGTTCTGCATCGCAAGGCTTACGTTTTTATATACAAACGATTTGTTTAAATCCCAGTGCCTTGTTGTGTTTGCAATTTGTGTGAATATTGCGCGGAATTCGCATAAGAGCGCGGACAACTTTTGTAACTGCTCTCAAACAGCTGACTGAGCGCGAAAGGCGGAAAGTACTGATGGGGGTTTCACT
>529FP000570 GstD6_1             :+U  EU:NT; range  -249 to    50.
ATTTCAATTGCTTGATTTAGTTTAATCAAACACAGTTTTATGAAATTTCTGTTTTCAAATGATTTGACGTTTTTACAACTTTATTTTTTTTAATTAATACAAATTGCATAAAATTCTTTATTACCCAAACAAACGAAATTCACGTTGCTTGTCGTCAACACACATATAAAAAGAATATTATAATCGGCAGGTAGATAGATTAAAAACAAATTTGGTATATAAGAGAGAACTTTTGGCTACTGCCAAATTAGTTTGTTTCCTTCATTCCAGTGCACTAGACGGATTCCCCCAGCCCTTCTG
>530FP002095 dyl_1               :+U  EU:NT; range  -249 to    50.
TGGCCCGTAGCGGCAGCAGAAAGCGGCCTGAAATGAAAAGTTGGCCGAAAACTTGTTTTTGGAATACCCGAAAACCGCATATTTTGCATTCGGCGAGCTGCTGCCGAGCAAAAGAGCGAGTCTTCCAATCTTCGTGAGCTCTCTTCGACGCTTTTCAAGGCATCGGGCGCTCGAGCGGAGCGACAGCTCCAATGGTAAAGGGGTCAAAACTTTCACGCGATATAAAATCTTGGTTAGCGATACGGCCGGGCCGCATTTTCATTTCAACTTTGTGTGCGACGAGTTGTCTCTCCAGTCGCG
>531FP000803 CG7031_1            :+U  EU:NT; range  -249 to    50.
TCTTTCTCTGCCGTCTTGCTGTACAATTGGATTTGATCGCGTAACTTAATTCATAAATGCTATGGCAAAAGCGCGAGAGAAATGGCAACAGGTCAACAGCGAATGGCTAACACTCACTTTTGGCCAACCGCCTTCTATCAACAGAGCCGAATGCTGAAAATTGTGCTGCTGCAAATTGTGTAAGAGTTTTCCTCTCGCAGCAGATCCGTGCTGGTCATATAAAAACGCTGTCCCGTCTTGACTTTGGCCACATTACCATCGCAGCAGTCGGCAGCCAGCAGCCGCAGTAAAGGTCTTAGC
>532FP000692 CG7606_1            :+U  EU:NT; range  -249 to    50.
CAGTAAATAGTATTTACATATATTGAAAATATTTACAAATCAATTATAAACGCAGAACGAAGTGTTATCAACCTTGAATCGACTATAAATTTAAAGAAAACATATATTATTGATAAATAAAAAGGCGCAGAGCCACTCGTTTACTTAATCAGCAGTGATAGCCTAAAATAGAATAAAAGATCAACTGATCAAATAATGCCCTACCCCCAAGTTGAACCTATAAAGAGTCGATCCTCATTCCGCCTTGGCACAGTTTCAAGTGGACTTCGATTTCTACAGCCAGACAATGTTCAATATAAA
>533FP002357 ind_1               :+U  EU:NT; range  -249 to    50.
AGGGTTCGCCATTGTCCTTTCGCACAGATACAGTGAATCATCGCTTACCTGCCATTTGCGGCATTGTGAGTGATCGAACAAGGGCGGAGCGTAAATGGCAACAGTTGTTGCTAAATGGTGACTAAATGGCCGAACACACTCGCTCAAACAACCCTCGAATTGGCCCTCAGGGGTGTGGAAGTGGCAAACCAACCCCCAGAACAGAGTCTCGAGGTATATAAGAACCGGGTGAGGGCGCAGCAGCCAGACAGTTTCGCACAGTCAGCGATCGTGTTCAGTAGCTCATCTCGAGATCAGTTG
>534FP000084 CG15571_1           :+U  EU:NC; range  -249 to    50.
TTCATAGCTGTGCGCTTTTCATTGAGTACAAAAACCACAAAAGCACTGATGATTAACTACAGCAAATATCTTCAAAGAATGTTTGGAGCCCAAATTTAGTTGTTAGATTAGCCAGTGACCCAGCTGGTCGAAAATCCAAAGAACAATCATATTTTTTGGCGCTTGCAGCACGTAATCCCAGCTGCCCCGAAATTTCCGCATAGCGATTACCTGTAGTAGTATAAATGCTTAAGAGCTAACAGCTACATTGTGCAGTGCCTAAAGAACTTAGAACAATTAACTCGATCGAAATGACAGCCT
>535FP000429 Osi9_1              :+U  EU:NT; range  -249 to    50.
GGCCGGCCACCAAGACTGTGCGACTCCGAGTGCGACTTCGGCTGCAACCTGGCCAGGTTCGTGGTCGGGTTGTTTATTTAAATTCTAAGCTCGGCTACTGTGTGCGATGGGCCAAGCGGGGCAGTCGGGGGGCTCAGACCACTTGCGGAGCGCTAAAGCGTCAACGTTGTCGTTGTCGTCGCTGCTGGCCAACGCTGCCGCCGCTCTGCTGGCCGGGAATAAAACTCGATCCGCGTGCGTCTTCTAGCCACAGTTTACCGGTTGCCTTCTGACCGACAGATCGAACACGCCAATCGAGCG
>536FP000904 CG34291_1           :+U  EU:NT; range  -249 to    50.
CAGTCGACTGCAGTCGACCCCACGCAAATGCCCTTTGTTCTTGCTCGACTCTCTCCTGAATTGTTGCCCGCTTCCTTTTACTGATGAAGATAGGCATCCAGCGGGCCACATGTGTCAAGCCTTCGCTGCTTCTTATCGGCGCCAGCTTAAATGTCACTAATTGGGTCAAAGGTTCGTTATGTATGCGATAGAGGCCCGAAATGTATGATTCCGTGGGTATAAAAGCAGCCGCCGCCTGCGAGGAATTTTAGTTTGCTCATTCACAAAGCGAAGACAGAAAGAAGTAAGTGATCGAAAGAG
>537FP002584 CG12546_1           :+U  EU:NT; range  -249 to    50.
TGTTGAACCCGGAAACTTGGTTGAGAAACGCGCTCATTACCGTAAATCTATTACATTATTATGTGTGTTAAGACTCAAGAGCAACGTTTAAACTATATGGCGGCACACATAATTTCTCAATCTGAATAAACATTACCAAAATTTACCTTAGTTAAAGCTAACAATCCAGCAGACCTATTAGCTTACACGCTTTTGGTAAACCACCATTATTCAAATTTGCTATAAAAACATGCGTAACGTCTCAAATGCGTCAAAGACATTCAGCATGCGCTTCTCGATCGTAATTGTTCTTTCCGTCCT
>538FP002330 stv_2               :+U  EU:NT; range  -249 to    50.
TTCAATTCAGAAAATGTGATACAGTAAAGCCGAATCTTTTATTTCACTGTACTTCCACAAGTCACTTCGGGTAATTGAGTTGAACAGCAGAGAGAGCGTCCTTTTAGGAGAGACTCAAAATCGGTCGTCGAGCCGAACCGAGAACACTCGACTGTCTCAGAAACTACGAGAAGTGGCCAGAATCAGCCAGCGGATTCGAGAGTGGGCGCCATTCGCTTTAAAAGGCCTTCTCGGCCGACGAGTCGCCTCATTCGCACGTAAACAATCGGACGCAGTGCATCACGTCACCAAGCGGAAAAG
>539FP001739 CG7367_1            :+U  EU:NT; range  -249 to    50.
TAAAATTAGAAATCAATAGTTTTATGTATATATATATACATATATATATATATATATGTATATGTGAGTGGCTGCCCCCGATGGTCGTCCACAACTATTTTAATTATTACCATTATCATTCATCATCGGCTCATCAGAGTTTCGGATCACCGCGGTAATCCAAAAGGCGATTCGGATTCTCGATTGTAACAACTAAGGCGTAAATTAAAATACGTAATTTAAATAATAGAGGATTTGCTTGGTGTACACAGATCGCAATCGTTTTTGATTCTGATTCGTCGGTTTCGAATATCAAGTTTT
>540FP002592 CG11131_1           :+U  EU:NT; range  -249 to    50.
TTCCAAAAATAATTGTGCTCAAGTGCGTGGTCGAATGCGGATCGACAAATCCGGCAAGCAAAGACCAGAGTCGCTGTCATCGACCAAGTGGTTAATAAGTTCGTTGTTGGGTTTGATGAGCACTCGACTCGGCGGGTATGATTTCATCTCGGCTGAGTTCCGCCTACCATCTAGATTGGTAATGGAAACTGTAGTCCAGCAGGCCTGCCAAAGGCCGGCTATAAAGACGCGGACGATATGGAACAAGACATCATTGGGTTCAATACTAGCGACACAGCAACACCTTCAGTTAGCTCGAAT
>541FP000539 CG6908_1            :+U  EU:NT; range  -249 to    50.
CATTAGGTTTCAAGCAGCATGATCTAGACGTTTGTTTAGAACGACTGATACGACGCTTTTTTTTAAGTCGTTCGGTCATGAATGTGGCTTTTGCATCACGACCAATCGCCGATCCGAATAAACAGGTCCCCTCAGAAAAGCGTTCGCATGTGACGGACTTTAGCCATCTAGCGAAATGGAGCCAAAGCTTCAAACTGAAAAGCTCCCTGTGATGAAACCAATAAAAAGCAGCCCCCACGCGAAACTGAGCAAACAGCAACGCCAACAGGTGAACGATATGGTTCGGGAAACAGAGGACAT
>542FP000927 T48_1               :+U  EU:NT; range  -249 to    50.
CCGCCCACTCTTAAGCAAGCAGTACTCACGTCTTCATACAAGCAGTGTGTGCGTACAGTCCCTGGTTTAGCCAAGTTTCTTACCTCGCCAGTGCTTTGCGAGGACAACAACCTTAAGAGCGAGATCCCTAGAGGTGGGCAATCAGCATTTGCTTCTTCAATGTATTTCATGCATTTTTCAAACTACCATAAACGGTCCGTCTAAATGGCAAAAAGTCTATATAAGCAACCGAATCGCGCCACTATCTGTAATTTTACATAGCGCGCGCGAGGGATCGAATCAAATCGAATCGAGTCGAGT
>543FP000029 CG42259_1           :+U  EU:NC; range  -249 to    50.
TTCAACAAATTGTATGTAAAATCGAAAATCTACATCTTGGACCAACACTTCGAGCGAGGGAAGTCCAAAATGTAGGAGTTCGATGCTCTATTGGTGTTTATAATTTTATGTATTTTGTGTAAAAGTAACCTATGTATAAATCCGTGTAAGTAGCTTTACGATCTGGAAATTCCGTATTACGCCAGTGTTCAGATTCTTCCTGCCCACTGCGCACAGTGGGTATAAAAGCGCGGTGGCAGTGAGCTCATCGATTCAGTTTAATTTGGATGCTCCGCACGACTCGACGATGCTTCACTCAAA
>544FP000526 Ugt86Dg_1           :+U  EU:NT; range  -249 to    50.
GCTATCTTAAAGAGTAAAAAGGGTAATATATCACCCAAGCAAAAAATAAATTAACTTACAAATATATCAATAGAGAATACATATCTGTGTACATTCGTAGAAAGGTAGATGTATGATTTATGACATATAGATTAGGAAGATGTAAGCATGTTGTTAGTTAATGCTAAAATATATTATACTTCCTAACACTCTTATCGGGTTAATCTTATCAATATTTATTTTAAAATGGTTTGTGGCTGAAATTCACTTAGTCTTCGTTGAAATCTTGATAAAAGCAAAGTTGCGTTCTAAAAATGTTGG
>545FP001718 CUPP_1              :+U  EU:NT; range  -249 to    50.
ATAACGCCGTTGATACCTATATAAAATAATTCCTATAAGAAATAAAATCATTTTATTTATGACTGACTAAGGCGACCAGCAGCGATGAGATGTTTGTAGATGGAGACGATCATGACGATGACGAGCGGAGATGGAGATGGAAACGGCAACGGCAACGGCAACTCGGAACTGGGTTTCCGAGGCGATGTATAGCCAAAAATCCGCTGGTGAGCGGATGGATATAAAAACGAAAGCGTCCGAGAAGCAGGCAAGCAGTTTAGAACCAAACTCGAACGCGACACCATGTATTTGCTTGTAAGC
>546FP001626 CG44139_1           :+U  EU:NT; range  -249 to    50.
ATGTGGCAATGAACTTGACACTGGTTACTCCGAAGACGATTGCCGAATTTTCATTTTCCCTTCCCATCCCTTCATCTAGAACTTCATTTAAAACACAATACTTTTGTTTGAATATAAAATTTAGAAAGGTTATAGCTTAAAAGCTAGTATAAATTTAAATTTTTCACGCTTTGGATAGCAATTAGACGTACTTAACATTTTAGATACGCTACCGTCTAAATAAAAAATGTGGACTGAGATTGACTCTTCAAGACTATTGCTTGCCAGAGATCCTTGACAAAGATGCGCTGGATGTCGTTT
>547FP001789 CG42367_1           :+U  EU:NT; range  -249 to    50.
TAAGTTATACTTTAAGCTACGCTATACGATAATATAATCCGAGTGAGTTTTGAATCGATTGCAACAGTTGGTGGCAAGTGCAGGGATTTGGTTTCATTTCCCCCACGGGCGAGGTATATATGGTATATGGGTTGCATAAGGCATGGGTTTCGGAGCGGGGTATTCGATTTCTCAGCTACCATAAGTTGGTTACTGCGACAATGGGCCAAGATTCGTCTTATAAAAGCGGTCTTAGCCAAGCACTTACTCATCAGTCGTCTGCACTCCATCGCTTCAGTTACAACTCCAACTTGTTCGCCA
>548FP001671 Elba3_1             :+U  EU:NT; range  -249 to    50.
CTTGCAATTCGCATTTATTGCCACTAAGCAGCTGCACATTGGGAAAATCCGCTCAATCAGCGTCCTTCGCAGGTAATACACAATTAGAACATTAGATCCCAGTATGAGCCGGACCAAGTTTTAATCCCTTCGAACTGACAGATGTTAGACATTAGAAAGCCTAGATAAAAGTATGGAGTTTACGGCAGGTAGAACCATTTAACTAAACCCATTTACATCTATAAAATAGCTTGCAGCGAGGAGGAGTTCATCAGTTTGCCAAGAACTCTTCACCTATCAAGACATTCAAACAAGACGCGT
>549FP000028 CG32814_1           :+U  EU:NC; range  -249 to    50.
GGCGGAAACGGCGCTGTCCACGCCGCCCGACACGCCCACCACTACGTTGCGAATCATTGGGCGGTGTTGGCAAAGCAATAATTTCAAAGTTATGTGTTTCACGTTAGACGAACAGCAGTTTTTGTTTATGCGGCAGAAACAGTTGATGTGCTTTCCGTTAGTTTTTGGTATTTATTTTGGGTATACCATGGTATTATAAACTATCGCATCGGTGGTCACACTAATAATACCGGCGTTTAATGCGCTGTCAGTTCAGTTCATTCAGTCGGGCCATGAAGCAAAGCTCCGCGCATTGTGGAT
>550FP000899 E(spl)m8-HLH_1      :+U  EU:NT; range  -249 to    50.
CATGTGGCCAAAAGGGAAAACAAACGAGAAAAAATTGTGTGAGAAACTTACTTTCAGCTCGGTTCCCACGCCACGAGCCACAAGGATTGTCCTCCGTCCTACGAAGTTGCAGCTGTTCCTTGTGAAAAAGACAACAACACCGGCGTTTAGCCGTGCGAGCGAAAGAGAGGGCAGGAAAGGTGCGTATCAGAGGGTGGATTTCAGGGACCAGGGAGCGGTATAAAAGGACGGGACCTCGCAGAGCAGAATATCACTCACGATTACGCCGTCGAGCAGGCAGCAACAAGCCGAATACAAAAT
>551FP001795 Cnot4_1             :+U  EU:NT; range  -249 to    50.
TAACTAAAGTGGTCAGCTACAGGTGCCAAATGTCCACAACTTGTTTTTCGTAGTGTGCAAAATAACGGGGTGATTCATCTAATAAAGATCGCATGCCTTCCTTTTTTTTAGGTGTTTTAGGTAGACAAAATCATATATGCATAGTTTAGAAGTACAAGACAAGGGAATATTCTTCTTATTTCAATGCAGGTTCATACCAATCTGATGAAAATCCATCCTACAAAAGCTATCCTTGAGATTTAAGAATCTACACACAAAACTTCATCCTAATCAAATATATATATATATATATATTATTTA
>552FP000708 CG7720_4            :+U  EU:NT; range  -249 to    50.
TCATCATCATCATCACCACCACTGACGAACTGACGTTAGCTTATTATATGATTTTACTGTCTGGCAAACATTTGTGTCTAGCCCGATTCCGTTTAACTCGATACACCGACCAGTACAACAAGAGCACGTTCTGCGTATAAAATGAAAACACCTGGCGAAACACCCGACACCCTAGTATTTGCTTTGGCATTATCAGCGTAGATCCATATCGCTCGGTCTTATAAATGAGGGCACAGGGCCAGAAGCTGCAAGCATTCCTTGAGCGATCTTAGACAAGGTCGGTCATTTAGTTTATTTTTC
>553FP000170 CG44325_1           :+U  EU:NC; range  -249 to    50.
TTTAACCATCCTATTGTTGAAATGTCCTTTTCAAAAGCGGTTAAATTATGAGTAATGCTATACGAGAATATCCTTTAACCTCTTCCGTCGACGGATGTGCTCATAAATCCGAGCTAATTGCGTTTTCCGAAGGTAAACAAAAACATGGGCATTAACTTTGCCTGCCTGACGCCGCTGCCGCCGCCGACAGCGCTGCCGACGTCGACGCCACTGGAGCTTTGAAAGCGAGTGGCGGCAGAGCAGTTGGCCAGTTCACTTGCGTACGCCGTGGCATCAACACGCACCAGCAAAATCAAGCGC
>554FP000469 CG11286_1           :+U  EU:NT; range  -249 to    50.
CTGATTGTTGAATTAAAAAATTAATGAATGATTTTTGAAATGCCAATGTGAATGGCCGTGTAAATAAAATACAGCAGCCTGACCCCTTTCCATATATCGTCTGATGAATCCTCATGATGTTCTCGGCTGTTTCCATGTATATTTATAAACACCAGCGGCTTAAAACAATAATTCCCCAAGGACTCAGATGTTGTTGACGGTGACAACTATGTGGCGTATTTATTAAAGCGTTAATTGTCGAATCAAAGTAGTCACCGCATAAATAAGCCATTTAATATATCTCAAAAATCTCCAGTTTCC
>555FP001723 CG15818_1           :+U  EU:NT; range  -249 to    50.
GCACTCCCGCTAGCTGAGTGATCTAATAGTGGAGGATATCGACTTTAGCGCTGATTTCAGAAATGAAGTATGTCATTAAGTTGAAGTACATATCTACTTTACTACCATACCATATTGACAACGCTTTACAAATAATGATAACTTATGATACCACATCAAATTTCTTGTGACAATTTTAATAAGAAGATCAAATATGCTTATCAACCATATTGCCGGGCCTTTAAAAAGAGAGCCAATTACTTCAGTATCAGTTCTTTATCAAGCTTCAACCTCAGTGGTTGTCCAAAATGTTTAGCTCTA
>556FP000397 CG11739_3           :+U  EU:NT; range  -249 to    50.
ATCTGCATGCTTAATCTCATCTTTCTAAATTTTATAGTTCCTGCGATCTAGACGTTCATACGGACGGGCAGACAGACAGGGTCAGATCGACTTGAGTATTGATCCTGGTCAACAATATGTATACCTTATATGGTCGGAAACGCTTTCTTCGACCTGCCACATAGTTTAAAAAAAATCTAGTACACACTTTTACTCTACGAGTAACGAGTATAAAAATTAATTTTAAAAAATTGGTTGATATAAATCACCATTAGTAGGCCGTGTTTCCTTAAAGGTGGCAAAAAAGTAAAAAAAAAATAT
>557FP001849 CG15480_1           :+U  EU:NT; range  -249 to    50.
GCAAATGAAAAATTAATTACAAAGGACTTTCAGATGAGCAGGTAGTAGTAGTCGGCCAGCAATGGTCACAGGTACTCGTAGTGTATGGATGTATGCCGAAATCCTTTTATTCTCCCTACGACAATGCCAACCTTTTGTCAACGAAGAGTTTCCCATAAACAGGGCGCATGTTCGCTCTTAATGATAGTGTTTTCAGGTAGGACCTCTGATCTCGTTGGTATAAAAACCTGGTTGCGCAGCAGCAGGAGCATAGTCGAGCCTTAACAGCCGTCGTGAAAACAACTCAACAAACAACACAAC
>558FP002554 asparagine-synt_1   :+U  EU:NT; range  -249 to    50.
GCTGTTCTCCTTCCGATAAGATTAGCACAAATTACTAAATGGCCGCTCATCAATAGTAATTTTTGATAAGAGCCCTAATCTCAGGGAGCTGTTACCTACCAACATTTATGTGTCTCAGGATTCTAGAAACGGGGTGAAGGAACTAGTTGCACGTGGAAATAAGCTCTGTTGACGAGAGTAAGTATAAAAATGAAATTAAATCTAGAGAGCTTTGGCCATAAATAAGAGTGCACGCCATTGAAAAGCTTCATTCAGTTTTCGGACTTTGCAAAGTGCGGGCCGCTTCGTTAAAAAAAAATA
>559FP001993 CG2225_3            :+U  EU:NT; range  -249 to    50.
TTACCACGCTCACAAGCCGCCAAAAAATGCAACGCCCATTTTTCTCATTATATTCTTCAATTTAAATAAAATTAAATTTTTCGTTCTCACTTCTATTTGATAGTCGGCGAAATCGACTATAGCGTTATTTTTTGTTTTATAACTAGGATCATTAATCATTAATCATAATCTGGCCATGTATGTCGGCCTGTCCGTCGCTGAGATCTCGGAAATTAAGCATGTATATCAGGAAGATTGCTGTGATTTGTCATACGAATTTTGTAATGCTTTGATCCTGTTAAAATTTGTCAATAAAATCTG
>560FP000489 CG8369_1            :+U  EU:NT; range  -249 to    50.
CATTGTTATCCCCCGTTGGGTTACCCATATAAACAAGTGCACTTTATGTTTACTTGCTTGTTTTTAATACACACCGATCCGCGATTGTGTGGGTTGAGGTGAGAGATACGATTCCTATCACACTTACTTATATGTGTCGCCGGTTTGCCCATTTATACATATATTCTGCGGCTGTGTCTGTGCTGCTTTTCTATTGTTCATGAGTCCGGCTTTGTATATAAAGGTGATCAATCTCGCAGTCTAAAATTCAGTTCACTTCAAACGCGACTCGAAGCCGGTTTTTGCGAAAGTCAAATCTTT
>561FP002186 CG7548_1            :+U  EU:NT; range  -249 to    50.
GACACGCCCTTCTCCATTGCCTTCTCCGGCTGATAGGCTCACCCACACCGACTTTTGTGGCTGTCACTTGGAGCTGGGCAATTGTAAATTGATTTGCCACGATCGAGGGATAGAGAAATGGATTTCTGAAAGTCACGCAAAGCCAGACGGCAAAGCTGAAACGAGTTTGAGCTGTACGCCCGATTATGAGTAATTGGCATTGCGCTGGTCAGGTCTTCTATATATGGCCCAACCACCGAGTTATCCAGCACAGTTGTTCCAATTGCTCCAATCGACATGGCTTACTTCCAGTTCCTCAGC
>562FP001507 CG43325_2           :+U  EU:NT; range  -249 to    50.
TTGTGGAAGCTTTCCTCATGGGATCTACGTTCAAGTGCAGCCGTTAACATCGCAACCATGAAAATAGTGTTAGGCAAATACGGGGGCTTGACAAACAGATGAACAACTGGTTTGTCTAACTCCCCCCTCAGCCCAAAAAATATAATAATAAATCCCCCTCGCCAAGCGATAGCTGTTTGACTTATGTTTCTTATGTTTCAATTGTAAAATAACCCAATTTATAGGCAAATAGAAAACCCGAGTCGAGTCAGTTCAACAACATGAGCCGTCAGCTAAAGTTCCACCTTCAAGCTCCCGACG
>563FP001391 Hs3st-A_1           :+U  EU:NT; range  -249 to    50.
ACCCCTCATTTTTAACACCTGCCTGCTGGAGCTTACTTTGCATGGAAATGAGAGTTGGACCACCTCGCTCCCTCTTGCACTTACAAGTTTAACGTGCACCGTGCGTATTATTTATGCGTAGACATTGTGGCGCCCAAAGAAAGGCACCGAGAGAGAGAGAGAGAGAGTGTGCTGATGTTCATGAAAGAGACCGTCTTGGCGGGGGAGAGCGCTTTGGATAAAAACGCAAGAGTTGCGCTCGGATCCTTTAGAAGTGTGTGAAGCGTCGTGGAGAGCAGACGTGCGCTTCTGCCACTGCGA
>564FP001189 TwdlBeta_1          :+U  EU:NT; range  -249 to    50.
TCATCAGCCGAATTTCGGATACGAACCCGAATCGGAAACGGAATCTATGTCCACACTGGGCATCGAAAACGAAATCGAAATGGGCACAGTGCGCCAGCTAATTTGTATGCATCGCGCATTGCTGGCGGGGATTGAAGAGCTGCGCGTAACGCGATTGGGAAGCCATCGGAAATATTATGCAAGGGCGGGGGAGCTACGCATTGCTGAGGTGGCGGATTCATATAAAACACTCGATTGACCTGCAGCAGTAGCTTCATTCGCAGCCGAACCATCGACATCAGCATGCAGACGCAGTGTATC
>565FP000162 CH38_1              :+U  EU:NC; range  -249 to    50.
GGGCAATGGCAACTGGGCAGTGGGCAGTGGGGTTTTCGGGTTGTGGCTTCTACGTAAGTGGAAGAGACGCCGTGATATGCGCTGGCAGCGATGCGTGCGATCTATCAACATTTGGCCATGTTTCGTTCGCATCGCGTGGGCCCGGAGCGGAACAGCCGGCACCGGAGTTGGCATCAATCCAAATGTCACGTACCCGGAGCCGGAGACGCGTCCGGAGCATATTTAAAGTAGTCGGCCACCAATGGAGGGCAGCAGAAGACAGCAGACAGTCCAAGCGGGAGCACACCAGAAGCCGAAGAG
>566FP001221 CG42708_3           :+U  EU:NT; range  -249 to    50.
AGCGGGGGAGATTAGGGGGTTGGATGCTCCAAGTTGGGTAGTATCTGCCCCGATAGCACGCGCTAATTGCCGGCAATCTCAGGCGCATAAAAATAAATTCACATACGTTTATTAAACGAAGATAAAAATCGAATTCGCTCGCTCTTTTCGGGTCTGCTGAATGATTCACATACATACCTCGTATGTATTGGCTTTTGATGTATGATGTTGGCGAACTATAAAACCATTGGCCATTCGCCGACTGGTCTCATTTTGGCGGTGACGGGCCGCAAGTTTGCACAGTGAAAGAGCAGGATATAC
>567FP000082 V0D1_1              :+U  EU:NC; range  -249 to    50.
TATAAGTCCACTGCACTTAGTATATCAATAAAATATAAGTCTACTGCACTTAGTATATCATTAAAATATAAAATGTAGGTTTATATTAGTATAACTGTAACGAATATTCAAGCTCGCGCGGAGTTGCCAGATCACAACTTAACAGCGTGCTGTTATGCGCATGTTGTCACCTGACATTCCGCCTTTTTTAGTACCTTTTGCGCTGACATTTGGTCGAGAAAAATATAAGAAGAGGAAGAGTTGAAAATCATATGACTTGTCGATCGATAGAGAAAAAAGGTTGAATTTTCACCGTCGCTC
>568FP000163 CG12111_1           :+U  EU:NC; range  -249 to    50.
GTTTAAAACTTTATTTAAACTTAACCGTAAGCAAAAGCCAACTGCATAATAGCGCATATCGAATAAACTTGCTAACAAAATCAACAATTGAGATTTTAAATAAACAAAACCATATTTATAACTTTTCACTCATGTCCGTTTGTTGGATTGAGTTTCTTGTTTGGAATCATGTTGCTATTTCAGCCGATACCCATTGGATAAACAGCTGCGCAGCATGGATATATAAGTGGCCAGAACCGCAGGAGACGGATACTTGAGCACGAACCGCTGACCACTGATGTACCGCACCGAGACTCTGCT
>569FP001956 CG10237_4           :+U  EU:NT; range  -249 to    50.
AGCAAGCAAGAAAATATATGTTTCAGTAGAAGCTTATTATGTTGAAACTACTTCATTTTGGTGCATTAAAGCATTAAACAACTATAGTTAAAAGACCCCCTTATAGCAGAAGTAGTTACTGTCGGGAAACAAACCCACTTGGCAGCACTGGCGTCTCGATCGGCGACACCCACTCTCATGCCGCTCCGCTCACAATTCCAGTTTTAATTCTTGGCCTGGCATAAAATCTCGACTCGCGCTTTTGGCCGCAACAGTTTCATCTGGGCTTTCAGCTCCGTTGCACGCGTCACTCGCAGCTGG
>570FP002407 CG13053_2           :+U  EU:NT; range  -249 to    50.
TCATGGTTTTGTTAGTTTCATTATAATAAGGAGTTTAAAATAGTTTATCAACGTTTAATTTACTTGTCACAAGTTTCCTTAAGCTTGACTCGTTTTTCGGCGTGCAGCTGGCAAAAGGGTGACCAGAATTTAGAACGGGCTGTGGGAAGTGGACCCCCGTCAAGTTGTTTACCCAATGTAAAAACAGGCTTTGGATCCCGGGAGCCAAACCTTGGATATAAAAGGTCTTTGGGAGTGCAAGGAGGAGCTCAAAGCGAGAACGGCACTGGACGGCGTAGTTTGCAGTTTGAACAGAAAATG
>571FP000088 CG43135_1           :+U  EU:NC; range  -249 to    50.
GGATATGTATTGATTTTAAGTTTAATTAATTTTTAATATTGGATCATTTAATTCTTAAGCTTCACTGTACTTCTGGAGCTTATAAGTAGAAAAATGTAGGCCTTTAAAGTCCATGAAAAGCTCAGGCCTTTCGTAAAGCAATAACCAGGTCTAAATAAATCTCAGCTACGTGAGCTGTCGTAGCCCTAAACTCCACGTAGGACCAGATTTCCGACTATTTATGTAGGGCGAGCTCCCTGAATAGAGCTCAGTTTGCTATTCAACTATGTCAGACCAAAAGTTATTGTTCATTGCTCTGCT
>572FP000261 CG13403_1           :+U  EU:NC; range  -249 to    50.
GAACGAGCCGCGATGACAAGCGAACATGACGAACTTCTCGGAGCATCTGGGACTTCTATGGAGTCTATGGAGACCACTCTGCCGTCCGGTTGCCTGCCACCGCCTGGCCCGTTGAGTAATGGGCCCCGTCCGCCGTCGACATGTCCGTCGCGCCAAGGCGTTAAAATCATCAGTTGTAAAGTATCTGGGGTGCACATCGCGATTTGCGCTTGCCAGCGTATAAAAACTACACTCGGTCGATGGATCAGCAACAGTTGATCGCCAGCGTCCATCCGGTGCATACACAGCTACAGGAATTCC
>573FP001562 Reg-5_1             :+U  EU:NT; range  -249 to    50.
CTATAGTCTATGAAACTACACTACCTAACACAGAATATTTAAACATTCCCACACATTGAGGTTCCAATTCCCCGATGGCATCGACGTGCGCCTCTGTTTTTTTCGGGGGGCTCCCGATCCCCCACCCGCTGCCGCTCTCCCTCTCGCTTTCGCTCACTGCCGCTTTCGCTCTGCCGTGCGATGGCGCTCTCTGCGCTCTCCCAAAGCCGATCTCAGAGCTTAAATACGTGTGGAGCGCCAGCGCTGTCCGAAGACGACTCACTGACATCGCCGCGATCGGTTGTTCGACATAGTACTGCA
>574FP000660 NPF_1               :+U  EU:NT; range  -249 to    50.
CGGTGGCTCTTCCGTTCCAGCTGCTGCGAAAGTTTGAACGCGACAGCAGCCACATAATTAGCCTGCATATGAAAACATTTTAGAGGTTTCGCACGGTGTTCGTTTCGTTTCGAATCGTTTGGCCAACTTCCGTTCGCTTCTGCTCGGGATCTGGATGAGGTTGGAGAGTGGGCTGGTCGGCGATGATAAGCCGGGCACATCCTCCAGCCGGGGACTCCTATAAATACCTGTTGCCAATGGCTTTCGGCCAACATTTATTCACGGTCGCGTCCGCTGATTACACAGTCATACAGTCCGACG
>575FP001129 trpl_1              :+U  EU:NT; range  -249 to    50.
AACTTGGCGAAAACTTGTTGATACTGTGTTTCAGCCCTCGACCTCCACAATTCATAACACCACAAACGTATATATAAACCTATAGAAATATATATATATATATATGTGTGGATAAATGTTGCACGGACAACCTCCAGGCGTATCCATGCGATGGGTGACAAATATTTGACGTTTTAGTCTAATTAAATTAGCCACATCGCCGCTCGGCCCTCGGGAAAGGTATAAATTTCTGCGCGTTAGTAGCAGCGTGTAAATTTCGCAGGTGGCACACGTTCGGGCTGCGTCGCGGGTTGTCTCTCG
>576FP000460 TBA1_1              :+U  EU:NT; range  -249 to    50.
GAAACATTCAACAAAAATATTATTAATGTTGGCCCACTTTAGCAACCGGTTAGGTCTACCGGTTGGGCAAGCAAAGATTCACGCCCTGGTTCGAGTCCCAACTAGTCCTGCAAAATACCGCAGCAAGTTTTAGAGAGACCAAGTGCCATTACCTCTCCCACTTCAGTTATCGGTTATGCGGCGTTTAAGTCGACAGCTTGCCGTCTCTAGCTCCGGTGCCTATATAAAGCAGCCCGCTTTCCACATTTCATATTCGTTTTACGTTTGTCAAGCCTCATAGCCGGCAGTTCGAACGTATAC
>577FP000846 CG13639_1           :+U  EU:NT; range  -249 to    50.
GGATGAAATAACGGGCTGCGGTGTGAATGACTTGGCGCTGGGCACCGTGTCAGTAAATATTGAGAAAACAAAGTGATCATAAAAATCCATTTCACACAAAGAGACGAGATCTACGTGAGCGGCAAAGCAATTCTCTTGGGGGCTTCAGTCGTTTGCGAAAACCTGATTGATAAGCCAAGCGTCTGAGAACGCCAAGAACCGATCAGCCGACGATATCCATATAAATAGGCTGGTCACCGGCATCAGTGCAGTTCAGTACTGGAAGCGGAGCACTCACATATCAATTCTTGCAAGCCATGT
>578FP000444 Pak_3               :+U  EU:NT; range  -249 to    50.
ATGCATTCATTTCTGTCAACAATCGTTCATGGAGGCATTTAGACACGCCCCAAACTTTATTGGCACTATGCAATTTGTTGGAAATAAAAATATTTGGAACAAAGAGATTATTATGAACTCAAAATTTGATGTGGTATTTTTTGAAAAACACTTTTTCAAAGGTCGCCAATCACAATACAAAAAACTCATCGATATGTTGTGAAAAGTCACGGAGCGAATATATTCGTTTCTGTTCGCTATCGATATATTGATATATTTTTGCCATCGCTACATTGTCTGCTGCGGCCGTCTTGTCGTCTT
>579FP001168 Listericin_1        :+U  EU:NT; range  -249 to    50.
GTTTTTAATTTTTATAATTTTTTGTAATTTCTGGAAGAATTGGGGGGTTTGTTTTCGACACGTCTGGGATTTCCGTTGACCTCAAGTTTTGGTGAAATCATCGGCGTCATATAATAATTGCCCTACGGGTTTAACTAATGATACTTGGAAAGCATATATAATGCGCTATAGAACACTTGCTCTTCACACGGGACATCCCCGGGTTATTTGCCTATTTATATAAAAGTTGGAGCCCAGGGTGTTTCGATTGCAGAAAGTGTTTGATCGTCCAATATGAAACAGTACCTGGTGCTTGCCCTC
>580FP000474 CG43060_1           :+U  EU:NT; range  -249 to    50.
TAGCAATTACTGATAGCATTATAACAGTGGCGTATAAATTAGGACTCGGGGGATAGGTTAGGGTTAAAAAAATATATACATAAATGCTTCTTTAAAAAGTTTGGAACACTACGTCGGCATCCTTATGTAAATAAGTCTTTTTATTTCATTTGACAAACACCCTCTACAAACTTTGTTTGCTGATAGCAATGTATACTATCCGTTTCTTTGAAGAACCTATAAATGCGGCTTAAAAATGAAAATAAATTCATTTTGAAATCAGTTTACAATGGAGTTGTTGGTAAGTAGAATCATTTTGAA
>581FP001838 aret_5              :+U  EU:NT; range  -249 to    50.
AACATGGGAAACTTTGAGAAATTTTAAAAAATTCTATTTAAAAACGCAGATCTCTATAGTCTTCATGAAGACTATAATCTTGCATATATATTAACTCGAGTTTCTTAAAAAAAAATTGAGTTATATAAGAAATTATTATAAATTCTATGTTTCTCATTATGCACATGTTTATTCTATGTTCCTTTATGTAAACACAGCACGCTGGGCTGCATTATCGATAAAAGCCCGCACCGTTAGACTTTATCTGCCATCTCTAATTCGCATCTCCTTTCCTTTTTGTTCGTATTGTGCGGTTTCTGC
>582FP001635 Prx6005_1           :+U  EU:NT; range  -249 to    50.
GATGCAAGCACGTGTAAGTGGTTCGGTTCACTGGTTCACTTTTTGAGCTCATAAATTCGAAAATATACGAAACACTCGTTTGCTTGTGTCAAAGAAAATACTTTAGATTTAAAACACTTAAAGGAAATGATTGCAAAATGAATGCACACAATGAGCCTTCTTTTTAACATCTTCATACGAAAACTAGTTCTTTTTATATTTGCATCCCTGGTCGAGCTGAGCTTATAAAGGTAACGGGCACCCTAGCCCAGTCAGCTGATTTGCATTTTGCGGCAAATTTTGTTTCGCATTTATCCAAAA
>583FP002201 Cpr66Cb_1           :+U  EU:NT; range  -249 to    50.
CCTGAGTTGTGCCGACTTTTTATTCTAAGTGCATTGGGGCTGCAAACATCAAACCCCAAACAATGGCAAACAACAACCACAAGTGAACTGTTTTACATTCGGTTCAAGAGACGCTCCGCTCACCGAAGACAGCAAAGTCGCTGCTGCAAACCACCGCTGCTTGAATCCACCGAGCCACCGAACCACCGCTGCCAGCCGATTCACTTTCTTCCTAACCATATAAAAGCGGCGCATTTTGGTTGCAACCACATTATTCAGTGGTGAAAAGTCGTTGCGTGCAGTCAACCAGTGATCTCCAAA
>584FP001603 CG31926_1           :+U  EU:NT; range  -249 to    50.
CCCAAGCTAACTATTTCTCCTGCTCGAAAAGCGTTTGGACCCACTGTGTATATTAATTCTACGCATGATACATGATTGTCAACACACCAAAATATGTTCGAATGGAAGCATGCTCTGCGTTATCGCGTGTGAAATTCTTGGCGAAATAGTGTGAAAATGAAGCTCAGCTGCACAATTGGTGGCCATATCAGACAACGAAGCCAGGTCAAGTTGCTGGGCTATAAATACGTGACCGAATAGGCCTCAATTGGCAAATCAAAATCGCAGACCATGAGAGTCAGGTGGAACCATTTCAAGTTA
>585FP000815 orb_1               :+U  EU:NT; range  -249 to    50.
ATGGAAATATAAAAATTATTTTAAAACCAAAACTTTAAATGAAAATACAAATTAAATAAATTATTTAAATAGTTCAGCCATTTGTGCGAATTTTAATGACTGTTTCTTTTTTTGTCGAGGAATCGTCGAACACAAGTTGTTTCAAACAAATGAGCGCTTTTAAGTTCAAGAGAGCGGTTGCATGCGGTTGGTTCGACAGAGCCAGGCGAAAAAGGTTATTTAAGCAGCGTTGCACGCCGTGGCGTGGCCATAATATCAAAAAATCCCGACTAAAATTCCAAAATAAAAGATATCACGGGA
>586FP002108 CG11350_1           :+U  EU:NT; range  -249 to    50.
AAGTGGCCGTTTGGATGATTTGGCGGTTAGGCCGGGGGTGAAAGGGGGACTCCCAAATCGTGGCTCATGATCTCGCTGGAGTTGAGCAGAGCGCAAAACCCGTTGCAAACCTGCTTGCAAAACTATAATGGATATGTTTTGGCGGTGTCACTAAATACAAATTCATAAATTAAATAGTCAAATGCAAATTTCTCGCCGCAGGCCGGTGATTAGAATCATATAAATAAGCCGCAGAACATTGTCTAAGGCATCACTTCCACTTGCACTCTCCGTTCAACTGGACAGCCGAGCACCCAGCAA
>587FP001689 GluRIIB_1           :+U  EU:NT; range  -249 to    50.
GCCTAATTTTAGACCACATTTAGTTTTCATTCACTGGTCCATTTCCAGCTAATGCTCGTGTCTGCATGGTCTAGATTAAAGAGTATAGAGTATAGACGCTAGACTCTAAAGTCTAGACATGTGGTGATTGCTCTTCTCGCCGAGCATGGAATCCATCCACAATGGCTGCTGTTCTCCATGACGTAGTAAGTCTCGCAGAGATCGCTCGTGGCGGAGGTTTAAAAAATATACACATTTTTTGTGATTGTCAGTGCTCGTGGAGCGTTGCCCGGATCTGGCCGATTTCTGGCTGGGAATTAT
>588FP000103 CG33080_2           :+U  EU:NC; range  -249 to    50.
AGTACGGCTAATATACCAAGACCGCAGTACGTCGCCAATCAGGGTAGCCGCAATTAATTTACGACTACCGGATTATTCTATCAAAATCAAATTCCGCACTCTTTCGAGCCGACTCAACTAGCTCATGATTGTTCTGAGTGTGGGTGTCGATATTTTCACTCAACGTAGCGCTGCCGACGCCGACTGCGGCAGAGGCTGCGAGAGCGAAGCGATTAAAACGCATAAATTGAGGCTTCAAAAACAATATTCAGGCAATAGCGAACCAGCAATTATCAACGGTTAACAGTGCGATCGCGGCAC
>589FP001560 CG34214_1           :+U  EU:NT; range  -249 to    50.
CGTTACGGGAGGTAAAATCAAGAAGCCTAAGCGTACCAAGTGGTACACGGAGTAGCGCTCCCTCTTCTAGGATAAGAAAAATCTTTTTAGCAATAAAACTGTAAATGAGAAAATCGATACAGGTAACTAACGGGAAAACTGGGACTTTTTCTTGGGATTAGAAACGGAACATCTGCTTTAGCAATGATTCTACCTGCCTGCAAGTCGCGTATTATGCATATATAGTCTGAGCAGTGGACCAAGTTCATTAGTATTGCATAGCAGTGCCTGTGAAGTGCGTCGTCCGCATAAAAATAAAAT
>590FP001736 Snoo_2              :+U  EU:NT; range  -249 to    50.
GGGAGAGCCTCGCTCTTGGGTTCTTAAGATTAGGTAGCGTTGAAAGAGGGCAGTCAAATCTGCTTAGGTCAGGCTTTAGGATGTTTACAAGAACGGCTGCGCTGCCAAAGATAAACGAATGCTGCGCAGCTGGGATACGTTATGGAAAATTACTAGAGTGCATTACTGATTTCTTTGAAATAATGGAAGTGGCTGGTTTGGACCACCCAAATACGTCACTATATATATACATATATTGCGAAGAGAGGGGCCCAGCCAGGCTGAATGCAAATAAATATTCAATAACGAGTGCAAAAATAA
>591FP000641 CG43335_1           :+U  EU:NT; range  -249 to    50.
TGCCACTCACTGGAATTAATTTCAATAAGCACTAAATAAATGGGTATGCAAAGAATGTGATATATTTTTCATATGCCACTATTTTTGACCACGCACTTTCCGACATCAGCTACATATTTTTAATAAAGGACTCAGTGTACTGGTTATTTGAGTATACAAGTTAATAAGTGACTTCACTTTGGTGATAACCTCCCCGTAGTATTGAGTATATGTAAATATTAATAAAATCGCACGATTAGCCCAGACCTCAGTTCATTTTATTTATTTGAGTCGCGATGAAATCAGCTGCCTTTCTCGTCA
>592FP002219 CG5804_1            :+U  EU:NT; range  -249 to    50.
TCAACGAGGGTGGCGGCAAACTACTTTCTAGGGATTCGAGAAAGCCGATGACGATGTCAGGCTGGGCAAAAACCTGAACTCTTATGAAACTGGTACATAAATCTAATCTAATAAATTTGCACAATGGACTCACACATTATCGGCTTGCAGTGGCAACCATTATCGATTTCTATATACAGATAAGCGTTGTTAACTAGAACTTCCCGATTTTCGGGAGGTATAAAGACGGCGCACTGAGAGGGACAAGTCACATTTGTCAAGCATAACTCAAGCAATATGGCCGATGTAAGTTGATGATTG
>593FP001681 Cyp28d1_1           :+U  EU:NT; range  -249 to    50.
ATAAAATGGCTTTTCTTAACAGTTTTTGTACTACTACTTTGTGGCGCATGACCTAGGACTAGGTATATTGTAGCCCCTTGATCTTGATAACGAAATCAGGCATTATCTTCAAATGGTGCAATTTTATATACGACAAATATTAACAGCGGTGGTGAATGCAATTTGATCAATTTGTTTACTGGGTGAATCCATCCACTTGACTGGCGCGCAAGTTCAATTTAAATGACTGCGGCAGCTCAATTGAGTTCCAGTTGGTTTTCATCCGCGTTGGCGAGAGGTTGTGCCATGTGTCCGATTTCC
>594FP002572 CG14566_1           :+U  EU:NT; range  -249 to    50.
TCTCAGATTTTGGACTGATTTCTGGCGAAACCTCGGACATCTACATCTGCTTCCTATTTCTGGTCACGTCGTGGGCGCATAAAGACGCCGCAGACACCGCCGATCGTGGGTAACCAAGACCATAGTGGAGTGCCGACGTCAGACCGTAGGTCCAAAAAAGGATGCCCACGCTGGGTCCACGCGCCGCACACTAAACAGGTGCCCATCCAAGTCCTACCTATAAAAGCGCCCATGGAGGCTCTTCCAGTCATCAGTCGTTGGTTCAGCCTTCCCACAGATACACTTGAATCCATCAATCTC
>595FP000909 CG5468_1            :+U  EU:NT; range  -249 to    50.
TTGCAAGAATAGGGCGGCCAGGTATCGATGCGCTTTGTTCACGTCGGCTTGGCCATTGTTTTATCGCACAAGCTTCGTTTTTCGAAGGTGGATAGCATTTCAAGAGACAAAAGCTGCCGAAGAAGTTACCAAAAAATGCTGCGGAGCCAACAAATACAACGATGGTAAAGTCTGCATGAACTTGAGCGCAGTTTAGTGACACCGATCGTTGGTTTTCGTATAAATATTGGACCTTTCGGTGATGCAAACGTCAGACACAACCAAGTGGTCAAAGTCAAAGAACTAAATTCAAAATGCGTG
>596FP000378 FucTC_1             :+U  EU:NC; range  -249 to    50.
AACGCCCACAAGCCTCCCAAAACTGCTACGCCCACACTTTTGAAAAATGTTTTGATTTTTCTTGGTTTTATTGTTTGTTTTACCAATTTCTGTCGGTATACCAAAAACACTTTTGCCACGCCCCTCCTTACACCTACAAAACACCCAAAACGGTCACGCCCATATTTTAAACAATCAAACAATTTCTTCTAATTTTATTCCCCAATATCTATATACATATATATATGCCAGAGAAATGATGAAATTCGCGTCCCTACACCAGAGTCGAATGTCCAGCAGATTTCGCAGATTTGCGACCTC
>597FP000506 Npc2e_1             :+U  EU:NT; range  -249 to    50.
CAACATTGTAGTTCAGCCTCTCCCTACTTATCAGCCAAATTTACGTTATTTACTGATTCGAATCGGCATTGTTTGCTCTTCGTCAGAGCGCAACACCTGCAGGCCACAGTGGTTTTCTTTTGTAACACCTGCGTGGCGGCCCCGTATCAATGGCAATAGCCACCGATTTTGATAAACTGCTCTCTACAGGCGTTGGTCATCGTTCGAACACGGGGCTATTTAAGGTTCTCCACCAGCCCCATCGATTCCACTCACGATTGTCATCTGCGTGCGCGCGTACTCAATGTATATTGTATTCTT
>598FP000980 Capa_1              :+U  EU:NT; range  -249 to    50.
CGCGGAATCCACTTTCATAGCAATTAAATAGTTAAGTCCTTTGTTTGTGTGAATAATAAAAAAAAAGAATCTCAAGTACCACGTTTCTGCAACTTGTTGCTAAAGGCCACCTGTTGCCAGCAACATCTCATTTGCATCGCAGCAACATTCATCATCCGCCCCGTTGTTCCGATGGCAATTTGTTTGTCTGCCATCCATCCGCCTGCTTTTCTGGCCTATAAAAGAACGTGAACTTCGACCAGAGGAATCAGAAGAACCGTGACCGTTCCGAGGATAACATCAGACCGAAAAACATATTCG
>599FP002225 CG32024_1           :+U  EU:NT; range  -249 to    50.
TTGCTGCTTTGACGGACTGAAAAGGGTAGCATACTTTTTGGTGTTGGCGAATTTTTATTGGGTTATTTTTGTTGTATGTTTACATAGTAATATAATAGCGATATATAAAACTGAATATGTATGAAACCTGTTAGGCGACAAGGATAAATAGATATCACTAGCTTTTTTACTACTCAAATAGCCTTATCTTAAATAGCTTTCTGGATAAGAAAGTTGCCTATATAGTTTGTAAAGTTTGAATATACATGCAGTTACTCTTGAAAATGCAACGGCACCTGCTCTTTTCAGTATTTTTGTTGG
>600FP000439 Osi19_1             :+U  EU:NT; range  -249 to    50.
AGTGCATCCATTCACCCACATAAAAAACTGTCGGATGCGAGTGGCACGCGTTCGAAATAAAGCCGCATTAAGCATACGACACGTGGTGCGCCGAGGCACGCACACAGGCAAAAATAACAAACTTGGAGCAGCTCTGTCGCGTTCGCTTCATTCATGTCTTCTCCGGCCATTTCTTTTGCCCGGCCATTCGGCAGCGAACGAGTTAAAGATCCAGTGAGTATAAAAATCGTGAACAATAGAAAAACGATTATTAAACGCATTTGTGCCAGCGCAGAGGCCAGTTGTCCGTTGACCAGCGAA
>601FP001033 CG12547_2           :+U  EU:NT; range  -249 to    50.
GCATTTCACTATATATATTTTTATAATTCTTTAGAGAGTTTTCTTTAGACGAGTTTTAGAACTCGTCTATCGTTCATTATGGAATCTGTTCGTTCTGAGGGTGACAGTTACTCAATCAAACTAAGGTCGAACATTTTTGAATTTTATGCTGTTCATGGTGTTCCTATCATCATCGTTCCTAATAATTATAATATTAAATTTGTCGACATGCATATATATGTATATAGTTTTCATTCTAGACCTCTGGTCACATTAACTTTATCTGAATATATATACACAATTTTATAACTTATGCTAGAA
>602FP001903 CG42792_1           :+U  EU:NT; range  -249 to    50.
TTGCTTTTGTTTTGTTAACTAAAAAACATTGACACACTAAGAAAAATTTAATCTCTTTTAACCCTATAATATTTTTCATGGAAACACTTCTTCCACCTAAGAGATTGCAGATGTAAATAAACTCTTATCACATTTCCTAAGAAGTGCAATATGCATTAACTCCGATTTCCTCATGTTCAGCAGCAGCAGATAAGCTGATGGTTCCCTTGACAAATCGGTATAAATATGCACAGTTTCCCAGCCAAAGCCACAGTGTCTTCCAGTCTCTCAAGCCAAGCTAAAGATGTCTCCTAAGTTCGC
>603FP000785 CG5380_1            :+U  EU:NT; range  -249 to    50.
ATGTTTAGCTTGAGGTCGTATCAAGAAGATCTGATAATTACCTGTTTTTGACAGTAAAGGTGAACTCGCGGAAAGATGTATTTGCTCTTCCTGTTTTGGAATTATTTTAATTCAATTTAAATGCACAGGCAGCGAACACTCCAATCAGAAACAGTGCGTCCGGCGATCTGTTCGAAAAAACAGTTGGCACCAATGAGCCTAAAAAAGCCACTCGTTTTTAAAATAAATACCATTTGGTATATACATACCAGATTCACGATATAACATTTGGGGTCTTCGGAAAGCTTTAAATTTTATTTA
>604FP000486 CG8036_2            :+U  EU:NT; range  -249 to    50.
CATGGCTTAATTTTAGACCAAAATTGTGCATGAATTTAGAAAGGCAGCAATGCACTATTTGAAACTAACTAGTTACCCACCCACAGCTGTGCACCGATAAAGGGGTGGTGTGCGAGCAAAGATGCCATATTTATACATATATCCATCTCGTTCCAGCGCCGACGATAGACGATACCGATACTTTGCGAGTCCGCTCCCAAGATTGAGCCCCCACAGCGTAAAAGCGACCGAAGTGCCGGCGACGAGAGCAGTTCGTTCCCAGAAGCCGGCAGCAGTGGTCCGTTGATAACTCCGACTCGA
>605FP000912 CG6447_1            :+U  EU:NT; range  -249 to    50.
AATCTAGATCTTCGAAGTTTCTGACTTTGTCATCGGCCATTGCAATTTGTTTGTTTTTTAATAGCTTTTCCTTATAATAACATTTATGCAAAGCTGAATTGCTCTGCGAGCCCGAACAAAAGCCGTTCGCTGCCTACTTTGTAGGCGGACAAAACATTTAGCAGCATCAGCGCTTTGTCTTCGAAAAACTGCGCCGCCAGCTTCGAAGTTGGGTTAGTATATATAGTTACCGCCGCCGTGGTCATAGGCAGAAGCAATTTGTGCTCCGAACCAAGAGAACCTCAAACCCAAAACTAAAGA
>606FP000106 Cpr5C_1             :+U  EU:NC; range  -249 to    50.
ATGTGTATCTTGTATTACTACTATTATTATTATTATTATTATTATTTTGTTGCTCGGCCTGCCAAGTGTATCCAATTGCCCCATAAAAGGTCCACAATGTCGGCCTTGGGCATTATTGTGTTCGGCTTTGGCTTTTGGGTTTTAGGTTTTTGATTTTTTTTCTTTCCAGATTTGAGTAATAAGTGAAGTGCGGCGCTACATTTGCTGAATTATTGTGGCTATAAAGGCGTTTCCAGCGCCGAATTTCTTATCAAACAGCAGTCAGCGCTCAAATCACCAGCATCTCTAGACTTTCAGTCA
>607FP000386 CG14641_1           :+U  EU:NT; range  -249 to    50.
AACATTTCTGTTAAACGGTTAGCGAACATGAATAGTACAGAATAGTAGAATATCGTATTGATCGGTTTCGGATCAGTCGAATGCAATATATTTTTGTGTGCATTTGGGTATAGATATATATTCTAAGCAGTGTGAATATGCTATTAAATTCAATAAATTATATCGATTGCTGACTTTGAACTAACTGTCTGCTTCTGGCTCAACTTATCGATATTGGTATATCACTCGCGACACACCACCATTTTCGACAAGTAGAAAGCGAATGAGCATTGTCTAAATTTAGCTCGGATTTTAAGTGCA
>608FP002195 mthl7_1             :+U  EU:NT; range  -249 to    50.
CATTTTGATTTTGGATTATAAATTATAATGAATTGATAATGAATTAGACATTTTTGTTGGTGATCTTCCCCAGGGACGAATATTTTTCGTTTTAACGATAAAAGGTCGGAAATTGCCAAAAAATGAGTTTGAAAACTAAATTTGTTTGAGGGCTTTCTTAGGCTGGTCAGCAGGGACTACTTTCCGAATAAAGTGTTTGCCCAAACGGCTATTGAAGGCTATTTAAACTGCCAACGATGAGCATCGATCGCCAGTCGGGCAAAGTTCTTAGTGCCAAGTGTTGTAGTGCTCAGCATGAGG
>609FP001054 CG15236_1           :+U  EU:NT; range  -249 to    50.
AGCGGCCTGTAGCTGATTCACTTTGGTGCAATTTGCATGAATCCGGTGGCTAACATACGGCTAACAGGCGCTGTTATCGTTGCTGCCGCAGCTGTGTTTATTGCGCACAACTCATTCATAAAAGCGGGGAGAGCGCTCTCTCGGAGGAGATAGAGAGAGAGACAGAGAGAGAGAGAGAGAGCGGAGATTGAGTTGTCGGCGGCTGCTGTGCTTGTGTGCAATAAATACAAAGGACTCAGCATCCGCGGCAACAGTGCCGTCGCAGTGCTGAGCGCAGAGTGTCGCAGGTCCAAGGACTCA
>610FP000515 CG31272_1           :+U  EU:NT; range  -249 to    50.
GATAAACATGATTAAAAAGTCAATAGAGATATTCATTCACAACTGGAGTATAATGTTTTCCCTAAAATTTTTTTAACTCACTGTGCCCTTTACAAAATCCAACGTGTTTTTCTAAATAAACATGGTTTAATACGTTTATTAGCTTTCTTAGATTGTAAAGCCCGCGATAAGAGAGATGTAGTTAAGTGAATCTTCACTTTTATTGAAGTAATCTCCGATAAAAGGAGGTGCCATGCGCTCTAGATGATCATTTCTCGTGCAGCATTGCAAGTGTGCAAGTCGGTTGAATAGGAATATTTT
>611FP001375 CG15067_1           :+U  EU:NT; range  -249 to    50.
CCGCTTTGTAAATTGTATTGATTTTAAAAAAAAGATGATAATTTATTATATTTTGAAAAGCACTCATTTCCTTTAATCTCCTACACAGGCAACAGTCAATAGTTCAGCTTTGTTTTAAAACAAAGGTGTACTCAATTCCAGCCAGATCGGTTTTAAATTTGTATACATTATATATATAGATTATACAGATTATAAATCTCAGCTAATCGGCACGGCTATAAAAAGAAGGCGACGCCGATCAATCGGCTTAGAGGGAATCATAATGAAGAGCCTGACGTTATTGGCGCTTTTGATCTTGGC
>612FP001268 CG10155_1           :+U  EU:NT; range  -249 to    50.
ATTAATGATCCACAATGTCGATACACAAAAAAATTTGAAAAATTAAAATTTTGAATAAAGAAAACAATACGAACATTTAAAGTTTTGTCAATATTACCGTTTTCAAGAAATCCGCCATAAATTAAAACCCCAGAGTTGCAAATTCAAAAAGCTAATATTTTCGTTATATGCATTTATATACGTTGGTATTTTATGTGGAGTTTTAGAGTTGGCACAGAGAGTATATTTATCGGATTGCTCCACGGTCACACTGTCTCTTAATTTTTTCGCCGTCGCCGTCGTTTGTTTTTGGAAATGTCA
>613FP001647 Thor_1              :+U  EU:NT; range  -249 to    50.
CTAGAACCTCCGAGGTGTGCAGGCTGCAACAAAAATAAGAACAATAGGGGAATATATTAGAATACGGCAATAACAACAAGAACCAGCCGGTTTGTCATAAACTACGCAGAAAATACACCAGATAAAAACAAAAAACATCAGCCGACCAAGCAGAATAATCAGGCGAGAGAGCAGGCGAAAGAGCGAGAAGAGAGCGAGAGAGAGTAAGAATGGGGGGGTATAAATAGAGCCACACTTCGTAATACCGCCAGCAATCGCCTAGCGAACAGCCAACGGTGAACACATAGCAGCCACACAAGC
>614FP001171 CG43112_1           :+U  EU:NT; range  -249 to    50.
AACAGGCAGACATGCCAAGATCGAAATATATAATTCCGCGGACAGTAGTGGACACAACTTTAAGCTTTGAATACTTCTATAATGACAAAAAAGTAAAGCTGTACGAAATTAGAATAGTAATATATATCACTGTAAATATGGAACGGAAATATTACCGTCAAAAACTACGATAAAAAAACATATTTACCGCACAGAAGCGTCGAGTGTGCAATCTTCCCGTATAAGAGCTGCCGTTGAGTCGAAATTGTCATCAGTTGCACTTAAGTTTGAACTAACAATCTATCGAATTGAACGGAAATC
>615FP001282 Mtk_1               :+U  EU:NT; range  -249 to    50.
ACATAAATATTCAGCGAGAAACGTCATATTTACATTTAGTCTAGGCTGATAATCCGGGACCGTGGGAAGTCCCCTTTGGGTGGTGCTGGCTGGGTTCCCCTGGCCACAATCGGTTATCTGCCCCCGGCTGACACTTGCCCGTCATTCATTCGGCTGCTTATCGCAGAAGCTCAAATAAAAAGTCCCCAATCTGCGACTCGTTTGTCTGGGACTGAGCTATAAAAGCCTCACCATCTCAACGCTCAAAGCATCAATCAATTCCCGCCACCGAGCTAAGATGCAACTTAATCTTGGAGCGAT
>616FP000749 TotZ_1              :+U  EU:NT; range  -249 to    50.
GAAAGCACTGATGTTGATTCTTCCCAGAATTAAAATAATTAAATATTATCAACGTAAATGTTATCAATTCCATGAAGTGTACTCAATTCCATGCACTTTGCATCACAAGATCAATAGCAATATGTCAGTAAAAAAAAAAAGAAGTAAAGTTATCAGTTGCCGAGAGTTCCAAGAATTCCTGCACAATAATTGCAAATAACTCCGCTTTTTATGGCTGCCTATAAAAGAAAACTTGTCCATTTATGGATTAATTAGCTCACCATATAAGCTCAAGTGAAGATGTATTTTGCCATCCGACTA
>617FP002245 CG18179_1           :+U  EU:NT; range  -249 to    50.
AAAATGGGGTTTACTTGATACTATATTCAAACTGTAAATTGAATTTACTTTAGTAGTGTCTAAATTAATGATTTATTTATGGTTATCAAGTAGAAAAGTTCTTGAGTTGATTAAAATTAAACTTATATTGCGTTGCGTGTGGCTATGAGTATCCGATGAGATACGGTTAACACAAAGACAATGAACAAATCCGTAATCGATAAGGCTACCAGGTCGTATATAAAAACGCGTTGTTCTGGGCTGAATACTAAGTTTCCTCCGAGCCATGAAGCTGTTCCTACTTACACTCTCCGTGGCCCT
>618FP001067 Incenp_2            :+U  EU:NT; range  -249 to    50.
TTACGCAAATTAATTCTCTTCCGTAATCTATATTTATAATTTAAATGTTCCTTTTTGTTCTTTCCCTTACCATTTTCCCTCAAATTTGTTTACAATATGTTTTTTGGGGAGCCGTGCAGCACTGCTTTCTAGAGATGGTAGTGGCGGGAACGTATTGGAACTGGTTCACCTAATGTTATACTTTCAAAATTTACAGGGCTAGAAATCCAGTACGTAACTATTTAAATAACCCAATAATATTATTTTAAAGAATTCAAATAAATATCTCCCAATATTCACTCAAAAAACAAGTTTTGGTTG
>619FP001915 CG4580_1            :+U  EU:NT; range  -249 to    50.
CAAGCAAGCGCAAAGATGAGTTTATATTCTAAAAAAAAGGAGGGTGATTAATTTCTATTAGTTTGGATTACAAATTTGGACTAGGAGTCAATTTGAAAGTCGTTATATCAATAATACTTCTGGACTTTGAAGCGACAGTTACTGTTCCATAACTTCGGATTATCAGCTTTGCCTTCACCACATATATAGAGTATTCTCTGGATGTGTCGAGATTTGTATTTTTAAACGACGACTGGATGGCAAAAGTTCAGTGCGCTCGCAGCTATTATGTGGATTATCTGCCTCTTGCTGGTGCCCCTT
>620FP000937 CG6271_1            :+U  EU:NT; range  -249 to    50.
GTCACAGAACTTTTGCTTCTTTTTCATTAAATAAAATAGTCTAGAGAGCCAACTAAGGACAGGCTATCAGTAGATAAAAATGCGATCAGATTCGGAATTCCAAATAAATAAAGAAGAGTAAGCAATCAGATTAATTTAATGTACCCATACCACCTAGTCAGCCAAAGTAAATCCGTACGATCTAATCAATTGTCGATAAGTCGACCACCAGGGGACCTATAAAAGACACTGTTTGCGAACTGAAGAACCACCAGTTGTGGGCTCAACTACAATATGAAGACTTTCCTGATTTTGGCAATC
>621FP001933 CG43362_1           :+U  EU:NT; range  -249 to    50.
GATCAAGATCAAAGATCAAAGATCAATCATTTTAGATTTAATTTACAAGTATCAGCAACCAAAATTAATTTCACAATGACACTGTGATTTTTCAGTAATACTTTTCTTGCTCTCATTCTTGCAGCGCTTCATAATAATGCGGAGATTTAGAAACGGTTGTCAATTCAGTGTGGAAATTAAAATTTTCTAGTTACAATATATTAATACAAAAATAGGTTTAAAAACTAGGTTTTAAAGACGCAAACGTTTAATGTACAGTTTGTTTACATCTTGAAACAATATGACCCCTGCTATTTTCAT
>622FP001640 CG3523_2            :+U  EU:NT; range  -249 to    50.
TCAAATGAAATCGTAGATCCGTGAGTAGATCGCCGGTAAACAGCGGCTTATCAATCAGGTCTACGAGGTAAGGTCGAGGATGTCAGCCCAAGCGGCGGACCGAATTCGAAGTACCCTCTGTAGGGGAAGGGCATCGTGCTACGGTTAACTTTTAACAGCGCGAGAGAGCAGCGCAGCGAGAAGCTCTCCAAAAGCTCTTCTTGGAGGCGGCGGGCGTCATATAAAAAGGCCGGCGCTCACCTGATTCTCGCATTTCCGTTCGTCGCAGCATTCCGTCGTTGTCGTGGTTTTACAAGCCGG
>623FP000113 CG5928_1            :+U  EU:NC; range  -249 to    50.
GTCAATCTTATTAAATTTATATTATTTTAATAAAATATTTTCGTTGAAAGAGTTTGCATTTTATGCAACGTAATAATCACACATAACTATGCAGCGGCTCCACGAGGCGCTAACCCCCGATTGCCCCCTGAAAACCTGTGCTCAACTGAAACCCAAACTAAAGCCAAAACGATCGTGGCTCAATGTCCAAAGCGGCGACTCTCGTGGTCGGGTTAAACCAATAAAATCGTTGCGCAGACGCAGCTATTCAGTTGAATTTTGGACTCGAGAGACTTCGGATCGAAGCTCAACCTGGGATTT
>624FP000861 CG10513_1           :+U  EU:NT; range  -249 to    50.
GGAACGTGCACCGATTTGCGAGATGTGGGGGTGTTATCTCACCCTGTCAAGTGTCGCGCTCCGAGATCTGCTTCTATCTAGTCAGCTTTAGATACTCACGAATCTCTGTCGTATGAATCGAAATCCACGGGCAGCAGCTACGTAATTGTCTGAGCCAGCTTGCTTTACGGCTACCATAATGTGGGATCTGTTGTCGGCGAGATTGCGTCTTCCGGCTGCCTATAAATGGGGCCTTCGACTGGACCAAGTGATCCAGAACACAAGTCGAGCATCATCATGGTGGAGCAGGGCAAGGAAGAC
>625FP000862 CG10514_1           :+U  EU:NT; range  -249 to    50.
GAGCAGAGTCAAATACACTTTGAGAAAAAGAAAGCTTACACTTAATCATAGTAATTGAGCACAAACTAATAACTTTCAAAAGATAAGTGTGTGCAAAAGACATGTTTATTATTTGAAATGTATCACTTTGAAACACACATTTCTCCAAGTGCAGCACAAGATCTCACACATGGGCTAAGATAAGTGCACTGTGACAAGTGTGCGTCATTTGGGGGTACTATATAAGCAGTCAGTCTAAGGTCGCTCATCACGGTTCAGTCGAAAAAATTGAAGCAACTAAACAAGATGGCAGCGGCACCC
>626FP001667 CG43055_1           :+U  EU:NT; range  -249 to    50.
GAATTCCGCTAATGGCAGCGAAATTTGTCTCCTATCTTGAATTAGGTTATTTATTATAACTTATAACTTTAACGGAAATGTGAATCTCTTTGTTTGGCCGTCGATAATACTGTAAGTTGAAATAGTGAAATGCTTAAGCAGTTGAAGGTGAATCCCTTATCATTTGCCTTATCTTTTTAAAGTACTGAAAGTATCTGTTGAAGTACTACCAAGAAATCATTATAAAAGGGCACTGTTCAATAATAATCTAAACAGTTGTTAACAATGTTTACTAAGCTAACTGCATTCAGTGCCTTTCTG
>627FP001726 Cyp4d21_1           :+U  EU:NT; range  -249 to    50.
TTCTGTCTGATTATTTAACAGAACAGTAAGTGAAATAATATACTTCTATGAGAAAGCCCTATATAATTATTTGAATTTGTATATTATATTTAAGTTTCAAAACGGATTTGTGTTTGTTTAACTAAAAACTAAAACTGTCGCTTATATTTTTCCGCGTGATATTTGTTGTATAAGACTAAGGTAATACTAGAAACAGAATATATTATCTTCGCAATTGATATAAAAACGCAGTCTGGATACAATAGTGGTGCATTCAAGACCAACCCTGAATCGATTCGCCATCATTCTTGTAACTATCGT
>628FP000475 mAChR-B_1           :+U  EU:NT; range  -249 to    50.
CGCAGCGAAAAACTAACCGAAAAATAGTTAAACAGCTGCCGACGACACAGGAAGGAAAATAAGGACGAAGGACGAAGTACGAAGTGCGATGGCTAAAAACCCGAAGCTGGCAAGCCGAAGTGCGAATATCGTATGCGGGATTCGCACGACCAACAGTTGCTCCGCCTCGGCCGCGTGTCTGTGGGGTTCCTGGCCATGTTGCTCCTGCTTTTGGCCTCCATAATAGACACCGTCAGCCGCCGCAGTGTCACAGTCCATGCTCGTCCTTTGGGCTGCCAAGTCGCGTTCTCAGTCGCTCGC
>629FP000542 CG6950_3            :+U  EU:NT; range  -249 to    50.
TTAAAGCTCGTTTGGGTCGTTATCAATCTGTTTAAAATTGTGAAATCTGTAATTCGAACAGAAAGTTGATAATGATTTTTGTTTCCTGCAGCTAATTTTGGGTGAATTTCAGATCAAACATATTTATATGTTGCGGCATTAACTTTAGACGCTCTTGTTTATTTGCATATTTCAGTTTGCATGTGTGCGTGAGCGCTTTAAAACAAAATCGTGTCGCATATAGATATTCCGCTAGTCTAATCACAATTCAGTGCCATTATGCAACGTCACCGCGTAGTGCAGGCCTCCAGCATTTAACTC
>630FP001220 CG42708_4           :+U  EU:NT; range  -249 to    50.
TGTGTGTGTGTGTGTGTAGAGAAAAAGGAGTTAATTAATTTATTTTATTGGCAATAACATGATTTAGAAATTAGCACATTCCGGCCCTGCGTTGCTCTCCGTGGCCCGAACTCTCCCCCACCGCTAACCGAACTCTCCGATCTCCGGTCGTCTATCCGTATGGCTATCTAAGTGCTCCCGTCGCTGGGAGCAGCAAAAATCACACTTTCCGCTAATGTATAAAATGCCAGCGCGCTTACTGTTGTTCCCATTAAACTTGCAACAGCTCGGCGCTCAAGTCAAGGCGATCCGAGATCCGAA
>631FP002419 CG13050_1           :+U  EU:NT; range  -249 to    50.
CTGGTAAATGCCAAACTCGATTGCAGATTATACAATGCTGGCCCAAAAGGCAAAAAAAAACAGGTGTTGGATTTTCTTTTTATTTACAGCAGCTACGGATGGTTTTGTGGCATGCCGCTAACTTGGGCAACTTGTCAGGCGAATTAGATTTACTTTGTGGCACTGCTCATTAGATCACCGATGTCCATGTGGGGATGCAATCCACTGAACTGGGGTTTGGTATAAAAGAGGCCTGCTGGGATCAACTGCAGCAACACAATTGGTTAAGCCGCCACAGAAGCAGCCGGAAAATTACCTACA
>632FP002062 CG34265_1           :+U  EU:NT; range  -249 to    50.
TCACGGAATCCACCGCGCACCATCATCTGAATTTGTACCTATCTATCTATGGGTAAACAACCCCCCAGAATTATGGTTGCTGGTACCGCACGTAACCCGGATGAGTCAAGTTCAATGACGAAAGTTCTGGCCCAGAAAAAACAAGGTTTATTTAATTGCGAAAATTGGCATCTGTCAGCGGGGCGTAAAATTGTCGCCTCTCTCGCGTCAAATTTTTAATAAATTGGAATGCCCGATTTCAGAAGAGTTAGTTTGCAAACGATTCTCTATCAAAATGTCACACTATATGAGCTATTTTTC
>633FP001415 CG42878_1           :+U  EU:NT; range  -249 to    50.
CAGTTAATTTTGTCAGAGTAAGGGGCTTAGTGGTGACGTGGGCGTGCTTTAAAGGCTCATTAATTTATCGTTGAGGTGAAGAGTTGCTTTTGTCAGTGAACTATATCATTTGTTTGGATTGTTGAAACTCATTGGATTGCAACTAATCAGGTGTAACCGAATTGATTTTCAACAGTAGAGTACACTAGAGTTTCATATTAATCATTTGGAATAGCAAATAAAAGCGATACCATGCAGTGCAGAGGGCTTAGTTTGGCTGTCCTGTGTTTATTAGGTTATACTCGAGCTATGTTACATGGG
>634FP000624 CG14852_1           :+U  EU:NT; range  -249 to    50.
GTTGTCCGATATGAAATACGCGATGCCGCCTGTATTTGGCTAACCAATGTCTTAATAGGAACGAAAGAACGAATTTATTAAATAAAAGCTTTTTGTCTAATTCGCGTGGTATTTGGGCAGCTGTCGGAATTCGGTAATACGAAAAACTTCTTTTCAATCGATTTGTTGTCACAGCTGTCGACCATCCTTACAATGGTACCAAAGACTGTACAAGAGGTATAAAAGCATAGCAATCATCTCGAGATCATCATCCAAGCCCATCCATTCAAGGCAATACCAGCTATGAGGACGACCACTCTA
>635FP002464 CG13023_1           :+U  EU:NT; range  -249 to    50.
ACGGCATCTCCGTTGACCATCTGCCATCTGCAAGCGAACCTGAAACCAGAATGTATCTGGCCCGCCAGCTTTGTTGGCTATTCGGGCTTCTTTTGGCTAGCGAACGACTTGGTTCCCCCTTCGGCTTTCCTGCGGGAAGCTGCACATTTCCAGTTCCATCAGGTCTGCAGCTCTTTGTTCTTGGGATAGGTCAGGGTAAGGGGTCTGTGGTCGCACATTATAAAAGGCCATTGCCGAGCAGCACTGGCCACCAGTTTCCTTGAAGTGGTCGCCGTGTTAACACTGAAGACTGAGCCCGTT
>636FP000934 CG17191_1           :+U  EU:NT; range  -249 to    50.
GAATATCTTGATCTGACTGGCAATAGATTAAATACATGACATAGATTACAAATATTTGTGTAGCTTTTGTGTGCTTTCCTATGCGGGTAAATGTCGTCATATTGGGGATTAAATATACAATCATTAAAAACGAATAAATAGCCCTCAAATGATAAGATTATCTTACAATACTATCCTGATCTTATATGTGGTGCTGCTTTTTGATAACTTACAGCCTATAAAAGCTGTGGTAAATTGGCTTAGTGCGTTAGATTCTGCGAAGATATCAATATGAGAGTGTTCATAGCTCTAGCGGCTTTG
>637FP000817 CG6763_1            :+U  EU:NT; range  -249 to    50.
AGCGAAGCAGACAGACACAGTCCCATATGTATAGCCGCTTAACGAGAGTGCTGGCCAAATATTTACCAGGCCATAAAGCGTGTGACAAACCAAGAAGCCAGCGATGACGATTGCAGCTCCGTTGAAGGTTTCCTCGTGGAAAACATGTTTATGCATATGAAAGCCACCGCCACCGGCAAAGTTTGATAAGCGTTGGCGGCGGCGATTATGCTGGAAAATATATAAATCCCGACCGGGTCAGAACTCAGCACAGTTTCATTCTAGCCATTCAACAAAGAGGCAATCCAATCACCCAAACAA
>638FP000235 HDAC4_2             :+U  EU:NC; range  -249 to    50.
TTGAGTAATGATGTTGTTGACGGTTCTCTATCGCAGAAGCCAAACGCCCATTTGTCTACCCAAGTTTTGCGCTCTCTACGCGTTCCCCTTTCTCCGTTCTCCGTTCTCCGTGCTGCTTACCCCTTTCTTCATCGCTCTTCCGCTTTGTGCTCTTCTGCGCTCTTTCTCTGTCATTCACATGCACATTCACAGCCATCGTAACAGTTTCGAAATTTTGTGTTTATATTTGATTTTTTCGCCAGTTGGGCCAGTCGGCCGAGTGAAACTGAAATGAAAGCGCCTCCCTCATTTCCCAGCGAA
>639FP002257 CG42521_1           :+U  EU:NT; range  -249 to    50.
GGAAAAATCGGAAAAACATCTAGTTATTTTCCACAGCATGGAGTGCTCCTCAAACTCATGTCTAGAATTTATAGTCATGTCGATAAGCCAGTATCGAAAAGACACCTTTTAAACAATCATTGAAATCAGTGAAATATATATAGTTTGTTTCAAACAAAAGTGAGTAGTTCTCCTCTCTTTCGAGGTGAGTTTTTCTCTCCATTGTGAACAGAGTGCTATATATAAAACATTTTTCCGACTAAGTGGATCAGTCAACTTGAAAAATGCGAACGGTGCCCATCTTGTTGCTAATTTGCTGCC
>640FP001645 CG8837_1            :+U  EU:NT; range  -249 to    50.
TAATCAAATTGTAAGCAAATCGTTATCACATGTATTGTGGTTATCGAGTTCAAAATTAAAATAAACTTTAAGATTATTTATTTTGTTATTTATGCTCGCTTTGTATATTCATTTTTATATTTTTTAGCTTCTTTATGCTTTTTCTCTTTAGCCTTTCAGTTAAATTGTTTCTTCCAATTAATGTTCAATTGCCTTCAATTGGTTCGCTTCTTTTTAATTAAAAAGCATTGTGTGCCACCCTCAGATTTCACTATAAACAAAACTAGCTGCCACGGCAGACGTCCTCAGATCTTATCGCCA
>641FP001421 Obp56e_1            :+U  EU:NT; range  -249 to    50.
CCTTTTAACTAGGACAGCTTACGCTAATTAAAAATATACTTTAAAGCCACCTGAAGCTTAATTTTTCCCAAATTAAATCTGAAATTATATATTGATATGTAAGAACCTGACAACAAGAAATAACCCGCAAGTCAGCATGGCTAGGTTGTTTCTCAGTGCAGCCAAGTAGATTGAAAGGGAATCACTAAACAAAGTCCAAAGTCCATCATCGCAAATTGTATAAATGCTGACTCGACGAGACATTTAGCCAACAGTTTCTATTCTAAAAGATTCTACACAGCAGATTACGATCAGCATCAT
>642FP001975 CG17472_1           :+U  EU:NT; range  -249 to    50.
TAGAATCGTTTGCTAACTTTTATTCGCCTATCATTAACATAACACGTTTGTATCGAATTTATTAGTTGGGTTAAAAGGTCATATATCTATCATCTAGGTCATATCTTCTTTATTTAGCATTTTCTTTGCATATCCTCGAAGAGTGTAAAAAATCAATTGTATACAATTATCCAGCTTGCCGAATTGGTTTGCTACACTTCTTTATAAATTATTTTAACTCTATAAATAAACAACATTCAAAATAACTGTATTAGTGGACTTTTCTGGTTAGCGGAATGAAGATAATAGCACTCTTAGTAT
>643FP000572 GstD8_1             :+U  EU:NT; range  -249 to    50.
TGAAGTAATTTCAAATTGGAAGCCGTAACTTTTGCACGCATATACCCCTAAAAGTATATGTACATATGTATGTGTTCATTACCTGGCCATTAGCTAAACACTTCATATTACCCCGGATCGTTATCACCGATAAAACTGCTACTCGGGAAAGTCGCCCGATACTGGATGACTACTATATATGGCAGTATTGATTTTGGCCGCCTATTTTGTGTTGACTATAAAAGCCGTTGAAGCTTCTTAGCTGTGGTCAGTTGTGAACTGGAATTGTAGGACCTTTCATCATGGACTTTTACTACCATC
>644FP000468 Sp7_1               :+U  EU:NT; range  -249 to    50.
TGTAAGAAGTACGTGCTTAGTGAGGTCTACCTGTATATAGGATCTGTACACTCTAGGGAGAAAGCATCAAAATCCGAGTACCAAAGCTTTTCAAAAGATCTCTTTCTTAGTTGTGATAAGCTCGGCTCAAGTCTCTTGATGGGCTTGAAAGCTTTACTCACGGCCTCTCTGGGACAGTATCTCTCAACGACGAATCGATTATCATCTGCGATCGCATTTAAAAAGTCTCTCGCCCGTTAATTCGCGATCAGTTGTCTCTGCGTATCGAAGGCGTTCGTAGTTTAATTTCGCTCTTCACGG
>645FP001874 CG43332_1           :+U  EU:NT; range  -249 to    50.
AGAATTGAAAGACAGACAAAGCATGTGTTGTTGTTGTTTTTACAGAACGATAGCACTACGCAAACTAAAAAGGCTCTTAAAAAATCAGTTATAAAAATAGACAACGGCTATCTAATTTCAATTTCTGGCTGCACTTACTATTTGCATTTGACGAGGGTGAATGTGCTGTCATTAGGTTATCGAAAATCACAACAAAGACGATTGAAACCTTGGGTGTACATATATAGTTGTAACTATTTTCGAGGATTTAGTGAATGCCAGAAGCTCAAGATGGTAAGGTCGCCTCTGCTGGGTTTAAAA
>646FP000894 E(spl)m3-HLH_1      :+U  EU:NT; range  -249 to    50.
CACTGTACCCCCTGCAGACGGTACAACCCCCATCATCGATGGCCTACAGTAGCCTCTCTTTGTGCCGCTGCCGAGCGCCGCTACCGATCCGCGACCGAAAAGAACCGAAGTGGAACTCGATCTTGGGCCCGAGTGCCTGGGAGCGTGTGTGAGTGATCATGCGGGAGCTTTGTGGCCGGGAGAGCCTGATCCCCGTTTGCCGGGAGAGCGTGGCTGTCATATAAAAGTAGGGCTGGGAACTAGTTTGCCACTCATTTCGTAAAAGTGCCGCCACTCGAACGCACCGCAATCGGTGGAACG
>647FP001734 Proc_1              :+U  EU:NT; range  -249 to    50.
GTTTGGTACTTTCGCTGGCTTTTCCCGACGCTGCGCGCGCACTAAAAGTGAAATGGGGAAAGAGCTCGGCTTCGGAGACAGGACAAACCAAAGGCTAATTCGAATTCCCCATAGGGGCGTAGCGCATTCGTAGGGCGGAATATCCGGGCCGTGGTCGAAGGCGACGGCGGCGTCCTGGCGTCATCTCCAAATCTCGGCCAGTGCCGCAATTTTGGCTATAAATACAAATGTCGGCACGCAGCTTGGCTTAAACTTACATTGTTATCCTAGTTCACAACATCGCTCGGGGTCTCCTCAACT
>648FP000398 CG31522_1           :+U  EU:NT; range  -249 to    50.
TGTCCGGGAATAGCCAAGAGCCAATCAGGCCATTTGCCATCTTCGTGCACTGCACTTGACGCTCGGCGGCGGAAAGTTTTCGCACTGCACTCGGTCGGTGCTTGCCGCTGACCGTAACGTTTCCACCGCAGCCGCTGCGCTGCCAGTGGCGTTCTTCCCTGCGCTGGCGCTCGCGGTTGCGCCTGCGCCTCCGCTTCGTCGGCGTCGCGCGATCCGCGTTTAATTAGCCGCGCGGCGCGATCGCGGCTCAGTTTTCATTCAGAAGTCAAGCGCGCGCTAATCGCAGACGCAGTCACCGAT
>649FP002565 Cpr78E_1            :+U  EU:NT; range  -249 to    50.
GAATCTCAAATTGCAGGCCGAGATTCGAAATTGCAATGGGAGATGGCAGATGGGCCTGGGTAAGAAGCTCGCTCTTTAATTAATTCTTAGAACGGGTTTCAAGTAAATACCCGCGGACTCAATTTGTACATATGGAGTGTATGTAAGTGAGTGTCTGGATGCCGGACGATAACCGGTAAACAAGGCGACCAGCAATTCCAATTCCACTTCAGTTTTGGAAATATAAAGAGCAGTCTTCCCTCACTCGGAGTCAATTCAAAGCCAGCTTCCCCTCCAGACAGCAGCATGTTTAAGATTGTG
>650FP001996 CG34137_1           :+U  EU:NT; range  -249 to    50.
AGGTAGCTTTAATGGATTTGCCGGGTGTGCAACATTTTGATTCTGAGTAGGCCCCCTTGGGACATATGGATTAGGGAAAACCTATCATTAAAACGGATTTAAAGAAATTCCATTAGGTTCCCGTTATTTGCTACCTGTTACAAAACATTTTGGTGTCCAGGTATGTAGGCATATAAACCGCGTAATGAGAGAAACAATTTGTCTACCTGTTACATATGTATAAATAAGATTGGGGCGCTGAAAACCAGCATCAGTTTTTAAAAGACTATCCTACCGACAAGAGCACTTCTTCAATCAGCA
>651FP002087 CG14990_1           :+U  EU:NT; range  -249 to    50.
TATTTCAAATCAGGGCGCGCTGTCTACATTCTTATCTATATGTGTATAACAAAAAAATTGATTGCTTATTTCTTAGGTACCTACATACATATATTAATTATTTCCCATAGGAGTGCATGCGTATATTTTTCGTAGATATTATTCGCTCTCTTTTAGAAAATATATAAAGCTTAGTATGTATACTATCAACAGTGACTGATAAGCATGATTCCCGTCGAATTTTTAAAAGTGTCGCAGCTTCTGACTTTTAGTCGTTTGGAATTTGTGAGCTCAAGCAAACCATGCTCAAGAACTGGACAA
>652FP000659 CG10345_1           :+U  EU:NT; range  -249 to    50.
TGGCCAACGAGCGTGCGAATGTGCGGCGCTTTAGCCGAGCCCGAAGCCCGAGCAGAGGCTTGAATATGGACCGGTTGTAGAAAGGTTGAGATGCTAGTGCTAGCCAACTGCTAGCTGCTAGCTGCTAACTGCTAACTGCTAGCTGCTAGCCGATCCGATCTCCGGCAGACACTCGGAACTCGATCGGTCGAGAGATCGGGGAACGGCCCAAGAGTCCATATAAAGGTCCCCGCTGCAGTCGAGATCGCCGCATTAAGTTGTCAAAATTTGTGAGAATAGGAAGTGCGTGACAGTTCAGTA
>653FP001578 METK_2              :+U  EU:NT; range  -249 to    50.
GTTTAAAAATTCGCTTCGAATTGCGCTTCGTGTAGCGATTGTCTATATCATCGAATATGTATATGTCAATTGCTGTACATAAGAGAAGCCGAGAGAGCAATGCTAAACAGATTTTAAAAATTAGGTATATAGGTGGCTGCCGTGGTAGCACATAGTTTTGTTCTGATAAGCTCTTATTTCTTGCCGACTCATCTTCTCAAATGCTGTCTACAAAAATTTATAAATATTATTCGTCTGTAAAAATCATCCGCAGTTGAACGCAGGTTGAGCAGGAAGCTAGTCGAGACTATAATCCATATC
>654FP000433 Osi14_1             :+U  EU:NT; range  -249 to    50.
ATGTTCACTTAACAAACAAGTTGACTTTGTTTCCCCGCCGTTCTCTAGATTTATGCGGCTGCGTCTGTGACTCTTTTTTTGGGCCCTGTCTCCAATTCGGAGTTCGCTCTTTTCGCGTCTTGGCCATAACTTCCGCCGTCTCTCGCCGGGCTTTATTTAATTTACTTTTGAATTGTTTTGTAATGCGCACCGACTGCGACGCCGACCGAGAGGCCCAATATATAAGGCTAGATGTCCGGAGACGCATACATCAAACTCATCTCAGCGCTCCCTCAGAAAAGCAGCAGCCCGAAGCCCAGA
>655FP001625 CG9886_1            :+U  EU:NT; range  -249 to    50.
ACCAGTAACATAATAGGGGGATTCCGCTTTAAATTAAAGAAAATTCTATAAGTTTTAAATTATTAAAAATCAATTTTAACTTTTAATTCCTACTTCCCTTAAATAAATTTGTACATAATATTCGCATAGCTCAATCTATCTCTTTAGTGAAGTTAATTTAATCTGTCCCTAACATTTTGGTGTTTTCGAATCTTCCGCCTGAGGTCGCACTAATAAATATATAATATCTTGAGCTGTTTTGAAAATGATAAGTAAAACTGGAATTTCAGCATCGCTGATTAGGATCGCCCTGTCCGAAGC
>656FP001070 CG11113_1           :+U  EU:NT; range  -249 to    50.
CCTAATCACAAGTTACTAGCTCTTATAGTAGTAGCATAGGATCATGATGTTCATACGAATGGGGATCATCAACAATTCTACTACATAGCATTGGTAGCGCTTTAACACCTGACCACTGATGAAAATCAGAGCTACCTTGTCAGAAATCCAATATTGATCTTTTCGCTGCTTTGGCGACCAGGTAATGTAAAGTTTGACTAATGGATTTGTCCCATGGAATATAAATGGTAAAATCCGAGTGTTATCGCTAGAATCGAAAATGCGACGGCTTGCTGTACACATTGGTAAGTCCGAGTTGCT
>657FP002588 CG11370_1           :+U  EU:NT; range  -249 to    50.
CACCCCCGAAGAGATCCACAGACCGTCCGACACTTGGATGGTGCGGACTCCGCGTCATCATCCAGCGTTCGGAGTTGTCAGGCGGATGGTTCGCACGTTCCCGCGAAGATCCCCGCTGCATACTAAGCAGGGATCAGTCGCGTCTATGGGTATATCCGATTTTTTTTGAGCCTCTCATTATGCTCGATGTGCTGGCCTTGTTGCCTGGCTCGTCGCGTATATAAATCTAACGCGCTGCCCCGATCAGACATCACTTCTTTGGTGGAAACTTCAGTGACAAGTTTAGCTCCTGCTGTGATC
>658FP001566 CG9083_1            :+U  EU:NT; range  -249 to    50.
CGCGATCTTCAGAAAGGGAGAGTGAAGACTGGATGGCCGAGAAGAAGACGAAGACGAAGACGCGGCCAGTTGGCCTTCAATGGGTCGCGGTCGTGAAGTCTCCAGTGGTCTGGCTCCACTTCATTCAGCTCGTCGTCGGCGAAAGAGATTATCTCTGCACTTGCTCAGCGGCAAGCGATCGCTTATATAACCGCATGGCTCCCGAGTGGAGAAGAGGGCTATAAAACGGCGTGTGCCCATGTTTGCCGAATCATTTCCAGTCGGTCCAGAGGCGAGCAATCATTCGAGAGTCCTTCGTAA
>659FP000471 CG34384_1           :+U  EU:NT; range  -249 to    50.
CAGCAATTATTTATTTTTTTTTTAATTACTTACGAAATCTCCTGAGGCACTCAATTTTATTTACCGTGTCCAAAGAGCTTTGGCGCCACAGTACCCACCCCAAACCCCAGCGCACCTGTAAATATTTGTATCCTTTCGGGCGCATGGCAGCCAGATGTAGAGGAGCAGCGGCAGGCAGCCAGCATGTCTGTGTGTGGTGAGTTTCGGAGGGCGGCCAATAAAAGCGAATGTTTGGCAGGAGCTGAGCTCAGTTTTAACTCAACGAAGCGATGTGCCACAAGTCAGCGAAAACAGCGAAGT
>660FP002013 LysC_1              :+U  EU:NT; range  -249 to    50.
TGAAACTTGTAATACGTCAAAACAACTGCGAGGGGGTTCACCGACGAATTTCCGTAAGACTTTATTCATATTATCGAATACTTCACTCGAATTATCAATGGAATTATCAATATGGTCTGATTACCAAGAGATTCTTTGCGACACGTCCAGATTACCCACACCCATCAATACTGTGAAAATACTCCACAGATAACACTACGGCTAGATAATTTTCCGGCTATAAAAGCGCCCTGTCCACAGGAATCCCACATCAGTTTCAATTCGAATCATGAAGGCTTTCATCGTTCTGGTTGCCCTGGC
>661FP000973 Dup99B_1            :+U  EU:NT; range  -249 to    50.
CTAGCTTTGTTTCAAAACATATTAAGCAATAAAAATAGCTGTACCATGAATACGAATAAAGAAATGTTTTATCCTAAATGACTATTAGCAGTTGAGATGACACGAAGTTTACTAATAGGAATGGAATATAGCTGCTCCCTTCGCGATTTACATAGATATTACATATTGATTGCCTGGGCATGCCACGGCATATTCCAGTCAATTAGCTAGTTGGATATATATAGAGAAGGGAAAATGTTTCATATCGGTACAACACAATCGTTGCCAATCCGTCATGAAGACTCCGCTATTTCTCCTCTT
>662FP000626 l(3)L1231_1         :+U  EU:NT; range  -249 to    50.
ACTGGGTCCCAAAATAGCAGTTCAGTGTGTTTGGTTTTATTAATATAATATGGTTGGTTCTTCGCTGAATGTATAATATTATTATTAACTGTTGTTACTTAATGGTTATCAATCCTGAAGCATAAATTTAGCACTTGCTTATTTTGTTTGTATAAATAGCAGCAAAATAGTGATATTCGATAGATCATGTGAATAAATATTTATTTTTCTTCAAAAATATCGATATATTGAAATGTAGATAAATTTGTCACATCCCTAGTTCGCCCGAATGGCTGCGTGTGTGTCTGTGCGCGCGCCTGT
>663FP000007 unc-13_2            :+U  EU:NC; range  -249 to    50.
AATACGCAATGTGCGTATGAATCCAATATTGTTCCAAGGTCCATGAATATTGGTCGGCCTAAGCAGCTAAATACACCTACCGCGTTGTTTATATTTCATGTTTTAACAATGCTTAAACCATACATCATAACTTTCAAAAAATTGATCGTGTCGGCAATAGCAATTTGTGATTTTGATTTTTTGTTTGGATGAAATAAGTTCATAACCGTTGTATCTGACTATATGAAACGTACATACATACTGTTTATCAGGATCATTATTGGAATGGAAAAATGTTCGGTCCTGTCTGCCTTTCGCCTT
>664FP002187 Snmp2_2             :+U  EU:NT; range  -249 to    50.
AATAAAATCGCACTTAGGACCAACACTCCATAACAAAAGTGCGGTGGAAATTGTTGTGCTATTCCGCTGATTCATTTCACTTTGTGACGGAAGTTTTTCCCCATTTTTCAACGTTCGCGTGCGGCCATTAATTTGAATGCGCAGCTGATTTTAATCGCAACCAAAAGCCGCCCACTATTTTCCGGCCAAGTTCGTATACGTTACGTTAATCAAGAATCAAATAAATATGTGCCACCATTAACCGCGATTGTCATTTGGCCGGCGATTCTTCGATGGGGAAGACGAGAAAAAAAGACGATT
>665FP000748 TotB_1              :+U  EU:NT; range  -249 to    50.
TTCAACTCAACACACAATAAAATTGTTGTTTGCAGTAGATAAACTCTTTTGTAGTATATGCATATGTACAGCTGCGTAATGGTCATGATTACAAGAATACAAGAAAATCCATATAAAACAATTTAAAACAATTTACTAAGAATAAATTTCATTGTTAAAAGTGATTGGATTGTTCAGAAGATGCTTCTATATTCGTTATCAGGGAGCCATCGGTGTCTATAAATTGTGTGTCTTGGCTTCAGGATTGTCAGTTCGGCTTGCACTTGCATTCCATTAAGTCCTTACAAAATGAATTTTAAA
>666FP000505 Mical_2             :+U  EU:NT; range  -249 to    50.
AAGAATGAGCTTTCTTATCGATGAGTGATAATAAACAAAACTTGCATGTAGATACAGTATCTATAAATCTATAATTAGAGCTGCCTTTATGATGTTTTGTGTATATCAAAAGTGTGCGACGAACTTCTCACATTGTGGGGGTGGTTTGAATGTTCCTGGCTTTTGTGTACCTGGCCGGACTCATTGTATCTTTGTCATCTGTTGTTACAGAAATGCCTTAAAAATGATCCCAGGCAGTGGCGTAGCTTCATTACCGATCAAGTGGCTCTGCATCTCGCAACGAATCGTTCCGAATAAAAA
>667FP000445 CG1041_3            :+U  EU:NT; range  -249 to    50.
TCACAAAACGTACGCTAGCTTATCATGAACATATATTGCATACTAATAGTATTGCTTGTTTTCTAAATATTAGCTTTAAAGAAGTTTTGGAATTGCTTGTGATTTTAATCGATTGTTATCCATTATTGATAGCACAGTTAAACCAACAACAGGGAGTGCTTATTTACTTGTTGCTGTTTGACAACAGCTGTTTCTTGTTTTGATTTGAACATACAAACATATATAAACATATATGTTTATATAGAATCTATAGATGTTAATTAACCGGAGCAAAACAAGAGTGAGGTAAACTTAAATTCT
>668FP001768 CG17906_1           :+U  EU:NT; range  -249 to    50.
CGCTAGATGGTATGATAATGGTAGATAATGGTATGTTGCTCTAATCAAAGTTCGATTCAGTCAACCGCTCTGACCAATCTTGTCCACGCTGGGGGTCTTATCGTTAGCGAGTTCTGCTGCCGAACCAGACATAAAAGGTTCTTAACAGGATGATAAGGATCGTGATAATTCATACGCCTAGTACCACACGATTAGCTCTATTCAGAGCGGTAAATGTGGCTATTAAGCCAATGGAACACCTGTTCCTTCATCAGTCTGCAGATTACCACCAAAGTTATAACTAGCTCATCCAGTCGAGTC
>669FP001206 Cpr49Aa_1           :+U  EU:NT; range  -249 to    50.
TTGCAGCATATCGGATGGGTCGTGCACTTGTAGGTGGATTCGATTCGATTCGGTCCGGTCCGGTTCGGTTCATTTGCGCTCCATGGGAGATGGTATTGGCCTCCGACAAGAGCCACCTAAAAGAGGCTTCCGATCGGCGGGTCTTCAAAATGCTAGGCGTTCACTCTTTAATCTCCAACTGCAATAGTGTCTGTGTGCAAAAGTTCAAGCGATTTGGTATAAATATGCAAAGAGTCGCCTCTGTTGACCACAGTAACGGATCGAGACGAACTCGGAGCAGACGACCAGGACCCAGGATCA
>670FP001984 sky_1               :+U  EU:NT; range  -249 to    50.
TAGTAAAGTTGGAATTAGCTTGATAAAATCATGATTTTATTATTCTTTAGTTTTTTAATAATGAGATTTTGTAAATTGTTCCTAAACAATAAACAATAATAACTAAAAAAAAAAAACAGTATTTCATGCATACCACTGCACATTAATCCCACTGTTCGTCAAACGTTGGAGAGCGAGCAACGACGAGAGGTTCGCAACCGAAGCAGCAAACGAAAGTCTATTTAAGCAACCCGCAAAAGGCGCTCTTTCGTATTGCCCGATAATTTTTCGACCGCGCTGCTTGTGTTTTCGGTTCCCGCT
>671FP000781 CG5778_1            :+U  EU:NT; range  -249 to    50.
AAAAGGTAACGTAGAGTATCTTGAATGCAATACGACTGACCAACTGATGCGCTACAGATTGTTTTTGAAACCCATCCGCGGGCAATTCCCTGAGATTAATACTTAATACATACGTAGTGGTTTGTTTGCACAGCAATAGTTCTTTGCAGCGATAAGGTCTGTTTGGGTTTGAATTCGAATTCAAATTCAGTATCGGAATCGGAATCGATGAGTGCATCGTATATAAGCTGCTGTTGCGGTTCGTACCTGGTCCAGACCAGTTCGACGTTCTAATAGACCAGCCACAATGAGAACCTTGAC
>672FP001724 CG6055_2            :+U  EU:NT; range  -249 to    50.
ACTAACTCAATTAGCCATCGAATGCATTCCAAGCTCGTCTCCGGCTAAAAAGACCCCGCTGTTTAGGCCAATTTTGTTGGTGTCTGTTTTTTTGCCCCCACGGAGCACTCGATCACTCGTTTAAGCCAAGCCTCCATCCCGGTTTGAAGCACGCTCGAACATCGAACCGACGACCGTTTTTGCTCGTTTTGGTTTGTTTTGGCTTTTTGGGGCCAAGCTATAAACCCTGGCAAGATCGTCACTGCGTTCAGTTGGTATAAGTGAATCGTTGCGTGCGGTTGTTCCCACAACAACATTTTA
>673FP002133 DNJ1_1              :+U  EU:NT; range  -249 to    50.
CGTAAAAGCATAAGAAGCATATAAAGAAGAGTCACCGCCAAAAGCATGCACAAATATATATAAATGGGGAGCGATTTAAAAACAGTGCACTGTGTTTAAAACATCGACAGCTATCGGTTAGCATATCGATATTGACATTCGCAGTCAAACGTTTTCGAGATACAACCCTAAAATCCGAGAAGCATCCAGAAATTTCGACGTAGACGAGGGCGAACCTATAAAATGAGGTTGACGCACGAATCCCGCTCATTATTAAACAAAATTTTGAAGAGAAAGAAACTCTGAAGTAGGGTGTGTTTT
>674FP002436 CG13059_1           :+U  EU:NT; range  -249 to    50.
TCTCGACTTCCTCACAATCACCCACACACAGAGCCAAAGCTGCTGGAACCTAGGTCAGTTAACGAACTGCGTCTTTGATAAGCGCTTAGAAGCCAGAGCCAGCTGAAAACTGAAAACCCGAATAAGTGTTTTACTTAAAAACCCAAACCGGTTGGCGGCTCAAGTTCAGCCAAGTACTTAGCGACAAACAATTGGGCTTTGGACCAAACTAGGCAACTATAAAAACCCCGCGTTTGGCCTGTCATCATCAGCAGTTGCAATCGATTCAGCAATCACAGCATACCCCCCAAAAAAAAACCA
>675FP002535 CG7017_1            :+U  EU:NT; range  -249 to    50.
CGATGCGATACCACCGCCACCACAGGAGTCTGTTCTTCTGCGAAATAGGCAATTCCGATGTTATTGCCGTGTAATTTACATGCGGCCCCGCTATCGTACATCAGTAAATCAAAAATCGAAGAACGAAAAATCAGCGCTATCTTGGAGTTCTGATTGAGATAGCGTGTGCATTTTGGAAATTGTTTTTCGCCGAACAAAACCGAGCAGAATGGCCTTTGCATATTTAAGAGCTCCAGCCTCCGAAGGTGCAGTATCATTTGAGTTGTGAGTGCCGCCAAGATCGCAGCGGGGCGTTCGAGA
>676FP001763 CG9463_1            :+U  EU:NT; range  -249 to    50.
TGAATGATAAGAATTGCAATTCATGCCAAATCGAAGTACATTTTGATTACGTTAGAAACACTGGAGCACTGCATGTGGCCCAAATAAAACGCATGGTACTTACCCTTTGAGACCTCTCACTAGCGGTTGGTTTTAAGTTAATTACCTCTCTCGACTAGTTAAAATTCAAAACATTCTGAAGTGTTGATTACTTATCAGATAACCCCCCATTGAGAAGTTTATAAAAGTGGCAACTTTTATTGTATAGCCAGTTCTTGTTGTGCAGTTGCTGGTTAGGGAACTCTGCAAGATGAGTTCTGT
>677FP001139 CoVIIc_1            :+U  EU:NT; range  -249 to    50.
GAGATTTGCTCAGCGGCTTTTATCCCGTATGATTGGCACACAACTAACACGCGTATACACACGCACACGTGCACACACCCGTTTCGAAAGATAACGGTAGGGGAGGAGGGGTCTTAAGAACCAGGGAGTAAATAGTGTGTTACTCACCAAGTCCACGGAGAGGCCCACCATATCCGCCAGCCAAGTGAAGGTCCGGCTGCCGTTGTAGCAATCATTCTCTATAAATTTCGGCGGTTCTAGCATTTTGCTGTCTGTTTTCTTTATCCACTCTTTTCTGTTGCGTTGTTGTTGCTGTCGGTC
>678FP001880 CG42680_1           :+U  EU:NT; range  -249 to    50.
AGAACCCCCATATAAAGCCCCAATATAGTAAGAGCCTATGATGAATATTGGTAATTCTCCAATGCAGTAATACCAGGAAAAACAATATTCTTGATTATTGCGATTCTTTGGAAATATTTATGTTCTTCCACCGAGTTACAATATAACCCAGCTCCCAATTATCGCGGCTTTAGCGTGTAATGATCATACTGTGGAAGCGATAAGAAACTTCTCTGGGGTATAAAAAGCATTGCACTCTGCAGAAAACACATTCTTTAAATTCAAATCTCGCAAGATGAAGTTGTTGGTGAGTTTAACAGA
>679FP001036 laccase2_2          :+U  EU:NT; range  -249 to    50.
ATCCGTTATATTTCGTTTCATTTTCTTTTTCTATGCTTTGGTAAAGCTTTTGTGAGGTTGCGGCAGCTCTAGACTCGACCAACTTGCTCTGAGATCGTGATCAAGTTGGCTGCTGCAATTTCTTGCGCTCTCTGAGCCATGTCATGATTCACTGAGCCATTCCTTTCCCTGGCTCATTCGTAAGCTCGTTTTGCAGTAACTTTTCTACTTAAACATTTTATATAGTCGTACGTATGTAGCTACCGCTTCAGTTTGGTGCTTAAACGCGTTGCTCGTACTTCATTAAGCCGTAATCAATTC
>680FP001850 CG16813_1           :+U  EU:NT; range  -249 to    50.
CCCTTTGAGAAGATTGCCAGCCTGCGGATTAGGAACTCCCTATTCCCAATTCAGGTAACAGCAGCCGATTAGTTTTGGTCCCATTTTTAGGGAATGAATGAAATGCGTTGGGGAAATACCTGATCCGTTTTACCGTGATCCCCAGGTACGTGATGGGAAAATCTTTGCCATTTGGCCATTCCGTTTTCGTGGGAGGCTCTGCAAGTTACCTAATGTTGCATAAAACGGATGGCCAGGAGGAGGGGCAGCACAGTCGTCTCGAAGACAGCAAAGCGAACACCACTACTCTTAATCAAGAAT
>681FP002536 CG6933_2            :+U  EU:NT; range  -249 to    50.
TTGGCCGGGTCCGCTAGTTTCACTTTCGTCGTCCAACGCCTTCGAACCGCCTTCAAGCTAACCCAACAACTTCGGAGGGATGCAAGGTGCGTGGTTTACCCCAGACCTTAGAATCTTATCTAGCATTAATTTCGATACTAACGCCCTACTGGCGGCTGGCTTATCTGGCTGACAATTTTTTAATTACCCACCCAGTTCGCGCCGCGAATTGTCAACTATAAAAACGCAAAGGCTGCAATTGATTGAGTTAGTAACGAAATCGGAACGTTCGCTTCGGTCGTCTGTCTATCAAGTGAATTT
>682FP002437 CG13040_2           :+U  EU:NT; range  -249 to    50.
TAACAATATGTTTGTGGTATCAATCTTTTGGATTATTGTTCGGGCTTTGAAAACCTTTTTCGGACCAACGACAATTGATTGTCGGTTGATTTGCAAGTGAGGGTTCGCAGATGCTTAGTTTAGCGCCGGGTTCAAGTTCAATGTAAAGCAAACAAGTTTTTGCCAATTGCTCGTTAGTTCGTTTTTGCTGAAGGACAATCTAGCTGGCGAACTTTTGGCCATATAAAGCCGTAGACATAGTTTGAAATCAGCATCAGTCACTCGTCGACTTCAAACCTCCTCAAACCAAATCAACATGTT
>683FP000413 cas_1               :+U  EU:NT; range  -249 to    50.
AAAAAACGGAAACCAGCCGAAAACAAGCTGGGTTTTCCCAGAGCATTTTCCTGCGAAGGGTCGGTTAAAAAACTAGGGGATGAAGGTCGAACCACCACCACCAACGGACTTCTCATTTTATTCGTTTTTTAAGAGAGCGAGAGCGGCGAGATCGGTTTTTTAAGAGAACCGGTGGCGAGAGGGTTGCACTTGGGCATGGATTTGCGCAATTTTTGCTATATTAGCCGGAGGCCGCGGAAGAGTTGAAGCAGTTTGAGCCTCGCAGCCGAACTTTGAGGATCGCTGAGACGAGACGCCGTG
>684FP000762 ETHR_1              :+U  EU:NT; range  -249 to    50.
ATTCTACGCACTCCCCCGATCCGGACAATGTCCAATTGCCAGGGCGCTTTGGTGCTCCATTCACTAAAGCCCCGTCGAGTGCTTTTCGCGCCAAATTGACAAATTGGCGAAGGGAAAGCCGGGCGGGAAAGCTCTCGGCTAGCTTGAAATGGGAGCTTTTCCGATTCCAGCCAAAAGCTTTTGACAGTTGTTTTGGCCATGCCGGCAAACACGGCGTATGAAAATTGTTTGCTAGAAAACCGCGTTGTTAGTCTTTTGGAAAACCTGACGTCGAGCGGTTGGCCGGATCATTTGCCCCTT
>685FP001931 CG15153_1           :+U  EU:NT; range  -249 to    50.
ACCTAATAATTAGAAGCAACTCAGTCTTTTTGCACTCGACGCTGAATCAGCGAAGTTGGCTCTGCTTTCGTTTACCAAAAATTTCATAACCGCGACATGGAATTTCCAGGGACGCATCGCTGTCCAAATACTTTATCGCCAGCAAACATCTTGTGGGCCTTATCGTCGAGTGTCAATGGCAGTTATCTGTCGATGGATACAATTGCTCTCAGAAACTGATATAAAAGCGCTGTTCAGCGAAAATTTCCCAATCGAAGTTCGTACCCCCCAACGAATTGGACCCGAAATGGATTTCCACCT
>686FP000313 CG8316_1            :+U  EU:NC; range  -249 to    50.
AGAGATGAGCAAATCTCTACAAATCTTGTACAACATTAATAAAAAAAAGCTTAAACAAATAAAACTTGTAATTAAATTAATATTCAGCGGTACGTTACATTTTTTTATTCCTTTTTAAAATAAGTTTTCTAAAACAGTAAGCGATATATATCGCTGTGACTTCAGTATCTATGACACTTTTCAACAATGATCGCTGTGCCTTAGCATTCGATATCCGATAAATTACTGAACGCGCAAACTTGTAAGCTTATCGGGGGGAAACATTGAACGGACAAAATATGGAAAAATATCCACTTGTCA
>687FP001925 CG43221_1           :+U  EU:NT; range  -249 to    50.
TTATATATGCCTTTTCTTTTTTAAGTACCCACCCCCACACAATGTTAAATAAAACTATGTTTTAAGCTCGGGACATTTTGAATGTCACACGGCCAGACGGTTTTATATTTAAACCTAATCGCTTGGTTATTTATTAAATTATGTACGATTAGCCATGAAATGTATCAAGTTCATGAGATAAATTCAATTAGTACTATATACCCAGCAGCTAAAACGTATATAAAACATGCTGTTAAGACTGATGCTTTTAGTTTAAGTTGCAAGAGCAGCAGGAGCAAAGGCATGGAGGATTGTGAAATA
>688FP001188 CG13196_1           :+U  EU:NT; range  -249 to    50.
CCCCGGAGAGCACTTCGCAATTAGCTTTACATAACCTGACCCACTCAAGACCCATTCGTGACCATGGAAAGTCTGTTGAGTACATCGAAGTCGTGTGGCATTTTTTTTTTTTTTGGGGACCCGACCATTAAAAGTGATAGCTGAGAAAGTGTGAGGTTCCAGAATAATTTGGCCTTAAATTAATCCAGGCCATAGGAGTCACGCCCAAACGCCTCAGCTTATAAAAACCATATCACTTGCGGCCCAATCAGTCAGTTATTGGTCAATATGTCAACCAAGCGGATCATAGCCCTATTTGGA
>689FP000884 CG5886_1            :+U  EU:NT; range  -249 to    50.
ATGTGTAAAACCATTTTTTTGGTTTGACACACTATCAAATATTTTTGGACTCCTATAAGTTTTTGCCACTTTAAAAGGTTTTGTGGAAAAAGAAGCCGGCTGACGCTCCGGCAGCATCGTAAATTCAGTGTGACCAGTTGGATGCGAAATAAAAACGTAACATTACTTCTCACCGCTTTTCAGTGTATTTGCCGGAAAACGAAACTGTCTCACTGTTTTATAAATATAAGCAAAGCAACAACAACAAATATAGTCAAAATTCGAAAGAGGAATAGAATACAAGTTAAATATAGCACCGAT
>690FP001074 az2_1               :+U  EU:NT; range  -249 to    50.
TGAAATAGTTTAAAATATATTTAAAAATTTATAATTGATTTAAAAGTTGATTTAACACAACTAATACTCATGTTATAGCAAGATTTAAATTTAAGCTGTATAGTATATATAATTATTTGTCTACATATAAAATATTTTCTAAAATTGAGATGATTTCGTTTCAATGGAATTTCCGCGGGTATCTTCCCAACACTGACCATCCGGTGCTTATCGATACCGATAAATGGCGTTGTTGTTGTGCTATTTGGCATTGTATCTTATTTGTTTGTAAGCAAATCATGGTGGTTTGCGGGAACATTT
>691FP000183 VIT2_1              :+U  EU:NC; range  -249 to    50.
TGGTTAAAGAAGTTTCCCATTACCTGTTACCCGATGGATACTTAATAACCAAAAAAAAAAAAAAAAAAGGGGAACGAAATTTTAGAGCTCATCAGAAGTGTTGCAAAATCACTGACGCTGCGAATCAATGCATTTGTGCTGATCCAGAAATCGGTTGCTGAAATCAATTGCTTCCGGCGCGTGCATTATAGTGTGTATAGACTACCGATTCCAAGGGGTATAAAATGCATTGAGTCGCAGCAGTGGGTATGCAGTACAATTTGGTACGGTGTCTGAAAAAGTCGAACTTGGAAGCCACAA
>692FP000246 CG11816_1           :+U  EU:NC; range  -249 to    50.
CTCCATTGTTTGCCAATTTTACACAAATTAATTCCTCATACATTGCACACGCCTAAGCTAGAAATCTTTGCCCACAGATATACTTACTCAACAAATGGCACATCACTTGCATGGCCATCAAAAACTTCAAGAATTGGGCATTGCTCATGGATTTTAGAAGATATTGTATTTTGTATTTTTTGAAAATTCAAAAAAAAAAAGTCGCAATGAGGAAAATGTCATTAAATATGCCGGCACATAAAAATACACAGTAGCTATATAACTTTTTGACAAATTGCCTGGGGCTTGCCATGTCCAGCG
>693FP001499 a_1                 :+U  EU:NT; range  -249 to    50.
AATAATTATTAATATATTATTAATTATATGTTAATTCTAATTATAAATAAGTTAAAAATAAAAATGCAATTAGTGAAAGAAAGAGGTATAACAAGAGCTTAAAATTTTACCTTTCTCTTTTCAGATTTTATGCTTTGGTGCTCTTCTCTTAAAATTTGTGTTTTGGAGAGACTCGTTCTCATCTCTCGTTGAGCGACGCGAGCGAGAGAGGCAAACTATTTAAGCCACATCGCAAGGCAACTCGTGTTCAATCTTTGTTTTCGTAGCGCGGCGGTCGCATCGGAGTCGAGAACTCGAAGT
>694FP000898 E(spl)m7-HLH_1      :+U  EU:NT; range  -249 to    50.
ATTTCTCATACTATTTTTACCGCAGGTGTGTTCCAAACTTGTTTGTGGAGAAAAACCCACCACCGAAAATGCAGGCGAGAGGATCGTGTCCCAGTGACTGAGTAAAAGTAGTTTGCTCCGCAGGTGGTGGTTCTTCGGAGGCTCCGCAGCTCTCTCTTCTCTCTTTCTCCGAGCAGCGTGCGCTGAGCACGAGACGCTCTCGCGGCGGCACGTGCAGCTATAAAAGCAGCGGTAACCGGAGACGAATGCAACATTTCGAACGCAATCGTCGTGCAGTCAACATCTCAGGATAACCTCCTC
>695FP000514 C1TC_1              :+U  EU:NT; range  -249 to    50.
TTACCATTCGCACTTCTGCGGTTGTTTTGCTCCCAGAGATTGGAGCATGTTGTGGTACTTAGGTGCCTTGGCATACGTCAGCCGGTGTTGTTCCCGGCTACCAATCGCAAGATGTGACCCGCGAGAAACCCGAAACCGATAATCTCGAAGGCGTCTGATAAGGGAGCGGGATTACAAAAAATAGAGAGAGGCACCGGGCGGAGCACCTATGTGGGCTATAGATAGGGGTGTCCGTTGAGTGCTCAGCTCAGTTGCATAGCGCGAGCCGAGTTGGCGTGGCTAGTGAGGCGGTACTTTCGG
>696FP000479 CG11693_1           :+U  EU:NT; range  -249 to    50.
TTTCGTCATATGCAATCTCTCCCGGAGCGGGCATTTAAAGCGTCTCATGGCAATTAGACGCTCTGCCATAATTGCGGCTACAAATTATCCAATCGAGCAGCCGCCTGGTAGCATTGACCCAGCACCATCGTTGTTGGATGATGGTGCATGGCCAGCTCGCGAGGAAAACCAACAGCCAACGGGTTTGCACTTTCTTTCGGCGACCCGACCAGTTCGTTTATAAATACATGGCGCCTCTGGTGGCCAACTGGCAATCGTCGTTGAGTCTCCACCGGATTTACTGCGCCCACTTGCCGCTCC
>697FP000913 TwdlO_1             :+U  EU:NT; range  -249 to    50.
AATCGCGGCGCCATGAACCGGTCGAGAATTTGGCTTTTGCAATTGGGCAGAAAGTCGGGGGTCGCCGACTGGATGTATTGGCGAGAATTTTAGGATAGTTTGCATAATCATTTCATAAGCGCACCGCTTTGCATAAAAAACTAGTTGAGTTATGTAGCAACCCGACGGGAATGGTGTCGGTTATAGTTCTAAGTCGGTTCTAACTACGCCAGATGGGTATATAAGCTGCTCACCTCAGTCTCAGGATTCAGTCTTGGCCTTTGCCTGTTAAGCACACCCAGCCTACAAAACCAAACCTTC
>698FP002518 Cpr76Ba_1           :+U  EU:NT; range  -249 to    50.
TGTTCACGCCCCGCTTAATGATGATGTTGTTGTTTCTGGCAAGTTTTAATTTGCCAATCGACCGACCGCCCAAGACTATGAATACGAATGGGGAAAAATGAAAATTTGCACAAAAATTCGAAGCATTTTTTATACCCATTTTTGGGGCTCTTACTTTTTTCTAGCCTATTTAGCCCGCAGTCTAAAATGTAATTAATCGATCCATAGAATGGCCAGAAGTATAAAAGCATTGGGCATTGTCTGGTGATTATAACAGTTCCAATCGTGATTTAGGCCAGGCAAGTCAATCAGAAACCAACG
>699FP002020 CG9184_1            :+U  EU:NT; range  -249 to    50.
AAGCATTTATATCATATGCAAATTAATGAGCGCAGTTATTAGAACGGTGCTTGATCGATCCGAGATCGAGATCGAGTTCGAGCTGGAGCTGGAGCTGGGGATGGAGATGGAGATGGACACAGAAGAAAGAAAGGCATCCCAAATTTGGGCCACTGCATGGGTTATTCTAATGAGGAAACCGGGAACGAGATCCCACACATCTCATCACAGATGCACCGCGTATAAAAGGGCAATGCAACTGGAGTGGTCAGGTTATTCCGAGAGAGATCATGGATCGGAGAGTGACTGCGATTGGTTTGG
>700FP002578 CG14563_1           :+U  EU:NT; range  -249 to    50.
AGAGCCAAATAGTTTTGTTTTGTTTTGTTCTCTTGTTGTTAACTTGCACTAAATACATACGTTTGCAGAGCGTTTATATTGGGATTTAAAAATATTGCGTATACGCCGGCTGGGTTACGCACGAACGAGCAAACCGAGCAGCCGCTGATGGGCGCCCGATTAAGCTCCATTAAAAAAGCGTTTTATGCTTTAAAATTGCAAACATTCGGCGGCAAACTCTATAAAATCAGTTAATGCCGGGGTTTTTGCATTCAGTCAACGTTCGAGGATTACACACGATAAACATGGCCAGAAAAATCA
>701FP002522 Cpr76Bd_1           :+U  EU:NT; range  -249 to    50.
TCTTCATCTGCACGCGCCAAAGTCGCAGCTTAGGCGCAACTCACTTGGCTCTTTTCCTGCAGCTAGATCCATTTTCTCGCTTTTCGCTTCGACCGCTTCGATTCGATCTCAGCCAAACACATAGTTACACTTTTTTTTTGTCGCTTTGTCGCCAAACTGGTGCGTGGCTGCTGCGCATGCGTGCGAGCTTTTCGCGACTGTTGGCCAACTGACCGAACGTATATAAGCGATTATAGGGCCGGGCTGGCCAACAGTCCAGTCCAGTCGGCCGCGTGGCTCTGCTCTACATCCCGAATCGTT
>702FP000391 TwdlV_1             :+U  EU:NT; range  -249 to    50.
ATGAGGGATGGAAGGGGCTCGAAGGTGAATGGCGAAGAAGAGCAAAAGACGACGCAAACTAAAACAAATACGATGAACATGCAACAAATGGAGGCTGCGAGCTCTTTTTGGCAGCTTTCATGCGGACCACGACTCTTTTCGGGGCTCTGCAGCGGATTTTGCTGAACTTCACCTATTAACTTTCGAGTGGCAGCGTCGAAGCTGGAATTGTGAGCTATGTATAAAAGCAGCTCGAGCGGGCAAGAAGGCATACAGTTTACTATCAACCACTAAAGAAGTCAAACCTTTAGTCCTCCCTAT
>703FP000800 CG43093_1           :+U  EU:NT; range  -249 to    50.
AAAATTCCACATGCATAAAAATAAAAAAAAGTCAAAATGAGAGCGAGCTTATAATTGATTTACCAAATATAATGACAATGATAAACAGGATTGCTATTCTTATCCAGAGGATTATAATTTTTTGTACAATTTTTTTTTTAGTGTCGTATTCTATCGTTTATCTGTACCAGTTTTTATTAATTATCTAAATGGGACCGTATTAGCATTATAAGTTCTATATAAAAGTCAGTGCCAGACAGTTCAAGTTTTAGTATCAAATCGAAAATGCAGCTGAGTGTAGGTTTCCAAGTAACTCGGATT
>704FP001454 CG43666_1           :+U  EU:NT; range  -249 to    50.
TAGAACTCTGCTGACTATGTTAGCCCATTAGTCTACTAAGTTATGTGAAATAAACTTTCGGTTCACTTCTGTGATTTCGCGAGCCAAAACAATAAAAATTCAAATGATCGCTTTGGGTCTCCACACCAAGCCCAGATCGCATTTTGATCTGCAGCTCGTGTTTTAGTCCGGTCCTATGTAGGTCTCAGACACAATTCAATTTATGACACCCGACCAACTGTATAAAACTGTTCGCATCATGGAGCCATCACATTAGTTCTGAACTAACCGGAGCACCGTAGAAACTCTCTTCATAATGTT
>705FP001999 Gpb5_1              :+U  EU:NT; range  -249 to    50.
AAGAGTAAGATTCATAAAAATTAAGTAACAAAATATGAGTTTGCTCGAAAAAATACGTGCAATTGTTTTTCGATTTAAATTCAACAAAACAAATTAATGTACAAATTAAAATTCACAACGCAAATTAGAATTAGAAATGCAAAGTTGAACCTTTGTACACAATATGTTTCAACTCCTTGCTGCGTAGCGCATGCTCAGTTTAGACGTTCGCCGCATTAATAAAAAGGCGATTGTTTTCACTTGTAACTCAGTTGATAAGCAGAAGCTGCAGCAAAAACTATGTTGGCGGATAGTGCAACT
>706FP002453 zetaCOP_1           :+U  EU:NT; range  -249 to    50.
TTACATTTACATTATTTTATTTTAAATACCCCAGCAAAGTACGGCCAACGTCAAGCAAGCCAGCCCCCCATGTGTTTCAAATTATAATTTAAAATATAATAATAAAACAACGATAACGGCTTAGCTAAAATTCAAAAATTTTAACAGTTTTTCTAGATAGTTTTAACTGTATCTAGCTATTTATTTTGTGACTCGAGTTGGCAGTACTGTTTAGTTGGTATAATTTAGCGGTCGCAATATGGTCATACTAAAGTGACGTGTAAGACACGAAAACAAGTGAAGATGGACGGATTTATGATG
>707FP001875 Send2_1             :+U  EU:NT; range  -249 to    50.
AGAAAATTCCAGAAATGTTATTGCCCCTCCACATTTTCACCGTTAGCGATAAAAATTTCTTGAAAGCAAAAGGCAGCTAAATTATTTATGATGTTTATATTTAGCGAATGAAGTATTTTTCAATATTTTGATTGCTTTACAAGAATAGAGAATATTCTATATCTAGATACATAAACTATTACTGAGGTTCAAATAGAATATTGCTAACTGAGTTGTGTATAAAAGACTGGTTACTTTGGACGTGAAGCCACTGCAATTCAAAGTATCATACAAACTGGTCAAGATGTTCATCCAAAGCTT
>708FP000945 grass_1             :+U  EU:NT; range  -249 to    50.
GTGTGTCGGCAAGAGAATGAGAGAGAGCGGCTTGGGAACGCATTTGATTTTAACTCGTTTTGTTATTGTCTCGGGTAGTATAAACAAATGTTTGAAAATATTCGGATATTTCCATAAATTGTTAATTCTATTCCGGATCACGGGGCAAGAAGCGATGAGATTAAAGCTCCGATTTAAACTCGATTTCGTTCTCTCATCTGCTGCTGCTGCTGGCGGTATAAAACGCAACTTCTCAGCTTGTTATCTCCCAGTCGCGCTTGAAACGTCTGTTTGCCCAGAAATCCACGTCACACGCACACT
>709FP000238 dmrt11E_1           :+U  EU:NC; range  -249 to    50.
GCGCTGCACCGTATATATAAGCATATATGTATATATTTACACAAAAAATATATAAAGAAGGCATTTAAAAGGCATTAAATGGAAAGTCCTTTCACCTAAAAACTTCTAGTATATAAATCGCTGAGAATTTTTTTTTCTTTTTTTTACGTACTATTAGCTAATGAAACGATATGGCTAAACTCGAGTTGAATTTGTATTTATACGGAAATATATATATACATATATATATATGTGTGTACGTGCTATATAAGATAATGAATGCTACAAATTGTTATACACGTAAACCGAAATTGACTCAAA
>710FP002178 CG14834_1           :+U  EU:NT; range  -249 to    50.
TGTAAACAAAGATTTATGTGTGTTCTGGGCCAAGTTCAAGTGCGGGAATTCGGCCTTGGCACGCCGAAGTGTGCCAAAAAAAACCGGCACAAAGAACTCAATTAGAGAACCCAATTGGGAAATGTCTCAAGATCACACGAAGTCAGCATAAATTCCGGCGAACTGTAAGCTAGAATCAACTGTCAGTCACGAACATCTACGATTTCACCTGGTCAGCGTTATAAAATCGGTTGCGCATCGCAATTGGCCAGACAGTTTGAACTGGAGCACCCACAATGATGACGGAAAAGATACGGAAGA
>711FP002509 Mkp3_1              :+U  EU:NT; range  -249 to    50.
TTGCGTGTAACGGACTGTTTGTTTCGAAATAGTAATTCCCAAATGTATTTTTTTAAACGAGAAGGCAAAAAGATTCAATATTTTATAAGTTATTTCTTAATACTGCGCCTAACAAATACAATATTGTTATTGGGTTTCGCTCTTCGAATTCCGACGGAGAGAATTGGAGAGTCGGAGAGCAAGTGCAACTGTGTTCGTATTTTTGGAGAGCAACGAGGCTATTTAAGCAACCCACGACGCGCTTATTTTGTTATTGCCCGATTATCTTTTACCCGCGCTGCTTGTGTGTGCTCGCTTTCC
>712FP000879 BG642167_1          :+U  EU:NT; range  -249 to    50.
TGGCCTTAAGTGGCTGAAACGTAAGTTGGATTACAGATAAATCAGCATCAAGATGAGCAGCTAAAAATAGAGTGTTGCCAGGCGGAAGGCTAACAAGATTATGCAGTTTACAGAAAGTTGGAAAAAAGTTTACTTCAACTAGAAAACCGTGGCATTACAATTATTTCTAGTCCCAACCGCAAGCCTAACGAATTATATGTATGTATGCAGTAAAAATCTATAAGTAGAACTCAGATATATCCAAGTCACACAGTTTGTTTAAGATAGTCATGTCGTTAGCTGTATTGACTTTTCTAGTAC
>713FP000591 CG45080_1           :+U  EU:NT; range  -249 to    50.
CTACCGACTTCAGCTGAAAGCGTGTGCAAATAAAGAGCTGCACGCGTGAGACATTTTAATTTGTTTAACAGCGGTATTTTGTTTGAATTCTACATGAAAGTAGTAGGGCAATGCAAATGCGTGCAATCTTGCGGCAAGTGTTTATGAACAATTGCCGTAGCATCTTAGCAAATTTGCTGGGTCTGTTTGCAACAATAGTGCCGCAGACTCGGAGTTCGTATAAATAGGGGATTTATCGGAGGAAAAGGTGGTTCTGGATCAAGCAGAGTAAAACTATCACAAAATCATCATGCAGTCTTC
>714FP002481 CG7542_1            :+U  EU:NT; range  -249 to    50.
AACTAGATTTTAAATTTAGTGCACTACTTAAATTGAAAATACCTGATTAGCCATCTCACGTGCCGTAGGTTTTCAATTTGCAGTGATTCATTGGGTGGATCCCAAGTCAAGTGAATTGTTTGTTGTGTGATCATGGTATAATAATCCCATTGGTCTAGGGTGCTCGAAATTTAAGAGGTCCTTATCATGAGATAACAAGCTGCAGGCTTAACCCGTTCCTATATAACCATGAAGCAGTCTCGCTGCCTCAGTTATTTTGAACCTAGAAAATGATGAAACTTTTGGTTTGCGTCCTGCTGG
>715FP002531 obst-J_1            :+U  EU:NT; range  -249 to    50.
TCAATGATCACTTCTTATTTCGGGAATAGGGTTAATCATCATCGGCTGGAACATGTTGAATGATAAGAAGTGCTGAAGTCAGCGGAACCCTCGATAAGTGGTGGAAATATTGAGCAGATAAAGACTGAGCAGAATACTCATTAGTATTAAAAAACAAATGTCGGAGCAATCTCTGCCAGCGATTGCCAAATGGGCTGAAAAAATTCAATCAAAGCGAAGACATAAAAAGCCAAGTCATTAGCAATCAACGCCGCATTCGACGGATTCCCAGCATAAACGCGCATCTGACGAAAATGGAGA
>716FP002318 Sfp70A4_1           :+U  EU:NT; range  -249 to    50.
GGACACTCTTCGGGGGCTGATGTTGTAAAATATGTACTAAACGGCAGGATAAATCGATTGATTGCTATTCGTTGCAAAGTGTCTGCACAGTTGCATGAGCAAATAGCGCTATTAATTATGACAGATTAATCCTATTAAGAGTTGTAAAATACTCTAGAACAATAATAAGTTAGCATAACCAATCCATTTAAAATCTTGCTGAAATTAAACACTTGAAACTATAAAATGAATATAGACTCTGTTATGAGCACAATAATGAAGTTACTGAACCTACTACTGGTCGTTCTCTTCCTAATAGGA
>717FP001136 HMEV_1              :+U  EU:NT; range  -249 to    50.
CCGAGCAGAGAACGCGGCTCCATCCCGCTGCTCCGGGTCCTGCTCCTCCGCTTTGTCCCGCCTCGTTATCGCCGCTCAGCACCGAGAGCACAGCAGCGCATCCACTCTCAGCACCGCACGATTAGCACCGTTCCGCTCAGGCTGTCCCGCTCGCACCTGCCTGGGTCGCTGCGATTGGCCGCTCCCAGCGACGGCGGCCATTTGCCTGCAGAGCGCAGCGGTATAAAAGGGCGCGGGGTGGCTGAGAGCAGCACACTCGAGCTGTGACCGCCGCACAGTCAACAACTAACTGCCTTCGTT
>718FP001427 CG16894_1           :+U  EU:NT; range  -249 to    50.
TATGTAGTTGTGACTGGACATACACAGCTTTTTTAAGGTTTCTGCGGGAAATTCCCGTTTACAGGCCGAATGCTGTTTTGCAGTAAGTTGACATGCCGCATAAATGTAAGTACACGCATAATTCGATTGAAAATACACTGCAGCTAAAAACCATTGAAAATTTTTACAAGATTTTGAACTCAGTTATTGATTTTGTAATCATAAATGTTGAGCGTTTATAAAGCGAATATTAAATACTGGGTGTAGTTTACTAGGAATTTTCTATCAAATATTTTCATTTTCATTCACCCCAACCTGCCG
>719FP001708 CG9505_1            :+U  EU:NT; range  -249 to    50.
ATTGTAGATAAGCCCTCTACTCAAATGCCGAAAAGAAAATACGTATTTAAATCGCTGATAAGCTAACCAAGCAAAAAGAGCCGAGCTGCAAGAATTCTACAAGCACAGTCGTCGGAAGAAACCCCGCAAGTGGGGTAGTGTGGGTAATAATATTTGGTGTAGCGGCGATGAGAGAGCACAAATGCGAATACGGCATACGACATACGGAATATATGTACATAAAATCGAAACCGCGTGAAACGAGATTTTAGTTGAATTTGAGCAAGCGGCAAACGCGCAACACCCGTCCTGAAGCATCGA
>720FP001545 CG3394_2            :+U  EU:NT; range  -249 to    50.
GGTTTGTCATTAATTATTCCATCAGATTGATTGTGAAAGCTAACAGCGATCTGTAAACTTAACAGCCGTTAAGCGATCTCCTATAATGATCATCATCATCATCATCATCAAGTTCTTCACTGAGTTTTGGAGGCTGTTCGTACATAGCTCTCCTCTCATTTTCCTCACTCTTTTGTGGTTCTATTGCTCTCTGCCGCTCTCCAACGCGAATGTCTGTGGCTATAAAAACCGGGTCCCCACCGCAGCAGCAGTTATTTCTCCGATCCGACGTCGGGTGAACAGATCAGTCGTGCCGCAACT
>721FP001014 CG15550_1           :+U  EU:NT; range  -249 to    50.
TTACATACGAATCTCACACTTTTAATATCTAGGGCTAAGTAAGTACGATTGTTTAAAATGAAAGTAATATAATGCAGTATAATATTTATTTTATATCAAAAGTCTTGTTTTATTTTCGAATCATTTGGAACATTTTTTAAAGACTCCCATTGGAATAGTTCTCCTCCCAATGGAATAGTTCTGGGAAAGGCCCGTCGTCTTTGCGATAAGTGGAGCCTATAAAGTCAGCTCCACGATTTCCAAAGCTTCAGTTGAAGAAATTCCGCGCAATGACTTACAAGATCGCCGTAAAGTGGTTCC
>722FP000067 CG3592_1            :+U  EU:NC; range  -249 to    50.
AAAATACTTCTTTGATCTTTTTAAATTTTTGCCGATGAATTTCAACCTGTTGAAAATTAATAAAAAGCGAAATGAATAGAAATTTAAGAATATAGAATTGACTTTGGTAAATATATTCCAGTTTCCAGTGGGCAGCTATAAAAAATGGTTAAAGGACCGAGGCAAATATTGCATTTGAACACTCATATTATTATCCAAACTATTTGCAAATAATAATTAGTTTAAATTAGTCAGAATGGCCATGACTGCAATATCACTTTTATATCTAAAAGCTGTGAGGTAAAAAAAAAAAAACTCAAA
>723FP001302 CG15706_3           :+U  EU:NT; range  -249 to    50.
TTATCGCACATACGGTCTTAATTTTCCAACAAAATCTAACGACTTTGGTGCGAAAAGATAAGATTCGTTGTTCCGGAGTGTTATGCTCCCTCCCTTTGGCTATCTCAATAGAACTTTTATGCAGACGATTACAGACTGCTATATAGTCTGGACTAGCATCTTATCGCGATGTGATTAGATATAGTTTAGCATTCTCTGATTTACATCCATATCGCTGTGACTATTTAAACACTCTATCCACCAGACGACAGATTCCCTAAGAACGTCGAACGGCGAAGTCGAAGACGTGCGAAAAATTAT
>724FP000992 CecA1_1             :+U  EU:NT; range  -249 to    50.
GTTATTAAAGCTCTAATTCAAATTGGCCCAGAACCGTTTAAAGGATATTACAATTTGTAATTTACATATTTGGATTATAGCATTGAAATCCCCGATTGTTCCCTAGATGTGCAGATGTGTGCTTGGAATCAGATCGGTTACCTTCAGTGTACTTTTCTCTGCAAAAATCCCCGTGCATGCCTTATCTGTCATTTTGTTTTTCAAGCTGGCTGTTCGCCTATAAAAGCTCTCGCCTTTTGTATCGCAGTCATCAGTCGCTCAGACCTCACTGCAATATCAATATCTTTAGCTTCTCCTAAG
>725FP000757 CG5793_3            :+U  EU:NT; range  -249 to    50.
CCCTCACCAATTGAGCGAATGTCGTATGCAAGTCATTATTCTCACCGCTCCTGGCGGCTTGCACGTTGTTTGTTTTTGCTTATTCAGATGACGCCAACTACTGGACACTCACTTTTCACACGGAGAATTTTATTTTTTTTTACCAGATCTCGCCCAAATACGGACTGCGAAACCACAAAGCCAAAGATGAGTGTGCACTATCGTTATCGATATCTGTCACATATATGAACGGTCACACTGCCACGGGCCAGTGCTGCAAAATACGGCAAGAGCACACAATTTCGTCGTTTCTGCTCTAAA
>726FP001096 Cyp4e2_2            :+U  EU:NT; range  -249 to    50.
ACCTTACGTCTGTGATTTCTACCAAATTTAAGTCTTGCTGCTGATAAGCTAAGAAGAGCAAGCGACTTTCTCTCTCTTCTCTTCAATTTCTGTAAGAGTAATCTTAAAAACATTTTGCAAACATAATGTGTTCATCAATTCTCCCGATTTCTCTTTCTTGTTGTGAGCGAATGTTTATCAACGTTTTGTTTTATTCCATTTTTTGCTGCCATAAAACAATATATACTGGATACAGTTTTAAAAAAAGTTAACTGTTACACATTTAAGCGCAGTCTCGAAAACTATTGGTTCTCCATCTCA
>727FP002376 CG42729_1           :+U  EU:NT; range  -249 to    50.
GTGGAGCAATGTCCTATTGGCTACGCATTCGATCCCCAAACTGGAGCTTGTGGTGGACGTACGTAATCGCTCCAGCGATTGTACTTTAAAGTGAAAATAATCGCACCAAACTTTTAATTAAGCCTCTTGTCGTGTCAAATTAAACAATTATAGCTAGAAAATAAAAATGAATTTAGAGTCTTATCAGAGAACAAGCAAACCGCACAGCATTTCCACCTATAAAGAAGGCACTGATCTCGGCGATGAGGCAGTGCAGAAAGCCTATTGAATGTGGCAATTGTTGATAGTCTTGGCCTGCCT
>728FP002291 Muc68Ca_1           :+U  EU:NT; range  -249 to    50.
AATCCAAGCTGAGCACAAATATTTTGCACAGTTGTTTCTTAATAGGTATTTAAAAGATATTTACTTTGACGTATAGTATAGTTCATACAATTTGCTTAGTTATTGTATTATTCGTAGAAACAATGGAAGTACCAAATGTTCTTTGTCAAATAAAATTTTGCAAGCTAGACAAGCATCTACGCAAATAGCCAAAATAATAACGAGACCCCCGTATCAGAGTATAAAAGGTTTCAAATTTTAAATTTGGCCACCAGATCTAATTGATCCGACACCCGGTTTCTTGGAGGATCATGCGCTTGT
>729FP000251 CG10990_1           :+U  EU:NC; range  -249 to    50.
ACCATTCCCAGAAGCCATCAAAATTCAATAAGTTTCGTTTATCTTAGTTTTCCTCATAGGCAGGCTTACTACATAGGATTGAATTTGTATTTACATATATTTGCAAACTTTTTAATAAACTTCCCCGTTTTAAGGGGAAGCTTCGCCAAGTGCGCTTTTATAACCCACCACCTTACCAGAATCGAACAGTCTGGCAGCACGGTCTCGCCGAAAAAGTATAAAAACCCACGTCTCGTCGCTCTCTGGTTCAGTCGAGTTGAGTTTTCACGGCGTGAACAACAGTGTGCGTTATTGGTTCCT
>730FP000051 Vml_1               :+U  EU:NC; range  -249 to    50.
GTTAAATTAAGTTTTCTGCTCGCATCGCCAACTCACCTATTCACGTTAAAAAGAAATAGGTGACTGGAAAACGATCGAATCTAGCGAATTTAAATGGAATCGCTTCAAATGCAGAATAGCACAAAGTGAACCCACCGAGTATCCAAGCACAGCAGACTGCAATTGGGCAATATTCTTGGTGAATTTGTAAATTTCGCTGATCTGTTTTTCTCTTGGCCATATAAAACCCGTCCCGTTTCAAAAAACCATAGTCTTAATTCTGTGAGCTATGTGTGGACGACGACTGCTGTTCTTGGCGGC
>731FP001213 CG42782_1           :+U  EU:NT; range  -249 to    50.
AGGACAATGATATTATTTATTTATTGCTTTTCTTTAATAGCCAACTTTAGCCATTTCATGATGTGATTTGCACAATAATAGGGTGTTGAAAAACTGAATAGTACTTAAAAAAATAATAAAATAATATTTAATAGTTTTTGCGACGAGAGGAATATATTTCAGTTTAGTAGGTGTGTTAAGCTGACTGTTTTAAATTAAAAGCGTCTTTCGAAACTGCTATAAATTGTAAAATTTGAGACTCAGTGATTTAGTGATTAGTGCGATATAACACAGTGAACGTGTTTACTTGAGCTTCCTTTC
>732FP001998 Cht3_1              :+U  EU:NT; range  -249 to    50.
TTCGTTAATATAATAGACTTGACGATTAAAGTCGTTGGCAAGTGTCCCGCCACATATTCGCCTCTCGCCTTCTGTAGTTGTTGGGCGGAAACACACAATTAGGATAGGACACTGGTGGCTGAGTGAGTAAAGAAAGAAACATAGAACTCTCTGATTCAATAATGCTGCTCTCTCCTGGTGGCATTCCCTTTTTTTTTTTTATTGAAAAATGTATAAGTATAAATAGAAGCGTCCTCAGCTCAAACACCTACAGTTTTATAGTGATCACACTTGTGAAAGGTTGTGTGCAAATTATCGGAT
>733FP001163 CG34223_1           :+U  EU:NT; range  -249 to    50.
GTTACCGCGGACGCGGTGGTTACTATGGCGGTGGATTCTACGGCTAATCAGTTTGCATGGATTTGATTGTGCTTGATTGTGATTTGTGATACTTCTTTTGTGCTGCCCCATTGGGTGCAATAAAATTGCTTGCCTTATGCAAGTTCATCCAATCGCTTGTTTTTAAGAGTTTATTAATAACACGTTCGATTTATGGCGGGGAAAGCTGAGATCGGAGGTGTTTATAAGGGGGCCACGAGGCTAAGCTGCAGAAAATGTTCCGCTTGCTGCTGCTGTGGATCACTGTGGGGCTGGTGGCAG
>734FP001782 CG13116_1           :+U  EU:NT; range  -249 to    50.
GTTCCAAGAAATGGCGCAAATATTCCTGGGATCCACTTGTGACGTAGAGCCCATTTGTTTACGCTCCACTAGTGGAATGATAAAGCGTTATCCGACTGATAACCGGCTCAAAGGCCCCACGACGATGCACTCACTTGGGCACTCGGGTGCTTAAGTCTGAGCCCGACTTCGGATCTTGGCAGTTCGATTGCGGTCGGTGCTGTAATACGAGGGTTTATATATAGCGCGATGAGGCGCGCGTCGTCATTTAGTCACGAAGCCTTAACCAAGCCGCATCGAAACGCGAATAGATCGAAGCCT
>735FP001905 Tep1_1              :+U  EU:NT; range  -249 to    50.
TTATATTCACTAGTCATATAAACATATCATGGTTTTTAAAATTTCTCTTTTACTCTTAAATTGCCCAAAATTATACAAACCTCTTATTATACCTCTTATTCGTAGAATAAATAAAATTTTCCAGTTAATGGGGATTTTATTTTGCAAAAACACCCGAACTAAAATATAATCTTTAAACACGTACTTATGCGTTTGTGTATGTGTCAGTGCCTAGAGTCTATATAAACTGACTCGCGCAGATTAAAAGCTGAGTGCAGTTTTGTCGTTCAAGCTGGCAGGTCTTCAAATAATCAGTGGCTC
>736FP000543 CG6950_2            :+U  EU:NT; range  -249 to    50.
AACAGTGCAAACAGTGTTTTGGGTCACCTACAATTTTATAAACAATCCGCAGCTTAATTTGTAAGTTACAGCTTAATTGCCGAATTCTAAGATGTATTCAAAGTGGTTGTCAAATTAAAGAACCCTTTTATTTTGAGTATCTGGTTAATTGTCATTTTGTATTCAAGGTCAACTAGAAATGATCGTGGAATTAAAGCTCGTTTGGGTCGTTATCAATCTGTTTAAAATTGTGAAATCTGTAATTCGAACAGAAAGTTGATAATGATTTTTGTTTCCTGCAGCTAATTTTGGGTGAATTTC
>737FP001091 CG2291_1            :+U  EU:NT; range  -249 to    50.
GACGAGTGCCGAGGACCTTAATTGTTTAATTATGTTTTGTGCTTTGGTCTCGAGTACGTGCAATGCGATAATTGCTGAAAAGGGAACGCACTCAAATAATGTTACATTATCATTTTTTAGGTTAGCCAAAAGAAAATGAAATGTGTGATAGGTACACTTAGCTGCTTATCGAACAATTAACTGAATATGTTCTAGAAGAGGCTTTAAGAGGAGGTTTCTTTTTAACCCAGTCAGCTTTTCTTTTTAACTAGTCAGCTTTTAGTAACACATAGCCCCGTTTTACTTTTTCTACGTTCCTCC
>738FP001675 mRpL24_1            :+U  EU:NT; range  -249 to    50.
ACAAATAGCAGCTGCTTCTTCTTACCTCTTCTTGCCAGTCACAGCGAACCACGTTTACACGGGGAAATAATTGCTAGTTCTTAAATTTCTATATCATAATGTTTAACAATATATAAGCTAAGATATTTTCTTAAACCTCGAAAATAATTAATTTAAATATTTTACAAGCCTACATCAAGTGTTCATAATCTTTAGAGTCGCATAAACATTAAATATAAATAAAATTGTTGGGCCTTCCTGTGAATGGCTATTCTTCAGTTCTCAACAGCTGATTGCAAGCCGCATTTAATTTACTAGTTC
>739FP000644 CG34276_2           :+U  EU:NT; range  -249 to    50.
TTTAAGCAATGCCTAATTGCCACAGAATGGCAGGGAATAAATAAATTTCGAGGTTCTTAAAGGTAGTAAGTGGGTAAGCCAGTTTTGGGAAGACGTTTAGTCGCATAATGGGATATTTAATTACCCCTTATGAATAGAAATAATGTTAAATAGAAAACAAGTCGTAAGCATTTTATAGGGTGTTTAGATTGCGACTGTCGCTTGGCTTATTAATTCACCTATAAAAGCTTTTTAATATTCGTACCTTTTGCATTTATCAACTTACAACTCAGTCACACATAAATAATGCTATTAAAATGG
>740FP001288 CG33461_1           :+U  EU:NT; range  -249 to    50.
AAGAAAAACTTCTGAGTTCGGGAAAGCGTATTTACGGAACAGAAACTTCCTATGATTTTTTCATGCTACAATAAAATGTATACTAAAACTATACTAAATTGAATTCTAAAAAATGTGTACATAATGACTTATACTGCTGCTGGCGAAATACAATTCCCGCTTATTAATAAACAATAAAAACATTTTTCGGAATAAAGTCAGCGATAAGATTGAGTGTTCTTAAAAATGCGGACCGGTTTTAGTTATTTCAGTTGGTAAGCATGCCTTGTCTGGAAATGAAGACTATTATCGCTTATTTGG
>741FP001680 Cyp28d2_1           :+U  EU:NT; range  -249 to    50.
CTTTGAATTTATGTCTGCAGCTCTATTGACATAACTATATACGTTTTGGTTTTACAGGTTTCATGCTTATCGATATTTTATTACCTATCTTGTTTAATTGACTTTTGATCGAGCGCTACGAGATTAATGCAATCAGACTAAAAAAAAACAAACAAATTTTAAAAGAGGAAATTTATTAAAATACGATTAGATTGCTTCCAGCGCGTGTCTATTTTTTTGGCATAAATATAGGCCCCTGCGTTAATCTGTAGCCCATAAGCTTCCAACATGTGCCCAGTAACTACATTTCTTGTCCTCGTG
>742FP002103 CG32241_1           :+U  EU:NT; range  -249 to    50.
TTGTCGCCAAAATATAAAATTTCGCCTGGGACGCGACAGAGAACGAGATAGACCGTAAGTTTATGGGTGTCGTTCTGAGGGAGCTGCGTAGCCAGAAGACTCAGAAACGTCAGCAGCAGCCGGTTAACCAAACCAAGCAGGTTCTGTTAAGTTTTCGGAGCTCCGACGAGAAGCTTCTGCCGTGAAATCTCTTTTGGCCATCCTGAGGCGCGCTGAACTATAAATAATGTAGACCCGAGTAGAAAAGGCACAGTCACAACTCTACCTTCGAGGTGTTGAATTGGATCTGAGCAAAATGGT
>743FP002496 CG32198_1           :+U  EU:NT; range  -249 to    50.
CTGTTGGCTTTGGTACTCGGAATTCCACTGTTTATCACAGTGTGTATCACACCGTTTATTGTTCCAATTAAACAATATGCTAAACTTTCCACACGATATTAGCTCTTCCACTAAAGAGCGATTCTTTTATTTACTCGCCATCCAACTGTCTTAGCTCAAGAAGAGTTAGAACAAACACAGATTGGTTGGTTAGATGACAAAAGCATTTCGATTTCGACCTATAAAAAGCTGGATGTACTTGGAAGATGTATAGTTTTCCAGCGGCACAGCTCAAGATGTGTTCCAAACTAACTCTTTTCC
>744FP000020 CG17778_1           :+U  EU:NC; range  -249 to    50.
AAAAAAAAAGTTCTGTCATTTGAAATCCATAACGTTTACAAAAAATCCATTGGCTTCGAAAAGTGTAAGCATATACTAAAAAGAATTCGATTAAATATAGCATATTTTTATACGTTGTTTTTAAGCAAGCTAAAGAAGTACCAGCACTGCCACTCGCTCTTTCTCTCGCTCCCTCTCTTGCTGCGGAATGCGGAAGTCAACTTGTGTGCAGGAGCATATAAATAGTGGGACCAATCGCAGGACTCGCTCACTCTGCTCGGAGAGCTTGGACTGGACTGTCAGCGCTCCGGACGACGCGCC
>745FP001116 CG8788_1            :+U  EU:NT; range  -249 to    50.
AACCAATTAATAAATAGGTTAATGAATCATACAATTTATCTATTTATTTATGAATTCAACAGAATTAATTCCACTGAATTATCGGCTGACAAATCCAGATTAAACGGGTAAAGAGTGCTTTCCTAGTCGACTATATTCCTGTAAATGCGTAAAACGAGCATTACAACAGCGGAAAACTGAGGGTGCAAAGTCCACGACAATCAACATGCATCGGAGCACAATAAAAAGGCAAAAGTGGAAAGGAAGACTAGGCAAGACCGAGAAGAGTGACAAAGAGCGAGGGCGGAAGTGCGGCGAGGA
>746FP002573 CG14572_1           :+U  EU:NT; range  -249 to    50.
GGACACCAGTTGGCATTTGGAGACCGGTGATAATGTGGACGATGTGGGCGATATGGGCGCTATGGTGGAGATATGAGCTGGCAGCGGACGTGGTTTTGTCGGCGGAGACCAGAAACAAACAAAAGGCTATGCAAATAAATCATTAAGTGTGCGCCTAATCGATGTCGTGTCGATATAGAAGCTTCATGTCATTATTCCCCTGGATCGAGAACTCTGTATAAAAGTATCGCTCACAATCGTACGTAGATCAGTTGGGTCTAAATTCGGGCCGAGATCGAAAGTCCAACATGCAGTCCATTC
>747FP000513 CG12592_1           :+U  EU:NT; range  -249 to    50.
TGAATTTGATTCTATTATTTGTTCTATTGGTTATTTGTTACGCAAGCCCTTGCTCTTTGCCATATATTATTATTTTGTTCAATTGCACATCACTTAACCACACTTAACGCTAGCAAGTTGGTTGTTGATCCAATCAAGATATGAAATCAATTAAGAAATTTTCGAACTTGTCCCCTTTTTTTTTGAGCATCTGAGAAACAGAAAATAAAGCCTACCCATACAAATACAAAATGAAGGAGGAAACTTTTTATTACGGGTCCGAACATTCGGGGACAATTCTCTGGAAAAGTAGGCTGGCGG
>748FP002243 CG3088_1            :+U  EU:NT; range  -249 to    50.
CACTGTATACCAAAAATAACAATTTTAAAGTTGAGTAAATGTTCGTTGAAATGGGTGTTCAAATAATTTACTATATATTATTTGAGATAACAAGTTTTGCCGAACTAATATGATGCCACTAATGGCAATTTACTTAAATAATTATAACTTAAATGAGTAACGCCCCTCAAGATAATCAAAGAAATTTCACTAATGTTCGCTAATTACCCAGTGAATATCTATATAAACTCGTCAGTTTAACTAGGCAGTAACAACCTTCGCTTGAAATCATGAAGCTATTGGTAGTTTTCTTGGGTCTCA
>749FP000137 CG42704_1           :+U  EU:NC; range  -249 to    50.
TTGAATATTTACTTCAAATTGTTTACTGTTTTAAGCTAAAATAGTTAATATGATATACCCACTGAAGCTCTTTCAAGTGTGTAATTTAAAAAAACGTGAGTCTGTTGAACAATTTCAAGTCTAAACGTATCTGTAACACGATTTATATTAAGTGCACGACTCAATTTCTACTTTTCTTTGCAGTAATTAAAAATCTTAAGGATGTAGTATTTTCCCTATAAATACCTCTTTTTGGAGCTCTCTTAGCTCAGTTTCAATTAACTGTTACTTCAAGATGAAAATTACCATTGCAATTCTAGG
>750FP000496 CG8129_1            :+U  EU:NT; range  -249 to    50.
ATATCCTATCGGCATCGGGAACAGTTCCGATGGATGTTGCCAAAAAAGGAGGAAAACGGGTGAAAACGTTATCGTTGTTATTGTTTCATTTAAGGTTGCCAGAACAACTCTTATCAGCTCGTCGTCAGGCCAGGCCCCATAAAGTGACCAGCCGGCAATTGAAACGCAAAGGTGCCGTATTTACGACCCAATGGAGTCTCCTCATCCACTCATCCACTATATATACCAGTTCCGATTATTGTCGCACTCATCAGTATTCGGCGAGCTGTTTAACCCGGAGGATCCTAGATTGATTTTTTT
>751FP001063 Cyp9b1_1            :+U  EU:NT; range  -249 to    50.
TTTATACATTATGAAATAAGCAATTTAACGACGTAAAACTTATGAAGAAAGATTATTACAATTATTGATATCAAGTACTCGCAGTGTGCCTACAATGCCAATTTGGCCCCCAAATACTTAAAGCTACATTCATTAGATAAGAAAATAAATAAACAAATCGATGAGAGCTATGTTCTCACTAGCTTTTTCACAACTCAAAACCCAAAGAGAGCAAAACATATAGATACGTAGTGGGCACTCATTGCTTTCAGTTAGCATTAATACATCAGGTGATAATAATGTCATTTGTGGAAATATGTC
>752FP001552 CG4563_1            :+U  EU:NT; range  -249 to    50.
CTGCCTCTGAAAGGTGTTCCCATGGGACAAGTGGTACGGAAGTCACTGCCTCCTGGAGCGGAAATTAAAAAAGTGACTCCGGCTAGATTAGACGAGCCCACCTCGGGAATCAGCTGATGTTACCGTAAATCTTCGACTTATTTTGGCCAAACTTTGGACTCGGCAAGTGTAGCGATTAATTGCTTAATTGATATGATAAGCGCCCCTTCAGGGCGATATAAAAAGACAACGTAACGGCTCTGGGCACTCAGTAGAGATTTAGAATTGGACTAGCAAAATGCCGACAAAGGCGGTTTTCCC
>753FP002080 Acp63F_1            :+U  EU:NT; range  -249 to    50.
AATGAATCATTTTAGGACTAAAGTTGGAAATTTAGTATTTTGGATATTAATAAACCAGCCTGCAAGTGTAAACTTACATAGTTACATGATAATTTCATTTGCGTAACGTTCGAGAAAGGTTTATTATTTATTAAATTCCTATATTTCTTGCCCATTTTCCAAGTACACATAATTGATTTTCTAGATCGAATGGAATATGTTCCAGAACTCATGCCATATATAGATCTATTTAAGTTGAGTATTTTCTTTAAGAATATCAGTCGCTTTGCAAGATGAAAGCTATCATCGTTTTTATTCTGT
>754FP001572 CG43106_1           :+U  EU:NT; range  -249 to    50.
ACAAGGACGACCCAAAAGTCAGTTGCTGTGCCCCACAGGGAGGAAAGTGTAGGAAGCTTCCAAAACGTTGCCAACAAAGTGTGAAAATGTCAAGTCGTAAAGTGTCCACTGGCTGAGGGGACGCAGCGAGCGGTAGATGGGTGCAGTCTGTAAAGTGAAATGCCCTGACACCCATATCTGTTCGGGCAGTTTAAGTCAGCTTTGAGAGGAGTATCAACATTTAAAACAGGAGGACAATCGGTTATTATTGTCGCAAAGTTGATTTACAGAGAAACACAGCGTTTTGTAATATTAGAACTA
>755FP000212 CG9360_1            :+U  EU:NC; range  -249 to    50.
AGTACATATATGTTTGGAGTATCTTTCTAGAATGAGTTGATCAACAGAGGCGCGATGGCTTTATGCTGACTCACGATTACGATACAATTGAGAAAAAAGCCGGCTGAACGGCGAGAATGTTTTGGACTCGGCCCAAAATGGAGACGAGTGGTGAATACTATTACTCTCTCAAATTTGAGCTCGGAACTGATCGGCTCTGCTGGGAACTGCGATGATCTATAAAAGCAAGTGGATCGGCAATGAAAGAGCAGTTCTAGAACAGGTCGCGATCGCAAACCAACCGTATATACATATATATAT
>756FP001272 Cyp6a21_1           :+U  EU:NT; range  -249 to    50.
AATTCAATAAAAATCTTATTATAAACAAAATTATGTATACGAGAGATGGGATACGGGGTATTTTGGCATCGTTACTAAAGAAGCGTCTAATTTATCAGCTTGTGAATACCCGATTACTCCAGTCAGAATTCACACAAACATCAGTGATAAGTTTGCGATTGCGACTGCCAGTATTTTGTTTCTTGGTCACAATGACCGCTGATTTTTGAAGCGGTCTATTTAAAAGCGCGAAAAAGCTTTTGCAATCTCAGTACATATCAAACGTTTAGCCAGCGTTGAGGTGCAAAAAGATTGCCGGCG
>757FP001107 CG8586_2            :+U  EU:NT; range  -249 to    50.
TTATAACAAATATATACAATATATATGTTGATTCGAAGAAATTGCTGTTTGCATAAAAAAATACAAAATACGCCTATATATGATATCACAGGATCAAGAAGTAGGTGGATCTGTTATCCTGGTGTCGCTGTGTAACTAAATAGCGTTGGGAAAACCCACTCCTCTTCACTTCTCTCTTACGTGCTCTTCCGAGCTTAGATTCCCAGAAAGCAGGTTCTATAAATGCTTCGATTTCAACTCTACTTGATCAGTCGACATCGCGAGTCTGTAGCTACGAGATTGTTTCTAATCGGTGTTCTC
>758FP002468 a10_1               :+U  EU:NT; range  -249 to    50.
TGCTAACTTATTAGATATTTTATTTTTATATCACAAAAAACAAACTGCTTAGCCCAGAATGATTTTTTTTTTAATTTCTTTAGAAAATAAGCCACTACCGCATTTGCCTGTTGATGGGCTCAAGGTAATCAAATTAAATTGACTTAATTTGAGCCCGATTGGTAAGTGGTCAAATTGGACGGAGACACGCAGTGTATTTCCAAACGGAGGCCTGTACATATAAAAGCCCGGATTGCTAATACGGTTAGCAGCATACGATCGATTCGAAAATGGGACAGCCCGGTTTCCGTCGTGCCATTG
>759FP001785 CG17633_1           :+U  EU:NT; range  -249 to    50.
TATTTAATGATGAAATGTCACTTCTTAAAGAGCTCAAGACGTCATGAACCGAGAGCAGGTCGGGAATTATAGTGATTTAAAACCTGCAGCCGTTAAGACGGCGATAATTTTGTACACCGATTACTCCAATATTTACTGCCCAAGCAATTGTCAAAGGCAGTCGCGGACCGTAAATTAGATTCGGATAATGAATTGTGGAAGCTCTTATCGAAGGCCTATAAAAGGAAGTGGCTAGCCGAGTGTTGGCTCAAACCAACGACAACGATGTCGCTGAACAAGTGCCTTCTATTCGCCCTCCTG
>760FP002173 CG8629_1            :+U  EU:NT; range  -249 to    50.
GAGTCAGGTGCTATTATTTGTTATCATGGTGAATTCGCACGATCTGTTACTAAGAATAGTTCTTCGGACTTTTGTGGTAGGTAGATAGTAGTATCTACTCGCAAGGTTCCCCAAAAAATATTAATTAAACCATTTTAGCGGCATTATGGATACCAAGTTGGCCAATTCACCTGTTCGTATTCAAACTAATTAAATTTCTCAATATCAATTGAAATGGCCTATATAAGAGCACGATTGGTAGAGTGGACTAACTTAGTATCTTTTACAAACTTATGACAAAATGGTCAGTTTTGAGGAAGC
>761FP001885 CG34165_1           :+U  EU:NT; range  -249 to    50.
AACCTAATTTGATTAGCGAAGAGCATACGCCAAGAAGAGCTGATTGCAAACCTGTATTTTTAGTGGGCCCGTCAACCCCAGATACTTGAACGTTTTCAACAACAGAAAAAATCCCCTATAAACACAAACGTTCACAATGATTTGAACAGGGAAGTCCGAGCGGCGATCGCACCGTGCTCAACCAGTTTTGAATGGGCATAAAGCCTAACAAAAATTCAGATAAATACTCATAGCCAGCAGCCGAAACTCAAACAGTTGATTTTAGCATTCCGGTGAAATAAGATTGTTCGCTTGAGGAAT
>762FP001232 CG13324_1           :+U  EU:NT; range  -249 to    50.
CCAAACACTTTCTAGATAAAGCTGCTATTTATGTTTTTGTTAGTCATTCAAGAGGGGATCATCATTTCTTATCAGCATTTTGACGAAACACCTAATAACCGTGATATTTAGAGAATACAAAAATATGAACTGTTTTTGCCAGACTCTTGTTCCATTTCCCACTTTTTTCTGCGAGATAAGAGCGCGTTGTAAAAAATTTAATTAAAAGTGTCTTGTCTTATAAAAGCTCGCCGATTTTAAGCAGCTGCCAACAAACGATCCAAGAACGTTCAACTAACCTATTCAACATGCGTCTTCTGC
>763FP002385 Eig71Ee_1           :+U  EU:NT; range  -249 to    50.
GCTGTCTGAGATTGCAGCCAATGCTTTTGGTCCAAACGCTAGACGGGAGTTCATCTGAAGATCCGAACTTTAGGGAAATTTTCCATGCTACACGGGCAAACAGAGTGGCGCCTATTAATACATGTCCCAAAATTTGCAGCCGCCCGAGTTCATGTCTATAATTACATTTTTCCTACAGTTATTGACACAATTGGCATGTCAACTGGCGCATTCTAAACGGTATATAAGTTCTTTATGGAGGTATGGATGCAAACAGTTTCCGACAACTTCCTAAAGGGGTTTCACCATGAAACTAACTGT
>764FP000172 AP-1gamma_1         :+U  EU:NC; range  -249 to    50.
CTTTGATAAGGCAATCAAATTAACTGAACGAATATTAAACTCAAACTGTTACTTATCTCTCAGATAAACACAATTAATTTGTAATGATTTATGCCTCAGTCTTGATATTTTCCGTATAACTATTTGTTTGGTTGATAAATCATTGAATACCTACCCACTGTGCCATCAAATGCGCTAACGCCTATCAGCGCGAGGCGTTAATGCCTTTTGCGCACACTGCTTGTAAATATCGCGCTCTCGCTCGCACCCACTACCACTGTTGCGCTCATCATCAACATATTCTCGACGAAACATTTTTTT
>765FP002421 CG13049_1           :+U  EU:NT; range  -249 to    50.
AAATCTTGCCCAATATTAACCTAGGTTATGGTCGGGAATTGCGTGCAATTATGAAAGTTTTCGGGGGCGATCGACGTAAGAGGCTACCGATTGATTATTAAGTACATATGTACATATATCGCACCGATCCAGCAACGCCCTTCATCAGCTCCCAATATAGAAAGTCTTCCAAGGTGTTTTCGTATGCGCGTCCATGGATATTCCGTGGGCTACAGAATTATAAAAGCGTTACCCAGTGGACAATTGGATATCACAGTTCAGTCTGCCTTCAAGCTAATCACACCTAGCAAATCATACCCA
>766FP001876 l(2)34Fc_1          :+U  EU:NT; range  -249 to    50.
CAATACGCATTGCTAATTGGCGTGCCATTTGATTTGTGGATCTAAGTAAACACTTAGTCACTGTTTATGTCGCTTCACAAATGAAGCGTTAAAAATTCAATTTGCAAGCTCAGCTTTCGGAGCTTTCGAATTTGGCCAACTTGCTGGTATGGCAGTATAAGCTCGGCTTACAAAGTTGTCTTTGCAAAAGCTACTTCACTACTTTTGATCAGTTTTTTGGTATAAATAGGAAGTTGTTTTAGAATTTTCAGCTCATTTCAAGTTTTTCTTTTCTGCCGCTTGTGTGTGTGTATTTCTGAT
>767FP001858 Vm34Ca_1            :+U  EU:NT; range  -249 to    50.
TTAGTTCCGTTACTTCATTAATTTACATTTTTGGCATGCGACAAATTGTTTACTCAACAAGTTCAGTGGCCCAAAAAAAGTAGAGGAAATGTTTGTTCTTTTCGCTTTCTGTTGGCCGTGCAAAAAAAGCGCCACTCACGTCGACTTCGAGGGGTCGTTGGGTAAACTGAAAACTTGGTCAGTGCTTGCATCTGCACTTTTGATGGCATTGCATCGGGTATATAAACCGCAAGTGTCGAAGCCAGAAGCATCGCAGTCTGCTACCAACAGTCTAAGAAATCATCAACCAATCAACATGAA
>768FP000197 CG42339_1           :+U  EU:NC; range  -249 to    50.
ACTCACCACTGAGCATAGAGGTCCTTGCAACCGAAAGGATGTGGGAAGCATGTGGGCTGGGCTAGGCGGCTAGTCTAACAAGTACCGCTAGCAACAAACGGCGCAGCGGCGGCGGCGGCTGCGGCGTCAGCTGCGGCGCAACTGCAGGGATAATGCCGAGCGGTTCCGAAGGATAATGCCGAGCGTAGCCGAAGCAGCGACGTCGCTGCCTTAGAGGCTTTATAATTCACCACGCGACGAGAAGAAGGCACAGTCGTCGACCGGCTTTCGCAGCGTGCGCATCTCGTGACCGGCAGTTTT
>769FP001831 Mal-B2_1            :+U  EU:NT; range  -249 to    50.
TGTCTATAAAAAGCACCTAGTTTTCCACCGATTGGCTTGGCAAGTGCAGAATGCCGTAAAATTGGGAAAAACAATTTTGTTTACTCATTTAATTTGCACCGCAATTTGTTTTGATTGGTGCTGATAAAAATCTGACAACAAATTATAGCTTTAATACGACTGCTGATAATTAGACAAAGACTAATGCAAAAATTATTTTAATTATATGGTAGAATCGCTTTAAAAGTGCCTGTCGCACTGCCAACTCTCGAGCACATTAAATAGAATACCTCGCCGCAATGCGCGCTCCACTCATCCAAA
>770FP001401 CG15117_3           :+U  EU:NT; range  -249 to    50.
TCGCAAATATGAAATTTGGGGTAAGCACTTCAGTTGGCCCTGCACCGGTTCTGTTTGTGTGTTTCTGGCTCGGATCGGATCGGATCGGTTGATGTGGTCCGATGTGGTGCGTCTGGTGGCCCCCTTTCGAGTGATATGTGCGTTAACGGTGCATCGCCCGCTGTGACGAGCATTTTAATATCTGGAGTTTGGCTGGATTGCTGGCGGTTTTGGGGCCTTAAAAGCCCCACGCGGCGCAGGTGCAACCTTAGTCGTTTTCGGTGTGTCGAAGGAGTACAGTGATTGCCCATCGCCATGTGT
>771FP002125 CG32232_1           :+U  EU:NT; range  -249 to    50.
GCCGCTTGCAACCCTATTTTTCCTAACTCCTTTGAAGCAGTATACTCTTGCACTCCAATAAATTCATTGCAAATTTGTAATATTGTTATGTGGAAATCAATACCGAAGCAGTGCAGAAAAAAGGAAATCCAAAGGATTTTAATAAGGCAAGAAAATATTTTTTTTAGCTTAAGGTGTTCTTAAGACTACAATTGCAATATTGTGCCTTTTTACACTTAGCTATGTATGCAATTGTTTTTTTTTTTCGGTGTCACTGACATTTCTCAGCTGTCGCTTGTACATAAAACAAAAATATATTTT
>772FP000160 Cp7Fc_1             :+U  EU:NC; range  -249 to    50.
GACTAGTGCCAAAGAATTCGAATGACCCTGGCTTGGTGTTTCTCACAGTTTTTTTTTTTTTTTTTTTTTGTTTTTTTTCTTCTCTCTGACGCATCAAGATCGCTGGAGATTCGTGGATGAGACATTTAGTGAATAGTGAATATGGCATATCTGGTTATAGATCACGTCCCGGCACGCCATTTTATTTTTTAACCGAATCGAGCTACTTTTGTGGGTATTTAAATGGATTCCATGGGAGCCGGGGCCCTCAGTCGAAATGGCAGCCGACGGCAGTTGGCCTATACTACTCTTGTTGGTCTC
>773FP002082 CG12766_1           :+U  EU:NT; range  -249 to    50.
TACACATGATTTGGTTTGGATCATTTATAAAAAATATGTGTTTAATTTATCCTTATTAAAACATTAAAATAATGCATTTAATATATTGGTTAGCACACTTAGAACCTACGCTCCTTGCGTCTCTATAAACTATTTCCAAGTTTCTCTGCCAGCTTGGCCGTGTTTTATCTGCAAATGCAAAAGGTCTTTTGAAGGTTCTATGGGCCCATTCGAAAACCTTATAACAGAGGTGAAGCGAGCAACCCAAGCATTCAGTGTTCAACTTTGTAACCGCGAAGATGACCGGGAAAGTGGAGTACT
>774FP000004 Lin29_2             :+U  EU:NC; range  -249 to    50.
ATTATCCGCTGAGCAAAGATGCTGTTTCTTGGTAAACCCGAAGACGGGACGAAGATATTTTGCCGAAGGCCTTAGAGCTGAGTCCTGAAACGAAGACGTTTGGCTTACTTTGCGCCAGCGACGATGGCGACAGCGATGACTCGACTTCAGGCCGACTCCACTTTGCGTGCAAGTTCTATTTCTAAACGAGACGTGTCTGAACCCCCAGCAACAGTCATATTTATACTTGTCCGAGGCGGCGGCCAAATTAGTTTTTCTATGACTCGCGGGCCGCCAGGTTATCTGTAGTTGTTTGCTGGG
>775FP001173 Cpr47Eb_1           :+U  EU:NT; range  -249 to    50.
CGTTTAAGCCAAGTCGCTGAATCACAAATATGCAAATGTTGTCGCTAAGATGTGAGTGTTTTATTAAGTCACATTCTGCGCGCTTCCATAGAATTTCTTTTGTGTTTTTTCCGTTTTTTCTTTCGCTTTTGTTTTGGGTATATTTCTGTATTTTTTGGTTATGGCGTAATGGGACTGAAAGATGTTAATTCGCGGCTGCTGCGCACATTAAACGCCGGTATATAAAGTGGATGGAAGATGTGGTAAGCCAAGTCGTCCGTCGGTTCCCGCCTAGAAAGCACCAAATCTCTCCCATCTCTC
>776FP002156 Lcp65Aa_1           :+U  EU:NT; range  -249 to    50.
TCTGAAAGGCGTTTGGAGAAAATCTTTAGAGTTTAATTGTTTTACAACTTTATTCCGCTTATTAAAAAATCTTGAATTTTCTTTTTGAGTATTAGATTTTTAATAAATAAATTGAACAGAAGTTCAATTAACACCTGCTGTCCTCAGATCGCGTCGGCTATATAATGTTAACGACTTGTCCCAAAGTGCTAATTGCATAAGCTGTCTTAGCAATCGTATAAAAGACTCCTGCAATCTGGCATTTTGAATATTGAGTAATTTTTGACTATTCAAGATGAAATCCATCCTTGTGCTCGCCTG
>777FP002144 CG6602_1            :+U  EU:NT; range  -249 to    50.
CTAAGTACATCTTTTCGGCTATTTTAACGAAAAGCCCCGATAAAGTTATGCAATATATACACGCTTAACCGTTTATGATCATTGTGTTTATCAGCTTCTCTGCAAGTGCAAAATGCAATTAAACGTTGTATGCATTTATTGGCACAAGGGTCAACAACCAAATCCCCATGTAAATATCCGATTGAACTACAAATAAGTACCGATTCTCCACTTACCTATATAAGCGTCACCATTCGAGTGCATCCAACCAGTACAGCCAAAATGGCATCTTCATCCGCTTGGCTAGTCCTTCTCATGGGC
>778FP001697 CG9021_1            :+U  EU:NT; range  -249 to    50.
TGCAAACTGTGTTTTACGATGGAATTCGGCCATGGTGGTGGGACAATATGAAAGATTGATGAGCTTTCTTTGATGAGCTCCCGACAAGGTCGTTCCACTTTTTATTTTGGGTACGGTGTGTTCTTGTTGATTCTTTGCTCTGAATGCGAGTATTTGCCTGTGAAATTTTTCAAGTAAATATGAATTGGGTAAATAGCAGATAAAGTGCTTCTCGTGCTATAAAAGGAGAAAACAACGACGAAAGGAGGCACAGTTTCGCATTGATTTCATAATGCATCGATTGGTGGTCATATTCAGTTT
>779FP002045 CG1143_1            :+U  EU:NT; range  -249 to    50.
TGTTCCAGAGATTTTTTTACAGTGTCGAATAAGTGAAGCTGGACAACAAACAGAACACGGACGAATGACAAGTAGAATTGGTTTGGGCCCAAACATTGAGGGAGTAGCACGCGCAGGCACCAAAACAAGTTCGGCAAACCAAGCGATTAATGTGCTAACTGAACGTTATAATAAAGCTTAGTCGCAACTTTCAGTCGGCGGTTAGGCGGGCGCCGAAAAACTTTAAAAACTCACCGTCCACTGGGCTGTAAACTTATTTCCGATCTGAGCTTGGAGCTGAACACAACCAACCGGACCAAA
>780FP001632 Cpr23B_1            :+U  EU:NT; range  -249 to    50.
GTCCCCATTCTGATGTTTCCACGATCACACACCTACTCCATATCATCTTTTCATATGGCCTGCGCTTACGCAGCATAAAAGTGGTCACAAATTGAAAACGAAAGTGTTACCAATATTGTGTCGCGACTTTGGACAATGGTAAATCAATCAATTGAGGCGCATGACATTGTATAACTACCAACATTGGGTAATGAACTGCATGAAGTATTGGGATGAAGTATAAAAACTCCGGGCTGCTTCAATTATGACATTAGTTAGCTGACAATTTGTAGAGGCACTCCCACGAAAGGAAGATCCAAA
>781FP000412 CG31547_1           :+U  EU:NT; range  -249 to    50.
AGCGGGTATCCCGCCGTCGGACCTCCTGGCCAACGGTTCTTTCCCGAATCGCGCTGCTTTCCTCGTCGCTCCGCACAGAGAGCGCTCTTGTGGTGAGTTCGCCCCGAACACTTGTTGGAAACTCACCACGCGGGCGCCAAGTTGGTTCGAACTGAAGCAGCCGCTGCCAAATCCACAGCACAGCGGAAGCAGAGGAGCAGCTGACTGGCGCAAAAAGCCATAATAATCGGGCGGTAAACACTTGACAACGCTCAAACGCCGTGCGACAGTCGGCGCGATAAGTTGCAATTGCCCAGCCGC
>782FP001115 CG8083_1            :+U  EU:NT; range  -249 to    50.
TGAAATAAAAAGCCTCATTAAATATTAAAATCGAGAAATTACAAATTTCTTACGAGCTTTAATGTTAATTTGAGGTAAGCTTTGCTCTCAACTTATATTTCTGTAAATCAAAAAGGCCAAATGGTATCAAGACACCATAAATTATTAGATAGAAAAAAGGCAGTGCGAATCCTAAACCTGATACCTTCTTATCAGATACCGTGTAGTAGCGATTGTATTAAAAAGGCCCGTTCGGAGCAAACCGAATTTAGTCTTGCCGCGAGTTTCAACGAGCTACAATGGCAGTTAGCCAACGTTTTT
>783FP000077 Sgs4_1              :+U  EU:NC; range  -249 to    50.
CATATATATTGAATTTAATATTAAAATCATTAAACAAATGGGCTTTAATTACAATGCGCAAACAATTTCAACAAGTTTATCATGATTCAGCATACCCTTAGCTGAATTATATTTGTATATCGCTTACTTTTAGTTTCTTCATTTTAAACCGTAGAAATTGTTATTTTTTTGTTGAGTGTATCTTAAATTGTTCGATGTGTCGATGGCAAAATGCAGTGGGTATATAAAGCGCATCACGCGGTATTGAATTCCAAAGTCAAGATGCGCTTGGAGTTGTTGGTTGTGTTATTGGTGGGGCTG
>784FP000434 CG1157_1            :+U  EU:NT; range  -249 to    50.
CCTTTCGTTGACATCGCGACGTGCGTGGAAATATGGTCAAGAAACTGCCGGCCAGGTAGCATACGCATATGCTTTGCATAAATTGCTTTTGGATTTTTGGTATTGCCGTTCGGTATTGTTATTGTTATTGCAGCGGCGAGCGGTGCGTTTTGGATTTTTGGCCTGCCACGCGATTTCTAGCCACAAAATTGGTCAATCGACGTCAAATCGAAATGGTATAAAACGCGGGGGCAGTGCATTCAATTAATCACAAAGCGATTCCCGTTCACATCGGCAGCACTCACCAGCTCCAGGCAGCCG
>785FP001200 CG43244_1           :+U  EU:NT; range  -249 to    50.
CTGGCTATATACACTTGATACTTGTTGATACTGATCAAGAATGTACATATATACCTTATATAGTATACCAAATGTCTCCTTTACTGCAGCATAGACTTCTAACTGAAATCGATATACCCAATGTAAGGGTATAGCATCGTTTAGGGCAACTTTTCGAGTTTCACTTTCGCTGGAATCAAATATTTACAGATCGCAAATGGATAGCAAAGTTAAATACTATAAAAACGGGTGATACAATTACTTTAAGGCAGTTAAACTTAAATCGTCAATTTGAACCGAGTGGTGCACTATGAAGTTTCT
>786FP000228 CG32642_1           :+U  EU:NC; range  -249 to    50.
CTAGTTGGAGAGTTTAAACAGCGGCAAAGACAACGATTTTTTTGTTAGGTAATACCATATTACTATGGCATAGTGTCACCGCACTTCGGTCGCACGTTCCGTAGTGATAAAAGCCGGGGAGACGGGGTTTTAAACATAAAAAAAAATGCTCGAGAGTGATGTAAAGACCGTAATCACATGCACGTTCCAGACCCCATTTCTCAGTCGTGTCGCTGACCCATAAAAGCGGGGATCTACATGGTCAGCGACATCAGTTCCATCGGCAACATGTTCCATCCAAGGTCTCAGTCCAGCTCCTTA
>787FP002231 CG34456_1           :+U  EU:NT; range  -249 to    50.
TATAATTGATAAAAGGCAGAGATCAAATATATACCTATATGCTCATTATTCGGACAAGCTTTGATACCTTTAAGTTGAATTTTTTATATGCATTATTATAACTATTAACTATACAAATAGAAATATATGACCATTGTAAAACTGAAGAGTGACAACTTGTTGACATCTAGCAAGATCCACACGATTCGCTTTTTGCCCTTGGGGCGAGCAACAAGTGGCTATATAAGATTGCAGCCGGCCAGTCGGGAAAAAACAAACCCGTAGATATGTGGCTGTCGCTTATCTTTATTGCCTGTCTAG
>788FP002167 Prat2_1             :+U  EU:NT; range  -249 to    50.
AAACGTGAGAAAGGAATCACAGTGTTTATTTTTGGTATAACTGGCATAAATCGGCGGCGGTATCAAATTTTGTGCCCGACATGCGTTTCTCGATGCGGTTGTGGAACCACCGGAATCTTCCCGATCCCGCTCCGCCCGCCGAGATTGCATTCCCAGCTCAACTGATAACCACGACGAGTATATCAGCTACCAGCCATATATGTACGATGATCGGAGGTTTAATTAGGCGCGGCTGTAACATGAACATTCATAATTCCGCTGGCATTCAATCAATGCAGACGTGAACAATTCCAGTAGTGA
>789FP000018 l(1)sc_1            :+U  EU:NC; range  -249 to    50.
GGTAGGTAGGCACACAGAGACTGAGTAGGAATAGAGGCACCCACCACAGAAAAAGAACCCCTAGAAAGAGAGGAAAAATGTACGATCACTTGTGCAAAGGACTTAGGTCCCGGTTTTTCGAGGGCAGGTAGCCAGGATCCGACCCCGTACCAACCCCTGTAGCTCCTCTGCCGAAGTCGCTGCCTCTGTCGCGGCGCGTTTCCCTCTGCCACTGCCGGGTATTTAAAGCCCTAGATCAGAACAGCAATTATCATTGCGGAATCTGATTCCACACAGTCAACATCTGTAAACTAAATCTTA
>790FP000968 CG11470_1           :+U  EU:NT; range  -249 to    50.
ACTAGCTAAAGGATTGGACGACTTATTCATTATCAGCTCAATATGAAGGTGTTTTTCAAAAGTGTATCAAGAAAGCTTAAAGGTTTTTGGCAGTAAAACATGAGCTTATCTACTCTCGTTTAACATTGCCATCCATCAAACCTTTAGAGCCATCATTATCAGTAATTGAAAATATATAACATTAATGTGTAATTAAAAAGATAATGATAAATGGGAGTATAAATACGTCTGGGTGTCACATCCACCGTCAACTAACCTGGCCAAGATGTTCGCAAAGCAAGCCAAGATCTTGGTCTTCTG
>791FP000457 zen2_1              :+U  EU:NT; range  -249 to    50.
GATCCAGACGTAACATTAATATCCCCTGAATAATATTTCTCCGTGTGACGCTACTTAGAAGTACGTCGGTTTCTCTGGAGCCTGGAACTCACCTTGATTCGGAGCCAGGCTCAAAAGGACGCGACATCTACCAGCCCAGACCAGCCGTCTGGGAATTTGAAAGTGTCGCAGGCGGGACAGGTAGGAACCAATCCGATCCGTCACGAAGGGCTTCTGGGGTATATAAGCAAATAAGGAGAATCTAAAGGTATCTAGTTAAAAAACATCGGCCACAGCGGTCAGAAGCCAACAAATCGCGCT
>792FP002418 CG13065_1           :+U  EU:NT; range  -249 to    50.
CACATCCGCGTTGTCTGGGGCGGGGCCAGGTGGTGCTCCGGTGGGTCCCAGGTCTCCATCGCCATCTCGATACTCGACAGGCCAGCTTTGCATGTGGCTCTCTTGGACTCGGTTTTGGGCTACGAATATGCCTATGTCTCTCGTTTGAACAAAAGTAAAAGTCTCTGGGCCGCCAGTTTGGATCCGTTCTCGTGCTGCATTTTGGCCAGGTCTGTGGGCTATAAAAGCATTTGTGCCTTAGACAGCGGCATTATTCAGCTTTGTGTTCTTGCCACGAGTTCAACTTGCAACCAAAACCAA
>793FP002238 CG3672_1            :+U  EU:NT; range  -249 to    50.
GTGTGAGAAGTGCGAATTTGAGCGACGCCGATAATGAACTTCAAATTGCCGCCACTGGCTTTGCGAATCGAGATTCTAAAGCTGAGTAAGAAACCGGACAGGTGAAGCTCAGACTGCTGCTGGTCAGTGAAACAGTCGGCCAGCCAGCACATCTTCATTCAGATTTATGCAAAACGCAAAACAAAAAACAACAATACCAAGTAGATCTAAAAAGTTAGTATATAAGCAGTGCCTTTTGGTTACTCAGTTATTAGTAGCCCGCCAACTGGAGAATAGCGAATACACGTTGTGATACCTGGA
>794FP002229 CG13315_1           :+U  EU:NT; range  -249 to    50.
AAATAAACAATGCAATCTGAAACGTTGAATAACAAACTTTGGCCAAAAGTGCGTCGCATTTCGCCTTGCATTCGGGTTGCATGGCCAGCAAATAAAGGCCTGGTCGTAAGCCAATCAATTGGAAACCCTTTTGAGCAACACACACCTGATAAGCCCCAACTACTTGCAAGATAATGACCATACATATGCCAGTATAAAAGTGCTGATAAGGCATCGCTATAAATAGTGGATCCGGAGCCAAGTGAGGCCACAGAAACGAAACGAGCGCGCCAATGATCGTACGAATTCATTAGGAACAAC
>795FP000579 CG5724_1            :+U  EU:NT; range  -249 to    50.
GATAAGGCGGAACTCCTTGTGTTTTAACTGACACCGATTAGCAAACTTTTTGTCGTGATAAGAGATCCACTATCGATCCGCGTACATTTCAAACATATAGAAATAGATGATATGGTTGTGAAATGTGTTCTACGACAACCTATCACAACAATGCGAAAAGTACGAACCACTTATCGGTAAACTAAATGGTCATCCGAAGTCAGCGGAAATACGAGTACAAATATAAGGTAGAACCAGACGGTCTTCTCTATCAGTTTACGGCAAAAGTCTCACCAAAATGGTTCACAAGTCAGGAATATA
>796FP001480 CG9485_1            :+U  EU:NT; range  -249 to    50.
GAACCGTTCCAAGTGCAAATGCGAATGCAATGGGCAATGCAGGCAGTGCCGAGATCGTATCAAATCAAATCATCCGCCGCCGTGAGGTATTATCATCGCCCAGTGATCGGAGTCCCAGTGTTGTGTCCATATGCCATAACTATGTATATGTTCTAGTGTTCCAGTCCACAGAGTGTGTGCTTGTGTGTGTATGTGGTGTGAGTGTGCCGGCAATGAATATAAAACATGCCCTCCATCTGGCAATGCAGCAGTCAATTCCGATCCGGGTTACTAGGAGCTCCCACCAAGCGGACAATCATC
>797FP001547 CG44812_1           :+U  EU:NT; range  -249 to    50.
ACGTAATGATGAGGAACTGGGGGTAGAGTTCACAGCACTAGATTTGCCAGGGAAAGATGACAAAGACAAGGTGTTCAGTACAGTACTAAAAGATAGTCATTGCCAAGCTACAGTAATTTCATTCGGCTATTAGTACATACACACATGCAACAATCATTTAAAAGAGCATTTATATAGTTGATAACTTTGAAGCATAACATCTTGAATAAAATTTTGAAATAAATACGAATCGCAGAAGCCAACAAACTCGCAGTTTTTACTGGTCGGGCTTCGTGGGCGGCTGGGATGATGATGCGCAGG
>798FP001738 Spn28Dc_1           :+U  EU:NT; range  -249 to    50.
TGAGTACGTGAGAAAGTACCGATCGATGAAGATCAATAACAAGTGCAGACACGGGTCAGCCATGTAAACAAAGCCGGGGTATAACCAGTGACTCGTCGACGAAACCTCTCCCAGATCCAAGCTCGCCAAGATCCGAGAGCAGCTGGGGATGCAGAGCGCGAGAGATCGGGGACTTGAAGGAGCGTTTTTGCTTGATAACAAGTTTCCGATTCCAGTTTTATAAAGATGCGCGCTCAGCGCCAATCATTCAGTCTGGCTTTAACAACTCGCACAGCCACATCGCGTTTGCCTCTAAAAAAA
>799FP000716 CG18493_1           :+U  EU:NT; range  -249 to    50.
TAGGTAATAATGTTACGGCTGTGATTTTGATTGGCCGACAATAAATTGGAATTTTCAACTAATCCAATGTTTCGATCGATTTATGATGGACAGCGAATGCGAACATCTAATCGCAACTTAGGAAGCTATCATATCATGTCGCTGGTCACTTATCAACTAATTAATTTACAATCCTTATCGTGGTAGGAAATAACTTTAGAATGTGACACCGTTACCTTTAAAACCATAATCGAACCCGATAGTTGCCTCATTTGTGAAAATGGCTGCTCTGCGTTTGGTCTGCCTTTTTGTGGTCTTGGC
>800FP001780 CG31710_2           :+U  EU:NT; range  -249 to    50.
GGAGCTGTGTGGAAGCGAGAGTGTCCGCTTCAAAAAGTTGCCAGCCAAGTGATCCATAAACGGAGTGATTAAATAAATTAAAATTCTTTATTTTCTTGTTTATTGCTATTCTCCCGCTGCCGTTCCTGCTCCCTCAATCGCAATCTTCTTTCGCCCACAGCGGGTTCTAATAATTAGCACAAGAATTGGCTCACTGAGGGAATCATTTCCACACGGTTATATAAAGCTTATACTGTACCCAGCTTATTTACATCACAGTTTAGTTCAGTCCCCGTCATTTGCTAATCGAAACTCGTCTGG
>801FP002341 CG7924_1            :+U  EU:NT; range  -249 to    50.
AGTCGCTGAACTTATATCAAAATAAAAAGAAGAATATTTTATAAACACAGGCCCGCCTTTTTTTTTTGGACTGGCCCTAAAATAAAAGCGATACTAATTGGCGAAACTCGTTTGAAGACAATGCACATAAATGTTTAATTTATTAAGGAAGCGTGACGCGAAGAACAGGTTTGCTTTCCAGGAAAGATTGCATAAGATCTTTTCGATTTGAACGCGTTATATAAGCCGGGTTCTGCAGCAGTGAAGGACAGAGAAGACATTGGAGTTAAAGTTACAGGATGTTTAAGCCACAATATCACT
>802FP002537 CG6933_1            :+U  EU:NT; range  -249 to    50.
GGAAACACCACTGAGTGATCAATAAGAGCCGTGACACTTTCCCGCCTCCTCGAGCTTCTTCGAAATTAAAAAACAATTATAGACAAAGAGGGTTCGCAATCAGCAGCTGATAATCCAAATTCCGGCGCGGCTGTCAACGTATAAAAATATATATAAACTATATATACATACTAAACTAAGTATGTATGGTGTCCGCTGGCCAAGAATCGATTTGAGCTTATAAGCCAGTCCATTTTGGCCGGGTCCGCTAGTTTCACTTTCGTCGTCCAACGCCTTCGAACCGCCTTCAAGCTAACCCAA
>803FP001818 AstCC_1             :+U  EU:NT; range  -249 to    50.
AATTACAGCAAGAGCCGCAACCAAGGAGCAACAACAAGGACGCCGAGTGGGTGCCGCAATCGTAAATCAAAGTATGAAAAAAGCATTTCACTGTTGGACCAGCTCCATCCCGATTAACAAGCGTCTATAATGCTTCATTACTGTAAAAAAGCAGTAGCAGGACGAAAAAAGTAAATCAAAAGAAAAAAAAAAACTAGTGATTTGCCAAGGAATTGGCTGCTATAAAAGCGTCGAACGCATAAAGCCAACGCTTCAGTTGATTTTTCAAAAGTGTTCAACGCAGGACAGGCTTGACATTAA
>804FP001917 Mhc_4               :+U  EU:NT; range  -249 to    50.
TTGCATCATATGCTCACACATATACCATATCCACCATCCCGCAATCCCCCATAGAAATGCCCACTTGCTAGAGAAGAGGAATAGGAATCAGAGCAGCCAAGTGCTAGACCGAAAAAGGGAGCAAGAAAAACCGAAACAGAAACAGCGCCACGCACACCGATCGTCGAATCGAAAAGCTTTCGGGGTCTTACGGGATCCATGGGTATCAAGTTGCCCCGTATAAAAGGCAAGTTTACCGGTTGCACGGTTCAGAACGGCTTTCGAGCGCGTAAGTGCAACACCTTTGATGTGCGATCTCTG
>805FP002382 Eig71Eb_1           :+U  EU:NT; range  -249 to    50.
TAAACAATATGTCTCAGAAATGACAGATGTTTTAAAAATATGGCAAACCAGAAATAAAAACCTTTAGTAAAGGGTGCAAAAGTTTTAGGAAATGTATTCAAACTAGGACAAGTTTTTGTTAAGTTGAATAAGCCTTTTATTTTGCTTCCTGGATGTCAGTAAAAAAGTACATCAAAAATTAAAAGCCGGGTGTTTTTCGTTAAAGCGGGCTACACTTTATAAAAGCTCATGTTTGGGCTCAAGGAAAACAGTTCGTAAACGATTTTTAGTACGGAATTCACGATGTCCAAGATTACTCTG
>806FP002534 CG6996_1            :+U  EU:NT; range  -249 to    50.
CAAATTGGGTTTTAAATGAACTGCGCACCGGCGTTGGCCAAGTTTATCACTTGTCAAATTTGGATTTAACCGAATCTGATAAAAGTGAAATATGAATACGTCATGCGTCCATTTTAGCCACTGAAGACAGTTCTAGACTAACTTAGAGCTTCCAAAATTTACAGACCTTTCGGAAAACCCAAAAGTAGCGAGGGCATAAGCATTGTCTTTCGATTTGTATTTATTGGCGAACTTGGATGGCATCCAGTTAGACGTTCTTTTCCTCGTTAGCCGTTAAGAGGTACTTGTATCTTTGGAATA
>807FP001482 Acox57D-p_1         :+U  EU:NT; range  -249 to    50.
GGGCAAACCTATTTTTTTTTTGTTGGTATTCAAATCTTATCTTATTAATTGTGCTTACCACCCTGATGTCAGCGTAATAAGGTAGTAAAGTGGAGTATGCATCCGATTAAATTTTGACCTGGGATCCAGCGATTACCCAGATAACGGTTGCGCCATAACAAAGCATTCAATCAAAAACACTCGTATCGAAAGAGCAAAGACTACAAGTTTCACTTATATTTATGAAGAGCCATCGGCTGTTTTAAAGTCAGTAAGCGGTCGGTGCTCTTGGCGCGCAGTTCGCAGGTTTTCTAAATCTAG
>808FP000270 CG9521_1            :+U  EU:NC; range  -249 to    50.
CAATTCAGATTCAGATCGTCCGAGCTTTCAATTTTAAACCGATCTTCGTCTTTGTGTTTGTCTGCGCAGATGGTTGTGAACGTGTCCATAGTCAAGTCTTCCGAAAGATTTGAAGATTCTTGGCGAGCCGAAGAAACCGAAAAACCCGAAAACTAAAAACCGAGTGCCGAGAGATTCGCAAAGCGATCGTTTCGTTCGCCGATCGCCGCCGAATTTAATATTAAATTGAACTTGGCCACCGCATTTGTCAGCATTTCTAGTTACGTATTCGATTGGGCAACACGCTCGCGATCGCGTCGA
>809FP000014 Or1a_1              :+U  EU:NC; range  -249 to    50.
CTAGGCATGAGTGGTACGCTTTGCCCTGGTGCTTTGTGGGTTATTAGACAGACAGTCGCCTCGAGCGTATAATTAAACCATTTGCTAGCCGAACCAACCCGTTTCACCTCGTCAAGTTTTCCGCTTACCCGTGGCAATAAATTATCTTGTATTTTAAAGACTAATTAGGCGACAACAGAGTTTTGTTCAAAGTTTTTCTAGCCAGCCCTCGAAACATTTTTAAATACACTTAAATGGGTAATCATTCTTAGTTTAAATTTCCCAGCACTCAGTAAAGGACGAAATGTCAAAGCTAATCGA
>810FP002562 CG5656_1            :+U  EU:NT; range  -249 to    50.
AATGCAACGAACCTGATTTTTGGAGAACATCATTTTAATCTAAGCTGTGCTGGCTGCATAATTTGAATAAGGGCATAAATGCCTTTCTTTCATCCCGAAATTCCGGTTGGTAGGTGTATTTAGAAGCTTTATAATACAGGGACGGGTTTTAATTTATTGTCTCAGTGTTTTTTTATAATTCGACTCGCATTTTCGGTCCCTGTCTTACCGGGCTCGTATAAATAAGCCTCCAACTGCGAAATGCGGCTTAGTCGATCCGTAGACTTCGTAACGCCCCGACCAGTCGAAAGTTAGTTCATC
>811FP002552 skd_1               :+U  EU:NT; range  -249 to    50.
CACTTTACGCATTCGCACCACTTAAACCATTTCATTAAAAGGTTTCTATAACCGTTATTAAATTAAATTTAAGAGATCCTTTATTTATTTATATATAAGATGTGTAATACCTTTGAAGACATAGAACAAATAATTTAAAAAATATACCATTCTAAATTAAGAAGTATTAATTTGTTGTATATTTTGAACTTCCCATTGTGAAGACTTAGTGTTCTGTGGTATTTATTAGTGCTTTTGTGCCACCTCTTTAGTAGTTTTCTGTCTGTGCTAGCTGGCAACACTGGCTCTGCCGCCGACGGC
>812FP001105 CG14752_1           :+U  EU:NT; range  -249 to    50.
ATGCCAACGACGGTTAATACAAATCACATATCACTACACCATGTTGGCCATGTTAACAGTCGCGCGTCCACTGTTATGCTTATTTTCGCTTGGCCGTTGAAGTTGCTGCTGCTGTTGTTGCTGCTGCTGCTGCTGCTGTTGTTGCTGCACCGACGTCACGTCTTTCTCGTGCAGCGCAGTCGGCTTGCAGCAACAACACAAAGCGCTGCTGGCGCCCGGTATAAAACGGATGAGTCGCAGCCTGTGGTTATCAGTCACCACCTGACAGTGCTCCGGTTTTAGTATCGCCTTTCGAGTGCA
>813FP000829 CG13604_3           :+U  EU:NT; range  -249 to    50.
ATAGTTAATTTGTTTATACCCCGTTTCATTTGTTTGAAAAATATTTCAGTTTATTATTAAAACCGATTAGTGTCACTATATATACAAAAAATCTTTGATTATTAGAAGACCAGAACTGTAGTTGATAAGCCCGTGACGTTTGGTTTTGCCCAAAGATAACTTTAAGTGACTATAATTCCTTATCGAAAAACATCGATTCACCGTGTTAGATACGAAAGCATATAACCAGCACCGCCTTCATTTCCATTCAGTAATCGTTTGTTCCGCCTAGCGAAAGGCTACTAATAGCTTCTAACTACC
>814FP002576 Syn1_1              :+U  EU:NT; range  -249 to    50.
CAGCACTTGGAATTAGAATATTCAATTTTGATAAAATGTGTTTCTATATGTTATAAAAAAATATTAATATTATTAACAAGCTTTGTGTCTGCAACATCATTGCAACTTTGTCTCAGCAAGAATTTGTCGCAGCAACAAAAGAGAGTAAGCTGCTAAACATTGCTTATCCGCCCCTTATATTTTGTTAGAGAGGGAGCTTTTCATGAGAGCCGAGTCTATTTAAGCTCTTGCAAACATTTATTTCTTTTTATACTGAATCTTACCCGCGTTGCTATTGGTTCCCTCTGCGAATATTTGAAA
>815FP000293 TwdlZ_1             :+U  EU:NC; range  -249 to    50.
CTAGAGATAACATGTTTATTATGTAATCGAGTAATATAAAAACCCTGAGGCAGCTTCTTTCTGTTCCCACATTTTCACGCACAATTAAGTTTTGAGCCAAAAGCAAGTTCGTTGCTTAAGTCTTTTGTTTGGCAGCGATTTGAGGTCGACAAAATATGTGATAGAGCTAATTTTCACAAATTTTCATTCCTATCGGTCTGTGCAATCTAAGTAGATCTCGTTTAAAAGTGAACCAGAGATGAAAAACCCAAGTCAGTTGTCTTCTGCAATTCGTGAAATGTTGAACATATTTGTGTGGTT
>816FP000928 CG6330_2            :+U  EU:NT; range  -249 to    50.
GGCTCGTGGCCAATTGCACTTGATTAGTGATGCATAAGTCGCTCTGAACTGATAACAATCTGTATCTATGTATGTATGTATGCCATTCTATAGAGGTTTCTATTACACGACCATACAGTGTGCAATATATTTTCATTTCCACTATCAAATTGCGCAGCATAACTTCCGATTCGCCGAGAAGATTGTCTTATCTACACAGCTCAGCAGAAGCGGCCTATATAAAGGCCGGCGAAACGCAAGAAATTTTTTCAGTCTCGCTCGAAGCGTTGACGTGTCTACACGAGTAACTAGTTTTGTTTT
>817FP001295 CG8389_2            :+U  EU:NT; range  -249 to    50.
AGCACTATATGGGCTTGTTCCGTATTATGAACATGGGAACTTCCCATAAAGTTTGTGTAACCAGAGCAAAAAATATTCCTCCAATGCAAACTCTATATAGCCAAGCGCATCTGAATCCAGAGTAAACAATGAATTTGTAAAAAACAAAAAGAAAAAAAATGCGATCATGCTGGCCGGATCCAAAGAAAGATGTTGGCAACACTGCCCACTATTCGTAATATAAGGCGGGCCTGGAGTAGGAAATTGTTTAAATAAGATTCGCTCGTCGCGCGATAAGCATCAAATCTAGAAAAGCCGAAC
>818FP001758 CG13096_1           :+U  EU:NT; range  -249 to    50.
TTTATCTTCTAAGGGAGAAATAGAGATGGGATACAAATCGAAATCGATATGCTATAACGGTCAATTTTCCAATCGGTTTTGGTGAAACAGCTGCTATTGGTGCTCGGCCCTGCGAAGGGGGTGTGTATTGGCTAAAGTTGTGACCGTGCCTGAGACATCGGTAATGAAAATAGTTCCCGATATCGACTGTAGCTACGTTTTGCGATTCTGAACATATCGATATTAAAGCGTAGCACGTGTGGTTGTGGTGCATTTTAAATATAGTTTTGCTCGAGTTTTTACGCATCTGTCAAAAAAGCA
>819FP001866 CG7916_1            :+U  EU:NT; range  -249 to    50.
ACAAGCCACTCAGGCGAAACAAGTGCTCCCTTTTTTTACAAACCACTTGCCGAATGATTTGATTCCTTCGTTTTTAAATCGGAAGCCTATCGTGAATTGGGCGTTATGTTCATGGCAGCTCCGCTAATCAAAAGTAGCGATTAGCATTTGTATTTGTTAACCTGGTTAAGTGATCCCTTCCCTTCCCCTCGGCTTGCCCTTCGAATCCGCTAGCTTTGCTATAAAAGCCACTGACCGGCTGGGACAATCAATCAGGTGGCTGGCTATACAATGAAAGCTATCGTTTGTGTTTTTGTGACC
>820FP001796 loh_1               :+U  EU:NT; range  -249 to    50.
ATTATTTTAGTAAACACATTGCCGCAGTTGTGCGTACAGAAAGTCGATCCAAAAAGCAATTGCTTATAGAACATATGCCCCTTAATATGGCTGACTGAATGTATTTTGTACTCATTTATTTTGTTGTTTATCTTGTATGCTTAATAAGTGGCCAATAAATAATGTTTTTGCAAAGCCCACGAATTCCACTCGTACGAATATTACCCTGAACTTACCATATATAAAGGCGTATTCTTAGTATTCCCCTGCAGAAGCTGTAGATAGTTTTTGTGGATTGGATCGATATAAAGAATAATCAAT
>821FP001475 tud_1               :+U  EU:NT; range  -249 to    50.
TACTGTGTACCTTTCGTTTGGACCCAAAATTATTGGATAACAATTTCACAATAATTTAATAATGAAGTCATAAGAAAATATATCACGGCGACGTACCTAAAATAATGGGTTAAATAGTAAAAAAACATACAAAAAGTTTCTCGACAATTACGTGCAACTTACACCAAACCATATTTTGAGCAGGCCGATGTTTTGATGCATCGATAACAACAAAAATCGTCAATAAATATCCCCGAAACTCCCACCACTAGTCGTCGTTTCGTTGTCTTGTGGAAAAGTTTGGTTGGCAGTGATACTTTT
>822FP001711 CG13766_1           :+U  EU:NT; range  -249 to    50.
TATAATATTATACTTTGCACGAAAATCATTTATAATATAACATCTTTTATTTGCACTTTTATTTCGCTAATTATCATCTATTAAAAGTTTTTTGAAACAAGAAAAGTGACTTTAGTTGAGATACCGTTAACAGATACCCTCTACTATTTTAGTATATACATACTTTGAAAGTTACTAACTAGTTTCGTAGCATTCAGTATTTTCATTTCAGAATTGCTCGGTATATTTTGCCGCTCGCTACCTGGTCCCACTGTTTTAAGCAAGAACATAATATTGACTTATTTATTTATACTGGCTCTA
>823FP002413 CG13069_1           :+U  EU:NT; range  -249 to    50.
TCCAGACTTGTGGCTTTTATAGCCCCACAGCCGAATGGCTAGCGACCTTGCAAGGTCTCCCGGCCGAAAAACACAATTATGTTGCTCAGGCCAGTCACGTACCATTCGCAGTTGGCTACTGCGAACGGATTTAGGTACGATTGCGGGTACTTTGGCTAATTAAATTGGTGGGCCAAGAAAGCTTAAGTGCCAAGGCTAATTGTGGGTGGTCGTTTGGGTATAAAACGCCGTGTTCATCCAGCAGTTGTCATCAGTTTCGTTTGCCCGCAAATCCAAACAGCCAAATCCACCAAGATGTTC
>824FP001380 CG15068_1           :+U  EU:NT; range  -249 to    50.
TTTCAAAAGTGCTAGAATCGAATAAGTTAGATTTGAAATTTCCCTGGAATTAATAACTGCTTTGTGTGTTTGCCAATCACAGACAAAGATCTCTTTAAAGCTACTAAATCGCTGGGGATAGGCTGTTCAAATCAAGTTATGACGCATTTTTATATACTCCAGGGGTCATATTTTAATTGAAAAAGTGCGCAATTTGCTAATCAAACCGATTTGCGCGGCTATAAAAGAGACCTGTTTGAATCGATAGGCAATTTAGTCGCTGAATCGTCAAATCACAAACAATATGAAGCTGCTCTCGAT
>825FP001712 CG31635_2           :+U  EU:NT; range  -249 to    50.
TTAATTCAATCACTTTTATTAATTATAATAATCAATGTCCAGTTATTGGAAAAACGGTCTTGCTTCAGAATATGCTTGTTTTGAAATTATTGGTGTTAACGTATTTCGATCGTAATTCGTAATTTCATGAAATTCAAGAATTCTAACTTAGCATAAACAGTCCTTTATCACAAACCTGCGTGCGGGCAGTCTGGCAACACCGCCCGTTGGACACAGCATGAAAATGCGCAACTCAGTTTCTATTTCTATCTTTCGCATTTTCAACGTCTTTGTGATCGGTTGTTGTTGGGTCGCGGATGC
>826FP002019 Rabex-5_1           :+U  EU:NT; range  -249 to    50.
AATATGCTAAAATCCAATTTTAGTGGAACATAACTGAATAGTGTTTTAATTGTATGTGGGTTTACAGGTCATATGCGAACTACGTTCTTTTTTATCAAAATTATATTCAAAAGAGGGAAATCCCCCTTGTACGAAGCGAACTAGTTCCATTCGATGGGCGGCTACTTAAAGCCGGCGAACCAGCTCATCTCTAACTTTCTGAGCGATGTCCCACCACTGGATAAAAGACCATCTGGCAACGCTGGCAGCAGTAGAATTATTTATCTCCACAATTCAGTCACGAAAACAATAAGCAACAAA
>827FP000541 CG14722_2           :+U  EU:NT; range  -249 to    50.
CTTCTTGGACATCACGACCAGCGATTTAAACAGATGTCAGCGCTTTAATTTGCATACAACTAGTTAACAAATAAGTAAGCAATACAATTTTATACACTTTCGGACTAAAAACCCGCGCAATATGCCAATGGAAACAATGCGAATAGGAATTAGTGTGACCGTCGGTCCACCCTTCACATATAGCTGAAACATCAGAGTAACCTACTCAAATATACCATATTTAATCCGATAATATTTTAAAAGATCATTAAAAGAAAAAAAATTGTAAAGCGATGAAAGCGCATCGCATGACTTGTATTG
>828FP001276 CG11807_2           :+U  EU:NT; range  -249 to    50.
TAATGCCTTGTCTGCCTTCAGATCGGATATGTCAATTACTTTCCAGATTGTCTTGTTACTGGCATTGCTTAGTTAAGCTAATTAACTTTAAAAAGAATTGTTCTGGGAACTGAAAATGCCAACAAGCAAATATAAACAAAAAAGCCGAAAGACAAGCAATCGATAATTCGATAGCACGTCAGGAAGGGATGTTTTCATACTGACAAAATATACCGTTTGGTATTTAATTAATGCGATTGCAGTGGTGTCACTTTAATATTCTTGTTTCTAAATTTAGCTTTGTTTAGGTAATGCACAATA
>829FP000805 lmd_1               :+U  EU:NT; range  -249 to    50.
GGTGAGGTGGAGGGACGTCGGCGCTGACTGCGGCAGCGGCGGTAGCACATGTGCGTGCCAAAGGCGAAGCAAAAGCGGACAGAGATCGCCCAGAACTGCGTCAACTGCGGCAGCGGCAGAGGCAGGATCCAACGCTCCACGTTCCCGCACCCGCACCCGCACCCGCTCCCGATTCCGTTCCCCTTCCCACACCCGTGGAACATCCCGTTCCGGGCGTTTAAATATCGTGCGGCAGCAGCTCTCCGGTTTATTGTCAGCCAGATCGCGGTGGCGTGAACATCGCAAGTGTTGAACTACATA
>830FP001829 CG31704_1           :+U  EU:NT; range  -249 to    50.
CTGCTGTTATTGACCCAATTTTTCGCTTGGCTTTTATTTAGGCAAATATTGCCTGCGTATCAGTATTGCATATTATATTTTGGTATAAGATTCGGTGGAATAGGGCTGCGAGCATCGGTTAACTTTAAACTTTCAAAAAAATGCTAAAGTCTCGGTTTATTGCTGTAGTTTTTCCAGCGAACAAGGGCTTGCTAAGGTGGCAGGTTCTGGCTTATCTATAAATAAGTGGCGATCAAGTGGGAAAGCTCCAGTCTTGCCAAGCCTGTCTAGCATTTTAGCCATGCGTTGCCTAGCCTTCAT
>831FP000985 CG15522_1           :+U  EU:NT; range  -249 to    50.
TGGCTTGAAATCCGATATAGTTTCTGAGGAACGCCTCGGGCGGAGTGGGCGAAATGGCGGACCCATTCCTCATTAGGAAGCTACTGGGAATGCCTTTGTTTGCATTCTCCGAGCTTCCCCTTGACCGTCCTTCCGCCGACGTAGTGCCACGCTGAAATGTGCAACATATCGGGGCAGGAAACTCACCACACGGAACGGAAAACGGAGAACGGAGAGCTATTAAAGCCGACCCCCAACGAAGCGTGAGTCAGTTCCCGACTGGGCGTCCGGGCATTCAGACCGCTCGCAAGGATAACGCGC
>832FP000365 Ser6_1              :+U  EU:NC; range  -249 to    50.
TGTATTCAAAACTGGTCAAAGAAAGTACTTTCCTTAGATTTGACCACAAGTTAGGCCAACGAGCCACAAAACAATTAGTAATGACATAATTTTCAATCGCCATGACTCCTCGATTAGATTTATTCACATTGAAGCACCTATAAAATAAATCTCACGCGATTAGATACGGATAAGATAGTGTCTGCTGGAAATCAGAAGGCTAAATTACCGGGTGTCCGAATATAAGAGGCAGTCGCCAAGTTGGGCATTGCCCATTTGGAAAAATGACATTCGGCAAAGTAGCGATTTTGCTCTGCAGCT
>833FP001407 CG9416_1            :+U  EU:NT; range  -249 to    50.
CTAAACGCCTGCACTTAATCTCGATTGCTGGCAATTACGAATGTAATCGCTATCCGCATACGGATGAAACAGGCATACACCCCACCTGCCCCCCTTTAGTCAGTTGTACCTGTCAAATTAAGTGATTAGGTGTCCGCCACTGATAACTCGATACTTGTGATAAGCCCGTAGGCTCTTGAGCTCTGAGCACTGAAATCCGCAAGCAAATCCCGCTCGTATAAAATTGCCAGTGGCATTGTCCGGCGTTTTAGTTTGCCTCCGTTCGGCAAGCGGTTCCATTACGGTGGTACGGTTACCAGA
>834FP002546 CG5059_2            :+U  EU:NT; range  -249 to    50.
CGAAAGAGAGGGAGAGAGGCCTACGTGCCGTGAGTCACAAAGCCATTGTTTTTGTTTTTGCCACCCTTCTGTGCACTTTTGCTTTTGTTTTTGTTTCCATTTTCGTACCTGTAACCCGGATTCCCGATAATGCTCCAAATATTGTTTACCTGTGCAAAACTTCTGCGTCTACCTGACATACGGGCATTTCCATTTTCTATTTTCGCAACATTTCCATCATAAATGCATCATCCTTTTCGTCTAGACGATGCATTTAGTATTCAATTGTCAGCATGATTGGTGTGCCACGTGAGTGATCTG
>835FP002061 ckd_2               :+U  EU:NT; range  -249 to    50.
TGGAGCTTTATTCTGCGAAATGAAACCAGTTGGCACCACCAAACTGCCAAAACCAGCGAGTCCACCACACTTCTGGAGTGTGGAGTCTGCAGCTAAGTAAACCTACCTCAATGGCCATCTCTTTTGGCCATTGCGAATGCAGCGGATGTATCTCTGAGATACAAGTGCGCTCCGCACGAGAGCGATTCAATCCATTCCGATGCGATGCGATCCGCGTATAAAACCAATTTGAGCGGCGGCCTGCGAACCAGTTGAGCGCCGACTTTGCAAACGTTTTCACGTCTCCAGGCCAAAAAAAAG
>836FP001456 CG43677_1           :+U  EU:NT; range  -249 to    50.
TTATAATTATGTAAAATTCATGCTTTTTCTTGATTTGATACCTTTGATCCGAGACGATTAGGGATAGATACGCTAGGCCATCGCTCTGTGGCGGCTTAGCACGTTTATAAGTTATGCTTTCCATTAGCCAAGTCTATAAAAATTTAAATCGTGGGTTGAACCCATGTTCTCGGCTCATAGTTTTGAGCTTCAGACCATATGATGACCCCGTGAAAGATTTATAAAACTACAGAACCCAAAGGCTTCAGCATCAGTTTTGTCGAAGCCGAGCTGCGCCGTGTAGTCTTTTTTTAAATAAAA
>837FP000703 CG14309_1           :+U  EU:NT; range  -249 to    50.
ATGCCGAAGAACTGGCCTCCGCAGATTTACCCCAACCTTATTGGGTCATCTCATAGTTCATTGATAAGCACGGCATTCCAACCACGGCCCACTTGTATGTGGGTTTGGGTTACGTTAGTGGTGCATTGGAAGAAGGTCATCATATTGAGGGCAGCGATCAGCGCAAAATTCTTGCGGATGGCAGCGAAATCAGATGGAAATGATCGAGTGGGGAGTTTATTTAGAGGTAGTCATTATGAAACTCCGGTCAGTTGTGGAGCCATCGAGCAACAGACAGGTCTCCGGTCTTTCCATTCGTAA
>838FP001853 CG15479_1           :+U  EU:NT; range  -249 to    50.
TGCCCAACGGGTGGGCTTACAAGTAGGTAAGTGGGATGGGTTGGGTTTTGGGTTTGGGTTTGGGTATGGGATTGGGTGGCATGTACGCGTGCGCAGGCAAATCGAGCGGGTTTATGATCTTGTTTTCGTTTTGCAAAAAGAAAATTCGTCGTCGATTTGTGTAAACAAAGTTATAAAAGTTGTGGGGGGATTACGAAGAGCGGCAGATAAGGCTTTCGCCATATAAGCTAGTGTACCAATCCACAGGACAGCATTCAATCGAGAGTCTTCGAGTAGAACACACATAGCATAACCATAGCA
>839FP002586 CG14452_1           :+U  EU:NT; range  -249 to    50.
CAAAGTACGTCATGGAAACACCAATTTGAAAACACCATTTTAAATTGTAATCTTTATTTATAATTTTAGCTGAAGGGCTATTTTTTTTTGTAGAATACCAATTAATCAAATAATATCATAGAAAATATTTCGCCAAGGAAAAAACAAAAGAATACAAATCGAAAAGCTGAGCAAACATATCTGAATGTCAAGTGTAAGAACAAAATAATTACAATCTAGTATAAAAGCGCCCACTTTTTTCCATCTTACACACATTCAGCATGCGCTTCTCGATCGTAATTGTTCTTTCCGTCCTAGGAT
>840FP001810 Nos_1               :+U  EU:NT; range  -249 to    50.
CCGCTTTTAACAATAAACGCCACAAAACAAAGCAACTGGTGTTTTCCTCTTGGTGAAATTTCCCTTTCAGCACAAGGTCGTTATTCCAACAATCCTCTTCCAGCTGCTGACGAATCGCGGGAGCTTTAGCCAGGACCCACGCCATTTAGAGCTTGTTGTAGTGTGTCAGCCGAGCTTTCAACAACATCCAAAGGATGCTGGCGAAGGTTCAGCCGCTATTTAAGGATGCTGCGTTGCGGCCTTAGCTTCAGTCAACGCGCGGCGTTCGAGTTCTTTGGATCGCGCTGAAAACTGAAATCG
>841FP000171 CG32708_1           :+U  EU:NC; range  -249 to    50.
ACAGGAGGCGTAGTCTTGAATCTATTGAATTTAAATTATATTGATTGTTGTGTGATAACTTAAAATGTTTCCAATAATTTTATATTTTACAATTCGTAAAGGCATTGGTGGTAGAAAAGAATGGTTAAAATTCTTGTTACGATTTGTCCGTTAAAATAGGGCTGAATAAATAATCTGTTACAAAGTGCTTTTGAACCAACCAACTCATCGATAGCTCTTCGATAAAAACGTACACTGACATCGCCTGACAACTGTCATCCCTAATAGCGTGCACTACACAGAGAACGAAATCAACAATGA
>842FP001835 CG12317_1           :+U  EU:NT; range  -249 to    50.
GTTATGCCATAAGATAAATTTAGCATTAGCTAGCATTCAAGAGGACAGCTTTAATGTTTTCTTCTTGTAAGTAACCATTTGACATTAATTTCCGGTTTTGAGCACTCATTTCTCATTTTTTTTCTTTACACTCATTCTCTCTCTCTCTCTGTTTCTCTCTCCGTTTGCTGCTCTCACTCTCTCACTGCGTTTTAGGGTGAAAATTGCGTTAATTTTAGTATGAAAATGCCGGTCTCGATGCCAACGCACAGTCGCTGTTCGCAGTCAAAGCCGTTTTGTTGTGTCCGCGCTCTCGAGGTA
>843FP001379 CG15065_1           :+U  EU:NT; range  -249 to    50.
TTTGAGACAAATCTACAATAATCTATTATTATTTATATTCGATTGATTGATCGCTATCGCTTTATTTTGTTTTGCCATTGTTCTGAATGTACATCGCCTTATCAACATTTTTTTTTGTAGGGCATTTCCAGACTGGGCACAACTTTTGTGTGATTACAACAGCTGAGATACGTACTATCCGGGAAAAACCTGATATTTAAATTTCATCATAAAGGTGCCTATAAAAGAAAACCAATGAAGTGAATTTTTATCAGTTTCATTTCAACCGTTGCCAACAATATGAAGTGGATGTCCTTGGTC
>844FP001575 Peb_1               :+U  EU:NT; range  -249 to    50.
ATCTACATTGGTTTTATTTTAAACAATTTAAGGTGTTTTGCTTCCGATTCTCTAAATTTGCTTAGCGTCCAAAGATATAGTGTCACCTCTCTTAATTTCGATTTATCTTGACAATTCCCTACGGTAGTATAAACTGACATTTATAGTGCCTTTGAACTCACAAGTCTACTTTTGCATAAAATTTCTAATTTACATTATAATTATCACCTTAAATCACTATATAAAGCAGATCTTGAAAGGCACAACATCAGTTGTAAAAAGCATTTGCTATGGTGCGACAATTGGTAAAGGCCTATATAA
>845FP002004 CG34268_1           :+U  EU:NT; range  -249 to    50.
TAAAAACAGCAAACAATTGAGAAGTCATTGAATGGGGATTATGTCCAAAGGTTAAGCAATAACGACCGATAACGGGAAGTTCGCCGCTGGAGATGGTTTCATACCAAATAGAATGCGCATTATTCGAAGATACCAAATTTAAGATAATTAAACTGGTTTGGCGCGTGGCGTTCGAACAGAAGTCATTTGTGGGCTATTTTCGGCTGAGGTGCTAACTACTATATATAATGATTCCACGGATGGTCAATCAACAACAGTCGTCCGGCTAACACAAACGTTCGATAACCACAAGTTAAAGTT
>846FP000588 Osi22_1             :+U  EU:NT; range  -249 to    50.
AAGAGGATCCAGCACAAGAATCGTGTTCTAGCGGTGGTGGCAACCTGCAACTTGCAACATTGCAACTGGCAACAGGTTGCTGATGCAGCGGCCACTTCTCGCCACTCTTCTCAGTTGTCTCTGTGCTCAATTCCAATGCCAATTCCAGCCTCAGAATGCAGCTAACTCTGGCTTTTCAGCCGCTACTCTGCTGCTTTTCTTCAGCTTTCTTCGTAGTTGATAAAACGCTTGGCCATCGCCGATCGTGCCACATTTTGCAGCAGGCCATTGCAGAGGTTGCACCAAGATTAATTCACGCAG
>847FP000629 CG6974_1            :+U  EU:NT; range  -249 to    50.
TTGGATCATGTAAAGTTTTTAAAATTCTCGTTTCGATGTTGTAAAGAAAATGTAATCATTTAAAAAGGGTACATTCAAAAACAAAGTTCACGTTTGTGCTAGGGAAAGTATTTTTTTTTTGCCTGTACTTGATTTGTCCGTGTATGTATGTAAAACCTTAATATAAAGAATATTTTCGAGACAGAAATAAAACTGATAACTATTTTAATTAAATGACTATAAAAGCGGGTTGGCATTTGAAGTTTGGTCATAGCTATAGAAATGTTCCTTAAAGCTGTTCGGTATTTGCTTTTGGCGGGG
>848FP002148 CLP8_1              :+U  EU:NT; range  -249 to    50.
CCTTGTTTCTCATGTGGTTATTAATATCAGCCGAGTATTTTTGCTAGTAACAACTGAGTTAGTGAAACCAATTTGAACAACTTGCCTAAACTTGTTGATTTGCATTTTGTGTTAGGTTTTAAGCCATTCAGAGATAGCTGGTACTCAATAATATACATTTTTCACATTATGTTTTGACTAATTCGGATGCGTTCAGCATAATCGAGAGGTTGTCCAACTATTTAAGACGCGCCCTGGCCAACAGAGAGCATCATTCGTCGCGAACTGTTCGATAGCCGCAGATCTAAGCACCAAACAACA
>849FP001215 CG8525_2            :+U  EU:NT; range  -249 to    50.
GAGCAGTGGGCCAAACATCGATGAAAACCCCTTGTCACAAAGCAGTAGTTCAATTAGCGCTATAAAAATTACATGTTTTCTACCTCGCTGACGCGGTATTTTAAAATTCACAATATCTTGTACTTACAAATTTCATATCGAAAATGCAATATTAAAATTAGGTGTATTTCGCAAGTATTAAGACAATAAAAAATAGACAAAGTTACCTAAGCGATTGGCTTTATTAAACAGCAAGCTGTGGAGTTTTACATAACAAATTTACTTATTGTTAATATCGGTGATCTTTTAACGGAATCCATC
>850FP001242 mars_3              :+U  EU:NT; range  -249 to    50.
TGCGTAACATACATATCTCCAATGCGAGATAATCGTGTATTTCTATTTATCCCCCGCATCAATGGAGCCCAGAACTATGGGCTATTAAACGAACTATGACTATCAGTGCGGATTGTTTACCCATTGATAAGACCGTGCAGCTGGACAGAGGGCTCATCTACGGCGTAGAAGCCCCTCTAATGGACGGGAGCAGCGCACACACTTGACCTTCGGGCGGCGATAAAGAAGCCTCTTCGGCGAGTCATTGACACCATCAATCAGCAGCAGCGGCAGCAGCAGCAACAAATGCTGCAAATGCAG
>851FP001466 hbn_1               :+U  EU:NT; range  -249 to    50.
ACACAGATACACGGCACTGAGATACTGAGATACTGGGGGAAACTACCCCTACAGCAGGAGAGAGAGGGAGAGAGCGAGCGTGTGCGAACGAAAGAGACGGCTGGCATGGCAGGACATGGGCGAAAGCGAAGGATTGGGAACTGTGATTCCGATTCGGATTCGAGAGCGAGCGAGCGAGCCTCGCCCATTTCACTTGCTAGCGAAAAACAGGCAACGTATTTAAACCTACGGGCGGCAGGAATCGCACTCAGTCGGTGGTTGTTGATCGTCACGAGCACTACTCACTCGCAGTTATTCACT
>852FP000324 Him_1               :+U  EU:NC; range  -249 to    50.
AAAGGCATTGTAATGAGAGCAGAAAATAGAATTGACTCCACTTGAGCAATGTCCCATAAAGCGGGAGTTTCGAGTTTGGCGCGCAATGTGCCGCACCAGCAAACGAACAAAAGAAAAAAAAAAAAAAAAAACACAGCCAGTAACACATGGGCCCACGAGTTATGTTTTATTTTTAATCCCACAAAGAGTCGATCTCCAAAACAAACCCGCAGAGAGCACATATAAAGAGACTCGGTGGACGAGTGGTTCGAAACAGTCTTCCGCCGCAGCTCGACGCGCTCGCATATCGGGAATATATAG
>853FP001178 Cpr47Eg_1           :+U  EU:NT; range  -249 to    50.
ACACATAGTTAGTTAATGTCTCCGCGTCAAACTCGTCTTCCGTCTGTTTCGGGCATTATTATGGGATTCAATGCGAACTTTAACTGAACGGCAATAACGAGGCACACATAAACATGTATTTTGTCTTATCTAATGCATAATTAATGAAATCAAATCCTACGCGTCTCTAGACTTGAACTTGGGCGCCACCGGCAGAGGTAAGCTGAGCATCAGTATCATATAAAAAGCAGGCAGAAGTTCCAGTTCGATATCAGTTAGCCTTCTCAAGTCTTTCAACAATCAACATGAAGTTCTTCGTAA
>854FP001531 IM18_1              :+U  EU:NT; range  -249 to    50.
CACTCAAGCAAAAGCGCGTCGAGGCCAATCTAACCGACCTGACCCGCTGCATCCGTGGCATGGAGTTCGATGTGAAGGTGAATTCCAATCGCGAGAGGAAGGAGAGAAAATCTGATCGACGCCCCCCAGCTGATAAGAAATCACCCAAAGTCGGTGATTTCAGCGAATAGCAAAATCCCCCCGGGTGCTTCCCAATCCCAAGGGCATACGAGTGCAGCGTATAAAAACAAGCTATTGCCGGAGGTCGGCATTCAGATTCACTTGAGATTGCCAACCATGAAGCTGATCGCATTGTGCTGC
>855FP001892 CG4168_1            :+U  EU:NT; range  -249 to    50.
TACTAATTCCGGCTCAGTCACTGCGCATGCCCAGATGCTCCGGTAATCGTGGGTCTTCGGGCTTTGGGGCTCTCGCACCAGCGGCATGGGTCGTGTCAACTGACTTCGGGGGCTTCGGTTTTTGGGTCTGTTGCGCCTAGGACAACAATTTCCGTGTTGCATGCCTCGCCTTCGGGTGATCTAAAAACGAAGCGAGTGTCGAGGTCGCCAACGTGCCATAAAATGCGCATAATGTGGCACGGATGTGCCAGTCCACGTTGGTAATTTGGCGCGTGAGCATCGCCGATTATCATTTTTGCC
>856FP001684 tkv_2               :+U  EU:NT; range  -249 to    50.
GCCACTGTAAGTGCAACTTGAAAGGCGATTTTTAGGCCATTTTTGCAGTAAATGTAGCAGTACTTGAAGCATTTTGTAGTTGGACAAGGTTCAATGAGCAGGCAAACCGCTGAAAAGCCCAGTTACCCAGACCACACCCAATTGATTTTCACTCACTGACCATCTGAGAGATGCGTTTATGACACCAATCGACTTGAAATTTAAACAAGCAATATTTTAGATACATAAGCATGCCTTGACTTTACAATCAGTTGTTTTATATATTTTGCTTGTAACACACTTTTGATAACATGAAGAAAA
>857FP000499 CG8312_3            :+U  EU:NT; range  -249 to    50.
TGGATGAGCTGTGCACGAAAGTAAAAACAATTTTTTAACATCAGACAGAAGAACAAACTACTTGAAGAAAAACTTAACTCGATATTTTATGTGCAATCGCCTCATGTGCAGTGTTATAAAATGCCTACAACTAAACATTTACAGCAGTGCTGCCAGACCTGGTTGGATACGCTTGCTATGGTTTATTTCAACTAACGCCCGACGGTCACACAGTTAGTTTTATGAAAATCGAACGCGCAACAGGTGTTCAATCGCAAACAAGACGCTCGAATTAAACGAATCGCCGCGCGGAAAGCGCTC
>858FP002261 Cpr67Fa1_1          :+U  EU:NT; range  -249 to    50.
CTTCACCTTAGTTGTTTGAATGTGCATCACATCTTGGTTTGATTGAAAACGAAAAGAGTGGATTTTTGAACTTGTGCGTAGCTCTTTGGCTCTCAAGTCACTCTTAGTGCTCCAGTTTGGCCAATTTCGGCTATTCGATTTTATTGTTATTCAGATGAGTTTCCTGCAGCAGAGCGTAAAAGTTGTTTCGGTGGATCTGGTTTGATGTCGACAATTGGTATAAAAACCTAAACAGTCTGCAGTAAAGTCACCATTCAGAGTCGTCTCTCAGTTTAGACAAACGCACTCCAAGCCAGCAAA
>859FP001197 CG13170_1           :+U  EU:NT; range  -249 to    50.
CTACTAAATTTAACACCTGACGGCAGATTCAGATACACCTTTCAACTTTAAACCATTGGCAACGTGCGTAAACCAATGGCAATGGACCACTAGCCTCAAGGCGTTCTGTTCATCTGCCAATGCCAAATGCCAAACTCTCACCATCCATTTGAATGTTTGCACAGGTGCTGTGGTCTTGGCCAAGCTCTCTGGGCCAAGAACTGGAAAGTCGAGTCACTATAAATAGTTCCCGCTGTGGAGTGAAATGTCAGTTAGGTTCGATATTAAACCCCAAGCAAAATGAAGAGCCTTCTGAGTCTG
>860FP001797 CG31872_1           :+U  EU:NT; range  -249 to    50.
ATCTATATCTTGTGTTTGTAACTGGGAAGCTAAGGCAAAAAAAAAAACACTTATTCAATACCAAATCCTGGAATTGTAACAATAAAATGTATTTTCAAGAAGCCCATCAATCTTGCTGTCCCAACTCATTTGCCACTTGTGATGTAACATCGAGAGATAATCCATTTAAAATCGCTTTAATCCATGTGTTATCAATTTCATGGCATTTCATTTGCGAGCCTATAAAAGGCTCCTTTCCGATTCGCTGCTAAAAGTAGTTTCAGAATGCAGTTAGGATTCCTTTACGCATTCGTTGCGCTC
>861FP002283 CG33272_1           :+U  EU:NT; range  -249 to    50.
ATGTTTGATTTGGTACATTGCTATGAATATCATAAACCTTTATACAGCTGTCTTAGTGTCGTCGGTAACCCAATGGATCGGCGTTTATTGATAGCAAATATTTAATATAGTTCATGAGACTTATTTTGTCTGCAGGAAGGAAATCATTGTGAGAATTATTATTTGGCAAATGTACTCGATAGCACAAAACGAGGAACTAAACAGAAGAAAATTCCACTATAAAAGACTTAATTGCAACTCCAGAAAATCAGAACACAGCATCTAGCAAATTCGATTATTTCACTGCGGACTTCTTAGTAA
>862FP000916 CG5476_1            :+U  EU:NT; range  -249 to    50.
AATTTAATCAACGCCGCCGCCAACGCCACAGCTTCTGCTTTTGCTTTAGCTTCTGCCAATAGGTCTAGACCAAATCGAGCTTGGGCCAAAGCCGCCAAGTGGAAAAAGAAAAACAGAAAAACAGGTTAGGCTCGCAGACAATGCGAACCTTATCGCGATCTCCAGCACGCTGTCATTCGCCTGTTCTGATTGACGCCCCTGCCGTGTCGGCCAGGCCATATAAATGGCCCGGCGGCTCAGCTCGACATCATTCTGACTTCCGACTCCGGAGCTCCAACTAGAACAGCAATCAGTTAACAG
>863FP002057 CG32277_1           :+U  EU:NT; range  -249 to    50.
GGCCAGCTGGCGGGGATCGTATCCTTTGGATATGGATGTGCCTCCGCTTTGCCTGGCATATACACCAGTGTGCCTGAGATCCGGGATTGGTTTCAGCGCGTCGTCGAGCAGCATTCCTGAGCATAATCTTAAGTCTTAGCTTTAAGAGTCAATAAATAGTTCAAGTTTATCTGAAGGCAATTAACTGGGGAATGCGGGAAAAGATAATATATAATAATATATATAAACTTGCTTCCCGGCTTAGATTTCGGTAGACCATGTATATACTCCTTATTGGACTAGCACTGCTCCATCAACTGG
>864FP001661 slp1_1              :+U  EU:NT; range  -249 to    50.
ACGTCTACAAACATATAGCCAACATATAGTTTCGTGTGGAAGGCGAGTGGAACAAAATGGTCACAAAATGGAGGGCGGAGTCTTGTGAAGAGGGTTTAACTGCCCAACTACCTGATGCCCATCCCTTTCGCACTCCCTGTGCGCATTAGCTACCCGTCTCTTTCGGCCTGTGGGCTCTCTTCGTGTAGACTTCGTTCGAGCGACCGGGGGTTGGACTATAAATAGCCCGATCCGGGGCTGTAGAGAATCAGCTTAGAGCTAGCATCTCAAGAGCAAACATCTCAAGCGATCCCAAGTCGT
>865FP000148 CG2233_1            :+U  EU:NC; range  -249 to    50.
CGAATCGTTATCAATAGTGCCTTTTTCTATATTTATATATATTTTTACATATGCACAGTAATCAATGGATTGATTATTATTGTTTATTATTGTTTATTATTATTTTGTTTATCTCGAACCTCAGCTGAAATAATCGCAAAAGGGTCGCAACCTGCCAGCAATCACAAATCGTGCGATAAGAAGGTTATCTGCAGCATCAGCACCTTTCTGGGGGCTATAAAAAAGTGATCGCCACCGAATGGGGCGATCAGTTTGACTTTTGAATTCGTCGCGATGTTTTCGATTAACGCCGTGATCCTG
>866FP001034 TpnC41C_1           :+U  EU:NT; range  -249 to    50.
GTATCAGAAGGGCGAGAAACAAAATTATAGCGTTCGCTCTTGTTTTTGAATTGCAATTTTTGTTCACAAATACCATTTTATAATACGTTCCAAGATCTAATGCAATGTACGGTTTATAAAAATAAAGAATTTTGATGAATATTGTGTATCTAAAAATAAAACTCTGAGTATTTTTCTGTCTTGTGGATAAAATTATCTTTGAGTTACATGACATACGGAATATTTATGTTGTCTTTTTTATTTGGTTTTAATTGTTGTTTTTGTTTCAACAAAAATAGTTGCAGAGCTATCATCGTATTA
>867FP001153 mthl13_1            :+U  EU:NT; range  -249 to    50.
TTTCTTATCTCGATATGTTCGAACCCATTGGGGAAGTTTCCAAATGTTCTTCAATGCTAAATTCTCCGAATTCCAAAATTTGAACTCGTTTGAAAATATTATCGCAGTTCCAATTACATATGTAAAACTTTTCAAACATATTCGAAAACAAGTCCCTTAGGGAACACGGATATCAGTACGAGTTCCCTAATCAGAAGATTGGATTAGAAATAAAGCTATAAAAATTATAAAAATTATTTATAGAGAGTCAATCTAGTTTGGATACTCACACTGAACGTATTCAGCTCATAAATGAAACTT
>868FP001004 Jon99Fi_1           :+U  EU:NT; range  -249 to    50.
ATAAAAATAAAAACAAAATGTTTAGGGAAATATGGTAAGACAACGGAGTTTTCACACATTACAGAATATACGAAACTTTGAAATCTTGAGTACACGCCATATATTCACGAAAGACTCGTTCCGTTCCTCCCACTTCTCAGACGCCAAACTTATCATGCCAAATTCTGGACAAAATATACAGCCGTCGTTTCCTGGGAATGATAAGCCATTGTATTCAGTATAAAAGTGCGTTCAGTTTTTGGAAAAACCATGAGTTGTAAGACCTGTCCAAGATGAAACTGCTCGTATTCCTGGCTCTGG
>869FP001741 CG42763_1           :+U  EU:NT; range  -249 to    50.
TCTTTCGTTAGTCCGTCCTGAAATAATGCACTTTCCGTGAAACGGGTATAACGATTTTACTGAATGTTTGGTGTATATTCAGGTGCTTATTTTCTACTGTAGAAATAAAAAAAATCAGATCGAACTATATATAAACGGTTCTTTGTTTTTGCTGGTCGTCGAGATTATCTGAGCTATTTTATAGAAGTCAGCCATACTGCGACAATCGCAACGGAATTCTATAAATCAGCGTGTTTGCGTCGGAGAAGTGCAGTTCTATAAAATGATTAAGGAAATATACTTCCAACTCGTCATTGTTTC
>870FP000448 lab_2               :+U  EU:NT; range  -249 to    50.
AATATAATCATTCTTGACCCGCCTACGAATCGAAGAGAGAGCTAATATCAGAATCACAGATCCAGAGATACACAAGCAACCGAATGCCCGCTGTCAGGATAATCCCAATATTTTCAAACAAACCTATTGAGCGCATTAAATCCTTCTATGGAAAAGCAAACGGCCAAAAGGAATTATTTTCATCATCGTCGGCTTAGCCACGGGGCGCATGTCAAATTATGAATAAAATGCAAAATCACGCAAACAAGCCAAAAGTCAAACGGAAAGGAGAGAGTTCTTGGCTAGAGGGAGGGAGAGCGA
>871FP001214 CG8834_1            :+U  EU:NT; range  -249 to    50.
AAGCATTGGATTGATGTATTTTTATGGTAATTGATGTATTTTGAAGGTATGGGGATCCTCTACACTTTAAAGCAGGTTATAAAATAGTCATGCCCAGGGTAAATCTATTTGTGCACTATCTTTAGCAGTCACAGATAAGATGGTACAGGTGTTAGCCACTTGCATTGAATCCACTCAAGGTGTCTATCGAAACTGGAATCCCAGAGTTCTGGCTCCTTATAAATAGAATTGCACTCACCTGCGATCACCACACTCCGTTGCATTTTCTAACGGCGAGCAAGTTTTTCGAGGAAACCACAA
>872FP000816 CG6763_2            :+U  EU:NT; range  -249 to    50.
AAAAAATGTATACCAACTTATGTCAATCATTAATGTTAGCTCCTATTGTTAGCCAGACAAACATATGCCATGCACTTGAACTTAATTCGTGGCCAGAACAAATACAGATGTTTATGCTTGTATATTGTCGTCTGGCTAATGAGCAAAGTCTTGGGATTTTTCAGCTCTGTTTTTCCCACCATCAATCGAAGTCGCCGCCATGTGAATAACATTAAGTATTTAAGAAAACGTAAAAGTCTCATTTGAATCATAATTGTACGGCCAGCCAAGAGTGGTCCTCTAGCCACGTTCTCTCATTCA
>873FP001325 CG43788_1           :+U  EU:NT; range  -249 to    50.
TCAATTCTGGCTTTAAAATCGTCTTTTAATCAACAATTGAATTAATAGACATTTAATATGTTATATGAGCTTCATCGCTAGCATATGTTTAACTATTATAATGCATTATTTGAAATAAATGGTTGGCTACTACCACAGGAATCTGAAGGAATTTATATAATTACCCTGTCGAATGAGTGAAGCTAATCCAAATTCCGAATTTTTCACACCACTTGGTATAAAACGCCCTTGCAAACTCAAAGTCAACTCAGTTATTTACTTTGCACAATGAATTGCTTTTCGAAGGTCTTTCTGCTGGCA
>874FP002493 Cyp312a1_2          :+U  EU:NT; range  -249 to    50.
ATTACAAATTGAAAAAACAAATGAATGATCACATTTTACTGTGAATAGTAAATGACAGCTTGTGAGAAATATGTCGCTGTACACTATTTTTTAAATTTATACACTGTGCACCGATTCGGTTTGTTTTTTCTTGTGTAAATTCGCTTGTTACCCAACTTTTATGACCCTTGGGTCCGGTGACCCTTTAGTAACCGTCTGATCTTCGCGTCTGTGTTCCGCTTAAAACGCTTGATGCGACGCTTCAACGAGGCAGTTGCTCTTTAGAACGTCCGTCGCAATGTTCTGGCTGGGATTCGGATT
>875FP001968 OS9_1               :+U  EU:NT; range  -249 to    50.
ATCGTGACTTGGAACTATATACGACTTTGTAATAACAAAATGCATGGTTTCCACTACCCACTAATTAATATACGAAGGGGCAGCACTCGTTCTTATCACGCTCACCGATTTCTGAAGTCTGATTACAGTCTATACGTTGTCTCACGATCAGTGGGTATTCATTACAGAGGAGGCGTTCTCCCATTTTGTATAAAAATTGTGAATTTAAGAGAGGGAATATAAAAGGAATCAGTTCGATAGAGACTAGATACAGTTTCAAATCATGGCCAGCAGACTAACTTGGACTTTTCTAGTCGCTGT
>876FP002189 Hn_1                :+U  EU:NT; range  -249 to    50.
AGTCCTTGGCAATATGCGCTGATTGCCATTGCGGTCGGACCTAAACCTTCAATATGGGGGTTCAAGCCAAAACACAAACAATCTCAATGATGCAGATCTGAGGCAAGTACTACAATTACAGTTCGTTGGCTCATATAAGGCTTCGGTTAAATGATTATGCGATTTGGGCCCTGGTAGCCTCTGTAATAGGAGATTTGCTGATAGACATTGCATAGTCATAAGAGCAGAGAAATATTATCTATATTAAATAGTTTGGCTTGACTGCTCGTTTAGCCCAGGTCACTCGGAGTCAATCTGTCA
>877FP001753 CG13386_1           :+U  EU:NT; range  -249 to    50.
AATAAATCATATTTACGGAATTGAACAGTCTGCCAGGAAAGTGTAATACATTACTTTCAGTGTAGCTTAAGTTGAGTTAGGCATTGCTCACTAAGGAAAGTGAAATTCCCGTCCAGACTGGCGCAACTGATGATGAACGCAGCGAAGCGGACACTTTTAGCTCCAAATTGCACACCACAATTTGTCGCCAGTCGCCTGCAATTCCTCCGTTTTTTTTTATAAAGTCGATGACATGGCGCCGGCGAGCTTAGTCATCATGTTCGCCCGCAATCGTAAGCTTCGGATCGCAATTGGCCTTAT
>878FP002074 Drs_1               :+U  EU:NT; range  -249 to    50.
ATTCTACACACAAAGCTCATCTTACAGTGAAAAGTGTTACTTTATGAAATACAAATGAGGCTCTAAGCAATGCTTTTCGCTTACGCTTTTCGATAAGCGTACAAGTAGTTCCCCTACCGAAGGCCTATAAATGTGACTGCACATGTATCATCATAATTTGTTGATATACTTCGTTTATACCCGACTACGCATCGGCTAAAGCTGAGGGATCGGTGCACTATATAAGCTTCTCCTCGAAGTTCCCAAGCCACAAGTCGCTGATAATTCAAACAGAAATCATTTACCAAGCTCCGTGAGAAC
>879FP001668 CG15440_1           :+U  EU:NT; range  -249 to    50.
ATTTAAATGTCGGTACTACGCAGGGTTGTCAAACTGTCTTGGATTACATATTGGTATTATTGTTTTTTAAAAACAAATTACTTTTTGGCTCAAACTAAAATAACGTCTAACTCACCAGAGACGCGAACCATTAGTTGCATCGTTTGAATATCCATTCCAAAGACAAGAACCAAGGCAATTGTCTTGGCTGACACCAGGTCAGCATTTGATTGGCCCACATCGATAAATACCGATAAATGCTTGACGGCCAGTCACTCATTTGTTTTGGTAAACATCATTTGTCTCTGGAAAATATTCAAT
>880FP000467 Gld_1               :+U  EU:NT; range  -249 to    50.
GGGTGCTTAAAGAAAGTTTTACAACACTAGACCATATTCATGAGTAAAGGGTTGAGTAATAAAATACATAAAAAGTTATAAAAAGGTAAAATTTAGACCAATTTAGACCTACTCATTGCAAACACTCAAAAGCTCCCGGTTCAGACCAAGTTTCAGAGAGCGCAGCTTTGCGGCCAGCTTTAAGCTGTCTTTCGTTGAGTTCGAGCTTTTCGTCAGTTTAAAAAGACTGGCGCCTGCTGGTCAGAAGCTGAGTCGGTAACGGTCTGCGTCTGCGCGCAGTTCGAACAAGTTGAGAAAGAG
>881FP001182 thetaTry_1          :+U  EU:NT; range  -249 to    50.
CCGACTTCCGAGTTTAGACTGGTGCTGCACATACACATACATACGTACCGCTTTCTTTGATTGATAGCAAGTCTGATTGATAAGAAACAAGCCTACGGCCTTCTAGTGCATGGTATGCTAATTCCATGGATCAAAAGATCGACCGATACTGTCAGCTGGCCACTCAATGGTTAACATTCCACCCACTTCATCAGCGTATTCGCGCCTGATGGAAAGTTATAAATGTCTGCCATGGTTAACTGATTGGTCAGTGTTTTTCCAGAATGCACAGATTAGTGGTTCTTTTAGTTTGCCTGGCTG
>882FP001816 CG43725_1           :+U  EU:NT; range  -249 to    50.
TTGTATCGGGCGCAGTTCATCTGGGGATTCGCGTAGGATCGATGGATGGATCGAGCAGAGGAAGTGGAAATGAGCGAATGGATTAGCGGGGTATGGTTTATTGGCGAGTCGCGGTCATAAAACTGCGTCCTAATCCATCAACGAACTCCTGGAATAATCTCGAATCGAGGGTCCCGTAGGACAGGTAACCGATACCTTGTTACACTCTGCGTATCGAGCTATAAAAAGACGCACTGCACCGTGTAAGCCAAACAGTCTTGATTGCTCGCAGCATTTGTCACAATATGCTAATTGTTCGCT
>883FP002185 CG8539_1            :+U  EU:NT; range  -249 to    50.
TTTATTTTATTTGGCGTTCACTTCACTCAAAACAACCGATTTTGTGCGGAGCACGATAAAAACGTCTTCACACGTCGGCGATCGAATTGTGAATTGTGAATTGAAGCAATACAATAAAAAAAAAGGGATGAACAATTATACAGGAAAAATTGATTACAATAGTACCTTGTCAGCATAAAACCCCCTTTATGGCATTATCTCTCCAAGCTTGAATATACTTATAAAACCGAACTCTGAGTGCTCAGAGTTAGTTCCCGGCACACTGGCATTCCGGCAACATGTGGAAAATTCTGTGCGGGA
>884FP001703 AANATL2_1           :+U  EU:NT; range  -249 to    50.
GCTCAGAACAACAAAACTGGTGTCATTCAACCTCGGGGCCGCTTGTTTAGCGAACATCATTTTGAAAAAAAGCTTTGATAAGAACTGTGCGTCGGGTCAGTGGGTGGTTGGGCGGTGGGAGGTGGGCGGTGCGTTGGGAGGAGGGCCCCATATTCGTGAAAAGCTCAGAACGGAGACGATGGCGCAAGCTCACTGCATGTTTGATGGCCTGGCATGTATATAACAAGTAAATTGCGCTAAATTTCTCTCAGTCTCAGTCCGCGAGCGAGGCAAATGCGAAGATGTCAGCGATCACCATAC
>885FP000952 CG5520_1            :+U  EU:NT; range  -249 to    50.
TTAACAGTAGAGTTTTGACACTACATCCTCTTGTAAACTAAATCCCAAATAGATTCTATGAATGTATGGGCTTTCAAATAAGCAAACATTAAATTTATTTAAATTACACTATTTTCGTGCTCTGTGCTGTATATATATCCTATTTCCAGTGCAGCCCCTGGTATTTCCTTCCAATGCGCTTAGAATGTTCCAGCGCCGGAATACGGTCACTCTGCGAGGCATTTAAAGGCCTTCCAGCCGCTTGTCGGCGTCAGTAAAAAAAAATCAAAGCAGGCGACGCAAGTGCGGACTAATTTATTG
>886FP000592 CheA87a_1           :+U  EU:NT; range  -249 to    50.
TTTTTAAATCAGTTAAAAGAAAATGAAGGGTAATAATTATTTCATAGGTGTACCGTCCTTAAAGTGAATTCAATCGTATATTTCGTGATGTTGGCAATTAAATATAACTGTGCAATAGCTTAATAAAACAAAGGGATCGCGTTTTGATATCAATGAACCATTTCTGGGAATAACCGAAACAAGTTCGTTTCCGGTACAAGCGATCATCTATCTAAATCCTTATATACCAATGACAACGAATGATCAGCCATCAGTCGTCAAAGTATCGTAATGGGCTCCTCTTTATGTCCCGTCTCTTAT
>887FP001370 CG18540_1           :+U  EU:NT; range  -249 to    50.
GAAAGAAAATTTTTTTAGCCAATGCAAGCATGACTTGCGCGTTGTGTATTTGTGTAATTTGCTAAATTTGGATGGGTGATACCGTGACGATCAGTAAATTTAGATAAGCTTGACATGATTTACACCTATTCCAACTTCAATAATCTAACAATGTGCACAATTGTACACAATGTTTTCGTGTCACAAATGTTTTTAAAAGATAAATCTAAATTGACAGACTATAAAAGCAAGTAGGTTGCAACTTATATTGTCAATTTAACCAGAAATGATTTCGTTTTGCATTTCATCGCTTTTATCAGT
>888FP002222 CG34426_1           :+U  EU:NT; range  -249 to    50.
ACTGTCTCTAGAAAACAGAAGATAGCTTTAGCGTTTTATGCCGTAGATTAGGTATGCTAAAGATCTTAGAATATATGATACTGTTTGCCCCGTAGCGCTCCCGTGCTACTCGAAGATTGCGCTACTGGGAAGAGCAGTTTTATGGCATTCCACGGCATTGAAAGATAAATGTTATGGCCCCGAGATCATCACAGAGATATGGCCCCAACCCGGGGTTTATAAAGCTGTGCAGTTGCTCCTTAGAGATTTAATTGTAATTTCAGAATGAAAGCGTTCATGTTGATCGTACTACTGAGTGCT
>889FP000844 CG42331_1           :+U  EU:NT; range  -249 to    50.
TGAAACGAAATGGAAATTGACGAAAAAAGAGTTGCTAATAAACGCGGCAAATGGAAAGCAAAAGCGGTTAAATTAAAGCCAGCGGCTGCTCACCGATTTCTTGTGCGTTTTTCCAACGGTAGTGGTCTTATAATTCGCTGGTGGATCCCAGTTGGTGCCACCGAGCCGCCGAGTGGCGAACTCGTTTCCACCATCCAACATCCACGCAGTCGAGCGTTTTATAAATAGAAGCCACCGGCTCGAGCAGTCGGCACTCGATCACGAAATTTGAGCGCAGCCATGTCGTGTGCTCCTCACCTG
>890FP000713 CG14292_1           :+U  EU:NT; range  -249 to    50.
AACCCCATTTGCATCGTAAAAACCAGTGACGTTCACAGCATGAAGTAGCAATTTTACCACCTTTTTTTTTTTTATATATTCTGGCTCTATCTGAACAGATAACCCCCGAGAGGTACTTAGCACCACCGAACAAACAATGAACATGTAAATCAGTTCAATCGCAGTAGTAATAGTTGAGATATCAGAGATAAGATCTCCCTGCCGTGTTTTTAATGGCGTATAAAAGCCGCAAGCCGTTGTGCTTTTGGCAATTAGTCTAGACGAAACCCAACGACTGAGAACCAAGTGAACTCAGATAAA
>891FP002066 Drsl2_1             :+U  EU:NT; range  -249 to    50.
TCACTGGTACTTCCTGATTCCCTGATTCATTTTATCGATTGCAGCAATGGGCAAGATTGCGAGCTCTGCCTCGAGTTTCTTGGAAGCTTATCGAATTCAGATAGGAGCACATGTGTGACATCAAAGTTGAGGCACCTAGCCACTGAGCAAATGCATCACAAAAGATTTTGAAACGTGCTAAAAAAGATTATTGGAAATGCATGGAGGTGGTGTAGTCCTATATAAGCGTCCCCACAAGCTGTCGATACCAAACGTCTTCGAGAACTCAAGTAAAGTACCAGACTCGTTCGGAACATCAGT
>892FP002076 CG43074_1           :+U  EU:NT; range  -249 to    50.
TAAAACTAAAGCAATTTAGTCGGTAATATATACATATATTGATATATATAGACATGTTGGTATATGAAAAAGGCATTTAACAAAAGAAACATTCCGTTGCGTTTTGTCACTAAACCAATATTTTGCTGGAGATAAGACACAGAAATATTGAACTGACAGGTGTTGAAGAATTTCCTATTTCGTCTATCTAAATTAGAATTACGAACCACTGTCGACCCCTATAAAAACACGGTGCTAAGCTCTGAAGCCATTGTAAAGTGGTTACAGTGGTCACAATACGACATGGTTTGGATTTGGAGC
>893FP002444 Pdh_1               :+U  EU:NT; range  -249 to    50.
TTATCTACACAATGACATTATCACTGATGCAAAGCTGACATCGAAAAACCGGAGCGGTGTGAAGCAGACTGAACGCTACAGCGACCAGATGGGGATGGAAATTGATATATGGGCATAAGTTGCATAATCCTAACCCAGAGCAGGTGGAAAACTAGCTATTGATTGCAGTCGAACCAAAGTCACTCAACGATATATCATATAGCCCTTGGGAAATAGGTATAAAAGCGGCGAACATTACAGCTCCAAGTCAGCAGTGCAACTGAGGAGCTCAGTGCTTGATGAAGCCACAAGGAATACCAC
>894FP001834 CG6770_1            :+U  EU:NT; range  -249 to    50.
GCCCAATAACTATGAATTTTAATAACTAAAAATTCTTTTACATAAAAAAGAGCAAATATATTTTGTAAAAGTTCAGTAGAAAGTTATAGAAAAATTAAATATTTTTAGTAACTACACGTAAGCAACAATTAAATGCCCTTCTAGTAGTTTCTTTAGCTAAATCCGGCAACTCTGACGGAGAGAGAGCTTTGGTTACGGAACAGAAAGCTTGCGCGCCTATAAAAGCCGCTGCTCGACCGAAAAAATTCAATTCCGTTCGCAGCTCAGCGAAAAGTGAACAAAAAAAAGCAGAAGAGAAAT
>895FP001658 CG42467_1           :+U  EU:NT; range  -249 to    50.
TTGCTAGGATGTGCTTCAAATTAACTATTAAAATCGTTTCCGATTCTTTAAAGTACATATATATGTATGCTCTTAATCTTGGGAACTACAATTATATTCTATTATTCGCTGAAAATATTAAAAAAAAAAAACATTTCAATCAGAACCTATTTGTTTTCTAGCAACACCTGAAGCTAATTTAATTAGTTAAAGGTACTTCCTATTTCCAGATATTTTCACTCTATATAAACCTGATGCCATTTTTTTTGTGTTTATTCACTCATTGCTAATGAGATCGTTTTGTGTGTCTGTCTTATTAGT
>896FP001961 scw_1               :+U  EU:NT; range  -249 to    50.
GCGATATAGTTAAGATTTATTTGAAAATTCATACAACTTAGGTCATACTTAAGAATCTATGCTTATTGGAAATATACCTGATATTTATTTCTAGAACAGCTGCCAAAATTTCAGCCTGTACCTGACCAATGGGTTGGTTAACCCTTTATATAGCTTTATTTTACAATCCATCCAAATGCAGTTGCCCACTGATGCAATTGAACTACCTGTTTTCCATATATAAGATACTATTCTATGACCAAGGAAGTCAGTATTCGTTCGAGTCTCTCTATGAGAACAACACAAAATGTTGAATGTGTT
>897FP002320 CG43147_1           :+U  EU:NT; range  -249 to    50.
TTTTTATTTAATTTTTTATATATGTTGTTAAATACATTTTTCTTTAAATCTTTAAATTCTTAAGTTCTGATACACATCCAATAATGTCGAAAGGTTGACGACTTTATATACACTAGATGCACTCCTCCTTAAGAGTTACAAATTTATTATGTAATATTTTGCGTTAAAGCGAGGCAAAACAAATTTGGCACGTCACCCAATTATATTATATAGTTTTCCTATAAAAAGGAGCTACGCTGAGATATATGCACAACAATGAAGCTACAGCTATTGGTAGTAGTACTTCTTGGTCTTTTGGCA
>898FP000123 CG3926_1            :+U  EU:NC; range  -249 to    50.
TATTTCGTAAAGATCTTGTCTTAAAACTGTGTATGATTTTTTGACCCATCAAATGGCAGTCTTAACTTATTATTCTTATTCCAAATTTCGTTCTGTGCCGCCAACGACGCAGTTGCTCTCGATCTTGATGCCTTGATAAGCGGGAGAGCGCATCATTTACCACTTGTTCAAGTGCGTTCATCGGCGAAAATTGCGGCGATAAGCTGCGATCCGGTGCGCTATAAAGTGGCCAGCAGCCCGGCAAGCGTTTCAGTCCGATCTTGGCCAGCCACCGAGAGAGACAGCCCATAAAAACCAACT
>899FP000072 CG4116_1            :+U  EU:NC; range  -249 to    50.
CGGCAAAGCAAACAATGGCCTACAAGTAGGGGCACTTCTTGACACGCTCTTGCCACTTGAAAAGTCCAACTATTTGGCCTCGGGGCCAGCAAAAATGGTGCGAGAAGAATGAAGAAAGGCTTTCTAAAACCTATAACCTATATATATTGGCAAGCAAAATTCCGGGCATCATGGCATCCATGACCGATGAAAGTCGATTTCCGTCAACTCATGTTGGGCTATAAAAGTGCCAAAGATCTGCCCAATGGCACACACAGTTCGATGGTCCATCGTCCAGAAATGATCTACGCAATTCTAGTG
>900FP001777 CG4382_1            :+U  EU:NT; range  -249 to    50.
AGGAGATACTGGCGTGGGCCGTCGGGATTATGCTGAGATGGGTGTGTGTGGGAAGTGGTCAGCGGTGGGTAATTTATGGATTGCCGCTAGCTACAAGCCCAGTTGGCAATTGGATATGGGAAAAGATCGCAAACAACCGACGCCCAATGTCAGTGGCGCAGTGGAATCGCATCAATTTCTGCACTTTATGTGACATAATCCCAGTCAGAACGGCGGCTATAAAAGCCTGGATCTGATGCTCCAGCCTCCACAGTATCGCGTCGAGCTTGGCAGAATGTGGCGTCTTTGCGGATTCGTTCT
>901FP002175 CG8628_1            :+U  EU:NT; range  -249 to    50.
TCCGGCCGTAGTGCCAAGGGCGGTCTCCCAGAACCTACCATAAACGACAAGTGTATCCGGGGGCTATCTCCAATATCGCTACCTTTGACAATGTCGCCCGCTTGTAGTTGGGCAGCGAAATTAGCGAAATAAAGATATCGATATCTGCTGATTACCAGCAAAATGGGAATATTTGCCGTGCGTCCATAAACCAACAGAGAAACGAAAGGGTCTCGAAACTATATAAGCGCGAATGAAAGGCCCAAAAGCCTTCAATCGTCTTTGCCTTTTCACCGGTAAGCACATTAGTCAAGGATCCTT
>902FP001569 CG2765_1            :+U  EU:NT; range  -249 to    50.
TTGGTGCAAAACTAAAAAAAAATAAAACAATGTTGAATATTTTGCCACTTATCCTAATTTATTTTTAAATTTAAGCATTTTCGAATTAGCTAATTAATTAACGGCGTTGGCCGGTGCTGCCACATTGAACATGACAGCTGATGTTTACATCGATTGCCCCGAGCTGAGTAATCGATAGTTCTATCGGAGCCTCCGCAGCCCTGACTCGGCCCGTACTATAAAAGCAACTGGCAATGCTTCCCTCTCTGTAATTTTTTCAAAATTCTTCTCGCTGACTGCTCGTGTCGAAACAGAAACTGA
>903FP000502 Fst_1               :+U  EU:NT; range  -249 to    50.
ATTATCTTTTATTTGTTGGTGTTCCTTCCAAGAAGTATTTACGTATCCTAAGTTCAGGGCAAACAGTAAACAACCAATCCGAATTCATGTTCAGATAAATATGATAATTACGATTATTGTTGGTCTGACTATCAGACAGGTTACCTGCGATTAGATAAGAATGTGGCAGTGTGAGGTCGAAATGTCTGGCAGTGAATGGAAGTGGTTATCAGCTTTCTATAAAAGCTATGTCCATCTGCAGAACCCGGTAGTATAATCGAAACAATAGCGAAATGAAGGTCCTAACTCTTATCCTCTTCA
>904FP001822 Osi21_1             :+U  EU:NT; range  -249 to    50.
CAAGATGCAAGAGGCATCCATCCGTGGTTGGGTAACGAAAACATGTCAGCGCCCACAGACGACCACGATAAGGAGAGTCGGTCGAACGCATAACAAAATATGGCCAGTGCTAATTGCCCTCCCAGTAGCTGCTCCACCAGGTCCAACCGAGATCCGTCTGCATCCCATCGAACACGCCAGTTCTTTCCGTCTGAGTGCGCCGCAATCTTCGATCGCAATTTATAAAAGCTCTGCCCGCCCAGCGATTTCGCTGCAGTAGCATCTTCAGATTGTCGGCAAGTGGACGTGGATATTAGCCAA
>905FP000723 CG6231_4            :+U  EU:NT; range  -249 to    50.
TGTGGCTTAAATAGCTCAATAAATAAGTCGGTACCCAAATTTCTCTCCGTGTGAAATGGGGAAATACGAGTGAAAGGGATAAAGTGCATTCTTTATTTGAAAAAAGGCAGAGCGAGAGAGCAATTGCGTGGTAGAAAGAGAGGGCAGAAGCAAGAACACTGCACTCGTTTTCAGTTGCAGCTTACAGTTGGCAGCGAAACTTTGCTGGCACGCGAAAGCATTTATAACCGACAACATGCTGTGAACTTGAAGTCAAAGCGAATCCAATTGTCACGCGAGCAGCAGCAAAAGATCGCGAGC
>906FP002043 CG16762_1           :+U  EU:NT; range  -249 to    50.
GCTGTAAATGGAAAAAGAACTGGAATTCACGGAAGCAGTAAATTCTCCGAGATCCCAATTCAATCATTCCAGCAGCCTGCTGTTTATCTATGGTTTATAATTGACCAAAAGATAATGCGCCAAGGCAATAGAAAAGTTTTGCAAAACAGATAAGAGCATCGCGAAAGGAAATCACATAACATTCTTATCAACGCGCCTGTCAGCCGCATCGGGTTTGCATATAAAAGACCACTACGCCGGAGGCAGTGCGTCAAAAGAGCTTCTGTCTCCGGTGAATGGTGTATATCTGCAATGTGTCCC
>907FP001082 CG18812_1           :+U  EU:NT; range  -249 to    50.
TATTTACCCACTTTCCAGGAGGATTAGATTCGCGGAATAGCTTTAAAAAGTTTAACAGTAAAAAGTTTGGCGCATAACAAAACATTTTAATTTGGAATACATTTTTTGAATATTTTTTTATTTTTGTTGGACTTGCTGTTACTTAAAAATATTGCAGGCTTAAATAGCTCCATCGAGTTAATTCTATTTGGTCCCACTGCTCTGAGCAGTCGAAAGTTTAAAGCTGGGCCGAAAGCTTTCGCTAACTTCAGTGTCGAACGCGGATTTCAGACGAGCGGTGGCCGAGAAAGAGAAGAAGAA
>908FP001202 CALM_1              :+U  EU:NT; range  -249 to    50.
GTATGTTGATACAATTTTTGTACACACCTATTTTCGCGAAAAGCGCCGGCGCGACCGTTACAACGGCGAAATCAAACTTATTTTCGCTTTACGAAGGTGAGTGGATAAGCAACAGAAACAAACACATGCAGACGCTGCCGCTGCAAAAGCGAACTTACCCGGTTCGTTCTCGCGAGAGCGAGAGCGGTTATTGCTATTGCTGCTGGCAAAATAAAACCGTATATATGGCGACGCAGCGCTATTTTGAACACAAAGTTTTGAGTCGTCGACCGTTGCGGACGGAAATTCAGATTAGGATCG
>909FP000376 CG17601_1           :+U  EU:NC; range  -249 to    50.
AATTTAGCGTTGGACAGTTAAGAGGGCTTCCCAGCCAATAGGAAGTTGAGTACATATATTTTTTCAAACTTCCGTTTTCATTGCGTTGAAAGGTTAGGCGTTAAGAAAAATATATATAAAATATTGATATAATTAACGAGTGATGTATTGAAAAAGTTCCTATCCGATTGGCCTTAGTAGGGTTTCCACCTTTCTTTTCCACTGACAGATTAAAAATATTAAAAGCAAACCCTATCAGGTTGTGACCTTACTTTTAACCTTATTTTCTCAGAGACGTTTGCATATAGTCATAACCACAGC
>910FP000388 CG34305_1           :+U  EU:NT; range  -249 to    50.
GTTGATGTCGTAAAAAATGGTTTTAACCACTCAAAACATGTATAGAAAATTTAAATCGCTTGGTTATGAACCCATATCATCTGAGTCATATTTAAATTGGGTTTTGAGTCAATATAAAAAGTGAAATAAAAACATTTTTATGCAACGGCACACATTGATTTTCAAAAATTAAAATATTATTTTCTGTAAGTGCACGCATTGATTGTTTAAGCTTTGTATAAAAGAGATGTATGCAAGGGCGCAAGGCTTAGTCCGTTTTTGAGTTTTCGACAAAATGAAGATACTCAACGTAAGTATGCA
>911FP001052 Zip42C.2_1          :+U  EU:NT; range  -249 to    50.
TCATGCTGGGAGCCAGGGAAATAATGGCTAATGTGGCAAAATGTGTTAAATCGAAAGGTAGATAATGACCGAAAGATATCATGCCGAAATTTTGCCGTATACCTTTCGCTAAAGCACATTGCTCGGCCAACTTAAGTCGAAACCACTAAGCCCTTAATATGTGTAAATATTCGACAATTCGCCGATACCTTCCACTAACTGAATAGATATCAATTCCACTATAAAAAGTGAATGGCTTGATATCGGGCCAGTTACTCCGTTTGCAATGGTAGACCAACACTTAATCGTGGCCAAGATCGT
>912FP001323 CG5550_1            :+U  EU:NT; range  -249 to    50.
CTTGGAATTATCAACGTTGTCAAAATGTAAAGATTGTAGATAGCATATTCCAAGAAAACTCCCCCATAAAGATGACTAACTGTCTGAATAGTAGTTTCTTATCTCTTGTCCAAATTAGTTACTAAAAGATCGTAGAGGGGATTTAATCAAAAGGGGTTTATCAACTGGCTGGTCGAAAATGACCAATAGTAAAAATATGATAAGAAGTATACAACTGATATAAAATGGTTTGTCTTGGCCAACTGATTTGATAGTCGTTTCGAGCCAACACAATGAAACCCATTTGCTTCGCACTCTGCG
>913FP002525 Papss_1             :+U  EU:NT; range  -249 to    50.
CAGCAGCAGAAGGCCAAGAAAGAATGGGATTAGTAAGCAAACAAGCGGTGGACAGACTGTGCAAACATTTTCTCCATATGGAACTGGAACCGGGGAATCTAAATGATGCGTGCGTGGATCAGGGCGAGATAGTATACGATATACTAATGGACATCTCTCTGACTCTCACACTCTCTTTGAGCTCCATTCTCGGGCACTTTTGATGGCAGAGCGGCCCATATAATACCATAAATATTATTGAAAACTTTCAGTTCGCTTTCGACGTTCGTCGCGTGTCTATGACGAAATCCATCCAACTCG
>914FP002465 CG11905_1           :+U  EU:NT; range  -249 to    50.
ATCAATTGGTGTTGTGTACCCTGGAGCTGGTAACCAAATCCCACAGATCCACGCCCCCAGATAAAAGCCAGGCCAAGGCGCTCGACTACGTGCCCGAATCGCGGTCTTCTCTTCGACTCTCTCTTCTGCCCAAAACCCAGTTCTCTTACACCTGATCGGGCCCTGTTTTCTTGGCCATTTCTTTCGCTTCGTCGTTTGCATCGCTAATGGAAATGTTATAAACAGACGCGCTGGGCCCGGCCAGCACTCAGTTCATCTTCAGACGTCGCCTGGCTCGCTGGCTCTTGGTTCTTGGTAGGA
>915FP000518 CG42394_1           :+U  EU:NT; range  -249 to    50.
ACGCTGCCATAGAAATCTTAACAAACTCCAGATTTGGCTGAAAAAATATGTATTCAATTTCAATACAATGACTTTTTGTTCAATAAATTGATGACTCGGAATTATATAATATTTTAATTTTTTTAATTTATTAATATTTTGCTTAATATCGGCGACGAACTAATCGACCTTGCGCCACTGTGCGACGTCGAACATGTATGACAGAGAAGTTTTCGAACCATATAAACTCATTCTCATTCTCTTTGGGTTAGTTAAACAAATTTAGTCGACAAAGGCGGTTGATTTTAATTGTAAGCTCGA
>916FP001436 CG11192_1           :+U  EU:NT; range  -249 to    50.
TACACAAGAAAAAGCCCCATTTGCCAGTCACATTTCGCTATATCAACAAATGCCAAGGTTATTGGGTCAAAGTCAGATAGCGCGTATATAACACCTCAGTGAATAATCAAATAGGAAGTTGAGATAAGGCAAAAATCACTCAAATTGGCGAATGGCAAACAGATTTAATTACACAGTCTGTTGACAAGCCGATAAGTTGCGACACACTGCCGCTGATATAAAGCCAAGACACGGAAGTGCCATTCAGTCAGACGGTGCCATGTACTCAACGAAATTTTTATGGTGGCTAATGGCACTCGT
>917FP001460 CG9993_1            :+U  EU:NT; range  -249 to    50.
TAGCTGTCCTATGACATCCTTTTTGGTACCAATCTCAGTAACCATGAGGTGCACCCAAACTCACCTGATAATTTGGCAGCGCCAGCAGTCGGCAAAGTTCATTAGGAGCGCTGCCCATGGAAGCGGGTAGAAGGTATGTGTATGTGGGCATGGAGAACGTGTCGAACTAATTAGCAGATCGAACATCTAGTTCTAGCACCTCCCGAGTGCCGACTGTATATATAGGCCAGGCCACTCTCGCCGAAACTCAGTTGATGTGTACGAAAGTTGTGTTTTGTCCAATCGAACGGCCAAAAGGAA
>918FP002540 CG32228_1           :+U  EU:NT; range  -249 to    50.
TACCCTATTTGTATTTTGAGCCACATTTCATCGATAGACGGACTATTTTCCTGGAACTTTATTAATAAATATGTTAAATAACAAACGAAACGAATTATTTCTGGGCCTTGGCATATATTTATTTTAGTTAATTTATTATCCAACATACTAGCACTTAAAGATTCTCATTTCAAGTCCTTCCTTGTTCTTTAAAGGCAATTGAAATTTATTTTGTGTCTATGAATAGATACTTAGTAAGCCTATGGTGTTAGTATCAATTTATCAATAACTTACTCAATGTCGTAATAAAACTGAATCAAA
>919FP000537 CG31305_1           :+U  EU:NT; range  -249 to    50.
AACGGCTTGGCGCCGACATTTCGATACCTTGGCGGCTGTACTTGGCTTTGCATCTGGTAATCCGATGCTCAGCCGATGCCACATCATTAAATTTTTAATTTGTGAGACAAACAAAAAGGAAACGTGCAAAAGCCGTGCCGCAGAACGAGAGCGAATCAAATGAGAGCGAGAGGCCATTAACTTGCATCTGGCAATGCCGTAGCCGCAACGCGAAAGTATATAACAGCCGGCACGCCGCAGAGCTTTTCATTCGCTCAGAAAATTTCAACAGTGAACATCTTGTGCAGAACACAGACCAAA
>920FP002316 CG14120_1           :+U  EU:NT; range  -249 to    50.
GGTGGAAAGGTATTAAAATATTTTACAATCAAAACTTAAGTTAGAGAATAGAAATAAAATTTATACGTGATCACATTAAGTGGCTTTGGAAAGGTTATTGACGTTATCTTTAGCCAAGCATTGATTGTGTTTGTGTTAGGTTACCAATTTTGTGATATTTATGGCTATATTTTTAATCGGCCACAATAAAAGACGTAATCTAAGCGATAAGTAGTCCATATAAGAGGGAACTACGCATGTCCCACATTTGGCATTACGTTCGCTGAATCGTAGCAATGTGGAGCAATCGCTGCTCTATTT
>921FP001952 CG17549_2           :+U  EU:NT; range  -249 to    50.
GGTGAAGAAGATCGGCGAGTGCGAGAGAATCCCAGTCCGAATCCGAAACCGAAATCGAAAAACAAAAACTGGTCAAGAACCTAACGCCGAATCATAAACAAATCAAGTGAGTCAAGTGAGTGAGTTCGCAGTGTTTGTGTTTGTGTATCTCTATCTTGCGGTGGGACTCTCTATCTCTATCTATATGGAAATCGATCCCCTCTCCCGGTGATCACGGCCATATAACATCGATAGTTTTGCCAATTCGTTGCGCAGTTTTGGTTTAGTACTGGGAAGTGTATGTAGTGTTTTTAATATTAG
>922FP001969 CG10659_1           :+U  EU:NT; range  -249 to    50.
CCTACAACCGCCGAACCGGTCACGACCACACTTTGGAAGAATTTTAAAATTTTTAATCATTTTATTCCACAATATCTATCGATATCCCAAAAAGAGAACAATTTTCGCGTTCGCATAATCACTAGCTGAGTTACGGGCATCTGATAGTCGGAAAACTCGAGTATAGCATTATCTCTTGTTGTGATATAGTGTTTTTAGAAAATTGATAACCCACTTGTATAAATACACTGATCAGCTGACCATTACTTTAGTTTCGATTCATTCGTTAAATAAGTAACTTCAGAGTTAGGATCAAAACCA
>923FP001019 CG18673_1           :+U  EU:NT; range  -249 to    50.
GGAATGTAAGAGAGTGGAGAGGATTCATTAGTTACGGGCTCAGTGTCTTGGCCACAGTCAAAGTCAATTATGAAGCTGGTTTGGCAACCGCAAAGCTGTTAAGCCATTTGCAATTTGAATGTAAATTGCGCCCATAGGCTGGCTAAGCCGATTGCGCTTATCAGCCCCTTATGCACACCCATATAGAAGTTATGGCAGTTTTCCCTGCACTTGCTGGTATAAATGGTCCTGTTTGTGGCCGAGAAACTCACAGTCTGATTGGAATCTCCAAGGCGAACGGATCTGAAAGTAATCAACCGA
>924FP001683 TpnC25D_1           :+U  EU:NT; range  -249 to    50.
TCAGTCTGCGCATCCGCCTCCACCTTCACCTACACCTCTGTACCCACCGCCACCTCCACTAGTTCACATTCCAATGGCTTGGTTAATAAAGTGTTTTGCCGAAAAGCCAAACCAACAATAACCCATGGATGGGATGCTCTGCTCCGCTGCTCCTCTGCCGACGAGGTGTACAACGCTGCGTATGAGTGACGCTTCCACTAAGCGAAATTTGTTGTTTATAAATAATGATCTTGGCCAGGCGATCGGTTTAGTGCGCGCCCGCAGGCCAACGCAGTTGGAACGCATTGGAGATTGGAATAC
>925FP002504 CG6839_1            :+U  EU:NT; range  -249 to    50.
CCCATAACTTTCCCACTTGTCCAAAAAAGCACTAAGTGTCTCAAACCAATTAAGCTCGAATGAATGGGTCTACGTAGGACCGTAAAAATCCGCACACTTCGACACTTCACGTGAATAGATAAGACCAATATTTCATTGTTTTGCAGAGATAATGGTCAGAATGGCGAGATTCGTTTCATTAACTATTTTTCATTAATTTGCGCGATATGGTCGTGGGCTATTTAAAGATGCCTCAAAGGCCGTTTGTTTGTTAAATCTAAAATGAAGTGCATCCGATTCTCATTGCTGGTAGTTGGCCTG
>926FP002319 CG42481_1           :+U  EU:NT; range  -249 to    50.
AGATACATTTGTGAGATACATTTTTCCCAGCAAAACAATAAATAACATGTGGCTTTACTAATCTATACAGCTAATTAAATTAAATTAATAATTTAAAAAATTAGATCAATAGGTAAAATATAATAACTTATCGATTTAGCTTACTATTTTAAAACTTTTATAGCATATCCGTGCGTGTCAAATTGATTCATCCCATCCTAAAACCATGATATGAATAAGCTATAAAAAGGGAAATATCGTTGATTTGGTACAAAAATGAAGTCGCTGCTGTTTTTTCTGTTGGTCATCCTCTGCCTGGTC
>927FP000721 CG17752_1           :+U  EU:NT; range  -249 to    50.
CATGGAGATAAGTAAGCCCAAACTTATGTTGTGCGGCCGTCACATTACTAATCGGCCCATGGGTCTAGAAAGAATCTCTCCACACGCCAAACAGACGCCAGACGTCGGAAATGGTTCGCAAGCTCTATTCCTTCCTCATGCCCCGGTGTGAGATAAACTAGCAGCAGATATTATGTGTTTGCAGAGTATTAGCCATATATCCAGGGGCCAGAATGGTGTATATACCAGCTGCTCGCCCCCTTCGCTGGCATCAGTCGGTGGTCTGCGATCAGAGCGGTTTCTTGTGCCGAAATGGATCTT
>928FP001698 GPDA_1              :+U  EU:NT; range  -249 to    50.
TTCTAGTACAACTACAGTTTATTTAAATAATTTCCATGGTTAAAACAATACCAGGATGTACTGCGCATTGGAAAAGTGAGCGGATTTCCCGCTTGCGAGCTTATCGCACCACCAACACAAACATACACATGCACACGGACTCTCTTCGCTCTCTTCCTCTCTCTCTCTCTCTTCGCAATCGCAACGATTTGTTGTTGGCCGCAGTGCTTGTTTTGCTTATATTAGCATGTGTGGAGTGCAAACCAAGAATCAGTAGTCGCCGCGGTTTCGACGTGTCAGTTTGCAGTACAATTACAATTG
>929FP002495 Met75Ca_1           :+U  EU:NT; range  -249 to    50.
GTGTGTCTGTGGACTGCTCATTTCGCTTGTTTACGCATCCAACTTGCCATCAAGCATACGCCAAGTGAGCCATCGCAACAGAAAGGGTCATCGGAGAAATGTTAAACTAGAGCGAACAGCTTACGTAAGTGATGGGATTTAAATGCCGGAAAAACTTAAATGGCAAGCTTAACGCCGTATCACGTAGCATCCATATTAATTGCAACGTGTAGTCGGGTATAAATAGCTCACTACCTGCCACAGCCGATCATTCAGCACTACTCGACAAGATGAACGTATTCAATGGTTTCTTGCTAGTCT
>930FP001005 CG31371_1           :+U  EU:NT; range  -249 to    50.
CGACCTTGTGGCTTGAGCAGTGATGAGGGAAAGTTTTTGCACTTGAAGGACATATAAAAACAGCAGTAAAATTATAATGTAATCCTTTCAAATAAATACTTGTATTAATCCAATAGATATCCAGTAGCCATTTTATACTCACCACAAAGGTTAAATAACATTTGGTAGATAAACAAAGTTCAATCGAATGACTAAAAAACTAATCTCACCACTTTCCTAAGATATATGGGAAATGGGGGCCTTGGCCTCAGTTTAGCCCCACGATTCAAGCCGGTCAGTCGAGCGTTCTCCAGTCGGTTC
>931FP001994 CG11630_1           :+U  EU:NT; range  -249 to    50.
TGGCTGTACCTATTGTCCGAGCCTAAGGAATATTTGAAAAAGTGTCCCTAAAAAACATTCATCACAAAATGAGGATTTTGCATATAATACATACAACTAATATAAACTGAACTATCAGATATCCGCTTCTCAGCGTGTGGGAGTGCAAACGAGAAAGTTTAAGTTTAGCTTTTGCGTTTTAATACAAGTTAGCAAGAACAATGTTAAAATGGAAAAAATAAAAAACATTTGAAAAGAGTAGGCATGGCCAGAACAAATATTTCCTAAAAACTAGCTTCACACGAAAAATTATGGCAACTC
>932FP000707 CG14302_1           :+U  EU:NT; range  -249 to    50.
AAATTGGCCACGTATTTTTCAGTGACTTCTAAGAATAGATAAGTCGTCTTCCGCTTGAAACAGTCATGAAAATCCGAGCTGCGCACTTCTTAATATCCAAGTGGTAAATACGATAACAAATAAATAAATAAATAATGATAAGCCAATGCCAGATAAATAGTGTTTTAATAAATTAATTAAATAAAATACCAATGGATACCCATGGCCAAGTGGTTCTCCATAAAAGGCCCTGGCCGTTCTGGGCACTTCAACAGTCTCTAAAACGCCGTCAACATGAAATGTAAGTACCGTACAAGGAGT
>933FP000079 CG2901_1            :+U  EU:NC; range  -249 to    50.
TGAGATCGAGGAAGTGACTCACAATCGAGGAAGTAGGGGAAACAGAGTTTGCACAAAGGTCTGTTCGCTGCATTGTACACAGACAGACGATTCTAGAGTAATTAATTCCCGGTTGGAACAAAAAGTGACTCTTTATCTTCAAAAAACATACGGGACTAGTTCAAATATTTAATAGTAAACAAACCAATTACTAAGCTCATCATTTGCTTTATATATATTGCTTTATATATATTAGAAGTGTGATATTATAGTTAGGCCAAAGTATTGTCAGGAGAAAGATGTCAGAATTTATAGGGCCTG
>934FP002181 CG8560_2            :+U  EU:NT; range  -249 to    50.
CTGTCATACTCTTGTCAATGAGTATAAATTTTGAGAGATTTTTTTTTAGAATTTCTCCATCGCTCGGCGAAGACACAACAACAAATCAAATCAAATGAAATCGAACATCGCCCATCATCTGCGCACTGATAACTGCTCTTTACCGATAGAGTTCTTCATTGATAAGAAGCCCAAAAGGGGTGGTGGGCTGTGAATGATCGCTGAGCTGGCAGTTGGCTATATAAGCCACAATCTGTGTATTCGAGCCACATTAGAAGCCCTGGGCCCAAACGGAACGGAGCGGACTGAAAAATGTTGAAA
>935FP000458 zen_1               :+U  EU:NT; range  -249 to    50.
TCTCTCACGCAACGCCAGATCCTGGCAGGATTTCGATCAAAACAAGCCTCTAGATTGCCCATTGCCAATGGCCGGGAGTCGTCGGACTTGGCTAGTCTCCGAGGTGCCAGTCGGGCAGTCCAGCGACGAAGGGATTTACGACTCGCGGCTTAGGCAAATTTTTTCGCAACGATGCGTCGGCGGAATTGACCTGTTATGTCGTCTACCTACAAGCCCTCCTATATAAGCATGATGTTTGCTTAGGACGACAGATCATTCCACTTTTGACAGCTCACTCGGCAGTACCAGAAAAAATATGTC
>936FP001688 CG14014_1           :+U  EU:NT; range  -249 to    50.
GCATTCTGTTGCTTAAACATTTCCTATTGTTATCTATACCTGGTTTTTCTTAGGGGAAATGCGAATTGGCAGGCAATACTTAGATCTGGAAGACCATCTGTCGCATCGCAGGTATAAAATCGGCCATAAGAATTTAAAGCTTCGAAAAAACCCAGCCTTTGACCTGCTCATAATCACAAACAGGTCAGAGCACCACCCACATCGACTACCTGTCGCACTATATAAACCCACCAAATCAACCTCATCATTATCACTCACATTCCAACCGCCGATAGCCATGGCTCAGTCCACGAATTCCAA
>937FP001248 stj_1               :+U  EU:NT; range  -249 to    50.
GTCAATCTGGTGGAGGCGCAGGCGCGTTGGCAGGTAAACAAACACCTGTAGCACTCGCGGCGAGGTAAACAAGTGCAGGGCGCAGATGCGCCAAATGTCAGGGCAAGCGCACTGGGTGGAAAGAAGAGTGCGGCAAATGGCCAAAAGCGAGAGACAAGGGTTGTCCCTTTTCGGCTAAGGTATGTTGGGCAAAAGAGCTTTAAGCTGGCCCAGAAACGTTAAAAGAAACGTCAAAACGGCCACGACAGTGTAGAGAGAAAAGTTTTCGCTGGCCAACAACACACACACACGGAAAAGTGC
>938FP002214 CG43965_1           :+U  EU:NT; range  -249 to    50.
AAGACTGGAAACTGGAACTAGCGCCAACGACGACACGATAAATATTAAATAGTAACATTATTCGCAATACAATGCAAATGTAAGTCGGCTGAAACCTCAAGCCAAGATTGACGGATCTGAACATCCATCACAAGTCCGATATAGCCAGCTTGTTGAACAAGATATTTAGCGGAGGCTAATCTAGATAAACGACACGTTTGGGCCAGGGCCCTCAGACTTTATAAGAGCCGAGCTGCCGATGACAAGATCAGAAAACTGTCTCCAAACGCTTACAAAATGAGTAGTCTGCGTTGCAAGGTG
>939FP002454 CG13031_1           :+U  EU:NT; range  -249 to    50.
TTTGGACAAGTCAAGTCGTTTCCAAACTTTTGATTACTGAATTTTGTGTGGCAACATACATAGCCAACATATATAGCCATATCGGATCGTATGCAAATGGGTGGCGGTTGGCTGCTCTGCCAGCACCTGCCATTTAGGCCGCTTTTGGAGCCAAGTGTTTGACAATTTGGAGCGCCAATTAGCCAGGCCAGCTGTGGTCTTCTACGCCCACAATAACTATAAAACCTTTGAGTCGATCCAAGCCAATGCATATTCAGTTTTTGGATCTTGTGGCAGCAGCAATCTCTTTTGAAATGCAGC
>940FP000771 CG34034_1           :+U  EU:NT; range  -249 to    50.
CTAATATAAACGGATAACTTAGCACTTTTTACAGTAAATATTACAATAATTAATATATAATATATATATTCCACCTCCGTGCCTACGCATATTTCGTACTCTCATTAGTACTGGACTCATAAAAAATAAACTGGAATGCATATTAGACGGTATCTGGTAGTCACAATACCGCTGTTTTCGTTGTCTCTTCGTTTCGTTCTCGCAAAATCGAGATCCCTTATATGTGGCGATCTAAATGCAGATTGAGTCAGTTGAGGCTTCACTTTGCCAGCGAGAAGATGTCGTCGATTTCTACGATCA
>941FP000494 CG11997_1           :+U  EU:NT; range  -249 to    50.
AGCCAGTGAGAGACAGCCTCACAAAATTGGAAGCTGCAAGGCTGGCAAATGAAAATCGCAATTGGAAACGTGAGGTTAAGATGCACCGCCCCTTTGCATCCCATCAAGTCATCACCTCATCACCCCCAACCATCCACATTCAACATCCACGCATCTTTTCCGTTCAGTGAGCATCGCATCCGCTGCCGATGAAATTGAATCTGCTCCGCCAGCAAGGCAATAAAAGTGGGCGACAAACCAGGGAGATGCGTCACAAGTCGGTCGACAGCCAGCGCACACATAAGTTATGGAGCCATGGAT
>942FP000140 CG15036_1           :+U  EU:NC; range  -249 to    50.
GCATTAATTTGACAAAAGTTCAACGACAAAAAAAAAATGAAATTAAAGCTATCTGATGTTGGAGAGAAAATACAGTATACATATATAGGCTGGGCCATACCCTACATGGCCCATGGTCAGAGGTGAGGCTGCAATTTGTGATCGTATTTGTTGATACAACATATCCAATTGTCCGTCGTCATTGTGGCCAATTGAATGGAGCTGCAAGAAAAGCGAACTATAAAAATGAATGGAAGCGCCGTTGAACACAATCAGTTGTTTGGGGGAATTCTCGGGCCGAGGATCACGATGAGGCAATCC
>943FP001710 Tig_1               :+U  EU:NT; range  -249 to    50.
ATGTATGAGGTCATGGCGAGATTCATTCATTAATTCCACTCGACTTGAGCGATGACGTAGTAATCGATTCTTCTTCTGATATTAACCATTAATGTGGAACCGGTGGGTCCATACCCGTAGATTATGTCGTACCCGTGATGATAACCCGACTCATATGTTCTCGACTGCTGATAATGCTGCTCCGCATAACGCAGCCTCTCGCGCCAAGCGATCTTTCCATAAAAGCTTCGTGCTGGGAATTCAGCTGTCAGTTGCTGTTCGACAGCGCCACAGGGCGCAGCGGTTTCATCTCGACTCGGA
>944FP001374 CG18107_1           :+U  EU:NT; range  -249 to    50.
GAATTAAAAATGCAAATCAAAGAAATACATACAAATAGAGGATTCTATTTCCTTTCTAACTAAACAAAAGATGTTTTTTATTTTTAGTATTTTCGAATTAATCAAAACAAAAAGTGTAAATCTATATTTCCCACGAAAAAAATATTTTGTCAGCAGCTATCAATCAATCGCTCTCATCTCATATGGCACTTGATTCACTCCTAGATCCGACTATCTGCTATATAAGATCGGTTTCCCTTAATCGAGAGCATCAGTTGTAGTTGATCGTTTGTCCGGTGTGTTCAGCTTATAAAACCGGAT
>945FP000114 Nep1_1              :+U  EU:NC; range  -249 to    50.
CTTGACCATCCATAATTCGCCCAGAGAACTGGGAGCGACATCTGGCCCCATATTATTTTATTCGTTTTGGGGCTCTGTAACCAAGTTGGCATTAATTTAATATACACCTCTGGGGTGTCACTTCCATTGGCAATACTTGGTTGAATTTGTTGTTAGTGCTGCTGGCGACTACGTCGACTGCGACGCCGGCAGCAACGGCGACCGCGACAGCGACTGCTTAAAAGCTAAGGACACGCGTTGAGAACGCTCAGTTGGCATCGAAAAGTCGCCTCGCGCGTTTGGCGGCAAAAAAAAAATAAA
>946FP001439 CG30151_1           :+U  EU:NT; range  -249 to    50.
TATTTTCTAAAAATACTCAACTTTCGAACAAAGATTTTGCAAGACAGTGTACTTGAATTTTAAATGTGAGAGCAAAAGCTCACCTAAAGCTTCAAAACTGATAAGTATTCTGTGAAGTCGTTTAATGATTGATGGGTTATCTGATTCATTGAGTTGTTTGCAAAGCCCTGTTTGCATAGTTCTGTTTATTTTCGGTTTTTTTTTTCTGCTGACTGATCGTAGAAAAAGCCCAAATCGCGTTGGAAGATCAGTCATCTCTTTGCGGGCTTAACAATGAGGTCGTTTTTGCTGATGATGATG
>947FP001080 CG12826_1           :+U  EU:NT; range  -249 to    50.
AAATCCCATGGAGCCGAGATCGGGTTCAAGTCACAGACACCGCGCATGCTCAAAACAAAGCCCCGGCTGTCAACCGAAGAGAGTTCGGACACATATGTACGCTTCAGCTTACGCCTAAAATGTCGCTGCGTTTCCTCCGGTCTTGCGTCACAGCCGGAGCATCGGCTCGGCCCGAAAGCAAATTTTCACATTTGGGTGCGAATGTGGTGGCCGGTGCGTATATAAGGCAAGGGTTCTTCACACCAGAGCATACAGAACTCGCCAGACGTTCAGAGAAATCGAAGCAGCCAGCAAGAAATC
>948FP001479 CG42672_2           :+U  EU:NT; range  -249 to    50.
CTTTCCGGTGTGAATCTCAACTTCTATTTGACTTTGGGGGAAATAAAAAGGTAATTAACACGATACGATAATCACTGTGTGGTGTTGTCTGTTGTTTATAGGGAAGCGGTTATATACAGGCCAGTATCCATTGCTTATCCGACTTATCAGACTATCCGGCCTGTTTGCCCAATTAATGAAAACTAAATAGAGATCGTTTGGTGCCCGTCGCCCAGGCATTTATACGATGCTTCCATGCGAAGTGCCGGCAGTTCACTGGCGGCACTCGATGCCCAACGTTCGTTTGACTCCAAATTGAAT
>949FP001110 CG13749_1           :+U  EU:NT; range  -249 to    50.
GATCGTTGATGCGAATCTAAGTTGCTTATCAAATCCACAATCGGGCTAATAGGCAAAAGCGGGCAACAGATGTGTTCAGGGATCGTGCACGTCAATCGATTCAATTCCTTTGAAATTCTCATTCGCCCTCCCCTATCACCAGCGGCGTTTGTGAATTTTTGAGATGCTGTCGCCAATTTGATGAATAACCTGATGTTGGACTACTGCGCACCTACTTATAAATACCACGACGAGCAAGTCAAGCCAGTTAGTTGTTAGAGCTCACCATTCACTCAGGGAACATAGATGACAATGCATTTG
>950FP001219 CG13151_1           :+U  EU:NT; range  -249 to    50.
GTGGCGCCAAGAATAAATACAAGTTTTGTTAAGTATAATTTGTTTAAGAATTATAAACATACACTAGTTATCTCTACGCTGGAAATTAAATCTACATTTAAAATAAATAAGTTATATTTAGAATGTACATAATTTTTTCTAAATAGAACAAACTATTTTTTTTATAAGTTTTCAACCTTTCAAGCTTAAGATTTATGTTTTAAATGTCTTTTTCGATAACTATATAAATTATCGATATGTATAGACGTTACTGTCCTAACCTATCGACGACTGAAAAGGTTTGTTTTGTTGCAAGTTTAT
>951FP001508 CG42565_1           :+U  EU:NT; range  -249 to    50.
TTTTAAATTTAAGTTCTTTTTGTTAATGACGGATGGTTTCTACTACTCTCACTGCACATATGAAGTAATCTTTTCTGGTCCATAATTTCCTCACCTAGTGTGCCAGTAGATAGATTTTATATTCGTATTAGGATAAATACCCAGAATATGAGGAAAGCGAATCAATTGAATACCGATACCGATAAGGCAGTTCTGAGTTTAATGAAACTGTCATCGATATACATATACGGAAGCTTTCAGTATTATATCAGTGCTCGTTCGCAGCTGTAAGCAACTGGTTGATATTTTTAGTGTGATTTG
>952FP002249 Ilp1_1              :+U  EU:NT; range  -249 to    50.
ATACCCCAACTACCAAAACAACAGTGCATCGCTTTTCCATCCAAATTGGGGAGTAGAGCTAGAAATAGAGTTTGCATTTTTAGGGGAAAAACGGTACCTGAAACATGGGTGATCAAAGGATTTGCAGTTTGTACGCCCGTGGGGCTTGCTATGCCACTGCAATGCTAGACTGCAGAAGAGGCCATTGAACTGCATTAGCTAGCGCTTCCGATTTAGTGGTATAAATACCAGTTGCAGCCCAGAGCATTCACTGCATATCCAAGATGTTTAGCCAGCACAACGGTGCAGCAGTACATGGCC
>953FP001951 fon_1               :+U  EU:NT; range  -249 to    50.
TTGAGCAAGGTTCCACGCCGATCATCAAAGCTGAATATAAAAAATATTCTATATAGGGCGATGATGTCGCAATTAACTTTCATCACTCGCAGCTTTCTGCACCAATTGCGAGCTCCAATTCTACGTGTACTATCAGTGGCATTCTCTCTAGGTCAGAAATCAATCAGTTCAAGACTGAGTTATACATAAGTGGCTCTTATCACCGCCGTCTGAGGCTTTAAAGCGGAGCTCCCTTCGCTCGATTGCATTAGTACAATTTAAATCGCGAGTGTCGAACGTATTTTTCGGTCAAGAGCTAAA
>954FP001280 CG8157_1            :+U  EU:NT; range  -249 to    50.
AATAGCTTAAGGTTGGCACATTTGTTTATAAATTTTGAAAATAAAAAGTCTTTAAAAATCTCCAGCCTCTGCTATATAAATTAAATACAAATAATCGAAACAATTATTACATTGTAAGTTTACATTTGCTTACATACGTTTGTCAAATCGTAAGTGTACTACGCTTAATAGGTATCTGAAAGTCGAGACATAGTTAAGTCCACGCTTACAGATCGGGTATATAAAGAGGCCACTTTCAGAGCGGATTTCAGTTTAATAATTTAAAGCAAAATGAAACTACTGGTAAGCTAGCTGGGTTAT
>955FP001062 Tsp42Ep_1           :+U  EU:NT; range  -249 to    50.
CGACTCTATCAATCTAGATAGCATAGTGGTATGCTATATCTACGTCATATTTATTAAGAAGAGTTAGAAAATTTTTAGCTGTACTTACTAACCTCGACCTTAATTTTTATATCACTTGAATAAAGCAATCGAATGTAGAGAAAGCTTCGTTGCAATCTGTTTCTCTTTCCCTGACTTCTTATCGCTGGCCCCTGGGAAAGGTCGCAATGCACTCGCTTTAAATTTGGCGCATCTGCCGCAGATTACACCACTCTCGCGATGAACGGCTGCTATAACACAATAAAGTACACGGGCCTGCTC
>956FP000524 CG18578_1           :+U  EU:NT; range  -249 to    50.
AAAGCGAAGGAGAATCCGAGAATAAAACCTATCCAAAACTGATAATATATGCGAGAGAGCCTCTCCACTTTGTAGAGATATTGACACTCGATCGTGAATAGCGTACAAAATATTGAGATTTGGCACTGTAACGATGACGAAGAAGAGAGGGCGTGAGAATAGAAGAGCAGAGCAGAGCACACTCTCCAAATCTGATTGGGACCTAACCCAACCACTTATAATTACCTCATCGCAGTCCCATGTTAACTCAGTTTACTGCGAGGCGTCGAGGCGTTCGTAGCCCCCATTTAGTATCAGTTT
>957FP000302 CG5070_1            :+U  EU:NC; range  -249 to    50.
TTGCGTTATATTCTTGGATTCTAGCTAAAAGCAAACCTTCTGCGAAACCACAAGATCGCAAAGAGTGAAAAATCTGACTTTGACACAAATATTTGTGACACTAGTTCACCTGCCATCGGAACAGGGGGCCCTCCAAAACCCATTGAGTAATTTCACACATTGCGGGTTTTGGTACAGAACAATCGCGCACTATTGTCGAGCAATTCGACTTGGCTGGGTATAAAGTCGATGGTATGGTCACCAGAGTTCATCAGTCGACGCGGCAAAGTCAAGAGTGGATTTTGTGGATTAGCAGGAACA
>958FP000683 CG42822_1           :+U  EU:NT; range  -249 to    50.
AAAATTAAATGTTTTTAAAGTACGATTGTAAATTTTTTTTATTTATTGATAAAGAAGCAAACAATGGGACACCACAAGCGTTTTTATGAAGTGTTATTTATGTATGATATTAACAAACAAAAAAAACCCCACACATCTGCCGGTTTCTGTTATTTGAATAAATTAAAACCGATAAAGATTTCTGAAGACGTGCCTCCAAGCTAACAAAAACATATGTATATATAAGTGGAGGTGGCAAACGATCTGTTCAGTTCATTCCAAAACTTCGAGGCCTTTAAACATGAATTTCTCTCTATATAT
>959FP001805 CG7300_1            :+U  EU:NT; range  -249 to    50.
TACAGTTTAACCTCTGTTAGTGTGCACATTAGGTAGTTTCAAGTTTTTCCATTTCAGATATTTATTGCATTTTATTTAACAGCAATTTGATTTATCTTTAAGATGTCGAAATGAAATGAAGTTTTAACAAATTCTAATTTATTTGGAGCTTTTCGAGGTAGCGAAGCTTGCCTGTAGTGGCTTTGACGTCATTACTGCTAGGCGCATTTTCGGTTCTATAAAAGCAAGCCGTTTTCTCGGAAAGCAGTTAGTAAAATTGAGACAATGGCTCCCACGGGATTGTATTTACTTCTAACTGCC
>960FP002339 Fbp1_1              :+U  EU:NT; range  -249 to    50.
ACGTACCCTATTTGGTCAGAATCCCGAAAGGCCCCACCGCTTTCGGGAACAATCCATGACAACAATTTATTTAATTTTAATTGCATAATGAGTGAGCGGTTTTTTTAGGAGCTTCTGGGCTGATAAACATATTTTCGCACCAGCAAAATTCATTCAACCCAATCGGGAGTCAAGCGATAGGCCTATAGGATGCACTTTGGGTCGATAGGAATTTCGGGTATAAAAGCTGCAGCGAGCGGACTGAAAAATGCAGTTGCCTGCTGGTCTGTGTTGCAGCAAGTTAAATCCATCTGAGCTCTC
>961FP002403 CG5157_1            :+U  EU:NT; range  -249 to    50.
AACCACACCCAATCCCAAACAGTTTCTCAACAACTTTTCGAAACCATCCGAGATCAAAATCATCCCATCTACCATCTCCCACTTCCCAGAAAATCGAATTTGATTTTTGATCCCTGCAGGCAAAGTGCACCCAATACTAGCGAAATTTTTTAAAGCGCATTATGCAAAACGTCTAATATACAAAAATCGGAATAAAAATCGATATATATCTAAATACATATATATATTAATTGAATACCAATTATTGTTGTTGTCTCATATAAAACGCAAAAGCATTAAAAGCAAAAAAACAAAAATGGG
>962FP000761 CG5892_1            :+U  EU:NT; range  -249 to    50.
GCCGAATTGTTAGCCATCGATAAGATAATCGCACTTCGACCCCCATAATATGCAAAAACAAAACATTCTTGAATGATGTTAATCAAAATTATAAAATACGTGATTATATTTGAAGCCATTTCCGATGTTGCACAGTCACGTTAACGTACAAAAAACCGGGCTAATCAAAAGTGCCCATATATTACTAATCCTTATCGCAGACCAGCACCAGACATCGCTTATAAAAAGGGTTGCTCTAGTCCAGATGCCAATTATTCGGTAGTTGAATGTCCACAGAGATGGCCAAAGTCTCAGTAGTAG
>963FP002058 CG33160_1           :+U  EU:NT; range  -249 to    50.
AGTAAAATAGTGTGTTTGAAACCTCACCATCTTTGATCAAATTCAAAACTATCGGAAGGGAAAAAACTTTTTCTTACATACGGGATTGAATCCAAATTTCAAATGTGAGCATTTCCGTTCTAATATCTTAGGTTGCGAGTAAATTAAACTTCCCAGAAAAGAAGTTTAATTGAACAATTGTGCAAATGTTAATGTCTTGTTCCGCCCAGATTTACATAATATAAATTCAAGTTTTAGCTTCATTTCGATATAGTTGGATAACCACAATGATTGCCCGGTGTCTGACTTCGTTGTTCCTTG
>964FP000252 VIT3_1              :+U  EU:NC; range  -249 to    50.
TTGGCAAACACACACACATGTGAAATAAATCCGGCTATTTGCAATCAATTTTCCCTTGACTTGCACTTTATACACCGGCGACAGATCAGCAGAACGAAAGGGGTGGGGAAAAAACTGGAAGCCTAGACAGCCGACAACGACGACAACGACGACGACGACGACGACTTCCTGGTGGTCAGCAGAAAATCGCTGGCAGTGCGCTATCTGGAATCTGAGCTATATAAGCCAGAGATGGGGCTGAAGGAAGCCATCAAACGTCGTTTAGCGTTTGGCCTGATCTGATTCAATTCCGGATTTGCA
>965FP002026 CG12003_1           :+U  EU:NT; range  -249 to    50.
AAACAGTAGTGGCTGGAGAAAACTCGTTGATCGTTTTGGACGTAATGGGAAAGCTATTATGCAGCTTTAATTCAATCGGCCTGCTAGTTGTGTGCTCTGAGCTAATGCGATTGGCTCGTTGTCGGATTGTTTGTATCTCGGTGTCAAAGACTTTAGATATCCAGAGCCGGGGAGCTACAGGAAACCCAAACCGAAGCTCCACTCCTTCCGCCTGGCTATATAAAAAGCATTGTTGCCATCTCGGCCGGCAGTAGGAAATTCGAATTGACCGCGTTACCGTCACCGTCACCGTCTCCTTGC
>966FP002314 CG10657_1           :+U  EU:NT; range  -249 to    50.
CTCCACGAGTCGATTAGAGGAGAATCTGTGGCATGCGCCACCTTGACCCAGGCCAAGAATAACATAACCCACCAAAACCACTTTCCATGCTGCAGATGGGTATCTCCTAGCTGGGATCGGATGCTCACTAAGTGCTCCACTGAGCCTCTTAGCCTCTCCACTCCAACCAAAATTCCACTCAAGCGTTTGAGTGAGTGAATTGCGGCCGAGAGCGTGAGGTTTAAATAAATTTTCAGTCAAAAAATTGGCAGTTTCGCTCCAAGCGTGCCCACGTTCACATCGTCGCCAGTTCAGTTGCGG
>967FP002322 CG14113_1           :+U  EU:NT; range  -249 to    50.
AGTAAACTGCAAATGCAAAATGCGGTTGGTTCACTTCGGTTCGGTGGGGTGACGTCCTGGCTTGGTCCGGCTCTGCTCCTGCTCCTGCTGCTGTTTCTATTCCCAGACCATATTAAAGGCAATGCCAAAGTGTTGATGGGTCAGTTTCGGCCGCATGCTGTATTGTGTTGGCAATGCCGAATCATTTTTGTACATTTCATGAGTTTTTTTCATTATGGGATAAAGTGTCGCTCAGTAGGCCAGTAAAACATTTTCACTGCGTTCGCAGGCTTGATCACATAGCATATACAGTAGAAGCGA
>968FP001312 Picot_3             :+U  EU:NT; range  -249 to    50.
AAAATGATGCATAATGCAAGGGGAGAATTTTCCATCGTCTCACTTAATTAGTCGAAATCTGAACACTAAAACTGATGTAATCACCCAACGGCGGCGGAGAGAGCGACGCCGGCGCAGAATAATACCGCACCGCACCTCACTCGTTCTATATCCGAATCCGAACCCAATAGCCGCAGATACACTCATATGCGATATACCCACAGCGATGGCCGCAGTTTATAAATGAAGGCGGCGCAACAGTTGGCGCTCAGTAGAAAAAGCTGAAAGCAGCTGGCGGTTGCAAAAAGTACCCACTCAGTT
>969FP002416 CG13067_1           :+U  EU:NT; range  -249 to    50.
CACGGACTCACATTCGATTTGTTTTTCGCTTTTCGTCACGCTTTTAAAAATACCAAACGAAACCAAAAGTGCAAAGCCATAATGCTCAAGATTCTCCTTGGCTGGCTTCAAAATGGACTTGGAACCGATCTGGGAATGGATGTGCATACCAATGGCCACGCATCACCTTCGCTTCAATGTGGGGAATTGGAATGGAATTTTCTCGACCGATTCTGCTATATATACCCGAGTACTCGGGCACTAGGAGATATCAGTCTAGTACTTGAGAACCAACAGTTCACAACCAACCCAAACAGCCAA
>970FP000850 CG11786_1           :+U  EU:NT; range  -249 to    50.
GTAGCATGAATACTGAACAGCACGTGAGACGGTAGCCACATTTCTTGCAAGAATACACAAGTGAATTCAATTCCTCCACTCCGGCTCCACGCTGCACATATATGCCCTATAAGTGGGGGCCAAGCCTTACGGGGGAAATGCGATGGCAGTTATAAATACTTGCACACACGTCCGTCCACCTGATATTTTCTTTGCCACAATGTTTTCGGCCCCAAATTTATAAAGAGACGGACGGCAGGCAAACCGTTTATTGTACTTTTAGGAACCGCTTAACTCATATCTCAACGCGATCGCAAAATG
>971FP001292 CG12970_1           :+U  EU:NT; range  -249 to    50.
CCATCGCTTTTTGTCATTGTTTTTGGAAAAGTTTACAAGACTAATAAATAAATGATTGATCAATATGATATATTGAGATCCTGACATCCTAGTCAGACGCTTCCTTATGCCTGTTACATACTTTTCAACGATTTTATAAATATCAAAAAAATATTTTGCAGAAATGCTGTCGTGACAGTTTATAAAGGTTTGTTGGCGTTAGAGTTTGTTTGTGGCAACATTAATTGCGCTGCGTCTATGCCTTCGATCAGATATCATTCGTCCGCGTTCGACGTCGGAAGCTTTTCAGTTATGGCGATG
>972FP002443 CG4998_1            :+U  EU:NT; range  -249 to    50.
GGGATTTGAGGAAAAAACCCAGACGAAAAATCAACACTAACAGCGAAAAAGAGGGGTTGCCAAACATTGTCGCCGTCGCCGCTTTTGTATCTTTTGTTTTGGGCTACCGATTCGCAAACTAAGGCGGTATGAAAGCTAGAAGAAGACGGAATCAATGCAGACAGAGACAGCGAAACGTTGGAGCTTGACGTCGACGGCGCGCATGCACAGCTTTTGTATAAAATGTGCGCGGCCAACGAAAGCGAAATCAGTGAACGATCTGCAGAGCATCGAAGAGCACAATCGGTGCAGAAAGTGAAT
>973FP002119 CG15876_1           :+U  EU:NT; range  -249 to    50.
TAAACCATTTCCACCCCAGCAAATGCCGCGCAAGGTGAGCACTACCCACATGTGTGCAAGGAAGATGTACAGTATCTTTGGCCTGAGATGTCAACTTGGCAAGGGATCAAAAAAGGGAGGAAGGATCTCTGGTTTTACCGGAGCACTTCAGGTAATTACGCGACTCGTACAAGTCAGCAGGTCAGTCGGCGGGTCAACAGGTAGCTAAGCGCCCCAGATATAAATAATCCTGGTAAACCACGTAGGGACATCATTCACAGCTCAAGCTGCCAAGCAGTCACAGCTTGTCCTGTCGCAGCC
>974FP000218 tsg_1               :+U  EU:NC; range  -249 to    50.
CGTGTTTAATCCTAGAAGCTGCCTTAAAAGTAAGGCTATTTTGAGATGATCATCCCTTATTTTGGCACATTTTATAGGAGAAGTTACCTCTAAATGGTTTTAAATGACCAGCCTGCCTGCTGAGGGTCACTACCTGATTTTCGCGACACGAGGATTAGCGGATTGTGGTAAGGATGAGCCATCTACCTGACCATCTGGATACTAATATTAAAAAAACATATAAAGGCATGCCGCAATCGTGGATAATGTATCATAAGGCCGCGAGATCTCGTCGAGAATGCAGTTACTGTGCTACTTCGT
>975FP001496 CG9294_1            :+U  EU:NT; range  -249 to    50.
CCCCTCAAAACCCCTGACAAATATGGCCCCTTTTCATGTCAGTTCAAACCCTGATTGTTAGTTAACCTGCGAGGCATTTACACTTTGCTGGCAAACATTTCATGAATTCATTTGTGCGACAGCCTGGAAAATGTGTTGCCAAAATGAAAAGTTACCCAGCCACATGAAGGCAGCTGGCGGATAGAATGTAACGTGATTAGCAGCCAGATTTTCTGCTTTAAATAAATGATCCACCACACTATCCAGTTTAGTGGTGAAAAGTCCAAGGAAGATGAAGCTTCCATGGATTTTGATCGCTTT
>976FP001297 Jhedup_1            :+U  EU:NT; range  -249 to    50.
TATACCTCTTAGTCGTAAGTTCGGTTTGAATGCGTGTTTAGGCTATGTAGACGTCAATTCATCTGTGTATCATATACGATTAGCGTTGGCTGGCAGCTTACCCTCGCTTTTCTACTTGACAGAAATAAAACCTTTTAGGATTTGATAATTGTGGTTTTTATTTATGCCCATGATTACCTGAATTTGCAAATATACCGCTCTCTGTTGAAAGATGAAGTATAAAAGTGAGCTAGCGTTTTACTAATGGATATCACAACAAAATGTTGTTCGCCGGATTTGGAGTACTATTGTTTGTAGCTG
>977FP000021 su(s)_1             :+U  EU:NC; range  -249 to    50.
TAGTATCAGAAGAAAAAACTAAAGCCGCTATTCGATTTACGAAAACTGGCGAAAAATTCGACGATTTGTCTCGTACCTATCTATGTACCTCACAACCACTTCGTCATCAAATACGTATAAGTCAGATGTATGTCAAACATATATATACATATGCATGTATATACACATCTATGTGAGGCCACTGCTATATCCCATACATGTATGCCTCTATATATATGTATATATTTATCCACCTACTGTACCACTTCCACATTATGTAAGCAGCGACGCAAACAAAACACTAAAGCAGAAAATCCGAAA
>978FP001329 GTS1_1              :+U  EU:NT; range  -249 to    50.
GGCTAAATATGTTAACTAATTCATTAACTTCGTTTCCTTTTCAACGCCCACTGGAACTAGAATCAGAGAGAGAGAGAGAGAGAGAGAGAGAGAGAGAGAGAGAGAGCCAAACTTAAAATTAAAACACTACCTTTTTCCAGTTAACCGGCCGGCTTACACACACAGTCAAACGCCTGAAGCTTGAAAGAGAGTGTTTGCTTGATGAGAGCGGCAAGCGTATAAAAGCAGCGTCGCCGGCAGAAGAAAGTCAGTTGCAGTGCAGTCGTCGTGACGATCGGTTCAGTGATAGCTTCCCAGTGG
>979FP000587 CG15887_1           :+U  EU:NT; range  -249 to    50.
TGATGCAGCATCATACTTTCATCGGAATCTTTGTTGGTTAAAATAAACTTTTTTTCCAGTGTGCCGGCATCAATGGGACGGTACAGTGTAATTTCAGTACGAGTCGTATGGCTTCGACACGATTTGCTTGTTTTGGCGCACGTTCGTGCTACGCTGCGGCTACGCGATGTCCGGCTCCCGAATTTCAAGTAGCCGCCCAGTAAGCCGGCCCAGACCCTCGATAAAAGCCAATGTCAATGTGAACCCTCCATTCAATTGTTAGCCAGCGTCGGAGTCGAGCAGTGCAGTGTCGAACGGATT
>980FP001882 ADH_1               :+U  EU:NT; range  -249 to    50.
ATACTAATACTAATATAAGAATACTAATATAGAAAAAGCTTTGCCGGTACAAAATCCCAAACAAAAACAAACCGTGTGTGCCGAAAAATAAAAATAAACCATAAACTAGGCAGCGCTGCCGTCGCCGGCTGAGCAGCCTGCGTACATAGCCGAGATCGCGTAACGGTAGATAATGAAAAGCTCTACGTAACCGAAGCTTCTGCTGTACGGATCTTCCTATAAATACGGGGCCGACACGAACTGGAAACCAACAACTAACGGAGCCCTCTTCCAATTGAAACAGATCGAAAGAGCCTGCTA
>981FP000977 Zip99C_4            :+U  EU:NT; range  -249 to    50.
AGCATGTTCACTACGCCATGTCCCAGTTTTAGTGCAGCGTGCAAAATAATCTCTGCCATTTTGATGATCCATTCAAAAGTTTGCGGCCCTACTGGCGACAATAATGATTCACAAGTGATTGGCGAGCTAGCAACTCTTTTAATTGCATCTTTACGCCAAATTGTATTTATAGCACGAGCTTTGGAGTCCCCTGTTTATATTTTCTTTTCAATTCATCTATAAGAAGGCGAAGAAGACGATAATTGCACCACAACGAGCTCAGTTACCGACGCGATAACACACGAATTGTGGAGCTTGGAG
>982FP001319 Acp53Ea_1           :+U  EU:NT; range  -249 to    50.
GCGGGTCTGGAATTAATTACGAATTCAATTTGAATTCAGTTTCAACTATATGCCTTCTTTTTGTAACCTTTTGTATAATGTTATTATATAAAATGTTAATGAACATGCGAAAACGATTAACAATAGCAACAAAATCCATAAACTGCTCACACACTTTGAAGTGTAAAATCTGTTTTTAAAGCTTCTAATAGACCGTGCTGATTCGATTATCCTGGGGCCTATAAATAGGGCATAAAACACAGGGGCTCCGAAAGTTTGATCTTCAGCCGTTTAGTCGAAAGCACACAGATAAGGCTTCCA
>983FP002310 CG6910_1            :+U  EU:NT; range  -249 to    50.
GGGGTAATAAACCAAAGTGTTATATGGAAGTTAGATCATTTGAGCCTGGTTTCCGACGTAATATTGATTGCGATTGGGAGAGGCCGCACGGGAAGCGGCGCAAGCGATTCTCGTGTTTTGAAAAATATGAAACATACTATAAATCATTTTCGAGTACACTTAGAATAGAAGAGAGTGTACTATATGGAATGCGATTGTGAATTTCCGATGGTCGGCCGACTATAAAAGTCGGAGATCTCTGCGTCCAGCGATTCATAAGTGTTTGCTTCGCTCAAGTGCGCGGTTACTACCCGAAAATAT
>984FP002408 CG13053_1           :+U  EU:NT; range  -249 to    50.
GCAGGAGCTCCGCCATCAGCACCATCTGCATTGGCATCTGATTCGGTCCATGGGGAAGTTCAAGGTTGTTACAGTGTCCAATTAATGGCTAAAGAAATCGCAGGCTTGACTAGGCAGGCAAATCTATGCGAACAACAATCTCACATTGCTGGGCAAAATGAGTACACTTAAACACGATTGAACAATATATAGTTCTGGTAAATATATTAAGCAGTGAGATATATGTCTAGTCAAAATATTTTAAAATTGAATTACATATTTTTTCATGGTTTTGTTAGTTTCATTATAATAAGGAGTTTA
>985FP002137 yip7_1              :+U  EU:NT; range  -249 to    50.
AATGCTACCAAAGTAATTATCTTTTATTCGCACAATTTGAAAGTCCCTAATTTGTGATGAAGAAATAAATGCCAGTAGCTACATTAATATCTTATCAAATAGAAAAATTTTACAAAAGCGCCATATAATAAACTTAAAAAAATTTTTGCGACACTTAATCAGAACATTTAAGTGGACTTGCCCAGCCATCTATGCAGATAAGATTTCTCAGTCTGGGTATAAAAGAGGCCGTGTTGGAAAGGGAAAATCACTCATAGTTTGAGCAACCATCAGCATGAAGGTTTTCGTAGTTTTGGTTCT
>986FP001501 CG3290_1            :+U  EU:NT; range  -249 to    50.
TTTAGGGATAATAAGCTCAGCCAAACGAAAGTCGAGTGATCTCATAACCCATTACTATTACAACGGGTAGTGGTTTTATAGAGGGATGGTCATGTCACTTACAGCTGATCTTCCTAGAAGTCGGGAGTACCAGCAGAGATAAGTCCAAGGGGTATAAAGTGGGAATAAACCTAATTTTAGGTATTCCTTGTTTTGAATGCAATAATCCGGTGCAGGGCATATAAGACCTGGAAATTAGACGGGATCGTTGTAGTTCGTTCGGTATCACTGCAGTTGTAAGATGCACATCTCCCAGAGGCG
>987FP002499 CG13380_1           :+U  EU:NT; range  -249 to    50.
ATTCCGTGTAATGAGAACCTACTCTTGTTGGATAAAATCCAATTGTCTAATTAAACTTTTCACAGTCACAGCTATACATAATTGTTCCTCAATTTTCGTGAGGAATTTTATTTATTTTAAGGTATAAAATCCTTTTTCTGAGACTACCATCTTCTGAGCTTGAATTATTATTAATTTATTAAAGGAAATGTATATTTTATCGGGTCAATTACCTTATCGATAAGATCGGGAGCTTTGCAATACTGTCGCAGTTGGAAAAAGTCTAGGTGTCGTCAGAACGCGGATTAAAATGTAGTTTCA
>988FP000906 CG43117_1           :+U  EU:NT; range  -249 to    50.
TTAACATAGTTATATATCTTATAAGAAAAATATATATATTGCCGTCATTTAAACGCGCCTACAACTGTTTTCCTGCGGCGGGTAAACATCGAATTGGAAGCAAACAAGTTAAGCAAAATGTGGCGTGCAAAATTTGTTTTTGCTGATTTTCAATTGTATTTCGCTATTTACTTATCATCTGCGGATATTTGTTATTGTCTGGCGTAGAAAACTTTCGTATATATAAAGGCCTCTAAAGCCTCGTCTTATACATTCACGATTCTTGCAAAGCCGCACAATGAAGCTAAGCACTTATCTATT
>989FP000902 Ald_2               :+U  EU:NT; range  -249 to    50.
AATGCAAAACCTTTGGAACTAAAACGCAACTGGGGGCTCGTTTTTTCGTCGTTTTCGATTCAAAATTTTCACTGATAGCAAGCTCACGAATACATATAGACGGACATGTGGCGGTTTATTTTTATAAACGGTCTCTTGATAGGAACGTAAATTTATTTTGATTGTTTTTTGTTGTCATGCGTTGGCTGCTCTTCGTTCCTCTTTCTTTTTTGTCATCGTATATATTTCGCCTAGTTTTCGAAACATTTCAGTCTTCGATTGATTGCCGGCAAGTGTAGGTGGGTGTTGTCTGCTGAGTGA
>990FP001389 Gint3_1             :+U  EU:NT; range  -249 to    50.
TGGGGCTGCAGACACGCCTTGGACTCGAGACTCAAATGCGCAGACTGCTGATTGCGATGGCAAACAGAGCCACAGCCAGATTACACATACAGATATAGAAACAGAAAACCAACGGACCAGAGCAGAACGAAGCCGATGGAAGAAAATCTTACACTCTGCTCGAATTATAAGTCGTCGACATTTTGCCTAACTAACAGTCGCCACGGAAAAATGAGCCAGCATAAATAAAGCCAAGCAAGGCGGAGCGGAATAGAATAGACTGTTTGTGTCTGTTGTTGGCTGCTGGCGTAATTGAAGTTG
>991FP000665 CG4009_1            :+U  EU:NT; range  -249 to    50.
AATAAGAACCATTGCCTTTTTTGTCCGAGCGGTAAACACGTTCCAGTCGACATTATTTGTTTATAAAATTCGCCCACCGTTTGAGCTTCCGAATATTGGAAATTATGCTCGCATATTTCTGCACGTTCTTCAATCTGGTCAATCATACCAAGAATTTCGCGTTGTATTATCACGTCTCCAGAGCTCGAAGATCGTGCGGGTCAGCAACTGGCGGAGATCTATATATGGGCACCCAGCTACTGGTGCTGCATTGTGCTTTGTGGTGTCGTCGGTGCTATGAGAGTGTTTTTGGTGGTGTTG
>992FP001186 deltaTry_1          :+U  EU:NT; range  -249 to    50.
TTTATGTGACTATCTTTTTCAAGCTATTTAAATGACCAACTTATTGCAAAAAAAAATCGTTTGGCATGAATCTGGACTTTGTATACGTATATACTTCTTATTCGCGAAATCTATTTGTCGGTCACACATTTAAAAAATATTTTGGATTTCCCTGACAAGCAAGTGATAAAAATAATTGAAATTTATGATAAGAGCGCCACAAAGAGATAGGTCCCTGTATAAAAGGGGTGTCCAGTTTAGAGTCAACTCATTGGATTCGCACCATGCTGAAGTTCGTGATCTTGTTGTCTGCAGTAGCCT
>993FP001463 Ipk1_1              :+U  EU:NT; range  -249 to    50.
CCCCTGTTCGATCATCTGCTGGCGGGCATTCCTTTTATTTTTTTTTGCAATTTTTTGGCTATTTGTTCGCCGTGCTCGGTGGGTACATATTGAATTTATGGCTTTGGTGCCAAAGCATTGACCGAAATAAAATTGCCAGCAAAGGAAACAAACAGCCAGTGGAGCAGGGGCAGCAAAAAAAAAAAGAAAAAGAGGCCATAGAAAGTGGTACATATGTATATAAAACGTGGCCATAACTAAGGCCATATTGGCTGTTCGTTCCATCGCACGAAGCGCATTGCGGGCGGACAAAAATATGGC
>994FP002580 Sfp79B_1            :+U  EU:NT; range  -249 to    50.
TAAATCACAGTCAACAGCACGCAAACGCAAGCTCAGCCAGCAACTCGCCCAGCAATCACCCTGCGTACCACCCACTCGAGCACCACCCACAACACCCCTTTTGTGTCGGCCTTAGCATCTGGCCTAATCGACGGAAAATCGGAGGGTGTCTGCAACTTGCCGCATTAGATACGGATCGCGATTCCTTCCGCTCGATCTTAGCGCCGTCCGAGGAATGGCTATATAAGGCCACGCGTGGGTCGCTTGGTTAACTCTTCTCGTTCAGAATGAAGCTCCTTTCAGCCGCATTGGTCCTGCTCA
>995FP000086 Femcoat_1           :+U  EU:NC; range  -249 to    50.
ATCATTTGTGTTGCTGTACGGAATGCTGTATGTTACACCAATTAAATGTTTAATCAAACTAGTATTTCTTGCGGTGCACGCAGAGCATTGAACCCAGTATCACAGAAGGCCCAAATATGCCGCGAGCTTGATAGATTTCTCAACCGAAATGCACGTGCTTATCGCAGTGGCGAGGCAGGCAGCACGTGCTCCCAGATGCAGTGGCTCGGATTTTCGGGTTATAAGTAGCCAGACCATCTGCTTGTGACCGAACAGAAGCCGAACAAGAGTTTTGGACTCCAAGCACCGACCGAAAGCCAA
>996FP002545 CG32425_2           :+U  EU:NT; range  -249 to    50.
GCTGAAAGAGAATCGACCAGTTGTGAGAGTGAGGTTGAGATACCCTTCTGAAAGACTATGAACAAATTTGAATACAATTAAGAAAATAGTAAATGCTGAAACATTTCGACTAATATACCAACAAATCAACTACACGTATTTTTAAAACTTACAAAAATCGAGTTTTCTTAAATGTATGTATTACCACAACTTCTTGATTTGTTTTTGATTTATTTATTTAAAAAGCGACATATGCGAACAGTTTACATCACATGTGAAATTTGTTTAGTGAATTTAAATTAAAAGATCGGGGTTCCTGCT
>997FP000292 TwdlY_1             :+U  EU:NC; range  -249 to    50.
CTATTTCGGCTGCGTTCGTTCTAATTTGAATAAATTTTAGGTCAGATCACAAGGCGTATGCCATGCCAATGGATCCATAGGCCCAGAGAAGACGCTGATGACGATGCTTTGGATATCGAGAGCAGCGGCGACGATGATGTTATATGCGGCATTTGCATTTGCATAAGCGGCCAAACAGCGACGCCGACAGAGGAGGCAGCCATTTGACAATCGGAGCATATTTAAGACAAGTGGAGCGGCCCAAAATGCAATCATTGCCTCGCAGCAATTCGTCAACGAAGCATCCCAAACAGGAGAACT
>998FP001487 CG30222_1           :+U  EU:NT; range  -249 to    50.
GGAAACAGCCGGAGATGGAAGCTGAAGGAGCGCCCCGAGCGATCGCCAGGATGGGTCGTGGAGAAGTGCCGCAGGGCATGCGCCTGCGCAACTAACGGTGCACGCAACTGCAACTGCAACTAGTTGCAACTATTCGCTTTAATTGCATATTAATGCGAAAATGTGTGAAATGCGCCCCCAGGGAATCGACGGCACAGCAGCCCTTGACACTCAAATCGAATATATAGAAACACCAACACAATCCCTGCCAATACAAACATTAGGCCAGTTTGATACAGTTTTTTACTTTTATTTAATCTC
>999FP000792 CG6921_1            :+U  EU:NT; range  -249 to    50.
AAAATAAAAAAAAAAAAAAAGAAACCGCCGCGCAACTTAAATTGGCCATTAACGCAACTTCGACTTGCATCGTATCGAACCCGGCCGAGTGACGCAAAAATCAACTAAAAAAAAAGGTTAAGTATACGCCGTGCGGGCCGTGCCGCGACTGCGCTGCCAGCGTCGCCAGCGACGGCGGCGTCAAATGTTGGCCGGCCTGCGAAGCGCGTTCATTTTGTTTATTTATACAGCCGAGCGGGTAGAACTCCATATTAGTGTCTTCTTGGCGTTTGCCGCAGTCGAGTCCGAGTCCGAGTCCGA
>1000FP000352 CG14219_1           :+U  EU:NC; range  -249 to    50.
AATACTTTACTTTTATATCTTCTAAAATTGATTCAAGTTAGTGACAGGCATGTGTAGATTATACTTAAATAAATCAGCACCATAAGTTAACACCAAAAGGAGACTATAGATAAGAATTGATTATCAGCGCTGAACGTGTGGGGCGTATTTTAAAACACTTTGCGTTCCATGGTTATGGTTATGGATTAATCGCAGAATGACGGACCATGAAGTGCCGCGAATATAAGCCCCCAGGCGCGTTGGCAATCCGATCAAATTCATTTCGCCACCAGACAGAGCAACATGGTTAGGTTGGCGTTT
>1001FP000320 CG7192_3            :+U  EU:NC; range  -249 to    50.
AACAAAAAAATACCCAAATTAGTTTCAAATTGTTTATAGGGGTGAGAACGTATTTGTTTACTGACTTCCAAGAAACGCCAACATTCTTTTCACTATCTAATTTGGCTCCAGTTAAGCCAAAAGCTCAACAAAGTGAACCCTTAACTGGTCTTAATATCAACTTTCCCTCCATAAACTTTAACTTAACTTGCATAATGTGCAAGTTAAAAAATATATATATATATATATATGTATATACATCTAGGATTCATAACTCAAATTGTCAGCTTACTAATTGCTCTGTCGGTGAATTTGCCTCAG
>1002FP000451 Ccp84Af_1           :+U  EU:NT; range  -249 to    50.
CTAGATTTGGATGCGGATTGCATAAAAGTATCTCTGGCCCCCGGCGTGGGCAGTTGTAAGTGCCCATATTCCAGTCGATAAAGTAATAAGGTAAATAGCATAGCGGTAATACAATAATAAATGTATAAAATAAAAAGTGACAAAAATGATTTGCCCAACAGCGAATTAATCAGTTTCAATTCGTTATTCGCATTTTGCTTTGCACACGTTCAGTGGGTATAAAAAGCAAAGCTCGTGTTCCAGTAAATCATTCCACAGCTTCACCGTCTTCGCAGCAGTTAACGGATAACCACCACCAGC
>1003FP001586 lectin-21Cb_1       :+U  EU:NT; range  -249 to    50.
TCGTTTGATCGATTGTAGGTGAATTGGTCAGAAGCAACTCTGCAGTGCTCCTACCTGCATTCTTTTTCGCCAGTTATGTATTTATTAGATGAAAGATTTAAGTATGTTATGGAATATTAACTACAAGTTGTTGGAGCACAAATTACCATAAAATCTAGGTTAATTGTATTATATATATTTGTATATGTAATGCGAACAATTTTTTAATAGCAATAGTTACGCTTTAATGCCCCGCTTCTTAAAATATCTAATAGAATCAGTAAGATTGAAGCATTCGCATTCGGTGGTGATTGTCACTCA
>1004FP000965 MPIP_1              :+U  EU:NT; range  -249 to    50.
CCGTCCCCGTTATGTGTGTTGGTGTCGCTCGTTGCCCGTCTCCCTTCCTCTTCTATTGGCACTTCTGGGAAGGATAGGAAGGAAAGGATAGGATGGGAAGGCAAAGGAAAGGAGCTGAGAACTAAGAGCTAAAGAGCGAAGCAGAGAGAACAAAAAACGCGCGCCATCTCGCTCGCGCCCATTAGCTCATCAGCTGATCGTGATCGGCCGGGGTGCGGTTATAAAAACCAGCTGCTCGGCATATTCAGCACATTCGTTCTCAGTTCGTCGTCGAGTCAACAGCTCTTCTTGTTCAGCCTT
>1005FP000049 CG17777_1           :+U  EU:NC; range  -249 to    50.
CCACTGCAATCCTCCGCCAAGTTCTCCTCCGCCGGATGAGCGGATGGATGACCTTTTGGCTCCGCAGCATAAACAATATTCGGTTTCAAGTCCTCAACCCGTCATGCATTCAATTCAGCTGCAACAATCGCTGCTGCTGCTGCTGCTGCCGCCGTTATTGTCAGTTTGCATAATTGCAACTGTAGCAGCAACTGGCAACAATAAGCCAAGCCGGGTGACTATAAAAGCGTCGGGCCACTGGCAGCCATCAACAAACCTCGCCTGGCGCCCTACCCATCAAGTCAACCAGCCAACAGCCAC
>1006FP001121 hig_1               :+U  EU:NT; range  -249 to    50.
CGGAGATGACGAAAAACAGCAACAGCAACGGCAATGGCAACAGCGACTAAGCAAAACATGGGCCAAACCAAAACAAAAACACACGATTTGCCGGCAAAATGCACGTGACACATCCTTTGGCGAGCTTCGTCGAGTGCGATCCTTCGTCGAGTGCCGAATGCAGCCGATTGCAGCCGAACGAAGCAGAGCCGAAGCTGCGCAGAATCCAACGAGAGGTATAAAAGCGAGACGCTCGCCGCACTCGTGGCATTCGATTGTCGTCGCTCGAGAGGATAGGTGCCCAGCTTCGAAAAGGATAAA
>1007FP001505 CG4752_1            :+U  EU:NT; range  -249 to    50.
ACTAAAAATAGCACTAATAGAAGTAATTAATAAATAAAAAATATTTTTAGATGCTTGCTAGATGGGGAAAAGGTTGAGTGTTCCAAATTCGGTGTCCAGCAGTGGGTGTTCCCATAGAAGAACAGCTGATCACGTCTTAGAAAGCTTTTTCGTGCTTTGGGGAGAATAGAGAACAGCATGTGATTACATATATACTCGTACATTATCAGCACCTGTATATATACGGCCTGTAACACTCTGTGTCCGCTCAGTCTTAATGTTCCACTTACCCGGATCGCTAAACAAAAAACACAATGTCGG
>1008FP000722 CG16727_1           :+U  EU:NT; range  -249 to    50.
GATCCACATTTAATCATTATAAACATCAATTGTATGCTAGGTAAACAAATAACTTCTGTATAGGGTTGTTCGTTCACCTGTTCCGTAGACTGTTTACTCTGGCCTCAGCATCTGCATCTTATCATCGGCACACACCCCAAAAAGCGAGAGATTGCCTAGCCCAATCTCGGTGTTACTAATTACCCATCCTAATCAGCGACAACGCCTATATCTTTATACTATATAAGGCAGCTGCCGATCCTAGTAGGTGTCAAAATACTGCTCGTACAGGCAGAATGTAGTTGACTCGTTGCTGAGAAG
>1009FP000027 CG3699_1            :+U  EU:NC; range  -249 to    50.
AATTTACCTTTGCAAGGTCAAAAGCATCCACTTATATGTACATATGAACATATGTTTTTAATGAATTAACGAAATAGTAGCTTGCTAACAAGCAAATTATGCCATAAATTACAACCACTTTTTGGAAGGCGGAGTTGAGTTGCTTGCTTTTTCTTTTCCCAGATAATTTTTTGTGAAGTGCAGCACTAATCTTATCTGAGGCAGAAGAGAGCTCGCCCATAAATTCCGCCGCCAGGCTACTCCGACTCCAGTGTTTCAATATGAGTCTCAGCAACAAGGTGGTGATCGTGACGGGAGCTA
>1010FP000268 Ag5r_2              :+U  EU:NC; range  -249 to    50.
GTCTTTTGCGGGTGGCGGAGACGGGTGCCATAAGTGGGTGGTGTTATTACACATTTGAGCAACGTCCCTTGAAACAAAAACAAAAACAAAAACAAAAAAAAAAGGGAAGAGGGGGCGGCAGACTCGGCTGGTACAAATGAGACACTCTGGCGGTAAATATTTAATCAAATGTTGATAAAAAAAAAAAAGAGAAGCCAGAACTGCTCTACACCGATTGCCATAAAAGCCAGTTGCCCTGTGGGAATCGCTAGCAATCAGGTCTGGGAATAGAAATGCGCAACTTCGTGATCATATTTAGCC
>1011FP000237 IP3K2_3             :+U  EU:NC; range  -249 to    50.
CATCCATGTGAGATGAGTGCGTGCGACGGCGGTACGGGAACGGTTTCGCGAACGTCTGACGCCCCCGCTTTCCAATTCGATGTCATGCCAAAGATAACGACGTCGACGTCGACGTCGAAAGCGTCGGCAGCGAGGGCGAAAACGAAAACGACAGCAAAAGCAACAACAATTGGAAAAACAACAACGACGACAACGCGGAGAACGGTTAAAATTGAAAATAAATGGACGACGGCAGAGGCAACGGCGTTCAGTTATCAGCGGACAGCGGAGCAGATTGGAGCTAGTGCCCGAGCCAGAGCC
>1012FP000122 CG3842_2            :+U  EU:NC; range  -249 to    50.
ATAAATTGACAAAAAGTTGTGTAACTAAATGAATTTAGCAAGCTTTTTGGTTTTACAGTGTAAAATCGACCAGTGCATTAGTTTAAAAAGGTCAAAACACCACTGATTGCCGATCGTGTGGGACGGGCCGTCTTGTGTGGAACATAAATTTTGTATGACTATATTGCAGCTTTTGCAGCCGATAAGAACTGTAGATAAGCCGCTGAATGGGATCCTCTATAAAAAGTAGAGATGCCTAAGCATACGCTCACTCACTGTGCTATTTAAAGGCAGACGAGCACGTCTTTAAAAACGTCTTTT
>1013FP001287 CG30090_1           :+U  EU:NT; range  -249 to    50.
TATAACCACTTATATTCAAATAATTGCACATGTACATTTAAATCAAATCTAATTCTTGTAAAACGCTGAGAGATAGCTAAATGTGTTCTAGACCTTGAATTTAAAAAGAAAAAGGGGTTTACTCATAAAGTTATTACGATTTCAGTGTATACCGACTATGTGTTGCCTCTACAAATAATTTTGAATTTTAGAGATAAGGCTCTTAACAATTAAATGTACTTATAAAAACGATCGACTGTCAGCTCGGGCAGTTTGCTGACAGATCGTACAGATGTGGGGCGCTATTGCAGCGATCACAGC
>1014FP002393 CG42570_1           :+U  EU:NT; range  -249 to    50.
GTGATATTAATAATCTGTTAAATAGTTTTTTGAACACAATTTAACATTGCAGACAAAAACACATCTGACGATGACTGGTCGCCTAAAAATGAAACCAATTATGATTGGTTACTAGATAATTGGGATACTATAGCTGCCGAAAATTCAATAATGTAAAGCCGCGTGACGTGCTGCCGTTAAAGATTATAAGTATGCAGCAATGCAATACGGTTATAGAATAAATCGTCGAACATTTAAAAAAATCACATTAGTTTTGAGGCTCCTTTTAAAATTTTTCTCCACATAATACACAAAACGAAT
>1015FP000048 Cyp4d2_2            :+U  EU:NC; range  -249 to    50.
CTCTGGAAATTATGCTGAGATAATTGTTTATTATTATTGATTTCAAATTGATCTTCTAAATTCGATTCTACTTACAAGCTGAAAACTATGCAGCACAATATGCACAGCATTAAACTGCCGTTGATCCCAGCTCTCTTAAATCTACAAAGTTAGATGGAAAACTCAGAGCATCGCTGGGAAGCTGTTCCATCCATAACAGGTCAAACTAGAAAAATCTATATAGTGTACCTCTCGAACCGACAAGCGGGTACAAATGTGATTGATATTAAACTTGTACACATAATATCTGAGTTATTATAT
>1016FP002296 CG12521_1           :+U  EU:NT; range  -249 to    50.
CAGCACAGCATGGGTGTCGAAGGCAGCAACAAAGGGTGAAACAGAATGGACGGTGACCAACTGACAAGTGACACTTTTCCAATTGAAATTCCCCCTCACCCAGCAACTGCACAACTCCACTGGAAAAACCCGACAAGCAGTGTGCATACATATACGTACATACAATACATACATATGTACATTCAAAGTAGTCCACGATGGTCATGTCAGCCGAGATGTCATAAATTTGCACGGGCACAAAGATCGAATATTCCAAATTGAGCTCTGGCGTTTTGTATTTTGTTTTTTTGAAATTTTCAA
>1017FP001851 CG16815_1           :+U  EU:NT; range  -249 to    50.
TTTGTCCGATAATCCAGGTAATCCACACACCAAAAAAAGGATAATGAGGCAATCCTGCGACGACAATTAGCGCTGTGATAGAGCAGGTCATAAAATATGCTGCTTAATCCAGGACGGAGATTACCTAATGCGGAATGGATGCGCTAATCCCTTTGTTGACAGACCCAAAACAAAGGGATTTCCCTATGTGGCTACCTGTACCGCCTACCTACTGTGCTTATAACCAGGATATCAATCTCGAAGCCAATCATTCAGCAAGCGATCGTCCAACGAGTCACATCATCACCACAACTCATTCGG
>1018FP001209 CG8505_1            :+U  EU:NT; range  -249 to    50.
GGCCAGCCACCTCGTCACCTACCAACCCACCCACCAATCTAGGCACCCATACCCATCCCCCTACTAGCCAAGTTGCGAGTTGGTTGTTAGTTGTTCGTTGTTGGTTTTGGCCGTACTCGTGTCGCAGCTTTGCATCTTGGCTATAACGTGTGTGTGTGTGTGTGCGACGCTTTGCCAACTGAAACTGAATTGTTTGCAGCCTCGCCAGTGCAATTTTCGTATAAATAGACTCACCTGCCGGCATTGGGCATCATTAAATAGAAACGTTCGTTCAATTAACAACTGCAGTGTGCTGAGGAC
>1019FP000652 CG8925_1            :+U  EU:NT; range  -249 to    50.
AAATAAATAAATAAATTAAAACAAAAGCAATTGTGTCGATATGGAGATATGGATAGTCCTGGCGGAAGTGAATGTCACTCAAGTCGAGCGAAAGCTTTCGCAGGCCTATACCAAATCAATTGATCGTGGGGTAGTAGTCGAAGCTTTGAGTTGAGCTTTTTCGATACTGGCAATGCCATGCATATAGCTTTCGCTCTTTTGCAGATTTACAGAGTGCTTATAACAGAGCCCCAAACCGTTAACGGTTCCAGATCGATGCCGACGGCTGAGATACTAACGATCGACGCGGTTTTGTACTTA
>1020FP000858 CG11889_1           :+U  EU:NT; range  -249 to    50.
AAGTTTTATTTTTTTTACTTATAAGTTGGTCTAGCTAGTTAGCCTAGCTGAACAACAGTCGCTATTCTATGATCTTTCACACAGTGCAGAGCCCTATCCTAATAAATTTTTTCAGATGTGCTGTCGCCTATCTTTTCAATTGCCGGCAATTAAGGAGCTTACGACTCATGAGATACGCTCTGTGCCGTCTCATCTAATCATGAGCATCTCGTCAGTGTATAAAAGCCATGCCCACCTCTGACGAAAGCTAGTAGAATTTCAACATTATGCCGGAGAAAACGACCCACAATGCGCCCGCGT
>1021FP002009 nerfin-1_1          :+U  EU:NT; range  -249 to    50.
GTGCGTAGGACTTTCACTCCGTGTGTATGTGTGTGTGTGGAAAAAAGGGTGACTAATGTGTGTGTGATTGCTAACAAAAGATTCCGGCTTTTGCGGCTCTGCCGGCGTCGAAAAAGGACAACGACTTCGGCCGAAAAGGGGGTTGAAATGTATTTCCAGGACGCCGGCACAAACAATGATTTCGAGTTTCGGTTTCGCTTTCCTTTGGCCTGTGGTACACATAAATAGCCGCCACCGAGTCCACCGAACGTCATTCGCAGCACAAACGTCGAGCCGACTGGAGGTCTTCTGCATAGAGTC
>1022FP001279 Trpm_1              :+U  EU:NT; range  -249 to    50.
ACCTGAAGAATGACTATTAATTTTAAATGTGATGGATTTAGGCCTTGTGATTGAAAATATATTTATTTTTGTAAGCACTAAAAACAGAAACAACCGATGGAAAGTGCTTTATGTTTGCAACAGCTGTTAATTTTTAACATTGGACTGTTAATTTACATTTGCGAAACTTCCAATTGGAACATTGGAATATTTCTGAGAGAGAAAATAGTGAAAACGGTATATAAGGAACTTCTCCGAATTCCTGCGCTCAGTCGTATTCGGACTGTTGTACCGTGAGGTCGTTCCCGTCTTTTTATACCG
>1023FP000607 C6D5_1              :+U  EU:NT; range  -249 to    50.
TTTGCCGCCCGCTGAGAACTAGAAACTTGTCGTGTCACACTGAGAAAGCATTGTACGATAATCTCATTGCGAGGAATCCTCCAGCCAACAGCAAACATATATACTGATCGAGCTACACTATAAGGGAATCGCTCGACTCGAGTGGATTTGTTTACGCCCGAGCCCAAAGATACGGTAATCACCCCAGCGATATGGCGAAATTGTTTGCCAACCTAACGACTATAAATCGGCAGTGGACTACGACTAGTCAGTTGCGTTGTAGACCGCTAGAAGTGCGGACATAGTAAACAGTATAGATTC
>1024FP000399 CG31523_1           :+U  EU:NT; range  -249 to    50.
TTTCCTTGGTACCTTCTATGCAGGTTATCAAATCACAAAGATTTTACGCACAATATTATTTAATCTGTAATCCCTATCACAGTCCTTGCGGGCTTCAAATAACCTAAGTCGAGCTTTAAAAATGCTAAAACGGCAACACTCGTGCCAACATTCTGCTTAGTTGCTGCCAACCCAATCTAACATGTTCGAAGTTGCGAGACCGTTTTGTACAAAAATATATTTAAGCGACTGGCAAAACGCGCTCTCTTTGTTGCTGAACGATTTCACTCGCGTCGTCGTTTCCCAAGAAATCCGAAAGAT
>1025FP001623 CG3609_1            :+U  EU:NT; range  -249 to    50.
TAAATAATAGTTTCCGCAACATTTTTGGCGATGTCCTCTTAAATCGGCGAGCAAAACAATGAACAGCTGATCTCTTCTTCTTTGCAATGACAGTTACCGAGAAGCGTGAACAACGGCATGTTTAGCTGGTACACCCACCATATTCGTCTATAGCTTAATTGTCTATTAAATCGCACGCATCGAACTGTTATTCTCGTCGGGTGCACAGCAAATTGTTTATAAATAGAACTGTCGCGCATAAAAAACAACAGTGGAAAGTTTTATCGTTTAGTTCTGCTACAAGCTCAGCGTAAGTTTTTT
>1026FP001826 Sfp33A4_1           :+U  EU:NT; range  -249 to    50.
TAAGTAAATATTTAGTGCGTCTGTCCGTCCGTATGGAACATTTTAATTTCTCGTTTGCACTTCCACTACTTAACTAATGGGTATCTTATATTCGGGGAACTCGACTAAAGCCTATCTGGTGCTTTATTTGCTAGCCCAAAAAATTTGATACATTAAAAACTGTAAATATAGTGCGAAATTATGGATTTAACGCTCTATGGATTTCCTGGCTAATGAGTATATAATCAAACTTACTATCAGGTTGTATTCATTATATTCTGCAACGATGCATTGTTATATTCCTATTGCGTTTTGCTTGTT
>1027FP000808 CG6726_1            :+U  EU:NT; range  -249 to    50.
TAGTTTCTCATATAGAAATGGGAAGACACGAATATTATTAATGACGGAAGCAATTGTTAACTGCAAGTCATTTGTACTGAAAAGTAGATTAGCCATCTAAAAAGTAAACAAATGCGTAAGATAAAACAGTTTATAGGCAGCACCGTATGATAAGAAATTAGGTTTAGTTCCTTCTCGGATTTATTATCATGCCCTCTCTTTCGCTCGCTTATCGCTGATATTTAAACGCGCGCTTCTCTCCACGATCGCACAGTCGTCGTCGAGCCAGTGTTGCGAAAGGTGTGTTGTGTGTCTGCTCTC
>1028FP000442 CG17919_1           :+U  EU:NT; range  -249 to    50.
ATATATATTTAAAAAATATTTTTTTTCAAATCCAGTCCCTTTAATTACTCTATTACCAACTGGTATAATTTGCAAATAATATGAATAAATGTATAATAAATATAATGTATAATAATAATCTATAATCTCCGAAGCGAAACTTTAAACAAAGATAACTTTAATTATTGAGTATATTTTTTCCCAGCTGTTTACTAAACAAAAAGCTTCGAGCTTCGCTTTAAAAGTATGGCATCATGGCAAACTGGTTTCAGTTGCAGACCAACCTTATTCGAAAGCGGAGCTCCTATATATTGGTTTTCT
>1029FP000401 CG9775_3            :+U  EU:NT; range  -249 to    50.
GTATTAACAAAATTATGTAATTTAAGTGCATATGAAACATTATATATGTATATCCAACTATTTCCCCGATTTCGACGGGTTAATCATCATCCACAAAAAATTCATGTTGGCGAAGAATCTATTATTAGATTACAGTGTGCTCTGCTTGAATACAACTCCGAAATGTATATACATATACAGATGCATACAGATGTACACATATGTACATATGTGCATATGTATCTATACAGCACAGCACAGCTGCCGTCCAAATAGAACCAAAGATTGTTTCTTGATAGGCTTCTGAATCATTTCAATGTA
>1030FP001943 CG17325_1           :+U  EU:NT; range  -249 to    50.
TTTGGGTTTGTTTATTCTATTAGAGATGTTTACTGTCAAATGGAGGCCCGCGTGGCAAACTTGATTTCCATTGACGTACCACTCGTTGGCGTAAACAAGAAATTTGGCACAAGTCTACTGTCTGCTCCTCCGATTTTGCATCAGAGCCCCCAAAAACTAGTTTATCTCGATCACGCTCCCCACTCGTGATGATATCACTAAGTCCGCAACGCTTTCTGATATAAAAGCCCCTCTATCGGTTCGAAAGCCAACACACTAAAGTTCGAAGGCCTAGCAGTCGATACCTAATCAGTGATTTTC
>1031FP001126 CG1827_1            :+U  EU:NT; range  -249 to    50.
TGGAATACTCTTCCTATAATTCCACTCCAAATATAGGCTATACGGATAGGACTTTATCGATATTAATAGGTGGTTTTTTGCCTATATCTTAATCTATGTTGAAACATTTTCAAGTTTTAAAATATTGCTTAAACCAATTTGAAAATGTGTACGACTCTTTTAGAGGGTATATCAAAACAACAGATAAGAAAGCAAAACAGTGAGGTTAGACTGCTAGCATTTAAAAGCAGAACTCGACCATTTTCCGGCAGAACAGGGACAGATTGTGATACACCAAGACTTCTCGTAGAGACCATTACG
>1032FP000121 CG42240_1           :+U  EU:NC; range  -249 to    50.
AATACCTACATACCTAACATATATGTTATTAAAATGTTATACAGTGCGTATAAGTGATTAGATTGTCGAATATGTTGTAGGTGAAGTGAATATGAGTAAGTGCAACGATGCGTATGAGTAATAAACTTTAAAAGAGTTTTACGCTACATATACACTAACATCAGGTTATTGTTCTCTCGCCACTCTCTCAGTGTACTCTCCCGCCAGTCGGTCAGCGTATAAGTAGAAGCGGCCACAGCGGGACGGCCTCAAAACGAACAGAGCCATCGAACGGCGAAGGTGCGCGCATTAAAACTCTCC
>1033FP000437 CG31560_1           :+U  EU:NT; range  -249 to    50.
AAGAGCTTAGCTTTTAATGCAATAATTTAAAGAGAATTGAATTAATATTTTTAAAAATAGAATCGTATAATGTGCGGTTTAAATTTTGTGCCATTTATAGACAGAGATATCGCATAGTGAATTATACATGTATGTTCTAAGAAAAATTAGTATGTCAATTAGCCAAATTAGTAAGAATTGATTAACCAGTAACCTACTTTCCAATTCGAGGCAGACGTATAAAGACCGAAAAAAATCAAAAATATGTTCAGTTTGTTTAACGTCGCTATGAAGATAATTTTAAGTGGTAAGTAAAAATAA
>1034FP001025 CG2187_2            :+U  EU:NT; range  -249 to    50.
CCCAGTCTTATACTCCAGGTCAAGTTCTACTCCAACTATAGGACGCGATTCCACGTCCGCACCGTCGCCTCCTGGTTGGTGAAGATGGCCTCGGAGGCTAGGCGCAACAATAGTAAAATATAAGAGTGGCATGCCGGACAGATAAGTGGAGCACTAAACCCCGGATGATTTACGGGGCAACGTCAAGTTCAGATAAGGAGACGCCCCGGGCGGGAGCTATATTTAAGTACAATCCAGGCCAGGGCCCGCAAGTTCGCCACCAGCATCCGTGAAATGTGAACCGGTTAGATCGGTCGAAAC
>1035FP001527 CG9815_1            :+U  EU:NT; range  -249 to    50.
CCTCCGCTACGAAATTCGGAATGCATAGGTCCTGGGTGCGAATTAAAATCGAATTTGATTTCTAGGAAGCCACCGAATCTCGCCCCGAATCATTAGCGATTGGTTTTTGGTCAAATGGTTTTGTCACACTCTGATTCACACACAGAATCGGTAGCCGACATTTAAATCGCTGTTTCAATCAATATCAATAAATTTTGCCAGTAATTTCCACTTTTTGGCATAAATAACAATACACTCGCTCGTGTGAATGTCAGTTCAGTGGATTTTGTGGACCAAGTAACAGGTCAAAAAACGATAGTG
>1036FP001520 CG13545_1           :+U  EU:NT; range  -249 to    50.
GTCAGTGAGTCAGATTGCCAGATTGTCAGATTGCCAGATTGTCAGATTGTCAGTCCCACCTCCTTCTGTTTGGGCCAATTGTTGTCGTAGTGTAAAAATAAACAAACATTCCGTCGAACAATGCCAATATCCATTCGATATGGTTCGCCCGGATTAGCTACCAAGTTCACATCCGCATGTTGTGGGCAACTTGTTCTTAAGATCTGGGTCTCTTGGGGTATAAAAACCTTGATTCCACTGGAGAACAGCATCAGTCAACGCACCATCAGTCTTTGAGATCGTTCGTCGCACGCAAACCCA
>1037FP001451 CG34202_1           :+U  EU:NT; range  -249 to    50.
GTTTTGCTATAAAACTCATTAAGTAAACGAGTTTTGGGCAGGGCGAGATCATGATTAAGAACTGGGTCAACGCGTAAATTATGGAGATGGAAGTCGATTAGTGCAAAGCTATAACTGTATATGAGCAGTTTGGGTTGATCCATTTGAATGACAATGCCTAAAGAGAATTTCGTCTCGTCAAGTCATCAACTTGCCGGCAGAGAAAGACTTTTGAAATATATAAGCAAGGGAGCAGAGGAAAATAAGCTTATTCGCAATCGCCATGAAGTTCTTAACAGTTCTTGCGGTGATCGTTCTCTG
>1038FP002544 mag_1               :+U  EU:NT; range  -249 to    50.
GATGAAGATGTTCCATGCACTACCACTAACTAAGTAAGGGGTATATGAGAGTCGATTGCAATTTCTTGTTAAATCTATTAAATCTAAAATTTTTAAACTAAACCTCAATTAGAGGTAAATAAGAGGTACTACTACCAATTTTTTAAGTGTTTTAAAGTGTAGGGTATCCCCATAAATCAGAGGTTTACCAGGGTTTCGACCAGCAGATAAGAACGGGCTATATAAAGAAGGCCCCACGTCTAGTTAGCCAGCAAACTCTATTGCCCACAATGAATCCAATCTTCTGCGCACTACTGTTCA
>1039FP000462 CG31248_1           :+U  EU:NT; range  -249 to    50.
TAAATAAGGTCTTTTATTTGTTTATCAAGCTTAAAGCGTGCAATTGCAATGTTACGATTGTACAACTAAGACTAAATGCGCGTTGCATATCTCTGATTATTTTAAAGTGCTCTATTAAGTTCGCTTCGTTGACGGTATCATCTAAAAACTCGCGTGCCCATGCGATTAGATTAGATGGCGTCTATGTGCTAGGTTTTTAAAGCTTCCATTTAAAAATATATGTTGCCTAGTCGTAAACCTGTATCGCTCAGTTAGTGACCACCACTGGACGCGGTTGCTTCTATACTTTGCTAGCTAGCT
>1040FP000038 CG11448_1           :+U  EU:NC; range  -249 to    50.
ATTAATAAAACAATGAATTTACTTTGTGGCCCAGCCTGTTGACTTTTGGATAGTAAAATTTCGTTTAAGGCTTAACATTTTGGCACTTACGCTCATTTTGCTCGCTTAAGCTGCTCTTCATTTGGCGCCAAACGAATTGGCGTTGCCCAACACTGACCAGCCAGCACAAAGCGCTACCAGACTGCGCAACCGACTGCTCATCTGGGAACTGGTTCGCACATATGGGCGCCCGCGAACCAGTTATTCGTTACTCATCAGTTCCAGTTCGGTTCAGCAAAAATTGTGCAAATAAATTGCGGA
>1041FP001259 CG17386_1           :+U  EU:NT; range  -249 to    50.
ATAAGTTATCGCTGCCGACGTCGCAGCTCTCGCTGCGCACTGTTGTTGTTGCTATTGGCATTTCGTTGTTATCGTGCGTACTTGGACCGCTCAATAACGCCGCTGTCGCCGACGCTGGCGTCGCTGCCGCTGTCGACGTCGCTGCCGCCGGCCGCCTGCTGCTGTAAACACGAAAAAAGAGGCAGAAAGAAAAAAAATTGAAACGAAAGCAGAGGGTATTTAACCGACCTCAAATCAATTTGCAATTTCAGTCGATCTCCGCGTTGCAGCGTTGCATGAACTCAATTTAGTCGCGTGCGA
>1042FP000454 Ccp84Ac_1           :+U  EU:NT; range  -249 to    50.
TTGGTTGCTTTGTCCGCTATTCCCCGTCCGTTTCCCATTCATAACAATAGCGAAATGGGTGTGACTCGTGGGTGCAAATCTTTTTGGGTAAATCTAGCGATCGGCGGAGAAGGAGGCATGCAAATGAATTACGATCGAAGTGATTTTTGTAAGCAACCGAGTTAAAAAGTGAAAGAAAGGCCGGCGGGGAGACAATGGGCCAACGAAAATTTCGTCTATAAATACAAATGCATCGGCGGTTCAATTATTATTCAAAGCACGCACTCCACAGAAGGAGGACACAGTCTCGCTTCTTTCGCT
>1043FP000286 Fur2_2              :+U  EU:NC; range  -249 to    50.
ATTGTTACAGCACGGTTGCGTGTTATGTTTTGCATTTTGTTTTGAAAGCTCCGAAAGCTGTGCTTTATGTAAAAACATACGTACACTTGCCAATGTACGAATGTTTGATTGCACGATTGTATGTACGTACGTTTGTATGTTCGTTTGTACGTTAATACTTGGCGTGTGTTTGTGTATGCGGTTAGCACAAATCCAGCGAGAAAGAAACAACCAACGTTGGCTATATGTATTAACTTCAAAATAAAGTTCAGTTTAAGCTGGAGCGCAGTCGAGGTTGCGTCGCTTGTTCGTTCGGTCGGC
>1044FP000614 CG12207_4           :+U  EU:NT; range  -249 to    50.
TGTAGTAACAAGTTCGACTTACTGTGGCTCGACTGTACCCACTCGCTCACACACGTCACCGGCACACTCCCACTCACGCACACACCCACAAAGTGACGCCCACGAGGTCTGGAGATTTGCACAAGTGCAGAGGCACACACAGACAAACAGATAGAAGAAAAGACAGAAGAAACGAAAGAGGAGTGAGCACAAGAGATTTGTTGTTGCCAGCCTTGACTAGAAAAGTAAAGCCCCAAACTAAAGTAAAGTCTGTTAAATAATTACTCGGAAGTTGCACAACCTCGTTTGATGGCAGCCACC
>1045FP000405 CG14664_1           :+U  EU:NT; range  -249 to    50.
AATTACAAAATGAACATTTTGATATCACATTTTGAAGTGTGAGCTTCGAACTGAAGACTGTGGCCATTAACATTCCGCACGCCAATTCCAGTTATTCAAAATAACGATACTGCCTAACCGGTTGAACGGACACGAGCAGAGCAGATGCGGTAAGCCAATTGCAGATCAATCACCCGATGCTTGGGGAAGGTAAGAGACTTCCGGAATTTCCTGGATAAGTATAAAGTGTGAAGCTAACAGTGGGACACCAGCATTCTCCAAGCTGCATCAACTCAAAATGAGGCTGCATCTTATACCACT
>1046FP000836 crb_1               :+U  EU:NT; range  -249 to    50.
ACACGATATTAATTGATATATTGAATAGTTATATCAGTAAAGTTTTATGAAAATGTAATTAACGGTTTAATTCTTGTGCGAAATCAATTCAAGAACAAAATATTTTTTTTGTACATATTGTACCACTGTGCAACTTGAATATCAGTGTGGCCATGCATGTTGACTCTATATCAAAATCCAGCCAAACCTAGCCAAGCGGACTGGTCACACTGCACCATATATAAGCCCACGAAACGGATATCGCCGATTCAAACGGTCGAACATTTTTCTTGCTGCTCGTACGTACGTTTTATTGGTTGC
>1047FP001686 TotM_1              :+U  EU:NT; range  -249 to    50.
AAAGCGGAAAACAGAACATAGATTATTAAAATAAGTTAGAAAAAGTACTATGGGTAGTTTCTTAGAAATCTACGTAAAAAAGCTCAAGATTAAAAGGGCTTACATAGCTTAGATGCAAGCAATGCAAAATCAGTGCAAAAAACAGTTCTTAGAATGCAATCAATACATTTGTTGACTCTACATAATTTAAGCCTTTATAATTAGTTGAAAAACGAGTATAAATATGGATCGAGTGCTGTGCTAATAATCAGTTTCGAGTTTGAAAGCCAAGCCTGCACTATGAATCCTACAATTTATTTG
>1048FP001118 ltd_2               :+U  EU:NT; range  -249 to    50.
CCGGGGATTGCTTGATAAGCGGGTGCCAGCCGTCCAATCGGCCCATTCAAAGGCCCACCGGCTCTTCTCACGCTCATTTCGCAAGCGATTTGGAGGCGGCAACCAGTGTTGGTAAGCACCTGGCCAGCTATAGCGATTTTCGTAACTGTAATGCTAAACCTCTCACCACAAAAGGGGATGGTGCGGGGGCGGGACCAACGGGGCGAATACAAAATTTATAAAAGCCTAGTCGTCGGCACTGGGGATTTTAGTGCGCGTTCGTTTAGTCTGGGCAACGGTTGCTTAAAAAAAAAAAGCTCG
>1049FP002351 Brd_1               :+U  EU:NT; range  -249 to    50.
CGAAATCGAGGGAGAGATTTATTTAGGGCCTACGAAAATTGTGGCCTTACTTCGCACACGTGCAAGGGTCGCTCAAAAAAGGGACCCGAAACGATCCCGAACTACCTGCAGAGAGTTGAGGAATGCGTGACTCTCATATTTTGAGAGACCGAGAAACACCTGCGCGCTAGGACTCGTCCTGATTGGTTGACTTAGGGGTTGCTTTCGCAAGGATCGGGTATTTAAGCGGTGCGCAATTCCGAATAGGACATCACATTCAATCGCAACGTTGAACAGCCAAGATCAGTCGACCAAGCAAGC
>1050FP001619 CG17242_1           :+U  EU:NT; range  -249 to    50.
AACTCTCACAGCTATATTTGAACAGCCAATTTGCTATGAAAAAAGTATTTATAACACCGCAGCAAAAAAATATGTTAATTTAAATGATATAACCAATTACTATGCCAACCTGACTACGAATTTATCTGCCTCCACAATCATGCTCTAAAATTTGAATCAGTAAATCTAAAGTCGTATGTAAAACGAAAGCGTGACTAAACAAAAATATCAAAATTACTCTATATAAGATAAAGCAAAATGCATTTTGTTAGTAGTCTGTGATCTCTACGCGGTGGTTGTAGAAAGTATTTCTTCAAAATG
>1051FP002469 CG13723_1           :+U  EU:NT; range  -249 to    50.
CCCTACATTTTTCAATAAATGCGTAAATAATAGTACTTTCAAATTGTGTACGTGTAATGTTTTTGGATGCGAGATTATGTAATGGAATCGATTTAAATAAAACTAGAACTAGAACAAGATGTGATCTTCATTAAATAGAAAATTTAAACAAATTATGCATTACGTATTGGTCTCATACTTATTAAAACACTTTGTTAAATACACAATAGTTTTTGATAAATATTTATAGCTTGCCAAGTTTCCCAACCCAGTTGGCACTTCGGTAACTTCCAGATCGATAATGCTGTACTCCGAAAAATC
>1052FP002517 CG9449_2            :+U  EU:NT; range  -249 to    50.
TTAGCCAAGCCCCAACCAAAGCCAATATATAATTCCGGCAATTAAGCAACGAGAATGGATGATGCGAAATTAACATATTGCCGGATCCAGAAGCTAATCGATTTATATCCAAAGTAATTTACACACGCAGTTTCGATGACAAATTCGTTGGTATTTCGAGTTGGCGGCGGCGCTAAGCATCAAAAAATAAGCAAACGGCGCGAATCCAAAAGTTCATATAAATTAAAAGTCGCGACCGCGTTTTAAAACGCCTCAATCGCTGCGGCGTTGCGTCGGTGTTTGGTTTTTCAGCGCAGTCAA
>1053FP000438 CG1169_1            :+U  EU:NT; range  -249 to    50.
CTGACCCAATAGACTAGAGTATCGAAATAGAATCAGAGGCCAGAAGCACAGCTAGGGCCATACCTGCACAAAGGTGAAACTCAGGTGGTCAACTTGCGCTTTCCATGACTTTGACAACAAAGCGAAATGGTCGCTAAAGCTGGAGCCCAAAGCGGTGGGCAGAAAAAGAGCTCCGTGCGTACCTGGCATACGCAATTCAATTAGCAAAGTACCGTCGTATAAAAACCAAGCGGTTCCCATGCGACATTTGCATAACCCGCTGAGTGGCCAACGCGTGCGCACCACCAAACCACCTGACCA
>1054FP002400 CG33258_1           :+U  EU:NT; range  -249 to    50.
CCACAAATCTGAAGATCGTGTTTATGTTATCATTCATGATTCATGATTTAAGTTAGCAAATGTGTGAAATGTATTGTTACTTACAAGTCCGCCCTTTTCAGCGTCGAAAAGCTTTTAATATTACTTTATTGATGTAAATTTACAGGTGTAACCAAATCTGACAAACAATACTATCAGATTTGCCATAAAAACGTCACTAAAAGTTGCATTTCCTAGCTATATAAGACTGGAAGTGCATTGAACGAAAACGTCAAACTATTTTGAGTTTTTACCAGGGAATCTACTGGAAATCCTTTGGAA
>1055FP002384 Eig71Ed_1           :+U  EU:NT; range  -249 to    50.
GCCTTCGGAATAAGAACCACGTTGCTTTTATCCATTAAGCCCTTTATTTAAACAAGGAAGTTATTGTCATAATGCCCTTCAATGCGCTCAAAAGATGGTCCAGTTTTTATTAAGGGTTTGAATAGGGTTTATAACAATTTTGTTAAGCTTTTGTTTCATATTTTTAACTTTTACCTTTTGTTGTGAAACATCTGCTTACGCATTGGTTATAGTGTTTATATAAAGTCAGGTTCTGTCAAAGTCTTCGGTAGTTACCTAACTGATAAGTTCCAGTCAACAGCCAAAAAGTTTAATACTTAA
>1056FP002218 Cp16_1              :+U  EU:NT; range  -249 to    50.
CGGGGTTCCCGGGGTTGTGGCAGTGCCGCAATTTGGCGCGCAATTTCAATGAGCATAGAAATTGGAGACGATCCCGTGGCCTTATCGCCCTGGGCCGGAGGGGACGGAGGGGGCTGGAGATGCTGCCAGTGGCGGCCCCCCGAAAGTGACTGGTCATCGAGGTGGTTTGGTCACGTCTGGTGAGCTCACAAATCGCGGAGCAGCTCAAATGGTGTTGCTATAAAAGCAATTTGGACACACGCTCTGGTTAATTAGTTTTCGAAACAGTCCGTTCCTCGCACCACCACCAAAAAAAAATGT
>1057FP000919 TwdlS_1             :+U  EU:NT; range  -249 to    50.
GGGTCTTGCAAAGCCAGAAAATTAGCATTTCAAAATTGAACGACATTAACATGGATAATCGGAGCAGGCAAACAAACACACAAAACCAGAGCAAACGTTTGCAGAAATCTTTTATAGGAAAACAGATGCAAAAATGCGAAATAAAATAAAATCATAACGAGAGGCGACGCGGCCGAGAAGTCAGCTTACTTTCGAACTGCTATTTGTTTGTGTCGTATATAAGGATGGTTTTGTTGCTGGGACTGGATTATAACCAAACAGCGCTTCAAGCGGTAAAAATGGCTAAAAACCCATTGCCAG
>1058FP000684 CG5866_1            :+U  EU:NT; range  -249 to    50.
AATTCAGAGCTCTAGGTAAAGAAACTCCCGAGTTGAACGTTCCTAGCCTGCATATACCACAAGGTTGTGATTTATGCCCTGCTTGAGAGTATTTATATTATTTAATTAGCTGCCCACTAGTGATGCTATTGCGGTGCTTATCTTTTAATTAATTTCTAATTAAAATGGGTTTCTTATTAAGTTTAAATTATTGGACTCGGTTTCTATTGTGCTCTGGGTATAAAACCGAAAAGGTTCCTGTGAATCAGCATCAGTTGAAGAAAATATGGCTCTGCGTTTCGTTTTCTTGCTGAGTGCTTG
>1059FP000259 CG12481_1           :+U  EU:NC; range  -249 to    50.
CAAAGTGCCGTGTATGCATTATATACACTCGATATAAACACATATATACCGAATATATATATATATAAACCTCGAAATCGGGTTAATGTCCAAAAACTTGTTATGCGCAAAGCGAGAGGCAGTGAGGCAGTGAGGCGAAGCCATCGAAAGGCGCTGAGATCCCCAAGAATCAGGCCATTCATTCATTTAGCGAATGAGGGCTCTTCCTGCAGGCTCAGGATATAAAAGAATGCTGCAGTTCGATTCGGGAACGCATTGAGCCATCGTTCGCAGCAGGAATCGGATTTCAGTCATGTGGAC
>1060FP001324 CG34460_1           :+U  EU:NT; range  -249 to    50.
AAATTATTTCCATTAAACTTTCATGCTAGAAACATTTAAGCTTTATTTATTATTATAAAGTGAAGTCGTTTCCAATTAAGTAAAAAGTATACAAAGCATTTGGCTTTACTCCGATACATAAACATCGTTTTATAGAAACTATATACAACGATTTCTGGATACTCTTAGTAAAATAGCAGCTGTGACTGCCATATGATATCAGGTAACACCTTTTGAGGGCTATAAAAGCTTCTTACATTAGGAGTAAATATCAAAGTAAACCCATTACTCCGATTGAGATGAAGTGCCTCCTGGTGACGA
>1061FP001878 Pburs_1             :+U  EU:NT; range  -249 to    50.
AACGTGTAAAAAATCGAATCGATACAGTCGACATCGTTACTTGTGGTCAAGTCGTTTGATTTAATTACCAATTAACGGAGCACAAAAGTGATGTGTAAATTGCCATGTCCTACCGCAACTTAAGCGACCGAATTTTCACCCGCTGGGCAGGACACAAACATTCCATCAGCCAGTCATTGACATATATCATGGAATCCAATCAGGTCCAGCCCTCTTCCGTATAAAAGAGCCTCCGGGTGAAGCGATTCCAAACAGTTGGGCGTTGGGAGTGGGTCAGCATGCATGTCCAGGAACTGCTCT
>1062FP001093 CSN7_1              :+U  EU:NT; range  -249 to    50.
TACCGTACCAAATTTAGTATATTTACTCTGCACTGTAATTTAAACTAATTTTATTATAGGGCAACACAAATAATATTTTTATAAAAACTGTAATTTGTTTTTATGGCTAGATATACAATAATTAAATCGTAAGTATGTCCTGTCATGTGCGTAGTAAGAAATAGTTAGAACTCATTACACTAATAAGATAGAATGAATTGAAACTTCGATAAACTTCGGTCGATATAATTTGGCCATCGATGAACGGTCACACTGGCACTGTGCTTGCAAAAATCAAAACAATCCCAAAATTTAAAAACA
>1063FP000136 CG42781_1           :+U  EU:NC; range  -249 to    50.
ACCAAAAAAGCTGGGGAAAGTGCACATAGGTAGTACAGAGTAAAATGGTAGGGGATAAAGGGATATAGGGGGCCAATTGTGGCGGATTGTTGGAACCCCAAATTGAACGGTTAAGTGGCGGAGTCAGTGAAACTTTCTTATTTTTTTTTTTTTTTGTTTTTTGCTAAGCAATTATGTTATATTGATATTTATTAAATTAATAATTTAAATAACATTTATTTAACACACGTTCACTTTGTCTATAACGTCAGAATAATTTCGTTTCTGAAAAGAAAAGAAAAATGTGGAAATAGGAGCCCG
>1064FP001888 CSN1a_1             :+U  EU:NT; range  -249 to    50.
CGTTGAATTGATTTGGCTCTTAGCCGGCTTCTTAAGCTGTCAAATGCTGTGCTCTAAAAAATACTTGGACGCCAAATGTGCGGAGAAATCAAAAATGGAAAATAATTCTTCACAGGATTCAAGGTAAAAACTAAATTTTCACGCTTTGATAAACTATAAAGTATGTATCTATGTAAGTTAATAAAAGAATTTTTTAAGAGTATACTAGTAATTTCATTTTAAAAACTAGAACGCTCTTCTTTCCCATTCATAAGCATTTAGACTAAATAAGTAACAAATTTCGGAAAAAGTTTCCGAATT
>1065FP002595 CG40045_1           :+U  EU:NT; range  -249 to    50.
CTGCTGGCAATATGTGATGATATTAACCGTTTTTCTTCATTTTGGGATTGCCCCTTATATTTTTTTTGTAAGTATAGGATTTGTATATATATATCCCCGGTACCTGTTAGCCAACCAGAAGCAGTCAAACGTAGTGTAAATGTAATATAAGTGTAGTTGGAAACAAGTGTTATTGTGTCACATTCGTCTTCACAGGAGCTAGATCTGTGTTAAACTTGTATAACTAGTTCTTTTTTATGTTTGGCCTTTATAGAAAATTCGGTGGTCGATGTCGATCATTATATTTACTTTCAATACTAA
>1066FP001016 CG11317_1           :+U  EU:NT; range  -249 to    50.
ATTAAACAAAACGAATTATGGGCTGCCAGCGGGCCAAACGACATGCAAGTGTTGACGAAGGTCAAGTTTAGCCTTTGCCAAGCGTTGGTTTTCCCAACAACAGACGTCAAAAGAGCAAAAGAGCAGTGGGAAAACGTAAGTCCTTACGTTATCACGTAGACGGAGAGAGCTCTCGTGGTAACACGGAAATTTTCGCTCTCATTTTCCTTCGTGCGGTATAAAATCCGAGAGCGCAAACGAAGTCGATTTAGTTTGATGAAGACTTCCACACGATACGGTCGCCAGTTTTTCCGGGCTTTT
>1067FP002348 CG13474_1           :+U  EU:NT; range  -249 to    50.
TTTGAAAATTAACATGATGAACGATCTTATGGACCAAGTGGAAGACATGGAACGAATTGTAAAGATAAACAAATAGTGTTCTACATCTATTTCTGATCTATGATGTATAAGACGATATTGTTGAATAAAGCAATTCAAATAGCCAATTTTTTTTATTTTTTTTTTAAAATAATGTTTTAAAAATTATGTTGAATAAATTTAATTAATAAAAACTTACTACAAAAATGATTTTAAGATATCGGGCTTTCTGATTCTTTTGTCAGAGCTGTACTGAGTTAAATATAAATCATGCTACTACAA
>1068FP002441 CG13057_1           :+U  EU:NT; range  -249 to    50.
CGCGATCCCATCGGTTATCTGCAGAAGTTTTGGCTTGACGACAAGCACAAGTGTGACATTCCATTGCCGCAGAATATTCTTTAACATATAGCTCTGATGTAACCCAATCAAATTTCAAATTGTCAGCTAATTAAATGTTTTTGATTCGACGTTAAGCTTACGCAATGATGCATTTCTTTGATCAGTCAGGCGAAGAGATTCTGTACCGATTTAAGGGCTATAAAAGCAGATATTCCAATCTCAAACTGCATCATTCATTTCACAGTTTGCGGATCTAAAGGAAGACTGCTATAATCATGT
>1069FP000355 CG14207_2           :+U  EU:NC; range  -249 to    50.
TCAATACAGCGAATATAGTGTTTTGGGTGGTCCGCTAACGATTAGTGGTTAAAGTACGCTTAAACAATTCCCTTTGCGGATAGAAGTTCTTTTTGATCCAATGGCAATAGAAACATAATCAAATCCGCAAATCGATGACTAAATGCGGCTTCATCGGTCTATCGATATCGCCACACTGCTGCGCAGCGGCAATCGAAGTACAATCGGTACGAAAGCTATAAAAGCAAAGACACACTGTGAATGCAAAACAGTTCAGAAATTGAAACGCGGCTATCTGTGCGATACGTCCAACCGAAATCA
>1070FP001359 CG10914_1           :+U  EU:NT; range  -249 to    50.
TTCACCGATTTCGATTTTCGATACACTCGTGATTGTTCGATATGAATCGGCCTAATTTCGATGCGTTTTGTTTTTTTCCAGTTAATGAACACAAATTAATGTACTGAAATATCTTTTATTCGATTTATAACACAAAAAGCATTGCTTGAATTGATGCTTGTTATTTTGTACGCCAAATAATATAACAATCGTTCAGATCTATCGGCTAGCAGCCCTGACTATGTAAATGGTTTCGTAGCAAACGGCTTTAGTCTGACACTGTGAGAATTCTTGTGGGCATTGCAAAATGTTTAAAACCAC
>1071FP001960 CG13077_2           :+U  EU:NT; range  -249 to    50.
CCATCACTGTTGCATTAAATTTTAGTTTAGTGTTGATAAGTGCAAATTGAAACGAATACCTATCGCAGCAAGACTTTGCGCGGCATCGCAAATTTGAAAATGGCATACGAGCGAAGGTCTAGTTGCGGTTTTGGCTGCACTTTGATAGCTTCCCGGAGCGTAAACCGATATGAATAGGAATGGCGAGTTAAATAATCTTGTGGTCAAGTCCAGTCAACTTGTAAATGACGCTGCAAGAATGGCTTCGCCAGTTGCTCATAAACATTCGACCAAATGGTTTGATTAACCAAGTTCATTGAG
>1072FP000604 CG9307_1            :+U  EU:NT; range  -249 to    50.
CAAGACAACCTACCAGCTAAACTGATCTGGAATTGAGCACACTCAGTCAGCAGAAACAAAACAAAAGCCCCACTTTGCCCCACTCCTACCCGCGACCATTCCCGCAAAGTTGCGATTCTTCGGAGAATCGCACCTCTCACGCACTCTACGCAGGAACAAAGGCGCAATCCAAGAACCGGACTGCAAAAAAAAAAGAGTGTTTCGAGACCGACTCCCACTATAAAAGTCGAGCCGATCGAGAGCTTCACTGTCATTTGACGCCAAACGCGCGTCGCACGCAGAAGTCTCGAGATTCCCCCG
>1073FP002308 Rh7_1               :+U  EU:NT; range  -249 to    50.
TTCAAGAACAACACACAAGTGGCCGTAATGAAATGTGAATAGCCTTGGCAAACATGAGTCCGGAAAGCCAACTTATGATGGCTTCTGAATAGCCAACCGCATAGTACACGGCTAAGAGCGGGGACCAAAAAAGGACCTGCTCTTTGCTCGCTCGTTGGCTTTCTCTTTCGCAGCCTCGGCTCGGAAAAAGGATGCCGACAAGCAACAATTTTCATTGATAAAAACACCAGCTGCTGGGTCCTGAAACTCAGTCGTACGCGAGTCCTCAGTCAGTCAGTTTCGAGCTCTGGGATGCAACGG
>1074FP001151 CG12934_1           :+U  EU:NT; range  -249 to    50.
GCTGCGTTTAATTAGAAATCTGTATCATCTGCAGACAGAGTGGAAAGGGGATGATGGGTCTCGTCTCGCCTGATTTATCTGAATGTCGGTATCTAATCTGTTGCAATTAACTGTGTTCAGGGTTCTCCCCGCGGCTCCTGTTTTACGTGCTCTGATAAGATGTTATTGACACCTAATTAGTTGCAAAATATTGGGGCCTCAAGCACTTCGATTTGGGTATTTAAGTCGAATGGTAAAGTAGCTTGATTCACAGTTTGTTGTGAACCAATCAAGATGAAGGCAGCAATAATTTTGGCACTA
>1075FP001776 CG13114_1           :+U  EU:NT; range  -249 to    50.
ACTCCAAGCTATCGACGAGTGCGGGCAGAAATGCTTGAATGTGTATTACGGAAGCGGCGGCATCTGGCGATTGTCTTTACCCATTCCGGACCCATTCCGGACAACCACGCCCCATTCCGAGCCGTTTGGGGCGTTTGGAACGTGATGCGGTCAACGCTTCCGCGACCCATTTGCTCGGCGTTGTAAGAACGAGAAGAAGAAGCTCTCGGCCAGCGCAGCGTATTTAAGAGCTATTCAGCAAAATGCATGAAAGAGTTTCGCACGCGACCGACCAACAGCCAACAAGTGCCATCCATCGGC
>1076FP001676 Jon25Bii_1          :+U  EU:NT; range  -249 to    50.
GGCAGTGGGCAATCGTCAGATTGAGTGGTGGCAAGTCATGAGCCGGAAAGTGTCCAAATCGGATGGGTAGATCATTGGAGTACCCTGTAATGATAGTGCCGCATTTTGGAGGCGTGCGAAATTAATTTGATAAGATTAGTCCGACCGGAGTGTTTAGAACTTTCGAGTGGCGAATGGTGAAGATCTCTAGCGATATGAATACGTCGGATTTGGGGGGTATATAAATCACTGCCCGTCGGCGGAGTATCCACTTGCACTCAAGTAATCAACATGAAGCTGTTCCTAACTGTCCTGGCCGTG
>1077FP000363 GstT3_2             :+U  EU:NC; range  -249 to    50.
CTTTCCTATATCTTTCGCAATATTATCAGAGGGTAGCACCTACTCAATATTCACAATAATTCGTTTTTCGATTTGCAGTGTAGCTGGTGCAACGAGGGAACTACGCCGCCTTATCTCGAGGGTTTCTAATACCTTGCGCCTATTCTCTTTAATTTTTGTTTATTCGACTCCCAGTCGCATTCGCATTCACATTTTCTACGCATCCACGACCTAGAGTATATAAGTTGGAGCAGCTGCATCATCCAGTTCATTCACTGGCTTAATTCAGTGGAGTTCGGATCTCGTCATGTCGGTGTCGTT
>1078FP000877 CG5079_1            :+U  EU:NT; range  -249 to    50.
ATATAGGTCACTTTACCATTTATAAGCTTGTGTAACAATGTTGGAGTAGCGAGAAGTAACAGAGTAAGGTATGCAAAAATATTTGCATGCCCTGTGAAGCAAGAAAAGACACCCAAACGAGAGGAAAAACAGTTTGACATTGACATTGGAAGGAGCCAAAAAGAGAGAGAACCGCAGCCAGGACATCGAGAGCTTTGCAAGCTCTCTCCTCCTAGCGGTATAAAAGCCACTTCCTGGCGAGTCGAGACTGCATTTGCCAACAAATCGCGAAAGGGGCAGGACGAGCCCAACTAAGAGTAG
>1079FP000726 CG11391_1           :+U  EU:NT; range  -249 to    50.
CGAATCTTAGCACTTAGAATTTTTTGATCTTAAAAGACCTTTTACTTAATAGCAAATAACTGCTGTCGAGACCTAGGTTTGATAATCATCTGATTCGCCAAACGGTTTTCATCGCTGATATCGTGTCAAGAGAACAGCTTGGCAATCAATAGGTAAAATTAAATATCCGGACACTTTAACTGCTAAATTGCCGGCTAATTTTTCCAATTTCGTTGACCTTTAAATAGACCCGGCAGGCGAGTATGCAGCAGTCATAAAACGCGCGTGCATCACGATGTTGGACCTCAATGGCAATCCCGC
>1080FP002192 CG8209_1            :+U  EU:NT; range  -249 to    50.
GCACTACACTACTCGAAAATGATGGGTAGATTTCAGCTATATGGAATGCTTATTTAAAAGTATGTGTAATATCTATAAAAAAAATTAAAAGAATTATGGAATGTATTTGGTTGTCCGCTCCTTGTCTTAATTTATTTACTATATATTTAAAATTTATATTATATTTAAAACTATTTATTTATCATTTTTGTTTGCCATAGCTGCAACTATTGCATTACACCGATATATACCACGGGTCGAGCTATCGATAGTTATCCATCTCGCCTGGCTTTGTTTTTGTGTGTCATTGTTAATTTTTCG
>1081FP000389 CG14639_1           :+U  EU:NT; range  -249 to    50.
AGCGATTATTTAAATTTGAACGCAGCGTTGGTCGCCAAGTTAGATAAGATCCCGGACTGTTCAAGCAGTGCATCTGCGCACACGGATCTGTGATTTGGCAACCGCCAATGTGAAACGTTACATATTCGAAGTTGTGAAGTCTATAATAGATTCATACGATTTATGGTAGTGCCTAATAATTTTTTCATTTATTGGGAAAACGATGCCAGCCTGGACAGATATAAAAACATAGCAATGGGAAGGCAGGGCATCATTCGACCCTAGCAGCTCAGACAGTTCAAAGTGAAAATGAAGCAGTTC
>1082FP001778 THI2_1              :+U  EU:NT; range  -249 to    50.
AGACATAACCAGACTAAAGAGAATAGTACTACAAGTTATAATCGCTATCTTCAGCAAGAGGATTTCACATTTAAAGTAATCGCATAGTGGCCAGCAAAACCTATCGCATAGATGTGCCAATCGGTCTATCCATTCGAAATTCACCTTCACCAAACGCGACATACACATATGCAAAAAGAGAGCGTATAGCAATGAGAAGCGTGAGCGTGAGTAAAAAATCTATAAAAGCAACTGCGACGTGCTCATTTTGGTAAAAAATTTAGCTGTGCTGCAAAGAGCTGCCCGAGTGGTAATTAAGTA
>1083FP000032 CG11380_1           :+U  EU:NC; range  -249 to    50.
CACACACAGCTACGTGCGGTGTCATTGGTGGTGAACTTCGGTCTTCTTTTCCCGATCCCCGGTCCACAATACGCCTTCGCCTTCGCCTTTGGCTTTGGTTTCAGCTTTAGCTTCAGCTTCAGCTTCAGCTTCAAAAATTCAACTTCAACTCCAACTCCGAAGCCGATATTCCAGCTTGATGCAACCCGAAGACCAAGTTGTTATGCTGTGCTTGCGATATAAAAACCGCGAGCATCGCCAGCGCCATCCGCAGTAAGAGGCGCGACTTTTGAACGCTAGCACCGCTCCGATTCCGATTCC
>1084FP000423 Osi2_3              :+U  EU:NT; range  -249 to    50.
CGGACGCGAAGAAGCACAGGTCGTTGTCTCTCACCCACGGAGTCAAAAGTAAACCCGATCGACTGATCGTATCCACAACCTACCGCAAGTGCGACCGCGTTGAGATCTGCCTCTTAGCCATCATCGTTGCGGGCCAAAAGCGACGACAGTGGCTGGGCTATTGTCTCCATGTGTTGACTTCGCCACCGACTCCTCCTCTCGCCACTTCTCGCATTTCATATAAAATCTTTGCCGTCCAGCAGCCACGGCACAGTCGCTTTCGGCCAGCAGAAAGACAGAGTCGCTCGGAAAACGCGTCAA
>1085FP002548 kni_2               :+U  EU:NT; range  -249 to    50.
TCAAGGTCTGGACTGCTGCTGCATTTTTTTAGGGAACACTATTTTCGCAGCACTCGTAATGACTTCGAATAAAAAAGAAAATCTACCTGAGTTTTATGACTGGACAGCGCGAAAAAAATGAAAATGAACGCATAGGGTTGCATAATCCGGCAGCTTAAGTTTTTTGGCCTGTTGTGATCATAAAAAACGCCCATCCTGTCTAGTTTTTCCCAGTTTCCTATATATATCCTGGCCCGCCTAGAGCTCAGCATCAGTTGCTCAGCAGCATTCCAAGCGAACAGATCATACAGCAGATCCTCA
>1086FP001138 CG34220_1           :+U  EU:NT; range  -249 to    50.
AAAAATGAAAAACATTAGGCTAACGCGCACCAAAAGCAGCTCACAAAATTCCAGGTTTCCATAAAATCATTTTTTAATATGATTGTTTATTCAACCACGGTTACATTGTAACTTTTGCTGACTGCACTTTGCAAATTGGTCAAAAGTTATCTGGAAAATGTGTAACTTGTAACCCGGTAGCCAAGAACATTTCCACCCTTTACGAGCCGGGTACTCCTATAAAAAGAAGCTGCAGGTGGGTCAGTTGTCAGAGCACCGAAGCGAAAGCGGTAAAGTAGCCAACTGCAGTTAGTTATCCTT
>1087FP000584 2mit_1              :+U  EU:NT; range  -249 to    50.
GCAAGAAACTGAGCCGAATTTCAAGGACTCGCAAATGCTAACAGGTGATGACAAACACACACACACACACATCTCTGCTGACAGGGACATAAACAAAATAATAACAAAACGCAGTCAGCAGCTTGAAGAGCAAATCAGCCAGCTGCTCACCGAATAGAAAAGAGAAACCGCGCAGGCGCCCAGCGACTATTTCGAATTTCGAACTCCGGAGGATGGCTTAAAAGCATGTCCTTGCCGAGTGAGCAGCTCAGTCTAGTGCTAAATACATCGAGGCCAGGACACGCGACCCGAGAAAGCGTC
[truncated: 457,192 more chars]
