# Supplementary material for: iPro-CSAF: identification of promoters based on convolutional spiking neural networks and spiking attention mechanism
Source: PeerJ Comput Sci. 2025 Mar 26;11:e2761. doi: 10.7717/peerj-cs.2761 (PMC12190325; doi:10.7717/peerj-cs.2761)
Supplement: Supplemental Information 1 [file peerj-cs-11-2761-s001.zip › raw data/Escherichia_coli_data/Escherichia_coliNtest.txt]

>Escherichia coli K-12  3292866_3292947
CGCAGCGGGTTTACCCTCTGACCGTTTCTGTTACGAAGGCTTTTTACCTGCCAAATC
AAAAGGCCGCCGTGATGCGCTAAA
>Escherichia coli K-12  2846911_2846992
TGCTGCTTGGTCTGTGGGTTGCCGCACAGGTTGCCGGTTCCACCAACATCAGCAACA
TCACCGACACCGTTTATCACTGGC
>Escherichia coli K-12 2486131_2486212
GAATCCAACTTATGTTGTAAACTGGCAAGGTAATGTCATTAGTCATAATAGTGCTTT
TGAACATTATTTCACTGCGGATTA
>Escherichia coli K-12  4517935_4518016
TGGACCTGTTTCGCCGAAACGCGCTGGAAAAAGCGTATCTGGAGATGCTGGCGCTTA
TGCCGGAGGGGGGAGCGCCTTCAC
>Escherichia coli K-12  1102832_1102913
CCGCGACATTGAAAACTGGCCTCATATCAACGGCGTTTTTTATTCCATGGAGGATCA
AGAACGTGTTGTCAATGGGTTGCA
>Escherichia coli K-12  2027131_2027212
CGCCATCGATAAAAACCTCGATGGTGAGTATCAGCTCTATGACAGTAAGCTGAGATT
TTTGACCTCTTCCAATCCTGACCA
>Escherichia coli K-12 4048320_4048401
TTGCCGGGCGTCACGATATGGACAGCCTCGCGGAACGTTGGTTGAAGCACAAAACCA
TCACTTTTGAAGAGATTGCTGGTA
>Escherichia coli K-12 2748318_2748399
AGCTACGCCTGGGATGCTGGTGCACATTGGCTTATCGCTCTTTTCCTATGCCACGCT
AATTATCGCCGCCCTGTACGCGCT
>Escherichia coli K-12  4206698_4206779
CAACCCAGGTTCAGGGTAAAGCCCTCTCTTATAACAACATCGCCGATACCGATGCGG
CGCTGGAGTGCGTGAAAGAGTTCG
>Escherichia coli K-12  1970144_1970225
CCATGCAGCAGGCTTTGCGTGGGACGGTAAGTGATGTGCGTAAGGGAAGCCAGGAGA
TGCACATTGGTATCGCGGAGATTG
>Escherichia coli K-12 679822_679903
CGCTATGTGCTGTGGGGAAGGGGGAATCAAAGCCTGGGATTATGTTCGAATGGGGTT
TCTGTCACGGGTCGGTGTGCTCAA
>Escherichia coli K-12 3155897_3155978
CACCCTGCCGCCGCGTCAGGTGGCTAACGGCGTAGTGGACGCCTTTGTACACACCGT
GGAACAGTATGTTACCAAACCGGT
>Escherichia coli K-12 1602218_1602299
ATCGCTCTCTGCCAGCCAAAAATTATGGCTGGAGTTACCTGGTAACCGCCCACAACA
TGCCGCCGGAACGCCGGTGCTGAC
>Escherichia coli K-12 1424471_1424552
CGAGAGTATCGGATATTTTAATAACTATTTGGTTGAGCTGGTGGCTGGTTCTTTTTC
CCTGCTATCGGCTTTCAACTTCAC
>Escherichia coli K-12  2557959_2558040
ACAAATTCAACATCCCAACTCAGGGCTGTGTACTGGCGCACGTCACCACCCAGATCG
AAGCGATCCGTCGTGGCGCACCGG
>Escherichia coli K-12 1286757_1286838
GTCGTTGCCTGCGGCAACGCTCTCTCGCTGGCGCTCAAGTCGAACCTTGGTCGAAGC
TTCTCATCCTTCCCCGCTTGGGCA
>Escherichia coli K-12  3369873_3369954
TTGGCGGCGGTGTAGTGAGCGGCTGCAAACTGCTTACCGGCCCTGGCGGTCTGGCGG
GGCATATCGGGCATACGCTTGCCG
>Escherichia coli K-12  3374054_3374135
GTGGGATTGCCCATTTCGAACAATTACGTCTGTTCTTTGAATCCAGTCTGGTGCGCT
ATGCGGCTGAACATGCCACCGATG
>Escherichia coli K-12  2130230_2130311
GCATCAAACAGTTTGGTATCAAAACGCCTAAAACAGATGCTATGATTCTCGCAGGGA
TAATATTATCCGGATCGTTTTCAG
>Escherichia coli K-12 2024240_2024321
TGATGAATATCTATTGGTCAGAAAAAATTTATTGATCAGTTCTAAATCGATTAAACC
GGAATCTCTCGACGATATCCTTGG
>Escherichia coli K-12 3740292_3740373
TACTGACGAAGAGTTGCTGAAGCTTGACGCGCTGGCGAATCAACACGGCATTCCGCT
GGTGATTGATAACGCTTATGGCGT
>Escherichia coli K-12 905289_905370
AAAAATCGGCCGGAGTGAAATATTTTGCCCCGTTTGAACCGGCACAGATTCAGGCGC
TTATTCCACTGGCGAAAGATATTA
>Escherichia coli K-12 738433_738514
GCATTCTTATGACAAGAGTCGCCGTAAGGGAGCGATTCATGTCATTAGTGCGTTCTC
AACAATGCACAGTCTGGTCATCGG
>Escherichia coli K-12 1463975_1464056
CGTCGCAAAAACTGGCCGATGTACAGACACTTTTGCATGAAGCGGGTGTGGCGGATA
ACGTGATTTGTTTTGAAGCGCAAA
>Escherichia coli K-12  64565_64646
CGCGAATGCATCGCGCTGGTTATGTCGCGCCTAATCTCGGCGAAGTGCCGCCGCACG
CCAGCCCTGGCGGCTACGTGATGG
>Escherichia coli K-12  3644122_3644203
TGAGTTGCAGCCGTGGGATATCGCTTACTACAGCGAAAAACAAAAACAGCACCTCTA
CAGCATCAGTGACGAACAGCTGCG
>Escherichia coli K-12 2538077_2538158
AAGAATCTCCTTTTGGCAGCGATGAAGGTGCTGATGCTCTAAACGTTCTTGAAAATA
GCCTCCGTAAAGAGCCGGATCTGG
>Escherichia coli K-12  2088677_2088758
AGAAACCACCCCGCGTAATCCAGTAACCAACAGTGGACGAGTATTAGAAGAACTCGA
AGACTGGCTGCACAATTTACCCGG
>Escherichia coli K-12  2896126_2896207
TGGATCTGATAATTACCGGCTGCCAAAGCAGCGAAGGGCAGAATGGGCAAACGCCAT
TTTTGCTGGCGGAAATGCTGGGCT
>Escherichia coli K-12  2175651_2175732
ACGTACGCATCAAAAGGCCTTTATTGCCCGTGGGCTGACAGAGGCGTTAACACGTGT
GATTGCCATCGTGGTGCAGCCGGG
>Escherichia coli K-12  4117628_4117709
GTGTTGATCTGGCTGGCACTTTCTCTACTTACCCTAATCCTCATATCAATTTTGTGC
AGGCTTTCGCAGTTGAGATGGTGA
>Escherichia coli K-12  4441818_4441899
TGCCGAAGCGGTACGCATTGTTTACGATCCTTCCGTCATCAGCTATGAGCAGTTGCT
ACAGGTATTTTGGGAGAATCACGA
>Escherichia coli K-12 251386_251467
GATTACGCCGGCAGAAGTTCCGGCATTTTTACAAACCTTACCGCTGGCAAAAATCCC
CGGCGTCGGCAAAGTCTCAGCGGC
>Escherichia coli K-12 892379_892460
TGGTGGTCAAGTTGGTTGAAGGCACGCAGGGAATTGGCGTCGTGCTGGCGGAGACGC
GTCAGGCGGCGGAAAGCGTGATTG
>Escherichia coli K-12 1448229_1448310
GACGTCACATCCTCATGTTGCGAAAATCAGTTTTACCGGTTCAACCGCGACGGGAAA
AGGTATTGCCAGAACTGCTGCTGA
>Escherichia coli K-12 1211589_1211670
GTTAAATATTGAAACGGGCGTATAACACGCCCGTTGTTTTATTTATGTGGATATTAT
TAATAGCATATCGAGCATATTTAT
>Escherichia coli K-12 2925733_2925814
TGGCGTTATATCGTCTTGATGAACTGGAAGGCCAGCCGATAGGTCATTTTAATGGCA
CTTGCATTGATGACCAGGATATCA
>Escherichia coli K-12 2478476_2478557
ACCCACAGAGTTTGCAGATCTCAAAGTTCGCGATGAAAAAACACTACCGTCATTAGG
CGCAACGTTATTCACCATACTGCT
>Escherichia coli K-12  4345204_4345285
GGCTGGGGTTGAGTCGTAATCCGTATGACAAGCTGGGGCACTTTTTCCAGGGGCTGG
TGCCTGCACTGGTGGCACGAGAAA
>Escherichia coli K-12 2752586_2752667
CGGCGTACTTGATATGCTGGAAGAAGCTACCATCCAGATTGCTGAAGCCAGCGATGA
ACTGCGCCACTACTGCGATCGTCT
>Escherichia coli K-12  333928_334009
TAATAATCAGGCCAATATCGCCATCGGCGCACCCGATACACTACTGGACGGCGGCGG
TATTGATTACACTGAAATTGGCGC
>Escherichia coli K-12 658385_658466
TTCAGGAATCACGCCGTGTTGATGCTGGTAATGAAATCGCTCCGTTACTGGAGGTGG
AAGGGATGAAGGTCGGTCTGATGA
>Escherichia coli K-12  2954193_2954274
TTCCGTTTACCTTTCGAACCGCGACAGTGTTTTTGAAACTCTGGAAGCGCAGGAAAT
GCTTTGGTTGTTGCAGGCGGTGAT
>Escherichia coli K-12  1191262_1191343
CGCCCACATCGCCGCTTACCCGGAAGTTGACTGGCATCAGTTCAGCGAAGAGTTCGT
CACCTCGCTGGGTATTCAGTGGAA
>Escherichia coli K-12 4075022_4075103
TAATCATTTGCGGATAATCACCAACAGCCTGCGTGTGGCGCATATTCTTTACCACAA
CCCGCGCTTTGAAGTGATGGTGCC
>Escherichia coli K-12 2789434_2789515
GCGCCAGCCGCACCGCGTGATGGAGCTACACAACGACGGCACGTATGTCGAAGAGAT
AACCGATTACGTGCTGATGATGAA
>Escherichia coli K-12 1465074_1465155
TATTTTGTCCCTTTAATTATAAAGCAGAGTTATGTTTAAGCTCTGCTTTATTTATTT
GAGTATTAATTCATACCGTTTTTT
>Escherichia coli K-12  2618386_2618467
TTGAGTGTATTGCAGGCGATGAGTTGTGGGAGATGGCGATTTTCGATCTCTACAATC
GAATTCTGGAATCGGGCAAAACAC
>Escherichia coli K-12 2210061_2210142
GCACGGTCGTTGGCTCTGGCATTGCCGGAGAAGCAAAGCTTGATCATCTGCGGCTGG
TGTCTTTAGGTATGCGTTGCTGGC
>Escherichia coli K-12  1114838_1114919
TTGCATCAGAGAAAAATTCCAGCCGGTCAGCAAAAAAGAGATGCTGCACATGCGGGA
AGTGGTGACATCACTTAAAAACCC
>Escherichia coli K-12 3932211_3932292
TTGCCTCGCAGGCGGTTATCTCTGGCGTCTTCTCATTGACGCGTCAGGCGGTACGTC
TGGGATATTTGTCGCCGATGCGCA
>Escherichia coli K-12 1179956_1180037
TGCATGGGGAACTGCTGAAAGTGCGTTGTTCACAAAGTGGTCAGGTTCTCGACTGGA
CAGGAGACGTTACCCCAGAAGATA
>Escherichia coli K-12  518705_518786
CACACCAGCTCACCATGCGCCTGTTACCCGCGATGTTACCGCACGGTGAAGGGCGTA
TTGTGATGACATCATCGGTGATGG
>Escherichia coli K-12 4161408_4161489
TATGGAGTTCATCGGTAATAATCCTAACGCCTTCCGGTTATTATTGCGGGAACGCTC
CGGCACCTCCGCTGCGTTTCGTGC
>Escherichia coli K-12  3833339_3833420
GCTATGGCAGTGGGATAAATGGCAGCCAGGTCTGGCGATTTATGACTTTACCAATCC
GGATGCCTGCAAATGGTACGCCGA
>Escherichia coli K-12  4590165_4590246
GCTGATCTCTTCCGGTACGACGCCAAAACTGCTGGCTAATGAAACCGACGCGCGTTT
CATCGGCTACGGCGCAATGCTGAT
>Escherichia coli K-12 4344820_4344901
ATGCGATATGTTTATCAGGCCACGTCTTAATGTAATGCTTTGGATTTGCAAATTTTG
TAGACCGGATAAGGAATTCACGCC
>Escherichia coli K-12 3504378_3504459
ACGGGTCAGCGCCGCGCCGTTTTGCGAAAAGCTGAACATCCCCGGAAACAGCGAAGT
GTTCCATCTCTGCCGGGTGATGTA
>Escherichia coli K-12 1327250_1327331
CCGTGAAGTTGAACGTGAATATGCCGTGCGTGTATTTGGTCAGGTTGACGACGCGAA
ACTGCGTGATTTGAGTCGTGGCGT
>Escherichia coli K-12 1408502_1408583
CGATGCGTTGACCGATCATTCCAGTGAATTTATCGAGCAGCTGCACGATAAAATTAT
CGACCTTGAAGATAATCTCCTTGA
>Escherichia coli K-12 3279515_3279596
TGGAAGCCCATCGTCACGCCTTTGAAAAGCAAGGTTTGAATGCCATCTGGCCACGCA
TCATTGCCCTGGTGGTTCAACCCG
>Escherichia coli K-12 3748869_3748950
GCCACGCAATGGCACAACGCTGCGGGGGTGAAATTCAGATAGAGCTGTTCGGTAACT
GGACGCTGGACGACGCCCGCGACT
>Escherichia coli K-12 3465842_3465923
GCCCGACAAACTCACCTTACCGCTGCTCTGGCTTGGCTTGGTATTTAATGCGCAGTA
TGGATTAATTGATTTACATGATGC
>Escherichia coli K-12  1831333_1831414
ACCCATCCAGGGGGAAGGCGGTGTGGTGCCAGCCAGCAACGCGTTTTTACAAGGTCT
GCGTGAATTGTGTAACCGCCACAA
>Escherichia coli K-12 1010878_1010959
AAAGATGCAGGTGGAAGAGGCCAGCCGCTCCGGTAAAATCGTTTTCGAAATGGAAGA
CGTTTGCTACCAGGTTAACGGTAA
>Escherichia coli K-12  4339348_4339429
CCATGCGCGGCGAACCTGGCGATCACAACGGTCCTACCGTTTTCGCCACCCACTCCA
CCCACAAACTGCTGAATGCGCTGT
>Escherichia coli K-12 3746548_3746629
ACTCGCGCGCACCGGTTAAAACCCCCGCCGACCTGAAAGGGCTGAAAATCCGCACCA
ACAATAGCCCGATGAATATCGCCG
>Escherichia coli K-12  3898993_3899074
CGAGCATGATCAGAAACTGGCGCGTGAAGGCGGACTGGATTTGGTGGTGCTGGGATT
AGGTGCAGATGGTCATTTTTGTGG
>Escherichia coli K-12  1944812_1944893
TACCCTGATTGGTGCAACCACGCGCGCAGGTTCGCTGACATCACCGTTGCGCGACCG
TTTTGGTATTGTGCAACGTCTGGA
>Escherichia coli K-12 3967007_3967088
CAACCACCCGGATTGTGTGCTGATGGTTCTGCTGATCGACGAACGTCCGGAAGAAGT
AACCGAGATGCAGCGTCTGGTAAA
>Escherichia coli K-12  1752740_1752821
AGCAAACTTTGTCCATACCACCATCTTCCCGAACGGGCCGAAAGATTTTGAAGATAA
AGACGATGGTCGTGTGATTGGTAA
>Escherichia coli K-12  130294_130375
CACTATTCAGCAGCATCGACTGGGACGACGACGATCATGACCATCATCATCATGACA
ATGATGATTATCATCACCACGATG
>Escherichia coli K-12 3406552_3406633
TCAGGTACTGGCTGACGGTCAGGGCAACGCTATCTATCTGGCGGAACGTGACTGCTC
CATGCAACGCCGCCACCAGAAAGT
>Escherichia coli K-12 3483674_3483755
TGCTGGCCTGTTTGCTGGCAAAGGAAGGCAATGATCTCCCGGTTGATGCGGCGGTGA
TTGTCTCTGCGCCGTTTATGCTGG
>Escherichia coli K-12  3377062_3377143
GGTAGCTCGCGGTGAAAGCCGTCTGTACATGCATCGCATCGAAAAAGACTGGTACAC
GCTGATGAACACCATCATCAACGG
>Escherichia coli K-12  3535153_3535234
GGTGCGTTCCGTTACCCGTGCCTTTAACCATATGGCGGCTGGTGTTAAGCAACTGGC
GGATGACCGCACGCTGCTGATGGC
>Escherichia coli K-12  4174512_4174593
AGGCTTCCCGGAATCGTATGATATGCATCGCCTGGTGAAGTTTGTTTCCGATCTCAA
ATCCGGCGTGCCAAACGTTACAGC
>Escherichia coli K-12 4494865_4494946
CTGTTCATCATTAAAAAAACAGTATCGTGATATTTTACGCAAGGGTAGCCCCCATGT
TCATTTCCTCTGGTTAGATGGCGA
>Escherichia coli K-12  2262891_2262972
GAAAGAGGCGGGGGCAGTTGACGCCACTTTCGTCACCAAAGCCATCAATGAACAACC
GCTGAATCTCGGACAGGGTATCTG
>Escherichia coli K-12 1731356_1731437
TTGAACCAGAAAAGTTGCTGCAAATTGTCCGCGAGGCGGTAGGCAGCTCGGCACTTT
TCGCCGCCCGTTTTCGCGAATGCG
>Escherichia coli K-12 1894453_1894534
AATGGGTCAGGACGCTTTTAATCACATATAAAAAGCGTCCTTTTTCTCACAATCAAA
TGATCATCGGCTTCTATAACGAAA
>Escherichia coli K-12 1373623_1373704
CTACGGCATTGTTAACTACCTCGGCGTCGATCTTCTGCATCTCTATGAGCAGGCACC
GCTGTGGTTCGATAATCCGGGCAG
>Escherichia coli K-12 1479977_1480058
TCGTTTATATGCTAACAAATCGCAAAAATTTGATTATCAGCATGAAGACTGCACAGG
ACCATCAGCGGATCGATGGCGGCT
>Escherichia coli K-12 138695_138776
ATCTGCCTGATGCGCTACGCTTATCAGGCCTACGCTAGCTGTGCAATCCATTGATTT
TGCACAATTTTGTAGGCTGGATAA
>Escherichia coli K-12 2894444_2894525
GGACGGCATTATCAGTACCAAAGCCTCAATGTTGAAAGCGGCAAGAGCGGAAGGTTT
TTTCTGTATTCATCGCCTGTTTAT
>Escherichia coli K-12  4081503_4081584
GTAAGATCGTCGTCAACGAGGAAGTAGGTGACACCGGGCGTTATAACTTCGGTCAGA
AATGCGTTTTCTGGGCGGCGATTA
>Escherichia coli K-12  1559423_1559504
GCTGTCGATTCCTTCGTTGGTACTGACAATGGCACTGGCTGCCGCTCTCGGGCCGAG
TTTGTTTAACGCCATGCTGGCTAT
>Escherichia coli K-12  4084258_4084339
AAACTACTGGGGCAACTACCCGAAATTCTTCGTCTCTATGATGAAGGCCTTCTTTGG
TGATAAAGCGACGGCGGAAAATAG
>Escherichia coli K-12 812569_812650
CGCCGGATTACGCGCGCTTGAACAACAGGCTGACTGGGTGTTAGTGGAAGGTGCTGG
CGGCTGGTTTACGCCGCTTTCTGA
>Escherichia coli K-12  2361781_2361862
GGAGTCATCAGCCACTATCAGCGTGCGTTCCCATGAAGGAAAAAGCCTTTCGCTTTA
TCGCTCCGGAATAGGTAAATGCCT
>Escherichia coli K-12  3440495_3440576
ATGTGCCGGCTTCTACCCGAATTCATTCGGAAGAAGATGAGCGCCCAATCGGCCGTC
TGCTGGTCGACGCATGCTACAGCC
>Escherichia coli K-12 3180040_3180121
GGCACCAGCCCAGGCTGGCATGGCACCAGAAAACCAGGCGCAGGCCCAGCAATCCAG
CGGGAGTTTCTGGATGCCGCTGAT
>Escherichia coli K-12  1350606_1350687
CATCAGCTCCTACAGCTTCGTTGCAATGGCAAAAGCTTGCCGCTCCATGCTGAATCC
GGGTTCTGCCCTGCTGACCCTTTC
>Escherichia coli K-12  953998_954079
TTTTAATGTGGCTTTCCGGCGAGTATATGACCGCAAATGGTCAATGGGGACTAAACG
TCCTACAAACCGCCGACCACAAAG
>Escherichia coli K-12 4546375_4546456
TCGGGAAAAACATGGGGGCACTGGGCGCTCTGTCTGTGGATATGACGCAGGCTAATT
CCACACTTCCCGATGACAGTCAGC
>Escherichia coli K-12 3103500_3103581
AATTATGGAGTTTGAGCGAGCAGGTGACGCCCGCGGTTGGCGTGGAACGGTTTAATC
AGGCGATGATGGATTTGGGTGCGA
>Escherichia coli K-12  2237209_2237290
TGTCGGGGCGTCGCCAATTTCTGGTTTTGACAGTGGCTTCTCTACCTTTGCTCAGGG
CTTTGTCGCGCTGGGGAGTTTCCG
>Escherichia coli K-12 3894896_3894977
AATATAACTACTCGGTACCGGGTGGGCTGAAAAATGCCATCGACTGGCTTTCCCGCC
TGCCGGATCAACCGCTGGCCGGTA
>Escherichia coli K-12 1806795_1806876
AGGTGTGAAGCTGGAAAAATTAACCCAACTGATTTCCGCTGCGCAAAAACAAGGGAT
CCGCTGCATCGTCGACAGTTCTGG
>Escherichia coli K-12  3917794_3917875
GCAATGTTGTTGCCCAGGTCACCGGCATGGGGGATAACCCTTCCCTGTCCGAACTGA
TCGGTCCGGTAAAAGTGATGTTGC
>Escherichia coli K-12 4450401_4450482
GCAAACCATGCAACGTGGTGGAGCTGCAGGGCACCGTTGGGGCCAGCGTCGCCATTG
ACCGTAAGAAAGGCTTTGCCGAAG
>Escherichia coli K-12 4331214_4331295
ACCGTGAAGGTTTGCAGGATGGCCCGAAAGTCTCGTTTAAAGAGATTGCCACTAAAT
ACTGGCGCAGCCTGTTGACATGTA
>Escherichia coli K-12 1727168_1727249
CGCGCGTGAAGCCGGTTTTGATCTGGTAGAGCTCCACTCTGCTCACGGTTATTTGCT
GCATCAGTTCCTTTCTCCTTCTTC
>Escherichia coli K-12  4054534_4054615
CCATTCGTCAGGGGCGTTTTGAACAGGCCGATGGCGGTACATTATTCCTCGACGAAA
TTGGTGATATGCCGCTGGATGTGC
>Escherichia coli K-12  808573_808654
GTCATGAAATCGCGGCGGTGATCATTGAGCCGATTGTCCAGGGCGCAGGCGGGATGC
GCATGTACCATCCGGAATGGTTAA
>Escherichia coli K-12  2577198_2577279
ATGGCGATCAGGATCTGAGCTTTGGTCCGGAATACATCATTCCAAAACCGTTTGATC
CGCGCTTGATCGTTAAGATCGCTC
>Escherichia coli K-12  2256671_2256752
GGGCGTACCAATTGACTACCTGTTAGCGGCATCGCTGATGGCGATCCCTGGCGGGAT
TTTGTTTGCACGTATTCTTAGCCC
>Escherichia coli K-12  2615311_2615392
TCTATCTGGTGCTGGTGCCATTGATGGTCTTCTTCCTGCTGAAAGACAAAGAGCAGA
TGCTGAACGCCGTTCGCCGGGTGC
>Escherichia coli K-12  3850392_3850473
GCTGGTTGAGCAGGCGCTTAACGCGGGGGCACGCGGCTTTCTTTCCAAACGCTGTAG
CCCGGATGAACTCATTGCTGCGGT
>Escherichia coli K-12  3882988_3883069
AGTTTAAACGCTACTACCGTTCCGTAGATGCACTGCTGATCGACGATATTCAGTTTT
TTGCTAATAAAGAACGATCTCAGG
>Escherichia coli K-12  1535372_1535453
CGATTATCAACGCGCTTCATCTCACTGAGGACGATATTCTGCCAGGCTTGCCAATTC
AGGTGGCAACAACAGGACACTCAA
>Escherichia coli K-12  4307295_4307376
GGATGGGGTTCGCAGTGTGGATGAACGGTGCGCCGTGGACGGGTGCACACGGTGTGG
CAGGCGAACTGGGTCATATCCCCC
>Escherichia coli K-12  1724355_1724436
GCCAGCCAGCCACCAAAGATGGCAAAGCCAGCGCCGCGGAATCCGCAGGCGGGCATC
TTGATCCACAAAATACCGGTAAAC
>Escherichia coli K-12  3100166_3100247
AGCCTCCGCCAACCGTGGCGTGCTGGTAGTGATGAATGACACCGTGCTTGATGGCCG
TGACGTCACCAAAACCAACACCAC
>Escherichia coli K-12  239765_239846
TGAGCATCTACATTATAAAGCGGGCAATGCGCGAGTGATTGTGGAATGGCGCGGCTG
GCGTATTTTGCCGCTGGTGTGCTA
>Escherichia coli K-12 344544_344625
GGTATATGACCAGGATGATGCGTTTCTTGATATTAAAGCAAACGTGCAGGCTGGACG
CTTTACCGGGCTTAAGAAATTAGT
>Escherichia coli K-12 3093179_3093260
TCGCGGGTTTATTTTGCATACTCCGCCCTCCAATTTTGCTTCCAGCATTCGCATTTC
AGACAACACGGTAATGACCACTTC
>Escherichia coli K-12 805842_805923
ATCGCATCGAATCTGTAGGCCAGATAAGGCATTTTCGCAGCATCCGGCACTTATTGT
CGGATGCGATGCTTGCGCATCTTA
>Escherichia coli K-12  3263017_3263098
GCTGCTGAATCTGGCGGAAGATGACTCCGGCCTGGTTGTGGCGCATCTTGGCAATGG
CGCGTCAATCTGCGCGGTTCGCAA
>Escherichia coli K-12  1261362_1261443
ACGTATTTGGTAGCCCGATCCTGCTGGAAGACATGCTGCAGCTGAATCTGGATAACC
CAATTGTGGTTTCTCCGGACATCG
>Escherichia coli K-12  2740576_2740657
TCGTACAACGGAATCGCAAACTCACCGTGAAATGGCCTCCGGGCTTTCCATGCCGGT
TGGTTTTAAAAACGGCACCGACGG
>Escherichia coli K-12  3142098_3142179
AATGGCTGACACGCGGTAAAGGTGCGGTGAACTACCTGAGCGTGCCGGAATTCCCGA
CCGACAGTAAAAACGGCAGCTTCC
>Escherichia coli K-12  3876507_3876588
CAGCTACTACACGGTGCATGAATCCTTCGTTGCCACCATTCCGCTGGTGTTCTGCGA
AGCGGAGAAAATGGACCCCAATAC
>Escherichia coli K-12 4031787_4031868
TACCGACGTACCTTACAGCAACATTGTGGCGCTTAACGAACACGCTGCGGTACTGCA
TTACACCAAACTGGACCATCAGGC
>Escherichia coli K-12 1363447_1363528
CGATATCGACGCCATTGCCTTTACCGGTTCAACCCGTACCGGGAAACAGCTGCTGAA
AGATGCGGGCGACAGCAACATGAA
>Escherichia coli K-12 1292398_1292479
TGAGCAATCGACGCCGTTTTTTTATAGCTTATTCTTATTAAATTGTCTTAAACCGGA
CAATAAAAAATCCCGCCGCTGGCG
>Escherichia coli K-12 471487_471568
GTATGCGTTTATCAGCTATCTTGGGCGACTTAACGAACCATTAATCGAACTGACCAC
GCAACAGGCGATGCTGCAACAGGC
>Escherichia coli K-12 4612908_4612989
ACCTGGCTTTTATCGTAGCGGAGTGTCGCTGGAAGGCATTAACTACCTGGATGGCGG
GATCAGTGATGCGATTCCGGTTAA
>Escherichia coli K-12 2078289_2078370
GACGCCAGCCTGAATACAGCTGGCGTTTTCATTTATAAACAGAAAGGAAAACCGATA
ATAATGGAATGGACGCCCCGACCA
>Escherichia coli K-12 2621676_2621757
CGTTGGCGTGGTAGAAAAATCAGAAATCATCGACGGCTCTAAAGTCAGCGACGGCGA
TGTGCTGATTGCACTCGGTTCCAG
>Escherichia coli K-12  586488_586569
AAGCGGAGTTGACGCGCGCATTGCTTTTTACCGTATTGTCTAACTTTCTTGAGCAAT
CGCGGTTTATTGCCCTACTGATGT
>Escherichia coli K-12 3363958_3364039
TCTGGTTCCCCTGCCCGATTTAACAGTGAGCAGCCAAATTAGTACATCGCAGGATAC
GAAAGACTCACTGCAAGGACAGAA
>Escherichia coli K-12 2015338_2015419
GCGCCACGACGTGATGTTGCGTATCGCCACCTTTGGCGGCGTGCAGCCAGCCGCGCT
GGCGGAGCTGACCGAAGTACTGAA
>Escherichia coli K-12  4525370_4525451
TCCGGACTCTGTACCGACGAGCAAAAGCTGGATTGGCAAAAAACTTGAGTTGCATAT
TACCGCGTTGGGTAAGGCATTATT
>Escherichia coli K-12 3543567_3543648
TGTGTTGGCTGGATTGTTTCGCCGATCCCAAACTGGCAAGGCAGCTTTATGCCTCCG
CATTTCCGCTGATTGATGTCACCG
>Escherichia coli K-12 3612350_3612431
GTTTGAAGTGCGCCACGTCCCTTACAAAATGCGTTTTGCGCTGAATAATCCACAGAT
TCACATCGCGGGATTACACCGCGC
>Escherichia coli K-12  3398042_3398123
CAGAGCATGCGGCGCAGATGTTGCGCAAATTATCGGGTCAGACCCATCAGGTGATGA
CAGCAGTGGCGTTGGCCGACAGCC
>Escherichia coli K-12  3325929_3326010
TCCTGGCCGTTTCGACCGTCAGGTTGTGGTCGGCTTGCCAGATGTTCGCGGTCGTGA
GCAGATCCTGAAAGTTCACATGCG
>Escherichia coli K-12 2234613_2234694
ACAACGAAGTCGGTAACACACTCACCCTTGAGCAGCTGAAAGCAGAAAACCGCGCGG
TACTGGTCACCGTGGGGTTATCAA
>Escherichia coli K-12  38467_38548
CCGGTAAAGGCGAAAGTATCGACATCGCCATGTATGAAGTGATGCTGCGTATGGGCC
AGTACTTCATGATGGATTACTTCA
>Escherichia coli K-12  2308977_2309058
TTTTCATAATTTATGTCAACGTGCGGCTACGGCGGCGGGCTATCCAGATTTCCAGCC
AGATGCTTGTCTTATCAACCGCTA
>Escherichia coli K-12 455743_455824
GCCACAAAGCTGGCGAAGAGTTCACCATCGACGTGACCTTCCCGGAAGAATACCACG
CAGAAAACCTGAAAGGTAAAGCAG
>Escherichia coli K-12 3195221_3195302
AAATCCTCCCTTACCCTTGTTCCTTTACTCTAGGTTGAAAAAACAACAGCGTCAATA
GGCCTGCCATGTACGAAGCGAGAT
>Escherichia coli K-12 4487820_4487901
GTGACGAAGAGTTAGGTGGCATCAGCATTTATGCCTTTAACGAGAATCGTCGTCTGC
AATCCGTACGCTATGCCGCTACTG
>Escherichia coli K-12 215585_215666
AAAAGTCATATTATCGGGCGAAAGGCGATGCGCTGGAGATGCTCGATCGTGAAGGCA
ATCCGATTGAATCGCAGTTCAACT
>Escherichia coli K-12  3132794_3132875
GAATCTACGCAAGGTTCAGCGACTGGCGCAAAGTGGCGTTCTGGTGGTCAGCGATCG
CTTCCCGCAGGCTGAAATTTCGGG
>Escherichia coli K-12  3577289_3577370
CTATGCAGCGCACTAATAAAGTGTCGCTGATCGTCTGTTCTGCATTGAAAAAACACT
ATCGCGACTTGCTGCGTGAAGGTA
>Escherichia coli K-12  3394319_3394400
AAAACTGCTGATTGACGCTGACATTAAAGGTCCGGGTAAAGCCGTTGGCCCTTACTT
TGATGAGACACCGCTGAAAGATTC
>Escherichia coli K-12  1595287_1595368
ATAACCCTCTGACGACGCTCAATTTGCTGGAACACGACGATAGCCATGTCGGCGTTC
AACTGGTGAAGGCGCAAACGGTTA
>Escherichia coli K-12  3038428_3038509
GGAAAAACACGTCATCACCGTGTTTACTGATATTACCTGTGGTTACTGCCACAAACT
GCATGAGCAAATGGCAGACTACAA
>Escherichia coli K-12 731640_731721
CCGCAGCGAGGATGAGGGGCTGGTCACCCACTGGCACTATGACGAAGCAGACCGCCT
CACGCACCGCACCGTGAATGGCGA
>Escherichia coli K-12  1858272_1858353
CGATGCTGGCAGATGTTAAACCGGGTAAGAAGATAATTATTCTGGGAGCAGGTTGTA
TTGGTTTGATGACGTTGCAAGCGT
>Escherichia coli K-12  3642717_3642798
CGTGCGGATGCTGGAGCGTAATCCAGTGGTTGCCGCGCTACTCGACGACGGCCTGGC
GCGTGGTTATGCGGATGCGGAAAT
>Escherichia coli K-12 1495920_1496001
TGCTGATGTGGTCTGTTTTCCTGGATGCCATATCAACCACCTGACGCCACGTACGCT
GGATATTGACCGGGTGCAGTCGAT
>Escherichia coli K-12 2442728_2442809
TAAACCGCTTTTTCTCTAATGCGTTTACTTTTGCTCGTCGGTTTTACGACCAATTAC
CCGTTAAATTTGATCATGACTGGT
>Escherichia coli K-12  1880401_1880482
AATTCTTTACGCGACCCTGAAGGGTAAAAATAGCGAGGCCAAATCCGATGAGCCCCA
ATACGGTGCTATTTTTAAACGCGC
>Escherichia coli K-12  2419472_2419553
TCAAATGCTGCTGCATTTCCCGATAACCGCGCCGTGGCAACAGGTATTACTGGAAAA
ACAACGTCTGTTTTTGACGCATGG
>Escherichia coli K-12  2504989_2505070
TGATGGGGAAAGCCTTTGATGACCGCCTCGGTTGCTATCTGCTGGTGACGTTACTGC
GCGAACTGCACGACGCCGAACTAC
>Escherichia coli K-12 2443791_2443872
CGGATGCGGCGTGAACGCCTTATCCGACCTACGTGTGACGTGTAGGCCTGATAAGAC
GCGATAAGCGTCGCATCAGGCATG
>Escherichia coli K-12  3874776_3874857
GAAATCTGGTGGAACCGGCGATTGCCCGTTGGGCAGCAGAGCGCGCGACTTCCAGCG
ATCTGGCGCAGATTGAATCGGCGC
>Escherichia coli K-12 3875727_3875808
TTGCCGATGACGCAAGATTTGTTTTAAATGCGGGGAAAAAGAAATTTACCGGCACAA
TATCGCTTTACTACTACTGGAATA
>Escherichia coli K-12  178023_178104
TCAACTGGCCCCCTGGAGTCCGCAACCAGACAAGGCCGAACAAGCCGCGCAATCCCT
GCTGGATCAGTACGCGCAATTGAA
>Escherichia coli K-12 1284334_1284415
GCATCTTCTGCTATCCGCGTATTGAAGCGGGTCAGCCGACCGTGTGCTCAGAAACCT
GTGTCGGTCGTATCCGTTATCTTG
>Escherichia coli K-12  3873264_3873345
ATAGTGAAGTGATCCGCCGTGCGGTGGGCTACGGCATGACCGTCTGCCCCGGCTGCG
CGACGGCGACCGAAGCCTTTACCG
>Escherichia coli K-12 2826832_2826913
ACTGGCGAAGGTGGGAATGGGCATGGGGTCCACCGTTGCGGTGCTGTTTCAATCTGG
TCGTGACACCATCGACACTGTATT
>Escherichia coli K-12 967456_967537
TGACTGCCGGTACGATTACCGTTGTTTTCTCTTCAATGATTGCACTGATGCGTCCGC
TGAAATCGCTGACCAACGTTAACG
>Escherichia coli K-12  2897162_2897243
AAGCTCACGCTATCGTGCATCGCTATTTTGGTCCCCATGTTTTACTGGGCGATGAAG
TGGTAACGGCGACCCATAAACACA
>Escherichia coli K-12 388660_388741
GGTCCCCTCGCCCCCTTGGGGAGAGGGTTAGGGTGAGGGGGCGTTCACCGTACTTTC
AACAGGTTAACTCCCCCTTTCTGA
>Escherichia coli K-12  2574613_2574694
TGGAGCAGGGCGCAATGCAGCCGAGCTTCAAATCGGTGACCGGCAAAGGCGGCATCA
AAGTGATTGATGGCAGTAGCGTCA
>Escherichia coli K-12  2921385_2921466
GAAAGAGCTGGAGTACATCGCCGCGGGTGGTGCGCTGATCAATATGGATCAGCAAAA
CACCAAAGTTAAAGTGCCGTTCAG
>Escherichia coli K-12  3314639_3314720
CGTTGAAACTGAAAACGGCATGATCACCTTCCTGGACACCCCGGGGCACGCCGCGTT
TACTTCAATGCGTGCTCGTGGTGC
>Escherichia coli K-12  2069515_2069596
ATGCCAAACGTGTTTACCGGATCATGCGCCAGAATGCGCTGTTGCTTGAGCGAAAAC
CTGCTGTACCGCCATCGAAACGGG
>Escherichia coli K-12 1301958_1302039
CAACCGCTACCGTAGTGGTGAAATCGACATGACGAATAACAGCATGCCGATCGAATT
GTTCCAGAAGCTGAAAAAAGAGAT
>Escherichia coli K-12  2358404_2358485
GTGTCGGGGCCAGTGTGGCACGGGCTGCGCGCTGGGGACGCATTGAGAATTACATGG
CGCAAGTTAACGATTCGCTTTGTC
>Escherichia coli K-12  3835199_3835280
GCGGGAAGATTTACGTGATATCTGGCAAAACGACCAGTGGCGGATTGTCGGTTTACT
AACCATTTTCAATATCCTGGCGGT
>Escherichia coli K-12  2649767_2649848
TCGATAAAACCTGGAATCGTCATGATCTGTATTTAAGTACGCTGGTGGTACGTCCTG
GCGATAAATCTCGCTCCGCGACGC
>Escherichia coli K-12 498497_498578
CGCGCAAACGTAGCATTCCGGGGATATCGTTTATACGTGATTACGCCGATAACCACG
ATTACATTAATGCACTGGCGAACA
>Escherichia coli K-12  1545010_1545091
ATTGTTGCAGGTAATAAAAATGAACTCTTACTGCTGGATCTATCCCATAATAAACTA
ACAAGTTTACACAATGACTTATTT
>Escherichia coli K-12  711161_711242
GATTGATTTCAACGGCAAACTGGTTGCGCTGTTTGGTTGTGGTGACCAGGAAGATTA
CGCCGAATATTTCTGCGACGCATT
>Escherichia coli K-12  2983667_2983748
TTATTACAATTGCGCACCCGCGCATACGACGTATCCCACCAAAAAAGTCACACCGGA
CGAAGTATCTCCAGTCACGTTAGG
>Escherichia coli K-12 2386306_2386387
TCAGCAAGTACCGAAAACAGGCGTGCAGCTGGTCGCCTATGCGTCGGAAGAACCGCC
CTTCTTTCGTAGCGATGAAATGGG
>Escherichia coli K-12  327958_328039
CAGCGGCAAAAAAGTGATGGCTAACTCGGCGGCCTCTTCCCTGAAAGAAGTGACCAT
GGAACTGGGCGGTAAATCACCGCT
>Escherichia coli K-12 3328122_3328203
AGGGGTTTTCCGCAGGCAGGAGAGCAAAATGCCACGCTCTGTTCGTTGATAAAAGGC
CGCATAGCGGCCTTTTTCCTTTCT
>Escherichia coli K-12  4073084_4073165
GGCTGGCGGCACCGCTGAACAAGTTGAACGTGCCACACCGATCCTGATGGCGATGGG
CAGTGAGTTGATCAACGCTGGCGG
>Escherichia coli K-12 263009_263090
CAGCTGGTGTAAGTAAATTCTATCAACGAAGATCAATCTTATCTACTGACCAAAAAG
GCCTGATAGGGCTTCGCTCACTAT
>Escherichia coli K-12 4053493_4053574
GCGCTGGGCAACAAAACCTGTTGAAATTATTGCTTTTGTAGGCCGGATAAGGCGTTT
ACGCCGCATCAGGCATCTGAGCAT
>Escherichia coli K-12  50762_50843
GGATCTGCAGACCGCCAAAGAGTGCGCACGCGATGTAGAAGCGGTGCTATCGAGTGA
CTCCTATCCCTTCTTTCTTGATGC
>Escherichia coli K-12  184624_184705
TCGCCCTGTTGGTACAGAAAAAAATCACTTAATTGGCGAGACGTTGAAATCAGCGGG
CATCACGGTGTTGTTTAACCAGGC
>Escherichia coli K-12  3305156_3305237
GTTGATGACCCTGCCGTTCTGTCTGGCATCGTTTGGTTATCACGGTAACGTGCCAAG
CCTGATGAAGTATTACGGCAAAGA
>Escherichia coli K-12 1740477_1740558
TAGTCAGGATGGTCTGACCTTTACCGACCTGCTACGTTCTAAAACCTATCGCGGCAA
CGTGCTGATATACGCAGCCTGTTC
>Escherichia coli K-12 4269731_4269812
CAATGGCTGGGATGAATTCAGCATTCCAAAAGAGGTCGCTCGCCAGCTGATTGATAT
GCATGTACGCCGCGGTGACGCGAT
>Escherichia coli K-12  3243996_3244077
GACCAAACGTCTGGATCACTTCGCCGCTCACGGCTGTAAAGTGTCTGACCACGCGCT
GGATGTGGTGATGTTTGCTGAAGC
>Escherichia coli K-12 2970737_2970818
AATCCACGAATCCATTGAAGGTGAAGAAGAAGGGCTGAAAACACGCGTTTCATCATT
CCTCGGCGCTATCGTGCAGATTAT
>Escherichia coli K-12  1749916_1749997
TACTGGCATGCTGGCTCGGCTTTGTGCTGATCAATGCCGTTGGGGATAATGGTCACC
ACTATCGCATTCGTCGTCAGGGGT
>Escherichia coli K-12 4638815_4638896
CTGGCGGGCGTAATAGCGAAATGACCTTAACCAGCAACTGGCCGCATCCCAGTTTTT
TAGGTGATTTTCTACCAGCCAAAC
>Escherichia coli K-12 3773198_3773279
GACACCAAAAGGTGCTTACTTCGCTAACATCGCGGGTGTGTGTGCGGCGATGGCTGT
CTCCTTCGTTGTCTCTGCTATTTT
>Escherichia coli K-12 960607_960688
TCTACAGTGGCCTGATGGACATGATGAATGACAACGAAATTGAAGGCGTTCTGGGCC
ATGAACTGGGCCACGTCGCGTTGG
>Escherichia coli K-12 4231253_4231334
CCCAAAAGTGCCCGGACAGTCCCCTCGCCCCTTCGGGAAAAGGGTTAGGGTGAGGGG
AAAATTGTGTTCACACTGACGAGT
>Escherichia coli K-12 3011888_3011969
AACAGGGTTACACTCTGAAAGAAGATGCTGGTCGCGGCTATCGCCGTGTTGTTGCCT
CGCCAAAACCGGTTGATATCATTG
>Escherichia coli K-12  1975753_1975834
CGATCTGGTCCAGGAAGGTCTACGTATTCAGATCATCGATAGCCAGAATCGCCCGAT
GTTTAGAACCGGCAGTGCCGATGT
>Escherichia coli K-12 3015410_3015491
AGGCCGCAGTACCCGCAGTGCAAACAGAACATTGTTTTCTCACCCACGGTGACATGC
CAACCCTCACCATCGATATTTTTA
>Escherichia coli K-12 1832792_1832873
TCCCGGCAAAAGCGCAGTTTTATCAGAATCTGCAAAACTACCTGGAAACCGAACTCA
AACGTGATAATCCGGTACTGATTA
>Escherichia coli K-12 2011112_2011193
CTGCGCCTTTATTTATCACCAGCAGGAAACGCCTTGTCCATAGACGCCCCTTCCACA
TGCGCCACAAGAAACCTCTATTCC
>Escherichia coli K-12 786725_786806
ATGAATCACCACAGGCCTGATAAGTCGCGCAGCGTCGCATCAGGCAATGTGCTCCAT
TGTTAGCAACAAAAAAGCCGACTC
>Escherichia coli K-12 3498475_3498556
TGAAGTGGTGCTGGTTGGTGCAGGTCCGGGCGATGCCGGGCTGCTGACACTGAAAGG
ACTGCAACAAATTCAGCAGGCAGA
>Escherichia coli K-12 297278_297359
ATTTAAATACACCACGTTTCCTCCTGTGCCGTATTTGTGCCATTGTAACCTTGGCAA
TTCATCAAAATACTGTTCTGACAT
>Escherichia coli K-12  4125672_4125753
TCTTGGCTCCGCAACGCCCGCGCTGGAAACGTTATGCAACGTCCAGCAGAAAAAATA
CCGCCTGCTGCGCCTGACCCGTCG
>Escherichia coli K-12  2173560_2173641
TATTCAGCGCAAATTTGGTCCATTTGGCGAGCCTGTCACCGTGGGTTTTGTGATGGG
GCTGATTATCGGCATCCTCGCGGG
>Escherichia coli K-12  1717640_1717721
TCCGCGCGTTAGCCTGCTGTTCCCGTGGCATACCCTTGAGCGCCAGGTGATGGTGAT
CGGTAAAGCAGAACGACTTTCGAC
>Escherichia coli K-12  2995628_2995709
CAGAAGAAGTTGATGTTTTTATCAAAATTTTTGAAAGTTGGGTAACAAAATTACCAT
CAATATCAGGTCCTGTAAATCTCC
>Escherichia coli K-12 1039825_1039906
TTGGGATGGTGATTTTGCAAGGTGGCGTCTGGTTACAACTGAAAACTGTTGGTGTGA
TTCATCTGCGTTCACAGCTGGCGA
>Escherichia coli K-12  4600567_4600648
CCGGCAAAAACCATCTGGCGGCGGCAATCTGCAACGAGCTGCTGCTACGCGGTAAAT
CCGTATTGATCATCACCGTGGCCG
>Escherichia coli K-12  4438946_4439027
GCTGATTGAAGCGATTAAATCAGCGAAGTTACCGCACGATCGTTACCAGACCACCAC
CATTGTTAACACCGACGACGCGAT
>Escherichia coli K-12 1552155_1552236
TAGCGCATCAGGCAATGTTGCGTTTGTCATCAGTTTCAAATGGCGCTGTAAAAGGCG
TCATTTTCATATTGTAGACAACGT
>Escherichia coli K-12 743159_743240
GCTGGCGGCGTTACTGGGGATCACGGTCATGGGCGAAATTGAGCCGTTGGTGCCGTG
GGGCGAACTGACCATGCCTGTGCC
>Escherichia coli K-12 1136783_1136864
TATTGAACGTGAATTGCCCAGCCAGTTTGGCGTCGGGAATACCCTTAATTTGCAACT
TAACGACGAAGATTTCAGCATGGC
>Escherichia coli K-12 3968428_3968509
AGCAATCGGTATGATTTTGTGGTTCGACGGGCAAACCAGCCTCGCAATCTGGTGCTT
TGCGATGATCGCCGCCATCCTGCC
>Escherichia coli K-12 2672609_2672690
TGCAACGCTATCTTTTACAGCGCCACCAGCAGGCTGGTGTGCGCATTCTGCTCAATA
ATGCCATTGAACATGTGGTCGATG
>Escherichia coli K-12  1817785_1817866
AAATGGCAAGTCGCGCTTTGCCGAATTGCTTGATGGTGTGGCGTCAGGGCAGTTAAA
AGCGTCCTCTGTAAAAAATATTTT
>Escherichia coli K-12 1060490_1060571
ACGGCGCAGGCACGCCGGGGCGTAAAGGCGTTATTCTGAGTGGTTTCTCCGGCTCTA
CGTCGATTCCGCCTGTTCACGACA
>Escherichia coli K-12  4418036_4418117
GTGGCAAGCCAGTGCAAATCATCACTAATTATCTACCGCTGGCAAATTACCTGATCG
ATCAAGAACATGACAGCGTGATCA
>Escherichia coli K-12  2880672_2880753
AAGTCATGAAACGATTCAAACATGGCGCGAATATTTATGTGATGCCTCCTTTACCGT
CGCTCTCTGGTTAACACCCCATGC
>Escherichia coli K-12  4435554_4435635
TGACGCAGGCGAAAGCGGAAGCACGACCGATTTACGACATCGCTAATAAAAAATCCC
TCGCGGCGGAAGACAGCAAGCTGG
>Escherichia coli K-12 19676_19757
GATTTTGACTCGGCTCATTATTTGCCCGCTTGAGACATTGTTTCCATATGTACGCGG
GCGAATAAATAGAGGAATCTGATT
>Escherichia coli K-12  1824610_1824691
AGCCTTTTGCCTTTGCAGCGGACCAGGTGGTAAAAGCGAAACTGACGGCAGGGCAGA
TGTCGATGGATTTCAACATCATGA
>Escherichia coli K-12  2674213_2674294
TGTCACCAATCAAGGGGCAGAGACGCTGCCATTTGGTACCGGCTGGCATCCTTATTT
TCCGTTGTCGCCGCAAACGCGGAT
>Escherichia coli K-12 2808865_2808946
CACAAATGAAATCAGAAACCCACCTCAACTACCCACAGTTGTTGGGTTCCGTTTTCA
GTATGTTTATCAGCGATAAAATTC
>Escherichia coli K-12 4006739_4006820
GACGGTGGCGTTCGGCATGGGCATCAATAAACCAAACGTTCGCTTCGTGGTCCACTT
TGATATTCCGCGCAATATCGAATC
>Escherichia coli K-12  54020_54101
CATTGTCGATCAGGCGCGTAACGGCGCTGATTTCGGTAAGCTGGCGATTGCTCATTC
TGCCGACCAGCAGGCGCTGAACGG
>Escherichia coli K-12 4610169_4610250
TCCGGTATTCTTCGGTACTGCGCTGGGTAACTTCGGCGTCGATCATATGTTGGATGG
CCTGGTGGAGTGGGCACCTGCGCC
>Escherichia coli K-12  4426986_4427067
GCAAGATGTCGAATCCTTCGAACCCAACAGTAAATACACAATACACGAAGTGGTTTT
GGGACCTGGTTATGGTACTCCAGA
>Escherichia coli K-12  3872385_3872466
TGAGTTTGGTCTTGATTTCCACGGTCGCGTCAGCGCGCCGATGGCGAAAGTGCTGAT
TAAAGAACTGGAGCCGTATCGCCC
>Escherichia coli K-12  3473772_3473853
CTCGCCGCGTTGGTGGTTCTACTTATCAGGTACCAGTTGAAGTCCGTCCGGTTCGTC
GTAATGCTCTGGCAATGCGTTGGA
>Escherichia coli K-12  2596266_2596347
TCTATTGCCCGGCGGATGGCACGGTTTATATCGATCTCTCCTTCTATGATGACATGA
AAGACAAACTTGGCGCGGATGGCG
>Escherichia coli K-12  1249402_1249483
ACAGGCGACCCAGGCACGGCAAAGCCTGACACTGGAAGAGCTTTATCAGATGTTCCG
CGATGGCGCGGACGGCGTAATCAG
>Escherichia coli K-12  3990256_3990337
TTATCCGCTCCCTGCGCGGCAACGTCGGCACTCGCCTGAGCAAACTGGATAACGGCG
AATACGATGCCATCATTCTTGCCG
>Escherichia coli K-12  2907253_2907334
CACTGCTGTTGGTGACGAAGGTGGCTATGCGCCGAACCTGGGTTCCAACGCTGAAGC
TCTGGCTGTTATCGCTGAAGCTGT
>Escherichia coli K-12  2709040_2709121
TCCGTGGGCGGCACAGCTTACCCAAATGGGCGTAGCCGCATGCGTATCGCTTGCAGT
TATCGTTGGCGTCCAGCACTATAA
>Escherichia coli K-12  4147852_4147933
TCAATGAAATGCAAATGCAGCCGCAGGAGCAGCAAACGGCAAGGCTTATCGTCGCCA
GCCTGCTTAGCCACTGCCGCGATT
>Escherichia coli K-12  2940654_2940735
GTTCTATATGGGCATTCCGCGCCTGAAATTTCCGGCAGATGCGCCGAGTCGTTCCAC
GCTCAAACTGGAAGAGGCATTTCA
>Escherichia coli K-12  1929338_1929419
CGCTGGATGAGCGTACAGCACGTTTGATCCTTGCGCTGGTCTTTGCCGCTAAAAGTG
ATGGTCATATTGATGCCAAAGAAC
>Escherichia coli K-12 3608661_3608742
CGCAACATTGAGCGCGATCGGTCCCCTCGCCCCTCTGGGGAGAGGGTTAGGGTGAGG
GGAAAAGGCGGCATCGAAGCCAAT
>Escherichia coli K-12 643402_643483
GTAAAATGCTTCTGCCATGGTTATTCCCACAAACGAAACGGAATAATTTTGCAGCAA
AAGTGAACAGTGAGAACCAGGAAA
>Escherichia coli K-12 4251454_4251535
ATTGCATTACAGAACAATTGGAATTAACTATTGATTATTCAGATATATTTTGGAATG
AAGATCTCGATGGTTATATCAATA
>Escherichia coli K-12  4508456_4508537
AATATCCTGGGTTCAAAACCCGGAACGATCTTCACTATGTTAAGGGATACTGGCGGC
ATAAAACCCCATGAGCGTAAGCGG
>Escherichia coli K-12  3184100_3184181
CCGTGACCATTGAAGCAGCTGAAGGTGTGACTACCGGTGTTTCTGCCGCTGACCGTA
TTACGACCGTTCGCGCAGCGATTG
>Escherichia coli K-12 4570001_4570082
AAAGATTTTTGTAGACCTGGTCAGGCGTTCACATGGCATCCGGCATGAACAAAGCGT
ACTTTGCTTAATTCAGGCTGGAAC
>Escherichia coli K-12  691306_691387
CAGCATGGACAAAGTGTTACGTCAGGCGGTTGTCGTTCCTGAAAGTAAGCGCGTAGA
CCGGATGCTGAAAGAGTTTCGCTC
>Escherichia coli K-12  1250264_1250345
GCGTGGCGACTCACTGGACGCCTGTGCGGAACTGGGGCGTAAGCTGAATAATCAAGG
CCACTCAATAGGTATCGCTCTCGG
>Escherichia coli K-12  3636770_3636851
CCGCGCGGGTCTGGTGCCATTCACTCTGCATAAACCGTTGCTCGAAGAGTTACAGGT
GCTGGCGGGCGTGGCGGTGCCTTC
>Escherichia coli K-12  3069338_3069419
CCGTGCCGGAGAATATGTTGACCTGGGCGGCGTAGCCGGTACTGTGCTGAGTGTGCA
GATTTTCTCCACCACCATGCGTAC
>Escherichia coli K-12  316788_316869
GCGAATTTAAAAAGTTATTCGGCTGCTCTCCCCGTGAATACCGCCACCGTGATTATT
GGGATCTCGCAAATATCTTCCCTT
>Escherichia coli K-12 224502_224583
CGGCCCCCTGGACGAAGACTGACGCTCAGGTGCGAAAGCGTGGGGAGCAAACAGGAT
TAGATACCCTGGTAGTCCACGCCG
>Escherichia coli K-12 4000179_4000260
GCCTAAAAAATCATTCAGATTCAATAAATTGCAACGTCATGTAGGCCGGATAGGGCG
TTTACGCCGCATCCGGCATCTGCG
>Escherichia coli K-12 766933_767014
CCGTACCGTTGATTGTCGCGGGGGGCACGGTGCTGGCGGTCGCGGTATTACTGTCGC
AAATCTTCGGGCTACAAGATCTGT
>Escherichia coli K-12 1835122_1835203
TTCGATGGCCGGCGCGGCGCTGTGCTTTTTTATCGCCAGAGTGATGGGCCGCGAAGT
GGTGGAAAAATTAACCGGCAAAAC
>Escherichia coli K-12  3350093_3350174
GCGCGGCGAAGAATTTAAGCAATTTTGCCAGTCTTGGTAGCGAATGCACCGTTGACC
GTGAATTAAAGGCGCTGGCACAAG
>Escherichia coli K-12  1383423_1383504
TGAAGGTCAATATGCCCATGTTTATTCTGTCGATACCGATAATTTTGGCGACAGCAT
TGCGTTGACCGATGCATTAATTGA
>Escherichia coli K-12  2429440_2429521
TTACCCGTCAATGTGCTGACAATCCGGTCAGCAATCCGTGCCTGTTTGAGTATGTAT
ACTTTGCCCGCCCGGACTCGTTTA
>Escherichia coli K-12 1167829_1167910
CGCTGTTGCTGGCGGCGTGATAGGGCATCAGTTTGGTGGTGGTCGCGGTAAAGATGT
CGCCACTGTTGTGGGGGCGCTGGG
>Escherichia coli K-12 818272_818353
TATTGATTACGGGTGGTACTGGCCTGACGGAAGGTGATCAGGCTCCCGAAGCATTGC
TGCCGTTGTTCGACCGTGAAGTTG
>Escherichia coli K-12 2738286_2738367
TTGGCGAGATGACGTTAACTATCGACCATTGTTTGTTGGTCTCCGGCACTACTGATT
TATCCACCATCAATACGGTCTACA
>Escherichia coli K-12  4519792_4519873
GATGCTCGGTTCCATGCCATCTCAGCCAGACCTGACGATCATTGAATCCTCATCGCA
AATCGCCTACAAGCTTTCAGGCCG
>Escherichia coli K-12 634127_634208
AGCAGGCTGATTTCGCCGCTTTGTGGCAGGCGATCGCCGGGCACGAGATTTTTGTCA
TTAGCGATGAAGTCTACGAGCACA
>Escherichia coli K-12  2633298_2633379
AGAGCGTGTTGACGCGCTGGTTGCCGCAGGCGTTGACGTTCTGCTGATCGACTCCTC
CCACGGTCACTCAGAAGGTGTACT
>Escherichia coli K-12 195244_195325
TCGCTTTAACTCGCGTTTGCAAGAACGTATTCGTAAATCTGAAGCGCTAACAGCCGG
GAATACCGGTCTGACGCTGAATAT
>Escherichia coli K-12  4093821_4093902
CCACTGCGAGCGCATTAAAGCCACCAACGGCAAAGATCGGGTGATCATGCACTGCCA
CGCCACCAACCTGATCGCCCTCAC
>Escherichia coli K-12  2242349_2242430
TTGAAGCGATCAGTAATCGTGCCGATGGTGTTGGCAACAGTTTACTGGCACTGGGCG
CACAGTATGGCTGGCAACTGGCAG
>Escherichia coli K-12  3693888_3693969
CGATATGTGGGACGCCACTTTCTTCTGCGGTTCCTGTGCGGTGATTCGTCGTAAGCC
GCTGGATGAAATTGGCGGCATTGC
>Escherichia coli K-12 921281_921362
TTGATGTCTATCCCGGGAAAGATTTTGGCGATGACGATCCGCAATATCAGCAGGCGC
TGAAGTACGACGACTTAATCGCCA
>Escherichia coli K-12 1372516_1372597
CCCAGTTTGCGTTATCCAACCAGGCTAACGTCTTTAACGCCGAAGGCAAAATCACCC
TTGATACACCAGAGATGATGCAGG
>Escherichia coli K-12  741776_741857
AGTGGTCGGTATACGCCTTAATTGTCGCGACTATTATTGGCCTGGGTGTACTGGCAA
AAATTTATCGCAAAGCAGAAAACC
>Escherichia coli K-12 1897575_1897656
CCATGCAGGCATGTATCGATCGCGGGATGAACACCGAAGGTGTACTGCCAGGCCCGC
TGCGCGTGCCACGTCGTGCGTCTG
>Escherichia coli K-12 1918787_1918868
CACCAGCAAAGGCGTCACCTTTACCGTCGCCATCGAGCCTCAGCATCGCGAACTGGT
AAAAGGCGATAGCAAATTTGTCGT
>Escherichia coli K-12  249175_249256
GCTGCTGCCGGAGATCCGCATTCGGGAAAACTTCCGCCTTAAGCCCAGTCAGTACGC
CATTTTCATCAACGGCATAAAGGC
>Escherichia coli K-12 4267671_4267752
GGGTGCCGATCTCACTAATGATCAGTGGGATGCGGTGATTGAAATTCTCAAAGCCCG
CGAGCTTATTCCATTCCTCGATAT
>Escherichia coli K-12  2450281_2450362
TCTTTAAGCTGAAAGATTGCAAAGGGCCGGCGGGATACAACGTAAAAGTCACGCTCA
CGGGGGTAGAAGACAGCGAACAAC
>Escherichia coli K-12  3804609_3804690
TTAGAAATTATAGTTTATCTGACAAAAATAACAGCCAGCCAATATGTTTTTTCCTTG
GTCGTGATAAAGGGCGTCTTCAAA
>Escherichia coli K-12  2432269_2432350
AATTGTCGGTGAGCCGGAAATGCCTTCTACCATTGCTGATGTGGCGCAGGAAAAAGG
TGCACTGTTACAACGTCGGGGCGT
>Escherichia coli K-12 3699014_3699095
GTTCAAGAACTTTAACTCCGCCACCTCCTACAGTGGCCCGGCGGCGATCCGTTTACT
GCGCGCCAGCTGCGGGCAGACTTC
>Escherichia coli K-12  789366_789447
CGCGCTCGGCAAGAAAGATCATGCCTTGCTGATCGATTGCCGCTCACTGGGGACCAA
AGCAGTTTCCATGCCCAAAGGTGT
>Escherichia coli K-12  4082269_4082350
TTATTGCATTGCGGGCTGTCCGTTCGACATTCCGCGCCTCAACCCGGAAGACAACCG
CGTCTACAAATGTACGCTGTGCGT
>Escherichia coli K-12  3312266_3312347
TGAAGTTCCGCGTGAAGCGCGTCCGATTACCGTTTATGAATTGCTGTTTATTCGCCA
TGAAGGCAATGAGCTGGAGCTGGA
>Escherichia coli K-12 1366143_1366224
GGTGGCGGCGATTATTTTCGAACCGGTGCAGGGCGAGGGCGGTTTCAACGTTGCGCC
AAAAGAGCTGGTTGCCGCTATTCG
>Escherichia coli K-12 512068_512149
AACAGCAACTGGCTGGCGAGCAGGTAGCGCTCTCTGACGAAGTCAACCAGTCGGAAC
AAACAACCAACTTCCATAACCGGG
>Escherichia coli K-12  1568124_1568205
CGGGCATCCCTGAGGTTCAGGACTGGATCACATCAATAGTCGCAGAAGTGGTTTCCC
GCTATCCCGTAGATGGCGTGCAGT
>Escherichia coli K-12 387345_387426
GCCGCCGCTGGCTTATTTGCCGCTGATGGTGATCTGGTTTGGTATTGGTGAAACCTC
GAAGATCTTACTGATCTATTTAGC
>Escherichia coli K-12 4519242_4519323
CCATGTTTATTTCATACATTGTGGGTATTGTTCTTATTATCGCCGCTAATCAATAAA
ATCCTGCCCCATATCTACATGGGG
>Escherichia coli K-12  267555_267636
GTCAGAACGGGCTCGTCTGCGGTGAGTCGTTTGGCGAGGTGCGGGTGCCACACAAGG
GGGACGTGGTGAGTCAGGTGATTG
>Escherichia coli K-12 2527406_2527487
TTCACGGTGCAGGGGGCAGCCTTGAGCAGGTCGGTAAAATTATGCTGCAACTGCTGC
TGCCGTTTGTGTTGGGGCATCTTT
>Escherichia coli K-12  10960_11041
AAGAGATGTCTACGTTTGAAATTGAGCAACAGTTACTGGAACAATTTCTGCGTAATA
CCTGGAAGAAAATGGACGAGGAAC
>Escherichia coli K-12 2231327_2231408
GGTGACGGGGACTTCCGTGGCATTGTTGATGGGCGCTTCACCGGAAATCGCCGCGTC
AATCCTGCCGAAATCAGTCACCAC
>Escherichia coli K-12 192178_192259
TCCATTGAATGGCGTGTGCGACAGCTACAGCTGGGCAGAAGCTATCAGCCTGTTGCG
CAACAACCGTGTGGTGATCCTCTC
>Escherichia coli K-12  2843787_2843868
GCGGTAACAGTGGCGGGATCTTCCACGATCTCTACTGCGTGTGGGGCGGTACGGATA
AAATTGTCCCTGTGGATGTTTATA
>Escherichia coli K-12 4373224_4373305
ACATAAGGCATTGCAACTGATTGAATGCTTGAGAATTTGTAGGCCGGATAAGGCGTT
TACGCCGCATCCGGCATGACCAAC
>Escherichia coli K-12 2016172_2016253
TCAGCGAATTTCAAACTACCCTTGATGCACTTGATAGTGTGATAGCGTCGCGCCTGA
TGCAGATGGCGCTGGAGGCGGCAC
>Escherichia coli K-12  1685847_1685928
ACGTAGCGGAACTGGCTCTTGGCGGTACAGCGGTGGGTACTGGACTAAATACCCATC
CGGAGTATGCGCGTCGCGTAGCAG
>Escherichia coli K-12 3462598_3462679
TACCACGCAAAGTCGCGATCCGCTGGCTCCTCTCAGTGAAGCACAAACCTTACTCAC
TGTTCACTGGTATCTGCGAAATCA
>Escherichia coli K-12 1342250_1342331
GCGTGAGGCACTGGTTCCGTTTGGCAAAGATGCACCGCTTTTGATTGCTGTGACAGT
GTTGACCAGCATGGAAGCCAGCGA
>Escherichia coli K-12 1681298_1681379
TCCACGTTAATACCCCATACCTGCTCAACCATGCGCTGGAAAGATTACTGCGTGGGC
ACGGACACGCCGCCAGCGATATCA
>Escherichia coli K-12 4263126_4263207
CAAAATAGGAATTGATAATCAAATCTGTCACTATTGCGCCTCTAACAGATTCATCGT
GCTGTACCCTACATACAGCCGAAC
>Escherichia coli K-12 194080_194161
GTGGCCCTTTCCGTGAGACGCCATTGCGCGATTTGGCAACAATGACGCCGGATCAAG
CCTGCCGTCATCCGAACTGGTCGA
>Escherichia coli K-12 3345394_3345475
GTTAGCCAATCACGACTTCCGCACTTTAATGCGCGTCACGCGTCTGAAAGAAGATGT
GCTGAAAGAAGCCGTCAATCTGAT
>Escherichia coli K-12  638161_638242
AAAAGATGCGCCGGTCATTGTCTACGTCTTCGCCGATCCGTTCTGCCCATATTGTAA
ACAGTTCTGGCAGCAGGCGCGCCC
>Escherichia coli K-12  3709590_3709671
AGCGTAATACCACGCCGAAACTGGCCCAGGAGAAAAATCTGGCGGCGTTCCGTGGTT
ACTCCTGTGATACCGCAACCAAAC
>Escherichia coli K-12 1456926_1457007
ACAAATATCCTCAGCGTTTACAGTTGTTGTGCATTTTCAGTCAGGAAACCCTCGACA
GCGATCTGCTTCACGGGCGTATTG
>Escherichia coli K-12  1482518_1482599
ACGTTATCGTTATTGCGGCACCGATGTATAACTTCAACATCTCGACTCAGTTGAAAA
ACTATTTTGACCTGGTTGCCCGCG
>Escherichia coli K-12  825516_825597
CAAATGGTTTGTGGTGCCGTCACTGATCGCCATGATCACCACTATCGGCGTAATGAT
CGTCACTTCACTTTCCGTCGCCCG
>Escherichia coli K-12 2511358_2511439
TGCGACGCTAGTGCGTCTTATCAGGCCTACAAACCGGCTCTTTAACGCGTAGGGCGG
ATAAGGCGTTTACGCCGCATCCGC
>Escherichia coli K-12  1187640_1187721
AGCCTGGTGATATTCTTTATATTCCGCCAGGATTCCCGCATGAAGGCTACGCGCTGG
AAAATGCGATGAACTATTCCGTGG
>Escherichia coli K-12 2887454_2887535
CCGACGCCATTCTATACCTGATAATTCTTCCCGCGGCGTTCACGTTTAAAATCAGGA
ATGCTGCTCGCAAAATAAAAACGC
>Escherichia coli K-12  2398763_2398844
TATCGCGGCGTGGACTTACCGCGCACCGGTTGAAGATCAGGCGCGTTTAGGTTTTGC
CATCGCCCATGCGCTGGATAACTC
>Escherichia coli K-12 1378978_1379059
GCAGGAGAAAGCGCGACGCAACGGCTGGCAGGGCGCGCTATTTCCGTGGGAAAGCGC
GCGCAGCGGCGAAGAAGAGACGCC
>Escherichia coli K-12 350557_350638
ATCGCAAAGCTGGGAAAAGGCGATGCATATCTCGCTGGTGCTGTACGCCGAACACGA
GTTTAACGCCTCCACCTTTACCAG
>Escherichia coli K-12  4115035_4115116
CGAACTGACGGTAACGATTCTGGCTAAACCACGCCACGATGCCGTTATCGCTGAAAT
GCAGCAACTCGGCGTACGCGTATT
>Escherichia coli K-12 4478922_4479003
TGCAACCTGGTGAATTTGTAGCCCGGATAAGGCATTCATGTCACATCCGGCATAAAC
AAAACGTACGTTGTTAATGTTCGA
>Escherichia coli K-12  4366083_4366164
TGGAAGAGGGCCTGGTTGAACTGCGCGGTGAAAAGCAGATTGAAATCAAATCCGGTG
CAAAAACGTCCGTCTGGCTGTTCC
>Escherichia coli K-12  863022_863103
AGCCGGAAATGGCGATGGCGCTACTGCAAGCCAGCCACGAGGCAGGCATTCATACTG
CGGTAGAAACCTGTCTGCATGTGC
>Escherichia coli K-12 2774130_2774211
TGCTAAAAAATCTTTTCTGAATGTAAAAAAGCTAGAAATCACACAGAAACTTCCAAT
GATGGGGTTCATACAAGGTGAATC
>Escherichia coli K-12  623993_624074
TTACGACGACAAAAGCTGGCAGTCGCTGTTAACGCAACTTGGCGAAATTACCGGGCA
TGAGAAACAAGCGGCAGAGCGGAT
>Escherichia coli K-12  2176738_2176819
CAGCGTCGAGGCGGAGCTGGGGCAACTTGGCGGCCAGGAAGATGATGTGCAAGTCAA
TGAAGCCGATGCGTTGTACACCAA
>Escherichia coli K-12  3174411_3174492
GCGCGGTGTAAAGCTGTCGGCGGAAGATATCTGGGATCGCTGCGCCTATGTGCTGTC
AGTAAAAATGCAGGATCCGCAGTT
>Escherichia coli K-12  3846432_3846513
CTTATGGCCTCGGCAAAGCTGAAGAACTGTTCGGCGAGGAGATCAGCGAAGAGGACA
AAGAGACAGAATCTACCGATATGA
>Escherichia coli K-12 2206795_2206876
TTCTACGCCACAACCGCCTCTGCCAAAAGATGTCACCTGCGAACTGGAACGTACCGC
AATCTCCCTTCCGGCGGAGCTTAC
>Escherichia coli K-12 3042352_3042433
TCTGGGATTTGATGCCTTTATCACAACAGGGACGAGGCCCGTAGATCGGATAAGGCG
TTCACGCCGAATCCGGCAGTTGTG
>Escherichia coli K-12 371633_371714
GCAAACTGGTGCTGATGGGCGGCGGTACGGGCGGCATGAGTTTGTTTACGCCGATGC
CAACCGAAGGTATTAAGCGACTGA
>Escherichia coli K-12 1938331_1938412
AAGCCGTTTGCAGCCAGGATGCAATGGATGACATCATCCTCGCCTCTGACGTGGTAA
TGGTTGCACGTGGCGACCTCGGTG
>Escherichia coli K-12  665718_665799
TGTACTGTTCCTCTCTGGCCTTAGCTGGCGTCTGATTGGCGTCGCAGTAGTGCTGGT
AGCGGCGTTCATTCCGATTCTGTG
>Escherichia coli K-12  3373090_3373171
TGTACAACATTCCAGCCCTGAGTGGGGTAAAACTGACCCTGGATCAGATCAACACAC
TTGTTACATTGCCTGGCGTAGGTG
>Escherichia coli K-12 3501740_3501821
GCGTGGTGCTGGAGATGATCACCCGCCTCGCGCCGAACGCGGAAATCGGCAAGATCA
AAAACGATCTCAAGCAGTTGCCGA
>Escherichia coli K-12  4065025_4065106
ATAAAGCCAGTATTCTCAAATCATTTTGCGCGATATTTCGGAATCCGCCATTGCTGG
TTTTATGCATTGCTAACTTGTGTA
>Escherichia coli K-12 431001_431082
TTTCAGCAATATATTGAATTTACGTGCTTTTGTTGGCCGGACAAAGCGTTTACGCCG
CATCCGGCATGAACAAAGCACACG
>Escherichia coli K-12  1054767_1054848
ATCGGCGTTTCTGGCGGCGATGAGCCATGAGATCCGCACACCGCTGTACGGTATTCT
CGGCACTGCTCAACTGCTGGCAGA
>Escherichia coli K-12 3343084_3343165
TACCACGTTTGATAAGGATAAAATCCCGACATGGTCCGTAAAAGCAGATAAAGCCAA
GCTGACCAATGACCGGATGCTCTA
>Escherichia coli K-12 4076543_4076624
CGCGACCAAAAATTTACTCGTTCGCCGTGTACTGGATGATTTTAACGCTGGGGCCGC
TGCTGGCAGGGGCCAGTCTGGCGA
>Escherichia coli K-12 4021007_4021088
GCACTAACATGAAATTGCTGGCGGAACGCGGCGTGCAGGTGTTCTTCACTCAGGTCT
TTCGCGACAGCTTTTTCCATGCCG
>Escherichia coli K-12  4595355_4595436
TCACAGCGAAAAGCGCGGCCAGTGGAGCATGAAGCAATTCGATCAATCCTACGCCGA
GCAGCTGTTTGAGCTACGCGAAAT
>Escherichia coli K-12  2481368_2481449
AGTATCAGTTATTTCTCTGATCTCTTTAGTCATTTGGGAGTCGACCTCAGAGAACCC
GATTCTTGATCTCAGTTTGTTTAA
>Escherichia coli K-12  1353093_1353174
GCGCAGTTTTCCCTATGAGTTGACCGAAGGTGAATGTCAGAAAGTGATGATAGCCAT
TGCACTGGCGAATCAACCGCGTCT
>Escherichia coli K-12 4554923_4555004
GGCTACCCGCGAAGATATCGTCAAAATGCGTCAGGCATTGCAACTGGAAGAGCGTGA
ACTGGCTTCCAGTGCGCCGGGCAG
>Escherichia coli K-12 1235258_1235339
TATTTCCACTATTTTTATTCGCACCGCGTTTCGTCAGCATCCCGATAAAGCGCAGGA
AGTGCTGGCTACCGCTAATGAAGT
>Escherichia coli K-12  3912714_3912795
AGGTTGAGCATATTCAGATCCTCGCCTGTGGTACTTCTTATAACTCCGGTATGGTTT
CCCGCTACTGGTTTGAATCGCTAG
>Escherichia coli K-12  424588_424669
TTCTTTCCCGCCACTGGTCGCAGCTGTCGCCGGACTTTCCGCTACAGGAATTTGTCT
GTTATGCCCGCGAGCAAGTGATGA
>Escherichia coli K-12 550846_550927
GGAAGCGGCTTACGGCTGGCAGATGAAACGTGATGGTAAATATTTGCGCCGGGTGGT
GGCGTCTCCGCAACCGCGTAAAAT
>Escherichia coli K-12 1515120_1515201
TATTAACCGCCTTTAAAACCATCAATCTGGAGCCGGGATTTTTCACCATCGTGGTCG
GTCATGCGACTTTTTGTGTAGTTG
>Escherichia coli K-12  1069136_1069217
GCTGTATGGCGTGATGACCAACGTTTTAGGGCTGGGAAAAGCCGTCGATTTTACTCT
CGTCAGCCATGCTGCCTGGTTCGG
>Escherichia coli K-12  1174589_1174670
CACTATTCGCCTTGTTTGTACTGCTGAGTGTGGCGGTTAATTTCGTTCCCACGCCGT
GGTGGGGAATGAACAGTGTGATCC
>Escherichia coli K-12 4604459_4604540
GCTGATTGGTTCATTGTCGCCATCACCGCTGGACGGTGTATTAAGTAAAGCGTCAAC
GCTGGAGATTTTTCATCAGGAACT
>Escherichia coli K-12 2713524_2713605
TTTCTGCCAATCCCTCCACCCGTGAGCGCAAAAAAATTCATCAGTGGTATTACCGCG
CCGATGATCTTGAGCATAAAACCG
>Escherichia coli K-12 1117294_1117375
TGGGGCACTTTGAAAACGCGCTCGAAATTCCGGCAGATACCTTCCGTGAGCAGCTGC
CAAAAGCAGTCGAGATGATGCAGG
>Escherichia coli K-12  310338_310419
AACTGACCTCACGTCTTATCACCAACACATTAACCCAGTTGGATACCTCAGGTTCCA
CACTGAATGTGGGCGTGGATTATA
>Escherichia coli K-12  552021_552102
TTGGCGCGCGCGGCTTTGATGGCAGCACCGTGTTTTATCCGCTGACGCATAACCTGC
ATCAGGACGGTATTTTGCGCACCA
>Escherichia coli K-12  2880048_2880129
GGCTTCGGGCAAATCCGATCAAAACTATTCTCGACAATCAAAAGCGCCTGGACAGTA
AAGGGAATATTAAACGCTGTCGGG
>Escherichia coli K-12 2552747_2552828
TCATGCCGATGGCTTTACCAACCCGAAAGCTGCCGGTGCTTCGGTATTTGCCCTCTC
TAACCGTGGGGCAAGTAGCGCAAT
>Escherichia coli K-12  482789_482870
TCTTCGGCTGGTTTAACCGCATGTTCGAGAAGAGCACGCACCACTACACCGACAGCG
TAGGCGGTATTCTGCGCAGTACGG
>Escherichia coli K-12 3713334_3713415
GGACGCCGGGATTATCCGCCATCGAGGGAAAATTCAGGCAATTATTGGTAATGCGCG
GGCGTACCTGCAAATGGAACAGAA
>Escherichia coli K-12  2011748_2011829
CCACAATAGTAAACTTGACTTAACAGATCTTCACTTGGGGTCTTTGCCACCTCTTCC
ATCCTGGATTGAGGTGCTTTATCT
>Escherichia coli K-12 3726345_3726426
TATCGCTAACCCAAACACAGTGCCGCAGAAAATTGACGGTTTTGAATGGCTGCCAAT
TAACTTATATATCAATGGCGATAC
>Escherichia coli K-12 3032052_3032133
ATTTATCCGGGCTACATGATGCTTCATGGTTTGCGATTGTTACGCCGATGTCGTTTG
GTATGCCGATTTTCGATCCCGTTT
>Escherichia coli K-12  4063910_4063991
GGGTGGTGCAGTGTATCTGGACGTCAACTATAAATTTGTACCATGGTTTAATCTGAC
AGTACGAAATCGCTATAACCATAA
>Escherichia coli K-12  840351_840432
CAAAGATGTGAGTAATAAAATTCTCACCAACCAGACCAACCTGACCTCGACGTTCTA
TACCGGTTCTATCGGTCATGATGT
>Escherichia coli K-12  1031049_1031130
ATCTGTCTGCCGGAATGGGTGACGTAATCGCTATGGCACTGGGCGGAACGGCGTTAG
TGTTCTTCTGCTGCTCTGCATATG
>Escherichia coli K-12  384298_384379
AAACTATTCATCTTAATTTTGCTGACACCCGCGCTCATTTACAGCTCAATGATATGA
TTTCCGCCCTGGAAGACATCATTA
>Escherichia coli K-12 1207776_1207857
GGCTCTCGAAAACCTTGGTTTGGGAGAAGGAGCAAAACTCAATGCAGCAACGGCTAC
ATTAGGACGCACCGGTTTCATAGC
>Escherichia coli K-12  3379394_3379475
ATATTCCGCCGGATGAACTTTATCGAAATGGCCTGCAACGTGCGCGTTTTCTGCCTG
CAATCGATGCCATTAAACAGCATT
>Escherichia coli K-12 2075506_2075587
GAGAGCTGAGGGAATTTGAACTGGCAGACGGAAACTGGTTACTGAACAATGCCTGGT
ATGAAAGAAACATGGCAGGGTTTA
>Escherichia coli K-12 3344267_3344348
CTTGTCTGCTGAACAACGTGAAGACCGCGCGAACGAGCTGATGGAAGAGTTTCACAT
TGAGCACCTGCGTGACAGCATGGG
>Escherichia coli K-12  3600317_3600398
CAAAGCGCAGCGCAAACTGTTCTTCAACCTGCGTAAAACCAAGCAGCGTCTGGGCTG
GTTTAACCAGGATGAAGTCGAAAT
>Escherichia coli K-12 944425_944506
GATGATGGTGCGTGTGTATAACAGCATTGATACCGTTCCGACCTGGTACAGCATCTG
GACGCCGATGGGCTTCTTCCTGAC
>Escherichia coli K-12  2220801_2220882
AGTCTGACCCGGTGGATACCAATGCCGAAAGCCGCCTGCACCGTAAAGAAGCGCGTG
AAGTGGCGCGCGAAAGCTTGGTGT
>Escherichia coli K-12  1168477_1168558
CGTGGAGTCTGCGCTGGCTGACTATTTTGCTGCCATCGCCAACTGCTTTACCAGCAA
AGACACCCCGGCAGGCTGCTTCAT
>Escherichia coli K-12 98986_99067
AGCCAGACCTTGGTACGGTGGTGGTGTTGTTTGTGACTACGCTGGCGATGTTGTTCC
TGGCGGGAGCGAAATTGTGGCAGT
>Escherichia coli K-12 2931393_2931474
AGTGACACAGGCCGGGCATCAGGCAACGATTGTTTCGACAGATAAAGGCTACTGTCA
GTTACTTTCACCGACATTACGTAT
>Escherichia coli K-12  1118724_1118805
TTATTCGCCCATGACTCGTCTTGCCGCAAGAGCTGGACATCTCGCATTGTACCTATT
GCTTTTCGCCATCGGCATCAGCGG
>Escherichia coli K-12 337512_337593
CGATCCGCAAACTGAAATCATTGCGCTTATCTCCAAACCGCCTGCGCCTGCGGTGGC
CCGCAAAGTGCTGGAACGTGCGCG
>Escherichia coli K-12  3272270_3272351
GATGGTGGGCGGCGACAAGGCTATTTTCGACAAATACTATGATTTGATGAAAGCGAT
GGCGGGTTCCGTGGTGCATACCGG
>Escherichia coli K-12 197183_197264
TGGGGATTCGTCCTCGTGGGCCGCAAATTGAACCTGTACTGGAAAATGTGCAGCCAA
ACTCGGCGGCAAGCAAGGCAGGTT
>Escherichia coli K-12 3500539_3500620
CATGGCCTCTATCTGTTATATGACCGGCGAAATTAAAAACCCCGGAAAAACCATGCC
ACGAGCGCTGATTGGTTCCTGTCT
>Escherichia coli K-12 1944233_1944314
GAGCGCCTTATCCGACCTACGGTTCGGTATCTCTGGTAGTCCTGGTAAGACGCGAAC
AGCGTCGCATCAGGCATATTGCCA
>Escherichia coli K-12 2202056_2202137
CCTTCTGGCTGCGTATCAATGAGAAAAAGCATCTGTTCGCGGGTGAGGACTATTTTC
TCAGTATCCTCGGATTGGATGCGC
>Escherichia coli K-12 277142_277223
TTGAGGCATTTCAGGCGTTTCATCGCCCGCGCGTGGAAGCCTTGCTGGATGCCGGGG
CCGATCTGCTGGCCTGCGAAACCC
>Escherichia coli K-12  1160417_1160498
TGCTGGTTGGGCCATACAGTAATTATGGACCTGGCTTTGATTATGTCGGCGGCACCG
GTTGGAACAGTGGCAAACGTAAAG
>Escherichia coli K-12 2275746_2275827
CGTGCTGGCGGGGGCGCTACAAGGCTATTACGGCGGTAAAGTCGATCTCTGGGGACA
ACGCTTTATTGAAGTATGGTCGGG
>Escherichia coli K-12  1657063_1657144
GAGAGTACGTTTACAGGGAAAATGCCAGCTAGCAGAATTACCTTCTGCCGGGGTGAG
TTGGGAAACCGATGATAATGGCTT
>Escherichia coli K-12 3290033_3290114
TGCTCGGTTCTGAAGATTATTATGCGCTGGGGATCGGTATCGGCGGCACACTTGGCG
CACTGGGCGCGTTGTCGATGGATA
>Escherichia coli K-12  1560379_1560460
TTATGGTCATCTGCAAATTCTTCCCGGCGGCGGAAGGCTTGATGACTGGCTGGATCC
ACCAACGCACGTTACCGGCTTTTA
>Escherichia coli K-12  2140646_2140727
TCATCCCGCTTAATGAAACCGCGAATGGTGAAAACGGTGCCGCGCAGCAGGGGCAGA
GCCAATCAACGTTGCCGCGCCCGG
>Escherichia coli K-12 3301943_3302024
ACGGGTCACACCTGTACCACTGGAAGTCTTTGCTTTCGGCAGCCTGTGCATTATGTC
GGAAGGTCGTTGCTATCTGTCGTC
>Escherichia coli K-12 3954364_3954445
TCACCATGAGTGATATCGATAAGCTTTCCCGCAAGGTTCCACAGCTGTGTAAAGTTG
CGCCGAGCACCCAGAAATACCATA
>Escherichia coli K-12  443307_443388
CACTCTGCTGGTTGAAACCGTTAAACAGTTCCACCGTTCCGGGCGTATCGTCGCGGC
TATTTGCGCCGCGCCAGCCACCGT
>Escherichia coli K-12  3371790_3371871
TGCGCTGTGGTTCTGCTTCGCCGGTAACCTGCAAAATGCCGCGATCGTCGCTGTTCT
TGGGCTGTTATGCGCCGCAATCTT
>Escherichia coli K-12  174203_174284
TATTATCGTCGAGCCGGTGGCAGGCAATATGAACTGTGTTCCGCCGCTGCCAGAGTT
CCTGCCAGGTCTGCGCGCGCTGTG
>Escherichia coli K-12 895518_895599
GATGGGCGCGCTGGATAAAAAGCTGCGTGACAGGATGCAGCTTGAAGTGGTGGATAT
TCTGGAGCGCGTCGGTGTGACTTG
>Escherichia coli K-12  380416_380497
CCCTGTTACCAAAAACGCTTTTCACGACCGGTTATCGCTACACTAAATATTACGATG
ATGTCGAAGTCGATGCCTGGCAAG
>Escherichia coli K-12 2525470_2525551
CGTATGGCACCTACGGTTCTGCGAATCGCGTGAATTTCCACGACGATATGTTCCTGT
ACGGTATCGGCTACAATTTCACCG
>Escherichia coli K-12 1074522_1074603
TCAAAGAGTACATCCGTCTGAAGCTGGAAGTCTCACGCGATTATCCGCAGGCTTCGC
GCCTGTTCTGTATGGAGATGCTGG
>Escherichia coli K-12  3843083_3843164
GGTTTCTATTGTGGTGACGTCTTGCTGTGGATTATTTTTCGGTGATGTTCATTTTAG
CGGCGTCTATTCCATTCCGCCTGA
>Escherichia coli K-12 3091460_3091541
ACTTTTTTCTGAGCGCTGCGGCGTTAAACTGGATAGTGAACGTCTGAACAAGAAGCT
TCAGCAGTGGCAGAAGATTGCAAT
>Escherichia coli K-12  2258786_2258867
TCAGTGAAGAGGCACTGGCATGGATTCTGGATAATGCCGCCAACGTACCCGTATTTG
TCGATCCGGTTTCGGCATGGAAAT
>Escherichia coli K-12  4055775_4055856
CATCACTACTCGAATATACCAAAGTGATTATCGAACAGGCGGACCGGCTGCGAAATC
TGGTCGACCGTCTGTTGGGGCCGC
>Escherichia coli K-12  1208779_1208860
TGGAGAATCAAAAGAAATCAAAGCTCCGGGTGATTACCCTGAAAATACAACCACTAT
CGCCCCTTTATCTCCATACGATAA
>Escherichia coli K-12 43619_43700
ACTGACCATCAGCAGCGGCACGTTCGATGCGGCTCAGCCAGACGCGTCACGCACTGG
CGAAACGCACACCGTGGAGTGGCA
>Escherichia coli K-12 2617967_2618048
TGCCGGATGCGACGCTTGCCACGTCTTATCCGGCCTACGAATACTATGGATTAACTT
CGCGTAGTTCGGATAAGGCGTTCG
>Escherichia coli K-12  2631707_2631788
CTATCGGTAAAAACCTGACTTGCGTATTCGTCGACAACGGCCTGCTGCGCCTCAACG
AAGCAGAGCAGGTTCTGGATATGT
>Escherichia coli K-12 2625846_2625927
ACTGGTAAAAGAAGTTTTACGTCACCGTAATTTCGCATCGCTGAGTTTACCGGGTCT
TTCCGAAGAGCGGAAAACAGTCTT
>Escherichia coli K-12  1395367_1395448
CCGGTAAAGATATTCTGAGTAACTTCTTTTCCGGGATTATGCTCTATTTCGACCGTC
CTTTCAGTATTGGCGACTGGATCC
>Escherichia coli K-12  3349406_3349487
CAATGAAAACCGTATTCGCGGTGCTTCAACGATTTCTCAACAGACAGCCAAAAATCT
CTTTTTATGGGATGGGCGTAGCTG
>Escherichia coli K-12  3324448_3324529
GGCTGCAGAAACCGGTTTACCGGTTTGTCTGATGCATATGCAGGGAAATCCAAAAAC
CATGCAGGAAGCTCCGAAGTATGA
>Escherichia coli K-12 797044_797125
AACGCGAACTGTTGCCTTATCTGCAACGGCTGACACGGGAAATCAACATTCCGATGT
TGTATGTCAGCCATTCGCTGGATG
>Escherichia coli K-12  2524422_2524503
GGGCAGGCAGCCTGGTCGCATTGAAAGATCATATCAACACCATGCCCGGTACGCCGA
TGGTGGGTCTTAACGATGATCGTT
>Escherichia coli K-12  1436287_1436368
ACGAAGGAGCCAGTAATGGTCAGGAAGGCACCAACAACGGACGTGATGTTCGCCATG
AAAACGGTGACGGCTGGGGTCTTT
>Escherichia coli K-12 3869870_3869951
TCTACCCGGATCATCAAATCCGTAAATATGTCGCTATCCAGCAGTGGTTCGCGGAGA
AACATCCGGTGCCGTTCTACTCCT
>Escherichia coli K-12  4116429_4116510
TCCAATCTCCGGGATCGCCGGTGACCAGCAGGCCGCGCTGTTTGGTCAGTTGTGCGT
GAAAGAAGGGATGGCGAAGAACAC
>Escherichia coli K-12  1338826_1338907
TTTGCTGTATCACCGTCAGGAAGGTCGTAACATTGGTCTGCTGAATAAAATCCGCGC
TTACGCACTGCAGGATCAAGGTTA
>Escherichia coli K-12  1808926_1809007
GACGCCCAATTTTAATGGTGGCGTGAACGTTATGTTCTGGGTGATTTTCATCCTGAT
TTTTGTCGGACTGGCGTTGCAGGA
>Escherichia coli K-12 3894216_3894297
TCATAGCCCACACGCGCCCGATAACCACACCTTTTCCAGCAATGAATCGCTATGGAT
CAGTAAACAAAACGATCCTAACGA
>Escherichia coli K-12 935179_935260
ACGTCAGTTCGCCCAGACACAGCAGCAACGCTATGGCGAACAGTATCAACATGATGT
GCCCGTAAACGCAGAAGATGCAGA
>Escherichia coli K-12  2464590_2464671
GTTTTATTGATGTTGCAGGGATGGCGAACCCGAAACTGCAACGGACTGAACCTCACC
GCTTCGGTAGTACGCTTGGTCATT
>Escherichia coli K-12 555264_555345
TAACCACTTTGATATCCACGGCGGCGGTTCAGACCTGATGTTCCCGCACCACGAAAA
CGAAATCGCGCAGTCCACCTGTGC
>Escherichia coli K-12  2910250_2910331
AAACCGAAGAGCGCGCGCAGAAAGCGCAGCATTCGGCGCTGGACGATATTCCTCGTA
GTTTACCGGCTTTAATGCGTGCGC
>Escherichia coli K-12  2379956_2380037
GTCCGGTCAACGCGGCGGCGATGATGGCTGCCAGTCGTCGACTGAATCTGAATTGCT
ACCATTTTTACATGGCCTTTGATG
>Escherichia coli K-12 4569419_4569500
TTGCCGACCCGACTACCGCACGGAAGCTTTATAACGCCGCGTTCCCGCTGGTGGATG
TTACTGTCGTGCCAGACGACGAGA
>Escherichia coli K-12  1618536_1618617
CGATTGATTCACCGGAGGCGAAAAGCAAGTCGGAAGAGCTGGAAGATGAACCCAGTG
CCAATATTGCCTTTGTGCCGCTGG
>Escherichia coli K-12 2389501_2389582
AATTGCCTGAAGTCAGCGAATATTGGTTAGCACTGGCAATCCAGTATCGCCGATGTA
AAAAAACAGAAGCTGCAGCACAGG
>Escherichia coli K-12  1725145_1725226
CGATGAAGTGGCGGACGCGTTCAAACATCTGCATCAGAGCGGCAAAGTGCGTCATTT
TGGCGTATCGAACTTTACGCCTGC
>Escherichia coli K-12  4615072_4615153
TGGCGCTGTTTACTGCTATCAAAAACGATCCGCAACTGCGCCATCTCACCTGTCTGG
TGGACAGTAACGGCATGTTGAGCG
>Escherichia coli K-12  865707_865788
GTCAGCCGCTGGGCGACGGCCAAATCTACGATACCAACCGTCTCGCCGTACACCTGA
TGTTAGAACAGTTGGGATGCGAGG
>Escherichia coli K-12  3102453_3102534
CGCATGAAGAAGGTTTAAGCAACCTGCGCGTGATGTGTCACGATGCGGTTGAAGTGC
TGCATAAAATGATTCCTGACAATT
>Escherichia coli K-12 4264982_4265063
GTCGGATTTGATCATCGTCGCCGCGCGTCCGTCGATGGGTAAAACAACATTTGCGAT
GAACCTCGTCGAAAACGCGGCGAT
>Escherichia coli K-12 2096193_2096274
CCGATCGCTTTGGCGTGCAGTGTATTGTGGTCGGTATTGATACCTGGTACGACGCCG
AAACCGGTAAATATCATGTGAATC
>Escherichia coli K-12 1180380_1180461
TGCAAGGGGACGCAATTAATTGAATTTGCGGGTTTTGTGGGCCGGATAAGGCGTTCG
CGCCCCATCCGGAATAATACACGC
>Escherichia coli K-12 2757483_2757564
TTTAGCCCTTTCAGAGGTAAGACATTAGGGCAATTTCACTGTATGACTGCGCAGTCA
TCGAGTCTGTGGGGTGTTGCTCCT
>Escherichia coli K-12  3591628_3591709
TCTGCCGTTTGCCAGCAAAAACAACGGCTTTGACGGCACGGACGCGGTGCTGGAGTT
CAATAAGCCGGAGCAGGTGAAACA
>Escherichia coli K-12 872306_872387
CATTTGCGATGTGCTGTTTGCCTTCCCGGGTATTTTACTGGCGATCGCTGTTGTTGC
GGTGTTGGGAAGCGGCATTGCTAA
>Escherichia coli K-12 3464464_3464545
TCCGCCTGAGAATATGCTTTGTTATGGTGTAGTACCTCACGGCGTTGCAGCGGCCAA
TCCACTTATCCAGCATCCTGAAAT
>Escherichia coli K-12 1816218_1816299
CAAAACTGTGCAAATTCAATATATTGCAGGAAACACGTAGGCCTGATAAGCGAAGCG
CATCAGGCAGTTTTGCGTTTGTCA
>Escherichia coli K-12  3807542_3807623
GATGCGCCGGGAATTAGATGCCCTGGGCGTAAAAGATCATTATGTTGTCATCCAACC
GACAGCGCGTCAGATATTTAAGTG
>Escherichia coli K-12 238149_238230
GGCGGCAATAATACAAAATTCTTTGCATAAGAAATTTTTCTTGACAAAGACAGTGCA
AGAAAGGACATGGAATCCGGAGTT
>Escherichia coli K-12 4199086_4199167
AGTGTTTGTCGATGGTCATGGGATCTCGCATCCTCGCCGTCTTGGCGTCGCCAGCCA
TTTTGGCTTATTGGTGGATGTGCC
>Escherichia coli K-12  663318_663399
GCTCCGCGCGAGATATGGCGCTGATCGGCCAGGCATTGATCCGTGACGTACCGAATG
AATACTCGATCTATAAAGAAAAAG
>Escherichia coli K-12 4190016_4190097
TCGTCCCTTCTGCCAGCACCGTTATAACTTAGCGCGCACACACTTAAAAAGAACTAT
TTTGGCGCTGCCAGAAAGCAACGT
>Escherichia coli K-12  2642298_2642379
GTAATAGCGAGCAGGGGCAGAGTGTTCCATTAAATACGTCGACAACTACAGACCCGG
CTACAACGTCCACGCCGCCAGCGT
>Escherichia coli K-12  3878873_3878954
TGAAATGACCCGCCGTAAAGGTGCGCTCGACTTAGCGGGCCTGCCGGGCAAACTGGC
AGACTGCCAGGAACGCGATCCGGC
>Escherichia coli K-12 3778187_3778268
GCTGTTCCTCAAACGCTGGCAGCCAGTGCGTGTATTCCGTTTTGGTGATTTGGGGGC
GTCACAGGTTGATATGACGCTGGC
>Escherichia coli K-12  3037200_3037281
AAAAACTCGCCGCCAGCGATTTAGGTTTTGCGCTGGGGCCACGTCTCAATGCTGCCG
GACGACTGGACGATATGTCCGTCG
>Escherichia coli K-12  1553294_1553375
GCTGTCAAAAATTCGTCCAGGGCAGTGGATTGCTATCTACGGTCTTGGCGGTCTGGG
TAACCTCGCCCTGCAATACGCGAA
>Escherichia coli K-12 1179009_1179090
TTTCAACGGCAAACCGATTACCGGTAAAAGCTACATTACCGGCGAGTTTGGCCATAT
GCGTCTGCCGGTTGATGCGTTAAC
>Escherichia coli K-12  1857312_1857393
GGGTATTCCGGTAGAGGCGGAATTAGGGCATGTCGGTAATGAAACCGTTTATGAGGA
AGCGCTGGCGGGCTATCACTATAC
>Escherichia coli K-12 740961_741042
GCGGCGTGAACGCCTTATCCAGCCTACAAATTTGTGCAAATTCAATAAATTGCAGGA
AATACGTAGGCCTGATAAGACGCG
>Escherichia coli K-12 758008_758089
TGGGACAATTCTATGCGCAATATGAGAAAATTAAGCCTTACCTGTTGAATAATGGAC
AAAATCCGCCAGCTCGCGAGCATT
>Escherichia coli K-12 1951076_1951157
ATTGGTGGCAACATCCTGCTGCATTAGGTGCAACCGACAGCGATATCGAAATCATCA
AACGTCAATGGGGTGCGTTTTACG
>Escherichia coli K-12  2701324_2701405
TCGCAGGGCAGCGTGACAAAATGCGCGATGCCTGCAAACGTCTGGCAGATGCCGGGA
TTCAGGTTTCTCTGTTTATTGACG
>Escherichia coli K-12 4225630_4225711
ACTGGCGATTTACGACGACCTACCCGCTGAACTGCGCGACGCGGTGGAAGATGTGAT
TCTTAATCGTCGCGACGATGGCAC
>Escherichia coli K-12 714339_714420
AGGTCGATCAAACCTTCCGCTTTATGCACCTTGATAAAGACGGCGCGATCCGTATGG
ACTGCTCCTCCGAGTGTGCGATGG
>Escherichia coli K-12 4217722_4217803
CAACTCAGGAAGCTATTCAGAAACTGGTCGCGGCGCGTCTGGCAGCTGACGTGACGG
GCGTTCCAACCCTGCTGGTTGCCC
>Escherichia coli K-12  1554781_1554862
ACATTCAGGGCACTGCGGCGGTAACAGTCGGCACACTGATCGCAGCAAGCCGCGCGG
CAGGTGGTCAGTTAAGCGAGAAAA
>Escherichia coli K-12 2052106_2052187
AATAAATAAAAATGCGGCACCGCCAGAATCGCGTTCGATGTGACTATGATCATTTTC
GGTGAGTACTGCTTTGATCTAAAG
>Escherichia coli K-12  2981434_2981515
TACGTCGGAAAAAGCGCGAGAAGAACTCAACGAAATTCGTGAAAGCCTGAAGTTAAA
ACAGGGCGGTTGGGCACTGTTTAA
>Escherichia coli K-12 1036024_1036105
GGCTTATCTCAGCGCGAAGAAAATGAGCCTGCATCAGAACAGTTTCTCCGAAGTGTT
GGCGCTGGCGGATATCCGCGGACA
>Escherichia coli K-12  358201_358282
GCCGCGACGAGTTGGACGTTGGGATTGCCTTCGCGCCTGTGCATTCGCCGGAGCTGG
AGGCAATTCCTTTACTGACAGAAA
>Escherichia coli K-12 2630012_2630093
CGCTTATTGGCGCAGTCGCTGGCGGTGTTATCGGCCACAACGTCGGGTCTGGCAGCA
ATTCCGGAACGACGGCAGGTGCAG
>Escherichia coli K-12 978517_978598
CGGAAGATCTCTATCTGATCGAAGGAGATCCGCAGTCATTCGATGACAGCGTGTTCA
GCGTTGATGAGCTGGAAAAAGCGG
>Escherichia coli K-12  1860755_1860836
CGCGCAGCAATCGAAATTCCTTCCTGGTCAGGATGTGGTCGTCATCGGCACTGGCCC
ACTCGGGCTGTTCTCCGTACAAAT
>Escherichia coli K-12  4320092_4320173
GGCGAAGTTTGAAGAGGATAGCGGCGCACAGCCGGATGACATCACCCGCACGCCGCC
GGTTTACCCCTGCTCACGCTCCTC
>Escherichia coli K-12 3255235_3255316
GCCTTATCCGGCCTACAAAATCCAACAACATTAACGAATTAAACAACCCGTAGGCCG
GACAAGATGCGCCAGCATCGCATC
>Escherichia coli K-12 2093962_2094043
TGACCGTTACGCTCACGTAGTGCGTAATACCAAAGAGACGCAGATTGACGTTCAGGT
GTGGCTGGATCGTGAAGGTGGCAG
>Escherichia coli K-12  748412_748493
TATACGTCAAAATACGAGAAATGCCGCCGCATGATTATCAAAGTACGCTTAGCGACT
ATATCGTCGTGCAATTTGACGGTG
>Escherichia coli K-12  2182369_2182450
GCCCGATACGCTATGGGTTAACAAGCGTGTCGTGAAATGTCCCGAAGAAGTCGCGCA
GCAGCTGGCGGTCGAAGCAGGAAG
>Escherichia coli K-12 1459728_1459809
TTTCCCGATGGGGCCGCTGGAATTAACCGATCTGATTGGTCAGGACGTCAATTTTGC
TGTCACCTGTTCGGTGTTTAACGC
>Escherichia coli K-12  2299107_2299188
CGACGATCCCTCGCCACATTCGCTACGTGCTGTTGGTGGTCATTCTGGTGGGATCAG
CCTTAACTGGCACGCTCATTTGGG
>Escherichia coli K-12 2166309_2166390
CGTACACAAGTACGAGCCGATTCCGGTGCAAAATGTTGAGCCGACGCTGGGTATCGG
CGCACCAACCGACAAAGTGTTTAT
>Escherichia coli K-12  1070621_1070702
TATCGTCGCCTGGGACAGTGAATTTTATGAACGGTTACCACTACTGTTTCCCCACGG
TGATGCCCGCAGTTGGTTTACCTC
>Escherichia coli K-12  1957543_1957624
TTTTCCGCCAGAAATAAAAATGGATGACAACGCGGCGCATGAGCTGGAAAGTCAGGC
CGCTACTTCAGTTACTAATGGCGC
>Escherichia coli K-12 4596462_4596543
CAGCCATTGCTCCCGGCGAGCAGGTGCTGGTGGTCGGGGCGGGGCCAATCGGTCTGG
GCGCGGCGGCAATCGCTAAAGCCG
>Escherichia coli K-12  885684_885765
AAACGGTGGCGGAAATGTATTATCACCGTCTGGAATACGTCGATAACTTTGACAACT
TAGAGGATATCTTCTTTAAGTTTG
>Escherichia coli K-12 3435812_3435893
TGCGGATTACCCTGATGCTGTACGTCTGGAAACACCTGCACCTGTTCATGCGCTACC
TGGTTTTGAAGACGGATGGGTTAC
>Escherichia coli K-12 2138654_2138735
AGCGGTAATGCGCCTGCTTAGCGGGCAAAAAGAAGATGCGGAACTGGACGCCGAAAC
CGCGTCCATGCTGGTGGATCATGG
>Escherichia coli K-12  794211_794292
CTCACGTTTTTCACTGCAAACCAGCGCCCGTAACCAGTGGTTCGGTACCATCACCGC
CCGCGATCATGATGACGTTCAACA
>Escherichia coli K-12  3034376_3034457
CGGAACTGTACCTCAAGCGTCTGGTGGTTGGTGGCTTCGAGCGTGTATTCGAAATCA
ACCGTAACTTCCGTAACGAAGGTA
>Escherichia coli K-12 4109289_4109370
GCGCTGGAACTACCTGGCAGCCTGGGGCTACGCGCTGCATCACAACAACAACGATCA
GGCAAAAGCACAGGATTTTGTTCG
>Escherichia coli K-12 3635328_3635409
CCGTTTTACTCACCCTGCTCGGTTTCATTTGGTCTATTACGCTGTTACGTAGTGCTG
ACATAACTCCGCATTATGTCGCGG
>Escherichia coli K-12  2869167_2869248
AATCCTGGCGCATCTTGTCCAGCATGTTTGCTCGGTTGAACGGATTAAAGGCTTGCA
GTGGCAGGCACGTCGCCGCCTGAA
>Escherichia coli K-12  2224365_2224446
CTTTATTAAGGCAATGAATGCGAAAGCGAAATCGCTCGGAATGAACAACACGCGCTT
TGTTGAACCTACCGGATTGTCGGT
>Escherichia coli K-12 4383092_4383173
ACAAGCTTTCTTGCGTTATCTGGAAATTGACCCGCTCTCTGCCGACAAAACGCAACT
GCGGGAAGTCGCAGCGAAACTGGA
>Escherichia coli K-12 1782000_1782081
TACGGGCGAGGAAGGTGCCGCCTGGCTGTTTGCCGGTTCCCCTTCTGACGGCCTGAT
GGGCGGGGGATTTCTCTATACCAA
>Escherichia coli K-12 2054262_2054343
TACTGGTACTGGGAGCATTGTGGGTGCGCAATGGCATGGAGGAGTCCGCGGAATTTG
AACAACAGCAACATTATCAAGCTG
>Escherichia coli K-12  3805512_3805593
TTAGCCTTGAAGATTATTGTGCCGATTGGGCAGTCAACCCGCCTGATATACGTGTTA
AGCGTATGCTGATCGCACGTGTAG
>Escherichia coli K-12  849614_849695
TGCTACCGCTGGGGCAAGACGTTTCCCATGTCGATTTAACCGGCTGTGCGCTGGCAC
TGGGGGCCGGGGCTTGTTGGGCTA
>Escherichia coli K-12  1654495_1654576
CGATTTCATGCCGAAATTGTTTGACGCGGTACGTAACAAGTTTGGTTTTAATGAACA
TTTGCTGCATGACATGCACCATCG
>Escherichia coli K-12 3065502_3065583
CCGATAACGTGGTCACGTTCTTATTGCAGGAAATGGCGCATGGGCGTATTCCGCCGG
AATTTCTGCCGCTGCAAAGTGGCG
>Escherichia coli K-12 1960889_1960970
TCTGGCAGTAGAAAGCGAAGGGGCGACCGTCGTATTCCTTGATGAGTTTAAAAACAA
GGAAGGCGAACCGATGGGCGTGAT
>Escherichia coli K-12  1841054_1841135
TCTCTTTTACGCGCTGGTGCCGTTTGGCTTTATTCTTGCTGCACCGGAGCAAAATGC
GCTGGCAGGCGGCTGGTTGTTGTT
>Escherichia coli K-12 1804004_1804085
CTTTCGCTTGATAAGTTCATCAGTTCAGGTCCCGATGCTCAGACCTGGGCTGATAGA
TATGTTCGCAACTGTGCAATTGCT
>Escherichia coli K-12  474692_474773
CCCTTCGGAAACGCAAATCGCCCAATCGCTGGCGCACCTGCTGCCGCCAGTGCTGAA
AGATAAATTCATCTGCGATCGTCC
>Escherichia coli K-12 1149196_1149277
CGATCCAACCGATCGTGGGACTATTATTATTTTTGGCGATGGCGCGGGCGCTGCGGT
GCTGGCTGCCTCTGAAGAGCCGGG
>Escherichia coli K-12  4315764_4315845
GCGTCGAGATTGATCTCTGGCTGCACGCCGGATTCGACGTGCTGGTCAACGGCTCAC
GCGCCCATCTGCCGCAGGCGCGGG
>Escherichia coli K-12  2418866_2418947
CGATGAGCAACTGCTGGAATCCGCGCGTCGCGAAGCGGAAGAAGAGTTGGGCATTGC
CGGTGTCCCCTTTGCCGAGCACGG
>Escherichia coli K-12  2942069_2942150
ATGTTGATGTGGCGATATTTTATGGTCGGGGCAACTGGCCGGGGCTACGGGTGGAAA
AACTGTACGCCGAATATTTATTGC
>Escherichia coli K-12  3518764_3518845
AGGGTATTGTGCTGGCTACTGGCGGCGGCTCTGTGAAATCCCGTGAAACGCGTAACC
GTCTTTCCGCTCGTGGCGTTGTCG
>Escherichia coli K-12  82704_82785
AAGTTCGTAAGGATATTCTCAACGTCCACACCGCCATTAATCACCAGGAGATATGGC
GCACCAGCCAGTTAGTTAGCCAGA
>Escherichia coli K-12  440612_440693
ACAGAATTTCGATGATTTCTGAACTGGCGAGCGCCAGTGGTATTGCCGGAATGTGCG
GTGGTCAGGCATTAGATTTAGACG
>Escherichia coli K-12  3603457_3603538
TGATCGCCGATGTGGGTGTGGAAACCACACGTAAAATTATCACCAATCTGACGGAAG
GCGCATCCCGCAAGCAGCTTCGTG
>Escherichia coli K-12 2521421_2521502
ACGGAGCCGCTCGCGGCGACGGCCCGAAGGGCGAGCGAAGCGAGTCATCCTGCACGA
CCCACCAATGTAAAAAAGCGCCCT
>Escherichia coli K-12  4160051_4160132
AGATTCTCTCTCCTATCACTTCTGGAACAGTGGCGTAGTGATTCGTCACAACGAAGA
GTACGAGAAGATCGAAGGCTGTGA
>Escherichia coli K-12  1367384_1367465
CCGATCTCCCGGCGATGGTCAATGAAGGCACTTTTCGCGCTGACCTGCTCGACCGAC
TGGCTTTTGATGTTGTACAACTGC
>Escherichia coli K-12 2345968_2346049
CTTCGCCGATCAGGAAGAGTTTGAACGTCTGTATACCAAATATGAGAAAGACGACAG
CATCCGCAAGCAGCGTGTGAAAGC
>Escherichia coli K-12  3923329_3923410
ATTTCACTCTGTTGGATAGCCTTGGTAAACGCGTGCGTTTCCTTCGTCAGGTGCAAC
ATGAGCTTAAACTGGAGAATATTG
>Escherichia coli K-12 835690_835771
TCGACGAACATCAACCGGTGTTTATGCCAGTCGGCGCGTTTTGCCCGCCGCTGGAAA
AACAACTGGCGATGCGCTGGCGGA
>Escherichia coli K-12 95290_95371
TCGCCATTATGAACGCCGACAACAACGACTGGCTGAACTGGCAGAGCGTAATTGGCT
CACGCAAAGTGTGGCGTTTCTCAC
>Escherichia coli K-12 4022436_4022517
CCTGACGCCCGAACTGAAAGCGTCGATGGATGAACTACGCCAGGCCGCGGAGTCGAT
GAAGCGTTCCTACGTTGCAAACGA
>Escherichia coli K-12  2491064_2491145
AAATGCTGACGTTGTCATGCTTGTTGGTGCACGACTGAATTGGTTATTGGCACACGG
TAAAAAAGGATGGGCGGCAGATAC
>Escherichia coli K-12 1382868_1382949
CCGGATGCGGCGCGAGTACTTTATCCGATCTATAAATGTAGGCCGGATAAGATGCGC
TAGCATCGCATCTGGCATTCAGGC
>Escherichia coli K-12  2228001_2228082
ATTACTTCTTCAGTTGAAGGTGTGGAAACCGATATTAATGCCAGCAAAACCCGGCAG
CAGCTCAACGATGTCGCGGGGAAA
>Escherichia coli K-12  4471888_4471969
TATTCACTATTCAGGAAACCCAGGGGCGTCTGGACAATCTCCACGTCGCAATGGTTG
GTGACCTGAAATATGGCCGCACCG
>Escherichia coli K-12  1046858_1046939
GCAATACAAATACCGTGACTCTCGTGAAGCGGTCGATCGTGCCAACCGGATTCTGGT
GAATAACCTGCCGCAAGGCGTTGA
>Escherichia coli K-12 1006184_1006265
TGCTGAATGCACTGGTAGCAATTCGCTATCTCAAACCGCAAATGCCGAAAAGCTGGC
ATTTTGTTTCCCATGGTGAAATGT
>Escherichia coli K-12 1512187_1512268
TAAAGGCCGCGTTCAGGCTTATGATGGCCCTATCTATATTGCGGACGCTGCGTTGTT
CGTTAAAGCCACTCAGCCGCAGTT
>Escherichia coli K-12  1940935_1941016
CGCCGAAGTGAGCGCAGTGATTAAAGCCATGCAGTGGCAAATGGATTTCCGCAAACT
GAAAAAAGGCGATGAATTTGCGGT
>Escherichia coli K-12  1715418_1715499
TTCATGTGCGGCACGGTTTGCCTGCCAGCGATATCATTGCGCCAAATCTGGTTGAGC
TGGAAATACTCTGTGAGCATGCGG
>Escherichia coli K-12  2556031_2556112
GTGCAGGTCTGGATGCGATGATTGCGCATATTGAAAATGGCGCAGCTTTCCAGTGGG
CTAATGACGCGCAAGATACGGCAT
>Escherichia coli K-12 3281309_3281390
CAGCTGGGATGCCGGATGGTCGCTATACGTTATGTGGTGAAGAAGTGCAGATGCACG
GTGGCGTTGTCCGTACCGCGTCTG
>Escherichia coli K-12  3511852_3511933
TGGCGGTGGTTTCGCGACTAGCGGCGGAAAGTTATCTCACGCAAAAAGGCTTATGCC
TCGCGCTGGAGTTGGGGCCGCACA
>Escherichia coli K-12  3820290_3820371
GTGGAAAGCGGAATTACCCTTCGTCACCGATGGCGTAGTTGTACGAGCGGCGAAAGA
GCCAGAATCCCGCCATTGGCTACC
>Escherichia coli K-12  4419054_4419135
CAAACCGGGCGATGTAGTAAAAGTGAAAGACATTGAAATTCATGCGCTTGATGCTTT
CGACCGTACTGCACTGATCACCCT
>Escherichia coli K-12  851766_851847
TGATATTTGCTGACTACATTGCCGCCAGTGGCTCCACGCAGAAATCGCTTGGCTTAA
CGCTCAATCGCGTTGTCGATGGCA
>Escherichia coli K-12 1678860_1678941
AAGCGAAAGGTGCCTACTCTTTCTACATCGTTCGTCAAATCGATGCCAACCAGGGCG
GCAACCAGCGTATTACTGCATTCA
>Escherichia coli K-12 1502752_1502833
CCGAAATGAAAGAAGCGATAGCGCAGCGTAAACCACTGGTTACCACCGCTGGGCCGC
GTAGTCTGATTTTCCGTGGGGCCA
>Escherichia coli K-12 4080095_4080176
CTGATAAGCGCAGCGCATCAGGCAATCTTACGCTTGTCATCAGTCTCATGCCCATAA
CCTTATTGATGTGGTGGTGGGTAA
>Escherichia coli K-12 4614431_4614512
TATCATGCCTACAAGTCTGTGCCGAACCGTAGGCCGGATAAGGCGTTCACGCCGCAT
CCGGCAGTCGGCGCATAATGCCTG
>Escherichia coli K-12 2282831_2282912
CCGGCGGGGTTTTTTGTATCTGCAGATTATGCCTGATTACGGTATTGCTATTTTTTG
CAGGCCAGATAAGGCGTTCACGCC
>Escherichia coli K-12  2836260_2836341
GGTGGTGCGCGAAAGCGGCGAAATGCTGCGCCGTTCGCGGGGGTATGTGCCGGATGC
GCTGGCTTTGCCTCCGGGCTTTAA
>Escherichia coli K-12 402415_402496
CGTTACGCTTGGCGGCGGCGCAAAAACCTTTGCTGAAACGGCAACCGCTGGTGAATG
GCAGGGAAAAACGCTGCGTGAACA
>Escherichia coli K-12  864715_864796
ACGCAGAACTTGCAGCATTGATTGCTGAACACGATCTGGTGCTCGACTGTACGGATA
ACGTTGCGGTACGTAATCAACTGA
>Escherichia coli K-12 622886_622967
TTCCGGCGTTGCCACCGCCACCGCAGCCGCGTGAGCATCCGTTGAAATCATTACTGG
CAGGATTTCGTTTTCTGCTTGCCA
>Escherichia coli K-12 2264414_2264495
TGTTTGCGGTGTGATGGTGTGGCTGTTTTTACCGTCGATGCGAAAAGAGCTTCCGCT
GGCGACCGGCACGATCGAAGCGCC
>Escherichia coli K-12 628083_628164
TCGTTCTCCGCTGGAGCAAATGCTGAAAGAGAGTGGACGTAACCAGCTGATTATTAC
CGGGGTATATGCCCACATTGGCTG
>Escherichia coli K-12 2417802_2417883
TGATTGGCCTGATCTTTACCATGGTGTACGCCTCACGAGTGAAAAAGAATCCTCTTC
TGTCACGCGTGCATGAGTCCGACC
>Escherichia coli K-12 1615205_1615286
ACTGGAGGGAAAACTGAATGCGGCGTTTATTGATGGACCCATTAACCATACTGCCAT
CGACGGGATACCGGTATACCGCGA
>Escherichia coli K-12 543108_543189
ATATCCTTCCTGAAAATCGCGCAAATTCTATATATTGCAGAGATCATGTAGGCCTGA
TAAGCGAAGCGCATCAGGCAATGT
>Escherichia coli K-12  4373760_4373841
TGCAGATTGAAATGCTGGCGCGAGCAATCATTCATGCAATTAATAATGCGGAAATGC
GTGAACTGGCATTACGTATTACCT
>Escherichia coli K-12  2684841_2684922
ACCTGTTCGTTGATATGGCGCACGTTGCGGGCCTGGTTGCTGCTGGCGTCTACCCGA
ACCCGGTTCCTCATGCTCACGTTG
>Escherichia coli K-12 1265514_1265595
GTGATGGTGTGTATGGTCGTCTGAAATTTGAATCCGGCGGTCATCGCGTGCAACGTG
TTCCTGCTACGGAATCGCAGGGTC
>Escherichia coli K-12  3491123_3491204
GCCGTTCTGCCACTTTGCTTATATCGAAAAAGAGGGCAATGCCCTGATGCAGGATCT
GGAGGAAGAAGGTTATCTGGTTGG
>Escherichia coli K-12  2217939_2218020
ATCTGACGTTGCTGTTTGGTGCGGTGCTGCCTGCGTTAGTGATTGGTGTGCCGTTGG
GCATCTGGTGCTACTTTTCCACTG
>Escherichia coli K-12  2963395_2963476
GACAGGGTGACTGTGTCATTGTGCAGTGGGATGCGAACAGTAACGGTATCTGGGATC
GCGAACCGGTAAAAGAGTCCGACC
>Escherichia coli K-12 1499168_1499249
ACTTATCGGCGTTATCTCGTTTAATCGTATTGAACCACTGAATAAAACCGCTGAAAT
AGGCTACTGGCTGGACGAATCTCA
>Escherichia coli K-12 4040732_4040813
AGCGGATTTGAACGTTGCGAAGCAACGGCCCGGAGGGTGGCGGGCAGGACGCCCGCC
ATAAACTGCCAGGCATCAAATTAA
>Escherichia coli K-12 1491128_1491209
AACCGATGATGACGGGACTGGCGCATTTGGGACATTTGGTGATTTATCTCCTGTTTA
TTGCGCTGCCAGTGATTGGTTTGG
>Escherichia coli K-12 1389373_1389454
GAAAGTGAAGCTGGATAACCATCTTATCAGTGAGCGGATGGTGGCAATTCGCACAGC
TGTGCCCGATGCGACGCTGATCGT
>Escherichia coli K-12 775460_775541
CCGTAGTGGAAGGGGCGTCGCGTGCTATGCGTATCTCCATGAACCGTGAACTTGAAA
ATCTGGAAACGCACATTCCGTTCC
>Escherichia coli K-12  4563134_4563215
CCCAAACTCGGAAGTAAAAATCCTCAAAAAAATAAAAATCCCGCTGCAAGACTCCCC
AACCAATTGCGGTTTTGAAGGGTT
>Escherichia coli K-12  3757212_3757293
TGATGATTGGTATGCCGAAGTCACTGACCGCCGCAACGGGTATGGATGCCTTAACGC
ACGCTATCGAAGCATATGTTTCTA
>Escherichia coli K-12  1630144_1630225
AGAGGATACGCTGGCGAAAATCGAACAACTTACCGGTGTGCGCGATCCTGCGGGCGT
TGCCTGTGAACCTTTCCGCCAGTG
>Escherichia coli K-12 3422776_3422857
TTTGGGTACGCAAGATGCCTAAGAAAGAGGCTGAAGATCTGGCGGTGCATTACCTAG
AGCGGGTGAGAATTGCCGAACATG
>Escherichia coli K-12  479603_479684
ATTTTTTCGCCAACTTCGATTGCGTGATGCTTGATGTCTGCCCTATTCGCATCGGTG
ATAACTGTATGTTGGCACCAGGCG
>Escherichia coli K-12  2745605_2745686
CGATCGTGATGCGGCGAACCTGCTGACGAATTGTGAAATTGTCGTGGATTCATCGCA
GCTGCCTCAGCTTGAAGAGGGGGA
>Escherichia coli K-12 1132162_1132243
CGGCACCACTGTTCTTGCGGGAACCGGCAGTGAAGAAGGGGCTGTGACCACGACCAC
GCCGTTTGGTGTTGAGCTGCAACA
>Escherichia coli K-12  4493851_4493932
TTCATGCCGCACATCAGGCCGGCGAGTTACAGGGCAAGCGAGTATTTATTTCCGGTG
TTGGACCCATTGGCTGCCTGATTG
>Escherichia coli K-12 2229212_2229293
CGGGCTCTGGCGAACAAAATCGCCGCTGCGCGGTGCCCTCGGCTTATCCCTTACGGC
TACCGGGTCGGGCGCGAGGTAACA
>Escherichia coli K-12  823079_823160
TATTGCTGGTCTGGCGCGATAACGAAGAACATCGCGATGATATTGAACGCCATTATT
TGAAAATGCTCACTCAGGCGCGGC
>Escherichia coli K-12 3409471_3409552
GCTGGCGTTTGGTACGGGTACCCATCCAACCACCTCTCTGTGCCTGCAATGGCTCGA
CAGCCTCGATTTAACCGGTAAAAC
>Escherichia coli K-12  156552_156633
TGACTGCAGCAAAGCAAATCCGAATCCAGGTAGCACGGCTAAAATGACCTTCGGTTC
TGTTTTCTTTGGTAACAGCAAAGG
>Escherichia coli K-12 3766719_3766800
AAATAGTAGAACAATCTCAAATTACTGCTTTTGATAAATCGACTAATGTCAGACGTG
CTACAGCATTTGCTATTTCTGTTA
>Escherichia coli K-12 1334303_1334384
AAGCGCTGCATCTGTATGAAGATTTAGTGATGTTACCGTGCTACCACTGGAATCGGG
CTATTGTAGTCACTCCGGATCACC
>Escherichia coli K-12  3857618_3857699
TGCCATCGCCAGTCGGTGATGACGGGCTTTATCACCATCCGCTCTATTTTGCCTGTA
ATGACTTTGTTGATGACCAAATCG
>Escherichia coli K-12 1141045_1141126
CTGGGGCGGGCATTTTTTTGCCTATTTTGCATTGTTGGTTAGCAAGGATGCCATTCG
ATGAATTTTAATATGTTGATTCAA
>Escherichia coli K-12  1354948_1355029
ATCTGCTCTACGAAGTGAAACCGATTACCGGTTTTGCGTTGATTGATGCCTGGCTTT
CGGACTCACCATGGCGGGATGAAA
>Escherichia coli K-12  673453_673534
GCGCGACTGGGGTGTTTCCCGTCAGCGTTACTGGGGCGCGCCGATTCCGATGGTGAC
GCTGGAAGACGGTACCGTAATGCC
>Escherichia coli K-12 574395_574476
AATAAAGGGTAATATATAACAGAAGGTTTATATAGTTAGAAGCAAGGTTGTGCTTCT
AAAGGAAGTGGCTTGAGGGAGCCA
>Escherichia coli K-12  3963448_3963529
AAAGTTGCAGCAATTGAAACAGCGAGCCATTCATTGCGGTCGGCTGGAGGAACTGGA
GATTGACGGGCTGACGCTGGAACG
>Escherichia coli K-12 1962481_1962562
TTTGTTGCAAGCTATTCCTGATAAATAATTGCAACAAGACATCGAGCCTTTTTCACT
GAGTTATTAAACATACTCGCGAGC
>Escherichia coli K-12 4129213_4129294
TACAAAATCCGCTGGCATTAGGTGCCGATCTGGTGTTGCATTCATGCACGAAATATC
TGAACGGTCACTCAGACGTAGTGG
>Escherichia coli K-12  3113908_3113989
AAAGTGGATGGGGGCTGGCGGTGATGATATTATCCGCCTGGCTGATTGCCGCGAGTG
TCATCGACCTCGATCACCAATGGC
>Escherichia coli K-12  293530_293611
TGAAATGAACCGGCAGGACACGCTTGTCATTCCAGATCTAAGCTGTCTTGGCAGAAC
TGTGGAGGACTTACAGAATATTTT
>Escherichia coli K-12 1529_1610
TTATCTCGGTGGTAGGTGATGGTATGCGCACCTTGCGTGGGATCTCGGCGAAATTCT
TTGCCGCACTGGCCCGCGCCAATA
>Escherichia coli K-12  4639909_4639990
CCCGCGTGAACTGACGATTCGTGCACGCAACCTACTGTCCCGTACCATGAATCTGGG
TACTGTCAGCGAAGAACGTCGTAG
>Escherichia coli K-12 3885860_3885941
CGGCGTGGATCCCGCATAACGACGGTACCAACAACTTCTATACCGCTAATCTGGGTA
ACGGCATCGCCGCTATCGGCTATA
>Escherichia coli K-12 1224054_1224135
TCTCCCAGTATATCCATACTAACAATAAGGTTATTTACTCAACCAGGCATAAACATT
TTGTTTTGTGCGTGGGAACAGCCT
>Escherichia coli K-12  594010_594091
TCTCGACGTTCGCCTCGACCCGCAGACCGTGCCCATTGAGCTGGAACAGCTGGTACT
GTCGTTCAACCATATGATCGAGCG
>Escherichia coli K-12  4602434_4602515
AAGATGGCTGGTAGCCTTAATGGTTGGCCTTTCTTGCGCCTGTTTCTGTAAACTCAA
TAACGGTGGCTGGGATGGTGCCGT
>Escherichia coli K-12 1323621_1323702
GCAGGGCGGCGCAGTGACGCGCGGTCATTTTGCGCGTTTCCTTGTTGAGTGCGGCAA
AGCCAGTTCAATGGCGGATGTCTT
>Escherichia coli K-12 2749378_2749459
TGACCGTTGATGACATCATGGTGCCGCGCAGTGAAATTATCGGTATTGATATCAACG
ATGACTGGAAATCGATTCTGCGCC
>Escherichia coli K-12 3750394_3750475
CTGGTCACAGGCCGGGCTGGATCTCCCCGCCTGGGGCACCACCCACGCCGATTATTT
TTACGGTGCCATCCCCTGCACGCG
>Escherichia coli K-12  671050_671131
ACTTAGAACTGGATGACGCGGCAAATCAGGTGCTCTGCTACTGTTATGAAGGTAACC
TGCTGGCGCTGGCTCAGGCACTGG
>Escherichia coli K-12  7205_7286
GAATATCGGGCAACTTCCCCACGTCATTTGGTCTATTTTTGAGAGTGCTTTTGGCTG
GCAGGAAGCGGCAGGCGGCGCGGC
>Escherichia coli K-12 1157136_1157217
TCGTGAACTGAACAAGCCGGTTATCGTCCATACCCGTGACGCCCGTGCCGATACGCT
GGCAATTCTGCGCGAAGAAAAAGT
>Escherichia coli K-12  2933325_2933406
CCGTTCATTGCACGGCAGTTTCCATTCTTAACCGATCGATCCCCGCTATTCACTACA
TGATTGCGGCGGCTGGCGGTAATT
>Escherichia coli K-12 324535_324616
GTTCCGTCATGGTTATGCTGCTCTTCTGTAAATATCCTGGTATTACCAATGCCAGGA
TATTTACAGTGAAAAAGACAGGCA
>Escherichia coli K-12 569626_569707
CGAATAAAGCTCTGATAGGTATTTGCGTACCTTCATATCGTGCAAGAGGGAAAGGGA
TAAGTGAAATCGCTGGCTATTATC
>Escherichia coli K-12  4629649_4629730
GTCGTAAGTCGATTGAGAAAGAGCTGGAATGGGTACGTCAAGGTACTAAAGGCCGTC
AGTCGAAAGGTAAAGCACGTCTGG
>Escherichia coli K-12 1954456_1954537
GGCCTACAAAACCTTGCTAATTCAATATATTGCAGGGACTATGTAGGCCTGATAAGC
ATAGCGCATCAGGCAGCTTTACGT
>Escherichia coli K-12  2377174_2377255
GGGGCTGCAAAATGCTGAACAACGTGCGGAACGTCAGCGTTCCGATCGCCAATGGGT
GCAGCGTTTTCTCACAGAACCGTT
>Escherichia coli K-12 626836_626917
CGGCCGATCCCAGCGCCACGCTCTGTTTCCCATTGATTGAAAAACATCAGGTTAACG
TTACCGCGCTGGTGCCACCCGCAG
>Escherichia coli K-12  2874666_2874747
GTCCGACACTGCTCGAAGTGCTGGAAACCGTGGAGATCCAGCGAGTGGTGGATGCTC
AGCCAATGCGCTTCCCGGTGCAGT
>Escherichia coli K-12  3522322_3522403
TGCGCTTCGATTACAGCGAAGACTCACTCAGTCCCGCCTATAACGTGACTGCCGCGC
AAAGCAAAGAGCTGGCAACGCTGC
>Escherichia coli K-12 2281473_2281554
CTGGCGACACCCCCGGCGCTGAGCGCGATGTGTTAATTGAAAATTTTAAAGCCCAGC
GTTTTCGCTATCTGGTCAACGTCG
>Escherichia coli K-12 190197_190278
TCAGTCCATCAAACGTCTGAAAGACCTGGAAACTCAGTCTCAGGACGGTACTTTCGA
CAAGCTGACCAAGAAAGAAGCGCT
>Escherichia coli K-12 1863229_1863310
CTGCCTGGCTCCGCTGGCTAAAGTTATCAACGATAACTTCGGCATCATCGAAGGTCT
GATGACCACCGTTCACGCTACTAC
>Escherichia coli K-12  2708237_2708318
GGTTGCCCGAGATGGTACACGCTACAGCTACATCGTGTGGATGGACACCGAATCGAA
ATTACCGATGCGGGTTGATCTCCT
>Escherichia coli K-12  2109820_2109901
CAGTTTTTGATGTTGCTGTTGATATTCGACCCAATTCGGTATCCTTTGGTAAATGGG
TTGGTGTTCTGCTTTCAGCTGATA
>Escherichia coli K-12 4155464_4155545
ATCCGACGGCGGCACAGCTGGCGCTGAAACCGTTGATTGATGCCGATCTTCTTGACC
TCAATCAGTGGCCGGTGATCAACG
>Escherichia coli K-12 776935_777016
AGCGGCAGAAGCAGCTGCAGCTGAAGCAAGAAAGAAAGCGGCAACTGAAGCTGCTGA
AAAAGCCAAAGCAGAAGCTGAGAA
>Escherichia coli K-12  2392237_2392318
GCTGGCTGCCGGATGCGCACTCCCAGGCTCCGACCGCCGGTTCCGTTGACCTCGCGG
GGATCTTGCTGAAAACTGCCGCTT
>Escherichia coli K-12 4501807_4501888
CAGAGTGCAATCGTTCATATACACTGTCGGTGATGCGCTAAAAAATGCGTTAATGTT
GAGTTCCTCGAACCCTTACCAATT
>Escherichia coli K-12  2883345_2883426
TATTGAATTATGCGATCCCATTGGGATTGGTAAATGTTCTTGCTGTGGACAGGAAAG
CAATTTGCGTTATACCGGTTTTCT
>Escherichia coli K-12 1604504_1604585
CAGATTTCGCTAACCTGGATGTGCTGGGACTCCCCGTTCCGCTGATTATCTTCCTGA
TATGTCTCCTCGTTTTCTGGCTCT
>Escherichia coli K-12  2994737_2994818
TTCAATAAAATTGCTTGAAGCAGGTGCGAAAGGATGCGTATGGAAAACCAGTCACCC
GGCGAAACTAAATCGTGCTATTGA
>Escherichia coli K-12 4158909_4158990
ACTCGATTGCGTGATCCTCGCGCTGGTGAAAGAGAGCGAAGCATTCATTGAAGTGCC
GTTGTTTGATGAGCCAATGTTGCT
>Escherichia coli K-12 3110476_3110557
TTGCTTTTGGATCTGACAATAACCTTCACGAAAAAAATTAGCTTATAAAGTCTGGGG
GAATTACTCTCGCCACGTTAACGA
>Escherichia coli K-12  3881732_3881813
GGCAACCGACGGCCACCGTCTGGCGGTCTGTTCAATGCCAATTGGTCAATCTTTGCC
AAGCCATTCGGTGATCGTACCGCG
>Escherichia coli K-12  364729_364810
TATTTGCCCGATGTACGCGCGCGTGGATGAAGACCAGCCCTTCCCGGCTGTGCCGAA
ATGGTCCATCAAAAAATGGCTTTC
>Escherichia coli K-12  3387165_3387246
CGCGTTATCAGCTTCTCAAGCGCGGCGTTATCAGTAACACAAAAATCAACGCCACCG
AAGAAGAGATCCTGCAAGGCGAAC
>Escherichia coli K-12  504047_504128
GATCGTGGTGTTGGCGCAAATCAGCCGTTGGTACTCGGCACAGCACCGAATGAATAA
AGGAAAACCCAAAGCGACGATTAT
>Escherichia coli K-12 3984233_3984314
TAAACGCCTTATCCGGCCTACATGATCGTGCAAATTCAATAAATTGCAGCGTTCTGT
AGGCTGGATAAGATGCGTCAGCAT
>Escherichia coli K-12 2878054_2878135
TTCGGGGTGAGTCCGGTTTATCCCCGCTGGCGCGGGGAACTCTAGTTTCCGTATCTC
CGGATTTATAAAGCTGACGGTTTA
>Escherichia coli K-12 3779403_3779484
CAATGCGCGCCACACCTGGCGACAAAGAAAAGATTCAGCTTTGCTTTGAAGCAACGC
TAAGTGAAGACCCGGATATCGCCT
>Escherichia coli K-12 854167_854248
TCCTGCTCCTGTGCTGGTGTTGTTTCCCTGGAAAGGCGATGCAATACCATACGGGGG
TGCAAACACCGGAGTGGAAACCGC
>Escherichia coli K-12 2803942_2804023
GCTGAAAAAGAAAATCGCCAGTGTGTTTCTTGAATCTTTTTTGTTCTATTCCGGTTT
CTGGCTGCCGATGTATTTTTCCAG
>Escherichia coli K-12  2714840_2714921
CGCTACTGAATGATGAGGCCGATGTTGGCGTCTTTTATCGTGTAGGGAATGATGATG
CTCTGAATCGACGAGAGTTGGGTG
>Escherichia coli K-12 124309_124390
TGCAGATATCGAAAAACTGCCGTACATCACCTTCCCGGAAGGTTCTGAAGAGCATAC
CTATCTGCACGCTCAGCGTCAGAA
>Escherichia coli K-12 3019786_3019867
GTCTGGAGATGCTGCGTGAAGCCGTGAAAGCCACAGGCCGTGGTTTGCATATTCACG
CTGCGGAAGACCTTTACGACGTTT
>Escherichia coli K-12  1666832_1666913
CCGAAAAAGTCGATCATGTCGTGGTAGAAGGGACTGGCGGCTGGCGCAGTCTGATGA
ATGATTTGCGTCCACTCTCTGAAT
>Escherichia coli K-12 118969_119050
CCGTGATGGTGAAATAGTCCAGTATGTTCCTTTCGATAAACGTGCATGGCATGCGGG
AGTCTCTCAGTATCAGGGGCGCGA
>Escherichia coli K-12 2464122_2464203
CAGTGACGAACATCAGTATTTTTACATAATTACGTCTAGGTCATTGTCGGTTTATCT
CCTTTTACTTGTGGTAATTGAGGG
>Escherichia coli K-12  301370_301451
TCAGCACGCGGTGGTAGGCGTAAGCGAAGCCTGCATTGCCACCCATCCGAGCGATAT
GGCGGTCGCAATGCGGTTGCTGGA
>Escherichia coli K-12 2073059_2073140
CACCCAGAAAGCCGTCAACCTGAATGAAGGCACGCTGACGCTGAACGACAGTACCGT
CACCACGGATGTCATTGCTCAGCG
>Escherichia coli K-12 2420905_2420986
CGCCACATTACAGTGGTTATTCTGGCAGGTAGGCGGACTGGGGCCGATGCTTGGGCA
AAATCATCATTTTAATCACGCAGC
>Escherichia coli K-12  4457550_4457631
GCCGCCAGTTGCAGCTCATCGGTAAGATGCTGCGCCAGCGCGACGTAGAGCCTATTC
GTCAGGCGCTGGATAAGCTGAAAA
>Escherichia coli K-12 3240527_3240608
GTATTTTTGGGCTGGTTTCTTCTACCCTGGCAACCACCGGTTTCTCCACACTGTGGG
GCTACGCGCAACTGCTGGTCGTGC
>Escherichia coli K-12 4292302_4292383
TTACTCTGATGCTGTCGCTGCTGGGCACCTTAATTGTCCGTTCTGGCATTCTGGTTT
CGGTTCATGCGTTCGCGCTGGATA
>Escherichia coli K-12  611335_611416
CGATATCGATCTTGATGACGTGATGCTGCACAGCGAAGTTAACCTGCCGATTGATTT
CCTCGTTAACCAGACGCTGACGCT
>Escherichia coli K-12  3585913_3585994
GATAAGCGGCGATTATCGCGGGTATCAGGTTTACTCCATGCCACCGCCATCCTCCGG
CGGGATCCATATCGTACAAATCCT
>Escherichia coli K-12 4019887_4019968
CGCACTGATTCGCAGTGGTGAGCTGGAAGTGCAGGGCGATATTCAGGTGGTGCAAAA
CTTCGTTGCGCTGGCAGATCTGGC
>Escherichia coli K-12  302189_302270
GACAGTGCGGAGCCTGTACCGTGCTGGTCAATGGTCGCAGGCTTAATGCCTGCCTGA
CGCTTGCAGTCATGCATCAGGGGG
>Escherichia coli K-12  800059_800140
GCATAAACATGAACAACGTCACAAATTCATCCATTGATTTTACCCCACTGGTCAACG
AGCCGTTCGTGCTGGCCTGTCGGC
>Escherichia coli K-12  1562746_1562827
CAGACCCGCAATATGTTGTTGATGTGACGGTCGGTTCTAATCACAGCCGTGGCACGG
CGATCGACCTGACGCTTCGTGATG
>Escherichia coli K-12 1885188_1885269
TGCTGGAAGCCTGCCCGGAAGTCCACGATCTGAAACTGGCGGCCCGCTTTACCACCC
GCACGCCTGCCAACTGGAAGAACA
>Escherichia coli K-12  2191912_2191993
AACCAGCAGCATGTTAAAAATTAGCTGCCCGAAAGAAGTTGCTGGTGTAAAACTCTC
GTTGATTACCAACGATAAAATAAC
>Escherichia coli K-12  431532_431613
GGGTCGTAATAAAGATGGTCGCCAGAGCACCTGGTACATGGGTCTGGGTACCGATAT
CGACACTGGCCTGCCGATGAGCCT
>Escherichia coli K-12 1405156_1405237
AATTGCGTCAGGGAGAATTGGATTTCACCATCAATACCTATTATCAGGGACCGTACG
ACCACGAATTTACTTTTGAGAAAT
>Escherichia coli K-12  3057755_3057836
TCAGGTACAGCATCTTTCTGACCTGCTGAATATGAGCGATGTGGTGAGTCTGCATGT
ACCAGAGAATCCGTCCACCAAAAA
>Escherichia coli K-12  2920037_2920118
ACCTGGCGAGCAAGAAATCGACACTGTTCGTGCATTGAAGAAACGCTTCCCGGATGC
GCGGATTACCGTTGATCCCAACGG
>Escherichia coli K-12 3952909_3952990
GATGGTTTCCTCCTGGAACCGCGCAGCACCAAACACCATCCCGACGGCGGCAAAAGC
CGGTGGTAACTACCTCTCTTCCCT
>Escherichia coli K-12 2614319_2614400
TGTTAATCTGGTTTTCCGGGCTGGTGATGAGTGAAAACGCGATGTGGGGAGTCGCGG
TTTTACACTGCGCCGAGGGCAAAA
>Escherichia coli K-12 4197250_4197331
CAGCCATTGCCGTGAGCGTTACTACCCGCAAATCGCCCCCTGCATTATTGTTGCCAT
CCGTCGCGATGATTCGATCCTCCT
>Escherichia coli K-12  955713_955794
TGGCGTAGCACTGGAACGTACCGTGACCGAGCTGCTGCAAGGTCGTGGCCTGAAAGA
TTTGGATGTGTTTACTCCGCCAAC
>Escherichia coli K-12  888937_889018
ATGAAATAGCGTTGGTAGGCTATCCCGACGCCCATGCCCGACTCGATCCCAGCTTCC
GTAACGGTAAAGAAGTTTTCGATC
>Escherichia coli K-12  2362993_2363074
TGGTCGTTCGGAAAGCGATCTGGCACAAAGCCTGGACACTCTACAACTGCCGCCGGG
CGTAACAATGGGCTATCGCTCCTC
>Escherichia coli K-12  2784285_2784366
AACACCCCATAGATATTCAAGAAAAAAAAGATGCGTTTGTGAATGAGTTCAAGGGGG
TATTATTTGATAAAAATACAAGGT
>Escherichia coli K-12 4026838_4026919
TCCGATGATTTTGATTGCGGGCGGCACCGGGTTCTCTTATGCCCGCTCGATTTTGCT
GACAGCGTTGGCGCGTAACCCAAA
>Escherichia coli K-12  2964719_2964800
GAAAAACGACCCGGATTCGCGCCGCATTATTGTTTCAGCGTGGAACGTAGGCGAACT
GGATAAAATGGCGCTGGCACCGTG
>Escherichia coli K-12 2468635_2468716
ACAATAAAATAAGCAATCCTAAAATTGAAGAGAATGTTGGTGATTTCAGGCTGATGA
GCCGTGATGTTGTCGAAAATATTA
>Escherichia coli K-12 1883871_1883952
CATCAATGCCATCGGCCTGACCACGCAAAACTTCCTGCAAATGAGCTTATTCACCGA
TCCGCTTGGCGATGGTTCATTTAC
>Escherichia coli K-12  4550585_4550666
TGAAAGCAGATCAACCGGTAGATATGAATAATCTGCCCTCTTTCGGCGTTTCGATTC
TGGTGCCGCTGATCCCGGCGATCA
>Escherichia coli K-12 1154584_1154665
AAGGTTGGTTCTGGCCAGACACCTGGATGTATACCGCCAATACCACCGATGTCGCGT
TACTCAAGCGAGCGCACAAGAAAA
>Escherichia coli K-12 323012_323093
GCGAATGTGTACCACGCTGCCTAAAACGCATATTGCAGTGATGGGAATGGAGCGTAT
TGCCCCCACGTTTGCCGAGGTAGA
>Escherichia coli K-12  2141885_2141966
ACCCAGGAGAGCTGGCGCTGGCGGTGACGCTGGAGTCGGTGACGCTGCCAGCCGATC
TGGTGGGCTGGCTGGACGGGCGTT
>Escherichia coli K-12 3041764_3041845
TGCTATGGTTTGAACACCCGGCAGAACGTTTCCTGATCGTAACCGATGAAGCTACTG
CTAATATGCTGACCGATAAACTGC
>Escherichia coli K-12  3161924_3162005
TGAAGTCTCGCGTGGCTGGGTGCGCTTGCGACTGCTGAACGCGTCGAACTCTCGTCG
CTATCAACTACAGATGAACGATGG
>Escherichia coli K-12 1531073_1531154
ATTTAAAGAAAAATTTGATAACCATTGATGCTATGGGCTGTCAGAAAGATATCGCTT
CGAAGATCAAAGATAAAAAAGCAG
>Escherichia coli K-12 2347910_2347991
ACACCGTTAACGGTAAAACTGTGACCGTTAGCCTGCGCGAGCTGAAGAAAAAACTGT
ATCTCTGCCTGATGAGCGTTAACG
>Escherichia coli K-12 3775826_3775907
GCTGGGCGATCTTTCTGTGCGTTTAAAACTCATTTACGGGTTGGGCGTCATTAACCG
CCAGGAATACGAAGATGCGGAACT
>Escherichia coli K-12  3783112_3783193
CCTCGACCGATCAGACCTTTGCCGATGATCTCCAGCAGCTGCTGCACTGCGGCAAAA
GTTTCCGCGTTTACAGCAATCCGG
>Escherichia coli K-12 3503520_3503601
GCACGCGGCAATCTGGGGACATGCGGAAGACGCATTCCCACAGCTGCACGCTGCGGG
CAAACTTACCGCTTTCGACTTCTC
>Escherichia coli K-12 4198209_4198290
CCGTGATCAAAAAAATGATGTATGCCGATCCGCAGGCGCTGCACGCTCTGCTCGATA
AACTGGCGAAAAGCGTCACTTTGT
>Escherichia coli K-12 2664778_2664859
ACGATACGCAAAGTGCCATCAATGTGGTGCGCCATCGCAGTGATGTAAACCCACAAC
GTCTGGTGCTGTTCGGGCAGAGTA
>Escherichia coli K-12 3207634_3207715
TGAATTTATTGAGCAGACCGGCGTGAAACTGGTGGTTGGCAAAGGTGGTATGGGGCC
GCTGACCGAAGAAGGCTGCCAGAA
>Escherichia coli K-12  234365_234446
GACATATCTGTTACTTCAGTAAACCTTATCTATTTTGCGGCGACACACTGTTTTCTG
GTGGGTGTGGTCGGTTGTTTGAAG
>Escherichia coli K-12  1589427_1589508
ATCGTCTGGCACCAGTGGTTACAGTTCTCTTAATTATCGTGGAGCTTATGGTAATAC
TAATGTCGGTTACAGTCGGAGTGG
>Escherichia coli K-12  4578608_4578689
TGCTGACAGGAGAAAAGGCTCCGCAACGCGTCAATATGGTTCAGTTCCATCAATCTT
ATAGCTATGAGGATTTTATACAGG
>Escherichia coli K-12  1412578_1412659
AGCGAAACAGAATAAAGCCTGATCCGTTATCTAAAACAGAATTCAATGCATTAATGG
AAAGTGAAAAAGGACAGAGCCAGA
>Escherichia coli K-12 639187_639268
ATGGCACAGCAGCTCTGAAACCATCGCTAAAATCAAATATGCGATGATCGGCGACCC
GACTGGCGCCCTGACCCGTAACTT
>Escherichia coli K-12  1399939_1400020
ATCTTAGCATTATTGATACGCTTCCCACTGCTACGGGGGGGACGCCATTTCAGCGCG
AAGTCTGGAAAACACTACGCACTA
>Escherichia coli K-12  1669106_1669187
TCGCTCCGCTCATTGAAGGAACGCTGGATATGGGATTGCTGCGTAACACAGCGTTAC
CGGAGTCGCTTGAACACGCAGTCA
>Escherichia coli K-12 3663669_3663750
GTCATCAATTTGAACAACACAATACTGACCCACATTCCCGTAATCGTATGAATTGTC
AGCTTAATAATCCCAAACATGCCG
>Escherichia coli K-12 1393994_1394075
TTACCTCGCGGGGGATATTGATATCACCGAATCCTTCCCGAAAAATATGTATCAGAA
GCTGTTGAAGGATATTCCGGGGCA
>Escherichia coli K-12 773572_773653
AGGGATGATCATTACTCAGGGCGCAACCTATCTGCAAATGCGTACCGTGGGCGAACT
GCACCTGCGTACCCGTGCAACGGC
>Escherichia coli K-12 3502716_3502797
GGCTGGCAGAGAACCTAAGCGAACTGTGTGAGTACGCGGAAAACATCGGCATGGATC
TAATCCTCGAACCGTTAACGCCGT
>Escherichia coli K-12  585117_585198
ACCGCCTGGGACTCATGGCCGGATATCAGGAAAGCCGTTATAGCTTTACAGCCAGAG
GTGGTTCCTATATCTACAGTTCTG
>Escherichia coli K-12  4296741_4296822
AAGAAGGTGAAGTAACGCTGGCGCATATTCTGGTAAATACTCAAGCGGGTAAACCGG
ATTATCCAAAGGCAATTTCGCTGT
>Escherichia coli K-12  2583151_2583232
GCTGCGCCGGGCTGCTGGATAACGACGAACCGGAAGTGTGTATTCGCAAAGAAGCGA
TTGAAGAGACGGGCTATGAAGTGG
>Escherichia coli K-12  4634836_4634917
CCCTGGAAGATACGCCGCTGATTGGTGTTACCCAGAGCTACTCCTGTTCGCTGGAGC
AAATCTCTGATTTCCGCCATGAAA
>Escherichia coli K-12  2881557_2881638
GCGGCATGATGACTGAGTTGGGAAAAGTTGATGGTGCAATGTCCATTGCGCATGCGA
TCACTACTCATCAGGTTGATTCTG
>Escherichia coli K-12  858389_858470
AAGGTCTTGGAGCGCATACCGACTCCGGGGCACTGGAACGCTGGCTGCTTCCAGCGT
ATCAGCGCGTTTTCGCCAACGTCT
>Escherichia coli K-12  2697566_2697647
AAAATTATCGTCTGATCGACGCCACGTTGTATGTCACGCTTGAACCATGTGTAATGT
GTGCCGGAGCGATGATCCACAGTC
>Escherichia coli K-12  1262412_1262493
ATGAGCTGGCGGAAATGGGGCTGACGCTGGGCGCAGATGTTCCTGTCTTTGTTCGGG
GGCATGCCGCGTTTGCCGAAGGCG
>Escherichia coli K-12  3964958_3965039
CCGCCACGCTTTCGTACCGGGTACGTGAACTGGCGTTCGAGCAGATGAACAATGCCG
AATATATTGAAGTGGAACCGGAAC
>Escherichia coli K-12 782567_782648
ACTTATTGATCATCTTGATAGTTTGGGTGAAAAAATCATCTGGGCACCCGACAAACA
TCTGGGGCGTTACGTGCAAAAACA
>Escherichia coli K-12  3261232_3261313
GCCGGCACCGGAACCTAACCTGACCATTCTTTGGTCGGAAGAATTACCGATTGCCTT
CAAAAAATATGCCGCGCAGGTGTC
>Escherichia coli K-12 1926412_1926493
GCACTATGAAACTGGCCCGTCGTTTGTGGCCTGGGATCAAGTACAGCAATATGGCGT
TATATAAAACACGCAAGCTCAATG
>Escherichia coli K-12 4289489_4289570
ACGGCCAGCCATCACCGCAACACCGCGAAGGGGTGAAAGATGTGATGCGCTTTAACG
AGCCGATGTACAAGGTTGGAGAGC
>Escherichia coli K-12 3814753_3814834
GCCTGCGTCTGATTGTGTTGCTGCTTCTCGGTTTTGGTGAGCGTAATCCTGGCCTGA
CCCGCATCCTCACTGGTCATGCGC
>Escherichia coli K-12 3616559_3616640
GGTTGGCGTGCTCGGCACCGGGCTGACCAACGTAATTATCGCCATCGCCCTGTCGCA
CTGGGCGTGGTATGCACGCATGGT
>Escherichia coli K-12 3437167_3437248
ATATCCGCGCGGTGATGAGTGAATTACAGCGACTGGAAAAACCGTATAAGCGGATCA
TGCTGGTTGGTGGCGGTAATATCG
>Escherichia coli K-12  3904619_3904700
TCGTCATGTTCGGACTGCACTGGGGCCTGGTGCCGCTGTGTATCAATAACTTCACCG
TGCTGGGCTACGACACCATGATCC
>Escherichia coli K-12  3919047_3919128
CAATGGGCGAATACTTCCGTGACCGCGGTGAAGATGCGCTGATCATTTACGATGACC
TGTCTAAACAGGCTGTTGCTTACC
>Escherichia coli K-12 407727_407808
AAACATTAGTAGTATGACTGCGCGTAATACGATCTTTCTTGAGCCGTCGCGAATATT
GCCTCCACTGGTTTCCTCTATTGT
>Escherichia coli K-12  2031569_2031650
CGAAAACGTCAAAAACCTGAAAAGTCACGACCAGGGTAAAACGTTCCGCATCATCAT
GCAGACGCTGGACGAACTGGGCTA
>Escherichia coli K-12 3416546_3416627
ACGAAAATAAGGGCGGTTTCTTCGGTTGGTTTAATACCACCTTCGATCATAGCGTTA
ACCACTACACCAACAGCGTCGGCA
>Escherichia coli K-12 2090602_2090683
TTATCTCGACCAGAAAGGCATCTCTTTTAAATCCTGCTTACTGAACGGTTCTGTTGA
AGTCGCCCCGCGTGCCGGACTGGC
>Escherichia coli K-12  3718650_3718731
TACGCAAAGCGGTCCGCTGCGTGAAATGAACGGTTCGCTGGGTGTGCTGGCGCAACA
ACTGCAAAATGCGAAGTTGCAGGC
>Escherichia coli K-12  3074901_3074982
GTTTGATTTATGCGTTGGGGAAAATGGATAAATGGTTGTACGCCGATATCACGCATT
TTTCCCAGTTCTGGCATTACCTGA
>Escherichia coli K-12 4497268_4497349
ACAACATCGTCCCGCGCTTGAATTAAAGCGCATCCCTGAGTTGCTTACAAAAATAGA
TAGCTATACTGGTAGGCCGCTAAC
>Escherichia coli K-12  2545141_2545222
AGGTCATCAGTAAAGCACCGTTTATCCAGATAACGGGCCTGGGCGGATCGGCGCTGG
TGGGGCGCGATCTGTCGTTCAAAC
>Escherichia coli K-12  2253481_2253562
GGGCGTGCCTGTGGAATATCTGCTGGCGGCATCATTAATGGCGATCCCTGGCGGGAT
CTTGTTTGCCCGCCTGTTAAGCCC
>Escherichia coli K-12 1876224_1876305
GCTGCCACAGTGGCGAAGTCAACAACATGCAAATTTGAGTACCTCGCGCGCCTTACA
TACTCGGGGTATCTGGCGTTCACC
>Escherichia coli K-12  1073398_1073479
AAGCGATTTTAAAGGCGATTTTTTCACCATGAATGATTGTCGCGTGAGTCCGCAACC
GAGTGTCCCCATGAAAGTGATCTG
>Escherichia coli K-12 1652090_1652171
GTGTGTTTCTGTTTATACTGGAGTTCGCCCTGGTGAGCTGTGTGCACTTGGATGGGA
GGACATAGATCTGAAAAATGGAAC
>Escherichia coli K-12 3890820_3890901
CTTTATGGCTTTGCCGGTGTGTCTGGCGTCATTTGGTTTCCACGGCAATATTCCCAG
CCTGATTATTTGCTATGGAAAACG
>Escherichia coli K-12 4587367_4587448
CGGACGATCGGTTAGATCAGGCGCTAAAAGAGCTTCGTGATGCGGTGGCTGATGAGG
TTCTGGAAAACTTATTGCAGGTTT
>Escherichia coli K-12 602608_602689
TAATTATGTTCTCCTTCGGCGGTCTGGAGCTGATTGGGATTACTGCCGCTGAAGCGC
GCGATCCGGAAAAAAGCATTCCAA
>Escherichia coli K-12 743882_743963
CAGGCGGACCGGATTTGGCGGTGGTCGCGGCGCATTGCGGGTTGAGCGAAAAACAGG
TTGTTGAATTGCACTCCTCCGTGG
>Escherichia coli K-12 3829601_3829682
CTTACGCGTGGCCTCACTGGTAATTGCGATGGCGGCCGGATATGCGCTGGCGTGGTT
TATGGGCATGTTGCCAGAAAGCAA
>Escherichia coli K-12 2205101_2205182
TGTTAGGTATGCTTTCTGACAGGGTGATGACGGGGCCGGAACTCACTGGTGAAGCCA
GTCAGCTCTATGCGCGAGAAGGCT
>Escherichia coli K-12 3527497_3527578
CGCTGCGGGCTCGCTGCTGGTGCTGTTTATGCTGTTATTCTGGATCCCGCTGGATAT
GCCGCTGAAATTCACTCTCTCATG
>Escherichia coli K-12 3958668_3958749
TCTGCTGTGCTTCGACAAGCTGGTGGAAGAAGGTACCGATCCAGCATACGCAGAAAA
ACTGATTCAGTTCGGTTGGGAAAC
>Escherichia coli K-12 2277055_2277136
CACACAAAAGCTACTCAACAGTGAACCGTCAGGCGATCCAGTGCCGTTGCCAGAACC
TGCCTCAACGTTGCTGGATGTTGA
>Escherichia coli K-12 3774959_3775040
TCAGCGAATGGATTGTCGATAAAACGCAGTTCAAAGGCGCACTGCCGAACATCCCAG
GCATGGAGTTAACCGACAACCTGA
>Escherichia coli K-12  2425534_2425615
TTTTATCTACGGTGCTTATTTTACCGAAACGTTCCGTGGTGCTTTTATGGCAGTGCC
GAAAGGACATATAGAGGCGGCGAC
>Escherichia coli K-12 1303320_1303401
TCCCCAGTTTTGTGGTTGCACCATTATTAGTCATGATATTTGCGATCATTTTGCATT
GGCTGCCGGGCGGTGGCTGGAATG
>Escherichia coli K-12 4060763_4060844
CCAGCGATATTCCCGAGACGCTCGCGCCACTGATTGCAGTGACGCCATCAACTGAAC
TCTATCGCATCACCGGCTGGGGGG
>Escherichia coli K-12 3654205_3654286
CGAAGCCTGATATTGAAGCCAACTATCAGGGCCGACTGCTCGCCAGACAAAGCGGCT
TCCTTGATCCAGTGAACTATCGTA
>Escherichia coli K-12  2597222_2597303
GAATCGAAGAAGGTATTGAGCTGAACCCGCCGCTGTTCGATCTGTTCCTGAAAAACG
ACGCCATGCACGATCCGATGGTCA
>Escherichia coli K-12 713220_713301
GGATGAATACGCAGAGCAAAAGCGAGCGGTCAATCGCTTTATGCTGCTGTTGTCTAC
ACTATATTCTCTTGACGCCCAGGC
>Escherichia coli K-12 3139121_3139202
TCCTGCCGCAGGATTTGGCAAAGCGTACTGAAACGATGAACTGGCTGTTCTGGTTAC
AGGGCGCGGCACCGTTCCTCGGCG
>Escherichia coli K-12 786120_786201
GCGCACGTACCACCGAATCGCAGGTGCACCGCGAACTGGCATCAGGGCTTTCTTGTC
CGGTCGGCTTCAAAAATGGCACCG
>Escherichia coli K-12  1703749_1703830
CGATCGTTGGCGTGAACAGGGCGGCCCAGGCAGCGGTATCTGGTACGATTTAGCACC
ACATCTTCTTGATCAGGCCATTAC
>Escherichia coli K-12 72133_72214
GTTGCCTGATGCGACGCTTGCCGCGTCTTATCAGGCCTACAAAACGCACTACCCGTA
GGTCGGATAAGGCGTTCACGCCGC
>Escherichia coli K-12  4111875_4111956
ACTTGTATGCTTCTACAGCGCTGGAGCGCGGTACCTTAAAAATCAAAAGCATTCAAA
TGACCTGGCTACCCATCCAGGGGC
>Escherichia coli K-12  2844442_2844523
CTGTGGACGCTGCGAAGAAGTCTGCCCGACGGCGGCGATCAAACTGTCGCAAGAGTA
CGAACTGGCGGTGTGGAAGAAAGA
>Escherichia coli K-12  824077_824158
TCGATGGTGCGGAAAAGCGCGGCGTGCTCTACTGCCGCATTGTGCCGCCGATGACCG
GAAAAGCGATTCATGTGATGTGCG
>Escherichia coli K-12 4410863_4410944
TTACCGCTGAAGAGCAAGTGTTGTCGAATCTGGAAGTCTCCCGTGATGGCGTGGAAA
AAGCAGTTACAGCGACAGCGCAGC
>Escherichia coli K-12 1526516_1526597
TCAGCTGTTTCAACGGCTATTGGTCTGGCTGGTTGCTAATGTCTATCCAACATTCAC
TTTCGCCGATTACCCTGAGCGTTG
>Escherichia coli K-12 489965_490046
TGCGGCGTGACCGCCTTATCCGGCCTACGAAACCGCAAGAATTCAATATATTGCAGG
AGCGGTGTAGGCCTGATAAGCGTA
>Escherichia coli K-12  3067671_3067752
CGCTGTGAGAACGGTGGAAGTCACGCTCCGTCAGTTAGACAAACTGAATTCCTTGCT
GGATGGCGCGCTGAAGGCGGGTCT
>Escherichia coli K-12  4466733_4466814
TGGCGCGTGACGCAAAAGGCTTTGCTTCGGTCTGTTATGACGACGAAGGGGCAATCA
AAATCCTGATGCAACGGCTGTATG
>Escherichia coli K-12 1851329_1851410
GCGGCAACCGCACTACCAAAGCCCATGCCGATGGTTTTGATGCGTTTGCCTCTCCAA
ACCTTCCTCCGTTACTGGAAGCAG
>Escherichia coli K-12  1349504_1349585
GGACAATTGCGACATTTCAGGCTTATCTCGGGCATCCGGTACGCTGGTTACCCGGGC
TGGAGATACAAAACTACGCCGACG
>Escherichia coli K-12 2469757_2469838
ATCTGTAATATGCGTGGTGTGCTTGCTTGCGTCAATATTTGCAATATCTTATTCAAA
AGGTGTTGTTGAATTAAATAAGTA
>Escherichia coli K-12  2307754_2307835
ATACCAACGTTGCCGCGACCTATTCGTTGACGCTTTTATTCCTGCGTACGCCGCTGC
TTTCGGCGGTTGGCGCATTGCCGA
>Escherichia coli K-12  3216070_3216151
GGCGATGCAGGCGCAACCGGGCGATAAACTTACGGTGGCAGGTCCGCGCGGTTCGCT
GGTGGTGCCGGAAGATTACGCGTA
>Escherichia coli K-12  1845940_1846021
ATATCTGCCAGAAACTGTACGAAACGCACAAGCTAATCACTTATCCGCGTTCTGATT
GTCGCTATTTGCCAGAAGAACATT
>Escherichia coli K-12  2060400_2060481
TGGTATCGCCAGCGAGCGTTTGAGTAATGACCCGCAGCTCGTCGCCTTCCCGTGGTT
TCGTTGGCACCATAGTTTGCTTGT
>Escherichia coli K-12  149165_149246
GGTAGAAACCGTACAAATGCTGACCGAACGTGCCGTTCCTGTATGTGGTCACTTAGG
TTTAACACCACAGTCAGTGAATAT
>Escherichia coli K-12  1613970_1614051
GGCTATTGGCGCACAGGCTGGAGCGGCACTGAAAAAATGCGTACTGGAACTGGGCGG
TTCGGATCCGTTTATTGTGCTTAA
>Escherichia coli K-12 2383279_2383360
TCCTACTGGTCTCTACGTCCCCTACTCCACCAGAACTCACCTGGAAGACGCTCTCAA
TGAAAATATTAAGAGCGATCCATC
>Escherichia coli K-12  2638024_2638105
GACAGTTAACCTCGATATGCCTTCGCTCTCTTTGCGTGGCGAGTCTGCGCCGACAAC
GGCTTTTGGTGCGGCCGTCGTGGG
>Escherichia coli K-12 1741948_1742029
GCGGACTGGCACACTACATGGCATCTAATTATGACGTAAGCGTGGTGGGCGTCACCA
TTTCTGCCGAACAGCAAAAAATGG
>Escherichia coli K-12 4164522_4164603
ACAACTACGATCCCCATTATGGTCGTTATGATTCGTCGGCGACGCTCGATGAGATGA
AGCAATACACCGTCCAGTGGGCAA
>Escherichia coli K-12 27711_27792
AGCCGTATATTCGCCGTCTGGTGATCATGGGTGGTTCTGCCGGACGCGGCAACTGTA
CGCCAAACGCCGAGTTTAATATTG
>Escherichia coli K-12 4430531_4430612
TCGCTTTCGTGGGGATTGAGCTGGTAGGTACAACAGCTGCGGAAACCAAAGATCCAG
AGAAATCACTGCCACGCGCGATTA
>Escherichia coli K-12  1328694_1328775
TCCGCAGGTCTGGCAGGACGTCATGCAGGTCAACGTTAATGCCACCTTTATGCTCAC
CCAGGCACTGCTTCCTTTATTACT
>Escherichia coli K-12  3570293_3570374
ATGCCAGCGCCTGCCTGCGTTATTGGGTAGAAACCTGCCACGTCGATGGTTTCCGCT
TTGATCTGGCGGCAGTCATGGGCC
>Escherichia coli K-12 385674_385755
CCGGGCAAGTGGAGATTGTGAACCTGCAGCCGCCCGCGATTATCGCTGCCTGGCAGC
GGGGAGATATTGATGGTGCTTATG
>Escherichia coli K-12 2484023_2484104
ATTGTGCTGATGCTGGCGCTAATGGTTTCGTGAGTAAAAAAGAAGGCATGAACAATA
TCATTGCGGCTATTGAAGCTGCAA
>Escherichia coli K-12 1314300_1314381
TTGCAACCGTTCATCATCTGCCACCAACACTGATGGCGCAGTGGTATTTTGGTGATG
CCAGCAGCAAATTCCGTCCTTACG
>Escherichia coli K-12  2394086_2394167
CCGGTTTTGCCGCGCTGGTACAGACCGACATCAAACGTGTTCTCGCTTACTCTACCA
TGAGCCAGATTGGCTACATGTTCC
>Escherichia coli K-12 1839034_1839115
TTTACTGCTGGCGCTACCGGCGACACTTAAAGGGAATGCCCGACGTAATGCCGTGAA
TGATGCACTTGAGCGTTCAGGCCT
>Escherichia coli K-12  4046097_4046178
GTCGCTGGATATGCCGTTTATGAAGCGTTATTCCCGCGCTTATTTATTACGTCATCC
GGAGCGACGTGGTAAAGATGTTGA
>Escherichia coli K-12 18033_18114
CCTCTCTTGGCGTCGCGGCTGTAGCAATTGCGGTACTCGCGGTATTGAATCTGTGTG
GTGCACGCCGCACGGGCGTCTATA
>Escherichia coli K-12  3164805_3164886
CTATCGTCTGGAGAAAGTCCTCAAGCGCCTGCATATCCTCGAAGGTTTGCTGGTGGC
GTTTCTCAATATCGACGAAGTGAT
>Escherichia coli K-12 677025_677106
CGCCGAATGCTGTGGCGAAGGGGGAATCAAAGCCTGGGATTATGTCCGGATGGGTTT
TTTAAGCCGAATGGGCGTACTTAA
>Escherichia coli K-12 58837_58918
GGGGATATCGAGTTAAGTGTCACTTTTTTCATTGAAAAGAATAAGATATGTACTCAG
ACGTTGCAGCTGCATAAGGGCCAA
>Escherichia coli K-12 21838_21919
CATGGAATACGGCTTCGATATCACCAGTACGCAAACTTTTTGCGAAGGTGGCGTGCG
CATCAGCAGCACCGCCGTGCGTCA
>Escherichia coli K-12 3285047_3285128
TATGACCAAAGCCGATAAATGCGCGAAAGAGGCGGATACGGCAGCGTTTTCCCGGCT
TAACTGGACAACGATGCTCATCGT
>Escherichia coli K-12 2778026_2778107
GGAAGTTAGAAGTCTCAGCAAAACACCGACCAGACGGTGAGGAGACATAAAAGGATA
CGCAAAGGAGCCGCGGCTCCTGGT
>Escherichia coli K-12 1775026_1775107
ATCTGGAGTTATTTACCGGTGATGATCAGGTTAAAGAAACCGTCGCCTACGCCCACG
CGCATGATGTGAAAGTAGTCATGT
>Escherichia coli K-12 974941_975022
TTTCGGAAACTTCCGGAACGCTGCGTGAATTGCAGGATACGCTGGAAGCGGCAGGCG
ACAAATTGCAGGCTAATCTGTTGC
>Escherichia coli K-12  949075_949156
GGGCTTTGACGCTGGCGTTCGACTTAGTTGCATCGTCGAAAAAGATATGATCAGCGT
GGCGATCGGCCCGCCAGTGAAATT
>Escherichia coli K-12  645809_645890
TTAGCTGGTTGCAGTGGTTCCTCTGCTTCCTGCCGGTTGGGGTTATCTTGCTTATCA
TTGCGCCGTGGCTTTCCTACGTGC
>Escherichia coli K-12 3276028_3276109
CGGTTTTCAGTCCATGGTCGAGGATATTTTGCAGATCGCCGAACGCCATCTACAAAA
ACTGAATCAACGGCAGCGAGAAAC
>Escherichia coli K-12  1391354_1391435
TGCGGTCAATATTGGTTCGATATTCCGTAATGGTTGGGAAAACAATGTGAAATCTAT
TGATGCCCTGCCATACGTTGAAGC
>Escherichia coli K-12  1200203_1200284
GCTATAACCCAGCATTAGCCACTAAACAACCAAGAAGAAAAATTACCCGACAACGGC
TGAGCCTTGAAGAATGGAAAAAAA
>Escherichia coli K-12 641339_641420
CAATTGCTTAGCCGCCGGGGTCAAACCTGGCGGCTTTTTTATGGCATTAAAAAGCCC
CGCCGGGATGGCTCCGGGCAGGGC
>Escherichia coli K-12 216040_216121
ATTTGCACGTTTTTTGTAGGCCGGATAAGGCGTTTACGCCGCATCCGGCAATGGTGC
TCAACGCCTGATGCGACGCTGGCG
>Escherichia coli K-12  2218983_2219064
AGAAAAATAAACTCACTTCGCTTGCCGACCTGAGTCGTTATCTGCAAGAGGGCGGCA
CCTTCAAACTGGCAGCCTCGGCAG
>Escherichia coli K-12  305956_306037
TGGTTAACTATACCCTGCAAACAAACGGACTCAGCAACACCTCAATCCATATATTCC
CGGCGATCGCCAACTCGTCGTTAG
>Escherichia coli K-12  821981_822062
TACCGCAGGCGTGGTGGAGTTGCCGGATCACTGGTATGTCGATCAAACTACGCTGCG
TATTCTCGGCATTGGCTTACTGAT
>Escherichia coli K-12 2605491_2605572
AGCGTGGCTACCGGACGCAATGGAAGCGCCAACACCGATCAGCGCCTATCTCCACGC
CGCATCGATGGTGAAAGTGGGCGT
>Escherichia coli K-12  1294835_1294916
GACACCTGATAAACCCGAGCTGCGTGAATATTATGGGTCTGCCAACACATCCACTAA
GCGGCAGAACGCCTACCCGGTTAT
>Escherichia coli K-12  451097_451178
AGGGCATTGCTACCGTGAATGAAATCGCTTTCCCGGCGAACACTCCGGTGTACTTCA
AAGTGACCTCCAACTCCGTGATGA
>Escherichia coli K-12  4580726_4580807
ACATTCTGTATTTAAGAAGTTAAATTTTGAATCTATCTTAACTGAATTACGTAATGG
TCTTTCATCAAAGCCAAATGAAAG
>Escherichia coli K-12 1723088_1723169
TTTATCTGCAAAGTAGTCAGGAATTACATCGTCTGCAAAGCGGTGTAGATGATCATA
CCAGACTCCCACGGACATCCGGCC
>Escherichia coli K-12 1286148_1286229
GTGTCTGATTGGCGGCGTGCTGTTGCTGAAACGTCGTCTGTTCAGCCCACGCGTGCG
TGCAACCACTACCGGAGCGGATAT
>Escherichia coli K-12 1903443_1903524
AGCACGCTGCGGATAAGGCTGCTGATAACGGCAACCTGACAGCGATTTCCTGGATCC
ACGTTTCTTCTCTGTTCCTGCAAG
>Escherichia coli K-12 3547891_3547972
GATGCGGCGTGACCGCCTTATCCGGCCTACGATTCGGGATGAATTAGTAGGCCGGAT
AAGACGCGTCAAGCATCGCATCCG
>Escherichia coli K-12 1910923_1911004
CCTGCTTATCACTGCGTTGAGTGGTTTCGCTCAGGGGCAATCGCTGACGTTAATTGC
TGCGGAACTGGTGGTAATGGTTGT
>Escherichia coli K-12  4389837_4389918
GCCGTGCAACGGTATTCTGCGTGAGATGATCTACGTGCCGGGCGATCTCTTCTCCGT
TAACCATCTCACGGCTCAGAACGT
>Escherichia coli K-12 3093969_3094050
GGATGCGGCGTGAACACCTTATCCAGCACACATCTGGCAGCGGCTATAGGTCTGATA
AGACGCGTTAGCGTCGCATCAGAC
>Escherichia coli K-12 78171_78252
GTCTGGTATTGATTGCATTTATGCTTCCGTCTGTGGCGCGGGTAGAACTGCCGTCGG
AAAATGCTTTATCAATGCAAGGTG
>Escherichia coli K-12 1112095_1112176
GTCGCACTACTGGGGACATAACGCGATTATCCGCGTGAAACCGTTTATCGAGCACTG
CGCACTGGCTCCGCTGCCGGGCGA
>Escherichia coli K-12  3129554_3129635
CACTTTCTCTCCGGCGCTAAAAAAACTGATGGATCAGGTGCGCAAAAAGGTGACCAT
TCGCTGCATCAATCGTCAGCGGTT
>Escherichia coli K-12 937638_937719
CTATAACCCGTTCGTTGAGCAAGCTACGGCAACCTGGCTGAAAGATGCCACCGGTAA
TACGCCGTTTATGCTGATTGCCCG
>Escherichia coli K-12 3190216_3190297
TAACGTGCGAGAAATACCGCCCAAAACAGATAAAAAAAATGTGATGCAAGTCACTAT
GCAGCACGCATTGAAACTATTCTG
>Escherichia coli K-12  3147234_3147315
TGATGATAAAGGTCGTGAGCTGCAACAGCAGGTTGATCCAACAAACTGATGAATGAT
TTCTTTGCCGCAATTGAGTTTATG
>Escherichia coli K-12 1422317_1422398
CCGGGAAGAACCACTTAGCGGCAGCTATCGGGAATCGCCTGCTGAAAGACGGTCAGA
CAGTGATTGTGGTTACCGTGGCTG
>Escherichia coli K-12 3734271_3734352
CATTGGCGCGCTTGGCTTAATGGCTTTTGTTGGTTGGCAATGGCGCGGAAGAATGCG
CCGTCAGGCTTTGGGTTTACAGTC
>Escherichia coli K-12  4616251_4616332
TGGCAGCACGCTGGTACGCCTTAACCTGAAAGCCATTGCCGAGCGCAGCGAATCGCT
GGATGACTTCTTTACGCGCACTCT
>Escherichia coli K-12  606785_606866
AACGGATACGCGTTTTGCCTCCTCACGACCGAATATTTTTTCCGCCTTTCCTGATAA
TGGCCCGATGCCGTGGGTCAGTAA
>Escherichia coli K-12  2116478_2116559
AAAAATGGGCTGCCCGAGGGAAAAAATCGCCGTATCGCGCATGGGCGTAGATATGAC
GCGCTTTAGCCCGCGTCCCGTGAA
>Escherichia coli K-12  1913753_1913834
CCGTACTGTAACGTTGACCCGTGAACGTATTCGTCTCGAAGACCGCGCGGTTAAAAT
GTCGGTGAAGACCGTCGGTAAAGA
>Escherichia coli K-12  3755703_3755784
GTTTACCGGCTCAACGGAAGTGGGCCAACAAATTATGCAATACGCAACGCAAAACAT
TATTCCGGTGACGCTGGAGTTGGG
>Escherichia coli K-12 925673_925754
AGGTAAGGATAAAAAAGGGTGCTGCAGGAGAATGGGATGGTTTTGCTTTATTAACAA
CGGGCTAAACGTGTAGTATTTGAG
>Escherichia coli K-12  1403871_1403952
TGCCGTGCACATTGGCACTGGCGTACCTGCGGGCACCGTGGTGTGCGGCAGTGATAA
TTTTATGGCAACCACCAAATTTGA
>Escherichia coli K-12  3914476_3914557
TCATCCGCAACGTTTAAGCGAAGTAGAAGGCGTGAATAACCGCCTGCAACTCTCCCG
TCTGGAGCGTGTTTATCAGTCCGA
>Escherichia coli K-12 1513284_1513365
GCTGTTGGATGAACCGCTCGGCGCACTGGATCTCAAATTGCGTGAGCAGATGCAGCT
GGAACTGAAAAAACTGCAACAGTC
>Escherichia coli K-12  844328_844409
TGTTTTTCTTTTCGTTGTTCGATCCGGGCAACAGCCTGAAATTTATGATGGGTGCAA
CGGTGCGCAGCCTGGCGATTATTG
>Escherichia coli K-12  411850_411931
GGCGAAAGGAAATCTGCGCGAACAATTTCACTTTTTGCGCAGCCCGGCCCCGTGGTT
AATTTTCGCCGCCACGATGTTTGG
>Escherichia coli K-12  2187858_2187939
TGGCAAGTCATGGGATGCATGTGTAAATAGCTACAGAAATGCATTGGCACAAAATGC
AGGTGTCTATTCCTTTAATCTGAC
>Escherichia coli K-12  2739469_2739550
TGGCATCAGTGAAAAATGGGCCATTACAGGCCATGCTGGTGGCGCATGATGGTCCGG
TGCTGGGGCTACACCCGATGTTCG
>Escherichia coli K-12  1653366_1653447
AACCGACTGAAAATGATACCGTTCTGGTTTATGGTGCCGGTCCAATCGGCCTGACGA
TCGTTCAGGTATTAAAAGGCGTCT
>Escherichia coli K-12 779954_780035
GGCATCAACGACGCCGACAGCTGATGCTGGTACTGCGAATGCTGGCGCGCCGGTGAA
AAGCGGTAATGCAAACACGGATTA
>Escherichia coli K-12  4565235_4565316
CACTGGCTAATTTTTATCATCTTGGGCAGTTAAATCCTCCGGCGCTTAGCGGCAGCG
ACATTCTGAAAGTGGTTTACGGCG
>Escherichia coli K-12  3479665_3479746
ATACCCATCTGTTGTGGGTAGTGATAAGCGTGGTTGTGCTGGTGGCGGTGAAAATTC
TCGTGCTGTATCTGCTGGCGCGAT
>Escherichia coli K-12 491648_491729
CGTTGGCTTTGTACCGGTCCGTAAACCGGGCAAACTGCCGCGTGAAACCATCAGTGA
AACTTACGACCTGGAATACGGCAC
>Escherichia coli K-12 3228297_3228378
GCGACATTATGACTGCGCTGAAGGTACAGAACTTAAGCGGCAACTTTCGTTATAGCG
TCACCGCGACTCCTGCCGGACATC
>Escherichia coli K-12  806600_806681
TCTGGTCACAAAACAATGGCCTGCAACTGCAAAATCTGACCATCGAAAACACGCTGG
GCGATAGCGTAGATGCAGGTAACC
>Escherichia coli K-12 2181539_2181620
TTCCGGTTATCAACTGGCCTCGCCCTGCGGCGAATTGTTAGTGGAATGGCTGGAAGA
GCTGCAAGACGTGACGCCGTTTAT
>Escherichia coli K-12  1309603_1309684
AATCAGCACGATTGTTCACTATTTCGGTCATTATTTCCGGCATTACCGTTTTTGCCA
CATCTATGACCTCAATTTTTGGTC
>Escherichia coli K-12  2384819_2384900
CGGAAATTAATGCCGCAATTGATTCGCTGGATGCCGAAGGCAGTACCAATGGCGGTG
CCGGGCTGGAACTGGCTTATCAGC
>Escherichia coli K-12  910151_910232
CACGCAATTTCCCTACCGCGCCTTCTACCCGACCGATGCCAAAATCATTCAGATTGA
TATCAACCCAGCCAGCATCGGCGC
>Escherichia coli K-12 3217051_3217132
GAATTACACCCCAAGCCCGGGCGTCATCTACCCAACGCTGGATTTTCTGCAGGAGCA
GTCGCTGATTACCATCCGCGAAGA
>Escherichia coli K-12  150295_150376
TGTTGAATTTTATACAGATACTAATTTCGATCCTACACTTAATCAGCAAGTCCAGTT
ATCCAGTTCATCAAATTACCTTTA
>Escherichia coli K-12  3306876_3306957
CCGACGTTGCAGCCCGTGGCCTGGACGTTGAGCGTATCAGCCTGGTAGTTAACTACG
ATATCCCGATGGATTCTGAGTCTT
>Escherichia coli K-12  4465430_4465511
CCAAAGTAGGCTATCAGGCGCAGGTGATCCCGGCACTGTTAGCCGGACTGGCGCTGG
GCGTTATTGAAACTCGCCTTAAAC
>Escherichia coli K-12  906207_906288
AGGCGAATCCACAAACGCGCTTTACTATTCTGCGCCCACAAAGTCTGTTCGGACCGC
ACGATAAAGTCTTTATTCCCCGTC
>Escherichia coli K-12  2299873_2299954
AGGACATTCCGTGCGCCAAAGTGTGCCCAAGCGGTGCGCTGGATCGTGAGATTGAAT
CGATCGACGACGCGCGGATGGGGC
>Escherichia coli K-12  2189631_2189712
CGTCGATGCCACTAAGTCGCATAGTAAACAAGACAACGGCGATGTGTTTGACGGGCA
AAGTTATCAAATTGCCTACAACAA
>Escherichia coli K-12 2592131_2592212
TGGTCGTCGCGGATCATTAACCTGCAACCTTACCATTCATGGCGTTCAGGGGCATGT
TGCCTACCCACATCTGGCTGACAA
>Escherichia coli K-12  3509161_3509242
CAGTCAACGCATTCTCGATGCCGCAGAAAGCAAAGAAGGGCGCTTTATTGGTATCAA
TGCGCCGCGTTCTGGCGCTTATGA
>Escherichia coli K-12 1477884_1477965
TTTGAATGAGACTGGCGATGTTATTTCCGATATTGCGCTCTATTTACCATTTTTATT
TTTACCGGAAAGTAACGCATCACT
>Escherichia coli K-12  3042779_3042860
GAACCTACACGCCGTTTTTGCTGGTGGGGCTGGATTCTCCGTTAGCGCGCGGGTTGA
TGATTGTTATCTGGAGCCTGGCAT
>Escherichia coli K-12  4241477_4241558
AAGAACAGGCGGAAGGTATCCTGCGCAAAATTATGGGCAACACGCTTGCAACTCAGG
CAGTACAGGAAATTAAACACTCCC
>Escherichia coli K-12  452768_452849
TGTATAAGCTGGGCGACGCATTCGCCATGAGCCTGACAACCACGTTTTTGATTCGCG
GCGTCGGGTTTGATGCGGGTGAAG
>Escherichia coli K-12 821110_821191
TATCATCGTGTTCAGCACTGCGGGCGCGATGTTTTTAATCAGTATGCTGGCCGGTTT
ATTATTTAATGTTGATCCTGGTTC
>Escherichia coli K-12 2163538_2163619
CAAACTGGCGCAAGACTTCAACCAGCTTGCCAGCACACTGGAGAAAAACCAGCAAAT
GCGGCGCGATTTTATGGCCGATAT
>Escherichia coli K-12 360530_360611
CCTCTTCCCACAAGACAACAACCACTCCGGTTCGCGTGGTATTCACTCCCCGCGCGT
GGACGCTGGGTGTTTACTTCGGTC
>Escherichia coli K-12  1446791_1446872
CAGAAAGACTGGACGCTGACTTACCCATGGTGCAACTCAGTCATCGCCTGTTACAGG
AGAGCATGAATAATCCGGCACTTT
>Escherichia coli K-12 520037_520118
CCCTTAACGCGCTGGAAAACGTCGAGCTTCCGGCTCTGCTGCGCGGTGAGAGTAGCG
CGGAAAGTCGTAACGGGGCGAAAG
>Escherichia coli K-12 1734803_1734884
TGCCGCGTCAGGAACTCTTGCCGACGCGCACAAAGCGAAGGTGCAAAAAGCTACGAA
AGTGGCAATGAATAAACTGATGCA
>Escherichia coli K-12  3880645_3880726
GCCAGGTGACACGTTACGAACAGCTACGCCCGTGGGATAAAGAGCTGATCCCGCTGG
CGGAGCAAATCAGCACCTGGCGCG
>Escherichia coli K-12 2715677_2715758
GCTGGCGTGGAAAATCGCCACCAGCCCAACAAAGGAAGACGGACTTCAGGCAAAACC
AATCAGCTTTTGGGCCAGCTTTGC
>Escherichia coli K-12  2848289_2848370
CACCCTGGAAAATATCGGCATCATCCTGCTGGGGCTGGGCGCTGGCGTAACGGGTAT
CGCGCTCGAACAACCGGCGCTGAT
>Escherichia coli K-12  4359325_4359406
TACTGGTATGGTTAAAAACCCGAAACGTACCGTTCCGCTGGCAACCATGCTGGGTAC
TGGTTTAGCAGGTATTGTTTACAT
>Escherichia coli K-12 1925729_1925810
CGGTGTTCGCACCGTGGCGAAAAACGCCTGGGATCTACCATCAGAGTCATGGTGCAT
GTCTGGGCCGTCGTTCCAGAACCA
>Escherichia coli K-12  4431613_4431694
AGCGACTAAAGTCGAGCGCGTTCACGCCGACAAACCGAGCGTGCCAAAAGGGCTGAC
AAAATACCTGACCATGCTGCATGA
>Escherichia coli K-12  3337534_3337615
ACTTTGCCGCTTTCCGTGAGTACCTGAAGCAGGCTTACGGTCAGGCGCTGGCGATGT
ATCACGGTCAAACCTATCAGATTG
>Escherichia coli K-12 2250202_2250283
AGTAACCGTGGCTGTTGCAACCGTTGTTATCTTCGGGACCGTCGCGATTTTCCTCTA
CCCGGCGATATATCCGCTGATGTC
>Escherichia coli K-12 442234_442315
ACCGCTTTGGCAGCTCCCACCGCGTGCGTTTTGTCGCTATTAATTTCGAACCGGTCG
TCGGGGAAATTCTCGAGAAAATCG
>Escherichia coli K-12 4405297_4405378
ACGTTTCTGACCTGCTCGACCAGGCGCGTCAGCGTGGCGATTTCGTCATGTTTGAAG
GTGCGCAGGGTACGCTGCTGGATA
>Escherichia coli K-12 2252205_2252286
TGCTGGAACAGTTGACACCGCAACTACTGAACGGGTCGCGCGATTTACTTCGTCATG
CGGGCGTGGTACTGGCTGATTGCA
>Escherichia coli K-12 2043144_2043225
GTCCCGCGGCTTTAATCTGACGGCCGCGTTCCTTTTTTGACTCAATTATTGAACCCT
TCTCTACGCAACTTCAGTTCCCAC
>Escherichia coli K-12  900170_900251
CCGTCGTGATTGCCAAAAAAGATACCTACAAAACGTTTGCCGATCTGAAAGGCAAAC
GTATTGGGATGGAAAACGGTACTA
>Escherichia coli K-12 2601470_2601551
GGTCTGCCCATTTGGCGCAATCAGCGCTTCAGGAAGCCGTCCGGTGAATGCCCATGC
GCAATATGTTTTTCAGGCTGAAGG
>Escherichia coli K-12 3008069_3008150
TACAGGACACGGCATGGGAAGGTTACACCAAAATCCCAACCTGGATCATGCAAGGCT
ACGCAACCCTGGCAGATGAAGCCG
>Escherichia coli K-12 2022198_2022279
AGATGCGTACCAGCCATTCAGCGAAGAGAAAATATCAATGCAGGAGGCGCTGGAAAA
AGGGGCGCAGCCGCTGCGTGAGTT
>Escherichia coli K-12  477803_477884
TTGGTTACCGCTCGGGTTGGTGATTGGCCTGCTGGCAGCGATGTTTGTGCTGCGTAT
TTTGCGCCGTATTCAGTCACCGCA
>Escherichia coli K-12  1225693_1225774
AAAAAGCGCCACGTCCAGCTCCCACACCGCAGGCTCCAGCGCAAAATACAACGCCGG
TCACAAAAACGCGTTTAATAGATA
>Escherichia coli K-12  2744916_2744997
ACGAAGGTATAGATGAGCGCGTGATCCAAACCGAAATTGACGAAGAATGGTCAATCG
GCGATTACGTTCTCAGTGGTGGTG
>Escherichia coli K-12 3956064_3956145
AACGCATCGGTGACGAAACCTTCCGTTTATGCCAGGAGTATCTCGACGACATCATCA
CCGTCGATAGCGATGCGATCTGTG
>Escherichia coli K-12 4248602_4248683
CATTAGAACTGGGTGTCGACTACGGTCGTGCCAACTTGCGTGATAACTATCGTCTGG
TTGATGGCGCATCGAAAGACGGCT
>Escherichia coli K-12 4216239_4216320
CGTGTTCCAGATGGATGAAATCCTTCACGCGCTGCGTGACCATATTGTTGGTCTGAA
CTGCGGTCGTTGGGATTACATCTT
>Escherichia coli K-12 1710475_1710556
TTCTGGAAGCAACCGCGCCAGATGGCTATTCCGGTGCGATTCAGCTGCTGGTGGGAG
CCGATTTTAACGGCACGGTACTTG
>Escherichia coli K-12  347611_347692
CAAAGAGCTGGCGGCCCAGGCGATTCATCGGGAATATTTTGCCCGCCACGATGCGCG
ACAGGGCAAAAAGTCGCATCCGTT
>Escherichia coli K-12 3823415_3823496
GGGCTTATAAAGAGCACGGCGAAACCAGTACTACCGCACAAATCCGCGCCCAGCGCT
GGATGCAAAGCCTGCTGGAGCTGC
>Escherichia coli K-12 1916860_1916941
GACGGTGACGTTGTCACATCTTAATGTCGAAGAACTGTGGGAGCGATTTTATCCGCA
GCGCCCCGCTACGCGTAGGGACGA
>Escherichia coli K-12  3200275_3200356
CGCGTGAAATCAAACCGACCACCATTTTGCATGTTGCGGCAAAAGCCGATGTGGAAC
AGGGGCTGGAAGCGGCGCTCGAGC
>Escherichia coli K-12  2261857_2261938
AGGCGTCAGCCCGGAAGCGTTCACCGACTGGATGACTCGCCTGCGTAGTCAGTGTCC
TTGCATTATCTTTGATAGTAGCCG
>Escherichia coli K-12 1822832_1822913
AGGCATTGAACTGAGCGATTTTGTCCGTGGCAATGAAAAAGCGCGTGAGCGGATGAA
AGCACAATATAGCATTGCGGGTAT
>Escherichia coli K-12 1291872_1291953
TTCTGGATGAATATGAATCCGATTTGTCACAGGATAACCTGGCAGAGATGATCCGCC
GCTTTGATGAAACGGGTCATAGCC
>Escherichia coli K-12  3601518_3601599
TATGCTGGAAGAAAACCCGCTTCCGGCAGTGGCGGTGGTGATCCCGAAACTCGATTT
CCAGGGGACGGAATCACTGAATAC
>Escherichia coli K-12  3265494_3265575
CTTACGATGATCCGAAAGTGATTGCTGGCCAGGGAACGATTGGTCTGGAAATTATGG
AAGATCTCTATGATGTCGATAACG
>Escherichia coli K-12  3441326_3441407
GTTGGCTCTGCTGGAAGGTCGTCTGGACAACGTTGTATACCGTATGGGCTTCGGTGC
CACTCGTGCAGAAGCACGTCAGCT
>Escherichia coli K-12 175778_175859
GTCGACCATTATGTACCGGATTTTTAATCATGAAGTTGCGTTGATTGACGTCGGTAA
ACTTTCTGATGCGCCGCTTAATAC
>Escherichia coli K-12  1767118_1767199
GTGGGGCGAGCACGGCAAAGGTTTTCGCGCTGAATACAGCCCGGCGTTTTTCGGTGA
GGAACTTTTTGCAGAACTGCGCAA
>Escherichia coli K-12  135992_136073
TCCGCGCTTTAAGCTGGTGATCGACGATGGCGTCAATTTCGTTAATCAAACCAGCCA
GACCTTTGATGTCATTATCTCCGA
>Escherichia coli K-12  414141_414222
CACCAGCCACCCGGCGGTCGAGGCGTATCAGGCGCTGGAGCCTGGCGTTAATCAGTC
TCGATTACTGGCGCTGGAAAACGA
>Escherichia coli K-12  2870740_2870821
CCCAACGTTTTGGGATTGGCGGTAGCAACTTGCAGGGGGCGCAGCGCTGGGCGCAAA
CCAATACTCCGGTGCGCGATCGCA
>Escherichia coli K-12 3545872_3545953
CCAGTTGGGTTCCCAGTTAACGCTGAAAGCCCCGAACGCCAAAATGCGTAAAGTGGC
AGACGATGCACCGCTGATGGAGCG
>Escherichia coli K-12 141660_141741
CCCGTGATGTGAAAATCCTCAAAGATCTGGATGAAGATATCCGTGGCAAGGACGTGC
TGATTGTTGAAGATATCATCGACT
>Escherichia coli K-12  660862_660943
TTTTACTGCGCAACCCGCCCATCAGCGACGCGGAAAACCAACTCAGTCAGTTTCAAA
CCGATCTCATCATCGATAACATGT
>Escherichia coli K-12  2598309_2598390
TCGTTATCAAATCTCTGTTAAGCCGCAGGGTTATCAGCAGGCGGTTACGGTTAAACT
GCTGAACCTGGAACAGGCGGGCAA
>Escherichia coli K-12 4391837_4391918
CACGATGGGCGATCGGGAAGCTGAACTGGCAACGCTCGAATTTTTAAAACAGTGGGT
GCCTGCGGGAAAATCGCCGATTTG
>Escherichia coli K-12 802564_802645
ATTGCCGGGCATCATTATGCTGCTGGTCACCCCGCTGGTGATTTACACCATGTATCC
ACCAGAAATTAAGAAGGTGGATAA
>Escherichia coli K-12  4479246_4479327
TGGTCGGCGGCGGTGGGATAGCGCCATTAACCGGGAGTGAGTCGGATATTTGCGAAC
TGCAAAAGATGTATTTTCTTCCGG
>Escherichia coli K-12  552806_552887
GCGCAGCGCATCTGCCAGGCATGATTGCCGCCAAAACGCTGGTGCCGGTGCTGGGCG
TGCCAGTACAGAGCGCCGCACTGA
>Escherichia coli K-12  4380111_4380192
CTTCATCGAAAGTCTGGAAGCGATCAAACCGTACATCATCGGCAACTCCCGCACCGC
GGATCAGGGTACTAACATCCAGAC
>Escherichia coli K-12  2426358_2426439
GGTGGCGAAAAATTCTGACATTCAGCCGACAGTCGAGTCGCTGAAAGGCAAACGGGT
AGGCGTATTGCAGGGCACCACCCA
>Escherichia coli K-12 656798_656879
GCCTGTCGCGTTGGGATGAAAAAGGAAACTGGCATGGCCTGTATGCCATGGCATTTA
AGGACTCGTGGAACAAATGGGAAC
>Escherichia coli K-12  3242531_3242612
TCGAGCATTTGCATCAGCTGTATAACGTGATGCGCAACGATAAACGCGAGCCAGGCA
AACTCAGCGAACTGAAGTTTGGTC
>Escherichia coli K-12  1063276_1063357
CTATAACCTGCCGGTTTATAACGCCTTTGGCATGATCGAACAGGAAATTCCGAAAAC
GCTGAATGTGAAGATCCCGGCGGG
>Escherichia coli K-12  2440956_2441037
CGAAGAGCTGTGCTGGGAAATGGCTTGCGAATTCGACGCAATGGGTGCGCTGTCTAC
TAAATACAACGACACCCCGGAAAA
>Escherichia coli K-12  931528_931609
AAGTTGCGGTCATCGGCGGCGGCAATACCGCGGTTGAAGAGGCGCTGTATCTGTCTA
ACATCGCTTCGGAAGTGCATCTGA
>Escherichia coli K-12  1855442_1855523
TGTCGCAGTGCTTAATGAGTTAAAGTCTGAAGGGAAAATTCGCGCTATAGGCGCTGC
TAACGTCGATGCTGACCATATCCG
>Escherichia coli K-12 1003657_1003738
TTTGCAGGATTGCGGAACAGATGTCAGCACGGTTGACGTCACCTTTTCAGGAACCCC
CGACGGAGTGCAGAGCGAAATGTT
>Escherichia coli K-12 349088_349169
AGATGGTGGATCGGATCCGCGCGGCGGTGGATGCGAAAACCGATCCTGATTTTGTGA
TCATGGCGCGCACCGATGCTCTGG
>Escherichia coli K-12  2584496_2584577
GTCCTGACTTAAGCCATGTCACCAAAGTGGACAAGCGGGTGGCGATTATCGGTGCAG
GTCCGGCAGGGCTGGCCTGTGCGG
>Escherichia coli K-12  1358455_1358536
TCCTCGGTTTCGATGCGGTGACCACGCTTTCGGAAGAGACGCCGGACGCCGCACGCG
TGATCCCGAAAGCCATCTTCCTGA
>Escherichia coli K-12 1032659_1032740
CGCAGGCAACGCCTATCGACAAAGTCATCACCGACAAACCCATTATCAAAGTACCTG
GCTGCCCGCCGATCCCGGATGTGA
>Escherichia coli K-12  439207_439288
TTTCCACGCCGTGCCTAAATTTGATCCCTCCAGCGGTTGTTTGCCGAAAAGTAGCGG
CGGTTTGCCGAGCTATTCAAAAAT
>Escherichia coli K-12 2154600_2154681
GAGCCGGATTACCGCACCAGTCGATGGTCGCGTTGGTCTCAAGCAGGTTGATGTTGG
TAACCAAATCTCCAGTGGTGATAC
>Escherichia coli K-12 410559_410640
CATTCAATGGGCGGGCGCATATCGGCGGCAATGGCACGGCAGGTGAGTGGGGACACA
ATCCGCTACCGTGGATGGACGAAG
>Escherichia coli K-12 2699981_2700062
TATTTATTTAATTGATGACATTAGCATAATCATTCACTAAGTTAATTTATATAGTAT
CTGCCCAGACACTTATTTATAGTT
>Escherichia coli K-12 4187422_4187503
TCGTGTATCCAAAGCGATGATGGATAACCTGCAAACTGAAACCGTGATTAACCGTGA
CGGTCAGGAAGAGAAGCAGGTTTC
>Escherichia coli K-12 2236582_2236663
CAGTATGTTGAGCTTATTGTAGGCCGGATAAAACGCGCCAGCGTTGCATCCGGCATT
TGGCTCCTGTTGCCGGATGCGGCG
>Escherichia coli K-12 1281696_1281777
TTTCTATAACCACTCCAGCCAGTGGCGTTATGAAACCGTCACGGCGGAAGAGTTGCT
GTCACCGATGGCGGACAAATCCCG
>Escherichia coli K-12  1122954_1123035
TCTGGACATGAACTCCCTGTTCGGTAGTCAGAAAGCGACCATGAAACTGAAGCTGAA
AGCGCTGCCCGTGTTTGATAAAGA
>Escherichia coli K-12 2979449_2979530
TCATGATTTAGGACTCACTGAAACGCTCCATACGCCTGCGGGAACAGAACGTACCGA
ATTACTCTCTTTAGATGAAGTGTG
>Escherichia coli K-12 433967_434048
CACTTCGCCCCAGGCGCGGCGTGATGTACAACTACTGCGCGCGCAAAGTCATGCCAT
TTTAACCAGCAGCGCCACGGTGCT
>Escherichia coli K-12 2994151_2994232
AGATTATTGGTTAATGCAGATAAACCAGATGCATATTCCCCTGTTAAAAAAACGTGG
AATAATAAAAGATGAACGAGATTT
>Escherichia coli K-12 4625340_4625421
GCGGCGAACTCGATTTTACCGCCAGCCTGCGCAGCCGTGTGGCGACGCTGAAAGGCG
CTGACGCCAATATTCTGCAACAGG
>Escherichia coli K-12  1945631_1945712
TCCTCTCCGGAATGTCAGCGCAGCAGTTCGTTAATGCCGTTGAGCGTGAAGAAGTGG
GGGCACTGGTGAAACTGCCGGGTA
>Escherichia coli K-12 4575348_4575429
AAAACTGGATTGGTAGCCGTTTTTCATCAAAATTCGTCCGTAACCCGGAATCAAAAG
ATCCTGAAGATAATCAGAACAGAC
>Escherichia coli K-12 4437086_4437167
TTTTAGGCGTGGTGTATGCGCCGGTAATGAACGTAATGTACAGCGCGGCAGAAGGCA
AAGCGTGGAAAGAAGAGTGCGGTG
>Escherichia coli K-12  3920097_3920178
TGATTCGGGTTATGGCTGAAAATGGTCGTCTTAACGCGCTCCCGGATGTTCTGGAGC
AGTTTATTCACCTGCGTGCCGTGA
>Escherichia coli K-12 2252802_2252883
TGCGACGCTTAACGCGTCTTATCCGGCCTACAAATCAGGCAATTTCAGCAAGTAAAT
GTAGGCCTGATAAGCTTGCGCATC
>Escherichia coli K-12 560959_561040
CTGGGGCGCAGTGTCGCTGGATGTAACGCATGCGCGCAGTCAGTTAGCCGACGCCAG
TCGTCATGAGGGGGATTCTATTCG
>Escherichia coli K-12  4322020_4322101
CGGTATTGCGCCCCGCGTCCGGCCACGTCGCTGACGCACTGGGGATTACCGAGGGGG
AGAACGTCATCCACCTGCGCACCC
>Escherichia coli K-12 3493119_3493200
GTTCCCGGCGCTGGGCAAACATGCGCCAAAAACGGATGCTCCGGTAGAGAAAGAAAA
GTGGGGGATCGGCGTACTGTTTCT
>Escherichia coli K-12 1432659_1432740
CGCGTTATTTATTTCTGAACTCGGTCCGTTACCGGAAAATGTTACCTGGTTATCGCC
GGAAGGGGAGTTTCAGAAGTGGAA
>Escherichia coli K-12 101463_101544
TCCGGTGATCCGCGAATTGTTACCGCGAGTGGGGCGTCAGACCACGACTTACGGCTT
CAGCGAAGATGCCGACGTGCGTGT
>Escherichia coli K-12  3760514_3760595
CCGCACTGTTGATGAAAGTACATACCAGTAACTACAGCATTCAGGGGTTCACCAAAG
CGATAGATGAAGCGGAACTGGTGG
>Escherichia coli K-12  3711364_3711445
CGCACCAAAACAGGAAGTGAAAACCAGCAATGGTGTGGTGGAGAAAGATTACACGCT
GGCAGAGTCGATGCGTAAACCGCA
>Escherichia coli K-12 4579950_4580031
CCAGCTAAAAATAGAATAAAATGGGCAATTTCTGGAATGATTTAAATATATTTATGT
GGGTTATGATTGGCGTGAAATAAT
>Escherichia coli K-12 4172532_4172613
GCGACAGTATTTTTAAACATGAATACCAGGACCGCTTCGCTATTGTAGCCGTAGGTC
TGCGTCTGCCAAAAGAGTGGCAAC
>Escherichia coli K-12 2790577_2790658
GTTCCGGGCTGATGGCTGACCGGCTGGTGAAAATGCTCGGACTCGAACCGGGCTTTA
TCATCTGCCCGTTCCGTGGCGAGT
>Escherichia coli K-12 4409601_4409682
CGGCGCGTGCCTGCGTAGTGCGGACGCCGCAGGCGTTCATGCGGTGATTGTGCCGAA
AGATCGCTCCGCACAGCTCAACGC
>Escherichia coli K-12 4488441_4488522
TTGTTAGCAAAGTGTGCTTCGTTCATTCCTGAAAAATAATTAAAATTCAATATATTG
CAGTGGGGTGGGCATGATAAGACG
>Escherichia coli K-12  1029335_1029416
TGAAGAACACGGAATGAAACTGCTGGTGGATATTCAGCACGGACACAAAACGGGCTA
CTACCTGGACCAGCGTGATAGCCG
>Escherichia coli K-12 497458_497539
CGATGAAAGAAGCGGGCATCAATGTTGATTACGTTCTGGAATTCGACGTACCGGACG
AACTGATCGTTGACCGTATCGTCG
>Escherichia coli K-12  2571010_2571091
TAGAAGCGGCGCGTAAACACACCAATAAACGTCTGATTGCCGCAGGCGCTGGCAACC
CGCCGGTAGTGGTGGATGAAACCG
>Escherichia coli K-12  1801567_1801648
TCACTGGGACAACTACAAAGATGCAATGTTCACCACATCTTCTGAGAACCGTGAATA
CTGCATTAAGCCGATGAACTGCCC
>Escherichia coli K-12 237688_237769
GCCTCTGACTTGTAACAAAAACAAAGATAAAAATGAGAACGAGGATGTTGCCAGTGC
TGAGAATATGAACTGGATGCAGGC
>Escherichia coli K-12 4555380_4555461
CCTTGCGCTTTCTTAAATTAAGAAGTCGCAATGAGTATTACTTTGTAAATTGCAGGG
TATTGTTTAGCTATCTGTATAACC
>Escherichia coli K-12  2702894_2702975
ACCTGCAGTTCCTGGCAAGCCAGATGAACTTCCTCGATATCGTGCCAATCTCTGCCG
AAACCGGGCTGAATGTTGACACTA
>Escherichia coli K-12  2104750_2104831
TGAGAGCGTTACGATAGGTCGGGATACGCTTATTGCAAGTAAAGTATTTATTACCGA
TCATAATCACGGTTCCTTTAAGCA
>Escherichia coli K-12 4548497_4548578
GCTTGAGTTGACTAATTGTCCGGTGGGAACGTCGAGGGTCACTGCCAGCTTCAGCGG
GGCAGCCGACAGTACCGGATATTA
>Escherichia coli K-12 2510219_2510300
CACTTACTACCGGATTATTTTTCCATCCTCATTTTTCACTGCCCATTGCTCATTACG
GACAGATGGAAATGACCGATATTC
>Escherichia coli K-12 4470385_4470466
GATGCGGCGTAAATGCCTTATCCGGCCAACAAATTCAATAAATTGCAGGAATCACGT
AGGCCTGATAAGCGTAGCGCATCA
>Escherichia coli K-12 2936432_2936513
TGGTCGCGTGGAAGAATCACTTGGCTACAACGCCATCGCTGCGGGCTTCCAGGGGCA
ACGTCACTGGACCGATCAATATCC
>Escherichia coli K-12  361515_361596
CCATTGTCGATGACTACACGGTAACAATCGGTGATAACGTACTGATTGCACCCAACG
TTACTCTTTCCGTTACGGGACACC
>Escherichia coli K-12 4424412_4424493
CTCGGGAGATAACTGGTCTAATTCCGCAGCCGTTTTTCAAAAAAAAGCCCCCTGCGA
AGGGGGCAAAGCAAACTATGGCAA
>Escherichia coli K-12 1128567_1128648
CCAGATCTCCTTAATCATCAACACCATTTTTGCCTCGTTTCTTGCTTCCGGTTCGGT
GTCTTGGATGTATTACGCCGACCG
>Escherichia coli K-12 3559028_3559109
CCGCCATGTCGACGCTGTTTGGTCATGTAAAAGGCGCGTTTACCGGGGCGCGGGAAT
CTCGTGAAGGTTTATTACGCAGCG
>Escherichia coli K-12  2879274_2879355
TAGAAGGCAGTCGCGTGCGGGCAACCTACGCACTTCTGGCGAAGCAATACGGCGTGA
CATGGAATGGACGTCGCTACGATC
>Escherichia coli K-12 4266282_4266363
ATGTGGCGCAACCGAGAAACAACTCGCTATCTTTAATACCTTTTGCGAAGGCAAACC
TGGTCAACGTTCCATTGCCGCGTC
>Escherichia coli K-12  2328933_2329014
TTGCCCGCTATCCGCTGAAGAAAATCACAGCGGAAAAGAGTACGACGGCAGTAAATC
CCGGCGTACTTAATGGGCGCTATC
>Escherichia coli K-12  2815622_2815703
AAGCAATCTTGGTATTACCTTCAACGATCTTTACGAGTACGTAGCGGGCCTTAAACA
GGCAATCAAAACGCCATCGGAAGA
>Escherichia coli K-12  3684585_3684666
TTATGACTTTGCTGTCATTGCCAACGGTGTACAGGAACCGTGGCACGCAATCACCTT
AGGTCAGCAAGTGCTCACTATCAT
>Escherichia coli K-12 2148311_2148392
TGGTGGATATCGGCGGTGGTACGACTGACTGTTCATTGCTGCTGATGGGGCCGCAGT
GGCGTTCGCGTCTCGATCGTGAAG
>Escherichia coli K-12  3589565_3589646
GTATCTTCCCGACGGTGGAAGTCATCGCCAACCTGCAGATGCTCGACAGCTACGCCG
GTTTAACGCTGCCGCTGATGGCCT
>Escherichia coli K-12  3127232_3127313
TGTTAGCCAGCTTTGACTCGGTAGAAAAAGCCGGACTTGCGGTTGGTGACATCATCG
CCAATGGCATTATCCCCGGCGGGC
>Escherichia coli K-12 4451770_4451851
TAAAAATGATGCTGGGGCGCGAGCTGGATACCCACGCGCTACAGCGTGCCGGGCGAA
CATTGTTGAGCGACAAACCCGTTG
>Escherichia coli K-12  3800577_3800658
TTATTTATTGGCTGAACGGAAAACCTTACGTTTTGTCCATACTTATATCATGATCAT
CGAGTATATTGATGGCATAGAGTT
>Escherichia coli K-12  3868646_3868727
GGTGCGTGCTGGTGAGCAAAACCACGCCCACGCCACAGCCTGGCAGTGATGAAATCA
ATCGTGCTTATGAAGAAGGATGGG
>Escherichia coli K-12  4028151_4028232
AGTCGGCCGCATTTAAAAATGAAATCATCCCGACCGGTGGTCACGATGCCGACGGCG
TCCTGAAGCAGTTTAATTACGACG
>Escherichia coli K-12  3073142_3073223
CGAATTGCATAATTCCCGTCATCAAATTGTTAGATGATGCGTACGGTATTGAGTCCG
GCACTGTGACCACAATTCACTCCG
>Escherichia coli K-12 3976864_3976945
AACGTGGTGTCATCCCGTTAAGCTATCTGAAACCCAGCTGGGATAACGGTCTGGCAG
GGCAGTTGAGCAAATTTACGCTCA
>Escherichia coli K-12  1518548_1518629
TTTCGATGGTTTTCGCCATACCGTGGAACATTCGGTTTATGTCCATCCCGATCATCA
GGGCAAAGGTCTGGGGCGTAAATT
>Escherichia coli K-12  2058907_2058988
ATATTGGCGCAGTTGCAATTTTGTGGGTGCTGGCGATTGGTTTTAATCCTGCGCTAA
GGATTTCGTTAAAGAGCTATTTTA
>Escherichia coli K-12  575638_575719
CATGAGTCATCAACTTACCTTCGCCGACAGTGAATTCAGCAGTAAGCGCCGTCAGAC
CAGAAAAGAGATTTTCTTGTCCCG
>Escherichia coli K-12 1516251_1516332
CTATCGCCACCGGCGAGCACATCATCAGCCATACCGCGTCGTCCATTAAGCGTACTC
ATATGGAACTTGGTGGCAAAGCGC
>Escherichia coli K-12  2280096_2280177
TTGATACCACCGGTCTGGTGCTGATGACTGATGATGGTCAGTGGTCGCACCGCATTA
CTTCTCCGCGCCATCATTGCGAGA
>Escherichia coli K-12  2191246_2191327
TGCCGAATAAACTGCCCACTAATAAAGAAAGCATTTTTTATCTGAATGTTCTGGATA
TTCCACCAAATAGTCCAGAGCAAG
>Escherichia coli K-12 2467084_2467165
CCCGGCACCTGACCTTGCTGACGCCATGAAGGGATACCGCAAGAAGAACTTCCCGTT
TCTTCCTGCAGACCAGATCCCGGC
>Escherichia coli K-12  4440504_4440585
CCGTTCCGTCTTCAATGACACCGCGTGAAAACGTGATTTGGTTTGATCTCCACGAAG
ATGAGCAAAGCCTGAAGAATAAGG
>Escherichia coli K-12 1605523_1605604
TCTACTCAAGCCCCACCGTTACGGACCAAAACCAGTGGGTGAAAGAAGCGAAAGCGA
AAATCGCCAAAGAGCATCCAGGCT
>Escherichia coli K-12 30186_30267
GTGGCCTGCCAGAAGCGAAAAAAGAAGACGAGCTGCCGTTCCACGTCGTGGCTTATG
ATTTTGGTGCCAAGCGCAACATCC
>Escherichia coli K-12 4249975_4250056
GGCTGGAAGGCGTTATGCGCCTGACACCGGCGTTGGGGCAGCAAAAACTTTATGTTC
TGGTCTTTACCACGGAAAAAGATC
>Escherichia coli K-12  389201_389282
GCAAGCCGTGGTTGCAGCTGCTGCAGGTGCAGACTTCATCGCCCCTTCCGCCGCGAT
GGACGGCCAGGTACAGGCGATTCG
>Escherichia coli K-12  648766_648847
GACCCGTATGACCACTAACCCGCGCGAACTGCTTATTGCCCGTAGCGCTGCGGATGT
GATTGTCAACTCTGGCTACTTCAA
>Escherichia coli K-12 4033831_4033912
TATCGGTTATTTCGATAGCCCGACTATTAACACTATCATTGCTATCTTCCTGCTGAT
CTCCGGCTGTAACTACGGTCTGCA
>Escherichia coli K-12 3128615_3128696
TGGGAACGCAGGCTGATTTTGTTGTGATAACCCGCTGTTATGAAAAAATGCTCGCCG
CCAGTGAGAACAACAAAGAGATTT
>Escherichia coli K-12  3909879_3909960
TCGGCAATATCATGTCGAATATCCCGATTGTTGGCGCGCTGTTCTCTGGCCCCGCAT
TTGGTATCGGTATCCTCGCGGCAG
>Escherichia coli K-12  1411441_1411522
CGAAGATCGCGTTGGGTCACCATCGTGACGATATCCTGCAAACGTTGTTCTTAAATA
TGTTCTACGGCGGTAAGATGAAAG
>Escherichia coli K-12  2406133_2406214
GCTGGAATCCCAGGAAGTGGATTTGATGGTAACCACCCATCGTCCTTCAGCGTTTAA
GGCATTGAACCTGCGTACCTCGCC
>Escherichia coli K-12 3785993_3786074
GTCAGCCAGACGCGGCAATGGAAGACGGCGATGCACTGATTTTCATGAACTTCCGTG
CTGACCGCGCGCGTGAAATCACTC
>Escherichia coli K-12 1476258_1476339
AAAGAGATTGGGATATGATCATTCAGGAGCTTTATAAAGATGCGTGGTTATTGCCTG
AATCCATTATTGATGGCTATATCC
>Escherichia coli K-12  1580172_1580253
GTAAACATATGCAATTTATCGAATTGCTAGAAACCGGGACGCCGAATATTGATTTCA
GTGGTCATAGTGAGAACACATTCC
>Escherichia coli K-12 4544627_4544708
TAACCAATTGCCACAGGACCGGGAAAGTTTATTCTGGATGAACGTTAAAGCGATTCC
GTCAATGGATAAATCAAAATTGAC
>Escherichia coli K-12 2268283_2268364
ATAAATCCGACCGTACGACGCCCGAAAGTGAGCAAGCGCTACAGCGTTGGTGGCAGC
AAAATGGTGGCGATCGACAATTAA
>Escherichia coli K-12  4191262_4191343
ATGGCGTGATGGTTTATCAGGAGACATATCACGAGGCGACTTATGCCCGCCATCATC
TGAAAGGCAAAAAACAGGACTTCT
>Escherichia coli K-12 1135874_1135955
TTGGCTTTGATACTGTGCCGCGCTATTTGCAGGGGCTGTTTGGTAACGCTCGTGCCG
ATGTCGAAGCCTCCGGTGGTAACA
>Escherichia coli K-12  3431652_3431733
CTTTGGTATGTTTATTGGTTGCATTAACTACCCTGAATGCGAACATACCGAACTTAT
CGATAAACCGGACGAAACAGCAAT
>Escherichia coli K-12  1407140_1407221
AATCTCGCATTTACCCGGTGGTCATAAACCTTTGAATTTTGTTCATAAACTGGCGGA
TGGTTCGACTCGTCATGTGCAGAC
>Escherichia coli K-12  2309834_2309915
TTACTATCGCAAAGCTGACGAAACGCTGGGCATGACGGCTAAACAATTCCGTCACGG
TGGCGAAAATCTGGCGGTGCGTTA
>Escherichia coli K-12 1267685_1267766
TACGCAGCTGATATTGCGCATTGAATGTCCGGATGGCGAAATTTGGCTGATTAATCC
TTTTAACGGTGAATCGTTAAGCGA
>Escherichia coli K-12 1145916_1145997
TGATAATGGGCGGTTGGCCTGATAAGGCGTTTACGCCGCATCAGGCCGCCAGCACCG
ATTGCCGGATGCGACGTAACCACA
>Escherichia coli K-12 581067_581148
GCCAGGGACTATTGAGTACGAACGCCATCGACTTACGCGTGCGCAGGCCGATGCACA
GGAGCTGAAAAATGCCAGAGACTC
>Escherichia coli K-12 1481516_1481597
AACCTGATCAACGTCGAATCAAAATAGCACTGCCCTATGTCGTAGGCGCGGGCTCGT
GCATTGTATTGATGGAGCTAATGA
>Escherichia coli K-12  797983_798064
CACATCTAACTGGGCGCAAACCCTGCCGCCGGAACAGCGTCCGACTTTCACACAAGT
CGCTTCTCTGGCTGAAACGGCGCA
>Escherichia coli K-12 1843733_1843814
CGCTACGCTTATCAGGCCTACAAATGGGCACAATTCATTGCAGTTACGCTCTAATGT
AGGCCGGGCAAGCGCAGCGCCCCC
>Escherichia coli K-12  838829_838910
CAGTACGCAGCCATCCACAAAACGGCTGGATGCGTACTGACCTTTCTGCCACGCTGT
TTTTAAGCGATCCACAAAGCTACG
>Escherichia coli K-12  4334729_4334810
ACCCGCGGCTGGCGAAAGATAACGTGGTCTATTTCCCTAATACCGCATCTTGCGGCA
CGGCAACGGCAGTTTCAGTACCGT
>Escherichia coli K-12  4121983_4122064
CGCCGTTGAGCTGGCAAAAGACTGGCGTACCGATCGCATGCTGCGCAAACTTGAAGC
ACTGCTGGCAGTCGCGGATGAAAC
>Escherichia coli K-12 3697204_3697285
CAATAACGAAGTCCTGTTCAATGAAGCCCGTACCGCTCAGGCGGCGACGGTGGTCTT
TTCTTTACAGCAAAATGCGCAAAT
>Escherichia coli K-12  2492590_2492671
AGTCACCATGTCAATGCAGGATGCCGTATTGAACCTTTGCCGCGTGAAATTACGTGA
CCAGCAGCGTCTCGATAAATTGGG
>Escherichia coli K-12  3560187_3560268
AGCAATTTGCGCATTGTCACCAACAATCTCAACGTTGCTAACACGTTGATGGTAAAA
GAAGATTTTCGCATCATTCTCGCC
>Escherichia coli K-12 2269171_2269252
CCAGCTGGGTCAGGCATTAATTCCTGTAAAACGGGCCAGCCCAACATTGACTTTTAC
CGATATTAACCGCGTCAGCGAACT
>Escherichia coli K-12  3985140_3985221
TTACGCCGAAATATATGGAAGATCTGGATCAACGCTGGATGGACTATGGCGTTAAGT
TCCTCGACAAGATGGCGAAGAGCG
>Escherichia coli K-12 842756_842837
GTGCGCAGGCGATTATCAGTTCTAATCCGGGGCTTAACCGCGCCATTCGTCTGCGTC
GGCAAAAAGAGAGTGGGGCGATTT
>Escherichia coli K-12 3410723_3410804
CCGTAACTGCGAAGAGATTGCCCAACTGGCTGAAGACTGTGGCATTCAGGCTCTGAC
CATTCATGGCCGTACACGCGCCTG
>Escherichia coli K-12 1691434_1691515
GCTACGCTTATCAGGCCTACCTTTTCCTGCAACACTTTGAATTTATGAGTTTTTGTA
GGCTGGATAAGGCGTTTACGCCGC
>Escherichia coli K-12 3096938_3097019
GCGTTATTCCGGTGAAGACGCGACCGATCAAAAGAATCTGCAAAAACTGCTGGAAAC
AATGAAAGACGTACCGGACGACCA
>Escherichia coli K-12 165958_166039
CTCAGCCAGCCTTTATGCAACTGGTGCGTCAGGAGCTGCAGGCAAAACTGGGCGATA
AGGTAAAAGATCTCTCCGGCGTGA
>Escherichia coli K-12 1196581_1196662
TAATATTTAAGGTCTTCATTGATTAAGACATCCCCAAAGTTAGTTATGTATTCACTG
TTATTAGGACAATTATGAATTACC
>Escherichia coli K-12 3486397_3486478
GTGAAGTGGCTGAAATTTCGTACAAAAAATTTCGCCAATTGATTCAGGTAAACCCGG
ACATTCTGATGCGTTTGTCTGCAC
>Escherichia coli K-12  530640_530721
AGGGTTGGCGCGTCATCGCGGTTCGGCGTTTGGTCGCACGTTACAACCACAACTTAG
CCAGGCGAGTTTTGAAAACCTGCT
>Escherichia coli K-12  326373_326454
GATCCTGCAACGCTCCGGCGTCGGCAACGCTGAACTGCTGGCGGAGTTTGATATTCC
GCTGGTGCATGAATTACCCGGCGT
>Escherichia coli K-12  245396_245477
CAAAGCGATTAATATTGGTTTCCCCAATGCCTATGACCGTGCGCATGGTTATGAAGG
GAAATACCTGATGATCCACGGCGA
>Escherichia coli K-12  4312507_4312588
CCGCTTTTTCTATCAGGCCAGACAGCGGGATTTGTACGGTGCCGGAGGATCAAATGC
TATCTGTGCTGATGTACAGCACAA
>Escherichia coli K-12  55893_55974
TTTCAGCGAACAGAACACCAGTAGCTACTCGGCAGAGCCGCAGTTAGACGTTAATTA
CTACCAGAATGATGTTGGTCCGTT
>Escherichia coli K-12  914368_914449
AATACACGTTAATTTTGCTACTTTTCCTCGTTGGTATTCAGTTGCGCAATAATGGCA
TGACCTTAAAGCAGATTGTCCTTA
>Escherichia coli K-12  749304_749385
TATGCGCGAAATTCCTCCCGCTCCGGATAAAAGCAGCGACCATGCGATACTTCAGGT
CGCTATTCAAAGTCGTATTAAATT
>Escherichia coli K-12  1958854_1958935
TGCTGCCGGTCCGCTGGCAGTGACTTTTCATCGCGCCTTCGATATGTGCGCTAACCC
TTTATATACACTCAATAATCTTGC
>Escherichia coli K-12  1016172_1016253
TGGCGATCCGGTTATGCCGGGATGCCTGGGCCTGGACGCAATGTGGCAGCTGGTAGG
GTTCTACCTCGGCTGGCTGGGCGG
>Escherichia coli K-12  4320916_4320997
GCTGGTCAGCCAGCCGGAACAGGCGACCTTCGCGGTGACGGATGAGGCGATTTCCAG
CGAACAGCTCAACGCCCTTTCCAC
>Escherichia coli K-12 3797538_3797619
ATTTTTATTAAATAGTTGCGCGGTACTTTATGTTCTGGCGCTAACACAAACCAGAGC
AACCCTACTCCTGTTCCCTATAAT
>Escherichia coli K-12 1497644_1497725
GTATGCGCGCAAAGACATTAAACAGCTGGGCATTGCGCCGATGACCAGTATGTTCAG
CTGCGGTACTAATGAACGTCGGAT
>Escherichia coli K-12  3702327_3702408
CTATGACCGCTATCCGCATATGTTCTCCGGCGGTCAGCGTCAGCGTATCGCCATCGC
CCGTGGTCTGATGCTCGACCCGGA
>Escherichia coli K-12  2108921_2109002
TTCATGAAGGTTGGATTGGTAAAGTTACGCTATCATTACATAATGTGCGTCGATCTT
TAGCAGACGGTTTTCATGTTTTTA
>Escherichia coli K-12  2120818_2120899
AGTGAAAAAACTGGTCCATCAACTGGCGGACACCACCTGTTCGGTGCTGCTGATCCC
CGACGTCTTTACCTTCAACATTCT
>Escherichia coli K-12  1968895_1968976
GTACAGCATTGCGATGACGCTGGCTGACACATTGGGCACCGCGCCCGGACGCTGGAA
AGTGTTTGCCAGTGATATCGACAC
>Escherichia coli K-12  4195112_4195193
TTAACGGGATCGCCGAAGATCTTACCTGGGAAGCGTTCCGCGACACGCTGCTGGAAC
AGGCCGAGCAAGGTGTGGATTACT
>Escherichia coli K-12 2244289_2244370
CGCTGGTTCAGTCGCAATTTAATGTCAGCGACCGCTGCGCCATTAGCGGTCACTCAA
TGGGTGGTCACGGTGCGCTGATTA
>Escherichia coli K-12  621648_621729
GGGCGTGGCGCTGGCGGCGGTGCTGGAAGGACTGACCAGCGGCATCGCCCTGCTTAA
TCCTGACGTCTACGATCAGTTGCG
>Escherichia coli K-12  3159997_3160078
ACAAGCGCGTGCCACATCCGGCCTATGGCAATGCCCGTATTCCGGCTTACGAAATGA
TCCGTTTTTCGGTCAACATTATGC
>Escherichia coli K-12  324991_325072
CAGAGAAATAAGGCTGGAATGGTCAGGAGATAAGAGAGCTTTACCAACTGCTGAAGA
GGAAATATCTCGCGTGCAGGCCTC
>Escherichia coli K-12  3548989_3549070
CGAAGAACATCGTGATGACGTCGATTTTTATCTCTGGTTGCAGTGGCTGGCTTACAG
CCAGTTTGCCGCCTGCTGGGAGAT
>Escherichia coli K-12 3767654_3767735
TAAATGTAGATCCGCAAGGTTTGGTTGATATAAATTTATACCCCGAAAGTGATCTTA
TCCATTCTGTAGCTGATGAGATTA
>Escherichia coli K-12  4560299_4560380
ATGGTCTTGGTGGATTACGCGCCGCGCAGCAGTTAATGACACCTGTGCTAAAACCGT
TGTTGGGCATTCCAGGGATCTGCT
>Escherichia coli K-12 2370424_2370505
TGGAAGAGATTATCGGTCAACCGGTAACCTGTTCTGCCGCTGCGGGCTGGCGTGCCG
ACCAGAAGGTGATCGAAGCAAAAG
>Escherichia coli K-12 1014040_1014121
CAGTGGCACCGAAAACAGCTTTCGTTTTGTATGATGATCAGAAGAGCATTCAGGATT
CGTTGTACACCGATCACATTGATT
>Escherichia coli K-12  3628131_3628212
GGGATATGTTCTGGCAGTTGATGGTCGATCTCTCGCGCCAGGACAAAGTGACTATCT
TCATCTCCACCCACTTTATGAACG
>Escherichia coli K-12  828074_828155
CGATATTCGCCATGCCGACGGGATGCCGGAAATCAACATCAACGAAACTACGCCGCG
TTTTGAAGATGCGTTTATTGATTT
>Escherichia coli K-12  1320547_1320628
CCGGGGCAGCAACCGCGCTACTGGAAAACGCAGCGCCGTTCCCGCGCCCGGATTATC
TGTTTGCTGATATCGTCGGTACTG
>Escherichia coli K-12  2112479_2112560
CCGCATCCAAAGCATCCAGCGATCATTTAGTCCGCGCGTGGAAACGTACATATGGTT
TACCGACAATTGTGACTAATTGCT
>Escherichia coli K-12 2304711_2304792
TGGCGCGTCTTATCAGGCCTACACCGCTGTGAAGTGCTCCACCCCGTAGGTTGGATA
AGGCGGTTACGCCGCATCCGACAT
>Escherichia coli K-12 734854_734935
ACCCGGTGTACACGCCGGCGCGAAAAATCCACCTGTACCACTGCGACCATCGCGGCC
TGCCGCTGGCGCTTGTCAGCACGG
>Escherichia coli K-12 3897067_3897148
AGCGATCACTGCGCCAATGTGTGTGGTATCTAACGGCCCAAATAACAAAATGCAGCA
TTCTATGGGCAAGCTGAATATGTT
>Escherichia coli K-12 625433_625514
TCCGCTGGCTGATGGTGGCGTCCTGCTGGGGGCCAGCCCGGAACTGCTGCTACGTAA
AGACGGCGAGCGTTTTAGCTCCAT
>Escherichia coli K-12 3097796_3097877
TTGGCGATCTACGCCAGGCCATTGAACTGAATCCGCCGCATCTTTCCTGGTATCAAC
TGACCATCGAACCCAATACGCTGT
>Escherichia coli K-12 32388_32469
GGTTTATAAGCGCGTGGATACCTGTGCGGCAGAGTTCGCCACCGACACCGCTTACAT
GTACTCCACTTATGAAGAAGAGTG
>Escherichia coli K-12  3902956_3903037
CGGCAATATGCTTCTCGGTGGGCTGGTTTACCCCCTCACCTGCCAGCCACAGGATAT
GTTGCAGGCCATGGAAGAGAACCG
>Escherichia coli K-12 3837506_3837587
GCGGACTGATAGTCTGGTTGTTTTTGCCATCAATACAAAGAAATATTCCTGTCGTTA
CCCAACCCGTAGAAATTTTACCCT
>Escherichia coli K-12  2898652_2898733
AAACAACCTCTTCTACGGCTATATCCTGGAAGACATGAAAACCGGCTTCAACATCCT
GCGTGAAATCATGGTGGAAGGGTA
>Escherichia coli K-12 19128_19209
GCAATTAAGTCAGCATAAACTGGATATGATCATTTCTGACTGTCCGATAGACTCTAC
GCAGCAGGAAGGCCTGTTCTCCGT
>Escherichia coli K-12 2274687_2274768
GTAGCGCATTTATCATCATCGGCTACGCCATTCCGGCCTTTTTGTTTGCCATCCTGC
TGATTGTCTTCTTCGCGGGCGGCA
>Escherichia coli K-12  2451921_2452002
GTTCTACTTTAACGTGCGCGAGATCCCGCCAAAATCAAACAAACCCAATACCCTGCA
AATCGCGCTGCAAACGCGTATCAA
>Escherichia coli K-12  1276681_1276762
GCGGGTGTATGACACTGATGATGAAGAGAATCATCAGGAGTTTACCTGCCAGCCAGA
TATGACTTGTGATGATAAAGGCTG
>Escherichia coli K-12 616058_616139
AGGCGAAGATGTCGTTGCCCAAAAAACGCCGTGCAGTTTTGATGTCTCGGTGTGGGA
GTTTTTCTGGCCGTTTATCGCAGG
>Escherichia coli K-12 4134886_4134967
AAGCGGTAGACGCACCGGAAATTATCCCGGATCCGTTTGATCCGTCGAAGAAACGTA
AACCGACAATGCTGGTGACCGACC
>Escherichia coli K-12  2539088_2539169
ATCAGTTCAATAATCCCGATAACCCTTATGCGCATTACACCACCACTGGGCCGGAAA
TCTGGCAGCAAACCGGCGGGCGCA
>Escherichia coli K-12  4096674_4096755
CCGTTGCCAGCCATGATACCGCCAGCGCGGTTATCGCCTCGCCGTTAAACGGCTCAC
GTGCTGCTTATCTCTCTTCTGGCA
>Escherichia coli K-12  3144608_3144689
CATGGTCGCCTGTCCGTACAACGTGCCGAAGTACGACTACAACAACCCGTTTGGTGC
GCTGCATAAGTGCGAGCTGTGCAA
>Escherichia coli K-12  3899953_3900034
GCTTTGGTGATACCGGACGTTCCGCTATCGATCAGGGGCGTATCCCGCAAATCATGG
ATAACCTGCTTGCTGAAGGGAAAA
>Escherichia coli K-12  1388519_1388600
GGCAACTGAGATCGACAACACCGTTGTGCTGTGTATCTCTGCCGATCTGCCGTTCGC
CCAGTCTCGTTTCTGCGGCGCAGA
>Escherichia coli K-12  2152759_2152840
GTGCGGCCATTACCAAAGCCCTGGATATGGTAGAGGAGCGGAAACGTGAGTATCGTG
CAAATGGTATTTCGTATTATCGCC
>Escherichia coli K-12  3370652_3370733
TCGCCATTGACGGCACCGACCGCCCGCGTCCGGTGCCTGTTGAAACGCTGCTGGCAC
GTATTCACCATCACGGTTTACTGG
>Escherichia coli K-12 897467_897548
TGCTCATGCCATTGGCTGGCCTGCGGACCGCGGTATGCTCACCATCTGGCTGGCGCA
TGTCACTTTTTGTACGGCTTATGT
>Escherichia coli K-12  4105282_4105363
TGATCGTGAGCTGGTGGCACGTATTCGCGCGATCCTGCGCCGTTCGCACTGGAGCGA
GCAACAGCAAAACAACGACAACGG
>Escherichia coli K-12  189070_189151
CATCATGGGCGAACGTCTGTGCCGCATCACGCAAGAAAGCCTGTACCTGGCGCTACG
CATGGTAAAACCAGGCATTAATCT
>Escherichia coli K-12  1088809_1088890
CGTTTATGACGAAAACCTCCAGCAAATGGATCGCAATATTGATGTGCTAATTCAGCG
GGTGAAAGATATGCAAATATCAAC
>Escherichia coli K-12 3650937_3651018
TTTATCAGTGGTTTACACAACAAATTATTAAATAATTATAAGATACCTTAACCCATT
TTATTATTACACATCTAAAACATC
>Escherichia coli K-12  2279126_2279207
TAAAGAAACCTTACCACCGGAGCGTCGTCAGCCATTTCACATTCGTACCACTATTGG
TAACTTTGCGGCGCTGTTCCGCCA
>Escherichia coli K-12 2612867_2612948
TGCAGGAAAGTTTGCAGCAAGAAAACCACCAGCTTAGCGAGCAGCTCCTTTCGAATC
TGGGCATCGGTGACATTATCTATC
>Escherichia coli K-12 1298882_1298963
CAGCGGCAAGCTTGGCGAGGATAAACAGAACAAGCAAGAAAAATCAGAAACCGCGGT
ACGTGAAAGCATTGGTGTGGTGCC
>Escherichia coli K-12 2770014_2770095
GATGTGCGATGAGTCTCCCTGCGTGATAGCACCAGCCAATCCGGTTCCTTCGCCTTC
AGGAGCATTGTCTTTCTGGAGACT
>Escherichia coli K-12  2097772_2097853
ATACATTCAGCAAGTTGACGATAAAGTGAATCAAGAGCTAGAAAAGGATCTCAAAGA
CAACATTGCTCTGGGACGGAAAAA
>Escherichia coli K-12 783486_783567
GAAGGCACTCAGCTGGTTGGCGGTTTGCGTTGTTTCGATTGGTCTGATGACGGTATT
TATCAATCCGGTGTTTGCATTTTT
>Escherichia coli K-12  3947508_3947589
TTGCCCAACGGCAGTCTCTGGTAAAACAGCTGCATGAACGCCAGCTTGATCTTCTTA
TTACCACTGAAGCGCCCAAAATGG
>Escherichia coli K-12 340601_340682
AGGCAAACCCTGACTGGTGTTTTGTTGAAGATGCCGGGCGGGGCTATCGCCGCGTGG
TCGCCTCGCCGGAACCGAAACGTA
>Escherichia coli K-12  2620520_2620601
TCCGAGCGCGCGCATCAGCGTTGTCGGTATGTACCGTAATGAAGAAACGCTGGAGCC
GGTACCGTACTTCCAGAAACTGGT
>Escherichia coli K-12  3335825_3335906
TCCTGATTACGCTGGGTGCGAAAATTAGCGGTCAGGGCACCGATCGTATCGTCATCG
AAGGTGTGGAACGTTTAGGCGGCG
>Escherichia coli K-12  112188_112269
TTCTGCGTGAAGATCGTTTGATTGCTCTGGTGCGTCAGCGACTGAGCATCCCAGGCG
GCTGTTGCAGCTTTGATTTACCTA
>Escherichia coli K-12 3217440_3217521
TGCGACGCTTGACGCGCCTTATCCGGCCTACACCCGCTACACACCCCGCAGGCCTGA
TAAGATGCGCCAGCATCGCATCAG
>Escherichia coli K-12 2565367_2565448
CGGCCCCGCTGCCGGGTTTTTGCTATGCACCACAATTACCCCAACCGGATACACAGC
CGGATACAATTCCACCAGCACCCA
>Escherichia coli K-12  2136634_2136715
GTCAGGTGAATAAATCCGGTCAACAGGCGATCACCAACGTGCCACTGACTATTCTCG
ACGCCATCAACGCCGCAGGTGGCC
>Escherichia coli K-12 2266939_2267020
CAACCGACGAATCACTGGTGGAAATCAGCCAGCATCTGGGGGTGAATGATCCCTGCG
CGATTAGCTGCGAACCGTTTATCC
>Escherichia coli K-12  3101224_3101305
TTCAGGAGATGGGCGAAAGCAGCAAAATGCGCAGCCGTCTGACCAAACTTGATGCGC
AGCTGAAAGAGCAGATGAACCGCA
>Escherichia coli K-12  2638934_2639015
TTCTTTGGAACTTGCGCAGCAATTTGTTGACAAAAATGAACTAGAGAAAGCTGCCGC
CCAGTTACAACAGGGGCTGGCAGA
>Escherichia coli K-12  1576394_1576475
TTACACCTTCAAAACACGCCTGGACTGGCAAAAATTCGCCGTGGGTAATGTTTCGCA
TCAACCCTACTTCGGCGCGGAATA
>Escherichia coli K-12 949924_950005
TTTTTCCTCTCTGGTGGTACAGCTTCCCGGCAATGCTAAAAGGATATATTGACAGAG
TATGGAATAATGGGCTGGCTTATG
>Escherichia coli K-12  1892241_1892322
GCGGGCATTTTTACTGCTCGATGACACCCTGGAACTTTGTTATGACGTGGCGAAACT
GTCACTGGGGCGTTCCGCCTTGCT
>Escherichia coli K-12 744670_744751
TACTGAAGGATGGTGACCGACTCCCGATTGGCAAATCGAAGCGTGATTCTATGGAAG
CGCAGGGCGTTAAACAGCTGCTGT
>Escherichia coli K-12  1763226_1763307
TTGAGCGCACCATTCTGGTGGCCGACGAAGACAGCTACGTCAGCTACATTGAAGGCT
GTTCCGCTCCGGTGCGTGACAGCT
>Escherichia coli K-12  2335761_2335842
GTTTGGCTACCAGCGGTTAATGCCTTCTTTTGCTGGCGTACGCTTCGAAATGGGTAA
CGACGGCTGGCACAGTTTTGTGGC
>Escherichia coli K-12 1487596_1487677
ACCAGTCAACAAACTGCGGTGAAAACGCACGCTTTAGCATCGCGCTATTGAATCAGG
CCGTAGAACGAGTTCATACGGCTA
>Escherichia coli K-12  3664215_3664296
GAGCAATATGCTCTACCTTTCCTGTTTATCGATGTTTTCTCATAAGAAAGAACTGAT
CCCCTTACTTTTCAATAGCATCAG
>Escherichia coli K-12  2249138_2249219
TGCTGGATTTCCGCGTTGATATTGGCTTTATTGAAGGACCGTGCCACAGCACTGAAA
TCATTTCTGAACCGTGGCTGGAAG
>Escherichia coli K-12 1953888_1953969
GGGGATCGACCCTACGCAACTGTTTCTGTGCCAGTTTGAAGCGGTGCGTAAACTACT
GGGTAATGATCAGCGCGCGCATTT
>Escherichia coli K-12  2064811_2064892
CCCACGGCGGTCTGGCATTGATTTTTGTGGTACTGGCAAAGATTCTGGTGTTAAGCG
AGTTGGCTCTGCGTGGCGAATCGA
>Escherichia coli K-12 4621203_4621284
TATGGGTGCCTGCACCGATTCCAAAGTTAACCGCATCCGTTTTAAAGACCATGACTT
TGCCGCTATCGCTGACTTCGACAT
>Escherichia coli K-12 4253926_4254007
TGGGTTGCCTGATGCGCGGCGCTTCTCAGGCCTACACAACACATCGCAATTTATTGA
ATTTGCAGATTATGGAAGGCCGGA
>Escherichia coli K-12  4300258_4300339
GCAAGTGCCTTTCCACGGCGCGCGGGCACAGATTCTGGCGGTCGATAAACAAATTGT
TGCCGTCAAAGGGCAAATCACCGA
>Escherichia coli K-12  4259706_4259787
AAGGTTTTGTGCATAAGGTGGAATCCACCAACAGTTATGTGCTCTGTCATCTGTTCG
ATCAGCCCACCCATACGTCAGCCA
>Escherichia coli K-12  1354034_1354115
GGATACCTTACTGGCGATCCCTTCGCTGCTGTTGGCAATTATCGTTGTAGCGTTTGC
CGGACCGAGTTTGTCCCACGCTAT
>Escherichia coli K-12  2111487_2111568
AAGCGTTACAGGAATATTGCGCGAAGCATCTTATTTTCCGGACCAGCTGGGTCTATG
CAGGAAAAGGAAATAACTTCGCCA
>Escherichia coli K-12  1259924_1260005
AATTCACGCTAACCTGGGATTCTATTCGCACACTGCTGCCTGCGGCATTCTCAATGG
CAATGCTCGGCGCAATCGAATCTC
>Escherichia coli K-12 3283534_3283615
TGGAAGCAGAACTGGGCCGCCTGGGCGGTGTTGAAGATGACATGAGCGTTGACGCCG
AAAGTGCATTCCTGACCGATCCAC
>Escherichia coli K-12 2179420_2179501
GGATGCGCTGATCCTGCTGCGCGATAAAAACTTCCTCGTCTTTTTCTTCTGTTCATT
CCTGTTTGCGATGCCACTAGCGTT
>Escherichia coli K-12  329001_329082
AGCAGCGATTACAGGCGATTGTTGGCGGAAACTTCGATGAAACGCAGGTGAGCAGTG
CGGCGATGAAAGCCTGGCTGGCGT
>Escherichia coli K-12 1162919_1163000
TGACGGGGTGACTGCGGGTAGCGTCCTGCTGGTTGATAGCGTTAACAACCGTACTAA
CGGTTCGCTGAATGCCGCAGAAGC
>Escherichia coli K-12  2820657_2820738
TGAAGCTGCAATGGAAGAGCAGCGTCGTCGCGCGCGCGAAGCCAGCGGCTTTGGTGC
CGATTACAACGCAATGATCCGTGT
>Escherichia coli K-12  1540681_1540762
TTTCTACAATCATTCCAGCCAATGGCGCTATGAAAAAGTCTCTGCTCAGGAGTTACT
TTCACCGCTCGCCGATGCCAGTAA
>Escherichia coli K-12  2100526_2100607
GTGGAATAACGGTGAACTGAGCAGTTACCTGATCGACATCACCAAAGATATCTTCAC
CAAAAAAGATGAAGACGGTAACTA
>Escherichia coli K-12 4573126_4573207
CAATACCGTTAGATGATGAAACAGGAACGCATTTTTTGAATGGACTGCTATGCGCAG
CCTCTGTAGAGGCTAAGCCTCGAC
>Escherichia coli K-12  1169854_1169935
AGACAAACGTGCAAACCCAACCTGGACGCCAACGGCAAACATCCGCGCCCGTTATAA
AGCACAGGGAATTGAGTTGCCTGC
>Escherichia coli K-12  3452572_3452653
TAGGTCAGAGCATTAGCGTTGAACTGTTTGCTGACGTTAAAAAAGTTGACGTAACTG
GCACCTCTAAAGGTAAAGGTTTCG
>Escherichia coli K-12  2410397_2410478
TGCGGCTGATGTCGATCTCCGGCAATTTTGTAGTGAGCAATTGCTGGAGCCGATGGT
ACTGCGCGGCGAGTATTTTTCTGA
>Escherichia coli K-12  1909664_1909745
TTTACATTCACAAAATTGACTCTATGTACAATTTGCGCATGTATTCACGGATTGGGC
GTCGTAATCCGCTGTACAGCACCG
>Escherichia coli K-12 3017570_3017651
ATCACCAGTGCCAATACAACTGTACCCGCCTGGATTACGACAGTGCGCTGAATATCC
GCGAACTGAAAAAAGTCGCGCTGG
>Escherichia coli K-12  158388_158469
GTATGCGCATCAGCCCGGAAACCGCAGAACCGATCCCTCGCCTCGCTACCCTGCTGA
ACGATATCCCACCGGCACGCCTGT
>Escherichia coli K-12 562788_562869
GGTGGAGATCCCCAGACAGGTGATGTTTACCGTGTATGTGACATCAACGCCTTACGA
TCCGTTGGTTACACCTGTTTATAC
>Escherichia coli K-12  4041130_4041211
GATGGGCCTTGATGACGGAAACACCAGACGAAGAAGAGCTGGATCTACAGTTTCTCG
CAAGTCGAATGGATACCTCAAAGC
>Escherichia coli K-12  3154701_3154782
CAGCGGGATTAACTCCGCCACGTTATCAGAAGAGATTTTATGCGCGGCGGAGCGGTT
ACTCGACGTGATGGAGCGACCACT
>Escherichia coli K-12 3679844_3679925
CCCGACCAGCCGCGAAAAGCTGCTTTCCCTGCTGCGCGAATGCCGCGCCAACGGCGG
AAAAGTGATTTTCGACAATAACTA
>Escherichia coli K-12  3521663_3521744
AGTTACGCGAACAGCGTTCGCAACGGCAGCGCCAGCGACAATTTACCCGCGACTGGC
AATCTGCGCTGGAAGCACTGGCGG
>Escherichia coli K-12  877333_877414
GCTTCCACAACGGCGAGCCGGTAAAAACCAGCATGGTCAGCCTGTGCGAACAGTTAT
CGAAACTGGGGATCTGGACACGTC
>Escherichia coli K-12 1519506_1519587
ACCAGTGGGGGCGACGGTGGGGCAAATCGGCAAACTTAAAGGTTGCAGAGTGGTGGG
GGTAGCCGGTGGCGCGGAAAAATG
>Escherichia coli K-12  4350807_4350888
AGTCGCAGGACGATGAGAAACTGTCGACGCTAAGCCACTCATGGTCACAGGTGGTAG
ATGTCTCGGAAGTGTTACGCGACG
>Escherichia coli K-12 3646936_3647017
CGCTGGTCGAAGTGATGAACGCCGAAGGCCCGCAGCTGCACACCAACGCCATCCCGA
AAGCGGTAGTGAAAAATACCGATG
>Escherichia coli K-12 874114_874195
TTATTAAAAATATGGCGATTATTGAGTCTAACAATAATCAGTATCTGGCTGTGGGGA
TCATCAAACTGTGTGGTCTGGAAG
>Escherichia coli K-12 1289658_1289739
TATTCCAGGACTCATGGCACCTGTTGCACATAACGGCTACTGGCTGGTTGATGGAGC
AGTCGTTAACCCAATTCCTATTTC
>Escherichia coli K-12  66163_66244
TCTGGGCGCAGGCGGGTCAGTCGATTCCAGCAACCGGCACCACCCACGCCGACTATT
TCTACGGCACCATTCCCTGCACCC
>Escherichia coli K-12  3798736_3798817
AACATATGAGTACACGAGCAATAGAAATACTGAAGCATATTTATGGTGAGGGTAAAT
TTTCCACCAACTACGACTTGCATT
>Escherichia coli K-12 2559423_2559504
CGAGGAATCCGGTTGCAGATCTTGATACGGCACTGAAGGCCCGCCGACCTGGTCACA
ACGCGTGGATACCGATTAGTGAAA
>Escherichia coli K-12  289764_289845
TAACGAGATGACGCTGGTCTACGCGGGCGATGCGCGCAACAACATGGGCAACTCGAT
GCTGGAAGCGGCGGCGCTGACCGG
>Escherichia coli K-12 2670610_2670691
TGGAGCGGCGAATCGCCCGTCTGGAAACGGGCATGGCCTGGGCAGAAGAGCCGCCGT
CACGCACCCGTCACTTAATCAGCA
>Escherichia coli K-12 4077904_4077985
TCGCCATTTTTTGATGATTAAGCCCGTCGCCACTCTGGATGACATTCTGCATCGCGG
CGACTGGTGCGCGCAGCTGCAACA
>Escherichia coli K-12 2164598_2164679
TCTGTAAGCCGTACAGCCCACGGGAAGTGGTAGCGCGCGTCAAAACCATTTTGCGCC
GTTGCAAACCGCAGCGCGAGTTGC
>Escherichia coli K-12  2734629_2734710
CTGTGCTGTTTTGCAATCGAGCGGGAACGGAAGTCGCCGCCGCTCATGCTGGCTGGC
GTGGACTGTGCGCAGGCGTGCTGG
>Escherichia coli K-12  3078126_3078207
GGCCTCTAACCCAGGTCCGGGCCTGGGGCTGCTGCTGGCGTTTACCTTGTTTGGTAA
AGGGATGAGTAAACGTTCTGCGCC
>Escherichia coli K-12  2924968_2925049
ATACCTTTTATACGACTCAGTTTGCCGGGGATATGCACGCGCAGTTTGGCGATATCA
AACTGACATTGCTGCAAACCTGGA
>Escherichia coli K-12  3072001_3072082
CTGCTCGCCCGATGGTGGCTATCGTTGGTGGTTCTAAAGTATCTACCAAACTGACCG
TTCTGGACTCCCTGTCTAAAATCG
>Escherichia coli K-12  3510355_3510436
ATCTGCCAGGGCTGCATTTAGCCGGACTTACCCATTTCCCTTGCCTGCTTTGGGATG
AGGCTGTCGGAAAAGTTTTGCCGA
>Escherichia coli K-12 1444331_1444412
CCCTGACGCTGGCCGCTGGCAGTGGCGCTACTGGGGAAAAGGGAGTTTTACACCGAT
GAATGCCACCTGGGATGTCGCAGG
>Escherichia coli K-12 1773105_1773186
AACTAATGAATTACCGCAAATGAACAGCAAACCGTTAGTCTGGCTGGAAGGTGTTTC
ATCGGTACTGTTCGGTGTAGCCGC
>Escherichia coli K-12  292596_292677
CCCTTTATTTATTATATGGGCGAAAGAGTATTCTGAATCAGGTAAATGCCACTATCA
CATTTGCCTGTTGTTCAACAAAGA
>Escherichia coli K-12 1661728_1661809
CATGCTTTCCGTTCTCACCGGCAACGTCGGCATAAACGGCGGCAACTCAGGCGTACG
CGAAGGTAGCTGGGATCTGGGGGT
>Escherichia coli K-12  2293893_2293974
GCGGTATGTTTATCCTCGCCTTTATGGTGCTGGTGATTGGCGGTTCGCTGCTGCTGT
TTGCCGCGCGTGGACACAAAGTTC
>Escherichia coli K-12 4549792_4549873
ATAAGACGCGTCAGCGTCGCATCTGGCATAAACAAAGCGCACTTTGCTGGTCTGTTC
CCCTCACCCTAACCCTCTCCCCGG
>Escherichia coli K-12 3064346_3064427
CGATCTGATCATCGCCGCCAGTACCTCAACCTTCTCAATGACGCCTGTAAACCTCGG
CGTCCCGTATAACCTGGTCGGCAT
>Escherichia coli K-12 2972078_2972159
TGGACGCACTGGCAGAGTACCAACGCGCGGGAAAAATTCGTTATATCGGCGTGTCGA
ACGAAACTGCATTTGGCGTAATGC
>Escherichia coli K-12 486045_486126
TGTTCTTGAATCCACGGTGACAGAAGAACGGCGTCGATTATTGATGGAGATTATATT
CCACAAATGCGAATTTGTCGGAGA
>Escherichia coli K-12  721355_721436
GTAAGCCGTTTGGCATTGGCGAATTGCAGGCCCGTCTGCGCGTCGCATTACGCCGCC
ACTCTGCCACCACCGCGCCCGATC
>Escherichia coli K-12 4010561_4010642
TGCGCTTTTTTAAAGAAGCGGTGTTCCAATATGCGCTGTATGAGCCTGGATTACTGG
AGCCGGAAGGCGTCAGCAAAGTGT
>Escherichia coli K-12  268489_268570
TGGATGAACATTTTTATCATCAGGTGATTGGAGAGGTATACCGGCATAAGGTGCTGT
TTGTTATCAGCCAGTCGGATAAGG
>Escherichia coli K-12 144048_144129
GTGGTCTGTTTGTTGGCATTCTGGTGACGGCAATTTCACTGTTTTTTGTGCCATTTC
AGGTGCATTCGTGGGTATTCGTTG
>Escherichia coli K-12  1588535_1588616
AAGTGAATGCAGCAAAGGGACAACGGGGGTTCGGGTTGCATTTAACGGTATTGAGGA
TGCAGAAAATAATACTTTGTTGAA
>Escherichia coli K-12  1345710_1345791
TTCTGGTACTGGCATCCAACACCTCACAAAGCGCGCTGGAAGCAATGGCATCACGAA
TTTTGACCCGCTTACGGCTCCCCT
>Escherichia coli K-12 1776345_1776426
TCCGGATCAAACCCAACTGTATGGCGGTGCACCGGTTAACCGCTTTATTTCTGGTGA
CTTCACCCTTGATGACAGTACCAA
>Escherichia coli K-12  1996432_1996513
GGAAGCCGCGCGCGCACATGGTTTACGCCGCGGTGTCACTCAGTATTTAATGCTGCC
AAACCGGGCGCTGGGCTTTTTGTC
>Escherichia coli K-12  3084884_3084965
TTATGAAGGTACTCGTTCGCAGTCCGACTGTTCGGTGAACTACGGCCTCAATGAATA
CGCCAACAACATTATCTGGGCGAT
>Escherichia coli K-12 4453044_4453125
GATCGTCACGTTTAACTCGCCGGATCTCTCATGGTTCGGCAGTGGATCGCTGTTGTT
CCTGCCAACGCCGGTCATTATCGC
>Escherichia coli K-12 924363_924444
CGCACCACGACGTGCGTTATACCGCAAAAGCGGTGCGTGCGGCGGTAGAGCTGGCGG
TGAAATACATTAACGATCGTCATC
>Escherichia coli K-12 3082735_3082816
ATTTGTTACCTTGTGCGCATTGCCGGATGCGATGCTGGCGCATCTTATCCGGCCTAC
GGGTGCCGAACGTAGGTCGGATAA
>Escherichia coli K-12  2945400_2945481
TTATTCGTACGTGATTGATGCCATTGATAGTGTACGGCCCAAAGCGGCGCTGATTGC
TTATTGTCGGCGCAATAAAATCCC
>Escherichia coli K-12 2018910_2018991
GCCTGATGACGCCCCCGGCACACCAGCTCAGCCATTAACACCGCTGGTAGCAGAAGC
CCAGAGTAAAGCGGAAGTCATCAG
>Escherichia coli K-12 137819_137900
TCGCCACCAGCGACAATCGCCCGCTGTATGTGATTGCCAGCGACGGTGGTCTGCTAC
CTGAACCAGTGAAGGTGAGCGAAC
>Escherichia coli K-12 571813_571894
GCAACTAAAAACATCTGTTTCCCGAGGCTTCTCAACTAAAATTCAGGAGCACTTAGC
AATGGGCGTTCTACTTTCGTTAGG
>Escherichia coli K-12 4143030_4143111
GTGGCTTCAGGGGATGCAGCAGGGCAGCATTGTTATGCTGGCGGTGATCATGGGTCT
GATGCTGGCGTTCGATATGGGCGG
>Escherichia coli K-12  161095_161176
TAGCTCGCTGAAAAGCGAAGTAAAATACGGCGCAGAACGCAGCCGTATTGACTTTAT
GTTGCAGGCGGATTCGCGTCCAGA
>Escherichia coli K-12  3590428_3590509
GGCTGATCACCCATTTTCTCGCGGAGTTCGGCTACGACTGGAACCACGCGCAAAACA
GCGGTCAGGCAATGTTTCTGGTGG
>Escherichia coli K-12  3131835_3131916
CTGTACAGCAGGCGACGAAACCTTTTCTGCGCGCAGCGGGGAGCGTCGTAGCCTGGT
ATTTTGACTTTGGTTTTGCGGGTT
>Escherichia coli K-12 3528964_3529045
TTCCGTTTCTTGAGGCACTGAAAGCCAGCGGTAAGCAGCGAATTTTGCTCACCAATG
CGCATCCGCACAACCTGGCGGTAA
>Escherichia coli K-12 4008028_4008109
GTGGTGCACTGAAAAAAGAGGCGGTTTCTGCACCTGCGCCACAGGTCGAGCTGGCGA
AAAGTGGGCGCAGTTTCCTGAAAG
>Escherichia coli K-12  2226850_2226931
GTGCATTCTTATGCTCGCAAATTGCGGCTCGTCAGATGGTGAAACAAGGGCAGGGCG
GTCGCATCATCAACATTACGTCGG
>Escherichia coli K-12  1977516_1977597
ACTGAAAACCGGTTTGTGTAATGGCGTCGATGCGGTGATCAAAGCCTACCGTTTATA
CCTTGAACAGTGCCCACAAGCAGA
>Escherichia coli K-12  2512048_2512129
TTCGGAAGCGGTCTTCCTGGCAGCAGGCGTGTTAGGGGCGACGATTATGCCGCATGT
GATTTATTTGCACTCCTCGCTCAC
>Escherichia coli K-12 3495243_3495324
GTCTATCGGTGTTGATAAACTGCCGGACAGCGCGCAAATCTGCTCCTGCTTCGACGT
CACCAAAGGTGATCTGATTGCTGC
>Escherichia coli K-12 3975672_3975753
GCTTCCATGAAACCAAAAACTACACGGCGGGCGGTGAAGGCGGCGCGACGCTGATTA
ACGATAAAGCGTTAATCGAACGAG
>Escherichia coli K-12 3329640_3329721
GAACCGCTTTACGCTGACGGGATGCCTGCCACAACGTTCTGAGCCGCTCCCGTTGGC
TTTTGCCGTGCAGGATGGAGCCAG
>Escherichia coli K-12 3736216_3736297
GTGAACGCCTTATCCGACCTACCCGCCAGGCATGATAAAACGCACCAACAACGCTTC
AGGCTCGTAGCTCAACTGCCTGAG
>Escherichia coli K-12 4510372_4510453
AAACTTAGTCATGTCACGTTTTTGGGTTTCTAAAATTTTAACTTCGCGTTTTTCGTT
GCCGTAAGGGTTATACAGAAATGT
>Escherichia coli K-12 1943767_1943848
TTTGCTGGCAGTGACGCCAGAAGATCTCATCTCTATTGCGATTGGCGTGGTCATCGT
GGTGGCTATTTTGTTCTGGCAATG
>Escherichia coli K-12  655236_655317
GGCAACGTTATCTGGATAAAAAAGAGCACATCTCTCATGAAATGTTAGATGTCAGTG
AAATCACCACCACTGCTCCTGCGT
>Escherichia coli K-12  1971821_1971902
CCGTCACTCATGTCCGCGAAGGTTCAGATGCCATCTATGCCGGTACCCGTGAAATTG
CGGCGGGCAACACCGATCTTTCCT
>Escherichia coli K-12  2119380_2119461
GCTGGCGCGTATTCTCGGCGCGGGCGTGGCAGGGGGATACAACCTGGCGTACAACGT
GGCCGTTGTGCCACCGATGAAGCT
>Escherichia coli K-12 4234543_4234624
GTTCTGGGACTGGGTTGGCGGCCGTTACTCTTTGTGGTCAGCGATTGGCCTGTCGAT
TGTTCTCTCCATCGGCTTTGATAA
>Escherichia coli K-12  304811_304892
TCCACGGGATAACCGCGAGCGCTACTACCGGGTCTCATTTCGCGAGGTCCCCACTCG
TAACCATACAAGACGCAGCCCAAC
>Escherichia coli K-12  4308940_4309021
GGTGATCTCCGATGCCAACTCGGTATACGGCTTCTCATTTGACTTCGTGAACTTCTT
TGCCGCCAGCGTAATTGGGATACC
>Escherichia coli K-12 3254630_3254711
CAATCTCAGCAAAGACAAACCGTTAACGCGAATGCAGCTTTGGCTGGACGCCTGCCC
GCAGCGAGAGAATCCGCTGATTCA
>Escherichia coli K-12  2494045_2494126
GGGCAAAGTTCGCTAAGCCAGGTAAAAAGACCAATCTCAATGATGACCAATATATTG
TCATTAATGCATCTGTCGGAATTT
>Escherichia coli K-12  4558901_4558982
GGCAGAATCCCGCGTTGGCGGTTTGCTCGGCGGTAAACCTGGCGTCACCGTGTTCCA
CATGGGCGACAGTAAAAAGGCGTT
>Escherichia coli K-12 341777_341858
CGCAGCACGGTTTGCTGCTGTCGAAATCTGAACCTTTAATGCGTGAAGCGATGCAGG
CGGGGGCGCATTACGTCGGCGGCC
>Escherichia coli K-12  2349108_2349189
GGGTGAATGGCGAGCGTTGCTGGTGACTGAAGATATGGCGGGGTTCATCAGCATTGC
TGACTGGTATGCCCAGCATGCAGT
>Escherichia coli K-12  1108323_1108404
CGGTGATTTTTTTATGCCTCGGCATCGGTTATGCGGTAATAAGAAGAACGATTTTTA
TTGTGTATCCGCCCATTCTGAGTA
>Escherichia coli K-12  1263149_1263230
GCACGGAACTGGAGCTGAATGCTCAACCGGGTAACGTGCAGTTAGTCGACAATAAAG
GTCAGCGTTATACCGCCGATGACG
>Escherichia coli K-12 372480_372561
CTTCGACGAATTGTATAACGCCATTGAATGGGTACTTCCGGCGCTGGAAGTGGTGGG
GAGCCGCATTCGCGACTGGTCGAT
>Escherichia coli K-12 1836617_1836698
CGGTTACCTATCCGCGCCCACCGGACTTTACCGGCACGGCGTTTCTTGAACAGTTGC
TGATTATGCTGACGCCCGATCCCG
>Escherichia coli K-12 630907_630988
GTCTGGCTTCCATGCGCTGATCTCTTCTGGGACCACGCCGAAGATGCTGGCGAACGA
AGGGCAGGCGTGCTTTATCGGCTA
>Escherichia coli K-12 533379_533460
CGGCAATGAAGCGGTATTAATTGGTCAGTTAGAGTGTAAATCGATGGTCAGGATGTG
TGCGCCACTGGGCAGTCGTCTGCC
>Escherichia coli K-12  1319068_1319149
GCGAATCCGGCATCAATACTTACGCTCAGGTGCGCGAGTTAAGCCACTTCGCTAACG
GTTTTCTGATTGGTTCGGCGTTGA
>Escherichia coli K-12  1790487_1790568
CGCGTCGTTAATTGCCCAATGGCAGACGGTCGGCTTTGCTCATGGGGTGATGAATAC
CGACAACATGTCGCTGCTGGGGCT
>Escherichia coli K-12  3551237_3551318
CCTGGCCGGGCGATGAAAAAGTGTGGGCCAAACTGGCGGTGGTGCACGACAAACAAG
TGCATATGGCGAACCTGTGTGTGG
>Escherichia coli K-12 2025879_2025960
TGCAACCATCGCCGAATGGACGGGATTAAGCCGTAGCCAGGCGGCGCTGACGCAGCT
TCATGAGGCGTCGGTAACGCTAAT
>Escherichia coli K-12 3304475_3304556
CCTTATCCGAGCTGGCAACGCTGTCCTACATAGACCTGATAAGCGAAGCGCATCAGG
CATTGTGTAGGCAGCAGAAATGTC
>Escherichia coli K-12 1603494_1603575
TTTCAGCAATTGGTTGGTTGACGATAATTCTGGTGGCATTTATGGCCTGGCTGCTGG
CAAAGACGGCGTTTGGACGCAGTT
>Escherichia coli K-12 1909197_1909278
TAAAATACTCTTATAGCAAGCGCGTTTAATATAACGCCACCTTCAACTTTATTTTTC
TCATGCTAAATAAAGAACCTGTCT
>Escherichia coli K-12  216552_216633
TAAGCTTTTCGTCTTACGAGTCCCGGATCTTACCCCGCAACAAGCCACAGATATCAC
CGCGTTTGCCAATAAAATCAAAGA
>Escherichia coli K-12 2324395_2324476
GCGTGCTCGGCGGTTTGCAAGTAGACGAAGAAGCAAACCTCGCGAACTGGGTAGTGC
CTGGGAAAATGGTGCCCGGTATGG
>Escherichia coli K-12  2519925_2520006
TTTACGCGCACGTTTCTATGATCAATGGCGATGACGGTAAAAAACTGTCCAAACGTC
ACGGGGCAGTCAGCGTAATGCAGT
>Escherichia coli K-12 4203943_4204024
TGAATTGTTCGGTCACGAAAAAGGGGCGTTTACTGGAGCCGATAAACGCCGGGAAGG
GCGCTTTGTTGAGGCGGACGGCGG
>Escherichia coli K-12  3626202_3626283
GTGGTTTGGCGGGGTGATGGCGATCATCAACAACATTACCATGCTGGCGATTGTATT
GACCGGATCGGCGCTGATCCGCGA
>Escherichia coli K-12 2146598_2146679
TCGCCTGATGCGACGCTAACGCGTCTTATCATGCCTACAAATCGCTCATTCCCCAGG
CCGGATAAGGCGCTCGCACCGCAT
>Escherichia coli K-12 1616281_1616362
TACACCACATATTGAACCCCTGCCTTCGGATCACCATACCGCTGCAGATTACTTACG
CCAGTTTGATTTGCTTGTCCTGAA
>Escherichia coli K-12  4323805_4323886
CTTCCTCGTCCCCGGCTACTACGTCTTCGCCAAAAACAATATCTCCGCCAGCGACTT
CAAGCGCACCGTCAACGCCGGGCA
>Escherichia coli K-12 2553635_2553716
TGAAGAAGATGCTATTCACTGGCATCGCACCGCCCGTGACCTGTGCCTGCCATTTGG
CGAAGACGTTTATCCCCGTTACAA
>Escherichia coli K-12 4314231_4314312
CAATGGGGAGAGGGAGAAAACGAGCGCAATATTCAATATCGAGCACAATCGGTCCCC
TCGCCCCTCTGGGGAGAGGGTTAG
>Escherichia coli K-12  3120399_3120480
AGTCTGGCGGCCGAAAAATACCGAAACGGCAATCAGCATGGGACAATCCGCAGGTGC
GATGGTGGTAAATAAGCCATCTTC
>Escherichia coli K-12  972972_973053
GCGAAAATCCGGGATCAAAACTGATCTTCACGGGAGGCGTAGCAAAAACCAATACGG
TGAGTACAGCGGAAGTAGGTGCCA
>Escherichia coli K-12 1176930_1177011
CCTGGAAAACGTGGCTATGCCGCTGCTGATTGGCAAGAAAAAGCCCGCTGAAATCAA
CAGCCGTGCACTTGAGATGTTAAA
>Escherichia coli K-12 96504_96585
TGATGCCGCAGCTGGGGCTGTTCTACATTCTGCTGGCTTACTTCGTCATTGTGGGTA
CTGGCAACGCGGTAAACCTGACCG
>Escherichia coli K-12 4102142_4102223
GCTCATGACGATGATTATTCTGGGCACTGCCGGGATTGCCTCGTTTGAACCGCATGT
TTTCGTCGGCGCAGTATTACCGTT
>Escherichia coli K-12 4236542_4236623
CTCTGCTCGGCGGCGACAACCTGATTGAAGTGAATAACCTTGCTGCCGACCCGCTGA
TTAAACCCGCACAAATCGTTGATG
>Escherichia coli K-12 2835070_2835151
GGATGCGACGCTGGCGCGTCTTATCCGACCTACGGGGACGCATGTGTAGGCCGGATA
AGGCGTTTACGCCGCATCCGGCAA
>Escherichia coli K-12 3992387_3992468
CGCAGGATATCGGCGTGCTGACGCGTAAGCTGTATGCCGCGTTTGAAGCATTACCAG
GTAAAGTGACGCTGGTAAACCCGC
>Escherichia coli K-12  1847447_1847528
GGGTGAAGAAAAACAGTACCGCACAAGCCGGATGCAAACTGTTCCTGACGAAACCGC
TGGGGATCGGCGTTCTTACCACGG
>Escherichia coli K-12 3185650_3185731
CTGCATGCTGAGTCAGGGTGGAACTACTTATTCAAAAGCGAAGGTTACTTTCACTAC
AGCAAATACCATGACGGGTCAGTC
>Escherichia coli K-12  269696_269777
TTGAACAGGATGATTTTGATCTCGATATAGTCTACGGTGAACCCCGCCCATCACCCT
ATGAGAAGATCCCGCTTGCTGTTG
>Escherichia coli K-12  3013387_3013468
TGATGATGAAACCTTCTCATCCTTCCGGACACCAGCTGGTGGTGATTCGCGGTGCGG
GAGATATCGCCAGTGGTGTGGCGC
>Escherichia coli K-12  3630029_3630110
CTGCGCTGGAATCGGCGAAAGCTCAGGTATCGGCTTCTAAAGCGGCTATAGAAGCGG
CACGCACCAATATCATTCAGGCGC
>Escherichia coli K-12  4003694_4003775
GGCGATATGTGGCGTGTTAGTCCAGCTGTGGACTTTTGGTTCGCTACCTATTATCGC
GCTGGGACTGGCATTTAGTTTTGC
>Escherichia coli K-12  1521975_1522056
CAGCCGCTGGACACACCGTGGTGAACTGGGCGTTCCGGTCACGTTCACTACCGGCCT
GAACTACGAAAACATGAGTGAAAA
>Escherichia coli K-12  3723323_3723404
TCTTCTTCAACACCGACCGTAAAAAACGTCTTGAAGATAACCTGCCGCGCCTGCAAA
CCGTGTTGTTCCAGCAACAGTTGG
>Escherichia coli K-12 4536283_4536364
AGAATCCGTCGACTTATAATCGCCAGAACGGCATATCAGGACGGTGCTGCGAACGCT
GTGGCCCAAAACGTTCCAGTAAAC
>Escherichia coli K-12  2932400_2932481
TGACATGATGGATGGTATGCCTCCAGCGCTGAAAGCTGCGACGGGTGTCGATGCGCT
CACTCATGCTATTGAGGGGTATAT
>Escherichia coli K-12  3014633_3014714
TGACGTAATTCTCATTGAAGCAGATGGCTCGCGTGGAATGCCGTTAAAAGCGCCTGA
TGAGCACGAACCTTGCATACCCAA
>Escherichia coli K-12 3208716_3208797
TTGGGGCGACTGGTTCCTCGGGATGTTGCCGCTCAGCATTTTACTGGTTCTGCTGGT
TCCCTGGCTGGCTTACGTGCTGTA
>Escherichia coli K-12  2117725_2117806
AGTGGAACATGGCGTCGATACCGCGTGGCTGGTCGATCACCACACAGAAGACTTCAC
CGCCAGCTATGCCGTTCAACACTG
>Escherichia coli K-12  1499920_1500001
CCTGCTCCAAATTTATGATCGCGCAAGGGTTAGCGCCTCGCGTATTGTCCACCAGGC
ACAAATTTATGGCGATGCCGTCGT
>Escherichia coli K-12  3907176_3907257
AAATCTGCCGTACTGCGCTGGAGAAATTCTCCCAGCAGCATCAGCCGTTGCTGGTAA
GTCTGGAGTCGCTGGGCCGTCATA
>Escherichia coli K-12 23760_23841
CTAACCGTCCTGACTGGTGTATCTCCCGTCAGCGCACCTGGGGTGTACCGATGTCAC
TGTTCGTGCACAAAGACACGGAAG
>Escherichia coli K-12 100138_100219
TGTGTTGGCGCTGCCGTTGCCGCAGCAACGTTTGGCTGGACGTGAAGGTCCGGTTCG
TGTGCTGGTAGTGGGTGGTTCTCA
>Escherichia coli K-12  4482370_4482451
ATGTTGTCCTGCGTCAGGACGAAGACGTTCTCGATACCTGGTTCTCTTCTGCGCTGT
GGACCTTCTCTACCCTTGGCTGGC
>Escherichia coli K-12 942142_942223
AAATCGCAACCCGTGCTATCTCGATGCTGGCGATTCTGACCGGTAACGTTGGTATTA
ACGGAGGCAACAGCGGCGCGCGTG
>Escherichia coli K-12  1759874_1759955
GCACCAGCATGGCGCAAAAGTGCTGGTGGATGGCGCTCAGGCGGTGATGCATCATCC
GGTGGATGTTCAGGCGCTGGATTG
>Escherichia coli K-12 4268519_4268600
ATTATTAAATTTAATAATAAGTATCGGGTTTGTTACGATAGAATATTTCTATATCCT
CAAGAATATGCTTTGCCTTATTGC
>Escherichia coli K-12 1229340_1229421
CCCTGTTTTTGAAAGCGCTCTGTCATAATGAGAGTTACCCGATACCTTATTATCAAC
AGGTAACTCTCAATCTTTAAAAAA
>Escherichia coli K-12 795436_795517
CAGCGTGCAGAAAGATTTCACCATCGACAGCAAAACCAACTGGACTTCACTGCTGAA
TGGCGGTCGCCTGGCGGTTGGCGA
>Escherichia coli K-12 2864585_2864666
GGTACCGGGCAGTATTTATCGATAATATCCGCTACGCTGCCGACCGCTTTGCGCCAC
ACGGCAAGCGAATATTAGTTGAAG
>Escherichia coli K-12  901853_901934
TGGTGTCATCGCTCTGTCACTGCTGTATGCCGCCTATGCCTCGCAAACGCTTCGGGG
CGCGTTGAAAGCGGTGCCGGTGGG
>Escherichia coli K-12  1976656_1976737
GCGGTCACATGAACACCTTCGAAATCGAAGCTCTGATGGATGAAGAGATTGAGACGC
ACGAAAGCGAGGCAGAAGTCCCGG
>Escherichia coli K-12  727856_727937
TGTGCTTTGCCTTTGGTGAAGTGATGGGCGATCGCCGCCAGGGGCGCATGTTGCTGT
GGGCGATGTCAGTGATTTTTGTCA
>Escherichia coli K-12  3593041_3593122
TTTTTGCTGAACGCGACCAGTTCCAGGAGCGCATAAAGTGGGTGTATGAGCTGTTTC
CACGTCTGCATGAGCGCCGTATTC
>Escherichia coli K-12 2877060_2877141
TACGCCTACCGAGTATGGTATTCGATTTGTGGCGACCAGCGGCGAAGAGGAAGGGAA
ATTAGGCGCTGAGAATTTACTCAA
>Escherichia coli K-12  4489273_4489354
CAGCCTGCTGTGGATGCTTTCAGAGTTGTATGAACAATTGCCGGAAGCGGGCGATCT
GGAGAAACCAAAACTGGTGTTTTT
>Escherichia coli K-12 965413_965494
AACTGGGAATCACACTTCTGCTTATGCCCGTGCAAATCGTCATATTTCATGGCATTA
GTCTGACCTCGTTTATTGCAAATC
>Escherichia coli K-12  3468467_3468548
CTTCTGTCGATCAAGACGCATGGGGCTTTGTCCCGGGCGGCGATAACCCGTGGAAGA
AATACGAACCGGCGAAAGCATGGT
>Escherichia coli K-12  4605230_4605311
AGATGTGTCGCCGGAACATTTCCATGCTGAGTTTCACGAAACCGGACGCGTCGCCTG
TTTCTGGGTCGATGTGTGTGAAGA
>Escherichia coli K-12 1268553_1268634
AAACCGGTGCGGTAATTAACGTCAAGAAACCACAGTTTGTCAGCCCGGGACAGATGG
GTAATATCGTTGATAAATTCAAAG
>Escherichia coli K-12  3957334_3957415
TGGTCACTGGTGAAGCGGATCTGGCGATTGCGGGTAAACCGGAAACCTTGCCCGGCG
CAGTGGCGTTTTCGATGCTGGAGA
>Escherichia coli K-12 3302889_3302970
GCTGGTGTATGCCAGTGGAGCTTTCCCGCGACTGGCTGGTGAATCTGCTTAATCAGT
GCGATGAGCTGGGCATTCGTAACC
>Escherichia coli K-12  2980250_2980331
ACACATTGCGGATGCCACCGGACGTGCAATTACCGGGGCCGGAATGACTCGTGTGGC
GCTGCTGGGTACGCGTTACACCAT
>Escherichia coli K-12 3192483_3192564
GGTCTGGCAATCACCACTGTCGAACCTGTTCGTGGTTCCTGTCAGTTTACTGTTTAC
GATTATTGCGGTGCATTATACCGG
>Escherichia coli K-12  2247758_2247839
AAGATCCGGCGAAAAACATTCCACGCGCGGTACGTCAGGTGTTCTGGCGAATCCTGT
TGTTCTATGTGTTCGCGATCCTGA
>Escherichia coli K-12  1057569_1057650
ACCGCTGGAACTGCGCGAACTGGTAGTACGGGTGAAAAATCTGCTCTGGCGAATCGA
CCTCGCGCGACAAGCTCAACCGCA
>Escherichia coli K-12 357583_357664
GTCAGCGGCTACCGTGATTCATTCCCGCCAACAACCGCGCATTCCTCCAACGCCATG
TGCAAAAATGCCTTCGCAGCGGCT
>Escherichia coli K-12 4290915_4290996
GACTGGAAACATTGATGCTGGTGCTGGCGGTGTTGTTGGGGGCTTATACCGGCTTTC
TGCTGTCGGCGCTGAAATCGTATC
>Escherichia coli K-12 3545184_3545265
CTTACACGCTCGTCGCACCACCGGGTTGCAATTGCCGGATCGCATCGTCAGCGTTCC
GTTATGGCAGCGGCGTCACTGGCG
>Escherichia coli K-12 1041227_1041308
AGAAACAGGACGAAAGCTGTTCATTAACGCAGGCATTACCATCGGAACTCAAGGTGA
GCGCCGACAATGTCTCATTAACCG
>Escherichia coli K-12 3795413_3795494
TGAGCGAAGGTGAAAAATCATATACCTGTAATCAATTTTCGCTTTCATCAGAACGTC
CGATGATTGGTTTTTGCCCGGGTG
>Escherichia coli K-12 3731588_3731669
GCGGCTCGCCGGTAGATAACAACGCCAAGCTGTTCCGCGCCGGACAAATGAAAGTGT
TAAAACCTTACGTTGATTCCGGAA
>Escherichia coli K-12  2360772_2360853
CGCACTGGGGGCCACATGATGGCGATGCGGGGATCCGCAAAGATGCCGCTATGGTCG
CGGATATGCGTGAAAAATGCGGTG
>Escherichia coli K-12  4513818_4513899
GCAATCTGCGGCTATCATCGGCGAAATGGTGGGTAAAAAGCGAGAGATGCAGGCACG
TCTGGAACAACATAAAGAGAGGAT
>Escherichia coli K-12  2402911_2402992
GGCGGTAGAGAAACTGGCCGGGATCACCGTGCCGGATCGCGTTAACGTCATTCGCGT
TATGCTCTCCGAACTGTTCCGCAT
>Escherichia coli K-12  115084_115165
GTTTGCCGCTATCTATAAGACCTTCAACACCCCACTACCGGCACTAACGCAGGGGAT
CATGACGCTGGCAGACTTTAGTGG
>Escherichia coli K-12 1294246_1294327
CGCCGCTATACGCCTCACAGGGCTCTTAAGCACCGACGTTGACTTGTGACCTGTAAA
GTACAATATCCCTGTGTTTAGGCG
>Escherichia coli K-12 4415919_4416000
ACGCTGGTTTCGATTAACTAAATGAAATATGTGAAAATTGTAGGCCGGACAAGGCGC
TCGCGCCGCATCCGGCATTGTTCA
>Escherichia coli K-12 2721244_2721325
GAACCATCACTGCTTTTATGCATATGGTGGAGTACCGGCGTAATCAGAAGCAACTAC
GCGAAACGCCGGCGTTGCCCAGCA
>Escherichia coli K-12  2489675_2489756
TATTGGTCTGTATTTGCTGAATCCTTCTTCAGGAGCGGATGGTAAGAAGAATAGTAA
TCTGAGCGCATTAATTTCTGCGGC
>Escherichia coli K-12 1551625_1551706
GAAAGGCAATGAGCATAAAGTGGCGGATGTCGGTAAGTACAACGCCGGGCAAAAGAT
GATGTTCTGGTCGATCATGAGCAT
>Escherichia coli K-12 3268969_3269050
AACAAATTTTACTAATGCCAACATGTTTCAGGTTAATTTTGTTAGTTCAACACAAAA
CGCCACAATCTCCTGGGATTATTT
>Escherichia coli K-12  2521996_2522077
GCCCGCGATGCAAATGGCCTTGCTGGAACGCCGCGAACTTGATGCCGGGATCTGGCG
AATGGCGACAGAACCACCGACTGG
>Escherichia coli K-12  3677281_3677362
GCGAATTGGTGATAGCGATATCCACGGTTCTCTGGTCTACACCACCGGAAAGCCACG
ACCAAAACTGGAAGGTGATGTCGA
>Escherichia coli K-12  2288246_2288327
ATACCACTGTAGATAGTGGCGGCTTACTGGAGGTTATGGATGGCGGGACTGTAACTG
GCGTTGATAAAAAAGCAGGCGGAA
>Escherichia coli K-12 1624993_1625074
AAATCCTCAGCGTAAGCCAGCAATCTCTTGAACGATATTCTGCGGTGAGTGAGAAAG
TGGCAGCAGAAATGGCAACCGGTG
>Escherichia coli K-12  3847925_3848006
ATCGCCCGCAGGCGTTAGGTTTACCGGCGGTCGGTGAATGGCGACACGACGCGCTGG
AAATTGCTCAACAACAAGAAGGGG
>Escherichia coli K-12 1524385_1524466
GAAAACGGTGAGACTTGCCTGCCTTTTATCACGGCGTATCCGGCACTTTCGTCAGTA
ATCTGAATTTGCCCGGCACGTAGC
>Escherichia coli K-12 708998_709079
ACTCCTTTGGGGCGAAATACGACTTCAAAAATAACTTCGTACTGGAAGCGGCATTTG
GTCAGGCGGAAGGGTATATCGATC
>Escherichia coli K-12 1646916_1646997
GAATTGCAACTATTTCTGTAGTCACTTTTGTGGGGACAGTCCACAAAACTGCCAACT
TCCGCTTCTTGCTCTTAGCGGACA
>Escherichia coli K-12 2010116_2010197
TTGCCGATGGCTGGTTTGAGTGGAAAAAAGAAGGCGACAAAAAACAGCCTTTTTTTA
TCTATCGTGCTGATGGACAACCTA
>Escherichia coli K-12 613299_613380
ATGCAACAGCAGAAGAACGCCCGCTGGCAGTTTTGCTCGATGGCGAATTTTGGGCGC
AAAGTATGCCCGTCTGGCCAGTGC
>Escherichia coli K-12  2471794_2471875
AAGAAATGTAGGGACAGGGGCGAATCAGATACCTGATATGGGTAGTTTTATGCTTTC
TGCTTCAGTTCCTGGATATCAAAA
>Escherichia coli K-12  2550889_2550970
GCTTTTTTGAAGTGATGAAGGGCGACAACGTGGCGATGGTGATTAACGGCGATCAAG
GCACGATCAGTCGCATTGACGTGC
>Escherichia coli K-12 2353422_2353503
CTGGCGATACCATTTCGCTGATTGGTACCACCTCTTTACGTATTGATTACAACGAGA
TTGACGATAATCGAGTGACGGCAG
>Escherichia coli K-12 3893205_3893286
TATCGGTTTTTCCGGTCGCGAAAGCCATCCTCGCTCGCGGGAGCTGTTAAGCTCGCT
ACCGTTAGCCATTGATTATGAAGT
>Escherichia coli K-12 209061_209142
GCAAATGGCTGAACGCTTTAAGATGCCTATCATCACCTTTATCGACACCCCGGGGGC
TTATCCTGGCGTGGGCGCAGAAGA
>Escherichia coli K-12  3391266_3391347
AAGAAGCAGTGCGTATGGCGCTGGTCAATCTTTCTGCCGTTGCTGCACCAGCGGGCA
CCATGCCGGTAGTACTTGGCGCAG
>Escherichia coli K-12  619752_619833
CGGTAACGAAAGCAATGCAGGCCACGGGAATAACTCATCTGGCAGATCAAAGCGTGG
ATACCCTTTCTGGCGGACAACGCC
>Escherichia coli K-12  3595901_3595982
GGTGGTGGGGCATAGCGAAAACTTCTCTGCCTCTATTACCACCATGCAGGCGGTGAT
CTGGATTGTTACCTTCCTCGCCAT
>Escherichia coli K-12 2616786_2616867
TCAGGCGCGTTACTCCTCGCGCCCGCCGGAAATTTTATTGACTCACCCGTTGCCGGA
AAGTCGTCTGGCAGATGCCCGCAA
>Escherichia coli K-12 4543958_4544039
TATTCATTTACGGGAATGTAGCACGGTGGTGAGTGAACGTGTAGGTGTGGCGTTTCA
CGGTGTCGCGGATGGTAAAAATCC
>Escherichia coli K-12 2939694_2939775
ACGCCAGTTGCCTGACATCAACATTCAGGTCTTCACCAATAGCCATCCGATTTGCCA
TGAACTCGGTAAACGCGAACGCAT
>Escherichia coli K-12  3790793_3790874
TGTCGTTTGATCTGGTGGGCGAAGATGTGCTGGTTTCTGGTGCAGGCCCGATTGGTA
TTATGGCAGCGGCGGTGGCGAAAC
>Escherichia coli K-12 3827336_3827417
CTGCCGGATGCGATTCATCACCCTACAAATTCAATAAATTATGAATCAATACGCAGG
CTTGATAAGCGAAGCGTATCAGGC
>Escherichia coli K-12 2652877_2652958
CGATGATCTGCTGTTAGAAGAAGGTGCAGTAGAGCTGCCGGAAGGAGAGTTTAACGC
CGCGTTTAATCCTGAAGCCGTGGT
>Escherichia coli K-12  4104249_4104330
AGGAATTCCTTGCCGCAGGTGCCAGTTTTAACCAGATGGTCACCGCGCTGGAGCGCA
TGATGACCTCTCAGCAGCGTCTGC
>Escherichia coli K-12  1071326_1071407
TACGCGCCGCTGTTTTCAGGTTCGCGAACGATTACTGTATAGCGGCGGCGCGCAGGC
ATGGGTGGAAGCGCAGCCGTTGTT
>Escherichia coli K-12  901161_901242
GTCGCTGAATAGTGCGGCGTATACCACGCAGCTGTTTTACGGTGCAATTCGTGCGAT
CCCGGAAGGTCAGTGGCAGTCCTG
>Escherichia coli K-12 4553592_4553673
CGGCGACGCCAGAAACCTTACAGGAAATTGCTGACCAGCTGGGTGTTTACGACCCGT
GCGCCATTGCCTGCGAACCGTTCC
>Escherichia coli K-12  319299_319380
TTTTACGCGATCAGGGCGTCGATATTATCCTCAATGCCCATGTGGAGCGAATCAGTC
ACCATGAAAATCAAGTGCAAGTGC
>Escherichia coli K-12  3525830_3525911
ATTAATTGATCCGGGTGAAAGCGTCTACGAAGCCGCTAACCGCGAGCTAAAAGAAGA
GGTTGGATTTGGAGCGAACGATCT
>Escherichia coli K-12 2761223_2761304
GTTTGTATTAAGATATCGGTAATCTTTTGATGGTTGGAAGCCCGTCCTGGTAGACGA
CCTAGCCTACCGAAGATGTGAGTT
>Escherichia coli K-12  4229758_4229839
TGCTGGCACCAATTACTGACGTGGTTAAACGTGGCGCTCTGTATATTGGCTGGAGCG
CAGGCGCTAACCTTGCTTGCCCAA
>Escherichia coli K-12 4411592_4411673
GCTCTTTGTCTATGAAGAGAGCTACGGTATCAGTAAAGAGAGTCACTGGCGCGAGGC
GATCAACGCCAAAGCGATGGGAGC
>Escherichia coli K-12  4263700_4263781
GCGGCGTTGGCTTAATTGCCTGCCAGTGGGCAAAAGCCCTGGGCGCGAAACTTATCG
GCACCGTAGGAACCGCGCAAAAAG
>Escherichia coli K-12 3673829_3673910
GCGTGAAGCGATTCGTGCCCAGTCGCGCGATGTCTGGGAACGCTCGCCGCAAGATCA
GGAGAAGTTCTGGGTAAAATATCT
>Escherichia coli K-12 3088942_3089023
AAGCGAAACGCGAACTGGATGAAATCCGTGAAAGTTTGCAGGTTAAACAGAGTGGCT
GGGCGCTGTTTAAAGAGAACAGCA
>Escherichia coli K-12 2811974_2812055
CCAATCAGGCGATGATTCTGGGGACTAAACTGGAAGATCAGCCAGCCGTGCAACAGG
CTGCCACCGAAGTACGTAACGCCT
>Escherichia coli K-12 4043692_4043773
CTCAGGCATGGGCTGTGGCGATGGCGCTGGGCGTGGAAGACAAAGTGACTGTTCCGC
TGTTTGAAGGCGTACAGAAAACCC
>Escherichia coli K-12 4062840_4062921
TGAGGTGAAAAAAGAAGACGGAGCATCGAAAAACACCAGTATGACCTCGGTGCTGAA
AGACAAAACTATCTGGCTTATCGC
>Escherichia coli K-12  902583_902664
CCCTGTTTGTGGGTCAGCAAGGCAAATACACCAGTGTTGATCAGCTGAAAGGCAAAA
AAGTCGGCGTACAGAACGGGACGA
>Escherichia coli K-12  2639899_2639980
CATGTACACTAACCCGCTGCGCGTGCTGGATTCAAAAAATCCGGAAGTGCAGGCGCT
TCTCAACGACGCTCCGGCATTAGG
>Escherichia coli K-12  3806466_3806547
ATACAGTGAGCAAATCCCAAACAGCCGTGAAATTTATCGCCAGAAAAATGGCATAAA
AGAGCAACAAAACTTATTACTGCA
>Escherichia coli K-12 57732_57813
TGGTCGTTTTGACTTAATTCGTATGTTTCTGGAGATCCAGATTCAGGCGGCGTTTGC
TGATGGTTCACTGCACCCGAATGA
>Escherichia coli K-12 2562781_2562862
AGAATATGCGAAGCACTGGAACATGAAAGGCGTCATGAATGACAAAACCCGCTTCCA
CGCCGACAAGTGGGTAGGGTACAG
>Escherichia coli K-12 1204931_1205012
CATGGCGCGACTTTATACCCGCGAGATTGACGGTAAAACGCATTACTACAGTGTGGC
CCCGCGTTTCTGGGTACCGTATGA
>Escherichia coli K-12  2914310_2914391
TTTTGCGCCATACCGCACCGCTAAGTTCGGCAGATCGCGAAAAACTGGAACGCTTTT
CGCATTCTGAAGGCCTGGATCTGT
>Escherichia coli K-12 3095411_3095492
GTTTGCGCATCGCTACCCGTCTCAACGACCAGCGCCCGGCAGAACTTCCCCCTCTTA
ACGTTCTGATTCAAATTAACATTA
>Escherichia coli K-12  4555866_4555947
AGGTTTACGGCTAAATTTATTTATGAAGAGCCCTTTCGATCCTGTTGAGGACTATAC
AGTTCATGAAATAACATTAGGCCC
>Escherichia coli K-12 1478635_1478716
CCATTTTTTGGGGCTGGATAATGACCGTTTTCGCCTTGAGTCATGCCGCCTGGTTAT
TAATGTTGCCAACCACAAATATCC
>Escherichia coli K-12  3793215_3793296
AAGCTATCAACATGGGCTTAGTGAAAACGCCTCTTGTTGCGTGGATAGATTTTGGCT
ATTGCCATAAGCCAAATGTAACTC
>Escherichia coli K-12  1698627_1698708
TGTTGATACGGTTCGCCCGGACAACATGCAGGCTGCACAGTTGTTGACGGAGCATCT
CATTCGCAATGGGCATCAGCGGAT
>Escherichia coli K-12 2004536_2004617
CCCAGAATGCGCAGCTGACAGTCAACAACGTCGCCATCGAGAACAGCAGCAACACCA
TCAGCGACGCGCTGGAAAACATCA
>Escherichia coli K-12 107922_108003
ATTCGAACTATTCCGTTGATTACTGGCATCAACATGCCATTCGCACGGTAATCCGTC
ATCTTTCTTTCGCAATGGCACCGC
>Escherichia coli K-12  4500153_4500234
TCTCTGTTATTGCTTCTGATGCGGAGCATGCCACTTTCCTCAAGAAAGGCAGCTTCG
CTTCCCGTAAAACAGATGACAAAC
>Escherichia coli K-12 696314_696395
GGATAAGACGCGGCAGCGTCGCATCCGACATTGAAGGATAAGACGTGTCAACATCGC
ATTCGACATTGAATGAACGCAGAA
>Escherichia coli K-12 2448842_2448923
CAGCCATTTTGAGGCGAAGAAACTGCGCCGTGGCGATTATTCGCCGGAGTTGTTTTT
GGATTTACACGGTCTGACGCAGCT
>Escherichia coli K-12  2254676_2254757
TCCGTGAAATTGTGCTAATGGGCGGCGCTTACGGTACAGGCAACTTCACGCCATCTG
CCGAGTTCAACATCTTTGCCGACC
>Escherichia coli K-12 4438137_4438218
AGAAAAAACAGTCTGACATACCGAAAAGGATTAAAGGTTATATTCACCAGGCGATTG
GTGACGTGTCTTTAGGTTATGCCT
>Escherichia coli K-12 4474381_4474462
TCGTCCGGTAGGCGAGTGCCTGGTTGAGGTATTAAAAGAAGCGGCGCGCAGATATAG
CCAAAACGGCGGCTGCGCTGGCTG
>Escherichia coli K-12  395669_395750
AGGCGGCGTACTCTAACCTTGCGTTCGACCTGCTGGCAGATGCACTGGCGAATGCGT
CCGGCAAGCCTTATACCCAGTTGT
>Escherichia coli K-12  3828023_3828104
CCACGCCGAACGGTATTCCGGATGACCAGGAAGTCCCGACGGCGTTTGAAAAGCCGG
ATGTGGGACGCATGATCACCTCGT
>Escherichia coli K-12  846750_846831
TCATGATCAACTCCGGCGCGTATATTGCGGAAATCACGCGTGGTGCGGTGCTGTCTA
TCCACAAAGGTTTTCGTGAAGCAG
>Escherichia coli K-12 1506401_1506482
TTTATGATCCACAACAGCAGGCGATGGTGATCACTTCGCTGTTTCCTTATGATCCAC
AACTCTGCTTTGAACACTTCTCGA
>Escherichia coli K-12  2690345_2690426
GACCGAGCGAGTTACGCTCGGTTGGGCAACGTATTCTTTGGTTAAGTGAGCGCCTGT
CATGGCTGGAATCCCAACGCCATC
>Escherichia coli K-12 1700112_1700193
GCGGCACGCAGGAAGTCTGCGGTCAAACCGTCAGCGGCGCACTGACCATCTTCCAGG
CGCAATTGAGTTGCCCGACCACTC
>Escherichia coli K-12 879260_879341
GCAGGATCTGGATAAATTACAGGGCAAACTGGTGCGTCTGACCGACCAGGGCGAAAT
CCCGGATGATAATCCTTTTATAAA
>Escherichia coli K-12 4641246_4641327
CTTCATGGATGAGCCATGCCGCGCTGGTGTTTGGTCGCGAAGATTCCGGGTTGACTA
ACGAAGAGTTAGCGTTGGCTGACG
>Escherichia coli K-12 243793_243874
ACGTTAGTCATATTTCCTGCGTCGGTAATGATTTCGGTTTCAATGATATTTTCTCCC
GCTACGTTGAAGCGGTAGGTCGCG
>Escherichia coli K-12  3513971_3514052
CCCGCACGTTGCCGATACGTTGGGCGCGTTGCAGGCTAAAGGCCTGCCGCTAGGCCT
GGTCACCAACAAACCGACGCCGTT
>Escherichia coli K-12 48661_48742
TTTTGCTGCTCGGTTTCCTCATCATCAAAATCGCCATGCTGTGGCTGATTGCCCGAC
CGTTGCAAGTGCCAAATAAACAGC
>Escherichia coli K-12  1939668_1939749
TGATGGCCTCGCAAGGGCAGAAAATGGCAGCGATGTTCCATAATCAGGGCAACCCGG
TTTTTGATTATGTCTGGAACACGG
>Escherichia coli K-12  717566_717647
AGTCTGCGTGTGCGAATACTGATGTAGTGGAAAACCCGGAACGTAATGTGCCAATCG
CGGTACTCGGCGGTACGTTAGGTG
>Escherichia coli K-12  1229899_1229980
AAAGTTTCAACAACGCTTCCGGGAAACTGCTGGCGTTAGATAGCCAGTTAACCAATG
ATTTTTCAGAAAAAAGCAGCTATT
>Escherichia coli K-12 377002_377083
TGAAATGAACCGAATCACCATTGCCAATGGCGATATTGGTTTTAACTTCACTGACGG
CAATCTGATTAAGAAGATTTTTGT
>Escherichia coli K-12 4199760_4199841
ATCTGTACGGCGTTTATCCGGCAATCGATGCCTGCGTGGCGTTAAGTGAACTGGTCC
ATTCGCGTTTGAGTGGTGAAACGC
>Escherichia coli K-12 2078942_2079023
TTCTCGGATGAGAATGATGACGGTGATACACAGATAAGAATCAATGAGCAATGAGGG
TTGCCGGGCAACCCTCATTGAATA
>Escherichia coli K-12 3749623_3749704
GTTTTGCTGAAGGGCTGGCGTGGGCAGTCGAACAGGCGGCGGCATCACAAGTAATGC
TGGCGGTGGAGATTATGGATACCG
>Escherichia coli K-12 2926951_2927032
CAGAGCCGTCGATTATCGCCGCTGAACCGCCTAACCCGCTGGTCAACGAATTGATCA
TCATGCCAGATATCGAAAAACGTC
>Escherichia coli K-12  4284038_4284119
TCTCCGCGCTCTCTCTGGGTCTGGGACTGATGTTTGGTACGGCGGGCTTGCCGCACA
TTCTGATGCGCTTCTTTACAGTCA
>Escherichia coli K-12  52882_52963
TGCTGGCGACCGAAGAACTTCGCGTGGCGCTGGCAACGACGCATTTACCGCTGCGCG
ATATCGCAGACGCTATCACCCCTG
>Escherichia coli K-12 1869557_1869638
TGAACCTGCGCAACTGCTGGAAGAGGAACGTCTGCGCAAAGAAATTGCAGAATTACG
TGCCAAAATTGAACGCGTCCCTTT
>Escherichia coli K-12 3236172_3236253
CAATAAGATCCATGTGCTAAAAAACGCGCTCGGGTTACATACCGCTGTTTCTCGTGT
GCAGGGCGGCAAGCTGAAAGCAAA
>Escherichia coli K-12 1062059_1062140
ACAAGCGGCGCTGCCGTATGCATCGGCCTACAAACAGGACGAGCAAGAGATTAAACG
CTTGTTAGTTGAGGCAGGGATGGA
>Escherichia coli K-12 3720315_3720396
TTATTTGTTTTCAGGAAATAAATAATCGATCGCGTAATAAAATCTATTATTATTTTT
GTGAAGAATAAATTTGGGTGCAAT
>Escherichia coli K-12  1505453_1505534
CGCAAGGTGACGTTGTCACAACTGATGTTGTCTTTAAACCCGTTCTCCCCACTTATA
TTACCCCTGATTTTTCGTTTGCTC
>Escherichia coli K-12  2667237_2667318
GTCCGACGATTCAGCCACAAGGGGCAAGTCGCCAGCAGGAGAGCACCGGTTGGTCTG
CGTGGTTGGCGCTGGTTCGCCAGA
>Escherichia coli K-12 2756740_2756821
TCCTAGTGTAAATATCGGAAAAGCTTTCGAGAAACCGCAAAAGAAAAACATGCCAAG
CATCCGGCCGGATCAACTTCCGCA
>Escherichia coli K-12  254948_255029
TGCTGGTGCGCTTCCTGGCGGGTCATGCGGAAGAACTGGATCTGCGCCTTATCGATT
TCAACGGCGGCACACTGCGTAACG
>Escherichia coli K-12  2365280_2365361
CCGTGAACTGGGCAACGCTTTTAGTGCTGATATCCCTGATTTCGATCTTTATTCCAG
TAATACCGTCCGGACCATTCAGTC
>Escherichia coli K-12 2711192_2711273
TAACAGAAGCACTGCGCGGCGAAGGCGCTTATCTCAAGCGCCCGGATGGTACGCGTT
TTATGCCCGATTTTGATGAGCGCG
>Escherichia coli K-12  2477122_2477203
TCAATCTGCAACGTGCCGGAATCGATTTGGCGATCTACTTTGATGATGCGCCGTCAG
CGCAACTCACTCATCACTTTCTGA
>Escherichia coli K-12 2208496_2208577
TTGATTTCAAAAGTACTCTGCGCGCCAACCTGCAACACTGGCACCCGCAACACGGCA
AGTTGTATATCGAATCCCCCCGCT
>Escherichia coli K-12  1313252_1313333
AGAGAGTCAGTGCGCTGCGAGCTATTGGTGCCAGTGCGCCGATATTGCCAAAGTTAT
TTATTCTGATTTTTCTGACTACCC
>Escherichia coli K-12  3949170_3949251
AGAGGCACTGGAGAGTGCTGCGATATTAAGTCTGGTAAATGCTGAATCAGTACAAAA
ACAATGGCGGCAGCGCCCGTTCCG
>Escherichia coli K-12  3602374_3602455
TAACGTGGCGATCCCGCTGATTATCGCCGGTGCCAGCGGTGACGATATTCGTCGCCG
GGTGTCGGCGGCGCTGGATAAAGT
>Escherichia coli K-12 386551_386632
AGTGGGGCTGGAAGGCGCAGAAAAACGCTACATCTGGCAGCTTTCCGGTGGTCAACG
TCAGCGGGTGGGGATTGCTCGTGC
>Escherichia coli K-12 4608945_4609026
GGTTTCTCTGCTTAACGCCATTCGTGGCAACGCCAAAATCGGCATCATCACCAACGG
CTTTAGTGCCTTGCAACAGGTGCG
>Escherichia coli K-12  791508_791589
GGAACAGATCCTCACCGATCTGCAAAAAGCCCAGCCGGACTGGAGCATTGCCCTGCT
GCGCTACTTCAACCCGGTTGGCGC
>Escherichia coli K-12 1520555_1520636
TCTGGCTGTTGAAAACCTCACCCCGCAAGACCTTGCGGAACTCCAGGAATTGCTCGA
GAAATTACAGCAGGCGCAAGAAAA
>Escherichia coli K-12 4458596_4458677
TGAGCGATCTGCAAACGCCAGAGTGGGTTGGGGCCGACTGTGCTCGCCGTACTTTAT
CGCGTCTGTCACCGCGTAAACTCT
>Escherichia coli K-12 2851398_2851479
CGTGCGCAGTTATTGAAGGCGACCAGCAAACCGTGAACGATGCCGCACGCATTCGCG
CTACCGGCACACCAGCGATTCAGG
>Escherichia coli K-12  2297293_2297374
TGACGGCGTTAGAAAATCTGCACTTTTATCATCGCGATGGCGATACCGCACAATGTC
TGGAAGCCCTGGCGCAGGCCGGGC
>Escherichia coli K-12 42749_42830
TCCTCTGTGGCGATGGTTCTTCCGACCTTTATGCCCAGCAGGTTGGTCTGCTGGTGG
GCGAAATCCTCAATATTCCGGCAG
>Escherichia coli K-12 3720901_3720982
TGTGATCGAGCAGCACATGTCCCTTAATCAGGCTGCTGCTCACTTTATGCTTGCTGG
TAGTGGTTCTGTAGCCAGGTGGCT
>Escherichia coli K-12  3203681_3203762
ATGCGCTGGTCGTTGGCGGTTTGTTGCTGATTGCCGCCGAATGCCTGAAGCCGAAAG
AGCCGCGTGCGCCGGGTCTTGATG
>Escherichia coli K-12 3824820_3824901
TGTCGATTTCCGCGAAATTGATTACACTCGCCCGACCTGCATTTTGATGGGACAGGA
GAAAACGGGCATCACGCAGGAAGC
>Escherichia coli K-12 462811_462892
CAAAGAAAAATCTGCCGATATTATCTCTGCTCGTAACGGCGGCGATATGGGTTGGTT
AGAAGATGCCACTATCCCGGACGA
>Escherichia coli K-12  2530701_2530782
GCCTGTGCATTCAGCACCGCAACCGGCACAACAGGCTTTCCAGCCTGCAGAACCCGT
AGCGGCACCACAGCCTGAGCCTGT
>Escherichia coli K-12 957069_957150
ATCTTCTGGAAGGCAAGCCAGTTGTCATTATTGAAGATGGCGAGCTGGCCTGGTCGA
AACTCAATAACTCCAACATGACGG
>Escherichia coli K-12 2564888_2564969
GCTTGAGGCGGCACTAGCAAATAAACAAGTCCCAGCAGAAGCGGAAGAGATGGGAGG
TGAAAAAGTGGAAGAAGTGGCAGC
>Escherichia coli K-12  784313_784394
ACGGCAGCGAAGAGAAAAACCTCAACGTACGAGCAGCGGCACTGCATGTGCTCGGGG
ACCTGCTGGGTTCGGTTGGGGCTA
>Escherichia coli K-12 2607668_2607749
GTCCGGTCAGCGCCCTGCTCTCCGCCGTATTGCTGAACTGCGCGCTGTTGGTGCTGA
TTCGCTATTACATCATTATTTGCC
>Escherichia coli K-12 2580598_2580679
AGAAGAGTTTACCCGACGGATGAGCGGTGGTTTACCGAAGGACTGGGAGAAAACGAC
TCAGAAATATATCAATGAGTTACA
>Escherichia coli K-12 1774183_1774264
CCGGTGGTGCCTCAACGGCAATTGGCGCGCAGGGGGCAATTGAAGGTTTAAAAGAAA
TTAAACTCTTTAACCGTCGGGATG
>Escherichia coli K-12  2999474_2999555
TACCGAAATCATCCTGGCCGCCAGTAGGGCAACGTTGTTGGTTATGGCCAACGACAG
GGAAAGTTATCATGCCGTATTCGA
>Escherichia coli K-12  903331_903412
CCGTGTACTGGGGTTGAGTAAAGATCAGGCGCTGGCCCGTGCAGAAAAACTGCTGGA
ACGTCTGCGTCTCAAACCTTATAG
>Escherichia coli K-12  3163073_3163154
TAACCGGCAACTTATTGATCGACAGAAACAATCGCACTAAAGCTCACGGCACCATTG
CGGAAGTAGTGAATCACTTCAAAA
>Escherichia coli K-12 3294379_3294460
CCGGTGAACAGCCTGCAGCCCAGCCGGTGCCTGTAAGCGCCCCGGCGACAAGCACCG
CAGCGGTAAGCGCACCCGCAAATC
>Escherichia coli K-12  112870_112951
GCTGATTCAGCAAGAGACGCAACACCAGATCCAGCAAGCTACTTCCCCCTATGTACT
GTGGGTTGTGCCATTGCTGGTAGA
>Escherichia coli K-12  1966676_1966757
GGATGACTGGTTTGCCGATCCGATTGACCTTGCCGACGCCCGTGAACTGGTAACAGA
TACACGACAATTTCTGGCAGATGT
>Escherichia coli K-12 3638352_3638433
TATGTTGGTATTGATTGGCGTCGCGCCAGCAGGCTTCGTGGTGAACATGAATGCCAC
TGGCTACGAAATCACCCGTACCCG
>Escherichia coli K-12  3205751_3205832
TATTGATCTGGATATTCGTATTAATGACGAAATTCCTGATTATTATATTGCGCATCT
TTTGACAAAAAATAAAAGAATATT
>Escherichia coli K-12  2458048_2458129
CATAAATCATGCGCTGAAGTACAGTTGGGATCAGCTGGAGGGCAAAGTTCGCCGTCG
TCATCTCAAAGCCAGCGAACGTGA
>Escherichia coli K-12 4044875_4044956
AAAGCGAGTCGAAATTTAATCAGATTAACATTATCAATCACGGGGAAGACGTTGCCC
AAATCGATGCTTTCGTTGCAAAAA
>Escherichia coli K-12  3988436_3988517
TTACCGATGATATCGCCAGCCTTTCTGCAGTATCGCAGGTGGATTATGACGGCATCA
TCCTTAAGCTTAATCAGCTTTCAA
>Escherichia coli K-12  80125_80206
CAATATGGCAATCGAAATGGGCGCAAAAGCCGGTCTGGTTGCACCGGACGAAACCAC
CTTTAACTATGTCAAAGGCCGTCT
>Escherichia coli K-12 837511_837592
GTCGGCAAACAGACAGGGAAATACTTGTGCTGGACGTAGCGTAAACGCCTGATCCGT
CCAACGGTTCGGATTTTGTAGGCC
>Escherichia coli K-12 2139583_2139664
GAGATTGAGCCACCCTGGCACGTTCACCGGCTTGAGCGTTCCATAGTAGCGAGGAAC
ATCAAGTGAACGGAACAGCCTTCG
>Escherichia coli K-12  2152052_2152133
TTCTGGGACTGATTTCATCGCCTGACGGCACCTTGATTATGCAGATTGGCGATGGCG
GCGTGGTGGTAGATTTGGGTCACG
>Escherichia coli K-12  2675191_2675272
ATGAAGGAATTTTGCGCGGCGAAGTTTCCGGCAGTGATAACGTGCTGGTGGTCGGTC
TGGGGCCAGTCGGCATGATGGCGA
>Escherichia coli K-12 4597042_4597123
GCGTCCGGGGAAGTGTTGGGCGCTGTTTTTTTTGTTTCTTAATAATGTGTTGTAAGC
CGTAGAAGGCGTGTAGGTCGCACC
>Escherichia coli K-12 1099878_1099959
GCGCATGGGTTGAGGGCGCGACGGAAGCGGAAGTGCGCGCTTTTCTTTCTGAGCGAG
GGATGCCATTAGCGGATACGCCAG
>Escherichia coli K-12  4433555_4433636
CGTTTACACCCTGCTGCGCAACGGCTGGTACAGCGAAAACTACCTCGCCAGCGCCCC
GGCAGCACTGGAACACGGCGTATT
>Escherichia coli K-12  1536922_1537003
TGCCCGATTATCTACCGCTGTATCTGGAGTATTTAAGCGTACTGCCTGACGATCAGG
CGAAAGAAGGATTGCTCAATGTTG
>Escherichia coli K-12  4162681_4162762
ACGTCTGCCGGTCGCAGGGAAAGAGATGATCTACCGTCAGGTAGAAAACAGCTTTAC
CCAGCCGAACGCGGCGATGAATAT
>Escherichia coli K-12  4529547_4529628
ATGCTCAGGAGATCCAGAAACGCTACGGCATGGTCGGCGATCCGGTGATTATCGGCG
TAGTGCTCGGTCTGATTTTTGGCC
>Escherichia coli K-12 2609281_2609362
GGTGCCGCAACGAGCACATACTATTCGCTCGATTCTGCTGGAAGTCGAACGGCTACA
CAGTCATTTGCTTAACCTTGGCCT
>Escherichia coli K-12  3045490_3045571
ACGTGACGGGATATTTTCTCTGCTGCCGCGAGGCGGTAAAACGCATGGCGCTTAAAA
ATGGTGGCAGTGGCGGCGCTATCG
>Escherichia coli K-12  405200_405281
CTCCCGCACTGGTTAATGCCGGGATGACCTCCGTAACGCCAAACGCGCTGGTAACCC
CAGAAGATACCGCTGATGTGCTGA
>Escherichia coli K-12 1777732_1777813
AGCCTTCACCCTGTGGTGGGTCGACTCCAGTAAGCCCGGCATTAAGATTAACCCGCT
GCATAAAATCGGCTGGCATATGCT
>Escherichia coli K-12 2159885_2159966
ACTGCGTGGTTTTGGTCGCATGTTGGTAGCCCTGCAACAAGGCTACGGCAAGTCACT
AAAATGGGTGCTCAATCATACCCG
>Escherichia coli K-12 1788919_1789000
GCGCACGTACTACCGAAAGTCAGATCCACCGCGAAATGGCTTCGGCACTCTCCTGTC
CGGTAGGTTTTAAAAATGGTACCG
>Escherichia coli K-12  1180834_1180915
GGACGATAAACATCTCGGCCTTCTGATAGAAAATCACACGCTGGCTTATTTAAATGC
AGATCTCTGGTATCAGGGAATCAA
>Escherichia coli K-12 315981_316062
GGGCAGGAGACATCACGTACTTACGTACAGATGAAGGCTGGCTGTATCTGGCAGTGG
TCATTGACCTGTGGTCACGTGCCG
>Escherichia coli K-12 4420639_4420720
CAAATTGCCGGGCTGGCTGAACATTTTCCACGACAACATCGTCTCCACGGCGATTGT
GATGACCATCTTCTTTGGTGCCAT
>Escherichia coli K-12 1514262_1514343
GTTATTGCTGGCAAAAGATGGCGTGGCTCAGTGGTTTTTACAACATCTTGGGCTGGA
ACCACTGCTGACTGCGTTCCTTAC
>Escherichia coli K-12 1264303_1264384
TGGCGCGTCATCTGCGCGAACACAAAGTACAGAAGATGATTATCGCCAACCGCACTC
GCGAACGTGCCCAAATTCTGGCAG
>Escherichia coli K-12  2310967_2311048
TCATCAATCAGTCGCATCAGCAATATCTGCAAAAAGACCTGCCGGATTTATATGTCG
ATCTCTCCACCGTCGGCGAAGGCT
>Escherichia coli K-12  2295912_2295993
CCGGCTCTGCATGGGGAAAACCGATGTGGGGCACCTGGTGGGTATGGGATGCACGTC
TGACTTCTGAACTGGTGCTGCTGT
>Escherichia coli K-12  2061435_2061516
ACCAACTCGATATGGCGGTGATTTATGAGCATTCCCCTGTGGCTGGTGTATCCAGTC
AGGCTTTGCTGAAAGAAGATCTTT
>Escherichia coli K-12  3490508_3490589
GTCATCAGGCAATGGCGCAGGCATTTGGCGGTAAAGTTGTGCGCGCCGCAAAGGTCA
TGCACGGCAAAACCTCGCCGATTA
>Escherichia coli K-12 3156997_3157078
ATTGCAAAAAGAGGGATTAATCAAAAGCATCGGCGTGTGCAACTTCCAGATCCATCA
CCTGCAACGCCTGATTGATGAAAC
>Escherichia coli K-12  699911_699992
TTTCGTGATTGTTGGCGAAACGCGTTCCTACAACTGGGACATGATGCATAAAGCAGC
CTATTTCGTCGCTAACGGTGCACG
>Escherichia coli K-12  1193181_1193262
CGAACTGGAAAAACCGCAGGTGCGTAAGATTGCTGAAGATCTTGGTCTGGTCACCGC
GAAGAAAAAAGACTCTACCGGCAT
>Escherichia coli K-12 2719533_2719614
ATCAGCCAATGGTGGTCTTTCCCGCTTCGTATGCTGATGAGCAACGGGAAGTGATCT
TCACACCACCTGCCGGTAAGCCAC
>Escherichia coli K-12  4282390_4282471
TATTCTCGATGACTCAAATTTCGCTCAGATAAAAATGACTGACGGAACTCTAAATTC
ATGTTCCGCTATGCATGTTCAATT
>Escherichia coli K-12 2917890_2917971
CGGATGCGGCGTTAACGCCTTATCCGGCCTACAAAACCAATTAAATTCAATGAATTA
AAAAATGATGTAGACCTGATACAT
>Escherichia coli K-12 4179192_4179273
AGAAAGGCGAAATGAACTTTGACGTTGTTATTGCTTCTCCGGATGCAATGCGCGTTG
TTGGCCAGCTGGGCCAGGTTCTGG
>Escherichia coli K-12  392295_392376
TTACCCCTTTAACGTAAAAACCGTGGCGGCAAGCCTGCGCCGTCAGGGACTGAGGGC
AAAGGCCTCCCGGAAGTTCAGCCC
>Escherichia coli K-12  1233907_1233988
CGGTGACCGTTCCGGTTCTGATTTGTGGCCTGTTAACCTGCCTGCTGGTAGAGAAGC
TGCGTTGGTTTGGCTACGGTGAAA
>Escherichia coli K-12  345962_346043
GGTTTGCGTGGTGCAGCATGCGCCGCCAGTCAACACCGCAAATGAGCACACTACAAC
AACCGATTAGCGCCCCCTGGTATG
>Escherichia coli K-12 1153665_1153746
GTTGGCGCTAAGCCCGGTGCGGCTGGGGCGCAATCCTCATCTTGCAGGTATTAAACA
TCTCAATCGTCTTGAGCAAGTATT
>Escherichia coli K-12 1382360_1382441
CTGGGATGTGAAACTGACTGACGATTTACGTTTCAACGGTTGGTTGTCGATGTATAA
ATTTGCCAACGATCTGAACACTAC
>Escherichia coli K-12 179956_180037
AGCCTATATTGCCCGGTTGCGTAAAGAACTTAATTTGGCGCTTTACAGTCGTTTTCC
ATTAACGTGGATTATGGAAGCTGC
>Escherichia coli K-12 2630556_2630637
GGCAAATAAGAAAGCTCGTCAGGATAAACTGGACGCCGAAGCCTCTGCGGACAAAAA
ACGCGATCAAAGTTATGAAGATGA
>Escherichia coli K-12  2318412_2318493
CAGCGGAACAGGCGAGCCAGTCAAAATCGATGTTCCTTGCCACCGTCAGTCATGAGC
TGCGAACGCCGCTGTATGGCATTA
>Escherichia coli K-12 4296076_4296157
TGCCGCGTCTTATCAGGCCTACGCCAGACAGCGCAATAGCCTGATTTAGCGTGATTT
TGTAGGTCGGATAAGGCGTTTATG
>Escherichia coli K-12  1915146_1915227
TGAAGAAGCGAAAGCGCGTGTTCAGGCACAGCGTGCTGAACAGCAAGCGAAAAAACG
CGAAGCTGCCGCAACTGCTGGTGA
>Escherichia coli K-12 1210723_1210804
AAATGTTCCAGGTATTTATAGTGACAGTTTTTGGGCGTCTATAATACGTGGAGAACT
ATCAGAGCTTTCACAGCCTACAGA
>Escherichia coli K-12  135146_135227
CCCGGAAAGTCATCCTGAAGGCGGTTTATGTACCTTCCGCGCCGATATTGAAGTCTC
TACCTGCGGCGTGATTTCTCCGCT
>Escherichia coli K-12 3995135_3995216
CTTCCGCCGTGCCGTTTCGCGCTAACAAAGCGGAAAAGACCTATATTATGCGCGCCG
CCGAGCAGACAATCTTATGCGGCG
>Escherichia coli K-12 475626_475707
AAGTGCTGGCGCAGAAAGCGGTGCGTACTGAAGGTAAACAGTCACCATTCAGCTTTG
TTCTGTCATTTAACCCGGCAGATG
>Escherichia coli K-12 2988867_2988948
ACACAATGCCCCACCTGCCATAAAAGTTAATGCGGGATACAAAGAGAGCATTGGTGG
CGCAAAGAATTTCAATAACAAAAT
>Escherichia coli K-12 3251478_3251559
TCATCCGCATGTTCAATACCGCGTTTGATGCGCTGGGCGCGAAAGCGGGTGATTACT
ACCCTCCAGCCCTGCAAACAAAAA
>Escherichia coli K-12 4542296_4542377
CCCAGGAACGTGCTAACTGGAAAGGCGCTGACCGGACTGACGCTATATTTATTTCTC
GCCGCGGGAGTCGGCTTTCTCGCC
>Escherichia coli K-12 975935_976016
GCCCGGAACGGCTGGCGAATGAGGGGATTTTCACCCAGCAGGAACTGTACGACGAAC
TGCTCACCCTGGCCGATGAAGCAA
>Escherichia coli K-12  3849346_3849427
GAACGCCATCGCGCTGATCGCCAGTCAAACCTGGCGCGATCATCCGGTGGATTTATT
GCTCTCGCTGCTGGTGCAAAGTCT
>Escherichia coli K-12  2113841_2113922
ACGATGCCAGCGCCGACCCGCTACGTTACAACCTTGCTGCCATGATTGCACGTTTCA
ACGAAACGGGCCGCAGCCAGGTGC
>Escherichia coli K-12  4243032_4243113
TTCACTGGTCGCGTTGTATGCGTTGTTTGATCGTCTGGGTGAGTACATTCCATTCAT
TGGCCTGAATACTCACGGCGGCGT
>Escherichia coli K-12  2780397_2780478
CAGGGCGACGCGGGTCACAGGAACACGCGCGGATGGCGTCGCGTTCAGCATCGAGCA
GGGTGCGGCGAACAATATCCTGCT
>Escherichia coli K-12  1983008_1983089
CGGTAAAGCGGTCGGTATCGAAGATGAAAGCTTCTTTGCCCTTGGTTACGCCAACTG
GTTCGGTCTGCCTGCGCCAATCTG
>Escherichia coli K-12 1607686_1607767
CTCATCTGGTTTCTTTACTTAATCCGCAGGGCGTGCTGGCAGTACAGATGCCAGATA
ACTGGCTGGAGCCGACCCATGTGC
>Escherichia coli K-12  1091038_1091119
CGCCTACGAGCATCCCGAATGATACCTGGTTACAGGGGCATTCGTTTCTCTCAACCG
TAGCAAAATATAGTAATGATCTTC
>Escherichia coli K-12  2984962_2985043
AAAAAGCGCGAGCGGCGATTGACGCCGGACGATTTAAAGATGAGATCGTCCCGGTAA
TGACCCAAAGTAACGGGCAGACGT
>Escherichia coli K-12  159610_159691
GCGTATCCGCCAGCAGCATCCGGTCACGCAATTTACTGACCAGCTGCGCGGCATTAT
TCACGCCGACGAAAAACTGGCACG
>Escherichia coli K-12 1012588_1012669
ATGGGACGACATCGCCCCGATGCCAGAACTGCGCCAGCCGCTAAAACCAGGCGTCAC
GGGGATACGTCAGGGGCTGCGTTC
>Escherichia coli K-12 1488912_1488993
GACAGGCAGCGTCTCTGCAGGTGAGAAGATCATGGCGACTGCGGCGAAAAACATCAC
CAAAGTGTGTCTGGAATTGGGGGG
>Escherichia coli K-12  1314932_1315013
AGATTCCATGAGTAAAATGGCTGCGCTTGGGCAGTCAATCGGTGGTATATTCCCTTC
TGATGAAATAGTCAAAGGCTCTAT
>Escherichia coli K-12  2350434_2350515
CGGTATTTATCCAGAAATCAAAGCGCCGTGGTTCCATCATCAGGAAGGGAAGGATAT
TGCGGCAAAAACGCTGGAAGTGCT
>Escherichia coli K-12  644561_644642
ATCGCCGGAAACCGGATTATCACTGGAAACGGCCGCTAAACTAAGTGAAGTCATGCC
AGGAGCTGGCGGACGTTCCTGCCT
>Escherichia coli K-12  2129238_2129319
TAACGTGATGATCACCGGCGATGCGCTGCTGGATTTTGGCGACGGGCATAAAATTAA
ACGTAGCGCCAAACCGGGCTGGTA
>Escherichia coli K-12  1558485_1558566
GCGCTATCCGTTTGAGCTTTCAGGTGGTATGCGCCAGCGGGTAATGATTGCGCTGGC
ATTCTCCTGCGAGCCGCAATTGAT
>Escherichia coli K-12  2573864_2573945
CGCTGGCAGTGTGGCTGCAAATTGAACTGGCGGAACCGTGGCAGCCGTGGCTGGCGG
ATATCCGTTCGCGTCTTGGCAACA
>Escherichia coli K-12  2703684_2703765
ACTTAAAAGCGGTGGATTTCGTCGTGAGTCAATTCTCGCCGACACCGTCGAAGCATT
AATTGGTGGCGTATTCCTCGACAG
>Escherichia coli K-12 3158074_3158155
GCAATCATGGCAGCGTCTTACAAGCAGTTAATAGCGAGAATGAAAAAACGCTGGCCG
CTTTAGCTTCGTTGCAAAAAGAAC
>Escherichia coli K-12  2028868_2028949
AAAAGGACAAAATAAAAGGGGCGATTCGTACCGATTTTATATTGTCTGCGGAAATCG
TCGCCATCACGCTGGGGATTGTGG
>Escherichia coli K-12  10172_10253
GATTCTGCTGATGCCGAAACTGGGTCTGACCGATGCGCCAAATGCACAGTTCCTTGG
TGTCTACCTGGGTCTGTGGGGCGT
>Escherichia coli K-12  1588005_1588086
CTTTGTCATTAACCGATTGTCCGGTTGAAACAAGTGCAGTGACGGCAATCGTGACAG
GTTCAACTGACAATACGGGTTATT
>Escherichia coli K-12  1800328_1800409
GAGCAAGTCTTCTAAGGAACAGAAGAAAAAGCAAAAAGTTATCCAGGTTAAGGAAAT
TAAATTCCGTCCTGGTACAGATGA
>Escherichia coli K-12  3055116_3055197
CTTCCTTTTTCAGCTTTATCTGCCTGATGGCGATGATGTCAGCGTTTTCGATCGGGC
TGATGCATTGGCAGGTTGGGTCAA
>Escherichia coli K-12  3351818_3351899
AGGATTGCGCTTTAACCTGGAGCCGACGCTGCCATTACCGCATCAGGTCATTACCGA
CGGGACGCGTTTACGGCAGATCCT
>Escherichia coli K-12  2868144_2868225
ATGCCATTACCCAGGCCGACGCAGCAGAGCAAGGAGTTGTGATCAAGCCTGCACAAA
ATTCCACCGTTGCTGTTGCGTCGC
>Escherichia coli K-12  2567455_2567536
TTTCGCCCTGATCCTGATGAACATGATCCCGGTGATCATTGTTGCGATTCTGGTGGC
GCTGGGGCTGAAATTCATCCCGGA
>Escherichia coli K-12 1324369_1324450
ACAACACGCCGGGCAACTATACCTTCATCCTGAAGGGGACGAAGGAAGTGCCACGCC
GTCTGTTGCAGGAAAAACGCAAAA
>Escherichia coli K-12 406628_406709
TCGCTACAGGCGGCGGCATTATTCTGACGGAATTTAATCGTCACTTCATGCAAAATA
ACGGGATCGTGGTTTATTTGTGTG
>Escherichia coli K-12  3080600_3080681
CGCAGGAAGCCGCTGAATTTACCCGCCGTATGAAAGGCGAAATGCCGTCTGACTTCG
ACGCTAAAGCGAAAGAGTTCATCG
>Escherichia coli K-12 3617358_3617439
ACGCTACGCTTACCGCTGCCATAGAAGCGGTGGGGCTGGAAAACGCCGCGCGCGTGC
TGAAGCTGTACCCGTTCGAGATGA
>Escherichia coli K-12 1375450_1375531
TGGTAGGGCTTGGCGCAATCGGTCAAATTGCCATCCAACTGGCTAAACGCGCTGGCG
CTTCTGTGGTGATTGGCGTCGATC
>Escherichia coli K-12  4310175_4310256
AGGCCGCGAACTGCAAAACCGTTTTAACGCGATGAAGGAGAATGTCAGCAACCTTGC
GCACGAAACGGTTTTTGAGGTGCG
>Escherichia coli K-12 4103510_4103591
GGCCTGATAAGACGCTATCAGCGTCGCATCAGGCATCCTGCTCAAATGCCGGATGCG
GCGTAAACGCCTTATCCTGCCTGC
>Escherichia coli K-12  3515456_3515537
TCTGCGCGGTGAGTTTAACGTGCCGTTCGGCCGCTACAAAAAACCCTATTTCCCGGA
AGCAGAGTTGTATCACTTCGCTGA
>Escherichia coli K-12 1155405_1155486
CTGGGTGATTGGCGATCGCCACGATCTCTCCACTCAGGCGTATCAGGGCGGCGGACG
TGGTATTGACCAACATATGCTGGC
>Escherichia coli K-12  1881308_1881389
GTGTCGATCTCGATATTCGCATTGGCGATGACATCGCCCCTAATTTAATCGCCCGCA
AACTGGCGACCAATTACCGTATTC
>Escherichia coli K-12 1305221_1305302
GGAAGCGCGTAAACGCATGAAAATGTACCCGCACGAATTTTCTGGCGGCATGCGTCA
GCGAGTCATGATTGCGATGGCCTT
>Escherichia coli K-12 1207166_1207247
AACGGCTGGATGCGAAGGTTAACCTGGCGGGCGGCATCAACGAGGATTTTTATCTTG
CACAGCTTGCTGCCCTGGGCAGAC
>Escherichia coli K-12 3423269_3423350
ATGGCGGGCGTCCTGCCCGCCACCCTCCGGGCCGTTGCTTCGCAACGTTCAAATCCG
CTCCCGGCGGATTTGTCCTACTCG
>Escherichia coli K-12  3187924_3188005
TGATCGTACTGGTAATCAGTACGCAGGCGCCAGGCCCCAAGATTAACCCCAGCCTGC
CCATAGGAACTTATATTTTGCGAA
>Escherichia coli K-12 5567_5648
CTGATGCGACGCTGGCGCGTCTTATCAGGCCTACGTTAATTCTGCAATATATTGAAT
CTGCATGCTTTTGTAGGCAGGATA
>Escherichia coli K-12  3175676_3175757
TGCCCGCAGTGGTGGTAAACCCGGCGGTGCGCCCGTTTGAACTGCTGACGGACTATC
TCGGTCAGAACGAGAACCCCTACA
>Escherichia coli K-12  2134532_2134613
ACGTCAGGCGCTGGAAGACGAAAAAGCCAAACTTAACGGTCGCGTAACGGCGATGCC
GAAAACCCAGCAGGAGATTGTCCG
>Escherichia coli K-12  1859500_1859581
AAGCCGAGAAAGTCATGCGGAGTATAGAAGAAGGCGTCATACGCCAGACGGGTAAAC
CTTTGCCGCCTGTGGTTATTGCTG
>Escherichia coli K-12  2444438_2444519
CTACTGGTATTGCCCGGACGGACGCGATGCCCAAACGCAAAGCCAGTTTGAAGATGT
TGAAGTGAAGCCGCAGGCGCTCGA
>Escherichia coli K-12  3050081_3050162
AGGGATGAAACCGTTCTTTGGCGTGCAGGCGGGCGATCTGTTTATTGCCACCACTGG
TTATACCGGTGAAGCGGGCTATGA
>Escherichia coli K-12 3657737_3657818
AAATTAGCCATTTCAAACATTATCATGGCTGATATTTTCCGTAGTCAGGTTTAATGT
TTTAAAAGTGCTGTGGGAAAGTGA
>Escherichia coli K-12 4075813_4075894
GGAAGTGATCGCCATCATGCATAAACTGCGTGAGCAGGGGCATCGCGTGGTGGTGCT
TTCCAATACCAACCGCCTGCATAC
>Escherichia coli K-12 4634081_4634162
TCTGACCGAAGAAGAAGAGAACTGGCGTCGGCAGCTGGTCAATGGCACCGTTGACGG
GCGTATTCCTGAAGGCGAGTCAAT
>Escherichia coli K-12  3397021_3397102
GCGTTGACTCACGCCTGACTTACGAAGCGTTACTTGAGTTCACCTCGGAGTACATTC
CCGAGATGACAAGCAAGCTGGAGC
>Escherichia coli K-12 3033300_3033381
CAGTGATCCGCCGTTGCCGTTATGAGCTTGGCGTGGAAATTACGCCTCCTGAATCTA
TCTATCCTGACTTTCGCTACCGCG
>Escherichia coli K-12 247047_247128
CGACCATCTGCATAACATTACCGAAGTGGCGATTCACCGCCTGGAGCAGCAGCTTGG
CAAGCCTTACGTCTGGGGCGGTAC
>Escherichia coli K-12  4303554_4303635
CGGCGCAGCGCGCCGCAGAAGCGGATCTTAATGCCGTATTGTTACAGGCGCAGTCAG
CCGCCAGCGCCGTCAGCGGCGTGG
>Escherichia coli K-12 4401273_4401354
CGCTGGTGGGATATACCAACGCCGGTAAATCTACCCTTTTCAATCGCATCACCGAAG
CGCGGGTCTACGCGGCAGACCAGT
>Escherichia coli K-12 9560_9641
CGATGCGACGCTGGCAGTAGCGGACCGCGAGATGCCTGGCTTTGGTGAACAGATGCG
CCAGATCAGCCTGCATTTTGTACC
>Escherichia coli K-12  383298_383379
CAGCGGTGCCTGCGGGATGTTCCGTACTGATGTATTGCGTAAGTTCGGTTTCTCGGA
TCGTACTAAAGTCGAAGACCTTGA
>Escherichia coli K-12 1058631_1058712
ATATGAGTAGCGGCTTCCGTAAGCAGTTCGATGAGCTGCGCGCCAGTGCTAATGACA
GTGGTGACACGCTGTACTCTATTG
>Escherichia coli K-12  2257859_2257940
CTTCGATATTTCTGCCGATTTGCAAGAACTGGCAAATACTAATGTCACCGTTGTTTG
TGCCGGGGCGAAATCTATTCTCGA
>Escherichia coli K-12  2998221_2998302
TGGAATTCCCGTGCAAATGAATGCTGTGCATATCCGATTTGACAGCAACTCCCCCGT
GATGGCAGATGTGCAGGAAGAAGG
>Escherichia coli K-12 1165375_1165456
GTTTTCTTTGCGACATCCGCCAGGTGATCTTCAACCCTAATTTGTTCCCTTATGAGA
ACATGGAAGGCAAGATTGATCGCC
>Escherichia coli K-12 1736001_1736082
ATCAGGCCTACGCGGATCATCGATGTAGGTCGGATAAGGCACTCGCCGCATCCGGCA
AGATAAATCGCACGTTGTCAGCAA
>Escherichia coli K-12  694204_694285
GGTTGCTGCGATCGACGGGATCGATCGTATTCGCTTTACCACCAGCCATCCGATCGA
ATTCACCGACGATATCATCGAAGT
>Escherichia coli K-12 374335_374416
AGGCTACGGTGCGACCTGTATTTATGTGGTGGATTCTGGCGGTGCGATGAACATGAG
CGATATCCGTGACCGTTTCCGCGC
>Escherichia coli K-12 1867836_1867917
CTTTCCGTAATAACAAAAACAACGAAGCCTTCCTCGATCGTGTTTACATCGTGAAGG
TGCCGTATTGCTTGCGCATTTCCG
>Escherichia coli K-12 817499_817580
TGAGGCCGGTTTTGAGAAGGTCAAAGTCAATACCGTGCTGATGCGTGATGTTAATCA
TCACCAGCTCGACACCTTTCTGAA
>Escherichia coli K-12 542421_542502
ATGCGATCCGCGTCTGGCGAATTGCCATATTGAAGTAGCATGTGACGTTGATAACCC
GCTGGTAGGGGCACGCGGCGCGGC
>Escherichia coli K-12  3706862_3706943
CGAAATTGCAGAAGAATGAATGCCAGGTGATGCCGTACCCGAACCCGGCAGATATCG
CTCGCATGAAGCAGGATAAATCCA
>Escherichia coli K-12  2131422_2131503
TGGGCTGTCAGTTTATTTCCCCCAGCCAGCATGTGGCTGACGCTTTCAATAGCCTGT
ACGGTCCAGGGCGTTGCCGGATTA
>Escherichia coli K-12  1848361_1848442
CCCGTAATGCGCCGTTCCGCGCACCGCTCATCATCACGGTGGTGGCGAAATGCGAAG
AGAATCATAAAGTCCCGCGCTGGG
>Escherichia coli K-12 3818133_3818214
AGCAACTTCGTGAAGACGAAAAGCGTCTGTTTCTGAGAAATGAGTTGAAAGAACATA
ACAAACAATTGGTTGAGGCAGCAC
>Escherichia coli K-12 739216_739297
CAACCAGTACCGCCAACGCGTAGTTGTTTTGCTTTCTCACCCCGCCAACCCGCGCGA
TCACACCAATGTTTTGATGCACGT
>Escherichia coli K-12 1931431_1931512
GCGGTCGCGCCGGAGCGGGCCGCGTAATTGTTGAAGGCGTCGTTAAGTTTGACTTCG
AAATTACCCTGCTAACCGTCAGCG
>Escherichia coli K-12  217877_217958
GATTGAGAAAACGGTTAAGACTCTGCTGGTTAAAGCGGTTGAAGGCAGCAGCTTCCC
GCAGGTTGCGCTGCTGGTGCGCGG
>Escherichia coli K-12 2320917_2320998
AAGTTATCACTGGCTATCAACGCCATGAACTGGTAGGGCAGCCTTACTCCATGTTGT
TCGACAATACTCAGTTCTACAGTC
>Escherichia coli K-12 3951343_3951424
GAGTGTGACCTGCTGATCGCCGTGGGCGCACGTTTTGATGACCGGGTGACCGGCAAA
CTGAACACCTTCGCGCCACACGCC
>Escherichia coli K-12  1246488_1246569
GGGACGATCGCGATACGCCACGACCAGAGTCATGGGTGGAAGATATTGCCACCGCCA
AAAGCAATCCGAATCGACCTGCCA
>Escherichia coli K-12 3938684_3938765
ACAGCGATCTTATTCAGGATAACTCGTTGCTGGGCGGAGACTTAGCAACGCAATATC
TGATCGATAAAGGTCATACCCGTA
>Escherichia coli K-12  886696_886777
GGCAATCCCTGACGGTACGGGCAAAAATGCTGCCGATGGCACCCAGCATGGCGAAAA
AGGCGTACCTTTTTATCGCGATAT
>Escherichia coli K-12 3701159_3701240
TTTCCGCGATGTCTTGCTTACCATTCCATTTTGCTTCTTTTCTGCAGTATTTATTCA
GGTACTTAACCCAATGAATATTGC
>Escherichia coli K-12  690073_690154
TAATACGCTGAAGATTTACTACAACGCAACGGCACCGCTGATGGGCAAATCATCGTT
GATTATCTGGCCGGAGTCGGCGAT
>Escherichia coli K-12  2747075_2747156
CGGTTGAAACCCTGTTTGTGGTTGACGCCATGACCGGTCAGGATGCGGCCAATACGG
CAAAAGCATTCAATGAAGCGTTAC
>Escherichia coli K-12  2845577_2845658
GCGCCATTCTGCTGGAGGTAGAACGCTTGCACTCGCATCTGCTCAACCTTGGCCTGG
CCTGTCACTTTACCGGCTTCGACT
>Escherichia coli K-12  1754125_1754206
CCGTATCAAAATCCATCGCAATTATTTCTTTGGCGACAACGGGGTTGGCTCTGGCGG
CGGCCTGTATGGCGATCTCAACTA
>Escherichia coli K-12  2390737_2390818
TATACCAGGGCGCGCCTGCGCCGGTTTCCACTTTCCTGGCGACGGCGAGCAAAATCG
CTATCTTCGGTGTGGTGATGCGTC
>Escherichia coli K-12 2057177_2057258
TTGCTAACGTTCGCACAATTTTCAATAAAAAAGGCGGCAATATCGGAGCGGCAGGTT
CTGTCAGCTATATGTTTGACAATA
>Escherichia coli K-12  3331129_3331210
TAAACCGAAAGTGGCGGATTATCCGTTTACCACTCTGGTGCCAAGTCTGGGTGTGGT
ACGAATGGACAACGAAAAGAGCTT
>Escherichia coli K-12  4428359_4428440
GGCTCCGGTCGCTCCAGAACCTATACAGGAAGGCCAGCCAGAAGAGCAGCCGCAAAC
TACCCAAACGCAACCATTCCAGCC
>Escherichia coli K-12 4011486_4011567
CTGGACTGGCTTGCTGCTGGTGCAACTCTCCAATATCACTTTTGCCATTGGCATGGT
GGGTTACAAACGCCTGATGGAAAC
>Escherichia coli K-12  4566567_4566648
TAAATCGCGCAAGTTTATCGCCCAGCAAATTGTTCGCTGGCTGGAGAGCGAGCATCC
ACTGAAAGCCAAAATTCTCCCCAC
>Escherichia coli K-12  2291845_2291926
CGTCAGCTACTACCAGACTGGCAATTATCAGCAGGTGAAAATCTGGCAGCAGGCCAC
GGCACAGGCTCCGGCGTTGCTGGA
>Escherichia coli K-12 896571_896652
GTTTCTGATCCGCGTTTATGCCTGGATGGGAATATTAAAAAACAACGGTGTGCTGAA
TAATTTTCTGCTGTGGCTGGGGGT
>Escherichia coli K-12 15962_16043
TCGGTTCGCGTCCCGAATGTATCCGCTCACTTGCTTTTGGAGAAGCTGATTATATCG
TCCGGGTTCACTGGCGAGGATTGC
>Escherichia coli K-12  3565318_3565399
CCTTGCAGGAACAGTATCCGAACGATACCGATCTGCTGGGACGGGCGTCGATCATTG
ATGAATCCAACGGTCGTCGTGTGC
>Escherichia coli K-12  2301471_2301552
TTGCGGTCCGTTCTCCCTGACCGGGCAACCTTCTGCGTGTGGTACTGCGCGTGAAGT
GGGCACCTTTGCTCACCGTCTGCC
>Escherichia coli K-12  3987245_3987326
TCCGGAAGTATTACGTCTGGCGGAACAGGCGTATATCCGCACAGGTGCATGGAGTTC
GCTGCTGGATATTATCCCATCAAT
>Escherichia coli K-12 1384776_1384857
AGATATGGCAGGTGCGCCCGCGCTGCAATTCTTCCCGTGGCCGGATGTCGATACCTG
GGGCGAGTCCAAACTGGCGCAGGC
>Escherichia coli K-12  1687515_1687596
TGAGCACGGTCAGGCGTTCCGCGATGTGGAACTGGAAAAAGAATTGCTGATCGAAGC
GCAAAATCTTGGTCTGGGTGCGCA
>Escherichia coli K-12  366930_367011
GCGACTGGGCGTGGAGCATCTGGTCGCATTGGGTCACCAGCAAATCGCGCTGTTAGC
GGGCCCATTAAGTTCTGTCTCGGC
>Escherichia coli K-12  1275465_1275546
GGTCACCGCACTGAAACGCGGCGCGGATGGCTATCTGTTAAAAGATATGGAACCGGA
AGATCTGCTGAAAGCATTGCATCA
>Escherichia coli K-12  3704271_3704352
GGTCGATATCATGCTGGCGCTGCCAAGTCTGCTGCTGGCGCTGGTGCTGGTGGCAAT
TTTCGGCCCGTCGATTGGTAACGC
>Escherichia coli K-12 373357_373438
TGGCGCGTGTTCATTACGCCGAAATTATCGCTTCTATCGCCAGTAAATCTGCCGGAC
CTGGCACGCGTGCCAATATCGATG
>Escherichia coli K-12  3703317_3703398
CGCATCAGCTTTCCGGCGGCATGAGCCAGCGCGTGATGATCGCCATGGCGATTGCCT
GTCGGCCAAAACTGCTGATTGCCG
>Escherichia coli K-12 1125815_1125896
AAAAAGAGATTATTGGCGTTGCCAATTTTTCCAATGTTGTTCGTGGCTCTTTTCATG
CCTGCTATCTCGGTTATTCGATTG
>Escherichia coli K-12 3504820_3504901
GCGATGCTGGCGCGTTGAATTTTACATCCCGTACGTTCCCCTCACCCTAACCCTCTC
CCCAAAGGGGCGAGGGGACCGTTC
>Escherichia coli K-12 1987137_1987218
AGCCATTGATGTTCCCGGTGAAAAACTGAACTCTCTGGAAGAACTGTTCCAAAAAAC
GATGGAAGAATACGAGCAACGTTC
>Escherichia coli K-12 1747894_1747975
CTATTCCCTACGAGCCCTTACACATCGTCACCGATCAGGCATTAAATGCTGAGATTC
AAAAAGGCGAAGAGGGCCTTTTGG
>Escherichia coli K-12 1269507_1269588
TTGCAATGAAGAGTGCATTCCGGTTTTTCAACAGCTGTTACAGTCATTTCATGAGTG
CTCTGGATGAGGCTTCCAGCTCGG
>Escherichia coli K-12  502361_502442
GAGTCACCGTGCCGCCCACGATACGCTGCCATTGCGCGACGCGTTTGCGGTGCTGTT
TTTTGTCTCCGTCGGGATGTTGTT
>Escherichia coli K-12  2594812_2594893
GATGCCCGCTGGAAAAAATGGTCAGCGAGGCACTGGTTTTTGACGATGAAAACTTCA
CCCATACACCACAAGGCAATATTG
>Escherichia coli K-12 3675408_3675489
TGGTCATTATCGGCCTGTATGTTCGCGTGTCGCTGCATGAGTCGCCGGTGTTTGAGA
AAGTCGCTAAAGCGAAAAAACAGG
>Escherichia coli K-12 3609510_3609591
CGGCGCACTCGCCCACTTCAACCTGTTTGTCGCCCGTATCGCCACCGCCAGTTTCAT
GGCCTACGCGCTGGGGCAAATCCT
>Escherichia coli K-12  3841105_3841186
GCTGTGTATTTTCTGGATTATCAAATCATTGCCTTCACTGCCAGGCGAACCCTCGCA
TCAGAAACAAAATACTTTCCGCTT
>Escherichia coli K-12 3340724_3340805
TGAACGTCAGGGGACTGACAGCCTGACCAGAGAGCAGCTTGCAGAGCTGCCGCGTGA
CGGCGGATTGCCCGTCGCGTTTTT
>Escherichia coli K-12  1352192_1352273
GGAACCGGAACAGCGTCGCAAACAGATTATTGAAACGATGCGTATGGTTGGGCTGCT
ACCGGATCACGTCAGTTACTATCC
>Escherichia coli K-12  278240_278321
TGAGCCGTTGAGTAACCTCGACGCCAACCTGCGTCGCAGCATGCGCGACAAGATCCG
CGAGTTGCAAAAGCAGTTTGATAT
>Escherichia coli K-12 3082253_3082334
GGCTGATGGATATGATGACGGATAACGAAGTCGAAGCGGTGATCGGTCACGAAATGG
GGCACGTGGCGTTAGGCCATGTGA
>Escherichia coli K-12 772203_772284
AGAAAACCAAACTGGCTGCTATTGAAGCCGAGTGGGAAACGCAACCTGCGCCTGCTG
CCTTTACTCTGTTCGGCATTCCTG
>Escherichia coli K-12  4393458_4393539
TGCTGGTCGATATTCCGCTGCCCGTGGATCAACCAGTCGAGGAAGGATGCGGCAAAT
GCGTGGCCTGTATGACGATTTGCC
>Escherichia coli K-12  4521306_4521387
CCTCTCTCGGCGCGACCCGCCGATTCAGCGAAAGCGAAATGCCAGGCTTTGGGATCA
GTTTTCTCACGGCAATGCTGCCGG
>Escherichia coli K-12  1998106_1998187
CACTGCCGCCTATGCTGCCGAAACGCTGCGCGCCGCCATTTCTTCTATTGATAAAGG
TCAGTGGGAAGCGGCAGCCAGTAT
>Escherichia coli K-12  1794623_1794704
TGCATTAGGGATTATCTGTAGCGCACTAATGACGTGGGCTATCTACTTTTCCACCTC
AGTTGATTTGCGTCAGCTGATGTA
>Escherichia coli K-12 2977075_2977156
CGATCGTTACGGTGCCTGGCTGGCAACGCGTCATTTAATTCAGCAAGGTCATACCCG
CATTGGTTATCTGTGCTCTAACCA
>Escherichia coli K-12 376025_376106
GCCGGAGTCGGCGGTTTTCGCTGGCGAAAAACAGTCTGCGCCACCACTGCGTGCCTT
ATTTGCGCCAGAAACGGCAACCGC
>Escherichia coli K-12  3241429_3241510
TTATTGTGCTGACTGGCGGAATTGGCCTCGCGAAGTTCCATCATCCTGTCGAACTAT
TGCCGGTTATCGGCACGATTGTCA
>Escherichia coli K-12  4473657_4473738
ATATTCATGCTCCTTATCATGCCTCTGTTGAAGCCGCCCGGCAGATGCCCGAAGGCG
GGCGCATCTTAATCATCGGCTCCG
>Escherichia coli K-12  1623366_1623447
GGGATTGCCGGGTCGTCGGGTTCTTGATGAATCCTTTGATCATCAGTTACGCAACGC
TGAGCCTCTGAATCTTTATTTAAT
>Escherichia coli K-12 1713481_1713562
TGCTGCACAATCAGGAAGTTGCGCGTATGGCGCTGGGCGTTGTTGCCTTCGGTATCG
TGGTTATCTTCGGTAAAGAAGCCT
>Escherichia coli K-12 3854475_3854556
AAACGCGTCCGGTCGATGCACCGCGCACGCGCCTGCTTACCAGTTATAAAACGCTTT
TCGGTAACAGCGGTTTTAACTGTT
>Escherichia coli K-12  2488556_2488637
TCTATTTATTCAGCGGAATAGTGAGTGCACTTTATGGCCGCGAAAAGAGCCAGAGAG
GGGCGCATGTCGATATAGCGATGT
>Escherichia coli K-12 3299194_3299275
GCCATTCACCGGATTATCTGCGTGGGGACAACCGTTTTGTCACCTTTACCCGTGATT
TTGTGAATAGTGGCAAACCGGTGT
>Escherichia coli K-12 1852168_1852249
ACAATTACATCCGTTACTGCACCAAAAAGCGATCGCAGCGGTGTTCCATAAAGGCGA
AAATCCTTTAGTTGACAGTTACAG
>Escherichia coli K-12  3921604_3921685
TCGACCTGCTGCCGTACATTGCTGAACATGTACTGGGTCTGCCTGCACTGCGTGTGG
TTCCGTCTGCGGACGTGAACGTAA
>Escherichia coli K-12  3274201_3274282
TGCGGAAGAGCTGAAGTTTATCTCTGAAAATGGCGCGGTGGTCGATATGGACCACAA
AAAGCCGGGCAGTGCGGCAGCAAG
>Escherichia coli K-12 2316888_2316969
ATGCGGCGTAAACGCCTTATCCGGCCTACGATTCCCATTATTTCAACAAATTACATT
AAAGTAGGCCAGATAAGACGCGTC
>Escherichia coli K-12  1641881_1641962
GCTGAAACATGAAGCTGGACATCGATACGACCATCGGATGGGGTGATAAGACCCTTG
CCGCTTTTGCCGTCAAAGGTTTTG
>Escherichia coli K-12 3641557_3641638
GCACAACGTAGAAGTCGCCAATCTGGTGCTGATTGTTCTCTCCATCGTCGTCACCAT
CATCTTCTTTCGTCAGGCATTCAA
>Escherichia coli K-12  2967272_2967353
ACGTGCGCTGGGGATCCCTACCGTGATGGGCGCGGATATTCAGCCTTCGGTGCTGCA
TCGTAGGACGCTGATCGTTGATGG
>Escherichia coli K-12 1002303_1002384
CCCTGAAAATATTGCAGCCGTTCGTTGGCTCGGTCGTCATTCCTCCTATGGCGCTGG
CGCGATTATATGAATGCTACAACA
>Escherichia coli K-12 1864253_1864334
TTACGCTGTTAGCGCATTTCCGCGTGGGTAAAACTTGTGAAATCGATCTTGAATCAC
ATGGCGAATTTGAAACCACCTCTG
>Escherichia coli K-12  2376351_2376432
CCATCGGCGGCGGTCACGTTCTGCACATGATGTGCGACCTGACTATCGCGGCAGATA
ATGCCATCTTCGGTCAGACTGGCC
>Escherichia coli K-12 2828087_2828168
CCTGTGTGCGCGTGAATTTTCGCGTTTGATGATCCGCGACGGGATTCAGGGGCGCAT
TATTCAGATCAACTCGAAATCCGG
>Escherichia coli K-12 1134140_1134221
GACAATTCAGGGGCATCCGGTGATAGGCGAGGCTGGGCCAATTGCTGTGCCGGAAGG
GGCGGAAATCACTATTGCTGCCGA
>Escherichia coli K-12  230385_230466
AGTGGATGTCGCGATACGCGCTGGTACGTTAACGGATTCCAGCTTACGTGCCAGGCC
GTTATTTAACAGTTATCGAAAAAT
>Escherichia coli K-12  3151578_3151659
ACGTACCAGCTTCCGTCTGGAGCGTCGGGTCGCCGCAGTGGGTCGTCAAATGGGCCG
CGGTAACGGCTATCTGGCAACCAT
>Escherichia coli K-12  1183991_1184072
TCTGGCTGGGCGTTATCGACACACCAATCCGTATCATGTTCACGCCCAGTGCGGTGA
TTATCGGTCTGGTTTACATTCTGC
>Escherichia coli K-12  72539_72620
CGCGGTACAGCAGGGGAAAATGCACGCTATCGCCCGCCAGATGGGGATTGATAATTT
AATGGCGCGGTTACCGGGCGAGCT
>Escherichia coli K-12  294333_294414
ATTAAAAATCCCCATTGCAGATTACTTTCAACTGAACGCTAATGATGAATTCATGGG
GAAAGATGAAAAAACAGTTATACG
>Escherichia coli K-12  1965578_1965659
GATTACCGCCATGGGTAATGCGATGGATTTGGTAGGGCTATGCGCACTGCTGGTGGT
GCTTGGTGTCATTCCAATGGTGGG
>Escherichia coli K-12 765062_765143
AGAAATAGCCCTCGCCGCTTCCCTCTACAGGAATGGCGAAGGGCTGTCGGTTTCGAC
ATGGTTGGCCATCGTATGATGGCC
>Escherichia coli K-12  3939859_3939940
GCTGGATTGCCTTGACGGTAATTGTCACCAGCATCGGGTTACTGCTTCTCTATATTC
TCCATGCACGACGCACGCCAAACC
>Escherichia coli K-12 4338_4419
TGAAAGTGGCGCTAGGGTTAAACTCGGCTAACTCGATTAACATCAGCCGTTTGCTGG
CGCAGATTTGCTACTACTTTGAAG
>Escherichia coli K-12 991889_991970
AGGCGATGGAAGATGCGTCGAATGTCGATCTCTCCCATTTCCGCCGTTGGTACAGCC
AGTCCGGTACACCGATTGTGACCG
>Escherichia coli K-12 2020550_2020631
ACCGCATGTTGAAACTGGCGCTTGAAGGCTATAGCGACGCCTGGAAGGCGATTAATC
CGCTGGAAGTTGAGTACGTGCGTT
>Escherichia coli K-12  296357_296438
ACCTACCGTCACTGCTCACGCTTATCGCCTACTACGTGCTTTCATCAAATGGAGTAA
TTATCAGAAAAAATATCAAGGGAT
>Escherichia coli K-12  4377416_4377497
ATAAAGGCTATAACCCTGACAGAGGAATGTGGCAGCAGAGTGAAGGGAAAGCGTACT
TTACCGGCGCACCAACTCGCGCTG
>Escherichia coli K-12 2717059_2717140
CTTCACCCGCCCTAATCATGGTTATCTTGAAAGCTGGGCGCGTCAGGGCGTTCTGCT
ACTCAATACTGTGTTGACGGTACG
>Escherichia coli K-12  671856_671937
AAGATACCGCATCGGTATTCCGTAACGGTCAAACAGCAGAGTATCAGATGATCATGA
CGGTTAATGCGACCGTGTTGATCC
>Escherichia coli K-12 147380_147461
TGTTTTACTCGCCGGAGCTGGCGCGACGCGTCTATAACAGTCCTTTCCCGCTGGTGG
ATATCACCATCACACCGGATGACG
>Escherichia coli K-12 3348729_3348810
CGCTGACCGAATTTGCTGAACAATGCCGTTACGAAGAAGACATTGCACAACTGCGCC
AGCTACTGAAACAGCTGAAGCGTT
>Escherichia coli K-12  3039256_3039337
AGCCATGCTTGAAGTGTTGTATGCTACCGGGCTGCGTGTCTCTGAACTGGTCGGACT
GACAATGAGTGATATCAGCCTGCG
>Escherichia coli K-12 810919_811000
TGGACGGCGATAGTGCGCCACTGGCGGAAATCCAGCAGGTAACGCAACAGCACAATG
GCTGGTTGATGGTCGATGATGCCC
>Escherichia coli K-12  51980_52061
TCCATCTGTTTAGCTATACTGATGCCATTGCCGACATGCACTTTATGTTGCAAAAAG
AGGTGGTGAATCGTCTGGTTGCAG
>Escherichia coli K-12  788278_788359
TCGCGCCACAGTTGATAAACCTTGCCCGGTGAATATGACTAATCACGTCTATTTCAA
TCTTGACGGCGAGCAGTCTGACGT
>Escherichia coli K-12  4337509_4337590
AAAAGGAACGAACACGCGCATTATTATTCACGGTGCTATCCCGTTTTCTCGACAGTA
AAAAATTCGTTTCATTAATGATGT
>Escherichia coli K-12  242042_242123
CGCGTATGCTCACATTCGCCGTCAGTTCAAAATCTCTATTGGTAAGATGGAAGGGAT
TGAAGAGCCGCTGGCGCGTATTGC
>Escherichia coli K-12  3029932_3030013
TTCCCCGTAGCGAAAAAGTGGCGGTGATTGGCGCTGGGCCTGCAGGGTTAGGGTGTG
CTGATATTCTGGCGCGCGCAGGAG
>Escherichia coli K-12 1068343_1068424
AATGTAAGCTTGCCTGATGCGCGATGCTTATCAGGCCTACCAGAAGATTGCAATATA
TTGAATTTGCACTGTTTTGTAGGC
>Escherichia coli K-12  4532771_4532852
CGCGACATGGATTGCCGGTGGGTTTGCCGGGGCGGAGGAGCTGCTAGCGCAAAGCCT
GAAACCGGGCGGGATCATGCTTAT
>Escherichia coli K-12 678089_678170
GTATAGCGCAGGTCGCCTGGATATCCCCGAACTTCTGGATTACGCCCAGTCATGGCG
GGAAACTGAACCTGATAATGAAGA
>Escherichia coli K-12  4137309_4137390
AGAAACTGGTTCACGAAGATATGGCGAAGAATTTTGCTGAGTACCCGCAAAAATGGA
AGTTAAAGCGCCCGGACAGCAACA
>Escherichia coli K-12  3035694_3035775
GAAGGTGAAGTGGCGGGTATTAAATCCGTGACGATCAAAATCTCCGGCGATTACGCT
TACGGCTGGCTGCGTACAGAAACC
>Escherichia coli K-12 3381387_3381468
CGGTGCACTATTAAACCTTAACGGTGAGTTAATTGGCATCAACACTGCAATCCTTGC
GCCTGGCGGCGGGAGCGTCGGGAT
>Escherichia coli K-12 4165817_4165898
CGGATTACTGGCAACCCGCGGAACAGTTAAACGTTCTTATACTCATGAGCTGATCGC
GCGTTTCGCTAATGAATGCCAGAT
>Escherichia coli K-12 2156785_2156866
ACCGCTTCTCCCGTGCCTCGGAAAAAATGTTCGACAGGATAATCGCCGCCTATGGTC
GTGGACTGGCGAAAGTGCTGAATC
>Escherichia coli K-12  4111084_4111165
TGCTGAAAGAGCAGGGCCTGACTCCGGTTCTGTGCATCGGTGAAACCGAAGCTGAAA
ATGAAGCGGGCAAAACTGAAGAAG
>Escherichia coli K-12 2273232_2273313
ATAAAAAATACATCATCAAAGATGAGCAAAAGAACGAATCAGCCCAGGATACGCGTT
GGCTGGCGTTTAATATCCAACGTC
>Escherichia coli K-12  1317779_1317860
ATATGCTGGGCACCGCAGCTGGCCCGCATCCTTATCCGACCATTGTGCGTGAGTTTC
AGCGGATGATTGGCGAAGAAACCA
>Escherichia coli K-12 2326662_2326743
GTAAAGCGGCAGCCGCAATTGAGTCCGGTGCTTTTACAGCCGAAATCGTCCCGGTAA
ATGTTGTCACTCGAAAGAAAACCT
>Escherichia coli K-12 494668_494749
TCCGGCGGACATCTACGCCATTGAGCAGACGGGGCAGTTTTCAGGTCGTTATTTTGT
GTTGATGGGGCATCTGTCACCGCT
>Escherichia coli K-12  2451289_2451370
TGCGAAATACACGTTGAACTGCACAAACAGTCTTGCTAACGACTTGCGGATGCAACT
TAAGGGCAATACCTCAACGATTAA
>Escherichia coli K-12 4617673_4617754
TGGTTTTGACCTGGTGAAAGCCTGTAAAGAGGCTTGCGCGGCAGCGAATGTACTGCT
GAAAGTGATCATCGAAACCGGCGA
>Escherichia coli K-12  3812186_3812267
AAGCCCTTTACTCAGCCCGGAGATGACGAGGGAATTTTTACAAAGCCAGCTCACGGG
TGAGGAGCGGGAGATCTTTATGGT
>Escherichia coli K-12 70787_70868
TTGGGCAAATCATTAACGCCGGGCAAGGGGAAGGGCGCTATTCGGAGCTGCTGGCGA
TAAATCTGCTTGAGCAATTGTTAC
>Escherichia coli K-12  3742069_3742150
CGCTATTTTGATTTATAAGCTGGAACCCACAACCGGGATGCTGCGAACCCGTGCCTA
TATTGGCCAGCATATGCCGCTCTA
>Escherichia coli K-12  3599067_3599148
AGCAATACGGCGAAGGTCTGGCGCGAGCGGTGCAGGACGGCCTGAAGAAAGGCAATG
CAAACGTGGTGTTCTTTGATGGCA
>Escherichia coli K-12 2286299_2286380
AAAAAACCAACCCTTACGGTTGGTTTTTTTATATCTGCAATTAATTCGATAAACAGA
CCGTGACACATCACAGCCTGTTTA
>Escherichia coli K-12  2946590_2946671
GTAACTCCCTGATGGATAACTTCATTATGGATGTGCAGGGTAGTGGGTATATCGACT
TTGGTGATGGCAGTCCGCTTAACT
>Escherichia coli K-12  1007006_1007087
GCCCCAATCTGGTGGTTTCCGGCGCGTCAGCCTGGGAAGAAGATCGCTGGAAAGTGA
TTCGCATTGGTGATGTGGTGTTTG
>Escherichia coli K-12  2449599_2449680
CTTGTCCATGGTTGGTTATTATGAATGACTCTGAAGCCTCTCCAGGGGGCGTGACGT
ATCAGGGGCCTGATAGTCACGACA
>Escherichia coli K-12 3063445_3063526
AACGGTTGGCGTCGGGCAGTCGGAAACAGAAGTCGCCCGCATGGTGGACTGTTTTAT
CTCGTTGCAAATTGCCGGTGGCGG
>Escherichia coli K-12 3738473_3738554
AGTATCAGTTTGGCGCGTTATATCTTTCTGGTGACGAAGTGAAAAAATCGCTGGGTG
AACGCTGGAGCGACTGGAAACCTG
>Escherichia coli K-12 214524_214605
TGATTTGTGGATTGAGCTGGGGCTGCCGGATGAGCGGCGGATTAAGAAAGCCTGCAC
CCAGGCCGCAGAAGTGGCGCTGTT
>Escherichia coli K-12 4177976_4178057
GAGCTGGCACCTGGTGCGCAGCGTACCGCGTGTGATGGGCTTCATCGGCGGTACTTC
CGATCGTCCTGCGCCAATCAGCGA
>Escherichia coli K-12 1920903_1920984
GCTTATCGACAGCGCCTTTCATGCATTACGTCCTGGTGGTACGCTGGTTTACTCGAC
CTGTACCTTAAACCAGGAAGAAAA
>Escherichia coli K-12  378977_379058
CCACCGGTATTGGCGCGGTACACAACACAGCTAAAGTCCAGCCAGGTGATTCTGTTG
CCGTGTTTGGTCTTGGCGCGATTG
>Escherichia coli K-12 584516_584597
TAATTGGGTTGCTGTCGCCTATTTTATACATACTATAATTGATGGTTTTCTATGTGA
TTTAGTTAATAACCTTCTGGGTTT
>Escherichia coli K-12  1356249_1356330
AACTCCTGACCGGGGAATGCGACGTTCTGGCCTGGCCTGCTGCCAGCCAGCTATCCA
TTTTGCGTGACGACCCGCGCTTGC
>Escherichia coli K-12 1665904_1665985
GCAATCTGATTAATCATAGCGACGCGTTACTCTACAACGTACAACTCTCAGTGACGG
TTCAGGCTCGTGACTATGCGCTGA
>Escherichia coli K-12 273361_273442
ACACCGTACATCATCGACTGCTGATGAAGGCTGTACGCCGCAGGATCAGTGACGCAC
GTTTCATGACTCTGCTGTGGAAAA
>Escherichia coli K-12 203883_203964
ATGCCGCCCGTGATGTGCTGGGGATCCCTCACGATGCCCACTGCCTGGCGTTGCTAC
CGGGGAGCCGTGGTGCAGAAGTTG
>Escherichia coli K-12 3658590_3658671
TCACATCAGTAAACTAAAAGCTAAAGCGCCTATTTATTTTGTTAGCCGCAAAGAAAG
TATCAAAAATCTTCTTGAGATTAC
>Escherichia coli K-12  2540226_2540307
AGGTGCGTAAAGAGCTGCGTCGCTGGCTGCGTCAACTCCATGAAGAACTAAAATTCA
CCAGCGTTTTTGTGACCCACGATC
>Escherichia coli K-12 2807589_2807670
ATTTAACCGGTTGTAACCCTGGCTGGGGCTGCGAAGGTGCGATCAACCACCAGCTTG
CCGCGTATGAACTGACCAACACCG
>Escherichia coli K-12 423386_423467
TCGACTGGCTTGGCTATGCCAGCTTGCCGAAGCTGGATTATCAGTCGGAAAGTCTGG
TGAATGAAATTTATCGCGGGGAAG
>Escherichia coli K-12 275987_276068
GCTTATCGGCATTGCCGCCGGTGAAACGGAAAACCCGCGCAAAGTTATCCCGGTAGC
GATTCGTACTACCATCGCGCGACT
>Escherichia coli K-12 706886_706967
AATACACCGTGATGTCCAAGCGTAAGTTGAACCTGCTGGTGACCGACAAGCACGTTG
AAGGCTGGGATGACCCGCGTATGC
>Escherichia coli K-12  1119988_1120069
CGCAATTCGTCATGACGATGATGGCGTAACTATTGAAACGGCTGACGGTGAGTATCA
GGCGAAAAAAGCGATTGTCTGCGC
>Escherichia coli K-12  2704783_2704864
GGGTTTACCGGGCGATAAAGTCACTTACGATCCGGTCTCAAAAGAGCTGACGATTCA
ACCGGGATGCAGTTCCGGCCAGGC
>Escherichia coli K-12  2184077_2184158
GGCGGTTGCTACGCTGCGCAGTCGATTATTGCCACAGGTTTCATTAATAACGCCAAA
CTTGCCCGAAGCTGCCGCCTTGCT
>Escherichia coli K-12  2529129_2529210
TTGTGCGTGACGTCGAGTTTCAGGTTGGGCGTACTGGCGCGATTACGCCTGTTGCGC
GTCTGGAACCTGTCCATGTTGCAG
>Escherichia coli K-12  2445933_2446014
ACTGCCGAAAACTCGCTGGACCTCCGCGCAGCTCTTGCGCCCGCAAGCACTGGACTT
AGTTTCCCGCGACGGTAAACACGT
>Escherichia coli K-12  4491826_4491907
GCTTATTTAATCCTCATCTGTTTAGCGAAGAGGAGATGCCCTCCTTCTGGAACAGTA
TTTTCGCTGCCGTGATCCCGGTCA
>Escherichia coli K-12 4200874_4200955
TATTCGCGCGCGTTTTGACGATCGCGGTGATCTGAGCTTTATGCAACGTGAATCCGA
TGGGGAAAAGCAGCAGCTTTCTAA
>Escherichia coli K-12 1145380_1145461
CTCAGGTGTTTTGCTGGTAGCGAAAAAACGCTCGGCGTTGCGTTCTCTGCATGAGCA
ATTACGTGAAAAAGGGATGCAAAA
>Escherichia coli K-12 2041661_2041742
ATTATCACAAAGGTTATGCAACAGATATCGAGATGATTGGCATTGAGGACGGCATTG
TTGAATTCCATAGAAATAATGAAA
>Escherichia coli K-12 2096880_2096961
GGCGAATCCCATCGGCCCGACCTGCCACAAAGGCACCAGCAGTTGCTTCGGCGACAC
CGCTCACCAGTGGCTGTTCCTGTA
>Escherichia coli K-12  1360160_1360241
CGCTGAGGCCTCGCCGGGTCAGTTTGAAATCAACCTTTACCATACTGATAACGTGCT
GGAAGCCTGCGATGATGCGCTGGC
>Escherichia coli K-12 1809675_1809756
AAGCCGTTGCGTTATGCAAAGAACAAGGTTTATTGGTGGGACTGGCCTCCGCGTCAC
CACTACATATGCTGGAAAAAGTGT
>Escherichia coli K-12 204752_204833
CCATGCTGGCGATGCAGCGTGCCGTCGCTGGGCTGCATATTGCGCCGGAATATGTGT
TGATTGATGGTAACCGCTGCCCGA
>Escherichia coli K-12 3716837_3716918
TAGCGTAACCCGCAGCGGGGATAACATTATCCTCAATATGCCGAACAATGTGACCTT
CGACAGCAGCAGCGCGACCCTGAA
>Escherichia coli K-12  515275_515356
TGCGTATTGTCGATGAAGCCACCAACCCGTGGGGGATTAAAGTCACCCGTATTGAAA
TTCGCGACGTGCGCCCACCGGCAG
>Escherichia coli K-12 44784_44865
TGCAGGGTAATCAGGGGGCGGCTTGCCTGTTTGCGGGATCACCCACCGATGGCCTGA
TGGGCGGCGGCTTCCTTTATACCA
>Escherichia coli K-12  4515476_4515557
CCTGGGCTACCAGTTCCAGCCAGACAGCCAGCATAAATTCAACATTCAGGGGTTCTA
CACCCAAACCCTGCGCAGCGGCTA
>Escherichia coli K-12  719322_719403
GCATAAACAACAGGCTGGTTTTTCTCAGACTTCACAAATTCATAAAAAAGACAGCCA
CATCAAAGGGCAACAGCGTTATGT
>Escherichia coli K-12 2751231_2751312
GTCAGCAAGATTGCCAGAAACGCATCAGCACCGCGATAAATGAAGTGGTGCTTCATC
CAGGCAAAGTGGCGCATATGATTG
>Escherichia coli K-12 4050031_4050112
ATGCCTGATGCGCTATGTTTATCAGGCCAACGGTAGAATTGTAATCTATTGAATTTA
CGGGCCGGATACGCCACATCCGGC
>Escherichia coli K-12 2169122_2169203
TATGGCGACAGGCGGATTTGGGACGCGTATTACCACAGAAACGCCGGAAAAATTAAA
AGCCGCGCTGGGTAGCGTCTCTTA
>Escherichia coli K-12  1716546_1716627
TGACCAGTGGGGTAACATCACTTCTGGTATCGACCTGACCCGTCGTCTGCATCAGAA
TCAGGTGTTTGGCCTGACCGTTCC
>Escherichia coli K-12 3672824_3672905
TGGTTTTGATTGCGTGATACGCACTGGCGCGTTACCGGAAGATGGCGTTATCGCCCG
TCCCCTCGGCAAACTGACCATGGT
>Escherichia coli K-12 1008859_1008940
GCTGGAATCTCTCTTTGTTTAGTGCCTCGCCGGATCTGCTAAGCTGCTTGCAGCTGC
GTGCAGACAAACAGTACAAGGCGA
>Escherichia coli K-12 1902494_1902575
TCCAACTCCGGCAAAACCAATGGGGCCAAACGACTACATGGTTATTGGCCTTGCGCG
TATCGACGACCGTCTGATTCACGG
>Escherichia coli K-12  1312581_1312662
AGGTTACTGTCATTTATGCTCTATTTGCGGGAGCCCTGTTAGTCAGCCAATGGGTGA
TGAAAAAGCCGCTAATTCAGCGGA
>Escherichia coli K-12  2688097_2688178
GCGTGGCGCGTTTACTGGCGCTGTCAGCAATCGCGAAGGTTTATTCCAGGCGGCGGA
AGGCGGAACGCTATTTCTCGATGA
>Escherichia coli K-12 1106047_1106128
AGCCGTAGTGCACACCGTCGGGCCAGTCTGGCGTGGTGGTGAACAAAACGAAGACCA
GCTTTTGCAGGATGCCTATCTCAA
>Escherichia coli K-12 1462742_1462823
CTCGCTGCGGGTTGGAGTATTTGGTGCTGAGCCGTGGACACAGGCCATGCGTAAAGA
GATTGAGCGTCGCCTGGGGATCAC
>Escherichia coli K-12 1904281_1904362
GGTATTTGCAGCACTGGGTGCCGGTATCGCGATGAGCGGCAGCCTGTTAGGTCCGCT
GCTGTTCTTCATCCTGTTTAACCT
>Escherichia coli K-12 3194923_3195004
CCTGGCCCAAAAAGCCGGGGATTTTTTATATCTGCGTTCCGCTAAAAGGTGCAAATG
CTCAGGACGTTGCAGCGTTTTGCG
>Escherichia coli K-12 1035380_1035461
GTGGTATGAAATCCGCTGGTATCTGTTTCTGGCAAAACGTCCGAGTGCCGATATAGG
CCATAATCCCATCGCCCAGGCGGC
>Escherichia coli K-12 1642239_1642320
TTGTACTGGAAGAAAACATTTTAAACATCAGGCAAATAACCAAGTCACCAGCTAAAT
AATAAGTTAACAGACATGAGTCCC
>Escherichia coli K-12  3353546_3353627
TGGAGCTGGGGCTACAAACCGCCCACGACAAAACACTGCATCGCATCAACCGCGGCC
ATGATTTTGCCTGTTATCAGCGTA
>Escherichia coli K-12  2126668_2126749
AATCATACAACCGCCAGTACGGACGCGATTACCGCTCAGTCATGCCGACCAACCTGT
ACGGGCCACACGACAACTTCCACC
>Escherichia coli K-12  4041668_4041749
TTCAGTAATGCAGCAGGAAGCTGGTGAGTGGTTTTTGTTTTGCCCGTGCGATACGCC
TTACATTCCCCCTGATTTAGCAGC
>Escherichia coli K-12 456949_457030
TGACACCATGCAGTTTATCAAGCCTGATGTCAGCACCATCTGTATGGGCCAGGCGGC
CTCGATGGGCGCTTTCTTGCTGAC
>Escherichia coli K-12 1206493_1206574
CGGCATTACCCGCGCATGGACATACCGTCACTTGATGGGAACGGGAACTGTCGGTGT
GATGATTGCCAGCAGTGACCTGAT
>Escherichia coli K-12 1458619_1458700
TGGGGGGCGACATCGTTATTGCTGCCCGTTCAGCAAAATTCGTCATGGCGTTTAGTA
AGTTAGGCTTAATACCCGATTGCG
>Escherichia coli K-12  750906_750987
TGGGTATCGGGCAAAATATGCTGTGGCTTGGCGCACTGTCCTTTGATGTCACCTGGG
CCAGTAGCCATTTTGATACTCAGC
>Escherichia coli K-12 2906108_2906189
CATTTAAACAACAAAAATTAGCTAAGGGATTAGAGCTAGCTATAAACGCTTTGAATA
ACCAACTCACTTCACAACACCAAT
>Escherichia coli K-12 720909_720990
GATCAATCTTAATTTATTTAATGATGAGCTTTTTACTCAGTAATATAAAATATTGAA
TTGTTATTTTTGTGTGTTGTTTAA
>Escherichia coli K-12 3403932_3404013
TTGTCGTGACGGGTGCCAGTGGTGGCGTCGGCAGTACCGCCGTGGCGCTGCTGCATA
AGTTGGGTTATCAGGTCGTTGCCG
>Escherichia coli K-12 2271465_2271546
GAACTGTCGTTGGCCTGCTCTGCTATTACCTGATGAGCGTACGTATGCGCCCCGGCA
GAGAAATCATGACCGCCATCAAGC
>Escherichia coli K-12 232198_232279
CGGTAGGCTGATTGTGATGGACGTAATGTCTCCGGGTCACCCAGTGCGCGACATCTG
GTTACAGACGGTAGAAGCATTACG
>Escherichia coli K-12 4399688_4399769
ATCGTCAACTTCAGGAGGTAGATCCGGTTGCGGCAGCAAGGATTCATCCAAATGATC
CACAAAGGCTTTCCCGGGCACTGG
>Escherichia coli K-12  4390944_4391025
AGACCTGCTGGACGACGAAGGCATGGCGTTCGTCAACGAGCAGATGGATATCTACCG
CAATATCGGTTATCGCGTATTGAT
>Escherichia coli K-12  4524518_4524599
CGGATCTGACGGGTCAGGACTTAACCCCGGAAACCGTGACGCGTCTGGCTCTGCAAA
ACGAGAATATCGTTGGCATCAAAG
>Escherichia coli K-12  1719008_1719089
CCAATCTGTCACTGCTCATTCCTGGGCAGCCGGTTGGGGGCTACGATACCGGTCCTG
GTAACATGCTGATGGATGCCTGGA
>Escherichia coli K-12 1371016_1371097
GATCATTACCGAGACCAATGTTCCGCATAAAGACAACATTGCTTACTTTGGCGCAGG
CGATGACGAAGCACATATGGTGTA
>Escherichia coli K-12 1270565_1270646
CCCTGAAATGTTTGCAATGAAGAGTACATTCCGGCTTTTCAACAGCTGTTGCAGTGG
TTTCGTGCAGGGTGTGGTACAGGC
>Escherichia coli K-12  1695126_1695207
ACTTTACTGGCTTTGGTCGTCATGAAGATGCGGACTTGCGTGGCAAAGGATTCGATA
ACGTGCTGATGGTGCACGACCACG
>Escherichia coli K-12 3610194_3610275
GCAGAAAGCAGTCATCGTCATCATGGGCGATGATCCGAAAGAAGATCTGGCGGTGCT
GGCGAAGCGTCTGGAAGATCAGCA
>Escherichia coli K-12 3419515_3419596
CTCAACGTCGCCGACTACTTCAAGGCAAACAATATGAAGTACACACCGGTGACTTTC
GATCGCTCTGACGAATCAGCGAAG
>Escherichia coli K-12  3730065_3730146
ACAACTGGGCCGCTTTATGCAGATGGTGGTTGAGCATAAACATAAAATCGGTTTCCA
GGGCACGTTGCTTATCGAACCGAA
>Escherichia coli K-12  4577396_4577477
TTATAAATTCGTTATCAGTGTCTGCAAATTCATCGTCAATAATTCTATTCCAGGTCA
AAACAAAGGACACTACCGTTTCTA
>Escherichia coli K-12 1843003_1843084
CGGCTACGGTCTGGTTTATTTCACAGAAGCAATGCTAAAACGCCACGGTATGGGTTT
TGAAGGGATGCGCGTTTCCGTTTC
>Escherichia coli K-12  1101228_1101309
TCCCGCTGCAATCTTTAACGGCGGCAAATATCATGGTTGAAGGTTCGATTATCGGTT
ATGAAAGCAACGTCAAATCTGGCG
>Escherichia coli K-12  1991247_1991328
AGCCGTTATTCGGCTTGCGAGAAGTTGATGGCAGCGAGCTGACGATTGTTGAGGAGT
GGTGCTTTGGCTATATGCGGGGCG
>Escherichia coli K-12 97706_97787
AAGTTTGCGTGGTTAATGCTGATGATGCCTTAACAATGCCGATTCGCGGTGCGGATG
AACGCTGCGTCAGCTTTGGCGTCA
>Escherichia coli K-12 193111_193192
AGCGATTATGGCGTCCGATCTTGGCCTGAACCCGAACTCTGCGGGTAGCGACATCCG
TGTTCCGCTGCCGCCGCTGACGGA
>Escherichia coli K-12  4598256_4598337
AGAACATCGCGACGTTTATCAACAAAATCAAAGCGTCACCGTGGTTTAAAGATACCG
TCATCGTCGTCTCTTCTGACCATT
>Escherichia coli K-12  3712546_3712627
TACAACCGGCCCGGTCGCGGCATTACATTACGATGGCACAACCACCTCGATGTATAA
CGAGTTTGGCGACAGTACTACCAC
>Escherichia coli K-12 3183529_3183610
ATCCAGTACCAGGCGATAAACATCCTTTTACCCTTAATATTTAACAATACTAAACAT
TTAGCGTATAAATTTCACATATCC
>Escherichia coli K-12  2455325_2455406
ATTGCGTATTTGATACTCAGGAAACAATGACCACTACCTTTACTGGTACCGTTTCTT
CTGCAAATAGCGGCAATTATTACA
>Escherichia coli K-12  1620648_1620729
GTCAGCATGTGGCGATGCTCGGCTTTATGTTGACCCTGGCGGCAGCATTTAGTTGGG
CGTGTGGCAACATCTTCAATAAAA
>Escherichia coli K-12 769255_769336
TCGCCATGCCCGTGAGATCGATCCAGGCCTAATCGATCGGCAAATAGTTCATTACGG
TAATTACGATCCCTTTATGGAGTT
>Escherichia coli K-12  1241164_1241245
GCTGGCGCAAATCGCCATGTTCCTGGTGCTGGGGCTGTTGGTTAACCCAAGCGATCT
GCTGCCTATTGCCATTCCGGCGCT
>Escherichia coli K-12 460026_460107
TGGCGCTGGGCGGCGTGCGTGATGAAGCGGAAATCCGTGGTCACCGCCGTACTTACA
TCGGTTCTATGCCGGGTAAACTGA
>Escherichia coli K-12  2556814_2556895
CTCGCCCGGATATGGGCCGCCGCCTGTGTGCAGAAGCTGTTGAAGCGCTGAAAGCGC
AGTGTGTTGCCAATCCGGACGTAC
>Escherichia coli K-12  39776_39857
ACCTGTCTACACCGAATGGTTTGTTGATATGAGCAAACCGGGCATCAAAGTGACCAA
ACTTGAAAAGCTCGGTCTGCGTAT
>Escherichia coli K-12  545799_545880
CCGCGCCGGGAGAAGGCGACGAGATCCTTACCTTTGATATGGCGACTACCGTACAGG
CATGGGGAAAAGTGCTCGACGCCC
>Escherichia coli K-12  1450173_1450254
CTCGCGTCGGGCCGATGATCTCCACCGTGACTTATAACGACAATGGCACCAAACGCA
AAGTCATGTACGAAGGTTCTCTCG
>Escherichia coli K-12  2149973_2150054
TTCAGCAATGCATGTTTACCCCGCTCATTTGACTGACTGCCCGTGGTGTGCGCTGGA
TAATCAAGGTGTTATCTATTTTAT
>Escherichia coli K-12  2184868_2184949
TTTTAAACCGGCAGCGATACGTGGTAATGCTTCGGAAATCATGGCATTAGCTGGCAT
TGCTAATGGCGGACGGGGAGTGGA
>Escherichia coli K-12 3971852_3971933
GTGAGTGTGTCGTCACTAACTCGCGGACGGCGGAAATGTGTAAGCTCACCGAAAACA
GCTTCCGCGATGTGAATATCGCTT
>Escherichia coli K-12 3460376_3460457
CCAAAATTACCGAACAGTTCGTGCATATGAAGCAGCAACTGCCGCTGAGTACACGCA
TTCTTTTAGGTCTGAGCGACACGT
>Escherichia coli K-12  2646130_2646211
TGATTATCGACCAGGTAACTTTGATAGCGGTTTTCATGGCCCGATCAGCATGAGCGA
GGCGCTGGTGCGCTCGCTGAACTT
>Escherichia coli K-12  4361126_4361207
CAACTACAACATTGATGAACCGAGCAGTTCCGGTAAAACATTATCTATTGCGTTTGT
TAATCAGCGCCAATACCGTGCTCA
>Escherichia coli K-12  152488_152569
TTGCCAGTGGGTGCAGCAGTGGCATCAGTTGGATTGATACCACTCTGACCGGAAATG
CATCATCAAGCTCACCTAAGCTTA
>Escherichia coli K-12  595062_595143
AGCCATTCGCTTTTGCTGAACTGCTGGCGCGGGTGCGCACATTACTGCGGCGCGGGG
CGGCGGTGATTATCGAAAGTCAGT
>Escherichia coli K-12 3889398_3889479
GGTGGTAATGGACTCCGCGCGCTTTGCTGAAAACGCCTATTTCATCAAGCAGCGTGA
AGCAGAATACAAAGACTGGACCAT
>Escherichia coli K-12 106976_107057
TGGCGATAAGTGGGCTGAATTTAAGCCGTACAATGGTTTTTCGCTGGATTTCACCAT
CGATTTTAACCATCCGGCTATTGA
>Escherichia coli K-12  703172_703253
GTATGAAGAAAAAATCCGTTCTTACGGAAAAATTCATCTGTTTATGGGCGGTGTAGG
TAACGACGGTCATATTGCATTTAA
>Escherichia coli K-12 3221918_3221999
CGATGCGGTGGATATCGATCTGGCACGCATCAGTAAAGAAATCATCGACTTCTATAT
CAACCAGGGCGTTAATCGTATTGG
>Escherichia coli K-12  1027403_1027484
CCTGCCTCGCCTGGAGAATGAGCGGGAAGCTAACCATTTTGATGCCGCGCCGCGCCT
TGAATTGTTGGATGGCGATGCGAC
>Escherichia coli K-12 1386002_1386083
TGATCAGTCGCATCCGGCGCTGCAACGCTGGTATGCCTCAATCCATGAAACGCAAAA
CGACCGTGAAGTGGTCAGCCTGTA
>Escherichia coli K-12  1993751_1993832
GAGCGAGGTGGTAGAAACCTTCGTAGGCCAGTTCTATTTACAAGGCAGCCAGATGCG
CACCTTACCGGGTGAGATCCTGCT
>Escherichia coli K-12  271194_271275
ATTTCGGGAACGTTCGTGAATTGGTGTTCCGTTCACTATGTTAATCGTACCTCTTTC
GCCTTTGCGGGTATGACGCCTGCC
>Escherichia coli K-12 1228369_1228450
CGTGGCGCTCGATCTGACATTGCGTGATGTTCAGGGAAAAATGAAGAAAGCCGGGCA
GCCGTGGGAAAAGGCTAAAGCGTT
>Escherichia coli K-12 2290784_2290865
CTTTGCGCTGATAGACGCAGGCGCAGACGGTTATCTGTTGAAAGACAGCGACCCGGA
AGTATTGCTGGAAGCGATTCGTGC
>Escherichia coli K-12  793013_793094
GCATAGTGAACAGCTTGAAGGTGTGCAACTGCCGGAGCCGGATGAACCTTCAGCACG
TCACGCCTTACCCGCCAACGAACC
>Escherichia coli K-12 505701_505782
ACAAAAAACAGGTCGATTACGTGCCGGGTACGCCATGCAAACCAGATCAACAAAACG
GCATCTGGATTGTGCAGGCGCATG
>Escherichia coli K-12 3150643_3150724
ATTCAACATGTTGCAATAGATTTTGTAGGCCTGATAAGCGTAGCGCATCAGGCATTG
AGCACCTAATGCCGGATGCGTCGT
>Escherichia coli K-12 4561168_4561249
GCGCGGTTCAGGGGCATTCGACTTCGCAGGTCGCTATTTCCTTTGCCGAAAAAACAC
CGCCACAGTTTCTCTACCACGGTA
>Escherichia coli K-12 1756365_1756446
ACCAGGAAGGCCTCAACAACTTCGACGAAATCCTCGAAGCCTCTGACGGCATCATGG
TTGCGCGTGGCGACCTGGGTGTAG
>Escherichia coli K-12  1569682_1569763
TGGCGGCAATCTGCTTAAGCTCTGTTGGTGGTTTGTCTATTGCGATGGTCATTCCGG
GTAATGAAATCAACCTCTCCGCAG
>Escherichia coli K-12 2036701_2036782
GAATGTAAGCGCATAATCAATCGCGGCCGCGTTAGTACTCACGACGTGGCTGCGTTT
TTTCACGGTTAATTTATGGCGTAC
>Escherichia coli K-12  3235268_3235349
CACTTTCAATGAACCGCAGCTGGCCGATGCGCCGCAGACCGTTAGCTGGAAGCTGGA
AGGTACTGACTGGACTATCCACAA
>Escherichia coli K-12 4417287_4417368
TGGCGCGTCGATGGGCGCGATGACGGCACTGGGGATTACCGCTCGCCACCCCACGGT
GAGATGTACCGCCAGCATGATGGG
>Escherichia coli K-12  1398108_1398189
GAAAGACCAGCCGTGGCCGGAAGGAGGCAAGGCGCTGGTGGCGGTGAATCTCGCCAG
TGAAGAGCCGTATCATAATGCGCT
>Escherichia coli K-12  2428302_2428383
TGGTGATTTTACCCTGTTCAATCAAAACCCTTTCCGGCATTGTCCATAGCTATACTG
ATGGCTTACTGACCCGTGCGGCAG
>Escherichia coli K-12  1271260_1271341
GGCGTTACTGGTAGCATTAATTTCTGCGGCAATGTATGGCGTATTTTTGCTGATCCA
GACCAAAACGCATCAAAGTTTGTT
>Escherichia coli K-12  3297579_3297660
GCTGGTGTTTATGGGCTTTGTCCTCGGCTGGGGTTTTGCGGCGATTCGTCTGGTGGC
CGGGCTGGTGATGGTGTTGCTGAT
>Escherichia coli K-12  2968673_2968754
GCGCTACAAATTACCGAAACGTTTGGTGCGTTGGGACACGAAGCCGGTTTGTATCGG
CCAAAAACAAAAATGGTTTCTCTT
>Escherichia coli K-12  2081925_2082006
TTATGATTTAGCTGTGCTTTCTCGTGCTATCATCCACGGCGAGCCCGAGTTTTATCA
TATGTACAGTGAGAAAAGTCTCAC
>Escherichia coli K-12 257110_257191
CGACGGTATTAATGTGTGGTGGTCTGGATGCGATGCAGACGGACTATTACAGCCTGT
ATGAACGTTATTTTGCGCCGCGCG
>Escherichia coli K-12 4622395_4622476
TACCTACTATGCACAAACGCCGTCAGGCAATAAACATGTGTTGGTGAAATTCACCGT
ACCACAGCAAACCGCGGTCAGCCA
>Escherichia coli K-12  2122255_2122336
CGGTATTCCTAACCCACTACTGCCGGAATGCCGCGACGACACCCGCAATGCGGTCAT
CAAACACGGCGCGGATATGGGCAT
>Escherichia coli K-12 4423234_4423315
CGCGTCGTCGTTTCCGTGACGGCCTGAAAGAGAGCGTTGAGATGGCAAGCCGCGCGC
AGGTGACGCTGGCGATGGAGATCA
>Escherichia coli K-12  3705241_3705322
CGGTGCACTGGAACCTGACGCCCGTCTCCGGTCGCGTGAGCGATATGGTGTTCCTCG
ATGACTCCAATCCGTTAACCGGTT
>Escherichia coli K-12  76432_76513
GCCATCCCATCGGCACCGGTCCGTATGCGGTGATTCGCAACAGCACCAATCAACTGA
AAATTCAGGCATTCGATGACTTCT
>Escherichia coli K-12 4328210_4328291
AACAACGCTGGGTGGAAGATTTTGCCCATGCCGCGCTTGGCAGGCGCTGGCGTCATG
CCGATCTGGCGGACCTCGAACATA
>Escherichia coli K-12  4305565_4305646
ACTTCTACACTCTGCGCGGCGCGAAAACCCGCGACACCAGCAAGTGGACCGAGTATC
TGAACGAAACGCTGGATATGTGGG
>Escherichia coli K-12  632894_632975
GGCGGGGATCGGTGACACGCTGGCGAAATGGTATGAAGCGGTGGTGCTGGCTCCGCA
ACCAGAAACGTTGCCGCTAACCGT
>Escherichia coli K-12 525362_525443
GGTACTACGATGAATCGGACCGTATCACTCACCGCACGGTGAACGGCGAACCGGCAG
AGCAGTGGCAGTATGATGGCCACG
>Escherichia coli K-12 1243446_1243527
ACGTGATGTTTATCGCCGTATGGGCTGGAGTGGTGAGCCGACGACCAGCGAGCTGAA
AAATCCAGAGCGTAATATTTCAAT
>Escherichia coli K-12  4088942_4089023
GCATTTATTACGTTGCCTTGCCGCACCAGTGTGGATTGCTGAGCACCGCCAGAGCAG
CATGAATAACCTGAAAGCCGCCTG
>Escherichia coli K-12 1098316_1098397
CAGGCGTACTGGGCAGTAAAGTTGCTCAGAGTCTGCAAACCTGGCGCTTTCCGCTGC
GTTGCTGGAGTCGAACCCGTAAAT
>Escherichia coli K-12  2875836_2875917
CGAAGAGAAATCCCGCGCTAAAGAGCGAATTTACTCTTTCCGTGACCGCTTCCATCG
CTGGGATCCGAAAAATCAGCGCCC
>Escherichia coli K-12  1192271_1192352
TGCTTGAGCGCAAACTCTCCTCAGCGAAAGGCGCGCTCGACACTCTGGGCAACCGGA
TCAACGGCCTGCAACGCCAGCTCG
>Escherichia coli K-12 2215192_2215273
GGATTACCCCGCCCAGACACTCACCACACATCTGTTTATTCCTCTGCGCCGACGGCT
TCAGTGCCAACAACCGACTCTCCA
>Escherichia coli K-12 1651152_1651233
ACGTCATGCTGGGAGCGGTGGAACGCCGCTTCGGCAACGATCTTCCGTCGTCTCCAG
TGGAGTGGCTGACGGATAATGGTT
>Escherichia coli K-12 2532855_2532936
CCCTGAAATTCACGAAAAGACCACCGGTCCGGAGATATGGGAAGATACCGACGGTCA
GGTTGATGTATTTATTGCTGGCGT
>Escherichia coli K-12  3859219_3859300
AAAGCCTGGCGGAAGGGCAAAAGGGGGCGCTGTTAACGGCGGTGCTGAAAATGCTCG
ACCCGCTGGTACTGGTGCTGCCAG
>Escherichia coli K-12  1999946_2000027
CTCAACCCCGTACACCATTTCTGGTATTCAGGCGCTGGTGAAAAAAGGTAACGAAGG
CACCATTAAAACAGCCGATGATCT
>Escherichia coli K-12 1744104_1744185
CTCCATGCGCGATATTCGTAACGAAAAAGGCACCGCAAAACCCGATCCTGCGGTTAT
GAAACGACTGATTCAACTCGGTTT
>Escherichia coli K-12  4364154_4364235
CGCTGCAAACACGTCTCACGTTGATGAGCAATCGCCAACAGGGCGGCTCACCTGGCG
GTGTGTTTGTTATGGGGGCGATTG
>Escherichia coli K-12 961503_961584
ACAAGTCGCGGCATTCCCACGCGTTCGTGAAGCATTATTGCGTCGCCAACGCGCGTT
TCGCGAATTACCAGGTCTGATTGC
>Escherichia coli K-12 1272815_1272896
CACCACAGGCGTCGCCTATCGACTGCCAGAAGAGACGCTGGAGCAGGAACTAACCCT
GTTGTGGAAGCGAGAGATGATTAC
>Escherichia coli K-12  1933659_1933740
ACGGTATCGTTGCACTGCTGGCGACCGGTGGTTCCACTAACCACACCATGCACCTGG
TGGCGATGGCGCGCGCGGCCGGTA
>Escherichia coli K-12 2162132_2162213
GCCGCTGACGATTGCAGGCCTGGTCGCAGTTGGCGTGGTGGCACTGGTGCTTTATCT
GCTGCACGCCAGAAATAACAACCG
>Escherichia coli K-12 382620_382701
CTACCGGACCCTGAATAACGGCACCATGACAAATACGGGTATTCGCGCCGATAACAA
CTTCACCTGCAGTTTCATCAATAA
>Escherichia coli K-12 418497_418578
GCGGCGTAACTTTTTTGCCAACGTGAGCCATGAGTTACGTACGCCATTGACCGTGTT
ACAGGGTTACCTGGAGATGATGAA
>Escherichia coli K-12 4422472_4422553
AAGGCGCGCTGGACGTGGCAAAAGAGTTTAACGGCGACGTGCAGATCGAACTGACCG
GTTACTGGACCTGGGAACAGGCGC
>Escherichia coli K-12 102654_102735
TTATCGTTAAGCCGAGCCGCGAAGGTTCCAGTGTGGGAATGTCAAAAGTAGTAGCAG
AAAATGCTCTACAAGATGCATTAA
>Escherichia coli K-12  1017380_1017461
TGAACAAGAAACACTTCCGCTTAGCCCGCAGTGGATCCTCCGCCAGTGTAAAGAGGT
CGCCTCCCTGTGTGATGGCGACAC
>Escherichia coli K-12  185496_185577
GCCGTCTTACGTCAACATCGGCGCATATGTTGATGAAGGCACCATGGTTGATACCTG
GGCGACCGTCGGTTCTTGTGCGCA
>Escherichia coli K-12  567426_567507
AAAATCCTGCTCCAACAGATTTTCTGACACAGGCAGGCCGTGTGCGCGGTAGCTGAC
CGGGCTGAACTTCCGGGAGGCCTT
>Escherichia coli K-12  449606_449687
CAACCGTCTGTATCACCGTGCTGTCGTTCATCGTTTGGCTGCACCACTTCTTTACGA
TGGGTGCGGGCGCGAACGTAAACG
>Escherichia coli K-12 1332307_1332388
CCGCCTGAAAGCACGCGGTCGTATTTTGCGTTTTGATGGCTGGACAAAAGTGATGCC
TGCGTTGCGTAAAGGCGATGAAGA
>Escherichia coli K-12 3060160_3060241
CCGCGGCGAAGTGGTCGGCGCGGTGAGTATTCAACATCAGGCGCTGCCGAGTTGTCT
TGTCGATAAACTTGGTGCGCTCGA
>Escherichia coli K-12  2193574_2193655
CGATTATGTCTCATGGCCTGGCAACCAATTCAATTGGTTATCTGGTCACTGACGACA
ATGCGATGGTGTGGCGTGGACCGA
>Escherichia coli K-12 528266_528347
TCAACTAAACCATCAAAGAGCATGGGATATATTATCTGATACTTATGAAGATATGAA
GAGATTAAATTTAGGTGGGACTGA
>Escherichia coli K-12 1406221_1406302
ATATCCGCAACAGGCGAGCCTGAATCTTTTGCGCCAGCCGGTGGAAGAGTGCCGCAA
AATGGTGTTCAGTTTTATTCAACA
>Escherichia coli K-12  4537065_4537146
TCCGCTGTACCAGGATTTAGTCAGCAGAACGCGAGCCGCACTGGCAAAAAATCCGCA
GAACAAATTCCTCGGCGCATGCTG
>Escherichia coli K-12 3995897_3995978
GCTGATGCGCTTTCACCGCTGGGCGCGCGATCTCGGCCTGGCAGGTGCGAGTCTGCG
CCTGTTTCCGGATCGCTGGCGCTT
>Escherichia coli K-12 28745_28826
CTTTGCTGCCAATTTTAGCGTTGGCGTTAACGTCATGCTTAAGCTGCTGGAGAAAGC
AGCCAAAGTGATGGGTGACTACAC
>Escherichia coli K-12 4402628_4402709
TAAATACACCATGGACCGCATTCTGACGGAAGGTCGTACCGTGATTCGTAGCGATAC
TCAGCGCGAACTGGAAGAGACGAT
>Escherichia coli K-12 488178_488259
ACACACCAAAAGCGATCCTTATCGACCTGATCCGTGCGCTGCCGGTGTGCCTGATTA
TTCTCGCGGTTGGCCTGATTCTGT
>Escherichia coli K-12  3516624_3516705
GAACAATGCGCTGACCCAGCCACAAAATCAGCAACAGCTGAACAATGTGGCGGTCAA
TTCCACGTTGCCGACTGAACCCGC
>Escherichia coli K-12 16615_16696
GACAGTATCCCTGACAGCCTACAAAACGCAATTGAAGAACGCGAGGCATCGTCTTAA
CGAGGCACCGAGGCGTCGCATTCT
>Escherichia coli K-12 227171_227252
ACTGCGAAGGGGGGACGGAGAAGGCTATGTTGGCCGGGCGACGGTTGTCCCGGTTTA
AGCGTGTAGGCTGGTTTTCCAGGC
>Escherichia coli K-12 1166698_1166779
CCAACGAAGCCCTGAACGTAACGCTGGTAGAAGCGGGAGAACGTATTTTGCCTGCGT
TACCGCCACGTATCTCTGCTGCGG
>Escherichia coli K-12  4528475_4528556
TACCGGTGCCTATGCCAGCGACTTTGGCGTCTGGGACACTAACGTCGGTGAGACCAT
CCGTCATCAACACCGGATTGGTGC
>Escherichia coli K-12  592020_592101
GGGCAATCAGTAACTTTGTCAGCTTCCTCGCGATGCTGGTGATGATCCAGCTTTTGC
TGTTGCTGGCGTATGAAAGTTTGT
>Escherichia coli K-12  908754_908835
AATTTACCCGCGAGCGCAATCTGGCGCTGCATGTTGACGGTGCGCGCATCTTTAATG
CCGTGGTGGCTTACGGCTGCGAAC
>Escherichia coli K-12 303690_303771
CAGTGAGTATATCGCGCTACTTCAGGATGATGTAGATCCGAAGAACGCTACAGAAGA
GAGGCATTGTTGCTGGCAAATAGA
>Escherichia coli K-12  2283404_2283485
CCGAATGGGAAACCAATCCAGAGTCCACCCGCTATCTCACTTTCCTGAAAGGGCGAG
TAGGGCGCAAAGTGGCGGATTTCT
>Escherichia coli K-12  1585307_1585388
TGGGGATCACTCAGCACGAACATGGTACCCAGAACGTACAGCAACTGGTCAATCTGC
TGTTGATGAAAGGTAACATTGGCA
>Escherichia coli K-12 1617584_1617665
AGTTACTTCCCTTACTGCCCAGTGAGCATTCCGGTTCACTGAAAAGCCTCCCGCTAT
TGTTCCGCCGCCCGGCATTGATGA
>Escherichia coli K-12 3582413_3582494
CTGCTGGTGGCGTATACAATGGGAACATTGAAGGATTCAGAGATACTGCGGAAAAAC
TGGGTGGAGATGCAATAAAAGGCT
>Escherichia coli K-12  288744_288825
CGAGAAGATTGAAGGCAAGCTGGCCGCCATCGCCTATTCACGCATCGGCCGCCGCCT
GCCGGTGCACGCCACCGCCATCGG
>Escherichia coli K-12 2794914_2794995
CCATTGCCGCCGCGGAATCCGACACGCCGGAAAAACATATTGTCCGCGCCACCAACT
CGGTTATCTGGCGTATTTCTATCT
>Escherichia coli K-12  1490174_1490255
TGTCTTGCGCCGATGGCCAAAGCCTTGCATGACAGTTTCGGGATAGAAGTCGGCACG
ATGACGACCATTCATGCCTATACT
>Escherichia coli K-12 3821700_3821781
AGTACTGGCGACCGGTGTCGATGTTTTTCTCGATATCGACTGGCAGGGCGCGCAGCA
AATTCGCCAGAAGATGCCGCACGC
>Escherichia coli K-12  220481_220562
CACTGGATGAACTGCAGGATGGTTCGCAGGTTGCCGTGCCAAACGACCCAACTAACC
TTGGTCGTTCACTGCTGCTGCTGC
>Escherichia coli K-12 287555_287636
CGGGTGAATGGTACATGGCCTACCTCACCAGCCGCCCGCTGCGCCTGCCCGGCGTGC
CGCTGCTGGCCTCCGGCGGACGCG
>Escherichia coli K-12  2128575_2128656
GTGGGTCGGCGATGACGTCAATTTATATACCCTCGGTGAAATAACCATTGGCGCACA
TTCGGTGATATCGCAAAAAAGTTA
>Escherichia coli K-12  787180_787261
GAAACAGTGGCGTCGTGGTTTTGCAGTGACTCCGCCGGAACTGACTAAAGATGATGA
GCGTTATCCGGGTCACGATCCGCG
>Escherichia coli K-12 1339673_1339754
ATATTCCGGTTGATGAGTTCTACACTTTAAAGCGAGCAGAACGCGGAAATCTAGTGA
AAGAACAGTTGGCTGAAGAGAAAA
>Escherichia coli K-12  3273133_3273214
CCCACCGGAAGGCATTCGCGGCGTCTCCGTTTCTCACCGCGCCAATATGTTTGGCAC
CGTGGCGGATTATTTCGCTCAGTC
>Escherichia coli K-12 1939117_1939198
GCCACATCCGGCCTACAGTTCAATGATAGTTCAACAGATTTCGAATATTCTGAAGCA
AACTTGAACTTATCATCAGGCGAA
>Escherichia coli K-12 1682479_1682560
TTTGCTAGCGCGTTTACGTTTGCATTTGCGTCAGAATGAGCAAGCCACACTGACCAA
AGGTCTTCAGGAAACGTCTCTGAC
>Escherichia coli K-12  2378385_2378466
TTGGTTAGGCAATGCCAAAGCGACCAGCGAGCTGCAGCAGGCGCAAATTGTGGTGCA
ACTGGGAAGCAGCCTGACGGGGAA
>Escherichia coli K-12  1307876_1307957
CGATAATTACATCGCGTACACCGGCAGCATGAATATGGTCGATCCTCGCTACTTCAA
ACAAGATGCGGGCGTAGGGCAATG
>Escherichia coli K-12 2894806_2894887
TTGTAGGCCGCACGCCACATCCGACATTCAGCGCCTGATGCGACGCTTGACGCGTCT
TATCAGGCCTACAAGTCCCCAGGC
>Escherichia coli K-12  988246_988327
TTGCGCATTGTCCAAAATTTATACCTTCGGCCCGACTTTCCGTGCTGAAAACTCCAA
CACCAGCCGTCACCTGGCGGAATT
>Escherichia coli K-12 3575328_3575409
AATGATTTTCCCCAGCGCTTCAGGAAATAGCAGCGGGCTTCCGGCAGGTGAAGAGCC
ATTTATCGTGCCGTTGGCAATTCC
>Escherichia coli K-12 756751_756832
ACCTGGCGGGCCGTGACGTGGTTGCGCGTTCCATCATGATCGAAATCCGTGAAGGTC
GCGGCTGTGATGGTCCGTGGGGGC
>Escherichia coli K-12 3598422_3598503
CTACAATGTGTGTTGCAATTTACTGATTTCTTTGGATCTTGTAGGCCGGATAAGGCG
TTTACGCCGCATCCGGCATGAAGC
>Escherichia coli K-12 1728631_1728712
GCTGCACGAAATTTTTAAAGTTGTACGTAAAGGTATTAAAGCGAGCGGCTGTAACCG
CGCCATTATGGTGGCGCACAATGC
>Escherichia coli K-12  311002_311083
AAAGGGGAAACAGGTCGTATTGATTGCGGCCAGAAAGTCAGAGGCCTTAGCAAATTA
TTGGTATTACAATAGCAATATTAG
>Escherichia coli K-12  3578189_3578270
CGCCATGCCTTGATATCGCCGTCGGTTTTGATAACTTTGAAGCAGCACGCCAGATGA
CCACTGCCATTATTGCTCGCGGGC
>Escherichia coli K-12  765475_765556
TGACGATTTTCTTCAGCAACAGCTACAAATCACCCCGCAGGATCGTGTGTGGCATGT
GAAGCGCGTGCGCTATCGCAAGCA
>Escherichia coli K-12 3999025_3999106
CCGAGTGCGCCATTCTCTACCGCAGCAACGCCCAGTCGCGGGTGCTCGAAGAGGCGT
TATTGCAGGCCAGTATGCCGTACC
>Escherichia coli K-12  4567864_4567945
GAAGCGCGGCGCGGTTCCGTTTAGCGCCAAAAGCGTCTTGCGCGATTTTCGTAATGT
CTTTTGCAATCGGCTGTTCCTCTT
>Escherichia coli K-12 534767_534848
TCATACCGGCTCGGTAGAGAAATACACCGAAGGGCGCAAAATCGTTCATATTGATAT
TGAGCCGACGCAAATTGGTCGCGT
>Escherichia coli K-12 695649_695730
GTATGCGCAGTCGTGCATGTTGATTAGCGTCCAGTGCGAGAACGATCCCGGCGACAG
CACCTGGCAGCAATTTACTCCGGA
>Escherichia coli K-12 779288_779369
TCTGGACAAGTACGATATCCGTTCTGACTTCGCTCAAATGCTGGATGCACATGCAAA
CTTCCTGCGTAGCAACCCGTCTTA
>Escherichia coli K-12 113926_114007
TGGTGAAATGTGTGAGGAGCTTATCCTCTCAGGTGCCGATATCGTTAAAGTTGGCAT
TGGCCCAGGTTCTGTTTGTACAAC
>Escherichia coli K-12 549995_550076
GCCACTGGCGTTGGCGGCAAGCGATCCGCTGCCTGCTGAGTTACGCCAGTTTCGTCA
CTGTTTTCAGGCCGCGCTCAATGG
>Escherichia coli K-12  1820496_1820577
CTTCCATCAGATCATTATGGATACCATCTCAACCCCACTGGCATCGTTGGGTAGCGT
GGTGGGCTGGGCCTATGTGATCTT
>Escherichia coli K-12  2678836_2678917
CTGATTATTTTATTGCCAATAAAATTGACCAGCCGAAAATTGCCGTCATCAATTGCG
AAGCCTTTGAAGTTTGTGTGCAGC
>Escherichia coli K-12 3615674_3615755
TGCCTAACTTCTGGCTGGCGTTTTTACTGGTGATGGCGTTTTCGGTGTATCTGCAAT
GGCTACCCGCGATGGGTTACGGCG
>Escherichia coli K-12 398380_398461
CGGTGCGCACCGGTGGGCCGATGCAGGTCAGCATTGCTTTTGCCGAACAGCATACCA
AAGGGTATCCGTGGAAAATGGACG
>Escherichia coli K-12 145656_145737
GACCACATCGGTACGCGCTTTCAATAACCAGATGGCCTGGCTGCGTGACAGGGGATA
CGCGACACTGAGCATGGTGCAGCT
>Escherichia coli K-12  2541202_2541283
GTTGGCTCGACGAGCATAACCTGCAAATTATGTTCTCCTGGCCGGGAATGGTGCTGG
TCACCATCTTCGTGACGTGTCCGT
>Escherichia coli K-12  635920_636001
ACCCTGGACTACGGCCGCACCAGGCGGTCATAGCTGGTACATTTACCCCATTTACGA
CTGGAAAGTGGCTGATATCTGGAC
>Escherichia coli K-12  1494570_1494651
TGATTCTGGCGGGTTTAAAAACCGGGGAAATCGATATCGGCATTGGTCGGATGTCAG
ATCCTGAACTGATGACCGGGCTTA
>Escherichia coli K-12  2084957_2085038
AACGCTCTGGGTGGTGATGAAAGAGTTGAAGAAGCCAAAACTCAAAGTCGCGACCTT
ACCGCCGCGCCGAACCGGGATCGC
>Escherichia coli K-12  510088_510169
TGCGGTTGGCAGCCATACTACGCTGTCACGAATCATTCGCATGGTGCGCCAGGCCCA
GAGCAGCAAGCCAGAAATCGGTCA
>Escherichia coli K-12  651288_651369
TCTGATTCAACAGGCTGCGGCACAGTGCGACTGGTTGCATCTGTTTTTAGTCAAAGA
AGATTCTTCACGCTTCCCCTATGA
>Escherichia coli K-12 336317_336398
CGATAATCCGTTTTATCAGGCGTTAAATAAAGAATTACATATTAAACGACGGGCAGT
TATTCAGGCCGTAAACGATAAACA
>Escherichia coli K-12 4445962_4446043
TTCGCAGCCGGATGTAAATATCAACCTCGTCACCCTGAATGCCAAAGGCAGCGAAAA
GCAGCACGAGCTACAGTTGCGGAT
>Escherichia coli K-12 1873786_1873867
CGCAGCCGATCAACAGGCCGATCTGAGCCAACTCGCCAGCCATATAGGCGGATTACG
CGCTTCGTTGGCCAGCCCGGCGGA
>Escherichia coli K-12  3873996_3874077
TCTTTATGTCATGCCCGGAACCCATTGCAAATGGGTGCAGGCCGATAGCCAGCAAAT
CAACGATTTTCGCACCGTGATGAC
>Escherichia coli K-12  2447935_2448016
TAGCGGCTGCATCGCCATTGCCTGTGCTTATGCCTTCCCGGATGCAGAAGTCGACGC
GGTGGATATCTCTCCAGACGCGCT
>Escherichia coli K-12 4603800_4603881
ATTGTCTGATGTTGAACCCATTGAGAATCTGGTCAAGACCGTACGTTCCGGCAATAC
GCACGCAGAGCGTATCAGCGCCAT
>Escherichia coli K-12  3177556_3177637
TGGAGATGGTTGCCGGGATGATTGAAGAGGGTGAAAGTGTGGAAGATGTTGCCCGTC
GCGAAGCGATTGAAGAGGCGGGAC
>Escherichia coli K-12 1107026_1107107
CAAAATGGAATCCAGTCCATTTATAAATCATCTGGTTGATGGAACATTGCCGCTTAT
CTGGGCGAAGACACGTTTATTAAG
>Escherichia coli K-12 1872747_1872828
TGCTGCTGGATATTAACAAAAACAATCTGCGGAATATCTTTTATACTCATGACCGCC
CTCTCCTCTGGCGTTTTCTCAATG
>Escherichia coli K-12 3247001_3247082
CGAAACAGGACATCATGAAACTGATGGCCATTCAGGAACAGGCGCGCGGCGAACAAT
GCTTCCGTGATTCCGAGTGGGATT
>Escherichia coli K-12 1380438_1380519
CATTCGCTCTTTGCTGGCAGATCTCCGTGCACAGCAGATCTCGGTTGGGCTGGCTTC
TGTCTCCCTGAATGCGCCGACGAT
>Escherichia coli K-12 343369_343450
CACGTATTCGCCGCTACGTCACTGGCAGGCCGGGCCGGGTAAAAAAGTGGGCGTGGT
CGGCATCGGCGGTCTGGGACATAT
>Escherichia coli K-12 1787822_1787903
TGATGCGCGCATTGCGGCGATTGATTACACCCTCGCCCACGATGACGGCATTTCGTT
GCGCAATCTGGACCAGGCTCAGGT
>Escherichia coli K-12 4018007_4018088
TGAAACCCAGGTCAGCATCGAAAATGACGCCCGCTCGCGGATGCAGCCGGATGTCAT
CGTGCGCCTGCCGCAGGGAAAAGA
>Escherichia coli K-12  2872096_2872177
TGACGCCGCTCGTCCTTGTTTGCATCAGGATGACCTCGCGCGATTGTTGGCGTTGAG
CGAAACCAGCCGCACGGGGGGGAT
>Escherichia coli K-12 2314785_2314866
TCATTATTCGCGATCAGGATCGCGAAGTGCTGGTAAACAAGAAACTCAAGCAGGCGC
AGCGTCTGTATGAGAAAAACCAGC
>Escherichia coli K-12  2424083_2424164
CGCCGATTCAGGTGTTGGGCCTGAGCAAGCAGGAAGCGCGCGAGCGGGCGGTGAAGT
ATCTGGCAAAAGTCGGGATAGACG
>Escherichia coli K-12 2830256_2830337
GATGCACCTTGCGCCGACCTCCAGCACCGTCAATACCCTGATGATGGGTGACGCGCT
GGCGATGGCGGTCATGCAGGCGCG
>Escherichia coli K-12  3278221_3278302
CTCGTCTGATGCGCAAGCACACTGACGTAATTGCGATGACCAACGGTATGAACGTGG
CTAATGCGTTGCTGGAAGCGGAAG
>Escherichia coli K-12  1202557_1202638
GGCCGGAGCATGGAAAGAAGTTGGATATTCTGAGGTTGATTTGAGCACAGCAGAAAC
GTATCCCTGCCCTGTACCCTGTGG
>Escherichia coli K-12 4486729_4486810
ATGTGTTCCTCGCGCAAATTCGACCAAAAGGTAATGCACGTCCTTCTGTGGTGGTGG
CCGATTCCGGACATTTAACCCAGC
>Escherichia coli K-12  2001390_2001471
TGGAGCAGGAACTTGGCCGCAACGCCACGGAAACTGAGGTAGCGGAACGTTTAGGGA
TCGATATTGCCGATTATCGCCAAA
>Escherichia coli K-12  3924649_3924730
TGACCTCTAATGAAATTTATCCGAACGGTATCTCCACCAGCCTGCCGTTCGATGTGC
AGATGCAAATCGTCCGCTCTATGC
>Escherichia coli K-12 3286608_3286689
ACGTGAAGACCAGCTCATCAGCTTTCGCTCCGAAGAGATAAATGAGACAGAGTGCGA
ACGGGTAACGAACCTGATTGCGCG
>Escherichia coli K-12 760067_760148
CTACCGCCGTCACGGCCACAACGAAGCCGACGAGCCGAGCGCAACCCAGCCGCTGAT
GTATCAGAAAATCAAAAAACATCC
>Escherichia coli K-12  3513097_3513178
CGAACTGAGCCGCGATATTGCCCAGCGTTTCAACGCGCTGTATGGCGAGATCTTTAA
GGTGCCGGAGCCGTTTATTCCGAA
>Escherichia coli K-12  1347906_1347987
AAAGCTGGTGTATGACCAGGTTTCTGACTGGCTGGAAAATACCGGTGACTGGCAGCC
TGAAAGTGAAGCAATTGCCGAACA
>Escherichia coli K-12 3935731_3935812
CCCAGTGAATACCGGCTTTACTGAGAACGCCGATCTGTTTGGCTGGTTTGGTATTGG
TCGTCCGCTGGGCGTACCGACGCC
>Escherichia coli K-12 653025_653106
GGTTGGGTAAACCCATTGTTGAAGTGGTCAGGCCCGCCGATTTCTTTACCGAACAGA
TTGATGAAAAACGTCAGGATGTGG
>Escherichia coli K-12  4538173_4538254
CAATGCTCACTATTTTGACAAAAAAGCAGAAGATTATTTCTTCAATAAGTTTCTGTT
GTCTTTTGATCCCTCAACACAGCA
>Escherichia coli K-12 894301_894382
AAAGCTGCGGTGTCTCTTTCCTGGATGCGCCAGAAGAAGTTTTTGCTACCGTGTTGA
ATTATCTCGGCAAAGATCCCAACA
>Escherichia coli K-12  3588606_3588687
CGATGCCAAGCTGCGCGTGCAGATGCGTCTTGAACTGCAACAGTTGCACCGTCGCCT
GAAAACGACTTCACTCTACGTTAC
>Escherichia coli K-12 3359868_3359949
AGCTGGACGATCTGCTGAGTGATTACGATGCCGTGTTCCTTGGCGTCGGGACTTATC
AGTCAATGCGCGGCGGGCTGGAAA
>Escherichia coli K-12  1343932_1344013
TCACTATCATCACGGTCAGCAGCTACATCGCGCATTTGCTGAAAGACGCGCCTTGTG
AAGTTATTTTGCTCGGTGGCGTGT
>Escherichia coli K-12  2550056_2550137
ACCTGAGCGGCTTTGTTGACGGTACGGAAAACCCGGCGGGTGAAGAGACGCGTCGCG
AAGTGGCGGTTATCAAAGACGGCG
>Escherichia coli K-12 2622514_2622595
CGGCGTTTGTCTCCCACTATGCCGGGCGTTTGCTGAACATTCACCCTTCTCTGCTGC
CGAAATATCCCGGATTACACACCC
>Escherichia coli K-12 2901191_2901272
TGCCAATAACGAAGAAAAACAGTCATTCCAGCTTAGCGACATCCTGGCCGTTTTGCG
TATCAGCACCACCTGGTATTGCAG
>Escherichia coli K-12 4424004_4424085
GGGCGCAGGCGGGGCTGGCGATCCCGGCGTTAGGCACCACGCACGCCGACTACTTCT
TTGGCGACATTCCGTGTACGCGCG
>Escherichia coli K-12  1947742_1947823
TGCTGAAGTGCGTCATGCATTTAGCAAATGTGGCGGTAACCTCGGTACTGATGGTTC
CGTTGCCTATCTGTTCAGCAAAAA
>Escherichia coli K-12 1381322_1381403
AAGCTGCGCGTGCAAATGCGCGCAGAGATCAGCAAGCTGCATCAGAAACTGAACACC
ACCATGATCTACGTGACCCACGAT
>Escherichia coli K-12 940035_940116
CGCTGTACGGTACGGGTCAACTGCCGAAATTTGCTGGCGATCTGTTCCATACTCGTC
CGCTGGAAGAAGAAGCAGACACCA
>Escherichia coli K-12 2802381_2802462
TCAACGCCCGTGATTTCTTCCAGCGACTGGCAGAAATCCAGTTTGAGTCCGGCTATC
CCTACATCATGTATGAAGACACGG
>Escherichia coli K-12  861351_861432
GAGCAACGATTTCCTCGACGCCTGCGTACAGGTGATCCGTTGCGGCTTCGGGATGCC
GGCGTTCAACAACGACGAAATCGT
>Escherichia coli K-12  2706185_2706266
GCTTTAAGAAAGTCAAACCGCAGGTATACGCCGGTCTGTTCCCGGTAAGTTCCGACG
ACTATGAAGCCTTCCGTGACGCGC
>Escherichia coli K-12 4329760_4329841
TAACGCAACGAGGCCTACTGGTGCAGGCAGGTGATCAGAGCGAGCAAATTTTTACCC
GCTGGCGTGCTGGGGCGTATAACG
>Escherichia coli K-12 3003014_3003095
AACTGGAGATCCACTCCCCGCGCGGTGTTCGTTTCGTCCCGATTAATGGCTTTCACA
CCGGGCCGGGCAAAGTGTCTCTTG
>Escherichia coli K-12  1890202_1890283
GAGCCAGACCGACGCTGGGAGAACCTTCTCGCGGTCGCATTTATGCCGATGTGAACG
GTTTTCTGGACCCGGTGGATTTCC
>Escherichia coli K-12  997185_997266
GTGCGTTGAAAACCCTGCTCGACCTGCTGCCAGAACGCGCTTTGCAAGGCAAAGTGG
TGCTACCGCTGGCGACGGGCGGTA
>Escherichia coli K-12 3747793_3747874
TTGTTGGCGGCCTGTTTGATGTGGTTTCCACCGCACTCTGCGCCGGGATCGAAGACG
AATTTACCCTCAATGCGGTGATGG
>Escherichia coli K-12  2212563_2212644
GACTGGAGAAAACGCTGGCGCGATTGCGTCAGGAGCGCAGCAAGCAGGATGTTTCGC
TGTTACCGGAAAATCAACAGGCGC
>Escherichia coli K-12  2542056_2542137
GTGAATGGCTGGCGAAGTTTGATATCAAAGTCACCTATACATGGCTGGGGATTGCGG
TGGCTATGGCCTTTACCAGCATTC
>Escherichia coli K-12  1942078_1942159
GCATCTTTGGCTTTCCCCAGAGATAGCGCGGGCTACAGCGGTTGCAATCCATGGAAA
ATTAGTGGAACTTATGCCGCAAAG
>Escherichia coli K-12 4145104_4145185
CGACACGCCGTTCCTGATGAAAACCGCCGAAACCATTCGCTTCGGTACCGGTATTCC
GCAAATCTTTAACGATGAAGTGGT
>Escherichia coli K-12 425507_425588
AAACCGTTTATAGCGAAAAACCGGGCGCGGTTGCAGCCCCGACCGCAGGTCTGCATT
TTGACGAGCCTTTGCTGGAAAAAT
>Escherichia coli K-12 284145_284226
CATTCCGGCCATCGCCCACGCGGCGGGCTGCACGATCCCGGACGTTGAGCACTGGAC
GCGCATCAACCGTAAAGTGCCGCG
>Escherichia coli K-12  928295_928376
CTCAACCCGGCGCGTTAATTGCCCTGTTTGTCTTCTGCGCGTTAGCCGCGTTTGAAG
CACTGGCACCAGTAACGGGTGCAT
>Escherichia coli K-12  4348035_4348116
CTCCGTACCGGAAAACCGTGAGTATGTTTACGGTGATACCGCGACGCTGCTGGATAA
AAAACTGCCGAAAAGCAACTGGCT
>Escherichia coli K-12 2171576_2171657
CGCGTAACCACGCCTTTTTGTTCGAGAAAGCGCAAATCGGCACGGATTGTCGCTTCC
GAGGCAGCAAATACTCCCGCCAGA
>Escherichia coli K-12  3047565_3047646
CGATGCTGCGCGACGACGAAATCCTCACCCATCCGGTGTTTAATCGCTACCACAGCG
AAACCGAAATGATGCGCTATATGC
>Escherichia coli K-12 3282514_3282595
TGGCCAGCTGCCTCGCGGTTTTCGCACCTGAGACGATCAACAGCCAAACCTTCCGCG
ACGTGGCGGATCGTTGCCAGGCGA
>Escherichia coli K-12 291778_291859
GTTGTGTGACGAAAGCGGGAACTATCCGGCTCTGTTGAACCATTGGGAAACCAAGGT
TTTTGAGATCGAAACCAAACGTGA
>Escherichia coli K-12 14694_14775
TCTTCGCTGTACAGCAGACCTGTCCACACTGTCAGGGCCGCGGTACGCTGATCAAAG
ATCCGTGCAACAAATGTCATGGTC
>Escherichia coli K-12 1374472_1374553
CGCTTTTCAAAATCATCACCGCGCTTGGCATTTACGACACTGAGATGGCGCTGATCA
TCACCATGGTGACGCAAACTCTGC
>Escherichia coli K-12 4146658_4146739
TTGCTACCCGTTTTTTACAGCGACTGCGGCTGTGGGGTGTGTCATGCGCCATTGAAA
CTGCCGGAGACGCACCAGCCAGCA
>Escherichia coli K-12 2842454_2842535
TACATGTCGCACGAACCATGAAGGCCCGATAAGCGCAGCGCATCGGGCAATTTAGCA
TTTGGCATCAGAGCTGGTTCACCC
>Escherichia coli K-12  3323362_3323443
GTGTAAACATCAATGCCGAAGTGGGGGCTACCGACGTTCGCGCGCTCCAGGCTCGTG
TGCTGGCTGAAAAAGCGGATCTCG
>Escherichia coli K-12 1240103_1240184
ACCGCACAGGCGTTCTACATAAAACGCTTACGCTTCATTGTTGACTCGAACTCGACT
TCAGATAAATCACGCTTTACCCTT
>Escherichia coli K-12  2764306_2764387
ACGGGACTTACCCCACATCCTTACGCCATTTAGAGCGCCTATGGCTTCGGTCTGCGC
TAAGCGTAAAGGCCAGGTTCTACA
>Escherichia coli K-12 654163_654244
TATTTGATTATCTCATTAAGCCCATTGCCTATGAACGGCTGGGGCAAACGCTAACCC
GTTTCCGCCAGCGTAAACATATGC
>Escherichia coli K-12  1536238_1536319
GTTGACGTTGATTGGCGGCGCAGGACTGCTGTGGCGCAGGCTGACAAATCAGCGCGT
GCGTGCCACTTCCACTACGCCGGA
>Escherichia coli K-12 3838670_3838751
TTTATTGGTGACACACGGTAATCCGACGTCATTATCGATCTCTCCTGCCGCGTTGTT
CTGGGGCATTGCCTCGGCATTTGC
>Escherichia coli K-12  3432959_3433040
TCATCCCCGCCGTCATGCCCGACTGGCTGCCAGTCTGCTTGAACAGGGGGGCGCTCT
CGTCTCGGAATTTCCCCTCGATGT
>Escherichia coli K-12 467782_467863
TCTATAGCGGTTTTCGTTATCAGATAATCGATGTCAAAAAAATGCCACTCGGCAGCG
TCACCAAGATCTGCTTCTGTGGCG
>Escherichia coli K-12 3457314_3457395
TTACCGCCGATGAACAGACTAACTCTCTGGTCATTACCGCTGACCAGTCCGTCCAGG
AAAAACTCGCCACGGTAATTGCGC
>Escherichia coli K-12  985075_985156
CGGTATCGACCCTACGCTGGAACAATGGCAAACACTGGCACAACTCTCCGTTGAGAA
AGGCTGGTTACCGCTGTTTGACTT
>Escherichia coli K-12  2503198_2503279
TGTTCCGTACCGAAATGCTCTATATGGATCGCGACAGCGCGCCGGACGAGCAGGAGC
AATTTGAAGCCTACCAGCAGGTGC
>Escherichia coli K-12  716233_716314
AGGCGTGCGGGCTTTACCCATCGCTGACGATGTCGCAGGGGTAATTTTTGCTCTTAA
TGGTGGCGATCTTGGGGAAGATAC
>Escherichia coli K-12 426661_426742
TCTCGGAAACAAAAATGCGCTGTTTGGTATCATCCAGGGCAGCGTTTACGAAGATTT
ACGTGATATTTCTGTTAAAGGTCT
>Escherichia coli K-12  1761116_1761197
CCGGGGCACGGTTCACTATCAACGTCGCAGCGAATGCCCACTTGCAGCATATCAAGC
TGGCGTTTGAAAACCCGCTCAGTC
>Escherichia coli K-12 3285834_3285915
GGGAATTTGCTCATCATTTGCCAGCCAGGGAAACCTGCTGGGGCCGATTCTATTTTT
CGCCGTTTACCTGCTTATCTTTTT
>Escherichia coli K-12  1072478_1072559
GCAGCTGCAGGGGAAATTGCTGGCGAAAGGCTCCTGGGATTATCAACTGGTGGATGA
ACTGGTGCCGCAGCCTGGCGATAT
>Escherichia coli K-12 4086393_4086474
GGAGCAACTTAATGACATCGGAAAACCGGTGCAGCCGCTACCGTTCACCCAGACGTT
TGATCTCAACAAACTGGATGATGC
>Escherichia coli K-12 4468934_4469015
GGCAAAAAATTGATGAGATTCCGTTTGATTTCGAGCGTCGCCGGATGTCGGTGGTAG
TGGCAGAAAATACCGAGCACCATC
>Escherichia coli K-12  4090351_4090432
CGAAGATAAAGTGGTCGGCAAGGCGTTGGATAACCGCATCGGCTGCGCAATGATGGC
TGAACTATTGCAGACGGTGAATAA
>Escherichia coli K-12  1974303_1974384
CCGTGATTTGCAGGAATCAGTGATGTCGATTCGCATGATGCCGATGGAATATGTTTT
TAGTCGCTATCCCCGGCTGGTGCG
>Escherichia coli K-12 1702694_1702775
GGCCTTTTTAGCCCACCGTGACCAGATTACCGCACTTGATTTAGCCGGTGATGAACT
TGGTTTCCCGGGAAGTCTGTTCCT
>Escherichia coli K-12  1591476_1591557
GCTGCTGGCGAAAGAACTTGGGTTGAATGTTCCGGACGCAGAAATCATTAAAGCGGG
AAATGTGCGCGCGTTAGCGGTCGA
>Escherichia coli K-12  1900768_1900849
GCGTACTGCCGATGCCATCCTGCGTTTGATGGGCGGGAAACGTCAGGCCAATGTTCA
GCACGATGCCGATAACCCGATGCC
>Escherichia coli K-12 4258392_4258473
TGCAACATTGCTGATTGGTCTGCTAATGGTGCGTAAAATCCTCAAACTACGCGGAAT
TTCCGGCGAAATGCTGAAAACTGC
>Escherichia coli K-12  1696718_1696799
CTATATGGTCGAGTCCATTGTCTCTCTCACCCATGAAGCCTTTGGACAACGGGCGCT
GGTGGTTGAAATTATGGCGGAAGG
>Escherichia coli K-12 659161_659242
AGGACGCTCCCTCAATATCTTGTTCGATACAAAAAACCCGCTTCAAAAAGCGGGTTT
TTTATCAGACAGATGTAAGTAATT
>Escherichia coli K-12 2666036_2666117
AGCCTGTACCACCTGATGAGCCACTGTTTATGGCACTACTTTTTTCCATGTTGCGGG
TTCCCGATCCATTGCGGGATGCGC
>Escherichia coli K-12 1097158_1097239
CACGAAAAAAAAGCCCGTACTTTCGTACGAGCTCTTCTTTAAATATGGCGGTGAGGG
GGGGATTGACTCGCTTCGCTCGCC
>Escherichia coli K-12  1826400_1826481
CGCAATTCGTGGCTCCTTGCATCCGCAGTTCGGTGTATTACCGCAACGCGACATTCC
CTGGGACGAGAAATTTCTGACGTG
>Escherichia coli K-12  3583634_3583715
TGAGGCCAACGCCCATAATGCGGGCTGTTGCCCGGCATCCAACGCCATTCATGGCCA
TATCAATGATTTTCTGGTGCGTAC
>Escherichia coli K-12 3819143_3819224
GGTGCTCGATGCGCTCGGACTGGTGGTCTTTTCTATCATCGGGGCACAGGTTGCACT
GGATATGGGGCACGGCCCAATTAT
>Escherichia coli K-12  1087144_1087225
GCGAGTATTCCTCAATTATTGGTTTGATCAAGCGAACCCAGCGTATCTATGGAAACG
TATTTACCGTTTCCGGTGTTATTG
>Escherichia coli K-12  3910966_3911047
CGCAGATGGCTCCGGGACTTCCTTCGTCTTCACCAGCTACCTGGCGAAAGTGAACGA
AGAGTGGAAAAACAACGTTGGTAC
>Escherichia coli K-12  3505438_3505519
TAACCGATGACAACTATGCGGTGATGAAGGTGGCTCGAATCGGCTGTGAATGCGGCG
CGAATGTCTCGACATTTTCCTGCT
>Escherichia coli K-12 2368991_2369072
TACTCATCCTCGGGGTGAATGGCTTTATTGGCAACCATCTGACAGAACGCCTGCTGC
GCGAAGATCATTATGAAGTTTACG
>Escherichia coli K-12  3851901_3851982
CACCAACTATATTTTGCAGGAGGCGGATTTGTTGATAGTGCTCGGTGCGCGTTTTGA
TGACCGGGCGATTGGCAAAACCGA
>Escherichia coli K-12 2265697_2265778
TCTTTATGGATAAAGAAGACTATACCCCGTATACCTTCACCAAAGATCAGATTGAAG
AAGAGTTGCTGTTTATGCCAGAGG
>Escherichia coli K-12 3171119_3171200
ACCCAGCGAAGTGCGGCCACTGGTTGAGTCGCTAAATCAACTGTTCGCCCGCACACA
TGCGATGATGGTTCGTGAACGACG
>Escherichia coli K-12 1050707_1050788
GAGCATAAGATAAATCTTAGCAAAATACAAATTAAAGATAAGGAAATTGTTACGAAA
GCTATTAATTATTGTTGGTAATAT
>Escherichia coli K-12 1096297_1096378
CAGTAGCGAAAAAAGTAAAATATAAAAGTCTGACTCGCTATGTGCTGCTTTCGGTGT
GCATCTCAACGGTTGTTAACCTGC
>Escherichia coli K-12  437609_437690
GAAAGCGCGTTATATCGGCGCGTCATCAATGCACGCTTCGCAGTTTGCTCAGGCACT
GGAACTCCAAAAACAGCACGGCTG
>Escherichia coli K-12  927041_927122
CGATCGCGAAGAAGGAACCTGGATCACGCGTGGCGTGGTCGAAGCCTACCATCGCCT
TCACGAACTCGGCCATGCCCACTC
>Escherichia coli K-12 1769591_1769672
TCAGTGCCCTGCTGTACTGGCGCGGTGAACAGGTGGCACAAGGCATTCGCCATTTTG
CAACCCGTCTGGCAGGCGTTCGCG
>Escherichia coli K-12  556253_556334
GTGTGTTTATTGGACGCCGATGGTTCAGGGCTGGGCTGATTCGCTGCTGGCTGTTTT
TAACCGTCTCGTTGCTATCGCACA
>Escherichia coli K-12 536986_537067
TGGTTGGCGGTGATGAAGCGGTATTTGAACGTGTTAAACCGCTGTTTGAACTGCTCG
GTAAAAATATCACCCTCGTGGGCG
>Escherichia coli K-12  3753492_3753573
CTCCGTGAAGTCATCGGCGGCGGAACAAAAACAGATCCAGAGCCAGCTGGATAGCCT
GGTGTTGGGTGAACATTCTCAAAT
>Escherichia coli K-12  6032_6113
CGTACTCCGCCCGCTCGATTTAATGCAGCCTTATCGTCTGGAAATGGGGATCCGTCT
TGAGAATGCCCGAGGGAAAGATCT
>Escherichia coli K-12 596247_596328
GGCTCGCGGGGTGATAGAAAGTACCCGCAGCGACATCGCTAAACGTCAGGGGGAACT
GGCGCAGGCGAATAATGCATTGCA
>Escherichia coli K-12  2814436_2814517
TAGAGATTATCGATATCTCGCCAATGGGCTGCCGCACCGGTTTTTATATGAGTCTGA
TTGGTACGCCAGATGAGCAGCGTG
>Escherichia coli K-12  3928838_3928919
CGCGCAACGATGCGCAGATGGAAACCTTCCGCACCATGGTGCGCGAACCGGCGACGG
TTCCTGAGCAGGTTGATGGTCTGC
>Escherichia coli K-12 212941_213022
ATTTTGCCGAAGCAACGGCCCGCAGCGCCGCACTTTGTGCTGAACAAGAGAGCCTGC
TGGATGAACTGCTGGCAGATGATT
>Escherichia coli K-12 3389945_3390026
GATCCGCGTCGGCGCGTTGCAGGATTCCAGCCTGTTTTCCCGCCGTCTGGGCGCGAT
GCCAATGGTGGTGTGCGCCGCGAA
>Escherichia coli K-12  2918676_2918757
ACTGGCCGGGGAAGAAGAGGCCGAGTCTATTGTGGCACTGGCGCAACGCTTCCCGCA
GGCGCGTATTACGCTCGATCCTAA
>Escherichia coli K-12 1501030_1501111
CAATGGCCTGTGGTGCGTTGGGCTACACCGACGCCGGTCTGGTGTTTTTAGGCGCAG
GCGTTTTCTCATGGCTAAGCCTTG
>Escherichia coli K-12 3356916_3356997
TTGAAGCGGTCGGTCTACACGATGATGTAGTGGGCCTGTGCTTCCAGGGGGCGGTCA
GCCGCATTGGTGGAGCAAGCTTTG
>Escherichia coli K-12 3367245_3367326
AATATACCTTAAATGGCGGAGGTTATATTAGCCAGACAACGCGCTTATTCGGCTTAG
GGAAAACAAAAGATAATAAAAATA
>Escherichia coli K-12 2083430_2083511
GATGAAACCCCTGGTGCACGTTTCCGGAATGTTTGGAGCATGGCGCGGCAATACCAG
CTGGGTGGCACCGCTGGCGTGGCA
>Escherichia coli K-12 3180962_3181043
ACACGGTGGAAGATCGCGGAACCATTCAGTATTTGCAGGACTGCGCAACGGAAGCTG
AAATTGCTACTGAGTTCCTCTACA
>Escherichia coli K-12  4122820_4122901
AACAGCGTCAGCAAACGCTACAGCGCCAACGTCAGGCGCAGCAATTAGCGGAACAGC
AACGCCTGGCTCAGCAGTCGCGTA
>Escherichia coli K-12  3489531_3489612
GGTGGTTGAGCCGATCCAGGGCGAGGGCGGTGTGACGGCAGCGACGCCAGAGTTTTT
GCAGGGCTTGCGCGAGCTGTGCGA
>Escherichia coli K-12 4412667_4412748
CCAAAACGGCATTTTATGCCGATGTTCCGAAGAATATGACTCAGCAGAACTGTCAGT
CTAAGTACGAAAATTGCTACTACG
>Escherichia coli K-12  3906110_3906191
TTACCCGAAAGAGTTCCAGCTAGGGGAAGAAGCGTTAACCATTATTGATAAACGGTT
GGGCGTGCAGTTACCGAAAGATGA
>Escherichia coli K-12 2813346_2813427
CTATCTGCTTCCTGATTGTCTGGGAGCTGACCGACGATAACCCGATAGTCGATCTGT
CGTTGTTTAAGTCGCGCAACTTCA
>Escherichia coli K-12  918585_918666
CACGCTTGAGCTGACCATGATGATCTCAATGGATAAAGAAGGTGACAGCACAATCCT
GTTCCGCAACAGCGAAGGTATTCC
>Escherichia coli K-12  4463842_4463923
ACGCGGCTCTGACAGGCAGTGAATTGTCGATGACCTTTAATTTTCATCACCTGAAGG
TCGATTATCCCGGTGGTGAAAAAT
>Escherichia coli K-12 2438408_2438489
ACCACAGCAGCGCGAGGCGACCGACCGTCCTTTATTACCGGCGGAGCACAATGCGCT
AAAACAGCTGGTGACCAAACTTGC
>Escherichia coli K-12 3361519_3361600
AAAAAGCTTATGATACTCTCGTAGATATGAAGGGAACGAAAAACGCCTTTGGTTTAG
GTTCTGCGCCTAATGGACAAAAAA
>Escherichia coli K-12  1122045_1122126
GATGGAACCTCTGCGCCAGCGCCTGACTGCGCTGAAAGTCGTTTTTGAGCACATCAC
CACCAAAGATGCTGCCGACTATGT
>Escherichia coli K-12  647720_647801
TTCAGGAGCAGGCTGCACTGGTTTCCGCCAGCGGGCCGGAGGGCATGTTGAGCATTG
CCGCCCCGGCTCGCGACCTCAAGC
>Escherichia coli K-12  1288164_1288245
GGTTGAGCGTTTTGATATTCCGTTTGAGCTGGTAAGCCATGAAGGGTTAACCCGCAA
CGAGCACGATCAAAAGATGGCGGA
>Escherichia coli K-12 763558_763639
TGGGCCTGGCGACCATTTTCCTGGAGCGCGACCTGGCGTTGATCGAAATCAACCCGC
TGGTCATCACCAAACAGGGCGATC
>Escherichia coli K-12  2216905_2216986
ACGTGTGGGAGTGGCGCGTGCACTGGCTGCCGATCCGCAAGTCTTACTAATGGATGA
ACCTTTTGGCGCACTGGACCCGGT
>Escherichia coli K-12 314753_314834
TCTTCGCTGGAAATGCTTTATCCGATTTATGATACGCCGACAAATATGTTGTTCACT
CAGGGGGCAATACATCGTACAGAC
>Escherichia coli K-12  4140931_4141012
TTGGTTTGTTCCGCACTGAAATGCTCTATATGGATCGCACCAGCGCACCGGGCGAAA
GCGAGTTGTACAACATTTTTTGTC
>Escherichia coli K-12 3001435_3001516
TGCTTGATGACGCCGCGACAGCGTTAGGTATTGATCCTGTTGAAATTCGTTTACGCA
ACGCCGCCCGCGAAGGAGATGCTA
>Escherichia coli K-12 4398296_4398377
CCCACATCAGGTGGACGTCAACGTGCACCCCGCCAAACACGAAGTGCGTTTCCATCA
GTCGCGTCTGGTGCATGATTTTAT
>Escherichia coli K-12  2860811_2860892
AGTCACTGACTGTGGTCACAAACGATTTCGTTATTGCGGACTACTTGCTCGACAACA
GTAATTGCACAATTATTCACACTG
>Escherichia coli K-12 2474405_2474486
TTAACGGCGAGCGTAACTCCCAGAAATCACTGGCAGAATGGATTGAAGACTGGGCCG
ACTACCTTGTGGGCTTTGATGCTA
>Escherichia coli K-12 1707991_1708072
ACTGTCTGTTGGCTCCCTCTGCCAATGAACTTGGCGAACCACAGGAAGAACAAAGCT
GCATCCGGTGTAGCGCCTGTGCTG
>Escherichia coli K-12  2427361_2427442
TGCGGCCAAAGGTTCACCGATTCAGCCAACGCTGGATTCACTGAAAGGTAAACATGT
TGGTGTGCTGCAGGGATCAACCCA
>Escherichia coli K-12 884250_884331
CTGAAACCGCCACGCGTATAGGCGAGAAACTGTCACTGAAAGAACTCGGTCGTGACT
ATAAGCTGGTGCTGAAGAACGGCC
>Escherichia coli K-12 417447_417528
TATCACCAAGCCGTTTTCGCCGAAGGAGCTGGTGGCGCGAATCAAAGCGGTAATGCG
CCGTATTTCGCCAATGGCGGTGGA
>Escherichia coli K-12  2147077_2147158
GGCGATGGCGGCAAAATTGACCGCCAGAGTGGCACAGCTTTATGGCGAACGGCTGGA
TGATTTTCCGGAGTATATCTGCTT
>Escherichia coli K-12 3194585_3194666
CGCTAAAAAGTGCAAATGATCAGGTTGTTGCAGCATTTTGCGTGACGGCTCGGGGAA
GGCAAAACTGCATCAGAGAAAGCA
>Escherichia coli K-12  3327310_3327391
GTGTGGACTTTCTTCAGGGCGATTTTCGTGATGAACTGGTGATGAAAGCACTGCTGG
AGCGCGTTGGCGACAGCAAAGTCC
>Escherichia coli K-12 959414_959495
CGACATCACACTCAATCTGATGAAGACGTTTGGTGTTGAAATTGAAAATCAGCACTA
TCAACAATTTGTCGTAAAAGGCGG
>Escherichia coli K-12 2357314_2357395
GGATGAGTTTGACGATCCGCAACTTGCCCGGCAGTTGTACACCGAAGCTTTTCTGTT
GGTGGATATCACCATCGTACCTGA
>Escherichia coli K-12 1062435_1062516
GCATCAGGCATTATGGCGCAGTTGCCGGATGCGGCGTGAACGTCTTATCCGGCCCAC
AGGAACTGTAATCTTTGTAGACCG
>Escherichia coli K-12  3816152_3816233
GCTGGGTGAGTTCACCATTACGCTGGACTGCGACGTGCTTCAGGCTGATGGTGGCAC
GCGTACCGCGTCGATTACGGGTGC
>Escherichia coli K-12 3606025_3606106
TCTATTTCGCCAGTCAGATGACGCTCTCTTTCTTCTGGCCTCTACCACTGGTGCTGC
TGGTTCTGGGTGCGCTGTTACTGG
>Escherichia coli K-12  507644_507725
AATCGCGATGGTTCTTCAGGCGACGCAGGCACAAAAACTGGGGCTGCGGGCAGAATA
CGGTATCGATTACCAGCTATTGCA
>Escherichia coli K-12  3445834_3445915
TTATCGGTGTTACCGAAGGCTTCACTAAGAAGCTGCAGCTGGTTGGTGTAGGTTACC
GTGCAGCGGTTAAAGGCAATGTGA
>Escherichia coli K-12 4549220_4549301
GGGTGGCGATTAAAGCTGGCTCATTAATTGCCGTGCTTATTTTGCGACAGACCAACA
ACTATAACAGCGATGATTTCCAGT
>Escherichia coli K-12  1785884_1785965
GAACCGCATCGAACCTGGCGACGTGCTGGTTACTGACATGACCGACCCGGACTGGGA
ACCGATCATGAAGAAAGCATCTGC
>Escherichia coli K-12  1992504_1992585
CATGGTGCTGGTAACCGAGCATTATCACAGCTGGTGGGTGACATTACCGGCGGCAAC
GATGATCGCCCGTGAAATTATTAT
>Escherichia coli K-12 3152790_3152871
CAACACCTGGGCAGCCGGTGTGCTGTTTAAGGCGCTGGATTTTGGCATCGATGTTTC
TATTCAAGCCGCCACCAAATATCT
>Escherichia coli K-12  1693537_1693618
CATTGAATATCAGTCTGCAAACCCTGAAACGGAATCGCCCGCTGTTTATGTTGTGCA
TCGGTGCGCTGTGTGTGCTGATTT
>Escherichia coli K-12  582440_582521
CATAAAATTAGCCATGATGTTTTTGAACCTTATCCCGCGGCGTTACATGGTCAATTT
GATTCCATTTCCATGTCTTACCTT
>Escherichia coli K-12  3574287_3574368
ATATGCGTGAGTTATTAACCCAGATGGGCCATCTGTATGGCCATGTGGCAGATGAAC
TCGCGACCCCGTCCTCTGCTATTC
>Escherichia coli K-12  1578460_1578541
GGCATCGTTTAATGAATCGTCAGCGGTGGCTTGATTACTGGCAGAATATTTATTCGC
GCTCGCTTAGCGTTCTTCCCTACT
>Escherichia coli K-12  4526458_4526539
TGCGCGGGTAAAGGTCATCTGCAACGACATTAAAATCGCCAATGAACTGGGCTGTTT
TCCCCATGTGGAAAGTTACATTAT
>Escherichia coli K-12  2172314_2172395
GAATAAAAACGTTATTATTATTGGTGCCGGAACCATTGGCCTGCTGGCCATTCAGTG
CGCTGTCGCGCTGGGAGCAAAGAG
>Escherichia coli K-12 2560538_2560619
GGAGCAAGCCTGGCGTGGCAACCTGCGCTACCTGGACACATTAAACCGACTTGATGA
AGTATTGCCCCGCAAACTGTACGA
>Escherichia coli K-12 1656425_1656506
ATCGCCGCGCAGAATTTCAGATAATTATCTCCCCGGAGTATCAGGGGAAAGGTCTGG
CAACCCGTGCCGCCAAATTAGCAA
>Escherichia coli K-12 3721584_3721665
TACTGAATTTGCAGTCAATGGGCGCAAGCTGTATTTGTCTCCAGTAATAGATCTCTT
CAACAACGAAGTTATTTCTTACAG
>Escherichia coli K-12 172414_172495
TGCTACTGTGGCTGTTGCCGCGTTTACGCAGCATTAGCGCGCCGGATATGAAGGTCA
ACGATCGTGTCGCGGCTGAACGCC
>Escherichia coli K-12  3257305_3257386
GTTCGCTACCGCCGCTGGGGCTGCTGGTGAAAAACGCCATTATTACGCTGCCGTTTA
CCCTGACGTCGATTCTGTTTATCC
>Escherichia coli K-12  2895310_2895391
CGCCACGTTGCCCTCTGGAATGCAACAACTGAACATTGTCCCGGGTGCGCTTCCGGA
CTGGCTGGTTAGCACAGAGGATCT
>Escherichia coli K-12 4238643_4238724
AATATCGTGATTCGCGCGAAGGGATCATCCGTGCGAATCGGATCGTGATGAACGATC
TGCCGGATGGGATCAAAACGATCC
>Escherichia coli K-12 132874_132955
GACCCGTGATGAACTGAAAGACCTGGCGTGCCTGGGCTTCTCGGCTGACCTGGTGAT
GCAGTCTTTCTGCCACACCGCGGC
>Escherichia coli K-12 4434518_4434599
GGTCTACGGTGCATGGCTTGTAGGGCGGATAAGATGCGCCAGCATCGCATCCGCCAA
TAAATGCCGGATGCGGTTGATGAT
>Escherichia coli K-12 2791958_2792039
TGTCGTTTACCGGTTCGACCGAAATTGGCCGCCAGTTAATGGAACAGTGCGCGAAAG
ACATCAAGAAAGTGTCGCTGGAGC
>Escherichia coli K-12  2000709_2000790
ATTGCAAAACGCAGAGTGATTTTTTCGATATTATCGGCTTTAAGCAATTTCTTTTTG
AGCAAACTGAAATGAGCCCAGGTA
>Escherichia coli K-12  1116083_1116164
GCGGCAGTTTGGTATGCAGGAACCGGGTATTGGCGTTTATCGCCCGAACGATAATCC
ACTGATTGACTGGCTACAAACCTG
>Escherichia coli K-12  1052786_1052867
TCTATATCGCGTTATTGATGCCCGCTCAGGCGATTCACTATTTTATGTTGTCGCCCT
ACAGCGTGGTGATGGACGTTAAAA
>Escherichia coli K-12 1203507_1203588
TGCAAATGGCGTCTTTGTGTCTCTTCCTGACGTCGAGGATGTGGACAACGCCGATAT
TAACCAGCGTCTGCTGGAAGTCAT
>Escherichia coli K-12 1684684_1684765
GGTGCATCGTCATTTGCCGGGGCTGATCACCCTTAATGCTTACCGCACGCTCACCGT
TCTGCACGACCCCGCCACTTTACG
>Escherichia coli K-12  829434_829515
CTCGCGCGACCAGGCGCAGGCAACGCTGAAATCAGCACAGGATAAATTGCGTCAGTA
CCGTTCCGGTAACCGTGAACAGGA
>Escherichia coli K-12 4051562_4051643
TCCATTGGGCGTGACTGAAAAAGTCACCAAACAGCACAAACCGAAGAGTGAGAAACC
TATGCTTTCACCGCAGGCGGAGTT
>Escherichia coli K-12 2034608_2034689
TTCCGGTAGTGGTGATGGCCGTAGCCTTTCCAAAGAAAATGGTGATGGTTTCGGTAT
GTCAACATCCTACGACTTCGACTT
>Escherichia coli K-12 3645767_3645848
GTTCTGAATTTCAGAAAGATAGCCGTGCGCGTGTCGAAAAAGCCGACGGTTTCCAGC
AGCTTAAGGCCAAACTGCCGCCGG
>Escherichia coli K-12  2433430_2433511
TGCACGTTTCGTGCGTGCCGTTGAGCAGGCGCTGGAAGATAACTGCCCGCTGATCTG
CTTCTCCGCCTCTGGTGGCGCACG
>Escherichia coli K-12 516933_517014
ATTTATCCCGATGCAGGTGATCCCTATCGCCGGGATGATTGCCGGTAACGCCATGGT
AGCGGTGGGGTTGTGTTACAACAA
>Escherichia coli K-12 3269870_3269951
GTACATCAGGTAAAACTGACCGATAAGCCGCTTTCTTTTGGGTATAGTGTCGTGGAC
AGTCATTCATCTTTCTGCCCCTCC
>Escherichia coli K-12  2660885_2660966
TATCGACCTGAGCCAGTTGAAAGTTGACCTGATGTCTTTCTCCGGTCACAAAATCTA
TGGCCCGAAAGGTATCGGTGCGCT
>Escherichia coli K-12 2865744_2865825
TGCAACTGGCTCCGGCCAGTGAGGAAGGCGCGACAAAATTAAGCGATAAAATAAATC
CACCGGGCGTCGCGCTGGTCACCT
>Escherichia coli K-12 1628656_1628737
CGAGCATGATTACCGAAAGCCAGTGCTATCAACTGGAACAAAATCTTCACCAGCAAC
GCATTGCCATTGAGCGCAAGCAAC
>Escherichia coli K-12 3613223_3613304
AGGCGAAGTCGGCTGCGATATCGAAGTGATTCGCCCGCGCGCCAACTGGCGCTGGCT
GGCGAACGCCGTATTCAGCCTCGG
>Escherichia coli K-12 271139_271220
AGCGCTACACCACCTGAATATACAGCATCTGCGACGGTCGCATAGCCTTCGCCATGG
CAGGCGTCATACCCGCAAAGGCGA
>Escherichia coli K-12 1637494_1637575
CTGCATTGGTTTAATAAAAACCATCAACAATTGTGATTTAGATATTCGGAACCATTC
AAATATAACAAAACCCCGTAAAAA
>Escherichia coli K-12  3587702_3587783
CGAATATCGAAATCAAACCCACCACCGGCACCGGGCCATTAACGGGCAAAATGGTGG
CGCTGGCGGCACGCGAGCTGTGGG
>Escherichia coli K-12 4290104_4290185
GTGCGTTGACGTCTGCCCGACCGGTGCGTCTTTTCGCGATGCTGCCAGTGGGATTGT
CGATGTTAATCCGGATCTCTGCGT
>Escherichia coli K-12 4157497_4157578
GGGCTTTGCTTCGGCGACCCGTAACAGTCTCGACAGCGTTTCTGACCGTGACCATGT
GTTGGAACTGCTTTCTGCTGCCGC
>Escherichia coli K-12 4631662_4631743
ATCTACTTCGCTTATTGAACGCCGTGTACGAATGGCGCTTGGCACCGGCGATCGTCG
CGGCCTGAATACCTGGCTGGCGCG
>Escherichia coli K-12 317607_317688
TAACAGGGAGTGATATTGATCTTCACTCTGTCATATCTCCGGTAATATGGCGTCAGG
CTTCATCATCAGAAAGGGGGCCTG
>Escherichia coli K-12 370710_370791
TGCCCGGTTTCCAGCGTACCCGCATGTTGGGTGAAGCCATTGGACGTTTCACCAGCA
CTCTCAATAAACGCGTGCTGTTCC
>Escherichia coli K-12 3717758_3717839
TTGTCGGGATGGGACGGATCGGCATGGCGCTGGCACAACGTGCGCACTTTGGCTTCA
ACATGCCCATCCTCTATAACGCGC
>Escherichia coli K-12 388181_388262
CAGCGGTATTGCGGCCTATGAGGCGCTCTCTGTTCCCTTCCGCCAGCTGCTGAGTGG
GCTGCGTGCGGAGCATGATTTCCG
>Escherichia coli K-12 2040761_2040842
AAGTTACGCATTGCTGGAGCTGGGCGTGAATAATCTGGCGTTATTAGGTAAGGAGTT
AATTACCCGGCCTTATTTAACGTT
>Escherichia coli K-12 899042_899123
ACATATGGCGATTATGGAAGGGGAGACGGAGATCTACCTGACCGAACAACAGGCACT
GGCGGAGCGTTTTAATGACGTACC
>Escherichia coli K-12  2038448_2038529
TAAAACCTTTTTCATTTTCTGAGTTGCTGGCAAGGGTTCGGGCACAATTAAGGCAAC
ATCACGCTTTGAATTCAACATTAG
>Escherichia coli K-12 2006860_2006941
TGCGGTCAAACATATTCCAGCCTGGTTTTATAAAGAGTGGATCGAACACGTACAGGA
AGTTGCGCCAAAGCCGCTGTTTAT
>Escherichia coli K-12  2750372_2750453
TCGCGCTGGAGAAATTCATCAACGAATTGCTGCCGGTGATTGATAGCCTGGATCGTG
CGCTGGAAGTGGCTGATAAAGCTA
>Escherichia coli K-12 3090661_3090742
CTGCGCTAAAGATCCGGTCTATCGCAAGATGGAAAGCGATATGCATAACCTGCAGCC
GTCAGTCGGTGAGGTGAATGGCGA
>Escherichia coli K-12  1433340_1433421
GGAACAACTGACCGAAACAGGTATCAGAGTGCATTGCTTAGCATTGGGTGGCATTGA
CCTGACCAGTCCAACAGGAAAAAT
>Escherichia coli K-12 4230751_4230832
ATGAGAAAGAGTATCTGGTGACGGTCGATAAACCGATTACCGAGGAGTTTATTCGCG
GCATGAGTGCGGGGGTGCCAATCC
>Escherichia coli K-12 2930220_2930301
CATGCGCGGCGGTATTGAGCGCGGTATTTCCACCGAAGGCGTGTTGCCTGGCAAACT
GCGCGTTCCACGCCGTGCTGCGGC
>Escherichia coli K-12 1133139_1133220
GTCAGGGTAATGCTCATGACATGAGCGTCTACTTTGTGAAGACCGGGGATAATAACT
GGCAGGTCTACACCCAGGATAGCA
>Escherichia coli K-12  3761612_3761693
GCGGGTGCGCAAAATTGAGGCACTGGCGGATGGCATTATGGATGCCGGGCTGGTATC
GGTGCGTGAACAGGCGCGTCCAGC
>Escherichia coli K-12 1534407_1534488
GACGCTAACCGCGCCGATTCGTTTAGTTTCCGATCTCGTGCAGACCACGCCACACGG
AGAGTATCGGTTGTTGCAGGAGGG
>Escherichia coli K-12  4633450_4633531
GGTGGCGATTGAAGCTGGCATCGATGGTGACAGCACTTTCAGTTGGGTGGTGATTGA
AAACGCCAGCCAGCGCGGCGAGGC
>Escherichia coli K-12 1290709_1290790
ATTACAGGAACTACAACCGCCGGTTCAGCAGGTGATTTCCCATTGCCGGGTTAATTA
TCGTCAATTGGTTGCCGCGGACAA
>Escherichia coli K-12 1837940_1838021
GCTGTTGATGCTGTTACTCGCCGCCTACGTTTTGCTGAGCTATCTGCTATGGCGCAG
CTGGCGGCGCACTATTCCCCGCGT
>Escherichia coli K-12  1390195_1390276
AGGTGAAACCGTTTATCGCTGGAACAGCGCCGCTGAAGAACGCGATGTCGTATTACT
GACAGGTGACAAACCTGGCTCCGA
>Escherichia coli K-12 3362410_3362491
TGAAACGCGTAACGTTCGAAGGTATTCCACCAAAAGATGACAAGAGCAGCAGAGTTA
CTGTTTCAATTCGTCAGGATCTAC
>Escherichia coli K-12  367964_368045
GTTTCAGCCGCTTATCCTTTCACCGGGCAATGGTCGGGCGACGTTTGCCGCTTCTGA
AAACCGCCTCGGGCCTGACCTGGC
>Escherichia coli K-12 445199_445280
TGTCAGATGCGGCATGAACGCCTGATTCGGCCTACAAAGGTTTGTAATTCAGAAACT
TTGTAGGCCTGATAAGCGTAGCGC
>Escherichia coli K-12  222090_222171
CCAAAGTATTGCTGTGTGATGAAGCCACCAGCGCGCTGGACCCGGCAACGACACGTT
CTATTCTCGAACTGCTGAAAGACA
>Escherichia coli K-12 2840213_2840294
CCTGTCATATATCGAACGCTGGGTGGACAGCATTACACCGGCGGTGACCAAAAACTT
CCTCAAACCAATGCTGATTGTGTT
>Escherichia coli K-12 1376389_1376470
ACGGCGACCGCAAAATGGTGAGTGATTCCCTGCGCGTACTGGAACAGGTCGCCGCGC
GTACCGGAACCGTGGTGTATCTCG
>Escherichia coli K-12  2762406_2762487
ATTACACAGTCGCCCTTAGAAACGGTATTGGCTTGCATTTTGGCGCGCTACCGAGGG
CACTGCAGCAATACACTGCCGACC
>Escherichia coli K-12 382087_382168
TGATAACGGAGAGAGACTGCGTGTCACGTTCGCGCTGGACTGCTGTGATCGTGAGGC
ACTGCACTGGGCGGTCACTACCGG
>Escherichia coli K-12  2960705_2960786
ACCTTATGATGAATCGAGCGGCTTAATTGCAGAACTGGTGGGGCATCTGGCTTCACT
GCTAATGCAGCTAAACATCTGGCG
>Escherichia coli K-12 2414032_2414113
ATGTAACCCAGGAAGCGGCAAAAATGCTGAACAAACCGGTAGAAGAACTGAACATCA
TCACCTGCCACCTGGGCAACGGTG
>Escherichia coli K-12 2409122_2409203
GCAAATCGCTCAGGAGTACAAGGCTATTGAAAAAATCGCTCAGCAAAAACTGGTCGA
TATGGTTCCGGAAGAGCTGCGGGA
>Escherichia coli K-12  3665359_3665440
TTTTCTTGAGGATGAGCACTTTATACCGCTGCTTCTGAACGTTTTACAACCGAACAT
GCGAACACGAGTTTGTACGGTTAT
>Escherichia coli K-12  4308091_4308172
GCCGTCATGACATGAAAGTGGGGCTGATCCTTAACCCGGAGACGCCAGTTGAGGCCA
TGAAATACTATATCCATAAGGCCG
>Escherichia coli K-12 998801_998882
GGCGAAAGACAGAGAAACCCTTTTCTTCACTAGCGTACGGGCAGTCCCTTCAACAAC
GAAGCGGAAAGAGGGAAATACCCT
>Escherichia coli K-12 4280765_4280846
TGCGCCGCTGGCAATGCGCCTGCGTGCAAACAGCACCTGGGCGATGCTGGAATTTGT
CTTTAACGGCATGGTGTTCCTGCT
>Escherichia coli K-12  986399_986480
TCTGGTTGATGGCCTGAACTTCGCTGTTCAGTACCTGGGTAAAAACGAGCGTGACAC
TGCACGCCGTTCTAACGGCGACGG
>Escherichia coli K-12  2363965_2364046
GACCGTTGGCGGAAAAGGCGTTTACACCAACCCGAATTACGGCGATGAAGGTTATGC
CGCAGCGGTAGGAGGTGGTTTGCA
>Escherichia coli K-12 3625557_3625638
CTGAAACTGTCCAGGTTTTGGGGGTCAGTTCATAAACGCCTTATCCGGCCTAAAAAC
AACTAAAATTCAATAAATTGCACC
>Escherichia coli K-12 3639224_3639305
AACGCCTTATCCGGCCTACAAAAACATGCAAATTCAATAGATTGCAGAGATTATGTA
GGCCTGATAAGCGTAGCGCATCAG
>Escherichia coli K-12 3201478_3201559
TGCGCTCCCGTGTGCCAGATCTGGAAAATCAGGTCAAAACCCTGACCGATAAACTCA
CCAATATCGATAACACCTGGAATC
>Escherichia coli K-12 3676160_3676241
AATATATTGAATTCGCAAGGATTTGTAGGCCGGATAAGGCGTTCACGCCGCATCCGG
CATGAACAAAGCACACTTTGCCAA
>Escherichia coli K-12 551390_551471
CAACCGGTGCCGCATCCGGCAATTGGTGCACAATGCCTGATGCGATGCTTGACGCAT
CTTATCAGGCCTACAATGGGTACC
>Escherichia coli K-12 1278613_1278694
GGTGCCGTTCCTTGCCATCTTCACCATTGCGGCGTGGTTTGGCATGAACGATCTTGC
TACCTCGAAAGCCTCCATCAAGGA
>Escherichia coli K-12 4016772_4016853
CCGTCTGGATGGCGCGAGCCTGCACTTCGCACCGCTGGAATTCCCGGCTGTCGCTGA
TTTCGAATGTACGACTGCGCTGGT
>Escherichia coli K-12  1692179_1692260
CGGGAAAATACGATAAACATCGCGCACGTTCTTTTTTAGCCGCCAGTTGGCATGATG
ATACCAGTCGCTATTCTCTGGGGG
>Escherichia coli K-12  2912495_2912576
GGGCGCGGCTGCTGGCGGCGCACGTTCGGGACATGAAGACCGGATTGCCTGGCTGCG
TAAACTGATTGCGTGGCAGGAAGA
>Escherichia coli K-12  2636581_2636662
CATGCCTGGCACGACGCGTGACAGCATCTACATCCCAATGGAACGCGATGGACGTGA
GTATGTGCTCATTGACACCGCTGG
>Escherichia coli K-12  2725058_2725139
AGGAGCTGTGTTAGCTGTTGTGGCGTTGTGGTTACGTCGTCAGTTAGATGAAACTTC
GCAACAAGAAACGCGCGCTTTAAA
>Escherichia coli K-12 3291847_3291928
TGTCACCAAGCCATTTCTCGGCTCGATGACCATTCCGAAAACGGATATTGCCGTCAT
TAAAGGCGCGTGGGTCGATGGAAT
>Escherichia coli K-12  4490601_4490682
AGAACGGCTGGATATGGAGGTCGGTTTTGATAATCGGCAGGCCGCTTTTGACATGGT
GTGTACCATGCTGGAGAAGCGAGT
>Escherichia coli K-12 1946513_1946594
GACAAAAACAACGAATTGTTGAACAGGTTCCCTCCCGGCTACGCAAACTTTACCACA
CCGGTTTTAAATACGAATCTTCGC
>Escherichia coli K-12  4193159_4193240
AAGATGCGGTTGCACGGGCCGATGTGGTGCTCGACTGTACCGACAATATGGCGACTC
GCCAGGAGATTAATGCCGCCTGCG
>Escherichia coli K-12 2992743_2992824
ATGAACTACATAATACATCACAATTTATTATAGATAATATCCTTCAAACGGTACATA
AACCAGAACGATCTGTAAGATTAG
>Escherichia coli K-12 580129_580210
GAGCCAACACGCAGTCTGTCACTGTCAGGAAAGTGGTAAAACTGCAACTCAATTACT
GCAATGCCCTCGTAATTAAGTGAA
>Escherichia coli K-12  4015722_4015803
ATCTCGATCATGTCGCCAGTTGGGCTTCCCGCAACGGCGGCGATGTTCATCGTTTAA
TGATCACCGGATTCTGCTGGGGTG
>Escherichia coli K-12 201444_201525
AACCATTTACCATGAGATCCAGATCGGTCAGAATTGCCTGATCCAGTCCGGAACAGT
GGTAGGCGCAGACGGCTTTGGTTA
>Escherichia coli K-12  3054138_3054219
TCGAGTACCATCTGGAAGGCGAAATTCACCACGAATTTAACCGCCACGGTGCGCGCT
ATCCGTCCTATAACACCATTGTCG
>Escherichia coli K-12  790467_790548
TAACCCGCATCCGCACGGTCAGATTTGGGCAAATAGCTTCCTGCCTAACGAAGCTGA
GCGCGAAGACCGCCTGCAAAAAGA
>Escherichia coli K-12 850668_850749
TACTGCAAGCTCTGGTGACTACAACAAAAACCAGTACTACGGCATCACTGCTGGTCC
GGCTTACCGCATTAACGACTGGGC
>Escherichia coli K-12 3487803_3487884
TCTATGCCCGTGACTTACTGGCCGATAAACAGCGGCGAATGCCATTACTTCCGGCGC
TGAAAAGTTATCTGTCACTAAAGT
>Escherichia coli K-12 330440_330521
GTGGGTGGCATGGTCGCCGTTTGTCGGCTTGTTCCTGGCGCGTATCTCGCGTGGGCG
TACCATTCGCCAGTTCGTGCTGGG
>Escherichia coli K-12  4346464_4346545
CGAACATGGTCAGGCGTTCCGCGATGTCCAGCTGGAACAGGAACTGCTGGAAGAGGC
CCAGAAACTCGGTCTTGGCGCGCA
>Escherichia coli K-12  724654_724735
TGGCGGGAGCAATCTGGCGGTCAGTAACCCTGAGCTGGATAAACTAATAGCCGCACG
CGTTGCTGCATTACGGGCCGCTAA
>Escherichia coli K-12 420211_420292
CGTTATTGTTAACGCGGCGCGTTCTCGTGGCGTTACCGAAGCGCGTCTGCTGACCCG
TTATACCGTCTGGGCTGGCCTGAT
>Escherichia coli K-12 408990_409071
ATATTGCTGCGCTAAAAATTATTGCTCGCCGTAGCGAATAATTATATGCCTGGTGTG
GCTTCGTACGCCGGATAAGACGCG
>Escherichia coli K-12  69159_69240
CGGCGCGTTTGACTGCCATATGGGCGCAGTTGGCGCAGGCGCACAGCCTAACGCACT
GGTAAAAGTTATCGGTACTTCCAC
>Escherichia coli K-12  667227_667308
AAGATTATTCCGCCTTGTTGAACGATCCGAATACACCGCTGGTGAACCGCGCCACAC
AGGGGGTTTATCCTCCCGCGTCTA
>Escherichia coli K-12 3414403_3414484
CGGACGTATCGGCAAATCGACTGTGACCGAAGGCGCTCTTGTCACTAATGGGCAAAC
GACTGAACTGGCGACTGTCCAGCA
>Escherichia coli K-12 1953034_1953115
AGACGTCATTGAAGGTGATATTCGCGATATCGCCATTGAAAACGCATCGATGGTGGT
GCTGAATTTTACCCTGCAATTCCT
>Escherichia coli K-12  4095313_4095394
GTCTCGCCCCGCGTCAGCGTCTGCTGGCAGCACTGGATGAGGTGATCAGCGAGAAGC
TAAACCCTGCGCACCATATCGACG
>Escherichia coli K-12 260900_260981
AAAAGGTTTGTATACCGCTGACCCGCGCAGCAATCCGCAGGCAGAACTGATTAAAGA
TGTTTACGGCATTGATGACGCACT
>Escherichia coli K-12 3220144_3220225
CATGCGCACGGCTCTTAACGAGTGCAAAAAAACCGGTGATGATGTGGCTGCGGTGAT
CCTCGAACCGATTCAGGGTGAAGG
>Escherichia coli K-12  219201_219282
TAGAGCTGAAAGAGGTTGTTTGCCATAAAGACAGCGTGATTCTGAAGCTCGGCAGTC
TGGATCTGGTCGATGGTACGCCGG
>Escherichia coli K-12 1266471_1266552
GCTGGCTAGCGAGCGCCCGGACTGCGAAATTATCGCTGTAGATCGTATGCCTGATGC
TGTCTCCCTGGCACAACGTAATGC
>Escherichia coli K-12 1064625_1064706
AGGCATTAGGATTAAAATATGCTCCTGTAGATGGCGATGGATATTGTCTGTTAAGAG
CTATACTGGTTTTAAAACAACATG
>Escherichia coli K-12 642668_642749
GTGCTGGTCCTGTGGGATTGTTGACAATCGCCTGTGCACGGTTGCTCGGTGCGGAAC
AGATTTTTGTTGTTGATCATCATC
>Escherichia coli K-12 436083_436164
ACCGGGTGACTGGATCTATGTGACCGGTACACCGGGCGATAGCGCCGCCGGGCTGGC
GATTTTGCAAAACCGTTTGCAGGT
>Escherichia coli K-12 1127228_1127309
GCTAAGAATGGATAAACATCGTAGCAATAGCGTCGGGCCACACGATCTTTATTTCAC
GTTGCTGGATGATTATCTGCATGT
>Escherichia coli K-12  4099969_4100050
GCGCAAGATGGGCATTAAAGCCGAAGAGTTCAATCTGAAAAAAGGGCTGGTGCTGGC
GGTGATGTGCGGCATTTTCTCTGC
>Escherichia coli K-12 1550864_1550945
GCTGTGGTTACTGCATTGCCGGGTGTCCGTTTAATATTCCGCGCCTCAACAAAGAGG
ATAACCGGGTATATAAATGCACGC
>Escherichia coli K-12  816154_816235
GATGGCGATTGACGATCAGGGGCATGAAGTTTACGGCGAGGTCAATATCGACCAGTT
AACTACGCCGATTCAAGAGTTATT
>Escherichia coli K-12 1387451_1387532
CTACGCCTGCCATCAGGCAAGCCCCAGAGCGGGCAAACCTTACCTGGCGCTGAACTG
TGCGTCTATACCGGAAGATGCGGT
>Escherichia coli K-12 3659771_3659852
CGGGAAATCGTCGGTGACCGTCGGCGCACTCGTTACCGCTAATCAGGCAGATTCGCT
GGTTACCGTACAACGTCTGGACCC
>Escherichia coli K-12 2316463_2316544
GTGCGGTATTGGATCTGGATATCGAAGGGATCGTGCTGAAACAAGGTGCACCGACCG
ATCTGCCGAAAGCTCTCGCCGCGC
>Escherichia coli K-12 231483_231564
GCTGCCCGTTACGTGAACGAGAACCCATTTTGCGTCTGGCGAAGTCGGCACTGGTGA
CGGTCTATCCATTACCTGACACCC
>Escherichia coli K-12 740177_740258
AGCAACAACGAGATTTTCCGGCAGTGGAAGGCACCAGCCGTTTGTCGGCCAGCCTGG
CAACGGGCGGGTTATCGCCTCGCC
>Escherichia coli K-12 2167212_2167293
AATGAAATAAAAGGATTTATTTCTGGTCACGTCCACACATTGACCACATCGACAAAA
AAGCCCCTCGACTGAGGGGCTTCC
>Escherichia coli K-12 473570_473651
ATCTGATAGGAAAACGCGTGGGCTTCGGTAAAGAGGCGTTTAAACCGCACAACCTGC
CGATGGTCTTCACCGGGACTGCCA
>Escherichia coli K-12  4527182_4527263
GGACTATCCTTCGGAAACGTTAACTGAGATCCGCCATACCGGCGCACGAGCCGGACT
GGTATTTAATCCGGCAACCCCGAT
>Escherichia coli K-12 2422115_2422196
TACCCATAAACTCTGCGCTCGCTGGGAAGAAATTGCCTGCCGGGCGCAAAGTGACAA
AACGCGAGTGTGCCTGCTGCGTAC
>Escherichia coli K-12  2388029_2388110
ATATGAGTGGGATCTCAAGCGTAAGTTTTGGTTTGGTTTTGCAGATATCCAATTATT
ACCGCCAGTTTTACAAACATTTAT
>Escherichia coli K-12 4281667_4281748
AAAGGTGCAATCTTTTGCACCTTTAACAGGTTAGCTCGGGCTAACATTCATGATTCT
AAAACAAATAAATTATCTCTCTTT
>Escherichia coli K-12 870141_870222
TTCCTTACGAGCAGGCCACACTGCTGGAGAAAAACAAAAATATCGAGTTGATGGCCA
GTCCGTCAATTATGCAGCGTTATA
>Escherichia coli K-12 969966_970047
CTGACTGGGATGATGAGCGCGATCTCGTTTCGCAAACAGAAGCAGAAATCATCATGC
TGGATAACAGTGCGCGTAGCCTGG
>Escherichia coli K-12  1146264_1146345
GGAAGAAAATGCCCGTCTGCAATTACGCAAAGCCAGCGGCAATATCGTCACCTTCTA
TACTGGACTGGCGTTGTTTAATTC
>Escherichia coli K-12  490509_490590
TGGCGGAACATCTGGCGGCACAACTGGAAGCCATCGCGCGTGAAGCCTCCGCCTGGT
CATTGCGCGAGTGGGACAGTGCAC
>Escherichia coli K-12 4627892_4627973
AGACGGTGCTGGTCGATCCGAAACGTACCTTTATGAGTATCAGCGGTGCGCAGATCC
GCGAAAACCCGTTCCGCTACTGGG
>Escherichia coli K-12  3083298_3083379
CGGCAAAATGGCGCTGGTACACTTTGACGCCCACACCGATACCTATGCGAACGGTTG
TGAATTTGACCACGGCACTATGTT
>Escherichia coli K-12  4492930_4493011
CGCAGTAAACCAGACCGCCGTGTTCCTGGTATCGCAAGCGGTAACTCGTCACATGGT
TGAACGCAAGGCAGGTAAAGTTAT
>Escherichia coli K-12  3862756_3862837
GCATCTGCAAGAGTTCAGTTTGAGCGCCGAGCCGCTGAAATCGTTGTTCCCGGAAGG
CGGTTTTGCCCTGCACGGTAACTC
>Escherichia coli K-12  317983_318064
CCTATGGTTTTTCCAACGGTCTTGGCGTCGTGGAGGTGATTATTGCTCTGCTGGTTT
TGGCTAATCCTGTCAATCGCTGGT
>Escherichia coli K-12 191243_191324
CATCAACATTCGCCGCGTTGCTGCGCTGGAAGGCGACGTTCTGGGTTCTTATCAGCA
CGGTGCGCGTATCGGCGTTCTGGT
>Escherichia coli K-12 2091710_2091791
AAATCTTCGGGCCGGGTAACGCCTTTGTCACCGAAGCGAAACGTCAGGTGAGCCAGC
GTCTGGACGGTGCGGCGATCGATA
>Escherichia coli K-12 3044342_3044423
AGCTGCGCGTCGCATTAACCCGGAGATGAAAGTCGGCTGTATGCTGGCGATGGTGCC
GCTCTATCCTTACTCCTGTAACCC
>Escherichia coli K-12  3916645_3916726
TCTGCGCGTTGCTCTGACCGGTCTGACCATGGCTGAGAAATTCCGTGACGAAGGTCG
TGACGTTCTGCTGTTCGTTGACAA
>Escherichia coli K-12  3383760_3383841
GTTCGGCGTTACCACGCTGGATATCATTCGTTCCAACACCTTTGTTGCGGAACTGAA
AGGCAAACAGCCAGGCGAAGTTGA
>Escherichia coli K-12  2572958_2573039
GTACAGCGGCCCGGCGTTGGGCTTTGCCGATTGCAGCGTGGTGCCACAGCCGACGGC
GGCGCAGCTGGCGGATATCGCGCT
>Escherichia coli K-12 2023246_2023327
CCATCTTAATATGCCCGTTTTAGCGCGTATCATGGATATGCTGGCGTTACTGCTGTT
CCTGACATTTAACGGTCATTTATG
>Escherichia coli K-12 2809946_2810027
CGCCCTGTGGGCGTTTGGCCTGACGGATGAGGTTTTTGCCGCCGCAACCGCAAAACT
GGTACGCAATAATCGCCGCTGGAG
>Escherichia coli K-12 3191125_3191206
TTAAGCTAGCTAAAAATGCCAATAAAGTAAATAAAAAACTTGTATTACCTGACGAAT
ATATAGCACTTGAATTTAAAGGTA
>Escherichia coli K-12  2106604_2106685
ATTCATCTTTGCAATTATACTGAATACTGGTAAGCAAATTGTCTTTATGGTTATCAT
CTCTTATGCATTCATCGTAGGTGT
>Escherichia coli K-12  1242584_1242665
CGCCTTTACCGAGCACCATTTCTGGCTGGCGTTACGCAATGAAACCTTCACCATTGA
ATGGCAAGGGGAAGGCCCGACATG
>Escherichia coli K-12 321928_322009
TATGCAGGATCTCACCTCTTTTATTGTTAATAAATTAGGGGTAGTCGATGTAGGTGC
CAGTTTGCAAGGGAGAGCGGTGTA
>Escherichia coli K-12  362513_362594
CGGTTGCCAATGCGGTAGGTGCCAACCATTCGGCATTTAGCCTTAAGCTGGCACTGG
AACTGTTCAGACAGCCAAAACTGT
>Escherichia coli K-12  2375442_2375523
TCTGTTGCTGGAGGCAATTCCGGATCTGCATTTGCGTCTTGACGCAAATCGCGCCTG
GACACCGCTGAAAGGTCAGCAGTT
>Escherichia coli K-12 377384_377465
AAGTGTAGACCGGATAAGGCGTTCACGCCGCATCCGGCAGTCGTGCGCCATGCCTGA
TGCGACGCTTTGCGCGTCTTATCA
>Escherichia coli K-12  274570_274651
CACCATCATTGAGGCACCCAGCTCGACCAAGAACAAAGAGCAGCAACGCGATCCGGA
GATGCATCAGACCAAGAAAGGCAA
>Escherichia coli K-12  400337_400418
TAGTTTTGCCGAAGTGGAGTCTAAACTGGGGTTACCACTGTTTGTAAAACCGGCTAA
TCAGGGCTCTTCTGTTGGTGTCAG
>Escherichia coli K-12 1361463_1361544
GGGGTTTACAAGAACTGGTGGTGGCAACCGGTGGTTCGTTGCATCGCAAGCTGTGCG
AACAGCCTGAATTGCTGGAACATC
>Escherichia coli K-12  2526354_2526435
AGATGTCGATTTTGGCATCGTCATCGATCCAGGCCCAGTGGGCGATCTGCAATGTGA
AGCGATTCTTTCCGAGCCTTTCTT
>Escherichia coli K-12  682519_682600
GAACGAACTGGAAGATTTGTGGTTGCCGCTGCTCAATCGCTTGCGAGTGCCGATTGA
ACAGGCGTTGCGCGATGCGCGTCT
>Escherichia coli K-12  1172202_1172283
GCGTGATGTGGCGGCGGAATTGCTGGATATCTACGCGCAACGCGCCGCCAAAGAGGG
CTTCGCGTTTAAACACGATCGTGA
>Escherichia coli K-12  4511897_4511978
TGCATGCTGGGCCAGCCTGACGGATTATCTGATGCTCTCGCGCCCGCAGGATGTGAA
CAACGCCCTGCTGTGGCTGACCGG
>Escherichia coli K-12  683905_683986
AAATTGCCCGTATCGTGATTATGGGTGGCGCTATGGGGCTGGGTAACTGGACGCCTG
CGGCTGAATTTAATATTTACGTTG
>Escherichia coli K-12  2668412_2668493
TCGCCGTGGTGAACTCGACGTCGGCTTAATGCGCCATCCTGTTTATAGCCCGGAGAT
TGATTATCTGGAGCTTTTTGACGA
>Escherichia coli K-12 4023906_4023987
CAGATTTAAACATGCCGGTATTTATGCACTGTCGCGATGCCCACGAGCGGTTTATGA
CATTGCTGGAGCCGTGGCTGGATA
>Escherichia coli K-12  3715188_3715269
TCTCTTCCATGCAGGGCAGCTTGCCGGGTGGCTGCGATGCGGTGGATAAAATCCCTG
TTGCCCGCATTGTTGAAGCACTGG
>Escherichia coli K-12  3491972_3492053
CGGTTTCACCGAGCAGATGCAGCAGAAAAAACCAAACCCGCCAATCAAAAATGAAGC
CGATAACGGCCTGCGCAACACGCG
>Escherichia coli K-12  3215181_3215262
CCGTCCAACGGTGCAAGCCAATGAAGTTTCAAAGCAGGAGCTACACGCAGGCGGGCG
TAAGCTGATTGAAAAAATTGAAGA
>Escherichia coli K-12 2600153_2600234
GCACGACGGCGCGTCCGCGTCCGCCAATGCCAGCATCTGTCTGGGTTCAGGTCGATG
TGGCAGACTCCCCGCATTTAATTG
>Escherichia coli K-12 1066166_1066247
TGCCTGTAAAGAGAAACAACAGTGTTCGCTGGTGGATGGCAAAAATACCTTTAGCGC
CAAGTATCAACAAGAACCAGGTGT
>Escherichia coli K-12 3412056_3412137
AAGACGCAAAGAACTACACATTCAACGGTGATGCTATTCTGGTAGAAGCCAAAACCG
GATCGCAGCGCGCGTTGATCGATT
>Escherichia coli K-12 196066_196147
CTTCTTCTGGGGCATGCTGGCGTTACGGGCCTGGCACTATGACGAGAATCATTACAG
TGGCGCAATATGGCTGCTCTATGT
>Escherichia coli K-12  139991_140072
TCCGAACGCAATCCCGTCTGACGAACACACCTTTACCTTTAACTCGCCAAACTCCTG
GGCACCAGCGGCCTATGACGCGAA
>Escherichia coli K-12 875960_876041
CCTATTTGCCGACCGGATTGTATGTATTTGCGTATAAAAAAGATGTTTATTTGCGGG
TTTGTACATTGATTATTTTCTTTG
>Escherichia coli K-12  4623570_4623651
TGCCGACCTCAGCCGCCTGGCAAACTATCTCAATCCGGATAAAAAGAAACTGGCGGC
GAAAGGCATTACGTCGGTACGTTC
>Escherichia coli K-12  1906616_1906697
TAAAAGCGGCGGCGAAACGCTATCCGCAGGTCACTTTTTGTGTCGCTTCCAGCCACC
GTTTGCCGTTTTCCGATACCAGTA
>Escherichia coli K-12  2351656_2351737
ATCCTGTGGCTTGCCGCCGATCGAAGAGTACAAAAATGATTATCCGGACGACTATAA
CGAAAAAGCGGAACAGGAGCTGAC
>Escherichia coli K-12  1980861_1980942
CCCGATCGGCATTGAACCGAAAGAAATAGCCAAACAGGCTGCCGGGCCACTGCCGCC
AAAACTGGCGCAACTTAAAGCGGA
>Escherichia coli K-12  2824994_2825075
TGATGGGGAAAACTCGCATCCTCGATGCGCTGGCAACGCTGTCATTTAACTACCCAC
GCCGCGCGGAGTATTTCTCTGGCG
>Escherichia coli K-12 3657242_3657323
TCCTCGTCGCAGTCGCCTATTTATTGATCGGCTATTTCTTCATCCGCGCACCGGAGC
TGGGCATTTTTGCCATTGCGGCAT
>Escherichia coli K-12 1833717_1833798
ATTTACTGCTGAAATACGTTGGCCATAGCAATACCTTCCAGGCCATTGAAAAAGGCA
TTGCGCGTAACGGTATTGATTTTC
>Escherichia coli K-12 1150998_1151079
ACCTTTCATCTGTTTTCCGTCTGTCAAAAGCGGTAATGCGCGCTATGATGAAAAAGC
GTCATGGTCGTATTATCACTATCG
>Escherichia coli K-12 4541219_4541300
CTTTAAAAAACTGGTTGAGTATCCGTACTTCGTACCCGCATGCTGAGAGCGAGTGGG
TATTTTTATCACGTAAGGGGAATC
>Escherichia coli K-12 86453_86534
TGATTTTCGCCGTCGGGGTACGATTTGATGACCGAACGACGAACAATCTGGCAAAGT
ACTGCCCAAATGCCACTGTTCTGC
>Escherichia coli K-12 2387534_2387615
TTGTATAAATATTACTAAATGCTTGCTTAGTCGCATTGTTAAATGCAATACCGTATA
TTCGGTATGTAACAGCGATATCCT
>Escherichia coli K-12  1254479_1254560
GTTCCTCCCTCAGCGATAATGTCAATGGCGGAAAACTGGACGTTGCAATGAATAACA
GCGTCTGGAACGTAACAAGTAATT
>Escherichia coli K-12 2916396_2916477
TGCAGATTCGGGATACCGGCATTGGTATTCCTGAACGCGATCAATCGCGCTTATTCC
AGGCCTTCCGACAGGCTGATGCCA
>Escherichia coli K-12  1812691_1812772
AAAAAATGACCAATTTGATCAGTATAAAAAACAGGTTGGTTATTCACTATTTAAGGA
CTATATACTATGAACAAAATTATA
>Escherichia coli K-12 1140470_1140551
TAGCGAAGAGAAAGGGAAATACGTCGGTGGAGCAGAAAGTATTAAACAACAGGTCGA
TGCTTCGCGTTCGATGGTGATAGG
>Escherichia coli K-12 1943000_1943081
GATTAACGCACCGATGCAAAAGCTCTCTGGTGGCGAAACGCAGCGTGTACTATTAGC
GCGAGCATTGTTAAATCGCCCGCA
>Escherichia coli K-12  298209_298290
CTACGATCCGCAAGCACAATCGCTGGTGTGCCTGCCCACGCAAACCCGGACGGGCTG
GAATCTCAATGGCTTTGAGGTGGG
>Escherichia coli K-12 4628662_4628743
ACCCGCCACGAAATTGAGGATGCTAAGGCTGTTGTAGACCGGAAACGGTGTTCACGC
CGCATCCGGCATTCGGTGCTCAAT
>Escherichia coli K-12 3892163_3892244
AGCGGCCCCCGCAGCTTCGGATAAACCACGAGAAAATAGCGAGTCGCTGCTTAACCG
TTTTTTCCTCAGCCGTGTTGTTAT
>Escherichia coli K-12 1652763_1652844
GCGCAGTGCCCAGCCATCCCGATACTGCTGCTTTCACCAAATCCTTAGTGCTTCTTT
CGTGTTTTTCTATTGTCATAATGG
>Escherichia coli K-12  3799731_3799812
AGAAGATTAAATTTAATATTTTGAGACAGATTCACAAAGAACTGCTGATCTCTGTAC
CGTTGTCTAAAAAAGGTCGTCTGG
>Escherichia coli K-12 3996696_3996777
CAATGCTGGAAGTGATGTACGGCGCGGGTCTGCGTCTTTCTGAGCTGGTGGGGCTGG
ATATTAAACACCTCGACCTGGAGT
>Escherichia coli K-12  1612749_1612830
CGTGCGCGGCTTAAGCGGTGTGTCTGATATTTCCTACGATACGGTGGTAGCGCGTTC
CGAATTTGAACATTCCGCGCGAAA
>Escherichia coli K-12  4607145_4607226
GGGGCGAATACAGCGTCGATGGCCTGACGGTCAAAACGCTGCCTGGCGTGTTTAGCC
GCGACGGTCTGGATGTCGGTAGCC
>Escherichia coli K-12  1525191_1525272
AAATGGTGGGTACAGCTGCCGGAGAATGTAAAGATCCGCAGACCATGGTGCCTAAAG
CCATTAACAGTGTGATTTGGCGTA
>Escherichia coli K-12  3895901_3895982
CTATCGTGGTGACGACGCTGCTGGGCTGGATGCTGGGTGATGTGCACTACAATGGCA
TCGTTTCTGCGCCGCCGAGCGTAA
>Escherichia coli K-12  2453639_2453720
CCTTCGGCGCGGTCGCGTTTGATGTTACTCATTCGCATACCAAACTGGATAAAGACA
CCGCTTATGGCAAAGGTTCGCTGG
>Escherichia coli K-12 3237765_3237846
ATTCCTCGCGGTATCAACGTTACCTGGATGGTGAGAATCCCAACACCTTTAATCCGG
CATTCTCTAACGGTTCAATTATGG
>Escherichia coli K-12  993621_993702
GAGCGTTGGCTGCGGTAGGACTGGAGAATCGCGCAGGGGAATGGCCTGCCGCACTTT
CTGGCGGGCAGAAACAGCGAGTGG
>Escherichia coli K-12 500738_500819
TGCCGGAAGCAACCATGAAAGCCATTGAGTACGCGAAGAAATATAACGTACCGGTGG
TGCTGACGCTGGGCACCAAGTTTG
>Escherichia coli K-12  2420124_2420205
TGATTTAGAAAATCGTGCGCGTGCACGACAGATTCAGGCCTGGCTGCGCAGCGATCT
GATGCCCATCCGCGAAGAGCGTCC
>Escherichia coli K-12  432542_432623
AAAGCCAGATCGGTACTTTACGTATGTCGCTGGTGAATATTACGCCTGATGCAGATG
GCACCACCCTTACACTACGTATTC
>Escherichia coli K-12 3268084_3268165
GATCCGAATCCAACCGGAAAATATGAGTCCATTCATTATAGATATTTCTACAGGAGA
ACATGATGATTATATCATACAAAC
>Escherichia coli K-12  1805665_1805746
TTTATTTGGTCAGGCAAGCTGGCTGACAGACCGTTATAACGGCTATCGAGAGCGCGA
TGTGTTGACCGCGGGTTATGGTCG
>Escherichia coli K-12 2285217_2285298
CGCTGGCAGGTTTTGCTGAGCAAAATATTTCGTTCACGCGCCATATGAGCTCCGGCA
ACACTACAGACAACGGCATCTTTG
>Escherichia coli K-12  880128_880209
TCGTGCGGAAGCGGAAAAATGGATGGACTGGGCAAACCAGACGCTCAGTAATGCTCA
TCGCGGGATCCTGATGGGATTAGT
>Escherichia coli K-12 1410158_1410239
TGAACAACAATTTTATGAGACATCCAGCAAAGGCAAAATTCCTCTGTTGCAACGGTT
ATTAAGCTTGCATCAGCCATCCTC
>Escherichia coli K-12 2834439_2834520
TCTGGCGTCGTTAATGCCACCGGAAGTAAGCAGCCGCTTGCAGCATCGGTTGACGGA
GATGGGCGTTCATCTGCTGTTGAA
>Escherichia coli K-12 4034841_4034922
TTCGATGCCGAGCGCCTTTTACTCCGTGAATCTGGTGGCGCGCAAACCGGAGAAGCG
TACTCCACAGACCAACAGCTACGC
>Escherichia coli K-12 4014144_4014225
CAGTGGTGACACGGCAGCTCTGGCAGAGTGGAGCGCCCCGATTCAGGCACGTCGTCA
CTCTACCCGCGTACATAATCCGGC
>Escherichia coli K-12  3137553_3137634
TCTGGCCACGTTTGCGTCTCTCCTGGCAGCGTCGCCGTCACCATATGATCACTGGTC
GTATGGATTTCTGCATGGATGAGC
>Escherichia coli K-12 1701504_1701585
AGCTGGAGATCATGGCTGACCTGTGCGAGCGTCATGGTGTGCGGGTTATTTCCGATG
AAATCCATATGGATATGGTTTGGG
>Escherichia coli K-12  41135_41216
GATTATCCTCAACGCCATTTGCGTCGCTTGCGGTCTGCAAAAAGGGGTACGTATCGC
CAGTGACGTGCGTAGTTACCTGAG
>Escherichia coli K-12  1667915_1667996
TTATATTCAGCATGATATCAGCGCATGGACGATGGCAGAGGCCTTGTTTGGTGCCTC
ACGCGGGGCGCGCGATGTGATTCA
>Escherichia coli K-12 2723365_2723446
CGATATTCGTCTGTTCCGCCAGGAGCTGCGTGATGCCGCTTATCATTTCCAGGGCGA
TGCCGACAACGATCAGCTTTCTGT
>Escherichia coli K-12  2951509_2951590
AGTGATCTTTCTCGGCGATCGTGATCAACTGGCCTCGGTTGAGGCTGGGGCTGTGCT
GGGCGATATCTGCGCTTATGCCAA
>Escherichia coli K-12  3099022_3099103
TTGAATCTGCGTTGAATACCCAGAAGAACTCGATTCCTGCGCTGGAAAAGGAAGTGA
AAGCGCTTGATAAGCAAATGGTGG
>Escherichia coli K-12 2987813_2987894
ACATGGGGATTGTTTTAGTCAGCGACCGCAATATGCAATCGTTAGCTAATTACTGGC
GAAAACACAACTCAGCAATATCTG
>Escherichia coli K-12  4369745_4369826
TTTTGTCGGTCTGGAGGCATTTGCCCATCTCGCCTCGGAATTTAAAAATCCAGAGCG
TGATTTTCCTCGTGCTTTGATGAT
>Escherichia coli K-12  2132938_2133019
AGGGCGAAGTCTATTCCCAACCGGCAAGCTTGCCGCTGTATCCCAAATCGCCGTATT
CACGCCGCCTGTTCTACAAACGCA
>Escherichia coli K-12  2297919_2298000
TCCGGATTGTCACGTTCCGCACGAGTTTGTGCCGAAGATGATACGCAAGCTCAAAGC
AAGTAAAGAGCTGTATGGTAAAAT
>Escherichia coli K-12  447221_447302
CACGTTGATTGGTTCGCTCTCCGGCGCTGCGCCGCCGGTGATCGGCTACTGTGCGGT
AACCGGTGAGTTCGATAGCGGCGC
>Escherichia coli K-12 2408130_2408211
AATGGAGATTGTGGAGATTGCACGTCAGCATAATCTCATTATCTTCGCCGATGAAAT
TTATGACAAAATTCTCTACGACGA
>Escherichia coli K-12 3979238_3979319
TCTTCCTGTTTATTGGCATTATTCGCGGCTGGATTTCGTTGTGGATGCTGGCGGCGG
CGGGCGTGCTGGGGATTGTTGGCA
>Escherichia coli K-12 1293796_1293877
GTTTTTAACCAGACAACAAGTATATGAATTATCGGAGGTTGTCGATCAACTCGATAT
ACCCGTACTTTGTTATGGTTTACG
>Escherichia coli K-12  543614_543695
CGTTTGTTAACGCCCAGGCCGAAGACAGCCAAATCTTTTTATATAAGCGCCGCTATG
TTCCGGTAGAAGGCTATGCACCGT
>Escherichia coli K-12  2641206_2641287
CGATCAGTTCAAAGTCAGCGTGAAAGCGTCTGACGTCTTCCTCGCTGTTGAGTCTTA
TCGTTTGCTGGCAAAACAGATCGA
>Escherichia coli K-12 809825_809906
ACGGCAATATCATCACCACACGCACTTATCAGGAACGCCTCGATACGCTGGAAAAAG
TGCGCGATGCCGGGATCAAAGTCT
>Escherichia coli K-12  2889204_2889285
TGAGTTTGGCTATCTGCCGCTGGAGCATACGCTGGCGGTGGCCGAAGCCGTCGTGAC
AACTCAGCGTGACTGGGGTAACCG
>Escherichia coli K-12 2479827_2479908
TCGTGGAATATGAGCAAGATTATGGTGTTGCCGTCGAGGAAGGACGTAAAGCAGCGC
AGTCTGACCCGAACTGTTTCTTTA
>Escherichia coli K-12  4449348_4449429
AACTCCGTACCCGCTGCAGCCGGGTTCTGTGATCCGTTGCCGTCCGGTTGGCGTTCT
GAAAATGACCGACGAAGCCGGTGA
>Escherichia coli K-12  1981948_1982029
GGAGCTGGAGGCGAAAGGGATGGCTTTTGCGCTGCATTATCGTCAGGCTCCGCAGCA
TGAAGACGCATTAATGACATTAGC
>Escherichia coli K-12  1399111_1399192
CGCGCAGGCGCTGGAAACCTCGATGGTATGTGAAATCCCGTTCGAAACGCTGGACGA
TTTGTCCGGTAAAATGCCGAATCT
>Escherichia coli K-12  2978229_2978310
TTATGCCCATCTGGAACAGGTGTGTGGTGCTATGGTGCGTCAGGTCATCGAATTCGG
TCAGGATTTACAGGCTATTTCTGC
>Escherichia coli K-12 235138_235219
GTTTATTGCGTGAAGCCGATCGGGTATTGATTGATGATGGCTGGCTGGTCATTAGTG
GCTTCAATCCCATCAGTTTTATGG
>Escherichia coli K-12  1798411_1798492
CGCGCGCTGACCACGACACTTTCTGGTTTGACACTACCCGCCTGCTGCGTACCCAGA
CCTCTGGCGTACAGATCCGCACCA
>Escherichia coli K-12  3143536_3143617
GCACCAGTCTTCAATGGGGTCGCTGATGATCTCGGCGGGCTACAAGGTGCATCCGTT
GTGGCAGAGCTATGAAATGTTGCC
>Escherichia coli K-12 2771769_2771850
AGCTCCGCTGTGAGCGCAGGCTGTGTTAAAACTCCTGATCACTTTTTGGTCTAAGCG
ATGGTTTCATATGATCAACCATTC
>Escherichia coli K-12 84801_84882
TCAAGTCTTCATTAAATCAGAACACTGAACATCAGCTGCGTTATCAGGAAACGGAGT
TTGTGATTAGTTATGAAGACTTCC
>Escherichia coli K-12 4042869_4042950
ATCTCATTGAGCCACGCAAGCTGTTTGAGGACGCTACACTGATACCTTCCGGGTTGA
AAGCGGCATTCCTGAAAGCGACAG
>Escherichia coli K-12 3794414_3794495
CAAAATTCCTGTTTGATGAATATGTTCGTCAAATCCTGCCTGAAGCGAACTCGCAGA
TTGTTGGCTTCCGTTATTTCAACG
>Escherichia coli K-12 1738317_1738398
CATTGATAACGCGTTCGAAGGCGGCTACATGGCCGGGCGTTATCTGATTGAACGCGG
TCACCGCGAAATCGGCGTCATCCC
>Escherichia coli K-12 2382027_2382108
ACACCCACTGGAATGTTATGGCTATCGTATTGAAGAACATGATAAACCGGGTGCATT
AAATGCCCAGGCATTAAAAGCTGC
>Escherichia coli K-12 3150065_3150146
TCGCCGGGAAACAGGTTGCCATTCCGGATATTGCAGACCTCACCAGCGAACAGTTTC
AAAAGACCTTTGCCATTAACGTTT
>Escherichia coli K-12 2255645_2255726
TATGAAACATTACCGTCCGCTGTTATTAAACGACACGCTATTTTTACGAAAACTCTG
CGTCACCTTAAGTCATAAAAATTA
>Escherichia coli K-12 1528881_1528962
AGACGGTATACGAGCCGGGAAGCTTCACGCCGCTCATCCGGGTCGAGACAGAGAACG
GCGAGCGGGAAAAAGCGCAGCGGC
>Escherichia coli K-12 1780831_1780912
TTACCCTTGCACCCGGTGTTCAGGAACCGTGCACCAGTGATACCTCTCATCAGTGCC
CGACAGAAACGGTACCTTATGTTG
>Escherichia coli K-12 1672331_1672412
GGGAAAGCGGTTAAAAGCAGATGGGGATGGTTGGATTGTACCTCCCGCAGCCGCGCC
GTGGGACTTCGGATTGATTGTGCT
>Escherichia coli K-12  2885847_2885928
ATTGCCAGTTAAACACCGCTTTATCCGTGGTTTGGGAATTGGTCGAAGTGTTTTAAT
TGTTGATGAAGTTCATGCTTACGA
>Escherichia coli K-12  2838720_2838801
CAGCCATAGCGTCTGGTGCGATCATAAACAGACCAGTTTTAACGCCGTGGCAGAGTT
GATAAACGCCGGGCATCAGGAGAT
>Escherichia coli K-12 2325378_2325459
AACCGTCTGACGTGGTGAGTATCGATCCAAAACTACTCATGGAAGAGGCTGATTTTC
AAAAGCAGCTACCGAAAGATGCCC
>Escherichia coli K-12  3316743_3316824
AAATCGCGGTGAAAACCAACGATAAACGTATCGATCCGGTAGGTGCTTGCGTAGGTA
TGCGTGGCGCGCGTGTTCAGGCGG
>Escherichia coli K-12 202915_202996
TCAACGCGCACATTGCGCACGATTGTACGGTAGGTAACCGCTGTATTCTCGCCAACA
ACGCAACGCTGGCGGGTCACGTAT
>Escherichia coli K-12  589429_589510
CTGGAACCGTCTGGCAAAGTGTTATCGGGACACGCTACCCGGTGTGGCGTTGTATGC
ATGGCTTCAGGCCGAACAACGACA
>Escherichia coli K-12  3111570_3111651
AGGGAACCTGCTGACAGGGCCGTGGCAGCCTCGCGTCAGCTACCGAAAACAGTGGGC
GCGCTGGCGGGTGATGATTCTGCC
>Escherichia coli K-12 2480545_2480626
AGCATCGCAATCCTTTCCCTGGGTGAGCGATGCTGCCGATGGCGCAGACTTAAGATC
CCCGGTCTTACCCGCTATAACCCC
>Escherichia coli K-12  4381375_4381456
CGACAAAGTCTCTCAGGCCTTCTGGCACGAATGGCGTAAAGGCAACACCATCTCCAC
GCCGCGTGGCGATGTGGTTTATCT
>Escherichia coli K-12 3860690_3860771
TAATCAGGAACTCACCGAAGTTGCTGAGTTAATAACTTCACCAGAAGCAATAAAAAA
TAATCTGGCAGTCGCTTTTCTGAC
>Escherichia coli K-12  3514681_3514762
ACCGCACGCTGCAACTGATTAAAGAAAATGGCTGTAAAGCGGGTCTGGTATTTAACC
CGGCGACACCTCTGAGCTATCTGG
>Escherichia coli K-12 1510667_1510748
TTAAAGAAGGGATAGATCTTCAGGCGCTGGAACTGGCGTTGCAGGAGTATCCGGTGA
AAGCGTGCTGGCTGATGACTAATA
>Escherichia coli K-12  1793144_1793225
GGGCGCTGGCTCTTGATGACAAACTCGGACGTAGCACCAATCAACTTTCCGGCGGTG
AATGGCAACGCGTACGTCTTGCTG
>Escherichia coli K-12 103531_103612
ATGTGCCGATTGCGCGGTGGAATGATCAACATATGGTAGACGCGGAAGGAAATACCT
TCAGCGTGCCGCCAGAACGCACCA
>Escherichia coli K-12  2032692_2032773
CCATTGCCGCTCACAGTTTCAGCGCGCAAATCGCCCCCTTAACAACGGAAGCTAAAA
TTGTCCAGGATGCGGATCGGCTGG
>Escherichia coli K-12  116367_116448
TGCTGGTAACTGGCCCTACCGGCAGCGGCAAAACGGTCACGCTTTATAGTGCCCTGC
AAAAGCTGAATACCGCTGACATTA
>Escherichia coli K-12  3572370_3572451
TGATGGCACGAACTTGTATGAACACAGCGATCCGCGTGAAGGCTATCATCAGGACTG
GAACACGCTGATCTACAACTATGG
>Escherichia coli K-12 1269054_1269135
TGCGTTAAGACTTTTTTCATGGGTGCCGGATACAAAAAAGGCCGCAGGCTGTTACCC
CTGCGGCCGGTTTCGGGCGCATAT
>Escherichia coli K-12  2643667_2643748
CGAGCCGCTGCTCAACCTGAACAACGTCGTTCCGGCGATGGAAATCATGCTTGATGA
TTTCGGTTTTGGCCTGTCTAAACG
>Escherichia coli K-12 4353101_4353182
CCGCTGGTTATCGTGAAACGAAGCGTCTCTCCTCAAAACTGGATTTGCGGAACGATG
AACGAAGCAGTCGCCTGACTGCTT
>Escherichia coli K-12  148330_148411
GCGTTTCGACTATTGTCAGCAAGCTGTTCAACCTGGTCCAGCCGGACATCGCCTGCT
TCGGTGAAAAAGATTTTCAGCAAC
>Escherichia coli K-12 1368374_1368455
ATCTGATTAAGTCCCTGGAACATGAAGTGACGCTGGTGGACGATACGCTGGCACGCA
TGAAGAAAGAGATTGGCGAGCTGG
>Escherichia coli K-12 4403763_4403844
TGAACTCCGGTTCTGCGGGTACAGAAGATGAAGTTACTACCCCGGCGGCAGATAACG
CCATTGCCGAAGCGGCAGAGCGCG
>Escherichia coli K-12  299796_299877
CGAAGCCCCCGGTCTGATGGCGCTCGAAATCGCGATCGACGAACTGGCGGAAAAAGC
GGGCATCGATCCCGTCGAGTTTCG
>Escherichia coli K-12  712381_712462
CGCGCCGGTCGACTATCACGTACGCCGTCATGATGAGATTTTTGCGGCTATCAACGC
GGTCAGTGAATCGGACGCACAAAC
>Escherichia coli K-12  915660_915741
CCAGTGGTAAAACGGGTTTTGACGCGGCAGCCAGCGGTTTTGCTTCTAACGGTTATG
GCGAGCATTCACCAGGCGGTTATT
>Escherichia coli K-12  3135582_3135663
TAATGCTGGTACTGGTGGGGATTGCCCCTGCTGGCTTCGTCGTCAATATGAATGCGT
CCGGCTATGAAATTACCCGTACCC
>Escherichia coli K-12 871388_871469
CGTTTCCGGCATTTGCTCTGGGGATGCTTTTAATTCAGGTATTCTCCGTTGAACTGG
GCTGGCTGCCTACCGTGGGAGCAG
>Escherichia coli K-12  2890959_2891040
TGAAAGAACTTGTCGAACTGCTGTGGCTGAAAGGCGATGAACCTGTCACCGTCGAGG
GCAAAACGTTGCCTCTGAACGAAG
>Escherichia coli K-12 2969967_2970048
CAATAGCGGGGTGACCTGGGAAACCAGCCACGTGCGCCACAAACTCAAACGCGTACT
GTGGATACCGGTTGAAGGCGAGCG
>Escherichia coli K-12  4012300_4012381
ATATTCTGCCGCGCAGTGGCCTGCATTATTCGCCGATGTTCGACTATGAAGTGCGTC
TGGTGTTAGCACCTGACCATCCAC
>Escherichia coli K-12  3611085_3611166
CGCTGGTGGCCATTTTGTTGGCGATCCCGCGTCCGACGGTAAAAGCCAGTAAAGGCA
AACCGCTGCCGTTTCGCGCGGTGC
>Escherichia coli K-12  1183184_1183265
TATGCTGCTGGGTATTCAGCTTGGCTTCTGGTCGCTGCTGTTCTCGCATATCACCTT
CTGCCTGCCATTTGTGGTGGTGAC
>Escherichia coli K-12 3228_3309
TGGCACCGTGTTTTCTCGGTGGTATGCAGTTGATGATCGAAGAAAACGACATCATCA
GCCAGCAAGTGCCAGGGTTTGATG
>Escherichia coli K-12 1711801_1711882
CCGTATCTTGCTGGAGCAGCATAATGGCGAGGTTCCGGAAGATCGTGCTGCGCTTGA
AGCCCTGCCCGGCGTAGGTCGTAA
>Escherichia coli K-12 170137_170218
TGGGGCGGCAGATCGCGAAAAAGTCGAGGAAGCTATCTCGCTGGTTGGCTTAAAACC
GCTGGCGCATCGGCTGGTCGATAG
>Escherichia coli K-12  2445116_2445197
TCTATTTCTTGCTGATGCCAAAGCTAGGTGAAGAAGACCGCCAGCGCCGGATGTACG
GTTTACCCTTCGCGTTAATAGCCG
>Escherichia coli K-12  2437244_2437325
ACTCTTTAAAGATGGTCCGTACAAAACGCTACATCTGGCGGATGAAAAACTGATCCG
TAGCCTGAAGCCCGGAGCGATTCT
>Escherichia coli K-12  2423055_2423136
CTGGCTTGATGAATTTGCCGAGCCTGCTATAGCCCGCAAAATATATTCATCGGCTTT
TCCGTTGGTGGATATTACCGTGGT
>Escherichia coli K-12  2544188_2544269
ACGTCACGAAGGCGGTGCTGCCGGAGATGATTGCCCGCAAAGATGGTCGCATTGTGA
TGATGTCTTCAGTCACTGGTGATA
>Escherichia coli K-12  1796711_1796792
GTGGTGAGGCTGGCCCGGTAATTGATATCACCAACGAAGCAACGCTGCCGAAGCGTG
CAACCATCACTCTACGTCGTAGCA
>Escherichia coli K-12 4344040_4344121
TGCGCTAATTTATAAAAACGATCAGCTTTCATGCCTCTTGGGTATGGCTCTTGCTTA
TAATGTAGCCAGCAACATTATTAC
>Escherichia coli K-12 2861845_2861926
TGACTGTCATGGCCTCCGGTAGCGATATTGCCTTTGAACGACTGGCACCCGTGCTGG
AAGCCGTTGCCGGAAAAGTTTATC
>Escherichia coli K-12  930040_930121
CGATACCGGTGTGACGCTGGCTGCGGGTTTTCTGGCCCTGATCCTTGCGCCAGAGTT
TTTCCAGCCATTACGCGATCTCGG
>Escherichia coli K-12  1571306_1571387
ACAACCGCTGCACGATGCGCTGGATAAATTCCAGGCCGATACCGGTATCGACATCGA
CATGCACATCGACGCTGCCAGCGG
>Escherichia coli K-12 3722177_3722258
TTTGTTTCTTCTCCTTGATATAATCCTAAAAAAATCTCATAAAATTAATATATGAGA
TAATCTTTATTCAGCAGAAGATTA
>Escherichia coli K-12  4523071_4523152
ACATCCCGGCAATTGCTCACCAGGCAGGTTGCCATATCCCGACCGTTGATGACTGGA
TCCGCATCAACAAGCGCGTGCCCC
>Escherichia coli K-12  3655539_3655620
TGACGACGGCAGCGGATATCTGGGTGACCGCCGCCATAGGTATGGTTATTGGCAGCG
GTATGTACGAACTGGGTATTTATG
>Escherichia coli K-12 4257380_4257461
TGGCGCAACAGCATATTGAAGGTCATTATCAGGTCGATCCTTCCTTATTCAAGCCGA
ATGCTGATTTCCTGCTGCGCGTCA
>Escherichia coli K-12  4582214_4582295
GCGACGGTGAAAACCTGCCGAAGGCGCATATTGTCGCCACTAACCCGCCGTTTGGCA
GCGCCGCAGGCACCAACATTACCC
>Escherichia coli K-12 3104933_3105014
CAACGGGCTGCGTATCATCTACAGCGTCACCATTAACATGGTGCCGAACCACCTTGA
TAAACGTGCGCACAAATATCTCGG
>Escherichia coli K-12  2982838_2982919
ACCTGAATATCAAGAGCGTATTCTTCATGTCTCAGGCAGCGGCGAAACACTTTATCG
CGCAAGGCAATGGCGGCAAGATTA
>Escherichia coli K-12 4384551_4384632
AGAACTTTGCCAAAGGTATTGTTTTTGCCGCTATTGTTATTTCAATCGGTTATTCGC
TGGCAATATTTTTATGGGGCGTCA
>Escherichia coli K-12 168566_168647
GTGTGCGGCATTAGCGCCAGCGGATAAAGGCCATTATCTGGCACGTAAATACGTCGT
TGATGATGAGAAGCTGCAAAACTT
>Escherichia coli K-12 1834415_1834496
AGCCCTGAAAGAGGCAGGTGGTACGCCGGGCGAAAACATGACGATGGATAATAAAGA
AACGACTCATGTCACAGGCAGCAA
>Escherichia coli K-12  848620_848701
CCGCACTGATCGATCATCTGGATACCATGGCAGAACGTGCAGTGCAGCTGGGCGGTG
TAGCTCTGGGGACCACTCAAGTTA
>Escherichia coli K-12 47472_47553
TTTGGATCGATAAAGTTTTCTCCCACGGCTGGGCTTACGGTCATGGCGGCACGGCGC
TGCATGGCAAACATTTGCTGTGGG
>Escherichia coli K-12  4302013_4302094
CGCCGCCAACGCCCGCAGCCAAACCGCCATCAATGGCCGCCGATGCTTTTACCAATC
CAGACTATATGCGCTACGCGGTAA
>Escherichia coli K-12  4455071_4455152
GGTTGCGGCAGGTTACGTGGTATACGGCTCCTCTACCATGCTGGTTTACACCACCGG
ATGCGGTGTTCACGCCTTTACTTA
>Escherichia coli K-12 3898276_3898357
GTATGATGAAGAGGACGAATTTGCCGGTATTAAGAACACATATCCTGATGAAATGCT
GAAAGAGTTGGTTGAACGCACGCC
>Escherichia coli K-12 4288443_4288524
TCCCGTGGGATGACGGCATGAAAGTCGAAAATATGGAGCAGTATTACGACAAAATTG
CCTTCTCTGACTGGACTAACTCCC
>Escherichia coli K-12 815604_815685
TCAGGCCTACATTTTCTCCGCAATATATTGAATTTGCGCGGTTTGTAGGCCGGATAA
GGCGTTCACGCCGCATCCGGCATA
>Escherichia coli K-12 92257_92338
ACCCTAACAATCTGAGCGGCACGCCGAAAGAGGCGATGCGTAACCGTACCATCACCG
ACGTGTTTGAACCGGGCTCAACGG
>Escherichia coli K-12  233237_233318
GAAATCCACGGACTTCTGGTCGTTACCGTTGCCGCAGGAAACGAAGCAGTACGTGCC
TAAAATGCTGGCATTGAGTGATAT
>Escherichia coli K-12  659694_659775
ACTTTGCGGATTGCATTACTGCCATTCGGGAAAAAAGCCCGCAAATCAAAATTGAAA
CTCTGGTGCCGGATTTCCGCGGTC
>Escherichia coli K-12  3308443_3308524
GAATCGCGGGATCGCATTATATTACGGCGGTCGTGACAAGTTAGCGCAAGATGATCT
GCTGGCGTTTTATCAAGACGATCC
>Escherichia coli K-12  81373_81454
GTTTTGAGATCGAACGTATCGCCCGCATCGCGTTTGAATCTGCTCGCAAGCGTCGCC
ACAAAGTGACGTCGATCGATAAAG
>Escherichia coli K-12 3421837_3421918
GGGGGCGCTACCGTGGGGGATCTTACTGGCGTTAGGTCGCCGCTCCCATATGCCGAT
TGTGCGTATCTTATCGGTCATTTT
>Escherichia coli K-12  2436103_2436184
CCAGCCTGATTTCAGCCTCCGCCCAGGGCAAAAAAGCGGTCGATGCGTTAGCGGGGC
AGAGTGCGAAATTGCTCAACGGCA
>Escherichia coli K-12 2044010_2044091
GAGCTGGCAGCAAGGGCCTATCGTTTTGAACTGGTTGGATATACAAGATTCTTTTGA
TGCTTCTGGTTTTAACCTGATTAT
>Escherichia coli K-12  1123691_1123772
GCTACGCCAACAAACTGCTGTTGCCGCGTTTTGCCAAATCGGCATTTGATGAGTTTT
CTACTCCCGCCGCGCGCAAATATT
>Escherichia coli K-12 3330450_3330531
CTTTGTTTATGCCGGATGCGGCGTAAACGCCTTATCCGGCCTACAAAATCGTGCAAA
TTCAACATATTGCAATTCTCTTGT
>Escherichia coli K-12  154088_154169
GTGCATTTTCTTTCGATGTGACTCATTCCAATGTTCGTATCCCGGATGATAAAACAT
ACCAGGGGCAAAGTTATCGTGTTT
>Escherichia coli K-12  416312_416393
CGTGGGGGCCAGTAAAAGTGACGCCGTGCGTGACATTTATATTGGCACGCTGGACGC
GTTTCCGGCACAAAACTTTCCACC
>Escherichia coli K-12 2195277_2195358
TGTGACGGTGAACGGCGCAAAGATGTCCAAGTCTCGCGGCACCTTTATTAAAGCCAG
CACCTGGCTGAATCATTTTGACGC
>Escherichia coli K-12 516218_516299
TCTGATCTTTCCCTGGCAGATCCGTAACCGGCAGCCTGACCCAGCCATTTTTCTCGA
TTTTCTCGAACGCTTCGCCTTGCC
>Escherichia coli K-12  725973_726054
GGATGAAAAAACGCTGGCTGACGCCGCACAACTGGCTTCGCTGGCTGATGAAACGCC
GGAAGGCCGCAGTATTGTGATCCT
>Escherichia coli K-12  258378_258459
AAAATCATTGATATGGCCATGAATGGCGTTGGATGCCGGGCAACAGCCCGCATTATG
GGCGTTGGCCTCAACACGATTTTA
>Escherichia coli K-12 1364833_1364914
TGTATGAACTTTCTGCCGTGACGCAGATCCAGCACACCACGCCAGCCGTTGTGCGAA
CTGCCAAAGGTCAGGTGACGGCGA
>Escherichia coli K-12 1239375_1239456
CTGATGGAATTTCCGGCGCGATGGCGCGTATTGAGCAGGCGGCGGAGGGGCTGGAGT
GTCGGCGTTCGTTGTCCAATTCGG
>Escherichia coli K-12 3236847_3236928
ACGATGAAGCATCAGGTATGCAGCAGGCTTTGATCGCTAAAGGCGTACCAGCAAAAG
TGATCTTCTGCGACTATGCCGGAT
>Escherichia coli K-12 2048437_2048518
TAACTGCAACGGTTAAAGATCAGTTCGACAATGAGGTGAATAATCTTCCGGTAACAT
TCAGCTCAGCCTCTTCAGGACTCA
>Escherichia coli K-12 493018_493099
CGAGCTGCGGATGCGTGAACTGGCGCGCACCATACCGCCGACGGATATTCAGCTTTA
CTATCAGACGCTGTTGATTGGTCG
>Escherichia coli K-12 2496066_2496147
GCGTGATGGGACTGTGCCAACCAATGATGGCTACCTATCGTCCACATAATAATCAGC
TGATGGAATGGGTGCAGACCCGTG
>Escherichia coli K-12 548947_549028
AATGCGTGCGCTGGCCCCACAAATTGCTCGCCTCGATCATGATAAACAGCACATCGC
CGAAGTGATGGATTTCCTCAGCGT
>Escherichia coli K-12  2067587_2067668
AGAAATCTCAGCGCATCAGGATAAACTGCTACCTTAGGTCAACCACCAAAAGAAAAT
ACAATACGTCCAGTTTGTATGCCT
>Escherichia coli K-12  2229872_2229953
ACAGCGGTGAGAAGAAATTTGAAATCGCCGATGCGGTTCAACAGGCTGGCGCTACGG
AGCTGGTGGTGCATGGGCGGACGA
>Escherichia coli K-12  3218277_3218358
GCTGACATTACGTGCGGTAGGGCAACTTGGCCTGATGTGCCGTTGGCTAATTAACGA
TGTCTCAAGCCAGGTGTCCAGTGT
>Escherichia coli K-12  2957401_2957482
GGCTTACTTTGTCGATGCGCCGTATCAGGTCGATAAAATCAGCGCACAAACTTTCGC
CGACTGGCAGAAAAAAGCCGCCGA
>Escherichia coli K-12  830268_830349
TCCTTCGCGCCTGCAGGAACATGATTAAGCTGCTCACCCAGGATGACACCGTCAACC
TCAGCAAGTTTATCTCCCGTGAGC
>Escherichia coli K-12  3310061_3310142
TCACCCGTGGTGAAACGCAGGCGCTGGTTACCGCAACGCTGGGTACTGCTCGTGACG
CGCAGGTTCTTGATGAACTGATGG
>Escherichia coli K-12  4057290_4057371
TGGCTACCCGCTTCAATACCATGACCAAAAAAGCTGACGAAATTCAGATCTACAAAT
ATGTTGTGCACAACGTAGCGCACC
>Escherichia coli K-12 4413570_4413651
TGAAGACAGGAGTACCGTGCTGTACTTGCAGGACTGCGCCCAGCAGGCAGGGCAGGA
GTCGCGGTTTATCTACATTGAAGA
>Escherichia coli K-12  2599282_2599363
TAATGTGCCGTCCCGTACTGGCTGCGATCTGCTCCCGGAAACGGTGGGCCGTCTGGC
GAAAGTAAAAAATATTATCGGAAT
>Escherichia coli K-12  2823199_2823280
ACATGGGCCTTGCGGCACGTATGATGAGCCAGGCGATGCGTAAGCTGGCGGGTAACC
TGAAGCAGTCCAACACGCTGCTGA
>Escherichia coli K-12 2624038_2624119
GTTTTGATGCCATTCGCGAACGCGATGTGTTGCTCTATTATCCTTATCACACCTTTG
AGCATGTGCTGGAACTGCTGCGTC
>Escherichia coli K-12  1984273_1984354
GATGGTCGGGCGCGACATTGGCGATATCTACGGCTGGCAACCGCGTAGTTATGGCGA
GGAGCGCCTACGTCTTGATGCTGT
>Escherichia coli K-12 2863873_2863954
AAGCGGTGGTGCATTTGCACAGCACATGGTCGACGGCGCTTTCCTGCCTGCAAGGGC
TGGACAGCAGCAACGTTATTCGTC
>Escherichia coli K-12  3449493_3449574
CCGAAGTTCGTAAGCCTGAACTGGACGCAAAACTGGTTGCTGACAGCATCACTTCTC
AGCTGGAACGTCGCGTTATGTTCC
>Escherichia coli K-12 4636312_4636393
GGCTAAACCGTTTTCACCCCGCGAAGTGTGCGCCAGGGTGCGCACCTTACTGCGTCG
GGTGAAGAAGTTCTCGACGCCGTC
>Escherichia coli K-12  1791624_1791705
AATATCCGTTTATTGAACTGTTGATTAATGAGAATTACCCGCATCTCAATGAAGGAA
AAGATAATCGCGGTCTTTTATCCT
>Escherichia coli K-12  2837802_2837883
TCAGCCGTGATAAAGGGTTTGTTCATGTGATGCAGGAACGTTGCATTGGTTGCAAAA
CCTGCGTTGTGGCTTGCCCGTATG
>Escherichia coli K-12 1895446_1895527
CGCCCAACGTTTTCATGCGACCTATTCTGGCGATGAATGGCAGGCATTCCTTCAGCT
TAATCAGGCCAACCGCGCGCCATT
>Escherichia coli K-12  2125095_2125176
AAGGCGTGGCGGCGGAAAACGTCATCTTCTTCCCCAACTGGTCGGAAATTGCCCGTT
TTCAGCATGTTGCAGATGCCGATG
>Escherichia coli K-12  1118149_1118230
ATCACGCCGAACGCGATAAACATCTTCGCAGTGCAGATTTCCTCAATACCGCAAAAT
ATCCACAGGCAACATTCACCTCCA
>Escherichia coli K-12 2683420_2683501
CGATAATGACTGCGTGATGCTGGCGCTGGCGGAGAAATGGCAAAATAATTCGCAGGA
ACGGGATTTCTGCGTGATCAACGT
>Escherichia coli K-12  1232726_1232807
TATCTGGTTGTATAGTGCGTTCCGCGGTGTGCAGTTAACTTACGAGCACACCATGCT
TCAGCTCTATCCTTCGCCGTTTGC
>Escherichia coli K-12 2855338_2855419
GCCAGATTGCCGAACGTGTGGCAATCGCTGTCGATAACGCCCTCGCCTATCAGGAAA
TCCATCGTCTGAAAGAACGGCTGG
>Escherichia coli K-12  3402323_3402404
TGCGCTGTTACCGCACCGGACGTTAAAAGAGGCAGAGAGCATCGCCGGTCAGTTAAT
CAAAGCCGTTGATACCTTGCCGAA
>Escherichia coli K-12  448314_448395
CATGTACAAAAACAACAAAAGCCAGGTTATCTCCTGGCTGGCGTTGACCTGGTTGTT
TGGTGCCGGATTTATCGGGATGGA
>Escherichia coli K-12 2235843_2235924
CGCAGATGGCATTGCGGCGATTAACACCGTTAAATCCATCACCAATATCGATCTTAA
TCAGAAAATCGGTATGCCGATCGT
>Escherichia coli K-12  3470698_3470779
GTGGGAAGCGAAAATCCTGGAACTGGCTGGCTTCCTGGATTCTTATATTCCGGAACC
AGAGCGTGCGATTGACAAGCCGTT
>Escherichia coli K-12  3695570_3695651
AAAAGCCAGCGGGCGTTACCAGTGGATTTTAATCGACTTACCGCGTGATGCCTCGCA
GATAACCCACCAGCTGCTGAGTTT
>Escherichia coli K-12  1955753_1955834
CCAACGGTGGCAACCCGACGCGTGTTGGCGGCGTGCTGCCGGAAATGTCTGCGGCGA
TTGCCGGACATGCCAGCGAGGCCG
>Escherichia coli K-12 1814958_1815039
GGTGCCCGTTCAGCGTGTCGGCAAAATGGTGCTCAATCGCAACCCGGATAACTTCTT
TGCTGAAAACGAACAGGCGGCTTT
>Escherichia coli K-12 3927612_3927693
AAGAGTTTGGCCTGGCACCGTTCCTGCCGGATCAGATCCACTTCGTACACAGCCAGG
AGTTACTGTCTCGTTATCCGGATC
>Escherichia coli K-12 2366458_2366539
ATTTCATGCCATTAAAAATATTACCTGTGCTGAAGGTGGCCTGATTGTAACTGATAA
TGAAAACCTTGCCCGCCAGCTACG
>Escherichia coli K-12  4091601_4091682
GATTCCTCGGCGCGGTGGTGCTGGGGCTGGCGATTGGCTATTTCGTCTTCTGGTTCC
GCAAAGTGCGCCTTGGCAAAGCAT
>Escherichia coli K-12 1606498_1606579
GAACAGTTGCGCGGTGGCGGCGCAGGTTTATATCGGCAGCGAATATGAACATCAGTC
GATCAAAAATATTATTCAGCTGGT
>Escherichia coli K-12 4394800_4394881
TCGCCCGACTTCGCATAAAGGCGATCACGGGCGGCTGGTAATTATCGGTGGCGATCA
CGGCACGGCGGGGGCTATTCGTAT
>Escherichia coli K-12 3461683_3461764
AGCATGGCGCATTATGGTACCGGGCAAAACACCATCAGCCTGGCGCTGGGTTCCATT
ACAAGAAGATGCCGCAGACGAGAG
>Escherichia coli K-12  950671_950752
TCGTCGTTACGATCCGGTGATTGATGAACTGCTGGAAGTAACCGACCTGGTAATGCT
CGATCTCAAACAGATGAACGACGA
>Escherichia coli K-12 501456_501537
AGGCGTTCACGCCGCATCTGGCATTTGGCTCTCGATGCCTGATGCGACGCTGGCGCG
TCTTATCATGCCTACATATTTTTC
>Escherichia coli K-12  3258928_3259009
AGTGATGCATGACGGTATTGAACGTGGGATGAACACTGAAGGCGTGCTGCCTGGTCC
GCTCAATGTGCCGCGCCGTGCCGT
>Escherichia coli K-12 2602788_2602869
TCGGTCTGTCACTGCACGACCCGCTGCTCACCGTGGTTGGACTGCTCGGCGCACTGT
TTCATCTGCTCAACCATGCGCTGT
>Escherichia coli K-12 1110063_1110144
CAAACTGGGGGTTGCACCGTTAACCAGTATGTTCCTGTTTGGGCCGAACCAACCGTC
GCCTGCAAATAACTATCGTCCGGA
>Escherichia coli K-12  484983_485064
AGTCGAACGTGACGGAAGGCGCATTGGTACAGAACGGTCAGGCGACTGCGCTGGCAA
CCGTGCAGCAACTTGATCCGATCT
>Escherichia coli K-12 4052692_4052773
ACAGACGCCGGAGAGTTTCGCCTTTACCCTGAAACGTGTGGCGGAGCTGAACCCCGA
TCGTCTGAGTGTCTTTAACTACGC
>Escherichia coli K-12 1093516_1093597
ATGGTTTACGCTATGATATCTGGAATGGAGTGACGGTGATTGCTTTTTGTGCCGTAC
TGTACAATATCTCTCTGTTATTTA
>Escherichia coli K-12 3831272_3831353
CCTCGATCTCAGCTTGCGCAACATGACCTTCAGTAAAGATGACTGGCAGACACAGGA
AGGCAAACTGTCGATGAACGCTAG
>Escherichia coli K-12  1611341_1611422
GAGCCGACTTTGATTTTCTGACTCAGGTTTACTCACGGTCCGGTCTTTATGAGGCGC
TGAAAAGTCCATCGCTGAAACAGA
>Escherichia coli K-12 3288398_3288479
GTCGCTGTTCTACATTAATGTTCGTGCCATTCCAGCAAAGAAAAAATCAGATGATGT
TAATGCTAACGAGTTGACGCTGGT
>Escherichia coli K-12 404221_404302
ATGGTGGCTCTCCCTTCCCATTATTGTCATTTATCCTCTGCTGTTTGGCTGGGTCAG
CTACCAGACGGCAACCAAACTGGC
>Escherichia coli K-12 4429206_4429287
ACGCCAAAAAAGAAGGTGTGAATAGCACCGAATCTGGCCTGCAATTCCGCGTGATCA
ACCAGGGTGAAGGCGCAATTCCGG
>Escherichia coli K-12 2500711_2500792
GGATGCTGCAAAAACTGGAAGCGGCCTGGCAACAACAGCAGACCAGCAGTACGCCTG
CCGCGACGGTAACGCGTGAGAATG
>Escherichia coli K-12 1711136_1711217
GCTGATTGTCACTAACTGTATCGTTGTGGGCCGCGCTGAAGCCTTCGCCGCCAAAAA
AGGTCCGGCGCTTTCGGCACTGGA
>Escherichia coli K-12  4123904_4123985
AGCTGGAGCTGCCTACAGTTCATATCGACAATCTGACCGCCGCATTTGATGCAGTAA
ATTATTTATATGAGCAAGGGCATA
>Escherichia coli K-12 4613831_4613912
CGAACAACTGAAACTGGCGAAACGCTACGATCTGCCGGTGATCCTGCATTCACGGCG
CACGCACGACAAACTGGCGATGCA
>Escherichia coli K-12 3864218_3864299
TTGCCAGCCAGTTACGGATTCAAATCAACGAGCAGATCTACTTCTCCCGTCGCGTTC
GTTTTGTGGAAGGGAAACCGCTGA
>Escherichia coli K-12  2905043_2905124
ATGATTTGCTGCCACTGACTGATCTGCTCGAAAAGAACGGTTTTAGCTGCCAGATCG
AAACCAGTGGTACTCATGAGGTAC
>Escherichia coli K-12 831515_831596
CCGCGTCTGATCAGGTGACCCAGCACGTTCACTTTGTCGATAAGAAACGCAAACGCG
AATTGCTGTCGCACATGATTGGGA
>Escherichia coli K-12 3974009_3974090
CTATCAGGTGATGGACCCGGAACGCTTTGGCGTGGTGGAGTTTGACGACAATTTCCG
CGCTATCTCGCTGGAAGAAAAGCC
>Escherichia coli K-12  1887388_1887469
GGCTACCTGCGGCGCTGGATGAATGCCGCCTGATGCAAATGCGTCGTCAGGAAGTCG
TTGCGCCGGAAGATGCCTGGCGTG
>Escherichia coli K-12  4245785_4245866
GCTGATTGCTGCTGACGGGGGTTATGCGTTCAAGTATGAAAACGGCAAGTACGACAT
TAAAGACGTGGGCGTGGATAACGC
>Escherichia coli K-12  2216071_2216152
TGATCGGCTTTGGTCTGCAACCAGCGATTATCGCCTTGATCCTTTACGGTGTGCTGC
CCGTCCTGCAGGCGACACTTGCCG
>Escherichia coli K-12  3567277_3567358
ACGGTATGGAAGGTCTGTTGCAACAGCGTCACCGTGAAGGGCGTCTTTCCGGCGTAC
TGAACGGCGTGGACGAGAAAATCT
>Escherichia coli K-12  753787_753868
TGATGTTCTCCACGCCGTGCGAACCGTATGAAGTTAATCCGATTCTGGAACGTGCTA
TGGACCGTATTCTGATCCTGCACG
>Escherichia coli K-12  4461552_4461633
CGATCCGAACTACGACATCAAACAGCTGGCGCTGGAGTGCGCAAGCAAGCGCATGTA
TCCGGATATCCTGAACTACGATCA
>Escherichia coli K-12  3671554_3671635
GTGGTTACAGGAAGTTATCCATTTTAATGTGCTGGCCATTGTGCCTCGTGATTCAAC
CGTCGAGACATTTGCGTTGGCGGT
>Escherichia coli K-12 2094791_2094872
GCAGCGAAGAGAGCAACGGCGTCGACTTGCTGGGCATCATCGACGAAGACGTGCCGA
AAATGACCGACTTTGGTCTGCCAC
>Escherichia coli K-12  1639751_1639832
AGGTCAACGCCATTGAGCGTGATAAGGCGCTGGCATGGGTGGAGCGCAATATTAAAG
TACCACTGACCGAACCACAAAAAG
>Escherichia coli K-12 973890_973971
CCATGCGGTGCTCGAGTGGGTGGCTGATCCCCGCAGCGTATTGCAGACCCTCTGGTC
AGTGTTGCGTCCAGGCGGCGTGTT
>Escherichia coli K-12  2338067_2338148
AACGTGCTGGCGACGATGCTGCGCGTCCGGAATGGCTGGAGCCAGAGTTCGGCGTGC
GTGATGGTCTGTACTACCTGACCG
>Escherichia coli K-12 1937047_1937128
CTTTTTCGGATTAGGCTCTTCAGCCGCCGTTGCCCACGATGCGATGAATAAGTTCTT
TCGTTTTAATGTTCCGGTGGTGTA
>Escherichia coli K-12  4029837_4029918
GCATGACCGAAGCCGCGAAACTGCTGAACAAGCAGCTTGAGCGCGGCAAGATCGATG
GTCTGAAACTGGCTGGCGTGATCT
>Escherichia coli K-12  151262_151343
TGCATTACAGGGAACTGGCGATGTGCTAAATCAGTTACATATTGATTTTAGAGCCCT
TAGCGGTGTCATGGCTGCTGGCTC
>Escherichia coli K-12 609279_609360
GGCATCGTCTTAACGAGGCACCGAGGCGTCGCATTCTTCAGATGGTTCAACCCTTAA
GTTAGCGCTTATGGGAGTAATCCC
>Escherichia coli K-12 3006818_3006899
TGAAAGGTAAAAAAATCGCCATGACCTGGGCCTACTCTCCAAGCTATGGCAAACCGC
TCTCTGTACCACAAGGCATCATCG
>Escherichia coli K-12  1739293_1739374
GGAACTGGCGATTGGCGCAACACGCGCGATTCCGGTAGGCGGTCGTTATGCCTTCCG
GGATATGGGGATGCTAAGCTGGAG
>Escherichia coli K-12 1041933_1042014
TCAGTTACCTGAATGCTCTGAGGCTGATGACAAACGAAGAACTGTCTAATGCGTAGA
CCGGAAAAGGCGTTCACGCCGCAT
>Escherichia coli K-12  1924116_1924197
AGTGGGGCATGCGACGCTGAATGAAGGGGTAACAGCGAAAATCCATCAGACTAATCA
CGCGATTCACCTGATTTGTGCGGC
>Escherichia coli K-12 2806503_2806584
CGTTGGGGATATGGCTGGCGAGAAGTCCGCGAGCGGCGAAAATTATTCGTCCACTGC
TTGATGCCATGCAGACCACGCCAG
>Escherichia coli K-12  4355643_4355724
TGGAGAACGACTGGTCCGGATATTTGCTGGCGATCGTTTGCCTCATTGCCGCACAAA
TCATTGCCCGCATGATGATCAAAT
>Escherichia coli K-12 3525467_3525548
CACTTGTTTATGCCGGATACGGCGTGAACGCGTTATCCGGCTAACAAAATCGTGAAA
ACTCAATAAATTGCAGAAACCCCA
>Escherichia coli K-12 1021413_1021494
ACTGAAGCTGGTGCGTCTGTCGAAATATTCTCTCGATGCAGCGCTGAAAGAGAAAAG
CACGCGCAATACCCGGGAAAGACT
>Escherichia coli K-12 2793336_2793417
CCGCCATCGTGATTGAGCCGGTTCAGGGCGAAGGCGGTTTCTACGCCTCGTCGCCAG
CCTTTATGCAGCGTTTACGCGCTC
>Escherichia coli K-12  2243279_2243360
AATGGTCACCGTGCGCGATATCACTCTGACCAGCACCTGTGAACACCATTTTGTTAC
CATCGATGGCAAAGCGACGGTGGC
>Escherichia coli K-12  2411725_2411806
GAATAAAGCAGGTATTCCGTGGGCCATTGTGACTTCTGGCTCCATGCCGGTAGCGCG
AGCGCGCCATAAAATAGCTGGGCT
>Escherichia coli K-12 1148117_1148198
CAGTTCTGGCTGAAGAGGTGGTGGAAATTCCCAATCCTCGCGTGGCGTTGCTCAATA
TTGGTGAAGAAGAAGTAAAGGGTC
>Escherichia coli K-12  3556302_3556383
CCACGGTTTTTACCCTGCCGGAGGCGGTGTGGTGGCAACGGAAGTCTCGCCCGTGGC
ATCGTTTAACACCTTGCAACTTGG
>Escherichia coli K-12 3604652_3604733
TTTCTCAGCAGTTAATTAAGAATCTGGCGACACTAAAAGCAGGCAATGCACGCGTGG
TGAACAGCAACGCGATGTCATTCC
>Escherichia coli K-12  2659170_2659251
CTTTGCACGGCTTTGATCTCGCCAGCGAGCAGCATACTGTGCGCGACACCGCGTTCC
TGATGGAACAGTTGGAGCTGCGCG
>Escherichia coli K-12 4454041_4454122
GTGGAAAATCCCTGGCGGCGGTCGCTTAAGTGCGATGGGACTGCTGATGTTGGCGGT
GGTGGTTATCGGCATATTCCTCGC
>Escherichia coli K-12 863934_864015
TGTTAAAAGCGGAAGGGATTCCGACGCTGGGAACCGCGGTATATGGCGCAGCACAAG
GGCTGCTGTCGGCGCTGGCAGGTG
>Escherichia coli K-12 1990247_1990328
GATTTTTACGTCGTTTGGTTTTCACGGTAGCGTGCCGAGTATTGTCAGCTATATGGA
TGGCAACATTCGTAAGCTACGCTG
>Escherichia coli K-12 2904021_2904102
CCCCGCTGGCGCGGGGAACTCGACAGAACGGCCTCAGTAGTCTCGTCAGGCTCCGGT
TTATCCCCGCTGGCGCGGGGAACA
>Escherichia coli K-12 762091_762172
GCGTCTGCTGGAAGCGAAAAACTCCACCGCCATGCTGACCACGTTCAACGAAGTCAA
CATGAAGCCGATTATGGATCTGCG
>Escherichia coli K-12  2087754_2087835
GAGCGGATATTATTGTTGGCGCGATGCATGAGCCACCATCTTCCAGTGAGTTTGGTT
TTTCACGGTTGGGCGATCTGGAAC
>Escherichia coli K-12 1726283_1726364
GGCTTATTACCAGCAAACACTGAACCAGTTTTGCCAACATGGAACCATCAGTGGTTG
CCTGACAGTAAAACTCTCTGCCGA
>Escherichia coli K-12 538321_538402
TGGTGGTGATTAACGCGGTAGTTGCGGTCTGGGCGGCACCGGCGGTGAGCGCATCCG
ACTTTACGCAAAACGCCCACTCGT
>Escherichia coli K-12 1392401_1392482
TTCTGAACGTTTTGATGCAGGCGTCCGTCTGGGTGGGGAGATGGATAAAGATATGAT
CGCCATTCGAATCGGGCCAGATAT
>Escherichia coli K-12 4001862_4001943
ATGAAATTGAAAATATCTATAGCGACCTGGAGCAGTTGAGCCGGGTGATTATGGAAG
GGCATCAGGGCGATGAGTACGACG
>Escherichia coli K-12  4066462_4066543
TCGAAACCCAGCCTGCTAATCCGGCGCAAAAGCCGGGCCTGCTGCAATCTTTCCGCG
CAATTGCGGGTAACCGCCCGCTGT
>Escherichia coli K-12  118159_118240
GCCACTATGTCGAATTGCTGGAAGGCACCAACACGCAGTTGTTGGATACGCGCAAAA
CCTTACCCGGCCTGCGTTCAGCTC
>Escherichia coli K-12 4009642_4009723
CCATTGCGCTAACTGCGCCAATGTTTGGGATCGTGATTCGTATGCCGTCATTTATGG
CACGGCAGATCCTCAACTGGGCCG
>Escherichia coli K-12  3112478_3112559
TGAGGAAATCAACCGCGACCATGTGATGCTGCGTTATCAGGGAAAAATAGAGCGTCT
GAGTCTGGCAGAAGAGGAACGTTC
>Escherichia coli K-12  2213762_2213843
TACCCGGCAAACCGATTTCTTCAACTTATACTTTAAAAGCGATTGAAACCGGTGAAG
TGGTCTACGCTGATGGCAACGAAG
>Escherichia coli K-12 600246_600327
GGAAAGCAGTAACCCGCTCAATCGCTTTTTGATTCGTGTTTATCATCCGCTGTTGCT
GAAAGTACTGCACTGGCCGAAAAC
>Escherichia coli K-12  1865170_1865251
ATTGATCGCCCAGGGAAAAATCCGCCGCTGGGGCGTTTCTAACCTTGATTATGCTGA
TATGCAGGAACTCTGGCAGCTGCC
>Escherichia coli K-12  1452580_1452661
CTCAGGAAGGCGTGAAAATGGGCGCACTGGTAAATGCTGAGCAGCGTGCCGATGTGC
AGGAAAAAGTGAACATATTGCTGG
>Escherichia coli K-12 250410_250491
CGGCAGCGCGAAGATTATGCCGTTCTTTAAAACGCTGCTGGTGGAGCTCGCGCCAGT
GTTCGACTCGCTCGATAATAAAAT
>Escherichia coli K-12  2400847_2400928
GGGGTAAACCGACCTGTGTCAACAACGTCGAAACCCTGTGTAACGTTCCGGCGATCC
TCGCTAACGGCGTGGAGTGGTATC
>Escherichia coli K-12  2569880_2569961
GCCAACCGCAGTTGCGGATCTGCTGCAACTGGACAACGCCGGTGTAGTGGATATCGG
CGGCGGCACTACCGGCATTGCCAT
>Escherichia coli K-12 3649540_3649621
TCCGCAGAACTACGATATGGCGCTGCTGAAATCTCCCGCAGAAGCGATCAAAGATCC
TGCTACGTTCAAAACTGGCTGGGT
>Escherichia coli K-12  3520045_3520126
AAGTTTGCGTGAGTTAGGCGTGAAATGGACGCTGGCCGATGCGCAACACGCTGGTGG
CGTTGGGCAAGTCACCACGCTTGG
>Escherichia coli K-12  2110539_2110620
CGGTATTTGCCTATCACGTTAATGATCCAGAACGCTATGGTGTCGTTGAGTTTGATA
AAAACGGTACGGCAATCAGTCTGG
>Escherichia coli K-12  4000635_4000716
AAATCTCGCTTCAGGTGAAGGGAATTTCTTTATCCGTCCTGGCGGCGTGTTTTATGT
CGCGGGAGATAAAGTCGGCATCGT
>Escherichia coli K-12  1416047_1416128
GGATGCTCAGTCACAGGTAAATTCTGTTGATGCGAAATATCAGGAACTGCGGGCAGA
ACTCCATGAAGCCCGGAAAAACAT
>Escherichia coli K-12  3320761_3320842
TCAAACTGTTTAATCAAGCAATAAGCGGCGCACCTTACACTGCGCTGTCGGTTCCCC
TTTCTTTAACTGCTGATTCTGTTT
>Escherichia coli K-12 2810996_2811077
AATTAAGTTGTGCTCTTGGATCATCCCGTACCAACGCGACGCGTATTGCCGATGAAC
TGGAAAAACGCGGTTGGATCGAAC
>Escherichia coli K-12  2080023_2080104
ACAACGGGCGTTCATCCACTGGCGCATTCAACTGGCGAAAAGTCTGACCGAGTATAA
TCGGGTCTATCAATCTGCATTCTC
>Escherichia coli K-12 458024_458105
GAGACGTTTCCGGTGAAGGCGTACAGCAGGCACTGTTGAAACTGATCGAAGGTACGG
TAGCTGCTGTTCCACCGCAAGGTG
>Escherichia coli K-12  2063888_2063969
GTGTCACGCTGTTTGGTGTAGGTGAACTGGGGATGGCAAACACGACACCGGCAGCAG
CAATAGTCAGCACAATCACTGGCC
>Escherichia coli K-12  2619476_2619557
TCGATACCACGCCGATTATTAATGCTCACTGGTTTGCGCTGCCAACCCTCTATACGC
CGCGCTTCGAGTGGTTTGCCATTC
>Escherichia coli K-12  2506050_2506131
AGTGGTTTATGCGCCAGCAGGGCGCAGAAAAAGCCTCTTTTGACACCATTGTCGCCA
GTGGCTGGCGTGGGGCGCTGCCGC
>Escherichia coli K-12  3338146_3338227
TGCCGCGCGTAACGCTGGAAATTGAACAACGTTATAACCACATTCCAGATACCAGTT
CGCTGAGCATTCGTACTTCCGGCC
>Escherichia coli K-12 3239023_3239104
TGCCTTCCTGCTGTTTACCGGCGTGAAGATGGCGCTCGCCCATGAAGATGAATCAGG
CATTGGCGACAAGCCGCTGGTGCG
>Escherichia coli K-12 3368351_3368432
GCAAATTGCGACCCAGTTTTATGAGCGGACACTACTGTCACATGACAAATCAGCCAT
GCTGCAACAACACGCTCCTGCCGA
>Escherichia coli K-12 2354855_2354936
TGAAGAAAACTGGCCGCTGTTACTTGATGCGCTTATTCCTGTCGCCAATACCTGCGA
AATGATCCTGATGCCCGCCTGCTT
>Escherichia coli K-12 4633120_4633201
CATCGTGCACCGAATGCCGGATGCGGCGTGAACGCCTTATCCGTCCTACAAATACCC
GTAATTTCAATATGTTTGGTAGGC
>Escherichia coli K-12  2735482_2735563
AACCGTTCCGGCTCAGACGCGTTTAGTCGAATCTTTGCAACGGCGTGAAATTACTCG
TGAGTATGAAGCGGTGGCGATTGG
>Escherichia coli K-12 4214705_4214786
CTGGGCGGTACAGGCCGCGCTCAATATCCTCTACGGCATTCCTAAGCAAACTCGCAC
CGAAAAACTCTCTGGCGTTTACGA
>Escherichia coli K-12 3970659_3970740
CACTGTTATGGGTGCGTGACCAGGTGATGAGCAGCGACAAGCTGCGTTCAGAACTGG
CGGCAAATTACCCGTTTATCGACC
>Escherichia coli K-12 1683493_1683574
TATCAACGCCTTAATTGCCAGCAAAAAACAGCTTATTGACGGTATCGCTCACGAACT
GCGAACACCGTTAGTGCGCCTGCG
>Escherichia coli K-12 1446253_1446334
ATCTATTTTCCTGAAACAAGGTGAATATTCAAAAACTCCTGTCAAATTGCCTTTTGC
CCTGAAAAATGCATAGTCAAATAT
>Escherichia coli K-12  1224916_1224997
GGCAGGGATTGAAACCGGTGCGTTAATGGCACTCTATTTTGCAGACGAAGCCATTAT
TACCACCAACCCGGAAGTCTCCTC
>Escherichia coli K-12 1000477_1000558
TCGGAGCAATTTCGTTCGATGCGACCCAGGCGAAGAGTACGCTAGCAGATCAAAGCG
AACATAAAGGTCAGTCATATCGTT
>Escherichia coli K-12 1899187_1899268
TGGTGGGCTACATCGCCTGGCTGGCGACCGCTTACCGAATGAGCTTTTCCCGCGAAA
TCAATCTGGGCCTGGCGCAACATG
>Escherichia coli K-12  3476974_3477055
TGATAACGAAGCAAAAGGTAAAGAGTACCGCGAGAAATTTGCCAAAGAGAAAGGTGT
GAAAACCTCTTCAACTGGTCTGGT
>Escherichia coli K-12 2805377_2805458
TGGACGAAGCCTTCTCGGCGCTCGATCCATTAATTCGCACCGAGATGCAGGATGAGC
TGGTAAAATTACAGGCGAAACATC
>Escherichia coli K-12  3678764_3678845
GTCAGCAACCAAAAATCCTGCGCCAGATTGAGCGTCTTCCCTGGCTGCGTTTCGAAC
TGGTGGAGCATATCCGTCTGCCGA
>Escherichia coli K-12  1564494_1564575
GCAATAACCTGCACAATTACCTCGATGACCTGGTCGACAAAGCCGTCTCTCCCGTGG
TGTATCTCATCGGTGTTGACCATA
>Escherichia coli K-12 4173525_4173606
TTTAAGTCTGGTTATCGGTATCGTGATGGCGGAAGTATTACGCAAGCTGGGTGCAGA
TAAAGTTCGTGTTAAATGGCCTAA
>Escherichia coli K-12 273988_274069
GCTGACTCAGTCATTTCATTTCTTCATGTTTGAGCCGATTTTTTCTCCCGTAAATGC
CTTGAATCAGCCTATTTAGACCGT
>Escherichia coli K-12 2291213_2291294
ACGCTTATCAGGCCTACGTGGATCGATCAATTTATTGAATTTACACAATTTTGTAGG
CCGGATAAGGCGTTCACGCCGCAT
>Escherichia coli K-12 2696540_2696621
ACTTCTTCAACGAAATGAATGAAGACGGTACGCTGGCACGCATTGAAGAGAAATACC
TGGGGCATGGCGATGATTTTGATT
>Escherichia coli K-12  3451944_3452025
GTCCGCAGGACCACAGTCAAAAAGTTAACAAGAAGATGTACCGCGGCGCGCTGAAAA
GCATCCTGTCCGAACTGGTACGTC
>Escherichia coli K-12 109592_109673
CATTGAAGATATCAAAGAACGTACTGCGAAAGGCCAGCCGGTGCTGGTGGGTACTAT
CTCCATCGAAAAATCGGAGCTGGT
>Escherichia coli K-12  3198182_3198263
GCAGGAAGATGACACTACGCCAGTGCTGGCGCATCTTAGCGAGGATGATCGCAAACA
GGTGCTAACGCTGATTGCCGATTT
>Escherichia coli K-12 3530174_3530255
ATACCCTGGCGGCCTGCCTGGAAGATTACTTTATGCGTTCTGAACAGCTGCCGACGC
GCCTGTTTATTCGCACCGGCGACG
>Escherichia coli K-12  635022_635103
CACATACGGATAAAAATGCCATGGAAATCGTGGATGGTTTTCACCGCCATGAAATTG
GTAAAGGCTCATCATCATTAAAAT
>Escherichia coli K-12  3332213_3332294
TCGAGATATTTACAAAGCTCACCGATTACACCTGGGGAGTTATCTTTGGGGTCGGTG
CGGCGACGGTTTGGGTGAGTTATG
>Escherichia coli K-12 3148378_3148459
AGGCGCTGTATGTCGGGATCTCCTCTTACTCGCCAGAGCGGACGCAAAAAATGGTCG
AGTTGCTGCGCGAGTGGAAAATTC
>Escherichia coli K-12 2949868_2949949
CTCTTCCCAGGGCGTCACTAATGACGACGGTGATATTGTCTCCGAACTTTTCCCTAA
CGAAGCGCAAGCGCGGGTAGAAGC
>Escherichia coli K-12  4121042_4121123
AGAAGCAAAAAGCGCGTAAGCTGAAAATCAAAGACGCCATGAAGCTGCTGATTGAAG
AAGAAGCGGCGAAACTGGTGAACC
>Escherichia coli K-12 3211940_3212021
TAATTACGCCGTTGCGTCGTTAGGTACGTCAACCACCGCCGATCACATACAACTGTT
GTTCCGCGCGACCAACAATGTCAT
>Escherichia coli K-12 3232635_3232716
CGCAATCGGGACGAGCCGATGAGATCAACACTTGTATTGGCTGCAATCAGGCCTGTC
TCGATCAAATCTTCGTTGGCAAAG
>Escherichia coli K-12  4068219_4068300
GGGCGTGCAGTTCCTGGCCTATATCAACCCGTATGTTGCCAGCGATAAAGATCTCTG
CGAAGAAGCGGCACAACACGGCTA
>Escherichia coli K-12  2923354_2923435
CGAAGATAAAGGCCCGCAGCCAGCAGTGACGCATTATCGCGGTCTGGCGACCGTAGA
AATGCCGGTAGCGACCGGACGTTA
>Escherichia coli K-12  565357_565438
AGCGAGTCAGATGGCTGGAAAAGGAGGAAGCAAAACGCCTTATTGATGAGTGCCCCG
AACCACTGAAATCTGTCGTCAAGT
>Escherichia coli K-12 746291_746372
GCATCCGTTTTTACAACGCGTTGGTCCCGATGTGCTGGATCCGAATCTGACGCCGGA
GGTGGTGAAAGAACGATTATTGTC
>Escherichia coli K-12 3022712_3022793
GTCCGGTACTGTTCCGCTACACCCGTGAAGAAGAGTTTATTGCTAACACCTCTCGTC
ACGTCGCGAAAGTCACCGTCAAAC
>Escherichia coli K-12  2396914_2396995
CTGCGCAGACCCTGAGCTACGAAGTGTTCCTCGGGCTTTCCTTGATGGGCGTGGTGG
CGCAGGCCGGTTCATTCAACATGA
>Escherichia coli K-12 3056476_3056557
TGAATTACCATCCGCAAAGCGAACTGGTGATGAACAGGTTGAAGATCCATGAGCCAA
AATTGGATGTGCGTGACGTGCTAC
>Escherichia coli K-12 4019193_4019274
GATTGGCAACGTTGAGTATGTTCAGGCGAACGCTGAGGCGCTGCCGTTCCCGGATAA
CACCTTTGATTGCATCACCATTTC
>Escherichia coli K-12 3027765_3027846
GATTATTGCAATTTCGATCATCGGCTTAATCTTTGACCCAGCGGTGAAATACCACGG
TCTGGTGGCGATGCCAAGCCTGAC
>Escherichia coli K-12 143203_143284
AGCGCCGTTTAATGATTGCCCGTGCGTTAATGCATGAACCTAAACTACTGATTCTCG
ACGAACCGACCGCAGGCGTGGATA
>Escherichia coli K-12 359089_359170
TCATTCCAACTGTGGCGCGATGACCGCCATTGCCAGCTGTCAGTGCATGGACCATAT
GCCTGCCGTCTCCCACTGGCTGCG
>Escherichia coli K-12 3497367_3497448
TCTATAGCTGGGGCGGCGGTAGCCTGCTGCCGGTAGATACCAGCATCGTTCACTCCG
TCGCGCTGGCTAAAACCACTGCAC
>Escherichia coli K-12 2860049_2860130
GCGGTGGTGACTGGTTTTTCGATTTAAATGATTCAGAGCAACAAGAGGCAATAGATC
TGTTGCTGAAATTCCATCACCTTC
>Escherichia coli K-12 2501519_2501600
CGGTGAAGGTGAAGCGATGCTTACCGCCCTCACCCATCTTAGCCGTTCGCCGCTGGA
GCAAAATATCATTCAGCCGCTGGT
>Escherichia coli K-12 397210_397291
TGCAGGAAGACACCATGCGTTTTGCTTCAACGCTGGAGAATATGGGCGTCAGTTTTA
TCAACGCCATCATGACGTTGATCG
>Escherichia coli K-12 972159_972240
CGACAATACTCAGGAAAATTTCTGGCCCTCATGGTACCGGCAACATGTTGAAGTGCT
ATGGACCACGCTCAATCAGTTCAA
>Escherichia coli K-12 3434648_3434729
TTTAGACACCGGTGATATGCTCTATAAGCTCTCCTGCCCGATTACTGCAGAAGATAC
CAGTGGTACGCTGTACGACAAGCT
>Escherichia coli K-12 2742095_2742176
TGCCTTATCTGCCTGTCATCATTCACACTCAACAAGAGGCGATGATTTCAGGCTGCA
ATGGTTTTTATTTTGGCAACGAGT
>Escherichia coli K-12 2797743_2797824
ATAAATTAGCAGCGATTGCCGCCCCCGCAGAAATCTTTTTACTCGAAGATGGGATTG
ATGGCTGGAAAAAAGCAGGATTGC
>Escherichia coli K-12 3752440_3752521
TTTTAATCAGCTACGCTCCACCAAAAGATGAATCGCTGGTTGCCAGTTTTATTACCC
AATATGCCGTAACCGCTTATGCCA
>Escherichia coli K-12  3940942_3941023
GGTCATCGATCACTTTCTGGTTATGCGTATCTGTCTGGAGCCGCAAGCCTGCCTACT
GGCAGCAACGGTTGGCACCGCGGA
>Escherichia coli K-12 4260913_4260994
CTTAAAATTATTTGCTTCGCTGTTAATTTCACTTTCATATTCTAGTGCCTACGCAGA
TTTATCAGAAACAGTGTATATTAA
>Escherichia coli K-12  564125_564206
TGGCAGAGCGATACAAGCTGGTGCTAACGGTTTTGTCAGTAAATGCAATGATCAGAA
TGATATTTTTCATGCCGTTCAGAT
>Escherichia coli K-12 88491_88572
ACTTCACCAGCGTGGTTGGTGCCGATCAGGATGATGCCGAAATGCTGGCGGAAGAGT
TACGTAAGTTTCCCGCCGAGACGG
>Escherichia coli K-12  3075660_3075741
CGTTAGGCAAACCGCTGGATAAGCTGCGCATGGTTACGCTGGATAAACCGCGCCTGA
GTGCCGCGATTGAGGAAGCAACAC
>Escherichia coli K-12 2008840_2008921
AAAACCGGATCAGGCGCGGCGTCGTTTTCGTCTCGGGATGCTGGTCTTTTTCGGCAT
GCTGGGCTGGGCGCTGCTCACAGC
>Escherichia coli K-12  2887906_2887987
CGCAGCCTGGCAGGAAGCACGCTACGGAAAACTGTGGGAGCAGGGCGTTGAAGGCAT
TGAAAAGTACAATGACATCAACAA
>Escherichia coli K-12  2709685_2709766
AAAATTACCTGGTTGCTCAGGGGCGTCGTCCACCTTCCAGTGATGTGGATGCCATTG
AAGCTGAAAACTTCGAAAGTGGCG
>Escherichia coli K-12  3681153_3681234
CAAAACGTTTGGCGAACTGAAAGGCAAACGTGAAACGCCAGCTCCGGTGCCGACGCT
TTCTCCGCTGCGTGCGGAAGCGGT
>Escherichia coli K-12 4443209_4443290
GGACGTGGGACCGCGCGTGAAAGCGACGTGGAAAAAGCCGTGGATGAACTCTTATGG
TCACAGTCTGACCACCAGTACTAG
>Escherichia coli K-12  3444938_3445019
TGATTAACGTCGCGCTGAATAACGGCACTCTGCAACACCCTGTTAAAGGTGTTCACA
CGGGTTCTCGCGTATTCATGCAGC
>Escherichia coli K-12 1507722_1507803
GAAATTTATCGGCCTGCCGGTAGGCGAAGTAGTGAAAGTGGCGAAAGATCATCTCGA
TGTTGCCGTTACCGAGCCACTGGC
>Escherichia coli K-12 3230024_3230105
TAGCGTGCGTCCGCAGGATGTGGGCTTTGTCCCCGACCTGATAGCGTGGAACCTTAG
CCCCGAGCGTGGTGGCGATGGCGG
>Escherichia coli K-12 3745403_3745484
CCAGCAAAAAGCAACGATGCAGGAAATCTGGCACTCTTTTGTCTCCGGTATCTGGGC
GCTGTTTCTTCCAGTCATCATTAT
>Escherichia coli K-12  2849504_2849585
GCATCGCCTGCCCGTTTGGCGCAATTGAATTTTCCGGCAGCCGTCCGCTGGATATTC
CGGCAAACGCCAATACCCCGAAAG
>Escherichia coli K-12 1337129_1337210
CTCGTGCACCAACACCTCTAACCCAAGTGTGCTGATGGCCGCAGGCTTGCTGGCGAA
AAAAGCCGTAACTCTGGGCCTCAA
>Escherichia coli K-12 4618851_4618932
GCGCGTTTATGCCGACCTACGAACTCTCTGAAGCCCTTGCCGAAGCGATTGTTGGCG
TGGCTAACGGCGCTGGCGTGCGCA
>Escherichia coli K-12 943683_943764
TTTTGTTGTGGTCGATGAAGATGTGTGCATTGGCTGCCGCTACTGCCATATGGCTTG
CCCGTATGGCGCACCGCAATATAA
>Escherichia coli K-12 3817068_3817149
CGCGGCGCTGGATGGTACGCTGGACGACTTTATTGTCGCGCGCGAAACCGAAGGTCA
GGCACTGAAAGCATTGATCGAGCA
>Escherichia coli K-12  1587238_1587319
TGGAGTTGTCATAAAAGCGGGGGAAGTCATTGCCCGTATTCATATGTATAAAATTGC
AACATTAGGAAGCGGAAATCCGCG
>Escherichia coli K-12 282693_282774
ACTTCCCGGCGCTGACCGGGCAGGATCTGACTCCGGCGCTGGTGAAAACCCTCGCCG
ACTCGCGCAGCAATATTATCGGCA
>Escherichia coli K-12 4480289_4480370
GTATTGTTTCCATTGGTATTTTTAATGGTACTTTATATAGTCTGGTAATGAGTTTTC
TCTGGAGTAATACCAGTTTCGGTA
>Escherichia coli K-12 1343008_1343089
GTGGCTTTCGAATATTTTACTGTGCGTATTATTCAGTTATTTCGTACTGAACAGAAT
CAAGCGTATTATAATTGCGAGTCG
>Escherichia coli K-12 814497_814578
GCTGTTTGATTACCTGCCTGCCGATGGGCTGCTGGTCGTCGATGAATCTCACGTCAC
CATTCCACAAATTGGCGGCATGTA
>Escherichia coli K-12 521584_521665
TTGTGCTGCTGCTCGCCGGATTAATGGGTGGCAGCATGCTGCTTTGGGCGGTGCTGG
CGGGCGCGGTAGTACTGGCTTTGC
>Escherichia coli K-12  3508112_3508193
TACGCCGCTGGAAGAGAAGGTATTTATTGCCGCTGCGCTGGCGCATAACCAGACCGG
ACGCCCGATCTCCACGCATACGTC
>Escherichia coli K-12 2536049_2536130
TGAAACCAACCACGCATTCTCTATCGAATCTGATAGCGGCGTTGAACTGTTCGTCCA
CTTCGGTATCGACACCGTTGAACT
>Escherichia coli K-12 868416_868497
CCCCCCCATCGAGCAGAAAACGGTGGTGGATGGCGAACCTGTTTTACGAGTGCGTAA
TCTTGTCACCCGTTTCCCTTTGCG
>Escherichia coli K-12 3455946_3456027
CCTTGAGTCAGCGCCGGGAACGTTTATTAGAAAAATAAATAAAACCAGCGTTGTGTT
TGAAACTCACGGGCATTACGAAAA
>Escherichia coli K-12  4378338_4378419
CACTGGCTGTGAAGCCGTCTGGTTTGAGTTTTGAGCAGGCGATGCAAACTCGTGTCT
TCCAGCCACTCAAACTCAACCATA
>Escherichia coli K-12 1878188_1878269
ACTGGTTGAACAGCTGCGCGAAGCCAATGCTGCGCTGATTGCGCAATCGTATACCGA
CTCGTTAACCGGGCTACCGAATCG
>Escherichia coli K-12  3517903_3517984
CTGTCTGAAAACGCTTCCCCCGCGTGAGTTAGCGTCGGGGCTGGCAGAAGTCATCAA
ATACGGCATTATTCTTGACGGTGC
>Escherichia coli K-12  1184987_1185068
AGCGCTGGATTACAAACTGCGTAAGCAAATGCAGAACGAGCTGAAAGCGTTACAGCG
TAAGCTTGGCATTACATTCGTCTT
>Escherichia coli K-12 3636011_3636092
ACTGTTTTTTTCAACCTGTTCATATTTCATAAAGATCTGGCCACTGAGTGAGTTTTC
AATCACCTTTCCATCCACCTTATA
>Escherichia coli K-12  4223177_4223258
GCTTGATCAAAGCGATCACGAAGCGATTATTATCGACCAGGTACAGTGTACGCATCT
GATGCGAATGTCCGCGCCTATCGG
>Escherichia coli K-12  381819_381900
GAAGCAGCGCCCATACCCGACGATAACCATACGTTGGCAGCTCTCCGATAACATGGT
GTATACGGAGAAGCACATCCGTAT
>Escherichia coli K-12 4106881_4106962
TGGTGCGGCGGACGCAAAGCCAGGCGGTGCGGGCTGATATGCTACATTACCAGTCTG
ATGTTATGATGAACGGCGCAATTC
>Escherichia coli K-12 3248065_3248146
CCGTACAAAACTGGCTATCTCATTTACCCGCGCATTATCATCAACGCGCACACCATC
TTTTTCATAAACACGGTTTATCGG
>Escherichia coli K-12 4101081_4101162
AAGGCACCACCCTGCAGGGTGACCTGAAAGCGGCTATCGAACGTGACTTCGGCTCCG
TTGATAACTTCAAAGCAGAATTTG
>Escherichia coli K-12  847592_847673
CCTGTTAGTGATGGTGAAAGCTAACAATAACGATGTGAAAAGCGTGAAAGATCTCGA
CGGGAAAGTGGTTGCTGTGAAGAG
>Escherichia coli K-12 4262148_4262229
CCAGGACAGCTATGAATTTCTCTGCGATTTCATCAATACCGTTTCCGGCAAAGGCGA
GTGTGAGATGTTCATCATCCACGC
>Escherichia coli K-12 4293802_4293883
ACGATTACAGCAATTCGTTGCTGGCGTACCGTCAGGCGTTGCAACTACGTGGTGAGA
ACGCTGAACTGTATGCGGCGCTGG
>Escherichia coli K-12 1706598_1706679
AAATTGCCGAGTTGCTTAATGTCGAGCCGCAGCCGCTGGATGGCGAAGCGCAAGAGA
TAACGCCTGCGCGGATGGTGGCGG
>Escherichia coli K-12  2459775_2459856
AGCGCACCGTTCGCATCAGCGTGCCGCTCAGGCATGGTCAGACGGAAAACTCAAAGA
AGAGGTGATGACTGCCTTTATCCC
>Escherichia coli K-12 324066_324147
GCAGCAGGAATGCAATGCCGTTGTTTGGGATCCGGCGAAAGGTGCCGAGAATATCTC
GCAGGCAGAGCAGGCTAAAGTGGG
>Escherichia coli K-12  1927770_1927851
TGAAGAGCGTCAGCGCGGGTTAACCAGTTTGCGCCAAATTAACCGCAAGACCCGGGA
AGTCATTGGTATTGCCTTTGATGA
>Escherichia coli K-12  1890880_1890961
GGCGCAAAAACGGCGCAACCCGCGTGCTGGCAGCCATTGACGCGCGAATGGGCGAAG
TTTACTGGGCCGAATATCAGCGTG
>Escherichia coli K-12  67547_67628
CACCATGACGCCTGCCACACAAATCCACGGCAAAAAACGACAGAACGTGCTGGAAGC
GGCGCGTATTGAGCTGGGGATGAA
>Escherichia coli K-12 820197_820278
TTGTCTATACCGCTGCTTCTATCGCCAGTACTTTCGTCGTTACTGCCGGGATGTTCG
GCGCAATGAGCCTGTACGGTTACA
>Escherichia coli K-12  1967937_1968018
GTGCTTCAACGGGTGGAACTGAGGCAATTCGTCACGTACTGCAACCGTTGCCGCTTT
CCAGCCCGGCACTGTTAATTACCC
>Escherichia coli K-12  2238490_2238571
GATCATCGCCATGATGGTTGGGCGTTCTCTTAACCAGCGTTTCCCTGACAAAGAAAA
CAAACCGGGCGAAGTCATCCTCGA
>Escherichia coli K-12 801246_801327
TCCTGAATGCCGCTGGAACCAAAACCGGAAAAGTTTTCCCGACTGATAATCAGATTG
ATTATTTTGACGATGTCCCGGTGA
>Escherichia coli K-12 3319269_3319350
CTCCAGCGTCAAAATCGTCAACCCGATTATGGGCGTGAAATTCTGGGATGAGAGCGT
GAAGATCCCGGCAGAAGAAGTCAC
>Escherichia coli K-12 4107994_4108075
TAGAAGCGATCGACCGTCTGCGTGACACCTCTTCTTCTCACCAGCGTATTTCCGTGG
TGGAAGTGATGGGCCGTTATTGTG
>Escherichia coli K-12  4432534_4432615
TCCCCGATTTTGACTGGGCACGTTATACCTCTGGCATCGTGCTGGCGTTAGTTTCCG
TGGTCTGCTGGGCGTGGTATGCCC
>Escherichia coli K-12  4193847_4193928
CCGATCTCAATGCCATCCGCGCGGCAGGCCTGCGGCTGGGCGTTTCGACACATGACG
ATATGGAAATCGACGTCGCGCTGG
>Escherichia coli K-12  465160_465241
TCCTGACGCTGGCGGCAATATATGCGTATCAGGTAAAAGCAGAAGCCGTAATTACTG
GCGTCTGCGAAACGGATTTCTCCG
>Escherichia coli K-12  3298489_3298570
ATACCGCATTAACCGGGCGGCGACTGGGCGCGCAGCATATGTTGGTAGTCAGTGCGA
TGGGTGCCAATGCCCACTCGCCGT
>Escherichia coli K-12 1709632_1709713
GCGGTCATACCGCCAGTGGTGGTGATATGAACACACTACGCTTAGGTATTGATGGCA
TTAGTCAGGCGACACCGCTGGATA
>Escherichia coli K-12  2183203_2183284
CCTGCTGCGTGGGGCGTATCATTATTTCTCCCCGTCGGTATCCGCTTCAGTTCAGGC
GAGATTATTTCTGCAAACGGTGGA
>Escherichia coli K-12 3661931_3662012
ACCTAACGCCCTGTTCGCACGCTTCAACACGCTGTTTGAAAAATCAACTCAACACTA
TACCGATAGCACCCGCTCGCTGTT
>Escherichia coli K-12  3724823_3724904
GCATGGAAGTGACGCAGTTCACTTACTTCCAGCAGGTTGGTGGTCTGGAGTGTAAAC
CGGTTACCGGCGAGATCACCTACG
>Escherichia coli K-12 3098441_3098522
GCCGACATGTGGCAGCGGTTGTAGGTCTGATAAGACGCGCAAGCGTCGCATCAGACG
TTGATTGCCGGATGCGGGGTCAAC
>Escherichia coli K-12  4138444_4138525
ATGCGCTGGCAACCTGGTTTGAAGCGCGTGCCTGCTCTCGTAGCGGCGCGACCACCA
TGGCGGGCGGCAAGTGCACCCAGG
>Escherichia coli K-12 618781_618862
TACCGCGCCAACCAGTGAAGAGGCGCAGACCGTTTTGAGCGGGTATATCGATTATAT
CTCTACGTTGGTGGTGAAAGAGTC
>Escherichia coli K-12 4295098_4295179
TGCACCGGTGGGTGTGTTTGCGCTGATTGCGGTGACGGTGGCTAACTTTGGTTTCTC
GTCTCTGTGGCCACTGGCGAAACT
>Escherichia coli K-12 1621886_1621967
CGAGAAAATCATCGCCACGGAAACAGGCAGTGTCTGGTCGCCGAAAGTTTTATTACA
AGATAAAGCACTGTTGTGGTTTAC
>Escherichia coli K-12  1142735_1142816
TCGCTGAACGTAAGCGTCCGGAACAACCTGCGCTGGCAACCTTTGCCATGCCGGATG
TGCCGCCTGCGCCAACGCCAGCTG
>Escherichia coli K-12 1455498_1455579
TGGAAAGCCGTGATCCGCAACTGGCGGCGATTTCTGCCAAAGCAATTAAAGAAGCGC
GCTATCACCTGCGTTTTAGTCGTG
>Escherichia coli K-12  3176380_3176461
TGTTGCTGGATAGCCAGGTGTTTGGCGTGCCGCACGGTGAGCTGAGCGAGTTTCAGC
TTGAGTGGCTGGAACGTAAACTGG
>Escherichia coli K-12 3245834_3245915
ATGGTCAGGAAGCCCAGCACCAGGTGAGCACGGCGAAGAAAATGTCCGTTGGTCAGA
TCCTGCGTAACCGTCAGTTCTGGG
>Escherichia coli K-12  752473_752554
TGATCTGCCTGCTTCTGACAACGGTAGCGGAATGCCGGTATCCAAAGTTGGCGTAAC
CTTCGATAGCACGGCTAAGACAAC
>Escherichia coli K-12  74949_75030
GGCGGGTGATTTATCAGGATCCGCGCACCAGTACACCGGGGCTGGGTCTGTTGCTAT
GGATGCAAAAAGTCTATGGCGATG
>Escherichia coli K-12 4547968_4548049
CACCCTGTGGTAATGCCGTTTCTGCCGTAAAGGTTGGGTTTACTGGCGTTGCAGATA
GCCACAATGCCAACCTGCTTGCAC
>Escherichia coli K-12 983934_984015
TATGTTTGGTCTGGAAGAGTGCCAGCCGCTGACGCCAGATCGTTGGCTGAACGAAGG
CGATACCATCAGCATAGGGAATGT
>Escherichia coli K-12  2446891_2446972
AAGACTGGTCGCAGGTCGAGCAAAATCCGTTTTTTTGCCCGGACCCCGACAAAATCG
ACGCGTTAGACGAGTTGATGCGTG
>Escherichia coli K-12  1643740_1643821
CTTTGGCTGAATTATCCTGGTGGGCGGTCTGCAATCAGGTGGTGGATGCACTACCTG
AGGCTGTATCGCGTCGTTCGCTGG
>Escherichia coli K-12 536059_536140
AGATTCACGCAACGCTTGTAGAAAACCTGCGTTATGCCGCGAATATGCTGATGAAAG
AAGATATTTTATTACTGATTGAAC
>Escherichia coli K-12 1905932_1906013
GGCGAATGATTATTGAGGGTTTTCGTGGCGCAGATGATGAAGATGAAGAGCCGCGCC
GTCGACACGGTTTCTGGCTACTGG
>Escherichia coli K-12 3547178_3547259
GTCTCTACAGCGCGAAAACCTTCAGCGAAGAAGAGATGCCGAGCTTTGGCGTCAGCG
TCTGGACCTCTCTGGTGCCGGTAG
>Escherichia coli K-12  4071096_4071177
TGGATCGCGCGATTCGCGTGGCTTCCGTGATTATCCACGACGTCGCCAGAAATAATC
ATTATCGCGTTAACGAACACTTCG
>Escherichia coli K-12 1840081_1840162
AGTTTCTGATGAACAACTAAAAGCGATGCTGGCAAAACACGGCATTCGCCATGACAC
CACGGTCATTCTGTATGGGCGTGA
>Escherichia coli K-12  2239810_2239891
TCAGGGTTGGGATCTGAACAAAGACGGTCAGATTCAGTTCGTACTGCTGAAAGGTGA
ACCGGGCCATCCGGATGCAGAAGC
>Escherichia coli K-12 584016_584097
ATGTATATCCTTACTTGCCATGTTCAAAAAACGCGAAAGTGTAAATTCATTTATACT
AACAAATATAAATACATTTACCTG
>Escherichia coli K-12 1548885_1548966
GAACTACTGGAGCAACTATCCGAAGTTCTTCGTTAGCCTGATGAAATCTTTCTATGG
CGATGCCGCGCAGAAAGAGAACAA
>Escherichia coli K-12  605058_605139
AGCTGGTTGTTGACCAGGAAGATGCCGATGGCCGCTTTGCCACGCCGGAAGCGAAAG
CCGCGAACGATAAAGGTCGCAAGT
>Escherichia coli K-12  1400971_1401052
TCAATGGCAGGGAAACAGCGATGAGAAACTGCAGACATTGACCGAAAGTCAGCGTTT
TGGTTTACGCATAGCAGGTGTCGT
>Escherichia coli K-12  3861541_3861622
ATTGGCGGCGTCCTGGAACTGGTGGATTATATGGAAAAATATTCACCAAATGCCTGG
ATGCTCAACTACTCCAACCCGGCA
>Escherichia coli K-12 4543350_4543431
TTCAGCTGAATGATTGCGATACCAATGTTGCATCTAAAGCCGCTGTTGCCTTTTTAG
GTACGGCGATTGATGCGGGTCATA
>Escherichia coli K-12  2245734_2245815
GCAAATACACGTTGCCGCTGACGGCGATTAATCAGTTTCTCACGGTTGGCGGTGAAT
GGCGTCACGACAAACTTAGCGATG
>Escherichia coli K-12 1823919_1824000
TTTTTCACGAGCCCCCAACCTGTTTGGCCTGTTTGCCAATAGGCGCGCAGCTTTGCA
AGCATTGCAGACCATCGCTGATGA
>Escherichia coli K-12 277662_277743
TACATCGTTCATTGTAGGCCTGATAAGCGCAGCGCATCAGGCATTGCCGGATGGCGG
CACAAGCGCCTTATCCGGCCTACA
>Escherichia coli K-12 59444_59525
TAGCCCATGAATAACAATCAGAAAGGACCATAACAGACCCGTTAAAATGAAATATAA
GAGACGGTCAACGGGTGAAGAAAA
>Escherichia coli K-12  1469663_1469744
AAATTTTGATCCAGTAAGCACGGTTTTGGCCTTTTCGCCATTCTGTTGGCTCGGTTA
TTAGCATCAACAGCTTTGTAATAG
>Escherichia coli K-12 3614415_3614496
CCTTCGCCCGCTTTAGCCAGAATCCGGCTTACCACACCCAACTGTCACAGCCGATCG
AAACCGTGATGCTGGCGCTCAATA
>Escherichia coli K-12  2869854_2869935
GTCATTTAGGTTTTCCGGCGCTTGCCGTCTCGCTTGACGGGCATAAACATTACGACA
CTGCCGCGGCGGTAACCTGTTCAA
>Escherichia coli K-12  120825_120906
GTCTGGAACTGGTGGGGATCACCGCAGCAGAAGCTGATAACCCGGAGCAAAGTATAC
CGAAAGCAACTAACCAGGTTATCT
>Escherichia coli K-12 4396694_4396775
CGGTGGTACGCGGGAGAAAAATGTCACCATCGCCATCGCGCGTAAATTGCGTACTTT
GCTCAATGACGATCCGATGTTTAA
>Escherichia coli K-12 2339889_2339970
TGCAGGAAACCGTGGAAGAGCACGCGGCAAAACATGCCGGGCAGTATGATGTGGTGA
CCTGCATGGAGATGCTGGAGCACG
>Escherichia coli K-12  2867016_2867097
GACGATTGAACGGGCGATTATGAACCAAACCCGTACTATTCGTTTGCCGATTCACAT
CGTAAAGGAGCTGAACGTTTACCT
>Escherichia coli K-12 1377320_1377401
CTGCGGCGTTCCCGGCTGGGGTGTCTTTACCAATAAAGAACTGCAGGGTGGTGGCCC
GCTGATCGACATCGGCATTCATAT
>Escherichia coli K-12  4286353_4286434
CAGTTACTTGCTGTACGGCCCGCTGGCCTGCGGTGCGACCACGCTGATGTTTGAAGG
CGTACCCAACTGGCCGACGCCTGC
>Escherichia coli K-12 3390477_3390558
ACCTGTGCCAACGGGTTCCCCTCACCCTAACCCTCACCCCAAAGGGGCGAGGGGACC
GTTCGTGCACGTAGAAAGATTAAT
>Escherichia coli K-12  3652463_3652544
GTAATCTGCTGCATGGAGAGGAGCAATTTGTCTCAGCCGATGCCGGCTACCAAGGGG
CGCCACAGCGCGAGGAGCTGGCCG
>Escherichia coli K-12 2233198_2233279
CGCTGCTGGTGTCGACCCATCAGATATTGTTCTCGATTACGCAGGCTTTCGTACGCT
GGATTCCATCGTGCGTACACGCAA
>Escherichia coli K-12 1484973_1485054
ATGCCGATAAACAAGAATATACCGGCGCACGTAACGCGCGTTTCTCCATCTTCCCCG
GTTCTGGTTTATTCAAAAAACCGC
>Escherichia coli K-12 248207_248288
GGATAAGGCGTTTATGCCGCATCCGGCAGTTATGCGCAGATGCCTGATGCGACGCTG
GCGCGTCTTATCATGCCTACAAAC
>Escherichia coli K-12  3264312_3264393
TCACTGTCTGGCTGGGGATTTCCATCATGGTTTTCTCCTTTAACTTCTCGCCAATCG
TCTCTTCCTTCGTGGTTTCTAAGC
>Escherichia coli K-12 3978025_3978106
GGACCCTTCGCTCAATACGATGGCGAACGATCGGCAACGTGAAGGGAAAATGACCAT
TCTGGTGGGGAACTCCGGCGACCG
>Escherichia coli K-12  3338818_3338899
CGCAGAAATCGGCCTGATGCGCGCTACAGAGCAACTCTCCAGTATGGAGATGATGGC
GGTGGATCCGCTGCGTCGGGTTAT
>Escherichia coli K-12  912949_913030
AGGCACGGGCGTTAATGTCTACACCCACGGCGAAATGCTGCCTGCGCATGGCTACCC
GGAGCTGCGTAAATTCAAGCATCT
>Escherichia coli K-12 1156225_1156306
TACGTAGTCGTTGTCGGTTACATTACCTTGCGCCGCCGCCGGAACAGTACGCCGTGA
CCTGGCTTTCACGCGAAGTGACAA
>Escherichia coli K-12 628885_628966
AGCAAACCATGAACCAGTTTCGCCGTCAGCGGGGCGGGGCGATTGTCACTGTGGCGT
CCGACGCCGCGCACACGCCGCGTA
>Escherichia coli K-12 968820_968901
ATTACCGTCTGGCGCGTGATGTGGAAATTGTCGTTATTGATGGTGTGCGTCGCTTTG
GCAATGGCTGGTGGTTGCCGGCGG
>Escherichia coli K-12  2677566_2677647
ATCATATTGTGTCGCTGATGCTCGGGCGCGATCACGTTGATATTGCGCCGGTAGCCC
CTCAGGAAATTGTGGATCAGGCCG
>Escherichia coli K-12  1197160_1197241
ATACAGTTGCTTTCGAGGATGTCGACAAAATAATTGGGGGTTACGATTTCATCCTTT
GCTCTAATGTTCTCTCTGCCGTTC
>Escherichia coli K-12  1828956_1829037
CGGTCAGCCGGAGAAAATTCTCGCCCTTGAGATGGGCGGTAATAATCCGCTAATTAT
CGATGAGGTGGCGGATATCGACGC
>Escherichia coli K-12  2732847_2732928
ATCGTCGTATCATCCAGCTCAAACTGGAACAACAGGCGTTAATGAAAGAGTCTGATG
AAGCCAGTAAAAAACGTCTGGATA
>Escherichia coli K-12 2465728_2465809
TGCTGCTGGGTAATATTCTCGGGACAGGTATTGCGGCGTGGGCATTTGAATATATGC
CTATCTTCAATGAAGAAACTCGCG
>Escherichia coli K-12  4318346_4318427
CGGGGCACGTCATTACGGCGATATTCGTGCCACCGCGCAGAAGTGGCTGGAAGAGGT
GGAGATTCCCGCCAACCGGATCGA
>Escherichia coli K-12 111502_111583
ATCAGGCCTAAAGGGATTTCTAACTCATTGATAAATTTGTTTTTGTAGGTCGGATAA
GGCGTTCACGCCGCATCCGACATT
>Escherichia coli K-12  4119847_4119928
CACCGTGGGCAATCGTCCTTATGGTTATATCGGTCTGGGTGATATTTCCGTACTGGT
TTTCTTTGGCTGGTTGAGTGTCAT
>Escherichia coli K-12 2356077_2356158
TCAACGCAATGGGTACCGGTGTACAACTGCTCAGCAAAGAAAAATGCTGCGGCGTAC
CGCTAATCGCCAACGGCTTTACCG
>Escherichia coli K-12 2180558_2180639
ATGTAGCGCTGGCGTCCAGCCCGACCCATAAATCCGATCTGGCGGTTGCAGGCGCGG
TAGTCATCGCATGGGCGATTTCTC
>Escherichia coli K-12  1213654_1213735
GAGAGTACCCAGTAGATCAATTGATTAATCATGTTTACCTTCCTGTTCGCCAGCGTC
TCGTGCTTGATCACAACACCTCCC
>Escherichia coli K-12 2057761_2057842
CCGATAAAGACGCGATAGCGACATCCCGCATAAGGCATTTTTCTCTTTATCTTTGTA
CGGTACTTCATGGAACAGAGTTTT
>Escherichia coli K-12 1670286_1670367
CGGTTGTTTCGCGCTGGCCTCGGCGTTGATGTTCTGGAAAATCCTCCCTGAATCACG
CCATTTTCGCCCGACTTCGCTGCG
>Escherichia coli K-12 2766415_2766496
ACCGCTGTCATGTTACAGAGTTTTCACGTTTAACTTGGCAGCCCTGCTTGATTTACA
GGGTTTGGAGAAAGTGCTAATCCG
>Escherichia coli K-12  3689669_3689750
TGAGGATAACAGCTGGCGTTTTAACCCCAGCTACCTGCCGCCGACGCTGGCGCAGTA
TTTCACCCGCTTTGGCGCGCCGTG
>Escherichia coli K-12  2717970_2718051
CGGAATTGACAAAAGCGTCAGGCACGGAACATCACGGCGGCGTTTGCTTCTTGATCA
AAAAGCGTAACGGTACAACCGTGC
>Escherichia coli K-12  3536185_3536266
TTAACCCGCGTGAACTGCTGGCCCGTATCCGTGCGGTGCTGCGTCGTCAGGCGAACG
AACTGCCAGGCGCACCGTCACAGG
>Escherichia coli K-12 745493_745574
ACAACCAGGCGGCGAAAGAAGCACAACTGGCAGACGCCATCGCCAGAGCGGTATACG
CTTGCGATCCAGCATTGATTCTCG
>Escherichia coli K-12  3871045_3871126
AGCTGAACTGGATTACATTCGTGATGGCGGCGGTCTGGTGGATGGTGATGCGCCGGT
GAAGAAAGAGGCGCGTCAGCCGTT
>Escherichia coli K-12 1690567_1690648
TGGAAAAAATGACCATTTCAGTGGAAGGCAAAGAACTGGCACTGCTGGAAGGCATGG
AGATCAGCGGTAAATCGGATCTGG
>Escherichia coli K-12  4539104_4539185
CACACGCTACGGACCCTACGTAAAACTGTCCTGGGACGCGACAAAAGATCTTAATTT
TGGCATTCGCTATCGTTACGACTG
>Escherichia coli K-12 3109867_3109948
TTATGTCGCGATTATTGTCCTGTTTTGCGCCAGCGGCACCGGGATCTTCGGGGCGAT
GAACGAAGGGATGACCGGCGATCC
>Escherichia coli K-12 1306227_1306308
CTAACCTGATTAACCGCTATCCGCATGAGTTCTCTGGTGGGCAGTGCCAGCGTATCG
GGATTGCGCGTGCTCTTATTCTTG
>Escherichia coli K-12  3791914_3791995
GGACGGCGTGATTGCCAACCTGAAGGGCGTTTGCGATCTGGCAGATAAATATGATGC
CCTGGTGATGGTAGACGACTCCCA
>Escherichia coli K-12 122435_122516
CCGCGCTGCGTAGTACCGATGAAGACAAGGAACGCATCCGTGAACTCCACCACGCCA
TAGAGCTGGCGCAGCAGTCTGGCG
>Escherichia coli K-12  952374_952455
TCCGGAACCGAACATGACCATTCTGTGGTCTGAAAAACTGCCGCTGAACTTCAAGAA
ATTCGCCGCTAAAGTGTCCATCGA
>Escherichia coli K-12 4110268_4110349
AAAATACGGCCAGCCGGTTCCCGATCGCGCGGTTTCTTTGGCGATCAACTCCCGCAC
CGGGCGTACGCAAAACCATTTTCA
>Escherichia coli K-12 1034111_1034192
CAAACCGTGGAGCGAAATCGGCACTGGTCTTTCTGATAAATGCGTTCTCAGCTACGG
CGCATTCCCGGATATTGCCAACGA
>Escherichia coli K-12  2662914_2662995
GCTGGTGTTTGGTCGCGAGCGCGTCGGCTTGACCAATGAAGAGTTGCAGAAATGCCA
TTATCATGTCGCGATTGCGGCTAA
>Escherichia coli K-12 3096064_3096145
AAGTGGTGACCTTCCTGCCAATCATCTGGATTGCCGGTTTACTGATTCTGCTGAAAA
CCATCGGCCTGCTGATTTTCTGGG
>Escherichia coli K-12  1214830_1214911
CTTTTGAAGCCATTGTGCAAAAAAATGAAGATAGCCCATCAGCCATAGCGGTTGGGC
AGCGTAAAGACGGGGAAATCTACA
>Escherichia coli K-12 2371695_2371776
TCATCATTGCCGGTAGCCTGCCGTGGCTGGGATTACTCCCCGGTGCACTGTACACAG
GCTGGAAAAACCGCAAGCATTCCG
>Escherichia coli K-12 2663804_2663885
TAACGAACTGTTCACCGCCACTCGCGGTCAGGGCGCACAGCTGAACGGCTACCGACT
GCGCGGCAGCACCGCTCGCGATCT
>Escherichia coli K-12  670212_670293
AGGAACAAGGACCGGACGTGCCGCTGGCGTTTATTATTGGTCAGGATTCACTGCTGA
CCTTTCCGACCTGGTACGAATACG
>Escherichia coli K-12  2497637_2497718
CGAAAAAGTAGTGGCGCTGGCGAAACGCTACGATGTGCTGGTGGTCCATGACCTGGC
CTATGCCGATATCGTCTACGATGG
>Escherichia coli K-12 3787428_3787509
ACAGGCGAAACTGACTCAGGCGCTGAACGAGCGTAAAAAGACGCTGGCAGGGCTGGA
GTCTTCCATCCAGCAAGGTCAGCA
>Escherichia coli K-12 2760821_2760902
CCACTTTACGTTACGCATGGGTCAGAGAATATACCAAAAATAGAAAGCGGCATTACC
ATTTGATACTGTGTTTCAATCAGG
>Escherichia coli K-12 1164568_1164649
GAAAACGACCGGGAAACACTTCCCAGGACACGGTGCAGTAACGGCAGACTCACACAA
AGAAACACCGTGCGATCCACGTCC
>Escherichia coli K-12 2513604_2513685
TGCTGGAACCGAAATACGTCGTTGCTGCGCTGGTACTGAACATGTTCAGCACCTTTA
TCGTGCTGTCGCTGATCAATCCTT
>Escherichia coli K-12 210710_210791
GGGTAAAAGTGGTATGAGCGGCGAGCGTGTTGCGGGAAAAGTGATCTTCGAAACGCA
ATCGACCCACAAAATGCTGGCGGC
>Escherichia coli K-12  1677098_1677179
TGCCGCCCAGGCAAAAGAGGTCGATATCATTGTCACCACCGCGCTTATTCCAGGCAA
ACCAGCGCCGAAGCTAATTACCCG
>Escherichia coli K-12 735895_735976
GAGACTCTTAATTCGCGTCGGGTCACTACGCCTTAATGAAAATCATGCCATCAAAGG
AACGTTGCAGGAGTTGATAAATAC
>Escherichia coli K-12 3764210_3764291
TTATCACCACGACCTGACCGGCAAACTTATCCGCAGCGAGGATGAGGGTCTGGTCAC
CCACTGGCACTATGACGAAGCAGA
>Escherichia coli K-12 3375513_3375594
GCAACGCGCTTTTGACAAAAAAGATAAAAATATCAATCACGAACAGGCAGAGCAAAA
AGCTCTCGATAATGTCCCGCCGCT
>Escherichia coli K-12  3810708_3810789
GGCATAATGTGCTGACCCATCTTGGACCGGAGCCGCTTAGCGACGATTTCAATGGTG
AGTATCTGCATCAGAAGTGCGCGA
>Escherichia coli K-12  3908955_3909036
GGTTGGTCTGTTTGTTTACACCATTGTGGTGGCGCAGATGGAGCACTTCTCCGGCTG
GGCGGGCGTGATTGCCCTGGCGTT
>Escherichia coli K-12 2893253_2893334
CGAAGGCGCAGCGTTGCTGTTCAGCGGCAGGATCTGTGATGACTTACCCGGCGGCGC
ATTTCTTTATACTAATCAACAAAC
>Escherichia coli K-12  2536772_2536853
GCGATATTGATAGCGGAATTTATGTCAAACCTGACCTTCCCGAAGCGTATCGACAAT
ATTTACTGCCGCTGGCGCAGGGAA
>Escherichia coli K-12  2523318_2523399
GCTGGGTCTGGATGCCTTCGTGCTGTTTAAAAATCCACGCATGGCCATCTTTTTCCT
CTTTGCCATGATGCTGGGTGCGGT
>Escherichia coli K-12 2928834_2928915
AACCGGAAACGGTCTGTGGATGACCCTGTGGCTGGCAATTCCGGTAATGGTGTTCTC
GTTCAACCACTCTCCGATCATCTC
>Escherichia coli K-12 3178816_3178897
GCTGAAAGAAGCCGAAAAACGCAACCTGTCGCTGTTACAGGCACGCTTGAGCCAGGA
CCTGGCGCGCGAGCAAATTCGCCA
>Escherichia coli K-12 1311409_1311490
GGAGCAGCCAAAACGCGATGTCAAACCCGTAGAGTCGCGTCCGGCATCACCGTTTGA
AAATACGGCACCGGCACGCCTGAC
>Escherichia coli K-12 3303912_3303993
GCGCCCGGTACCAGGCTATGGCGAGAAAATCCCCGTGTGGTTGTTAGGCTCCAGCCT
TTACAGCGCGCAACTGGCGGCGCA
>Escherichia coli K-12 2461937_2462018
CTACCGCCAACGGTATTGACAGTAATACCAAAATCGCTCATCTGAACGGTAACCAGT
GGGGCTTTGGCTGGAACGCCGGAA
>Escherichia coli K-12  2566143_2566224
TGACCCGGCGGATGGCAGAACTGATTGTCGAAGTGATTGACGGAACGCTCTCACCGC
TCGCGCAGGCATTGATGCAAACCG
>Escherichia coli K-12 804594_804675
CTACGAAAACGTCATCGCGGCGGCGAATGCACTGCGCGGTCAATCCTGTGGCAATGA
CACCTTCTCGCTGGCAGTTTACCC
>Escherichia coli K-12  3668450_3668531
GCAGAAAAACATCGATTGGTGTTGGTGGCGCAGTTGGGCCGATTAACGCGCCGACGG
TATTTAACTCAGTATTTAACGTTG
>Escherichia coli K-12 3153853_3153934
AACGGTGAAAGGCTGGCTGGCACAGCTTCCTGCTAAATATCACCAGCGCGCCACCTG
CATGTTTGACCGCCACGGTCTGCT
>Escherichia coli K-12 1081731_1081812
CCGTTGCAAGGGAAGGGCTGGAGTCGGTCTTTTTCCTGCTGGCGGCATTTCAACAAG
ATGTCGGGATCTGGCCGCCGCTGG
>Escherichia coli K-12 3937719_3937800
GGAATCACCACTCGAAAGTGTGATGGCAGCGGCGAAAATCGCCCATCAAAATAAGAC
TATCGTTGCGCTTAACCCGGCTCC
>Escherichia coli K-12  3058956_3059037
GCGCGGCGCTGACCCGTGAAAAAATCATTGCTTCGGTTGCAGAAAAATTTATCTGTA
TTGCAGACGCTTCCAAGCAGGTTG
>Escherichia coli K-12  4533472_4533553
TGATGCACATCCTCGCTCCCCTGGCGGTCATACCGGAATACCAAGGGATGGGCGTGG
GAGGACGGTTGATACGCACTGGCA
>Escherichia coli K-12 1226980_1227061
CATTATGTTCTATTCGTCATTAACCTCTTGAGCGACAGAGAGGAGTGGGGCATTAAC
GTTTATGACGGGGAGAGTCCCCGT
>Escherichia coli K-12  3399387_3399468
TGCTGCTGATTTGTGATGCGACCCACGCGCTGCCAATCCAGGTGCTGCGCAACGATA
TCCGCGTAATTGCAGCCGGTAACG
>Escherichia coli K-12  2516698_2516779
TTTGCTGCCTGCGCATTGATAATCTTGAGTTTATGAGTCGTCATTACGGCTTAATGA
TGCGCGTTCACTGTATCCGCTCAA
>Escherichia coli K-12 3296065_3296146
TAACGGCGATTGCCAACGATCGCTTACATGATGAAGTGTATGCAAAACAGGTGCGGG
CGCTGGGTCATGCGGGAGATGTAT
>Escherichia coli K-12  4341135_4341216
GCAGCAGGAATTAAACAGTCCGAACGAGCAAATTCGCCAGCTCGCCATTGATGAAAT
TGGCCTGATGCTCAAGCGATTTAG
>Escherichia coli K-12  2974895_2974976
GGATCTTCGCTCATTTGCTGATGCCGCGTCTGGCACAGGTTAAACAGCAGCCGGAAG
AAGAGGCGCTGATCCTTTTTACCT
>Escherichia coli K-12 46433_46514
CGAAGAGATGATGATCAAACTGTTTGGCGAACCGGTGGCTTTCGATGAAGAGCAGCC
GCAGCAAACCCGTTTTCGCGATCT
>Escherichia coli K-12  2899841_2899922
GGGATCCGATGATTGATGTGAACCTGACCGCCGCATTCGAGTTAAGCTATGAAGCTG
CAAAAATTATGATCCCGCAGAAAA
>Escherichia coli K-12  1130494_1130575
ATGTGGTTGCCGCGATGCCCATTGCGCGGGGAGGAAAGCTGGAAGCTGGCAATGTCA
AACTGAAACGCGGACGGCTGGATA
>Escherichia coli K-12 598051_598132
GGAGGCGGATATTCGCCGCCTGATCGCCACGCAAAAAATCCAGACTCGCTTTACGCT
CAAAGCGCCCATTGATGGCGTGAT
>Escherichia coli K-12  2292646_2292727
GTCCGACCTGCCGTGCGGAACATCAATATCTGAATCAGCTTTCTGCGCAGGGCATCC
GCGTGGTCGGCATGAACTATAAAG
>Escherichia coli K-12  3531538_3531619
GTCACTTCCCTGGACAGGGCCGTTGCGTTGCCTGATTAAAACCGCTTTGCTGGTTGC
TCCGCTGTATGTGTTCGTCGCCGC
>Escherichia coli K-12  1947076_1947157
ACGCTGACTCAGCCCTGAAACTGGGCCAGGCGCGCGGCGTGGCGATTGTGGCGGCGG
TGAATCAGGAGTTGCCAGTATTTG
>Escherichia coli K-12  4317516_4317597
CGTCATCCCGCGTATCTCAGCACTGGAAGTGGTGATGCAGCCGCTGCTCGATACCGG
CGTTCCGCGTGAAGCCTGCGCCGC
>Escherichia coli K-12 1410909_1410990
AGAGTAAACATCTTATTCGGGATTGCCGGATGCGACGCTGGCCGCGTCTTATCCGGC
CTCCATAAGAGTAGCCCGATACGC
>Escherichia coli K-12 4103120_4103201
TGGGCGATATTTTCCGCTGGGGAGAGGCATTAATTCAGGTCAGCCAGCCGCGCTCGC
CTTGCTATAAACTCAATTACCATT
>Escherichia coli K-12 181557_181638
TCCAGACCGATGCAGCGATCAACCGTGGTAACTCCGGTGGTGCGCTGGTTAACCTGA
ACGGCGAACTGATCGGTATCAACA
>Escherichia coli K-12  1428197_1428278
CAGCTCTACCAAGAACAAAGAGCAGCAACGCGATCCGGAGATGCATCAGACCAAGAA
AGGCAATCAGTGGCACTTTGGCAT
>Escherichia coli K-12  1973048_1973129
TACGAATTAAGTTCAGCCAGGTGGATGTGGACTATAACGACAACACGGTAGTTATCG
TCCTGAATCTCGGACAGCGGGTGG
>Escherichia coli K-12  747207_747288
GCTGGGCGATAACGCTGAAGCGGTTAACCAGCATATCGTCTGGTTCCCGCCAGTGAG
CATTAATCTCCTGCTTACTATTTT
>Escherichia coli K-12  1599374_1599455
CGACGTGCAGCTTGGTTGCCTTGGGTTAGGCGTTGTGCGTCCGGCACAAACCGCGGT
TCTTGGCGGCACATTCTGGCAGCA
>Escherichia coli K-12  911627_911708
GCGTACGCCGCAGGATGTTATTTTCGCCGATGAGTGGCGTAACTATCCGGTAACGCT
GGTGGCAGAAAATAACGTTACCGA
>Escherichia coli K-12  4485156_4485237
TCGGTCAGGGTTCGCAAAACGAATCGCTGATGTCGGTGATTGAGTACAAAGGCAACG
CGTCGGAAGATGCACGCCCAATCG
>Escherichia coli K-12 764575_764656
ATGCAAAATCGGTATCCAGCCTGGTCACATTCACAAACCGGGTAAAGTGGGTATCGT
TTCCCGTTCCGGTACACTGACCTA
>Escherichia coli K-12  2115160_2115241
CGGCAAAATCAACTGGGGCATCGGCATAGGCCTTGCGGGAAGCACTTATGATAACAA
CTACCCGGAAGACCAGGCAGTGAA
>Escherichia coli K-12  1697617_1697698
ATGAACTGAATGTGTTTTCTTTTTTCCATCTGTCACAACTTGTTGCGCCAGAAATGG
AAAAAAATGGCGGTGGCGTTATTC
>Escherichia coli K-12 4592445_4592526
GATGCGTACCGTCGGTGATGTGCGCAACGGGGCCAATGCCATCTATAGCGGTGCCAG
CGAAATCGCCACCGGCAATAACGA
>Escherichia coli K-12  155792_155873
CGTGTTCTGGTTTAACGTACTGGAAGTTCCACCAAAACCAGATGCAGAAAAGGTCGC
GAATCAAAGCCTGCTGCAACTGGC
>Escherichia coli K-12 2736475_2736556
CATGCGTGGCCTGACCAATATGGCGCTGGATGACAGTGCGCTGCAAGGGTTCTTTGG
CGTCGATCGTAGCGATCGCGATCC
>Escherichia coli K-12 1329817_1329898
CGATAAAAACATTCCTTTAACTGTTACGGTAGACAAAGTCGCTGCCAGCGGCGGTTA
CATGATGGCCTGTGTGGCGGACAA
>Escherichia coli K-12  20023_20104
TTGCGCACGTATTCGGTGAACGCACTATGGCGACGCTGGGGCGTCTTATGAGCCTGC
TGTCACCCTTTGACGTGGTGATAT
>Escherichia coli K-12  3195997_3196078
CGGCTCTGTTAGTGACCCGTTCCGAACAGGGTATGTCGCTGCTGCAACCGGGTAAAG
CGCCGCTGCATATGCCAACCCAAG
>Escherichia coli K-12 3533590_3533671
CCACCGACCCGAAACGTCGCCTGATTGGCGATGACGAACACGGCTGGGACGATGACG
GCGTGTTTAACTTCGAAGGCGGCT
>Escherichia coli K-12  1561667_1561748
CGACATTGACATTGCCGATGCGCTGCCGGTGGATCAACTCAACGCCCTGAAGCAGGA
AAATAAAGTCAATGTGGCAGAGTA
>Escherichia coli K-12 351901_351982
TTCCCGCGCGGTACGTCTGGCACTGATGGCGAAAACGGGCGAAATGGGTTACCCGTC
AGCCCTGACTGCGCCGGTGTGGGG
>Escherichia coli K-12  3901373_3901454
AGGTCTGGAAAACTGGAAAGTCGGTCCGGGTAAAATTGATATCGCGCTGGTTCGCGA
AGATGTCGATGATTACGATCGCAG
>Escherichia coli K-12  1875126_1875207
CTCAGCGTGCTGAGCCAATGACCCGCAGATTAATTCAGGTCCTGTTTGATGAACTCC
CTCAGCAGCCACAACAACAGCTGC
>Escherichia coli K-12 3204963_3205044
CTGTCTTGGACACATCTGGCCCGTTTTCTTCGGATTTAAAGGAGGAAAAGGCGTTGC
TACCGCTTTTGGTGCCATCGCACC
>Escherichia coli K-12  609730_609811
CTGTGGGACTACGGCATTAGCCGTGGTATCTCGTCAACCGATTGGCATTGATATAGA
AGAAATTTTTTCTGTACAAACCGC
>Escherichia coli K-12  1543327_1543408
ACCGCTACTGGCGATTGCCACGATCGCCGCATGGTCAGGGATGAATGATATCGCCAG
TTCACGCGCCTCAATTGCCGACCA
>Escherichia coli K-12  61772_61853
GCGTATTTATCAGGAATTTGAAGGTGATAACGCCACCTGGTGGAACTTCGATCCGCG
CGTTGAGTGGCTGATGGGCTACCT
>Escherichia coli K-12 2862879_2862960
GTCAAGAGCTGGCTCGCTTACAGCAAGAGGGCTACCGCTACGCGGTGCTTGATGCGC
TGACCGAACACCATCTGGAAATTC
>Escherichia coli K-12  4127551_4127632
TCGCCGCGTTGAAGGCGGACTGAGTGTTGAACAACAGCAAAAACTGGCGCAAACGGC
AAAACGTTATCTCGGTAAACCGTA
>Escherichia coli K-12  2086344_2086425
CTTTACCGGCTTTGACGGCATCAGCAACCTGTCGGAAGAAACCAAAGATGCAGAGCG
CGTGATCCCGCGTGCGATTTTCCT
>Escherichia coli K-12 4274354_4274435
AGGTTTATATCGAAGGTCAGCTGCGTACCCGTAAATGGACCGATCAATCCGGTCAGG
ATCGCTACACCACAGAAGTCGTGG
>Escherichia coli K-12 1362150_1362231
TAATCAGGACGACTTAATTGAGATGGGTAGTCAGGGTGTGTCAATGAAGCTGGTTCA
TAACGGTAACCCGAATCGCACGCT
>Escherichia coli K-12  2698193_2698274
ATGTTACCGCCTTTCCGCTGGTTCAGGAGCGATTAACCACCTACCTGTTAAGTTCCG
ATGCTGATATCTGGTTGATTACCG
>Escherichia coli K-12  3266557_3266638
CGACGGTCGACTGGATTTTGCGATTGGTACGTTAAGTGCAGAAATGAAGCTTCAGGA
TTTACATGTTGAGCCGCTGTTCGA
>Escherichia coli K-12  2225298_2225379
TGATGGGGCGGGTCATCTGGTGGATGGCGCGTAATTATCCGCAGCGTCCGTCACTTG
CGCACTGCATGGTCTTCGCGGGCT
>Escherichia coli K-12 3780383_3780464
TGACACATCCGCAATGGGCGTGGGATGTGGGCCTGAACGGTCGTCCACATGATTTAG
GTAATATCTCAGCTTATCTCGGCA
>Escherichia coli K-12  2334608_2334689
TAACACCTGAACAGCGTCAACTGGCGCAAAACTGGAATCAGGGGAACGGGAAAACCG
GCCCCTATGTGACCGCGATTAATT
>Escherichia coli K-12 2795966_2796047
ATGAGTGGGAGGCAGACGTTCTCGCAAAAGCGCATCTGCTGAGTAAGCTTGAGGCCT
GTGACGCCAGCGAGAAAATGCTTG
>Escherichia coli K-12 3226911_3226992
GAAATCGTTCGTTAAAGTGATCATCCTCGCCGGGATTTTTATCGGCGTACTGTATTC
CGTCTCCTCGGTGCTGATTAACGT
>Escherichia coli K-12 1274442_1274523
CGCAGGAACAACGGATGGCGCGCGGGTACGACCTGACAGCTCGGATGCGCATGCCGT
TCTATCAACACCTCAATACCAGTG
>Escherichia coli K-12  907528_907609
GAGCGGTAAGCGCCGCTGGTTGATCCCCATCCCCCTCCCCACCCGCTGGATTTCGGT
GTGGTTTCTCAATGTGATTACTTC
>Escherichia coli K-12 173484_173565
GCGTTTACGCGACAACGGATGCCCGATGCGACGCTGGCGCGTCTTATCGGGCCTACA
AACGGCCCCGAATCGTAGGTCGGA
>Escherichia coli K-12 2042594_2042675
CACCTGCCTGGCAAATGAAAGCGGCTTCGCTAATGCACATCATGCTTTATATAACCT
TCCTTGCACTTCCTCTGCTGGGGA
>Escherichia coli K-12  4333577_4333658
TCTGGTGAAGCCTTTTGCGCTGGAAGAGTTACATGCCCGTATCCGCGCCCTGCTACG
ACGCCATAATAATCAGGGCGAAAG
>Escherichia coli K-12 2986422_2986503
CCAGATATGGATATCGATTCCCGTGATGGTTTTCGCCTTTAGCCATACGCCCATTAT
TTCTACGTTTGCCATAGACAGACG
>Escherichia coli K-12  4154232_4154313
ATAAAGGTCATATCTCTAACGCCATCCGTATTCAGGGCCAGTCGGGGCACTCCAGCG
ATCCAGCACGCGGAGTTAACGCTA
>Escherichia coli K-12 3213928_3214009
GTGCAAAATGCCGAAGAAAAACTTCATTACCCTGTTTACCGGCAACGAAACCAGCGA
TACCTGGTTCAACGCGGCAATTGC
>Escherichia coli K-12  3074293_3074374
TTGACGTTGCGAAACTGACGGAAAATCTGCGCCAGGTCGTGGAAGGGGATTGTACGT
GGCCGCAGTACGATCGACAAAAGC
>Escherichia coli K-12  2296654_2296735
GATGGCGCACTGGATGGTAACCGGTCTGCCGTTACTCATCCTTTCGCCACTGGTAGC
AATGCTACTGGGAATGGATGTTTA
>Escherichia coli K-12  1758184_1758265
TCAGCGTTCGCTGGAGCGTGGCATTAAATTACCGCCAGTCGTTCCTGCCGGACCAAA
TAACCCGCTAGGACGTTACGCACT
>Escherichia coli K-12 1220885_1220966
CAAGGAAAAACATTAACCGTAAAAGGTAATTATGTCGGTAATAATGGTCAGCTTAAT
ATCCGCACCGTATTAGGTGATGAT
>Escherichia coli K-12 2223003_2223084
AAAAAATCAGCAGGTGTTTTATATCGGCACCAACCAGCCGGAAGTGCTGACCGAAAT
CCGCCGTCATATTCTGGCTAACTT
>Escherichia coli K-12 4504627_4504708
AGAAAGTCAGGAGTGGATTGAAGATAAATATAAGGATAAATCAACATTTTTGTCTGT
CTTCAGAAAACCACATCTTTCAAT
>Escherichia coli K-12 2610397_2610478
CGGACGTTGTGAAGAAGTGTGCCCGACCAGAGCCATCCAGCTTACCAATAACTTTGA
ACTGACCGTCACCAATAAAGCCGA
>Escherichia coli K-12 361158_361239
TTCCTGCGCTTTGTTCATGCCGGATGCGGCTAATGTAGATCGCTGAACTTGTAGGCC
TGATAAGCGCAGCGTATCAGGCAA
>Escherichia coli K-12 3983536_3983617
CGAATTCATCCAGTTTATTCCGGTGGTCGAGCGCCTGGCTGATGAAACAACTGCCCG
CGATGGACTTAAGTTACATGCGCC
>Escherichia coli K-12  3930306_3930387
CCAGCAACTGGATAAATTACCGGATGCGCCTTATGTCTCGGATCGTCGCTGGAAAAA
AGCGATCCGATTATTGCAGGCCAG
>Escherichia coli K-12  445945_446026
GCTGAAACTCAACTTTGGCATTATGTGTCTGCATATTTTGCTGATGTCGACGTTTGT
TGCCCTGCCCGGACAACTGGCTGA
>Escherichia coli K-12 1158546_1158627
CAACGCAGCAGGTCAGGTTTTCCACGGCGACATTCCGCGTTATATGGCGGGTGACCC
GACTGCGGGTAAACTGTCTGGTGG
>Escherichia coli K-12 2853720_2853801
ATATTCACTGGGGCGCACAGACGCTAACCGCAGGCGATGTATTGCTGGTGAGCGGTA
CACTCGGCGACCACGGGGCGACTA
>Escherichia coli K-12  2676287_2676368
CGCACTGCCAGTGCCGATTGATGAAAACGAGGTGCTGGACTGGCTGGGCGGACAATT
TCTCGGTGTGCCGGTATCCGCGCT
>Escherichia coli K-12  1998948_1999029
TCGCCCGTATGTCATTCCGGTTGGCGGTTCTAATGCTCTTGGCGCGCTAGGTTATGT
GGAGAGTGCGCTGGAAATCGCGCA
>Escherichia coli K-12 3224140_3224221
CGCATCCGAAGCCGCGCATCATCTGTGAATATGCTCATGCGATGGGGAACGGACCGG
GCGGGCTGACGGAGTACCAGAACG
>Escherichia coli K-12  3480845_3480926
ACTGAAAGAGTGGCTGGACCGGGTATTAAGTCGTGGTTTTGCCAGCGGGCCGGGAGG
AAACCAACTGGCGGGAAAGTACTG
>Escherichia coli K-12 355512_355593
GGCGCTGGTTGTGGGGTCATTTATCAGTGCGGGTACGCTCACCGCTGACTTTGTCCG
GTTTGGTCGCAATGCCAAACTGGC
>Escherichia coli K-12  2105522_2105603
GGAGCATCGAGATGTTACGGATAAGCAACGAGGGGTCATATATGCTGGCAACCTTTC
TAGGCATAAATGTTCTTTCATATA
>Escherichia coli K-12 2055749_2055830
CCCTTTCTTGTGCTGGCGGGAACTGGATCACCGCCGAAACCGAAGCGCCAGAAGAAG
CCATTTCCGACCTTGCATGGAAAA
>Escherichia coli K-12  1538042_1538123
CTTCTGTTACCCACGAATTGAGTCCGGTCAACCGACCGTGTGCTCAGAAACCTGCGT
GGGTCGCATCCGGTATCTGGGCGT
>Escherichia coli K-12  557269_557350
GTGCCAGCGCGCGCCGCGTCTGCGTCCCTGCACCCCGCGCGGTATCGTCACGCTGCT
TGAGCGTTACAACATTGATACCTT
>Escherichia coli K-12 2586542_2586623
TGCAGATTGTTCGCGACAATGAAGCGGCTGAATATCTGGAGTTAAATGTCGGTGAAA
ACTGGCGGATTAGCGAAGGGCAAC
>Escherichia coli K-12 90525_90606
AGAAGCCGATATCGCCTGGGTATTGAAAACCTATGGTGAAGAGCGTTTTGCCAAACG
CATTGCCCGCGCCATTGTCGAGCG
>Escherichia coli K-12  4072173_4072254
AGATGCGCAGCAACGTCTGGATATGGTGAAAGAGTTCAACGAACTGTGCCACTCACA
CGGTCTGGTAAGCATCATTGAGCC
>Escherichia coli K-12 3341720_3341801
AAGCCTGTCCGTTAGGGCTGGCACCGACCAGCAGCACCACCGCCACGCTGGTTATGG
GCGATGCCCTCGCTGTCGCGCTGT
>Escherichia coli K-12 1779960_1780041
TTGGTGAAGGTTCCGGCGACCTTTATGCCCAGCAGGTTGGCTTGCTGGTCGGAGAAA
TTCTGCAACTTCCGGTGATTAATG
>Escherichia coli K-12  3271158_3271239
GCCTCGATCCGCGCTTAAAAGATTGCGTCATTCGCGTCGCTTGTGATGTCACCAATC
CGCTGGTGGGCGATAACGGCGCAT
>Escherichia coli K-12  1316780_1316861
CGGCGTCGATTCGGTGCTGGTTGCCGATGTGCCAGTTGAAGAGTCCGCGCCCTTCCG
CCAGGCCGCGTTGCGTCATAATGT
>Escherichia coli K-12  661918_661999
GTAAACTCGGTGTGCGTGAACTGGTGACCTTGCTTGAGCAAACAGTGGTGAATACCC
TGGCTGAACTGGGTATAGAAGCGC
>Escherichia coli K-12 3131228_3131309
CGGTCTAAATAGGCTGATTCAAGGCATTTACGGGAGAAAAAATCGGCTCAAACATGA
AGAAATGAAATGACTGAGTCAGCC
>Escherichia coli K-12 3382694_3382775
GCAGACCATTACCCAGGGGATTATTAGTGCCACGGGTCGAATCGGTCTGAACCCGAC
CGGGCGGCAAAACTTCCTCCAAAC
>Escherichia coli K-12 3524108_3524189
TTGGCGATGCATGGTGGCTGGCACAAGTGCCGGAAGTGAACTCGGCGCTGGTGTCGA
TCAATCCGCAAAACGGTGCCGTTA
>Escherichia coli K-12 2833156_2833237
CGGCGTGGTATGGCGCGATAACCCGACGCAAATTGTCGAGCTGTACCTGAAATGGGC
GGCTGATTATCAGGAAGACAGAAT
>Escherichia coli K-12 680898_680979
GCAAACAGGTATGGCGGAACTCATTCCTGTCGCTCAACAGTGGCAAACGGAAGAACC
AGAAAGCGAAGATGCCCGGTATTA
>Escherichia coli K-12  4584966_4585047
CGTTGACGAAGCGCATCGCGGCTATATTCTCGATAAAGAGCAGACCGAAGGCGAACT
GCAGTTCCGCAGCCAGCTGGATTA
>Escherichia coli K-12 1706018_1706099
CGTGCAGTTCACCGAGATGGTGGTGCGCAAAACCAGCCCGGTGCTTTACCGTCTGCT
GGGGATTTTTTTGCCGCTTATCAC
>Escherichia coli K-12 513183_513264
TCCTTGCCTATGCGGGCTTTGGCATGATGGCGAACGCGGCGGATAAAGTGAAAGATC
CGCAGGTCATTATGCCACGGGCGT
>Escherichia coli K-12  3770772_3770853
GCTGGTGAAAGGCTCGGTGGCGGAGCAGGCGCAGATCCAGAGCCAGCTCGACAGTAT
GGTTAACGGCGAGCAATCGCAGAT
>Escherichia coli K-12 4183220_4183301
AGGTGGTATCCGTCGGTGCGTCCCTGATCCCGTTCCTGGAACACGATGACGCCAACC
GTGCATTGATGGGTGCGAACATGC
>Escherichia coli K-12 4219425_4219506
GTAAAACCACCGCTGAATTGTATATGGCTATCGGCTGCCAGAAGCACGCCAAAACCG
AAAGCTACCGCGAATATCTCGTTT
>Escherichia coli K-12 4535372_4535453
AATGTTGCTGTCTCACGCGCTAAAGATAGTTTTCTGGTATTTGGCGATATGGACCTT
ATCGAGATGCAGCCCGCATTTTCG
>Escherichia coli K-12  1793794_1793875
TTAAAACTTACTGTACCACCACATGGGGGGTGACGTTCCCGATGTTCAGTAAGATTG
AAGTTAATGGCGAAGGACGCCATC
>Escherichia coli K-12 3969515_3969596
AGCTTATTGCCGAAACCGCGCCTGACGCTAATAACCTGTTACGTCAGTATGTTGCTT
TTGCCAGCCAGCGTGCAGCCAGCC
>Escherichia coli K-12  4624428_4624509
CGAACAAGGCGATCTTATCGCACGTTCTGGCGAAAGCGTCGAAGTGCGCGACCGGCT
GGCGCTCGACGGTAAAAAAGCAGG
>Escherichia coli K-12 332876_332957
TTGTCATAATGACCCGCCAACTGATGAAACAGACTGCGGATATTCTGATGCCGGTAA
AACATTTGCTGCCGGACAATTTCC
>Escherichia coli K-12 2943900_2943981
AGCCGGGATGGTGGTGATGGTTGATGGTGCTCAGGGGGCAGTGCATTTCCCCGCGGA
TGTTCAGCAACTGGATATTGATTT
>Escherichia coli K-12  2342254_2342335
CGACGTTGACACGCGTTCAGATGCGGCAGGCCACGGACGTGATATTGAAATGCGCGC
CGACGGTGAAGTGGCAGTTGATGC
>Escherichia coli K-12 394778_394859
TTGTACGGGATATCATCTACCAGCCAAACAAACCATTACGCTTATTGAACAAAATCA
ACTCTGGCGAGACGCTTTTTACTG
>Escherichia coli K-12 1199102_1199183
TTTACAAGGAAGCGAAGACTCACAAGTTGCTAGCGAGATATTTCTTTGTGCTATTGC
TTGGATTCTTCATCATGAAATAAG
>Escherichia coli K-12 2322519_2322600
AAAAGGTGCATTTACTGGTGCACAAACCTTGCGTCAGGGATTATTTGAACGAGCCAA
CGAAGGTACTCTGCTCCTCGACGA
>Escherichia coli K-12  3815408_3815489
CGTACTGCTTTAACCGCAAAGAAGCAAAAGACCACGGTGAAGGCGGCAATCTGGTTG
GTAGCGCGTTACAAGGACGCGTAA
>Escherichia coli K-12  945205_945286
GGATAACGAAGATTTTGTAAAAGCTGTCAAAGCGACAGGTAAAAAACAGTTAATTAT
TGCCGGTGTGGTAACCGAAGTTTG
>Escherichia coli K-12 244671_244752
ATCACTGGAAACCGGCAACTTCCGCCCGGTAGGCGAAACCGACAGCGAAAAAGCCTT
CTGCTGGCTCCTGCATAAATTAAC
>Escherichia coli K-12 2934854_2934935
CGGTACAGACACCTTATATGATCATCGTGGCTATCGTGTTACTGGTCGCCCTGCTGA
TCATGCTGACGAAATTCCCGGCAT
>Escherichia coli K-12 4276225_4276306
TGGGGAGTCTTGTTCTGCTATTACTCTGGCTACGTATTCGACAAAACTATTTATCTC
CCAAACGTAAATTGCAACGCGCCC
>Escherichia coli K-12 2270223_2270304
ATCGTCTGGGCGGCAGCACTAAAAAAGGTATCGATTGTTCTGGTTTCGTACAGCGTA
CATTCCGTGAGCAATTTGGCTTAG
>Escherichia coli K-12  2374286_2374367
AAATGCTGGCAGGCTGTACTCACGCTTCACTGGTGCCAACACAACTCTGGCGTTTGC
TGGTTAACCGTAGTTCCGTTTCCC
>Escherichia coli K-12 1037138_1037219
GGACAAACTGGAGGCTGGCTGCGCGCCGCTGGCGTTGTGGCAGGCGGCAACGCAAAA
TCTCTTGCCGACAGATTCGCTGTT
>Escherichia coli K-12  4069899_4069980
GCTCAACGCACACACGGGTCTTTCCGTTGAGATCGCAAGCCAGAATATCGGCACTGT
CGCAGCGCCTTATGGCGTGGGTAT
>Escherichia coli K-12  3209997_3210078
AGTCTATCGATGATGCCGCCGGGGAAGCGTTTGATAAAACCGCGAAGCTGCTGGGGC
TGGATTATCCTGGCGGGCCGTTAC
>Escherichia coli K-12 3796419_3796500
GTTTGCCAAAAGTTTGGGCTATAGCAAACCGCAAACCCAGGGCGATTATGCTATCGC
ACAGCATTTTCTGACGAACCTGCC
>Escherichia coli K-12 369404_369485
ACAATGTTGAATTGATTCGCCAGCGTGTCTACACCCACAACGCGCGACTGGCGCAAC
GTTTCCGTATTGATCGCGTACTGC
>Escherichia coli K-12  4517201_4517282
GCACCGTCCGGCTCTGGTACGGTGAAATCGCCATTACTACCGCGAAAGATGCCCTGC
AACGCCCCTTCCGTGTCCTGACCC
>Escherichia coli K-12 1951765_1951846
AATTTAATTATGGCGTGGAAGTCCGCCATCCACAGTTTTTCGCCAAAGGAGAAGAGG
AACAAACGCTTAATCGCGGTTTAC
>Escherichia coli K-12 3809139_3809220
GGTGACCGTTACCGGTAGCCTGAAATTCGATATTTCTGTAACGCCGCAGTTGGCTGC
TAAAGCCGTGACGCTGCGCCGCCA
>Escherichia coli K-12  4272421_4272502
AAAAATCCTTAAAGAGATCGGCGATCGTCTGAAATTCCTCGTTAACGTCGGCCTGAA
TTACCTGACGCTTTCCCGCTCGGC
>Escherichia coli K-12 1139160_1139241
TGATGGGACGGCAGGCAATATTGAGATCCCGGAGAAATTACTGAATACCGGGTCGCT
GGGCGGCATTCTGACATTCCGTTC
>Escherichia coli K-12  4244264_4244345
CAACTGGGGTGATGAAAAGCTAAGCCCCGGTTACACCGTGACCACCGGCTGGAAAAA
CTTTACCCGCGTCTTTACCGACGA
>Escherichia coli K-12 1056736_1056817
TGCAATGGGCGCACGGTAAACCACTGAATGTGCTGTTGATGCCCGGACCCGATAACG
CCGGGGGCAGTAAGGAGATGGTCG
>Escherichia coli K-12 881289_881370
CATTGCTGGGTAAAGCATTGATCCACGATGTGCCGGAAGAGTACGCCATTCATAAAG
AGAAAGAGTTCACCTTCAACAAAA
>Escherichia coli K-12 2186290_2186371
ATGAGCATCATCATCACGATCACGAACATCACCACGACCATGGACATCATCACCATC
ACGAACATGGCGAGTATCAGGATG
>Escherichia coli K-12  994397_994478
GGTTTGGCATTGATGAATCCGCAAAAATCTTTCTGGTGGCGCTCGGTACGCTATTCC
CCATTTATATCAACACCTGGCATG
>Escherichia coli K-12  2123763_2123844
TGCCTGTGAAAAAGCGATGAGCGCCGTCGATCCGGATCTCAATTTTATTCGCGTGGA
TGAAGAAGCGTTTCTCGCCTGCCC
>Escherichia coli K-12  3339621_3339702
ATAGTACGGTGATGATGAAGCTGGAGGCCGTGGGGCTGCGTGGAGCGGCTAAACTAA
TGCCTTCTGAACTTTCCGGTGGGA
>Escherichia coli K-12  3181974_3182055
GATTAAGATGTATCCTGACGCTGATATCCCGATGGTGCAGTTGAGTATCGACAGTAG
CAAACCTGCCGCCTGGCATTTCGA
>Escherichia coli K-12 2226405_2226486
GCGCCGCATCCGACATCCGGAGTACCATGCCTGATACGACGCTTGTGCGTCTTTTCA
TGCCGACCAAAATATTACCCAATG
>Escherichia coli K-12 1366836_1366917
TGATGCGCTGCGCTTATCAGGCCTGCAAACGACGTATTGATTATGTATGCCGAATAA
AGCATTCACGCCGCATCCGGCAAG
>Escherichia coli K-12  996425_996506
CACTGCGTCAGGCCGGACTTAAGTTTACCGATATCCAACCCACTTACCTGACGCCCG
CTGATGCCCGCGCCGCGTTCCAGC
>Escherichia coli K-12 4415048_4415129
AGATAAGCTGGGTAATCGCTCTAACGCCAGTTGCGAAGTGGAGTTTCAGGATGCCAT
TGGTTGGTTGTTGGGGCTGGAAGG
>Escherichia coli K-12  281367_281448
TACCGATGAACGGCGCGAGACCGTGCAGCAGCAGCTGGTCAGCGTGTTTGAGCGTTA
CGGCCTGCCGGACCGGATGACCAT
>Escherichia coli K-12  647031_647112
CCAACCGGTAACGCCAACAACCGTTTGTTCTACGGCGGCAAGTTTCTGCCGTGGCCT
GACCGATCGCGAACTGCGTACCAA
>Escherichia coli K-12 2415780_2415861
GCTTCAACCTGGAAGTTCCGGTTGACGATCACGAACGTATCGAGAAAGTTCAGGAAT
ACGTTGCTAACTACATCAACGCTG
>Escherichia coli K-12 2604281_2604362
CGAACCAATGCTTATTCTCTCACTGCTGGTATTGGCGCTGATAGCAGGTTCCACGCA
TATCGAGATGATCAGCAATACGCT
>Escherichia coli K-12 2367516_2367597
AGCGCACCACTGGCAAAGCGATGGGTGATTACGGTTGTATGCTGCGCGCCTATCGCC
GTCATATTGTCGATGCGATGTTGC
>Escherichia coli K-12  3758900_3758981
GGGACGCGTTTCACTGCTGGAAGATAACCTTGCTGAACTGGTCTTCGACACCCCGTT
ATGGCTGGCAGATAACGACCGCCT
>Escherichia coli K-12 356773_356854
CTTCGCCCTGGCGCAAAAATACGACCGTCTCATCGACGTTCACTGTGATGAGATCGA
TGACGAGCAGTCGCGCTTTGTCGA
>Escherichia coli K-12  2973226_2973307
AACTGGCGGCGGCGCGTCCGGGGCAGTCCTGGAATCTCATCAACATGACCCGCAGTT
TCCTGAATGCCTGCACCTCGCTAT
>Escherichia coli K-12  1778806_1778887
CGCAAAGTAAAAATAGCCAAACATCTTCGTTATGGGATGCATTTGCCTATACGTTAG
CCATTCTTTACTACGAAAATTTTA
>Escherichia coli K-12 1810467_1810548
CAACCTTTTACCTTAAGGTTCCGGAAGGCTGGTTCATTCCGGCTGATGCGCTACAAG
GAATGGTGCTGGGTTATTTGAGCC
>Escherichia coli K-12 4237226_4237307
GGGCAGGCAAAAAATCAATCTTGATCCCGATATCGTCCGCGTTGCCGAACGCGGTAA
CCCGCCGTTGCAGGGCAACTACAC
>Escherichia coli K-12 1005234_1005315
TGATTTGTATGGAAAAAATCTATGCCTATGCGGGATATATCGCCATCAATATTTCAT
CGCCGAATACCCCAGGATTACGCA
>Escherichia coli K-12  3803558_3803639
ACTCAGTCATTCCCGCGCCCGAGGAAGGTGAAACGGCAACGTTTATTTATGTTGGGC
GTATGAAATTTGAAGGCCAGAAAA
>Escherichia coli K-12 2611046_2611127
GCGGCGGTATTTTCCACGATCTCTACAGCGTCTGGGGCGGTAGCGACACCATTGTCC
CCATTGATGTTTGGATCCCCGGCT
