# Supplementary material for: iPro-CSAF: identification of promoters based on convolutional spiking neural networks and spiking attention mechanism
Source: PeerJ Comput Sci. 2025 Mar 26;11:e2761. doi: 10.7717/peerj-cs.2761 (PMC12190325; doi:10.7717/peerj-cs.2761)
Supplement: Supplemental Information 1 [file peerj-cs-11-2761-s001.zip › raw data/Escherichia_coli_data/Escherichia_coliNtrain.txt]

>non-promoter squence 1     𝐒𝐒
ttcaaaggtgaaactcaggttactgaccagctgaccggttacggccagtgggaatatcagatccagggcaacagcgctgaa 
>non-promoter squence 2 
ctgaaattccaggatgtgggttctttcgactacggtcgtaactacggcgttgtttatgacgtaacttcctggaccgacgta 
>non-promoter squence 3 
cagacctacaacgcaactcgcgtaggttccctgggttgggcgaacaaagcacagaacttcgaagctgttgctcagtaccag 
>non-promoter squence 4 
gttggtgctacctactacttcaacaaaaacatgtccacctacgttgactacaaaatcaacctgctggacgacaaccagttc 
>non-promoter squence 5 
ggttacaaatctctggacgaaggtcagaaagtgtccttcaccatcgaaagcggcgctaaaggcccggcagctggtaacgta 
>non-promoter squence 6 
ggtaagagcatcaccgatgcctgcatcggctgggaagataccgatgctctgttacgtcaactggcgaatgcagtaaaagcg 
>non-promoter squence 7 
gtgaataccagcggtaacggcgattgccatatcattctgcgcggcggtaaagagcctaactacagcgcgaagcacgttgct 
>non-promoter squence 8 
gacggtctgcgtatagcccgtaaattgctgcttgatattaacgacagcggtctgccagcggcaggtgagtttctcgatatg 
>non-promoter squence 9 
ttggcggcctgcaaggattgtaagacccgttaagggttatgagtcaggaaaaaaggcgacagagtaatctgtcgccttttt 
>non-promoter squence 10 
gttcatgttgatgaaaggctgcgagagagggcgctggtgccgctcaatcgtatgctggattttgcggctacactacgtgga 
>non-promoter squence 11 
ggttccaccagtcaactgatcgctgctgcgaaaacattgccacatcagaggcttattgtggcaaccgatcggggtattttc 
>non-promoter squence 12 
gaacttattgatcatcttgatagtttgggtgaaaaaatcatctgggcacccgacaaacatctggggcgttacgtgcaaaaa 
>non-promoter squence 13 
tctactttgttagtcgctggggtgagatttatgggagaaaccgccaaaattctcagtccggaaaaaacaattctgatgccg 
>non-promoter squence 14 
caactgctgagcatgtttggcgataccgatggtaagcgtgatgcgatgttgcgtttcaccaaaccggtaaccggcggctat 
>non-promoter squence 15 
aaagacggcgtggatgcgggcggcagctatgtgtttgtccagcgttgggaacacaacctgaagcagctcaaccggatgagc 
>non-promoter squence 16 
ggctacggtaaaggccttgcgccgacgacccagttcgatgtgttgatccacattctttctctgcgtcacgacgtaaacttc 
>non-promoter squence 17 
aaacgcgatctggaagagattcctgacaacgtaattgccgatctggacattcatcctgtgaagcgcattgaggaagttctg 
>non-promoter squence 18 
ggtattgctatgtgcaccgcgctggtttcttgcctgaccggtaacccggttcgtgccgatgtggcaatgaccggtgagatc 
>non-promoter squence 19 
aaaggcaaactgacctataccggttcgctcggcgaagtgatgcaggagtccattcaggcggcgttaacggtggttcgtgcg 
>non-promoter squence 20 
ctcgataagtcattaaaacatatcgaaattaacggcgataacctgcatgactatctcggtgttcagcgtttcgactatggt 
>non-promoter squence 21 
ctgctggatcgtatggaagtgattcgcctctccggttataccgaagatgaaaaactgaacatcgccaaacgtcacctgctg 
>non-promoter squence 22 
ctgctcgatgagatcgacaaaatgtcttctgacatgcgtggcgatccggcctctgcactgcttgaagtgctggatccagag 
>non-promoter squence 23 
caaagccgtgtcaacaaaatcaagggaccgatcctctgcctggtagggccgccgggggtaggtaaaacctctcttggtcag 
>non-promoter squence 24 
atgtctccgatgtcggcagaagcgaccgtagtgcgtggttatatcgactggatggtacaggtgccgtggaatgcgcgtagc 
>non-promoter squence 25 
gaatcggaaatcgatctgctgcaggttgagaaacgcattcgcaaccgcgttaaaaagcagatggagaaatcccagcgtgag 
>non-promoter squence 26 
tacatcaagctgaacaaaaaaatcccaccagaagtgctgacgtcgctgaatagcatcgacgatccggcgcgtctggcggat 
>non-promoter squence 27 
ctgaaactgcctgacggcaccgtcaaagtgctggtcgaggggttacagcgcgcgcgtatttctgcgctctctgacaatggc 
>non-promoter squence 28 
gaagcggcgatggaccatgataaaaaaattatgctggtcgcgcagaaagaagcttcaacggatgagccgggtgtaaacgat 
>non-promoter squence 29 
actgagattaaagacgtgctggcttcccgtggactgtctctgggcatgcgcctggaaaactggccaccggcaagcatcgct 
>non-promoter squence 30 
gaagtgaaagaagagaaaccagagttcgatccgatcctgctgcgccctgttgacgatctggaattgactgtccgctctgct 
>non-promoter squence 31 
gagcgtattgcctacaatgttgaagcagcgcgtgtagaacagcgtaccgacctggacaagctggtcatcgaaatggaaacc 
>non-promoter squence 32 
gtcgaaatcgtcaagccgcagcacgtgatctgccacctgaccgatgagaacgcgtctattagcatgcgtatcaaagttcag 
>non-promoter squence 33 
attgatggtgtactacatgagtacagcaccaaagaaggcgttcaggaagatatcctggaaatcctgctcaacctgaaaggg 
>non-promoter squence 34 
gttgaaggcggcaaactttctgacatcgcgccgaccatgttgtcgctgatgggtatggaaatcccgcaagagatgactggt 
>non-promoter squence 35 
ctggatcactgcgtggaagaagtcgcgaaagcggttgagtccgtgggtggacaactgctgatcaccgctgaccacggtaac 
>non-promoter squence 36 
actttcttcttcaacggtggcgtagaagagtcgttcaaaggcgaagatcgcattctgatcaactcaccgaaagtggctacc 
>non-promoter squence 37 
ggcttcgcgcgtaagaaagtggttaacgtcgatttcgtgatgctgaccgaatacgccgctgacatcaaaactgcggttgct 
>non-promoter squence 38 
gctggtttgcaggctgcttatgctcgcgacgaaaatgatgaattcgtgaaagcgaccgttatccgtgctgaaggtcagcca 
>non-promoter squence 39 
agtgctgaatcctcgctgaaaaaattcgaagaaaaatttgccgcgctgggcaaaggccgcgtagcgtccatcattggtcgt 
>non-promoter squence 40 
ggcgcggtagataaagcgaaaaacgcaggcaaagcggtacacattatgggtctgctctccgcaggcggcgtacacagccac 
>non-promoter squence 41 
ctggaacggcagctcaataaactgcagcacaaaggcgaagcacgtcgtgccgcaacatcggtgaaagacgccaacttcgtc 
>non-promoter squence 42 
ctgaacgacaacttcgtgaaactggtatcctggtacgacaacgaaaccggttactccaacaaagttctggacctgatcgct 
>non-promoter squence 43 
gttgacctgaccgttcgtctggaaaaagctgcaacttacgagcagatcaaagctgccgttaaagctgctgctgaaggcgaa 
>non-promoter squence 44 
gctactcagaaaaccgttgatggcccgtctcacaaagactggcgcggcggccgcggcgcttcccagaacatcatcccgtcc 
>non-promoter squence 45 
ggtccgtctaaagacaacactccgatgttcgttaaaggcgctaacttcgacaaatatgctggccaggacatcgtttccaac 
>non-promoter squence 46 
gctaacctgaaatgggacgaagttggtgttgacgttgtcgctgaagcaactggtctgttcctgactgacgaaactgctcgt 
>non-promoter squence 47 
cgtgaaggttacttctgcctcgatagccgccattctacggcggaaaaaccggtatttaaccgcaccgttgggctgcgtgat 
>non-promoter squence 48 
aacccaggtgctgcggatgatttcctgtcggtgattaacccggaatcgctggtgatcaaacagggctttgctgaaccgtcg 
>non-promoter squence 49 
gaacgcgtcgagaaagatgccgaaggtaatatcaccaccatcttctgtacttatgacgccgataccttaagcaaagatccg 
>non-promoter squence 50 
ggcgaaatggttaccatgccgaaccatccgaacaaaccggaaatgggcagccgtcaggtgccgtttagcggtgagatttgg 
>non-promoter squence 51 
ggttacactgcggcttctattcgtgagttctgcaaacgcatcggcgtgaccaagcaggacaacaccattgagatggcgtcg 
>non-promoter squence 52 
tacgactgggtactggacaacatcacgattcctgttcacccgcgccagtatgagttctcgcgcctgaatctggaatacacc 
>non-promoter squence 53 
tcaccgtttatcgtgatgcgcgatccggtgctgtaccgtattaaatttgctgaacaccaccagactggcaacaagtggtgc 
>non-promoter squence 54 
tacgttgatgaactgacgccggaacagatccgcgaataccgcggcaccctgacgcaaccgggtaaaaacagcccgtaccgc 
>non-promoter squence 55 
cagtgcaacctgcgtttcgacgacactaacccggtaaaagaagatatcgagtatgttgagtcgatcaaaaacgacgtagag 
>non-promoter squence 56 
gagcgggttcaagacttttgttatcgcattggctcgattctgctggtgctgttaatggggcttgcacttttcaatgatttc 
>non-promoter squence 57 
ccgatctctatcgccaagggggctgggatgacagcggaactcggggttgtttattacctgccgtttcttgcgcttattagc 
>non-promoter squence 58 
tttgtcggtattgagccgaaagtcattcctttgccagatgagtataaagttgtacgccagtatgggccgttcaacgccatc 
>non-promoter squence 59 
caagcaggcgacaggatcgttaaagtcgatggtcagcccttaacgcagtgggtgacctttgtgatgcttgtccgggataac 
>non-promoter squence 60 
acagtagcgccatttggcagcgaccaacggcgggatgtaaagctcgatttacgtcactgggcgtttgagcctgataaagaa 
>non-promoter squence 61 
attattggtgtgcctggcgtacgtccggtggttggcgaaatagcagccaattcgatagctgcggaagcacaaattgcacca 
>non-promoter squence 62 
atcgccctgatcccgttgggcggttatgtcaaaatgctggatgagcgcgcagaaccggtcgttccggaactccgccaccat 
>non-promoter squence 63 
aatttgaagaagcgattccttcagccgacgatttcgatctgtacggcgtttatccggcaatcgatgcctgcgtggcgttaa 
>non-promoter squence 64 
agtttgcatctggagttaagcgaagacgtattagctgaaattgaagcggtgcatcaggtttatacttatccggcaccataa 
>non-promoter squence 65 
cggttcacccgctatagcggtgagcaaacgcaaaaagccgtcgcggcgtatgttgatatcgccagacgtcatggcctggac 
>non-promoter squence 66 
attgtcaccattcagaacccttacagtctgttaaaccgcagttttgaagtaggtctggcagaagtcagccagtatgaaggg 
>non-promoter squence 67 
ttcggcaaactcggttatagctggacggattctgcgcctgcggtttcgctgctggatacgctggacgcactggcagagtac 
>non-promoter squence 68 
ccggatcaggcgctggatcggaagaatatccgcgaagcgctgcatgacagcctcaagcgcctacagactgattacctcgat 
>non-promoter squence 69 
gctcagggcattaaccttatcgacgttgccgaaatgtacccagtacctccgcgccccgaaacgcaagggttaaccgaaacc 
>non-promoter squence 70 
cagcgtattcggatgctgcagcagaccatagaacaagcgttacttgaacaaggtcgcatcaccgaaaaaactaaccaaaac 
>non-promoter squence 71 
acgatcaccgtctgatcgatggtcgcgaatccgtgggcttcctggtaacgatcaaagagttgctggaagatccgacgcgtc 
>non-promoter squence 72 
ttcaccatcaccaacggtggtgtgttcggttccctgatgtctacgccgatcatcaacccgccgcagagcgcaattctgggt 
>non-promoter squence 73 
acgccggttctgcgtgatgtcgataccctcggcatggcagacatcgagaagaaaatcaaagagctggcagtcaaaggccgt 
>non-promoter squence 74 
ctgctggctgaacacaatctcgacgccagcgccattaaaggcaccggtgtgggtggtcgtctgactcgtgaagatgtggaa 
>non-promoter squence 75 
gcagcggctgctccggcggcgcaaccggctctggctgcacgtagtgaaaaacgtgtcccgatgactcgcctgcgtaagcgt 
>non-promoter squence 76 
ctggaagatgaaggtacaacggtaacgtctcgtcagatccttggtcgcctgcgtgaaggcaacagcgccggtaaagaaacc 
>non-promoter squence 77 
gttgaccagctgagcaacgacgtgaacgcaatgcgttccgacgttcaggctgctaaagatgacgcagctcgtgctaaccag 
>non-promoter squence 78 
ggcctgactcaaggtaccgttgtgactatctccgcagaaggcgaagacgagcagaaagcggttgaacatctggttaaactg 
>non-promoter squence 79 
gaagcgcgtaccgaagtccgtaaggtcatttggccgactcgccaggaaacattgcacaccacgctgattgtggctgcggtt 
>non-promoter squence 80 
ttacgtcgtctggaataccgcggatatgactctgccggtctggccgttgttgatgcagaaggtcatatgacccgcctgcgt 
>non-promoter squence 81 
ctgtccaaagagccacaagggtttgttgctgacgccacaatcaatacacctaacggcgttctggttgccagtggtaaacat 
>non-promoter squence 82 
gatgcttgggttgtcgcgggtcatgcgccggtgcgctgcacggtacaagcgggtttgatgaacccgaagtataaagttgaa 
>non-promoter squence 83 
aacacgctggcacagattgacgccgtgctggaaaaacagggcagcaataaatcgagcattctggatgccaccattttcctg 
>non-promoter squence 84 
atcgcccagcagcaacatgcccagcagcagactgccggtgctgatgcttctgcaaacaacgcgaaagatgacgatgttgtc 
>non-promoter squence 85 
catctgctgcacagcacccgtaagcaggttgaagaagcaggcgacaaactgccggctgacgacaaaactgctatcgagtct 
>non-promoter squence 86 
gacggtatcctgcacgtttccgcgaaagataaaaacagcggtaaagagcagaagatcaccatcaaggcttcttctggtctg 
>non-promoter squence 87 
aagcacagccaggtgttctctaccgctgaagacaaccagtctgcggtaaccatccatgtgctgcagggtgaacgtaaacgt 
>non-promoter squence 88 
ccgcgtaaagacgttaacccggacgaagctgtagcaatcggtgctgctgttcagggtggtgttctgactggtgacgtaaaa 
>non-promoter squence 89 
actcgtgcgaaactggaaagcctggttgaagatctggtaaaccgttccattgagccgctgaaagttgcactgcaggacgct 
>non-promoter squence 90 
gttgaagaattcaagaaagatcagggcattgacctgcgcaacgatccgctggcaatgcagcgcctgaaagaagcggcagaa 
>non-promoter squence 91 
ctggacaaaggcactggcaaccgtactatcgcggtttatgacctgggtggtggtactttcgatatttctattatcgaaatc 
>non-promoter squence 92 
aaaaaaatgaagaaaaccgctgaagattacctgggtgaaccggtaactgaagctgttatcaccgtaccggcatactttaac 
>non-promoter squence 93 
aacccgcaaaacactctgtttgcgattaaacgcctgattggtcgccgcttccaggacgaagaagtacagcgtgatgtttcc 
>non-promoter squence 94 
gttaccctgatccacccgatcgcgatggacgacggtctgcgtttcgcaatccgtgaaggcggccgtaccgttggcgcgggc 
>non-promoter squence 95 
ccgcacaccaagttcgaatctgaagtgtacattctgtccaaagatgaaggcggccgtcatactccgttcttcaaaggctac 
>non-promoter squence 96 
gaagaagttgaaatcgttggtatcaaagagactcagaagtctacctgtactggcgttgaaatgttccgcaaactgctggac 
>non-promoter squence 97 
ggcgacgcagagtgggaagcgaaaatcctggaactggctggcttcctggattcttacattccggaaccagagcgtgcgatt 
 >non-promoter squence 98 
 ctgctgggtcgtcaggtaggcgttccgtacatcatcgtgttcctgaacaaatgcgacatggttgatgacgaagagctgctg 
 >non-promoter squence 99 
 gactgcccggggcacgccgactatgttaaaaacatgatcaccggtgctgcgcagatggacggcgcgatcctggtagttgct 
 >non-promoter squence 100 
 ggcggtgctgctcgcgcattcgaccagatcgataacgcgccggaagaaaaagctcgtggtatcaccatcaacacttctcac 
 >non-promoter squence 101 
 atgaacatcgagccggatgcgctgacaacgggcgataaaaatgaatttgtgattaatcaaggcgaggggacaggtggcaga 
 >non-promoter squence 102 
 gtcgggccggacggtcgctacatcaataaatatattgcttataccgcaggcgttgcgcctgcgagtcagccgcgcttcgcg 
 >non-promoter squence 103 
 tatcgcccactgtcgattaccaaagttgaccccccggttcccggtgaacgtgtcttcccggaatccattgtccgcactgtg 
 >non-promoter squence 104 
 tcacgttttggactgggaaaagcgaccaatttggggttggtcggagaacgcagtggcttatatcctcaaaaacaacggtgg 
 >non-promoter squence 105 
 ggcgtggtgcgggaaaactcggtactcaataccattccttatcgaattaacggccacgaaatcaaagacgtggcacgctac 
 >non-promoter squence 106 
 agcgccgtgctggtggatgtcaacaccggtgaagtgctggcgatggctaacagcccgtcatacaaccctaacaatctgagc 
 >non-promoter squence 107 
 accgggcagccgggtgagcgcattgtgcgtaaagaccgctatggtcgcgtaattgaagatatttcttctactgacagccag 
>non-promoter squence 108 
cgtcaggtgaaccctgacatggcggactacatcaaaaaactgaaactgccggggattcatctgcgtgaagagtctcgccgt 
>non-promoter squence 109 
ccgttagcggtgagcgtgccggtaaaagcgatttgggctgacccgaaagaagtgcatgacgctggcggtatcagcgtcggt 
>non-promoter squence 110 
cgcgtagcgtggttacaagttatctccccggatatgctggtgaaagagggcgacatgcgttctcttcgcgttcagcaagtt 
>non-promoter squence 111 
tggatcttcaaaggcgagatcctgggtggtatggctgctgttgaacaaccggaaaaaccggctgctcagcctaaaaagcag 
>non-promoter squence 112 
gcaatgcgtctgggcgctaaaggtattaaagttgaagttagcggccgtctgggcggcgcggaaatcgcacgtaccgaatgg 
>non-promoter squence 113 
ggtgaagacgtagaaaaactgcgtaaggtcgtagcggacatcgctggcgttcctgcacagatcaacatcgccgaagttcgt 
>non-promoter squence 114 
cagtacctgactaaggaactggctaaagcgtccgtatctcgtatcgttatcgagcgtccggctaagagcatccgtgtaacc 
>non-promoter squence 115 
ccggatattcacagccgcgccaacaatcctaccagccggatgatgcgttttgcccaactctctaccgtgaaggctttttcg 
>non-promoter squence 116 
gacgatccgcgcgatctgcagctgctgcccattgccggacgcctgaaatgtgctcatgtaaatcatgtagaagcgttatgc 
>non-promoter squence 117 
ctcgatatggaactacagcgtgcgacgcgcgggtttcatagcccacacgcgcccgataaccacaccttttccagcaatgaa 
>non-promoter squence 118 
gcgtccagaggtttactcgcagaactgatgttcatgctgtatggcattggcgaattgccggaaatcgtcaccctgccgaaa 
>non-promoter squence 119 
atggacacaacgttgagtgaagcacccacttgttgtcatacagacctgttttaacgcctgctccgtaataagagcaggcgt 
>non-promoter squence 120 
ctgtttggttcgctggtggacggcggtcaggtcaccgtcgcgctggataaagagaaaaatgagctgacttacggattccag 
>non-promoter squence 121 
gtggtggataaattcatcgtcgagttgcaggttcagctggatcagaaaggtgtttctctggaagtgagccaggaagcgcgt 
>non-promoter squence 122 
 ctggtgatgaccaccaacgccggggtacgggaaactgagcgcaaatccattggtcttatccaccaggataacagcaccgat 
 >non-promoter squence 123 
 gttggttttgatcagggcggtttgctgactgatgcggtcatcaagcatccacatgcggtgctgctgctggacgaaatcgag 
 >non-promoter squence 124 
 ttaggtcacgaacataaaccggttggttcgttcctgtttgccggccctaccggggtcgggaaaacagaggtgacggtacag 
 >non-promoter squence 125 
 gttaatgtggcggatattgagtccgtggtggcccgtattgcacgcattccagagaagagtgtttctcagagtgatcgtgat 
 >non-promoter squence 126 
 ctgaaaccgaagtatgaagcgcaccacgacgtgcgttataccgcaaaagcggtgcgtgcggcggtagagctggcggtgaaa 
 >non-promoter squence 127 
 gtcgatgcggctaacctaatcaaaccgttgctctccagcggtaaaattcgtgtaattggttcgacaacctatcaggagttc 
 >non-promoter squence 128 
 gctgactgtacgatttactctctcgatatcggttctctgttagcgggcacaaaatatcgcggcgactttgaaaaacgtttt 
>non-promoter squence 129 
cgcgtgggcggaatcgacccactgattggtcgtgagaaggagctggagcgtgctattcaggttctctgccgtcgccgtaaa 
>non-promoter squence 130 
gcatatctgttgcgtaaacatgaagtcagccgtctcgatgtggtgaactttatctctcatggcacgcgtaaagacgagccg 
 >non-promoter squence 131 
 tttattgaacaaaccacacccgttctgcctgccagtgaagaggagcgcgacacacagccgacgctgagttttcagcgtgta 
 >non-promoter squence 132 
 aaggattcggccattgttcctgtttattactacgtgaatgcgcgtctggtgaaaccgtgggttggtggctataccggcaaa 
 >non-promoter squence 133 
 ggctggtgtgctgactacaacgaaccaacttccttcctgaacaccatgctttcgaacagctcgatgaataccgcgcattat 
 >non-promoter squence 134 
 gcagacaaaccgttgaccatcaacctgttgtataacacctccgatctgcataaaaagctggcgattgctgcctcttcattg 
 >non-promoter squence 135 
 ctaggtatggaccgcgatatcattgttaataaagtgaaagcgcagggcaacatgcccgcctatggttacactccaccgtat 
 >non-promoter squence 136 
 cgctaccgtagtggtgaaatcgacatgacgaataacagcatgccgatcgaattgttccagaagctgaaaaaagagatcccg 
 >non-promoter squence 137 
 ttcggcgaaaaatggacccagcctggtaatatcgtcaccaacggtgcctataccttaaaagattgggtcgtaaacgaacga 
 >non-promoter squence 138 
 tatgggcatatcgccggtattgatgaaattcttgaagggaaaaaaccgattaccgatctcggcgtgaaagctattgatgat 
 >non-promoter squence 139 
 catttgcgtaaagatgcgaaatggtctgatggcacgccagtcacagcacaagactttgtgtatagctggcaacgttctgtt 
 >non-promoter squence 140 
 ctggtacgtaacaatggttcagaagttcagtcattagatccgcacaaaattgaaggtgttccggagtctaatatcagccga 
 >non-promoter squence 141 
 ctggtactgcttgatctggaaaaggagcaagaatactgggaaggcgtggctggctggcggttgaaaattgaagaagaaagt 
 >non-promoter squence 142 
 ctaccgcgctttaccttgtttaagaagaaacagttcctgccactgatacagctattgcgccttggcgtattactcaacaat 
 >non-promoter squence 143 
 gcgctactgcgatgggccgccatgctgcatgaggtcgggttgaatatcaaccacagcggtttgcatcgccactccgcttat 
 >non-promoter squence 144 
 gtactgtatgaaatggaaggacgtttccgtcatcaggatgtgcgtagtcgcaccgccagcagcctcgccaaccagtatcac 
 >non-promoter squence 145 
 cgtctggaaaaactggtaaaagaagttttacgtcaccgtaatttcgcatcgctgagtttaccgggtctttccgaagagcgg 
 >non-promoter squence 146 
 gtcatcaataaagagaattttcagcgcgctcgcatggcggcagcacaaaaactggaaactttaacctggcaattccgtatt 
 >non-promoter squence 147 
 gaagcccgtctgatttttatgggcgtggaacatacccaaccggaaaaaggtcgcaaactggttattgatattggcggcgga 
 >non-promoter squence 148 
 gcaatgacgcgcggtttaaactgtctgtcgctgtttgccgaacggctacaagggttttctcctgccagcgtctgtatagtt 
 >non-promoter squence 149 
 tttgtcaaatttttaggtatttaatttgtaaaacagtttgctttgtactggcatacagaaaatagggtattgattttaaac 
>non-promoter squence 150 
gagcatatacaaatatattagtctaagttttgtatgctaacagaaagatataatttagctacctattctaaaaatggtgaa 
>non-promoter squence 151 
ttcatttgggagcaaatacttattgccttgaaaagtagcactgtaatagcctatgataattagttgtagaataacctttat 
>non-promoter squence 152 
ccttgaaagtctcactttctagttgtcccatgcaggggttgaaatttgattccaagcggaaagtatattatgttttttcag 
>non-promoter squence 153 
aacaaaggaagttcataagaaaagccatgtcggcttttcctctactagatacagattggaggtagatgaatatttgccaaa 
>non-promoter squence 154 
tatgtatgtgtgtgtgtttggagttgtttttttcttttaaatcaccaaattttttttaagctactttttatttgtgcctcc 
>non-promoter squence 155 
atgccttatttttattgatctgctttgtcttacaattaaggtccaagagcttggttaaactgtattatttgcctaagtata 
>non-promoter squence 156 
tttctatatatcagtgttttatgttggaatttttccttgtttttattttactagttggtaaaccctgtttatgctgaaaca 
>non-promoter squence 157 
ccacatgcagatcttttaagacttaaaaagtgatcatagaaaagactaagtgactgtaaagatgctctttttttaagcatc 
>non-promoter squence 158 
gagttacctaaagtgaagcctttcttatctatagacttcagattctgcttggaatcccaccggctcaagaagcacatgtat 
>non-promoter squence 159 
tcttgtttactatagcttcttaaagttaagccttgtactacaggttgttggagtactcctagatcactgtttcatagtagc 
>non-promoter squence 160 
tacagtgcataatgtgacatttggaatgcttatcaactgcatgtaaacattaataacctgcacttttttgtcttaaggttt 
>non-promoter squence 161 
tcattgtactgtgcattttcccattaaattgtttgcttttaatattcaatgttaaatatgaggtgaccgtacagtagttag 
>non-promoter squence 162 
ggaaggtatcagtgcttcttatattgtaaagcattggcctaggaaggcaaacagttgtctttttgaaggatttttttctgc 
>non-promoter squence 163 
aaaaagatgccttaaacagtacattttggtttggaattctgtagaaagtattttggtaaaaaaaaaaaaaaaaaaaaaggg 
>non-promoter squence 164 
ctggtgtcctccaaactgaaattgtttgtaacgatagtcttttacaggttttcctttaaagatgtttgtgtgcttttaatt 
>non-promoter squence 165 
gttggtgtatgtaaaggatttccatgtagctgtggtgctagttattactggctacattatatgctaagtgtatttgtgttc 
>non-promoter squence 166 
gtagtgagtctatttgtggtcactagcactgtctcctaaacttgtaagaggtctgaagctattctttgatttttgctagtg 
>non-promoter squence 167 
aaggagatctcccataatatttttctgcatctgtttgctttgactgagtaggcgttttgtcattattgtgtatatgagatg 
>non-promoter squence 168 
aagtgctctcttttatacaatatgcattgcatctggaccttaaacttataaaaatggtcagtgaaacttctgtgaacatga 
>non-promoter squence 169 
ccaaatttcaaaccttacatggaggttattatagtatatttgacaccctatatacctgtgattagagatgtgtatatatat 
>non-promoter squence 170 
agaacttttgtacacgtttaagctattattattaaaaagtgtttgcaaaatggtcaagattataatattgctgaattatat 
>non-promoter squence 171 
 acagtttctcttcttgacttgccacccatcgctggatgttgtccactttatccaccatataaaacagtaagcagctgctaa 
 >non-promoter squence 172 
 aagattgatcaaactgaatgaaacccccacacacacacacatgcatacacacacacacacagccacacacacagaaaatat 
 >non-promoter squence 173 
 acaaggtgtgggccaagttcggacacaccttctgcaagtactcggaggagatgaagaagattcaagagaagcagagggaga 
 >non-promoter squence 174 
 ctctggccaagctcatcgacgactacggagtggaggaggagccggccgagctgcccgagggcacctccttgactgtggaca 
 >non-promoter squence 175 
 gggcgctcaaaagcgagttcctggtgcgcgagaaccgcaagtactacatggatctcaaggagaaccagcgcggccgcttcc 
 >non-promoter squence 176 
 ccaagggccgcttcctgaagatcgccgaggtgggcgcgggcggcaacaagagccgccttactctctccatgtcagtggccg 
 >non-promoter squence 177 
 tggggcaccccggctcgggctcaggctccggcgggggcggtggtggcggcgggggcggcggcggcagtggcggcggcggcg 
 >non-promoter squence 178 
 acaattcagcgcattgtacgtcaggcaagtaagttacgcgttgtttttgcgacagatgaagagattgcagctcatgaagcc 
 >non-promoter squence 179 
 aagcgcaacagcctcgatgcgttatgtgctcgctacgaaatagataacagtaaacgaacgctgcacggggcattactcgat 
 >non-promoter squence 180 
 gaagtagccgatgagttcatggactatattcgcggcgcggagttggtgatccataacgcagcgttcgatatcggctttatg 
 >non-promoter squence 181 
 cgtcgcctgacgggcaataacttccatgtttatctcaaacccgatcggctggtggatccggaagcctttggcgtacatggt 
 >non-promoter squence 182 
 cgtcggtgcctggcagcaccatcagagcaaaaaagaagctcagcaatccacactctccgtcgaatcaccggtacaacgtta 
 >non-promoter squence 183 
 agcattgaacaagcgatcgaacgtgctggcaccaaagctggcaacaaaggtgcagaagctgcactgaccgcgcttgaaatg 
 >non-promoter squence 184 
 ccgctggcggcgggtgcactggctaaaaccggtaaatacgacgcggtgattgcgctgggtacggttattcgtggtggcact 
>non-promoter squence 185 
atggaaaacgttgctctggacttctcttacgagcagagccgtattcgtagcgttgacgtaggcacctggattgccggtgtt 
>non-promoter squence 186 
aacaaaaaccagtactacggcatcactgctggtccggcttaccgcattaacgactgggcaagcatctacggtgtagtgggt 
>non-promoter squence 187 
atgaacaaaatgggcggtttcaacctgaaataccgctatgaagaagacaacagcccgctgggtgtgatcggttctttcact 
>non-promoter squence 188 
cgcaacccgcagaccggtaaagagatcaccatcgctgctgctaaagtaccgagcttccgtgcaggtaaagcactgaaagac 
>non-promoter squence 189 
attgctgagcaacaggtaattacgattttagttaagggttcacgtagtgccgccatggaagaggtagtacgcgctttacag 
>non-promoter squence 190 
atggcggaactgggcgctgaaagcgaagcctgccatgtacaggtgggcgaggcggcaaaagctgctggtattgaccgcgtg 
>non-promoter squence 191 
gatgctatcaaagcggggctggcaaatctgaaagctgttccaggccgtctgttccccatccaactggcagaaaaccagttg 
>non-promoter squence 192 
gaatttaccctacaaaccccaaccggtagcgtcgatgttctgctgccgttgccggggcgtcacaatattgcgaatgcgctg 
>non-promoter squence 193 
aacaacgactggctgaactggcagagcgtaattggctcacgcaaagtgtggcgtttctcacccaatgccgccaacagcgat 
>non-promoter squence 194 
gtcaacaacctggcagcggcgcatctggaaggttttggctcgcttgcgggtgtcgcgaaagcgaaaggtgaaatctttagc 
>non-promoter squence 195 
gtaccgatgacgctgttgcgcttaacgccggaatacgattacgcagttattgaacttggcgcgaaccatcagggcgaaata 
>non-promoter squence 196 
cgcgtggttgctctgacggggtcctccggcaaaacctccgttaaagagatgacggcggcgattttaagccagtgcggcaac 
>non-promoter squence 197 
ggcgcaggcgcactactggttagccgtccgctggacatcgacctgccgcagttaatcgtcaaggatacgcgtctggcgttt 
>non-promoter squence 198 
tcagcggcgctgcgggagaagaaacagacccatttcctgcatcaaaacaacaccggtattacgcaaaacttatcgtacatt 
>non-promoter squence 199 
gattacgccggagagattggccttatcatgccgtatgaaaaagacttctgcgccacttgcaaccgcctgcgcgtttcctcc 
>non-promoter squence 200 
atccagcatcgccctatccagctgcgtttcatcgaactgatggaaacgggcgagggcagcgagctcttccgtaagcatcac 
>non-promoter squence 201 
aacgtcagtgtcgacagtctggacgcccgccagtttcacgctattaccgggcaggataaattcaaccaggtcatggcaggg 
>non-promoter squence 202 
agactgggcaccgaaaaagtgcgcctgacaggaggagagccgtctttacgccgcgactttaccgatatcatcgccgctgtg 
>non-promoter squence 203 
ggtctggtgattcaggtaccagaatacttaagcccgggcgaaaaaattcgtatccatatcgaagaacgccgttatatgggg 
>non-promoter squence 204 
gaagaagagttgctgtttatgccagagggcggcatgccggacatgcaggtgctgacctgggacggtcaactgctggcgctt 
>non-promoter squence 205 
atgcgtttttctgatgtccgtaccgggctgaaagtagaagagcgtttcaaaggtgatgatatcgttgacaccgtgacgctg 
>non-promoter squence 206 
agacgttggcaagatccggctttcccgatgcatttcccatggtttggggatgaaaaatattgggagcagcagattttggca 
>non-promoter squence 207 
atggggccggccattcaagatctatggatgatgctcaccggggaccgggcgcagcagcaactgcaattggaagttttactc 
>non-promoter squence 208 
ttagtgccaacttcgctgcgagtggcttttttcactgtggttgaacaagtattggcgaaggttaataccctttgggcccag 
>non-promoter squence 209 
ctgtttccctctattggcgggcgagcctttgaagtggataatttagagcagctggaatttgttgggcgctttatcggtcgt 
>non-promoter squence 210 
gtgtatcccgaaactgggttattagcgctcaacagctacgaaaaccgtgtgtatcaattccgtagcgatgaagggcaacgc 
>non-promoter squence 211 
gtagaatttatcggtttctcgatcccggatgagtttgtggtgggttacggcattgattacgcacagcgttaccgtcatctg 
>non-promoter squence 212 
aaaatcctcaaagatctggatgaagatatccgtggcaaggacgtgctgattgttgaagatatcatcgactcggggaataca 
>non-promoter squence 213 
ctgctgcgtggctcatttatgtttatggcggacctgtgccgtgaagttcaggtatctcatgaagtcgactttatgaccgcc 
>non-promoter squence 214 
gactcttgcgaaaccgcgctgaactcttcaactgacgtgctgttcactgcggcagcttgccaggcagaagacgatcgtctg 
>non-promoter squence 215 
ccggtcgatctgcccacggcgctgctgttgagcgtggtggcttctctgtgtgcctgtggcgcatccggcgtggcggggggg 
>non-promoter squence 216 
gccttcttcacccgcagctctgcagcgaacattccggtgaatatggcgctgtgtgaaaagctgaatctggatcgcgatacc 
>non-promoter squence 217 
tcttctaccctggcaaccaccggtttctccacactgtggggctacgcgcaactgctggtcgtgctggttggctgtatgtta 
>non-promoter squence 218 
atcgacgcgctgctgaaaggtaactacatcgggattctggtgtgggcgatcggcctcggcttcgcactgcgtcacggtaac 
>non-promoter squence 219 
atccgccctattttgttcctctatctactgggcaccttctctgctgctctggccgcagtagtcttcagctttgccttccct 
>non-promoter squence 220 
 gaagctgttggtctgttaggtactttgttcgtcggcgcactgaaagccgttgcccccatcctggtgttgatgctggtgatg 
 >non-promoter squence 221 
 aaatacgatatggatttggtggtttgtggtcaccaccaggacttctggagcaaactgatgtcttccgcacgtcagctgatc 
 >non-promoter squence 222 
 gtaaactactctgacctatacaccgggcttattgatgtgaatctgggtgatatgcagaaacgcatctctgaagagacacat 
 >non-promoter squence 223 
 accatccacgcgcacccgactctgcacgagtctgtgggcctggcggcagaagtgttcgaaggtagcattaccgacctgccg 
 >non-promoter squence 224 
 tgggctgcttctggtcgtgctatcgcttccgactgcgcagacggtatgaccaagctgattttcgacaaagaatctcaccgt 
 >non-promoter squence 225 
 gcacacaaaggtgttcacgaaggtcacgttgccgctgaagttatcgccggtaagaaacactacttcgatccgaaagttatc 
 >non-promoter squence 226 
 ccgcagcgttacgacgccgtgctggtagcgattggtcgtgtgccgaacggtaaaaacctcgacgcaggcaaagcaggcgtg 
>non-promoter squence 227 
cttggcggtgtttgcctgaacgtcggctgtatcccttctaaagcactgctgcacgtagcaaaagttatcgaagaagccaaa 
>non-promoter squence 228 
attgacgtggttgaaatgttcgaccaggttatcccggcagctgacaaagacatcgttaaagtcttcaccaagcgtatcagc 
>non-promoter squence 229 
gcgatcattgcagcgggttctcgcccgatccaactgccgtttattccgcatgaagatccgcgtatctgggactccactgac 
>non-promoter squence 230 
accgatatcgacaagattcgtacctggaaagagaaagtgatcaatcagctgaccggtggtctggctggtatggcgaaaggc 
>non-promoter squence 231 
actggcggcggcgcattcctcgaattcgtggaaggtaaagtactgcctgcagtagcgatgctcgaagagcgcgctaagaag 
>non-promoter squence 232 
gcgaaaaccattctgtggaacggtccggttggcgtgttcgaattcccgaacttccgcaaaggtactgaaatcgtggctaac 
>non-promoter squence 233 
gaagctaaacgtctgctgaccacctgcaacatcccggttccgtctgatgttcgcgtagcaaccgagttctctgaaactgca 
>non-promoter squence 234 
cctgctcgcccgatggtggctatcgttggtggttctaaagtatctaccaaactgaccgttctggactccctgtctaaaatc 
>non-promoter squence 235 
gacgacgaaaccctgtccaaaaaatacgctgcactgtgtgacgtgttcgtaatggacgcattcggtactgctcaccgcgcg 
>non-promoter squence 236 
ggtcgtcctaccgaaggcgagtacaacgaagaattctctctgctgccggttgttaactacctgaaagacaaactgtctaac 
>non-promoter squence 237 
acccaactggacgttttaatgacctcgttaaacagcaccagcagctacttaacgcagcagttcgaaaacaacagtaattcc 
>non-promoter squence 238 
ggtaaaaaaaccggcatcacgaccaccatcggcagcaacctgaccagttggctttcgacaacgggcattattaaagccgct 
>non-promoter squence 239 
attcagacgcagttgaaatcgatgctgagtaataccgtcagttcttccagctataaaacgttggcgcagattggtatcacg 
>non-promoter squence 240 
acgctaaccatcactcaggacacctccaaagcgcaaacggcgattaaagactgggtgaatgcctacaactcgctaatagat 
>non-promoter squence 241 
ctacaaagttttatgggctatgacgccagtgccagcagcaacggtatggaggtctcggttgccgcccagaatgcgcagctg 
>non-promoter squence 242 
attgatatcagcgcggctaactcatcgttaagcgggatccgtgatgccatcaacaacgcaaaagcaggcgtaagcgcaagc 
>non-promoter squence 243 
gcgttcagtgccaccactgcgggtaacgccatcgccgggaaatacaccatcagcgtcacccatctggcgcaggcgcaaacc 
>non-promoter squence 244 
accgctaaacttagcgcctacggtacgctgaaaagcgcgctgacgactttccagaccgccaatactgcattgtctaaagcc 
 >non-promoter squence245 
 accattattcgcgccgaacgtctgcgcatgagccgccaaaagcagcgtcatgacgctttaatcagcaaattgttggcagac 
>non-promoter squence 246 
atctttattttaccgccgtccaaaattgaactggaccgccgtctacgcggtcgcggtcaggacagcgaagaggtcattgca 
>non-promoter squence 247 
gaatttaaagaaatgattagcagagatgcgttcctcgaacacgcagaagtttttggtaattactatggcacttcgcgtgag 
>non-promoter squence 248 
atgttgcgcgactacccggatacccaggctacgcgtgatgcgctgccgctgatggaaaatgcataccgtcagatgcagatg 
>non-promoter squence 249 
cgagctgcgtttagtgacttttccaaactggtgcgcggctatccgaacagtcagtacaccaccgatgccaccaaacgtctg 
>non-promoter squence 250 
aaaaacgccgatttgccgttagcacaggctgccatcgatcgttttattcgccttaacccgacccatccgaatatcgattat 
>non-promoter squence 251 
caaaagctgcaggacggtaactggagacaggcaataacgcaactggaagcgttagataatcgctatccgtttggtccgtat 
>non-promoter squence 252 
gggcgcatgaatgaacttatggcgcttcatacgggtcaatcattagaacagattgaacgtgataccgagcgcgatcgcttc 
>non-promoter squence 253 
gtcagcaccatctgtatgggccaggcggcctcgatgggcgctttcttgctgaccgcaggggcaaaaggtaaacgtttttgc 
>non-promoter squence 254 
cgcgtcatttttctgactggccaggttgaagaccacatggctaacctgattgtggcgcagatgctgttcctggaagcggaa 
>non-promoter squence 255 
cgtgttcagccgggcgatatggttctgctctccccagcctgtgccagccttgatcagttcaagaactttgaacaacgaggc 
>non-promoter squence 256 
catttgttgctgggtggcgatggtaaatcggcggactttagcccactggcgcgttacctgaatggcgataacgtacgtctg 
>non-promoter squence 257 
gatgctgcagggttaccgcgtgccagcagcctgaaagcgttaaccacattcactggtctgccgcatcgctttgaagttgtg 
>non-promoter squence 258 
attcgcggtgcggatgaacgctgcgtcagctttggcgtcaacatgggtgactatcacctgaatcatcagcagggcgaaacc 
>non-promoter squence 259 
agcttccagctggaaaccacctccagcttacaggcggtagcagcgaccattctgaacgtgactgaagatcatatggatcgc 
>non-promoter squence 260 
cgcgaagcacaagcaccgattgtggcgattaccggttctaacggcaaaagcacggtcaccacgctagtgggtgaaatggcg 
>non-promoter squence 261 
ccgcctggcctggataaattacccgaagccgtagaacgccacacgggcagtctgaatgatgaatggctgatggcggcagat 
>non-promoter squence 262 
cgcgccatcgacgccaaagagatcctgatgaagcgcaaaatcactgccgcaccggtggtggatgaaaacggcaaactcacc 
>non-promoter squence 263 
gctatgctggaactcagccgcaccggtctggggctggtggcggtatgtgacgctcaacaacaggtacaaggcgtctttacc 
>non-promoter squence 264 
ctgatgatgggtgacgcgctggcgatggcggtcatgcaggcgcgcggatttaatgaagaagattttgcccgctcccaccct 
>non-promoter squence 265 
ggggcgaaggaactggatctgattattccgcgtctggaagacaaatctatcgcgctgctggcgatgaccggcaaaccgacg 
>non-promoter squence 266 
tgcgaaggcaaagtggtggtttcgggaattggcaaatcgggccacattggtaagaaaatcgccgcaacgcttgccagtacc 
>non-promoter squence 267 
tacagtactttagcggaggaactctctactaccgttcatgcgctggctctgcatacttacactattaaggagtgggaaggg 
>non-promoter squence 268 
gttgagctggtaatggctctggaagaagagtttgatactgagattccggacgaagaagctgagaaaatcaccaccgttcag 
>non-promoter squence 269 
aaagcggatgaaaaaggggctgatgtgttggtactgacctccggtcaaactgacaataagatccacggcacggcaaatatt 
>non-promoter squence 270 
caacctgtttgcccgcaaatatctacgcttgatttccatcgcgcgcacgctgccattgcggccggacagctggcagtggaa 
>non-promoter squence 271 
agcgagaatggtgattctctgccgtggcatgcgcgtctgaaagaaaggttaggcagcataacgacacgtcgggcggtgaca 
>non-promoter squence 272 
ggactcatggcacctgttgcacataacggctactggctggttgatggagcagtcgttaacccaattcctatttccctcacg 
>non-promoter squence 273 
ggtgggttactgcgcggcgagcgtgtcttcaatcaataccgcgaaataatgccggaaacagagatcgaaaattgttcccgt 
>non-promoter squence 274 
tcaattggttcgctggtgggcgctgcctatgcatgcgatcgattatctgcgctggaagattgggtgacctctttcagttat 
>non-promoter squence 275 
gggctgggaaatctggtctgcgagaaatgtcacttccatctcccgatctacacaccggaagtgctgacgctatgcccgaaa 
>non-promoter squence 276 
gagttcgccatgagctatgaagagagcctgaaagaagaatctgacagcgtctttatgcgggtgattaaagaaagcttgtgg 
>non-promoter squence 277 
gcttctccggaacagtggcaggaaaaagccgaaaccctggcgaaactgtttatcgacaacttcgataaatacaccgacacc 
>non-promoter squence 278 
actggctggaacggcactggcaaacgtatctcgattaaagatacccgcgccattatcgacgccatcctcaacggttcgctg 
>non-promoter squence 279 
tatcacttcctctctggcttcaccgccaaactggccggtactgagcgtggcatcaccgaaccgacgccaaccttctccgct 
>non-promoter squence 280 
atcgactttgatgatggttcaaaaaccgagaacacccgcgtttcttatccgatctatcacatcgataacattgttaagccg 
>non-promoter squence 281 
ccgaaacgtcgcctgattggcgatgacgaacacggctgggacgatgacggcgtgtttaacttcgaaggcggctgctacgca 
>non-promoter squence 282 
ctgattggcggcacctggtacggcggcgaaatgaagaaagggatgttctcgatgatgaactacctgctgccgctgaaaggt 
>non-promoter squence 283 
gtggcctggcaggcgcattttgtcaaaaacatgtttattcgcccgagcgatgaagaactggcaggtttcaaaccagacttt 
>non-promoter squence 284 
actttctggtgggcagacaaaggcaaaggtaagaacgacaacaaacctctctctccggaaacctggcagcatctgaaaggc 
>non-promoter squence 285 
ctgacaggttatgagcgcggggtgttaactaatctgggtgccgttgccgtcgataccgggatcttcaccggtcgttcacca 
>non-promoter squence 286 
cagaaagcgtggccgatgacgctgcgtattcagccgggatatgatcacagttactacttcatcgcctcttttatagaggat 
>non-promoter squence 287 
atcaaagcgtttagcagctatttaggtgaggacaaaaatgcatggctggaatgggacagttgcgcactgatgtatgccagt 
>non-promoter squence 288 
ctgcgcgatgaattaccggcgctggttcagtcgcaatttaatgtcagcgaccgctgcgccattagcggtcactcaatgggt 
>non-promoter squence 289 
accaaggcgggtgcccagcgggtagcggcggaactggggattgtactggtgatgccagacaccagcccgcgcggcgaaaag 
>non-promoter squence 290 
actatgctgctgctgcaactgccgcatatcggccaggttcagtgtggagtatggccagctgctgttcgcgagagcgtccct 
>non-promoter squence 291 
ccggtactggaagatgcgtttgagctttcctccatggggatccgtgtagatgccgacacgctgaagcatcaactggcgctg 
>non-promoter squence 292 
gatgccaaagggcgtgagcgggcgatagcgaaagatcttggcgcggtattccttgtcgggattggcggcaagctgagcgat 
>non-promoter squence 293 
cgcgtaatgggcgacggtgagcgtcaattctcgactctgaaaagcacggtagaggcgatctgggcgggaattaaagcaacc 
 >non-promoter squence 294 
 gctctgcctgatgcccagttcgaagtggttcattcactggcgaagtggaaacgtcagaccttagggcaacacgacttcagc 
 >non-promoter squence 295 
 gtttcggttgatgaaaaagatatcgaggcgttcaagaaactgaatgcgcgcggtattgagctggaagtccgtaaggtttcc 
 >non-promoter squence 296 
 gttgatgttgccaaaatgattcgcgtctacaacaacccgaaatatgctggcgaacgcgtaatgctgttatttaccaaccca 
 >non-promoter squence 297 
 tacatggttattggccttgcgcgtatcgacgaccgtctgattcacggtcaggtcgccacccgctggaccaaagaaaccaat 
 >non-promoter squence 298 
 acgttaatggcccgtgatgatgacccaagctttgatgaactggtggcactggcagtagaaacaggccgtgaaggcgtgaaa 
 >non-promoter squence 299 
 aatgccgaaacgctgattgaaaagtacaacgctcagttggcaaaactcgacaccactaaaggcgtgctgtttctcgttgat 
 >non-promoter squence 300 
 ctgttcaaaaacggtgaagtggcggcaaccaaagtgggtgcactgtctaaaggtcagttgaaagagttcctcgacgctaac 
 >non-promoter squence 301 
 ccgattctggatgaaatcgctgacgaatatcagggcaaactgaccgttgcaaaactgaacatcgatcaaaaccctggcact 
>non-promoter squence 302 
gcactgttgaaagataaagagatcagcgaagacgacgatcgccgttctcaggacgatgtacagaaactgactgatgctgca 
>non-promoter squence 303 
gcgattatggcgtccgatcttggcctgaacccgaactctgcgggtagcgacatccgtgttccgctgccgccgctgacggaa 
>non-promoter squence 304 
gtcgtggaatattacggcacgccgacgccgctgcgtcagctggcaagcgtaacggtagaagattcccgtacactgaaaatc 
>non-promoter squence 305 
gattatgcttatacctggcgacgaggcaaaggtaacctggaaattcgtaatgttgtgttatatttttccagaggttcttta 
>non-promoter squence 306 
caaggtaatttgttgcctcaatccaaaattgcccggttaaaaacaggcatgagtaagaatgacgttgcaatcttaatgggt 
>non-promoter squence 307 
gccgataagcttgaaaattgtctgatgagcttaacgctgagtatccagagcctgcagaagcacgccatgcttgagaaggcc 
>non-promoter squence 308 
catctacgagataacttttttaaactgaatcgcgaactgcacgataaatcgctgcggttgaatcttcatctggatcaggaa 
>non-promoter squence 309 
ccactgggggatgacgtgatatttattccgggtcacggaccattatccacacttggttatgaacgcctgcataatcccttc 
>non-promoter squence 310 
aatgtgactttacaggtgttacattgccctgggcatacgccgggtcatgtcgtgttttttgatgatcgggcaaagctgctg 
>non-promoter squence 311 
cacgttggcgcagcggcggaactggcgcaacattacggcgtgccggttttcggcccggaaaaagaagatgagttctggctg 
>non-promoter squence 312 
gccgcgagctcgatcttctttaacccgcgcgacaccgcggcggtgatgctgggcgcgatcgtggtcgccggcgtcgcgaca 
>non-promoter squence 313 
gcggtcatgtttgtgccaatgctcgacctgctgctagcgatcgtccgtcgcacccgcgccggccgcagcgcgtttagcccg 
>non-promoter squence 314 
tgcctgggctttctgccacacaacttccaccgggccaagatcttcatgggcgattccgggtcgatgctgatcggcctgatg 
>non-promoter squence 315 
ctgaccgtttcgatcgtcaacgcgatgaactttgtcgacggtctcgacgggctggccgccggcctgggcctgataacggcg 
>non-promoter squence 316 
ggcatcggcctgatcgatgatcgttggggtctggatgcactgacgaagttcgccggccagatcacggcggcgagcgttctg 
>non-promoter squence 317 
gtcgcctacccgcgggagcgagatgtgcacgtcacgcctacccctcggatgggtgggttggcgatgttcctgggcattgtc 
>non-promoter squence 318 
gatatcgactacgaaacggtcgggcaaaacggcagtatgctgatggttagcgtcagcggtacggcggtgaaaacgcgtcga 
>non-promoter squence 319 
gatatcgttggcggacgttccggtgcgtatgaaaaagaactgcgtaaagcacgggagatcgcctttgaggaattaggctcc 
>non-promoter squence 320 
attagctacgttgatttgcgttatgactctggagcggcagtaggctgggcgcccttgccgccagaggaatctactcagcaa 
>non-promoter squence 321 
ctggcaaaggacagatttactctgaaggaagcggcgatgaccgcgcggcgttcctggcagttgacgctgaataacgatatt 
>non-promoter squence 322 
attcatctggttgaatatgtgccgattgcgcggtggaatgatcaacatatggtagacgcggaaggaaataccttcagcgtg 
>non-promoter squence 323 
gtgttgaccggtgaacgccattacacacgtaatgacgatatccggcagtcgatcctggcattgggtgagccgggtaccttt 
>non-promoter squence 324 
aatggaacgcgtctggcggggatccttttcctgctgaccgttttaacgacagtgttggtgagcggctgggtcgtgttgggc 
>non-promoter squence 325 
gttcaccgtatggccgaagccaacaaggcgttcgcacactaccgttggttatcccttcggagttttagtcaccaggcgggc 
>non-promoter squence 326 
atgcgttggatcgttgaagctgctcgtaaacgcggtgataaatccatggctctgcgcctggcgaacgaactttctgatgct 
>non-promoter squence 327 
tctatcgtatacagcgcgctggagaccctggctcagcgctctggtaaatctgaactggaagcattcgaagtagctctcgaa 
>non-promoter squence 328 
gtgaacgaagcgattcgcagccatgcgattgagcaggtaggtaagaaactgcgcggctatatgacagatatgaaacgtatt 
>non-promoter squence 329 
atcgcccgtaagcgtctgtacgaaatgaacgtggttatctctgataccgctgagtacggtaactatctgttctcttacgct 
>non-promoter squence 330 
accgcgccgcagtatgaaggcaaaatcggcgagcaggagtacttcgataaaggcgtactgatgattgcgatggtgaaagcg 
>non-promoter squence 331 
gcgaaactgcgtgcttatgcgctttctgaacagctgaaagagatcatggcacccctgttccagaaacatatggacgacatc 
>non-promoter squence 332 
gagcaaaccatcctgtgcggtatgttgcaggctggctctctgctgtgcttcgacaagctggtggaagaaggtaccgatcca 
>non-promoter squence 333 
gtgcgtgaagagtacaaacgtgggttcggcgtaccgacgctgattgccgttcacccggaaaacgatccgaaaggcgaaggc 
>non-promoter squence 334 
ctggtgattaacctgacgccggacaagcagcactctgatgtagtgcgcaccgtacagccactgatgaaagacggcgcggcg 
>non-promoter squence 335 
gtcatcgtcggctgtggcgcacagggtctgaaccagggcctgaacatgcgtgattctggtctcgatatctcctacgctctg 
>non-promoter squence 336 
tatggtgcattctggccggaaccgggctggggtgcgccttactacaccaatgcggtgagtcaggtaacacctgagctggtc 
>non-promoter squence 337 
ttccttgatccagtgaactatcgtaatcactttgttaccatcctcggcaccattcagggtgaacaacctggctttatcaat 
>non-promoter squence 338 
gttcataaccagccggggttatatgttggtcaacaagcgcgctttggtgggaaggttatcaacgttatcaatggcaaaacg 
>non-promoter squence 339 
actaccggtatcggtgtggcgacgtcgatgtttaccgcgattgtcggtacgcgtgccatcgtaaacctgctatatggcggc 
>non-promoter squence 340 
gcaattgatgaaggttatcgtggcgcattcagttctatcttcgatgcgaacatcaccacgctgattaaagtcatcatcctg 
>non-promoter squence 341 
agtgctctgattgccaacttgatcttaatcgtcggcattatgtcgctgttgccaggcgcaacgctgagtatgccaggtatc 
>non-promoter squence 342 
tcactgctgctgcgtgccggtgcgttgatcgcgccgattcagattgttgaagaacgtaccattggcccaaccctgggtatg 
 >non-promoter squence 343 
 atcggcaaaccgatggcaaccctgtttgtggagtacaaagacagcggtaagaaagatgcaaatggtcgtgcggttctggtg 
>non-promoter squence 344 
gactctgaagtgaaacagacccgcgaaggtcagccagttgtgctgtacaaacgcgtaattctgaccggtgaccatatcacc 
>non-promoter squence 345 
cttggcgtggcggagccggtggttcagcgtcagggtgctgaccgtatcgttgttgaactgccaggtattcaggacactgcg 
>non-promoter squence 346 
cgcgatgctaaagctcgtgatgaagccattgcgtatctgagcaagcgccatccggacctggtgattagcagccagggcagc 
>non-promoter squence 347 
atgaagctcggccttgacctgcgtggcggcgttcacttcctgatggaagtggatatggacaccgcgcttggcaaactccag 
>non-promoter squence 348 
aaaataactgctaagtctgtggcactggaagagggcgctattcttgcgcgcttcgactccactgacacccagttgcgcgct 
>non-promoter squence 349 
ccggtagagacgcaaacgcaatccacggtgccggataaaaacgatcgcgccactggcgatggtccatcccaggtgaattac 
>non-promoter squence 350 
gtgccggatatgtcagcctaccgtaagttgctgggggaaaccctgctgcgtctgcctggcgtcaatgacacacggacatac 
>non-promoter squence 351 
tatacggcgctgcttaacccccattatctggatgcatcacttctggtattcgttgagattactctgaatcgtggcgcaccg 
>non-promoter squence 352 
cgccgcggcctgacccgttttaaaggggttgctctggtcgatggtaaagtagtttgcgaagcaacgatgatgtgtgctcgt 
>non-promoter squence 353 
agcgtaggaaaactggaaccgggtgagctgtactacttcgctggtattgacgaagcgcgcttcaagcgcccggtcgtgcct 
>non-promoter squence 354 
gtaaaaaatgtctctgtcaatgagccattcttccagggccatttccctggaaaaccgattttcccgggtgtgctgattctg 
>non-promoter squence 355 
ggcctggtaccactgctgctgacctttgcttgtatgtggctactgcgcaaaaaagttaacccgctgtggatcatcgttggc 
>non-promoter squence 356 
ggtggtggcttcctgcaaaaactgacggaaggggcgtctatcctcggcctgtttgtcatgggggcattggttaacaagtgg 
>non-promoter squence 357 
ccgatcttctggggaaccgtacgtccggtatttgcagcactgggtgccggtatcgcgatgagcggcagcctgttaggtccg 
 >non-promoter squence 358 
 cgtaaacaagctattcgccgtcacctggagttctttaacacccagccgttcgtggctgcgccgattctcggcgtaaccctg 
 >non-promoter squence 359 
 cgtcagagcgaagagcagatttcgatggtcattcttgaagctaatgcccatcaactgctgttaccgactgatgatgaaggg 
 >non-promoter squence 360 
 gcggaagtccgaccttcagccgtattgccgctggcggcggatttatctgccatcaatgccagttcgctgaccgtgaaagca 
 >non-promoter squence 361 
 attgccaaacaaacccgtgtcgcggcggcgcgtgccgatgagtatgtgcgcgaaaatccgtggacgggcgtgggcattggc 
 >non-promoter squence 362 
 gtcgcagtaccgcatattggatctgccacccatgagacgcgttatggcatggccgcctgtgccgtggataatttgattgat 
 >non-promoter squence 363 
 gaacaattcgccaaaatgaaatcctccgccattttcattaatgccggacgtggcccggtggttgacgaaaatgcactgatc 
 >non-promoter squence 364 
 gcacaacgtgcgcactttggcttcaacatgcccatcctctataacgcgcgccgccaccataaagaagcagaagaacgcttc 
 >non-promoter squence 365 
 gaaaccgtcgccgatacgctgatggcgctggtgttgtctaccgctcgtcgggttgtggaggtagcagaacgggtaaaagca 
 >non-promoter squence 366 
 gcaatttttgccgaagctgaaggtttactgggttcaaacgagaatgtaaatgccgcattgctggaaaaaatgccgaaactg 
 >non-promoter squence 367 
tgcccacgctgctggcactacacccaggatgtcggcaaggtggcggaacacgcagaaatctgcggccgctgtgtcagcaac 
>non-promoter squence 368 
accttgtatgcagaaccggaactgtcggcgaaactgaccgcgctgggcgatgaattacgatttgtcctgttgacctccggc 
>non-promoter squence 369 
gaacgtgaaaaatacgtcttcaccggtgagtggtacgaaggcctgtttggcctggcagacagtgaagcgatgaacgatgcg 
>non-promoter squence 370 
gttgagatgggttccttctacctcgacatcatcaaagaccgtcagtacaccgccaaagcggacagtgtggcgcgtcgtagc 
>non-promoter squence 371 
ttcctgctggcaaacctgaacggttttgatccagcaaaagatatggtgaaaccggaagagatggtggtactggatcgctgg 
>non-promoter squence 372 
cgcaagatgtctaaatccatcggcaataccgtttcgccgcaggatgtgatgaacaaactgggcgcggatattctgcgtctg 
>non-promoter squence 373 
cactcttctgttgttgacgtgcgtccggaatttgccggtcacgcagcggacatgtatctggaaggttctgaccaacaccgc 
>non-promoter squence 374 
gacacggaagagctgcatccgcgtacccttgaactgatggaagaagtggcaaaacgcgttgaagtcgatggcatccaggcg 
>non-promoter squence 375 
tggttcgtcagcatggatcagaaaggtctgcgtgcgcagtcactgaaagagatcaaaggcgtgcagtggatcccggactgg 
>non-promoter squence 376 
ggcacttatctgccgggcacttatccgacgctggatggcgtgaacgtcttcaaagcgaacgacatcgtcgttgcgctgctg 
>non-promoter squence 377 
cttgagctgctgcgctttacccatccgtttatgggcttcgacgttccggcaatcctcggcgatcacgttaccctggatgcc 
>non-promoter squence 378 
accaccacgccgtggactctgcctgccaaccgcgcaatctctattgcaccagatttcgactatgcgctggtgcagatcgac 
>non-promoter squence 379 
ggcgcgaagccagttcactggtgcgttgactgccgttctgcgctggcggaagcggaagttgagtattacgacaaaacttct 
>non-promoter squence 380 
gagttccgcgccaagtgccgcgaatacgcggcgacccaggttgacggtcaacgcaaagactttatccgtctgggcgtgctg 
>non-promoter squence 381 
aatggcagcattcatattggtcactcggttaacaagattctgaaagacattatcgtgaagtccaaagggctttccggttat 
>non-promoter squence 382 
atcaaacagtgggctcagcaggcaaaaggggaagatccacagggttacagggcggaatttattcgcctgattgaactggcg 
>non-promoter squence 383 
ttcccgctggggccaacaataaacgcgccctctgaagatatgcgttttcgcgcagcagtagctgcatatgggcaaaagtta 
>non-promoter squence 384 
ggcgcaggcaaacatataacgttgttattcgaattaacgctgaacgggcaaaaagcatcaattgataagttacgctatgcc 
>non-promoter squence 385 
gaagcgcagaaagtattgaatagtgaaatgcggcagatgttgattaccgtagcaaaagatgtcaaagcgcaaattgagttt 
>non-promoter squence 386 
ggtgactttaacgttggcattgacgatccaaaatcgattgaatcaatggtcaaaaaacagcgggagtctggtgttactctg 
>non-promoter squence 387 
gactcccgtattgcattgccttctatctccgggagtcataaggcggaaattaatgccgcaattgattcgctggatgccgaa 
>non-promoter squence 388 
gatatcctggcgaaagatcgcaaaagtgaagagttaccagcttctaatctggtctttcttatcgacacttctggttcaatg 
>non-promoter squence 389 
aatcaagggctgttacctccgccagacgctgtgcgggtggaggagatagtcaattatttcccgtctgattgggatatcaaa 
>non-promoter squence 390 
caggaagcgccaacatttgcaagagcggctaaagcaaaagctacacatatcgcaaatccaggaaccgctcgctaccagcag 
>non-promoter squence 391 
gtgcttgccgcgcagcaagctgcaataaaagaggctgagcaaagcgccgccgccgcgaaagccttggcccagcaagaagtg 
>non-promoter squence 392 
cagcatgggatggctccgctgacccaggagcagaagccggttgctaaagtcgtgaatgacaatgcgccgcaaactgcgaaa 
>non-promoter squence 393 
accatccgtgcatttgcttccgacaacgcgactgtggttatcggtacttctcttgacccggatatgaatgacgagctgcgc 
>non-promoter squence 394 
ggctacgcaatgatgggttctggcgtggcgagcggtgaagaccgtgcggaagaagctgctgaaatggctatctcttctccg 
>non-promoter squence 395 
atcactatcccgaacgacaaactgctgaaagttctgggccgcggtatctccctgctggatgcgtttggcgcagcgaacgat 
>non-promoter squence 396 
gctgcgggtatgggtggtggtaccggtacaggtgcagcaccagtcgtcgctgaagtggcaaaagatttgggtatcctgacc 
>non-promoter squence 397 
gcggtaaataccgatgcacaagcgctgcgtaaaacagcggttggacagacgattcaaatcggtagcggtatcaccaaagga 
>non-promoter squence 398 
gaaattctcgtcgagcattacgataatatcgagcagaaaatcgatgatattgaccacgagattgccgatttgcaggcgaaa 
>non-promoter squence 399 
ggtctgacgccaacgctggcggcctggctggtcgaaagctcgcagaatctgatgatgcctgcctattacctgatggtagtg 
>non-promoter squence 400 
ccggcgtttattctgattaacagtaacgtcatcggcctgatttttgccgggttactgatgctggcggtgatccttaactgc 
>non-promoter squence 401 
tatatgccgagttatttgtcgcataacctgcattactccgaagaccacggggtgctgattattatcgccattatgatcggt 
>non-promoter squence 402 
ctggaagagactccggcgttccagcagcatgtcgataaactggaacagggcgaccgtgaaggtttgcaggatggcccgaaa 
>non-promoter squence 403 
ggcgtggtggtgttaatttcgaccattgtcggcgaagcgaacttcctcgattggggctggcgtattccgttctttatcgct 
>non-promoter squence 404 
acgattggtatttgggcaccgattctgctgttgatctgtaagatggcacaaggtttctcggtcggcggtgaatataccggg 
>non-promoter squence 405 
cttggcggactcttctttggtatgttgggcgataaatatggtcgccagaagatcctcgctatcactattgtgattatgtcg 
>non-promoter squence 406 
tttggtgtttatggttttgttgcttacgcattaggtaaagtttttttcccgggggctgaccccagcgtgcagatggttgct 
>non-promoter squence 407 
gacctggcggccttcacgctggctcgtgaccataaattaccgattcgtgttttcaatatgaacaaaccgggtgcgctgcgc 
>non-promoter squence 408 
ccgttctttaccaccgactcagcagcttgcctgcgtggtatcgaaattgaagccgatgtggtgctgaaagcaaccaaagtt 
>non-promoter squence 409 
atgctggcgaccgtaatgaacggcctggcaatgcgtgatgcactgcaccgcgcctatgtgaacgctcgtctgatgtccgct 
>non-promoter squence 410 
atcaaagaactggttgaactgggtattcaggttggtgtggtgattggtgggggtaacctgttccgtggcgctggtctggcg 
>non-promoter squence 411 
gggccgttggtgttctcctacgcccagccgttcaaaaagtacgatggagacaaggcagaacagttccagtttaacatcggt 
>non-promoter squence 412 
ccgacgccgtttattagcgataagtatgctaactcggttcgtacttccttcttctgggatatgggtaccgtttgggataca 
>non-promoter squence 413 
cgtggcttccagtccaataccattggtccgaaagcagtttacttcccgcatcaggccagtaattatgatccggactatgat 
>non-promoter squence 414 
attcctggatcggataacgaatactacaaagtgacgttagacacggcgacttatgtgccgatcgatgacgatcacaaatgg 
>non-promoter squence 415 
cctcaggttgcgatgtggcgttatctgtactctatgggtgaacatccgagcacctctgatcaggataacagcttcaaaacg 
>non-promoter squence 416 
ctgtccgactataccaacaagagttatggtacagacgtgacgttgggcttcccgattaacgaatataactcgctgcgtgca 
>non-promoter squence 417 
cgcaacaccggtagcttcaactttggtattggttacggtactgaaagtggcgtgagcttccaggctggtgtgcagcaggat 
>non-promoter squence 418 
aaagatgccgtcctgcgtcgcgaaatgcgtcagatggaaggtgcatggctggggagcgatctggtcgatcagggtaaggag 
>non-promoter squence 419 
gtgaccaagatggaagatgacatcaaaaagcttctcggtcgctatggttatgcctatccgcgcgtacagtcgatgcccgaa 
>non-promoter squence 420 
gactctacccaggtcagtctgacgccagataaaaaaggtatttacgtcacggtgaacatcaccgaaggcgatcagtacaag 
>non-promoter squence 421 
aacattgttggtaaccatgctttcaccaccgacgaactgatctctcatttccaactgcgtgacgaagtgccgtggtggaac 
>non-promoter squence 422 
gtgggcgaatccctcgatcgcaccaccattgccgatatcgagaaaggtctggaagacttctactacagcgtcggtaaatat 
>non-promoter squence 423 
aataccattcgcgctctgtttgctaccggcaactttgaggatgttcgcgtccttcgtgatggtgatacccttctggttcag 
>non-promoter squence 424 
ggcaaagcggtttccgacgttgccgaacgcgatccgggctatctgcgctggttatttaataacctggacagcatgagcccg 
>non-promoter squence 425 
cgcaagctcaatgtacagacgccgccgggcctgcatcatcaccgcgcgttgtatgactgttatatcaccgccgcgttgctt 
>non-promoter squence 426 
aaaccgtggattgaagatgtgatcccacactattacggtagtgaatggtatgtcgcgcataacgccagctttgaccgccgc 
>non-promoter squence 427 
cacgcttattacatcgactatcgcaatgcacgtcctggctatctggagcacttctgggcgctggtgaactgggaattcgta 
>non-promoter squence 428 
tttggcagctttgccgatttcaaagcgcagtttactgatgcagcgatcaaaaactttggttctggctggacctggctggtg 
>non-promoter squence 429 
aacctgattaaaggtaccgcgtttgaaggtaaatcactggaagagattattcgcagctctgaaggtggcgtattcaacaac 
>non-promoter squence 430 
cgcatcaacctgacgctctaccgcctggatgaagtgatggaaggtaagctggatatgctgattgaaccgattatccaggaa 
>non-promoter squence 431 
cgttcacaacataaaaacaaagctaaagcactttctgttctcggtgctcgcatccacgctgctgaaatggcaaaacgccaa 
>non-promoter squence 432 
tgtaccgttgcggtaatgccagaactgcctgacgcagaactgccggacatcaacccagcagatttacgcattgatactttc 
>non-promoter squence 433 
gcccgccgctggcgggtagaaatcatgagcgccagcgagggtgaacatggtggttataaagagatcatcgccaaaattagc 
>non-promoter squence 434 
gaactgcgcgaagctaaagaaaaaagcgagcaactggaacagcaattacaggttctgttactgccaaaagatcctgatgac 
>non-promoter squence 435 
gaatatgcgcagttaagtgatgtttcgcgctgttttaccgactggcaacaggttcaggaagatatcgaaaccgcacagatg 
>non-promoter squence 436 
tgctctgcgggcggtggaattgtcgccgatagccaggaagaagcggaatatcaggaaacttttgataaagttaatcgtatc 
>non-promoter squence 437 
gcttttcctggtggctcaataaccggggctccgaaagtacgggctatggaaattatcgacgaactggaaccgcagcgacgc 
>non-promoter squence 438 
gccgaaaatctgatgattgtcgatttaatgcgtaatgatatcggtcgtgttgccgtagcaggttcggtaaaagtaccagag 
>non-promoter squence 439 
tttagcgcttttttacgtcttgaacagggtgcaattttaagcctttcgccagagcggtttattctttgtgataatagtgaa 
>non-promoter squence 440 
acttccgactggcaatccaatatgacccgcgagcagtacggcgaaaaatttcgccaggtacaggaatatctgcacagcggt 
>non-promoter squence 441 
ctgccagaaattgcggaacaagatatcgttctgccggatatggcagtgggtatctacgattgggcgctcattgtcgaccac 
>non-promoter squence 442 
caggtgctccagcaggtgctggatcgcgcagacattcgcccaacgcataacgaagatttgccatttcagggcggcgcactg 
>non-promoter squence 443 
catccgtatagccgctttgatattgtggtcgccgagccgatttgcactttaaccactttcggtaaagaaaccgttgttagt 
>non-promoter squence 444 
atgacatttgctaacggcgcggtaagatcggctttgtggttgagtggtaaggaaagcggtctttttgatatgcgagatgta 
>non-promoter squence 445 
gcccttgataaagatctgaaagattgcgcggtctacagtcgtgaaggccacaccggtgaacgtgtgcctggcaccattggt 
>non-promoter squence 446 
attgcgattgtctttgctgccaattttagcgttggcgttaacgtcatgcttaagctgctggagaaagcagccaaagtgatg 
>non-promoter squence 447 
accgtgcaaagcagcctcgatgcggtaaaagatgattttgatgtgtttatcgattttacccgtccggaaggtacgctgaac 
>non-promoter squence 448 
ctcattgaccgattcaccggcagcgcggcagagagcgccgatcgattgttgctacgctggtggcagcggggtcaaaagcca 
>non-promoter squence 449 
tttgtgaagcgtatgcgtccttctctggatattgaacaggtggcaacgggtgaacactggtacggacaacaggcggtagag 
>non-promoter squence 450 
attggcgtggtggcgcaaatgcccaactttaaccgcttcctgaaaagcaaagatattgatatcgaactgcacactgccggg 
>non-promoter squence 451 
ctggaaagccctggtggcatggtgcatggttacgggctggcggcttcgcaactgcagcgtctgcgcgataaaaacattcct 
>non-promoter squence 452 
caagaagcgaaagcagcaaaagcgaaagccaaactgggcgaggtggcaactgacagtaaaccccgcgtctgggtgctggat 
>non-promoter squence 453 
gagttacgggtcaacaatctcagcgaacagtataaggagatgaaagaagaactggccgcggcgctgatggactcacatcag 
>non-promoter squence 454 
ctgattcagatgctggatctgctgcacccgatctacaaagaaaccgcagcatacggtcactttggtcgtgaacatttcccg 
>non-promoter squence 455 
tatgtcgcgaaaaacatcgttgctgctggcctggccgatcgttgtgaaattcaggtttcctacgcaatcggcgtggctgaa 
>non-promoter squence 456 
accaaattcttcatcaacccgaccggtcgtttcgttatcggtggcccaatgggtgactgcggtctgactggtcgtaaaatt 
>non-promoter squence 457 
ctgcgcccggacgcgaaaagccaggtgacttttcagtatgacgacggcaaaatcgttggtatcgatgctgtcgtgctttcc 
>non-promoter squence 458 
cctgacatcaaccagggcgttgaccgtgccgatccgctggaacagggcgcgggtgaccagggtctgatgtttggctacgca 
>non-promoter squence 459 
gcttgcgaaacctacgtaaaaaccggcatggttttagttggcggcgaaatcaccaccagcgcctgggtagacatcgaagag 
>non-promoter squence 460 
gtttccatcggtactgcatcttccatctatgtggcatctgcgttggctctgaaactgggtatgaagcgcgaacacatgttg 
>non-promoter squence 461 
attcgtgaaaacttccgcaagatccgtcgcggtacgccttacgaaatctttaacgtgtccttgacccagacgctgcaccgt 
>non-promoter squence 462 
gtaggtttccgctttgagtggcgactggcggcaggggtggttattgcgctggcgcacgacgttatcattacgctgggtatt 
>non-promoter squence 463 
gctgaaggcgaaaccggcggtcaggtgttgggcagccaggttctgaaggtgattaacgaatccaccaatcagaatgcagca 
>non-promoter squence 464 
atgggcgtgcgcggctttaactgggggctggatttcaccggtggtacggttattgaaattacgctcgaaaaaccggctgaa 
>non-promoter squence 465 
 gatgacgactctgcagccgcagctgcactggcggcgcaaaccggagagcgcaaagtaggacgtaacgatccttgcccgtgc 
 >non-promoter squence 466 
 caggaatacaaacgtgaatcgttctccatgtttgcagcgatgctggagtcgttgaaatatgaagttatcagtacgctgagc 
>non-promoter squence 467 
gcgcagtccatcgaagtgtatcagcgtaaagaagaagtggttggtgctgagatgatgcgtcacttcgagaaaggcgtcatg 
>non-promoter squence 468 
gaagatgtgttcaaagcgaccattgatgcctacattccaccacagtcgctggaagaaatgtgggatattccggggctgcag 
>non-promoter squence 469 
ccgtgggtgactaaagcgattgccaacgcccagcgtaaagttgaaagccgtaacttcgacattcgtaagcaactgctggaa 
>non-promoter squence 470 
cgtcacgaatcccgtcgtatcgataaccagttgcgcggtcgttctggtcgtcagggggatgctggttcttcccgtttctac 
>non-promoter squence 471 
actatcgcgaccaatatggcgggtcgtggtacagatattgtgctcggtggtagctggcaggcagaagttgccgcgctggaa 
>non-promoter squence 472 
gatatcaaagaacgtactgcgaaaggccagccggtgctggtgggtactatctccatcgaaaaatcggagctggtgtcaaac 
>non-promoter squence 473 
tttagctcaatctacaagctggataccgtcgttgttccgaccaaccgtccaatgattcgtaaagatctgccggacctggtc 
>non-promoter squence 474 
gaaggtgtgcagatccagaacgaaaaccaaacgctggcttcgatcaccttccagaactacttccgtctgtatgaaaaactg 
>non-promoter squence 475 
ccggccaacatcatgctgatgcaccacgtaacggcggcgctgcgcgctcatgcgctgtttacccgtgacgtcgactacatc 
>non-promoter squence 476 
ggccacttctcggtggacgaaaaatctcgccaggtgaacctgaccgaacgtggtctggtgctgattgaagaactgctggtg 
>non-promoter squence 477 
cgtaaactgcactatgcgctggtggacgaagtggactccatcctgatcgatgaagcgcgtacaccgctgatcatttccggc 
>non-promoter squence 478 
gaaaacaaccgtccgctgtttgaattccttggcctgactgtcggtatcaacctgccgggcatgccagcaccggcaaagcgc 
>non-promoter squence 479 
gaaatgcgtaccggtgaaggaaaaaccctgaccgcaacgctgcctgcttacctgaacgcactaaccggtaaaggcgtgcac 
>non-promoter squence 480 
gaagaactgaaagggaaaaccgcagagtttcgtgcacgtctggaaaaaggcgaagtgctggaaaatctgatcccggaagct 
>non-promoter squence 481 
tttgttcgtgaaagaccctggtgtagcgtgggtacagcagctgcggtaggtatttttatcggcgcactgttaagcatgcgc 
>non-promoter squence 482 
ggggaagctgaagccgcacgcagtaaagctcaggcattgctgaaagaaaccagggcgcgaatgcatggtcgtactcgcgtc 
>non-promoter squence 483 
gtcgataagggtggttgtattaacgtactgaccactcaacgtccgtctcctctcgctaaggggaatccgtcacatacaaac 
 >non-promoter squence 484 
 aaagtcaggatctttaacgatcgtggtgaggttcatattgaggcgaaagtgacgccacgaatgatgccgggtgtggtcgca 
 >non-promoter squence 485 
 cactataaatctcgcgttcactcaacttacggcaacgttgatgtgctgaaagcggcttgccgtcaggaaatgtggatcaac 
 >non-promoter squence 486 
 aacccactgactacgccatcgggcaaaattgagatttattcgcaggcgctggctgacattgccgctacctgggaattgcct 
 >non-promoter squence 487 
 caacagtttactgaaggccgtacccaggaagagtggatgcggcatctgtatgcccagtcgcgggaagcgattcctgaactg 
 >non-promoter squence 488 
 gatgcatcctgcgggaatatgtcttacgtgattttcaacgatcaggtgattaaaccgcgctttgaatgtaagaccatctat 
 >non-promoter squence 489 
 tatgccggtaactgcctgattaaccagcattctgaaatcaaccgtacccatgaaatccttcaggatgataagaagtgcgag 
>non-promoter squence 490 
cgtgaaggttcatacagcttaccgtttgtccgtatgccgaccttggaaaacccgatccagaccagcatttcgatgtttatg 
>non-promoter squence 491 
tttatcagccagggatggggcccgcagcgtcacgctaacggtgaaatcgcaacccgtgctatctcgatgctggcgattctg 
>non-promoter squence 492 
ggctacgatgagaaaaccctgccagccagtgcgccgaaaaatggccactataaagcttatattctgggtgaagggccagat 
>non-promoter squence 493 
cgcgaagatgagtggatccctattcgtccgggaacagatgccgcactggttaacggtctggcgtacgtcatgatcactgaa 
>non-promoter squence 494 
gcagatggcaacagcccgtcggatatcgaaaacagtaagctggtagtgctgtttggtaataaccctggcgaaacgcgaatg 
>non-promoter squence 495 
ccgccgggaaataccctggtcgcgcggctgatgaactgctgcggcggctatctgaaccattacggcgactactcctccgcg 
>non-promoter squence 496 
aaatatccgatgaaacgagtcggggcgcgcggtgaaggcaaattcgagcgcattagctgggaagaagcctacgacatcatc 
>non-promoter squence 497 
gaaatcaaatatgtcgaaacggacaataccggcgatgacaattacgacggcctgcaccaggttcgcgcctgcctgcgtggg 
>non-promoter squence 498 
cggattgcgcacgctgtcgatagcgccattccaacaaaatcagacgaaaaggttatctggagcgcctgtacagttaactgt 
>non-promoter squence 499 
gtgcgcagtgcgaaacttgcgggtatgtgccctgtgcagaccgaccaacatgttctgaatgtcgtgtcacaccagctgcat 
>non-promoter squence 500 
aactctctggaagaactgttccaaaaaacgatggaagaatacgagcaacgttctagtacgttggcacagttagccgatgaa 
>non-promoter squence 501 
actttccttcgcgcccaggcacagagtaatgtgacccaaatgatgcgcatgtttaactttatgaagagtgtcggcgctacc 
>non-promoter squence 502 
acgccgttgatttctgccatcggcgtggtggcgctggtggtgttaattcgccacccgttgatgccggtgtatatcgatatt 
>non-promoter squence 503 
ctggcgggcgcggcgatcgatattcctgccggaatgcagagcggtgagtttaaatggttgctgctggcaacagcggtgttt 
>non-promoter squence 504 
actgaacatgcgttgcatcaacacagcatgttcaccattctggtcggtcgttttgttggcccgacgcgtccgctggtgcca 
>non-promoter squence 505 
ctgatggcggggctgggagcgctgattggcagcggcgagttaagtttctggcacgcctggctggcagggattattggctgc 
>non-promoter squence 506 
agactgacagaagatcgttttgtcagtcagggtgagctggtcagagacaccgcccgcgatatcagcacggcgttgggactg 
>non-promoter squence 507 
tttacgccaactacgcttgtggatatgcccaccttgctgaaggacctggaacaagcgcgtgaactgggctataccgtagat 
>non-promoter squence 508 
atccgtaacggcaatgaagcggtattaattggtcagttagagtgtaaatcgatggtcaggatgtgtgcgccactgggcagt 
>non-promoter squence 509 
ctgaaggttttacaggcagcggattttgtctatcaggacagtcaattaggctggtggcatataggattaggtgtctttaac 
>non-promoter squence 510 
gcacaggcgttagagcggggaattgcgattctgcaatatttggaaaaaagtgggggaagttcgtcggttagcgatatttct 
>non-promoter squence 511 
ctgctgcgccgcgcgcgtagccgggtggatatcgaactgctggcaacccgcaagtcggtaagcagttgctgcgcagccagc 
>non-promoter squence 512 
atgggggctatcgcccgtgaatcaagccgtggctggatgggcttctccatcctgtgggggctgaatatcgcttactcactg 
>non-promoter squence 513 
tggcagagcctgaaagacaccttcagccttagcgtactgatgaaccccattgaagccagcaaaggcgacggcgaaatgggt 
>non-promoter squence 514 
 attggcgtgcatgaagataactggcaggcaacggttggcctgtttacaggtgccatggcgaaagaagtggtagtgggtacg 
 >non-promoter squence 515 
 attatccagacctggcagcgtctgaaaggcttcgttctgcgtgctggtaaagtgatcatcatcgtcagcattttcctgagc 
 >non-promoter squence 516 
 gtattcgcggctgccttcttcgggcagaacggtgcgctggcggtcttctcgctgtatatgctgggtattgtgatggcggtg 
 >non-promoter squence 517 
 gaccgtctgatgcaggcgctgggcttgccggggaaatcctttgtgccgctgatcgtcggtttcggttgtaacgtaccgtcg 
 >non-promoter squence 518 
 ggtattcaatggattggctacacgctccacttcccggactggctgactatcttcctcgcccagggcctgggtggcggcatt 
 >non-promoter squence 519 
 aacaccctgacggcagaacccagccgtttcaccactgcggtagataaaatcgtgctcaaccgtttcctcggtctgccgatt 
 >non-promoter squence 520 
 cgtcgctggctgggcctgcaaatgctggaaggcgatatctacagccgcgcctacgccggtgaagcgtcgcagcatctggat 
 >non-promoter squence 521 
 ctgggctgtccggtgatcccgctggtttcaacccgtggtcgcggtattgaagcgctcaagctggcgattgatcgctataaa 
 >non-promoter squence 522 
 attttgagtggcgacgccgacctgctgattaacgtggtggatgcgtctaaccttgagcgtaacctgtacctgacgctacaa 
>non-promoter squence 523 
aaagaagggcaattctccaccaccgatcatcaggtcacgctggtggacctgcccggcacctattctctgaccaccatctca 
>non-promoter squence 524 
caggcgctgctggttaccccgctgtggtttatcgcgctggggttgggctggctgtttattggtaagaagcgggctgctgaa 
>non-promoter squence 525 
attctgtttatgttcgtctggacgattatcctttgctcgtaccttgtgtatcgcaaacagcgtcctcatctacatgagaag 
>non-promoter squence 526 
atgctgtttggtctggcgcaggaaggtgtggcaccgaaagcgttcgctaaactttctaagcgcgcagtacccgcgaaaggg 
>non-promoter squence 527 
gtcttcgcgctgattgtgattatgtccgtgacgccgtggagttcggtagtcccggagaaaagcccgtttgttgaactgttc 
>non-promoter squence 528 
tggaatgacggcggctggttcccgaaaggtttaagtggcttctttgccggattccagatagcggttttcgctttcgtgggg 
>non-promoter squence 529 
gcggtgatagtgctgctgctgacgctcaatctcgccaccgtgaaaatgttcggtgagatggagttctggtttgcgatgatc 
>non-promoter squence 530 
aatctggaatacaaatcttttagtgacttcgcttccgatttactcgggccgtgggcaggatatttcaccggctggacttac 
>non-promoter squence 531 
ttgtttatggggtctggcaaaacgattagccttgccgggccgtcgatcattttcgtttatatgatcattggttttatgctc 
>non-promoter squence 532 
attccgttccgcacaaaatctatcggtaacatgccgcctgccaatcaggatcacgatacgccgctattacagcaatatttt 
>non-promoter squence 533 
gacgaaagcaaccgggttgaggtatatcaccactgcgaaggcagcaaagaggagctggtacgtgacgtcagtcgcttctac 
>non-promoter squence 534 
caggttgaaaccaatcacgtcaaattaccggcggtggtggacggctttgccagcgaagggatcatccagttctttttcgaa 
>non-promoter squence 535 
gtttctggtcaaacctgggggttgttcttcgaacgcctgaatgtatcggtacagaaactggaaaacgccatcgagttttat 
>non-promoter squence 536 
tgttatagccagcatctgcgcggcttaattcgtactcgcgtgcagcaactggtttctgagtgtattgaattgcgtctttcc 
>non-promoter squence 537 
tcgtggaacgaagtgcgtacgctgcacttcaacggcgagcaatcgatgatcgaagccctgaaaactattctcggcaaaatg 
>non-promoter squence 538 
gacccgacagcggcgttccgcaatcaggtggtgcatttcgatttccgtaagctggatgtcttcagctttggcgagaatcaa 
>non-promoter squence 539 
caggagatggtcgccgacgtgtcgcaccatttcccgctgcgcttacctgcaccgacaccgaaggcgctctacagcccgtgt 
>non-promoter squence 540 
ccgctggaatataaccgttacctgaataaactggtggcgtgggcatggtttaacggcctgctgacctcgcgcacccgtttg 
>non-promoter squence 541 
tcacccgatctctcggaaccgaatctgacctttatttatgtgccgccgggccgggctaaccgttcaggttggtatctgtat 
>non-promoter squence 542 
gcgcgtcgcaataaccttagcgtctccgccagtccgcaggatatcggcgtgctgacgcgtaagctgtatgccgcgtttgaa 
>non-promoter squence 543 
gacgaagctcgtctggcaatgctcgataaccgcgctaactggaagattgatcaggtgcgtgaggcgcacaacgagttgctc 
>non-promoter squence 544 
cgtctggatttagtacgtcgctgcttctatttaaaagtgtgcgaaaagctcagccgtgaacgcgcctgcgtaggctggcgt 
>non-promoter squence 545 
ctggcgaaagatatcaaacagcgtttgcacgacggcgagattgtatcgtttggtctcgatccatactgcatgatgctggag 
>non-promoter squence 546 
gaagagtactttggtgccagcctttggcagctctacaagagtatcgattccccatacaaagcggtactgaaaacactgctg 
>non-promoter squence 547 
ctgctgcttgacgaattttatcgtaccgccgtgcgtctcgccggtaagcgtattctgtggaatatggtgccgtgcgacgaa 
>non-promoter squence 548 
catcaatcctggctcgatagcgaagagcgccaattgctacaacgtaaatgtagcctgctggaaaactgggccgcctcgctg 
>non-promoter squence 549 
atttgcctttacacgcctgatgaaactcaacgccactacctgaacgagcttgaactgtatcgtggaatgtcagtacaggat 
>non-promoter squence 550 
atctccaacatggacgaaatcaaagaactgatcaaactgtccggtagcgtaaccgtgggtgaaaccccggttatccgcatc 
>non-promoter squence 551 
gaatctgatagcggcgttgaactgttcgtccacttcggtatcgacaccgttgaactgaaaggcgaaggcttcaagcgtatt 
>non-promoter squence 552 
gtttttgcggaaaaaatcgttggtgatggtattgctatcaaaccaacgggtaacaaaatggtcgcgccagtagacggcacc 
>non-promoter squence 553 
cgccgtccggactacattaaagagttctggaacgtggtgaactgggacgaagcagcggcacgttttgcggcgaaaaaataa 
>non-promoter squence 554 
gcagcttcccgctttggttccggctgggcatggctggtgctgaaaggcgataaactggcggtggtttctactgctaaccag 
>non-promoter squence 555 
ctggaccagctgccagcagacaagaaaaccgtactgcgcaacaacgctggcggtcacgctaaccacagcctgttctggaaa 
>non-promoter squence 556 
gacgcagaagtgcttataccaggattacgtgtggaattttgccgcgtaaatggcctgcgaggaccaacagcggcaaatgtt 
>non-promoter squence 557 
agctacctgcatcgcgtctggtcgaaaaccagcgataaaccggtgtggatggatcaggccgaaaaggcaactggtgatttt 
>non-promoter squence 558 
ggcggtcgttgtgtaggtatccagaacgaacagctggttcaccacgacatcatcgacgctatcgaaaacatgaagcgtccg 
>non-promoter squence 559 
cgtgaaacccgcgcaactgtgctgggccacatccagcgcggtggttctccggtgccttacgaccgtattctggcttcccgt 
>non-promoter squence 560 
gcggccattgccggtggctgtgaattcgttgtggttccggaagttgaattcagccgtgaagacctggtaaacgaaatcaaa 
>non-promoter squence 561 
atcggtctgccgggcactatcgacaacgacatcaaaggcactgactacactatcggtttcttcactgcgctgagcaccgtt 
>non-promoter squence 562 
aacatccgcgccgtggctatcgaaaacctgaaaaaacgtggtatcgacgcgctggtggttatcggcggtgacggttcctac 
>non-promoter squence 563 
 ggctatctgggtctgtatgaagaccgtatggtacagctagaccgttacagcgtgtctgacatgatcaaccgtggcggtacg 
 >non-promoter squence 564 
 acgctgcctgctcacgtcaatatcaataccctggaaatgatgccggttacccaaagctatgccggactgaatgtccaccgt 
>non-promoter squence 565 
ctgcgtacggatctgcatggtacggcggtgcgcgtcaccgacatcgaaccgggtctggtgggtggtaccgagttttccaat 
>non-promoter squence 566 
acgatgattgataccaacaacaaaggcctggtatatatgacgcgcgccgtcttaccgggtatggttgaacgtaatcatggt 
>non-promoter squence 567 
aaagacgaactgggagataatctgtatatcgcccaactggacgttcgcaaccgcgccgctattgaagagatgctggcatcg 
 >non-promoter squence 568 
 gggaagagccatgactgcggtaataaattaggttacatgcaggccttcgttgaatacggtattcgtcataacacccttggc 
 >non-promoter squence 569 
 gaaaaaccgaaagcggatgttgcgccgtctaatctcgctattgtgggtcgttacgtacttagcgcggatatttggccgttg 
 >non-promoter squence 570 
 gatgaatatgaatccgatttgtcacaggataacctggcagagatgatccgccgctttgatgaaacgggtcatagccagatc 
 >non-promoter squence 571 
 cacgtgactattatgcaagttcgtcagggtctggcgaaaggcctgggacacgcggtattgtgtgctcacccggtagtgggt 
 >non-promoter squence 572 
 ttaattcaatacgtcgtgaatgaatgtattgcggctggcattactgaaattgtgctggttacacactcatctaaaaactct 
 >non-promoter squence 573 
 gcgaaagacgaagctgacgagaaagatgcaatcgcaactgttaacaaacaggaagatgcaaacttctccaacaacgcaatg 
 >non-promoter squence 574 
 gttgacgctaaaggcgcaaccgtagaactggctgacggcgttgaaggttacctgcgtgcttctgaagcatcccgtgaccgc 
 >non-promoter squence 575 
 gcaggcgaagaagcagttcgtgaatacaaaaaaggcgacgaaatcgctgcagttgttctgcaggttgacgcagaacgtgaa 
 >non-promoter squence 576 
 cgtatctccctgggtctgaaacagtgcaaagctaacccgtggcagcagttcgcggaaacccacaacaagggcgaccgtgtt 
>non-promoter squence 577 
gaaggcctggtacacgtttccgaaatggactggaccaacaaaaacatccacccgtccaaagttgttaacgttggcgatgta 
>non-promoter squence 578 
atcactgttaaagtgctgaagttcgaccgcgaacgtacccgtgtatccctgggcctgaaacagctgggcgaagatccgtgg 
>non-promoter squence 579 
gagcgcgatcagctgctggaaaacctgcaggaaggcatggaagttaaaggtatcgttaagaacctcactgactacggtgca 
>non-promoter squence 580 
actgttgagctgaacggtattcgtgcgttcctgccaggttctctggtagacgttcgtccggtgcgtgacactctgcacctg 
>non-promoter squence 581 
gaaactctgctgtcccgtgagaaagctaaacgtcacgaagcctggatcacgctggaaaaagcttacgaagatgctgaaact 
>non-promoter squence 582 
ggtctgaaatctgagtccgccatcccggctgagcagttcaaaaacgcccagggcgagctggaaatccaggtaggtgacgaa 
>non-promoter squence 583 
accggattacgcatctgtggcattaaaatgttcccggtggtcaacatgcttccagcactccttctggcaatgccgctttcc 
 >non-promoter squence 584 
 cttgatttctttacggcgatgatcttcgcctgctcgctgggtattgcggtatcggtgattagtatcccattactgatcatc 
 >non-promoter squence 585 
 tcttttattcagaattatgtcgcgattattgtcctgttttgcgccagcggcaccgggatcttcggggcgatgaacgaaggg 
 >non-promoter squence 586 
 gcatcgctggggattggtattttactggtggtgaaatgtgccaaccttccagcgatggttttagctacgctacttggcgct 
 >non-promoter squence 587 
 aaccagatcctcgacgttcgcgaacgccaggaacagcaagagcaggaagccgctgaattacaagccgttaccgctattgct 
>non-promoter squence 588 
gagaagccttaaaactgcgacgacacattcaccttgaaccaagggttcaagggttacagcctgcggcggcatctcggagat 
>non-promoter squence 589 
accatcagtagccagaagaaatctgcgatgatgaagctgggtgtcgagaacgatatcgccctgctgaattatctctcttca 
>non-promoter squence 590 
atcagtgctggtggttacggtgacaagcgtctctcgccaaaagagagtgaagttctgcgcctgtttgcggaaggcttcctg 
>non-promoter squence 591 
ctggatatcgaagggatcgtgctgaaacaaggtgcaccgaccgatctgccgaaagctctcgccgcgctgcagaaagggaag 
>non-promoter squence 592 
ggcgataagtacggcgatggcattaccttaatcaagtacatcaagcgccatttcccaagcctgtcgatcattgttctgact 
>non-promoter squence 593 
ggtaataccatcatggtggtacagaaacaaggcaacactcgtttctctccgggccaacgtgtcgtactggccagcaatggc 
>non-promoter squence 594 
ggaaccgggcgttctctggctactgcagcaggcgctgttgcaggtggcgtagctggtcagggcgtacagagtgcaatgaac 
>non-promoter squence 595 
agctatggcaccatcgttaacgtacgtccggtacagattcagggcggtgatgattccaacgttatcggtgcaattggcggt 
>non-promoter squence 596 
cgcgaacggcagaagcaggggattccactggatgcgggaagctggcaggccatttgtgatgcagcgcggcagattggtatg 
>non-promoter squence 597 
ctcttcggcgcgccggattgtaacgcgcagaccgaagcctttgccgagtgggtgaaagcctcgccgcatgatgatgataag 
>non-promoter squence 598 
gcgatgtgtgaaattcttggcggggcgctttccggcggtaaaacgacgcatcaggaaacgttacaaaccagtcccgatgcc 
>non-promoter squence 599 
gtgccgccaggttgcctgattgacgttaacggcgtgccgacgaccaatccggcggtaatgcaggagtcgccgttgggttcg 
>non-promoter squence 600 
ggcaccaatccgttctgtgtggttttccctcgtaaagataatttcccgctgttgcttgattacgccaccagcgccattgca 
>non-promoter squence 601 
atcggccgtatcggttactgggcggagcagtgtgcagcggcggggtttgtctctatccactttgttagcgtggtcggtatt 
>non-promoter squence 602 
gtcacgctcgatggcgatcgcgcatttggtcaggtcgcggcacatgaagcgatggcgctggggattgagaaagcgcatcag 
>non-promoter squence 603 
aacctggcagggcatgattcacatggtattggcatgatcccaagctatgtacgctcctggagtcaggggcacctgcaaatt 
>non-promoter squence 604 
gtgttttatccgggggaagtgcataaaccgctgtgcgcagtgggcgcgccagcccaggttcgcaaagcagtagtgaagatg 
>non-promoter squence 605 
accttcagcacgcaacctgcaggcgcgccggataccgactggttagctgataaagacatcgcatttttgccggaaggcgtt 
>non-promoter squence 606 
ggcaatcgactgttttatcttatctcggaagatatgaccgagccgtacgaagctcgccgtgcggagtaccatgcccgctat 
>non-promoter squence 607 
gagtctgaagccagcaacgatcaggcaccggtgcagatgcctcgcgactattctgaaggcgcatccggcctgctgcgtact 
>non-promoter squence 608 
aataaagctgaactggacgagtatcgcgaagagctggttagccactttgcccgcagcgcggaattactggataccatggcg 
>non-promoter squence 609 
gaactgaatcttgaaccgagtcaggttggtaatgaatttgccgagaaatattacggcccggcaagccaggtggtgcctgag 
>non-promoter squence 610 
gatgaaatttatatggcgttgtcgatggccgatattttcattgccattggcacatccgggcatgtttatccggcggctggg 
>non-promoter squence 611 
gcaggtaataccaatgtgattcatatgcatggggaactgctgaaagtgcgttgttcacaaagtggtcaggttctcgactgg 
>non-promoter squence 612 
ccggaaggtttcgatcgcgatcctgaactggtgcaagcgttttataacgcccgtcgtcgacagctgcagcagccagaaatt 
>non-promoter squence 613 
ggcgaaatcgataagaaagtggttgctgacgcaatcgccaaattcaacatcgatgcagataaagttaacccgcgtctggcg 
>non-promoter squence 614 
taccgcgtactgggtactgatggcttcggtcgttccgacagccgtgagaacctgcgtcaccacttcgaagttgatgcttct 
>non-promoter squence 615 
ctggaaactccgcgcgttccgtatatcgctcaggtgatgaacgacgctccggcagtggcatctaccgactatatgaaactg 
>non-promoter squence 616 
gaagcagctgagatcctggcgaaagattacggcgtaggttctgacgtttatagcgtgacctccttcaccgagctggcgcgt 
>non-promoter squence 617 
gaaaaacaagagaacgtttactactacatcactacgctgaacgaaaactaccacatgccggcaatgccggaaggtgctgag 
>non-promoter squence 618 
cgtggcttcctgatcggcggtacttccggtcgtaccaccctgaacggcgaaggtctgcagcacgaagatggtcacagccac 
>non-promoter squence 619 
gcagcggcgacctcttacagcaccaacaatctgccgatgatcccgttctacatctattactcgatgttcggcttccagcgt 
>non-promoter squence 620 
ccgaacggtcagcagtacaccccgcaggaccgcgagcaggttgcttactataaagaagacgagaaaggtcagattctgcag 
>non-promoter squence 621 
cgtgctctgaacgtgatgctgaagaacaagtcgatcaaagatcgtctggtaccgatcatcgccgacgaagcgcgtactttc 
>non-promoter squence 622 
accttcccggaaggttctgaagagcatacctatctgcacgctcagcgtcagaaactgcacggttatctgccaagccgtcag 
>non-promoter squence 623 
aaaggcaaagcgacagtaatccttgctcataccattaaaggttacggcatgggcgacgcggctgaaggtaaaaacatcgcg 
>non-promoter squence 624 
ggcgactaccagaccttcaaatcgaaagatggtgcgtacgttcgtgaacacttcttcggtaaatatcctgaaaccgcagca 
>non-promoter squence 625 
aacctgcagcgtcttgacggcccggtcaccggtaacggcaagatcatcaacgaactggaaggcatcttcgaaggtgctggc 
>non-promoter squence 626 
tctaaacaaaccgtttacgcgttcctcggtgacggtgaaatggacgaaccggaatccaaaggtgcgatcaccatcgctacc 
>non-promoter squence 627 
ccgaaactgatgccggaattctggcagttcccgaccgtatctatgggtctgggtccgattggtgctatttaccaggctaaa 
>non-promoter squence 628 
cagggccacatctccccgggcgtgtacgctcgtgctttcctggaaggtcgtctgactcaggagcagctggataacttccgt 
>non-promoter squence 629 
gacctcgaactgggcggccatatggcgtccttccagtcttccgcaaccatttatgatgtgtgctttaaccacttcttccgt 
>non-promoter squence 630 
cttgctgaagcccgcaaaggcggtgtaaacgtagccgcaggcacaggtatcagcaactacatcaacaccatccccgttgaa 
>non-promoter squence 631 
cgtcagaaaatcgccacagcgattgctgaaggcgtgatcagttatttccactggttcgacaaccagaaagcacattcgaaa 
>non-promoter squence 632 
cgcaacaccgaacaagcggcatttgtggtgttgaaatcaccgtcggttccttcggtgctggtggaaacctcgtttatcacc 
>non-promoter squence 633 
aaggatcacctattgcaacaagtgctgtttgatctggtgcaaacagataccattaaaaatagtctgacgctcggctcgcat 
>non-promoter squence 634 
aaagctgccggtgcttcggtatttgccctctctaaccgtggggcaagtagcgcaatggcgaaatacctgtctgaacgcgaa 
>non-promoter squence 635 
gatgcgcgtttaacgcgttctggcgatacgtttatcccactttacgatcgcgttgaaatcgcccataaacatggcgcagat 
>non-promoter squence 636 
accagcaacggacacagcaagccgaaagccaaaaaatctggcggcaaacgtgtcgttgttctcgatccaggtcacggcgga 
>non-promoter squence 637 
ggcggttccgttgattataccgaaggtctggaaggttctcgtttcatcgtgaccaacccgaacgcgaaaagcacctgcggt 
>non-promoter squence 638 
ggttgcagcggcttccagtatggtttcacctttgatgatcaggtgaacgaaggcgatatgaccatcgaaaaacagggcgtt 
>non-promoter squence 639 
ccgtggtatgagaatgtttctgaaatttttggacatttagtctggttctggtctattgaaattattcgcagagatttacga 
>non-promoter squence 640 
gctgaagtatttccaaaaattaaactctggcagggcttactggcaggtgctttagcccaactttttgttcatatgatttca 
>non-promoter squence 641 
tggttggggctgacagatcccaatgcggctgtttatacctttgccgggcatgtctttaactgggttggtgttacgcacatt 
>non-promoter squence 642 
ccacgtagcccggtggatatgtttaatgcagcgtgtggcccggaatcattaatcagggctgcaggccaaattgattgctcg 
>non-promoter squence 643 
gtgacgattcttgatcccaaatgcacggccaaaacatttccggattatttcgagcagctggcgcggattagccaggcagcc 
>non-promoter squence 644 
gaggggcacgattacattcgtatcactcctccggaaaaactgaactttgccgagatcgcgacatacaatgatcaccggatg 
>non-promoter squence 645 
gcggcgttatttgcaaaaggcaccaccacgctgcgcaatatctataactggcgtgttaaagagaccgatcgcctgtttgcg 
>non-promoter squence 646 
gaaaaaatgggcgcgaccatttgctggggcgatgattatatttcctgcacgcgtggtgaactgaacgctattgatatggat 
>non-promoter squence 647 
ggcgatgcatcttcggcttcttactttctggcagcagcagcaatcaaaggcggcactgtaaaagtgaccggtattggacgt 
>non-promoter squence 648 
atcgacatcacactcaatctgatgaagacgtttggtgttgaaattgaaaatcagcactatcaacaatttgtcgtaaaaggc 
>non-promoter squence 649 
aacgttgacgttgatggctccgtttccagccaattcctcaccgcactgttaatgactgcgcctcttgcgccggaagatacg 
>non-promoter squence 650 
atgaaagaacgcccgattggtcatctggtggatgcgctgcgcctgggcggggcgaagatcacttacctggaacaagaaaat 
>non-promoter squence 651 
ccattacacgcagaaggtgccctggagttgttcctcggtaacgccggaacggcaatgcgtccgctggcggcagctctttgt 
>non-promoter squence 652 
ttaaccaatctgctggatagcgatgacgtgcgccatatgctgaatgcattaacagcgttaggggtaagctatacgctttca 
>non-promoter squence 653 
cattttgtgcaggccatcgaacaagcctggcaacaaatcgtacaattcggcgcacatcaggcgctattaaacaccctcaaa 
>non-promoter squence 654 
gttcgcgatccgcttagcgataaaattcgcgaacttgttgcgggcagcagcagtgaacaacgcgtaaccgccctgctttcc 
>non-promoter squence 655 
atgctggcaggtattcgcatacatcaggggcgcgaaacggactggtcgttgctggcattaggcgttgcaggctggatgcgt 
>non-promoter squence 656 
attaaagatgtcgatttaacacaatatgcggataagttaattgcacgttttgctaatccggcgctgaaacataagacctgg 
>non-promoter squence 657 
tttctcgcttatctgggttacctctcaggattcgcccatatcagtgattgcatgcaggatcgcgcatttcgccatgccgcc 
>non-promoter squence 658 
gtggtggaagataacttcgtcgctgggcgtcctgcctgggaagtcgcaggtgtacaaatggtgaatgatgtcctgccatgg 
>non-promoter squence 659 
ccgggaaccatggtcgaccgcattgttccggctgcaaccgacgaatcactggtggaaatcagccagcatctgggggtgaat 
>non-promoter squence 660 
accgtgctctcctgcgacaatattcccgacaatggtcatgtggtgaaaaacgcggtgctgggaatggcagaaaaacgttcg 
>non-promoter squence 661 
ctcgacaccagtaatccgcggattattcacgatctacaaacccctgaagaacctcactccgcaccgggtattctcgtcgaa 
>non-promoter squence 662 
cttaatgcaaaactggattccttagcggcaattattgagaaattttgcgagccacaggtggcaattgtttccctgacgatt 
>non-promoter squence 663 
agcttgttcagcggtgatcaactgatgagccagctccgcgcacagaaccatttatataccgtgctggagaaaggtgcggac 
>non-promoter squence 664 
gtggactggaatgcaactatttcatcttacatcatgcagcaaacggcattgcaggcatcgtataaagcatttaccgatatg 
>non-promoter squence 665 
aacaatgtgctgactgttcgcgcggaattaggcacgcagctgaacgaactggagtcgctggattcattaggtagcgatcgc 
>non-promoter squence 666 
tttgccatgctggatagtgccatcgcagccctgaaaacgccggtcgcggatagcgaagcggataaagaaaccgccgctgcg 
>non-promoter squence 667 
aaacaacaggtcgatgcttcgcgttcgatggtgatagggcacacgggtgacaaaattttcgacagtattaccagcaacgcg 
>non-promoter squence 668 
ttgctgaatctggcaaacaccactgacggtaacgggcgctacatttttgccggttataaaacagagactgcgccgtttagc 
>non-promoter squence 669 
agccaggtcaccactgctatccagaatgctcaggaaaaaattgtctacgccagcaatggcaccttgagtgacgatgaccgg 
>non-promoter squence 670 
gacgatcccattgctgcatcacaagccgtagttctctcccaggcacaggcgcaaaacagccagtacacgctggcgcgtact 
>non-promoter squence 671 
ctgcaaagtattgccgattatccggtgaaggttcgtaaactcatccgccgtttgcgccgtatccgcatcgaccgattaatt 
>non-promoter squence 672 
cgtctggatctggaaaacgccattttgatccacgatccgcaacttgagctggcgccacagcgagagaaagaactggagctg 
>non-promoter squence 673 
actgaccagctagtggttcggttatggaaagatgacgacaacacctatcacctgaaagggatgtgggttgatgataagtgg 
>non-promoter squence 674 
aaaaccgcgaatgacttctacattccggaagatgaacctttcaagataattggcgcattgccttatctctatgagatcaat 
>non-promoter squence 675 
ccttgtgccgagcagaaactaaccatctgtacgccatacttcaacctgccagcaatccttgtgcgcaatattatccagttg 
>non-promoter squence 676 
gagctgcgtgatgccgcttatcatttccagggcgatgccgacaacgatcagctttctgtaacgccgctagtggggctgggg 
>non-promoter squence 677 
gacattatgtttgaatgggttacacagaatattatgaatggccgcggcgttaatcgtctggatgatgttaatcggccaaaa 
>non-promoter squence 678 
ggctttatcatcgacgatagcgtactttatagcggtgccagcctgaacgatgtttacctgcatcagcacgataaatatcgc 
>non-promoter squence 679 
gcatctaacactaacgctgactggtactgccgcatggcgcaggaaaatccgggcgtagatgttccggtttatggcgttcca 
>non-promoter squence 680 
gatgacggtggcaaaggcattctgaacgcgttgtatgaggctaaaaggcagcgtccggaactggatgtgcgggtgctggtc 
>non-promoter squence 681 
gaaattaacgtcaccagcccaacctgtattcgtgagattgaagcagagtttccggtgtcgatcaccggaatgttaatggat 
>non-promoter squence 682 
cgcggtgaacctcgtccgctgacggaaagtgactggaaaatcgcccgtcagatcgggccgacgctgaaagaaaaagggctg 
>non-promoter squence 683 
ctgccagccattaaagatggcgacaaacgcgtgctggtggtggatggcgagccggtaccgtactgcctggcgcgtattccg 
>non-promoter squence 684 
ccgctggacggtatgggcggcgcgtcgattttccgcgtgaaagaaggcgatccaaacctcggcgtgattgccgaaaccctg 
>non-promoter squence 685 
gactgtaacgagaaactgtttaccgcctggttctctgacttaacgccagaaacgctggttacgcgcaataaagcgcagcta 
>non-promoter squence 686 
gatgtgatcctgatgcgtaaagacccgccgtttgataccgagtttatctacgcgacctatattctggaacgtgccgaagag 
>non-promoter squence 687 
ggcgatctgtatctgatcaatggtgaagcccgcgcccatacccgcacgctgaacgtgaagcagaactacgaagagtggttt 
>non-promoter squence 688 
cttgagtttcaacaggttttatctgacatcggcgaggcgctggaagcgcgctttgtgctggaagataagctgattctgctg 
>non-promoter squence 689 
gaaggcaacgggcaactcgcgcgcgccgcgaagatttggccgcaactcgaagccaatactcaacagattatggattactac 
>non-promoter squence 690 
cctggcaaagaatcgtacatgaggctaaacgaaaaagcccttgatgatttttgtcagagcctggtcgattacttgtctgcc 
>non-promoter squence 691 
ccaggcacgccgtattgggtgatcaccaacaccaacaccggccgtaaatgcagcatgatcgaacacatcatgcagtcgatg 
>non-promoter squence 692 
cttgacgcccaggcgtttgccgaagcaacggaatcgttgcacggtcgtacacgcgtttactttgcggcagatgaacaaacg 
>non-promoter squence 693 
ccggtcaaaacgattaaagacaaggttcgcgcaatgcgtgaacttctgctttcggatgaatacgcagagcaaaagcgagcg 
>non-promoter squence 694 
gctgcactcatcacttactttgccgggaactggcatagcgtcgccatttatttgctggctggatgcctgatttccgcaatg 
>non-promoter squence 695 
gtgtgtgtgcaacaaccgatgtttaccgaaatgtttggtgccagttatcgctatagtggcgctggagtcggttatcaggtt 
>non-promoter squence 696 
acaggtacgttaatcggaacgttgagcgcatttcctttctttatggcgcttgaagcacaatctattttctggatagttttc 
>non-promoter squence 697 
atggggctaccgcgcgaacttttccttaatattggtttgctggtaggtggattaagctgcctgacaattccctgttttgcc 
>non-promoter squence 698 
gttatcgaagcgctgttacgacatcccggtgctttcctgaagattattgcgctacgactgtgcgaattgctgacgatgtac 
>non-promoter squence 699 
cctttcctgtttagcatcgtactggtactgggagcattgtgggtgcgcaatggcatggaggagtccgcggaatttgaacaa 
>non-promoter squence 700 
ttttacagtagcggtgtacaagttggctacggtgtaggtttactgctttcaaccggactggtttcattgatcagtatgatg 
>non-promoter squence 701 
gggtggtgggcacctattttgctggtgacactgcgtgccattcagggatttgcagtcggcggcgaatggggaggcgcggcg 
>non-promoter squence 702 
ggtgtcattttcggtcactttggcgaccgactgggacgtaagcgcatgttaatgctgaccgtctggatgatgggcatcgcg 
>non-promoter squence 703 
tatggcatcaccgccgcactggtgtttaatcgcgagtttttcccgcaagtaagcccggcgatgggaacgctcgccgcattt 
>non-promoter squence 704 
ttcgttgaacagtgtccggaagacccgatcagcgaaatgatccgtgcgcaaataaataacatcgcgcataaacatattgtg 
>non-promoter squence 705 
ttacgcaccagcgaagctttattacaattcaaccctgaagatccctatgaaattcgcgatcgcgggttgatttatgcgcaa 
>non-promoter squence 706 
agcccgtcggcggaactgttttatgaagaccttgatgaagctgataacattgaggtaatccgcaaattgctggatacactc 
>non-promoter squence 707 
ttccctacgcagctgatattgcgcattgaatgtccggatggcgaaatttggctgattaatccttttaacggtgaatcgtta 
>non-promoter squence 708 
ctttccgatgcattatggctggaccaggtgttaaagaatcgacagggcagtgcggtatcattaggtgcggttttattatgg 
>non-promoter squence 709 
ctcgttagtctggcgaaggaagaaatcagccagcttctgcctttagaagagcagttggaaaaactgatcgcgctgttttac 
>non-promoter squence 710 
 ggcggcatcctcgatgtacagcgccagccaacgctactgtttaatggttacgccgcccaggtggcatcgctgtatcgtggc 
 >non-promoter squence 711 
 gagcgtccgccaaccacctggaatctggcagcgcctgacgaatacggtttttacgccaacgttaatccgtatgttgatcac 
 >non-promoter squence 712 
 accgtaggtgtttatggcaaggcgttaccgccacaaaatggcgcgccggtgcgactgattgtgccgtggaaatatggcttt 
 >non-promoter squence 713 
 acaatttatgcaccggaacagatgccaggccagcaggaccgctttatcggcggtgggctgaaatatccttatgtcgaagga 
 >non-promoter squence 714 
 atttatcgtatgcgctgcgtggaagcgtggtcgatggtggtgccgtggattggttttccgctgcacaaattgctggcgctt 
 >non-promoter squence 715 
 gccgctaatgctggtagcctgaaaaccgatccatggacactgaaaatcagcggcgaagtggcaaaaccattgaccctcgat 
 >non-promoter squence 716 
 ggaaaagcgctggagttcagcaagcctgccgcctggcaaaataacctgccactgacgccagcagataaagtttccggttat 
 >non-promoter squence 717 
 catcgggtatggctgtcctggtacgaacagtattttgtatggggaatgaccgcaggcataattcgtgagctggcgctgcaa 
 >non-promoter squence 718 
 cccgatctgccgtatcgcgccagtgaagatgaagtctcggcggtgtttgaaatgccgctcgcccaggcattacatctgggt 
 >non-promoter squence 719 
 ctgcgcgaagctgaagaagaggtcgctataccgccttccgccgttgaagttatcggcgtgctgccgcccgtcgatagcgtc 
 >non-promoter squence 720 
 cgaccgcaaccggggttgttgctgactcagcgttcgattcatctgcgtaaacacgctggacaagtggcattccctggaggt 
 >non-promoter squence 721 
 gaaaatgacatcaatattgcctttaaccagcttgaagtgcatctgcacaacgagaagggcgatgaggtgacggaagtaaaa 
 >non-promoter squence 722 
 ttctttacggcgtttggtgccagcacgttggatcatgagctgcgtctgtatgtgcgtgaactgcgtgaccgtagccgtact 
 >non-promoter squence 723 
 acgcgtctggtgatccgtctcggcgtggcctatggctccgatctggaaaaagtgcgtaaagtgttactgaaggcggcgact 
 >non-promoter squence 724 
 gtaagtaagatccgtattcgtgcgacaacgattaccgatttcgatcgcaaagaagtgatcatcccgaacaaagcgtttgtt 
 >non-promoter squence 725 
 gtgttcgggtcgctgggcgtctcttgggataaactccagtggctggcagcagcattatccgtaggtcttggttttggttta 
 >non-promoter squence 726 
 gtcaccatgggcagtctgttgtttgcgattatcgcctcaatggtggcctgggcgttgattcgcaacctgcctggtttgctg 
 >non-promoter squence 727 
 attgcactggagcaggttaaccagcagacgctgcgtattaccatgttgctgatgtttgcgctgtttggtgtcatgttctgg 
 >non-promoter squence 728 
 ctctccgggcgttggattgaaaccgtttatttggtgatcatctggaacctgctgtaccagacagtactgcgtggcttaagc 
 >non-promoter squence 729 
 caggctatgattttcttcaacctgctgctgattgccttcctggtatggccgatgtgccgcgaaagctggcgtgataaagag 
 >non-promoter squence 730 
 ctgtgctggaaggtactggagaaaaacggcgttgccgtgcgtcactttggtatgccggaacagcagaccagccactggcgt 
 >non-promoter squence 731 
 ctgcgtaacgacagccagctcaacacaccaaaagcgatccttatcgacctgatccgtgcgctgccggtgtgcctgattatt 
 >non-promoter squence 732 
 caaagcctgaaagatgaatttaagtcgatgaaaatcacggtgaactgggaaaaagcctggcctgccgtttttatcgctttc 
>non-promoter squence 733 
gaattgctggatcagcttaacaaacagttgggtaaccagctgatgatggccattaacctgcaaatcaaccagcagcagtta 
>non-promoter squence 734 
gaactggaaaacatgaccaaccgcatcgcggatttgcgtctcgaacagtttgaagttaaccagcagcgtgatgcactcttc 
>non-promoter squence 735 
ctgattacagcgactgaaaacggtaatcagttgatgcagcaaaacattaaagtcaaaaactggctggagcgggcgcttcaa 
>non-promoter squence 736 
gcgaacagcgcccgtctggagcaccagttgcagctgttgcaagaagcagtaaacagcaagcgcctgactttaaccgaaaaa 
>non-promoter squence 737 
aaagtgttaatgcaggcccagcaggcgttgctgaatgcggagattgaccagcagcgtaaaagcctggaagggaacaccgtc 
>non-promoter squence 738 
ttacagacgcagcccgaacgcgtgcaaaatgcgatgtataacgcttcgcagcagctgcaacaaattcgcagtcgtctggat 
>non-promoter squence 739 
acgcgcaaaattctgagcacactttcgttgcgccagctggaaactcgcgttgcccaggcgctggacgatttgcaaaacgca 
>non-promoter squence 740 
ctgccgacaaaagcggacctgcaggcacaacttgactcactgaataaacaaaaagatctttctgctcaggacaaactggtg 
>non-promoter squence 741 
atcgacatgggccgtacggcgttaaacgttagtggctcgatgacagctggcacgctgaccagccagtggctgaagcaaacc 
>non-promoter squence 742 
gttagttccgcaggcgttgccggtgtcggtggtggtgcaactttcgccgcactgattgtactgcctgcgatgggcctgcca 
>non-promoter squence 743 
acgcgtcgtctgggcgttcctgaatccatcgccagtttcgccgcctctttcggtgcaaccattggtcagaacggctgcgcc 
>non-promoter squence 744 
ggaagtttcgttgtcgcgtcctacctcggtctgctgattatgtttgcagtgcatggcattctgctgggcattaatggcgtg 
>non-promoter squence 745 
gcattgaaactgctgaaggatgatgcgccgaaaggtgaacgcgtcttagccgctatcgataccctacaaagctgggtgatg 
>non-promoter squence 746 
ggtgcagaaactgcacgtctgaacgccattgaaagtaactatgttggtaaagtctctgatctgagcgttccgcagctggtc 
>non-promoter squence 747 
atgccgttagtcttcgcctctattctgagcgcggttgcccgtctgcataacgcatctcagttaggcaaaatcagttttctg 
>non-promoter squence 748 
gtggtttttggccttgccctgcataccatttatggttctgacagccaggtacttaaagattctgtacagtggtttaacatc 
>non-promoter squence 749 
gtactggaccagatcttcggcccgctgacgttggtttatggcatcccgccgatcatcggcgcactgttgccaagcgccagc 
>non-promoter squence 750 
cagccgctatctgtggcggtgatgatgctgatggcgctgtcgttcatctttggcccactgcgtagcgtaccgatgggcgtg 
>non-promoter squence 751 
gtggtggcgctggacccggatgcactctctatcagcggtttgcacaactatgtgaagtatctgaagtcgagcggtcaggat 
>non-promoter squence 752 
cataaagtctggcgtctgtcgcaggttgatgaatctgatctgaccaatccgaaacagattaccggttcgcagacggtgagc 
>non-promoter squence 753 
gtctacattgagcgggttaaaggtgacgaagagttaggtggcatcagcatttatgcctttaacgagaatcgtcgtctgcaa 
>non-promoter squence 754 
ggcgaatgggtcgcgccgcagggcgagcagatggcgcgtaactaccgtgcgcaggcgatgtacggcggctcgttgctctct 
>non-promoter squence 755 
gggatgctggcgcagcgcagcgaactggtggtgatgcaggcttctggttttacccgtatgcaggtggcgctgtcggtgatg 
>non-promoter squence 756 
aaagccgggcaggggagttacgacgcgttaggcgcaggaatgtataccttgctgagcgtgccgaaagatgtgcagatcttc 
>non-promoter squence 757 
ctggcggacgtggaacggttatgtccgcaacttgtgaaaacgccgccgggtggtctgttacaatctgttgatttacatccg 
>non-promoter squence 758 
gtgaccatcagggcagtgcctttacccttacgccaacaaaatttacaaatcttgattcctgaactgataggctacctggcg 
>non-promoter squence 759 
 gcccagccgctgctgattccgttgcggctaaaagtttctgccgaagaaaaatcggcattagaaaaagcgcagtctgccctg 
 >non-promoter squence 760 
 atcgtccattccgactgtgcgttgctggagcgcgacggcaacatttcacttttatccttgccagtggcagaacgttggctg 
>non-promoter squence 761 
gcatcaggcagtcgtccggctgccccctggccgaatgcgcagccaggctaccagaaacagcaaggtgaagtgtatcgccag 
>non-promoter squence 762 
gacgatgaaccccaacctgcaccgcgttccattccggaaaaccgcgtggcggcggggcgcaatcactttgcagaaccggca 
>non-promoter squence 763 
ggggccgatcagcaaccggcatttgtgttgtatctggagatcgacccacatcaggtggacgtcaacgtgcaccccgccaaa 
>non-promoter squence 764 
gaacatcctctgcatggcggcactggtattgctcacactcgctgggcgacccacggtgaaccttcagaagtgaatgcgcat 
>non-promoter squence 765 
ctgcgcaccgagaaaaccgaatttaaccacattgatgagatcatccgccgcattgcgctggcgcgtttcgacgtcacgatc 
>non-promoter squence 766 
agtatcagttcggtttcccgcctgacgctcacttcacgcaccgcagaacagcaggaagcctggcaggcctatgccgaaggg 
>non-promoter squence 767 
cgtatcgatattgatatcgaacgcggtggggcgaaacttatccgcattcgtgataacggctgcggtatcaaaaaagatgag 
>non-promoter squence 768 
cttgattacattgaaggaaacataaagaaaaaatcatggctggataacaaagaattattacaaacagcgatatcagttctt 
>non-promoter squence 769 
cactgtgaagtgtccgaagcggacatggtctttggtgaactgcctgaagaagcgcaaaagccaaacccatttgccgtatta 
>non-promoter squence 770 
gcactgccggaagcgtatgaaccgattgaggttaacgaattcggtgaaatcgatctgcttgcaatggttgaagatgaaatc 
>non-promoter squence 771 
ttaaacggcgatgcgaaggtgacggtaacgctcgagtgtcagcgttgcgggaagccgtttactcatcaggtctacacaacg 
>non-promoter squence 772 
aaattcagagataacttgaagcgggtcaaagaagcgctgaaggaatcgcgttttgataagcagttacttaatttaagtgac 
>non-promoter squence 773 
ctggcaattaccctcgacgtaccggaagatactgacatttatatgcccatggtttctcgacttgcacagctgaccgtgata 
>non-promoter squence 774 
gatgatatcgtgctgcaacgcatgagttgtatgaattgtagcgacggagacgtggtggtgctgatttctcacactggaaga 
>non-promoter squence 775 
tccgcaatggcaacgcttgatcatgtccgtcattcactggataaatctgccatcaaccgcgccgtcgacttgctcactcag 
>non-promoter squence 776 
cgcggttttcctgattttaaacttcatctggcacagagtctggcgaatggcactccctatgttaatcgcaatgtcaatgaa 
>non-promoter squence 777 
tcggcgtggtgggcactgctattcttaatcccgtttatcggctggcttattatcatcgtctttaactgccaggcgggtacg 
>non-promoter squence 778 
gataaaatgttaggctggcaacgcgctggtggcgaaggcatcctgacgacaatctacggtattctggtgtttttaccgtgg 
>non-promoter squence 779 
acgtcgaacctgcgcaaatattccattcttggcgcgttaaccttgtatctggacttcatcaacctgttcctgatgttgttg 
>non-promoter squence 780 
ttgaaaagcgaagcattgatgtgggcagttacctacatcggcgtgattgtctttgtcggattgacggcgtatgacacgcag 
>non-promoter squence 781 
gggatgttcggcgcaatgagcctgtacggttacaccacgaagcgcgatttaagtggctttggcaatatgctgtttatggcg 
>non-promoter squence 782 
agcgcaggtgtaacgacgatgctctttatgctttattcggcgctgacgggtcttacgctttccagtatattcattgtctat 
>non-promoter squence 783 
tatgcggctaattccgcggccgtgatggagctgttgttcactaaccgtgtctttttaatcggtctgatcatcgcgcaatta 
 >non-promoter squence 784 
 gcagtaatggaaaactatcagcaggctgatggtcgtattgaagtaccagaagttctgcgtccgtatatgaacggactggaa 
 >non-promoter squence 785 
 aacgtttgggatttccaggcacgtcgtatgcaggcacgttgccgcagcaagtcggacaagaaaacccgtctggttcatacc 
 >non-promoter squence 786 
 ctgccgtaccgtaaaatcatcctttgcactggcgacatgggctttggcgcttgcaaaacttacgacctggaagtatggatc 
 >non-promoter squence 787 
 ctgatccgtatgcaccagttcgacaaagttgaaatggtgcagatcgtgcgcccagaagactcaatggcggcgctggaagag 
 >non-promoter squence 788 
 gcagagaaatttgacgttgagtacgacggatggggcacttactttgaagatcctaacggcgaagatggcgacgatgaagat 
 >non-promoter squence 789 
 ccgctgactaacctggtgcgcggtgaaatcatcgatgaagatgatctgccaattaagatgaccgcccacaccccatgcttc 
 >non-promoter squence 790 
 caggacacgctgtacggtacgggtcaactgccgaaatttgctggcgatctgttccatactcgtccgctggaagaagaagca 
 >non-promoter squence 791 
 cgctttgtggtaatgaaagggcagattgctcgcatgcaccgcgcactgtcgcagtttatgctggatctgcataccgaacag 
 >non-promoter squence 792 
 gttgaagtcagccgctggggtaccccgcgtgagtttgactttgaagttcgtgaccacgtgacgctgggtgaaatgcactct 
 >non-promoter squence 793 
 gagctggatgcagcaaaagccgagctggatgctttacaggctgaaattcgcgatatcgcgctgaccatccctaacctgcct 
 >non-promoter squence 794 
 caggtcaaaacggaaaacctgcaagcggagcgtaactcccgatcgaaatccattggccaggcgaaagcgcgcggggaagat 
 >non-promoter squence 795 
 cagcggacatctgaagagttgcatcattattacgagattgtctgggacgaagagcagacgcacaaattcaagaatatctcc 
 >non-promoter squence 796 
 aagattgatcgcccggaagagtatgccgatattgccactaagtgtgtgaccaacttccgtgagaagaatcgcgatcgttgc 
 >non-promoter squence 797 
 cgtccgctaatttgcggcgttggcttgggcggatactgggcggaacggattggttttctttgcgacatccgccaggtgatc 
 >non-promoter squence 798 
 cagcgcggtgaagagattctggcgaactggtcaaccttcgccactaaatttgcgctggttaaaccgaagtccagtgatgta 
 >non-promoter squence 799 
 accggcgttaacttcggtgcgggcatgaccggcggtttcgcttacgttctcgatgaaagcggcgatttccgcaaacgcgtt 
 >non-promoter squence 800 
 gaagcaagcattatcggcaacacctgcctgtatggcgcgaccggtggtcgtctgtatgccgcaggccgcgcgggtgaacgt 
 >non-promoter squence 801 
 ctggcagccgatcctatcaaagcgtacttcaacggcaccgcaggccagagcttcggcgtgtggaacgcgggcggcgtggaa 
 >non-promoter squence 802 
 tgcaccgaaaacaacccgccgtttgataacggcctgctgaacgcgcagttgctgcaacaggcgaaaccgtttgtcgatgag 
 >non-promoter squence 803 
 gagtttatcgcccgtgaaacccgcgagctgatggcacagcttggcgtaacacgtctggtggatctgattggtcgcaccgac 
 >non-promoter squence 804 
 aaggcggcgattctcggcgcagaaagcttcggcttcggcactggcccgatggtggcgctcggctgtaaatatctacgtatt 
 >non-promoter squence 805 
 atcaccatcgcaggctatgacggcggcaccggcgcaagtccgctttcatcggtgaaatacgcaggctgtccgtgggagctg 
>non-promoter squence 806 
cccggagtgacgctgatctccccgccgccgcaccacgatatctactctatcgaggacttagcgcagctcattttcgacctc 
>non-promoter squence 807 
accaacaaagtgtcgcgcatcaagcaggtggcttccggtcgctttggggttactccggcgtatctggtcaatgccgacgtc 
>non-promoter squence 808 
 aacgcggtcaacattgctgatgttgaaccggcaagcgaactgtttaaacgctttgataccgccgcgatgtctatcggcgcg 
 >non-promoter squence 809 
 ggcggtctgctgaaatacgtccacggcggcgaataccacgcctacaacccggacgtggtgcgcacgctgcaacaagcggta 
 >non-promoter squence 810 
 accatcgcctcttaccgctgctcgaaactgtttgaagcggtcggtctacacgatgatgtagtgggcctgtgcttccagggg 
 >non-promoter squence 811 
 cacttcgccgtgttgctgggcttcggcgcgacggctatttatccataccttgcctatgaaacgctgggccgcctggtagac 
 >non-promoter squence 812 
 gaaaaaatggtacgtagcggcaccgtgctgctggtgctctccgaccggaatatcgctaaagatcgcctgccggttccagcc 
 >non-promoter squence 813 
 tgcgaagcagagggccaggcgcaccgtttaagctttaaatcgccgattctgctctactccgatttcaaacagctcacgacg 
 >non-promoter squence 814 
 gaagcggtcggttcgatgggcgatgataccccattcgccgtgctctccagtcagccgcgcattatttacgactacttccgc 
 >non-promoter squence 815 
 ccatataaagagtggatggagaaaaacgtccgccgactggtaccgtttgaagatctgcccgatgaagaagtgggtagccgc 
 >non-promoter squence 816 
 tacgtcatcaccaaagataagctcatcacctgcgcctctgaagtcggtatctgggattaccagcctgacgaagtggtcgaa 
>non-promoter squence 817 
atgcgtctattagtaccacccgcctggcagaacaacccggatatggacccggaactgcgtgccttctttgactttaactcc 
>non-promoter squence 818 
atcaacaccatcaccggtaaccgccaatgggcgcgtgcgcgtacttataaattccagacaccgcttatccctgacctgcac 
>non-promoter squence 819 
aatctggtgaacatctataaaggtctgtgtatgccgacggatctgccgcgcttttatctggatcttgcggacctgcgtctg 
>non-promoter squence 820 
actaacgaaggcgtgctgggtgaaatcgccctctcctctctgccacgcattgagcaaatttttgtgaacgccccggcaggc 
>non-promoter squence 821 
aaaccggatcgcttttttcgcatcgttgcgcaggagcgcggctggcgtttagcaaaaaactacgctgtcgggatgctcttc 
>non-promoter squence 822 
gacgatctggaaaccctggaaaaagcagcagttgaagcgtttaaactcggttacgaagtgaccgatccagaagagctggaa 
>non-promoter squence 823 
gagaacgtgaagaaattcgtccaggcttatcagtctgacgaagtttacgaagcagcaaacaaagtgtttaacggcggagct 
>non-promoter squence 824 
atcaataccacctatgccagccagattggcctgactccggcgaaagacggtatctttgttgaagataaagagtccccgtac 
>non-promoter squence 825 
aaccttggtcgttcactgctgctgctgcaaaaagtgggcttgatcaaactgaaagatggcgttggcctgctgccgaccgtt 
>non-promoter squence 826 
atcgacgccaacgccttccagcataaaccgtaccttgatcagcaactgaaagatcgtggctacaaactggtcgcagtaggc 
>non-promoter squence 827 
gccgaacagcaggttgcagaagtcgcgcagaaagttgcgaaagacaaatatggcctggacgttgagctggtaaccttcaac 
>non-promoter squence 828 
acccgactggactacctgaccaaagttgaaagcaaagtgtttggtgaaggagaccgtaacttcggctgtagccaaatcgaa 
>non-promoter squence 829 
taccacctcggggattacgatcaggacgataaccttagagggatgatcacaggagcctggtacagcgccctgagactggag 
>non-promoter squence 830 
ggggtgatatcccggatgcgtgaatccctcagagctaagctggaggctgaccgtacccgtaaggtgcgtgaggataaacgc 
>non-promoter squence 831 
ttccatattgaaggtatcgcgttaagcaatattcgcaaagccgcgttatctatgcgcgcaggtggtgtaggatattatcca 
>non-promoter squence 832 
ataaagtccatcgacccaggattattcgaccagttgtatcgcctgcaagggttgttaggcacgcgcaaaccggtgcaactc 
 >non-promoter squence 833 
 acactcaataatcttcataccggagagtcaatcaaagcggagtttttcgatggcagaggctatattcaggaagaattggca 
>non-promoter squence 834 
gagcagttgcgtgacgtgacgcaatggcaaaaaagttcatcgttgaagctattgagtagtagcaactcacgttcccagtag 
>non-promoter squence 835 
atgcatcgccttgtcaccgcagaaaattttgatgaaaacgctgtgcgcgcacaggcagaaaaaatggcgaatgagcaaatt 
>non-promoter squence 836 
acgcagagccatatgttcgacggcataagtttaaccgaacatcagcgtcagcagatgcgagatcttatgcaacaggcccgg 
>non-promoter squence 837 
gcgttcaaagccctatgtacagaactcaatgcacaaggcagtattaacgtcgtcaattattcccaacatgatgaacaggat 
>non-promoter squence 838 
atgaacattgcggagctggtgtcgcgcacgcaacctgctgaaaatgaacgggctgcgcagttgcatattcagataaccgcc 
>non-promoter squence 839 
atgaagcgcacgacggcgcgtccgcgtccgccaatgccagcatctgtctgggttcaggtcgatgtggcagactccccgcat 
>non-promoter squence 840 
ctggcgatgctgggagaagagttcacgtttattatgctgctttccggttcatggaatgccattactctgattgaatcaacg 
>non-promoter squence 841 
aagaaactgggcgcagcgggcgtagtggttgctggttctggtgttcaggcgattttcggtactaaatccgataacctgaaa 
>non-promoter squence 842 
atggcaccggctctggttgctgcatttggtggtaaagaaaacattactaacctcgacgcatgtattacccgtctgcgcgtc 
>non-promoter squence 843 
ggtatcggttatgcgattgtttactacaccatcttccgcgtgctgattaaagcactggatctgaaaacgccgggtcgtgaa 
>non-promoter squence 844 
ctggcattcccaatctgtattcttctggggatgcgtgacggtacgtcgttctcgcacggtctgatcgacttcatcgttctg 
>non-promoter squence 845 
ggcggtattatgatctccgcggcgctgacctcgttcctgaccggtatcaccgagccgatcgagttctccttcatgttcgtt 
>non-promoter squence 846 
atggcgggtgacccgactgcgggtaaactgtctggtggcttcctgttcaaaatgtacggtctgccagctgccgcaattgct 
>non-promoter squence 847 
accttctctcagtgggctgcttaccagaacccggtagttgcgtttggcatttacggtttcatcgaacgttgcctggtaccg 
>non-promoter squence 848 
gggattatctccggtgcgatcgcagcgtacatgtttaaccgtttctaccgtattaagctgcctgagtatcttggcttcttt 
>non-promoter squence 849 
gccgcagttgttgcctatggcatcatggttaaaaccatggccgtggttgcgccactggtactgcatttacctgctgaagaa 
>non-promoter squence 850 
cccgccgttgtatcgcatgttatggcagaagcaggcggttccgtctttgcaaacatgccactgatttttgcgatcggtgtc 
>non-promoter squence 851 
aagcatgagtttgtgactctggaaggtatggaaaaagcggtgcaggtgatcgtccgtattgccgagttaacggcgcaacgg 
>non-promoter squence 852 
aatatgcgcgagaaagtggttgagcatccgcatattctcgatatcgcccagcaggcgatgcgcgattgcgatattgaaccg 
>non-promoter squence 853 
tatcatctggcgagcatgaaaggcaccgttgaacgggccgatatgcactacatcatccgtgatttcgaccgtaaacagttt 
>non-promoter squence 854 
aatgttcatccgggcacggcgaaaggagtgatggtaaatgcgctgtcgctggcggcacgtattcatgcggaagttccggcg 
>non-promoter squence 855 
ccgcatggtgatattcgcgtcgcctttaccccggatgaagaagtgggcaaaggggcgaaacattttgatgttgacgccttc 
>non-promoter squence 856 
ggcgatattgcgctgggtatcggcgatgaagttttatcaccggttatgttcccggtgctgcatcagctactgggtcagacg 
>non-promoter squence 857 
 acgttaccggctaacgtccctggcgatatcccggcgattggctttatttctcatgtggatacctcaccggattgcagcggc 
 >non-promoter squence 858 
 tccgtcgggcaacattaccccggttttgaaacggatattcacggcgcgaaacaggacgaagacggcgtttaccgcgtacga 
>non-promoter squence 859 
catcaggcatggcaacgacaaattaaaggcgaagtagaaaccattgcgctggaacaactggtcggtagagtatcggcaaat 
>non-promoter squence 860 
taccgcaatatgcgtattcaggatctggcacaagggatccataagctgattcgtaaacacgatcttcccggtttgatgttg 
>non-promoter squence 861 
atcgataaaaccaaagcaatgggattattgcgtgggttgacggaattcaaacgctcttacgatctcaacctgcggatcaaa 
>non-promoter squence 862 
gccgatcatatgtttctcgatccggttaaagtcactattttgacaccggggatggacgagcagggcaatatgagcgaggag 
>non-promoter squence 863 
cggctgcgggaagagtctgacggttggtttttcgatatctggcaaccgccgcaggtggatgaagccgaatgctggcccgtt 
>non-promoter squence 864 
aaaggcgagtatgacgaagaggcctttaacgaagcctttatgatgcataccaccacctcgcccagttatcccattgttgct 
>non-promoter squence 865 
acgctggatgtcccgtcgattcacttcgattctgcctgggtgccgtacacccattttcatccgatctaccagggtaaaagt 
>non-promoter squence 866 
tggctgaaaccgacgcgtaatgcgttggggattcttggtgggatcccgcgccgtgaatttactcgcgacagcatcgaagag 
>non-promoter squence 867 
tcgacgtcgaacaaaattgtgggtatgtacgccgcgccatccggcagtacgctgttgatcgaccgcaattgtcataaatcg 
>non-promoter squence 868 
agcccggttggctgtctgttttatgattttttcggcgggaatactcttaaggctgatgtctctatttcggtcaccgagctt 
>non-promoter squence 869 
tggttttttgaatatgcgctggggcaggcggaagatatcgccattcgtatgcgtcagtacaccgacgaatatcttgataac 
>non-promoter squence 870 
gatttgctgaaatttatcgagcataaccctcgaatttgcggcgtgatttttgactgggatgagtacagtctcgatttatgt 
>non-promoter squence 871 
agggcggatgcacgcgcgcggttgcgttttggcgcgacgtggcgtgtctctccgagcgatcgtttattaaacgatctccgt 
>non-promoter squence 872 
ggtgggcttaaaatgaccgctcgcgaagtgatggatattgacgaagcccgggaaaaatatgctcgcgggcttgctatctcg 
>non-promoter squence 873 
gaccgttccgggcggctggaagtgatgttgtttactgacgccctggataaataccagcaattgctggaaaaagaccgcata 
>non-promoter squence 874 
aggctgaaagacatgcacccgacagaacgtggtaaagtcatcacggctgcggggctcgttgttgccgcgcgggttatggtc 
>non-promoter squence 875 
gccgatatgttcggcgtgctggccgaagagccggaacaaattgaacaatcctacgccagctgccaaccgtggccggagcag 
>non-promoter squence 876 
gaactgtttgatctctgcgcccgtaccgacaccaaaaagttgaaccgtcgcgtgctggaaaaactgatcatgtccggggcg 
>non-promoter squence 877 
gtggatgagtgctggcggatggggctgaaaatcctgccaccagatataaactccggtctttaccatttccacgtcaacgac 
>non-promoter squence 878 
tctgcggcctatgctttggtgtcatatcaaacgttatggctgaaagcgcactatcctgcggagtttatggcggcggtaatg 
>non-promoter squence 879 
accctcggtggcgcggatatgctgcgtcgtgcgatgggtaagaaaaagccggaagagatggctaagcaacgttctgtattt 
>non-promoter squence 880 
ggtccgttgcaatcagggatggtggataactttatcgaccgtaaacatggtcgtgaagagatctcctatccggacgtacag 
>non-promoter squence 881 
gagccgccgctggatatcgctgcgatcccgctggatgataagaaaagcttcgacatgctgcaacgctcggaaaccacggcg 
 >non-promoter squence 882 
 tttgataaaagcgacgttgaatacgccggactggtgaagttcgacttccttggtttgcgtacgctcaccatcatcaactgg 
 >non-promoter squence 883 
 ctgccggaaatctacgaagcggatgaagaagttaaggcgctgatcgacatggcgcgcaaactggaaggggtcacccgtaac 
 >non-promoter squence 884 
 atgtacggtcgtgatgcggtatcgcagatcatcaccttcggtacaatggcggcgaaagcggtgatccgcgacgtaggccgc 
 >non-promoter squence 885 
 ggccgtggctccggtgcgggttcactggtggcctacgcgctgaaaatcaccgacctcgatccgctggaatttgacctgctg 
 >non-promoter squence 886 
 tatgacgaacgtctggagactgaacttcaggttatcaaccagatgggcttcccgggctacttcctcatcgttatggaattt 
 >non-promoter squence 887 
 gttgagatcgccaaacgctgtaacgtaaccgtgcgtcttggtgaatacttcctgccgcagttcccgaccggggacatgagc 
 >non-promoter squence 888 
 gacgtgcgctttatcgacagcagcgactttgacgcacacgaaatccgcgtcgcgatccacgacggctttaccctcgacgat 
 >non-promoter squence 889 
 cgcagtcttttgcgtggtaacagcgcgctggtagatgagtgtgtcgcgttttatgaagaacacttcccggatcgctatttt 
>non-promoter squence 890 
ttaacccacctgacggtactggcggcgaacaataccggctatcagaatctgacgttgctgatctcaaaagcgtatcagcgc 
>non-promoter squence 891 
atcaccgatttcaccaacctttgtggtctggtgaagttctacggagcgggacatggcgcagggattaagcctatcgtcggg 
>non-promoter squence 892 
gagcaaaccaactacgtgcagggcgcgaacattgccggttttgtgaaggttgccgatgcgatgctggcgcagggtgtgatt 
>non-promoter squence 893 
caggcaggcgtactatttgcaccgggtaaagcggctaatgctggtggcgtcgctacatcgggcctggaaatggcacaaaac 
>non-promoter squence 894 
tgcgccacccagaatgaactggatgttgacgccgcgcatcagcttatcgctaatggcgttaaagccgtcgccgaaggggca 
>non-promoter squence 895 
gcgtcagactccagcggcactgtagttgatgaaagcggattcacgaaagagaaactggcacgtcttatcgaaatcaaagcc 
>non-promoter squence 896 
gcaatgctaaaacgccacggtatgggttttgaagggatgcgcgtttccgtttctggctccggcaacgtcgcccagtacgct 
>non-promoter squence 897 
gggatgatgaaaaagctctccaacaataccgcctgcgtcttcaccggtaagggcctttcatttggcggcagtcttattcgc 
>non-promoter squence 898 
ggtgaagtgatgcgtttttgccaggcgctgatgactgaactgtatcgccacctgggcgcggataccgacgttccggcaggt 
>non-promoter squence 899 
cgtgtgcagttcagctctgccatcggcccgtacaaaggcggtatgcgcttccatccgtcagttaacctttccattctcaaa 
>non-promoter squence 900 
caaaatccaaaatatcgccagatgtcattactggagcgtctggttgaaccggagcgcgtgatccagtttcgcgtggtatgg 
>non-promoter squence 901 
ttcctgtggcagcacaaccaggatccaatggcagtagataaactggcggaaggtatccgtaagtttgctattgaccaggaa 
>non-promoter squence 902 
gtggttatgggcgcaagcttccgtaacatcggcgaaattctggaactggcaggctgcgaccgtctgaccatcgcaccggca 
>non-promoter squence 903 
cgtattcttgactggtacaaagcgaataccgataagaaagagtacgctccggcagaagatccgggcgtggtttctgtatct 
>non-promoter squence 904 
gatgctggtattagcaacgatcgtattctgatcaaactggcttctacctggcagggtatccgtgctgcagaacagctggaa 
>non-promoter squence 905 
attggtctggaaatcctgaaactggttccgggccgtatctcaactgaagttgatgcgcgtctttcctatgacaccgaagcg 
>non-promoter squence 906 
aacgcagcgcagattccggaataccgtaagttgattgatgatgctgtcgcctgggcgaaacagcagagcaacgatcgcgcg 
>non-promoter squence 907 
cagatccaattgatggtctgtgcggtgctggcgcgtcgatacaaacgccagaccgaacagttacaggcgcagcaggaaagc 
>non-promoter squence 908 
gctatcgtgattgtagttaacgtctttatggcacgccgactgagcttcaataaggcagatgaaattactatcgtcttttgt 
>non-promoter squence 909 
tcccggccgtggattggtgactgggtgtcgcgcaataaaaaatggattgcgaaaactgaccagacgtccattctgttggtg 
>non-promoter squence 910 
atggcgggcggtaacgtcgcggcagcggtttgttctgcgtcggcatccagcctgctggggattttcctttcaccattgctg 
>non-promoter squence 911 
ggcggtggtcactggcgactgcatttgtgggtaatgtgcagcaccttcgtgctgtttccgattctgggtgtactgtttgcc 
>non-promoter squence 912 
tggatcctgcgcaaaatcattcacccgatgggcgaaatcgatgcaatggaattcctcattaataaactggcaatgaccaag 
>non-promoter squence 913 
atcgataccggttctaaaatggacgaagttatctacgaagagtttaaaggtacaggcaacatggaactgcacctctctcgt 
>non-promoter squence 914 
atcattctgctcgactccatcactcgtctggcgcgcgcttacaacaccgttgttccggcgtcaggtaaagtgttgaccggt 
>non-promoter squence 915 
gattgtgtgctgatggttctgctgatcgacgaacgtccggaagaagtaaccgagatgcagcgtctggtaaaaggtgaagtt 
>non-promoter squence 916 
gcaaactctcgtctgcgtatggaacgtggtaacggttctactgaagatttaactgctcgcgtactggatctggcatcacct 
>non-promoter squence 917 
gtttcccctagccaaatccgccgtttcaacctccgcactggtgataccatctctggtaagattcgcccgccgaaagaaggt 
>non-promoter squence 918 
cagcacgcaaagagtggcgaagatatctttggtgatggcgtactggagatattgcaggatggatttggtttcctccgttcc 
>non-promoter squence 919 
caactgggggtgattaatgagcaagcggcagtactggcacgggatgccgggttaaatgtggtgatggatcgctgcccggct 
>non-promoter squence 920 
tatcacgtcattccggtttcgccaaaagttgccggcaaaacgctgctgggccagaaggggtatggcacgctggcagacgtt 
>non-promoter squence 921 
cgctacacccagcagcaacgtctgcgcacagcgatcgcccatcacggtcgcaagcataaagaagatatggaagcgcgccac 
>non-promoter squence 922 
gtaccgcacgaagcgcgtcaggttagcggaatggaatacactctgtgtaactccttcggcttcggtggcactaatggttct 
>non-promoter squence 923 
cacctgttaggtgcggcgggtgcagtagaatctatctactccatcctggcgctgcgcgatcaggctgttccgccaaccatc 
>non-promoter squence 924 
gttaacgcgcacggtacttctacgccggctggcgataaagctgaagcgcaggcggtgaaaaccatcttcggtgaagctgca 
>non-promoter squence 925 
tttggtatgagcagcgatgcttatcatatgacgtcaccgccagaaaatggcgcaggcgcagctctggcgatggcaaatgct 
>non-promoter squence 926 
cgcccgtgggataaagagcgtgatggtttcgtactgggcgatggtgccggtatgctggtacttgaagagtacgaacacgcg 
>non-promoter squence 927 
gcgactgcctgtacttccggcgtgcacaacattggccatgctgcgcgtattatcgcgtatggcgatgctgacgtgatggtt 
>non-promoter squence 928 
attggtgccgcaattggctccgggattggcggcctcggactgatcgaagaaaaccacacatctctgatgaacggtggtcca 
>non-promoter squence 929 
ttcgatactagcgcctatgcaacgaaatttgctggcttagtaaaggattttaactgtgaggacattatctcgcgcaaagaa 
>non-promoter squence 930 
gttaaccgcacccagcaagagatcccgaatgctgagacgatgaaacaaaccgaaagccatgcggtgaaaatcgtggtggaa 
 >non-promoter squence 931 
 aaaggttctatggaagagtggcaggcgatgggcgtaatgaactatgaaatggaatctgcaaccctgctgaccatgtgtgca 
 >non-promoter squence 932 
 gttgaagctgcgaaatccattggcgcgacaactcacgttggcgtgacagcttcttctgataccttctacccaggtcaggaa 
 >non-promoter squence 933 
 ctggcacagctgggcattcgcaccttcctgcgtatcggtacaacgggcgctattcagccgcatattaatgtgggtgatgtc 
 >non-promoter squence 934 
 ccggttaagctggcatctcaccgcgaattcactacctggcgtgcagagctggatggtaaacctgttatcgtctgctctacc 
 >non-promoter squence 935 
 gatgcccacgagaagtttgttaaagacttcgtggcggcatgggtgaaagtgatgaacctcgaccgtttcgacctgctgtaa 
 >non-promoter squence 936 
 gagctgttcgaaggccgtgaccgtgaaaccggcgaagtgaaatttacggccagccgtgcggatctggtgtttggttctaac 
 >non-promoter squence 937 
 gccaacttcgatggcagcaaaaacggcgtcttcactgaccgcgttggcgtattgagcaatgacttcttcgtgaacttgctg 
 >non-promoter squence 938 
 aactatcgcgctcgtctggacgtttccaccaccgagtcactgctgatcgacaaagcacagcaactgacgctgaccgcgccg 
 >non-promoter squence 939 
 gcaagcgccgcaggtttgagcattcatgtaccgtttgcgccgggtcgcgttgatgcgcgtcaggatcagactgacattgag 
 >non-promoter squence 940 
 ggcgacaaacgcggtggtgccaacggtgcgcgtctggcattaatgccgcagcgcgactgggatgtgaacgccgcagccgtt 
 >non-promoter squence 941 
 ccgatctacaacccgaccgagcaggacattatcgatctgaaattcgcgattgcggattctggtctgtctgttagtgagctg 
 >non-promoter squence 942 
 cgttttgatcctgagttcgagaagatctctcgtcgtttcctcaacgatccgcaggcgttcaacgaagcctttgcccgtgcc 
 >non-promoter squence 943 
 acgccgacccagtggagcaactatttcttcgagaacctgttcaagtatgagtgggtacagacccgcagcccggctggcgca 
 >non-promoter squence 944 
 gcgctgattgcgggtggtcatacgctgggtaaaacccacggtgccggtccgacatcaaatgtaggtcctgatccagaagct 
 >non-promoter squence 945 
 aaagcctggctgactcaccgtcatccggaagcgctggcgaaagcaccgctgggtgcaaccgagatgggtctgatttacgtt 
 >non-promoter squence 946 
 gacctgtttatcctcgcgggtaacgtggcgctagaaaactccggcttccgtaccttcggttttggtgccggtcgtgaagac 
 >non-promoter squence 947 
 ggtcgtggtcagcaacgttttgcaccgctgaactcctggccggataacgtaagcctcgataaagcgcgtcgcctgttgtgg 
 >non-promoter squence 948 
 ctgttgacagaatctcaaccgtggtggccagccgactggggcagttacgccggtctgtttattcgtatggcctggcacggc 
 >non-promoter squence 949 
 cttcgtgttgacctgttaaaccaacattctaatcgttctaacccactgggtgaggactttgactaccgcaaagaattcagc 
 >non-promoter squence 950 
 ctgttctcgattaagacggcacttgcggcattgaaagatccgaagccaacggcgaaagaaacgccgtatgaaccaatgccg 
 >non-promoter squence 951 
 gcgtttagcccggatgcgaaagtcggcttcctggccattgctaataagttccaggcaatgatcgacagcggcaatattccg 
 >non-promoter squence 952 
 atggcgctgatgctctgtgccgtggtgttgttcaagatgaaacgtcaacgttacgcctgggtggcgctggtaccaacggcc 
 >non-promoter squence 953 
 gcaacagcgctgtgcgtactggcgtggggctacttcctccatcagggcgtggtcgatccgctgggcggcattaacactctg 
 >non-promoter squence 954 
 gcgctgggcggcatgatggatgtggcgttctggtatcacttcgccattttgtttgaagcactgtttattctgacggcggtg 
>non-promoter squence 955 
 gctccggcagggacggcggatgtggtcgcttctgccgcgcaggtggtgagtagctggggctttagcattacaccagatacg 
 >non-promoter squence 956 
 tgctttatcggctacggtgggatgttaatggaatccttcgtggcgattatggcgctggtttccgcctgtatcatcgatccg 
 >non-promoter squence 957 
 atgcgcccgacgctgaccatgcctgcgctgaccaaatttgtcgatggcactggcccggtatggaccggtaacctgttcccg 
 >non-promoter squence 958 
 gtgggttacggttttgtggcggcggtgctgccggtgtggttactgctggccccgcgtgactacctctctaccttcctgaaa 
 >non-promoter squence 959 
 ccgctggcgctgtttatggggatctacctgcgctatctgcgtccggggcgtattggcgaagtgtcggtcatcggtctggta 
>non-promoter squence 960 
cgccgtgacggtcgctcgctgggtgagctggtcaaagaagagatggggccaaccgccggggtgattgcgctggtggcctgc 
>non-promoter squence 961 
ccgctggtggggccggtactggcggcgcaaatgggctacctgccggggatgatctggctgctcgctggggtggttctcgcc 
>non-promoter squence 962 
ctggcggttgacccgacgcgtatgacgccagcggtgcgccataacgacgggctggactatgtgccgacggacaagaaagtg 
>non-promoter squence 963 
ccggaagatcagaaaaaagcgatggtgcagggtatcacccagaacaacgcacaaatcgtctttgaagctctgatgagtaac 
>non-promoter squence 964 
gctgccggtctgaaatttggcgagccgaaaaccttaagccgttccggtcgtgacccgattagccaggcggcgtttgcactg 
>non-promoter squence 965 
gaccgcgcattcgtgctgcgcatcagcgagcacaaaccggaagcggtgaaaccgttggcagatgttcaggaacaagttaag 
>non-promoter squence 966 
aaagataacctgccggaagagttgaacttcaagccggttgccgacgctatctttaacggcggtctggtaggtgaaaacggc 
>non-promoter squence 967 
gtgaaatcgttagacgaagtacgtgacgacattgcggcgaaagtgaaacacgaaaaagccctcgatgcgtactacgcgctg 
>non-promoter squence 968 
gccactatcccggacgaactgaaaaatgctggtctgaaagaaaaaggccaactgtctggtgtcatcaaatcttcggtcggt 
>non-promoter squence 969 
gaagcgaaagcggtacttgatgagctgaataaaggcggtgattttgctgcattagccaaagaaaaatctgccgatattatc 
>non-promoter squence 970 
gcaacgatgcagcaaccggttagcgatgcggatatccagagctactacgaccagcatcaggatcaattcacccagccgcag 
>non-promoter squence 971 
gacgagctggcggcactggtcgcgcaacaacgcgtggtgcgtgaggcgactatcgatgttaacgcgctggcggcgaagcag 
>non-promoter squence 972 
atcctcaaccagatggggatgaccgccgatcagtacgcccaggcgctgcgtaaccagctcactacccaacagctgattaac 
>non-promoter squence 973 
gaaggctatatgaaaaccctgcgtcaacaggtgctgaatcgtctgatcgacgaggcgctgctggatcagtacgcacgtgag 
>non-promoter squence 974 
tacgccgcaaaagtgaatgaccaggaaatcagccgtgggcaattcgagaacgccttcaacagcgagcgtaatcgcatgcag 
>non-promoter squence 975 
ccgattgccgaccgctggcgcgaggcggcaaaactgattggtgtggatattctcaccatgcctggtgtggcaggacacgcc 
 >non-promoter squence 976 
 ccgtctgacgtattggtggctctgggttatgcctcctgggagaaaggtcaactggaacaagaaattctcgataacgcgtgg 
 >non-promoter squence 977 
 gatcgcgggtttattttgcatactccgccctccaattttgcttccagcattcgcatttcagacaacacggtaatgaccact 
 >non-promoter squence 978 
 aagccgctggaaaatctcaaaattgaagggattctggaaaagctgaagatcacgccggagccgcgtgatgaatcaatccgt 
 >non-promoter squence 979 
 cacccaggtgaagtttgcccggctaaatggaaagaaggtgaagcaactctggctccgtctctggacctggttggtaaaatc 
>non-promoter squence 980 
gcgaccttcgttgttgacccgcagggtatcatccaggcaatcgaagttaccgctgaaggcattggccgtgacgcgtctgac 
>non-promoter squence 981 
gcatggcacagcagctctgaaaccatcgctaaaatcaaatatgcgatgatcggcgacccgactggcgccctgacccgtaac 
>non-promoter squence 982 
gctgactttactttcgtatgcccgaccgaactgggtgacgttgctgaccactacgaagaactgcagaaactgggcgtagac 
>non-promoter squence 983 
gcccgtgttggcgggcatgaacaggtgtgcgaccgttactggtgggttcgccactatgacaaacgttgccgccgtagcgat 
>non-promoter squence 984 
tttaaaactcttgctgaaggtcagcgcgtagagttcgaaatcactaacggtgccaaaggcccttctgctgcaaacgtaatc 
>non-promoter squence 985 
cagcaggccattggcctgaacatggaacaaatcaaggccgagaagcaggacttcatcaaaacggtgatcccgcagtgggaa 
>non-promoter squence 986 
atgctcggtacggcgatggataaagcggcggatgcacgcaccaaactggcgcgcctgctggcgaccaaaggcatcacccat 
>non-promoter squence 987 
atcaaggttgaagatcaactggttcacgctcacttcgaagcgaaagcagcgctggatgcaggcgcgacggaagctgaaatg 
>non-promoter squence 988 
acctgtatcgactgccatatgccaaaagtgcagaacgccgaaggcaaactctacaccgaccataaaattggtaatccgttt 
>non-promoter squence 989 
tattacgacaaaattgccttctctgactggactaactccctgtcgaaaacgccaatgctgaaagcgcagcacccggaatat 
>non-promoter squence 990 
cgtttcgaccagcaatcgatggtttgcggtcagtgccatgtggagtattacttcgacggcaaaaacaaagcggttaaattc 
>non-promoter squence 991 
gccgattgccataacaccgcctctccagagttcgccaaaggcaaaccggagttaaccctttcccgtccgtatgcggctcgc 
>non-promoter squence 992 
gtgcgtgaaaccctgcgtaccggtgcgccgaaaaacgctgaagatggtccgctaccgatggcatgctggagttgtaaaagc 
>non-promoter squence 993 
aagaatgaaacctttgccccgcagcatcccgatcaatatctctcctggaaagccacctcggaacagtcagagcgtgttgac 
>non-promoter squence 994 
aaccattttgtgctggcaaatcagtggctggaacaacgtggcgagacgccgattgactggatgccagtattaccggcagag 
>non-promoter squence 995 
tttttgttgtggggatcgcatgcgcaaaagaaaggggcgattatagataagcaacgccatcatgtactgaaagcaccgcat 
>non-promoter squence 996 
ctactcaatactgtgttgacggtacgcgcaggtcaggcgcattcccacgccagcctcggctgggaaaccttcaccgataaa 
>non-promoter squence 997 
cccggcattgccattcctccgtcattattgaatatgtataaagagctggaaaatactattccgggcttcacccgccctaat 
>non-promoter squence 998 
caaaaagatgtctttaacgcgttccgctttacagagttgggtgacgttaaagtggtgattctcggccaggatccttatcac 
>non-promoter squence 999 
gttttggataaattcacaccagatttacccggttatcacctgtactatccacaccgtcgacatgctggctcggcattctca 
>non-promoter squence 1000 
ggtacagcaaatcgctggagattaatacgcggtggacgtgaagttcgtgttcgcatggaaggtcagcttttactgaatacg 
>non-promoter squence 1001 
tttgatgcaggcgtccgtctgggtggggagatggataaagatatgatcgccattcgaatcgggccagatataccaatggct 
>non-promoter squence 1002 
gccctgacatccctgagcgatctgcagaaccgcccatccgggacaatacgtattactactgtagaacatgcagcaaaaacg 
>non-promoter squence 1003 
cgtatagaagaacgattgggattgcggcttctgacacgaaccacgcgcagcgttgtacccactgaagcgggcgagcatctt 
>non-promoter squence 1004 
 gacaccaccctgaacggcggctttgccaccgcgatggcgctgaatgccgatgcgactgaaaaagtaatttcggtgcaggaa 
 >non-promoter squence 1005 
 ctgggcgaagcaggtatcaacccgcgtctggtaaacaaggtgcatgaaggccgtccgcacattcaggaccgtatcaagaat 
 >non-promoter squence 1006 
 aaacacggtcgtgcgctgctttccgtgcgcgaaggcgataaagaacgcgtggtggacctggcggcaaaactgctgaaacag 
 >non-promoter squence 1007 
 ccgggcgttgacccgctgttagggccagaaatgcgctctaccggggaagtcatgggcgtgggccgcaccttcgctgaagcg 
 >non-promoter squence 1008 
 ctggcaaaagtggcggcgcgcgtgatggctggcaaatcgctggctgagcagggcgtaaccaaagaagttatcccgccgtac 
 >non-promoter squence 1009 
 ttaagtcaggaaattcaggatgtgatgcgccagcaggtgcagaaactggccttcgaattgcaggtgcgcggcctgatgaac 
 >non-promoter squence 1010 
 gcggtcagcgtgtctaacgatgcgccagtgttgctggaccacttcctcgatgacgcggtagaagttgacgtggatgccatc 
 >non-promoter squence 1011 
 gcggttgagcgtctgaaactgaaacaaccggcgaacgccaccgttaccgctattgaaatggcggtagagaaggcgaaagag 
 >non-promoter squence 1012 
 gtaactctggaagatgtgctggaaatcgtgcgtatcgagaagccgaaaggcgttatcgtccagtacggcggtcagaccccg 
>non-promoter squence 1013 
aaaatcatggtgcttggcggcggcccgaaccgtatcggtcagggtatcgaattcgactactgttgcgtacacgcctcgctg 
>non-promoter squence 1014 
cgcttggcaaaactggcgggcgtacgcgaagcggaaatccgtaagctgcgtgaccagtatgacctgcacccggtttataag 
>non-promoter squence 1015 
gatgcgttccgtgcgggcctgtctgtggacggcgtcttcaacctgaccaacattgaccgctggttcctggtacagattgaa 
>non-promoter squence 1016 
ggcctggaagtcggtgcgactggattcgacccgaaagtgagcctggatgacccggaagcgttaaccaaaatccgtcgcgaa 
>non-promoter squence 1017 
ggcggacgtactccggcctccttcgagccgtccatcgactatgtggttactaaaattcctcgcttcaacttcgaaaaattc 
>non-promoter squence 1018 
aacccacgcgtgtcccgttcttcggcgctggcgtcgaaagcgaccggtttcccgattgctaaagtggcggcgaaactggcg 
>non-promoter squence 1019 
ggcatccacaccggtgactccatcactgtcgcgccagcccaaacgctgaccgacaaagaatatcaaatcatgcgtaacgcc 
>non-promoter squence 1020 
atcgcttataaccgtgaagagtttgaagaaatttgcgcccgcggtctggatctctctccgaccaaagagttgctgattgat 
>non-promoter squence 1021 
ctggaaaccgcgcgttccggtatcgcacacacgatggaagaagcgctggcggttgccgctgacgtgggcttcccgtgcatt 
>non-promoter squence 1022 
gagctggaacgtcagggcgtgttggaagagttcggtgtcaccatgattggtgccactgccgatgcgattgataaagcagaa 
>non-promoter squence 1023 
gctgatgcaacctacatcgagccgattcactgggaagttgtacgcaagattattgaaaaagagcgcccggacgcggtgctg 
>non-promoter squence 1024 
ctggctgacagcggcctgaatattattgcagcaaaaggtctgacggatgcagctcagcaggttgttgccgcagtggagggg 
>non-promoter squence 1025 
gcgttcaaaatcatcctctctgacgacaaagtgaaagccgttctggttaacatcttcggcggtatcgttcgttgcgacctg 
>non-promoter squence 1026 
cgtgaagcacaggctgcacagtgggaactgaactacgttgcgctggacggtaacatcggttgtatggttaacggcgcaggt 
>non-promoter squence 1027 
ctggtcatcaccaaacagggcgatctgatttgcctcgacggcaaactgggcgctgacggcaacgcactgttccgccagcct 
>non-promoter squence 1028 
cgcgagctggcgttcaaactgggtctggaaggtaaactggttcagcagttcaccaaaatcttcatgggcctggcgaccatt 
 >non-promoter squence 1029 
 gcgaccgatatcgctaaagagctgtatctcggtgccgttgttgaccgtagttcccgtcgtgtggtctttatggcctccacc 
>non-promoter squence 1030 
ggtccgtgggtagtgaaatgtcaggttcacgctggtggccgcggtaaagcgggcggtgtgaaagttgtaaacagcaaagaa 
>non-promoter squence 1031 
aaaggcgtgttcgcagcgggtgactgtacgacggttccgtacaagcagatcatcatcgccactggcgaaggtgccaaagcc 
>non-promoter squence 1032 
ggcagcaaagtcgttggtctggaatatcgagatcgtgtcagcggcgatattcacaacatcgaactggccggtattttcgtc 
>non-promoter squence 1033 
gtaacgctgctggaatttgcgccagaaatgaaagccgaccaggttctgcaggacaaactgcgcagcctgaaaaacgtcgac 
>non-promoter squence 1034 
gcgaccggtgcaaaatggcgcaacatgaacgttccgggcgaagatcagtatcgcaccaaaggcgtgacctactgcccgcac 
>non-promoter squence 1035 
gtaccgaagactgaagggcagaagctggcaggcgcactgaaagttcacgttgatgaatacgacgttgatgtgatcgacagc 
>non-promoter squence 1036 
aaacgtgcggcagaagagctgaacaagcgtgatgcttatgacgtattaatcgtcggttccggcccggcgggtgcagcggca 
>non-promoter squence 1037 
ctgatgagcgtactgaacccgcgcatcaagcacactgcaattgacggcggcaccttccagaacgaaatcaccgatcgcaac 
>non-promoter squence 1038 
tccccgctgggccacgagttcacctcgctggtactggcgttgctgtggaccggtggtcatccgtcgaaagaagcgcagtct 
>non-promoter squence 1039 
gctgaaatcgcagaactgtcagacaaagtcacctttaaagaagataacagcttgccggtgcgtaagccgtctttcctgatc 
>non-promoter squence 1040 
agcctggtgccgatggcggcacgtcaggcaggtatgagcttctcgcagttggtagtacgaattctggaactggcggactaa 
>non-promoter squence 1041 
acacagtatttctgccccgcaggtctggaagcgtcacaagaggccaatttgcaggcattagtgctgaaagcatggacgacg 
>non-promoter squence 1042 
aaatggctaagtgggccggagttcacggttgcgatactcggtgaagaaattttaccgtcaatacgtattcaaccgtccgga 
>non-promoter squence 1043 
gagtttgaaaaaggcctgagcgataagcagttagcagaaatttctgctctgggtttgccggttatcgttaagccgagccgc 
>non-promoter squence 1044 
ttgccttataccggaagcggagtgatggcatctgcgctttcaatggataaactacgcagcaaacttctatggcaaggtgcc 
>non-promoter squence 1045 
gacccgaaagaagtcgacgtgacgcaactgaagtcgatgggctttcagaaagtgtttatcgcgctacacggtcgcggcggt 
>non-promoter squence 1046 
ggggaaacccagcgtgaatggggacgtcccatcaaaaaagatccagatgttgtcgcgcatattgacgccatctgggatgaa 
>non-promoter squence 1047 
atggacccggcgcgggatactgttctggtagaaaatacgcctattgattatctggattttgcctcgcctgtctccgggctg 
>non-promoter squence 1048 
gtcatgatgggcgtctggtcgttcttacgccagtttatgtacactaaatttgtgatcgtttgcgatgatgacgttaacgca 
>non-promoter squence 1049 
gtgccgattctgcaaaaacagttcccggaaattgtcgatttttacctgccgccggaaggctgctcttatcgcctggcggta 
>non-promoter squence 1050 
ttcccggtatttaccgtgacgcatattacccagcgtgaagatgcgatttaccattccacctataccgggcgtccgccagat 
>non-promoter squence 1051 
aatgatcttgaagtgcccgccagtgcggagattgtgctggaagggtatatcgaacaaggcgaaactgcgccggaagggccg 
>non-promoter squence 1052 
ctgggtgccgatcccgccacgattctcggtgcagtcactcccgttccggatacgctttcagagtatgcgtttgccggattg 
>non-promoter squence 1053 
 cagcagctgattggtaaaaacaaactgattatgcgctggctgtcgcatcgcggcggcgcgctggattatcaggagtggtgt 
 >non-promoter squence 1054 
 gatctcaatcgcattcccattatgacctgctggccggaagatgccgcgccgctgattacctgggggctgacagtgacgcgc 
>non-promoter squence 1055 
ccggtgctgtgcaacctgttcggtacgccaaagcgcgtggcgatgggcatggggcaggaagatgtttcggcgctgcgtgaa 
>non-promoter squence 1056 
tccgcgctggcttcaaccatagaaacactggccgccgccgagcgcctgaccgcccacaaaaatgccgttactttgcgtgtt 
>non-promoter squence 1057 
tacgcctccggcaccaaccacgttctaccgacttacggttacaccgccacctgttccagcctcgggctggcagatttccag 
>non-promoter squence 1058 
gcactgaacgccagccgcctgatcgtgactaaagatttagcgcagtgcgtggagatctccaaccagtacggcccggagcac 
>non-promoter squence >1059 
gtgattgctgacagcggcgctacgccggatttcgtggcttctgatttgctctctcaggctgaacacggcccggactcacag 
>non-promoter squence 1060 
gtgtttaacgtcggcggcgcacaggccattgccgcactggcgtttggtacggaatctgtgccaaaagtggacaaaatcttc 
>non-promoter squence 1061 
acggtattaatgctggcgactccggcgagtattgcgggctgtaaaaaagtggtgctgtgctcaccgccgccgattgccgat 
>non-promoter squence 1062 
gcgcaaaaactgccgccggtagatgtagaaacgcagccaggcgtgcgttgccagcaggtcacgcgtccggtagcttcagtt 
>non-promoter squence 1063 
accacggttaccgcgctgaaggtgtctgcagaggagatcgccgccgccagcgaacgcctgagcgacgagctaaaacaggcg 
>non-promoter squence 1064 
aagaaagacgcgagaaaagcgaaaaagccatcggcgaaaacgcagaaaatagctgcagcgaccaaagcgaagcgtgcggcg 
>non-promoter squence 1065 
gactttagcctgatctccagcgaacgcgcaccgcgcaacgtcggtaaaacggcgcgcgagaaagcgaaaaaaggcgatgca 
>non-promoter squence 1066 
tactatcgctttgaccaggtagggcaacgcctgatgggggaatccagcggccagacttatcgcctgggcgatcgcgtggaa 
>non-promoter squence 1067 
gaccaggtaggtaacgtctttaaaggcgtaatttccagcgtcactggctttggcttcttcgtccgtctggacgacttgttc 
>non-promoter squence 1068 
gccattaaatatctgctggcgaaagagcaggggcatcagggcaacaccactgaaaccggcggctaccattattcgatggaa 
>non-promoter squence 1069 
cgctcgatgaaacaggcgatttacgatccagaaaaccgtggtcactttggcctggcattgcagtcctatgcgcactttact 
>non-promoter squence 1070 
gcactgttccgtattcacgacaagccgagcaccgaagcgattacctctttccgttcagtgctggcggagctggggctggaa 
>non-promoter squence 1071 
cgtgaagaacgcggtgggatctcatttgagagcgaagaagcgaagttcattttcaacgctgaacgccgtattgaacgtatc 
>non-promoter squence 1072 
ctgacctacaccaaagtctggcatattctgcagggcgatcaggatctgcgcgagcagtacgccccgctggttaagcatctc 
>non-promoter squence 1073 
ctgtgttcgctcaacccgcaggtagaccgcctgtgtatggtgtgcgagatgacggtttcgtcgaaaggccgcctgacgggc 
>non-promoter squence 1074 
gatgcagtttactgcgagaaaaaacgcggcggcggctggcgtttatgggtcgcgattgccgacgtcagctactatgtgcgt 
>non-promoter squence 1075 
ggcatggcggttgatatcgctctgcgtacccatgaaattccgtacatctggccgcaggctgttgagcaacaggttgccggg 
>non-promoter squence 1076 
ggcgtcggctttgtggttcctgacgacagccgtctgagcttcgatatcttaatcccgcccgatcagatcatgggcgcgcgg 
>non-promoter squence 1077 
ggcgatcaggtgctggctcagccgctgggtgctgaccgtaaaggtcgtcgtgaagcgcgtattgtccgcgtactggtgcca 
>non-promoter squence 1078 
cgcctcgacctggtgaaaggtaccgttattggccaccgtgatggctacggctttctgcgggttgaagggcgtaaagatgat 
>non-promoter squence 1079 
gcggtagaactgcacattgaaggcgaagagcagcttgaaggcctgcgtcgccgcctgcgcgcgatggagcgcgatggtcaa 
>non-promoter squence 1080 
tctcatgtcggacaggcaccctgtgcggtgcccgtggtcgacgaggaccaacagtatgtcggcatcatttcgaaaggaatg 
>non-promoter squence 1081 
aaattattgcaggatgaagatcgcgaatatggctacgttatcgaacgcggtaataagtttgtcggcgcagtctccatcgat 
>non-promoter squence 1082 
gtccgtaccttcttccgtggcgttgatattagtcaggtattcagtgcgaaagatattgcccgccggacaccgaatggctta 
>non-promoter squence 1083 
accgagatgcaggatgagctggtaaaattacaggcgaaacatcagcgcaccattgtctttatttcccacgatcttgatgaa 
>non-promoter squence 1084 
cgccgggaaaaagcccttgatgcactgcgtcaggtcgggctggaaaattatgcccacagctacccggatgaactctctggc 
>non-promoter squence 1085 
cgtgaggtgcgcagaaaaaagattgcgatggtcttccagtcctttgccttaatgccgcatatgaccgtgctggacaatact 
>non-promoter squence 1086 
tcgcttggcgtaaaagacgccagtctggccattgaagaaggcgagatatttgtcatcatgggattatccggctcgggtaaa 
>non-promoter squence 1087 
ttcagcgtattccgctgtcacagcatcatgaactgcgtcagtgtatgtccgaaggggctgaacccgacgcgcgccatcggc 
>non-promoter squence 1088 
tctttctggtggaatcccgataagtttatcggcccggcaggcttgttagcggcatatcgtttcctgattgatagccgtgat 
>non-promoter squence 1089 
ctgttgaataatggacaaaatccgccagctcgcgagcatttacagatgccagagcagcgcgaaaaactcgacgggctgtat 
>non-promoter squence 1090 
gcactcaaccagccgggcaagaagattgtgattcgcccgctgccaggtttaccggtgatccgcgatttggtggtagacatg 
>non-promoter squence 1091 
cagctaaaagagaaagatcccagcctgtcgttccgccgctcctgccgtgaaggtgtgtgcggttccgacggtctgaacatg 
>non-promoter squence 1092 
ccggagaggagaaacggcgacatgctgaatcagcccagcacgccgcagcctgacattccgttgaaaactattgggccgtaa 
>non-promoter squence 1093 
ttgcagtcacagccgggggagcgaaatcccgcccggcagcaaatgctgcccaacaccaacggcgggatgttaaacagcaac 
>non-promoter squence 1094 
acccagatgcagactcagcaaatccagcaaaaagggatgctgaatcagcaactgaaaacgcaaactcagttgcaacagcag 
>non-promoter squence 1095 
gttgctctggaagaacaggctgttgaagctgtactggcgaaagcgaaagtgactgaaaaagaaaccactttcaacgagctg 
>non-promoter squence 1096 
aaagctgacgaagagcgcgtgaaaggcctgatcgaagagatggcttctgcgtacgaagatccgaaagaagttatcgagttc 
>non-promoter squence 1097 
cgtttcggtggcaacgaaaaacaagctctggaactgccgcgcgaactgttcgaagaacaggctaaacgccgcgtagttgtt 
>non-promoter squence 1098 
ggttccgtagaaggtctgcgcgctgaagtgcgtaaaaacatggagcgcgagctgaagagcgccatccgtaaccgcgttaag 
>non-promoter squence 1099 
ggtatcaaaggccacaaagctggcgaagagttcaccatcgacgtgaccttcccggaagaataccacgcagaaaacctgaaa 
>non-promoter squence 1100 
gaagaccgcgtaaccatcgacttcaccggttctgtagacggcgaagagttcgaaggcggtaaagcgtctgatttcgtactg 
>non-promoter squence 1101 
gaagcgatcgaagttgaaaaaccgatcgttgaagtgaccgacgctgacgttgacggcatgctggatactctgcgtaaacag 
>non-promoter squence 1102 
 aaagaaaaaatcaatccggctggcgcaccgacttatgttccgggcgaatacaagctgggtgaagacttcacttactctgta 
 >non-promoter squence 1103 
 attgacggcttccgcaaaggcaaagtgccaatgaatatcgttgctcagcgttatggcgcgtctgtacgccaggacgttctg 
 >non-promoter squence 1104 
 gcagaaaccaaagtggcgatggtgaacaagtacgcgagggagaatgagcatccattgctgtgtacgctagaaaaagcctga 
 >non-promoter squence 1105 
 gagtttgttattgacgtgttacaaaaattcttttcttatgatgtagaacgtgcaacgcaattgatgctcgctgttcactac 
 >non-promoter squence 1106 
 gcaccgcaggtgactgcagaagacgcatctgccagcctggcagaactgctgaacgcaggtctgggcggttctgataacgag 
 >non-promoter squence 1107 
 tccgcggcatcgttccaggagaccactcgcgtgctgaccgaagcagccgttgcgggcaaacgcgacgaactgcgcggcctg 
 >non-promoter squence 1108 
 ctgcgtaaagctaccatcgttaacgcgggtagctccgacttcctggaaggcgaacaggttgaatactctcgcgtcaagatc 
 >non-promoter squence 1109 
 ctgcgtctgcgtggtgttcatgctgttactcgttacatcgttaacgaagtacaggacgtataccgtctgcagggcgttaag 
 >non-promoter squence 1110 
 gacggtagcgatccgtacgaagagatgattccgaaatggcgtcagctcaacgtgttcgaaggtgaacgtgtagaacgtggt 
 >non-promoter squence 1111 
 ctggcgcgtattccgcaggaatccggcggtaccaaggacatcaccggtggtctgccgcgcgttgcggacctgttcgaagca 
 >non-promoter squence 1112 
 gttctggattccgcagaacgtaccgcaggtggtaaagatctgcgtccggcactgaaaatcgttgatgctcagggtaacgac 
 >non-promoter squence 1113 
 gcggtactggcgaaaggcgatggcgaacaggttgctggcggcgaaaccgttgcaaactgggacccgcacaccatgccggtt 
 >non-promoter squence 1114 
 gcatctcgtgcggctgctgaatccagcatccaagtgaaaaacaaaggtagcatcaagctcagcaacgtgaagtcggttgtg 
 >non-promoter squence 1115 
 aaagtacgttctgttgtatcttgtgacaccgactttggtgtatgtgcgcactgctacggtcgtgacctggcgcgtggccac 
 >non-promoter squence 1116 
 ggtcgtgtaactgctgaagacgttctgaagccgggtactgctgatatcctcgttccgcgcaacacgctgctgcacgaacag 
 >non-promoter squence 1117 
 aaaggtctggcggataccgcactgaaaactgcgaactccggttacctgactcgtcgtctggttgacgtggcgcaggacctg 
 >non-promoter squence 1118 
 agcatctacatgatggccgactccggtgcgcgtggttctgcggcacagattcgtcagcttgctggtatgcgtggtctgatg 
 >non-promoter squence 1119 
 gttgctgaaattcaggagcagttccagtctggtctggtaactgcgggcgaacgctacaacaaagttatcgatatctgggct 
 >non-promoter squence 1120 
 atctccaaaatgctgaacacctgctaccgcattctcggtctgaaaccgaccgttatttttgcggaccagatcatgtacacc 
 >non-promoter squence 1121 
 ctggcttctctgcatgcgcgcgttaaagtgcgtatcaccgagtatgaaaaagatgctaacggtgaattagtagcgaaaacc 
 >non-promoter squence 1122 
 gttccgtctcaggacgttgtactgggtctgtactacatgacccgtgactgtgttaacgccaaaggcgaaggcatggtgctg 
>non-promoter squence 1123 
ttcgatggtgaccagatggctgttcacgtaccgctgacgctggaagcccagctggaagcgcgtgcgctgatgatgtctacc 
>non-promoter squence 1124 
gtactgctgaaccgtgcaccgactctgcaccgtctgggtatccaggcatttgaaccggtactgatcgaaggtaaagctatc 
>non-promoter squence 1125 
ctgcgtctgcatcagtgcggtctgccgaagaaaatggcactggagctgttcaaaccgttcatctacggcaagctggaactg 
>non-promoter squence 1126 
gaagcggtagacgccctgctggataacggtcgtcgcggtcgtgcgatcaccggttctaacaagcgtcctctgaaatctttg 
 >non-promoter squence 1127 
 gttctgccggtactgccgccagatctgcgtccgctggttccgctggatggtggtcgtttcgcgacttctgacctgaacgat 
 >non-promoter squence 1128 
 ctgcgtgaagagctgaacgaaaccaactccgaaaccaagcgtaaaaagctgaccaagcgtatcaaactgctggaagcgttc 
 >non-promoter squence 1129 
 tttgaatcctatgtggttatcgaaggcggtatgaccaacctggaacgtcagcagatcctgactgaagagcagtatctggac 
 >non-promoter squence 1130 
 cgtatgggccacatcgaactggcttccccgactgcgcacatctggttcctgaaatcgctgccgtcccgtatcggtctgctg 
 >non-promoter squence 1131 
 atctttgggccggtaaaagattacgagtgcctgtgcggtaagtacaagcgcctgaaacaccgtggcgtcatctgtgagaag 
 >non-promoter squence 1132 
 gaagtgctggatgccgagcgttctttatttgcaacccgacaaactttacttgatctgaattatgcccgtcaggttaacgaa 
 >non-promoter squence 1133 
 ctggcattacgtcaaagcctgaacgatcaaattagcgcccagcagcgttatctggcatcgctgcaaattactttgcaacgg 
 >non-promoter squence 1134 
 cccatttttaatgccggacgcaaccaggccaatctggatatcgccgaaattcgccagcagcagtcggtggtgaattatgaa 
 >non-promoter squence 1135 
 cgcgcggcattttttccgtctataagcctgaccagcggaatatcgaccgccagtagcgatctatcgtcattatttaacgcc 
 >non-promoter squence 1136 
 gcattgcaactgttgctgggaagctacggcaagctgccgcaagcgcagacagtaaacagcgacagcctgcaaagcgttaaa 
>non-promoter squence 1137 
gaaaaacaactgttgacaggtagcagtaatgttctggcgctggaacaggctcgcggggtgatagaaagtacccgcagcgac 
>non-promoter squence 1138 
atcatcgaaaaccatgaaccgctgcgtgaagagctaaaagcgcgtggctataccttcgtttctgaaaccgacaccgaagtg 
>non-promoter squence 1139 
cagctcaatggcgagggcagcggcagctggagcggtaatcttaaagggaataccgccacgacacgggagttttcgaccggc 
>non-promoter squence 1140 
ggcctggttaacgcagcagataactatcagaacgcgggctggcgcaccttttttgttgataatcaggtgaagacgctgatt 
>non-promoter squence 1141 
cgcgtaccgcactttggttatgccgaccgcattcaggagattcacattaaagtgatccatatcctgatccagttgattgaa 
 >non-promoter squence 1142 
 tccggtaactctgcaaacgtgatcaaagcgatcgcagcggcgcgtgagaagggaatgaaagtgatcaccctgaccggtaaa 
 >non-promoter squence 1143 
 gctatttctgacgttagtcatatttcctgcgtcggtaatgatttcggtttcaatgatattttctcccgctacgttgaagcg 
 >non-promoter squence 1144 
 tttaaagccggtggcaaagtgctttcctgcggcaacggcggttcccattgcgacgctatgcactttgccgaagagttgacc 
 >non-promoter squence 1145 
 ggtggtattcgcgcattgagcgagtggctgaatgaaaataccgatcttgatgtgacctttattgatattcctaatcctgca 
 >non-promoter squence 1146 
 ggacctgaggtggtccagcgcgtcgcctggtgcacgggcggcgggcaaagttttatcgatagcgccgcgcgttttggcgtg 
 >non-promoter squence 1147 
 atgggcgaaattgagccgttggtgccgtggggcgaactgaccatgcctgtgccgggactggagctggcttcctggattgaa 
 >non-promoter squence 1148 
 attgtgcatcatggctacttctggaaaggagagtctccggtcattcgcggaatgaagcgtaaccgtttaaaaacgttgctg 
 >non-promoter squence 1149 
 gcgttgaaactacaagaagatgaaagctttaccaacaagaatattgtggttattctaccatcatcgggtgagcgttattta 
 >non-promoter squence 1150 
 aaacctggcccgcataaaattcagggtattggcgctggttttatcccggctaacctcgatctcaagctggtcgataaagtc 
 >non-promoter squence 1151 
 acgctgactggcgtcagccgctacattaaaggcaccaaaggcaagaccgatcttatctctgtcgccgttgagccaaccgat 
 >non-promoter squence 1152 
 aaaggcgcaatccaaaaagcagaagaaattgtcgccagcaatccagagaaatacctgctgctgcaacaattcagcaatccg 
 >non-promoter squence 1153 
 gctgccgctcgcggttacaaactcaccctgaccatgccagaaaccatgagtattgaacgccgcaagctgctgaaagcgtta 
 >non-promoter squence 1154 
 gttaagtgccgtatcggtgccaacatgatttgggatgccgaaaagcgcggcgtgctgaaaccaggcgttgaactggttgaa 
 >non-promoter squence 1155 
 gtcagtccggaaatcgcccgtcgcgacgcggaaggcatggagcaccatgttagtgaagagacgctcgacgcttttcgtttg 
 >non-promoter squence 1156 
 gctgctcgtctgggagtttcgcaaccgacggtggctaaaatgcttaagcggctggcaaccatggggctgattgaaatgatc 
 >non-promoter squence 1157 
 atgaaggtttatcagttgctggcggagttgattacatcagacgtgcgtttgacgattgagagtgcgacgcagggcgaaggg 
 >non-promoter squence 1158 
 gtgctgcacggcatcaacgcgccggagttcttcgacaaggcggtgttcagttctctggtgctgacactgcgtgatgaaggg 
 >non-promoter squence 1159 
 ctgcaagatgatgagttgcatatcaacccggcgcattctcgcacgctacagctgctggccgcaggcgcgcgcgaaacgctg 
 >non-promoter squence 1160 
 tcgctgatggcggcaatcgtcacccagcatcgccacatctcccgcgacgtattgatggagcacgtcaatgtgctttaccca 
 >non-promoter squence 1161 
 caaatgaacaagtttgaagtcgagaaagacacaatcggcgacatcatcattctgccgcgcgagcaagcggtgctgatgacc 
 >non-promoter squence 1162 
 acccgcgagcagttaaccgagcaactcaactgctacctggatctgatgcgcaacgtgccctactccacggactctaccgtt 
 >non-promoter squence 1163 
 ttaacgccgacggtcaataatattgctgccgatctgatggtacgcattaacaacgcaggcgcggcaaacgccatgaacctg 
 >non-promoter squence 1164 
 ggcgcgacgaaagagaaagagagcctgccgcagatgctgcgcggtttaagcaagctgcgtaatctcggtcagggttacgtc 
>non-promoter squence 1165 
gagtacttcgtggaaggcggtcgttcccgtacggggcgtttgctggatccgaaaactggtacgctgtcgatgaccattcag 
>non-promoter squence 1166 
caccaggggctggtgccgccgcatatcgccgccgggatcaacctgaatttctggcctgccgggccgattttccgccgtctg 
>non-promoter squence 1167 
tacgagatgattcgcctgactgaccgtattctgggcttcacctggaaccgactttaccagggcatcaacgtccataacgct 
>non-promoter squence 1168 
caacgtctggctgccgtaggcccacgtttgcctgctcgtcaggatctgtttaataagctgctcgcctcccgcgccattgcc 
>non-promoter squence 1169 
aacccgccgctgcgtatgcttaacggcgtacagaaatttttcgctgtactgtggctcggtcgcgacagttttgtgcgtttc 
>non-promoter squence 1170 
cgctatgtgttcattcacggcgggccgcgtgtgttcacctattacacgccgaaagaagagtctattaagctgttccacgac 
>non-promoter squence 1171 
attatgtacgttttaccgtacaactcgaaagcagatttgctgacgttgcgcgcccagtgtctggcacatgacttgcctgac 
>non-promoter squence 1172 
tcttcagtactggtattaggtggacaacgcgcgctgcctaaacggctggaagaagcgggttttgcgtttcgctggtacgat 
>non-promoter squence 1173 
attgatgatatggtcaacggtattctctggctgctggataacgagctgcgcgggccatttaatatggtttcgccctacccg 
>non-promoter squence 1174 
tgcgctcgctgggaagaaattgcctgccgggcgcaaagtgacaaaacgcgagtgtgcctgctgcgtaccggtgtagtgctg 
>non-promoter squence 1175 
aaagagcgtctctgccaaagccgctggaatatcacgcaaaaactggtcgatttgattaatgccagcgacacgccaccgtcg 
>non-promoter squence 1176 
ctcggccctcgggtgacactatggcaagggcttgccgatcaaagcaacctcaacggcgttgatgcggtaatcaacctggcc 
>non-promoter squence 1177 
gacggcttgtgcatggaagacgaacagttttccgtcaaacattacgaagcgcgagtgaaagacggcgtggtgcagctgcgc 
>non-promoter squence 1178 
gcgatcagcaacatcgacccgttcttcgagtccagcgtgctgtcacgcggactgattgcggaacaccagggcgagctgtgg 
>non-promoter squence 1179 
aacctggctgcacgtttcggcaaatctggtttcatcaacaaagaaggtacccgtcctgcggtggttatcccaaccaacgaa 
>non-promoter squence 1180 
atggatggtcgtctggacgctgttgtattcactggtggtatcggtgaaaatgccgcaatggttcgtgaactgtctctgggc 
>non-promoter squence 1181 
gaagtgaccagcgactgccgctatgttgaagacaactacgcgacgaaagaagacgcgaagcgcgcaatggacgtttactgc 
>non-promoter squence 1182 
ggtacccgttctggtgatatcgatccggcgatcatcttccacctgcacgacaccctgggcatgagcgttgacgcaatcaac 
>non-promoter squence 1183 
gtagaagaactgaacatcatcacctgccacctgggcaacggtggttccgtttctgctatccgcaacggtaaatgcgttgac 
>non-promoter squence 1184 
tcttacctctacgccctgccttacaacctgtacaaagagcacggcatccgtcgttacggcgcgcacggcaccagccacttc 
>non-promoter squence 1185 
ccgctgcacaacccggctcacctgatcggtatcgaagaagctctgaaatctttcccacagctgaaagacaaaaacgttgct 
>non-promoter squence 1186 
ctgtctgcgcagctgactgctatcggtcaccgtatcgtacacggcggcgaaaagtataccagctccgtagtgatcgatgag 
>non-promoter squence 1187 
gaagcacgtatcaaatggaaaatggacggcaataaacaggaagcggctttaggtgcaggcgccgctcacagcgaagcgctc 
>non-promoter squence 1188 
acaacctggctggtctggcgtcgtggtgcgaaaacacgtccgctcgaggcatttattcaactgctggatgtgcctgactcg 
>non-promoter squence 1189 
atgttggcctgtgtgatcgcaggagcaggcattgcgcttattccgcgctctatgctggaaagtatgccggggcatcaccag 
>non-promoter squence 1190 
aatggcagtaacatttatgccttccgcgccaattgttcgtatcgtcgccacttcgagagctggtttcatgctgacggtgcc 
>non-promoter squence 1191 
gcggcgtttattgatggacccattaaccatactgccatcgacgggataccggtataccgcgaggaactgatgatcgtcacg 
>non-promoter squence 1192 
gcagtgcgcattccagccacgctggcggaattcaaccgtcgttatcccaaaattcagttttcactttccaccggcccttcc 
>non-promoter squence 1193 
gggcataactttttacgctatagccaacaaattctcgcgttagtggatgaagcgcggagcgttgtcgctggcgatgagccg 
>non-promoter squence 1194 
tacatcattgcgcagcaggacaataacagtcaggctatgcagtggctgacccggttacgggataactctcatcgcttcgga 
>non-promoter squence 1195 
cgtgccgttcatcaaggcacaacgatgccagacggtttttcaatctggcatcaccttgacgctcatggcattcctttcaaa 
>non-promoter squence 1196 
attgtgctgctgtggggacattatcatgaaggatggcgtggacgccgcgtcgtctggtttaacgttgcgggcgcggtaatt 
>non-promoter squence 1197 
gcgtttaaccaggaaatgccgccattgatgagtatcgagcgtaaaatgttccacatcacgcagattggcgtggtgctgcta 
>non-promoter squence 1198 
cttatcaacctggcgctggcaaccttcatgcccaatgaatacatcacccatctggaagctacgcctgggatgctggtgcac 
>non-promoter squence 1199 
caaaacctcagcctgctgaacgttggttcattggtcagtttgatgatctgtacggtaatgaccattgtggcttctcgcaat 
>non-promoter squence 1200 
ctggttgatgactatgttgttgatatcccgcaagatacctggattgaacagccgtgggatatgggcgtcgtattcgtcccg 
>non-promoter squence 1201 
ggcgaaggcttcatcgttattgatgacctggtggataccggtggtactgcggttgcgattcgtgaaatgtatccaaaagcg 
>non-promoter squence 1202 
gtaccgggtgcgttactggcgcgtgaactgggtattcgtcatgtcgataccgtttgtatttccagctacgatcacgacaac 
>non-promoter squence 1203 
ggtgtaacggcagccgtggttttgttagcactcgcgacgctggatgtgccaaacgtgaaactgtacgacggcgcatggagt 
>non-promoter squence 1204 
aatgttccgtggacggaactggtgcgcgaaggcgaactaaaaacgaccgatgaactggatgcgatattttttggtcgcggc 
>non-promoter squence 1205 
ttattggcaagccatgaaaatacggcgcaaattattgatgcccgcccggctgcacgttttaacgcagaagttgatgaacct 
>non-promoter squence 1206 
ggtggacttgcaggctggcagcgcgatgatctgctgttagaagaaggtgcagtagagctgccggaaggagagtttaacgcc 
>non-promoter squence 1207 
gaattaggcgttaaccaggataagcacctgattgtctatgacgaaggtaatcttttctcagccccacgagcatggtggatg 
>non-promoter squence 1208 
gagtatctgaatggacatattcccggcgcagtgttttttgatatcgaagcgctttctgatcacacttccccgcttccgcac 
>non-promoter squence 1209 
gttcgtggtaaaatagccaacctgttcgacaaagattatgagacagtctatggctaccaaactgcaggacgggaatacacc 
>non-promoter squence 1210 
cagtatttaggcactcgctatgataaggattactcatcttatccttatcaaaccgttaaaatgggcggtgtgagcttgtgg 
>non-promoter squence 1211 
tatgattatgtcgatgcgcgcaatgcgattaccgacacgccgttgttacgccgtgctaaacagcaggtgaaataccagctc 
>non-promoter squence 1212 
gcgtttgaaggcttaaccgctggggtgaactggcgtatttccggatatcgtaacgatgtcagtgacttgatcgattatgat 
>non-promoter squence 1213 
gataactcacagtttggtcgtcatggaacctggcaaaccagcgccggttgggaattcatcgaaggttatcgcttcattgct 
>non-promoter squence 1214 
gcaaacaatgtcatcgttggtcacggtagtattggtgcgggtgtcgactggcagaaacagactacgacgccgggtacaggt 
>non-promoter squence 1215 
attaaatcacaactcattaccagctatagccatagcaaagattacaactacgatccccattatggtcgttatgattcgtcg 
>non-promoter squence 1216 
acgctttatggcgcgctggagcataactttactgatgcctggagcggctttgtgcgcggctatggctatgataaccgtacc 
>non-promoter squence 1217 
tcagcagggtggggaagcaatagttatcagaactatgatgtctctacgcagcaacaactgggggataagacacgggtaacg 
>non-promoter squence 1218 
gatggcgtacgcctgaatctggcgggggtgagtggttctgccgaccttagccagttccctattgcgcttgtccagcgtgtt 
>non-promoter squence 1219 
actgtgcttgcaccaaccaccgttgtgacccgtcaggatatcgaccgctggcagtcgacctcggtcaatgatgtgctgcgc 
>non-promoter squence 1220 
gagaaagatggtcgcgtctacagcgcctttattcgtctgaccgctcgtgaccgtgtgcatctggcgaatatcatgcgcaaa 
>non-promoter squence 1221 
aatatccgtggctaccagaaagagccagagaagtttatggctgtggaatgggataaagagacggcgcaggagttcatcacc 
>non-promoter squence 1222 
ctgcaacatggggacgcctccattccaccggcaacccaaagccacggacatctgcccattaaaggtgccgatggcgtgctg 
>non-promoter squence 1223 
gattctgtaagcctgggccgtcgtctgctcaaccatgctttgggtggtagccgtaagctgaatgaaatcccgcaggaaaat 
>non-promoter squence 1224 
tgcgtgggcgcacgcgttgaccgccagccttacccgctgtcgcagccgcttaccagcggtcaaaccgttgaaatcattacc 
 >non-promoter squence 1225 
 agcctgctggagctgcaacagagcgccggtagttcgtttgaatttatcgagagcgttaaatccgatctcttcccggatgag 
 >non-promoter squence 1226 
 aacggctatcagtctttgcacacctcgatgatcggcccgcacggtgtgccggttgaggtccagatccgtaccgaagatatg 
 >non-promoter squence 1227 
 tattcgatttactgcaaaatggtgctcaaagagcagcgttttcactcgatcatggacatctacgctttccgcgtgatcgtc 
 >non-promoter squence 1228 
 gaactcgaagagctgggttttgaggcgctgtatcccaaccgttatcgcgtaatcaaagaagtggtgaaagccgcgcgcggc 
 >non-promoter squence 1229 
 aagatgattatggcgatggtgcaggatatccgcgtcatcctcatcaaacttgccgaccgtacccacaacatgcgcacgctg 
 >non-promoter squence 1230 
 ctcgactatgaaacgctgatggcggcgctgctgcatgacgtgattgaagatactcccgccacctaccaggatatggaacag 
 >non-promoter squence 1231 
 ggtctggcacacaaaggtgacgttgtagttatggtttctggtgcactggtaccgagcggcactactaacaccgcatctgtt 
 >non-promoter squence 1232 
 ggtaaatctgctcgcgcagtacgtaaatacttcccggatgccaccatcctggcactgaccaccaacgaaaaaacggctcat 
 >non-promoter squence 1233 
 ccgctggaagcggtttctatcatggcgaccatctgcgaacgtaccgaccgcgtgatgaacagccgtctcgagttcaacaat 
 >non-promoter squence 1234 
 aagatgatgatcgaaaaatgtatccgtgcacgtaaagtcgttatcactgcgacccagatgctggattccatgatcaaaaac 
 >non-promoter squence 1235 
 atcgaaatccgtgagcacctgaaagcgcacggcggcgaaaacatccacatcatctccaaaatcgaaaaccaggaaggcctc 
 >non-promoter squence 1236 
 aaagttatctgtaaagtgctgaacaacggtgacctgggcgaaaacaaaggtgtgaacctgcctggcgtttccattgctctg 
>non-promoter squence 1237 
aacgacgtttctctgaaagctggtcagacctttactttcaccactgataaatctgttatcggcaacagcgaaatggttgcg 
>non-promoter squence 1238 
gcagaacacggtcagcgcattcagaatctgcgcaacgtgatgagcaaaactggtaaaaccgccgctatcctgcttgatacc 
>non-promoter squence 1239 
acaaatctgcgcgcggcgggttacgacaaaccgttcaaaaccgttgctgaaggtgtaacggaatacatggcctggctgaat 
>non-promoter squence 1240 
aacctgtggttcctggaaaatggcgtttccggcatcttcaacctcggcaccggtcgtgcggaatccttccaggctgtagct 
>non-promoter squence 1241 
cagattgttggcttccgctatttcaacgtttatggaccgcgtgaaggccataaaggcagcatggcgagcgtcgctttccat 
 >non-promoter squence 1242 
 ctgcactactgcctggagcgtgaaatcccgttcctgtacgcttcttccgcagccacctacggcggacgcacctccgacttt 
 >non-promoter squence 1243 
 aacctggtggatctgaatatcgcagactatatggataaggaagacttcctgatccagattatggctggcgaagagttcggc 
 >non-promoter squence 1244 
 caccactcgcaagaaattgatgcaatactgggatatgaatacggcccggttgccgttcaccgtgatgacatgattacccgt 
 >non-promoter squence 1245 
 gatgaaggggcaactgccgccattctggaacgcggcagctccctgttgccgaaaggcattaaaagcgtgactggcaatttc 
 >non-promoter squence 1246 
 gctgacgtggcttgccgtgcgggtatcgacaccattattgccgcgggcagcaagccgggcgttattggtgatgtgatggaa 
 >non-promoter squence 1247 
 agcaatccgcaggcagaactgattaaagatgtttacggcattgatgacgcactgcgcgcgattgccggtgacagcgtttca 
 >non-promoter squence 1248 
 acggcagagattaaggtcggcgataacgataacctttctgcgctggcggcgattcttgcgggtgccgataaactgttgctg 
>non-promoter squence 1249 
 atgctgctgacccgtgctgatatggaagaccgtgaacgcttcctgaacgcccgcgacaccctgcgagcgttgctcgataac 
 >non-promoter squence 1250 
 gccgggcatcggattgttattgtgacgtcgggcgcgatcgccgccggacgtgagcacctgggttacccggaactgccagcg 
 >non-promoter squence 1251 
 tctcagatcgaccgcctggcaactctgccgacctacgaagaagcaattgcacgcctgatggcaaccatgaaagaagcttcg 
 >non-promoter squence 1252 
 ctgattgcatactctatggaacacccgggcgctgctgctcgtctgttcaaagagttcgcgaaagcgaatgcaaaatttgag 
 >non-promoter squence 1253 
 ctgcgtaaagcaggtcgcgaagctggcgtatacatgcgtgttgttcgtaacaccctgctgcgccgtgctgttgaaggtact 
>non-promoter squence 1254 
aatatttcgcaacaaacattaaagattcagaaattcaacattatgtacaagctgaaactaagacgtatgagcgacatcgtc 
>non-promoter squence 1255 
aaagctaaagcgcctatttattttgttagccgcaaagaaagtatcaaaaatcttcttgagattacttatggtaaacacttg 
>non-promoter squence 1256 
ttcaaggttatcattgatacctatcacaatcatatccttgatgaagaagcgattaaatttctggagaaattagatgccgag 
>non-promoter squence 1257 
ctggtgcagggtgtgatccgcggcaacagcggtaatacgctggatctcggcacttacggcaccaccaccctcgacgaagta 
>non-promoter squence 1258 
agtttcacctgggacggtacgttgactgatggcagcactgcgccgaacggttcttacaatgtagcgattagcgccagtaac 
>non-promoter squence 1259 
atgatccccggcaccactgttcttgcgggaaccggcagtgaagaaggggctgtgaccacgaccacgccgtttggtgttgag 
>non-promoter squence 1260 
gcgcagctgaaaaaccaggacccgaccaatccaatggaaaacaacgagctgacgtcgcaattggcacaaatcagcacggtc 
>non-promoter squence 1261 
cggactcgtgaaaaactggcgctgcttgaacaaagaatcagcgaactggaaaatcgcagtactgagatcaaaaagcagcca 
>non-promoter squence 1262 
ggaatcagggagttcggggaagatgtggagaaaaaaatccgccaaaccctacaagcgcagctgacgcgcctcgaccttgta 
>non-promoter squence 1263 
tggcccgatttcgatgaacaagactttgaaggggcgttaaatgcctttgctaatcgagagcgtcgtttcggcggcaccgag 
>non-promoter squence 1264 
aaggtgcagcaaggaaacctgcaaccagatcagatagatgaagagatgctaaaccagcatgtctgtatgcatgaactggcc 
>non-promoter squence 1265 
caccgacataacgtgcgtctgcgtattattggcgataccagtcgctttaactcgcgtttgcaagaacgtattcgtaaatct 
>non-promoter squence 1266 
aacatcttcgataaaactggcgcggaagtaaaacgtcaggatatcgaatccaatctgcaatatgacgcgggcgataaaggc 
>non-promoter squence 1267 
attggcctggggatgggcgaaaactttatcgcttctgaccagctggcgctgttgccggtgacccgtcgctttatcttcctt 
>non-promoter squence 1268 
actctgcgtgaggccgttctgcgtgctatcccgcagctgcgtggtgcgtacggtacagtgatcatggactcccgtcacccg 
>non-promoter squence 1269 
tttgggcataaagccggggcaaaatccgtccgccgggctgtctcttttgcggccaacaacggtattgaggcgttaacgctg 
>non-promoter squence 1270 
gcgaaagagatgacgccagttgaacaaaaacagtttacatccttgcttctgcgggaagggattatcggattgttacaacgc 
>non-promoter squence 1271 
ctggttcacgtcaatgaacaggttcgtgaatatattcgcaatgctgaacgtccagaaggtcagggagaagcgcctgccctt 
>non-promoter squence 1272 
ctggcgctgtttattctcgtccagctcgcaaaactctacgcccgacacaaacatgtggatctgtctgcttcgcgccgcagc 
>non-promoter squence 1273 
ttgtttccttacaatattcaaaattacgcttacggattaaccacaatcgccttctggccttatacccttatttcggcactc 
>non-promoter squence 1274 
cgctggctgggacgtgatttactgctgaaatacgttggccatagcaataccttccaggccattgaaaaaggcattgcgcgt 
>non-promoter squence 1275 
cgccagagcggatttttcggctatagcctctatattctgttattcatcattgccaccctcttgctgttaccaggaagcata 
>non-promoter squence 1276 
cagggcaataaagtcgaactgttgccagaaaatagcgagtttaaaccaattgtcgttgaccttcgtcagcagagcttcacc 
>non-promoter squence 1277 
aaagatatcggcattatggatggtgacttgctggcagtgcataaaactcaggatgtacgtaacggtcaggtcgttgtcgca 
>non-promoter squence 1278 
cgtgtggctgccggtgaaccacttctggcgcaacagcatattgaaggtcattatcaggtcgatccttccttattcaagccg 
>non-promoter squence 1279 
cagacaggtatgccgccgacgcgtgcggaaatcgcgcagcgtttggggttccgttccccaaacgcggctgaagaacatctg 
>non-promoter squence 1280 
caatccattaccgacccgtgtctgggctgggaggataccgaacgcctggtcgaaaaactcgcctctgcggtagatacccgc 
>non-promoter squence 1281 
ctggtggtggatttcagccacggtaactgccagaagcagcaccgtcgccagttagaagtttgtgaggatatttgtcagcaa 
>non-promoter squence 1282 
gcagcccgcgccagccatatgttcctctcgccagacaaaaatggtcagatgaccatctatcagaccagcggcaacccgtat 
>non-promoter squence 1283 
accgagttcctcgatatggtgaccggtcagtttattgctgatttaatcagttggggcgcgattggcgcacgtactaccgaa 
>non-promoter squence 1284 
cagtaccagtcacggctggaaatcgtaatgcgcacctattttgaaaaaccacgaactgttgtcggctggaaaggactaatc 
>non-promoter squence 1285 
agaattgaaaaaatactgaatggtgaagataagcgactgttggtcattattggcccctgctcgatccacgatctcaccgct 
>non-promoter squence 1286 
cttgaatggacgcgtcagcgtgccgaggaagaagcagacaaagccatcgcagcgttacaggtgctcccggacaccccttgg 
>non-promoter squence 1287 
gaacagttaggtaaaaatgtcggcgacgatctgaacgaaggtaaaccgacgctgccgctgctgcatgcgatgcatcatggc 
>non-promoter squence 1288 
tgttccgggattctggctggctgtacgccggaggaggagaaaggcctgcaggattatgggcgctatctcggcactgctttc 
>non-promoter squence 1289 
cagatgatgaccagcctcggttcgctcaaagtgctggaagtcatgtcagaagccgtaaacgtcatcgcagaaggtgaagtt 
>non-promoter squence 1290 
ctgctacacgacgacgttgtggatgaatcagatatgcgcaggggtaaagctaccgccaacgccgcatttggcaatgccgcc 
>non-promoter squence 1291 
agcggcggcggtaaacgtattcgtccgatgattgctgtactggctgcacgagctgttggctatgagggaaatgcgcatgtc 
>non-promoter squence 1292 
gcgactaccgaaacgctgctgatccgcggcaagtcacgcaccattcgccgcattcagtccatccactatctggatcgcaaa 
>non-promoter squence 1293 
gacaacgaagagaatcgtcgcattggcgagcaggagctggcacgctgcaaagcgatgggcatcgaagccggtaaagtattg 
>non-promoter squence >1294 
gaagttgacgtgctgtacggtattggtggcgcgccggaaggcgtagtttctgcggcggtgatccgcgcattagatggcgac 
>non-promoter squence 1295 
gataacctgcgcaatgtagcggcggcgctcggcaaaccgttgagcgaactgacggtaacgattctggctaaaccacgccac 
>non-promoter squence 1296 
gatattgctgttgatccgattgaaggcacgcgcatgacggcgatgggccaggctaacgcgctggcggtgctggcagtaggc 
>non-promoter squence 1297 
cgtattatgctcaaccaggtcaacattgacggcaccatcgtcattggtgaaggtgaaatcgacgaagcaccgatgctctac 
>non-promoter squence 1298 
 cgtgaaaccgtgggacgcattctgaagatgctggaagatcagaacctgatctccgcacacggtaaaaccatcgtcgtttac 
 >non-promoter squence 1299 
 acgggccgcattgcacagactctgctgaatctggcaaaacaaccagacgctatgactcacccggacggtatgcaaatcaaa 
 >non-promoter squence 1300 
 aaaaaatttcgccaattgattcaggtaaacccggacattctgatgcgtttgtctgcacagatggcgcgtcgtctgcaagtc 
 >non-promoter squence 1301 
 atcctctcctatctgaatcagggtgattttattggcgaactgggcctgtttgaagagggccaggaacgtagcgcatgggta 
 >non-promoter squence 1302 
 ctcgataccatgtacgatctgccgtccatggaagacgtcgaaaaagtggttatcgacgagtcggtaattgatggtcaaagc 
 >non-promoter squence 1303 
 tttaatctggaaggcgtggatctggaattccgtgacgaggcgctggatgctatcgctaagaaagcgatggcgcgtaaaacc 
 >non-promoter squence 1304 
 gcaagcgaaggcgagctgctggcgcaggttgaaccggaagatctgatcaagtttggtcttatccctgagtttattggtcgt 
 >non-promoter squence 1305 
 tctaagatcctgtttatttgtggcggtgcgtttgccggtctggataaagtgatttcccaccgtgtagaaaccggctccggc 
 >non-promoter squence 1306 
 gtctacatcgatgaaatcgacaagatttctcgtaagtcagacaacccgtccattacccgagacgtttccggtgaaggcgta 
 >non-promoter squence 1307 
 accggttccggtaaaacgctgctggctgaaacgctggcgcgcctgctggatgttccgttcaccatggccgacgcgactaca 
 >non-promoter squence 1308 
 caggaacaggcgaaaaaagtgctggcggtcgcggtatacaaccattacaaacgtctgcgcaacggcgataccagcaatggc 
 >non-promoter squence 1309 
 gttgatttatgtaacgacatcattcgcgaagagattaaagaagttgcaccgcatcgtgaacgcagtgcgctaccgacgccg 
 >non-promoter squence 1310 
 ggtgcagttaaaggcctgaatgaagagcaaggtaacgtggtttctcgcttcggtctgaagctggtttacggctctaccctg 
 >non-promoter squence 1311 
 gagttcgttgcgatgatggatctgcagaaaattgcttccacgctctctccgcgtgctgaaggcatcatctctgtgttcctg 
>non-promoter squence 1312 
agcatctccttccagggcatcctgggctacatcttctatccgattgcatgggtgatgggtgttccttccagtgaagcactg 
>non-promoter squence 1313 
gaatacattctggcaggtttcaaagttgccattatcgttgccgcgatgctgattggctttatcgccctgatcgccgcgctg 
>non-promoter squence 1314 
aacatgttcagcacctttatcgtgctgtcgctgatcaatccttaccgtgttgatgccagtgaagaaaacatccagatgtcc 
>non-promoter squence 1315 
atctcccgtaatcgtatgtacaccatggctgccacggcaatgtccaccgtgtcgatgtccatcgttggtgcatacatgacc 
>non-promoter squence 1316 
attggtttcctgctctccaaagtcaacggcatgggcaaactggaatcctttaacgccgtcagctccctgattctgggtcag 
>non-promoter squence 1317 
agcatgaatgatcaaggcctggcattcttcttcctgaaagtgctgtgcccaatcgtctttatctctgcactgatcggtatt 
>non-promoter squence 1318 
gtgttactggcgtggttcttcctgaactccgacgttggtttaggcttcgtgaaaggcttctccgaaatgttcgaaaaactg 
>non-promoter squence 1319 
catatggtggcggatcaggtagagcaggctattttacggcgttttccgggatcggatgtaattatccatcaggacccctgt 
>non-promoter squence 1320 
atcgtgacttcctggccgggtgttagcggcgctcacgatcttcgcacgcggcagtcagggccgacccgctttattcagatt 
 >non-promoter squence 1321 
 ctgtttgcattgggaatcggcatctatattttatatagcgcgttacgcatgggatatgaggcggtacagtcattactggat 
 >non-promoter squence 1322 
 cggacgcaaagccaggcggtgcgggctgatatgctacattaccagtctgatgttatgatgaacggcgcaattctgctggcg 
>non-promoter squence 1323 
ggtattcaacatctgatatctccaacaccgatgacagatccaggcgtcggggttatcgtgacaattgtggcgctaatttgt 
>non-promoter squence 1324 
gccgcgctggtggattcgctggtggatatcggcgcgtcgttgacgaatttattggtggtgcgatattccctgcaacctgcc 
>non-promoter squence 1325 
aacctggtaaccattattcagcagcagctgatttaccgtggtctggaaaaacgtggcctgcatagccgcgagaagaaaaaa 
>non-promoter squence 1326 
atgtcgccgaccacagtgaccgacccgatgcagcagaagatcatgacctttatgccggtcatcttcaccgtgttcttcctg 
>non-promoter squence 1327 
atgggttccgttgaactgcgtcaggcaccgtttgcactgtggatccacgacctgtcggcacaggacccgtactacatcctg 
>non-promoter squence 1328 
aaacagcgtatcagccaggaaatgatggcgctgtacaaagctgagaaggttaacccgctgggcggctgcttcccgctgctg 
>non-promoter squence 1329 
atcacctttatcgttcgtggcatcatgtacccgctgaccaaagcgcagtacacctccatggcgaagatgcgtatgttgcag 
>non-promoter squence 1330 
gctccgcacctggatctgaccgttgattacggttggttgtggttcatctctcagccgctgttcaaactgctgaaatggatc 
>non-promoter squence 1331 
aacggcatcgccgctatcggctataaatctcagccggtactggttcagcctggtcagactggcgcgatgaacagcaccctg 
>non-promoter squence 1332 
aacgaaaacctgaacatctcttcgaaaggtggttgggtggcgatgctgcaacagtatttcgcgacggcgtggatcccgcat 
>non-promoter squence 1333 
actctgccaccgcatctcgataccggaagcagcaacttcgcactgcacaccttccgtggcgcggcgtactccacgcctgac 
>non-promoter squence 1334 
gctgaaggtcaaaacgaactgcaggtgccgatgacgtataccgacgcggcaggcaacacgtttaccaaaacgtttgtcctg 
>non-promoter squence 1335 
caagctctgctgcctgcttacccgaaagagctgaactctacccagccgttccagctgttggaaacttcaccgcagtttatt 
>non-promoter squence 1336 
accaccgcagcgggtagcgccgccgaccagggcgtaccggccagtggccaggggaaactgatctcggttaagaccgacgtg 
>non-promoter squence 1337 
ccgcaaaaaactcgtccattcaacattcaacaaggaaagaaacttgtcgctggcatggacgtcaacattgatgatgagatt 
>non-promoter squence 1338 
agcattcattacgaaattctgcctggtgggcaagtatttatgtgccgactgggagatgaacaggaggatcatactatgaat 
>non-promoter squence 1339 
gaaaaaggtgaaacctcggtcggtgaactgcctgcgccgggaagcctgtattttcaacgttttggcggcttgaatattgaa 
>non-promoter squence 1340 
cttaaagacccattgttgccggaggagttgcttccggcacactgggcagggcatacggcgcgtcagctgtgtatcaacatt 
>non-promoter squence 1341 
gcactgcgtgccagagtagaagagtgctggcatttaactgaacaaaatgccatgtacgaaacctttattcagtcattccgc 
>non-promoter squence 1342 
tcaacgctggctgatgtcaaaaagcagttgatctggcaaggttttggcgcactggcacccagcctgatggcatcgccgtcg 
>non-promoter squence 1343 
tatagcctcagtgataaaggcttgcgcctgacgcgacgggcagaaagtaaaatttatcgcgcagagcaacctgcatgggat 
>non-promoter squence 1344 
ggtagtctggctgctttgctggaagggctgggatttggtgagcgtttcgtgcgcaccgctttgtttcgtcttaataaagaa 
>non-promoter squence 1345 
gtggatcagaccagtttaaaagagcggcatatcactgggctgcattacaacccgatcactaatacttttaaactcggcccc 
>non-promoter squence 1346 
aaccgcaacggcaagtcatggctgatggcggtggttggtgcggaatatattttgcgcatggtgcccaaaggcacgcatgat 
>non-promoter squence 1347 
 gggcagtatgatgtggtgacctgcatggagatgctggagcacgtccccgatccgcagtcagtggtcagagcctgtgcgcaa 
 >non-promoter squence 1348 
 gtgaccggtctggatatgggctttgagccattgcaggtggcaaaactgcacgcactggaaagcggcattcaggtggattac 
>non-promoter squence 1349 
aacccgctgcgtctgggctatattgccgagcgtgctggcggtttatttggcaaaaaggtgctcgatgtcggttgtggcggc 
>non-promoter squence 1350 
aataatgacattgctgaaaaaatgttcatcagcaacaaaactgtcagcacttataaaagtcgcctgatggaaaaattagaa 
>non-promoter squence 1351 
tgctatttccccttctctctcaaccggtttgttggaagtttaacgtccgaccagcaaaaactcgactccttatcgaaacaa 
 >non-promoter squence 1352 
 gctaaaaatgaccatttttacgggaaacattgtgctgatgctggcgctaatggtttcgtgagtaaaaaagaaggcatgaac 
 >non-promoter squence 1353 
 gtggaaacacttaagcctgatatcgtcatcattgatgtcgatatccccggagttaacggtatccaggtgttagaaacgctg 
 >non-promoter squence 1354 
 ggtacggcgattgggatgtgtgcattacccaacggcaaacgctgtagcgaacagtcacttgccgccgggagctgtggcagc 
 >non-promoter squence 1355 
 cctgttcagcaggcgactgccgcgcacgtagcgccaggtttaaaagcgtcgatgtccagtagtggagaagcaaattgtgca 
 >non-promoter squence 1356 
 gacttacccgccgatgccctgcgcacgctggcgctgctacaggcagaactgccgctgaaaaaagcggcggcgctggccgca 
 >non-promoter squence 1357 
 acctgggaaaccattcacggcgcgcccgttggcgagctgctggcgtgggtaaaggaagatgaaaaccgtcgcaaaggcgaa 
 >non-promoter squence 1358 
 gcggagccgcgcacgctgattttttatgaatctacccaccgtctgttagatagcctggaagatatcgttgcggtattaggc 
 >non-promoter squence 1359 
 gggccgtgtgctgctatcactgcgttaagcgcagcgggtttaccctctgaccgtttctgttacgaaggctttttacctgcc 
 >non-promoter squence 1360 
 ctgcaagaggggcaaaacattgcgctggtttccgatgccggaacgccgctaattaacgatcctggctaccatctggtgcgt 
 >non-promoter squence 1361 
 attgccgccgaggatactcgtcacaccggtttattgctgcaacattttgggattaatgcccggttgtttgcgctgcacgac 
 >non-promoter squence 1362 
 gcgccaatggtggattgcgcagctggcgtgagtttccagtctatggcaccggattctatcgtgatgattgagcagtgggaa 
 >non-promoter squence 1363 
 aacggctggttcgccgcgcgtccgtcaggcacggaagacgcatataagatctactgcgaaagcttcctcggtgaagaacat 
 >non-promoter squence 1364 
 tctaagctgtctccggaaatggtgagcgccagcaccctggcaggtgacccgatcaccgcgcgcctgactgctgctccgggc 
 >non-promoter squence 1365 
 atcaccgctgtcaccggtaagaacccgcaggaacactacaacgaactggcaaaacgctttggtgcgccgagctacaaccgt 
 >non-promoter squence 1366 
 ttcgacggcagcttcggctttggcggcgaagagagtgcaggggcttccttcctgcgtttcgacggcacgccgtggtccacc 
 >non-promoter squence 1367 
 ccgaaccactacctggcggtggcaatcaattacctgttccagcatcgtccgcagtggggcaaagatgttgccgtcggtaaa 
 >non-promoter squence 1368 
 tgctcctccgagtgtgcgatggcgggcctgctggcactgcgtgataagttcgatctggcgtttgctaacgacccggattat 
 >non-promoter squence 1369 
 atggccgcgattcagaaagcgggcctgacgctgggcgttgatccgctgggcggttccggtatcgaatactggaagcgtatt 
 >non-promoter squence 1370 
 aatggtggcccggctgataccaacgtcactaaagtggtggaagacagggccaacgcactgctggccgatggcctgaaaggc 
 >non-promoter squence 1371 
 cctgccgtttccaatgccatcctggttcacaataaaaaaggtggcccgctggcagacggtatcgtgattacaccgtcccat 
>non-promoter squence 1372 
tgctatgtgggtaaagatactcacgccctgtccgaacctgcattcatttccgttctggaagtgctggcagcgaacggcgtt 
>non-promoter squence 1373 
aaattcggtacttccggtcaccgtggcagtgcagcgcgccacagctttaacgagccgcacattctggcgatcgctcaggca 
>non-promoter squence 1374 
ctggcgcaggttcctgcgggtcgcctcggcggcgcacaggaaatcgccaacgcggttgcattcctggcatccgacgaagca 
>non-promoter squence 1375 
ggtaccatgggaaatggcggtcaggccaactacgctgcggcgaaagcgggcttgatcggcttcagtaaatcactggcgcgc 
>non-promoter squence 1376 
gaagagtggaacgatattatcgaaaccaacctttcatctgttttccgtctgtcaaaagcggtaatgcgcgctatgatgaaa 
>non-promoter squence 1377 
accgacccggcatctatcgaatctgttctggaaaaaattcgcgcagaatttggtgaagtggatatcctggtcaataatgcc 
>non-promoter squence 1378 
agtatgtcgttggtaggtgataaagcgaaagtgcgtcatggcttgcagtcgatcctgcgcgaaaccgacgccgatgagatt 
>non-promoter squence 1379 
tcaatgcagcaagcctttgtgaagctgcgccgtggcgaaaccgggcaactgccgccgccgattcaaaatatggatcagttc 
>non-promoter squence 1380 
gcgcagcttggtctgccgtttgcgtttgcctcacacttcgcgccggatatgctgttccaggcgctgcatctttatcgcagc 
>non-promoter squence 1381 
gagctggtggactggtttgacgcccgcgatcccaatccgcatgtgcgcccggtaccaggctatggcgagaaaatccccgtg 
>non-promoter squence 1382 
ctctatccggggcgaatcgatttggggctgggtcgtgctccgggtagtgaccaacggacaatgatggcgctacgtcgtcat 
>non-promoter squence 1383 
tatcatcgctactggctggcagaacaccacaatatgactggcattgccagtgctgccacgtcggtattgatcggctatctg 
>non-promoter squence 1384 
tgtcagggcgacgctatcagtgaaacatggctgtatcagtatttcccgccagcgccggataaacgtcagtatgttgacgac 
>non-promoter squence 1385 
ggggaagcgaagcaaatcgaaattctctatattgaacccattgatggttatcgtattcagtttgactggtatccgacttcg 
>non-promoter squence 1386 
cattgcccattagcgcgcgttatggcgacgcgtaccggcatgggcggtttcccggaaggttgggcaccaggtgaacactat 
>non-promoter squence 1387 
ccaacaacgggcgaaacgctggataacattgtctgcttctggcagccagaaaaagctgtaaaggcgggtgatgagtttgca 
>non-promoter squence 1388 
caactggatcgtgatttctcccattatcaggacattatgggctggtataacaaacgcccaagtctgtgggtggaaccgcgt 
>non-promoter squence 1389 
ttcagctgcggtactaatgaacgtcggatgtgcgacaccattcatccgcaaattcatgactctgatcgtctgtccatgtgg 
>non-promoter squence 1390 
actggtgcctataagttcactatccattgtgagaaaagtcaggtgattatggatgtggaaaatcacctgtatgcgcgcaaa 
>non-promoter squence 1391 
agttatttccgcgccgttgatgacacatatcaatacggtttgtcggcccgcggcctggcgattgacacttacaccgacagt 
>non-promoter squence 1392 
aacgatgcaggtgttgataccaaacaattagaagggcaaagcgatctcggctttgccggttttcgcgtgtttaaagccccc 
>non-promoter squence 1393 
ctggacgctcagttcttccatatgggaatgggattccgtcgccgcgttcgtatgttttctgtagatccagcaacacatctg 
>non-promoter squence 1394 
gcgtggcgtggtgcgcctcgtccgttacctgacacgctggcgacaatgacgccgcaggcttataacagtattcaatacgac 
>non-promoter squence 1395 
gcaaccatgctgcgtctttatcacccgatctccggcatcgaaatggaatggcatgcgcctattccacaagatatggtggag 
>non-promoter squence 1396 
 gcccatatcactcatccgctggtgggcgatccggtttatggtggccgtccgcgtccgccaaaaggtgcttcggaagcattt 
 >non-promoter squence 1397 
 gcaggtggcacggtggacgagccaatcagtcgccacccgaccaaacgtacccatatggcggtgcatccgatgggcaaacca 
 >non-promoter squence 1398 
 gacaccactggcctgatggttgtggcaaaaaccgttccggctcagacgcgtttagtcgaatctttgcaacggcgtgaaatt 
 >non-promoter squence 1399 
 gacctggtggtacatcctggcgcgggtaacccggatggcacggtactgaatgcgttgcttcattactatccacccattgcc 
 >non-promoter squence 1340 
 GCGGCGGTATTTTCCACGATCTCTACAGCGTCTGGGGCGGTAGCGACACCATTGTCCCCATTGATGTTTGGATCCCCGGCT 
 >non-promoter squence 1401 
 tctcgtgcggtagcgggcgtcgccaacaaaacgctgattttcgccatgccgggttcgaccaaagcgtgccgtaccgcatgg 
 >non-promoter squence 1402 
 ctgacggaaggtgatcaggctcccgaagcattgctgccgttgttcgaccgtgaagttgaaggttttggtgaagtgttccgg 
 >non-promoter squence 1403 
 ggccatcacgttgtcgataaagccattgtgaaagaaaaccgctacgctattcgcgctcaggtatctgcgtggatcgccagc 
 >non-promoter squence 1404 
 gtaacgctggtttccacactggtgggaattgaactgatatttagcgccgccagcctgttcagcttcgccagtttgttcgtt 
 >non-promoter squence 1405 
 gagctgggcatttttgccattgcggcatttattgccggtttgttctgtgttgcaggggttattcgcctgatgagttggtat 
 >non-promoter squence 1406 
 ttcccgttcgtctctggcgatattttaagcacagtagtgggtgcattattaatctgctcgggtattgcgcttattgtcggg 
 >non-promoter squence 1407 
 taccgaatgcatcagattgcgctgcatggttactttaaaaccggattaatgatgctggtggggagtattaaccgcgttatc 
>non-promoter squence 1408 
gcaatgaacaacattctggcgcagatgaacggtaagccgctgaaaaattatcagtataaagatcatggttcgctggtatcg 
>non-promoter squence 1409 
ttcctgaaagatatcggtggtcttgaaactaaccgtatcaaccagctggtggtggaaccgacgctgcaaaccacccgcgat 
>non-promoter squence 1410 
ttgcctgcgttaccgccacgtatctctgctgcggcccacaacgagctaacgaaacttggcgttcgcgtgctgacgcaaacc 
>non-promoter squence 1411 
tactccgccaacctgggcgcgaatggcaaagtgaacattgcgattgtcggcggcggcgcgacgggtgtagaactctccgct 
>non-promoter squence 1412 
gacgagaaaggtgaactgctggttccggaacgtaaaatcgcctatgacaccctggtaatggcgctgggtagcacctctaac 
>non-promoter squence 1413 
cgtaaccacagccacctgtggaaaccgctgctgcacgaagtggcgactggctcgcttgatgaaggcgtcgatgcgttgagc 
>non-promoter squence 1414 
cagctgattgaagatgcggaaaacaaagagaaatacgcgaataaaatgtcttctctgaagcaggatctgcaggcattgctg 
>non-promoter squence 1415 
cattttaatgcggaacaccagcatacgcgcaaaaaatcgatcgatctggaatttattgtctggcaacgtctggctggtctt 
>non-promoter squence 1416 
gtcgatgtgttgctctcgctggaaaatgaacccgtgctggtaaatggctggattgacaagcatatgaatccggaactggtc 
>non-promoter squence 1417 
ggtcgcgatgcaccatcaaactggcagtacagcgcgggcggtatcgttgtgctgatctctgcactgttggtactggtgctg 
>non-promoter squence 1418 
gtcggtgtccaggcacacttgtggtggctggtgggtgccgtggttgtcggttcggcaatcggcctctactactacctgcgc 
>non-promoter squence 1419 
ttcggcgtggtcagcctgatgtccagcccgtatcgtggcccggatgctgattccctgttctcttaccgcggtctgttctgg 
>non-promoter squence 1420 
 atcatcttcggtaacctgatggcgctgagccagaccaatatcaaacgtctgctcggttactcatctatctctcacctcggc 
 >non-promoter squence 1421 
 ttcctggcgacggcgagcaaaatcgctatcttcggtgtggtgatgcgtctgttcctctacgcaccggtgggtgacagcgaa 
 >non-promoter squence 1422 
 tctggcgacctgtcgtttgtcgcgttgggtaaaaaccttggcgacggtatgctcaacgagccgctgttgctggcaggtttc 
 >non-promoter squence 1423 
 aatgccaaccatctggcgtctctgttcctcggtatcgaactgatctctttgccgctgtttggcctggtcggttacgctttc 
>non-promoter squence 1424 
ttgttggcgagcctcgccacctgtactttcgcctacccgtggcttgaaggctataacgacaacaaggatgagttctacctg 
>non-promoter squence 1425 
tcggttattgggcttaacgcggcgctggtttcgctctggtttgttggccaggcgggcgctatggacgttacgccgctgatg 
>non-promoter squence 1426 
gtggttaaagttccgctgtttgtacaaatcggcgaagtcatcaaagtggatacccgctctggtgaatacgtctctcgcgtg 
>non-promoter squence 1427 
cagccgatctccgttactccgccgaacttcgttgaactggaaatcgttgataccgatccgggcctgaaaggtgataccgca 
>non-promoter squence 1428 
ttctggcacttcatgaacaacgaaactttcgagcagctgtctgctgatgcaaaagcaattggtgacaacgctaaatggctg 
>non-promoter squence 1429 
gttaaactgcgtcgtctgctgaccggtactcgcgtagaaaaaaccttcaaatctactgattccgctgaaggcgctgatgtt 
>non-promoter squence 1430 
atcctaaaccagactcgttgatcagtgaacatccgaccgctcaggaagcgatggatgcgaaaaaacgctatgaggaccctg 
>non-promoter squence 1431 
agcattgctctacagcagattcaaccagaatcttggcaagctatctgggatgccgaaatcgcgccccaaatggaggctttg 
>non-promoter squence 1432 
gtgaaaaccgctcagcctggcgaccatattctggtgatgagcaacggcggttttggtgggatccatcagaaactgctggat 
>non-promoter squence 1433 
cgctcgaataccatgaaaatggggatctgcaaagacgatctggcaccttcattaggtcgtgccgatgaagtcttcctgctg 
>non-promoter squence 1434 
gccgctaacgcgctgggttcgtttattaatgctcgtcgccgtctggagttgcgtggtgaagcgaatggcgtcacggtatat 
>non-promoter squence 1435 
gttttgctggatggcgaaaaagtgggcgaagtgaaatggtcgctggtaggcgaacataatatgcacaatggcctgatggcg 
>non-promoter squence 1436 
gaaaatgacatcaacctgaaacagaccatggcgatgggctgctggagcgagcaggagctggtgggtgagcagggtcactgg 
>non-promoter squence 1437 
ctgatcctcaacaaccttgagttcgatcacgccgatatctttgacgacctgaaagcgatccagaaacagttccaccatctg 
>non-promoter squence 1438 
gggaactttgaggtttcggctcatctgggcgaaagcgacttctttgttatcgaagcggatgagtatgactgcgccttcttc 
>non-promoter squence 1439 
cgcgaccgctgggtgctggccgttgccggtacacacggcaaaaccaccaccgcgggaatggcgacctggattctggaacag 
>non-promoter squence 1440 
ttacttgagaagcaaggcattgagctgattcaggggtacgatgccagccagctcgagccgcagccggatctggtgattatt 
>non-promoter squence 1441 
ctatttcaacgacggatgctctactggcaccgctttgctcctgaaagccgcatgatgcgtaaagtcactgatgcgttactc 
>non-promoter squence 1442 
gttaattcttcagaagcgttcgtacaacttgctcgccagggcaccacctgctgtatgatcccgcacctgcaaatcgagaaa 
>non-promoter squence 1443 
gcgctcgactatctgttcgtcagctcaaaaccctttgccgaaaaatatttccctaacggcgtaacgcgttcggcattactg 
>non-promoter squence 1444 
agtctggcgacgtggttgcttcctgcactggctcctgtgttggctgattcgcctatccgcctcaacttgcaggtagaagat 
>non-promoter squence 1445 
gaacaagggcaaaaactgctggcactgctgcgccaggtggagttgctggaagaagagtggctgggcgatgaacaaaccggt 
>non-promoter squence 1446 
tttttaaagtacgaggaccagctgatgtcatgcctgatgctgctcccggtggtgctgctggtgtttggcctggcaggttct 
>non-promoter squence 1447 
acgattgccgggttatcagggctgaataacgcgcgctttcagtttttcaactggatgagcggtctgctgtgggtattgatc 
>non-promoter squence 1448 
aactggctatctcatttacccgcgcattatcatcaacgcgcacaccatctttttcataaacacggtttatcggcgctgtta 
>non-promoter squence 1449 
attgcgaaaggcgcgatgggctatccgcaaacgattctgctgctgaccgttgccgccagcctcggctgctgggtcagctat 
>non-promoter squence 1450 
ggcgtggttgctgataactttaccagtatgaacccggtggctaaatggatcctgattgccaacatgctgtttggtcgtctc 
>non-promoter squence 1451 
ttctccgcctatgcattggtgtttattgtcagtatgctggcgattatcgccacgggcgtggatgacttttctgcctttgcg 
>non-promoter squence 1452 
gcctttatcggcggttgcgccgggtcaacgggcggtggcctgaaggtgatccgcatcctgctgctgtttaagcaggggaac 
>non-promoter squence 1453 
gcgctgatgacaattaaccaggcgtttttccaggtggtgtcgatggcgacaaccgccgggtttacaactgacagcattgcc 
>non-promoter squence 1454 
atcattgctatcttcctgctgatctccggctgtaactacggtctgcacttttcactgttaagtgggcgtagtctgaaggtt 
>non-promoter squence 1455 
tggtttgccggaatggatgcctttgatgccatcggccatagctttgcgactatcgctattggcggcttctcgacacatgat 
>non-promoter squence 1456 
gggatcatcgtgttggcggttgcgatactgcctatcctcggcgtgggtgggatgcagctctatcgcgcagaaatgcccggc 
>non-promoter squence 1457 
gcgttttttgaatctttctctggcctgaccactacgggagccactacgctggtggggctggattcgctccctcacgccatc 
>non-promoter squence 1458 
cagaccttttttgtcgccctcgccattggctctatgctgtggtggccgaaccgcaaagagaaaggcgaacttaaatcccgt 
>non-promoter squence 1459 
cgcaacccgcagaccggtaaagaaatcaaaattgccgcagctaacgtaccggcatttgtttctggcaaggcactgaaagac 
>non-promoter squence 1460 
ctgtataccctgttcctggtggcagaattgttcttaatgttcaagtttgcacgcctcggcccaagcagcctgaaaaccggt 
>non-promoter squence 1461 
tggcttctgcgcgccgcgctgtacggtattccgctgccgtggattgctgtagaagcgggctggttcgtggctgaatatggc 
>non-promoter squence 1462 
ccgcgtgtagcgccgctgtactttgcgttccgtatcatggtggcgtgtggcttcctgcttctggcaatcatcgcgctctct 
>non-promoter squence 1463 
gggatgaaggcgtactctctgctcgaacaactgcgttctggttctaccgaccaggcggttcgtgaccagttcaatagcatg 
>non-promoter squence 1464 
gaaacgcaacctgcgcctgctgcctttactctgttcggcattcctgatcaggaagaggagacgaacaaatttgcgattcag 
>non-promoter squence 1465 
gctatcgctgccagcttcggtatggctgctgttctgtctgttattgttctgggtgatgaatccggctacgaaatgggcgac 
>non-promoter squence 1466 
tttgaaactatgcgtatggagatggtgagcttctccgagctggtgcttaacccggttgctcaggtgaaattcgttcacact 
>non-promoter squence 1467 
ctgggtaaagttcagcatatgtgtgtcacctggctggtggcgctcggttcaaacctgtccgcactgtggattctggttgcg 
>non-promoter squence 1468 
tggtcttactattcccactatgtaggggatatcttcggtgcgccgctggcaatcgaaggtctgatggccttcttcctcgaa 
>non-promoter squence 1469 
gtcctctccggcaaacagatttataaagatatgaccaagttctggggcaagttgtttggtatcaacttcgctctgggtgtg 
>non-promoter squence 1470 
ccgactcaggcgaaaggcgtgtacatcaagaaagttagcatctccaccaccatgggtgcaggtgttgcagttgaccaggct 
>non-promoter squence 1471 
gttcgttaccgtaacgacaaaaacggcatcatccacaccaccatcggtaaagtggactttgacgctgacaaactgaaagaa 
>non-promoter squence 1472 
atgcgcgttgttggccagctgggccaggttctgggtccgcgcggcctgatgccaaacccgaaagtgggtactgtaacaccg 
>non-promoter squence 1473 
ggtgcaaacgctgaagctgctaaagctgcaggcgcagaactggtaggtatggaagatctggctgaccagatcaagaaaggc 
>non-promoter squence 1474 
agcgtggacgtagctgttaacctcggcatcgacgctcgtaaatctgaccagaacgtacgtggtgcaactgtactgccgcac 
>non-promoter squence 1475 
cgtcccgctgaagctgtggagtacatttctcgcaccattgcccagctcgaaaaaggggagagggtctgcgggcaagtcgac 
>non-promoter squence 1476 
gatagcggcaaagttaaaggcgcaatgttggatgtttttaatcgtgaacccttaccgcctgaaagtccgctctggcaacat 
>non-promoter squence 1477 
cgggaagaactgtctgcatttctgagccaatgtcgggtattgattaatttgttaccgaatacccctgaaaccgtcggcatt 
>non-promoter squence 1478 
attttgggcgcaggcgtactgggcagtaaagttgctcagagtctgcaaacctggcgctttccgctgcgttgctggagtcga 
>non-promoter squence 1479 
ctgaacccttctgttccactttttcgcctggaagataccggtatgggcgagcaaatgcaggaatatgctgtcagtcaggtg 
>non-promoter squence 1480 
tatgctttagtctggcatcctcctgttgaaatgctggcagggcgcgatcttaaagcggtgttcgcactcggggccggtgtt 
>non-promoter squence 1481 
gaagacgcggcgaaacgtgggcacctgaccgcaagtaccgttattcagtatcgcggcgcgattatcccgcgtgaggcgatg 
>non-promoter squence 1482 
gaagggttagtggatgttccggcggtgaaactgccgaaagaaaaagtgatcgataccaccgcagctggcgactctttcagt 
>non-promoter squence 1483 
gaagacgcgctgtggggtcaacagccggtggaagacgtcattgcgcgcacccataacgcgggcgtgaaagaagtggtggtg 
>non-promoter squence 1484 
ttaagcccgaccagccgcgaaaagctgctttccctgctgcgcgaatgccgcgccaacggcggaaaagtgattttcgacaat 
>non-promoter squence 1485 
tactactggcggaacgaagccgccgccaaattctggctggagagtgagcagtctgcggcgatttgcgaagagctggcgaat 
>non-promoter squence 1486 
gtcgatcctgcggcattaaccgttcattacgtaacggcgctgggaacggacagttttagccagcagatgctggacgcctgg 
>non-promoter squence 1487 
cgtcgtgccttcctgatgattatgtggggcattgtcggggggctgatcggggctggtgtcgcattaacccgccgttgctcg 
>non-promoter squence 1488 
gactatgatcagaatcgggccatgttaaacaccctgaatgttggtccaaccctggatccgcgttttcagacctatcgctat 
>non-promoter squence 1489 
cgcagtgcgacagatgtacctgccgaggaattacctgattcagaaatgttcctgcttgggcgtccaatgcttcaggctcga 
>non-promoter squence 1490 
cgtaccatccagatgaaagctcaggtgaagcgtcaggaagaggtggcgaaagccatctacgaccgccggatgaacagcatt 
>non-promoter squence 1491 
gtgaagcttattgccgaaaccgcgcctgacgctaataacctgttacgtcagtatgttgcttttgccagccagcgtgcagcc 
>non-promoter squence 1492 
accgactattacaaacagcggatggtgggcaacagcaaagccgatgcggcgttgctggatgaaatgattaacaacatccag 
>non-promoter squence 1493 
aacctggatgtccgttcaaacatggcttctgccgaccaaccatcggtcatggacgaagcctataaagagtttgttatgcaa 
 >non-promoter squence 1494 
 gcgttaatcgcgctggcgtatacgttttttgctcgtcaggagtggagctcgacggcgattaccgatcgtccaacggtgaat 
 >non-promoter squence 1495 
 cgcgcgggccagccgattgcactggtgggcagcagtggcggtcagggtcggccttcactctatttcgaaattcgccgccag 
 >non-promoter squence 1496 
 gtgattctggctgactggctgcaaggctacggtctggtggtggtggttgagcatggtaaaggcgacatgagtctttacggc 
 >non-promoter squence 1497 
 ccggttcgcgggccgacgctgcatcgctatggcgaacagctacagggtgaattacgctggaaaggtatggttatcggtgct 
 >non-promoter squence 1498 
 gttcgcgaccgccagaaagaagcgacgcgcaaaggcaccacctacaaaccgaccgaaagcgaaaaatcgctgatgtcccgt 
 >non-promoter squence 1499 
 ctgactcaggcgctgaacgagcgtaaaaagacgctggcagggctggagtcttccatccagcaaggtcagcaacagttgagc 
 >non-promoter squence 1500 
 gaaagccagcgtggacagcgtttacaggcttatttcggctatctcaaccaggcgcgacaagaaaccattgcccagttgaag 
 >non-promoter squence 1501 
 aagctgcgcgaaacgcaaaacacgctcaatcaactcaataaacagattgatgagatgaacgcgtcgattgccaaactggag 
 >non-promoter squence 1502 
 aaatctattcaggctgacatcgccgcaaaagagcgcgcggtacgccaaaagcaacaacaacgcgcaagcctgctcgcacaa 
 >non-promoter squence 1503 
 tatccggtggtgccgccgcatgtggaatatagcctcacgccgctgggcgagcaggtgagcgaaaaggttgctgcactggcg 
 >non-promoter squence 1504 
 ctacgcgaaggtactcatcgctttagcgacctgcggcgcaaaatcggtggggtgagtgaaaagatgcttgcgcagtcgtta 
 >non-promoter squence 1505 
 cagagcattgaaaccagttcgctacatttaggcttactgggagatatgcagcgcctgaactcgctgttttgttcggtggct 
 >non-promoter squence 1506 
 gtgttcttctctggcgatgtcaccagcgctcgtcgtttgcgtcgcagcaaacatcgttttcgcattcttaatcgccgctat 
 >non-promoter squence 1507 
 atgggcagcgaaattgctgacaaatcactggcagcacggcgggcattttcgcttgatgggttgaaggaactggatgcgctc 
>non-promoter squence 1508 
attaagctgtatctggcgcggatgccaaaagaagagctggcggaggaagagtcgcgccgctgggcagagatcatcgaaatg 
>non-promoter squence 1509 
gatgtcagcgcgctggatacgcccacgcttgctctggcgaacgccgcgcgcgaaaccctgcgcattggcgacgccatggaa 
>non-promoter squence 1510 
gcagagacaatggggaagttgtcattgccaaaagcggaactggtgatctatttccacgtcttctacaaccttgtacgttgc 
>non-promoter squence 1511 
gcaggcattatctccttccccgtggcgctctgtctggtgattggtgctaacctcggttccggtctgctggcaatgctcaac 
>non-promoter squence 1512 
caggtgatctttgcctcgctgaccggcgatattctgctggatgcgctgattggcgcgatgttcgccattatcagctactcc 
>non-promoter squence 1513 
ggacgcaaacagtcacgcgccgggcaactgggccgcgtcggtattggtcttgggctgattttgctagcgctggagttgatt 
>non-promoter squence 1514 
ccggctctggtcattgtgctgggtgcagatgtcgggacggcgctaatggcgcgtattctcaccttcgacttatcctggctg 
>non-promoter squence 1515 
gtcgaaaaaaagccgctcgccttttgcgcggggatcggcgttaccgcactggtacagagcagtaatgccaccaccatgctg 
>non-promoter squence 1516 
actgttggtcagctgctgaaagagcataacgctgaagtgactggcttcatccgcttcgaagtgggtgaaggcatcgagaaa 
>non-promoter squence 1517 
atcgcgatgcagtctggtaagccgaaagaaatcgcagagaaaatggttgaaggccgcatgaagaaattcaccggcgaagtt 
>non-promoter squence 1518 
 gctgacgaagagctggttaaacacatcgctatgcacgttgctgcaagcaagccagaattcatcaaaccggaagacgtatcc 
 >non-promoter squence 1519 
 gcgctggtagcgaaaattggtgaaaacatcaacattcgccgcgttgctgcgctggaaggcgacgttctgggttcttatcag 
 >non-promoter squence 1520 
 gacttcgttgcaaaagacgctggtttccaggcgttcgcagacaaagttctggacgcagctgttgctggcaaaatcactgac 
 >non-promoter squence 1521 
 atgcgtaagtccggtgctattaaagcagcgaaaaaagcaggcaacgttgctgctgacggcgtgatcaaaaccaaaatcgac 
 >non-promoter squence 1522 
 ttaatccaagcacagcgcgactactttggcgctcatacttatgagcgtactgacaaagaaggcatcttccatactgaatgg 
 >non-promoter squence 1523 
 tatcaaggagcgcttcgccaagtgatttcacttgcagttgcccaaggtgtgccggtgccatcattctcaagcgcattagcc 
 >non-promoter squence 1524 
 ttccgcggtggttgcatcattcgcgcggcattccttcagaagatcaaagaagcttacgatcgcgagcctgagcttgacaac 
 >non-promoter squence 1525 
 gcggtcagaaaagcgttgttcatgagtaaaatctgttcatacgcgcaaggatttgcccaaatgaaagctgcttctgaagaa 
 >non-promoter squence 1526 
 actgaatctgtattcgcacgctttatctcagctatgaaggaagagcgtgtaaaagcgagcggacttctttcaggaccagaa 
 >non-promoter squence 1527 
 tggaataaaggtgagcttgatagctacctgattgagattacggctgacatcttcacaaaaaaagacgaagaaacaggcaaa 
 >non-promoter squence 1528 
 gtaaaaatggtgcacaacggaattgaatacggagatatgcagctgatctctgaatcatatttcattctgaaacaggtgctg 
>non-promoter squence 1529 
atgcctggcggacaaaaagaagcacatgagcttgtaaaaccgattcttgaagccatttctgcaaaagttgacggagaacct 
>non-promoter squence 1530 
ggtaatacatactataaagatacacagcgccgtaacaaagaactcgctgaaagcggcattcattttatcggaacaggcgtt 
>non-promoter squence 1531 
gtccaatccttggaaacaccgcgcaaaatcttattaatggttaaagcgggaactgcaacagatgcgacaattcaatctctt 
>non-promoter squence 1532 
gtgaaaaacatcgctgaactgcgtaaagttctcgacagcaaaccgtctgtgctggcactcaacattcagcgcggcgacagc 
>non-promoter squence 1533 
cagcagagcagccagaatcaggttgattccagctccatcttcaacggcattgaaggcgctgagatgagcaacaaaggcaaa 
>non-promoter squence 1534 
ggtaagccgatcagcagctttgccgcactgcgtgctcaggtgggtactatgccggtaggcagcaaactgaccctgggctta 
>non-promoter squence 1535 
gtggaatacggccaggtgaaacgcggtgagctgggtattatggggactgagctgaactccgaactggcgaaagcgatgaaa 
>non-promoter squence 1536 
gttaacctgaacggcgaactgatcggtatcaacaccgcgatcctcgcaccggacggcggcaacatcggtatcggttttgct 
 >non-promoter squence 1537 
 gagacggtaacttccgggattgtctctgcgctggggcgtagcggcctgaatgccgaaaactacgaaaacttcatccagacc 
 >non-promoter squence 1538 
 gttcaactgagcgatggccgtaagttcgacgcgaagatggttggcaaagatccgcgctctgatatcgcgctgatccaaatc 
 >non-promoter squence 1539 
 ggtaatggtggcggccagcaacagaaattcatggcgctgggttccggcgtcatcattgatgccgataaaggctatgtcgtc 
 >non-promoter squence 1540 
 cttgcaccgatgctcgaaaaggtgatgccttcagtggtcagcattaacgtagaaggtagcacaaccgttaatacgccgcgt 
 >non-promoter squence 1541 
 gctcaatctgaagttgagctttccccagaagatttagaaatctttgaagggcttgttgatgcccttgaagatgacgacgat 
 >non-promoter squence 1542 
 gggacagaccctgaccatatttttgaaattttacttgaagctgaagttgatgttcgtgatgtgactgaagaagaaggtaac 
 >non-promoter squence 1543 
 tcaaatgttaaccgtacgattgctaacgttcgcacaattttcaataaaaaaggcggcaatatcggagcggcaggttctgtc 
 >non-promoter squence 1544 
 aagcacgttattgataaagcaattgataaagccaaaggcggcggagatgaaacgttcgtgcagggacgttatgaaggcttt 
 >non-promoter squence 1545 
 caggggcgttttgacgatgccgcacgcttgatggaacagatcaccacttccgatgagttaattgatttcctgaccctgcca 
 >non-promoter squence 1546 
 atttatggcctgatggaagatgcggcgacggctgaaatttcccgtacctcgatctggcagtggatccatcatcaaaaaacg 
 >non-promoter squence 1547 
 actgccgatcagctgctggcaccttgtgatggtgaacgcaccgaagaaggtatgcgcgccaacattcgcgtggctgtgcag 
>non-promoter squence 1548 
cacaataaccaggtgctcaacaaagtaaaagcggataaatcgctggaagccaataacggtcacgatggcacatggatcgct 
>non-promoter squence 1549 
gtgacgatggataaaccattcctgaatgcttactcacgcctgttgattaaaacctgccataaacgcggtgcttttgcgatg 
>non-promoter squence 1550 
ggcaccatcaaggcgacgttgctgattgaaacgctgcccgccgtgttccagatggatgaaatccttcacgcgctgcgtgac 
>non-promoter squence 1551 
ggtgaggcaatccccggcagcctgtttgattttgcgctctatttcttccacaactatcaggcactgttggcaaagggcagt 
>non-promoter squence 1552 
tcactggcaccagactggaacaaagtgatcgacgggcaaattaacctgcgtgatgcggttaacggcaccatcagttacacc 
>non-promoter squence 1553 
cgcgggattcctgcggacttagaagaccgccgcgtagagataactggcccggtagagcgcaagatggtgatcaacgcgctc 
>non-promoter squence 1554 
acgccacaacgcaataaacttctggcagcgcgcattcagcagcagcaagatattgataacggaacgttgcctgattttatt 
>non-promoter squence 1555 
gatatgaccggcgatgcggttgggccaaatatgattaatttctggaagaatgtcagtatcgctggcgcgttcttgctattg 
>non-promoter squence 1556 
gcggtagttatggaagtgcccgccgcgatattaatcgtgcttggctttttcacccgtccgctggcggtgctgtttattttc 
>non-promoter squence 1557 
atcccaaaagtgaaggataagctgcatttgtcagtgatgtccgaagttaaccgtcaggttatgcgtctgcaaacagagatg 
>non-promoter squence 1558 
tctctgggaatgtcggacgatatggaagccgccattgcggcaggtagcacgatggttcgtatcggcactgcaatttttggt 
>non-promoter squence 1559 
cgcgggttgatggcaatccctgcgcctgagtcagaatatgtaaggcagtttgaagttgcacgccaaatggctgtagcattt 
>non-promoter squence 1560 
cataccatcgaccgtttgcgcatcgctacccgtctcaacgaccagcgcccggcagaacttccccctcttaacgttctgatt 
>non-promoter squence 1561 
gaaggggtagataaaattcgccactttcaggaactgggcgtaacaggattagaatggcattttattggcccgttgcagtct 
>non-promoter squence 1562 
tattacatgagtaaggaaaatacgctacaacaggccgtggggttgcccgatcagaaaacgcttaatatcattatggggaat 
>non-promoter squence 1563 
gcgacagcagcggcaattcttgcctccaaagatcccgcaaaaacctggcaacaatatgaagcctctggtggcaagcttaag 
>non-promoter squence 1564 
ttcgccgatccgttctgcccatattgtaaacagttctggcagcaggcgcgcccgtgggtagattctggcaaagtgcaatta 
>non-promoter squence 1565 
agtaacacacttatcgaaaaagaaatttacgcaccagccggacgcgaaatgtggcaacggatggaacaatcccactggctc 
>non-promoter squence 1566 
cccggaggaatgaaaggttatctcggaaagtatcaggatatgggcgtcaccatctacctgactccagatggtaagcacgct 
>non-promoter squence 1567 
 gaaggcgcaatcaacgcgaaaaccgtaacctatgacttcgagcgtctgatggatggcgctaaactgctgaaatgttcagag 
 >non-promoter squence 1568 
 ggtatcgcccctggtgcaaacatcggtgacgaatgcgccctgtttgaagccacccacggtactgcgccgaaatatgccggt 
 >non-promoter squence 1569 
 attgctgatgcattcctgcaacagatcctgctgcgtccggctgaatatgatgttatcgcctgtatgaacctgaacggtgac 
 >non-promoter squence 1570 
 tttaaagactggggctaccagctggcgcgtgaagagtttggcggtgaactgatcgacggtggcccgtggctgaaagttaaa 
>non-promoter squence 1571 
tgttcggaagaaggcaccaaacgtctggttcgtgcagcgatcgaatacgcaattgctaacgatcgtgactctgtgactctg 
>non-promoter squence 1572 
gcgggtatcgaatggaaagcagactctgccgacgccgagaaagtgattaaattcctgcgtgaagagatgggggtgaagaaa 
>non-promoter squence 1573 
ggtccgctgaccactccggttggtggcggtattcgctctctgaacgttgccctgcgccaggaactggatctctacatctgc 
>non-promoter squence 1574 
gtaaccccagccatgctgaaagtggtcgacgctgcagtcgagaaagcctataaaggcgagcgtaaaatctcctggatggaa 
>non-promoter squence 1575 
ctggataaatccgttattttgaaaaccgcggattatttgcgcattgcgcaaccagaactggtcaatttccgccgcactgcg 
>non-promoter squence 1576 
gaactcacaggctgtgtcttcggcgcgatcccccctttcagcttccatccaaaactcaaactggttgccgaccctctactc 
>non-promoter squence 1577 
aatggcgtaaatcaacatgttctggcgatcctcgcagccgatcaacaggccgatctgagccaactcgccagccatataggc 
>non-promoter squence 1578 
atcgtcttgcttggcgcggaaattactgtcactctcggggaataccgcaaactaaaacaagcagctgaacaagaagaagac 
>non-promoter squence 1579 
ttcgaagcaggaaagaaaggtttcgcgctttatatcaccatgttcccgtcatatcagctcatttatggtgtgctggcggtg 
>non-promoter squence 1580 
ctgcgtatttttccgttgctgttgtcgtggatctccttctggttgctgtacagcattgttcctaccatccgcgtacctaac 
>non-promoter squence 1581 
gccgtgtactggatgattttaacgctggggccgctgctggcaggggccagtctggcgatcagttcctatttgctctccctg 
>non-promoter squence 1582 
cctgctactggcgatgttattcagcggtatatcgaacaatttgttgccaattccaacaagatgaccgccgttggggcgtgc 
>non-promoter squence 1583 
tatgtgtcgttgctctcattagtgccgctggttgccgttgtttttgcgcttttcgccgcttttcccatgttttccgacgtc 
>non-promoter squence 1584 
caggaagtgggtacaggttacttcgataaagtgacgactattattcagggcggcacgtcttcagtcaccgcgctgaccggc 
>non-promoter squence 1585 
aacatgtttgacctggcaaacgcctatgcccagggcgagggtatgaagcactacgttgagaaagtgcagcagccggaattt 
>non-promoter squence 1586 
tttgcacaagctatccacgcgaaatatccgggcaaactgctggcttataactgctcgccgtcgttcaactggcagaaaaac 
 >non-promoter squence 1587 
 ggcttcttccgtactcatgcgggcattgagcaagcgatcagccgtggcctggcgtatgcgccatatgctgacctggtctgg 
 >non-promoter squence 1588 
 aaagttttagtgccaactcaggaagctattcagaaactggtcgcggcgcgtctggcagctgacgtgacgggcgttccaacc 
 >non-promoter squence 1589 
 gagccgggcgatccgcgctatgtcgattacttcctgccgatcgttgccgatgcggaagccggttttggcggtgtcctgaat 
 >non-promoter squence 1590 
 gcgaaagcgggtattgaagcagtctatctgtcgggatggcaggtagcggcggacgctaacctggcggccagcatgtatccg 
 >non-promoter squence 1591 
 cctgaatgcacgctggcgcaactgggcgcagcgaaaatgtggcgtctgctgcacggtgagtcgaaaaaaggctacatcaac 
 >non-promoter squence 1592 
 gcctacaaattcggggtcaaaacactgtattatcagaacacccgtgacggcgctgaagacgcacaagacgatctggtgccg 
 >non-promoter squence 1593 
 cacctgcacgacgcctatgagctgctgtgggaaatgccgggtaacgatggttatctgcaactggtgggtatcatgcagaaa 
 >non-promoter squence 1594 
 ccgtccgagacttcttcgcagatctctaacgccactaacggtattgaaccgccgcgcggttacgtcagcatcaaagcgtcg 
 >non-promoter squence 1595 
 gagcaaggcgcgtgcccgtggtttaacgaaaccacttacgcgaaagggatcctgccgatcgatacctataagaaagatctg 
 >non-promoter squence 1596 
 ccggccgccaaacgtggagcgatgggtcgtcgtacgctgggtattggtgtgatcaacttcgcttactacctggcgaagcac 
 >non-promoter squence 1597 
 gagatagccctgccgaccaaaccgctgaacgacgtcaacgacgagaacggtgaaatcgcgctgtgtacgctgtctgctttc 
 >non-promoter squence 1598 
 aaatatgagaaagacgacagcatccgcaagcagcgtgtgaaagccgttgagctgttctcgctgatgatgcaggaacgtgcg 
 >non-promoter squence 1599 
 aacaaccgtggtgtggaaggcaaccgcgtgcgtcatatggactacggggtacaaatcaacaaactgatgtatacccgtctg 
 >non-promoter squence 1600 
 attcgtgcgctgggtagcccgattcgcggtggtgaagcgttccataccggctgcattccgttctacaaacatttccagaca 
 >non-promoter squence 1601 
 tccacatttaaaatttcgctgccgacgccaatcatgtccggcgtgcgtaccccgactcgtcagttcagctcctgcgtactg 
 >non-promoter squence 1602 
 atgaccttctcttatgctgccgttaagcagctggaaggcaaatatctggtacagaaccgcgtgaccggcgaaatctatgag 
 >non-promoter squence 1603 
 gccgcgcgcctggcgatcttccacctgcgtaaaaaagcctacggccagtttgagccgcctgcgctgtacgaccacgtggtg 
>non-promoter squence 1604 
gtcgagctgcgctcccacattcagttttatgacggtatcaagacctctgacatccacgaaaccattatcaaggctgccgca 
>non-promoter squence 1605 
ggccttcatgcactgaaaggtcaccgtgtggtcggcggaatgcgcgcttctatttataacgccatgccgctggaaggcgtt 
>non-promoter squence 1606 
gataacagcgatttctaccgcaatgacgtggcgaaagctaaccgttcgcggatgaacgtgccgttccagttggcggacagt 
>non-promoter squence 1607 
ccgccgacatttgcctggtatctatctggtctggtctttaaatggctgaaagcgaacggcggtgtagctgaaatggataaa 
>non-promoter squence 1608 
tcccgtccgattgacgtcagccgttatggtgtaatttacgctggcgcgcagaaaaatatcggcccggctggcctgacaatc 
>non-promoter squence 1609 
gccaaagtgactgttgatggtctgcgcgcggttaagccaatgcgtgaatggcaactctctgataatgctgcttatatgcat 
>non-promoter squence 1610 
cttaatgtcccctccaactacaaggtattattctgccatggcggtggtcgcggtcagtttgctgcggtaccgctgaatatt 
>non-promoter squence 1611 
atgaacggcgtcggttgccgtgccaccgcacgactaatgggcgtgggcctcaacaccattttgcgccatttaaaaaactca 
>non-promoter squence 1612 
ggcaaaagtactgccgggcatcaacgttatctctgctctcactgccgtaaaacatggcagctcaccttcacttatgccgct 
>non-promoter squence 1613 
gacaaagaattgcgtatcaaccgtctgaccatgctggagaaactgcgcgaactgttcctgcgcgttgcggatatttcgctg 
>non-promoter squence 1614 
ctacgtgacaagctggagccgtactttacggaaggtcgttaccaggatgcgctggtcgaactggctgagctgcgtgaaccg 
>non-promoter squence 1615 
gcggcgaacaaacgtgtatctaacattctggcgaaatctgacgaagtgctgagcgaccgcgtgaatgcctctaccctgaaa 
>non-promoter squence 1616 
tataccgttgacaccatccaggcggtactggcgcgtcgtccgactcgtccggctgatttcgatgcccgtatgaaagcggta 
>non-promoter squence 1617 
caaacgctgaccgaagaagcggtgcgtctgtatggcgataagctgactaatgccaacgtagttgatgatgttatcgacttt 
>non-promoter squence 1618 
ctggcgggtatcttcggtatcggtcagcatccgaaaggcgacaaagacccgtttgcgctgcgtcgtgccgcgcttggcgtg 
>non-promoter squence 1619 
ggcgaagcggaagatgtcgcggtggcgctgaatgagcagtatcagccgcgttttgctggtgatgacctgccgtccaaccca 
>non-promoter squence 1620 
gctgacgttaaccacgctacccgtgcgggtctgctgtctaagtgcgacctgatgaccaacatggtcttcgagttcaccgac 
>non-promoter squence 1621 
cgtcttgaagataacctgccgcgcctgcaaaccgtgttgttccagcaacagttggggacgctgcgcgacaaaactgaccgc 
>non-promoter squence 1622 
tttatcttcgttgccaacatcgaatcgaaagatccgcagcagattatctccggtaacgagaaagtcgttcgtccgcgtctg 
>non-promoter squence 1623 
ctgaccgcaaaattcgaagagaaattcctcgcggtgccggctgaagcgctggtttacaccatgaaaggtgaccagaaatac 
>non-promoter squence 1624 
gaacgtaaggcgaagattaaagccgatgccgaagaagcagcgcgtaagattggcggtaacgctgacttaagcgaaagcctg 
>non-promoter squence 1625 
cagtccgatcgcgtgattcgcggccaccgctttatgggcgagccggaattcaccatcgataacgccgatcagtatccggaa 
>non-promoter squence 1626 
aaactgccgatcccgaaactgatgcgttggggcgcaagcgacgtgcacttcgtgcgtccggtgcacaccgtgaccctgctg 
>non-promoter squence 1627 
accgttgaccaggctgagcgtctgactaccgataaaggcgaatggctgctgtatcgcgcccatgtgaagggcgaaagcacc 
>non-promoter squence 1628 
ctggcggaagcgcaaccggatcgtgaaatcgaaaaacgcggcccggcgattgcccaggcgttcgacgctgaaggcaaaccg 
>non-promoter squence 1629 
atctaccgccagctggctgaccgcgttgcagctcagctctactggcagggtgaagtcattccaggcgagatttccttccgc 
>non-promoter squence 1630 
ctggctgaaaaataccatacacagctgctggggcagatgccgttacacatctccttacgtgaggatctcgataaaggtacg 
>non-promoter squence 1631 
attgtgatgttcgagaaagtcgaggttccggtgctcggtattgtcgagaacatgagtgtgcatatttgcagtaactgtggt 
>non-promoter squence 1632 
cttgatatgccgccaggcaccggtgacattcaattgacgctggcgcaaaacattccagtaaccggtgcagtcgtggtcacc 
>non-promoter squence 1633 
aattcaattggttatctggtcactgacgacaatgcgatggtgtggcgtggaccgatggcgagcaaggcgttaatgcagatg 
>non-promoter squence 1634 
attctggacgccgatatctacggcccatcaatcccaacaatgttgggcgcagaaaatcagcgtccaacttcgccggacggt 
>non-promoter squence 1635 
ccgggaattaacggtgtgaagaacattatcgcggtgagttccggtaaaggcggcgtgggtaaatcgtccacggcggtaaac 
>non-promoter squence 1636 
agcgcgttcgaagagttaaaagagcaatgtagcgccgaactgctgcgcatcaccggggcgaaagctatcgactggaaactg 
>non-promoter squence 1637 
ctggccaattttcagcacccaaccctgaagcataacctcaccacgctgaaagcgttgcaccatgtcgcctggatggacgac 
>non-promoter squence 1638 
gatgcgtacatcgctctgcgtcgcgaagaagatgaccgcgtgcgtatgactccgcatccggtagagtttgagctgtactac 
>non-promoter squence 1639 
ccgccagaagaagcgaaagagatcccacaggttgcaggctctctggaagaagcactgaacgaactggatctggaccgcgag 
>non-promoter squence 1640 
ttcccggatccggcagctaacccgtacctgtgctttgctgccctgctgatggccggtcttgatggtatcaagaacaagatc 
>non-promoter squence 1641 
aagcgtctggtcccgggctatgaagcaccggtaatgctggcttactctgcgcgtaaccgttctgcgtctatccgtattccg 
>non-promoter squence 1642 
aacctgttcgcaggcgacaaatacgcaggtctgtctgagcaggcgctgtactacattggcggcgtaatcaaacacgctaaa 
>non-promoter squence 1643 
tatgttgtgcacaacgtagcgcaccgcttcggtaaaaccgcgacctttatgccaaaaccgatgttcggtgataacggctcc 
>non-promoter squence 1644 
gaacagatgggtctggtggttgaagcccatcaccacgaagtagcgactgctggtcagaacgaagtggctacccgcttcaat 
>non-promoter squence 1645 
tcctccacccaatacgaaggtggtaacaaaggtcaccgtccggcagtgaaaggcggttacttcccggttccaccggtagac 
>non-promoter squence 1646 
attgccgacaccgtactgttcgggccagaacctgaattcttcctgttcgatgacatccgtttcggatcatctatctccggt 
>non-promoter squence 1647 
ttcgccgactccaccctgattatccgttgcgacatccttgaacctggcaccctgcaaggctatgaccgtgacccgcgctcc 
>non-promoter squence 1648 
gctgaattcttcgaagaaggcaaaatgtttgacggctcctcgattggcggctggaaaggcattaacgagtccgacatggtg 
>non-promoter squence 1649 
aataccggcattatttccaatgaagtggccccgttcggcggcatcaaagcctcgggtctgggtcgtgaaggttcgaagtat 
>non-promoter squence 1650 
gctgatgtgattgcgcaagccaatgacaccgagtttggccttgccgcctatttctacgcccgtgatttaagccgcgtcttc 
>non-promoter squence 1651 
cacgaacgcggcggcaacttcttccagccgaccattctggtggacgttccggccaacgccaaagtgtcgaaagaagagacg 
>non-promoter squence 1652 
gggctggataacggcgtcaccatcgggccgctgatcgatgaaaaagcggtagcaaaagtggaagagcatattgccgatgcg 
>non-promoter squence 1653 
aaattccgcaacgccgggcaaacctgcgtctgcgccaaccgcctgtatgtgcaggacggcgtgtatgaccgttttgccgaa 
>non-promoter squence 1654 
ttaatggaacagtgcgcgaaagacatcaagaaagtgtcgctggagctgggcggtaacgcgccgtttatcgtctttgacgat 
>non-promoter squence 1655 
gttccggctggggtatttaacgtggtcaccggttcggcgggcgcggtcggtaacgaactgaccagtaacccgctggtgcgc 
>non-promoter squence 1656 
gcgatgattacccgcaaagccggtccggcgctggcagcaggctgcaccatggtgctgaagcccgccagtcagacgccgttc 
>non-promoter squence 1657 
gaagaaggcaaacgcatttatggcgacaccattcctggtcatcaggccgataaacgcctgattgttatcaagcagccgatt 
>non-promoter squence 1658 
aatttgatgatggagcatcaggacgatttagcgcgcctgatgaccctcgaacagggtaaaccactggccgaagcgaaaggc 
>non-promoter squence 1659 
agcgtgccgaaaatgggcgcggatgaaacccgcgccgctatcgacgccgccaaccgcgccctgcccgcctggcgcgcgctc 
>non-promoter squence 1660 
ataaccggcgaaggtaaagtcgttaagaatttaagccgccgctttgaagcggaacagtatgacccacagcgggtacgtgca 
>non-promoter squence 1661 
tgtcaggattatctcgcgcaccttgatggttttaatatcgaatggctggcacatgatgagcaggcggtagatgcgcgtctg 
>non-promoter squence 1662 
tatcagctgtatgtctgcgatgaatccggaatgcctgcattgcgccgccgcctggaaacgttgagcaaacttgccgttaaa 
>non-promoter squence 1663 
attgatttctttattcacgacggtggggtcgccagcggctgggcgatgcaggcgcaaccgggcgataaacttacggtggca 
>non-promoter squence 1664 
cctgacgctcactttgtgccgccaacggtaacggaagagggcatcgtctggccggaaggaccacgcccaccgtcgcgtgac 
>non-promoter squence 1665 
 actgtgttacgcgttgagcgcatcagcgccggttttcagcgcattgtcctcggcggcgaggcgctggacggttttacatcg 
 >non-promoter squence 1666 
 cgtgatgtctaccgtagggtaatgaaagagttcgcgagtgtggtgatgtcactgcaggaaaatacgccaaaaccacaaaac 
 >non-promoter squence 1667 
 ctcttgcagctggtgagcggcgatgcagaaatcaatatgcaaaccagcagtacaccagagtttgacggctggcgatgggta 
 >non-promoter squence 1668 
 agccgcaaagacgttcgaatccttgcttcaacgcgtaactggttgcgctacaaattaccgaaacgtttggtgcgttgggac 
 >non-promoter squence 1669 
 caggtaatgtgggcccggcgatttggtcagcactcctggcaatttccgcaaggcggaatcaaccccggagaatccgcagag 
 >non-promoter squence 1670 
 acgcgcaaaccggtgcaactcatttccggttatcgttctattgataccaacaatgaactacgcgcccgcagccgtggagta 
 >non-promoter squence 1671 
 tatattcaggaagaattggcaaaacttaaccattttttccgcgattaccgcgcgaacaaaataaagtccatcgacccagga 
 >non-promoter squence 1672 
 gccgccatcctgccgacccctgcgtttgcaacactctctaccccacgcccgcgcattttgacactcaataatcttcatacc 
 >non-promoter squence 1673 
 tgggatgagaaaggcgatctgaaaggctttgagttcggcgtatttgactggcacgccaacggcacggcgaccgatgcgaag 
 >non-promoter squence 1674 
 tggaccacctacgccgcgctgcaatctttgcaggcgggcctgaatcagtctgacgatccggctgaaatcgccaaatacctg 
 >non-promoter squence 1675 
 ggcgaatcagcggaagggctgctggtgaccaagccgaagaactacgatcaggttccggcgaacaaacccattgttgacgcg 
>non-promoter squence 1676 
tactacggcggttatcacccggaaatggggcaaatcctgcgtcaggcacgcgcggcagggctgaaaactcagtttatgggg 
>non-promoter squence 1677 
gtgcaggacggcctgaagaaaggcaatgcaaacgtggtgttctttgatggcatcaccgccggggaaaaagatttctcaacg 
>non-promoter squence 1678 
accggcctggactccgaccaggggccgacggcggcgaaatatattcttgagaaagtgaaaccgcagcgtattgctatcgtt 
>non-promoter squence 1679 
tgttcttcatcaacgcagcctgcgtctgacatctacgaagacgaaggcattttaatgatcaccccagcggcaaccgcgccg 
>non-promoter squence 1680 
ggcattaaaggcaacaaactgcaaatcgtaaaatatgacgatgcctgtgacccgaaacaggcggttgcggtggcgaacaaa 
>non-promoter squence 1681 
gctctggcagaagatattaaagtcgcggtcgtgggcgcaatgtccggtccggttgcgcagtacggtgaccaggagtttacc 
>non-promoter squence 1682 
ccgaaagatacggttgagattcagggtgaagtcgataaagactggaattctgttgaaattgacgtcaaacagatccgcaaa 
>non-promoter squence 1683 
gtaaccctgcgcggcaatatcgttgaacgcatctctgacgatctctacgtgttcaaagatgccagcggtactatcaatgtt 
>non-promoter squence 1684 
gcagagcagggcggtttttctggcccatcggcaacgcaaagtcaggccggaggattccaggggccgaacggcagcgtaacg 
>non-promoter squence 1685 
gaatttgaagagtgtcttaaaatcctcgacgcggtagattttccgccagagcgcattttgaatgtttctccgcgccgctta 
>non-promoter squence 1686 
tcatttttacactcacgtaagggcagtgaagacaactgtcgtgaggtagccgcagcggtacgtgatgctggaggttgggtg 
>non-promoter squence 1687 
atcgccagcggcaatgtgcatataataagccatcccggaaatcccaaatatgaaatagatgtgaaagccgttgctgaagca 
>non-promoter squence 1688 
ggtgaaattgactgcagcggtaaaatgtttgactcgctggatctaattattgccggttttcatgagccggtttttgcgcca 
>non-promoter squence 1689 
ggcccggatatggaagatgcgccgcatcactggcacttcattaacatgcgtatctggccgcgagtggttgatggggtaggg 
 >non-promoter squence 1690 
 ctgaaagaagctaaagacctggtagaatctgcaccggctgctctgaaagaaggcgtgagcaaagacgacgcagaagcactg 
 >non-promoter squence 1691 
 gtagctgctggcccggttgaagctgctgaagaaaaaactgaattcgacgtaattctgaaagctgctggcgctaacaaagtt 
 >non-promoter squence 1692 
 acctactacggtcgtgattatgtagaaggtgaaactgcagcgaagaaagaagctgctccggctaaagctgagaaaaaagcg 
 >non-promoter squence 1693 
 caggaagcagacttcctggcgaacgtggataaactgtctgaagatgcattcgatgaccagtgcaccggcgctaacccgcgt 
 >non-promoter squence 1694 
 cacttgggtctgagcgcaccgggcgaccgtactgctgctaagatcgagaaactgctggcatggctggaaacgctgaaagct 
 >non-promoter squence 1695 
 aacgccctgctgatttgtaacgttattcgctacaatgcgaacgacaacccgaccaagcagactgcattcagccagtatgac 
 >non-promoter squence 1696 
 gaacgtgttcacagtgcagcgactatcgcgggtatcgcgtttgcgaacgccttcctgggtgtatgtcactcaatggcgcac 
 >non-promoter squence 1697 
 gcttatgtttctgtactggcatctgagttctctgatggtcaggctctgcaggcactgaaactgctgaaagaatatctgcca 
 >non-promoter squence 1698 
 ccgctggcagactatgcgctgactccggatatggcgattgtcgacgccaacctggttatggacatgccgaagtccctgtgt 
 >non-promoter squence 1699 
 tacaagttcccgaaaatgggcgtgaaagcgaaaatgatcgctgtcaccaccacttctggtacaggttctgaagtcactccg 
 >non-promoter squence 1700 
 atcgcgctgggtggtggttccccgatggacgccgcgaagatcatgtgggttatgtacgaacatccggaaactcacttcgaa 
 >non-promoter squence 1701 
 tccgtactgaaagcagcaggcgttgaaactgaagtcttcttcgaagtagaagcggacccgaccctgagcatcgttcgtaaa 
>non-promoter squence 1702 
tacttccgccgtggctccctgccaatcgcgctggatgaagtgattactgatggccacaaacgtgcgctcatcgtgactgac 
>non-promoter squence 1703 
tgtggttcttggggtggtaactccatctctgaaaacgttggtccgaaacacctgatcaacaagaaaaccgttgctaagcga 
>non-promoter squence 1704 
cgcgtttcttacttcggtcagaaaatgaaaacggcgcgtatcctgattaacaccccagcgtctcagggtggtatcggtgac 
>non-promoter squence 1705 
ctggcaatgtaccgcgctaaagatttcgaagacgcggtagaaaaagcagagaaactggttgctatgggcggtatcggtcat 
>non-promoter squence 1706 
gcctataaaattgctgaactggcaggcttctctgtaccagaaaacaccaagattctgatcggtgaagtgaccgttgttgat 
>non-promoter squence 1707 
gctgtacgtgaacgttttgcaacccacggcggctatctgttgcagggtaaagagctgaaagctgttcaggatgttatcctg 
>non-promoter squence 1708 
atcgatgaaactgctgatatcaaacgtgcagttgcatctgtactgatgtccaaaaccttcgacaacggcgtaatctgtgct 
>non-promoter squence 1709 
ctgatgcaccacccagacatcaacctgatcctcgcgactggtggtccgggcatggttaaagccgcatacagctccggtaaa 
>non-promoter squence 1710 
cgtgcaaaagatgccaccaacaaagcggctgatatcgttctgcaggctgctatcgctgccggtgctccgaaagatctgatc 
>non-promoter squence 1711 
gctgaaccaatcggtattatttgcggtatcgttccgaccactaacccgacttcaactgctatcttcaaatcgctgatcagt 
>non-promoter squence 1712 
atcgtcgaagataaagtgatcaaaaaccactttgcttctgaatatatctacaacgcctataaagatgaaaaaacctgtggt 
>non-promoter squence 1713 
cgtgaatatgccagtttcactcaagagcaagtagacaaaatcttccgcgccgccgctctggctgctgcagatgctcgaatc 
>non-promoter squence 1714 
gttctgcgtaccactggcgaacacgaagtgagcttccaggttcacagcgaagtattcgcgaaagtgatcgtaaacgtagta 
>non-promoter squence 1715 
gcgtctaaagctggcgacgaaggtaaactgttcggttccatcggtactcgcgacatcgctgacgctgtaactgcagctggc 
>non-promoter squence 1716 
aagaaaaacattgaattcttcgaagctcgtcgcgctgaactggaagctaaactggctgaagttctggcagctgctaatgct 
>non-promoter squence 1717 
aaaacatttgtttgtgtagaaacggcttacgcttcagaaacgcaaaaagtgaccaaagagaaacctgcacatctggcgcaa 
>non-promoter squence 1718 
aatgatgaagcgctgaatcgtattatcgccgtaggccaccagcatcatctgaacgttgtcggctggaacccgggaccggcg 
>non-promoter squence 1719 
ggcgatcgcttcattgataaagtgaatgacgcgaaagaaaatgtactgaccgatggtattcagaccttccctgaccgtacc 
>non-promoter squence 1720 
ttccgcgtgggtaaaacttgtgaaatcgatcttgaatcacatggcgaatttgaaaccacctctgccctgcatacctacttt 
>non-promoter squence 1721 
ctgccgtggacgctgaaatcacatcatgaagatgctgatggcgtagcgctgacttttgaattgacgcaaagcgaagagacg 
>non-promoter squence 1722 
ttgagcaacaacacaccgttcaaaaatggcgtcgctattcgcggtggcgtaccggtttgctggccgtggtttggtccggcg 
>non-promoter squence 1723 
cgtaaactggatgaactggacctcattgtggtcgatcatccccaggtaaaagcctcttttgcattacagggcgcacacctt 
>non-promoter squence 1724 
agcttaaccttcgggagggcgcttaccactttgtgattcatgactggggtgaagtcgtaacaaggtaaccgtaggggaacc 
>non-promoter squence 1725 
tcgactccatgaagtcggaatcgctagtaatcgtggatcagaatgccacggtgaatacgttcccgggccttgtacacaccg 
>non-promoter squence 1726 
atcatggcccttacgaccagggctacacacgtgctacaatggcgcatacaaagagaagcgacctcgcgagagcaagcggac 
>non-promoter squence 1727 
aatgttgggttaagtcccgcaacgagcgcaacccttatcctttgttgccagcggtccggccgggaactcaaaggagactgc 
>non-promoter squence 1728 
tcgatgcaacgcgaagaaccttacctggtcttgacatccacggaagttttcagagatgagaatgtgccttcgggaaccgtg 
>non-promoter squence 1729 
cttgaggcgtggcttccggagctaacgcgttaagtcgaccgcctggggagtacggccgcaaggttaaaactcaaatgaatt 
>non-promoter squence 1730 
ggtggcgaaggcggccccctggacgaagactgacgctcaggtgcgaaagcgtggggagcaaacaggattagataccctggt 
>non-promoter squence 1731 
gatgtgaaatccccgggctcaacctgggaactgcatctgatactggcaagcttgagtctcgtagaggggggtagaattcca 
>non-promoter squence 1732 
gacgttacccgcagaagaagcaccggctaactccgtgccagcagccgcggtaatacggagggtgcaagcgttaatcggaat 
>non-promoter squence 1733 
ggaatattgcacaatgggcgcaagcctgatgcagccatgccgcgtgtatgaagaaggccttcgggttgtaaagtactttca 
>non-promoter squence 1734 
ggattagcttgttggtggggtaacggctcaccaaggcgacgatccctagctggtctgagaggatgaccagccacactggaa 
>non-promoter squence 1735 
tgtctgggaagctgcctgatggagggggataactactggaaacggtagctaataccgcataatgtcgcaagaccaaagagg 
>non-promoter squence 1736 
gggatcttcgatattaaagatgcgatcaaccaggttgctgaccgcctgaacatctccaaacacactgtctatctctacatc 
>non-promoter squence 1737 
tcttctgttgaagatctggttacccaaacgctggagttcaccatcgaagaagtgaatgccgatcgcaatgtttctaataac 
>non-promoter squence 1738 
gaacagcgtgtaattggtctgctgtgcatcaatatgaatcttgatgttcccttctcgcagattatgagcacctttgtgccg 
 >non-promoter squence 1739 
 ctggcgctacgtatgctgcacgatatgacgggagcggatagcagcgtttctaaatgctactttactcgcgccaaaagcggc 
 >non-promoter squence 1740 
 atgcttattggctcccactgtgaaatcgttttgcactctttgcaggatctaaaatgttcagccattcgcattgctaacggt 
>non-promoter squence 1741 
ctgctgtttaagcaggggaaccgtgagctgaaacgactggtgcatccgaacgccgtctatagcattaagctggggaatcgc 
>non-promoter squence 1742 
tttacaactgacagcattgcccgctggccgctctttttgccggtactgcttttatgttcagcctttatcggcggttgcgcc 
>non-promoter squence 1743 
cagtttacgctggtggttatttgtaccctcgtactgtggtttcataatgtctacagttcggcgctgatgacaattaaccag 
 >non-promoter squence 1744 
 tatcgcgcagaaatgcccggcccgctgaaagataacaaaatgcgcccgcgaattgcggaaacggcgaaaaccctgtggttg 
 >non-promoter squence 1745 
 gattcgctccctcacgccatcctcttttatcgccagatgctgcaatggtttggcgggatggggatcatcgtgttggcggtt 
 >non-promoter squence 1746 
 ggtagcgtcggtgcgctcccttttatcttctcggaaagcccgaacctcacgattaccgatgcgttttttgaatctttctct 
 >non-promoter squence 1747 
 ggtaatgcttgtgttcttctgaacaacaacagcgagcagcctatcggtacgcgtatttttgggccggtaactcgtgagctt 
 >non-promoter squence 1748 
 atcaccatcaaagaagcaattccgcgtggtaaggtcaaaaaaggtgatgtgctgaaggcggtagtggtgcgcaccaagaag 
 >non-promoter squence 1749 
 gacggttctggcatgcagtgccaggagcctgcaaacgcactgacgaaagctggttttgcgcaagtattcgtgctgaaagaa 
 >non-promoter squence 1750 
 cagcgtgatgacttccgtaaaggccatatcgcaggttctattaatctgttgccgagcgaaatcaaagccaacaatgttggt 
 >non-promoter squence 1751 
 ttactggtggcggttcttgtgactacgtttaagagcctgacctcgaaagtgaaggtgattactcgtggtgaagctacgcgt 
 >non-promoter squence 1752 
 gctgatttcaacggcggcagcttcggtcgtggcgacagcgacgagtggaccttcggtgcccagatggaaatctggtggtaa 
 >non-promoter squence 1753 
 agcatctggtcacgcccggctattcgtgtcttcgcaacctacgccaagtgggatgagaaatggggttacgactacaccggt 
 >non-promoter squence 1754 
 tggacgccaatcatgagcaccgtgatggaaatcggctacgacaacgtcgaatcccagcgcaccggcgacaagaacaatcag 
 >non-promoter squence 1755 
 ggtgcgatctccatgggcgacaactgggacatgatgtacgtgggtatgtaccaggatatcaactgggataacgacaacggc 
 >non-promoter squence 1756 
 actgactcgatgacctcgcagggtaaagggctgtcgcagggttctggcgttgcatttgataacgaaaaatttgcctacaat 
 >non-promoter squence 1757 
 gccaacttgcgtgataactatcgtctggttgatggcgcatcgaaagacggctggttattcactgctgaacatactcagagt 
 >non-promoter squence 1758 
 gccagcaacaatatttatgactataccaacgaaaccgcgaacgacgttttcgatgtgcgtttagcgcagatggaaatcaac 
 >non-promoter squence 1759 
 gacttctactactgggatatttctggtcctggtgccggtctggaaaacatcgatgttggcttcggtaaactctctctggca 
 >non-promoter squence 1760 
 gctaccgatccggccttccgtgaagcaaacgtgcagggtaaaaacctgatcgaatggctgccaggctccaccatctgggca 
 >non-promoter squence 1761 
 aacgaatgtgaaacttatgctgaattaaaattgggtcaggaagtgtggaaagagggcgataagagcttctatttcgacact 
 >non-promoter squence 1762 
 gctcaggcaatggctgttgatttccacggctatgcacgttccggtattggttggacaggtagcggcggtgaacaacagtgt 
 >non-promoter squence 1763 
gaaacctactttgtcgcgttagatgataccggacatgtcatcaactccggttatcagacctgtgctgaatacgacactgat 
>non-promoter squence 1764 
aaaggcatgagccgggcgcaggttgcacaaattgcgggtaaaccttcgtctgaagtgagcatgatccatgctcgcggtact 
>non-promoter squence 1765 
catattccgatgggtgtaccgctacagaccgaaatgcacgcgtatatggagatcctgaaaaaatatccaccacgcgcgcag 
>non-promoter squence 1766 
tacgcttatacccagagcggatatcagggtggattcaccggcacagtaatgcaaacggcgggatcgtcggtgtttaacctc 
>non-promoter squence 1767 
tccttcttcctgggaacaaatggtcagtctaaccgtaaggccgagcactacttcctcaacggtaaactcgctgctgtgcgt 
>non-promoter squence 1768 
gacggtattgtcgatctggcagatctcttccctaccgcgctggatctggcagggcatcctggagcgaaagtggcgaattta 
>non-promoter squence 1769 
gccgaagtaccgccgcacggacgcaccccgttccgtggtgcgaaaggttcgacctgggaaggcggcgttcgcgtaccgact 
>non-promoter squence 1770 
tcgtatggcgactgcatggtggagatgaacgatgtgttcgctaatctgtataaaacactggagaaaaacggtcagcttgat 
>non-promoter squence 1771 
aagttcctcgacaagatggcgaagagcgataaaccattcttcctctactacggcactcgtggctgccacttcgataactac 
>non-promoter squence 1772 
caattaccgttcagcaaagatgacgttcatgcggtgcgcggcggcgaacaacaggccattgccgacattacgccgaaatat 
>non-promoter squence 1773 
aacgttggctttgatgatttccgtggctttaactcggtgtctgatatgtacaccgaatggcgcgacgttcacgtcaatccg 
>non-promoter squence 1774 
gggcaaccgggcgggctgcaagggttaaccacgctgccgcagttgctgcacgatcagggctacgtcactcaggccatcgga 
>non-promoter squence 1775 
gccagccaggggctgattttaacttcggcgtattctcaaccaagctcttccccaacccgcgccaccattctcaccggacaa 
>non-promoter squence 1776 
aaaaccggtaagaaaccgaatgtggttgttttcttgctggacgatgtgggctggatggacgtcggttttaacggtggcggc 
>non-promoter squence 1777 
gatcacccaaaccagtatctggttaaaccggcgaccactattgccgacaatatgatgccagtaatgcagcatccggcgcag 
>non-promoter squence 1778 
tcaccaccgctgatctatacggacctgacgctgacaacacatcaacaggagcagatccgcaaaatgctcgaatcagcatga 
>non-promoter squence 1779 
gaactaacgttactgccgctcaacattaagcatatgtcggtaaaggcatttttgcagacaggcgctccgcgtggcgcggca 
>non-promoter squence 1780 
ctggtcgcggtgattttcggtgcctggctaatgcaggaaaacgatctgcatgaaaaacagattattcttcttaccgggaat 
>non-promoter squence 1781 
gataataccctgccggaagagttcgccagactgtacccacgcctggtgcgcaccacccgcgcggcgctggccggatttgaa 
>non-promoter squence 1782 
ctggtaaaccattttcgtgagctgggaaatgttcgtttttatgatgaacaggggttatgtgatcagctttatacccacctc 
>non-promoter squence 1783 
cagcctgtaccacctgatgagccactgtttatggcactacttttttccatgttgcgggttcccgatccattgcgggatgcg 
>non-promoter squence 1784 
ctgcagcaccacgctggaattacgcctcagtttaatccgctccaacgtcgctgggcggaatcctgccttgaatttcaggta 
>non-promoter squence 1785 
cgtaacttttacgacgataccaatctacaagcgttagtgaatctctgctcccgacggctgcaaaaacgctttgaatcgcgc 
>non-promoter squence 1786 
cttaaccaacgtttgtgtttatttcactggctacgacgtggtttccgtctgtgtccgtcatttattaccagccaattcacc 
>non-promoter squence 1787 
ggtgtggatgatgatattgccagtcttgatatcagcgaaacaggacgggagatcctgcgctatcatcaactcacactgacg 
>non-promoter squence 1788 
ctgaccatcgttgttgacggtaaagaaatcaaagttaaagctcaggacgtacagcgtcacccgtacaaaccgaagctgcag 
>non-promoter squence 1789 
cgtgccgctaacaagttcccggcaatcatctacggtggcaaagaagcgccgctggctatcgagctggatcacgacaaagtc 
>non-promoter squence 1790 
agtttcacgagaagctgcgtgaactgctgacgacgctgaatctgaagctggaaccggcggatgattttcgtgacgagccgg 
>non-promoter squence 1791 
cgcaggaatcccgttttacctacagttaccagtttggtctgttcgataaagcaggcgactggaagagtgttccggtaaaag 
>non-promoter squence 1792 
catcacctgaaggtaagtgcaaagataatcgattctttttcgattgtctggctgtatgcgtcaacgtgaaaccggcaccgg 
>non-promoter squence 1793 
ggtgcttttgccgttacgcaccaccccgtcagtagctgaacaggagggacagctgatagaaacagaagccactggagcacc 
>non-promoter squence 1794 
aacgccattcatggccatatcaatgattttctggtgcgtaccgggttgagaagcggtgtaagtgaactgcagttgccatgt 
>non-promoter squence 1795 
agacgatgacgtcactgcccggctgtatgcgcgaggttaccgactgcggcctgagttttttaagtgacgtaaaatcgtgtt 
>non-promoter squence 1796 
tagtgcgttcaccgaatacgtgcgcaacaaccgtcttccggagactgtcatacgcgtaaaacagccagcgctggcgcgatt 
>non-promoter squence 1797 
gcttgctgattacgtgcagctttcccttcaggcgggattcatacagcggccagccatccgtcatccatatcaccacgtcaa 
>non-promoter squence 1798 
aatgcccgatgactttgtcatgcagctccaccgattttgagaacgacagcgacttccgtcccagccgtgccaggtgctgcc 
>non-promoter squence 1799 
gaaaacccggaaaaatatccgcagctgaccatccgtgtatctggctacgcagtacgtttcaactcgctgactaaagaacag 
>non-promoter squence 1800 
gttcgtaagaccaacctggctggtctgatggatggttacttccaccacgaagcatccatcgaaggtggtcagcacctgaac 
>non-promoter squence 1801 
gaccagaaaggtgcagtagcctctctgacttccgttgctaaactgccgtttgcttacgctaaagatggtatctcctacacc 
>non-promoter squence 1802 
actcagtctgttctgaccatcacttctaacgttgtgtatggtaagaaaacgggtaacaccccagacggtcgtcgtgctggc 
>non-promoter squence 1803 
gaaggcgaatacccgcagtttggtaacaatgatccgcgtgtagatgacctggctgttgacctggtagaacgtttcatgaag 
>non-promoter squence 1804 
cgcaccatggcgtgtggtatcgctggtctgtccgttgctgctgactccctgtctgcaatcaaatatgcgaaagttaaaccg 
>non-promoter squence 1805 
gatcacttcatggactggctggctaaacagtacatcactgcactgaacatcatccactacatgcacgacaagtacagctac 
>non-promoter squence 1806 
aaaaccatgctgtacgcaatcaacggcggcgttgacgaaaaactgaaaatgcaggttggtccgaagtctgaaccgatcaaa 
>non-promoter squence 1807 
gagaacgatgacctgatgcgtccggacttcaacaacgatgactacgctattgcttgctgcgtaagcccgatgatcgttggt 
>non-promoter squence 1808 
ctgtacaccatgggtccgtctccggaaccgaacatgaccattctgtggtctgaaaaactgccgctgaacttcaagaaattc 
>non-promoter squence 1809 
actccggaatacgatgaactgttctctggcgacccgatctgggcaaccgaatctatcggtggtatgggcctcgacggtcgt 
>non-promoter squence 1810 
tccaccttcctggatgtgtacatcgaacgtgacctgaaagctggcaagatcaccgaacaagaagcgcaggaaatggttgac 
>non-promoter squence 1811 
tacggctacgacatctctggtccggctaccaacgctcaggaagctatccagtggacttacttcggctacctggctgctgtt 
>non-promoter squence 1812 
 ttcacttctctgcaggctgatctggaaaacggcgtaaacctggaacagactatccgtctgcgcgaagaaatcgctgaacag 
 >non-promoter squence 1813 
 cgtaaatctggtgttctgaccggtctgccagatgcatatggccgtggccgtatcatcggtgactaccgtcgcgttgcgctg 
 >non-promoter squence 1814 
 ggttcctgcaaagcgtacaaccgcgaactggatccgatgatcaaaaaaatcttcactgaataccgtaaaactcacaaccag 
 >non-promoter squence 1815 
 accatcacctctcacgacgctggctacatcaacaagcagcttgagaaaatcgttggtctgcagactgaagctccgctgaaa 
 >non-promoter squence 1816 
 gagtccttcctggctggcgctactgaagcgaccaccaccctgtgggacaaagtaatggaaggcgttaaactggaaaaccgc 
 >non-promoter squence 1817 
 atggatcttggttgctatcgcggtttgcgtcatcgtcgtggtctcccggttcgcggtcagcgtaccaagaccaacgcacgt 
 >non-promoter squence 1818 
 gaagatgttaagatcagtgagctgtctgaaggacaaatcgacacgctgcgtgacgaagttgccaaatttgtcgttgaaggt 
 >non-promoter squence 1819 
 aacttcgaagctatgcaaggcttccacgccggatggcgtaaatccggtattggcggcgcagatggtaaacatggcttgcat 
 >non-promoter squence 1820 
 atctcaatggctaatgacagtgattacggcctgacctcatcaatctatacccaaaatctgaacgtcgcgatgaaagccatt 
 >non-promoter squence 1821 
 aaaggatattattatccgccgacattgctgctggatgttcgccaggaaatgtcgattatgcatgaggaaacctttggcccg 
 >non-promoter squence 1822 
 aacgacattgcgatggggccgttgattaacgccgcggcgctggaaagggtcgagcaaaaagtggcgcgcgcagtagaagaa 
 >non-promoter squence 1823 
 agtgggcaagtgtgtaactgtgcagaacgtgtttatgtacagaaaggcatttatgatcagttcgtcaatcggctgggtgaa 
 >non-promoter squence 1824 
 gcggcgaaaaacatcaccaaagtgtgtctggaattggggggtaaagcaccagctatcgtaatggacgatgccgatcttgaa 
>non-promoter squence 1825 
gtgtttaaccttgtactggggcgtggtgaaaccgttgggcaagaactggcgggtaacccaaaggtcgcaatggtcagtatg 
>non-promoter squence 1826 
cgcaaaatggctcccgctcttttgaccggtaataccatcgtcattaaacctagtgaatttacgccaaacaatgcgattgca 
>non-promoter squence 1827 
cgttacgagggcgagattattcaaagcgatcgtccaggagaaaatattcttttgtttaaacgtgcgcttggtgtgactacc 
>non-promoter squence 1828 
gaacgcgccagtgaaatcagtgcgctgattgttgaagaagggggcaagatccagcagctggctgaagtcgaagtggctttt 
>non-promoter squence 1829 
ggtcaggccgaggatgcccgtaaggcaatcgatgcagcagaacgtgcacaaccagaatgggaagcgttgcctgctattgaa 
>non-promoter squence 1830 
tctcagcgtcgtaaactgctcgactacctgaaacgtaaagacgtagcacgttacacccagctcatcgagcgcctgggtctg 
>non-promoter squence 1831 
gacaccggttctaccgaagttcaggtagcactgctgactgcacagatcaaccacctgcagggccactttgcagagcacaaa 
>non-promoter squence 1832 
caggttgagatcctgccgatgatgtacctggcgctgtcctacgatcaccgtctgatcgatggtcgcgaatccgtgggcttc 
>non-promoter squence 1833 
gcggtggttgaagccctgaaacgttacccggaagtgaacgcttctatcgacggcgatgacgtggtttaccacaactatttc 
>non-promoter squence 1834 
atgctgaccacgttcaacgaagtcaacatgaagccgattatggatctgcgtaagcagtacggtgaagcgtttgaaaaacgc 
>non-promoter squence 1835 
aacagcgccggtaaagaaaccagcgccaaatctgaagagaaagcgtccactccggcgcaacgccagcaggcgtctctggaa 
>non-promoter squence 1836 
gaaactgacaaagtggtactggaagtaccggcatcagcagacggcattctggatgcggttctggaagatgaaggtacaacg 
 >non-promoter squence 1837 
 ggcttccgtgcaggcgacaacgcgccgatggcttacatcgagctggttgatcgttcagagaaagcagaagctgctgcagag 
 >non-promoter squence 1838 
 gctaatcgtcgtctggcattcgcccgtactcgtgataacgagatcgtggcaaaactgtttaacgaactgggcccgcgtttc 
 >non-promoter squence 1839 
 tcgaacgcggttgacggtgatttacaggcccgcgtcgaagccctggaaatcgaagtggcagaactgaaacagcgtcttgat 
 >non-promoter squence 1840 
 gcaaatcgcgaagatggtccttttgtggtgcgtctggcccgcgaaccgggtaaacgcgaaaaccgctacatgcatcttttc 
 >non-promoter squence 1841 
 gcgttaatcaccacgttgttattgcgtggtgcccagacgccaggtgaactgcgcagccgcgccgcgcgaatgtatgaattc 
 >non-promoter squence 1842 
 aatctggtcaaacgtcattatctacgcacagtgagcggttttggtaatcgggtcaccaaatatgagcaacgtttttgtaat 
 >non-promoter squence 1843 
 caacgtctggcgaagtggattgatggttttgccggggcgttatttgccggatttggcattcatttgattatttcgcggtga 
>non-promoter squence 1844 
ggtgataacgttggcactaccgcgcgctggggcatttttgcgctgatcattgtcgaaacgctggcgtggtttaccgtcgtt 
>non-promoter squence 1845 
gcacctgcgccacaggtcgagctggcgaaaagtgggcgcagtttcctgaaaggtttactgaccaatctcgctaatccgaaa 
>non-promoter squence 1846 
catttgattatcgaaaaaatggcctggctgcatacgctgattatggtgggcggtggcctgtatctctgctggatgggttac 
>non-promoter squence 1847 
gtgggcgatgtgattgatgtagggccactgcatatcaccatcattgaagccaatgattatcgtgttgatctggttcgcatt 
>non-promoter squence 1848 
aaaggcggtacagatttgcatgccttgcagcaggcgcttgatgttgagcaccttgccgatgacgatgatatcgcgacggtc 
>non-promoter squence 1849 
gagtttggtgtggtacaaggtctggtcacgccgctggatgtgctggaagccattgcgggtgaattcccggacgctgacgaa 
>non-promoter squence 1850 
gttgatgtggcggcgattgcttcggcgtctccggcgattatcgtcccggaaaccctcgatccgatcaacctgttgggcgtg 
>non-promoter squence 1851 
gaaatccgcgagcaactgctctcttcaccgcacagtctgttcccggtatgtcgcggtgaactggatgaaatcatcggtatt 
>non-promoter squence 1852 
 tttgccgaagaagaacgttacatgattaacggcgtactgacgctggcgtcgcgttctctgcgcgggatcatgacgccgcgc 
>non-promoter squence 1853 
actttgccgctgcgagcgcgtactgccgatgccatcctgcgtttgatgggcgggaaacgtcaggccaatgttcagcacgat 
>non-promoter squence 1854 
gtggcagaaggtttcggtttccacattccgaaaggttacctgtatgccgcgattggcttctcgatcatcatcgaagtgttt 
>non-promoter squence 1855 
gtagtgattgcgatggcggttatgttgctggcatccaaaccgctgacgcgattcgttaaccagcaccccacggtggtggtg 
>non-promoter squence 1856 
ggctacgccagtttctgggtggtcgtcacacagattgtcatccttgacgccgtcttctcgttggatgcggtaattactgca 
>non-promoter squence 1857 
ttctccttctccggacgcgacctgattatgttgttcggggggatattcttgctgttcaaagcaacaaccgaactgcatgaa 
>non-promoter squence 1858 
aaacaacgcgataaagcgcgtttgctggggttatcactggcgctgattatgcgtctggggctgctgtcgctgatttcatgg 
>non-promoter squence 1859 
ggtacattcccgcaactgaaccttgcgccggttaacttcgatgcgctgttcatgaactatttgcagcagcaggctggcgaa 
>non-promoter squence 1860 
ggcggtattttctccatcgcgggtatcgaaggcacccagatggcgcattgcctgggagcatactgcccgaacattctgttc 
>non-promoter squence 1861 
 aaacttgatctggatacggcatcttcccaactggcagatgacgtatacgaagtggtactgcgtgttaccgtaacggcctct 
 >non-promoter squence 1862 
 ctgacctcccgcgtggacgacgcggagctggctaatttccgcgagcagcttcagcaggccgggctcgcgctctcgcgcgcg 
 >non-promoter squence 1863 
 cagacccgcgagcaaggctacgccctggacagcgaagagaacgagcagggcgtgcgctgcgtggcggtgccggtgtggaac 
 >non-promoter squence 1864 
 aaggtgttgattgcctggctgggcgaggccgagctgaacgccctgctggagggctatcagtacactacctttacgcccgcc 
 >non-promoter squence 1865 
 catctggggatcctggacgggcgtgaaggggtctatatcgagaagattgaaggcaagctggccgccatcgcctattcacgc 
 >non-promoter squence 1866 
 aagtatcgcctcggcatgaagctggtcgagcgcggccattttgtcgtgggctccatcgatattcggcagaaggcaaaaggc 
>non-promoter squence 1867 
gccaccgagcttaagatcaccgacatcagcaaactgatggggctgagcaagagtaccctccactcgctgctaaaaaccctg 
>non-promoter squence 1868 
ctggcagcaacggttggcaccgcggaacagaaagcgcatctcaatacgttaatggccgaaatggcggcattaaaagagaac 
>non-promoter squence 1869 
tcgaactggaattttcttgatcaggaattgcttacctggtggatgacagaagagaactttcatcaggtcatcgatcacttt 
>non-promoter squence 1870 
attgagctgggcgagcaatttggagtgagtcgtacagcggtacgcgaagcggtcaaaacgttaacggcaaaagggatggtt 
>non-promoter squence 1871 
tcgttcctcgacaacattctgagccgtggcggttcagaagagccgatggatctgttcaaacgcttccgtggtcgtgaaccg 
>non-promoter squence 1872 
catattttcgccggtggttatgccgcaggttactacagctacctgtgggctgacgtactggcggcagatgctttctcgcgc 
>non-promoter squence 1873 
cttcatgccgagttccgcccggatcagggggcaaaaatcctcgaaactctggcagaaatcaagaaactggttgccgtggtg 
>non-promoter squence 1873 
cactatgaaaccggcgaaccgctgccgaaagagttgctggataaaatgctggcggcgaagaactaccaggcggcgctgttt 
>non-promoter squence 1874 
cgcatcgaaaccgctggtgtttccggtatcagcggtgtgccgtgggatgcggtcgaactgccgagtcagtttatggaaaac 
>non-promoter squence 1875 
gtcgcgtatttgacttgtaacttcaaccgcccggtaaatggtaaaccggcgctgttcactcacgacgaagtgatcaccctc 
>non-promoter squence 1876 
aacgaactgcgcggtagcttctacctcgatctgtatgcccgtgaaaacaagcgcggcggggcgtggatggatgactgcgta 
>non-promoter squence 1877 
aaagcggttaacggcctgtttgaagtggttaagcgtatttacggcatcaccgctaaagagcgtaaagatgttgatgtctgg 
>non-promoter squence 1878 
aaagccgaatttggcgtcgatgagttgcagccgtgggatatcgcttactacagcgaaaaacaaaaacagcacctctacagc 
>non-promoter squence 1879 
aaatcccttgccactaaaatggcagaaaacccgcagcaggtgctggatttcttaaccgatctggcaaaacgcgcgcgtcca 
>non-promoter squence 1880 
acccgcgcctccgatcaaggcccaaacgccggtaaatgggataacagcaaggtgatggaagagatcctcgcgctgcgtcac 
>non-promoter squence 1881 
caggccgaagcgaaagagctggaaggttatttgctgacgctggatatcccaagctacttgccggtaatgacctactgcgac 
>non-promoter squence 1882 
gaactgggcaaccagtacagcaacaacgtcctcgatgcgacaatgggctggaccaaactcgttaccgacgaagcggagctg 
>non-promoter squence 1883 
acgctgaacacggcgcagaagaaagcggttgataacgcactgcgcgactttgaactctctggcataggtctgccgaaagag 
>non-promoter squence 1884 
gaactgcgtgaagcctacgaacaaaccctgccgctgctgtcggaatacagcacctgggtagggcaacatgaagggctgtat 
>non-promoter squence 1885 
gtagcgcaaggggcaccgtacacctgggaaaatctctgccagccgctggcggaagtggacgatgtgttggggcgtatcttc 
>non-promoter squence 1886 
cttggcaaagaaacaattctgttacgtaccggctggaccgcgttcgatgaagaaaagaccgaactgatcaaccagacggtg 
>non-promoter squence 1887 
attagtccgctacacagccacctgacacgcctgattgccgcctggaccggctgcgacgccaatgacacccgcatgatcctt 
>non-promoter squence 1888 
cgcgcctgcaggaacatgattaagctgctcacccaggatgacaccgtcaacctcagcaagtttatctcccgtgagcagctc 
>non-promoter squence 1889 
gcctgcgcccagtggattgccgattttattggcgagcagttccgtccgcatgccgaggaagccgaacgcttgttcgcgcaa 
>non-promoter squence 1890 
gttgacagcatttctgtcaaacgtcgtggtgctgttcgtaaagctaaactgtactacctgcgtgagcgtactggtaaggct 
>non-promoter squence 1891 
caggcattcgagggcgtggttatcgctattcgtaaccgcggtctgcactctgcattcactgttcgtaaaatttccaacggc 
>non-promoter squence 1892 
ggaacactgcttaacccggtagttgccggagcggcaatggcgctctcgtcgattaccgtagtgagtaacgccaaccggttg 
>non-promoter squence 1893 
gcggatgcgctcgctatttcccgcgcaacgctgcacaacatgaagcagaacctgctcggtgcgtttatctacaacagtatc 
>non-promoter squence 1894 
ggcattaacgacgcgccagcgctggctcaggcggatgtcggcattgcgatgggtggcggcagtgatgttgccattgaaacc 
>non-promoter squence 1895 
aatgcgatcgccaaagaagcagggattgatgaggtgatcgccggggtgctgccggacggtaaagccgaagcgatcaaacat 
>non-promoter squence 1896 
gcggtagccctgctggcagtacgcgatccgttgcgtagtgatagcgtggcggcgctgcaacgcctgcataaagcgggatat 
>non-promoter squence 1897 
ttgctgggcaatcaggcgctgttaaatgagcaacaggttggtaccaaagctatcgaagcggagattactgctcaggcatcg 
>non-promoter squence 1898 
agccatccgctggcacgagcgatcctcgataaagcaggtgatatgcagctaccgcaggtcaacggtttccgcacattgcgc 
>non-promoter squence 1899 
gtgttcgataaaaccgggacgctgactgaagggaagccgcaggttgtcgcagtgaaaacatttgctgatgttgatgaagcg 
>non-promoter squence 1900 
tgtgcgctggggctggcgacgccgatgtcgattatttccggcgtcgggcgggcggctgagtttggcgtgctggtgcgggac 
>non-promoter squence 1901 
gtgccggtagtggtggttattgcgcttgtcagtgcggcaatctggtatttctttggtccggcaccgcagattgtctatacc 
>non-promoter squence 1902 
tttcgtgccagtgcggttggcagccatactacgctgtcacgaatcattcgcatggtgcgccaggcccagagcagcaagcca 
>non-promoter squence 1903 
attacccagggcgaagcatggctggatgaagcgatgctgacgggcgaaccaatcccgcagcaaaaaggcgaaggcgatagc 
>non-promoter squence 1904 
accccgccgacggcacgcctggttactgacgaaggtgaaaaaagcgtgcctctggcagaagtgcagccaggtatgttgctg 
>non-promoter squence 1905 
gcgcgacatctttattacgaagccagcgcgatgattatcggtctgatcaatctcggccatatgctggaagcgcgcgcacgc 
>non-promoter squence 1906 
gcatggaaaagcctgctgaacggtgcggcgacgatggatacgctggtggcgctgggtactggcgtggcgtggctctattcg 
>non-promoter squence 1907 
gtctgggggatgatcggcgataacatgatggtcaccgctgacaaccgcagcctgtggttggttatcggcctgataaccctg 
>non-promoter squence 1908 
gcggaagcgattgaagatgacgctaaacgccgcgagcgccagcaagaaaccgccgtcgctacgatgaagcgcttccgctgg 
>non-promoter squence 1909 
 ctgcaaagcgtaccgggcgtcactcaggcacgggtaaacctggcggagcgtactgcgctggtgatgggcagtgcctcccca 
 >non-promoter squence 1910 
 gaagcactgacagcggtttctgaggcgcttccggcagcgaccgccgatgacgatgacagccagcagttgctgctgagcggc 
 >non-promoter squence 1911 
 gcgcacgttaccgggactgccagtgcagaacagctgatcgaaaccatcaaacaagcgggttatgacgcatctgtaagccac 
 >non-promoter squence 1912 
 ctgaaagacaccatccgtggctttaaaggcatcatggaaggcgaatacgatcacctgccggagcaggcgttctacatggtc 
 >non-promoter squence 1913 
 gatgaactgtctgaagaagacaaactggtggtagcgcgtgctcgtaagatccagcgcttcctgtcccagccgttcttcgtg 
 >non-promoter squence 1914 
 accagccgtcagctggacccgctggtggttggtcaggaacactacgacaccgcgcgtggcgttcagtccatcctgcaacgt 
 >non-promoter squence 1915 
 gcggatgacttgactgacccgtctccggcaaccacctttgcgcaccttgacgcaaccgtggtactgagccgtcagatcgcg 
 >non-promoter squence 1916 
 cgtatgccttcagcggtaggttatcagccgaccctggcggaagagatgggcgttctgcaggaacgtatcacctccaccaaa 
 >non-promoter squence 1917 
 gctctgaccggtctgaccatggctgagaaattccgtgacgaaggtcgtgacgttctgctgttcgttgacaacatctatcgt 
 >non-promoter squence 1918 
 ggtgaacgtactcgtgagggtaacgacttctaccacgaaatgaccgactccaacgttatcgacaaagtatccctggtgtat 
 >non-promoter squence 1919 
 gctaagggcggtaaagttggtctgttcggtggtgcgggtgtaggtaaaaccgtaaacatgatggagctcattcgtaacatc 
>non-promoter squence 1920 
gagatcggtgaagaagagcgttgggcgattcaccgcgcagcaccttcctacgaagagctgtcaaactctcaggaactgctg 
>non-promoter squence 1921 
gacggtctgcgtcgcggtctggatgtaaaagacctcgaacacccgattgaagtcccggtaggtaaagcgactctgggccgt 
>non-promoter squence 1922 
gccatccgtaaccgcgttaagtctcaggcgatcgaaggtctggtaaaagctaacgacatcgacgtaccggctgcgctgatc 
>non-promoter squence 1923 
gaagagcgtgaactgccggaactgactgcagaattcatcaaacgtttcggcgttgaagatggttccgtagaaggtctgcgc 
>non-promoter squence 1924 
cacgctttattcagcgaacagcaaaaatgtctgtttatccctggcgactggttaggtcgcattgaagccagcctacaggat 
>non-promoter squence 1925 
gtcgttcgcgatgtaagtttacaaggcagtacgctggcacttcccggttcatcggctgaaggtctgcctggtgaaataaaa 
>non-promoter squence 1926 
tcctttgagcgtagcgcgctggaacagtggctgagcaaaggtggtgaaattcgcggtaaactgaacggtatcggctttgcc 
>non-promoter squence 1927 
ctgggcggcattttcagccgtcgtcagcagtatcaacttcctgttaacgttactgcttccactctgactctactgctgcaa 
>non-promoter squence 1928 
ttgatgaccggtcacgcctggcaacagcaagggatgttgactcgccttggcgcgattgtgcaacgtcacctgcaactccag 
>non-promoter squence 1929 
caggccagcgccttttttagcggtcgcagtgctgttgccccggtagatctcattttgctgaaagattgcctgtggtatgac 
>non-promoter squence 1930 
gaaattacgctgcccgatcatgtatttgagctgatttttatgctgcgccagcaactggataaattaccggatgcgccttat 
>non-promoter squence 1931 
caggataaagcgaatttccgctccatgctgaccagtcaacaggatgaaaacgacaatccggttcctgatgccttgcaggtc 
>non-promoter squence 1932 
cacgtagaaaaaatcccgatgcgtctgctggtggcggcctccaacgagctgccggaagcagacagcagtctggaagcgtta 
>non-promoter squence 1933 
accagcggttacctgccggaagcagaaattgtctttctggatgagatctggaaagcgggcccggcaattcttaataccttg 
 >non-promoter squence 1934 
 ttcgcctttcagaatgcccgcgcgtttgaatatctgatgacccgcttctccacgccggaagaagtttttggtcccctttct 
 >non-promoter squence 1935 
 gggctttatgaacgtagccacgccatccgcttgtgtttattagcggcattaagtggtgaaagtgtgttcctccttggcccg 
 >non-promoter squence 1936 
 acggtctggggcggcaatcttattccggcgattgtcattctctttggtataaccgtgattttgtgctggttcggcaacgtc 
 >non-promoter squence 1937 
 ttcccgaacggctttatttacgggatcggcggtgccgggctgtgcgccaccatctgggcggtcattattcccgcagtgctt 
 >non-promoter squence 1938 
 ggtgtcacgctggggttgttcgattatctggcggacctgtttaagattgataactcccacggcgggcgtttcaaaaccgtg 
>non-promoter squence 1939 
atctcctcaggcggcaacgttgattcgctggtgaaatcgttcctcggcaccaaacagcacggcattatcgagttttgcctg 
>non-promoter squence 1940 
aaacgcaaagataagttaatcaaaagcgtggtatttggttcgctgctggcgctggtgatttatctcttctggctctattgc 
>non-promoter squence 1941 
atctcctttgtgatcgtgtttggttcttttttcttccaggtcgattactccattctgcgcgacgccaccagctccactgcg 
>non-promoter squence 1942 
ggttatcacgctaatccacgtattgtcgggatctgcacagccattttcgttgccagcgtattgtggttaagttcgttagcc 
>non-promoter squence 1943 
atcggtaacacctggaacattatcagcggtattaccgttgccttcgttctctatatcctcacttatgcctatatctctgct 
>non-promoter squence 1944 
tggggtgcctttatccttatcattgcctggttttcaatgcttcattccgggttattgttattagaagcaaatttaaattat 
>non-promoter squence 1945 
ggtttactggtgccagaagagcgcagtgttttgcctgtgtttgataccgcggcgatccatgccgaggatgctgtcgctttt 
>non-promoter squence 1946 
atttttgaagaactgtgtctggggcaatttaccgaagcgtcacgcgcttattgtgcgcaagtgattgctcgccttgcagaa 
>non-promoter squence 1947 
gcgctgctgggtacgcgttacaccatggaacaggatttttatcgcgggcggctgacggaacaattttccatcaattgtctt 
>non-promoter squence 1948 
ctatgtaccaatacgatgcataaagtggcggatgccattgagtcacgttgcactctgcctttcttacacattgcggatgcc 
>non-promoter squence 1949 
catagcgtcgattttcatgaaatagaagagtgccagcgtcgcggggaatgggataaaaccggggacattctggctgaggcg 
>non-promoter squence 1950 
ctcaagctggtcgataaagtcattggcatcaccaatgaagaagcgatttctaccgcgcgtcgtctgatggaagaagaaggt 
>non-promoter squence 1951 
gtcgccgttgagccaaccgattctccagttatcgcccaggcgctggcaggtgaagagattaaacctggcccgcataaaatt 
>non-promoter squence 1952 
atatgggaagataccgacggtcaggttgatgtatttattgctggcgttgggactggcggtacgctgactggcgtcagccgc 
>non-promoter squence 1953 
agacgacgacgttgataggccgggtgtgtaagcgcagcgatgcgttgagctaaccggtactaatgaaccgtgaggcttaac 
>non-promoter squence 1954 
tgccaatggcactgcccggtagctaaatgcggaagagataagtgctgaaagcatctaagcacgaaacttgccccgagatga 
>non-promoter squence 1955 
gggtttagaacgtcgtgagacagttcggtccctatctgccgtgggcgctggagaactgaggggggctgctcctagtacgag 
>non-promoter squence 1956 
accgcccaagagttcatatcgacggcggtgtttggcacctcgatgtcggctcatcacatcctggagctgaagtaggtccca 
>non-promoter squence 1957 
gcttgactgcgagcgtgacggcgcgagcaggtgcgaaagcaggtcatagtgatccggtggttctgaatggaagggccatcg 
>non-promoter squence 1958 
gcggacagtgtctggtgggtagtttgactggggcggtctcctcctaaagagtaacggaggagcacgaaggttggctaatcc 
>non-promoter squence 1959 
agccttgatgtgtaggataggtgggaggctttgaagtgtggacgccagtctgcatggagccgaccttgaaataccaccctt 
>non-promoter squence 1960 
atggccaggctgtctccacccgagactcagtgaaattgaactcgctgtgaagatgcagtgtacccgcggcaagacggaaag 
>non-promoter squence 1961 
gggtcagcgcaagcgaagctcttgatcgaagccccggtaaacggcggccgtaactataacggtcctaaggtagcgaaattc 
>non-promoter squence 1962 
ctgaaatcagtcgaagataccagctggctgcaactgtttattaaaaacacagcactgtgcaaacacgaaagtggacgtata 
>non-promoter squence 1963 
tggtcaggtagagaataccaaggcgcttgagagaactcgggtgaaggaactaggcaaaatggtgccgtaacttcgggagaa 
>non-promoter squence 1964 
gaaaatcaaggctgaggcgtgatgacgaggcactacggtgctgaagcaacaaatgccctgcttccaggaaaagcctctaag 
>non-promoter squence 1965 
ggaaacaggttaatattcctgtacttggtgttactgcgaaggggggacggagaaggctatgttggccgggcgacggttgtc 
>non-promoter squence 1966 
cataagtaacgataaagcgggtgaaaagcccgctcgccggaagaccaagggttcctgtccaacgttaatcggggcagggtg 
>non-promoter squence 1967 
taaaccatgcaccgaagctgcggcagcgacgcttatgcgttgttgggtaggggagcgttctgtaagcctgcgaaggtgtgc 
>non-promoter squence 1968 
agtgggaaacgatgtgggaaggcccagacagccaggatgttggcttagaagcagccatcatttaaagaaagcgtaatagct 
>non-promoter squence 1969 
cccgatgcaaactgcgaataccggagaatgttatcacgggagacacacggcgggtgctaacgtccgtcgtgaagagggaaa 
>non-promoter squence 1970 
aaaggccaatcaaaccgggagatagctggttctccccgaaagctatttaggtagcgcctcgtgaattcatctccgggggta 
>non-promoter squence 1971 
agggtatagacccgaaacccggtgatctagccatgggcaggttgaaggttgggtaacactaactggaggaccgaaccgact 
>non-promoter squence 1972 
acgcttaggcgtgtgactgcgtaccttttgtataatgggtcagcgacttatattctgtagcaaggttaaccgaatagggga 
>non-promoter squence 1973 
caaggctaaatactcctgactgaccgatagtgaaccagtaccgtgagggaaaggcgaaaagaaccccggcgaggggagtga 
>non-promoter squence 1974 
gcgtctggaaaggcgcgcgatacagggtgacagccccgtacacaaaaatgcacatattgtgagctcgatgagtagggcggg 
>non-promoter squence 1975 
aaccgggggaactgaaacatctaagtaccccgaggaaaagaaatcaaccgagattcccccagtagcggcgagcgaacgggg 
>non-promoter squence 1976 
ctaatctgcgataagcgtcggtaaggtgatatgaaccgttataaccggcgatttccgaatggggaaacccagtgtgtttcg 
>non-promoter squence 1977 
ggtatgcgtcgcctgactcgtgaacattgcgatgagttgatcagcatcccgatggctggaagcgtttcttccctgaacgtt 
>non-promoter squence 1978 
atgcgtatgttgcaggaagagaatatctggatcgtcggtacggcaggcgaggcggatcatacactctatcagagcaaaatg 
>non-promoter squence 1979 
gttcatgcggtgattgtgccgaaagatcgctccgcacagctcaacgctacggcgaaaaaagtagcctgcggcgcggcagaa 
>non-promoter squence 1980 
caggaaaacgatctgccggatctgatcgcttcgctcgatcaaccgttcctgctgatcctcgacggcgtaaccgatccgcac 
>non-promoter squence 1981 
cacgcccttgagtctcagggcgtggttatccagttggcaaaccgccaatatctcgacgagaaaagcgacggtgccgtgcat 
>non-promoter squence 1982 
atttcccgcgctcagctgcaggaaatcgcgcagaccaaagctgccgacatgactggtgccgacattgaagcgatgactcgc 
>non-promoter squence 1983 
gtttacgctgaccgttctttcactttcgttaccaagaccccgccggcagcagttctgctgaaaaaagcggctggtatcaag 
>non-promoter squence 1984 
attaacgcctcgccgattgtccgcctggtgacgcatcttgacgtctcgcgcgaacaactggcggaagtcgccgcccactgg 
>non-promoter squence 1985 
gagcagctgcgtgaagcaggcgcggatgtgatgcgtcaggacaccaatatgctgtttgttcgcgtcggggaagaaaatgct 
>non-promoter squence 1986 
cggaaaatgacaggtggcgggatgcgccagtccggcattctggctgccgccgggatatatgccctgaaaaataacgttgcg 
>non-promoter squence 1987 
ctgaaagagatcacgcaatattgtgattcgttcaccatttgcctgtcgaaaggtcttgggacgccagtcggttcattactc 
>non-promoter squence 1988 
ggcaaagtgttgccgcgggaatacctgaaagaagcatgggaatttacccgcgagcgcaatctggcgctgcatgttgacggt 
>non-promoter squence 1989 
caacccatagacgcggctgccgacggcacgctaccgctggataaagtggcgatgaaaatcaaacccgacgatatccatttc 
>non-promoter squence 1990 
gccaacctggtcgctctgctcagtcactgcgaacgcggcgaagagtatattgtcggtcaggccgcgcataactatctgttt 
>non-promoter squence 1991 
atggccgccccggttggggacgacgtttacggagacgaccctaccgttaatgctctgcaggactacgcagcagagctttcc 
>non-promoter squence 1992 
gaaccggttgacgaggaagatctggataccatcgacggcagtgccgcggaaggggacgatgaaatcgctccggaagtggac 
>non-promoter squence 1993 
CGGGCGCGCCGGGTTCACCGCCAGCGCCGTCTGCAGTGTGACCGATACGCCGCCCACATTACTGGTGTGCCTGAATCGTGG 
>non-promoter squence 1994 
CACACTGGAAGCAATAAATGAAGTGGGCATGCACGATGCAACGATCGCGCAGATCGCCCGCCGTGCAGGCGTTTCTACGGG 
>non-promoter squence 1995 
ACTGAAGCGCACAATGAAAACGCGTCACCTGATTATGCTTTCCTTGGGCGGCGTGATTGGCACAGGATTATTCTTCAATAC 
>non-promoter squence 1996 
CTTTTTCCCGCAGTATCATCCCGTCACGACGTTTAATAGTGGGCTTAGTGGCGGGAGTTTTCTCATTGAACATCAGGGCCA 
>non-promoter squence 1997 
CGCCGGGTGTGTGGGGCAACGTGAACCTGCACCGGTAGAAGAAGTGAAACCAGCGCCGGAACAACCAGCCGAGCCACAACA 
>non-promoter squence 1998 
TCCTCCTGTCGCATTGCTGGAAAAATTCCCCGCTACTGAAAATGCCGCGAATACGGTTGCCCATGCCCGAAAAGCGATCCA 
>non-promoter squence 1999 
CCATACCTACGAGCACGATCCGGCTGAAACCAATTTTGGCGATGAAGTCGTCAAAAAATTAGGTTTGAATCCGGATCAGGT 
>non-promoter squence 2000 
GCGCGATTTAGACCGGGATACTGCGCGCGGTCTGTATGCTCATATGCTCAATGGTGAAGTCCCTGACCTTGAGTTGGGCGG 
>non-promoter squence 2001 
AAGCCACGAGCGCCATGCATTGCCTGGTGTTATCGGTGACGATCTTTTGCGATTTGGGAAGCTGCCACTCTGCCTGTTCAT 
>non-promoter squence 2002 
CCTGTTCAACGCGCTGACCAAAGCCGGTATTGAAGCGGCCAACTTTCCATTCTGCACCATTGAGCCGAACACAGGCGTCGT 
>non-promoter squence 2003 
CGTTAAGGTATTCGAGGAAGCCTGGCCCTTACATACCCCGTTTGTGATTGCCCGGGGAAGTCGCAGTGAAGCGCGCGTGGT 
>non-promoter squence 2004 
CGGGAGTGTTATTCAGCGCGATGACCTGGTGCAGTACACGACAACTGACGATGCAACCAGCTCCGGTGGTGTCCTGCGCGT 
>non-promoter squence 2005 
ACTTGCACAAAAGCGTCATAAGGATATGAATAAATTGAAATATCTTATGACGCTTCTTATCAATAATACTTTACCGCTTCC 
>non-promoter squence 2006 
ACATTACGATTGCCGCCCGGATGACGAAACACCCACCCTGCTGGTGGTGCACAATATTAGCCTGCCGCCAGGCGAGTTTGG 
>non-promoter squence 2007 
ACGTTATACCGATATTGCCGATCAAATCTGGGATCATCCAGAAACACGTTTTGAAGAGTTCTGGTCAGCGGAGCATCTGGC 
>non-promoter squence 2008 
GGCAATGTCTCTGAGTGCCTGTTCTAACTGGTCTAAACGGGACCGCAACACCGCAATCGGCGCGGGTGCAGGGGCATTAGG 
>non-promoter squence 2009 
TGCCTGCACCACAGTCACTCCAGCTTATAAAGATAACGGCACACGCAGTGGTCCTTGCGTTGAAGGAGGCCCGGATAACGT 
>non-promoter squence 2010 
CCCTAAACGCTCCACTCTTAAAAGCCGTTCCGATGTTGAACTGGAACGTCAATTCACCTTCAAACATTCAGGTCAGAGCTG 
>non-promoter squence 2011 
CATTGTACCGTTGCTGGACGTACTGCTGGTGCTGTTGCTGATCTTTATGGCGACAGCGCCCATCATCACCCAGAGCGTGGA 
>non-promoter squence 2012 
ATTTGCCAGCTTTGCGGCTGTCGAAGTTCAGTCAACGCCAGAAGGCCAACAAAAAGTCGGTACAATCAGTGCTAACGCGGG 
>non-promoter squence 2013 
AGCTCGCGTTGTAGATATCGCCGTTAAAGGCGGAAAAATTGCTGCTATCGGTCAGGATCTGGGCGATGCAAAAGAAGTTAT 
>non-promoter squence 2014 
TGATGTGCTCGGGGCGGCGGTGACACCTGTTGATGGTGCATTGCTCGGAGATGTAGTCACGGTTGAGGCGGCAGAGACATT 
>non-promoter squence 2015 
TACCATCGCATCTGATGACCTGTGGATCGAGAGTTTAGCGATCCAACAATTACACACCACGGCAAATTTACCCAACATGCA 
>non-promoter squence 2016 
CCTGATAAGTCGCGTCAGCGGCGCATCAGGCATCGGTTGTCGGATGCGACGCTATGCGTCTTATCCGACCTACAGTTCAGT 
>non-promoter squence 2017 
CGCGTCAATTGGCGCGAACGCACACATTGGTCCTTTTTGTATCGTTGGACCCCATGTCGAAATTGGTGAGGGTACCGTACT 
>non-promoter squence 2018 
AGAAGCGTTCAAAACCCAAATCAGCAAAATACGCACGGGTCGTGCTTCTCCCAGCCTGCTGGATGGCATTGTCGTGGAATA 
>non-promoter squence 2019 
CTTCTCTTCTGCCAACGCCTTAGCGTTGCAGGCAAAACAGTATGGCGATTTTGATCGCTATGTCCTGGCCCTCTCCTGGCA 
>non-promoter squence 2020 
CTGGAAAAACCGTCCTGAAAAGCCAGACGGCAGACGGGCTGTATTACGCAGTCAGGTACTTGAACTGCATGGCATCAGCCA 
>non-promoter squence 2021 
CAACACCACCTATCTTGGTTGGATCTGGAGTGGTTTTCAGGTGACGATCGCTTTGTCGATCTGCGCCTGGATTATCGCTTT 
>non-promoter squence 2022 
ACTTCTTACTGCCGCATTTTTAGCAGCGAGTCCCGCGGCGAAGAGTGCTGTTAATAACGCCTATGATGCATTGATTATTGA 
>non-promoter squence 2023 
TCGGGCCATAGGGGCAACAGGTTCGGCGGTTGGGGAAGTCGTTTTCAATACTTCAATGACCGGTTATCAAGAAATCCTCAC 
>non-promoter squence 2024 
AATCAGCGTTGGTAAAGTTTTTGCTAACGCAGATGAGTGGATGACAACGTTTAGAGAAAATATTGCACAAACCTGGCAACA 
>non-promoter squence 2025 
CGATGCCGGTGGTGTGGTGTACCACGCCAGTTACGTCGCTTTTTATGAAAGAGCACGCACAGAGATGCTGCGTCATCATCA 
>non-promoter squence 2026 
GGCGTTATCTCCGCTCTCTGCAACGGCGGCTGAGACTTCTTCAGCAACGACAGCCCAGCAGATGCCAAGCCTTGCACCGAT 
>non-promoter squence 2027 
GCATGCCGTTTACCTGACCGTAGGACTGTTCGTGATTACTTTTTTTAATCCGGGAGCCAATCTCTTTGTGGTAGTACAAAC 
>non-promoter squence 2028 
GGGAAAATGGTTAGCACGCGGCGCTTATTCGCCAGCTTCGCAAATCCGGGCGCGCGTCTGGACGTTTGACCCGTCTGAGTC 
>non-promoter squence 2029 
CATGGTCTTTTTGTTCGTTCAGCCCGATGCCAGCGCTGCTGACATAAGTGCGCAGCAAATAGGTGGGGTGATTATTCCGCA 
>non-promoter squence 2030 
GCCGCACCGTTTCCCGTTCTTACTGGTGGATCGCGTGCTGGATTTTGAAGAAGGTCGTTTTCTGCGCGCAGTAAAAAATGT 
>non-promoter squence 2031 
AAGAGGGTTGATGCCAGCATACAGGGGCGAAGCTGGTCAACAAGTCAACATTAAGATAATGGAATATTCGGAGAGAAACGT 
>non-promoter squence 2032 
TCCCGCCAAGACGGTTGAAGATGCAGTAAAAGAGATGCTGGAGCATATGGCCTCGACTCTTGCGCAGGGCGAGCGTATTGA 
>non-promoter squence 2033 
CGCTGCCGTGGCGCTGGCGCTACCGGCAAAAGCCAACACCTGGCCGCTGCCGCCAGCGGGCAGTCGTCTGGTTGGCGAAAA 
>non-promoter squence 2034 
CTACTCCTGGCAGTTGTCCCAGAACGACATCGCTGATGTTGAATACCAGTTCCTGGCTGAACAGGATGTAAAAGACGTTGA 
>non-promoter squence 2035 
TTTGTTGGCGGTTTTCATTATTGCGGCGTCGGTTGTGACTCGCGCGACCATCGGCGGCGTTATAGAACAGTACAATATTCC 
>non-promoter squence 2036 
ATTTGTGGTCCTCGCGCTTGGGCTATGTCTCGGAAAGTTACGACTTGGTTCGATCCAACTGGGTAATTCCATTGGCGTTTT 
 >non-promoter squence 2037 
 GCGTATGGAAGGCAAGCGCGTGGCGCTGGTGCCTACCATGGGTAACCTGCACGATGGCCATATGAAGCTGGTCGACGAAGC 
 >non-promoter squence 2038 
 AATGTGCCGCGTGCTCCGGGTGGCCCGCAGCGGCTGGTATACGTGGTGTCAGCGGCGGACAAGGATAAGCACGCGTCAGCA 
 >non-promoter squence 2039 
 CAAAGGGTTAACCGAAGCCGGTTTTGTGGTCGATTTGGCCGACAACGGGCTGAATGGCTACCATCTGGCGATGACCGGTGA 
 >non-promoter squence 2040 
 TTTTGGCTTTATCACTCCTGATGATGGCAGCAAAGACGTTTTCGTCCATTTCACCGCCATCCAGAGCAATGAATTCCGCAC 
 >non-promoter squence 2041 
 AATGCATGCGGAGACGGCTCGCGACTTTCTGGAGATACATTTGCCAGTGGAATTACGCGAACTTTGTGACCTCAACACGCT 
 >non-promoter squence 2042 
 ACGCCCTCGTCGCCTGCGCAAATCTCCTGCGCTGCGCGCTATGTTTGAAGAGACAACACTTAGCCTTAACGACCTGGTGTT 
 >non-promoter squence 2043 
 GCCAGCAGAGCTGGCGGATGCCATCGGGCTGTCGTATGACACCTATACCGGAAAGCAGATCAGCAGTCAGCGGGCTATGCG 
 >non-promoter squence 2044 
 CACGCAGCGAGAATGTATCTACATTAATGAAAGTCGTAATATCGATGTGGCGGCAATAGTTTTATCGCTCAACGATGTTAC 
 >non-promoter squence 2045 
 TATCCATTGCCAGGATTGCAGCATCAGCCAGCTTTGCATCCCGTTCACACTCAACGAACATGAGCTTGATCAGCTTGATAA 
>non-promoter squence 2046 
CGTCATCTCCCAACGTTGGCTGAATATTTCTCGTCTGCTGGGCTTTGTGAGCGGCATATTGATCATTGCCCAGGCCTGGTT 
 >non-promoter squence 2047 
 CGGCGATATCCTGGGGGCCGGTTTAATCCGCGCTCTGAAAGAACATGTGCCCAACGCCCGCTTTGTTGGTGTTGCCGGGCC 
>non-promoter squence 2048 
GTTTCGCCCTGATTTATGGGGTAAACCGGTGGTTGTGCTATCGAATAATGACGGTTGCGTTATCGCCCGAAACGCTGAGGC 
>non-promoter squence 2049 
GCCAACAGAGGTTAAACAGGTAGTAACTATGGATATGGATCTAAACAATCGCCTGACTGAAGATGAAACGCTTGAACAGGC 
>non-promoter squence 2050 
TACCTTCGCCGACAGTGAATTCAGCAGTAAGCGCCGTCAGACCAGAAAAGAGATTTTCTTGTCCCGCATGGAGCAGATTCT 
>non-promoter squence 2051 
GTGCTGCACGGCGCAGGCAAACGACCATAAACTCCTCGGCGCCATTGCAATGCCGCGTAACGAAACCAACGATCTGGCGCT 
>non-promoter squence 2052 
GTCACTTAAAAAACTCAGGCCGCAGTCGGTAACCTCGCGCATACAGCCGGGCAGTGACGTCATCGTCTGCGCGGAAATGGA 
>non-promoter squence 2053 
CGTTATATTCCCTGACCCATTGTTTATTCGCAAAGGCCAGGGTGTCACTCCTACCGCATTTGCGATGCATCTACATGAGTA 
 >non-promoter squence 2054 
 GGCGCTGTTTCTCATCATCACGCTGTTTCCATTTTTTGTGATGCTGATGACCTCGTTCAAGGGCGCGAAAGAGGCGATCTC 
 >non-promoter squence 2055 
 TATTGTCAACATTAACGAATCTAACCTGCAACAGGTTCTTGAACAGTCGATGACCACTCCGGTGCTGTTCTATTTTTGGTC 
 >non-promoter squence 2056 
 AATGTGCAGGAACAGGCTTAAGGGTCATGCGACCCAGACTCTGCAAGAAAAGTACCTGAATGCCATCATCCATGCAGGCGG 
 >non-promoter squence 2057 
 TATGGCTCAGTATCAGCAAATGAAAGCACAAGGAATTCGCTTTGTAGTCGCCAGCGGGAATCAATATTATCAGTTGATCTC 
 >non-promoter squence 2058 
 TCCCATTGTCCAGGGTTCGGCAGGTGTAAGAATTGGCGCGCCCACCGGCGTGGCGTGCTCGGTGTGTCCGGGCGGGATGAC 
 >non-promoter squence 2059 
 TGGCCGACTGGCTGCCGAAGTGCTGGAGATGATCGAACCGTATGTTAAACCGGGCGTCAGCACCGGCGAGCTGGATCGCAT 
 >non-promoter squence 2060 
 GCCAACCATTGCGCCTTTCAAAGCGGGTCTGATCGTGGCGGGCGTAGCGTTAATCCTCAACGCAGCCAGCGATACCTTCAT 
 >non-promoter squence 2061 
 CGTTTGGGCATTGATTGCCGTTATCTTCTGGCAAGCCGGTGGGGGTGACTGGGTGGCGCGTATCACCGGCGCTTCCGGGCA 
>non-promoter squence 2062 
GGCTTTGCCGCTGTGGAGCCGCGCAGTATTTGCGGCAGAACGCCCAACGTTACCGATCCCTGATTTGCTCACGACCGATGC 
>non-promoter squence 2063 
CAACAAAATCATTCGTGAGCATGAGGATACGCTCGCAGGGATTGAAGCCACCGGCGTCACGCAGCGTAATGGCGTGCTGGT 
>non-promoter squence 2064 
TGGCCTCAATATCCGTCCTGATGGCATCTACATTGATGGGACTTTTGGTCGCGGTGGTCACTCACGTCTGATCCTCTCGCA 
>non-promoter squence 2065 
CTTCGTTCCCGGCACGCTGGCTGATGGCGTGGTGTATGTCTCCGGTACGCTGGCTTTTGATCAACATAATAACGTGCTGTT 
>non-promoter squence 2066 
CTATCAGGCCGGAAGAGGTCACCATGCGCTACTCATTCAGGCGTTACCGGGCATGGGCGATGATGCTTTAATCTACGCCCT 
>non-promoter squence 2067 
AGAGTACCCGTGGCTGGCGGAGCGTGACGAAGACGGTGCGGTAGTCACCTTTACTGGTAAGGTGCGCAACCATAACCTGGG 
>non-promoter squence 2068 
TATGAACCAGATTGGTGCGCACTATGAAGGCCACAAGATCATTGAGATTGGTGCCGTTGAAGTGGTGAACCGTCGCCTGAC 
>non-promoter squence 2069 
GCCGCTGAAACGTGCTACCGATGTCCACTGGCATCCAACGCGTAACCAACGTGCGCCGCAGCGTATCGACACGCTGCAGCT 
>non-promoter squence 2070 
TCCGGTGGTTCACCCGACGGCGTTTGTCCATCCCAGTGCCGTCTTGATTGGCGATGTGATTGTGGGAGCCGGTGTCTACAT 
>non-promoter squence 2071 
 CGCAGGCATGATGGATTGCAAAAAAGCACTGACTGAAGCTAACGGCGACATCGAGCTGGCAATCGAAAACATGCGTAAGTC 
 >non-promoter squence 2072 
 TGTTACCGTTTATAACTACGATGGTGAAACACGGGAATATATTTCCACTTCAAATGAATATCTTGCCGTTGGTGTCGGCAT 
 >non-promoter squence 2073 
 TCTGTTGGCAACGGCAGCGGTAGTACTGGTGCTTTCGCTTGCCTACGGAATGGTCGCGCTGATCGGTTATAGCGTCAGTTT 
 >non-promoter squence 2074 
 CAAGGGGGGCCTGATGGCGCTGCGCTTATCAGGCCTACGCTCGAAAGCATCATTTGGAGGCCGGATAAGACGCTACGCGTC 
 >non-promoter squence 2075 
 TGCGATGTGATAGCTGATATACCCAACGTAATTGGCGTTGCATACAGCACAACCCGCGGGCTCCAATGAACTGACCCACGC 
 >non-promoter squence 2076 
 TTTTGCCCACCTGGCTCGCCGCACCTTAAAATACGACAGATAAAATTATAGGCAGCCATAAAAATAGTGATCTCAAAACGT 
 >non-promoter squence 2077 
 AGCTTACGTAACCCACCACCGGTATCCATTCGTTCTTCAGACTTCTGAAGAAGCGTTCCATTGGGCTGTTATCCCAGCAAT 
 >non-promoter squence 2078 
 TTTTGTAGGCCTGATAAGACGTGGCGCATCAGGCATCGTGCACCGAATGCCGGATGCGGCGTGAACGCCTTATCCGTCCTA 
 >non-promoter squence 2079 
 AAACACTGGTTGTAGCTCTTGGGGGCAACGCCTTACTCCAGCGCGGTGAGGCGCTGACGGCAGAAAATCAATATCGCAATA 
 >non-promoter squence 2080 
 AACGGTGGATCAATATTGGGCCGTTGGTGGAGATATAAGTGGATCACTTTTCATCCGTCGTTGACAACCACTGATGGGCAA 
 >non-promoter squence 2081 
 GCAGACTGCTGACAAAGCTGTTGGTGCTGTTGAATGTTAGGTTACGCTTCGCTCCACTCCACCCAACGGAATCCGCAATAT 
 >non-promoter squence 2082 
 CCTGCTCGTCATTCATCGACTTAATGGACGCAAAAAAGGCCGGTTAAACCGACCTTTTATCCAGCCGCCCTTCAGGGCGTG 
 >non-promoter squence 2083 
 TAATAGTCTTTTTAATATGTGACAATAGTGTTGCTAAGGTGTGATTGAAGCGTGGAGTTTACGCACGTTGAGTGATCACCT 
 >non-promoter squence 2084 
 TAAGGCGAGATTATTAAAGTTGCCATGCAGCGTCCGGGGAAGTGTTGGGCGCTGTTTTTTTTGTTTCTTAATAATGTGTTG 
 >non-promoter squence 2085 
 TTGCGCAACATGCCTGATGGCGCTGCGCTTACCCAGTCTACCGTAGGCCGGATAAGCGCAGCGTCATCAGGCCATTAACGC 
 >non-promoter squence 2086 
 TTCATTCGCACGGGCTTTAATGAGTAAACCGTACATTAAATGAATACCTTCGGGATAGGGAAAAGTTAACGTTGTCGGGTT 
 >non-promoter squence 2087 
 TTGGAAGCATCACCATTTGTCTTATGTACGCAGACGGTAAAAAAGATCCACAACGGCGGTAAATTGAAAAATTAATTGCCA 
>non-promoter squence 2088 
TGACTGGGGGGAATCCTTGCTAGTTATATAAGGTCACTGTTAGCTAGAGGCTTGAGCGACAAAAGTGTCATTTGGATTGAG 
 >non-promoter squence 2089 
 GCCTTATCCGGCCTACAAAATCGTGCAAATTCAAAATATTGCAGGGGACGCGTAGGCCTGATAAGCGTAGCGCATCAGGCA 
 >non-promoter squence 2090 
 TTAGCTATAATCTGGTACAGGGCCATAAAATCGCCACAGTAATCTCATACTCGCTTACTGTGGCGATCCCTCTTCTTCCGT 
 >non-promoter squence 2091 
 TAATGTTTGAGGATCGCCCAGATGAATCGCTCACCCGATAAAATCATCGCGCTGATATTTTTACTGATTAGCCTGTTGGTG 
 >non-promoter squence 2092 
 GTTAGAGTCATTACCGTTTCGTCTATATAAAAACTTATGTTTTTGGTACATTAGCAGTATATATCATCTCTATCATCACAA 
>non-promoter squence 2093 
CGTGATCGATAAGAAAATATCACACTGTGAAGCATGATGACCACATGGCTGAAAAGAGAGAGAACTTATTTTGCTCAATCA 
>non-promoter squence 2094 
ACGCTCATCCTCATGATCTGATGACAAAACTGTTTTGCACGTTGTGCGCGCGCTTCCCCGGAGGCGGCGCTGGCGCGCCTT 
>non-promoter squence 2095 
TTGGAAGCATCACCCTATTCTGCATACTCTTGAAAAGAAAGCATAACCTAAGCCCCTTAAAAGCATTCAGGATAATTATGA 
>non-promoter squence 2096 
ACCGTCAGGAATACCAGGCTTAGTACACAGCACTGAAAGTAGAAACCACTCCAGCCATTCGTCATCAATTTGAACAACACA 
>non-promoter squence 2097 
TTGAATTGCCGGATGCGGCTAGCGCCTTATCCGGCCTACGTTAATGAATGTAGGCCGGGCAAGCGAAGCGCTCCGGCATAA 
>non-promoter squence 2098 
TTTTTCCACAGAAAGGAATTGTCGTTGTTACAACAATAATGAACGGATACTGACACAACATCGCTACACTTTTTAAAGCAC 
>non-promoter squence 2099 
AGAATAAACTGGGCACGATAGCCCCGATTCAGATTGCAGACAAAGTAAGCTTTGTTCATGCCGGATGCGGCGTAAATGCCT 
>non-promoter squence 2100 
AAAGTGGCAATTACGCATAGTTTCCCGATAAAGACGCGATAGCGACATCCCGCATAAGGCATTTTTCTCTTTATCTTTGTA 
>non-promoter squence 2101 
GGGCAAATCCAACGGGGTATGGACCAGATGGAAAAAATCACAACAGGTGTGTCATACACCACGTCAGCGGTGGGAACGGGC 
>non-promoter squence 2102 
ATTGCGCGGTACAACTAAAAAACGCTGTTCCGATGGAGTGCAATCCCGGAACAGCGGAGCGAAGAATTCGCAATGTGGACA 
>non-promoter squence 2103 
TTCGTAGGACGGATAAGGCGTTTACGCCGCATCCGGCAACAGATGCCTGATGCGACGCTACCGCGTCTTATCAGGCCTACA 
>non-promoter squence 2104 
GGGGCGACTTCATTAGCGTGCGCCTGTATTTTAACTTTGCTGTGGCTTCGCGCCAGTTCTGAAGCTACGACATACATATTT 
 >non-promoter squence 2105 
 CCTGCATTAACCTGCAATTTTTAGCCAAATAGCGGTCAACAAAAAAGGGGGCCCTGAACTCATCAGCGCCCCCTTTTATTT 
 >non-promoter squence 2106 
 GTTAGAGTCATTACCGCTGTTGCTCAGTTTGCATAACTCGCCCTTTGTCATAGACGTGCTGCGTATTGTTCAGATAATGAG 
>non-promoter squence 2107 
TGGCAAGGCTGGGACGGAAGTTACTGTCGTTCTCAAAATCGGTGGAGTTGCATGACAAGGTCATCGGGCATTATCTGAACA 
>non-promoter squence 2108 
ATGAAGGGTTGACCGCACCTCGGGGCACTCCGGTGGCTTACGCCACTACGACCCCAACGGCACGTTTCCCCTTCAATTGAC 
>non-promoter squence 2109 
TGTGATCCAGAGGCTGGGTGACAAACGTATAATTGCCTGATGCGCTTCGCTTATCAGGCCTACATAAGGCATTGCAACTGA 
>non-promoter squence 2110 
TGCTGTATCAGGCCGTTGTTTTAGTCCGTTAGCTTCGCCACGTTCCAAGAGAAGAAACCGTCACTCATAAGCATGAACTAT 
>non-promoter squence 2111 
TACTTTTGCCCTGATGATCTAAAAGCAAACTGTGCAATGAAAAACAGGAGCCATCAGGCTCCTGTTTGCATTTCTGACGAC 
>non-promoter squence 2112 
GCAGGTCATTTCTTCCCAAGCTGACTCGCTGATTAAAATTTCGCGGATCTGGGCCGATTTTTTTCCCGCAAACACATCGAA 
>non-promoter squence 2113 
ATAAAAACCGGGAAGATCCTAAGAAGATCTTCCCGGTTGTTTTTTGATCGCCAGTAGTTACCCAGTTAAGCCCGTTTGTGT 
>non-promoter squence 2114 
TATTGACGCTTATTTATTGGTGAGAACTACGTTCCATGGCAGGAGTTCGTCAACACGGTTGGAGGGCCATTCCGGCAGTAT 
>non-promoter squence 2115 
ATACCCTTTGTCCTTGACGCCGCAGCGTTGTTAGCGGCGTTCGCTCACCCGAATCACTTACTTGAGTAAGCTCATCGGGAT 
>non-promoter squence 2116 
AGGCAGTTGGATCAAAAAAGGACACGATTTTTACGTGTCAGACTGCTGACAAACCCCGATGACGCGATCTTGAACGGTGAG 
>non-promoter squence 2117 
ATAGCGGCTCCCACAATGTTCAAATGTGGGAGCTATTTACCAGCACATCTTACACTTATGATGAGAACTCCTGGCGAATTT 
>non-promoter squence 2118 
TATTAGTTCGGCGTAAGAACTCAGAGACTTAATTCCCCTATCCCATAGATAACGATAGGGGAAAATTATTTTTGCAGAATT 
>non-promoter squence 2119 
AATACTTCAACTTCTGGTTGCATGATTGTTTGTCCGTAAAAAGATAACGCGCCTGCCGGGTAGTAGCAGGCGCATTACGCA 
>non-promoter squence 2120 
TCTCTGACGTTTTCCGGGTGGCGCTGGTCGCCCGGATTACAGCTCATAGGGTGTGACGACACCATCTCTCGTATTCCGCGC 
>non-promoter squence 2121 
CGGGCAGTCGTCAGACAAAAAAATATCCGGGGGAATGCCCCGGATATCAGACTGCTGACAAACCCCGATGACTCACTCTTG 
>non-promoter squence 2122 
GCAGTGCCATTTATGATAAAAACATCCCTTAAAACCAATCTAATCTTTTTCTTCCTCTGTGTATTTGTTCCCCATATGGCG 
>non-promoter squence 2123 
TTCATATTGTACTGTTACGTTGTACAAACCTGTGCCAACGGGTTCCCCTCACCCTAACCCCAGAGGAGCGAGGGGACCGTT 
>non-promoter squence 2124 
GGCAAGCTCACGCTCATCATTAAGTTTATCAATCCGGCACAGTCTCTGTTGCCGGATTTTTTGTATTCAGAAAACCAGGTC 
 >non-promoter squence 2125 
 CGTGGCGATGACCCAGCAAAGATAAAACGAGTCACAGGTTATGCATGAGAGGAAATCAGGCGCTTCGCCGCTATTTCGAAT 
 >non-promoter squence 2126 
 TGGGCTCCACAAAATGGGGACATCAAAGAAAAGCAGTGGCAATAGGTATGACTGATGCTTTAACGAAAAGTTCGACCTATT 
 >non-promoter squence 2127 
 GCAAAGCTTGGTTGTTGTTAAAGATGAATTTTTTAACGGACTCGATGCCGTCATAAAAGTGATATTTAACGGCTACGCTGA 
 >non-promoter squence 2128 
 TTGGAAGCATCACCAAGAATGCGATGGATGGTATATTTACGAAAAAATAATTGATGATAATTTTGCCATAGTCATAGAATC 
 >non-promoter squence 2129 
 GTAGCCCATATCTTTAAAAACCCGCCTTACTGGGCGGGTTTTTTATGGGTAGCGTTAGCGTACAAGACAATATGTTTAGTC 
 >non-promoter squence 2130 
 TTCTTTGGATCTTGTAGGCCGGATAAGGCGTTTACGCCGCATCCGGCATGAAGCAACGTACTCGATATTAGCAATTTGGCG 
 >non-promoter squence 2131 
 GGCTAGTTTTAAACGTCAGATTAGTCTTAGACGTCAGATTAGTTTTAGATGTCAGATTAGTTTTAGACGTCAGATTAGCTT 
>non-promoter squence 2132 
ATGTGATGAGCCGTTCATGATACAGGAGTAGTAAAGGGCATATTTTACCAATGTTAAGGCGACTTTCCGTTTTATTGCGAG 
>non-promoter squence 2133 
AGGCGCTCGAAAATACAATATGGGTATTAGGCTTTGTTGGCACTGCATTTGATACTAAATTTAGTGCCAACAAAGCATCGG 
>non-promoter squence 2134 
TCTGATAGTTAACATTACAAGATATAAGTAATGGACGCACTCCCAATTAGTCTATTTAAATCGCCACGAGTTTAACTGACA 
>non-promoter squence 2135 
TATTCTACTCTGGAAGTAGAGTATTAATTATATTACTGGGAAGCCTTAACGCCATTATATTTATTTAATTGATGACATTAG 
>non-promoter squence 2136 
CTGCCGGATACGCGGCCTACGGTGTATGACTTGTAGGGCGGATAAGATGCGCCAGCATCGTATCCGCCAATAAATGCCGGA 
>non-promoter squence 2137 
GATTATCCTAAAGTTACACACATTTGCTGTGTAAAACGAGGGGTTTTCCGCAGGCAGGAGAGCAAAATGCCACGCTCTGTT 
>non-promoter squence 2138 
CAACAATCGGGGAGTCAGCAGGGGGCTGAAACGGGAAAGCCCCTCCCGAAGAAGGGGGCCTTACAGAAGGAAAGGGTTATG 
>non-promoter squence 2139 
AAAAGAATGATTTATAGGGCCAGAATTAAGGGGCAAAGACATGAAAAAGCCGTTGCCCCTTTAGTCGTTATACCGTTTGAG 
>non-promoter squence 2140 
AACGACGCAGCTTTTGCCTGCGTCGTTCGACGGCTAGTCAATAAAGACTGGCCCTGCCGGAAAATGCGCCAGGAAACTCGT 
>non-promoter squence 2141 
CAAAGGGGGCCAAAGCCCCCTAATACTCAACTAACCACCGATAGGTAAACGAATCCCGATGAGCTTACACCAGTAAGTGAT 
>non-promoter squence 2142 
GTCAGTTGTTGATACGAATTTATCGTCACGATGATAATTGACTGATAAAGGGTTATTAGCTGATAAAGGGCTATTGACTGA 
>non-promoter squence 2143 
 AAGGCGGCAGTGAGAAGACCGCCATTTCAGGTTACCCTACCTTCCTGCCGGATGTGCTTCGTCCTACAAAAACTTATAAAT 
>non-promoter squence 2144 
CATAACGCCTGATGAGATAAGCGCTTAATGCGCTAGCTGGCAGGGGGAGTCCATTTCCTCAACCTCTTTACCGCTGAGGCG 
>non-promoter squence 2145 
ACCTGGCTTGATGCGACCTATCGCAGCAATGTTTGCAACGAACAGGATTGTAACGGTAATCGGATGCCAGGGATCGCCCGT 
>non-promoter squence 2146 
GTTTTACTCGCCTCTGAATGAGCAGAGGCGAGTGAGTATTTTAATGAACAAAACGTCCGGCACGAGACATAAATTCTTCTT 
>non-promoter squence 2147 
ATTATTGTTCTGTTAGTGTATTATCCACTGCGGCCCTTTCCGCCGTCTCGCAAACGGGCGCTGGCTTTAGGAAAGGATGTT 
>non-promoter squence 2148 
GCCGTATAGAAATCCCAACAGATTGAATATCAAGAAAATGTCTCACTGCCCCAAACTTAATCCCCAATAATATTCCCCCTT 
 >non-promoter squence 2149 
 TGGGTTGGAAAATGGGAGCTGGGTGTTCTACCGCAGGGGCGGGGGACTCCAAGTGATATCCATCATCGCATCCAGTGCGCC 
 >non-promoter squence 2150 
 GCGATAAAGCAGAAAAGCGAAGGGGCGTTTAATGCCCCTGAGGTTATTGACAACGCTATTTTTAGCCTCGTGAGTGAAGGG 
 >non-promoter squence 2151 
 GATGCGACGCTGGCGCGTCTTATCAGGCCTACACCGCTGTGAAGTGCGGCACCCCGTAGGTCAGACAAGGCGGTCACGCCG 
 >non-promoter squence 2152 
 GAGTGAGTTTTCAATCACCTTTCCATCCACCTTATATTAAGCATGGAGGGTTTCAGTTCACGGGCTCATTAGAAAATAATC 
 >non-promoter squence 2153 
 CGCAGCGGGTTTACCCTCTGACCGTTTCTGTTACGAAGGCTTTTTACCTGCCAAATCAAAAGGCCGCCGTGATGCGCTAAA 
 >non-promoter squence 2154 
 TGCTGCTTGGTCTGTGGGTTGCCGCACAGGTTGCCGGTTCCACCAACATCAGCAACATCACCGACACCGTTTATCACTGGC 
 >non-promoter squence 2155 
 GAATCCAACTTATGTTGTAAACTGGCAAGGTAATGTCATTAGTCATAATAGTGCTTTTGAACATTATTTCACTGCGGATTA 
 >non-promoter squence 2156 
 TGGACCTGTTTCGCCGAAACGCGCTGGAAAAAGCGTATCTGGAGATGCTGGCGCTTATGCCGGAGGGGGGAGCGCCTTCAC 
 >non-promoter squence 2157 
 CCGCGACATTGAAAACTGGCCTCATATCAACGGCGTTTTTTATTCCATGGAGGATCAAGAACGTGTTGTCAATGGGTTGCA 
 >non-promoter squence 2158 
 CGCCATCGATAAAAACCTCGATGGTGAGTATCAGCTCTATGACAGTAAGCTGAGATTTTTGACCTCTTCCAATCCTGACCA 
 >non-promoter squence 2159 
 TTGCCGGGCGTCACGATATGGACAGCCTCGCGGAACGTTGGTTGAAGCACAAAACCATCACTTTTGAAGAGATTGCTGGTA 
 >non-promoter squence 2160 
 AGCTACGCCTGGGATGCTGGTGCACATTGGCTTATCGCTCTTTTCCTATGCCACGCTAATTATCGCCGCCCTGTACGCGCT 
 >non-promoter squence 2161 
 CAACCCAGGTTCAGGGTAAAGCCCTCTCTTATAACAACATCGCCGATACCGATGCGGCGCTGGAGTGCGTGAAAGAGTTCG 
 >non-promoter squence 2162 
 CCATGCAGCAGGCTTTGCGTGGGACGGTAAGTGATGTGCGTAAGGGAAGCCAGGAGATGCACATTGGTATCGCGGAGATTG 
 >non-promoter squence 2163 
 CGCTATGTGCTGTGGGGAAGGGGGAATCAAAGCCTGGGATTATGTTCGAATGGGGTTTCTGTCACGGGTCGGTGTGCTCAA 
 >non-promoter squence 2164 
 CACCCTGCCGCCGCGTCAGGTGGCTAACGGCGTAGTGGACGCCTTTGTACACACCGTGGAACAGTATGTTACCAAACCGGT 
 >non-promoter squence 2165 
 ATCGCTCTCTGCCAGCCAAAAATTATGGCTGGAGTTACCTGGTAACCGCCCACAACATGCCGCCGGAACGCCGGTGCTGAC 
 >non-promoter squence 2166 
 CGAGAGTATCGGATATTTTAATAACTATTTGGTTGAGCTGGTGGCTGGTTCTTTTTCCCTGCTATCGGCTTTCAACTTCAC 
 >non-promoter squence 2167 
 ACAAATTCAACATCCCAACTCAGGGCTGTGTACTGGCGCACGTCACCACCCAGATCGAAGCGATCCGTCGTGGCGCACCGG 
 >non-promoter squence 2168 
 GTCGTTGCCTGCGGCAACGCTCTCTCGCTGGCGCTCAAGTCGAACCTTGGTCGAAGCTTCTCATCCTTCCCCGCTTGGGCA 
 >non-promoter squence 2169 
 TTGGCGGCGGTGTAGTGAGCGGCTGCAAACTGCTTACCGGCCCTGGCGGTCTGGCGGGGCATATCGGGCATACGCTTGCCG 
 >non-promoter squence 2170 
 GTGGGATTGCCCATTTCGAACAATTACGTCTGTTCTTTGAATCCAGTCTGGTGCGCTATGCGGCTGAACATGCCACCGATG 
 >non-promoter squence 2171 
 GCATCAAACAGTTTGGTATCAAAACGCCTAAAACAGATGCTATGATTCTCGCAGGGATAATATTATCCGGATCGTTTTCAG 
 >non-promoter squence 2172 
 TGATGAATATCTATTGGTCAGAAAAAATTTATTGATCAGTTCTAAATCGATTAAACCGGAATCTCTCGACGATATCCTTGG 
 >non-promoter squence 2173 
 TACTGACGAAGAGTTGCTGAAGCTTGACGCGCTGGCGAATCAACACGGCATTCCGCTGGTGATTGATAACGCTTATGGCGT 
>non-promoter squence 2174 
AAAAATCGGCCGGAGTGAAATATTTTGCCCCGTTTGAACCGGCACAGATTCAGGCGCTTATTCCACTGGCGAAAGATATTA 
>non-promoter squence 2175 
GCATTCTTATGACAAGAGTCGCCGTAAGGGAGCGATTCATGTCATTAGTGCGTTCTCAACAATGCACAGTCTGGTCATCGG 
>non-promoter squence 2176 
CGTCGCAAAAACTGGCCGATGTACAGACACTTTTGCATGAAGCGGGTGTGGCGGATAACGTGATTTGTTTTGAAGCGCAAA 
>non-promoter squence 2177 
CGCGAATGCATCGCGCTGGTTATGTCGCGCCTAATCTCGGCGAAGTGCCGCCGCACGCCAGCCCTGGCGGCTACGTGATGG 
>non-promoter squence 2178 
TGAGTTGCAGCCGTGGGATATCGCTTACTACAGCGAAAAACAAAAACAGCACCTCTACAGCATCAGTGACGAACAGCTGCG 
>non-promoter squence 2179 
AAGAATCTCCTTTTGGCAGCGATGAAGGTGCTGATGCTCTAAACGTTCTTGAAAATAGCCTCCGTAAAGAGCCGGATCTGG 
>non-promoter squence 2180 
AGAAACCACCCCGCGTAATCCAGTAACCAACAGTGGACGAGTATTAGAAGAACTCGAAGACTGGCTGCACAATTTACCCGG 
>non-promoter squence 2181 
TGGATCTGATAATTACCGGCTGCCAAAGCAGCGAAGGGCAGAATGGGCAAACGCCATTTTTGCTGGCGGAAATGCTGGGCT 
>non-promoter squence 2182 
ACGTACGCATCAAAAGGCCTTTATTGCCCGTGGGCTGACAGAGGCGTTAACACGTGTGATTGCCATCGTGGTGCAGCCGGG 
>non-promoter squence 2183 
GTGTTGATCTGGCTGGCACTTTCTCTACTTACCCTAATCCTCATATCAATTTTGTGCAGGCTTTCGCAGTTGAGATGGTGA 
>non-promoter squence 2184 
TGCCGAAGCGGTACGCATTGTTTACGATCCTTCCGTCATCAGCTATGAGCAGTTGCTACAGGTATTTTGGGAGAATCACGA 
>non-promoter squence 2185 
GATTACGCCGGCAGAAGTTCCGGCATTTTTACAAACCTTACCGCTGGCAAAAATCCCCGGCGTCGGCAAAGTCTCAGCGGC 
>non-promoter squence 2186 
TGGTGGTCAAGTTGGTTGAAGGCACGCAGGGAATTGGCGTCGTGCTGGCGGAGACGCGTCAGGCGGCGGAAAGCGTGATTG 
>non-promoter squence 2187 
GACGTCACATCCTCATGTTGCGAAAATCAGTTTTACCGGTTCAACCGCGACGGGAAAAGGTATTGCCAGAACTGCTGCTGA 
>non-promoter squence 2188 
GTTAAATATTGAAACGGGCGTATAACACGCCCGTTGTTTTATTTATGTGGATATTATTAATAGCATATCGAGCATATTTAT 
>non-promoter squence 2189 
TGGCGTTATATCGTCTTGATGAACTGGAAGGCCAGCCGATAGGTCATTTTAATGGCACTTGCATTGATGACCAGGATATCA 
>non-promoter squence 2190 
ACCCACAGAGTTTGCAGATCTCAAAGTTCGCGATGAAAAAACACTACCGTCATTAGGCGCAACGTTATTCACCATACTGCT 
>non-promoter squence 2191 
GGCTGGGGTTGAGTCGTAATCCGTATGACAAGCTGGGGCACTTTTTCCAGGGGCTGGTGCCTGCACTGGTGGCACGAGAAA 
>non-promoter squence 2192 
CGGCGTACTTGATATGCTGGAAGAAGCTACCATCCAGATTGCTGAAGCCAGCGATGAACTGCGCCACTACTGCGATCGTCT 
>non-promoter squence 2193 
TAATAATCAGGCCAATATCGCCATCGGCGCACCCGATACACTACTGGACGGCGGCGGTATTGATTACACTGAAATTGGCGC 
>non-promoter squence 2194 
TTCAGGAATCACGCCGTGTTGATGCTGGTAATGAAATCGCTCCGTTACTGGAGGTGGAAGGGATGAAGGTCGGTCTGATGA 
>non-promoter squence 2195 
TTCCGTTTACCTTTCGAACCGCGACAGTGTTTTTGAAACTCTGGAAGCGCAGGAAATGCTTTGGTTGTTGCAGGCGGTGAT 
>non-promoter squence 2196 
CGCCCACATCGCCGCTTACCCGGAAGTTGACTGGCATCAGTTCAGCGAAGAGTTCGTCACCTCGCTGGGTATTCAGTGGAA 
>non-promoter squence 2197 
TAATCATTTGCGGATAATCACCAACAGCCTGCGTGTGGCGCATATTCTTTACCACAACCCGCGCTTTGAAGTGATGGTGCC 
>non-promoter squence 2198 
GCGCCAGCCGCACCGCGTGATGGAGCTACACAACGACGGCACGTATGTCGAAGAGATAACCGATTACGTGCTGATGATGAA 
>non-promoter squence 2199 
TATTTTGTCCCTTTAATTATAAAGCAGAGTTATGTTTAAGCTCTGCTTTATTTATTTGAGTATTAATTCATACCGTTTTTT 
>non-promoter squence 2200 
TTGAGTGTATTGCAGGCGATGAGTTGTGGGAGATGGCGATTTTCGATCTCTACAATCGAATTCTGGAATCGGGCAAAACAC 
>non-promoter squence 2201 
GCACGGTCGTTGGCTCTGGCATTGCCGGAGAAGCAAAGCTTGATCATCTGCGGCTGGTGTCTTTAGGTATGCGTTGCTGGC 
>non-promoter squence 2202 
TTGCATCAGAGAAAAATTCCAGCCGGTCAGCAAAAAAGAGATGCTGCACATGCGGGAAGTGGTGACATCACTTAAAAACCC 
>non-promoter squence 2203 
TTGCCTCGCAGGCGGTTATCTCTGGCGTCTTCTCATTGACGCGTCAGGCGGTACGTCTGGGATATTTGTCGCCGATGCGCA 
>non-promoter squence 2204 
TGCATGGGGAACTGCTGAAAGTGCGTTGTTCACAAAGTGGTCAGGTTCTCGACTGGACAGGAGACGTTACCCCAGAAGATA 
>non-promoter squence 2205 
CACACCAGCTCACCATGCGCCTGTTACCCGCGATGTTACCGCACGGTGAAGGGCGTATTGTGATGACATCATCGGTGATGG 
>non-promoter squence 2206 
TATGGAGTTCATCGGTAATAATCCTAACGCCTTCCGGTTATTATTGCGGGAACGCTCCGGCACCTCCGCTGCGTTTCGTGC 
>non-promoter squence 2207 
GCTATGGCAGTGGGATAAATGGCAGCCAGGTCTGGCGATTTATGACTTTACCAATCCGGATGCCTGCAAATGGTACGCCGA 
>non-promoter squence 2208 
GCTGATCTCTTCCGGTACGACGCCAAAACTGCTGGCTAATGAAACCGACGCGCGTTTCATCGGCTACGGCGCAATGCTGAT 
>non-promoter squence 2209 
ATGCGATATGTTTATCAGGCCACGTCTTAATGTAATGCTTTGGATTTGCAAATTTTGTAGACCGGATAAGGAATTCACGCC 
>non-promoter squence 2210 
ACGGGTCAGCGCCGCGCCGTTTTGCGAAAAGCTGAACATCCCCGGAAACAGCGAAGTGTTCCATCTCTGCCGGGTGATGTA 
>non-promoter squence 2211 
CCGTGAAGTTGAACGTGAATATGCCGTGCGTGTATTTGGTCAGGTTGACGACGCGAAACTGCGTGATTTGAGTCGTGGCGT 
>non-promoter squence 2212 
CGATGCGTTGACCGATCATTCCAGTGAATTTATCGAGCAGCTGCACGATAAAATTATCGACCTTGAAGATAATCTCCTTGA 
>non-promoter squence 2213 
TGGAAGCCCATCGTCACGCCTTTGAAAAGCAAGGTTTGAATGCCATCTGGCCACGCATCATTGCCCTGGTGGTTCAACCCG 
>non-promoter squence 2214 
GCCACGCAATGGCACAACGCTGCGGGGGTGAAATTCAGATAGAGCTGTTCGGTAACTGGACGCTGGACGACGCCCGCGACT 
>non-promoter squence 2215 
GCCCGACAAACTCACCTTACCGCTGCTCTGGCTTGGCTTGGTATTTAATGCGCAGTATGGATTAATTGATTTACATGATGC 
>non-promoter squence 2216 
ACCCATCCAGGGGGAAGGCGGTGTGGTGCCAGCCAGCAACGCGTTTTTACAAGGTCTGCGTGAATTGTGTAACCGCCACAA 
>non-promoter squence 2217 
AAAGATGCAGGTGGAAGAGGCCAGCCGCTCCGGTAAAATCGTTTTCGAAATGGAAGACGTTTGCTACCAGGTTAACGGTAA 
>non-promoter squence 2218 
CCATGCGCGGCGAACCTGGCGATCACAACGGTCCTACCGTTTTCGCCACCCACTCCACCCACAAACTGCTGAATGCGCTGT 
>non-promoter squence 2219 
ACTCGCGCGCACCGGTTAAAACCCCCGCCGACCTGAAAGGGCTGAAAATCCGCACCAACAATAGCCCGATGAATATCGCCG 
>non-promoter squence 2220 
CGAGCATGATCAGAAACTGGCGCGTGAAGGCGGACTGGATTTGGTGGTGCTGGGATTAGGTGCAGATGGTCATTTTTGTGG 
>non-promoter squence 2221 
TACCCTGATTGGTGCAACCACGCGCGCAGGTTCGCTGACATCACCGTTGCGCGACCGTTTTGGTATTGTGCAACGTCTGGA 
>non-promoter squence 2222 
AGCAAACTTTGTCCATACCACCATCTTCCCGAACGGGCCGAAAGATTTTGAAGATAAAGACGATGGTCGTGTGATTGGTAA 
>non-promoter squence 2223 
CACTATTCAGCAGCATCGACTGGGACGACGACGATCATGACCATCATCATCATGACAATGATGATTATCATCACCACGATG 
>non-promoter squence 2224 
TCAGGTACTGGCTGACGGTCAGGGCAACGCTATCTATCTGGCGGAACGTGACTGCTCCATGCAACGCCGCCACCAGAAAGT 
>non-promoter squence 2225 
TGCTGGCCTGTTTGCTGGCAAAGGAAGGCAATGATCTCCCGGTTGATGCGGCGGTGATTGTCTCTGCGCCGTTTATGCTGG 
>non-promoter squence 2226 
GGTAGCTCGCGGTGAAAGCCGTCTGTACATGCATCGCATCGAAAAAGACTGGTACACGCTGATGAACACCATCATCAACGG 
>non-promoter squence 2227 
GGTGCGTTCCGTTACCCGTGCCTTTAACCATATGGCGGCTGGTGTTAAGCAACTGGCGGATGACCGCACGCTGCTGATGGC 
>non-promoter squence 2228 
AGGCTTCCCGGAATCGTATGATATGCATCGCCTGGTGAAGTTTGTTTCCGATCTCAAATCCGGCGTGCCAAACGTTACAGC 
>non-promoter squence 2229 
CTGTTCATCATTAAAAAAACAGTATCGTGATATTTTACGCAAGGGTAGCCCCCATGTTCATTTCCTCTGGTTAGATGGCGA 
>non-promoter squence 2230 
GAAAGAGGCGGGGGCAGTTGACGCCACTTTCGTCACCAAAGCCATCAATGAACAACCGCTGAATCTCGGACAGGGTATCTG 
>non-promoter squence 2231 
TTGAACCAGAAAAGTTGCTGCAAATTGTCCGCGAGGCGGTAGGCAGCTCGGCACTTTTCGCCGCCCGTTTTCGCGAATGCG 
>non-promoter squence 2232 
AATGGGTCAGGACGCTTTTAATCACATATAAAAAGCGTCCTTTTTCTCACAATCAAATGATCATCGGCTTCTATAACGAAA 
>non-promoter squence 2233 
CTACGGCATTGTTAACTACCTCGGCGTCGATCTTCTGCATCTCTATGAGCAGGCACCGCTGTGGTTCGATAATCCGGGCAG 
>non-promoter squence 2234 
TCGTTTATATGCTAACAAATCGCAAAAATTTGATTATCAGCATGAAGACTGCACAGGACCATCAGCGGATCGATGGCGGCT 
>non-promoter squence 2235 
ATCTGCCTGATGCGCTACGCTTATCAGGCCTACGCTAGCTGTGCAATCCATTGATTTTGCACAATTTTGTAGGCTGGATAA 
>non-promoter squence 2236 
GGACGGCATTATCAGTACCAAAGCCTCAATGTTGAAAGCGGCAAGAGCGGAAGGTTTTTTCTGTATTCATCGCCTGTTTAT 
>non-promoter squence 2237 
GTAAGATCGTCGTCAACGAGGAAGTAGGTGACACCGGGCGTTATAACTTCGGTCAGAAATGCGTTTTCTGGGCGGCGATTA 
>non-promoter squence 2238 
GCTGTCGATTCCTTCGTTGGTACTGACAATGGCACTGGCTGCCGCTCTCGGGCCGAGTTTGTTTAACGCCATGCTGGCTAT 
>non-promoter squence 2239 
AAACTACTGGGGCAACTACCCGAAATTCTTCGTCTCTATGATGAAGGCCTTCTTTGGTGATAAAGCGACGGCGGAAAATAG 
>non-promoter squence 2240 
CGCCGGATTACGCGCGCTTGAACAACAGGCTGACTGGGTGTTAGTGGAAGGTGCTGGCGGCTGGTTTACGCCGCTTTCTGA 
>non-promoter squence 2241 
GGAGTCATCAGCCACTATCAGCGTGCGTTCCCATGAAGGAAAAAGCCTTTCGCTTTATCGCTCCGGAATAGGTAAATGCCT 
>non-promoter squence 2242 
ATGTGCCGGCTTCTACCCGAATTCATTCGGAAGAAGATGAGCGCCCAATCGGCCGTCTGCTGGTCGACGCATGCTACAGCC 
>non-promoter squence 2243 
GGCACCAGCCCAGGCTGGCATGGCACCAGAAAACCAGGCGCAGGCCCAGCAATCCAGCGGGAGTTTCTGGATGCCGCTGAT 
>non-promoter squence 2244 
CATCAGCTCCTACAGCTTCGTTGCAATGGCAAAAGCTTGCCGCTCCATGCTGAATCCGGGTTCTGCCCTGCTGACCCTTTC 
>non-promoter squence 2245 
TTTTAATGTGGCTTTCCGGCGAGTATATGACCGCAAATGGTCAATGGGGACTAAACGTCCTACAAACCGCCGACCACAAAG 
>non-promoter squence 2246 
TCGGGAAAAACATGGGGGCACTGGGCGCTCTGTCTGTGGATATGACGCAGGCTAATTCCACACTTCCCGATGACAGTCAGC 
>non-promoter squence 2247 
AATTATGGAGTTTGAGCGAGCAGGTGACGCCCGCGGTTGGCGTGGAACGGTTTAATCAGGCGATGATGGATTTGGGTGCGA 
>non-promoter squence 2248 
TGTCGGGGCGTCGCCAATTTCTGGTTTTGACAGTGGCTTCTCTACCTTTGCTCAGGGCTTTGTCGCGCTGGGGAGTTTCCG 
>non-promoter squence 2249 
AATATAACTACTCGGTACCGGGTGGGCTGAAAAATGCCATCGACTGGCTTTCCCGCCTGCCGGATCAACCGCTGGCCGGTA 
>non-promoter squence 2250 
AGGTGTGAAGCTGGAAAAATTAACCCAACTGATTTCCGCTGCGCAAAAACAAGGGATCCGCTGCATCGTCGACAGTTCTGG 
>non-promoter squence 2251 
GCAATGTTGTTGCCCAGGTCACCGGCATGGGGGATAACCCTTCCCTGTCCGAACTGATCGGTCCGGTAAAAGTGATGTTGC 
>non-promoter squence 2252 
GCAAACCATGCAACGTGGTGGAGCTGCAGGGCACCGTTGGGGCCAGCGTCGCCATTGACCGTAAGAAAGGCTTTGCCGAAG 
>non-promoter squence 2253 
ACCGTGAAGGTTTGCAGGATGGCCCGAAAGTCTCGTTTAAAGAGATTGCCACTAAATACTGGCGCAGCCTGTTGACATGTA 
>non-promoter squence 2254 
CGCGCGTGAAGCCGGTTTTGATCTGGTAGAGCTCCACTCTGCTCACGGTTATTTGCTGCATCAGTTCCTTTCTCCTTCTTC 
>non-promoter squence 2255 
CCATTCGTCAGGGGCGTTTTGAACAGGCCGATGGCGGTACATTATTCCTCGACGAAATTGGTGATATGCCGCTGGATGTGC 
>non-promoter squence 2256 
GTCATGAAATCGCGGCGGTGATCATTGAGCCGATTGTCCAGGGCGCAGGCGGGATGCGCATGTACCATCCGGAATGGTTAA 
>non-promoter squence 2257 
ATGGCGATCAGGATCTGAGCTTTGGTCCGGAATACATCATTCCAAAACCGTTTGATCCGCGCTTGATCGTTAAGATCGCTC 
>non-promoter squence 2258 
GGGCGTACCAATTGACTACCTGTTAGCGGCATCGCTGATGGCGATCCCTGGCGGGATTTTGTTTGCACGTATTCTTAGCCC 
>non-promoter squence 2259 
TCTATCTGGTGCTGGTGCCATTGATGGTCTTCTTCCTGCTGAAAGACAAAGAGCAGATGCTGAACGCCGTTCGCCGGGTGC 
>non-promoter squence 2260 
GCTGGTTGAGCAGGCGCTTAACGCGGGGGCACGCGGCTTTCTTTCCAAACGCTGTAGCCCGGATGAACTCATTGCTGCGGT 
>non-promoter squence 2261 
AGTTTAAACGCTACTACCGTTCCGTAGATGCACTGCTGATCGACGATATTCAGTTTTTTGCTAATAAAGAACGATCTCAGG 
>non-promoter squence 2262 
CGATTATCAACGCGCTTCATCTCACTGAGGACGATATTCTGCCAGGCTTGCCAATTCAGGTGGCAACAACAGGACACTCAA 
>non-promoter squence 2263 
GGATGGGGTTCGCAGTGTGGATGAACGGTGCGCCGTGGACGGGTGCACACGGTGTGGCAGGCGAACTGGGTCATATCCCCC 
>non-promoter squence 2264 
GCCAGCCAGCCACCAAAGATGGCAAAGCCAGCGCCGCGGAATCCGCAGGCGGGCATCTTGATCCACAAAATACCGGTAAAC 
>non-promoter squence 2265 
AGCCTCCGCCAACCGTGGCGTGCTGGTAGTGATGAATGACACCGTGCTTGATGGCCGTGACGTCACCAAAACCAACACCAC 
>non-promoter squence 2266 
TGAGCATCTACATTATAAAGCGGGCAATGCGCGAGTGATTGTGGAATGGCGCGGCTGGCGTATTTTGCCGCTGGTGTGCTA 
>non-promoter squence 2267 
GGTATATGACCAGGATGATGCGTTTCTTGATATTAAAGCAAACGTGCAGGCTGGACGCTTTACCGGGCTTAAGAAATTAGT 
>non-promoter squence 2268 
ATCGCATCGAATCTGTAGGCCAGATAAGGCATTTTCGCAGCATCCGGCACTTATTGTCGGATGCGATGCTTGCGCATCTTA 
>non-promoter squence 2269 
GCTGCTGAATCTGGCGGAAGATGACTCCGGCCTGGTTGTGGCGCATCTTGGCAATGGCGCGTCAATCTGCGCGGTTCGCAA 
>non-promoter squence 2270 
ACGTATTTGGTAGCCCGATCCTGCTGGAAGACATGCTGCAGCTGAATCTGGATAACCCAATTGTGGTTTCTCCGGACATCG 
>non-promoter squence 2271 
TCGTACAACGGAATCGCAAACTCACCGTGAAATGGCCTCCGGGCTTTCCATGCCGGTTGGTTTTAAAAACGGCACCGACGG 
>non-promoter squence 2272 
AATGGCTGACACGCGGTAAAGGTGCGGTGAACTACCTGAGCGTGCCGGAATTCCCGACCGACAGTAAAAACGGCAGCTTCC 
>non-promoter squence 2273 
CAGCTACTACACGGTGCATGAATCCTTCGTTGCCACCATTCCGCTGGTGTTCTGCGAAGCGGAGAAAATGGACCCCAATAC 
>non-promoter squence 2274 
TACCGACGTACCTTACAGCAACATTGTGGCGCTTAACGAACACGCTGCGGTACTGCATTACACCAAACTGGACCATCAGGC 
>non-promoter squence 2275 
CGATATCGACGCCATTGCCTTTACCGGTTCAACCCGTACCGGGAAACAGCTGCTGAAAGATGCGGGCGACAGCAACATGAA 
>non-promoter squence 2276 
TGAGCAATCGACGCCGTTTTTTTATAGCTTATTCTTATTAAATTGTCTTAAACCGGACAATAAAAAATCCCGCCGCTGGCG 
>non-promoter squence 2277 
GTATGCGTTTATCAGCTATCTTGGGCGACTTAACGAACCATTAATCGAACTGACCACGCAACAGGCGATGCTGCAACAGGC 
>non-promoter squence 2278 
ACCTGGCTTTTATCGTAGCGGAGTGTCGCTGGAAGGCATTAACTACCTGGATGGCGGGATCAGTGATGCGATTCCGGTTAA 
>non-promoter squence 2279 
GACGCCAGCCTGAATACAGCTGGCGTTTTCATTTATAAACAGAAAGGAAAACCGATAATAATGGAATGGACGCCCCGACCA 
>non-promoter squence 2280 
CGTTGGCGTGGTAGAAAAATCAGAAATCATCGACGGCTCTAAAGTCAGCGACGGCGATGTGCTGATTGCACTCGGTTCCAG 
>non-promoter squence 2281 
AAGCGGAGTTGACGCGCGCATTGCTTTTTACCGTATTGTCTAACTTTCTTGAGCAATCGCGGTTTATTGCCCTACTGATGT 
>non-promoter squence 2282 
TCTGGTTCCCCTGCCCGATTTAACAGTGAGCAGCCAAATTAGTACATCGCAGGATACGAAAGACTCACTGCAAGGACAGAA 
>non-promoter squence 2283 
GCGCCACGACGTGATGTTGCGTATCGCCACCTTTGGCGGCGTGCAGCCAGCCGCGCTGGCGGAGCTGACCGAAGTACTGAA 
>non-promoter squence 2284 
TCCGGACTCTGTACCGACGAGCAAAAGCTGGATTGGCAAAAAACTTGAGTTGCATATTACCGCGTTGGGTAAGGCATTATT 
>non-promoter squence 2285 
TGTGTTGGCTGGATTGTTTCGCCGATCCCAAACTGGCAAGGCAGCTTTATGCCTCCGCATTTCCGCTGATTGATGTCACCG 
>non-promoter squence 2286 
GTTTGAAGTGCGCCACGTCCCTTACAAAATGCGTTTTGCGCTGAATAATCCACAGATTCACATCGCGGGATTACACCGCGC 
>non-promoter squence 2287 
CAGAGCATGCGGCGCAGATGTTGCGCAAATTATCGGGTCAGACCCATCAGGTGATGACAGCAGTGGCGTTGGCCGACAGCC 
>non-promoter squence 2288 
TCCTGGCCGTTTCGACCGTCAGGTTGTGGTCGGCTTGCCAGATGTTCGCGGTCGTGAGCAGATCCTGAAAGTTCACATGCG 
>non-promoter squence 2289 
ACAACGAAGTCGGTAACACACTCACCCTTGAGCAGCTGAAAGCAGAAAACCGCGCGGTACTGGTCACCGTGGGGTTATCAA 
>non-promoter squence 2290 
CCGGTAAAGGCGAAAGTATCGACATCGCCATGTATGAAGTGATGCTGCGTATGGGCCAGTACTTCATGATGGATTACTTCA 
>non-promoter squence 2291 
TTTTCATAATTTATGTCAACGTGCGGCTACGGCGGCGGGCTATCCAGATTTCCAGCCAGATGCTTGTCTTATCAACCGCTA 
>non-promoter squence 2292 
AAATCCTCCCTTACCCTTGTTCCTTTACTCTAGGTTGAAAAAACAACAGCGTCAATAGGCCTGCCATGTACGAAGCGAGAT 
>non-promoter squence 2293 
GTGACGAAGAGTTAGGTGGCATCAGCATTTATGCCTTTAACGAGAATCGTCGTCTGCAATCCGTACGCTATGCCGCTACTG 
>non-promoter squence 2294 
AAAAGTCATATTATCGGGCGAAAGGCGATGCGCTGGAGATGCTCGATCGTGAAGGCAATCCGATTGAATCGCAGTTCAACT 
>non-promoter squence 2295 
GAATCTACGCAAGGTTCAGCGACTGGCGCAAAGTGGCGTTCTGGTGGTCAGCGATCGCTTCCCGCAGGCTGAAATTTCGGG 
>non-promoter squence 2296 
CTATGCAGCGCACTAATAAAGTGTCGCTGATCGTCTGTTCTGCATTGAAAAAACACTATCGCGACTTGCTGCGTGAAGGTA 
>non-promoter squence 2297 
AAAACTGCTGATTGACGCTGACATTAAAGGTCCGGGTAAAGCCGTTGGCCCTTACTTTGATGAGACACCGCTGAAAGATTC 
>non-promoter squence 2298 
ATAACCCTCTGACGACGCTCAATTTGCTGGAACACGACGATAGCCATGTCGGCGTTCAACTGGTGAAGGCGCAAACGGTTA 
>non-promoter squence 2299 
GGAAAAACACGTCATCACCGTGTTTACTGATATTACCTGTGGTTACTGCCACAAACTGCATGAGCAAATGGCAGACTACAA 
>non-promoter squence 2300 
CCGCAGCGAGGATGAGGGGCTGGTCACCCACTGGCACTATGACGAAGCAGACCGCCTCACGCACCGCACCGTGAATGGCGA 
>non-promoter squence 2301 
CGATGCTGGCAGATGTTAAACCGGGTAAGAAGATAATTATTCTGGGAGCAGGTTGTATTGGTTTGATGACGTTGCAAGCGT 
>non-promoter squence 2302 
CGTGCGGATGCTGGAGCGTAATCCAGTGGTTGCCGCGCTACTCGACGACGGCCTGGCGCGTGGTTATGCGGATGCGGAAAT 
>non-promoter squence 2303 
TGCTGATGTGGTCTGTTTTCCTGGATGCCATATCAACCACCTGACGCCACGTACGCTGGATATTGACCGGGTGCAGTCGAT 
>non-promoter squence 2304 
TAAACCGCTTTTTCTCTAATGCGTTTACTTTTGCTCGTCGGTTTTACGACCAATTACCCGTTAAATTTGATCATGACTGGT 
>non-promoter squence 2305 
AATTCTTTACGCGACCCTGAAGGGTAAAAATAGCGAGGCCAAATCCGATGAGCCCCAATACGGTGCTATTTTTAAACGCGC 
>non-promoter squence 2306 
TCAAATGCTGCTGCATTTCCCGATAACCGCGCCGTGGCAACAGGTATTACTGGAAAAACAACGTCTGTTTTTGACGCATGG 
>non-promoter squence 2307 
TGATGGGGAAAGCCTTTGATGACCGCCTCGGTTGCTATCTGCTGGTGACGTTACTGCGCGAACTGCACGACGCCGAACTAC 
>non-promoter squence 2308 
CGGATGCGGCGTGAACGCCTTATCCGACCTACGTGTGACGTGTAGGCCTGATAAGACGCGATAAGCGTCGCATCAGGCATG 
>non-promoter squence 2309 
GAAATCTGGTGGAACCGGCGATTGCCCGTTGGGCAGCAGAGCGCGCGACTTCCAGCGATCTGGCGCAGATTGAATCGGCGC 
>non-promoter squence 2310 
TTGCCGATGACGCAAGATTTGTTTTAAATGCGGGGAAAAAGAAATTTACCGGCACAATATCGCTTTACTACTACTGGAATA 
>non-promoter squence 2311 
TCAACTGGCCCCCTGGAGTCCGCAACCAGACAAGGCCGAACAAGCCGCGCAATCCCTGCTGGATCAGTACGCGCAATTGAA 
>non-promoter squence 2312 
GCATCTTCTGCTATCCGCGTATTGAAGCGGGTCAGCCGACCGTGTGCTCAGAAACCTGTGTCGGTCGTATCCGTTATCTTG 
>non-promoter squence 2313 
ATAGTGAAGTGATCCGCCGTGCGGTGGGCTACGGCATGACCGTCTGCCCCGGCTGCGCGACGGCGACCGAAGCCTTTACCG 
>non-promoter squence 2314 
ACTGGCGAAGGTGGGAATGGGCATGGGGTCCACCGTTGCGGTGCTGTTTCAATCTGGTCGTGACACCATCGACACTGTATT 
>non-promoter squence 2315 
TGACTGCCGGTACGATTACCGTTGTTTTCTCTTCAATGATTGCACTGATGCGTCCGCTGAAATCGCTGACCAACGTTAACG 
>non-promoter squence 2316 
AAGCTCACGCTATCGTGCATCGCTATTTTGGTCCCCATGTTTTACTGGGCGATGAAGTGGTAACGGCGACCCATAAACACA 
>non-promoter squence 2317 
GGTCCCCTCGCCCCCTTGGGGAGAGGGTTAGGGTGAGGGGGCGTTCACCGTACTTTCAACAGGTTAACTCCCCCTTTCTGA 
>non-promoter squence 2318 
TGGAGCAGGGCGCAATGCAGCCGAGCTTCAAATCGGTGACCGGCAAAGGCGGCATCAAAGTGATTGATGGCAGTAGCGTCA 
>non-promoter squence 2319 
GAAAGAGCTGGAGTACATCGCCGCGGGTGGTGCGCTGATCAATATGGATCAGCAAAACACCAAAGTTAAAGTGCCGTTCAG 
>non-promoter squence 2320 
CGTTGAAACTGAAAACGGCATGATCACCTTCCTGGACACCCCGGGGCACGCCGCGTTTACTTCAATGCGTGCTCGTGGTGC 
>non-promoter squence 2321 
ATGCCAAACGTGTTTACCGGATCATGCGCCAGAATGCGCTGTTGCTTGAGCGAAAACCTGCTGTACCGCCATCGAAACGGG 
>non-promoter squence 2322 
GTGTCGGGGCCAGTGTGGCACGGGCTGCGCGCTGGGGACGCATTGAGAATTACATGGCGCAAGTTAACGATTCGCTTTGTC 
>non-promoter squence 2323 
GCGGGAAGATTTACGTGATATCTGGCAAAACGACCAGTGGCGGATTGTCGGTTTACTAACCATTTTCAATATCCTGGCGGT 
>non-promoter squence 2324 
TCGATAAAACCTGGAATCGTCATGATCTGTATTTAAGTACGCTGGTGGTACGTCCTGGCGATAAATCTCGCTCCGCGACGC 
>non-promoter squence 2325 
CGCGCAAACGTAGCATTCCGGGGATATCGTTTATACGTGATTACGCCGATAACCACGATTACATTAATGCACTGGCGAACA 
>non-promoter squence 2326 
ATTGTTGCAGGTAATAAAAATGAACTCTTACTGCTGGATCTATCCCATAATAAACTAACAAGTTTACACAATGACTTATTT 
>non-promoter squence 2327 
GATTGATTTCAACGGCAAACTGGTTGCGCTGTTTGGTTGTGGTGACCAGGAAGATTACGCCGAATATTTCTGCGACGCATT 
>non-promoter squence 2328 
TTATTACAATTGCGCACCCGCGCATACGACGTATCCCACCAAAAAAGTCACACCGGACGAAGTATCTCCAGTCACGTTAGG 
>non-promoter squence 2329 
TCAGCAAGTACCGAAAACAGGCGTGCAGCTGGTCGCCTATGCGTCGGAAGAACCGCCCTTCTTTCGTAGCGATGAAATGGG 
>non-promoter squence 2330 
CAGCGGCAAAAAAGTGATGGCTAACTCGGCGGCCTCTTCCCTGAAAGAAGTGACCATGGAACTGGGCGGTAAATCACCGCT 
>non-promoter squence 2331 
AGGGGTTTTCCGCAGGCAGGAGAGCAAAATGCCACGCTCTGTTCGTTGATAAAAGGCCGCATAGCGGCCTTTTTCCTTTCT 
>non-promoter squence 2331 
GGCTGGCGGCACCGCTGAACAAGTTGAACGTGCCACACCGATCCTGATGGCGATGGGCAGTGAGTTGATCAACGCTGGCGG 
>non-promoter squence 2332 
 CAGCTGGTGTAAGTAAATTCTATCAACGAAGATCAATCTTATCTACTGACCAAAAAGGCCTGATAGGGCTTCGCTCACTAT 
 >non-promoter squence 2333 
 GCGCTGGGCAACAAAACCTGTTGAAATTATTGCTTTTGTAGGCCGGATAAGGCGTTTACGCCGCATCAGGCATCTGAGCAT 
 >non-promoter squence 2334 
 GGATCTGCAGACCGCCAAAGAGTGCGCACGCGATGTAGAAGCGGTGCTATCGAGTGACTCCTATCCCTTCTTTCTTGATGC 
 >non-promoter squence 2335 
 TCGCCCTGTTGGTACAGAAAAAAATCACTTAATTGGCGAGACGTTGAAATCAGCGGGCATCACGGTGTTGTTTAACCAGGC 
 >non-promoter squence 2336 
 GTTGATGACCCTGCCGTTCTGTCTGGCATCGTTTGGTTATCACGGTAACGTGCCAAGCCTGATGAAGTATTACGGCAAAGA 
 >non-promoter squence 2337 
 TAGTCAGGATGGTCTGACCTTTACCGACCTGCTACGTTCTAAAACCTATCGCGGCAACGTGCTGATATACGCAGCCTGTTC 
 >non-promoter squence 2338 
 CAATGGCTGGGATGAATTCAGCATTCCAAAAGAGGTCGCTCGCCAGCTGATTGATATGCATGTACGCCGCGGTGACGCGAT 
 >non-promoter squence 2339 
 GACCAAACGTCTGGATCACTTCGCCGCTCACGGCTGTAAAGTGTCTGACCACGCGCTGGATGTGGTGATGTTTGCTGAAGC 
 >non-promoter squence 2340 
 AATCCACGAATCCATTGAAGGTGAAGAAGAAGGGCTGAAAACACGCGTTTCATCATTCCTCGGCGCTATCGTGCAGATTAT 
 >non-promoter squence 2341 
 TACTGGCATGCTGGCTCGGCTTTGTGCTGATCAATGCCGTTGGGGATAATGGTCACCACTATCGCATTCGTCGTCAGGGGT 
 >non-promoter squence 2342 
 CTGGCGGGCGTAATAGCGAAATGACCTTAACCAGCAACTGGCCGCATCCCAGTTTTTTAGGTGATTTTCTACCAGCCAAAC 
 >non-promoter squence 2343 
 GACACCAAAAGGTGCTTACTTCGCTAACATCGCGGGTGTGTGTGCGGCGATGGCTGTCTCCTTCGTTGTCTCTGCTATTTT 
 >non-promoter squence 2344 
 TCTACAGTGGCCTGATGGACATGATGAATGACAACGAAATTGAAGGCGTTCTGGGCCATGAACTGGGCCACGTCGCGTTGG 
 >non-promoter squence 2345 
 CCCAAAAGTGCCCGGACAGTCCCCTCGCCCCTTCGGGAAAAGGGTTAGGGTGAGGGGAAAATTGTGTTCACACTGACGAGT 
 >non-promoter squence 2346 
 AACAGGGTTACACTCTGAAAGAAGATGCTGGTCGCGGCTATCGCCGTGTTGTTGCCTCGCCAAAACCGGTTGATATCATTG 
 >non-promoter squence 2347 
 CGATCTGGTCCAGGAAGGTCTACGTATTCAGATCATCGATAGCCAGAATCGCCCGATGTTTAGAACCGGCAGTGCCGATGT 
 >non-promoter squence 2348 
 AGGCCGCAGTACCCGCAGTGCAAACAGAACATTGTTTTCTCACCCACGGTGACATGCCAACCCTCACCATCGATATTTTTA 
 >non-promoter squence 2349 
 TCCCGGCAAAAGCGCAGTTTTATCAGAATCTGCAAAACTACCTGGAAACCGAACTCAAACGTGATAATCCGGTACTGATTA 
 >non-promoter squence 2350 
 CTGCGCCTTTATTTATCACCAGCAGGAAACGCCTTGTCCATAGACGCCCCTTCCACATGCGCCACAAGAAACCTCTATTCC 
 >non-promoter squence 2351 
 ATGAATCACCACAGGCCTGATAAGTCGCGCAGCGTCGCATCAGGCAATGTGCTCCATTGTTAGCAACAAAAAAGCCGACTC 
 >non-promoter squence 2352 
 TGAAGTGGTGCTGGTTGGTGCAGGTCCGGGCGATGCCGGGCTGCTGACACTGAAAGGACTGCAACAAATTCAGCAGGCAGA 
 >non-promoter squence 2353 
 ATTTAAATACACCACGTTTCCTCCTGTGCCGTATTTGTGCCATTGTAACCTTGGCAATTCATCAAAATACTGTTCTGACAT 
>non-promoter squence 2354 
TCTTGGCTCCGCAACGCCCGCGCTGGAAACGTTATGCAACGTCCAGCAGAAAAAATACCGCCTGCTGCGCCTGACCCGTCG 
>non-promoter squence 2355 
TATTCAGCGCAAATTTGGTCCATTTGGCGAGCCTGTCACCGTGGGTTTTGTGATGGGGCTGATTATCGGCATCCTCGCGGG 
>non-promoter squence 2356 
TCCGCGCGTTAGCCTGCTGTTCCCGTGGCATACCCTTGAGCGCCAGGTGATGGTGATCGGTAAAGCAGAACGACTTTCGAC 
>non-promoter squence 2357 
CAGAAGAAGTTGATGTTTTTATCAAAATTTTTGAAAGTTGGGTAACAAAATTACCATCAATATCAGGTCCTGTAAATCTCC 
>non-promoter squence 2358 
TTGGGATGGTGATTTTGCAAGGTGGCGTCTGGTTACAACTGAAAACTGTTGGTGTGATTCATCTGCGTTCACAGCTGGCGA 
>non-promoter squence 2359 
CCGGCAAAAACCATCTGGCGGCGGCAATCTGCAACGAGCTGCTGCTACGCGGTAAATCCGTATTGATCATCACCGTGGCCG 
>non-promoter squence 2360 
GCTGATTGAAGCGATTAAATCAGCGAAGTTACCGCACGATCGTTACCAGACCACCACCATTGTTAACACCGACGACGCGAT 
>non-promoter squence 2361 
TAGCGCATCAGGCAATGTTGCGTTTGTCATCAGTTTCAAATGGCGCTGTAAAAGGCGTCATTTTCATATTGTAGACAACGT 
>non-promoter squence 2362 
GCTGGCGGCGTTACTGGGGATCACGGTCATGGGCGAAATTGAGCCGTTGGTGCCGTGGGGCGAACTGACCATGCCTGTGCC 
>non-promoter squence 2363 
TATTGAACGTGAATTGCCCAGCCAGTTTGGCGTCGGGAATACCCTTAATTTGCAACTTAACGACGAAGATTTCAGCATGGC 
>non-promoter squence 2364 
AGCAATCGGTATGATTTTGTGGTTCGACGGGCAAACCAGCCTCGCAATCTGGTGCTTTGCGATGATCGCCGCCATCCTGCC 
>non-promoter squence 2365 
TGCAACGCTATCTTTTACAGCGCCACCAGCAGGCTGGTGTGCGCATTCTGCTCAATAATGCCATTGAACATGTGGTCGATG 
 >non-promoter squence 2366 
 AAATGGCAAGTCGCGCTTTGCCGAATTGCTTGATGGTGTGGCGTCAGGGCAGTTAAAAGCGTCCTCTGTAAAAAATATTTT 
 >non-promoter squence 2367 
 ACGGCGCAGGCACGCCGGGGCGTAAAGGCGTTATTCTGAGTGGTTTCTCCGGCTCTACGTCGATTCCGCCTGTTCACGACA 
 >non-promoter squence 2368 
 GTGGCAAGCCAGTGCAAATCATCACTAATTATCTACCGCTGGCAAATTACCTGATCGATCAAGAACATGACAGCGTGATCA 
 >non-promoter squence 2369 
 AAGTCATGAAACGATTCAAACATGGCGCGAATATTTATGTGATGCCTCCTTTACCGTCGCTCTCTGGTTAACACCCCATGC 
 >non-promoter squence 2370 
 TGACGCAGGCGAAAGCGGAAGCACGACCGATTTACGACATCGCTAATAAAAAATCCCTCGCGGCGGAAGACAGCAAGCTGG 
 >non-promoter squence 2371 
 GATTTTGACTCGGCTCATTATTTGCCCGCTTGAGACATTGTTTCCATATGTACGCGGGCGAATAAATAGAGGAATCTGATT 
 >non-promoter squence 2372 
 AGCCTTTTGCCTTTGCAGCGGACCAGGTGGTAAAAGCGAAACTGACGGCAGGGCAGATGTCGATGGATTTCAACATCATGA 
 >non-promoter squence 2373 
 TGTCACCAATCAAGGGGCAGAGACGCTGCCATTTGGTACCGGCTGGCATCCTTATTTTCCGTTGTCGCCGCAAACGCGGAT 
 >non-promoter squence 2374 
 CACAAATGAAATCAGAAACCCACCTCAACTACCCACAGTTGTTGGGTTCCGTTTTCAGTATGTTTATCAGCGATAAAATTC 
 >non-promoter squence 2375 
 GACGGTGGCGTTCGGCATGGGCATCAATAAACCAAACGTTCGCTTCGTGGTCCACTTTGATATTCCGCGCAATATCGAATC 
 >non-promoter squence 2376 
 CATTGTCGATCAGGCGCGTAACGGCGCTGATTTCGGTAAGCTGGCGATTGCTCATTCTGCCGACCAGCAGGCGCTGAACGG 
 >non-promoter squence 2377 
 TCCGGTATTCTTCGGTACTGCGCTGGGTAACTTCGGCGTCGATCATATGTTGGATGGCCTGGTGGAGTGGGCACCTGCGCC 
 >non-promoter squence 2378 
 GCAAGATGTCGAATCCTTCGAACCCAACAGTAAATACACAATACACGAAGTGGTTTTGGGACCTGGTTATGGTACTCCAGA 
 >non-promoter squence 2379 
 TGAGTTTGGTCTTGATTTCCACGGTCGCGTCAGCGCGCCGATGGCGAAAGTGCTGATTAAAGAACTGGAGCCGTATCGCCC 
 >non-promoter squence 2380 
 CTCGCCGCGTTGGTGGTTCTACTTATCAGGTACCAGTTGAAGTCCGTCCGGTTCGTCGTAATGCTCTGGCAATGCGTTGGA 
>non-promoter squence 2381 
TCTATTGCCCGGCGGATGGCACGGTTTATATCGATCTCTCCTTCTATGATGACATGAAAGACAAACTTGGCGCGGATGGCG 
>non-promoter squence 2382 
ACAGGCGACCCAGGCACGGCAAAGCCTGACACTGGAAGAGCTTTATCAGATGTTCCGCGATGGCGCGGACGGCGTAATCAG 
 >non-promoter squence 2383 
 TTATCCGCTCCCTGCGCGGCAACGTCGGCACTCGCCTGAGCAAACTGGATAACGGCGAATACGATGCCATCATTCTTGCCG 
 >non-promoter squence 2384 
 CACTGCTGTTGGTGACGAAGGTGGCTATGCGCCGAACCTGGGTTCCAACGCTGAAGCTCTGGCTGTTATCGCTGAAGCTGT 
 >non-promoter squence 2385 
 TCCGTGGGCGGCACAGCTTACCCAAATGGGCGTAGCCGCATGCGTATCGCTTGCAGTTATCGTTGGCGTCCAGCACTATAA 
>non-promoter squence 2386 
 TCAATGAAATGCAAATGCAGCCGCAGGAGCAGCAAACGGCAAGGCTTATCGTCGCCAGCCTGCTTAGCCACTGCCGCGATT 
 >non-promoter squence 2387 
 GTTCTATATGGGCATTCCGCGCCTGAAATTTCCGGCAGATGCGCCGAGTCGTTCCACGCTCAAACTGGAAGAGGCATTTCA 
 >non-promoter squence 2388 
 CGCTGGATGAGCGTACAGCACGTTTGATCCTTGCGCTGGTCTTTGCCGCTAAAAGTGATGGTCATATTGATGCCAAAGAAC 
 >non-promoter squence 2389 
 CGCAACATTGAGCGCGATCGGTCCCCTCGCCCCTCTGGGGAGAGGGTTAGGGTGAGGGGAAAAGGCGGCATCGAAGCCAAT 
 >non-promoter squence 2390 
 GTAAAATGCTTCTGCCATGGTTATTCCCACAAACGAAACGGAATAATTTTGCAGCAAAAGTGAACAGTGAGAACCAGGAAA 
 >non-promoter squence 2391 
 ATTGCATTACAGAACAATTGGAATTAACTATTGATTATTCAGATATATTTTGGAATGAAGATCTCGATGGTTATATCAATA 
 >non-promoter squence 2392 
 AATATCCTGGGTTCAAAACCCGGAACGATCTTCACTATGTTAAGGGATACTGGCGGCATAAAACCCCATGAGCGTAAGCGG 
 >non-promoter squence 2393 
 CCGTGACCATTGAAGCAGCTGAAGGTGTGACTACCGGTGTTTCTGCCGCTGACCGTATTACGACCGTTCGCGCAGCGATTG 
 >non-promoter squence 2394 
 AAAGATTTTTGTAGACCTGGTCAGGCGTTCACATGGCATCCGGCATGAACAAAGCGTACTTTGCTTAATTCAGGCTGGAAC 
 >non-promoter squence 2395 
 CAGCATGGACAAAGTGTTACGTCAGGCGGTTGTCGTTCCTGAAAGTAAGCGCGTAGACCGGATGCTGAAAGAGTTTCGCTC 
 >non-promoter squence 2396 
 GCGTGGCGACTCACTGGACGCCTGTGCGGAACTGGGGCGTAAGCTGAATAATCAAGGCCACTCAATAGGTATCGCTCTCGG 
 >non-promoter squence 2397 
 CCGCGCGGGTCTGGTGCCATTCACTCTGCATAAACCGTTGCTCGAAGAGTTACAGGTGCTGGCGGGCGTGGCGGTGCCTTC 
 >non-promoter squence 2398 
 CCGTGCCGGAGAATATGTTGACCTGGGCGGCGTAGCCGGTACTGTGCTGAGTGTGCAGATTTTCTCCACCACCATGCGTAC 
 >non-promoter squence 2399 
 GCGAATTTAAAAAGTTATTCGGCTGCTCTCCCCGTGAATACCGCCACCGTGATTATTGGGATCTCGCAAATATCTTCCCTT 
 >non-promoter squence 2400 
GCCTAAAAAATCATTCAGATTCAATAAATTGCAACGTCATGTAGGCCGGATAGGGCGTTTACGCCGCATCCGGCATCTGCG 
>non-promoter squence 2401 
CCGTACCGTTGATTGTCGCGGGGGGCACGGTGCTGGCGGTCGCGGTATTACTGTCGCAAATCTTCGGGCTACAAGATCTGT 
>non-promoter squence 2402 
TTCGATGGCCGGCGCGGCGCTGTGCTTTTTTATCGCCAGAGTGATGGGCCGCGAAGTGGTGGAAAAATTAACCGGCAAAAC 
>non-promoter squence 2403 
GCGCGGCGAAGAATTTAAGCAATTTTGCCAGTCTTGGTAGCGAATGCACCGTTGACCGTGAATTAAAGGCGCTGGCACAAG 
>non-promoter squence 2404 
TGAAGGTCAATATGCCCATGTTTATTCTGTCGATACCGATAATTTTGGCGACAGCATTGCGTTGACCGATGCATTAATTGA 
>non-promoter squence 2405 
TTACCCGTCAATGTGCTGACAATCCGGTCAGCAATCCGTGCCTGTTTGAGTATGTATACTTTGCCCGCCCGGACTCGTTTA 
>non-promoter squence 2406 
CGCTGTTGCTGGCGGCGTGATAGGGCATCAGTTTGGTGGTGGTCGCGGTAAAGATGTCGCCACTGTTGTGGGGGCGCTGGG 
>non-promoter squence 2407 
TATTGATTACGGGTGGTACTGGCCTGACGGAAGGTGATCAGGCTCCCGAAGCATTGCTGCCGTTGTTCGACCGTGAAGTTG 
>non-promoter squence 2408 
TTGGCGAGATGACGTTAACTATCGACCATTGTTTGTTGGTCTCCGGCACTACTGATTTATCCACCATCAATACGGTCTACA 
>non-promoter squence 2409 
GATGCTCGGTTCCATGCCATCTCAGCCAGACCTGACGATCATTGAATCCTCATCGCAAATCGCCTACAAGCTTTCAGGCCG 
>non-promoter squence 2410 
AGCAGGCTGATTTCGCCGCTTTGTGGCAGGCGATCGCCGGGCACGAGATTTTTGTCATTAGCGATGAAGTCTACGAGCACA 
>non-promoter squence 2411 
AGAGCGTGTTGACGCGCTGGTTGCCGCAGGCGTTGACGTTCTGCTGATCGACTCCTCCCACGGTCACTCAGAAGGTGTACT 
>non-promoter squence 2412 
TCGCTTTAACTCGCGTTTGCAAGAACGTATTCGTAAATCTGAAGCGCTAACAGCCGGGAATACCGGTCTGACGCTGAATAT 
>non-promoter squence 2413 
CCACTGCGAGCGCATTAAAGCCACCAACGGCAAAGATCGGGTGATCATGCACTGCCACGCCACCAACCTGATCGCCCTCAC 
>non-promoter squence 2414 
TTGAAGCGATCAGTAATCGTGCCGATGGTGTTGGCAACAGTTTACTGGCACTGGGCGCACAGTATGGCTGGCAACTGGCAG 
>non-promoter squence 2415 
CGATATGTGGGACGCCACTTTCTTCTGCGGTTCCTGTGCGGTGATTCGTCGTAAGCCGCTGGATGAAATTGGCGGCATTGC 
>non-promoter squence 2416 
TTGATGTCTATCCCGGGAAAGATTTTGGCGATGACGATCCGCAATATCAGCAGGCGCTGAAGTACGACGACTTAATCGCCA 
>non-promoter squence 2417 
CCCAGTTTGCGTTATCCAACCAGGCTAACGTCTTTAACGCCGAAGGCAAAATCACCCTTGATACACCAGAGATGATGCAGG 
>non-promoter squence 2418 
AGTGGTCGGTATACGCCTTAATTGTCGCGACTATTATTGGCCTGGGTGTACTGGCAAAAATTTATCGCAAAGCAGAAAACC 
>non-promoter squence 2419 
CCATGCAGGCATGTATCGATCGCGGGATGAACACCGAAGGTGTACTGCCAGGCCCGCTGCGCGTGCCACGTCGTGCGTCTG 
>non-promoter squence 2420 
CACCAGCAAAGGCGTCACCTTTACCGTCGCCATCGAGCCTCAGCATCGCGAACTGGTAAAAGGCGATAGCAAATTTGTCGT 
>non-promoter squence 2421 
GCTGCTGCCGGAGATCCGCATTCGGGAAAACTTCCGCCTTAAGCCCAGTCAGTACGCCATTTTCATCAACGGCATAAAGGC 
>non-promoter squence 2422 
GGGTGCCGATCTCACTAATGATCAGTGGGATGCGGTGATTGAAATTCTCAAAGCCCGCGAGCTTATTCCATTCCTCGATAT 
>non-promoter squence 2423 
TCTTTAAGCTGAAAGATTGCAAAGGGCCGGCGGGATACAACGTAAAAGTCACGCTCACGGGGGTAGAAGACAGCGAACAAC 
>non-promoter squence 2424 
TTAGAAATTATAGTTTATCTGACAAAAATAACAGCCAGCCAATATGTTTTTTCCTTGGTCGTGATAAAGGGCGTCTTCAAA 
>non-promoter squence 2425 
AATTGTCGGTGAGCCGGAAATGCCTTCTACCATTGCTGATGTGGCGCAGGAAAAAGGTGCACTGTTACAACGTCGGGGCGT 
>non-promoter squence 2426 
GTTCAAGAACTTTAACTCCGCCACCTCCTACAGTGGCCCGGCGGCGATCCGTTTACTGCGCGCCAGCTGCGGGCAGACTTC 
>non-promoter squence 2427 
CGCGCTCGGCAAGAAAGATCATGCCTTGCTGATCGATTGCCGCTCACTGGGGACCAAAGCAGTTTCCATGCCCAAAGGTGT 
>non-promoter squence 2428 
TTATTGCATTGCGGGCTGTCCGTTCGACATTCCGCGCCTCAACCCGGAAGACAACCGCGTCTACAAATGTACGCTGTGCGT 
>non-promoter squence 2429 
TGAAGTTCCGCGTGAAGCGCGTCCGATTACCGTTTATGAATTGCTGTTTATTCGCCATGAAGGCAATGAGCTGGAGCTGGA 
>non-promoter squence 2430 
GGTGGCGGCGATTATTTTCGAACCGGTGCAGGGCGAGGGCGGTTTCAACGTTGCGCCAAAAGAGCTGGTTGCCGCTATTCG 
>non-promoter squence 2431 
AACAGCAACTGGCTGGCGAGCAGGTAGCGCTCTCTGACGAAGTCAACCAGTCGGAACAAACAACCAACTTCCATAACCGGG 
>non-promoter squence 2432 
CGGGCATCCCTGAGGTTCAGGACTGGATCACATCAATAGTCGCAGAAGTGGTTTCCCGCTATCCCGTAGATGGCGTGCAGT 
>non-promoter squence 2433 
GCCGCCGCTGGCTTATTTGCCGCTGATGGTGATCTGGTTTGGTATTGGTGAAACCTCGAAGATCTTACTGATCTATTTAGC 
>non-promoter squence 2434 
CCATGTTTATTTCATACATTGTGGGTATTGTTCTTATTATCGCCGCTAATCAATAAAATCCTGCCCCATATCTACATGGGG 
>non-promoter squence 2435 
GTCAGAACGGGCTCGTCTGCGGTGAGTCGTTTGGCGAGGTGCGGGTGCCACACAAGGGGGACGTGGTGAGTCAGGTGATTG 
>non-promoter squence 2436 
TTCACGGTGCAGGGGGCAGCCTTGAGCAGGTCGGTAAAATTATGCTGCAACTGCTGCTGCCGTTTGTGTTGGGGCATCTTT 
>non-promoter squence 2437 
AAGAGATGTCTACGTTTGAAATTGAGCAACAGTTACTGGAACAATTTCTGCGTAATACCTGGAAGAAAATGGACGAGGAAC 
>non-promoter squence 2438 
GGTGACGGGGACTTCCGTGGCATTGTTGATGGGCGCTTCACCGGAAATCGCCGCGTCAATCCTGCCGAAATCAGTCACCAC 
>non-promoter squence 2439 
TCCATTGAATGGCGTGTGCGACAGCTACAGCTGGGCAGAAGCTATCAGCCTGTTGCGCAACAACCGTGTGGTGATCCTCTC 
>non-promoter squence 2440 
GCGGTAACAGTGGCGGGATCTTCCACGATCTCTACTGCGTGTGGGGCGGTACGGATAAAATTGTCCCTGTGGATGTTTATA 
>non-promoter squence 2441 
ACATAAGGCATTGCAACTGATTGAATGCTTGAGAATTTGTAGGCCGGATAAGGCGTTTACGCCGCATCCGGCATGACCAAC 
>non-promoter squence 2442 
TCAGCGAATTTCAAACTACCCTTGATGCACTTGATAGTGTGATAGCGTCGCGCCTGATGCAGATGGCGCTGGAGGCGGCAC 
>non-promoter squence 2443 
ACGTAGCGGAACTGGCTCTTGGCGGTACAGCGGTGGGTACTGGACTAAATACCCATCCGGAGTATGCGCGTCGCGTAGCAG 
>non-promoter squence 2444 
TACCACGCAAAGTCGCGATCCGCTGGCTCCTCTCAGTGAAGCACAAACCTTACTCACTGTTCACTGGTATCTGCGAAATCA 
>non-promoter squence 2445 
GCGTGAGGCACTGGTTCCGTTTGGCAAAGATGCACCGCTTTTGATTGCTGTGACAGTGTTGACCAGCATGGAAGCCAGCGA 
>non-promoter squence 2446 
TCCACGTTAATACCCCATACCTGCTCAACCATGCGCTGGAAAGATTACTGCGTGGGCACGGACACGCCGCCAGCGATATCA 
>non-promoter squence 2447 
CAAAATAGGAATTGATAATCAAATCTGTCACTATTGCGCCTCTAACAGATTCATCGTGCTGTACCCTACATACAGCCGAAC 
>non-promoter squence 2448 
GTGGCCCTTTCCGTGAGACGCCATTGCGCGATTTGGCAACAATGACGCCGGATCAAGCCTGCCGTCATCCGAACTGGTCGA 
>non-promoter squence 2449 
GTTAGCCAATCACGACTTCCGCACTTTAATGCGCGTCACGCGTCTGAAAGAAGATGTGCTGAAAGAAGCCGTCAATCTGAT 
>non-promoter squence 2450 
AAAAGATGCGCCGGTCATTGTCTACGTCTTCGCCGATCCGTTCTGCCCATATTGTAAACAGTTCTGGCAGCAGGCGCGCCC 
>non-promoter squence 2451 
AGCGTAATACCACGCCGAAACTGGCCCAGGAGAAAAATCTGGCGGCGTTCCGTGGTTACTCCTGTGATACCGCAACCAAAC 
 >non-promoter squence 2452 
 ACAAATATCCTCAGCGTTTACAGTTGTTGTGCATTTTCAGTCAGGAAACCCTCGACAGCGATCTGCTTCACGGGCGTATTG 
 >non-promoter squence 2453 
 ACGTTATCGTTATTGCGGCACCGATGTATAACTTCAACATCTCGACTCAGTTGAAAAACTATTTTGACCTGGTTGCCCGCG 
 >non-promoter squence 2454 
 CAAATGGTTTGTGGTGCCGTCACTGATCGCCATGATCACCACTATCGGCGTAATGATCGTCACTTCACTTTCCGTCGCCCG 
 >non-promoter squence 2455 
 TGCGACGCTAGTGCGTCTTATCAGGCCTACAAACCGGCTCTTTAACGCGTAGGGCGGATAAGGCGTTTACGCCGCATCCGC 
 >non-promoter squence 2456 
 AGCCTGGTGATATTCTTTATATTCCGCCAGGATTCCCGCATGAAGGCTACGCGCTGGAAAATGCGATGAACTATTCCGTGG 
 >non-promoter squence 2457 
 CCGACGCCATTCTATACCTGATAATTCTTCCCGCGGCGTTCACGTTTAAAATCAGGAATGCTGCTCGCAAAATAAAAACGC 
 >non-promoter squence 2458 
 TATCGCGGCGTGGACTTACCGCGCACCGGTTGAAGATCAGGCGCGTTTAGGTTTTGCCATCGCCCATGCGCTGGATAACTC 
 >non-promoter squence 2459 
 GCAGGAGAAAGCGCGACGCAACGGCTGGCAGGGCGCGCTATTTCCGTGGGAAAGCGCGCGCAGCGGCGAAGAAGAGACGCC 
>non-promoter squence 2460 
 ATCGCAAAGCTGGGAAAAGGCGATGCATATCTCGCTGGTGCTGTACGCCGAACACGAGTTTAACGCCTCCACCTTTACCAG 
 >non-promoter squence 2461 
 CGAACTGACGGTAACGATTCTGGCTAAACCACGCCACGATGCCGTTATCGCTGAAATGCAGCAACTCGGCGTACGCGTATT 
 >non-promoter squence 2462 
 TGCAACCTGGTGAATTTGTAGCCCGGATAAGGCATTCATGTCACATCCGGCATAAACAAAACGTACGTTGTTAATGTTCGA 
 >non-promoter squence 2463 
 TGGAAGAGGGCCTGGTTGAACTGCGCGGTGAAAAGCAGATTGAAATCAAATCCGGTGCAAAAACGTCCGTCTGGCTGTTCC 
 >non-promoter squence 2464 
 AGCCGGAAATGGCGATGGCGCTACTGCAAGCCAGCCACGAGGCAGGCATTCATACTGCGGTAGAAACCTGTCTGCATGTGC 
 >non-promoter squence 2465 
 TGCTAAAAAATCTTTTCTGAATGTAAAAAAGCTAGAAATCACACAGAAACTTCCAATGATGGGGTTCATACAAGGTGAATC 
 >non-promoter squence 2466 
 TTACGACGACAAAAGCTGGCAGTCGCTGTTAACGCAACTTGGCGAAATTACCGGGCATGAGAAACAAGCGGCAGAGCGGAT 
 >non-promoter squence 2467 
 CAGCGTCGAGGCGGAGCTGGGGCAACTTGGCGGCCAGGAAGATGATGTGCAAGTCAATGAAGCCGATGCGTTGTACACCAA 
 >non-promoter squence 2468 
 GCGCGGTGTAAAGCTGTCGGCGGAAGATATCTGGGATCGCTGCGCCTATGTGCTGTCAGTAAAAATGCAGGATCCGCAGTT 
 >non-promoter squence 2469 
 CTTATGGCCTCGGCAAAGCTGAAGAACTGTTCGGCGAGGAGATCAGCGAAGAGGACAAAGAGACAGAATCTACCGATATGA 
 >non-promoter squence 2470 
 TTCTACGCCACAACCGCCTCTGCCAAAAGATGTCACCTGCGAACTGGAACGTACCGCAATCTCCCTTCCGGCGGAGCTTAC 
 >non-promoter squence 2471 
 TCTGGGATTTGATGCCTTTATCACAACAGGGACGAGGCCCGTAGATCGGATAAGGCGTTCACGCCGAATCCGGCAGTTGTG 
 >non-promoter squence 2472 
 GCAAACTGGTGCTGATGGGCGGCGGTACGGGCGGCATGAGTTTGTTTACGCCGATGCCAACCGAAGGTATTAAGCGACTGA 
 >non-promoter squence 2473 
 AAGCCGTTTGCAGCCAGGATGCAATGGATGACATCATCCTCGCCTCTGACGTGGTAATGGTTGCACGTGGCGACCTCGGTG 
 >non-promoter squence 2474 
 TGTACTGTTCCTCTCTGGCCTTAGCTGGCGTCTGATTGGCGTCGCAGTAGTGCTGGTAGCGGCGTTCATTCCGATTCTGTG 
 >non-promoter squence 2475 
 TGTACAACATTCCAGCCCTGAGTGGGGTAAAACTGACCCTGGATCAGATCAACACACTTGTTACATTGCCTGGCGTAGGTG 
 >non-promoter squence 2476 
 GCGTGGTGCTGGAGATGATCACCCGCCTCGCGCCGAACGCGGAAATCGGCAAGATCAAAAACGATCTCAAGCAGTTGCCGA 
 >non-promoter squence 2477 
 ATAAAGCCAGTATTCTCAAATCATTTTGCGCGATATTTCGGAATCCGCCATTGCTGGTTTTATGCATTGCTAACTTGTGTA 
 >non-promoter squence 2478 
 TTTCAGCAATATATTGAATTTACGTGCTTTTGTTGGCCGGACAAAGCGTTTACGCCGCATCCGGCATGAACAAAGCACACG 
 >non-promoter squence 2479 
 ATCGGCGTTTCTGGCGGCGATGAGCCATGAGATCCGCACACCGCTGTACGGTATTCTCGGCACTGCTCAACTGCTGGCAGA 
 >non-promoter squence 2480 
 TACCACGTTTGATAAGGATAAAATCCCGACATGGTCCGTAAAAGCAGATAAAGCCAAGCTGACCAATGACCGGATGCTCTA 
 >non-promoter squence 2481 
 CGCGACCAAAAATTTACTCGTTCGCCGTGTACTGGATGATTTTAACGCTGGGGCCGCTGCTGGCAGGGGCCAGTCTGGCGA 
 >non-promoter squence 2482 
 GCACTAACATGAAATTGCTGGCGGAACGCGGCGTGCAGGTGTTCTTCACTCAGGTCTTTCGCGACAGCTTTTTCCATGCCG 
 >non-promoter squence 2483 
 TCACAGCGAAAAGCGCGGCCAGTGGAGCATGAAGCAATTCGATCAATCCTACGCCGAGCAGCTGTTTGAGCTACGCGAAAT 
>non-promoter squence 2484 
 AGTATCAGTTATTTCTCTGATCTCTTTAGTCATTTGGGAGTCGACCTCAGAGAACCCGATTCTTGATCTCAGTTTGTTTAA 
 >non-promoter squence 2485 
 GCGCAGTTTTCCCTATGAGTTGACCGAAGGTGAATGTCAGAAAGTGATGATAGCCATTGCACTGGCGAATCAACCGCGTCT 
 >non-promoter squence 2486 
GGCTACCCGCGAAGATATCGTCAAAATGCGTCAGGCATTGCAACTGGAAGAGCGTGAACTGGCTTCCAGTGCGCCGGGCAG 
>non-promoter squence 2487 
TATTTCCACTATTTTTATTCGCACCGCGTTTCGTCAGCATCCCGATAAAGCGCAGGAAGTGCTGGCTACCGCTAATGAAGT 
>non-promoter squence 2488 
AGGTTGAGCATATTCAGATCCTCGCCTGTGGTACTTCTTATAACTCCGGTATGGTTTCCCGCTACTGGTTTGAATCGCTAG 
>non-promoter squence 2489 
TTCTTTCCCGCCACTGGTCGCAGCTGTCGCCGGACTTTCCGCTACAGGAATTTGTCTGTTATGCCCGCGAGCAAGTGATGA 
>non-promoter squence 2490 
GGAAGCGGCTTACGGCTGGCAGATGAAACGTGATGGTAAATATTTGCGCCGGGTGGTGGCGTCTCCGCAACCGCGTAAAAT 
>non-promoter squence 2491 
TATTAACCGCCTTTAAAACCATCAATCTGGAGCCGGGATTTTTCACCATCGTGGTCGGTCATGCGACTTTTTGTGTAGTTG 
>non-promoter squence 2492 
GCTGTATGGCGTGATGACCAACGTTTTAGGGCTGGGAAAAGCCGTCGATTTTACTCTCGTCAGCCATGCTGCCTGGTTCGG 
>non-promoter squence 2493 
CACTATTCGCCTTGTTTGTACTGCTGAGTGTGGCGGTTAATTTCGTTCCCACGCCGTGGTGGGGAATGAACAGTGTGATCC 
>non-promoter squence 2494 
GCTGATTGGTTCATTGTCGCCATCACCGCTGGACGGTGTATTAAGTAAAGCGTCAACGCTGGAGATTTTTCATCAGGAACT 
>non-promoter squence 2495 
TTTCTGCCAATCCCTCCACCCGTGAGCGCAAAAAAATTCATCAGTGGTATTACCGCGCCGATGATCTTGAGCATAAAACCG 
>non-promoter squence 2496 
TGGGGCACTTTGAAAACGCGCTCGAAATTCCGGCAGATACCTTCCGTGAGCAGCTGCCAAAAGCAGTCGAGATGATGCAGG 
>non-promoter squence 2497 
AACTGACCTCACGTCTTATCACCAACACATTAACCCAGTTGGATACCTCAGGTTCCACACTGAATGTGGGCGTGGATTATA 
>non-promoter squence 2498 
TTGGCGCGCGCGGCTTTGATGGCAGCACCGTGTTTTATCCGCTGACGCATAACCTGCATCAGGACGGTATTTTGCGCACCA 
>non-promoter squence 2499 
GGCTTCGGGCAAATCCGATCAAAACTATTCTCGACAATCAAAAGCGCCTGGACAGTAAAGGGAATATTAAACGCTGTCGGG 
>non-promoter squence 2500 
TCATGCCGATGGCTTTACCAACCCGAAAGCTGCCGGTGCTTCGGTATTTGCCCTCTCTAACCGTGGGGCAAGTAGCGCAAT 
>non-promoter squence 2501 
TCTTCGGCTGGTTTAACCGCATGTTCGAGAAGAGCACGCACCACTACACCGACAGCGTAGGCGGTATTCTGCGCAGTACGG 
>non-promoter squence 2502 
GGACGCCGGGATTATCCGCCATCGAGGGAAAATTCAGGCAATTATTGGTAATGCGCGGGCGTACCTGCAAATGGAACAGAA 
>non-promoter squence 2503 
CCACAATAGTAAACTTGACTTAACAGATCTTCACTTGGGGTCTTTGCCACCTCTTCCATCCTGGATTGAGGTGCTTTATCT 
>non-promoter squence 2504 
TATCGCTAACCCAAACACAGTGCCGCAGAAAATTGACGGTTTTGAATGGCTGCCAATTAACTTATATATCAATGGCGATAC 
>non-promoter squence 2505 
ATTTATCCGGGCTACATGATGCTTCATGGTTTGCGATTGTTACGCCGATGTCGTTTGGTATGCCGATTTTCGATCCCGTTT 
>non-promoter squence 2506 
GGGTGGTGCAGTGTATCTGGACGTCAACTATAAATTTGTACCATGGTTTAATCTGACAGTACGAAATCGCTATAACCATAA 
>non-promoter squence 2507 
CAAAGATGTGAGTAATAAAATTCTCACCAACCAGACCAACCTGACCTCGACGTTCTATACCGGTTCTATCGGTCATGATGT 
>non-promoter squence 2508 
ATCTGTCTGCCGGAATGGGTGACGTAATCGCTATGGCACTGGGCGGAACGGCGTTAGTGTTCTTCTGCTGCTCTGCATATG 
>non-promoter squence 2509 
AAACTATTCATCTTAATTTTGCTGACACCCGCGCTCATTTACAGCTCAATGATATGATTTCCGCCCTGGAAGACATCATTA 
>non-promoter squence 2510 
GGCTCTCGAAAACCTTGGTTTGGGAGAAGGAGCAAAACTCAATGCAGCAACGGCTACATTAGGACGCACCGGTTTCATAGC 
>non-promoter squence 2511 
ATATTCCGCCGGATGAACTTTATCGAAATGGCCTGCAACGTGCGCGTTTTCTGCCTGCAATCGATGCCATTAAACAGCATT 
>non-promoter squence 2512 
GAGAGCTGAGGGAATTTGAACTGGCAGACGGAAACTGGTTACTGAACAATGCCTGGTATGAAAGAAACATGGCAGGGTTTA 
>non-promoter squence 2513 
CTTGTCTGCTGAACAACGTGAAGACCGCGCGAACGAGCTGATGGAAGAGTTTCACATTGAGCACCTGCGTGACAGCATGGG 
>non-promoter squence 2514 
CAAAGCGCAGCGCAAACTGTTCTTCAACCTGCGTAAAACCAAGCAGCGTCTGGGCTGGTTTAACCAGGATGAAGTCGAAAT 
>non-promoter squence 2515 
GATGATGGTGCGTGTGTATAACAGCATTGATACCGTTCCGACCTGGTACAGCATCTGGACGCCGATGGGCTTCTTCCTGAC 
>non-promoter squence 2516 
AGTCTGACCCGGTGGATACCAATGCCGAAAGCCGCCTGCACCGTAAAGAAGCGCGTGAAGTGGCGCGCGAAAGCTTGGTGT 
>non-promoter squence 2517 
CGTGGAGTCTGCGCTGGCTGACTATTTTGCTGCCATCGCCAACTGCTTTACCAGCAAAGACACCCCGGCAGGCTGCTTCAT 
>non-promoter squence 2518 
AGCCAGACCTTGGTACGGTGGTGGTGTTGTTTGTGACTACGCTGGCGATGTTGTTCCTGGCGGGAGCGAAATTGTGGCAGT 
>non-promoter squence 2519 
AGTGACACAGGCCGGGCATCAGGCAACGATTGTTTCGACAGATAAAGGCTACTGTCAGTTACTTTCACCGACATTACGTAT 
>non-promoter squence 2520 
TTATTCGCCCATGACTCGTCTTGCCGCAAGAGCTGGACATCTCGCATTGTACCTATTGCTTTTCGCCATCGGCATCAGCGG 
>non-promoter squence 2521 
CGATCCGCAAACTGAAATCATTGCGCTTATCTCCAAACCGCCTGCGCCTGCGGTGGCCCGCAAAGTGCTGGAACGTGCGCG 
>non-promoter squence 2522 
GATGGTGGGCGGCGACAAGGCTATTTTCGACAAATACTATGATTTGATGAAAGCGATGGCGGGTTCCGTGGTGCATACCGG 
>non-promoter squence 2523 
TGGGGATTCGTCCTCGTGGGCCGCAAATTGAACCTGTACTGGAAAATGTGCAGCCAAACTCGGCGGCAAGCAAGGCAGGTT 
>non-promoter squence 2524 
CATGGCCTCTATCTGTTATATGACCGGCGAAATTAAAAACCCCGGAAAAACCATGCCACGAGCGCTGATTGGTTCCTGTCT 
>non-promoter squence 2525 
GAGCGCCTTATCCGACCTACGGTTCGGTATCTCTGGTAGTCCTGGTAAGACGCGAACAGCGTCGCATCAGGCATATTGCCA 
>non-promoter squence 2526 
CCTTCTGGCTGCGTATCAATGAGAAAAAGCATCTGTTCGCGGGTGAGGACTATTTTCTCAGTATCCTCGGATTGGATGCGC 
>non-promoter squence 2527 
TTGAGGCATTTCAGGCGTTTCATCGCCCGCGCGTGGAAGCCTTGCTGGATGCCGGGGCCGATCTGCTGGCCTGCGAAACCC 
>non-promoter squence 2528 
TGCTGGTTGGGCCATACAGTAATTATGGACCTGGCTTTGATTATGTCGGCGGCACCGGTTGGAACAGTGGCAAACGTAAAG 
>non-promoter squence 2529 
CGTGCTGGCGGGGGCGCTACAAGGCTATTACGGCGGTAAAGTCGATCTCTGGGGACAACGCTTTATTGAAGTATGGTCGGG 
>non-promoter squence 2530 
GAGAGTACGTTTACAGGGAAAATGCCAGCTAGCAGAATTACCTTCTGCCGGGGTGAGTTGGGAAACCGATGATAATGGCTT 
>non-promoter squence 2531 
TGCTCGGTTCTGAAGATTATTATGCGCTGGGGATCGGTATCGGCGGCACACTTGGCGCACTGGGCGCGTTGTCGATGGATA 
>non-promoter squence 2532 
TTATGGTCATCTGCAAATTCTTCCCGGCGGCGGAAGGCTTGATGACTGGCTGGATCCACCAACGCACGTTACCGGCTTTTA 
>non-promoter squence 2533 
TCATCCCGCTTAATGAAACCGCGAATGGTGAAAACGGTGCCGCGCAGCAGGGGCAGAGCCAATCAACGTTGCCGCGCCCGG 
>non-promoter squence 2534 
ACGGGTCACACCTGTACCACTGGAAGTCTTTGCTTTCGGCAGCCTGTGCATTATGTCGGAAGGTCGTTGCTATCTGTCGTC 
>non-promoter squence 2535 
TCACCATGAGTGATATCGATAAGCTTTCCCGCAAGGTTCCACAGCTGTGTAAAGTTGCGCCGAGCACCCAGAAATACCATA 
>non-promoter squence 2536 
CACTCTGCTGGTTGAAACCGTTAAACAGTTCCACCGTTCCGGGCGTATCGTCGCGGCTATTTGCGCCGCGCCAGCCACCGT 
>non-promoter squence 2537 
TGCGCTGTGGTTCTGCTTCGCCGGTAACCTGCAAAATGCCGCGATCGTCGCTGTTCTTGGGCTGTTATGCGCCGCAATCTT 
>non-promoter squence 2538 
TATTATCGTCGAGCCGGTGGCAGGCAATATGAACTGTGTTCCGCCGCTGCCAGAGTTCCTGCCAGGTCTGCGCGCGCTGTG 
>non-promoter squence 2539 
 GATGGGCGCGCTGGATAAAAAGCTGCGTGACAGGATGCAGCTTGAAGTGGTGGATATTCTGGAGCGCGTCGGTGTGACTTG 
 >non-promoter squence 2540 
 CCCTGTTACCAAAAACGCTTTTCACGACCGGTTATCGCTACACTAAATATTACGATGATGTCGAAGTCGATGCCTGGCAAG 
 >non-promoter squence 2541 
 CGTATGGCACCTACGGTTCTGCGAATCGCGTGAATTTCCACGACGATATGTTCCTGTACGGTATCGGCTACAATTTCACCG 
 >non-promoter squence 2542 
 TCAAAGAGTACATCCGTCTGAAGCTGGAAGTCTCACGCGATTATCCGCAGGCTTCGCGCCTGTTCTGTATGGAGATGCTGG 
 >non-promoter squence 2543 
 GGTTTCTATTGTGGTGACGTCTTGCTGTGGATTATTTTTCGGTGATGTTCATTTTAGCGGCGTCTATTCCATTCCGCCTGA 
 >non-promoter squence 2544 
 GGATGAGTTTGACGATCCGCAACTTGCCCGGCAGTTGTACACCGAAGCTTTTCTGTTGGTGGATATCACCATCGTACCTGA 
 >non-promoter squence 2545 
 GCATCAGGCATTATGGCGCAGTTGCCGGATGCGGCGTGAACGTCTTATCCGGCCCACAGGAACTGTAATCTTTGTAGACCG 
 >non-promoter squence 2546 
 GCTGGGTGAGTTCACCATTACGCTGGACTGCGACGTGCTTCAGGCTGATGGTGGCACGCGTACCGCGTCGATTACGGGTGC 
 >non-promoter squence 2547 
 TCTATTTCGCCAGTCAGATGACGCTCTCTTTCTTCTGGCCTCTACCACTGGTGCTGCTGGTTCTGGGTGCGCTGTTACTGG 
 >non-promoter squence 2548 
 AATCGCGATGGTTCTTCAGGCGACGCAGGCACAAAAACTGGGGCTGCGGGCAGAATACGGTATCGATTACCAGCTATTGCA 
>non-promoter squence 2549 
TTATCGGTGTTACCGAAGGCTTCACTAAGAAGCTGCAGCTGGTTGGTGTAGGTTACCGTGCAGCGGTTAAAGGCAATGTGA 
>non-promoter squence 2550 
GGGTGGCGATTAAAGCTGGCTCATTAATTGCCGTGCTTATTTTGCGACAGACCAACAACTATAACAGCGATGATTTCCAGT 
>non-promoter squence 2551 
GAACCGCATCGAACCTGGCGACGTGCTGGTTACTGACATGACCGACCCGGACTGGGAACCGATCATGAAGAAAGCATCTGC 
>non-promoter squence 2552 
CATGGTGCTGGTAACCGAGCATTATCACAGCTGGTGGGTGACATTACCGGCGGCAACGATGATCGCCCGTGAAATTATTAT 
>non-promoter squence 2553 
CAACACCTGGGCAGCCGGTGTGCTGTTTAAGGCGCTGGATTTTGGCATCGATGTTTCTATTCAAGCCGCCACCAAATATCT 
>non-promoter squence 2554 
CATTGAATATCAGTCTGCAAACCCTGAAACGGAATCGCCCGCTGTTTATGTTGTGCATCGGTGCGCTGTGTGTGCTGATTT 
>non-promoter squence 2555 
CATAAAATTAGCCATGATGTTTTTGAACCTTATCCCGCGGCGTTACATGGTCAATTTGATTCCATTTCCATGTCTTACCTT 
 >non-promoter squence 2556 
 ATATGCGTGAGTTATTAACCCAGATGGGCCATCTGTATGGCCATGTGGCAGATGAACTCGCGACCCCGTCCTCTGCTATTC 
 >non-promoter squence 2557 
GGCATCGTTTAATGAATCGTCAGCGGTGGCTTGATTACTGGCAGAATATTTATTCGCGCTCGCTTAGCGTTCTTCCCTACT 
>non-promoter squence 2558 
TGCGCGGGTAAAGGTCATCTGCAACGACATTAAAATCGCCAATGAACTGGGCTGTTTTCCCCATGTGGAAAGTTACATTAT 
>non-promoter squence 2559 
GAATAAAAACGTTATTATTATTGGTGCCGGAACCATTGGCCTGCTGGCCATTCAGTGCGCTGTCGCGCTGGGAGCAAAGAG 
>non-promoter squence 2560 
GGAGCAAGCCTGGCGTGGCAACCTGCGCTACCTGGACACATTAAACCGACTTGATGAAGTATTGCCCCGCAAACTGTACGA 
>non-promoter squence 2561 
ATCGCCGCGCAGAATTTCAGATAATTATCTCCCCGGAGTATCAGGGGAAAGGTCTGGCAACCCGTGCCGCCAAATTAGCAA 
>non-promoter squence 2562 
TACTGAATTTGCAGTCAATGGGCGCAAGCTGTATTTGTCTCCAGTAATAGATCTCTTCAACAACGAAGTTATTTCTTACAG 
>non-promoter squence 2563 
TGCTACTGTGGCTGTTGCCGCGTTTACGCAGCATTAGCGCGCCGGATATGAAGGTCAACGATCGTGTCGCGGCTGAACGCC 
>non-promoter squence 2564 
GTTCGCTACCGCCGCTGGGGCTGCTGGTGAAAAACGCCATTATTACGCTGCCGTTTACCCTGACGTCGATTCTGTTTATCC 
>non-promoter squence 2565 
CGCCACGTTGCCCTCTGGAATGCAACAACTGAACATTGTCCCGGGTGCGCTTCCGGACTGGCTGGTTAGCACAGAGGATCT 
>non-promoter squence 2566 
AATATCGTGATTCGCGCGAAGGGATCATCCGTGCGAATCGGATCGTGATGAACGATCTGCCGGATGGGATCAAAACGATCC 
>non-promoter squence 2567 
GACCCGTGATGAACTGAAAGACCTGGCGTGCCTGGGCTTCTCGGCTGACCTGGTGATGCAGTCTTTCTGCCACACCGCGGC 
>non-promoter squence 2568 
GGTCTACGGTGCATGGCTTGTAGGGCGGATAAGATGCGCCAGCATCGCATCCGCCAATAAATGCCGGATGCGGTTGATGAT 
>non-promoter squence 2569 
TGTCGTTTACCGGTTCGACCGAAATTGGCCGCCAGTTAATGGAACAGTGCGCGAAAGACATCAAGAAAGTGTCGCTGGAGC 
>non-promoter squence 2570 
ATTGCAAAACGCAGAGTGATTTTTTCGATATTATCGGCTTTAAGCAATTTCTTTTTGAGCAAACTGAAATGAGCCCAGGTA 
>non-promoter squence 2571 
GCGGCAGTTTGGTATGCAGGAACCGGGTATTGGCGTTTATCGCCCGAACGATAATCCACTGATTGACTGGCTACAAACCTG 
>non-promoter squence 2572 
TCTATATCGCGTTATTGATGCCCGCTCAGGCGATTCACTATTTTATGTTGTCGCCCTACAGCGTGGTGATGGACGTTAAAA 
>non-promoter squence 2573 
TGCAAATGGCGTCTTTGTGTCTCTTCCTGACGTCGAGGATGTGGACAACGCCGATATTAACCAGCGTCTGCTGGAAGTCAT 
>non-promoter squence 2574 
GGTGCATCGTCATTTGCCGGGGCTGATCACCCTTAATGCTTACCGCACGCTCACCGTTCTGCACGACCCCGCCACTTTACG 
 >non-promoter squence 2575 
 CTCGCGCGACCAGGCGCAGGCAACGCTGAAATCAGCACAGGATAAATTGCGTCAGTACCGTTCCGGTAACCGTGAACAGGA 
 >non-promoter squence 2576 
 TCCATTGGGCGTGACTGAAAAAGTCACCAAACAGCACAAACCGAAGAGTGAGAAACCTATGCTTTCACCGCAGGCGGAGTT 
>non-promoter squence 2577 
TTCCGGTAGTGGTGATGGCCGTAGCCTTTCCAAAGAAAATGGTGATGGTTTCGGTATGTCAACATCCTACGACTTCGACTT 
>non-promoter squence 2578 
GTTCTGAATTTCAGAAAGATAGCCGTGCGCGTGTCGAAAAAGCCGACGGTTTCCAGCAGCTTAAGGCCAAACTGCCGCCGG 
 >non-promoter squence 2579 
 TGCACGTTTCGTGCGTGCCGTTGAGCAGGCGCTGGAAGATAACTGCCCGCTGATCTGCTTCTCCGCCTCTGGTGGCGCACG 
 >non-promoter squence 2580 
 ATTTATCCCGATGCAGGTGATCCCTATCGCCGGGATGATTGCCGGTAACGCCATGGTAGCGGTGGGGTTGTGTTACAACAA 
 >non-promoter squence 2581 
 GTACATCAGGTAAAACTGACCGATAAGCCGCTTTCTTTTGGGTATAGTGTCGTGGACAGTCATTCATCTTTCTGCCCCTCC 
 >non-promoter squence 2582 
 TATCGACCTGAGCCAGTTGAAAGTTGACCTGATGTCTTTCTCCGGTCACAAAATCTATGGCCCGAAAGGTATCGGTGCGCT 
 >non-promoter squence 2583 
 TGCAACTGGCTCCGGCCAGTGAGGAAGGCGCGACAAAATTAAGCGATAAAATAAATCCACCGGGCGTCGCGCTGGTCACCT 
 >non-promoter squence 2584 
 CGAGCATGATTACCGAAAGCCAGTGCTATCAACTGGAACAAAATCTTCACCAGCAACGCATTGCCATTGAGCGCAAGCAAC 
 >non-promoter squence 2585 
 AGGCGAAGTCGGCTGCGATATCGAAGTGATTCGCCCGCGCGCCAACTGGCGCTGGCTGGCGAACGCCGTATTCAGCCTCGG 
 >non-promoter squence 2586 
 AGCGCTACACCACCTGAATATACAGCATCTGCGACGGTCGCATAGCCTTCGCCATGGCAGGCGTCATACCCGCAAAGGCGA 
 >non-promoter squence 2587 
 CTGCATTGGTTTAATAAAAACCATCAACAATTGTGATTTAGATATTCGGAACCATTCAAATATAACAAAACCCCGTAAAAA 
 >non-promoter squence 2588 
 CGAATATCGAAATCAAACCCACCACCGGCACCGGGCCATTAACGGGCAAAATGGTGGCGCTGGCGGCACGCGAGCTGTGGG 
 >non-promoter squence 2589 
 GTGCGTTGACGTCTGCCCGACCGGTGCGTCTTTTCGCGATGCTGCCAGTGGGATTGTCGATGTTAATCCGGATCTCTGCGT 
 >non-promoter squence 2590 
 GGGCTTTGCTTCGGCGACCCGTAACAGTCTCGACAGCGTTTCTGACCGTGACCATGTGTTGGAACTGCTTTCTGCTGCCGC 
 >non-promoter squence 2591 
 ATCTACTTCGCTTATTGAACGCCGTGTACGAATGGCGCTTGGCACCGGCGATCGTCGCGGCCTGAATACCTGGCTGGCGCG 
>non-promoter squence 2592 
TAACAGGGAGTGATATTGATCTTCACTCTGTCATATCTCCGGTAATATGGCGTCAGGCTTCATCATCAGAAAGGGGGCCTG 
>non-promoter squence 2593 
TGCCCGGTTTCCAGCGTACCCGCATGTTGGGTGAAGCCATTGGACGTTTCACCAGCACTCTCAATAAACGCGTGCTGTTCC 
>non-promoter squence 2594 
TTGTCGGGATGGGACGGATCGGCATGGCGCTGGCACAACGTGCGCACTTTGGCTTCAACATGCCCATCCTCTATAACGCGC 
>non-promoter squence 2595 
CAGCGGTATTGCGGCCTATGAGGCGCTCTCTGTTCCCTTCCGCCAGCTGCTGAGTGGGCTGCGTGCGGAGCATGATTTCCG 
>non-promoter squence 2596 
AAGTTACGCATTGCTGGAGCTGGGCGTGAATAATCTGGCGTTATTAGGTAAGGAGTTAATTACCCGGCCTTATTTAACGTT 
>non-promoter squence 2597 
ACATATGGCGATTATGGAAGGGGAGACGGAGATCTACCTGACCGAACAACAGGCACTGGCGGAGCGTTTTAATGACGTACC 
>non-promoter squence 2598 
TAAAACCTTTTTCATTTTCTGAGTTGCTGGCAAGGGTTCGGGCACAATTAAGGCAACATCACGCTTTGAATTCAACATTAG 
>non-promoter squence 2599 
TGCGGTCAAACATATTCCAGCCTGGTTTTATAAAGAGTGGATCGAACACGTACAGGAAGTTGCGCCAAAGCCGCTGTTTAT 
>non-promoter squence 2600 
TCGCGCTGGAGAAATTCATCAACGAATTGCTGCCGGTGATTGATAGCCTGGATCGTGCGCTGGAAGTGGCTGATAAAGCTA 
>non-promoter squence 2601 
CTGCGCTAAAGATCCGGTCTATCGCAAGATGGAAAGCGATATGCATAACCTGCAGCCGTCAGTCGGTGAGGTGAATGGCGA 
>non-promoter squence 2602 
GGAACAACTGACCGAAACAGGTATCAGAGTGCATTGCTTAGCATTGGGTGGCATTGACCTGACCAGTCCAACAGGAAAAAT 
>non-promoter squence 2603 
ATGAGAAAGAGTATCTGGTGACGGTCGATAAACCGATTACCGAGGAGTTTATTCGCGGCATGAGTGCGGGGGTGCCAATCC 
>non-promoter squence 2604 
CATGCGCGGCGGTATTGAGCGCGGTATTTCCACCGAAGGCGTGTTGCCTGGCAAACTGCGCGTTCCACGCCGTGCTGCGGC 
>non-promoter squence 2605 
GTCAGGGTAATGCTCATGACATGAGCGTCTACTTTGTGAAGACCGGGGATAATAACTGGCAGGTCTACACCCAGGATAGCA 
>non-promoter squence 2606 
GCGGGTGCGCAAAATTGAGGCACTGGCGGATGGCATTATGGATGCCGGGCTGGTATCGGTGCGTGAACAGGCGCGTCCAGC 
>non-promoter squence 2607 
GACGCTAACCGCGCCGATTCGTTTAGTTTCCGATCTCGTGCAGACCACGCCACACGGAGAGTATCGGTTGTTGCAGGAGGG 
 >non-promoter squence 2608 
 GGTGGCGATTGAAGCTGGCATCGATGGTGACAGCACTTTCAGTTGGGTGGTGATTGAAAACGCCAGCCAGCGCGGCGAGGC 
 >non-promoter squence 2609 
 ATTACAGGAACTACAACCGCCGGTTCAGCAGGTGATTTCCCATTGCCGGGTTAATTATCGTCAATTGGTTGCCGCGGACAA 
 >non-promoter squence 2610 
 GCTGTTGATGCTGTTACTCGCCGCCTACGTTTTGCTGAGCTATCTGCTATGGCGCAGCTGGCGGCGCACTATTCCCCGCGT 
 >non-promoter squence 2611 
 AGGTGAAACCGTTTATCGCTGGAACAGCGCCGCTGAAGAACGCGATGTCGTATTACTGACAGGTGACAAACCTGGCTCCGA 
 >non-promoter squence 2612 
 TGAAACGCGTAACGTTCGAAGGTATTCCACCAAAAGATGACAAGAGCAGCAGAGTTACTGTTTCAATTCGTCAGGATCTAC 
 >non-promoter squence 2613 
 GTTTCAGCCGCTTATCCTTTCACCGGGCAATGGTCGGGCGACGTTTGCCGCTTCTGAAAACCGCCTCGGGCCTGACCTGGC 
 >non-promoter squence 2614 
 TGTCAGATGCGGCATGAACGCCTGATTCGGCCTACAAAGGTTTGTAATTCAGAAACTTTGTAGGCCTGATAAGCGTAGCGC 
 >non-promoter squence 2615 
 CCAAAGTATTGCTGTGTGATGAAGCCACCAGCGCGCTGGACCCGGCAACGACACGTTCTATTCTCGAACTGCTGAAAGACA 
 >non-promoter squence 2616 
 CCTGTCATATATCGAACGCTGGGTGGACAGCATTACACCGGCGGTGACCAAAAACTTCCTCAAACCAATGCTGATTGTGTT 
 >non-promoter squence 2617 
 ACGGCGACCGCAAAATGGTGAGTGATTCCCTGCGCGTACTGGAACAGGTCGCCGCGCGTACCGGAACCGTGGTGTATCTCG 
 >non-promoter squence 2618 
 ATTACACAGTCGCCCTTAGAAACGGTATTGGCTTGCATTTTGGCGCGCTACCGAGGGCACTGCAGCAATACACTGCCGACC 
>non-promoter squence 2619 
TGATAACGGAGAGAGACTGCGTGTCACGTTCGCGCTGGACTGCTGTGATCGTGAGGCACTGCACTGGGCGGTCACTACCGG 
>non-promoter squence 2620 
ACCTTATGATGAATCGAGCGGCTTAATTGCAGAACTGGTGGGGCATCTGGCTTCACTGCTAATGCAGCTAAACATCTGGCG 
>non-promoter squence 2621 
ATGTAACCCAGGAAGCGGCAAAAATGCTGAACAAACCGGTAGAAGAACTGAACATCATCACCTGCCACCTGGGCAACGGTG 
>non-promoter squence 2622 
GCAAATCGCTCAGGAGTACAAGGCTATTGAAAAAATCGCTCAGCAAAAACTGGTCGATATGGTTCCGGAAGAGCTGCGGGA 
>non-promoter squence 2623 
TTTTCTTGAGGATGAGCACTTTATACCGCTGCTTCTGAACGTTTTACAACCGAACATGCGAACACGAGTTTGTACGGTTAT 
>non-promoter squence 2624 
 GCCGTCATGACATGAAAGTGGGGCTGATCCTTAACCCGGAGACGCCAGTTGAGGCCATGAAATACTATATCCATAAGGCCG 
 >non-promoter squence 2625 
 GGCGAAAGACAGAGAAACCCTTTTCTTCACTAGCGTACGGGCAGTCCCTTCAACAACGAAGCGGAAAGAGGGAAATACCCT 
 >non-promoter squence 2626 
 TGCGCCGCTGGCAATGCGCCTGCGTGCAAACAGCACCTGGGCGATGCTGGAATTTGTCTTTAACGGCATGGTGTTCCTGCT 
 >non-promoter squence 2627 
 TCTGGTTGATGGCCTGAACTTCGCTGTTCAGTACCTGGGTAAAAACGAGCGTGACACTGCACGCCGTTCTAACGGCGACGG 
 >non-promoter squence 2628 
 GACCGTTGGCGGAAAAGGCGTTTACACCAACCCGAATTACGGCGATGAAGGTTATGCCGCAGCGGTAGGAGGTGGTTTGCA 
 >non-promoter squence 2629 
 CTGAAACTGTCCAGGTTTTGGGGGTCAGTTCATAAACGCCTTATCCGGCCTAAAAACAACTAAAATTCAATAAATTGCACC 
>non-promoter squence 2630 
 AACGCCTTATCCGGCCTACAAAAACATGCAAATTCAATAGATTGCAGAGATTATGTAGGCCTGATAAGCGTAGCGCATCAG 
 >non-promoter squence 2631 
 TGCGCTCCCGTGTGCCAGATCTGGAAAATCAGGTCAAAACCCTGACCGATAAACTCACCAATATCGATAACACCTGGAATC 
 >non-promoter squence 2632 
 AATATATTGAATTCGCAAGGATTTGTAGGCCGGATAAGGCGTTCACGCCGCATCCGGCATGAACAAAGCACACTTTGCCAA 
 >non-promoter squence 2633 
 CAACCGGTGCCGCATCCGGCAATTGGTGCACAATGCCTGATGCGATGCTTGACGCATCTTATCAGGCCTACAATGGGTACC 
 >non-promoter squence 2634 
 GGTGCCGTTCCTTGCCATCTTCACCATTGCGGCGTGGTTTGGCATGAACGATCTTGCTACCTCGAAAGCCTCCATCAAGGA 
 >non-promoter squence 2635 
 CCGTCTGGATGGCGCGAGCCTGCACTTCGCACCGCTGGAATTCCCGGCTGTCGCTGATTTCGAATGTACGACTGCGCTGGT 
 >non-promoter squence 2636 
 CGGGAAAATACGATAAACATCGCGCACGTTCTTTTTTAGCCGCCAGTTGGCATGATGATACCAGTCGCTATTCTCTGGGGG 
 >non-promoter squence 2637 
 GGGCGCGGCTGCTGGCGGCGCACGTTCGGGACATGAAGACCGGATTGCCTGGCTGCGTAAACTGATTGCGTGGCAGGAAGA 
>non-promoter squence 2638 
 CATGCCTGGCACGACGCGTGACAGCATCTACATCCCAATGGAACGCGATGGACGTGAGTATGTGCTCATTGACACCGCTGG 
 >non-promoter squence 2639 
 AGGAGCTGTGTTAGCTGTTGTGGCGTTGTGGTTACGTCGTCAGTTAGATGAAACTTCGCAACAAGAAACGCGCGCTTTAAA 
 >non-promoter squence 2640 
 TGTCACCAAGCCATTTCTCGGCTCGATGACCATTCCGAAAACGGATATTGCCGTCATTAAAGGCGCGTGGGTCGATGGAAT 
>non-promoter squence 2641 
AGAACGGCTGGATATGGAGGTCGGTTTTGATAATCGGCAGGCCGCTTTTGACATGGTGTGTACCATGCTGGAGAAGCGAGT 
>non-promoter squence 2642 
GACAAAAACAACGAATTGTTGAACAGGTTCCCTCCCGGCTACGCAAACTTTACCACACCGGTTTTAAATACGAATCTTCGC 
>non-promoter squence 2643 
AAGATGCGGTTGCACGGGCCGATGTGGTGCTCGACTGTACCGACAATATGGCGACTCGCCAGGAGATTAATGCCGCCTGCG 
>non-promoter squence 2644 
ATGAACTACATAATACATCACAATTTATTATAGATAATATCCTTCAAACGGTACATAAACCAGAACGATCTGTAAGATTAG 
>non-promoter squence 2645 
GAGCCAACACGCAGTCTGTCACTGTCAGGAAAGTGGTAAAACTGCAACTCAATTACTGCAATGCCCTCGTAATTAAGTGAA 
>non-promoter squence 2646 
ATCTCGATCATGTCGCCAGTTGGGCTTCCCGCAACGGCGGCGATGTTCATCGTTTAATGATCACCGGATTCTGCTGGGGTG 
>non-promoter squence 2647 
AACCATTTACCATGAGATCCAGATCGGTCAGAATTGCCTGATCCAGTCCGGAACAGTGGTAGGCGCAGACGGCTTTGGTTA 
>non-promoter squence 2648 
TCGAGTACCATCTGGAAGGCGAAATTCACCACGAATTTAACCGCCACGGTGCGCGCTATCCGTCCTATAACACCATTGTCG 
>non-promoter squence 2649 
TAACCCGCATCCGCACGGTCAGATTTGGGCAAATAGCTTCCTGCCTAACGAAGCTGAGCGCGAAGACCGCCTGCAAAAAGA 
>non-promoter squence 2650 
TACTGCAAGCTCTGGTGACTACAACAAAAACCAGTACTACGGCATCACTGCTGGTCCGGCTTACCGCATTAACGACTGGGC 
>non-promoter squence 2651 
TCTATGCCCGTGACTTACTGGCCGATAAACAGCGGCGAATGCCATTACTTCCGGCGCTGAAAAGTTATCTGTCACTAAAGT 
>non-promoter squence 2652 
GTGGGTGGCATGGTCGCCGTTTGTCGGCTTGTTCCTGGCGCGTATCTCGCGTGGGCGTACCATTCGCCAGTTCGTGCTGGG 
>non-promoter squence 2653 
CGAACATGGTCAGGCGTTCCGCGATGTCCAGCTGGAACAGGAACTGCTGGAAGAGGCCCAGAAACTCGGTCTTGGCGCGCA 
>non-promoter squence 2654 
TGGCGGGAGCAATCTGGCGGTCAGTAACCCTGAGCTGGATAAACTAATAGCCGCACGCGTTGCTGCATTACGGGCCGCTAA 
>non-promoter squence 2655 
CGTTATTGTTAACGCGGCGCGTTCTCGTGGCGTTACCGAAGCGCGTCTGCTGACCCGTTATACCGTCTGGGCTGGCCTGAT 
>non-promoter squence 2656 
ATATTGCTGCGCTAAAAATTATTGCTCGCCGTAGCGAATAATTATATGCCTGGTGTGGCTTCGTACGCCGGATAAGACGCG 
>non-promoter squence 2657 
CGGCGCGTTTGACTGCCATATGGGCGCAGTTGGCGCAGGCGCACAGCCTAACGCACTGGTAAAAGTTATCGGTACTTCCAC 
>non-promoter squence 2658 
AAGATTATTCCGCCTTGTTGAACGATCCGAATACACCGCTGGTGAACCGCGCCACACAGGGGGTTTATCCTCCCGCGTCTA 
>non-promoter squence 2659 
CGGACGTATCGGCAAATCGACTGTGACCGAAGGCGCTCTTGTCACTAATGGGCAAACGACTGAACTGGCGACTGTCCAGCA 
>non-promoter squence 2661 
AGACGTCATTGAAGGTGATATTCGCGATATCGCCATTGAAAACGCATCGATGGTGGTGCTGAATTTTACCCTGCAATTCCT 
>non-promoter squence 2662 
GTCTCGCCCCGCGTCAGCGTCTGCTGGCAGCACTGGATGAGGTGATCAGCGAGAAGCTAAACCCTGCGCACCATATCGACG 
>non-promoter squence 2663 
AAAAGGTTTGTATACCGCTGACCCGCGCAGCAATCCGCAGGCAGAACTGATTAAAGATGTTTACGGCATTGATGACGCACT 
>non-promoter squence 2664 
CATGCGCACGGCTCTTAACGAGTGCAAAAAAACCGGTGATGATGTGGCTGCGGTGATCCTCGAACCGATTCAGGGTGAAGG 
>non-promoter squence 2665 
TAGAGCTGAAAGAGGTTGTTTGCCATAAAGACAGCGTGATTCTGAAGCTCGGCAGTCTGGATCTGGTCGATGGTACGCCGG 
>non-promoter squence 2666 
GCTGGCTAGCGAGCGCCCGGACTGCGAAATTATCGCTGTAGATCGTATGCCTGATGCTGTCTCCCTGGCACAACGTAATGC 
>non-promoter squence 2667 
AGGCATTAGGATTAAAATATGCTCCTGTAGATGGCGATGGATATTGTCTGTTAAGAGCTATACTGGTTTTAAAACAACATG 
>non-promoter squence 2668 
GTGCTGGTCCTGTGGGATTGTTGACAATCGCCTGTGCACGGTTGCTCGGTGCGGAACAGATTTTTGTTGTTGATCATCATC 
>non-promoter squence 2669 
ACCGGGTGACTGGATCTATGTGACCGGTACACCGGGCGATAGCGCCGCCGGGCTGGCGATTTTGCAAAACCGTTTGCAGGT 
>non-promoter squence 2670 
GCTAAGAATGGATAAACATCGTAGCAATAGCGTCGGGCCACACGATCTTTATTTCACGTTGCTGGATGATTATCTGCATGT 
>non-promoter squence 2671 
GCGCAAGATGGGCATTAAAGCCGAAGAGTTCAATCTGAAAAAAGGGCTGGTGCTGGCGGTGATGTGCGGCATTTTCTCTGC 
>non-promoter squence 2672 
GCTGTGGTTACTGCATTGCCGGGTGTCCGTTTAATATTCCGCGCCTCAACAAAGAGGATAACCGGGTATATAAATGCACGC 
>non-promoter squence 2673 
GATGGCGATTGACGATCAGGGGCATGAAGTTTACGGCGAGGTCAATATCGACCAGTTAACTACGCCGATTCAAGAGTTATT 
>non-promoter squence 2674 
CTACGCCTGCCATCAGGCAAGCCCCAGAGCGGGCAAACCTTACCTGGCGCTGAACTGTGCGTCTATACCGGAAGATGCGGT 
>non-promoter squence 2675 
CGGGAAATCGTCGGTGACCGTCGGCGCACTCGTTACCGCTAATCAGGCAGATTCGCTGGTTACCGTACAACGTCTGGACCC 
>non-promoter squence 2676 
GTGCGGTATTGGATCTGGATATCGAAGGGATCGTGCTGAAACAAGGTGCACCGACCGATCTGCCGAAAGCTCTCGCCGCGC 
>non-promoter squence 2677 
GCTGCCCGTTACGTGAACGAGAACCCATTTTGCGTCTGGCGAAGTCGGCACTGGTGACGGTCTATCCATTACCTGACACCC 
>non-promoter squence 2678 
AGCAACAACGAGATTTTCCGGCAGTGGAAGGCACCAGCCGTTTGTCGGCCAGCCTGGCAACGGGCGGGTTATCGCCTCGCC 
>non-promoter squence 2679 
AATGAAATAAAAGGATTTATTTCTGGTCACGTCCACACATTGACCACATCGACAAAAAAGCCCCTCGACTGAGGGGCTTCC 
>non-promoter squence 2680 
ATCTGATAGGAAAACGCGTGGGCTTCGGTAAAGAGGCGTTTAAACCGCACAACCTGCCGATGGTCTTCACCGGGACTGCCA 
>non-promoter squence 2681 
GGACTATCCTTCGGAAACGTTAACTGAGATCCGCCATACCGGCGCACGAGCCGGACTGGTATTTAATCCGGCAACCCCGAT 
>non-promoter squence 2682 
TACCCATAAACTCTGCGCTCGCTGGGAAGAAATTGCCTGCCGGGCGCAAAGTGACAAAACGCGAGTGTGCCTGCTGCGTAC 
>non-promoter squence 2683 
ATATGAGTGGGATCTCAAGCGTAAGTTTTGGTTTGGTTTTGCAGATATCCAATTATTACCGCCAGTTTTACAAACATTTAT 
>non-promoter squence 2684 
AAAGGTGCAATCTTTTGCACCTTTAACAGGTTAGCTCGGGCTAACATTCATGATTCTAAAACAAATAAATTATCTCTCTTT 
>non-promoter squence 2685 
TTCCTTACGAGCAGGCCACACTGCTGGAGAAAAACAAAAATATCGAGTTGATGGCCAGTCCGTCAATTATGCAGCGTTATA 
>non-promoter squence 2686 
CTGACTGGGATGATGAGCGCGATCTCGTTTCGCAAACAGAAGCAGAAATCATCATGCTGGATAACAGTGCGCGTAGCCTGG 
>non-promoter squence 2687 
GGAAGAAAATGCCCGTCTGCAATTACGCAAAGCCAGCGGCAATATCGTCACCTTCTATACTGGACTGGCGTTGTTTAATTC 
>non-promoter squence 2688 
TGGCGGAACATCTGGCGGCACAACTGGAAGCCATCGCGCGTGAAGCCTCCGCCTGGTCATTGCGCGAGTGGGACAGTGCAC 
>non-promoter squence 2689 
AGACGGTGCTGGTCGATCCGAAACGTACCTTTATGAGTATCAGCGGTGCGCAGATCCGCGAAAACCCGTTCCGCTACTGGG 
>non-promoter squence 2690 
CGGCAAAATGGCGCTGGTACACTTTGACGCCCACACCGATACCTATGCGAACGGTTGTGAATTTGACCACGGCACTATGTT 
>non-promoter squence 2691 
CGCAGTAAACCAGACCGCCGTGTTCCTGGTATCGCAAGCGGTAACTCGTCACATGGTTGAACGCAAGGCAGGTAAAGTTAT 
>non-promoter squence 2692 
GCATCTGCAAGAGTTCAGTTTGAGCGCCGAGCCGCTGAAATCGTTGTTCCCGGAAGGCGGTTTTGCCCTGCACGGTAACTC 
 >non-promoter squence 2693 
 CCTATGGTTTTTCCAACGGTCTTGGCGTCGTGGAGGTGATTATTGCTCTGCTGGTTTTGGCTAATCCTGTCAATCGCTGGT 
 >non-promoter squence 2694 
 CATCAACATTCGCCGCGTTGCTGCGCTGGAAGGCGACGTTCTGGGTTCTTATCAGCACGGTGCGCGTATCGGCGTTCTGGT 
>non-promoter squence 2695 
 AAATCTTCGGGCCGGGTAACGCCTTTGTCACCGAAGCGAAACGTCAGGTGAGCCAGCGTCTGGACGGTGCGGCGATCGATA 
 >non-promoter squence 2696 
 AGCTGCGCGTCGCATTAACCCGGAGATGAAAGTCGGCTGTATGCTGGCGATGGTGCCGCTCTATCCTTACTCCTGTAACCC 
 >non-promoter squence 2697 
 GTTCGGCGTTACCACGCTGGATATCATTCGTTCCAACACCTTTGTTGCGGAACTGAAAGGCAAACAGCCAGGCGAAGTTGA 
 >non-promoter squence 2698 
 GTACAGCGGCCCGGCGTTGGGCTTTGCCGATTGCAGCGTGGTGCCACAGCCGACGGCGGCGCAGCTGGCGGATATCGCGCT 
 >non-promoter squence 2699 
 CCATCTTAATATGCCCGTTTTAGCGCGTATCATGGATATGCTGGCGTTACTGCTGTTCCTGACATTTAACGGTCATTTATG 
 >non-promoter squence 2700 
 CGCCCTGTGGGCGTTTGGCCTGACGGATGAGGTTTTTGCCGCCGCAACCGCAAAACTGGTACGCAATAATCGCCGCTGGAG 
 >non-promoter squence 2701 
 TTAAGCTAGCTAAAAATGCCAATAAAGTAAATAAAAAACTTGTATTACCTGACGAATATATAGCACTTGAATTTAAAGGTA 
 >non-promoter squence 2702 
 ATTCATCTTTGCAATTATACTGAATACTGGTAAGCAAATTGTCTTTATGGTTATCATCTCTTATGCATTCATCGTAGGTGT 
 >non-promoter squence 2703 
 CGCCTTTACCGAGCACCATTTCTGGCTGGCGTTACGCAATGAAACCTTCACCATTGAATGGCAAGGGGAAGGCCCGACATG 
>non-promoter squence 2704 
TATGCAGGATCTCACCTCTTTTATTGTTAATAAATTAGGGGTAGTCGATGTAGGTGCCAGTTTGCAAGGGAGAGCGGTGTA 
>non-promoter squence 2705 
CGGTTGCCAATGCGGTAGGTGCCAACCATTCGGCATTTAGCCTTAAGCTGGCACTGGAACTGTTCAGACAGCCAAAACTGT 
 >non-promoter squence 2706 
 TCTGTTGCTGGAGGCAATTCCGGATCTGCATTTGCGTCTTGACGCAAATCGCGCCTGGACACCGCTGAAAGGTCAGCAGTT 
 >non-promoter squence 2707 
 AAGTGTAGACCGGATAAGGCGTTCACGCCGCATCCGGCAGTCGTGCGCCATGCCTGATGCGACGCTTTGCGCGTCTTATCA 
 >non-promoter squence 2708 
 CACCATCATTGAGGCACCCAGCTCGACCAAGAACAAAGAGCAGCAACGCGATCCGGAGATGCATCAGACCAAGAAAGGCAA 
 >non-promoter squence 2709 
 TAGTTTTGCCGAAGTGGAGTCTAAACTGGGGTTACCACTGTTTGTAAAACCGGCTAATCAGGGCTCTTCTGTTGGTGTCAG 
 >non-promoter squence 2710 
 GGGGTTTACAAGAACTGGTGGTGGCAACCGGTGGTTCGTTGCATCGCAAGCTGTGCGAACAGCCTGAATTGCTGGAACATC 
 >non-promoter squence 2711 
 AGATGTCGATTTTGGCATCGTCATCGATCCAGGCCCAGTGGGCGATCTGCAATGTGAAGCGATTCTTTCCGAGCCTTTCTT 
 >non-promoter squence 2712 
 GAACGAACTGGAAGATTTGTGGTTGCCGCTGCTCAATCGCTTGCGAGTGCCGATTGAACAGGCGTTGCGCGATGCGCGTCT 
 >non-promoter squence 2713 
 GCGTGATGTGGCGGCGGAATTGCTGGATATCTACGCGCAACGCGCCGCCAAAGAGGGCTTCGCGTTTAAACACGATCGTGA 
 >non-promoter squence 2714 
 TGCATGCTGGGCCAGCCTGACGGATTATCTGATGCTCTCGCGCCCGCAGGATGTGAACAACGCCCTGCTGTGGCTGACCGG 
 >non-promoter squence 2715 
 AAATTGCCCGTATCGTGATTATGGGTGGCGCTATGGGGCTGGGTAACTGGACGCCTGCGGCTGAATTTAATATTTACGTTG 
 >non-promoter squence 2716 
 TCGCCGTGGTGAACTCGACGTCGGCTTAATGCGCCATCCTGTTTATAGCCCGGAGATTGATTATCTGGAGCTTTTTGACGA 
 >non-promoter squence 2717 
 CAGATTTAAACATGCCGGTATTTATGCACTGTCGCGATGCCCACGAGCGGTTTATGACATTGCTGGAGCCGTGGCTGGATA 
 >non-promoter squence 2718 
 TCTCTTCCATGCAGGGCAGCTTGCCGGGTGGCTGCGATGCGGTGGATAAAATCCCTGTTGCCCGCATTGTTGAAGCACTGG 
 >non-promoter squence 2719 
 CGGTTTCACCGAGCAGATGCAGCAGAAAAAACCAAACCCGCCAATCAAAAATGAAGCCGATAACGGCCTGCGCAACACGCG 
 >non-promoter squence 2720 
 CCGTCCAACGGTGCAAGCCAATGAAGTTTCAAAGCAGGAGCTACACGCAGGCGGGCGTAAGCTGATTGAAAAAATTGAAGA 
>non-promoter squence 2721 
 TGCCTGTAAAGAGAAACAACAGTGTTCGCTGGTGGATGGCAAAAATACCTTTAGCGCCAAGTATCAACAAGAACCAGGTGT 
 >non-promoter squence 2722 
 AAGACGCAAAGAACTACACATTCAACGGTGATGCTATTCTGGTAGAAGCCAAAACCGGATCGCAGCGCGCGTTGATCGATT 
 >non-promoter squence 2723 
 CTTCTTCTGGGGCATGCTGGCGTTACGGGCCTGGCACTATGACGAGAATCATTACAGTGGCGCAATATGGCTGCTCTATGT 
 >non-promoter squence 2724 
 TCCGAACGCAATCCCGTCTGACGAACACACCTTTACCTTTAACTCGCCAAACTCCTGGGCACCAGCGGCCTATGACGCGAA 
 >non-promoter squence 2725 
 CCTATTTGCCGACCGGATTGTATGTATTTGCGTATAAAAAAGATGTTTATTTGCGGGTTTGTACATTGATTATTTTCTTTG 
 >non-promoter squence 2726 
 TGCCGACCTCAGCCGCCTGGCAAACTATCTCAATCCGGATAAAAAGAAACTGGCGGCGAAAGGCATTACGTCGGTACGTTC 
 >non-promoter squence 2727 
 TAAAAGCGGCGGCGAAACGCTATCCGCAGGTCACTTTTTGTGTCGCTTCCAGCCACCGTTTGCCGTTTTCCGATACCAGTA 
 >non-promoter squence 2728 
 ATCCTGTGGCTTGCCGCCGATCGAAGAGTACAAAAATGATTATCCGGACGACTATAACGAAAAAGCGGAACAGGAGCTGAC 
 >non-promoter squence 2729 
 CCCGATCGGCATTGAACCGAAAGAAATAGCCAAACAGGCTGCCGGGCCACTGCCGCCAAAACTGGCGCAACTTAAAGCGGA 
 >non-promoter squence 2730 
 TGATGGGGAAAACTCGCATCCTCGATGCGCTGGCAACGCTGTCATTTAACTACCCACGCCGCGCGGAGTATTTCTCTGGCG 
 >non-promoter squence 2731 
 TCCTCGTCGCAGTCGCCTATTTATTGATCGGCTATTTCTTCATCCGCGCACCGGAGCTGGGCATTTTTGCCATTGCGGCAT 
>non-promoter squence 2732 
ATTTACTGCTGAAATACGTTGGCCATAGCAATACCTTCCAGGCCATTGAAAAAGGCATTGCGCGTAACGGTATTGATTTTC 
>non-promoter squence 2733 
ACCTTTCATCTGTTTTCCGTCTGTCAAAAGCGGTAATGCGCGCTATGATGAAAAAGCGTCATGGTCGTATTATCACTATCG 
>non-promoter squence 2734 
CTTTAAAAAACTGGTTGAGTATCCGTACTTCGTACCCGCATGCTGAGAGCGAGTGGGTATTTTTATCACGTAAGGGGAATC 
>non-promoter squence 2735 
TGATTTTCGCCGTCGGGGTACGATTTGATGACCGAACGACGAACAATCTGGCAAAGTACTGCCCAAATGCCACTGTTCTGC 
>non-promoter squence 2736 
TTGTATAAATATTACTAAATGCTTGCTTAGTCGCATTGTTAAATGCAATACCGTATATTCGGTATGTAACAGCGATATCCT 
>non-promoter squence 2737 
GTTCCTCCCTCAGCGATAATGTCAATGGCGGAAAACTGGACGTTGCAATGAATAACAGCGTCTGGAACGTAACAAGTAATT 
>non-promoter squence 2738 
TGCAGATTCGGGATACCGGCATTGGTATTCCTGAACGCGATCAATCGCGCTTATTCCAGGCCTTCCGACAGGCTGATGCCA 
>non-promoter squence 2739 
AAAAAATGACCAATTTGATCAGTATAAAAAACAGGTTGGTTATTCACTATTTAAGGACTATATACTATGAACAAAATTATA 
>non-promoter squence 2740 
TAGCGAAGAGAAAGGGAAATACGTCGGTGGAGCAGAAAGTATTAAACAACAGGTCGATGCTTCGCGTTCGATGGTGATAGG 
>non-promoter squence 2741 
GATTAACGCACCGATGCAAAAGCTCTCTGGTGGCGAAACGCAGCGTGTACTATTAGCGCGAGCATTGTTAAATCGCCCGCA 
>non-promoter squence 2742 
CTACGATCCGCAAGCACAATCGCTGGTGTGCCTGCCCACGCAAACCCGGACGGGCTGGAATCTCAATGGCTTTGAGGTGGG 
>non-promoter squence 2743 
ACCCGCCACGAAATTGAGGATGCTAAGGCTGTTGTAGACCGGAAACGGTGTTCACGCCGCATCCGGCATTCGGTGCTCAAT 
>non-promoter squence 2744 
AGCGGCCCCCGCAGCTTCGGATAAACCACGAGAAAATAGCGAGTCGCTGCTTAACCGTTTTTTCCTCAGCCGTGTTGTTAT 
>non-promoter squence 2745 
GCGCAGTGCCCAGCCATCCCGATACTGCTGCTTTCACCAAATCCTTAGTGCTTCTTTCGTGTTTTTCTATTGTCATAATGG 
>non-promoter squence 2746 
AGAAGATTAAATTTAATATTTTGAGACAGATTCACAAAGAACTGCTGATCTCTGTACCGTTGTCTAAAAAAGGTCGTCTGG 
>non-promoter squence 2747 
CAATGCTGGAAGTGATGTACGGCGCGGGTCTGCGTCTTTCTGAGCTGGTGGGGCTGGATATTAAACACCTCGACCTGGAGT 
>non-promoter squence 2748 
CGTGCGCGGCTTAAGCGGTGTGTCTGATATTTCCTACGATACGGTGGTAGCGCGTTCCGAATTTGAACATTCCGCGCGAAA 
>non-promoter squence 2749 
GGGGCGAATACAGCGTCGATGGCCTGACGGTCAAAACGCTGCCTGGCGTGTTTAGCCGCGACGGTCTGGATGTCGGTAGCC 
>non-promoter squence 2750 
AAATGGTGGGTACAGCTGCCGGAGAATGTAAAGATCCGCAGACCATGGTGCCTAAAGCCATTAACAGTGTGATTTGGCGTA 
>non-promoter squence 2751 
CTATCGTGGTGACGACGCTGCTGGGCTGGATGCTGGGTGATGTGCACTACAATGGCATCGTTTCTGCGCCGCCGAGCGTAA 
>non-promoter squence 2752 
CCTTCGGCGCGGTCGCGTTTGATGTTACTCATTCGCATACCAAACTGGATAAAGACACCGCTTATGGCAAAGGTTCGCTGG 
>non-promoter squence 2753 
ATTCCTCGCGGTATCAACGTTACCTGGATGGTGAGAATCCCAACACCTTTAATCCGGCATTCTCTAACGGTTCAATTATGG 
>non-promoter squence 2754 
GAGCGTTGGCTGCGGTAGGACTGGAGAATCGCGCAGGGGAATGGCCTGCCGCACTTTCTGGCGGGCAGAAACAGCGAGTGG 
>non-promoter squence 2755 
TGCCGGAAGCAACCATGAAAGCCATTGAGTACGCGAAGAAATATAACGTACCGGTGGTGCTGACGCTGGGCACCAAGTTTG 
>non-promoter squence 2756 
TGATTTAGAAAATCGTGCGCGTGCACGACAGATTCAGGCCTGGCTGCGCAGCGATCTGATGCCCATCCGCGAAGAGCGTCC 
>non-promoter squence 2757 
AAAGCCAGATCGGTACTTTACGTATGTCGCTGGTGAATATTACGCCTGATGCAGATGGCACCACCCTTACACTACGTATTC 
>non-promoter squence 2758 
GATCCGAATCCAACCGGAAAATATGAGTCCATTCATTATAGATATTTCTACAGGAGAACATGATGATTATATCATACAAAC 
>non-promoter squence 2759 
TTTATTTGGTCAGGCAAGCTGGCTGACAGACCGTTATAACGGCTATCGAGAGCGCGATGTGTTGACCGCGGGTTATGGTCG 
>non-promoter squence 2760 
CGCTGGCAGGTTTTGCTGAGCAAAATATTTCGTTCACGCGCCATATGAGCTCCGGCAACACTACAGACAACGGCATCTTTG 
>non-promoter squence 2761 
TCGTGCGGAAGCGGAAAAATGGATGGACTGGGCAAACCAGACGCTCAGTAATGCTCATCGCGGGATCCTGATGGGATTAGT 
>non-promoter squence 2762 
TGAACAACAATTTTATGAGACATCCAGCAAAGGCAAAATTCCTCTGTTGCAACGGTTATTAAGCTTGCATCAGCCATCCTC 
>non-promoter squence 2763 
TCTGGCGTCGTTAATGCCACCGGAAGTAAGCAGCCGCTTGCAGCATCGGTTGACGGAGATGGGCGTTCATCTGCTGTTGAA 
>non-promoter squence 2764 
TTCGATGCCGAGCGCCTTTTACTCCGTGAATCTGGTGGCGCGCAAACCGGAGAAGCGTACTCCACAGACCAACAGCTACGC 
>non-promoter squence 2765 
CAGTGGTGACACGGCAGCTCTGGCAGAGTGGAGCGCCCCGATTCAGGCACGTCGTCACTCTACCCGCGTACATAATCCGGC 
>non-promoter squence 2766 
TCTGGCCACGTTTGCGTCTCTCCTGGCAGCGTCGCCGTCACCATATGATCACTGGTCGTATGGATTTCTGCATGGATGAGC 
>non-promoter squence 2767 
AGCTGGAGATCATGGCTGACCTGTGCGAGCGTCATGGTGTGCGGGTTATTTCCGATGAAATCCATATGGATATGGTTTGGG 
>non-promoter squence 2768 
GATTATCCTCAACGCCATTTGCGTCGCTTGCGGTCTGCAAAAAGGGGTACGTATCGCCAGTGACGTGCGTAGTTACCTGAG 
>non-promoter squence 2769 
TTATATTCAGCATGATATCAGCGCATGGACGATGGCAGAGGCCTTGTTTGGTGCCTCACGCGGGGCGCGCGATGTGATTCA 
>non-promoter squence 2770 
CGATATTCGTCTGTTCCGCCAGGAGCTGCGTGATGCCGCTTATCATTTCCAGGGCGATGCCGACAACGATCAGCTTTCTGT 
>non-promoter squence 2771 
AGTGATCTTTCTCGGCGATCGTGATCAACTGGCCTCGGTTGAGGCTGGGGCTGTGCTGGGCGATATCTGCGCTTATGCCAA 
>non-promoter squence 2772 
TTGAATCTGCGTTGAATACCCAGAAGAACTCGATTCCTGCGCTGGAAAAGGAAGTGAAAGCGCTTGATAAGCAAATGGTGG 
>non-promoter squence 2773 
ACATGGGGATTGTTTTAGTCAGCGACCGCAATATGCAATCGTTAGCTAATTACTGGCGAAAACACAACTCAGCAATATCTG 
>non-promoter squence 2774 
TTTTGTCGGTCTGGAGGCATTTGCCCATCTCGCCTCGGAATTTAAAAATCCAGAGCGTGATTTTCCTCGTGCTTTGATGAT 
>non-promoter squence 2775 
AGGGCGAAGTCTATTCCCAACCGGCAAGCTTGCCGCTGTATCCCAAATCGCCGTATTCACGCCGCCTGTTCTACAAACGCA 
>non-promoter squence 2776 
TCCGGATTGTCACGTTCCGCACGAGTTTGTGCCGAAGATGATACGCAAGCTCAAAGCAAGTAAAGAGCTGTATGGTAAAAT 
>non-promoter squence 2777 
CACGTTGATTGGTTCGCTCTCCGGCGCTGCGCCGCCGGTGATCGGCTACTGTGCGGTAACCGGTGAGTTCGATAGCGGCGC 
>non-promoter squence 2778 
AATGGAGATTGTGGAGATTGCACGTCAGCATAATCTCATTATCTTCGCCGATGAAATTTATGACAAAATTCTCTACGACGA 
>non-promoter squence 2779 
TCTTCCTGTTTATTGGCATTATTCGCGGCTGGATTTCGTTGTGGATGCTGGCGGCGGCGGGCGTGCTGGGGATTGTTGGCA 
>non-promoter squence 2780 
GTTTTTAACCAGACAACAAGTATATGAATTATCGGAGGTTGTCGATCAACTCGATATACCCGTACTTTGTTATGGTTTACG 
>non-promoter squence 2781 
CGTTTGTTAACGCCCAGGCCGAAGACAGCCAAATCTTTTTATATAAGCGCCGCTATGTTCCGGTAGAAGGCTATGCACCGT 
>non-promoter squence 2782 
CGATCAGTTCAAAGTCAGCGTGAAAGCGTCTGACGTCTTCCTCGCTGTTGAGTCTTATCGTTTGCTGGCAAAACAGATCGA 
>non-promoter squence 2783 
ACGGCAATATCATCACCACACGCACTTATCAGGAACGCCTCGATACGCTGGAAAAAGTGCGCGATGCCGGGATCAAAGTCT 
>non-promoter squence 2784 
TGAGTTTGGCTATCTGCCGCTGGAGCATACGCTGGCGGTGGCCGAAGCCGTCGTGACAACTCAGCGTGACTGGGGTAACCG 
>non-promoter squence 2785 
TCGTGGAATATGAGCAAGATTATGGTGTTGCCGTCGAGGAAGGACGTAAAGCAGCGCAGTCTGACCCGAACTGTTTCTTTA 
>non-promoter squence 2786 
AACTCCGTACCCGCTGCAGCCGGGTTCTGTGATCCGTTGCCGTCCGGTTGGCGTTCTGAAAATGACCGACGAAGCCGGTGA 
>non-promoter squence 2787 
GGAGCTGGAGGCGAAAGGGATGGCTTTTGCGCTGCATTATCGTCAGGCTCCGCAGCATGAAGACGCATTAATGACATTAGC 
>non-promoter squence 2788 
CGCGCAGGCGCTGGAAACCTCGATGGTATGTGAAATCCCGTTCGAAACGCTGGACGATTTGTCCGGTAAAATGCCGAATCT 
>non-promoter squence 2789 
TTATGCCCATCTGGAACAGGTGTGTGGTGCTATGGTGCGTCAGGTCATCGAATTCGGTCAGGATTTACAGGCTATTTCTGC 
>non-promoter squence 2790 
GTTTATTGCGTGAAGCCGATCGGGTATTGATTGATGATGGCTGGCTGGTCATTAGTGGCTTCAATCCCATCAGTTTTATGG 
>non-promoter squence 2791 
CGCGCGCTGACCACGACACTTTCTGGTTTGACACTACCCGCCTGCTGCGTACCCAGACCTCTGGCGTACAGATCCGCACCA
>non-promoter squence 2792 
GCACCAGTCTTCAATGGGGTCGCTGATGATCTCGGCGGGCTACAAGGTGCATCCGTTGTGGCAGAGCTATGAAATGTTGCC 
>non-promoter squence 2793 
AGCTCCGCTGTGAGCGCAGGCTGTGTTAAAACTCCTGATCACTTTTTGGTCTAAGCGATGGTTTCATATGATCAACCATTC 
>non-promoter squence 2794 
TCAAGTCTTCATTAAATCAGAACACTGAACATCAGCTGCGTTATCAGGAAACGGAGTTTGTGATTAGTTATGAAGACTTCC 
>non-promoter squence 2795 
ATCTCATTGAGCCACGCAAGCTGTTTGAGGACGCTACACTGATACCTTCCGGGTTGAAAGCGGCATTCCTGAAAGCGACAG 
>non-promoter squence 2796 
CAAAATTCCTGTTTGATGAATATGTTCGTCAAATCCTGCCTGAAGCGAACTCGCAGATTGTTGGCTTCCGTTATTTCAACG 
>non-promoter squence 2797 
CATTGATAACGCGTTCGAAGGCGGCTACATGGCCGGGCGTTATCTGATTGAACGCGGTCACCGCGAAATCGGCGTCATCCC 
>non-promoter squence 2798 
ACACCCACTGGAATGTTATGGCTATCGTATTGAAGAACATGATAAACCGGGTGCATTAAATGCCCAGGCATTAAAAGCTGC 
>non-promoter squence 2799 
TCGCCGGGAAACAGGTTGCCATTCCGGATATTGCAGACCTCACCAGCGAACAGTTTCAAAAGACCTTTGCCATTAACGTTT 
>non-promoter squence 2800 
TATGAAACATTACCGTCCGCTGTTATTAAACGACACGCTATTTTTACGAAAACTCTGCGTCACCTTAAGTCATAAAAATTA 
>non-promoter squence 2801 
AGACGGTATACGAGCCGGGAAGCTTCACGCCGCTCATCCGGGTCGAGACAGAGAACGGCGAGCGGGAAAAAGCGCAGCGGC 
>non-promoter squence 2802 
TTACCCTTGCACCCGGTGTTCAGGAACCGTGCACCAGTGATACCTCTCATCAGTGCCCGACAGAAACGGTACCTTATGTTG 
>non-promoter squence 2803 
GGGAAAGCGGTTAAAAGCAGATGGGGATGGTTGGATTGTACCTCCCGCAGCCGCGCCGTGGGACTTCGGATTGATTGTGCT 
>non-promoter squence 2804 
ATTGCCAGTTAAACACCGCTTTATCCGTGGTTTGGGAATTGGTCGAAGTGTTTTAATTGTTGATGAAGTTCATGCTTACGA 
>non-promoter squence 2805 
CAGCCATAGCGTCTGGTGCGATCATAAACAGACCAGTTTTAACGCCGTGGCAGAGTTGATAAACGCCGGGCATCAGGAGAT 
>non-promoter squence 2806 
AACCGTCTGACGTGGTGAGTATCGATCCAAAACTACTCATGGAAGAGGCTGATTTTCAAAAGCAGCTACCGAAAGATGCCC 
>non-promoter squence 2807 
AAATCGCGGTGAAAACCAACGATAAACGTATCGATCCGGTAGGTGCTTGCGTAGGTATGCGTGGCGCGCGTGTTCAGGCGG 
>non-promoter squence 2808 
TCAACGCGCACATTGCGCACGATTGTACGGTAGGTAACCGCTGTATTCTCGCCAACAACGCAACGCTGGCGGGTCACGTAT 
>non-promoter squence 2809 
CTGGAACCGTCTGGCAAAGTGTTATCGGGACACGCTACCCGGTGTGGCGTTGTATGCATGGCTTCAGGCCGAACAACGACA 
>non-promoter squence 2810 
AGGGAACCTGCTGACAGGGCCGTGGCAGCCTCGCGTCAGCTACCGAAAACAGTGGGCGCGCTGGCGGGTGATGATTCTGCC 
>non-promoter squence 2811 
AGCATCGCAATCCTTTCCCTGGGTGAGCGATGCTGCCGATGGCGCAGACTTAAGATCCCCGGTCTTACCCGCTATAACCCC 
>non-promoter squence 2812 
CGACAAAGTCTCTCAGGCCTTCTGGCACGAATGGCGTAAAGGCAACACCATCTCCACGCCGCGTGGCGATGTGGTTTATCT 
>non-promoter squence 2813 
TAATCAGGAACTCACCGAAGTTGCTGAGTTAATAACTTCACCAGAAGCAATAAAAAATAATCTGGCAGTCGCTTTTCTGAC 
>non-promoter squence 2814 
ACCGCACGCTGCAACTGATTAAAGAAAATGGCTGTAAAGCGGGTCTGGTATTTAACCCGGCGACACCTCTGAGCTATCTGG 
 >non-promoter squence 2815 
 TTAAAGAAGGGATAGATCTTCAGGCGCTGGAACTGGCGTTGCAGGAGTATCCGGTGAAAGCGTGCTGGCTGATGACTAATA 
 >non-promoter squence 2816 
 GGGCGCTGGCTCTTGATGACAAACTCGGACGTAGCACCAATCAACTTTCCGGCGGTGAATGGCAACGCGTACGTCTTGCTG 
 >non-promoter squence 2817 
 ATGTGCCGATTGCGCGGTGGAATGATCAACATATGGTAGACGCGGAAGGAAATACCTTCAGCGTGCCGCCAGAACGCACCA 
 >non-promoter squence 2818 
 CCATTGCCGCTCACAGTTTCAGCGCGCAAATCGCCCCCTTAACAACGGAAGCTAAAATTGTCCAGGATGCGGATCGGCTGG 
 >non-promoter squence 2819 
 TGCTGGTAACTGGCCCTACCGGCAGCGGCAAAACGGTCACGCTTTATAGTGCCCTGCAAAAGCTGAATACCGCTGACATTA 
 >non-promoter squence 2820 
 TGATGGCACGAACTTGTATGAACACAGCGATCCGCGTGAAGGCTATCATCAGGACTGGAACACGCTGATCTACAACTATGG 
>non-promoter squence 2821 
 TGCGTTAAGACTTTTTTCATGGGTGCCGGATACAAAAAAGGCCGCAGGCTGTTACCCCTGCGGCCGGTTTCGGGCGCATAT 
 >non-promoter squence 2822 
 CGAGCCGCTGCTCAACCTGAACAACGTCGTTCCGGCGATGGAAATCATGCTTGATGATTTCGGTTTTGGCCTGTCTAAACG 
 >non-promoter squence 2823 
 CCGCTGGTTATCGTGAAACGAAGCGTCTCTCCTCAAAACTGGATTTGCGGAACGATGAACGAAGCAGTCGCCTGACTGCTT 
 >non-promoter squence 2824 
 GCGTTTCGACTATTGTCAGCAAGCTGTTCAACCTGGTCCAGCCGGACATCGCCTGCTTCGGTGAAAAAGATTTTCAGCAAC 
 >non-promoter squence 2825 
 ATCTGATTAAGTCCCTGGAACATGAAGTGACGCTGGTGGACGATACGCTGGCACGCATGAAGAAAGAGATTGGCGAGCTGG 
 >non-promoter squence 2826 
 TGAACTCCGGTTCTGCGGGTACAGAAGATGAAGTTACTACCCCGGCGGCAGATAACGCCATTGCCGAAGCGGCAGAGCGCG 
 >non-promoter squence 2827 
 CGAAGCCCCCGGTCTGATGGCGCTCGAAATCGCGATCGACGAACTGGCGGAAAAAGCGGGCATCGATCCCGTCGAGTTTCG 
 >non-promoter squence 2828 
 CGCGCCGGTCGACTATCACGTACGCCGTCATGATGAGATTTTTGCGGCTATCAACGCGGTCAGTGAATCGGACGCACAAAC 
 >non-promoter squence 2829 
 CCAGTGGTAAAACGGGTTTTGACGCGGCAGCCAGCGGTTTTGCTTCTAACGGTTATGGCGAGCATTCACCAGGCGGTTATT 
 >non-promoter squence 2830 
 TAATGCTGGTACTGGTGGGGATTGCCCCTGCTGGCTTCGTCGTCAATATGAATGCGTCCGGCTATGAAATTACCCGTACCC 
 >non-promoter squence 2831 
 CGTTTCCGGCATTTGCTCTGGGGATGCTTTTAATTCAGGTATTCTCCGTTGAACTGGGCTGGCTGCCTACCGTGGGAGCAG 
 >non-promoter squence 2832 
 TGAAAGAACTTGTCGAACTGCTGTGGCTGAAAGGCGATGAACCTGTCACCGTCGAGGGCAAAACGTTGCCTCTGAACGAAG 
 >non-promoter squence 2833 
 CAATAGCGGGGTGACCTGGGAAACCAGCCACGTGCGCCACAAACTCAAACGCGTACTGTGGATACCGGTTGAAGGCGAGCG 
>non-promoter squence 2834 
 ATATTCTGCCGCGCAGTGGCCTGCATTATTCGCCGATGTTCGACTATGAAGTGCGTCTGGTGTTAGCACCTGACCATCCAC 
 >non-promoter squence 2835 
 CGCTGGTGGCCATTTTGTTGGCGATCCCGCGTCCGACGGTAAAAGCCAGTAAAGGCAAACCGCTGCCGTTTCGCGCGGTGC 
 >non-promoter squence 2836 
 TATGCTGCTGGGTATTCAGCTTGGCTTCTGGTCGCTGCTGTTCTCGCATATCACCTTCTGCCTGCCATTTGTGGTGGTGAC 
 >non-promoter squence 2837 
 TGGCACCGTGTTTTCTCGGTGGTATGCAGTTGATGATCGAAGAAAACGACATCATCAGCCAGCAAGTGCCAGGGTTTGATG 
 >non-promoter squence 2838 
 CCGTATCTTGCTGGAGCAGCATAATGGCGAGGTTCCGGAAGATCGTGCTGCGCTTGAAGCCCTGCCCGGCGTAGGTCGTAA 
 >non-promoter squence 2839 
 TGGGGCGGCAGATCGCGAAAAAGTCGAGGAAGCTATCTCGCTGGTTGGCTTAAAACCGCTGGCGCATCGGCTGGTCGATAG 
 >non-promoter squence 2840 
 TCTATTTCTTGCTGATGCCAAAGCTAGGTGAAGAAGACCGCCAGCGCCGGATGTACGGTTTACCCTTCGCGTTAATAGCCG 
 >non-promoter squence 2841 
 ACTCTTTAAAGATGGTCCGTACAAAACGCTACATCTGGCGGATGAAAAACTGATCCGTAGCCTGAAGCCCGGAGCGATTCT 
 >non-promoter squence 2842 
 CTGGCTTGATGAATTTGCCGAGCCTGCTATAGCCCGCAAAATATATTCATCGGCTTTTCCGTTGGTGGATATTACCGTGGT 
 >non-promoter squence 2843 
 ACGTCACGAAGGCGGTGCTGCCGGAGATGATTGCCCGCAAAGATGGTCGCATTGTGATGATGTCTTCAGTCACTGGTGATA 
 >non-promoter squence 2844 
 GTGGTGAGGCTGGCCCGGTAATTGATATCACCAACGAAGCAACGCTGCCGAAGCGTGCAACCATCACTCTACGTCGTAGCA 
 >non-promoter squence 2845 
 TGCGCTAATTTATAAAAACGATCAGCTTTCATGCCTCTTGGGTATGGCTCTTGCTTATAATGTAGCCAGCAACATTATTAC 
>non-promoter squence 2846 
TGACTGTCATGGCCTCCGGTAGCGATATTGCCTTTGAACGACTGGCACCCGTGCTGGAAGCCGTTGCCGGAAAAGTTTTATC 
>non-promoter squence 2847 
CGATACCGGTGTGACGCTGGCTGCGGGTTTTCTGGCCCTGATCCTTGCGCCAGAGTTTTTCCAGCCATTACGCGATCTCGG 
>non-promoter squence 2848 
ACAACCGCTGCACGATGCGCTGGATAAATTCCAGGCCGATACCGGTATCGACATCGACATGCACATCGACGCTGCCAGCGG 
>non-promoter squence 2849 
TTTGTTTCTTCTCCTTGATATAATCCTAAAAAAATCTCATAAAATTAATATATGAGATAATCTTTATTCAGCAGAAGATTA 
>non-promoter squence 2850 
ACATCCCGGCAATTGCTCACCAGGCAGGTTGCCATATCCCGACCGTTGATGACTGGATCCGCATCAACAAGCGCGTGCCCC 
>non-promoter squence 2851 
TGACGACGGCAGCGGATATCTGGGTGACCGCCGCCATAGGTATGGTTATTGGCAGCGGTATGTACGAACTGGGTATTTATG 
>non-promoter squence 2852 
TGGCGCAACAGCATATTGAAGGTCATTATCAGGTCGATCCTTCCTTATTCAAGCCGAATGCTGATTTCCTGCTGCGCGTCA 
>non-promoter squence 2853 
GCGACGGTGAAAACCTGCCGAAGGCGCATATTGTCGCCACTAACCCGCCGTTTGGCAGCGCCGCAGGCACCAACATTACCC 
>non-promoter squence 2854 
CAACGGGCTGCGTATCATCTACAGCGTCACCATTAACATGGTGCCGAACCACCTTGATAAACGTGCGCACAAATATCTCGG 
>non-promoter squence 2855 
ACCTGAATATCAAGAGCGTATTCTTCATGTCTCAGGCAGCGGCGAAACACTTTATCGCGCAAGGCAATGGCGGCAAGATTA 
>non-promoter squence 2856 
AGAACTTTGCCAAAGGTATTGTTTTTGCCGCTATTGTTATTTCAATCGGTTATTCGCTGGCAATATTTTTATGGGGCGTCA 
>non-promoter squence 2857 
GTGTGCGGCATTAGCGCCAGCGGATAAAGGCCATTATCTGGCACGTAAATACGTCGTTGATGATGAGAAGCTGCAAAACTT 
>non-promoter squence 2858 
AGCCCTGAAAGAGGCAGGTGGTACGCCGGGCGAAAACATGACGATGGATAATAAAGAAACGACTCATGTCACAGGCAGCAA 
>non-promoter squence 2859 
CCGCACTGATCGATCATCTGGATACCATGGCAGAACGTGCAGTGCAGCTGGGCGGTGTAGCTCTGGGGACCACTCAAGTTA 
>non-promoter squence 2860 
TTTGGATCGATAAAGTTTTCTCCCACGGCTGGGCTTACGGTCATGGCGGCACGGCGCTGCATGGCAAACATTTGCTGTGGG 
>non-promoter squence 2861 
CGCCGCCAACGCCCGCAGCCAAACCGCCATCAATGGCCGCCGATGCTTTTACCAATCCAGACTATATGCGCTACGCGGTAA 
>non-promoter squence 2862 
GGTTGCGGCAGGTTACGTGGTATACGGCTCCTCTACCATGCTGGTTTACACCACCGGATGCGGTGTTCACGCCTTTACTTA 
>non-promoter squence 2863 
GTATGATGAAGAGGACGAATTTGCCGGTATTAAGAACACATATCCTGATGAAATGCTGAAAGAGTTGGTTGAACGCACGCC 
>non-promoter squence 2864 
TCCCGTGGGATGACGGCATGAAAGTCGAAAATATGGAGCAGTATTACGACAAAATTGCCTTCTCTGACTGGACTAACTCCC 
>non-promoter squence 2865 
TCAGGCCTACATTTTCTCCGCAATATATTGAATTTGCGCGGTTTGTAGGCCGGATAAGGCGTTCACGCCGCATCCGGCATA 
>non-promoter squence 2866 
ACCCTAACAATCTGAGCGGCACGCCGAAAGAGGCGATGCGTAACCGTACCATCACCGACGTGTTTGAACCGGGCTCAACGG 
>non-promoter squence 2867 
GAAATCCACGGACTTCTGGTCGTTACCGTTGCCGCAGGAAACGAAGCAGTACGTGCCTAAAATGCTGGCATTGAGTGATAT 
>non-promoter squence 2868 
ACTTTGCGGATTGCATTACTGCCATTCGGGAAAAAAGCCCGCAAATCAAAATTGAAACTCTGGTGCCGGATTTCCGCGGTC 
>non-promoter squence 2869 
GAATCGCGGGATCGCATTATATTACGGCGGTCGTGACAAGTTAGCGCAAGATGATCTGCTGGCGTTTTATCAAGACGATCC 
>non-promoter squence 2870 
GTTTTGAGATCGAACGTATCGCCCGCATCGCGTTTGAATCTGCTCGCAAGCGTCGCCACAAAGTGACGTCGATCGATAAAG 
>non-promoter squence 2871 
GGGGGCGCTACCGTGGGGGATCTTACTGGCGTTAGGTCGCCGCTCCCATATGCCGATTGTGCGTATCTTATCGGTCATTTT 
>non-promoter squence 2872 
CCAGCCTGATTTCAGCCTCCGCCCAGGGCAAAAAAGCGGTCGATGCGTTAGCGGGGCAGAGTGCGAAATTGCTCAACGGCA 
>non-promoter squence 2873 
GAGCTGGCAGCAAGGGCCTATCGTTTTGAACTGGTTGGATATACAAGATTCTTTTGATGCTTCTGGTTTTAACCTGATTAT 
>non-promoter squence 2874 
GCTACGCCAACAAACTGCTGTTGCCGCGTTTTGCCAAATCGGCATTTGATGAGTTTTCTACTCCCGCCGCGCGCAAATATT 
>non-promoter squence 2875 
CTTTGTTTATGCCGGATGCGGCGTAAACGCCTTATCCGGCCTACAAAATCGTGCAAATTCAACATATTGCAATTCTCTTGT 
>non-promoter squence 2876 
GTGCATTTTCTTTCGATGTGACTCATTCCAATGTTCGTATCCCGGATGATAAAACATACCAGGGGCAAAGTTATCGTGTTT 
>non-promoter squence 2877 
CGTGGGGGCCAGTAAAAGTGACGCCGTGCGTGACATTTATATTGGCACGCTGGACGCGTTTCCGGCACAAAACTTTCCACC 
>non-promoter squence 2878 
TGTGACGGTGAACGGCGCAAAGATGTCCAAGTCTCGCGGCACCTTTATTAAAGCCAGCACCTGGCTGAATCATTTTGACGC 
>non-promoter squence 2879 
TCTGATCTTTCCCTGGCAGATCCGTAACCGGCAGCCTGACCCAGCCATTTTTCTCGATTTTCTCGAACGCTTCGCCTTGCC 
>non-promoter squence 2880 
GGATGAAAAAACGCTGGCTGACGCCGCACAACTGGCTTCGCTGGCTGATGAAACGCCGGAAGGCCGCAGTATTGTGATCCT 
>non-promoter squence 2881 
AAAATCATTGATATGGCCATGAATGGCGTTGGATGCCGGGCAACAGCCCGCATTATGGGCGTTGGCCTCAACACGATTTTA 
>non-promoter squence 2882 
TGTATGAACTTTCTGCCGTGACGCAGATCCAGCACACCACGCCAGCCGTTGTGCGAACTGCCAAAGGTCAGGTGACGGCGA 
>non-promoter squence 2883 
CTGATGGAATTTCCGGCGCGATGGCGCGTATTGAGCAGGCGGCGGAGGGGCTGGAGTGTCGGCGTTCGTTGTCCAATTCGG 
>non-promoter squence 2884 
ACGATGAAGCATCAGGTATGCAGCAGGCTTTGATCGCTAAAGGCGTACCAGCAAAAGTGATCTTCTGCGACTATGCCGGAT 
>non-promoter squence 2885 
TAACTGCAACGGTTAAAGATCAGTTCGACAATGAGGTGAATAATCTTCCGGTAACATTCAGCTCAGCCTCTTCAGGACTCA 
>non-promoter squence 2886 
CGAGCTGCGGATGCGTGAACTGGCGCGCACCATACCGCCGACGGATATTCAGCTTTACTATCAGACGCTGTTGATTGGTCG 
>non-promoter squence 2887 
GCGTGATGGGACTGTGCCAACCAATGATGGCTACCTATCGTCCACATAATAATCAGCTGATGGAATGGGTGCAGACCCGTG 
>non-promoter squence 2888 
AATGCGTGCGCTGGCCCCACAAATTGCTCGCCTCGATCATGATAAACAGCACATCGCCGAAGTGATGGATTTCCTCAGCGT 
>non-promoter squence 2889 
AGAAATCTCAGCGCATCAGGATAAACTGCTACCTTAGGTCAACCACCAAAAGAAAATACAATACGTCCAGTTTGTATGCCT 
>non-promoter squence 2890 
ACAGCGGTGAGAAGAAATTTGAAATCGCCGATGCGGTTCAACAGGCTGGCGCTACGGAGCTGGTGGTGCATGGGCGGACGA 
>non-promoter squence 2891 
GCTGACATTACGTGCGGTAGGGCAACTTGGCCTGATGTGCCGTTGGCTAATTAACGATGTCTCAAGCCAGGTGTCCAGTGT 
>non-promoter squence 2892 
GGCTTACTTTGTCGATGCGCCGTATCAGGTCGATAAAATCAGCGCACAAACTTTCGCCGACTGGCAGAAAAAAGCCGCCGA 
>non-promoter squence 2893 
TCACCCGTGGTGAAACGCAGGCGCTGGTTACCGCAACGCTGGGTACTGCTCGTGACGCGCAGGTTCTTGATGAACTGATGG 
>non-promoter squence 2894 
TGGCTACCCGCTTCAATACCATGACCAAAAAAGCTGACGAAATTCAGATCTACAAATATGTTGTGCACAACGTAGCGCACC 
>non-promoter squence 2895 
TGAAGACAGGAGTACCGTGCTGTACTTGCAGGACTGCGCCCAGCAGGCAGGGCAGGAGTCGCGGTTTATCTACATTGAAGA 
>non-promoter squence 2896 
TAATGTGCCGTCCCGTACTGGCTGCGATCTGCTCCCGGAAACGGTGGGCCGTCTGGCGAAAGTAAAAAATATTATCGGAAT 
>non-promoter squence 2897 
ACATGGGCCTTGCGGCACGTATGATGAGCCAGGCGATGCGTAAGCTGGCGGGTAACCTGAAGCAGTCCAACACGCTGCTGA 
>non-promoter squence 2898 
GTTTTGATGCCATTCGCGAACGCGATGTGTTGCTCTATTATCCTTATCACACCTTTGAGCATGTGCTGGAACTGCTGCGTC 
>non-promoter squence 2899 
GATGGTCGGGCGCGACATTGGCGATATCTACGGCTGGCAACCGCGTAGTTATGGCGAGGAGCGCCTACGTCTTGATGCTGT 
>non-promoter squence 2900 
AAGCGGTGGTGCATTTGCACAGCACATGGTCGACGGCGCTTTCCTGCCTGCAAGGGCTGGACAGCAGCAACGTTATTCGTC 
 >non-promoter squence 2901 
 CCGAAGTTCGTAAGCCTGAACTGGACGCAAAACTGGTTGCTGACAGCATCACTTCTCAGCTGGAACGTCGCGTTATGTTCC 
 >non-promoter squence 2902 
 GGCTAAACCGTTTTCACCCCGCGAAGTGTGCGCCAGGGTGCGCACCTTACTGCGTCGGGTGAAGAAGTTCTCGACGCCGTC 
 >non-promoter squence 2903 
 AATATCCGTTTATTGAACTGTTGATTAATGAGAATTACCCGCATCTCAATGAAGGAAAAGATAATCGCGGTCTTTTATCCT 
 >non-promoter squence 2904 
 TCAGCCGTGATAAAGGGTTTGTTCATGTGATGCAGGAACGTTGCATTGGTTGCAAAACCTGCGTTGTGGCTTGCCCGTATG 
 >non-promoter squence 2905 
 CGCCCAACGTTTTCATGCGACCTATTCTGGCGATGAATGGCAGGCATTCCTTCAGCTTAATCAGGCCAACCGCGCGCCATT 
 >non-promoter squence 2906 
 AAGGCGTGGCGGCGGAAAACGTCATCTTCTTCCCCAACTGGTCGGAAATTGCCCGTTTTCAGCATGTTGCAGATGCCGATG 
 >non-promoter squence 2907 
 ATCACGCCGAACGCGATAAACATCTTCGCAGTGCAGATTTCCTCAATACCGCAAAATATCCACAGGCAACATTCACCTCCA 
 >non-promoter squence 2908 
 CGATAATGACTGCGTGATGCTGGCGCTGGCGGAGAAATGGCAAAATAATTCGCAGGAACGGGATTTCTGCGTGATCAACGT 
 >non-promoter squence 2909 
 TATCTGGTTGTATAGTGCGTTCCGCGGTGTGCAGTTAACTTACGAGCACACCATGCTTCAGCTCTATCCTTCGCCGTTTGC 
 >non-promoter squence 2910 
 GCCAGATTGCCGAACGTGTGGCAATCGCTGTCGATAACGCCCTCGCCTATCAGGAAATCCATCGTCTGAAAGAACGGCTGG 
 >non-promoter squence 2911 
 TGCGCTGTTACCGCACCGGACGTTAAAAGAGGCAGAGAGCATCGCCGGTCAGTTAATCAAAGCCGTTGATACCTTGCCGAA 
 >non-promoter squence 2912 
 CATGTACAAAAACAACAAAAGCCAGGTTATCTCCTGGCTGGCGTTGACCTGGTTGTTTGGTGCCGGATTTATCGGGATGGA 
 >non-promoter squence 2913 
 CGCAGATGGCATTGCGGCGATTAACACCGTTAAATCCATCACCAATATCGATCTTAATCAGAAAATCGGTATGCCGATCGT 
 >non-promoter squence 2914 
 AAAAGCCAGCGGGCGTTACCAGTGGATTTTAATCGACTTACCGCGTGATGCCTCGCAGATAACCCACCAGCTGCTGAGTTT 
 >non-promoter squence 2915 
 CCAACGGTGGCAACCCGACGCGTGTTGGCGGCGTGCTGCCGGAAATGTCTGCGGCGATTGCCGGACATGCCAGCGAGGCCG 
 >non-promoter squence 2916 
 GGTGCCCGTTCAGCGTGTCGGCAAAATGGTGCTCAATCGCAACCCGGATAACTTCTTTGCTGAAAACGAACAGGCGGCTTT 
 >non-promoter squence 2917 
 AAGAGTTTGGCCTGGCACCGTTCCTGCCGGATCAGATCCACTTCGTACACAGCCAGGAGTTACTGTCTCGTTATCCGGATC 
 >non-promoter squence 2918 
 ATTTCATGCCATTAAAAATATTACCTGTGCTGAAGGTGGCCTGATTGTAACTGATAATGAAAACCTTGCCCGCCAGCTACG 
 >non-promoter squence 2919 
 GATTCCTCGGCGCGGTGGTGCTGGGGCTGGCGATTGGCTATTTCGTCTTCTGGTTCCGCAAAGTGCGCCTTGGCAAAGCAT 
 >non-promoter squence 2920 
 GAACAGTTGCGCGGTGGCGGCGCAGGTTTATATCGGCAGCGAATATGAACATCAGTCGATCAAAAATATTATTCAGCTGGT 
 >non-promoter squence 2921 
 TCGCCCGACTTCGCATAAAGGCGATCACGGGCGGCTGGTAATTATCGGTGGCGATCACGGCACGGCGGGGGCTATTCGTAT 
 >non-promoter squence 2922 
 AGCATGGCGCATTATGGTACCGGGCAAAACACCATCAGCCTGGCGCTGGGTTCCATTACAAGAAGATGCCGCAGACGAGAG 
 >non-promoter squence 2923 
 TCGTCGTTACGATCCGGTGATTGATGAACTGCTGGAAGTAACCGACCTGGTAATGCTCGATCTCAAACAGATGAACGACGA 
 >non-promoter squence 2924 
 AGGCGTTCACGCCGCATCTGGCATTTGGCTCTCGATGCCTGATGCGACGCTGGCGCGTCTTATCATGCCTACATATTTTTC 
 >non-promoter squence 2925 
 AGTGATGCATGACGGTATTGAACGTGGGATGAACACTGAAGGCGTGCTGCCTGGTCCGCTCAATGTGCCGCGCCGTGCCGT 
 >non-promoter squence 2926 
 TCGGTCTGTCACTGCACGACCCGCTGCTCACCGTGGTTGGACTGCTCGGCGCACTGTTTCATCTGCTCAACCATGCGCTGT 
 >non-promoter squence 2927 
 CAAACTGGGGGTTGCACCGTTAACCAGTATGTTCCTGTTTGGGCCGAACCAACCGTCGCCTGCAAATAACTATCGTCCGGA 
 >non-promoter squence 2928 
 AGTCGAACGTGACGGAAGGCGCATTGGTACAGAACGGTCAGGCGACTGCGCTGGCAACCGTGCAGCAACTTGATCCGATCT 
 >non-promoter squence 2930 
 ACAGACGCCGGAGAGTTTCGCCTTTACCCTGAAACGTGTGGCGGAGCTGAACCCCGATCGTCTGAGTGTCTTTAACTACGC 
>non-promoter squence 2931 
ATGGTTTACGCTATGATATCTGGAATGGAGTGACGGTGATTGCTTTTTGTGCCGTACTGTACAATATCTCTCTGTTATTTA 
>non-promoter squence 2932 
CCTCGATCTCAGCTTGCGCAACATGACCTTCAGTAAAGATGACTGGCAGACACAGGAAGGCAAACTGTCGATGAACGCTAG 
>non-promoter squence 2933 
GAGCCGACTTTGATTTTCTGACTCAGGTTTACTCACGGTCCGGTCTTTATGAGGCGCTGAAAAGTCCATCGCTGAAACAGA 
>non-promoter squence 2934 
GTCGCTGTTCTACATTAATGTTCGTGCCATTCCAGCAAAGAAAAAATCAGATGATGTTAATGCTAACGAGTTGACGCTGGT 
>non-promoter squence 2935 
ATGGTGGCTCTCCCTTCCCATTATTGTCATTTATCCTCTGCTGTTTGGCTGGGTCAGCTACCAGACGGCAACCAAACTGGC 
>non-promoter squence 2936 
ACGCCAAAAAAGAAGGTGTGAATAGCACCGAATCTGGCCTGCAATTCCGCGTGATCAACCAGGGTGAAGGCGCAATTCCGG 
>non-promoter squence 2937 
GGATGCTGCAAAAACTGGAAGCGGCCTGGCAACAACAGCAGACCAGCAGTACGCCTGCCGCGACGGTAACGCGTGAGAATG 
>non-promoter squence 2938 
GCTGATTGTCACTAACTGTATCGTTGTGGGCCGCGCTGAAGCCTTCGCCGCCAAAAAAGGTCCGGCGCTTTCGGCACTGGA 
>non-promoter squence 2939 
AGCTGGAGCTGCCTACAGTTCATATCGACAATCTGACCGCCGCATTTGATGCAGTAAATTATTTATATGAGCAAGGGCATA 
>non-promoter squence 2940 
CGAACAACTGAAACTGGCGAAACGCTACGATCTGCCGGTGATCCTGCATTCACGGCGCACGCACGACAAACTGGCGATGCA 
>non-promoter squence 2941 
TTGCCAGCCAGTTACGGATTCAAATCAACGAGCAGATCTACTTCTCCCGTCGCGTTCGTTTTGTGGAAGGGAAACCGCTGA 
>non-promoter squence 2942 
ATGATTTGCTGCCACTGACTGATCTGCTCGAAAAGAACGGTTTTAGCTGCCAGATCGAAACCAGTGGTACTCATGAGGTAC 
>non-promoter squence 2943 
CCGCGTCTGATCAGGTGACCCAGCACGTTCACTTTGTCGATAAGAAACGCAAACGCGAATTGCTGTCGCACATGATTGGGA 
>non-promoter squence 2944 
CTATCAGGTGATGGACCCGGAACGCTTTGGCGTGGTGGAGTTTGACGACAATTTCCGCGCTATCTCGCTGGAAGAAAAGCC 
>non-promoter squence 2945 
GGCTACCTGCGGCGCTGGATGAATGCCGCCTGATGCAAATGCGTCGTCAGGAAGTCGTTGCGCCGGAAGATGCCTGGCGTG 
>non-promoter squence 2946 
GCTGATTGCTGCTGACGGGGGTTATGCGTTCAAGTATGAAAACGGCAAGTACGACATTAAAGACGTGGGCGTGGATAACGC 
>non-promoter squence 2947 
TGATCGGCTTTGGTCTGCAACCAGCGATTATCGCCTTGATCCTTTACGGTGTGCTGCCCGTCCTGCAGGCGACACTTGCCG 
>non-promoter squence 2948 
ACGGTATGGAAGGTCTGTTGCAACAGCGTCACCGTGAAGGGCGTCTTTCCGGCGTACTGAACGGCGTGGACGAGAAAATCT 
>non-promoter squence 2949 
TGATGTTCTCCACGCCGTGCGAACCGTATGAAGTTAATCCGATTCTGGAACGTGCTATGGACCGTATTCTGATCCTGCACG 
>non-promoter squence 2950 
CGATCCGAACTACGACATCAAACAGCTGGCGCTGGAGTGCGCAAGCAAGCGCATGTATCCGGATATCCTGAACTACGATCA 
>non-promoter squence 2951 
GTGGTTACAGGAAGTTATCCATTTTAATGTGCTGGCCATTGTGCCTCGTGATTCAACCGTCGAGACATTTGCGTTGGCGGT 
>non-promoter squence 2952 
GCAGCGAAGAGAGCAACGGCGTCGACTTGCTGGGCATCATCGACGAAGACGTGCCGAAAATGACCGACTTTGGTCTGCCAC 
>non-promoter squence 2953 
AGGTCAACGCCATTGAGCGTGATAAGGCGCTGGCATGGGTGGAGCGCAATATTAAAGTACCACTGACCGAACCACAAAAAG 
>non-promoter squence 2954 
CCATGCGGTGCTCGAGTGGGTGGCTGATCCCCGCAGCGTATTGCAGACCCTCTGGTCAGTGTTGCGTCCAGGCGGCGTGTT 
>non-promoter squence 2955 
AACGTGCTGGCGACGATGCTGCGCGTCCGGAATGGCTGGAGCCAGAGTTCGGCGTGCGTGATGGTCTGTACTACCTGACCG 
>non-promoter squence 2956 
CTTTTTCGGATTAGGCTCTTCAGCCGCCGTTGCCCACGATGCGATGAATAAGTTCTTTCGTTTTAATGTTCCGGTGGTGTA 
>non-promoter squence 2957 
GCATGACCGAAGCCGCGAAACTGCTGAACAAGCAGCTTGAGCGCGGCAAGATCGATGGTCTGAAACTGGCTGGCGTGATCT 
>non-promoter squence 2958 
TGCATTACAGGGAACTGGCGATGTGCTAAATCAGTTACATATTGATTTTAGAGCCCTTAGCGGTGTCATGGCTGCTGGCTC 
>non-promoter squence 2959 
GGCATCGTCTTAACGAGGCACCGAGGCGTCGCATTCTTCAGATGGTTCAACCCTTAAGTTAGCGCTTATGGGAGTAATCCC 
>non-promoter squence 2960 
TGAAAGGTAAAAAAATCGCCATGACCTGGGCCTACTCTCCAAGCTATGGCAAACCGCTCTCTGTACCACAAGGCATCATCG 
>non-promoter squence 2961 
GGAACTGGCGATTGGCGCAACACGCGCGATTCCGGTAGGCGGTCGTTATGCCTTCCGGGATATGGGGATGCTAAGCTGGAG 
>non-promoter squence 2962 
TCAGTTACCTGAATGCTCTGAGGCTGATGACAAACGAAGAACTGTCTAATGCGTAGACCGGAAAAGGCGTTCACGCCGCAT 
>non-promoter squence 2963 
AGTGGGGCATGCGACGCTGAATGAAGGGGTAACAGCGAAAATCCATCAGACTAATCACGCGATTCACCTGATTTGTGCGGC 
>non-promoter squence 2964 
CGTTGGGGATATGGCTGGCGAGAAGTCCGCGAGCGGCGAAAATTATTCGTCCACTGCTTGATGCCATGCAGACCACGCCAG 
>non-promoter squence 2965 
TGGAGAACGACTGGTCCGGATATTTGCTGGCGATCGTTTGCCTCATTGCCGCACAAATCATTGCCCGCATGATGATCAAAT 
>non-promoter squence 2966 
CACTTGTTTATGCCGGATACGGCGTGAACGCGTTATCCGGCTAACAAAATCGTGAAAACTCAATAAATTGCAGAAACCCCA 
>non-promoter squence 2967 
ACTGAAGCTGGTGCGTCTGTCGAAATATTCTCTCGATGCAGCGCTGAAAGAGAAAAGCACGCGCAATACCCGGGAAAGACT 
>non-promoter squence 2968 
CCGCCATCGTGATTGAGCCGGTTCAGGGCGAAGGCGGTTTCTACGCCTCGTCGCCAGCCTTTATGCAGCGTTTACGCGCTC 
>non-promoter squence 2969 
AATGGTCACCGTGCGCGATATCACTCTGACCAGCACCTGTGAACACCATTTTGTTACCATCGATGGCAAAGCGACGGTGGC 
>non-promoter squence 2970 
GAATAAAGCAGGTATTCCGTGGGCCATTGTGACTTCTGGCTCCATGCCGGTAGCGCGAGCGCGCCATAAAATAGCTGGGCT 
 >non-promoter squence 2971 
 CAGTTCTGGCTGAAGAGGTGGTGGAAATTCCCAATCCTCGCGTGGCGTTGCTCAATATTGGTGAAGAAGAAGTAAAGGGTC 
 >non-promoter squence 2972 
 CCACGGTTTTTACCCTGCCGGAGGCGGTGTGGTGGCAACGGAAGTCTCGCCCGTGGCATCGTTTAACACCTTGCAACTTGG 
 >non-promoter squence 2973 
 TTTCTCAGCAGTTAATTAAGAATCTGGCGACACTAAAAGCAGGCAATGCACGCGTGGTGAACAGCAACGCGATGTCATTCC 
 >non-promoter squence 2974 
 CTTTGCACGGCTTTGATCTCGCCAGCGAGCAGCATACTGTGCGCGACACCGCGTTCCTGATGGAACAGTTGGAGCTGCGCG 
 >non-promoter squence 2975 
 GTGGAAAATCCCTGGCGGCGGTCGCTTAAGTGCGATGGGACTGCTGATGTTGGCGGTGGTGGTTATCGGCATATTCCTCGC 
>non-promoter squence 2976 
 TGTTAAAAGCGGAAGGGATTCCGACGCTGGGAACCGCGGTATATGGCGCAGCACAAGGGCTGCTGTCGGCGCTGGCAGGTG 
 >non-promoter squence 2977 
 GATTTTTACGTCGTTTGGTTTTCACGGTAGCGTGCCGAGTATTGTCAGCTATATGGATGGCAACATTCGTAAGCTACGCTG 
 >non-promoter squence 2978 
 CCCCGCTGGCGCGGGGAACTCGACAGAACGGCCTCAGTAGTCTCGTCAGGCTCCGGTTTATCCCCGCTGGCGCGGGGAACA 
 >non-promoter squence 2979 
 GCGTCTGCTGGAAGCGAAAAACTCCACCGCCATGCTGACCACGTTCAACGAAGTCAACATGAAGCCGATTATGGATCTGCG 
 >non-promoter squence 2980 
 GAGCGGATATTATTGTTGGCGCGATGCATGAGCCACCATCTTCCAGTGAGTTTGGTTTTTCACGGTTGGGCGATCTGGAAC 
 >non-promoter squence 2981 
 GGCTTATTACCAGCAAACACTGAACCAGTTTTGCCAACATGGAACCATCAGTGGTTGCCTGACAGTAAAACTCTCTGCCGA 
 >non-promoter squence 2982 
 TGGTGGTGATTAACGCGGTAGTTGCGGTCTGGGCGGCACCGGCGGTGAGCGCATCCGACTTTACGCAAAACGCCCACTCGT 
 >non-promoter squence 2983 
 ATGAAATTGAAAATATCTATAGCGACCTGGAGCAGTTGAGCCGGGTGATTATGGAAGGGCATCAGGGCGATGAGTACGACG 
 >non-promoter squence 2984 
 TCGAAACCCAGCCTGCTAATCCGGCGCAAAAGCCGGGCCTGCTGCAATCTTTCCGCGCAATTGCGGGTAACCGCCCGCTGT 
 >non-promoter squence 2985 
 GCCACTATGTCGAATTGCTGGAAGGCACCAACACGCAGTTGTTGGATACGCGCAAAACCTTACCCGGCCTGCGTTCAGCTC 
 >non-promoter squence 2986 
 CCATTGCGCTAACTGCGCCAATGTTTGGGATCGTGATTCGTATGCCGTCATTTATGGCACGGCAGATCCTCAACTGGGCCG 
 >non-promoter squence 2987 
 TGAGGAAATCAACCGCGACCATGTGATGCTGCGTTATCAGGGAAAAATAGAGCGTCTGAGTCTGGCAGAAGAGGAACGTTC 
 >non-promoter squence 2988 
 TACCCGGCAAACCGATTTCTTCAACTTATACTTTAAAAGCGATTGAAACCGGTGAAGTGGTCTACGCTGATGGCAACGAAG 
 >non-promoter squence 2989 
 GGAAAGCAGTAACCCGCTCAATCGCTTTTTGATTCGTGTTTATCATCCGCTGTTGCTGAAAGTACTGCACTGGCCGAAAAC 
>non-promoter squence 2990 
 ATTGATCGCCCAGGGAAAAATCCGCCGCTGGGGCGTTTCTAACCTTGATTATGCTGATATGCAGGAACTCTGGCAGCTGCC 
 >non-promoter squence 2991 
 CTCAGGAAGGCGTGAAAATGGGCGCACTGGTAAATGCTGAGCAGCGTGCCGATGTGCAGGAAAAAGTGAACATATTGCTGG 
 >non-promoter squence 2992 
 CGGCAGCGCGAAGATTATGCCGTTCTTTAAAACGCTGCTGGTGGAGCTCGCGCCAGTGTTCGACTCGCTCGATAATAAAAT 
 >non-promoter squence 2993 
 GGGGTAAACCGACCTGTGTCAACAACGTCGAAACCCTGTGTAACGTTCCGGCGATCCTCGCTAACGGCGTGGAGTGGTATC 
 >non-promoter squence 2994 
 GCCAACCGCAGTTGCGGATCTGCTGCAACTGGACAACGCCGGTGTAGTGGATATCGGCGGCGGCACTACCGGCATTGCCAT 
 >non-promoter squence 2995 
 TCCGCAGAACTACGATATGGCGCTGCTGAAATCTCCCGCAGAAGCGATCAAAGATCCTGCTACGTTCAAAACTGGCTGGGT 
 >non-promoter squence 2996 
 AAGTTTGCGTGAGTTAGGCGTGAAATGGACGCTGGCCGATGCGCAACACGCTGGTGGCGTTGGGCAAGTCACCACGCTTGG 
 >non-promoter squence 2997 
 CGGTATTTGCCTATCACGTTAATGATCCAGAACGCTATGGTGTCGTTGAGTTTGATAAAAACGGTACGGCAATCAGTCTGG 
 >non-promoter squence 2998 
 AAATCTCGCTTCAGGTGAAGGGAATTTCTTTATCCGTCCTGGCGGCGTGTTTTATGTCGCGGGAGATAAAGTCGGCATCGT 
>non-promoter squence 2999 
GGATGCTCAGTCACAGGTAAATTCTGTTGATGCGAAATATCAGGAACTGCGGGCAGAACTCCATGAAGCCCGGAAAAACAT 
>non-promoter squence 3000 
TCAAACTGTTTAATCAAGCAATAAGCGGCGCACCTTACACTGCGCTGTCGGTTCCCCTTTCTTTAACTGCTGATTCTGTTT 
 >non-promoter squence 3001 
 AATTAAGTTGTGCTCTTGGATCATCCCGTACCAACGCGACGCGTATTGCCGATGAACTGGAAAAACGCGGTTGGATCGAAC 
 >non-promoter squence 3002 
 ACAACGGGCGTTCATCCACTGGCGCATTCAACTGGCGAAAAGTCTGACCGAGTATAATCGGGTCTATCAATCTGCATTCTC 
 >non-promoter squence 3003 
 GAGACGTTTCCGGTGAAGGCGTACAGCAGGCACTGTTGAAACTGATCGAAGGTACGGTAGCTGCTGTTCCACCGCAAGGTG 
 >non-promoter squence 3004 
 GTGTCACGCTGTTTGGTGTAGGTGAACTGGGGATGGCAAACACGACACCGGCAGCAGCAATAGTCAGCACAATCACTGGCC 
 >non-promoter squence 3005 
 TCGATACCACGCCGATTATTAATGCTCACTGGTTTGCGCTGCCAACCCTCTATACGCCGCGCTTCGAGTGGTTTGCCATTC 
 >non-promoter squence 3006 
 AGTGGTTTATGCGCCAGCAGGGCGCAGAAAAAGCCTCTTTTGACACCATTGTCGCCAGTGGCTGGCGTGGGGCGCTGCCGC 
 >non-promoter squence 3007 
 TGCCGCGCGTAACGCTGGAAATTGAACAACGTTATAACCACATTCCAGATACCAGTTCGCTGAGCATTCGTACTTCCGGCC 
 >non-promoter squence 3008 
 TGCCTTCCTGCTGTTTACCGGCGTGAAGATGGCGCTCGCCCATGAAGATGAATCAGGCATTGGCGACAAGCCGCTGGTGCG 
 >non-promoter squence 3009 
 GCAAATTGCGACCCAGTTTTATGAGCGGACACTACTGTCACATGACAAATCAGCCATGCTGCAACAACACGCTCCTGCCGA 
 >non-promoter squence 3010 
 TGAAGAAAACTGGCCGCTGTTACTTGATGCGCTTATTCCTGTCGCCAATACCTGCGAAATGATCCTGATGCCCGCCTGCTT 
 >non-promoter squence 3011 
 CATCGTGCACCGAATGCCGGATGCGGCGTGAACGCCTTATCCGTCCTACAAATACCCGTAATTTCAATATGTTTGGTAGGC 
 >non-promoter squence 3012 
 AACCGTTCCGGCTCAGACGCGTTTAGTCGAATCTTTGCAACGGCGTGAAATTACTCGTGAGTATGAAGCGGTGGCGATTGG 
>non-promoter squence 3013 
CTGGGCGGTACAGGCCGCGCTCAATATCCTCTACGGCATTCCTAAGCAAACTCGCACCGAAAAACTCTCTGGCGTTTACGA 
>non-promoter squence 3014 
CACTGTTATGGGTGCGTGACCAGGTGATGAGCAGCGACAAGCTGCGTTCAGAACTGGCGGCAAATTACCCGTTTATCGACC 
 >non-promoter squence 3015 
 TATCAACGCCTTAATTGCCAGCAAAAAACAGCTTATTGACGGTATCGCTCACGAACTGCGAACACCGTTAGTGCGCCTGCG 
 >non-promoter squence 3016 
 ATCTATTTTCCTGAAACAAGGTGAATATTCAAAAACTCCTGTCAAATTGCCTTTTGCCCTGAAAAATGCATAGTCAAATAT 
 >non-promoter squence 3017 
 GGCAGGGATTGAAACCGGTGCGTTAATGGCACTCTATTTTGCAGACGAAGCCATTATTACCACCAACCCGGAAGTCTCCTC 
 >non-promoter squence 3018 
 TCGGAGCAATTTCGTTCGATGCGACCCAGGCGAAGAGTACGCTAGCAGATCAAAGCGAACATAAAGGTCAGTCATATCGTT 
 >non-promoter squence 3019 
 TGGTGGGCTACATCGCCTGGCTGGCGACCGCTTACCGAATGAGCTTTTCCCGCGAAATCAATCTGGGCCTGGCGCAACATG 
 >non-promoter squence 3020 
 TGATAACGAAGCAAAAGGTAAAGAGTACCGCGAGAAATTTGCCAAAGAGAAAGGTGTGAAAACCTCTTCAACTGGTCTGGT 
 >non-promoter squence 3021 
TGGACGAAGCCTTCTCGGCGCTCGATCCATTAATTCGCACCGAGATGCAGGATGAGCTGGTAAAATTACAGGCGAAACATC 
>non-promoter squence 3022 
GTCAGCAACCAAAAATCCTGCGCCAGATTGAGCGTCTTCCCTGGCTGCGTTTCGAACTGGTGGAGCATATCCGTCTGCCGA 
>non-promoter squence 3023 
GCAATAACCTGCACAATTACCTCGATGACCTGGTCGACAAAGCCGTCTCTCCCGTGGTGTATCTCATCGGTGTTGACCATA 
>non-promoter squence 3024 
TTTAAGTCTGGTTATCGGTATCGTGATGGCGGAAGTATTACGCAAGCTGGGTGCAGATAAAGTTCGTGTTAAATGGCCTAA 
>non-promoter squence 3025 
GCTGACTCAGTCATTTCATTTCTTCATGTTTGAGCCGATTTTTTCTCCCGTAAATGCCTTGAATCAGCCTATTTAGACCGT 
>non-promoter squence 3026 
ACGCTTATCAGGCCTACGTGGATCGATCAATTTATTGAATTTACACAATTTTGTAGGCCGGATAAGGCGTTCACGCCGCAT 
>non-promoter squence 3027 
ACTTCTTCAACGAAATGAATGAAGACGGTACGCTGGCACGCATTGAAGAGAAATACCTGGGGCATGGCGATGATTTTGATT 
>non-promoter squence 3028 
GTCCGCAGGACCACAGTCAAAAAGTTAACAAGAAGATGTACCGCGGCGCGCTGAAAAGCATCCTGTCCGAACTGGTACGTC 
>non-promoter squence 3029 
GCAGGAAGATGACACTACGCCAGTGCTGGCGCATCTTAGCGAGGATGATCGCAAACAGGTGCTAACGCTGATTGCCGATTT 
>non-promoter squence 3030 
ATACCCTGGCGGCCTGCCTGGAAGATTACTTTATGCGTTCTGAACAGCTGCCGACGCGCCTGTTTATTCGCACCGGCGACG 
>non-promoter squence 3031 
CACATACGGATAAAAATGCCATGGAAATCGTGGATGGTTTTCACCGCCATGAAATTGGTAAAGGCTCATCATCATTAAAAT 
>non-promoter squence 3032 
TCGAGATATTTACAAAGCTCACCGATTACACCTGGGGAGTTATCTTTGGGGTCGGTGCGGCGACGGTTTGGGTGAGTTATG 
>non-promoter squence 3033 
AGGCGCTGTATGTCGGGATCTCCTCTTACTCGCCAGAGCGGACGCAAAAAATGGTCGAGTTGCTGCGCGAGTGGAAAATTC 
>non-promoter squence 3034 
CTCTTCCCAGGGCGTCACTAATGACGACGGTGATATTGTCTCCGAACTTTTCCCTAACGAAGCGCAAGCGCGGGTAGAAGC 
>non-promoter squence 3035 
AGAAGCAAAAAGCGCGTAAGCTGAAAATCAAAGACGCCATGAAGCTGCTGATTGAAGAAGAAGCGGCGAAACTGGTGAACC 
>non-promoter squence 3036 
TAATTACGCCGTTGCGTCGTTAGGTACGTCAACCACCGCCGATCACATACAACTGTTGTTCCGCGCGACCAACAATGTCAT 
>non-promoter squence 3037 
CGCAATCGGGACGAGCCGATGAGATCAACACTTGTATTGGCTGCAATCAGGCCTGTCTCGATCAAATCTTCGTTGGCAAAG 
>non-promoter squence 3038 
GGGCGTGCAGTTCCTGGCCTATATCAACCCGTATGTTGCCAGCGATAAAGATCTCTGCGAAGAAGCGGCACAACACGGCTA 
>non-promoter squence 3039 
CGAAGATAAAGGCCCGCAGCCAGCAGTGACGCATTATCGCGGTCTGGCGACCGTAGAAATGCCGGTAGCGACCGGACGTTA 
>non-promoter squence 3040 
AGCGAGTCAGATGGCTGGAAAAGGAGGAAGCAAAACGCCTTATTGATGAGTGCCCCGAACCACTGAAATCTGTCGTCAAGT 
>non-promoter squence 3041 
GCATCCGTTTTTACAACGCGTTGGTCCCGATGTGCTGGATCCGAATCTGACGCCGGAGGTGGTGAAAGAACGATTATTGTC 
>non-promoter squence 3042 
GTCCGGTACTGTTCCGCTACACCCGTGAAGAAGAGTTTATTGCTAACACCTCTCGTCACGTCGCGAAAGTCACCGTCAAAC 
>non-promoter squence 3043 
CTGCGCAGACCCTGAGCTACGAAGTGTTCCTCGGGCTTTCCTTGATGGGCGTGGTGGCGCAGGCCGGTTCATTCAACATGA 
>non-promoter squence 3044 
TGAATTACCATCCGCAAAGCGAACTGGTGATGAACAGGTTGAAGATCCATGAGCCAAAATTGGATGTGCGTGACGTGCTAC 
>non-promoter squence 3045 
GATTGGCAACGTTGAGTATGTTCAGGCGAACGCTGAGGCGCTGCCGTTCCCGGATAACACCTTTGATTGCATCACCATTTC 
>non-promoter squence 3046 
GATTATTGCAATTTCGATCATCGGCTTAATCTTTGACCCAGCGGTGAAATACCACGGTCTGGTGGCGATGCCAAGCCTGAC 
>non-promoter squence 3047 
AGCGCCGTTTAATGATTGCCCGTGCGTTAATGCATGAACCTAAACTACTGATTCTCGACGAACCGACCGCAGGCGTGGATA 
>non-promoter squence 3048 
TCATTCCAACTGTGGCGCGATGACCGCCATTGCCAGCTGTCAGTGCATGGACCATATGCCTGCCGTCTCCCACTGGCTGCG 
>non-promoter squence 3049 
TCTATAGCTGGGGCGGCGGTAGCCTGCTGCCGGTAGATACCAGCATCGTTCACTCCGTCGCGCTGGCTAAAACCACTGCAC 
>non-promoter squence 3050 
GCGGTGGTGACTGGTTTTTCGATTTAAATGATTCAGAGCAACAAGAGGCAATAGATCTGTTGCTGAAATTCCATCACCTTC 
>non-promoter squence 3051 
CGGTGAAGGTGAAGCGATGCTTACCGCCCTCACCCATCTTAGCCGTTCGCCGCTGGAGCAAAATATCATTCAGCCGCTGGT 
>non-promoter squence 3052 
TGCAGGAAGACACCATGCGTTTTGCTTCAACGCTGGAGAATATGGGCGTCAGTTTTATCAACGCCATCATGACGTTGATCG 
>non-promoter squence 3053 
CGACAATACTCAGGAAAATTTCTGGCCCTCATGGTACCGGCAACATGTTGAAGTGCTATGGACCACGCTCAATCAGTTCAA 
>non-promoter squence 3054 
TTTAGACACCGGTGATATGCTCTATAAGCTCTCCTGCCCGATTACTGCAGAAGATACCAGTGGTACGCTGTACGACAAGCT 
>non-promoter squence 3055 
TGCCTTATCTGCCTGTCATCATTCACACTCAACAAGAGGCGATGATTTCAGGCTGCAATGGTTTTTATTTTGGCAACGAGT 
>non-promoter squence 3056 
ATAAATTAGCAGCGATTGCCGCCCCCGCAGAAATCTTTTTACTCGAAGATGGGATTGATGGCTGGAAAAAAGCAGGATTGC 
>non-promoter squence 3057 
TTTTAATCAGCTACGCTCCACCAAAAGATGAATCGCTGGTTGCCAGTTTTATTACCCAATATGCCGTAACCGCTTATGCCA 
>non-promoter squence 3058 
GGTCATCGATCACTTTCTGGTTATGCGTATCTGTCTGGAGCCGCAAGCCTGCCTACTGGCAGCAACGGTTGGCACCGCGGA 
>non-promoter squence 3059 
CTTAAAATTATTTGCTTCGCTGTTAATTTCACTTTCATATTCTAGTGCCTACGCAGATTTATCAGAAACAGTGTATATTAA 
>non-promoter squence 3060 
TGGCAGAGCGATACAAGCTGGTGCTAACGGTTTTGTCAGTAAATGCAATGATCAGAATGATATTTTTCATGCCGTTCAGAT 
>non-promoter squence 3061 
ACTTCACCAGCGTGGTTGGTGCCGATCAGGATGATGCCGAAATGCTGGCGGAAGAGTTACGTAAGTTTCCCGCCGAGACGG 
>non-promoter squence 3062 
CGTTAGGCAAACCGCTGGATAAGCTGCGCATGGTTACGCTGGATAAACCGCGCCTGAGTGCCGCGATTGAGGAAGCAACAC 
>non-promoter squence 3063 
AAAACCGGATCAGGCGCGGCGTCGTTTTCGTCTCGGGATGCTGGTCTTTTTCGGCATGCTGGGCTGGGCGCTGCTCACAGC 
>non-promoter squence 3064 
CGCAGCCTGGCAGGAAGCACGCTACGGAAAACTGTGGGAGCAGGGCGTTGAAGGCATTGAAAAGTACAATGACATCAACAA 
>non-promoter squence 3065 
AAAATTACCTGGTTGCTCAGGGGCGTCGTCCACCTTCCAGTGATGTGGATGCCATTGAAGCTGAAAACTTCGAAAGTGGCG 
>non-promoter squence 3066 
CAAAACGTTTGGCGAACTGAAAGGCAAACGTGAAACGCCAGCTCCGGTGCCGACGCTTTCTCCGCTGCGTGCGGAAGCGGT 
>non-promoter squence 3067 
GGACGTGGGACCGCGCGTGAAAGCGACGTGGAAAAAGCCGTGGATGAACTCTTATGGTCACAGTCTGACCACCAGTACTAG 
>non-promoter squence 3068 
TGATTAACGTCGCGCTGAATAACGGCACTCTGCAACACCCTGTTAAAGGTGTTCACACGGGTTCTCGCGTATTCATGCAGC 
>non-promoter squence 3069 
GAAATTTATCGGCCTGCCGGTAGGCGAAGTAGTGAAAGTGGCGAAAGATCATCTCGATGTTGCCGTTACCGAGCCACTGGC 
>non-promoter squence 3070 
TAGCGTGCGTCCGCAGGATGTGGGCTTTGTCCCCGACCTGATAGCGTGGAACCTTAGCCCCGAGCGTGGTGGCGATGGCGG 
>non-promoter squence 3071 
CCAGCAAAAAGCAACGATGCAGGAAATCTGGCACTCTTTTGTCTCCGGTATCTGGGCGCTGTTTCTTCCAGTCATCATTAT 
>non-promoter squence 3072 
GCATCGCCTGCCCGTTTGGCGCAATTGAATTTTCCGGCAGCCGTCCGCTGGATATTCCGGCAAACGCCAATACCCCGAAAG 
 >non-promoter squence 3073 
 CTCGTGCACCAACACCTCTAACCCAAGTGTGCTGATGGCCGCAGGCTTGCTGGCGAAAAAAGCCGTAACTCTGGGCCTCAA 
>non-promoter squence 3074 
 GCGCGTTTATGCCGACCTACGAACTCTCTGAAGCCCTTGCCGAAGCGATTGTTGGCGTGGCTAACGGCGCTGGCGTGCGCA 
 >non-promoter squence 3075 
 TTTTGTTGTGGTCGATGAAGATGTGTGCATTGGCTGCCGCTACTGCCATATGGCTTGCCCGTATGGCGCACCGCAATATAA 
>non-promoter squence 3076 
CGCGGCGCTGGATGGTACGCTGGACGACTTTATTGTCGCGCGCGAAACCGAAGGTCAGGCACTGAAAGCATTGATCGAGCA 
>non-promoter squence 3077 
TGGAGTTGTCATAAAAGCGGGGGAAGTCATTGCCCGTATTCATATGTATAAAATTGCAACATTAGGAAGCGGAAATCCGCG 
>non-promoter squence 3078 
ACTTCCCGGCGCTGACCGGGCAGGATCTGACTCCGGCGCTGGTGAAAACCCTCGCCGACTCGCGCAGCAATATTATCGGCA 
>non-promoter squence 3079 
GTATTGTTTCCATTGGTATTTTTAATGGTACTTTATATAGTCTGGTAATGAGTTTTCTCTGGAGTAATACCAGTTTCGGTA 
>non-promoter squence 3080 
GTGGCTTTCGAATATTTTACTGTGCGTATTATTCAGTTATTTCGTACTGAACAGAATCAAGCGTATTATAATTGCGAGTCG 
>non-promoter squence 3081 
GCTGTTTGATTACCTGCCTGCCGATGGGCTGCTGGTCGTCGATGAATCTCACGTCACCATTCCACAAATTGGCGGCATGTA 
>non-promoter squence 3082 
TTGTGCTGCTGCTCGCCGGATTAATGGGTGGCAGCATGCTGCTTTGGGCGGTGCTGGCGGGCGCGGTAGTACTGGCTTTGC 
>non-promoter squence 3083 
TACGCCGCTGGAAGAGAAGGTATTTATTGCCGCTGCGCTGGCGCATAACCAGACCGGACGCCCGATCTCCACGCATACGTC 
>non-promoter squence 3084 
TGAAACCAACCACGCATTCTCTATCGAATCTGATAGCGGCGTTGAACTGTTCGTCCACTTCGGTATCGACACCGTTGAACT 
>non-promoter squence 3085 
CCCCCCCATCGAGCAGAAAACGGTGGTGGATGGCGAACCTGTTTTACGAGTGCGTAATCTTGTCACCCGTTTCCCTTTGCG 
>non-promoter squence 3086 
CCTTGAGTCAGCGCCGGGAACGTTTATTAGAAAAATAAATAAAACCAGCGTTGTGTTTGAAACTCACGGGCATTACGAAAA 
>non-promoter squence 3087 
CACTGGCTGTGAAGCCGTCTGGTTTGAGTTTTGAGCAGGCGATGCAAACTCGTGTCTTCCAGCCACTCAAACTCAACCATA 
>non-promoter squence 3088 
ACTGGTTGAACAGCTGCGCGAAGCCAATGCTGCGCTGATTGCGCAATCGTATACCGACTCGTTAACCGGGCTACCGAATCG 
>non-promoter squence 3089 
CTGTCTGAAAACGCTTCCCCCGCGTGAGTTAGCGTCGGGGCTGGCAGAAGTCATCAAATACGGCATTATTCTTGACGGTGC 
 >non-promoter squence 3090 
 AGCGCTGGATTACAAACTGCGTAAGCAAATGCAGAACGAGCTGAAAGCGTTACAGCGTAAGCTTGGCATTACATTCGTCTT 
 >non-promoter squence 3091 
 ACTGTTTTTTTCAACCTGTTCATATTTCATAAAGATCTGGCCACTGAGTGAGTTTTCAATCACCTTTCCATCCACCTTATA 
 >non-promoter squence 3092 
 GCTTGATCAAAGCGATCACGAAGCGATTATTATCGACCAGGTACAGTGTACGCATCTGATGCGAATGTCCGCGCCTATCGG 
 >non-promoter squence 3093 
 GAAGCAGCGCCCATACCCGACGATAACCATACGTTGGCAGCTCTCCGATAACATGGTGTATACGGAGAAGCACATCCGTAT 
 >non-promoter squence 3094 
 AAGGCACCACCCTGCAGGGTGACCTGAAAGCGGCTATCGAACGTGACTTCGGCTCCGTTGATAACTTCAAAGCAGAATTTG 
 >non-promoter squence 3095 
 CCTGTTAGTGATGGTGAAAGCTAACAATAACGATGTGAAAAGCGTGAAAGATCTCGACGGGAAAGTGGTTGCTGTGAAGAG 
 >non-promoter squence 3096 
 CCAGGACAGCTATGAATTTCTCTGCGATTTCATCAATACCGTTTCCGGCAAAGGCGAGTGTGAGATGTTCATCATCCACGC 
 >non-promoter squence 3097 
 ACGATTACAGCAATTCGTTGCTGGCGTACCGTCAGGCGTTGCAACTACGTGGTGAGAACGCTGAACTGTATGCGGCGCTGG 
 >non-promoter squence 3098 
 AAATTGCCGAGTTGCTTAATGTCGAGCCGCAGCCGCTGGATGGCGAAGCGCAAGAGATAACGCCTGCGCGGATGGTGGCGG 
>non-promoter squence 3099 
AGCGCACCGTTCGCATCAGCGTGCCGCTCAGGCATGGTCAGACGGAAAACTCAAAGAAGAGGTGATGACTGCCTTTATCCC 
>non-promoter squence 3100 
GCAGCAGGAATGCAATGCCGTTGTTTGGGATCCGGCGAAAGGTGCCGAGAATATCTCGCAGGCAGAGCAGGCTAAAGTGGG 
>non-promoter squence 3101 
TGAAGAGCGTCAGCGCGGGTTAACCAGTTTGCGCCAAATTAACCGCAAGACCCGGGAAGTCATTGGTATTGCCTTTGATGA 
>non-promoter squence 3102 
GGCGCAAAAACGGCGCAACCCGCGTGCTGGCAGCCATTGACGCGCGAATGGGCGAAGTTTACTGGGCCGAATATCAGCGTG 
>non-promoter squence 3103 
CACCATGACGCCTGCCACACAAATCCACGGCAAAAAACGACAGAACGTGCTGGAAGCGGCGCGTATTGAGCTGGGGATGAA 
>non-promoter squence 3104 
TTGTCTATACCGCTGCTTCTATCGCCAGTACTTTCGTCGTTACTGCCGGGATGTTCGGCGCAATGAGCCTGTACGGTTACA 
 >non-promoter squence 3105 
 GTGCTTCAACGGGTGGAACTGAGGCAATTCGTCACGTACTGCAACCGTTGCCGCTTTCCAGCCCGGCACTGTTAATTACCC 
 >non-promoter squence 3106 
 GATCATCGCCATGATGGTTGGGCGTTCTCTTAACCAGCGTTTCCCTGACAAAGAAAACAAACCGGGCGAAGTCATCCTCGA 
>non-promoter squence 3107 
TCCTGAATGCCGCTGGAACCAAAACCGGAAAAGTTTTCCCGACTGATAATCAGATTGATTATTTTGACGATGTCCCGGTGA 
>non-promoter squence 3108 
CTCCAGCGTCAAAATCGTCAACCCGATTATGGGCGTGAAATTCTGGGATGAGAGCGTGAAGATCCCGGCAGAAGAAGTCAC 
>non-promoter squence 3109 
TAGAAGCGATCGACCGTCTGCGTGACACCTCTTCTTCTCACCAGCGTATTTCCGTGGTGGAAGTGATGGGCCGTTATTGTG 
>non-promoter squence 3110 
TCCCCGATTTTGACTGGGCACGTTATACCTCTGGCATCGTGCTGGCGTTAGTTTCCGTGGTCTGCTGGGCGTGGTATGCCC 
>non-promoter squence 3111 
CCGATCTCAATGCCATCCGCGCGGCAGGCCTGCGGCTGGGCGTTTCGACACATGACGATATGGAAATCGACGTCGCGCTGG 
>non-promoter squence 3112 
TCCTGACGCTGGCGGCAATATATGCGTATCAGGTAAAAGCAGAAGCCGTAATTACTGGCGTCTGCGAAACGGATTTCTCCG 
>non-promoter squence 3113 
ATACCGCATTAACCGGGCGGCGACTGGGCGCGCAGCATATGTTGGTAGTCAGTGCGATGGGTGCCAATGCCCACTCGCCGT 
>non-promoter squence 3114 
GCGGTCATACCGCCAGTGGTGGTGATATGAACACACTACGCTTAGGTATTGATGGCATTAGTCAGGCGACACCGCTGGATA 
>non-promoter squence 3115 
CCTGCTGCGTGGGGCGTATCATTATTTCTCCCCGTCGGTATCCGCTTCAGTTCAGGCGAGATTATTTCTGCAAACGGTGGA 
>non-promoter squence 3116 
ACCTAACGCCCTGTTCGCACGCTTCAACACGCTGTTTGAAAAATCAACTCAACACTATACCGATAGCACCCGCTCGCTGTT 
>non-promoter squence 3117 
GCATGGAAGTGACGCAGTTCACTTACTTCCAGCAGGTTGGTGGTCTGGAGTGTAAACCGGTTACCGGCGAGATCACCTACG 
>non-promoter squence 3118 
GCCGACATGTGGCAGCGGTTGTAGGTCTGATAAGACGCGCAAGCGTCGCATCAGACGTTGATTGCCGGATGCGGGGTCAAC 
>non-promoter squence 3119 
ATGCGCTGGCAACCTGGTTTGAAGCGCGTGCCTGCTCTCGTAGCGGCGCGACCACCATGGCGGGCGGCAAGTGCACCCAGG 
>non-promoter squence 3120 
TACCGCGCCAACCAGTGAAGAGGCGCAGACCGTTTTGAGCGGGTATATCGATTATATCTCTACGTTGGTGGTGAAAGAGTC 
>non-promoter squence 3121 
TGCACCGGTGGGTGTGTTTGCGCTGATTGCGGTGACGGTGGCTAACTTTGGTTTCTCGTCTCTGTGGCCACTGGCGAAACT 
>non-promoter squence 3122 
CGAGAAAATCATCGCCACGGAAACAGGCAGTGTCTGGTCGCCGAAAGTTTTATTACAAGATAAAGCACTGTTGTGGTTTAC 
>non-promoter squence 3123 
 TCGCTGAACGTAAGCGTCCGGAACAACCTGCGCTGGCAACCTTTGCCATGCCGGATGTGCCGCCTGCGCCAACGCCAGCTG 
 >non-promoter squence 3124 
 TGGAAAGCCGTGATCCGCAACTGGCGGCGATTTCTGCCAAAGCAATTAAAGAAGCGCGCTATCACCTGCGTTTTAGTCGTG 
 >non-promoter squence 3125 
 TGTTGCTGGATAGCCAGGTGTTTGGCGTGCCGCACGGTGAGCTGAGCGAGTTTCAGCTTGAGTGGCTGGAACGTAAACTGG 
 >non-promoter squence 3126 
 ATGGTCAGGAAGCCCAGCACCAGGTGAGCACGGCGAAGAAAATGTCCGTTGGTCAGATCCTGCGTAACCGTCAGTTCTGGG 
 >non-promoter squence 3127 
 TGATCTGCCTGCTTCTGACAACGGTAGCGGAATGCCGGTATCCAAAGTTGGCGTAACCTTCGATAGCACGGCTAAGACAAC 
 >non-promoter squence 3128 
 GGCGGGTGATTTATCAGGATCCGCGCACCAGTACACCGGGGCTGGGTCTGTTGCTATGGATGCAAAAAGTCTATGGCGATG 
 >non-promoter squence 3129 
 CACCCTGTGGTAATGCCGTTTCTGCCGTAAAGGTTGGGTTTACTGGCGTTGCAGATAGCCACAATGCCAACCTGCTTGCAC 
 >non-promoter squence 3130 
 TATGTTTGGTCTGGAAGAGTGCCAGCCGCTGACGCCAGATCGTTGGCTGAACGAAGGCGATACCATCAGCATAGGGAATGT 
 >non-promoter squence 3131 
 AAGACTGGTCGCAGGTCGAGCAAAATCCGTTTTTTTGCCCGGACCCCGACAAAATCGACGCGTTAGACGAGTTGATGCGTG 
 >non-promoter squence 3132 
 CTTTGGCTGAATTATCCTGGTGGGCGGTCTGCAATCAGGTGGTGGATGCACTACCTGAGGCTGTATCGCGTCGTTCGCTGG 
 >non-promoter squence 3133 
 AGATTCACGCAACGCTTGTAGAAAACCTGCGTTATGCCGCGAATATGCTGATGAAAGAAGATATTTTATTACTGATTGAAC 
 >non-promoter squence 3134 
 GGCGAATGATTATTGAGGGTTTTCGTGGCGCAGATGATGAAGATGAAGAGCCGCGCCGTCGACACGGTTTCTGGCTACTGG 
 >non-promoter squence 3135 
 GTCTCTACAGCGCGAAAACCTTCAGCGAAGAAGAGATGCCGAGCTTTGGCGTCAGCGTCTGGACCTCTCTGGTGCCGGTAG 
 >non-promoter squence 3136 
 TGGATCGCGCGATTCGCGTGGCTTCCGTGATTATCCACGACGTCGCCAGAAATAATCATTATCGCGTTAACGAACACTTCG 
 >non-promoter squence 3137 
 AGTTTCTGATGAACAACTAAAAGCGATGCTGGCAAAACACGGCATTCGCCATGACACCACGGTCATTCTGTATGGGCGTGA 
 >non-promoter squence 3138 
 TCAGGGTTGGGATCTGAACAAAGACGGTCAGATTCAGTTCGTACTGCTGAAAGGTGAACCGGGCCATCCGGATGCAGAAGC 
>non-promoter squence 3139 
ATGTATATCCTTACTTGCCATGTTCAAAAAACGCGAAAGTGTAAATTCATTTATACTAACAAATATAAATACATTTACCTG 
 >non-promoter squence 3140 
GAACTACTGGAGCAACTATCCGAAGTTCTTCGTTAGCCTGATGAAATCTTTCTATGGCGATGCCGCGCAGAAAGAGAACAA 
>non-promoter squence 3141 
AGCTGGTTGTTGACCAGGAAGATGCCGATGGCCGCTTTGCCACGCCGGAAGCGAAAGCCGCGAACGATAAAGGTCGCAAGT 
>non-promoter squence 3142 
TCAATGGCAGGGAAACAGCGATGAGAAACTGCAGACATTGACCGAAAGTCAGCGTTTTGGTTTACGCATAGCAGGTGTCGT 
>non-promoter squence 3143 
ATTGGCGGCGTCCTGGAACTGGTGGATTATATGGAAAAATATTCACCAAATGCCTGGATGCTCAACTACTCCAACCCGGCA 
>non-promoter squence 3144 
TTCAGCTGAATGATTGCGATACCAATGTTGCATCTAAAGCCGCTGTTGCCTTTTTAGGTACGGCGATTGATGCGGGTCATA 
>non-promoter squence 3145 
GCAAATACACGTTGCCGCTGACGGCGATTAATCAGTTTCTCACGGTTGGCGGTGAATGGCGTCACGACAAACTTAGCGATG 
>non-promoter squence 3146 
TTTTTCACGAGCCCCCAACCTGTTTGGCCTGTTTGCCAATAGGCGCGCAGCTTTGCAAGCATTGCAGACCATCGCTGATGA 
>non-promoter squence 3147 
TACATCGTTCATTGTAGGCCTGATAAGCGCAGCGCATCAGGCATTGCCGGATGGCGGCACAAGCGCCTTATCCGGCCTACA 
>non-promoter squence 3148 
TAGCCCATGAATAACAATCAGAAAGGACCATAACAGACCCGTTAAAATGAAATATAAGAGACGGTCAACGGGTGAAGAAAA 
>non-promoter squence 3149 
AAATTTTGATCCAGTAAGCACGGTTTTGGCCTTTTCGCCATTCTGTTGGCTCGGTTATTAGCATCAACAGCTTTGTAATAG 
>non-promoter squence 3150 
CCTTCGCCCGCTTTAGCCAGAATCCGGCTTACCACACCCAACTGTCACAGCCGATCGAAACCGTGATGCTGGCGCTCAATA 
>non-promoter squence 3151 
GTCATTTAGGTTTTCCGGCGCTTGCCGTCTCGCTTGACGGGCATAAACATTACGACACTGCCGCGGCGGTAACCTGTTCAA 
>non-promoter squence 3152 
GTCTGGAACTGGTGGGGATCACCGCAGCAGAAGCTGATAACCCGGAGCAAAGTATACCGAAAGCAACTAACCAGGTTATCT 
>non-promoter squence 3153 
CGGTGGTACGCGGGAGAAAAATGTCACCATCGCCATCGCGCGTAAATTGCGTACTTTGCTCAATGACGATCCGATGTTTAA 
>non-promoter squence 3154 
TGCAGGAAACCGTGGAAGAGCACGCGGCAAAACATGCCGGGCAGTATGATGTGGTGACCTGCATGGAGATGCTGGAGCACG 
>non-promoter squence 3155 
GACGATTGAACGGGCGATTATGAACCAAACCCGTACTATTCGTTTGCCGATTCACATCGTAAAGGAGCTGAACGTTTACCT 
>non-promoter squence 3156 
CTGCGGCGTTCCCGGCTGGGGTGTCTTTACCAATAAAGAACTGCAGGGTGGTGGCCCGCTGATCGACATCGGCATTCATAT 
>non-promoter squence 3157 
 CAGTTACTTGCTGTACGGCCCGCTGGCCTGCGGTGCGACCACGCTGATGTTTGAAGGCGTACCCAACTGGCCGACGCCTGC 
 >non-promoter squence 3158 
 ACCTGTGCCAACGGGTTCCCCTCACCCTAACCCTCACCCCAAAGGGGCGAGGGGACCGTTCGTGCACGTAGAAAGATTAAT 
 >non-promoter squence 3159 
 GTAATCTGCTGCATGGAGAGGAGCAATTTGTCTCAGCCGATGCCGGCTACCAAGGGGCGCCACAGCGCGAGGAGCTGGCCG 
 >non-promoter squence 3160 
 CGCTGCTGGTGTCGACCCATCAGATATTGTTCTCGATTACGCAGGCTTTCGTACGCTGGATTCCATCGTGCGTACACGCAA 
 >non-promoter squence 3161 
 ATGCCGATAAACAAGAATATACCGGCGCACGTAACGCGCGTTTCTCCATCTTCCCCGGTTCTGGTTTATTCAAAAAACCGC 
 >non-promoter squence 3162 
 GGATAAGGCGTTTATGCCGCATCCGGCAGTTATGCGCAGATGCCTGATGCGACGCTGGCGCGTCTTATCATGCCTACAAAC 
 >non-promoter squence 3163 
 TCACTGTCTGGCTGGGGATTTCCATCATGGTTTTCTCCTTTAACTTCTCGCCAATCGTCTCTTCCTTCGTGGTTTCTAAGC 
 >non-promoter squence 3164 
 GGACCCTTCGCTCAATACGATGGCGAACGATCGGCAACGTGAAGGGAAAATGACCATTCTGGTGGGGAACTCCGGCGACCG 
 >non-promoter squence 3165 
 CGCAGAAATCGGCCTGATGCGCGCTACAGAGCAACTCTCCAGTATGGAGATGATGGCGGTGGATCCGCTGCGTCGGGTTAT 
 >non-promoter squence 3166 
 AGGCACGGGCGTTAATGTCTACACCCACGGCGAAATGCTGCCTGCGCATGGCTACCCGGAGCTGCGTAAATTCAAGCATCT 
 >non-promoter squence 3167 
 TACGTAGTCGTTGTCGGTTACATTACCTTGCGCCGCCGCCGGAACAGTACGCCGTGACCTGGCTTTCACGCGAAGTGACAA 
 >non-promoter squence 3168 
 AGCAAACCATGAACCAGTTTCGCCGTCAGCGGGGCGGGGCGATTGTCACTGTGGCGTCCGACGCCGCGCACACGCCGCGTA 
 >non-promoter squence 3169 
 ATTACCGTCTGGCGCGTGATGTGGAAATTGTCGTTATTGATGGTGTGCGTCGCTTTGGCAATGGCTGGTGGTTGCCGGCGG 
 >non-promoter squence 3170 
 ATCATATTGTGTCGCTGATGCTCGGGCGCGATCACGTTGATATTGCGCCGGTAGCCCCTCAGGAAATTGTGGATCAGGCCG 
 >non-promoter squence 3171 
 ATACAGTTGCTTTCGAGGATGTCGACAAAATAATTGGGGGTTACGATTTCATCCTTTGCTCTAATGTTCTCTCTGCCGTTC 
>non-promoter squence 3172 
CGGTCAGCCGGAGAAAATTCTCGCCCTTGAGATGGGCGGTAATAATCCGCTAATTATCGATGAGGTGGCGGATATCGACGC 
>non-promoter squence 3173 
ATCGTCGTATCATCCAGCTCAAACTGGAACAACAGGCGTTAATGAAAGAGTCTGATGAAGCCAGTAAAAAACGTCTGGATA 
>non-promoter squence 3174 
 TGCTGCTGGGTAATATTCTCGGGACAGGTATTGCGGCGTGGGCATTTGAATATATGCCTATCTTCAATGAAGAAACTCGCG 
 >non-promoter squence 3175 
 CGGGGCACGTCATTACGGCGATATTCGTGCCACCGCGCAGAAGTGGCTGGAAGAGGTGGAGATTCCCGCCAACCGGATCGA 
 >non-promoter squence 3176 
 ATCAGGCCTAAAGGGATTTCTAACTCATTGATAAATTTGTTTTTGTAGGTCGGATAAGGCGTTCACGCCGCATCCGACATT 
 >non-promoter squence 3177 
 CACCGTGGGCAATCGTCCTTATGGTTATATCGGTCTGGGTGATATTTCCGTACTGGTTTTCTTTGGCTGGTTGAGTGTCAT 
 >non-promoter squence 3178 
 TCAACGCAATGGGTACCGGTGTACAACTGCTCAGCAAAGAAAAATGCTGCGGCGTACCGCTAATCGCCAACGGCTTTACCG 
 >non-promoter squence 3179 
 ATGTAGCGCTGGCGTCCAGCCCGACCCATAAATCCGATCTGGCGGTTGCAGGCGCGGTAGTCATCGCATGGGCGATTTCTC 
 >non-promoter squence 3180 
 GAGAGTACCCAGTAGATCAATTGATTAATCATGTTTACCTTCCTGTTCGCCAGCGTCTCGTGCTTGATCACAACACCTCCC 
 >non-promoter squence 3181 
 CCGATAAAGACGCGATAGCGACATCCCGCATAAGGCATTTTTCTCTTTATCTTTGTACGGTACTTCATGGAACAGAGTTTT 
 >non-promoter squence 3182 
 CGGTTGTTTCGCGCTGGCCTCGGCGTTGATGTTCTGGAAAATCCTCCCTGAATCACGCCATTTTCGCCCGACTTCGCTGCG 
 >non-promoter squence 3183 
 ACCGCTGTCATGTTACAGAGTTTTCACGTTTAACTTGGCAGCCCTGCTTGATTTACAGGGTTTGGAGAAAGTGCTAATCCG 
 >non-promoter squence 3184 
 TGAGGATAACAGCTGGCGTTTTAACCCCAGCTACCTGCCGCCGACGCTGGCGCAGTATTTCACCCGCTTTGGCGCGCCGTG 
 >non-promoter squence 3185 
 CGGAATTGACAAAAGCGTCAGGCACGGAACATCACGGCGGCGTTTGCTTCTTGATCAAAAAGCGTAACGGTACAACCGTGC 
 >non-promoter squence 3186 
 TTAACCCGCGTGAACTGCTGGCCCGTATCCGTGCGGTGCTGCGTCGTCAGGCGAACGAACTGCCAGGCGCACCGTCACAGG 
 >non-promoter squence 3187 
 ACAACCAGGCGGCGAAAGAAGCACAACTGGCAGACGCCATCGCCAGAGCGGTATACGCTTGCGATCCAGCATTGATTCTCG 
 >non-promoter squence 3188 
 AGCTGAACTGGATTACATTCGTGATGGCGGCGGTCTGGTGGATGGTGATGCGCCGGTGAAGAAAGAGGCGCGTCAGCCGTT 
 >non-promoter squence 3189 
 TGGAAAAAATGACCATTTCAGTGGAAGGCAAAGAACTGGCACTGCTGGAAGGCATGGAGATCAGCGGTAAATCGGATCTGG 
 >non-promoter squence 3190 
 CACACGCTACGGACCCTACGTAAAACTGTCCTGGGACGCGACAAAAGATCTTAATTTTGGCATTCGCTATCGTTACGACTG 
 >non-promoter squence 3191 
 TTATGTCGCGATTATTGTCCTGTTTTGCGCCAGCGGCACCGGGATCTTCGGGGCGATGAACGAAGGGATGACCGGCGATCC 
>non-promoter squence 3192 
CTAACCTGATTAACCGCTATCCGCATGAGTTCTCTGGTGGGCAGTGCCAGCGTATCGGGATTGCGCGTGCTCTTATTCTTG 
>non-promoter squence 3193 
GGACGGCGTGATTGCCAACCTGAAGGGCGTTTGCGATCTGGCAGATAAATATGATGCCCTGGTGATGGTAGACGACTCCCA 
>non-promoter squence 3194 
CCGCGCTGCGTAGTACCGATGAAGACAAGGAACGCATCCGTGAACTCCACCACGCCATAGAGCTGGCGCAGCAGTCTGGCG 
>non-promoter squence 3195 
TCCGGAACCGAACATGACCATTCTGTGGTCTGAAAAACTGCCGCTGAACTTCAAGAAATTCGCCGCTAAAGTGTCCATCGA 
>non-promoter squence 3196 
AAAATACGGCCAGCCGGTTCCCGATCGCGCGGTTTCTTTGGCGATCAACTCCCGCACCGGGCGTACGCAAAACCATTTTCA 
>non-promoter squence 3197 
CAAACCGTGGAGCGAAATCGGCACTGGTCTTTCTGATAAATGCGTTCTCAGCTACGGCGCATTCCCGGATATTGCCAACGA 
>non-promoter squence 3198 
GCTGGTGTTTGGTCGCGAGCGCGTCGGCTTGACCAATGAAGAGTTGCAGAAATGCCATTATCATGTCGCGATTGCGGCTAA 
>non-promoter squence 3199 
AAGTGGTGACCTTCCTGCCAATCATCTGGATTGCCGGTTTACTGATTCTGCTGAAAACCATCGGCCTGCTGATTTTCTGGG 
>non-promoter squence 3200 
CTTTTGAAGCCATTGTGCAAAAAAATGAAGATAGCCCATCAGCCATAGCGGTTGGGCAGCGTAAAGACGGGGAAATCTACA 
>non-promoter squence 3201 
TCATCATTGCCGGTAGCCTGCCGTGGCTGGGATTACTCCCCGGTGCACTGTACACAGGCTGGAAAAACCGCAAGCATTCCG 
>non-promoter squence 3202 
TAACGAACTGTTCACCGCCACTCGCGGTCAGGGCGCACAGCTGAACGGCTACCGACTGCGCGGCAGCACCGCTCGCGATCT 
>non-promoter squence 3203 
AGGAACAAGGACCGGACGTGCCGCTGGCGTTTATTATTGGTCAGGATTCACTGCTGACCTTTCCGACCTGGTACGAATACG 
>non-promoter squence 3204 
CGAAAAAGTAGTGGCGCTGGCGAAACGCTACGATGTGCTGGTGGTCCATGACCTGGCCTATGCCGATATCGTCTACGATGG 
>non-promoter squence 3205 
CCACTTTACGTTACGCATGGGTCAGAGAATATACCAAAAATAGAAAGCGGCATTACCATTTGATACTGTGTTTCAATCAGG 
>non-promoter squence 3206 
GAAAACGACCGGGAAACACTTCCCAGGACACGGTGCAGTAACGGCAGACTCACACAAAGAAACACCGTGCGATCCACGTCC 
>non-promoter squence 3207 
TGCTGGAACCGAAATACGTCGTTGCTGCGCTGGTACTGAACATGTTCAGCACCTTTATCGTGCTGTCGCTGATCAATCCTT 
>non-promoter squence 3208 
GGGTAAAAGTGGTATGAGCGGCGAGCGTGTTGCGGGAAAAGTGATCTTCGAAACGCAATCGACCCACAAAATGCTGGCGGC 
>non-promoter squence 3209 
TGCCGCCCAGGCAAAAGAGGTCGATATCATTGTCACCACCGCGCTTATTCCAGGCAAACCAGCGCCGAAGCTAATTACCCG 
>non-promoter squence 3210 
GAGACTCTTAATTCGCGTCGGGTCACTACGCCTTAATGAAAATCATGCCATCAAAGGAACGTTGCAGGAGTTGATAAATAC 
>non-promoter squence 3211 
TTATCACCACGACCTGACCGGCAAACTTATCCGCAGCGAGGATGAGGGTCTGGTCACCCACTGGCACTATGACGAAGCAGA 
>non-promoter squence 3212 
GCAACGCGCTTTTGACAAAAAAGATAAAAATATCAATCACGAACAGGCAGAGCAAAAAGCTCTCGATAATGTCCCGCCGCT 
>non-promoter squence 3213 
GGCATAATGTGCTGACCCATCTTGGACCGGAGCCGCTTAGCGACGATTTCAATGGTGAGTATCTGCATCAGAAGTGCGCGA 
>non-promoter squence 3214 
GGTTGGTCTGTTTGTTTACACCATTGTGGTGGCGCAGATGGAGCACTTCTCCGGCTGGGCGGGCGTGATTGCCCTGGCGTT 
>non-promoter squence 3215 
CGAAGGCGCAGCGTTGCTGTTCAGCGGCAGGATCTGTGATGACTTACCCGGCGGCGCATTTCTTTATACTAATCAACAAAC 
>non-promoter squence 3216 
GCGATATTGATAGCGGAATTTATGTCAAACCTGACCTTCCCGAAGCGTATCGACAATATTTACTGCCGCTGGCGCAGGGAA 
>non-promoter squence 3217 
GCTGGGTCTGGATGCCTTCGTGCTGTTTAAAAATCCACGCATGGCCATCTTTTTCCTCTTTGCCATGATGCTGGGTGCGGT 
>non-promoter squence 3218 
AACCGGAAACGGTCTGTGGATGACCCTGTGGCTGGCAATTCCGGTAATGGTGTTCTCGTTCAACCACTCTCCGATCATCTC 
>non-promoter squence 3219 
GCTGAAAGAAGCCGAAAAACGCAACCTGTCGCTGTTACAGGCACGCTTGAGCCAGGACCTGGCGCGCGAGCAAATTCGCCA 
>non-promoter squence 3220 
GGAGCAGCCAAAACGCGATGTCAAACCCGTAGAGTCGCGTCCGGCATCACCGTTTGAAAATACGGCACCGGCACGCCTGAC 
>non-promoter squence 3221 
GCGCCCGGTACCAGGCTATGGCGAGAAAATCCCCGTGTGGTTGTTAGGCTCCAGCCTTTACAGCGCGCAACTGGCGGCGCA 
>non-promoter squence 3222 
CTACCGCCAACGGTATTGACAGTAATACCAAAATCGCTCATCTGAACGGTAACCAGTGGGGCTTTGGCTGGAACGCCGGAA 
>non-promoter squence 3223 
TGACCCGGCGGATGGCAGAACTGATTGTCGAAGTGATTGACGGAACGCTCTCACCGCTCGCGCAGGCATTGATGCAAACCG 
>non-promoter squence 3224 
CTACGAAAACGTCATCGCGGCGGCGAATGCACTGCGCGGTCAATCCTGTGGCAATGACACCTTCTCGCTGGCAGTTTACCC 
>non-promoter squence 3225 
GCAGAAAAACATCGATTGGTGTTGGTGGCGCAGTTGGGCCGATTAACGCGCCGACGGTATTTAACTCAGTATTTAACGTTG 
>non-promoter squence 3226 
AACGGTGAAAGGCTGGCTGGCACAGCTTCCTGCTAAATATCACCAGCGCGCCACCTGCATGTTTGACCGCCACGGTCTGCT 
>non-promoter squence 3227 
CCGTTGCAAGGGAAGGGCTGGAGTCGGTCTTTTTCCTGCTGGCGGCATTTCAACAAGATGTCGGGATCTGGCCGCCGCTGG 
>non-promoter squence 3228 
GGAATCACCACTCGAAAGTGTGATGGCAGCGGCGAAAATCGCCCATCAAAATAAGACTATCGTTGCGCTTAACCCGGCTCC 
>non-promoter squence 3229 
GCGCGGCGCTGACCCGTGAAAAAATCATTGCTTCGGTTGCAGAAAAATTTATCTGTATTGCAGACGCTTCCAAGCAGGTTG 
>non-promoter squence 3230 
TGATGCACATCCTCGCTCCCCTGGCGGTCATACCGGAATACCAAGGGATGGGCGTGGGAGGACGGTTGATACGCACTGGCA 
>non-promoter squence 3231 
CATTATGTTCTATTCGTCATTAACCTCTTGAGCGACAGAGAGGAGTGGGGCATTAACGTTTATGACGGGGAGAGTCCCCGT 
>non-promoter squence 3232 
TGCTGCTGATTTGTGATGCGACCCACGCGCTGCCAATCCAGGTGCTGCGCAACGATATCCGCGTAATTGCAGCCGGTAACG 
>non-promoter squence 3233 
TTTGCTGCCTGCGCATTGATAATCTTGAGTTTATGAGTCGTCATTACGGCTTAATGATGCGCGTTCACTGTATCCGCTCAA 
>non-promoter squence 3234 
TAACGGCGATTGCCAACGATCGCTTACATGATGAAGTGTATGCAAAACAGGTGCGGGCGCTGGGTCATGCGGGAGATGTAT 
>non-promoter squence 3235 
GCAGCAGGAATTAAACAGTCCGAACGAGCAAATTCGCCAGCTCGCCATTGATGAAATTGGCCTGATGCTCAAGCGATTTAG 
>non-promoter squence 3236 
GGATCTTCGCTCATTTGCTGATGCCGCGTCTGGCACAGGTTAAACAGCAGCCGGAAGAAGAGGCGCTGATCCTTTTTACCT 
>non-promoter squence 3237 
CGAAGAGATGATGATCAAACTGTTTGGCGAACCGGTGGCTTTCGATGAAGAGCAGCCGCAGCAAACCCGTTTTCGCGATCT 
>non-promoter squence 3238 
GGGATCCGATGATTGATGTGAACCTGACCGCCGCATTCGAGTTAAGCTATGAAGCTGCAAAAATTATGATCCCGCAGAAAA 
>non-promoter squence 3239 
ATGTGGTTGCCGCGATGCCCATTGCGCGGGGAGGAAAGCTGGAAGCTGGCAATGTCAAACTGAAACGCGGACGGCTGGATA 
>non-promoter squence 3240 
GGAGGCGGATATTCGCCGCCTGATCGCCACGCAAAAAATCCAGACTCGCTTTACGCTCAAAGCGCCCATTGATGGCGTGAT 
>non-promoter squence 3241 
GTCCGACCTGCCGTGCGGAACATCAATATCTGAATCAGCTTTCTGCGCAGGGCATCCGCGTGGTCGGCATGAACTATAAAG 
>non-promoter squence 3242 
GTCACTTCCCTGGACAGGGCCGTTGCGTTGCCTGATTAAAACCGCTTTGCTGGTTGCTCCGCTGTATGTGTTCGTCGCCGC 
>non-promoter squence 3243 
ACGCTGACTCAGCCCTGAAACTGGGCCAGGCGCGCGGCGTGGCGATTGTGGCGGCGGTGAATCAGGAGTTGCCAGTATTTG 
>non-promoter squence 3244 
CGTCATCCCGCGTATCTCAGCACTGGAAGTGGTGATGCAGCCGCTGCTCGATACCGGCGTTCCGCGTGAAGCCTGCGCCGC 
>non-promoter squence 3245 
AGAGTAAACATCTTATTCGGGATTGCCGGATGCGACGCTGGCCGCGTCTTATCCGGCCTCCATAAGAGTAGCCCGATACGC 
>non-promoter squence 3246 
TGGGCGATATTTTCCGCTGGGGAGAGGCATTAATTCAGGTCAGCCAGCCGCGCTCGCCTTGCTATAAACTCAATTACCATT 
>non-promoter squence 3247 
TCCAGACCGATGCAGCGATCAACCGTGGTAACTCCGGTGGTGCGCTGGTTAACCTGAACGGCGAACTGATCGGTATCAACA 
>non-promoter squence 3248 
CAGCTCTACCAAGAACAAAGAGCAGCAACGCGATCCGGAGATGCATCAGACCAAGAAAGGCAATCAGTGGCACTTTGGCAT 
>non-promoter squence 3249 
TACGAATTAAGTTCAGCCAGGTGGATGTGGACTATAACGACAACACGGTAGTTATCGTCCTGAATCTCGGACAGCGGGTGG 
>non-promoter squence 3250 
GCTGGGCGATAACGCTGAAGCGGTTAACCAGCATATCGTCTGGTTCCCGCCAGTGAGCATTAATCTCCTGCTTACTATTTT 
>non-promoter squence 3251 
CGACGTGCAGCTTGGTTGCCTTGGGTTAGGCGTTGTGCGTCCGGCACAAACCGCGGTTCTTGGCGGCACATTCTGGCAGCA 
>non-promoter squence 3252 
GCGTACGCCGCAGGATGTTATTTTCGCCGATGAGTGGCGTAACTATCCGGTAACGCTGGTGGCAGAAAATAACGTTACCGA 
>non-promoter squence 3253 
TCGGTCAGGGTTCGCAAAACGAATCGCTGATGTCGGTGATTGAGTACAAAGGCAACGCGTCGGAAGATGCACGCCCAATCG 
>non-promoter squence 3254 
ATGCAAAATCGGTATCCAGCCTGGTCACATTCACAAACCGGGTAAAGTGGGTATCGTTTCCCGTTCCGGTACACTGACCTA 
>non-promoter squence 3255 
CGGCAAAATCAACTGGGGCATCGGCATAGGCCTTGCGGGAAGCACTTATGATAACAACTACCCGGAAGACCAGGCAGTGAA 
>non-promoter squence 3256 
ATGAACTGAATGTGTTTTCTTTTTTCCATCTGTCACAACTTGTTGCGCCAGAAATGGAAAAAAATGGCGGTGGCGTTATTC 
>non-promoter squence 3257 
GATGCGTACCGTCGGTGATGTGCGCAACGGGGCCAATGCCATCTATAGCGGTGCCAGCGAAATCGCCACCGGCAATAACGA 
>non-promoter squence 3258 
CGTGTTCTGGTTTAACGTACTGGAAGTTCCACCAAAACCAGATGCAGAAAAGGTCGCGAATCAAAGCCTGCTGCAACTGGC 
>non-promoter squence 3259 
CATGCGTGGCCTGACCAATATGGCGCTGGATGACAGTGCGCTGCAAGGGTTCTTTGGCGTCGATCGTAGCGATCGCGATCC 
>non-promoter squence 3260 
CGATAAAAACATTCCTTTAACTGTTACGGTAGACAAAGTCGCTGCCAGCGGCGGTTACATGATGGCCTGTGTGGCGGACAA 
>non-promoter squence 3261 
TTGCGCACGTATTCGGTGAACGCACTATGGCGACGCTGGGGCGTCTTATGAGCCTGCTGTCACCCTTTGACGTGGTGATAT 
>non-promoter squence 3262 
CGGCTCTGTTAGTGACCCGTTCCGAACAGGGTATGTCGCTGCTGCAACCGGGTAAAGCGCCGCTGCATATGCCAACCCAAG 
>non-promoter squence 3263 
CGACATTGACATTGCCGATGCGCTGCCGGTGGATCAACTCAACGCCCTGAAGCAGGAAAATAAAGTCAATGTGGCAGAGTA 
>non-promoter squence 3264 
TTCCCGCGCGGTACGTCTGGCACTGATGGCGAAAACGGGCGAAATGGGTTACCCGTCAGCCCTGACTGCGCCGGTGTGGGG 
>non-promoter squence 3265 
AGGTCTGGAAAACTGGAAAGTCGGTCCGGGTAAAATTGATATCGCGCTGGTTCGCGAAGATGTCGATGATTACGATCGCAG 
>non-promoter squence 3266 
CTCAGCGTGCTGAGCCAATGACCCGCAGATTAATTCAGGTCCTGTTTGATGAACTCCCTCAGCAGCCACAACAACAGCTGC 
>non-promoter squence 3267 
CTGTCTTGGACACATCTGGCCCGTTTTCTTCGGATTTAAAGGAGGAAAAGGCGTTGCTACCGCTTTTGGTGCCATCGCACC 
>non-promoter squence 3268 
CTGTGGGACTACGGCATTAGCCGTGGTATCTCGTCAACCGATTGGCATTGATATAGAAGAAATTTTTTCTGTACAAACCGC 
>non-promoter squence 3269 
ACCGCTACTGGCGATTGCCACGATCGCCGCATGGTCAGGGATGAATGATATCGCCAGTTCACGCGCCTCAATTGCCGACCA 
>non-promoter squence 3270 
GCGTATTTATCAGGAATTTGAAGGTGATAACGCCACCTGGTGGAACTTCGATCCGCGCGTTGAGTGGCTGATGGGCTACCT 
>non-promoter squence 3271 
GTCAAGAGCTGGCTCGCTTACAGCAAGAGGGCTACCGCTACGCGGTGCTTGATGCGCTGACCGAACACCATCTGGAAATTC 
>non-promoter squence 3272 
TCGCCGCGTTGAAGGCGGACTGAGTGTTGAACAACAGCAAAAACTGGCGCAAACGGCAAAACGTTATCTCGGTAAACCGTA 
>non-promoter squence 3273 
CTTTACCGGCTTTGACGGCATCAGCAACCTGTCGGAAGAAACCAAAGATGCAGAGCGCGTGATCCCGCGTGCGATTTTCCT 
>non-promoter squence 3274 
AGGTTTATATCGAAGGTCAGCTGCGTACCCGTAAATGGACCGATCAATCCGGTCAGGATCGCTACACCACAGAAGTCGTGG 
>non-promoter squence 3275 
TAATCAGGACGACTTAATTGAGATGGGTAGTCAGGGTGTGTCAATGAAGCTGGTTCATAACGGTAACCCGAATCGCACGCT 
>non-promoter squence 3276 
ATGTTACCGCCTTTCCGCTGGTTCAGGAGCGATTAACCACCTACCTGTTAAGTTCCGATGCTGATATCTGGTTGATTACCG 
>non-promoter squence 3277 
CGACGGTCGACTGGATTTTGCGATTGGTACGTTAAGTGCAGAAATGAAGCTTCAGGATTTACATGTTGAGCCGCTGTTCGA 
>non-promoter squence 3278 
TGATGGGGCGGGTCATCTGGTGGATGGCGCGTAATTATCCGCAGCGTCCGTCACTTGCGCACTGCATGGTCTTCGCGGGCT 
>non-promoter squence 3279 
TGACACATCCGCAATGGGCGTGGGATGTGGGCCTGAACGGTCGTCCACATGATTTAGGTAATATCTCAGCTTATCTCGGCA 
>non-promoter squence 3280 
TAACACCTGAACAGCGTCAACTGGCGCAAAACTGGAATCAGGGGAACGGGAAAACCGGCCCCTATGTGACCGCGATTAATT 
>non-promoter squence 3281 
ATGAGTGGGAGGCAGACGTTCTCGCAAAAGCGCATCTGCTGAGTAAGCTTGAGGCCTGTGACGCCAGCGAGAAAATGCTTG 
>non-promoter squence 3282 
GAAATCGTTCGTTAAAGTGATCATCCTCGCCGGGATTTTTATCGGCGTACTGTATTCCGTCTCCTCGGTGCTGATTAACGT 
>non-promoter squence 3283 
CGCAGGAACAACGGATGGCGCGCGGGTACGACCTGACAGCTCGGATGCGCATGCCGTTCTATCAACACCTCAATACCAGTG 
>non-promoter squence 3284 
GAGCGGTAAGCGCCGCTGGTTGATCCCCATCCCCCTCCCCACCCGCTGGATTTCGGTGTGGTTTCTCAATGTGATTACTTC 
>non-promoter squence 3285 
GCGTTTACGCGACAACGGATGCCCGATGCGACGCTGGCGCGTCTTATCGGGCCTACAAACGGCCCCGAATCGTAGGTCGGA 
>non-promoter squence 3286 
CACCTGCCTGGCAAATGAAAGCGGCTTCGCTAATGCACATCATGCTTTATATAACCTTCCTTGCACTTCCTCTGCTGGGGA 
>non-promoter squence 3287 
TCTGGTGAAGCCTTTTGCGCTGGAAGAGTTACATGCCCGTATCCGCGCCCTGCTACGACGCCATAATAATCAGGGCGAAAG 
>non-promoter squence 3288 
CCAGATATGGATATCGATTCCCGTGATGGTTTTCGCCTTTAGCCATACGCCCATTATTTCTACGTTTGCCATAGACAGACG 
>non-promoter squence 3289 
ATAAAGGTCATATCTCTAACGCCATCCGTATTCAGGGCCAGTCGGGGCACTCCAGCGATCCAGCACGCGGAGTTAACGCTA 
>non-promoter squence 3290 
GTGCAAAATGCCGAAGAAAAACTTCATTACCCTGTTTACCGGCAACGAAACCAGCGATACCTGGTTCAACGCGGCAATTGC 
>non-promoter squence 3291 
TTGACGTTGCGAAACTGACGGAAAATCTGCGCCAGGTCGTGGAAGGGGATTGTACGTGGCCGCAGTACGATCGACAAAAGC 
>non-promoter squence 3292 
GATGGCGCACTGGATGGTAACCGGTCTGCCGTTACTCATCCTTTCGCCACTGGTAGCAATGCTACTGGGAATGGATGTTTA 
 >non-promoter squence 3293 
 TCAGCGTTCGCTGGAGCGTGGCATTAAATTACCGCCAGTCGTTCCTGCCGGACCAAATAACCCGCTAGGACGTTACGCACT 
 >non-promoter squence 3294 
 CAAGGAAAAACATTAACCGTAAAAGGTAATTATGTCGGTAATAATGGTCAGCTTAATATCCGCACCGTATTAGGTGATGAT 
 >non-promoter squence 3295 
 AAAAAATCAGCAGGTGTTTTATATCGGCACCAACCAGCCGGAAGTGCTGACCGAAATCCGCCGTCATATTCTGGCTAACTT 
 >non-promoter squence 3296 
 AGAAAGTCAGGAGTGGATTGAAGATAAATATAAGGATAAATCAACATTTTTGTCTGTCTTCAGAAAACCACATCTTTCAAT 
 >non-promoter squence 3297 
 CGGACGTTGTGAAGAAGTGTGCCCGACCAGAGCCATCCAGCTTACCAATAACTTTGAACTGACCGTCACCAATAAAGCCGA 
 >non-promoter squence 3298 
 TTCCTGCGCTTTGTTCATGCCGGATGCGGCTAATGTAGATCGCTGAACTTGTAGGCCTGATAAGCGCAGCGTATCAGGCAA 
 >non-promoter squence 3299 
 CGAATTCATCCAGTTTATTCCGGTGGTCGAGCGCCTGGCTGATGAAACAACTGCCCGCGATGGACTTAAGTTACATGCGCC 
 >non-promoter squence 3300 
 CCAGCAACTGGATAAATTACCGGATGCGCCTTATGTCTCGGATCGTCGCTGGAAAAAAGCGATCCGATTATTGCAGGCCAG 
 >non-promoter squence 3301 
 GCTGAAACTCAACTTTGGCATTATGTGTCTGCATATTTTGCTGATGTCGACGTTTGTTGCCCTGCCCGGACAACTGGCTGA 
 >non-promoter squence 3302 
 CAACGCAGCAGGTCAGGTTTTCCACGGCGACATTCCGCGTTATATGGCGGGTGACCCGACTGCGGGTAAACTGTCTGGTGG 
 >non-promoter squence 3303 
 ATATTCACTGGGGCGCACAGACGCTAACCGCAGGCGATGTATTGCTGGTGAGCGGTACACTCGGCGACCACGGGGCGACTA 
 >non-promoter squence 3304 
 CGCACTGCCAGTGCCGATTGATGAAAACGAGGTGCTGGACTGGCTGGGCGGACAATTTCTCGGTGTGCCGGTATCCGCGCT 
 >non-promoter squence 3305 
 TCGCCCGTATGTCATTCCGGTTGGCGGTTCTAATGCTCTTGGCGCGCTAGGTTATGTGGAGAGTGCGCTGGAAATCGCGCA 
 >non-promoter squence 3306 
 CGCATCCGAAGCCGCGCATCATCTGTGAATATGCTCATGCGATGGGGAACGGACCGGGCGGGCTGACGGAGTACCAGAACG 
 >non-promoter squence 3307 
 ACTGAAAGAGTGGCTGGACCGGGTATTAAGTCGTGGTTTTGCCAGCGGGCCGGGAGGAAACCAACTGGCGGGAAAGTACTG 
>non-promoter squence 3308 
 GGCGCTGGTTGTGGGGTCATTTATCAGTGCGGGTACGCTCACCGCTGACTTTGTCCGGTTTGGTCGCAATGCCAAACTGGC 
 >non-promoter squence 3309 
 GGAGCATCGAGATGTTACGGATAAGCAACGAGGGGTCATATATGCTGGCAACCTTTCTAGGCATAAATGTTCTTTCATATA 
 >non-promoter squence 3310 
 CCCTTTCTTGTGCTGGCGGGAACTGGATCACCGCCGAAACCGAAGCGCCAGAAGAAGCCATTTCCGACCTTGCATGGAAAA 
 >non-promoter squence 3311 
 CTTCTGTTACCCACGAATTGAGTCCGGTCAACCGACCGTGTGCTCAGAAACCTGCGTGGGTCGCATCCGGTATCTGGGCGT 
>non-promoter squence 3312 
 GTGCCAGCGCGCGCCGCGTCTGCGTCCCTGCACCCCGCGCGGTATCGTCACGCTGCTTGAGCGTTACAACATTGATACCTT 
 >non-promoter squence 3313 
 TGCAGATTGTTCGCGACAATGAAGCGGCTGAATATCTGGAGTTAAATGTCGGTGAAAACTGGCGGATTAGCGAAGGGCAAC 
 >non-promoter squence 3314 
 AGAAGCCGATATCGCCTGGGTATTGAAAACCTATGGTGAAGAGCGTTTTGCCAAACGCATTGCCCGCGCCATTGTCGAGCG 
 >non-promoter squence 3315 
 AGATGCGCAGCAACGTCTGGATATGGTGAAAGAGTTCAACGAACTGTGCCACTCACACGGTCTGGTAAGCATCATTGAGCC 
 >non-promoter squence 3316 
 AAGCCTGTCCGTTAGGGCTGGCACCGACCAGCAGCACCACCGCCACGCTGGTTATGGGCGATGCCCTCGCTGTCGCGCTGT 
 >non-promoter squence 3317 
 TTGGTGAAGGTTCCGGCGACCTTTATGCCCAGCAGGTTGGCTTGCTGGTCGGAGAAATTCTGCAACTTCCGGTGATTAATG 
 >non-promoter squence 3318 
 GCCTCGATCCGCGCTTAAAAGATTGCGTCATTCGCGTCGCTTGTGATGTCACCAATCCGCTGGTGGGCGATAACGGCGCAT 
 >non-promoter squence 3319 
 CGGCGTCGATTCGGTGCTGGTTGCCGATGTGCCAGTTGAAGAGTCCGCGCCCTTCCGCCAGGCCGCGTTGCGTCATAATGT 
 >non-promoter squence 3320 
 GTAAACTCGGTGTGCGTGAACTGGTGACCTTGCTTGAGCAAACAGTGGTGAATACCCTGGCTGAACTGGGTATAGAAGCGC 
 >non-promoter squence 3321 
 CGGTCTAAATAGGCTGATTCAAGGCATTTACGGGAGAAAAAATCGGCTCAAACATGAAGAAATGAAATGACTGAGTCAGCC 
 >non-promoter squence 3322 
 GCAGACCATTACCCAGGGGATTATTAGTGCCACGGGTCGAATCGGTCTGAACCCGACCGGGCGGCAAAACTTCCTCCAAAC 
 >non-promoter squence 3323 
 TTGGCGATGCATGGTGGCTGGCACAAGTGCCGGAAGTGAACTCGGCGCTGGTGTCGATCAATCCGCAAAACGGTGCCGTTA 
 >non-promoter squence 3324 
 CGGCGTGGTATGGCGCGATAACCCGACGCAAATTGTCGAGCTGTACCTGAAATGGGCGGCTGATTATCAGGAAGACAGAAT 
 >non-promoter squence 3325 
 GCAAACAGGTATGGCGGAACTCATTCCTGTCGCTCAACAGTGGCAAACGGAAGAACCAGAAAGCGAAGATGCCCGGTATTA 
>non-promoter squence 3326 
CGTTGACGAAGCGCATCGCGGCTATATTCTCGATAAAGAGCAGACCGAAGGCGAACTGCAGTTCCGCAGCCAGCTGGATTA 
>non-promoter squence 3327 
CGTGCAGTTCACCGAGATGGTGGTGCGCAAAACCAGCCCGGTGCTTTACCGTCTGCTGGGGATTTTTTTGCCGCTTATCAC 
>non-promoter squence 3328 
TCCTTGCCTATGCGGGCTTTGGCATGATGGCGAACGCGGCGGATAAAGTGAAAGATCCGCAGGTCATTATGCCACGGGCGT 
>non-promoter squence 3329 
GCTGGTGAAAGGCTCGGTGGCGGAGCAGGCGCAGATCCAGAGCCAGCTCGACAGTATGGTTAACGGCGAGCAATCGCAGAT 
>non-promoter squence 3330 
AGGTGGTATCCGTCGGTGCGTCCCTGATCCCGTTCCTGGAACACGATGACGCCAACCGTGCATTGATGGGTGCGAACATGC 
>non-promoter squence 3331 
GTAAAACCACCGCTGAATTGTATATGGCTATCGGCTGCCAGAAGCACGCCAAAACCGAAAGCTACCGCGAATATCTCGTTT 
>non-promoter squence 3332 
AATGTTGCTGTCTCACGCGCTAAAGATAGTTTTCTGGTATTTGGCGATATGGACCTTATCGAGATGCAGCCCGCATTTTCG 
>non-promoter squence 3333 
TTAAAACTTACTGTACCACCACATGGGGGGTGACGTTCCCGATGTTCAGTAAGATTGAAGTTAATGGCGAAGGACGCCATC 
>non-promoter squence 3334 
CGAACAAGGCGATCTTATCGCACGTTCTGGCGAAAGCGTCGAAGTGCGCGACCGGCTGGCGCTCGACGGTAAAAAAGCAGG 
>non-promoter squence 3335 
TTGTCATAATGACCCGCCAACTGATGAAACAGACTGCGGATATTCTGATGCCGGTAAAACATTTGCTGCCGGACAATTTCC 
>non-promoter squence 3336 
AGCCGGGATGGTGGTGATGGTTGATGGTGCTCAGGGGGCAGTGCATTTCCCCGCGGATGTTCAGCAACTGGATATTGATTT 
>non-promoter squence 3337 
CGACGTTGACACGCGTTCAGATGCGGCAGGCCACGGACGTGATATTGAAATGCGCGCCGACGGTGAAGTGGCAGTTGATGC 
>non-promoter squence 3338 
TTGTACGGGATATCATCTACCAGCCAAACAAACCATTACGCTTATTGAACAAAATCAACTCTGGCGAGACGCTTTTTACTG 
>non-promoter squence 3339 
TTTACAAGGAAGCGAAGACTCACAAGTTGCTAGCGAGATATTTCTTTGTGCTATTGCTTGGATTCTTCATCATGAAATAAG 
>non-promoter squence 3340 
AAAAGGTGCATTTACTGGTGCACAAACCTTGCGTCAGGGATTATTTGAACGAGCCAACGAAGGTACTCTGCTCCTCGACGA 
>non-promoter squence 3341 
CGTACTGCTTTAACCGCAAAGAAGCAAAAGACCACGGTGAAGGCGGCAATCTGGTTGGTAGCGCGTTACAAGGACGCGTAA 
>non-promoter squence 3342 
GGATAACGAAGATTTTGTAAAAGCTGTCAAAGCGACAGGTAAAAAACAGTTAATTATTGCCGGTGTGGTAACCGAAGTTTG 
>non-promoter squence 3343 
ATCACTGGAAACCGGCAACTTCCGCCCGGTAGGCGAAACCGACAGCGAAAAAGCCTTCTGCTGGCTCCTGCATAAATTAAC 
>non-promoter squence 3344 
CGGTACAGACACCTTATATGATCATCGTGGCTATCGTGTTACTGGTCGCCCTGCTGATCATGCTGACGAAATTCCCGGCAT 
>non-promoter squence 3345 
TGGGGAGTCTTGTTCTGCTATTACTCTGGCTACGTATTCGACAAAACTATTTATCTCCCAAACGTAAATTGCAACGCGCCC 
>non-promoter squence 3346 
ATCGTCTGGGCGGCAGCACTAAAAAAGGTATCGATTGTTCTGGTTTCGTACAGCGTACATTCCGTGAGCAATTTGGCTTAG 
>non-promoter squence 3347 
AAATGCTGGCAGGCTGTACTCACGCTTCACTGGTGCCAACACAACTCTGGCGTTTGCTGGTTAACCGTAGTTCCGTTTCCC 
>non-promoter squence 3348 
GGACAAACTGGAGGCTGGCTGCGCGCCGCTGGCGTTGTGGCAGGCGGCAACGCAAAATCTCTTGCCGACAGATTCGCTGTT 
>non-promoter squence 3349 
GCTCAACGCACACACGGGTCTTTCCGTTGAGATCGCAAGCCAGAATATCGGCACTGTCGCAGCGCCTTATGGCGTGGGTAT 
>non-promoter squence 3350 
AGTCTATCGATGATGCCGCCGGGGAAGCGTTTGATAAAACCGCGAAGCTGCTGGGGCTGGATTATCCTGGCGGGCCGTTAC 
>non-promoter squence 3351 
GTTTGCCAAAAGTTTGGGCTATAGCAAACCGCAAACCCAGGGCGATTATGCTATCGCACAGCATTTTCTGACGAACCTGCC 
>non-promoter squence 3352 
ACAATGTTGAATTGATTCGCCAGCGTGTCTACACCCACAACGCGCGACTGGCGCAACGTTTCCGTATTGATCGCGTACTGC 
>non-promoter squence 3353 
GCACCGTCCGGCTCTGGTACGGTGAAATCGCCATTACTACCGCGAAAGATGCCCTGCAACGCCCCTTCCGTGTCCTGACCC 
>non-promoter squence 3354 
AATTTAATTATGGCGTGGAAGTCCGCCATCCACAGTTTTTCGCCAAAGGAGAAGAGGAACAAACGCTTAATCGCGGTTTAC 
>non-promoter squence 3355 
GGTGACCGTTACCGGTAGCCTGAAATTCGATATTTCTGTAACGCCGCAGTTGGCTGCTAAAGCCGTGACGCTGCGCCGCCA 
>non-promoter squence 3356 
AAAAATCCTTAAAGAGATCGGCGATCGTCTGAAATTCCTCGTTAACGTCGGCCTGAATTACCTGACGCTTTCCCGCTCGGC 
>non-promoter squence 3357 
TGATGGGACGGCAGGCAATATTGAGATCCCGGAGAAATTACTGAATACCGGGTCGCTGGGCGGCATTCTGACATTCCGTTC 
>non-promoter squence 3358 
CAACTGGGGTGATGAAAAGCTAAGCCCCGGTTACACCGTGACCACCGGCTGGAAAAACTTTACCCGCGTCTTTACCGACGA 
>non-promoter squence 3359 
TGCAATGGGCGCACGGTAAACCACTGAATGTGCTGTTGATGCCCGGACCCGATAACGCCGGGGGCAGTAAGGAGATGGTCG 
>non-promoter squence 3360 
 CATTGCTGGGTAAAGCATTGATCCACGATGTGCCGGAAGAGTACGCCATTCATAAAGAGAAAGAGTTCACCTTCAACAAAA 
 >non-promoter squence 3361 
 ATGAGCATCATCATCACGATCACGAACATCACCACGACCATGGACATCATCACCATCACGAACATGGCGAGTATCAGGATG 
 >non-promoter squence 3362 
 GGTTTGGCATTGATGAATCCGCAAAAATCTTTCTGGTGGCGCTCGGTACGCTATTCCCCATTTATATCAACACCTGGCATG 
 >non-promoter squence 3363 
 TGCCTGTGAAAAAGCGATGAGCGCCGTCGATCCGGATCTCAATTTTATTCGCGTGGATGAAGAAGCGTTTCTCGCCTGCCC 
 >non-promoter squence 3364 
 ATAGTACGGTGATGATGAAGCTGGAGGCCGTGGGGCTGCGTGGAGCGGCTAAACTAATGCCTTCTGAACTTTCCGGTGGGA 
 >non-promoter squence 3365 
 GATTAAGATGTATCCTGACGCTGATATCCCGATGGTGCAGTTGAGTATCGACAGTAGCAAACCTGCCGCCTGGCATTTCGA 
 >non-promoter squence 3366 
 GCGCCGCATCCGACATCCGGAGTACCATGCCTGATACGACGCTTGTGCGTCTTTTCATGCCGACCAAAATATTACCCAATG 
 >non-promoter squence 3367 
 TGATGCGCTGCGCTTATCAGGCCTGCAAACGACGTATTGATTATGTATGCCGAATAAAGCATTCACGCCGCATCCGGCAAG 
>non-promoter squence 3368 
 CACTGCGTCAGGCCGGACTTAAGTTTACCGATATCCAACCCACTTACCTGACGCCCGCTGATGCCCGCGCCGCGTTCCAGC 
 >non-promoter squence 3369 
 AGATAAGCTGGGTAATCGCTCTAACGCCAGTTGCGAAGTGGAGTTTCAGGATGCCATTGGTTGGTTGTTGGGGCTGGAAGG 
 >non-promoter squence 3370 
 TACCGATGAACGGCGCGAGACCGTGCAGCAGCAGCTGGTCAGCGTGTTTGAGCGTTACGGCCTGCCGGACCGGATGACCAT 
 >non-promoter squence 3371 
 CCAACCGGTAACGCCAACAACCGTTTGTTCTACGGCGGCAAGTTTCTGCCGTGGCCTGACCGATCGCGAACTGCGTACCAA 
 >non-promoter squence 3372 
 GCTTCAACCTGGAAGTTCCGGTTGACGATCACGAACGTATCGAGAAAGTTCAGGAATACGTTGCTAACTACATCAACGCTG 
 >non-promoter squence 3373 
 CGAACCAATGCTTATTCTCTCACTGCTGGTATTGGCGCTGATAGCAGGTTCCACGCATATCGAGATGATCAGCAATACGCT 
 >non-promoter squence 3374 
 AGCGCACCACTGGCAAAGCGATGGGTGATTACGGTTGTATGCTGCGCGCCTATCGCCGTCATATTGTCGATGCGATGTTGC 
 >non-promoter squence 3375 
 GGGACGCGTTTCACTGCTGGAAGATAACCTTGCTGAACTGGTCTTCGACACCCCGTTATGGCTGGCAGATAACGACCGCCT 
 >non-promoter squence 3376 
 CTTCGCCCTGGCGCAAAAATACGACCGTCTCATCGACGTTCACTGTGATGAGATCGATGACGAGCAGTCGCGCTTTGTCGA 
 >non-promoter squence 3377 
 AACTGGCGGCGGCGCGTCCGGGGCAGTCCTGGAATCTCATCAACATGACCCGCAGTTTCCTGAATGCCTGCACCTCGCTAT 
>non-promoter squence 3378 
CGCAAAGTAAAAATAGCCAAACATCTTCGTTATGGGATGCATTTGCCTATACGTTAGCCATTCTTTACTACGAAAATTTTA 
>non-promoter squence 3379 
CAACCTTTTACCTTAAGGTTCCGGAAGGCTGGTTCATTCCGGCTGATGCGCTACAAGGAATGGTGCTGGGTTATTTGAGCC 
>non-promoter squence 3380 
GGGCAGGCAAAAAATCAATCTTGATCCCGATATCGTCCGCGTTGCCGAACGCGGTAACCCGCCGTTGCAGGGCAACTACAC 
>non-promoter squence 3381 
TGATTTGTATGGAAAAAATCTATGCCTATGCGGGATATATCGCCATCAATATTTCATCGCCGAATACCCCAGGATTACGCA 
>non-promoter squence 3382 
ACTCAGTCATTCCCGCGCCCGAGGAAGGTGAAACGGCAACGTTTATTTATGTTGGGCGTATGAAATTTGAAGGCCAGAAAA 
