# Supplementary material for: iPro-CSAF: identification of promoters based on convolutional spiking neural networks and spiking attention mechanism
Source: PeerJ Comput Sci. 2025 Mar 26;11:e2761. doi: 10.7717/peerj-cs.2761 (PMC12190325; doi:10.7717/peerj-cs.2761)
Supplement: Supplemental Information 1 [file peerj-cs-11-2761-s001.zip › raw data/Escherichia_coli_data/Escherichia_coliPtest.txt]

>ECK125137714_aaeBp3_reverse_3388263_[ICWHO|W|Inferred computationally without human oversight]_Weak
caaccagcaagagaacatctggcctgcgggcaccactgctacagtggtggtcactgg
caaAcaagatcgcgacgaaagcca
>ECK125137420_acpSp2_reverse_2701137_[ICWHO|W|Inferred computationally without human oversight]_Weak
ccgcgacctttgccgcaagcctcggtctgaaagttaacgccggacacggtctgacct
atcAcaacgtgaaagccattgccg
>ECK125137421_acpSp3_reverse_2701162_[ICWHO|W|Inferred computationally without human oversight]_Weak
caagagctggcgcgtatcgccaaagccgcgacctttgccgcaagcctcggtctgaaa
gttAacgccggacacggtctgacc
>ECK120016719_ahpFp_forward_639002_[TIM|S|Transcription��initiation mapping],[AIPP|W|Automated inference of promoter��position]_Strong
tagatgtccttgattaacaccaaaattaaaccttttaaaaaccaggcattcaaaaac
ggcGaattcatcgaaatcaccgaa
>ECK125137463_alaEp1_forward_2799070_[ICWHO|W|Inferred computationally without human oversight]_Weak
tattttatctacaaaaactgactaaataaaaatttttcactaattgattagtcatag
ccaGcgatatacgctatgcgaaaa
>ECK125137369_alaXp2_reverse_2518279_[ICWHO|W|Inferred computationally without human oversight]_Weak
atttgcctgatttttcagcgattgaaactacacgttgcaatttgccgttgacacatt
cggGcggaattcatatgatgccgc
>ECK125136365_ampDp5_forward_118681_[ICWHO|W|Inferred computationally without human oversight]_Weak
cagggttatagcggcgaggcggcatgttaaaactccagatagctaacgaatcataag
gtaGaaacatgctactctgaaccg
>ECK125136491_ampGp5_reverse_453627_[ICWHO|W|Inferred computationally without human oversight]_Weak
aatatcgccgatgcggttaacagtgtgctgaccgataccatcgctgatatgtctcag
gacAccagcatccacgaattcatc
>ECK125136359_apaHp4_reverse_51293_[ICWHO|W|Inferred computationally without human oversight]_Weak
gtgcaatcattgaaaccccgctgggcaccatgcagggtcactacgaaatgatcgatg
aaaAtggcgtccctttcagcatcg
>ECK125137294_apbEp1_reverse_2311594_[ICWHO|W|Inferred computationally without human oversight]_Weak
cagttctaatctcgattgatatcgaacaaagggcctgcgggcccttttttcattgtt
ttcAgcgtacaaactcagtttttt
>ECK125136669_aqpZp2_reverse_916212_[ICWHO|W|Inferred computationally without human oversight]_Weak
cctaaaggattaaatcttttgcgtgcactacactgtcaatcagacaaatgactatat
gggGcaacccgctgttgccctaaa
>ECK125137992_arpAp1_reverse_4222629_[ICWHO|W|Inferred computationally without human oversight]_Weak
acttttattaactcagcattatttttaaacatcaaaccacttaattattaacaaaat
cgcAagatctcattccaccgaaac
>ECK125137076_astEp3_reverse_1827069_[ICWHO|W|Inferred computationally without human oversight]_Weak
ccgggcggtgaatccggcggtgatgatgaacgatacgctgtttaatgcgctcaatga
ctgGgtggatcgttactaccgcga
>ECK125136915_azoRp1_reverse_1482873_[ICWHO|W|Inferred computationally without human oversight]_Weak
tgtggcaggattgtgaataaagtgtcaacaagcaacggggcatcgcccattcaaaca
tctAtaaggaaacaccatgagcaa
>ECK125136916_azoRp6_reverse_1482927_[ICWHO|W|Inferred computationally without human oversight]_Weak
tctatgcgttgttcaataaattcgaacataggcttcgatttattgcgctatctctgt
ggcAggattgtgaataaagtgtca
>ECK120009966_bacAp_reverse_3204175_[TIM|S|Transcription��initiation mapping],[AIPP|W|Automated inference of promoter��position]_Strong
aaagaaaataattaattttacagctgttaaaccaaacggttataacctggtcatacg
cagTagttcggacaagcggtacat
>ECK120010006_bamAp_forward_197821_[HIPP|W|Human inference of promoter position],[TIM|S|Transcription initiation����mapping]_Strong
ctgctgttccttgcgatcgaaaagatcaagggcggaccggtatccgagcgggttcaa
gacTtttgttatcgcattggctcg
>ECK120016583_bamAp2_forward_197026_[TIM|S|Transcription��initiation mapping],[AIPP|W|Automated inference of promoter��position],[RS-EPT-CBR|S|RNA-seq using two enrichment strategies for primary transcripts and consistent biological replicates]_Strong
gcggaagcacaaattgcaccaggtacggaactaaaagccgtagatggtatcgaaacg
cctGattgggatgccgtgcgtttg
>ECK120016567_bamBp_reverse_2638975_[TIM|S|Transcription��initiation mapping],[AIPP|W|Automated inference of promoter��position]_Strong
aaatacttatggtgcgctggcttctttggaacttgcgcagcaatttgttgacaaaaa
tgaActagagaaagctgccgccca
>ECK120009993_bamCp_reverse_2599014_[HIPP|W|Human inference of promoter position],[TIM|S|Transcription��initiation mapping]_Strong
acgcgttattaatcagcgtctgatgccattacacaacaaactatttgtcgaacccaa
tccAatcccggtgaaatgggcatg
>ECK120010008_bamDp_forward_2736006_[HIPP|W|Human��inference of promoter position],[TIM|S|Transcription��initiation mapping]_Strong
ctgatctaagcgttgaccgagttggttttcggacaccgttgcagtgagctgtactcg
ttgTgccatatatactgcttcttc
>ECK120016572_bamDp2_forward_2735961_[TIM|S|Transcription��initiation mapping],[AIPP|W|Automated inference of promoter��position]_Strong
ttttattcgcgaacgtgaataatccgggaacatttcggccaaagcctgatctaagcg
ttgAccgagttggttttcggacac
>ECK120009964_bamEp_forward_2753486_[TIM|S|Transcription��initiation mapping],[AIPP|W|Automated inference of promoter��position]_Strong
ggcgaatgcgaaagaactgcttgcagcgtaaacttttttcctgcttcacggtcagag
taaAcagcaaaacgccgtaagacc
>ECK120016566_bepAp1_forward_2616068_[TIM|S|Transcription��initiation mapping],[AIPP|W|Automated inference of promoter��position]_Strong
gccgttacactcaaaggcggcgcggtgggaacgatatttcacagtatcggtcaaatg
actAtctccagaaatacaggatag
>ECK125135037_bhsAp_forward_1169033_[HTTIM|S|High-through��put transcription initiation mapping]_Strong
taaaaaatatcttgtatgtgatccagatcacatctatcatttagttatcgatcgtta
agtAattgcttgcgacgtcattca
>ECK125137842_bisCp4_reverse_3716415_[ICWHO|W|Inferred computationally without human oversight]_Weak
aagattattcctgggaatactcggaaatttgtaagtaatatttaactgctcaataca
tctAacctttcaggagtcttcggt
>ECK125137288_ccmHp1_reverse_2292621_[ICWHO|W|Inferred computationally without human oversight]_Weak
cgcagggcatccgcgtggtcggcatgaactataaagacgatcgccagaaggcaatca
gctGgctgaaagagctgggcaatc
>ECK125137074_chbGp4_reverse_1817242_[ICWHO|W|Inferred computationally without human oversight]_Weak
gagaatttaacgatgtgttactggcgctaaaccttagtccgttggtgcattccgatc
gcgAtgctgagctgctggcacgcg
>ECK125136563_citTp4_reverse_646632_[ICWHO|W|Inferred computationally without human oversight]_Weak
atctcagtccaggcggcagtgctgacctactgatccttacctggtttttagcacaga
tttAattatttaagcacttgataa
>ECK125137207_cldp9_reverse_2098310_[ICWHO|W|Inferred computationally without human oversight]_Weak
tcctatagcattcacgaggattatcgctaaactatgcggacttggaaatttccgtca
gttAgggtaatgatgagagtagaa
>ECK120033258_clpXp_forward_457202_[TIM|S|Transcription��initiation mapping],[AIPP|W|Automated inference of promoter��position],[RS-EPT-CBR|S|RNA-seq using two enrichment����strategies for primary transcripts and consistent biological replicates]_Strong
attctgaaagttaaagggcgcatgaatgaacttatggcgcttcatacgggtcaatca
ttaGaacagattgaacgtgatacc
>ECK125136579_cobCp7_reverse_669944_[ICWHO|W|Inferred computationally without human oversight]_Weak
acggtgaatcatgtgaggatttattgccggaaccggtactgacttacattaaccaac
aagGcttgtatcgctgatacctgt
>ECK125137971_cpxAp1_reverse_4105101_[ICWHO|W|Inferred computationally without human oversight]_Weak
gcatctgggtcaggtggtttcccgtgaacatttaagccaggaagtgttgggcaaacg
cctGacgcctttcgaccgcgctat
>ECK125136566_crcBp4_reverse_658008_[ICWHO|W|Inferred computationally without human oversight]_Weak
acagatgtaacagcaaactgtcctgcggcaaccagcattgccacctcctgtcagagt
cgtAaaattcgccaacgacgatta
>ECK125136734_csgGp1_reverse_1101755_[ICWHO|W|Inferred computationally without human oversight]_Weak
gccaaccgcgatggtcaattgcagttgaacgtgacagatcgtaaaaccggacaaacc
tcgAccatccaggtttcgggttta
>ECK125137460_csiRp3_forward_2795471_[ICWHO|W|Inferred computationally without human oversight]_Weak
aaaattctgcgagcagaaggaagcgaaattcgcttgcgaatgtggctttatccgtgg
ctcAcctggctagtcatcggcttt
>ECK125136998_cspFp8_forward_1641846_[ICWHO|W|Inferred computationally without human oversight]_Weak
tcaaaaaactatagctttcttcaggaacgtgtgtatagtgcgccaagttatcagtat
taaGgaatttttttgtcccgtaaa
>ECK125136716_cspHp13_reverse_1051373_[ICWHO|W|Inferred computationally without human oversight]_Weak
cggcaaacagggctttaatacagaaactacttagtgttcaggagagagactcaaaag
aagGggataatgcctgataatgag
>ECK125136717_cspHp14_reverse_1051304_[ICWHO|W|Inferred computationally without human oversight]_Weak
cctgataatgagaactgctttagtaaactactttgtatgctgtctgtctttcaaacc
gacGcagctattaacgcatgataa
>ECK120034942_cyaRp_forward_2167114_[TIM|S|Transcription��initiation mapping],[AIPP|W|Automated inference of promoter��position],[HTTIM|S|High-throughput Transcription��initiation mapping],[RS-EPT-CBR|S|RNA-seq using two enrichment strategies for primary transcripts and consistent  biological replicates]_Strong
tggaaaattcttagaaaccgatcacatacagctgcatttattaaggttatcatccgt
ttcGctgaaaaacataacccataa
>ECK125136920_cybBp5_forward_1490761_[ICWHO|W|Inferred computationally without human oversight]_Weak
caactttactcatggttttctcctgtcaggaacgttcggatgaaaattgatcctttc
caaGcttagaccaggatggcggga
>ECK125136674_cydCp5_reverse_929400_[ICWHO|W|Inferred computationally without human oversight]_Weak
aaatccctgttcgctattactgttggatgaacccgctgccagccttgatgctcacag
tgaAcagcgcgtaatggaggcgct
>ECK125137379_cysZp1_forward_2531383_[ICWHO|W|Inferred computationally without human oversight]_Weak
attaactttcacagcacaaagatagatgaaatcgtgctttttgctgttttttcgaac
ataTcctaactgtccattgcgcaa
>ECK125136574_dacAp2_reverse_663967_[ICWHO|W|Inferred computationally without human oversight]_Weak
cggtagtgcatttgctatagtagggcacttttttaattccatcacggatgtcgtagt
tcaGaccatgaataccattttttc
>ECK125136884_dbpAp2_forward_1409338_[ICWHO|W|Inferred computationally without human oversight]_Weak
taagagtccacccaatgaccagagggaaatatgacgacacttatttatttgcaaatt
cctGtccctgaaccgattcctggc
>ECK125137803_dcrBp1_forward_3609767_[ICWHO|W|Inferred computationally without human oversight]_Weak
ggcgtagcccggatgcctttatggctgaacactggatggaaatcgcgctggtcgatt
actGtttcaaagtgttaatcagta
>ECK125137684_deaDp1_reverse_3307909_[ICWHO|W|Inferred computationally without human oversight]_Weak
ttaatacacctactttgagccggttcacacttttcaatgaaaattgctgatcaattt
catGatgagttatgtagactggcc
>ECK120010283_degPp_forward_180845_[HIPP|W|Human inference��of promoter position],[TIM|S|Transcription initiation mapping]_Strong
tttaccttttgcagaaactttagttcggaacttcaggctataaaacgaatctgaaga
acaCagcaattttgcgttatctgt
>ECK120009990_dsbCp_reverse_3038834_[HIPP|W|Human��inference of promoter position],[TIM|S|Transcription��initiation mapping]_Strong
accgagcgtctgcggcaacttcatcaacagcatcacccgcgggcgtgatgtctgaaa
agaAcgggaagatttatgaagaaa
>ECK120016573_dsbCp2_reverse_3039633_[TIM|S|Transcription��initiation mapping],[AIPP|W|Automated inference of promoter��position]_Strong
ggaaaaaaatctggctgaaaatacgttgaacgcttaccgtcgcgatctgtcaatgat
ggtGgagtggttgcatcaccgcgg
>ECK125136388_dxrp1_forward_193471_[ICWHO|W|Inferred computationally without human oversight]_Weak
agaactgatgcagttctgatttcttgaacgacaaaaacgccgctcagtagatccttg
cggAtcggctggcggcgttttgct
>ECK125136391_dxrp5_forward_193411_[ICWHO|W|Inferred computationally without human oversight]_Weak
acagaaactgactgatgctgcaatcaagaaaattgaagcggcgctggcagacaaaga
agcAgaactgatgcagttctgatt
>ECK125137315_elaAp4_reverse_2381686_[ICWHO|W|Inferred computationally without human oversight]_Weak
gctgatgctgggtgccttcaccgcagtcaaacaaccaaagtccgctctgggtcggat
gttGcaggttaagcaatattgccg
>ECK125136693_elfAp6_forward_997765_[ICWHO|W|Inferred computationally without human oversight]_Weak
tcgttcagttaatatttaaatattcatgaaatctataaattaaagatttgtcactta
ttgGatttagtatgcttgatttaa
>ECK125136696_elfDp1_forward_998321_[ICWHO|W|Inferred computationally without human oversight]_Weak
gccatcacgccagacacagaaaccgggaacattttgttgcaggatggagatcagacg
ttgActtttaaagttgattatatc
>ECK125137358_emrYp1_reverse_2482334_[ICWHO|W|Inferred computationally without human oversight]_Weak
gtttctcttgatccaaaagaactcatggaacaccccttgcgtattggtttatcgatg
acaGcaactattgatacgaagaac
>ECK125137730_envRp11_reverse_3413487_[ICWHO|W|Inferred computationally without human oversight]_Weak
ataaatacacattaggtgatagattaaccttcgctattttctcactctgtgtcgaat
ataTttatttcctgaataattaat
>ECK125137732_envRp13_reverse_3413601_[ICWHO|W|Inferred computationally without human oversight]_Weak
gcagaattaaaacctcgtaaattgaaatatatattgatgtagtgaatgtatcttagg
taaAtaatatatattatttattta
>ECK125108721_eptBp_reverse_3710581_[TIM|S|Transcription��initiation mapping]_Strong
tttgtgcttcatgcacactctttccccacactttttccctttgctgtggtctactta
ttcGcgcgtgtagattttacttat
>ECK120016711_essDp_forward_576873_[TIM|S|Transcription��initiation mapping],[AIPP|W|Automated inference of promoter��position]_Strong
ttaattttttcatcgtgagccctttttttgaactattattaaaaaatgatgtcactg
cgcGataaatattcatctaatcaa
>ECK125136709_etkp1_reverse_1044303_[ICWHO|W|Inferred computationally without human oversight]_Weak
caatgctgtttgggcaatggctggaacagaaagagatcccggatccctatcgtaaaa
gtcAggacgcatttgaacatgtct
>ECK125136494_fadMp1_forward_464360_[ICWHO|W|Inferred computationally without human oversight]_Weak
accctgtaattaatttgcatagtggcaattttttgccagactgaagaggtcatacca
gttAtgacctctgtacttataaca
>ECK125136532_fimZp3_reverse_564607_[ICWHO|W|Inferred computationally without human oversight]_Weak
tcaatggcttttgatctggttgctgaacaagtgaacgaccgcgtctgattttctgat
ttaTttcgctatagcggcaaacaa
>ECK120010508_fkpAp1_reverse_3477525_[IHBCE|W|Inferred by a human based on computational evidence],[TIM|S|Transcription initiation mapping],[AIPP|W|Automated inference of promoter��position],[RS-EPT-CBR|S|RNA-seq using two enrichment strategies for primary transcripts and consistent biological replicates]_Strong
gagacagcactcatttcgcggtcatcgaaactaatttaaacaaaaagagtctgaaaa
tagAtgataatagggcgtgtctgt
>ECK125136749_flgNp1_reverse_1129914_[ICWHO|W|Inferred computationally without human oversight]_Weak
aacccggcagcagtgatatcaatcttgaacgtgtcgaagcgttaaaactggcgattc
gtaAcggtgaactaaaaatggaca
>ECK125138032_frdDp1_reverse_4379473_[ICWHO|W|Inferred computationally without human oversight]_Weak
tctgctgcacaccaaaacctggtttgaactggcaccgaaagcggccaatatcattgt
aaaAgacgaaaaaatgggaccaga
>ECK125138033_frdDp2_reverse_4379433_[ICWHO|W|Inferred computationally without human oversight]_Weak
gcggccaatatcattgtaaaagacgaaaaaatgggaccagagccaattatcaaaagt
ctcTgggcggtaactgtggttgcc
>ECK125136387_frrp6_forward_192849_[ICWHO|W|Inferred computationally without human oversight]_Weak
gtttaatcagggctatacttagcacacttccactgtgtgtgactgtctggtctgact
gagAcaagttttcaaggattcgta
>ECK120016720_ftnBp_forward_1986775_[TIM|S|Transcription��initiation mapping],[AIPP|W|Automated inference of promoter��position]_Strong
atttcatcaatgaaatgtaaaaatatataaacttgatgatttaagcattttcttata
cccGttcagacgttattcttattt
>ECK125137687_ftsHp1_reverse_3327102_[ICWHO|W|Inferred computationally without human oversight]_Weak
gcgaaggtttcgatgagtatctaagggaaattcgctccctgtttacgaaggtcaaag
ttcGtaagccggactcttctcgtg
>ECK125137594_ftsPp1_reverse_3162851_[ICWHO|W|Inferred computationally without human oversight]_Weak
ctgcacaacggtctggtgattgtcgaaatgctgccgccaattgacgtcagtcagtat
ggcAaagatcaggttcgtgagctg
>ECK125137792_ftsXp3_reverse_3602252_[ICWHO|W|Inferred computationally without human oversight]_Weak
gttggcattgcccgcgcggtggtgaacaagcccgcggtactgctggcggacgaaccg
actGgtaacctggacgacgcgctg
>ECK120010066_fusAp_reverse_3473685_[TIM|S|Transcription��initiation mapping],[AIPP|W|Automated inference of promoter��position]_Strong
gataaatccatggctctgcgcctggcgaacgaactttctgatgctgcagaaaacaaa
ggtActgcagttaagaaacgtgaa
>ECK125136969_gadCp1_reverse_1570584_[ICWHO|W|Inferred computationally without human oversight]_Weak
taacgtttaacggtaacggtgtcccgaaacgaacccgtttcgggacaatttccaaag
tctGttcactggcattagcaacgg
>ECK125136970_gadCp5_reverse_1570527_[ICWHO|W|Inferred computationally without human oversight]_Weak
tctgttcactggcattagcaacggaaaatattgttctgaatacgcttcagaacaaaa
cagGtgcggttccgacaggaatac
>ECK125136711_gfcAp1_reverse_1049834_[ICWHO|W|Inferred computationally without human oversight]_Weak
ccgttacgcaccaccccgtcagtagctgaacaggagggacagctgatagaaacagaa
gccActggagaacctcaaaaacac
>ECK125137779_glgXp3_reverse_3571419_[ICWHO|W|Inferred computationally without human oversight]_Weak
ggcgtgaaatcctcaataccgattccatgcactatcacggcagtaatgcaggcaatg
gcgGcacggtacacagcgatgaga
>ECK125137618_glnEp1_reverse_3199698_[ICWHO|W|Inferred computationally without human oversight]_Weak
acgctattgcgaccgggcaacgcatcgaaattgaacatttccgtaatgaggcaaaca
atcAggaaccgttctggttgcaca
>ECK125138010_gltPp1_forward_4294378_[ICWHO|W|Inferred computationally without human oversight]_Weak
aagctctgttgttaaagggttgcgcaacataccgcgcaaatgatactgatcataagc
gttAaaaaaatctacaaaccaacg
>ECK125138012_gltPp8_forward_4294268_[ICWHO|W|Inferred computationally without human oversight]_Weak
aatcactaatcagtattattgcagattaaacaaataaaaatctttccataacaaatg
gttAttcattaatcctgccataaa
>ECK125136380_gluQp1_reverse_160143_[ICWHO|W|Inferred computationally without human oversight]_Weak
gtgcatcgactgcaaaacgctggctgaaattcgcgaaaaacagatggctggctaatt
acaGccgttccatcacgtttacca
>ECK125137586_gprp1_forward_3147781_[ICWHO|W|Inferred computationally without human oversight]_Weak
ttggcggttaaacgcggcatcgttgcactcctcagttggtgtttttttaagcaaagc
ataAgcacgtatttttgcccagtt
>ECK125137873_gpsAp8_reverse_3783681_[ICWHO|W|Inferred computationally without human oversight]_Weak
ccggttaacttcgatgcgctgttcatgaactatttgcagcagcaggctggcgaaggt
actGaagaacatcaggatgcctga
>ECK120016577_greAp2_reverse_3328853_[TIM|S|Transcription��initiation mapping],[AIPP|W|Automated inference of promoter��position]_Strong
ccctataaagtaaacgatgacccttcgggaacttcagggtaaaatgactatcaaaat
gtgAattgtagctgacctgggact
>ECK120016717_gspAp4_reverse_3455634_[TIM|S|Transcription��initiation mapping],[AIPP|W|Automated inference of promoter��position]_Strong
atggaaataattcacattaaaaataatcgaccctatgcttataaatataatcaatat
attGatggcagcatctttattatg
>ECK125137488_gudDp1_reverse_2919513_[ICWHO|W|Inferred computationally without human oversight]_Weak
cctgatgcgcccggtctgggcgtggaactggactgggaacaggtacaaaaggcacat
gagGcctataaacgtctgcctggc
>ECK125137414_hcaTp1_reverse_2667863_[ICWHO|W|Inferred computationally without human oversight]_Weak
gctcgaatattcttatttttcaacttgcaccaacattcgattaaccccagactaacg
cctCctgacgggagggactcatgg
>ECK120033255_hcpp2_reverse_914129_[TIM|S|Transcription��initiation mapping],[AIPP|W|Automated inference of promoter��position]_Strong
cgcggcgttttttaatgatctggcccgtgaactgattgctattatgttgatccctgg
gctGattcgccgcagccgctctac
>ECK125136666_hcrp3_reverse_912200_[ICWHO|W|Inferred computationally without human oversight]_Weak
ttcctgacaccagacctgctggcggtgctgaacgagaaattcggcctgcgttctatc
accActgttgaagaagacatgaag
>ECK125137633_higAp8_reverse_3234341_[ICWHO|W|Inferred computationally without human oversight]_Weak
cataaaacggagttggtggctctggggaacacgattgctaagggatatttcaaaaaa
cctGagtcattaaaagcagtattc
>ECK120009992_hlpAp_forward_200455_[HIPP|W|Human inference��of promoter position],[TIM|S|Transcription initiation  mapping]_Strong
cgatgactttaggcgatcaatataagatcgccgggccacgcaaagaactgcaccctc
cggTgcaaatgggatggtaaggag
>ECK125137848_hokAp6_reverse_3720810_[ICWHO|W|Inferred computationally without human oversight]_Weak
tcagcactaacgcctttaggtttgggaattaaacctttttctccatgtttttcatag
aggGcaacccatgtcctgacctgg
>ECK120035105_hokEp_forward_607731_[AIPP|W|Automated��inference of promoter position]_Weak
gaagggtaagataacggcgggtgcctgaagctttccggtttcaggtttactctgagg
tctGgaaagatgaagccccaggag
>ECK125138102_hsdSp1_reverse_4581502_[ICWHO|W|Inferred computationally without human oversight]_Weak
cgctgtctgaactggatgcgctgatgcgtgaactgggggcgagcgatgaggccgatt
tgcAgcgtcagttgctggaagaag
>ECK125137532_hyuAp1_forward_3009919_[ICWHO|W|Inferred computationally without human oversight]_Weak
ggcccgggtaaagaacctgaagcgcatgcacctaacgaaaaaacctggaaatctcac
ctgGtgacctgtgccgcgatgtac
>ECK125137533_hyuAp6_forward_3009830_[ICWHO|W|Inferred computationally without human oversight]_Weak
ttggcaaagcgccggttgttgataagtggaccttctcaactaacggcgtatctatca
tggGccgtcacggcattccggtga
>ECK125137477_iapp6_forward_2876544_[ICWHO|W|Inferred computationally without human oversight]_Weak
gatttcgggcgtttaggaagatttgaaattgttttagcgcagcggcagtttcatact
atgGcggtaaaaaaatttgcatgg
>ECK125122036_ibaGp2_reverse_3336886_[HIPP|W|Human��inference of promoter position],[ICWHO|W|Inferred computationally without human oversight]_Weak
tatggcgttaaccgcctgtccggcaaacctgcctgcaagtcgagccttgtctgattt
atcAgcgaggctttttgcttattt
>ECK120010013_impp3_reverse_57336_[HIPP|W|Human inference of promoter position],[TIM|S|Transcription initiation mapping]_Strong
ggccacgccaatgatttttccccaatactgcatatattccccaaatcgacacacgga
tatCagggctatctcccacaatat
>ECK125136474_insFp4_reverse_392660_[ICWHO|W|Inferred computationally without human oversight]_Weak
aacgtgaactggagatgtctaccgagattgcacgtctcaaacgccagctggcagaac
gggAtgaagagctggctatcctcc
>ECK125136595_insHp3_reverse_689205_[ICWHO|W|Inferred computationally without human oversight]_Weak
acaatattctcctatccaactttggcacatctattgctttgttatacaaggcaaacc
ctgAaacagcatcagtacaaccta
>ECK125137849_insJp4_forward_3720594_[ICWHO|W|Inferred computationally without human oversight]_Weak
tccaggtgaaaaataaaagcgtgaaacaaatcactattaaagaaagtaatctatatt
tctGcggcattcccagcctcctgt
>ECK120015517_insKp_forward_3721065_[HIPP|W|Human��inference of promoter position]_Weak
aagctggtttacgcgcgctcaagattggcaccaaaagaaacattgcaatatcagttg
atcCagaaaaagcggcatcagcat
>ECK125136533_intDp6_reverse_566101_[ICWHO|W|Inferred computationally without human oversight]_Weak
catcgaaaaaatggacgaggcactggctgaaattggttttgtatttggggagcaatg
gcgAtgacgcatcctcacgataat
>ECK125136886_intRp4_reverse_1413260_[ICWHO|W|Inferred computationally without human oversight]_Weak
tctcctttaggtaagccagacagcaaacgagggattatctggtacaactatccaaag
ataAatcagtttatcaaagactca
>ECK125137383_intZp3_forward_2558693_[ICWHO|W|Inferred computationally without human oversight]_Weak
tccttaaactgatatacattgccgaacaatgtggtctttagtttcataagtcgttcc
ctcAggaagaatcgatgattggca
>ECK125137410_iscAp6_reverse_2659962_[ICWHO|W|Inferred computationally without human oversight]_Weak
aacaccgatattgctgaagaacttgaactgccgccggtgaaaattcactgttctatt
ctgGcagaagacgcgatcaaagcc
>ECK125137400_ispGp1_reverse_2641880_[ICWHO|W|Inferred computationally without human oversight]_Weak
ccgcagtacagatccagtatcaagggaaacctgtcgatctgagtcgttttatcagaa
ctaAccaggttgcgcgtctgaccc
>ECK125137401_ispGp4_reverse_2641950_[ICWHO|W|Inferred computationally without human oversight]_Weak
atgcagcgtaaagacggtaatttgaacttaaccggccaggcaccgtacaaactgaaa
attGgtgcgccagccgcagtacag
>ECK125137118_kdgRp1_reverse_1910253_[ICWHO|W|Inferred computationally without human oversight]_Weak
tggggcaatggcaggccgtcggcctgaacttttggcataggaattttatatctttgg
tgaAtaatcaacaggggtatgatt
>ECK125137119_kdgRp8_reverse_1910125_[ICWHO|W|Inferred computationally without human oversight]_Weak
caaaagatggattgcgaccaccctggtgcgaaattataataaaaaacagttctgatt
tttAtaaaacactcgcaatgaggt
>ECK125136818_ldcAp9_reverse_1243197_[ICWHO|W|Inferred computationally without human oversight]_Weak
cggcgggttcgtatagtcatgctttgatgaacaacccgctaataacacaatcaaaaa
ggcAaaccatctcaatttcacttc
>ECK125137422_lepBp1_reverse_2705464_[ICWHO|W|Inferred computationally without human oversight]_Weak
cgcacatcattgcgcgatccaccgtgaaacagctgcgtaaaaacgtactggctaaat
gttAtggcggcgatatcagccgta
>ECK125136363_leuDp4_reverse_79594_[ICWHO|W|Inferred computationally without human oversight]_Weak
tgcctggctgctcaatgtgtctggcgatgaacaacgaccgtctgaatccgggcgaac
gttGtgcctccaccagcaaccgta
>ECK125138110_lgoRp4_reverse_4595947_[ICWHO|W|Inferred computationally without human oversight]_Weak
aacattcatcgtagacatgattcggctctccactttttgttgccttagatatcaatg
aaaAtgaaaaatggcagcggaacg
>ECK120016715_lhrp_forward_1728353_[TIM|S|Transcription��initiation mapping],[AIPP|W|Automated inference of promoter��position]_Strong
caagtaatatttgtcataatgcgcgctgcaatttatccgtattaagagaatcagatg
tccGataacgctcaacttaccggt
>ECK125136572_lipBp2_reverse_662401_[ICWHO|W|Inferred computationally without human oversight]_Weak
ctatcaacgccactcatatcgagcaggttgaaacactgtatgaagaactgggcaaaa
tcgAtattgtccgcatggttctgt
>ECK125136781_litp1_forward_1198516_[ICWHO|W|Inferred computationally without human oversight]_Weak
gaaatgatgaaatgatgaaatgatgaaatgatgaaatgatgaaatgatgacagagtg
tccAgtgggcacggatggtgtctt
>ECK125136598_lntp4_reverse_690984_[ICWHO|W|Inferred computationally without human oversight]_Weak
tgggcatcttccggcgcgtggcgaaactatcgacatcgacggttaccagttcaaagt
ggcGatggccgacagtcggcgtat
>ECK125136408_lpcAp1_forward_243468_[ICWHO|W|Inferred computationally without human oversight]_Weak
gctcacattgttgctgtttttatccgcacttcaggtcaaaaagtcctggtcatagca
cctGcccgtacttctcgcttttgg
>ECK120030206_lptAp1_forward_3343326_[IDA|S|Inferred from��direct assay],[HIPP|W|Human inference of promoter��position],[TIM|S|Transcription initiation��mapping],[IMP|W|Inferred from mutant phenotype]_Strong
cctctgaagacctcgtcacgttatacggaacaacatttaactccagcggtctgaaaa
tgcGcggcaacttacgcagcaaga
>ECK120016578_lptBp_forward_3343396_[TIM|S|Transcription��initiation mapping],[AIPP|W|Automated inference of promoter��position]_Strong
acgcagcaagaacgccgagctgattgaaaaggttagaacatcctatgaaattcaaaa
caaAcaaactcagccttaatcttg
>ECK120009997_lpxDp_forward_200960_[HIPP|W|Human inference  of promoter position],[TIM|S|Transcription initiation mapping]_Strong
acgccgttgcttacaacagcagcgatgtaaaagacatcactgccgacgtactgaaac
aggTtaaataagtaatgccttcaa
>ECK120009962_lpxPp_forward_2495578_[HIPP|W|Human��inference of promoter position],[TIM|S|Transcription��initiation mapping],[AIPP|W|Automated inference of promoter��position]_Strong
tgtcctgactagtctttacactctttacaggaaccattgtcgtacatgatggcccaa
ccaAttgagtgtaccgctgtcgac
>ECK120016707_malQp_reverse_3550399_[TIM|S|Transcription��initiation mapping],[AIPP|W|Automated inference of promoter��position]_Strong
aaaatatctttatttttggtcataccgtggaacaagtgaaggcaattctggccaaag
gctAcgacccggtgaaatggcgga
>ECK125136438_matAp1_reverse_311393_[ICWHO|W|Inferred computationally without human oversight]_Weak
gaaaataattaaacttaatctcgtttaacctttattgatatgtactacgtatcttat
ttaCttccggtttactaaggaaac
>ECK125136439_matAp5_reverse_311446_[ICWHO|W|Inferred computationally without human oversight]_Weak
ccgttcacatattgacactcatcgggaaaaaaaacataaatttaagcccaatcgaaa
ataAttaaacttaatctcgtttaa
>ECK125137487_mazGp4_reverse_2910860_[ICWHO|W|Inferred computationally without human oversight]_Weak
tatccgttcgaagttgttttatccggtcaggaacgtgatggcgtagcgttagctgat
cagGtaaaaagtatcgcctggcgg
>ECK125136801_mcrAp10_forward_1210195_[ICWHO|W|Inferred computationally without human oversight]_Weak
gctggacgattaattgcagcaggaactcctcgccagaaggtggcgattatctatgat
gttGgtgtgtcaactttgtataag
>ECK125136798_mcrAp7_forward_1210139_[ICWHO|W|Inferred computationally without human oversight]_Weak
cacagggacgaattggtggacgtcgtcccaaacttacaccagaacaatgggcacaag
ctgGacgattaattgcagcaggaa
>ECK125137606_mdaBp1_forward_3172423_[ICWHO|W|Inferred computationally without human oversight]_Weak
tggctatcagtattgtcattttcagaaaatatttatcctgcatcggtgagtcagagt
aagAtcagacttttgctaaattcg
>ECK125137040_mdtKp10_forward_1743269_[ICWHO|W|Inferred computationally without human oversight]_Weak
gttttgcggtgccctgtacaatccccgtaaacatacttacaactcctgaaatcagtt
aagAcattctgttcagcacaatag
>ECK125138017_mdtPp6_reverse_4301236_[ICWHO|W|Inferred computationally without human oversight]_Weak
tggaactcggcgcaggcgctggataacgcactacagccggacagagcaggtcagttt
gccGacgccctggagaaatacgct
>ECK125137261_mglCp6_reverse_2237959_[ICWHO|W|Inferred computationally without human oversight]_Weak
aaccagaaatattaatgctcgatgaaccgacgcgcggtattgatgtcggggcgaagt
ttgAaatttatcagttaattgccg
>ECK125137262_mglCp9_reverse_2237923_[ICWHO|W|Inferred computationally without human oversight]_Weak
gtattgatgtcggggcgaagtttgaaatttatcagttaattgccgaactggcgaaga
aagGcaaggggattattattatct
>ECK120030785_micAp_forward_2814802_[HIPP|W|Human��inference of promoter position],[TIM|S|Transcription��initiation mapping]_Strong
ctccggtaatttttttaaaaattttctgaactctttcttcccaggcgagtctgagta
tatGaaagacgcgcatttgttatc
>ECK125165944_micLp_reverse_1958747_[TIM|S|Transcription��initiation mapping],[RS-EPT-CBR|S|RNA-seq using two enrichment strategies for primary transcripts and consistent biological replicates]_Strong
gcactgcaaggtttatcaaaaattatggaacttattgcccatcgtgatgctccaatc
attAtggccggagcaggagtccgt
>ECK125136810_minEp3_reverse_1224711_[ICWHO|W|Inferred computationally without human oversight]_Weak
agatgtgctggagatcctgcgcatcaaactcgtcggcgtgatcccagaggatcaatc
agtAttgcgcgcctctaaccaggg
>ECK125136417_mmuPp1_forward_275119_[ICWHO|W|Inferred computationally without human oversight]_Weak
gcgaaggtaagttgatgactcatgatgaaccctgttctatggctccagatgacaaac
atgAtctcatatcagggacttgtt
>ECK125136418_mmuPp2_forward_275315_[ICWHO|W|Inferred computationally without human oversight]_Weak
attctgttaacaaacgcggtataacaaaccttctttggatgtttagatgtccatacg
tttAgaaggttatatgcaaacaac
>ECK125136879_mppAp5_forward_1393054_[ICWHO|W|Inferred computationally without human oversight]_Weak
gattatgataccgaaaacgggtttgaacgtgcgaagcccgaacgtagtgttcggagt
tctAtgtgctttaccgcattttgg
>ECK125137291_mqop1_reverse_2306924_[ICWHO|W|Inferred computationally without human oversight]_Weak
ccggacggcataatattacgacgctgacctggcggactgctgccgtcaggtcaatat
gctAaaaatcccttcatttctaat
>ECK125137244_mrpp2_reverse_2194175_[ICWHO|W|Inferred computationally without human oversight]_Weak
agtacttctctatattcttcaggtaaactatcagctgatggtttatctatacaaaaa
aggAgtcgggatgaacgaacaatc
>ECK125137188_mtfAp1_forward_2043618_[ICWHO|W|Inferred computationally without human oversight]_Weak
gttcagatggttgccatgatgccaggaaatttggcattttaacagtccctgtccgtg
caaTtttgttcaagtgacgagttt
>ECK125137500_mutHp5_forward_2969582_[ICWHO|W|Inferred computationally without human oversight]_Weak
gttgcagtgttgcgcaactcgattaccggcaacctaaaaagcaatataaatcagaga
attGaacaacgcatgtggaaaaag
>ECK125138090_nanSp1_reverse_4537703_[ICWHO|W|Inferred computationally without human oversight]_Weak
aataatagtctattgattattggcggtgaaactgcaggcggcaaagcggtgacggat
tcaGttttgatcactgtgaaggat
>ECK120016713_narWp_reverse_1538687_[TIM|S|Transcription��initiation mapping],[AIPP|W|Automated inference of promoter��position]_Strong
tggagtacgcatggtttaacaacgtcgaaaccaaaccgggcattggttatccgaaaa
actGggaagatcaggaagagtggc
>ECK125136957_nhoAp2_forward_1533963_[ICWHO|W|Inferred computationally without human oversight]_Weak
gtaacgaaattaacgggattggcgatttgcgaacgtgatgcatgtccgcgatcgcac
aaaAtagccggtgcggcgtctatt
>ECK125137061_nlpCp3_reverse_1792827_[ICWHO|W|Inferred computationally without human oversight]_Weak
aaatctggcgcaggcctatgggatgaattttcgccgtctggatatcgaaggtcacag
aatGctgatttcgaccatctgatt
>ECK125137758_nudEp1_reverse_3526186_[ICWHO|W|Inferred computationally without human oversight]_Weak
attaagttacataaatgtaaataacatgcaattcacattgccgaaagcgtgtccgat
atcGcacaataaccgctgatttca
>ECK125137080_nudGp3_forward_1841438_[ICWHO|W|Inferred computationally without human oversight]_Weak
cggggatgaagatggcggtctagcacaggcactccttaaatataaagcctttctgat
tgaGcaacagtgcggatattatgg
>ECK125136930_opgDp4_forward_1496645_[ICWHO|W|Inferred computationally without human oversight]_Weak
accaggaagcggaagaacgcagtaaacgtcgctgtggtttgctttaaaatctgacca
tccGcctttgcaaaaatttgcctg
>ECK125137359_oxcp10_reverse_2492130_[ICWHO|W|Inferred computationally without human oversight]_Weak
tgttgttgaagtggaacaaccgttgcgtggaaaatatctgaccgttggttgtccaat
gaaAttctctgcctttacgccgga
>ECK125136755_pabCp1_forward_1153293_[ICWHO|W|Inferred computationally without human oversight]_Weak
cttttattccgacttgttccgtagtgaacatgctgccacactaacaattctctgata
aggAgccggtatgttcttaattaa
>ECK125136756_pabCp5_forward_1153194_[ICWHO|W|Inferred computationally without human oversight]_Weak
tcggcttcggtggcactaatggttctttgatctttaaaaagatctaagttgtcattt
tccAcccttataaaaggtccgctt
>ECK125136373_panCp2_reverse_148920_[ICWHO|W|Inferred computationally without human oversight]_Weak
actgacgggcagatcctcgtgatgcacgacgcctttggtattaccggcggtcacatt
cctAaattcgctaaaaatttcctc
>ECK125137790_panZp1_forward_3597828_[ICWHO|W|Inferred computationally without human oversight]_Weak
gtgcctttgtcagcataaaataacggcacaaagggcggaataattcactatcattca
gggGattatgctggacatttttca
>ECK125136944_patDp3_forward_1515415_[ICWHO|W|Inferred computationally without human oversight]_Weak
tgccttgtcgttcgatgaaatcatcgttacgacctttacggcaggtcatgaacgaac
gttAccgttgtggttgctcaatca
>ECK125136945_patDp4_forward_1515440_[ICWHO|W|Inferred computationally without human oversight]_Weak
gttacgacctttacggcaggtcatgaacgaacgttaccgttgtggttgctcaatcag
cttGggcgaccgcgtgatgtaccg
>ECK125136860_pgpBp5_forward_1339193_[ICWHO|W|Inferred computationally without human oversight]_Weak
tggcttctgccacacgtttaagctgcatgaaattctccagataatgctggttctgta
ttgGcttattttgccataacgaga
>ECK125136776_phoQp5_reverse_1189940_[ICWHO|W|Inferred computationally without human oversight]_Weak
ctgaccgcgttcgaatacactattatggaaacgttgatacgcaataatggcaaagtg
gtcAgcaaagattcgttaatgctc
>ECK125136991_pinQp1_forward_1633584_[ICWHO|W|Inferred1 computationally without human oversight]_Weak
attttcgaacgtgtacatacaaatatgcacaaaaataatcataattattttctgaga
tgcAttatgatatgaacaccaatt
>ECK120016710_plsBp_reverse_4256598_[TIM|S|Transcription��initiation mapping],[AIPP|W|Automated inference of promoter��position],[IEP|W|Inferred from expression pattern]_Strong
atccagtggtattattggccattgaaagaacctttttacattatgagcgtcaatatc
agtGtaccgttaaatccgatgatt
>ECK125137623_plsYp5_forward_3204533_[ICWHO|W|Inferred computationally without human oversight]_Weak
acggttatcccacgccatttcgatatcgaacactaacttctgttcgatggtctgttc
ccaGtcgtaaacaccaatagtggt
>ECK125136600_potEp1_reverse_718344_[ICWHO|W|Inferred computationally without human oversight]_Weak
aagggatcaacctgctgccaggttttgcaccggagctgcagggtgtctatatcgaag
aacAtgatggtcgtaagcaagttt
>ECK125137567_pppAp3_reverse_3114479_[ICWHO|W|Inferred computationally without human oversight]_Weak
cggataaggcgctcgcgccgcatccggcatgaaataaggcgcaccgggttaacacat
ttgCccgatgcgcctgcttatcgg
>ECK125137057_ppsRp1_forward_1787339_[ICWHO|W|Inferred computationally without human oversight]_Weak
ttccacataaaccatcggtataaacgaaaccataaaaatgaaatgctgttttcataa
aaaAtaaaattgaaggttcatttt
>ECK125136956_pptAp7_forward_1532858_[ICWHO|W|Inferred computationally without human oversight]_Weak
atgcagcagaattattttcagggatacggcacattgctattaatattttgacgaatg
ataAggtattcaaggcagggttaa
>ECK120009965_psdp_reverse_4390638_[TIM|S|Transcription��initiation mapping],[AIPP|W|Automated inference of promoter��position]_Strong
gtgagttcggcctctggcacctggagccggaacaaatcactcagggctttgtcgaat
tccAtgactatttaggtctgtgta
>ECK125137271_psuGp4_reverse_2258557_[ICWHO|W|Inferred computationally without human oversight]_Weak
acggcgtttattacagcgatatcagcggtgaaagtggctggtctgcgccgatcaaaa
ccaAtgttattaatgttaccggag
>ECK125137270_psuTp2_reverse_2257496_[ICWHO|W|Inferred computationally without human oversight]_Weak
cattcctgctggcgcgcgttgctgaactgaccggcggtgacagcctgaaatccaaca
tccAgctggtgttcaacaacgcca
>ECK125136887_racCp4_reverse_1417811_[ICWHO|W|Inferred computationally without human oversight]_Weak
tgccgaaaaagaccagatggcacatgaactttaattaattgactattcgaaactgaa
tttAtgccagaaatggcaggtatt
>ECK125137239_rcnBp_forward_2186884_[ICWHO|W|Inferred computationally without human oversight]_Weak
ggatgcttttagggcatcctttcatttacactttttacgaaatcatgggatcactaa
caaAatatcgcttgtcagttatat
>ECK125137295_rcsCp4_reverse_2320081_[ICWHO|W|Inferred computationally without human oversight]_Weak
ataaccaatagtaagcgttgggacaatgaccatcaggattgccatcaggatcatttg
attGcgtaagcggcgtggataaat
>ECK125137929_recQp1_forward_4005858_[ICWHO|W|Inferred computationally without human oversight]_Weak
cattgcagtttctcgcgcaggcgctgaaaatagcgcctgtttttatttcaggcaatc
gggGtgaatgtggcgcaggcggaa
>ECK125136999_remp1_reverse_1644972_[ICWHO|W|Inferred computationally without human oversight]_Weak
tttgtttttattttcaacgcgtttgaagttctggacggtgccggaatagaatcaaaa
ataCttaagtagcgcgcagggata
>ECK120009996_rfaDp4_forward_3793970_[HIPP|W|Human��inference of promoter position],[TIM|S|Transcription��initiation mapping]_Strong
gattcggatgtgatggtatgattacagacattcgtgtctgagattgtctctgactcc
ataAttcgaaggttacagttatga
>ECK125137813_rhsBp12_forward_3619097_[ICWHO|W|Inferred computationally without human oversight]_Weak
acacctgattcctctctaaataccctatccgaaccttctcttttgtaacgttctaaa
tatAttcctaaaaatcttcaattc
>ECK125137808_rhsBp3_forward_3619074_[ICWHO|W|Inferred computationally without human oversight]_Weak
acgatcaacaaagggccactagcacacctgattcctctctaaataccctatccgaac
cttCtcttttgtaacgttctaaat
>ECK125137810_rhsBp9_forward_3619044_[ICWHO|W|Inferred computationally without human oversight]_Weak
gattgagtctattattgggtcctttggtgaacgatcaacaaagggccactagcacac
ctgAttcctctctaaataccctat
>ECK125136594_rihAp3_reverse_684602_[ICWHO|W|Inferred computationally without human oversight]_Weak
tgcccgtaaagtggcgaatcgggtgatctttatggacgagggtaaaattgtcgaaga
ctcGccgaaagacgctttcttcga
>ECK125136641_rlmFp1_forward_842192_[ICWHO|W|Inferred computationally without human oversight]_Weak
attgacagagatgtgcttattttttgaacgatatatttttacaaaataagacaaatc
aatGacatgcataatgctgatttt
>ECK125137634_rlmGp4_reverse_3235892_[ICWHO|W|Inferred computationally without human oversight]_Weak
cacgaaaaagagaaaaagggtatactcacgcacccttttcaggggcaatgtcgaaat
tttAtcattcaggagggccgatga
>ECK125136361_rluAp1_reverse_60450_[ICWHO|W|Inferred computationally without human oversight]_Weak
tctcgtctggaagctctgcgtgcagtgaacccgaacattcgtgacgacgaactgacc
gccAttgagagcaaccgtcagcag
>ECK125137995_rluFp1_forward_4230309_[ICWHO|W|Inferred computationally without human oversight]_Weak
gagcaggtaacgaattcaagccaatggaaataacaaatagttcgctcatgactattt
tttAtcaacccaaaggtacggtat
>ECK120016716_rnlBp_forward_2766707_[TIM|S|Transcription��initiation mapping],[AIPP|W|Automated inference of promoter��position],[RS-EPT-CBR|S|RNA-seq using two enrichment��strategies for primary transcripts and consistent biological��replicates]_Strong
cctgactactgtatgttactttatcctgaactacgcaccattgaaggtgtcttaaaa
agtAagatgagtgggttaggcatg
>ECK125137440_rplSp1_reverse_2744642_[ICWHO|W|Inferred computationally without human oversight]_Weak
tgggccgtacctggcttagaagacctgaacttctggaaaacctggctctgactgaag
agcAagcaaggttgctggcggagt
>ECK120033261_rpoDp4_forward_3212693_[TIM|S|Transcription��initiation mapping],[AIPP|W|Automated inference of promoter��position]_Strong
tacaaataatgctgccacccttgaaaaactgtcgatgtgggacgatatagcagataa
gaaTattgctgagcaaaccttcac
>ECK120010515_rpoHp3_reverse_3600870_[HIPP|W|Human��inference of promoter position],[TIM|S|Transcription��initiation mapping],[AIPP|W|Automated inference of promoter��position],[RS-EPT-CBR|S|RNA-seq using two enrichment����strategies for primary transcripts and consistent biological��replicates]_Strong
tgcgtaatttattcacaagcttgcattgaacttgtggataaaatcacggtctgataa
aacAgtgaatgataacctcgttgc
>ECK120010580_rseAp3_reverse_2709632_[TIM|S|Transcription��initiation mapping],[AIPP|W|Automated inference of promoter��position]_Strong
aagtggcggcgcgttgaaagaaatttcgaaccctgagaacttaatgttgtcagaaga
actGagacagatagttttccgaac
>ECK120010009_rsePp_forward_196470_[HIPP|W|Human inference��of promoter position],[TIM|S|Transcription initiation��mapping]_Strong
caggaattaaggacagcggtcatttaattccaggacacggtggtattttagatcgta
ttgAtagcctgacggctgcggtac
>ECK125137794_rsmDp1_forward_3604352_[ICWHO|W|Inferred computationally without human oversight]_Weak
tgtacatagcagctaaaaaaatgatgaaatagtctatcacttaacttaattcacatc
accGcctgcaagtatgtgttatct
>ECK125137554_rsmEp1_forward_3091018_[ICWHO|W|Inferred computationally without human oversight]_Weak
taccgactgggagtgcgagcgcgatgaacgcatcgcgaaggtgcagggcaatcataa
cccGtatgtgcaacgcgcttgcca
>ECK125137775_rtcAp1_reverse_3556880_[ICWHO|W|Inferred computationally without human oversight]_Weak
taaagatattgatgcggtgatggcggcacaaagcgatctggtggaagttatctatac
cctGcgtcaggtggtgtgcgtaaa
>ECK125137776_rtcAp2_reverse_3557002_[ICWHO|W|Inferred computationally without human oversight]_Weak
gggcgggtaatgagccgaactaaagcgaaaaaactgttcagcgtggaagatcaaatt
cgtGccaccgcgcatgtggaatgc
>ECK125136724_rutGp2_reverse_1070045_[ICWHO|W|Inferred computationally without human oversight]_Weak
ctttttggcggcaaaacgcccatggaacaccgctttgccgccgcccgctggcagacg
gggGtgaccggatgcccgcaactg
>ECK120016712_rutRp_forward_1074134_[TIM|S|Transcription��initiation mapping],[AIPP|W|Automated inference of promoter��position]_Strong
ttattaatctgttaacattacgttatctaaaatatctggtaaaaagtggactaaacg
gtcAaaacagttgcacataaaaca
>ECK120030786_rybBp_reverse_888057_[IDA|S|Inferred from��direct assay],[HIPP|W|Human inference of promoter��position],[TIM|S|Transcription initiation��mapping],[RS-EPT-CBR|S|RNA-seq using two enrichment��strategies for primary transcripts and consistent biological��replicates]_Strong
aaaatgaaatttttttgcacaaccgcagaacttttccgcagggcatcagtcttaatt
agtGccactgcttttctttgatgt
>ECK125136979_sadp5_reverse_1614799_[ICWHO|W|Inferred computationally without human oversight]_Weak
gttatgctgccagcttcggcaaccgcgttgaacatctccagttgggtcagatccata
gcaTtctcgattcgtgaataagtg
>ECK125136869_sapFp5_reverse_1352657_[ICWHO|W|Inferred computationally without human oversight]_Weak
atgcattgtgacgccacgtttgacgggggcgaaaaatcatctctatgcctgtcattt
cccGctgaacatggagaaagagtg
>ECK125136484_sbcCp2_reverse_415847_[ICWHO|W|Inferred computationally without human oversight]_Weak
tagccagccaacagcgtgaaaccctcagcgaactcagcgtcgaagaggtgttcaatc
gccGtctggcactggaagaactgg
>ECK120009967_sbmAp_forward_396553_[HIPP|W|Human inference��of promoter position],[TIM|S|Transcription initiation mapping],[AIPP|W|Automated inference of promoter��position]_Strong
tcgaaacaattcttatggtcaggctggcgaactaagcgccttgctatgggtcacaat
gggCggtttcatttggctgacgct
>ECK125137892_setCp14_forward_3836744_[ICWHO|W|Inferred computationally without human oversight]_Weak
agattaatttgttcatttaatatatcaaatcaacttgttttatttttactatcaaaa
ataGctcattgccttactataatt
>ECK125136883_smrAp1_forward_1405936_[ICWHO|W|Inferred computationally without human oversight]_Weak
atcggcaatatttggaacttattactggaaatttgggtaatacgttgttggaccgac
ccgGtctggttatcatatcgcgct
>ECK125138052_tamAp1_forward_4442270_[ICWHO|W|Inferred computationally without human oversight]_Weak
taaggttgtaacaagaggcgtatttgcacacaataaccaccgtgaataggtctaaag
taaAacataagaaatatttggggt
>ECK125137663_tdcRp8_forward_3267254_[ICWHO|W|Inferred computationally without human oversight]_Weak
ttaaatatcaacaagttaaagtataaaaatcagcataaaccctgatttttgtcaaaa
aaaAtgacggggataaccatattt
>ECK125136837_tdkp1_forward_1293516_[ICWHO|W|Inferred computationally without human oversight]_Weak
gagctgaaaaactgacgaattatgataaactccagccaactttatttcatatcattg
aggGcctgtggctgatggcacagc
>ECK125136794_tfaEp1_reverse_1209266_[ICWHO|W|Inferred computationally without human oversight]_Weak
tgcaacgattaatttctattttgatgaaatatgggtaaatagtggcactgacattat
caaAagaggaaacacaaacgatgc
>ECK125136795_tfaEp6_reverse_1209189_[ICWHO|W|Inferred computationally without human oversight]_Weak
atgccggattaccagccccggattatggaacctttaaaacatataaacaatcagtgg
atgGtttaggtgccgcagcctcag
>ECK125137238_thiDp3_reverse_2184673_[ICWHO|W|Inferred computationally without human oversight]_Weak
atccgttaatgaccaaagtggtaggaactggctgtgcattatcggcggttgtcgctg
cctGctgtgcgttaccaggcgata
>ECK125137499_thyAp2_reverse_2965348_[ICWHO|W|Inferred computationally without human oversight]_Weak
gtttattatcctcaacctgtatattcgtaaaccacgcccaatgggagctgtctcagg
tttGttcctgattggttacggcgc
>ECK125136721_torTp1_forward_1056220_[ICWHO|W|Inferred computationally without human oversight]_Weak
gggtcagggttaaattcacggtcggtgcactttaggtgaaaaaggttgagtcgcaaa
gcgGaatgcatctagcataaagcc
>ECK125137789_ugpQp1_reverse_3588300_[ICWHO|W|Inferred computationally without human oversight]_Weak
gtaaaatgactctcggcattcgcccggaacatattgcgctaagctcgcaggcagaag
gcgGcgtaccgatggtgatggaca
>ECK125138039_ulaRp5_reverse_4418562_[ICWHO|W|Inferred computationally without human oversight]_Weak
cgcgcggtttcgatgattgcttcactattgaaccggatctgccgttcaagtcattcc
tgtAatctgtcgtttataccgggt
>ECK125137882_waaUp9_reverse_3799398_[ICWHO|W|Inferred computationally without human oversight]_Weak
tcttacgatgtaattccatttattaaacttcaagacatcagtgcagaagaatcaaaa
gatAtgacaagaaaaaaaatgcaa
>ECK125137213_wbbKp4_reverse_2104606_[ICWHO|W|Inferred computationally without human oversight]_Weak
ggttgggtgagaatgtgacggttttgcctggaacaattattggtaatggagtcgtag
tcgGcgccaattctgttgttagag
>ECK125137222_wcaMp1_reverse_2115934_[ICWHO|W|Inferred computationally without human oversight]_Weak
cgtcaaacgcgcgcgcgaaaaagttgaacacgattttaaccagcaggtgatcaatcg
agaActcgccagcttgctgcaggc
>ECK120033256_wzap2_reverse_2137193_[TIM|S|Transcription��initiation mapping],[AIPP|W|Automated inference of promoter��position]_Strong
taaataaacaatgatgaaatccaaaatgaaattgatgccattattggtgtcagtaac
cttGataagcggttgcacagtact
>ECK125137888_xanPp5_forward_3828821_[ICWHO|W|Inferred computationally without human oversight]_Weak
ttcctgggtcaaattctcagctgttaatgaacaaatggcatggattttaagcagaaa
aatAccaaaagttatataaaaaag
>ECK125137997_xylEp1_reverse_4242270_[ICWHO|W|Inferred computationally without human oversight]_Weak
ataattgccttaactgcctgacaattccaacatcaatgcactgataaaagatcagaa
tggTctaaggcaggtctgaatgaa
>ECK125136345_yaaAp3_reverse_6587_[ICWHO|W|Inferred computationally without human oversight]_Weak
ccagtgattatctacgccagcgtaaactcggcgtgcgcccggtgtttgatccattgc
gttAtccggatatcggtcgccagc
>ECK125136366_yacHp3_reverse_131307_[ICWHO|W|Inferred computationally without human oversight]_Weak
aatcccaagattagtcaaaatttaaactaccgcctctttatactcggattcacagca
cctGcgggtggcagttcgccgacc
>ECK125136368_yadEp3_forward_144965_[ICWHO|W|Inferred computationally without human oversight]_Weak
cagagtttcgcgagcgtattgtcgaactgggtgcgccggaggtgagtagtctttggc
accAacaacaaaaaaatccgcctt
>ECK125136377_yadNp1_reverse_156984_[ICWHO|W|Inferred computationally without human oversight]_Weak
tctaaagtgcacaataggcgacctaatgaacaatggttgtaaatttgggtaacaaat
atcAttgctcattaatatctaaca
>ECK125136385_yadSp7_reverse_177757_[ICWHO|W|Inferred computationally without human oversight]_Weak
ggcggaccggaccaaattcctaaaatcaaacaatactggggtgaacagctcaaaatt
cccGttattcctctcacgagtgac
>ECK125136397_yaeFp1_reverse_217135_[ICWHO|W|Inferred computationally without human oversight]_Weak
tattccgcacactattgtgctgggcgaccgtaacctcgacaacgacgatatcgaata
taaAtatcgtcgcaacggcgagaa
>ECK125136395_yaeQp3_forward_214088_[ICWHO|W|Inferred computationally without human oversight]_Weak
actttcaaaacgcagcccagcgcgtccggaacgtatcctaagtctccgctggcgatt
tccGcgtaccgcttgcgtattaac
>ECK125136462_yahMp5_forward_345336_[ICWHO|W|Inferred computationally without human oversight]_Weak
atcttacgcatcgcactcaagcctgacagaaaatatgctgtaaggctcatatcaaaa
accGccattagctcatcaggaaga
>ECK125136482_yaiIp7_forward_405698_[ICWHO|W|Inferred computationally without human oversight]_Weak
tttccattgcctcactcctgccgtgaaattcattgttttgataatcgctggcagaag
catAaacagaactatgccggaagg
>ECK125136467_yaiOp6_reverse_380850_[ICWHO|W|Inferred computationally without human oversight]_Weak
tgtagaacgtaatttacctaccggaacttattcactccgacaagaacttatccgtac
aggAgattaaaatgataaaacgga
>ECK125136468_yaiPp5_reverse_383985_[ICWHO|W|Inferred computationally without human oversight]_Weak
atatgcgtcatgatcgcctgcgtgcagttgcacaatttcgcggacaacaggtcaata
gcgAtctgggtgaaggctttgtaa
>ECK125136471_yaiSp13_reverse_384738_[ICWHO|W|Inferred computationally without human oversight]_Weak
acacttaacatatgaattgcatagaaacattacccagtcgaacccacgggtctgaaa
gccCttgcttttcagttattagca
>ECK125136487_yajIp6_reverse_433034_[ICWHO|W|Inferred computationally without human oversight]_Weak
acactgccgacggcggcgtacggatgaaccctcgcccacgagacgagagtcaattac
cttAgtgtccacggcgaaacagaa
>ECK120009963_ybaBp_forward_493709_[TIM|S|Transcription��initiation mapping],[AIPP|W|Automated inference of promoter��position]_Strong
cgcgacccgtgggcggcacaggtgagccaactttcgctaccaaaactggtcgaacag
gtgGcgttaaatgcctggaaagag
>ECK125136501_ybaNp1_forward_490718_[ICWHO|W|Inferred computationally without human oversight]_Weak
tcgtcgagacaagcctgtagtgttgtcgcacgagtctgaaaaagatgcctgtcgaaa
cgaGcacttagcgtggcgaactgt
>ECK125136512_ybaPp6_reverse_508284_[ICWHO|W|Inferred computationally without human oversight]_Weak
cactgacgctattacgatgaacatgcagcaactctgctaactcattgattttcaaat
cgaGcggttccagatattcataga
>ECK125136545_ybcHp4_reverse_588070_[ICWHO|W|Inferred computationally without human oversight]_Weak
gctggaatatctggaccggcgagacgcactacgacgcctggccgcacaaagtcagtc
tcgGcgtcgagtatcaacatacct
>ECK125136543_ybcWp4_forward_579805_[ICWHO|W|Inferred computationally without human oversight]_Weak
gcggtcctgctggcattctggagggaaatacaaccgacagatgtatgtaaggccaac
gtgCtcaaaccttcatacagaaag
>ECK125136555_ybdDp2_forward_631991_[ICWHO|W|Inferred computationally without human oversight]_Weak
gaaacgccgtatgaaccaatgccggaaaatgtcgaggagatcgtggcgcaggcaaaa
ggcGcacactaaagtcagagtgag
>ECK125136546_ybdFp5_reverse_606053_[ICWHO|W|Inferred computationally without human oversight]_Weak
actggggctggcgctggcacaaaaactggtgaccatgttccatctgatggatcttag
tcaGctttacactttattgttttg
>ECK125136556_ybdHp6_reverse_633517_[ICWHO|W|Inferred computationally without human oversight]_Weak
tacctgacgaagttgcgtgttgaaggcactataacacgatgctagtatttggcaatc
aagAcgtttagatgtctaaataaa
>ECK125136551_ybdKp3_reverse_607561_[ICWHO|W|Inferred computationally without human oversight]_Weak
tcactcctcatttaatcaactgaagctgaacccgtttttttctgcatgactcaatcg
tcaAaattcttcgccaccagtcag
>ECK125136559_ybdMp2_reverse_635555_[ICWHO|W|Inferred computationally without human oversight]_Weak
aaaacagctgagcattaccgcaataaaatcgccatttatttgcactggtatcagaaa
aaaGgcatcgaggttccacaaacc
>ECK125136580_ybeQp1_reverse_676706_[ICWHO|W|Inferred computationally without human oversight]_Weak
cgtatttccatcggagtggaaagtgcaaacaatattttttgcgactccatgtccata
taaTttatccttaaatattcatta
>ECK125136588_ybeRp7_forward_676560_[ICWHO|W|Inferred computationally without human oversight]_Weak
aatctcatctattgataaattatcgcagcaacttgacgtgaaaatcattatcatttc
cttAtggttgcagataaaacatat
>ECK125136602_ybfAp7_forward_729037_[ICWHO|W|Inferred computationally without human oversight]_Weak
ttaattacaggatgaatgtaaataaaccatcaataagcaaaaataagtggtcggatg
agtAgtaaaattacacaaaaggcg
>ECK125136599_ybfFp1_reverse_712846_[ICWHO|W|Inferred computationally without human oversight]_Weak
ctggcttgcagaaaaactcggaataaaccttatttgttgcagccctgtggcacaatg
gtcAacataataccctaacccgac
>ECK120016584_ybfHp_reverse_716641_[TIM|S|Transcription��initiation mapping],[AIPP|W|Automated inference of promoter��position]_Strong
ataaagtcattttttattcaaatataaggaacttaatatttaaaaaatgttccatac
aatTcctcatcataaatgacaccg
>ECK125136610_ybgDp9_reverse_752958_[ICWHO|W|Inferred computationally without human oversight]_Weak
ttaaaaacttcatggtagtcgcatttataaccctatgaaaatgacgtctatctatac
cccCctatattttattcatcatac
>ECK125136609_ybgOp4_reverse_749182_[ICWHO|W|Inferred computationally without human oversight]_Weak
gtcagccagcagggcaaccaactgacactgaaaaatcctaccgcgtattatctgacc
attGcctatctggggagaaatgaa
>ECK125136619_ybgSp1_reverse_785339_[ICWHO|W|Inferred computationally without human oversight]_Weak
cttaaaccaatgccttatattcacctgcaaatgcactgttggaagaggttatccgac
ataAcgaccataacaggagcatcc
>ECK125136620_ybgSp2_reverse_785459_[ICWHO|W|Inferred computationally without human oversight]_Weak
agcaagaaaaacgccagattgtcgcgaaaaacgagatctctcctacaatttctaact
gtaActcctttgtttgttaattat
>ECK125136631_ybhHp8_forward_800552_[ICWHO|W|Inferred computationally without human oversight]_Weak
attgagtaatttagcggcattgttaaacgaactggactctgccagtatgacaaatgc
cttCatacttgataattcatgctt
>ECK125136651_ybiUp5_reverse_859100_[ICWHO|W|Inferred computationally without human oversight]_Weak
catcacatcaaatcattaaacttgcattaacttatttataacttatattgtcacatg
caaAtcagaatggtttcgaatgaa
>ECK125136667_ybjEp3_reverse_914901_[ICWHO|W|Inferred computationally without human oversight]_Weak
cttatgcataacatttccttttaattgcaactttactcgtccttccgctttcagtag
tgtGtcatcgcgcatttcgacttc
>ECK125136663_ybjOp4_forward_897852_[ICWHO|W|Inferred computationally without human oversight]_Weak
ggggtgaatccggaaatcaacgccctggcaacattgatcctcggcgcggtcggaatt
gtcGgatttatcgcctggtatctg
>ECK125136675_ycaDp1_forward_945719_[ICWHO|W|Inferred computationally without human oversight]_Weak
aaatttttcgactgaacgaagcgtatgaaatttgtgttagttcaataaaaacaatca
gatGagactaatcatctcttcagc
>ECK125136685_ycaLp1_forward_960132_[ICWHO|W|Inferred computationally without human oversight]_Weak
gcgcggattagccaggcagcctgaatgaacaacgggcaataaatagccaaatctttc
tttAtcaaaacgtcggcacattgt
>ECK125136708_yccXp7_forward_1029994_[ICWHO|W|Inferred computationally without human oversight]_Weak
ttcgcgccctttggctaacactaaacgtacactcataatttacttttctgtcgatgc
aaaGaaatgggcgtcattgtccgg
>ECK125136729_ycdUp1_forward_1095693_[ICWHO|W|Inferred computationally without human oversight]_Weak
aattatcaaagaaaatctctcattacacttaactcatacggtgaaatggactgaatc
tctCgatacatttctgaatatgcc
>ECK125136730_ycdUp9_forward_1095633_[ICWHO|W|Inferred computationally without human oversight]_Weak
cgcttcgccagagcatcaggttctgatgaacgtaacagcaaaaagcgaggtcgctcc
gtcAattatcaaagaaaatctctc
>ECK125136754_yceFp9_reverse_1146749_[ICWHO|W|Inferred computationally without human oversight]_Weak
attttaccttttgcatagggcgcgcatattaactttgtaacgtcatagagtcaaaga
aaaAggcagcctgtggttgccttt
>ECK125136746_yceHp2_forward_1126081_[ICWHO|W|Inferred computationally without human oversight]_Weak
gatttactggcgcgactgggttttgaaaaagaaggctatgcgaaagactatctgttg
attGatggacaatggcgcgatcac
>ECK125136748_yceMp4_forward_1126604_[ICWHO|W|Inferred computationally without human oversight]_Weak
atggcggaagtggagtcgacgctggaacaactggcaaatcgcgaagatggtcctttt
gtgGtgcgtctggcccgcgaaccg
>ECK125136741_yceOp1_reverse_1119511_[ICWHO|W|Inferred computationally without human oversight]_Weak
gttttaaatttgcgtcagttttaggggaaatagctgccgattttgcgcaagacaaaa
aaaGcgattttgatttgacgccat
>ECK125136742_yceOp7_reverse_1119632_[ICWHO|W|Inferred computationally without human oversight]_Weak
atcggttgctgcctgtacggcgctgcctgcacctatgataattcgcctgacgaagat
tttAttatcgataccctacccggc
>ECK125136766_ycfTp11_reverse_1175329_[ICWHO|W|Inferred computationally without human oversight]_Weak
ataagcgaaagcaagatgggtaaacgtctgaactgtaagtgatcgtcagggctaatc
tgaAaagcccccgtaaatcaatcg
>ECK125136822_ycgYp1_forward_1245083_[ICWHO|W|Inferred computationally without human oversight]_Weak
gctttcacatcagaacgtatactcgacacctgctttacgggtgaaaaaaatcaatat
agcActtcgatatccgataaagtc
>ECK125136823_ycgYp6_forward_1245101_[ICWHO|W|Inferred computationally without human oversight]_Weak
atactcgacacctgctttacgggtgaaaaaaatcaatatagcacttcgatatccgat
aaaGtcggttcccggtaacaacaa
>ECK125136832_ychNp4_reverse_1273655_[ICWHO|W|Inferred computationally without human oversight]_Weak
gtcgtattttctcgcgctttcaggaaaatccttaaaaatgtgaccgattggtcagac
gctGcagaagcagtaagatagaag
>ECK125136844_yciBp3_reverse_1313055_[ICWHO|W|Inferred computationally without human oversight]_Weak
ttgggcgaatatgcgtctggtggcacccgcagtactgagctggttgctggcaaaaac
actGttgctgctttttgcctcttc
>ECK125136846_yciEp6_reverse_1315238_[ICWHO|W|Inferred computationally without human oversight]_Weak
taaataagaaagccgaaaataaagcctgaaatatgaattttaacttttagtcatttt
ataAagaggacattttcatgaatc
>ECK125136854_yciNp9_reverse_1330757_[ICWHO|W|Inferred computationally without human oversight]_Weak
gtcacactgtacctgataaaatccgatacgcaactttattagcatgcaaaatccaaa
gttGccagtaaggcgctcttgcca
>ECK125136865_yciTp1_reverse_1344544_[ICWHO|W|Inferred computationally without human oversight]_Weak
tgaatttgatgcccagcgcgttgccgaacgtattgatattgtgttagatatccttgt
ggcAggcgattaccactctgcgat
>ECK125136841_yciUp5_reverse_1307352_[ICWHO|W|Inferred computationally without human oversight]_Weak
ggcgaactaagtctggttggcacagttaaccttgatatgcgtagtctgtggctaaat
ttcGagattaccctggcaatcgac
>ECK125136866_yciWp4_reverse_1350236_[ICWHO|W|Inferred computationally without human oversight]_Weak
cggcggtttcagcattgctgcaatgaacgaactcgaactgaaataatcgttctgttg
gtaAagatgggcggcgttctgccg
>ECK125136867_ycjDp4_reverse_1351866_[ICWHO|W|Inferred computationally without human oversight]_Weak
gatgtgctggcatcgccgctgcatgaactcaccaaacggctgattgccggtcatttt
ggcGaggcattgacggcggatgcg
>ECK125136872_ycjMp4_forward_1370003_[ICWHO|W|Inferred computationally without human oversight]_Weak
tacccacgttgagaacgccggtggcctgaaagacatcgcaatgccgaaggtcaaagg
ttaAaagaattcaccatgagcggc
>ECK125136910_ydbJp1_forward_1440856_[ICWHO|W|Inferred computationally without human oversight]_Weak
acattgcgcaaatgaggggcgcacgaaattgctgcgcgcccagtagtaatctttcaa
tttTagcaaatggctttcttctgc
>ECK125136923_ydcAp6_forward_1491647_[ICWHO|W|Inferred computationally without human oversight]_Weak
acccgatctttgatctcatcaacggtatcaaaataaaccagcgtataacgttcaaat
cgaAcataagattcgataaaccat
>ECK125136934_ydcKp8_reverse_1500640_[ICWHO|W|Inferred computationally without human oversight]_Weak
ccatcccctaaccagtggctgacctgccaaacctggctggcatagcgccaggcaaat
cccAtccctatcgtccccaacaca
>ECK125136939_ydcLp7_forward_1502323_[ICWHO|W|Inferred computationally without human oversight]_Weak
gtcgaagtttttagcagcttaacttactgaaatttaagtactgatgattgacttagc
cccTttttcggcattgactatgtc
>ECK125136947_ydcXp1_forward_1517221_[ICWHO|W|Inferred computationally without human oversight]_Weak
ttatcagtactacagttctactggaaacattcatttttgccaccttttatcattgcc
cctAtgtgtatagtacgggttaag
>ECK125136951_ydcZp1_reverse_1518375_[ICWHO|W|Inferred computationally without human oversight]_Weak
gtcaccgcgcaaatgccgcaggtaggcactaaatttggtcgttggctggatctgaca
tttAtgcagttgcaactcgacgag
>ECK125136972_yddBp6_reverse_1577666_[ICWHO|W|Inferred computationally without human oversight]_Weak
tatggttacacatcaacccggtgtctggaacctggccgatgatatttgtgacattag
cgcGgttttataaaaacaataaaa
>ECK125136959_yddJp1_reverse_1544866_[ICWHO|W|Inferred computationally without human oversight]_Weak
attaaacgctgctaacaaccagttgaaatatataaatcttgatttcctgacttatct
tccAtctatcaaaagtttaagact
>ECK125136962_yddJp8_reverse_1544758_[ICWHO|W|Inferred computationally without human oversight]_Weak
tactaataatacatccgatattggaactttattccccataataaaacagagcaaaac
ttaAattttttaaatgtttctggg
>ECK125136986_ydeIp1_reverse_1624516_[ICWHO|W|Inferred computationally without human oversight]_Weak
tggcaatattcttatttggcaattataaaaatagcaaccagacttaataagtcaaac
caaAcgcaattaaggagttagtat
>ECK125136975_ydeRp1_reverse_1588298_[ICWHO|W|Inferred computationally without human oversight]_Weak
atccgggactggtgagggcttcggcaacctttacccttgaatttcaataatcagagt
cagAtatgaaaagacttcacaaga
>ECK125136990_ydfKp5_forward_1632985_[ICWHO|W|Inferred computationally without human oversight]_Weak
catattcagcatttttagtcatgccctaataaaattagggattggcatatccaataa
cccAgacaaaaccgatgtataagt
>ECK125137034_ydhBp2_reverse_1739809_[ICWHO|W|Inferred computationally without human oversight]_Weak
gtagggagtgaaattagtgttgtgaaacggtaatatttgatgactggtttcaaaaat
tttGcaggcagactatgtggtcag
>ECK125137031_ydhFp1_reverse_1725648_[ICWHO|W|Inferred computationally without human oversight]_Weak
cgaaccggagcaaccatcactcttttgaacctaatcttgcgtatactcctctcatat
ctgAtaagaggaagcgattatggt
>ECK120016714_ydhIp_forward_1720998_[TIM|S|Transcription��initiation mapping],[AIPP|W|Automated inference of promoter��position]_Strong
ttttcagaaattgcgcgtaaatttttcgcacttaaagaatatttattaatctaacgc
aatAtattcggtcgtaaaggaatc
>ECK125137041_ydhSp3_forward_1747068_[ICWHO|W|Inferred computationally without human oversight]_Weak
gaatttaatcaagggcggttagcgcccttttcatccctgtctgaaatttctcaaatt
ctaAaaatctcaaccaaacttatc
>ECK125137042_ydhSp5_forward_1747113_[ICWHO|W|Inferred computationally without human oversight]_Weak
atttctcaaattctaaaaatctcaaccaaacttatctgataacactaaattcgaaag
aatGcgtacaggtaagtaacaatg
>ECK125137044_ydhTp1_reverse_1749569_[ICWHO|W|Inferred computationally without human oversight]_Weak
ttgcaccacggggcgtacgccacacgaaacctttaaaagcatggtcgatggctatca
ccgGcactaacgaatgatcattac
>ECK125137046_ydhZp6_reverse_1755209_[ICWHO|W|Inferred computationally without human oversight]_Weak
aatatatcatcgctcaattgctacagttaaaataatttatcgcgttatttgtctgat
tttGtttgatttttgtttaattgg
>ECK125137054_ydiMp1_forward_1770930_[ICWHO|W|Inferred computationally without human oversight]_Weak
gcatttcaacgagtctaccctgatggcaattttattgactggaagatctatcaatcg
gtaGctgctgaattatatgcacac
>ECK120035108_ydiVp_reverse_1792087_[AIPP|W|Automated��inference of promoter position]_Weak
aaaggacccctgaaaaagtggttaacatggaacaaatgaaagttactccttctgtaa
ttgTtatgtcttatggcctcatcc
>ECK125137064_ydiYp6_reverse_1806217_[ICWHO|W|Inferred computationally without human oversight]_Weak
tttgcagataaatatatataaataaaaatctgttttcgccacatgcttattcaaaaa
atgAaataagaatacattgctaag
>ECK125137085_ydjEp5_reverse_1853983_[ICWHO|W|Inferred computationally without human oversight]_Weak
tgataaagatgcggcaagtgaatttgccgcaattgctacctttttagcaaatccgag
gcaCctaatggaacaatatgatca
>ECK125137087_ydjFp1_reverse_1854924_[ICWHO|W|Inferred computationally without human oversight]_Weak
aacacgattcacctctgtttctgtgaaaactgtgatgaaaatctgtgattcaaacag
gttAttttgaaagtaaacatcggt
>ECK125137077_ydjXp1_forward_1833308_[ICWHO|W|Inferred computationally without human oversight]_Weak
ctggctcaaactgggtcaggagaattaaccttgagaaaaatcaacaaactgtcagta
atgAtttgttgcctgccgtccttt
>ECK125137092_yeaIp6_forward_1870243_[ICWHO|W|Inferred computationally without human oversight]_Weak
tttatccggtgttccgtgaactgtttcataaacaaaatgcaacagctaaaggctaaa
actAtcagccaggtcattatcgcc
>ECK125137094_yeaMp1_reverse_1875648_[ICWHO|W|Inferred computationally without human oversight]_Weak
cctgtttttgccgcttaatgaagttgaacaggtcatatgcttctcattgttacaaac
gagGctgtaccttaccgtttttat
>ECK125137096_yeaNp4_forward_1875463_[ICWHO|W|Inferred computationally without human oversight]_Weak
agcattttccaccgtacaggtaattgcaccatgtagcgccagtatcagctgtccttt
gcgGtgctgatgtacaggactggt
>ECK125137099_yeaOp4_forward_1876777_[ICWHO|W|Inferred computationally without human oversight]_Weak
gcctgtgggccgccgctgatgggtaaaatacacgatgctaacggtaactggtctgta
ccaCttatgggtgttgccatactt
>ECK125137102_yeaQp1_reverse_1879390_[ICWHO|W|Inferred computationally without human oversight]_Weak
gtacgttcttatgacacggaaaacgaacatgatgtttgtggttggtaattatcactg
atcGttgatggcgcaatttctgcg
>ECK120009969_yeaYp_reverse_1890561_[HIPP|W|Human��inference of promoter position],[TIM|S|Transcription��initiation mapping],[AIPP|W|Automated inference of promoter��position]_Strong
tttatttacgtaacaacgtcgcatggaagaaacttccgggcaaagaatgaatcttaa
gagTatgccctgagaaaaaaagga
>ECK125137141_yebAp1_reverse_1941683_[ICWHO|W|Inferred computationally without human oversight]_Weak
ctggggacgaatatcaaactgggtaaaacaagctattcagaattcctgagtcaatta
gccAaccagtatgcgagctgcctg
>ECK125137142_yebAp5_reverse_1941833_[ICWHO|W|Inferred computationally without human oversight]_Weak
attcaacctggcgcgcagcgtttacatgaaataagaacacagttggttgagcaaaaa
gcaAcctgcgtttttgctgagcca
>ECK125137143_yebAp6_reverse_1941721_[ICWHO|W|Inferred computationally without human oversight]_Weak
cacgagggacatccgttcgtatgggaacgttggatcccctggggacgaatatcaaac
tggGtaaaacaagctattcagaat
>ECK125137126_yebVp1_forward_1921745_[ICWHO|W|Inferred computationally without human oversight]_Weak
ttttgactggcacattcggctgcctcaactaggctgaaaaatggtgcgatcggactg
gtcGtaccacaatcggcagctaaa
>ECK125137130_yebWp3_forward_1921957_[ICWHO|W|Inferred computationally without human oversight]_Weak
caactggatgcctgggatgctgaaaccagtatccctgccctgctaaatggcgaacac
tctGtcctttaccgtacccgttac
>ECK125137147_yecDp4_forward_1950778_[ICWHO|W|Inferred computationally without human oversight]_Weak
cagtttgctataaaggtgttgcccgaactcataaaaattaacaaaatttgtcgttcc
gccAtcggctaatcgcattaaggt
>ECK125137179_yedJp3_reverse_2033203_[ICWHO|W|Inferred computationally without human oversight]_Weak
atttgaaagcgatttaggctctaccgcgggaaagtggttaggggcactggtcggatt
tttAtttatggctctggtcggggc
>ECK125137201_yeeAp6_reverse_2080661_[ICWHO|W|Inferred computationally without human oversight]_Weak
gcctttcaattttttcgctcctgccgggaaattacactgttcccggtttgtccgtcg
gatAattcagaggcgcgccttctg
>ECK125137202_yeeFp2_reverse_2087238_[ICWHO|W|Inferred computationally without human oversight]_Weak
tcttgtcatttcccccccatttaggcacaatgcgccgctgtcaaaaaatgactaaaa
accGacgtttcatcagcgtcggtt
>ECK125137193_yeeOp1_reverse_2059828_[ICWHO|W|Inferred computationally without human oversight]_Weak
ttaacagtccgccgttctaccgactgaactacagaggaatcgttgttgaggcacatc
ttaAcggcgaaaaatcttttgtca
>ECK125137194_yeeOp6_reverse_2059875_[ICWHO|W|Inferred computationally without human oversight]_Weak
tcaggaatttggctcctctgactggactcgaaccagtgacatacggattaacagtcc
gccGttctaccgactgaactacag
>ECK125137204_yeeZp7_reverse_2089176_[ICWHO|W|Inferred computationally without human oversight]_Weak
ttgcagcatgtcgttatcattattgaacagattcattcatagaatgaattgtcagtt
ttgAtacgctagcgtagccttata
>ECK125137236_yegXp1_reverse_2183801_[ICWHO|W|Inferred computationally without human oversight]_Weak
tggctgcactacgcccgcgccatacaaactgggctgacaccgtacaggaggcaaaaa
gctGgctttcatcggcgttagccc
>ECK125137237_yegXp6_reverse_2183820_[ICWHO|W|Inferred computationally without human oversight]_Weak
tgtacactctctgcggcgttggctgcactacgcccgcgccatacaaactgggctgac
accGtacaggaggcaaaaagctgg
>ECK125137241_yehEp1_reverse_2192909_[ICWHO|W|Inferred computationally without human oversight]_Weak
tatttaatactgcgaatattctgcggaccttcgtccgaaactctacaaagtcgattg
atcAtacaggcaatgcttcattat
>ECK125137269_yeiIp2_forward_2251653_[ICWHO|W|Inferred computationally without human oversight]_Weak
cgtttcgacggcattccgctgatcctcgaaaccatcaacccggatatctgggcagaa
gagAtcgcctggctgaaagcgcaa
>ECK125137275_yeiWp7_reverse_2265413_[ICWHO|W|Inferred computationally without human oversight]_Weak
tttaatttcgttcgctcttggcatcgaaaaattcctgtagtcgaaaatgtcaaaaat
atcGcgacaaagtactcgcgacgg
>ECK125137280_yejGp5_reverse_2278353_[ICWHO|W|Inferred computationally without human oversight]_Weak
gggtacatatagccccgcaaacgtgaccacgcccgcagatattacttaaatcagagc
catAgaggccacgcaggcgaggca
>ECK125137281_yejGp8_reverse_2278446_[ICWHO|W|Inferred computationally without human oversight]_Weak
cattcccccgatatatgtttattttatgtaaaatcaatttatgtaaaaagtcacatc
attGtagttaaaaaggttgagtta
>ECK125137287_yejKp5_reverse_2284109_[ICWHO|W|Inferred computationally without human oversight]_Weak
tgttcaacctgttcatcactgtagcgggaaatttgtggcataaatcgaaatcagtta
gttGatgaaagggcaacatattac
>ECK125137298_yfaLp1_reverse_2344218_[ICWHO|W|Inferred computationally without human oversight]_Weak
taacaaaatagccattgcaccgggttgaacaatttacaaaagaaagatattccatat
cgtAtaatgcgattaaatacgccg
>ECK125137299_yfaLp3_reverse_2344265_[ICWHO|W|Inferred computationally without human oversight]_Weak
aggttattaacttgaattatgacgcactgatattattcatcaaataataacaaaata
gccAttgcaccgggttgaacaatt
>ECK125137297_yfaPp4_reverse_2328199_[ICWHO|W|Inferred computationally without human oversight]_Weak
ggatcggctggatttaacccatgagtatctgcacctggcctttgatggttatcccac
cggGcttgatgagaactatatcga
>ECK125137319_yfbKp7_reverse_2385905_[ICWHO|W|Inferred computationally without human oversight]_Weak
cgtgtcggggcgttgacggtaatgcattgacccagggttggtaaaaaataatcatag
ggaGtaaaaacacaaataatataa
>ECK125137322_yfbLp7_forward_2385828_[ICWHO|W|Inferred computationally without human oversight]_Weak
tctttgtataatcctgctaatcttaataaaatacaatatcgaaacccatagcaaata
atgAttcaacaacgcaacccatta
>ECK125137325_yfbNp1_reverse_2388587_[ICWHO|W|Inferred computationally without human oversight]_Weak
ctaaaggtgtcataattattccctgaaataatatattcatcaaacgaatgacattgt
ttgAattcattagcagataaatag
>ECK125137327_yfbOp1_forward_2388573_[ICWHO|W|Inferred computationally without human oversight]_Weak
cttaacattcatgttatgatgctcttgaaactaataatacgtatggaattgtcacta
tttAtctgctaatgaattcaaaca
>ECK125137330_yfbPp7_forward_2388995_[ICWHO|W|Inferred computationally without human oversight]_Weak
cagagctggtttgtagaagaaattgcccctgatgagtgctgggaaggatggtcagaa
gatAcggagcatggatgggttgaa
>ECK125137336_yfcIp7_reverse_2423712_[ICWHO|W|Inferred computationally without human oversight]_Weak
tcgtctgcaacggttccttaagggatcgctgaaataatttcctctccggtggctaac
gctGccggagtattttcatgggga
>ECK125137337_yfcIp8_reverse_2423614_[ICWHO|W|Inferred computationally without human oversight]_Weak
cgctgaaatgtaaaagttacagtccgctaaaaatacttctgaattcgctgtccaaag
ataAaaactgcctgctgcattggg
>ECK125137347_yfcVp8_reverse_2455688_[ICWHO|W|Inferred computationally without human oversight]_Weak
atcgcatgccgtattcaatggctgggtataaacattggctattgactgaatcaatgt
attGcaatgtttatattttaatta
>ECK125137354_yfdGp4_forward_2467737_[ICWHO|W|Inferred computationally without human oversight]_Weak
actggcttgatgagaaggtggagtgagcgaccttaacaactatcgaatagcacaaag
tctTgcaatccagtgcaaagcttt
>ECK125137373_yfeCp4_forward_2518375_[ICWHO|W|Inferred computationally without human oversight]_Weak
tcaatcgctgaaaaatcaggcaaatgaacaattttggaaaaccgctcgcattcagta
gttAttcatgtcacggtttcctgt
>ECK125137377_yfeHp5_forward_2526909_[ICWHO|W|Inferred computationally without human oversight]_Weak
taattcatctgttttcttcatgaatggatgcaataaatcaattttatttctcaaact
ggaAgaagcacaatagaaccatcg
>ECK120016565_yfeKp_forward_2537315_[TIM|S|Transcription��initiation mapping],[AIPP|W|Automated inference of promoter��position]_Strong
ccgatgatcctcatcgtaatccaaccgaaactttacctgattctggcagtcaaatcg
gctAtcacaaaacaaggataaggt
>ECK125137375_yfeRp1_reverse_2527039_[ICWHO|W|Inferred computationally without human oversight]_Weak
tcgcgccgtgcataaagaacagcagggcaatagctgcggtggtcagattttcaaaga
aggGgacgaaatcgcctctggccg
>ECK120009972_yfeYp_reverse_2551243_[TIM|S|Transcription��initiation mapping],[AIPP|W|Automated inference of promoter��position]_Strong
gcttgtttttatgaagtaaaagaataacggcactttttggtgaatttgcactccaag
caaCgttattgaataaccaaagga
>ECK125137384_yffOp1_forward_2562080_[ICWHO|W|Inferred computationally without human oversight]_Weak
gtaattattgcggtttttgtcaattttcaacctcaattcttgcgaaaaatggcaaaa
ataAcggtatttttcatcatttat
>ECK125137387_yffQp1_forward_2563389_[ICWHO|W|Inferred computationally without human oversight]_Weak
gtgggagactgatggccgccgacgttgcacaattgattaatttctgaacattcaaat
caaCtcccaccaaagccaacaaga
>ECK125137388_yffQp3_forward_2563409_[ICWHO|W|Inferred computationally without human oversight]_Weak
gacgttgcacaattgattaatttctgaacattcaaatcaactcccaccaaagccaac
aagAtgggaggtgaattttgtgat
>ECK125137398_yfgGp7_forward_2629085_[ICWHO|W|Inferred computationally without human oversight]_Weak
tatagagagcattgattctaagtgtcatatgaaagtaccaattgatatatatcaaac
aaaAtaaccctgattaatgaatta
>ECK125137412_yfhRp2_forward_2664244_[ICWHO|W|Inferred computationally without human oversight]_Weak
gcgttgttaaagccatgctggcgaacatgcgtgacgagttaagcgacgctctgaagc
gttAatgactcaggcgggtgatat
>ECK125137449_yfjIp8_forward_2758881_[ICWHO|W|Inferred computationally without human oversight]_Weak
gatgagtggttatcacaacgctgtaaacttatttgagggtgttacatgaattcatac
tcaAttgctgtcatcggagtgtaa
>ECK125137454_yfjPp5_forward_2767642_[ICWHO|W|Inferred computationally without human oversight]_Weak
tcagaaagattctgcaatctatgtgcattgaaaaaatcttcagatagatatcattct
cctGaacaatccgatgaacggcag
>ECK125137472_ygbNp2_forward_2864907_[ICWHO|W|Inferred computationally without human oversight]_Weak
aattgccggactacctgatcgacatgaaccggacgatggagaaatcaactatccgtg
gctGttccgcctgttcgatgaggt
>ECK125137486_ygcGp7_forward_2905605_[ICWHO|W|Inferred computationally without human oversight]_Weak
gagtaacgtattatgtcagaagaaaataaagaaaatggatttaatcatgtcaaaaca
ttcAccaaaattatatttattttt
>ECK125137479_ygcNp3_forward_2892572_[ICWHO|W|Inferred computationally without human oversight]_Weak
tgccgctgttaagtgcggtgatggtaaaagaaacctgcaccgcaggttgtatctatc
gcgGcgaatgataagagtgtgtcg
>ECK125137480_ygcUp5_reverse_2899607_[ICWHO|W|Inferred computationally without human oversight]_Weak
attacgctggcgacacgcagtaatccagaaaccaatcagcgcgttcttgatcatatt
ccgGcaaaccgttggggcgatact
>ECK125137481_ygcWp11_reverse_2900409_[ICWHO|W|Inferred computationally without human oversight]_Weak
gtgagagtaatcacgcttctgctttttaaaattatttgacaatacgaatatcacact
gtgAttacgatcacattagcagtt
>ECK125137482_ygcWp12_reverse_2900471_[ICWHO|W|Inferred computationally without human oversight]_Weak
attacttttctcaggtctctagtaattgaaataataaataacatggaaagcagaggt
gttGtgtgagagtaatcacgcttc
>ECK125137506_ygeAp5_reverse_2980803_[ICWHO|W|Inferred computationally without human oversight]_Weak
cattactttctggctcattccggaaaccaaaaatgtcacgctggaacatatcgaacg
caaActgatggcaggcgagaagtt
>ECK125137528_ygeRp1_reverse_3000039_[ICWHO|W|Inferred computationally without human oversight]_Weak
tgggattattacgcatcaggatgggaaatagggtaaaaagtcaggaagttcgatacc
tctAcagcgaatattttgctgatg
>ECK125137529_ygeWp1_forward_3006224_[ICWHO|W|Inferred computationally without human oversight]_Weak
ttattgttagtcccaggtatagctgtgaaaacaccaatcactttggcaagtcacagt
gaaAtaaaccactttgcctgtcat
>ECK125137538_ygfSp5_reverse_3029164_[ICWHO|W|Inferred computationally without human oversight]_Weak
atgccgtggttgcagggcagcggaattaaactcgataaatggggcctgattcaaacc
ggtGacgtcgggtatttacctacc
>ECK125137539_ygfUp6_forward_3031189_[ICWHO|W|Inferred computationally without human oversight]_Weak
agagtgcgacatgccagaatgattaatgaaatatcaatatgagaaaattacagataa
ttcCattgtcaggttctcttctca
>ECK125137547_yggCp1_reverse_3074756_[ICWHO|W|Inferred computationally without human oversight]_Weak
tgctctatgacgcgttaaaagcgatgaagttcgctgatttctccgtctggtcagagg
cgcGttttagcggaatggtcaaaa
>ECK125137553_yggIp6_forward_3089588_[ICWHO|W|Inferred computationally without human oversight]_Weak
caacaccttctgggtgtatgcggctctgaacgtactgtttatcctgctgacattgtg
gctGgtaccggaaaccaaacacgt
>ECK120010000_yggNp1_reverse_3101798_[HIPP|W|Human��inference of promoter position],[TIM|S|Transcription��initiation mapping]_Strong
caaactggatgaggtacgcaccagcgaacttttcgacgtttggtgggactaagaaag
catAcgggcgatgacaaatgcaaa
>ECK120010001_yggNp2_reverse_3101744_[HIPP|W|Human��inference of promoter position],[TIM|S|Transcription��initiation mapping]_Strong
aagcatacgggcgatgacaaatgcaaaactgcctgatgcgctacgcttatcaggcct
ggaAagatgcacgatcgagtaggc
>ECK125137565_yghDp3_reverse_3111276_[ICWHO|W|Inferred computationally without human oversight]_Weak
tgaaatcagcgtcactttccgacatcgaaatgcgtggttttacctttgatcaaaaac
gccAgatacttcacctccagctac
>ECK120010010_yghFp_reverse_3112899_[HIPP|W|Human��inference of promoter position],[TIM|S|Transcription��initiation mapping]_Strong
aatacagacaaagagcatctgcgaaaaattgcacgcgggatgttctggctgatgctg
cttAttatttctgcaaaaatggcg
>ECK125137574_yghQp1_reverse_3132593_[ICWHO|W|Inferred computationally without human oversight]_Weak
ttgagactgccatctcccgcaagcctgaccatgactatgccgagctgcaggacaaaa
tcgGtgtcatgtcgaagattggct
>ECK125137584_yghTp14_forward_3133915_[ICWHO|W|Inferred computationally without human oversight]_Weak
ccaggcttgccgtgagggtcgatttacctgaaccatcacatcctacaatggcaataa
cacGcactggcgtggaattaatta
>ECK125137610_ygiDp2_reverse_3182561_[ICWHO|W|Inferred computationally without human oversight]_Weak
gagaacgccgagaaacgcgccaataaacgtggctgcccccgccagtatggtcagaat
gagAggtactgacatcgacaactc
>ECK125137611_ygiDp3_reverse_3182429_[ICWHO|W|Inferred computationally without human oversight]_Weak
tcattgttatccgggttcttactccgccgaacaagcgtattgtgaggatatcaaaat
gacAcctttagttaaggatatcat
>ECK120010002_ygiMp_forward_3201104_[HIPP|W|Human��inference of promoter position],[TIM|S|Transcription��initiation mapping]_Strong
attttgcgccaaattgccatgcaacgggcaatttgacgggcgtaaaagtttgaagca
gtgGcaagacctgacacagaggat
>ECK120016574_ygiMp2_forward_3201042_[TIM|S|Transcription��initiation mapping],[AIPP|W|Automated inference of promoter��position]_Strong
ttatgtcacataagtgacgatgaacggcgaacttaatgcgatcttttttgtcagtag
ataGtattttgcgccaaattgcca
>ECK125137592_ygiQp1_reverse_3161310_[ICWHO|W|Inferred computationally without human oversight]_Weak
gtttatttcggtcagccttcctgggcgcacttcccgttctacttcaacagtcagacg
ctgGaaatggcggaccgtggctcg
>ECK125137631_ygjIp1_forward_3226142_[ICWHO|W|Inferred computationally without human oversight]_Weak
catgaagcgtatcggtttatctgcaataacgcggtcaaaaaagtggttctcaaagtc
accAtcgaagatggttatttccat
>ECK125137632_ygjIp2_forward_3226070_[ICWHO|W|Inferred computationally without human oversight]_Weak
gaccgtgaatatttaaaaggctgcggagaaaccgttgaggtccacgaagggcaaatc
gttAtttgcgatatccatgaagcg
>ECK125137636_ygjQp4_forward_3236365_[ICWHO|W|Inferred computationally without human oversight]_Weak
cgcatgatcgtggtgcacgagctggcgcacctgaaggagaaagagcataacaaagcg
tttTaccagttgtgttgtcatatg
>ECK125137647_yhaHp7_forward_3252249_[ICWHO|W|Inferred computationally without human oversight]_Weak
cgcgccttcacggcactttattaattccttgaacgaatatttactgccatttcattc
acgTctattcttaatttgctgctt
>ECK125137652_yhaIp12_forward_3252825_[ICWHO|W|Inferred computationally without human oversight]_Weak
tcgttatataaattacctataaaaaataaccatgtatttatcttaaatatcaaaacc
tttAtaacatccgaaaaagaaaga
>ECK125137649_yhaIp9_forward_3252700_[ICWHO|W|Inferred computationally without human oversight]_Weak
tttggaccagatccaaaactggaaccttaaaacaaatctgctcgccggatgtctgac
tcaTccggcttttatcattatgtt
>ECK125137656_yhaKp4_forward_3254274_[ICWHO|W|Inferred computationally without human oversight]_Weak
tttcgttctcattcaggaaatttgaacataccgggcagaatatctggctaacaatgt
agcGtccagccccttaccataaaa
>ECK125137681_yhbUp1_forward_3301329_[ICWHO|W|Inferred computationally without human oversight]_Weak
tccaacacgagttttactccctgtttcaacaatcatcctattttgccatatcagaaa
aatAacatagcggtataaatcaac
>ECK125137683_yhbUp7_forward_3301279_[ICWHO|W|Inferred computationally without human oversight]_Weak
gtacactcaacagagatggccccaaatgcacaatacgggaacgcagtttatccaaca
cgaGttttactccctgtttcaaca
>ECK125137698_yhcAp1_forward_3362039_[ICWHO|W|Inferred computationally without human oversight]_Weak
gttagctataactcggacagattatgccctatgacatggtctgtcttaatcaatctc
atcGcaaacagtgcataacatata
>ECK125137708_yhcMp1_reverse_3380156_[ICWHO|W|Inferred computationally without human oversight]_Weak
ccaattagcgcatattcccaggtcatgaacatctcccgttgtcttttgtttccgtag
ggtGttggcttcaggctccatgcc
>ECK125137712_yhcOp1_reverse_3386210_[ICWHO|W|Inferred computationally without human oversight]_Weak
ggctggcggggatgctccataagtatcaacatgcgttgaccgatagttaagtcaaaa
ccgAcgccaaaagcgtcggttttt
>ECK125137725_yhdHp1_forward_3403280_[ICWHO|W|Inferred computationally without human oversight]_Weak
aacttatactgaatggcgttgtagaaacttagcgaacagcccagcaaagtcacaaaa
attGttaacccggtgagcagcgta
>ECK125137728_yhdUp1_forward_3412497_[ICWHO|W|Inferred computationally without human oversight]_Weak
actctgcggaagaactggcgaaagtgaaaaaaagaaagaccggcaacctgtcaaaac
gaaGccggttaagcgaagttgacc
>ECK125137756_yhfYp1_reverse_3511617_[ICWHO|W|Inferred computationally without human oversight]_Weak
aaggcgatgtcgatgcggtgatctggaacgtggtggcggaaaacgaactgaccatgc
tggGattagaggcgacgccgctca
>ECK125137773_yhgFp2_forward_3537176_[ICWHO|W|Inferred computationally without human oversight]_Weak
gtttccgtattgtcggctacgatgaaatttttggccgtaaagattacatctctatcg
attCcccgatggcccgcgcattgc
>ECK125137819_yhiMp11_forward_3634817_[ICWHO|W|Inferred computationally without human oversight]_Weak
atgatatctcgtcattatattaacaggatgaaattatcattaatgcatatttcaata
ttaGcagggatacctgaggagttt
>ECK120016708_yhjJp_reverse_3682016_[TIM|S|Transcription��initiation mapping],[AIPP|W|Automated inference of promoter��position]_Strong
tgagttcaggtttatttcacttcttccgtgacattttcatgttcttgcggtctaaca
cgaAgtgtttttaacgtcatttag
>ECK125137831_yhjRp10_reverse_3696283_[ICWHO|W|Inferred computationally without human oversight]_Weak
tgtgattttagtcttttcgtttttaactttttctgttgcgtaacggaaagtcaaaaa
gtgAgcaaattcccgtctcgccgt
>ECK125137833_yhjRp12_reverse_3696215_[ICWHO|W|Inferred computationally without human oversight]_Weak
cccgtctcgccgtaaacaataaaccggcgaaatgctcacggttagaattgtctcatg
aacGgtacggttatttcataggga
>ECK125137834_yhjRp13_reverse_3696375_[ICWHO|W|Inferred computationally without human oversight]_Weak
agtttactagcgaaagctaagaaataaacctaccattgaaattaaaacttatcagat
ttaGcatgtgaatcaatttagaag
>ECK125137830_yhjRp5_reverse_3696356_[ICWHO|W|Inferred computationally without human oversight]_Weak
agaaataaacctaccattgaaattaaaacttatcagatttagcatgtgaatcaattt
agaAggtcacaagacgtgtgattt
>ECK125137839_yhjXp6_reverse_3712097_[ICWHO|W|Inferred computationally without human oversight]_Weak
ggtgaataattgtcgcgtcattcattcctgaactaaggcatttcattccgttctgat
ggcAtttcatgccgtttttcccca
>ECK125137852_yiaBp1_reverse_3727797_[ICWHO|W|Inferred computationally without human oversight]_Weak
attaatatttagtatgaatttattctgaaaatcatttgttaatggcatttttcagtt
ttgTctttcgttggttactcgtaa
>ECK120033257_yiaKp2_forward_3742720_[TIM|S|Transcription��initiation mapping],[AIPP|W|Automated inference of promoter��position]_Strong
tatatttgaaatcaagtttcgcatattgaaattttaagccaaaaaagcgatcaaaaa
aacAaggaagcctgggatgaaagt
>ECK125137876_yibBp6_reverse_3793834_[ICWHO|W|Inferred computationally without human oversight]_Weak
atagaggtgcaaggatgctaattgcaacaaactagtttgggttttagctagtccttc
atgGcggatgttggttttgcatgt
>ECK125137868_yibGp6_forward_3768064_[ICWHO|W|Inferred computationally without human oversight]_Weak
aaaatggatacagtgctaacagcaccaacgaaccttaattcaaataaggatctaatg
gctAtaacaacaaaagaccttggt
>ECK120016718_yicJp_reverse_3836664_[TIM|S|Transcription��initiation mapping],[AIPP|W|Automated inference of promoter��position]_Strong
aaaacaagttgatttgatatattaaatgaacaaattaatcttgatggcagtctgatt
attGgtgaagtttatagtcagttt
>ECK125137893_yicNp4_reverse_3842509_[ICWHO|W|Inferred computationally without human oversight]_Weak
cggctttatgtcgtactgcatcatgaaagtatgcaccgggcgctggcgcgatctgaa
cctGtgtgtggtggtggtcgcagc
>ECK125137894_yicOp1_reverse_3843957_[ICWHO|W|Inferred computationally without human oversight]_Weak
ctggtattcagcccggctaatgtgatgaaatttatggttaatagaattattcatatt
tttCtcattttgattttatcaatt
>ECK125137897_yicOp11_reverse_3843819_[ICWHO|W|Inferred computationally without human oversight]_Weak
tgcaattgaaatgtgataattatcactgaaccgttgttgtcatttgttttacaaaag
caaGggattaaatctcctccaatg
>ECK125137895_yicOp5_reverse_3843880_[ICWHO|W|Inferred computationally without human oversight]_Weak
aatttgattattatttatcataaagaaacgtcgcgagattattaaagaatatccatt
aatGtgcaattgaaatgtgataat
>ECK120010004_yidQp_forward_3867544_[HIPP|W|Human��inference of promoter position],[TIM|S|Transcription��initiation mapping]_Strong
ccagaacacccatcaggcgcgtcctcatcggctacgatgtaaaaatgggtctggaaa
tgaActtttcaagccttatcagcg
>ECK120016709_yieEp_forward_3893829_[TIM|S|Transcription��initiation mapping],[AIPP|W|Automated inference of promoter��position]_Strong
aaagttgtaataagcttgtctgaatcgaacttttagccgctttagtctgtccatcat
tccAgtaaatgattactcttgtat
>ECK125137905_yieHp4_forward_3896657_[ICWHO|W|Inferred computationally without human oversight]_Weak
gttgatgactcattatctatttccgaacaaggagggaaaatccgtcgctatcgtata
ccaAaatgcgacaataggcgcgtt
>ECK125137908_yieKp2_reverse_3899464_[ICWHO|W|Inferred computationally without human oversight]_Weak
actgagcttgagcagaaaaaaattaactttgattaccaggaatatccgggtctgaac
catGaaatggatgtctggcgacca
>ECK125137942_yihFp1_forward_4044175_[ICWHO|W|Inferred computationally without human oversight]_Weak
ttctgataatgcatcctgccgctggacattatttcagcataagtggatattcaaagt
tttGctgttttatcagggaatatt
>ECK125137943_yihFp4_forward_4044055_[ICWHO|W|Inferred computationally without human oversight]_Weak
ttgttcagcagtatgctgatacagtgaaatatctgtccgagaaaaaataattcaatg
taaAttacataaagcccgtgaata
>ECK125137949_yihLp2_forward_4060253_[ICWHO|W|Inferred computationally without human oversight]_Weak
atcgtcgccgcgccaaccgcgcaccgaaagacgattaatttcgttttttagtcataa
aaaAcctgccagcgatggcaggtt
>ECK125137952_yihNp5_forward_4062166_[ICWHO|W|Inferred computationally without human oversight]_Weak
acaaatcaaacaagaggcaaaccatcttctgaaccactaataagttttaactcatac
gcaGttaataaaaccattccatat
>ECK125137955_yihQp1_reverse_4069446_[ICWHO|W|Inferred computationally without human oversight]_Weak
tgttttttaatatttacggacagagaaaataacttgtattgattagcagtcaaaatc
attGaagaacatttcactcgctaa
>ECK120009970_yiiSp_forward_4112869_[TIM|S|Transcription��initiation mapping],[AIPP|W|Automated inference of promoter��position]_Strong
gcaaatgacaatacccggaaaatccttctgaactcttcaccttaagcaatatcaaaa
aaaAtggtaatccataagatcatt
>ECK125137977_yijEp5_forward_4136089_[ICWHO|W|Inferred computationally without human oversight]_Weak
agcggctgcttgctggcagtcgctgaacgttctttaccagcgtatagtgggcgaacg
aaaActacacactggatctctcat
>ECK125138007_yjcEp7_forward_4279835_[ICWHO|W|Inferred computationally without human oversight]_Weak
gtcgttatcgccgtggcgctggtgaccttctatgcgggtggctgggctatctaatct
ttcAtcggattctgaaaacgggtg
>ECK125138038_yjfPp5_forward_4416935_[ICWHO|W|Inferred computationally without human oversight]_Weak
cattatgaactaataccgccagcagaaacttgtgctaaggatttcttcatgtcatac
cagAcaaaaaggagagacagatga
>ECK125138073_yjgZp1_forward_4501058_[ICWHO|W|Inferred computationally without human oversight]_Weak
gcccgtcacccggacagacaccgttatggacttctcttgttgcacgatcgatcaatt
gttAtgcatgctgacaccacaacc
>ECK125138078_yjhBp7_forward_4503882_[ICWHO|W|Inferred computationally without human oversight]_Weak
atatctggcgaacattgttttttgttggtgacccaaaactgtaggtgggtatcagtt
ttaTctttcatagagtgaaatatg
>ECK125138089_yjhGp4_reverse_4524226_[ICWHO|W|Inferred computationally without human oversight]_Weak
tactacaactgcccgctatttacgccctcgaaacaccgtttgtctcactgatcaaat
acaGcatgcagtgtgtcgggctgc
>ECK125138104_yjiAp7_reverse_4589048_[ICWHO|W|Inferred computationally without human oversight]_Weak
gcggggctttgttcttatcagagtgaactatgtttggtaacttaggacaggcaaaaa
aatAtctcggccaggcggcgaaga
>ECK125138093_yjiJp4_reverse_4562682_[ICWHO|W|Inferred computationally without human oversight]_Weak
caggctggcatgcttcacctttttgttattaacttgttaacaacaaaaatgacaaac
aagGttaaacatgccttcgtccac
>ECK125138095_yjiKp7_reverse_4563730_[ICWHO|W|Inferred computationally without human oversight]_Weak
tggctgacctgtccccccggcgaggaaatacaatgggtgatccctgggctgactgag
tcaAtttattgccagcaggatggt
>ECK125138105_yjiYp3_reverse_4591347_[ICWHO|W|Inferred computationally without human oversight]_Weak
accttactttacgcgcgcgtaactctggcaacatcactacaggatagcggtcaattt
accTcctcaaacgcaacgcaaacc
>ECK125138112_yjjAp1_reverse_4600337_[ICWHO|W|Inferred computationally without human oversight]_Weak
ttccaaacgcccaaccgggatgctgaccaacagtaatatggaagagatgaccaagtt
gctGggcgaacgcgtgatggaccg
>ECK125138107_yjjLp6_reverse_4594844_[ICWHO|W|Inferred computationally without human oversight]_Weak
tgcacggttttatcaaaagataaataccgggaaattcccgcttacctatgctcacaa
tcaGtcgactaaaaatgtttttgt
>ECK125138109_yjjLp8_reverse_4594882_[ICWHO|W|Inferred computationally without human oversight]_Weak
cattaagtacggattaaaaacagcaaactattagcgggtgcacggttttatcaaaag
ataAataccgggaaattcccgctt
>ECK125138128_yjtDp8_forward_4640838_[ICWHO|W|Inferred computationally without human oversight]_Weak
ttaacaactcaaccgttagtacagtcaggaaatagtttagccttttttaagctaagt
aaaGggctttttctgcgacttacg
>ECK125136415_ykfIp7_reverse_263818_[ICWHO|W|Inferred computationally without human oversight]_Weak
gaatgccggaagctggatgaaacattcccgcactttatcctccagatggaatcgatg
ctgAccaccggtgaactcagcccc
>ECK125136444_ykgBp3_reverse_318376_[ICWHO|W|Inferred computationally without human oversight]_Weak
ggataccattgctgatatagccagaaaatataatgcttcatcctggaaagtcacatc
gatGcgaattgataataattcaac
>ECK125136449_ykgCp1_reverse_320215_[ICWHO|W|Inferred computationally without human oversight]_Weak
tcgttccttgtggagcgttaagcatcaacaaacggctaagggcatccatatcagact
cctGagtggtttttgattacaaac
>ECK125136435_ykgJp2_reverse_304258_[ICWHO|W|Inferred computationally without human oversight]_Weak
attagtacgtaaaatcggtaacggctggaaatcattcaatactcacactatcgaaag
ttcCccagccaaccgcggtacgtt
>ECK125136443_ykgLp1_forward_311939_[ICWHO|W|Inferred computationally without human oversight]_Weak
taagcccccaagagccagattaagtgaagttaaacgaaggctgccagctgtcacagg
aacGatggcctttttgtcagggca
>ECK125136521_ylbAp2_reverse_544056_[ICWHO|W|Inferred computationally without human oversight]_Weak
cttgccgaaggggtcaaaacgttggcactcatgctttatcaacttgcctggcagaaa
taaGgagtcataaatgggatattt
>ECK125136739_ymdBp4_forward_1105738_[ICWHO|W|Inferred computationally without human oversight]_Weak
cttgataaacagaaaaagctggctgtaatgaacatcgaatataactaagtttctgaa
caaCtcacgttgctgagcagaaaa
>ECK125136784_ymfIp1_forward_1201440_[ICWHO|W|Inferred computationally without human oversight]_Weak
caacgctaaggattctctctggttgaaaatacttagctgttatgtgcctgtcttttc
accActtcaggctcggtggtatgc
>ECK125136787_ymfJp9_reverse_1202259_[ICWHO|W|Inferred computationally without human oversight]_Weak
ctctataattggtactgtgattttctcaggaaaaccaagaagatacaaaatcaaagc
ctaAtcaatgtttatgaacctgct
>ECK125136820_ymgEp6_forward_1244579_[ICWHO|W|Inferred computationally without human oversight]_Weak
atgactcacgcggaaaaactcctgactgacaaactgtctttggtttatcggtcacag
ttaAcaaaacttaatacaaatgcg
>ECK125136806_ymgFp1_forward_1218814_[ICWHO|W|Inferred computationally without human oversight]_Weak
catttcagcagggttattatttctataaacctgttacatacatcgacctggtcaaaa
ttaTcctttctaaaccgaaggtga
>ECK125136952_yncBp4_forward_1518892_[ICWHO|W|Inferred computationally without human oversight]_Weak
aaaacggatggacatgtctggcctcaataaaataatgatgatgatgttatcaatact
atcGaaaacagcccgaagcaacgg
>ECK125136976_yneEp5_reverse_1609182_[ICWHO|W|Inferred computationally without human oversight]_Weak
gtccgttgtgctaataacaccgttacttctgaacccggtttcgaccgggtttcttat
ttcAccatattagttacaacatcc
>ECK125136978_yneFp7_reverse_1611874_[ICWHO|W|Inferred computationally without human oversight]_Weak
agggtacctttatttgccgccgctgtcagcgaacatgctatcttggttcggtcagta
ttgAtagtctggatttctggcctt
>ECK125137005_ynfAp7_reverse_1655679_[ICWHO|W|Inferred computationally without human oversight]_Weak
gagggtgtttatattgatgatattatgtcgccctataactatacatgatgtcaataa
gagAcaaagatgattaaaacaacg
>ECK125137007_ynfDp6_forward_1657414_[ICWHO|W|Inferred computationally without human oversight]_Weak
ttagagaaactggccatctcaggggtaaatgaaagtgttacctctgtgcggtcacat
cctGtgaggaatatcgcgagtaag
>ECK125136993_ynfOp1_forward_1636727_[ICWHO|W|Inferred computationally without human oversight]_Weak
caggtatcgtattaattgatctgcatcaacttaacgtaaaaacaacttcagacaata
caaAtcagcgacactgaatacggg
>ECK125137067_yniAp1_forward_1807719_[ICWHO|W|Inferred computationally without human oversight]_Weak
cctgggaggaatggaatagcaacagaaaataaatggtttttgggcaataatcagtct
gtgGtgtgcgttagctcgtgtttt
>ECK125137069_yniAp7_forward_1807579_[ICWHO|W|Inferred computationally without human oversight]_Weak
ggatgatgagggaaatatccatgagctgggaactaacacttttggacttatcagtac
ccaAagtgaagaagaaattagaga
>ECK125137063_yniDp6_forward_1805101_[ICWHO|W|Inferred computationally without human oversight]_Weak
aaacgcagaaacagtgaccatgtgcacaacgccacccgacggctgtaataacaaaaa
atcCcttgatgcctgtcccttttg
>ECK125137081_ynjIp1_reverse_1845011_[ICWHO|W|Inferred computationally without human oversight]_Weak
ggctgcaccgcgtaaacgtagtgcgaaaaaaagtccgccagcagatgaagtcggaag
cggGgcgatagcgtaagcgagtga
>ECK125137109_yoaCp1_forward_1893966_[ICWHO|W|Inferred computationally without human oversight]_Weak
agcaactctggttttctttcttagctgaacaatctggttatagcgtgcggactgacc
gttAaatttctccatcttactgga
>ECK125137112_yoaHp1_reverse_1894933_[ICWHO|W|Inferred computationally without human oversight]_Weak
ttctttaccgaaagtggttaaagtgcaaatcggctcggcgaccacaatatcaaagcg
gctAtacggatgatcggcatagcc
>ECK125137187_yodBp16_forward_2042294_[ICWHO|W|Inferred computationally without human oversight]_Weak
ccattgcttatattggctggttacaatatgcactatcaattttttaaataacaaatt
attAaaaccacatctgtataagga
>ECK125137255_yohCp3_reverse_2225679_[ICWHO|W|Inferred computationally without human oversight]_Weak
aaaaggacgttcatcagacagtgaaaattacatgggcgaacaaaaaataatcacaag
ctgActtatacttgaactgtcagg
>ECK125137257_yohDp2_forward_2225763_[ICWHO|W|Inferred computationally without human oversight]_Weak
gcccatgtaattttcactgtctgatgaacgtcctttttcagcgtgaatgattcacag
ggtGtatgcttactggcaaccaaa
>ECK125137361_ypdIp1_forward_2494494_[ICWHO|W|Inferred computationally without human oversight]_Weak
cgccgccatcatattgggtgagcatgaaatgagaaatcagagagcaacggtcatttt
gaaAgggttatcttacagttgtag
>ECK125137392_ypfMp2_reverse_2591070_[ICWHO|W|Inferred computationally without human oversight]_Weak
aaataatattaaacatttttaacgtaaacattaagaatattcatcttgttatctgtc
tgtAttttaaccagaattaaatca
>ECK125137459_ypjAp8_reverse_2782822_[ICWHO|W|Inferred computationally without human oversight]_Weak
atttcatcatgatgtctttgatgagcggtgaacacaatacacttgcgctgtctcttc
aggAtgaatcccctggtctggtgc
>ECK125137508_yqeFp1_reverse_2985624_[ICWHO|W|Inferred computationally without human oversight]_Weak
cctttgtgataaaaatcactttttttaaacaattaagataactgtaattaacaatca
tttActattgcactgttaattggt
>ECK125137510_yqeFp11_reverse_2985809_[ICWHO|W|Inferred computationally without human oversight]_Weak
tctttagaccaaatattagacattatctgaacgtatcatctacaaattaaacaaaat
ggaGggcaatttaccataaaccag
>ECK125137509_yqeFp8_reverse_2985701_[ICWHO|W|Inferred computationally without human oversight]_Weak
ctacccctctattggtgggttagtggttgcaaaccttacgtgccagttatgtctctg
actGctgctcaggcatatttcctt
>ECK125137511_yqeGp1_forward_2985719_[ICWHO|W|Inferred computationally without human oversight]_Weak
aaaaaaagtgatttttatcacaaaggaaatatgcctgagcagcagtcagagacataa
ctgGcacgtaaggtttgcaaccac
>ECK125137516_yqeIp1_forward_2988344_[ICWHO|W|Inferred computationally without human oversight]_Weak
cacgaaaaattcagaagcattacgaaatatgaatttacaaacaatagtggcataaat
gttAaccatgttaatttacgtaaa
>ECK125137523_yqeKp12_reverse_2990570_[ICWHO|W|Inferred computationally without human oversight]_Weak
tttttcttatttttgttctcctgatcaggaactaatggttgcagtggtaggctatta
ttaAtatttcgtggcttcatttta
>ECK125137545_yqfAp10_reverse_3043364_[ICWHO|W|Inferred computationally without human oversight]_Weak
ctgaaaaacatgcagagcaggaaaatatgaccctgactgaactgaaaaaagtcattg
ctgAcatctatcccggtcagacac
>ECK125137562_yqgAp1_forward_3109534_[ICWHO|W|Inferred computationally without human oversight]_Weak
ctttgcgaacaaacaagccatcgacggcaccaaacggtcataataagaaaatcaaac
aatAcagctaacaggaactcttgt
>ECK125137548_yqgBp1_reverse_3086250_[ICWHO|W|Inferred computationally without human oversight]_Weak
gccgtggaggtgatacgaaataatgaaccgttgtctgctgcttaacctgtctcaccg
ttcTggtgaagattcgttccccgc
>ECK125137590_yqhCp1_reverse_3155384_[ICWHO|W|Inferred computationally without human oversight]_Weak
agcatcgtgaggaatttgttcgcgtaaaccagcgattgcgcctttaccaaacagaat
gcgGgttggggtgtgcagattaaa
>ECK125137612_yqiCp1_forward_3184831_[ICWHO|W|Inferred computationally without human oversight]_Weak
ttctggtttatgacttacccttatcgcactacaatggcactcaacacctatcagtac
aggGaaactacaatgattgacccg
>ECK120010007_yqjAp2_forward_3247643_[HIPP|W|Human��inference of promoter position],[TIM|S|Transcription��initiation mapping]_Strong
gacctttgttacaattagattcaatttgaatttatgtttttgaatgctttcttatct
cacGatttaacagggaatagttca
>ECK125137665_yraHp4_forward_3287365_[ICWHO|W|Inferred computationally without human oversight]_Weak
tcttaaagttcagtctatttaatgttcaatgaaatatttctgcctgtataatcttta
aagAtgttgaacatatattcacat
>ECK120010003_yraPp_forward_3296349_[HIPP|W|Human��inference of promoter position],[TIM|S|Transcription��initiation mapping]_Strong
atccgcattccttcgcatcgtagtgctcgcattcaggaaatgcatatgctgacggta
aatTgcctgtgcgatctgatcgat
>ECK120016576_yraPp2_forward_3296072_[TIM|S|Transcription��initiation mapping],[AIPP|W|Automated inference of promoter��position]_Strong
aacggagcggcccagcttacctgccattgcactaaatactgataatgttgtcttaac
ggcGattgccaacgatcgcttaca
>ECK125137678_yraRp1_reverse_3299012_[ICWHO|W|Inferred computationally without human oversight]_Weak
aatcacttcgtgtccggctttacggaactcgtctgcgggtgaagtaaattctgaatc
ctcAaattcatcagtgattaaaac
>ECK125137762_yrfFp6_forward_3526274_[ICWHO|W|Inferred computationally without human oversight]_Weak
aattgcatgttatttacatttatgtaacttaataaataatcgtcctcaaatcaaatt
aaaAgtcaataggttgaaataact
>ECK125137786_yrhBp9_forward_3584720_[ICWHO|W|Inferred computationally without human oversight]_Weak
agcatttaataatatctttgacgaagatgaacgcgtctttgctcaatgtatcacaca
ggaAtaataatataacactcaaca
>ECK125137851_ysaBp1_reverse_3725902_[ICWHO|W|Inferred computationally without human oversight]_Weak
tagtggtgtgaatcatcaccaccattaaacacgctatccctcgcaggttatcaatcc
agtAaattttgggctgcatctgtg
>ECK125138046_ytfHp6_forward_4434104_[ICWHO|W|Inferred computationally without human oversight]_Weak
gtcttgtgtttaaatacgctaacacctaaacttacttttagtaagtacgtacaaaaa
ggtAagtatgaaatgagtcaggtt
>ECK120010005_ytfJp_reverse_4439286_[HIPP|W|Human��inference of promoter position],[TIM|S|Transcription��initiation mapping]_Strong
gcgggaaattcgataaatagcacatatgattaaaactcagacccaagtggtcggatc
accTgcatatcataagaaggaaac
>ECK125138053_ytfQp6_forward_4449817_[ICWHO|W|Inferred computationally without human oversight]_Weak
ttttaagacggtatacagagcaggaaaatccataaccgtagccgcatttttcatagt
gagAtgaaagcgattacaaacttg
>ECK125136964_adhPp5_reverse_1553994_[ICWHO|W|Inferred computationally without human oversight]_Weak
cctctgccgaagccctgcaacaggccattgacgataatttctggcaagccgaatacc
gcgActaccgccgtacctccatct
>ECK120009893_aerp_reverse_3219120_[HIPP|W|Human inference of promoter position],[TIM|S|Transcription initiation mapping]_Strong
aattgcgatctaaatcaaattaatcggttaaagataaccgcagcggggccgacataa
actCtgacaagaagttaacaacca
>ECK125137639_alxp3_forward_3238555_[ICWHO|W|Inferred computationally without human oversight]_Weak
cttgccggaaggcgaggtctatgcataaaaagcagcggctgacgtcttccgacgttg
gccGtttttttatgtgtaaggaac
>ECK125136492_ampGp6_reverse_453684_[ICWHO|W|Inferred computationally without human oversight]_Weak
accaaaaactatcgtgccagctacaacgttgaaggtgcgttccaggcctccaacaaa
aatAtcgccgatgcggttaacagt
>ECK125137915_aspTp1_forward_3946780_[ICWHO|W|Inferred computationally without human oversight]_Weak
gtggtcccacctgaccccatgccgaactcagaagtgaaacgccgtagcgccgatggt
agtGtggggtctccccatgcgaga
>ECK125136355_caiEp3_reverse_35499_[ICWHO|W|Inferred computationally without human oversight]_Weak
ctggcgattgcggcgctgaaagagatctaccgcaccaccagcgaaatgccggtagaa
gaaGcgtatcgctatattcgcagc
>ECK125136357_caiEp7_reverse_35399_[ICWHO|W|Inferred computationally without human oversight]_Weak
catcggttctgcattcggaagatgccattgaagggccgctggcgtttgccgagaagc
gcgAtccggtgtggaaaggacgtt
>ECK125137075_chbGp5_reverse_1817312_[ICWHO|W|Inferred computationally without human oversight]_Weak
gataaagtaatggggctgattcacaccattaaaggcttcgagattgctgccagtaac
gccGcacttagcggagaatttaac
>ECK125137208_cldp10_reverse_2098475_[ICWHO|W|Inferred computationally without human oversight]_Weak
ccgacgtcattatctctaaccgaatggcagaagagcttaaggatgtggcagataagg
tatAcacccgcgatctctttggca
>ECK125136672_clpSp7_forward_922912_[ICWHO|W|Inferred computationally without human oversight]_Weak
taagctcttgtcagcggcagggcgttctgccgataaccgtaaccgaagatgataact
gacAatgggtaaaacgaacgactg
>ECK125136578_cobCp6_reverse_670046_[ICWHO|W|Inferred computationally without human oversight]_Weak
ataacccggaagatcttcaccttcagcctgccggtaaaatttatctggctgaaacgc
cgtGgtttaacatctcggcgacca
>ECK125137806_dcrBp8_forward_3609913_[ICWHO|W|Inferred computationally without human oversight]_Weak
tccgaaatcaacgctttgcaggcgagttaaaggttcgttatcagagttgtgataaga
tggAtgaatgagccgttatggccg
>ECK125137106_dmlAp4_forward_1881712_[ICWHO|W|Inferred computationally without human oversight]_Weak
tgtaacaacaccacgtttagcgtttgctccagcaaggcgatgcgcttgctgacgaac
gccGgtgaaacgcccagttcttcc
>ECK125136390_dxrp4_forward_193338_[ICWHO|W|Inferred computationally without human oversight]_Weak
acgacaaagtgaaagcactgttgaaagataaagagatcagcgaagacgacgatcgcc
gttCtcaggacgatgtacagaaac
>ECK125137290_ecop7_forward_2303851_[ICWHO|W|Inferred computationally without human oversight]_Weak
ttgtctgaatgttctttaagttattcataaagcaaattaataaatctgatgaatatg
ttaAccttcagcgacatcatcggt
>ECK120009892_flgKp_forward_1138351_[HIPP|W|Human inference of promoter position]_Weak
gaacattgataatctgttctgaataactcaagtccggcgggtcgctgccgataatac
tctGtaattgaaggcttataagga
>ECK120009891_flgMp_reverse_1130165_[HIPP|W|Human inference of promoter position]_Weak
gaatattcttataaacctgtaagctgttaaagattacccgtcccttgccgataaata
agcAacacatgataaaagcgccct
>ECK125137156_flhCp3_reverse_1977932_[ICWHO|W|Inferred computationally without human oversight]_Weak
ttgacagccaccagacgattactcagttgacgcaagattcccgcgttgacgatctcc
agcAaattcataccggcatcatgc
>ECK120010568_fliAp2_reverse_2001808_[HIPP|W|Human inference of promoter position],[TIM|S|Transcription initiation mapping]_Strong
acccactaatcgtccgattaaaaaccctgcagaaacggataatcatgccgataactc
ataTaacgcagggctgtttatcgt
>ECK120009887_fliCp_reverse_2003676_[HIPP|W|Human inference of promoter position],[FP|S|Footprinting]_Strong
aaaaatggctgtttttgaaaaaaattctaaaggttgttttacgacagacgataacag
ggtTgacggcgattgagccgacgg
>ECK120016224_fliEp_reverse_2013093_[HIPP|W|Human inference of promoter position]_Weak
gaaaaattgacgctcccattatttgtgctttcgtttttttctatccgccaataaacc
cgtTtttttgttgctatttagcgc
>ECK120016703_fliFp_forward_2013205_[HIPP|W|Human inference of promoter position]_Weak
caatttttcgagtttgctgacccgggagtgagtcttgttccactttgccaataacgc
cgtCcataatcagccacgaggtgc
>ECK120010634_fliLp2_forward_2019595_[HIPP|W|Human inference of promoter position],[TIM|S|Transcription initiation mapping]_Strong
ccgcgtcttttccccgctttgttgcgctcaagacgcaggataattagccgataagca
gtaGcgacacaggaagaccgcaac
>ECK120009886_flxAp_forward_1646388_[HIPP|W|Human inference of promoter position],[AIPP|W|Automated inference of promoter position]_Weak
aacaattaatgacacaagaaatacgattaaagatttttttgtgcatgccgatagtgc
tttTttaaaaggagaaatctatgt
>ECK125137968_frvRp4_reverse_4089902_[ICWHO|W|Inferred computationally without human oversight]_Weak
atttcaaaagccgattacgaagctctgctcacgctgatacggggttttctgacgacc
ttaActgcggagaaagtcaacgcg
>ECK125137364_fryAp6_reverse_2504493_[ICWHO|W|Inferred computationally without human oversight]_Weak
gtcttacgcgtgagacggttgttcaactgacggatttcagatgatctcctgattaac
ccgGagcggttatgttaacgattc
>ECK125136624_galMp4_reverse_788898_[ICWHO|W|Inferred computationally without human oversight]_Weak
tcgcgctgatcccggaagagctggtgcctgccgtacagcaagctgtcgctgaacaat
atgAagcaaaaacaggtattaaag
>ECK125137847_ghrBp2_forward_3717189_[ICWHO|W|Inferred computationally without human oversight]_Weak
aacccaatcgccagcaacagcaccgcagaaggtaaggcgcaaaaccgccgtgtagaa
attAccttaagcccgctgtaatcc
>ECK125137572_glcAp12_reverse_3121321_[ICWHO|W|Inferred computationally without human oversight]_Weak
ttgctgtaaagtataacgcctatattttacagttcagtcctcttttgcttattacaa
cctTaagtatatcaagcatataaa
>ECK125137911_glmSp2_reverse_3913811_[ICWHO|W|Inferred computationally without human oversight]_Weak
actcagaaagaaggctggcgtcgtccggtaaagaaaaagtgattctggccggctaac
ccgGtcacatgggatgaggagata
>ECK125137772_greBp8_forward_3536744_[ICWHO|W|Inferred computationally without human oversight]_Weak
ttgttacaaagcatattaaacagcagcttaagtatacaatttattcggcgaaacatt
attGattctgttgatatgatcacg
>ECK125137917_hdfRp6_reverse_3948160_[ICWHO|W|Inferred computationally without human oversight]_Weak
caactcattgaaggcataaccatgacgctcaagcagttgtgcctctttgatggtgaa
atcAccatgacgagagaatccacg
>ECK120015403_hemLp_reverse_174921_[TIM|S|Transcription initiation mapping]_Strong
gcaccagtacaagcagcctgatgtttgacgagtatttaacttgttatgaataacata
gaaTagcagccattcactttttct
>ECK125109035_hemLp1_reverse_174902_[HIPP|W|Human inference of promoter position],[IEP|W|Inferred from expression pattern]_Weak
gatgtttgacgagtatttaacttgttatgaataacatagaatagcagccattcactt
tttCtacgaatcaggaaccctcca
>ECK125109036_hemLp2_reverse_174941_[HIPP|W|Human inference of promoter position]_Weak
tactctaagaaatcaggattgcaccagtacaagcagcctgatgtttgacgagtattt
aacTtgttatgaataacatagaat
>ECK125137766_hslOp3_forward_3529733_[ICWHO|W|Inferred computationally without human oversight]_Weak
tgccgcacccggaccgacgcccggacaaaaaagagcgccgcgacctgttacgattta
aacAcggcgacagtgaataactgt
>ECK125137914_hsrAp6_reverse_3940706_[ICWHO|W|Inferred computationally without human oversight]_Weak
ttcacgtcaattaccagcgacacagtgataaagctggatctgcatcaggcgattgtc
gatGcgattatccaaagcgatggc
>ECK125137199_insHp4_reverse_2067511_[ICWHO|W|Inferred computationally without human oversight]_Weak
ctaaatgttgaagaattatcccgcctgctgaagaacgttgctctgagtgtgataaac
cttTttattcttgatgatgtcagc
>ECK125136882_insHp7_forward_1395971_[ICWHO|W|Inferred computationally without human oversight]_Weak
ttcagcgatcattgttttatcaggctcctccagataattgtcgtcatgccggaaacc
cctGgcggggctattttaccgcga
>ECK125136552_insLp5_forward_608056_[ICWHO|W|Inferred computationally without human oversight]_Weak
gcggggagtaatcccataagcgctaacttaagggttgtggtattacgcctgatatga
tttAacgtgccgatgaattactct
>ECK125137473_ispFp2_reverse_2871911_[ICWHO|W|Inferred computationally without human oversight]_Weak
ttacatgactgtctgacgcgcgctctaaatgaaggcgcgactattaccgacgaagcc
tcgGcgctggaatattgcggattc
>ECK125137430_kgtPp7_reverse_2725760_[ICWHO|W|Inferred computationally without human oversight]_Weak
aatatttcctttacaaaaaaaataaacaaaagcgaccgacaaaagcatcggattacg
gcaGgagacataatggcatggctg
>ECK120015438_lolBp_reverse_1263556_[HIPP|W|Human inference of promoter position]_Weak
ttgccgaaagccgttagattctggcaattaagacaacttgaacatagacgatagcgg
acgGtaacgctagcattaagggtt
>ECK125136768_lolCp6_forward_1175374_[ICWHO|W|Inferred computationally without human oversight]_Weak
gatttacgggggcttttcagattagccctgacgatcacttacagttcagacgtttac
ccaTcttgctttcgcttatatact
>ECK120029594_modAp1_forward_794995_[HIPP|W|Human inference of promoter position],[AIPP|W|Automated inference of promoter position]_Weak
ccgcttagtcgggcattttctttttctcaacttcctgcttttcctgccgatattttt
tctTatctacctcacaaaggttag
>ECK120009888_motAp_reverse_1977302_[HIPP|W|Human inference of promoter position]_Weak
accgccatcccgggcagtaaaaagacgtaaactttcccagaatcctgccgatattat
cccAcaactgctggatgaacagag
>ECK125137685_nlpIp2_reverse_3309040_[ICWHO|W|Inferred computationally without human oversight]_Weak
aagaagcgactgagcagtctcaacctgctgcagcaccggaagctccggctgctgaac
aggGcgagtaaggttgccatttgc
>ECK125137761_nudEp9_reverse_3526329_[ICWHO|W|Inferred computationally without human oversight]_Weak
caagcgtggagtttaacttgagcatcattaagcacatcacagtaaccgctgatcata
gcaAaccctctgaaggcggaatat
>ECK125136777_nudJp6_reverse_1194437_[ICWHO|W|Inferred computationally without human oversight]_Weak
cgcggaatccaccaattcgtgaacgcaaaagtattcccaccagctggctgaagatca
cctTatatgaaggacgtaatcgcc
>ECK120010266_oppAp_forward_1301085_[NTAS|W|Non-traceable author statement],[AIPP|W|Automated inference of promoter position]_Weak
atcgtctgaatcaccagaataaataaagtcggtgatagtaatacgtaacgataaagt
aacCtgacagcagaaagtctccga
>ECK125137406_pbpCp1_reverse_2647493_[ICWHO|W|Inferred computationally without human oversight]_Weak
ttactgaaccagatgcagcaggcgagcattaagcacattgagttccgtgacgatcgc
tttGtggcggcggttgccgttgat
>ECK125137982_pflDp4_forward_4143858_[ICWHO|W|Inferred computationally without human oversight]_Weak
atggtgattctgaccaaagatatcggcatcaagtttgaagagcgttttgctggcaag
accAtcgtgcgcgtcaacatcagc
>ECK125136863_pgpBp8_forward_1339182_[ICWHO|W|Inferred computationally without human oversight]_Weak
ggttggcagtttggcttctgccacacgtttaagctgcatgaaattctccagataatg
ctgGttctgtattggcttattttg
>ECK120029592_ppdAp_reverse_2964220_[HIPP|W|Human inference of promoter position]_Weak
gaaattttgcaacgtcctgcaacggcgtaaatagtccggaagatgcgccgaagaaat
agaAactggccctcgtcttttttt
>ECK125137394_ppkp5_forward_2622874_[ICWHO|W|Inferred computationally without human oversight]_Weak
acgccgcgtggctggatggtcaacgtctgccgccgcagggctacgctgccgacgagt
aatAcccccgtaattaaagcgcca
>ECK125137123_prcp1_reverse_1915027_[ICWHO|W|Inferred computationally without human oversight]_Weak
gaaggcgctgaacgtaaacctcgtgcgcaaaagccggtagagaaagcgccaaaaaca
gtaAaagcacctcgcgaagaacag
>ECK125137989_purDp1_reverse_4205986_[ICWHO|W|Inferred computationally without human oversight]_Weak
taatccagcctggcggttctatccgtgatgacgaagtgattgccgccgccgacgagc
acgGtattgcgatgctcttcaccg
>ECK125137296_rcsCp5_reverse_2319979_[ICWHO|W|Inferred computationally without human oversight]_Weak
gaaatccactagtcttgtccggtatatgacgattatcagaggttaaggtgatgattt
ctcGgcggtgtatcatattccaga
>ECK125137931_rhtCp2_forward_4007739_[ICWHO|W|Inferred computationally without human oversight]_Weak
gatgacgaagagtagtcagcagcataaaaaagtgccagtatgaagactccgtaaacg
tttCccccgcgagtcaaatgtatg
>ECK125137996_rluFp6_forward_4230162_[ICWHO|W|Inferred computationally without human oversight]_Weak
ttacccggcagcgtcgagttactcaataaaagcagttccattacttctccggttagt
aagAaatcacgggaggcatgctac
>ECK125136562_rnkp7_reverse_644180_[ICWHO|W|Inferred computationally without human oversight]_Weak
gtaactgtggcaaaacctttgtgattgataaagcgggttattaatcatctgatttac
aaaAcacgctaattcgtcttccat
>ECK125137796_rsmDp11_forward_3604315_[ICWHO|W|Inferred computationally without human oversight]_Weak
ctcctcgctgttgcttcatggcacagcgttaacgctatgtacatagcagctaaaaaa
atgAtgaaatagtctatcacttaa
>ECK125137673_rsmIp6_reverse_3293393_[ICWHO|W|Inferred computationally without human oversight]_Weak
aacaacaggcagacaacgcgcggctttcaaacgagaaaatgttgagggtaccataat
gtaTccagtgatattttttttacg
>ECK125137777_rtcAp6_reverse_3556948_[ICWHO|W|Inferred computationally without human oversight]_Weak
attcgtgccaccgcgcatgtggaatgccgtaaagatgccgaagtgatcgacgaaatc
ccgAtggcgtataaagatattgat
>ECK125137745_slyDp5_reverse_3478540_[ICWHO|W|Inferred computationally without human oversight]_Weak
ccggactagcgatatgcgccgagtttttttaagctagtgagtacacggctgcagaat
tccGctacaatctgcgccactatt
>ECK125138060_tabAp5_forward_4474783_[ICWHO|W|Inferred computationally without human oversight]_Weak
gccttgacccgaaaggcgggaaagcgcctgccgataagttgtgataagacaataatt
cacGcgttaaggctagcggaattg
>ECK120009894_tarp_reverse_1972716_[HIPP|W|Human inference of promoter position],[TIM|S|Transcription initiation mapping]_Strong
caatttcgcggcgggtggcatcagcaataaagtttcccccctccttgccgataacga
gatCaacttgttttcaggaaggtg
>ECK125137722_tldDp7_reverse_3392184_[ICWHO|W|Inferred computationally without human oversight]_Weak
gcgacgctgtgcgtcttatcaggcctacaaacggaacataaccgtaggtcggataag
gcgTttacgccgcatccgacagcc
>ECK125136723_torTp7_forward_1056207_[ICWHO|W|Inferred computationally without human oversight]_Weak
atccagagtcttcgggtcagggttaaattcacggtcggtgcactttaggtgaaaaag
gttGagtcgcaaagcggaatgcat
>ECK120034223_trgp1_forward_1492439_[HIPP|W|Human inference of promoter position],[HTTIM|S|High-throughput transcription initiation mapping]_Strong
tgtgacgcaaagaggtttttggtcataagtaattaccgtcaagtgccgatgactttc
tatCaggagtaaacctggacgaga
>ECK125136851_trpAp8_reverse_1317241_[ICWHO|W|Inferred computationally without human oversight]_Weak
tggtggttaacctttccggtcgcggcgataaagacatcttcaccgttcacgatattt
tgaAagcacgaggggaaatctgat
>ECK120009889_tsrp_forward_4591633_[HIPP|W|Human inference of promoter position],[TIM|S|Transcription initiation mapping]_Strong
ctcggcgtaatctccgcgggatattcataaagtttttcctttccaggccgaaaatct
tgcAtcggtccacaggaaagagaa
>ECK125137936_ubiEp4_forward_4018747_[ICWHO|W|Inferred computationally without human oversight]_Weak
ttcggtcggttccggagcagccgaatgatgaagcttatcaacgcgatgatgaatata
atcAgcagtcgcgctagcccattg
>ECK120015380_vesp_reverse_1824984_[TIM|S|Transcription initiation mapping]_Strong
agttgtaaaaaaagcctgatcaccactaacgtaaatcacccgagttgccgataacca
tccAcggttacctgaacgataaca
>ECK125136427_yagGp9_forward_285207_[ICWHO|W|Inferred computationally without human oversight]_Weak
taaaaaagcgctcggaatttaattattttaagagataaaaccgtctgcggaatattt
cccGcagacggctttgttgttttt
>ECK125136480_yaiIp3_forward_405723_[ICWHO|W|Inferred computationally without human oversight]_Weak
aaattcattgttttgataatcgctggcagaagcataaacagaactatgccggaaggc
aaaAgcgcgacacaatagaggatt
>ECK125136500_ybaMp3_reverse_490324_[ICWHO|W|Inferred computationally without human oversight]_Weak
aacgctgcatcgtgaagtggaagcctatgaagcgcgcctggcacgctgccgccatgc
gctGgaaaaaatcgaaaacaggtt
>ECK125136504_ybaNp9_forward_490879_[ICWHO|W|Inferred computationally without human oversight]_Weak
acctcaatgaaaatgataattgttatgctaaagtagccactctgtaagctgacaaca
ctcAatatgcaacgaatcatttta
>ECK125136495_ybaYp3_forward_475245_[ICWHO|W|Inferred computationally without human oversight]_Weak
ccgcagcaagccaaagtgagttgagtataacgcaaatttgctactggtccgatgggt
gcaAtggtctgaattacgggctaa
>ECK125136515_ybbJp1_reverse_515077_[ICWHO|W|Inferred computationally without human oversight]_Weak
ggcgaacgtcagtcggcgtttttacaggctgaagcgcgtgaacgttccgccgaagca
gaaGcccgcgccaccaaaatggtg
>ECK125136550_ybdJp5_reverse_606264_[ICWHO|W|Inferred computationally without human oversight]_Weak
gatggcggctcgctgattgggctggtgaaaaagcattgtgagatctgggccggtgac
taaGccgggaattgccttacagaa
>ECK125136603_ybfAp8_forward_729082_[ICWHO|W|Inferred computationally without Human oversight],[RS-EPT-CBR|S|RNA-seq using two enrichment strategies for primary transcripts and consistent biological replicates]_Strong
agtggtcggatgagtagtaaaattacacaaaaggcggtactattttcatcagataaa
caaAttcatttttccggtgccatt
>ECK125136635_ybhNp5_reverse_822648_[ICWHO|W|Inferred computationally without human oversight]_Weak
tcagcaggtggatgaaaccatgctgcccaaacgcacctggtggaacctgaccaaaag
cgtGctggcgttccactttttacg
>ECK125136655_ybiWp4_reverse_862783_[ICWHO|W|Inferred computationally without human oversight]_Weak
gggctttaatgccgacgaaacctctgtaaaagccattaccgattttgccgccgacga
gctGcacgttggcgaaattcattt
>ECK125136639_ybiXp2_reverse_839274_[ICWHO|W|Inferred computationally without human oversight]_Weak
acgtcgcctcaatcaacaagagcggctaccgttatcacccgggcgagccaagaacct
tctTgctcacagccaatatgcatt
>ECK125136691_ycaIp8_forward_964108_[ICWHO|W|Inferred computationally without human oversight]_Weak
gaaaatacgttcctcactttaaacctggtaaagaactgcgcgatcgcgccaatattt
acgGttaagttttttactcaaact
>ECK125136740_yceIp5_reverse_1118641_[ICWHO|W|Inferred computationally without human oversight]_Weak
ggtaaaccgatcagcgtttttggctggtttgacgtccccgcgacccttgccgacgct
ggcGcacaggcagactttgccggt
>ECK125136775_ycfDp5_reverse_1188270_[ICWHO|W|Inferred computationally without human oversight]_Weak
ccgaaagatgaataaatatgcccatacttcacgcattacgttaagcatccgttataa
tcgGttgcagataccagcctgtgg
>ECK120009895_ycgRp_reverse_1244556_[HIPP|W|Human inference of promoter position],[AIPP|W|Automated inference of promoter position]_Weak
catgtaaaaaatattcacgcatttgtattaagttttgttaactgtgaccgataaacc
aaaGacagtttgtcagtcaggagt
>ECK125136919_ydcFp4_forward_1487231_[ICWHO|W|Inferred computationally without human oversight]_Weak
cagagtgctccgcttctcactattatctcacgcagtattcttaagggaacgataagg
aggAaccatgaacattaccccgtt
>ECK120029596_yecFp_forward_1995717_[HIPP|W|Human inference of promoter position]_Weak
gataaaaatatttattggtcattatattaacgtattttatagcactgccgatatcac
gctCaaaaaacaaccactgctatt
>ECK125137166_yecHp5_reverse_1989652_[ICWHO|W|Inferred computationally without human oversight]_Weak
ataaaaacacttcccagggttctgtttttcacgctttcttctgtcctgacgatcttt
atgAgtgatatctgcggcgcaggt
>ECK125137164_yecJp4_reverse_1987802_[ICWHO|W|Inferred computationally without human oversight]_Weak
gctccggcaggtttttttgtgtcctgatgacggtggatgtgactatcgctgaagatg
tgaAgtcgctactataacggcttt
>ECK125137181_yedVp6_reverse_2038202_[ICWHO|W|Inferred computationally without human oversight]_Weak
gtggacgtcgccattcgcaggctccgcgcaaaagttgatgatccttttcctgaaaag
ctaAttgccacaatccgggggatg
>ECK125137278_yeiRp3_forward_2267742_[ICWHO|W|Inferred computationally without human oversight]_Weak
caggcgctattaaacaccctcaaaatttaacgatttctgcggttaaagcggatgaag
ctcAccttcgtccgctctcccctt
>ECK125137304_yfaDp5_forward_2356690_[ICWHO|W|Inferred computationally without human oversight]_Weak
aacctgtaaatggcagattgagatgtccacaagtcttcgctgcgaacatccgattac
gctActggcccaggcgctggctta
>ECK125137357_yfdPp9_forward_2473572_[ICWHO|W|Inferred computationally without human oversight]_Weak
tctgacagttgagaaaatgccgctgcctgaagcttcgcaacgttaagctgataaaca
ttcGacgcattgcggttatgatga
>ECK125137381_yfeXp5_reverse_2550678_[ICWHO|W|Inferred computationally without human oversight]_Weak
accagttcagcggggaatggcgtggtcctgaagggttaatgccttcggacgataccc
tgaAaaactggaaagtcagtaaaa
>ECK125137382_yfeZp3_reverse_2551921_[ICWHO|W|Inferred computationally without human oversight]_Weak
acgtggtcggaacggtgatgggcggttatgacgggcatcgcgggtctgcttattatc
ttgGcgtgcatccagagtttcgtg
>ECK125137439_yfiRp8_forward_2741702_[ICWHO|W|Inferred computationally without human oversight]_Weak
aacaatgttgaaaatgccagccaactgcatgaagtatggcaaaaaggggctgatgaa
aatGccagcacaatacgattaaat
>ECK120029593_ygbKp_forward_2862197_[HIPP|W|Human inference of promoter position]_Weak
cccgcattcagccgtcgatatttttgttaaggatcttggtctggttgccgatacagc
caaAgccctgcacttcccgctgcc
>ECK125137491_ygdGp2_forward_2930873_[ICWHO|W|Inferred computationally without human oversight]_Weak
gtaccagcgagccgcgcgtctgcctcgataaagttatcgaaaccatgtacgaaacag
gtaAagatatgaacgccaagtacc
>ECK125137503_ygdRp5_forward_2971247_[ICWHO|W|Inferred computationally without human oversight]_Weak
tttaagattttcctgctttcaagatatataacgtcggtttataaacagactattatc
ataGgtaggccaaatgaggataac
>ECK125137561_yggLp3_reverse_3102254_[ICWHO|W|Inferred computationally without human oversight]_Weak
actgggaaccttatgcggaacatatgcttgaagtgatgtcttctattgacggttata
aaaAcctgtcagagagcaatgatt
>ECK125137638_ygjQp6_forward_3236462_[ICWHO|W|Inferred computationally without human oversight]_Weak
agcttgagttcgacacccgactgtggctaacgcagttgtcgcttgggcagaacaaaa
tctGaaaatgatgtcaggcgttat
>ECK125137703_yhcFp5_forward_3366889_[ICWHO|W|Inferred computationally without human oversight]_Weak
gcctcacactgacaatggctccagcttttaaggatgaaggggaactaaccgacatga
cagAtattacaggcaatctgacgg
>ECK125137709_yhcMp4_reverse_3380119_[ICWHO|W|Inferred computationally without human oversight]_Weak
gttgtcttttgtttccgtagggtgttggcttcaggctccatgcctgcggctgattat
gccActataaccgttaattccaca
>ECK125137818_yhiMp10_forward_3634635_[ICWHO|W|Inferred computationally without human oversight]_Weak
gagactatccggtcttttaccaaataatgaagaataatccctccctggaagataatt
gtaAaaaacaacagcataagaatt
>ECK120009896_yhjHp_reverse_3679229_[HIPP|W|Human inference of promoter position],[AIPP|W|Automated inference of promoter position]_Weak
gtgaggaaatttaccccggccaggcggtaaagttctgcccttacgcgccgataatct
ttgTcgagtccgggcagcatcact
>ECK125137920_yifBp9_forward_3949984_[ICWHO|W|Inferred computationally without human oversight]_Weak
catttactcccagggctgcgcgggtatgaacaattgacagtgacataagccctcctt
gagTcaccattatgtgcataagat
>ECK125137954_yihOp3_reverse_4065971_[ICWHO|W|Inferred computationally without human oversight]_Weak
gctggctggtttcttccccggctggatgctgacgcaaattggctatgtgccgaacgt
cgcAcaggctgaccacaccattga
>ECK125137988_yjaHp1_forward_4200511_[ICWHO|W|Inferred computationally without human oversight]_Weak
gcgtactggccgcaacccgcagaccggtaaagaaatcaaaattgccgcagctaacgt
accGgcatttgtttctggcaaggc
>ECK125138014_yjcOp3_reverse_4297330_[ICWHO|W|Inferred computationally without human oversight]_Weak
tgcctgtaacgagctggttaccgaaaacttaagcccgattacgaaaacgccggagta
caaAtactgcgccgttcgcgtcga
>ECK125109031_yjdAp1_forward_4327079_[HIPP|W|Human inference of promoter position]_Weak
aaacaacacactaaatataaaattatttcttgcagtaattataaaagccgaaaacag
aacTcaaaaacaatctggctaaat
>ECK125138028_yjdLp4_reverse_4356507_[ICWHO|W|Inferred computationally without human oversight]_Weak
ctcactatccgggctttgaaaccgatattcacggtgcataccgtcaggctgatggcc
gctAtaccgttaaggtattgaaag
>ECK125138057_yjgAp11_reverse_4458046_[ICWHO|W|Inferred computationally without human oversight]_Weak
tgcttacgctaatgccggtggtcttgctgacggcaacttccgcaccgtccgatttgc
ctgAggccaactccagcgcagtgg
>ECK125138054_yjgAp5_reverse_4458081_[ICWHO|W|Inferred computationally without human oversight]_Weak
attgaattcaacattctccacttcaccataacgcgtgcttacgctaatgccggtggt
cttGctgacggcaacttccgcacc
>ECK125138086_yjhUp8_reverse_4520540_[ICWHO|W|Inferred computationally without human oversight]_Weak
tgcacggtgacgaatcgctggcgatcaaaaaggggcgatattgaaccttcgattatg
cttGatgggtgtattctcagtaat
>ECK125109033_ykfBp1_reverse_266158_[HIPP|W|Human inference of promoter position]_Weak
ccaggaggtgacggacccgtataccaaagaaaaatactttgagtacgcccatgacgg
caaActgatggggcagctactgat
>ECK125109034_ykfBp2_reverse_266227_[HIPP|W|Human inference of promoter position]_Weak
tatgcaggaaaaaaccgtccagccactgatgaatgcgctgtgtattgccgataacat
caaActggaataccaggaggtgac
>ECK125136451_ykgCp8_reverse_320088_[ICWHO|W|Inferred computationally without human oversight]_Weak
atcatgatttttgttttgtgattctgattaagaaaaagaaaatatcagacgataaga
caaAatatcaagcgttgtgaagaa
>ECK125136737_ymdAp9_forward_1105412_[ICWHO|W|Inferred computationally without human oversight]_Weak
caacctgaaagtatggataacacaaccctcaaggatgactaatcattgaggaaatag
aatAaatgttcagaccttttttaa
>ECK125136821_ymgEp7_forward_1244555_[ICWHO|W|Inferred computationally without human oversight]_Weak
ttgtttcaggaactgctcatggtaatgactcacgcggaaaaactcctgactgacaaa
ctgTctttggtttatcggtcacag
>ECK125136954_yncDp11_reverse_1523276_[ICWHO|W|Inferred computationally without human oversight]_Weak
gcgcgatgaaaacagatgacgtaaatgcatgacgactccctttgatgaaccgatatt
tttGctgcttcacaatgcttcgct
>ECK125137079_ynjFp6_reverse_1841611_[ICWHO|W|Inferred computationally without human oversight]_Weak
gcttcgatgcccagttcttcgcgtaactcacgcaccagcgcctgccgctgactttca
tccGgctcgactttaccaccggca
>ECK120029595_ynjHp_reverse_1842163_[HIPP|W|Human inference of promoter position],[AIPP|W|Automated inference of promoter position]_Weak
ataaccaaatgcgataactcagacgctaaagttttgccacccggctaccgttatcag
tagCagagacaataacgttaagga
>ECK125109029_ynjHp2_reverse_1842188_[HIPP|W|Human inference of promoter position]_Weak
gcaaattaataacgagagtaatctcataaccaaatgcgataactcagacgctaaagt
tttGccacccggctaccgttatca
>ECK125137111_yoaCp7_reverse_1894112_[ICWHO|W|Inferred computationally without human oversight]_Weak
caccaatgaaatccagggctttatctattacagcaggcatattcttatccttaaaat
taaCcatgttatcgataaggctat
>ECK125137185_yodBp14_forward_2042261_[ICWHO|W|Inferred computationally without human oversight]_Weak
tacggccaacagagaaagatacctgtgctcacgccattgcttatattggctggttac
aatAtgcactatcaattttttaaa
>ECK125137417_yphBp2_reverse_2674795_[ICWHO|W|Inferred computationally without human oversight]_Weak
ttccatatggaaaaatgcgcccatgatctgacggactggaagctgtggccgcgtaac
gccAttacccatcgcttctcgctg
>ECK125137520_yqeIp8_forward_2988415_[ICWHO|W|Inferred computationally without human oversight]_Weak
tttacgtaaagttttacgttgcaacattaaagcctcatttcaatcatcatgataaat
ataAaattaatatatatttatgcc
>ECK125137677_yraQp4_reverse_3298207_[ICWHO|W|Inferred computationally without human oversight]_Weak
gagcatgaaggcgtgacgattttaagctcttcagaattacgcaaaagagctgaataa
ttaTtcccaagaattgatagtgag
>ECK125137765_yrfFp12_forward_3526403_[ICWHO|W|Inferred computationally without human oversight]_Weak
ggttactgtgatgtgcttaatgatgctcaagttaaactccacgcttgccgatagcca
accGcagaatcatgtattgtgtcc
>ECK125138050_ytfIp11_forward_4437617_[ICWHO|W|Inferred computationally without human oversight]_Weak
aagttataaataaaaagagattgtatttaaagtgcaaaaattcaattgctaataagt
tacAttttaataatgagcgttttt
>ECK125137715_aaeBp7_reverse_3388236_[ICWHO|W|Inferred computationally without human oversight]_Weak
gggcaccactgctacagtggtggtcactggcaaacaagatcgcgacgaaagccagga
ttcGttcttccgtaaaatggccca
>ECK120010468_ackAp_forward_2413459_[AIPP|W|Automated inference of promoter position]_Weak
ggtgtcatcatgcgctacgctctatggctccctgacgtttttttagccacgtatcaa
ttaTaggtacttccatgtcgagta
>ECK125138023_adiCp7_reverse_4337202_[ICWHO|W|Inferred computationally without human oversight]_Weak
acagtacgtcgtactttatttctgtctttaaagacttctacggtatgacgccgctgc
attAtgttagtcagcacagagaac
>ECK125137333_alaAp9_forward_2407408_[ICWHO|W|Inferred computationally without human oversight]_Weak
aagaatcagaacaattcactatataacattgcatgtaaagcatatacacctcattat
tttGtcattattaagttattaaca
>ECK125138020_alsEp3_reverse_4308667_[ICWHO|W|Inferred computationally without human oversight]_Weak
ccgcagaaccgcttgccggtatgggttttgaaacctatgccattgccagcgccatca
ttgGcggcaccagtttcttcggcg
>ECK125138018_alsKp1_reverse_4307995_[ICWHO|W|Inferred computationally without human oversight]_Weak
gccggacaaccgttcattcctgaaatgctggataaacttgccgaactgaaggcatgg
cgtGaacgagaaggtctggagtac
>ECK125136490_ampGp4_reverse_453686_[ICWHO|W|Inferred computationally without human oversight]_Weak
tgaccaaaaactatcgtgccagctacaacgttgaaggtgcgttccaggcctccaaca
aaaAtatcgccgatgcggttaaca
>ECK125137163_araHp7_reverse_1983560_[ICWHO|W|Inferred computationally without human oversight]_Weak
gagcaggcagatgagcgtcaggcactgagccttgcgatgcctaaagtcagccaggct
gttGcctgagtaaggagagtatga
>ECK125136917_azoRp8_reverse_1482991_[ICWHO|W|Inferred computationally without human oversight]_Weak
gggcagtagtctgcctgattaattttcttttaaatgatagatatagagtaccacatc
gcgGctttctatgcgttgttcaat
>ECK125136458_betAp5_reverse_327261_[ICWHO|W|Inferred computationally without human oversight]_Weak
gagttacacccaggtgaagtccatccaggttgagatggctaaattccagtccatatt
ctaAccaggaggtttatttgcaat
>ECK120016342_bssSp1_reverse_1121058_[IDA|S|Inferred from direct assay],[AIPP|W|Automated inference of promoter position],[IEP|W|Inferred from expression pattern]_Strong
gctgttttattgttcatataaatcttaaaagcagaaatttatctgtttcccccttta
aaaAttcggtgaatacccttactt
>ECK120016343_bssSp2_reverse_1121032_[IDA|S|Inferred from direct assay],[TIM|S|Transcription initiation mapping],[AIPP|W|Automated inference of promoter position],[IEP|W|Inferred from expression pattern]_Strong
aaaagcagaaatttatctgtttccccctttaaaaattcggtgaatacccttacttat
tggTatactgaagttgcttcagat
>ECK125136356_caiEp5_reverse_35440_[ICWHO|W|Inferred computationally without human oversight]_Weak
agcgtatcgctatattcgcagcggcgtgttgaaacactatccatcggttctgcattc
ggaAgatgccattgaagggccgct
>ECK120033609_canp_reverse_142703_[IDA|S|Inferred from direct assay],[AIPP|W|Automated inference of promoter position],[HTTIM|S|High-throughput transcription initiation mapping],[RS-EPT-CBR|S|RNA-seq using two enrichment strategies for primary transcripts and consistent biological replicates]_Strong
ttacgttcttacactttatctgtggtttaaatcgtcccggagttgccctatattagc
caaAcgtaattatttggttacagg
>ECK125137903_cbrAp6_forward_3869314_[ICWHO|W|Inferred computationally without human oversight]_Weak
ggagcaaaggttatctgtttcatggcgcggtcctgatacaaaacgggtcccgccatc
ataCttcacaaggacttcactttc
>ECK125137155_cheWp5_reverse_1973462_[ICWHO|W|Inferred computationally without human oversight]_Weak
tcaacaccaggttgtggttaaaaaccttgaaagtaactatcgcaaagtccccggcat
ttcTgctgcgaccattcttggcga
>ECK125137206_cldp7_reverse_2098413_[ICWHO|W|Inferred computationally without human oversight]_Weak
acccgcgatctctttggcagcgactaacatcttgttatcagggctatttacgccctg
attGtcttttgttacttacacaac
>ECK120010365_clpBp_reverse_2734205_[IDA|S|Inferred from direct assay],[HIPP|W|Human inference of promoter position],[TIM|S|Transcription initiation mapping],[AIPP|W|Automated inference of promoter position],[RS-EPT-CBR|S|RNA-seq using two enrichment strategies for primary transcripts and consistent biological replicates],[IEP|W|Inferred from expression pattern]_Strong
ttttcacattaatctggtcaataaccttgaataattgagggatgacctcatttaatc
tccAgtagcaactttgatccgtta
>ECK120033634_clpPp3_forward_456605_[IDA|S|Inferred from direct assay],[TIM|S|Transcription initiation mapping],[RS-EPT-CBR|S|RNA-seq using two enrichment strategies for primary transcripts and consistent biological replicates],[IEP|W|Inferred from expression pattern]_Strong
gcgtaacaacaaaagattgttatgcttgaaatatggtgatgccgtacccataacaca
gggActagctgataatccgtccat
>ECK125136791_cohEp10_reverse_1203088_[ICWHO|W|Inferred computationally without human oversight]_Weak
gccagcacaaaactggcttttttatagccattgaaaaccagccgtaagtagccaggt
gttGagccaacttttccggccaac
>ECK120033625_creAp2_forward_4635243_[HIPP|W|Human inference of promoter position],[TIM|S|Transcription initiation mapping]_Strong
ttaaacattctctgtaagtgccacttggaataacctgctttcgccgctacattgtcg
agcGacaggggctgatccagatga
>ECK125136792_croEp4_forward_1202883_[ICWHO|W|Inferred computationally without human oversight]_Weak
gctggtctgggttggctcgcgatcaatcatagtggcaaaggaagaattcccgccaac
accAtctctcagttttctggcgtt
>ECK125137461_csiRp5_forward_2795643_[ICWHO|W|Inferred computationally without human oversight]_Weak
ccgtgccaattatggctcgctggaaaaagctggtattgtggcaaaaaacacccgttc
ataAtacgcgctgatcatgatcag
>ECK125136715_cspHp12_reverse_1051284_[ICWHO|W|Inferred computationally without human oversight]_Weak
tagtaaactactttgtatgctgtctgtctttcaaaccgacgcagctattaacgcatg
ataAttgagattaagcaaatttta
>ECK125136712_cspHp8_reverse_1051205_[ICWHO|W|Inferred computationally without human oversight]_Weak
tattttagccgtccggcggtcttaaatatcgctggctttattttattaaccccgtat
agtGcagcgcagtattttcagtaa
>ECK125137476_cysCp3_reverse_2874028_[ICWHO|W|Inferred computationally without human oversight]_Weak
gccatctgaattcagtgcattcgaactggaattgaatgctctggttcgtcgccactt
tccGcactggggcgcgcgcgattt
>ECK125136989_dcpp3_reverse_1627422_[ICWHO|W|Inferred computationally without human oversight]_Weak
catagcacgggatgcttaagagcgggtaatactggattgcaagattgcactccgtta
tcaGtaagcctacgctatggaaca
>ECK125137805_dcrBp6_forward_3609930_[ICWHO|W|Inferred computationally without human oversight]_Weak
gcaggcgagttaaaggttcgttatcagagttgtgataagatggatgaatgagccgtt
atgGccgtttatcgaaaggaagaa
>ECK125137340_dedAp2_reverse_2434940_[ICWHO|W|Inferred computationally without human oversight]_Weak
gaagtcggtgcccacaaccagccggagagctggatagcagagttgctggcggcaaag
gacAgaacgctggcggcagcaacg
>ECK125137338_dedDp2_reverse_2431868_[ICWHO|W|Inferred computationally without human oversight]_Weak
gccggaactctggcctggttgaaaagcgtggttgatgactggtattgtgcgccactg
gaaGggccgcgcggtgccacggca
>ECK120010272_dnaKp1_forward_12048_[IDA|S|Inferred from direct assay],[HIPP|W|Human inference of promoter position],[TIM|S|Transcription initiation mapping],[RS-EPT-CBR|S|RNA-seq using two enrichment strategies for primary transcripts and consistent biological replicates],[IEP|W|Inferred from expression pattern]_Strong
gcacaaaaaatttttgcatctcccccttgatgacgtggtttacgaccccatttagta
gtcAaccgcagtgagtgagtctgc
>ECK120010273_dnaKp2_forward_12123_[IDA|S|Inferred from direct assay],[HIPP|W|Human inference of promoter position],[TIM|S|Transcription initiation mapping],[IEP|W|Inferred from expression pattern]_Strong
gtctgcaaaaaaatgaaattgggcagttgaaaccagacgtttcgcccctattacaga
ctcAcaaccacatgatgaccgaat
>ECK120010510_dnaKp3_forward_12144_[IDA|S|Inferred from direct assay],[HIPP|W|Human inference of promoter position],[TIM|S|Transcription initiation mapping],[IEP|W|Inferred from expression pattern]_Strong
ggcagttgaaaccagacgtttcgcccctattacagactcacaaccacatgatgaccg
aatAtatagtggagacgtttagat
>ECK125136967_dosPp3_reverse_1565743_[ICWHO|W|Inferred computationally without human oversight]_Weak
aagacgaggtagaaaccgtgttgaactctggaaagccagtctttagatgcgccagga
tgcAgaggtaatcatgaagctaac
>ECK125138003_dusAp9_forward_4261600_[ICWHO|W|Inferred computationally without human oversight]_Weak
ttttcttttgcaatgagacaggcgcttcctgttgttatggtatagtaccccgctatt
gagCctcctgaatagtgatgctga
>ECK125136553_entDp1_reverse_610254_[ICWHO|W|Inferred computationally without human oversight]_Weak
ggcgtatacctataacgagccgggacgtacgtggtatatgagcgtaaacacccactt
ctgAtgctaacgtcagattgttga
>ECK120010971_exuRp_forward_3246508_[AIPP|W|Automated inference of promoter position]_Weak
tggaccgtgttgcagaacaaaccggcgattgaggtggcgcaggaaacacataacgat
cccGcaccgcaacattaacgtttc
>ECK125138080_fecEp3_reverse_4511530_[ICWHO|W|Inferred computationally without human oversight]_Weak
aggtgcgttgctgttggtggttgccgatctgctggcgagaattattcatcccccact
ggaGctcccggttggcgtgctgac
>ECK125138081_fecEp4_reverse_4511644_[ICWHO|W|Inferred computationally without human oversight]_Weak
taccggcgtggccgcctgcggcccgattagctttattggtctcgtggtgccgcatat
gatGcgtagcatcaccggtggacg
>ECK125137755_frlAp17_forward_3499759_[ICWHO|W|Inferred computationally without human oversight]_Weak
tcttgcccccgcccgtaaaaatattttcactttaaattcaatttgataactacatcc
attAgccacagcgcgatcctgtgc
>ECK125136364_fruRp8_forward_87947_[ICWHO|W|Inferred computationally without human oversight]_Weak
cgttgggctttttttgcgaaatcagtgggaacctggaataaaagcagttgccgcagt
taaTtttctgcgcttagatgttaa
>ECK125136656_fsaAp6_forward_863530_[ICWHO|W|Inferred computationally without human oversight]_Weak
ggggccatcatgggtcgagtagcgctgaatattgaaaatcatagttgcctctctatt
tcgTtcaagcattaaaatactttc
>ECK125136507_fsrp8_reverse_504767_[ICWHO|W|Inferred computationally without human oversight]_Weak
tgcatccagattagaaattctgtattcggcgttgagacttccttcagacgacgcata
cagGtatgttagtctggtaataat
>ECK125136508_fsrp9_reverse_504855_[ICWHO|W|Inferred computationally without human oversight]_Weak
atacttctctccctgacctgatttcaacgtgttgaaaaatagtatgacgcgacatca
tagAcaagtctgcgtccggtgaag
>ECK125137595_ftsPp2_reverse_3162866_[ICWHO|W|Inferred computationally without human oversight]_Weak
attaatcttaatcgactgcacaacggtctggtgattgtcgaaatgctgccgccaatt
gacGtcagtcagtatggcaaagat
>ECK120009900_fxsAp_forward_4368603_[IDA|S|Inferred from direct assay],[HIPP|W|Human inference of promoter position],[TIM|S|Transcription initiation mapping],[AIPP|W|Automated inference of promoter position],[IEP|W|Inferred from expression pattern]_Strong
ctaccaaaaatagttgcgcaaacatcttgaaattttgctaatgaccacaatataagc
taaAcgcgattcgcaacccattca
>ECK120010335_gapAp2_forward_1862618_[IDA|S|Inferred from direct assay],[HIPP|W|Human inference of promoter position],[TIM|S|Transcription initiation mapping],[AIPP|W|Automated inference of promoter position]_Strong
atcacatttttatcgtaattgccctttaaaattcggggcgccgaccccatgtggtct
caaGcccaaaggaagagtgaggcg
>ECK125137979_gldAp4_reverse_4139046_[ICWHO|W|Inferred computationally without human oversight]_Weak
gtcagctatagagaagttcgaacacgactggaatgccgcatttggcactactcatct
ctaAaggagcaattatggaccgca
>ECK125137778_glgPp1_reverse_3566773_[ICWHO|W|Inferred computationally without human oversight]_Weak
cttgctgatacggtttctgactgttctcttgagaaccttgcagatggcgtcgccagt
gggTttgtctttgaagatagtaat
>ECK125137619_glnEp5_reverse_3199753_[ICWHO|W|Inferred computationally without human oversight]_Weak
tactatgatcctgtcgtcgcgcaagcctggctggagaactggcaggggctgcatcac
gctAttgcgaccgggcaacgcatc
>ECK120033614_glnSp2_forward_705999_[IDA|S|Inferred from direct assay]_Strong
aagcggtggagatcttctctgccgctttttttttcatcaatcatccccataatcctt
gttAgattatcaattttaaaaaac
>ECK125137780_gntUp2_reverse_3577085_[ICWHO|W|Inferred computationally without human oversight]_Weak
gatgtactggtggtggatatcgatcaaccgctggaaggtgttgtggcaagcaccatt
gagGttattaaaaaaggcaaataa
>ECK125137771_greBp7_forward_3536780_[ICWHO|W|Inferred computationally without human oversight]_Weak
caatttattcggcgaaacattattgattctgttgatatgatcacgttatacccaatg
tgcGcattatcaaacagacaaagg
>ECK120010058_groSp_forward_4370616_[IDA|S|Inferred from direct assay],[HIPP|W|Human inference of promoter position],[AIPP|W|Automated inference of promoter position],[RS-EPT-CBR|S|RNA-seq using two enrichment strategies for primary transcripts and consistent biological replicates],[IEP|W|Inferred from expression pattern]_Strong
cagaattttttttctttttcccccttgaaggggcgaagcctcatccccatttctctg
gtcAccagccgggaaaccacgtaa
>ECK120010367_grpEp_reverse_2750747_[IDA|S|Inferred from direct assay],[HIPP|W|Human inference of promoter position],[TIM|S|Transcription initiation mapping],[AIPP|W|Automated inference of promoter position],[RS-EPT-CBR|S|RNA-seq using two enrichment strategies for primary transcripts and consistent biological replicates],[IEP|W|Inferred from expression pattern]_Strong
gattgatgacaatgtgagtgcttcccttgaaaccctgaaactgatccccataataag
cgaAgttagcgagatgaatgcgaa
>ECK125137415_hcaTp6_reverse_2667928_[ICWHO|W|Inferred computationally without human oversight]_Weak
aacatgcgtcgcggatctcagttttttagtgcttgtgaactggcgttacagacatcg
ggaAgcaggctcgaatattcttat
>ECK125137416_hcaTp7_reverse_2668053_[ICWHO|W|Inferred computationally without human oversight]_Weak
gtgccttccattgctttactgatggcgtggaagaaaggggagatgaagccggcatta
cgcGatttcatcgccattgtgcag
>ECK120033631_hepAp2_reverse_63588_[IDA|S|Inferred from direct assay],[HIPP|W|Human inference of promoter position],[TIM|S|Transcription initiation mapping],[RS-EPT-CBR|S|RNA-seq using two enrichment strategies for primary transcripts and consistent biological replicates],[IEP|W|Inferred from expression pattern]_Strong
agaaaaccaaaagcgtggtcgccccttgcaatatcagaatcgcggcaccattaagta
cgtAtggaccaccaacggcccgga
>ECK120033624_holCp_reverse_4484273_[IDA|S|Inferred from direct assay],[TIM|S|Transcription initiation mapping],[AIPP|W|Automated inference of promoter position],[IEP|W|Inferred from expression pattern]_Strong
cgctgcggtgtatacctgatgcgtatttaaatccaccacaagaagccccatttatga
aaaAcgcgacgttctaccttctgg
>ECK125136593_hscCp7_reverse_683594_[ICWHO|W|Inferred computationally without human oversight]_Weak
atttacctctgttgagcgctgggttggcgtggaaacacaggggaaatatacccaggg
tatGacggttgttgattattatta
>ECK120033627_hslRp_forward_3529110_[TIM|S|Transcription initiation mapping],[AIPP|W|Automated inference of promoter position]_Strong
gagcataccggtctggacgcacaccttgatttattactttccacccacacatttggt
tatCcgaaagaggatcagcggtta
>ECK120010429_hslVp_reverse_4122354_[IDA|S|Inferred from direct assay],[HIPP|W|Human inference of promoter position],[TIM|S|Transcription initiation mapping],[AIPP|W|Automated inference of promoter position],[IEP|W|Inferred from expression pattern]_Strong
atacaaactgcattcggctcgccgccgggggttgaaaccctcaaaatcccccccatc
tatAattgcattatgccccgtact
>ECK120010500_htgAp1_forward_10644_[HIPP|W|Human inference of promoter position],[TIM|S|Transcription initiation mapping]_Strong
gtggggcagtgtctacgatcttttgaggggaaaatgaaaattttccccggtttccgg
tatCagacctgagtggcgctaacc
>ECK120010296_htpGp1_forward_495075_[IDA|S|Inferred from direct assay],[HIPP|W|Human inference of promoter position],[TIM|S|Transcription initiation mapping],[AIPP|W|Automated inference of promoter position],[IEP|W|Inferred from expression pattern]_Strong
acgagagcaggatcacctgctctcgcttgaaattattctcccttgtccccatctctc
ccaCatcctgtttttaaccttaaa
>ECK120010336_htpXp_reverse_1912618_[IDA|S|Inferred from direct assay],[HIPP|W|Human inference of promoter position],[TIM|S|Transcription initiation mapping],[AIPP|W|Automated inference of promoter position],[RS-EPT-CBR|S|RNA-seq using two enrichment strategies for primary transcripts and consistent biological replicates],[IEP|W|Inferred from expression pattern]_Strong
tctggtgacttacgcactatccagacttgaaaatagtcgcgtaacccatacgatgtg
ggtAtcgcatattgcgttttgtta
>ECK125137478_iapp7_forward_2876536_[ICWHO|W|Inferred computationally without human oversight]_Weak
aggcaccggatttcgggcgtttaggaagatttgaaattgttttagcgcagcggcagt
ttcAtactatggcggtaaaaaaat
>ECK120010456_ibpAp_reverse_3867518_[IDA|S|Inferred from direct assay],[HIPP|W|Human inference of promoter position],[TIM|S|Transcription initiation mapping],[AIPP|W|Automated inference of promoter position],[IEP|W|Inferred from expression pattern]_Strong
tgcaaaaaaaagtccgctgataaggcttgaaaagttcatttccagacccatttttac
atcGtagccgatgaggacgcgcct
>ECK125137543_idip10_forward_3032970_[ICWHO|W|Inferred computationally without human oversight]_Weak
agtcgcttcaaatatatgatgctacttttttaaatggtttttacctgtcggcatccg
ctcAaaacgggcggttgtcgataa
>ECK120033608_ileSp3_forward_22229_[TIM|S|Transcription initiation mapping],[AIPP|W|Automated inference of promoter position],[RS-EPT-CBR|S|RNA-seq using two enrichment strategies for primary transcripts and consistent biological replicates]_Strong
cagctggaagtgcatttgttagatgttgcaatggacctttacggtcgccatatacaa
gtaGtgctgcgtaaaaaaatacgc
>ECK125136728_insFp5_reverse_1095155_[ICWHO|W|Inferred computationally without human oversight]_Weak
cgccagctggcagaacgggatgaagagctggctatcctccaaaaggccgcgacatac
ttcGcgaagcgcctgaaatgaagt
>ECK125136904_insHp3_reverse_1428926_[ICWHO|W|Inferred computationally without human oversight]_Weak
aatcagaacttataaccgacacccacgatgaaaccgtcagtgcgccagtcgccactg
ccgGggccttcataagcaatatca
>ECK125136407_ivyp5_forward_240329_[ICWHO|W|Inferred computationally without human oversight]_Weak
taacaaatgctgatattggaaatatctgatttgcaaattatcgtgttatcgccaggc
tttAggaggttaataacatgggca
>ECK125136358_kefFp2_forward_47080_[ICWHO|W|Inferred computationally without human oversight]_Weak
tgggggcgggtatctcgctgtttggcttgttgatttccgtagcgtttgccccggaga
ctcGagggatgtcactggcgcaga
>ECK120033622_lapAp1_forward_1340135_[IDA|S|Inferred from direct assay],[TIM|S|Transcription initiation mapping],[AIPP|W|Automated inference of promoter position],[IEP|W|Inferred from expression pattern]_Strong
aacgagaacaagaaagttaacgctggttgattttccgaatttagcccttaaatcatc
aacAatgcgtgtggatgccatttc
>ECK120016344_ldhAp_reverse_1442915_[IDA|S|Inferred from direct assay],[AIPP|W|Automated inference of promoter position],[IEP|W|Inferred from expression pattern]_Strong
gaaggttgcgcctacactaagcatagttgttgatgaatttttcaatatcgccatagc
tttCaattaaatttgaaattttgt
>ECK125137885_ligBp4_reverse_3821288_[ICWHO|W|Inferred computationally without human oversight]_Weak
cttgctcacactttttgcgcaaagttgttgcgttttgcgtagctgcttccgcatttg
cctGtcattcactgcaataaagac
>ECK120010455_lonp_forward_458815_[IDA|S|Inferred from direct assay],[HIPP|W|Human inference of promoter position],[RS-EPT-CBR|S|RNA-seq using two enrichment strategies for primary transcripts and consistent biological replicates],[IEP|W|Inferred from expression pattern]_Strong
taatttttcctctattctcggcgttgaatgtgggggaaacatccccatatactgacg
tacAtgttaatagatggcgtgaag
>ECK125138121_lplAp2_reverse_4624238_[ICWHO|W|Inferred computationally without human oversight]_Weak
tttacgcctgatgttgctgctctcactggcaatcggtgtagtgctgacccgcacgct
gctAcagggtaaacgcacccgctg
>ECK125137505_lplTp3_reverse_2973939_[ICWHO|W|Inferred computationally without human oversight]_Weak
gtatgcccgcgagcacggcgtgccggagcttgctgtaccgcgcgatattcgctatct
gaaAcagatgccattacttggcag
>ECK120016340_macBp1_forward_920094_[AIPP|W|Automated inference of promoter position]_Weak
aaaaggttaacgacgctattttctattacgcccgttttgaagtccccaaccccaatg
gttTgctgcggctggatatgactg
>ECK120016341_macBp2_forward_920337_[AIPP|W|Automated inference of promoter position]_Weak
ttgagattgtcaaagggcttgaagcgggcgatgaagtggtgattggtgaggccaaac
cagGagctgcacaatgacgccttt
>ECK125136966_maeAp4_reverse_1555727_[ICWHO|W|Inferred computationally without human oversight]_Weak
tgcctgcgcaatggtgtttttgtttttatctgctttatacttgaggccgacgccctg
gcgGtaaagcaaagacgataaaag
>ECK125136953_mcbRp3_forward_1520096_[ICWHO|W|Inferred computationally without human oversight]_Weak
tggtgatccgcgtggcgggtgatgattaaagtttcaacggcggcgtaagccgccata
aaaAtccaggcaaaaagcttattt
>ECK120010136_metAp1_forward_4214233_[TIM|S|Transcription initiation mapping],[RS-EPT-CBR|S|RNA-seq using two enrichment strategies for primary transcripts and consistent biological replicates]_Strong
aactttctcaccttcaacatgcaggctcgacattggcaaattttctggttatcttca
gctAtctggatgtctaaacgtata
>ECK125137260_mglCp5_reverse_2237858_[ICWHO|W|Inferred computationally without human oversight]_Weak
gggattattattatctcctctgaaatgcctgagttgttagggataacagaccgtatt
ctgGtcatgagcaatggtctcgtt
>ECK125095205_mhpTp_forward_375386_[AIPP|W|Automated inference of promoter position]_Weak
acacgactgccggatgcgataaacgtcttgtccggcctacatttcgcccgtaggcag
tcaTtaaatagttctgattacgcg
>ECK120033729_miaAp2_forward_4398982_[IDA|S|Inferred from direct assay],[HIPP|W|Human inference of promoter position],[TIM|S|Transcription initiation mapping],[IEP|W|Inferred from expression pattern]_Strong
agtctgccctggcggaattgggtattgatttccagtcagatgcacagcatgtgacca
tcaGggcagtgcctttacccttac
>ECK125137249_mlrAp9_forward_2214785_[ICWHO|W|Inferred computationally without human oversight]_Weak
gagaattcgtgagtacgatcactcaaaatcgcctggcaaaaataaaatcaccctata
gatGcacaaaaaacgggcaaaact
>ECK125136420_mmuPp6_forward_275206_[ICWHO|W|Inferred computationally without human oversight]_Weak
ttccggaggcgttatgagctggcggccctttttgtatctgattattaatccccaccc
gctAttaagcgcccggcgcgggca
>ECK120010025_mngAp_forward_765811_[HIPP|W|Human inference of promoter position],[IC|W|Inferred by curator]_Weak
ctgacgccaaactctgtttgtagcgctgattcagtgggtaacgcatcgccaggttta
agcTcgccacgcgcaatttgttca
>ECK125136875_mpaAp4_reverse_1390639_[ICWHO|W|Inferred computationally without human oversight]_Weak
aagtgatacaagatcgatgacatagcgttgaagaaaaggatttgataatccgcaaaa
tttGcacaacactgcctgtaatac
>ECK125136878_mppAp4_forward_1393204_[ICWHO|W|Inferred computationally without human oversight]_Weak
ttttttgatggaagttgtttgcatttctttaaggcgaaacaaataattacgcatcaa
tttTaatgtcggttagagggaaac
>ECK120033727_mutLp2_forward_4397046_[IDA|S|Inferred from direct assay],[HIPP|W|Human inference of promoter position],[TIM|S|Transcription initiation mapping],[IEP|W|Inferred from expression pattern]_Strong
ctgctgggtggggcgggtgatgtgctggcgaacagtcagtctgacccctatttaagc
cagGcggtgctggatttacagttc
>ECK120010082_mutMp_reverse_3811175_[TIM|S|Transcription initiation mapping],[AIPP|W|Automated inference of promoter position]_Strong
taacaaaaaacctcgctccggcggggttttttgttatctgcttgcccccatattgac
tgcAtctgttcattcctggagatg
>ECK120016345_mutMp2_reverse_3811277_[AIPP|W|Automated inference of promoter position]_Weak
acgtactaagccggaaaaactggaactgaaaaaattcgatccagttgttcgccagca
cgtGatctacaaagaagcgaaaat
>ECK120033612_narPp_forward_2290422_[IDA|S|Inferred from direct assay],[TIM|S|Transcription initiation mapping],[AIPP|W|Automated inference of promoter position],[IEP|W|Inferred from expression pattern]_Strong
atgatgccaaagcgaacgacaaggttgtagttttcactacatgtccatacataaaat
gggGtaacattcacgcgcctggta
>ECK120033626_nfuAp2_forward_3545458_[TIM|S|Transcription initiation mapping],[AIPP|W|Automated inference of promoter position],[RS-EPT-CBR|S|RNA-seq using two enrichment strategies for primary transcripts and consistent biological replicates]_Strong
cgcaacctgaaaaatgcctttcgtcttgaattgcccgtgcaaggtcgccatatggtg
attGtggatgatgtcgttaccacc
>ECK125136932_opgDp8_forward_1496655_[ICWHO|W|Inferred computationally without human oversight]_Weak
ggaagaacgcagtaaacgtcgctgtggtttgctttaaaatctgaccatccgcctttg
caaAaatttgcctgattttacaaa
>ECK125136757_pabCp8_forward_1153093_[ICWHO|W|Inferred computationally without human oversight]_Weak
aaccatcaacctggataacccggatgaaggttgcgatctggatttcgtaccgcacga
agcGcgtcaggttagcggaatgga
>ECK125137407_pbpCp2_reverse_2647368_[ICWHO|W|Inferred computationally without human oversight]_Weak
gccgggaacgtatcaggtaccgcaaccgatggtggaatcaatgtatgttccccaatg
gcgGgcgaccggcgcggctgaaga
>ECK125137980_pflDp2_forward_4143880_[ICWHO|W|Inferred computationally without human oversight]_Weak
tcggcatcaagtttgaagagcgttttgctggcaagaccatcgtgcgcgtcaacatca
gcgAtgcagtaaaacgtgctgacg
>ECK125136627_pglp2_forward_798539_[ICWHO|W|Inferred computationally without human oversight]_Weak
caccgataccactatcggacaaaattctgcgttttaattcagcattcaccgccaaaa
gcgActaattttagctgttacagt
>ECK125095209_pgpCp_reverse_2698638_[AIPP|W|Automated inference of promoter position]_Weak
tttatattccattgccgctaattgccatgaattaaaaattccagttagccatgatgc
ggtCgattgttgccggaaaagtga
>ECK120033615_phoPp3_reverse_1190491_[IDA|S|Inferred from direct assay],[TIM|S|Transcription initiation mapping],[AIPP|W|Automated inference of promoter position],[IEP|W|Inferred from expression pattern]_Strong
tttttcactttacctcccctccccgctggtttatttaatgtttacccccataaccac
ataAtcgcgttacactattttaat
>ECK125137933_pldBp6_forward_4009014_[ICWHO|W|Inferred computationally without human oversight]_Weak
aaccgtggttgagcgaggtggtcatagtgttgattgcaccagagcctggcgacaggc
ttaAaatgatcgatgtcagcaggt
>ECK120033613_pncCp_reverse_2824394_[HIPP|W|Human inference of promoter position],[TIM|S|Transcription initiation mapping]_Strong
taatcagcttttttctgaatcctcctcgtaaaattgcaacgccaacaccatcttcct
gacGaaagtgctatcttgtccggc
>ECK125137015_pntBp6_reverse_1676548_[ICWHO|W|Inferred computationally without human oversight]_Weak
gctggcctgcgttgtcggttattacgtggtgtggaatgtatcgcacgcgctgcatac
accGttgatgtcggtcaccaacgc
>ECK120009968_pphAp_reverse_1923385_[TIM|S|Transcription initiation mapping],[AIPP|W|Automated inference of promoter position]_Strong
attcagattgatgatcctaacaatcccggcgaaaaaatgagtctggcaccgtttata
gaaCgagctgaaaaactctgttaa
>ECK120010557_ppiDp1_forward_461838_[HIPP|W|Human inference of promoter position],[TIM|S|Transcription initiation mapping]_Strong
cttttttatttgtattcggtgactttctgcgtcttgtgggctgacaattgcccccgt
ttcTtgtcacaataggcctttgcg
>ECK125138117_prfCp2_forward_4609344_[ICWHO|W|Inferred computationally without human oversight]_Weak
ttcgttgcacgaactggagcagctcctgtgtaaacactgattgcctcccccccgttg
atgGgtaaaatagccgcaattttt
>ECK120033618_prlCp_reverse_3645238_[IDA|S|Inferred from direct assay],[AIPP|W|Automated inference of promoter position],[RS-EPT-CBR|S|RNA-seq using two enrichment strategies for primary transcripts and consistent biological replicates],[IEP|W|Inferred from expression pattern]_Strong
cgccgcgaaagcgtaacgtttctcattgaaattcactacacttaaccccatgctaca
cacAttatgtaaagcgcctgttga
>ECK125136414_proBp11_forward_260303_[ICWHO|W|Inferred computationally without human oversight]_Weak
taaaagcgtaaacaactgccgctaggcttgctgatcccgcgcaacaaaacgccatgc
tttGctcgcagatggttggcaacc
>ECK125137138_purTp5_forward_1930719_[ICWHO|W|Inferred computationally without human oversight]_Weak
ttgtcataagcatcggcttcctttttgctggtaaacgacattttctcttcgccctca
cgaAtgactacgtatttaacttca
>ECK125137883_pyrEp4_reverse_3815985_[ICWHO|W|Inferred computationally without human oversight]_Weak
ggcgaagcggtttgcgatctggaatacgttgaagactctgccgcagagaccgacatg
aacGtagtgatgaccgaagacggg
>ECK125136541_quuDp3_forward_573774_[ICWHO|W|Inferred computationally without human oversight]_Weak
ccgaaatggggaatgaatgatgtttgagtttaatatggcagaacttcttcgccaccg
ctgGgggcgtctgcgcttatatcg
>ECK120033709_raiAp_forward_2737104_[IDA|S|Inferred from direct assay],[IEP|W|Inferred from expression pattern]_Strong
aaaagattcgttgacaaaaagtgacaaaattatgagattttcatcacacattttgac
atcAggaacggtatgctgaattca
>ECK125137927_rarDp4_reverse_4004241_[ICWHO|W|Inferred computationally without human oversight]_Weak
gcccgcgttgaattacacaatgaagaacagctttatattgccagtgccaccgccacc
tatAtggtaggttgaagacataaa
>ECK125137928_rarDp5_reverse_4004297_[ICWHO|W|Inferred computationally without human oversight]_Weak
gcgagcgttttactgctactagtagcctgttgcgtgcaggcaataaagtcgccgtcg
cccGcgttgaattacacaatgaag
>ECK120033635_rdgBp_forward_3096620_[TIM|S|Transcription initiation mapping],[AIPP|W|Automated inference of promoter position]_Strong
cgggttgccaaaagccaggtggtgattgaaaaaggcgaacttggccgccacaaacaa
attAaaatcattaatccgcaacaa
>ECK120010457_rfaDp3_forward_3793865_[TIM|S|Transcription initiation mapping]_Strong
gcactattcacatgcaaaaccaacatccgccatgaaggactagctaaaacccaaact
agtTtgttgcaattagcatccttg
>ECK125137218_rfbXp5_reverse_2109676_[ICWHO|W|Inferred computationally without human oversight]_Weak
acaaactattatcatcctgaaagcgattgtggaatatgttggaatgatgaacgcatt
gcaAttgattggccccaaacatca
>ECK125137214_rfcp7_reverse_2107394_[ICWHO|W|Inferred computationally without human oversight]_Weak
tacggttgttacaaaagaatatccattagagtggaaagttggcgacgaaccctacta
tccAgttaatgataataaaaacat
>ECK125136604_rhsCp3_forward_729379_[ICWHO|W|Inferred computationally without human oversight]_Weak
ggcaactggtgatttttattgattgctgagttttgaatacattgaaaaccgccagcg
gaaAcgctggcggttttttgtatc
>ECK120033610_ribEp_forward_434504_[TIM|S|Transcription initiation mapping],[AIPP|W|Automated inference of promoter position],[RS-EPT-CBR|S|RNA-seq using two enrichment strategies for primary transcripts and consistent biological replicates]_Strong
ccgcggattatgcacgctgccagggcttgagaaattagccgacgccccccaatttaa
attCaaagagatacgtcatgtagg
>ECK120010388_rlmEp2_reverse_3327731_[IDA|S|Inferred from direct assay],[HIPP|W|Human inference of promoter position],[TIM|S|Transcription initiation mapping],[AIPP|W|Automated inference of promoter position],[IEP|W|Inferred from expression pattern]_Strong
atcgtattttttgcttacgttgggattgaaaacgggtcattctaccgccatctccca
tatAtcaccaaataggcgcgtaaa
>ECK125136576_rlpAp5_reverse_665222_[ICWHO|W|Inferred computationally without human oversight]_Weak
ggcgctaattgtgctgatggctgggttcgggattgtaatgtcaatccacacccacag
gaaAatgttgtcgaaaagcgtgta
>ECK120033628_rnlAp_forward_2765906_[IDA|S|Inferred from direct assay],[AIPP|W|Automated inference of promoter position]_Strong
tttagcaaatcaatacacttcaggggggtattattgtagagtttccccatatgtttc
tatGggatccaggaaatgacaatc
>ECK120033713_rpmEp_forward_4126908_[IDA|S|Inferred from direct assay],[HTTIM|S|High-throughput transcription initiation mapping],[IEP|W|Inferred from expression pattern]_Strong
cacattgccgtagaagagtgcggatcagtttgcatacgctggttaatttctgtatga
tttCgcgccttcgtacgaaatgat
>ECK120010384_rpoDp3_forward_3212688_[IDA|S|Inferred from direct assay],[HIPP|W|Human inference of promoter position],[TIM|S|Transcription initiation mapping],[IMP|W|Inferred from mutant phenotype],[IEP|W|Inferred from expression pattern]_Strong
cgtggtacaaataatgctgccacccttgaaaaactgtcgatgtgggacgatatagca
gatAagaatattgctgagcaaacc
>ECK120009864_rrsAp1_forward_4035239_[HIPP|W|Human inference of promoter position]_Weak
cagaaaattattttaaatttcctcttgtcaggccggaataactccctataatgcgcc
accActgacacggaacaacggcaa
>ECK120009872_rrsDp1_reverse_3429047_[HIPP|W|Human inference of promoter position],[TIM|S|Transcription initiation mapping]_Strong
cagaaaaaaagatcaaaaaaatacttgtgcaaaaaattgggatccctataatgcgcc
tccGttgagacgacaacgtgaaac
>ECK120009867_rrsEp_forward_4207863_[HIPP|W|Human inference of promoter position]_Weak
agtcatttttctgcaatttttctattgcggcctgcggagaactccctataatgcgcc
tccAtcgacacggcggatgtgaat
>ECK120009870_rrsHp1_forward_223485_[HIPP|W|Human inference of promoter position],[HTTIM|S|High-throughput transcription initiation mapping]_Strong
tgaaataaaaatgcatttttccgcttgtcttcctgagccgactccctataatgcgcc
tccAtcgacacggcggatgtgaat
>ECK125137739_rsmBp4_forward_3434991_[ICWHO|W|Inferred computationally without human oversight]_Weak
gaaattgaaggacagccggttaaagtctggaaagcatcggtcattgatacggcaacc
aacGctgcaccaggaacgatcctt
>ECK125137674_rsmIp8_reverse_3293553_[ICWHO|W|Inferred computationally without human oversight]_Weak
cacgaatggcgagtaattgccagttgatcctggtatcatcagagctttgctgcatct
gctGaagataaaaggcagaatcag
>ECK125137283_rsuAp3_reverse_2280548_[ICWHO|W|Inferred computationally without human oversight]_Weak
tgctaatagtatgccatggatctttttcccttgagggatgttattagaccgctatac
tggGcagacaacagttcagatttt
>ECK125137144_ruvBp1_reverse_1945366_[ICWHO|W|Inferred computationally without human oversight]_Weak
tcgctcgccctgacgccagcagtgaaactttaattcgcgaagccctacgcgccgcgt
tatGaggtaaaggatgattgaagc
>ECK125137146_ruvBp4_reverse_1945544_[ICWHO|W|Inferred computationally without human oversight]_Weak
attgttgaaatgaaagaccgatttaaaggtttgcatggcgatctctttacgccagcc
gccGacctggtactcacgtctcct
>ECK125137408_ryfAp11_forward_2653699_[ICWHO|W|Inferred computationally without human oversight]_Weak
agatattacttaaacatgtaaattcactttcctttaaaaaacaaaaaaccgccaaaa
tcaGgcggttttttgttgctggtc
>ECK125137259_sanAp3_forward_2232684_[ICWHO|W|Inferred computationally without human oversight]_Weak
gttctggcagaaaaagccgatgcgccgttgattcagtgggatgccacctccgcaacg
ctgAaagctctcggctgtcacagt
>ECK120011047_sdaAp_forward_1896809_[IDA|S|Inferred from direct assay],[HIPP|W|Human inference of promoter position],[TIM|S|Transcription initiation mapping],[IEP|W|Inferred from expression pattern]_Strong
ctatacttatctttacatctacaaaacactacttgagacaatcatcgcaatattagt
taaAtcgcggtttttgattagttt
>ECK125138123_sltp7_forward_4630700_[ICWHO|W|Inferred computationally without human oversight]_Weak
cgtaacgtggcgtaaacggcaatgactggttagcataaatctattacgcggcatgac
gctGcattgatgtatttacactta
>ECK125137744_slyXp4_forward_3477431_[ICWHO|W|Inferred computationally without human oversight]_Weak
caacggccattgtggtcgccagcagcgttactttaaacagtgatttcatccatatct
ccaGgatcggggcatctcacccca
>ECK125137343_smrBp4_forward_2448568_[ICWHO|W|Inferred computationally without human oversight]_Weak
gcattcacgcgcggtgagtgaggaaaaatacgtttaaaacgatcgattgcgctacga
gtcGggtaaactgtaggaaaatta
>ECK125137490_sydp2_reverse_2925369_[ICWHO|W|Inferred computationally without human oversight]_Weak
tggcgtcataggtatcccggtaatcggttgattttccaagagtcaggcccgcaagtg
cctGatggtttgcataagaagaca
>ECK125136992_tfaQp6_reverse_1634956_[ICWHO|W|Inferred computationally without human oversight]_Weak
gtcggtattggtgctcatacgcactccgttgcgattggttcacatggacacaccatc
accGttaacgctgctggtaacgcg
>ECK125137721_tldDp6_reverse_3392075_[ICWHO|W|Inferred computationally without human oversight]_Weak
tcaggcctacaaaccggaacataaccgtaggctggatagggcgttcacgccgcatcc
ggcAgccgtaaaaaatcctctact
>ECK125136615_tolBp3_forward_777560_[ICWHO|W|Inferred computationally without human oversight]_Weak
ctttgtcaggctgcgttggcagcagctaaacttgcgaagatcccgaaaccaccaagc
cagGcagtatatgaagtgttcaaa
>ECK120010491_topAp1_forward_1330980_[HIPP|W|Human inference of promoter position],[TIM|S|Transcription initiation mapping],[IMP|W|Inferred from mutant phenotype],[AIPP|W|Automated inference of promoter position]_Strong
tcgtgaacagagtcacgacaaggggttgatatccgcagagagcgagtccatatcggt
aacTcgttgccagtggaaggttta
>ECK120010437_trmAp_reverse_4163295_[HIPP|W|Human inference of promoter position],[TIM|S|Transcription initiation mapping]_Strong
ctcacaaataggaattcatcaagatctggacatctgatgagcaatccctacaatcgc
cgcGtactttaatttttcaggata
>ECK125136850_trpAp7_reverse_1317339_[ICWHO|W|Inferred computationally without human oversight]_Weak
gtgcctgcacgaagggatcatcccggcgctggaatcctcccacgccctggcccatgc
gttGaaaatgatgcgcgaaaaccc
>ECK125137743_tusBp7_reverse_3475109_[ICWHO|W|Inferred computationally without human oversight]_Weak
cagtgctggcgcgtgattacattgccacttttaaattgttgggtctgtacgacattg
aacAgtgctgggtttgtgcggctt
>ECK120033633_xerDp_reverse_3039851_[IDA|S|Inferred from direct assay],[HIPP|W|Human inference of promoter position]_Strong
ttctgccgccatttcggtgtaacaggtgctggaaccgtaaaaaagacccatattcat
aacGtaagcttctcgattctgctg
>ECK125136348_yaaWp3_reverse_11542_[ICWHO|W|Inferred computationally without human oversight]_Weak
gcgatttacagttaagcggtgcatcggtttatttcaaagccgcccgtagcgccagtc
agaGcctgaatattccttcagaaa
>ECK125136371_yadDp4_forward_146959_[ICWHO|W|Inferred computationally without human oversight]_Weak
aggtggctgacgatagcgcgccttgactggatactgccttcacgcaaagccacacgg
aagAcagggaagatggatgcaccg
>ECK125136398_yafCp6_reverse_231083_[ICWHO|W|Inferred computationally without human oversight]_Weak
tggcataggtgttttttcgcacttttgactttgaaacctctattacgtcaacccttc
cgcActcgggagggttctactgtt
>ECK120033632_yafDp_forward_231064_[IDA|S|Inferred from direct assay],[TIM|S|Transcription initiation mapping],[AIPP|W|Automated inference of promoter position],[IEP|W|Inferred from expression pattern]_Strong
gcacttgcttacataacaatatacaattgctcgttgaaagagtgagctaaaatccct
ataAcagtagaaccctcccgagtg
>ECK125136426_yagGp8_forward_285353_[ICWHO|W|Inferred computationally without human oversight]_Weak
attcggaaataagatatgaccattgctggttaattgaatagctcattacactccatt
aacAcgatgttgtaattcggcaca
>ECK125136432_yagNp4_reverse_295671_[ICWHO|W|Inferred computationally without human oversight]_Weak
ggtattaccataaaaaacaacgttgatatgcgttgattccattaaaaatcaacatat
tacAaaatatcatcaactattgat
>ECK125136463_yahNp5_reverse_346435_[ICWHO|W|Inferred computationally without human oversight]_Weak
gattattttcatattacggctccagagttgttatcacactatcacccacccacatta
ttgGgttgattaataattagttca
>ECK125136466_yaiOp5_reverse_380973_[ICWHO|W|Inferred computationally without human oversight]_Weak
tatcgctaccggatgcgataaattaggttgttatatcgggcagcgttcacgccttgg
cgtAcaagttattattttgcctgg
>ECK125136469_yaiSp9_reverse_384708_[ICWHO|W|Inferred computationally without human oversight]_Weak
tacccagtcgaacccacgggtctgaaagcccttgcttttcagttattagcaacattt
aacAtttataaattaacatctggc
>ECK125136486_yajDp6_forward_430469_[ICWHO|W|Inferred computationally without human oversight]_Weak
agcgcgaacacatgttgcagcagaaagtggaaaaagaaggggcggatcagccgtcaa
ttcTgccgtaatcaagttcccgtt
>ECK125136488_yajLp2_reverse_443748_[ICWHO|W|Inferred computationally without human oversight]_Weak
tgccacagcggaaaatatctcgtcgatgttgcaggatatccgcgcgctgcgccacac
tgaAatcgactatatcaatggttt
>ECK120016346_ybbNp1_reverse_518490_[IDA|S|Inferred from direct assay],[AIPP|W|Automated inference of promoter position],[IEP|W|Inferred from expression pattern]_Strong
caaccagacgcaaagtgataaaccagtcgaaaatcccggcatcgccgcccgctttac
gttGggaccggaagcggtggtgga
>ECK120016347_ybbNp2_reverse_518568_[AIPP|W|Automated inference of promoter position]_Weak
catggagctgcgccacagcggaattaaagtcagcctgatcgaacccggtcccattcg
tacTcgcttcaccgacaacgtcaa
>ECK125136526_ybcJp5_reverse_557006_[ICWHO|W|Inferred computationally without human oversight]_Weak
attgtgattgatgtcggcatcaaccgtctggaaaatggcaaagttgtgggcgacgtc
gtgTttgaagacgcggctaaacgc
>ECK125136540_ybcNp6_forward_572314_[ICWHO|W|Inferred computationally without human oversight]_Weak
gtgttttaagaaggagcaattctatcgattttgattttgggaaatcaacacggcata
attAtgtcaccggagcctgaacaa
>ECK125136548_ybdJp3_reverse_606411_[ICWHO|W|Inferred computationally without human oversight]_Weak
cgaccgctaacggaagataccttgcgattgctggaaaaaatcgccccttccgcacat
aaaAttggtgcatcgagcgcgatt
>ECK120033619_ybeDp_reverse_662706_[IDA|S|Inferred from direct assay],[HIPP|W|Human inference of promoter position],[RS-EPT-CBR|S|RNA-seq using two enrichment strategies for primary transcripts and consistent biological replicates],[IEP|W|Inferred from expression pattern]_Strong
cactggtttggttaaaaattaaacacttgaaagtgtaatttccgtccccatatacta
agcAtcagtaaaaaactcccgcct
>ECK125136570_ybeFp6_reverse_661510_[ICWHO|W|Inferred computationally without human oversight]_Weak
tccttcgcgtttgtatattttctttatcacttgcagaaatgcggtgccacgccttgc
tccGtaactcaccccattgattaa
>ECK125136583_ybeQp10_reverse_676624_[ICWHO|W|Inferred computationally without human oversight]_Weak
atgaatattagccgcattgcgaggctcgtttatttatacttttctgacgcgacataa
tacGcataaaataaggcttacgca
>ECK125136591_ybeUp5_forward_679465_[ICWHO|W|Inferred computationally without human oversight]_Weak
atgtgtgaatgcttcgattttctttttattttgaaagcgtcaagtttatactcatca
ataAtaaaaaagtagtcagttaat
>ECK120033620_ybeZp_reverse_693469_[IDA|S|Inferred from direct assay],[TIM|S|Transcription initiation mapping],[AIPP|W|Automated inference of promoter position],[RS-EPT-CBR|S|RNA-seq using two enrichment strategies for primary transcripts and consistent biological replicates],[IEP|W|Inferred from expression pattern]_Strong
tctcaggcctgccgttccggtgggccttgttttttctctctttatccccatctttat
tgcAatgcttgcgcctttttcctg
>ECK120035106_ybfEp_reverse_711939_[AIPP|W|Automated inference of promoter position]_Weak
gcgcgtgggcgttggcgtgactcatcgcgctgatgtattatggcgcgctatccatcc
gggCagaggcctggctgattgttt
>ECK125136614_ybgCp6_forward_774644_[ICWHO|W|Inferred computationally without human oversight]_Weak
gattttcttcttcttttaaatcagaattctctttaaaaaattatgggccgctccagg
cccAtaaatttttacgctccctta
>ECK125136612_ybgEp4_forward_774150_[ICWHO|W|Inferred computationally without human oversight]_Weak
tcattctgctctacaccgcctggtgttactggaaaatgttcggtcgtatcaccaaag
aagAtattgaacgtaacacccact
>ECK125136623_ybgSp8_reverse_785496_[ICWHO|W|Inferred computationally without human oversight]_Weak
cggggttttacactatgaacggattaatcctggaattagcaagaaaaacgccagatt
gtcGcgaaaaacgagatctctcct
>ECK125136637_ybiAp6_reverse_832960_[ICWHO|W|Inferred computationally without human oversight]_Weak
gttttcaggggtaatggtttttctgtttctggaaagcggctcgcaataaccaccaac
ataAtgcggtttaatgcccgttcg
>ECK125136646_ybiPp5_reverse_852626_[ICWHO|W|Inferred computationally without human oversight]_Weak
gcggacccctttccactcttcacgcactcttgcaggtattgacccttgacgccaggg
taaGcacatggcgtttgttacgat
>ECK125136668_ybjEp5_reverse_915077_[ICWHO|W|Inferred computationally without human oversight]_Weak
ggctaccgggtcgggcgcgaggtaacatccctgtaaaacgcgccctcagcccacatc
catGtgggctgccccggccttcag
>ECK125136689_ycaIp6_forward_964105_[ICWHO|W|Inferred computationally without human oversight]_Weak
aaggaaaatacgttcctcactttaaacctggtaaagaactgcgcgatcgcgccaata
tttAcggttaagttttttactcaa
>ECK125136682_ycaKp4_forward_949574_[ICWHO|W|Inferred computationally without human oversight]_Weak
tttgattacgggccacggcaaagaaagtggcaaagtcagacatattcatccgcatta
gtgAaaatccttcattaactcatc
>ECK125136703_yccSp3_reverse_1023976_[ICWHO|W|Inferred computationally without human oversight]_Weak
atcattggcattcctgtcggcattgcgaactttaaaattgccgctattgcactatgg
ccgGttggtcgtcgcgtggtatcg
>ECK125136731_ycdUp11_forward_1095759_[ICWHO|W|Inferred computationally without human oversight]_Weak
atttctgaatatgccaaccccggtagctttccttgaaataagtaataagccctattt
gggGaatatgttaaatgattttgc
>ECK125136753_yceFp8_reverse_1146607_[ICWHO|W|Inferred computationally without human oversight]_Weak
catcaacctgcaaaacgaagcgcatagtttaaaatggctatcatcaatacgctatat
ctgAtggaaaaaaatatgcctaaa
>ECK120033621_yceJp_reverse_1119071_[IDA|S|Inferred from direct assay],[AIPP|W|Automated inference of promoter position]_Strong
atcattcaatttgttatttttgtgttgcaattcattctccgacacgccattttcttt
ctcTcgcaaattcgttttggatgc
>ECK125136770_ycfZp5_reverse_1181380_[ICWHO|W|Inferred computationally without human oversight]_Weak
gttaatgtttattattctcccgggcatcctgaaaaggctgagataaataacccgtgg
gttAatttttttaaatgggggttt
>ECK125136771_ycfZp6_reverse_1181346_[ICWHO|W|Inferred computationally without human oversight]_Weak
aggctgagataaataacccgtgggttaatttttttaaatgggggtttatcggcatta
tggGcgttatttttatcgccgtcg
>ECK125136843_yciAp8_reverse_1312414_[ICWHO|W|Inferred computationally without human oversight]_Weak
ctggctgccgcaaaatatttgggtcaactttaaagtctttggcctgaccgcccttac
cttAatcttcacattgttaagcgg
>ECK125136847_yciEp7_reverse_1315321_[ICWHO|W|Inferred computationally without human oversight]_Weak
taaagcagcgaagcttctgaaagaaaccctggaagaagaaaaggccaccgacatcaa
actGactgatctggccattaataa
>ECK125136853_yciNp8_reverse_1330702_[ICWHO|W|Inferred computationally without human oversight]_Weak
aagttgccagtaaggcgctcttgccaccagcgtggtatatttgtctgcaagccatgc
ctgGcgtagactaatgtccttgtt
>ECK120033623_ycjXp_forward_1384069_[IDA|S|Inferred from direct assay],[TIM|S|Transcription initiation mapping],[AIPP|W|Automated inference of promoter position],[IEP|W|Inferred from expression pattern]_Strong
tcgccggtcgatgacaacacgggcagttgataatcaatggcctggcccccacattca
tatCcttacgaatgattttttttc
>ECK125136876_ycjYp6_reverse_1392072_[ICWHO|W|Inferred computationally without human oversight]_Weak
atcccaatcgttcttctatacgacgcactatctggcttaaagctgactgcgccatgc
tcaGgcgggctgctgcacgagtga
>ECK125136877_ycjZp7_forward_1391872_[ICWHO|W|Inferred computationally without human oversight]_Weak
tggattattgctgttagtgaagctgactttattattcatcattccgttcctcatgga
gttGtcggttcgttttaacggttg
>ECK125136894_ydaSp3_forward_1420170_[ICWHO|W|Inferred computationally without human oversight]_Weak
ccagtcataaattgatggtggttggactttaaagtggcgtgcgacctccgcctttga
tttGacggatcccgatgcgatttt
>ECK125136949_ydcXp9_forward_1517354_[ICWHO|W|Inferred computationally without human oversight]_Weak
gatgattttttctcaaactggtgaaaaaacttgatgcacgtcaaaaaatgacgcata
tttGcgcgcgttttattcatctgg
>ECK125136958_yddEp5_reverse_1535869_[ICWHO|W|Inferred computationally without human oversight]_Weak
ctggccggatagcccttcgctctccggccacttgcaggctatgatagttctccagtc
acaGgagaacgttaatgaaaccgc
>ECK125137001_ydfAp6_forward_1648457_[ICWHO|W|Inferred computationally without human oversight]_Weak
atcacttgaccgatatgttagtcatggctaatcttgtttgcatcaacacaccgcacg
gtgTtctcagcaaacagttccgct
>ECK125137013_ydgDp4_forward_1671953_[ICWHO|W|Inferred computationally without human oversight]_Weak
cccgtcccgtctatagtatttatgagggtttgcttttaataatcataattacccacc
agaGtgtgatatgcgtacaaccat
>ECK125137016_ydgHp5_forward_1678377_[ICWHO|W|Inferred computationally without human oversight]_Weak
gatatgaaaaatgacgcagacagttacaccgtttaaatgcaataatcagccacgttt
ctcGttaataacaataccagtacc
>ECK120033611_ydhQp_reverse_1746202_[IDA|S|Inferred from direct assay],[TIM|S|Transcription initiation mapping],[AIPP|W|Automated inference of promoter position],[IEP|W|Inferred from expression pattern]_Strong
acaacccaataattcgtgtatcagagtttaaacagagttgtttgccaccatctcaaa
tctGtcgtggataaatcctccgta
>ECK125137052_ydiHp2_reverse_1765291_[ICWHO|W|Inferred computationally without human oversight]_Weak
agaagggcgggtgcgcggcgtatgcaaaccgttgcatctcggttcgcgtcaccaggt
ctgGcagattgaaatcttcgatga
>ECK125137070_ydjOp4_reverse_1813348_[ICWHO|W|Inferred computationally without human oversight]_Weak
tcccggttttgccgggagttacatgacctgaaattctgtatttcgttgctacattca
ttcAaaccacctgtaacaaaaagc
>ECK125137078_ydjXp5_forward_1833217_[ICWHO|W|Inferred computationally without human oversight]_Weak
accggcatcgactatgaaatccgcagcatggaaaaaccgtccgatcacgcccccgtc
tggGcgaccttccgccgctaattt
>ECK125137103_yeaQp3_reverse_1879360_[ICWHO|W|Inferred computationally without human oversight]_Weak
gatgtttgtggttggtaattatcactgatcgttgatggcgcaatttctgcgccatcg
caaAaaaaacctccgtgatgctcg
>ECK125137171_yecCp3_reverse_1997823_[ICWHO|W|Inferred computationally without human oversight]_Weak
ggcgactgtgttatcgacgttgcagaaccattttgagaatcaacttaatcgccagga
gagAgaaccaaaatgagtgccatt
>ECK125137173_yedEp8_forward_2008155_[ICWHO|W|Inferred computationally without human oversight]_Weak
cgtcctgcatgagaagaaaagaggattgtggcattaaagccctgatgtcgccagcct
ttcAaggttcagagagaaatttga
>ECK125137183_yedYp4_forward_2039286_[ICWHO|W|Inferred computationally without human oversight]_Weak
accggggactatttcaagaaacaaaatcttgaaagtttcttccctgagatccccgtt
gaaTttcatattaataaagtgaac
>ECK125137189_yeeJp8_forward_2044763_[ICWHO|W|Inferred computationally without human oversight]_Weak
aacatcttaagcgccctcgacctttatggttgagggcgttttgctatgaacgccatc
accAttttcccctcgattataaaa
>ECK125137232_yegSp5_forward_2168558_[ICWHO|W|Inferred computationally without human oversight]_Weak
tgtttagttgaatattaggtatatgctcttttttgaaatttatcggtggcagccgtt
agtAttcgctgtccccattgcaag
>ECK125137265_yeiEp5_reverse_2249711_[ICWHO|W|Inferred computationally without human oversight]_Weak
ccggaataaaatgccacagtgtacgatgttgtttctgtaaggtgatattcgtcataa
cccTctcctttaaccgggcataag
>ECK125137276_yeiQp5_forward_2266164_[ICWHO|W|Inferred computationally without human oversight]_Weak
gaacaccttacgccctcaattttcactcgttgattgatcgccctcacacttcatcgc
attAacaatccagaccaatttcaa
>ECK125137303_yfaEp2_forward_2348338_[ICWHO|W|Inferred computationally without human oversight]_Weak
ggtctgaataaagacattctctgccagtacgttgaatacatcaccaatatccgtatg
cagGcagtcggtttggatctgccg
>ECK125137320_yfbLp3_forward_2385760_[ICWHO|W|Inferred computationally without human oversight]_Weak
atgattatatttttatttcgcatataaaatccttttaaataaactcaggcaccagac
ataAaatatactctttgtataatc
>ECK125137334_yfbRp3_forward_2408831_[ICWHO|W|Inferred computationally without human oversight]_Weak
agctgtaatcttaatttcactgccggagattgcatccggcagcgttatcccgccaca
atgAcctgatgatgtcatcatacg
>ECK125137349_yfdFp4_forward_2462802_[ICWHO|W|Inferred computationally without human oversight]_Weak
tttgcaaacagcctgttggcagcttgccctttcaaatcaataagcggtatccacaga
caaAcctgaagggaaaggcatatt
>ECK125137355_yfdPp5_forward_2473422_[ICWHO|W|Inferred computationally without human oversight]_Weak
gaaggttttttatctgacggatcatgttttgattttactgacggatccccgccagat
tctGacgggtgaaaacccgatttt
>ECK125137376_yfeHp3_forward_2526933_[ICWHO|W|Inferred computationally without human oversight]_Weak
tggatgcaataaatcaattttatttctcaaactggaagaagcacaatagaaccatcg
atcAtctggagtctttatgaaact
>ECK125137386_yffOp8_forward_2561902_[ICWHO|W|Inferred computationally without human oversight]_Weak
tcaattgtggaatcgaatcaaggaaggtggcaattgctgccctgcttcgcgtcatgc
gtgAaccagactttcaatgcctgg
>ECK125137413_yfhRp4_forward_2664204_[ICWHO|W|Inferred computationally without human oversight]_Weak
aactacatgctgaccggtaacatcgttgctggtaacccgcgcgttgttaaagccatg
ctgGcgaacatgcgtgacgagtta
>ECK125137438_yfiRp7_forward_2741677_[ICWHO|W|Inferred computationally without human oversight]_Weak
cggtaaaagctttcctgccagctgcaacaatgttgaaaatgccagccaactgcatga
agtAtggcaaaaaggggctgatga
>ECK125137451_yfjIp10_forward_2758928_[ICWHO|W|Inferred computationally without human oversight]_Weak
gaattcatactcaattgctgtcatcggagtgtaaacatcctgctatttccgccatta
ataGcggaatagccatatttgcta
>ECK125137456_yfjPp8_forward_2767540_[ICWHO|W|Inferred computationally without human oversight]_Weak
tgtgcacccacgactaaatttccccccctttaaacttctcaataatgtcaccaattt
tctGgaaatcctatgatgcctttc
>ECK125137458_yfjXp2_forward_2775888_[ICWHO|W|Inferred computationally without human oversight]_Weak
ttaccagcaacatttcaccttcccaaacgcgctttattacctcatacgccagccatc
gccGctggcgttttttattcacgg
>ECK120033616_ygbFp_reverse_2878915_[TIM|S|Transcription initiation mapping],[AIPP|W|Automated inference of promoter position]_Strong
gcttatagaggacgtgcttgccgctggagaaatacaaccgccggccccacctgaaga
tgcAcagcctgttgccattccgct
>ECK125137470_ygbLp4_forward_2863569_[ICWHO|W|Inferred computationally without human oversight]_Weak
ggataagcctgtctcactcgcccttaaatctggcaacttcggtgatgacgccttttt
ttcAcgagcccaaagagagttttt
>ECK125137471_ygbLp5_forward_2863537_[ICWHO|W|Inferred computationally without human oversight]_Weak
catttccccggcgtgccgtgggtaaacgcactggataagcctgtctcactcgccctt
aaaTctggcaacttcggtgatgac
>ECK125137494_ygdIp10_reverse_2943263_[ICWHO|W|Inferred computationally without human oversight]_Weak
ttgatgcaccgatcgtgacgcaaaattcactttgatacaaggagagtgctaaccatc
agaAttatctggatatcctggcga
>ECK125137493_ygdIp7_reverse_2943229_[ICWHO|W|Inferred computationally without human oversight]_Weak
atacaaggagagtgctaaccatcagaattatctggatatcctggcgaagccgcgtaa
gtaAcatatgctgaatagtgttag
>ECK125137530_ygeWp5_forward_3006118_[ICWHO|W|Inferred computationally without human oversight]_Weak
ttttcgtattttacaaacaaccagaagctggcatcaatttgtgatcaaccccacaca
ttaTccgtcaaattagtcttttgc
>ECK125137552_yggIp5_forward_3089749_[ICWHO|W|Inferred computationally without human oversight]_Weak
cttcctcccatcgcggaggaagccacctcttgcagtcatcttttcttcgctctatcc
tctGccgctatgaaaacatcccgt
>ECK125137566_yghDp4_reverse_3111307_[ICWHO|W|Inferred computationally without human oversight]_Weak
ctcgccgagttgtcagcgatagccagcaccctgaaatcagcgtcactttccgacatc
gaaAtgcgtggttttacctttgat
>ECK125137570_yghJp7_reverse_3119266_[ICWHO|W|Inferred computationally without human oversight]_Weak
tacgttgtgaaatgttgttaattttttgtttgttgaaatttcgtaaaaatagccaga
tagAcatcgtataggggttattct
>ECK125137576_yghQp7_reverse_3132525_[ICWHO|W|Inferred computationally without human oversight]_Weak
tcgaagattggctataacggcacaaaaattcttgagattgattccagagcgccctac
agcGaagtgctggaacaggcacag
>ECK125137578_yghTp4_forward_3133977_[ICWHO|W|Inferred computationally without human oversight]_Weak
actggcgtggaattaattattgacatattacgttgattcacgaaaaacccggcagta
aatAatgtattgaatattacgtgg
>ECK125137601_ygiVp3_reverse_3169291_[ICWHO|W|Inferred computationally without human oversight]_Weak
gtgaagtcgataaagactggaattctgttgaaattgacgtcaaacagatccgcaaag
taaAtccgtaattgttaccgctcc
>ECK125137602_ygiWp5_reverse_3169887_[ICWHO|W|Inferred computationally without human oversight]_Weak
aagcgcctcttttccctgacgaccttgtgtaaaccagtcgacgctaaaacccatttt
actAaggcccgttttgatgccgtc
>ECK125137604_ygiWp7_reverse_3169688_[ICWHO|W|Inferred computationally without human oversight]_Weak
ttttcccttaagaagttgttaaggactatcttgttaaatgctcggaaacagacatta
aagGgagtaataaacatgaaaaaa
>ECK125137635_ygjQp3_forward_3236399_[ICWHO|W|Inferred computationally without human oversight]_Weak
aggagaaagagcataacaaagcgttttaccagttgtgttgtcatatggaaccccagt
accAccagcttgagttcgacaccc
>ECK125137655_yhaKp3_forward_3254291_[ICWHO|W|Inferred computationally without human oversight]_Weak
aaatttgaacataccgggcagaatatctggctaacaatgtagcgtccagccccttac
catAaaaggaagtaaagagaggtc
>ECK125137700_yhcAp11_forward_3361978_[ICWHO|W|Inferred computationally without human oversight]_Weak
ctatcagcgttcagtatttataagaacttgtaatacagtttttatttttacgcatta
accAgttagctataactcggacag
>ECK125137704_yhcHp2_reverse_3369562_[ICWHO|W|Inferred computationally without human oversight]_Weak
tggtctggcagaagggtatctggcgctggtggaaacgtatctggcgcaggagccagc
ggcAtttcatgttgatttactggc
>ECK125137713_yhcOp3_reverse_3386303_[ICWHO|W|Inferred computationally without human oversight]_Weak
ggtactttggccagttgctggaagaactggaaatctaccaggaaaagctacgcatct
ggcAagcgccaccgcaggtgacgg
>ECK125137727_yhdJp2_forward_3411617_[ICWHO|W|Inferred computationally without human oversight]_Weak
gcatgaactaattcaggttagctaaatgcttgattaaaaaggcgctactcggcatgg
ggaAgcgccttttttataggtgtc
>ECK120033617_yhdNp_reverse_3439546_[IDA|S|Inferred from direct assay],[TIM|S|Transcription initiation mapping],[AIPP|W|Automated inference of promoter position],[IEP|W|Inferred from expression pattern]_Strong
acgtaaaaaaacccgccccggcgggtttttttatacccgtagtatccccacttatct
acaAtagctgtactctttttgttc
>ECK125137735_yhdVp9_forward_3418196_[ICWHO|W|Inferred computationally without human oversight]_Weak
aaatcagaaacataaaggcgctttcgggtgcctttattatttccagtgaaacccata
aaaAttaataagatattcttctgc
>ECK125137774_yhgAp6_forward_3543147_[ICWHO|W|Inferred computationally without human oversight]_Weak
cagggatgaaaactcgctaatacacaggtgtggagtggcgcgtagagtcgcggcatt
caaAcaacaggtgaaggaacgcca
>ECK125137788_yhhAp6_forward_3586729_[ICWHO|W|Inferred computationally without human oversight]_Weak
gctaccattccctgtttcgcgcgtaccgggtggaagacatcttcctccacaccatac
gagAcgggcggcgcaggaggcgcg
>ECK125137815_yhhJp3_reverse_3626848_[ICWHO|W|Inferred computationally without human oversight]_Weak
agcgctggatctgactgatttgtggcaactttttatcccgttactgatagccatccc
gctGgtgatgggcttaagtatcct
>ECK125137781_yhhXp4_reverse_3580859_[ICWHO|W|Inferred computationally without human oversight]_Weak
tctttcgttctcaatttatccacgggagtgcttgtgttcgttatgcgcactccagta
ggaAccacgtccgctttgcgctaa
>ECK125137837_yhjVp3_forward_3700398_[ICWHO|W|Inferred computationally without human oversight]_Weak
tccagcttaatttctttatttgcaatagttgcagttcatatccgggctgactccaga
ctgGtagtgaaatgcgcaattttg
>ECK125137846_yiaDp4_forward_3716356_[ICWHO|W|Inferred computationally without human oversight]_Weak
gccacgcgagctaaacacggtttcgccgtcggtttcaaccagcatgggcccccaatg
ggcGgcagtcagaacggaatatcg
>ECK125137900_yidFp5_reverse_3855790_[ICWHO|W|Inferred computationally without human oversight]_Weak
cacaactggcaccaggcgggcatgttattctggatttcgattggcattctcgccatc
gtgGcgctgatcctctggcactac
>ECK125137945_yihAp9_reverse_4050985_[ICWHO|W|Inferred computationally without human oversight]_Weak
ctcgctctatgggtgctactttacgcctttgctttaaacaaacaatcaaccgccatc
agtAtttgcacattttcagagttt
>ECK125137960_yihVp6_forward_4073532_[ICWHO|W|Inferred computationally without human oversight]_Weak
cgttcacatcaaagacgcgaagttgatgcccttgctgcaataaattgctcgccattg
gcgAacccatttgtcctaaaccga
>ECK125137983_yijOp5_reverse_4148429_[ICWHO|W|Inferred computationally without human oversight]_Weak
tcttatccggcctacagatcgcggcggtaggctggataaggcgtttacgccacatcc
ggcAatacaactgccgcaatgttt
>ECK120010496_yjaZp_forward_4189753_[HIPP|W|Human inference of promoter position],[TIM|S|Transcription initiation mapping]_Strong
agatgactaatatcctgaaactgactgaactaattgagtcaaactcggcaaggattc
gatActattcctgtgtaactttct
>ECK125138006_yjcDp7_forward_4278314_[ICWHO|W|Inferred computationally without human oversight]_Weak
ataaaagagaaaaaagcagcaaacttcggttgaaaaagccgctatgatcgccggata
atcGtttgctttttttaccacccg
>ECK125138015_yjcOp4_reverse_4297134_[ICWHO|W|Inferred computationally without human oversight]_Weak
tcggaggctgtttttttatccattcgaactctttatactggttactccctacccaat
cgtAttatcaaaatgaaaaaaatt
>ECK125138016_yjcOp5_reverse_4297222_[ICWHO|W|Inferred computationally without human oversight]_Weak
gcagtacgtgattgacgagtacaacaagttgaaaactcgcctgcgcgaagcggcact
ggcGtaataccgtcctttctacag
>ECK125138030_yjeJp7_reverse_4374369_[ICWHO|W|Inferred computationally without human oversight]_Weak
acctttaattattcatatgcattgctgttgttactttttatatagctaacaccaata
attAacctttcttttctgtttata
>ECK125138037_yjfPp4_forward_4416756_[ICWHO|W|Inferred computationally without human oversight]_Weak
acaggcacttaacatcaacaccaataataaactggcaaaccggtaaataacgctatt
acgTttcctgctaaccatagtgta
>ECK125138041_yjfZp7_reverse_4427526_[ICWHO|W|Inferred computationally without human oversight]_Weak
gggtgcatcgttatatccataatgagcgatttttgatattaatatctttcaccatcc
gctAttttcaccacttcagaaaac
>ECK125138070_yjgBp8_reverse_4496349_[ICWHO|W|Inferred computationally without human oversight]_Weak
tcggcactgaagaggtatgcggaaaacgttgtggattatacctgtcgcacgccacca
tgcAagcgccagcttgctcgcacc
>ECK125138075_yjhBp2_forward_4504020_[ICWHO|W|Inferred computationally without human oversight]_Weak
actggcgtatttgaagacaatataattatttctggatattgttgaggctccctaata
tttActttaagggctatattagaa
>ECK125138103_yjiAp6_reverse_4588995_[ICWHO|W|Inferred computationally without human oversight]_Weak
aaaaaatatctcggccaggcggcgaagatgttgattggcattccagactacgacaac
tacGtcgagcatatgaagaccaac
>ECK125138097_yjiLp2_reverse_4564793_[ICWHO|W|Inferred computationally without human oversight]_Weak
aggcgtgccatacctacgcggtggaatcgctggcgattaaacgtcatgtgcgccagc
agcAcaacattccttatatcgcta
>ECK125136457_ykgEp10_forward_321537_[ICWHO|W|Inferred computationally without human oversight]_Weak
atttgtcatacaaatgaggggtggtatgttgctagccaattaaaaaagaacgccata
tttAttgatgattgatcccccggt
>ECK125136436_ykgJp3_reverse_304262_[ICWHO|W|Inferred computationally without human oversight]_Weak
acgaattagtacgtaaaatcggtaacggctggaaatcattcaatactcacactatcg
aaaGttccccagccaaccgcggta
>ECK125136870_ymjAp5_reverse_1357810_[ICWHO|W|Inferred computationally without human oversight]_Weak
tatctgatccgccgctatcgcaaagtgccgttgtatgatggtgacagaacgccggtg
agtGaaacgtaatagtcggatgcg
>ECK125136913_ynbAp3_forward_1477462_[ICWHO|W|Inferred computationally without human oversight]_Weak
gcgcgcaatacgggaacaagcgatgagaaaacttgatgagttgtattgatccacaac
gtaAtgttttttaactatctgatt
>ECK125136981_yneJp6_forward_1614788_[ICWHO|W|Inferred computationally without human oversight]_Weak
ggtatgaagatacgcagatttactcttgctttaaaatgaataatattaagccactta
ttcAcgaatcgagaatgctatgga
>ECK125136983_yneKp6_forward_1615550_[ICWHO|W|Inferred computationally without human oversight]_Weak
aggcattgcgcttattccgcgctctatgctggaaagtatgccggggcatcaccaggt
tgaAgcgtggccgttagctgagca
>ECK125137003_ynfAp4_reverse_1655699_[ICWHO|W|Inferred computationally without human oversight]_Weak
gcggacgcaaaacgtaccaggagggtgtttatattgatgatattatgtcgccctata
actAtacatgatgtcaataagaga
>ECK125137006_ynfCp9_reverse_1657547_[ICWHO|W|Inferred computationally without human oversight]_Weak
cgagggcgagcagaagcgcggcacagcaggttgagagtttcatcataagctccttac
gcgAagataacttctttaagcata
>ECK125137047_ynhGp4_reverse_1758945_[ICWHO|W|Inferred computationally without human oversight]_Weak
gatattgtcaatttcgatgtgcgtccgtggtttgaaaaaatggcgctcacccaacat
ctcAccccatctcgttcacaaggt
>ECK125137107_yoaBp2_forward_1893321_[ICWHO|W|Inferred computationally without human oversight]_Weak
gattatgtcaggatgagggcgctttcgccagttgaagtggtgacggcgacctcacat
tgtGgcagtctttgcagcacgaaa
>ECK125137184_yodBp13_forward_2042308_[ICWHO|W|Inferred computationally without human oversight]_Weak
ggctggttacaatatgcactatcaattttttaaataacaaattattaaaaccacatc
tgtAtaaggaatttttaaggttcg
>ECK125137186_yodBp15_forward_2042176_[ICWHO|W|Inferred computationally without human oversight]_Weak
tacagacacgctcatcactatgacgtgtctgtatattaataagctaacccgcattga
gttAaccaataacggattccatac
>ECK125137176_yodCp7_reverse_2028410_[ICWHO|W|Inferred computationally without human oversight]_Weak
aatgcgcggtcaggcacattaatactcgcactggctattatgcaaaattcgccatct
tcaActaaggtgaacaagtttcac
>ECK125137418_yphBp3_reverse_2674788_[ICWHO|W|Inferred computationally without human oversight]_Weak
tggaaaaatgcgcccatgatctgacggactggaagctgtggccgcgtaacgccatta
cccAtcgcttctcgctggaacagg
>ECK125137441_ypjDp4_forward_2747846_[ICWHO|W|Inferred computationally without human oversight]_Weak
tatcaaacattgtctctcgcctggggtggaaacggttggccgcaatcgcgacacatc
atcAgtattttgccgcagtataac
>ECK125137534_yqeCp5_reverse_3015234_[ICWHO|W|Inferred computationally without human oversight]_Weak
tcggctacaaaactgcaacgcatttttgatacttgtatcaagaattgttccctgttc
ccaGggtaacatcattttccattg
>ECK125137513_yqeGp8_forward_2985819_[ICWHO|W|Inferred computationally without human oversight]_Weak
tagatagggcgttaatctcccatacttaacctggtttatggtaaattgccctccatt
ttgTttaatttgtagatgatacgt
>ECK125137549_yqgBp4_reverse_3086182_[ICWHO|W|Inferred computationally without human oversight]_Weak
attcgttccccgcactctgcatctctgctttgcatacctgccgatgttatacccatc
tcgGcgcttctcaggattcaagag
>ECK125137556_yqgEp3_forward_3092884_[ICWHO|W|Inferred computationally without human oversight]_Weak
agtaacccaccttagcgagaaggatctcgttgagactctgagtgacagcgcccttct
ttcCacgcatactgggcgctgttg
>ECK125137587_yqhAp7_reverse_3149575_[ICWHO|W|Inferred computationally without human oversight]_Weak
cctttaagggtagacgttctcgatgcgttgataagggaaccaggaagatccctaaac
ctcAgaattatgcgacaaaggttt
>ECK125137591_yqhHp4_forward_3158421_[ICWHO|W|Inferred computationally without human oversight]_Weak
ttttcacgcgttgatgaaattcgagtcctggagaaaaccgccgattccgcccgcatt
catGttcgttttacgctgaccaat
>ECK125137644_yqjFp3_forward_3250472_[ICWHO|W|Inferred computationally without human oversight]_Weak
tcaaattttttgaagatttttgacagttttccttgctaacaatcatcattcaccacg
tttAtgattctctccatcgacagc
>ECK125138000_zurp7_reverse_4260114_[ICWHO|W|Inferred computationally without human oversight]_Weak
tttaaaaatgaattattaattattatcgtgttgataatggtacgacaaggcaacata
acaCcttacctacaaaacagaaaa
>ECK120010669_acnAp1_forward_1335424_[HIPP|W|Human inference of promoter position],[TIM|S|Transcription initiation mapping]_Strong
aatgttccgtcgttattccagacgactggcaactaacatcgcagcagcaagccttta
tagAactgtttgctgaagatgatc
>ECK120011025_adap_reverse_2310427_[TIM|S|Transcription initiation mapping]_Strong
aaaaattaaagcgcaagattgttggtttttgcgtgatggtgaccgggcagcctaaag
gctAtccttaaccagggagctgat
>ECK120010249_adhEp1_reverse_1298413_[TIM|S|Transcription initiation mapping],[IMP|W|Inferred from mutant phenotype]_Strong
ttgttatctagttgtgcaaaacatgctaatgtagccaccaaatcatactacaattta
ttaActgttagctataatggcgaa
>ECK120010740_adhEp2_reverse_1298309_[HIPP|W|Human inference of promoter position],[TIM|S|Transcription initiation mapping]_Strong
tttgcaaaaatttgatttggatcacgtaatcagtacccagaagtgagtaatcttgct
tacGccacctggaagtgacgcatt
>ECK120026309_adrAp_forward_403687_[HIPP|W|Human inference of promoter position],[TIM|S|Transcription initiation mapping]_Strong
tacgaaaatggctcacccgaaatatcatacttctgcctttagctccgtctctataat
ttgGgaaaattgtttctgaatgtt
>ECK120010200_aldBp_reverse_3756535_[TIM|S|Transcription initiation mapping]_Strong
gctgtcgtaaagctgttaccgactggcgaagatttcgccagtcacgtctacccttgt
tatAcctcacaccgcaaggagacg
>ECK120010107_alkAp_reverse_2147559_[CV(FP/RS-EPT-CBR)|C| cross validation(FP/RS-EPT-CBR)],[FP|S|Footprinting],[RS-EPT-CB R|S|RNA-seq using two enrichment strategies for primary transcripts and consistent biological replicates]_Confirmed
tcgcgacaaccggaatatgaaagcaaagcgcagcgtctgaataacgtttatgctgaa
agcGgatgaataaggagatgcgat
>ECK120015417_ansPp1_reverse_1526011_[TIM|S|Transcription initiation mapping]_Strong
gaataatggtgataactatcatcgccaggatgaataaacattgttcatggcaactta
tatGactttttcattaaagcaatc
>ECK125138137_appYp2_forward_583656_[HTTIM|S|High-through put transcription initiation mapping]_Strong
gcacatcatcctgattatgattgtgtatttaattggttgttatttgactactatcaa
cttGttttaattttatgataggtg
>ECK125138135_araFp2_reverse_1986148_[HTTIM|S|High-throug hput transcription initiation mapping]_Strong
aatgctttgttttccgattaatttaacgaatgtcattcgtttttgccctacacaaaa
cgaCactaaagctggagagaacca
>ECK120034543_artPp1_reverse_903815_[TIM|S|Transcription initiation mapping]_Strong
ccgcccccgttattttgtgctatgtttattgaataatgcgctttgcttttaactttt
aaaGcagaaatattgcataattat
>ECK120034544_artPp2_reverse_903836_[TIM|S|Transcription initiation mapping]_Strong
gacatttatgctcgccgaccaccgcccccgttattttgtgctatgtttattgaataa
tgcGctttgcttttaacttttaaa
>ECK120009899_asrp_forward_1671327_[TIM|S|Transcription initiation mapping],[IMP|W|Inferred from mutant phenotype]_Strong
gttacacgctgaaaccaaccactcacggaagtctgccattcccagggatatagttat
ttcAacggccccgcagtggggtta
>ECK120009853_astCp3_reverse_1832039_[HIPP|W|Human inference of promoter position],[TIM|S|Transcription initiation mapping],[CV(FP/TIM)|C|cross validation(FP/TIM)],[FP|S|Footprinting]_Confirmed
tccgccgtttatgcacttttatcactggctggcacgaaccctgcaatctacatttac
agcGcaaacattacttattattaa
>ECK120010717_blcp_reverse_4377745_[TIM|S|Transcription initiation mapping]_Strong
catcgggtccgaattttcggaccttttctccgcttttccttgctgtcatctacactt
agaAaaaaaccagtaaggaaacat
>ECK120010471_bolAp1_forward_454434_[TIM|S|Transcription initiation mapping],[CV(FP/TIM)|C|cross validation(FP/TIM)],[CV(FP/RS-EPT-CBR)|C|cross validation(FP/RS-EPT-CBR)],[FP|S|Footprinting],[AIPP|W|Au tomated inference of promoter position],[RS-EPT-CBR|S|RNA-seq using two enrichment strategies for primary transcripts and consistent biological replicates]_Confirmed
aacctaaatatttgttgttaagctgcaatggaaacggtaaaagcggctagtatttaa
aggGatggatgacatctcagcgtt
>ECK125203432_bsmAp_reverse_4416869_[NTAS|W|Non-traceable author statement]_Weak
atgacatgaagaaatccttagcacaagtttctgctggcggtattagttcataatgtt
gagAtgtgggttacgctttcgtca
>ECK125135062_cbpAp2_reverse_1063828_[HIPP|W|Human inference of promoter position],[TIM|S|Transcription initiation mapping],[CV(FP/TIM)|C|cross validation(FP/TIM)],[CV(FP/RS-EPT-CBR)|C|cross validation(FP/RS-EPT-CBR)],[FP|S|Footprinting],[RS-EPT-CB R|S|RNA-seq using two enrichment strategies for primary transcripts and consistent biological replicates]_Confirmed
tttcaataacatattctgtgttggcatatgaaattttgaggattaccctacacttat
aggAgttaccttacaggggttcct
>ECK120010732_cfap1_forward_1741201_[HIPP|W|Human inference of promoter position],[TIM|S|Transcription initiation mapping],[RS-EPT-CBR|S|RNA-seq using two enrichment strategies for primary transcripts and consistent biological replicates]_Strong
tacttaggctgctaacaaaattttgttgtatgattgaaattagcggcctatactaat
ttcGagttgttaaagctacgataa
>ECK120010733_cfap2_forward_1741379_[HIPP|W|Human inference of promoter position],[TIM|S|Transcription initiation mapping]_Strong
agactcgcggttttttctgcgagatttctcacaaagcccaaaaagcgtctacgctgt
tttAaggttctgatcaccgaccag
>ECK120015953_cpxRp_reverse_4105686_[HIPP|W|Human inference of promoter position]_Weak
gggggtgtaaaacaacgtaaagtcatggattagcgacgtctgatgacgtaatttctg
cctCggaggtatttaaacaatgaa
>ECK120033636_crlp1_forward_257810_[TIM|S|Transcription initiation mapping],[HTTIM|S|High-throughput Transcription initiation mapping],[RS-EPT-CBR|S|RNA-seq using two enrichment strategies for primary transcripts and consistent biological replicates],[IEP|W|Inferred from expression pattern]_Strong
gatcgaaaaacgcttgtgttaaaaatttgctaaattttgccaatttggtaaaacagt
tgcAtcacaacaggagatagcaat
>ECK120010359_crrpI_forward_2535610_[TIM|S|Transcription initiation mapping]_Strong
aggcaaatggactggcatgtgtggtgagcttgctggcgatgaacgtgctacacttct
gttGctggggatgggtctggacga
>ECK120010479_csgBp_forward_1103859_[TIM|S|Transcription initiation mapping],[CV(FP/TIM)|C|cross validation(FP/TIM)],[FP|S|Footprinting]_Confirmed
aagaaaaatacaacgcgcgggtgagttattaaaaatatttccgcagacatactttcc
atcGtaacgcagcgttaacaaaat
>ECK120010480_csgDp1_reverse_1103344_[TIM|S|Transcription initiation mapping]_Strong
agttacatttagttacatgtttaacacttgatttaagatttgtaatggctagattga
aatCagatgtaatccattagtttt
>ECK120009988_csiDp_forward_2788927_[TIM|S|Transcription initiation mapping]_Strong
ataagaaaacaatatgtcgcttttgtgcgcatttttcagaaatgtagatatttttag
attAtggctacgaaatgagcatcg
>ECK120034290_csrAp3_reverse_2819273_[HIPP|W|Human inference of promoter position],[TIM|S|Transcription initiation mapping],[HTTIM|S|High-throughput Transcription initiation mapping],[RS-EPT-CBR|S|RNA-seq using two enrichment strategies for primary transcripts and consistent biological replicates]_Strong
aacgctatcgacaacgataaagtcaggttgaagttgtgtatatcggctaaacttagg
tttAacagaatgtaatgccatgac
>ECK125137689_dacBp5_forward_3328857_[ICWHO|W|Inferred computationally without human oversight]_Weak
cgggaccagaagcaaaaaaataccgacccgggtacaagtcccaggtcagctacaatt
cacAttttgatagtcattttaccc
>ECK125140838_ddpXp2_reverse_1563201_[HIPP|W|Human inference of promoter position]_Weak
tacgattccgggagattccttccttaacttcccctcttgcaccaaaactgcactacg
ctgCacaaatgttgatcaaaagtt
>ECK125140839_ddpXp3_reverse_1563249_[HIPP|W|Human inference of promoter position]_Weak
gggttttcatttaacgtgacactgtcacttaaatactgtgatttcagctacgattcc
gggAgattccttccttaacttccc
>ECK120015497_dhaKp_reverse_1250944_[AIPP|W|Automated inference of promoter position]_Weak
aaagtttcaatatggaacattcattaaagcatatgtttcactatgaaacataatttg
ggcTaattttcttttcccttgcct
>ECK120015496_dhaRp_forward_1251003_[AIPP|W|Automated inference of promoter position]_Weak
tagcccaaattatgtttcatagtgaaacatatgctttaatgaatgttccatattgaa
actTttacgtgtattaatacttaa
>ECK120034309_dkgAp_forward_3156571_[HTTIM|S|High-through put transcription initiation mapping]_Strong
cccgctaagctttttacgcctcaaactttcgttttcgggcatttcgtccagacttaa
gttCacaacacctcaccggagcct
>ECK125095206_dkgBp_forward_229098_[AIPP|W|Automated inference of promoter position]_Weak
tttttttcgtctgtatatctattattgccagaatcgcaaaaatcctctgcattttac
gctCtttttcctcaacagtctgaa
>ECK120010409_dnaNp1_reverse_3882733_[HIPP|W|Human inference of promoter position],[TIM|S|Transcription initiation mapping]_Strong
aacgacattcgtttgccgggcgaagtggcgttctttatcgccaagcgtctacgatct
aacGtacgtgagctggaaggggcg
>ECK120010408_dnaNp2_reverse_3882590_[HIPP|W|Human inference of promoter position],[TIM|S|Transcription initiation mapping]_Strong
tgaggcgctgcgcgacttgctggcattgcaggaaaaactggtcaccatcgacaatat
tcaGaagacggtggcggagtacta
>ECK125137174_dsrBp5_reverse_2024843_[ICWHO|W|Inferred computationally without human oversight]_Weak
aaatcagcactcgcgcgcgcctggcgctgccagaaaaacgaaattgttctacactgg
cacAaagccacaggaggaaaacga
>ECK120034936_ecnBp_forward_4376509_[TIM|S|Transcription initiation mapping]_Strong
ttctcttccgaaaaatcatcagattcccatcatttttggcgatgttgtctattatta
attTgctataggcaaacataaata
>ECK120015388_evgAp1_forward_2483641_[TIM|S|Transcription initiation mapping],[RS-EPT-CBR|S|RNA-seq using two enrichment strategies for primary transcripts and consistent biological replicates]_Strong
tccctgattttattgttgacatttcatttatgccgactatttatatggtatacttgt
cgaAttatcttaaaggaagctcag
>ECK120010152_fadLp_forward_2461205_[HIPP|W|Human inference of promoter position],[TIM|S|Transcription initiation mapping]_Strong
tttgaaaaaagatagaaacatacttgcaacattccagctggtccgacctatactctc
gccActggtctgatttctaagatg
>ECK120017001_fbaBp_reverse_2178667_[TIM|S|Transcription initiation mapping],[AIPP|W|Automated inference of promoter position]_Strong
gcgctaacattttttctgatgaatcgagccaacagaaaacgctgaaaaaacatccaa
aagAtggaaaaactcgcccgtaac
>ECK125095207_ftsBp_reverse_2872901_[AIPP|W|Automated inference of promoter position]_Weak
gattatgttctgcacgccctgggtatacgtaacaatggacaaatgtggtacatttgc
ccgCgttgtcgcggtatccccaac
>ECK120010260_ftsQp1_forward_102867_[HIPP|W|Human inference of promoter position],[TIM|S|Transcription initiation mapping]_Strong
tactcggtgaagaaattttaccgtcaatacgtattcaaccgtccggaaccttctatg
attAtgaggcgaagtatctctctg
>ECK120010550_ftsQp2_forward_102742_[HIPP|W|Human inference of promoter position],[TIM|S|Transcription initiation mapping]_Strong
cagtgtgggaatgtcaaaagtagtagcagaaaatgctctacaagatgcattaagatt
ggcAtttcagcacgatgaagaagt
>ECK120010172_fumCp_reverse_1686709_[TIM|S|Transcription initiation mapping]_Strong
cagatacaactcacacaatgcacccgctgtgtgaaataaacagagccgcccttcggg
gcgGtttttttacatggcacgaaa
>ECK120010047_gabDp2_forward_2790912_[HIPP|W|Human inference of promoter position],[TIM|S|Transcription initiation mapping]_Strong
gagattttgggctcgtcggggattcgccgggtgctgcaaaaccatctacgctcagga
ctgGgcgagatgaaaaactcgctg
>ECK120010708_gadAp_reverse_3667607_[HIPP|W|Human inference of promoter position],[TIM|S|Transcription initiation mapping]_Strong
tatttaaattaagcctgtaatgccttgcttccattgcggataaatcctactttttta
ttgCcttcaaataaatttaaggag
>ECK120010707_gadBp_reverse_1572072_[HIPP|W|Human inference of promoter position],[TIM|S|Transcription initiation mapping]_Strong
tatttaaacacgagtcctttgcacttgcttactttatcgataaatcctactttttta
atgCgatccaatcattttaaggag
>ECK120010087_gadEp_forward_3658345_[TIM|S|Transcription initiation mapping]_Strong
atattgaacaacgattcggacaaggatgtaaataatgaaaaggatgacatattcgaa
acgAtaacggctaaggagcaagtt
>ECK120010049_gadEp1_forward_3658242_[TIM|S|Transcription initiation mapping],[IEP|W|Inferred from expression pattern]_Strong
ttaggatcaatatatggagtgcgtgatggataaatctgaagtattgattagtgttaa
tagAcgtattagttcacgaagggt
>ECK120009924_gadXp_reverse_3665839_[HIPP|W|Human inference of promoter position],[TIM|S|Transcription initiation mapping]_Strong
tttaaatttatttatcaatcaatttgacttaagagggcggcgtgctacattaataaa
cagTaatatgtttatgtaatatta
>ECK120010089_gadYp_forward_3664864_[TIM|S|Transcription initiation mapping],[IMP|W|Inferred from mutant phenotype],[AIPP|W|Automated inference of promoter position]_Strong
atagcttatgtttataaaaaaatggctgatcttatttccagtaaaagttatatttaa
cttActgagagcacaaagtttccc
>ECK120010566_glgCp3_reverse_3569571_[TIM|S|Transcription initiation mapping]_Strong
tttggtggagaatcgctggtgggaagaaggcgacggcaatgtccgttggctaaatcg
ataTgctcaacctttaagcacgga
>ECK120010511_glgSp1_reverse_3192012_[HIPP|W|Human inference of promoter position],[TIM|S|Transcription initiation mapping]_Strong
ttcactaaaaagtgtgatcggggacaatatatttacgcacgttatgtttaaaggcac
tacActgattggggaatactgaaa
>ECK125137975_glpXp2_reverse_4115606_[ICWHO|W|Inferred computationally without human oversight]_Weak
cgtgcgggggcaaccccgcacacatcaataatccctcccttcccctgtgctacactt
cgcGccattccttactgcttagag
>ECK125137850_glySp4_reverse_3724495_[ICWHO|W|Inferred computationally without human oversight]_Weak
tcaacctgctggatgcgcgtaaagccatctccgtcaccgagcgtcagcgctacattc
tgcGcattcgcaccctgaccaaag
>ECK120009989_gmrp_reverse_1346843_[HIPP|W|Human inference of promoter position],[TIM|S|Transcription initiation mapping]_Strong
tttttaactgactttcgtttgaaaactggcgtttttccaaaactggattacaaataa
ataTataaaaaaaacaatgcgttt
>ECK125138138_gpmMp2_forward_3785187_[HTTIM|S|High-throug hput transcription initiation mapping]_Strong
gacgaaaaaaaagcgtaaatctggcatcggcttgccgcgagcggtcgtatattttga
tctTcagaggctattttatcgatt
>ECK120030783_hchAp2_forward_2035630_[TIM|S|Transcription initiation mapping]_Strong
tccacagcactaaatctctccccgccaccccgtacctctgataatggtctaaaatca
ttgAagccacttgcgacgacgttg
>ECK120010767_hdeAp_reverse_3656791_[HIPP|W|Human inference of promoter position],[TIM|S|Transcription initiation mapping],[RS-EPT-CBR|S|RNA-seq using two enrichment strategies for primary transcripts and consistent biological replicates]_Strong
tctgattttgatattttccatcaacatgacatatacagaaaaccaggttataacctc
agtGtcgaaattgattcgtgacgg
>ECK125134717_hdfRp_reverse_3948021_[IHBCE|W|Inferred by a human based on computational evidence]_Weak
cacgctcctaattctttgaccgagctagttatggcgcggagtattagttacgcttga
cagAgtgtaaaacaaaacatttaa
>ECK120010362_hmpAp_forward_2685797_[HIPP|W|Human inference of promoter position],[TIM|S|Transcription initiation mapping],[CV(FP/TIM)|C|cross validation(FP/TIM)],[FP|S|Footprinting]_Confirmed
tttctgaaaaacaccaaagaaccatttacattgcagggctattttttataagatgca
tttGagatacatcaattaagatgc
>ECK125095185_hofMp_reverse_3522928_[AIPP|W|Automated inference of promoter position]_Weak
ttaatgtcgccacatccggcagttgtggctcgatgtagcggtataggccataaatcg
agcCtgctcccagcagaatgcaac
>ECK125136381_hrpBp2_forward_162075_[ICWHO|W|Inferred computationally without human oversight]_Weak
cgttgcggttcagacatgtgaggcactcggttatgaattaccgcgatgctacaatgt
ggcGcgaagaatgttaaccctctg
>ECK120010232_ihfAp4_reverse_1795721_[HIPP|W|Human inference of promoter position],[TIM|S|Transcription initiation mapping]_Strong
gatattttatccgaatgtaagaaagttggcgtaaatcaggtagttggcgtaaactta
tttGacgtgtaccgcggtaagggt
>ECK120010233_ihfBp_forward_963749_[HIPP|W|Human inference of promoter position],[TIM|S|Transcription initiation mapping]_Strong
tttattccgaagtttgttgagtttacttgacagattgcaggtttcgtcctgtaatca
agcActaagggcggctacggccgc
>ECK125138133_insC-5p_forward_3186040_[HTTIM|S|High-throughput transcription initiation mapping]_Strong
gttcgcccggccacatcattaacggattaatgataagtggatcagatgtataaaaaa
ttaAaattaaccacaataagcgaa
>ECK125138134_insN-1p_forward_270226_[HTTIM|S|High-throug hput transcription initiation mapping]_Strong
tttgctaagagcttcattcatgaatccttttcactagggatgaagtggtttactgaa
tttGgccacctgaacagaggtgat
>ECK120022001_iraDp2_forward_4556856_[HIPP|W|Human inference of promoter position],[TIM|S|Transcription initiation mapping],[RS-EPT-CBR|S|RNA-seq using two enrichment strategies for primary transcripts and consistent biological replicates]_Strong
gacttttttcctgaaaagtcagtagatattcataggcaagtaaggttttatactttg
ctgAcaggattcaggcctgtctca
>ECK120010333_katEp_forward_1813814_[TIM|S|Transcription initiation mapping],[IMP|W|Inferred from mutant phenotype]_Strong
aacaccgtttccagaatagtctccgaagcgggatctggctggtggtctatagttaga
gagTtttttgaccaaaacagcggc
>ECK125137462_kbpp4_reverse_2796814_[ICWHO|W|Inferred computationally without human oversight]_Weak
attaaacctgtgctcatccccgcggcgttaacgcgccgcgttcctctgctacacttt
ctgAgtgtttccgttaacgaatga
>ECK125137140_lpxMp4_reverse_1940228_[ICWHO|W|Inferred computationally without human oversight]_Weak
gcagtcagtaccggctttttttatttggtgcggggcaagttgcgccgctacactatc
accAgattgatttttgccttatcc
>ECK120015409_lsrAp_forward_1601460_[AIPP|W|Automated inference of promoter position]_Weak
atatgtgcaatgtccacctaaggttatgaacaaattaaaagcagaaatacatttgtt
caaAactcacctgcaaaactgaac
>ECK125134701_luxSp1_reverse_2815065_[HIPP|W|Human inference of promoter position],[TIM|S|Transcription initiation mapping]_Strong
tgcttcgataatcccgatctgactttctctgcccgtatcttaaggtctatgattgat
actGgtattggcggaacaggcaaa
>ECK120015494_mdtAp_forward_2153979_[AIPP|W|Automated inference of promoter position]_Weak
ccagacagtgtttcataattcctccatttttctcccttattggctggctacactagt
atcAttccgcgaaacgtttcagga
>ECK125141559_mnmGp_reverse_3925674_[TIM|S|Transcription initiation mapping]_Strong
atacccaggatcccaggtctttctcaagccgacaaagttgagtagaatccacggccc
gggCttcaatccattttcataccg
>ECK120009848_mplp1_forward_4455728_[HIPP|W|Human inference of promoter position]_Weak
ctcaatgttgcgctcaggtgaatcgcgccagcaaattacggattatcctgaaatgcg
tttCtcacttgcccgacatatgcg
>ECK120015420_msyBp_reverse_1114213_[TIM|S|Transcription initiation mapping]_Strong
atcgaactgatttttcgcctttcatacttgcaaaagcggagaatcagctatcctttt
cccTgaaacctcatcaactcaaag
>ECK120010761_mutSp_forward_2857019_[TIM|S|Transcription initiation mapping]_Strong
accagcatcaagaactcgccgttcgcttcttcccctgaaatgattaactccggtatc
atgTgcgccttatgtgattacaac
>ECK120009940_narUp2_reverse_1544163_[HIPP|W|Human inference of promoter position]_Weak
tctggctacttaatccccattctgcccccgcggttacgctttcttatctattctttc
aatCagcacttcacccaattcatc
>ECK120009983_nhaAp2_forward_17317_[TIM|S|Transcription initiation mapping]_Strong
tacttttcctaattaatccctcaggaatcctcaccttaagctatgattatctaggct
tagGgtcactcgtgagcgcttaca
>ECK120011008_ompFp_reverse_987092_[TIM|S|Transcription initiation mapping],[RS-EPT-CBR|S|RNA-seq using two enrichment strategies for primary transcripts and consistent biological replicates]_Strong
ctttatctttgtagcactttcacggtagcgaaacgttagtttgaatggaaagatgcc
tgcAgacacataaagacaccaaac
>ECK120010475_osmBp1_reverse_1343476_[TIM|S|Transcription initiation mapping]_Strong
ctggttgataattaagactatttacctgttattaacactctcaagatataaaattat
tatCagcgatataacaggaagtca
>ECK120010489_osmCp2_forward_1556606_[HIPP|W|Human inference of promoter position],[TIM|S|Transcription initiation mapping]_Strong
attcggaatatcctgcttatcctcgtgctgtttctcacgtagtctataatttccttt
ttaAgcccacaggagagcaacaat
>ECK120010077_osmFp_reverse_2219523_[TIM|S|Transcription initiation mapping],[RS-EPT-CBR|S|RNA-seq using two enrichment strategies for primary transcripts and consistent biological replicates]_Strong
attctgcaactgaatccttccgctcaagctaaccccgccattatcaactatgctttt
ctcTtaattcgctgaaaacaacag
>ECK120010478_otsAp_reverse_1981651_[HIPP|W|Human inference of promoter position],[TIM|S|Transcription initiation mapping]_Strong
catcatggcgactggcgggtgtgccggatgtctggagctggcttgaaatgataacca
ccgCattacaacaaaaaagagaaa
>ECK120010477_otsBp_reverse_1982465_[HIPP|W|Human inference of promoter position],[TIM|S|Transcription initiation mapping]_Strong
tttcccaccatagccaaccgccataacggttggctgttcttcgttgcaaatggcgac
cccCgtcacactgtctatacttac
>ECK120015396_otsBp2_reverse_1982442_[TIM|S|Transcription initiation mapping],[RS-EPT-CBR|S|RNA-seq using two enrichment strategies for primary transcripts and consistent biological replicates]_Strong
taacggttggctgttcttcgttgcaaatggcgacccccgtcacactgtctatactta
catGtctgtaaagcgcgttctgcg
>ECK120011009_oxyRp_forward_4158457_[HIPP|W|Human inference of promoter position],[TIM|S|Transcription initiation mapping]_Strong
tgagcaattatcagtcagaatgcttgatagggataatcgttcattgctattctacct
atcGccatgaactatcgtggcgat
>ECK125137791_panZp7_forward_3597958_[ICWHO|W|Inferred computationally without Human oversight],[RS-EPT-CBR|S|RNA-seq using two enrichment strategies for primary transcripts and consistent biological replicates]_Strong
ctgccaaaagaaataaaaaagagaaagcctccgattaaattatttcgctacactggt
tccActtttgtgatttacacgggt
>ECK120009956_patAp_forward_3219458_[TIM|S|Transcription initiation mapping],[AIPP|W|Automated inference of promoter position]_Strong
gtgtttatcccgattttcgcgatcgcagccggagtggcgcaatccctgcaatactta
aatCggtatcatgtgatacgcgag
>ECK125122034_pcnBp4_reverse_159391_[TIM|S|Transcription initiation mapping]_Strong
aagtgccagattacattcatctgccgctggcgcttaatccacaaggcgctaaacttt
ccaAgcagaatcatgcgcctgcgt
>ECK120010332_pfkBp1_forward_1806351_[HIPP|W|Human inference of promoter position],[TIM|S|Transcription initiation mapping]_Strong
ctccaataaatcatattgttaatttcttcactttccgctgattcggtgccagactga
aatCagcctataggaggaaatgat
>ECK120015423_pfkBp2_forward_1806323_[TIM|S|Transcription initiation mapping]_Strong
atatttatctgcaaaattttaaataaagctccaataaatcatattgttaatttcttc
actTtccgctgattcggtgccaga
>ECK120010737_poxBp_reverse_911076_[TIM|S|Transcription initiation mapping],[HTTIM|S|High-throughput Transcription initiation mapping],[RS-EPT-CBR|S|RNA-seq using two enrichment strategies for primary transcripts and consistent biological replicates]_Strong
ttagtgcctcctttctctcccatcccttccccctccgtcagatgaactaaacttgtt
accGttatcacattcaggagatgg
>ECK125138136_ppkp_forward_2622977_[HTTIM|S|High-throughput transcription initiation mapping]_Strong
attcacctgtaaatcgcaagctccagcagtttttttcccccttttctggcatagttg
gacAtctgccaatattgctcgcca
>ECK120010554_proPp2_forward_4330407_[HIPP|W|Human inference of promoter position],[TIM|S|Transcription initiation mapping]_Strong
actggtttgattgtacattccttaaccggagggtgtaagcaaacccgctacgcttgt
tacAgagattgcatcctgcaattc
>ECK120049204_puuAp_reverse_1360968_[TIM|S|Transcription initiation mapping],[IMP|W|Inferred from mutant phenotype],[AIPP|W|Automated inference of promoter position]_Strong
tcatttttgcaaactcaatttaacatttgacaaacatttagtttgcatacagattcg
aatGgtggtcattatattttacgc
>ECK125138129_puuCp_forward_1362728_[HTTIM|S|High-through put transcription initiation mapping]_Strong
catacggcccggggatctctgcgccctgacgttcacaaactgcatatatctgataga
cgtGaaacaggagtcataatgaat
>ECK120034217_puuDp_forward_1361052_[TIM|S|Transcription initiation mapping],[IMP|W|Inferred from mutant phenotype],[HTTIM|S|High-throughput Transcription initiation mapping]_Strong
atgtttgtcaaatgttaaattgagtttgcaaaaatgaaaacccactgctagattgaa
aaaAtattgaacataaaggtcatt
>ECK120034239_pykFp2_forward_1755600_[HTTIM|S|High-throug hput transcription initiation mapping],[RS-EPT-CBR|S|RNA-seq using two enrichment strategies for primary transcripts and consistent biological replicates]_Strong
ggctgagacacaagcacacattcctctgcacgctttttcgatgtcacctatccttag
agcGaggcaccaccactttcgtaa
>ECK125136636_rhlEp5_forward_830783_[ICWHO|W|Inferred computationally without human oversight]_Weak
agcaacgccagtcacagggataatttatgcgctgcgtcacaaaaactgctacactcc
gctCcctcatgacattgtggtttt
>ECK120029519_rraAp_reverse_4119358_[TIM|S|Transcription initiation mapping],[HTTIM|S|High-throughput Transcription initiation mapping],[RS-EPT-CBR|S|RNA-seq using two enrichment strategies for primary transcripts and consistent biological replicates]_Strong
caaatatcaattaacaattgatgattttgccaacagcccacatagcgcgatatactg
aaaAttctcgcagcaactgaatgt
>ECK120010768_rsdp1_reverse_4196954_[HIPP|W|Human inference of promoter position],[TIM|S|Transcription initiation mapping]_Strong
gatcgaaatttgccgcttcgccatatggcaattctcccttcggcaaccataattttt
gttCatggctgacgacccaccagc
>ECK120016351_rssAp_forward_1289106_[TIM|S|Transcription initiation mapping],[IMP|W|Inferred from mutant phenotype],[RS-EPT-CBR|S|RNA-seq using two enrichment strategies for primary transcripts and consistent biological replicates]_Strong
atcaggtgcaaccttttcaccagacacataagggtggcaacataggctatactcgac
agcActaccacagggacaaagctg
>ECK120016350_rssBp_forward_1290220_[HIPP|W|Human inference of promoter position],[TIM|S|Transcription initiation mapping]_Strong
ttatctacacttaagttaattctgacaggcgcaggtggcaatagcatgccactattg
agtAaagccagtcaggggagagaa
>ECK120030811_ryjAp_reverse_4278066_[TIM|S|Transcription initiation mapping]_Strong
tgcggttaaaaagtatacttttacactggcgaagaaacgtcggtgacatacaattaa
agcAtcaacaccaaccggaacctc
>ECK125230253_sdsNp2_forward_1996880_[TIM|S|Transcription initiation mapping]_Strong
ccttatcctgcatagtaaaccgcaacgcccctgagagtgagtatcatttataatgat
aatTcaaactatcacataaataag
>ECK120032979_sdsRp_reverse_1923207_[TIM|S|Transcription initiation mapping]_Strong
tttttattgaccattttgcacgcaaactggaaaacctggcgtcgtcatctattctta
aagGgcaaggcaactaagcctgca
>ECK125137747_slyDp7_reverse_3478528_[ICWHO|W|Inferred computationally without human oversight]_Weak
tatgcgccgagtttttttaagctagtgagtacacggctgcagaattccgctacaatc
tgcGccactattcttcccatgctc
>ECK120034237_sodCp_reverse_1724679_[TIM|S|Transcription initiation mapping],[HTTIM|S|High-throughput Transcription initiation mapping]_Strong
gtaagcacttttaggaatagccgccgttcaaaaatgtgtcactggtttacacttatt
cagGaatgcacaatgaacggaggt
>ECK120010376_speBp_reverse_3083946_[HIPP|W|Human inference of promoter position],[TIM|S|Transcription initiation mapping]_Strong
gaactgcaacaacagttccttgaagagttcgaggcaggtttgtacggttatacttat
cttGaagatgagtaagtcctgtgt
>ECK120010188_speCp_reverse_3109175_[HIPP|W|Human inference of promoter position],[AIPP|W|Automated inference of promoter position]_Weak
accagtttgacccatatctcatggggcagggttttccaccttgtccggtattcttac
ttcCccgaaacgggtttgcgctta
>ECK120009984_srap_reverse_1556046_[TIM|S|Transcription initiation mapping]_Strong
acgatcaattatgtggtcagtggccagcaccctacgctttaaggtgctatgcttgat
cggCaacctaatttaggggtttag
>ECK120034945_ssrSp2_forward_3055759_[TIM|S|Transcription initiation mapping],[AIPP|W|Automated inference of promoter position],[RS-EPT-CBR|S|RNA-seq using two enrichment strategies for primary transcripts and consistent biological replicates]_Strong
gcagcggacgatctgaaccaacggttgcaagatctgaaagaacgcactagagtcaca
aatActgaacagttggtcttcatt
>ECK120010171_sucAp_forward_758586_[TIM|S|Transcription initiation mapping]_Strong
cgtaacaaagaaatgcaggaaatctttaaaaactgcccctgacactaagacagtttt
taaAggttccttcgcgagccacta
>ECK120010102_talAp1_forward_2578588_[TIM|S|Transcription initiation mapping]_Strong
ctataacactgatgttacctgcttaatccagcaataccatgcctgtctgctatgctt
tttTgatgcgtttagcgaaatttc
>ECK120015414_talAp2_forward_2578570_[TIM|S|Transcription initiation mapping]_Strong
aatgttttggtaataatcctataacactgatgttacctgcttaatccagcaatacca
tgcCtgtctgctatgcttttttga
>ECK120033646_tamp_forward_1607221_[HTTIM|S|High-throughp ut transcription initiation mapping],[IEP|W|Inferred from expression pattern]_Strong
gcctataaagatgaagacgcagtggcgttccataaaaccacgccccactacaaaacc
tgtGtcgcgaaactggaatcttta
>ECK120015379_tktBp_forward_2579308_[HIPP|W|Human inference of promoter position]_Weak
gtggtggaagaagatccgggcgttaaatcggtgcgcaatatctacgactactataag
caaCaccactatgaaaccattgtg
>ECK120034938_tolCp4_forward_3178074_[TIM|S|Transcription initiation mapping],[AIPP|W|Automated inference of promoter position],[RS-EPT-CBR|S|RNA-seq using two enrichment strategies for primary transcripts and consistent biological replicates]_Strong
ggcacgtaacgccaaccttttgcggtagcggcttctgctagaatccgcaataatttt
acaGtttgatcgcgctaaatactg
>ECK120010320_treAp_reverse_1247425_[HIPP|W|Human inference of promoter position],[TIM|S|Transcription initiation mapping],[IMP|W|Inferred from mutant phenotype]_Strong
tgacagttcgcagaatgagatttcgatcatgcagctagtgcgatcctgaactaaggt
tttCtgatacttgaataccgtttt
>ECK125138130_treFp_forward_3669551_[HTTIM|S|High-through put transcription initiation mapping]_Strong
aacgtgatccaccgcacgctttgtcgcccaccaggcggagcgaatgactacccttaa
agaAaagccgataattagcgacga
>ECK120009874_uspBp_reverse_3639848_[HIPP|W|Human inference of promoter position],[TIM|S|Transcription initiation mapping]_Strong
gaatatattgatagtggttaaccttctggaaaaaaaacaacctgatctcctacacta
tctAtagagccgctcgtatgttgg
>ECK120034197_wrbAp_reverse_1067758_[HTTIM|S|High-through put transcription initiation mapping],[RS-EPT-CBR|S|RNA-seq using two enrichment strategies for primary transcripts and consistent biological replicates]_Strong
ataaatcaaataagtggttgtgaaatttgcactctgaaaaggacgtcttatctttaa
ataAgtggtagcgaatcgctacgg
>ECK120010738_xthAp_forward_1832399_[HIPP|W|Human inference of promoter position],[TIM|S|Transcription initiation mapping],[RS-EPT-CBR|S|RNA-seq using two enrichment strategies for primary transcripts and consistent biological replicates]_Strong
atcgatcaaatcacttaacaacaggcggtaagcaacgcgaaattctgctaccatcca
cgcActctttatctgaataaatgg
>ECK120034391_yabIp_forward_71271_[TIM|S|Transcription initiation mapping],[HTTIM|S|High-throughput Transcription initiation mapping],[RS-EPT-CBR|S|RNA-seq using two enrichment strategies for primary transcripts and consistent biological replicates]_Strong
gtttcgtgccggttgtgaagaaaaagtgaatgatgtagccgtcaagttgtcataatt
ggtAacgaatcagacaattgacgg
>ECK125136369_yadEp4_forward_145053_[ICWHO|W|Inferred computationally without human oversight]_Weak
caaacataatttgtatgagtattaacccgcgattctgatggcgcttttgctacaata
aaaGcgttgtttcaccctcggtta
>ECK120010498_yadVp2_reverse_156224_[HIPP|W|Human inference of promoter position],[TIM|S|Transcription initiation mapping]_Strong
aattgattgaatgaatatacagggaataataatttctattttatattattccctgtt
ttaAttaactctatcagggatggt
>ECK120010703_ybgAp1_forward_738980_[TIM|S|Transcription initiation mapping],[RS-EPT-CBR|S|RNA-seq using two enrichment strategies for primary transcripts and consistent biological replicates]_Strong
gtcctgctacaacaggattaacttcacaaatatcatttctcaacgtctacacttact
cctGtaaaccgctcaggagcagta
>ECK120034546_ybgAp2_forward_738920_[TIM|S|Transcription initiation mapping]_Strong
cagctatggttagaaactacctgacgtcagtccttgcggggagcaggctttcgtaaa
tttGtcctgctacaacaggattaa
>ECK125136633_ybhBp4_reverse_807930_[ICWHO|W|Inferred computationally without human oversight]_Weak
atgaaacatttttttgccaataacgagaagtccgcgtgagggtttctggctacactt
tctGcaaacaagaaaggagggttc
>ECK125136638_ybiIp6_reverse_838484_[ICWHO|W|Inferred computationally without human oversight]_Weak
tggtcggagatctgatgcttgaactgcccgagttcgtccctggattagctacactta
actGtacaagtattgatatgggga
>ECK120015425_ybjPp_reverse_904523_[TIM|S|Transcription initiation mapping]_Strong
ccttgtttgctaagccttcgatctcaaaagcattatcagactgatacgctattattg
aaaGgatatcattattatcgtaga
>ECK125109145_ycgZp_forward_1215752_[HIPP|W|Human inference of promoter position],[TIM|S|Transcription initiation mapping]_Strong
gcaaaaaattaatttatcattctgtacacatatttcgtacaagtttgctattgttac
ttcActtaacattgattaacattt
>ECK120027918_yciGp_reverse_1316092_[HIPP|W|Human inference of promoter position],[AIPP|W|Automated inference of promoter position]_Weak
ccctctatcttctcgttgcgcttaatttgactaattctcattagcgactaattttaa
tgaGtgtcgacacacaacactcat
>ECK125138131_yciTp_reverse_1344510_[HTTIM|S|High-through put transcription initiation mapping]_Strong
gatattgtgttagatatccttgtggcaggcgattaccactctgcgatccataatctc
gagAtacttaaagcagaactcttg
>ECK120020515_yciZp_reverse_1344638_[TIM|S|Transcription initiation mapping]_Strong
gataattagccgttgctgttaaacacttctcttttagcggcaatttttgcattattc
attTtcccccttttgctataagga
>ECK120033654_ydbDp_forward_1475066_[AIPP|W|Automated inference of promoter position],[IEP|W|Inferred from expression pattern]_Weak
ggagaatatggctgctgaaaaattgcatctttctgaggaagtgttgtctacgttgga
tggTatttcgcgagaataacgaat
>ECK125136909_ydbKp4_reverse_1440846_[ICWHO|W|Inferred computationally without human oversight]_Weak
cgctgatgtgggggacacaaaagcgaaaatgcagaagaaagccatttgctaaaattg
aaaGattactactgggcgcgcagc
>ECK125160783_ydcSp1_forward_1511599_[HIPP|W|Human inference of promoter position]_Weak
gaataaattttctcaggggcgaaggtgtgcctgcaagccgccgtctatggttaaaca
aggAgatatttttacggcacggcg
>ECK125095197_yddGp_reverse_1547205_[TIM|S|Transcription initiation mapping]_Strong
gcggtagaaaaacgcaccactgcctgacaggccagttaaaaaaatgctataaaattc
agcTtaatttttaacggcaagaga
>ECK120034542_ydhYp_reverse_1754642_[TIM|S|Transcription initiation mapping]_Strong
tgtaattttaattgataacgatcaatgttaagggctcagaataatcacattattttt
tctCctaaccataaaggattagtt
>ECK125137235_yegSp8_forward_2168683_[ICWHO|W|Inferred computationally without human oversight]_Weak
ttatcctccgactttcatcctgttctgactccaccttttgttttctgctctacacta
tctAcagaccaatcataaaggcac
>ECK120010621_yeiLp_forward_2255290_[HIPP|W|Human inference of promoter position],[TIM|S|Transcription initiation mapping]_Strong
aaagaaaattcgaccgggccgatgattgaatcttaacaacagcgtacgtatgctaaa
tatGagaaatctcatagcggataa
>ECK125138132_yffOp_forward_2562053_[HTTIM|S|High-through put transcription initiation mapping]_Strong
acgccaaaattagcgctgaattaatgggtaattattgcggtttttgtcaattttcaa
cctCaattcttgcgaaaaatggca
>ECK120015426_yggEp1_reverse_3068126_[TIM|S|Transcription initiation mapping],[RS-EPT-CBR|S|RNA-seq using two enrichment strategies for primary transcripts and consistent biological replicates]_Strong
ccttgttcagttaggcgctatctgatggaaaaataaaacagaggcgctaagcttgcc
tccAgaggtcctgaattttgggca
>ECK120015427_yggEp2_reverse_3068185_[TIM|S|Transcription initiation mapping]_Strong
atgtgttatgtggtttattgccttgcagctggcgagagacggtattgctcatgcaca
agcCttgttcagttaggcgctatc
>ECK125137654_yhaJp7_reverse_3254261_[ICWHO|W|Inferred computationally without human oversight]_Weak
cataattcttgacctctctttacttccttttatggtaaggggctggacgctacattg
ttaGccagatattctgcccggtat
>ECK120010394_yhfGp_reverse_3491648_[HIPP|W|Human inference of promoter position],[TIM|S|Transcription initiation mapping],[CV(FP/TIM)|C|cross validation(FP/TIM)],[CV(FP/RS-EPT-CBR)|C|cross validation(FP/RS-EPT-CBR)],[FP|S|Footprinting],[IMP|W|Inferred from mutant phenotype],[RS-EPT-CBR|S|RNA-seq using two enrichment strategies for primary transcripts and consistent biological replicates],[IEP|W|Inferred from expression pattern]_Confirmed
caatcttgcccgcgcttctgctctcccggcgtaacccggatttgccgcttatacttg
tggCaaatggacacgttcagggag
>ECK125137807_yhhTp4_forward_3611841_[ICWHO|W|Inferred computationally without human oversight]_Weak
gacgtgaaaatcagcagtaagaatcagaatattgctggcgtgactcccgctacactt
aatAcaaaaagtcacaaggaagcc
>ECK125134716_yhiMp_forward_3634743_[AIPP|W|Automated inference of promoter position]_Weak
tggccttttgaacgctgaaaagtagcgctctgcaaagtaaaccccgctatagttatg
ctaTgcatttgtctttaatgatat
>ECK120033652_yhjGp_reverse_3678412_[HTTIM|S|High-through put transcription initiation mapping],[IEP|W|Inferred from expression pattern]_Strong
tttcacgcccggcaccgatagaaacgctgaatacggcggttctggcgctataagctg
cctCattttccgcctggctggact
>ECK120015415_yiaGp_forward_3719431_[TIM|S|Transcription initiation mapping]_Strong
agccagagcatgccctgacttcaccccgctgtgtctgcttttcccgactattcttaa
tgaGcttcgatgcaattcacgatc
>ECK125137934_yigMp3_forward_4011050_[ICWHO|W|Inferred computationally without human oversight]_Weak
atttatcgtaatcgttctttatttggtcagttgtcaacctgatacttcgctacaatg
gatAcccgttaatcaaagagtttt
>ECK120009882_yihGp_reverse_4046652_[HIPP|W|Human inference of promoter position],[TIM|S|Transcription initiation mapping]_Strong
attttttctaatgtggatagatatgaattatttttctccttaaggatcatccgttat
ttgGgtcgttttctgctaaaatct
>ECK125095219_yjcCp_forward_4275418_[HTTIM|S|High-through put transcription initiation mapping]_Strong
atttcaaatcaggcaaaagtgctatttataccgtaagatttatctaaagacgtcggt
accCagggttttcaccttgcaatg
>ECK125138072_yjgBp10_reverse_4496234_[ICWHO|W|Inferred computationally without human oversight]_Weak
gcgatgtgtaacctttgtcacactccaggcaccccgccctgccatgctctacacttc
ccaAacaacaccagagaaggacca
>ECK125145770_yjiYp_reverse_4591367_[TIM|S|Transcription initiation mapping]_Strong
aaataaccactcagttatttaccttactttacgcgcgcgtaactctggcaacatcac
tacAggatagcggtcaatttacct
>ECK125138122_yjjKp11_reverse_4630566_[ICWHO|W|Inferred computationally without human oversight]_Weak
ttttactgcgagggtgatcgaccggctgggattaggcggggaaaaaggctacacttc
gccTttgaaaactcattatcacga
>ECK125137136_yobBp8_forward_1925209_[ICWHO|W|Inferred computationally without human oversight]_Weak
taaagtgaatgtcgatttggcggcggccggggtggcatttaaagaacgctacaatat
gccGgtgatcgctgaagcggttga
>ECK120015416_ytfKp_forward_4439511_[TIM|S|Transcription initiation mapping],[RS-EPT-CBR|S|RNA-seq using two enrichment strategies for primary transcripts and consistent biological replicates]_Strong
ctttaggtaaaaaaagttatacgcggtggaaacattgcccggatagtctatagtcac
taaGcattaaaatttgcgcctcat
>ECK120010964_znuAp_reverse_1942661_[AIPP|W|Automated inference of promoter position]_Weak
gaggacgcggcgttggccaaaagaaaccgagacattttccagggaaaccagacttgt
catGttaattttagtcttgcagta
>ECK125095451_acrDp2_forward_2587550_[HIPP|W|Human inference of promoter position],[IEP|W|Inferred from expression pattern]_Weak
atttacattaactcctttttttctccacgattggctcgtaccttgccgctacagtga
agcAagtcaagcctacaacgatac
>ECK125095447_actPp_reverse_4284935_[HIPP|W|Human inference of promoter position],[IEP|W|Inferred from expression pattern]_Weak
gatctcctttgttctcaccggtatctacatctggcgggcgaacggcgaattcgaccg
tctTaataatgaagtcctgcatga
>ECK120009973_argTp_reverse_2427849_[AIPP|W|Automated inference of promoter position]_Weak
tatttaacgttgaatgttactgttgtcgtcaagatggcataagacctgcatgaaaga
gccTgcaaacacacaacacaatac
>ECK120026316_aslBp_forward_3982781_[AIPP|W|Automated inference of promoter position],[IEP|W|Inferred from expression pattern]_Weak
aaaaagcagtatttcggcgagtagcgcagcttggtagcgcaactggtttgggaccag
tggGtcggaggttcgaatcctctc
>ECK120009852_astCp2_reverse_1832044_[HIPP|W|Human inference of promoter position],[TIM|S|Transcription initiation mapping],[CV(FP/TIM)|C|cross validation(FP/TIM)],[FP|S|Footprinting]_Confirmed
tagcctccgccgtttatgcacttttatcactggctggcacgaaccctgcaatctaca
tttAcagcgcaaacattacttatt
>ECK120010180_atoDp_forward_2323412_[IMP|W|Inferred from mutant phenotype],[AIPP|W|Automated inference of promoter position]_Weak
attagttaaataactaaatccaataatctcattctggcactccccttgctattgcct
gacTgtacccacaacggtgtatgc
>ECK120033259_chaCp_forward_1272422_[AIPP|W|Automated inference of promoter position],[IEP|W|Inferred from expression pattern]_Weak
agttaaagctattcgtgcggtgttgccttgcaagtggtccgtggattgcatattgtc
ccgTtagtggtttcaaaatgagca
>ECK125095439_crlp2_forward_257824_[HIPP|W|Human inference of promoter position],[IEP|W|Inferred from expression pattern]_Weak
tgtgttaaaaatttgctaaattttgccaatttggtaaaacagttgcatcacaacagg
agaTagcaatgacgttaccgagtg
>ECK120021266_dcuDp2_forward_3374583_[HIPP|W|Human inference of promoter position]_Weak
acatcctatcacaggattgaaagtaggggaaaatggcagggttttctctttgtgcct
catCattaccataattaacggaat
>ECK120009977_ddpXp_reverse_1563107_[HIPP|W|Human inference of promoter position],[AIPP|W|Automated inference of promoter position],[IEP|W|Inferred from expression pattern]_Weak
ttaagccagcattctggcgcttatcccggcatggcatgagatctgcataagcggaaa
gcgCagcaatttttgtcttataca
>ECK125136726_efeOp2_forward_1082154_[ICWHO|W|Inferred computationally without human oversight]_Weak
aagtcgccgtctggtttatttatctcatcccggcgctggtggcatttgctctgccac
cacGcgcaggggcgacagcgtctc
>ECK125095441_emrDp_forward_3853845_[HIPP|W|Human inference of promoter position],[IEP|W|Inferred from expression pattern]_Weak
catattctgccgctaaacaattccccattcctggcgtatatctggctaacattcatc
aatGtgatagattcctctcccgca
>ECK120011038_fdhFp_reverse_4299407_[TIM|S|Transcription initiation mapping]_Strong
cccgtaatatcagggaatgaccccacataaaatgtggcataaaagatgcatactgta
gtcGagagcgcgtatgcgtgattt
>ECK125136496_ffsp5_forward_476399_[ICWHO|W|Inferred computationally without human oversight]_Weak
cgagtgaagtcgcattgcgcaagaaaccagcatctggcacgcgatgggttgcaatta
gccGgggcagcagtgataatgcgc
>ECK125095446_flhDp2_reverse_1978577_[HIPP|W|Human inference of promoter position],[IEP|W|Inferred from expression pattern]_Weak
aacctgaatctgaggcagcacctggcacggctgggacggaagtcgctgtcgttctca
aaaTcggtggagctgcatgacaaa
>ECK120032981_glmYp1_reverse_2691340_[HIPP|W|Human inference of promoter position],[TIM|S|Transcription initiation mapping],[RS-EPT-CBR|S|RNA-seq using two enrichment strategies for primary transcripts and consistent biological replicates]_Strong
ataatcagtacgttaccaaactattttctttattggcacagttactgcataatagta
accAgtggctcattcaccgactta
>ECK120010268_glnAp2_reverse_4058107_[TIM|S|Transcription initiation mapping]_Strong
gcatgataacgccttttaggggcaatttaaaagttggcacagatttcgctttatctt
tttTacggcgacacggccaaaata
>ECK120010230_glnHp2_reverse_848047_[TIM|S|Transcription initiation mapping],[RS-EPT-CBR|S|RNA-seq using two enrichment strategies for primary transcripts and consistent biological replicates]_Strong
gccgcatctcgaaaaatcaaggagttgcaaaactggcacgattttttcatatatgtg
aatGtcacgcaggggatcgtcccg
>ECK120010750_glnKp_forward_472556_[HIPP|W|Human inference of promoter position],[AIPP|W|Automated inference of promoter position]_Weak
ttaacttcctgctctctttctcgtttttcatttctggcacaccgcttgcaatacctt
cttCgtgtagcagaaccattaccg
>ECK125137767_hslOp4_forward_3529672_[ICWHO|W|Inferred computationally without human oversight]_Weak
gcggaaagtgtagagaaacgcgaaaaaatggcgctggcacgtaaacttaatgcctta
accAtgccgcacccggaccgacgc
>ECK125095445_htpGp3_forward_494817_[HIPP|W|Human inference of promoter position],[IEP|W|Inferred from expression pattern]_Weak
tcggtccggatgatatcgggcttgatcgtctggaacagcgtctggcagaggaaaaaa
tcaCtgaagtgatcctcgccacca
>ECK125136375_htrEp1_reverse_155518_[ICWHO|W|Inferred computationally without human oversight]_Weak
atttagtgatgaggtcatgaaagtcaatggccttaatggcaaagcgaattctgcaaa
agtGcatttttacgccattaatga
>ECK120010211_hycAp_reverse_2850461_[TIM|S|Transcription initiation mapping],[RS-EPT-CBR|S|RNA-seq using two enrichment strategies for primary transcripts and consistent biological replicates]_Strong
ttaaaaatctctttaataacaataaattaaaagttggcacaaaaaatgcttaaagct
ggcAtctctgttaaacgggtaacc
>ECK120010719_hydNp_reverse_2838132_[HIPP|W|Human inference of promoter position],[TIM|S|Transcription initiation mapping]_Strong
aattaatttccttaaataacagtaaattaaaaactggcatgatttgtgaatgtatcg
gcgCattaactgtcattgctggag
>ECK120010759_hyfAp_forward_2601171_[HIPP|W|Human inference of promoter position],[TIM|S|Transcription initiation mapping]_Strong
cataacttattgaatatattgagttaatcagaatggcatcctttatgcaatatgaaa
tgcAatgtttcatatcattttcaa
>ECK120010212_hypAp_forward_2850627_[TIM|S|Transcription initiation mapping]_Strong
catcgacattattcaccgcagggataatcaacactggcacaattattgcttgtagct
ggcAatagttaatgggaggcgata
>ECK120010057_ibpBp_reverse_3866981_[TIM|S|Transcription initiation mapping]_Strong
gcgaaaaaaccgcgccgtatcgaaatcaactaattccctaaggccgcctggcgcggc
ctgAcatctccatgctcgccgtca
>ECK125136597_insHp6_reverse_689222_[ICWHO|W|Inferred computationally without human oversight]_Weak
agtgcattatccggataacaatattctcctatccaactttggcacatctattgcttt
gttAtacaaggcaaaccctgaaac
>ECK125137409_iscXp3_reverse_2656917_[ICWHO|W|Inferred computationally without human oversight]_Weak
tcgagattgaacacgcctgtgaaaaatcctgtgcttgcaccacctgccactgcatcg
ttcGtgaaggttttgactcactgc
>ECK125137474_ispFp3_reverse_2871984_[ICWHO|W|Inferred computationally without human oversight]_Weak
tgccattgctcataccgttgatcgcaacggcttatggcacgcgctgacgccgcaatt
tttCcctcgtgagctgttacatga
>ECK120010018_kchp_reverse_1310523_[AIPP|W|Automated inference of promoter position]_Weak
aagaaagtgttctgaatagagattcaatatttaagggcacggtttttgcaaccgtgt
tctTgtttggcctttccttatagc
>ECK125138101_mcrCp5_reverse_4578062_[ICWHO|W|Inferred computationally without human oversight]_Weak
gggcatagttacttctgctgtgggttggaagatggcacctctccggatacgcaatgg
cttAatgaaattgtgatgacggat
>ECK120010741_nacp_reverse_2061978_[HIPP|W|Human inference of promoter position],[TIM|S|Transcription initiation mapping]_Strong
ttggttagcttgtacatcaacaccaaaataaaactggcaagcatcttgcaatctggt
tgtAagtaatggcggcacttgggc
>ECK125095440_nikAp2_forward_3613439_[HIPP|W|Human inference of promoter position],[IEP|W|Inferred from expression pattern]_Weak
agccatcgttaaacagcgtggcggcagcgcctggcaaatcgtcagcgtagacagcac
ctaTcactcctcgctgtcagtcag
>ECK120010021_norVp_forward_2832439_[HIPP|W|Human inference of promoter position],[TIM|S|Transcription initiation mapping],[AIPP|W|Automated inference of promoter position],[IEP|W|Inferred from expression pattern]_Strong
ttatttatagagtaaaaacaatcagataaaaaactggcacgcaatctgcaattagca
agaCatctttttagaacacgctga
>ECK125137953_ompLp1_reverse_4064479_[ICWHO|W|Inferred computationally without human oversight]_Weak
ggtttgcgtcagctcatttttatctggccttgtgcactggcaattattgctgcattg
acgAtgggattcttttacacactc
>ECK125137113_pabBp6_forward_1894779_[ICWHO|W|Inferred computationally without human oversight]_Weak
aacctgcaaacattgttaactcctgctaaattgttggcgctaattatttcatgctac
ccgGcacatagccagtagagtcag
>ECK125137114_pabBp7_forward_1894628_[ICWHO|W|Inferred computationally without human oversight]_Weak
tcaaaacgcgccacgattcgctcgccggagtggttggcacgcagctcttctgccacc
agcGcgattgcctggccgctgctc
>ECK125136864_pgpBp9_forward_1339165_[ICWHO|W|Inferred computationally without human oversight]_Weak
aggaaatcgccccatggggttggcagtttggcttctgccacacgtttaagctgcatg
aaaTtctccagataatgctggttc
>ECK125136797_pinEp3_forward_1209672_[ICWHO|W|Inferred computationally without human oversight]_Weak
aaaccaacgtttatgaaaatgaagaaataacaagcaaatggcatcattcctgctttt
accAgggggatttaacatgcttat
>ECK120009957_potFp1_forward_893736_[AIPP|W|Automated inference of promoter position]_Weak
gttctcttttcttacaccgcgccgataaaaaatatgcacgtttattgcatatctttc
agtGtgacaacttttgttcgtttg
>ECK125137395_ppkp6_forward_2622990_[ICWHO|W|Inferred computationally without human oversight]_Weak
tcgcaagctccagcagtttttttcccccttttctggcatagttggacatctgccaat
attGctcgccataatatccaggca
>ECK120009974_prpBp_forward_348646_[AIPP|W|Automated inference of promoter position]_Weak
tgaaattaaacatttaattttattaaggcaattgtggcacaccccttgctttgtctt
tatCaacgcaaataacaagttgat
>ECK120009904_pspAp_forward_1368038_[TIM|S|Transcription initiation mapping],[AIPP|W|Automated inference of promoter position],[RS-EPT-CBR|S|RNA-seq using two enrichment strategies for primary transcripts and consistent biological replicates]_Strong
aatcagatctttataaatcaaaaagataaaaaattggcacgcaaattgtattaacag
ttcAgcaggacaatcctgaacgca
>ECK120010088_pspGp_forward_4262816_[ICA|W|Inferred by computational analysis],[FP|S|Footprinting]_Strong
gggcgttttgctgttaaatcaatagattatttttggcatgattcttgtaatgccagc
aagAgatttcatatttgggagagc
>ECK120010019_puuPp_reverse_1359373_[HIPP|W|Human inference of promoter position],[AIPP|W|Automated inference of promoter position],[IEP|W|Inferred from expression pattern]_Weak
gtaatccagacatttcccggatgtcgcgttatggagcgcgggcggcaacgggcttcc
gttAacgattaagactgtgacgag
>ECK125136411_rayTp1_forward_247544_[ICWHO|W|Inferred computationally without human oversight]_Weak
catccggcagttgtacgcaggtgcctgatgcgacgctggcgcgtcttatcatgccta
cgaGcccgcgaatatttgcgagcc
>ECK125199576_relAp3_reverse_2913700_[TIM|S|Transcription initiation mapping]_Strong
tggatatgttcccacacacgggacatctggaatcgatggtacttttctcgcgcgtta
aatAgttgcgatttgccgatttcg
>ECK125199577_relAp4_reverse_2914318_[TIM|S|Transcription initiation mapping]_Strong
ccgcaccgctaagttcggcagatcgcgaaaaactggaacgcttttcgcattctgaag
gccTggatctgtatctcgcccccg
>ECK125137617_rfaEp1_reverse_3196926_[ICWHO|W|Inferred computationally without human oversight]_Weak
ctggcgcaaaacgacattatggaagagcaggaagcgatggcgctgacccgtgcttac
actAcgcttcgcgatgaacttcat
>ECK125095448_rhaDp_reverse_4094385_[HIPP|W|Human inference of promoter position],[IEP|W|Inferred from expression pattern]_Weak
gattgccggatgcggcacaagtgccttatcaggcctacaggtcggcaatagttgtag
gccTgataagacgcgacagcgtcg
>ECK120010697_rpoHp6_reverse_3600813_[HIPP|W|Human inference of promoter position],[TIM|S|Transcription initiation mapping],[CV(FP/TIM)|C|cross validation(FP/TIM)],[FP|S|Footprinting]_Confirmed
aacagtgaatgataacctcgttgctcttaagctctggcacagttgttgctaccactg
aagCgccagaagatatcgattgag
>ECK125138115_rsmCp1_reverse_4607868_[ICWHO|W|Inferred computationally without human oversight]_Weak
caccatcaccagacggacgtgtgccgggatcgcaatggcaatctccccctgcaacgc
gccAgggcgacgcagcgaccactg
>ECK125137795_rsmDp2_forward_3604297_[ICWHO|W|Inferred computationally without human oversight]_Weak
tcgccatttgcgactacactcctcgctgttgcttcatggcacagcgttaacgctatg
tacAtagcagctaaaaaaatgatg
>ECK120010682_rtcBp_reverse_3558107_[HIPP|W|Human inference of promoter position],[TIM|S|Transcription initiation mapping]_Strong
tgaattaaaaaattaagctgcttatttaattttctggcacgacggttgcaattatca
ggaCagcaaacaacgaaaagagaa
>ECK120009979_rutAp_reverse_1074026_[HIPP|W|Human inference of promoter position],[AIPP|W|Automated inference of promoter position],[IEP|W|Inferred from expression pattern]_Weak
aacagattaataacattaactttttaaaaactggcatccgctttgcaaacaagccaa
tacGcggctgaaaaggatatgcag
>ECK125137050_rydBp1_reverse_1764930_[ICWHO|W|Inferred computationally without human oversight]_Weak
tcttctgctgaattaaaagaagaaatctactttgcctggcgtctgggcgtgcattga
tccTgacttaatgccgcaagttcg
>ECK125137393_tmcAp5_reverse_2595938_[ICWHO|W|Inferred computationally without human oversight]_Weak
gtcaggggcgagtagtaccagacagtttcactcatggcacttctcagcaacgctaca
gctGgtttaaacgtggtttcgaca
>ECK125137018_tusp2_forward_1684173_[ICWHO|W|Inferred computationally without human oversight]_Weak
aactgggtggtgcccgcttctcgtttagctggccgttatggcataacatcccgcaat
ttaCctctgcctgacactacgcgc
>ECK125137946_typAp1_forward_4058230_[ICWHO|W|Inferred computationally without human oversight]_Weak
accatcgtgcaaaagggctgcaccacgatgtgaatgttgcaccaatatagtgcttca
atgGaaacattaagcaccatgttg
>ECK125095450_xdhAp2_forward_3000265_[HIPP|W|Human inference of promoter position],[TIM|S|Transcription initiation mapping],[IEP|W|Inferred from expression pattern]_Strong
cctacctcccctaacgcttatcgtcgtttctggcgtaaatcttgcctgcttagacta
aatCtttgccataagaaccaaatg
>ECK125095438_yaaUp_forward_45592_[HIPP|W|Human inference of promoter position],[IEP|W|Inferred from expression pattern]_Weak
cacattgttgtgaaggccgatgctgataaacaggcgctggagctgctggtgaaagcg
tgcCccgcaggtctgtacaagaag
>ECK125095437_yahEp_forward_335739_[HIPP|W|Human inference of promoter position],[IEP|W|Inferred from expression pattern]_Weak
cagaccaaccatgtaggctggacgccgctactggaagcgattgtgcttaatgatggt
ggtAttaaacagcaggcgattgtg
>ECK125136534_ybcKp1_forward_568787_[ICWHO|W|Inferred computationally without human oversight]_Weak
tttattttttatgtattcttttgtgctttcaagattatggcgtaagaaaattgcaat
acgAttattgttgtatattcaaga
>ECK120010017_ybhKp_reverse_816692_[AIPP|W|Automated inference of promoter position]_Weak
agaggtagaagaaaatagtttgtatcctcaatattggcaggttaattgctgtttccc
cgcAatttgcgctactgtagcgcg
>ECK125136644_ybiOp5_reverse_845664_[ICWHO|W|Inferred computationally without human oversight]_Weak
atgcgctacgcttatcaggcctacaggatatctggcaacttattaaaattgcatgaa
cttGtaggacggataaggcgttca
>ECK125136805_ycgGp7_forward_1217307_[ICWHO|W|Inferred computationally without human oversight]_Weak
tctaccatgctctctgtagatgccagcgcgagcgaatgaatggcattttcatgtatt
aaaCcctttggccgggacaagcaa
>ECK125136812_ycgNp1_forward_1228683_[ICWHO|W|Inferred computationally without human oversight]_Weak
tcaaggccggtgacgttgtgttgacaggcacgcctgatggcgtcggcccgttgcaaa
gcgGtgatgagctgacagtcactt
>ECK125136868_ycjDp5_reverse_1351896_[ICWHO|W|Inferred computationally without human oversight]_Weak
ggcgaggttgtcgagcgaggcagcaccgcggatgtgctggcatcgccgctgcatgaa
ctcAccaaacggctgattgccggt
>ECK120009975_yeaGp1_forward_1866815_[AIPP|W|Automated inference of promoter position]_Weak
atcaccgggcacgttgttctcatcgtcgataaaatggcatgagagttgctgtgtttt
agcAagagacgtcgttcagtttac
>ECK125137127_yebVp2_forward_1921715_[ICWHO|W|Inferred computationally without human oversight]_Weak
acgcctgacagcgcacaaaaaaagcgcactttttgactggcacattcggctgcctca
actAggctgaaaaatggtgcgatc
>ECK125137263_yeiBp2_reverse_2243073_[ICWHO|W|Inferred computationally without human oversight]_Weak
gtctcgatcgacgcggtgcattactgcgtgaaggcgcgtggcatccgcgatgcaacc
agtGccacgacaacgacctctctt
>ECK125095444_yejHp_forward_2280622_[HIPP|W|Human inference of promoter position],[IEP|W|Inferred from expression pattern]_Weak
ctaataacatccctcaagggaaaaagatccatggcatactattagcagaataatcta
cctAcgcgagaccatgatttttac
>ECK125137368_yfeAp6_reverse_2517892_[ICWHO|W|Inferred computationally without human oversight]_Weak
ctggtgaaagcatcattggatgaaaaatcggcaacaggctggccccctgtttgcttc
gcgAtgcgaataaacttattattt
>ECK125095443_ygfKp_forward_3015992_[HIPP|W|Human inference of promoter position],[IEP|W|Inferred from expression pattern]_Weak
cctcacatttttttatatttcccgccaaacctggcaagagtggtgcgattgttgctc
tatCcccctaaaccaccggatttc
>ECK125137557_yggMp1_reverse_3099757_[ICWHO|W|Inferred computationally without human oversight]_Weak
cgaagtggatgatgcgaaatacggcttcgtcgcctctggcacgctgaacccgcaaaa
agcGcgcgttctgctgcaactggc
>ECK120009976_yhdWp_forward_3418972_[AIPP|W|Automated inference of promoter position]_Weak
cagcttattgcgacgcgaaatcgtgcgcaaaagctggcactacttttgcttataaga
ggaTggccacagacaggtaaaaga
>ECK125137748_yheVp1_reverse_3478985_[ICWHO|W|Inferred computationally without human oversight]_Weak
cagtgcgttagagctggggcgcaagacgctggtcacgcttggcatgcatccgcatca
ggcAcagcgagcgcaactgcattt
>ECK125137797_yhhMp1_reverse_3605794_[ICWHO|W|Inferred computationally without human oversight]_Weak
agggttaacggtttaaacacccagcgttgccaggttggcccacgatacgatgcatcc
acaGatagccatgcggaaagacag
>ECK125137823_yhiDp1_reverse_3656110_[ICWHO|W|Inferred computationally without human oversight]_Weak
atttattgatctgaatccaaaagcaatgaccccggttgcatggtggatgctgcatga
agaAacagtatataaaggtggcga
>ECK125095442_yhjCp_forward_3672136_[HIPP|W|Human inference of promoter position],[IEP|W|Inferred from expression pattern]_Weak
aaaacaattttgaggatttccttatattggtggttagtacgcatgcaattaaaaatg
aaaTtccgcgaccacaagccaaaa
>ECK125137948_yihLp1_forward_4060372_[ICWHO|W|Inferred computationally without human oversight]_Weak
ctcccttataagtctgtggttacgtcaatagagagctttgtcacaattatctgcaaa
gtcAtacgccgttaattgctttct
>ECK125137951_yihLp5_forward_4060423_[ICWHO|W|Inferred computationally without human oversight]_Weak
tgcaaagtcatacgccgttaattgctttcttttttggcgtaagcgtaagatgcttca
tctGgtttaaaccaaaaggattaa
>ECK125137990_yjaAp3_forward_4213224_[ICWHO|W|Inferred computationally without human oversight]_Weak
ttagaaaaaccccggtccataaggccggggttttttgcatatcaattatttgcatga
tgaAgggaatctcatgtcagttct
>ECK125137987_yjaGp4_forward_4199373_[ICWHO|W|Inferred computationally without human oversight]_Weak
ctaccggccatcgggtcagcgtggacagcgcgctggcgtgggtacaacgctgcatga
aagGctatcgtctgccggagccaa
>ECK125138085_yjhUp1_reverse_4520381_[ICWHO|W|Inferred computationally without human oversight]_Weak
tttcatgtaaaagaataaaatatctgtataaaatcatgccactggcaatctgcatca
actCtccgggtaaacagggttaag
>ECK125138125_yjjXp6_reverse_4633899_[ICWHO|W|Inferred computationally without human oversight]_Weak
cgctactgatgatatgcgtaatgccaagctctttggcacgggttgccacctgcatcg
cctGttgctcacctttggcggtca
>ECK125137512_yqeGp5_forward_2985741_[ICWHO|W|Inferred computationally without human oversight]_Weak
aaggaaatatgcctgagcagcagtcagagacataactggcacgtaaggtttgcaacc
actAacccaccaatagaggggtag
>ECK125137737_yrdBp1_reverse_3430062_[ICWHO|W|Inferred computationally without human oversight]_Weak
aatgctggtggcacaggcggctcatgcctttcttctctggcacggtgttctgcctga
cgtAgaaccagttataaagcaatt
>ECK125137738_yrdBp4_reverse_3430088_[ICWHO|W|Inferred computationally without human oversight]_Weak
tcaaagcgtaatgctgatggtttaggaatgctggtggcacaggcggctcatgccttt
cttCtctggcacggtgttctgcct
>ECK125138044_ytfFp6_reverse_4433131_[ICWHO|W|Inferred computationally without human oversight]_Weak
aagccatctttttaatgttaataactagttaattaaagtggcatcctcccgcatcct
ctcTgataatgacgggatgccggg
>ECK125137976_zapBp1_forward_4118386_[ICWHO|W|Inferred computationally without human oversight]_Weak
tgtggattatgtcaccaggagaaggatgaaaagtgtggcaaaccgtaatctgcaagg
cgtGccgctggacagcgatggcgc
>ECK120010765_zraPp_reverse_4201712_[HIPP|W|Human inference of promoter position],[AIPP|W|Automated inference of promoter position]_Weak
gccagattacccgtcatatcagcgtttcatcgttggcacggaagatgcaatacccga
agtAagacaaccactggaggatta
>ECK120010766_zraSp_forward_4201905_[HIPP|W|Human inference of promoter position],[AIPP|W|Automated inference of promoter position]_Weak
tgtgttacagcgcagggtaagcgctgataaaagatggcatgatttctgctgtcagaa
aggGatgagcaggcaaagaagaag
>ECK125137720_aaeRp10_forward_3389381_[ICWHO|W|Inferred computationally without human oversight]_Weak
acgggaaacagactcatgttgaccttggttgtaaagagagagcaggcgttattattt
tcaGcatctgtcgccgcagagaag
>ECK125137717_aaeRp6_forward_3389477_[ICWHO|W|Inferred computationally without human oversight]_Weak
gcgagagcaacattgctgtagattgatatttaatatattagcgtaactgttatgctg
ttaTctatattatgtgatctaaat
>ECK125136673_aatp5_reverse_927460_[ICWHO|W|Inferred computationally without human oversight]_Weak
tgcttgccagacaggggcgttattaccagttcaagcagggtttgtaagctattattg
aacGatccgacttgcgtggagttt
>ECK120010467_accAp_forward_208411_[TIM|S|Transcription initiation mapping]_Strong
gcccgggaaaaatatgctcgcgggcttgctatctcgctgacggacaggcaaattgat
gacCagcttttaaaccgactccgt
>ECK120010469_accBp_forward_3405140_[HIPP|W|Human inference of promoter position],[TIM|S|Transcription initiation mapping]_Strong
tgaaggttatttacatgttagctgttgattatcttccctgataagaccagtatttag
ctgCcaattgctacgaaatcgtta
>ECK120010470_accDp_reverse_2434015_[HIPP|W|Human inference of promoter position],[TIM|S|Transcription initiation mapping],[RS-EPT-CBR|S|RNA-seq using two enrichment strategies for primary transcripts and consistent biological replicates]_Strong
actccgcggttcgaccacttttttatccaaagtttcgggctgttatgttttaatgtg
caaCattcatggtctgttgggggc
>ECK120010987_aceBp_forward_4215402_[TIM|S|Transcription initiation mapping]_Strong
tatttttaattaaaatggaaattgtttttgattttgcattttaaatgagtagtctta
gttGtgctgaacgaaaagagcaca
>ECK120010281_aceEp_forward_122969_[TIM|S|Transcription initiation mapping],[HTTIM|S|High-throughput Transcription initiation mapping],[RS-EPT-CBR|S|RNA-seq using two enrichment strategies for primary transcripts and consistent biological replicates]_Strong
aaagcgcggcaactaaacgtagaacctgtcttattgagctttccggcgagagttcaa
tggGacaggttccagaaaactcaa
>ECK120010670_acnAp2_forward_1335781_[HIPP|W|Human inference of promoter position],[TIM|S|Transcription initiation mapping]_Strong
tcttttatcaatttgggttgttatcaaatcgttacgcgatgtttgtgttatctttaa
tatTcaccctgaagagaatcaggg
>ECK120010671_acnBp_forward_131519_[HIPP|W|Human inference of promoter position],[TIM|S|Transcription initiationmapping]_Strong
tttatgttgcttttttgtaaacagattaacacctcgtcaaaatcctgctattctgcc
cgtTgcggtactgggcatttaccc
>ECK120010720_acpPp_forward_1151575_[HIPP|W|Human inference of promoter position],[TIM|S|Transcription initiation mapping]_Strong
atcgtggtaagacctgccgggatttagttgcaaatttttcaacattttatacactac
gaaAaccatcgcgaaagcgagttt
>ECK120010736_acrAp_reverse_485698_[HIPP|W|Human inference of promoter position],[TIM|S|Transcription initiationmapping]_Strong
gttcgtgaatttacaggcgttagatttacatacatttgtgaatgtatgtaccatagc
acgAcgataatataaacgcagcaa
>ECK120015500_acrDp_forward_2587475_[AIPP|W|Automated inference of promoter position]_Weak
aaagtcagttaatgtaatgcctcctactgaccaaagaatacttgcacttaaggttca
gtaTaaaagggcatgataatttac
>ECK120016232_acrEp_forward_3413702_[AIPP|W|Automated inference of promoter position]_Weak
ttacgaggttttaattctgcctctttcaacccgcgtcaaaataaaacagtagaatat
taaTctttttttgtgtttatgtgc
>ECK120015959_acrRp_forward_485699_[AIPP|W|Automated inference of promoter position]_Weak
gatttcaaattggtcaatggtcaaaagttaataaacccattgctgcgtttatattat
cgtCgtgctatggtacatacattc
>ECK125158030_acrZp_forward_794751_[TIM|S|Transcription initiation mapping]_Strong
cgcaaagctgaccgcacaaaaggggagtgcttttctgtgcttagcggttagaatagt
ctcAtgactatatctggagttgac
>ECK120009980_acsp1_reverse_4287595_[AIPP|W|Automated inference of promoter position]_Weak
aataaccacactgtgaatgttgtctttaatcaattgtaagtgcatgtaaaataccac
tttAgagttagtcagtatcttcct
>ECK120009981_acsp2_reverse_4287391_[AIPP|W|Automated inference of promoter position],[HTTIM|S|High-throughput transcription initiation mapping]_Strong
atactaaacaaaactgccaatacccctacatttaacgcttatgccacatattattaa
catCctacaaggagaacaaaagca
>ECK125137021_addp6_forward_1702202_[ICWHO|W|Inferred computationally without human oversight]_Weak
aacgtaaaaaatcgttgcgcaatcgtggatttttaccctgctttgtttttataatgg
tgcGcacttttatatccagaaaaa
>ECK125134720_adep_forward_3843910_[HIPP|W|Human inference of promoter position],[TIM|S|Transcription initiationmapping]_Strong
ttcagtgataattatcacatttcaattgcacattaatggatattctttaataatctc
gcgAcgtttctttatgataaataa
>ECK125137899_adep7_forward_3843930_[ICWHO|W|Inferred computationally without human oversight]_Weak
ttcaattgcacattaatggatattctttaataatctcgcgacgtttctttatgataa
ataAtaatcaaattgataaaatca
>ECK120010777_adiAp_reverse_4340556_[HIPP|W|Human inference of promoter position],[TIM|S|Transcription initiation mapping],[IMP|W|Inferred from mutant phenotype]_Strong
ttcaaaaatgtttgtttttcacgcgctttacagcccgaaaaggccggaagatacttg
cccGcaacgaagattccttcataa
>ECK120010095_agaRp_reverse_3278703_[HIPP|W|Human inference of promoter position],[TIM|S|Transcription initiation mapping]_Strong
agcttgcgtcaatgggcaaggtgggcttgcatttgcttaatagaaaggcgttaatag
gcaAaacgaaatgaaacgaaagtt
>ECK120010096_agaSp_forward_3281889_[HIPP|W|Human inference of promoter position],[TIM|S|Transcription initiation mapping]_Strong
tcgttttatttcttttttctccattgaactttcagtttcttttctatagattttaat
caaCgaaagacatcaccaagtgaa
>ECK120010147_ahpCp_forward_638921_[HIPP|W|Human inference of promoter position],[TIM|S|Transcription initiationmapping],[RS-EPT-CBR|S|RNA-seq using two enrichment strategies for primary transcripts and consistent biological replicates]_Strong
atcgatttgataatggaaacgcattagccgaatcggcaaaaattggttaccttacat
ctcAtcgaaaacacggaggaagta
>ECK120051395_ahpCp2_forward_638693_[TIM|S|Transcription initiation mapping]_Strong
taggtaagagcttagatcaggtgattgccctttgtttatgagggtgttgtaatccat
gtcGttgttgcatttgtaagggca
>ECK120010163_aidBp_forward_4414247_[TIM|S|Transcription initiation mapping]_Strong
gataagaatgttttagcaatctctttctgtcatgaatccatggcagtgaccatacta
atgGtgactgccattgatggaggg
>ECK125137309_aisp4_reverse_2365756_[ICWHO|W|Inferred computationally without human oversight]_Weak
taagaaactaatattagacgtaaatattgaaatttttatattttttcttatttaggc
tttGcatttggcaaaattttgagg
>ECK125137311_aisp8_reverse_2365698_[ICWHO|W|Inferred computationally without human oversight]_Weak
ttgcatttggcaaaattttgaggcattttgccgacatcgtaggatttttaatattac
accAactgcgaattatcgccagaa
>ECK125137332_alaAp7_forward_2407414_[ICWHO|W|Inferred computationally without human oversight]_Weak
cagaacaattcactatataacattgcatgtaaagcatatacacctcattattttgtc
attAttaagttattaacagcacaa
>ECK120030790_alaCp_reverse_2498399_[AIPP|W|Automated inference of promoter position]_Weak
agataaatttcctgtttttaaagcagagttcctcatttaacgtcattaataaaatgt
tctAaaacgctggacagacagaaa
>ECK125137464_alaEp11_forward_2799087_[ICWHO|W|Inferred computationally without human oversight]_Weak
ctgactaaataaaaatttttcactaattgattagtcatagccagcgatatacgctat
gcgAaaatgcagatggcaatgaga
>ECK120010611_alaWp_reverse_2518253_[HIPP|W|Human inference of promoter position]_Weak
actacacgttgcaatttgccgttgacacattcgggcggaattcatatgatgccgccc
gtcAactcgacaagctttacgtga
>ECK125137370_alaXp4_reverse_2518306_[ICWHO|W|Inferred computationally without human oversight]_Weak
aatgcgagcggttttccaaaattgttcatttgcctgatttttcagcgattgaaacta
cacGttgcaatttgccgttgacac
>ECK120010673_aldAp_forward_1488190_[HIPP|W|Human inference of promoter position],[TIM|S|Transcription initiation mapping]_Strong
cccttcacagaattgtcctttcacgattccgtctctctgatgattgatgttaattaa
caaTgtattcaccgaaaacaaaca
>ECK120010162_alkBp_reverse_2309445_[HIPP|W|Human inference of promoter position]_Weak
aaagcggtacgggccgttgccagcgcctgtgccgccaacaagctggctatcataata
cccTgtcatcgggtggtccgtggt
>ECK120015473_allDp_reverse_546411_[AIPP|W|Automated inference of promoter position]_Weak
aataaattctaactatatttttttgcctgtctggatcacataatccagatattttcc
ctgTatgttaattgcagtcatgct
>ECK125138019_alsEp2_reverse_4308664_[ICWHO|W|Inferred computationally without human oversight]_Weak
cagaaccgcttgccggtatgggttttgaaacctatgccattgccagcgccatcattg
gcgGcaccagtttcttcggcggca
>ECK120010029_alsRp1_reverse_4313132_[TIM|S|Transcription initiation mapping]_Strong
catctatcatctaaaaaaccagaaaaacaaataacatcatgtttttaaactaattaa
atgAaataaaattttaagccactc
>ECK125137640_alxp4_forward_3238370_[ICWHO|W|Inferred computationally without human oversight]_Weak
aacagtgtaaaaggtatgtaacagaccattgactggctgaatggtctgtcatacttt
gttAcctgcaaaggggagtaactt
>ECK120009942_amiAp_forward_2552241_[HIPP|W|Human inference of promoter position],[TIM|S|Transcription initiation mapping]_Strong
gtgaacggtcgaattagccaatatctgacgaaaatcggttgaaaaagtggcataatg
gggAgttgtcaactattgaaatga
>ECK125137497_amiCp6_reverse_2949189_[ICWHO|W|Inferred computationally without human oversight]_Weak
tttaccacggcacacctctttgcatgattattcgaaattagtgtatttttattctgt
tttTtcgcagggtgcaagtgtaaa
>ECK125137498_amiCp7_reverse_2949066_[ICWHO|W|Inferred computationally without human oversight]_Weak
taaaaagaatgtttaccgtttattagatgacagattatgcgtctttcgctaaagttt
ccgGtcaaattagtcgtttacttg
>ECK120010445_ampCp_reverse_4379003_[IMP|W|Inferred from mutant phenotype],[RS-EPT-CBR|S|RNA-seq using two enrichment strategies for primary transcripts and consistent biological replicates]_Strong
tacggtctggctgctatcctgacagttgtcacgctgattggtgtcgttacaatctaa
cgcAtcgccaatgtaaatccggcc
>ECK120015384_amyAp_forward_2006115_[HIPP|W|Human inference of promoter position]_Weak
gctccgcaggataacctcttttgaatctgaatgagtcgatggctcgcgaataatccg
attAcggctacgcttctaatgttc
>ECK125137027_anmKp9_reverse_1719673_[ICWHO|W|Inferred computationally without human oversight]_Weak
acattcatgatgattattgatttgaagataatgttttactaccaacggtaaaaatcg
gtcAttccgcatggtattcacgaa
>ECK120011026_ansBp2_reverse_3100751_[TIM|S|Transcription initiation mapping],[RS-EPT-CBR|S|RNA-seq using two enrichment strategies for primary transcripts and consistent biological replicates]_Strong
tcacgttgtaaattgtttaacgtcaaatttcccatacagagctaagggataatgcgt
agcGttcacgtaactggaggaatg
>ECK120010165_appCp_forward_1037710_[HIPP|W|Human inference of promoter position]_Weak
ggcgaatacctctggtcgtagagtttcaggataaagagggagatctaccattatcgg
gttAtttttctctcttcgcctaca
>ECK120020532_appYp_forward_583567_[AIPP|W|Automated inference of promoter position]_Weak
aataaaaaacaacatacatataataatttaatcttaaatgaaatttattaaaatttg
caaActataattttgtgtataaaa
>ECK120030797_aptp_forward_491310_[HIPP|W|Human inference of promoter position],[TIM|S|Transcription initiationmapping]_Strong
aaagcactgaagcacaacaatcgcagttgcaattattgcgtacagccagtacattct
ggcGttttcgagcacaggcgcagg
>ECK125136670_aqpZp3_reverse_916133_[ICWHO|W|Inferred computationally without human oversight]_Weak
aatcaaatttactggatttatttatctggtgaatgactcgccttcgtttttaaaata
gccGcgcattatttccgtcgtcac
>ECK120010108_araBp_reverse_70075_[TIM|S|Transcription initiation mapping]_Strong
ccataagattagcggatcctacctgacgctttttatcgcaactctctactgtttctc
catAcccgtttttttggatggagt
>ECK120010988_araCp_forward_70241_[TIM|S|Transcription initiation mapping]_Strong
caatgtggacttttctgccgtgattatagacacttttgttacgcgtttttgtcatgg
cttTggtcccgctttgttacagaa
>ECK120010148_araEp_reverse_2982208_[TIM|S|Transcription initiation mapping]_Strong
catatttatgctgtttccgacctgacacctgcgtgagttgttcacgtattttttcac
tatGtcttactctctgctggcagg
>ECK120010166_araFp_reverse_1986238_[TIM|S|Transcription initiation mapping]_Strong
aattctgcgatgtgatattgctctcctatggagaattaatttctcgctaaaactatg
tcaAcacagtcacttatcttttag
>ECK120010167_araJp_reverse_412529_[TIM|S|Transcription initiation mapping]_Strong
gaatacagaggggcgaattatctcttggccttgctggtcgttatcctgcaagctatc
actTtattggctacggtgattggt
>ECK120010655_arcAp1_reverse_4640508_[HIPP|W|Human inference of promoter position],[TIM|S|Transcription initiation mapping],[RS-EPT-CBR|S|RNA-seq using two enrichment strategies for primary transcripts and consistent biological replicates]_Strong
ttgggtgtccggcccctcttagcctgttatgttgctgttaaaatggttaggatgaca
gccGtttttgacactgtcgggtcc
>ECK120010658_arcAp3_reverse_4640535_[HIPP|W|Human inference of promoter position],[TIM|S|Transcription initiation mapping]_Strong
gatatatgtcaacgaagcgtagttttattgggtgtccggcccctcttagcctgttat
gttGctgttaaaatggttaggatg
>ECK120010659_arcAp4_reverse_4640599_[HIPP|W|Human inference of promoter position],[TIM|S|Transcription initiation mapping]_Strong
tgacgaaagctagcatttagatacgatgatttcatcaaactgttaacgtgctacaat
tgaActtgatatatgtcaacgaag
>ECK120010698_arcAp5_reverse_4640681_[HIPP|W|Human inference of promoter position],[TIM|S|Transcription initiation mapping]_Strong
tttataaaaaataaatctcgacaattggattcaccacgtttattagttgtatgatgc
aacTagttggattattaaaataat
>ECK120010661_arcAp7_reverse_4640801_[HIPP|W|Human inference of promoter position],[TIM|S|Transcription initiation mapping]_Strong
taacgtaagtcgcagaaaaagccctttacttagcttaaaaaaggctaaactatttcc
tgaCtgtactaacggttgagttgt
>ECK125137740_arfAp3_reverse_3438673_[TIM|S|Transcription initiation mapping],[ICWHO|W|Inferred computationally without human oversight]_Strong
gggcgagtggcgttaagagtggttgttgattttttgcactggcaggattacactcgc
gccGttaaataaccaactggagtt
>ECK120020530_argAp_forward_2949156_[AIPP|W|Automated inference of promoter position]_Weak
gtcatctaataaacggtaaacattctttttatattcacggcattactgataaaaaag
tcgCtctcgcataaaatttacact
>ECK120010989_argCp_forward_4154885_[TIM|S|Transcription initiation mapping]_Strong
aatggcggtaatttgtttttcattgttgacacacctctggtcatgatagtatcaata
ttcAtgcagtatttatgaataaaa
>ECK120010177_argDp_reverse_3490221_[TAS|W|Traceable author statement],[RS-EPT-CBR|S|RNA-seq using two enrichment strategies for primary transcripts and consistent biological replicates]_Strong
tttcctgcatcgctgatttctgattgccatttagtgattttttatgcatattttgtg
gttAtaatttcacatttgtttatg
>ECK120010109_argEp1_reverse_4154897_[HIPP|W|Human inference of promoter position],[TIM|S|Transcription initiation mapping],[RS-EPT-CBR|S|RNA-seq using two enrichment strategies for primary transcripts and consistent biological replicates]_Strong
aaaacattcaccttacggctggtgggttttattacgctcaacgttagtgtattttta
ttcAtaaatactgcatgaatattg
>ECK120010990_argFp_reverse_290340_[TIM|S|Transcription initiation mapping],[CV(FP/TIM)|C|cross validation(FP/TIM)],[CV(FP/RS-EPT-CBR)|C|cross validation(FP/RS-EPT-CBR)],[FP|S|Footprinting],[RS-EPT-CB R|S|RNA-seq using two enrichment strategies for primary transcripts and consistent biological replicates]_Confirmed
gtaagaaagaattgtgaaatggggttgcaaatgaataattacacatataaagtgaat
tttAattcaataagtggcgttcgc
>ECK120010080_argGp_forward_3318562_[AIPP|W|Automated inference of promoter position]_Weak
tttacaaaaaacacactaaactcttcctgtctccgataaaagatgattaaatgaaaa
ctcAtttattttgcataaaaattc
>ECK120010991_argIp_reverse_4478344_[TIM|S|Transcription initiation mapping]_Strong
gtgacaaagatttatgctttagacttgcaaatgaataatcatccatataaattgaat
tttAattcattgaggcgttagcca
>ECK120034387_argOp_reverse_3068836_[HIPP|W|Human inference of promoter position],[TIM|S|Transcription initiation mapping],[CV(FP/TIM)|C|cross validation(FP/TIM)],[FP|S|Footprinting],[HTTIM|S|High-throughput transcription initiation mapping]_Confirmed
ctgattgccaattaatattatcaatttccgctaataacaatcccgcgatatagtctc
tgcAtcagatacttaattcggaat
>ECK120010110_argRp1_forward_3384677_[TIM|S|Transcription initiation mapping],[AIPP|W|Automated inference of promoter position]_Strong
ttcagccttcttcagggctgactgtttgcataaaaattcatctgtatgcacaataat
gttGtatcaaccaccatatcgggt
>ECK125137153_argSp_forward_1960001_[TIM|S|Transcription initiation mapping],[ICWHO|W|Inferred computationally without human oversight]_Strong
aaacggcaatacgccacgcgcacgttgctgacgaaaacagccatttgcagtatactc
ccgCcctaatttctttaactggtg
>ECK120010588_argUp_forward_564703_[HIPP|W|Human inference of promoter position]_Weak
cagcaaccagatcaaaagccattgactcagcaagggttgaccgtataattcacgcga
ttaCaccgcattgcggtatcaacg
>ECK120010595_argWp_forward_2466308_[HIPP|W|Human inference of promoter position]_Weak
agcaatcgagcggcagcgtacttaccccgcactccattagcgggtatactcatgccg
catTgtcctcttagttaaatggat
>ECK120010600_argXp_forward_3982364_[TIM|S|Transcription initiation mapping],[CV(FP/TIM)|C|cross validation(FP/TIM)],[FP|S|Footprinting],[IMP|W|Inferred from mutant phenotype]_Confirmed
gcaatttatttaaaaagggactagacagaggggtgggaagtccgtattatccacccc
cgcAacggcgctaagcgcccgtag
>ECK120010992_aroFp_reverse_2741201_[HIPP|W|Human inference of promoter position],[TIM|S|Transcription initiation mapping],[RS-EPT-CBR|S|RNA-seq using two enrichment strategies for primary transcripts and consistent biological replicates]_Strong
gtaaataaaaatgtacgaaatatggattgaaaactttactttatgtgttatcgttac
gtcAtcctcgctgaggatcaacta
>ECK120010993_aroGp_forward_785591_[HIPP|W|Human inference of promoter position],[TIM|S|Transcription initiationmapping],[CV(FP/TIM)|C|cross validation(FP/TIM)],[CV(FP/RS-EPT-CBR)|C|cross validation(FP/RS-EPT-CBR)],[FP|S|Footprinting],[RS-EPT-CB R|S|RNA-seq using two enrichment strategies for primary transcripts and consistent biological replicates]_Confirmed
taatccgttcatagtgtaaaaccccgtttacacattctgacggaagatatagattgg
aagTattgcattcactaagataag
>ECK120010994_aroHp1_forward_1788318_[HIPP|W|Human inference of promoter position],[TIM|S|Transcription initiation mapping]_Strong
cttagtcgccgaatgtactagagaactagtgcattagcttatttttttgttatcatg
ctaAccacccggcgaggtgtgaca
>ECK120029297_aroHp2_forward_1788384_[TIM|S|Transcription initiation mapping],[RS-EPT-CBR|S|RNA-seq using two enrichment strategies for primary transcripts and consistent biological replicates]_Strong
cggcgaggtgtgacacacctcgcacttgaaatcagcagcgattggtttatcgtgatg
cgcAtcacttcccggcagtcctgc
>ECK120010642_aroKp1_reverse_3519380_[HIPP|W|Human inference of promoter position],[TIM|S|Transcription initiation mapping],[RS-EPT-CBR|S|RNA-seq using two enrichment strategies for primary transcripts and consistent biological replicates]_Strong
ttacgctgaacgtgtttcatctatttgacgcgcgcaggtatttagcatacaaggagt
accGatttgagagttggtgctctt
>ECK120010643_aroKp2_reverse_3519167_[HIPP|W|Human inference of promoter position],[TIM|S|Transcription initiation mapping]_Strong
cagagggatgggtgatttattcagttgccaaacccgctggagtattgagataatttt
cagTctgactctcgcaatatctta
>ECK120010995_aroLp_forward_406280_[TIM|S|Transcription initiation mapping]_Strong
taaatgtaatttattatttacacttcattcttgaatatttattggtatagtaagggg
tgtAttgagattttcactttaagt
>ECK120010996_aroPp1_reverse_121671_[HIPP|W|Human inference of promoter position],[TIM|S|Transcription initiation mapping]_Strong
ttcaaccatgcataaagcgggtgcattcgctgccgcataccattattcttgatctga
cggAagtctttttgtaacaattca
>ECK120010756_aroPp2_reverse_121650_[HIPP|W|Human inference of promoter position],[TIM|S|Transcription initiation mapping]_Strong
tgcattcgctgccgcataccattattcttgatctgacggaagtctttttgtaacaat
tcaAacttctttgatgtaaacaaa
>ECK125137993_arpAp8_reverse_4222513_[ICWHO|W|Inferred computationally without human oversight]_Weak
atatttctttagttgtaatcatattaaattttttcactgttctgatagttaaaattc
aagAcatcaataaacaatgagata
>ECK125137994_arpAp9_reverse_4222691_[ICWHO|W|Inferred computationally without human oversight]_Weak
agaataagggtgtctgttaatcgcattgacgccaaaataacttaatgtcatacactt
cacAcacttttattaactcagcat
>ECK125135022_arrSp_reverse_3658054_[HIPP|W|Human inference of promoter position]_Weak
caagaataagttatcaataaccagtttgtgatctctgaagaatattactaaagttaa
aatGtaatccgatttaaatatcga
>ECK120010685_arsRp_forward_3648512_[HIPP|W|Human inference of promoter position],[TIM|S|Transcription initiation mapping]_Strong
cattcgttaagtcatatatgtttttgacttatccgcttcgaagagagacactacctg
caaCaatcaggagcgcaatatgtc
>ECK120015422_artJp_reverse_900626_[HIPP|W|Human inference of promoter position],[TIM|S|Transcription initiationmapping],[CV(FP/TIM)|C|cross validation(FP/TIM)],[CV(FP/RS-EPT-CBR)|C|cross validation(FP/RS-EPT-CBR)],[FP|S|Footprinting],[HTTIM|S|High-throughput transcription initiationmapping],[RS-EPT-CBR|S|RNA-seq using two enrichment strategies for primary transcripts and consistent biological replicates]_Confirmed
catttaaattatttaatcatgtttattgcatataaattcacttgatggcattgttat
cccAtgccgcagacacggccaaaa
>ECK120015421_artPp_reverse_903769_[HIPP|W|Human inference of promoter position],[TIM|S|Transcription initiationmapping]_Strong
ttttaacttttaaagcagaaatattgcataattattctgtcaaaggtactatcttcg
accTcaatagctatcagactgcca
>ECK120016938_ascFp_forward_2839429_[TIM|S|Transcription initiation mapping],[AIPP|W|Automated inference of promoter position]_Strong
ataaaaaatgaacaattcactctcttgcttatttagtgacaactattcatgattttg
tgaAaccggtttcttaattccgtt
>ECK120016939_ascGp_reverse_2839287_[AIPP|W|Automated inference of promoter position]_Weak
aatatttttcccgccgattgtgcaaggacaatcggcaaacggtgcagtacactgcgt
tgaTtgcgtgtaaagggatgaaaa
>ECK120010178_asnAp_forward_3927129_[HIPP|W|Human inference of promoter position],[TIM|S|Transcription initiation mapping]_Strong
gagttaggctttttattgaatgattattgcatgtgtgtcggtttttgttgcttaatc
ataAgcaacaggacgcaggagtat
>ECK120010179_asnCp_reverse_3927031_[TIM|S|Transcription initiation mapping]_Strong
tcattcaataaaaagcctaactcacttttgattcattaaaaaagaaggctaaaatag
aatGaatcatcaatccgcataaga
>ECK120010591_asnTp_forward_2044541_[HIPP|W|Human inference of promoter position]_Weak
aatgacttatgaaatttagtgttgacagacaaggtaccgctaagtaatattcgcccc
gttCacacgattcctctgtagttc
>ECK120010592_asnUp_forward_2059845_[HIPP|W|Human inference of promoter position]_Weak
ttggggaatttaaaaatcgggtttgacaaaagatttttcgccgttaagatgtgcctc
aacAacgattcctctgtagttcag
>ECK120010593_asnVp_forward_2062252_[HIPP|W|Human inference of promoter position]_Weak
caaaaaaatgcatttcaccctttgacatcaccatgcactgccattaatatgcgcccc
gttCacacgattcctctgtagttc
>ECK120010218_aspAp_reverse_4368432_[TIM|S|Transcription initiation mapping]_Strong
accgacacttaaagtgatccagattacggtagaaatcctcaagcagcatatgatctc
gggTattcggtcgatgcaggggat
>ECK120010586_aspVp_forward_236913_[HIPP|W|Human inference of promoter position]_Weak
ttcaaaagatgagaaaaaccgttgacgaaggtcgaggcaatccgtaatattcgcctc
gttCccaacggaacacaacgcgga
>ECK120009851_astCp1_reverse_1832013_[HIPP|W|Human inference of promoter position]_Weak
ggctggcacgaaccctgcaatctacatttacagcgcaaacattacttattattaaca
tatAaataacgaattatttactgt
>ECK125137912_atpCp1_reverse_3916059_[ICWHO|W|Inferred computationally without human oversight]_Weak
ctccctgaaagacaccatccgtggctttaaaggcatcatggaaggcgaatacgatca
cctGccggagcaggcgttctacat
>ECK120010417_atpIp_reverse_3922525_[TIM|S|Transcription initiation mapping]_Strong
ttattcaccttttggctacttattgtttgaaatcacgggggcgcaccgtataatttg
accGctttttgatgcttgactcta
>ECK125140837_azoRp_reverse_1482904_[HIPP|W|Human inference of promoter position],[TIM|S|Transcription initiation mapping]_Strong
gaacataggcttcgatttattgcgctatctctgtggcaggattgtgaataaagtgtc
aacAagcaacggggcatcgcccat
>ECK125095432_azuCp_reverse_1988001_[TIM|S|Transcription initiation mapping]_Strong
tttatgtgatttgtatcacataaagattgatttttgtgatggttgtcatattataag
cgcAaagacaataacacctgtata
>ECK125138022_basSp4_reverse_4333477_[ICWHO|W|Inferred computationally without human oversight]_Weak
ccgtcaggtatggatgggcggtgaagagttgattctgacgcccaaagaatatgctct
gctGtcacggttaatgctcaaagc
>ECK125137855_baxp5_reverse_3737221_[ICWHO|W|Inferred computationally without human oversight]_Weak
ttggggtgctcttgacagctatttttgatatgatttgagattcaactctcaaatttg
tgaAaaatataaggtgttggaatg
>ECK120010674_bcpp_forward_2600437_[HIPP|W|Human inference of promoter position],[TIM|S|Transcription initiationmapping]_Strong
attgagcaagcgttcaaagccctatgtacagaactcaatgcacaaggcagtattaac
gtcGtcaattattcccaacatgat
>ECK120016406_bcsBp_reverse_3692673_[AIPP|W|Automated inference of promoter position]_Weak
agggcatattccgtgtgctgacttctctggtttcctgggttgtatcgtttattccgc
gccGcccggagcggagcgaaacgg
>ECK125137836_bcsEp11_forward_3696395_[ICWHO|W|Inferred computationally without human oversight]_Weak
aaaatcacacgtcttgtgaccttctaaattgattcacatgctaaatctgataagttt
taaTttcaatggtaggtttatttc
>ECK125203424_bcsEp2_forward_3696443_[TIM|S|Transcription initiation mapping],[RS-EPT-CBR|S|RNA-seq using two enrichment strategies for primary transcripts and consistent biological replicates]_Strong
gataagttttaatttcaatggtaggtttatttcttagctttcgctagtaaactgata
atcAgacaaaatggtgacatgagg
>ECK125137835_bcsEp8_forward_3696322_[ICWHO|W|Inferred computationally without human oversight]_Weak
tacggcgagacgggaatttgctcactttttgactttccgttacgcaacagaaaaagt
taaAaacgaaaagactaaaatcac
>ECK125095201_bdcAp_reverse_4474064_[AIPP|W|Automated inference of promoter position]_Weak
ttacaaaacctgttgacagaaagttaaaacagttttgtaatgcatgttacataataa
atcAaggagtccttatgggcgctt
>ECK125136459_betAp7_reverse_327257_[ICWHO|W|Inferred computationally without human oversight]_Weak
tacacccaggtgaagtccatccaggttgagatggctaaattccagtccatattctaa
ccaGgaggtttatttgcaatttga
>ECK120010181_betIp_reverse_329361_[HIPP|W|Human inference of promoter position],[TIM|S|Transcription initiationmapping]_Strong
cgtaacaattaagacacattttatattgaacgtccaatcaataaccgctttaataga
taaAcaccgctgatgaatggagtg
>ECK120010182_betTp_forward_329421_[HIPP|W|Human inference of promoter position],[TIM|S|Transcription initiationmapping]_Strong
tttatctattaaagcggttattgattggacgttcaatataaaatgtgtcttaattgt
tacGaatttgattttaaatagtaa
>ECK125137742_bfrp3_reverse_3466749_[ICWHO|W|Inferred computationally without Human oversight],[RS-EPT-CBR|S|RNA-seq using two enrichment strategies for primary transcripts and consistent biological replicates]_Strong
ggagtccgcataaacggagtgtgttttttgacttactcgtaagccgttctactcttc
aaaGagtggaagcgaaggagtcaa
>ECK120015385_bglXp_reverse_2222120_[HIPP|W|Human inference of promoter position]_Weak
cactccttgtggtggcgaaaaaatatcacaaactagaatagcgccttgtataacaat
tcaGcgagtgaatattttgaaaat
>ECK125136763_bhsAp8_forward_1168981_[ICWHO|W|Inferred computationally without human oversight]_Weak
gctttctatttaactgaaatttaaagatttttaaattaattaatgattgttataaaa
aatAtcttgtatgtgatccagatc
>ECK125136764_bhsAp9_forward_1169019_[TIM|S|Transcription initiation mapping],[ICWHO|W|Inferred computationally without human oversight]_Strong
attaatgattgttataaaaaatatcttgtatgtgatccagatcacatctatcattta
gttAtcgatcgttaagtaattgct
>ECK120010997_bioAp_reverse_809292_[HIPP|W|Human inference of promoter position]_Weak
gtgagccatggggcttctccaaaacgtgttttttgttgttaattcggtgtagacttg
taaAcctaaatcttttcaatttgg
>ECK120010998_bioBp_forward_809302_[HIPP|W|Human inference of promoter position]_Weak
gatcgtccgttgtcataatcgacttgtaaaccaaattgaaaagatttaggtttacaa
gtcTacaccgaattaacaacaaaa
>ECK125137841_bisCp3_reverse_3716486_[ICWHO|W|Inferred computationally without human oversight]_Weak
tgttaatccttaataacctttttattctttgccacgggttccgtggcgggagattat
gccGcgtgaacatgaagattattc
>ECK125137844_bisCp7_reverse_3716513_[ICWHO|W|Inferred computationally without human oversight]_Weak
ggcaataagataaacacgtttcttcattgttaatccttaataacctttttattcttt
gccAcgggttccgtggcgggagat
>ECK125158027_bluFp_reverse_1215506_[TIM|S|Transcription initiation mapping]_Strong
aaacggttatgttttggtattaaaagaaagacacaagaagatatgtctgttaccgtc
ttaCtctcgcctcacccattaccc
>ECK125136804_bluFp7_reverse_1215613_[ICWHO|W|Inferred computationally without human oversight]_Weak
taaaacaatgtgttatgataaaacatattgcatcatttaactgacaatctatacaag
attTttcgccaactagtgttcaac
>ECK120034206_bluRp_reverse_1214113_[TIM|S|Transcription initiation mapping],[HTTIM|S|High-throughput Transcription initiation mapping],[RS-EPT-CBR|S|RNA-seq using two enrichment strategies for primary transcripts and consistent biological replicates]_Strong
tcatccaatttagctgaaatcttatttatactttgtacaattttagcgtatattgta
caaAgtattattgggtcgtgtaca
>ECK120027939_bolAp2_forward_454349_[TIM|S|Transcription initiation mapping],[AIPP|W|Automated inference of promoter position]_Strong
ctggtaaaagaaacactgatgcgaggcctgtgtttcaatctttaaatcagtaaactt
catAcgcttgacggaaaaaccagg
>ECK125136658_bssRp5_forward_878246_[ICWHO|W|Inferred computationally without human oversight]_Weak
tttgctcaaaaaatagccatactatttaattgcaacaaggctgggaagaggaggatc
gaaGtatgttcgttgacagacagc
>ECK120034201_bssSp_reverse_1121020_[HTTIM|S|High-throughput transcription initiation mapping],[RS-EPT-CBR|S|RNA-seq using two enrichment strategies for primary transcripts and consistent biological replicates]_Strong
ttatctgtttccccctttaaaaattcggtgaatacccttacttattggtatactgaa
gttGcttcagataaaaacgcattg
>ECK120010438_btuBp_forward_4163399_[TIM|S|Transcription initiation mapping]_Strong
gaattcctatttgtgagctacgtctggacagtaacttgttacaacctgtagcatcca
cttGccggtcctgtgagttaatag
>ECK120010564_cadBp_reverse_4360106_[HIPP|W|Human inference of promoter position],[TIM|S|Transcription initiation mapping],[IMP|W|Inferred from mutant phenotype]_Strong
tttgtgttatttcacctaatctttaggattaatccttttttcgtgagtaatcttatc
gccAgtttggtctggtcaggaaat
>ECK120010183_cadCp_reverse_4361963_[HIPP|W|Human inference of promoter position],[TIM|S|Transcription initiation mapping]_Strong
ataatatgtaaataaacccatctatagatggtaaaaataggttgtggcaattatcat
tgcAtcattcccttttcgaatgag
>ECK120010686_caiFp_forward_34218_[HIPP|W|Human inference of promoter position],[TIM|S|Transcription initiationmapping],[RS-EPT-CBR|S|RNA-seq using two enrichment strategies for primary transcripts and consistent biological replicates]_Strong
gatgacataagcaggatttagctcacacttatcgacggtgaagttgcatactatcga
tatAtccacaattttaatatggcc
>ECK120010472_caiTp_reverse_42037_[TIM|S|Transcription initiation mapping]_Strong
cgaaacaaaaatgtgataccaatcacagaatacagcttattgaatacccattatgag
ttaGccattaacgcgtccacgagg
>ECK120010176_carAp1_forward_29551_[HIPP|W|Human inference of promoter position],[TIM|S|Transcription initiationmapping]_Strong
taatataaaaaatcccgccattaagttgacttttagcgcccatatctccagaatgcc
gccGtttgccagaaattcgtcggt
>ECK120010111_carAp2_forward_29619_[HIPP|W|Human inference of promoter position],[TIM|S|Transcription initiationmapping]_Strong
gaaattcgtcggtaagcagatttgcattgatttacgtcatcattgtgaattaatatg
caaAtaaagtgagtgaatattctc
>ECK125109146_casp_reverse_2884319_[TIM|S|Transcription initiation mapping]_Strong
tttctttaataataaaacgaataacttgcagatttgaaatgcatgcattattgtctt
taaAcaattcaacacatcttaata
>ECK120010675_cblp_reverse_2060941_[HIPP|W|Human inference of promoter position],[TIM|S|Transcription initiationmapping]_Strong
tggaataagatgcgggtttttattatttgttatgccgggcattagactttaacaata
acgGgaaatctgaactgcccggag
>ECK120010474_cbpAp1_reverse_1063833_[HIPP|W|Human inference of promoter position],[TIM|S|Transcription initiation mapping],[CV(FP/TIM)|C|cross validation(FP/TIM)],[FP|S|Footprinting]_Confirmed
gatgatttcaataacatattctgtgttggcatatgaaattttgaggattaccctaca
cttAtaggagttaccttacagggg
>ECK125160651_cbpAp4_reverse_1063919_[TIM|S|Transcription initiation mapping]_Strong
tggttcaactatcaaaaatcgctcaccctttttcacctgtttaaaatatgttcagca
accCatcttgatggcgacctcctc
>ECK125160650_cbpAp6_reverse_1064037_[TIM|S|Transcription initiation mapping]_Strong
ttccaggcctgtttcaaataattatttgcagtgcaactaattccatgtatattacta
cccAtatatagcgtctataaaatt
>ECK125137907_cbrBp3_forward_3897479_[ICWHO|W|Inferred computationally without human oversight]_Weak
ggttgggatattacggcatagttcttcacactcccttcacttaccccgcttaaattg
gcgCtcaaaggtaagtaaagggag
>ECK120010619_cddp_forward_2231819_[HIPP|W|Human inference of promoter position],[TIM|S|Transcription initiationmapping]_Strong
gcataattaatgagattcagatcacatataaagccacaacgggttcgtaaactgtta
tccCattacatgattatgaggcaa
>ECK125136392_cdsAp2_forward_195561_[ICWHO|W|Inferred computationally without human oversight]_Weak
gcattagtaactttttgctttggcaaattgcctatgccgaactttactttacagatg
ttcTctggcccgatttcgatgaac
>ECK125230250_cecRp_reverse_830669_[HIPP|W|Human inference of promoter position]_Weak
cgttgctaaaattcttagccatactggacaactcccctatggagtcataatcttaat
caaTcatttgattaagaatggact
>ECK120010764_cedAp_reverse_1813742_[HIPP|W|Human inference of promoter position]_Weak
tagaccaccagccagatcccgcttcggagactattctggaaacggtgttatgaaata
cacGcaaagcgggacgtacagggg
>ECK120009948_chiAp_reverse_3469896_[HIPP|W|Human inference of promoter position],[TIM|S|Transcription initiation mapping]_Strong
ttttaatgccgtaatttaattcatattgaagggttctcgtaaaacgtaaataattcc
tgcGtaggacttttgttttgcagt
>ECK120032976_chiXp_forward_507204_[TIM|S|Transcription initiation mapping]_Strong
aaaagagtcatcttgcctaagagtattggcaggatggtgagattgagcgacaatcga
gttAcaccgtcgcttaaagtgacg
>ECK120035107_chop_forward_1823492_[AIPP|W|Automated inference of promoter position]_Weak
gtaacctttgtcatcgacccgcctcttttttaatcgcttcccgcctgttacactgga
tagAtaaccagcattcggagtcaa
>ECK120009877_chpSp1_forward_4448402_[HIPP|W|Human inference of promoter position]_Weak
atctattaacgcataaaaaactctgctggcattcacaaatgcgcaggggtaaaacgt
ttcCtgtagcaccgtgagttatac
>ECK120009878_chpSp2_forward_4448428_[HIPP|W|Human inference of promoter position]_Weak
tggcattcacaaatgcgcaggggtaaaacgtttcctgtagcaccgtgagttatactt
tgtAtaacttaaggaggtgcagat
>ECK120010113_cirAp1_reverse_2246929_[HIPP|W|Human inference of promoter position],[TIM|S|Transcription initiation mapping]_Strong
ggatataaaatttaacatttggattgataattgttatcgtttgcattatcgttacgc
cgcAatcaaaaaaggctgacaaat
>ECK125136564_citTp6_reverse_646603_[ICWHO|W|Inferred computationally without human oversight]_Weak
ctgatccttacctggtttttagcacagatttaattatttaagcacttgataaatttg
gaaAtattaattttcggagaaccc
>ECK125136382_clcAp10_forward_175052_[ICWHO|W|Inferred computationally without human oversight]_Weak
tcttagagtataaaagttttgtgcatttgaaacattacgctttgcaaaggattttca
tggAacgtgcgagtaaaatgccgt
>ECK125137205_cldp6_reverse_2098375_[ICWHO|W|Inferred computationally without human oversight]_Weak
cagggctatttacgccctgattgtcttttgttacttacacaacaattcattattttt
atcActtatcctatagcattcacg
>ECK120010537_clpAp1_forward_923080_[HIPP|W|Human inference of promoter position],[TIM|S|Transcription initiation mapping]_Strong
ttacactccgatggagtttgttattgacgtgttacaaaaattcttttcttatgatgt
agaAcgtgcaacgcaattgatgct
>ECK120010295_clpPp1_forward_456577_[HIPP|W|Human inference of promoter position],[TIM|S|Transcription initiation mapping],[RS-EPT-CBR|S|RNA-seq using two enrichment strategies for primary transcripts and consistent biological replicates]_Strong
accgtgcgaaaagcctctttcggtgttagcgtaacaacaaaagattgttatgcttga
aatAtggtgatgccgtacccataa
>ECK125136671_clpSp6_forward_922750_[ICWHO|W|Inferred computationally without human oversight]_Weak
agagaattagggcgagccgtcaagcatttgacaggggacaaggggcaggtatgaatc
aaaAatttgaagcagttaacgcta
>ECK120010702_cmkp_forward_961165_[HIPP|W|Human inference of promoter position],[TIM|S|Transcription initiationmapping]_Strong
aaactggtttttgcacacaacgttaacgatttgtggcgtcggcgcgtataatgcgcg
cggTtatgttaacggtacgcctgt
>ECK120010689_cmoMp_forward_973404_[HIPP|W|Human inference of promoter position]_Weak
acatcagcggaagtggcagcaacatattgccaatcacttttttcagtgtaaaaagca
tccTttctggttccttttttaacc
>ECK125137026_cnup10_forward_1704812_[ICWHO|W|Inferred computationally without human oversight]_Weak
attatcttgttcgatgttgttggtgattgtcagggatagtaaagcgcgttactcttt
tcaGagcagtttttcatccctgaa
>ECK125137023_cnup7_forward_1704873_[ICWHO|W|Inferred computationally without human oversight]_Weak
agcagtttttcatccctgaatatttgccatcagcgcattcttattattgtaataaca
caaGcgttcacttttggtgaaatt
>ECK125137025_cnup9_forward_1704761_[ICWHO|W|Inferred computationally without human oversight]_Weak
ctgcccgtccgggtgcatgttttcacttgtcggatattaaaccaggaatttattatc
ttgTtcgatgttgttggtgattgt
>ECK125137197_cobTp8_reverse_2064601_[ICWHO|W|Inferred computationally without human oversight]_Weak
gccgctatttttgctgccgtattattgccgggtatgcatggtgtggctgctatggtg
gtgAcgatggtggcgattttcatc
>ECK120016352_cobUp1_reverse_2065874_[HIPP|W|Human inference of promoter position],[FP|S|Footprinting]_Strong
aagtctggctattccgtaatgccatcttatttcgtaatggattgagaatgctggatt
tttAattatattacgcgcagtatt
>ECK120016353_cobUp2_reverse_2065972_[HIPP|W|Human inference of promoter position],[TIM|S|Transcription initiation mapping]_Strong
gttgttccggcagtagcattaattcattatctgaatgaaatgtgtcaatccacagaa
accGctgtcaatgacgcattttgt
>ECK120010248_codBp_forward_354884_[HIPP|W|Human inference of promoter position],[TIM|S|Transcription initiationmapping]_Strong
aaaaatatatttccccacgaaaacgattgctttttatcttcagatgaatagaatgcg
gcgGattttttgggtttcaaacag
>ECK125136789_cohEp8_reverse_1202955_[ICWHO|W|Inferred computationally without human oversight]_Weak
tacctccggtgtacatattacatgattgaaatgaaccttcaagatacttgtacctta
acgGtacaagggttttaatttcgt
>ECK125136790_cohEp9_reverse_1203014_[ICWHO|W|Inferred computationally without human oversight]_Weak
ggccaactcgccctgctgttctttggttaaagagtcccaatacgctttcatacaata
tgtAcctccggtgtacatattaca
>ECK125136762_comRp3_reverse_1168863_[ICWHO|W|Inferred computationally without human oversight]_Weak
agcaattatttttatgggatctggactggtgaacggaggtgattatttttataataa
cctTtcattcacagtcaccaggta
>ECK120010641_copAp_reverse_511411_[HIPP|W|Human inference of promoter position],[TIM|S|Transcription initiationmapping],[RS-EPT-CBR|S|RNA-seq using two enrichment strategies for primary transcripts and consistent biological replicates]_Strong
acccgcctggtttattaatttcttgaccttccccttgctggaaggtttaacctttat
cacAgccagtcaaaactgtcttaa
>ECK120010545_corAp_forward_4001194_[HIPP|W|Human inference of promoter position]_Weak
gttctgtggtgttctgttgcgtgttgacggcaaaattttgctggcgtaacatgcgcg
cacGatcactctaagaggacattc
>ECK120010185_cpdBp_reverse_4436629_[TIM|S|Transcription initiation mapping]_Strong
tgcgccaactgtgatagtgtcatcattttcaaagcgtaaaattgtggcattcttcac
tgtTctataagtaagacgtttatt
>ECK120010879_cpxPp_forward_4105785_[HIPP|W|Human inference of promoter position],[TIM|S|Transcription initiation mapping],[HTTIM|S|High-throughput Transcription initiation mapping],[RS-EPT-CBR|S|RNA-seq using two enrichment strategies for primary transcripts and consistent biological replicates]_Strong
ctttacgttgttttacaccccctgacgcatgtttgcagcctgaatcgtaaactctct
atcGttgaatcgcgacagaaagat
>ECK125136565_crcBp3_reverse_657998_[ICWHO|W|Inferred computationally without human oversight]_Weak
cagcaaactgtcctgcggcaaccagcattgccacctcctgtcagagtcgtaaaattc
gccAacgacgattattcggcgtta
>ECK120010546_creAp_forward_4635477_[HIPP|W|Human inference of promoter position]_Weak
ttagggcttgacggaaataaaagtattgagattttgttcttaatcaatatgttattt
accGtgacgaactaattgctcgtg
>ECK120010184_crpp1_forward_3485953_[TIM|S|Transcription initiation mapping],[RS-EPT-CBR|S|RNA-seq using two enrichment strategies for primary transcripts and consistent biological replicates]_Strong
gggtcatgctgaagcgagacaccaggagacacaaagcgaaagctatgctaaaacagt
cagGatgctacagtaatacattga
>ECK125137495_csdAp3_forward_2943207_[ICWHO|W|Inferred computationally without human oversight]_Weak
atcttctccttaaagcgattaataaatcttaatagtattgattaacaggctaaaatt
aacGcctaacactattcagcatat
>ECK120010676_csiEp_forward_2665401_[HIPP|W|Human inference of promoter position],[TIM|S|Transcription initiation mapping]_Strong
cttgccaacatttctgatgattagcattcccttcgccatttccttgagcaaacttta
gctAttcttatcaattatgcttat
>ECK120010399_cspAp1_forward_3719889_[TIM|S|Transcription initiation mapping],[HTTIM|S|High-throughput Transcription initiation mapping],[RS-EPT-CBR|S|RNA-seq using two enrichment strategies for primary transcripts and consistent biological replicates]_Strong
aatcataaatatgaaaaataattgttgcatcacccgccaatgcgtggcttaatgcac
atcAacggtttgacgtacagacca
>ECK120010400_cspAp2_forward_3719940_[TIM|S|Transcription initiation mapping]_Strong
atgcacatcaacggtttgacgtacagaccattaaagcagtgtagtaaggcaagtccc
ttcAagagttatcgttgatacccc
>ECK125137116_cspCp8_reverse_1907509_[ICWHO|W|Inferred computationally without human oversight]_Weak
aagtcctgagtaaacacgttgacgttgaataccgcttctctgccgagccttatattg
gtgCctcatgcagtaatgtgtcag
>ECK120010540_cspDp_reverse_922676_[HIPP|W|Human inference of promoter position],[TIM|S|Transcription initiationmapping]_Strong
tgccccttgtcccctgtcaaatgcttgacggctcgccctaattctctaaattgtatt
tctAgagttggcgaggttttgaac
>ECK120034386_cspEp1_forward_657147_[AIPP|W|Automated inference of promoter position]_Weak
gtactttgcctggatgcgctttcagttttgagacaaatgaagttttagtaacttctt
taaAatcaatagctaaaataagta
>ECK120034385_cspEp2_forward_657250_[TIM|S|Transcription initiation mapping],[AIPP|W|Automated inference of promoter position]_Strong
tatcactttttagtaaagttacactggacaaagcgtaccacaattggtgtactggta
accGacacagcatttgtgtctatt
>ECK125136996_cspFp6_forward_1641765_[ICWHO|W|Inferred computationally without human oversight]_Weak
ttcaaaccgacgcaatcattaacgcatagttgaacatatgaagcaatgtttatttta
gacAtccagccatcttcaacccca
>ECK125136997_cspFp7_forward_1641690_[ICWHO|W|Inferred computationally without human oversight]_Weak
actcaaagaaggaataagtgaataacacctgaaatgagaactgctttagtaaactac
ttcGtatatcgtctgttcttcaaa
>ECK125136714_cspHp10_reverse_1051278_[ICWHO|W|Inferred computationally without human oversight]_Weak
actactttgtatgctgtctgtctttcaaaccgacgcagctattaacgcatgataatt
gagAttaagcaaattttattttag
>ECK125136713_cspHp9_reverse_1051330_[ICWHO|W|Inferred computationally without human oversight]_Weak
gagagactcaaaagaaggggataatgcctgataatgagaactgctttagtaaactac
tttGtatgctgtctgtctttcaaa
>ECK125138139_csrAp1_reverse_2819373_[HIPP|W|Human inference of promoter position],[TIM|S|Transcription initiation mapping]_Strong
tacctgcagcgttagccagtgtgaaaggctgggtcagcgcgaaattgcaataatata
agcGtcaggcaatgccgtggactc
>ECK125138142_csrAp5_reverse_2819189_[HIPP|W|Human inference of promoter position],[TIM|S|Transcription initiation mapping],[RS-EPT-CBR|S|RNA-seq using two enrichment strategies for primary transcripts and consistent biological replicates]_Strong
ttagatgtaatgtgtttgtcattgcttactttttggcgttatatgatggataatgcc
gggAtacagagagacccgactctt
>ECK120010043_csrBp_reverse_2924524_[TIM|S|Transcription initiation mapping],[HTTIM|S|High-throughput Transcription initiation mapping],[RS-EPT-CBR|S|RNA-seq using two enrichment strategies for primary transcripts and consistent biological replicates]_Strong
ccttaaggcattgtctgtaagcgccttgtaagacttcgcgaaaaagacgattctatc
ttcGtcgacagggagtcagacaac
>ECK125137724_csrDp4_reverse_3403425_[ICWHO|W|Inferred computationally without human oversight]_Weak
ataagtggtcctcatgtgcatgatggattggaaaataatttctgaagactatactcg
ctaAtggaaaagcaaagccgatga
>ECK120010099_cstAp2_forward_629864_[TIM|S|Transcription initiation mapping]_Strong
atttacatggttgctgtgttgttaaattgtacaaagatgttatagaaacaaaatgta
acaTctctatggacacgcacacgg
>ECK125136514_cueRp6_forward_513974_[ICWHO|W|Inferred computationally without human oversight]_Weak
gatattcgcactggcaaaaaaacgtgcttgaatatctgttgaaaccctttaacaaag
cacAggaggcgttgcgcgaacgat
>ECK120009908_cusCp_forward_595573_[HIPP|W|Human inference of promoter position],[TIM|S|Transcription initiationmapping]_Strong
tgacaattttgtcatttttctgtcaccggaaaatcagagcctggcgagtaaagttgg
cggCataaaatcaccagaaattat
>ECK120009909_cusRp_reverse_595462_[HIPP|W|Human inference of promoter position],[TIM|S|Transcription initiationmapping]_Strong
aaaattgtcattttgccaataagcgattgccatctgatcccgctactctagaattgc
ccgGgcaacatgcggaggaaatat
>ECK120010701_cutAp_reverse_4365392_[TIM|S|Transcription initiation mapping]_Strong
cacgccccgctttctttcccgccgactaacatccttcccccgtccgttgtatagtga
cctCtctcttgcggttccatctgt
>ECK125137150_cutCp2_reverse_1959267_[ICWHO|W|Inferred computationally without human oversight]_Weak
catccgtggtccattgaagagatcgttgccagcgagcagtcggcgtaattaaggagt
aaaAatggcattactggaaatttg
>ECK120010571_cvpAp1_reverse_2430800_[HIPP|W|Human inference of promoter position],[TIM|S|Transcription initiation mapping],[HTTIM|S|High-throughput Transcription initiation mapping]_Strong
attgatgcgcgggaaggaaatccctacgcaaacgttttctttttctgttagaatgcg
cccCgaacaggatgacagggcgta
>ECK125136817_cvrAp6_reverse_1242164_[ICWHO|W|Inferred computationally without human oversight]_Weak
ataacacccgggaaggcactcagttgacgattagcggtcatcctgttcttaaaatgt
aaaAaaatcacgcttcagggctaa
>ECK120010114_cyaAp_forward_3990999_[TIM|S|Transcription initiation mapping],[RS-EPT-CBR|S|RNA-seq using two enrichment strategies for primary transcripts and consistent biological replicates]_Strong
tacacttgtatgtagcgcatctttctttacggtcaatcagcaaggtgttaaattgat
cacGttttagaccattttttcgtc
>ECK120030659_cyaAp2_forward_3990774_[TIM|S|Transcription initiation mapping]_Strong
cagagtgcaagtgggctttggcgtgtggcaattcttaaaacattgtctaacatgctt
gttAccgtcattatcatccgtggt
>ECK125137921_cyaYp5_reverse_3994083_[ICWHO|W|Inferred computationally without Human oversight],[RS-EPT-CBR|S|RNA-seq using two enrichment strategies for primary transcripts and consistent biological replicates]_Strong
gaacgcagccgcagaggtgcaaactttgaagccctgaccccatgccgctatactgcc
gccAtcacttaaaaacaggataca
>ECK125136921_cybBp6_forward_1490887_[ICWHO|W|Inferred computationally without human oversight]_Weak
ggtgaacaatatttaatgaaattttgagaaaagcccgttatgttaacggaaaattat
gttAaagcaggaaatgttatggaa
>ECK120010168_cydAp1_forward_771170_[TIM|S|Transcription initiation mapping]_Strong
ttgatatttatcaatgtataagtcttggaaatgggcatcaaaaagagataaattgtt
ctcGatcaaattggctgaaaggcg
>ECK120010700_cydAp2_forward_771284_[HIPP|W|Human inference of promoter position],[TIM|S|Transcription initiation mapping],[RS-EPT-CBR|S|RNA-seq using two enrichment strategies for primary transcripts and consistent biological replicates]_Strong
atgcaaatttgcttcaacaaaaacctgtttattgtaaggattttgcggcgtaatata
tacGtgggatcaatttgagttttt
>ECK120009951_cydAp3_forward_771202_[HIPP|W|Human inference of promoter position],[TIM|S|Transcription initiation mapping]_Strong
gggcatcaaaaagagataaattgttctcgatcaaattggctgaaaggcggtaattta
gctAtaaattgatcaccgtcgaaa
>ECK120009953_cydAp5_forward_771368_[HIPP|W|Human inference of promoter position],[TIM|S|Transcription initiation mapping]_Strong
aacatgtttgcaacctttctttacgccgtttttgtgtgcattcacatggtatgatga
aagTgttcaaacaaatttctattg
>ECK120010773_cydDp_reverse_931031_[TIM|S|Transcription initiation mapping]_Strong
aaaataattttacaaatcagtaacaaaagtaaagaaggcgacaccatgcgactatgg
gtcGcctttattttttccccgttg
>ECK120010204_cynRp_reverse_358709_[HIPP|W|Human inference of promoter position],[TIM|S|Transcription initiationmapping]_Strong
aggcagactactcgccgattgtcataaggtaaaagtctcatttatgatgagttccat
tggAtttacttataggttgcgaat
>ECK120010203_cynTp_forward_358773_[HIPP|W|Human inference of promoter position],[TIM|S|Transcription initiationmapping]_Strong
atggaactcatcataaatgagacttttaccttatgacaatcggcgagtagtctgcct
ctcAttccagagacagacagaggt
>ECK120010169_cyoAp_reverse_451653_[TIM|S|Transcription initiation mapping],[RS-EPT-CBR|S|RNA-seq using two enrichment strategies for primary transcripts and consistent biological replicates]_Strong
tccaagtaacaggaatttaatcatgtttacagtaatgtaaccttcccgtaaaatgcc
cacAcactttaaacgccaccagat
>ECK125136489_cyoEp3_reverse_447770_[ICWHO|W|Inferred computationally without human oversight]_Weak
gatgaaggctggaacatgacggcgtttgtcttcaccgtgctaatcatcgctatcctg
gttGtaggctccatctggattatg
>ECK120010149_cysBp_forward_1333788_[HIPP|W|Human inference of promoter position]_Weak
atacactaaggctataaatgatatagtggttatagttagcaccttttttattattaa
atcGtattagtcacccgccaggtg
>ECK120010206_cysDp_reverse_2876368_[HIPP|W|Human inference of promoter position],[TIM|S|Transcription initiation mapping]_Strong
aactactcattctaattggtaatttcattcgttctcttacgctccctatagtcgaaa
catCtgatggcaagaaaatagcgg
>ECK120015375_cysGp1_forward_3497754_[HIPP|W|Human inference of promoter position],[TIM|S|Transcription initiation mapping],[CV(FP/TIM)|C|cross validation(FP/TIM)],[FP|S|Footprinting],[IMP|W|Inferred from mutant phenotype]_Confirmed
tgggtaatactttatcaggtgccgtattcatgggattgggttattggtatgctacgc
cgaAagcgaatcgtccggttgcgg
>ECK120010150_cysJp_reverse_2891964_[TIM|S|Transcription initiation mapping]_Strong
ggttattagttatcgctatcccgtctttaatccacaccgtttgccccgttaacctta
cctTctcttctgttttatgggcgc
>ECK120010151_cysKp1_forward_2532377_[TIM|S|Transcription initiation mapping],[RS-EPT-CBR|S|RNA-seq using two enrichment strategies for primary transcripts and consistent biological replicates]_Strong
gtatatagatatgctaaatccttacttccgcatattctctgagcgggtatgctacct
gttGtatcccaatttcatacagtt
>ECK120010205_cysPp_reverse_2543557_[TIM|S|Transcription initiation mapping]_Strong
accaaacggtatataaaaccgttactcctttcacgtccgttataaatatgatggcta
ttaGaaagtcattaaatttataag
>ECK120010430_cytRp_reverse_4124509_[TIM|S|Transcription initiation mapping],[RS-EPT-CBR|S|RNA-seq using two enrichment strategies for primary transcripts and consistent biological replicates]_Strong
cacacttttcatgaaaattctgtaaccgttttcacgcgctatctgctaaaaatgttg
ccgAtgtgaagtaaacatggatgt
>ECK125136575_dacAp3_reverse_664001_[ICWHO|W|Inferred computationally without Human oversight],[RS-EPT-CBR|S|RNA-seq using two enrichment strategies for primary transcripts and consistent biological replicates]_Strong
gttaacaaagtcacgcggaaagtcagatgcctgccggtagtgcatttgctatagtag
ggcActtttttaattccatcacgg
>ECK120022294_dacCp_forward_880653_[AIPP|W|Automated inference of promoter position]_Weak
gcaggatattgcataaactttaaaaactttaccaacttacggtttctttaagtttgt
gtgTgcgttattaatcaccaaact
>ECK120010721_dadAp1_forward_1237509_[TIM|S|Transcription initiation mapping]_Strong
tcagggagatgtgagccagctcaccataaaaaagccgcatgttgaataatattttca
actGagttatcaagatgtgattag
>ECK120010722_dadAp3_forward_1237538_[TIM|S|Transcription initiation mapping]_Strong
aaaagccgcatgttgaataatattttcaactgagttatcaagatgtgattagattat
tatTcttttactgtatctaccgtt
>ECK120010644_damXp_reverse_3517600_[HIPP|W|Human inference of promoter position],[TIM|S|Transcription initiation mapping]_Strong
cgcggacgtcggaacgtctcgggcagtttagttctgccgaaacgcagcgtattataa
cccTgctcaagcgggctgggttac
>ECK120010645_damp1_reverse_3516252_[HIPP|W|Human inference of promoter position],[TIM|S|Transcription initiation mapping]_Strong
agaccgcaggtaatgttggttcgttgaaatcggcaccgtccagccattacactctgc
agcTgagcagttcctctaactacg
>ECK120010646_damp2_reverse_3515982_[HIPP|W|Human inference of promoter position],[TIM|S|Transcription initiation mapping]_Strong
aggtacaggccgatctgaagtaatcaaggttatctcccgcaatggtttatcgttgcg
ggaGttgcctgaagcgctggatgc
>ECK120010360_dapAp_reverse_2599784_[HIPP|W|Human inference of promoter position],[TIM|S|Transcription initiation mapping],[RS-EPT-CBR|S|RNA-seq using two enrichment strategies for primary transcripts and consistent biological replicates]_Strong
aacaatcagaacggttctgtctgcttgcttttaatgccataccaaacgtaccattga
gacActtgtttgcacagaggatgg
>ECK120010274_dapBp1_forward_28343_[HIPP|W|Human inference of promoter position],[TIM|S|Transcription initiationmapping],[RS-EPT-CBR|S|RNA-seq using two enrichment strategies for primary transcripts and consistent biological replicates]_Strong
atttctaattatcagcgtttttggctggcggcgtagcgatgcgctggttactctgaa
aacGgtctatgcaaattaacaaaa
>ECK120030657_dapBp2_forward_28288_[TIM|S|Transcription initiation mapping],[RS-EPT-CBR|S|RNA-seq using two enrichment strategies for primary transcripts and consistent biological replicates]_Strong
tgcagtcattcatcgactcatgcctttcactgatatccctccctgtttatcattaat
ttcTaattatcagcgtttttggct
>ECK120010284_dapDp_reverse_185977_[TIM|S|Transcription initiation mapping],[RS-EPT-CBR|S|RNA-seq using two enrichment strategies for primary transcripts and consistent biological replicates]_Strong
ttgcagcaggaagtgcatcagcggttgacagaggccctcaatccaaacgataaaggg
tgaTgtgtttactgatatgaaaag
>ECK120030660_dapEp_forward_2591560_[IDA|S|Inferred from direct assay],[HIPP|W|Human inference of promoter position]_Strong
aaatgcctgcaattatcaaacgtccattgctctgcgtgcccggtaagcctatgctgc
tggGtttcagtgattccagttatc
>ECK120009885_dctAp_reverse_3683498_[TIM|S|Transcription initiation mapping]_Strong
ttgtttcaattatgatccaggtacatttctgtgatgttgtctgggtgttattttaag
gccGcaggtaccccataaccttac
>ECK120010755_dcuAp_reverse_4366843_[TIM|S|Transcription initiation mapping]_Strong
aagcgaacagtaatcgtacagggtagtacaaataaaaaaggcacgtcagatgacgtg
cctTttttcttgtgagcagtaact
>ECK120010567_dcuBp_reverse_4348764_[TIM|S|Transcription initiation mapping]_Strong
gaaaacagttcatacaaaacagaacgtgactgtgatctattcagcaaaaatttaaat
aggAttatcgcgagggttcacaca
>ECK120009913_dcuDp_forward_3374766_[HIPP|W|Human inference of promoter position]_Weak
tacaaaataatcataagcgcatattttttaatgaaaaatcacctcacctacaattaa
aaaCacgacatccgcaccataaat
>ECK120033033_dcuRp_reverse_4350565_[TIM|S|Transcription initiation mapping]_Strong
acgatcccacgaatttatgaataaattgcatgtgattctcggattattgcatctgaa
gagTtataagcagttggaagatta
>ECK120016339_dcuSp_reverse_4351685_[HIPP|W|Human inference of promoter position],[TIM|S|Transcription initiation mapping]_Strong
atatagccaatcattcttactccctttgaattacccgcctcatcagagataatgctt
aagAaatttgtcacacaaggaagc
>ECK125137339_dedDp3_reverse_2431875_[ICWHO|W|Inferred computationally without human oversight]_Weak
agatattgccggaactctggcctggttgaaaagcgtggttgatgactggtattgtgc
gccActggaagggccgcgcggtgc
>ECK120029527_defp_forward_3433650_[TIM|S|Transcription initiation mapping],[RS-EPT-CBR|S|RNA-seq using two enrichment strategies for primary transcripts and consistent biological replicates]_Strong
caatctttgcgattggtcagtgatgctgtcaatcagagggggatttgtctagaatag
aagAaataatctttctaactcctg
>ECK125165391_degQp_forward_3380698_[TIM|S|Transcription initiation mapping]_Strong
gactatcatttaatctggtgtctcattgttagccgtctgaaaattcaataacatcaa
actGttttgaatctcttttcttat
>ECK125165392_degSp_forward_3382173_[TIM|S|Transcription initiation mapping]_Strong
tcgtaaaccgggcatcaggcttacgtgtgatgtccggttaactcgtggtatgctgct
gccGttcccttttttaatgacgcc
>ECK120010451_deoBp_forward_4619567_[HIPP|W|Human inference of promoter position],[TIM|S|Transcription initiation mapping],[RS-EPT-CBR|S|RNA-seq using two enrichment strategies for primary transcripts and consistent biological replicates]_Strong
gcaccggaaagcacaccaactgtctatcgccgtatcagcgaataacggtatactgat
ctgAtcatttaaatttgaagcact
>ECK120010115_deoCp1_forward_4616679_[TIM|S|Transcription initiation mapping]_Strong
gaggtaacgccagaaacgttttattcgaacatcgatctcgtcttgtgttagaattct
aacAtacggttgcaacaacgcatc
>ECK120010116_deoCp2_forward_4617278_[TIM|S|Transcription initiation mapping]_Strong
gatttccttaattgtgatgtgtatcgaagtgtgttgcggagtagatgttagaatact
aacAaactcgcaaggtgaatttta
>ECK120029865_dgcZp_reverse_1623879_[HIPP|W|Human inference of promoter position],[TIM|S|Transcription initiation mapping],[HTTIM|S|High-throughput Transcription initiation mapping],[RS-EPT-CBR|S|RNA-seq using two enrichment strategies for primary transcripts and consistent biological replicates]_Strong
aacttcggatttctatgaaaatattgacgtaattttgcttttctctcgttagaatag
cgcGcacaaggaactgtgaaaaag
>ECK120029294_dicBp_forward_1649597_[TASES|W|Traceable author statement to experimental support],[HIPP|W|Human inference of promoter position]_Weak
attgttaactggttaacgtcacctggaggcaccaggcactgcatcacaaaattcatt
gttGaggacgcgataatgaaaacg
>ECK125158031_dicCp_reverse_1647876_[HIPP|W|Human inference of promoter position],[TIM|S|Transcription initiation mapping]_Strong
catagttagctaatgctaaatcgtattgactatgtttttgttaacatctatcttgtt
agtTatgactaacaataaaggtgt
>ECK120051380_dinBp_forward_250880_[AIPP|W|Automated inference of promoter position]_Weak
cgcgttaaatgctgaatctttacgcatttctcaaaccctgaaatcactgtatacttt
accAgtgttgagaggtgagcaatg
>ECK120010093_dinGp_forward_833073_[HIPP|W|Human inference of promoter position],[AIPP|W|Automated inference of promoter position]_Weak
ctgaaaaccgaaaaatgccacaatattggctgtttatacagtatttcaggttttctc
atgGcattaaccgccgcgcttaaa
>ECK120035104_dinIp_reverse_1121509_[IHBCE|W|Inferred by a human based on computational evidence],[HTTIM|S|High-throughput Transcription initiation mapping]_Strong
aaacaataaaaatcgtagcttcctgttgtcattaggttattttacctgtataaataa
ccaGtatattcaacagggggctat
>ECK120049203_dinJp_reverse_246615_[AIPP|W|Automated inference of promoter position]_Weak
gtatcccggatcgtttctgaacaaacttaataaaccattattataaaattaacatat
ataTttcagttaattatgtaaaaa
>ECK120015518_dinQp_reverse_3647982_[TIM|S|Transcription initiation mapping],[RS-EPT-CBR|S|RNA-seq using two enrichment strategies for primary transcripts and consistent biological replicates]_Strong
actgaaactattgcaaggacgtgctggttttataacctgcatgtactgtatgattat
ccaGttagctctgaggcattttca
>ECK125136360_djlAp3_forward_57268_[ICWHO|W|Inferred computationally without human oversight]_Weak
aatagcgtcagtggtgttaggcacggcattgaatgacaggtatgataatgcaaatta
tagGcgatgtcccacaattgaccg
>ECK120034549_dksAp2_reverse_160657_[TIM|S|Transcription initiation mapping],[RS-EPT-CBR|S|RNA-seq using two enrichment strategies for primary transcripts and consistent biological replicates]_Strong
ttgtcaagtgttacgtttagataattgctatccggaaaagcatctgctatttatagc
ggcCtcatttttcccccgaacatg
>ECK125145775_dksAp3_reverse_160751_[TIM|S|Transcription initiation mapping]_Strong
cttaaaaaatcactgccggttacattgtagtaaagtaagtaactggttaatttacat
tctGgtcgcgtgcgcaaatacgct
>ECK125137252_dldp7_forward_2222082_[ICWHO|W|Inferred computationally without human oversight]_Weak
cagcgaaaatggtgcaaaaaccgtagtttgccataagcatgatggagagagaaaaag
aatGctcagtttattgtctgaatt
>ECK125137105_dmlRp3_reverse_1881855_[ICWHO|W|Inferred computationally without human oversight]_Weak
tcattgggttctcacttcctgaccatcaaaattgacaacatcaccatcctataattg
actGaaaaggaattaatccccgta
>ECK120010117_dmsAp1_forward_940823_[TIM|S|Transcription initiation mapping],[NTAS|W|Non-traceable author statement],[RS-EPT-CBR|S|RNA-seq using two enrichment strategies for primary transcripts and consistent biological replicates]_Strong
ttttgtctccctttgataccgaacaataattactcctcacttacacgtaatactact
ttcGagtgaaaatctacctatctc
>ECK120010410_dnaAp2_reverse_3883882_[TIM|S|Transcription initiation mapping]_Strong
ataaatcgggaaaatctgtgagaaacagaagatctcttgcgcagtttaggctatgat
ccgCggtcccgatcgttttgcagg
>ECK120010407_dnaNp3_reverse_3882562_[HIPP|W|Human inference of promoter position],[TIM|S|Transcription initiation mapping]_Strong
caggaaaaactggtcaccatcgacaatattcagaagacggtggcggagtactacaag
atcAaagtcgcggatctcctttcc
>ECK120010406_dnaNp4_reverse_3882348_[HIPP|W|Human inference of promoter position],[TIM|S|Transcription initiation mapping]_Strong
gccgtaagatcgagcagttgcgtgaagagagccacgatatcaaagaagatttttcaa
attTaatcagaacattgtcatcgt
>ECK120010490_dppAp_reverse_3707870_[TIM|S|Transcription initiation mapping],[HTTIM|S|High-throughput Transcription initiation mapping],[RS-EPT-CBR|S|RNA-seq using two enrichment strategies for primary transcripts and consistent biological replicates]_Strong
tggtgtaaatcccggttggctgtattgacgttttcacattctgttgacagattgtag
gtcAcgaggggcattttatggagg
>ECK120010234_dpsp_reverse_848950_[TIM|S|Transcription initiation mapping],[RS-EPT-CBR|S|RNA-seq using two enrichment strategies for primary transcripts and consistent biological replicates]_Strong
attagtgtgataggaacagccagaatagcggaacacatagccggtgctatacttaat
ctcGttaattactgggacataaca
>ECK120009857_dsbAp_forward_4043377_[HIPP|W|Human inference of promoter position],[TIM|S|Transcription initiation mapping],[RS-EPT-CBR|S|RNA-seq using two enrichment strategies for primary transcripts and consistent biological replicates]_Strong
ttactggctgcgacagacggcgacttttatagaacaggcaaaagttctacaagaacc
cccTttgcaattaacacctatgta
>ECK125136815_dsbBp6_reverse_1233147_[ICWHO|W|Inferred computationally without human oversight]_Weak
ttatgcaaatgggctggatagcaacgctttgataacaacttaccgggcatataaatg
cccGgtttgccttttcgcccgata
>ECK120010208_dsdAp_forward_2479121_[TIM|S|Transcription initiation mapping]_Strong
ctggctagtgaagcaatattgcggcgctacgctcaatgaaacatttaaatactatac
gacAgcgacatttatcgcttcagt
>ECK120011037_dsdCp_reverse_2477746_[AIPP|W|Automated inference of promoter position]_Weak
aaaaaacaacgcaggctgacaaacgataaaatttgcctttcacatgaggtaaattgc
atcAatggagtgatttacatctaa
>ECK120010460_dsdXp_forward_2477821_[TIM|S|Transcription initiation mapping]_Strong
catgtgaaaggcaaattttatcgtttgtcagcctgcgttgtttttttgtccaatatc
atcAggttaatcacaggggaaggt
>ECK125108717_dsrAp_reverse_2025313_[HIPP|W|Human inference of promoter position],[TIM|S|Transcription initiation mapping]_Strong
ttaatcattcatatggcgaatattttcttgtcagcgaaaaaaattgcggataaggtg
atgAacacatcagatttcctggtg
>ECK125136605_dtpDp5_reverse_742622_[ICWHO|W|Inferred computationally without human oversight]_Weak
gtatatttatgcaatcagacagcatattgcataaataatcagatctgtatcaaagtt
ttaActttaaggaaacacaagcac
>ECK125136607_dtpDp8_reverse_742670_[ICWHO|W|Inferred computationally without human oversight]_Weak
ccgacgccaaaagacgcaaattgtttatatcatcacgcttcagctaatgtatattta
tgcAatcagacagcatattgcata
>ECK125138002_dusAp6_forward_4261658_[ICWHO|W|Inferred computationally without human oversight]_Weak
agcctcctgaatagtgatgctgaataacataaccccatgatatatcgataaaataat
ctcTacatttgaaaatgcacggta
>ECK120010118_dusBp_forward_3410246_[HIPP|W|Human inference of promoter position],[TIM|S|Transcription initiation mapping],[CV(FP/TIM)|C|cross validation(FP/TIM)],[FP|S|Footprinting]_Confirmed
ctcagaggattggtcaaagtttggcctttcatctcgtgcaaaaaatgcgtaatatac
gccGccttgcagtcacagtatggt
>ECK120015437_dutp_forward_3813852_[HIPP|W|Human inference of promoter position]_Weak
tgtttcccagccaactcaaggatttaacagcgacaacaacgcattacaccttttctg
gcaGgacggagataaagtcttacc
>ECK125136389_dxrp3_forward_193335_[ICWHO|W|Inferred computationally without human oversight]_Weak
cgaacgacaaagtgaaagcactgttgaaagataaagagatcagcgaagacgacgatc
gccGttctcaggacgatgtacaga
>ECK120011034_ebgAp_forward_3222551_[AIPP|W|Automated inference of promoter position]_Weak
tgctgccgtttattttcgtgatccagttaaagtaaatgcatttacctgctacttttt
agtAaaaattttactaaactcccc
>ECK125137289_ecop5_forward_2303797_[ICWHO|W|Inferred computationally without human oversight]_Weak
atttctgctggtttgctctctcattagaatttaacactaaaagagcaggtaaaattg
tctGaatgttctttaagttattca
>ECK120010269_eddp1_reverse_1934713_[TIM|S|Transcription initiation mapping],[RS-EPT-CBR|S|RNA-seq using two enrichment strategies for primary transcripts and consistent biological replicates]_Strong
ttttacactttcaggcctcgtgcggattcacccacgaggctttttttattacactga
ctgAaacgtttttgccctatgagc
>ECK125136725_efeOp1_forward_1082243_[ICWHO|W|Inferred computationally without human oversight]_Weak
taacaaatacgacgcaaactcttgcttagttacaacatactttaaagggatagtctc
gtcAtgaccattaacttccgccgt
>ECK120029863_efeU_1p_forward_1081307_[HIPP|W|Human inference of promoter position],[TIM|S|Transcription initiation mapping]_Strong
ttataaacattccgcttgtgtttttctttgccgtaatgataatcgctatcactgcga
tttActtttctttgcatagattga
>ECK120009875_efpp_forward_4375567_[HIPP|W|Human inference of promoter position]_Weak
aaagctttttggcgctgcgtccggctaacagtttttcctccgcgtctatattcaaaa
gacGcagaagttcatcaggatcgg
>ECK125137314_elaAp3_reverse_2381614_[ICWHO|W|Inferred computationally without human oversight]_Weak
atattgccgtgacattgcgcgtgcgggttggcacaccggctgaagtacctaaaaaaa
ttaAttccatgagttcatcacgtt
>ECK125137317_elaDp8_forward_2382654_[ICWHO|W|Inferred computationally without human oversight]_Weak
cacacaggcatattgagcgatttttgatatttattcatctccttacgcactatattc
agaGcaataagttgcctcttttca
>ECK125136694_elfAp7_forward_997808_[ICWHO|W|Inferred computationally without human oversight]_Weak
agatttgtcacttattggatttagtatgcttgatttaaatggcggacaattattgtt
attAttaagtctaatgtcatttaa
>ECK125136819_emtAp4_forward_1243125_[ICWHO|W|Inferred computationally without human oversight]_Weak
agtgaaacagagacatggcaattccttgctgacaacagaaacgaaatgtatatcatg
ccgCttaggtgtgccgttgtcacc
>ECK125109856_enop4_reverse_2907968_[HTTIM|S|High-throughput transcription initiation mapping],[RS-EPT-CBR|S|RNA-seq using two enrichment strategies for primary transcripts and consistent biological replicates]_Strong
gtaaaaaagttagagcggcaacgcgtaccctgggtacgcgttgtttgtctggagttt
cagTttaactagtgacttgaggaa
>ECK125109857_enop7_reverse_2908152_[HTTIM|S|High-throughput transcription initiation mapping]_Strong
tctgcgcgttgcgggccgttccggggatgatcagttggtcgagatcatcgaagttcc
gaaTcacccgtggttcgtggcttg
>ECK120010224_entCp_forward_624831_[HIPP|W|Human inference of promoter position],[TIM|S|Transcription initiationmapping],[IMP|W|Inferred from mutant phenotype]_Strong
ttgcagattgcgttacctcaagagttgacatagtgcgcgtttgcttttaggttagcg
accGaaaatataaatgataatcat
>ECK125136554_entDp2_reverse_610141_[ICWHO|W|Inferred computationally without human oversight]_Weak
tgaacgccttatccggcctacaaaaatcttgccaattcaatatattgcaggaccatg
tagGcctgataagcgtagcgcatc
>ECK120009985_entSp1_forward_622258_[HIPP|W|Human inference of promoter position],[TIM|S|Transcription initiation mapping]_Strong
ccatgataatgaaattaattatcgttatcgatcttatttggatatgttagcatgtgc
agcCtaagaataggtatttaaaat
>ECK125137731_envRp12_reverse_3413602_[ICWHO|W|Inferred computationally without human oversight]_Weak
ggcagaattaaaacctcgtaaattgaaatatatattgatgtagtgaatgtatcttag
gtaAataatatatattatttattt
>ECK125137733_envRp14_reverse_3413633_[ICWHO|W|Inferred computationally without human oversight]_Weak
ctactgttttattttgacgcgggttgaaagaggcagaattaaaacctcgtaaattga
aatAtatattgatgtagtgaatgt
>ECK120010534_epdp_reverse_3073823_[HIPP|W|Human inference of promoter position],[TIM|S|Transcription initiationmapping],[HTTIM|S|High-throughput transcription initiationmapping],[RS-EPT-CBR|S|RNA-seq using two enrichment strategies for primary transcripts and consistent biological replicates]_Strong
aatgtcttcttcggctggacaaacattccttttattccacgtttcgcttatcctagc
tgaAgcgtttcagtcgattaaatg
>ECK125138031_epmBp3_reverse_4375703_[ICWHO|W|Inferred computationally without human oversight]_Weak
taaggttcgccgtctaacatgattttaagaccagcacgaaaatcgttgctatagtac
gttGccataaggccctctgaaatt
>ECK125137196_erfKp4_reverse_2063354_[ICWHO|W|Inferred computationally without human oversight]_Weak
aatacgacttctgatttgaacagttaaaaacgaaaagtctgataaaagctatactta
acgGatagctttcgcgacatagga
>ECK125145769_esrEp_forward_4019978_[TIM|S|Transcription initiation mapping]_Strong
cagggcgatattcaggtggtgcaaaacttcgttgcgctggcagatctggcagagttc
gacCctgcggaactgctggcccct
>ECK120015387_evgAp2_forward_2483631_[TIM|S|Transcription initiation mapping]_Strong
atcggtacaatccctgattttattgttgacatttcatttatgccgactatttatatg
gtaTacttgtcgaattatcttaaa
>ECK120009935_exbBp_reverse_3152014_[HIPP|W|Human inference of promoter position]_Weak
atgcaaatagtaatgagaacgactatcaattcgacgtcgttttgatattattatgcg
cagAttttgtgacttgcgtcctgg
>ECK125230249_exuRp2_forward_3246618_[TIM|S|Transcription initiation mapping]_Strong
ccttctcaggcggctttttcatcactgcgagtagagctaaactcgcaaaagtggtat
aacAaatatagtctgccgtatcat
>ECK120011031_fabAp_reverse_1016498_[HIPP|W|Human inference of promoter position]_Weak
actggtttattccgaactgatcggacttgttcagcgtacacgtgttagctatcctgc
gtgCttcaataaaataaggcttac
>ECK120010355_fabBp_reverse_2441641_[TIM|S|Transcription initiation mapping],[RS-EPT-CBR|S|RNA-seq using two enrichment strategies for primary transcripts and consistent biological replicates]_Strong
ttctctattaaatggctgatcggacttgttcggcgtacaagtgtacgctattgtgca
ttcGaaacttactctatgtgcgac
>ECK120011027_fadBp_reverse_4031013_[TIM|S|Transcription initiation mapping]_Strong
atcggcatttctttaatcttttgtttgcatatttttaacacaaaatacacacttcga
ctcAtctggtacgaccagatcacc
>ECK120009999_fadDp_reverse_1889807_[TIM|S|Transcription initiation mapping]_Strong
cgcttcgcaaccttttcgttgggtaattatcaagctggtatgatgagttaatattat
gttAacggcatgtatatcatttgg
>ECK120010075_fadIp_reverse_2460511_[AIPP|W|Automated inference of promoter position]_Weak
tagctcccactttcccttttctccacttggctaaatgtaaaaaaatggttaagacta
tgaTcaggtcagaccactttattt
>ECK120049205_fadRp_forward_1234905_[TIM|S|Transcription initiation mapping]_Strong
atccctttttcttctttttgtctgctatcagcgtagttagccctctggtatgatgag
tccAactttgttttgctgtgttat
>ECK125137965_fdhEp1_reverse_4081361_[ICWHO|W|Inferred computationally without Human oversight],[RS-EPT-CBR|S|RNA-seq using two enrichment strategies for primary transcripts and consistent biological replicates]_Strong
gattcgcgttaatgctgcattcatttgccgcagtggcgttaattgtggttatcatgg
tgcAtatctacgccgccctttggg
>ECK120010215_fdnGp_forward_1547372_[TIM|S|Transcription initiation mapping],[RS-EPT-CBR|S|RNA-seq using two enrichment strategies for primary transcripts and consistent biological replicates]_Strong
agatgttctttttgatttcgcgcaaaaagattcagaattttactgttagtttcctcg
cgcAgtaatacccctgaaaaaaga
>ECK125136522_fdrAp4_forward_546506_[ICWHO|W|Inferred computationally without human oversight]_Weak
gcaaaaaaatatagttagaatttatttgataatccgctcacttttaacctgattttt
aaaAcaacaacgcttattaaaaaa
>ECK125162182_feaBp1_forward_1447492_[TIM|S|Transcription initiation mapping]_Strong
gacaaagcgaatgtcacagcgaaaaaagtgacttttcttgtcgctgcgtacactgaa
atcAcactgggtaaataataagga
>ECK125162183_feaBp2_forward_1447370_[TIM|S|Transcription initiation mapping]_Strong
tttttattgttgcatttgtgttgcaataaacgaagctaatgagcctgactataggaa
ataAgtcttgtcaggcatagagac
>ECK125162179_feaRp1_reverse_1447349_[TIM|S|Transcription initiation mapping]_Strong
cgtgacaataaccgcttatgtctctatgcctgacaagacttatttcctatagtcagg
ctcAttagcttcgtttattgcaac
>ECK125162180_feaRp2_reverse_1447309_[TIM|S|Transcription initiation mapping]_Strong
tatttcctatagtcaggctcattagcttcgtttattgcaacacaaatgcaacaataa
aaaTacatttcacagagcgaaaac
>ECK125162181_feaRp3_reverse_1447394_[TIM|S|Transcription initiation mapping]_Strong
ttcgctgtgacattcgctttgtcagctgtgacaagctccgcaaatcgtgacaataac
cgcTtatgtctctatgcctgacaa
>ECK125138082_fecEp5_reverse_4511639_[ICWHO|W|Inferred computationally without human oversight]_Weak
gcgtggccgcctgcggcccgattagctttattggtctcgtggtgccgcatatgatgc
gtaGcatcaccggtggacgtcacc
>ECK120010210_fecIp_reverse_4518282_[HIPP|W|Human inference of promoter position],[TIM|S|Transcription initiation mapping],[CV(FP/TIM)|C|cross validation(FP/TIM)],[FP|S|Footprinting]_Confirmed
acaacatgttaaaaatgtctattggaaacaattttatttccaattgtaatgataacc
attCtcatattaatatgactacgt
>ECK120016950_feoAp_forward_3540057_[AIPP|W|Automated inference of promoter position]_Weak
accaacattcgcacacattttaagtattgctgatagaaaccattctcattatcattg
tgtTgttgattatttaatctctcc
>ECK120010221_fepAp_reverse_612667_[TIM|S|Transcription initiation mapping]_Strong
ccatgtttactgtgcaatttttcattgattgcagaaatatattgataatattattga
taaCtatttgcatttgcaatagcg
>ECK120010222_fepBp_reverse_624727_[HIPP|W|Human inference of promoter position],[TIM|S|Transcription initiationmapping],[IMP|W|Inferred from mutant phenotype]_Strong
ggtaacgcaatctgcaactcggggttgcatctggttgtggttacaatgaaaatgaga
agcAttattgatggattcgcataa
>ECK120009987_fepDp2_reverse_622192_[HIPP|W|Human inference of promoter position],[TIM|S|Transcription initiation mapping]_Strong
acatgctaacatatccaaataagatcgataacgataattaatttcattatcatggaa
gttCgtatgtctggttctgttgcc
>ECK120010299_fesp_forward_612687_[TIM|S|Transcription initiation mapping]_Strong
cttcccacggcgcgccattacgctattgcaaatgcaaatagttatcaataatattat
caaTatatttctgcaatcaatgaa
>ECK125136497_ffsp6_forward_476288_[ICWHO|W|Inferred computationally without human oversight]_Weak
atagccttcgggaatagcggcgacgatttgccagacgcgttggggaaatgaatcttc
tttTtccatcttttcttcctgagg
>ECK125136498_ffsp7_forward_476422_[ICWHO|W|Inferred computationally without human oversight]_Weak
aaaccagcatctggcacgcgatgggttgcaattagccggggcagcagtgataatgcg
cctGcgcgttggttctcaacgctc
>ECK120010999_fhuAp_forward_167442_[AIPP|W|Automated inference of promoter position]_Weak
tgcgtaccgcttgcgaacccgccagcgtttcgaatattatcttatctttataataat
catTctcgtttacgttatcattca
>ECK120015395_fhuFp_reverse_4605694_[TIM|S|Transcription initiation mapping],[HTTIM|S|High-throughput Transcription initiation mapping]_Strong
ttatcatttgcaagccagataaatcccttgctatcgggtaaacctatcgctatgatt
agcAatcattatcatttagattac
>ECK125109862_fhuFp2_reverse_4605752_[HIPP|W|Human inference of promoter position]_Weak
ttgcaacatgatttcatctctttcattgataatgataaccaatatcatatgataatt
tttAtcatttgcaagccagataaa
>ECK125137972_fieFp3_forward_4106432_[ICWHO|W|Inferred computationally without human oversight]_Weak
tgtgggggttttttttatcctcaatttgcctgctgcttaatgcattgcagatgattt
gctTccgttatactagcgtcagtt
>ECK125137973_fieFp4_forward_4106449_[ICWHO|W|Inferred computationally without Human oversight],[RS-EPT-CBR|S|RNA-seq using two enrichment strategies for primary transcripts and consistent biological replicates]_Strong
tcctcaatttgcctgctgcttaatgcattgcagatgatttgcttccgttatactagc
gtcAgttgatagcgggagtattta
>ECK120010667_fimAp_forward_4542694_[HIPP|W|Human inference of promoter position],[TIM|S|Transcription initiation mapping]_Strong
tttaacttattgataataaagttaaaaaaacaaataaatacaagacaattggggcca
aacTgtccatatcataaataagtt
>ECK120010503_fimBp1_forward_4540809_[TIM|S|Transcription initiation mapping]_Strong
tacatagcatgcaagagcatggcgtttgtatggcaacgttattataattaacagttg
ctaCtccatttaagttcactcaga
>ECK120010668_fimEp_forward_4541871_[HIPP|W|Human inference of promoter position],[TIM|S|Transcription initiation mapping]_Strong
actggaagttaatccactgcaatctattgttatattgaatcaaatcaatgaaaatag
atgTtgtcacatcagtgatatttt
>ECK120009934_fiup_reverse_841648_[HIPP|W|Human inference of promoter position]_Weak
aaatgtatttctttttcgcgcaatgggtgatagaaaatcgctccaagtgataatgct
tatCaaaattattatcactttcac
>ECK120010687_fixAp_forward_42325_[HIPP|W|Human inference of promoter position],[TIM|S|Transcription initiationmapping]_Strong
tattgaaagttggatttatctgcgtgtgacattttcaatattggtgattaaagtttt
attTcaaaattaaagggcgtgata
>ECK120009954_fldBp_forward_3039822_[TIM|S|Transcription initiation mapping],[RS-EPT-CBR|S|RNA-seq using two enrichment strategies for primary transcripts and consistent biological replicates]_Strong
ctcatttgatccattatgccttattgtgccgtgactaaagcgattctgatacactag
ccgCaaaagccacagcagaatcga
>ECK120016579_flgAp_reverse_1130885_[HIPP|W|Human inference of promoter position]_Weak
cgcaaaatgggtcgctatttatgccgttgatggtcattgcggacaggtacaattcac
gttGtagaaatggctgggggcgaa
>ECK120016580_flgBp_forward_1130993_[HIPP|W|Human inference of promoter position]_Weak
gacccattttgcgtttattccgccgataacgcgcgcgtaaaggcatttaagctgatg
gcaGaattttgatacctgcggagg
>ECK120016702_flhBp_reverse_1966216_[TAS|W|Traceable author statement],[HIPP|W|Human inference of promoter position]_Weak
cgcctgttttgccccttactcaaaccattgaacgctttgcgctctggcatcattcac
gctTaatactctttccaggattgg
>ECK120010198_flhDp_reverse_1978395_[TIM|S|Transcription initiation mapping]_Strong
tattgaaaatcgcagcccccctccgttgtatgtgcgtgtagtgacgagtacagttgc
gtcGatttaggaaaaatcttagat
>ECK120010507_fliAp1_reverse_2001819_[TIM|S|Transcription initiation mapping],[RS-EPT-CBR|S|RNA-seq using two enrichment strategies for primary transcripts and consistent biological replicates]_Strong
cccctcatttcacccactaatcgtccgattaaaaaccctgcagaaacggataatcat
gccGataactcatataacgcaggg
>ECK120010547_fliDp_forward_2003817_[HIPP|W|Human inference of promoter position]_Weak
ttttctctgccccttattcccgctattaaaaaaaacaattaaacgtaaactttgcgc
aatTcagaccgataaccccggtat
>ECK120016704_fliEp1_reverse_2013036_[HIPP|W|Human inference of promoter position]_Weak
cgtttttttgttgctatttagcgcctttgtcttattgacttactggtaggctttgct
accAgaaattatccgggagacgag
>ECK120016705_fliFp1_forward_2013146_[HIPP|W|Human inference of promoter position]_Weak
acaaaaaaacgggtttattggcggatagaaaaaaacgaaagcacaaataatgggagc
gtcAatttttcgagtttgctgacc
>ECK120010633_fliLp1_forward_2019584_[TIM|S|Transcription initiation mapping]_Strong
agcaccgtaatccgcgtcttttccccgctttgttgcgctcaagacgcaggataatta
gccGataagcagtagcgacacagg
>ECK120009941_flup_forward_2071317_[HIPP|W|Human inference of promoter position],[TIM|S|Transcription initiationmapping]_Strong
aagcactgttttcgttactgtctctcttgtccgtgcaatagctcaataatagaataa
aacGatcaatatctattttatcga
>ECK125108718_fnrSp_forward_1409129_[TIM|S|Transcription initiation mapping],[RS-EPT-CBR|S|RNA-seq using two enrichment strategies for primary transcripts and consistent biological replicates]_Strong
cgccgcaaagtttgagcgaagtcaataaactctctacccattcagggcaatatctct
cttGcaggtgaatgcaacgtcaag
>ECK120010119_fnrp_reverse_1399552_[HIPP|W|Human inference of promoter position],[RS-EPT-CBR|S|RNA-seq using two enrichment strategies for primary transcripts and consistent biological replicates]_Strong
ctctgctgttaaggtttgcttagacttacttgctccctaaaaagatgttaaaattga
caaAtatcaattacggcttgagca
>ECK120010308_focAp1_reverse_954493_[HIPP|W|Human inference of promoter position],[TIM|S|Transcription initiation mapping]_Strong
agccaggcgagatatgatctatatcaatttctcatctataatgctttgttagtatct
cgtCgccgacttaataaagagaga
>ECK120010309_focAp3_reverse_954814_[HIPP|W|Human inference of promoter position],[TIM|S|Transcription initiation mapping]_Strong
taaaatcaaatagcctacgcaatgtaggcttaatgattagtctgagttatattacgg
ggcGtttttttaatgccccgcttt
>ECK120010276_folAp_forward_49799_[HIPP|W|Human inference of promoter position],[RS-EPT-CBR|S|RNA-seq using two enrichment strategies for primary transcripts and consistent biological replicates]_Strong
ttcctcaacatcatcctcgcaccagtcgacgacggtttacgctttacgtatagtggc
gacAattttttttatcgggaaatc
>ECK125137622_folBp5_reverse_3204648_[ICWHO|W|Inferred computationally without human oversight]_Weak
cgcgattgcactcataagctgttccgttttgaaaattcgtgttcaacgatgaatctg
tggAtaatacgcacatttcgccgg
>ECK120035125_folEp_reverse_2243848_[ICA|W|Inferred by computational analysis]_Weak
cgtggctccttgttgtgttgtttgcaatttcttcatcataccgtttattcaatgtgc
tgtGagtaactttcacttccgtat
>ECK120010243_fprp_reverse_4114499_[HIPP|W|Human inference of promoter position]_Weak
tcgattgagccttccagtccttcgggactggaatttttttgttcggagaacgaagat
aagGcaagtcaatcaaaacaggag
>ECK120033722_frcp_reverse_2493439_[HIPP|W|Human inference of promoter position],[TIM|S|Transcription initiationmapping]_Strong
cacaaatgtcgcgactctctctgattaccacgaatcaatatttatcatattcttctt
ttcGtcctcactacttaccatgca
>ECK120010120_frdAp_reverse_4382412_[TIM|S|Transcription initiation mapping]_Strong
taaaaaaatcgatctcgtcaaatttcagacttatccatcagactatactgttgtacc
tatAaaggagcagtggaatagcgt
>ECK125138034_frdDp7_reverse_4379474_[ICWHO|W|Inferred computationally without human oversight]_Weak
ctctgctgcacaccaaaacctggtttgaactggcaccgaaagcggccaatatcattg
taaAagacgaaaaaatgggaccag
>ECK125137754_frlAp13_forward_3499835_[ICWHO|W|Inferred computationally without human oversight]_Weak
tgtgcgaaattttgtgatcttcctccacattacataacatcatatgttgttatattc
atcAtgcattgtcatgttaccttt
>ECK125160646_frrp_forward_192814_[TIM|S|Transcription initiation mapping],[RS-EPT-CBR|S|RNA-seq using two enrichment strategies for primary transcripts and consistent biological replicates]_Strong
aatagcctaataatccagacgattacccgtaatatgtttaatcagggctatacttag
cacActtccactgtgtgtgactgt
>ECK120034548_frsAp_forward_256502_[HIPP|W|Human inference of promoter position],[RS-EPT-CBR|S|RNA-seq using two enrichment strategies for primary transcripts and consistent biological replicates]_Strong
caacgcctggcactgccgggcgttgttctttttaacttcaggcgggttacaatagtt
tccAgtaagtattctggaggctgc
>ECK120010219_fruBp_reverse_2263597_[AIPP|W|Automated inference of promoter position]_Weak
aaacttttgctcataactttacggctttccttgcgtgctgaaacagaagtattatgc
tttCttgaaacgtttcagcgcgat
>ECK125136505_fsrp5_reverse_504852_[ICWHO|W|Inferred computationally without human oversight]_Weak
cttctctccctgacctgatttcaacgtgttgaaaaatagtatgacgcgacatcatag
acaAgtctgcgtccggtgaagata
>ECK125095453_ftnAp_forward_1988682_[HIPP|W|Human inference of promoter position],[RS-EPT-CBR|S|RNA-seq using two enrichment strategies for primary transcripts and consistent biological replicates]_Strong
ataattgaagtttatattttaccttttgcaaataataaaataacaaattatagtgac
gccAcagcaacaaatataaccttt
>ECK120029866_ftnBp2_forward_1986799_[HIPP|W|Human inference of promoter position],[TIM|S|Transcription initiation mapping]_Strong
atataaacttgatgatttaagcattttcttatacccgttcagacgttattcttattt
cagAtcatcgtcagaattgactcc
>ECK120009884_ftsAp1_forward_103561_[HIPP|W|Human inference of promoter position],[TIM|S|Transcription initiation mapping]_Strong
ctgatgaattgaagattcatctggttgaatatgtgccgattgcgcggtggaatgatc
aacAtatggtagacgcggaaggaa
>ECK125137688_ftsHp4_reverse_3326978_[ICWHO|W|Inferred computationally without Human oversight],[RS-EPT-CBR|S|RNA-seq using two enrichment strategies for primary transcripts and consistent biological replicates]_Strong
ctaaccgggagatttcagacgaaagtttgaaagatgctggatatagagtatcctgac
gctGtttttaacacagttgtaata
>ECK120033247_ftsKp1_forward_933138_[TIM|S|Transcription initiation mapping],[AIPP|W|Automated inference of promoter position]_Strong
aagacgcgctaacacggaacaggtgcaaaatcggcgtattttgattacactcctgtt
aatCcatacagcaacagtactggg
>ECK120033248_ftsKp2_forward_932929_[HIPP|W|Human inference of promoter position],[TIM|S|Transcription initiation mapping]_Strong
aattcaataccgctgtacaaaaacttgaagaaattcaggagtgtcatttagtatccg
gtgAtttcgactacctgttgaaaa
>ECK120015390_ftsKp3_forward_933218_[AIPP|W|Automated inference of promoter position]_Weak
ggtaacctggtactgttgtccgttttagcatcgggcaggaaaagcctgtaacctgga
gagCctttcttgagccaggaatac
>ECK120011035_fucAp_reverse_2933854_[AIPP|W|Automated inference of promoter position]_Weak
aatgaccgttttgataaatatttttaagagcggtcatttttaatggggttataaaaa
gagAacttgcagttatttactgtg
>ECK120010191_fucPp_forward_2934119_[NTAS|W|Non-Traceable author statement]_Weak
ctagctaataagtgtgaccgccgtcatattacagagcgttttttatttgaaaatgaa
tccAtgagttcatttcagacaggc
>ECK120011033_fumAp_reverse_1688440_[HIPP|W|Human inference of promoter position],[TIM|S|Transcription initiation mapping]_Strong
caaaaagtcgtactagtctcagtttttgttaaaaaagtgtgtaggatattgttactc
gctTttaacagggcaacggaacac
>ECK120010217_fumBp_reverse_4347348_[ICA|W|Inferred by computational analysis]_Weak
tataaatgcactttgcgtgccgcccgtgactacgcggcacgccattttcgaataaca
aatAcagagttacaggctggaagc
>ECK125141980_fumCp1_reverse_1686654_[TAS|W|Traceable author statement],[HIPP|W|Human inference of promoter position]_Weak
gggcggtttttttacatggcacgaaagaccaaacatttgttatcaaatggtaaataa
taaGtgagctaaaagttgcttaac
>ECK120010186_furpa_reverse_710716_[HIPP|W|Human inference of promoter position],[TIM|S|Transcription initiationmapping],[RS-EPT-CBR|S|RNA-seq using two enrichment strategies for primary transcripts and consistent biological replicates]_Strong
acaatatttgccagggacttgtggttttcatttaggcgtggcaattctataatgata
cgcAttatctcaagagcaaattct
>ECK120009914_gabDp1_forward_2791172_[HIPP|W|Human inference of promoter position],[TIM|S|Transcription initiation mapping]_Strong
ggcagcgacatcagcaattcctattggtgcgcatattgtcagcaaggtacaaacgct
gttGgcaagccagagtaaccccgg
>ECK120049202_gadEp3_forward_3657800_[TIM|S|Transcription initiation mapping],[RS-EPT-CBR|S|RNA-seq using two enrichment strategies for primary transcripts and consistent biological replicates],[IEP|W|Inferred from expression pattern]_Strong
ttagccatttcaaacattatcatggctgatattttccgtagtcaggtttaatgtttt
aaaAgtgctgtgggaaagtgaaca
>ECK125095186_gadEp4_forward_3658062_[HIPP|W|Human inference of promoter position],[TIM|S|Transcription initiation mapping]_Strong
ccaattgccagcttaagtcgaaacaaggagactcgatatttaaatcggattacattt
taaCtttagtaatattcttcagag
>ECK120010122_galEp1_reverse_792081_[TIM|S|Transcription initiation mapping],[CV(FP/TIM)|C|cross validation(FP/TIM)],[FP|S|Footprinting]_Confirmed
gattccactaatttattccatgtcacacttttcgcatctttgttatgctatggttat
ttcAtaccataagcctaatggagc
>ECK120015157_galPp_forward_3088255_[HIPP|W|Human inference of promoter position],[TIM|S|Transcription initiation mapping],[NTAS|W|Non-traceable author statement],[RS-EPT-CBR|S|RNA-seq using two enrichment strategies for primary transcripts and consistent biological replicates]_Strong
attacactgatgtgatttgcttcacatctttttacgtcgtactcacctatcttaatt
cacAataaaaaataaccatattgg
>ECK120009842_galRp_forward_2976569_[HIPP|W|Human inference of promoter position],[TIM|S|Transcription initiation mapping],[RS-EPT-CBR|S|RNA-seq using two enrichment strategies for primary transcripts and consistent biological replicates]_Strong
tcccacgatgaaaacacgccaccccttgaaccaacgggcgttttccgtaacactgaa
agaAtgtaagcgtttacccactaa
>ECK120010121_galSp_reverse_2241710_[HIPP|W|Human inference of promoter position],[TIM|S|Transcription initiation mapping]_Strong
tttccattgctgtgactcgattcacgaagtcctgtattcagtgctgacaaaatagcc
gccAgcaagcagtcatttactgca
>ECK120010521_gapAp1_forward_1862735_[HIPP|W|Human inference of promoter position],[TIM|S|Transcription initiation mapping],[IMP|W|Inferred from mutant phenotype],[HTTIM|S|High-throughput Transcription initiation mapping],[RS-EPT-CBR|S|RNA-seq using two enrichment strategies for primary transcripts and consistent biological replicates]_Strong
gtcgcaatgattgacacgattccgcttgacgctgcgtaaggtttttgtaattttaca
ggcAaccttttattcactaacaaa
>ECK120010522_gapAp3_forward_1862597_[HIPP|W|Human inference of promoter position],[TIM|S|Transcription initiation mapping]_Strong
tgcacctaaatcgtgatgaaaatcacatttttatcgtaattgccctttaaaattcgg
ggcGccgaccccatgtggtctcaa
>ECK120010523_gapAp4_forward_1862526_[HIPP|W|Human inference of promoter position],[TIM|S|Transcription initiation mapping]_Strong
tgactgattctaacaaaacattaacaccaactggcaaaattttgtcctaaacttgat
ctcGacgaaatggctgcacctaaa
>ECK120010723_garPp_reverse_3274934_[IC|W|Inferred by curator],[AIPP|W|Automated inference of promoter position]_Weak
tcattgtcgttacggcataaatgaaactcataaataacaccttccccataataataa
aaaTcagcataagtacccgaggta
>ECK120010227_gatYp_reverse_2177234_[TIM|S|Transcription initiation mapping],[RS-EPT-CBR|S|RNA-seq using two enrichment strategies for primary transcripts and consistent biological replicates]_Strong
tattgtcgtttttgtgatcgttatctcgatatttaaaaacaaataatttcattatat
tttGaaatcgaaaacaaacgacag
>ECK120009918_gcdp1_reverse_141263_[HIPP|W|Human inference of promoter position],[TIM|S|Transcription initiationmapping]_Strong
atctgttaataaagctcgaattgtgatgacgatcacacatgttaaaacctataatta
attGctactaaaatattaatgaat
>ECK120015472_gclp_forward_533907_[AIPP|W|Automated inference of promoter position]_Weak
gcggagcgggtttttttgacaaaatttgaaagttggaaaaattttccaataaataga
ggtAggaataaaatggcaaaaatg
>ECK120010229_gcvAp_reverse_2942639_[HIPP|W|Human inference of promoter position],[TIM|S|Transcription initiation mapping]_Strong
aagtgccgccactataggtatttgctggtagaagctcaacggacaatttataatggc
tcaGattaaaaaaactaataggtt
>ECK120010091_gcvBp_forward_2942696_[TIM|S|Transcription initiation mapping],[RS-EPT-CBR|S|RNA-seq using two enrichment strategies for primary transcripts and consistent biological replicates]_Strong
aatctgagccattataaattgtccgttgagcttctaccagcaaatacctatagtggc
ggcActtcctgagccggaacgaaa
>ECK120010677_gcvRp_forward_2599879_[HIPP|W|Human inference of promoter position],[TIM|S|Transcription initiation mapping],[IMP|W|Inferred from mutant phenotype],[RS-EPT-CBR|S|RNA-seq using two enrichment strategies for primary transcripts and consistent biological replicates]_Strong
aagcagacagaaccgttctgattgttgtatgcatgttttttttatgctttccttaag
aacAactcaccccttaaaggaata
>ECK125165390_gcvRp2_forward_2599806_[TIM|S|Transcription initiation mapping]_Strong
acttcccgtgaacatgggccatcctctgtgcaaacaagtgtctcaatggtacgtttg
gtaTggcattaaaagcaagcagac
>ECK120010228_gcvTp_reverse_3050772_[TIM|S|Transcription initiation mapping]_Strong
atgtgatgatcaattttaccttatggttaacagtctgtttcggtggtaagttcaggc
aaaAgagaacgattgcgttgggga
>ECK120010334_gdhAp1_forward_1842308_[HIPP|W|Human inference of promoter position],[TIM|S|Transcription initiation mapping],[IMP|W|Inferred from mutant phenotype],[HTTIM|S|High-throughput Transcription initiation mapping],[RS-EPT-CBR|S|RNA-seq using two enrichment strategies for primary transcripts and consistent biological replicates]_Strong
ctttcctgggtcatttttttcttgcttaccgtcacattcttgatggtatagtcgaaa
actGcaaaagcacatgacataaac
>ECK125203423_gfcAp_reverse_1050702_[TIM|S|Transcription initiation mapping]_Strong
ttcgtaacaatttccttatctttaatttgtattttgctaagatttatcttatgctca
caaGtcgtatttccagagggggat
>ECK125136710_gfcDp3_reverse_1048118_[ICWHO|W|Inferred computationally without human oversight]_Weak
gattatctgcaagatcacccccgccttgcaggcgcggacaagaataacgttatggtg
attAcgcctgagggtgagactgtc
>ECK125136732_ghrAp6_forward_1097824_[ICWHO|W|Inferred computationally without human oversight]_Weak
tggttttaataagcgaaatctgctttttttgccaccgaccacggatttgttatgctg
gtgGcctttgtagatcataacgat
>ECK125137571_glcAp10_reverse_3121364_[ICWHO|W|Inferred computationally without human oversight]_Weak
tacttgttatgccagaggtagcaattgcgttagcggcgtactgttgctgtaaagtat
aacGcctatattttacagttcagt
>ECK120010636_glcCp_forward_3128206_[HIPP|W|Human inference of promoter position],[TIM|S|Transcription initiation mapping]_Strong
ccagctctgtgaccttgtcttggttaactcaatgttaaattgatgtaacataatcac
ttaCgtgatgtgcgtgttttgcga
>ECK120010635_glcDp_reverse_3128076_[HIPP|W|Human inference of promoter position],[TIM|S|Transcription initiation mapping]_Strong
ggtctgaccggtagctaaagagatagacgaaaacgaaaagcccgcttaataactgtt
cacAgaagcagcgcgcaaaaatca
>ECK125134704_glgAp_reverse_3568392_[HIPP|W|Human inference of promoter position],[TIM|S|Transcription initiation mapping]_Strong
gtggtgccggaactggatatgtacgatcgcaattggccaattcgcacctacaatgaa
tcaTtaccgccagcgaaattcgtg
>ECK125134703_glgBp_reverse_3573657_[HIPP|W|Human inference of promoter position],[TIM|S|Transcription initiation mapping]_Strong
taagcgcagatgtttcatgatttaccgggagttaaatagagcattggctattcttta
aggGtggctgaatacatgagtatt
>ECK120010187_glgCp1_reverse_3569389_[TIM|S|Transcription initiation mapping]_Strong
ctggggagtggcacgccattcccccattcgctggagaggataacccagtgattacgg
ctgTctggcagggacctgcacacg
>ECK120015382_glkp_reverse_2509461_[HIPP|W|Human inference of promoter position],[HTTIM|S|High-throughput transcription initiation mapping]_Strong
ttacagggagcctgcctttccggcgttgttgttatgcccccaggtatttacagtgtg
agaAagaattattttgactttagc
>ECK120010584_glmUp1_reverse_3915223_[HIPP|W|Human inference of promoter position],[TIM|S|Transcription initiation mapping]_Strong
ctgtccatttcacgatgaaaaaaatgtagttttttcaaggtgaagcggtttaaattc
gttCtcaaattacagtcaggacgc
>ECK120010585_glmUp2_reverse_3915326_[HIPP|W|Human inference of promoter position],[TIM|S|Transcription initiation mapping],[RS-EPT-CBR|S|RNA-seq using two enrichment strategies for primary transcripts and consistent biological replicates]_Strong
aaattaaggtactgccttaattttctgcagacaaaaggcgtgacgatggtcgaaaat
ggcGctttcgtcagcggggataat
>ECK125095436_glmYp2_reverse_2691340_[HIPP|W|Human inference of promoter position],[TIM|S|Transcription initiation mapping],[RS-EPT-CBR|S|RNA-seq using two enrichment strategies for primary transcripts and consistent biological replicates]_Strong
ataatcagtacgttaccaaactattttctttattggcacagttactgcataatagta
accAgtggctcattcaccgactta
>ECK120030810_glmZp_forward_3986432_[HIPP|W|Human inference of promoter position],[TIM|S|Transcription initiation mapping],[IMP|W|Inferred from mutant phenotype],[RS-EPT-CBR|S|RNA-seq using two enrichment strategies for primary transcripts and consistent biological replicates]_Strong
ttatctcataacaagtgttaagggatgttatttcccgattctctgtggcataataaa
cgaGtagatgctcattccatctct
>ECK120010124_glnAp1_reverse_4058222_[TIM|S|Transcription initiation mapping]_Strong
gcataaaaagggttatccaaaggtcattgcaccaacatggtgcttaatgtttccatt
gaaGcactatattggtgcaacatt
>ECK120010569_glnBp1_reverse_2687441_[TIM|S|Transcription initiation mapping]_Strong
cacgagctggatgcaaacgatttcaaggaatgaattggcgttatgtgttacgtttag
cagAtcaaaagacaggcgaccttt
>ECK120010159_glnBp2_reverse_2687503_[TIM|S|Transcription initiation mapping]_Strong
tcacccacgcggcgagaatggcggggcgcaaccggacagaattttataaactgcttt
cccGacacgagctggatgcaaacg
>ECK125137620_glnEp6_reverse_3199801_[ICWHO|W|Inferred computationally without human oversight]_Weak
ttgccacgcctgacgcgtgatattgactcaatactgttgctggcgggttactatgat
cctGtcgtcgcgcaagcctggctg
>ECK120011000_glnLp_reverse_4056371_[TIM|S|Transcription initiation mapping]_Strong
ttttctccgtcaattctctgatgcttcgcgctttttatccgtaaaaagctataatgc
actAaaatggtgcaacctgttcag
>ECK120015498_glnQp_reverse_846631_[AIPP|W|Automated inference of promoter position]_Weak
actgcgtcgtatgctgccgccgctgggtaaccagtggatcatcagcattaaagacac
ctcGctgtttattgtgatcggcgt
>ECK120015424_gloAp_forward_1727801_[HIPP|W|Human inference of promoter position]_Weak
ttacccgacgttgtaatccaacattgcgagcggcgtaaagccgccgctatactaaaa
caaCattttgaatctgttagccat
>ECK125136401_gloBp5_reverse_234926_[ICWHO|W|Inferred computationally without human oversight]_Weak
gcaattgatttctgcgcttaaattgccaatcttaagcagatgaaaaccatacatttt
agtGaaccacgggttgagctggcg
>ECK120010125_glpABCp_forward_2352583_[HIPP|W|Human inference of promoter position]_Weak
aatgttcaaaatgacgcatgaaatcacgtttcactttcgaattatgagcgaatatgc
gcgAaatcaaacaattcatgtttt
>ECK120010126_glpDp_forward_3561971_[TIM|S|Transcription initiation mapping]_Strong
tcactctaaaatgttttttcaatgttacctaaagcgcgattctttgctaatatgttc
gatAacgaacatttatgagcttta
>ECK120010231_glpFp_reverse_4118161_[HIPP|W|Human inference of promoter position],[TIM|S|Transcription initiation mapping]_Strong
ggcacacacattttaagttcgatatttctcgtttttgctcgttaacgataagtttac
agcAtgcctacaagcatcgtggag
>ECK120011001_glpTQp_reverse_2352451_[HIPP|W|Human inference of promoter position]_Weak
atttaataatgtgtgcggcaattcacatttaatttatgaatgttttcttaacatcgc
ggcAactcaagaaacggcaggttc
>ECK120010020_glrKp_reverse_2691123_[HIPP|W|Human inference of promoter position],[TIM|S|Transcription initiation mapping],[RS-EPT-CBR|S|RNA-seq using two enrichment strategies for primary transcripts and consistent biological replicates]_Strong
caaagccgggtaattcccggctttgttgtatctgaacttcccctcggttagcatcag
gctAttcgcgtctgacgagagtaa
>ECK120010173_gltAp1_reverse_754767_[TIM|S|Transcription initiation mapping]_Strong
aatcattcaacaaagttgttacaaacattaccaggaaaagcatataatgcgtaaaag
ttaTgaagtcggtatttcacctaa
>ECK120010240_gltBp_forward_3354509_[HIPP|W|Human inference of promoter position],[TIM|S|Transcription initiation mapping]_Strong
acatttctgtaccaataagcttgccatttgacctgtatcagctttcccgataagttg
gaaAtccgctggaagctttctgga
>ECK120016706_gltIp1_reverse_687896_[HIPP|W|Human inference of promoter position],[IC|W|Inferred by curator]_Weak
aataggctgattcaaggcatttacgggagaaaaaatcggctcaaacatgaagaaatg
aaaTgactgagtcagccgagaaga
>ECK125138011_gltPp6_forward_4294307_[ICWHO|W|Inferred computationally without human oversight]_Weak
atctttccataacaaatggttattcattaatcctgccataaactcgcgttattatgc
attAatgcagcgaaaagctctgtt
>ECK125137886_gltSp3_reverse_3828691_[ICWHO|W|Inferred computationally without human oversight]_Weak
cgatacccgtcatagttcatgaagttgccactgcgcgatgaagtatgacgagtatga
aagAgtgatgcggatacaaaggag
>ECK120010678_gltXp1_reverse_2520784_[HIPP|W|Human inference of promoter position],[TIM|S|Transcription initiation mapping],[RS-EPT-CBR|S|RNA-seq using two enrichment strategies for primary transcripts and consistent biological replicates]_Strong
caagatgatcgcaaaacagaccgtgttgcgcaatttgtcaacgaaaacaataatgcg
taaGgtagaaacccgaactacatt
>ECK120010680_gltXp3_reverse_2520730_[HIPP|W|Human inference of promoter position],[TIM|S|Transcription initiation mapping],[RS-EPT-CBR|S|RNA-seq using two enrichment strategies for primary transcripts and consistent biological replicates]_Strong
gcgtaaggtagaaacccgaactacattgaggaatcaggcgggagtgatagaatatcg
cccActtaatttttccaggatttg
>ECK120011043_glyAp_reverse_2685574_[HIPP|W|Human inference of promoter position],[TIM|S|Transcription initiation mapping],[CV(FP/TIM)|C|cross validation(FP/TIM)],[FP|S|Footprinting]_Confirmed
cgtttgcgtaaattcctttgtcaagacctgttatcgcacaatgattcggttatactg
ttcGccgttgtccaacaggaccgc
>ECK120016952_glyQp_reverse_3725354_[HIPP|W|Human inference of promoter position],[RS-EPT-CBR|S|RNA-seq using two enrichment strategies for primary transcripts and consistent biological replicates]_Strong
aagccctgctttttcccgtttcgtactgtatatcttccatccagcgggtatactgat
cccTtcctttaaatccacacgtat
>ECK120010613_glyUp_reverse_2999064__
tcagcagtcagcagcgtggcacttgctaaggagagcgtaaggtttataatgccttac
gcaTctcgaagcgggcgtagttca
>ECK120010602_glyVp_forward_4392313__
caaaaaaaacttttttggggggttgcagagggaaagatttctcgtataatgcgcctc
ccgTaacgacgcagaaatgcgaaa
>ECK120010609_glyWp_reverse_1992180_[HIPP|W|Human inference of promoter position]_Weak
tcaaaagtggtgaaaaatatcgttgactcatcgcgccaggtaagtagaatgcaacgc
atcGaacggcggcactgattgcca
>ECK120048894_gmkp_forward_3821388_[TAS|W|Traceable author statement],[RS-EPT-CBR|S|RNA-seq using two enrichment strategies for primary transcripts and consistent biological replicates]_Strong
tgcgcaaaaagtgtgagcaagggctacgtcacatggccgcgccgtgtataataagct
cgtAtgtaggctttatttcgctaa
>ECK120010350_gndp_reverse_2101324_[TIM|S|Transcription initiation mapping],[RS-EPT-CBR|S|RNA-seq using two enrichment strategies for primary transcripts and consistent biological replicates]_Strong
aagcatataagcatggataagctatttatactttaataagtactttgtatacttatt
tgcGaacattccaggccgcgagca
>ECK120010270_gntKp_reverse_3577645_[TIM|S|Transcription initiation mapping]_Strong
cttatacacttaaggcatggatggatattgcttctgatattgtccggctggacaatg
ttaCcgataacagttacccgtaac
>ECK120010055_gntPp_reverse_4551334_[TIM|S|Transcription initiation mapping]_Strong
tgatcagaggatgtgacattcatcgcaacaatggttgaccaatttacataacatatc
gccCaaaataacaacggttcaacc
>ECK120010048_gntRp1_reverse_3578749_[AIPP|W|Automated inference of promoter position]_Weak
aaacaagcactgttttccccgggaaggttctgatgtgtccgtgttaaactaagagaa
tctAtctcttttgtaccttcagga
>ECK120010030_gntRp2_reverse_3578818_[HIPP|W|Human inference of promoter position],[TIM|S|Transcription initiation mapping]_Strong
gcttccggggttttgccgcgtcgttagcacaatgcgatgcaattgatttagtgtata
tctAataattgtaaacaagcactg
>ECK120010271_gntTp1_forward_3546405_[TIM|S|Transcription initiation mapping]_Strong
tttaaatttaccccgctctggtgattctcaaacgccagatgttacccgtatcattca
catGggtaccaaacatactcctga
>ECK120010056_gntXp_forward_3544667_[AIPP|W|Automated inference of promoter position]_Weak
ctaaccaaatggctttatcaggtgcctgttgcagcacggcttcggccatatcagcaa
gtgAcagcgcaccaaatccccggc
>ECK120015464_gorp_forward_3646112_[AIPP|W|Automated inference of promoter position]_Weak
aactggcggtactgccagacagcgatcgccgtggcatgaccgcttccggcatgattg
tgaTtaacccgccgtggaaactgg
>ECK120009959_gpmAp_reverse_787632_[AIPP|W|Automated inference of promoter position],[HTTIM|S|High-throughput transcription initiation mapping],[RS-EPT-CBR|S|RNA-seq using two enrichment strategies for primary transcripts and consistent biological replicates]_Strong
tattttcgctatggttatgcgtaagcattgctgttgcttcgtcgcggcaatataatg
agaAttattatcattaaaagatga
>ECK125109855_gpmAp2_reverse_787670_[HTTIM|S|High-throughput transcription initiation mapping],[RS-EPT-CBR|S|RNA-seq using two enrichment strategies for primary transcripts and consistent biological replicates]_Strong
tgcaactcaatattcacaacaaccttacactgcgccactattttcgctatggttatg
cgtAagcattgctgttgcttcgtc
>ECK125137872_gpsAp5_reverse_3783810_[ICWHO|W|Inferred computationally without human oversight]_Weak
gcgggtatcgaaggcacccagatggcgcattgcctgggagcatactgcccgaacatt
ctgTtcccgtatgctcgtgagtgc
>ECK120034547_gptp_forward_255914_[HIPP|W|Human inference of promoter position]_Weak
taaaaagacgcggactcatgtgaaatactggtttttagtgcgccagatctctataat
ctcGcgcaacctattttcccctcg
>ECK120009863_grcAp1_reverse_2716523_[HIPP|W|Human inference of promoter position],[TIM|S|Transcription initiation mapping],[CV(FP/TIM)|C|cross validation(FP/TIM)],[FP|S|Footprinting],[IMP|W|Inferred from mutant phenotype]_Confirmed
tgtgtggtttttattgatttaaatcaaagattcaagggtgtttgaggagtatatata
cacTcaagcaacaatggttttacc
>ECK125095452_greAp1_reverse_3328864_[TIM|S|Transcription initiation mapping]_Strong
acggcgcaacgccctataaagtaaacgatgacccttcgggaacttcagggtaaaatg
actAtcaaaatgtgaattgtagct
>ECK125135020_grxBp_reverse_1124103_[AIPP|W|Automated inference of promoter position]_Weak
tagccagaaacgcgccgcgcgtcgtttgcttgaacgcgacgcctgatttgatactcc
cccCtgactccttcatactgaaag
>ECK125136745_grxBp4_reverse_1124083_[ICWHO|W|Inferred computationally without human oversight]_Weak
gtcgtttgcttgaacgcgacgcctgatttgatactcccccctgactccttcatactg
aaaGtgaactgacagccaaatgga
>ECK125137874_grxCp2_reverse_3784576_[ICWHO|W|Inferred computationally without human oversight]_Weak
aaggcgtcgctggctgggctggcgaaaacttgcctttggtgcgcggcaaataattta
cctGtcgtctttcatgatgcaggc
>ECK125095208_grxD_reverse_1734162_[AIPP|W|Automated inference of promoter position]_Weak
gcaacaaatagagcaaagggataaaatagcaaaagcgtgatgaaaatgttattttcc
gatGccgcactgacccgctacaat
>ECK120030212_gspAp1_reverse_3455519_[HIPP|W|Human inference of promoter position],[TIM|S|Transcription initiation mapping]_Strong
acgatgtatgttctaataaaatagattgggtgggttgtatattgacgttagtataaa
tagTattaatgccgcttgcatgaa
>ECK120030209_gspCp2_forward_3455527_[HIPP|W|Human inference of promoter position],[TIM|S|Transcription initiation mapping]_Strong
acatattactaatataaataaattttgcttgattcatgcaagcggcattaatactat
ttaTactaacgtcaatatacaacc
>ECK120010255_guaBp_reverse_2634107_[HIPP|W|Human inference of promoter position],[TIM|S|Transcription initiation mapping]_Strong
agcaagcattttttgcaaaaaggggtagatgcaatcggttacgctctgtataatgcc
gcgGcaatatttattaaccactct
>ECK120011036_gyrAp_reverse_2339457_[TIM|S|Transcription initiation mapping],[IMP|W|Inferred from mutant phenotype],[RS-EPT-CBR|S|RNA-seq using two enrichment strategies for primary transcripts and consistent biological replicates]_Strong
ggatgtgaataaagcgtataggtttacctcaaactgcgcggctgtgttataatttgc
gacCtttgaatccgggatacagta
>ECK120010403_gyrBp_reverse_3880150_[HIPP|W|Human inference of promoter position],[TIM|S|Transcription initiation mapping],[IMP|W|Inferred from mutant phenotype]_Strong
atagacatgtcggacgaaaattcgaagatgtttaccgtggaaaagggtaaaataacg
gatTaacccaagtataaatgagcg
>ECK120030782_hchAp_forward_2035780_[TIM|S|Transcription initiation mapping]_Strong
cgccgactaccgctttcgatatattgactcaattttccagcctggttaaaaatagcg
accAgctcagtcgcaaatatagtg
>ECK120010051_hdeDp_forward_3656960_[HIPP|W|Human inference of promoter position],[TIM|S|Transcription initiation mapping],[RS-EPT-CBR|S|RNA-seq using two enrichment strategies for primary transcripts and consistent biological replicates]_Strong
taggaaatttttattaaatcgactgcattcttagacgcgtttttggcatagattgat
agcAggggattttcttcttaattt
>ECK120010322_hemAp1_forward_1263676_[TIM|S|Transcription initiation mapping]_Strong
attactccaaaagggggcgctctcttttattgatcttacgcatcctgtatgatgcaa
gcaGactaaccctatcaacgttgg
>ECK125136473_hemBp7_reverse_389861_[ICWHO|W|Inferred computationally without human oversight]_Weak
aataataaccaacagctataaataaagattaaaaatattttcagtgaatataaaatt
attGctgtttctattaaaaagatg
>ECK120009943_hemFp_forward_2553205_[TIM|S|Transcription initiation mapping]_Strong
ccacagcgattgctgaaggcgtgatcagttatttccactggttcgacaaccagaaag
cacAttcgaaaaagcgataagtta
>ECK120029524_hemHp_forward_498031_[TIM|S|Transcription initiation mapping]_Strong
tgatttgacctctcacagcaattagttcttcttcctcacttttccgctacaattatc
aacAagttgaatcgataagaggcg
>ECK120010684_hemNp_forward_4051943_[HIPP|W|Human inference of promoter position],[TIM|S|Transcription initiation mapping],[RS-EPT-CBR|S|RNA-seq using two enrichment strategies for primary transcripts and consistent biological replicates]_Strong
tctgctgataacccttccggttatatgttatctggtgtggttattcgttaaactaca
gcgGttgtcgcggcgacaaaagtg
>ECK120009982_hepAp_reverse_63358_[HIPP|W|Human inference of promoter position],[TIM|S|Transcription initiationmapping],[AIPP|W|Automated inference of promoter position]_Strong
gagttcgccagataccattttgatgcgtgacgaatgctttgccatccagtaccatag
cgcCctttccattcctggacctga
>ECK120010459_hflDp_reverse_1192686_[TIM|S|Transcription initiation mapping]_Strong
gccagtctgccgtcttctataacggtgaagtgtgcctcggtggcggtattattgagc
agcGtctgccgctgccggtctgat
>ECK120033702_hfqp2_forward_4399801_[IDA|S|Inferred from direct assay],[HIPP|W|Human inference of promoter position],[TIM|S|Transcription initiationmapping],[IEP|W|Inferred from expression pattern]_Strong
gatccacaaaggctttcccgggcactggaagtttttttcatttcgggtaaaacttta
acgGaactgacgcaaacgtcagga
>ECK120033732_hfqp3_forward_4400220_[IDA|S|Inferred from direct assay],[HIPP|W|Human inference of promoter position],[TIM|S|Transcription initiationmapping],[RS-EPT-CBR|S|RNA-seq using two enrichment strategies for primary transcripts and consistent biological replicates]_Strong
gcgtgacgaagtattacaggttgttggtgctatcgcaggctgaatgtgtacaattga
gacGtatcgtgcgcaattttttca
>ECK125136499_hhap6_reverse_480503_[ICWHO|W|Inferred computationally without human oversight]_Weak
atgaactgattgagcatattgcgaccttcgcacttaattacaaaattaagtataatg
aagAcaataagctcattgagcaga
>ECK120051381_hicAp_forward_1509221_[TIM|S|Transcription initiation mapping]_Strong
cttccttcctgattttgcattgcattctgccgttgcggcgatttagtgctattttcg
agcAaattacacacggaggtaaac
>ECK125140836_higBp_reverse_3234480_[TIM|S|Transcription initiation mapping],[RS-EPT-CBR|S|RNA-seq using two enrichment strategies for primary transcripts and consistent biological replicates]_Strong
ttccgtcacacagataaattcatccgttgccaatctggcaacggatgttatcatatt
gccAatttgtcaacggacgtgatg
>ECK125136758_hinTp1_forward_1161821_[ICWHO|W|Inferred computationally without human oversight]_Weak
tttttgcttaagaaatcgtgagttaaggttgaaagagcaggtttaactcgaccatac
tctAtactcgcagtgtggcgcggc
>ECK120016954_hipBp_reverse_1592482_[TIM|S|Transcription initiation mapping]_Strong
gtagagcggataagatgtgtttccagattgacttatcctcactaaaggataaaactt
ataAtatccccttaagcggataaa
>ECK120010349_hisBp_forward_2093360_[TIM|S|Transcription initiation mapping]_Strong
ggcgcgctttaaagcctccagtgcggtgtttaaatctttgtgggatcagggcattat
cttAcgtgatcagaataaacaacc
>ECK120030804_hisJp_reverse_2426837_[TIM|S|Transcription initiation mapping],[RS-EPT-CBR|S|RNA-seq using two enrichment strategies for primary transcripts and consistent biological replicates],[IEP|W|Inferred from expression pattern]_Strong
atacgtctaacggggcgggatattttgccttgatggtcaattttatggcacgataag
tgtAacaaacctgtaaatattccc
>ECK120010361_hisSp_reverse_2640642_[TIM|S|Transcription initiation mapping]_Strong
agcaggttgaaaaataataacgtgatgggaagcgcctcgcttcccgtgtatgattga
accCgcatggctcccgaaacattg
>ECK120010201_hnsp_reverse_1292958_[TIM|S|Transcription initiation mapping],[HTTIM|S|High-throughput Transcription initiation mapping],[RS-EPT-CBR|S|RNA-seq using two enrichment strategies for primary transcripts and consistent biological replicates]_Strong
tttgaattccttacattcctggctattgcacaactgaatttaaggctctattattac
ctcAacaaaccaccccaatataag
>ECK125136354_hokCp4_reverse_16951_[ICWHO|W|Inferred computationally without human oversight]_Weak
gatagagaaaagccccgagtgatattttaccatcaacccgaggcctcctatatgctg
aacAcatgtagagtgcctcttact
>ECK125137132_holEp4_forward_1925029_[ICWHO|W|Inferred computationally without human oversight]_Weak
tattatctattcctttttgtaataacttttttacagagcataaccttgtctaatgtc
tgaGtcgaggatcatcaattccgg
>ECK125137134_holEp6_forward_1925086_[ICWHO|W|Inferred computationally without human oversight]_Weak
tgagtcgaggatcatcaattccggcttgccatcctggctcactcttagtaacttttg
cccGcgaatgatgaggagattaag
>ECK120009917_hptp_forward_141360_[HIPP|W|Human inference of promoter position],[TIM|S|Transcription initiationmapping],[RS-EPT-CBR|S|RNA-seq using two enrichment strategies for primary transcripts and consistent biological replicates]_Strong
acaattcgagctttattaacagattccgcgaatgaatagttttactggtatactgcg
tgtCttgcgctttgttgcggtgcc
>ECK120010517_hscBp_reverse_2659524_[TIM|S|Transcription initiation mapping]_Strong
cggcgaaagcttccacgtttgatgcgcataccgataaccccaccgtggtcgcctgcg
cgtGgggtttgttttacctgattc
>ECK125136592_hscCp5_reverse_683482_[ICWHO|W|Inferred computationally without human oversight]_Weak
atggtcgatgttgatcgtcagggctttgttgatttactggctgatcgtctgaaattt
tacGcttaacacacgtcattgatt
>ECK120029868_hslJp_reverse_1441780_[TIM|S|Transcription initiation mapping]_Strong
ctgcattccaggggagctgattcagataatccccaatgacctttcatcctctattct
taaAatagtcctgagtcagaaact
>ECK125137913_hsrAp4_reverse_3940643_[ICWHO|W|Inferred computationally without human oversight]_Weak
attatccaaagcgatggcgacgcggcatttaaagcttgtcaggcgctgctacgctca
cctGataagtgataacccgataac
>ECK125136376_htrEp5_reverse_155438_[ICWHO|W|Inferred computationally without human oversight]_Weak
actttggtggcgcaattgaaggtaatgccaggctgtaatcaggcaaggatataattc
cgcAggaagcatagcgtgactata
>ECK120010728_hupBp2_forward_461395_[TIM|S|Transcription initiation mapping],[RS-EPT-CBR|S|RNA-seq using two enrichment strategies for primary transcripts and consistent biological replicates]_Strong
tcgggcttgcccttattaaggggtgttgtaaggggatggctggcctgatataactgc
tgcGcgttcgtaccttgaaggatt
>ECK120010729_hupBp3_forward_461332_[TIM|S|Transcription initiation mapping],[RS-EPT-CBR|S|RNA-seq using two enrichment strategies for primary transcripts and consistent biological replicates]_Strong
cagggctggcaggctaattcgggcttgccagcctttttttgtctcgctaagttagat
ggcGgatcgggcttgcccttatta
>ECK120010541_hyaAp_forward_1031984_[HIPP|W|Human inference of promoter position],[TIM|S|Transcription initiation mapping],[IMP|W|Inferred from mutant phenotype]_Strong
aaaagataaatccacacagtttgtattgttttgtgcaaaagtttcactacgctttat
taaCaatactttctggcgacgtgc
>ECK120010657_hybOp1_reverse_3146363_[HIPP|W|Human inference of promoter position],[TIM|S|Transcription initiation mapping],[HTTIM|S|High-throughput Transcription initiation mapping],[RS-EPT-CBR|S|RNA-seq using two enrichment strategies for primary transcripts and consistent biological replicates]_Strong
attaattacactaatgcttcttcccttcgttttagcgccccgccgcagtatcatgat
atcGataaccataataaatgtgtg
>ECK125137466_hycIp4_reverse_2843102_[ICWHO|W|Inferred computationally without Human oversight],[RS-EPT-CBR|S|RNA-seq using two enrichment strategies for primary transcripts and consistent biological replicates]_Strong
attcgataaagcccgggcagcgcaaacttcgcagcagcaggaatggagtacaatgct
gttAagtatgctgcatgatattca
>ECK120030663_hypFp2_reverse_2838014_[IDA|S|Inferred from direct assay]_Strong
aatgtattggttgccgtacctgtgaagtagcgtgcgtggtttctcatcaggaaaatc
aggActgtgcatcgctgaccccgg
>ECK120030664_hypFp3_reverse_2838105_[IDA|S|Inferred from direct assay]_Strong
taaaaactggcatgatttgtgaatgtatcggcgcattaactgtcattgctggagaat
ttgAtgaaccgtttcatcattgct
>ECK125138091_hypTp4_reverse_4558317_[ICWHO|W|Inferred computationally without human oversight]_Weak
aaaggaacgtttgaaacggcttaaacggttgtcagccgcccgaatggacgtagaatg
cccGcaagggcggctgacagagta
>ECK125138092_iadAp3_reverse_4559537_[ICWHO|W|Inferred computationally without human oversight]_Weak
ttacggtctgcgtgattaacgcattgctgtcgatctgggttatgcagcttattgttt
aacAaggagttaccatgattgatt
>ECK125137693_ibaGp4_reverse_3336983_[ICWHO|W|Inferred computationally without human oversight]_Weak
gtgacgcttcagggggtaaacgacaaagtgtataccctggcgaaattgtataatttg
cctGctgatgttctgcctcgttaa
>ECK125137694_ibaGp9_reverse_3336954_[ICWHO|W|Inferred computationally without human oversight]_Weak
gtataccctggcgaaattgtataatttgcctgctgatgttctgcctcgttaaatttt
ttcAggccggatatggcgttaacc
>ECK120010174_icdAp1_forward_1195008_[HIPP|W|Human inference of promoter position],[TIM|S|Transcription initiation mapping],[RS-EPT-CBR|S|RNA-seq using two enrichment strategies for primary transcripts and consistent biological replicates]_Strong
gcattatagcctaataacgcgcatctttcatgacggcaaacaatagggtagtattga
caaGccaattacaaatcattaaca
>ECK120010519_icdAp2_forward_1194961_[TIM|S|Transcription initiation mapping]_Strong
tctaaaagaagttttttgcatggtattttcagagattatgaattgccgcattatagc
ctaAtaacgcgcatctttcatgac
>ECK125137540_idip4_forward_3033039_[ICWHO|W|Inferred computationally without human oversight]_Weak
ggttgtcgataaacgctcacttggttaatcatttcactcttcaattatctataatga
tgaGtgatcagaattacatgtgag
>ECK125137541_idip5_forward_3032938_[ICWHO|W|Inferred computationally without human oversight]_Weak
tcatttctgactgtgttgcaatggccattgaaagtcgcttcaaatatatgatgctac
tttTttaaatggtttttacctgtc
>ECK120010038_idnKp_forward_4494597_[TIM|S|Transcription initiation mapping]_Strong
tcttatcagtagaaataaaaaaacgtgaaattattatgccgccaggcgtagtatcgc
agcAggtaagatgattcaggagat
>ECK120010052_idnRp_reverse_4491182_[AIPP|W|Automated inference of promoter position]_Weak
gctgggcgtgttagccattaacgccgtattgcactgaaagaataaaatattgtgatg
tagTttcgggggaagattgaagat
>ECK120030653_ileSp1_forward_21833_[HIPP|W|Human inference of promoter position],[TIM|S|Transcription initiationmapping]_Strong
gtaggtgatgatttccgctttggcgctggtcgtgaaggcgatttcttgttattacag
aaaGctggcatggaatacggcttc
>ECK120010599_ileXp_forward_3215597_[HIPP|W|Human inference of promoter position]_Weak
acagcaggcgcgcggtaatggctggattgcgacacggagttactttataatccgcta
ccaTggccccttagctcagtggtt
>ECK120010160_ilvCp_forward_3957912_[HIPP|W|Human inference of promoter position],[TIM|S|Transcription initiation mapping],[IMP|W|Inferred from mutant phenotype],[IEP|W|Inferred from expression pattern]_Strong
attgcaatgtgacgttgtgaatatatcaatttccgcaataaatttcctgtcatatag
tgaAttcaatctcgcaaacgcgaa
>ECK120010153_ilvIHp1_forward_85600_[TASES|W|Traceable author statement to experimental support],[HIPP|W|Human inference of promoter position],[TIM|S|Transcription initiation mapping]_Strong
gtgtttatgtctctggctgccaattgcttaagcaagatcggacggttaatgtgtttt
acaCattttttccgtcaaacagtg
>ECK120010278_ilvIp3_forward_85453_[HIPP|W|Human inference of promoter position],[TIM|S|Transcription initiationmapping]_Strong
tgggctctctattttaggattaattaaaaaaatagagaaattgctgtaagttgtggg
attCagccgatttattatcaattt
>ECK120010277_ilvIp4_forward_85420_[HIPP|W|Human inference of promoter position],[TIM|S|Transcription initiationmapping]_Strong
ttttattgaatgtagaattttattctgaatgtgtgggctctctattttaggattaat
taaAaaaatagagaaattgctgta
>ECK120010418_ilvLp1_forward_3950218_[TIM|S|Transcription initiation mapping]_Strong
aaattgaatttttttcactcactattttatttttaaaaaacaacaatttatattgaa
attAttaaacgcatcataaaaatc
>ECK120010419_ilvLp2_forward_3950290_[TIM|S|Transcription initiation mapping],[RS-EPT-CBR|S|RNA-seq using two enrichment strategies for primary transcripts and consistent biological replicates]_Strong
ataaaaatcggccaaaaaatatcttgtactatttacaaaacctatggtaactcttta
ggcAttccttcgaacaagatgcaa
>ECK120010011_impp1_reverse_57156_[HIPP|W|Human inference of promoter position],[TIM|S|Transcription initiationmapping],[RS-EPT-CBR|S|RNA-seq using two enrichment strategies for primary transcripts and consistent biological replicates]_Strong
gacgctattcggacaggattaacactagcgtagagatgacgagtacgttagtctctg
accGtttgtcacgcgcaacgttac
>ECK120009910_inaAp_reverse_2349499_[HIPP|W|Human inference of promoter position]_Weak
ttcattaatacgacacgtttcattaagattttcctcaggtaaccacctatagtcatt
gtcGttaataaaaatgacaggcga
>ECK120016571_infAp1_reverse_926685_[TIM|S|Transcription initiation mapping],[AIPP|W|Automated inference of promoter position]_Strong
ttttcaccacaagaatgaatgttttcggcacatttctccccagagtgttataattgc
ggtCgcagagttggttacgctcat
>ECK120016570_infAp2_reverse_926479_[TIM|S|Transcription initiation mapping],[AIPP|W|Automated inference of promoter position]_Strong
tttgttgcgatttagcgcgcaaatctttacttatttacagaacttcggcattatctt
gccGgttcaaattacggtagtgat
>ECK120009955_infCp2_reverse_1800818_[TIM|S|Transcription initiation mapping],[AIPP|W|Automated inference of promoter position]_Strong
gcgggcattcgtgttaaagcagacttgagaaatgagaagattggctttaaaatccgc
gagCacactttgcgtcgcgtccca
>ECK125138083_insAp13_forward_4518442_[ICWHO|W|Inferred computationally without human oversight]_Weak
gcctctgcttctggcatgtgtcggtcagaatgactcatgatgtggtctgctattatt
gacAtcctcactgccctaaaggat
>ECK125138084_insAp14_forward_4518379_[ICWHO|W|Inferred computationally without human oversight]_Weak
caatagacatttttaacatgttgtttttctaagtgttataaggtaggtataaaatgg
gatGgagcctctgcttctggcatg
>ECK125138074_insGp6_reverse_4503549_[ICWHO|W|Inferred computationally without human oversight]_Weak
gcaatccacataacaaaacgcgttttgttactgatgtcacaaattgagcatattttt
gtaGctgatagtttgttacaaaca
>ECK125137198_insHp2_reverse_2067498_[ICWHO|W|Inferred computationally without human oversight]_Weak
aattatcccgcctgctgaagaacgttgctctgagtgtgataaacctttttattcttg
atgAtgtcagcgagaagatggaat
>ECK125137821_insHp3_reverse_3653268_[ICWHO|W|Inferred computationally without Human oversight],[RS-EPT-CBR|S|RNA-seq using two enrichment strategies for primary transcripts and consistent biological replicates]_Strong
gttgaaaataaaccttcgatttgtttgtcaagatattgtccatctttatataatttg
gggGtagggtgttctttatgtaaa
>ECK125137573_insHp4_forward_3130025_[ICWHO|W|Inferred computationally without human oversight]_Weak
cgcccaactatctgccccgctttttttgccacccacgcctgccagatgatatggtcc
gtcCccggatttttcgcagacaaa
>ECK125136542_insHp4_reverse_575774_[ICWHO|W|Inferred computationally without human oversight]_Weak
ctttcgttgattacaaaatcaacctgcttgacaaaaatgacttcactaaggaaggtg
cgaAcaagtccctgatatgagatc
>ECK125137210_insHp4_reverse_2103093_[ICWHO|W|Inferred computationally without human oversight]_Weak
cgcagatgatgattacattttgtttttgaatcccgatatcatcatgaagcatgatga
tttGctgacatatattaaatatgt
>ECK125136596_insHp5_reverse_689212_[ICWHO|W|Inferred computationally without human oversight]_Weak
ccggataacaatattctcctatccaactttggcacatctattgctttgttatacaag
gcaAaccctgaaacagcatcagta
>ECK125136416_insHp5_reverse_275298_[ICWHO|W|Inferred computationally without human oversight]_Weak
gcttcagtggcgcattttgttgtgttgtttgcatataaccttctaaacgtatggaca
tctAaacatccaaagaaggtttgt
>ECK125137212_insHp6_reverse_2103049_[ICWHO|W|Inferred computationally without human oversight]_Weak
tgaagcatgatgatttgctgacatatattaaatatgtcgaaagtaagcgttatgctt
ttaGtacattatgcctgttccgag
>ECK125138079_insIp5_reverse_4508686_[ICWHO|W|Inferred computationally without human oversight]_Weak
aaattctgcaactgcgtaaggcgttaaatgaagctcgccttgagcgagatatattaa
aaaAagcaactgtagattcaattg
>ECK125136352_insLp5_forward_15380_[ICWHO|W|Inferred computationally without human oversight]_Weak
gggcaggcctgggtaaaaatagggtgcgttgaagatatgcgagcacctgtaaagtgg
cggGgatcactcccataagcgcta
>ECK125134715_intSp_forward_2466515_[TIM|S|Transcription initiation mapping]_Strong
ttcgtcatggttcgcttcagatcgttgacagccgcactccatgacgggtaaaaagtg
gatAaaataattttacccaccgga
>ECK125095431_iraDp1_forward_4556576_[HIPP|W|Human inference of promoter position],[TIM|S|Transcription initiation mapping]_Strong
aagcatatcttattactaattggaatttgatgttgctatattgaggtctatattaat
aatGcctgtgaatggtatttttga
>ECK125134718_iraMp2_reverse_1212123_[TIM|S|Transcription initiation mapping]_Strong
ttcacaaaatctcattttgtttaacatccattgagattccttgctttaaattttatt
ttaTataagccatcattttaatta
>ECK120030215_iraPp1_forward_401319_[TIM|S|Transcription initiation mapping],[NTAS|W|Non-traceable author statement],[RS-EPT-CBR|S|RNA-seq using two enrichment strategies for primary transcripts and consistent biological replicates]_Strong
gctggtaatcaaacaaaaaatatttgcgcaaagtatttcctttgtcataaaaataat
actTccagacactatgaagttgtg
>ECK120009911_iscRp_reverse_2662199_[TIM|S|Transcription initiation mapping]_Strong
cgactaaatcagtcaagtaaatagttgaccaatttactcgggaatgtcagacttgac
cctGctatgcaatacccccacttt
>ECK120015164_istR-1p_reverse_3853192_[TIM|S|Transcription initiation mapping]_Strong
aaatacgtcaaaattcgtgccgaaattgcgcgttctgcgcggaacacgtatactttc
agtGttgacataatacagtgtgct
>ECK120015163_istR-2p_reverse_3853257_[TIM|S|Transcription initiation mapping]_Strong
actgtataaataaacagtaatatttggacaaaacgcaaactgtgatcgatactcaac
tatGcactaaatacgtcaaaattc
>ECK120010127_ivbLp_reverse_3853023_[HIPP|W|Human inference of promoter position],[TIM|S|Transcription initiation mapping]_Strong
cctcaattttcccttgctgaaaaattttccattgtctcccctgtaaagctgtgcttg
tatAaatattgttaaacacaaaac
>ECK125136406_ivyp4_forward_240319_[ICWHO|W|Inferred computationally without human oversight]_Weak
aataaattgataacaaatgctgatattggaaatatctgatttgcaaattatcgtgtt
atcGccaggctttaggaggttaat
>ECK120011002_katGp_forward_4133812_[HIPP|W|Human inference of promoter position],[TIM|S|Transcription initiation mapping]_Strong
atcgcatccgtggattaattcaattataacttctctctaacgctgtgtatcgtaacg
gtaAcactgtagaggggagcacat
>ECK120010094_kbaZp_forward_3278866_[TIM|S|Transcription initiation mapping]_Strong
agatcagaaaaccattatctttcgttttatttttatctcaccatgacgcagtatcaa
ctgAaacaaaacgaaagattaata
>ECK120010156_kblp_reverse_3792577_[TIM|S|Transcription initiation mapping]_Strong
tttgcagaagtgttaacgcgttatctcgtcgcgacctataagtttgggtaatatgtg
ctgGaatttgccctgtctggagaa
>ECK125137120_kdgRp9_reverse_1910140_[ICWHO|W|Inferred computationally without human oversight]_Weak
attgtaactaaccggcaaaagatggattgcgaccaccctggtgcgaaattataataa
aaaAcagttctgatttttataaaa
>ECK125136601_kdpEp3_reverse_721894_[ICWHO|W|Inferred computationally without human oversight]_Weak
cttccgccaggccaggagcagacgatatttgataagtttgctcgcgggaataaagag
tcgGcagtaccgggggtagggctt
>ECK120010129_kdpFp_reverse_728849_[TIM|S|Transcription initiation mapping]_Strong
tttacaccccgcccgcagatttttgcgaaatctttgcagccagaattctacccttcc
ggtAtcacttttaggccactggag
>ECK120010694_kdsAp_forward_1267854_[HIPP|W|Human inference of promoter position],[TIM|S|Transcription initiation mapping]_Strong
aatatcagcccgtcggcggaactgttttatgaagaccttgatgaagctgataacatt
gagGtaatccgcaaattgctggat
>ECK120030205_kdsCp1_forward_3342226_[HIPP|W|Human inference of promoter position],[TIM|S|Transcription initiation mapping],[IMP|W|Inferred from mutant phenotype]_Strong
catatcacctccgtgatggttgccgatggcgaccatttactcggtgtgttacatatg
catGatttactgcgtgcaggcgta
>ECK125135016_kdsCp2_forward_3342010_[HIPP|W|Human inference of promoter position],[TIM|S|Transcription initiation mapping],[IMP|W|Inferred from mutant phenotype],[RS-EPT-CBR|S|RNA-seq using two enrichment strategies for primary transcripts and consistent biological replicates]_Strong
ttgctggaagttacccgcaaaaatcttggtatgactgtcatttgcgatgacaatatg
atgAttgaaggcatctttaccgac
>ECK125135017_kdsCp3_forward_3341719_[HIPP|W|Human inference of promoter position],[TIM|S|Transcription initiation mapping],[IMP|W|Inferred from mutant phenotype]_Strong
cgcccggagagcagcatggcgcgcgccgcagatgtgcatctgtgtgttaaagtagcg
aaaGaagcctgtccgttagggctg
>ECK125137507_kduIp5_reverse_2984194_[ICWHO|W|Inferred computationally without human oversight]_Weak
aaatgaaacattgttttatttttaattgaaaaccctagcccatgggcatatcatccc
tttAtagagaaaacgaaacagtgt
>ECK125137429_kgtPp6_reverse_2725809_[ICWHO|W|Inferred computationally without human oversight]_Weak
ctaactaaattcatggttaaggttgcataatgatatgcaacaaatgtataatatttc
cttTacaaaaaaaataaacaaaag
>ECK120010130_lacZp1_reverse_366343_[TIM|S|Transcription initiation mapping]_Strong
gctcactcattaggcaccccaggctttacactttatgcttccggctcgtatgttgtg
tggAattgtgagcggataacaatt
>ECK125165942_lapAp2_forward_1340186_[TIM|S|Transcription initiation mapping]_Strong
atcatcaacaatgcgtgtggatgccatttcgcagacggcgcgaaaatggtactttaa
aggGctattgcggtaagttgacca
>ECK125136826_ldrAp8_reverse_1269477_[ICWHO|W|Inferred computationally without human oversight]_Weak
ttgaaaaaccggaatgcactcttcattgcaaacatttcagggatgaagtgaagatga
attGagtcgtagtatccacaccaa
>ECK125137104_leuEp4_reverse_1880767_[ICWHO|W|Inferred computationally without human oversight]_Weak
ccgctacagattggttagcatattcacctttaatcgcgcatgatcgaaagataatta
aagAggttaatgtgttcgctgaat
>ECK120010237_leuLp_reverse_83735_[HIPP|W|Human inference of promoter position],[TIM|S|Transcription initiationmapping],[RS-EPT-CBR|S|RNA-seq using two enrichment strategies for primary transcripts and consistent biological replicates]_Strong
cgggacgtttttattgcgtcagggttgacatccgtttttgtatccagtaactctaaa
agcAtatcgcattcatctggagct
>ECK120034384_leuOp_forward_84188_[HIPP|W|Human inference of promoter position],[TIM|S|Transcription initiationmapping]_Strong
cgcggtagttatgattagattgttttcgcaacaaaaacattatggattattatgctg
tggTaaatgactcattccacggca
>ECK120010618_leuQp_reverse_4606432__
cacctctgtcgataattaactattgacgaaaagctgaaaaccactagaatgcgcctc
cgtGgtagcaattctttttaagaa
>ECK120010615_leuUp_reverse_3322278__
ggcgctgctggcaacgttattcttcatcatcagtctggtgctgggtaacatcaatag
caaCaaaaccaataaaggtagcga
>ECK125138114_leuVp2_reverse_4606273_[ICWHO|W|Inferred computationally without human oversight]_Weak
agtcccccccctcgcaccaaaaaccacgttgatattgctcgcactgggcgaaggtgg
cggAattggtagacgcgctagctt
>ECK120010603_leuXp_forward_4496386__
cgaggtgcgagcaagctggcgcttgcatggtggcgtgcgacaggtataatccacaac
gttTtccgcatacctcttcagtgc
>ECK125137167_leuZp3_reverse_1992050_[ICWHO|W|Inferred computationally without human oversight]_Weak
tagctcagttggtagagcacgaccttgccaaggtcggggtcgcgagttcgagtctcg
tttCccgctccagtttaaaagaca
>ECK120010131_lexAp_forward_4257087_[TIM|S|Transcription initiation mapping],[RS-EPT-CBR|S|RNA-seq using two enrichment strategies for primary transcripts and consistent biological replicates]_Strong
ctctggtttattgtgcagtttatggttccaaaatcgccttttgctgtatatactcac
agcAtaactgtatatacacccagg
>ECK125230251_lgtp_reverse_2966121_[TIM|S|Transcription initiation mapping]_Strong
tcatatacatatcttttaacggtatccggcaaccagccaggtccccttgtgctatta
ttcGcacctttggagcgcctgaaa
>ECK125137884_ligBp1_reverse_3821256_[ICWHO|W|Inferred computationally without human oversight]_Weak
ttttgcgtagctgcttccgcatttgcctgtcattcactgcaataaagacgattttca
ggaAgcgtcctcgcagactccgtt
>ECK125136573_lipBp3_reverse_662399_[ICWHO|W|Inferred computationally without human oversight]_Weak
atcaacgccactcatatcgagcaggttgaaacactgtatgaagaactgggcaaaatc
gatAttgtccgcatggttctgtaa
>ECK125136782_litp8_forward_1198590_[ICWHO|W|Inferred computationally without human oversight]_Weak
gtgtcttacgacatgcttaccttaatcgttcccagtgtgcctatagcagatattcta
aacAtgtcgataattcattacgca
>ECK125136783_litp9_forward_1198668_[ICWHO|W|Inferred computationally without human oversight]_Weak
gcatatagtatcgaacatagaaaaaactgaagattcatcttattttgtatatactac
ctaGcccaacaatgtagaggttaa
>ECK120010241_livJp_reverse_3599762_[TIM|S|Transcription initiation mapping]_Strong
attgttaataaactgtcaaaatagctattccaatatcataaaaatcgggtatgtttt
agcAgagtatgctgctaaagcacg
>ECK120010242_livKp1_reverse_3597755_[HIPP|W|Human inference of promoter position],[TIM|S|Transcription initiation mapping]_Strong
gtgaattattccgccctttgtgccgttattttatgctgacaaaggcacttttttctg
tttAtctatcaataaattcagaat
>ECK120010666_lldPp_forward_3777289_[TIM|S|Transcription initiation mapping]_Strong
tttcccaattaaaactcacatcaatgttgccaatacataacatttagttaaccattc
attGtcattatccctacacaacac
>ECK120033254_loiPp_forward_3081892_[HIPP|W|Human inference of promoter position],[TIM|S|Transcription initiation mapping]_Strong
ccttatactgagactgagcgtcgattcacctgcaaacggcgcatttttagaataatc
ctgAccttgtgcggaagagaaaac
>ECK125145768_lolAp_forward_937328_[TIM|S|Transcription initiation mapping],[RS-EPT-CBR|S|RNA-seq using two enrichment strategies for primary transcripts and consistent biological replicates]_Strong
aactgaaaattcagtattttcttctttcctcaagctgattattagcctggaatagag
agtAgagggaactcccgatcggga
>ECK125136767_lolCp5_forward_1175399_[ICWHO|W|Inferred computationally without human oversight]_Weak
ccctgacgatcacttacagttcagacgtttacccatcttgctttcgcttatatactc
gtgTctttgctacagcaaccagac
>ECK120010282_lpdAp_forward_127717_[HIPP|W|Human inference of promoter position],[TIM|S|Transcription initiationmapping]_Strong
tagacaaatcggttgccgtttgttgtttaaaaattgttaacaattttgtaaaatacc
gacGgatagaacgacccggtggtg
>ECK125137675_lpoAp2_forward_3293211_[ICWHO|W|Inferred computationally without human oversight]_Weak
aaccgggcattaatcccaaaatgttgcagcaataaaccggtgtgacgagtatcctcg
gcgGcaatcagatcaacggcctgt
>ECK125135018_lptAp2_forward_3343299_[HIPP|W|Human inference of promoter position],[TIM|S|Transcription initiation mapping]_Strong
agatcaatctggtgacgcaggatgttacctctgaagacctcgtcacgttatacggaa
caaCatttaactccagcggtctga
>ECK125138066_lptFp5_forward_4486188_[ICWHO|W|Inferred computationally without human oversight]_Weak
gatttcgacgactcaagagaataaatgacgtttaagccatgaaacaagctaaaatcc
tgcAaaagacgagtttttacgggc
>ECK125138067_lptFp6_forward_4486122_[ICWHO|W|Inferred computationally without human oversight]_Weak
tacggcattggcacgtcagaacaaaatctgagaggtgaatccgttgagtataattat
cttAgcgacgatttcgacgactca
>ECK120033733_lpxCp1_forward_106508_[HIPP|W|Human inference of promoter position],[NTAS|W|Non-traceable author statement]_Weak
gctgattaagaattgactggaatttgggtttcgaggctctttgtgctaaactggccc
gccGaatgtatagtacacttcggt
>ECK120010239_lrpp_forward_932328_[TIM|S|Transcription initiation mapping]_Strong
ttgtactaaaaatcgatgttttgctttgacaatcccctggtgttttgcgaaaacatt
cgaGgaagaaaaaaaacagtattc
>ECK120029295_lspAp_forward_25014_[IDA|S|Inferred from direct assay],[TIM|S|Transcription initiationmapping],[ICWHO|W|Inferred computationally without Human oversight]_Strong
tgggcgatgaattacgatttgtcctgttgacctccggcgctaccgttgcagactata
acgAcgcacctgctgatgctcagc
>ECK120034947_lsrRp_reverse_1601257_[AIPP|W|Automated inference of promoter position],[IEP|W|Inferred from expression pattern]_Weak
ccatcacagatataaatgagcaagaactgaacaattgcattaaagatttaaatatgt
tcaAagtgaagaatgaattatgac
>ECK120011039_lysAp_reverse_2978951_[AIPP|W|Automated inference of promoter position]_Weak
ctcgcaatccggtaatccatatcatttttgcatagactcgacataaatcgatatttt
ttaTtctttttatgatgtggcgta
>ECK120010648_lysCp1_reverse_4233539_[HIPP|W|Human inference of promoter position],[TIM|S|Transcription initiation mapping]_Strong
atgaaaaatccgcatgaccccatcgttgacaaccgccccgctcaccctttatttata
aatGtactacctgcgctagcgcag
>ECK120010647_lysCp2_reverse_4233616_[HIPP|W|Human inference of promoter position],[TIM|S|Transcription initiation mapping]_Strong
ccgttagcgtaatgttgagtgtaaacccttagcgcagtgaagcatttattagctgaa
ctaCtgaccgccaggagtggatga
>ECK125203418_lysOp_reverse_914895_[HIPP|W|Human inference of promoter position],[TIM|S|Transcription initiationmapping],[IMP|W|Inferred from mutant phenotype]_Strong
cataacatttccttttaattgcaactttactcgtccttccgctttcagtagtgtgtc
atcGcgcatttcgacttcatcttt
>ECK120010688_lysPp_reverse_2248560_[TIM|S|Transcription initiation mapping]_Strong
gtgtcttataaccgtgtatttctgccggaaggattgccaatcgtctgctacaatcgc
gccTcatttttaagatggatagca
>ECK120011040_lysRp_forward_2978950_[AIPP|W|Automated inference of promoter position]_Weak
aatgtggcataacaaactccagataagtgcttttttatgattacgccacatcataaa
aagAataaaaaatatcgatttatg
>ECK120010589_lysTp_forward_780514__
gtgatctacatcgaaatttttgttgcgctcaagtctgaaatcagtaatatatgccgc
cgtTgccacgggatatcaaacaaa
>ECK120010265_lysUp1_reverse_4354805_[HIPP|W|Human inference of promoter position],[TIM|S|Transcription initiation mapping],[RS-EPT-CBR|S|RNA-seq using two enrichment strategies for primary transcripts and consistent biological replicates]_Strong
gatggttatttattagtgatatcaacttgaggtaagcgttagtttcgataagataaa
ctgAgttactaatagtcgaggcag
>ECK125136965_maeAp3_reverse_1555742_[ICWHO|W|Inferred computationally without human oversight]_Weak
acgattaaacaccattgcctgcgcaatggtgtttttgtttttatctgctttatactt
gagGccgacgccctggcggtaaag
>ECK125136483_makp4_forward_410118_[ICWHO|W|Inferred computationally without human oversight]_Weak
tgataacgaattgtcggcggccttgcattgccaatccggttgtccgtctctacgcta
ttgAtattgaaaaaaataaggaga
>ECK120010132_malEp_reverse_4246464_[TIM|S|Transcription initiation mapping],[RS-EPT-CBR|S|RNA-seq using two enrichment strategies for primary transcripts and consistent biological replicates]_Strong
cggtggggcgtaggggcaaggaggatggaaagaggttgccgtataaagaaactagag
tccGtttaggtgttttcacgagca
>ECK120011041_malIp_reverse_1699228_[TIM|S|Transcription initiation mapping]_Strong
aaattttagtgaggcataaatcacattacgcaacgataatagcgggtataagataaa
taaAaggtaaaacgttttatctgt
>ECK120010133_malKp_forward_4246736_[TASES|W|Traceable author statement to experimental support],[IMP|W|Inferred from mutant phenotype]_Weak
ccataaaaaagccagggggtggaggatttaagccatctcctgatgacgcatagtcag
cccAtcatgaatgttgctgtcgat
>ECK120010134_malPp_reverse_3552510_[IMP|W|Inferred from mutant phenotype],[AIPP|W|Automated inference of promoter position],[RS-EPT-CBR|S|RNA-seq using two enrichment strategies for primary transcripts and consistent biological replicates]_Strong
tccctgcctaatcccccgcaggatgaggaaggtcaacatcgagcctggcaaactagc
gatAacgttgtgttgaaaatctaa
>ECK120010199_malSp_forward_3737470_[TIM|S|Transcription initiation mapping]_Strong
cctgtggacttaccgctcagggatgagttttgtttggcttatcgctggcaaactgtc
tgaAatcgcagcaataaggactca
>ECK120011030_malTp_forward_3553024_[TIM|S|Transcription initiation mapping],[RS-EPT-CBR|S|RNA-seq using two enrichment strategies for primary transcripts and consistent biological replicates]_Strong
cagacacataaaaaaacgtcatcgcttgcattagaaaggtttctggccgaccttata
accAttaattacgaagcgcaaaaa
>ECK120010195_malXp_forward_1699313_[TIM|S|Transcription initiation mapping],[ICA|W|Inferred by computational analysis]_Strong
tcgttgcgtaatgtgatttatgcctcactaaaatttgataaaacgttttatcttctc
gcgCaatttactgaatccagattg
>ECK120010326_manAp_forward_1688551_[TIM|S|Transcription initiation mapping]_Strong
cgactttttgcggctccaggttacttcccgtaggattcttgctttaatagtgggatt
aatTtccacattaaaacagggatt
>ECK120010247_manXp_forward_1901933_[HIPP|W|Human inference of promoter position],[TIM|S|Transcription initiation mapping]_Strong
gaaagttaaattacggatcttcatcacataaaataattttttcgatatctaaaataa
atcGcgaaacgcaggggtttttgg
>ECK120010245_marRp_forward_1619093_[HIPP|W|Human inference of promoter position]_Weak
cgtggcatcggtcaattcattcatttgacttatacttgcctgggcaatattatcccc
tgcAactaattacttgccagggca
>ECK125136442_matAp10_reverse_311460_[ICWHO|W|Inferred computationally without human oversight]_Weak
attgaattccttttccgttcacatattgacactcatcgggaaaaaaaacataaattt
aagCccaatcgaaaataattaaac
>ECK125136440_matAp7_reverse_311482_[ICWHO|W|Inferred computationally without human oversight]_Weak
ttttctaaatattgacttaaccattgaattccttttccgttcacatattgacactca
tcgGgaaaaaaaacataaatttaa
>ECK125136441_matAp9_reverse_311432_[ICWHO|W|Inferred computationally without human oversight]_Weak
acactcatcgggaaaaaaaacataaatttaagcccaatcgaaaataattaaacttaa
tctCgtttaacctttattgatatg
>ECK125136437_matBp5_reverse_310797_[ICWHO|W|Inferred computationally without human oversight]_Weak
gcaacctaaatcgattgccagaattgaaaattgtagtgtgaagacagtgtataccca
tcgGcgtaatgctgaggccaagct
>ECK125136640_mcbAp5_reverse_842153_[ICWHO|W|Inferred computationally without human oversight]_Weak
aaaaatcagcattatgcatgtcattgatttgtcttattttgtaaaaatatatcgttc
aaaAaataagcacatctctgtcaa
>ECK125136799_mcrAp8_forward_1210319_[ICWHO|W|Inferred computationally without human oversight]_Weak
acaaaagaaagtaaaacaacagcaacttgttgcaattttatcaataaaagtagtatt
gtcGtgaaaaattgattaaagatt
>ECK125137607_mdaBp5_forward_3172506_[ICWHO|W|Inferred computationally without human oversight]_Weak
aaagactttgcacattttgctaatttcaccgtaccgctctgtgacgtactatagtcg
gcaAacgtctcaccttgaggttaa
>ECK125137608_mdaBp7_forward_3172407_[ICWHO|W|Inferred computationally without human oversight]_Weak
taagaattatgaggaatggctatcagtattgtcattttcagaaaatatttatcctgc
atcGgtgagtcagagtaagatcag
>ECK120010175_mdhp1_reverse_3384313_[TIM|S|Transcription initiation mapping],[ICWHO|W|Inferred computationally without human oversight]_Strong
ctacacattcttgagatgtggtcattgtaaacggcaattttgtggattaaggtcgcg
gcaGcggagcaacatatcttagtt
>ECK120010486_mdoGp1_forward_1109278_[HIPP|W|Human inference of promoter position],[TIM|S|Transcription initiation mapping],[RS-EPT-CBR|S|RNA-seq using two enrichment strategies for primary transcripts and consistent biological replicates]_Strong
tgctgaacgataccgggattctgttgtcggaatggctggttatccattaaaatagat
cggAtcgatataagcacacaaagg
>ECK120009991_mdoGp2_forward_1109257_[IDA|S|Inferred from direct assay],[HIPP|W|Human inference of promoter position],[TIM|S|Transcription initiation mapping]_Strong
tgcttaatccatgagccagcgtgctgaacgataccgggattctgttgtcggaatggc
tggTtatccattaaaatagatcgg
>ECK125137039_mdtKp9_forward_1743375_[ICWHO|W|Inferred computationally without human oversight]_Weak
aaggggtaagaatggctattttttcactggagaattaataaatcctcgctacaatag
actGaatttcccctgcttcttctt
>ECK120010194_melAp_forward_4341887_[TIM|S|Transcription initiation mapping],[IMP|W|Inferred from mutant phenotype]_Strong
tgggaatgctcaacctggaagccggaggttttctgcagattcgcctgccatgatgaa
gttAttcaagcaagccaggagatc
>ECK120010135_melRp_reverse_4341650_[TIM|S|Transcription initiation mapping]_Strong
agggtgaaaaccgtgctcccactcgcagtcatcctccctcactcctgccataattct
gatAttccaggaaagagagccatc
>ECK120009850_menAp_reverse_4120406_[HIPP|W|Human inference of promoter position],[TIM|S|Transcription initiation mapping]_Strong
catctggatgcgttggtggcagatgaagatctgagccgttttatcctataatcgcgt
tcaAtcattttcatcattgtttga
>ECK120010090_menBp_reverse_2376887_[AIPP|W|Automated inference of promoter position]_Weak
ctggcggcggaactggctgccgactgccatgtcattcctcgcgccggacataacgcg
catCgggaaaatcccgctggcgta
>ECK120010062_metAp2_forward_4214159_[TIM|S|Transcription initiation mapping]_Strong
gtgagcggcgaatactaataaccattttctctccttttagtcattcttatattctaa
cgtAgtcttttccttgaaactttc
>ECK120010434_metBp_forward_4128636_[TIM|S|Transcription initiation mapping]_Strong
aagaagtttagatgtccagatgtattgacgtccattaacacaatgtttactctggtg
cctGacatttcaccgacaaagccc
>ECK120011042_metCp_forward_3152075_[AIPP|W|Automated inference of promoter position]_Weak
ctgcgcataataatatcaaaacgacgtcgaattgatagtcgttctcattactatttg
catActgccgtacctttgctttct
>ECK120011003_metFp_forward_4132546_[TIM|S|Transcription initiation mapping]_Strong
tttcctcaccatcattggtcatttttcggttgacgcccttcggcttttccttcatct
ttaCatctggacgtctaaacggat
>ECK120034265_metGp_forward_2194269_[HIPP|W|Human inference of promoter position],[TIM|S|Transcription initiation mapping],[HTTIM|S|High-throughput Transcription initiation mapping]_Strong
tttacctgaagaatatagagaagtacttacttaacattttcccatttggtactatct
aacCccttttcactattaagaagt
>ECK125203415_metGp2_forward_2193758_[HIPP|W|Human inference of promoter position],[TIM|S|Transcription initiation mapping]_Strong
tgcgcccaacattgttgggattgatgggccgtagatatcggcgtccagaatgccgac
tttCgccccttctgccgccagcgc
>ECK120011004_metHp_forward_4223783_[HIPP|W|Human inference of promoter position]_Weak
acaaatctcatgttgcgtggtggtcgcttttaccacagatgcgtttatgccagtatg
gttTgttgaatttttattaaatct
>ECK125140843_metHp2_forward_4223505_[TIM|S|Transcription initiation mapping]_Strong
ggtgggtcgtggaattgggtaacccggcttgttgcgccagttccgtgagtgccacac
tgcCattggattcggcaatccact
>ECK120010432_metJp2_reverse_4128529_[TIM|S|Transcription initiation mapping]_Strong
catctaaacttctttgcgtatagattgagcaaatcccaaatagccgttaaaattata
tgcAttatcacgccgacaggtgca
>ECK120010431_metJp3_reverse_4128466_[TIM|S|Transcription initiation mapping]_Strong
atcacgccgacaggtgcattacacgatgtcacggtaacgcctgtacggtaaactatg
cggGtttacggtcagtacccacat
>ECK120009903_metKp_forward_3086577_[HIPP|W|Human inference of promoter position],[TIM|S|Transcription initiation mapping]_Strong
gattcaaaaaaaagtggaaatagggtgaagaattgacctaaaatagccatccagatg
ttaAtccatccataccgattaaca
>ECK120009925_metNp_reverse_222714_[HIPP|W|Human inference of promoter position],[ICA|W|Inferred by computational analysis],[RS-EPT-CBR|S|RNA-seq using two enrichment strategies for primary transcripts and consistent biological replicates]_Strong
aaagtgctcttcgcataaacctgattgatttagacgtctggatgccttaacatccat
ttcAttgacggcgttgcccgtttc
>ECK120010604_metTp_reverse_697163__
caattttccttgaaaaagaggttgacgctgcaaggctctatacgcataatgcgcccc
gcaAcgccgataaggtatcgcgaa
>ECK120010387_metYp1_reverse_3318297_[HIPP|W|Human inference of promoter position],[TIM|S|Transcription initiation mapping]_Strong
cggtacaccaaatcccagcagtatttgcattttttacccaaaacgagtagaatttgc
cacGtttcaggcgcggggtggagc
>ECK120010614_metYp2_reverse_3318375_[HIPP|W|Human inference of promoter position],[TIM|S|Transcription initiation mapping],[RS-EPT-CBR|S|RNA-seq using two enrichment strategies for primary transcripts and consistent biological replicates]_Strong
cattcacatgattagcaataaacgttgacaaaatgtggcgtggatcactataatgcc
tgcAgattttacgtcccgtctcgg
>ECK120010597_metZp_forward_2947382_[TIM|S|Transcription initiation mapping]_Strong
tccgtgatcggggtaaaaaaaaggttgcatgaaaacgcgagcggagtatagtgcgca
tccAcggacgcggggtggagcagc
>ECK120009920_mfdp1_reverse_1174028_[HIPP|W|Human inference of promoter position],[TIM|S|Transcription initiation mapping],[RS-EPT-CBR|S|RNA-seq using two enrichment strategies for primary transcripts and consistent biological replicates]_Strong
atcgccccagccggggcgattcaatttgctaaaccatgtcgattacggataatgaac
agcAttgcttatcagagatatgcc
>ECK120009921_mfdp2_reverse_1173992_[HIPP|W|Human inference of promoter position],[TIM|S|Transcription initiation mapping],[RS-EPT-CBR|S|RNA-seq using two enrichment strategies for primary transcripts and consistent biological replicates]_Strong
tgtcgattacggataatgaacagcattgcttatcagagatatgcccccatatgttga
ggcAtatcctaacgagaatctgac
>ECK120015495_mglAp_reverse_2239391_[AIPP|W|Automated inference of promoter position]_Weak
ggtgcggctgatggcaccaactggaaaatcgacaacaaagtggtccgcgtaccttat
gttGgcgtagataaagacaacctg
>ECK120010226_mglBp_reverse_2240566_[HIPP|W|Human inference of promoter position],[IMP|W|Inferred from mutant phenotype]_Weak
cgctttcaatctgtgagtgatttcacagtatcttaacaatgtgatagctatgattgc
accGttttaacgttgtaacccgta
>ECK125108719_mgrRp_reverse_1622914_[TIM|S|Transcription initiation mapping]_Strong
attaaccgagtttaagctccgtttaacattcattgagaaaactgatgctactgtgtc
aacGattcgttatcagtgcaggaa
>ECK120010639_mgtAp1_forward_4467363_[HIPP|W|Human inference of promoter position],[TIM|S|Transcription initiation mapping]_Strong
cagcaatgggtaaagtctggtttatcgttggtttagttgtcagcaggtattatatcg
ccaTagatgctacgaatattattg
>ECK120009930_mgtAp2_forward_4467280_[HIPP|W|Human inference of promoter position],[TIM|S|Transcription initiation mapping]_Strong
atctttgatggtcagccgattttgcatcctgttgtcctgtaacgtgttgtttaatta
tttGagcctaacgttacccgtgca
>ECK120009928_mhpAp_forward_368519_[HIPP|W|Human inference of promoter position],[TIM|S|Transcription initiationmapping]_Strong
cctggtgcacattcgggcatgttttgattgtagccgaaaacacccttcctatactga
gcgCacaataaaaaatcatttaca
>ECK120009929_mhpRp_reverse_368528_[HIPP|W|Human inference of promoter position],[TIM|S|Transcription initiationmapping]_Strong
aaaatgtcgttgcgcgcacagtacagcgcaacttattttgttaaaaacatgtaaatg
attTtttattgtgcgctcagtata
>ECK120033730_miaAp1_forward_4399052_[IDA|S|Inferred from direct assay],[HIPP|W|Human inference of promoter position],[TIM|S|Transcription initiationmapping],[RS-EPT-CBR|S|RNA-seq using two enrichment strategies for primary transcripts and consistent biological replicates],[IEP|W|Inferred from expression pattern]_Strong
tttacccttacgccaacaaaatttacaaatcttgattcctgaactgataggctacct
ggcGaagcagtccgtattcgaacc
>ECK120022366_micCp_forward_1437121_[TIM|S|Transcription initiation mapping]_Strong
aagataatacatacaaaataaaaattatacttttaatttgctatacgttattctgcg
cggGttatatgcctttattgtcac
>ECK120010351_micFp_forward_2313084_[HIPP|W|Human inference of promoter position],[TIM|S|Transcription initiation mapping]_Strong
aagtatttgacagcactgaatgtcaaaacaaaaccttcactcgcaactagaataact
cccGctatcatcattaactttatt
>ECK120010771_mlcp1_reverse_1668603_[HIPP|W|Human inference of promoter position],[TIM|S|Transcription initiation mapping]_Strong
gttaatcacatgcctaagtaaaaatttgacgacacgtattgaagtgcttcaccatag
cctAcagattatttcggagcgcga
>ECK125122037_mlrAp_forward_2214840_[HIPP|W|Human inference of promoter position],[TIM|S|Transcription initiation mapping]_Strong
tagatgcacaaaaaacgggcaaaactacctggttcgcaaaactgcgtctaaagttaa
accGggacctcgcgagcaagggtg
>ECK125137248_mlrAp6_forward_2214749_[ICWHO|W|Inferred computationally without human oversight]_Weak
ctgcgtttaactttctttgaactcttgcagaaaaatgagaattcgtgagtacgatca
ctcAaaatcgcctggcaaaaataa
>ECK125137496_mltAp6_reverse_2947273_[ICWHO|W|Inferred computationally without human oversight]_Weak
cccgatcacggatttggcatgattttgaacaaaaacaaatcactaaagcctattttt
tgtGcaaaatttgcgtcagggaga
>ECK125136399_mltDp3_reverse_234025_[ICWHO|W|Inferred computationally without human oversight]_Weak
tattgcaacaacctgaagagcgttttgcatggttaaggtcaaagaaagataggttct
gatAaaactttcttgtcatcggct
>ECK125136400_mltDp4_reverse_233982_[ICWHO|W|Inferred computationally without human oversight]_Weak
gaaagataggttctgataaaactttcttgtcatcggctccgttcgccgttatgatcg
gtcGtcttttaagcaactattgac
>ECK120016184_mltFp_forward_2695767_[AIPP|W|Automated inference of promoter position]_Weak
ggtttacgcaaaatgccgctcatttatgagtaaacctttcactattattacgttttt
tcaAgctgggacgcgcacgacaca
>ECK125136419_mmuPp5_forward_275287_[ICWHO|W|Inferred computationally without human oversight]_Weak
tctgcgtctggtgcagggttgactttgcattctgttaacaaacgcggtataacaaac
cttCtttggatgtttagatgtcca
>ECK120010502_mngRp_reverse_765926_[HIPP|W|Human inference of promoter position]_Weak
cattatgtgatcaatttcacttgattgaaattatttgtattgtatttgtattattta
cagGatgaatttatcgggcataat
>ECK120015467_mntHp_reverse_2512734_[HIPP|W|Human inference of promoter position],[TIM|S|Transcription initiation mapping]_Strong
tcaccacaatccatttaaatgaatttgataatcattctcgtttggcatagcatgaaa
catAgcaaaggctatgttttagag
>ECK125140756_mntPp_forward_1905459_[TIM|S|Transcription initiation mapping]_Strong
aagcaatgaaataatatattccaacagttgttttatattctcaaaatatgttaaggt
tgcGccctcatttggggagtagcc
>ECK125136648_mntRp4_forward_853135_[ICWHO|W|Inferred computationally without human oversight]_Weak
atatagctattgctaaaacgttaattttttgtaccttcgcaactctggtttacaatg
tgcGcacgaaatgagaacgctatg
>ECK125136649_mntRp5_forward_853083_[ICWHO|W|Inferred computationally without human oversight]_Weak
tcgatccttgagggatgattgcattacatacagatatagcacaggctatattatata
gctAttgctaaaacgttaattttt
>ECK125137536_mocAp9_forward_3015056_[ICWHO|W|Inferred computationally without human oversight]_Weak
gtgggacgtttctgcgcacctaaatcaatgactaatgccgatgggtcaactatactt
ttcAcgagtctttatgacctctct
>ECK120010716_modAp_forward_795062_[HIPP|W|Human inference of promoter position],[TIM|S|Transcription initiationmapping],[RS-EPT-CBR|S|RNA-seq using two enrichment strategies for primary transcripts and consistent biological replicates]_Strong
ctcacaaaggttagcaataactgctgggaaaattccgagttagtcgttatattgtcg
cctAcataacgttacattaagggg
>ECK120009998_moeAp_reverse_866394_[TIM|S|Transcription initiation mapping],[RS-EPT-CBR|S|RNA-seq using two enrichment strategies for primary transcripts and consistent biological replicates]_Strong
acccagcgctacgcccgaggtggcatacagtctgtggcgtttttctgacataatagg
caaAttcgattttgcctccgcagg
>ECK125136925_mokBp3_forward_1492305_[ICWHO|W|Inferred computationally without human oversight]_Weak
gacgaaaataatcacttcacgaaattgcgtgctgttttccagaatttttcgtcattc
gggTtagccagtttagccattcgt
>ECK120015463_molR_1p_forward_2196445_[TIM|S|Transcription initiation mapping],[AIPP|W|Automated inference of promoter position]_Strong
agttgttttcttgcgattttgtctctctctaacccgcataaatactggtagcatctg
catTcaactggataaaattacagg
>ECK125136874_mpaAp2_reverse_1390637_[ICWHO|W|Inferred computationally without human oversight]_Weak
gtgatacaagatcgatgacatagcgttgaagaaaaggatttgataatccgcaaaatt
tgcAcaacactgcctgtaatactt
>ECK120009849_mplp2_forward_4455760_[HIPP|W|Human inference of promoter position],[RS-EPT-CBR|S|RNA-seq using two enrichment strategies for primary transcripts and consistent biological replicates]_Strong
aaattacggattatcctgaaatgcgtttctcacttgcccgacatatgcgtaaaatga
gcgGcagattaaaaaaggatagtg
>ECK125136881_mppAp13_forward_1393121_[ICWHO|W|Inferred computationally without human oversight]_Weak
ttaccgcattttggagactattatttacactaaatctgatttgatatattgatactt
aaaAcatttgatgcttcctttgtc
>ECK125136880_mppAp9_forward_1393139_[ICWHO|W|Inferred computationally without human oversight]_Weak
tattatttacactaaatctgatttgatatattgatacttaaaacatttgatgcttcc
tttGtcacttttttgatggaagtt
>ECK120010556_mprAp_forward_2810747_[HIPP|W|Human inference of promoter position],[TIM|S|Transcription initiation mapping]_Strong
gaatcatttttctaaaacaatacatttactttatttgtcactgtcgttactatatcg
gctGaaattaatgaggtcataccc
>ECK125137292_mqop5_reverse_2306858_[ICWHO|W|Inferred computationally without human oversight]_Weak
cccttcatttctaataaccctataattaatcaacgaaattataatgtttctaaaatt
agaAtataatttataaacattatt
>ECK125137598_mqsAp8_reverse_3168289_[ICWHO|W|Inferred computationally without human oversight]_Weak
atctggcaggatgtttacagacccaggcttgttacaggccaggtttatcttaaaatt
acgGtaattcatgacgtactgatc
>ECK125137599_mqsAp9_reverse_3168371_[ICWHO|W|Inferred computationally without human oversight]_Weak
ttttgatggtatgtgtaatgttatcattggattatcagagagcgacttttataaaag
catGaccacctactctgatcatac
>ECK120051399_mqsRp_reverse_3168653_[TIM|S|Transcription initiation mapping]_Strong
caaactggcgctactaatgcgccactttcttatatggtcaatcactttccttaaaga
ataCgttttgtgtggtcactatct
>ECK125095449_mqsRp2_reverse_3168562_[TIM|S|Transcription initiation mapping]_Strong
aactaaccttttaggtgctttttcattgctgtaattaaccttttaggttataactaa
agtAacagggaggcgggggttatg
>ECK120009845_mraZp_forward_89596_[HIPP|W|Human inference of promoter position],[TIM|S|Transcription initiationmapping]_Strong
tatgccttgtgactggcttgacaagcttttcctcagctccgtaaactcctttcagtg
ggaAattgtggggcaaagtgggaa
>ECK120011130_mreBp1_reverse_3401129_[HIPP|W|Human inference of promoter position],[TIM|S|Transcription initiation mapping]_Strong
ttcaccgtagcagatgatttttgcgccttgtcgctgctgcgtgtggttggtaaagta
agcGgattttcttttccgccccag
>ECK120030647_mreBp3_reverse_3401356_[HIPP|W|Human inference of promoter position],[TIM|S|Transcription initiation mapping]_Strong
atattcacaaagatactcggtttaacctgccgtttaatccgttttcacgtagaataa
tgcGcgctgcgtctcatgggagtg
>ECK125137723_mreDp2_reverse_3399083_[ICWHO|W|Inferred computationally without human oversight]_Weak
cgatgacgccggaagaggtgcatcgtgttgctaatgaacgtctgatgcagatgatgc
cgcAggtattgccttcgccagacg
>ECK125203414_mrpp_reverse_2194203_[TIM|S|Transcription initiation mapping]_Strong
atagtaccaaatgggaaaatgttaagtaagtacttctctatattcttcaggtaaact
atcAgctgatggtttatctataca
>ECK125137090_msrBp6_reverse_1862464_[TIM|S|Transcription initiation mapping],[ICWHO|W|Inferred computationally without human oversight],[RS-EPT-CBR|S|RNA-seq using two enrichment strategies for primary transcripts and consistent biological replicates]_Strong
agatcaagtttaggacaaaattttgccagttggtgttaatgttttgttagaatcagt
cacGtaatgtgagcacgattaaag
>ECK125137695_mtgAp4_reverse_3349831_[ICWHO|W|Inferred computationally without human oversight]_Weak
cagcatatatgctggcgcagaacattgcagaagcggcgagcggcattgataagctgg
tttCccgcgtgctggttctggctg
>ECK120010246_mtlAp_forward_3772188_[HIPP|W|Human inference of promoter position]_Weak
tgatatcacacaaaaggccgtcgactggacagttaaccgattcagtgccagatttcg
cagTatctacaaggtccggctacc
>ECK120030650_mtnp_reverse_179183_[HIPP|W|Human inference of promoter position],[TIM|S|Transcription initiationmapping]_Strong
gtgccatgtcctctcccgcgtgagaaatacgcttccccgtaagcgcatggtaaacta
tgcCttcaaatcgggcttatcgcg
>ECK120011032_mtrp2_reverse_3305860_[HIPP|W|Human inference of promoter position],[TIM|S|Transcription initiation mapping],[RS-EPT-CBR|S|RNA-seq using two enrichment strategies for primary transcripts and consistent biological replicates]_Strong
tttttaccatcggggctttttttctgtcttttgtactcgtgtactggtacagtgcaa
tgcAtaacaacgcagtcgcactat
>ECK125137626_mugp6_reverse_3215496_[ICWHO|W|Inferred computationally without human oversight]_Weak
cattaccgcgcgcctgctgtttttataaacaatgtattttcaatccgttatactttt
cctGgtgatgttagaaaggagtaa
>ECK120035117_murQp1_forward_2545733_[TIM|S|Transcription initiation mapping],[RS-EPT-CBR|S|RNA-seq using two enrichment strategies for primary transcripts and consistent biological replicates]_Strong
tgcgagtgtagactcaatgattcctttaagcctgtcaattcgggatatatgattcca
tacAtctgcaattatttgatcgta
>ECK120035116_murRp_reverse_2545793_[TIM|S|Transcription initiation mapping]_Strong
gcacatttccagcgtcgatacgcggtcaatttcagccgaggcggtgttcgagccttc
agtAatcatcttttcaaattgcat
>ECK125137501_mutHp7_forward_2969614_[ICWHO|W|Inferred computationally without human oversight]_Weak
cctaaaaagcaatataaatcagagaattgaacaacgcatgtggaaaaagttacactg
cgaAtattcggcacataattgctg
>ECK120033728_mutLp1_forward_4397100_[IDA|S|Inferred from direct assay],[HIPP|W|Human inference of promoter position],[TIM|S|Transcription initiationmapping],[RS-EPT-CBR|S|RNA-seq using two enrichment strategies for primary transcripts and consistent biological replicates]_Strong
agccaggcggtgctggatttacagttcggtcattcccagcgggtagggtatgatgta
gcgAccagtatgatcagtcagttg
>ECK120011044_nadBp_forward_2710357_[AIPP|W|Automated inference of promoter position]_Weak
tttttctcgccgccctgcgtcagcgtgtttagcaactgtaacaaatattaaaatagc
aggTgtttatccgcacaacatgat
>ECK120034946_nadEp_forward_1822302_[HIPP|W|Human inference of promoter position],[TIM|S|Transcription initiation mapping]_Strong
catattcttgttcatattccgtcctcttgtttatcagcgtgttagataagcctggaa
tacAttgggcgctttttcaagccc
>ECK125137443_nadKp2_forward_2750763_[ICWHO|W|Inferred computationally without human oversight]_Weak
actcatgaatttctccgcgtttttttcgcattcatctcgctaacttcgcttattatg
gggAtcagtttcagggtttcaagg
>ECK120010137_nagBp_reverse_703708_[TIM|S|Transcription initiation mapping]_Strong
atatcgttattatcactcccttttactggctaaaccagaaaacttattttatcattc
aaaAaatcaggtcggattgacgcc
>ECK120033606_nagCp1_reverse_701865_[HIPP|W|Human inference of promoter position],[TIM|S|Transcription initiation mapping],[IMP|W|Inferred from mutant phenotype],[RS-EPT-CBR|S|RNA-seq using two enrichment strategies for primary transcripts and consistent biological replicates]_Strong
cgccagcaggtgccaacattgaacagttcatttttgcgggtaaaacaatatactacc
gtaAcggactttgtgtggatgaga
>ECK120033607_nagCp2_reverse_702008_[HIPP|W|Human inference of promoter position],[TIM|S|Transcription initiation mapping],[IMP|W|Inferred from mutant phenotype]_Strong
acctggcctggcgggcgcgatcctcgacgaagctgacatttattgcggtattattgc
tgaTggcctgcatgttgattacgc
>ECK120010015_nagEp_forward_703840_[TIM|S|Transcription initiation mapping],[RS-EPT-CBR|S|RNA-seq using two enrichment strategies for primary transcripts and consistent biological replicates]_Strong
actcacaaaagacacgcgtttaatttgcgatacgaattaaattttcacacactctgt
agcAgatgatctaacaatctgatt
>ECK125136769_nagKp3_forward_1178540_[ICWHO|W|Inferred computationally without human oversight]_Weak
attgttgctgagtcttttggcaagttggtatccggcgcggcgcgccagtaatattga
cccTgcgcgagtccttagcggcca
>ECK120009897_nanAp_reverse_3373620_[TIM|S|Transcription initiation mapping]_Strong
agatcgcattataagctttctgtatggggtgttgcttaattgatctggtataacagg
tatAaaggtatatcgtttatcaga
>ECK125137706_nanRp10_reverse_3374676_[ICWHO|W|Inferred computationally without human oversight]_Weak
ttaaaaaatatgcgcttatgattattttgtaagaacacattcataatattcataatg
ctcGtgaatagtcttataaataat
>ECK125137705_nanRp9_reverse_3374703_[ICWHO|W|Inferred computationally without human oversight]_Weak
tttaattgtaggtgaggtgatttttcattaaaaaatatgcgcttatgattattttgt
aagAacacattcataatattcata
>ECK120010630_napFp1_reverse_2303574_[HIPP|W|Human inference of promoter position],[TIM|S|Transcription initiation mapping]_Strong
acaggttttaccccgatcggggtatgcatctttgacacatcctttaatatcttagcg
gctAtaaaaatggcttattaatta
>ECK120011005_narGp_forward_1279807_[HIPP|W|Human inference of promoter position],[TIM|S|Transcription initiation mapping]_Strong
tccccatcactcttgatcgttatcaattcccacgctgtttcagagcgttaccttgcc
cttAaacattagcaatgtcgattt
>ECK120011006_narKp1_forward_1277932_[HIPP|W|Human inference of promoter position],[TIM|S|Transcription initiation mapping]_Strong
ttatcttatcgtttgatttacatcaaattgcctttagctacagacactaaggtggca
gacAtcgaaacgagtatcagaggt
>ECK120015955_narKp2_forward_1277821_[HIPP|W|Human inference of promoter position],[TIM|S|Transcription initiation mapping]_Strong
cgctttacatcggtaagggtagggattttacagcaccgtgaaaaatctcataatttt
tatGaagtcactgtactcactatg
>ECK120009939_narUp1_reverse_1544124_[HIPP|W|Human inference of promoter position]_Weak
tttcttatctattctttcaatcagcacttcacccaattcatccttaattctaataac
tggCtattgcgccttacctcgtgt
>ECK120015471_narZp_reverse_1542690_[AIPP|W|Automated inference of promoter position]_Weak
agtgtttttaatcttctacatcgtttgtgtgctgctgacctggctggtttatggtcg
gcgGaagttcagccaaaaataaga
>ECK120010216_ndhp_forward_1165992_[HIPP|W|Human inference of promoter position],[TIM|S|Transcription initiationmapping]_Strong
aacttgattaacatcaattttggtatgaccaatgcaccattcatgttattctcaata
gcgAagaacattttcattgctgta
>ECK125137405_ndkp4_reverse_2644960_[ICWHO|W|Inferred computationally without human oversight]_Weak
tgcaatagtctgttttgtccctgattgttgctaaaactcattttattttaaaaaaat
gttAccttcatcaatagtcaacgg
>ECK120034939_nemRp_forward_1726021_[TIM|S|Transcription initiation mapping]_Strong
gttaatgtccaaagtagcaactttgcttgcactagaccgactggtctactacactcc
aacGcatgaacaaacacaccgaac
>ECK120010244_nfop_forward_2250806_[HIPP|W|Human inference of promoter position],[TIM|S|Transcription initiationmapping]_Strong
attcaaagcgtcatcgcataaaccactacatcttgctcctgttaacccgctatcatt
accGttttcctccagcgggtttaa
>ECK120010037_nfsBp_reverse_605453_[HIPP|W|Human inference of promoter position],[RS-EPT-CBR|S|RNA-seq using two enrichment strategies for primary transcripts and consistent biological replicates]_Strong
gaaatctatagcgcatttttctcgcttaccatttctcgttgaaccttgtaatctgct
ggcAcgcaaaattactttcacatg
>ECK120010251_nhaAp1_forward_17458_[TIM|S|Transcription initiation mapping]_Strong
aattattcctacactataatctgattttaacgatgattcgtgcggggtaaaatagta
aaaAcgatctattcacctgaaaga
>ECK125136816_nhaBp7_reverse_1234767_[ICWHO|W|Inferred computationally without Human oversight],[RS-EPT-CBR|S|RNA-seq using two enrichment strategies for primary transcripts and consistent biological replicates]_Strong
catctctttccccttgactatcaagacttgcctcactcctgcctgaccgttaagctt
tgcGtttaaacataaaaacatcat
>ECK120011007_nirBp_forward_3493987_[TIM|S|Transcription initiation mapping],[RS-EPT-CBR|S|RNA-seq using two enrichment strategies for primary transcripts and consistent biological replicates]_Strong
ataaaggtgaatttgatttacatcaataagcggggttgctgaatcgttaaggtaggc
ggtAatagaaaagaaatcgaggca
>ECK125137062_nlpCp5_reverse_1792760_[ICWHO|W|Inferred computationally without Human oversight],[RS-EPT-CBR|S|RNA-seq using two enrichment strategies for primary transcripts and consistent biological replicates]_Strong
tcgaccatctgatttcattagtatcttgaaaatcgggtaattacgacgctaaattaa
tgcAagaataaaaaacagaggaac
>ECK120010530_nlpDp1_reverse_2868829_[TIM|S|Transcription initiation mapping]_Strong
gtgaggaaatacctggatttttcctggttattttgccgcaggtcagcgtatcgtgaa
catCttttccagtgttcagtaggg
>ECK120010531_nlpDp2_reverse_2868782_[TIM|S|Transcription initiation mapping]_Strong
gtatcgtgaacatcttttccagtgttcagtagggtgccttgcacggtaattatgtca
ctgGttattaaccaatttttcctg
>ECK120015394_nohAp_reverse_1636603_[AIPP|W|Automated inference of promoter position]_Weak
cataattgattatttgacgtggtttgatggcctccacgcacgttgtgatatgtagat
gatAatcattatcactttacgggt
>ECK120010138_nrdAp_forward_2344755_[TIM|S|Transcription initiation mapping]_Strong
ttcctgagttatccacaaagttatgcacttgcaagagggtcattttcacactatctt
gcaGtgaatcccaaacataccccc
>ECK120010044_nrdDp_reverse_4462838_[TIM|S|Transcription initiation mapping]_Strong
caaaaaaagctcaaacatccttgatgcaaagcactatatatagactttaaaatgcgt
cccAacccaatatgttgtattaat
>ECK120009855_nrdHp_forward_2800656_[HIPP|W|Human inference of promoter position],[TIM|S|Transcription initiation mapping]_Strong
ccactatttgctatatattgtgtggttgaatcttttttcaactacatctagtatctc
tgtAtcaacagagagacaacccga
>ECK120033028_nrdRp_forward_432977_[HIPP|W|Human inference of promoter position],[RS-EPT-CBR|S|RNA-seq using two enrichment strategies for primary transcripts and consistent biological replicates]_Strong
ctttatctcaaaagcgttgcgcctttgttgtatcgtcagttcagggtaaaatagatt
tccGttaaccacctggtcaggacg
>ECK120010250_nrfAp_forward_4287671_[TIM|S|Transcription initiation mapping],[IMP|W|Inferred from mutant phenotype]_Strong
atgcacttacaattgattaaagacaacattcacagtgtggttatttgttacacatag
gggCgagcaatgtcatgacagtgt
>ECK120015433_nudBp_reverse_1948674_[HIPP|W|Human inference of promoter position]_Weak
cgaaatcattcgcgttgcatcgaggcggcaactgagtgaactcccatgagcatagat
aacTatgtgaatgggatgagcgaa
>ECK125137985_nudCp2_forward_4196719_[ICWHO|W|Inferred computationally without human oversight]_Weak
gtttagcctcatgtacgattctttgccaggcttaatgccaaccagattgtagtaagc
cacGagcagatgcttacgtacatg
>ECK125137759_nudEp6_reverse_3526246_[ICWHO|W|Inferred computationally without human oversight]_Weak
gcaaattcctggagttatttcaacctattgacttttaatttgatttgaggacgatta
tttAttaagttacataaatgtaaa
>ECK125137308_nudIp3_forward_2364525_[ICWHO|W|Inferred computationally without human oversight]_Weak
tatcatcgcaaaagagattactgtcactttcacatatttgtgagttaccgtattctc
atgGtttctttttatttataagga
>ECK120010535_nuoAp2_reverse_2405162_[TIM|S|Transcription initiation mapping]_Strong
atagaaaggagtaaaaaaccacatcaattagctgtataaaagaatttctacagtgat
tgtAaggttttttttattcctccc
>ECK125137331_nuoNp1_reverse_2391717_[ICWHO|W|Inferred computationally without human oversight]_Weak
ccgttatctctacctttgggctggtctttgcatctgtttattcgctggcgatgttac
atcGcgcttacttcggtaaagcga
>ECK120010207_nupCp_forward_2513009_[HIPP|W|Human inference of promoter position],[TIM|S|Transcription initiation mapping],[RS-EPT-CBR|S|RNA-seq using two enrichment strategies for primary transcripts and consistent biological replicates]_Strong
acgtcattatagtgtgtgtcagatctcgttttccttaaccatgttacatagaatgtg
cacGgaaatttaacctgcctcata
>ECK120010192_nupGp_forward_3105651_[TIM|S|Transcription initiation mapping],[RS-EPT-CBR|S|RNA-seq using two enrichment strategies for primary transcripts and consistent biological replicates]_Strong
tttgcaattatttgccacaggtaacaaaaaaccagtccgcgaagttgatagaatccc
atcAtctcgcacggtcaaatgtgc
>ECK125137231_ogrKp5_reverse_2167548_[ICWHO|W|Inferred computationally without human oversight]_Weak
tgagtgatgtttttattttatctgtttgttttgtaagggtaaattaactaaaatggc
accAtcaacaaaaccggaagaggt
>ECK120032971_ohsCp_forward_2700518_[TIM|S|Transcription initiation mapping]_Strong
ttttatgctaaagattgcaagttgcttgtaaaagataagtacactgatccataatcg
ctgTtgttgagggtgcatgctgca
>ECK120010139_ompAp1_reverse_1020191_[TIM|S|Transcription initiation mapping]_Strong
tttttttcatatgcctgacggagttcacacttgtaagttttcaactacgttgtagac
tttAcatcgccaggggtgctcggc
>ECK120010140_ompCp1_reverse_2312830_[TIM|S|Transcription initiation mapping],[HTTIM|S|High-throughput Transcription initiation mapping]_Strong
cttaaaagttttagtatcatattcgtgttggattattctgcatttttggggagaatg
gacTtgccgactgattaatgaggg
>ECK125136907_ompNp4_reverse_1436984_[ICWHO|W|Inferred computationally without human oversight]_Weak
cttattatcatttcagaggaattatttgattaaggttttacttaaggcgtaacaaat
gatAtttatcggctaactgaactt
>ECK125136908_ompNp6_reverse_1437058_[ICWHO|W|Inferred computationally without human oversight]_Weak
gcgcagaataacgtatagcaaattaaaagtataatttttattttgtatgtattatct
tcgAtacattcaccagacttatta
>ECK120010663_ompRp1_reverse_3536707_[HIPP|W|Human inference of promoter position],[TIM|S|Transcription initiation mapping]_Strong
taacgtgatcatatcaacagaatcaataatgtttcgccgaataaattgtatacttaa
gctGctgtttaatatgctttgtaa
>ECK120010235_ompRp2_reverse_3536685_[TIM|S|Transcription initiation mapping],[RS-EPT-CBR|S|RNA-seq using two enrichment strategies for primary transcripts and consistent biological replicates]_Strong
tcaataatgtttcgccgaataaattgtatacttaagctgctgtttaatatgctttgt
aacAatttaggctgaaattcatac
>ECK120010664_ompRp3_reverse_3536639_[HIPP|W|Human inference of promoter position],[TIM|S|Transcription initiation mapping]_Strong
atatgctttgtaacaatttaggctgaaattcataccagatttagctggtgacgaacg
tgaGcttttttaagaatacacgct
>ECK120010665_ompRp4_reverse_3536755_[HIPP|W|Human inference of promoter position],[TIM|S|Transcription initiation mapping]_Strong
tcatctcgttgattccctttgtctgtttgataatgcgcacattgggtataacgtgat
catAtcaacagaatcaataatgtt
>ECK120034941_ompXp1_forward_850209_[TIM|S|Transcription initiation mapping]_Strong
atacccaatgctggttgagcatttgttgaaaaaattttcccccgttttgactaaaat
gcgCcaggattgatggaatcatta
>ECK125138111_opgBp7_reverse_4599494_[ICWHO|W|Inferred computationally without human oversight]_Weak
aacatcgcatttttttgacactagaattgcagcaatatggcgacgccattacattgt
gctTctcaaaaagcttaaacgttg
>ECK125136931_opgDp7_forward_1496682_[ICWHO|W|Inferred computationally without human oversight]_Weak
tttgctttaaaatctgaccatccgcctttgcaaaaatttgcctgattttacaaacga
atcAggctcatcccatcgacataa
>ECK125136933_opgDp9_forward_1496776_[ICWHO|W|Inferred computationally without human oversight]_Weak
ttatgcatattctctcagttcaacaattggattattaataaatattgtctagagtga
gcgGtcataaataagcactttctt
>ECK125138036_ornp5_forward_4391584_[ICWHO|W|Inferred computationally without human oversight]_Weak
ggtcgcccctgatgggcaaaacatctatgatacacgcaattgtggatcaatatagtc
actGtgaatgggtggaaaatagca
>ECK120010476_osmBp2_reverse_1343369_[HIPP|W|Human inference of promoter position],[TIM|S|Transcription initiation mapping]_Strong
gcgcgagcagatttcacggaataatttcaccagacttattcttagctattatagtta
tagAgagcttacttccgtgaatca
>ECK120010488_osmCp1_forward_1556596_[HIPP|W|Human inference of promoter position],[TIM|S|Transcription initiation mapping],[RS-EPT-CBR|S|RNA-seq using two enrichment strategies for primary transcripts and consistent biological replicates]_Strong
gccggattttattcggaatatcctgcttatcctcgtgctgtttctcacgtagtctat
aatTtcctttttaagcccacagga
>ECK120010487_osmEp_reverse_1822283_[HIPP|W|Human inference of promoter position],[TIM|S|Transcription initiation mapping],[RS-EPT-CBR|S|RNA-seq using two enrichment strategies for primary transcripts and consistent biological replicates]_Strong
aagcggagccgtttcgttcacgggcttgaaaaagcgcccaatgtattccaggcttat
ctaAcacgctgataaacaagagga
>ECK120010473_osmYp_forward_4611153_[HIPP|W|Human inference of promoter position],[TIM|S|Transcription initiation mapping]_Strong
ttgcttatgttttcgctgatatcccgagcggtttcaaaattgtgatctatatttaac
aaaGtgatgacatttctgacggcg
>ECK125109032_oxySp_reverse_4158394_[HIPP|W|Human inference of promoter position]_Weak
taggtagaatagcaatgaacgattatccctatcaagcattctgactgataattgctc
acaGaaacggagcggcacctcttt
>ECK120010709_paaAp_forward_1453865_[HIPP|W|Human inference of promoter position],[TIM|S|Transcription initiation mapping]_Strong
atccgtcacagttcaaacatacaaaatttgtgattttacttaactattgtgtaactt
tcaTaaaacaatgtgattcgtgtt
>ECK120010753_paaXp_forward_1463509_[HIPP|W|Human inference of promoter position],[TIM|S|Transcription initiation mapping]_Strong
ggccctggtggggtaaagcgccagggccagaagtcgatacgacctgtgctatgattc
ataAatcacaacaataacaacaga
>ECK120010393_pabAp1_reverse_3490851_[TIM|S|Transcription initiation mapping],[IMP|W|Inferred from mutant phenotype]_Strong
ctgcagatgatatttagcaaagtggtaagcgaagccggggaatctgagtaaaatagc
gcgGttcttttgtaccggagccgc
>ECK120034550_panBp_reverse_149630_[HIPP|W|Human inference of promoter position],[RS-EPT-CBR|S|RNA-seq using two enrichment strategies for primary transcripts and consistent biological replicates]_Strong
tggcagtgctgctacggataaatcattgcccccaccaatgtgactgataaaatgcca
gacAgcacaacatcaatttatcag
>ECK125136374_panCp4_reverse_148910_[ICWHO|W|Inferred computationally without human oversight]_Weak
agatcctcgtgatgcacgacgcctttggtattaccggcggtcacattcctaaattcg
ctaAaaatttcctcgccgaaacgg
>ECK125203426_panDp2_reverse_146754_[TIM|S|Transcription initiation mapping],[RS-EPT-CBR|S|RNA-seq using two enrichment strategies for primary transcripts and consistent biological replicates]_Strong
gctgacgcaaatgccgtcagatgagtagacactaaacaaaaatcgggcaatactgcg
tgaGaatttcctcaaagcaggcat
>ECK125137596_parCp4_reverse_3166030_[ICWHO|W|Inferred computationally without human oversight]_Weak
cacgtccggcggcgctattcacgttgatctcctgtgactcgacgcggcagataatgt
agtAtctccggcaatattgcccct
>ECK125137253_pbpGp5_reverse_2225066_[ICWHO|W|Inferred computationally without human oversight]_Weak
cgctggcgattggcgtgctggtactggaagtgctgctcgccctaaccgttatactat
gggGctacggttatcgtttgttct
>ECK125137254_pbpGp7_reverse_2224941_[ICWHO|W|Inferred computationally without human oversight]_Weak
gcagcatttcctcacgattctcctttgacgatcgcactttttgctcgttatgatggc
gtcGctagcctcagtaaatcctta
>ECK120010202_pckp_forward_3532679_[IDA|S|Inferred from direct assay],[HIPP|W|Human inference of promoter position],[IMP|W|Inferred from mutant phenotype]_Strong
gatttaaccttttgagaacattttccacacctaaaatgctatttctgcgataatagc
aacCgtttcgtgacaggaatcacg
>ECK120016348_pcnBp1_reverse_159151_[TIM|S|Transcription initiation mapping]_Strong
caacattctcaaatgcgtcatgctgagctatgattagccgctatttttttgtcctga
atgAtgtttgacactaccgaggtg
>ECK120016349_pcnBp2_reverse_159195_[TIM|S|Transcription initiation mapping]_Strong
aaactggcggcttaccgccgtgcccgagtcggcaattgtaaattcaacattctcaaa
tgcGtcatgctgagctatgattag
>ECK120009927_pcnBp3_reverse_159171_[HIPP|W|Human inference of promoter position],[TIM|S|Transcription initiation mapping]_Strong
cgagtcggcaattgtaaattcaacattctcaaatgcgtcatgctgagctatgattag
ccgCtatttttttgtcctgaatga
>ECK120010280_pdhRp_forward_122034_[HIPP|W|Human inference of promoter position],[TIM|S|Transcription initiationmapping],[HTTIM|S|High-throughput transcription initiationmapping],[RS-EPT-CBR|S|RNA-seq using two enrichment strategies for primary transcripts and consistent biological replicates]_Strong
ttcatgatttcaatcaaaacctgtatggacataaggtgaatactttgttactttagc
gtcAcagacatgaaattggtaaga
>ECK120049221_pepAp2_reverse_4486112_[TIM|S|Transcription initiation mapping]_Strong
gtttcatggcttaaacgtcatttattctcttgagtcgtcgaaatcgtcgctaagata
attAtactcaacggattcacctct
>ECK120026311_pepDp3_reverse_255737_[HIPP|W|Human inference of promoter position],[TIM|S|Transcription initiation mapping]_Strong
cctgtcttgtgttgacaacattttctgctaaccctgtgacctgcaatactgttttgc
gggTgatcgacaaggagacttaac
>ECK125109852_pfkAp1_forward_4107522_[HTTIM|S|High-throughput transcription initiation mapping]_Strong
tactatttgcacattcgttggatcacttcgatgtgcaagaagacttccggcaacaga
tttCattttgcattccaaagttca
>ECK120010770_pfkAp2_forward_4107474_[HIPP|W|Human inference of promoter position],[HTTIM|S|High-throughput transcription initiation mapping],[RS-EPT-CBR|S|RNA-seq using two enrichment strategies for primary transcripts and consistent biological replicates]_Strong
accgccatttggcctgacctgaatcaattcagcaggaagtgattgttatactatttg
cacAttcgttggatcacttcgatg
>ECK125199579_pflAp_reverse_951154_[TIM|S|Transcription initiation mapping]_Strong
gggccttttttagcgcgagagccttttttgtcagctatctatactttaaggtgactg
ccaAaacagactcgacgtagcctt
>ECK125136684_pflAp8_reverse_951228_[ICWHO|W|Inferred computationally without human oversight]_Weak
tcactcaatctatgtaattagatttgactgaaatcgtacagtaaaaagcgtacaata
aagGctccacgaaagtggggcctt
>ECK125137981_pflDp3_forward_4143953_[ICWHO|W|Inferred computationally without human oversight]_Weak
tgctgacgccattatgagcaaaattgaagctcacctggcgcaaaccgcttaagttct
tctCccgctcgcaagggcgggttc
>ECK120010649_pgip_forward_4233722_[HIPP|W|Human inference of promoter position],[TIM|S|Transcription initiationmapping],[HTTIM|S|High-throughput transcription initiationmapping]_Strong
acattacgctaacggcactaaaaccatcacatttttctgtgactggcgctacaatct
tccAaagtcacaattctcaaaatc
>ECK120015412_pgkp1_reverse_3072857_[TIM|S|Transcription initiation mapping],[IMP|W|Inferred from mutant phenotype]_Strong
gaagtcaacctgttgctgcaaaaagcagcacaaggtgcatttcatggtatagttgac
tatAcggaattgccgttggtctct
>ECK125109854_pgkp3_reverse_3072735_[HTTIM|S|High-throughput transcription initiation mapping],[RS-EPT-CBR|S|RNA-seq using two enrichment strategies for primary transcripts and consistent biological replicates]_Strong
cacccaaacccgggtcagtggcgcacacctgatcaaaacgttggtctggtgcgataa
cgaAtggggctttgctaaccgaat
>ECK125165943_pgpBp_forward_1339309_[TIM|S|Transcription initiation mapping]_Strong
cggaatggcacaaatctgtcaatttttcctggaactggcgttttcagttatgattgt
gggActtatcaaaaaggagaggcc
>ECK125136859_pgpBp4_forward_1339235_[ICWHO|W|Inferred computationally without human oversight]_Weak
aatgctggttctgtattggcttattttgccataacgagaaggggttcacctaatcac
gacGcgtcgatcgttcacggaatg
>ECK125136861_pgpBp6_forward_1339162_[ICWHO|W|Inferred computationally without human oversight]_Weak
atcaggaaatcgccccatggggttggcagtttggcttctgccacacgtttaagctgc
atgAaattctccagataatgctgg
>ECK120010366_pheLp_forward_2737579_[TIM|S|Transcription initiation mapping]_Strong
aacgcgccttcgggcgcgttttttgttgacagcgtgaaaacagtacgggtactgtac
taaAgtcacttaaggaaacaaaca
>ECK120015419_phePp_forward_601929_[TIM|S|Transcription initiation mapping]_Strong
cccgtttaaccgtgtggattgtgtcttgcgacgatgggcactaaatgttaaaaggtg
cccCtcaacaaaaaagacacacag
>ECK120010617_pheUp_reverse_4362627__
aatcgcttttactgaaattaggttgacgagatgtgcagattacggtttaatgcgccc
cgtTgcccggatagctcagtcggt
>ECK120010598_pheVp_forward_3110365__
gcagtaaattgaagaaatttgattgacgagacgaggcgaatcaggtttaatgcgccc
cgtTgcccggatagctcagtcggt
>ECK120010252_phnCp_reverse_4325206_[HIPP|W|Human inference of promoter position],[TIM|S|Transcription initiation mapping]_Strong
atcgaattcccgttaactcttcatctgttagtcacttttaattaaccaaatcgtcac
aatAatccgccacgatggagccac
>ECK120011010_phoAp_forward_401707_[HIPP|W|Human inference of promoter position],[NTAS|W|Non-traceable author statement]_Weak
aaagttaatcttttcaacagctgtcataaagttgtcacggccgagacttatagtcgc
tttGtttttattttttaatgtatt
>ECK120011011_phoBp_forward_417101_[HIPP|W|Human inference of promoter position],[NTAS|W|Non-traceable author statement]_Weak
tgaagatatgtgcgacgagcttttcataaatctgtcataaatctgacgcataatgac
gtcGcattaatgatcgcaacctat
>ECK120011028_phoEp_reverse_260158_[TIM|S|Transcription initiation mapping]_Strong
ttttaagaatattattaatctgtaatatatctttaacaatctcaggttaaaaacttt
cctGttttcaacgggactctcccg
>ECK120010317_phoHp1_forward_1084865_[TIM|S|Transcription initiation mapping]_Strong
gcacacagcttttttcatcactgtcatcactctgtcatctttccagtagaaactaat
gtcActgaaatggtgttttatagt
>ECK125134711_phoUp_reverse_3907665_[HIPP|W|Human inference of promoter position],[TIM|S|Transcription initiation mapping],[IMP|W|Inferred from mutant phenotype]_Strong
ggctgcgcgttgttccgaccacacggcgtttatgtacctgggcgaattgattgagtt
cagCaacacggacgatctgttcac
>ECK125137910_phoUp2_reverse_3907646_[ICWHO|W|Inferred computationally without human oversight]_Weak
cacacggcgtttatgtacctgggcgaattgattgagttcagcaacacggacgatctg
ttcAccaagccagcgaagaaacaa
>ECK125136796_pinEp1_forward_1209527_[ICWHO|W|Inferred computationally without human oversight]_Weak
caatttatttgtcggataagcctttgccagttccgggtattcttcagcagaaaaagc
ggcAccattgcatttcagccagcc
>ECK120029525_pitBp_reverse_3136403_[HIPP|W|Human inference of promoter position]_Weak
tatcgttaaaaaatgatatttcactttgcccatgccgttaaagtcactgataatgcg
tccGttcgtaaattcaaaatggcg
>ECK125140844_pkap_forward_2719931_[TASES|W|Traceable author statement to experimental support],[HTTIM|S|High-throughput transcription initiationmapping]_Strong
aaaacgcaacatctgggtagcatcacagcagaacagttagaaagcgtttaaaatcat
tcgGtcacttctgcgggagaccgg
>ECK120049219_pldAp_forward_4004814_[HIPP|W|Human inference of promoter position]_Weak
ggtttctactttaggaagggataactaacggctatggagttaagtatgtaaaatagc
ccgCagaaaaatattcaccttatc
>ECK125137932_pldBp4_forward_4009023_[ICWHO|W|Inferred computationally without human oversight]_Weak
tgagcgaggtggtcatagtgttgattgcaccagagcctggcgacaggcttaaaatga
tcgAtgtcagcaggtaggcaaacc
>ECK125203411_plsXp_forward_1147577_[TIM|S|Transcription initiation mapping],[ICWHO|W|Inferred computationally without human oversight]_Strong
ggccgcaaggtcatcgctaagtaatcacgcatctgcgtgatgaagcttagtgaggat
tttCcccaggcaactggggaaaga
>ECK125137312_pmrDp3_reverse_2373574_[ICWHO|W|Inferred computationally without human oversight]_Weak
tcacttctcatttctgccattccattgccgttgataaagagtttatctgttaatctg
taaAttgatgtgaaaactcttagc
>ECK120011045_pncBp_reverse_990414_[TIM|S|Transcription initiation mapping],[RS-EPT-CBR|S|RNA-seq using two enrichment strategies for primary transcripts and consistent biological replicates]_Strong
aaaggtggcatatggtgtgatcggggttcaataaattgcgaaacaaggtatactcca
gcaGttcctgaagatgtttattgt
[truncated: 177,695 more chars]
