# Supplementary material for: iPro-CSAF: identification of promoters based on convolutional spiking neural networks and spiking attention mechanism
Source: PeerJ Comput Sci. 2025 Mar 26;11:e2761. doi: 10.7717/peerj-cs.2761 (PMC12190325; doi:10.7717/peerj-cs.2761)
Supplement: Supplemental Information 1 [file peerj-cs-11-2761-s001.zip › raw data/Escherichia_coli_data/Escherichia_coliPtrain.txt]

>ECK120016719   ahpFp   forward 639002 Sigma24 Strong 
tagatgtccttgattaacaccaaaattaaaccttttaaaaaccaggcattcaaaaacggcGaattcatcgaaatcaccgaa    
>ECK120009966   bacAp  reverse 3204175 Sigma24 Strong 
aaagaaaataattaattttacagctgttaaaccaaacggttataacctggtcatacgcagTagttcggacaagcggtacat    
>ECK120010006   bamAp  forward 197821  Sigma24 Strong 
ctgctgttccttgcgatcgaaaagatcaagggcggaccggtatccgagcgggttcaagacTtttgttatcgcattggctcg    
>ECK120016583   bamAp2 forward 197026  Sigma24 Strong 
gcggaagcacaaattgcaccaggtacggaactaaaagccgtagatggtatcgaaacgcctGattgggatgccgtgcgtttg      
>ECK120016567   bamBp  reverse 2638975 Sigma24 Strong 
aaatacttatggtgcgctggcttctttggaacttgcgcagcaatttgttgacaaaaatgaActagagaaagctgccgccca    
>ECK120009993   bamCp  reverse 2599014 Sigma24 Strong 
acgcgttattaatcagcgtctgatgccattacacaacaaactatttgtcgaacccaatccAatcccggtgaaatgggcatg    
>ECK120010008   bamDp  forward 2736006 Sigma24 Strong 
ctgatctaagcgttgaccgagttggttttcggacaccgttgcagtgagctgtactcgttgTgccatatatactgcttcttc    
>ECK120016572   bamDp2 forward 2735961 Sigma24 Strong 
ttttattcgcgaacgtgaataatccgggaacatttcggccaaagcctgatctaagcgttgAccgagttggttttcggacac    
>ECK120009964   bamEp  forward 2753486 Sigma24 Strong 
ggcgaatgcgaaagaactgcttgcagcgtaaacttttttcctgcttcacggtcagagtaaAcagcaaaacgccgtaagacc    
>ECK120016566   bepAp1 forward 2616068 Sigma24 Strong 
gccgttacactcaaaggcggcgcggtgggaacgatatttcacagtatcggtcaaatgactAtctccagaaatacaggatag    
>ECK125135037   bhsAp  forward 1169033 Sigma24 Strong 
taaaaaatatcttgtatgtgatccagatcacatctatcatttagttatcgatcgttaagtAattgcttgcgacgtcattca   
>ECK120033258   clpXp  forward 457202  Sigma24 Strong 
attctgaaagttaaagggcgcatgaatgaacttatggcgcttcatacgggtcaatcattaGaacagattgaacgtgatacc     
>ECK120034942   cyaRp  forward 2167114 Sigma24 Strong 
tggaaaattcttagaaaccgatcacatacagctgcatttattaaggttatcatccgtttcGctgaaaaacataacccataa      
>ECK120010283   degPp  forward 180845  Sigma24 Strong 
tttaccttttgcagaaactttagttcggaacttcaggctataaaacgaatctgaagaacaCagcaattttgcgttatctgt    
>ECK120009990   dsbCp  reverse 3038834 Sigma24 Strong 
accgagcgtctgcggcaacttcatcaacagcatcacccgcgggcgtgatgtctgaaaagaAcgggaagatttatgaagaaa    
>ECK120016573   dsbCp2 reverse 3039633 Sigma24 Strong 
ggaaaaaaatctggctgaaaatacgttgaacgcttaccgtcgcgatctgtcaatgatggtGgagtggttgcatcaccgcgg    
>ECK125108721   eptBp  reverse 3710581 Sigma24 Strong 
tttgtgcttcatgcacactctttccccacactttttccctttgctgtggtctacttattcGcgcgtgtagattttacttat   
>ECK120016711   essDp  forward 576873  Sigma24 Strong 
ttaattttttcatcgtgagccctttttttgaactattattaaaaaatgatgtcactgcgcGataaatattcatctaatcaa    
>ECK120010508   fkpAp1 reverse 3477525 Sigma24 Strong 
gagacagcactcatttcgcggtcatcgaaactaatttaaacaaaaagagtctgaaaatagAtgataatagggcgtgtctgt      
>ECK120016720   ftnBp  forward 1986775 Sigma24 Strong 
atttcatcaatgaaatgtaaaaatatataaacttgatgatttaagcattttcttatacccGttcagacgttattcttattt    
>ECK120010066   fusAp  reverse 3473685 Sigma24 Strong 
gataaatccatggctctgcgcctggcgaacgaactttctgatgctgcagaaaacaaaggtActgcagttaagaaacgtgaa    
>ECK120016577   greAp2  reverse 3328853 Sigma24 Strong 
ccctataaagtaaacgatgacccttcgggaacttcagggtaaaatgactatcaaaatgtgAattgtagctgacctgggact    
>ECK120016717   gspAp4  reverse 3455634 Sigma24 Strong 
atggaaataattcacattaaaaataatcgaccctatgcttataaatataatcaatatattGatggcagcatctttattatg    
>ECK120033255   hcpp2  reverse 914129  Sigma24 Strong 
cgcggcgttttttaatgatctggcccgtgaactgattgctattatgttgatccctgggctGattcgccgcagccgctctac    
>ECK120009992   hlpAp  forward 200455  Sigma24 Strong 
cgatgactttaggcgatcaatataagatcgccgggccacgcaaagaactgcaccctccggTgcaaatgggatggtaaggag    
>ECK120010013   impp3  reverse 57336   Sigma24 Strong 
ggccacgccaatgatttttccccaatactgcatatattccccaaatcgacacacggatatCagggctatctcccacaatat    
>ECK120016715   lhrp forward 1728353 Sigma24 Strong 
caagtaatatttgtcataatgcgcgctgcaatttatccgtattaagagaatcagatgtccGataacgctcaacttaccggt    
>ECK120030206   lptAp1 forward 3343326 Sigma24 Strong 
cctctgaagacctcgtcacgttatacggaacaacatttaactccagcggtctgaaaatgcGcggcaacttacgcagcaaga      
>ECK120016578   lptBp  forward 3343396 Sigma24 Strong 
acgcagcaagaacgccgagctgattgaaaaggttagaacatcctatgaaattcaaaacaaAcaaactcagccttaatcttg    
>ECK120009997   lpxDp  forward 200960  Sigma24 Strong 
acgccgttgcttacaacagcagcgatgtaaaagacatcactgccgacgtactgaaacaggTtaaataagtaatgccttcaa     
>ECK120009962   lpxPp  forward 2495578 Sigma24 Strong 
tgtcctgactagtctttacactctttacaggaaccattgtcgtacatgatggcccaaccaAttgagtgtaccgctgtcgac    
>ECK120016707   malQp  reverse 3550399 Sigma24 Strong 
aaaatatctttatttttggtcataccgtggaacaagtgaaggcaattctggccaaaggctAcgacccggtgaaatggcgga    
>ECK120030785   micAp  forward 2814802 Sigma24 Strong 
ctccggtaatttttttaaaaattttctgaactctttcttcccaggcgagtctgagtatatGaaagacgcgcatttgttatc    
>ECK125165944   micLp  reverse 1958747 Sigma24 Strong 
gcactgcaaggtttatcaaaaattatggaacttattgcccatcgtgatgctccaatcattAtggccggagcaggagtccgt      
>ECK120016713   narWp  reverse 1538687 Sigma24 Strong 
tggagtacgcatggtttaacaacgtcgaaaccaaaccgggcattggttatccgaaaaactGggaagatcaggaagagtggc    
>ECK120016710   plsBp  reverse 4256598 Sigma24 Strong 
atccagtggtattattggccattgaaagaacctttttacattatgagcgtcaatatcagtGtaccgttaaatccgatgatt    
>ECK120009965   psdp reverse 4390638 Sigma24 Strong 
gtgagttcggcctctggcacctggagccggaacaaatcactcagggctttgtcgaattccAtgactatttaggtctgtgta    
>ECK120009996   rfaDp4 forward 3793970 Sigma24 Strong 
gattcggatgtgatggtatgattacagacattcgtgtctgagattgtctctgactccataAttcgaaggttacagttatga    
>ECK120016716   rnlBp  forward 2766707 Sigma24 Strong 
cctgactactgtatgttactttatcctgaactacgcaccattgaaggtgtcttaaaaagtAagatgagtgggttaggcatg       
>ECK120033261   rpoDp4 forward 3212693 Sigma24 Strong 
tacaaataatgctgccacccttgaaaaactgtcgatgtgggacgatatagcagataagaaTattgctgagcaaaccttcac    
>ECK120010515   rpoHp3 reverse 3600870 Sigma24 Strong 
tgcgtaatttattcacaagcttgcattgaacttgtggataaaatcacggtctgataaaacAgtgaatgataacctcgttgc       
>ECK120010580   rseAp3  reverse 2709632 Sigma24 Strong 
aagtggcggcgcgttgaaagaaatttcgaaccctgagaacttaatgttgtcagaagaactGagacagatagttttccgaac    
>ECK120010009   rsePp   forward 196470 Sigma24 Strong 
caggaattaaggacagcggtcatttaattccaggacacggtggtattttagatcgtattgAtagcctgacggctgcggtac    
>ECK120016712   rutRp   forward 1074134 Sigma24 Strong 
ttattaatctgttaacattacgttatctaaaatatctggtaaaaagtggactaaacggtcAaaacagttgcacataaaaca    
>ECK120030786   rybBp  reverse 888057  Sigma24 Strong 
aaaatgaaatttttttgcacaaccgcagaacttttccgcagggcatcagtcttaattagtGccactgcttttctttgatgt       
>ECK120009967   sbmAp  forward 396553  Sigma24 Strong 
tcgaaacaattcttatggtcaggctggcgaactaagcgccttgctatgggtcacaatgggCggtttcatttggctgacgct     
>ECK120033256   wzap2  reverse 2137193 Sigma24 Strong 
taaataaacaatgatgaaatccaaaatgaaattgatgccattattggtgtcagtaaccttGataagcggttgcacagtact    
>ECK120009963   ybaBp  forward 493709  Sigma24 Strong 
cgcgacccgtgggcggcacaggtgagccaactttcgctaccaaaactggtcgaacaggtgGcgttaaatgcctggaaagag    
>ECK120016584   ybfHp  reverse 716641  Sigma24 Strong 
ataaagtcattttttattcaaatataaggaacttaatatttaaaaaatgttccatacaatTcctcatcataaatgacaccg    
>ECK120016714   ydhIp  forward 1720998 Sigma24 Strong 
ttttcagaaattgcgcgtaaatttttcgcacttaaagaatatttattaatctaacgcaatAtattcggtcgtaaaggaatc    
>ECK120009969   yeaYp  reverse 1890561 Sigma24 Strong 
tttatttacgtaacaacgtcgcatggaagaaacttccgggcaaagaatgaatcttaagagTatgccctgagaaaaaaagga     
>ECK120016565   yfeKp  forward 2537315 Sigma24 Strong 
ccgatgatcctcatcgtaatccaaccgaaactttacctgattctggcagtcaaatcggctAtcacaaaacaaggataaggt     
>ECK120009972   yfeYp  reverse 2551243 Sigma24 Strong 
gcttgtttttatgaagtaaaagaataacggcactttttggtgaatttgcactccaagcaaCgttattgaataaccaaagga    
>ECK120010000   yggNp1 reverse 3101798 Sigma24 Strong 
caaactggatgaggtacgcaccagcgaacttttcgacgtttggtgggactaagaaagcatAcgggcgatgacaaatgcaaa    
>ECK120010001   yggNp2 reverse 3101744 Sigma24 Strong 
aagcatacgggcgatgacaaatgcaaaactgcctgatgcgctacgcttatcaggcctggaAagatgcacgatcgagtaggc    
>ECK120010010   yghFp  reverse 3112899 Sigma24 Strong 
aatacagacaaagagcatctgcgaaaaattgcacgcgggatgttctggctgatgctgcttAttatttctgcaaaaatggcg    
>ECK120010002   ygiMp  forward 3201104 Sigma24 Strong 
attttgcgccaaattgccatgcaacgggcaatttgacgggcgtaaaagtttgaagcagtgGcaagacctgacacagaggat    
>ECK120016574   ygiMp2 forward 3201042 Sigma24 Strong 
ttatgtcacataagtgacgatgaacggcgaacttaatgcgatcttttttgtcagtagataGtattttgcgccaaattgcca    
>ECK120016708   yhjJp  reverse 3682016 Sigma24 Strong 
tgagttcaggtttatttcacttcttccgtgacattttcatgttcttgcggtctaacacgaAgtgtttttaacgtcatttag    
>ECK120033257   yiaKp2 forward 3742720 Sigma24 Strong 
tatatttgaaatcaagtttcgcatattgaaattttaagccaaaaaagcgatcaaaaaaacAaggaagcctgggatgaaagt     
>ECK120016718   yicJp reverse 3836664 Sigma24 Strong 
aaaacaagttgatttgatatattaaatgaacaaattaatcttgatggcagtctgattattGgtgaagtttatagtcagttt    
>ECK120010004   yidQp  forward 3867544 Sigma24 Strong 
ccagaacacccatcaggcgcgtcctcatcggctacgatgtaaaaatgggtctggaaatgaActtttcaagccttatcagcg    
>ECK120016709   yieEp  forward 3893829 Sigma24 Strong 
aaagttgtaataagcttgtctgaatcgaacttttagccgctttagtctgtccatcattccAgtaaatgattactcttgtat    
>ECK120009970   yiiSp forward 4112869 Sigma24 Strong 
gcaaatgacaatacccggaaaatccttctgaactcttcaccttaagcaatatcaaaaaaaAtggtaatccataagatcatt    
>ECK120010007   yqjAp2  forward 3247643 Sigma24 Strong 
gacctttgttacaattagattcaatttgaatttatgtttttgaatgctttcttatctcacGatttaacagggaatagttca    
>ECK120010003   yraPp   forward 3296349 Sigma24 Strong 
atccgcattccttcgcatcgtagtgctcgcattcaggaaatgcatatgctgacggtaaatTgcctgtgcgatctgatcgat    
>ECK120016576   yraPp2 forward 3296072 Sigma24 Strong 
aacggagcggcccagcttacctgccattgcactaaatactgataatgttgtcttaacggcGattgccaacgatcgcttaca    
>ECK120010005   ytfJp reverse 4439286 Sigma24 Strong 
gcgggaaattcgataaatagcacatatgattaaaactcagacccaagtggtcggatcaccTgcatatcataagaaggaaac       
>ECK120009893   aerp reverse 3219120 Sigma28 Strong 
aattgcgatctaaatcaaattaatcggttaaagataaccgcagcggggccgacataaactCtgacaagaagttaacaacca   
>ECK120010568   fliAp2  reverse 2001808 Sigma28 Strong 
acccactaatcgtccgattaaaaaccctgcagaaacggataatcatgccgataactcataTaacgcagggctgtttatcgt   
>ECK120009887   fliCp reverse 2003676 Sigma28 Strong 
aaaaatggctgtttttgaaaaaaattctaaaggttgttttacgacagacgataacagggtTgacggcgattgagccgacgg   
>ECK120010634   fliLp2  forward 2019595 Sigma28 Strong 
ccgcgtcttttccccgctttgttgcgctcaagacgcaggataattagccgataagcagtaGcgacacaggaagaccgcaac   
>ECK120015403   hemLp   reverse 174921 Sigma28 Strong 
gcaccagtacaagcagcctgatgtttgacgagtatttaacttgttatgaataacatagaaTagcagccattcactttttct   
>ECK120009894   tarp reverse 1972716 Sigma28 Strong 
caatttcgcggcgggtggcatcagcaataaagtttcccccctccttgccgataacgagatCaacttgttttcaggaaggtg   
>ECK120034223   trgp1  forward 1492439 Sigma28 Strong 
tgtgacgcaaagaggtttttggtcataagtaattaccgtcaagtgccgatgactttctatCaggagtaaacctggacgaga    
>ECK120009889   tsrp forward 4591633 Sigma28 Strong 
ctcggcgtaatctccgcgggatattcataaagtttttcctttccaggccgaaaatcttgcAtcggtccacaggaaagagaa   
>ECK120015380   vesp reverse 1824984 Sigma28 Strong 
agttgtaaaaaaagcctgatcaccactaacgtaaatcacccgagttgccgataaccatccAcggttacctgaacgataaca   
>ECK125136603   ybfAp8 forward 729082  Sigma28 Strong 
agtggtcggatgagtagtaaaattacacaaaaggcggtactattttcatcagataaacaaAttcatttttccggtgccatt     
>ECK120016342   bssSp1 reverse 1121058 Sigma32 Strong 
gctgttttattgttcatataaatcttaaaagcagaaatttatctgtttccccctttaaaaAttcggtgaatacccttactt    
>ECK120016343   bssSp2 reverse 1121032 Sigma32 Strong 
aaaagcagaaatttatctgtttccccctttaaaaattcggtgaatacccttacttattggTatactgaagttgcttcagat     
>ECK120033609   canp reverse 142703 Sigma32 Strong 
ttacgttcttacactttatctgtggtttaaatcgtcccggagttgccctatattagccaaAcgtaattatttggttacagg        
>ECK120010365   clpBp  reverse 2734205 Sigma32 Strong 
ttttcacattaatctggtcaataaccttgaataattgagggatgacctcatttaatctccAgtagcaactttgatccgtta      
>ECK120033634   clpPp3 forward 456605  Sigma32 Strong 
gcgtaacaacaaaagattgttatgcttgaaatatggtgatgccgtacccataacacagggActagctgataatccgtccat     
>ECK120033625   creAp2 forward 4635243 Sigma32 Strong 
ttaaacattctctgtaagtgccacttggaataacctgctttcgccgctacattgtcgagcGacaggggctgatccagatga    
>ECK120010272   dnaKp1 forward 12048   Sigma32 Strong 
gcacaaaaaatttttgcatctcccccttgatgacgtggtttacgaccccatttagtagtcAaccgcagtgagtgagtctgc      
>ECK120010273   dnaKp2  forward 12123  Sigma32 Strong 
gtctgcaaaaaaatgaaattgggcagttgaaaccagacgtttcgcccctattacagactcAcaaccacatgatgaccgaat    
>ECK120010510   dnaKp3  forward 12144  Sigma32 Strong 
ggcagttgaaaccagacgtttcgcccctattacagactcacaaccacatgatgaccgaatAtatagtggagacgtttagat    
>ECK120009900   fxsAp   forward 4368603 Sigma32 Strong 
ctaccaaaaatagttgcgcaaacatcttgaaattttgctaatgaccacaatataagctaaAcgcgattcgcaacccattca      
>ECK120010335   gapAp2 forward 1862618 Sigma32 Strong 
atcacatttttatcgtaattgccctttaaaattcggggcgccgaccccatgtggtctcaaGcccaaaggaagagtgaggcg     
>ECK120033614   glnSp2  forward 705999 Sigma32 Strong 
aagcggtggagatcttctctgccgctttttttttcatcaatcatccccataatccttgttAgattatcaattttaaaaaac   
>ECK120010058   groSp  forward 4370616 Sigma32 Strong 
cagaattttttttctttttcccccttgaaggggcgaagcctcatccccatttctctggtcAccagccgggaaaccacgtaa       
>ECK120010367   grpEp  reverse 2750747 Sigma32 Strong 
gattgatgacaatgtgagtgcttcccttgaaaccctgaaactgatccccataataagcgaAgttagcgagatgaatgcgaa       
>ECK120033631   hepAp2 reverse 63588   Sigma32 Strong 
agaaaaccaaaagcgtggtcgccccttgcaatatcagaatcgcggcaccattaagtacgtAtggaccaccaacggcccgga       
>ECK120033624   holCp  reverse 4484273 Sigma32 Strong 
cgctgcggtgtatacctgatgcgtatttaaatccaccacaagaagccccatttatgaaaaAcgcgacgttctaccttctgg     
>ECK120033627   hslRp  forward 3529110 Sigma32 Strong 
gagcataccggtctggacgcacaccttgatttattactttccacccacacatttggttatCcgaaagaggatcagcggtta    
>ECK120010429   hslVp  reverse 4122354 Sigma32 Strong 
atacaaactgcattcggctcgccgccgggggttgaaaccctcaaaatcccccccatctatAattgcattatgccccgtact       
>ECK120010500   htgAp1 forward 10644   Sigma32 Strong 
gtggggcagtgtctacgatcttttgaggggaaaatgaaaattttccccggtttccggtatCagacctgagtggcgctaacc    
>ECK120010296   htpGp1 forward 495075  Sigma32 Strong 
acgagagcaggatcacctgctctcgcttgaaattattctcccttgtccccatctctcccaCatcctgtttttaaccttaaa       
>ECK120010336   htpXp  reverse 1912618 Sigma32 Strong 
tctggtgacttacgcactatccagacttgaaaatagtcgcgtaacccatacgatgtgggtAtcgcatattgcgttttgtta         
>ECK120010456   ibpAp  reverse 3867518 Sigma32 Strong 
tgcaaaaaaaagtccgctgataaggcttgaaaagttcatttccagacccatttttacatcGtagccgatgaggacgcgcct      
>ECK120033608   ileSp3 forward 22229   Sigma32 Strong 
cagctggaagtgcatttgttagatgttgcaatggacctttacggtcgccatatacaagtaGtgctgcgtaaaaaaatacgc      
>ECK120033622   lapAp1 forward 1340135 Sigma32 Strong 
aacgagaacaagaaagttaacgctggttgattttccgaatttagcccttaaatcatcaacAatgcgtgtggatgccatttc      
>ECK120016344   ldhAp  reverse 1442915 Sigma32 Strong 
gaaggttgcgcctacactaagcatagttgttgatgaatttttcaatatcgccatagctttCaattaaatttgaaattttgt    
>ECK120010455   lonp forward 458815 Sigma32 Strong 
taatttttcctctattctcggcgttgaatgtgggggaaacatccccatatactgacgtacAtgttaatagatggcgtgaag     
>ECK120010136   metAp1 forward 4214233 Sigma32 Strong 
aactttctcaccttcaacatgcaggctcgacattggcaaattttctggttatcttcagctAtctggatgtctaaacgtata    
>ECK120033729   miaAp2 forward 4398982 Sigma32 Strong 
agtctgccctggcggaattgggtattgatttccagtcagatgcacagcatgtgaccatcaGggcagtgcctttacccttac    
>ECK120033727   mutLp2 forward 4397046 Sigma32 Strong 
ctgctgggtggggcgggtgatgtgctggcgaacagtcagtctgacccctatttaagccagGcggtgctggatttacagttc    
>ECK120010082   mutMp   reverse 3811175 Sigma32 Strong 
taacaaaaaacctcgctccggcggggttttttgttatctgcttgcccccatattgactgcAtctgttcattcctggagatg   
>ECK120033612   narPp   forward 2290422 Sigma32 Strong 
atgatgccaaagcgaacgacaaggttgtagttttcactacatgtccatacataaaatgggGtaacattcacgcgcctggta     
>ECK120033626   nfuAp2  forward 3545458 Sigma32 Strong 
cgcaacctgaaaaatgcctttcgtcttgaattgcccgtgcaaggtcgccatatggtgattGtggatgatgtcgttaccacc     
>ECK120033615   phoPp3  reverse 1190491 Sigma32 Strong 
tttttcactttacctcccctccccgctggtttatttaatgtttacccccataaccacataAtcgcgttacactattttaat     
>ECK120033613   pncCp   reverse 2824394 Sigma32 Strong 
taatcagcttttttctgaatcctcctcgtaaaattgcaacgccaacaccatcttcctgacGaaagtgctatcttgtccggc   
>ECK120009968   pphAp   reverse 1923385 Sigma32 Strong 
attcagattgatgatcctaacaatcccggcgaaaaaatgagtctggcaccgtttatagaaCgagctgaaaaactctgttaa   
>ECK120010557   ppiDp1  forward 461838 Sigma32 Strong 
cttttttatttgtattcggtgactttctgcgtcttgtgggctgacaattgcccccgtttcTtgtcacaataggcctttgcg  
>ECK120033618   prlCp   reverse 3645238 Sigma32 Strong 
cgccgcgaaagcgtaacgtttctcattgaaattcactacacttaaccccatgctacacacAttatgtaaagcgcctgttga      
>ECK120033709   raiAp  forward 2737104 Sigma32 Strong 
aaaagattcgttgacaaaaagtgacaaaattatgagattttcatcacacattttgacatcAggaacggtatgctgaattca   
>ECK120033635   rdgBp  forward 3096620 Sigma32 Strong 
cgggttgccaaaagccaggtggtgattgaaaaaggcgaacttggccgccacaaacaaattAaaatcattaatccgcaacaa   
>ECK120010457   rfaDp3 forward 3793865 Sigma32 Strong 
gcactattcacatgcaaaaccaacatccgccatgaaggactagctaaaacccaaactagtTtgttgcaattagcatccttg   
>ECK120033610   ribEp  forward 434504  Sigma32 Strong 
ccgcggattatgcacgctgccagggcttgagaaattagccgacgccccccaatttaaattCaaagagatacgtcatgtagg     
>ECK120010388   rlmEp2 reverse 3327731 Sigma32 Strong 
atcgtattttttgcttacgttgggattgaaaacgggtcattctaccgccatctcccatatAtcaccaaataggcgcgtaaa     
>ECK120033628   rnlAp  forward 2765906 Sigma32 Strong 
tttagcaaatcaatacacttcaggggggtattattgtagagtttccccatatgtttctatGggatccaggaaatgacaatc   
>ECK120033713   rpmEp  forward 4126908 Sigma32 Strong 
cacattgccgtagaagagtgcggatcagtttgcatacgctggttaatttctgtatgatttCgcgccttcgtacgaaatgat    
>ECK120010458   rrsBp1 forward 4166367 Sigma32 Strong 
cagaaaattattttaaatttcctcttgtcaggccggaataactccctataatgcgccaccActgacacggaacaacggcaa    
>ECK120009872   rrsDp1 reverse 3429047 Sigma32 Strong 
cagaaaaaaagatcaaaaaaatacttgtgcaaaaaattgggatccctataatgcgcctccGttgagacgacaacgtgaaac    
>ECK120009870   rrsHp1 forward 223485  Sigma32 Strong 
tgaaataaaaatgcatttttccgcttgtcttcctgagccgactccctataatgcgcctccAtcgacacggcggatgtgaat    
>ECK120011047   sdaAp  forward 1896809 Sigma32 Strong 
ctatacttatctttacatctacaaaacactacttgagacaatcatcgcaatattagttaaAtcgcggtttttgattagttt    
>ECK120010491   topAp1 forward 1330980 Sigma32 Strong 
tcgtgaacagagtcacgacaaggggttgatatccgcagagagcgagtccatatcggtaacTcgttgccagtggaaggttta     
>ECK120010437   trmAp  reverse 4163295 Sigma32 Strong 
ctcacaaataggaattcatcaagatctggacatctgatgagcaatccctacaatcgccgcGtactttaatttttcaggata  
>ECK120033633   xerDp  reverse 3039851 Sigma32 Strong 
ttctgccgccatttcggtgtaacaggtgctggaaccgtaaaaaagacccatattcataacGtaagcttctcgattctgctg 
>ECK120033632   yafDp   forward 231064 Sigma32 Strong 
gcacttgcttacataacaatatacaattgctcgttgaaagagtgagctaaaatccctataAcagtagaaccctcccgagtg      
>ECK120016346   ybbNp1  reverse 518490 Sigma32 Strong 
caaccagacgcaaagtgataaaccagtcgaaaatcccggcatcgccgcccgctttacgttGggaccggaagcggtggtgga    
>ECK120033619   ybeDp   reverse 662706 Sigma32 Strong 
cactggtttggttaaaaattaaacacttgaaagtgtaatttccgtccccatatactaagcAtcagtaaaaaactcccgcct     
>ECK120033620   ybeZp   reverse 693469 Sigma32 Strong 
tctcaggcctgccgttccggtgggccttgttttttctctctttatccccatctttattgcAatgcttgcgcctttttcctg      
>ECK120033621   yceJp  reverse 1119071 Sigma32 Strong 
atcattcaatttgttatttttgtgttgcaattcattctccgacacgccattttctttctcTcgcaaattcgttttggatgc   
>ECK120033623   ycjXp  forward 1384069 Sigma32 Strong 
tcgccggtcgatgacaacacgggcagttgataatcaatggcctggcccccacattcatatCcttacgaatgattttttttc     
>ECK120033611   ydhQp  reverse 1746202 Sigma32 Strong 
acaacccaataattcgtgtatcagagtttaaacagagttgtttgccaccatctcaaatctGtcgtggataaatcctccgta     
>ECK120033616   ygbFp  reverse 2878915 Sigma32 Strong 
gcttatagaggacgtgcttgccgctggagaaatacaaccgccggccccacctgaagatgcAcagcctgttgccattccgct  
>ECK120033617   yhdNp  reverse 3439546 Sigma32 Strong 
acgtaaaaaaacccgccccggcgggtttttttatacccgtagtatccccacttatctacaAtagctgtactctttttgttc     
>ECK120010496   yjaZp  forward 4189753 Sigma32 Strong 
agatgactaatatcctgaaactgactgaactaattgagtcaaactcggcaaggattcgatActattcctgtgtaactttct   
>ECK120010669   acnAp1 forward 1335424 Sigma38  
aatgttccgtcgttattccagacgactggcaactaacatcgcagcagcaagcctttatagAactgtttgctgaagatgatc   
>ECK120011025   adap   reverse 2310427 Sigma38  
aaaaattaaagcgcaagattgttggtttttgcgtgatggtgaccgggcagcctaaaggctAtccttaaccagggagctgat   
>ECK120010249   adhEp1 reverse 1298413 Sigma38  
ttgttatctagttgtgcaaaacatgctaatgtagccaccaaatcatactacaatttattaActgttagctataatggcgaa   
>ECK120010740   adhEp2 reverse 1298309 Sigma38  
tttgcaaaaatttgatttggatcacgtaatcagtacccagaagtgagtaatcttgcttacGccacctggaagtgacgcatt  
>ECK120026309   adrAp  forward 403687  Sigma38  
tacgaaaatggctcacccgaaatatcatacttctgcctttagctccgtctctataatttgGgaaaattgtttctgaatgtt   
>ECK120010200   aldBp  reverse 3756535 Sigma38  
gctgtcgtaaagctgttaccgactggcgaagatttcgccagtcacgtctacccttgttatAcctcacaccgcaaggagacg   
>ECK120015417   ansPp1 reverse 1526011 Sigma38  
gaataatggtgataactatcatcgccaggatgaataaacattgttcatggcaacttatatGactttttcattaaagcaatc   
>ECK125138137   appYp2 forward 583656  Sigma38  
gcacatcatcctgattatgattgtgtatttaattggttgttatttgactactatcaacttGttttaattttatgataggtg   
>ECK125138135   araFp2 reverse 1986148 Sigma38  
aatgctttgttttccgattaatttaacgaatgtcattcgtttttgccctacacaaaacgaCactaaagctggagagaacca   
>ECK120034543   artPp1 reverse 903815  Sigma38  
ccgcccccgttattttgtgctatgtttattgaataatgcgctttgcttttaacttttaaaGcagaaatattgcataattat   
>ECK120034544   artPp2 reverse 903836  Sigma38  
gacatttatgctcgccgaccaccgcccccgttattttgtgctatgtttattgaataatgcGctttgcttttaacttttaaa   
>ECK120009899   asrp forward 1671327 Sigma38  
gttacacgctgaaaccaaccactcacggaagtctgccattcccagggatatagttatttcAacggccccgcagtggggtta   
>ECK120010717   blcp reverse 4377745 Sigma38  
catcgggtccgaattttcggaccttttctccgcttttccttgctgtcatctacacttagaAaaaaaccagtaaggaaacat   
>ECK120010732   cfap1   forward 1741201 Sigma38  
tacttaggctgctaacaaaattttgttgtatgattgaaattagcggcctatactaatttcGagttgttaaagctacgataa     
>ECK120010733   cfap2   forward 1741379 Sigma38  
agactcgcggttttttctgcgagatttctcacaaagcccaaaaagcgtctacgctgttttAaggttctgatcaccgaccag   
>ECK120033636   crlp1   forward 257810 Sigma38  
gatcgaaaaacgcttgtgttaaaaatttgctaaattttgccaatttggtaaaacagttgcAtcacaacaggagatagcaat     
>ECK120010359   crrpI forward 2535610 Sigma38  
aggcaaatggactggcatgtgtggtgagcttgctggcgatgaacgtgctacacttctgttGctggggatgggtctggacga   
>ECK120010480   csgDp1 reverse 1103344 Sigma38  
agttacatttagttacatgtttaacacttgatttaagatttgtaatggctagattgaaatCagatgtaatccattagtttt   
>ECK120009988   csiDp  forward 2788927 Sigma38  
ataagaaaacaatatgtcgcttttgtgcgcatttttcagaaatgtagatatttttagattAtggctacgaaatgagcatcg   
>ECK120034290   csrAp3 reverse 2819273 Sigma38  
aacgctatcgacaacgataaagtcaggttgaagttgtgtatatcggctaaacttaggtttAacagaatgtaatgccatgac     
>ECK120034309   dkgAp  forward 3156571 Sigma38  
cccgctaagctttttacgcctcaaactttcgttttcgggcatttcgtccagacttaagttCacaacacctcaccggagcct   
>ECK120010409   dnaNp1 reverse 3882733 Sigma38  
aacgacattcgtttgccgggcgaagtggcgttctttatcgccaagcgtctacgatctaacGtacgtgagctggaaggggcg   
>ECK120010408   dnaNp2 reverse 3882590 Sigma38  
tgaggcgctgcgcgacttgctggcattgcaggaaaaactggtcaccatcgacaatattcaGaagacggtggcggagtacta   
>ECK120034936   ecnBp  forward 4376509 Sigma38  
ttctcttccgaaaaatcatcagattcccatcatttttggcgatgttgtctattattaattTgctataggcaaacataaata   
>ECK120015388   evgAp1 forward 2483641 Sigma38  
tccctgattttattgttgacatttcatttatgccgactatttatatggtatacttgtcgaAttatcttaaaggaagctcag    
>ECK120010152   fadLp  forward 2461205 Sigma38  
tttgaaaaaagatagaaacatacttgcaacattccagctggtccgacctatactctcgccActggtctgatttctaagatg  
>ECK120017001   fbaBp  reverse 2178667 Sigma38  
gcgctaacattttttctgatgaatcgagccaacagaaaacgctgaaaaaacatccaaaagAtggaaaaactcgcccgtaac   
>ECK120010260   ftsQp1 forward 102867  Sigma38  
tactcggtgaagaaattttaccgtcaatacgtattcaaccgtccggaaccttctatgattAtgaggcgaagtatctctctg   
>ECK120010550   ftsQp2 forward 102742  Sigma38  
cagtgtgggaatgtcaaaagtagtagcagaaaatgctctacaagatgcattaagattggcAtttcagcacgatgaagaagt   
>ECK120010172   fumCp  reverse 1686709 Sigma38  
cagatacaactcacacaatgcacccgctgtgtgaaataaacagagccgcccttcggggcgGtttttttacatggcacgaaa   
>ECK120010047   gabDp2 forward 2790912 Sigma38  
gagattttgggctcgtcggggattcgccgggtgctgcaaaaccatctacgctcaggactgGgcgagatgaaaaactcgctg   
>ECK120010708   gadAp  reverse 3667607 Sigma38  
tatttaaattaagcctgtaatgccttgcttccattgcggataaatcctacttttttattgCcttcaaataaatttaaggag   
>ECK120010707   gadBp  reverse 1572072 Sigma38  
tatttaaacacgagtcctttgcacttgcttactttatcgataaatcctacttttttaatgCgatccaatcattttaaggag   
>ECK120010087   gadEp  forward 3658345 Sigma38  
atattgaacaacgattcggacaaggatgtaaataatgaaaaggatgacatattcgaaacgAtaacggctaaggagcaagtt   
>ECK120010049   gadEp1 forward 3658242 Sigma38  
ttaggatcaatatatggagtgcgtgatggataaatctgaagtattgattagtgttaatagAcgtattagttcacgaagggt   
>ECK120009924   gadXp   reverse 3665839 Sigma38  
tttaaatttatttatcaatcaatttgacttaagagggcggcgtgctacattaataaacagTaatatgtttatgtaatatta   
>ECK120010089   gadYp   forward 3664864 Sigma38  
atagcttatgtttataaaaaaatggctgatcttatttccagtaaaagttatatttaacttActgagagcacaaagtttccc    
>ECK120010566   glgCp3 reverse 3569571 Sigma38  
tttggtggagaatcgctggtgggaagaaggcgacggcaatgtccgttggctaaatcgataTgctcaacctttaagcacgga   
>ECK120010511   glgSp1 reverse 3192012 Sigma38  
ttcactaaaaagtgtgatcggggacaatatatttacgcacgttatgtttaaaggcactacActgattggggaatactgaaa   
>ECK120009989   gmrp   reverse 1346843 Sigma38  
tttttaactgactttcgtttgaaaactggcgtttttccaaaactggattacaaataaataTataaaaaaaacaatgcgttt   
>ECK125138138   gpmMp2 forward 3785187 Sigma38  
gacgaaaaaaaagcgtaaatctggcatcggcttgccgcgagcggtcgtatattttgatctTcagaggctattttatcgatt   
>ECK120030783   hchAp2 forward 2035630 Sigma38  
tccacagcactaaatctctccccgccaccccgtacctctgataatggtctaaaatcattgAagccacttgcgacgacgttg   
>ECK120010767   hdeAp  reverse 3656791 Sigma38  
tctgattttgatattttccatcaacatgacatatacagaaaaccaggttataacctcagtGtcgaaattgattcgtgacgg    
>ECK120010232   ihfAp4 reverse 1795721 Sigma38  
gatattttatccgaatgtaagaaagttggcgtaaatcaggtagttggcgtaaacttatttGacgtgtaccgcggtaagggt   
>ECK120010233   ihfBp  forward 963749  Sigma38  
tttattccgaagtttgttgagtttacttgacagattgcaggtttcgtcctgtaatcaagcActaagggcggctacggccgc   
>ECK125138133   insC-5p forward 3186040 Sigma38  
gttcgcccggccacatcattaacggattaatgataagtggatcagatgtataaaaaattaAaattaaccacaataagcgaa   
>ECK125138134   insN-1p forward 270226 Sigma38  
tttgctaagagcttcattcatgaatccttttcactagggatgaagtggtttactgaatttGgccacctgaacagaggtgat   
>ECK120022001   iraDp2 forward 4556856 Sigma38  
gacttttttcctgaaaagtcagtagatattcataggcaagtaaggttttatactttgctgAcaggattcaggcctgtctca     
>ECK120010333   katEp  forward 1813814 Sigma38  
aacaccgtttccagaatagtctccgaagcgggatctggctggtggtctatagttagagagTtttttgaccaaaacagcggc   
>ECK125134701   luxSp1 reverse 2815065 Sigma38  
tgcttcgataatcccgatctgactttctctgcccgtatcttaaggtctatgattgatactGgtattggcggaacaggcaaa   
>ECK125141559   mnmGp  reverse 3925674 Sigma38  
atacccaggatcccaggtctttctcaagccgacaaagttgagtagaatccacggcccgggCttcaatccattttcataccg   
>ECK120015420   msyBp  reverse 1114213 Sigma38  
atcgaactgatttttcgcctttcatacttgcaaaagcggagaatcagctatccttttcccTgaaacctcatcaactcaaag   
>ECK120010761   mutSp  forward 2857019 Sigma38  
accagcatcaagaactcgccgttcgcttcttcccctgaaatgattaactccggtatcatgTgcgccttatgtgattacaac   
>ECK120009983   nhaAp2 forward 17317   Sigma38  
tacttttcctaattaatccctcaggaatcctcaccttaagctatgattatctaggcttagGgtcactcgtgagcgcttaca   
>ECK120011008   ompFp  reverse 987092  Sigma38  
ctttatctttgtagcactttcacggtagcgaaacgttagtttgaatggaaagatgcctgcAgacacataaagacaccaaac    
>ECK120010475   osmBp1 reverse 1343476 Sigma38  
ctggttgataattaagactatttacctgttattaacactctcaagatataaaattattatCagcgatataacaggaagtca   
>ECK120010489   osmCp2 forward 1556606 Sigma38  
attcggaatatcctgcttatcctcgtgctgtttctcacgtagtctataatttcctttttaAgcccacaggagagcaacaat   
>ECK120010077   osmFp   reverse 2219523 Sigma38  
attctgcaactgaatccttccgctcaagctaaccccgccattatcaactatgcttttctcTtaattcgctgaaaacaacag    
>ECK120010478   otsAp   reverse 1981651 Sigma38  
catcatggcgactggcgggtgtgccggatgtctggagctggcttgaaatgataaccaccgCattacaacaaaaaagagaaa   
>ECK120010477   otsBp  reverse 1982465 Sigma38  
tttcccaccatagccaaccgccataacggttggctgttcttcgttgcaaatggcgaccccCgtcacactgtctatacttac   
>ECK120015396   otsBp2 reverse 1982442 Sigma38  
taacggttggctgttcttcgttgcaaatggcgacccccgtcacactgtctatacttacatGtctgtaaagcgcgttctgcg    
>ECK120011009   oxyRp  forward 4158457 Sigma38  
tgagcaattatcagtcagaatgcttgatagggataatcgttcattgctattctacctatcGccatgaactatcgtggcgat   
>ECK125137791   panZp7 forward 3597958 Sigma38  
ctgccaaaagaaataaaaaagagaaagcctccgattaaattatttcgctacactggttccActtttgtgatttacacgggt    
>ECK120009956   patAp  forward 3219458 Sigma38  
gtgtttatcccgattttcgcgatcgcagccggagtggcgcaatccctgcaatacttaaatCggtatcatgtgatacgcgag   
>ECK125122034   pcnBp4 reverse 159391  Sigma38  
aagtgccagattacattcatctgccgctggcgcttaatccacaaggcgctaaactttccaAgcagaatcatgcgcctgcgt   
>ECK120010332   pfkBp1 forward 1806351 Sigma38  
ctccaataaatcatattgttaatttcttcactttccgctgattcggtgccagactgaaatCagcctataggaggaaatgat   
>ECK120015423   pfkBp2 forward 1806323 Sigma38  
atatttatctgcaaaattttaaataaagctccaataaatcatattgttaatttcttcactTtccgctgattcggtgccaga   
>ECK120010737   poxBp  reverse 911076  Sigma38  
ttagtgcctcctttctctcccatcccttccccctccgtcagatgaactaaacttgttaccGttatcacattcaggagatgg   
>ECK125138136   ppkp   forward 2622977 Sigma38  
attcacctgtaaatcgcaagctccagcagtttttttcccccttttctggcatagttggacAtctgccaatattgctcgcca   
>ECK120010554   proPp2 forward 4330407 Sigma38  
actggtttgattgtacattccttaaccggagggtgtaagcaaacccgctacgcttgttacAgagattgcatcctgcaattc   
>ECK120049204   puuAp  reverse 1360968 Sigma38  
tcatttttgcaaactcaatttaacatttgacaaacatttagtttgcatacagattcgaatGgtggtcattatattttacgc    
>ECK125138129   puuCp  forward 1362728 Sigma38  
catacggcccggggatctctgcgccctgacgttcacaaactgcatatatctgatagacgtGaaacaggagtcataatgaat   
>ECK120034217   puuDp  forward 1361052 Sigma38  
atgtttgtcaaatgttaaattgagtttgcaaaaatgaaaacccactgctagattgaaaaaAtattgaacataaaggtcatt   
>ECK120034239   pykFp2 forward 1755600 Sigma38  
ggctgagacacaagcacacattcctctgcacgctttttcgatgtcacctatccttagagcGaggcaccaccactttcgtaa    
>ECK125241002   rpoEp4 reverse 2710230 Sigma38  
ttactggctggtggaggattaggtggtgaaataaaaaggccgttgggttactcttcaggcAgttaaatgggcatttctaca    
>ECK120029519   rraAp  reverse 4119358 Sigma38  
caaatatcaattaacaattgatgattttgccaacagcccacatagcgcgatatactgaaaAttctcgcagcaactgaatgt     
>ECK120010768   rsdp1  reverse 4196954 Sigma38  
gatcgaaatttgccgcttcgccatatggcaattctcccttcggcaaccataatttttgttCatggctgacgacccaccagc   
>ECK120016351   rssAp  forward 1289106 Sigma38  
atcaggtgcaaccttttcaccagacacataagggtggcaacataggctatactcgacagcActaccacagggacaaagctg    
>ECK120016350   rssBp  forward 1290220 Sigma38  
ttatctacacttaagttaattctgacaggcgcaggtggcaatagcatgccactattgagtAaagccagtcaggggagagaa   
>ECK120030811   ryjAp   reverse 4278066 Sigma38  
tgcggttaaaaagtatacttttacactggcgaagaaacgtcggtgacatacaattaaagcAtcaacaccaaccggaacctc  
>ECK125230253   sdsNp2  forward 1996880 Sigma38  
ccttatcctgcatagtaaaccgcaacgcccctgagagtgagtatcatttataatgataatTcaaactatcacataaataag  
>ECK120032979   sdsRp   reverse 1923207 Sigma38  
tttttattgaccattttgcacgcaaactggaaaacctggcgtcgtcatctattcttaaagGgcaaggcaactaagcctgca   
>ECK120034237   sodCp   reverse 1724679 Sigma38  
gtaagcacttttaggaatagccgccgttcaaaaatgtgtcactggtttacacttattcagGaatgcacaatgaacggaggt    
>ECK120010376   speBp   reverse 3083946 Sigma38 
gaactgcaacaacagttccttgaagagttcgaggcaggtttgtacggttatacttatcttGaagatgagtaagtcctgtgt   
>ECK120009984   srap reverse 1556046 Sigma38  
acgatcaattatgtggtcagtggccagcaccctacgctttaaggtgctatgcttgatcggCaacctaatttaggggtttag   
>ECK120034945   ssrSp2  forward 3055759 Sigma38  
gcagcggacgatctgaaccaacggttgcaagatctgaaagaacgcactagagtcacaaatActgaacagttggtcttcatt     
>ECK120010171   sucAp   forward 758586 Sigma38  
cgtaacaaagaaatgcaggaaatctttaaaaactgcccctgacactaagacagtttttaaAggttccttcgcgagccacta   
>ECK120010102   talAp1  forward 2578588 Sigma38  
ctataacactgatgttacctgcttaatccagcaataccatgcctgtctgctatgctttttTgatgcgtttagcgaaatttc   
>ECK120015414   talAp2 forward 2578570 Sigma38  
aatgttttggtaataatcctataacactgatgttacctgcttaatccagcaataccatgcCtgtctgctatgcttttttga   
>ECK120033646   tamp   forward 1607221 Sigma38  
gcctataaagatgaagacgcagtggcgttccataaaaccacgccccactacaaaacctgtGtcgcgaaactggaatcttta    
>ECK120034938   tolCp4 forward 3178074 Sigma38  
ggcacgtaacgccaaccttttgcggtagcggcttctgctagaatccgcaataattttacaGtttgatcgcgctaaatactg    
>ECK120010320   treAp  reverse 1247425 Sigma38  
tgacagttcgcagaatgagatttcgatcatgcagctagtgcgatcctgaactaaggttttCtgatacttgaataccgtttt    
>ECK125138130   treFp  forward 3669551 Sigma38  
aacgtgatccaccgcacgctttgtcgcccaccaggcggagcgaatgactacccttaaagaAaagccgataattagcgacga   
>ECK120009874   uspBp  reverse 3639848 Sigma38  
gaatatattgatagtggttaaccttctggaaaaaaaacaacctgatctcctacactatctAtagagccgctcgtatgttgg  
>ECK120034197   wrbAp  reverse 1067758 Sigma38  
ataaatcaaataagtggttgtgaaatttgcactctgaaaaggacgtcttatctttaaataAgtggtagcgaatcgctacgg    
>ECK120010738   xthAp  forward 1832399 Sigma38  
atcgatcaaatcacttaacaacaggcggtaagcaacgcgaaattctgctaccatccacgcActctttatctgaataaatgg     
>ECK120034391   yabIp  forward 71271   Sigma38  
gtttcgtgccggttgtgaagaaaaagtgaatgatgtagccgtcaagttgtcataattggtAacgaatcagacaattgacgg     
>ECK120010498   yadVp2 reverse 156224  Sigma38  
aattgattgaatgaatatacagggaataataatttctattttatattattccctgttttaAttaactctatcagggatggt   
>ECK120010703   ybgAp1 forward 738980  Sigma38  
gtcctgctacaacaggattaacttcacaaatatcatttctcaacgtctacacttactcctGtaaaccgctcaggagcagta   
>ECK120034546   ybgAp2 forward 738920  Sigma38  
cagctatggttagaaactacctgacgtcagtccttgcggggagcaggctttcgtaaatttGtcctgctacaacaggattaa   
>ECK120015425   ybjPp  reverse 904523  Sigma38  
ccttgtttgctaagccttcgatctcaaaagcattatcagactgatacgctattattgaaaGgatatcattattatcgtaga   
>ECK125109145   ycgZp   forward 1215752 Sigma38  
gcaaaaaattaatttatcattctgtacacatatttcgtacaagtttgctattgttacttcActtaacattgattaacattt   
>ECK125138131   yciTp   reverse 1344510 Sigma38  
gatattgtgttagatatccttgtggcaggcgattaccactctgcgatccataatctcgagAtacttaaagcagaactcttg   
>ECK120020515   yciZp   reverse 1344638 Sigma38  
gataattagccgttgctgttaaacacttctcttttagcggcaatttttgcattattcattTtcccccttttgctataagga   
>ECK125095197   yddGp  reverse 1547205 Sigma38  
gcggtagaaaaacgcaccactgcctgacaggccagttaaaaaaatgctataaaattcagcTtaatttttaacggcaagaga   
>ECK120034542   ydhYp  reverse 1754642 Sigma38  
tgtaattttaattgataacgatcaatgttaagggctcagaataatcacattattttttctCctaaccataaaggattagtt   
>ECK120010621   yeiLp  forward 2255290 Sigma38  
aaagaaaattcgaccgggccgatgattgaatcttaacaacagcgtacgtatgctaaatatGagaaatctcatagcggataa   
>ECK125138132   yffOp  forward 2562053 Sigma38  
acgccaaaattagcgctgaattaatgggtaattattgcggtttttgtcaattttcaacctCaattcttgcgaaaaatggca   
>ECK120015426   yggEp1 reverse 3068126 Sigma38  
ccttgttcagttaggcgctatctgatggaaaaataaaacagaggcgctaagcttgcctccAgaggtcctgaattttgggca    
>ECK120015427   yggEp2 reverse 3068185 Sigma38  
atgtgttatgtggtttattgccttgcagctggcgagagacggtattgctcatgcacaagcCttgttcagttaggcgctatc   
>ECK120033652   yhjGp  reverse 3678412 Sigma38  
tttcacgcccggcaccgatagaaacgctgaatacggcggttctggcgctataagctgcctCattttccgcctggctggact   
>ECK120015415   yiaGp  forward 3719431 Sigma38  
agccagagcatgccctgacttcaccccgctgtgtctgcttttcccgactattcttaatgaGcttcgatgcaattcacgatc   
>ECK120009882   yihGp  reverse 4046652 Sigma38  
attttttctaatgtggatagatatgaattatttttctccttaaggatcatccgttatttgGgtcgttttctgctaaaatct   
>ECK125095219   yjcCp  forward 4275418 Sigma38  
atttcaaatcaggcaaaagtgctatttataccgtaagatttatctaaagacgtcggtaccCagggttttcaccttgcaatg   
>ECK125145770   yjiYp reverse 4591367 Sigma38  
aaataaccactcagttatttaccttactttacgcgcgcgtaactctggcaacatcactacAggatagcggtcaatttacct   
>ECK120015416   ytfKp  forward 4439511 Sigma38  
ctttaggtaaaaaaagttatacgcggtggaaacattgcccggatagtctatagtcactaaGcattaaaatttgcgcctcat     
>ECK120011038   fdhFp  reverse 4299407 Sigma54 Strong 
cccgtaatatcagggaatgaccccacataaaatgtggcataaaagatgcatactgtagtcGagagcgcgtatgcgtgattt   
>ECK120032981   glmYp1 reverse 2691340 Sigma54 Strong 
ataatcagtacgttaccaaactattttctttattggcacagttactgcataatagtaaccAgtggctcattcaccgactta     
>ECK120010268   glnAp2 reverse 4058107 Sigma54 Strong 
gcatgataacgccttttaggggcaatttaaaagttggcacagatttcgctttatctttttTacggcgacacggccaaaata  
>ECK120010230   glnHp2 reverse 848047  Sigma54 Strong 
gccgcatctcgaaaaatcaaggagttgcaaaactggcacgattttttcatatatgtgaatGtcacgcaggggatcgtcccg    
>ECK120010211   hycAp  reverse 2850461 Sigma54 Strong 
ttaaaaatctctttaataacaataaattaaaagttggcacaaaaaatgcttaaagctggcAtctctgttaaacgggtaacc    
>ECK120010719   hydNp  reverse 2838132 Sigma54 Strong 
aattaatttccttaaataacagtaaattaaaaactggcatgatttgtgaatgtatcggcgCattaactgtcattgctggag   
>ECK120010759   hyfAp  forward 2601171 Sigma54 Strong 
cataacttattgaatatattgagttaatcagaatggcatcctttatgcaatatgaaatgcAatgtttcatatcattttcaa   
>ECK120010212   hypAp   forward 2850627 Sigma54 Strong 
catcgacattattcaccgcagggataatcaacactggcacaattattgcttgtagctggcAatagttaatgggaggcgata  
>ECK120010057   ibpBp   reverse 3866981 Sigma54 Strong 
gcgaaaaaaccgcgccgtatcgaaatcaactaattccctaaggccgcctggcgcggcctgAcatctccatgctcgccgtca   
>ECK120010741   nacp reverse 2061978 Sigma54 Strong 
ttggttagcttgtacatcaacaccaaaataaaactggcaagcatcttgcaatctggttgtAagtaatggcggcacttgggc   
>ECK120010021   norVp   forward 2832439 Sigma54 Strong 
ttatttatagagtaaaaacaatcagataaaaaactggcacgcaatctgcaattagcaagaCatctttttagaacacgctga     
>ECK120009904   pspAp   forward 1368038 Sigma54 Strong 
aatcagatctttataaatcaaaaagataaaaaattggcacgcaaattgtattaacagttcAgcaggacaatcctgaacgca     
>ECK120010088   pspGp   forward 4262816 Sigma54 Strong 
gggcgttttgctgttaaatcaatagattatttttggcatgattcttgtaatgccagcaagAgatttcatatttgggagagc   
>ECK125199576   relAp3 reverse 2913700 Sigma54 Strong 
tggatatgttcccacacacgggacatctggaatcgatggtacttttctcgcgcgttaaatAgttgcgatttgccgatttcg   
>ECK125199577   relAp4 reverse 2914318 Sigma54 Strong 
ccgcaccgctaagttcggcagatcgcgaaaaactggaacgcttttcgcattctgaaggccTggatctgtatctcgcccccg   
>ECK120010682   rtcBp  reverse 3558107 Sigma54 Strong 
tgaattaaaaaattaagctgcttatttaattttctggcacgacggttgcaattatcaggaCagcaaacaacgaaaagagaa   
>ECK125095450   xdhAp2 forward 3000265 Sigma54 Strong 
cctacctcccctaacgcttatcgtcgtttctggcgtaaatcttgcctgcttagactaaatCtttgccataagaaccaaatg     
>ECK120010467   accAp  forward 208411  Sigma70 Strong 
gcccgggaaaaatatgctcgcgggcttgctatctcgctgacggacaggcaaattgatgacCagcttttaaaccgactccgt  
>ECK120010469   accBp  forward 3405140 Sigma70 Strong 
tgaaggttatttacatgttagctgttgattatcttccctgataagaccagtatttagctgCcaattgctacgaaatcgtta   
>ECK120010470   accDp  reverse 2434015 Sigma70 Strong 
actccgcggttcgaccacttttttatccaaagtttcgggctgttatgttttaatgtgcaaCattcatggtctgttgggggc  
>ECK120010987   aceBp  forward 4215402 Sigma70 Strong 
tatttttaattaaaatggaaattgtttttgattttgcattttaaatgagtagtcttagttGtgctgaacgaaaagagcaca  
>ECK120010281   aceEp  forward 122969  Sigma70 Strong 
aaagcgcggcaactaaacgtagaacctgtcttattgagctttccggcgagagttcaatggGacaggttccagaaaactcaa  
>ECK120010670   acnAp2 forward 1335781 Sigma70 Strong 
tcttttatcaatttgggttgttatcaaatcgttacgcgatgtttgtgttatctttaatatTcaccctgaagagaatcaggg  
>ECK120010671   acnBp  forward 131519  Sigma70 Strong 
tttatgttgcttttttgtaaacagattaacacctcgtcaaaatcctgctattctgcccgtTgcggtactgggcatttaccc  
>ECK120010720   acpPp  forward 1151575 Sigma70 Strong 
atcgtggtaagacctgccgggatttagttgcaaatttttcaacattttatacactacgaaAaccatcgcgaaagcgagttt  
>ECK120010736   acrAp  reverse 485698  Sigma70 Strong 
gttcgtgaatttacaggcgttagatttacatacatttgtgaatgtatgtaccatagcacgAcgataatataaacgcagcaa  
>ECK125158030   acrZp  forward 794751  Sigma70 Strong 
cgcaaagctgaccgcacaaaaggggagtgcttttctgtgcttagcggttagaatagtctcAtgactatatctggagttgac  
>ECK120009981   acsp2  reverse 4287391 Sigma70 Strong 
atactaaacaaaactgccaatacccctacatttaacgcttatgccacatattattaacatCctacaaggagaacaaaagca  
>ECK125134720   adep   forward 3843910 Sigma70 Strong 
ttcagtgataattatcacatttcaattgcacattaatggatattctttaataatctcgcgAcgtttctttatgataaataa  
>ECK120010777   adiAp   reverse 4340556 Sigma70Strong 
ttcaaaaatgtttgtttttcacgcgctttacagcccgaaaaggccggaagatacttgcccGcaacgaagattccttcataa  
>ECK120010095   agaRp   reverse 3278703 Sigma70  
agcttgcgtcaatgggcaaggtgggcttgcatttgcttaatagaaaggcgttaataggcaAaacgaaatgaaacgaaagtt  
>ECK120010096   agaSp  forward 3281889 Sigma70 Strong 
tcgttttatttcttttttctccattgaactttcagtttcttttctatagattttaatcaaCgaaagacatcaccaagtgaa  
>ECK120010147   ahpCp  forward 638921  Sigma70 Strong 
atcgatttgataatggaaacgcattagccgaatcggcaaaaattggttaccttacatctcAtcgaaaacacggaggaagta  
>ECK120051395   ahpCp2 forward 638693  Sigma70 Strong 
taggtaagagcttagatcaggtgattgccctttgtttatgagggtgttgtaatccatgtcGttgttgcatttgtaagggca  
>ECK120010163   aidBp  forward 4414247 Sigma70 Strong 
gataagaatgttttagcaatctctttctgtcatgaatccatggcagtgaccatactaatgGtgactgccattgatggaggg  
>ECK120010673   aldAp  forward 1488190 Sigma70 Strong 
cccttcacagaattgtcctttcacgattccgtctctctgatgattgatgttaattaacaaTgtattcaccgaaaacaaaca  
>ECK120010029   alsRp1 reverse 4313132 Sigma70 Strong 
catctatcatctaaaaaaccagaaaaacaaataacatcatgtttttaaactaattaaatgAaataaaattttaagccactc  
>ECK120009942   amiAp  forward 2552241 Sigma70 Strong 
gtgaacggtcgaattagccaatatctgacgaaaatcggttgaaaaagtggcataatggggAgttgtcaactattgaaatga  
>ECK120010445   ampCp  reverse 4379003 Sigma70 Strong 
tacggtctggctgctatcctgacagttgtcacgctgattggtgtcgttacaatctaacgcAtcgccaatgtaaatccggcc  
>ECK120011026   ansBp2 reverse 3100751 Sigma70 Strong 
tcacgttgtaaattgtttaacgtcaaatttcccatacagagctaagggataatgcgtagcGttcacgtaactggaggaatg  
>ECK120030797   aptp forward 491310 Sigma70 Strong 
aaagcactgaagcacaacaatcgcagttgcaattattgcgtacagccagtacattctggcGttttcgagcacaggcgcagg  
>ECK120010108   araBp  reverse 70075   Sigma70 Strong 
ccataagattagcggatcctacctgacgctttttatcgcaactctctactgtttctccatAcccgtttttttggatggagt   
>ECK120010988   araCp  forward 70241   Sigma70 Strong 
caatgtggacttttctgccgtgattatagacacttttgttacgcgtttttgtcatggcttTggtcccgctttgttacagaa   
>ECK120010148   araEp  reverse 2982208 Sigma70 Strong 
catatttatgctgtttccgacctgacacctgcgtgagttgttcacgtattttttcactatGtcttactctctgctggcagg   
>ECK120010166   araFp  reverse 1986238 Sigma70 Strong 
aattctgcgatgtgatattgctctcctatggagaattaatttctcgctaaaactatgtcaAcacagtcacttatcttttag   
>ECK120010167   araJp  reverse 412529  Sigma70 Strong 
gaatacagaggggcgaattatctcttggccttgctggtcgttatcctgcaagctatcactTtattggctacggtgattggt   
>ECK120010655   arcAp1 reverse 4640508 Sigma70 Strong 
ttgggtgtccggcccctcttagcctgttatgttgctgttaaaatggttaggatgacagccGtttttgacactgtcgggtcc     
>ECK120010658   arcAp3 reverse 4640535 Sigma70 Strong 
gatatatgtcaacgaagcgtagttttattgggtgtccggcccctcttagcctgttatgttGctgttaaaatggttaggatg   
>ECK120010659   arcAp4 reverse 4640599 Sigma70 Strong 
tgacgaaagctagcatttagatacgatgatttcatcaaactgttaacgtgctacaattgaActtgatatatgtcaacgaag   
>ECK120010698   arcAp5 reverse 4640681 Sigma70 Strong 
tttataaaaaataaatctcgacaattggattcaccacgtttattagttgtatgatgcaacTagttggattattaaaataat   
>ECK120010661   arcAp7 reverse 4640801 Sigma70 Strong 
taacgtaagtcgcagaaaaagccctttacttagcttaaaaaaggctaaactatttcctgaCtgtactaacggttgagttgt   
>ECK125137740   arfAp3  reverse 3438673 Sigma70 Strong 
gggcgagtggcgttaagagtggttgttgattttttgcactggcaggattacactcgcgccGttaaataaccaactggagtt    
>ECK120010989   argCp   forward 4154885 Sigma70 Strong 
aatggcggtaatttgtttttcattgttgacacacctctggtcatgatagtatcaatattcAtgcagtatttatgaataaaa   
>ECK120010177   argDp   reverse 3490221 Sigma70 Strong 
tttcctgcatcgctgatttctgattgccatttagtgattttttatgcatattttgtggttAtaatttcacatttgtttatg    
>ECK120010109   argEp1 reverse 4154897 Sigma70 Strong 
aaaacattcaccttacggctggtgggttttattacgctcaacgttagtgtatttttattcAtaaatactgcatgaatattg     
>ECK120010991   argIp  reverse 4478344 Sigma70 Strong 
gtgacaaagatttatgctttagacttgcaaatgaataatcatccatataaattgaattttAattcattgaggcgttagcca   
>ECK120010110   argRp1 forward 3384677 Sigma70 Strong 
ttcagccttcttcagggctgactgtttgcataaaaattcatctgtatgcacaataatgttGtatcaaccaccatatcgggt   
>ECK125137153   argSp  forward 1960001 Sigma70 Strong 
aaacggcaatacgccacgcgcacgttgctgacgaaaacagccatttgcagtatactcccgCcctaatttctttaactggtg   
>ECK120010992   aroFp  reverse 2741201 Sigma70 Strong 
gtaaataaaaatgtacgaaatatggattgaaaactttactttatgtgttatcgttacgtcAtcctcgctgaggatcaacta     
>ECK120010994   aroHp1 forward 1788318 Sigma70 Strong 
cttagtcgccgaatgtactagagaactagtgcattagcttatttttttgttatcatgctaAccacccggcgaggtgtgaca   
>ECK120029297   aroHp2 forward 1788384 Sigma70 Strong 
cggcgaggtgtgacacacctcgcacttgaaatcagcagcgattggtttatcgtgatgcgcAtcacttcccggcagtcctgc    
>ECK120010642   aroKp1 reverse 3519380 Sigma70 Strong 
ttacgctgaacgtgtttcatctatttgacgcgcgcaggtatttagcatacaaggagtaccGatttgagagttggtgctctt     
>ECK120010643   aroKp2 reverse 3519167 Sigma70 Strong 
cagagggatgggtgatttattcagttgccaaacccgctggagtattgagataattttcagTctgactctcgcaatatctta   
>ECK120010995   aroLp  forward 406280  Sigma70 Strong 
taaatgtaatttattatttacacttcattcttgaatatttattggtatagtaaggggtgtAttgagattttcactttaagt   
>ECK120010996   aroPp1 reverse 121671  Sigma70 Strong 
ttcaaccatgcataaagcgggtgcattcgctgccgcataccattattcttgatctgacggAagtctttttgtaacaattca  
>ECK120010756   aroPp2 reverse 121650  Sigma70 Strong 
tgcattcgctgccgcataccattattcttgatctgacggaagtctttttgtaacaattcaAacttctttgatgtaaacaaa  
>ECK120010685   arsRp  forward 3648512 Sigma70 Strong 
cattcgttaagtcatatatgtttttgacttatccgcttcgaagagagacactacctgcaaCaatcaggagcgcaatatgtc  
>ECK120015421   artPp  reverse 903769  Sigma70 Strong 
ttttaacttttaaagcagaaatattgcataattattctgtcaaaggtactatcttcgaccTcaatagctatcagactgcca  
>ECK120016938   ascFp  forward 2839429 Sigma70 Strong 
ataaaaaatgaacaattcactctcttgcttatttagtgacaactattcatgattttgtgaAaccggtttcttaattccgtt  
>ECK120010178   asnAp  forward 3927129 Sigma70 Strong 
gagttaggctttttattgaatgattattgcatgtgtgtcggtttttgttgcttaatcataAgcaacaggacgcaggagtat  
>ECK120010179   asnCp  reverse 3927031 Sigma70 Strong 
tcattcaataaaaagcctaactcacttttgattcattaaaaaagaaggctaaaatagaatGaatcatcaatccgcataaga  
>ECK120010218   aspAp  reverse 4368432 Sigma70 Strong 
accgacacttaaagtgatccagattacggtagaaatcctcaagcagcatatgatctcgggTattcggtcgatgcaggggat  
>ECK120010417   atpIp  reverse 3922525 Sigma70 Strong 
ttattcaccttttggctacttattgtttgaaatcacgggggcgcaccgtataatttgaccGctttttgatgcttgactcta  
>ECK125140837   azoRp   reverse 1482904 Sigma70 Strong 
gaacataggcttcgatttattgcgctatctctgtggcaggattgtgaataaagtgtcaacAagcaacggggcatcgcccat  
>ECK125095432   azuCp   reverse 1988001 Sigma70 Strong 
tttatgtgatttgtatcacataaagattgatttttgtgatggttgtcatattataagcgcAaagacaataacacctgtata  
>ECK120010674   bcppforward 2600437 Sigma70 Strong 
attgagcaagcgttcaaagccctatgtacagaactcaatgcacaaggcagtattaacgtcGtcaattattcccaacatgat  
>ECK125203424   bcsEp2  forward 3696443 Sigma70 Strong 
gataagttttaatttcaatggtaggtttatttcttagctttcgctagtaaactgataatcAgacaaaatggtgacatgagg  
>ECK120010181   betIp  reverse 329361  Sigma70 Strong 
cgtaacaattaagacacattttatattgaacgtccaatcaataaccgctttaatagataaAcaccgctgatgaatggagtg  
>ECK120010182   betTp  forward 329421  Sigma70 Strong 
tttatctattaaagcggttattgattggacgttcaatataaaatgtgtcttaattgttacGaatttgattttaaatagtaa  
>ECK125137742   bfrp3  reverse 3466749 Sigma70 Strong 
ggagtccgcataaacggagtgtgttttttgacttactcgtaagccgttctactcttcaaaGagtggaagcgaaggagtcaa  
>ECK125136764   bhsAp9 forward 1169019 Sigma70 Strong 
attaatgattgttataaaaaatatcttgtatgtgatccagatcacatctatcatttagttAtcgatcgttaagtaattgct  
>ECK125158027   bluFp  reverse 1215506 Sigma70 Strong 
aaacggttatgttttggtattaaaagaaagacacaagaagatatgtctgttaccgtcttaCtctcgcctcacccattaccc  
>ECK120034206   bluRp  reverse 1214113 Sigma70 Strong 
tcatccaatttagctgaaatcttatttatactttgtacaattttagcgtatattgtacaaAgtattattgggtcgtgtaca  
>ECK120027939   bolAp2 forward 454349  Sigma70 Strong 
ctggtaaaagaaacactgatgcgaggcctgtgtttcaatctttaaatcagtaaacttcatAcgcttgacggaaaaaccagg  
>ECK120010438   btuBp  forward 4163399 Sigma70 Strong 
gaattcctatttgtgagctacgtctggacagtaacttgttacaacctgtagcatccacttGccggtcctgtgagttaatag  
>ECK120010564   cadBp  reverse 4360106 Sigma70 Strong 
tttgtgttatttcacctaatctttaggattaatccttttttcgtgagtaatcttatcgccAgtttggtctggtcaggaaat  
>ECK120010183   cadCp  reverse 4361963 Sigma70 Strong 
ataatatgtaaataaacccatctatagatggtaaaaataggttgtggcaattatcattgcAtcattcccttttcgaatgag  
>ECK120010686   caiFp  forward 34218   Sigma70 Strong 
gatgacataagcaggatttagctcacacttatcgacggtgaagttgcatactatcgatatAtccacaattttaatatggcc  
>ECK120010472   caiTp  reverse 42037   Sigma70 Strong 
cgaaacaaaaatgtgataccaatcacagaatacagcttattgaatacccattatgagttaGccattaacgcgtccacgagg  
>ECK120010176   carAp1 forward 29551   Sigma70 Strong 
taatataaaaaatcccgccattaagttgacttttagcgcccatatctccagaatgccgccGtttgccagaaattcgtcggt  
>ECK120010111   carAp2 forward 29619   Sigma70 Strong 
gaaattcgtcggtaagcagatttgcattgatttacgtcatcattgtgaattaatatgcaaAtaaagtgagtgaatattctc  
>ECK125109146   casp reverse 2884319 Sigma70 Strong 
tttctttaataataaaacgaataacttgcagatttgaaatgcatgcattattgtctttaaAcaattcaacacatcttaata  
>ECK120010675   cblp reverse 2060941 Sigma70 Strong 
tggaataagatgcgggtttttattatttgttatgccgggcattagactttaacaataacgGgaaatctgaactgcccggag  
>ECK125160651   cbpAp4 reverse 1063919 Sigma70 Strong 
tggttcaactatcaaaaatcgctcaccctttttcacctgtttaaaatatgttcagcaaccCatcttgatggcgacctcctc  
>ECK125160650   cbpAp6 reverse 1064037 Sigma70 Strong 
ttccaggcctgtttcaaataattatttgcagtgcaactaattccatgtatattactacccAtatatagcgtctataaaatt  
>ECK120010619   cddpforward 2231819 Sigma70 Strong 
gcataattaatgagattcagatcacatataaagccacaacgggttcgtaaactgttatccCattacatgattatgaggcaa  
>ECK125136393   cdsAp3  forward 195555 Sigma70 Strong 
agcatcgcattagtaactttttgctttggcaaattgcctatgccgaactttactttacagAtgttctctggcccgatttcg  
>ECK120009948   chiAp  reverse 3469896 Sigma70 Strong 
ttttaatgccgtaatttaattcatattgaagggttctcgtaaaacgtaaataattcctgcGtaggacttttgttttgcagt  
>ECK120032976   chiXp  forward 507204  Sigma70 Strong 
aaaagagtcatcttgcctaagagtattggcaggatggtgagattgagcgacaatcgagttAcaccgtcgcttaaagtgacg  
>ECK120010113   cirAp1 reverse 2246929 Sigma70 Strong 
ggatataaaatttaacatttggattgataattgttatcgtttgcattatcgttacgccgcAatcaaaaaaggctgacaaat  
>ECK120010112   cirAp2 reverse 2246942 Sigma70 Strong 
tgacaaatcatgcggatataaaatttaacatttggattgataattgttatcgtttgcattAtcgttacgccgcaatcaaaa  
>ECK120010537   clpAp1 forward 923080  Sigma70 Strong 
ttacactccgatggagtttgttattgacgtgttacaaaaattcttttcttatgatgtagaAcgtgcaacgcaattgatgct  
>ECK120010295   clpPp1 forward 456577  Sigma70 Strong 
accgtgcgaaaagcctctttcggtgttagcgtaacaacaaaagattgttatgcttgaaatAtggtgatgccgtacccataa  
>ECK120010702   cmkp   forward 961165  Sigma70 Strong 
aaactggtttttgcacacaacgttaacgatttgtggcgtcggcgcgtataatgcgcgcggTtatgttaacggtacgcctgt 
>ECK120016352   cobUp1 reverse 2065874 Sigma70 Strong 
aagtctggctattccgtaatgccatcttatttcgtaatggattgagaatgctggatttttAattatattacgcgcagtatt  
>ECK120016353   cobUp2 reverse 2065972 Sigma70 Strong 
gttgttccggcagtagcattaattcattatctgaatgaaatgtgtcaatccacagaaaccGctgtcaatgacgcattttgt  
>ECK120010248   codBp  forward 354884  Sigma70 Strong 
aaaaatatatttccccacgaaaacgattgctttttatcttcagatgaatagaatgcggcgGattttttgggtttcaaacag  
>ECK120010641   copAp  reverse 511411  Sigma70 Strong 
acccgcctggtttattaatttcttgaccttccccttgctggaaggtttaacctttatcacAgccagtcaaaactgtcttaa  
>ECK120010185   cpdBp  reverse 4436629 Sigma70 Strong 
tgcgccaactgtgatagtgtcatcattttcaaagcgtaaaattgtggcattcttcactgtTctataagtaagacgtttatt  
>ECK120010879   cpxPp  forward 4105785 Sigma70 Strong 
ctttacgttgttttacaccccctgacgcatgtttgcagcctgaatcgtaaactctctatcGttgaatcgcgacagaaagat  
>ECK120010184   crpp1  forward 3485953 Sigma70 Strong 
gggtcatgctgaagcgagacaccaggagacacaaagcgaaagctatgctaaaacagtcagGatgctacagtaatacattga    
>ECK120010676   csiEp  forward 2665401 Sigma70 Strong 
cttgccaacatttctgatgattagcattcccttcgccatttccttgagcaaactttagctAttcttatcaattatgcttat   
>ECK120010399   cspAp1 forward 3719889 Sigma70 Strong 
aatcataaatatgaaaaataattgttgcatcacccgccaatgcgtggcttaatgcacatcAacggtttgacgtacagacca     
>ECK120010400   cspAp2 forward 3719940 Sigma70 Strong 
atgcacatcaacggtttgacgtacagaccattaaagcagtgtagtaaggcaagtcccttcAagagttatcgttgatacccc   
>ECK120010540   cspDp  reverse 922676  Sigma70 Strong 
tgccccttgtcccctgtcaaatgcttgacggctcgccctaattctctaaattgtatttctAgagttggcgaggttttgaac   
>ECK120034385   cspEp2 forward 657250  Sigma70 Strong 
tatcactttttagtaaagttacactggacaaagcgtaccacaattggtgtactggtaaccGacacagcatttgtgtctatt   
>ECK125138139   csrAp1 reverse 2819373 Sigma70 Strong 
tacctgcagcgttagccagtgtgaaaggctgggtcagcgcgaaattgcaataatataagcGtcaggcaatgccgtggactc   
>ECK125138142   csrAp5  reverse 2819189 Sigma70 Strong 
ttagatgtaatgtgtttgtcattgcttactttttggcgttatatgatggataatgccgggAtacagagagacccgactctt     
>ECK120010043   csrBp   reverse 2924524 Sigma70 Strong 
ccttaaggcattgtctgtaagcgccttgtaagacttcgcgaaaaagacgattctatcttcGtcgacagggagtcagacaac     
>ECK120010099   cstAp2  forward 629864 Sigma70 Strong 
atttacatggttgctgtgttgttaaattgtacaaagatgttatagaaacaaaatgtaacaTctctatggacacgcacacgg  
>ECK120009908   cusCp  forward 595573  Sigma70 Strong 
tgacaattttgtcatttttctgtcaccggaaaatcagagcctggcgagtaaagttggcggCataaaatcaccagaaattat   
>ECK120009909   cusRp   reverse 595462 Sigma70 Strong 
aaaattgtcattttgccaataagcgattgccatctgatcccgctactctagaattgcccgGgcaacatgcggaggaaatat   
>ECK120010701   cutAp   reverse 4365392 Sigma70 Strong 
cacgccccgctttctttcccgccgactaacatccttcccccgtccgttgtatagtgacctCtctcttgcggttccatctgt   
>ECK120010571   cvpAp1  reverse 2430800 Sigma70 Strong 
attgatgcgcgggaaggaaatccctacgcaaacgttttctttttctgttagaatgcgcccCgaacaggatgacagggcgta    
>ECK120010114   cyaAp   forward 3990999 Sigma70 Strong 
tacacttgtatgtagcgcatctttctttacggtcaatcagcaaggtgttaaattgatcacGttttagaccattttttcgtc    
>ECK120030659   cyaAp2 forward 3990774 Sigma70 Strong 
cagagtgcaagtgggctttggcgtgtggcaattcttaaaacattgtctaacatgcttgttAccgtcattatcatccgtggt   
>ECK125137921   cyaYp5 reverse 3994083 Sigma70 Strong 
gaacgcagccgcagaggtgcaaactttgaagccctgaccccatgccgctatactgccgccAtcacttaaaaacaggataca    
>ECK120010168   cydAp1 forward 771170  Sigma70 Strong 
ttgatatttatcaatgtataagtcttggaaatgggcatcaaaaagagataaattgttctcGatcaaattggctgaaaggcg   
>ECK120010700   cydAp2 forward 771284  Sigma70 Strong 
atgcaaatttgcttcaacaaaaacctgtttattgtaaggattttgcggcgtaatatatacGtgggatcaatttgagttttt     
>ECK120009951   cydAp3 forward 771202  Sigma70 Strong 
gggcatcaaaaagagataaattgttctcgatcaaattggctgaaaggcggtaatttagctAtaaattgatcaccgtcgaaa   
>ECK120009953   cydAp5 forward 771368  Sigma70 Strong 
aacatgtttgcaacctttctttacgccgtttttgtgtgcattcacatggtatgatgaaagTgttcaaacaaatttctattg   
>ECK120010773   cydDp  reverse 931031  Sigma70 Strong 
aaaataattttacaaatcagtaacaaaagtaaagaaggcgacaccatgcgactatgggtcGcctttattttttccccgttg   
>ECK120010204   cynRp  reverse 358709  Sigma70 Strong 
aggcagactactcgccgattgtcataaggtaaaagtctcatttatgatgagttccattggAtttacttataggttgcgaat    
>ECK120010203   cynTp  forward 358773  Sigma70 Strong 
atggaactcatcataaatgagacttttaccttatgacaatcggcgagtagtctgcctctcAttccagagacagacagaggt   
>ECK120010169   cyoAp  reverse 451653  Sigma70 Strong 
tccaagtaacaggaatttaatcatgtttacagtaatgtaaccttcccgtaaaatgcccacAcactttaaacgccaccagat    
>ECK120010206   cysDp  reverse 2876368 Sigma70 Strong 
aactactcattctaattggtaatttcattcgttctcttacgctccctatagtcgaaacatCtgatggcaagaaaatagcgg    
>ECK120010150   cysJp  reverse 2891964 Sigma70 Strong 
ggttattagttatcgctatcccgtctttaatccacaccgtttgccccgttaaccttacctTctcttctgttttatgggcgc   
>ECK120010151   cysKp1 forward 2532377 Sigma70 Strong 
gtatatagatatgctaaatccttacttccgcatattctctgagcgggtatgctacctgttGtatcccaatttcatacagtt    
>ECK120010205   cysPp  reverse 2543557 Sigma70 Strong 
accaaacggtatataaaaccgttactcctttcacgtccgttataaatatgatggctattaGaaagtcattaaatttataag   
>ECK120010430   cytRp  reverse 4124509 Sigma70 Strong 
cacacttttcatgaaaattctgtaaccgttttcacgcgctatctgctaaaaatgttgccgAtgtgaagtaaacatggatgt    
>ECK125136575   dacAp3  reverse 664001 Sigma70 Strong 
gttaacaaagtcacgcggaaagtcagatgcctgccggtagtgcatttgctatagtagggcActtttttaattccatcacgg     
>ECK120010721   dadAp1  forward 1237509 Sigma70 Strong 
tcagggagatgtgagccagctcaccataaaaaagccgcatgttgaataatattttcaactGagttatcaagatgtgattag   
>ECK120010484   dadAp2  forward 1237525 Sigma70 Strong 
cagctcaccataaaaaagccgcatgttgaataatattttcaactgagttatcaagatgtgAttagattattattcttttac   
>ECK120010722   dadAp3  forward 1237538 Sigma70 Strong 
aaaagccgcatgttgaataatattttcaactgagttatcaagatgtgattagattattatTcttttactgtatctaccgtt   
>ECK120010644   damXp   reverse 3517600 Sigma70 Strong 
cgcggacgtcggaacgtctcgggcagtttagttctgccgaaacgcagcgtattataacccTgctcaagcgggctgggttac   
>ECK120010645   damp1  reverse 3516252 Sigma70 Strong 
agaccgcaggtaatgttggttcgttgaaatcggcaccgtccagccattacactctgcagcTgagcagttcctctaactacg   
>ECK120010646   damp2  reverse 3515982 Sigma70 Strong 
aggtacaggccgatctgaagtaatcaaggttatctcccgcaatggtttatcgttgcgggaGttgcctgaagcgctggatgc   
>ECK120010360   dapAp  reverse 2599784 Sigma70 Strong 
aacaatcagaacggttctgtctgcttgcttttaatgccataccaaacgtaccattgagacActtgtttgcacagaggatgg    
>ECK120010274   dapBp1 forward 28343   Sigma70 Strong 
atttctaattatcagcgtttttggctggcggcgtagcgatgcgctggttactctgaaaacGgtctatgcaaattaacaaaa     
>ECK120030657   dapBp2 forward 28288   Sigma70 Strong 
tgcagtcattcatcgactcatgcctttcactgatatccctccctgtttatcattaatttcTaattatcagcgtttttggct    
>ECK120010284   dapDp  reverse 185977  Sigma70 Strong 
ttgcagcaggaagtgcatcagcggttgacagaggccctcaatccaaacgataaagggtgaTgtgtttactgatatgaaaag    
>ECK120030660   dapEp  forward 2591560 Sigma70 Strong 
aaatgcctgcaattatcaaacgtccattgctctgcgtgcccggtaagcctatgctgctggGtttcagtgattccagttatc   
>ECK120009885   dctAp  reverse 3683498 Sigma70 Strong 
ttgtttcaattatgatccaggtacatttctgtgatgttgtctgggtgttattttaaggccGcaggtaccccataaccttac   
>ECK120010755   dcuAp  reverse 4366843 Sigma70 Strong 
aagcgaacagtaatcgtacagggtagtacaaataaaaaaggcacgtcagatgacgtgcctTttttcttgtgagcagtaact   
>ECK120010567   dcuBp  reverse 4348764 Sigma70 Strong 
gaaaacagttcatacaaaacagaacgtgactgtgatctattcagcaaaaatttaaataggAttatcgcgagggttcacaca   
>ECK120033033   dcuRp  reverse 4350565 Sigma70 Strong 
acgatcccacgaatttatgaataaattgcatgtgattctcggattattgcatctgaagagTtataagcagttggaagatta   
>ECK120016339   dcuSp  reverse 4351685 Sigma70 Strong 
atatagccaatcattcttactccctttgaattacccgcctcatcagagataatgcttaagAaatttgtcacacaaggaagc   
>ECK120029527   defp forward 3433650 Sigma70 Strong 
caatctttgcgattggtcagtgatgctgtcaatcagagggggatttgtctagaatagaagAaataatctttctaactcctg    
>ECK125165391   degQp  forward 3380698 Sigma70 Strong 
gactatcatttaatctggtgtctcattgttagccgtctgaaaattcaataacatcaaactGttttgaatctcttttcttat   
>ECK125165392   degSp  forward 3382173 Sigma70 Strong 
tcgtaaaccgggcatcaggcttacgtgtgatgtccggttaactcgtggtatgctgctgccGttcccttttttaatgacgcc   
>ECK120010451   deoBp  forward 4619567 Sigma70 Strong 
gcaccggaaagcacaccaactgtctatcgccgtatcagcgaataacggtatactgatctgAtcatttaaatttgaagcact     
>ECK120010115   deoCp1 forward 4616679 Sigma70 Strong 
gaggtaacgccagaaacgttttattcgaacatcgatctcgtcttgtgttagaattctaacAtacggttgcaacaacgcatc   
>ECK120010116   deoCp2  forward 4617278 Sigma70 Strong 
gatttccttaattgtgatgtgtatcgaagtgtgttgcggagtagatgttagaatactaacAaactcgcaaggtgaatttta   
>ECK120029865   dgcZp   reverse 1623879 Sigma70 Strong 
aacttcggatttctatgaaaatattgacgtaattttgcttttctctcgttagaatagcgcGcacaaggaactgtgaaaaag      
>ECK125158031   dicCp   reverse 1647876 Sigma70 Strong 
catagttagctaatgctaaatcgtattgactatgtttttgttaacatctatcttgttagtTatgactaacaataaaggtgt   
>ECK120035104   dinIp  reverse 1121509 Sigma70 Strong 
aaacaataaaaatcgtagcttcctgttgtcattaggttattttacctgtataaataaccaGtatattcaacagggggctat    
>ECK120015518   dinQp  reverse 3647982 Sigma70 Strong 
actgaaactattgcaaggacgtgctggttttataacctgcatgtactgtatgattatccaGttagctctgaggcattttca     
>ECK120034549   dksAp2 reverse 160657  Sigma70 Strong 
ttgtcaagtgttacgtttagataattgctatccggaaaagcatctgctatttatagcggcCtcatttttcccccgaacatg    
>ECK125145775   dksAp3 reverse 160751  Sigma70 Strong 
cttaaaaaatcactgccggttacattgtagtaaagtaagtaactggttaatttacattctGgtcgcgtgcgcaaatacgct   
>ECK125137251   dldp6  forward 2222152 Sigma70 Strong 
ttgtctgaattttcaaaatattcactcgctgaattgttatacaaggcgctattctagtttGtgatattttttcgccaccac     
>ECK120010117   dmsAp1 forward 940823  Sigma70 Strong 
ttttgtctccctttgataccgaacaataattactcctcacttacacgtaatactactttcGagtgaaaatctacctatctc     
>ECK120010410   dnaAp2 reverse 3883882 Sigma70 Strong 
ataaatcgggaaaatctgtgagaaacagaagatctcttgcgcagtttaggctatgatccgCggtcccgatcgttttgcagg   
>ECK120010407   dnaNp3 reverse 3882562 Sigma70 Strong 
caggaaaaactggtcaccatcgacaatattcagaagacggtggcggagtactacaagatcAaagtcgcggatctcctttcc    
>ECK120010406   dnaNp4 reverse 3882348 Sigma70 Strong 
gccgtaagatcgagcagttgcgtgaagagagccacgatatcaaagaagatttttcaaattTaatcagaacattgtcatcgt   
>ECK120010490   dppAp  reverse 3707870 Sigma70 Strong 
tggtgtaaatcccggttggctgtattgacgttttcacattctgttgacagattgtaggtcAcgaggggcattttatggagg     
>ECK120010234   dpsp reverse 848950 Sigma70 Strong 
attagtgtgataggaacagccagaatagcggaacacatagccggtgctatacttaatctcGttaattactgggacataaca    
>ECK120009857   dsbAp  forward 4043377 Sigma70 Strong 
ttactggctgcgacagacggcgacttttatagaacaggcaaaagttctacaagaacccccTttgcaattaacacctatgta     
>ECK120010208   dsdAp  forward 2479121 Sigma70 Strong 
ctggctagtgaagcaatattgcggcgctacgctcaatgaaacatttaaatactatacgacAgcgacatttatcgcttcagt   
>ECK120010460   dsdXp  forward 2477821 Sigma70 Strong 
catgtgaaaggcaaattttatcgtttgtcagcctgcgttgtttttttgtccaatatcatcAggttaatcacaggggaaggt   
>ECK125108717   dsrAp  reverse 2025313 Sigma70 Strong 
ttaatcattcatatggcgaatattttcttgtcagcgaaaaaaattgcggataaggtgatgAacacatcagatttcctggtg    
>ECK120010269   eddp1  reverse 1934713 Sigma70 Strong 
ttttacactttcaggcctcgtgcggattcacccacgaggctttttttattacactgactgAaacgtttttgccctatgagc    
>ECK120029863   efeU_1p forward 1081307 Sigma70 Strong 
ttataaacattccgcttgtgtttttctttgccgtaatgataatcgctatcactgcgatttActtttctttgcatagattga   
>ECK125109856   enop4   reverse 2907968 Sigma70 Strong 
gtaaaaaagttagagcggcaacgcgtaccctgggtacgcgttgtttgtctggagtttcagTttaactagtgacttgaggaa    
>ECK125109857   enop7   reverse 2908152 Sigma70 Strong 
tctgcgcgttgcgggccgttccggggatgatcagttggtcgagatcatcgaagttccgaaTcacccgtggttcgtggcttg   
>ECK120010224   entCp   forward 624831 Sigma70 Strong 
ttgcagattgcgttacctcaagagttgacatagtgcgcgtttgcttttaggttagcgaccGaaaatataaatgataatcat    
>ECK120009985   entSp1  forward 622258 Sigma70 Strong 
ccatgataatgaaattaattatcgttatcgatcttatttggatatgttagcatgtgcagcCtaagaataggtatttaaaat   
>ECK120010534   epdp   reverse 3073823 Sigma70 Strong 
aatgtcttcttcggctggacaaacattccttttattccacgtttcgcttatcctagctgaAgcgtttcagtcgattaaatg     
>ECK125145769   esrEp  forward 4019978 Sigma70 Strong 
cagggcgatattcaggtggtgcaaaacttcgttgcgctggcagatctggcagagttcgacCctgcggaactgctggcccct   
>ECK125230249   exuRp2 forward 3246618 Sigma70 Strong 
ccttctcaggcggctttttcatcactgcgagtagagctaaactcgcaaaagtggtataacAaatatagtctgccgtatcat   
>ECK120010355   fabBp  reverse 2441641 Sigma70 Strong 
ttctctattaaatggctgatcggacttgttcggcgtacaagtgtacgctattgtgcattcGaaacttactctatgtgcgac    
>ECK120011027   fadBp  reverse 4031013 Sigma70 Strong 
atcggcatttctttaatcttttgtttgcatatttttaacacaaaatacacacttcgactcAtctggtacgaccagatcacc   
>ECK120009999   fadDp  reverse 1889807 Sigma70 Strong 
cgcttcgcaaccttttcgttgggtaattatcaagctggtatgatgagttaatattatgttAacggcatgtatatcatttgg   
>ECK120049205   fadRp  forward 1234905 Sigma70 Strong 
atccctttttcttctttttgtctgctatcagcgtagttagccctctggtatgatgagtccAactttgttttgctgtgttat   
>ECK125137965   fdhEp1 reverse 4081361 Sigma70 Strong 
gattcgcgttaatgctgcattcatttgccgcagtggcgttaattgtggttatcatggtgcAtatctacgccgccctttggg     
>ECK120010215   fdnGp  forward 1547372 Sigma70 Strong 
agatgttctttttgatttcgcgcaaaaagattcagaattttactgttagtttcctcgcgcAgtaatacccctgaaaaaaga     
>ECK125162182   feaBp1 forward 1447492 Sigma70 Strong 
gacaaagcgaatgtcacagcgaaaaaagtgacttttcttgtcgctgcgtacactgaaatcAcactgggtaaataataagga   
>ECK125162183   feaBp2 forward 1447370 Sigma70 Strong 
tttttattgttgcatttgtgttgcaataaacgaagctaatgagcctgactataggaaataAgtcttgtcaggcatagagac   
>ECK125162179   feaRp1 reverse 1447349 Sigma70 Strong 
cgtgacaataaccgcttatgtctctatgcctgacaagacttatttcctatagtcaggctcAttagcttcgtttattgcaac   
>ECK125162180   feaRp2 reverse 1447309 Sigma70 Strong 
tatttcctatagtcaggctcattagcttcgtttattgcaacacaaatgcaacaataaaaaTacatttcacagagcgaaaac   
>ECK125162181   feaRp3 reverse 1447394 Sigma70 Strong 
ttcgctgtgacattcgctttgtcagctgtgacaagctccgcaaatcgtgacaataaccgcTtatgtctctatgcctgacaa   
>ECK120010221   fepAp  reverse 612667  Sigma70 Strong 
ccatgtttactgtgcaatttttcattgattgcagaaatatattgataatattattgataaCtatttgcatttgcaatagcg   
>ECK120010222   fepBp  reverse 624727  Sigma70 Strong 
ggtaacgcaatctgcaactcggggttgcatctggttgtggttacaatgaaaatgagaagcAttattgatggattcgcataa    
>ECK120010223   fepDp1 reverse 622234  Sigma70 Strong 
tgccttgccatcaaatattttaaatacctattcttaggctgcacatgctaacatatccaaAtaagatcgataacgataatt    
>ECK120009987   fepDp2 reverse 622192  Sigma70 Strong 
acatgctaacatatccaaataagatcgataacgataattaatttcattatcatggaagttCgtatgtctggttctgttgcc    
>ECK120010299   fesp forward 612687 Sigma70 Strong 
cttcccacggcgcgccattacgctattgcaaatgcaaatagttatcaataatattatcaaTatatttctgcaatcaatgaa   
>ECK120015395   fhuFp   reverse 4605694 Sigma70 Strong 
ttatcatttgcaagccagataaatcccttgctatcgggtaaacctatcgctatgattagcAatcattatcatttagattac    
>ECK125137973   fieFp4  forward 4106449 Sigma70 Strong 
tcctcaatttgcctgctgcttaatgcattgcagatgatttgcttccgttatactagcgtcAgttgatagcgggagtattta     
>ECK120010667   fimAp  forward 4542694 Sigma70 Strong 
tttaacttattgataataaagttaaaaaaacaaataaatacaagacaattggggccaaacTgtccatatcataaataagtt    
>ECK120010503   fimBp1 forward 4540809 Sigma70 Strong 
tacatagcatgcaagagcatggcgtttgtatggcaacgttattataattaacagttgctaCtccatttaagttcactcaga   
>ECK120010668   fimEp  forward 4541871 Sigma70 Strong 
actggaagttaatccactgcaatctattgttatattgaatcaaatcaatgaaaatagatgTtgtcacatcagtgatatttt   
>ECK120010687   fixAp  forward 42325   Sigma70 Strong 
tattgaaagttggatttatctgcgtgtgacattttcaatattggtgattaaagttttattTcaaaattaaagggcgtgata   
>ECK120009954   fldBp  forward 3039822 Sigma70 Strong 
ctcatttgatccattatgccttattgtgccgtgactaaagcgattctgatacactagccgCaaaagccacagcagaatcga    
>ECK120010198   flhDp  reverse 1978395 Sigma70 Strong 
tattgaaaatcgcagcccccctccgttgtatgtgcgtgtagtgacgagtacagttgcgtcGatttaggaaaaatcttagat  
>ECK120009941   flup forward 2071317 Sigma70 Strong 
aagcactgttttcgttactgtctctcttgtccgtgcaatagctcaataatagaataaaacGatcaatatctattttatcga    
>ECK125108718   fnrSp  forward 1409129 Sigma70 Strong 
cgccgcaaagtttgagcgaagtcaataaactctctacccattcagggcaatatctctcttGcaggtgaatgcaacgtcaag    
>ECK120010119   fnrp reverse 1399552 Sigma70 Strong 
ctctgctgttaaggtttgcttagacttacttgctccctaaaaagatgttaaaattgacaaAtatcaattacggcttgagca    
>ECK120010308   focAp1 reverse 954493  Sigma70 Strong 
agccaggcgagatatgatctatatcaatttctcatctataatgctttgttagtatctcgtCgccgacttaataaagagaga   
>ECK120010309   focAp3 reverse 954814  Sigma70 Strong 
taaaatcaaatagcctacgcaatgtaggcttaatgattagtctgagttatattacggggcGtttttttaatgccccgcttt    
>ECK120010276   folAp  forward 49799   Sigma70 Strong 
ttcctcaacatcatcctcgcaccagtcgacgacggtttacgctttacgtatagtggcgacAattttttttatcgggaaatc    
>ECK120033722   frcp reverse 2493439 Sigma70 Strong 
cacaaatgtcgcgactctctctgattaccacgaatcaatatttatcatattcttcttttcGtcctcactacttaccatgca   
>ECK120010120   frdAp  reverse 4382412 Sigma70 Strong 
taaaaaaatcgatctcgtcaaatttcagacttatccatcagactatactgttgtacctatAaaggagcagtggaatagcgt   
>ECK125160646   frrp forward 192814 Sigma70 Strong 
aatagcctaataatccagacgattacccgtaatatgtttaatcagggctatacttagcacActtccactgtgtgtgactgt    
>ECK120034548   frsAp  forward 256502  Sigma70 Strong 
caacgcctggcactgccgggcgttgttctttttaacttcaggcgggttacaatagtttccAgtaagtattctggaggctgc     
>ECK125095453   ftnAp  forward 1988682 Sigma70 Strong 
ataattgaagtttatattttaccttttgcaaataataaaataacaaattatagtgacgccAcagcaacaaatataaccttt    
>ECK120029866   ftnBp2 forward 1986799 Sigma70 Strong 
atataaacttgatgatttaagcattttcttatacccgttcagacgttattcttatttcagAtcatcgtcagaattgactcc    
>ECK120009884   ftsAp1 forward 103561  Sigma70 Strong 
ctgatgaattgaagattcatctggttgaatatgtgccgattgcgcggtggaatgatcaacAtatggtagacgcggaaggaa   
>ECK125137688   ftsHp4  reverse 3326978 Sigma70 Strong 
ctaaccgggagatttcagacgaaagtttgaaagatgctggatatagagtatcctgacgctGtttttaacacagttgtaata     
>ECK120033247   ftsKp1  forward 933138 Sigma70 Strong 
aagacgcgctaacacggaacaggtgcaaaatcggcgtattttgattacactcctgttaatCcatacagcaacagtactggg    
>ECK120033248   ftsKp2  forward 932929 Sigma70 Strong 
aattcaataccgctgtacaaaaacttgaagaaattcaggagtgtcatttagtatccggtgAtttcgactacctgttgaaaa   
>ECK120011033   fumAp   reverse 1688440 Sigma70 Strong 
caaaaagtcgtactagtctcagtttttgttaaaaaagtgtgtaggatattgttactcgctTttaacagggcaacggaacac   
>ECK120010186   furpa   reverse 710716 Sigma70 Strong 
acaatatttgccagggacttgtggttttcatttaggcgtggcaattctataatgatacgcAttatctcaagagcaaattct    
>ECK120009914   gabDp1 forward 2791172 Sigma70 Strong 
ggcagcgacatcagcaattcctattggtgcgcatattgtcagcaaggtacaaacgctgttGgcaagccagagtaaccccgg    
>ECK120049202   gadEp3 forward 3657800 Sigma70 Strong 
ttagccatttcaaacattatcatggctgatattttccgtagtcaggtttaatgttttaaaAgtgctgtgggaaagtgaaca     
>ECK125095186   gadEp4 forward 3658062 Sigma70 Strong 
ccaattgccagcttaagtcgaaacaaggagactcgatatttaaatcggattacattttaaCtttagtaatattcttcagag    
>ECK120015157   galPp  forward 3088255 Sigma70 Strong 
attacactgatgtgatttgcttcacatctttttacgtcgtactcacctatcttaattcacAataaaaaataaccatattgg     
>ECK120009842   galRp  forward 2976569 Sigma70 Strong 
tcccacgatgaaaacacgccaccccttgaaccaacgggcgttttccgtaacactgaaagaAtgtaagcgtttacccactaa     
>ECK120010121   galSp  reverse 2241710 Sigma70 Strong 
tttccattgctgtgactcgattcacgaagtcctgtattcagtgctgacaaaatagccgccAgcaagcagtcatttactgca    
>ECK120010521   gapAp1 forward 1862735 Sigma70 Strong 
gtcgcaatgattgacacgattccgcttgacgctgcgtaaggtttttgtaattttacaggcAaccttttattcactaacaaa       
>ECK120010522   gapAp3 forward 1862597 Sigma70 Strong 
tgcacctaaatcgtgatgaaaatcacatttttatcgtaattgccctttaaaattcggggcGccgaccccatgtggtctcaa   
>ECK120010523   gapAp4 forward 1862526 Sigma70 Strong 
tgactgattctaacaaaacattaacaccaactggcaaaattttgtcctaaacttgatctcGacgaaatggctgcacctaaa    
>ECK120010227   gatYp  reverse 2177234 Sigma70 Strong 
tattgtcgtttttgtgatcgttatctcgatatttaaaaacaaataatttcattatattttGaaatcgaaaacaaacgacag    
>ECK120009918   gcdp1  reverse 141263  Sigma70 Strong 
atctgttaataaagctcgaattgtgatgacgatcacacatgttaaaacctataattaattGctactaaaatattaatgaat   
>ECK120010229   gcvAp  reverse 2942639 Sigma70 Strong 
aagtgccgccactataggtatttgctggtagaagctcaacggacaatttataatggctcaGattaaaaaaactaataggtt   
>ECK120010091   gcvBp  forward 2942696 Sigma70 Strong 
aatctgagccattataaattgtccgttgagcttctaccagcaaatacctatagtggcggcActtcctgagccggaacgaaa     
>ECK120010677   gcvRp  forward 2599879 Sigma70 Strong 
aagcagacagaaccgttctgattgttgtatgcatgttttttttatgctttccttaagaacAactcaccccttaaaggaata      
>ECK125165390   gcvRp2 forward 2599806 Sigma70 Strong 
acttcccgtgaacatgggccatcctctgtgcaaacaagtgtctcaatggtacgtttggtaTggcattaaaagcaagcagac   
>ECK120010228   gcvTp  reverse 3050772 Sigma70 Strong 
atgtgatgatcaattttaccttatggttaacagtctgtttcggtggtaagttcaggcaaaAgagaacgattgcgttgggga   
>ECK120010334   gdhAp1 forward 1842308 Sigma70 Strong 
ctttcctgggtcatttttttcttgcttaccgtcacattcttgatggtatagtcgaaaactGcaaaagcacatgacataaac      
>ECK125203423   gfcAp   reverse 1050702 Sigma70 Strong 
ttcgtaacaatttccttatctttaatttgtattttgctaagatttatcttatgctcacaaGtcgtatttccagagggggat   
>ECK120010636   glcCp   forward 3128206 Sigma70 Strong 
ccagctctgtgaccttgtcttggttaactcaatgttaaattgatgtaacataatcacttaCgtgatgtgcgtgttttgcga   
>ECK120010635   glcDp   reverse 3128076 Sigma70 Strong 
ggtctgaccggtagctaaagagatagacgaaaacgaaaagcccgcttaataactgttcacAgaagcagcgcgcaaaaatca   
>ECK125134704   glgAp  reverse 3568392 Sigma70 Strong 
gtggtgccggaactggatatgtacgatcgcaattggccaattcgcacctacaatgaatcaTtaccgccagcgaaattcgtg   
>ECK125134703   glgBp  reverse 3573657 Sigma70 Strong 
taagcgcagatgtttcatgatttaccgggagttaaatagagcattggctattctttaaggGtggctgaatacatgagtatt   
>ECK120010187   glgCp1 reverse 3569389 Sigma70 Strong 
ctggggagtggcacgccattcccccattcgctggagaggataacccagtgattacggctgTctggcagggacctgcacacg   
>ECK120015382   glkp reverse 2509461 Sigma70 Strong 
ttacagggagcctgcctttccggcgttgttgttatgcccccaggtatttacagtgtgagaAagaattattttgactttagc    
>ECK120034272   glkp1  reverse 2509447 Sigma70 Strong 
cctttccggcgttgttgttatgcccccaggtatttacagtgtgagaaagaattattttgaCtttagcggagcagttgaaga     
>ECK120010584   glmUp1 reverse 3915223 Sigma70 Strong 
ctgtccatttcacgatgaaaaaaatgtagttttttcaaggtgaagcggtttaaattcgttCtcaaattacagtcaggacgc   
>ECK120010585   glmUp2 reverse 3915326 Sigma70 Strong 
aaattaaggtactgccttaattttctgcagacaaaaggcgtgacgatggtcgaaaatggcGctttcgtcagcggggataat     
>ECK120030810   glmZp  forward 3986432 Sigma70 Strong 
ttatctcataacaagtgttaagggatgttatttcccgattctctgtggcataataaacgaGtagatgctcattccatctct      
>ECK120010124   glnAp1 reverse 4058222 Sigma70 Strong 
gcataaaaagggttatccaaaggtcattgcaccaacatggtgcttaatgtttccattgaaGcactatattggtgcaacatt   
>ECK120010569   glnBp1 reverse 2687441 Sigma70 Strong 
cacgagctggatgcaaacgatttcaaggaatgaattggcgttatgtgttacgtttagcagAtcaaaagacaggcgaccttt   
>ECK120010159   glnBp2 reverse 2687503 Sigma70 Strong 
tcacccacgcggcgagaatggcggggcgcaaccggacagaattttataaactgctttcccGacacgagctggatgcaaacg   
>ECK120010126   glpDp  forward 3561971 Sigma70 Strong 
tcactctaaaatgttttttcaatgttacctaaagcgcgattctttgctaatatgttcgatAacgaacatttatgagcttta   
>ECK120010231   glpFp  reverse 4118161 Sigma70 Strong 
ggcacacacattttaagttcgatatttctcgtttttgctcgttaacgataagtttacagcAtgcctacaagcatcgtggag    
>ECK120010020   glrKp  reverse 2691123 Sigma70 Strong 
caaagccgggtaattcccggctttgttgtatctgaacttcccctcggttagcatcaggctAttcgcgtctgacgagagtaa     
>ECK120010173   gltAp1 reverse 754767  Sigma70 Strong 
aatcattcaacaaagttgttacaaacattaccaggaaaagcatataatgcgtaaaagttaTgaagtcggtatttcacctaa   
>ECK120010240   gltBp  forward 3354509 Sigma70 Strong 
acatttctgtaccaataagcttgccatttgacctgtatcagctttcccgataagttggaaAtccgctggaagctttctgga   
>ECK120010678   gltXp1 reverse 2520784 Sigma70 Strong 
caagatgatcgcaaaacagaccgtgttgcgcaatttgtcaacgaaaacaataatgcgtaaGgtagaaacccgaactacatt     
>ECK120010680   gltXp3 reverse 2520730 Sigma70 Strong 
gcgtaaggtagaaacccgaactacattgaggaatcaggcgggagtgatagaatatcgcccActtaatttttccaggatttg     
>ECK120016952   glyQp  reverse 3725354 Sigma70 Strong 
aagccctgctttttcccgtttcgtactgtatatcttccatccagcgggtatactgatcccTtcctttaaatccacacgtat  
>ECK120048894   gmkp    forward 3821388 Sigma70 Strong 
tgcgcaaaaagtgtgagcaagggctacgtcacatggccgcgccgtgtataataagctcgtAtgtaggctttatttcgctaa  
>ECK120010350   gndp    reverse 2101324 Sigma70 Strong 
aagcatataagcatggataagctatttatactttaataagtactttgtatacttatttgcGaacattccaggccgcgagca  
>ECK120010270   gntKp   reverse 3577645 Sigma70 Strong 
cttatacacttaaggcatggatggatattgcttctgatattgtccggctggacaatgttaCcgataacagttacccgtaac  
>ECK120010055   gntPp  reverse 4551334 Sigma70 Strong 
tgatcagaggatgtgacattcatcgcaacaatggttgaccaatttacataacatatcgccCaaaataacaacggttcaacc  
>ECK120010030   gntRp2 reverse 3578818 Sigma70 Strong 
gcttccggggttttgccgcgtcgttagcacaatgcgatgcaattgatttagtgtatatctAataattgtaaacaagcactg    
>ECK120010271   gntTp1 forward 3546405 Sigma70 Strong 
tttaaatttaccccgctctggtgattctcaaacgccagatgttacccgtatcattcacatGggtaccaaacatactcctga    
>ECK120009959   gpmAp  reverse 787632  Sigma70 Strong 
tattttcgctatggttatgcgtaagcattgctgttgcttcgtcgcggcaatataatgagaAttattatcattaaaagatga     
>ECK125109855   gpmAp2 reverse 787670  Sigma70 Strong 
tgcaactcaatattcacaacaaccttacactgcgccactattttcgctatggttatgcgtAagcattgctgttgcttcgtc     
>ECK120030212   gspAp1 reverse 3455519 Sigma70 Strong 
acgatgtatgttctaataaaatagattgggtgggttgtatattgacgttagtataaatagTattaatgccgcttgcatgaa   
>ECK120030209   gspCp2 forward 3455527 Sigma70 Strong 
acatattactaatataaataaattttgcttgattcatgcaagcggcattaatactatttaTactaacgtcaatatacaacc   
>ECK120010255   guaBp  reverse 2634107 Sigma70 Strong 
agcaagcattttttgcaaaaaggggtagatgcaatcggttacgctctgtataatgccgcgGcaatatttattaaccactct   
>ECK120011036   gyrAp  reverse 2339457 Sigma70 Strong 
ggatgtgaataaagcgtataggtttacctcaaactgcgcggctgtgttataatttgcgacCtttgaatccgggatacagta     
>ECK120010403   gyrBp  reverse 3880150 Sigma70 Strong 
atagacatgtcggacgaaaattcgaagatgtttaccgtggaaaagggtaaaataacggatTaacccaagtataaatgagcg    
>ECK120030782   hchAp  forward 2035780 Sigma70 Strong 
cgccgactaccgctttcgatatattgactcaattttccagcctggttaaaaatagcgaccAgctcagtcgcaaatatagtg   
>ECK120010051   hdeDp  forward 3656960 Sigma70 Strong 
taggaaatttttattaaatcgactgcattcttagacgcgtttttggcatagattgatagcAggggattttcttcttaattt     
>ECK120010322   hemAp1 forward 1263676 Sigma70 Strong 
attactccaaaagggggcgctctcttttattgatcttacgcatcctgtatgatgcaagcaGactaaccctatcaacgttgg   
>ECK120009943   hemFp  forward 2553205 Sigma70 Strong 
ccacagcgattgctgaaggcgtgatcagttatttccactggttcgacaaccagaaagcacAttcgaaaaagcgataagtta   
>ECK120029524   hemHp  forward 498031  Sigma70 Strong 
tgatttgacctctcacagcaattagttcttcttcctcacttttccgctacaattatcaacAagttgaatcgataagaggcg   
>ECK120010684   hemNp  forward 4051943 Sigma70 Strong 
tctgctgataacccttccggttatatgttatctggtgtggttattcgttaaactacagcgGttgtcgcggcgacaaaagtg     
>ECK120009982   hepAp  reverse 63358   Sigma70 Strong 
gagttcgccagataccattttgatgcgtgacgaatgctttgccatccagtaccatagcgcCctttccattcctggacctga    
>ECK120010459   hflDp  reverse 1192686 Sigma70 Strong 
gccagtctgccgtcttctataacggtgaagtgtgcctcggtggcggtattattgagcagcGtctgccgctgccggtctgat   
>ECK120033702   hfqp2  forward 4399801 Sigma70 Strong 
gatccacaaaggctttcccgggcactggaagtttttttcatttcgggtaaaactttaacgGaactgacgcaaacgtcagga    
>ECK120033732   hfqp3   forward 4400220 Sigma70 Strong 
gcgtgacgaagtattacaggttgttggtgctatcgcaggctgaatgtgtacaattgagacGtatcgtgcgcaattttttca     
>ECK120051381   hicAp   forward 1509221 Sigma70 Strong 
cttccttcctgattttgcattgcattctgccgttgcggcgatttagtgctattttcgagcAaattacacacggaggtaaac   
>ECK125140836   higBp   reverse 3234480 Sigma70 Strong 
ttccgtcacacagataaattcatccgttgccaatctggcaacggatgttatcatattgccAatttgtcaacggacgtgatg    
>ECK120016954   hipBp  reverse 1592482 Sigma70 Strong 
gtagagcggataagatgtgtttccagattgacttatcctcactaaaggataaaacttataAtatccccttaagcggataaa   
>ECK120010349   hisBp   forward 2093360 Sigma70 Strong 
ggcgcgctttaaagcctccagtgcggtgtttaaatctttgtgggatcagggcattatcttAcgtgatcagaataaacaacc   
>ECK120030804   hisJp reverse 2426837 Sigma70 Strong 
atacgtctaacggggcgggatattttgccttgatggtcaattttatggcacgataagtgtAacaaacctgtaaatattccc     
>ECK120010361   hisSp   reverse 2640642 Sigma70 Strong 
agcaggttgaaaaataataacgtgatgggaagcgcctcgcttcccgtgtatgattgaaccCgcatggctcccgaaacattg   
>ECK120010201   hnsp reverse 1292958 Sigma70 Strong 
tttgaattccttacattcctggctattgcacaactgaatttaaggctctattattacctcAacaaaccaccccaatataag     
>ECK120009917   hptp forward 141360 Sigma70 Strong 
acaattcgagctttattaacagattccgcgaatgaatagttttactggtatactgcgtgtCttgcgctttgttgcggtgcc     
>ECK120010517   hscBp   reverse 2659524 Sigma70 Strong 
cggcgaaagcttccacgtttgatgcgcataccgataaccccaccgtggtcgcctgcgcgtGgggtttgttttacctgattc   
>ECK120029868   hslJp reverse 1441780 Sigma70 Strong 
ctgcattccaggggagctgattcagataatccccaatgacctttcatcctctattcttaaAatagtcctgagtcagaaact   
>ECK120010728   hupBp2  forward 461395 Sigma70 Strong 
tcgggcttgcccttattaaggggtgttgtaaggggatggctggcctgatataactgctgcGcgttcgtaccttgaaggatt   
>ECK120010729   hupBp3  forward 461332 Sigma70 Strong 
cagggctggcaggctaattcgggcttgccagcctttttttgtctcgctaagttagatggcGgatcgggcttgcccttatta    
>ECK120010541   hyaAp   forward 1031984 Sigma70 Strong 
aaaagataaatccacacagtttgtattgttttgtgcaaaagtttcactacgctttattaaCaatactttctggcgacgtgc    
>ECK120010657   hybOp1 reverse 3146363 Sigma70 Strong 
attaattacactaatgcttcttcccttcgttttagcgccccgccgcagtatcatgatatcGataaccataataaatgtgtg      
>ECK125137466   hycIp4 reverse 2843102 Sigma70 Strong 
attcgataaagcccgggcagcgcaaacttcgcagcagcaggaatggagtacaatgctgttAagtatgctgcatgatattca    
>ECK120030663   hypFp2 reverse 2838014 Sigma70 Strong 
aatgtattggttgccgtacctgtgaagtagcgtgcgtggtttctcatcaggaaaatcaggActgtgcatcgctgaccccgg   
>ECK120030664   hypFp3 reverse 2838105 Sigma70 Strong 
taaaaactggcatgatttgtgaatgtatcggcgcattaactgtcattgctggagaatttgAtgaaccgtttcatcattgct   
>ECK120010174   icdAp1 forward 1195008 Sigma70 Strong 
gcattatagcctaataacgcgcatctttcatgacggcaaacaatagggtagtattgacaaGccaattacaaatcattaaca     
>ECK120010519   icdAp2 forward 1194961 Sigma70 Strong 
tctaaaagaagttttttgcatggtattttcagagattatgaattgccgcattatagcctaAtaacgcgcatctttcatgac   
>ECK120010038   idnKp  forward 4494597 Sigma70 Strong 
tcttatcagtagaaataaaaaaacgtgaaattattatgccgccaggcgtagtatcgcagcAggtaagatgattcaggagat   
>ECK120030653   ileSp1 forward 21833   Sigma70 Strong 
gtaggtgatgatttccgctttggcgctggtcgtgaaggcgatttcttgttattacagaaaGctggcatggaatacggcttc   
>ECK120010160   ilvCp forward 3957912 Sigma70 Strong 
attgcaatgtgacgttgtgaatatatcaatttccgcaataaatttcctgtcatatagtgaAttcaatctcgcaaacgcgaa    
>ECK120010153   ilvIHp1 forward 85600  Sigma70 Strong 
gtgtttatgtctctggctgccaattgcttaagcaagatcggacggttaatgtgttttacaCattttttccgtcaaacagtg    
>ECK120010278   ilvIp3  forward 85453  Sigma70 Strong 
tgggctctctattttaggattaattaaaaaaatagagaaattgctgtaagttgtgggattCagccgatttattatcaattt    
>ECK120010277   ilvIp4 forward 85420   Sigma70 Strong 
ttttattgaatgtagaattttattctgaatgtgtgggctctctattttaggattaattaaAaaaatagagaaattgctgta   
>ECK120010418   ilvLp1 forward 3950218 Sigma70 Strong 
aaattgaatttttttcactcactattttatttttaaaaaacaacaatttatattgaaattAttaaacgcatcataaaaatc   
>ECK120010419   ilvLp2 forward 3950290 Sigma70 Strong 
ataaaaatcggccaaaaaatatcttgtactatttacaaaacctatggtaactctttaggcAttccttcgaacaagatgcaa   
>ECK120010128   ilvYp reverse 3957867 Sigma70 Strong 
gtttgcgagattgaattcactatatgacaggaaatttattgcggaaattgatatattcacAacgtcacattgcaatttttg    
>ECK120010011   impp1  reverse 57156   Sigma70 Strong 
gacgctattcggacaggattaacactagcgtagagatgacgagtacgttagtctctgaccGtttgtcacgcgcaacgttac     
>ECK120010012   impp2  reverse 57241   Sigma70 Strong 
cgttttccggctgcggtcaattgtgggacatcgcctataatttgcattatcatacctgtcAttcaatgccgtgcctaacac     
>ECK120016571   infAp1 reverse 926685  Sigma70 Strong 
ttttcaccacaagaatgaatgttttcggcacatttctccccagagtgttataattgcggtCgcagagttggttacgctcat    
>ECK120016570   infAp2 reverse 926479  Sigma70 Strong 
tttgttgcgatttagcgcgcaaatctttacttatttacagaacttcggcattatcttgccGgttcaaattacggtagtgat    
>ECK120009955   infCp2 reverse 1800818 Sigma70 Strong 
gcgggcattcgtgttaaagcagacttgagaaatgagaagattggctttaaaatccgcgagCacactttgcgtcgcgtccca    
>ECK125137821   insHp3 reverse 3653268 Sigma70 Strong 
gttgaaaataaaccttcgatttgtttgtcaagatattgtccatctttatataatttggggGtagggtgttctttatgtaaa    
>ECK125134715   intSp  forward 2466515 Sigma70 Strong 
ttcgtcatggttcgcttcagatcgttgacagccgcactccatgacgggtaaaaagtggatAaaataattttacccaccgga   
>ECK125095431   iraDp1 forward 4556576 Sigma70 Strong 
aagcatatcttattactaattggaatttgatgttgctatattgaggtctatattaataatGcctgtgaatggtatttttga   
>ECK125134718   iraMp2 reverse 1212123 Sigma70 Strong 
ttcacaaaatctcattttgtttaacatccattgagattccttgctttaaattttattttaTataagccatcattttaatta   
>ECK120030215   iraPp1 forward 401319  Sigma70 Strong 
gctggtaatcaaacaaaaaatatttgcgcaaagtatttcctttgtcataaaaataatactTccagacactatgaagttgtg    
>ECK120009911   iscRp  reverse 2662199 Sigma70 Strong 
cgactaaatcagtcaagtaaatagttgaccaatttactcgggaatgtcagacttgaccctGctatgcaatacccccacttt   
>ECK120015164   istR-1p reverse 3853192 Sigma70 Strong 
aaatacgtcaaaattcgtgccgaaattgcgcgttctgcgcggaacacgtatactttcagtGttgacataatacagtgtgct   
>ECK120015163   istR-2p reverse 3853257 Sigma70 Strong 
actgtataaataaacagtaatatttggacaaaacgcaaactgtgatcgatactcaactatGcactaaatacgtcaaaattc   
>ECK120010127   ivbLp  reverse 3853023 Sigma70 Strong 
cctcaattttcccttgctgaaaaattttccattgtctcccctgtaaagctgtgcttgtatAaatattgttaaacacaaaac   
>ECK120011002   katGp  forward 4133812 Sigma70 Strong 
atcgcatccgtggattaattcaattataacttctctctaacgctgtgtatcgtaacggtaAcactgtagaggggagcacat   
>ECK120010094   kbaZp   forward 3278866 Sigma70 Strong 
agatcagaaaaccattatctttcgttttatttttatctcaccatgacgcagtatcaactgAaacaaaacgaaagattaata   
>ECK120010156   kblp reverse 3792577 Sigma70 Strong 
tttgcagaagtgttaacgcgttatctcgtcgcgacctataagtttgggtaatatgtgctgGaatttgccctgtctggagaa   
>ECK120010129   kdpFp   reverse 728849 Sigma70 Strong 
tttacaccccgcccgcagatttttgcgaaatctttgcagccagaattctacccttccggtAtcacttttaggccactggag   
>ECK120010694   kdsAp   forward 1267854 Sigma70 Strong 
aatatcagcccgtcggcggaactgttttatgaagaccttgatgaagctgataacattgagGtaatccgcaaattgctggat   
>ECK120030205   kdsCp1  forward 3342226 Sigma70 Strong 
catatcacctccgtgatggttgccgatggcgaccatttactcggtgtgttacatatgcatGatttactgcgtgcaggcgta    
>ECK125135016   kdsCp2  forward 3342010 Sigma70 Strong 
ttgctggaagttacccgcaaaaatcttggtatgactgtcatttgcgatgacaatatgatgAttgaaggcatctttaccgac     
>ECK125135017   kdsCp3  forward 3341719 Sigma70 Strong 
cgcccggagagcagcatggcgcgcgccgcagatgtgcatctgtgtgttaaagtagcgaaaGaagcctgtccgttagggctg    
>ECK120010130   lacZp1  reverse 366343 Sigma70 Strong 
gctcactcattaggcaccccaggctttacactttatgcttccggctcgtatgttgtgtggAattgtgagcggataacaatt   
>ECK125165942   lapAp2  forward 1340186 Sigma70 Strong 
atcatcaacaatgcgtgtggatgccatttcgcagacggcgcgaaaatggtactttaaaggGctattgcggtaagttgacca   
>ECK120010237   leuLp   reverse 83735  Sigma70 Strong 
cgggacgtttttattgcgtcagggttgacatccgtttttgtatccagtaactctaaaagcAtatcgcattcatctggagct     
>ECK120034384   leuOp   forward 84188  Sigma70 Strong 
cgcggtagttatgattagattgttttcgcaacaaaaacattatggattattatgctgtggTaaatgactcattccacggca   
>ECK120010131   lexAp   forward 4257087 Sigma70 Strong 
ctctggtttattgtgcagtttatggttccaaaatcgccttttgctgtatatactcacagcAtaactgtatatacacccagg    
>ECK125230251   lgtp reverse 2966121 Sigma70 Strong 
tcatatacatatcttttaacggtatccggcaaccagccaggtccccttgtgctattattcGcacctttggagcgcctgaaa   
>ECK120010241   livJp reverse 3599762 Sigma70 Strong 
attgttaataaactgtcaaaatagctattccaatatcataaaaatcgggtatgttttagcAgagtatgctgctaaagcacg   
>ECK120010242   livKp1 reverse 3597755 Sigma70 Strong 
gtgaattattccgccctttgtgccgttattttatgctgacaaaggcacttttttctgtttAtctatcaataaattcagaat   
>ECK120010666   lldPp  forward 3777289 Sigma70 Strong 
tttcccaattaaaactcacatcaatgttgccaatacataacatttagttaaccattcattGtcattatccctacacaacac   
>ECK120033254   loiPp  forward 3081892 Sigma70 Strong 
ccttatactgagactgagcgtcgattcacctgcaaacggcgcatttttagaataatcctgAccttgtgcggaagagaaaac   
>ECK125145768   lolAp  forward 937328  Sigma70 Strong 
aactgaaaattcagtattttcttctttcctcaagctgattattagcctggaatagagagtAgagggaactcccgatcggga   
>ECK120010282   lpdAp  forward 127717  Sigma70 Strong 
tagacaaatcggttgccgtttgttgtttaaaaattgttaacaattttgtaaaataccgacGgatagaacgacccggtggtg   
>ECK125135018   lptAp2 forward 3343299 Sigma70 Strong 
agatcaatctggtgacgcaggatgttacctctgaagacctcgtcacgttatacggaacaaCatttaactccagcggtctga   
>ECK120010239   lrpp forward 932328 Sigma70 Strong 
ttgtactaaaaatcgatgttttgctttgacaatcccctggtgttttgcgaaaacattcgaGgaagaaaaaaaacagtattc   
>ECK120029295   lspAp  forward 25014   Sigma70 Strong 
tgggcgatgaattacgatttgtcctgttgacctccggcgctaccgttgcagactataacgAcgcacctgctgatgctcagc    
>ECK120010648   lysCp1  reverse 4233539 Sigma70 Strong 
atgaaaaatccgcatgaccccatcgttgacaaccgccccgctcaccctttatttataaatGtactacctgcgctagcgcag   
>ECK120010647   lysCp2  reverse 4233616 Sigma70 Strong 
ccgttagcgtaatgttgagtgtaaacccttagcgcagtgaagcatttattagctgaactaCtgaccgccaggagtggatga   
>ECK125203418   lysOp   reverse 914895 Sigma70 Strong 
cataacatttccttttaattgcaactttactcgtccttccgctttcagtagtgtgtcatcGcgcatttcgacttcatcttt    
>ECK120010688   lysPp   reverse 2248560 Sigma70 Strong 
gtgtcttataaccgtgtatttctgccggaaggattgccaatcgtctgctacaatcgcgccTcatttttaagatggatagca   
>ECK120010265   lysUp1 reverse 4354805 Sigma70 Strong 
gatggttatttattagtgatatcaacttgaggtaagcgttagtttcgataagataaactgAgttactaatagtcgaggcag     
>ECK120010132   malEp  reverse 4246464 Sigma70 Strong 
cggtggggcgtaggggcaaggaggatggaaagaggttgccgtataaagaaactagagtccGtttaggtgttttcacgagca   
>ECK120011041   malIp  reverse 1699228 Sigma70 Strong 
aaattttagtgaggcataaatcacattacgcaacgataatagcgggtataagataaataaAaggtaaaacgttttatctgt   
>ECK120010134   malPp  reverse 3552510 Sigma70 Strong 
tccctgcctaatcccccgcaggatgaggaaggtcaacatcgagcctggcaaactagcgatAacgttgtgttgaaaatctaa     
>ECK120010199   malSp  forward 3737470 Sigma70 Strong 
cctgtggacttaccgctcagggatgagttttgtttggcttatcgctggcaaactgtctgaAatcgcagcaataaggactca  
>ECK120011030   malTp  forward 3553024 Sigma70 Strong 
cagacacataaaaaaacgtcatcgcttgcattagaaaggtttctggccgaccttataaccAttaattacgaagcgcaaaaa    
>ECK120010195   malXp  forward 1699313 Sigma70 Strong 
tcgttgcgtaatgtgatttatgcctcactaaaatttgataaaacgttttatcttctcgcgCaatttactgaatccagattg   
>ECK120010326   manAp  forward 1688551 Sigma70 Strong 
cgactttttgcggctccaggttacttcccgtaggattcttgctttaatagtgggattaatTtccacattaaaacagggatt   
>ECK120010247   manXp  forward 1901933 Sigma70 Strong 
gaaagttaaattacggatcttcatcacataaaataattttttcgatatctaaaataaatcGcgaaacgcaggggtttttgg  
>ECK120010175   mdhp1  reverse 3384313 Sigma70 Strong 
ctacacattcttgagatgtggtcattgtaaacggcaattttgtggattaaggtcgcggcaGcggagcaacatatcttagtt    
>ECK120010486   mdoGp1 forward 1109278 Sigma70 Strong 
tgctgaacgataccgggattctgttgtcggaatggctggttatccattaaaatagatcggAtcgatataagcacacaaagg     
>ECK120009991   mdoGp2 forward 1109257 Sigma70 Strong 
tgcttaatccatgagccagcgtgctgaacgataccgggattctgttgtcggaatggctggTtatccattaaaatagatcgg    
>ECK120010194   melAp  forward 4341887 Sigma70 Strong 
tgggaatgctcaacctggaagccggaggttttctgcagattcgcctgccatgatgaagttAttcaagcaagccaggagatc   
>ECK120010135   melRp  reverse 4341650 Sigma70 Strong 
agggtgaaaaccgtgctcccactcgcagtcatcctccctcactcctgccataattctgatAttccaggaaagagagccatc   
>ECK120009850   menAp  reverse 4120406 Sigma70 Strong 
catctggatgcgttggtggcagatgaagatctgagccgttttatcctataatcgcgttcaAtcattttcatcattgtttga   
>ECK120010062   metAp2 forward 4214159 Sigma70 Strong 
gtgagcggcgaatactaataaccattttctctccttttagtcattcttatattctaacgtAgtcttttccttgaaactttc   
>ECK120010434   metBp  forward 4128636 Sigma70 Strong 
aagaagtttagatgtccagatgtattgacgtccattaacacaatgtttactctggtgcctGacatttcaccgacaaagccc  
>ECK120011003   metFp  forward 4132546 Sigma70 Strong 
tttcctcaccatcattggtcatttttcggttgacgcccttcggcttttccttcatctttaCatctggacgtctaaacggat   
>ECK120034265   metGp   forward 2194269 Sigma70 Strong 
tttacctgaagaatatagagaagtacttacttaacattttcccatttggtactatctaacCccttttcactattaagaagt    
>ECK125203415   metGp2  forward 2193758 Sigma70 Strong 
tgcgcccaacattgttgggattgatgggccgtagatatcggcgtccagaatgccgactttCgccccttctgccgccagcgc   
>ECK125140843   metHp2  forward 4223505 Sigma70 Strong 
ggtgggtcgtggaattgggtaacccggcttgttgcgccagttccgtgagtgccacactgcCattggattcggcaatccact   
>ECK120010432   metJp2 reverse 4128529 Sigma70 Strong 
catctaaacttctttgcgtatagattgagcaaatcccaaatagccgttaaaattatatgcAttatcacgccgacaggtgca   
>ECK120010431   metJp3 reverse 4128466 Sigma70 Strong 
atcacgccgacaggtgcattacacgatgtcacggtaacgcctgtacggtaaactatgcggGtttacggtcagtacccacat   
>ECK120009903   metKp  forward 3086577 Sigma70 Strong 
gattcaaaaaaaagtggaaatagggtgaagaattgacctaaaatagccatccagatgttaAtccatccataccgattaaca   
>ECK120009925   metNp  reverse 222714  Sigma70 Strong 
aaagtgctcttcgcataaacctgattgatttagacgtctggatgccttaacatccatttcAttgacggcgttgcccgtttc     
>ECK120010387   metYp1 reverse 3318297 Sigma70 Strong 
cggtacaccaaatcccagcagtatttgcattttttacccaaaacgagtagaatttgccacGtttcaggcgcggggtggagc   
>ECK120010614   metYp2 reverse 3318375 Sigma70 Strong 
cattcacatgattagcaataaacgttgacaaaatgtggcgtggatcactataatgcctgcAgattttacgtcccgtctcgg     
>ECK120010597   metZp  forward 2947382 Sigma70 Strong 
tccgtgatcggggtaaaaaaaaggttgcatgaaaacgcgagcggagtatagtgcgcatccAcggacgcggggtggagcagc   
>ECK120009920   mfdp1  reverse 1174028 Sigma70 Strong 
atcgccccagccggggcgattcaatttgctaaaccatgtcgattacggataatgaacagcAttgcttatcagagatatgcc     
>ECK120009921   mfdp2  reverse 1173992 Sigma70 Strong 
tgtcgattacggataatgaacagcattgcttatcagagatatgcccccatatgttgaggcAtatcctaacgagaatctgac     
>ECK125108719   mgrRp  reverse 1622914 Sigma70 Strong 
attaaccgagtttaagctccgtttaacattcattgagaaaactgatgctactgtgtcaacGattcgttatcagtgcaggaa   
>ECK120010639   mgtAp1 forward 4467363 Sigma70 Strong 
cagcaatgggtaaagtctggtttatcgttggtttagttgtcagcaggtattatatcgccaTagatgctacgaatattattg   
>ECK120009930   mgtAp2 forward 4467280 Sigma70 Strong 
atctttgatggtcagccgattttgcatcctgttgtcctgtaacgtgttgtttaattatttGagcctaacgttacccgtgca   
>ECK120009928   mhpAp  forward 368519  Sigma70 Strong 
cctggtgcacattcgggcatgttttgattgtagccgaaaacacccttcctatactgagcgCacaataaaaaatcatttaca   
>ECK120009929   mhpRp  reverse 368528  Sigma70 Strong 
aaaatgtcgttgcgcgcacagtacagcgcaacttattttgttaaaaacatgtaaatgattTtttattgtgcgctcagtata   
>ECK120033730   miaAp1 forward 4399052 Sigma70 Strong 
tttacccttacgccaacaaaatttacaaatcttgattcctgaactgataggctacctggcGaagcagtccgtattcgaacc      
>ECK120022366   micCp  forward 1437121 Sigma70 Strong 
aagataatacatacaaaataaaaattatacttttaatttgctatacgttattctgcgcggGttatatgcctttattgtcac   
>ECK120010351   micFp  forward 2313084 Sigma70 Strong 
aagtatttgacagcactgaatgtcaaaacaaaaccttcactcgcaactagaataactcccGctatcatcattaactttatt  
>ECK120010771   mlcp1  reverse 1668603 Sigma70 Strong 
gttaatcacatgcctaagtaaaaatttgacgacacgtattgaagtgcttcaccatagcctAcagattatttcggagcgcga   
>ECK125122037   mlrAp  forward 2214840 Sigma70 Strong 
tagatgcacaaaaaacgggcaaaactacctggttcgcaaaactgcgtctaaagttaaaccGggacctcgcgagcaagggtg   
>ECK120015467   mntHp   reverse 2512734 Sigma70 Strong 
tcaccacaatccatttaaatgaatttgataatcattctcgtttggcatagcatgaaacatAgcaaaggctatgttttagag   
>ECK125140756   mntPp   forward 1905459 Sigma70 Strong 
aagcaatgaaataatatattccaacagttgttttatattctcaaaatatgttaaggttgcGccctcatttggggagtagcc   
>ECK120010716   modAp   forward 795062 Sigma70 Strong 
ctcacaaaggttagcaataactgctgggaaaattccgagttagtcgttatattgtcgcctAcataacgttacattaagggg    
>ECK120009998   moeAp  reverse 866394  Sigma70 Strong 
acccagcgctacgcccgaggtggcatacagtctgtggcgtttttctgacataataggcaaAttcgattttgcctccgcagg    
>ECK120015463   molR_1p forward 2196445 Sigma70 Strong 
agttgttttcttgcgattttgtctctctctaacccgcataaatactggtagcatctgcatTcaactggataaaattacagg   
>ECK120009849   mplp2  forward 4455760 Sigma70 Strong 
aaattacggattatcctgaaatgcgtttctcacttgcccgacatatgcgtaaaatgagcgGcagattaaaaaaggatagtg   
>ECK120010556   mprAp  forward 2810747 Sigma70 Strong 
gaatcatttttctaaaacaatacatttactttatttgtcactgtcgttactatatcggctGaaattaatgaggtcataccc  
>ECK120051399   mqsRp  reverse 3168653 Sigma70 Strong 
caaactggcgctactaatgcgccactttcttatatggtcaatcactttccttaaagaataCgttttgtgtggtcactatct   
>ECK125095449   mqsRp2 reverse 3168562 Sigma70 Strong 
aactaaccttttaggtgctttttcattgctgtaattaaccttttaggttataactaaagtAacagggaggcgggggttatg   
>ECK120009845   mraZp  forward 89596   Sigma70 Strong 
tatgccttgtgactggcttgacaagcttttcctcagctccgtaaactcctttcagtgggaAattgtggggcaaagtgggaa  
>ECK120011130   mreBp1 reverse 3401129 Sigma70 Strong 
ttcaccgtagcagatgatttttgcgccttgtcgctgctgcgtgtggttggtaaagtaagcGgattttcttttccgccccag  
>ECK120030647   mreBp3 reverse 3401356 Sigma70 Strong 
atattcacaaagatactcggtttaacctgccgtttaatccgttttcacgtagaataatgcGcgctgcgtctcatgggagtg   
>ECK125203414   mrpp   reverse 2194203 Sigma70 Strong 
atagtaccaaatgggaaaatgttaagtaagtacttctctatattcttcaggtaaactatcAgctgatggtttatctataca   
>ECK125137090   msrBp6 reverse 1862464 Sigma70 Strong 
agatcaagtttaggacaaaattttgccagttggtgttaatgttttgttagaatcagtcacGtaatgtgagcacgattaaag     
>ECK120030650   mtnp   reverse 179183  Sigma70 Strong 
gtgccatgtcctctcccgcgtgagaaatacgcttccccgtaagcgcatggtaaactatgcCttcaaatcgggcttatcgcg   
>ECK120011032   mtrp2  reverse 3305860 Sigma70 Strong 
tttttaccatcggggctttttttctgtcttttgtactcgtgtactggtacagtgcaatgcAtaacaacgcagtcgcactat     
>ECK120035117   murQp1 forward 2545733 Sigma70 Strong 
tgcgagtgtagactcaatgattcctttaagcctgtcaattcgggatatatgattccatacAtctgcaattatttgatcgta    
>ECK120035116   murRp  reverse 2545793 Sigma70 Strong 
gcacatttccagcgtcgatacgcggtcaatttcagccgaggcggtgttcgagccttcagtAatcatcttttcaaattgcat   
>ECK120033728   mutLp1 forward 4397100 Sigma70 Strong 
agccaggcggtgctggatttacagttcggtcattcccagcgggtagggtatgatgtagcgAccagtatgatcagtcagttg   
>ECK120034946   nadEp  forward 1822302 Sigma70 Strong 
catattcttgttcatattccgtcctcttgtttatcagcgtgttagataagcctggaatacAttgggcgctttttcaagccc   
>ECK120010137   nagBp  reverse 703708  Sigma70 Strong 
atatcgttattatcactcccttttactggctaaaccagaaaacttattttatcattcaaaAaatcaggtcggattgacgcc   
>ECK120033606   nagCp1 reverse 701865  Sigma70 Strong 
cgccagcaggtgccaacattgaacagttcatttttgcgggtaaaacaatatactaccgtaAcggactttgtgtggatgaga     
>ECK120033607   nagCp2  reverse 702008 Sigma70 Strong 
acctggcctggcgggcgcgatcctcgacgaagctgacatttattgcggtattattgctgaTggcctgcatgttgattacgc   
>ECK120010015   nagEp   forward 703840 Sigma70 Strong 
actcacaaaagacacgcgtttaatttgcgatacgaattaaattttcacacactctgtagcAgatgatctaacaatctgatt    
>ECK120009897   nanAp   reverse 3373620 Sigma70 Strong 
agatcgcattataagctttctgtatggggtgttgcttaattgatctggtataacaggtatAaaggtatatcgtttatcaga   
>ECK120010630   napFp1  reverse 2303574 Sigma70 Strong 
acaggttttaccccgatcggggtatgcatctttgacacatcctttaatatcttagcggctAtaaaaatggcttattaatta   
>ECK120011005   narGp  forward 1279807 Sigma70 Strong 
tccccatcactcttgatcgttatcaattcccacgctgtttcagagcgttaccttgcccttAaacattagcaatgtcgattt   
>ECK120011006   narKp1 forward 1277932 Sigma70 Strong 
ttatcttatcgtttgatttacatcaaattgcctttagctacagacactaaggtggcagacAtcgaaacgagtatcagaggt   
>ECK120015955   narKp2 forward 1277821 Sigma70 Strong 
cgctttacatcggtaagggtagggattttacagcaccgtgaaaaatctcataatttttatGaagtcactgtactcactatg   
>ECK120010216   ndhp   forward 1165992 Sigma70 Strong 
aacttgattaacatcaattttggtatgaccaatgcaccattcatgttattctcaatagcgAagaacattttcattgctgta   
>ECK120034939   nemRp  forward 1726021 Sigma70 Strong 
gttaatgtccaaagtagcaactttgcttgcactagaccgactggtctactacactccaacGcatgaacaaacacaccgaac   
>ECK120010244   nfop forward 2250806 Sigma70 Strong 
attcaaagcgtcatcgcataaaccactacatcttgctcctgttaacccgctatcattaccGttttcctccagcgggtttaa   
>ECK120010037   nfsBp  reverse 605453  Sigma70 Strong 
gaaatctatagcgcatttttctcgcttaccatttctcgttgaaccttgtaatctgctggcAcgcaaaattactttcacatg    
>ECK120010251   nhaAp1 forward 17458   Sigma70 Strong 
aattattcctacactataatctgattttaacgatgattcgtgcggggtaaaatagtaaaaAcgatctattcacctgaaaga   
>ECK125136816   nhaBp7 reverse 1234767 Sigma70 Strong 
catctctttccccttgactatcaagacttgcctcactcctgcctgaccgttaagctttgcGtttaaacataaaaacatcat    
>ECK120011007   nirBp  forward 3493987 Sigma70 Strong 
ataaaggtgaatttgatttacatcaataagcggggttgctgaatcgttaaggtaggcggtAatagaaaagaaatcgaggca    
>ECK125137062   nlpCp5 reverse 1792760 Sigma70 Strong 
tcgaccatctgatttcattagtatcttgaaaatcgggtaattacgacgctaaattaatgcAagaataaaaaacagaggaac    
>ECK120010530   nlpDp1 reverse 2868829 Sigma70 Strong 
gtgaggaaatacctggatttttcctggttattttgccgcaggtcagcgtatcgtgaacatCttttccagtgttcagtaggg   
>ECK120010531   nlpDp2 reverse 2868782 Sigma70 Strong 
gtatcgtgaacatcttttccagtgttcagtagggtgccttgcacggtaattatgtcactgGttattaaccaatttttcctg   
>ECK120010138   nrdAp  forward 2344755 Sigma70 Strong 
ttcctgagttatccacaaagttatgcacttgcaagagggtcattttcacactatcttgcaGtgaatcccaaacataccccc   
>ECK120010044   nrdDp  reverse 4462838 Sigma70 Strong 
caaaaaaagctcaaacatccttgatgcaaagcactatatatagactttaaaatgcgtcccAacccaatatgttgtattaat   
>ECK120009855   nrdHp  forward 2800656 Sigma70 Strong 
ccactatttgctatatattgtgtggttgaatcttttttcaactacatctagtatctctgtAtcaacagagagacaacccga   
>ECK120033028   nrdRp  forward 432977  Sigma70 Strong 
ctttatctcaaaagcgttgcgcctttgttgtatcgtcagttcagggtaaaatagatttccGttaaccacctggtcaggacg   
>ECK120010250   nrfAp  forward 4287671 Sigma70 Strong 
atgcacttacaattgattaaagacaacattcacagtgtggttatttgttacacataggggCgagcaatgtcatgacagtgt   
>ECK120010535   nuoAp2  reverse 2405162 Sigma70 Strong 
atagaaaggagtaaaaaaccacatcaattagctgtataaaagaatttctacagtgattgtAaggttttttttattcctccc  
>ECK120010207   nupCp  forward 2513009 Sigma70 Strong 
acgtcattatagtgtgtgtcagatctcgttttccttaaccatgttacatagaatgtgcacGgaaatttaacctgcctcata     
>ECK120010192   nupGp   forward 3105651 Sigma70 Strong 
tttgcaattatttgccacaggtaacaaaaaaccagtccgcgaagttgatagaatcccatcAtctcgcacggtcaaatgtgc    
>ECK120032971   ohsCp   forward 2700518 Sigma70 Strong 
ttttatgctaaagattgcaagttgcttgtaaaagataagtacactgatccataatcgctgTtgttgagggtgcatgctgca   
>ECK120010139   ompAp1  reverse 1020191 Sigma70 Strong 
tttttttcatatgcctgacggagttcacacttgtaagttttcaactacgttgtagactttAcatcgccaggggtgctcggc   
>ECK120010140   ompCp1  reverse 2312830 Sigma70 Strong 
cttaaaagttttagtatcatattcgtgttggattattctgcatttttggggagaatggacTtgccgactgattaatgaggg    
>ECK120010663   ompRp1 reverse 3536707 Sigma70 Strong 
taacgtgatcatatcaacagaatcaataatgtttcgccgaataaattgtatacttaagctGctgtttaatatgctttgtaa   
>ECK120010235   ompRp2 reverse 3536685 Sigma70 Strong 
tcaataatgtttcgccgaataaattgtatacttaagctgctgtttaatatgctttgtaacAatttaggctgaaattcatac    
>ECK120010664   ompRp3 reverse 3536639 Sigma70 Strong 
atatgctttgtaacaatttaggctgaaattcataccagatttagctggtgacgaacgtgaGcttttttaagaatacacgct   
>ECK120010665   ompRp4 reverse 3536755 Sigma70 Strong 
tcatctcgttgattccctttgtctgtttgataatgcgcacattgggtataacgtgatcatAtcaacagaatcaataatgtt   
>ECK120034941   ompXp1 forward 850209  Sigma70 Strong 
atacccaatgctggttgagcatttgttgaaaaaattttcccccgttttgactaaaatgcgCcaggattgatggaatcatta   
>ECK120010476   osmBp2 reverse 1343369 Sigma70 Strong 
gcgcgagcagatttcacggaataatttcaccagacttattcttagctattatagttatagAgagcttacttccgtgaatca   
>ECK120010487   osmEp  reverse 1822283 Sigma70 Strong 
aagcggagccgtttcgttcacgggcttgaaaaagcgcccaatgtattccaggcttatctaAcacgctgataaacaagagga     
>ECK120010473   osmYp  forward 4611153 Sigma70 Strong 
ttgcttatgttttcgctgatatcccgagcggtttcaaaattgtgatctatatttaacaaaGtgatgacatttctgacggcg   
>ECK120010709   paaAp  forward 1453865 Sigma70 Strong 
atccgtcacagttcaaacatacaaaatttgtgattttacttaactattgtgtaactttcaTaaaacaatgtgattcgtgtt   
>ECK120010753   paaXp  forward 1463509 Sigma70 Strong 
ggccctggtggggtaaagcgccagggccagaagtcgatacgacctgtgctatgattcataAatcacaacaataacaacaga   
>ECK120010393   pabAp1 reverse 3490851 Sigma70 Strong 
ctgcagatgatatttagcaaagtggtaagcgaagccggggaatctgagtaaaatagcgcgGttcttttgtaccggagccgc   
>ECK120034550   panBp  reverse 149630  Sigma70 Strong 
tggcagtgctgctacggataaatcattgcccccaccaatgtgactgataaaatgccagacAgcacaacatcaatttatcag     
>ECK125203426   panDp2 reverse 146754  Sigma70 Strong 
gctgacgcaaatgccgtcagatgagtagacactaaacaaaaatcgggcaatactgcgtgaGaatttcctcaaagcaggcat    
>ECK120010202   pckp forward 3532679 Sigma70 Strong 
gatttaaccttttgagaacattttccacacctaaaatgctatttctgcgataatagcaacCgtttcgtgacaggaatcacg    
>ECK120016348   pcnBp1 reverse 159151  Sigma70 Strong 
caacattctcaaatgcgtcatgctgagctatgattagccgctatttttttgtcctgaatgAtgtttgacactaccgaggtg   
>ECK120016349   pcnBp2 reverse 159195  Sigma70 Strong 
aaactggcggcttaccgccgtgcccgagtcggcaattgtaaattcaacattctcaaatgcGtcatgctgagctatgattag   
>ECK120009927   pcnBp3  reverse 159171 Sigma70 Strong 
cgagtcggcaattgtaaattcaacattctcaaatgcgtcatgctgagctatgattagccgCtatttttttgtcctgaatga   
>ECK120030665   pdeLp1  forward 332039 Sigma70 Strong 
ctatgtgtttatgagggagaggtattttcagttgatctggattgttaaattcatataatgCgcctttgctcatgaatggat    
>ECK120030666   pdeLp2  forward 331873 Sigma70 Strong 
tttattgaatgttttaaatattgtttttattggcattgctataatattggttatcatttgCtgaatggattcagtcttaat   
>ECK120010280   pdhRp   forward 122034 Sigma70 Strong 
ttcatgatttcaatcaaaacctgtatggacataaggtgaatactttgttactttagcgtcAcagacatgaaattggtaaga      
>ECK120049220   pepAp1  reverse 4486139 Sigma70 Strong 
aactcgtcttttgcaggattttagcttgtttcatggcttaaacgtcatttattctcttgaGtcgtcgaaatcgtcgctaag   
>ECK120049221   pepAp2  reverse 4486112 Sigma70 Strong 
gtttcatggcttaaacgtcatttattctcttgagtcgtcgaaatcgtcgctaagataattAtactcaacggattcacctct   
>ECK120026311   pepDp3 reverse 255737  Sigma70 Strong 
cctgtcttgtgttgacaacattttctgctaaccctgtgacctgcaatactgttttgcgggTgatcgacaaggagacttaac   
>ECK125109852   pfkAp1 forward 4107522 Sigma70 Strong 
tactatttgcacattcgttggatcacttcgatgtgcaagaagacttccggcaacagatttCattttgcattccaaagttca   
>ECK120010770   pfkAp2 forward 4107474 Sigma70 Strong 
accgccatttggcctgacctgaatcaattcagcaggaagtgattgttatactatttgcacAttcgttggatcacttcgatg     
>ECK125199579   pflAp  reverse 951154  Sigma70 Strong 
gggccttttttagcgcgagagccttttttgtcagctatctatactttaaggtgactgccaAaacagactcgacgtagcctt   
>ECK120010649   pgip forward 4233722 Sigma70 Strong 
acattacgctaacggcactaaaaccatcacatttttctgtgactggcgctacaatcttccAaagtcacaattctcaaaatc    
>ECK120015412   pgkp1  reverse 3072857 Sigma70 Strong 
gaagtcaacctgttgctgcaaaaagcagcacaaggtgcatttcatggtatagttgactatAcggaattgccgttggtctct   
>ECK125109854   pgkp3  reverse 3072735 Sigma70 Strong 
cacccaaacccgggtcagtggcgcacacctgatcaaaacgttggtctggtgcgataacgaAtggggctttgctaaccgaat     
>ECK125165943   pgpBp  forward 1339309 Sigma70 Strong 
cggaatggcacaaatctgtcaatttttcctggaactggcgttttcagttatgattgtgggActtatcaaaaaggagaggcc   
>ECK120010366   pheLp  forward 2737579 Sigma70 Strong 
aacgcgccttcgggcgcgttttttgttgacagcgtgaaaacagtacgggtactgtactaaAgtcacttaaggaaacaaaca   
>ECK120015419   phePp  forward 601929  Sigma70 Strong 
cccgtttaaccgtgtggattgtgtcttgcgacgatgggcactaaatgttaaaaggtgcccCtcaacaaaaaagacacacag   
>ECK120010252   phnCp  reverse 4325206 Sigma70 Strong 
atcgaattcccgttaactcttcatctgttagtcacttttaattaaccaaatcgtcacaatAatccgccacgatggagccac   
>ECK120011028   phoEp  reverse 260158  Sigma70 Strong 
ttttaagaatattattaatctgtaatatatctttaacaatctcaggttaaaaactttcctGttttcaacgggactctcccg   
>ECK120010317   phoHp1 forward 1084865 Sigma70 Strong 
gcacacagcttttttcatcactgtcatcactctgtcatctttccagtagaaactaatgtcActgaaatggtgttttatagt   
>ECK125134711   phoUp  reverse 3907665 Sigma70 Strong 
ggctgcgcgttgttccgaccacacggcgtttatgtacctgggcgaattgattgagttcagCaacacggacgatctgttcac    
>ECK125140844   pkap forward 2719931 Sigma70 Strong 
aaaacgcaacatctgggtagcatcacagcagaacagttagaaagcgtttaaaatcattcgGtcacttctgcgggagaccgg    
>ECK125203411   plsXp  forward 1147577 Sigma70 Strong 
ggccgcaaggtcatcgctaagtaatcacgcatctgcgtgatgaagcttagtgaggattttCcccaggcaactggggaaaga    
>ECK120011045   pncBp   reverse 990414 Sigma70 Strong 
aaaggtggcatatggtgtgatcggggttcaataaattgcgaaacaaggtatactccagcaGttcctgaagatgtttattgt    
>ECK120010385   pnpp   reverse 3311326 Sigma70 Strong 
gagtggccccttttttcaagctgacggcagcaattcactggaaactaatgtattgttgctAtgaatgatcttccgttgcag   
>ECK120010560   ppiAp1  reverse 3492335 Sigma70 Strong 
agatacgtaaaattaggtaaagggatggccttgttcttgaaggctatttagaatctcttcActtgctttttttctgctctg     
>ECK120010558   ppiDp2  forward 461819 Sigma70 Strong 
ggcgcatctactgatgtgccttttttatttgtattcggtgactttctgcgtcttgtgggcTgacaattgcccccgtttctt   
>ECK120010220   ppsp reverse 1787161 Sigma70 Strong 
tatatttgcttgaacgattcaccgtttttttcatccggttaaatatgcaaagataaatgcGcagaaatgtgtttctcaaac    
>ECK120010681   pqiAp1 forward 1011666 Sigma70 Strong 
ccgcggcaaaagcagaaactgtaaaacgcagcagtagcaaactaagctataaattgcagcGcgaactggagcagctaccgc   
>ECK120010213   proPp1 forward 4330320 Sigma70 Strong 
tcctaaacgaaatccatgtgtgaagttgatcacaaatttaaacactggtagggtaaaaagGtcattaactgcccaattcag     
>ECK120010285   proSp  reverse 218837  Sigma70 Strong 
aaccgcgttaaattcacgcccttctcttttgacatttcttttgcactggtaaactaaatcActtttttttgtcccaggctc   
>ECK120010368   proVp1 forward 2804563 Sigma70 Strong 
taattcccgccaaatagctttttatcacgcaaataatttgtggtgatctacactgatactCtgttgcattattcgcctgaa   
>ECK120010369   proVp2 forward 2804599 Sigma70 Strong 
tttgtggtgatctacactgatactctgttgcattattcgcctgaaaccacaatattcaggCgttttttcgctatctttgac   
>ECK120010370   proVp3 forward 2804755 Sigma70 Strong 
ttcatgccacatttgccatcaggggttgcctcagattctcagtatgttagggtagaaaaaAgtgactatttccattgggta   
>ECK120011046   prsp reverse 1262177 Sigma70 Strong 
tcgcaagaaaacgttttcgcgaggttgatgcggtgctttcctggctgttagaatacgcccCgtcgcgcctgactgggacag   
>ECK120009916   psiEp  forward 4240300 Sigma70 Strong 
tgaacaaaacatacacaaaaaatatagatctccgtcacatttttgcgttatacaggaagcTcgccactgtgaaggaggtac   
>ECK120009905   pspFp1 reverse 1367945 Sigma70 Strong 
tatctttttgatttataaagatctgattgaagaatcaacagcaacatgccaggatgagttAgcgaattacactaacaagtg   
>ECK120009906   pspFp2 reverse 1367929 Sigma70 Strong 
aaagatctgattgaagaatcaacagcaacatgccaggatgagttagcgaattacactaacAagtggcgaatttcatcatgg   
>ECK120009907   pspFp3 reverse 1368040 Sigma70 Strong 
caaagcgagaaaaaatacccataatgttgtcctcttgatttctgcgttcaggattgtcctGctgaactgttaatacaattt   
>ECK125137427   pssAp6 forward 2722667 Sigma70 Strong 
atcatgagtaaggtactggaaatgttgaccacttaatcgggactggtgttattattgcccGcttatgtcgtctgcattgca    
>ECK125134709   pstBp1 reverse 3908556 Sigma70 Strong 
ttaccctgtgcgtactgctgctgaacattctggcgcgcgttgtttttgcgaagaataaacAcggttgatattgctgacacg    
>ECK125134707   pstCp  reverse 3910542 Sigma70 Strong 
cggggctaaacaggcgaacgacctggattacgccagcctgccggatagtgtagttgaacaGgttcgcgctgcgtggaagac    
>ECK120010253   pstSp  reverse 3911568 Sigma70 Strong 
tcataaaactgtcatattccttacatataactgtcacctgtttgtcctattttgcttctcGtagccaacaaacaatgcttt   
>ECK120009901   pthp reverse 1258542 Sigma70 Strong 
tatctgcatttgatacgcagttttttgtcaagcggggccgcaaccagtaaactacgcgccAgttatgtacacactcaggac   
>ECK120010375   ptrAp  reverse 2959011 Sigma70 Strong 
aatcagtcatgagtgctgtataaaaattgcgcaatctatccgcttactttatgatgcgcaCcagtcacggactgatggtta   
>ECK120009862   ptsGp2  forward 1157626 Sigma70 Strong 
atccgttgaatgagtttttttaaagctcgtaattaatggctaaaacgagtaaagttcaccGccgaaaattgggcggtgaat   
>ECK120010357   ptsHp2  forward 2533601 Sigma70 Strong 
caaagctgaatcgattttatgatttggttcaattcttcctttagcggcataatgtttaatGacgtacgaaacgtcagcggt   
>ECK120010356   ptsHp4  forward 2533501 Sigma70 Strong 
tcaaactttcgcccctcctggcattgattcagcctgtcggaactggtatttaaccagactAattattttgatgcgcgaaat     
>ECK120010161   purAp   forward 4404664 Sigma70 Strong 
ggtcatttttgagtgcaaaaagtgctgtaactctgaaaaagcgatggtagaatccattttTaagcaaacggtgattttgaa    
>ECK120011012   purCp  reverse 2597781 Sigma70 Strong 
ttagcaagtaaaaatacagggctggaatcatccggcccttttttctgatatgatacgcaaAcgtgtgcgtctgcaggaaaa   
>ECK120010154   purEp   reverse 553142 Sigma70 Strong 
gctgatttcacagccacgcaaccgttttccttgctctctttccgtgctattctctgtgccCtctaaagccgagagttgtgc   
>ECK120011013   purHp  reverse 4207627 Sigma70 Strong 
tcaccattgaaagagaaaaattcgcgagcgttgcgcaaacgttttcgttacaatgcgggcGaaaaataaggatgccccgtt   
>ECK120011014   purLp  reverse 2695589 Sigma70 Strong 
gtgattttatttccacgcaaacggtttcgtcagcgcatcagattctttataatgacgcccGtttcccccccttgggtacac    
>ECK120011015   purMp  forward 2621153 Sigma70 Strong 
tgcaaaaaggttgtgtaaagcagtctcgcaaacgtttgctttccctgttagaattgcgccGaattttatttttctaccgca   
>ECK120011016   purRp  forward 1737689 Sigma70 Strong 
ataatgataagtgtttttaccacttccccttttcgtcaagatcggccaaaattccacgctTacactatttgcgtactggcc   
>ECK125136834   purUp3 reverse 1288751 Sigma70 Strong 
gcaataattgaacgttcgcgatttttgaaagaaaacggtcaatggtactatattgacggtAcacgtccgcagtttggtcgc     
>ECK120010662   putAp  reverse 1078925 Sigma70 Strong 
ttgctacgcatgtcacatttaacatggttgcacaaagttgcaacatcatggatatttcacGataacgttaagttgcacctt   
>ECK120010626   putPp1 forward 1079168 Sigma70 Strong 
gagtgcaacctgatgaaaaatagtgtcgctgagcactaaaatttaatgtaaatggtgtgtTaaatcgattgtgaataacca   
>ECK120010315   putPp4 forward 1079210 Sigma70 Strong 
ttaatgtaaatggtgtgttaaatcgattgtgaataaccagcgcttccggcaggatacggtCgccctggtaaaacataaact   
>ECK120034249   pykAp1 forward 1937544 Sigma70 Strong 
ttgataagcagttacttaatttaagtgacgatcgctaaaaacgactgtcactgtcctaatCttatacgacatccgaatgag     
>ECK120034250   pykAp2 forward 1937494 Sigma70 Strong 
attcagagataacttgaagcgggtcaaagaagcgctgaaggaatcgcgttttgataagcaGttacttaatttaagtgacga    
>ECK120034238   pykFp1 forward 1755663 Sigma70 Strong 
gcaccaccactttcgtaataccggattcgctttccggcagtgcgcccagaaagcaagtttCtcccatccttctcaacttaa   
>ECK120011017   pyrCp  reverse 1122643 Sigma70 Strong 
cgcattcgcgccctttatttttcgtgcaaaggaaaacgtttccgcttatcctttgtgtccGgcaaaaacatcccttcagcc   
>ECK120011018   pyrDp  forward 1004732 Sigma70 Strong 
acgtttgcgttttttttgccgcaggtcaattcccttttggtccgaactcgcacataatacGcccccggtttgcacaccggg  
>ECK120010324   pyrFp  forward 1341870 Sigma70 Strong 
gcctgccaggggagaaatcgcaactgttaattttttatttccacgggtagaatgctcgccGtttacctgtttcgcgccact    
>ECK120009854   pyrHp  forward 191812  Sigma70 Strong 
atcttgtaaattcagctaacccttgtggggctgcgctgaaaagcgacgtacaatgtcgctAgtattaattcatttcaatcg     
>ECK120016575   qseBp1 forward 3169801 Sigma70 Strong 
agggaaaaaaataaaatttagtgctgtacagagcgcgttacaacacggtttactggcagcAaatacggttatcgcagggat   
>ECK120016568   qseBp2  forward 3169749 Sigma70 Strong 
ctttaatgtctgtttccgagcatttaacaagatagtccttaacaacttcttaagggaaaaAaataaaatttagtgctgtac   
>ECK125136892   racRp5  reverse 1420242 Sigma70 Strong 
gtgcctaatgcagtaagggtagggattgcctaatgtaatgcgcataggagaatattaagcAatgcttagtggtaaagactt     
>ECK120010256   rbsDp   forward 3933322 Sigma70 Strong 
atcacatttccgtaacgtcacgatggttttcccaactcagtcaggattaaactgtgggtcAgcgaaacgtttcgctgatgg   
>ECK120032985   rcnAp  forward 2185827 Sigma70 Strong 
tttctgtttatcacggattgtatgagacatggcaacacctggttaacaagaatatgaaaaAtcatagcactattaatctac   
>ECK120032986   rcnRp  reverse 2185903 Sigma70 Strong 
aagaaccaggcgtttccttgctgaagaagagttgtaaattcggtcatgataataattcttAgtattaattcggcaatctga   
>ECK120010578   rcsAp  forward 2023836 Sigma70 Strong 
ctcactcacatatcgcaacatttactttactttaagacaattccaggcaaattatacaacActttacgggatagtaagtcc   
>ECK125109864   rcsBp1 forward 2315695 Sigma70 Strong 
gggtgcaacctgtatcacacccgatgaaagattaattagtcaagattatgatatctttttAacggataatccgtctaatct   
>ECK125109865   rcsBp2 forward 2315975 Sigma70 Strong 
tattatgcgctctttgtagacacagtaccggatgatgttaagaggctgtatactgaagcaGcaaccagtgactttgctgcg   
>ECK125109863   rcsDp  forward 2313452 Sigma70 Strong 
tagagaatcatcaatcaggtaagagtctggaatttcacactgtaccctttatactgccctAtcacttcgcgaagttttaac   
>ECK120030796   rdlDp  forward 3700136 Sigma70 Strong 
tgcgaacgtcatatagccgcctgtgttgtaatgacaacgtttcgcggctattcttgagtgGtctagagtcaagattagccc   
>ECK120009856   rdoAp  forward 4042391 Sigma70 Strong 
aagagtaaaagcttgtaagcggcgccaccaaaatcatcgtgaaatgatatccttcgtcatTcgtaatgttttccggatgat     
>ECK120011019   recAp  reverse 2823819 Sigma70 Strong 
cttgtggcaacaatttctacaaaacacttgatactgtatgagcatacagtataattgcttCaacagaacatattgactatc   
>ECK120016569   recCp  reverse 2962507 Sigma70 Strong 
tgccaactggcaggtcaaccgaatgcagacatcgcaggcgggatgtgtcagcatcagcgtTacgctagtttcacccggggg   
>ECK120010374   relAp1 reverse 2913829 Sigma70 Strong 
gtgttatgcagcaaattataaaactggaacctattcgtatagtttatgtatcctgtaaccCtgcaacgctggctcgggata    
>ECK120030217   relBp  reverse 1645903 Sigma70 Strong 
cgactactttctgacttccttcgtgacttgccctaagcatgttgtagtgcgatacttgtaAtgacatttgtaattacaaga   
>ECK120010422   repp forward 3960647 Sigma70 Strong 
cagccaaccggttagcggcttacacgcggtcacattcaaatgcgattctgctacaatcctCcccccgttcgaagattgagc   
>ECK120009994   rfaDp1 forward 3793939 Sigma70 Strong 
atccttgcacctctatgtaaagggctgaagggattcggatgtgatggtatgattacagacAttcgtgtctgagattgtctc    
>ECK120010264   rhaBp  reverse 4097472 Sigma70 Strong 
gcccattttcctgtcagtaacgagaaggtcgcgaattcaggcgctttttagactggtcgtAatgaaattcagcaggatcac   
>ECK120010141   rhaSp  forward 4097711 Sigma70 Strong 
tacgtggttttccgtcgaaaatttaaggtaagaacctgacctcgtgattactatttcgccGtgttgacgacatcaggaggc   
>ECK120010258   rhaTp  reverse 4100566 Sigma70 Strong 
atcgacaacggcggcaacaggcgaaaggttaatcgacagcacgatttttacactcatctcGtcggagatgtgacgcgacga   
>ECK120010650   ribAp1 reverse 1339190 Sigma70 Strong 
cgtgaacgatcgacgcgtcgtgattaggtgaaccccttctcgttatggcaaaataagccaAtacagaaccagcattatctg     
>ECK120010654   ribAp2 reverse 1339234 Sigma70 Strong 
tgaaaacgccagttccaggaaaaattgacagatttgtgccattccgtgaacgatcgacgcGtcgtgattaggtgaacccct   
>ECK120010622   rihBp   reverse 2255252 Sigma70 Strong 
gtttatccgctatgagatttctcatatttagcatacgtacgctgttgttaagattcaatcAtcggcccggtcgaattttct   
>ECK120016963   rimPp   reverse 3318175 Sigma70 Strong 
ttcaaatccggcccccgcaaccactttcccttagagtcctttttcaaatatactgtgaagActtcggccttcgtagtggga     
>ECK120015159   rirAp   reverse 3808238 Sigma70 Strong 
attttgtgtataaaaatcattcgggtcggattgctgcgaaagaaatgatacactagcacgTcaaagtaagtgcgttatcag    
>ECK120010506   rlmEp1  reverse 3327760 Sigma70 Strong 
ggtgctgtttttgtttagtactcagattcatcgtattttttgcttacgttgggattgaaaAcgggtcattctaccgccatc  
>ECK120010748   rnbp1  reverse 1349129 Sigma70 Strong 
aaccaatgggctgaccgtcattctgttgagcgcgctaccgttcaggcgatacaatggctgAcccgagcacccgatcgcttt   
>ECK120010749   rnbp2  reverse 1348944 Sigma70 Strong 
aatcgcgttgggtgagacatattaaccttgccgcgtcagacagattcgcgtaaaactgtcAgccgctctaatggccaccaa   
>ECK120010724   rncp reverse 2704223 Sigma70 Strong 
atgagataaatctcccgtggctaacgacatcccccgtcgttgtgtatagaatattcccccGaagtttaaggttggcacctc  
>ECK120051391   rndp reverse 1888061 Sigma70 Strong 
aaaaattttgcgacgagaattacgtgacgaagcgcgcggcaaagtggacaataaagcctgAgcgttaagtcagtcgtcaga   
>ECK120029521   rnep1  reverse 1144728 Sigma70 Strong 
gggtgataaatggtaaaagtcatcttgctataacaaggcttgcagtggaataatgaggccGtttccgtgtccatccttgtt  
>ECK120029522   rnep2  reverse 1144762 Sigma70 Strong 
tcaccagcaagaagtgaaaaaactgtgagtaagcgggtgataaatggtaaaagtcatcttGctataacaaggcttgcagtg   
>ECK120029523   rnep3  reverse 1144873 Sigma70 Strong 
cgattctaattagccaacaggattcgcgccactcatttttctatgcttatatttacttttGcaccttattacttcactgcg   
>ECK125109144   rnlBp2 forward 2766860 Sigma70 Strong 
tttgcagctactcttagaccggaacagattaacatcatcagcacagcctatactttttttAatgtggaacgtcattctctg   
>ECK120010026   rpiBp  forward 4313257 Sigma70 Strong 
tggatggtgagtgtctttaacgctattgcgctgtcagatgtaactctgtaaaacagatcaGgaaggcgtaattcatcgatt  
>ECK125122035   rplUp  reverse 3333516 Sigma70 Strong 
ttcttcgtgtattgactgtagcacttgtcaaaggcgtgcgttttgcgtaatattcgcgccCtattgtgaatatttatagcg     
>ECK120029428   rpmIp  reverse 1800427 Sigma70 Strong 
tagacttagtcgagatcagccctaacgccgagccgccggtttgtcgtataatggattacgGcaaattcctctatgaaaaga    
>ECK120010382   rpoDp1 forward 3212473 Sigma70 Strong 
agagcggcgtttctcgccctgttccgcagctaaaacgcacgaccatgcgtatacttatagGgttgctggtgcaaaatccag    
>ECK120010383   rpoDp2 forward 3212637 Sigma70 Strong 
acttgtctctcccagccaggtctgaccaccgggcaacttttagagcactatcgtggtacaAataatgctgccacccttgaa    
>ECK125240996   rpoEp1b reverse 2710393 Sigma70 Strong 
acacgtcacatgaatgttcagggagagtattcattttctttgtttaatttactaaacatgGtttggtcagcatagcatcat   
>ECK120010579   rpoEp2a reverse 2710087 Sigma70 Strong 
tgacaaacaaaaacagatgcgttacggaactttacaaaaacgagacactctaaccctttgCttgctcaaattgcagctaat   
>ECK125240999   rpoEp2b reverse 2710339 Sigma70 Strong 
aacatggtttggtcagcatagcatcatgttgtgcggataaacacctgctattttaatattTgttacagttgctaaacacgc   
>ECK125241005   rpoEp5 reverse 2710165 Sigma70 Strong 
aatgggcatttctacacagataatgcgatgttcagattctgtagacttataatgatagatAatgatccgtctacagcatga   
>ECK120010514   rpoHp1 reverse 3601003 Sigma70 Strong 
acggtacaacatttacgccactttacgcctgaataataaaagcgtgttatactctttcccTgcaatgggttccgtagcagg   
>ECK120010142   rpoHp5  reverse 3600849 Sigma70 Strong 
tgcattgaacttgtggataaaatcacggtctgataaaacagtgaatgataacctcgttgcTcttaagctctggcacagttg    
>ECK120010533   rpoSp  reverse 2868118 Sigma70 Strong 
gcctgcacaaaattccaccgttgctgttgcgtcgcaaccgacaattacgtattctgagtcTtcgggtgaacagagtgctaa     
>ECK120048895   rpoZp   forward 3822077 Sigma70 Strong 
atgacgctttaatcagcaaattgttggcagactgaacctgatttcagtatcatgcccagtCatttcttcacctgtggagct    
>ECK120010744   rpsAp1 forward 961717  Sigma70 Strong 
gaacgtgcgcatcgccgcatgctacagttgcaggagaagggctttagtgttaactttgagCgccttttggccgagatcaaa   
>ECK120010310   rpsAp3 forward 961859  Sigma70 Strong 
tagtgttggattccaccaccttaagcattgagcaagtgattgaaaaagcgctacaatacgCgcgccagaaattggctctcg   
>ECK120034397   rpsBp  forward 189712  Sigma70 Strong 
tgctgtacacagcgccaacaattattggtgtccacgacgtatttgtggtataaagcgcgcCggacttccgatccatttcgt   
>ECK120034372   rpsFp  forward 4425025 Sigma70 Strong 
aggggagatttatttcggctctgcccttgagtttagcgaggcatacaagtactataacgcGtcatttttcagccgaccttt      
>ECK120010391   rpsJp  reverse 3453442 Sigma70 Strong 
aggctgtttactttactagcaatacgcttgcgttcggtggttaagtatgtataatgcgcgGgcttgtcgtagttgacagca   
>ECK120011146   rpsMp2 reverse 3442565 Sigma70 Strong 
aaggctgattttttcgcatatttttcttgcaaagttgggttgagctggctagattagccaGccaatcttttgtatgtctgt      
>ECK120015469   rpsPp  reverse 2746254 Sigma70 Strong 
tttacagcagagttagcaactgttgattgcaattcccgcaaaaatgagtaaaattttcggGcttttaatatgacaccggac    
>ECK120010380   rpsUp1 forward 3210646 Sigma70 Strong 
atgcgggttgatgtaaaactttgttcgcccctggagaaagcctcgtgtatactcctcaccCttataaaagtccctttcaaa      
>ECK120010381   rpsUp2 forward 3210712 Sigma70 Strong 
aaagtccctttcaaaaaaggccgcggtgctttacaaagcagcagcaattgcagtaaaattCcgcaccattttgaaataagc     
>ECK120010527   rpsUp3 forward 3210735 Sigma70 Strong 
cggtgctttacaaagcagcagcaattgcagtaaaattccgcaccattttgaaataagctgGcgttgatgccagcggcaaac    
>ECK125095435   rraBp1 forward 4478384 Sigma70 Strong 
tggctaacgcctcaatgaattaaaattcaatttatatggatgattattcatttgcaagtcTaaagcataaatctttgtcac   
>ECK120033629   rrsAp2 forward 4035356 Sigma70 Strong 
ccggcagagaaagcaaaaataaatgcttgactctgtagcgggaaggcgtattatgcacacCccgcgccgctgagaaaaagc    
>ECK120009873   rrsDp2 reverse 3428940 Sigma70 Strong 
agagaaaaaaatcctgaaattcagggttgactctgaaagaggaaagcgtaatatacgccaCctcgcgacagtgagctgaaa   
>ECK120010769   rsdp2  reverse 4196859 Sigma70 Strong 
tcaattatacgatccatagctcttgcactacctttgcatcactggcatgtttaacatggtTtttacatttctcactgagca   
>ECK120033698   rutRp2 forward 1074113 Sigma70 Strong 
ccagtttttaaaaagttaatgttattaatctgttaacattacgttatctaaaatatctggTaaaaagtggactaaacggtc   
>ECK125140763   rybAp  reverse 853064  Sigma70 Strong 
aaccagagttgcgaaggtacaaaaaattaacgttttagcaatagctatataatatagcctGtgctatatctgtatgtaatg   
>ECK120030648   rydCp  reverse 1491506 Sigma70 Strong 
agatggacgtatgggcaaggattatggttttatttatcatacaaataaatataataggcgCttccgatgtagacccgtatt   
>ECK120032973   ryfDp  reverse 2734295 Sigma70 Strong 
atcgtcgcgacaagaccaccggtcgtatggcaagtttcatttggctgatataacctaaagAatcaagacgatccggtacgc   
>ECK120009960   ryhBp  reverse 3581016 Sigma70 Strong 
aatgcatttttttgcaaaaagtgttggacaagtgcgaatgagaatgattattattgtctcGcgatcaggaagaccctcgcg    
>ECK120032974   ryjBp   forward 4527977 Sigma70 Strong 
ccacggcctgacgccagtcggtggctttacgttgtgcctgtacccatttaatatcgttaaTcatccgtcgttgactccatg   
>ECK120033699   safAp  reverse 1584028 Sigma70 Strong 
tgcctacagctgtaagaaactccgctcagtactgaagcaccagtcctatttcctcttttcTccagcctgttatattaagca   
>ECK120010170   sdhCp   forward 754958 Sigma70 Strong 
cgacaaactatatgtaggttaattgtaatgattttgtgaacagcctatactgccgccaggTctccggaacaccctgcaatc   
>ECK120010305   sdhDp2  forward 755404 Sigma70 Strong 
aggtttcgagcaagcttccgcgattatgggcagcttcttcgtcaaatttatcatgtggggCatccttaccgctctggcgta   
>ECK125140840   sdiAp1  reverse 1996917 Sigma70 Strong 
actcattaataacataagagaatgcgatggcttgcaaaagtaattcattgcctgaataatAtaaattatatataaatctta  
>ECK125137169   sdiAp2  reverse 1996897 Sigma70 Strong 
aatgcgatggcttgcaaaagtaattcattgcctgaataatataaattatatataaatcttAtttatgtgatagtttgaatt    
>ECK125140841   sdiAp3  reverse 1996867 Sigma70 Strong 
cctgaataatataaattatatataaatcttatttatgtgatagtttgaattatcattataAatgatactcactctcagggg   
>ECK125230255   sdsNp   forward 1996906 Sigma70 Strong 
gcccctgagagtgagtatcatttataatgataattcaaactatcacataaataagatttaTatataatttatattattcag   
>ECK125203416   secBp   reverse 3784203 Sigma70 Strong 
acagcacattggcggctgtgatgacttgtatgcattggatgcacgtggtggactggatccCctgctgaaataacgtgtgaa    
>ECK120034382   secGp1  reverse 3322587 Sigma70 Strong 
gatacaatgcgataaaattgcccttgcgaaggtcattcgctttggttagtattcacacccGcttcagtgggaaagattaaa   
>ECK120010267   serAp1  reverse 3058456 Sigma70 Strong 
tcaacatcgcgacgcaaacgttcatattgccgcaatattattttttgatatgttgaaaggCggatgcaaatccgcacacaa    
>ECK120009926   serAp2  reverse 3058549 Sigma70 Strong 
gtgtcacgcttttaccaggcaattgtcgattgctctaaataaatcctctaaaccagcataTtcatccaagaattacctttg    
>ECK120010763   serCp   forward 957595 Sigma70 Strong 
ttactcattgcgatgtgtgtcactgaatgataaaaccgatagccacaggaataatgtattAcctgtggtcgcaatcgattg  
>ECK120010606   serTp  reverse 1031719 Sigma70 Strong 
tttcaggcaaacaaacaaattaggggtttacacgccgcatcgggatgtttatagtgcgcgTcattccggaagtgtggccga    
>ECK120030788   sgrSp  forward 77367   Sigma70 Strong 
gaactcctgtgcaaaagacagcaattttattttccctatattaagtcaataattcctaacGatgaagcaagggggtgcccc    
>ECK125140845   shiAp  forward 2053566 Sigma70 Strong 
ttgccgctaatcagccataaaatcatttgcagatgcgctctgtcgaggtagtctcataagGttcgtttatagatcgacggc    
>ECK120032972   shoBp  reverse 2700291 Sigma70 Strong 
acaccatgccacagaattcccccattgaaacgagtggtgtcgtcaaagctctggtgtggaGtgcagcatgcaccctcaata   
>ECK120035119   sibAp  forward 2153311 Sigma70 Strong 
ctcgcaagaacggagagccgtcgattgacactaagggcggagtgacataatttcaggagtGagggttagggagaggtttcc   
>ECK120035123   sibBp  forward 2153646 Sigma70 Strong 
atcgcagactacaaagcctgcggattgacaatcttatcgtgaaggcatactttcaggagtGagggtagagcggggtttccc   
>ECK120035120   sibDp  reverse 3194865 Sigma70 Strong 
agggatatgtgttaatgaaaccttcttgacgctgattttttttcaacctaaagtaaaggaAcaagggtgagggaggatttc    
>ECK120035121   sibEp  reverse 3195240 Sigma70 Strong 
tctcgcttcgtacatggcaggcctattgacgctgttgttttttcaacctagagtaaaggaAcaagggtaagggaggatttc  
>ECK120009971   sixAp  reverse 2456999 Sigma70 Strong 
cgtggggaaagtttttggaaaacaactgcaactgacctgcaataagaaggtcaaagctatAtgaatccgcgctgaatggcg   
>ECK120010164   slpp forward 3653936 Sigma70 Strong 
tatcaggcatatcacctcagaatcagatgaaaactataaagaaatatctattatggttttAatatttgttgataaggatag    
>ECK120011020   sodAp   forward 4100759 Sigma70 Strong 
tacgaaaagtacggcattgataatcattttcaatatcatttaattaactataatgaaccaActgcttacgcggcattaaca     
>ECK120010327   sodBp   forward 1735323 Sigma70 Strong 
ttgttacggcaacagggtaagttcatcttttgtctcaccttttaatttgctaccctatccAtacgcacaataaggctattg   
>ECK120033253   sohAp  forward 3276972 Sigma70 Strong 
agcccccacgtccattaataatgcatttgcattaccttagttcaagcttataatttgagcAgaaaacaggctgtaaaagga    
>ECK120009847   sohBp2 forward 1329301 Sigma70 Strong 
tactttcgctgcaataacatctctgcgagacggcttaacatgcctgttgtaaactgtgagCcaaagcgttgtttaaccaag   
>ECK125229302   sokBp  forward 1492119 Sigma70 Strong 
ggttgtgcttcatagcctttctccttgccggatggcgggtaagaggctaagatctgaattGctaggttcattcgttggcct   
>ECK120010549   soxRp  forward 4277447 Sigma70 Strong 
tctgcctcttttcagtgttcagttcgttaattcatctgttggggagtataattcctcaagTtaacttgaggtaaagcgatt   
>ECK120010261   soxSp  reverse 4277423 Sigma70 Strong 
taatttcttttccataaatcgctttacctcaagttaacttgaggaattatactccccaacAgatgaattaacgaactgaac     
>ECK120010427   spfp forward 4049899 Sigma70 Strong 
ctgaaaaaaaattacaaaaagtgctttctgaactgaacaaaaaagagtaaagttagtcgcGtagggtacagaggtaagatg     
>ECK120016587   spyp reverse 1825688 Sigma70 Strong 
acactttcattgttttaccgttgctctgattaattgacgctaaagtcagtaaagttaatcTcgtcaacacggcacgctact   
>ECK120010196   srlAp  forward 2825791 Sigma70 Strong 
atctttcattttgcgatcaaaataacacttttaaatctttcaatctgattagattaggttGccgtttggtaataaaacaat   
>ECK120010444   ssbp1  forward 4274092 Sigma70 Strong 
aaccgaggtcacaacatagtaaaagcgctattggtaatggtacaatcgcgcgtttacactTattcagaacgatttttttca   
>ECK120011021   ssbp3  forward 4274011 Sigma70 Strong 
attgacctgaatgaatatacagtattggaatgcattacccggagtgttgtgtaacaatgtCtggccaggtttgtttcccgg   
>ECK125162185   ssnAp  forward 3018950 Sigma70 Strong 
gcgctcagttctgtccgtggaacggtaaaccgtacaaagacaaaatcaccgtcttcagccTggcgcaagactttgataaca   
>ECK125158028   ssrAp  forward 2755586 Sigma70 Strong 
tttaacgataacgccattgaggctggtcatggcgctcataaatctggtatacttacctttAcacattggggctgattctgg   
>ECK120034944   ssrSp1 forward 3055974 Sigma70 Strong 
cgaaaaaactaaccaaaactttgaatgacacttttcggtttactgtggtagagtaaccgtGaagacaaaatttctctgaga     
>ECK120010638   ssuEp  reverse 997563  Sigma70 Strong 
cagaaaaagatacacaaaatttatatttggaattttcttgtctctccgacagactgaccgAattgttatcaatgttaacaa   
>ECK120010481   stpAp1 reverse 2798536 Sigma70 Strong 
gactgtaaatagattaaattttgtggaaatataataagtgatcgcttacactacgcgacgAaatactttttttgttttggc   
>ECK120010482   stpAp2 reverse 2798556 Sigma70 Strong 
gctgaaataatctcgcgcaggactgtaaatagattaaattttgtggaaatataataagtgAtcgcttacactacgcgacga   
>ECK120009938   sufAp  reverse 1764418 Sigma70 Strong 
acggtaaagcccctgcgtttgctgggttgaactgataatcattatcactaacatgctgttAtacgctgaaagcgatgaagt    
>ECK120033212   surEp2 reverse 2870686 Sigma70 Strong 
gatcgcaataaacggagtttttggttgtcggcagcccgcagtgcgttgtttaatcagattGttgctgagcgcctcaaaaaa    
>ECK125199580   sutRp  forward 1506150 Sigma70 Strong 
gtgcgttatagcgtacaggcaccgtagcatttgtccgttataacgcacaagtgataaactTccgttttgccggaggagtcg   
>ECK125203410   sxyp forward 1021083 Sigma70 Strong 
gtgacgggaaaacataaattaatcttgccccttaagaataagttgcctattttcgtagttAacggatccgttaatgtgaat    
>ECK120032970   symRp   forward 4579835 Sigma70 Strong 
atgacggttatttgccggggagacttctgcttcgaacggttgtgcaatagaatgcgtgtcAgtcataactgctattctcca    
>ECK125137937   tatAp1  forward 4021909 Sigma70 Strong 
tggcgcaaaacacgctgattttttcatcgctcaaggcgggccgtgtaacgtataatgcggCtttgtttaatcatcatctac     
>ECK120010236   thrLp   forward 148 Sigma70 Strong 
gccgtgagtaaattaaaattttattgacttaggtcactaaatactttaaccaatataggcAtagcgcacagacagataaaa     
>ECK125230252   thyAp   reverse 2965254 Sigma70 Strong 
gttgagtttttccgccagcccgacgcgcagtttaccggtgcctgggtgcagtacatcagcAtggggcaaattctttccatc  
>ECK120027940   tigp forward 454994 Sigma70 Strong 
acgcgacagcgcgcaataaccgttctcgactcataaaagtgatgccgctataatgccgcgTcctatttgaatgctttcggg     
>ECK120010157   tnaCp   forward 3888411 Sigma70 Strong 
cgattcacatttaaacaatttcagaatagacaaaaactctgagtgtaataatgtagcctcGtgtcttgcgaggataagtgc    
>ECK120029860   tomBp1  reverse 480794 Sigma70 Strong 
attgtaatttttcgtaataatgcgatgaaaacctgcaaagagtggcttatagttaagctaAcaaacgagagggcaagtcca    
>ECK120010225   tonBp   forward 1311054 Sigma70 Strong 
ttcactgatcctgatcgtcttgccttattgaatatgattgctatttgcatttaaaatcgaGacctggtttttctactgaaa   
>ECK120010492   topAp2  forward 1330883 Sigma70 Strong 
cgtcaatctggcaatagatttgcttgacattcgaccaaaattccgtcgtgctatagcgccTgtaggccaagacctgttaac   
>ECK120010493   topAp3 forward 1330848 Sigma70 Strong 
cgtatcggattttatcaggtacagtgtgacgctttcgtcaatctggcaatagatttgcttGacattcgaccaaaattccgt   
>ECK120010494   topAp4 forward 1330818 Sigma70 Strong 
aactttggattttgcatgctaataaagttgcgtatcggattttatcaggtacagtgtgacGctttcgtcaatctggcaata       
>ECK120010495   topAp5 forward 1330789 Sigma70 Strong 
cacgctggtggcaagagcgccttactggcaactttggattttgcatgctaataaagttgcGtatcggattttatcaggtac    
>ECK120010262   torCp  forward 1058056 Sigma70 Strong 
gccgtaagccgttcatcctgaccagtgccgctgttcatatttgctcattaagatcgcttcActaaaccataattctacagg    
>ECK120010637   torRp  reverse 1057984 Sigma70 Strong 
aatgagcaaatatgaacagcggcactggtcaggatgaacggcttacggcagaatatgaacAgatatgaacagaatgagtaa    
>ECK120034354   tpiAp2 reverse 4111569 Sigma70 Strong 
ggtttgaataaatgacaaaaagcaaagcctttgtgccgatgaatctctatactgtttcacAgacctgctgccctgcggggc     
>ECK120020514   tppBp  forward 1712671 Sigma70 Strong 
tatatgtaacagattattacaaaggacttgtctgaaagtgcaagatagtgaacattacctGccgtttcccctcccactata  
>ECK120010683   tpxp reverse 1388844 Sigma70 Strong 
ctgcggattaagcgcaaatagcgtttgctgtgttattgacagttagcataaactaggtgtGacgttaactatatgtaaaca    
>ECK120010263   treBp  reverse 4466210 Sigma70 Strong 
tcgctgcgtttcgggaacgttcccgtttttaaatttttccgcgcaatatattctgcagccAaccaaaaatgtcatctgcca    
>ECK120010485   treRp1 reverse 4467271 Sigma70 Strong 
aacgataaaccagactttacccattgctgaatgcacgggtaacgttaggctcaaataattAaacaacacgttacaggacaa   
>ECK120009933   treRp4 reverse 4467347 Sigma70 Strong 
gcgccgcaaataataaggagaatccaataatattcgtagcatctatggcgatataataccTgctgacaactaaaccaacga    
>ECK120010323   trpCp  reverse 1319944 Sigma70 Strong 
gcaggcggaacaccggaagaaaaccgtgacattttaacacgtttgttacaaggtaaaggcGacgccgcccatgaagcagcc    
>ECK120010144   trpLp   reverse 1323108 Sigma70 Strong 
tggcaaatattctgaaatgagctgttgacaattaatcatcgaactagttaactagtacgcAagttcacgtaaaaagggtat     
>ECK120026305   trpSp   reverse 3513697 Sigma70 Strong 
ctacggatataactacggcgaggctatcgatctcagccagcctgatgtaatttatcagtcTataaatgaccttctgcccgc     
>ECK120010423   trxAp1  forward 3965647 Sigma70 Strong 
gcgaagtcggaaaacttctgttctgttaaatgtgttttgctcatagtgtggtagaatatcAgcttactattgctttacgaa    
>ECK120010424   trxAp2 forward 3965687 Sigma70 Strong 
tcatagtgtggtagaatatcagcttactattgctttacgaaagcgtatccggtgaaataaAgtcaacctttagttggttaa    
>ECK120009945   trxCp  forward 2718675 Sigma70 Strong 
atcatacctattgaataaaacagattgttgtctggaacaatgtccccgataatatgtaacAtattagaaacataccggcgt    
>ECK120010294   tsxp1  reverse 432245  Sigma70 Strong 
ttcgggacgattttgtgcgtcccgcaacatctttccccgtcattttgttactctgcttacAtcacctggattgatagtaaa    
>ECK120010293   tsxp2  reverse 432091  Sigma70 Strong 
aaatgatagaactgtgaaacgaaacatatttttgtgagcaatgatttttataataggctcCtctgtatacgaaatatttag    
>ECK120033678   tufAp1 reverse 3471724 Sigma70 Strong 
tctgcacttcggttcttaccatgacgttgactcctctgaactggcgtttaaactggctgcTtctatcgcctttaaagaagg    
>ECK125135013   tufAp2 reverse 3471583 Sigma70 Strong 
ggaagagaacaccggtgacgttatcggtgacttgagccgtcgtcgtggtatgctcaaaggTcaggaatctgaagttactgg     
>ECK125162184   tynAp1 reverse 1451409 Sigma70 Strong 
gccaaacaacctggcaggtgcaggcaatcccctttgcatcagtactgataatgtgaacctGactaaaccgcccacagagcg   
>ECK125137947   typAp6 forward 4058380 Sigma70 Strong 
gtttgcggaggatgtttgtgatcctgttttgtagtgcgattaatccgtgtacaataacgcGctatttctaatgcctgaggc     
>ECK120010158   tyrPp1 forward 1989645 Sigma70 Strong 
ttacaccatatgtaacgtcggtttgacgaagcagccgttatgccttaacctgcgccgcagAtatcactcataaagatcgtc    
>ECK120010145   tyrRp  forward 1386692 Sigma70 Strong 
tgtcaatgattgttgacagaaaccttcctgctatccaaatagtgtcatatcatcatattaAttgttcttttttcaggtgaa    
>ECK120010190   ubiGp  forward 2339539 Sigma70 Strong 
gcgcagtttgaggtaaacctatacgctttattcacatccaatgcctgatatactcgtttgTcttgccaattacggagtaga      
>ECK120010197   udpP   forward 4016391 Sigma70 Strong 
atttgcgtcatggtgatgagtatcacgaaaaaatgttaaacccttcggtaaagtgtctttTtgcttcttctgactaaaccg   
>ECK120010395   ugpBp1 reverse 3592378 Sigma70 Strong 
tatcttacaaatgtaacaaaaaagttatttttctgtaattcgagcatgtcatgttaccccGcgagcataaaacgcgtgaat   
>ECK120010396   ugpBp2 reverse 3592426 Sigma70 Strong 
ttccctcacccacgccgtcaccgccttgtcatctttctgacaccttactatcttacaaatGtaacaaaaaagttatttttc   
>ECK120010193   uhpTp  reverse 3847198 Sigma70 Strong 
ccaggttttgcctggacgctatctcaggcctgatttgctgctgatttttacaatgcatgcCtcacgcaggtattcatttca   
>ECK120010067   ulaAp  forward 4419927 Sigma70 Strong 
gcgtcacatttaatcataaataatcttgttgtgattacttttgaaaattagagtgagtgcAcaacattccgggtgtgtgga   
>ECK120010238   umuDp  forward 1230738 Sigma70 Strong 
gacaaatattgatagcctgaatcagtattgatctgctggcaagaacagactactgtatatAaaaacagtataacttcaggc   
>ECK120010532   uppp   reverse 2620909 Sigma70 Strong 
ttttgactaaagtcaacgaaaagaatattgccgccttgaagaaaggaggtataatccgtcGattttttttgtggctgcccc   
>ECK120010398   uspAp1 forward 3639983 Sigma70 Strong 
tttatctaacgagtaagcaaggcggattgacggatcatccgggtcgctataaggtaaggaTggtcttaacactgaatcttt   
>ECK120011023   uvrAp   reverse 4273936 Sigma70 Strong 
cactccgggtaatgcattccaatactgtatattcattcaggtcaatttgtgtcataattaAccgtttgtgatcgccggtag   
>ECK120048891   uvrBp1  forward 813493 Sigma70 Strong 
actgtttttttatccagtataatttgttggcataattaagtacgacgagtaaaattacatAcctgcccgcccaactccttc   
>ECK120011024   uvrBp2  forward 813462 Sigma70 Strong 
ttacgctgtatcagaaatattatggtgatgaactgtttttttatccagtataatttgttgGcataattaagtacgacgagt   
>ECK120010306   uvrBp3 forward 813152  Sigma70 Strong 
aggggctggagacagttatccactattcctgtggataaccatgtgtattagagttagaaaAcacgaggcaagcgagagaat   
>ECK120010343   uvrCp3 reverse 1994879 Sigma70 Strong 
gaaaaaacagaaagcccatttgccagtttgtctgaacgtgaattgcagattatgctgatgAtcaccaagggccagaaggtc   
>ECK120010146   uvrDp1 forward 3997907 Sigma70 Strong 
tactgccgcatctggaaatttcccggttggcatctctgacctcgctgatataatcagcaaAtctgtatatatacccagctt    
>ECK120010344   uvrYp2 reverse 1995406 Sigma70 Strong 
aaaatcgaatacccaccatttttaacgtttcaaagttgcaataaaaaccgctaatatacgAatgactaactatcagtagcg   
>ECK125134713   uxaBp  reverse 1610720 Sigma70 Strong 
catcaggagttgatcaaaacaggggttcggcgtattaaagtttgctaacctgtcgtaccaAttcaaacaggttgtatgact  
>ECK120010620   uxuAp  forward 4551518 Sigma70 Strong 
tgtggttaaccaatttcagaattcgggttgacatgtcttaccaaaaggtagaacttatacGccatctcatccgatgcaacg   
>ECK120010450   valSp1 reverse 4483927 Sigma70 Strong 
tctgcgaacaagctttgcagattttgccaccgctttcacagaagtggtagacttcgttccTtatgaagattctctgaaaca    
>ECK120010590   valVp  forward 1746415 Sigma70 Strong 
agcgcagaaaattacgttttgcctcttgccaccttcccactctgccgctaatattcgtccCcgttgtcacctacaacgttg   
>ECK120015161   waaAp1 forward 3808516 Sigma70 Strong 
ttaagtcaaaaacgggaaaagtaatggtaaagccacagctaaatacatagaatccccagcAcatccataagtcagctattt   
>ECK120015162   waaAp2 forward 3808256 Sigma70 Strong 
aggctcaacagctacctgaatactgataacgcacttactttgacgtgctagtgtatcattTctttcgcagcaatccgaccc   
>ECK125095189   waaYp  reverse 3801136 Sigma70 Strong 
aactaaaccgtggcacaaatgggcaatttatccatcggtaaaatactataaaatagctttAgaaaattccccctggaaaga   
>ECK120010257   wzap   reverse 2137583 Sigma70 Strong 
atagccaattaccgaattgttatcttgcctgctattccgttagctgtaacacttcctcctGcattattggaaagccaatat  
>ECK120010710   xapAp  reverse 2524910 Sigma70 Strong 
tattgaatgcgtgagaaaagtgtattggtaagagccgggacaacctcgctataaaaaggcGttagattccaccctacagaa   
>ECK120010631   xapRp1 reverse 2522505 Sigma70 Strong 
gtgtttatgtatgtcggatatctggtggtgaaatactttatgccatgataatttaatacgAtgtatttattatatggagca   
>ECK120010632   xapRp2 reverse 2522563 Sigma70 Strong 
tacaatcgtgcgcttgcctattcctgtaccaaatgtattaccgggtatattatccattgtGtttatgtatgtcggatatct   
>ECK120010731   xseAp  forward 2634197 Sigma70 Strong 
catctacccctttttgcaaaaaatgcttgctatccccgaagggcgggttactatcgactgAataacctgctgatttagaat    
>ECK120015468   yacCp  reverse 136940  Sigma70 Strong 
gacacaatttaatcgacaataatggtcgtcgcctcgctcgcagtgtgctaacgtttatctTctttaagcccctggtagaag      
>ECK120033681   yafNp  forward 251969  Sigma70 Strong 
ttgcttgacccgcaaatggaaagacaactggtgctgggattatgatgtatactattatgtAtattctggtgtgcattatta   
>ECK125203430   yajGp  reverse 454210  Sigma70 Strong 
catgatgaatttacatgccttacccacttcccctcgccgttggcaatgttatgatggcggGaatttttaccaaacacgctt     
>ECK125136516   ybbLp6  forward 515892 Sigma70 Strong 
attatacctgattactgaaagagagttcccccttattcctgcgaaggataaactgtttttAgtaaaaatcagaaaaaggga     
>ECK125136558   ybdLp3  forward 633557 Sigma70 Strong 
tttatttagacatctaaacgtcttgattgccaaatactagcatcgtgttatagtgccttcAacacgcaacttcgtcaggta     
>ECK125203420   ybhLp   forward 819858 Sigma70 Strong 
agtacatacgtttacgctgcgtcgatgcacagcctcatcattttgcagtatccttaagatAttccttatatcttcaggaga    
>ECK120009922   ybjCp  forward 890892  Sigma70 Strong 
ttaattgctaaaagctataactgttaaacacaatacagtgaaaagttttagactgaaggcTcactttgcagagggaagcgt   
>ECK120030645   ycaRp  forward 970642  Sigma70 Strong 
tgattgccgcaccggctgggaaatagaccccgtcgcataaatgattatgataagatttatGcattcataacccgatccatc   
>ECK120029861   yccAp  reverse 1031443 Sigma70 Strong 
gtaaagatgggtaaaacttctgggtgcccttacgcattatcattatgctgcttaattaatTacatctgtcatagagagtga   
>ECK120035124   ycdTp  forward 1092841 Sigma70 Strong 
ttgtttgtgggcggaatttcatattgacaacagtacagttcttatatctattaataatagAaagggatctacaacctacag   
>ECK125136774   ycfDp4 reverse 1188267 Sigma70 Strong 
aaagatgaataaatatgcccatacttcacgcattacgttaagcatccgttataatcggttGcagataccagcctgtggatg    
>ECK120029862   ycfSp  reverse 1170417 Sigma70 Strong 
ttacaaattctttgcacttccctgcactatccgacactgtcaccatccataattcaggctTatctgtttattacaataacc   
>ECK120009902   ychFp  reverse 1257882 Sigma70 Strong 
ttaaagcgcaataagtcgttgtctgcggcatttttgccgagtgccgtgtataataggcaaAgttatttccatttctgcaat     
>ECK120033032   ychHp  forward 1258738 Sigma70 Strong 
agggttgtaattgtgatcacgcccgcacataacccactgggtgttgtctatactttacacAtaaggaagaggggtattccc     
>ECK120010693   ychQp  forward 1266899 Sigma70 Strong 
catttatcctcgcggggtatcatgacgtcgaaacctgccgtgactatggtgataacgagcGcgtaacgctcggccgctatt   
>ECK125136974   ydeNp  reverse 1582554 Sigma70 Strong 
atctctttatgtgactaacttcacttacatccacttatttctcttcgtaaaattactttgGaattaagtacaataagaaga    
>ECK120033717   ydePp  reverse 1586664 Sigma70 Strong 
gcgcacaattgaagccagagtcttattttttatattgaaaaatatgttaatttaaacactAtgagagatgatgcttaactt    
>ECK120033252   yeaRp  reverse 1879994 Sigma70 Strong 
gctaaaaagtaaccaataaatggtatttaaaatgcaaattatcaggcgtaccctgaaacgGctggaataaaccgttttcag   
>ECK120029864   yebEp  reverse 1929732 Sigma70 Strong 
tgcgcatcttttgtctcgatatacattttctgacatcctcatccgctatgctacaggcacTaaaaatggttattgaggagc   
>ECK125137139   yebKp2 forward 1936590 Sigma70 Strong 
aaataacaacttttttatctgcttttgtcattaacacggcacacaggcgtaatatctgacAaaactgcatttcgatttctt    
>ECK120035130   yefMp  reverse 2089733 Sigma70 Strong 
ccttgatctacaaactaattaataaatagttaattaacgctcatcattgtacaatgaactGtacaaaagaggagattgaca    
>ECK120048892   yegRp  reverse 2168349 Sigma70 Strong 
ttgtacagaacatttattataatcctattcaattataataatcatgccattattatatttAaacactagagagtgtcgttg   
>ECK125137277   yeiQp6 forward 2266214 Sigma70 Strong 
tcatcgcattaacaatccagaccaatttcaattgctgtcatataactttacactgtcgttGttaattaatcgttactaaga    
>ECK120034266   yeiTp  forward 2233989 Sigma70 Strong 
atcttttcacagtttaaattcccccgcacgcttagccttaatatcagtacattattatttActaaacgctcgccttaatta   
>ECK125137341   yfcJp2 reverse 2440241 Sigma70 Strong 
acctgatggttccctttttcacatcattgacaatcgccgccagttccaggcaaacttcccGctttgtcgatttccttctga    
>ECK120033723   yfdXp  reverse 2494433 Sigma70 Strong 
ttcaaaatgaccgttgctctctgatttctcatttcatgctcacccaatatgatggcggcgTtttctaaaactgttaaagaa   
>ECK125137396   yfgGp5 forward 2629252 Sigma70 Strong 
tgacgcttttttacataacgaagaattgaccattttgtcctgttgtgccttaatgtaagtAccgtccacagcgtgggacat    
>ECK125203421   yfiRp   forward 2741824 Sigma70 Strong 
cattgtgttttatttctcacattgatgacggtcgcatgaaaaaatgatattttaatgagcAttctgaaaaaatatcgatgc    
>ECK125160781   ygfBp   reverse 3055473 Sigma70 Strong 
tgatgagaagagacaagcccttttctggtccaccagggcccaaagtggtagcatatcatgAatattcctccctttgacgac    
>ECK125137560   yggLp2  reverse 3102250 Sigma70 Strong 
ggaaccttatgcggaacatatgcttgaagtgatgtcttctattgacggttataaaaacctGtcagagagcaatgattacgt    
>ECK125137648   yhaHp8  forward 3252263 Sigma70 Strong 
actttattaattccttgaacgaatatttactgccatttcattcacgtctattcttaatttGctgctttaaaaacaagtgat    
>ECK125137726   yhdHp6 forward 3403446 Sigma70 Strong 
tctcgcaatttattgcgcttcatcggctttgcttttccattagcgagtatagtcttcagaAattattttccaatccatcat    
>ECK120016965   yhdTp  forward 3407351 Sigma70 Strong 
gattttccggccttttttattactggggatcgacaacccccataaggtacaatccccgctTtcttcacccatcagggacaa   
>ECK120010574   yhfAp  reverse 3485951 Sigma70 Strong 
gcacggtaatgtgacgtcctttgcatacatgcagtacatcaatgtattactgtagcatccTgactgttttagcatagcttt   
>ECK120030787   yhjAp  reverse 3669261 Sigma70 Strong 
tcatgtaattgattgattcctatcaaaaagcgtatctccctgttttttatgatggctttgTctcgcagagacgtttgcagc   
>ECK125203425   yhjRp  reverse 3696364 Sigma70 Strong 
gaaagctaagaaataaacctaccattgaaattaaaacttatcagatttagcatgtgaatcAatttagaaggtcacaagacg   
>ECK125145772   yhjXp  reverse 3712043 Sigma70 Strong 
gatggcatttcatgccgtttttccccaggcataaagtgcacttcgttatggttgtcggcaGagatttttcctttttattac   
>ECK120010706   yiaJp  reverse 3742618 Sigma70 Strong 
aaacttgatttcaaatatatcgatcactttttaacaaggcaatctgattgatgaatttcaAaagacataaaaatcaattgg   
>ECK120010752   yiaKp  forward 3742674 Sigma70 Strong 
tcttttgaaattcatcaatcagattgccttgttaaaaagtgatcgatatatttgaaatcaAgtttcgcatattgaaatttt   
>ECK125203417   yibNp  reverse 3785195 Sigma70 Strong 
acaacctcatactcaagagtcaaaatttgcgtaattttactacagctgaatcgataaaatAgcctctgaagatcaaaatat   
>ECK120048896   yifLp forward 3994492 Sigma70 Strong 
acttcataaagagtcgctaaacgcttgcttttacgtcttctcctgcgatgatagaaagcaGaaagcgatgaactttacagg   
>ECK125109810   yihIp forward 4051308 Sigma70 Strong 
aaggcgacagagtaatctgtcgccttttttctttgcttgctttctgttagattccgccgcAaatctatactgaataaaacg    
>ECK125137950   yihLp4 forward 4060419 Sigma70 Strong 
tatctgcaaagtcatacgccgttaattgctttcttttttggcgtaagcgtaagatgcttcAtctggtttaaaccaaaagga    
>ECK120029972   yjbEp1 forward 4235858 Sigma70 Strong 
catcgctaattccccgcgccgtaattcgcatgctttagttgtgtatactcgatcccgcccGaaatgtttttgggtaaatct   
>ECK125135019   yjbEp2 forward 4235872 Sigma70 Strong 
cgcgccgtaattcgcatgctttagttgtgtatactcgatcccgcccgaaatgtttttgggTaaatctccattcattcaatg   
>ECK120010774   yjeFp1 forward 4393677 Sigma70 Strong 
tttcagctaacgggcgctcgagaataggcgcagaatcgacaaacggtctaaaattcagcgAaacacaatgttgctgaatca    
>ECK120010775   yjeFp2 forward 4393937 Sigma70 Strong 
cgagcgcgcagcataccgtgacgtgccatccagtccatttcgccgtggtattgtttgtccAgccatgcttgcagtttgggc     
>ECK120010776   yjeFp3  forward 4394035 Sigma70 Strong 
ggtatcggtaatacctacctgctgaaagcccagttccagcccccactgtttaattttttgCgctaactgattgagatcgag    
>ECK120049216   yjeVp  forward 4392736 Sigma70 Strong 
aatatccacagcgacgcgatgcgttattgctggtttttgttgtctctgacaaactcttgtAaacagagttatccacagcct   
>ECK120034380   yjjQp   forward 4603319 Sigma70 Strong 
gatattttaaatgtctccaggctatttcaccaggttatcatttgatgctaaccttctgacAcatgcagtggagttgttgtg   
>ECK125138124   yjjXp5  reverse 4633773 Sigma70 Strong 
gcgtttcaccgtggcggactaggtatacctgtaacatgctttttttccgtatactgctgtAacgttaattttctgagtaat    
>ECK125095198   yjjZp forward 4605777 Sigma70 Strong 
cccgatagcaagggatttatctggcttgcaaatgataaaaattatcatatgatattggttAtcattatcaatgaaagagat    
>ECK125095433   ykgRp  reverse 313285  Sigma70 Strong 
ctattcaaatttgtgatacatgtcaaaaaattggttgaccaaactcgttatttatataagGgcacttacgaagtgcactct   
>ECK125136788   ymfJp10 reverse 1202184 Sigma70 Strong 
cctgcttcggcaggtttttttatacttgacaatgtacctttgagatacataatgtacccaAgagaaacaacaaacaggcag     
>ECK125203422   ymiAp  forward 1335090 Sigma70 Strong 
actggagacgattcgtaaattcgctggatttttgactaaagtttctttaggatttgtctcAtcgtatgattaattacacca   
>ECK125136980   yneJp5 forward 1614780 Sigma70 Strong 
tgagtcatggtatgaagatacgcagatttactcttgctttaaaatgaataatattaagccActtattcacgaatcgagaat     
>ECK125108720   yneMp  forward 1622588 Sigma70 Strong 
gaacacaataaagatttaattcagccttcgtttaggttacctctgctaatatctttctcaTtgagatgaaaattaaggtaa   
>ECK120010974   ynfEp  forward 1658003 Sigma70 Strong 
tcatacccttctattgatatggattaataattcttaacccaaaatgggtagactccctctAttgttagcgcgctaaatatt   
>ECK120034389   yoaEp  reverse 1901772 Sigma70 Strong 
ttcgtttgcaaaggaaggtaaatctttgccaaatcagaggcgtctctgatatgtttaactCccgtttaacaaccatggagt     
>ECK125095434   yobFp1 reverse 1907793 Sigma70 Strong 
atgtaataacttctcccactggcctggaacaactgaacttattgaactatgttagaaaatAcgccagtttaagtatctgcc   
>ECK125109861   yqhDp  forward 3155302 Sigma70 Strong 
ggcaagacattggcagaaatgagcattgagagccagggcgctggcgatcacaatgaaaaaCatcaggcagatcgttctctg   
>ECK120029867   yqjAp1 forward 3247548 Sigma70 Strong 
taaagtgtcagcctgtgtaaatcctctcgccaccctcccctgcattcagcaaaatcagacTccacggacatgtaattttga   
>ECK120030204   yrbGp  forward 3340211 Sigma70 Strong 
cgtggttagcgaaagctggcatttgttttactttttagccgcataaagtcaaaattaagcAtccgttacggctttctgaaa   
>ECK120051397   yrbNp  reverse 3308086 Sigma70 Strong 
cggttgccaacaacgttcataactttgttgagcaccgatacgcattgttggaattatcgcTcctgggccaggaccaagatg   
>ECK120015956   zinTp  forward 2041346 Sigma70 Strong 
tgctctcgtttcctaagagttgttgcattttgctatatgttacaatataacattacacatCatatacattaactctggagg  
>ECK120010036   zntAp  forward 3606422 Sigma70 Strong 
ctcgctgtatctctgataaaacttgactctggagtcgactccagagtgtatccttcggttAatgagaaaaaacttaaccgg     
>ECK120010035   znuCp  forward 1942634 Sigma70 Strong 
tatgtaacataatgcgaccaataatcgtaatgaatatgagaagtgtgatattataacattTcatgactactgcaagactaa   
>ECK120010259   zwfp reverse 1936376 Sigma70 Strong 
tcgcacgggtggataagcgtttacagttttcgcaagctcgtaaaagcagtacagtgcaccGtaagaaaattacaagtatac    
>ECK125135056   aaeRp  forward 3389496 Strong 
agattgatatttaatatattagcgtaactgttatgctgttatctatattatgtgatctaaAtcacttttaagtcagagtga   
>ECK125135055   aaeXp   reverse 3389430    Strong 
tcacataatatagataacagcataacagttacgctaatatattaaatatcaatctacagcAatgttgctctcgcccggctt   
>ECK125203427   accAp2  forward 208326     Strong 
acttatcgtcagcggacaggtcagctttgatgacttcagcggtgggcttaaaatgaccgcTcgcgaagtgatggatattga     
>ECK125203428   accBp2  forward 3405172    Strong 
cttccctgataagaccagtatttagctgccaattgctacgaaatcgttataatgtgcgacCtcgtcctccctgacgcagtt   
>ECK120034214   acnAp3  forward 1335827    Strong 
gttatctttaatattcaccctgaagagaatcagggcttcgcaaccctgtcattaaggaggAgctatgtcgtcaaccctacg   
>ECK120034394   acnBp2  forward 131564 Strong   
tgctattctgcccgttgcggtactgggcatttaccctacaaactgctgtctcacaggagcGtgaagagaatcgcctgccgc   
>ECK120034418   acrBp   reverse 484685 Strong   
tcgtgcgcgcacgtctggaagaagggcttaatccaaacgctattttagtcccgcaacaggGcgtaacccgtacgccgcgtg   
>ECK120010778   adiYp   reverse 4338042 Strong  
atttatcctgtaaaaaaatatgtacatgagaaattactataaaaatttgtactattagtaAaactcgttatttttatgcat    
>ECK120010079   aesp reverse 500051    Strong 
ggtggttaactgagcggcgaatgttaacacaatctgacgggagcgcgcgagacgcagccaGtttcaatatcagcaggcggg   
>ECK120015381   agpp    forward 1065559    Strong 
acaagccattttgcgaacctgttcccggaaaaaagtcatatttctgtcacactctttagtGattgataacaaaagaggtgc     
>ECK125160648   agrAp   forward 3648063    Strong 
gcaggttataaaaccagcacgtccttgcaatagtttcagtatggtattagcattgatgcgTtagatgatggctatctcact   
>ECK125160649   agrBp   forward 3648294    Strong 
gccagctgaagaaatcgctaattcttgcaatgttagccactggctaatagtattgagctgTtagataagaactctctcact  
>ECK120010371   alaSp   reverse 2822090    Strong 
tttgccgactgaacgcatacggtattttacttcccagtcaagaaaacttatcttattcccActtttcagttaccagcccgg     
>ECK120015391   allAp   forward 532390     Strong 
tggaaaaatattccaacttttgtattgatgttgttctcttaaggttttagattgcctgttAttgaaaccaagctgaccggt   
>ECK120015392   allSp reverse 532300   Strong 
acatcaatacaaaagttggaatatttttccaaaactagatttagtccacaaattgaacagGgttatcatgtaaaaatactg   
>ECK120034362   alrp1   forward 4265589    Strong 
ggctctatcgagcaggatgcggacttgatcatgtttatctatcgtgatgaggtgtatcacGaaaacagtgatttaaaaggc   
>ECK120034363   alrp2   forward 4265652    Strong 
aacagtgatttaaaaggcatcgcggaaattattatcggtaaacaacgtaacggcccaatcGggacggtacgcctgaccttt   
>ECK120010346   amnp1   forward 2055031    Strong 
agatcatccgatcttcgccttacacttttgtttcacatttctgtgacatactatcggatgTgcggtaattgtatggaacag    
>ECK125135024   ampD    forward 118703     Strong 
catgttaaaactccagatagctaacgaatcataaggtagaaacatgctactctgaaccggGtattagcaccacatataagg   
>ECK120034406   ampHp1  reverse 396363     Strong 
ggtgagcaggaaaaagatcgtgtttacgcgccgttacgtttttaacactattattgcactAattcgccctttgcaatctat   
>ECK120034407   ampHp2  reverse 396319     Strong 
acactattattgcactaattcgccctttgcaatctatcaatgagtagtataaatacgctcAgttaccttcattcaatctat     
>ECK120010377   ansBp1  reverse 3100790    Strong 
tgttacctgcctctaactttgtagatctccaaaatatattcacgttgtaaattgtttaacGtcaaatttcccatacagagc   
>ECK120010072   apaGp   reverse 52034      Strong 
aacctgccttataacatctccacgccgttgatgttccatctgtttagctatactgatgccAttgccgacatgcactttatg    
>ECK120010559   appAp   forward 1040599    Strong 
gaacgtaggcctgatgcggcgcattagcatcgcatcaggcaatcaataatgtcagatatgAaaagcggaaacatatcgatg    
>ECK120034317   arcBp   reverse 3353049    Strong 
gaattccgcatttctcacacaatttataacgtaactgtcagaattgggtattattggggcAggttgtcgtgaaggaattcc     
>ECK120033251   arcZp   forward 3350577 Strong  
cgcatcacacatttaactgattcatgtaacaaatcatttaagttttgctatcttaactgcGtgcggcctgaaaaacagtgc   
>ECK120010436   argEp2 reverse 4155078 Strong   
ggagattaactttcccgcatcattgctttgcgctgaaacagtcaaagcggttatgttcatAtgcggatggcgatttacata   
>ECK120009881   argPp  forward 3059730 Strong   
gccgacggcttcggtatatgcaacctgacacaaaattgtgtcatagtgcaggaaaaagcaTttaccaggagcagacaacag   
>ECK120010389   argRp2 forward 3384602 Strong   
gaatttgcatgccgtgacgcaggcatgtttctcaataacgaaatttgataaaatcccgctCtttcataacattatttcagc   
>ECK125165406   aroLp2 forward 406355  Strong   
ttaagtggaattttttctttacaatcgaaattgtactagtttgatggtatgatcgctattCtcatgacaccggctttcgcc   
>ECK125203419   ascBp  forward 2840942 Strong   
gctcggctttgaggatattcctgttgaggaagcggctgcccaggcgcgaaagtatcagagCgtacaaccgaccgtcgccaa   
>ECK120010300   asnBp  reverse 699222  Strong   
tttattttttcaccgccaaatcgcttgcgcacagtgctgctttgcggcatttttttaaacAagcaaacacaacaagcaaca     
>ECK120034193   asnSp  reverse 989044  Strong   
tctttcgctgcatttgcgaattctgcttgtctgattgcagatgccaggtaacataggtatCcccccatttacgggtggaca     
>ECK120010311   aspCp  reverse 985743  Strong   
agcctgcgttttcatcagtaatagttggaattttgtaaatctcccgttaccctgatagcgGacttcccttctgtaaccata    
>ECK120015413   aspSp  reverse 1950617 Strong   
aggcgttccagcgcgggccaggctcttacggtgcggcagaatttccagtataatagccgcCttttttcattcagttgtgac     
>ECK120034251   aspSp1 reverse 1950701 Strong   
ttgttaatttttatgagttcgggcaacacctttatagcaaactggcgtagagtctgatttCaggcccgatataaagtggta   
>ECK120010416   atpBp1 reverse 3922270     Strong 
cgtctctgcaataagcgggggcctggcagtctttctgcctaacgttttgtttatgatattTgcctggcgtcaccaggcgca   
>ECK120010415   atpBp2 reverse 3922134 Strong   
gttctggcgatgttggtgttactggtggtggcgttggcggttttaaaggcggtattcttgCcgctgatcgttacgtgggtt   
>ECK120034333   avtAp  forward 3739674 Strong   
accgctcactcttcaacagaccgatttgcaccccagcaaatgtagcgttattgttaccttCcttgctacagagttcgacag   
>ECK120015158   bdmp   reverse 1556340     Strong 
aaaatcatcaaccaggactaatcttaacaacgaagcggcaaatatttgccatgctgaatgTgctttataaatctgcgatcc   
>ECK120034280   bepAp2 forward 2616026     Strong 
ggattcaggaaactgaaaagtcatttgagtgggctaatcttcgccgttacactcaaaggcGgcgcggtgggaacgatattt   
>ECK120010045   bglGp  reverse 3906697     Strong 
ggtcatatttttatcaatagcgcattgctattttctctgcacgcaattaaattaatttccGaacctggatgttcgttataa   
>ECK125165401   bglGp2 reverse 3906717     Strong 
aagttaataactgcgagcatggtcatatttttatcaatagcgcattgctattttctctgcAcgcaattaaattaatttccg   
>ECK125135057   bioHp  reverse 3544858     Strong 
ttcggcatagccagcataatcccggtactgttagcatatgttcatccttgtaagtcaaaaGagaacaatagcggatgaata   
>ECK120051396   blrp forward 1704512   Strong 
atcgcaaaaacctcagtaaaaatcttgctggagctattattgctaagtaacatttaccccCtgaagttaatggatcaatca     
>ECK120015398   borDp  reverse 578921      Strong 
atatgaaatttcaactcattgtttagggtttgtttaattttctacacatacgattctgcgAacttcaaaaagcatcgggaa   
>ECK120034411   brnQp   forward 419488     Strong 
gtcatactgactgcattaacgcggtaaatcgaaaaactattcttcgccgcgcctggttggGagtatttcccgctaaaattg   
>ECK120010027   cdaRp   forward 182447     Strong 
catcatcctttaggcatttgcacaatgccgtacgttacgtacttccttatgctaagccgtGcataacggaggacttatggc     
>ECK120010428   cdhpforward 4109907 Strong  
ccggtggtttctcgcgaccgggttttttatttgtcacgattttgcgttacccttgcatctCtttgaggtacagggaaaaaa   
>ECK120010651   chbBp   reverse 1821726 Strong  
gaaacaatttataaggtcaaagaaatactattgctcaggtctataccgtatactcctttcAgccacaaaaaaagtcatgtt   
>ECK125095196   chiPp   forward 708236     Strong 
cttacattctggttacagaaagagattgataattcgcgtcgcgaaaaatagtctgttcctGtagtcagcgagacttttctc   
>ECK120034438   citCp1  reverse 651952     Strong 
ccgaaatactccttaggatgtatagcgaaaggagaaaaagatatacctcgatcaccccctTtctcccaagtgaaaataaaa   
>ECK125095193   citCp2  reverse 652039 Strong   
tttcgtaattacattaattaaaaaacttaaaatcattaaataaataaaaaaccactaactCtatgtgaaataaatcaaaat   
>ECK120010539   clpAp3  forward 923210 Strong   
gttgcagaaaccaaagtggcgatggtgaacaagtacgcgagggagaatgagcatccattgCtgtgtacgctagaaaaagcc   
>ECK120010513   clpPp2  forward 456646 Strong   
ccgtacccataacacagggactagctgataatccgtccataaggttacaatcggtacagcAggttttttcaattttatcca    
>ECK120010623   clsAp   reverse 1308673 Strong  
gaccagtgcttttcccgcgtttttatttgccagatgaatccatatgcgtaaactcataacAatgcgctttcaaaaggattt   
>ECK120034198   clsCp  forward 1106292 Strong   
taaaaaccgtttcagaatttattacccgtcacgctttacccgaacaggtatactttgtctGttatgatgaagaaaacgccc   
>ECK120010718   cmrp   forward 883649      Strong 
ccgtggtttcagctacaaaattcgctttctcgttagctgcgcttttattaaactctgcgcGattattattggcgaagaaat   
>ECK120035112   cmrp2  forward 883569  Strong   
gggtgattgtaacgggcataggttaaataaaacttaaagaaagcgtagctatactcgtaaTaatgtaagaatgtgcttaac   
>ECK120034943   coaAp  reverse 4175107 Strong   
agcttcctggcagagattttttcttattattcctccccatctggtgttaccctcctgcccAttaacccattcaacagaact     
>ECK125135036   comRp  reverse 1168844     Strong 
tctggactggtgaacggaggtgattatttttataataacctttcattcacagtcaccaggTacaacggcatcatggcaact   
>ECK120034301   cptBp  reverse 3041099     Strong 
cgcgatggtgtttactgatattcccgtaaaagaaggcgaaaaacacgttacaatagccggGtactggattttcgtgagaca     
>ECK120034937   creDp  forward 4638160     Strong 
cttcaccgtcacttcacatagcttcaaattcttcccacatagtcttcgtatcctgctgccAttgcaaaggagaagactatg  
>ECK120030656   crpp2  forward 3486031     Strong 
tgatgtactgcatgtatgcaaaggacgtcacattaccgtgcagtacagttgatagcccctTcccaggtagcgggaagcata  
>ECK120010358   crrp2  forward 2535480     Strong 
gcaccaatgatttaacgcagtacactctggcagttgaccgtggtaatgatatgatttcacAcctttaccagccaatgtcac   
>ECK120010104   cspBp  reverse 1641715     Strong 
gatggctggatgtctaaaataaacattgcttcatatgttcaactatgcgttaatgattgcGtcggtttgaagaacagacga    
>ECK120010105   cspGp   forward 1051305    Strong 
gaccgccggacggctaaaataaaatttgcttaatctcaattatcatgcgttaatagctgcGtcggtttgaaagacagacag     
>ECK120010103   cspIp   reverse 1638812    Strong 
gtgtttttctttacaaaagtaatccttgctatgggtggttaatcatgcgttaatggtgttCtggtttgttacaaatttatc  
>ECK125145773   cspIp2  reverse 1638712    Strong 
attttattatttgtacctcttgagatttccttgttggtttttctctctgatattttttttCggaccattctgcccaagggc  
>ECK120010046   csrCp   forward 4051036    Strong 
atgtgcaaatactgatggcggttgattgtttgtttaaagcaaaggcgtaaagtagcacccAtagagcgaggacgctaacag  
>ECK120009947   cueOp   forward 137045     Strong 
tcgattaaattgtgtctgcggcttgaccttcccgtaaggggaaggactatgctcaacgttTgattttgtttcgcctgctta  
>ECK120010352   cvpAp2  reverse 2430770    Strong 
aacgttttctttttctgttagaatgcgccccgaacaggatgacagggcgtaaaatcgtggGacacatatggtctggattga  
>ECK120030658   cyaAp1  forward 3990790    Strong 
tttggcgtgtggcaattcttaaaacattgtctaacatgcttgttaccgtcattatcatccGtggtccatcctaacatcctt  
>ECK120034374   cycAp   forward 4429780    Strong 
aattaacattagatctaaatcttagtattcatcccgcgtattgttacctaatatcgatgaGtcccgatacagattcgtcgt  
>ECK120010401   cysEp   reverse 3782681    Strong 
cgaggaaatttatcaagtattatattgcggaaaaaacgcgcgcgaggcagcattgactttActaggtcgtgcacgcaagga  
>ECK120015377   cysGp2  forward 3497793    Strong 
gttattggtatgctacgccgaaagcgaatcgtccggttgcggacaaatttaatcaaactgAaacggctgccggttaattac  
>ECK120034275   cysKp2  forward 2532344    Strong 
ttattccatcttgcatgtcattatttcccttctgtatatagatatgctaaatccttacttCcgcatattctctgagcgggt  
>ECK120020516   cysSp   forward 554577     Strong 
gatcggatcatcacgcaatgtatgctgattcgcgcgggaaatatgggtattatacgcaacTcaattacccacacatgtcta  
>ECK125165405   dcuAp2  reverse 4366951    Strong 
tgaagtcgttctggaacgcggtctgttgactgaagcggaacttgacgatattttctccgtAcagaatctgatgcacccggc  
>ECK120010034   dcuBp2  reverse 4349091    Strong 
caaaacgctaacaaaagttaattaactattatgtcacccgcattatgtgtatttttacccAcaaatgggtagatcagatta  
>ECK120009898   dcuCp   reverse 656083     Strong 
ccaaccgctaaatatgcgttttgttatctatgtataaaaacagcaacttcaatgtcttaaTggcagtttttcttgatttta  
>ECK120034253   dcyDp   reverse 1999508    Strong 
aaagggcgctttcactagcgccttttttatttacgcgttttcagcgtgcataataagaaaAtcacaacaacacacatcgga  
>ECK120034319   degQp1  forward 3380654    Strong 
tttttcgggcgcagccattgcgccctcctcttctctccctccccgactatcatttaatctGgtgtctcattgttagccgtc  
>ECK120034336   dfpp forward 3812703   Strong 
gcaaagtgaatctcaggtgaaggcacgacaacaaaagtattgtgataaaatcgccaacttCtggtgtcaccctacaggaaa  
>ECK120034359   dgkAp   forward 4256608    Strong 
tcatgtttcgcgcggcgctacgcaaacccgaatcatcggatttaacggtacactgatattGacgctcataatgtaaaaagg  
>ECK125135061   dgkAp1  forward 4256457    Strong 
acttgctttttaccaggatgcttaatggtaaattcagtaatttgtagtaaattcgtggccAgccggacataaacgatgtaa  
>ECK120030651   dgtp1   forward 179196     Strong 
aatgatgccgattttcatagatttactcgcgataagcccgatttgaaggcatagtttaccAtgcgcttacggggaagcgta 
>ECK120030652   dgtp2   forward 179214     Strong 
agatttactcgcgataagcccgatttgaaggcatagtttaccatgcgcttacggggaagcGtatttctcacgcgggagagg  
>ECK120035102   dinDp   forward 3817699    Strong 
ctgctccagattttgcgatgtttttttgcccagcacactgagaacgtgagatactcacaaCtgtatataaatacagttaca    
>ECK120033650   dksAp1  reverse 160722     Strong 
gtaaagtaagtaactggttaatttacattctggtcgcgtgcgcaaatacgcttttcctcaCacagttgtcaagtgttacgt    
>ECK120010411   dnaAp1  reverse 3883961    Strong 
ttttccaatatgcggcgtaaatcgtgcccgcctcgcggcaggatcgtttacacttagcgaGttctggaaagtcctgtggat     
>ECK120034361   dnaBp   forward 4264283    Strong 
tgttgccatgtgtcctccagaacgtatcgtcagggtctgcttcatatgataaagtttcgaCccattctttatctcggtaac   
>ECK120010286   dnaQp1  forward 235934     Strong 
ggtggtgcgggtgtagccagcgctaaaggttttctcgcgtccgcgatagcgtaaaatagcGccgtaacccccaggtcctgg   
>ECK120010287   dnaQp2  forward 236017     Strong 
tgcccagacacgaaccatcggtgaaaatttctacctgtttaagcatctctggtagacttcCtgtaattgaatcgaactgta   
>ECK120016946   dnaTp   reverse 4601615    Strong 
cggtctttccattcctggattatggttgtaccgcaagcgccctcgcgtataaaattgcctCgcttaagcacacggatgaga    
>ECK120030216   dnaXp   forward 492056     Strong 
acagcacaagatgtgcattcagcctcgccgttctgacggggctgtgttagcattacccctTcgtgaatccaccttccagcg     
>ECK125095194   dpiBp   forward 651984     Strong 
tgataaccttttattttcacttgggagaaagggggtgatcgaggtatatctttttctcctTtcgctatacatcctaaggag   
>ECK125095195   dpiBp2  forward 652172     Strong 
ttaagtgatttaattgatttaatgaataaaatttgccacgatcataattaatatctatgtAttttgattcaacattttaat  
>ECK120051394   dsbGp   reverse 638800     Strong 
aagttttaccttacaaccttcgtaagacaactttgtgaactttgcaccgccagcggcgatAaaaagtaaaatggccccctt   
>ECK125135045   dusCp   reverse 2230395    Strong 
ctctttgcagacctttaatccgctgaccataggcgctaacatagcgcctcatttttttgcGggtgatgatatgcgtgtgtt   
>ECK120034311   ebgRp   forward 3221437    Strong 
aaacgcgctttatttactgaaaacaggtgacccgataagcacttcctctacaatgggggcGcacatcagggaaagtaaaaa   
>ECK120010339   edap1   reverse 1933109    Strong 
caaaagcgaacggaatgccagaattacataaactcatgccgccacttggtgtattattggAccggtgtttcaaaattgcgt   
>ECK120010338   edap2   reverse 1932799    Strong 
attattcagcgccttgcgtgaaaaactgtccggtgccgaacagggcgcaacctgtatcacTttttaagacgacaaatttgt   
>ECK120010337   edap3   reverse 1932784    Strong 
gcgtgaaaaactgtccggtgccgaacagggcgcaacctgtatcactttttaagacgacaaAtttgtaatcaggcgagagaa     
>ECK120009944   emrKp   reverse 2483448    Strong 
attgcaaaagccacggtttagtcctctgttgttttttttgcacctcatttaaattaggccTccaacgttcctgggataatg   
>ECK120030667   enop1   reverse 2908674    Strong 
actgaaacacggtgggctgaagaatcgtgtcagcgtcaacatcaaactgatcgattcacaAgatgttgaaacgcgcggcgt   
>ECK120030668   enop2   reverse 2908702    Strong 
cggatgcttataaatcagtgatcgaagcactgaaacacggtgggctgaagaatcgtgtcaGcgtcaacatcaaactgatcg   
>ECK120030669   enop3   reverse 2908846    Strong 
aggggctggacgattatatttgtaaacgattcagcttaaactgcccggaagcgaatctgtCcgaatgggaacaggttatct   
>ECK120034296   enop6   reverse 2908018    Strong 
caggctttgtgaaagccgccagcgagttccagaaacgtcaggcgaagtaagtaaaaaagtTagagcggcaacgcgtaccct   
>ECK120034370   epmAp   forward 4382618    Strong 
cgctgtttgattcctgcgtaaaatttgtctcgccgtcgcgttgcgagtagacttcgtgccCttgtcaaaaactggagattt     
>ECK120020517   erpAp   forward 176561     Strong 
ggccgcatcagccagcgagaatacttgaacgaaataccagggtattagataatggcgattAttattgggttagaatttgcc     
>ECK125095192   exuTp1  forward 3245043    Strong 
atgacaagttatctttctgccgtcgcaaatcataagtcgacggaatgcaaattgccgattCattcatttgttagatgaatc   
>ECK120010209   exuTp2  forward 3245002    Strong 
atattcccacatttgtgatggctctcaccttttaaagttgtatgacaagttatctttctgCcgtcgcaaatcataagtcga   
>ECK125160782   fabHp   forward 1148516    Strong 
ggcgattcagtcacctcaaccccgaccagtataacggcgcctgtctgttaggattgcgcgGcacggtgataaaaagtcatg   
>ECK125203429   fabIp   reverse 1351121    Strong 
cctgctccggtcggacctggcaactatagctactcacagccaggttgattataataaccgTttatctgttcgtactgttta     
>ECK125109866   fadHp   forward 3231624    Strong 
ccatcacaaaccccgcactccccttttcccttttctccggcgacggctaaattagaactcAtccgaccacataacaattat   
>ECK120034287   ffhp reverse 2747853   Strong 
aggtgaacgctgctccaaccgttgcataacaacaaagacgccttcatgttatactgcggcAaaatactgatgatgtgtcgc    
>ECK120010504   fimBp2  forward 4540667    Strong 
tgaacgaatattaaattttgctgaattttttatgttgattttacttgttacagaacatatCacatgatatatagataagat   
>ECK120010509   fkpAp2  reverse 3477499    Strong 
gaaactaatttaaacaaaaagagtctgaaaatagatgataatagggcgtgtctgtatgtaGatttgttcgacaacgcttta   
>ECK120010354   flKp forward 2437912   Strong 
gtttgtgttacctgtatgagacgagagttaaccggacaagtgtgccataatctcgcggccAggcatacttgcgaagatttc   
>ECK120009880   fldAp   reverse 711521     Strong 
tgtgcagtcctgctcgtttgctgattccgcaagactgcctgttctgctatgattgcctttAtccgtgggcaattttccacc   
>ECK120034255   flup1   forward 2071474    Strong 
gaacaacagaaccacaattcagaaactcccacagccggacctccggcactgtaaccctttAcctgccggtatccacgtttg   
>ECK120034256   flup2   forward 2071503    Strong 
cacagccggacctccggcactgtaaccctttacctgccggtatccacgtttgtgggtaccGgcttttttattcaccctcaa    
>ECK120034422   folDp   reverse 557781     Strong 
tcacgcgataaatctgaaacgaaacctgacagcgcgccccgcttctgacaaaataggcgcAtccccttcgatctacgtaac     
>ECK120034347   frep1   forward 4026443    Strong 
gaatggggacgtcccatcaaaaaagatccagatgttgtcgcgcatattgacgccatctggGatgaactggctatttttaac   
>ECK120034348   frep2   forward 4026485    Strong 
catattgacgccatctgggatgaactggctatttttaacaacggtaaaagcgcctgatgcGcgtttgttttgccctattta   
>ECK120033245   ftsLp1  forward 90688      Strong 
cgcaccaaagaactggcggaagtcgtggctgctgcaacgccggtgaaagataagtttaaaCatcccgcgacccgtaccttc   
>ECK120033246   ftsLp2  forward 91012      Strong 
ttaatgccgggcgaagaagaggtggctgagaaccctcgtgcccgtagttcagttctgcgtAttgcagagaggacgaatgca   
>ECK120010551   ftsZp2  forward 105045     Strong 
ccggtggcgcagcgcagatcgaaggtcttgcagcctgtgctcagcgcgtgtttcatacgcAagtgcgtatcggcgcgccgc    
>ECK120010552   ftsZp3  forward 104693 Strong   
atcgccgtttataccggtggggcattgcgccacactaaggtaattccttatgctggcaatGtcgtgaccagtgatatcgct    
>ECK120010553   ftsZp4  forward 104636 Strong   
gaagatgaacgtgaactgggtgtctgcgtcgtcgatatcggtggtggtacaatggatatcGccgtttataccggtggggca    
>ECK120035126   gadWp1  reverse 3664651    Strong 
atctggcagtttttgcgctaagaaacagtctggcatcatttcattagtatactgaaattgAaataatcgcagtatgaaata   
>ECK120035127   gadWp2  reverse 3664781    Strong 
gaaataagatcagccatttttttataaacataagctatacgctgtgcgaaaatatattcgTgctgcatttacttattatca   
>ECK120010033   galEp3  reverse 792177     Strong 
gcgtcttttttcagataaaaagcgcaatcattcataaaccctctgttttataatcacttaAtcgcgcataaaaaacggcta   
>ECK120034260   galFp   reverse 2114351    Strong 
agtaatcaattcagggtaattgatgctggcgaaaaaaatcgaacaagctataattcagcaAccattttacaggtggatgaa   
>ECK125165947   galKp   reverse 790463 Strong   
ttgggcaaatagcttcctgcctaacgaagctgagcgcgaagaccgcctgcaaaaagaataTtttgccgaacagaaatcacc   
>ECK120015383   galUp  forward 1291405     Strong 
tatgctaactcgcctccttttcagaacttagccccttcggggtgctgatatactgggatgCgatacagaaatatgaacacg     
>ECK125141981   gapAp6 forward 1862247     Strong 
gatataacgaatggattcttcacttaccggttcgtagaaactgggccagccacagccggaAtcatacttggtttgggaatg   
>ECK120034262   gatZp   reverse 2176432    Strong 
ccttctcgcaggcgttaaaaaattacctgaccgagcaccctgaagcgaccgatccccgggAttatttgcagtcggctaaat      
>ECK120009919   gcdp2   reverse 141279     Strong 
actattcattcgcggaatctgttaataaagctcgaattgtgatgacgatcacacatgttaAaacctataattaattgctac   
>ECK120010565   glgCp2  reverse 3569455    Strong 
tgctctcggatcgctttttgatcgcaattaacgccacgcttgaggtaacagagattgtttTacctgctggggagtggcacg    
>ECK120010570   glnBp3  reverse 2687526    Strong 
gctgcaaatcaccaaaggcaacgtcacccacgcggcgagaatggcggggcgcaaccggacAgaattttataaactgctttc   
>ECK125109859   glnDp   reverse 188655     Strong 
ataagatgaagccggcgaatgccggcttttttaatgcgataatttaatcttatgggtggcGcacaatgaatacccttccag   
>ECK120010307   glnHp1  reverse 848198     Strong 
catcacacaatcgttacataaagattgttttttcatcaggttttacgctaaataatcactGtgttgagtgcacaattttag   
>ECK120010302   glnSp1  forward 706060     Strong 
gattatcaattttaaaaaactaacagttgtcagcctgtcccgcttataagatcatacgccGttatacgttgtttacgcttt     
>ECK120010712   glpEp   reverse 3561849    Strong 
atgtataacattatggcgtttatctgccgcttcgacgtaaactgtgcggtaaatttgcccActtgtttgtaaagaaagaga   
>ECK120010713   glpGp   reverse 3561480    Strong 
cctggcaacgtcagtttcccgcagaggtggcgtacggcgcgtaacgctttatactgtcccCttttgtgtggaataagcgac   
>ECK120010714   glpRp1  reverse 3560891    Strong 
cgcctcggtagcggtaagctaattgtcattacgcttatcagcgccctgttaagcggctatGtgcagcaaaaattcagcggg   
>ECK120010715   glpRp2  reverse 3560756    Strong 
ctacgtggcgaacgcgatccgcaaagtggcatttacctgcaacgtgggttaattatctttGcgctgatctggattgtcgcc   
>ECK120010304   gltAp2  reverse 754670     Strong 
agtgtggaagtattgaccaattcattcgggacagttattagtggtagacaagtttaataaTtcggattgctaagtacttga    
>ECK120034400   gmhBp   forward 222806     Strong 
atcaatcaggtttatgcgaagagcactttcttgcaggtcgaaacatgcgatactagcgtcAcatgccttattaaggagcta     
>ECK120034230   gnsBp   reverse 1637846    Strong 
tgtgtaaaatttagactatcgtatgttgattattgcgatgtttcatcttatcttttacacGtttgcaccatataatcgact     
>ECK120010031   gntRp3  reverse 3578862    Strong 
tttttgcaggcttcctcgctcgctccggtcgcgtgctgatgtacgcttccggggttttgcCgcgtcgttagcacaatgcga    
>ECK120010032   gntRp4  reverse 3578880    Strong 
gcatctttgaagcctgcctttttgcaggcttcctcgctcgctccggtcgcgtgctgatgtAcgcttccggggttttgccgc   
>ECK120010054   gntTp2  forward 3546446    Strong 
ttacccgtatcattcacatgggtaccaaacatactcctgacatctgactacaataattagTtttagtgggtatcagtcgtg   
>ECK120034335   gpmMp   forward 3785235    Strong 
atattttgatcttcagaggctattttatcgattcagctgtagtaaaattacgcaaattttGactcttgagtatgaggttgt   
>ECK120034366   groLp1  forward 4370783    Strong 
caagcgtaaagaagttgaaactaaatctgctggcggcatcgttctgaccggctctgcagcGgctaaatccacccgcggcga   
>ECK120034367   groLp2  forward 4370873    Strong 
tgtcggcaatggccgtatccttgaaaatggcgaagtgaagccgctggatgtgaaagttggCgacatcgttattttcaacga   
>ECK120034368   groLp3  forward 4370976    Strong 
aagatcgacaatgaagaagtgttgatcatgtccgaaagcgacattctggcaattgttgaaGcgtaatccgcgcacgacact   
>ECK120010760   grxAp   reverse 890776     Strong 
attaatgcaacaggttaaacctactttcagcgaatacattttagcgtgatcattacaggcAtaaatctatgaggagagaaa   
>ECK120030211   gspAp3  reverse 3455495    Strong 
attgggtgggttgtatattgacgttagtataaatagtattaatgccgcttgcatgaatcaAgcaaaatttatttatattag   
>ECK120030210   gspCp1  forward 3455482    Strong 
attatccttaatcataaaaataatgtatgtatttattaattaaatacatattactaatatAaataaattttgcttgattca   
>ECK120034306   gssp reverse 3138610   Strong 
cagaatgtgaattttttaaccctttgcgccagccgctgcgatgaggtgtatgattagtctGacctctgtccggttaatgtc   
>ECK120034235   gstAp   forward 1714327    Strong 
cgtaaaattcagggaaactcttttacaagccgctaacttttcgttagcggctttttttttGttcagcaacgcactaccata   
>ECK120034433   gstBp   reverse 880519     Strong 
ctggtgtcatttttttgccagctgttgcttaaaagttaactttacttcaccatcggagtcCtgttcagcctgtggctgcct     
>ECK120015166   hcaEp   forward 2668982    Strong 
cgtctcagctggtagaaattaactatttcacatattagcaaccaaccagcaacatccttaTggcacaaaaatagaaggtca   
>ECK120015165   hcaRp   reverse 2668964    Strong 
aatcctgaaagataagatgtattgaccttctatttttgtgccataaggatgttgctggttGgttgctaatatgtgaaatag   
>ECK120010106   hcppreverse 913845     Strong 
cttaaagttgcatgaaaaatcccttttatccccgcgttaagcgtcttaaccttaaacatgTatattaaatataactttaaa   
>ECK120034234   hdhAp   reverse 1698122    Strong 
tattcccgcccggctcattgcagcgaaataatcctctctttatctgctatacctggtagtGtcctttcctcaaggttaatg   
>ECK125135035   helDp   forward 1024438    Strong 
atgggcggcaattgtaacgtttttttgggctggagcacgttttctctgacggttacactgAtaagaaataatttcgtgtgg   
>ECK120010321   hemAp2  forward 1263583    Strong 
acgttgcagttataacccttaatgctagcgttaccgtccgctatcgtctatgttcaagttGtcttaattgccagaatctaa   
>ECK120010747   hlyEp   reverse 1230466    Strong 
tatcatattaatagaaataaagacattgacgcatcccgcccggctaactatgaattagatGaagtaaaatttattaatagt    
>ECK120034379   holDp   forward 4607781    Strong 
ctggcggcgattatagccatatgttggcgcggtatcgacgaatttgctatatttgcgcccCtgacaacaggagcgattcgc   
>ECK120010726   hupAp   forward 4200176    Strong 
gcctgatttgtcgtacctggagtcttccctttcgccccccgtctggtctacatttgggggGcgaaaaaaagtggctatcgg      
>ECK120010727   hupBp1  forward 461442     Strong 
atataactgctgcgcgttcgtaccttgaaggattcaagtgcgatataaattataaagaggAagagaagagtgaataaatct   
>ECK120010730   hupBp4  forward 461305     Strong 
acctcgcgcaaaatgcactaataaaaacagggctggcaggctaattcgggcttgccagccTttttttgtctcgctaagtta   
>ECK120010518   hypBp   forward 2850839    Strong 
gccttttgttttgatctggtttgccgcggcagcgtggcggaaggttgtaaactgcacctcGaagaacaagaggccgaatgc     
>ECK120034431   iaaAp   forward 866537     Strong 
atctttctatattcaaaaattgaatgagtaattcataaaaattctgatatttatagcaaaAgtggcgaaccacccttaatg     
>ECK125145774   ibaGp   reverse 3336833    Strong 
atttatcagcgaggctttttgcttatttatgccagcgcaactttgctctaagatgtttcgCtggtttattaactgatgatt   
>ECK120010014   iclRp reverse 4223652  Strong 
ctcatcggatcagttcagtaactattgcattagctaacaataaaaatgaaaatgatttccAcgatacagaaaaaagagact     
>ECK120010039   idnDp   reverse 4494435    Strong 
caattttctgacgtgatcttcatcacaaataatgacagttaaaaccgcttaaatgcttccGaggtgtctacctgaccagtg   
>ECK120030654   ileSp2  forward 22034      Strong 
gccatctccgggcgtgtagtccacggtgatgaattagggcgcactataggtttcccgacgGcgaatgtaccgctgcgccgt   
>ECK120010421   ilvAp   forward 3955235    Strong 
ggcgcgtcgtgaagcgcaggacgctcgaggtgacaaagcctggacgccgaaaaatcgtgaAcgtcaggtctcctttgccct   
>ECK120010420   ilvEp3  forward 3952388    Strong 
aaaatataaatatcgaattgaccgttgccagcccacggtcggtcgacttactgtttagtcAgttaaataaactggtggacg     
>ECK120010279   ilvIp2  forward 85540      Strong 
ctgtaatggaggattttatcgtttcttttcacctttcctcctgtttattcttattaccccGtgtttatgtctctggctgcc     
>ECK120010331   infCp   reverse 1801346    Strong 
actgaagaacaaattcgcgatgaagttaacggatgtatccgtttagtctatgatatgtacAgcacttttggcttcgagaag      
>ECK120034252   insA-5p reverse 1979226    Strong 
gacttatacatttatgggtgatgctgccaacttactgatttagtgtatgatggtgtttttGaggtgctccagtggcttctg   
>ECK120034205   iraMp   reverse 1212090    Strong 
agattccttgctttaaattttattttatataagccatcattttaattaatttatttttttGaggggggggtaatatactca   
>ECK120034408   iraPp2  forward 401363     Strong 
tcataaaaataatacttccagacactatgaagttgtgaaacataatgttaacttctccatActttggataaggaaatacag    
>ECK120034398   ispUp1  forward 194784     Strong 
tccggctacagagagtcgcgctatttgttagcgtagggcttcagtgatatagtctgcgccAtctgatcgtaagtagttggc   
>ECK120034399   ispUp2  forward 194901     Strong 
tttttttgtataggcttcagtattcctgagtaccgtaaaccctgtcagggaataaaaaacGcgtgatgttgtctgctactc   
>ECK120034419   kefAp   forward 486492     Strong 
ttcctggacattttcgtcgttgctattctggttcactgcgtcgtgatattcttgcggtttGactttttcaggtcgttcttc   
>ECK120034341   kupp1   forward 3931103    Strong 
cgaactgctcaggcgggaaattctttccgctaataaatgagggtgagccataatgaagtgGcgtcctttcgtcaaaagttc   
>ECK120034342   kupp2   forward 3931181    Strong 
ttctgcgtaaattgcgagtatagacgtttcttgctggtggctaaaatagtctcaaaggggGggtatttttctttgagccag   
>ECK120034343   kupp3   forward 3931265    Strong 
aatgtggccgcatttaggagtacgattttgccgttaatcgtgcatactgtgcgcttttttGtgggccaagggactaagcac   
>ECK120010291   lacIp reverse 367538   Strong 
catttacgttgacaccatcgaatggcgcaaaacctttcgcggtatggcatgatagcgcccGgaagagagtcaattcagggt   
>ECK120010041   lacZp2  reverse 366365     Strong 
gcaacgcaattaatgtgagttagctcactcattaggcaccccaggctttacactttatgcTtccggctcgtatgttgtgtg   
>ECK120030795   ldrDp   reverse 3700272    Strong 
tcgcgcaatgaggaagattgccgggtgctgacagtaaaaagcaatcgtagaatcagcggcAagccggaaaggttccggtga   
>ECK120034191   ldtDp   forward 980931     Strong 
tctttaaacttctttacattaggttatgtaaaaacgtatcggcgtttatatactgaagatAagcctgatgagtaacaggct   
>ECK120010363   lepAp   reverse 2707196    Strong 
cggtatgaacatttcctcgcctcaatgttgtagtgtagaatgcggcgtttctattaatacAgacgttaagctcagaacagc   
>ECK125160647   leuEp   reverse 1880800    Strong 
atcaggttaaaacctgattttctcctttctaagccgctacagattggttagcatattcacCtttaatcgcgcatgatcgaa   
>ECK125141557   leuLp2  reverse 84024      Strong 
taattaatttatatatttaatgcattaattcttaacattaattgatcaataatattcaccAaatcaatatcaaaaaaaatc   
>ECK125141555   leuOp1  forward 84154      Strong 
cacatttaatccattttgtagatgattgagtattcgcggtagttatgattagattgttttCgcaacaaaaacattatggat   
>ECK125141556   leuOp2  forward 84304      Strong 
gttttccgaattttactcattttgctttttcttattttatatgcatgataaatcatattcTtcaggattatttctctgcat     
>ECK120034274   ligAp   reverse 2530201    Strong 
gacgccaacgcctgatacacttaaggcaaattaactcctcttcgaacccccgcttgtcggGggtttttagcattgatggtg  
>ECK120034426   lipAp   reverse 660301     Strong 
ttacattttcgcgaccgctttggctgctttcaggtccgtttcaatgatatactgccagtcGttaattcaaaaatagttgat   
>ECK120010555   livKp2  reverse 3597730    Strong 
ttattttatgctgacaaaggcacttttttctgtttatctatcaataaattcagaatattaTctgttcttaatcgactgaaa    
>ECK120010328   lpp forward 1757383    Strong 
aagtgccttcccatcaaaaaaatattctcaacataaaaaactttgtgtaatacttgtaacGctacatggagattaactcaa     
>ECK120016585   lppp2   forward 1757296    Strong 
tgaatccgatggaagcatcctgttttctctcaatttttttatctaaaacccagcgttcgaTgcttctttgagcgaacgatc    
>ECK120034392   lpxCp2  forward 106530 Strong   
tttgggtttcgaggctctttgtgctaaactggcccgccgaatgtatagtacacttcggttGgataggtaatttggcgagat     
>ECK120009843   lpxLp   reverse 1116709    Strong 
gcggcatgatatagcaattatcgataattaacatccacacattttacgctacatttgcgcAttaaaaattatttgttattt   
>ECK120034185   ltaEp   reverse 909320     Strong 
gacgcggtgatgaagtgatcgaactggcgaaaacaaactggctaaggtaaaaagggtggcAtttcccgtcataataaggac      
>ECK120035129   luxSp2  reverse 2814816    Strong 
agaaaaaggccactcgtgagtggccaaaatttcatctctgaattcagggatgatgataacAaatgcgcgtctttcatatac     
>ECK120010078   malZp   forward 422495     Strong 
tcccccaaatatccttcagatgatgagtgatcctgcattaggctatggcaaggtgatcagAttttcatcacaggggaatta  
>ECK120034440   marCp   reverse 1618941    Strong 
gcgatgcaaggctagctaaagagtgacactttatccttgtttaccccttatacttttcgcTgataacccagatacacagga   
>ECK120034403   matCp1  reverse 310119     Strong 
aatggtaccaccgcagtaacagattacagcactctaccggaaggcatctggagcggcgacGttagcgtacagttcgacgcg   
>ECK120034404   matCp2  reverse 310076     Strong 
gcatctggagcggcgacgttagcgtacagttcgacgcgacctggaccagttaatctctctGatgtaccagcaggggtagcc   
>ECK120034195   matPp   forward 1018459    Strong 
aaagctcacaggatggagattcttttcttcactggcctaaaaagctgatattctgtaaagAgttacacggtaacattgaga     
>ECK120010734   mazEp1  reverse 2911368    Strong 
cacgggagttaggccgaaatttgctcgtatctacaatgtagattgatatatactgtatctAcatatgatagcggtttgagg     
>ECK120010735   mazEp2  reverse 2911355    Strong 
ccgaaatttgctcgtatctacaatgtagattgatatatactgtatctacatatgatagcgGtttgaggaaagggttatgat   
>ECK125141453   mcaSp   reverse 1405751    Strong 
cgtgaaatctgtcactgaagaaaattggcaactaaaggttaaaaccgttataacacagtcAccggcgcagaggagacaatg   
>ECK125095190   mdhp2   reverse 3384470    Strong 
aaattaattgttatcaaattgatgttgttttggctgaacggtagggtatattgtcaccacCtgttggaatgttgcgctaat   
>ECK120035109   mdtEp1  forward 3659084    Strong 
gaacccttcgttgcccgaatgctggcaggaactgttggcagaacggcaacattttttttgTcgttgacctcaccatgtcga   
>ECK120035110   mdtEp2  forward 3659140    Strong 
tttgtcgttgacctcaccatgtcgatcactgtgcctgtatcccaccttactggctgacaaCcccactatgccgctggtctg   
>ECK120034267   mepSp   forward 2269920    Strong 
agtccacagatttggccttaaggaattgtttcaacatgcccaggtaattagtctcgtgtcGcttggcatttttttataacg    
>ECK125165404   mepSp2  forward 2269811    Strong 
ttataaaaaatcatgtaaaaccgctcgccaagaccgcaccaatcgggtaatctcgaactcGttttgcctcggcggtagatt   
>ECK120015428   metEp   forward 4012884    Strong 
cttcacttcggcatgaataatttgcgcttgaggaatatacagtaaccgccaattatggatGtgtaaacatctggacggcta   
>ECK120010433   metJp1  reverse 4128558    Strong 
ttgtgttaatggacgtcaatacatctggacatctaaacttctttgcgtatagattgagcaAatcccaaatagccgttaaaa   
>ECK120015429   metRp1  reverse 4012855    Strong 
acgaaggattttagccgtccagatgtttacacatccataattggcggttactgtatattcCtcaagcgcaaattattcatg     
>ECK120015430   metRp2  reverse 4012837    Strong 
ccagatgtttacacatccataattggcggttactgtatattcctcaagcgcaaattattcAtgccgaagtgaaggactttc   
>ECK120010640   mgrBp   reverse 1908792    Strong 
aaaagcacgaatatcgacatagttaggcgctgtttaactaacgcatgctagtttaatgacAtaaggtaggtgaaacggaga    
>ECK120034196   mgsAp   reverse 1027041    Strong 
gcctgtgcgcaggctttttcggtctttatcttgcagcgataagtgcttacagtaatctgtAggaaagttaactacggatgt      
>ECK120010542   micLp2  reverse 1958986    Strong 
ccattcttgaggatgtgcgcacggtccgcgaattaggttttcctggactggtgacgggcgTtctcgatgttgacgggaatg     
>ECK120034339   mioCp   reverse 3926475    Strong 
ttaatcccatacttttccacaggtagatcccaacgcgttcacagcgtacaatacgccactCttaataaaggtggcggttta  
>ECK120034244   mipAp   reverse 1866506    Strong 
ctttaaaaaatgaaaacgtaaaaaggttgggtttcgatgtattgacgggtaaactttgtcGcccgctaaacatttgtttaa    
>ECK120034271   mlaAp   reverse 2465135    Strong 
ttctgtttctatagaatcaagtagcctacagggcggcgattaccaggctatgatcaaatcAgcaaatcagggcgtctggac   
>ECK125135032   mntRp   forward 853098     Strong 
tgattgcattacatacagatatagcacaggctatattatatagctattgctaaaacgttaAttttttgtaccttcgcaact   
>ECK120009859   moaAp1  forward 816827     Strong 
gctatgcctccctgatgatgtatatcaaagtaaaaccgccattttcccttattctgtagcGaaatagcacgatcatgacgc     
>ECK120009860   moaAp2  forward 816914     Strong 
catgattacatagcgaaagtgtggatggtaaaaatctcatttacacgctagtatcggcatAaccactaaacactctagcct     
>ECK120015168   moaBp   forward 817977     Strong 
cagcaacaggcgctggaagcgcgtatttcagcggcgctgcgggagaagaaacagacccatTtcctgcatcaaaacaacacc     
>ECK120010690   mobAp1  reverse 4042030    Strong 
cattcagacgtttacatttcatagtgatgctccttactcttgagacagacacgttagcagGgtcaatcccacaataaaaga   
>ECK120010691   mobAp2  reverse 4042121    Strong 
aaacctgactctttcgccagtttctgcaaaaattgcagcaggttaaggtctggctcttttTgccaggctggctggaggagt   
>ECK120033222   mraWp1  forward 90010      Strong 
aagaagtgatgctggttggacagttcaacaagtttgagctgtgggatgaaacaacctggcAtcaacaggtcaaggaagata   
>ECK120034329   mrcAp   forward 3522826    Strong 
tatcacccgtcactctgacgggtatatcaatgcgtctggcttgcctttatactaccgcgcGtttgtttataaactgcccaa   
>ECK120034396   mrcBp   forward 164721     Strong 
tcttcttctgtcttgtaacagaagaacagaaaatcgggcttttgcgcctgaatattgcggAgaaaaagcatggccgggaat   
>ECK120030646   mreBp2  reverse 3401193    Strong 
gatgcattaagcctttctggactcaggcagagatttgtaacaaaggaaacgaactgcactAattttcaccgtagcagatga   
>ECK120034321   mscLp   forward 3438001    Strong 
aggattaattaaattcattcctggcaggaaaatggcttaacatttgttagacttatggttGtcggcttcatagggagaata   
>ECK120034303   mscSp   reverse 3069871    Strong 
tcagatgagaaatctgtgatctatttggcaaaattatgctttattgtttacccttgtcagActgcccgtcataaggcggcg     
>ECK120010672   msrAp   reverse 4442261    Strong 
atccagtaatatggattaaaaagcagactaaaccccaaatatttcttatgttttactttaGacctattcacggtggttatt  
>ECK120029974   mtrp1   reverse 3305932    Strong 
tcgtttcggtggtgatgcgtaatcatcgctgaacagcgaacacaatctgtaaaataatatAtacagccccgatttttacca   
>ECK120010083   mutYp1  forward 3102988    Strong 
aggccgtggctgcggaaagttccggtttacaccctgccgtcgctgtgctgcaatcttgccCccaacaacagtgaattcggt     
>ECK120010084   mutYp2  forward 3102911    Strong 
ataaaggtttagtcgcttgtgaaagtgttctgaaaacgggcattatccaaagttagttgcCggatgcaagcatgataaggc   
>ECK120034429   nadAp   forward 782061     Strong 
gcatataaaacaaattacaccgataacagcgaatattacgctaatgtcggttttaacgttAagcctgtaaaacgagatggt   
>ECK125135023   nadCp   reverse 118663     Strong 
ccttatatgtggtgctaatacccggttcagagtagcatgtttctaccttatgattcgttaGctatctggagttttaacatg   
>ECK120015402   nagAp   reverse 703175     Strong 
gttcttacggaaaaattcatctgtttatgggcggtgtaggtaacgacggtcatattgcatTtaacgaaccggcgtcttctc   
>ECK120010101   nanCp   reverse 4539928    Strong 
aattgcaaatctggttttgttgtatggattgcgtgatttttgatctggtataacaggtatAaaggtgcaccaagatagtca  
>ECK120020520   napFp3  reverse 2303695    Strong 
agagcaaaccagcagaaatatctctggtgaatcaatcgctatataaatatatttataaccAtttgaaatgtgagcaaaagc   
>ECK125135049   narQp   forward 2585577    Strong 
acgattcataacgaccttcttttttggttgtaaaaaccttattctttatatgagtgttgtTattacccgacttacagggga  
>ECK120030794   nepIp   reverse 3841771    Strong 
acaccgtaaaagttgcaaaaacgttaaatgcgtcacacatttcaatgttaaagtggtcggCttttcccctgaaacatgcca    
>ECK120020518   nfuAp1  forward 3545596    Strong 
caggtctggtgcctttgtcgaaccttgtagagcctcgatgatgggcgtattataaccaacTaaaatagtcaactattaggc   
>ECK120010758   nikRp   forward 3618537    Strong 
ggtggtgggagagaaattaaccttttcctctgacgccggacgtgtgctacaaaacgcggtAttacccgcattccccgtgcg     
>ECK120029973   nlpAp   reverse 3840017    Strong 
tattcttatcgatagcgtttcgttttttaaaccgcagcgaccttaccgctatagtcaggtAatcattaataaaaggataaa    
>ECK120010699   nmpCp   reverse 576870     Strong 
aacgagaaaccaaaacttacatcttgaaataatcacattgattagatgaatatttatcgcGcagtgacatcattttttaat    
>ECK120029473   norRp   reverse 2832307    Strong 
ttaatgagtagtcaaaatgactatcaatcaaatggtcgatatgacaatatctatagtcaaAttgacagtgaggcaaagatg   
>ECK120020521   nsrRp   forward 4406044    Strong 
aattctggtacgcctggcagatattttgcctgccgggcgaacagtgtgatacattgctgtGtcgggtaagccattacgcta   
>ECK120010536   nuoAp1  reverse 2405335    Strong 
tcctgtcaaaatagacccgtattttttccattgcttcacaacggacacgattcaacaacaTctaattatcctggagtcgtc   
>ECK120049218   ogtp reverse 1400284   Strong 
atccacttatctttttggtggtatggctgctgatgttgctggcgtggtatcttgtcggtcTgccgataggtccgggtattt   
>ECK120010573   ompCp2  reverse 2312864    Strong 
cattttgaaacatctatagcgataaatgaaacatcttaaaagttttagtatcatattcgtGttggattattctgcattttt   
>ECK120010572   ompCp3  reverse 2312887    Strong 
cttaaaaagttcccttgcatttacattttgaaacatctatagcgataaatgaaacatcttAaaagttttagtatcatattc   
>ECK120015406   ompTp   reverse 585665     Strong 
atataaacagtggagcaatatgtaattgactcattaagttagatataaaaaatacatattCaatcattaaaacgattgaat     
>ECK120022344   ompWp   forward 1313991    Strong 
tcatatgtaatgtgatctatgtaggatcatttgttactccaatgtaggtatattcgtcacGtttttataaccataacgacg      
>ECK120022342   ompXp2  forward 850419     Strong 
cccgttagacatcacaaatcgcgaagagtttcccattaatttttgatatatttaaaacttAggacttatttgaatcacatt      
>ECK120021268   omrAp   reverse 2976189    Strong 
ccttcattcctttgcgttttctcgctggcgaagagtcgtcgtgcagaccacaatcaagatCccagaggtattgattggtga   
>ECK120021267   omrBp   reverse 2976385    Strong 
cgaaacgctgttgcgattgaccgctggtggcgtttggcttcaggttgctaaagtggtgatCccagaggtattgataggtga   
>ECK120010695   paaZp   reverse 1453670    Strong 
gttaacatttcgttaaaagatcctttgctttttatgattcgcgatttaactattagcaacAgaaatgtgaaacatctggag    
>ECK120015404   pagPp   forward 656526     Strong 
attattctttatgttgggtctattaaggttatgttaattgtagctttgctatgctagtagTagatttttgataaatgtttt   
>ECK120010353   pdxBp   reverse 2437884    Strong 
atccttatacctgaaatcttcgcaagtatgcctggccgcgagattatggcacacttgtccGgttaactctcgtctcataca    
>ECK120026306   pdxHp   reverse 1718034    Strong 
actgtcagttacaaaatccacagcgttgagatttttccaggggcggcgcacaatagcgtcAcccactgacaatccgtaaag     
>ECK120010725   pdxJp   reverse 2701813    Strong 
agacacactgcgcgccgcgaaacgctttacccgcatggcgcttaagccgtatcttggcggTaaacctttaaagagcaggga     
>ECK120034276   pdxKp1  reverse 2537319    Strong 
attagtagtgtaatgaccagacaaatgattttcttcattgaattaccttatccttgttttGtgatagccgatttgactgcc   
>ECK120010290   pepDp1  reverse 255809     Strong 
agtccgcgtctttttacgcactgcctctccctgacgcgggataaagtggtattctcaaacAtatctcgcaagcctgtcttg     
>ECK120010289   pepDp2  reverse 255776     Strong 
acgcgggataaagtggtattctcaaacatatctcgcaagcctgtcttgtgttgacaacatTttctgctaaccctgtgacct     
>ECK120034194   pepNp   forward 990591     Strong 
tacctgaaaagatgaagattctgcatagcgcgatttacgcaacaggaatagactgaacacCagactctataaaagatgcta     
>ECK120034350   pepQp   forward 4031147    Strong 
gcagaaatcacgctctggatgaacgatgtgctaagatgcggagacttaaggtcaaaaaaaCagaagggtaaaaaatggaat   
>ECK120020543   pepTp   forward 1185823    Strong 
gcaggggtaaaagtgacctgacgcaatatttgtcttttcttgcttcttaataatgttgtcAcaaaaagtgagggtgactac    
>ECK120010462   pflBp1  reverse 953579     Strong 
catttacctgcgtgaaaacgaccaccattaatggttgtcgaagtacgcagtaaataaaaaAtccacttaagaaggtaggtg     
>ECK120010463   pflBp2  reverse 953641     Strong 
attccggttacgatcggcaacattatcggtggtggtttgttggttgggttgacatactggGtcatttacctgcgtgaaaac     
>ECK120010464   pflBp3  reverse 953741     Strong 
aatccgcgacttcgcatccccggaattttggaccgcagtcggttctgcaccggaaaatttTtctcacctgaccgtgatgaa    
>ECK120010465   pflBp4  reverse 953851     Strong 
cgcagcctgatggacaaagcgttcattatggtgctgccggtcgcgatgtttgttgccagcGgttttgagcacagtatcgca    
>ECK120010466   pflBp5  reverse 953925     Strong 
ttattgaggccgtctgtcttggtatcctggcaaacctgatggtatgtctggcagtatggaTgagttattctggccgcagcc    
>ECK120017002   pgaAp   reverse 1092523    Strong 
ccgaaatcatgcatcggaatttactgatttaattattttaatcctaatttattttgaaaaAggcattgggatttatgccgt   
>ECK125109853   pgkp2   reverse 3072648    Strong 
cacgacgttagctatggctactgttgctttcaggtaagacgcaagcagcgtctgcaaaacTtttagaatcaacgagaggat     
>ECK120010329   pheMp   reverse 1799301    Strong 
tttcgtttcaacgccatcaaaacattgacttttatcgccgtagccttttcaataaaggtcTtttgaagagtaccaaaaggt    
>ECK120010624   phoHp2  forward 1084938    Strong 
tttatagttaaatataagtaaatatattgttgcaataaatgcgagatctgttgtacttatTaagtagcagcggaagttccc   
>ECK120010745   phoPp2  reverse 1190508    Strong 
gattatccgctttttattttttcactttacctcccctccccgctggtttatttaatgtttAcccccataaccacataatcg   
>ECK120010705   phrBp   forward 739421     Strong 
agttatcgccgtggcgagcaaccacttcttgcgccgctgatgcgtatcaaacactatatgGcgctttatcctgacgcctgg   
>ECK120020544   pitAp   forward 3637612    Strong 
atcaaaaaaagtctatatttcactttgcccgcgccgcgaaagtcactgataatgcgccgcGttcatgtcctcaaaatggcg   
>ECK120034376   pmbAp   forward 4457945    Strong 
gaggctaatgttaccagttaagatgcgcactgaaaaacggttctctgttagacttcagagAaactctctacattatggcac   
>ECK120010757   polAp   forward 4046940    Strong 
ttttcacgaaaagcggtgaaaaactcatgttttcatcctgtctgtggcatcctttacccaTaatctgataaacaggcacgg   
>ECK120033260   potFp2  forward 893634     Strong 
atttgttaaataccgttttttaatccgagctatagtctcaaaccctggctaaagttattcTtgcgatgcttttatatagcg   
>ECK120034375   ppap    reverse 4449686    Strong 
aggaaaatgaagacgaaaacaagcgaagacattcggcgcgagttggctataatactcggcActtgtttgccacatattttt     
>ECK120010435   ppcpreverse 4153190    Strong 
tcgtttgctgaagcgatttcgcagcatttgacgtcaccgcttttacgtggctttataaaaGacgacgaaaagcaaagcccg   
>ECK120034344   ppiCp   reverse 3959841    Strong 
accagccactccctgactgacaattacgttagcatctgcggatcatgctaaaatcgccgcCtgacaattattcactcaagg     
>ECK120034327   prkBp   forward 3484311    Strong 
acgctggaaaatttaattgaaagctttgtgttacgtgaaggcaccgattatggtgaacatGagcgtacacttgaacagaaa   
>ECK120034409   proCp   reverse 405686     Strong 
ggtaatcctctattgtgtcgcgcttttgccttccggcatagttctgtttatgcttctgccAgcgattatcaaaacaatgaa     
>ECK120030791   psrDp   forward 1146589    Strong 
agatttgcagtttttccagaagagcgcgacgccatggcgaggtggaggctaaaataagttTaggcatatttttttccatca   
>ECK120034248   ptrBp   reverse 1928865    Strong 
tctaagcaatgactcccctgtttcgcttgcatccccggtgagttttgccacccttataagAtgtttcaaccagaaagaaca   
>ECK120009861   ptsGp1  forward 1157766    Strong 
ctgaagttgaaacgtgatagccgtcaaacaaattggcactgaattattttactctgtgtaAtaaataaagggcgcttagat     
>ECK120010314   putPp3  forward 1079185    Strong 
aaatagtgtcgctgagcactaaaatttaatgtaaatggtgtgttaaatcgattgtgaataAccagcgcttccggcaggata   
>ECK120010316   putPp5  forward 1079291    Strong 
ctgttaccccgttccggtggcagatataacggcaagtttcgacattgccgataataatttTttggagactttagatggcta   
>ECK125109858   pykFp3  forward 1755617    Strong 
acattcctctgcacgctttttcgatgtcacctatccttagagcgaggcaccaccactttcGtaataccggattcgctttcc   
>ECK120034297   pyrGp   reverse 2909713    Strong 
cgaagaggagggataatgaaagtttgtggcacaggtcatgttcgggtatactgctttcccGtcttggttattccatcgtct   
>ECK120010373   pyrGp1  reverse 2909797    Strong 
ttaaatgacaagcgcttgatttgcgtcaaaaacatttaccccaaaggggctattttctcaCtcctgatttcaatagtgcgc   
>ECK120010448   pyrLp1  reverse 4472745    Strong 
gttagccgttcgctttcacactccgccctataagtcggatgaatggaataaaatgcatatCtgattgcgtgaaagtgaaaa     
>ECK120010447   pyrLp2  reverse 4472553    Strong 
gcgctgacaaaatattgcatcaaatgcttgcgccgcttctgacgatgagtataatgccggAcaatttgccgggaggatgta    
>ECK125135030   qmcAp   reverse 515823     Strong 
tttatccttcgcaggaataagggggaactctctttcagtaatcaggtataatttgtttaaTcaagcagcaattttgctgat   
>ECK120034360   qorp reverse 4264304   Strong 
gcgttcgcggggttcagcctgctgtttgttgaagggtttatttcctgccatagtgaatggAgttaccgagataaagaatgg     
>ECK120010292   queAp   forward 424985     Strong 
tattctatccaaaagggggtaaaggttgcagggagagcgccccggcactagactacccgcCtcttattttagtctgagtca      
>ECK120034299   queFp   forward 2925321    Strong 
tgtgcggtcaaatcgtccactaatttctctcttcacttaaaccagatacacttgtcgtttAgtttatctggtttatgacgg   
>ECK120049217   queGp   reverse 4394092    Strong 
ctcgcgttctccgcggcggatatcgtcggcgtaccagacggtgtgtggtatacttacgggGtttttcttcattgtatggtc   
>ECK125165408   ralAp   forward 1413556    Strong 
cccgatgttgattattaataatcagctatgaagttttaatttgaatacaatgcaattctcGaggactgaagtttctcgcaa   
>ECK120034340   ravAp   reverse 3931128    Strong 
aaataccccccctttgagactattttagccaccagcaagaaacgtctatactcgcaatttAcgcagaacttttgacgaaag   
>ECK120010404   recFp1  reverse 3881841    Strong 
gcgacccagttttctatggcgcatcaggacgttcgctattacttaaatggtatgctgtttGaaaccgaaggtgaagaactg     
>ECK120010405   recFp2  reverse 3881861    Strong 
cgatgaagcgtctgattgaagcgacccagttttctatggcgcatcaggacgttcgctattActtaaatggtatgctgtttg   
>ECK120009995   rfaDp2  forward 3793896    Strong 
atgaaggactagctaaaacccaaactagtttgttgcaattagcatccttgcacctctatgTaaagggctgaagggattcgg    
>ECK120010425   rhoLp   forward 3966162    Strong 
gttcgggtgccccgtcgctaaaaactggacgcccggcgtgagtcatgctaacttagtgttGacttcgtattaaacatacct      
>ECK120034310   ribBp   reverse 3184718    Strong 
aaccagaattatgtgaagctatgcgttgctgccgctaatcattagcgttatagtgaatccGcttattctcagggcggggcg    
>ECK120034377   ridAp   reverse 4470946    Strong 
aatgtggtgctggccaattaattgcggttggtaataaaagtctggctccctataatgagcCagactttttaccgctgtaat   
>ECK120015436   rimJp   forward 1125522    Strong 
tgcagaaaatggcattttggacttttcacagggtctggttgcgcaggtatagtaatacttAcagcgtattaaagacgttac    
>ECK120034432   rimOp   reverse 878070     Strong 
cctccgccagcgaatgagattgcgatacaaattttatccagaactctgtagaatccctgcCctgacctttcctgtaactga   
>ECK120034298   rlmDp   reverse 2915043    Strong 
gccaggatcagaatcatcatgcgtgcgcgcaggctgtagttggtcatggagttccgttatGggacaattaaggtcacactg   
>ECK120034330   rlmJp   forward 3645350    Strong 
ttcgcggcggcggcctcttttcggtatactgtcctgatacgcttttgtgcgccccgaataCgggccgatttttacttaccg   
>ECK120009915   rlmLp   forward 1007672    Strong 
caaatgaaaataagccctcaactttatgacatgacgcgcttattagctataatgcgcaacAattttcttagcgcctgtccc   
>ECK125145767   rmfp forward 1015657   Strong 
tggcgtgaattttgcgcattgacggcagttatgattcgcggtattgcttaactgtgattgCacatttagtaatcactgttt   
>ECK120034425   rnap reverse 645034    Strong 
aatcatcacgcccgccaggtaagcccacctggcgggcttttttatgatttaatagatagtAttcagtgtatgtatgagttc     
>ECK120034202   rnep4   reverse 1144421    Strong 
cgataaccgtgaggttggcgacgcgactagacacgaggccatcggttcacacccggaaagGcgttactttgcccgcagctt   
>ECK120010288   rnhAp   reverse 236041     Strong 
tcgagaacgatctggcgtgtaattgcagtgctcatagcggtcatttatgtcagacttgtcGttttacagttcgattcaatt     
>ECK120010739   rnpBp   reverse 3270592    Strong 
ggcgattggaatgcgcaacgcggggtgacaagggcgcgcaaaccctctatactgcgcgccGaagctgaccagacagtcgcc   
>ECK120015489   robp reverse 4635353   Strong 
atactctactaagaaaaaaacactgaatgctaaaacagcaaaaaatgctattatccaattAcctgatgtcaggtgctcgtt     
>ECK120010628   rpep reverse 3515153   Strong 
gtgagtggtatcagcgcgcaaaattgcatgtcgtcaaagttcgacgcagtataagcagcaAcggcggcacacgtaaaaagg    
>ECK120010402   rphp1   reverse 3816580    Strong 
ttatagccatcgatgccttgtcaggataggaataaccgccggaagtccgtataatgcgcaGccacatttgtttcaagccgg   
>ECK120015378   rpiAp   reverse 3059353    Strong 
gagttaaccacgcggcttgccaacggggtctgaatcgctttttttgtatataatgcgtgtGaaatttcataccacaggcga     
>ECK120010441   rplJp forward 4179623  Strong 
ctgagcgcttctgtaaactaatgcctttacgtgggcggtgattttgtctacaatcttaccCccacgtataatgcttaatgc     
>ECK120010440   rplKp   forward 4178354    Strong 
cgatcaaaaaagcggcgatttaatcgttgcacaaggcgtgagattggaatacaatttcgcGccttttgtttttatgggcct     
>ECK120010330   rplTp   reverse 1799763    Strong 
cgcgtgcctgccgtacgcataagccgttaacgtttttaactttttaattagaatatagatAcaggagagcacatatggctc     
>ECK120010696   rpmBp   reverse 3811995    Strong 
cttgcacataatcacccttcgggttgtgctgaacccagtaaagcggataaactcattactGaacggataataaagagttgt    
>ECK120034204   rpmFp   forward 1147338    Strong 
acccatttgccgtattagccagcttaaagcgtaagtaattggtgctccccgttggatcggGgataaaccgtaattgaggag   
>ECK120010413   rpmHp1  forward 3884111    Strong 
atcgatctaataaagatccaggacgatccttgcgctttacccatcagcccgtataatcctCcacccggcgcgccatgctgg   
>ECK120010414   rpmHp2  forward 3884237    Strong 
gaaaagcgcggtaaataaggaaagagaattgactccggagtgtacaattattacaatccgGcctctttaatcacccatggc   
>ECK120010412   rpmHp3  forward 3884065    Strong 
cgccgcatattggaaaatttaatgaccatagacaaaaattggcttaatcgatctaataaaGatccaggacgatccttgcgc   
>ECK120010442   rpoBp   forward 4181063    Strong 
aaggcgccagtagcgtttcacactgtttgactactgctgtgcctttcaatgcttgtttctAtcgacgacttaatatactgc    
>ECK120010692   rpoEp1a reverse 2710186    Strong 
gggttactcttcaggcagttaaatgggcatttctacacagataatgcgatgttcagattcTgtagacttataatgatagat   
>ECK120034292   rpoSp1  reverse 2867567    Strong 
tgccgcagcgataaatcggcggaaccaggcttttgcttgaatgttccgtcaagggatcacGggtaggagccaccttatgag   
>ECK120034293   rpoSp2  reverse 2867607    Strong 
attcgttacaaggggaaatccgtaaacccgctgcgttatttgccgcagcgataaatcggcGgaaccaggcttttgcttgaa   
>ECK120034294   rpoSp3  reverse 2867654    Strong 
cgaccatgggtagcaccggaaccagttcaacacgcttgcattttgaaattcgttacaaggGgaaatccgtaaacccgctgc   
>ECK120034295   rpoSp4  reverse 2867724    Strong 
agtgcctacgcccataacgacacaatgctggtccgggaacaacaagaagttaaggcggggCaaaaaatagcgaccatgggt   
>ECK125135052   rppHp   reverse 2968993    Strong 
tgcagagagtggtttaccgtcttcctggagtatgaaacaatcattcgtatataaagctttAttttgaggtagtccggtgat   
>ECK120030792   rprAp   forward 1770372    Strong 
ttttaaactaatgagacgaatctgatcgacgcaaaaagtccgtatgcctactattagctcAcggttataaatcaacatatt   
>ECK120010392   rpsLp   reverse 3474621    Strong 
gtgatggcgggatcgttgtatatttcttgacaccttttcggcatcgccctaaaattcggcGtcctcatattgtgtgaggac   
>ECK120034322   rpsMp1  reverse 3442495    Strong 
tgtatgtctgtgcgtttccatttgagtatcctgaaaacgggcttttcagcatggaacgtaCatattaaatagtaggagtgc   
>ECK120010386   rpsOp   reverse 3311786    Strong 
aatacccggcgtaatgttaaccgtcttgcgataacaggtcgctacgagtagaatactgccGcttaacgtcgcgtaaattgt    
>ECK120034378   rraBp2  forward 4478445    Strong 
aaagcataaatctttgtcacaaaggtggaggcaatgtcagtggtgtgtgacaataagagtAtcggcaggacattaagagga     
>ECK120034427   rsfAp   reverse 669072     Strong 
cgaaagccgattcggcgacaattgtcccgaaatcgcctctggttcaggtatactgacagaCcatttttatctatttgattc     
>ECK120010070   rsmAp   reverse 52588      Strong 
aacgccgacgccgtgctggcgatgtaccacgatcagggtcttcccgtgctaaaataccagGgcttcgggcgcggtgtgaac   
>ECK120015399   rstAp   forward 1682138    Strong 
tgaaaacttgtttagaaacgattgatagtaagtaaaaacagcgcggtgtattgtgacgttTttatatctaccgtgaatgtt   
>ECK120016936   rsxAp   forward 1705755    Strong 
cttacagttaacctgttgtcgcctgctctggattaacggataataggcggcttttttattTcaggccgaaaaatgactgac   
>ECK120010341   ruvAp1  reverse 1946024    Strong 
tcagttcatcgagacacctcgcaagttttcttcatccttcgctggatatctatccagcatTtttttatcatacagcattat   
>ECK120030793   ryeAp   forward 1923066    Strong 
taacaagaatgttaaaaaacgctggactcagacagtagagtgtgtgttatggttgactatAaagtcagcgaaggaaatgct   
>ECK120010347   sbcBp   forward 2082728    Strong 
cactcgctgccaaattgtggcgctaaagctgattagcacggtgatatttgatactctggcAgacagcagaaataacggatt   
>ECK120034257   sbmCp1  reverse 2081325    Strong 
cctgacctttcttttgcagcagactggcaggagtgcgagtctgctcgcataatcaacactCattccttgtggttttaattt   
>ECK120034258   sbmCp2  reverse 2081303    Strong 
actggcaggagtgcgagtctgctcgcataatcaacactcattccttgtggttttaattttGcaactatactgtatataaaa   
>ECK120030784   secEp   forward 4177177    Strong 
gttctgagctaattgccgataacatttgacgcaatgcgcactaaaagggcatcatttgatGccctttttgcacgctttcgt   
>ECK125108939   selAp   reverse 3761297    Strong 
caaaggcttgatgcgcgatatgtcctcctgacccatctcacgttacaatccgtggttatgTtaaacgcccttctccgtgtg   
>ECK125108942   selCp   forward 3836198    Strong 
aggcggaaaaaactgatctgggggatgtagaaactcaaggaagtagctataatgcgccccGcctccatgtagcaatcgagg   
>ECK120033687   selDp1  reverse 1848024    Strong 
ggaattcagacactctcacttatcacttcacggaatgagggttaccatacccggattgcaTtgacaggagatgtccatgag    
>ECK125165407   serCp2  forward 957579     Strong 
tttgccctcaacggttttactcattgcgatgtgtgtcactgaatgataaaaccgatagccAcaggaataatgtattacctg      
>ECK120034188   serSp   forward 939365     Strong 
gatcaaaatagccccataaaacgctaccgttaatgttatcgttgcggtaatgttgttactGtatccctgtggtcgcaggct     
>ECK125165400   sfsBp   forward 3334858    Strong 
attcacactctttacaggaactttttagagcaataggccatcaggagtatagtgatgctcGacagaagaagtgttctgaat   
>ECK120035122   sibCp   forward 3056851    Strong 
ggcgatacacccgcatcgccctgattgacatcgttgattctttgacctaatttagtgagtAagggtaagggaggattgctc     
>ECK120015400   slyBp1  forward 1719777    Strong 
ataatcatcatgaatgttttgtttataattggttgatcctactttcattatgatttgctcAtatttggtagaacatgtaac      
>ECK120015401   slyBp2  forward 1719748    Strong 
gttggtagtaaaacattatcttcaaatcaataatcatcatgaatgttttgtttataattgGttgatcctactttcattatg   
>ECK120029526   smfp    reverse 3433686    Strong 
tttagcaactttgcgaagccgctcgtccggaatatgtaacacttgcaaaactgacataaaTctccagagatgtgttcagga   
>ECK120034200   solAp   reverse 1120609    Strong 
caccggtgcctttaccatttctgggttgtatatctgcattcagttaattactctgcttaaAccatgagagcagagagaaaa   
>ECK120010582   srlRp   forward 2828860    Strong 
cgatcagcagcgcatcgtcgacaccttgtttatgaaaggactgaccgtcttcgcccgaccGcaaaaaattcccgcaattac     
>ECK120032975   sroAp   reverse 75608      Strong 
gtggtttgcgccaccggatccatgattgctggttgataacaaaatcactacactaacgccGttctcaacggggtgccacgc      
>ECK120032983   sroHp   reverse 4190487    Strong 
ctgttgagcaatgaaagagatctgattgtaagagagtaaatactcaactatgatagagacGaaaataagaacacatgttct   
>ECK120034285   sseAp   forward 2652391    Strong 
tattatgcgtgagaatttacgttatgtaattcagtatcacgcccatacaatccgaattttAgtgagaattgtggctcagac   
>ECK120034313   sstTp   forward 3239863    Strong 
ctctttaaaatccagcatttttcgcttcccgaagctgtaactttccttatactcgaccttGcaaacactttgttacatcct      
>ECK120010483   stpAp3  reverse 2798578    Strong 
ctgagagtttcagaaaataacagctgaaataatctcgcgcaggactgtaaatagattaaaTtttgtggaaatataataagt   
>ECK120009876   sugEp   forward 4376794    Strong 
gttttttctgcgatagtcacaaaggtaatagttgaaattcccctgccacctggcaaaataTccgttcaaccatcagctttg   
>ECK120034279   talAp   forward 2578608    Strong 
gcttaatccagcaataccatgcctgtctgctatgcttttttgatgcgtttagcgaaatttCtcagaagtgtgaattaacgc   
>ECK120034390   talBp   forward 8191       Strong 
cctggcgataaccgtcttgtcggcggttgcgctgacgttgcgtcgtgatatcatcagggcAgaccggttacatccccctaa      
>ECK120010711   tauAp   forward 385205     Strong 
tcatctgtgcgataacgactaattcttttaatgaatgtttttattcctgaatactgctccCataacaagacaggggagcag   
>ECK120033675   tcyJp   reverse 2000410    Strong 
aagaataagatgtagcggagttgtttttgtgtttacaaacaatggctctacactgcaaacAgacataacaacattcggggt      
>ECK125229301   tcyPp   forward 1810882    Strong 
tggaataagcaattccatttgaatataagagccagctcacagttctgttaatcttgcgccAacactatgactgctacgcag     
>ECK120010189   tdcAp   reverse 3267093    Strong 
aagttaatttgtgagtggtcgcacatatcctgttcatttcattttgatacacttcatgccGtcaatgaggtaattaacgta   
>ECK120016781   tehAp   forward 1500536    Strong 
taaccgtagcaaattctgcggctctggctatgctcgagaaaattccataaaatgcatttcAaatatactttataaattaaa   
>ECK120034416   tesBp   reverse 475201     Strong 
cccgtaattcagaccattgcacccatcggaccagtagcaaatttgcgttatactcaactcActttggcttgctgcggcagc   
>ECK120010627   tgtp forward 426055    Strong 
gaagagaaatatcgcttttttagttacggtgatgcgatgtttatcacgtacaatccgcagGcaattaatgagcgcgtcggg    
>ECK125138144   thiIp forward 441468   Strong 
ataacgcgcaatggtaaggtgatgtgcacagcaaagcgatgttagtggtatacttccgcgCctggatgcagccgcaggtgt   
>ECK120034264   thiMp   reverse 2185451    Strong 
attgtaaaactgccgtttttcctcgtttacaacgcgtgcgctggacattaccatcctcctCtgcgatttatcatcgcaacc   
>ECK120016981   thrSp   reverse 1802733    Strong 
aatcgaatcaatgtgaaacggaaaggtacaatctccctttttttagtgttaacatcgctcAaccgggtggaaggtgagagg     
>ECK120034415   tigp3   forward 455122     Strong 
tccgcgaagccaacaacctgtgcttgcggggtaagagttgaccgagcactgtgattttttGaggtaacaagatgcaagttt   
>ECK120010980   tisBp   forward 3853337    Strong 
agtttgcgttttgtccaaatattactgtttatttatacagtaaacttctataatatcactGtacgcaatgtgttatgcggg    
>ECK120034304   tktAp1  reverse 3081707    Strong 
cggcaaaaggatgttccatgtacatgacgcgcggcttgcggtaaattgttggcaaattttCcggcgtagcccaaaacgcgc   
>ECK120035113   tolCp1  forward 3178004    Strong 
gtgaatttcagcgacgtttgactgccgtttgagcagtcatgtgttaaattgaggcacattAacgccctatggcacgtaacg  
>ECK120034232   tqsAp   forward 1673890    Strong 
tacctgagcggtttgattttcgttatgatgacggagcgaaaaagacattattattagcaaAggaagaaaaaacggggacaa     
>ECK120034187   trxBp   reverse 932078     Strong 
attgttaacaaaatcgtcatactctttttttacgtctgtaaattccctacaatcctgcccAttgtctgccaacaactatgg   
>ECK120034328   tsgAp   forward 3492519    Strong 
tttagcaaccgattgcaataaaacatttaaacagatcacaaaatcacctaaaatcgcccgCtcgcggcatatcccgctatg   
>ECK120010342   tyrPp2  forward 1989502    Strong 
ctgattcaatcatcatatttaacacttcatgaccgtgaatagagtccatcgtccctcctcAaaaaaagcctagcgtagcga   
>ECK120026307   tyrSp1  reverse 1717269    Strong 
taatcgctggtactcctgattctggcactttattctatgtctctttcgcatctggcgaaaAgtcgtgtaccggcaaaggtg   
>ECK120034236   tyrSp2  reverse 1717283    Strong 
caaaaatcttgctttaatcgctggtactcctgattctggcactttattctatgtctctttCgcatctggcgaaaagtcgtg   
>ECK120034277   ucpAp1  reverse 2544664    Strong 
tttcctgaattagtgagctgatccgcagcaatattttgtttatcctgtattttcagagggAatggagtgtaacgctctgta     
>ECK120010064   uidAp   reverse 1696152    Strong 
gttttttgatcgcggtgtcagttctttttatttccatttctcttccatgggtttctcacaGataactgtgtgcaacacaga   
>ECK120010068   ulaGp   reverse 4419675    Strong 
ctggcaaaaagtcaaaaaatggtcattgccttcctgaaaaaatagtgtcaggattaatcaAaaccaatcacatattgattc   
>ECK120010301   umpHp   reverse 700352     Strong 
ctcaacggtattttgctccagcatttgctggaaaattaatgtgcttttatagtggcgcttAttgttgtcaatattctgggt      
>ECK120010364   ungp    forward 2716738    Strong 
taaaaaatgagcatgattttgttctgtagaaagaagcagttaagctaggcggattgaagaTtcgcaggagagcgagatggc       
>ECK120009879   uofp reverse 710829    Strong 
gccaatcaaaataattgctacaaatttgtaacttttgctgttgtacctgtacaatgtcccGgtgttcaagtggccttgccg   
>ECK120010069   usgp reverse 2436890   Strong 
atggcccgctcgatcaaccgacgctgaaaaggctggtgcatttggtgtatgatgtgcgccGcgatgacgcaccgctgcgta   
>ECK120010525   uspAp2  forward 3639998    Strong 
agcaaggcggattgacggatcatccgggtcgctataaggtaaggatggtcttaacactgaAtctttacggctgggttagcc     
>ECK120034220   uspEp   reverse 1398659    Strong 
ttgatctggcagaaggttcatcactgtttcattcaccagatatgggttaatcttttaattAcaaactgcgttgacagttgt     
>ECK120034222   uspFp   reverse 1435641    Strong 
aattaaaaatgtgaactccgtcattacacaaaaagtgtcatctggcgttacactttatgcGgatactaaaacaggaggttt      
>ECK120034424   uspGp   reverse 641903     Strong 
aaacagttcgtaaggaaaaagaaccagacaaatatcagggataaatattataatcatggcGaatgatttgttcatgattaa     
>ECK120010426   uvrDp2  forward 3997971    Strong 
gtatatatacccagctttttggcggagggcgttgcgcttctccgcccaacctatttttacGcggcggtgccaatggacgtt   
>ECK125095191   uxaCp1  reverse 3244843    Strong 
ggcgcggcctgcagcgagatttaccactttgagagtaatttttttaactacgtttattgaTctaactcacgaaaatatctt   
>ECK120015160   waaQp   reverse 3808180    Strong 
cgtcaaagtaagtgcgttatcagtattcaggtagctgttgagcctggggcggtagcgtgcTtttttctgcttaacttaacc   
>ECK120010746   xylAp   reverse 3730807    Strong 
tcaatagcagtgtgaaataacataattgagcaactgaaagggagtgcccaatattacgacAtcatccatcacccgcggcat   
>ECK120010754   xylFp   forward 3731069    Strong 
cgtaatcgaaagataaaaatctgtaattgttttcccctgtttagttgctaaaaattggttAcgtttatcgcggtgattgtt   
>ECK120010751   xylRp   forward 3734906    Strong 
gtgcgattctgttgctggcagtatggatggactccgcaaccaaacgccgttcttgattttGataaaaattttctcaaagcc   
>ECK120034395   yacLp   forward 134339     Strong 
ttatttctaaaccatcgccgttccgctgtttttctccggtaaggctgcgataattacatcAatggcgcaatgcgatttcgg     
>ECK125135026   yaePp   reverse 214187     Strong 
gtgcagttgcggcgctgatattgcagaaatgagtgtggtatagtcaccttgcgaaacagaGtttatcttcgtaggcttaga   
>ECK125135027   yaeQp   forward 214280     Strong 
ttctgcaatatcagcgccgcaactgcacgtattccgttacaatggcctcctgattcgaaaGgagttttcttatggcgctta   
>ECK120034401   yafVp   reverse 240216     Strong 
atttgttatcaatttattctgcgctaaggcaactgcctgataaggtgttaaagttataaaAcccttcgcataaaggagttg   
>ECK120034402   yafZp   reverse 268026     Strong 
catccctgttacttccctgcccctgtcgccgatgcgacggggatcccttttatttgttttCccgttatgaggagtctgctt   
>ECK120034405   yahOp   forward 346432     Strong 
cacaaagtgtcttatttccggttactggcgtttatgccctgactgaactaattattaatcAacccaataatgtgggtgggt     
>ECK120034410   yaiEp   forward 408148     Strong 
gcggaattactggtgtaattttgcgtgacagccagcgcctctggcccctatagtgaagtaGatgttcaactaccaaacagg   
>ECK125135028   yaiZp   forward 399454     Strong 
ctgacaggtcatttagattgtcaatatcagaatcatggtaaattgatgttgggaatattcCcgaagcgtgaatcttcgttg   
>ECK120010625   yajCp   forward 427205     Strong 
tactaccagcgtttgatggcgggtttacgcaaggctattgaagagggtaaattagagagcTtcgtaactgatttttaccag    
>ECK120034412   yajQp   forward 444658     Strong 
aagggatacgtcctggtgcaggactgtcggttatttaactttgcgggtattatgcttcgcAtcaaaaatgaagggagagga     
>ECK120034413   yajRp   reverse 446687     Strong 
aaatatttactaaaaaatccgcatgtttaccccattcgtttgccgctttacactagtcgcGaatttaaaacagaggtggta   
>ECK120034420   ybaLp   reverse 503295     Strong 
ctgcaaaattcaataattattcatgaacatcatcaatgaaattgtcataaactattacctGtaattttggttttcccggcc   
>ECK125135029   ybaQp   forward 508191     Strong 
aaatggagttggagacttgtttaatgtgtttgtatgattcagtatgttcttgcatcgctaTtcacaaggaagcaacagtta   
>ECK120009946   ybaSp   forward 511573     Strong 
ggattagacatttatctctttgttttcctgtagttaagttgcgggtgctaagttaaatcaGgatgcctgaaaatcggcacc   
>ECK120034421   ybbYp   forward 540359     Strong 
gatgccgacttcgtcttcattcagccgaatagcagctatgttcttaccaatgacgatctgGaatatcgccacaaagtcagc   
>ECK120034423   ybdBp   forward 629292     Strong 
gacctcgccagccatattaccctacaggatattgtggtcgatggcggctcaacgctggggGcataagcatgatctggaaac   
>ECK120034428   ybeLp   forward 674993     Strong 
ttacagagtttgtgggcgtattagcaaagcaaggaacaaagaacgtctattattatagtcAgttaacgacccgggagatga     
>ECK120016933   ybgIp1  forward 742619     Strong 
taattccacaattgacggcaacgtcacgtaatagttgcgcggcgtgcttgtgtttccttaAagttaaaactttgatacaga   
>ECK120016934   ybgIp2  forward 742798     Strong 
tcttaatatgtcaaaagattggctatcgacgaactggcgaggtaacgctatgttaacggtGtagctatcagaatacggaag    
>ECK120033734   ybhCp   reverse 807321     Strong 
aacaactttttgtctttttaccttcccgtttcgctcaagttagtataaaaaagcaggcttCaacggattcatttttctatt    
>ECK120034430   ybhQp   forward 824601     Strong 
cggcgtcacaaaaaggtgcggtcttacggaattttccgtaaagttcggtactctgagtaaGtagagataaattcttcagga   
>ECK125135033   ybiTp   forward 855947     Strong 
taagcgaggagcaggatcttctttcagacttatggcataatgcgcggtttgtcatatctcTtttcaggatacgcctgtgtt   
>ECK120016183   ybisp   reverse 855786     Strong 
acacatctgatttcactgtgagctggaatgaacttataatgcgcttccaatactctaataTtctcaacccaatggcctgcc   
>ECK120015405   ybjGp   reverse 883508     Strong 
ttacgagtatagctacgctttctttaagttttatttaacctatgcccgttacaatcacccAccgtaaacaggccgcttgag   
>ECK120034184   ybjQp   forward 904517     Strong 
ctgtagcgcataatgatttccttataagcgatcgctctgaaagcgttctacgataataatGatatcctttcaataatagcg      
>ECK120034186   ybjXp   reverse 919103     Strong 
ttacgttagtaatcacactattgatgtttggttaagatacgcaatggtgaaatcgacgccAtgtataaccattgatttcat     
>ECK120034190   ycbJp   forward 971672     Strong 
cacttcagccaattttgggaggagtgtcgtaccgttacgattttcctcaatttttcttttCaacaattgatctcattcagg   
>ECK120034192   ycbKp   forward 983023     Strong 
cgtcactgctggggttgagtcatcttgacgtctgctttacgggcggttaaggtgcctcttGtgcgccagaagtgcatataa    
>ECK125135034   yccFp   reverse 1024365    Strong 
cagagaaaacgtgctccagcccaaaaaaacgttacaattgccgcccattactgaaaaccaCagtaaagcgaggttttatgc   
>ECK125135021   yccTp   reverse 1027837    Strong 
aaccatgcagctaatacgaatgaatgagagcaaaagcgggaaatatgtctatatgttagtAagtatgattaaagaaaaatt   
>ECK120009844   yceAp   forward 1116772    Strong 
gcaaatgtagcgtaaaatgtgtggatgttaattatcgataattgctatatcatgccgcggAtttttactttcccatctcgc   
>ECK120010318   yceDp1  forward 1146649    Strong 
taggcatatttttttccatcagatatagcgtattgatgatagccattttaaactatgcgcTtcgttttgcaggttgatgtt       
>ECK120010319   yceDp2  forward 1146791    Strong 
aggcaaccacaggctgcctttttctttgactctatgacgttacaaagttaatatgcgcgcCctatgcaaaaggtaaaatta       
>ECK120034209   ycgBp   reverse 1237285    Strong 
atcgcaaagaaaaaaattctccggcgacgcggtttttaacaggtgttctatgcttgaaatGaggtgctccacacagagagc   
>ECK120034207   ycgLp   forward 1227609    Strong 
ttcctgcgttcggtaaaatcacgttgcggcatttttgccggggggattacttataaagggGgcatggactcaacaaaccgt   
>ECK120034211   ychJp   reverse 1289177    Strong 
gcaagattcccctggaatgcaatcgtagccacatcgctactgctcggttaacatagtgctActcaggcggttaatacgccg     
>ECK120034212   yciIp reverse 1310892  Strong 
cttaacaaagacatcatctttccgttgcagatcttcgccctttcaaataacgtactttacAactttcccgaacaaggagtt     
>ECK120034213   yciVp   forward 1323188    Strong 
cgatgattaattgtcaacagctcatttcagaatatttgccagaaccgttatgatgtcggcGcaaaaaacattatccagaac   
>ECK120034218   ycjGp   forward 1388874    Strong 
ttatctttcctgtttacatatagttaacgtcacacctagtttatgctaactgtcaataacAcagcaaacgctatttgcgct   
>ECK120034221   ydaNp   forward 1408024    Strong 
catttcagggtaatggggtgatgagatgttgcgtaacagggccagaaggctagactacaaAataatgcgttgatgatggag   
>ECK125135039   ydbJp   forward 1441029    Strong 
caacgcgcaggacagctctcgacgccgccctctgtgctgcctattatttatggcggtgtcGtttggcttgaagatcagagg   
>ECK125135038   ydbKp   reverse 1440831    Strong 
cacaaaagcgaaaatgcagaagaaagccatttgctaaaattgaaagattactactgggcgCgcagcaatttcgtgcgcccc   
>ECK125135040   ydcIp   reverse 1495134    Strong 
catcaatattatccattttgctgtaacataattgctttaattgttaataatattttgcaaTcaagttatcataatcaaaca   
>ECK120034224   ydcRp   forward 1509978    Strong 
ggtttaattacagttaacgaaaagttgtcatttttaacaactgatatagactgccgaatcAtctgcacataattacgattc   
>ECK120034228   ydfGp   forward 1627491    Strong 
gagtgcaatcttgcaatccagtattacccgctcttaagcatcccgtgctatgttattgacAcacaaaagcgttgaggaaca     
>ECK120034229   ydfHp   forward 1628326    Strong 
tttatacccggcgtaactgccgggttattgcttgtcacaaaaaagtggtagactcatgcaGttaactcactcacaagcaag     
>ECK125135041   ydfKp   forward 1632723    Strong 
aaaactgttatctatgtatacttttaaacccaatccgtgtagagtctctacataagatagTttgcagttgccgcttcagct   
>ECK120034233   ydgAp   forward 1689794    Strong 
gtttacaacaagctgtaagagcttactgaaaaaattaacatctcttgctaagcttattaaAggcttataacaccttcaggc    
>ECK120016935   ydgKp   forward 1705207    Strong 
tggcactatgtccaataaagaaagtagcgatcggttataaaagccttataataacgccccTaaaattagatttgcctgttt   
>ECK120034240   ydiPp   reverse 1779328    Strong 
gctaaacgcggttgtataaccgcaatacacgccgtattttatccggcatatattgtttttGcttgctcatggaatagggag   
>ECK120020519   ydiUp   reverse 1791254    Strong 
agcgataacccttctgtttgctggtgtttaagacgagagtaaccgtctacactatcaaacAggaggatctatgaccctgtc    
>ECK125108940   ydjAp   reverse 1848700    Strong 
tcagcaggaattgcggactgtgctgtaacaaaatccactctcgtgttaattttgtgaataAatatcacgacaggagttaat   
>ECK120034245   yeaGp2  forward 1866765    Strong 
ccgtgcaggcaagttttccatttgccatctacgcttaattttgaaggtgtatcaccgggcAcgttgttctcatcgtcgata   
>ECK120034246   yeaLp   forward 1874323    Strong 
tttatgcaaaaaacgtaaagattttctacttccttcctgcagcaagcgtaaagtaagcagGcttattattttttggcaagg   
>ECK125135044   yeaPp   forward 1877657    Strong 
tttttattacattcactcaaaacatattacgtcttgtttcatctttgttgatgatgttttAtcatgcctgcaaagattaaa   
>ECK125165399   yecTp   forward 1961935    Strong 
tggacatgccattgttttctcactgttggataagaggccagaagcgtaatatccggccccAgggaaacgataacggttgaa   
>ECK120034259   yeeEp   reverse 2085552    Strong 
gttctaatttagagaatttggttattggtctgcattccaccagtcatgaataatttcctcAttaacattcatctggttaat     
>ECK120034261   yegHp   forward 2137863    Strong 
atatgagataaatagtgctgcaacattgcatttttgccccgatttatccatgatcgaattGtgacatttgtcatacaacga   
>ECK120034263   yegTp   forward 2178781    Strong 
ttagcgcggtcaagttttcaccgcaaaggtatttaaaaggtattattaagtggtattgtcAtcgcgtaccttacattacct   
>ECK125135048   yeiPp   forward 2265417    Strong 
accagcaaaagtgcgaataccacttgcccgaaaggcccgtcgcgagtactttgtcgcgatAtttttgacattttcgactac  
>ECK125135047   yeiWp   reverse 2265330    Strong 
ctttcgggcaagtggtattcgcacttttgctggtgcaaaaaaggtggtactgtgcgcgctCatcaatccggtggttaacct   
>ECK125165402   yejGp   reverse 2278277    Strong 
aggcatcaatctttacgatctgtataaagacggattgttgatgatgtgttaaaattgatgTaaacaaattgtgaagtgaat   
>ECK125165403   yejGp2  reverse 2278397    Strong 
gtcacatcattgtagttaaaaaggttgagttagatcgcagaaacgggtacatatagccccGcaaacgtgaccacgcccgca   
>ECK120034269   yfaYp   reverse 2363655    Strong 
ttctgtcgcgccattcagtttcttactacgccttatctccctttgcgttatagtgattcgAtaacaaaagcaggagataac   
>ECK125165945   yfbUp   reverse 2412594    Strong 
aaagaaggcatactcagccttcttttttttcaccgtagtagagtgatacaggagtcaacaAtggaaatgaccaacgcgcaa   
>ECK120034270   yfcZp   reverse 2460979    Strong 
tatccgattttgcagaattaacaactggagcagcactttccggaagcgtaaaatatccacAacgtttatctggcaccttgg     
>ECK125158029   yfeCp   forward 2518407    Strong 
tttggaaaaccgctcgcattcagtagttattcatgtcacggtttcctgtaaagtggtgttAtaaaatgaactactaataga     
>ECK125109860   yfgFp   reverse 2629031    Strong 
gggttattttgtttgatatatatcaattggtactttcatatgacacttagaatcaatgctCtctatagtgatgaataatca   
>ECK120034281   yfgMp1  reverse 2639433    Strong 
gaccaaccacggcggcggcaactttaagaaacagtttgcccgtgctgataaatggggtgcCcgcgttgctgtggtgctggg   
>ECK120034282   yfgMp2  reverse 2639402    Strong 
cagtttgcccgtgctgataaatggggtgcccgcgttgctgtggtgctgggtgagtctgaaGtggctaacggcacagcagta   
>ECK120034283   yfgMp3  reverse 2639370    Strong 
cgttgctgtggtgctgggtgagtctgaagtggctaacggcacagcagtagtgaaggatttGcgctctggtgagcaaacggc   
>ECK120034284   yfhMp   reverse 2652324    Strong 
cggattgtatgggcgtgatactgaattacataacgtaaattctcacgcataataattattCgacgttgctaacgggccatt   
>ECK120034288   ygaMp   forward 2800121    Strong 
aaaagtccataaagccgcgatgaacctcagttaagaaaattatggtctacactgaaaattAcatcgaattctaatggggga      
>ECK120016780   ygbAp   reverse 2856828    Strong 
ggctaacccttcttctttggagtcatagtgccctttaagattaagatgtaatataaatacAtcttaatgaggtggaggcag   
>ECK120034300   ygeVp   reverse 3005847    Strong 
aaaatgataaaaatcttatgtttttatcaaagccaatttcgcctgagttaatatcatcatGatctgtgaaccatcaacgtc   
>ECK120034302   ygfZp   forward 3041282    Strong 
gcacagatcgcgtagtgaaagcacttgcattgcctcatagctcttttaccattagtcattAatacgccgttaagcaactca      
>ECK120015376   yggNp2b reverse 3101640    Strong 
ccggcatggaaaacgcgtactttgttatcaatctggggccagcaaatgctggcctgatttTttcttgagggaagactatga   
>ECK120010085   yggXp   forward 3103993    Strong 
cgtgtcgtcattcaccggctgcatggatgaaggcaatgcgctctggtataacttagcgcaAccgccgtcagttggcctagc   
>ECK120034308   yghBp   forward 3153529    Strong 
tcttaaattgttgcgtccgggatcaaggcgtcccggacgattcaggagtacaataggcagAtaaaggcttaaacgctgttc     
>ECK120034307   yghUp   forward 3138700    Strong 
tggcgcaaagggttaaaaaattcacattctgtacagcaagtgacctgctacactgcttcaAcactaccactcagaaggcaa     
>ECK125165397   ygiZp   reverse 3172323    Strong 
aaatgacaatactgatagccattcctcataattcttactcgcaccggaataatttacacgTttggttcggtttttttgggg   
>ECK120034312   ygjRp   forward 3237282    Strong 
cgcagaaataatgcgtatctgcgcacgtcgaagatgaaaaaggcgtgctacattgacgacAgaatccctttatggagtatc   
>ECK120034314   yhbTp1  reverse 3301368    Strong 
tagttaaccttgctgcgacaatttttgatttaaggcagttaaagttgtattggtggtagcAgcaatttcatatggaattgt   
>ECK120034315   yhbTp2  reverse 3301301    Strong 
tcatatggaattgttgatttataccgctatgttatttttctgatatggcaaaataggatgAttgttgaaacagggagtaaa     
>ECK120034316   yhbYp   forward 3327759    Strong 
attgcgtaaatttttacgcgcctatttggtgatatatgggagatggcggtagaatgacccGttttcaatcccaacgtaagc  
>ECK120034318   yhcBp   forward 3380182    Strong 
cataatcagccgcaggcatggagcctgaagccaacaccctacggaaacaaaagacaacggGagatgttcatgacctgggaa   
>ECK120034325   yheOp1  reverse 3476506    Strong 
ttacaggccggatataattagtgctggaaagcggaacctccgctgtattaatttagttacCcgcatcattaatgagcctgc  
>ECK120034326   yheOp2  reverse 3476541    Strong 
aagaaccgccgcctgaccaggcggcggtttttttattacaggccggatataattagtgctGgaaagcggaacctccgctgt   
>ECK120034332   yiaFp   reverse 3719097    Strong 
taccaggaagattacgtagaaagggtatcctgcaagcctgtcctggactatccttgtcacGtcagacacgcgtgtgtcgtt   
>ECK120034334   yibFp   reverse 3761975    Strong 
gtaacaaaccatcaacattttctgccctttttcccatcaccaggccatactgatatttttCctcgcacaaaggactcggca   
>ECK120035101   yicCp   forward 3816645    Strong 
cattatacggacttccggcggttattcctatcctgacaaggcatcgatggctataatcctTccacctctccttttataaac    
>ECK120034337   yicHp   forward 3830431    Strong 
tctcacctctttaaccattcccgccttgaggattgcgcgtaaatcgtgcataactcccttAtgtgcatttcacgggatgga     
>ECK120010081   yicRp   reverse 3812577    Strong 
gctttccaggattgaaaactggccgtcgatttaacgaaacggctatgacaggatgcgagcAccacaaaggaggtgaaggtg   
>ECK125165393   yidLp   forward 3860253    Strong 
agattcttaaaatacaaacgtcgtatccctgaacggattgttttctgttaagttcaggttGtgagcataattcgccggagg   
>ECK120034346   yigIp reverse 4004724  Strong 
ccgttagttatcccttcctaaagtagaaaccaacaacaaagaagcataaaatcaacatttCattaaccaatgaagtgtaag   
>ECK120034352   yihDp   forward 4042049    Strong 
atcagattcaccgatatcgcctcttttattgtgggattgaccctgctaacgtgtctgtctCaagagtaaggagcatcacta   
>ECK120034353   yihXp   forward 4075548    Strong 
gccacatagccaaacccatcctttcccgctacagttaatttcttgtggcgcgaaaggaggCaaaaatgctctatatctttg  
>ECK120034358   yjbBp   forward 4227602    Strong 
aacagggcgctcaatgagtgccctgtctctttattaatatgaaacacttatactggaaacAggctggaataatcttagccg     
>ECK120034364   yjbQp   forward 4270214    Strong 
cgaatgctgtttttttaatcacacctttatcctttcgctgtcttgctgcaaactgattaaGagagttttatcaaggagcag   
>ECK125135058   yjcBp   reverse 4275164    Strong 
aaaagtcacggcctaatatggctaacaaacaatcaattgtgatatagttcacaaaattaaTgaaacaaacagagtgtttca   
>ECK125135059   yjcDp   forward 4278321    Strong 
agaaaaaagcagcaaacttcggttgaaaaagccgctatgatcgccggataatcgtttgctTtttttaccacccgttttgta  
>ECK120034365   yjdCp   reverse 4363330    Strong 
ggatgctgaaaccttcagcgcacatttgcgcgatcgccaaccgtgaacgacacttgcagtGggaaagacggaggaaaatag     
>ECK120034369   yjeIp forward 4372761  Strong 
cccccgggcagaaatgtctgggggtttttcttttggtcatctttctagtataagattcagAcacggacgacgcgagtggcg     
>ECK120026308   yjjBp   reverse 4602177    Strong 
tttccgttgattaatgccgtcgccgatatgtttaaaggccacatcaataccggactggcaCgctgggcgatcgccagtctg   
>ECK120034381   yjjPp reverse 4603034  Strong 
tctattatcctgattcgtaaaggccaaacaataaattcattatgatgataatattcatgtGatagtttgtttgcggcgaga   
>ECK125165396   ykiAp   forward 408574     Strong 
tagcccataataatatttcctttgctgcgattttttcaatttccgatatattcataatttAtcaaggttgatataaatatc   
>ECK120034417   ylaCp   reverse 479288     Strong 
tatgcaaaattgtggtagatctgttacttcccctctactattcccacgttaaaatagggtGttccctggaaagttgcagat   
>ECK120034219   ynaIp   reverse 1395973    Strong 
ttgctacttccttccctgactattgatgatctgaatgaattgtcgcggtaaaatagccccGccaggggtttccggcatgac   
>ECK125165395   ynbAp   forward 1477597    Strong 
atttttaatgaaacggcgtgttgcgatatctccgtcaggggaattgatgcaccatagcgcAaaccgaattatcaaggattg   
>ECK120034225   yncEp   forward 1523227    Strong 
gtagtcgtaacggcaagaaatgctccacatttgagaaaataatgattaccattcccatttAtaacaagagcgtaacgatga  
>ECK120034226   yncGp   forward 1526228    Strong 
acgaaaaaatgacaaatccttttgctggttaacctgtgtactgtcctacacttaatctttAaaagattgtgaggggcatat   
>ECK120034231   ynfBp   forward 1655709    Strong 
aaaatagtaacgttgttttaatcatctttgtctcttattgacatcatgtatagttataggGcgacataatatcatcaatat   
>ECK125135042   ynfMp   forward 1669672    Strong 
agattattaatatattagacagaacaattcgattttcctaccctatgtataagcctgatcTacaggcatatttagcaagga   
>ECK120034241   yniBp   reverse 1809263    Strong 
gcgcctatcatatcgcctttaaagaatgggcgaaaacagatatctacaggtaaactaagtGaaacgacgcgtcttaatcaa   
>ECK120034242   yniCp   forward 1809326    Strong 
ttagtttacctgtagatatctgttttcgcccattctttaaaggcgatatgataggcgcttAatcataagcacggcttaata   
>ECK120034243   ynjEp   forward 1839440    Strong 
aattacaacaaactgcgataacgcaaagtttttctcaatgcgtcagttcagaatggcgcaCtcaaaactacaatgtcggga     
>ECK125135043   ynjFp   reverse 1841432    Strong 
cataaattacacacgggcagataagcgaaaaatgccataatatccgcactgttgctcaatCagaaaggctttatatttaag  
>ECK125165394   ynjIpreverse 1844900   Strong 
aatatccagcggatcaagaaaattcgttggatattttttttgcatggataaaattatcgcCtctaaagtatgtaataacag   
>ECK120034247   yobFp2  reverse 1907617    Strong 
gatcgagacatgtttaaaaatggcttgccataattaacgttgtatgtgataacagatttcGggttaaacgaggtacagttc      
>ECK125135046   yohJp   forward 2230509    Strong 
caaagagggattgctgcaaactgcaatccctctctatgcttgatgtatgcctgagttcgcTgcgcattgcgtaatgccggg   
>ECK125135050   ypfMp   reverse 2590970    Strong 
tatctcgaaatgttgctgtgtatcacatacaaatcatcaccgcaggaccatagtatttacAtaagatttgtcccccggagg     
>ECK125145771   ypjBp   reverse 2784818    Strong 
catcagagacgtatcgcggtgctcttgaaactttacaaaaaatgatgtctgaatgtatatAtcaagaaggcaacgcctttg   
>ECK120035128   yqaEp   reverse 2797085    Strong 
gcagcgtaaatgagagtaaaagcgtaagctgaaactggcaggctccgctaaaattactacGcttaagagataaaatctctt   
>ECK125165398   yqhGp   forward 3157545    Strong 
taccggacttttcagaaatcatttattcccctcgcgtcccgcccgttgttactcttccttGttcaggaatgccaaatataa   
>ECK120022065   yqjIp forward 3216753  Strong 
cacgtttaaaaatcatttttacacttgcaagaacgctcatatcagatataaattagatatAtctaattaagcaaaaggagg     
>ECK125135054   yraRp   reverse 3298897    Strong 
tgcattggatgaggcgaatttcccacaatcggggataattacctcatggtctattaagccTggtgcatgagccgtggagcg   
>ECK120015397   yrbLp   forward 3348421    Strong 
ccttaagaaaaccttaagaggcattgtttaggttttgtttaagttaatcgaccatactggAgatcgtcagaaaatatttcc   
>ECK120034373   ytfBp   reverse 4428819    Strong 
tgggtaaaactttgtcgcgggaatgatgacaaatcccagggaaaaagaaacaatagcaatAtcccgtatgaatataataaa     
>ECK120016779   ytfEp   reverse 4432009    Strong 
aagcctctgctacgtaagggttatagcttttgccttaaagatgcatttaaaatacatcttAtcttattaagaatgaggtat   
>ECK120010452   ytjBp   reverse 4624799    Strong 
taacgcatgaggctaccttgtatccattgcttctggcaacattaagtctcaaattttcaaAgggtggaagatggctcgcac   
>ECK120010446   yzfAp2  reverse 4448294    Strong 
tgcgttaatagatatggaaagcggctcggagagaaaagcaaaaggtgagggaattacaaaAcagaatgcgagtcgtctcgc   
>ECK125135053   zupTp   forward 3182433    Strong 
cctaaaaacaatgctggcatacgtgttgaagacatgatgatatccttaactaaaggtgtcAttttgatatcctcacaatac 
>ECK125137714   aaeBp3+ reverse 3388263 Sigma24 Weak 
caaccagcaagagaacatctggcctgcgggcaccactgctacagtggtggtcactggcaaAcaagatcgcgacgaaagcca   
>ECK125137420   acpSp2  reverse 2701137 Sigma24 Weak 
ccgcgacctttgccgcaagcctcggtctgaaagttaacgccggacacggtctgacctatcAcaacgtgaaagccattgccg   
>ECK125137421   acpSp3  reverse 2701162 Sigma24 Weak 
caagagctggcgcgtatcgccaaagccgcgacctttgccgcaagcctcggtctgaaagttAacgccggacacggtctgacc   
>ECK125137463   alaEp1  forward 2799070 Sigma24 Weak 
tattttatctacaaaaactgactaaataaaaatttttcactaattgattagtcatagccaGcgatatacgctatgcgaaaa   
>ECK125137369   alaXp2  reverse 2518279 Sigma24 Weak 
atttgcctgatttttcagcgattgaaactacacgttgcaatttgccgttgacacattcggGcggaattcatatgatgccgc   
>ECK125136365   ampDp5  forward 118681 Sigma24 Weak 
cagggttatagcggcgaggcggcatgttaaaactccagatagctaacgaatcataaggtaGaaacatgctactctgaaccg   
>ECK125136491   ampGp5  reverse 453627 Sigma24 Weak 
aatatcgccgatgcggttaacagtgtgctgaccgataccatcgctgatatgtctcaggacAccagcatccacgaattcatc   
>ECK125136359   apaHp4  reverse 51293  Sigma24 Weak 
gtgcaatcattgaaaccccgctgggcaccatgcagggtcactacgaaatgatcgatgaaaAtggcgtccctttcagcatcg   
>ECK125137294   apbEp1  reverse 2311594 Sigma24 Weak 
cagttctaatctcgattgatatcgaacaaagggcctgcgggcccttttttcattgttttcAgcgtacaaactcagtttttt   
>ECK125136669   aqpZp2  reverse 916212 Sigma24 Weak 
cctaaaggattaaatcttttgcgtgcactacactgtcaatcagacaaatgactatatgggGcaacccgctgttgccctaaa   
>ECK125137992   arpAp1  reverse 4222629 Sigma24 Weak 
acttttattaactcagcattatttttaaacatcaaaccacttaattattaacaaaatcgcAagatctcattccaccgaaac   
>ECK125137076   astEp3  reverse 1827069 Sigma24 Weak 
ccgggcggtgaatccggcggtgatgatgaacgatacgctgtttaatgcgctcaatgactgGgtggatcgttactaccgcga   
>ECK125136915   azoRp1  reverse 1482873 Sigma24 Weak 
tgtggcaggattgtgaataaagtgtcaacaagcaacggggcatcgcccattcaaacatctAtaaggaaacaccatgagcaa   
>ECK125136916   azoRp6  reverse 1482927 Sigma24 Weak 
tctatgcgttgttcaataaattcgaacataggcttcgatttattgcgctatctctgtggcAggattgtgaataaagtgtca   
>ECK125137842   bisCp4  reverse 3716415 Sigma24 Weak 
aagattattcctgggaatactcggaaatttgtaagtaatatttaactgctcaatacatctAacctttcaggagtcttcggt   
>ECK125137288   ccmHp1  reverse 2292621 Sigma24 Weak 
cgcagggcatccgcgtggtcggcatgaactataaagacgatcgccagaaggcaatcagctGgctgaaagagctgggcaatc   
>ECK125137074   chbGp4  reverse 1817242 Sigma24 Weak 
gagaatttaacgatgtgttactggcgctaaaccttagtccgttggtgcattccgatcgcgAtgctgagctgctggcacgcg    
>ECK125136563   citTp4  reverse 646632 Sigma24 Weak 
atctcagtccaggcggcagtgctgacctactgatccttacctggtttttagcacagatttAattatttaagcacttgataa   
>ECK125137207   cldp9   reverse 2098310 Sigma24 Weak 
tcctatagcattcacgaggattatcgctaaactatgcggacttggaaatttccgtcagttAgggtaatgatgagagtagaa   
>ECK125136579   cobCp7  reverse 669944 Sigma24 Weak 
acggtgaatcatgtgaggatttattgccggaaccggtactgacttacattaaccaacaagGcttgtatcgctgatacctgt   
>ECK125137971   cpxAp1  reverse 4105101 Sigma24 Weak 
gcatctgggtcaggtggtttcccgtgaacatttaagccaggaagtgttgggcaaacgcctGacgcctttcgaccgcgctat   
>ECK125136566   crcBp4  reverse 658008 Sigma24 Weak 
acagatgtaacagcaaactgtcctgcggcaaccagcattgccacctcctgtcagagtcgtAaaattcgccaacgacgatta   
>ECK125136734   csgGp1  reverse 1101755 Sigma24 Weak 
gccaaccgcgatggtcaattgcagttgaacgtgacagatcgtaaaaccggacaaacctcgAccatccaggtttcgggttta   
>ECK125137460   csiRp3  forward 2795471 Sigma24 Weak 
aaaattctgcgagcagaaggaagcgaaattcgcttgcgaatgtggctttatccgtggctcAcctggctagtcatcggcttt   
>ECK125136998   cspFp8  forward 1641846 Sigma24 Weak 
tcaaaaaactatagctttcttcaggaacgtgtgtatagtgcgccaagttatcagtattaaGgaatttttttgtcccgtaaa   
>ECK125136716   cspHp13 reverse 1051373 Sigma24 Weak 
cggcaaacagggctttaatacagaaactacttagtgttcaggagagagactcaaaagaagGggataatgcctgataatgag   
>ECK125136717   cspHp14 reverse 1051304 Sigma24 Weak 
cctgataatgagaactgctttagtaaactactttgtatgctgtctgtctttcaaaccgacGcagctattaacgcatgataa   
>ECK125136920   cybBp5  forward 1490761 Sigma24 Weak 
caactttactcatggttttctcctgtcaggaacgttcggatgaaaattgatcctttccaaGcttagaccaggatggcggga   
>ECK125136674   cydCp5  reverse 929400 Sigma24 Weak 
aaatccctgttcgctattactgttggatgaacccgctgccagccttgatgctcacagtgaAcagcgcgtaatggaggcgct   
>ECK125137379   cysZp1  forward 2531383 Sigma24 Weak 
attaactttcacagcacaaagatagatgaaatcgtgctttttgctgttttttcgaacataTcctaactgtccattgcgcaa   
>ECK125136574   dacAp2  reverse 663967 Sigma24 Weak 
cggtagtgcatttgctatagtagggcacttttttaattccatcacggatgtcgtagttcaGaccatgaataccattttttc   
>ECK125136884   dbpAp2  forward 1409338 Sigma24 Weak 
taagagtccacccaatgaccagagggaaatatgacgacacttatttatttgcaaattcctGtccctgaaccgattcctggc   
>ECK125137803   dcrBp1  forward 3609767 Sigma24 Weak 
ggcgtagcccggatgcctttatggctgaacactggatggaaatcgcgctggtcgattactGtttcaaagtgttaatcagta   
>ECK125137804   dcrBp2  forward 3609780 Sigma24 Weak 
tgcctttatggctgaacactggatggaaatcgcgctggtcgattactgtttcaaagtgttAatcagtatcgttttcttcct   
>ECK125137684   deaDp1  reverse 3307909 Sigma24 Weak 
ttaatacacctactttgagccggttcacacttttcaatgaaaattgctgatcaatttcatGatgagttatgtagactggcc   
>ECK125136388   dxrp1   forward 193471 Sigma24 Weak 
agaactgatgcagttctgatttcttgaacgacaaaaacgccgctcagtagatccttgcggAtcggctggcggcgttttgct   
>ECK125136391   dxrp5   forward 193411 Sigma24 Weak 
acagaaactgactgatgctgcaatcaagaaaattgaagcggcgctggcagacaaagaagcAgaactgatgcagttctgatt   
>ECK125137315   elaAp4  reverse 2381686 Sigma24 Weak 
gctgatgctgggtgccttcaccgcagtcaaacaaccaaagtccgctctgggtcggatgttGcaggttaagcaatattgccg   
>ECK125136693   elfAp6  forward 997765 Sigma24 Weak 
tcgttcagttaatatttaaatattcatgaaatctataaattaaagatttgtcacttattgGatttagtatgcttgatttaa   
>ECK125136696   elfDp1  forward 998321 Sigma24 Weak 
gccatcacgccagacacagaaaccgggaacattttgttgcaggatggagatcagacgttgActtttaaagttgattatatc  
>ECK125137358   emrYp1  reverse 2482334 Sigma24 Weak 
gtttctcttgatccaaaagaactcatggaacaccccttgcgtattggtttatcgatgacaGcaactattgatacgaagaac   
>ECK125137730   envRp11 reverse 3413487 Sigma24 Weak 
ataaatacacattaggtgatagattaaccttcgctattttctcactctgtgtcgaatataTttatttcctgaataattaat   
>ECK125137732   envRp13 reverse 3413601 Sigma24 Weak 
gcagaattaaaacctcgtaaattgaaatatatattgatgtagtgaatgtatcttaggtaaAtaatatatattatttattta   
>ECK125136709   etkp1   reverse 1044303 Sigma24 Weak 
caatgctgtttgggcaatggctggaacagaaagagatcccggatccctatcgtaaaagtcAggacgcatttgaacatgtct   
>ECK125136494   fadMp1  forward 464360 Sigma24 Weak 
accctgtaattaatttgcatagtggcaattttttgccagactgaagaggtcataccagttAtgacctctgtacttataaca    
>ECK125136532   fimZp3  reverse 564607 Sigma24 Weak 
tcaatggcttttgatctggttgctgaacaagtgaacgaccgcgtctgattttctgatttaTttcgctatagcggcaaacaa   
>ECK125136749   flgNp1  reverse 1129914 Sigma24 Weak 
aacccggcagcagtgatatcaatcttgaacgtgtcgaagcgttaaaactggcgattcgtaAcggtgaactaaaaatggaca   
>ECK125138032   frdDp1  reverse 4379473 Sigma24 Weak 
tctgctgcacaccaaaacctggtttgaactggcaccgaaagcggccaatatcattgtaaaAgacgaaaaaatgggaccaga   
>ECK125138033   frdDp2  reverse 4379433 Sigma24 Weak 
gcggccaatatcattgtaaaagacgaaaaaatgggaccagagccaattatcaaaagtctcTgggcggtaactgtggttgcc   
>ECK125136387   frrp6   forward 192849 Sigma24 Weak 
gtttaatcagggctatacttagcacacttccactgtgtgtgactgtctggtctgactgagAcaagttttcaaggattcgta   
>ECK125137687   ftsHp1  reverse 3327102 Sigma24 Weak 
gcgaaggtttcgatgagtatctaagggaaattcgctccctgtttacgaaggtcaaagttcGtaagccggactcttctcgtg   
>ECK125137594   ftsPp1  reverse 3162851 Sigma24 Weak 
ctgcacaacggtctggtgattgtcgaaatgctgccgccaattgacgtcagtcagtatggcAaagatcaggttcgtgagctg   
>ECK125137792   ftsXp3  reverse 3602252 Sigma24 Weak 
gttggcattgcccgcgcggtggtgaacaagcccgcggtactgctggcggacgaaccgactGgtaacctggacgacgcgctg   
>ECK125136969   gadCp1  reverse 1570584 Sigma24 Weak 
taacgtttaacggtaacggtgtcccgaaacgaacccgtttcgggacaatttccaaagtctGttcactggcattagcaacgg   
>ECK125136970   gadCp5  reverse 1570527 Sigma24 Weak 
tctgttcactggcattagcaacggaaaatattgttctgaatacgcttcagaacaaaacagGtgcggttccgacaggaatac    
>ECK125136711   gfcAp1  reverse 1049834 Sigma24 Weak 
ccgttacgcaccaccccgtcagtagctgaacaggagggacagctgatagaaacagaagccActggagaacctcaaaaacac  
>ECK125137779   glgXp3  reverse 3571419 Sigma24 Weak 
ggcgtgaaatcctcaataccgattccatgcactatcacggcagtaatgcaggcaatggcgGcacggtacacagcgatgaga   
>ECK125137618   glnEp1  reverse 3199698 Sigma24 Weak 
acgctattgcgaccgggcaacgcatcgaaattgaacatttccgtaatgaggcaaacaatcAggaaccgttctggttgcaca   
>ECK125138010   gltPp1  forward 4294378 Sigma24 Weak 
aagctctgttgttaaagggttgcgcaacataccgcgcaaatgatactgatcataagcgttAaaaaaatctacaaaccaacg   
>ECK125138012   gltPp8  forward 4294268 Sigma24 Weak 
aatcactaatcagtattattgcagattaaacaaataaaaatctttccataacaaatggttAttcattaatcctgccataaa   
>ECK125136380   gluQp1  reverse 160143 Sigma24 Weak 
gtgcatcgactgcaaaacgctggctgaaattcgcgaaaaacagatggctggctaattacaGccgttccatcacgtttacca   
>ECK125137586   gprp1   forward 3147781 Sigma24 Weak 
ttggcggttaaacgcggcatcgttgcactcctcagttggtgtttttttaagcaaagcataAgcacgtatttttgcccagtt   
>ECK125137873   gpsAp8  reverse 3783681 Sigma24 Weak 
ccggttaacttcgatgcgctgttcatgaactatttgcagcagcaggctggcgaaggtactGaagaacatcaggatgcctga    
>ECK125137488   gudDp1  reverse 2919513 Sigma24 Weak 
cctgatgcgcccggtctgggcgtggaactggactgggaacaggtacaaaaggcacatgagGcctataaacgtctgcctggc   
>ECK125137414   hcaTp1  reverse 2667863 Sigma24 Weak 
gctcgaatattcttatttttcaacttgcaccaacattcgattaaccccagactaacgcctCctgacgggagggactcatgg   
>ECK125136666   hcrp3   reverse 912200 Sigma24 Weak 
ttcctgacaccagacctgctggcggtgctgaacgagaaattcggcctgcgttctatcaccActgttgaagaagacatgaag   
>ECK125137633   higAp8  reverse 3234341 Sigma24 Weak 
cataaaacggagttggtggctctggggaacacgattgctaagggatatttcaaaaaacctGagtcattaaaagcagtattc   
>ECK125137848   hokAp6  reverse 3720810 Sigma24 Weak 
tcagcactaacgcctttaggtttgggaattaaacctttttctccatgtttttcatagaggGcaacccatgtcctgacctgg   
>ECK120035105   hokEp   forward 607731 Sigma24 Weak 
gaagggtaagataacggcgggtgcctgaagctttccggtttcaggtttactctgaggtctGgaaagatgaagccccaggag   
>ECK125138102   hsdSp1  reverse 4581502 Sigma24 Weak 
cgctgtctgaactggatgcgctgatgcgtgaactgggggcgagcgatgaggccgatttgcAgcgtcagttgctggaagaag   
>ECK125137532   hyuAp1  forward 3009919 Sigma24 Weak 
ggcccgggtaaagaacctgaagcgcatgcacctaacgaaaaaacctggaaatctcacctgGtgacctgtgccgcgatgtac   
>ECK125137533   hyuAp6  forward 3009830 Sigma24 Weak 
ttggcaaagcgccggttgttgataagtggaccttctcaactaacggcgtatctatcatggGccgtcacggcattccggtga   
>ECK125137477   iapp6   forward 2876544 Sigma24 Weak 
gatttcgggcgtttaggaagatttgaaattgttttagcgcagcggcagtttcatactatgGcggtaaaaaaatttgcatgg  
>ECK125122036   ibaGp2  reverse 3336886 Sigma24 Weak 
tatggcgttaaccgcctgtccggcaaacctgcctgcaagtcgagccttgtctgatttatcAgcgaggctttttgcttattt    
>ECK125136474   insFp4  reverse 392660 Sigma24 Weak 
aacgtgaactggagatgtctaccgagattgcacgtctcaaacgccagctggcagaacgggAtgaagagctggctatcctcc   
>ECK125136595   insHp3  reverse 689205 Sigma24 Weak 
acaatattctcctatccaactttggcacatctattgctttgttatacaaggcaaaccctgAaacagcatcagtacaaccta   
>ECK125137849   insJp4  forward 3720594 Sigma24 Weak 
tccaggtgaaaaataaaagcgtgaaacaaatcactattaaagaaagtaatctatatttctGcggcattcccagcctcctgt   
>ECK120015517   insKp   forward 3721065 Sigma24 Weak 
aagctggtttacgcgcgctcaagattggcaccaaaagaaacattgcaatatcagttgatcCagaaaaagcggcatcagcat   
>ECK125136533   intDp6  reverse 566101 Sigma24 Weak 
catcgaaaaaatggacgaggcactggctgaaattggttttgtatttggggagcaatggcgAtgacgcatcctcacgataat   
>ECK125136886   intRp4  reverse 1413260 Sigma24 Weak 
tctcctttaggtaagccagacagcaaacgagggattatctggtacaactatccaaagataAatcagtttatcaaagactca   
>ECK125137383   intZp3  forward 2558693 Sigma24 Weak 
tccttaaactgatatacattgccgaacaatgtggtctttagtttcataagtcgttccctcAggaagaatcgatgattggca   
>ECK125137410   iscAp6  reverse 2659962 Sigma24 Weak 
aacaccgatattgctgaagaacttgaactgccgccggtgaaaattcactgttctattctgGcagaagacgcgatcaaagcc   
>ECK125137400   ispGp1  reverse 2641880 Sigma24 Weak 
ccgcagtacagatccagtatcaagggaaacctgtcgatctgagtcgttttatcagaactaAccaggttgcgcgtctgaccc    
>ECK125137401   ispGp4  reverse 2641950 Sigma24 Weak 
atgcagcgtaaagacggtaatttgaacttaaccggccaggcaccgtacaaactgaaaattGgtgcgccagccgcagtacag    
>ECK125137118   kdgRp1  reverse 1910253 Sigma24 Weak 
tggggcaatggcaggccgtcggcctgaacttttggcataggaattttatatctttggtgaAtaatcaacaggggtatgatt  
>ECK125137119   kdgRp8  reverse 1910125 Sigma24 Weak 
caaaagatggattgcgaccaccctggtgcgaaattataataaaaaacagttctgatttttAtaaaacactcgcaatgaggt   
>ECK125136818   ldcAp9  reverse 1243197 Sigma24 Weak 
cggcgggttcgtatagtcatgctttgatgaacaacccgctaataacacaatcaaaaaggcAaaccatctcaatttcacttc   
>ECK125137422   lepBp1  reverse 2705464 Sigma24 Weak 
cgcacatcattgcgcgatccaccgtgaaacagctgcgtaaaaacgtactggctaaatgttAtggcggcgatatcagccgta   
>ECK125136363   leuDp4  reverse 79594  Sigma24 Weak 
tgcctggctgctcaatgtgtctggcgatgaacaacgaccgtctgaatccgggcgaacgttGtgcctccaccagcaaccgta   
>ECK125138110   lgoRp4  reverse 4595947 Sigma24 Weak 
aacattcatcgtagacatgattcggctctccactttttgttgccttagatatcaatgaaaAtgaaaaatggcagcggaacg   
>ECK125136572   lipBp2  reverse 662401 Sigma24 Weak 
ctatcaacgccactcatatcgagcaggttgaaacactgtatgaagaactgggcaaaatcgAtattgtccgcatggttctgt   
>ECK125136781   litp1 forward 1198516 Sigma24 Weak 
gaaatgatgaaatgatgaaatgatgaaatgatgaaatgatgaaatgatgacagagtgtccAgtgggcacggatggtgtctt   
>ECK125136598   lntp4   reverse 690984 Sigma24 Weak 
tgggcatcttccggcgcgtggcgaaactatcgacatcgacggttaccagttcaaagtggcGatggccgacagtcggcgtat   
>ECK125136408   lpcAp1  forward 243468 Sigma24 Weak 
gctcacattgttgctgtttttatccgcacttcaggtcaaaaagtcctggtcatagcacctGcccgtacttctcgcttttgg   
>ECK125136438   matAp1  reverse 311393 Sigma24 Weak 
gaaaataattaaacttaatctcgtttaacctttattgatatgtactacgtatcttatttaCttccggtttactaaggaaac   
>ECK125136439   matAp5  reverse 311446 Sigma24 Weak 
ccgttcacatattgacactcatcgggaaaaaaaacataaatttaagcccaatcgaaaataAttaaacttaatctcgtttaa   
>ECK125137487   mazGp4  reverse 2910860 Sigma24 Weak 
tatccgttcgaagttgttttatccggtcaggaacgtgatggcgtagcgttagctgatcagGtaaaaagtatcgcctggcgg   
>ECK125136801   mcrAp10 forward 1210195 Sigma24 Weak 
gctggacgattaattgcagcaggaactcctcgccagaaggtggcgattatctatgatgttGgtgtgtcaactttgtataag   
>ECK125136798   mcrAp7  forward 1210139 Sigma24 Weak 
cacagggacgaattggtggacgtcgtcccaaacttacaccagaacaatgggcacaagctgGacgattaattgcagcaggaa   
>ECK125137606   mdaBp1  forward 3172423 Sigma24 Weak 
tggctatcagtattgtcattttcagaaaatatttatcctgcatcggtgagtcagagtaagAtcagacttttgctaaattcg   
>ECK125137040   mdtKp10 forward 1743269 Sigma24 Weak 
gttttgcggtgccctgtacaatccccgtaaacatacttacaactcctgaaatcagttaagAcattctgttcagcacaatag   
>ECK125138017   mdtPp6  reverse 4301236 Sigma24 Weak 
tggaactcggcgcaggcgctggataacgcactacagccggacagagcaggtcagtttgccGacgccctggagaaatacgct   
>ECK125137261   mglCp6  reverse 2237959 Sigma24 Weak 
aaccagaaatattaatgctcgatgaaccgacgcgcggtattgatgtcggggcgaagtttgAaatttatcagttaattgccg   
>ECK125137262   mglCp9  reverse 2237923 Sigma24 Weak 
gtattgatgtcggggcgaagtttgaaatttatcagttaattgccgaactggcgaagaaagGcaaggggattattattatct   
>ECK125136810   minEp3  reverse 1224711 Sigma24 Weak 
agatgtgctggagatcctgcgcatcaaactcgtcggcgtgatcccagaggatcaatcagtAttgcgcgcctctaaccaggg   
>ECK125136417   mmuPp1  forward 275119 Sigma24 Weak 
gcgaaggtaagttgatgactcatgatgaaccctgttctatggctccagatgacaaacatgAtctcatatcagggacttgtt   
>ECK125136418   mmuPp2  forward 275315 Sigma24 Weak 
attctgttaacaaacgcggtataacaaaccttctttggatgtttagatgtccatacgtttAgaaggttatatgcaaacaac   
>ECK125136879   mppAp5  forward 1393054 Sigma24 Weak 
gattatgataccgaaaacgggtttgaacgtgcgaagcccgaacgtagtgttcggagttctAtgtgctttaccgcattttgg   
>ECK125137291   mqop1   reverse 2306924 Sigma24 Weak 
ccggacggcataatattacgacgctgacctggcggactgctgccgtcaggtcaatatgctAaaaatcccttcatttctaat   
>ECK125137244   mrpp2   reverse 2194175 Sigma24 Weak 
agtacttctctatattcttcaggtaaactatcagctgatggtttatctatacaaaaaaggAgtcgggatgaacgaacaatc   
>ECK125137188   mtfAp1  forward 2043618 Sigma24 Weak 
gttcagatggttgccatgatgccaggaaatttggcattttaacagtccctgtccgtgcaaTtttgttcaagtgacgagttt   
>ECK125137500   mutHp5  forward 2969582 Sigma24 Weak 
gttgcagtgttgcgcaactcgattaccggcaacctaaaaagcaatataaatcagagaattGaacaacgcatgtggaaaaag   
>ECK125138090   nanSp1  reverse 4537703 Sigma24 Weak 
aataatagtctattgattattggcggtgaaactgcaggcggcaaagcggtgacggattcaGttttgatcactgtgaaggat   
>ECK125136957   nhoAp2  forward 1533963 Sigma24 Weak 
gtaacgaaattaacgggattggcgatttgcgaacgtgatgcatgtccgcgatcgcacaaaAtagccggtgcggcgtctatt   
>ECK125137061   nlpCp3  reverse 1792827 Sigma24 Weak 
aaatctggcgcaggcctatgggatgaattttcgccgtctggatatcgaaggtcacagaatGctgatttcgaccatctgatt   
>ECK125137758   nudEp1  reverse 3526186 Sigma24 Weak 
attaagttacataaatgtaaataacatgcaattcacattgccgaaagcgtgtccgatatcGcacaataaccgctgatttca   
>ECK125137080   nudGp3  forward 1841438 Sigma24 Weak 
cggggatgaagatggcggtctagcacaggcactccttaaatataaagcctttctgattgaGcaacagtgcggatattatgg   
>ECK125136930   opgDp4  forward 1496645 Sigma24 Weak 
accaggaagcggaagaacgcagtaaacgtcgctgtggtttgctttaaaatctgaccatccGcctttgcaaaaatttgcctg   
>ECK125137359   oxcp10  reverse 2492130 Sigma24 Weak 
tgttgttgaagtggaacaaccgttgcgtggaaaatatctgaccgttggttgtccaatgaaAttctctgcctttacgccgga   
>ECK125137360   oxcp11  reverse 2492144 Sigma24 Weak 
cgccaaagtggcagtgttgttgaagtggaacaaccgttgcgtggaaaatatctgaccgttGgttgtccaatgaaattctct   
>ECK125136755   pabCp1  forward 1153293 Sigma24 Weak 
cttttattccgacttgttccgtagtgaacatgctgccacactaacaattctctgataaggAgccggtatgttcttaattaa   
>ECK125136756   pabCp5  forward 1153194 Sigma24 Weak 
tcggcttcggtggcactaatggttctttgatctttaaaaagatctaagttgtcattttccAcccttataaaaggtccgctt   
>ECK125136373   panCp2  reverse 148920 Sigma24 Weak 
actgacgggcagatcctcgtgatgcacgacgcctttggtattaccggcggtcacattcctAaattcgctaaaaatttcctc   
>ECK125137790   panZp1  forward 3597828 Sigma24 Weak 
gtgcctttgtcagcataaaataacggcacaaagggcggaataattcactatcattcagggGattatgctggacatttttca   
>ECK125136944   patDp3  forward 1515415 Sigma24 Weak 
tgccttgtcgttcgatgaaatcatcgttacgacctttacggcaggtcatgaacgaacgttAccgttgtggttgctcaatca   
>ECK125136945   patDp4  forward 1515440 Sigma24 Weak 
gttacgacctttacggcaggtcatgaacgaacgttaccgttgtggttgctcaatcagcttGggcgaccgcgtgatgtaccg   
>ECK125136860   pgpBp5  forward 1339193 Sigma24 Weak 
tggcttctgccacacgtttaagctgcatgaaattctccagataatgctggttctgtattgGcttattttgccataacgaga   
>ECK125136776   phoQp5  reverse 1189940 Sigma24 Weak 
ctgaccgcgttcgaatacactattatggaaacgttgatacgcaataatggcaaagtggtcAgcaaagattcgttaatgctc   
>ECK125136991   pinQp1  forward 1633584 Sigma24 Weak 
attttcgaacgtgtacatacaaatatgcacaaaaataatcataattattttctgagatgcAttatgatatgaacaccaatt   
>ECK125137623   plsYp5  forward 3204533 Sigma24 Weak 
acggttatcccacgccatttcgatatcgaacactaacttctgttcgatggtctgttcccaGtcgtaaacaccaatagtggt   
>ECK125136600   potEp1  reverse 718344 Sigma24 Weak 
aagggatcaacctgctgccaggttttgcaccggagctgcagggtgtctatatcgaagaacAtgatggtcgtaagcaagttt   
>ECK125137567   pppAp3  reverse 3114479 Sigma24 Weak 
cggataaggcgctcgcgccgcatccggcatgaaataaggcgcaccgggttaacacatttgCccgatgcgcctgcttatcgg   
>ECK125137057   ppsRp1  forward 1787339 Sigma24 Weak 
ttccacataaaccatcggtataaacgaaaccataaaaatgaaatgctgttttcataaaaaAtaaaattgaaggttcatttt   
>ECK125136956   pptAp7  forward 1532858 Sigma24 Weak 
atgcagcagaattattttcagggatacggcacattgctattaatattttgacgaatgataAggtattcaaggcagggttaa   
>ECK125137271   psuGp4  reverse 2258557 Sigma24 Weak 
acggcgtttattacagcgatatcagcggtgaaagtggctggtctgcgccgatcaaaaccaAtgttattaatgttaccggag   
>ECK125137270   psuTp2  reverse 2257496 Sigma24 Weak 
cattcctgctggcgcgcgttgctgaactgaccggcggtgacagcctgaaatccaacatccAgctggtgttcaacaacgcca   
>ECK125136887   racCp4  reverse 1417811 Sigma24 Weak 
tgccgaaaaagaccagatggcacatgaactttaattaattgactattcgaaactgaatttAtgccagaaatggcaggtatt   
>ECK125137239   rcnBp   forward 2186884 Sigma24 Weak 
ggatgcttttagggcatcctttcatttacactttttacgaaatcatgggatcactaacaaAatatcgcttgtcagttatat   
>ECK125137295   rcsCp4  reverse 2320081 Sigma24 Weak 
ataaccaatagtaagcgttgggacaatgaccatcaggattgccatcaggatcatttgattGcgtaagcggcgtggataaat   
>ECK125137929   recQp1  forward 4005858 Sigma24 Weak 
cattgcagtttctcgcgcaggcgctgaaaatagcgcctgtttttatttcaggcaatcgggGtgaatgtggcgcaggcggaa   
>ECK125136999   remp1   reverse 1644972 Sigma24 Weak 
tttgtttttattttcaacgcgtttgaagttctggacggtgccggaatagaatcaaaaataCttaagtagcgcgcagggata   
>ECK125137813   rhsBp12 forward 3619097 Sigma24 Weak 
acacctgattcctctctaaataccctatccgaaccttctcttttgtaacgttctaaatatAttcctaaaaatcttcaattc   
>ECK125137808   rhsBp3  forward 3619074 Sigma24 Weak 
acgatcaacaaagggccactagcacacctgattcctctctaaataccctatccgaaccttCtcttttgtaacgttctaaat   
>ECK125137810   rhsBp9  forward 3619044 Sigma24 Weak 
gattgagtctattattgggtcctttggtgaacgatcaacaaagggccactagcacacctgAttcctctctaaataccctat   
>ECK125136594   rihAp3  reverse 684602 Sigma24 Weak 
tgcccgtaaagtggcgaatcgggtgatctttatggacgagggtaaaattgtcgaagactcGccgaaagacgctttcttcga   
>ECK125136641   rlmFp1  forward 842192 Sigma24 Weak 
attgacagagatgtgcttattttttgaacgatatatttttacaaaataagacaaatcaatGacatgcataatgctgatttt   
>ECK125137634   rlmGp4  reverse 3235892 Sigma24 Weak 
cacgaaaaagagaaaaagggtatactcacgcacccttttcaggggcaatgtcgaaattttAtcattcaggagggccgatga   
>ECK125136361   rluAp1  reverse 60450  Sigma24 Weak 
tctcgtctggaagctctgcgtgcagtgaacccgaacattcgtgacgacgaactgaccgccAttgagagcaaccgtcagcag   
>ECK125137995   rluFp1  forward 4230309 Sigma24 Weak 
gagcaggtaacgaattcaagccaatggaaataacaaatagttcgctcatgactattttttAtcaacccaaaggtacggtat   
>ECK125137440   rplSp1  reverse 2744642 Sigma24 Weak 
tgggccgtacctggcttagaagacctgaacttctggaaaacctggctctgactgaagagcAagcaaggttgctggcggagt   
>ECK125137794   rsmDp1  forward 3604352 Sigma24 Weak 
tgtacatagcagctaaaaaaatgatgaaatagtctatcacttaacttaattcacatcaccGcctgcaagtatgtgttatct   
>ECK125137554   rsmEp1  forward 3091018 Sigma24 Weak 
taccgactgggagtgcgagcgcgatgaacgcatcgcgaaggtgcagggcaatcataacccGtatgtgcaacgcgcttgcca   
>ECK125137775   rtcAp1  reverse 3556880 Sigma24 Weak 
taaagatattgatgcggtgatggcggcacaaagcgatctggtggaagttatctataccctGcgtcaggtggtgtgcgtaaa   
>ECK125137776   rtcAp2  reverse 3557002 Sigma24 Weak 
gggcgggtaatgagccgaactaaagcgaaaaaactgttcagcgtggaagatcaaattcgtGccaccgcgcatgtggaatgc   
>ECK125136724   rutGp2  reverse 1070045 Sigma24 Weak 
ctttttggcggcaaaacgcccatggaacaccgctttgccgccgcccgctggcagacggggGtgaccggatgcccgcaactg   
>ECK125136979   sadp5   reverse 1614799 Sigma24 Weak 
gttatgctgccagcttcggcaaccgcgttgaacatctccagttgggtcagatccatagcaTtctcgattcgtgaataagtg   
>ECK125136869   sapFp5  reverse 1352657 Sigma24 Weak 
atgcattgtgacgccacgtttgacgggggcgaaaaatcatctctatgcctgtcatttcccGctgaacatggagaaagagtg  
>ECK125136484   sbcCp2  reverse 415847 Sigma24 Weak 
tagccagccaacagcgtgaaaccctcagcgaactcagcgtcgaagaggtgttcaatcgccGtctggcactggaagaactgg   
>ECK125137892   setCp14 forward 3836744 Sigma24 Weak 
agattaatttgttcatttaatatatcaaatcaacttgttttatttttactatcaaaaataGctcattgccttactataatt   
>ECK125136883   smrAp1  forward 1405936 Sigma24 Weak 
atcggcaatatttggaacttattactggaaatttgggtaatacgttgttggaccgacccgGtctggttatcatatcgcgct   
>ECK125138052   tamAp1  forward 4442270 Sigma24 Weak 
taaggttgtaacaagaggcgtatttgcacacaataaccaccgtgaataggtctaaagtaaAacataagaaatatttggggt   
>ECK125137663   tdcRp8  forward 3267254 Sigma24 Weak 
ttaaatatcaacaagttaaagtataaaaatcagcataaaccctgatttttgtcaaaaaaaAtgacggggataaccatattt   
>ECK125136837   tdkp1   forward 1293516 Sigma24 Weak 
gagctgaaaaactgacgaattatgataaactccagccaactttatttcatatcattgaggGcctgtggctgatggcacagc   
>ECK125136794   tfaEp1  reverse 1209266 Sigma24 Weak 
tgcaacgattaatttctattttgatgaaatatgggtaaatagtggcactgacattatcaaAagaggaaacacaaacgatgc   
>ECK125136795   tfaEp6  reverse 1209189 Sigma24 Weak 
atgccggattaccagccccggattatggaacctttaaaacatataaacaatcagtggatgGtttaggtgccgcagcctcag   
>ECK125137238   thiDp3  reverse 2184673 Sigma24 Weak 
atccgttaatgaccaaagtggtaggaactggctgtgcattatcggcggttgtcgctgcctGctgtgcgttaccaggcgata   
>ECK125137499   thyAp2  reverse 2965348 Sigma24 Weak 
gtttattatcctcaacctgtatattcgtaaaccacgcccaatgggagctgtctcaggtttGttcctgattggttacggcgc   
>ECK125136721   torTp1  forward 1056220 Sigma24 Weak 
gggtcagggttaaattcacggtcggtgcactttaggtgaaaaaggttgagtcgcaaagcgGaatgcatctagcataaagcc   
>ECK125137789   ugpQp1  reverse 3588300 Sigma24 Weak 
gtaaaatgactctcggcattcgcccggaacatattgcgctaagctcgcaggcagaaggcgGcgtaccgatggtgatggaca   
>ECK125138039   ulaRp5  reverse 4418562 Sigma24 Weak 
cgcgcggtttcgatgattgcttcactattgaaccggatctgccgttcaagtcattcctgtAatctgtcgtttataccgggt   
>ECK125137882   waaUp9  reverse 3799398 Sigma24 Weak 
tcttacgatgtaattccatttattaaacttcaagacatcagtgcagaagaatcaaaagatAtgacaagaaaaaaaatgcaa   
>ECK125137213   wbbKp4  reverse 2104606 Sigma24 Weak 
ggttgggtgagaatgtgacggttttgcctggaacaattattggtaatggagtcgtagtcgGcgccaattctgttgttagag   
>ECK125137222   wcaMp1  reverse 2115934 Sigma24 Weak 
cgtcaaacgcgcgcgcgaaaaagttgaacacgattttaaccagcaggtgatcaatcgagaActcgccagcttgctgcaggc   
>ECK125137888   xanPp5  forward 3828821 Sigma24 Weak 
ttcctgggtcaaattctcagctgttaatgaacaaatggcatggattttaagcagaaaaatAccaaaagttatataaaaaag   
>ECK125137997   xylEp1  reverse 4242270 Sigma24 Weak 
ataattgccttaactgcctgacaattccaacatcaatgcactgataaaagatcagaatggTctaaggcaggtctgaatgaa   
>ECK125136345   yaaAp3  reverse 6587   Sigma24 Weak 
ccagtgattatctacgccagcgtaaactcggcgtgcgcccggtgtttgatccattgcgttAtccggatatcggtcgccagc   
>ECK125136366   yacHp3  reverse 131307 Sigma24 Weak 
aatcccaagattagtcaaaatttaaactaccgcctctttatactcggattcacagcacctGcgggtggcagttcgccgacc   
>ECK125136368   yadEp3  forward 144965 Sigma24 Weak 
cagagtttcgcgagcgtattgtcgaactgggtgcgccggaggtgagtagtctttggcaccAacaacaaaaaaatccgcctt   
>ECK125136377   yadNp1  reverse 156984 Sigma24 Weak 
tctaaagtgcacaataggcgacctaatgaacaatggttgtaaatttgggtaacaaatatcAttgctcattaatatctaaca   
>ECK125136385   yadSp7  reverse 177757 Sigma24 Weak 
ggcggaccggaccaaattcctaaaatcaaacaatactggggtgaacagctcaaaattcccGttattcctctcacgagtgac   
>ECK125136397   yaeFp1  reverse 217135 Sigma24 Weak 
tattccgcacactattgtgctgggcgaccgtaacctcgacaacgacgatatcgaatataaAtatcgtcgcaacggcgagaa   
>ECK125136395   yaeQp3  forward 214088 Sigma24 Weak 
actttcaaaacgcagcccagcgcgtccggaacgtatcctaagtctccgctggcgatttccGcgtaccgcttgcgtattaac   
>ECK125136462   yahMp5  forward 345336 Sigma24 Weak 
atcttacgcatcgcactcaagcctgacagaaaatatgctgtaaggctcatatcaaaaaccGccattagctcatcaggaaga   
>ECK125136482   yaiIp7  forward 405698 Sigma24 Weak 
tttccattgcctcactcctgccgtgaaattcattgttttgataatcgctggcagaagcatAaacagaactatgccggaagg   
>ECK125136467   yaiOp6  reverse 380850 Sigma24 Weak 
tgtagaacgtaatttacctaccggaacttattcactccgacaagaacttatccgtacaggAgattaaaatgataaaacgga   
>ECK125136468   yaiPp5  reverse 383985 Sigma24 Weak 
atatgcgtcatgatcgcctgcgtgcagttgcacaatttcgcggacaacaggtcaatagcgAtctgggtgaaggctttgtaa   
>ECK125136471   yaiSp13 reverse 384738 Sigma24 Weak 
acacttaacatatgaattgcatagaaacattacccagtcgaacccacgggtctgaaagccCttgcttttcagttattagca   
>ECK125136487   yajIp6  reverse 433034 Sigma24 Weak 
acactgccgacggcggcgtacggatgaaccctcgcccacgagacgagagtcaattaccttAgtgtccacggcgaaacagaa   
>ECK125136501   ybaNp1  forward 490718 Sigma24 Weak 
tcgtcgagacaagcctgtagtgttgtcgcacgagtctgaaaaagatgcctgtcgaaacgaGcacttagcgtggcgaactgt   
>ECK125136512   ybaPp6  reverse 508284 Sigma24 Weak 
cactgacgctattacgatgaacatgcagcaactctgctaactcattgattttcaaatcgaGcggttccagatattcataga   
>ECK125136545   ybcHp4  reverse 588070 Sigma24 Weak 
gctggaatatctggaccggcgagacgcactacgacgcctggccgcacaaagtcagtctcgGcgtcgagtatcaacatacct   
>ECK125136543   ybcWp4  forward 579805 Sigma24 Weak 
gcggtcctgctggcattctggagggaaatacaaccgacagatgtatgtaaggccaacgtgCtcaaaccttcatacagaaag   
>ECK125136555   ybdDp2  forward 631991 Sigma24 Weak 
gaaacgccgtatgaaccaatgccggaaaatgtcgaggagatcgtggcgcaggcaaaaggcGcacactaaagtcagagtgag  
>ECK125136546   ybdFp5  reverse 606053 Sigma24 Weak 
actggggctggcgctggcacaaaaactggtgaccatgttccatctgatggatcttagtcaGctttacactttattgttttg    
>ECK125136556   ybdHp6  reverse 633517 Sigma24 Weak 
tacctgacgaagttgcgtgttgaaggcactataacacgatgctagtatttggcaatcaagAcgtttagatgtctaaataaa   
>ECK125136551   ybdKp3  reverse 607561 Sigma24 Weak 
tcactcctcatttaatcaactgaagctgaacccgtttttttctgcatgactcaatcgtcaAaattcttcgccaccagtcag   
>ECK125136559   ybdMp2  reverse 635555 Sigma24 Weak 
aaaacagctgagcattaccgcaataaaatcgccatttatttgcactggtatcagaaaaaaGgcatcgaggttccacaaacc   
>ECK125136580   ybeQp1  reverse 676706 Sigma24 Weak 
cgtatttccatcggagtggaaagtgcaaacaatattttttgcgactccatgtccatataaTttatccttaaatattcatta   
>ECK125136588   ybeRp7 forward 676560  Sigma24 Weak 
aatctcatctattgataaattatcgcagcaacttgacgtgaaaatcattatcatttccttAtggttgcagataaaacatat   
>ECK125136602   ybfAp7 forward 729037  Sigma24 Weak 
ttaattacaggatgaatgtaaataaaccatcaataagcaaaaataagtggtcggatgagtAgtaaaattacacaaaaggcg   
>ECK125136599   ybfFp1 reverse 712846  Sigma24 Weak 
ctggcttgcagaaaaactcggaataaaccttatttgttgcagccctgtggcacaatggtcAacataataccctaacccgac   
>ECK125136610   ybgDp9  reverse 752958 Sigma24 Weak 
ttaaaaacttcatggtagtcgcatttataaccctatgaaaatgacgtctatctataccccCctatattttattcatcatac   
>ECK125136609   ybgOp4  reverse 749182 Sigma24 Weak 
gtcagccagcagggcaaccaactgacactgaaaaatcctaccgcgtattatctgaccattGcctatctggggagaaatgaa  
>ECK125136619   ybgSp1  reverse 785339 Sigma24 Weak 
cttaaaccaatgccttatattcacctgcaaatgcactgttggaagaggttatccgacataAcgaccataacaggagcatcc   
>ECK125136620   ybgSp2  reverse 785459 Sigma24 Weak 
agcaagaaaaacgccagattgtcgcgaaaaacgagatctctcctacaatttctaactgtaActcctttgtttgttaattat   
>ECK125136631   ybhHp8  forward 800552 Sigma24 Weak 
attgagtaatttagcggcattgttaaacgaactggactctgccagtatgacaaatgccttCatacttgataattcatgctt   
>ECK125136651   ybiUp5  reverse 859100 Sigma24 Weak 
catcacatcaaatcattaaacttgcattaacttatttataacttatattgtcacatgcaaAtcagaatggtttcgaatgaa  
>ECK125136663   ybjOp4  forward 897852 Sigma24 Weak 
ggggtgaatccggaaatcaacgccctggcaacattgatcctcggcgcggtcggaattgtcGgatttatcgcctggtatctg   
>ECK125136675   ycaDp1  forward 945719 Sigma24 Weak 
aaatttttcgactgaacgaagcgtatgaaatttgtgttagttcaataaaaacaatcagatGagactaatcatctcttcagc  
>ECK125136685   ycaLp1  forward 960132 Sigma24 Weak 
gcgcggattagccaggcagcctgaatgaacaacgggcaataaatagccaaatctttctttAtcaaaacgtcggcacattgt   
>ECK125136708   yccXp7  forward 1029994 Sigma24 Weak 
ttcgcgccctttggctaacactaaacgtacactcataatttacttttctgtcgatgcaaaGaaatgggcgtcattgtccgg   
>ECK125136729   ycdUp1  forward 1095693 Sigma24 Weak 
aattatcaaagaaaatctctcattacacttaactcatacggtgaaatggactgaatctctCgatacatttctgaatatgcc   
>ECK125136730   ycdUp9  forward 1095633 Sigma24 Weak 
cgcttcgccagagcatcaggttctgatgaacgtaacagcaaaaagcgaggtcgctccgtcAattatcaaagaaaatctctc   
>ECK125136754   yceFp9  reverse 1146749 Sigma24 Weak 
attttaccttttgcatagggcgcgcatattaactttgtaacgtcatagagtcaaagaaaaAggcagcctgtggttgccttt   
>ECK125136746   yceHp2  forward 1126081 Sigma24 Weak 
gatttactggcgcgactgggttttgaaaaagaaggctatgcgaaagactatctgttgattGatggacaatggcgcgatcac   
>ECK125136748   yceMp4  forward 1126604 Sigma24 Weak 
atggcggaagtggagtcgacgctggaacaactggcaaatcgcgaagatggtccttttgtgGtgcgtctggcccgcgaaccg   
>ECK125136741   yceOp1  reverse 1119511 Sigma24 Weak 
gttttaaatttgcgtcagttttaggggaaatagctgccgattttgcgcaagacaaaaaaaGcgattttgatttgacgccat   
>ECK125136742   yceOp7  reverse 1119632 Sigma24 Weak 
atcggttgctgcctgtacggcgctgcctgcacctatgataattcgcctgacgaagattttAttatcgataccctacccggc   
>ECK125136766   ycfTp11 reverse 1175329 Sigma24 Weak 
ataagcgaaagcaagatgggtaaacgtctgaactgtaagtgatcgtcagggctaatctgaAaagcccccgtaaatcaatcg   
>ECK125136822   ycgYp1  forward 1245083 Sigma24 Weak 
gctttcacatcagaacgtatactcgacacctgctttacgggtgaaaaaaatcaatatagcActtcgatatccgataaagtc   
>ECK125136823   ycgYp6  forward 1245101 Sigma24 Weak 
atactcgacacctgctttacgggtgaaaaaaatcaatatagcacttcgatatccgataaaGtcggttcccggtaacaacaa   
>ECK125136832   ychNp4  reverse 1273655 Sigma24 Weak 
gtcgtattttctcgcgctttcaggaaaatccttaaaaatgtgaccgattggtcagacgctGcagaagcagtaagatagaag   
>ECK125136844   yciBp3  reverse 1313055 Sigma24 Weak 
ttgggcgaatatgcgtctggtggcacccgcagtactgagctggttgctggcaaaaacactGttgctgctttttgcctcttc   
>ECK125136846   yciEp6  reverse 1315238 Sigma24 Weak 
taaataagaaagccgaaaataaagcctgaaatatgaattttaacttttagtcattttataAagaggacattttcatgaatc  
>ECK125136854   yciNp9  reverse 1330757 Sigma24 Weak 
gtcacactgtacctgataaaatccgatacgcaactttattagcatgcaaaatccaaagttGccagtaaggcgctcttgcca   
>ECK125136865   yciTp1  reverse 1344544 Sigma24 Weak 
tgaatttgatgcccagcgcgttgccgaacgtattgatattgtgttagatatccttgtggcAggcgattaccactctgcgat   
>ECK125136841   yciUp5  reverse 1307352 Sigma24 Weak 
ggcgaactaagtctggttggcacagttaaccttgatatgcgtagtctgtggctaaatttcGagattaccctggcaatcgac   
>ECK125136866   yciWp4  reverse 1350236 Sigma24 Weak 
cggcggtttcagcattgctgcaatgaacgaactcgaactgaaataatcgttctgttggtaAagatgggcggcgttctgccg   
>ECK125136867   ycjDp4  reverse 1351866 Sigma24 Weak 
gatgtgctggcatcgccgctgcatgaactcaccaaacggctgattgccggtcattttggcGaggcattgacggcggatgcg   
>ECK125136872   ycjMp4  forward 1370003 Sigma24 Weak 
tacccacgttgagaacgccggtggcctgaaagacatcgcaatgccgaaggtcaaaggttaAaagaattcaccatgagcggc   
>ECK125136910   ydbJp1  forward 1440856 Sigma24 Weak 
acattgcgcaaatgaggggcgcacgaaattgctgcgcgcccagtagtaatctttcaatttTagcaaatggctttcttctgc   
>ECK125136923   ydcAp6  forward 1491647 Sigma24 Weak 
acccgatctttgatctcatcaacggtatcaaaataaaccagcgtataacgttcaaatcgaAcataagattcgataaaccat   
>ECK125136934   ydcKp8  reverse 1500640 Sigma24 Weak 
ccatcccctaaccagtggctgacctgccaaacctggctggcatagcgccaggcaaatcccAtccctatcgtccccaacaca   
>ECK125136939   ydcLp7  forward 1502323 Sigma24 Weak 
gtcgaagtttttagcagcttaacttactgaaatttaagtactgatgattgacttagccccTttttcggcattgactatgtc   
>ECK125136947   ydcXp1  forward 1517221 Sigma24 Weak 
ttatcagtactacagttctactggaaacattcatttttgccaccttttatcattgcccctAtgtgtatagtacgggttaag   
>ECK125136951   ydcZp1  reverse 1518375 Sigma24 Weak 
gtcaccgcgcaaatgccgcaggtaggcactaaatttggtcgttggctggatctgacatttAtgcagttgcaactcgacgag   
>ECK125136972   yddBp6  reverse 1577666 Sigma24 Weak 
tatggttacacatcaacccggtgtctggaacctggccgatgatatttgtgacattagcgcGgttttataaaaacaataaaa   
>ECK125136959   yddJp1  reverse 1544866 Sigma24 Weak 
attaaacgctgctaacaaccagttgaaatatataaatcttgatttcctgacttatcttccAtctatcaaaagtttaagact   
>ECK125136962   yddJp8  reverse 1544758 Sigma24 Weak 
tactaataatacatccgatattggaactttattccccataataaaacagagcaaaacttaAattttttaaatgtttctggg   
>ECK125136986   ydeIp1  reverse 1624516 Sigma24 Weak 
tggcaatattcttatttggcaattataaaaatagcaaccagacttaataagtcaaaccaaAcgcaattaaggagttagtat   
>ECK125136975   ydeRp1  reverse 1588298 Sigma24 Weak 
atccgggactggtgagggcttcggcaacctttacccttgaatttcaataatcagagtcagAtatgaaaagacttcacaaga   
>ECK125136990   ydfKp5  forward 1632985 Sigma24 Weak 
catattcagcatttttagtcatgccctaataaaattagggattggcatatccaataacccAgacaaaaccgatgtataagt   
>ECK125137034   ydhBp2  reverse 1739809 Sigma24 Weak 
gtagggagtgaaattagtgttgtgaaacggtaatatttgatgactggtttcaaaaattttGcaggcagactatgtggtcag   
>ECK125137035   ydhCp1  forward 1739855 Sigma24 Weak 
acatagtctgcctgcaaaatttttgaaaccagtcatcaaatattaccgtttcacaacactAatttcactccctacactttg   
>ECK125137031   ydhFp1  reverse 1725648 Sigma24 Weak 
cgaaccggagcaaccatcactcttttgaacctaatcttgcgtatactcctctcatatctgAtaagaggaagcgattatggt   
>ECK125137041   ydhSp3  forward 1747068 Sigma24 Weak 
gaatttaatcaagggcggttagcgcccttttcatccctgtctgaaatttctcaaattctaAaaatctcaaccaaacttatc   
>ECK125137042   ydhSp5  forward 1747113 Sigma24 Weak 
atttctcaaattctaaaaatctcaaccaaacttatctgataacactaaattcgaaagaatGcgtacaggtaagtaacaatg   
>ECK125137043   ydhSp6  forward 1747082 Sigma24 Weak 
gcggttagcgcccttttcatccctgtctgaaatttctcaaattctaaaaatctcaaccaaActtatctgataacactaaat   
>ECK125137044   ydhTp1  reverse 1749569 Sigma24 Weak 
ttgcaccacggggcgtacgccacacgaaacctttaaaagcatggtcgatggctatcaccgGcactaacgaatgatcattac   
>ECK125137046   ydhZp6 reverse 1755209 Sigma24 Weak 
aatatatcatcgctcaattgctacagttaaaataatttatcgcgttatttgtctgattttGtttgatttttgtttaattgg   
>ECK125137054   ydiMp1 forward 1770930 Sigma24 Weak 
gcatttcaacgagtctaccctgatggcaattttattgactggaagatctatcaatcggtaGctgctgaattatatgcacac   
>ECK120035108   ydiVp  reverse 1792087 Sigma24 Weak 
aaaggacccctgaaaaagtggttaacatggaacaaatgaaagttactccttctgtaattgTtatgtcttatggcctcatcc   
>ECK125137064   ydiYp6 reverse 1806217 Sigma24 Weak 
tttgcagataaatatatataaataaaaatctgttttcgccacatgcttattcaaaaaatgAaataagaatacattgctaag   
>ECK125137085   ydjEp5 reverse 1853983 Sigma24 Weak 
tgataaagatgcggcaagtgaatttgccgcaattgctacctttttagcaaatccgaggcaCctaatggaacaatatgatca   
>ECK125137087   ydjFp1 reverse 1854924 Sigma24 Weak 
aacacgattcacctctgtttctgtgaaaactgtgatgaaaatctgtgattcaaacaggttAttttgaaagtaaacatcggt   
>ECK125137077   ydjXp1  forward 1833308 Sigma24 Weak 
ctggctcaaactgggtcaggagaattaaccttgagaaaaatcaacaaactgtcagtaatgAtttgttgcctgccgtccttt   
>ECK125137092   yeaIp6  forward 1870243 Sigma24 Weak 
tttatccggtgttccgtgaactgtttcataaacaaaatgcaacagctaaaggctaaaactAtcagccaggtcattatcgcc   
>ECK125137094   yeaMp1  reverse 1875648 Sigma24 Weak 
cctgtttttgccgcttaatgaagttgaacaggtcatatgcttctcattgttacaaacgagGctgtaccttaccgtttttat   
>ECK125137096   yeaNp4  forward 1875463 Sigma24 Weak 
agcattttccaccgtacaggtaattgcaccatgtagcgccagtatcagctgtcctttgcgGtgctgatgtacaggactggt  
>ECK125137099   yeaOp4  forward 1876777 Sigma24 Weak 
gcctgtgggccgccgctgatgggtaaaatacacgatgctaacggtaactggtctgtaccaCttatgggtgttgccatactt   
>ECK125137102   yeaQp1  reverse 1879390 Sigma24 Weak 
gtacgttcttatgacacggaaaacgaacatgatgtttgtggttggtaattatcactgatcGttgatggcgcaatttctgcg   
>ECK125137141   yebAp1  reverse 1941683 Sigma24 Weak 
ctggggacgaatatcaaactgggtaaaacaagctattcagaattcctgagtcaattagccAaccagtatgcgagctgcctg   
>ECK125137142   yebAp5  reverse 1941833 Sigma24 Weak 
attcaacctggcgcgcagcgtttacatgaaataagaacacagttggttgagcaaaaagcaAcctgcgtttttgctgagcca   
>ECK125137143   yebAp6  reverse 1941721 Sigma24 Weak 
cacgagggacatccgttcgtatgggaacgttggatcccctggggacgaatatcaaactggGtaaaacaagctattcagaat   
>ECK125137126   yebVp1  forward 1921745 Sigma24 Weak 
ttttgactggcacattcggctgcctcaactaggctgaaaaatggtgcgatcggactggtcGtaccacaatcggcagctaaa   
>ECK125137130   yebWp3  forward 1921957 Sigma24 Weak 
caactggatgcctgggatgctgaaaccagtatccctgccctgctaaatggcgaacactctGtcctttaccgtacccgttac   
>ECK125137147   yecDp4  forward 1950778 Sigma24 Weak 
cagtttgctataaaggtgttgcccgaactcataaaaattaacaaaatttgtcgttccgccAtcggctaatcgcattaaggt   
>ECK125137179   yedJp3  reverse 2033203 Sigma24 Weak 
atttgaaagcgatttaggctctaccgcgggaaagtggttaggggcactggtcggatttttAtttatggctctggtcggggc  
>ECK125137201   yeeAp6  reverse 2080661 Sigma24 Weak 
gcctttcaattttttcgctcctgccgggaaattacactgttcccggtttgtccgtcggatAattcagaggcgcgccttctg   
>ECK125137202   yeeFp2  reverse 2087238 Sigma24 Weak 
tcttgtcatttcccccccatttaggcacaatgcgccgctgtcaaaaaatgactaaaaaccGacgtttcatcagcgtcggtt   
>ECK125137193   yeeOp1  reverse 2059828 Sigma24 Weak 
ttaacagtccgccgttctaccgactgaactacagaggaatcgttgttgaggcacatcttaAcggcgaaaaatcttttgtca   
>ECK125137194   yeeOp6  reverse 2059875 Sigma24 Weak 
tcaggaatttggctcctctgactggactcgaaccagtgacatacggattaacagtccgccGttctaccgactgaactacag   
>ECK125137204   yeeZp7  reverse 2089176 Sigma24 Weak 
ttgcagcatgtcgttatcattattgaacagattcattcatagaatgaattgtcagttttgAtacgctagcgtagccttata   
>ECK125137236   yegXp1  reverse 2183801 Sigma24 Weak 
tggctgcactacgcccgcgccatacaaactgggctgacaccgtacaggaggcaaaaagctGgctttcatcggcgttagccc   
>ECK125137237   yegXp6  reverse 2183820 Sigma24 Weak 
tgtacactctctgcggcgttggctgcactacgcccgcgccatacaaactgggctgacaccGtacaggaggcaaaaagctgg   
>ECK125137241   yehEp1  reverse 2192909 Sigma24 Weak 
tatttaatactgcgaatattctgcggaccttcgtccgaaactctacaaagtcgattgatcAtacaggcaatgcttcattat   
>ECK125137269   yeiIp2  forward 2251653 Sigma24 Weak 
cgtttcgacggcattccgctgatcctcgaaaccatcaacccggatatctgggcagaagagAtcgcctggctgaaagcgcaa   
>ECK125137275   yeiWp7  reverse 2265413 Sigma24 Weak 
tttaatttcgttcgctcttggcatcgaaaaattcctgtagtcgaaaatgtcaaaaatatcGcgacaaagtactcgcgacgg   
>ECK125137280   yejGp5  reverse 2278353 Sigma24 Weak 
gggtacatatagccccgcaaacgtgaccacgcccgcagatattacttaaatcagagccatAgaggccacgcaggcgaggca   
>ECK125137281   yejGp8  reverse 2278446 Sigma24 Weak 
cattcccccgatatatgtttattttatgtaaaatcaatttatgtaaaaagtcacatcattGtagttaaaaaggttgagtta   
>ECK125137287   yejKp5  reverse 2284109 Sigma24 Weak 
tgttcaacctgttcatcactgtagcgggaaatttgtggcataaatcgaaatcagttagttGatgaaagggcaacatattac   
>ECK125137298   yfaLp1  reverse 2344218 Sigma24 Weak 
taacaaaatagccattgcaccgggttgaacaatttacaaaagaaagatattccatatcgtAtaatgcgattaaatacgccg   
>ECK125137299   yfaLp3  reverse 2344265 Sigma24 Weak 
aggttattaacttgaattatgacgcactgatattattcatcaaataataacaaaatagccAttgcaccgggttgaacaatt  
>ECK125137297   yfaPp4  reverse 2328199 Sigma24 Weak 
ggatcggctggatttaacccatgagtatctgcacctggcctttgatggttatcccaccggGcttgatgagaactatatcga  
>ECK125137319   yfbKp7  reverse 2385905 Sigma24 Weak 
cgtgtcggggcgttgacggtaatgcattgacccagggttggtaaaaaataatcatagggaGtaaaaacacaaataatataa   
>ECK125137322   yfbLp7  forward 2385828 Sigma24 Weak 
tctttgtataatcctgctaatcttaataaaatacaatatcgaaacccatagcaaataatgAttcaacaacgcaacccatta   
>ECK125137325   yfbNp1  reverse 2388587 Sigma24 Weak 
ctaaaggtgtcataattattccctgaaataatatattcatcaaacgaatgacattgtttgAattcattagcagataaatag   
>ECK125137327   yfbOp1  forward 2388573 Sigma24 Weak 
cttaacattcatgttatgatgctcttgaaactaataatacgtatggaattgtcactatttAtctgctaatgaattcaaaca   
>ECK125137330   yfbPp7  forward 2388995 Sigma24 Weak 
cagagctggtttgtagaagaaattgcccctgatgagtgctgggaaggatggtcagaagatAcggagcatggatgggttgaa   
>ECK125137336   yfcIp7  reverse 2423712 Sigma24 Weak 
tcgtctgcaacggttccttaagggatcgctgaaataatttcctctccggtggctaacgctGccggagtattttcatgggga   
>ECK125137337   yfcIp8  reverse 2423614 Sigma24 Weak 
cgctgaaatgtaaaagttacagtccgctaaaaatacttctgaattcgctgtccaaagataAaaactgcctgctgcattggg   
>ECK125137347   yfcVp8  reverse 2455688 Sigma24 Weak 
atcgcatgccgtattcaatggctgggtataaacattggctattgactgaatcaatgtattGcaatgtttatattttaatta   
>ECK125137354   yfdGp4  forward 2467737 Sigma24 Weak 
actggcttgatgagaaggtggagtgagcgaccttaacaactatcgaatagcacaaagtctTgcaatccagtgcaaagcttt   
>ECK125137373   yfeCp4  forward 2518375 Sigma24 Weak 
tcaatcgctgaaaaatcaggcaaatgaacaattttggaaaaccgctcgcattcagtagttAttcatgtcacggtttcctgt   
>ECK125137377   yfeHp5  forward 2526909 Sigma24 Weak 
taattcatctgttttcttcatgaatggatgcaataaatcaattttatttctcaaactggaAgaagcacaatagaaccatcg   
>ECK125137375   yfeRp1  reverse 2527039 Sigma24 Weak 
tcgcgccgtgcataaagaacagcagggcaatagctgcggtggtcagattttcaaagaaggGgacgaaatcgcctctggccg   
>ECK125137384   yffOp1  forward 2562080 Sigma24 Weak 
gtaattattgcggtttttgtcaattttcaacctcaattcttgcgaaaaatggcaaaaataAcggtatttttcatcatttat   
>ECK125137387   yffQp1  forward 2563389 Sigma24 Weak 
gtgggagactgatggccgccgacgttgcacaattgattaatttctgaacattcaaatcaaCtcccaccaaagccaacaaga   
>ECK125137388   yffQp3  forward 2563409 Sigma24 Weak 
gacgttgcacaattgattaatttctgaacattcaaatcaactcccaccaaagccaacaagAtgggaggtgaattttgtgat   
>ECK125137398   yfgGp7  forward 2629085 Sigma24 Weak 
tatagagagcattgattctaagtgtcatatgaaagtaccaattgatatatatcaaacaaaAtaaccctgattaatgaatta   
>ECK125137412   yfhRp2  forward 2664244 Sigma24 Weak 
gcgttgttaaagccatgctggcgaacatgcgtgacgagttaagcgacgctctgaagcgttAatgactcaggcgggtgatat   
>ECK125137449   yfjIp8  forward 2758881 Sigma24 Weak 
gatgagtggttatcacaacgctgtaaacttatttgagggtgttacatgaattcatactcaAttgctgtcatcggagtgtaa   
>ECK125137454   yfjPp5  forward 2767642 Sigma24 Weak 
tcagaaagattctgcaatctatgtgcattgaaaaaatcttcagatagatatcattctcctGaacaatccgatgaacggcag   
>ECK125137472   ygbNp2  forward 2864907 Sigma24 Weak 
aattgccggactacctgatcgacatgaaccggacgatggagaaatcaactatccgtggctGttccgcctgttcgatgaggt   
>ECK125137486   ygcGp7  forward 2905605 Sigma24 Weak 
gagtaacgtattatgtcagaagaaaataaagaaaatggatttaatcatgtcaaaacattcAccaaaattatatttattttt   
>ECK125137479   ygcNp3  forward 2892572 Sigma24 Weak 
tgccgctgttaagtgcggtgatggtaaaagaaacctgcaccgcaggttgtatctatcgcgGcgaatgataagagtgtgtcg   
>ECK125137480   ygcUp5  reverse 2899607 Sigma24 Weak 
attacgctggcgacacgcagtaatccagaaaccaatcagcgcgttcttgatcatattccgGcaaaccgttggggcgatact   
>ECK125137481   ygcWp11 reverse 2900409 Sigma24 Weak 
gtgagagtaatcacgcttctgctttttaaaattatttgacaatacgaatatcacactgtgAttacgatcacattagcagtt   
>ECK125137482   ygcWp12 reverse 2900471 Sigma24 Weak 
attacttttctcaggtctctagtaattgaaataataaataacatggaaagcagaggtgttGtgtgagagtaatcacgcttc   
>ECK125137506   ygeAp5  reverse 2980803 Sigma24 Weak 
cattactttctggctcattccggaaaccaaaaatgtcacgctggaacatatcgaacgcaaActgatggcaggcgagaagtt   
>ECK125137528   ygeRp1  reverse 3000039 Sigma24 Weak 
tgggattattacgcatcaggatgggaaatagggtaaaaagtcaggaagttcgatacctctAcagcgaatattttgctgatg   
>ECK125137529   ygeWp1  forward 3006224 Sigma24 Weak 
ttattgttagtcccaggtatagctgtgaaaacaccaatcactttggcaagtcacagtgaaAtaaaccactttgcctgtcat   
>ECK125137538   ygfSp5  reverse 3029164 Sigma24 Weak 
atgccgtggttgcagggcagcggaattaaactcgataaatggggcctgattcaaaccggtGacgtcgggtatttacctacc   
>ECK125137539   ygfUp6  forward 3031189 Sigma24 Weak 
agagtgcgacatgccagaatgattaatgaaatatcaatatgagaaaattacagataattcCattgtcaggttctcttctca   
>ECK125137547   yggCp1  reverse 3074756 Sigma24 Weak 
tgctctatgacgcgttaaaagcgatgaagttcgctgatttctccgtctggtcagaggcgcGttttagcggaatggtcaaaa   
>ECK125137553   yggIp6  forward 3089588 Sigma24 Weak 
caacaccttctgggtgtatgcggctctgaacgtactgtttatcctgctgacattgtggctGgtaccggaaaccaaacacgt   
>ECK125137565   yghDp3  reverse 3111276 Sigma24 Weak 
tgaaatcagcgtcactttccgacatcgaaatgcgtggttttacctttgatcaaaaacgccAgatacttcacctccagctac   
>ECK125137574   yghQp1  reverse 3132593 Sigma24 Weak 
ttgagactgccatctcccgcaagcctgaccatgactatgccgagctgcaggacaaaatcgGtgtcatgtcgaagattggct   
>ECK125137584   yghTp14 forward 3133915 Sigma24 Weak 
ccaggcttgccgtgagggtcgatttacctgaaccatcacatcctacaatggcaataacacGcactggcgtggaattaatta   
>ECK125137610   ygiDp2  reverse 3182561 Sigma24 Weak 
gagaacgccgagaaacgcgccaataaacgtggctgcccccgccagtatggtcagaatgagAggtactgacatcgacaactc   
>ECK125137611   ygiDp3  reverse 3182429 Sigma24 Weak 
tcattgttatccgggttcttactccgccgaacaagcgtattgtgaggatatcaaaatgacAcctttagttaaggatatcat   
>ECK125137592   ygiQp1  reverse 3161310 Sigma24 Weak 
gtttatttcggtcagccttcctgggcgcacttcccgttctacttcaacagtcagacgctgGaaatggcggaccgtggctcg   
>ECK125137631   ygjIp1  forward 3226142 Sigma24 Weak 
catgaagcgtatcggtttatctgcaataacgcggtcaaaaaagtggttctcaaagtcaccAtcgaagatggttatttccat   
>ECK125137632   ygjIp2  forward 3226070 Sigma24 Weak 
gaccgtgaatatttaaaaggctgcggagaaaccgttgaggtccacgaagggcaaatcgttAtttgcgatatccatgaagcg   
>ECK125137636   ygjQp4  forward 3236365 Sigma24 Weak 
cgcatgatcgtggtgcacgagctggcgcacctgaaggagaaagagcataacaaagcgtttTaccagttgtgttgtcatatg   
>ECK125137647   yhaHp7  forward 3252249 Sigma24 Weak 
cgcgccttcacggcactttattaattccttgaacgaatatttactgccatttcattcacgTctattcttaatttgctgctt   
>ECK125137652   yhaIp12 forward 3252825 Sigma24 Weak 
tcgttatataaattacctataaaaaataaccatgtatttatcttaaatatcaaaacctttAtaacatccgaaaaagaaaga   
>ECK125137649   yhaIp9  forward 3252700 Sigma24 Weak 
tttggaccagatccaaaactggaaccttaaaacaaatctgctcgccggatgtctgactcaTccggcttttatcattatgtt   
>ECK125137656   yhaKp4  forward 3254274 Sigma24 Weak 
tttcgttctcattcaggaaatttgaacataccgggcagaatatctggctaacaatgtagcGtccagccccttaccataaaa   
>ECK125137681   yhbUp1  forward 3301329 Sigma24 Weak 
tccaacacgagttttactccctgtttcaacaatcatcctattttgccatatcagaaaaatAacatagcggtataaatcaac   
>ECK125137683   yhbUp7 forward 3301279 Sigma24 Weak 
gtacactcaacagagatggccccaaatgcacaatacgggaacgcagtttatccaacacgaGttttactccctgtttcaaca   
>ECK125137698   yhcAp1  forward 3362039 Sigma24 Weak 
gttagctataactcggacagattatgccctatgacatggtctgtcttaatcaatctcatcGcaaacagtgcataacatata   
>ECK125137708   yhcMp1  reverse 3380156 Sigma24 Weak 
ccaattagcgcatattcccaggtcatgaacatctcccgttgtcttttgtttccgtagggtGttggcttcaggctccatgcc   
>ECK125137712   yhcOp1  reverse 3386210 Sigma24 Weak 
ggctggcggggatgctccataagtatcaacatgcgttgaccgatagttaagtcaaaaccgAcgccaaaagcgtcggttttt   
>ECK125137725   yhdHp1  forward 3403280 Sigma24 Weak 
aacttatactgaatggcgttgtagaaacttagcgaacagcccagcaaagtcacaaaaattGttaacccggtgagcagcgta   
>ECK125137728   yhdUp1  forward 3412497 Sigma24 Weak 
actctgcggaagaactggcgaaagtgaaaaaaagaaagaccggcaacctgtcaaaacgaaGccggttaagcgaagttgacc   
>ECK125137756   yhfYp1  reverse 3511617 Sigma24 Weak 
aaggcgatgtcgatgcggtgatctggaacgtggtggcggaaaacgaactgaccatgctggGattagaggcgacgccgctca   
>ECK125137773   yhgFp2  forward 3537176 Sigma24 Weak 
gtttccgtattgtcggctacgatgaaatttttggccgtaaagattacatctctatcgattCcccgatggcccgcgcattgc   
>ECK125137819   yhiMp11 forward 3634817 Sigma24 Weak 
atgatatctcgtcattatattaacaggatgaaattatcattaatgcatatttcaatattaGcagggatacctgaggagttt   
>ECK125137831   yhjRp10 reverse 3696283 Sigma24 Weak 
tgtgattttagtcttttcgtttttaactttttctgttgcgtaacggaaagtcaaaaagtgAgcaaattcccgtctcgccgt   
>ECK125137833   yhjRp12 reverse 3696215 Sigma24 Weak 
cccgtctcgccgtaaacaataaaccggcgaaatgctcacggttagaattgtctcatgaacGgtacggttatttcataggga   
>ECK125137839   yhjXp6  reverse 3712097 Sigma24 Weak 
ggtgaataattgtcgcgtcattcattcctgaactaaggcatttcattccgttctgatggcAtttcatgccgtttttcccca   
>ECK125137852   yiaBp1  reverse 3727797 Sigma24 Weak 
attaatatttagtatgaatttattctgaaaatcatttgttaatggcatttttcagttttgTctttcgttggttactcgtaa   
>ECK125137876   yibBp6  reverse 3793834 Sigma24 Weak 
atagaggtgcaaggatgctaattgcaacaaactagtttgggttttagctagtccttcatgGcggatgttggttttgcatgt   
>ECK125137868   yibGp6  forward 3768064 Sigma24 Weak 
aaaatggatacagtgctaacagcaccaacgaaccttaattcaaataaggatctaatggctAtaacaacaaaagaccttggt   
>ECK125137893   yicNp4  reverse 3842509 Sigma24 Weak 
cggctttatgtcgtactgcatcatgaaagtatgcaccgggcgctggcgcgatctgaacctGtgtgtggtggtggtcgcagc   
>ECK125137894   yicOp1  reverse 3843957 Sigma24 Weak 
ctggtattcagcccggctaatgtgatgaaatttatggttaatagaattattcatatttttCtcattttgattttatcaatt   
>ECK125137897   yicOp11 reverse 3843819 Sigma24 Weak 
tgcaattgaaatgtgataattatcactgaaccgttgttgtcatttgttttacaaaagcaaGggattaaatctcctccaatg   
>ECK125137895   yicOp5  reverse 3843880 Sigma24 Weak 
aatttgattattatttatcataaagaaacgtcgcgagattattaaagaatatccattaatGtgcaattgaaatgtgataat   
>ECK125137905   yieHp4  forward 3896657 Sigma24 Weak 
gttgatgactcattatctatttccgaacaaggagggaaaatccgtcgctatcgtataccaAaatgcgacaataggcgcgtt   
>ECK125137908   yieKp2  reverse 3899464 Sigma24 Weak 
actgagcttgagcagaaaaaaattaactttgattaccaggaatatccgggtctgaaccatGaaatggatgtctggcgacca  
>ECK125137942   yihFp1  forward 4044175 Sigma24 Weak 
ttctgataatgcatcctgccgctggacattatttcagcataagtggatattcaaagttttGctgttttatcagggaatatt   
>ECK125137943   yihFp4 forward 4044055 Sigma24 Weak 
ttgttcagcagtatgctgatacagtgaaatatctgtccgagaaaaaataattcaatgtaaAttacataaagcccgtgaata   
>ECK125137949   yihLp2  forward 4060253 Sigma24 Weak 
atcgtcgccgcgccaaccgcgcaccgaaagacgattaatttcgttttttagtcataaaaaAcctgccagcgatggcaggtt   
>ECK125137952   yihNp5  forward 4062166 Sigma24 Weak 
acaaatcaaacaagaggcaaaccatcttctgaaccactaataagttttaactcatacgcaGttaataaaaccattccatat   
>ECK125137955   yihQp1  reverse 4069446 Sigma24 Weak 
tgttttttaatatttacggacagagaaaataacttgtattgattagcagtcaaaatcattGaagaacatttcactcgctaa   
>ECK125137977   yijEp5  forward 4136089 Sigma24 Weak 
agcggctgcttgctggcagtcgctgaacgttctttaccagcgtatagtgggcgaacgaaaActacacactggatctctcat   
>ECK125138007   yjcEp7  forward 4279835 Sigma24 Weak 
gtcgttatcgccgtggcgctggtgaccttctatgcgggtggctgggctatctaatctttcAtcggattctgaaaacgggtg   
>ECK125138038   yjfPp5  forward 4416935 Sigma24 Weak 
cattatgaactaataccgccagcagaaacttgtgctaaggatttcttcatgtcataccagAcaaaaaggagagacagatga   
>ECK125138073   yjgZp1  forward 4501058 Sigma24 Weak 
gcccgtcacccggacagacaccgttatggacttctcttgttgcacgatcgatcaattgttAtgcatgctgacaccacaacc  
>ECK125138078   yjhBp7  forward 4503882 Sigma24 Weak 
atatctggcgaacattgttttttgttggtgacccaaaactgtaggtgggtatcagttttaTctttcatagagtgaaatatg   
>ECK125138089   yjhGp4  reverse 4524226 Sigma24 Weak 
tactacaactgcccgctatttacgccctcgaaacaccgtttgtctcactgatcaaatacaGcatgcagtgtgtcgggctgc  
>ECK125138104   yjiAp7  reverse 4589048 Sigma24 Weak 
gcggggctttgttcttatcagagtgaactatgtttggtaacttaggacaggcaaaaaaatAtctcggccaggcggcgaaga   
>ECK125138093   yjiJp4  reverse 4562682 Sigma24 Weak 
caggctggcatgcttcacctttttgttattaacttgttaacaacaaaaatgacaaacaagGttaaacatgccttcgtccac   
>ECK125138095   yjiKp7  reverse 4563730 Sigma24 Weak 
tggctgacctgtccccccggcgaggaaatacaatgggtgatccctgggctgactgagtcaAtttattgccagcaggatggt   
>ECK125138105   yjiYp3  reverse 4591347 Sigma24 Weak 
accttactttacgcgcgcgtaactctggcaacatcactacaggatagcggtcaatttaccTcctcaaacgcaacgcaaacc   
>ECK125138112   yjjAp1  reverse 4600337 Sigma24 Weak 
ttccaaacgcccaaccgggatgctgaccaacagtaatatggaagagatgaccaagttgctGggcgaacgcgtgatggaccg   
>ECK125138107   yjjLp6  reverse 4594844 Sigma24 Weak 
tgcacggttttatcaaaagataaataccgggaaattcccgcttacctatgctcacaatcaGtcgactaaaaatgtttttgt   
>ECK125138109   yjjLp8  reverse 4594882 Sigma24 Weak 
cattaagtacggattaaaaacagcaaactattagcgggtgcacggttttatcaaaagataAataccgggaaattcccgctt   
>ECK125138128   yjtDp8  forward 4640838 Sigma24 Weak 
ttaacaactcaaccgttagtacagtcaggaaatagtttagccttttttaagctaagtaaaGggctttttctgcgacttacg   
>ECK125136415   ykfIp7  reverse 263818 Sigma24 Weak 
gaatgccggaagctggatgaaacattcccgcactttatcctccagatggaatcgatgctgAccaccggtgaactcagcccc   
>ECK125136444   ykgBp3  reverse 318376 Sigma24 Weak 
ggataccattgctgatatagccagaaaatataatgcttcatcctggaaagtcacatcgatGcgaattgataataattcaac   
>ECK125136449   ykgCp1  reverse 320215 Sigma24 Weak 
tcgttccttgtggagcgttaagcatcaacaaacggctaagggcatccatatcagactcctGagtggtttttgattacaaac   
>ECK125136435   ykgJp2  reverse 304258 Sigma24 Weak 
attagtacgtaaaatcggtaacggctggaaatcattcaatactcacactatcgaaagttcCccagccaaccgcggtacgtt   
>ECK125136443   ykgLp1  forward 311939 Sigma24 Weak 
taagcccccaagagccagattaagtgaagttaaacgaaggctgccagctgtcacaggaacGatggcctttttgtcagggca   
>ECK125136521   ylbAp2  reverse 544056 Sigma24 Weak 
cttgccgaaggggtcaaaacgttggcactcatgctttatcaacttgcctggcagaaataaGgagtcataaatgggatattt   
>ECK125136739   ymdBp4  forward 1105738 Sigma24 Weak 
cttgataaacagaaaaagctggctgtaatgaacatcgaatataactaagtttctgaacaaCtcacgttgctgagcagaaaa   
>ECK125136784   ymfIp1  forward 1201440 Sigma24 Weak 
caacgctaaggattctctctggttgaaaatacttagctgttatgtgcctgtcttttcaccActtcaggctcggtggtatgc   
>ECK125136787   ymfJp9  reverse 1202259 Sigma24 Weak 
ctctataattggtactgtgattttctcaggaaaaccaagaagatacaaaatcaaagcctaAtcaatgtttatgaacctgct   
>ECK125136820   ymgEp6  forward 1244579 Sigma24 Weak 
atgactcacgcggaaaaactcctgactgacaaactgtctttggtttatcggtcacagttaAcaaaacttaatacaaatgcg   
>ECK125136806   ymgFp1  forward 1218814 Sigma24 Weak 
catttcagcagggttattatttctataaacctgttacatacatcgacctggtcaaaattaTcctttctaaaccgaaggtga   
>ECK125136952   yncBp4  forward 1518892 Sigma24 Weak 
aaaacggatggacatgtctggcctcaataaaataatgatgatgatgttatcaatactatcGaaaacagcccgaagcaacgg   
>ECK125136976   yneEp5  reverse 1609182 Sigma24 Weak 
gtccgttgtgctaataacaccgttacttctgaacccggtttcgaccgggtttcttatttcAccatattagttacaacatcc   
>ECK125136978   yneFp7  reverse 1611874 Sigma24 Weak 
agggtacctttatttgccgccgctgtcagcgaacatgctatcttggttcggtcagtattgAtagtctggatttctggcctt   
>ECK125137005   ynfAp7  reverse 1655679 Sigma24 Weak 
gagggtgtttatattgatgatattatgtcgccctataactatacatgatgtcaataagagAcaaagatgattaaaacaacg   
>ECK125137007   ynfDp6  forward 1657414 Sigma24 Weak 
ttagagaaactggccatctcaggggtaaatgaaagtgttacctctgtgcggtcacatcctGtgaggaatatcgcgagtaag   
>ECK125136993   ynfOp1  forward 1636727 Sigma24 Weak 
caggtatcgtattaattgatctgcatcaacttaacgtaaaaacaacttcagacaatacaaAtcagcgacactgaatacggg   
>ECK125137067   yniAp1  forward 1807719 Sigma24 Weak 
cctgggaggaatggaatagcaacagaaaataaatggtttttgggcaataatcagtctgtgGtgtgcgttagctcgtgtttt   
>ECK125137069   yniAp7  forward 1807579 Sigma24 Weak 
ggatgatgagggaaatatccatgagctgggaactaacacttttggacttatcagtacccaAagtgaagaagaaattagaga   
>ECK125137063   yniDp6  forward 1805101 Sigma24 Weak 
aaacgcagaaacagtgaccatgtgcacaacgccacccgacggctgtaataacaaaaaatcCcttgatgcctgtcccttttg   
>ECK125137081   ynjIp1  reverse 1845011 Sigma24 Weak 
ggctgcaccgcgtaaacgtagtgcgaaaaaaagtccgccagcagatgaagtcggaagcggGgcgatagcgtaagcgagtga  
>ECK125137109   yoaCp1  forward 1893966 Sigma24 Weak 
agcaactctggttttctttcttagctgaacaatctggttatagcgtgcggactgaccgttAaatttctccatcttactgga   
>ECK125137112   yoaHp1  reverse 1894933 Sigma24 Weak 
ttctttaccgaaagtggttaaagtgcaaatcggctcggcgaccacaatatcaaagcggctAtacggatgatcggcatagcc   
>ECK125137187   yodBp16 forward 2042294 Sigma24 Weak 
ccattgcttatattggctggttacaatatgcactatcaattttttaaataacaaattattAaaaccacatctgtataagga   
>ECK125137255   yohCp3  reverse 2225679 Sigma24 Weak 
aaaaggacgttcatcagacagtgaaaattacatgggcgaacaaaaaataatcacaagctgActtatacttgaactgtcagg   
>ECK125137257   yohDp2  forward 2225763 Sigma24 Weak 
gcccatgtaattttcactgtctgatgaacgtcctttttcagcgtgaatgattcacagggtGtatgcttactggcaaccaaa   
>ECK125137361   ypdIp1  forward 2494494 Sigma24 Weak 
cgccgccatcatattgggtgagcatgaaatgagaaatcagagagcaacggtcattttgaaAgggttatcttacagttgtag   
>ECK125137392   ypfMp2  reverse 2591070 Sigma24 Weak 
aaataatattaaacatttttaacgtaaacattaagaatattcatcttgttatctgtctgtAttttaaccagaattaaatca   
>ECK125137459   ypjAp8  reverse 2782822 Sigma24 Weak 
atttcatcatgatgtctttgatgagcggtgaacacaatacacttgcgctgtctcttcaggAtgaatcccctggtctggtgc   
>ECK125137508   yqeFp1  reverse 2985624 Sigma24 Weak 
cctttgtgataaaaatcactttttttaaacaattaagataactgtaattaacaatcatttActattgcactgttaattggt   
>ECK125137510   yqeFp11 reverse 2985809 Sigma24 Weak 
tctttagaccaaatattagacattatctgaacgtatcatctacaaattaaacaaaatggaGggcaatttaccataaaccag   
>ECK125137509   yqeFp8  reverse 2985701 Sigma24 Weak 
ctacccctctattggtgggttagtggttgcaaaccttacgtgccagttatgtctctgactGctgctcaggcatatttcctt   
>ECK125137511   yqeGp1  forward 2985719 Sigma24 Weak 
aaaaaaagtgatttttatcacaaaggaaatatgcctgagcagcagtcagagacataactgGcacgtaaggtttgcaaccac   
>ECK125137516   yqeIp1  forward 2988344 Sigma24 Weak 
cacgaaaaattcagaagcattacgaaatatgaatttacaaacaatagtggcataaatgttAaccatgttaatttacgtaaa   
>ECK125137523   yqeKp12 reverse 2990570 Sigma24 Weak 
tttttcttatttttgttctcctgatcaggaactaatggttgcagtggtaggctattattaAtatttcgtggcttcatttta   
>ECK125137545   yqfAp10 reverse 3043364 Sigma24 Weak 
ctgaaaaacatgcagagcaggaaaatatgaccctgactgaactgaaaaaagtcattgctgAcatctatcccggtcagacac   
>ECK125137562   yqgAp1  forward 3109534 Sigma24 Weak 
ctttgcgaacaaacaagccatcgacggcaccaaacggtcataataagaaaatcaaacaatAcagctaacaggaactcttgt   
>ECK125137563   yqgAp4  forward 3109521 Sigma24 Weak 
gtgcaagccaggactttgcgaacaaacaagccatcgacggcaccaaacggtcataataagAaaatcaaacaatacagctaa   
>ECK125137548   yqgBp1  reverse 3086250 Sigma24 Weak 
gccgtggaggtgatacgaaataatgaaccgttgtctgctgcttaacctgtctcaccgttcTggtgaagattcgttccccgc   
>ECK125137590   yqhCp1  reverse 3155384 Sigma24 Weak 
agcatcgtgaggaatttgttcgcgtaaaccagcgattgcgcctttaccaaacagaatgcgGgttggggtgtgcagattaaa   
>ECK125137612   yqiCp1  forward 3184831 Sigma24 Weak 
ttctggtttatgacttacccttatcgcactacaatggcactcaacacctatcagtacaggGaaactacaatgattgacccg   
>ECK125137665   yraHp4  forward 3287365 Sigma24 Weak 
tcttaaagttcagtctatttaatgttcaatgaaatatttctgcctgtataatctttaaagAtgttgaacatatattcacat   
>ECK125137678   yraRp1  reverse 3299012 Sigma24 Weak 
aatcacttcgtgtccggctttacggaactcgtctgcgggtgaagtaaattctgaatcctcAaattcatcagtgattaaaac   
>ECK125137762   yrfFp6  forward 3526274 Sigma24 Weak 
aattgcatgttatttacatttatgtaacttaataaataatcgtcctcaaatcaaattaaaAgtcaataggttgaaataact   
>ECK125137786   yrhBp9  forward 3584720 Sigma24 Weak 
agcatttaataatatctttgacgaagatgaacgcgtctttgctcaatgtatcacacaggaAtaataatataacactcaaca   
>ECK125137851   ysaBp1  reverse 3725902 Sigma24 Weak 
tagtggtgtgaatcatcaccaccattaaacacgctatccctcgcaggttatcaatccagtAaattttgggctgcatctgtg   
>ECK125138046   ytfHp6  forward 4434104 Sigma24 Weak 
gtcttgtgtttaaatacgctaacacctaaacttacttttagtaagtacgtacaaaaaggtAagtatgaaatgagtcaggtt   
>ECK125138053   ytfQp6  forward 4449817 Sigma24 Weak 
ttttaagacggtatacagagcaggaaaatccataaccgtagccgcatttttcatagtgagAtgaaagcgattacaaacttg      
>ECK125136964   adhPp5  reverse 1553994 Sigma28 Weak 
cctctgccgaagccctgcaacaggccattgacgataatttctggcaagccgaataccgcgActaccgccgtacctccatct   
>ECK125137639   alxp3   forward 3238555 Sigma28 Weak 
cttgccggaaggcgaggtctatgcataaaaagcagcggctgacgtcttccgacgttggccGtttttttatgtgtaaggaac   
>ECK125136492   ampGp6  reverse 453684 Sigma28 Weak 
accaaaaactatcgtgccagctacaacgttgaaggtgcgttccaggcctccaacaaaaatAtcgccgatgcggttaacagt   
>ECK125137915   aspTp1  forward 3946780 Sigma28 Weak 
gtggtcccacctgaccccatgccgaactcagaagtgaaacgccgtagcgccgatggtagtGtggggtctccccatgcgaga   
>ECK125136355   caiEp3  reverse 35499  Sigma28 Weak 
ctggcgattgcggcgctgaaagagatctaccgcaccaccagcgaaatgccggtagaagaaGcgtatcgctatattcgcagc   
>ECK125136357   caiEp7  reverse 35399  Sigma28 Weak 
catcggttctgcattcggaagatgccattgaagggccgctggcgtttgccgagaagcgcgAtccggtgtggaaaggacgtt   
>ECK125137075   chbGp5  reverse 1817312 Sigma28 Weak 
gataaagtaatggggctgattcacaccattaaaggcttcgagattgctgccagtaacgccGcacttagcggagaatttaac   
>ECK125137208   cldp10  reverse 2098475 Sigma28 Weak 
ccgacgtcattatctctaaccgaatggcagaagagcttaaggatgtggcagataaggtatAcacccgcgatctctttggca   
>ECK125136672   clpSp7  forward 922912 Sigma28 Weak 
taagctcttgtcagcggcagggcgttctgccgataaccgtaaccgaagatgataactgacAatgggtaaaacgaacgactg  
>ECK125136578   cobCp6  reverse 670046 Sigma28 Weak 
ataacccggaagatcttcaccttcagcctgccggtaaaatttatctggctgaaacgccgtGgtttaacatctcggcgacca   
>ECK125137806   dcrBp8  forward 3609913 Sigma28 Weak 
tccgaaatcaacgctttgcaggcgagttaaaggttcgttatcagagttgtgataagatggAtgaatgagccgttatggccg   
>ECK125137106   dmlAp4  forward 1881712 Sigma28 Weak 
tgtaacaacaccacgtttagcgtttgctccagcaaggcgatgcgcttgctgacgaacgccGgtgaaacgcccagttcttcc   
>ECK125136390   dxrp4   forward 193338 Sigma28 Weak 
acgacaaagtgaaagcactgttgaaagataaagagatcagcgaagacgacgatcgccgttCtcaggacgatgtacagaaac   
>ECK125137290   ecop7   forward 2303851 Sigma28 Weak 
ttgtctgaatgttctttaagttattcataaagcaaattaataaatctgatgaatatgttaAccttcagcgacatcatcggt   
>ECK120009892   flgKp   forward 1138351 Sigma28 Weak 
gaacattgataatctgttctgaataactcaagtccggcgggtcgctgccgataatactctGtaattgaaggcttataagga   
>ECK120009891   flgMp   reverse 1130165 Sigma28 Weak 
gaatattcttataaacctgtaagctgttaaagattacccgtcccttgccgataaataagcAacacatgataaaagcgccct   
>ECK125137156   flhCp3  reverse 1977932 Sigma28 Weak 
ttgacagccaccagacgattactcagttgacgcaagattcccgcgttgacgatctccagcAaattcataccggcatcatgc   
>ECK120016224   fliEp reverse 2013093 Sigma28 Weak 
gaaaaattgacgctcccattatttgtgctttcgtttttttctatccgccaataaacccgtTtttttgttgctatttagcgc   
>ECK120016703   fliFp forward 2013205 Sigma28 Weak 
caatttttcgagtttgctgacccgggagtgagtcttgttccactttgccaataacgccgtCcataatcagccacgaggtgc   
>ECK120009886   flxAp   forward 1646388 Sigma28 Weak 
aacaattaatgacacaagaaatacgattaaagatttttttgtgcatgccgatagtgctttTttaaaaggagaaatctatgt   
>ECK125137968   frvRp4  reverse 4089902 Sigma28 Weak 
atttcaaaagccgattacgaagctctgctcacgctgatacggggttttctgacgaccttaActgcggagaaagtcaacgcg   
>ECK125137364   fryAp6  reverse 2504493 Sigma28 Weak 
gtcttacgcgtgagacggttgttcaactgacggatttcagatgatctcctgattaacccgGagcggttatgttaacgattc   
>ECK125136624   galMp4  reverse 788898 Sigma28 Weak 
tcgcgctgatcccggaagagctggtgcctgccgtacagcaagctgtcgctgaacaatatgAagcaaaaacaggtattaaag   
>ECK125137847   ghrBp2  forward 3717189 Sigma28 Weak 
aacccaatcgccagcaacagcaccgcagaaggtaaggcgcaaaaccgccgtgtagaaattAccttaagcccgctgtaatcc   
>ECK125137572   glcAp12 reverse 3121321 Sigma28 Weak 
ttgctgtaaagtataacgcctatattttacagttcagtcctcttttgcttattacaacctTaagtatatcaagcatataaa   
>ECK125137911   glmSp2  reverse 3913811 Sigma28 Weak 
actcagaaagaaggctggcgtcgtccggtaaagaaaaagtgattctggccggctaacccgGtcacatgggatgaggagata   
>ECK125137772   greBp8  forward 3536744 Sigma28 Weak 
ttgttacaaagcatattaaacagcagcttaagtatacaatttattcggcgaaacattattGattctgttgatatgatcacg   
>ECK125137917   hdfRp6  reverse 3948160 Sigma28 Weak 
caactcattgaaggcataaccatgacgctcaagcagttgtgcctctttgatggtgaaatcAccatgacgagagaatccacg   
>ECK125109035   hemLp1  reverse 174902 Sigma28 Weak 
gatgtttgacgagtatttaacttgttatgaataacatagaatagcagccattcactttttCtacgaatcaggaaccctcca   
>ECK125109036   hemLp2  reverse 174941 Sigma28 Weak 
tactctaagaaatcaggattgcaccagtacaagcagcctgatgtttgacgagtatttaacTtgttatgaataacatagaat   
>ECK125137766   hslOp3  forward 3529733 Sigma28 Weak 
tgccgcacccggaccgacgcccggacaaaaaagagcgccgcgacctgttacgatttaaacAcggcgacagtgaataactgt   
>ECK125137914   hsrAp6  reverse 3940706 Sigma28 Weak 
ttcacgtcaattaccagcgacacagtgataaagctggatctgcatcaggcgattgtcgatGcgattatccaaagcgatggc   
>ECK125137199   insHp4  reverse 2067511 Sigma28 Weak 
ctaaatgttgaagaattatcccgcctgctgaagaacgttgctctgagtgtgataaaccttTttattcttgatgatgtcagc   
>ECK125136882   insHp7  forward 1395971 Sigma28 Weak 
ttcagcgatcattgttttatcaggctcctccagataattgtcgtcatgccggaaacccctGgcggggctattttaccgcga   
>ECK125136552   insLp5  forward 608056 Sigma28 Weak 
gcggggagtaatcccataagcgctaacttaagggttgtggtattacgcctgatatgatttAacgtgccgatgaattactct  
>ECK125137473   ispFp2  reverse 2871911 Sigma28 Weak 
ttacatgactgtctgacgcgcgctctaaatgaaggcgcgactattaccgacgaagcctcgGcgctggaatattgcggattc   
>ECK125137430   kgtPp7  reverse 2725760 Sigma28 Weak 
aatatttcctttacaaaaaaaataaacaaaagcgaccgacaaaagcatcggattacggcaGgagacataatggcatggctg   
>ECK120015438   lolBp   reverse 1263556 Sigma28 Weak 
ttgccgaaagccgttagattctggcaattaagacaacttgaacatagacgatagcggacgGtaacgctagcattaagggtt   
>ECK125136768   lolCp6  forward 1175374 Sigma28 Weak 
gatttacgggggcttttcagattagccctgacgatcacttacagttcagacgtttacccaTcttgctttcgcttatatact   
>ECK120029594   modAp1  forward 794995 Sigma28 Weak 
ccgcttagtcgggcattttctttttctcaacttcctgcttttcctgccgatattttttctTatctacctcacaaaggttag  
>ECK120009888   motAp   reverse 1977302 Sigma28 Weak 
accgccatcccgggcagtaaaaagacgtaaactttcccagaatcctgccgatattatcccAcaactgctggatgaacagag   
>ECK125137685   nlpIp2  reverse 3309040 Sigma28 Weak 
aagaagcgactgagcagtctcaacctgctgcagcaccggaagctccggctgctgaacaggGcgagtaaggttgccatttgc   
>ECK125137761   nudEp9  reverse 3526329 Sigma28 Weak 
caagcgtggagtttaacttgagcatcattaagcacatcacagtaaccgctgatcatagcaAaccctctgaaggcggaatat   
>ECK125136777   nudJp6  reverse 1194437 Sigma28 Weak 
cgcggaatccaccaattcgtgaacgcaaaagtattcccaccagctggctgaagatcacctTatatgaaggacgtaatcgcc   
>ECK120010266   oppAp   forward 1301085 Sigma28 Weak 
atcgtctgaatcaccagaataaataaagtcggtgatagtaatacgtaacgataaagtaacCtgacagcagaaagtctccga   
>ECK125137406   pbpCp1  reverse 2647493 Sigma28 Weak 
ttactgaaccagatgcagcaggcgagcattaagcacattgagttccgtgacgatcgctttGtggcggcggttgccgttgat   
>ECK125137982   pflDp4  forward 4143858 Sigma28 Weak 
atggtgattctgaccaaagatatcggcatcaagtttgaagagcgttttgctggcaagaccAtcgtgcgcgtcaacatcagc   
>ECK120029592   ppdAp   reverse 2964220 Sigma28 Weak 
gaaattttgcaacgtcctgcaacggcgtaaatagtccggaagatgcgccgaagaaatagaAactggccctcgtcttttttt   
>ECK125137394   ppkp5   forward 2622874 Sigma28 Weak 
acgccgcgtggctggatggtcaacgtctgccgccgcagggctacgctgccgacgagtaatAcccccgtaattaaagcgcca   
>ECK125137123   prcp1   reverse 1915027 Sigma28 Weak 
gaaggcgctgaacgtaaacctcgtgcgcaaaagccggtagagaaagcgccaaaaacagtaAaagcacctcgcgaagaacag   
>ECK125137989   purDp1  reverse 4205986 Sigma28 Weak 
taatccagcctggcggttctatccgtgatgacgaagtgattgccgccgccgacgagcacgGtattgcgatgctcttcaccg   
>ECK125137296   rcsCp5  reverse 2319979 Sigma28 Weak 
gaaatccactagtcttgtccggtatatgacgattatcagaggttaaggtgatgatttctcGgcggtgtatcatattccaga   
>ECK125137931   rhtCp2  forward 4007739 Sigma28 Weak 
gatgacgaagagtagtcagcagcataaaaaagtgccagtatgaagactccgtaaacgtttCccccgcgagtcaaatgtatg   
>ECK125137996   rluFp6  forward 4230162 Sigma28 Weak 
ttacccggcagcgtcgagttactcaataaaagcagttccattacttctccggttagtaagAaatcacgggaggcatgctac   
>ECK125136562   rnkp7   reverse 644180 Sigma28 Weak 
gtaactgtggcaaaacctttgtgattgataaagcgggttattaatcatctgatttacaaaAcacgctaattcgtcttccat  
>ECK125137796   rsmDp11 forward 3604315 Sigma28 Weak 
ctcctcgctgttgcttcatggcacagcgttaacgctatgtacatagcagctaaaaaaatgAtgaaatagtctatcacttaa   
>ECK125137673   rsmIp6  reverse 3293393 Sigma28 Weak 
aacaacaggcagacaacgcgcggctttcaaacgagaaaatgttgagggtaccataatgtaTccagtgatattttttttacg   
>ECK125137777   rtcAp6  reverse 3556948 Sigma28 Weak 
attcgtgccaccgcgcatgtggaatgccgtaaagatgccgaagtgatcgacgaaatcccgAtggcgtataaagatattgat   
>ECK125137745   slyDp5  reverse 3478540 Sigma28 Weak 
ccggactagcgatatgcgccgagtttttttaagctagtgagtacacggctgcagaattccGctacaatctgcgccactatt  
>ECK125138060   tabAp5  forward 4474783 Sigma28 Weak 
gccttgacccgaaaggcgggaaagcgcctgccgataagttgtgataagacaataattcacGcgttaaggctagcggaattg   
>ECK125137722   tldDp7  reverse 3392184 Sigma28 Weak 
gcgacgctgtgcgtcttatcaggcctacaaacggaacataaccgtaggtcggataaggcgTttacgccgcatccgacagcc   
>ECK125136723   torTp7  forward 1056207 Sigma28 Weak 
atccagagtcttcgggtcagggttaaattcacggtcggtgcactttaggtgaaaaaggttGagtcgcaaagcggaatgcat   
>ECK125136851   trpAp8  reverse 1317241 Sigma28 Weak 
tggtggttaacctttccggtcgcggcgataaagacatcttcaccgttcacgatattttgaAagcacgaggggaaatctgat   
>ECK125137936   ubiEp4  forward 4018747 Sigma28 Weak 
ttcggtcggttccggagcagccgaatgatgaagcttatcaacgcgatgatgaatataatcAgcagtcgcgctagcccattg   
>ECK125136427   yagGp9  forward 285207 Sigma28 Weak 
taaaaaagcgctcggaatttaattattttaagagataaaaccgtctgcggaatatttcccGcagacggctttgttgttttt   
>ECK125136480   yaiIp3  forward 405723 Sigma28 Weak 
aaattcattgttttgataatcgctggcagaagcataaacagaactatgccggaaggcaaaAgcgcgacacaatagaggatt   
>ECK125136500   ybaMp3  reverse 490324 Sigma28 Weak 
aacgctgcatcgtgaagtggaagcctatgaagcgcgcctggcacgctgccgccatgcgctGgaaaaaatcgaaaacaggtt   
>ECK125136504   ybaNp9  forward 490879 Sigma28 Weak 
acctcaatgaaaatgataattgttatgctaaagtagccactctgtaagctgacaacactcAatatgcaacgaatcatttta   
>ECK125136495   ybaYp3  forward 475245 Sigma28 Weak 
ccgcagcaagccaaagtgagttgagtataacgcaaatttgctactggtccgatgggtgcaAtggtctgaattacgggctaa   
>ECK125136515   ybbJp1  reverse 515077 Sigma28 Weak 
ggcgaacgtcagtcggcgtttttacaggctgaagcgcgtgaacgttccgccgaagcagaaGcccgcgccaccaaaatggtg   
>ECK125136550   ybdJp5  reverse 606264 Sigma28 Weak 
gatggcggctcgctgattgggctggtgaaaaagcattgtgagatctgggccggtgactaaGccgggaattgccttacagaa   
>ECK125136635   ybhNp5  reverse 822648 Sigma28 Weak 
tcagcaggtggatgaaaccatgctgcccaaacgcacctggtggaacctgaccaaaagcgtGctggcgttccactttttacg   
>ECK125136655   ybiWp4  reverse 862783 Sigma28 Weak 
gggctttaatgccgacgaaacctctgtaaaagccattaccgattttgccgccgacgagctGcacgttggcgaaattcattt   
>ECK125136639   ybiXp2  reverse 839274 Sigma28 Weak 
acgtcgcctcaatcaacaagagcggctaccgttatcacccgggcgagccaagaaccttctTgctcacagccaatatgcatt   
>ECK125136691   ycaIp8  forward 964108 Sigma28 Weak 
gaaaatacgttcctcactttaaacctggtaaagaactgcgcgatcgcgccaatatttacgGttaagttttttactcaaact   
>ECK125136740   yceIp5  reverse 1118641 Sigma28 Weak 
ggtaaaccgatcagcgtttttggctggtttgacgtccccgcgacccttgccgacgctggcGcacaggcagactttgccggt   
>ECK120009895   ycgRp   reverse 1244556 Sigma28 Weak 
catgtaaaaaatattcacgcatttgtattaagttttgttaactgtgaccgataaaccaaaGacagtttgtcagtcaggagt  
>ECK125136919   ydcFp4  forward 1487231 Sigma28 Weak 
cagagtgctccgcttctcactattatctcacgcagtattcttaagggaacgataaggaggAaccatgaacattaccccgtt   
>ECK120029596   yecFp   forward 1995717 Sigma28 Weak 
gataaaaatatttattggtcattatattaacgtattttatagcactgccgatatcacgctCaaaaaacaaccactgctatt   
>ECK125137166   yecHp5  reverse 1989652 Sigma28 Weak 
ataaaaacacttcccagggttctgtttttcacgctttcttctgtcctgacgatctttatgAgtgatatctgcggcgcaggt   
>ECK125137164   yecJp4  reverse 1987802 Sigma28 Weak 
gctccggcaggtttttttgtgtcctgatgacggtggatgtgactatcgctgaagatgtgaAgtcgctactataacggcttt   
>ECK125137181   yedVp6  reverse 2038202 Sigma28 Weak 
gtggacgtcgccattcgcaggctccgcgcaaaagttgatgatccttttcctgaaaagctaAttgccacaatccgggggatg   
>ECK125137278   yeiRp3  forward 2267742 Sigma28 Weak 
caggcgctattaaacaccctcaaaatttaacgatttctgcggttaaagcggatgaagctcAccttcgtccgctctcccctt   
>ECK125137304   yfaDp5  forward 2356690 Sigma28 Weak 
aacctgtaaatggcagattgagatgtccacaagtcttcgctgcgaacatccgattacgctActggcccaggcgctggctta   
>ECK125137357   yfdPp9  forward 2473572 Sigma28 Weak 
tctgacagttgagaaaatgccgctgcctgaagcttcgcaacgttaagctgataaacattcGacgcattgcggttatgatga   
>ECK125137381   yfeXp5  reverse 2550678 Sigma28 Weak 
accagttcagcggggaatggcgtggtcctgaagggttaatgccttcggacgataccctgaAaaactggaaagtcagtaaaa    
>ECK125137382   yfeZp3  reverse 2551921 Sigma28 Weak 
acgtggtcggaacggtgatgggcggttatgacgggcatcgcgggtctgcttattatcttgGcgtgcatccagagtttcgtg   
>ECK125137439   yfiRp8  forward 2741702 Sigma28 Weak 
aacaatgttgaaaatgccagccaactgcatgaagtatggcaaaaaggggctgatgaaaatGccagcacaatacgattaaat    
>ECK120029593   ygbKp   forward 2862197 Sigma28 Weak 
cccgcattcagccgtcgatatttttgttaaggatcttggtctggttgccgatacagccaaAgccctgcacttcccgctgcc   
>ECK125137491   ygdGp2  forward 2930873 Sigma28 Weak 
gtaccagcgagccgcgcgtctgcctcgataaagttatcgaaaccatgtacgaaacaggtaAagatatgaacgccaagtacc   
>ECK125137503   ygdRp5  forward 2971247 Sigma28 Weak 
tttaagattttcctgctttcaagatatataacgtcggtttataaacagactattatcataGgtaggccaaatgaggataac   
>ECK125137638   ygjQp6  forward 3236462 Sigma28 Weak 
agcttgagttcgacacccgactgtggctaacgcagttgtcgcttgggcagaacaaaatctGaaaatgatgtcaggcgttat   
>ECK125137703   yhcFp5  forward 3366889 Sigma28 Weak 
gcctcacactgacaatggctccagcttttaaggatgaaggggaactaaccgacatgacagAtattacaggcaatctgacgg   
>ECK125137709   yhcMp4  reverse 3380119 Sigma28 Weak 
gttgtcttttgtttccgtagggtgttggcttcaggctccatgcctgcggctgattatgccActataaccgttaattccaca   
>ECK125137818   yhiMp10 forward 3634635 Sigma28 Weak 
gagactatccggtcttttaccaaataatgaagaataatccctccctggaagataattgtaAaaaacaacagcataagaatt  
>ECK120009896   yhjHp   reverse 3679229 Sigma28 Weak 
gtgaggaaatttaccccggccaggcggtaaagttctgcccttacgcgccgataatctttgTcgagtccgggcagcatcact   
>ECK125137920   yifBp9  forward 3949984 Sigma28 Weak 
catttactcccagggctgcgcgggtatgaacaattgacagtgacataagccctccttgagTcaccattatgtgcataagat   
>ECK125137954   yihOp3  reverse 4065971 Sigma28 Weak 
gctggctggtttcttccccggctggatgctgacgcaaattggctatgtgccgaacgtcgcAcaggctgaccacaccattga   
>ECK125137988   yjaHp1  forward 4200511 Sigma28 Weak 
gcgtactggccgcaacccgcagaccggtaaagaaatcaaaattgccgcagctaacgtaccGgcatttgtttctggcaaggc   
>ECK125138014   yjcOp3  reverse 4297330 Sigma28 Weak 
tgcctgtaacgagctggttaccgaaaacttaagcccgattacgaaaacgccggagtacaaAtactgcgccgttcgcgtcga   
>ECK125109031   yjdAp1  forward 4327079 Sigma28 Weak 
aaacaacacactaaatataaaattatttcttgcagtaattataaaagccgaaaacagaacTcaaaaacaatctggctaaat  
>ECK125109030   yjdAp2  forward 4327064 Sigma28 Weak 
atttattctgataaaaaacaacacactaaatataaaattatttcttgcagtaattataaaAgccgaaaacagaactcaaaa   
>ECK125138028   yjdLp4  reverse 4356507 Sigma28 Weak 
ctcactatccgggctttgaaaccgatattcacggtgcataccgtcaggctgatggccgctAtaccgttaaggtattgaaag   
>ECK125138057   yjgAp11 reverse 4458046 Sigma28 Weak 
tgcttacgctaatgccggtggtcttgctgacggcaacttccgcaccgtccgatttgcctgAggccaactccagcgcagtgg   
>ECK125138054   yjgAp5  reverse 4458081 Sigma28 Weak 
attgaattcaacattctccacttcaccataacgcgtgcttacgctaatgccggtggtcttGctgacggcaacttccgcacc   
>ECK125138056   yjgAp9  reverse 4458065 Sigma28 Weak 
tccacttcaccataacgcgtgcttacgctaatgccggtggtcttgctgacggcaacttccGcaccgtccgatttgcctgag   
>ECK125138086   yjhUp8  reverse 4520540 Sigma28 Weak 
tgcacggtgacgaatcgctggcgatcaaaaaggggcgatattgaaccttcgattatgcttGatgggtgtattctcagtaat   
>ECK125109033   ykfBp1  reverse 266158 Sigma28 Weak 
ccaggaggtgacggacccgtataccaaagaaaaatactttgagtacgcccatgacggcaaActgatggggcagctactgat   
>ECK125109034   ykfBp2  reverse 266227 Sigma28 Weak 
tatgcaggaaaaaaccgtccagccactgatgaatgcgctgtgtattgccgataacatcaaActggaataccaggaggtgac   
>ECK125136451   ykgCp8  reverse 320088 Sigma28 Weak 
atcatgatttttgttttgtgattctgattaagaaaaagaaaatatcagacgataagacaaAatatcaagcgttgtgaagaa   
>ECK125136737   ymdAp9  forward 1105412 Sigma28 Weak 
caacctgaaagtatggataacacaaccctcaaggatgactaatcattgaggaaatagaatAaatgttcagaccttttttaa   
>ECK125136821   ymgEp7  forward 1244555 Sigma28 Weak 
ttgtttcaggaactgctcatggtaatgactcacgcggaaaaactcctgactgacaaactgTctttggtttatcggtcacag   
>ECK125136954   yncDp11 reverse 1523276 Sigma28 Weak 
gcgcgatgaaaacagatgacgtaaatgcatgacgactccctttgatgaaccgatatttttGctgcttcacaatgcttcgct   
>ECK125137079   ynjFp6  reverse 1841611 Sigma28 Weak 
gcttcgatgcccagttcttcgcgtaactcacgcaccagcgcctgccgctgactttcatccGgctcgactttaccaccggca   
>ECK120029595   ynjHp   reverse 1842163 Sigma28 Weak 
ataaccaaatgcgataactcagacgctaaagttttgccacccggctaccgttatcagtagCagagacaataacgttaagga   
>ECK125109029   ynjHp2  reverse 1842188 Sigma28 Weak 
gcaaattaataacgagagtaatctcataaccaaatgcgataactcagacgctaaagttttGccacccggctaccgttatca   
>ECK125137111   yoaCp7  reverse 1894112 Sigma28 Weak 
caccaatgaaatccagggctttatctattacagcaggcatattcttatccttaaaattaaCcatgttatcgataaggctat   
>ECK125137185   yodBp14 forward 2042261 Sigma28 Weak 
tacggccaacagagaaagatacctgtgctcacgccattgcttatattggctggttacaatAtgcactatcaattttttaaa   
>ECK125137417   yphBp2  reverse 2674795 Sigma28 Weak 
ttccatatggaaaaatgcgcccatgatctgacggactggaagctgtggccgcgtaacgccAttacccatcgcttctcgctg   
>ECK125137520   yqeIp8  forward 2988415 Sigma28 Weak 
tttacgtaaagttttacgttgcaacattaaagcctcatttcaatcatcatgataaatataAaattaatatatatttatgcc   
>ECK125137677   yraQp4  reverse 3298207 Sigma28 Weak 
gagcatgaaggcgtgacgattttaagctcttcagaattacgcaaaagagctgaataattaTtcccaagaattgatagtgag   
>ECK125137765   yrfFp12 forward 3526403 Sigma28 Weak 
ggttactgtgatgtgcttaatgatgctcaagttaaactccacgcttgccgatagccaaccGcagaatcatgtattgtgtcc   
>ECK125138050   ytfIp11 forward 4437617 Sigma28 Weak 
aagttataaataaaaagagattgtatttaaagtgcaaaaattcaattgctaataagttacAttttaataatgagcgttttt         
>ECK125137715   aaeBp7  reverse 3388236 Sigma32 Weak 
gggcaccactgctacagtggtggtcactggcaaacaagatcgcgacgaaagccaggattcGttcttccgtaaaatggccca   
>ECK120010468   ackAp   forward 2413459 Sigma32 Weak 
ggtgtcatcatgcgctacgctctatggctccctgacgtttttttagccacgtatcaattaTaggtacttccatgtcgagta   
>ECK125138023   adiCp7  reverse 4337202 Sigma32 Weak 
acagtacgtcgtactttatttctgtctttaaagacttctacggtatgacgccgctgcattAtgttagtcagcacagagaac   
>ECK125137333   alaAp9  forward 2407408 Sigma32 Weak 
aagaatcagaacaattcactatataacattgcatgtaaagcatatacacctcattattttGtcattattaagttattaaca   
>ECK125138020   alsEp3 reverse 4308667 Sigma32 Weak 
ccgcagaaccgcttgccggtatgggttttgaaacctatgccattgccagcgccatcattgGcggcaccagtttcttcggcg   
>ECK125138018   alsKp1 reverse 4307995 Sigma32 Weak 
gccggacaaccgttcattcctgaaatgctggataaacttgccgaactgaaggcatggcgtGaacgagaaggtctggagtac   
>ECK125137163   araHp7  reverse 1983560 Sigma32 Weak 
gagcaggcagatgagcgtcaggcactgagccttgcgatgcctaaagtcagccaggctgttGcctgagtaaggagagtatga   
>ECK125136917   azoRp8  reverse 1482991 Sigma32 Weak 
gggcagtagtctgcctgattaattttcttttaaatgatagatatagagtaccacatcgcgGctttctatgcgttgttcaat   
>ECK125136458   betAp5  reverse 327261 Sigma32 Weak 
gagttacacccaggtgaagtccatccaggttgagatggctaaattccagtccatattctaAccaggaggtttatttgcaat  
>ECK125136356   caiEp5  reverse 35440  Sigma32 Weak 
agcgtatcgctatattcgcagcggcgtgttgaaacactatccatcggttctgcattcggaAgatgccattgaagggccgct   
>ECK125137903   cbrAp6  forward 3869314 Sigma32 Weak 
ggagcaaaggttatctgtttcatggcgcggtcctgatacaaaacgggtcccgccatcataCttcacaaggacttcactttc   
>ECK125137155   cheWp5  reverse 1973462 Sigma32 Weak 
tcaacaccaggttgtggttaaaaaccttgaaagtaactatcgcaaagtccccggcatttcTgctgcgaccattcttggcga   
>ECK125137206   cldp7   reverse 2098413 Sigma32 Weak 
acccgcgatctctttggcagcgactaacatcttgttatcagggctatttacgccctgattGtcttttgttacttacacaac   
>ECK125136791   cohEp10 reverse 1203088 Sigma32 Weak 
gccagcacaaaactggcttttttatagccattgaaaaccagccgtaagtagccaggtgttGagccaacttttccggccaac   
>ECK125136792   croEp4  forward 1202883 Sigma32 Weak 
gctggtctgggttggctcgcgatcaatcatagtggcaaaggaagaattcccgccaacaccAtctctcagttttctggcgtt  
>ECK125137461   csiRp5  forward 2795643 Sigma32 Weak 
ccgtgccaattatggctcgctggaaaaagctggtattgtggcaaaaaacacccgttcataAtacgcgctgatcatgatcag   
>ECK125136715   cspHp12 reverse 1051284 Sigma32 Weak 
tagtaaactactttgtatgctgtctgtctttcaaaccgacgcagctattaacgcatgataAttgagattaagcaaatttta   
>ECK125136712   cspHp8  reverse 1051205 Sigma32 Weak 
tattttagccgtccggcggtcttaaatatcgctggctttattttattaaccccgtatagtGcagcgcagtattttcagtaa   
>ECK125137476   cysCp3  reverse 2874028 Sigma32 Weak 
gccatctgaattcagtgcattcgaactggaattgaatgctctggttcgtcgccactttccGcactggggcgcgcgcgattt   
>ECK125136989   dcpp3   reverse 1627422 Sigma32 Weak 
catagcacgggatgcttaagagcgggtaatactggattgcaagattgcactccgttatcaGtaagcctacgctatggaaca   
>ECK125137805   dcrBp6  forward 3609930 Sigma32 Weak 
gcaggcgagttaaaggttcgttatcagagttgtgataagatggatgaatgagccgttatgGccgtttatcgaaaggaagaa   
>ECK125137340   dedAp2  reverse 2434940 Sigma32 Weak 
gaagtcggtgcccacaaccagccggagagctggatagcagagttgctggcggcaaaggacAgaacgctggcggcagcaacg   
>ECK125137338   dedDp2  reverse 2431868 Sigma32 Weak 
gccggaactctggcctggttgaaaagcgtggttgatgactggtattgtgcgccactggaaGggccgcgcggtgccacggca   
>ECK125136967   dosPp3  reverse 1565743 Sigma32 Weak 
aagacgaggtagaaaccgtgttgaactctggaaagccagtctttagatgcgccaggatgcAgaggtaatcatgaagctaac   
>ECK125138003   dusAp9  forward 4261600 Sigma32 Weak 
ttttcttttgcaatgagacaggcgcttcctgttgttatggtatagtaccccgctattgagCctcctgaatagtgatgctga   
>ECK125136553   entDp1  reverse 610254 Sigma32 Weak 
ggcgtatacctataacgagccgggacgtacgtggtatatgagcgtaaacacccacttctgAtgctaacgtcagattgttga   
>ECK120010971   exuRp   forward 3246508 Sigma32 Weak 
tggaccgtgttgcagaacaaaccggcgattgaggtggcgcaggaaacacataacgatcccGcaccgcaacattaacgtttc   
>ECK125138080   fecEp3  reverse 4511530 Sigma32 Weak 
aggtgcgttgctgttggtggttgccgatctgctggcgagaattattcatcccccactggaGctcccggttggcgtgctgac   
>ECK125138081   fecEp4  reverse 4511644 Sigma32 Weak 
taccggcgtggccgcctgcggcccgattagctttattggtctcgtggtgccgcatatgatGcgtagcatcaccggtggacg   
>ECK125137755   frlAp17 forward 3499759 Sigma32 Weak 
tcttgcccccgcccgtaaaaatattttcactttaaattcaatttgataactacatccattAgccacagcgcgatcctgtgc   
>ECK125136364   fruRp8  forward 87947  Sigma32 Weak 
cgttgggctttttttgcgaaatcagtgggaacctggaataaaagcagttgccgcagttaaTtttctgcgcttagatgttaa   
>ECK125136656   fsaAp6 forward 863530  Sigma32 Weak 
ggggccatcatgggtcgagtagcgctgaatattgaaaatcatagttgcctctctatttcgTtcaagcattaaaatactttc   
>ECK125136507   fsrp8  reverse 504767  Sigma32 Weak 
tgcatccagattagaaattctgtattcggcgttgagacttccttcagacgacgcatacagGtatgttagtctggtaataat  
>ECK125136508   fsrp9  reverse 504855  Sigma32 Weak 
atacttctctccctgacctgatttcaacgtgttgaaaaatagtatgacgcgacatcatagAcaagtctgcgtccggtgaag   
>ECK125137595   ftsPp2  reverse 3162866 Sigma32 Weak 
attaatcttaatcgactgcacaacggtctggtgattgtcgaaatgctgccgccaattgacGtcagtcagtatggcaaagat   
>ECK125137979   gldAp4  reverse 4139046 Sigma32 Weak 
gtcagctatagagaagttcgaacacgactggaatgccgcatttggcactactcatctctaAaggagcaattatggaccgca   
>ECK125137778   glgPp1  reverse 3566773 Sigma32 Weak 
cttgctgatacggtttctgactgttctcttgagaaccttgcagatggcgtcgccagtgggTttgtctttgaagatagtaat   
>ECK125137619   glnEp5  reverse 3199753 Sigma32 Weak 
tactatgatcctgtcgtcgcgcaagcctggctggagaactggcaggggctgcatcacgctAttgcgaccgggcaacgcatc   
>ECK125137780   gntUp2  reverse 3577085 Sigma32 Weak 
gatgtactggtggtggatatcgatcaaccgctggaaggtgttgtggcaagcaccattgagGttattaaaaaaggcaaataa   
>ECK125137771   greBp7  forward 3536780 Sigma32 Weak 
caatttattcggcgaaacattattgattctgttgatatgatcacgttatacccaatgtgcGcattatcaaacagacaaagg   
>ECK125137415   hcaTp6  reverse 2667928 Sigma32 Weak 
aacatgcgtcgcggatctcagttttttagtgcttgtgaactggcgttacagacatcgggaAgcaggctcgaatattcttat   
>ECK125137416   hcaTp7  reverse 2668053 Sigma32 Weak 
gtgccttccattgctttactgatggcgtggaagaaaggggagatgaagccggcattacgcGatttcatcgccattgtgcag   
>ECK125136593   hscCp7  reverse 683594 Sigma32 Weak 
atttacctctgttgagcgctgggttggcgtggaaacacaggggaaatatacccagggtatGacggttgttgattattatta   
>ECK125137543   idip10  forward 3032970 Sigma32 Weak 
agtcgcttcaaatatatgatgctacttttttaaatggtttttacctgtcggcatccgctcAaaacgggcggttgtcgataa   
>ECK125136475   insFp5  reverse 392619 Sigma32 Weak 
cgccagctggcagaacgggatgaagagctggctatcctccaaaaggccgcgacatacttcGcgaagcgcctgaaatgaagt   
>ECK125136904   insHp3  reverse 1428926 Sigma32 Weak 
aatcagaacttataaccgacacccacgatgaaaccgtcagtgcgccagtcgccactgccgGggccttcataagcaatatca   
>ECK125136407   ivyp5   forward 240329 Sigma32 Weak 
taacaaatgctgatattggaaatatctgatttgcaaattatcgtgttatcgccaggctttAggaggttaataacatgggca   
>ECK125136358   kefFp2  forward 47080  Sigma32 Weak 
tgggggcgggtatctcgctgtttggcttgttgatttccgtagcgtttgccccggagactcGagggatgtcactggcgcaga   
>ECK125137885   ligBp4  reverse 3821288 Sigma32 Weak 
cttgctcacactttttgcgcaaagttgttgcgttttgcgtagctgcttccgcatttgcctGtcattcactgcaataaagac   
>ECK125138121   lplAp2  reverse 4624238 Sigma32 Weak 
tttacgcctgatgttgctgctctcactggcaatcggtgtagtgctgacccgcacgctgctAcagggtaaacgcacccgctg   
>ECK125137505   lplTp3  reverse 2973939 Sigma32 Weak 
gtatgcccgcgagcacggcgtgccggagcttgctgtaccgcgcgatattcgctatctgaaAcagatgccattacttggcag   
>ECK120016340   macBp1  forward 920094 Sigma32 Weak 
aaaaggttaacgacgctattttctattacgcccgttttgaagtccccaaccccaatggttTgctgcggctggatatgactg   
>ECK120016341   macBp2  forward 920337 Sigma32 Weak 
ttgagattgtcaaagggcttgaagcgggcgatgaagtggtgattggtgaggccaaaccagGagctgcacaatgacgccttt   
>ECK125136966   maeAp4  reverse 1555727 Sigma32 Weak 
tgcctgcgcaatggtgtttttgtttttatctgctttatacttgaggccgacgccctggcgGtaaagcaaagacgataaaag   
>ECK125136953   mcbRp3  forward 1520096 Sigma32 Weak 
tggtgatccgcgtggcgggtgatgattaaagtttcaacggcggcgtaagccgccataaaaAtccaggcaaaaagcttattt   
>ECK125137260   mglCp5  reverse 2237858 Sigma32 Weak 
gggattattattatctcctctgaaatgcctgagttgttagggataacagaccgtattctgGtcatgagcaatggtctcgtt   
>ECK125095205   mhpTp   forward 375386 Sigma32 Weak 
acacgactgccggatgcgataaacgtcttgtccggcctacatttcgcccgtaggcagtcaTtaaatagttctgattacgcg   
>ECK125137249   mlrAp9  forward 2214785 Sigma32 Weak 
gagaattcgtgagtacgatcactcaaaatcgcctggcaaaaataaaatcaccctatagatGcacaaaaaacgggcaaaact   
>ECK125136420   mmuPp6  forward 275206 Sigma32 Weak 
ttccggaggcgttatgagctggcggccctttttgtatctgattattaatccccacccgctAttaagcgcccggcgcgggca   
>ECK120010025   mngAp   forward 765811 Sigma32 Weak 
ctgacgccaaactctgtttgtagcgctgattcagtgggtaacgcatcgccaggtttaagcTcgccacgcgcaatttgttca   
>ECK125136875   mpaAp4  reverse 1390639 Sigma32 Weak 
aagtgatacaagatcgatgacatagcgttgaagaaaaggatttgataatccgcaaaatttGcacaacactgcctgtaatac   
>ECK125136878   mppAp4  forward 1393204 Sigma32 Weak 
ttttttgatggaagttgtttgcatttctttaaggcgaaacaaataattacgcatcaatttTaatgtcggttagagggaaac   
>ECK125137089   msrBp5  reverse 1862584 Sigma32 Weak 
ctgactcgcctcactcttcctttgggcttgagaccacatggggtcggcgccccgaattttAaagggcaattacgataaaaa   
>ECK120016345   mutMp2  reverse 3811277 Sigma32 Weak 
acgtactaagccggaaaaactggaactgaaaaaattcgatccagttgttcgccagcacgtGatctacaaagaagcgaaaat   
>ECK125136757   pabCp8  forward 1153093 Sigma32 Weak 
aaccatcaacctggataacccggatgaaggttgcgatctggatttcgtaccgcacgaagcGcgtcaggttagcggaatgga   
>ECK125137407   pbpCp2  reverse 2647368 Sigma32 Weak 
gccgggaacgtatcaggtaccgcaaccgatggtggaatcaatgtatgttccccaatggcgGgcgaccggcgcggctgaaga   
>ECK125137980   pflDp2  forward 4143880 Sigma32 Weak 
tcggcatcaagtttgaagagcgttttgctggcaagaccatcgtgcgcgtcaacatcagcgAtgcagtaaaacgtgctgacg   
>ECK125136627   pglp2   forward 798539 Sigma32 Weak 
caccgataccactatcggacaaaattctgcgttttaattcagcattcaccgccaaaagcgActaattttagctgttacagt   
>ECK125095209   pgpCp   reverse 2698638 Sigma32 Weak 
tttatattccattgccgctaattgccatgaattaaaaattccagttagccatgatgcggtCgattgttgccggaaaagtga   
>ECK125137933   pldBp6  forward 4009014 Sigma32 Weak 
aaccgtggttgagcgaggtggtcatagtgttgattgcaccagagcctggcgacaggcttaAaatgatcgatgtcagcaggt   
>ECK125137015   pntBp6  reverse 1676548 Sigma32 Weak 
gctggcctgcgttgtcggttattacgtggtgtggaatgtatcgcacgcgctgcatacaccGttgatgtcggtcaccaacgc  
>ECK125138117   prfCp2  forward 4609344 Sigma32 Weak 
ttcgttgcacgaactggagcagctcctgtgtaaacactgattgcctcccccccgttgatgGgtaaaatagccgcaattttt   
>ECK125136414   proBp11 forward 260303 Sigma32 Weak 
taaaagcgtaaacaactgccgctaggcttgctgatcccgcgcaacaaaacgccatgctttGctcgcagatggttggcaacc   
>ECK125137138   purTp5  forward 1930719 Sigma32 Weak 
ttgtcataagcatcggcttcctttttgctggtaaacgacattttctcttcgccctcacgaAtgactacgtatttaacttca   
>ECK125137883   pyrEp4  reverse 3815985 Sigma32 Weak 
ggcgaagcggtttgcgatctggaatacgttgaagactctgccgcagagaccgacatgaacGtagtgatgaccgaagacggg   
>ECK125136541   quuDp3  forward 573774 Sigma32 Weak 
ccgaaatggggaatgaatgatgtttgagtttaatatggcagaacttcttcgccaccgctgGgggcgtctgcgcttatatcg   
>ECK125137927   rarDp4  reverse 4004241 Sigma32 Weak 
gcccgcgttgaattacacaatgaagaacagctttatattgccagtgccaccgccacctatAtggtaggttgaagacataaa   
>ECK125137928   rarDp5  reverse 4004297 Sigma32 Weak 
gcgagcgttttactgctactagtagcctgttgcgtgcaggcaataaagtcgccgtcgcccGcgttgaattacacaatgaag   
>ECK125137218   rfbXp5  reverse 2109676 Sigma32 Weak 
acaaactattatcatcctgaaagcgattgtggaatatgttggaatgatgaacgcattgcaAttgattggccccaaacatca   
>ECK125137214   rfcp7   reverse 2107394 Sigma32 Weak 
tacggttgttacaaaagaatatccattagagtggaaagttggcgacgaaccctactatccAgttaatgataataaaaacat   
>ECK125136604   rhsCp3  forward 729379 Sigma32 Weak 
ggcaactggtgatttttattgattgctgagttttgaatacattgaaaaccgccagcggaaAcgctggcggttttttgtatc   
>ECK125136576   rlpAp5  reverse 665222 Sigma32 Weak 
ggcgctaattgtgctgatggctgggttcgggattgtaatgtcaatccacacccacaggaaAatgttgtcgaaaagcgtgta   
>ECK120009867   rrsEp   forward 4207863 Sigma32 Weak 
agtcatttttctgcaatttttctattgcggcctgcggagaactccctataatgcgcctccAtcgacacggcggatgtgaat   
>ECK125137739   rsmBp4  forward 3434991 Sigma32 Weak 
gaaattgaaggacagccggttaaagtctggaaagcatcggtcattgatacggcaaccaacGctgcaccaggaacgatcctt   
>ECK125137674   rsmIp8  reverse 3293553 Sigma32 Weak 
cacgaatggcgagtaattgccagttgatcctggtatcatcagagctttgctgcatctgctGaagataaaaggcagaatcag   
>ECK125137283   rsuAp3  reverse 2280548 Sigma32 Weak 
tgctaatagtatgccatggatctttttcccttgagggatgttattagaccgctatactggGcagacaacagttcagatttt   
>ECK125137144   ruvBp1  reverse 1945366 Sigma32 Weak 
tcgctcgccctgacgccagcagtgaaactttaattcgcgaagccctacgcgccgcgttatGaggtaaaggatgattgaagc   
>ECK125137146   ruvBp4  reverse 1945544 Sigma32 Weak 
attgttgaaatgaaagaccgatttaaaggtttgcatggcgatctctttacgccagccgccGacctggtactcacgtctcct   
>ECK125137408   ryfAp11 forward 2653699 Sigma32 Weak 
agatattacttaaacatgtaaattcactttcctttaaaaaacaaaaaaccgccaaaatcaGgcggttttttgttgctggtc   
>ECK125137259   sanAp3  forward 2232684 Sigma32 Weak 
gttctggcagaaaaagccgatgcgccgttgattcagtgggatgccacctccgcaacgctgAaagctctcggctgtcacagt   
>ECK125138123   sltp7 forward 4630700 Sigma32 Weak 
cgtaacgtggcgtaaacggcaatgactggttagcataaatctattacgcggcatgacgctGcattgatgtatttacactta   
>ECK125137744   slyXp4  forward 3477431 Sigma32 Weak 
caacggccattgtggtcgccagcagcgttactttaaacagtgatttcatccatatctccaGgatcggggcatctcacccca   
>ECK125137343   smrBp4  forward 2448568 Sigma32 Weak 
gcattcacgcgcggtgagtgaggaaaaatacgtttaaaacgatcgattgcgctacgagtcGggtaaactgtaggaaaatta   
>ECK125137490   sydp2   reverse 2925369 Sigma32 Weak 
tggcgtcataggtatcccggtaatcggttgattttccaagagtcaggcccgcaagtgcctGatggtttgcataagaagaca   
>ECK125136992   tfaQp6  reverse 1634956 Sigma32 Weak 
gtcggtattggtgctcatacgcactccgttgcgattggttcacatggacacaccatcaccGttaacgctgctggtaacgcg   
>ECK125137721   tldDp6  reverse 3392075 Sigma32 Weak 
tcaggcctacaaaccggaacataaccgtaggctggatagggcgttcacgccgcatccggcAgccgtaaaaaatcctctact   
>ECK125136615   tolBp3  forward 777560 Sigma32 Weak 
ctttgtcaggctgcgttggcagcagctaaacttgcgaagatcccgaaaccaccaagccagGcagtatatgaagtgttcaaa   
>ECK125136850   trpAp7  reverse 1317339 Sigma32 Weak 
gtgcctgcacgaagggatcatcccggcgctggaatcctcccacgccctggcccatgcgttGaaaatgatgcgcgaaaaccc   
>ECK125137743   tusBp7  reverse 3475109 Sigma32 Weak 
cagtgctggcgcgtgattacattgccacttttaaattgttgggtctgtacgacattgaacAgtgctgggtttgtgcggctt   
>ECK125136348   yaaWp3  reverse 11542  Sigma32 Weak 
gcgatttacagttaagcggtgcatcggtttatttcaaagccgcccgtagcgccagtcagaGcctgaatattccttcagaaa   
>ECK125136371   yadDp4  forward 146959 Sigma32 Weak 
aggtggctgacgatagcgcgccttgactggatactgccttcacgcaaagccacacggaagAcagggaagatggatgcaccg   
>ECK125136398   yafCp6  reverse 231083 Sigma32 Weak 
tggcataggtgttttttcgcacttttgactttgaaacctctattacgtcaacccttccgcActcgggagggttctactgtt   
>ECK125136426   yagGp8  forward 285353 Sigma32 Weak 
attcggaaataagatatgaccattgctggttaattgaatagctcattacactccattaacAcgatgttgtaattcggcaca   
>ECK125136432   yagNp4  reverse 295671 Sigma32 Weak 
ggtattaccataaaaaacaacgttgatatgcgttgattccattaaaaatcaacatattacAaaatatcatcaactattgat  
>ECK125136463   yahNp5  reverse 346435 Sigma32 Weak 
gattattttcatattacggctccagagttgttatcacactatcacccacccacattattgGgttgattaataattagttca   
>ECK125136466   yaiOp5  reverse 380973 Sigma32 Weak 
tatcgctaccggatgcgataaattaggttgttatatcgggcagcgttcacgccttggcgtAcaagttattattttgcctgg   
>ECK125136469   yaiSp9  reverse 384708 Sigma32 Weak 
tacccagtcgaacccacgggtctgaaagcccttgcttttcagttattagcaacatttaacAtttataaattaacatctggc   
>ECK125136486   yajDp6  forward 430469 Sigma32 Weak 
agcgcgaacacatgttgcagcagaaagtggaaaaagaaggggcggatcagccgtcaattcTgccgtaatcaagttcccgtt   
>ECK125136488   yajLp2  reverse 443748 Sigma32 Weak 
tgccacagcggaaaatatctcgtcgatgttgcaggatatccgcgcgctgcgccacactgaAatcgactatatcaatggttt   
>ECK120016347   ybbNp2  reverse 518568 Sigma32 Weak 
catggagctgcgccacagcggaattaaagtcagcctgatcgaacccggtcccattcgtacTcgcttcaccgacaacgtcaa   
>ECK125136526   ybcJp5  reverse 557006 Sigma32 Weak 
attgtgattgatgtcggcatcaaccgtctggaaaatggcaaagttgtgggcgacgtcgtgTttgaagacgcggctaaacgc   
>ECK125136540   ybcNp6  forward 572314 Sigma32 Weak 
gtgttttaagaaggagcaattctatcgattttgattttgggaaatcaacacggcataattAtgtcaccggagcctgaacaa   
>ECK125136548   ybdJp3  reverse 606411 Sigma32 Weak 
cgaccgctaacggaagataccttgcgattgctggaaaaaatcgccccttccgcacataaaAttggtgcatcgagcgcgatt    
>ECK125136570   ybeFp6  reverse 661510 Sigma32 Weak 
tccttcgcgtttgtatattttctttatcacttgcagaaatgcggtgccacgccttgctccGtaactcaccccattgattaa   
>ECK125136583   ybeQp10 reverse 676624 Sigma32 Weak 
atgaatattagccgcattgcgaggctcgtttatttatacttttctgacgcgacataatacGcataaaataaggcttacgca  
>ECK125136591   ybeUp5  forward 679465 Sigma32 Weak 
atgtgtgaatgcttcgattttctttttattttgaaagcgtcaagtttatactcatcaataAtaaaaaagtagtcagttaat    
>ECK120035106   ybfEp   reverse 711939 Sigma32 Weak 
gcgcgtgggcgttggcgtgactcatcgcgctgatgtattatggcgcgctatccatccgggCagaggcctggctgattgttt  
>ECK125136614   ybgCp6  forward 774644 Sigma32 Weak 
gattttcttcttcttttaaatcagaattctctttaaaaaattatgggccgctccaggcccAtaaatttttacgctccctta   
>ECK125136612   ybgEp4  forward 774150 Sigma32 Weak 
tcattctgctctacaccgcctggtgttactggaaaatgttcggtcgtatcaccaaagaagAtattgaacgtaacacccact  
>ECK125136623   ybgSp8  reverse 785496 Sigma32 Weak 
cggggttttacactatgaacggattaatcctggaattagcaagaaaaacgccagattgtcGcgaaaaacgagatctctcct   
>ECK125136637   ybiAp6  reverse 832960 Sigma32 Weak 
gttttcaggggtaatggtttttctgtttctggaaagcggctcgcaataaccaccaacataAtgcggtttaatgcccgttcg   
>ECK125136646   ybiPp5  reverse 852626 Sigma32 Weak 
gcggacccctttccactcttcacgcactcttgcaggtattgacccttgacgccagggtaaGcacatggcgtttgttacgat   
>ECK125136668   ybjEp5  reverse 915077 Sigma32 Weak 
ggctaccgggtcgggcgcgaggtaacatccctgtaaaacgcgccctcagcccacatccatGtgggctgccccggccttcag   
>ECK125136682   ycaKp4  forward 949574 Sigma32 Weak 
tttgattacgggccacggcaaagaaagtggcaaagtcagacatattcatccgcattagtgAaaatccttcattaactcatc   
>ECK125136703   yccSp3  reverse 1023976 Sigma32 Weak 
atcattggcattcctgtcggcattgcgaactttaaaattgccgctattgcactatggccgGttggtcgtcgcgtggtatcg   
>ECK125136731   ycdUp11 forward 1095759 Sigma32 Weak 
atttctgaatatgccaaccccggtagctttccttgaaataagtaataagccctatttgggGaatatgttaaatgattttgc   
>ECK125136753   yceFp8  reverse 1146607 Sigma32 Weak 
catcaacctgcaaaacgaagcgcatagtttaaaatggctatcatcaatacgctatatctgAtggaaaaaaatatgcctaaa   
>ECK125136770   ycfZp5  reverse 1181380 Sigma32 Weak 
gttaatgtttattattctcccgggcatcctgaaaaggctgagataaataacccgtgggttAatttttttaaatgggggttt   
>ECK125136771   ycfZp6  reverse 1181346 Sigma32 Weak 
aggctgagataaataacccgtgggttaatttttttaaatgggggtttatcggcattatggGcgttatttttatcgccgtcg   
>ECK125136843   yciAp8 reverse 1312414 Sigma32 Weak 
ctggctgccgcaaaatatttgggtcaactttaaagtctttggcctgaccgcccttaccttAatcttcacattgttaagcgg  
>ECK125136847   yciEp7 reverse 1315321 Sigma32 Weak 
taaagcagcgaagcttctgaaagaaaccctggaagaagaaaaggccaccgacatcaaactGactgatctggccattaataa   
>ECK125136853   yciNp8  reverse 1330702 Sigma32 Weak 
aagttgccagtaaggcgctcttgccaccagcgtggtatatttgtctgcaagccatgcctgGcgtagactaatgtccttgtt   
>ECK125136876   ycjYp6  reverse 1392072 Sigma32 Weak 
atcccaatcgttcttctatacgacgcactatctggcttaaagctgactgcgccatgctcaGgcgggctgctgcacgagtga   
>ECK125136877   ycjZp7  forward 1391872 Sigma32 Weak 
tggattattgctgttagtgaagctgactttattattcatcattccgttcctcatggagttGtcggttcgttttaacggttg   
>ECK125136894   ydaSp3  forward 1420170 Sigma32 Weak 
ccagtcataaattgatggtggttggactttaaagtggcgtgcgacctccgcctttgatttGacggatcccgatgcgatttt   
>ECK125136949   ydcXp9  forward 1517354 Sigma32 Weak 
gatgattttttctcaaactggtgaaaaaacttgatgcacgtcaaaaaatgacgcatatttGcgcgcgttttattcatctgg   
>ECK125136958   yddEp5  reverse 1535869 Sigma32 Weak 
ctggccggatagcccttcgctctccggccacttgcaggctatgatagttctccagtcacaGgagaacgttaatgaaaccgc   
>ECK125137001   ydfAp6  forward 1648457 Sigma32 Weak 
atcacttgaccgatatgttagtcatggctaatcttgtttgcatcaacacaccgcacggtgTtctcagcaaacagttccgct   
>ECK125137013   ydgDp4  forward 1671953 Sigma32 Weak 
cccgtcccgtctatagtatttatgagggtttgcttttaataatcataattacccaccagaGtgtgatatgcgtacaaccat   
>ECK125137016   ydgHp5  forward 1678377 Sigma32 Weak 
gatatgaaaaatgacgcagacagttacaccgtttaaatgcaataatcagccacgtttctcGttaataacaataccagtacc   
>ECK125137052   ydiHp2  reverse 1765291 Sigma32 Weak 
agaagggcgggtgcgcggcgtatgcaaaccgttgcatctcggttcgcgtcaccaggtctgGcagattgaaatcttcgatga   
>ECK125137070   ydjOp4  reverse 1813348 Sigma32 Weak 
tcccggttttgccgggagttacatgacctgaaattctgtatttcgttgctacattcattcAaaccacctgtaacaaaaagc   
>ECK125137078   ydjXp5  forward 1833217 Sigma32 Weak 
accggcatcgactatgaaatccgcagcatggaaaaaccgtccgatcacgcccccgtctggGcgaccttccgccgctaattt   
>ECK125137103   yeaQp3  reverse 1879360 Sigma32 Weak 
gatgtttgtggttggtaattatcactgatcgttgatggcgcaatttctgcgccatcgcaaAaaaaacctccgtgatgctcg   
>ECK125137171   yecCp3  reverse 1997823 Sigma32 Weak 
ggcgactgtgttatcgacgttgcagaaccattttgagaatcaacttaatcgccaggagagAgaaccaaaatgagtgccatt   
>ECK125137173   yedEp8  forward 2008155 Sigma32 Weak 
cgtcctgcatgagaagaaaagaggattgtggcattaaagccctgatgtcgccagcctttcAaggttcagagagaaatttga   
>ECK125137183   yedYp4  forward 2039286 Sigma32 Weak 
accggggactatttcaagaaacaaaatcttgaaagtttcttccctgagatccccgttgaaTttcatattaataaagtgaac   
>ECK125137189   yeeJp8  forward 2044763 Sigma32 Weak 
aacatcttaagcgccctcgacctttatggttgagggcgttttgctatgaacgccatcaccAttttcccctcgattataaaa   
>ECK125137232   yegSp5  forward 2168558 Sigma32 Weak 
tgtttagttgaatattaggtatatgctcttttttgaaatttatcggtggcagccgttagtAttcgctgtccccattgcaag   
>ECK125137265   yeiEp5  reverse 2249711 Sigma32 Weak 
ccggaataaaatgccacagtgtacgatgttgtttctgtaaggtgatattcgtcataacccTctcctttaaccgggcataag   
>ECK125137276   yeiQp5  forward 2266164 Sigma32 Weak 
gaacaccttacgccctcaattttcactcgttgattgatcgccctcacacttcatcgcattAacaatccagaccaatttcaa   
>ECK125137303   yfaEp2  forward 2348338 Sigma32 Weak 
ggtctgaataaagacattctctgccagtacgttgaatacatcaccaatatccgtatgcagGcagtcggtttggatctgccg   
>ECK125137320   yfbLp3  forward 2385760 Sigma32 Weak 
atgattatatttttatttcgcatataaaatccttttaaataaactcaggcaccagacataAaatatactctttgtataatc   
>ECK125137334   yfbRp3  forward 2408831 Sigma32 Weak 
agctgtaatcttaatttcactgccggagattgcatccggcagcgttatcccgccacaatgAcctgatgatgtcatcatacg   
>ECK125137349   yfdFp4  forward 2462802 Sigma32 Weak 
tttgcaaacagcctgttggcagcttgccctttcaaatcaataagcggtatccacagacaaAcctgaagggaaaggcatatt   
>ECK125137355   yfdPp5  forward 2473422 Sigma32 Weak 
gaaggttttttatctgacggatcatgttttgattttactgacggatccccgccagattctGacgggtgaaaacccgatttt   
>ECK125137376   yfeHp3  forward 2526933 Sigma32 Weak 
tggatgcaataaatcaattttatttctcaaactggaagaagcacaatagaaccatcgatcAtctggagtctttatgaaact   
>ECK125137386   yffOp8  forward 2561902 Sigma32 Weak 
tcaattgtggaatcgaatcaaggaaggtggcaattgctgccctgcttcgcgtcatgcgtgAaccagactttcaatgcctgg   
>ECK125137413   yfhRp4  forward 2664204 Sigma32 Weak 
aactacatgctgaccggtaacatcgttgctggtaacccgcgcgttgttaaagccatgctgGcgaacatgcgtgacgagtta    
>ECK125137438   yfiRp7  forward 2741677 Sigma32 Weak 
cggtaaaagctttcctgccagctgcaacaatgttgaaaatgccagccaactgcatgaagtAtggcaaaaaggggctgatga   
>ECK125137451   yfjIp10 forward 2758928 Sigma32 Weak 
gaattcatactcaattgctgtcatcggagtgtaaacatcctgctatttccgccattaataGcggaatagccatatttgcta   
>ECK125137456   yfjPp8  forward 2767540 Sigma32 Weak 
tgtgcacccacgactaaatttccccccctttaaacttctcaataatgtcaccaattttctGgaaatcctatgatgcctttc   
>ECK125137458   yfjXp2  forward 2775888 Sigma32 Weak 
ttaccagcaacatttcaccttcccaaacgcgctttattacctcatacgccagccatcgccGctggcgttttttattcacgg   
>ECK125137470   ygbLp4  forward 2863569 Sigma32 Weak 
ggataagcctgtctcactcgcccttaaatctggcaacttcggtgatgacgcctttttttcAcgagcccaaagagagttttt   
>ECK125137471   ygbLp5  forward 2863537 Sigma32 Weak 
catttccccggcgtgccgtgggtaaacgcactggataagcctgtctcactcgcccttaaaTctggcaacttcggtgatgac   
>ECK125137494   ygdIp10 reverse 2943263 Sigma32 Weak 
ttgatgcaccgatcgtgacgcaaaattcactttgatacaaggagagtgctaaccatcagaAttatctggatatcctggcga   
>ECK125137493   ygdIp7  reverse 2943229 Sigma32 Weak 
atacaaggagagtgctaaccatcagaattatctggatatcctggcgaagccgcgtaagtaAcatatgctgaatagtgttag   
>ECK125137530   ygeWp5  forward 3006118 Sigma32 Weak 
ttttcgtattttacaaacaaccagaagctggcatcaatttgtgatcaaccccacacattaTccgtcaaattagtcttttgc   
>ECK125137552   yggIp5  forward 3089749 Sigma32 Weak 
cttcctcccatcgcggaggaagccacctcttgcagtcatcttttcttcgctctatcctctGccgctatgaaaacatcccgt   
>ECK125137566   yghDp4  reverse 3111307 Sigma32 Weak 
ctcgccgagttgtcagcgatagccagcaccctgaaatcagcgtcactttccgacatcgaaAtgcgtggttttacctttgat   
>ECK125137570   yghJp7  reverse 3119266 Sigma32 Weak 
tacgttgtgaaatgttgttaattttttgtttgttgaaatttcgtaaaaatagccagatagAcatcgtataggggttattct   
>ECK125137576   yghQp7  reverse 3132525 Sigma32 Weak 
tcgaagattggctataacggcacaaaaattcttgagattgattccagagcgccctacagcGaagtgctggaacaggcacag   
>ECK125137578   yghTp4  forward 3133977 Sigma32 Weak 
actggcgtggaattaattattgacatattacgttgattcacgaaaaacccggcagtaaatAatgtattgaatattacgtgg  
>ECK125137601   ygiVp3  reverse 3169291 Sigma32 Weak 
gtgaagtcgataaagactggaattctgttgaaattgacgtcaaacagatccgcaaagtaaAtccgtaattgttaccgctcc   
>ECK125137602   ygiWp5  reverse 3169887 Sigma32 Weak 
aagcgcctcttttccctgacgaccttgtgtaaaccagtcgacgctaaaacccattttactAaggcccgttttgatgccgtc   
>ECK125137604   ygiWp7  reverse 3169688 Sigma32 Weak 
ttttcccttaagaagttgttaaggactatcttgttaaatgctcggaaacagacattaaagGgagtaataaacatgaaaaaa   
>ECK125137635   ygjQp3  forward 3236399 Sigma32 Weak 
aggagaaagagcataacaaagcgttttaccagttgtgttgtcatatggaaccccagtaccAccagcttgagttcgacaccc   
>ECK125137655   yhaKp3  forward 3254291 Sigma32 Weak 
aaatttgaacataccgggcagaatatctggctaacaatgtagcgtccagccccttaccatAaaaggaagtaaagagaggtc   
>ECK125137700   yhcAp11 forward 3361978 Sigma32 Weak 
ctatcagcgttcagtatttataagaacttgtaatacagtttttatttttacgcattaaccAgttagctataactcggacag  
>ECK125137704   yhcHp2  reverse 3369562 Sigma32 Weak 
tggtctggcagaagggtatctggcgctggtggaaacgtatctggcgcaggagccagcggcAtttcatgttgatttactggc   
>ECK125137713   yhcOp3  reverse 3386303 Sigma32 Weak 
ggtactttggccagttgctggaagaactggaaatctaccaggaaaagctacgcatctggcAagcgccaccgcaggtgacgg   
>ECK125137727   yhdJp2  forward 3411617 Sigma32 Weak 
gcatgaactaattcaggttagctaaatgcttgattaaaaaggcgctactcggcatggggaAgcgccttttttataggtgtc    
>ECK125137735   yhdVp9  forward 3418196 Sigma32 Weak 
aaatcagaaacataaaggcgctttcgggtgcctttattatttccagtgaaacccataaaaAttaataagatattcttctgc   
>ECK125137774   yhgAp6  forward 3543147 Sigma32 Weak 
cagggatgaaaactcgctaatacacaggtgtggagtggcgcgtagagtcgcggcattcaaAcaacaggtgaaggaacgcca   
>ECK125137788   yhhAp6  forward 3586729 Sigma32 Weak 
gctaccattccctgtttcgcgcgtaccgggtggaagacatcttcctccacaccatacgagAcgggcggcgcaggaggcgcg   
>ECK125137815   yhhJp3  reverse 3626848 Sigma32 Weak 
agcgctggatctgactgatttgtggcaactttttatcccgttactgatagccatcccgctGgtgatgggcttaagtatcct   
>ECK125137781   yhhXp4  reverse 3580859 Sigma32 Weak 
tctttcgttctcaatttatccacgggagtgcttgtgttcgttatgcgcactccagtaggaAccacgtccgctttgcgctaa   
>ECK125137837   yhjVp3  forward 3700398 Sigma32 Weak 
tccagcttaatttctttatttgcaatagttgcagttcatatccgggctgactccagactgGtagtgaaatgcgcaattttg   
>ECK125137846   yiaDp4  forward 3716356 Sigma32 Weak 
gccacgcgagctaaacacggtttcgccgtcggtttcaaccagcatgggcccccaatgggcGgcagtcagaacggaatatcg   
>ECK125137900   yidFp5  reverse 3855790 Sigma32 Weak 
cacaactggcaccaggcgggcatgttattctggatttcgattggcattctcgccatcgtgGcgctgatcctctggcactac   
>ECK125137945   yihAp9  reverse 4050985 Sigma32 Weak 
ctcgctctatgggtgctactttacgcctttgctttaaacaaacaatcaaccgccatcagtAtttgcacattttcagagttt   
>ECK125137960   yihVp6  forward 4073532 Sigma32 Weak 
cgttcacatcaaagacgcgaagttgatgcccttgctgcaataaattgctcgccattggcgAacccatttgtcctaaaccga   
>ECK125137983   yijOp5  reverse 4148429 Sigma32 Weak 
tcttatccggcctacagatcgcggcggtaggctggataaggcgtttacgccacatccggcAatacaactgccgcaatgttt   
>ECK125138015   yjcOp4  reverse 4297134 Sigma32 Weak 
tcggaggctgtttttttatccattcgaactctttatactggttactccctacccaatcgtAttatcaaaatgaaaaaaatt   
>ECK125138016   yjcOp5  reverse 4297222 Sigma32 Weak 
gcagtacgtgattgacgagtacaacaagttgaaaactcgcctgcgcgaagcggcactggcGtaataccgtcctttctacag   
>ECK125138030   yjeJp7  reverse 4374369 Sigma32 Weak 
acctttaattattcatatgcattgctgttgttactttttatatagctaacaccaataattAacctttcttttctgtttata   
>ECK125138037   yjfPp4  forward 4416756 Sigma32 Weak 
acaggcacttaacatcaacaccaataataaactggcaaaccggtaaataacgctattacgTttcctgctaaccatagtgta   
>ECK125138041   yjfZp7  reverse 4427526 Sigma32 Weak 
gggtgcatcgttatatccataatgagcgatttttgatattaatatctttcaccatccgctAttttcaccacttcagaaaac   
>ECK125138070   yjgBp8  reverse 4496349 Sigma32 Weak 
tcggcactgaagaggtatgcggaaaacgttgtggattatacctgtcgcacgccaccatgcAagcgccagcttgctcgcacc   
>ECK125138075   yjhBp2  forward 4504020 Sigma32 Weak 
actggcgtatttgaagacaatataattatttctggatattgttgaggctccctaatatttActttaagggctatattagaa   
>ECK125138103   yjiAp6  reverse 4588995 Sigma32 Weak 
aaaaaatatctcggccaggcggcgaagatgttgattggcattccagactacgacaactacGtcgagcatatgaagaccaac   
>ECK125138097   yjiLp2  reverse 4564793 Sigma32 Weak 
aggcgtgccatacctacgcggtggaatcgctggcgattaaacgtcatgtgcgccagcagcAcaacattccttatatcgcta   
>ECK125136457   ykgEp10 forward 321537 Sigma32 Weak 
atttgtcatacaaatgaggggtggtatgttgctagccaattaaaaaagaacgccatatttAttgatgattgatcccccggt   
>ECK125136870   ymjAp5  reverse 1357810 Sigma32 Weak 
tatctgatccgccgctatcgcaaagtgccgttgtatgatggtgacagaacgccggtgagtGaaacgtaatagtcggatgcg   
>ECK125136913   ynbAp3  forward 1477462 Sigma32 Weak 
gcgcgcaatacgggaacaagcgatgagaaaacttgatgagttgtattgatccacaacgtaAtgttttttaactatctgatt   
>ECK125136983   yneKp6  forward 1615550 Sigma32 Weak 
aggcattgcgcttattccgcgctctatgctggaaagtatgccggggcatcaccaggttgaAgcgtggccgttagctgagca   
>ECK125137003   ynfAp4  reverse 1655699 Sigma32 Weak 
gcggacgcaaaacgtaccaggagggtgtttatattgatgatattatgtcgccctataactAtacatgatgtcaataagaga   
>ECK125137006   ynfCp9  reverse 1657547 Sigma32 Weak 
cgagggcgagcagaagcgcggcacagcaggttgagagtttcatcataagctccttacgcgAagataacttctttaagcata   
>ECK125137047   ynhGp4  reverse 1758945 Sigma32 Weak 
gatattgtcaatttcgatgtgcgtccgtggtttgaaaaaatggcgctcacccaacatctcAccccatctcgttcacaaggt   
>ECK125137107   yoaBp2  forward 1893321 Sigma32 Weak 
gattatgtcaggatgagggcgctttcgccagttgaagtggtgacggcgacctcacattgtGgcagtctttgcagcacgaaa   
>ECK125137184   yodBp13 forward 2042308 Sigma32 Weak 
ggctggttacaatatgcactatcaattttttaaataacaaattattaaaaccacatctgtAtaaggaatttttaaggttcg   
>ECK125137186   yodBp15 forward 2042176 Sigma32 Weak 
tacagacacgctcatcactatgacgtgtctgtatattaataagctaacccgcattgagttAaccaataacggattccatac   
>ECK125137176   yodCp7  reverse 2028410 Sigma32 Weak 
aatgcgcggtcaggcacattaatactcgcactggctattatgcaaaattcgccatcttcaActaaggtgaacaagtttcac   
>ECK125137441   ypjDp4  forward 2747846 Sigma32 Weak 
tatcaaacattgtctctcgcctggggtggaaacggttggccgcaatcgcgacacatcatcAgtattttgccgcagtataac   
>ECK125137534   yqeCp5  reverse 3015234 Sigma32 Weak 
tcggctacaaaactgcaacgcatttttgatacttgtatcaagaattgttccctgttcccaGggtaacatcattttccattg   
>ECK125137513   yqeGp8  forward 2985819 Sigma32 Weak 
tagatagggcgttaatctcccatacttaacctggtttatggtaaattgccctccattttgTttaatttgtagatgatacgt   
>ECK125137549   yqgBp4  reverse 3086182 Sigma32 Weak 
attcgttccccgcactctgcatctctgctttgcatacctgccgatgttatacccatctcgGcgcttctcaggattcaagag   
>ECK125137556   yqgEp3  forward 3092884 Sigma32 Weak 
agtaacccaccttagcgagaaggatctcgttgagactctgagtgacagcgcccttctttcCacgcatactgggcgctgttg   
>ECK125137587   yqhAp7  reverse 3149575 Sigma32 Weak 
cctttaagggtagacgttctcgatgcgttgataagggaaccaggaagatccctaaacctcAgaattatgcgacaaaggttt   
>ECK125137591   yqhHp4  forward 3158421 Sigma32 Weak 
ttttcacgcgttgatgaaattcgagtcctggagaaaaccgccgattccgcccgcattcatGttcgttttacgctgaccaat   
>ECK125137644   yqjFp3  forward 3250472 Sigma32 Weak 
tcaaattttttgaagatttttgacagttttccttgctaacaatcatcattcaccacgtttAtgattctctccatcgacagc   
>ECK125138000   zurp7   reverse 4260114 Sigma32 Weak 
tttaaaaatgaattattaattattatcgtgttgataatggtacgacaaggcaacataacaCcttacctacaaaacagaaaa   
>ECK125203432   bsmAp   reverse 4416869 Sigma38 Weak 
atgacatgaagaaatccttagcacaagtttctgctggcggtattagttcataatgttgagAtgtgggttacgctttcgtca   
>ECK120015953   cpxRp   reverse 4105686 Sigma38 Weak 
gggggtgtaaaacaacgtaaagtcatggattagcgacgtctgatgacgtaatttctgcctCggaggtatttaaacaatgaa   
>ECK125137689   dacBp5  forward 3328857 Sigma38 Weak 
cgggaccagaagcaaaaaaataccgacccgggtacaagtcccaggtcagctacaattcacAttttgatagtcattttaccc   
>ECK125140838   ddpXp2  reverse 1563201 Sigma38 Weak 
tacgattccgggagattccttccttaacttcccctcttgcaccaaaactgcactacgctgCacaaatgttgatcaaaagtt   
>ECK125140839   ddpXp3  reverse 1563249 Sigma38 Weak 
gggttttcatttaacgtgacactgtcacttaaatactgtgatttcagctacgattccgggAgattccttccttaacttccc   
>ECK120015497   dhaKp   reverse 1250944 Sigma38 Weak 
aaagtttcaatatggaacattcattaaagcatatgtttcactatgaaacataatttgggcTaattttcttttcccttgcct   
>ECK120015496   dhaRp   forward 1251003 Sigma38 Weak 
tagcccaaattatgtttcatagtgaaacatatgctttaatgaatgttccatattgaaactTttacgtgtattaatacttaa   
>ECK125095206   dkgBp   forward 229098 Sigma38 Weak 
tttttttcgtctgtatatctattattgccagaatcgcaaaaatcctctgcattttacgctCtttttcctcaacagtctgaa   
>ECK125137174   dsrBp5  reverse 2024843 Sigma38 Weak 
aaatcagcactcgcgcgcgcctggcgctgccagaaaaacgaaattgttctacactggcacAaagccacaggaggaaaacga   
>ECK125095207   ftsBp   reverse 2872901 Sigma38 Weak 
gattatgttctgcacgccctgggtatacgtaacaatggacaaatgtggtacatttgcccgCgttgtcgcggtatccccaac  
>ECK125137975   glpXp2  reverse 4115606 Sigma38 Weak 
cgtgcgggggcaaccccgcacacatcaataatccctcccttcccctgtgctacacttcgcGccattccttactgcttagag  
>ECK125137850   glySp4  reverse 3724495 Sigma38 Weak 
tcaacctgctggatgcgcgtaaagccatctccgtcaccgagcgtcagcgctacattctgcGcattcgcaccctgaccaaag   
>ECK125134717   hdfRp   reverse 3948021 Sigma38 Weak 
cacgctcctaattctttgaccgagctagttatggcgcggagtattagttacgcttgacagAgtgtaaaacaaaacatttaa   
>ECK125095185   hofMp   reverse 3522928 Sigma38 Weak 
ttaatgtcgccacatccggcagttgtggctcgatgtagcggtataggccataaatcgagcCtgctcccagcagaatgcaac   
>ECK125136381   hrpBp2  forward 162075 Sigma38 Weak 
cgttgcggttcagacatgtgaggcactcggttatgaattaccgcgatgctacaatgtggcGcgaagaatgttaaccctctg   
>ECK125137462   kbpp4   reverse 2796814 Sigma38 Weak 
attaaacctgtgctcatccccgcggcgttaacgcgccgcgttcctctgctacactttctgAgtgtttccgttaacgaatga   
>ECK125137140   lpxMp4  reverse 1940228 Sigma38 Weak 
gcagtcagtaccggctttttttatttggtgcggggcaagttgcgccgctacactatcaccAgattgatttttgccttatcc   
>ECK120015409   lsrAp   forward 1601460 Sigma38 Weak 
atatgtgcaatgtccacctaaggttatgaacaaattaaaagcagaaatacatttgttcaaAactcacctgcaaaactgaac   
>ECK120015494   mdtAp   forward 2153979 Sigma38 Weak 
ccagacagtgtttcataattcctccatttttctcccttattggctggctacactagtatcAttccgcgaaacgtttcagga   
>ECK120009848   mplp1   forward 4455728 Sigma38 Weak 
ctcaatgttgcgctcaggtgaatcgcgccagcaaattacggattatcctgaaatgcgtttCtcacttgcccgacatatgcg    
>ECK120009940   narUp2  reverse 1544163 Sigma38 Weak 
tctggctacttaatccccattctgcccccgcggttacgctttcttatctattctttcaatCagcacttcacccaattcatc   
>ECK125136636   rhlEp5  forward 830783 Sigma38 Weak 
agcaacgccagtcacagggataatttatgcgctgcgtcacaaaaactgctacactccgctCcctcatgacattgtggtttt   
>ECK120010188   speCp   reverse 3109175 Sigma38 Weak 
accagtttgacccatatctcatggggcagggttttccaccttgtccggtattcttacttcCccgaaacgggtttgcgctta   
>ECK120015379   tktBp   forward 2579308 Sigma38 Weak 
gtggtggaagaagatccgggcgttaaatcggtgcgcaatatctacgactactataagcaaCaccactatgaaaccattgtg   
>ECK125136369   yadEp4  forward 145053 Sigma38 Weak 
caaacataatttgtatgagtattaacccgcgattctgatggcgcttttgctacaataaaaGcgttgtttcaccctcggtta   
>ECK125136633   ybhBp4  reverse 807930 Sigma38 Weak 
atgaaacatttttttgccaataacgagaagtccgcgtgagggtttctggctacactttctGcaaacaagaaaggagggttc   
>ECK125136638   ybiIp6  reverse 838484 Sigma38 Weak 
tggtcggagatctgatgcttgaactgcccgagttcgtccctggattagctacacttaactGtacaagtattgatatgggga  
>ECK125136839   ychEp8  forward 1298452 Sigma38 Weak 
tttcgccattatagctaacagttaataaattgtagtatgatttggtggctacattagcatGttttgcacaactagataaca   
>ECK120027918   yciGp   reverse 1316092 Sigma38 Weak 
ccctctatcttctcgttgcgcttaatttgactaattctcattagcgactaattttaatgaGtgtcgacacacaacactcat   
>ECK120033654   ydbDp   forward 1475066 Sigma38 Weak 
ggagaatatggctgctgaaaaattgcatctttctgaggaagtgttgtctacgttggatggTatttcgcgagaataacgaat   
>ECK125136909   ydbKp4  reverse 1440846 Sigma38 Weak 
cgctgatgtgggggacacaaaagcgaaaatgcagaagaaagccatttgctaaaattgaaaGattactactgggcgcgcagc   
>ECK125160783   ydcSp1  forward 1511599 Sigma38 Weak 
gaataaattttctcaggggcgaaggtgtgcctgcaagccgccgtctatggttaaacaaggAgatatttttacggcacggcg   
>ECK125137235   yegSp8  forward 2168683 Sigma38 Weak 
ttatcctccgactttcatcctgttctgactccaccttttgttttctgctctacactatctAcagaccaatcataaaggcac   
>ECK125137654   yhaJp7  reverse 3254261 Sigma38 Weak 
cataattcttgacctctctttacttccttttatggtaaggggctggacgctacattgttaGccagatattctgcccggtat    
>ECK125137807   yhhTp4  forward 3611841 Sigma38 Weak 
gacgtgaaaatcagcagtaagaatcagaatattgctggcgtgactcccgctacacttaatAcaaaaagtcacaaggaagcc   
>ECK125134716   yhiMp   forward 3634743 Sigma38 Weak 
tggccttttgaacgctgaaaagtagcgctctgcaaagtaaaccccgctatagttatgctaTgcatttgtctttaatgatat   
>ECK125137934   yigMp3  forward 4011050 Sigma38 Weak 
atttatcgtaatcgttctttatttggtcagttgtcaacctgatacttcgctacaatggatAcccgttaatcaaagagtttt   
>ECK125138072   yjgBp10 reverse 4496234 Sigma38 Weak 
gcgatgtgtaacctttgtcacactccaggcaccccgccctgccatgctctacacttcccaAacaacaccagagaaggacca   
>ECK125138122   yjjKp11 reverse 4630566 Sigma38 Weak 
ttttactgcgagggtgatcgaccggctgggattaggcggggaaaaaggctacacttcgccTttgaaaactcattatcacga   
>ECK125137136   yobBp8  forward 1925209 Sigma38 Weak 
taaagtgaatgtcgatttggcggcggccggggtggcatttaaagaacgctacaatatgccGgtgatcgctgaagcggttga   
>ECK120010964   znuAp   reverse 1942661 Sigma38 Weak 
gaggacgcggcgttggccaaaagaaaccgagacattttccagggaaaccagacttgtcatGttaattttagtcttgcagta   
>ECK125095451   acrDp2  forward 2587550 Sigma54 Weak 
atttacattaactcctttttttctccacgattggctcgtaccttgccgctacagtgaagcAagtcaagcctacaacgatac   
>ECK125095447   actPp   reverse 4284935 Sigma54 Weak 
gatctcctttgttctcaccggtatctacatctggcgggcgaacggcgaattcgaccgtctTaataatgaagtcctgcatga   
>ECK120009973   argTp   reverse 2427849 Sigma54 Weak 
tatttaacgttgaatgttactgttgtcgtcaagatggcataagacctgcatgaaagagccTgcaaacacacaacacaatac   
>ECK120026316   aslBp   forward 3982781 Sigma54 Weak 
aaaaagcagtatttcggcgagtagcgcagcttggtagcgcaactggtttgggaccagtggGtcggaggttcgaatcctctc   
>ECK120010180   atoDp   forward 2323412 Sigma54 Weak 
attagttaaataactaaatccaataatctcattctggcactccccttgctattgcctgacTgtacccacaacggtgtatgc   
>ECK120033259   chaCp   forward 1272422 Sigma54 Weak 
agttaaagctattcgtgcggtgttgccttgcaagtggtccgtggattgcatattgtcccgTtagtggtttcaaaatgagca   
>ECK125095439   crlp2   forward 257824 Sigma54 Weak 
tgtgttaaaaatttgctaaattttgccaatttggtaaaacagttgcatcacaacaggagaTagcaatgacgttaccgagtg   
>ECK120021266   dcuDp2  forward 3374583 Sigma54 Weak 
acatcctatcacaggattgaaagtaggggaaaatggcagggttttctctttgtgcctcatCattaccataattaacggaat   
>ECK120009977   ddpXp   reverse 1563107 Sigma54 Weak 
ttaagccagcattctggcgcttatcccggcatggcatgagatctgcataagcggaaagcgCagcaatttttgtcttataca    
>ECK125136726   efeOp2  forward 1082154 Sigma54 Weak 
aagtcgccgtctggtttatttatctcatcccggcgctggtggcatttgctctgccaccacGcgcaggggcgacagcgtctc   
>ECK125095441   emrDp   forward 3853845 Sigma54 Weak 
catattctgccgctaaacaattccccattcctggcgtatatctggctaacattcatcaatGtgatagattcctctcccgca   
>ECK125136496   ffsp5   forward 476399 Sigma54 Weak 
cgagtgaagtcgcattgcgcaagaaaccagcatctggcacgcgatgggttgcaattagccGgggcagcagtgataatgcgc   
>ECK125095446   flhDp2  reverse 1978577 Sigma54 Weak 
aacctgaatctgaggcagcacctggcacggctgggacggaagtcgctgtcgttctcaaaaTcggtggagctgcatgacaaa   
>ECK120010750   glnKp   forward 472556 Sigma54 Weak 
ttaacttcctgctctctttctcgtttttcatttctggcacaccgcttgcaataccttcttCgtgtagcagaaccattaccg   
>ECK125137767   hslOp4  forward 3529672 Sigma54 Weak 
gcggaaagtgtagagaaacgcgaaaaaatggcgctggcacgtaaacttaatgccttaaccAtgccgcacccggaccgacgc   
>ECK125095445   htpGp3  forward 494817 Sigma54 Weak 
tcggtccggatgatatcgggcttgatcgtctggaacagcgtctggcagaggaaaaaatcaCtgaagtgatcctcgccacca   
>ECK125136375   htrEp1  reverse 155518 Sigma54 Weak 
atttagtgatgaggtcatgaaagtcaatggccttaatggcaaagcgaattctgcaaaagtGcatttttacgccattaatga   
>ECK125136597   insHp6  reverse 689222 Sigma54 Weak 
agtgcattatccggataacaatattctcctatccaactttggcacatctattgctttgttAtacaaggcaaaccctgaaac   
>ECK125137409   iscXp3  reverse 2656917 Sigma54 Weak 
tcgagattgaacacgcctgtgaaaaatcctgtgcttgcaccacctgccactgcatcgttcGtgaaggttttgactcactgc   
>ECK125137474   ispFp3  reverse 2871984 Sigma54 Weak 
tgccattgctcataccgttgatcgcaacggcttatggcacgcgctgacgccgcaatttttCcctcgtgagctgttacatga   
>ECK120010018   kchp reverse 1310523 Sigma54 Weak 
aagaaagtgttctgaatagagattcaatatttaagggcacggtttttgcaaccgtgttctTgtttggcctttccttatagc   
>ECK125138101   mcrCp5  reverse 4578062 Sigma54 Weak 
gggcatagttacttctgctgtgggttggaagatggcacctctccggatacgcaatggcttAatgaaattgtgatgacggat   
>ECK125095440   nikAp2  forward 3613439 Sigma54 Weak 
agccatcgttaaacagcgtggcggcagcgcctggcaaatcgtcagcgtagacagcacctaTcactcctcgctgtcagtcag   
>ECK125137953   ompLp1  reverse 4064479 Sigma54 Weak 
ggtttgcgtcagctcatttttatctggccttgtgcactggcaattattgctgcattgacgAtgggattcttttacacactc   
>ECK125137113   pabBp6  forward 1894779 Sigma54 Weak 
aacctgcaaacattgttaactcctgctaaattgttggcgctaattatttcatgctacccgGcacatagccagtagagtcag  
>ECK125137114   pabBp7  forward 1894628 Sigma54 Weak 
tcaaaacgcgccacgattcgctcgccggagtggttggcacgcagctcttctgccaccagcGcgattgcctggccgctgctc   
>ECK125136864   pgpBp9  forward 1339165 Sigma54 Weak 
aggaaatcgccccatggggttggcagtttggcttctgccacacgtttaagctgcatgaaaTtctccagataatgctggttc   
>ECK125136797   pinEp3  forward 1209672 Sigma54 Weak 
aaaccaacgtttatgaaaatgaagaaataacaagcaaatggcatcattcctgcttttaccAgggggatttaacatgcttat   
>ECK120009957   potFp1  forward 893736 Sigma54 Weak 
gttctcttttcttacaccgcgccgataaaaaatatgcacgtttattgcatatctttcagtGtgacaacttttgttcgtttg   
>ECK125137395   ppkp6   forward 2622990 Sigma54 Weak 
tcgcaagctccagcagtttttttcccccttttctggcatagttggacatctgccaatattGctcgccataatatccaggca  
>ECK120009974   prpBp   forward 348646 Sigma54 Weak 
tgaaattaaacatttaattttattaaggcaattgtggcacaccccttgctttgtctttatCaacgcaaataacaagttgat   
>ECK120010019   puuPp   reverse 1359373 Sigma54 Weak 
gtaatccagacatttcccggatgtcgcgttatggagcgcgggcggcaacgggcttccgttAacgattaagactgtgacgag    
>ECK125136411   rayTp1  forward 247544 Sigma54 Weak 
catccggcagttgtacgcaggtgcctgatgcgacgctggcgcgtcttatcatgcctacgaGcccgcgaatatttgcgagcc   
>ECK125137617   rfaEp1  reverse 3196926 Sigma54 Weak 
ctggcgcaaaacgacattatggaagagcaggaagcgatggcgctgacccgtgcttacactAcgcttcgcgatgaacttcat   
>ECK125095448   rhaDp   reverse 4094385 Sigma54 Weak 
gattgccggatgcggcacaagtgccttatcaggcctacaggtcggcaatagttgtaggccTgataagacgcgacagcgtcg   
>ECK125138115   rsmCp1  reverse 4607868 Sigma54 Weak 
caccatcaccagacggacgtgtgccgggatcgcaatggcaatctccccctgcaacgcgccAgggcgacgcagcgaccactg   
>ECK125137795   rsmDp2  forward 3604297 Sigma54 Weak 
tcgccatttgcgactacactcctcgctgttgcttcatggcacagcgttaacgctatgtacAtagcagctaaaaaaatgatg  
>ECK120009979   rutAp   reverse 1074026 Sigma54 Weak 
aacagattaataacattaactttttaaaaactggcatccgctttgcaaacaagccaatacGcggctgaaaaggatatgcag    
>ECK125137050   rydBp1  reverse 1764930 Sigma54 Weak 
tcttctgctgaattaaaagaagaaatctactttgcctggcgtctgggcgtgcattgatccTgacttaatgccgcaagttcg   
>ECK125137393   tmcAp5  reverse 2595938 Sigma54 Weak 
gtcaggggcgagtagtaccagacagtttcactcatggcacttctcagcaacgctacagctGgtttaaacgtggtttcgaca   
>ECK125137018   tusp2   forward 1684173 Sigma54 Weak 
aactgggtggtgcccgcttctcgtttagctggccgttatggcataacatcccgcaatttaCctctgcctgacactacgcgc   
>ECK125137946   typAp1  forward 4058230 Sigma54 Weak 
accatcgtgcaaaagggctgcaccacgatgtgaatgttgcaccaatatagtgcttcaatgGaaacattaagcaccatgttg  
>ECK125095438   yaaUp   forward 45592  Sigma54 Weak 
cacattgttgtgaaggccgatgctgataaacaggcgctggagctgctggtgaaagcgtgcCccgcaggtctgtacaagaag   
>ECK125095437   yahEp   forward 335739 Sigma54 Weak 
cagaccaaccatgtaggctggacgccgctactggaagcgattgtgcttaatgatggtggtAttaaacagcaggcgattgtg   
>ECK125136534   ybcKp1  forward 568787 Sigma54 Weak 
tttattttttatgtattcttttgtgctttcaagattatggcgtaagaaaattgcaatacgAttattgttgtatattcaaga   
>ECK120010017   ybhKp   reverse 816692 Sigma54 Weak 
agaggtagaagaaaatagtttgtatcctcaatattggcaggttaattgctgtttccccgcAatttgcgctactgtagcgcg   
>ECK125136644   ybiOp5  reverse 845664 Sigma54 Weak 
atgcgctacgcttatcaggcctacaggatatctggcaacttattaaaattgcatgaacttGtaggacggataaggcgttca   
>ECK125136805   ycgGp7  forward 1217307 Sigma54 Weak 
tctaccatgctctctgtagatgccagcgcgagcgaatgaatggcattttcatgtattaaaCcctttggccgggacaagcaa   
>ECK125136812   ycgNp1  forward 1228683 Sigma54 Weak 
tcaaggccggtgacgttgtgttgacaggcacgcctgatggcgtcggcccgttgcaaagcgGtgatgagctgacagtcactt   
>ECK125136868   ycjDp5  reverse 1351896 Sigma54 Weak 
ggcgaggttgtcgagcgaggcagcaccgcggatgtgctggcatcgccgctgcatgaactcAccaaacggctgattgccggt   
>ECK120009975   yeaGp1  forward 1866815 Sigma54 Weak 
atcaccgggcacgttgttctcatcgtcgataaaatggcatgagagttgctgtgttttagcAagagacgtcgttcagtttac   
>ECK125137127   yebVp2  forward 1921715 Sigma54 Weak 
acgcctgacagcgcacaaaaaaagcgcactttttgactggcacattcggctgcctcaactAggctgaaaaatggtgcgatc   
>ECK125137263   yeiBp2  reverse 2243073 Sigma54 Weak 
gtctcgatcgacgcggtgcattactgcgtgaaggcgcgtggcatccgcgatgcaaccagtGccacgacaacgacctctctt   
>ECK125095444   yejHp   forward 2280622 Sigma54 Weak 
ctaataacatccctcaagggaaaaagatccatggcatactattagcagaataatctacctAcgcgagaccatgatttttac   
>ECK125137368   yfeAp6  reverse 2517892 Sigma54 Weak 
ctggtgaaagcatcattggatgaaaaatcggcaacaggctggccccctgtttgcttcgcgAtgcgaataaacttattattt   
>ECK125095443   ygfKp   forward 3015992 Sigma54 Weak 
cctcacatttttttatatttcccgccaaacctggcaagagtggtgcgattgttgctctatCcccctaaaccaccggatttc    
>ECK125137557   yggMp1  reverse 3099757 Sigma54 Weak 
cgaagtggatgatgcgaaatacggcttcgtcgcctctggcacgctgaacccgcaaaaagcGcgcgttctgctgcaactggc   
>ECK120009976   yhdWp   forward 3418972 Sigma54 Weak 
cagcttattgcgacgcgaaatcgtgcgcaaaagctggcactacttttgcttataagaggaTggccacagacaggtaaaaga   
>ECK125137748   yheVp1  reverse 3478985 Sigma54 Weak 
cagtgcgttagagctggggcgcaagacgctggtcacgcttggcatgcatccgcatcaggcAcagcgagcgcaactgcattt   
>ECK125137797   yhhMp1  reverse 3605794 Sigma54 Weak 
agggttaacggtttaaacacccagcgttgccaggttggcccacgatacgatgcatccacaGatagccatgcggaaagacag   
>ECK125137823   yhiDp1  reverse 3656110 Sigma54 Weak 
atttattgatctgaatccaaaagcaatgaccccggttgcatggtggatgctgcatgaagaAacagtatataaaggtggcga   
>ECK125095442   yhjCp   forward 3672136 Sigma54 Weak 
aaaacaattttgaggatttccttatattggtggttagtacgcatgcaattaaaaatgaaaTtccgcgaccacaagccaaaa   
>ECK125137948   yihLp1  forward 4060372 Sigma54 Weak 
ctcccttataagtctgtggttacgtcaatagagagctttgtcacaattatctgcaaagtcAtacgccgttaattgctttct   
>ECK125137990   yjaAp3  forward 4213224 Sigma54 Weak 
ttagaaaaaccccggtccataaggccggggttttttgcatatcaattatttgcatgatgaAgggaatctcatgtcagttct   
>ECK125137987   yjaGp4  forward 4199373 Sigma54 Weak 
ctaccggccatcgggtcagcgtggacagcgcgctggcgtgggtacaacgctgcatgaaagGctatcgtctgccggagccaa   
>ECK125138085   yjhUp1  reverse 4520381 Sigma54 Weak 
tttcatgtaaaagaataaaatatctgtataaaatcatgccactggcaatctgcatcaactCtccgggtaaacagggttaag   
>ECK125138125   yjjXp6  reverse 4633899 Sigma54 Weak 
cgctactgatgatatgcgtaatgccaagctctttggcacgggttgccacctgcatcgcctGttgctcacctttggcggtca   
>ECK125137512   yqeGp5  forward 2985741 Sigma54 Weak 
aaggaaatatgcctgagcagcagtcagagacataactggcacgtaaggtttgcaaccactAacccaccaatagaggggtag   
>ECK125137737   yrdBp1  reverse 3430062 Sigma54 Weak 
aatgctggtggcacaggcggctcatgcctttcttctctggcacggtgttctgcctgacgtAgaaccagttataaagcaatt   
>ECK125137738   yrdBp4  reverse 3430088 Sigma54 Weak 
tcaaagcgtaatgctgatggtttaggaatgctggtggcacaggcggctcatgcctttcttCtctggcacggtgttctgcct   
>ECK125138044   ytfFp6  reverse 4433131 Sigma54 Weak 
aagccatctttttaatgttaataactagttaattaaagtggcatcctcccgcatcctctcTgataatgacgggatgccggg   
>ECK125137976   zapBp1  forward 4118386 Sigma54 Weak 
tgtggattatgtcaccaggagaaggatgaaaagtgtggcaaaccgtaatctgcaaggcgtGccgctggacagcgatggcgc   
>ECK120010765   zraPp   reverse 4201712 Sigma54 Weak 
gccagattacccgtcatatcagcgtttcatcgttggcacggaagatgcaatacccgaagtAagacaaccactggaggatta   
>ECK120010766   zraSp   forward 4201905 Sigma54 Weak 
tgtgttacagcgcagggtaagcgctgataaaagatggcatgatttctgctgtcagaaaggGatgagcaggcaaagaagaag   
>ECK125137720   aaeRp10 forward 3389381 Sigma70 Weak 
acgggaaacagactcatgttgaccttggttgtaaagagagagcaggcgttattattttcaGcatctgtcgccgcagagaag   
>ECK125137717   aaeRp6  forward 3389477 Sigma70 Weak 
gcgagagcaacattgctgtagattgatatttaatatattagcgtaactgttatgctgttaTctatattatgtgatctaaat  
>ECK125137718   aaeRp7  forward 3389461 Sigma70 Weak 
gggcatggaaagccgggcgagagcaacattgctgtagattgatatttaatatattagcgtAactgttatgctgttatctat   
>ECK125136673   aatp5   reverse 927460 Sigma70 Weak 
tgcttgccagacaggggcgttattaccagttcaagcagggtttgtaagctattattgaacGatccgacttgcgtggagttt   
>ECK120015500   acrDp  forward 2587475 Sigma70 Weak 
aaagtcagttaatgtaatgcctcctactgaccaaagaatacttgcacttaaggttcagtaTaaaagggcatgataatttac   
>ECK120016232   acrEp   forward 3413702 Sigma70 Weak 
ttacgaggttttaattctgcctctttcaacccgcgtcaaaataaaacagtagaatattaaTctttttttgtgtttatgtgc   
>ECK120015959   acrRp   forward 485699 Sigma70 Weak 
gatttcaaattggtcaatggtcaaaagttaataaacccattgctgcgtttatattatcgtCgtgctatggtacatacattc   
>ECK120009980   acsp1   reverse 4287595 Sigma70 Weak 
aataaccacactgtgaatgttgtctttaatcaattgtaagtgcatgtaaaataccactttAgagttagtcagtatcttcct   
>ECK125137021   addp6   forward 1702202 Sigma70 Weak 
aacgtaaaaaatcgttgcgcaatcgtggatttttaccctgctttgtttttataatggtgcGcacttttatatccagaaaaa   
>ECK125137899   adep7   forward 3843930 Sigma70 Weak 
ttcaattgcacattaatggatattctttaataatctcgcgacgtttctttatgataaataAtaatcaaattgataaaatca   
>ECK125137309   aisp4   reverse 2365756 Sigma70 Weak 
taagaaactaatattagacgtaaatattgaaatttttatattttttcttatttaggctttGcatttggcaaaattttgagg   
>ECK125137311   aisp8   reverse 2365698 Sigma70 Weak 
ttgcatttggcaaaattttgaggcattttgccgacatcgtaggatttttaatattacaccAactgcgaattatcgccagaa   
>ECK120030790   alaCp   reverse 2498399 Sigma70 Weak 
agataaatttcctgtttttaaagcagagttcctcatttaacgtcattaataaaatgttctAaaacgctggacagacagaaa   
>ECK125137464   alaEp11 forward 2799087 Sigma70 Weak 
ctgactaaataaaaatttttcactaattgattagtcatagccagcgatatacgctatgcgAaaatgcagatggcaatgaga   
>ECK120010611   alaWp   reverse 2518253 Sigma70 Weak 
actacacgttgcaatttgccgttgacacattcgggcggaattcatatgatgccgcccgtcAactcgacaagctttacgtga   
>ECK125137370   alaXp4  reverse 2518306 Sigma70 Weak 
aatgcgagcggttttccaaaattgttcatttgcctgatttttcagcgattgaaactacacGttgcaatttgccgttgacac   
>ECK120010162   alkBp   reverse 2309445 Sigma70 Weak 
aaagcggtacgggccgttgccagcgcctgtgccgccaacaagctggctatcataatacccTgtcatcgggtggtccgtggt   
>ECK120015473   allDp   reverse 546411 Sigma70 Weak 
aataaattctaactatatttttttgcctgtctggatcacataatccagatattttccctgTatgttaattgcagtcatgct   
>ECK125137640   alxp4   forward 3238370 Sigma70 Weak 
aacagtgtaaaaggtatgtaacagaccattgactggctgaatggtctgtcatactttgttAcctgcaaaggggagtaactt   
>ECK125137497   amiCp6  reverse 2949189 Sigma70 Weak 
tttaccacggcacacctctttgcatgattattcgaaattagtgtatttttattctgttttTtcgcagggtgcaagtgtaaa   
>ECK125137498   amiCp7  reverse 2949066 Sigma70 Weak 
taaaaagaatgtttaccgtttattagatgacagattatgcgtctttcgctaaagtttccgGtcaaattagtcgtttacttg   
>ECK120015384   amyAp   forward 2006115 Sigma70 Weak 
gctccgcaggataacctcttttgaatctgaatgagtcgatggctcgcgaataatccgattAcggctacgcttctaatgttc   
>ECK125137027   anmKp9  reverse 1719673 Sigma70 Weak 
acattcatgatgattattgatttgaagataatgttttactaccaacggtaaaaatcggtcAttccgcatggtattcacgaa   
>ECK120010165   appCp   forward 1037710 Sigma70 Weak 
ggcgaatacctctggtcgtagagtttcaggataaagagggagatctaccattatcgggttAtttttctctcttcgcctaca   
>ECK120020532   appYp  forward 583567  Sigma70 Weak 
aataaaaaacaacatacatataataatttaatcttaaatgaaatttattaaaatttgcaaActataattttgtgtataaaa   
>ECK125136670   aqpZp3 reverse 916133  Sigma70 Weak 
aatcaaatttactggatttatttatctggtgaatgactcgccttcgtttttaaaatagccGcgcattatttccgtcgtcac   
>ECK120020530   argAp  forward 2949156 Sigma70 Weak 
gtcatctaataaacggtaaacattctttttatattcacggcattactgataaaaaagtcgCtctcgcataaaatttacact   
>ECK120010080   argGp  forward 3318562 Sigma70 Weak 
tttacaaaaaacacactaaactcttcctgtctccgataaaagatgattaaatgaaaactcAtttattttgcataaaaattc   
>ECK120010588   argUp  forward 564703  Sigma70 Weak 
cagcaaccagatcaaaagccattgactcagcaagggttgaccgtataattcacgcgattaCaccgcattgcggtatcaacg   
>ECK120010595   argWp   forward 2466308 Sigma70 Weak 
agcaatcgagcggcagcgtacttaccccgcactccattagcgggtatactcatgccgcatTgtcctcttagttaaatggat  
>ECK125137993   arpAp8 reverse 4222513 Sigma70 Weak 
atatttctttagttgtaatcatattaaattttttcactgttctgatagttaaaattcaagAcatcaataaacaatgagata   
>ECK125137994   arpAp9 reverse 4222691 Sigma70 Weak 
agaataagggtgtctgttaatcgcattgacgccaaaataacttaatgtcatacacttcacAcacttttattaactcagcat   
>ECK125135022   arrSp   reverse 3658054 Sigma70 Weak 
caagaataagttatcaataaccagtttgtgatctctgaagaatattactaaagttaaaatGtaatccgatttaaatatcga  
>ECK120016939   ascGp   reverse 2839287 Sigma70 Weak 
aatatttttcccgccgattgtgcaaggacaatcggcaaacggtgcagtacactgcgttgaTtgcgtgtaaagggatgaaaa   
>ECK120010591   asnTp   forward 2044541 Sigma70 Weak 
aatgacttatgaaatttagtgttgacagacaaggtaccgctaagtaatattcgccccgttCacacgattcctctgtagttc   
>ECK120010592   asnUp   forward 2059845 Sigma70 Weak 
ttggggaatttaaaaatcgggtttgacaaaagatttttcgccgttaagatgtgcctcaacAacgattcctctgtagttcag   
>ECK120010593   asnVp   forward 2062252 Sigma70 Weak 
caaaaaaatgcatttcaccctttgacatcaccatgcactgccattaatatgcgccccgttCacacgattcctctgtagttc   
>ECK120010586   aspVp   forward 236913 Sigma70 Weak 
ttcaaaagatgagaaaaaccgttgacgaaggtcgaggcaatccgtaatattcgcctcgttCccaacggaacacaacgcgga   
>ECK120009851   astCp1  reverse 1832013 Sigma70 Weak 
ggctggcacgaaccctgcaatctacatttacagcgcaaacattacttattattaacatatAaataacgaattatttactgt   
>ECK125137912   atpCp1  reverse 3916059 Sigma70 Weak 
ctccctgaaagacaccatccgtggctttaaaggcatcatggaaggcgaatacgatcacctGccggagcaggcgttctacat   
>ECK125138022   basSp4  reverse 4333477 Sigma70 Weak 
ccgtcaggtatggatgggcggtgaagagttgattctgacgcccaaagaatatgctctgctGtcacggttaatgctcaaagc   
>ECK125137855   baxp5   reverse 3737221 Sigma70 Weak 
ttggggtgctcttgacagctatttttgatatgatttgagattcaactctcaaatttgtgaAaaatataaggtgttggaatg   
>ECK125137856   baxp7   reverse 3737234 Sigma70 Weak 
tttggactattccttggggtgctcttgacagctatttttgatatgatttgagattcaactCtcaaatttgtgaaaaatata   
>ECK120016406   bcsBp   reverse 3692673 Sigma70 Weak 
agggcatattccgtgtgctgacttctctggtttcctgggttgtatcgtttattccgcgccGcccggagcggagcgaaacgg   
>ECK125137836   bcsEp11 forward 3696395 Sigma70 Weak 
aaaatcacacgtcttgtgaccttctaaattgattcacatgctaaatctgataagttttaaTttcaatggtaggtttatttc   
>ECK125137835   bcsEp8 forward 3696322 Sigma70 Weak 
tacggcgagacgggaatttgctcactttttgactttccgttacgcaacagaaaaagttaaAaacgaaaagactaaaatcac   
>ECK125095201   bdcAp   reverse 4474064 Sigma70 Weak 
ttacaaaacctgttgacagaaagttaaaacagttttgtaatgcatgttacataataaatcAaggagtccttatgggcgctt   
>ECK125138058   bdcRp4  forward 4474096 Sigma70 Weak 
acctgtaaaagcgcccataaggactccttgatttattatgtaacatgcattacaaaactgTtttaactttctgtcaacagg   
>ECK120015385   bglXp   reverse 2222120 Sigma70 Weak 
cactccttgtggtggcgaaaaaatatcacaaactagaatagcgccttgtataacaattcaGcgagtgaatattttgaaaat    
>ECK125136763   bhsAp8  forward 1168981 Sigma70 Weak 
gctttctatttaactgaaatttaaagatttttaaattaattaatgattgttataaaaaatAtcttgtatgtgatccagatc   
>ECK120010997   bioAp   reverse 809292 Sigma70 Weak 
gtgagccatggggcttctccaaaacgtgttttttgttgttaattcggtgtagacttgtaaAcctaaatcttttcaatttgg   
>ECK120010998   bioBp   forward 809302 Sigma70 Weak 
gatcgtccgttgtcataatcgacttgtaaaccaaattgaaaagatttaggtttacaagtcTacaccgaattaacaacaaaa   
>ECK125137841   bisCp3  reverse 3716486 Sigma70 Weak 
tgttaatccttaataacctttttattctttgccacgggttccgtggcgggagattatgccGcgtgaacatgaagattattc   
>ECK125137844   bisCp7  reverse 3716513 Sigma70 Weak 
ggcaataagataaacacgtttcttcattgttaatccttaataacctttttattctttgccAcgggttccgtggcgggagat   
>ECK125136804   bluFp7  reverse 1215613 Sigma70 Weak 
taaaacaatgtgttatgataaaacatattgcatcatttaactgacaatctatacaagattTttcgccaactagtgttcaac   
>ECK125136658   bssRp5  forward 878246 Sigma70 Weak 
tttgctcaaaaaatagccatactatttaattgcaacaaggctgggaagaggaggatcgaaGtatgttcgttgacagacagc   
>ECK125137907   cbrBp3  forward 3897479 Sigma70 Weak 
ggttgggatattacggcatagttcttcacactcccttcacttaccccgcttaaattggcgCtcaaaggtaagtaaagggag   
>ECK125230250   cecRp   reverse 830669 Sigma70 Weak 
cgttgctaaaattcttagccatactggacaactcccctatggagtcataatcttaatcaaTcatttgattaagaatggact   
>ECK120010764   cedAp   reverse 1813742 Sigma70 Weak 
tagaccaccagccagatcccgcttcggagactattctggaaacggtgttatgaaatacacGcaaagcgggacgtacagggg   
>ECK120035107   chop    forward 1823492 Sigma70 Weak 
gtaacctttgtcatcgacccgcctcttttttaatcgcttcccgcctgttacactggatagAtaaccagcattcggagtcaa   
>ECK120009877   chpSp1  forward 4448402 Sigma70 Weak 
atctattaacgcataaaaaactctgctggcattcacaaatgcgcaggggtaaaacgtttcCtgtagcaccgtgagttatac   
>ECK120009878   chpSp2  forward 4448428 Sigma70 Weak 
tggcattcacaaatgcgcaggggtaaaacgtttcctgtagcaccgtgagttatactttgtAtaacttaaggaggtgcagat   
>ECK125136564   citTp6  reverse 646603 Sigma70 Weak 
ctgatccttacctggtttttagcacagatttaattatttaagcacttgataaatttggaaAtattaattttcggagaaccc   
>ECK125136382   clcAp10 forward 175052 Sigma70 Weak 
tcttagagtataaaagttttgtgcatttgaaacattacgctttgcaaaggattttcatggAacgtgcgagtaaaatgccgt   
>ECK125137205   cldp6   reverse 2098375 Sigma70 Weak 
cagggctatttacgccctgattgtcttttgttacttacacaacaattcattatttttatcActtatcctatagcattcacg   
>ECK125136671   clpSp6  forward 922750 Sigma70 Weak 
agagaattagggcgagccgtcaagcatttgacaggggacaaggggcaggtatgaatcaaaAatttgaagcagttaacgcta   
>ECK120010689   cmoMp   forward 973404 Sigma70 Weak 
acatcagcggaagtggcagcaacatattgccaatcacttttttcagtgtaaaaagcatccTttctggttccttttttaacc   
>ECK125137026   cnup10  forward 1704812 Sigma70 Weak 
attatcttgttcgatgttgttggtgattgtcagggatagtaaagcgcgttactcttttcaGagcagtttttcatccctgaa   
>CK125137023    cnup7   forward 1704873 Sigma70 Weak 
agcagtttttcatccctgaatatttgccatcagcgcattcttattattgtaataacacaaGcgttcacttttggtgaaatt   
>ECK125137025   cnup9   forward 1704761 Sigma70 Weak 
ctgcccgtccgggtgcatgttttcacttgtcggatattaaaccaggaatttattatcttgTtcgatgttgttggtgattgt   
>ECK125137197   cobTp8  reverse 2064601 Sigma70 Weak 
gccgctatttttgctgccgtattattgccgggtatgcatggtgtggctgctatggtggtgAcgatggtggcgattttcatc   
>ECK125136789   cohEp8  reverse 1202955 Sigma70 Weak 
tacctccggtgtacatattacatgattgaaatgaaccttcaagatacttgtaccttaacgGtacaagggttttaatttcgt   
>ECK125136790   cohEp9  reverse 1203014 Sigma70 Weak 
ggccaactcgccctgctgttctttggttaaagagtcccaatacgctttcatacaatatgtAcctccggtgtacatattaca   
>ECK125136762   comRp3  reverse 1168863 Sigma70 Weak 
agcaattatttttatgggatctggactggtgaacggaggtgattatttttataataacctTtcattcacagtcaccaggta   
>ECK120010545   corAp   forward 4001194 Sigma70 Weak 
gttctgtggtgttctgttgcgtgttgacggcaaaattttgctggcgtaacatgcgcgcacGatcactctaagaggacattc   
>ECK120010546   creAp   forward 4635477 Sigma70 Weak 
ttagggcttgacggaaataaaagtattgagattttgttcttaatcaatatgttatttaccGtgacgaactaattgctcgtg   
>ECK125136793   croEp5  forward 1203006 Sigma70 Weak 
acccttgtaccgttaaggtacaagtatcttgaaggttcatttcaatcatgtaatatgtacAccggaggtacatattgtatg   
>ECK125137495   csdAp3  forward 2943207 Sigma70 Weak 
atcttctccttaaagcgattaataaatcttaatagtattgattaacaggctaaaattaacGcctaacactattcagcatat   
>ECK125137116   cspCp8  reverse 1907509 Sigma70 Weak 
aagtcctgagtaaacacgttgacgttgaataccgcttctctgccgagccttatattggtgCctcatgcagtaatgtgtcag   
>ECK120034386   cspEp1 forward 657147  Sigma70 Weak 
gtactttgcctggatgcgctttcagttttgagacaaatgaagttttagtaacttctttaaAatcaatagctaaaataagta   
>ECK125136996   cspFp6 forward 1641765 Sigma70 Weak 
ttcaaaccgacgcaatcattaacgcatagttgaacatatgaagcaatgtttattttagacAtccagccatcttcaacccca   
>ECK125136997   cspFp7 forward 1641690 Sigma70 Weak 
actcaaagaaggaataagtgaataacacctgaaatgagaactgctttagtaaactacttcGtatatcgtctgttcttcaaa   
>ECK125136713   cspHp9  reverse 1051330 Sigma70 Weak 
gagagactcaaaagaaggggataatgcctgataatgagaactgctttagtaaactactttGtatgctgtctgtctttcaaa   
>ECK125137724   csrDp4  reverse 3403425 Sigma70 Weak 
ataagtggtcctcatgtgcatgatggattggaaaataatttctgaagactatactcgctaAtggaaaagcaaagccgatga   
>ECK125136514   cueRp6  forward 513974 Sigma70 Weak 
gatattcgcactggcaaaaaaacgtgcttgaatatctgttgaaaccctttaacaaagcacAggaggcgttgcgcgaacgat   
>ECK125137150   cutCp2  reverse 1959267 Sigma70 Weak 
catccgtggtccattgaagagatcgttgccagcgagcagtcggcgtaattaaggagtaaaAatggcattactggaaatttg   
>ECK125136817   cvrAp6  reverse 1242164 Sigma70 Weak 
ataacacccgggaaggcactcagttgacgattagcggtcatcctgttcttaaaatgtaaaAaaatcacgcttcagggctaa   
>ECK125136921   cybBp6  forward 1490887 Sigma70 Weak 
ggtgaacaatatttaatgaaattttgagaaaagcccgttatgttaacggaaaattatgttAaagcaggaaatgttatggaa   
>ECK125136489   cyoEp3  reverse 447770 Sigma70 Weak 
gatgaaggctggaacatgacggcgtttgtcttcaccgtgctaatcatcgctatcctggttGtaggctccatctggattatg   
>ECK120010149   cysBp   forward 1333788 Sigma70 Weak 
atacactaaggctataaatgatatagtggttatagttagcaccttttttattattaaatcGtattagtcacccgccaggtg   
>ECK120022294   dacCp   forward 880653 Sigma70 Weak 
gcaggatattgcataaactttaaaaactttaccaacttacggtttctttaagtttgtgtgTgcgttattaatcaccaaact   
>ECK120009913   dcuDp   forward 3374766 Sigma70 Weak 
tacaaaataatcataagcgcatattttttaatgaaaaatcacctcacctacaattaaaaaCacgacatccgcaccataaat   
>ECK120029294   dicBp   forward 1649597 Sigma70 Weak 
attgttaactggttaacgtcacctggaggcaccaggcactgcatcacaaaattcattgttGaggacgcgataatgaaaacg    
>ECK120051380   dinBp   forward 250880 Sigma70 Weak 
cgcgttaaatgctgaatctttacgcatttctcaaaccctgaaatcactgtatactttaccAgtgttgagaggtgagcaatg   
>ECK120010093   dinGp   forward 833073 Sigma70 Weak 
ctgaaaaccgaaaaatgccacaatattggctgtttatacagtatttcaggttttctcatgGcattaaccgccgcgcttaaa    
>ECK120049203   dinJp   reverse 246615 Sigma70 Weak 
gtatcccggatcgtttctgaacaaacttaataaaccattattataaaattaacatatataTttcagttaattatgtaaaaa   
>ECK125136360   djlAp3  forward 57268  Sigma70 Weak 
aatagcgtcagtggtgttaggcacggcattgaatgacaggtatgataatgcaaattatagGcgatgtcccacaattgaccg   
>ECK125137252   dldp7   forward 2222082 Sigma70 Weak 
cagcgaaaatggtgcaaaaaccgtagtttgccataagcatgatggagagagaaaaagaatGctcagtttattgtctgaatt   
>ECK125137105   dmlRp3  reverse 1881855 Sigma70 Weak 
tcattgggttctcacttcctgaccatcaaaattgacaacatcaccatcctataattgactGaaaaggaattaatccccgta   
>ECK125136815   dsbBp6  reverse 1233147 Sigma70 Weak 
ttatgcaaatgggctggatagcaacgctttgataacaacttaccgggcatataaatgcccGgtttgccttttcgcccgata   
>ECK120011037   dsdCp   reverse 2477746 Sigma70 Weak 
aaaaaacaacgcaggctgacaaacgataaaatttgcctttcacatgaggtaaattgcatcAatggagtgatttacatctaa   
>ECK125136605   dtpDp5  reverse 742622 Sigma70 Weak 
gtatatttatgcaatcagacagcatattgcataaataatcagatctgtatcaaagttttaActttaaggaaacacaagcac   
>ECK125136607   dtpDp8  reverse 742670 Sigma70 Weak 
ccgacgccaaaagacgcaaattgtttatatcatcacgcttcagctaatgtatatttatgcAatcagacagcatattgcata   
>ECK125138002   dusAp6  forward 4261658 Sigma70 Weak 
agcctcctgaatagtgatgctgaataacataaccccatgatatatcgataaaataatctcTacatttgaaaatgcacggta   
>ECK120015437   dutp forward 3813852 Sigma70 Weak 
tgtttcccagccaactcaaggatttaacagcgacaacaacgcattacaccttttctggcaGgacggagataaagtcttacc   
>ECK120011034   ebgAp   forward 3222551 Sigma70 Weak 
tgctgccgtttattttcgtgatccagttaaagtaaatgcatttacctgctactttttagtAaaaattttactaaactcccc   
>ECK125137289   ecop5   forward 2303797 Sigma70 Weak 
atttctgctggtttgctctctcattagaatttaacactaaaagagcaggtaaaattgtctGaatgttctttaagttattca   
>ECK125136725   efeOp1  forward 1082243 Sigma70 Weak 
taacaaatacgacgcaaactcttgcttagttacaacatactttaaagggatagtctcgtcAtgaccattaacttccgccgt   
>ECK120009875   efpp forward 4375567 Sigma70 Weak 
aaagctttttggcgctgcgtccggctaacagtttttcctccgcgtctatattcaaaagacGcagaagttcatcaggatcgg   
>ECK125137314   elaAp3  reverse 2381614 Sigma70 Weak 
atattgccgtgacattgcgcgtgcgggttggcacaccggctgaagtacctaaaaaaattaAttccatgagttcatcacgtt   
>ECK125137317   elaDp8  forward 2382654 Sigma70 Weak 
cacacaggcatattgagcgatttttgatatttattcatctccttacgcactatattcagaGcaataagttgcctcttttca   
>ECK125136694   elfAp7  forward 997808 Sigma70 Weak 
agatttgtcacttattggatttagtatgcttgatttaaatggcggacaattattgttattAttaagtctaatgtcatttaa   
>ECK125136819   emtAp4 forward 1243125 Sigma70 Weak 
agtgaaacagagacatggcaattccttgctgacaacagaaacgaaatgtatatcatgccgCttaggtgtgccgttgtcacc   
>ECK125136554   entDp2  reverse 610141 Sigma70 Weak 
tgaacgccttatccggcctacaaaaatcttgccaattcaatatattgcaggaccatgtagGcctgataagcgtagcgcatc   
>ECK125137733   envRp14 reverse 3413633 Sigma70 Weak 
ctactgttttattttgacgcgggttgaaagaggcagaattaaaacctcgtaaattgaaatAtatattgatgtagtgaatgt   
>ECK125138031   epmBp3  reverse 4375703 Sigma70 Weak 
taaggttcgccgtctaacatgattttaagaccagcacgaaaatcgttgctatagtacgttGccataaggccctctgaaatt   
>ECK125137196   erfKp4  reverse 2063354 Sigma70 Weak 
aatacgacttctgatttgaacagttaaaaacgaaaagtctgataaaagctatacttaacgGatagctttcgcgacatagga   
>ECK120009935   exbBp   reverse 3152014 Sigma70 Weak 
atgcaaatagtaatgagaacgactatcaattcgacgtcgttttgatattattatgcgcagAttttgtgacttgcgtcctgg   
>ECK120011031   fabAp   reverse 1016498 Sigma70 Weak 
actggtttattccgaactgatcggacttgttcagcgtacacgtgttagctatcctgcgtgCttcaataaaataaggcttac   
>ECK120010075   fadIp   reverse 2460511 Sigma70 Weak 
tagctcccactttcccttttctccacttggctaaatgtaaaaaaatggttaagactatgaTcaggtcagaccactttattt   
>ECK125136522   fdrAp4  forward 546506 Sigma70 Weak 
gcaaaaaaatatagttagaatttatttgataatccgctcacttttaacctgatttttaaaAcaacaacgcttattaaaaaa   
>ECK120016950   feoAp   forward 3540057 Sigma70 Weak 
accaacattcgcacacattttaagtattgctgatagaaaccattctcattatcattgtgtTgttgattatttaatctctcc   
>ECK125136497   ffsp6   forward 476288 Sigma70 Weak 
atagccttcgggaatagcggcgacgatttgccagacgcgttggggaaatgaatcttctttTtccatcttttcttcctgagg   
>ECK125136498   ffsp7   forward 476422 Sigma70 Weak 
aaaccagcatctggcacgcgatgggttgcaattagccggggcagcagtgataatgcgcctGcgcgttggttctcaacgctc   
>ECK120010999   fhuAp   forward 167442 Sigma70 Weak 
tgcgtaccgcttgcgaacccgccagcgtttcgaatattatcttatctttataataatcatTctcgtttacgttatcattca   
>ECK125109862   fhuFp2  reverse 4605752 Sigma70 Weak 
ttgcaacatgatttcatctctttcattgataatgataaccaatatcatatgataatttttAtcatttgcaagccagataaa   
>ECK125137972   fieFp3  forward 4106432 Sigma70 Weak 
tgtgggggttttttttatcctcaatttgcctgctgcttaatgcattgcagatgatttgctTccgttatactagcgtcagtt   
>ECK120009934   fiup reverse 841648 Sigma70 Weak 
aaatgtatttctttttcgcgcaatgggtgatagaaaatcgctccaagtgataatgcttatCaaaattattatcactttcac   
>ECK120016579   flgAp   reverse 1130885 Sigma70 Weak 
cgcaaaatgggtcgctatttatgccgttgatggtcattgcggacaggtacaattcacgttGtagaaatggctgggggcgaa   
>ECK120016580   flgBp   forward 1130993 Sigma70 Weak 
gacccattttgcgtttattccgccgataacgcgcgcgtaaaggcatttaagctgatggcaGaattttgatacctgcggagg   
>ECK120016702   flhBp   reverse 1966216 Sigma70 Weak 
cgcctgttttgccccttactcaaaccattgaacgctttgcgctctggcatcattcacgctTaatactctttccaggattgg    
>ECK120010547   fliDp forward 2003817 Sigma70 Weak 
ttttctctgccccttattcccgctattaaaaaaaacaattaaacgtaaactttgcgcaatTcagaccgataaccccggtat   
>ECK120016704   fliEp1  reverse 2013036 Sigma70 Weak 
cgtttttttgttgctatttagcgcctttgtcttattgacttactggtaggctttgctaccAgaaattatccgggagacgag   
>ECK120016705   fliFp1  forward 2013146 Sigma70 Weak 
acaaaaaaacgggtttattggcggatagaaaaaaacgaaagcacaaataatgggagcgtcAatttttcgagtttgctgacc   
>ECK125137622   folBp5  reverse 3204648 Sigma70 Weak 
cgcgattgcactcataagctgttccgttttgaaaattcgtgttcaacgatgaatctgtggAtaatacgcacatttcgccgg   
>ECK120035125   folEp   reverse 2243848 Sigma70 Weak 
cgtggctccttgttgtgttgtttgcaatttcttcatcataccgtttattcaatgtgctgtGagtaactttcacttccgtat   
>ECK120010243   fprp reverse 4114499 Sigma70 Weak 
tcgattgagccttccagtccttcgggactggaatttttttgttcggagaacgaagataagGcaagtcaatcaaaacaggag   
>ECK125137754   frlAp13 forward 3499835 Sigma70 Weak 
tgtgcgaaattttgtgatcttcctccacattacataacatcatatgttgttatattcatcAtgcattgtcatgttaccttt   
>ECK120010219   fruBp   reverse 2263597 Sigma70 Weak 
aaacttttgctcataactttacggctttccttgcgtgctgaaacagaagtattatgctttCttgaaacgtttcagcgcgat   
>ECK120015390   ftsKp3  forward 933218 Sigma70 Weak 
ggtaacctggtactgttgtccgttttagcatcgggcaggaaaagcctgtaacctggagagCctttcttgagccaggaatac   
>ECK120011035   fucAp   reverse 2933854 Sigma70 Weak 
aatgaccgttttgataaatatttttaagagcggtcatttttaatggggttataaaaagagAacttgcagttatttactgtg   
>ECK120010191   fucPp   forward 2934119 Sigma70 Weak 
ctagctaataagtgtgaccgccgtcatattacagagcgttttttatttgaaaatgaatccAtgagttcatttcagacaggc   
>ECK120010217   fumBp   reverse 4347348 Sigma70 Weak 
tataaatgcactttgcgtgccgcccgtgactacgcggcacgccattttcgaataacaaatAcagagttacaggctggaagc   
>ECK125141980   fumCp1  reverse 1686654 Sigma70 Weak 
gggcggtttttttacatggcacgaaagaccaaacatttgttatcaaatggtaaataataaGtgagctaaaagttgcttaac    
>ECK120010723   garPp   reverse 3274934 Sigma70 Weak 
tcattgtcgttacggcataaatgaaactcataaataacaccttccccataataataaaaaTcagcataagtacccgaggta    
>ECK120015472   gclp forward 533907 Sigma70 Weak 
gcggagcgggtttttttgacaaaatttgaaagttggaaaaattttccaataaatagaggtAggaataaaatggcaaaaatg   
>ECK125136710   gfcDp3  reverse 1048118 Sigma70 Weak 
gattatctgcaagatcacccccgccttgcaggcgcggacaagaataacgttatggtgattAcgcctgagggtgagactgtc   
>ECK125136732   ghrAp6  forward 1097824 Sigma70 Weak 
tggttttaataagcgaaatctgctttttttgccaccgaccacggatttgttatgctggtgGcctttgtagatcataacgat   
>ECK125137571   glcAp10 reverse 3121364 Sigma70 Weak 
tacttgttatgccagaggtagcaattgcgttagcggcgtactgttgctgtaaagtataacGcctatattttacagttcagt   
>ECK125137620   glnEp6  reverse 3199801 Sigma70 Weak 
ttgccacgcctgacgcgtgatattgactcaatactgttgctggcgggttactatgatcctGtcgtcgcgcaagcctggctg   
>ECK120015498   glnQp   reverse 846631 Sigma70 Weak 
actgcgtcgtatgctgccgccgctgggtaaccagtggatcatcagcattaaagacacctcGctgtttattgtgatcggcgt  
>ECK120015424   gloAp   forward 1727801 Sigma70 Weak 
ttacccgacgttgtaatccaacattgcgagcggcgtaaagccgccgctatactaaaacaaCattttgaatctgttagccat   
>ECK125136401   gloBp5  reverse 234926 Sigma70 Weak 
gcaattgatttctgcgcttaaattgccaatcttaagcagatgaaaaccatacattttagtGaaccacgggttgagctggcg   
>ECK120010125   glpABCp forward 2352583 Sigma70 Weak 
aatgttcaaaatgacgcatgaaatcacgtttcactttcgaattatgagcgaatatgcgcgAaatcaaacaattcatgtttt   
>ECK120011001   glpTQp  reverse 2352451 Sigma70 Weak 
atttaataatgtgtgcggcaattcacatttaatttatgaatgttttcttaacatcgcggcAactcaagaaacggcaggttc   
>ECK120016706   gltIp1  reverse 687896 Sigma70 Weak 
aataggctgattcaaggcatttacgggagaaaaaatcggctcaaacatgaagaaatgaaaTgactgagtcagccgagaaga    
>ECK125138011   gltPp6  forward 4294307 Sigma70 Weak 
atctttccataacaaatggttattcattaatcctgccataaactcgcgttattatgcattAatgcagcgaaaagctctgtt   
>ECK125137886   gltSp3  reverse 3828691 Sigma70 Weak 
cgatacccgtcatagttcatgaagttgccactgcgcgatgaagtatgacgagtatgaaagAgtgatgcggatacaaaggag   
>ECK120010609   glyWp   reverse 1992180 Sigma70 Weak 
tcaaaagtggtgaaaaatatcgttgactcatcgcgccaggtaagtagaatgcaacgcatcGaacggcggcactgattgcca   
>ECK120010048   gntRp1  reverse 3578749 Sigma70 Weak 
aaacaagcactgttttccccgggaaggttctgatgtgtccgtgttaaactaagagaatctAtctcttttgtaccttcagga   
>ECK120010056   gntXp   forward 3544667 Sigma70 Weak 
ctaaccaaatggctttatcaggtgcctgttgcagcacggcttcggccatatcagcaagtgAcagcgcaccaaatccccggc   
>ECK120015464   gorp forward 3646112 Sigma70 Weak 
aactggcggtactgccagacagcgatcgccgtggcatgaccgcttccggcatgattgtgaTtaacccgccgtggaaactgg   
>ECK125137872   gpsAp5 reverse 3783810 Sigma70 Weak 
gcgggtatcgaaggcacccagatggcgcattgcctgggagcatactgcccgaacattctgTtcccgtatgctcgtgagtgc   
>ECK120034547   gptp forward 255914 Sigma70 Weak 
taaaaagacgcggactcatgtgaaatactggtttttagtgcgccagatctctataatctcGcgcaacctattttcccctcg   
>ECK125135020   grxBp  reverse 1124103 Sigma70 Weak 
tagccagaaacgcgccgcgcgtcgtttgcttgaacgcgacgcctgatttgatactcccccCtgactccttcatactgaaag   
>ECK125136745   grxBp4 reverse 1124083 Sigma70 Weak 
gtcgtttgcttgaacgcgacgcctgatttgatactcccccctgactccttcatactgaaaGtgaactgacagccaaatgga   
>ECK125137874   grxCp2 reverse 3784576 Sigma70 Weak 
aaggcgtcgctggctgggctggcgaaaacttgcctttggtgcgcggcaaataatttacctGtcgtctttcatgatgcaggc   
>ECK125095208   grxD reverse 1734162 Sigma70 Weak 
gcaacaaatagagcaaagggataaaatagcaaaagcgtgatgaaaatgttattttccgatGccgcactgacccgctacaat   
>ECK125136473   hemBp7 reverse 389861  Sigma70 Weak 
aataataaccaacagctataaataaagattaaaaatattttcagtgaatataaaattattGctgtttctattaaaaagatg   
>ECK125136499   hhap6  reverse 480503  Sigma70 Weak 
atgaactgattgagcatattgcgaccttcgcacttaattacaaaattaagtataatgaagAcaataagctcattgagcaga   
>ECK125136758   hinTp1 forward 1161821 Sigma70 Weak 
tttttgcttaagaaatcgtgagttaaggttgaaagagcaggtttaactcgaccatactctAtactcgcagtgtggcgcggc   
>ECK125136354   hokCp4 reverse 16951   Sigma70 Weak 
gatagagaaaagccccgagtgatattttaccatcaacccgaggcctcctatatgctgaacAcatgtagagtgcctcttact   
>ECK125137132   holEp4 forward 1925029 Sigma70 Weak 
tattatctattcctttttgtaataacttttttacagagcataaccttgtctaatgtctgaGtcgaggatcatcaattccgg   
>ECK125137134   holEp6 forward 1925086 Sigma70 Weak 
tgagtcgaggatcatcaattccggcttgccatcctggctcactcttagtaacttttgcccGcgaatgatgaggagattaag   
>ECK125136592   hscCp5 reverse 683482  Sigma70 Weak 
atggtcgatgttgatcgtcagggctttgttgatttactggctgatcgtctgaaattttacGcttaacacacgtcattgatt   
>ECK125137913   hsrAp4 reverse 3940643 Sigma70 Weak 
attatccaaagcgatggcgacgcggcatttaaagcttgtcaggcgctgctacgctcacctGataagtgataacccgataac   
>ECK125136376   htrEp5  reverse 155438 Sigma70 Weak 
actttggtggcgcaattgaaggtaatgccaggctgtaatcaggcaaggatataattccgcAggaagcatagcgtgactata   
>ECK125138091   hypTp4  reverse 4558317 Sigma70 Weak 
aaaggaacgtttgaaacggcttaaacggttgtcagccgcccgaatggacgtagaatgcccGcaagggcggctgacagagta   
>ECK125138092   iadAp3  reverse 4559537 Sigma70 Weak 
ttacggtctgcgtgattaacgcattgctgtcgatctgggttatgcagcttattgtttaacAaggagttaccatgattgatt   
>ECK125137693   ibaGp4  reverse 3336983 Sigma70 Weak 
gtgacgcttcagggggtaaacgacaaagtgtataccctggcgaaattgtataatttgcctGctgatgttctgcctcgttaa   
>ECK125137694   ibaGp9  reverse 3336954 Sigma70 Weak 
gtataccctggcgaaattgtataatttgcctgctgatgttctgcctcgttaaattttttcAggccggatatggcgttaacc   
>ECK125137540   idip4   forward 3033039 Sigma70 Weak 
ggttgtcgataaacgctcacttggttaatcatttcactcttcaattatctataatgatgaGtgatcagaattacatgtgag   
>ECK125137541   idip5   forward 3032938 Sigma70 Weak 
tcatttctgactgtgttgcaatggccattgaaagtcgcttcaaatatatgatgctactttTttaaatggtttttacctgtc   
>ECK120010052   idnRp   reverse 4491182 Sigma70 Weak 
gctgggcgtgttagccattaacgccgtattgcactgaaagaataaaatattgtgatgtagTttcgggggaagattgaagat   
>ECK120010599   ileXp   forward 3215597 Sigma70 Weak 
acagcaggcgcgcggtaatggctggattgcgacacggagttactttataatccgctaccaTggccccttagctcagtggtt   
>ECK120009910   inaAp   reverse 2349499 Sigma70 Weak 
ttcattaatacgacacgtttcattaagattttcctcaggtaaccacctatagtcattgtcGttaataaaaatgacaggcga   
>ECK125138083   insAp13 forward 4518442 Sigma70 Weak 
gcctctgcttctggcatgtgtcggtcagaatgactcatgatgtggtctgctattattgacAtcctcactgccctaaaggat   
>ECK125138084   insAp14 forward 4518379 Sigma70 Weak 
caatagacatttttaacatgttgtttttctaagtgttataaggtaggtataaaatgggatGgagcctctgcttctggcatg   
>ECK125138074   insGp6  reverse 4503549 Sigma70 Weak 
gcaatccacataacaaaacgcgttttgttactgatgtcacaaattgagcatatttttgtaGctgatagtttgttacaaaca   
>ECK125137198   insHp2  reverse 2067498 Sigma70 Weak 
aattatcccgcctgctgaagaacgttgctctgagtgtgataaacctttttattcttgatgAtgtcagcgagaagatggaat   
>ECK125137573   insHp4  forward 3130025 Sigma70 Weak 
cgcccaactatctgccccgctttttttgccacccacgcctgccagatgatatggtccgtcCccggatttttcgcagacaaa   
>ECK125137210   insHp4  reverse 2103093 Sigma70 Weak 
cgcagatgatgattacattttgtttttgaatcccgatatcatcatgaagcatgatgatttGctgacatatattaaatatgt   
>ECK125136542   insHp4  reverse 575774 Sigma70 Weak 
ctttcgttgattacaaaatcaacctgcttgacaaaaatgacttcactaaggaaggtgcgaAcaagtccctgatatgagatc   
>ECK125136416   insHp5  reverse 275298 Sigma70 Weak 
gcttcagtggcgcattttgttgtgttgtttgcatataaccttctaaacgtatggacatctAaacatccaaagaaggtttgt   
>ECK125137212   insHp6  reverse 2103049 Sigma70 Weak 
tgaagcatgatgatttgctgacatatattaaatatgtcgaaagtaagcgttatgcttttaGtacattatgcctgttccgag   
>ECK125138079   insIp5  reverse 4508686 Sigma70 Weak 
aaattctgcaactgcgtaaggcgttaaatgaagctcgccttgagcgagatatattaaaaaAagcaactgtagattcaattg   
>ECK125136352   insLp5  forward 15380  Sigma70 Weak 
gggcaggcctgggtaaaaatagggtgcgttgaagatatgcgagcacctgtaaagtggcggGgatcactcccataagcgcta   
>ECK125137120   kdgRp9  reverse 1910140 Sigma70 Weak 
attgtaactaaccggcaaaagatggattgcgaccaccctggtgcgaaattataataaaaaAcagttctgatttttataaaa   
>ECK125136601   kdpEp3  reverse 721894 Sigma70 Weak 
cttccgccaggccaggagcagacgatatttgataagtttgctcgcgggaataaagagtcgGcagtaccgggggtagggctt   
>ECK125137507   kduIp5  reverse 2984194 Sigma70 Weak 
aaatgaaacattgttttatttttaattgaaaaccctagcccatgggcatatcatccctttAtagagaaaacgaaacagtgt   
>ECK125137429   kgtPp6  reverse 2725809 Sigma70 Weak 
ctaactaaattcatggttaaggttgcataatgatatgcaacaaatgtataatatttccttTacaaaaaaaataaacaaaag   
>ECK125136826   ldrAp8  reverse 1269477 Sigma70 Weak 
ttgaaaaaccggaatgcactcttcattgcaaacatttcagggatgaagtgaagatgaattGagtcgtagtatccacaccaa   
>ECK125137104   leuEp4  reverse 1880767 Sigma70 Weak 
ccgctacagattggttagcatattcacctttaatcgcgcatgatcgaaagataattaaagAggttaatgtgttcgctgaat   
>ECK125138114   leuVp2  reverse 4606273 Sigma70 Weak 
agtcccccccctcgcaccaaaaaccacgttgatattgctcgcactgggcgaaggtggcggAattggtagacgcgctagctt   
>ECK125137167   leuZp3  reverse 1992050 Sigma70 Weak 
tagctcagttggtagagcacgaccttgccaaggtcggggtcgcgagttcgagtctcgtttCccgctccagtttaaaagaca   
>ECK125137884   ligBp1  reverse 3821256 Sigma70 Weak 
ttttgcgtagctgcttccgcatttgcctgtcattcactgcaataaagacgattttcaggaAgcgtcctcgcagactccgtt   
>ECK125136782   litp8 forward 1198590 Sigma70 Weak 
gtgtcttacgacatgcttaccttaatcgttcccagtgtgcctatagcagatattctaaacAtgtcgataattcattacgca   
>ECK125136783   litp9 forward 1198668 Sigma70 Weak 
gcatatagtatcgaacatagaaaaaactgaagattcatcttattttgtatatactacctaGcccaacaatgtagaggttaa   
>ECK125136767   lolCp5  forward 1175399 Sigma70 Weak 
ccctgacgatcacttacagttcagacgtttacccatcttgctttcgcttatatactcgtgTctttgctacagcaaccagac   
>ECK125137675   lpoAp2  forward 3293211 Sigma70 Weak 
aaccgggcattaatcccaaaatgttgcagcaataaaccggtgtgacgagtatcctcggcgGcaatcagatcaacggcctgt   
>ECK125138066   lptFp5  forward 4486188 Sigma70 Weak 
gatttcgacgactcaagagaataaatgacgtttaagccatgaaacaagctaaaatcctgcAaaagacgagtttttacgggc   
>ECK125138067   lptFp6  forward 4486122 Sigma70 Weak 
tacggcattggcacgtcagaacaaaatctgagaggtgaatccgttgagtataattatcttAgcgacgatttcgacgactca   
>ECK120033733   lpxCp1  forward 106508 Sigma70 Weak 
gctgattaagaattgactggaatttgggtttcgaggctctttgtgctaaactggcccgccGaatgtatagtacacttcggt    
>ECK120034947   lsrRp   reverse 1601257 Sigma70 Weak 
ccatcacagatataaatgagcaagaactgaacaattgcattaaagatttaaatatgttcaAagtgaagaatgaattatgac    
>ECK120011039   lysAp   reverse 2978951 Sigma70 Weak 
ctcgcaatccggtaatccatatcatttttgcatagactcgacataaatcgatattttttaTtctttttatgatgtggcgta   
>ECK120011040   lysRp   forward 2978950 Sigma70 Weak 
aatgtggcataacaaactccagataagtgcttttttatgattacgccacatcataaaaagAataaaaaatatcgatttatg   
>ECK125136965   maeAp3  reverse 1555742 Sigma70 Weak 
acgattaaacaccattgcctgcgcaatggtgtttttgtttttatctgctttatacttgagGccgacgccctggcggtaaag   
>ECK125136483   makp4   forward 410118 Sigma70 Weak 
tgataacgaattgtcggcggccttgcattgccaatccggttgtccgtctctacgctattgAtattgaaaaaaataaggaga   
>ECK120010133   malKp   forward 4246736 Sigma70 Weak 
ccataaaaaagccagggggtggaggatttaagccatctcctgatgacgcatagtcagcccAtcatgaatgttgctgtcgat    
>ECK120010245   marRp   forward 1619093 Sigma70 Weak 
cgtggcatcggtcaattcattcatttgacttatacttgcctgggcaatattatcccctgcAactaattacttgccagggca   
>ECK125136442   matAp10 reverse 311460 Sigma70 Weak 
attgaattccttttccgttcacatattgacactcatcgggaaaaaaaacataaatttaagCccaatcgaaaataattaaac   
>ECK125136440   matAp7  reverse 311482 Sigma70 Weak 
ttttctaaatattgacttaaccattgaattccttttccgttcacatattgacactcatcgGgaaaaaaaacataaatttaa   
>ECK125136441   matAp9  reverse 311432 Sigma70 Weak 
acactcatcgggaaaaaaaacataaatttaagcccaatcgaaaataattaaacttaatctCgtttaacctttattgatatg   
>ECK125136437   matBp5  reverse 310797 Sigma70 Weak 
gcaacctaaatcgattgccagaattgaaaattgtagtgtgaagacagtgtatacccatcgGcgtaatgctgaggccaagct   
>ECK125136640   mcbAp5  reverse 842153 Sigma70 Weak 
aaaaatcagcattatgcatgtcattgatttgtcttattttgtaaaaatatatcgttcaaaAaataagcacatctctgtcaa   
>ECK125136799   mcrAp8  forward 1210319 Sigma70 Weak 
acaaaagaaagtaaaacaacagcaacttgttgcaattttatcaataaaagtagtattgtcGtgaaaaattgattaaagatt   
>ECK125137607   mdaBp5  forward 3172506 Sigma70 Weak 
aaagactttgcacattttgctaatttcaccgtaccgctctgtgacgtactatagtcggcaAacgtctcaccttgaggttaa   
>ECK125137608   mdaBp7  forward 3172407 Sigma70 Weak 
taagaattatgaggaatggctatcagtattgtcattttcagaaaatatttatcctgcatcGgtgagtcagagtaagatcag   
>ECK125137039   mdtKp9  forward 1743375 Sigma70 Weak 
aaggggtaagaatggctattttttcactggagaattaataaatcctcgctacaatagactGaatttcccctgcttcttctt   
>ECK120010090   menBp   reverse 2376887 Sigma70 Weak 
ctggcggcggaactggctgccgactgccatgtcattcctcgcgccggacataacgcgcatCgggaaaatcccgctggcgta   
>ECK120011042   metCp   forward 3152075 Sigma70 Weak 
ctgcgcataataatatcaaaacgacgtcgaattgatagtcgttctcattactatttgcatActgccgtacctttgctttct   
>ECK120011004   metHp   forward 4223783 Sigma70 Weak 
acaaatctcatgttgcgtggtggtcgcttttaccacagatgcgtttatgccagtatggttTgttgaatttttattaaatct   
>ECK120015495   mglAp   reverse 2239391 Sigma70 Weak 
ggtgcggctgatggcaccaactggaaaatcgacaacaaagtggtccgcgtaccttatgttGgcgtagataaagacaacctg   
>ECK120010226   mglBp   reverse 2240566 Sigma70 Weak 
cgctttcaatctgtgagtgatttcacagtatcttaacaatgtgatagctatgattgcaccGttttaacgttgtaacccgta    
>ECK125137248   mlrAp6  forward 2214749 Sigma70 Weak 
ctgcgtttaactttctttgaactcttgcagaaaaatgagaattcgtgagtacgatcactcAaaatcgcctggcaaaaataa   
>ECK125137496   mltAp6  reverse 2947273 Sigma70 Weak 
cccgatcacggatttggcatgattttgaacaaaaacaaatcactaaagcctattttttgtGcaaaatttgcgtcagggaga   
>ECK125136399   mltDp3  reverse 234025 Sigma70 Weak 
tattgcaacaacctgaagagcgttttgcatggttaaggtcaaagaaagataggttctgatAaaactttcttgtcatcggct  
>ECK125136400   mltDp4  reverse 233982 Sigma70 Weak 
gaaagataggttctgataaaactttcttgtcatcggctccgttcgccgttatgatcggtcGtcttttaagcaactattgac   
>ECK120016184   mltFp   forward 2695767 Sigma70 Weak 
ggtttacgcaaaatgccgctcatttatgagtaaacctttcactattattacgttttttcaAgctgggacgcgcacgacaca   
>ECK125136419   mmuPp5  forward 275287 Sigma70 Weak 
tctgcgtctggtgcagggttgactttgcattctgttaacaaacgcggtataacaaaccttCtttggatgtttagatgtcca   
>ECK120010502   mngRp   reverse 765926 Sigma70 Weak 
cattatgtgatcaatttcacttgattgaaattatttgtattgtatttgtattatttacagGatgaatttatcgggcataat   
>ECK125136648   mntRp4  forward 853135 Sigma70 Weak 
atatagctattgctaaaacgttaattttttgtaccttcgcaactctggtttacaatgtgcGcacgaaatgagaacgctatg   
>ECK125136649   mntRp5  forward 853083 Sigma70 Weak 
tcgatccttgagggatgattgcattacatacagatatagcacaggctatattatatagctAttgctaaaacgttaattttt   
>ECK125137536   mocAp9  forward 3015056 Sigma70 Weak 
gtgggacgtttctgcgcacctaaatcaatgactaatgccgatgggtcaactatacttttcAcgagtctttatgacctctct   
>ECK125136925   mokBp3  forward 1492305 Sigma70 Weak 
gacgaaaataatcacttcacgaaattgcgtgctgttttccagaatttttcgtcattcgggTtagccagtttagccattcgt   
>ECK125136881   mppAp13 forward 1393121 Sigma70 Weak 
ttaccgcattttggagactattatttacactaaatctgatttgatatattgatacttaaaAcatttgatgcttcctttgtc   
>ECK125136880   mppAp9  forward 1393139 Sigma70 Weak 
tattatttacactaaatctgatttgatatattgatacttaaaacatttgatgcttcctttGtcacttttttgatggaagtt   
>ECK125137292   mqop5   reverse 2306858 Sigma70 Weak 
cccttcatttctaataaccctataattaatcaacgaaattataatgtttctaaaattagaAtataatttataaacattatt   
>ECK125137598   mqsAp8  reverse 3168289 Sigma70 Weak 
atctggcaggatgtttacagacccaggcttgttacaggccaggtttatcttaaaattacgGtaattcatgacgtactgatc   
>ECK125137599   mqsAp9 reverse 3168371 Sigma70 Weak 
ttttgatggtatgtgtaatgttatcattggattatcagagagcgacttttataaaagcatGaccacctactctgatcatac   
>ECK125137723   mreDp2 reverse 3399083 Sigma70 Weak 
cgatgacgccggaagaggtgcatcgtgttgctaatgaacgtctgatgcagatgatgccgcAggtattgccttcgccagacg   
>ECK125137695   mtgAp4 reverse 3349831 Sigma70 Weak 
cagcatatatgctggcgcagaacattgcagaagcggcgagcggcattgataagctggtttCccgcgtgctggttctggctg   
>ECK120010246   mtlAp   forward 3772188 Sigma70 Weak 
tgatatcacacaaaaggccgtcgactggacagttaaccgattcagtgccagatttcgcagTatctacaaggtccggctacc   
>ECK125137626   mugp6   reverse 3215496 Sigma70 Weak 
cattaccgcgcgcctgctgtttttataaacaatgtattttcaatccgttatacttttcctGgtgatgttagaaaggagtaa   
>ECK125137501   mutHp7  forward 2969614 Sigma70 Weak 
cctaaaaagcaatataaatcagagaattgaacaacgcatgtggaaaaagttacactgcgaAtattcggcacataattgctg   
>ECK120011044   nadBp   forward 2710357 Sigma70 Weak 
tttttctcgccgccctgcgtcagcgtgtttagcaactgtaacaaatattaaaatagcaggTgtttatccgcacaacatgat   
>ECK125137443   nadKp2  forward 2750763 Sigma70 Weak 
actcatgaatttctccgcgtttttttcgcattcatctcgctaacttcgcttattatggggAtcagtttcagggtttcaagg   
>ECK125136769   nagKp3  forward 1178540 Sigma70 Weak 
attgttgctgagtcttttggcaagttggtatccggcgcggcgcgccagtaatattgacccTgcgcgagtccttagcggcca   
>ECK125137706   nanRp10 reverse 3374676 Sigma70 Weak 
ttaaaaaatatgcgcttatgattattttgtaagaacacattcataatattcataatgctcGtgaatagtcttataaataat   
>ECK125137705   nanRp9  reverse 3374703 Sigma70 Weak 
tttaattgtaggtgaggtgatttttcattaaaaaatatgcgcttatgattattttgtaagAacacattcataatattcata   
>ECK120009939   narUp1  reverse 1544124 Sigma70 Weak 
tttcttatctattctttcaatcagcacttcacccaattcatccttaattctaataactggCtattgcgccttacctcgtgt   
>ECK120010214   narXp   reverse 1277777 Sigma70 Weak 
gtgagtacagtgacttcataaaaattatgagatttttcacggtgctgtaaaatccctaccCttaccgatgtaaagcgacta   
>ECK120015471   narZp   reverse 1542690 Sigma70 Weak 
agtgtttttaatcttctacatcgtttgtgtgctgctgacctggctggtttatggtcggcgGaagttcagccaaaaataaga   
>ECK125137405   ndkp4   reverse 2644960 Sigma70 Weak 
tgcaatagtctgttttgtccctgattgttgctaaaactcattttattttaaaaaaatgttAccttcatcaatagtcaacgg   
>ECK120015394   nohAp   reverse 1636603 Sigma70 Weak 
cataattgattatttgacgtggtttgatggcctccacgcacgttgtgatatgtagatgatAatcattatcactttacgggt   
>ECK120015433   nudBp   reverse 1948674 Sigma70 Weak 
cgaaatcattcgcgttgcatcgaggcggcaactgagtgaactcccatgagcatagataacTatgtgaatgggatgagcgaa   
>ECK125137985   nudCp2  forward 4196719 Sigma70 Weak 
gtttagcctcatgtacgattctttgccaggcttaatgccaaccagattgtagtaagccacGagcagatgcttacgtacatg   
>ECK125137759   nudEp6  reverse 3526246 Sigma70 Weak 
gcaaattcctggagttatttcaacctattgacttttaatttgatttgaggacgattatttAttaagttacataaatgtaaa   
>ECK125137308   nudIp3  forward 2364525 Sigma70 Weak 
tatcatcgcaaaagagattactgtcactttcacatatttgtgagttaccgtattctcatgGtttctttttatttataagga   
>ECK125137331   nuoNp1  reverse 2391717 Sigma70 Weak 
ccgttatctctacctttgggctggtctttgcatctgtttattcgctggcgatgttacatcGcgcttacttcggtaaagcga   
>ECK125137231   ogrKp5  reverse 2167548 Sigma70 Weak 
tgagtgatgtttttattttatctgtttgttttgtaagggtaaattaactaaaatggcaccAtcaacaaaaccggaagaggt   
>ECK125136906   ompNp3  reverse 1437079 Sigma70 Weak 
gacaataaaggcatataacccgcgcagaataacgtatagcaaattaaaagtataatttttAttttgtatgtattatcttcg   
>ECK125136907   ompNp4  reverse 1436984 Sigma70 Weak 
cttattatcatttcagaggaattatttgattaaggttttacttaaggcgtaacaaatgatAtttatcggctaactgaactt   
>ECK125136908   ompNp6  reverse 1437058 Sigma70 Weak 
gcgcagaataacgtatagcaaattaaaagtataatttttattttgtatgtattatcttcgAtacattcaccagacttatta   
>ECK125138111   opgBp7  reverse 4599494 Sigma70 Weak 
aacatcgcatttttttgacactagaattgcagcaatatggcgacgccattacattgtgctTctcaaaaagcttaaacgttg   
>ECK125136931   opgDp7  forward 1496682 Sigma70 Weak 
tttgctttaaaatctgaccatccgcctttgcaaaaatttgcctgattttacaaacgaatcAggctcatcccatcgacataa   
>ECK125136933   opgDp9  forward 1496776 Sigma70 Weak 
ttatgcatattctctcagttcaacaattggattattaataaatattgtctagagtgagcgGtcataaataagcactttctt   
>ECK125138036   ornp5   forward 4391584 Sigma70 Weak 
ggtcgcccctgatgggcaaaacatctatgatacacgcaattgtggatcaatatagtcactGtgaatgggtggaaaatagca   
>ECK125109032   oxySp   reverse 4158394 Sigma70 Weak 
taggtagaatagcaatgaacgattatccctatcaagcattctgactgataattgctcacaGaaacggagcggcacctcttt   
>ECK125137596   parCp4  reverse 3166030 Sigma70 Weak 
cacgtccggcggcgctattcacgttgatctcctgtgactcgacgcggcagataatgtagtAtctccggcaatattgcccct   
>ECK125137253   pbpGp5  reverse 2225066 Sigma70 Weak 
cgctggcgattggcgtgctggtactggaagtgctgctcgccctaaccgttatactatgggGctacggttatcgtttgttct   
>ECK125137254   pbpGp7  reverse 2224941 Sigma70 Weak 
gcagcatttcctcacgattctcctttgacgatcgcactttttgctcgttatgatggcgtcGctagcctcagtaaatcctta   
>ECK125136684   pflAp8  reverse 951228 Sigma70 Weak 
tcactcaatctatgtaattagatttgactgaaatcgtacagtaaaaagcgtacaataaagGctccacgaaagtggggcctt   
>ECK125137981   pflDp3  forward 4143953 Sigma70 Weak 
tgctgacgccattatgagcaaaattgaagctcacctggcgcaaaccgcttaagttcttctCccgctcgcaagggcgggttc   
>ECK125136859   pgpBp4  forward 1339235 Sigma70 Weak 
aatgctggttctgtattggcttattttgccataacgagaaggggttcacctaatcacgacGcgtcgatcgttcacggaatg   
>ECK120011010   phoAp   forward 401707 Sigma70 Weak 
aaagttaatcttttcaacagctgtcataaagttgtcacggccgagacttatagtcgctttGtttttattttttaatgtatt    
>ECK120011011   phoBp   forward 417101 Sigma70 Weak 
tgaagatatgtgcgacgagcttttcataaatctgtcataaatctgacgcataatgacgtcGcattaatgatcgcaacctat    
>ECK125137910   phoUp2  reverse 3907646 Sigma70 Weak 
cacacggcgtttatgtacctgggcgaattgattgagttcagcaacacggacgatctgttcAccaagccagcgaagaaacaa   
>ECK125136796   pinEp1  forward 1209527 Sigma70 Weak 
caatttatttgtcggataagcctttgccagttccgggtattcttcagcagaaaaagcggcAccattgcatttcagccagcc   
>ECK120029525   pitBp   reverse 3136403 Sigma70 Weak 
tatcgttaaaaaatgatatttcactttgcccatgccgttaaagtcactgataatgcgtccGttcgtaaattcaaaatggcg   
>ECK120049219   pldAp   forward 4004814 Sigma70 Weak 
ggtttctactttaggaagggataactaacggctatggagttaagtatgtaaaatagcccgCagaaaaatattcaccttatc   
>ECK125137312   pmrDp3  reverse 2373574 Sigma70 Weak 
tcacttctcatttctgccattccattgccgttgataaagagtttatctgttaatctgtaaAttgatgtgaaaactcttagc   
>ECK120010629   pntAp   reverse 1677975 Sigma70 Weak 
attttcagtacgttatagggcgtttgttactaatttattttaacggagtaacatttagctCgtacatgagcagcttgtgtg   
>ECK120015389   polBp   reverse 65803  Sigma70 Weak 
gggcagtaatgactgtataaaaccacagccaatcaaacgaaaccaggctatactcaagccTggttttttgatggattttca   
>ECK125136772   potDp5  reverse 1182848 Sigma70 Weak 
tggtgctgtcgctggtgatggttattgccagccagcttattgctcgtgataaaacgaaagGtaacacaggggacgttaaat   
>ECK125095184   ppdDp   reverse 117705 Sigma70 Weak 
tgcgttttcgctaatagttgacagatttatccgctccatcgcgggcggataatctcccctTccccaactttcttcgtaacg   
>ECK125137467   pphBp1  forward 2859737 Sigma70 Weak 
gctatcgggaatattaacgacaactgacgaataaaataaaaacaccctgtataataggaaAgcttattttacagggtaaaa   
>ECK120010561   ppiAp2  reverse 3492395 Sigma70 Weak 
cattttaagaggtgattttgatcacggaataaaaagtgatcgtcaggttacatatatttcAgatacgtaaaattaggtaaa  
>ECK120010562   ppiAp3  reverse 3492430 Sigma70 Weak 
gtttaaatgttttattgcaatcggttgctaaattgcattttaagaggtgattttgatcacGgaataaaaagtgatcgtcag   
>ECK120010563   ppiAp4  reverse 3492449 Sigma70 Weak 
ttaggtgattttgtgatctgtttaaatgttttattgcaatcggttgctaaattgcattttAagaggtgattttgatcacgg   
>ECK125137058   ppsRp6  forward 1787383 Sigma70 Weak 
gctgttttcataaaaaataaaattgaaggttcattttataaaccagacataacgttctacGcttctgtgcgtttttaattt   
>ECK125136413   proBp8  forward 260216 Sigma70 Weak 
aacaggaaagtttttaacctgagattgttaaagatatattacagattaataatattcttaAaatgtggtaatttattaaat   
>ECK120015167   prpRp   reverse 348471 Sigma70 Weak 
tttcaggcaatgtttcaccgcgtttcattgcaacaattatgaaacaagactaaacccaatAttcggtttcttaactttgcg   
>ECK125137426   pssAp4  forward 2722578 Sigma70 Weak 
gcgctagcccgcaagctcgggtttaacgttgatatccagctcgaagaggggatcgttgggCttacgctaaatcttgcccag   
>ECK120035100   pstBp   reverse 3908447 Sigma70 Weak 
agaggggcgaggggaccgaccgagcgcctttttgactctgtacacggttaacactttgccGgatgcggcgtgaacgcctga   
>ECK125137137   purTp3  forward 1930855 Sigma70 Weak 
cggttgagaaatcaacatcagcaataaagacacacgcaaacgttttcgtttatactgcgcGcggaattaatcaggggatat   
>ECK120010529   pykFp   forward 1755467 Sigma70 Weak 
atattttttgaaacgctgtttttgttttccttttggattaatttcagcgtataatgcgcgCcaattgactcttgaatggtt   
>ECK125137484   queEp7  reverse 2905606 Sigma70 Weak 
tcggtaattttatattcgttatcattaaaaactaatacagaaaaaataaatataattttgGtgaatgttttgacatgatta   
>ECK125136891   racRp4 reverse 1420449 Sigma70 Weak 
ctggacatctctcggcaggcaattgacgtacccctttgatccattgatttacgcttggagGtgatacacctaaaagcctag   
>ECK125137924   rarDp1 reverse 4004227 Sigma70 Weak 
acacaatgaagaacagctttatattgccagtgccaccgccacctatatggtaggttgaagAcataaaagcaggtaaactgc   
>ECK125137926   rarDp3  reverse 4004258 Sigma70 Weak 
gcaataaagtcgccgtcgcccgcgttgaattacacaatgaagaacagctttatattgccaGtgccaccgccacctatatgg   
>ECK125136412   rayTp8  forward 247624 Sigma70 Weak 
cgctttcccgatataaaacaacctcattgccaacctttccttttcttcttaccgttgagaAaaaggagtcgccatgtctga   
>ECK125137316   rbnp4   forward 2381581 Sigma70 Weak 
tgcagatcttgccattcaatcataatgctctccttttagatgtatgccttatactagccgGaatattttttgaaacgtgat   
>ECK125136829   rdlBp4  forward 1269856 Sigma70 Weak 
ctgcgcgagcgtcatatagccgccttgttgtaatgacaacattttgcggctattcttgaaGtgtctggtttcaagattagc   
>ECK120015765   recNp   forward 2751759 Sigma70 Weak 
aattattctaattttacgccagcctctttactgtatataaaaccagtttatactgtacacAataacagtaatggtttttca   
>ECK125137930   recQp2  forward 4005833 Sigma70 Weak 
ggattaccctctcagagactaaaagcattgcagtttctcgcgcaggcgctgaaaatagcgCctgtttttatttcaggcaat   
>ECK125137938   rfaHp4  reverse 4024873 Sigma70 Weak 
atttgttaaattagcgtgaactctgacggtataacgcaaaccggggaatataattaacttAgcgtaaagcttttgctatcc   
>ECK125137939   rfaHp5  reverse 4024965 Sigma70 Weak 
aagaagtcgcgtaaatcgttatatttcatggcgtccattgtagcctcttaatctgcgcccAttatacggcgttcatctttg   
>ECK125137219   rfbXp6  reverse 2109586 Sigma70 Weak 
ctttcgccaaaagatgaaaggctctttacgttagatgagcttatcagattaaaattaattGcatgaatacgaataaattat   
>ECK125137220   rfbXp7  reverse 2109718 Sigma70 Weak 
tttttggttctgtctgatatcgctgaatttcaatataaaactacaaactattatcatcctGaaagcgattgtggaatatgt   
>ECK125137216   rfcp10  reverse 2107283 Sigma70 Weak 
tagcagagaagacaaggttatatttggcgggcgtttggccgagtataaatattatgatatGcatcaagtgatatctgccgc   
>ECK125137217   rfcp11  reverse 2107444 Sigma70 Weak 
tataccagaataattgagcataaacattttgactatgttgagacaaagcatacggttgttAcaaaagaatatccattagag   
>ECK125137215   rfcp8   reverse 2107234 Sigma70 Weak 
tattatgatatgcatcaagtgatatctgccgctctttatcaagtgaaaaatataatgagtAcggattaatgatctatcttg   
>ECK125095203   rfep forward 3967800 Sigma70 Weak 
aatgccgcgctggcgatgttaggaaaattcctggaatttgctggcatgttatgcaatttgCatatcaaatggttaattttt   
>ECK125137305   rhmAp3  reverse 2358946 Sigma70 Weak 
ctgcgcgtgaaagcagaaacgttatttgccagcgatgcggcgggattactgacgctggcaGcggtggcggtcatcggttcg   
>ECK125137811   rhsBp10 forward 3619113 Sigma70 Weak 
taaataccctatccgaaccttctcttttgtaacgttctaaatatattcctaaaaatcttcAattcattgtgaccacaagtt   
>ECK125137812   rhsBp11 forward 3619003 Sigma70 Weak 
gcggcgtgcggcacgggcatttgcagtgcttgccgaaggaagattgagtctattattgggTcctttggtgaacgatcaaca   
>ECK125137809   rhsBp8  forward 3619178 Sigma70 Weak 
attgtgaccacaagtttttcttcgctttttcgtatgaagatactgtcattaaaataatagAaaaggattttacgatgagcg   
>ECK125136518   rhsDp8  forward 523066 Sigma70 Weak 
actaataaaatcataaatcatatgcgttgaatggatattatccatatagtgaatttgttgAtgatgaattcatctgtgcta   
>ECK125136645   rhtAp8  reverse 850304 Sigma70 Weak 
aacgggccatttcatgtaacagaacgtttccatacaccgctatccatctaaatttaaatcActttttcagagaactgcgta   
>ECK125137038   ribCp5  reverse 1743458 Sigma70 Weak 
gcgagaatcaccgggattgctaatgctaataacagacgcgcttcactgatatacttctgcAcgtgaacaccttttatttgt   
>ECK120009923   rimKp   forward 891876 Sigma70 Weak 
ctggagcgatcatatccgccgaacaatcattaaagaaagccgcccatttattctggattaTttgcacaaacagggttgggc    
>ECK125137115   rlmAp9  reverse 1907086 Sigma70 Weak 
tttatcttcgctcctggcgttcggatatttgcccgccgcgtgattcgcgttacacttgcgGcctttagtatcctgccggag   
>ECK125136642   rlmFp7  forward 842224 Sigma70 Weak 
atatttttacaaaataagacaaatcaatgacatgcataatgctgatttttatgatgaattGccataaaccatagccatgtt   
>ECK125136705   rlmIp4  reverse 1030001 Sigma70 Weak 
ctgctctccttatccttaatggacgcgttgcaaatccatggaaaactccggacaatgacgCccatttctttgcatcgacag   
>ECK125136699   rmfp4   forward 1015532 Sigma70 Weak 
gtaaatataaccgtctccggtatgttgcctgaggcggtttttttgtctctaacgtgcggaAaaatttgttcctcttcacat   
>ECK125136700   rmfp5   forward 1015503 Sigma70 Weak 
taaagcgtctaccttaattataaagatttgtaaatataaccgtctccggtatgttgcctgAggcggtttttttgtctctaa   
>ECK125136561   rnkp6   reverse 644055 Sigma70 Weak 
aattccctgaatgtgacgcaaatcacttcaaagagtgagcaacagtcagtatcatcatgtGagttaaaccctcgccgcctg   
>ECK125137403   rodZp1  reverse 2642932 Sigma70 Weak 
gttagccttagtgaatgtgggctttgtcacgagcacacagacggtcttatactgtatgatAacggttaacttaacggatgt   
>ECK120011144   rplMp   reverse 3378672 Sigma70 Weak 
cggactttgtcgtgtgaacctcaacaattgaagacgtttgggtgttcaccaacgtgtaacTatttattgggtaagctttta   
>ECK125203431   rplVp   forward 2282440 Sigma70 Weak 
attacgcggttaatggtagttttgattgatgtataaggcgattgagtatagaatctcgccCgcttttgcatacgcaaagca   
>ECK125137690   rpmAp4  reverse 3333225 Sigma70 Weak 
gcggcgtaatcaaagctgaagttgttgctcacggtcgtggcgagaaagttaaaatcgttaAgtttcgtcgtcgtaaacact   
>ECK120010581   rpoNp   forward 3344662 Sigma70 Weak 
cgcctacagaaatcttacaagacgaacacgttaagcgtgtataccttggggaagacttcaGactctgatagggtagaagtt   
>ECK125137707   rpsIp2  reverse 3378290 Sigma70 Weak 
ttgaaatcgcggttaaaggcatgttgccaaaaggcccgctgggtcgtgctatgttccgtaAactgaaagtttacgcgggta   
>ECK125138035   rsgAp12 reverse 4391566 Sigma70 Weak 
aggttgttttcattggcactcatgctattttccacccattcacagtgactatattgatccAcaattgcgtgtatcatagat   
>ECK125138116   rsmCp3 reverse 4607725 Sigma70 Weak 
gtcaggggcgcaaatatagcaaattcgtcgataccgcgccaacatatggctataatcgccGccagtatcaattgaggagca   
>ECK125137555   rsmEp4  forward 3091068 Sigma70 Weak 
atcataacccgtatgtgcaacgcgcttgccaggcgcgaaagagctaacctacactagcggGattctttttgttaaccccta   
>ECK125141558   rsmGp   reverse 3923756 Sigma70 Weak 
cgtcacgcctgcggccatctccattctgctggtgtggctgaaaaaacagggtatgctgcgTcgtagcgcataacgcattaa   
>ECK125137279   rtnp1   forward 2270678 Sigma70 Weak 
tgttttcattcatcagagaaaatgatgtttccgcgtcttgatccaggctatagtccggtcAttgttatcttttaaatgttg   
>ECK125137145   ruvBp3  reverse 1945452 Sigma70 Weak 
gaccgacgatgctgaacaagaagcggttgccgcgctggtggcgctgggctataaaccacaAgaagcaagccgcatggtgag   
>ECK120015432   ruvCp   reverse 1947439 Sigma70 Weak 
gtctgatcgatatgctggaagattgcgacgacgtgcaggaagtttaccataacggtgaaaTctctgatgaggtcgcagcga   
>ECK120033029   sbcDp   reverse 416977 Sigma70 Weak 
tattgatttccgtggcgcagaaaaaagcaaatggcacatctgtttgggtataatcgcgccCatgctttttcgccagggaac   
>ECK120033031   sdaCp   forward 2928035 Sigma70 Weak 
gcccttaaattctcttttacttttgatttacagagtaaagcgttgggataatctatcttcCaagtagattattgtatttga   
>ECK125137168   sdiAp6  reverse 1996851 Sigma70 Weak 
tatatataaatcttatttatgtgatagtttgaattatcattataaatgatactcactctcAggggcgttgcggtttactat   
>ECK125137867   selBp5 reverse 3759925 Sigma70 Weak 
agtcattagccgcccgctggcgtgaattgccagtgccggtgattggtcgtatttatgacgGacgattgtggctggatttac   
>ECK125136519   selUp4  reverse 531358 Sigma70 Weak 
attgagtctggcatggcgcaaatttggcagcggcaaagcggtagaagatattgtgaccttGtttacccagcgcaggccgga   
>ECK120010610   serUp   reverse 2043562 Sigma70 Weak 
caaaattgcacggacagggactgttaaaatgccaaatttcctggcatcatggcaaccatcTgaacggagagatgccggagc   
>ECK120010612   serVp   reverse 2818697 Sigma70 Weak 
ataaaagtgtaggaaaaattgtttgacttataagtctcagaaagtaatatgtgcgccacgCagcgacgatgagcgataaac   
>ECK120010605   serWp   reverse 926007 Sigma70 Weak 
caataattatcattaaaattcttcttgaccgttttactccaactccctatagtagcgcccCgttgccacccatgaggtttg   
>ECK120010607   serXp   reverse 1097676 Sigma70 Weak 
gcgattttttcaaaaagtttgttgacctcaggtcatgatttccctaaattagcgcccgttCcagcaagacaggaacgacaa   
>ECK125137272   setBp2  forward 2263713 Sigma70 Weak 
agtttgatgtgctgcacaattttttgccatttttcctaattgctgatgggaaaatccgttAtcagcaatttcatttcagca   
>ECK125137273   setBp3  forward 2263836 Sigma70 Weak 
attcgtggcgcttttgatttcgctgtctgtttattttctgacaagcagcgtaaactccgcGtcttcctcttccagtgatcg   
>ECK125137889   setCp10 forward 3836768 Sigma70 Weak 
tcaaatcaacttgttttatttttactatcaaaaatagctcattgccttactataattaatAtataaattcggtaattaatt   
>ECK125137890   setCp12 forward 3836877 Sigma70 Weak 
ttgctggccctataatattgcgctagcattgctttctggttgtatcagcgatactcaaaaAttcttaatacaatactcatt   
>ECK125137891   setCp13 forward 3836838 Sigma70 Weak 
ggtaattaattcttaacatgcttttactaataatctcaattgctggccctataatattgcGctagcattgctttctggttg   
>ECK125136528   sfmAp4  forward 558062 Sigma70 Weak 
aatttaccgcttcaggtctatatttgtgttgaatatattttgcgcggaagtattcatctaAcggggctctctattttttag   
>ECK125136529   sfmAp6  forward 558166 Sigma70 Weak 
agacattcttagaggataaaaaggaatttactactatcagtgtcttaaataaagtaatcgGttatatacggatgtggagtc   
>ECK125136530   sfmCp4  forward 558807 Sigma70 Weak 
atgaataatcaaaaccacgttgttttgaattatatatcacgtcttataacaaagtaatgtAccggttgtctgaagcggtat   
>ECK120010937   sfsAp   reverse 161515 Sigma70 Weak 
accctttacgcctcctcgtttgcccgtggacgcacacgctacacgccgctaaaacgctggGcgctaacgcaataacaagga   
>ECK125137691   sfsBp2  forward 3334796 Sigma70 Weak 
aacacttattcagctctataacacctgaaaaatagggatgtgcatctttatatattctgaAtattcacactctttacagga   
>ECK120030789   sgrRp   reverse 77338  Sigma70 Weak 
aactgacgcatggggcacccccttgcttcatcgttaggaattattgacttaatatagggaAaataaaattgctgtcttttg   
>ECK125137190   shiAp11 forward 2053534 Sigma70 Weak 
ctgcgctttcatcttccatcgaatttttcatgttgccgctaatcagccataaaatcatttGcagatgcgctctgtcgaggt   
>ECK125137028   slyAp10 reverse 1721014 Sigma70 Weak 
aacaccagatcttgtaagggcaatcctgttgcattgagcataaacttcacaaagtagattCctttacgaccgaatatattg   
>ECK125137029   slyAp13 reverse 1720849 Sigma70 Weak 
atacatttgttttagcaatacaattgctgcacactattctaaaagccgcataatatcttaGcaagctaattataaggagat   
>ECK125137030   slyAp14 reverse 1720865 Sigma70 Weak 
gtaaccaaatgcagcaatacatttgttttagcaatacaattgctgcacactattctaaaaGccgcataatatcttagcaag   
>ECK125137746   slyDp6  reverse 3478699 Sigma70 Weak 
aaatgcccggcctgtcaggcgcaggattcaatggcgatgtggcgcgaaaataatattgatAttgttgaatgtgttaagtgc   
>ECK125137444   smpBp5  forward 2754767 Sigma70 Weak 
tccggctaatctgaggcataacaatttccatcaacaaaaatccaacaaataatatcatttAtcctgctgtaaaaaaaacgc   
>ECK125137344   smrBp6  forward 2448436 Sigma70 Weak 
cagcgcaacatgtcctgaatggtttgcagctcatttactgcttcatcaacgaaaattttaTccacgtattcctccagggca   
>ECK120009846   sohBp1  forward 1329284 Sigma70 Weak 
aaatggatactttgtcatactttcgctgcaataacatctctgcgagacggcttaacatgcCtgttgtaaactgtgagccaa   
>ECK120010254   speAp   reverse 3086048 Sigma70 Weak 
ttctcgtggtttcgccgaactttcacacttacgttcggttatgtgcttaataatgttatgAaaaagaaaccggttgcgcag   
>ECK125137084   sppAp6  forward 1848711 Sigma70 Weak 
ttgatcaatagttcgagtgcatccatttgattaactcctgtcgtgatatttattcacaaaAttaacacgagagtggatttt   
>ECK125137424   srmBp4 forward 2712876 Sigma70 Weak 
cccgagaagcgatatccatacaaacagatgaagattgcagccgtaacgtctataatcagcGccccacacagaggtagaaca    
>ECK125137445   ssrAp2 forward 2755507 Sigma70 Weak 
attggctatcacatccgacacaaatgttgccatcccattgcttaatcgaataaaaatcagGctacatgggtgctaaatctt   
>ECK125136692   ssuBp3  reverse 994141 Sigma70 Weak 
tggcgatgaatgcgcgggagtttttgcaaacggacgtggtggtagtcgctattattctttAcgccctgctcggcaaactgg   
>ECK125137049   sufEp3  reverse 1759481 Sigma70 Weak 
cacaaaacaggcttggcgttattgcttttaatctcggtaaacaccacgcctatgatgttgGcagttttctcgataattacg   
>ECK120032969   symEp   reverse 4579917 Sigma70 Weak 
ttgcccattttattctatttttagctggactttccccatatttactgatgatatatacagGtatttagcgcggtgcggatg    
>ECK125138059   tabAp4  forward 4474834 Sigma70 Weak 
ataattcacgcgttaaggctagcggaattgattatcttttcgtataacgatagaaatgaaAcgttgttttaattaaggagt   
>ECK125137504   tasp4   forward 2971569 Sigma70 Weak 
gctggccttaagatttttctctttcccttttcccttccctctgccatttttatattccttAtgtcgtgattataaaaagga   
>ECK125136567   tatEp3  forward 658871 Sigma70 Weak 
tattatgatgtttttttactcggcgcttgattcaccttgttacagattgctattgtgtgcGcgcgtcgaatgaccgttaat   
>ECK125137658   tdcGp2  reverse 3259826 Sigma70 Weak 
cgtgtttatcaccgatctgaatgattttgccaccatcaacgaagtctataagcagttcttCgatgagcatcaggcgaccta   
>ECK125137659   tdcRp4  forward 3267221 Sigma70 Weak 
tttccagagtatcgttattacaattaaatacctttaaatatcaacaagttaaagtataaaAatcagcataaaccctgattt   
>ECK125137661   tdcRp6  forward 3267190 Sigma70 Weak 
gtgcgaccactcacaaattaactttcaatactttccagagtatcgttattacaattaaatAcctttaaatatcaacaagtt   
>ECK125136838   tdkp8   forward 1293493 Sigma70 Weak 
tacccacttctgtgcatactgttgagctgaaaaactgacgaattatgataaactccagccAactttatttcatatcattga   
>ECK125136362   thiQp2  reverse 73085  Sigma70 Weak 
acgtccactggcgcaggcgctggcctttgcatgcgtgctgtcgattggtgattttggcgtGgtggcgttgttcggtaacga   
>ECK120010601   thrUp   forward 4175381 Sigma70 Weak 
aaaacaaattatgcaattttttagttgcatgaactcgcatgtctccatagaatgcgcgctActtgatgccgacttagctca   
>ECK120010587   thrWp   forward 262841 Sigma70 Weak 
gccatttgattcacaaggccattgacgcatcgcccggttagttttaaccttgtccaccgtGattcacgttcgtgaacatgt   
>ECK125136616   tolBp6  forward 777537 Sigma70 Weak 
aacctgaaggtggcgatcccgcactttgtcaggctgcgttggcagcagctaaacttgcgaAgatcccgaaaccaccaagcc   
>ECK125136720   torSp5  reverse 1056182 Sigma70 Weak 
aaggctttatgctagatgcattccgctttgcgactcaacctttttcacctaaagtgcaccGaccgtgaatttaaccctgac   
>ECK125136833   tprp1   reverse 1287188 Sigma70 Weak 
caccatcactttcaaaagtccctgaacttcccaacgaatccgcaattaaatattctgcccAtgcggggaaggatgagaagc   
>ECK125136897   trkGp1  forward 1423741 Sigma70 Weak 
ttcataaggaacagtgaagtaagatctaagaggagttaaattttatacagtataatcataAtattgcagcaaggtggttat   
>ECK125136898   trkGp7  forward 1423671 Sigma70 Weak 
tcagcaatacataaccgagcagtgtttaaagtaaaatcttaactacaatatgattcatttTgatgattgtttcataaggaa   
>ECK125136848   trpAp4  reverse 1317303 Sigma70 Weak 
ctcccacgccctggcccatgcgttgaaaatgatgcgcgaaaacccggataaagagcagctActggtggttaacctttccgg   
>ECK125137624   tsaDp2  reverse 3210628 Sigma70 Weak 
tttgtaaagcaccgcggccttttttgaaagggacttttataagggtgaggagtatacacgAggctttctccaggggcgaac   
>ECK125137625   tsaDp3  reverse 3210568 Sigma70 Weak 
aggctttctccaggggcgaacaaagttttacatcaacccgcattggtcctacactgcgcgGtaataaagcgaggtaaaaca   
>ECK120015954   tsrp1   forward 4591412 Sigma70 Weak 
aattgaccgctatcctgtagtgatgttgccagagttacgcgcgcgtaaagtaaggtaaatAactgagtggttattttaggg   
>ECK125136885   ttcAp5  reverse 1411985 Sigma70 Weak 
catgaacgacgaacagatagccatgttgaatgcgcggttatcgtagttgcaaagtttgccCccaatttgccccatttagta  
>ECK125109141   ttdAp   forward 3206424 Sigma70 Weak 
taattacatattcacggtggcaaaaaatataaaaccacatttttagtggtagtttgtggcGgtgaatttttccagacaaat   
>ECK125137801   tusAp7  reverse 3609020 Sigma70 Weak 
aattttcacgcaatcgttaacctagtttgcttacggactcacagggcgtaaactagcgccGtttttttaagtgatgagaag   
>ECK125095202   tynAp   reverse 1451498 Sigma70 Weak 
atttcactaagttttgtgacgttgtcacattatgcatgatgtgtacatctattttcagggCatccactgtatgaaaagctg   
>ECK120010086   ubiCp   forward 4252443 Sigma70 Weak 
ttttaccacttcatgcgattgttgcgtttttgttgcgtattagatcacttaatttgctttAcatctcccgtaaacactttt   
>ECK125137940   ubiDp8  forward 4024809 Sigma70 Weak 
cctgtctttcgaggtgttcctgggcacgttgaagttgcccgcgcttgcagtacagtaaatAccaggattgcataatgactc   
>ECK125137941   ubiDp9  forward 4024970 Sigma70 Weak 
agagttcacgctaatttaacaaatttacagcatcgcaaagatgaacgccgtataatgggcGcagattaagaggctacaatg   
>ECK125137209   ugdp9   reverse 2099735 Sigma70 Weak 
tcttatagactaaatttcactgcttaatattaacttaataaatatcagctattcttataaAgaaaatctgaattgtttttc   
>ECK125137019   uidCp5  reverse 1692988 Sigma70 Weak 
cgcacatcaattgccttagtaccttgcggatttatgctactggcattcgttattatctggTtttatccgctcacggataaa   
>ECK125137020   uidCp6  reverse 1693006 Sigma70 Weak 
gaagttattatgggcatccgcacatcaattgccttagtaccttgcggatttatgctactgGcattcgttattatctggttt   
>ECK120010065   uidRp   reverse 1697075 Sigma70 Weak 
gccttcgcactattcaacagcaatgataggcgctcacctgacaacgcggtaaactagttaTtcacgctaactataatggtt
[truncated: 68,820 more chars]
