# Supplementary material for: iPro-CSAF: identification of promoters based on convolutional spiking neural networks and spiking attention mechanism
Source: PeerJ Comput Sci. 2025 Mar 26;11:e2761. doi: 10.7717/peerj-cs.2761 (PMC12190325; doi:10.7717/peerj-cs.2761)
Supplement: Supplemental Information 1 [file peerj-cs-11-2761-s001.zip › raw data/H. sapiens_Non_TATA_Data/Ntrain.txt]

>1183209933
ATTTACACTCTAGACATCCACAGACCTGAGGATTGTTGGAATAAATTTATCTCCAACCGAACACTGGGACTAATAGTTTTTTTAGGGATTGTCCTTGGGAATTTGTGGAAAGAAAAGAAGACAGACAAAACAAAGAAGGGTATAGAGAATAAAATAGAAAATTAATGAATGAAATTTATCTAGGAATTTTTAAAACATTTTTTACAAAATATAATTAGATTTGAATACAAAATCTGATACAATATGTTAAAGAATTAAGAACCTGAAGATGAAGATTTAGAGCATATTTACCTGGATTTT
>2402037109
AATCCAGGGCCTGAAAACCCAGAATGAACTTGTGTCCATCCCAGAGATCACTGCAGATGTCATGAGGTACCCTTTGTGTCACCAGCTCAAGCAGGCCTCTGGCCACTTTATCATCTGTGGTGGTCCTGTGCCGTGACCAGGAGGAAAAATTAGCTCTTTGAAGAGAAAGTAGTTCTCTATTGCAGGCACTGGCCTCTTAAATTGTTGCAGGTGGGGAATGGATGAGAATATTTGTTTTGGGTGATCAGAACTGAGACTCCTATTGTGGATTAGTAACATGCCTCCTCCTAGAACAAGGGA
>3820928468
GCTTCTGGAGTTACAGTGAATGATGAAGTCATCAAAGTTTTTAATGATATGAAAGTAAGGAAATCTTCTACACAAGAGGAGATCAAAAAGAGAAAGAAAGCAGTTCTCTTCTGTTTAAGCGATGACAAAAGACAAATAATTGTAGAGGAAGCAAAGCAGATCTTGGTGGGTGACATTGGTGATACTGTAGAGGACCCCTACACATCTTTTGTGAAGTTGCTACCTCTGAATGATTGCCGATATGCTTTGTACGATGCCACATACGAAACAAAAGAGTCTAAGAAAGAAGACCTAGTATTT
>439091457
GCATTAAGAAGAAATGCACTCACCATGAGCACCAACTTCTGCATCTGCCTGATCATATTTAAAGGAACAGAGAAATATTTGTAATTAATCTGCCCAGTAAATACCAGCTCGTAGCAGTTGGCAGGTGCATGTCTAGATAAAATTTCTTGCAGCTAATTTAAACTTTCTACACGCACCAGTAGATAATCTCAATGTAAATAATACATTTCTTCTTGGCTCTTTAATGTAAGCCAACATGGAGAGGAAGATCTTGACTTATATTCTGTACCACATACACTTCTGTGGACTTTTAGCATTTGT
>5269335047
AAATTGCATCGATGTAATCAGAATGAAGACCGCATGCCATCCCAAGATTATGTCCTCACTTATAACTATGAGGGAAGAGGATCTCCAGCTGGTTCTGTGGGCTGCTGCAGTGAAAAGCAGGAAGAAGATGGCCTTGACTTTTTAAATAATTTGGAACCCAAATTTATTACATTAGCAGAAGCATGCACAAAGAGATAATGTCACAGTGCTACAATTAGGTCTTTGTCAGACATTCTGGAGGTTTCCAAAAATAATATTGTAAAGTTCAATTTCAACATGTATGTATATGATGATTTTTTT
>6188534889
CTGAAGGCTATGCAGCCTTTCAGGAAGATAGCTCTGGAGATGAGGCAGAAAGTCCTTCTAAAATGAAGAGGTCCAAGGGAATCCATGTTTTCAAGAAGCCCAGCTTTTCTAAAAAGAAGGAAAAGGATTTTAAAATAAAAGAGAAACCCAAAGAAGAAAAGCATAAAGAAGAAAAGCACAAAGAAGAAAAACATAAAGAGAAGAAGTCAAAAGACTTGACAGCAGCTGATGTTGTTAAACAGTGGAAGGAAAAGAAGAAAAAGAAAAAGCCAATTCAGGAGCCAGAGGTGCCTCAGATTG
>72531322415
GCCCAACCACCGAGACCACCCTTAAACATCAGTAGACTGGGAGCTGTACGTGGATGGGAGCAGCTTTGCCAACCCTTGCAAAGTGACTCTGAAGAAGACGACAAGCCTTGTTCCGGTCACACCCGGAAGCTGACTGGTTCACGCATGGCCGAAGCATGAGGAAACTCATCGCGGGAATAATTTTCCTTAAAATTTGGACTTGTACAGTAAGGACTTCAACTGACCTTATGCTAAGCTGCCTGATCAGTGGACAGGTAGCTGTGTAATTGGACAGGTAGCTGTGTAATTGGCACCATTAAG
>846149352
GAAAAAAGAACTGAGCATTGGCAAAAAGCTGAGGATGACAAGCTTAGGGGATGAAAGGCTGCCTTTTCCCCCCCTTCTGAGCGTTTCTGACAGCTCCCAGCTGGGAGAAACCAACATGACGAAAAGACAAAGAATACTGGAGAAGAGAGAGGGTGGGCAGAGCCACAACCTCATCCTCCCAGTGGTTCCTCTTGAGTTTGATTTGACAAGATGCCTTCCCACCCAGGTAACCCCGTGGGAACGTGCCAGTACCTCACCGCACGACCTCACTGAGTCCTCACAACAAATCCAGGCTGCAGA
>91026124130
GTGATTACCTCGCCCAGGGCCTGAAGCTCAGCCCTGGCCAGGTCCAGACCTTCCTGCTGTGGGGAGCAGGGGCCCTGGTCGTCTACTGGCTGCTGTCTCTGCTCCTCGGCTTGGTCTTGGCCTTGCTGGGGCGGATCCTGTGGGGCCTGAAGCTTGTCATCTTCCTGGCCGGCTTCGTGGCCCTGATGAGGTCGGTGCCTGACCCTTCCACCCGGGCCCTGCTACTCCTGGCCTTGCTGATCCTCTACGCCCTGCTGAGCCGGCTCACTGGCTCCCGAGCCTCTGGGGCCCAACTCGAGG
>10262212075
ATGTTTTCTGGCAAAGGCCTTCCTGCATTTATGAATTCTCTCTCAAGAAGCAAGAGAACACCTGCAGGAAGTGAATCAAGATGCAGAACACAGAGGAATAATCACCTGCTTTAAAAAAATAAAGTACTGTTGAAAAGATCATTTCTCTCTATTTGTTCCTAGGTGTAAAATTTTAATAGTTAATGCAGAATTCTGTAATCATTGAATCATTAGTGGTTAATGTTTGAAAAAGCTCTTGCAATCAAGTCTGTGATGTATTAATAATGCCTTATATATTGTTTGTAGTCATTTTAAGTAGCA
>111897513019
AAGGGCGGAAGACTGATCTGAGGGGGAGCCGAGGCTGCCATCTTCAGAATTTGCTGGATGTCTGCCAGCTCGATGGCCGACTCGCCAGAGATGGGCTTGACCACAATGCTGCTGTCAGGCTGGATGATGAAGCCCTTCTGGAAGGGCTGCAGGGACAGGTGCTTTATGCTGTCCTTGGTCGCGGGGAGAACTGTGAGAGAACCGCCTAGGGAAGCAGCTTCGAAAGGTGACAGGCTCAGCAGGTTGGTGCAGCCGGGGTCCTGAGGTAGCTGACACTTGAGTGTCTGGAGCTGAATTGCC
>121030338325
ACCAACCCCGCCAGGTCGCGGGCACTCCCACCAGCTCGCAGCCCTCCTTCGGACCCTCGATCCGAGAGCGCCCCAGCCAGAGCTTGTGCCCATGCCCCTGTCCCGCAGGGGAAGGGGATCCCGCCTGGCCGGCTCTCGAGCGGCGACTAGTAACCTCCCGCGGGCGACAGCCCTCTCCCCAAAGCCACGCGCAACTCCTCACCCGGCGGCGCCATTCCTCCGAGCAGGTCCCGCCGGAGTCCGAGCCGCGGGCTGACTTCCGCTCGGGAAAGTGGCTCCAAGAGCCCGCCACAGGGGACG
>13137491178
GTCTTAGGAGGGAATGATTCCCCAGTAATATTCCCTGCCCTGACCCAAAGTGCTGGTTGGCCTCCCTCCCAGGGAAGACTGCTTCTTGCGTAACGCCGGCCACAGAAAGAGACTCCGATGGACTTACACCGGGCAGCCTTCAAGATGGAGAACTCATCCTACCTTCCCAACCCTCTGGCATCCCCAGCACTGATGGTCCTGGCATCCACGGCTGAGGCCAGCCGTGATGCTTCCATCCCTTGTCAGCAGCCACGACCCTTTGGTGTACCTGTCTCAGTTGACAAGGACGTGCATATTCCT
>141686033807
AAAAGGATCTTAGCAAGTGTTGGAGAGGTGCTGAAGTCGTATTAGGACCAACCAGACTTTTTCTTTGAGGATACTCAGAAGGAGTGAAGGAGAATGGAACAGGGGGTGTGAATAAATGAGCTTTCTCCATGTGTGATTCAAAGTGGTTTAACCCATGCCTCACCTTCTAGAACACCCGTGGCCCTCTCTAGCCATGAGAAGTGTCACCACTAGCCATCAAAATGCTCCCAAAAGTCCAACCTTTGACCAAACTACATTTCAGATTTTCATTTCAGATTTTCTTAAATTCTGGAGAAAAAA
>152049525958
TCGTCATTTCCGGCGGGTGCTCTGCGTCATTTACGTCGTCACTTCCTGCCGATGCCGGTGTGGACGCTGTGAATCGTGGCTGGCCCGGTTCTCCGCTTCTCCCCATCCCCTACTTTCCTCCCTCCCTCCCTTTCCCTCCCTCGTCGACTGTTGCTTGCTGGTCGCAGACTCCCTGACCCCTCCCTCACCCCTCCCTAACCTCGGTGCCACCGGATTGCCCTTCTTTTCCTGTTGCCCAGCCCAGCCCTAGTGTCAGGGCGGGGGCCTGGAGCAGCCCGAGGCACTGCAGCAGAAGAGAGA
>161070922714
CAGGCTCTAAGCAGAATAAATTCCCTGAAAAAAGAAAAAGGAACTCTGTGGACTCAGATCTGAAAAGCACAAGAGAATCTATGATACCAAAAGCAAGAGAGTCCTTCCTTGAGAAGCGTCCTGATGGACCACATCAGAAAGAAAAATTTATAAAACATATTGCACTGAAGACACCTGGTGATGTGTTGCGCTTAGAAGATATATCCAAGGAACCGAGTGATGAAACTGATGGCTCTTCTGCAGGCTTGGCACCTTCAAATTCTGGCAATTCTGGCCACCATTCTACCAGGAATAGTGACC
>171481235814
GTGCTCACCATCGCGGCCACGGAACCGGTCACCCTCCTGCACTCCAAGCCCCCCAAGCCCACGCAGGCCCGTGGAAAGCCTTTGCTCCTGAGCGCCCCTGGAGGACAGGAAGACCCCGCCCCTGAAATACCTAGCTCTGCCCCTGCTGCACCTAGCTCCGCACCCAGGACTCCTGACCCTGCCCCTGAGAAACCTTCTGAGTCGTCGGCTGGTCCCTCCACTGAAGAAGACTTTGCTGTGGACTTTGAGAAGATCTACAAGTACTTGTCCTCTGTCTCCCGAAGTGGCCGCAGCCCCGAG
>18534337872
AGACCACTCCTCCCTCTGCCAGCCAAAGCCAGGCCATGGACAAGAAGGCGCAGGGCCCTGGGACCTCCAATTCTGCCAGCAGGACCACACTGCCTGCCTCTGGACACCTTCCTATATCTCGGCCCCCTGGAATCGGACCAGATTCTGGCCACGCCCCATCTCAGACTCATCCGTGGAGGTCAGCCTCTGGAAAGAGTGCTCAGAGACCTCCCCACTGATGGCTAGGACTCCAGGGAGCCTCGACCCTAGGGCTGATCCTCAAGTACCCCAGTTTCACACATACCAAACCAAGGTTCTCTC
>1988918426
GCCTTGCACATGGAGATGCTTAGCTGAGGGGGTGGCTTTGTTAGACTATTTGCAGGTCGTGAGATAGAGCCTGAGATGGGGGACTGGGCCCCTGCCTGGGGGATTGGGTCGTGACCTGTGTGGAGCCCCACACTGAGCTGCAGTGGGTGGGGAGGGTGGTTTACAGGGGTGCTCTGTGCAGCCCCTCTGATTTTCCCCTGGGAGTCCCAGGTCCAGGGGAAGGAGGACAGTGGCCCAGGCCACACAGCTCACTGGGCGGCTCTCACTCCCCCAGGGCTGGCTGCTGGCGGGATGGACACC
>2011842316
AACCTCAACCAGAACCCTCGGACTTTGCTGCCTAAATTCTATGGACTGTACTGTGTGCAGGCAGGTGGCAAGAACATTCGGATTGTGGTGATGAACAATCTTTTACCAAGATCGGTAAAAATGCATATCAAATATGACCTCAAAGGCTCAACCTACAAACGGCGGGCTTCCCAGAAAGAGCGAGAGAAGCCTCTTCCCACATTTAAAGACCTAGACTTCTTACAAGACATCCCTGATGGTCTTTTTTTGGATGCTGACATGTACAACGCTCTCTGTAAGACCCTGCAGCGTGACTGTTTG
>2140741510
TTGTTTGTGGCTACATCACAGTTTCAGATAGATCCAGTGGGATACATAAAATTCAAGATGATCCACAGTCTTCAAAATTCCTTCACTTAAACAATTTGAATTCCTTCAAATCAACTGAGTGCCTTCTTCTCAGTCTGCTTCATAGAGAAAAAAACAAAGAAGAATCAGATTCTACTGAGAGACTACAGATAAGCAATCCAGGATTTCAAGAAAGATGTGCTAAGAAAATGCAGCTAGTTAATTTAAGAAACAGAAGAGTGAGTGCTAATGACATAATGGGAGGAAGTTGTCATAATTTAA
>2291432833
AGCATTGGCAACCCGTATGGCCCAAGACACATGCAAAAGCAAGTCCCAGGTGCCTCCTTCACATGATGCTGGCCTCAAAGACCCCATGAAGAGCAAAAAGCAGCCACTCTCTCAAAATAACAGAACTGCCTGCTTCATAAAAGAGCAACCACAAGCCCAAGAGAAAGATTCTGTGAATCCATCTAAGGACGTAGACCCCAGCAAGGGCATCTCTGTTCCATGCCAAAATCAAGAGGTTTCCACCAACACCATAGAACAAGGTCCTAGTTCCAGCCCAGCTAGTGATAGTGGAATGGCATG
>23590724342
ATACGACGACTACCACCACGAGCGCTGGCACAGGGTCCATCCCGCCATGGCAACAGCAGCAGGCGGCTGCCGCAGCTTCTCCAGGAGCCCCTCAGATGCAAGGCAACCCCACTATGGTGCCCCTGCCCCCCGGGGTCCAGCCGCCTCTGCCGCCTGGGGCCCCTCCCCCTCCGCCGCCTCCACCGCCTGGTTCCGCCGGCATGATGTATGCCCCGCCCCCTCCTCCTCCGCCTCCCATGGACCCTTCTAACTTTGTCACCATGATGGGCATGGGGGTGGCGGGCATGCCGCCCTTCGGGA
>24108824054
TTCTTCTACGTTTTGTGATCATGCTGGCTTTAAATATATGGGTAACAGTGACAGTACTTCGCTACCGGAAGACCGCTATAAAGGCTGAATGATGGATACATTATTCCTTCACACAGTGGATTTTGAGTAACTGAACCAAAGGAAAAAGAAGCTCTTTGCTAAATTAAGGTCTTTTATAAATTTAGTAAATCAGTTTATAATCTTTAAAGCCAAAGGTTTTTTTAGACTTGAAAGAAAGAGCCACTTAAATTCTTGTTTAAAAATACCAATTTGCCTCCTCCTTCCTCACTTCGTTAGGTT
>25913812939
AGCTGACTATCCCAGCCTCGGCTAATGTATTCTACGCCATGGATGGAGCTTCACACGATTTCCTCCTGCGGCAGCGGCGAAGGTCCTCTACTGCTACACCTGGCGTCACCAGTGGCCCGTCTGCCTCAGGAACTCCTCCGAGTGAGGGAGGAGGGGGCTCCTTTCCCAGGATCAAGGCCACAGGGAGGAAGATTGCACGGGCACTGTTCTGAGGAGGAAGCCCCGTTGGCTTACAGAAGTCATGGTGTTCATACCAGATGTGGGTAGCCATCCTGAATGGTGGCAATTATATCACATTGA
>26242543695
GTCATGGAAGACGCCCACTTGGATGCCATCCTCATCCTGGGGGAGGCCTTCGCCTCTGATGAGCCTTTTGATTTTGGCACTCAGAGCACCACCGAGAAGATCCACAACCTGATTCCCGTCATGCTGAGGCACCGTCTCGTCCCCCCACCCGAGGAAACCTACTCCCTGCACAGGAAGATGGGGGGCTCCTTCCTCATCTGCTCCAAGCTGAAGGCCCGCTTCCCCTGCAAGGCCATGTTCGAGGAGGCCTACAGCAACTACTGCAAGAGGCAGGCCCAGCAGTAGGGCTGCGGGCCACGC
>2732384308
GCCGTGTGCAGAACAAACGGCTTCTACTCGCTCCACGTGCAGAGCTGGTTTGGCCTCCACAAGACCCTGCAGCCTCTGGTGAAGCGGGTCTGCGACACTGACCGCCTGGCCTGCAGCAAGACCTGCTTGAACTCGGCTGACATTGGCTTCGTCATCGACGGCTCCAGCAGTGTGGGGACGGGCAACTTCCGCACCGTCCTCCAGTTTGTGACCAACCTCACCAAAGAGTTTGAGATTTCCGACACGGACACGCGCATCGGGGCCGTGCAGTACACCTACGAACAGCGGCTGGAGTTTGGG
>281149521129
GTTCCCCCAGCAAGCGGGAGCCCGTGGTGGCGGTGGCTGCCCCGGCCTCCTCGGAGAGCAGCAGCACCAACCACAGCATCGGGAGCACCCAGAGCACCCCCTGCTCCACCAGCAGCATGGCATAGCCCCGGCCCCCCGCGCTCGCCCAGCAGGAGAGACTGAGCAGCCGCCAGCTGGGAGCACTGGTGTGAACTCACCCTGGGAGCCAGTCCTCCACTCGACCCAGAATGGAGCCTGCTCTCCGCGCCTACCCTTCCCGCCTCCCTCTCAGAGGCCTGCTGCCAGTGCAGCCACTGGCTT
>29254369054
CTAGGGTGTCGTACTTACCATAGCACATGATGTGGAGAATGCTAGAAGAGCAGTTGGGTGAAGCAGGGCCACCAAATAGTCCTTGCCTCCTGGAGACCTCTGGAAATCCAGATGAGTGTGGTCTGAGGTTGGGCCTCCCACTGTGCTTGCTCCTCTCAGGCCTACCCAGCGCTGCCTCTGAAGCCTAACTCAGGGCCCTGAAACTCCCCCTTGGGGCTTCCCTTCTCCCCAGCCCTCACTCTTGGTGCCCTGCCTGGCTACCATGGTAACAGGTTCCAGGGTAACAGAGGAGGGAGCTGG
>30138839019
ACGTCAGAGGGTCGCGCCGCTGCAGGAACCCGCTCTGCCTGAGCTACCGCGAGTCGTAGAAAATTACGTAATGATAGGGGGCCGGTCAGAGTGAGGGCACCTGAGGTACACGAAATCCCTCCGGCTTGCCCACTTCCTCGGACTTTCCACCAATCAGGAGCTTCCTCCCCAGCACCAACCAATTGTGGGAGAGAAGTTTTCTCTGTGCTACAAGCCCGGAATTTCATTCATACCCAGCTACGCTCCGAATGAGGGAGCAGAGGTACAGCGGCCGAATGAGCGGGAACAGTTATTCCACGA
>3166389327
ATTCTTCTGATTTGGTAGAGGAAATAGTTTAAAAATGATCTCACAGCGTGATTTATGTAAACGGCGCTTCTTTCTTTGGATGAGACAATTGAGATAGAGTCTGAAACCCTGGCAAGCCACAGCTTCCTGCAGTGTCCTGTTGCCATGGGTTACGAAGGGAGCGAGAGGGAACTTCATCGGAAATGCCTTTAAACTTTTCTCACACGCACAAGCTGCGGTGTTGAATGGTGTGTCTTAGACCCGGGTGCCTAGTGTGGCTCGGTGCCTTACAATGAATTTGGGGAAAGAGTTGTCAAACGA
>322320029869
GCCTAGAGTCCTTACGGGACAGTGCCCATTCCACACCAGTGCGTTCCACTTCCCATGGGGACACCTTCCTGCCTCACGTGAGAAGCAGCCGGACAGATAGCAATGAGCGAGTAGCTGTGATTGCAGACGAGGCCTACAGCCCTGCAGACAGCGTGCTGCCCACCCCTGTGGCTGAGCACAGCCTGGAGCTGATGTTGCTTTCCCGGCAGATCAATGGAGCCACCTGCAGCATTGAGGAGGAGAAGGAATCTGAAGCCAGCACCCCAACTGCTACAGAGGTGGAGGCCCTTGGGGGAGAGC
>33613535943
GACCGCTCAGGAAGTGGCAGCGAAGAAGACTGAGCCCCGACATTCCAGTCTCGACCCCGAGCCCCTCGTTCCAGAGCTGAGATGGCATAGGCCTTAGCAGTAACGGGTAGCAGCAGATGTAGTTTCAGACTTGGAGTAAAACTGTATAAACAAAAGAATCTTCCATATTTATACAGCAGAGAAGCTGTAGGACTGTTTGTGACTGGCCCTGTCCTGGCATCAGTAGCATCTGTAACAGCATTAACTGTCTTAAAGAGAGAGAGAGAGAATTCCGAATTGGGGAACACACGATACCTGTTT
>342196713842
ATGGCTGTGATAGGGCAGCAGGCCGGGAGCAGCAGCAACCTCACCGAGCTACAGGTGGTGAACCTGGACACCGCCCACAGCACCAAGAGTGAATGATCCGCCCGCCGCCCTGGACAGATGGCCCAAGGGATGGCACCACTTATTTATTGTTGCCTTTTCACGTTTTCTTTACACACACGTTGACGGGCCGCAGGAGGGAGGCGGGGAGGAGGAACGGGCAGCCACAGGACTGAGCCCTCTCACTCCAGCCAAAGAAATGGGCCTGCCTGCCTCCACCCGTCCTCCCTCAGCCTCCCCTTC
>352455537661
GTGACAACACAAAACCCAAGACCACAGAGCCTACCTTTTCTCACCTGGCCTTGCCTGAGGAAGTCTTACTCCAGGAACAACTGACACAAGGAGCCTCAAAGAACTCCCAATTAGGGCAATCCAAGGATCAGGATGGGCCATCTGAAATGCAAGAAGTCCACTTGAAAATAGGGATAGGCCCCCAGCGGGGGAAGCTGCTGGAGAAAATGAGTTCTGAACGTGATGGTTTGGGGTCAGATGATGGTGTATGTACAAAGATTACACAGAAACAAGTTTCAACAGAAGGTGATCTCTATGAAT
>36443236501
ATGAAGTTCTCGCTGGAGAAGCTGCACCAAGGCATCACAGTCTCAGACCCTCCCTTTGACACCCAGCCCCGGCCCGATGACAGCTTTTCCTGAGGACCCCGGCCACGCAGCTGTTCCCCCACATGGACAGATGGACACACAGAGCCTCGGCGGCCACTGCTGGCACGGTGTGAGCGCCAGGCATCTCCCACCCGCCCCTCCCGACGGCCCAACCAGGGGCTGTGCAGACGTGGGGACCACGGAACCGAGATGCACTTTAGACCAGGGAGCTGGCCCGGCCTCTGGCAGGCCCCCCACTAA
>371024211055
ATGCATGAAGAAGCAGAGGCTGTGTTGGCAACACCACCAAAGCAACCTATAGTTGATACATCTGCTGAATCCTGACCTCATATTTATGATGGATATAGATACATACTATATATATTCATATTTGTGGATTTCCTAAAAGCCTCAGAAAATACGACTGACTAGGCAGCAAAGACAGGAGTATCTTCTGTACACTGTTCCGCAGTTACTGGTACATGAACAGTTGGAACTGCTGACTTTCCTAACCAAAACAACTTCCTTCTCTCCTTTGTTGAGCCTTTTGAGGGGTTCATGATTCATTAC
>38300228280
GCCTCTACTACGTGGACAGTGAAGGGAACCGGATTTCAGGGGCCACCTTCTCTGTAGGTTCTGGCTCTGTGTATGCATATGGGGTCATGGATCGGGGCTATTCCTATGACCTGGAAGTGGAGCAGGCCTATGATCTGGCCCGTCGAGCCATCTACCAAGCCACCTACAGAGATGCCTACTCAGGAGGTGCAGTCAACCTCTACCACGTGCGGGAGGATGGCTGGATCCGAGTCTCCAGTGACAATGTGGCTGATCTACATGAGAAGTATAGTGGCTCTACCCCCTGAAAGAGGGTGGATG
>396023116
CCCTCCCTCGCTCGCTCCTCGCAAGCTCCCGCTCGCTCCCTGCCCACTCCCGGGGGGACGTTCCGTGCCGCGGCCGCCGCGGCCGCTGCTTCTTTCACACTTTAGTTGGGAGCTGCGCGCCGCGCTCAGTTACTGGAGAGCTGGCCGCGCGCCGCCGCCTCCCGCACGCTTGCACGCGGGCCCGGCTTCGGGGTTTTGGGTTCTTACTCCAAGCGGCGGGGAGGAGGGGGAGCCCCGGACACACTGTGGGGAGGAGGAGGAAGAAGAGGAGGAGGGAGGAAGAAAAAAGACGAGGAGGAC
>40227993494
CCGTTTTAGAAGAGGAAACTAACAAACATGATACCCACATTAATATTCATAAAGCACAGCTGAGTAAAAATGAAGAGCGATTTAAACTGCTGGAGGGTACTTGCTATAATGGAAAGCTCATTTGGAAGGTGACAGATTACAAGATGAAGAAGAGAGAGGCGGTGGATGGGCACACAGTGTCCATCTTCAGCCAGTCCTTCTACACCAGCCGCTGTGGCTACCGGCTCTGTGCTAGAGCATACCTGAATGGGGATGGGTCAGGGAGGGGGTCACACCTGTCCCTATACTTTGTGGTCATGC
>41160081419
GAGTTCTGGAGAAGGAACGAGCCAGACGCCTCATTCACAACTACAATCTCATTTACAACCTGTCCCTGAGCCCTCAGAAAATCGACCAGGCCTTGCGCAGATTCCGTTCGGGAGAAAATATGCTCTTGGAGCCAGCACTGCGGTACTTAAAGGAGCTATGATAACAAGCCCATATTGTGAGAACAGATGTTTCCCTTATCTCCCTTTTTACCCAGACACATGTTTCTCCCCAGCCTAAGTGTAGTGGCGGAGGCATTGTCAGAGTGGAGGCCGATGCAGCTATTGTAGATGCTTTTGATT
>42762127829
ATGAAAAACACAGACTCTTGAGCCAAGTTGTACGACCTCAAGAATCTCGTTCTCTTAGTCCCTCGCACCTCACAGAAGACAGACAGGGTAGATGGAAAGAGGAGGATCGTAAACCAGAAAGGAAAGAGAGTTCAAGGCGCTACGAAGAACAGGAACTCAAGGAGAAAGTTTCTTCTGTAGATAAACAGAGAGAACAGACAGAAATCCTGGAAAGCTCAAGAATGCGTGCACAGGACATTATAGGACACCACCAGTCTGAAGATCGAGAGACATCTGATCGAGCTCATGATGAAAACAAGA
>4331213937
TTCATTGACTCCACTTGATGCGAGAGATATATTGATGCAAATAGGAAAACAGGAGGATGAGAAAGTAGTTAACATGCACCCTCAAGACTTCAAAACACTTTTTGAAACTATAGAGCGTTCCAAAGATTGTGCTTATAAATGGCTGTATGATGAAACCCTGGAAGATAGGTAGCAACTAGACTGTCGTTTTTGGTGGAGCGGTTCATTTATTTGGAAACTATGACATGAAAACCAAATTTGAAAACTCACATCCTTTCAGCAGAAGGTAACTGTTCTTGTCTTGCACAAGCCAGGCAGATC
>441560340855
CTATCCAGCAAGAGAAAGAGTGTGTTCAAACATCATAAAATGGGGATCGCCTCCCAACAGCAGATTTCGACATTACCTGAGAGTCTTGATTTTAGGCTTGTTTTTTGTAAACCCATGTGTTTGTAGAGATTTTAGGCGTCTTCGGATATCTTCTCACCTATGTTCCCTGGCTAAGAAGTCAGAGGTAGCCAATGTTTCCTTAAATTCATTTTTAAACTTACCATTGGTGCATATGTTCCAGATGGCAGATGCTGTCAATAATCTCACCATTGATGACCTTTGTGTATGTAGTTCTTGCAT
>45219128012
GCGGGGCTAGAGCTGTCGGAGAAGCGGGACCGCGAGGCCGGCGCGCGGCGCTCTGCGCGGTCAGAGGGAGCGCCTGGCAGCAGCAGGAGCAGCAGCAGCAGCCCGCGGCGGGGCCGCCGCCAGCCGCCGCGACCGCCGCGGCTGCAGCCTCCGAAGGGAGGCCGGGTGAGCCGGCGTACGCACTTTCCCGCGGACTTTCGGAGTGTTTGTGGATATACATGCCAAGCCGCCACGATGATGTCCATGAACAGCAAGCAGCCTCACTTTGCCATGCATCCCACCCTCCCTGAGCACAAGTAC
>462363116765
TACTCAAGGGAAAGAAGCTCAGTTTGCCAGCATAAGTGCCAAAGACCATCACCAGCATCTGTCCTTCAGGGTGCTCGGACAGAATTCTTACCACAGCAAAGGCATAAGATGCTTGATACGGAAAATCAGAAACTTAACTCTTTTGTTGCAGATAGTCATCAGTGGCTCTGTAAAAACGCAGAGGAAAAGAGCCAGAAGGTTTCTGTTTAATGCATCTTGCCTTATCTTTTTTTATTACTGTGTACAAAGATTTTTTTACACAAAGAAACTTAATGCTGTATTAATAAATTCAGTGTGTAG
>47442022004
CGAGGTGGCGCTGCCTCTGTGCTGTCCCGCCTGCCCTGGGACGCAGGCTGGCGAGGACGGTGGGACCCTGAACTGCACGTGAGCGTCCTTGGGGTCGAGGACGCGCCTCTGCCTGCTCGGAAAGCTCCGGGCGTCCGAAGCAGCCGGCGAAGTTGTAGCGGCGCCCCAGCGGGGTCGCTTGGTGCAGGGTTCACAGCCGGGGCCCGCATTCATGCTGGGACCAGCAGCGCACTGTCCCCGGGCCGGCCCCGGGCGGAGAGCCTCATTTCACTAACCTGAGAGAGATGGACTGCGCGTCCT
>481280819320
ACTTTCCTCTCCCGAGTGACGACTCCTCAGAAGGCAGGAGATCCCCCCCGGAAACCTTTCTCTCTCCGTCTCTCCCTCTAACTCAAATCTCTCATTCCCGAGTCCAAACTAAGAGAGACTCGCGCCCCAGGAGTCAGCCAGCGGCGCGGGCGCCTTCCCCGCACGCCTCTGCCGTCTGGAGGACGCAGGCGGGAGCGCCCCGGACCGGGTTCACGGTCTCGCACTCCTGCCGCCGGCGCCCCGCGGTCCCGCCCTAGCAGGCTCCTTCCCGGGCCCCTCCCCGCTCCCTCCTCTTTCTCG
>492344424885
ACGCGAGCTGGGCAGGGAAGAGAGCGCCCGGCTCAGTACTGCGCGCGCCCTGCGGCTGTCCGGGGCCGCGCGGTGGCCAAAGCACAGCGCGGGAGAGTCTGCGATGTCAGAGAACGGCTCCTTCGCCAACTGCTGCGAGGCGGGCGGGTGGGCAGTGCGCCCGGGCTGGTCGGGGGCTGGCAGCGCGCGGCCCTCCAGGACCCCTCGACCTCCCTGGGTGGCTCCAGCGCTGTCCGCGGTGCTCATCGTCACCACCGCCGTGGACGTCGTGGGCAACCTCCTGGTGATCCTCTCCGTGCT
>501258527294
CGCCCCAGCCTGCAGCTGACTGAGGACCACGAGTGAGCCAGCGAGGGGGCGGGAGACCTCAGCCGCAGCCGCCGCCCCCTCCCCTGCAGCGACTCGGACCCGCTACTGCCTGCCCCCAACTCCCCGGGCCCGGCCCCTGCCCTGCTGCCCCCAACAGCGTCTGGCTCCCCTACTAACGTCCCCCTCTTCGCCCTTGCCCCCATCCCCACCCGCCCCTCTCCCGGCCCTGCTTTTATTTATTTTGGATTAGCCGGTTGCCCACCCCAGCCCTCTGGTCCATCCCTCCCTCCGTGCCGCGCC
>512426330220
AAGAAGAAAGGGGTCAGAAGCGAAAACGAGAACCTGAAGATGAGGGAGAAGATGATGACTAAGTGGAATAACCTATTTTGAAAAATTCCTATTGTGATTTGACTGTTTTTACCCATATCCCCTCTCCCCCCCCCCTCCAATCCTGCCCCCTGAAACTTATTTTTTTCTGATTGTAACGTTGCTGTGGGAACGAGAGGGGAAGAGTGTACTGGGGGTTGCGGGGGGAGGGATGGCGGGTGGGGGTGGAATAAAATACTATTTTTACTGCCACTCTTTATTTTTTTCCCCTACTTTTTCTTT
>522285034168
GAGACAGAGGCCTGAAGCAAAGACATCTGGGTCAGAGAAAAAGTATTTAAGGGCCATGCAAGCCAATCGTAGCCAACTGCACAGTCCTCCAGGAACTGGAAGCAGTGAGGATGCCTCAACCCCTCAGTGTGTCCACACAAGATTGACAGGAGAGGGTTCTTGCCCTCATTCTGGAGATGTTCATATCCAGATAAACTCCATACCTAAAGAATGTGCAGAAAATGCAAGCTCCAGAAATATAAGGTCAGGTGTCCATAGCTGTGCCCATGGATGTGTACACAGTCGCTTACGGGGTCACTC
>5325047345
GCGGTGGAAACTTCAAGTGTTGGACTTGCGGAATGTGGATGAGAACTTCTGGGGCATATGGTCTGGAGCTTCTGCACTCTCCCCAGAGGCCCTGAGTAAGAGACGAACAGCAGGGAACTGTCCAAGGCCGGGTGGGCAGCAGCCCTTGATGGTGATCCTAGACCTTTGCTTCAAGAATGGGATGCTGGATGAATGCCTCACCCACTTCTTAGAGTGGGGCAAGCAGAGAAAAGGCTTACTGCACGTGTGTTGCAAGGAGCTGCAGATTTTTGGAATAGCCATCCACAGGATCATAGAGGT
>54169815083
TCTTGCCTTCCGGCCCGGCGCCCGATTTCCGCCTTCCGACCCAGCTGTGGGCTGCGCCCCACGCCAGCCCGCGCCCCGCATGGCTGCCGCCGGGGCCAGGCCTGTGGAGCTGGGCTTCGCCGAGTCGGCGCCGGCGTGGCGACTGCGCAGCGAGCAGTTCCCCAGCAAGGTGGGCGGGCGGCCGGCATGGCTGGGCGCGGCCGGGCTGCCGGGGCCCCAGGCCCTGGCCTGCGAGCTGTGCGGCCGCCCGCTCTCCTTCCTGCTGCAGGTGTATGCGCCGCTGCCTGGCCGCCCGGACGC
>55712510709
GGCCCTGTGTTTTTCCTTGAAGACGGGAAATCTGCTATCTCCTTGAATGATGCTTTGATGTGGGCAAAGGTGAATCCATTCTCACCTTTAGGGACTGGAATACGACTCAATCCATTCTGATAGAAGATTTTTGTCCATGCTTGATTTTTTTTTTTAAAGAAAAACTTTCATGGGTTAGCATTACCTTAATCTTTGTTGCTCAAGTGCCAGAGGTTGGGAGAAGGATTGCAGGTTGGGAGAGGTGGGAAATAGCAGTGAATTTTAGTCATTAACTTCAAAATATATATATATATATAATTT
>56194633521
CTACTTAACCAATGGGCAGCCTTCCATTGAGCGGTTCCCCATCAGCTTTAAAACCTACTTCTCAGGAAACTACTTTCACCACGTTGTGCTGGGGATTTACTGCAATGGCCGCTATGGCTCATTGGGCATGAGCCGCAGGGCTGAGCTGATGGACAAGCCATTGACTTTTCGGACTCTGAGTGACCTCATCTTTGACTTTGAGGACTCTTACAAGAAATACCTGCACACAGTCAAGAAGGTCAAGATTGGGCTGTACGTCCCCCATGAGCCTCATAGCTTCCAGCCCATTGAGTGGAAGCA
>57972227570
AAACGCAGGCCCAGCCGGGGAGATGGTGCCGACTTTCTTCGGATCCCTCACGCAGTCCATCTGTGGCGAGTTTTCAGATGCCTGGCCTCTGATGCAGAATCCCATGGGTGGTGACAACATCTCTTTTTGTGACTCTTATCCTGAACTCACTGGAGAAGACATTCATTCTCTCAATCCAGAACTTGAAAGCTCAACGTCTTTGGATTCAAATAGCAGTCAAGATTTGGTTGGTGGGGCTGTTCCAGTCCAGTCTCATTCTGAAAACTTTACAGCAGCTACTGATTTATCTAGATATAACAA
>5887677727
ATGGGATCGCTGCTTGCGCTCCTGGCACTGCTGCTGCTGTGGGGTGCTGTGGCTGAGGGCCCAGCCAAGAAGGTGCTGACCCTGGAGGGAGACTTGGTGCTGGGTGGGCTGTTCCCAGTGCACCAGAAGGGCGGCCCAGCAGAGGACTGTGGTCCTGTCAATGAGCACCGTGGCATCCAGCGCCTGGAGGCCATGCTTTTTGCACTGGACCGCATCAACCGTGACCCGCACCTGCTGCCTGGCGTGCGCCTGGGTGCACACATCCTCGACAGTTGCTCCAAGGACACACATGCGCTGGAG
>591069612595
TGGATGTGACGCTGGACCCGGCCTCGGCGCACCCCAGCCTGGAGGTGTCGGAGGATGGCAAGAGCGTGTCTTCCCGCGGGGCGCCGCCAGGCCCGGCGCCTGGCCACCCGCAGCGGTTCTCGGAGCAGACGTGCGCGCTGAGCCTGGAGCGGTTCTCCGCCGGCCGCCACTACTGGGAGGTGCACGTGGGCCGCCGCAGCCGCTGGTTCCTGGGCGCCTGCCTGGCCGCGGTGCCGCGCGCGGGGCCTGCGCGCCTGAGCCCTGCGGCCGGCTACTGGGTGCTGGGGCTGTGGAACGGCT
>601720532839
GTGAAGGCTGAGCTGCGGAAATACTGGGTCCGCTTCTTGCTAGCCCGCCACTCAGGCTGCAGAGCCTGTGTCCTGGGGAAGGACTTCCGGTTCCTAGGAAAATGTCCCAAGAAGCTCTCGGAAGGAGATGGCGCTGAGAAGCTTCGGAAGCTGCAGCCCTCACTTAACAGTGGGCGGCTCCTACATCTAGCCATGCGAGGTCTTGGGGAGCTGGGCGCCCAGCCCCAACAGGACCATGCACGCTGGCCCCGGGGCAGCAGCCTGTCCGAGTGCAGTGAGGGGGATGTCACCATGGCCAAC
>61787140642
GTGTCTTCAGTGCCCTGGGTTTGCCTGTGACCCAATGCCCACTGGGACTGAATGCCAAAGGACTCCCTTTAGGCATCCAGGTTGTGGCTGGACCCTTTAATGATCATCTGACCCTGGCTGTGGCCCAGTACTTGGAGAAAACTTTTGGGGGCTGGGTCTGTCCAGGAAAGTTTTAGGAGGACCTTCTGCAAGGTTAATGTGTGTGTGTGTTTGTGTTCGTGTGGTGGTGTTTCTATTAATTGGGTGAAATCAAGCACCAGCAGACAAGCAGAGAAACAACTGGGGAATTTATTGACTCAT
>62678924019
ATTACATCTCGTTTAGCAGATGTGTTCAACCAAAGGTGTGAGGTGAACCGAAGGGCATCTGTGAGTGGCTGTGTCATTAACACCTGTGGCTGGGTCAAGGGCTCTGGTTACCAGGCTCTGGTGCATGCAGCCTCAGCTTTTGAGGTGGATGTCGTTGTTGTTCTGGATCAAGAACGACTGTACAATGAACTGAAACGGGACCTCCCCCACTTTGTACGCACTGTGCTGCTCCCTAAATCTGGGGGTGTGGTGGAGCGCTCCAAGGACTTCCGGCGGGAATGTAGGGATGAGCGTATCCGT
>632307229886
GTTATATATCAATTGATGCCATGAAGAAATTCCTTGGGGAGCTACATGACTTCATTCCTGGAACCTCAGGATATTTGGCATATCATGTTCAAAATGAAATTAATATGTCTGCTATAAAAAACAAATTGAAGAGGAAATAGTAAATTAAATTGTAAATACCTTGGCATTTATTTTCTATAAAATATTATACAGATGTGCATATCATAAAATGCTCCCTTTTGGTACTGGGGGATAGTGAAATGGGAAATAATTTTTCTGTTTCTCAAAGTATATCTTTAGGAAATACAGAATCATTTTGGT
>64714040773
CTTTCTGATGAGTTAAAAAGGTCCCAGAGATATATAGACACTGGAGTACTGGAAATTGAAAAACGAAAATCGTGTGTGTTTGAAAAGAAGAATGCAACTTGTATATTTTGTATTACCTCTTTTTTTCAAGTGATTTAAATAGTTAATCATTTAACCAAAGAAGATGTGTAGTGCCTTAACAAGCAATCCTCTGTCAAAATCTGAGGTATTTGAAAATAATTATCCTCTTAACCTTCTCTTCCCAGTGAACTTTATGGAACATTTAATTTAGTACAATTAAGTATATTATAAAAATTGTAA
>652027522637
AACCAGTCCCAAGTGCTCAGGACAGAGGCTGGACGGGCTCCTTCCTGCACCCCTGCTCTTGGGACACAGTGCCCTCCGGCTCTAATAGGCCAGGAGTTGGGGGGGCAACTGGCTCTGCTCCCTGGCCCTGGCTCCCCCTGCTCCCTGGGGCTGCCCGAGGTGAAGGTGACAGGTGGGGGAGGCAGGTGGAGAATTGGGCCAGTGAGCTCATGGCAAAGGCGCCCAGCTGGGCAGGGGTGGGTGCTCTGGCCTATAAAGCCCCCGAGGCCCTGTGGCCTGCAGAGGCGGTTATGGACGGCA
>662023634591
CTGAGTGCACACAGTGTGGGAGTGAGCATGCGTGTGTGTGCAACTGCGTGAGTGCATGTGTGACTGCGTGTGTACATGTGCATGCATGAGTATGTGCAGGTGTGTGTGTGGGGGGCTGTGCTTTTGAAGAGGGGAGGAGGACAAAGCCCCTGGCGGCCCCAGAGCCTGAGGACGAGACGGCTCACCTGAGAAGGTCCCTGACCATGGGCACACACTCAGCATCCACACTCATGGTGACATTGCTGCCCGGCTCCTTCCACAGGGCCTGGGCCTCCAGGTTGGCAGTCAGGATGACCGTGT
>6788072424
TGCTGGTAATGGCTGGTGGTGGGTGCCTGTGGTGGCCCCTCTGGTGGGGGCCACCGTTGGCACAGCCACTTACCAGCTGTTGGTGGCTCTGCACCACCCTGAGGGCCCAGAGCCAGCTCAGGATCTGGTGTCTGCTCAACACAAAGCCTCAGAGTTGGAAACTCCTGCCTCAGCTCAGATGCTGGAGTGTAAGCTATGATTAGGACAACCCTCACTTCACTCATGGACCCTGGAGCCAGCCACTGACCCCGCCTGGGAACAACAGTCATTCTTCCTCTTTGTTAATGTGCCAGAACCTGG
>6860758458
GAACCAAACGCCAACAGTGTGGCCTGGAACACCCAGTGTGAGGACATGCTCTGCTTCTCGGGAGGAGGCAACCTCAACATCAAAGCCAGCATCTTCCCTGTGCACTGGCAGAAGCTGCAGGGCTTTGTGGTCGGCTACAATGGCTCCAAGATCTTCTGCCTCCACGTCTTCATTTCTGCCGTGGAGGTGCCACAGGTAACTGGGAGCACCTGTCCACTCTCAGCACTGGCAAGGCCAGTAAGACCAGGGAAGCCGGGCCCCTGGCTGGTGCTTTGAGGAGAGAGTAGCAAGGAGAGAAGA
>6926011428
TACTCCCCTAGCATGACAATGAGCGTGTGATCCATTACCAAGTCTCCTCATGAAAACCACAGTGAGTCAGCCCTTCACAGAACTACTACGGAAGAAAATTATTCATCACAGTGTACAGTTAAACAAAGGAATCTCAGTCACACCAAACCAACCTTTTTATTTCCTGCTCTCTCCCCTCTTTTGTGAAGAAAGCGGGTCCAAATGTGATTCAAACAACTGTACGGAGTGGCATATTAGAATTGCCCTAAACTGAACTGCAAATAATTATGTGTGTATGTATATGTGTGGGAAAGAGAATGT
>701084433324
CTTCCTAACCAAGCGAAGCCGGCAGGTCTGTGCTGACCCCAGTGAGGAGTGGGTCCAGAAATATGTCAGCGACCTGGAGCTGAGTGCCTGAGGGGTCCAGAAGCTTCGAGGCCCAGCGACCTCGGTGGGCCCAGTGGGGAGGAGCAGGAGCCTGAGCCTTGGGAACATGCGTGTGACCTCCACAGCTACCTCTTCTATGGACTGGTTGTTGCCAAACAGCCACACTGTGGGACTCTTCTTAACTTAAATTTTAATTTATTTATACTATTTAGTTTTTGTAATTTATTTTCGATTTCACAG
>711560730961
GGGGAGGAGGCGGCCAGGCGCTCTACATCGATGGGGACCTGAACCGGGGCCGCACAAGCCACTGCGACACCTTCAACAACCAGCCCCTCTGCTCCGAGAACTTCCTCATTGCTGCCGTGGAGGCCTGGGGCTTCCAGGACCCTGACACCCAGTGACGGCCTGTGCCACGGTGACTGAGCCGTGGTGGGGCGGTGGGCCGAGGCTGGGCTGCCGCCTCGGGCAGCAGAGAGCAGATGAAACCCCCATGTGGTAGGCAGGGTTGGGGGACGGCAGGACCCCATGGCCAAGCCTGGCGTTGCC
>72132736298
GGCCTGCGTGGGGCTCCCGCCACAGAACCACATGCTCCTGGAACACAAAATGGAGCGCCCAGGGCCCAGCCTCAAGCGAGTTGGACCCGTGGCTGCCACCTACCCTATGTTGAACAAGAAAGGACCGGTACCCGCTGCCACCAATGGCTGCACCGGTGATGCCAATGGGCATCTGCAAGAGGAGCCCCCAATGCCCACCACCTGAGGCCCCGGTCACACAGTTTCTCGGCTCTTCCTCCCCGCTGCCCCCCACGACCCTACCTTGAAGGCCCCCACAAATAAAGGCGCTGCCACTCAGCC
>73559720919
CCTTTAGGACCCGAGGCAGGCTCTGGGCCCGCCGGGTCCGTTAATCTCACCGCGCCGCAAGGGGCCACGTTTTACCACTTGATTTAGCAACCCTAAGCGGTTTGGAATCTGCTTTGCTCTCACAGGACCTCAGCCCGTCGTGATCAGATTCTCCCACTTTCTTTTTTCTTTCCTGGAATGGAGTGGGCAGTCTTTTTCCATCTCTACCGAAGTTGATGTTCATTTTTAATCTTTTCGCCCCTCACGCTTTTGTAATAATGGTACTAAGACTGAGTGTTATTTAGATTTTATTGTTGTTGT
>7475447181
ATATCCTCCCCTGGGCTGAAGGCACTCTTGTCCTCCAAGCCTCCCCTACAGCAGTGTTCATGGGCAGCTGGAGCAGGGCTGCCTACCCATTGCTACTCCCAGGAGCTCAGGACTGGCTCCAGACCCCTGGCATCTGGAGCAGAAGCAACATCAAAGCAGGGATTGGCCAACTCCCACCCCTAATGCCAAACAGGCCAGGCACTGGGAGCACTCAGAGGCGTGACGAATCTCAGCCTGTCTCCGGCTAGTGTTCCCTGGCCAGTCCGCTTTGGGCCCTGCCTCACAATGACGGGCTCATCA
>75253497049
TTTTAAACCATCTGGCTGGATCTCGTGGCCTTCCCCCTCAGACTACCCATGTCTCCACGAAGGCGTCCTGGAGTCACTCCCCGAGCAGCGCGGCGGCGGCAGGGAGTTGGGTTGGGGTGGGCATTTGATGCGGGAGGTGGGTGGTGTGCTTGCTAGCTGGGCAAGAAAGCAGCAGTGGACCTGCCCCAAGGCCACACGTGCCTGGTCAGGCTGGCTTCTGATGTTCAGTCCCCTGGGCCGGGACAGATTTTTTTTAACGTCTTGAAACTTAAACTCTGTGCTTGTAGGATACTGTAACCT
>76335010055
GATGACAAGGAAATTGACCTGGAGCACCTCCATAGACGTGTAAATAGCTTGTGCACAGATGACGACAGCCCCCATAAACAGTTTTCCACCTCGTCAATTGATTTGACCCCTCTGGACATTGACACTTTGCCAACACGACAAGCACTGGAGCAAATCAGTGATTTCAGGAACACTCATATTACCACAACAACCTTTATCCCAGAGCAGATCCAGACTCTTAGCCGCACACTGTCAGCTAAAGCTGCTTCTGGTTTCACTTTTGGCAACGTGCCTGAGCACCGAACTGGCCCTTTTAGGCAC
>772161240112
TGCCTTGTCTTTGAAGATGCTCCCAATGGGGTGGAGGCGGCCCTGGCAGCTGGGATGCAGGTGGTCATGGTTCCTGACGGAAACTTGAGCCGAGATCTGACAACAAAGGCCACCCTGGTGCTGAATTCCCTGCAGGACTTCCAGCCCGAGCTGTTTGGTTTGCCCTCCTATGAGTGAGAGGGAGGGCCTCAGTCTTCCGCCCCCAGCCCACTCTCATGGTCCACACTGCTGGGGGAAAGGGAAAGGAAATCAGCAACTCTTCAATCCCAACCTGCGCTGTGATTTTAGCCTCCTGAGATT
>7898928439
GCCATGACTGTTCCATCAGATTATGGAATTTAGACAGCAAGACATGTGTGCAAGAAATAACAGCTCACAGAAAGAAATTGGATGAATCAATTTATGATGTTGCTTTCCACTCGTCAAAAGCATATATAGCTAGTGCAGGAGCTGATGCTCTTGCCAAAGTATTTGTATGAATCAACAAAAACTTGCATCGTAACAAGATTTGCTTGGACAGAAAGAGGGTCTGCATCACTGCCATCAGAAAGGTTACTGATATGACACTACATGTGATCTGCCTGGTGAAGGCTATCTGGGGCAGGCACA
>792110834223
GAGAACGGTGGCCGGACGGAGAGACTGCGGGTCTGAGGGACTGGCGGGCGGGCGGGCCGAGCGGCGCCGCCGAGGCCGGGCTGGGCCGAGCCCAGGAGCGCCCGGGATGTAGCGGGCCACCCTGCCGATGCCACAGCGCCCGGCCGCGGGCGGAGCCGGAGCCGGAGCCTGGGGAGGCGGCGGGGGCCCAGAGCGCAGCCCGCGCCCCCCGCGCGGAGCCAGGCCCGCTGCCGTCCCCGCCGCCCGGGCCCCCGGCATGCAGCCCCGGCTGCGGAGGTGACACTCACGGACCTTAGCCAC
>8073659290
GTACCCCTCAAGGTGAGCCTGAGTGCCGGCCGCTCATGGGGACACCTGGTGCCACTGCAGGAGGCCTGGGGCCCTCCGCCAGGCCCATGTCGCACTGAGTCTCCCAGCAACAGCCTGGCTGCCCCTGGGTCCCCTGCCAGCACCCAGCCCCCACCCCTGCATTTTTCGCCTTCATTTTGTCTGTAGCCCCAGGCAACAGTGGGAGGAGAGAACTGGTTTCCAGCAGTCCATTGTGTGGCCTTCCCCAAGGTCACCAGCTCTGTACGCCCCAGGACGCATTAACCCTTTGGGGCTGGGGTG
>811836028757
GAAACTTACTTGAGAAGCCAGAAGGAGAAGATGGCTTTACATTTTCTTTTCCATCAGACACTTCAACTCATACATTTGGAGCTGGAAAAGATGATTTTAGTTTTCCATTTTCATTTGGACAGGGTCAAAATTCAATACCTTCTTCTTCTTTAAAAGGTTTTTCATCTTCCTCACAAAATACAACACAGTTTACTTTTTTTTGAGCTAGTCATTAATTCCTTAAATTATTTTACTGTTCTGTGTTCATGAGGGCATAAATTTACATTATTGCTTAAAACATGAAGACTGCTTTCTTTTATT
>8217622545
GATGAAGGATACTAGCAAAAAGAACAATATATTTGCTCAGTTCAGGAAGAATGATCGAGACAAACAGAAGTTGATAGAGACAGTCGTGAAACAGCTGAGAAGTTTGGTGAATGGTATGTCCCAGCACATGTAGACCTCACATGGCTTGCACTCAGTGACACCAAATCCATGATTCAATGTTGATCTTGAGCAAGTATTGGTCATGATACAGTAATTTGTTTACAGAATCCAAAAATACAATAGAGAAGATACATGAGGGCTTAAACAAGAAATAGTAATAAATATCATTTGTATGGATTT
>831300298
GACGCCCGAACGCAGCGCCAGTGGCGTACGCTGGAGGCCGTGCGGCACGTGGGCGTGGCCATCGTCTCCAGTGCCCTCACCACGGTCATCGCCACAGTGCCCCTCTTCTTCTGCATCATCGCCCCATTTGCCAAGTTCGGCAAGATTGTGGCACTCAACACGGGCGTGTCCATCCTCTACACGCTGACCGTCAGCACCGCCCTGCTGGGCATCATGGCGCCCAGCTCTTTCACTCGGACCCGGACTTCCTTCCTCAAGGCCCTGGGTGCCGTGCTGCTGGCAGGGGCCCTGGGGCTGGGT
>84192119414
ACTAAGAAAAATGGCTTTGTCAGCCCAACAGATACCCAGATGGTTTAACTCAGTTAAGTTGAGGAGCCTCATTAATGCTGCACAACTCACAAAACGTTTTACTAGACCAGCAAGAACACTGTTACATGGCTTTTCTGCTCAGCCTCAGATATCCTCTGACAATTGCTTTCTCCAGTGGGGATTTAAGACTTACAGGACTTCCTCCTTATGGAATAGTTCCCAGTCTACTAGCTCAAGTAGTCAGGAGAATAATTCTGCCCAAAGCAGTCTGCTTCCTTCCATGAATGAACAGTCACAGAA
>85182809776
TGAAAAGGATTTGGTGAAACAGGCAAAGACCTTAAATAGTGCAGCAAATAAACTGATCCCAAAACATCATTAGGCATTTTTAAGTTGGTCACGTCGCAAGTCCGATATCACAACTTAATTGTAAAAGGAAGAAATCTGAAAGTTACTACATTTAAGCTCTGATTCTATATAAAATGTCACCAAAAAGTTGACTTTGAATTTGTTGGACTTTTAAAAAACCAGTTGGAAATATAGGTTGGGTTTTTTTCTTATTGTTTTCTCCCCAGGGTTAGAAAAATTGGTATAAGTTCCTAATTAAAA
>86723027363
AACATGACCTGGAAGTGGAGCCGGAGCCCCCTATGATGCTCCCCTTGCCGCTGCAACCACCATTGCCGCCCCCACGACCACCCCGGCCACCCAGCCCACCGCCGGAGCCTGAGACCACAGATGCCTCACACCCATCTGTCCCTCCGGAGCCCCTTGCCGAGGACCACCCCCCGCATACTCCAGGCCTCTGTGGCAGCCTGGCCAAGTCGCAGAGCACAGAGACGGTGCCAGCCACACCAGGCGGGGAGCCCCCGCTATCAGGGGGCAGCAGTGGCCTGTCCCTGAGCTCTCCGCAAGTGC
>872231230182
AGGCGAGGCTTCCCCTTCCCCGCCCCTCCCCCGGCCTCCAGTCCCTCCCAGGGCCGCTTCGCAGAGCGGCTAGGAGCACGGCGGCGGCGGCACTTTCCCCGGCAGGAGCTGGAGCTGGGCTCTGGTGCGCGCGCGGCTGTGCCGCCCGAGCCGGAGGGACTGGTTGGTTGAGAGAGAGAGAGGAAGGGAATCCCGGGCTGCCGAACCGCACGTTCAGCCCGCTCCGCTCCTGCAGGGCAGCCTTTCGGCTCTCTGCGCGCGAAGCCGAGTCCCGGGCGGGTGGGGCGGGGGTCCACTGAG
>88147906918
ATGAACGACAATCTCCTTGAGAGCTGGAGCGACCTCGACGAGCTGAAGGGAGCCAGGAGCCTGGAGACAGTGTACCTGGAGCGGAACCCCTTGCAGAAGGACCCCCAGTACCGGCGGAAGGTCATGCTCGCCCTCCCCTCCGTGCGGCAGATCGATGCCACGTTCGTCAGGTTCTGAGTCCTTCTTGGCTCCTCATGTGGTCCCTCTCCTCGGAAGAACTGCCCAGCCACGGGTTTTTAACCCACCTGTTGCTCCTGAGGTCGTCACTATATCAACAGTCACAAACCCAATGGCAATAAA
>891391538215
ATCAACATGTACCTGTTGTCACGCGTCCTGTTTGCCCTGAGCCGCCTGGCTGTAGAGAAGGGCTACATCCCTGAACCCAGGTGGGACCCGTTCCCGCTGCTCACTGCGGTGGTGTGGGGGCTGGTGCTGTGGCTCTTTGAGTATCACCGATCCACCCTGCAGCCCTCGCTGCAGTCCTCCATGACCTACCTCTATGAGGACAGCAATGTATGGCACGACATCTCAGACTTCCTCGTCTATAACAAGAGCCGTCCCTCCAATTAATGCAGCCCTGAGGTGTCTGGCTGTGGCTCAAGATTT
>901615118043
ATGTCATAGAATTCTCAAAACTTCCTAACTGCTTCTCTCTCTCTCTTTTACTCTTATTCTTTCTCTCTCACTCTCTCTCTTTTCCCACCCTTAAGCCAAGTACAGGGATAGTTGTCTCATCATTGGTGGCTTAAAATGATGTTTTTGAACAAGAAGACGCCCCATGGGTACTTTTGGTGACTAGCACTATCTCTGTTTTTTTCCTTTTAAATTCCTGAGCTATTGTTTAGCAGTACACCCTTTTATCTCCATTGCTACTGAAGCTGAATGTTACTTGGGTGGAAAGCATAACTGCTTTCT
>91653226496
GGTCTGAATGCTCCAAGTGAGCCATCATTTGAGCCCCAAGCCCCAGCTCCATACCTTGGACCTCCACCACCCACAACTTACTGCCCCTGCTCAATCCACCCAGATTCTGGCTTCCCACTTCCTCCACCACCTTATGAGCTCCCAGCATCCACATCCCATGTCCCAGATCCCCCATACTCCTATGGCAACATGGCCATACCAGTCTCCAAGCCACTGAGCCTCTCAGGCCTGCTCAGTGAGCCGCTCCAAGACCCCTTAGCCCTCCTGGACATTGGGCTGCCAGCAGGGCCACCTAAGCCC
>92188436138
GGAGAAGCAGTGCGTCTATCCAGACAATTACCCATGTACTTATCAAAAGAGGACATCCAAGACATTATCTACAGAATGAAGCACCAGTTTGGAAATGAAATTAAAGAGTGTGTTCATGGTCGCCCATTTTTTCATCATTTAACCTATCTTCCAGAAACTACATGATTAAATATGTTTAAGAAGATTAGTTACCATTGAAATTGGTTCTGTCATAAAACAGCATGAGTCTGGTTTTAAATTATCTTTGTATTATGTGTCACATGGTTATTTTTTAAATGAGGATTCACTGACTTGTTTTTA
>932436813752
ACAACAAAAATGCAGATATCACTGGATTTGGACAGGAAGAGATTGTGCATGAGGCTCATGAGAGGACTGTCGATTCAATATGGAAGTTGGACTCTATATGCCTCTGACTTGAGGTACAGCAGGAGAGGAGCAAACCTAGGGTGTGTTTAAGTGACCACTCTGCCATTTCAATCTGTGAGACCTGGGGCAAGTCATGCACCATCTCTGGGCCTCTGTTACCTCAGGTGTAAAACAATAGGGCTGATCTCCATGATTTCCTGGGCCTCTCCCATCTCTGACAGTCTAAGACTGTACGTTGAC
>94398433342
GAATTCTTCTTCACTCCATTTGCAGCCAGAGGAAGGGTTTCCCCACAGAGGGGGAGAGAAGGCAGCTTCTCCAAGACCCCCAAGAACCCTCAGCCAGGTCTGAAGGGCTCAGCATGGCTCAGCACCCAGGGCTGTCTTCAGGCCCAGAGAAAGAGAGGCAAAATGAGGGCTGACGTGGACTGTCCACAGTGTTCATGTGCTGGAGTCAGGGACGGCCGCACCTGCCTCCGCCGGCTCCAGTGTGCGGGGAGCCTCTGCCTGAGTGTGCACCAGGCCCATGTTTATTGACCACAGTCTGAG
>95609229904
ACACTGCGTCCGGGGCCAGACGACGATATCAGCGCGGGGTCCCCACAACGCCATGGGGCAGAGCCAACTCTCGAGCGCGTGATCGAAGCCCGCAGTTTTTTCGCCCCCGTCACTTCCGGGTGCGACAATCTCTTCTGTCCGGCCAGCCGCTGGAGTCGTTAGGTGCCGCCTTGCTTCTGACGAGCCACACGTTTGCTTCTTCCCTGTGTTCCCAGCTGGAGGGACATGAGTGTCCCTGGGCCGTCGTCTCCGGACGGGGCCCTGACACGGCCACCCTACTGCCTGGAGGCCGGGGAGCCG
>96120430273
CTAAGCCCCCATCCCTGGCGCCCCCAGCAGTGACCTCTGTGGTGGAACAGCTACAAGATGAGGCCAAACACCTGAGGCAGGAGGTGGAAGGTCTGGAGGGAAAGCTCCAATCCCAGGTGGAAAACAATCAGGCCTTGAGTCTCCTTAGCAAGGAACAAAAGCAGAGACTCCAGGAGCAGGAGGAGATGCTCCGAGAGCAGGAGGTGCAGAGAGTGCGGGAGCAGGAGAGACTGTGTGAACAAAACGAGAGGCTTCGGGAGCAGCAGAAGACGCTACAGGAGCAGGGTGAGAGGCTGCGAA
>97241445461
GAAACTGACTGGACATTCTTTCCACATGGGCTATAGCATGGCGATTTTGAATGGCATCGTAGCTGCTCTTACTGTAGCATGGTGCCTCATGTAAACCCACACTGGAGCGATATTGTTGGCAAAACTTAATCATGATTGTTTTGTAATAACAAGAAGGAGCATCACTGTCTACTCAGAAGACTGAGAAACCTGCTGTTCATTATGTAGTTCAGATATTTATCACAATCATCCTCATTATGGAAGACCTTTTAAAGCATTGTTTTAGAATGTCTGAGTATTAAGATACAGATTAATTGGGAA
>98171358317
ATCAGCATTGTTGATATTGCCAACAAGAGGAGCTCTTCTGCTGAGGAAAGTGGACAAGATGTTCTAGAAAACACATTTTCTCAGAAACATAAAGAATTATCAGTTTTATTGTTGGAAATGAAAGAAGCTCAAGAGGAAATTGCATTTCTTAAATTACAGCTCCAGGGAAAAAGGGCTGAGGAAGCAGATCATGAGGTCCTTGACCAGAAAGAAATGAAACAGATGGAGGGTGAGGGAATAGCTCCAATTAAAATGAAAGTATTTCTTGAAGATACAGGGCAAGATTTTCCCTTAATGCCA
>99395236245
CCGGGGACCACACGCCGCGCTGTCCCCAGCACCCAACCCAGGTTACCATGGCCTCCCTGTTCTCTGGCCGCATCCTGATCCGCAACAATAGCGACCAGGACGAGCTGGATACGGAGGCTGAGGTCAGTCGCAGGCTGGAGAACCGGCTGGTGCTGCTGTTCTTTGGTGCTGGGGCTTGTCCACAGTGCCAGGCCTTCGTGCCCATCCTCAAGGACTTCTTCGTGCGGCTCACAGATGAGTTCTATGTACTGCGGGCGGCTCAGCTGGCCCTGGTGTACGTGTCCCAGGACTCCACGGAGG
>100441017037
AGAAATCTTGTACAAAACCATCGCCATCAAAAAAACGCTGTTCTGACAACACTGAAGTAGAAGTTTCTAACTTGGAAAATAAACAACCAGTTGAGTCGACATCTGCAAAATCTTGTTCTCCAAGTCCTGTGTCTCCTCAGGTGCAGCCACAAGCAGCAGATACCATCAGTGATTCTGTTGCTGTCCCGGCATCACTGCTGGGCATGAGGAGAGGGCTGAACTCAAGATTGGAAGCAACTGCAGCCTCCTCAGTTAAAACACGTATGCAAAAACTTGCAGAGCAACGGCGCCGTTGGGATA
>101747813052
ACACAGGTTGCAGGTTAGCAGGAGAACAGGCAAGCCAAATGCAAAGGAGCCACTTCAGAAATGTGTCACAGAAAAGTGAAAATGCAACCTAGTGGTAAGTGAAGAGGGGAAGAAGAAAGAAAAAGGACCAGAACCGTGAACTGAAGGGACAGGGAACAGCCAGACGAGAGCTTCAGCCATCACGAGGATGATTTCGGAACCTGGAGAAAATGTAAGTTAAATATATCTACACTCTGATCCTATCTCAAGAGAGAGATATTTTACTCATTTCCTGGTTGTGAATGATGGGCTCTTGGAAGC
>1021495533478
GTTTCTAAGCCAAGGCCCGGAGAGTTGACCCCCTCGCAACAGCTTGTGTGTCCTTGCAGCGCCGCGGGTGCCACCTGGTCTCCGCCTCAGCGCTGCCTCGGCTCCTTCGGTTCCCACCAGCGGGAACGACCGTCCCCACTTTCAGCTTAAACTCATCTGTCCTTCTGGATCCAGCTCAGAGGTCTCTTTGTGATGCCCTCCTGGAACTTCCCCCCTAGTAATCCTTCCTTTGTATTCCCGTGGCTCTTTGATAATAATGGTTGGAGTCCTGAACCCGACCCTTTGTATCGGACCGTGTTT
>1032378626411
ATGACTTCTGTAGGTGTGTTTAGTGACATGCTCAACGGGTGCGGGAAGGATGGGCTTGTGCCAAGGGCCAAGCCCAGAGATGTTTCAGATTTTTCCCTTTATGCCCCTGCAACCAAGCCCTGCTGCTCCAGGACATATAAGAGACGAAGGCTGAGGGCTCCAGCACTCACCGGCCTGGGCCCTGTCACTTCTCTGATAGCTCCCAGCTCGCTCTCTGCAGCCATGATTGCCAGACAGCAGTGTGTCCGAGGCGGGCCCCGGGGCTTCAGCTGTGGCTCGGCCATTGTAGGCGGTGGCAAG
>1041668534415
AAGCACAGGAGACTGAAGCAGCCCCGGAGAAGGAGAACCGAGTGGATGTGGGGGCCGAGGAGAGAGCGGCCGCCACCCGGCCCCGGCAGAAGTCCTGGCTGGTGAGGCATTTCTCTCTGCTGCTGCGGCGGGACCGGCAGGCCCAGAAGGCTGGACAACTCTTCTCGGGGCTCCTGGCCCTGAATGTGGTGTTCCTGGGTGGCGCCTTCATCTGCAGCATGATCTTCAACAAGGTGGCCGTCACTCTGGGTGACGTGTGGATCCTGCTGGCCACGCTGAAGGTCCTCTCCCTGCTTTGGC
>105151321812
GAGAGAAGCCATATGAATGCCCAAACTGCAAGAAACGCTTTTCCCATTCTGGCTCCTATAGCTCACACATAAGCAGTAAGAAATGTATCAGCTTGATACCTGTGAATGGGCGACCAAGAACAGGACTCAAGACATCTCAGTGTTCTTCACCGTCTCTTTCAGCATCACCAGGCAGTCCCACACGACCACAGATACGGCAAAAGATAGAGAATAAACCCCTTCAAGAACAACTTTCTGTTAACCAAATTAAAACTGAACCTGTGGATTATGAATTCAAACCCATAGTGGTTGCTTCAGGAA
>1061383040693
ATTATCATCGCCAAAAAGAGAGGACTGTGCACTAGAAAGTTGCAGCCCACAGCCCTTCATGTGGACTCTGTCATGACATGCTAACTAGACTTCAGGGGAGCCACTTCTGTTTTCAGCCCCTCCCTGGAATAGTGAGTTGGGAGGATGGGGAGACAGCTAACCAACTGCATTACCCAAACCATATTGCACTTTTAGTTCCCTAGTTTTCTAGGTGAGCTTCATTCCCTGAAAGGAGGATGATGATATCTAGGCATAACCTAGCCTGTGAGGAACCTAGTTAGGAAAGACAACTGACATTTA
>1071033218464
ATCAGGATCCTCATGACCAGCCAAAGAGAAGAAGAATTAGGAAGCATAAATCAAAGAAAAAATTTAAAAATCCCAATAATGTTCTTATAGAACAAGCAGAATTAGAGAAACAGCAGAGTCTGTTACAGGAGAAATCTCAGCGACAGCACACAGATGGCACCACAATAAGCAAAAATAAAAAAAGGAAACTGAAAAAGAAACAGCAAATTAAAAGGAAGAAAGCAGCCGGCTTGGCAGCAAAGGCTGCTGGTGTCAGTTTCATGTACCAGCCCGAGGACAGCAGCAATGAAGGGGAAGGCG
>1081219222033
CAACGTGCTGAGCTAATAGCGACAGATAGAGGGCAGACAGATTCCTGCTAGCAGCTTAGTGTTAGTTGCTTGTGGTAACTAAGGCAGGTGGCATACATCTCAGAACGTGGAGAATGATGGTATGCTTTCTGAGTTAACATGTTGAACTGTTTTGCTTTTCTAAAAATTTTCCTAGTAACATTTTCTTGATGATATGAGAGTGGATATCAATGCCTCACAGAAACAAGAGGTGGAACATGTGAATGAATCGTCTTGGAACTAGATTATGAGCACTGGTTCTTTTTAAAGGGATGTGCAAGA
>10934799402
CCCCAGATGGTGACTACTGGAGACTGCTGCCCCCAGGTATCCACATTGTCATTGCCCAAGCCCCTGGCTACGCCAAAGTCATCAAGAAAGTCATCATCCCCGCCCGGATGAAGAGGGCTGGCCGTGTGGACTTCATTCTGCAACCTCTGGGGATGGGACCCAAGAACTTTATTCATGGGCTGCGGAGGACTGGGCCCCACGACCCACTGGGAGGTGCCAGCTCTTTGGGGGAGGCCACGGAGCCCGACCCGCTCCGGGCGCGCAGGCAGCCCTCGGCCGACGGGAGTAAGCCCTGGTGGT
>1101120538014
ATATATCTATTGTGATGAAATTGACTTGGCTGCTGACACAGTGCTGGCCACACTTTATGCTGCCAAAAAGTACATTGTCCCTCACCTTGCCAGAGCCTGTGTTAATTTCCTGGAGACCAGCCTGAGTGCCAAGAATGCCTGTGTGCTCCTCTCCCAGAGCTGCCTGTTCGAGGAGCCAGACCTGACCCAGCGTTGCTGGGAGGTGATTGATGCCCAGGCTGAGTTAGCTCTCAAGTCTGAGGGATTCTGCGATATTGACTTCCAGACACTAGAAAGTATTCTCCGTAGGGAAACTCTGAA
>1112415011565
GTCAACGAAGTGACGGTGGAACAGCTGGTGCAGCAGTACCCCCACATCACCTTCAGCACCGTCCTGCAGGACTGCAAGAGGACCTTGGAGAGAGCCTATCAGATGGGCTGGACCCCCAACATGTCTGCCGCCTCCTCCTAGCGCTCCTGCCTCGCCTAGTCCACTGGGATCATTCAGCAGAGCAGAGGAGAATTGTACATTTGGGGAGCTGATCTCTCGGAAGGGTTTTAACTGTCACCTGTCTGTGTGTGTTCAAGTATGTGTATTTGTGTCTTGTTTGCATACTGCATACCAAAAGTG
>11268111704
GTGCAGCCTGAGAGGAAACAAAGTGCTGCGAGCAGGAGACGGCGGCGGCGCGAACCCTGCTGGGCCTCCAGTCACCCTCGTCTTGCATTTTCCCGCGTGCGTGTGTGAGTGGGTGTGTGTGTTTTCTTACAAAGGGTATTTCGCGATCGATCGATTGATTCGTAGTTCCCCCCCGCGCGCCTTTGCCCTTTGTGCTGTAATCGAGCTCCCGCCATCCCAGGTGCTTCTCCGTTCCTCTAAACGCCAGCGTCTGGACGTGAGCGCAGGTCGCCGGTTTGTGCCTTCGGTCCCCGCTTCGCC
>1132458713725
GTTATGTGTTCTGTATGTTACATCGCCTCCCCGAGCAGCACGACTGCACATTCGACCACATGGGCCGTGGCCGGGAGGAAGCCATCATGAAAATGGTGAAGCTGGACCGGAAAGTGGGGCGCTCCTGCCAGCGCATCGGGGAGGGGTGCTCCTGAAGGCCAGGCATGGCCACCACGTGACGCTGTTCTTAGTTCACTAATGTTAGCCTTATTTAGGACAAAGTCAGCCAGACACCTTGTACTGGGCACGCGTCAGACTGCAGCCAGTCCGTTTCCTTTCTTTAGCCAGCCATCCTGGTAC
>114703314091
CTGGTGTGAGCCGGGGCTCTGCGCGAGCGAGGGACGACGGAAGGGACGGGCAGGTGTGGGCGCGGGGCCACGCAGCCCGACGGCGGGAGTCGCAGGTGCTGGGTGCATGGGCCAGTGAGGACGCACAGAGATCCCTCGCCGCGCGGAGGAGGAGCAGCGCGGGAGCCAGGCGCTGCCCCAAGACCCTGCCTGCGTCCGAGCGAGCGGAACCTCGCGCTTCGCCCGGGGACAATCCGAAGTCCGCGCTATGGAAGAGGAGAAATATTTGCCTGAGCTGATGGCAGAGAAAGATAGCCTGGA
>1151244037543
GTCCTGCCCGCCAGTACTACACCAAGGGCAACCTGGTCCGGATATGCCTCGGGGCTGTGATCCTAATAATCCTGGCGGGGTTTCTGGCAGAGGACTGGCACAGCCGGAGGAAGCGCCTGCGGCACAGGGGCAGGGCTGTGCAGAGGCCGCTTCCGCCCCTCCCGCCCCTCCCGCTGACCCGGAAATCAAACGGGGGTCAGGATGGAGGCCGACAGGATGTTCACAGCCGCGGGTTATGTTCATGACCGCTGAACCCCAGGCACGGTCGTATCCAAGGGAGGGATCATGGCATGGGAGGCG
>116157078907
GTTTCAGGAGATGTGTTACAAGGCTTATCTAGCTATTCGACAGCATGCCAATCTCTTCATAAATCTTTTCTCAATGATGCTTGGCTCTGGAATGCCAGAACTACAATCTTTTGATGACATTGCATACATTCGAAAGACCCTAGCCTTAGATAAAACTGAGCAAGAGGCTTTGGAGTATTTCATGAAACAAATGAATGATGCACATCATGGTGGCTGGACAACAAAAATGGATTGGATCTTCCACACAATTAAACAGCATGCATTGAACTGAAAAGATAACTGAGAAAATGAAAGCTCACT
>117225691800
GAAGAGAAAACAACAAAGACTATTTTTCTCCTGAGCTTCTCGTGCTCTATTTTGCATCCTCCTTAATAATACCTGCCATTGGAATGATAATTTACTTTGCAAGAAAAGCCAACATGAAGGGGTCATATAGTCTTGTAGAAGCACAGAAGTCAAAAGTGTAGCTAATGCTTGATATGTTCAACTGGAGACACTATTTATCTGTGCAAATCCTTGATACTGCTCATCATTCCTTGAGAAAAACAATGAGCTGAGAGGCAGACTTCCCTGAATGTATTGAACTTGGAAAGAAATGCCCATCTA
>118415019199
AAATGGCCCATGCGATCAAGATTGTACATCGGTGCTACTGGTCAGTTTCTGAAGCATTCTGTTTCTGGAGAAAAAACAAATCATGACAACACTCCAACAGACTCACAGCCTTAGGCTCTCCCCTGGTGGGGGCTGGTAGAAGTGGTGGCTATTGTTTTTAAATACTATGACATAATTCTATATTTATTATATGAGACATAACAAAATTTCTGAAAGTTTACATGTGAACCCATAGTTGGATGTTCAGGTTTATCTGTCTAAATGTGGAATGAAATAATCAGTGTTATATAAAACACACAG
>119185898177
GTCTGGTGAGGAAATCATCACCCTAGGACGTAAACCCTCCCGCCCTTCTTTCAGCTCTTAAAAAAAGCCTGCCACGAAAGTCCCTACTGCGTTGCTGCGAACGTAGCTTTGAGAAGCTGGCGCCCAGTGATGGGGCAAACAGCCATGCCCTTCCAGCAGCCGTGAAAGCCCCAACAGCAAACTGCCTGGGAGCGGGGCAGGTCACCAACTTCGTTGCTCGAACTCCCTGGGTGCCCGCCGCGGTGGTTACAAAGGGGGTCAAGAGTGCCGGACCCAGCCGCGCGGAGCCCACCATTGCGG
>12011321489
TGGGACCTGATGCAGAACATCATGAATGACATGCCGATCTACATGTACTCCGTGTGCAACGTGATGTCTGGCGACCAGGACAACTGGCTCCGCACCAACTGGGTGTACCGAGGAGAGGCTGAGCGTATCTTCATTGAGCTCAAGTTTACTGTACGTGACTGCAACAGCTTCCCTGGTGGCGCCAGCTCCTGCAAGGAGACTTTCAACCTCTACTATGCCGAGTCGGACCTGGACTACGGCACCAACTTCCAGAAGCGCCTGTTCACCAAGATTGACACCATTGCGCCCGATGAGATCACC
>121809723671
AGAGCGCCCAGGAGCGCTACCGGCTGAGGGTGGGGAAGCGCAGGGCCAAGCGCGCGAAGCAGGTTGTGGGGGACCGGGTCGAGTGGAAGTACCCGCCGGAGAGGAAGGCCGGCTGGCTGTGGCGCCCAGAGACGGTGGAGTCCGAGGAGGAGGAGAAGGAGGCCTGCAGAAGGAAGAGCAGGCCCTTAGAAGTCCAGCAGCAGCAACTCCGGCGGCCCACAGTCAGATTCAGCACCTGCCTCAGATCTCCACGTCTGTCTCAGCTGCCCCTCTCCTGCTGCCTCTCAGGCACCAGTGCCA
>122472825301
GGCCCTTGGAAGAAAATCCTCGCTGTGTCCAGGCTGAGGCGGGGGGCTAATGACAGTGTGAGCTCTAGATGGTGTGAGACCACCCCAAAGCCAAGAAATGGCTACAGCCGTGGAACCAGAGGACCAGGATCTTTGGGAAGAAGAGGGAATTCTGATGGTGAAACTGGAAGATGATTTCACCTGTCGGCCAGAGTCTGTCTTACAGAGGGATGACCCGGTGCTGGAAACCTCCCACCAGAACTTCCGACGCTTCCGCTACCAGGAGGCAGCAAGCCCTAGAGAAGCTCTCATCAGACTCCG
>123117834224
GAGCCTGGGCTGCACTGTGGTGGAGATGCTGACAGAGAAACCACCGTGGGCAGAGTATGAAGCTATGGCCGCCATCTTCAAGATTGCCACCCAGCCCACCAATCCTCAGCTGCCCTCCCACATCTCTGAACATGGCCGGGACTTCCTGAGGCGCATTTTTGTGGAGGCTCGCCAGAGACCTTCAGCTGAGGAGCTGCTCACACACCACTTTGCACAGCTCATGTACTGAGCTCTCACGGCCACACAGCTGCCGGTCGCCCTTTGCTGCATGGCAGGGGGCTGCTGCTGGGCTCAGTGAAG
>124462921392
ATCGGGGACCGCCATGGGGAGCTCACGGCCCGCATGAACGTGGCGCAGCTGCAGCTGGTGCTCGGCCGCCTGACCAGCCCGGCAGCCTCAGAGAAGCCTGACCTGGCCGGCTATGAGGCCCAGGGTGAGTTCCAGGGTTGTGGGGGGGTCTTGCTCCCCACAGGCACGGACCGCATCAGGAGCTGCGGAGGGGTGGGATCGAGGCCAGGCCAGCATGGCGGAGGTGGCAGCCGCCAGAAAATGGCGCCTACAAGCCAGTTCTTCTTGGCCTCAGGGACAGCACAGGCCTGAGGTTCACCC
>1251653126346
GTCCTCTCAGGCCTAGCTCAGATGATGCGGGAGTGCTGGTACCCAAACCCCTCTGCCCGACTCACCGCGCTGCGGATCAAGAAGACACTACAAAAAATTAGCAACAGTCCAGAGAAGCCTAAAGTGATTCAATAGCCCAGGAGCACCTGATTCCTTTCTGCCTGCAGGGGGCTGGGGGGGTGGGGGGCAGTGGATGGTGCCCTATCTGGGTAGAGGTAGTGTGAGTGTGGTGTGTGCTGGGGATGGGCAGCTGCGCCTGCCTGCTCGGCCCCCAGCCCACCCAGCCAAAAATACAGCTGG
>126217026239
GTGTGGGCCGCGCCCGGGATCCCCACAGCCGCCGCCCCGCCGGCCCTGGGCCTCCAGGGTGCTGCAGGAGGCGACCAACTGGCGGGCGGGGCCCCTGGCCGAGGTCCGAGCTCGGGAGCAAGAGAAAAGGAAAGCGGCGTCGCAGGAGCGGGAGGCCAAGGAGACCGAGCGAAAAAGGCGCAAGGCTGGTGGGGCCCGACGGAGCCCCCCGGGTCGACCCCGCCCGGAGCCCCGCAACGCCCCTCGGGTGGCCCAGCTGGCAGGGCTCCCTGCTCCCTTGCGGCCGGAGCGCCTGGCGCC
>127102308653
CTTGGTCTCAGGAGAGCCAGCGCGCACAAGCAAGGGTGTGCGGCTCTGAGACGTGCGTTGCTGCTTGTGGGTGTGAGACATCCTAGCTCCTCTTCCCCTTCCGTGAGTCCCTCCTTTCCTCGCAGACCCCACTTGTCGTGGCTGGCTGCCGCCGCAGCTCTTGTGCGAAGCCAGCAGTGCGCGTGCGCGCGGGCACGGGCGCGCGACCGTCGGGTCCCCGCGCTCCCTCCCCCTCCCGCTCCTCTATAACTTGGCTGGCGTGGAGGAGGCGCCGCCGGAGTCGGAGGGCGGGGAGCTAGG
>1281392225653
GACACCTCCACGGATCCTGTCAGAGTGCTCAGCTGGCTCCGCAGAGACCTGGAGAAGAGTACAGCAGAGTTCCAAGATGTTCGGTTCAAACCCGGAGAATCATTTGGTGGGGAAACGTCCAACTCAGGAGACCCACACAAAGGTTTCTCTGTAGACTATTACAACACCACCACCAAGGGCACTCCAGAAAGATTGCATTTTGAGATGACTCACAAAGAGATTCCTTGCCAGGGCCCCAGGGCCCAACTTGGCAACGGGAGTTCAGTAGATGAAGTTTCCTTCTATGCTAACCGCCTCACG
>1292424932177
AGATATCAAAGACACGACGGTGGGCACTCTGTCCCAGCGGATCACAAACCAGGTCCATGGTTTGAAGGGACTGAACTCCAAGCTTCTGGATATCAGGAGCTACCTGGAAAAAGTCGCCACAGGCAAGCTGCCCATCAACCACCAGATCATCTACCAGCTGCAGGACGTCTTCAACCTGCTGCCAGATGTCAGCCTGCAGGAGTTCGTCAAGGCCTTTTACCTGAAGACCAATGACCAGATGGTGGTAGTGTACTTGGCCTCGCTGATCCGTTCCGTGGTCGCCCTGCACAACCTCATCAA
>13036638517
ATCTGTTGTTTCTTTTGGGTCTCACCTCATCAGTGTGCATAGTGGCAGAAATTATAAAGAAGGTTGAAAGGAGCAGGGAAAAGATCCAGAAGCATGTTAGTTCGACATCATCATCTTTTCTTGAAGTATGATGCATATTGCATTATTTTATTTGCAAACTAGGAATTGCAGTCTGAGGATCATTTAGAAGGGCAAGTTCAAGAGGATATGAAGATTTGAGAACTTTTTAACTATTCATTGACTAAAAATGAACATTAATGTTAAAGACTTAAGACTTTAACCTGCTGGCAGTCCCAAATG
>1312150431303
GCTCCAGCCTATGCCGTCCTGAAGAGCATTATCCAGGCCGGATGCAGAGTGGCGATATATTTATCAGAAAGATTATAAAGTGTGTCCAGTTTTGCCTGTCTATAAAAGATGATAGTAATTTACCAAGTGACATTTGCAGAGAAACAGGTGTACAGTTATCGTTGTACTTTTGTACAATGTGAATTTTGTTAATAAATTATAAGGTTTGTTTTTTTTTTTTTAAACTCTGCAGTGTTGATTTTTCTCTGGGTTGTTTTTTCTGCCATGAGACCAACAGGTCACCAGCCTTGTTCAAGTTAC
>1321990110886
CCGCCCAGCCGCCCAGCCGCCCAGCCGCCCAGCCGCCCAGCCGCCCAGCCTTCCGGTCTCCGCGCCCAGTCCGCGGTCCTCACCCGCGCCGGGCGGTAGTAGTAGCTGTGCTCTTTGGGGTCCAGGCGCCGCGGCGGGATGTAGCTGAAGGCGGACTGCGCCGAGACGGGCGGCGGCCTGGGCTTGCCCCGCAGCGTGGACGCGGTGGTCTCCTCCTCGTCGTCCTCCATGCCGCCACCGTCCAGCGCCCCCGCCTTGGCCGCGGTCCGTCCCGCCCGCCCAGGGGCCCAGTCGGAGTCT
>1331043825123
GGTTTGTTACCTCGAGGTGAGAAACCCAATCCTTTGAGGCAAAAGAACGCCAAGGTGAACCAACTCCTCAAGGTTTCGCTGCCGAAGCTTGCCAACGTGCAGCTCCTGGATACCGACGGGGGTTTTGTGCACTCGGACGGTGCCATCTCCTGCCACGACATGTTTGATTTTCTGCATCTGACAGGAGGGGGCTATGCAAAGATCTGCAAACCCCTGCATGAACTGATCATGCAGTTGTTGGAGGAAACACCTGAGGAGAAACAAACCACCATTGCCTGACTGGCTCTTATCAGTGTTAAT
>1342020841379
GTTGCTGCCAAGAAATATCGTGACTTTGACATTCCAGCAGAATTCTCAGGAGTCTGGCGTTATCTCCACAATGCCTATGCCCGTGAAGAATTTACCCACACGTGTCCTGAAGACAAAGAAATTGAAAATACTTACGCAAATGTGGCTAAACAGAAGAGTTAGGAGAGCTCTTACAGGAGAAAAGGCTATATTTGTGATCAGATTTTACTTATTGACATATTAGAAAGGTTTTTGCAAATAAGAATATGAAAAATACTGTTTCTTCTATCCAACTCTCTTATGAAAAGGAACTCTGTATTT
>135242433254
AGCTCTTGGGCCCCCTGCACTCACCTGCTCTTCCTGGGCTGGCTGTCTCCTGCTCATCCAGCCATGCGGTGGCTGTGGCCCCTGGCTGTCTCTCTTGCTGTGATTTTGGCTGTGGGGCTAAGCAGGGTCTCTGGGGGTGCCCCCCTGCACCTGGGCAGGCACAGAGCCGAGACCCAGGAGCAGCAGAGCCGATCCAAGAGGGGCACCGAGGATGAGGAGGCCAAGGGCGTGCAGCAGTATGTGCCTGAGGAGTGGGCGGAGTACCCCCGGCCCATTCACCCTGCTGGCCTGCAGCCAACC
>136138296900
GCCAGCTCCTGCTCTGTCCCCTCAGGTGTCCTGCAGGCACAGCATCTCGGGGGGCCCAGGCCGATGGCAGGTCTTAACGTGTCCCTCTCCTTCTTCTTTGCCACCTTCACCCTCTGTGAGGCAGCCAGGCGGGCCTCCAAGGCCCTGCTCCCAGTGGGCGCCTATGAAGTCTTCGCCCGGGAGGCGGTGGGCGCGGTGCAGCTCGGGGCCTGCTTCCTGGAGATGAGGACGCTGGTCGAGCTCGGGCCCTGGGCTGGGGACTTTGGGCCTGACCTGCTGCTCACCCTGCTCTTCCTGCTC
>13780486203
GGCCAAGGAGATCTGTTGAAGAATGCCAAGAATGAAGCTATAGAAAACATGAAGCAGATCCAGCTGGCATGCCTGTCCTGTGGACTGAGTAAAGCCCCCAGCAGCAGTGCTGAGGCCAAGAGCAAGCGCAGCCTGGAAGCCATAGAGGAGAAGGAAAGTAGTGAGGAGAATGGGAAGCTGTGACTCTGGGCATTATCGACACGTTCACCCATCTTATCAAGGACTCTGGTTTCTCATTCTTGTTTTCTTTCTTTAAATGTTTTATAAGTTCACAAAATGGTGCCCTATATGGGGTATTGG
>138957029211
AATCCTCACAAATTCTTTCCTGATGAACGTTTTGGGGATGAAAGTCCACTCTTGACAATGAGACAGCCTGGGAGATGTCGCGTAAACAGTACACCTCCTGCAGAAACCATGTTTACAGATCTGGACTCTTTTGTGGCCTTCCATCCACCCTTGCCCCCTCCACCACCTCCCTACCACCCCCCAGCTACCCCAATCCATAACCAACTCAAAGCAGGCTGGAAGCAAAGACCTCCCAGTCAGCACCCTTCACGTTCATTTTCTTATCCCTGTAATCATTCGCTGTTCCACTCCAGAACAGCT
>1392032833445
CGAGGCGCTCCCTGGGATCACATGGTACCTGCTCCAGTGCCGCGTGCGGCCCGGGAACCCTGGGCTGCTGGCGCCTGCGCAGAGCCCTCTGTCCCAGGGAAAGGCTCGGGCAAAAGGCGGCTGAGATTGGCAGAGTGAAATATTACTGCCGAGGGAACGTAGCAGGGCACACGTCTCGCCTCTTTGCGACTCGGTGCCCCGTTTCTCCCCATCACCTACTTACTTCCTGGTTGCAACCTCTCTTCCTCTGGGACTTTTGCACCGGGAGCTCCAGATTCGCCACCCCGCAGCGCTGCGGAG
>140782830074
GGAACAGCAGAAACTCATGAGCTGGCAGAAGGCAGTACTGCTGATGTTCTGCATTCGAGAATCAGTGGTGAAATAATGGAATTAGTCCTGGTGAAATACCAGGGCAAAAACTGGAATGGACATTTCCGCATACGTGATACACTACCAGAATTCTTTCCTGTGTGTTTTTCTTCTGACTCCACAGAAGTGACGACAGTCGACCTGTCAGTCCACGTCAGGAGAATTGGCAGCCGGATGGTGCTGTCTGTCTTTAGTCCCTATTGGTTAATCAACAAGACTACCCGGGTTCTCCAGTATCGT
>141186031040
GGCCCCTTAAAGGGCTTTCTGGAGGCACTGGGTAGGTTGCAGAAGAAGTTCTACTCCAAAGGCCTGCGGCTGGAGTGCCCAATTCGTACCTACTTGGTGACAGCACGCAGTGCAGCCAGTTCCGGGGCCCGGGCTCTCAAGACCCTGCGCAGCTGGGGCCTGGAGACAGATGAAGCCTTGTTCCTTGCTGGAGCGCCCAAGGGCCCTCTCCTTGAGAAGATCCGCCCACACATCTTCTTTGATGACCAGATGTTCCATGTGGCTGGGGCTCAGGAGATGGGCACTGTGGCCGCCCATGTG
>1422440821823
GAGTATACAAGGGCTTACACCTCAGTAGTACTACACCAACAGCACTTGTACATACAAGTCCATCAACGGCAGGTTCAGCTTTGTTACAGCCTTCAAATATTACACAGACTTCAAGTTCCCACAGTGCACTGAGTCATCAAGTAACTGCTGCCAATTCTGCAACAACTCAGGTTCTGATTGGGAACAACATTCGATTAACTGTACCTTCATCAGTTGCCACTGTAAACTCTATTGCCCCAATAAATGCACGACATATACCTAGGACTTTAAGTGCTGTTCCATCATCTGCCTTAAAGCTGG
>1431080523366
CCTTTACTACTTCTCCCTGGTTTCATTCATGTTCTGAGGAGGGTGTGAGAAGGAACCATGGATCCCACAGCCTTGGTGGAAGCCATTGTGGAAGAAGTGGCCTGTCCCATCTGTATGACCTTCCTGAGGGAGCCCATGAGCATTGACTGTGGCCACAGCTTCTGCCACAGCTGTCTCTCTGGACTCTGGGAGATCCCAGGAGAATCCCAGAACTGGGGTTACACCTGTCCCCTCTGTCGAGCTCCTGTCCAGCCAAGGAACCTGCGGCCTAATTGGCAGCTGGCCAATGTTGTAGAAAAA
>144155884355
TAGGTTGTGACAGTTGGAAGTGTCATGTACAACATGCGGCGATTAAGTCTTTCACCCACCTTTTCAATGGGATTTCATCTGTTAGTTACTGTGAGTCTCTTATTTTCCCATGTGGACCATGTAATTGCTGAGACAGAAATGGAAGGAGAAGGAAATGAAACTGGTGAATGTACTGGATCATATTACTGTAAGAAAGGGGTGATTTTGCCCATTTGGGAACCCCAAGACCCTTCTTTTGGGGACAAAATTGCTAGAGCTACTGTGTATTTTGTGGCCATGGTCTACATGTTTCTTGGAGTC
>1451778830230
AGTCCCTATTTGGAACTGCTCTCGCGGCAGTTCAGACCTCGTGCTCGTCCCCTTCGCCTGTCTGTGTGTGGTATCCGTAGGTCCGGGGCACTTTTTTTTTTGGTGTGTGTGTGTGTGCGTGCGCGCGTGTGTGTGTGTTGGGTGTGTGTGTTTTGGGGGTTTGCCGGGGCGCGGAGAGGAGAGCCGGGCCGAGGGGAAGGAAGGAAGCCGTAGAGCTCCCCGGTCTCGGGCTGCGTCTCCCCTCCAGCGCTCTCCTGCCTGTGCGCTCCGACGCGGCAGCGGCGGTGGCGCTGAGCGCTC
>1461720721581
ATTAACAGACCCCTGACTATGAAGAAGGAAGGCATCCAGACCAGAAACCGAAAAATGTCTAGCAAATCCAAAAAGTGCAAAAAAGTGCATGACTCACTGGAGGACTTCCCCAAGAACAGCTCGTTTAACCCGGCCGCCCTCTCCAGACACATGTCCTCCCTGAGCCACATCTCGCCCTTCAGCCACTCCAGCCACATGCTGACCACGCCCACGCCGATGCACCCGCCATCCAGCCTGTCCTTTGGACCACACCACCCCTCCAGCATGGTCACCGCCATGGGTTAGAGCCCTGCTCGATGC
>147931024756
AAAGAGGCGGCGCACTGGCCGCCCGCCGTAGCTGCGCTCTTGCCCCCACGTGCGCCGGATGAGCTCGCGTCGCTCGTAGTGCTCAGGCGCCGACTTCACCGCCAGGAGCAGGAACACGCCTCGGCCGCCGGCGCACTTGGCCGGTGCGTCCCAAAGCAGCGGGAAGTGGCGGCAGTGGCGGTACCGCAGGAAGTCCTGGATGCGCGCGGGCAGCTGCTCGAAGTCGGCCGTGGCGTTCGCCGAGGCGTTCGCCACGCACGGGGGCCCGGGGACGAGCTCCGAGGGCGGCTCGTCAGCCGC
>1482528620229
ATTGGGGTCGGGTCCTCCCCAGTGAGAGGCGACAGGAGCTCACTGCCTCTCGGGCCCTCACAATCACACCTGTCACAGGTATACACGCTGCCACTCACAAACACACGCTTGCACTCCCAGCCTCACTGACACGCTGCCATACAGCCGCTCACAGCCAGCCAGACACTGCTGCACCTGAGAGCAGGTGGCCGCGGGTCTTCTCCCTTCACTCTCCACATTTGGGGATCAGGTCCGGCACCTGCTGCGCCAGACAGGCCTTGCTGGGCACGCGCCTCTGAGAGTCCAAGGAGGTGGCTTCCA
>149185671337
CTCTAAGGCGGCCACACGGGCATGGCCGTGGGGCTGGCGACTGGTGTTTAGCAACTCCGACCACCTGCCTGCTGAGGGGCTAGAGCCCTCAGCCCAGACCCTGTGCCCCCGGCCGGGCTCTCATGCGTGGAATGGTGCTGTGCCCCTTGCCAGCAGGCCAGGCTCACCATGGTGCCGCATGCCATCTTGGCACGGGGGAGGGACGTGTGCAGGCGGAATGGACTCCTCATCCTGTCTGTGCTGTCTGTCATCGTGGGCTGCCTCCTCGGCTTCTTCTTGAGGACCCGGCGCCTCTCACCA
>150221127598
TGCCCATCTACGTGCCGTTCCTCATTGTTGGCTCCGTGTTTGTCGCCTTTATCATCTTGGGGTCCCTGGTGGCAGCCTGTTGCTGCAGATGTCTCCGGCCTAAGCAGGATCCCCAGCAGAGCCGAGCCCCAGGGGGTAACCGCTTGATGGAGACCATCCCCATGATCCCCAGTGCCAGCACCTCCCGGGGGTCGTCCTCACGCCAGTCCAGCACAGCTGCCAGTTCCAGCTCCAGCGCCAACTCAGGGGCCCGGGCGCCCCCAACAAGGTCACAGACCAACTGTTGCTTGCCGGAAGGGA
>151114888996
AGACCTGCTCCGTATTGGGGTCACCCTGGCCGGCCACCAGAAGAAGATCCTGAGCAGTATCCAGGACATGCGGCTGCAGATGAACCAGACGCTGCCTGTGCAGGTCTGACACCGGCTCCCACGGGGACCCTGAGGACCGTGCAGGGATGCCAAGCAGCCGGCTGGACTTTCGGACTCTTGGACTTTTGGATGCCTGGCCTTAGGCTGTGGCCCAGAAGCTGGAAGTTTGGGAAAGGCCCAAGCTGGGACTTCTCCAGGCCTGTGTTCCCTCCCCAGGAAGTGCGCCCCAAACCTCTTCAT
>1521971731754
GCTCCGGCTCCTGACGCCACACCCTGATATCAAGACCCTCAGATGGAGCGAGCGTTCTGGGCTGGTCGAAGCCTGAAGCCGCAGTATGTCCTTGAGTGGGTCCCCCCCTACCCATCTAGCTGTTGCCCCCATGGTAAGATCAAGAAAATGCCCTCCCCTCCAAAAGTCCCCACGCCGAGCCCTCATCTGTCAGCTCCCAGGCTCGGCCCCCTCACTAGCTCCAGGCTGGGAGGCACAGTTCAGGGCAGACTGTGGCCCCTCAGCATAGCATGGACTTAGCTCTGCTCTCTAGTGGCTGTC
>153450224642
GGTTTAACAAGTGCGCAGTGGGAGCTGCCTGCCAACCTTTCCATTTCTACTTCCCCACACCCACTGTTCTGTGCAATGAAATCTGGACTCACTCCTACAAGGTCAGCAACTACAGCCGAGGGAGTGGCCGCTGCATCCAGATGTGGTTCGACCCAGCCCAGGGCAACCCCAATGAGGAGGTGGCGAGGTTCTATGCTGCAGCCATGAGTGGGGCTGGGCCCTGGGCAGCCTGGCCTTTCCTGCTTAGCCTGGCCCTAATGCTGCTGTGGCTGCTCAGCTGACCTCCTTTTACCTTCTGAT
>1542236721613
CCCGTGGCGGAGACAGCGGTGCGCTCAGCTCCCGGGAGCGGCCCGAGCAGCCGAGCGCCCAGGGCTGCCCTTCCCGGGCCGGCGGGCTCCCCGGGCTCCCCGCCGCCGCCCCGTGCGCCCCGGGAGGGCCCGGCATGCTGCGCCAGCTGCTGCTCGCCGCGCTCTGCCTGGCGGGTCCCCCAGCGCCCGCGCGCGCCTGCCAGCTGCCCTCCGAGTGGAGGCCCCTGAGCGAGGGCTGCCGCGCCGAGCTGGCCGAGACCATCGTGTACGCCAGGGTGCTGGCGCTGCACCCCGAGGCGC
>1551919921637
AGGAGGAAGATGACTATCTCTTTGATGATCCTCTGCCAATACCTTTAAGGCACAAAGTTCCATACCCGGAAACTTTTCACCCTGAGGTATTTTCAATGACTGCAGTATCAGAAAAGCAGCCTGAAAAACTGAGACAAACCCCAGGATGCTGCAGAGCAGAGTGTATGCAGAGCTCTCGTTTCACAAACTTTGTAGATTGTGAAGAATCCAACAGTGAAAGTGAAGAAGAAGTAGGAATCCCAGCTTCACTGCAAGGAGATCTGGGCTCTGTACTTCACCTGCAAAAGGCTGATGGGGATG
>15685887179
GAAATGACTTGCAGTTGAGTGAGTCTGGCAGTGACAGTGATGACTAGTGCTGGATCTTTCGAAACCTACTTTTTGGTGCACAAACATGCCGCAAGACTGAGCTACTTTGGCGTGGAGTCCATTGCAAGAGGAAAATGTTATGGATCAGTGACTGTAGTAGGAGTTTGAGGCTCTGGAACTCTCACATATTCAAGTCTTTAACTTAGTGGTGATGGGTGATTTTCTCGTGTCATTTTTGAACAATCTCATCTTTCAAAGTTTAAGTAGACCTGTAGAAGAGCTAACAGAATTATATTTCTA
>157719424300
AAGGGACTTCCTCGCCCGAAGAGCGCGGGCACAGCAACGCAGATGCGGCAAAGCTCCAGCTGGACGCGAGTCTTCCAGTCCTGGTGGGATCGGAACTTGGGCAGGGGAAGCTCCGCCCCCTCCCAGTGACCTTCGCTCCACATCCCGAAACTCCACCCGTTCCCACTGCCCTGGGCAGCCATCTTGAATATGGGCGGAAGTACTTCCCTCAGGCCTATGCAAAAAGAGGATCCGTGCTGTCTCCTTTGGAGGGAGGGCTGACCCAGATTCCCTTCCGGTGCGTGTGAAGCCACGGAAGGC
>1581443722195
CTTCTCCAGAATCATGCACCAGACGGTGAAGGAACTGTCACCAAAATGTAACGTGTCCTTCCTCCTGTCTGAGGATGGCAGCGGCAAGGGGGCCGCCCTCATCACGGCCGTGGGCGTGCGGTTACGCACAGAGGCAAGCAGCTAAGAGTCCGGGATCCCCAGCCTACTGCCTCTCCAGCACTTCTCTCTTCAAGCGGCGACCCCCTACCCTCCCAGCGAGTTGCGCTGGGAGACGCTGGCGCCAGGGCCTGCCGGCGCGGGGAGGAAAGCAAAATCCAACTAATGGTATATATTGTAGGG
>159125028652
GAACAGCTAAAAGAGGATGATGTGGAATGCATTGTAAACCAGGATGAACTAGCCATAAATTACCAGGAGCAAGCCTCCTCACCCTGCAGTCCTCCTGCAAGGCTAGGTCTGGACCAGAAAGCTTCACCCCAGACGCCAGGCAAGGAAAACATTTATGAGGGAGACCTCGGCCTGGGAGGCTATGAACTCAAGCTTGAGCAAACTTTGGGTCAATCCCAGTTGAATTAATTGGCATGAAGAGTACAGATGTAATCACAAGTAATGCAAGACTCACTGAGGAATACAAGCCAAGCTGATGAG
>160138445615
GTCTAGACAAACTGAAAGGCAATAAATCCTATGTGAACATGGACCTCTCTCCGGTGGTAGAGTGCATGGACCACGCTCTAACAAGTCTCTTCCCTAAGACTCATTATGCCGCTGGAAAAGATGCCAAAATTTTCTGGATACCTCTGTCTCACATGCCAGCAGCTTTGCAAGACTTTTTATTGTTGAAACAGAAAGCAGAGCTGGCTAATCCCAAGGCAGTGTGACTCAGCTAACCACAAATGTCTCCTCCAGGCTATGAAATTGGCCGATTTCAAGAACACATCTCCTTTTCAACCCCAT
>161559339412
GTTCCCTACGGTCTTATCCACCAGCCCTGCTGCCCATGGTGGCCCCAGATGCCCAGGAGAGATAATAGAAGGTAAGAAGTCATGTTTGAATGAGGAAGCTCTCTTCATTTATTTCATATGAGGATGAAGAAGAGGATTATGTGATCACAGGAATGTTGCATGCGGGATAATCCAAAGCTGGTTATCTCCAGGCCCTCACTCTGCCAAGAGATCTCTCTGGAAGAAGCAGCCAGTTCACAGATGCCCTGGATCCCTCCGTGCCCAATCATAAAAAAGTCATGACCGTCCCTATCTTGCCAA
>162142926707
CTGCGGCCCCAGGGCCATGCGGAGGCCCACGAGGAGGCCGGCGGCCACGCGCATCCCGTAGCCCAGGTGGCCCAGGTCTGCACCGCGGCGGCCTCGGCGCCATGGAGCCCCCGTATTCGCTGACGGCGCACTACGATGAGTTCCAAGAGGTCAAGTACGTGAGCCGCTGCGGCGCGGGGGGCGCGCGCGGGGCCTCCCTGCCCCCGGGCTTCCCGTTGGGCGCTGCGCGCAGCGCCACCGGGGCCCGGTCCGGGCTGCCGCGCTGGAACCGGCGCGAGGTGTGCCTGCTGTCGGGGCTGG
>163212409318
GTGCTTTCAGTTAAAAGGTTTCTGTTGTTGTAGCTTATGCAGTTGCTCTGTTGCTATGGAAACGTGACATCAAAATGACGTTTCCCGTTTAAAAGCTTTTAACTAAATTCCTGCCTGTCAGATGTAGGCCCCATTTTGAGCGTGGAGCTGCCTTCGAGCGAGCGTGAGCGGCGCCTCCCGCCCATGGTGCGTGGGGCCGGGCCGGGGCCCTCGCTGAGCGCGCTCTCTCACCCCACAGGCGCCTCCGGCATGGCGGCGGCCGAGGGGCCCGGCTACCTCGTGTCTCCCCAGGCGGAGAAG
>164231604303
CCTTCTTCCTTAAATAATCAGCTAGTATCTGTGGACTGCAAGAAAGGAACCAGAGTCCAGGTGGACAGTTCCCAGAGAATGCTAAGAATTGCAGAACCAGATGCAAGATTCAGTGGCTTCTACAGCATGCAAAAACAGAACCATCTACAGGCAGACAATTTCTACCAAACAGTGTGAAGAAAGGCAACTAGGATGAGGTTTCAAAAGACGGAAGACGACTAAATCTGCTCTAAAAAGTAAACTAGAATTTGTGCACTTGCTTAGTGGATTGTATTGGATTGTGACTTGATGTACAGCGCT
>165195742968
GAGGCGGTCACAAGGTATACGCCCTTCTCCTCTTTCCACGCTTCTCGAGAGGCTCCCGCGGCCAGAACCGGAAAACAAGGAGTAACAGTCGCGTTTCAAATCTCGCAGACCTGCTGGCCGATTTCGAGTCTTCTGAAAGAGGAAGGCGAGCAAAGCCAAAATTCTCCCAGAGCGCGAACCCAAACACAGATCGCCGCTGGGGTCCAAGCGCCCTTCAACTCCGCCCGCTAGTGCCCAAGATTACCGGGAAGGAATTCAACGAATCAGTGGTGAGGTGCCGCCGCCATGCCTACTACGGGC
>16666674276
GCTGGATCAGTGCATGTAAGAATTCGACGAGATGCCAATGAACAAATGGTTCTTGCTCATGTGACCAACAGGCTGTACACTCTAGTGTCTACTCTAACTGTTCAAATTTTCAAGGATGACTGGATTAGGCCTGCCTTATTGTCTGGGCCTGTTGCAGCCAATGTCCTAAACTTTTCAGATCATCACGTAATCCCAATGCCTCTTTTAAAGGGTACTGATGATTTGAACCCAGTTACATCAACTCCAGCTAAACCTAGTAGTCCACCTCCAGAATTTTCATTTAACACTCCTGGGAAAAAT
>167944634374
GCCCGGGGGACTCCTCACCCCTGGCTGTTCCCCCCAACCCAGGTGGTGGTTCTCGACGGGCTACCCGTGGGCCCCGCCTGCCCCACGGCACAAGCACCCATGGCAAAGATGGATGCTCCCGGCATAACTGAGGGGCCCTGCCTGGAACTGGCTCTCTCACCTCCCAAGACTGAATGGGGTCTAGCAGGGCATGGGAGGTGGAGGCTGGGCAGATGGAGATGACCAGGAAGTAAGCTCAGGATCTCAGCAGGCCAGGGCTCCTGAGACCCAGGAACTGGGGTCTCTGCCCAACCCTCCCAT
>168149143264
GTGTTAACAGAACTGAAATCCGACAACCAGAGGCTGAAAGATGAAAATGGTGCCCTCATCAGAGTCATCAGCAAACTGTCCAAGTAGGCTAGGCTCCAGATTTATGAGGAAAGAAAGGGACAGCATTTGCTGCCCCCACCCCTCTTTTCCAGTCCTTGCCTTCCAACCAAAAGAAATGGATGTTTTGGTGGAAGGACACTTCTTTCTATCACCCTCTTCAGTCACCTCTATACACTCTACATTTTCTCTGCACTTTCAATGCCCTGTTCTTCCAAACCCCTATCCCAAGTTTTATGACAG
>169507435445
GTGGCCCGAGGACGCTCCCTGCTCCACGTCTGCGCCGCCGCCGGAGTCCACTCCCAGTGCTTGCAAGATTCCAAGTTCTCACCTCTTAAAGAAAACCCACCCCGTAGATTCCCATCATACACTTCCTTCTTTTTTAAAAAAGTTGGGTTTTCTCCATTCAGGATTCTGTTCCTTAGGTTTTTTTCCTTCTGAAGTGTTTCACGAGAGCCCGGGAGCTGCTGCCCTGCGGCCCCGTCTGTGGCTTTCAGCCTCTGGGTCTGAGTCATGGCCGGGTGGGCGGCACAGCCTTCTCCACTGGCC
>17077825744
ATTCGGGGTCCGGGAGCGGAGCGCCCTGCCCGCGGCGGTGCTAAACTCTGGGGCCAGGGTGTGGCCCTCAGCGAGCGCCCTGGGACTGGCCGCCCCGCCGAAGGATGCCGAGGATCGGGCAAGGCCGGCGTCCGGTCTGCGCGGGGCGCGGGTGCTCTCCGAAGGCCGCGAGCCACGGGCCTCGCTGCGGGTTCAAGTGCGTCCGGGTTTGGACGTCGCGGCTCCAGGAGTGTGCTCTCTCTCCTGCCCATCCCCTCCCCGGAGTTCAGCGCATCCGGGGCCCCGGGGACCCCTCTTCCC
>171861611924
CCTTACCTCGGACACTTCGTCCTCGTCACTGCCAGAGGCACCACCTCCACCCCCGGTCCTCAGCACGGCAGCCGCCAACTTGAAATCCAGCGCCGCGTCCCCTCCGCCCGTACCGCTGCCGCTGCCGCCGCCGCCGCTGCTGCCGACTCCCGACGCTGGCCCGGCCTCCCCAAAGAGCCTCACGGTGCGGATCCCCAGACCGACCCCTCCCGGCGGAGGCGGCTCCGAGGCCCCAGCTGGGGCGGATCGCGGAGCCACAGAGTCCAGGTCCTCCTCAAAGGAGGTGCCGCCGCCTCCGCT
>172104628551
GGTGGCAGCTGTGGGGTCTAGGGCTCAGACGGGGGCCATTTTGCCAGAGGCTGCCTCCCGGAGTTGGGGGCGGCCTGGCGGCAGGCTGAAGCTGTTCTTTTGCCTCTTCTGCAGCTTGGGGCTTGGAGAGGATCTGGAAGTCTGGGCTCCATCGAGCCCTTTGGAGACGGCAATGGTTTCTTCCAACCACCACCACCTGACAACCCTGCATGGCGGCTGCCCCCTCCGCGCTGCTTCTGCTGCCGCCCTTTCCAGTCCTCTCTACCTATCGGCTCCAGAGCCGCAGTCGTCCTTCCGCCC
>173604835279
GCCATGTTTCAATCTGGCCCCAGTGGCTTTTTCTCTGAAAGCAAACGTGTGTCTTTTACACCAGGGCTTTCTCCCCACCCCAGGGGGTGTCTTCCATCCTTTTGTGGCTCAGTTGAAGGCGAAAAGGGCTCCAAACCACTAACTAACCAGAGGAGAGCCCCTTCTTCCACCTCCAGGGAGAATTTCAGATTTAATTTGTCCGAAGATAGCGTGCTCTCTTCTTACTCATTTGCCATCATTACGAGGAAAACAAACCACCACCTTGGCTTCAAGATCCTGGGTAGAGGCTCACGGTCTTTT
>17455895689
ATCCTGATGCAGCTCAAGCTAATAAGAACCATCAGGATGTCCGGAGTTATGTACGGCAATTAAATGTGATTGACAACCAGAGAACTTTATCACAGATGTCACACAGATTAGAGCCTCGTCGACCATAGACATTTCAAATGCCCAAAGCAACAGTTTGTCTCCAGTCCACAATCTTTCAAAAATGCCATTTATGCTACTACTGACTGTATTGCCACTAGAGAATTCTACAAAACAAGCAAAAACACATCCTGAGACACCTCAGGGCTGCATTCAGCTTACCAGCTACCTAGCAAGAGAAGG
>1752002932628
TATGCAGACTCGGACAGCGGGGATGACTCTGACAAGCGCTCTTGTGAAGAGAGCTGGAGGCTCATCTCCTCCTTGCGGGAGCAGCTGCCGCCCACCACGGTCCAGACCATTGTCAAACGCTGTGGTCTGCCCAGCAGTGGCAAGCGCAGGGCCCCTCGCAGGGTTTATCAGATCCCCCAGCGACGCAGGCTGCAGGGCAAAGACCCCCGCTGGGCCACCATGGCTGACCTGAAGATGCAGGCGGTGAAGGAGATCTGCTACGAGGTGGCCCTGGCTGACTTCCGCCACGGGCGGGCTGAG
>1761413928069
AGCTTCGAGGGACCGCCCGGAAAGACACAACGCGCGTGGAAGGCGCCGGGCGTCCAGTCTCGGGAGAGATTAGAAGTGGCGCTCCTGCCCAGCGCCGGCAATCCAGGGGAATCCGCGGCCATCGCGGATCCACCAGGGGTGAGGCGGCACTGAGCACAAGTGTGAGGCTCTCGGGAGCTACGCCTCCGCTTCCCCAGTGCCACCCGTTTTTACCTCAGGCGGTTCTGACCGCCATCGTTTCAACCTGGAGAGGTGAGCCCTCCCCTACCGACGCACTTCCCTTCCCCGGCAGGAAGGAGG
>177149522857
CCAGCCGCGCTCCAAGTCGGAGATGCTGTCGCGGAAGAACTTCGCCACGGGGGTGCCGGCCGTTTCCATGGACGAGCTGGCGGCCTTCGCTGACTCCTACGGCCAGCGGCCCCGCCGGGCAGACGGCAACAGTCACGAGGCGCGGGGCGGGAGCCGCTTCGAGCGCTCGGAGTCGCGGGCGCACAGCGGCTTCTACCAGGACGACTCCTTGGAGGAGTACTACGGTCAGCGCAGCCGCAGCCGCGAGCCCCTGACCGATGCTGACCGCGGCTGGGCCTTCAGCCCCGCGCGCCGCAGACC
>1781763541488
AATACCTCTGTTGGGATATAAAGCAGCCTTCCCTCCCAGAAAGACACAGAATGATCAGAGATGGTGCCCTTGACTTTATAGTGGCACAAACGCTTCAGAGACACACAATTATAAGAGACTTATCTTTTAGCATAAATACTTATGGCTCAAAATCCACTGACGATCATTCTCCTAAACTGAACACATGACTAGAATTGGTGGTGAGATATCGCTTGATTTTCTTTTCCTTTATAAATGTCTAGTTCTTACCCAGTTAACAAAAGAAAACTTTATCGCTCTAAAGTAAAACTTGTTACACCA
>17981004350
GGTCGTGGTTTTGGAAAGTAGGCCAACTGATAACCCCACAGCAAATAGCAATTTGTACATCCTGGCGGGTCATGAAAACAGTTACTGAGAATTGTTGTGCTTTGACAGTTAACTCTAGAAAGAAAGAACACTACCACTGCAACATTAATGGATGCTTGAAGCTGTACAAAAGCTGCAGTAACCTGTCTTCAGTTACTTTGTAATTTATTGTGGCATGAGATAAGATGGGGAAAATTTTGTTTTAAGTGGTATGGATATATTTAGCATATTGAACCACACAAGTGCTTAATTCATTGTTAT
>1801164331715
GTAACAATTCAGGTTTTAAACCAGCTTATCCAAAAGATTCGAGAAGACCTCCCGAATCTTGAATCCAGTGAAGAAACAGAGCAGATTAACAAACATTTTCATAACACACTGGAGCATTTGCGCTTGCGGCGGGAATCACCAGAATCCGAGGGGCCAATTTATGAAGGTCTCATCCTTTAAAAAGGAAATAGCTCACCATACTCCTTTCCATGTACATCCAGTGAGGGTTTTATTACGCTAGGTTTCCCTTCCATAGATTGTGCCTTTCAGAAATGCTGAGGTAGGTTTCCCATTTCTTAC
>181112016090
GATGAACTTTGATAATGTTGAAGATGAAGAAAAAGTTTAAAAGAAATTCTGACAGATGACATCAGAAGACACCTATTTAGAATGTTACATTTATGATGGGAATGAATGAACATTATCTTAGACTTGCAGTTGTACTGCCAGAATTATCTACAGCACTGGTGTAAAAGAAGGGTCTGCAAACTTTTTCTGTAAAGGGCCGGTTTATAAATATTTTAGACTTTGCAGGCTATAATATATGGTTCACACATGAGAACAAGAATAGAGTCATCATGTATTCTTTGTTATTTGCTTTTAACAACC
>1822196134356
GGAGAGCCGAAAGCGGAGCTCGAAACTGACTGGAAACTTCAGTGGCGCGGAGACTCGCCAGTTTCAACCCCGGAAACTTTTCTTTGCAGGAGGAGAAGAGAAGGGGTGCAAGCGCCCCCACTTTTGCTCTTTTTCCTCCCCTCCTCCTCCTCTCCAATTCGCCTCCCCCCACTTGGAGCGGGCAGCTGTGAACTGGCCACCCCGCGCCTTCCTAAGTGCTCGCCGCGGTAGCCGGCCGACGCGCCAGCTTCCCCGGGAGCCGCTTGCTCCGCATCCGGGCAGCCGAGGGGAGAGGAGCCC
>183374035602
GTCTGCACTGTGGGAGCGCCCTCTTCCGCCACGAGGTCGGCTACGTCCTGGGACAGCTGCAGCACGAGGCGGCGGTGCCCCAGCTGGCGGCCGCCCTGGCCCGATGCACCGAGAACCCCATGGTGCGGCACGAGTGCGCGGAGGCCCTGGGCGCCATTGCCCGGCCCGCCTGCCTGGCCGCGCTGCAGGCTCACGCGGACGACCCAGAGCGCGTGGTGCGTGAGAGCTGCGAGGTGGCTCTGGACATGTATGAGCACGAGACCGGGCGGGCCTTCCAGTACGCGGACGGCCTGGAGCAGC
>1842391737654
TTTTCTTCTGCACTTCTGTCTGGAGAGGTCTGTAGCCACTGAGGGCCCCGGTCGGGGCCGCTTTGCAGGTCCCTAGTCAGGACCGAGCAGGGGAGTAGGATAGGAATCCCCGCCGCACCTTTGTACGAGCCTGACCCCTTCCGTGGGTTTGTTCCTGGGTCGCCGTCAAGCTGCGGTCTCTCCTCCCCCGCCCTTCAGCCCCGCGGTCTCCAGGGGCGGCGCCCTGGGTCTGGAACGCGGTTGCCACCGAGGAGGCGGCGGCCCTGCGTCTGGAACGCCGTTGCCACCGAGGAGGCGGCG
>1851312118292
GCTGGATGCATTCAGGATACCCCATCATGTGCCACCTGGAGTCTGTGAAGGAGATCATCAATGAGATGGACATGAGGAGCAGGGGTGTGTGGGGCCCCATCCATGAGCTGGGCCACAACCAACAGCGGCATGGATGGGAGTTCCCCCCACACACTACTGAGGCCACCTGTAACCTTTGGTCAGTCTACGTGCATGAAACAGTCCTGGGGATCCCCAGGGCTCAGGCCCACGAGGCTCTGAGCCCTCCAGAGCGAGAGAGGAGAATCAAGGCCCACCTGGGAAAGGGAGCCCCCCTGTGTG
>1861201735352
TTGGTGGACCAACTGGGTGATCCCTGCCATCTCTGCAGTGGCCGTCGCCTTGATGTATCGCCTATACATGGCAGAGGACTGAACACCTCCTCAGAAGTCAGCGCAGGAAGAGCCTGCTTTGGACACGGGAGAAAAGAAGCCATTGCTAACTACTTCAACTGACAGAAACCTTCACTTGAAAACAATGATTTTAATATATCTCTTTCTTTTTCTTCCGACATTAGAAACAAAACAAAAAGAACTGTCCTTTCTGCGCTCAAATTTTTCGAGTGTGCCTTTTTATTCATCTACTTTATTTTG
>1871934526119
ATCCTTTGCCTTCCGGTATGTGGCCCCGTCTGGCTAGTCCTGTCTAGCGCGCCCATTTCGAGCCCAAGTTTCCAGCTCGGGTTTCCGGGCTCAGAATTTTCCAGGAGTGGGTTCTTGGGCAGTGGCTGTGGGAGCAGGAATGGCGCAGCTAGAGGGTTACTGTTTCTCGGCCGCCTTGAGCTGTACCTTTTTAGTGTCCTGCCTCCTCTTCTCCGCCTTCAGCCGGGCGCTGCGAGAGCCCTACATGGACGAGATCTTCCACCTGCCTCAGGCGCAGCGCTACTGTGAGGGCCATTTCTC
>18861982097
GTTTGGAAGTCTATCTCAATAGGATTGGAGAGACTGGTTGCTGCTTCTCGCCAAAGGCTGCCCCTGACAGGAGACCAGGCTGTCACCATGCAGCGGTACAGCCCTGCGTCTGAGACCTGAGTCTGGTACATTCGATAGCGGAACTCATCCTCCTGCACTTTTTCTAAAACAACGCCATCCACCCGTGATGCATCTGTCCAATTCTCCAGCTTCACCACAGAATCCTGGTCCAGAGAGATGATGTACTTCGTTTCATTGGGACTGGAGAGGTCGCCGACAGGCTTCTCAGCCATGATGAGA
>1891817911716
GTGGTGCTGAGCCCCTGCGCGGTTTCTGGTGCGTAGAGACTGTAAATCGCTGCGCTTCTCAGTCATCATCATCCCAGCTTTTCCCGGCTCGAATTCAGCCTCCAACTCAAGCTCGCGGGAAAGACTACCTGAGAGGAGAAAAGCTTCTGTCCCTGGACCTTCTTCTGAGGGTGGTGAGGTTTGTTTAGGGTCGCAGAAGCAGGGAGGACTGACTCAGCCCTCACAGAGAAGAGGTCTGGAAAGTCCTGGGGAACTCGCAGGGCACGGGCCGCTGTCGCGGTTGGGAGGCGAGGGCGCAGC
>1901529329767
TGAATTTCTGGTATGACATGGAATACGACCTCAAGTATAGTTACTTCCAGCTGCTCGACTCCCTCACCAAGGCTTCAGGCCTTGACTGATGGAGCACTGGTGAACACCACCAAGCACGCCTCGGGGGACGGAGCCAGCCCCTCCCTGGCCAGGTCAATTCTCGAGAGAGCCTGGAGTGTGCATGCTGGCTGCTGGCCCCGGGTCCAGCATGGCTTGAGATCAGCTTTGGAGGATCTTGGAATGTGGTCATAAGGACTCAAGGTGCCAGGCAGGTCTGGGTGAGGGTTCTCAGGAAGTTGC
>19146610747
CAGAACTTCTAGCGGAGTTTGCCAACTACTTCCACTATGGCTACCACGAGTGCATGAAGAACCTGGTGCATTACCTCACCACGGTGGAGCGGATGGAGACCAAGGACACGAAGTACGCGCGCATCCTCGCCTTCTTGCAGTCCAAGGCCCGCCTGGGCGCGGAGCCCGCCTTTCCGCCGCTGGGTTCGCTCCCGGAGCCGGATTTCTCCTATCAGCTGCACCCTGCGGGGCCCGAATTCGCTGGTCACAGCCCGGGCGAGGCCGCTGTGTTCCCGCAGGGCTCTGGTGCCGGGCCTTTCC
>1921140213661
AAGAGTCAAGTACCATTGGCCAGGATCAAACGCTTATGGAACGTGATACAGAGGGTGGTGCAGCAGAAATTAATTGCAATGGAGTGATTGAAGTCATTAATTATACTCAGAACAGTAATAATGAAACATTGAGACATAAAGAGGATCTACATAATGCTAATGACTGTGATGTCCAAAATTTGAATCAGGAATCTAGTTTCCTAAGCTCCCAAAATGGAGACAGCAGCACATCTCAAGAAACAGACTCTTGTACACCTATAACATCTGAGGTGTCAGACACCATGGTGTGCCAGTCTTCCT
>19315392945
GCGGGTCGTTAGCTGTCAGAGCCAAGCGGCGGGCTGGCGGCGGGCTCCGACGTCTGCGCCAGGACCTGGCTGGCTGAGCCCGGCGCAGCAGCAGCAGCCAGGGCAGCGCGGCCCCTACTCCCTGTCAGGTCGTAGAGGCGAGCAGGGACCAGCTGGTCGCCGGCCCCTCGGGCAAGATGGGGAACCGGGAGATGGAGGAGCTGATCCCGCTGGTGAACCGTCTGCAGGACGCGTTTTCGGCGCTGGGACAGAGCTGCCTGCTGGAGCTGCCGCAGATCGCCGTGGTGGGCGGCCAGAGCG
>1942452714659
GAATAATAAATATGAAGTAAGATTACAACAGAGCAGAACTTGCACCCACCATTTTTTTTACCTGATTTTTGTTTTCAAATAAGAATGTAAGCATTTTACTTAAATTTTACTGTTTGCAAGTAGTCTATAGAAATTTTGTTTTAAGTCTTCAAATATCTTGAGAAATAGTAGACTGTATGTTGAAAATTGTACTGAAATAAAGTAGAAAATTGTTACGTACCATATTTGTAACTATCAACTTTTAAAACTTTTAACGTTTTTGTTACATGCATTGTAATTCTGCTTTGTCTATAAGATATG
>195699817040
ACAGATCAGTTCCGGCAAGCCTCGAGGCTCACGGGGTTTATGCACACTAACTTCACTGAGCCAGGGAGCACGGAAGTTGTGCCACTGTGCAACTTGGGTTTTCTTTATCCTGCAGTCTTTACCTCAGCAGAACCGCACACCACAGACTCCCTCCAGCTCTTTGTGTGTGGCTCTCTCAGGGTCCAACAAGAGCAAGCTGTGGGTCTGTGAGTGTTTATGTGTGCTTTTATTCACTTCACACTTATTGAAAAGTGTGTATGTGAGAGGGTGGGGTGTGTGTGTCAAAGAGAGTGAGGAAGA
>196238501971
TCGCTCCAGCCTTAATTTGAAAGCAGACGACGGACTGAGACCAAACTGCAAAACATCCCAGATCACCACAGCCATCATCAGCATCCCCACTCCCCCAGCGCTAACCCCAGAGGGGGAAAGTCGGCCACCCCCTGCCAGCCCAGGCCCCAACACGAACATTCCTTCCATAGCCAGCAATGTTGTCAAGGTCTCCGCCTTGTAAAACCACTGGACAGAGGGCCAGAGTGGGTAGTGGGGAATGAAGGGGACTGGCATGTTGGTGGGTGGTCACTGAGACCACTCCCTCCCCCCTTTCCCCAC
>197241215646
CCTGAGGCTGCTCCAGCAGTGCGCCGCCGCCGTCTCCTGGGGCGGCTTGGGTTAGCCGGGAGGTGGGTCAGAGGCTCGCCCCGTGCCCTGCGTCCGGGCGTCTCCTTAGGGCGCGTCTTCGGGTCCGGCCAGCGGTGCTGAAAAAGGGAGAAGGTTGGGGGTAGGGAGGAAACAAGATCCCAGTTCAATAGATTTCTCCGCAGATCCTGTGCCTTCAAACCCTACGAGTCCATACTTTAAAACAAAATGAAGAAAGTAAGGCTTAAGGAACTAGAGAGTCGCCTGCAACAAGTGGATGGA
>1981067019302
GGAAATGCCCTGGAGTGTGTGTCACCTGTCCAGGACGACTTGTTGATTCCCAGGAGGGCCGCCTTTCCGGTCTGGGTCCCCGAGAGGACTGCCTTGCTCACCTGTCCCCTCGGCGCGGCCCCGGGGAGCTCCCGAGAGGCCCCCGGGATCGCTGGCCCTCCGAACTCCACAGCAATGAGCAAGTTGGGCAAGTTCTTTAAAGGGGGCGGCTCTTCTAAGAGCCGAGCCGCTCCCAGTCCCCAGGAGGCCCTGGTCCGACTTCGGGAGACTGAGGAGATGCTGGGCAAGAAACAAGAGTAC
>1991664316841
GTGAAAAGAGATTTGAATGCCCGGAATGTTCTAAAAGGTTTATGCGGAGTGATCATCTCTCCAAACATGTCAAAACGCACCAGAATAAAAAAGGTGGTGGGACAGCTCTTGCCATTGTTACCTCGGGAGAACTGGACTCATCTGTTACAGAGGTGCTTGGCTCCCCAAGAATTGTCACAGTTGCAGCCATTTCTCAAGATTCGAATCCAGCAACTCCCAATGTTTCAACCAACATGGAAGAATTCTGAAAAGTTATTTATAACAGAGACCTCTAGTGCTGCACTTGTTTACACACCTTTG
>2001352739715
AAGTGGCTCTCTTCGCCCTTCCCCTCATCGTCCTTCAGCCCTGGCGGCCTGGCACCTGAGATCTCGCCACTAGAAGTGCTGGAGAGGGACAAGGTGACGCAGCTGCTCCTGCAGCAGGACAAGGTGCCTGAGCCCGCATCCTTAAGCAGCAACCACTCGCTGACCAGCTGCTTCACCAACCAGGGTTACTTCTTCTTCCACCTCCCGGATGCCTTGGAGATAGAGGCCTGCCAGGTGTACTTTACTTACGACCCCTACTCAGAGGAAGACCCTGATGAGGGTGTGGCCGGGGCACCCACA
>2012537119768
GTGCAGCCGTCCGGCCAGTCGGCCTGCCTCGGGGCCCTCCTCTTCCTCTACACGGGAGACTTCTTCCTCCACATCCGGTTCCACGAGGACAGCACCAGCAAGGAGCTGCCACCCTCTTGGTTCTGCCTGCCCAGTGTGCACGTGTGTGCCCTGGAGGCGCAGGCCTGAGCCCGCCTACTTCCGTCCCTCTTTCTGCAGGGCCAGAGGTGACCCTGCCTGGCCTCCCACACCCCCTGCAATGAGCAAGGCCTTCACTGCAGCCCCATCTCCTCCTCCTCCCCCAGACCCCTCCCAGCCCTC
>2022404940601
GTCCAAAAAACACAAGTAATAAGGAAATATCACGGGACACATTGCTCACTATAGAAAATAATCCATGCCACCGTGCACTTTTCACCTCCAAATCAGAACACAAGGATGTGGTTGATGGTAAGATTTCTGAATGTGCTAGTGTAGAAACCAAGCAGCCAGCTATACTTTATCAAGTGGAAGATAACAGGCAGATAATGGCACCAGTTACTAATAGTTCCAGTTACTCTACTACTTCAGTTCGTGCAGTTCCAGCTGAATGTGAGGGACTCACCAAACAAGCAAGCATATTCATACCTGTGT
>2032421926123
AGCTAGAGCCGGTTTTGTTCGCCAGCAGATGGCCTGATTCGACCTCTCCAAAAATAGACATTTTAACTCTCTGAACTCCTGTTTAAGGAAGGATGTAATTCGCTTTGCTCTCTCCTCATTTTCAAGGTTCAAAGGGAAGCTGCGAGGATTCCAAGGTCCCACCGCCCTCACAGCCAATGAGGGGCCTGGGAGGGAGGAGCTTGGTGCAGCTTGAGCTTCTGAGAGAATCATTCCCGGTAGATGCAGCGGAGTCTGAGCTCTGCTGCATCTGTCACAGCAGAACAAAATTAAAAACACAAC
>2041735919327
GTACAAATGAATGTGCTGGCATTCAACAGACAGTTCCACTACGGTGTGTTTTATGCATATGTAAAGCTGAAGGAACAGGAAATTAGAAATATTGTGTGGATAGCAGAATGTATTTCACAGAGGCATCGAACTAAAATCAACAGTTACATTCCAATTTTATAACCCAAGTAAGGTTCTCAAATGTAGAAAATTATAAATGTTAAAAGGAAGTTATTGAAGAAAATAAAAGAAATTATGTTATATTATCTAGACTACACAAAAGTAAGCCACACTATATCTTCATGAGTTGCAAATCCATGG
>2051844230091
AGAAAGTGGCTCATGCCAAAGAAGAAAACCTTAGTATGCATCAGATGCTGGATCAGACTTTACTGGAGTTAAACAACATGTGAAAACCTCCTTAGCTGCGACCACATTCTTTCGTTTTGTTTTGTTTTGTTTTTAAACACCTGCTTACCCCTTAAATGCAATTTATTTACTTTTACCACTGTCACAGAAACATCCACAAGATACCAGCTAGGTCAGGGGGTGGGGAAAACACATACAAAAAGGCAAGCCCATGTCAGGGCGATCCTGGTTCAAATGTGCCATTTCCCGGGTTGATGCTGC
>2061306231320
GAATGATCACCAAGACACACAAAGTAGACCTTGGGCTCCCAGAGAAGAAAAAGAAGAAGAAAGTGGTCAAAGAACCAGAGACTCGATACTCAGTTTTAAACAATGATGATTACTTTGCTGATGTTTCTCCTTTAAGAGCTACATCCCCCTCTAAGAGTGTGGCCCATGGGCAGGCACCTGAGATGCCTCTAGTGAAGAAAAAGAAGAAGAAAAAGAAGGGTGTCAGCACCCTTTGCGAGGAGCATGTAGAACCTGAGACCACGCTGCCTGCTAGACGGACAGAGAAGTCACCCAGCCTCA
>20724034148
GAGTGCATCCGGGCCTGCAAGCCCGACCTCTCGGCCGAGACTCCCATGTTCCCGGGAAATGGCGACGAGCAGCCTCTGACCGAGAACCCCCGGAAGTACGTCATGGGCCACTTCCGCTGGGACCGATTCGGCCGCCGCAACAGCAGCAGCAGCGGCAGCAGCGGCGCAGGGCAGAAGCGCGAGGACGTCTCAGCGGGCGAAGACTGCGGCCCGCTGCCTGAGGGCGGCCCCGAGCCCCGCAGCGATGGTGCCAAGCCGGGCCCGCGCGAGGGCAAGCGCTCCTACTCCATGGAGCACTTC
>2081768427164
ACCCCCGAGAAAGCAACCCAGCGCGCCGCCCGCTCCTCACGTGTCCCTCCCGGCCCCGGGGCCACCTCACGTTCTGCTTCCGTCTGACCCCTCCGACTTCCGGTAAAGAGTCCCTATCCGCACCTCCGCTCCCACCCGGCGCCTCGGCGCGCCCGCCCTCCGATGCGCTCAGCGGCCGCAGCTCCTCGGAGTCCCGCGGTGGCCACCGAGTCTCGCCGCTTCGCCGCAGCCAGGTGGCCCGGGTGGCGCTCGCTCCAGCGGCCGGCGCGGCGGAGCGGGCGGGGCGGCGGTGGCGCGGCC
>20924986170
GCAGAGCTCGAGAGGCGGCTGCCGGGCTGCGGGGCGCCTTGACTCTCCCTCCACCCTGCCTCCTCGGGCTCCACTCGTCTGCCCCTGGACTCCCGTCTCCTCCTGTCCTCCGGCTTCCCAGAGCTCCCTCCTTATGGCAGCAGCTTCCCGCGTCTCCGGCGCAGCTTCTCAGCGGACGACCCTCTCGCTCCGGGGCTGAGCCCAGTCCCTGGATGTTGCTGAAACTCTCGAGATCATGCGCGGGTTTGGCTGCTGCTTCCCCGCCGGGTGCCACTGCCACCGCCGCCGCCTCTGCTGCCG
>2102318530776
GAATCCTCTTCATCTTTCTCACCAATATGTTTTGTGGACTCTGACGAGCCAAATCTGACATCAGTTCTGGAACATCTAGAAGATACTAAGAACAACCATTCAGTGAAGAGAGAAGCCAAGCTATTTTCTCTTTTCCTCATGAACATTATATTTAGAAATTAAATGTTAAGAGATAATATGATATAATGTTAAGAGATAATATGATATAAAAGCATGATTAATGACTATAATCTTAGAGGAATTAAAGTCTGGGTATTTTAAGTCCTTCAAATCTTATTTACTACCTGGTTTCTCTTTATT
>2111675630601
GTCTTTGTCCACGGGGATGACCTTTCTGGTTTCTACCAGGAGATCGATGAGAACATCCTGCCCTCTGACTTCGGGGGCACGCTGCCCAAGTATGATGGCAAGGCCGTTGCTGAGCAGCTCTTTGGCCCCCAGGCCCAAGCTGAGAACACAGCCTTCTGAAAACATCTCCTGCCAGCTGAACTGTAGTTAGAATCTCTGGGCCTCTCCTCAACTGTCCTGGACCCAAGGCTAGGAAAGGGCTGCTTGAGATGACTGTGGTCCCCCCTTAGACTCCCTAAGCCCGAGTGAGCTCAGGTGTCA
>212477823777
TGACAAGAAAAGGAAGTTAGAGGCCAAACAAGAACCCAAACAGAGCAAGAAGTTGAAGAACAGAGAGACAAAGAACAAAAAAGATATGAAACTGAAGCGGAAGAAATAGTGAAGAGAAACTCGGGCATCTGTGTTTGATCATGGGAAGATACTCTCACTAACTGAACCCTCTCTGGCTGGACTGTTAAAAGCAACGAGAGGCCCCGGCACACCTGGAAGCTGGCCGCGAATTCGGCCTCTGGGCCTGTGTGTCTGTGAGCTCAACCTGGCTAAAGGCAGAGTCACTCCCAAATGGGTCTC
>213735822478
GCAGCGGCAGCAGGGACGGTTGCTGCAGGTTCGGGGTCGGCCGGCCTGCGCGTGGGCTTGCGAGGACGCTGTTCGTCCCCTGCGCTGGGGTGTCCGACAGCGAGGAGGAGAACGACGCACGGAGCCCGCGCGACTGGAACCAGCAAAGCTCCATCTGTCGGCAGAGGAGAAGGGGGAGGAGGCACGGCCGAGGCAAACGAGCGGACGCCTCGTCGCCGGGTGCCGGTATCACCCCGCTGCAACGCCTTCCAGCAAAAGCCACCGCGGCCCGGGTTGCAGCAGCCGGACGGATGCCAAGGC
>214244641136
GCTACAGTTCTTCGTGGTGCTCACCAGCCAGCGAGAGCTCTTCCCCAGGCTCACTGCTGACATGCGCCGCTTCCGGAAGCCACCCAGACTGCCCCCTGAGCCAGAGGCTCCTGGGAGTTCAGCTGGCAGCCCTGGGGAGGCCTCAGGGCTTATTCTAGCGCCTGGACCGGCTCCTCTGTTCCCACCACTGGCTGCAGAGGTGGGCATGGCACGAGCACGGCTGGCTCAGCTGGTGCGGCTGGCTGGAGGGCACTGCCGTCGGGACACCCTTTGGAAGCGCCTCTTCTTGCTGGAGCCACC
>215113433690
GCTACAAGGAGCAGGGCATCCCACAGCAGCTGTGAGCCCACGGGAGCCGCTGGGGAGATCCAGGGGGGCCCTGTGAGGGCTGCACCAGGCAGCTTTGGGCACAAGGACCTTTACATGTTCTTTTCTGCCATTTTCTGGACTGGGGGTGGAAAGGGGGTATTTTTAAAAATATTATTTATTTTGAAAACGCATCTGCTTTTCTCAGCAGGTTGTGAGGGCTGCCAGCCCCTCCTGCTCTGGAAAGCACTGTGGGCGCAGGCACCAGAGCATCAGAGAGTGGGGTGGAGATGAGAACGCCCA
>216487717058
ACGGTCTGGAAAATCCCGAAGCAGAAGCCCGTATTCATCTAGGCATTCAAGATCTCGTAGCAGGCACAGATTGTCTAGATCCAGAAGTCGTCATTCTAGTATTTCTCCTAGCACACTAACTCTGAAGAGTAGCCTGGCAGCTGAATTGAACAAGAATAAAAAAGCACGAGCAGCAGAGGCAGCAAGAGCCGCAGAAGCAGCGAAAGCTGCAGAAGCAACTAAGGCTGCTGAGGCTGCTGCCAAGGCTGCAAAAGCTTCAAACACTTCTACACCTACCAAGGGGAACACGGAAACTAGTGC
>2171461622881
GTGTTTCAAGAATAAGGGGTTGGTTCCCTAGAAAATGTGTGGAAAAGTGTCCCTGTGATGCTGAAACAGATCAAGCCCCAGAGGGGGAGAAGAAAAATAGATAGCTGCTGTTAAAACAAAATTATCCTTTAAGTCTGCTTAATTACTTGAAAATTGTACATATTACTAAAGAATTATGCAATGAGCCTACTCTGGTTAAGATGTTCTTTTCCTCAAAGGTGCCCTAGTGCCATGATTTAAATATTTTTATTACCATTTTGAAATGGAGAAGCCATTCTGCATATGCCTTTGAATTCCTGC
>21830736880
CATTACTTTTAAACTTCTGGAACTTGCCTACCACTGCCCAAGTCACGATTGAAGCCGAGCCAACCAAAGTTTCCAAGGGGAAGGACGTTCTTCTACTTGTCCACAATTTGCCCCAGAATCTTGCTGGCTACATCTGGTACAAAGGGCAAATGAAGGACCTCTACCATTACATTACATCATACGTAGTAGATGGTCAAATAATTATATATGGGCCTGCATACAGTGGACGAGAAACAGTATATTCCAATGCATCCCTGCTGATCCAGAATGTCACCCGGGAGGACGCAGGATCCTACACCT
>219848938867
GCTTTATCTACCAAAAAATGAATTGGATAATCTACATAAACAAAAAGCACGGAGAATTTATCCATCAGATTTTGCCGTGGAGATACTTTTTGGCGAGAAAATGACTTCCAGTGATGTTGTAGCTGGATCCGATTAAGTATAGCTCCCCCTTCCCCTTCTGGGAAAGAATTATGTTCTTTCCAACCCTGCCACATGTTCATATATCCTAAATCTATCCTAAATGTTCCTTGAAGTATTTATTTATGTTTATATATGTTTATATATGTTCTTCATAAATCTATTACATATATATAGATAAAA
>220977332622
TGCCCGTGGCCAATAAGAGGGACACACGCTCCATTGAAGAGGCTATGAATGAGATCAGAGCCAAGAAGCGTCTGCGGCAGAGTGGGGAAGAGTTGCCGCCAACCTCCTAGGCGCCCCGCCCAGCTCCCTTTGACCCCTGGGGCAGGGCAGGGGGCAGGGAGAGACAAGGCTGCTGCTATTAGAGCCCATCCTGGAGCCCCACCTCTGAACCACCTCCTACCAGCTGTCCCTCAGGCTGGGGGAAAACAGGTGTTTGATTTGTCACCGTTGGAGCTTGGATATGTGCGTGGCATGTGTGTG
>2211941020576
GGCCCTGGAGACCCAGGGAGACCTCAGTTCCTTCAGGTGCAGTCCGGGGCCCCTAGAGGGAAATGTTTATCCCAATTGCTTGACAGAAAATAACTTGACTGACAAGGCCCAGGTGTCTCCAGTGGGTTCCTGCTGGGAAGGCCATGTTGTCCCCAGCTCACACAGCCCAGCTGGAGGGGTCCTTCCCCTTAAGAAGCCTGACCCATCTCCAACAGTGCTCCTTGATCCCGCCCGGGTCTGTTTCCTGCTGCCAGAGAAGGTGGCCCAGGAAGTGCAGGATAAAGACCACCTGCTCAGCTC
>222518820791
AAACAGCCAGAGAACATTCTAAAGGCCAATCTGCTTGTGTCCACTTCAGACCCAATGAAGGCAGTGATGGAAGCAGGCATCCAGGAGTTCCCTCTGTTGAGAAGTCCAGAGGTGAGACAGCTGGCGATGAGCGGTGTGCAAAGGGGAAAGGCTTCGTGAAGCAGCCCTCCTGTATCAGGGTGGCTGGGCCTGATGAGAAAGGAGAGGACTCCAGGCGGGCAGCTGCAAGCCTTCCACCGCACGATAGCCACTGGAAGCCCAGCAGGCGGCATGACACAGAACCCAAGGCCAAATGTGCCC
>2231094521791
TGCTGGGTCCTGCCACCACCATGGTTCCAGTGGTTGAGCTTTGCTGAAGCCCAGGCATCATGTACAGTGTAGAAGACCTCCTGATCTCTCATGGATACAAGCTGTCAAGAGACCCCCCAGCATCACGCGAGGATAACCCCAAGGGGCGCCAGGCAGCGAGGACTGGGACACGAGCAGGCCAGGGCCTGCAGAACGGGCATGAGGATGGCCCTGCGGCCCTCGCACATCGTAAGACGTCCGCGGGGAAAGGACATGTGAGTGACTCCGAAAGCCGCCGCAGCACACCGAGAGGCCACGGGG
>224894277
AGTCCAAAGCTGCCTTTGGTGAGGAGGTGGATGCAGTAGACACGGGTATCAGCAGAGAGACCTCCTCGGACGTTGCGCTGGCGAGCCACATCCTTACTGCACTGAGGGAGAAGCAGGCTCCAGAGCTGAGCTTATCTAGTCAGGATTTGGAGGTGGGCGGAAACCAGGGTCACTGAGCTACAGAGGAGGACATGCCCTGGGATGTAGTAGTATCATGCAGAGGTGTGTGGGCCCTTTTGTTCACCTCTGCAGACTGTGAATCCTAGCTGCCAGTTTGCCTATTATATGCCAAGGCATTTG
>22570817720
ACAAGCAGATCGACCTGAGCACAGTGGACCTGAAGAAGCTCCGAGTTAAAGAGCTGAAGAAGATTCTGGATGACTGGGGGGAGACATGCAAAGGCTGTGCAGAAAAGTCTGACTACATCCGGAAGATAAATGAACTGATGCCTAAATATGCCCCCAAGGCAGCCAGTGCACGGACCGATTTGTAGTCTGCTCAATCTCTGTTGCACCTGAGGGGGAAAAAACAGTTCAACTGCTTACTCCCAAAACAGCCTTTTTGTAATTTATTTTTTAAGTGGGCTCCTGACAATACTGTATCAGATG
>2261071538906
TAAGGGTTACACTGACGTGGTGAGGATTCCTGAAGGGGCAACCCACATAAAAGTTCGACAGTTCAAAGCCAAAGACCAGACTAGATTCACTGCCTATTTAGCCCTGAAAAAGAAAAACGGTGAGTACCTTATCAATGGAAAGTACATGATCTCCACTTCAGAGACTATCATTGACATCAATGGAACAGTCATGAACTATAGCGGTTGGAGCCACAGGGATGACTTCCTGCATGGCATGGGCTACTCTGCCACGAAGGAAATTCTAATAGTGCAGATTCTTGCAACAGACCCCACTAAACC
>227185638492
TTCACTTCCCCATATCCTGTCAGAAAGATTCACTCGCTGACCTCGTGTTCCTGGTGGATGAGTCACTTGGGACCGGAGGAAATTTAAGGCATCTTCAGACCTTCCTTGAGAACATTACCAGCTCCATGGATGTGAAGGAAAATTGCATGCGACTTGGACTGATGAGTTACAGCAATAGTGCCAAGACTATTTCTTTTCTTAAATCAAGCACAACCCAATCTGAATTTCAGCAGCAAATCAAGAATCTTTCTATCCAAGTTGGGAAATCCAATACAGGGGCTGCCATTGATCAGATGAGAA
>2285752121
GTGAGGTCTGCCACAAGTCCTACACGCAGTTCTCCAACCTGTGCCGGCACAAGCGGATGCACGCCGACTGCCGCACGCAGATCAAGTGCAAGGACTGTGGCCAGATGTTCAGCACTACCTCCTCCCTCAACAAGCACCGGCGCTTCTGCGAGGGCAAGAACCATTACACGCCGGGCGGCATCTTTGCCCCGGGCCTGCCCTTGACCCCCAGCCCCATGATGGACAAGGCAAAACCCTCCCCCAGCCTCAATCACGCCAGCCTGGGCTTCAACGAGTACTTTCCCTCCAGGCCGCACCCGG
>229564239996
GAAACCGTGAGGCAAGCCCGTCACCCCACACAGGCTGCGGCATCACCCTCAGACCTTGGAGCCCAAGGGGCCACTGCCCTTGAAGTGGAGTGGGCCCAGAGTGTGGCGGTCCCCATGGTGGCAGCCCCCCGACTGATCATCCAGACACAAAGGTCTTGGTTCTCCCAGGAGCTCAGGGCCTGTCAGACCTGGTGACAAGTGCCAAAGGCCACAGGCATGAGGGAGGCGTGGACCACTGGGCCAGCACCGCTGAGTCCTAAGACTGCAGTCAAAGCCAGAACTGAGAGGGGACCCCAGACT
>23096640704
AGACGTTCGGTGATGGGAGCGCAATATATGAGGGGATACAGTGCCTCAGGTTTAAAAGAGCAGGAAGCTGAGTGAGAGGTTGCAGAAAAAGTGTCTTCGCTCGGCAGAGGTTACAGGTGGCATCTCAGAAAGAGCTTTGAGGCTACAGGCTGTAGTCGGGAAGGGGATCGGAGAACTGTGTGAAGGGACAGCTTAGGGACTAGCGTCCTGGGACTAGGGGGAAGTTCGCGACTTTCTGAAGACTGGCAGGAATGTGCCTCCTGGCCCTCGATGCTTCCCCCCTGAGGGGAGGCATCGTGA
>2312178624621
GCCAGAGGGGCTAGGATGAGAGACAGAGGGTGTGATGGTGGGTGCTGGGAGATGTAGCCGACCTTGGGGCTGGTGGCTGGGGGAGTGGGTAGCCTGGGAAAGGCCAGGATGTGGACGGACTGGTATGGCATTGAGCCTGAAGTGGTCCAACTTGGGGTTCCCCAGTGCCTAGGAAAGTTGTCCCCTTGAATGTCAGTGTGAAGGTGAAGGAGGAAGCAGATGCCTGTTCATATGGAAACAAAGACCTGGCTGTGAAGAGGGGAGGCGGACACCAAAGTCCTGACACTTGGGCGGGACAGA
>232509929287
CCGCATCGAGTGGGTGTGGCTGCACTGGAGCGAGTACCTGCTGGCCCGAGATGAGTTCTACCGCTGGTTCCAGAAGATGATGGTCACACTGGAGCCCCACATCGAGCTCCAGCTGGGCCTGAAGGAGAAGCAGTGGCAGCTGAGCCACGCCCAGGTGCTGCTGCACAACGTGGACAACCAGGCGGTGCTCCTGGACCGGCTGCTGGAGGAGGCAGCCTCCCTGTTCAACAGGATCGGGGACCCCAGCGTGGACGAAGATGCCCAGAAGAGAATGAAGGCTGAGTACGATGCAGTGAAGGC
>2332255029518
GTTCAAACCAACACTTTGCAGGAGGAGATGTGGAGGCAGGAGGAGGAGCTACGGGAGCAGGAAAAGAAGATACGGAAGCAGGAGGAGAAGATGTGGAGACAGGAGGAGAGACTGCGGGAGCAGGAGGGGAAGATGCGGGAGCAGGAGGAGAAGATGCGGAGACAGGAGAAGAGGCTGCGAGAGCAGGAGAAGGAGCTGCGGGAGCAGGAGAAGGAGCTGCGGGAGCAGAAGAAGCTGCGGGAGCAGGAGGAGCAGATGCAGGAGCAGGAGGAGAAGATGTGGGAGCAGGAGGAGAAGATG
>234229408455
TGGGAGATTCTTCACAGTCAAGCTCCCAGTTGCTCTTGATCCTGGGGCCAAGATTTCAGTCATTGTGGAAACAGTCTACACCCATGTGCTTCATCCGTATCCAACCCAGATCACCCAGTCAGAGAAACAGTTTGTGGTGTTTGAGGGGAACCATTATTTCTACTCTCCCTATCCAACGAAGACACAAACCATGCGTGTGAAGCTTGCCTCTCGAAATGTGGAGAGCTACACCAAGCTGGGGAACCCCACGCGCTCTGAGGACCTACTGGATTATGGGCCTTTCAGAGATGTGCCTGCCTA
>2351384326016
ATGGCCTCTCCAAGGAAGGTAACTGAGAAGCGGCATAACCCAGTGGAAAGCATCTGTAGAAAGATCAGAGCCATCCACAAGAGAGAAGCAATTTCAAATCCAATTCAGCAGATTATCAAATACCAATCTAGCAGTTTTGATAGCCCACAGACGAACACCAAGAAATATTTTGAAGAGGTACTGAGGAAAATGACTGCTGCTTGTGTTCCTACGCCCGGCTCTCATTGGTCAAGTTCTGAGGAAGTCGATGCCTTCATTTCATCGCCTCAAATAATATCTCCAAGAACCCCATCCACCTCT
>236590320062
AGCCGTCAGCTCCTCCTCAAGACATTAGTTGCACCAGCCCAAGTTCCACTAGTATTTTGGTAAGTTGGCAACCTCCACCAGTGGAAAAACAGAATGGCATTATCACTGAATACTCCATCAAGTACACTGCAGTGGATGGGGAAGATGACAAGCCTCACGAGATTTTGGGAATTCCTTCGGACACTACCAAATACCTTTTGGAACAGCTGGAAAAATGGACTGAATACCGGATCACTGTGACAGCCCATACAGATGTCGGCCCTGGCCCTGAGAGCTTGTCCGTGTTGATTCGAACCAATG
>237389934686
CCTTCAAGCCCATCGACCTGAGTGACCTGAAGCGCCGGAGCACGCAGGATGCCAAGAAGTCCTAGAGCGCCCGGTGCCCCTCCCCGGCCTCCGGAAGATCAGGGTGCGAGGTGTCGGTTCCCTCCTGTCCTGTGGTCCTGCCCCTGGGATGGGGGTGCCTTGCTCCAGCGGGCTGCAGATCCCAGCACTGGCGTGACTGACGGCTGAGGCCTGCCTCTCCTTCCCAAGCCCCCTTCCTTCATCCTTGGGGGTCTCAGGCTGCCCCCATCATGGGGGTCTGGGCCCTGCCCACCCTCCTGC
>2381197917987
GTCTGTGCTTATGGCCCGGGTCTCAAGGGTGGACTGGTAGGCACCCCCGCGCCATTCTCCATCGACACCAAGGGGGCTGGCACAGGTGGCCTGGGGCTGACCGTAGAGGGCCCCTGCGAGGCCAAGATCGAGTGCCAGGACAATGGTGATGGCTCATGTGCTGTCAGCTACCTGCCCACGGAGCCTGGCGAGTACACCATCAACATCCTGTTTGCTGAGGCCCACATCCCTGGCTCGCCCTTCAAAGCCACCATTCGGCCTGTGTTTGACCCGAGCAAGGTGCGGGCCAGTGGACCGGGC
>239470439860
TCATTGCTGTGCGTGTGAAGGAAGAGCATCTAGACGTGGCCTCGCCCGACAAGGCTTCAAGTCCAGAGCTGCCTGTCTCCGTCGAGAACATCAAGCAGGAAACAGACGACTGAGCCTTCCTGCCTCCAGCCTGGCTTCTAGCTGGAAGCCAGCCCAGCGTTTCTCTACCACCACCACCATGCCTCCACCTGACTTTGGCTTGGAGACTGATCCTCTCTGTGTAAATTCTGCCCGGTGCTGTGAAGGCTGGACGGTGGAGGACCTGCTGGGGTCTCCTGGGACCCGCCTGTTGCTTCTGCC
>2402268124751
GTGGAGCAGCCAATTATAACCCAAGGATCCTCTGTTACAAAGATAACTTTTGAGGGGCGCCAGCCTCCCACAGTTACAAAGATAACTGGTGGCAGTTCTGTGCCTAAGCTGACATCACCAGTTACAAGCATATCTCCCATTCAGGCCTCTGAGAAGACAGCAGTGTCTGACATTTTGAAAATGTCTTTGATGGAAGCTCAGATTGATACAAATGTAGAACATATGATAGTGGATCCCCCAAAGAAGGCTCTTGCCACTAGCATGCTCACTGGTGAAGCAGGATCATTACCCTCCACCCAC
>2411061414093
ATGTATACATATATATGTATATATACACATACATACGTATGTAGACATATTTATGTATATATACACATACATACTTATGTATACATATATATGTATATATACACATACATACTTATGTATACATACATATGTGTATATACACATACATACTTATGTATACATACATATGTGTATATACACATGCATACTTATGTATACATACATATGTGTATATACACATGCATATGTATGTATACATACATATGTGTATATACACATGCATATGTATGTATACATACGCATGTGTATATACACATGCAT
>2421699724607
GATGATGATAAAAGCTTTAGGAGAGCACCTTCATGGAGAAAAAAGTTTAGACCAAAGGACATTCGTGGCTTAGCTGCTGGGTCAGCAGAGACTCTCCCTGCAAACTTCCGGGTGACTTCTTCTATGTCTTCCCCCTCTATGCAGCCAAAGAAGATGCAGATGGACGGTATGTGATGGGTCACACTAACCTGTCACTTGTTGGGAGCATGAGCAGCTTTCTGTCTGGAACATTAATAATGATCTAAAACGGCCTATTTAATATGTTACAAGGCACTTGAGTATGGTTGCATGTCCAAATAT
>2432116924451
GGATCAAGCATGAATTGCAAGCAAACTGCTACGAGGAGGTCAAGGACCGCTGCACCCTGGCAGAGAAGCTGGGGGGCAGTGCCGTCATCTCCCTGGAGGGCAAGCCTTTGTGAGCCCCTTCTGGCCCCCTGCCTGGAGCATCTGGCAGCCCCACACCTGCCCTTGGGGGTTGCAGGCTGCCCCCTTCCTGCCAGACCGGAGGGGCTGGGGGGATCCCAGCAGGGGGAGGGCAATCCCTTCACCCCAGTTGCCAAACAGACCCCCCACCCCCTGGATTTTCCTTCTCCCTCCATCCCTTGA
>2441039238284
GAAGAGAAGAAACCACCCCCTCCGGTCCCAAAGAAGCCAGCCAAATCCAAGCCGGCAGTGAGCCGCGACAAGGCCTCAGACGCCAGCGACAAGCAGCGCCAGGAGGCCCGCAAGAGACTCCTGGCGGCCAAGCGGGCAGCTTCTGTGCGGCAGAACTCAGCCACCGAGAGCGCAGACAGCATCGAGATTTATGTCCCGGAGGCCCAGACCAGGCTCTGAGACCATGCAGGAGGAAAGAAACGATTTTAAATCATTAAAAACACAAAAACTAAGTGCGAACGGAACAGAGTTTTCTCAACC
>2451977224432
TTGGAGACCTTCCCCAGACGCCTCCAGGGGCTGTCCCAGACCCCTCTCTTGCCAGTACAGACTCTTCAGAGCCTTCTCCCCTGGCTGGAGATGGAGCGCCCTGGAGTGGGAGCAGCATGGCTGACACTCCCATGAGCCCCCTGCTGAAGGGGAGCCTCAGCCAGGAGCTGAGCAAGAGCTTCCTGACCCTGACCCAGCCTGACCGGGCCCTGGTGAGGACCAGCAGTCGACGGGAACAACGCAGGGGGGCAGGTGGCTATCAGCCCCTTGACCGGCGGGGCTCAGGGGAGCCCACGCCCC
>2462177410534
CAACGGCTCATTCTGCTCCCCCGGGTCGGAGCCCCCCGGAGCTGCGCGCGGGCTTGCAGCGCCTCGCCCGCGCTGTCCTCCCGGTGTCCCGCTTCTCCGCGCCCCAGCCGCCGGCTGCCAGCTTTTCGGGGCCCCGAGTCGCACCCAGCGAAGAGAGCGGGCCCGGGACAAGCTCGAACTCCGGCCGCCTCGCCCTTCCCCGGCTCCGCTCCCTCTGCCCCCTCGGGGTCGCGCGCCCACGATGCTGCAGGGCCCTGGCTCGCTGCTGCTGCTCTTCCTCGCCTCGCACTGCTGCCTGGG
>247156893362
ATGCGCTGCGCGCCAGGACTGCCGCCCTCCACCACCCCCTCCCCGCCCCAGGACCCCACAGGACTGACCTGCCCCTCGCCTGGGAGGAAGGGGGGCGCCTGGCAAGTGGCAGCGTGGCCCGTGGTCTCGGGGGGTGCAGGGCACCCCCTCTTCTCATCACTCCTCCTCGACAGTCCTCCTTGGCCCCCGGCGTGCCCCCCCACACCCCCAGCCAAGGCGAGCGTCCAGCCGCGACACCCGGCTCGCTACATTTCGCTTCTGCGTTACAGCGAGGCCGCCGCTCCGCTTCCACGCGGGGGA
>2481741132967
GGATCCAGGTCCGGCACGATCAAGACCCAGGCTACATGCATCACAAGTTTGCCATCGTGGACAAGAGGGTGCTCATCACTGGCTCGCTCAACTGGACCACGCAAGCCATCCAGAACAACAGGGAGAATGTTCTCATCACGGAGGACGACGAGTACGTGCGGCTTTTTCTGGAAGAATTTGAGCGCATCTGGGAACAGTTTAACCCTACAAAGTATACCTTTTTCCCACCAAAGAAAAGTCACGGAAGCTGTGCCCCACCTGTCTCCAGAGCTGGAGGGAGATTGCTTTCATGGCACAGAA
>249150798939
GTGGGGCCATGAGAGCGCTGTACGCCTACAGCCCGCTGGAAGACAGCTGGTGCCTGGTGACCCAGCTCAGCCACGAGCGGGCCAGCTGCGGTATCGCGCCCTGCAACAACCGGCTCTACATCACCGGCGGGCGGGACGAGAAGAACGAGGTTATCGCCACGGTGCTGTGCTGGGACCCCGAGGCCCAGAAACTGACAGAGGAGTGCGTCCTGCCCCGGGGCGTGTCGCACCACGGCAGCGTCACCATCAGGAAGTCGTACACCCACATCCGCAGGATCGTGCCCGGAGCAGTGTCTGTCT
>250243033812
TGGGAACAGATGAATCCCAGGAGAGCAGCATGACAGATGCGGATGACACACAACTTCATGCAGCTGAAAGTGATGAATTTTAACTTCTGGAAATCAGACTTTTACAACTGGATGTGTGACTAGTGCTGACGTGTTTCTTGTCCCTCTGTATACTGAGTCTTTACTCTTGAGCTGGCGGTGTCATCGTCCGTCACTTATACCATGAGTGTGCCACTTTCATTGGACCCTGACTGTATACAGAATGAAAGGCAGTGCAATATTTAGCTGCTAACAAGACTGGCTCTTTTACCAGTATGAATG
>2512147212230
GTGACTGTGCTGGACAATGGGGAACCCTCACTGAAGTCCACCTCCAGGGTGGTGGTAGGCATCTTGGACGTCAATGACAATCCACCTATATTCTCCCACAAGCTCTTCAATGTCCGCCTTCCAGAGAGGCTGAGCCCTGTGTCCCCTGGGCCTGTGTACAGGCTGGTGGCTTCAGACCTGGATGAGGGTCTTAATGGCAGAGTCACCTACAGTATCGAGGACAGCGATGAGGAGGCCTTCAGTATCGACCTGGTCACAGGTGTGGTTTCATCCAGCAGCACTTTTACAGCTGGAGAGTAC
>25226595106
GAATAAGTTTGTGGAGTTTGACATGAAGCCAGTCTGTAAGAAGTGCTATGAGAAATTTCCATTGGAGCTGAAGAAAAGACTTAAGAAACTAGCTGAGACCTTAGGAAGGAAATAAGTTCCTTTATTTTTTCTTTTCTATGCAAGATAAGAGATTACCAACATTACTTGTCTTGATCTACCCATATTTAAAGCTATATCTCAAAGCAGTTGAGAGAAGAGGACCTATATGAATGGTTTTATGTCATTTTTTTAATTAAAAAAGAAAAATTCATATAATCGTGTTTAAAACACAAATGAAGT
>25377817153
TGGACTGGTTTCCTGTTTTCCGAGACCTGGTCAACATTGGCCTGAAAGCCTTTGCCTTCTGTGTGGCCACCTCGCTGACCCTGCTGACCGTGGCGGCTGGCTGGCTCTTCTACCGACCCCTGTGGGCCCTCCTCATTGCCGGCCTGGCCCTTGTGCCCATCCTTGTTGCTCGGACACGGGTGCCAGCCAAAAAGTTGGAGTGAAAAGACCCTGGCACCCGCCCGACACCTGCGTGAGCCCTAGGATCCAGGTCCTCTCTCACCTCTGACCCAGCTCCATGCCAGAGCAGGAGCCCCGGTC
>25494626995
GAGAGTGGCTGCCTGAGACAGCTGCCACAGGCTGCTGCAGAGCGTGCAGCTTTTGCAAGGGACTGAATTCCCAGCCAGACACCCCTTGGACTCTTTTTTGGAGGGGTGGGGAGCAGAGAGAGGAGGGAGTTGTCTTATCTTGGAAGATCCGAGCTGGGTTTCATCTCCTTTTTGATTTTGAGTAGTTCCCTCCACGAGAACTGACTTCCAGGTGTTCACCAAGGGAAACAAGGTGGTTCTCACACTGGAAATGAGGAAGGATGACAGTTTTTGAGACTGACTGTTAACGGCTCAGAGGTG
>2552473339838
CGAGTGCGGTGGGCCCGGGCGCTGTATGACTTTGAGGCCCTGGAGGATGACGAGCTGGGGTTCCACAGCGGGGAGGTGGTGGAGGTCCTGGATAGCTCCAACCCATCCTGGTGGACCGGCCGCCTGCACAACAAGCTGGGCCTCTTCCCTGCCAACTACGTGGCACCCATGACCCGATAAACTCTTCAGGGGACAGAAGCTTTTTGTCTGGAGCTGCCCACAAGAAAGAGGGCAAGGAAAAAAGGCTGGACTCCATGACTATATATACATACATCTATCTACATCTGCCTGTGTACACAC
>2562469639028
GAGTACAAACCACCAGGAACCCGTAAACTTCATAACATTCTTGGAGTGGAAACAGGAGGACCTGGTGGGCGACGTGCTGGGGAGTCAGGTCATACGGTCGCTGACTACTTGAAGTTCAAAGACCTCATTTTAAGGATGCTTGATTATGACCCCAAAACTCGAATTCAACCTTATTATGCTCTGCAGCACAGTTTCTTCAAGAAAACAGCTGATGAAGGTACAAATACAAGTAATAGTGTATCTACAAGCCCCGCCATGGAGCAGTCTCAGTCTTCGGGCACCACCTCCAGTACATCGTCA
>257193441576
CAAAACCAAAGGAGTACCCCTGAGATGGAAAGACAGAGAGCTGTGTACCATCTAGCCACTAGGCTTGTTCAAACTGCTCGAAACTCTCAATTGGATCCAGACAGTTTACGAATATATTTAAGTAACCTCAAGAAGAAGTACAAAGAAGATTTTCCCAGGACTGAACAAGTTCCAGAAAAGACTGAAGAATAATCACAATTCTAATGTAATAATATATCTTAATTCAAGGAACCTAGAATTTATTTTTCTCCTTAGAGATAAGGAAAATAACATTTGCCAAATTTCATATTTTAATTGAAA
>2582313719155
TTAAAGAACTCACTAAAGAAGAGCTCAAGAAGGAGAAAGAGAAACCTGAGTCAAGGAAGGAAAGTAAGAATGAAGAGAGAAAAAAGGGGAAGAAAGAGGATGTCCGAAAGGATAAGAAAATTGCTGATGCAGACCTATCCAGGAAGGAGTCTCCTAAGGGTAAAAAGGACAGAGAAAAAGAGAAAGTGGACCTAGAAAAAAGTGCTAAAACCAAGGAAAATAGGAAAAAATCAACAAATATGAAGGATGTTTCTAGTAAAATGGCATCCCGAGACAAAGATGACAGAAAGGAAAGTAGAA
>259485712973
GTGGAGAAAGAACTCACTTACGAGAAGTTCGTAGAATGGACGAGGCTGGACATGATGGATGAAGAGGAGGTGGAAGTGTCCCTCCCGCGGTTTAAACTAGAGGAAAGCTACGACATGGAGAGTGTCCTGCGCAACCTGGGCATGACTGATGCCTTCGAGCTGGGCAAGGCAGACTTCTCTGGAATGTCCCAGACAGACCTGTCTCTGTCCAAGGTCGTGCACAAGTCTTTTGTGGAGGTCAATGAGGAAGGCACGGAGGCTGCAGCCGCCACAGCTGCCATCATGATGATGCGGTGTGCC
>2601999837365
GTTTTGTAATCCAGAGTAGAAGATATGCAGGAAAAGATTCTGATGCATTTGGTGGATATGGGAGATCATGCCTCCATATCAAGCGTGACAAAACTCTTACTGGAGTTAAATACCATAGATGTGTTAAACCCAGCAGCCCTAAATCACAGCTCAATGACCTACAAAAAATTTGTGCAGGAGGGAAACCACATGAATGCAGTGTGTGCGGGAGAGCCTTCTCCAGGAAAGCACAGCTTATTCAACATCAGAGAACTGAAAGAGGAGAGAAACCCCATGGATGTGGTGAATGTGGGAAAACAT
>261176261590
GAGCAGATTCTGGCCAGATTTCTGAAGAAACATGGAATTTTCTGCAGTCTATTTATGGTGGAGGGCCTGAAGTTATCCTGCGACCTCCGGTTGTTCATGTTGATCCAGATATACTTCAAGCAGAAGAAAAAATTGAAGTAGAAACTCGGTCTTTGTAATTTTTAGGATGTAGAGAGTTCTAATGAGGAATCATTTTCATGTGCCCTGACATGTACACATGCGAAAACATTCCTAAAAGCGTGTTTATTTGCTTTATTTTTTTTCATCATTTATCCCATTTATTTCTTCTTAGTGGGCATT
>262764323975
TGGATAATGCTCTGAGTACAGAAATGACTCCTTGCTATATAAGCCTTTCTGAGGATGTGAGACGTGTGATATTTGGAGATGACCATCGCAGTGCACCCATGGATCCCCAAGGAGTGGAGAGCTTTGCTGTGTGGTGTGCGCAAGCATTCACCTCCGGCAAGCATTACTGGGAAGTGGATGTGACCCACTCCTCCAACTGGATTCTGGGAGTCTGTCGAGATTCTAGGACAGCAGATACCAATATAGTTATTGATTCTGACAAAACATTTTTTTCAATTTCTTCAAAGACGAGCAATCACT
>2631955423313
GTGTCGCAGGCCGGGAAGACCCTCTGCCTGAGCGGCTTCATGGGCATGGACATCCCGCCACCCAGCGGGCCACTCTGGATCCTGGGCGACGTCTTCATCGGCCGCTACTACACTGTGTTTGACCGTGACAACAACAGGGTGGGCTTCGCCGAGGCTGCCCGCCTCTAGTTCCCAAGGCGTCCGCGCGCCAGCACAGAAACAGAGGAGAGTCCCAGAGCAGGAGGCCCCTGGCCCAGCGGCCCCTCCCACACACACCCACACACTCGCCCGCCCACTGTCCTGGGCGCCCTGGAAGCCGGC
>2642360018678
GATTTCCAAGTAGGGGGTGTGTTGGAGGGACTTCTGAGGGCAGCTTGTCCTGGAAGAATGGGGGAAAGGCGGCGTGTGTTGCTGTCCCTGAGGACATCTGTGTAGCTCCCTGGGAGACCCTCTGCCCTTTCCCCCTCCCACCAGCCCGGCGAGCAGGGACCAAGCCTGCTTATTATCACCTGACGCTGCGCAGCCGCTGATCCCATTGGTGGAGGCAGATTCGGTCTGGCTCTCTCGTTCTTTCTCCCTTCTCTGCCTCTCTCTCCTCCACGCTGCTTTGATTTCGCTCTTGCCTCTCTT
>265740010027
GATGAAAGGCTGGGTCGTGACAGTGAAATCCATAGGGAACAGATGGAACGGCTAGTACGTGAAGAGTTGGAACGCTGGGAATCCGATGATGCAGCTTCCCAGATCAGTCATGGTTTAGGCACGCCAGTGGGACTAAATGGTCAACCTCGCCCCAGAAGCTCCCGCCCATCTTCCTCCCAATCTACAGAAGGCATGGAAGGTGCAGGTGGAAATGGGAGTTCTAATGTCCACGTATGATATGTGTGTTTCAGTATGTGTGTTTCTAATAAGTGAGGAAGTGGCTGTCCTGAATTGCTGTAA
>2661906621055
ATGTCATGGTTTGGGTCCAAACCAGCTCCCAAGGGCAGCATCCGGCCGTCTATCTCAAACCCTCGGATACCATGGTCCTAGAGGGGACTACCCAAGGATGGAGCTCCGTGGGTTGACACTTTTTCTGTGAAAAGAACACTGACACACCAGTCTGGGTGGGTTTTTAATCACTGTAACTGCAGTATTTTGTACAAGTGTCTAAACATTGTTTACAAGACTAAGGCCCACTTCCCTGCAGGCTGACCTGAACCTCAGGGGGTAGCTGATCCTGTCATTCTGGTCACCAAACAGGAGGGTCCT
>2671767110901
ATGGTGCTGCTGGCCGGGACCGGGCCGGAGGGCGGCGGGGCGCGCTGCATGACCCCACCACCGCCGTCCCCACCCCGGGGCGCGCAGGTCGAGGAGGACCCCGCTGACTACGAAGAGTTTGAGGACTTCTCGAGTCTGCCAGACACCCGCAGCATCGCCTCGGACGACTCTTTCTACCCTTTCGAGGACGAGGAGGAGCACGGCGTCGAGAGCGCGGAGAGCGTCCCGGAGGGCGTCCCGGAAAGCGTCCCGGAGACGGCGACCCTCCTGCGCGCCGCCTGCGCCAACAACGTGGGGCTG
>268992437235
AGCCCCCGCTGCTGGAGGAGAAACCCCCACCCACTCCACCTCCTGCCCCGACTCCTCAGCCTCAGCCTCCGCCACCCCCTCCGCCGCCACAGCCAGCCCTGCCCTCGCCACCCCCGCTGGTGGCCCCCACGCCCAGCTCACCACCGCCACCGCCGCTGCCGCCGCCACCTCCACCAGCCATGCCCTCGCCTCCACCACCACCCCCACCAGCCGCTGCCCCACTGGCTGCTCCTCCTGAGGAGCCCGCCGCCCCGTCTCCCGAAGACCCCGAGCTGCCGGACACCCGGCCCCTGCATCTGG
>269242121385
GGACAGCGCGCCGGCCGCGCGCGCGCGCGCACTGGCAGCCAGGTGGGCTCCCGGGGTCGGGGCTGGGGTCCGGGGGCCGGGAGGGTCCCCAGTGGGGGCCGGCGGGGCGTGGGGAACCCCGAGCGCTGGGGAGGGGAGGCGGCAGCTCCTCGCCCCTCGCGCGTCCTCCTTCCGGAGCTGCCGGCGGTCGACCCTGCGCGGGACACCCGGCGGGAGCCGGACGCCGCGGCGCAGAGGACGGAGCTCGGCGGCCGGGTCGGGAAAGGACCTGGAGCGCCGCCCTCCGCCCTCCCCGGGCCC
>2701980237666
GTTCTTGGCATGGAGCTGAGGATGAGGAGGCACCTTCACAGCAAGGTTTTTCTGTAGGAGTGTCAGAGGTTACAGCTTCAAAGCCCTGTCTGTCCAGCCAGAAGGTCCACCCTAGTGAGACATGTGGCCCACCCTTGAAAGACATTCTGTGCCTGGTTGAGCACAATGGAATTCATCCTGAGCAACACATATATATTTGTGAGGCAGAGCTTTTTCAGCACCCAAAGCAGCAAATTGGAGAAAATCTTTCCAGAGGGGATGATTGGATACCTTCATTTGGGAAGAACCACAGAGTTCACA
>2711021723626
TTTGCTATGCCAAAAATTTTGGCCCCACGGGTATTGGGTTTGGAGGCCTTACACAACAAGTGGAAAAGAAAGAATGAAGAGGTGCGCCGTTTCTCAGATTTTTTGCGAGCCTAAAACACTTGCCAAGTAATCCTGCACAGATCGATACCTTTCCCCAAATAGCCTCTCCTTTGTAGTCGTACATTATGTGTTTCTCCTCAGAAGTGATCAGGTCTTTACTGAATGTTAGAAGAGGCCTTTGGAAGAAAATTATGTAAAGTTTAATCTATAACAAATGCTTTATTATTTATAATGCTTGGA
>2721639840415
ATGGCAGTAGCCCCGCGACTGTTTGGGGGGCTCTGCTTCCGTTTCCGGGACCAGAATCCGGAAGTGGCTGTTGAGGGGCGTCTTCCAATCTCGCACAGCTGCGTTGGCTGTAGAAGAGAACGGACGGCGATGGCGACGGTCGCAGCAAATCCAGCTGCTGCTGCGGCGGCTGTGGCGGCGGCAGCGGCGGTGACTGAGGATAGAGAGCCACAGCACGAGGAGCTGCCAGGCCTGGACAGCCAGTGGCGCCAGATAGAAAACGGCGAGAGTGGGCGAGAACGTCCACTGCGGGCCGGCGAA
>2731844738973
GAGGTTGTTCATAAGGAGCTTACTAACTGTGGTTTGCACCCTAACACTCTGGAGCAACTTAGTCAAATACCGTTACTTGGGAAATCATCTTTACGGAATGTGGTGCTGAGAGACTACATTTATAATTGGAGATCCTGAACACCAAAGTAAGCCTAAAAGGAATCTTTGAGGAAAAAAGCCTTCTAGCAAGGAAATTCAAGATTCTTGAAGTTGAAGGAATATACTGAAATGTTTATAAACATAACTTTTACTACAGTAGCATCTAAGGTTTTAAATGTGTTTTACTATTTTCAGATTAGA
>2742179519857
AGGCTGGCTGAGCAGCAGCGGGCAGAGGAGCGCGAGCGGCTGGCCGAGGTGGAGGCCGCGCTGGAGAAGCAGCGGCAGCTGGCCGAGGCGCACGCCCAGGCAAAGGCACAGGCGGAGCGGGAGGCGAAGGAGCTGCAGCAGCGCATGCAGGAGGAGGTGGTGCGGCGGGAGGAGGCGGCGGTGGACGCGCAGCAGCAGAAGCGCAGCATTCAGGAGGAGCTGCAGCAGCTGCGGCAGAGCTCGGAGGCGGAGATCCAGGCCAAGGCCCGGCAGGCAGAGGCGGCTGAGCGCAGCCGGCTG
>2752537924619
CTGGGAGAGGCCTCACGTCATGTATGGGCAACTGCTGGACTGGCTTCGATACTTGGTAGCCTGGCAGCCTGTCATCATTGGTGTAGTCCAAGGCATCAACTACATCCTGGGCCTGGAATAGTGATGAAGAGCATCAGTGGAAAACCCACCCCACACGCCATGGACCTCAGGGCACTCTCCTCCCTGCCCACAAAGACCTCCTGGGTGGGAAAGACTCAAAGGGGTGCTTGGGCCACTCAGGACCCCTCTGGCTGTGTCGGACTGGGGAGGGATATGATGGAGAGCCAGCCAGTGGGGCTG
>276351136152
GTATGACTCTTATGAGTCCTGCGACTCGAGGGCCGTCCTGAGTGAGCGCGACCTGTACCGGTCAGGCTATGACTACAGCGAGCTTGACCCTGAGATGGAAATGGCCTATGAGGGCCAATACGATGCCTACCGCGACCAGTTCCGCATGCGTGGCAACGACACCTTCGGTCCCAGGGCACAGGGCTGGGCCCGGGATGCCCGGAGCGGCCGGCCAATGGCCTCAGGCTATGGGCGCATGTGGGAAGACCCCATGGGGGCCCGGGGCCAGTGCATGTCTGGTGCCTCTCGGCTGCCCTCCCT
>2771570324431
GAGGCACTGTCTCACCCCCACCGGGGACATCACGCTCTGCTCCTGGCACCCCAGGCACCCCACGTTCACCACCCCTGGGCCTCATCAGCCGACCTCGGCCCTCGCCCCTTCGCAGCCGCATTGATCCCTGGAGCTTTGTGTCAGCTGGGCCACGGCCTTCTCCCCTGCCATCACCACAGCCTGCACCCCGCCGAGCACCCTGGACCTTGTTCCCGGACTCAGACCCCTTCTGGGACTCCCCACCTGCCAACCCCTTCCAGGGGGGCCCCCAGGACTGCAGGGCACAGACCAAAGACATGG
>278335637941
GTGGAGAGCTGTGAGAGCAGCTCACACAGCATGGACGAGGTGTCCCTGAGCGCCTTCGGGGAGTGGACCGAGATCCCCGGCGCTCACCACATCATCCCCTCGGGCTTCATGCGGGTTGTGGAGCTGCTGGCGGAGGGCATCCCTGCCCACGTCATCCAGCTAGGGAAACCTGTCCGCTGCATTCACTGGGACCAGGCCTCAGCCCGCCCCAGAGGCCCTGAGATTGAGCCCCGGGGTGAGGGCGACCACAATCACGACACTGGGGAGGGTGGCCAGGGTGGAGAGGAGCCCCGGGGGGGC
>279230451745
GGTAGTAGATCATGCAGAAGAAAACAAGATGAACTCCAAAAACTTGGGGGTGATATTTGGACCAAGTCTCATTAGGCCAAGGCCCACAACTGCTCCTATCACCATCTCCTCCCTTGCAGAGTATTCAAATCAAGCACGCTTGGTAGAGTTTCTCATTACTTACTCACAGAAGATCTTCGATGGGTCCCTACAACCACAAGATGTTATGTGTAGCATAGGTGTTGTTGATCAAGGCTGTTTTCCAAAGCCTCTGTTATCACCAGAAGAAAGAGACATTGAACGTTCCATGAAGTCACTATT
>28034408170
GCTGGCACTGATCCCAGTTTATCCTTTGAGATTCAGCAGAAGATCCTGATGGAGGAGGAGGATACCAAGAGAGAGGTGCCCAAGGAAGATGGAGTTGGTGATGTGCAACATTTCGGTGAGAACTTTATTGTCAGAGGTTTTCAGTACATATTTACAAGTTCTTACTCCATCATACATATTGGGAATGAGCTGGCATTTTCAAGCATATACCCAGGAGTCCAGCAATCATTGGGGAAGAGAGCCTGAGGCTGGCAATCCTTGCCCAGAACTTTGGTCACCTGCTTGTTCACAGGCCACCAT
>2811500817271
GGAGCCTGTGACCAGAGATGAGGCCGAGGACTACTATGATGTGATCACGCACCCCATGGACTTTCAGACAGTGCAGAACAAATGTTCCTGTGGGAGCTACCGCTCTGTGCAGGAGTTTCTTACTGACATGAAGCAAGTGTTTACCAATGCTGAGGTTTACAACTGCCGTGGCAGCCATGTGCTAAGCTGCATGGTGAAGACAGAACAGTGTCTAGTGGCTCTGTTGCATAAACACCTTCCTGGCCACCCATATGTCCGCAGGAAGCGCAAGAAGTTTCCTGATAGGCTTGCTGAAGATGA
>2822250230818
AGTGCATGCTGAGGCTGGTAGACTGTGCCATGGGGACTGCCCAAGACTTTGCCGGCCACGACAACGCAGTGCACCTGTGCAGGTTTACACCGTCCGCCAGGCTGCTCTTCACGGCCGCCCGCAACGAGATCCTTGTGTGGGAGGTCCCCGGCCTCTGAGATGCAGCAGGGACTGTGGTGGTGGGCATCACGCCTGGTCATGCCAGGCACCTGGACACAGGCTTGGCAGAGGCGCCAGGTTGTCAATGGCCTCATGCTGGGACAGGCCAGGATTCACGTAAATCGCCTGGAGCAAGCTGTT
>283677239713
CTGTTACAAGCCAGAGGCACCCGGATGTGAGGCCCCAGATCACCTCCAGGGACTTGGGGTTCCCATCTGAAATCCTTTATTTTTGTACCATGGGGTGGGCCCCGGGCCTGAGAAGGAAGAAGCACCCTCTCCCCGGCCTCCTCTGTCTGCACCCGTGGGGCTGTGACTTACTCCTGCCTCCAGGGGCGGGGCGGGGCCCCCCTGGGACCTCTTAAGGCCCAAGGTGGGCCCCAGGACCTCTGGGCAGAGTGGACTGCTCATGGCAGATGTGTGGCAATGTCTGGCTGTGTCTCTCCGGCA
>2841008628054
GTATGAGAAAGTGCCAGTCATCTTGGTTGGGAACAAAGTGGACCTGGAAAGTGAGAGAGAAGTATCGTCCAGCGAAGGCAGAGCCCTTGCTGAAGAGTGGGGCTGCCCCTTTATGGAAACTTCCGCTAAGAGTAAAACAATGGTGGACGAACTCTTTGCAGAAATTGTGAGGCAGATGAACTATGCTGCTCAGCCTGACAAAGATGACCCATGCTGTTCTGCATGTAACATACAATAGCATCCAAATATGGCTGTCCTGGATGGGATTTGCCCAATGTCGTAGGTGATAGAAAACTCGCC
>2852416225030
GACCGGGCGGCGTGGGCGTGAGAGGCGGGGCGGGGCCGCGCTCTGCTTGCCAATGTCTTTATAGGTCACCCGGAAGGCACGCGGAACCTCGGCGCGGTGCTTCCAGCAGGGTCTCTCCGCCACTCCAGCCCCGCGCCCCTCGCCGCGGCCCTCGGGCGTCTGCGCCGCAGCTGCCGCCCCCGCCTCTTTGGAGTCTCTCGCGGCCTCAAAGCGCGGCCTGCGTCGCTTCCGGCAGTTCCCGACCGCGGGCGATGGCTGCCGCTGGGGGCGCCCGGCTGCTGCGCGCCGCTTCTGCTGTCC
>2862483937050
GCCACAAGCCTCCACCCCAGCTGGTCCCCCACCCAGGCTGCCCAGTTTAACATTCCTAGTCATAGGACCTTGACTTCTGAGAGGCCTGATTGTCATCTGTAAATAAGGGGTAGGACTAAAGCACTCCTCCTGGAGGACTGAGAGATGGGCTGGACCGGAGCACTTGAGTCTGGGATATGTGACCATGCTACCTTTGTCTCCCTGTCCTGTTCCTTCCCCCAGCCCCAAATCCAGGGTTTTCCAAAGTGTGGTTCAAGAACCACCTGCATCTGAATCTAGAGGTACTGGATACAACCCCAC
>2871693738448
TTGGTTTGTGGGACACACTTGGTTTCAGGGAAGGGGAAAGAGGTCACCAAGGGCAGAGGTGTCCAGGCCGGAGCCAGGGGCCCCACTGTTGGGATGCTGGCTGCAGTGGGGCGCCCCAAGCCCAGGTCCCCTCTGTCTTCTCTTTCGACTTTGCAGCTGTACTTGTTTTGCTCCTCTACCCGCAGGAGCTGACATGGACCCAAATCCTCGGGCCGCCCTGGAGCGCCAGCAGCTCCGCCTTCGGGAGCGGCAAAAATTCTTCGAGGACATTTTACAGCCAGAGACAGAGTTTGTCTTTCC
>2881823012523
GTGTGCCAGAAGACAGCAGAGATTAGCCTCTTGAAGCAGCAGCTGCGTGAAGCCCAGGCGGAACTGGCCCAGAAGCTGGCGGAGATCTTCAGTCTGAAGACACAACTTCGGGGCAGCCGGGCACAAGCCCAGGCTCAGGACGCAGAGCTGGTCCGGCTGCGCGAGGCTGTGCGCAGCCTGCAGGAGCAGGCCCCTCGGGAGGAAGCCCCAGGCAGCTGTGAGACTGATGACTGCAAGAGCAGGGGCCTGCTAGGGGAGGCAGGAGGCAGCGAGGCCAGAGACAGTGCTGAGCAGCTGCGG
>289248329578
ATTCCCTACAGGAGAAAATGGAAATGAGGAGGAGAGAAACTCCGGTGTCCCCGAGGTGTCGGTGTGGTGAGGGCCGCTGGCGTTGAAGTACATCCTGCTCTGGCCCAGCTCCCCATAGCAGGCCTCCAGGGGGCCACTGCGCTGTTGCCGCAGCATCCTGCTCAGTACGTCGACTTCATCAGCCAGGAGGGAGAGCTTGTGAAAGGCTGTGATGGAGCCACCCAGGCTGATCTGGGCCTCGGGAACCCAGCGGAAGTAGCACAGTTTCCACAGTTTTATGTGTGTTCCAGAGACACGTGG
>29020127198
TGACTGCATCACCTGGTCTGTGAATTTTCCATTAGAAGCTTGGTGTGCTGTTAGGTGAAAGACTTGCTCAGCTATGCGTCATTGGGTTTTATCAACATATAGGCGAAAAAAATCCTGGTCTCTGAGTGTACAGCTGAGATGAAAATTTCTTTTATTGGAGGAAGTATTGAGTGTGTGCTCTCAAATGCGGCCTCAGTTGAGTAGTGCATTCCTGAGTTTTGGAAGCAAATTTGCAAACAATTGAGAGTCGTACAGTGGGTGTTCTAACTGGATTCAGGTTTTTTCTAATGTAATTTTTTC
>29192198926
GTCATCTAGGAGTACAAGTACATCTACTTCTCAGTCTTCAATTAAAGTACTGGAGCTTAAATTCCCGGCCTCCTCTTCACTAGTAGGCAGCCCTTCTAGGCCATCTAGTGCTAGTAGTAGCTCTAGTAATGTTAAGAGCAAAAAGAGCAGCAAATAAACATTTTAATCTCTTCTGAAAAAGTTGTAAACACAAAAACAAAAATATACTTTAAAATACAAAACGACCCAACACATTTTATCTAGTGGAAAGTGTAAAAACTTAGTGGTAAGTGTAAAAACTGATAGTTTTAAAAAAAAAGG
>292147734389
GACGTTTTCTCTTGTTCTCGTTCTGGATCTTTCAAAACCTAATGATCTCTGGCCCACCATGGAAAATCTCTTGCAAGCCACAAAAAGCCATGTAGACAAAGTGATAATGAAACTGGGAAAGACAAATGCTAAAGCAGTTTCTGAAATGAGACAGAAGATCTGGAATAATATGCCGAAGGATCATCCTGTGAGTTGCTGTTTGGGATTATTACTGGAATCCTTAGTCCCATTTATAGTTAATGATAACATCACAAACAACTTCTTTAGATTTTTATGCATGACTTGAAATTCATTTGATGT
>293879310700
GTCGACAGGACCGGGTTGTCCGGCCCCACCCCCGCTTCCCTTTGCCGCGCTCCGGGTCTCGGGTTTTAACCCAAGGTGGAGAGCTGGATTCCGGCGGGCGGCGCTTGGAGCAGGTGGAGAGGCGTCCTCTTTCCGGCTGTTGCTGCTCTTCTTCCTCCAATCCTGGGTCTCAGTCAGGGAAGAACGAACATTCTTCCTTTGCTGCTGGAGCTTTAGAGAACTGTTGCCCAGCACCTAGGCACTTCAGACATTTCATCTCACTCATTTTTGTAATTTCACTGTAAAAATCACCTGCACATT
>2942215931889
GGGTGATGGGAGCTGGAGGTCTCTGAAATAAGGGAGAAGGGAATCTGGGAGAGCTCAGATGGACACATGGATGGAAGGAAAGAAGGATGCCCTGAAGAGAAGACCTTCCCGGGGGAGGTGGCCACTGACACCCCACCCTATTTGAACAGCGAACCCCTCCCTCTCCACACACTCCCAGGCAGGACAAGGGGAGCCAGAGTCACCTGCACCAGCCCCAGAGCCTCCCAGACCAGAACAAGGGGAAGGCCAGCCATGGGCAGCCTGCAAGATTTAGGCTAGACAGCAGGACTTACCCCCAGA
>295106302014
CTCTCCGGCGTCTCCGCCTGGAGGGGAAGATGCGGCCTGCCTGGCCCGCCGCCTCGCCCCCGGCCTCACGGTGGGACCCCGGGCACTGAGGACGGAGGTCCCGGGCGCCGGCCCGCGGGGCAACGGGCACTAGGTGAGAGCCGGACGCGGGCGAGCGAAGGAGGCGGGTGCCGGGCGACTCCAGCGGCGGCCCCTGCCCCTCCCCCGCACCCACGAACACGCTCGCCCGATATATTGCAGAGGCTTCTCCGGTCGCCGCTGCGCCAGTTTTTTTTTGTTTGTTTGTTGTGTTTTCCCTGG
>296712421731
ATGCAGAGAGAACTTGTTTATGCAAGAGGAGATGGCCCTGGGGCCCCTCGCCCCGGATCTACTGCTCATCCACCCCATGCGATTCCAAATTCCCCACCGTCTACTCCAGTGCCCCATTCCATGCCCCCCTCCCCGTCCAGAATTCCTTATGGGGGCACCCGCTCCATGGTTGTTCCTGGCAATGCCACCATCCCCAGGGACAGAATCTCCAGCCTGCCAGTCTCCAGACCCATCTCTCCAAGCCCAAGCGCCATTTTAGAAAGAAGAGATGTCAAGCCTGATGAAGACATGAGTGGCAAA
>2971008332711
GAAAGTGACTGGCCAGCCTCTGGCTCCAGCTCTCCATTGCGAGGAGAGAGTGCGGCCGACAGTGATGGCTGGGACTCGGCCCCCTCAGATCTTCGAACCATCCAGACTTTTGTTAAGAAAGCAAAGTCATCCAAGAGAAGGGCAGCTCAAGCAGGTCCCACCCAGCCAGGACCCCCAAGGTCCACTTTCTCTCGTCTGCAGGCCCCCGACAGTGCTACCTTGCTTGAGAAGATGAAGCTCAAGGACTCTCTCTTTGATCTGGATGGGCCCAAAGTGGCATCTCCTTTGTCCCCCACATCC
>2981866425018
GCTACAGATTGCAACCCAATTAATATCAAAGTATCCTGCAAGTTTACCTAACTGTGAGCTGTCTCCATTACTGATGATACTATCTCAGCTTCTACCCCAACAGCGACATGGGGAACGTACACCATATGTGTTACGATGCCTTACGGAAGTTGCATTGTGTCAAGACAAGAGGTCAAACCTAGAAAGCTCACAAAAGTCAGATTTATTAAAACTCTGGAATAAAATTTGGTGTATTACCTTTCGTGGTATAAGTTCTGAGCAAATACAAGCTGAAAACTTTGGCTTACTTGGAGCCATAAT
>299480932042
TTTTGATGAAGCAAGAACACAGAGAAGAGATTGATTTGTCTTCAGTTCCATCTTTGCCTGTGCCTCATCCTGCTCAGACCCAGAGGCCTTCCTCTGATTCAGGGTGTTCACATGACAGTGTACTGTCAGGACAGAGAAGTTTGATTTGCTCCATCCCACAAACATATGCATCCATGGTGACCTCATCCCATCTGCCACAGTTGCAGTGTAGAGATGAGAGTGTTAGTAAAGAACAGCATATGATTCCTTCTCCAATTGTACACCAGCCTTTTCAAGTCACACCAACACCTCCTGTGGGGT
>3001809137680
GTTGTTTGCATGGAATAGAGGCTGAGGAGGCCCCTTCTGAGCAGACTCTTTCTGCGCAAGGAGTGTCACAGGCCAGGACTCCAAAGCTAGGTCCTTCCATCCCAAATGCTCATTCTTGTGAGATGTGTATCCTGGTCATGAAAGACATTTTGTACCTCAGTGAGCATCAGGGGACACTTCCCTGGCAGAAACCTTATACGTCTGTGGCCAGTGGGAAATGGTTTTCATTTGGTTCTAACCTGCAACAGCACCAGAACCAGGACAGTGGAGAGAAACACATCAGAAAGGAGGAGAGCAGTG
>301295032363
GGGAAATGGAGAAGCACCTGCTGCTCCTCTCCGAGCTGCTGCCGGACTGGCTCAGCCTCCACCGCATCCGCACCGACACCTACGTCAAGCTGGACAAGGCCGCGGACCTCGCCCACATCACTGCACGCCTGGCCCACCAGACACGTGCTGAGGAGGGGCTGTGAGCCTGGGGGCCACTGTGGACAGACGTGGGCTTCAGAAGCTCGCTGGCCTGGGCCCACCAGCATTTTCTTTTATGAACATGATACACTTTGGCCTTCCTTTCCCCAGCGCCCCTGAGGGCCAGAGGCAGATGTGGGC
>302104193663
GGGTTCCTCGCGGCGATCCCGACTCTCCTCCCGCGGCTGCAGCAGCTGCCGGTTGCACACGGCCTCGGCGGCGGCGCGGCGAGCGCGGGCCTGTGGAGCGGCGGCCGGGCGCGCGGCCCCGGCGGGCACCCCTCAGAGGGCGGCCGAGGAAGCTCCGGGAGGAGGAGCAGGACCACGAGGAGGTGGGAGGCGGCGGCCGCCTGGGGACCAGCTCCGCGCCTCGGCCTCTCCGCCCCCTCCCCAGCCTTTCTCTCGCCCTCTTCTCCCACACTCCCGGCCGGCGCCTCGGCTTTGTGCGAG
>303177677160
GTATCGGCTATGCCTCCGTTGTAATTGTGTCCCTCCTGAATGTCTACTACATCGTCATCCTGGCCTGGGCCACATACTACCTGTTCCAGTCCTTCCAGAAGGAGCTGCCCTGGGCACACTGCAACCACAGCTGGAACACACCTCACTGCATGGAGGACACCATGCGCAAGAACAAGAGTGTCTGGATCACCATCAGCTCCACCAACTTCACCTCCCCTGTCATCGAGTTCTGGGAGTAAGGCCACCTCATTGAAGCAAGGAGGAGGACATGGGTGGGGCAGAGAGGATGGCCCACTTCCT
>3041992010330
CGCATCGCATGGCCAGAAGGCGGGGAGCCAGAGGCGCCAGGACCCTCGCGTGGCGCTCCAGCACCCCAGACCGTGGCGGCGCCTCGCCTTAGGGAAGAGCAAGGGAAGAACTTTATTTGAACCGCGAACATTTTTTGGTCACTGAGATCGAGTCTCCCAGTGCTTTGGCTTCCCGCCTCTTTATCGTGGGTTTGATCCCTGAGCTGCTCTCCTTTCCCGAACCTCCCGGGGTGCAGCCTAGAGCCCTCCCGCGCGGCTGACTCCAGAGTAGAGGAAGGGAGGCGGCCTCCGGCTGGTCCC
>305135707414
GTACCAGCATGTGTTACATAGAAATCTCATTTATTTGGCTACCATTGCAGATGCCAGTCCAACCAGCACTTCAAAAGCAATGGAATAATCTTTCAAAAGCAATAGAATAATCTTCCATTTGGCTGTCGTGAGGAGTAATTGAATGTAATCCATCTCTTACAAAATGGAGACAGGGTCTTTACCAACTCAACTGGTTAAAACATGAATGAAACCTCTGTGGCTCTTTCGAAACGTGAAAATGTGAAGAAAGCTACTAACTTAGCTGTATTCTCATGTAAATATTTTTTAAATAATTAAGCA
>3061537327179
AGTGCGGGGTCTGACAGAGGAGGCTCCGTGTCTGCAGCTAGTGTGTCAACTCAGCGTTTCTCCTCTCGTCCCTGGTGAGGTGTAGCGGCGGCACGCGGCTGGAGATCCCCTGTGGCCTCCAGTTTAGGAAGGGTCCAGCATCCCAAGGGAGGGGTGTGTGGGCGAGGGGTCTCTGGGCCCGGGGTCGCGGCTGTGAGGAGAGGATGCCCGCGCGGCGGCATCTCAGGCACCTGGAGGAGGCCGCGCTTTCTCCTCAGGGAACCGGCGCCTTGGCAGCCCCCGGCGACGCCGCCCCCTTCG
>307221726066
AGCTTACCTCGGCGCGCGGGCCGCGGGCGCGTGGGGCAGTGGCTCCTCCAGCCGGGAAGCTGTTGCTCACGCTCCGGTGGTTGCTGCGGTCCCGCCAGGGCTGCACCGGGGCTTCGCGCAGACGTTCTCCCGCGATCTGCTGCAGCCCAGGCGGTGGCGGTGGCGGTAGCAGCGGCGGCGGTGGAGGTGGCGCGGGCGACAGCTCGGCCCGGCGCGGCCCCTGAACTGTCCAACTCTTGCCCGCGCCGGGCTTAAGCGCCCGGCCGCTGCCCCCGCGCTGAGCGCCTGCGCACCGGGCCT
>3081310012653
AAGGCAAGAAGAAAGAGCTTCGAGAACAACATCCCAGTCTGAGAGATGAGGGGACTAGTGATGACAAGGTCTTCCTTGCATGCAGAGGGGCCGGCCAGTGCCCCCTATCTGCCCCAGCTGGGACTATGGACAGGACCCGGGTGCTTCAAGCATCCCAGGCTGGGCCACCCTTTTTTTGCTACACCTGTGGCAAATGTTTCAGCAGGCGCTCCTACCTCTATAGCCACCAGTTTGTTCACAATCCCAAGCTGACTAACAGCTGCAGTCAGTGTGGGAAGTTGTTTCGGAGCCCCAAGTCCC
>3092415618857
GTATGTGTCAGCCATGACCACCCCGGCTCGTATGTCACCTGTAGATTTCCACACGCCAAGCTCCCCCAAATCGCCCCCTTCGGAAATGTCTCCACCCGTGTCCAGCATGACGGTGTCCATGCCTTCCATGGCGGTCAGCCCCTTCATGGAAGAAGAGAGACCTCTACTTCTCGTGACACCACCAAGGCTGCGGGAGAAGAAGTTTGACCATCACCCTCAGCAGTTCAGCTCCTTCCACCACAACCCCGCGCATGACAGTAACAGCCTCCCTGCTAGCCCCTTGAGGATAGTGGAGGATGA
>310190931050
TTAATGTGATTCTGGATGCAGAAACCGCTTACCCCAACCTCATCTTCTCTGATGATCTGAAGAGTGTTAGACTTGGAAACAAGTGGGAGAGGCTGCCTGATGGCCCGCAAAGATTTGACAGCTGTATCATTGTTCTGGGCTCTCCGAGTTTCCTCTCTGGCCGCCGTTACTGGGAGGTGGAGGTTGGAGACAAGACAGCATGGATCCTGGGAGCCTGCAAGACATCCATAAGCAGGAAAGGGAACATGACTCTGTCGCCAGAGAATGGCTACTGGGTGGTGATAATGATGAAGGAAAATG
>31140905527
GATCTACACCGGCTGTGACATGGACCGCCTGACCCCCTCGCCCAACGACTCGCCGCGCTCGCAGATCGTGCCCGGGGCCCGCTACGCCATGGCCGGCTCTTTCCTGCAGGACCAGTTCGTGAGCAACTACGCCAAGGCCCGCTTCCACCCGGGCGCGGGCGCGGGCCCCGGGCCGGGTACGGACCGCAGCGTGCCGCACACCAACGGGCTGCTGTCGCCGCAGCAGGCCGAGGACCCGGGCGCGCCCTCGCCGCAACGCTGGTTTGTGACGCCGGCCAACAACCGGCTGGACTTCGCGGC
>312152878681
AAGGGCGGGACATTCCCCCTGCCTCTTCGCACCACAGCCAGAGCCTGCCATTAGGACCAATGAAAGCAAAGTACCTCATCCCCTCAGTGACTAAGAATCGCAGTATTTAAGAGGTAGCAGGAATGGGCTGAGAGTGGTGTTTGCTTTCTCCACCAGAAGGGCACACTTTCATCTAATTTGGGGTATCACTGAGCTGAAGACAAAGAGAAGGGGGAGAAAACCTAGCAGACCACCATGTGCTATGGGAAGTGTGCACGATGCATCGGACATTCTCTGGTGGGGCTCGCCCTCCTGTGCATC
>31393649333
TTTTAGATGACCACACACCGCAGTGTAACTGCACGCCCCCAACTCTGTGCACTGCCATCTCCCACGGGATCTACTACCTCTACCCCTTCAACATAGAGTATCAGATCCTGGCCTCCACAATGCTCTACGTCCTGTGGAAGAACATCGGGCGCAAAGTTGACAGCCATCAGCACCAGAAGATGCAGTTCAAGTCTGATGGGGTCATGGTGGGCGCAGTCCTGGGCCTGACCGTGCTGGCCGCCACCATTGCTGTGGTGGTGGTATACCTGATTCATATTGGGCGCTCCAAGACCAAGAGCG
>3142082519338
GCTTTACGTATTTCTACAAAGGAAAGGAGTATTGGAAATTCAACAACCAGATACTCAAGGTAGAACCTGGATATCCAAGATCCATCCTCAAGGATTTTATGGGCTGTGATGGACCAACAGACAGAGTTAAAGAAGGACACAGCCCACCAGATGATGTAGACATTGTCATCAAACTGGACAACACAGCCAGCACTGTGAAAGCCATAGCTATTGTCATTCCCTGCATCTTGGCCTTATGCCTCCTTGTATTGGTTTACACTGTGTTCCAGTTCAAGAGGAAAGGAACACCCCGCCACATAC
>315771110034
TTTTCCTTACAGGACGTGATAGGCTGCATGCAAGAGGCATACAGAAAATGGAAATAGTATTTCGCTGTCCTGAAACTTTCAGTGAAAGAGATCACCCAACATCAATAACTTGTCATAATATTCTCTCCCTCCCTAAGTATTCTACAATGGAAAGAATGGAGGAAGCACTTCAAGTAGCCATCAACAACAACAGAGGATTTGTCTCACCCATGCTCACACAGTCATAATCACCTCTGAGAGACTCAGGGTGGGCTTTCTCACACTTGGATCCTTCTGTTCTTCCTTACACCTAAATAATAC
>3161236132511
GCCGCTGCGGCCCAGCGCCCGCAGCCCGCGCCAGCCGCCTCCCCAGGAGCCCCCGGACCGAGCCGGCCCGCAGCCCGCGCCCAGCCAGCCCAGCGCGCCCGGGGACCCGGAGTAGGCGCCAGGCTGGCCGGGGTGACGCGGGACGGACGGGGAGGGCCGGCCAGGGACGCAGCTCGGTCCCCGCAGGCAGGTCCCGGGTCGGAGGGCAGCCGCCCCTCCTCCAGGAAGCGGGGCGAGGCGGCCCCGGCTCCCCCCAAATCCCCGAACCGCCAGCCTTTTGTACTTCCCGACGTTTCCAAA
>3172109917647
ATCCAGGCTTATGACCCAGAGCACTGGGTGTGGGCGCGAGATCGCGCCCACCTTTCCTAGAGCTCCAGGGACCGTGGAGGCCTGAGGTCATCGGCCTGAGAGAAGGTACATCTGCATCCTCCGGGGTAAAGGCAGAATATTGGGGTCTATTTCGGAAATCCAAGGAACCCAATTGCTTGATCTGGCTTCAAGCCTCGGCAACGTGGCGAGATATCCCCTCTCCACAAAAATACAAAAATTAGCCAGGCGATGTGGGAGGCATCTCTACTCCCAACTACTCAAGAGGCTGAGGCAGGAGGA
>318108567873
GCGCACCGGAAGCGCAGGGGGATGGGGCGGCGGTGACGCGATTCTGTCCGCGTTGGAGGGGCCGGGCCGCTGCTGGAGTCGCCGCGGCCGCCGCGTGACGTGGCACAGCCAGAGCCTAAAGGCTAGAGCCGGAGCTGCCGCGCCAGTCGCCTAGCAGGTCCTCTACCGGCTTATTCCTGTGCCGGATCTTCATCGGCACAGGGGCCACTGAGACGTTTCTGCCTCCCTCTTTCTTCCTCCGCTCTTTCTCTTCCCTCTCGTTTAGTTTGCCTGGGAGCTTGAAAGGAGAAAGCACGGGGT
>3191398737487
CCACTGTACTCTATCGTGGGCGACGACAGAGCAAGAGCAAGACTCCGTCTCCGAGAACAACAACAACAGCAACAAGAAAACAACAATAAAAAAAATAAGGCTGCGTGGGAGGCAGAAAGAGCTAATGCGGCCACGCTTGTCCCCTCGGGGCCACCGTCCCCACCCAGACTTCCGGTCTGCCTTAAAATGTTCATGCGTAAGTGCGTGGGCAGGAAGGCGGGCTCAAGCGCAGCTCGTGGCGTTCATTGGCTGTGCAGGGCCGAGGGAGGCGGTGCAAGGCCGCCGCGTGACGTCAGGACG
>3202068710062
GTAACTTGGGCAGACTTCTACTGGGAGATTTGCAGTACCACACTTTTGGTCTTTAAGCCTGACCTGTTAGACAACCATCCAAGGCTGGTGACTTTACGGAAGAAAGTCCAAGCCATTCCTGCCGTCGCTAACTGGATAAAACGAAGGCCCCAAACCAAACTCTAGCTGATCCATGTTGCCTTCAAGTTTGTTTTTCTCGGGGGCATCTCTCTCATCAGATAAGACAGCTACATCAGCCTGCCAGATAATCCACATGCTCCCTCCCCAGCTCCACTAAGATTTTCACTTTAGCCATATTCT
>3211457030730
CTGTCGGCGACGCGGCGGCCGACGTGGAGGTGGTGCTCCCGTGGCGGGTGCGCCCCGACGACGTGCACCTGCCGCCGCTGCCCGCAGCCCCCGGGCCCCGACGGCGGCGACGCCCCCGCACGCCCCCAGCCGCCCCGCGCGCCCGGCCCGGAGAGCGCGCCCTGCTGCTGCACCTGCCGGCCTTCGGGCGCGACCTGTACCTTCAGCTGCGCCGCGACCTGCGCTTCCTGTCCCGAGGCTTCGAGGTGGAGGAGGCGGGCGCGGCCCGGCGCCGCGGCCGCCCCGCCGAGCTGTGCTTCT
>3224163794
ATGACAACAGAGAAGAGTTTAGTGACTGAGGCCGAAAATTCACAGCACCAACAGAAGGAAGAGGGTGAGGAAGCCATAAACTCAGGCCAACAAGAACCTCAGCAGGAGGAATCTTGTCAAACAGCAGCTGAAGGAGATAATTGGTGTGAACAGAAGCTGAAAGCTTCTAATGGAGACACTCCTACACATGAAGACTTGACCAAGAACAAGGAGCGGACATCAGAAAGCAGAGGACTTTCACGACTATTCTCCTCGTTTCTCAAAAGGCCCAAATCTCAGGTGTCCGAGGAAGAAGGCAAA
>3232291434924
GAGTCTGCTGCGGTTCCTGTCCTACTCCGCCCAGGTGACGGGACAGTTTCTCATCTATCTGGGCACATACATGCTCCGGGTGCTGGATGACAAGGAAGAGCGGCCATCCCTCCGGTCACAAGCCAAGGGCAGGTTCACGTGTGGATAGGGATGCAGGCTGTCGCCGGCTCTTGAGCCAAACACTGTGTTTCGTTTGGCTCAATGACGAATGTTGAAGATGCTTTTATGTTCTGAGCCACATGCACTTGGAGGCCGCTGGTCACGCTGCTCAGGAGTGGTGCCCAGAAAAGGAAAGGGCTT
>324599637799
GGTGGTGGTTTGACGCCTGTGGCCTGTCAAACCTCAACGGCGTCTACTACCACGCTCCCGACAACAAGTACAAGATGGACGGCATCCGCTGGCACTACTTCAAGGGCCCCAGCTACTCACTGCGTGCCTCTCGCATGATGATACGGCCTTTGGACATCTAACGAGCAGCTGTGCCAGAGGCTGGACCACACAGGAGAAGCTCGGACTTGGCACTCCTGGACAACCTGGACCCAGATGCAAGACACTGTGCCACCGCCTTCCCTGACACCCTGGGCTTCCTGAGCCAGCCCTCCTTGACCC
>3251821812674
AGGACTATGCCTGTTCCTGTTCTGGTGTCTGCGTTCTGATCTCTTTCTCCCCTGGGTGTCCCTCATCTCTGACAGCAGCAGGAGTCATTTTTCCTGTCATTAACCCCACAAGGTGGAAGGCAGCCCCTGCACACAGAAGTCTGTGGTATTAAGAGATGAATTTTCAAGCCCATGCAGCTTTTACCCTATTTCCAGGGCTCTTTCTTGGATTGTATTTTCTGTCTTTTCCCCAACTTTTTAAAGGAACTAGATTCTGAAATTAGCAGAGAAGAGGGACGCCACAAGTTCTCATCTTAGGTA
>326544114232
CGCCGGCTGTGGAAAGGAGAGCCGCTGCCGCCGCTGCCTCCGCGGCAGGGGCAGTGGCCAGGGACGGCCCGGGTGAGAGCGGGAGGGGCGGTGGCGGGCAGAAGCACACGCCAGTCGCGTCAGGGGGGTTCTTCCGCCTCCTCAGGCGCGGCTCCCCCGAGAGAGGCTCCGGCCGCCCCCGCCGTCCGCTCGAGCTTTGCGCCGCGCCTGAGGCGCTTCTGTGCTGAGACTAGATCCTTTCTGAAGTCGAAAACAGCACCGTGGGGTGTGAGGCTGGAACGCGGCTCCTAATACGCCCGA
>3271070725913
AACCAGCCTCCCCAAAAGGAATTCTCCATCCCACGGGCCCACGCTTGGCCGAGCCCTTACAAAGACTATGAAGTAAAGAAAGAGGGCAGCTAACTCTGTCCTGAAGAGTGGGACAAATGCAGCCGGGCGGCAGATCTAGCGGGAGCTCAAAGGGATGTGGGCGAAATCTTGAGTCTTCTGAGAAAACTGTACAAGACACTACGGGAACAGTTTGCCTCCCTCCCAGCCTCAACCACAATTCTTCCATGCTGGGGCTGATGTGGGCTAGTAAGACTCCAGTTCTTAGAGGCGCTGTAGTAT
>328893020402
GGAAGGCAGAAGCAATCTCTGCCGAGAGAGTCAGCCGAGCGGCCGCGCGGAGAGGAGGGGCGGGCGGTCCCCAGGCGGGCGGGTGCAGGGCGCAGGGCGCCGACCTGCTGGAGAGGGGGCCCGGGCGCGAGGCGGAGTCCCGGCGCGCAGCCAGGCTGGTGGAGGCCCCCGGCAGGCTGCAGATTCCCTCCGGCTCCGGGAGCCGCAGCAGGACCGGCCAGGAGGCGCCATGGAGGGGAGCCCCATCCCGGTGCTGACAGTGCCCACCGCGCCCTACGAGGACCAGCGGCCGGCCGGCGG
>329141526990
CCTCGGCCTTCATCATCGTCATGCTCCTGGCCAGCCTCAACAGCTGCTGCAACCCCTGGATCTACATGCTGTTCACGGGCCACCTCTTCCACGAACTCGTGCAGCGCTTCCTGTGCTGCTCCGCCAGCTACCTGAAGGGCAGACGCCTGGGAGAGACGAGTGCCAGCAAAAAGAGCAACTCGTCCTCCTTTGTCCTGAGCCATCGCAGCTCCAGCCAGAGGAGCTGCTCCCAGCCATCCACGGCGTGACCCACCAGCCAGGGCCAGGGCTGCAGCCTGAGGCTCAGGCTGTGCTGGCATA
>3302146531914
ATTCCCTTGTTTCAGGCCCATCCACAGTTGAAGCAGTGTGTGCGTCAGGCAATTGAACGGGCTGTCCAGGAGCTGGTCCATCCTGTGGTGGATCGATCAATTAAGATTGCCATGACTACTTGTGAGCAAATAGTCAGGAAGGATTTTGCCCTGGATTCGGAGGAATCTCGAATGCGAATAGCAGCTCATCACATGATGCGTAACTTGACAGCTGGAATGGCTATGATTACATGCAGGGAACCTTTGCTCATGAGCATATCTACCAACTTAAAAAACAGTTTTGCCTCAGCCCTTCGTGTA
>331316716739
ATCTGCTTCTTCTTCAGGCTGCTGGCGGACGCGTTCACCTTGAACCCGAACGCCTCGGCCGTCAGGTACTTGTTGCCGCAGTTGATGAGGCCGAACTGGATCTGCACCGCCTCGGCTGTGCCGTTGGCGGTCATGGTGGCAGTAGACGAGAGGCCGCTGCGCGGCCCCGGGAGGTGGGTGGCGGGTCCCTGCGGCGGCGCCCCTGCTCCTTTGTTCGGCTGCCGCGGCCCGCACGCACCCTCCGCAGCGCTCCACAAAGCCCAGCTAGCGGCGCCCCGGACATTTTATAGGCGAGGTGAC
>3321350025460
GTCATCGTTTTTGAGGAGACGATGGCGGGCCCTGCATTACAGTTCACGGAAACCCCCCACCTGGGCAGGAACCAGTACATTAAGTGAGCGGTGGCACCCCCTCCTGCTGGTGCCAGTGGGAGACTGCCGCCTCCTCTTGACCTGAAGCCTGGTGGCTGCTGCCCCACCCCTCACTGCAAAAGCATCTCCTTAAGTAGCAACCTCAGGGACTGGGGGCTACAGTCTGCCCCTGTCTCAGCTCAAAACCCTAAGCCTGCAGGGAAAGGTGGGATGGCTCTGGGCCTGGCTTTGTTGATGATG
>3331359611525
CTCCTAACTCCACTAAGTACAGAAGTGGAGCCGTACAGCCATGAATGTCAGGCATGTTGTGGGGACTAGTTGTATTAGTTTTCTATTGCCACCATAACAAATTACCACAAACTTAAGCAATATAGTACAAATTTATCTTAAAGTTATTGGCAGGTCAGAAGCCTGATACGGATCTCATTGGGCTAAAACGAAGGAGTTGGCAGGGCTGTGTGTTCCTTTCTGTAGGCTCTGGGCAGGATCCATTTCCTGCACTTTTTTGGCTTTTGGAGGTCGTCCACATTCCTTGGCTCCTGGCCCTGC
>334594835529
GACAAACTGCTGGTGTCCCTGCGGAAGGAGCCGCGCGCCCTGGCGCAGAACGTGAACATGGACGAGGCGTGGCAGGAGCTCGGCCAGTCCAGGAGGGATTTCCTCTACGCCAGGCGCCTGTCCCTGCTGTGCCGGAGGTTCGGGCTCCCGCTGGCTGCACCGCCAGCCCAGGACTCCAGAGCCCGCCGTAGCTCCGAGGTGCTGCAGGAGCGCGCCTTCGTGGACCTGGCGTCCAAGTGCCAGGCGGTCATCTGCTGCCGCGTGACGCCCAAGCAGAAGGCCCTGATCGTGGCCCTGGTC
>3351859823556
CCGCCAAGCATATTGCTAGGCACAGAGCAGGTGTGCAACAAAAGTTATTTCTCAGGCTTTCCCTCCTCTGAGCGCCGTCCTCCAGAGGGTCCGGAGTGTAGCTGGGGGTTGGAGCAGCAGCCTCCTAGGCGATGGGACAGAGCCCACAGGGTCCGGTATGCCACGGTTTCTTCGTCAGACCCTGGGAATCCAACGTCGCAAAATAAACACGGCCGCGCCGCTAATCGCCAGTTCGGAGGAAACAAAACAGCGCTGCGCTGGGGGATCTGGGCAAAATCAGCCCTCCCTCCTCCCGCTCCT
>3361918412175
CTCCTGAGGCTGCCAGCAGCCAGCAGTGACTGCCCGCCCTATCTGGGACCCAGGATCGCTCTGTGAGCAACTTGGAGCCAGAGAGGAGATCAACAAGGAGGAGGAGAGAGCCGGCCCCTCAGCCCTGCTGCCCAGCAGCAGCCTGTGCTCGCCCTGCCCAACGCAGACAGCCAGACCCAGGGCGGCCCCTCTGGCGGCTCTGCTCCTCCCGAAGGATGCTTGGGGAGTGAGGCGAAGCTGGGCCGCTCCTCTCCCCTACAGCAGCCCCCTTCCTCCATCCCTCTGTTCTCCTGAGCCTTC
>3371904137336
GAACAACCTGTCCCTGCCGTCATCTGGGACCGAGCCATGGCCCCCTGCGCCTCTCCCAGCCCCTCCACCCTTGCTCCTGAACTCCACAGACCCCACCCACCTGGGGCTCCCGGAGAGCGTGGCCTCTGTCACCGTGCCCATACGCCTGGACACCCTCTCCTGCCTCCTGCACAGCGCCCTGCTGGGGGCCTACACCTTCCAACAGGCCTTGCCCTCTTGCCCCTGCTGCTCCCAGGCAGGCCACTCCCAGCCGGGGGCAGTTAGGAGGCCTCCCAGGGGACGCGGAGGCTGGGAAGTCAG
>33877132209
TTATCAGCCAGGATTCTGGGAGATGGTAAAGTTCGCCTGGGTGCAGTATGTCAGCATCCTGCTTATCTTCCTCTGGGTGTTTGAAAGAATCAAGATCTTCGTGTTTCAGAATCAGGTGGTGACCACCATTCCTGTGACAGTGACGCCCCGGGGAGACTTGTGTAAGGAGCACTTATCCTAGAAAGGCCATTTCTGAAGACTCAGCAGGACCGTGGCTGCCTCATTGTCATCTTCTGGGAACATCTTAGGACCTTTTGAAAGAGCCCAGCGGACACCTGCGGGCTTGTGTGCTTTTCCCTC
>3391392519690
GGCACTGACCATCCGTGCACTGCCAATAACCCAGAGAGCTGCTCCGTTTCACTTTCACCCCAGGACTTTATCAACTTGTTCAAGTTCTGAATCCCAGCACATGACAACACTTCAGAAGGGTCCCCCTGCTGACTGGAGAGCTGGGAATATGGCATTTGGACACTTCATTTGTAAATAGTGTACATTTTAAACATTGGCTCGAAACTTCAGAGATAAGTCATGGAGAGGACATTGGAGGGGAGAAATGCAGTTGCTGACTGGGAATTTAAGAATGTGAACTTCTCACTAGAATTGGTATGG
>340694918289
GGACCTGACGCAGATGGGAATCACACTGCCCGGGCACCAGAAGCGCATTCTTTGCAGTATTCAGGGATTCAAGGACTGATCCCTCCTCTCACCCCATGCCCAATCAGGGTGCAAGGAGCAAGGACGGGGCCAAGGTCGCTCATGGTCACTCCCTGCGCCCCTTCCCACAACCTGCCAGACTAGGCTATCGGTGCTGCTTCTGCCCACTTTCAGGAGAACCCTGCTCTGCACCCCAGAAAACCTCTTTGTTTTAAAAGGGAGGTGGGGGTAGAAGTAAAAGGATGATCATGGGAGGGAGCT
>341934523480
CACTCCACCTCGCTGAGCATCATGGGCTTTTCCAACACTCTGGAGATGGAGTTGTCATCTACCAGGTTGGAGAGGCCCCTAGAGCCACAGATCCAGAGTGTGAGCAACCTGACAGCTGGTGCCCCCCAGGCAGTACCAAGCCTGCTGAGTGCTCCCCCCAAAATGGTGTCCAGCCTGACAAGTGTTCAAAACCAGGCCATGCCCAGCCTGACAACCAGTCACCTACAGACTGTGCCCAGCCTTGTGCATAGCACATTCCAGTCCATGCCCAACCTGATAAGTGACTCCCCTCAGGCTATG
>34264706747
ATGGCCACAGGACTCCAGGTTCCCCTGCCGCAGCTGGCCACAGGACTGCTGCTTCTCCTCAGTGTCCAGCCCTGGGCTGAGAGTGGGAAGGTGCTGGTGGTGCCCACTGATGGCAGCCACTGGCTCAGCATGCGGGAGGCCTTGCGGGACCTCCATGCGAGAGGCCACCAGGTGGTGGTCCTCACCCTGGAGGTGAATATGTACATCAAAGAAGAGAACTTTTTCACCCTGACAACGTATGCCATTTCATGGACCCAGGACGAATTTGATCGCCTTTTGCTGGGTCACACTCAATCGTTC
>3431173336875
ATGAATGAAGTTACTTATTCTACCCTGAACTTTGAAGCCCAGCAACCCACACAACCAACTTCAGCCTCCCCATCCCTAACAGCCACAGAAATAATTTATTCAGAAGTAAAAAAGCAGTAATGAAACCTGTCCTGCTCACTGCAGTGCTGATGTATTTCAAGTCTCTCACCCTCATCACTAGGAGATTCCTTTCCCCTGTAGGGGTAGAGGGGTGGGGACAGAAACAACTTTCTCCTACTCTTCCTTCCTAATAGGCATCTCCAGGCTGCCTGGTCACTGCCCCTCTCTCAGTGTCAATAG
>344134421489
GAGGACGAGTCCTCACTGCGGCATCGACACCCCAGTCTGGCTTTCCCAAAACTGTCTGAGGGCTCCTCTGACCAGGACGGGTAGAGGCCTCTGCTAAAGAGCCCGGATGCAGCGTCTTCCGTGGGACTGTCCCCAAGGCTGAGGCTCCTGCCAAGTCCTAGGGGCCTCTGTACCTGCCCTGCTGGAAGCCCTGACTTCCCCGGGGCCCCAGGCTGTGTTAGGGTTCTCTGGGCCTCTTCTTTGTACCAGCAGCCCTGCATACAGGGCCCTGTGAGCCCCCCTGCAGTCCTGTGAGGCCCC
>345200443786
ATTCATCCCCAGCGCAGAGCAGCGCTGGCAGCCGGCGCCGCGATGGAGGAAGAGCTGAAGTGTCCCGTGTGCGGCTCTCTGTTTCGGGAGCCTATCATCCTGCCCTGTTCCCACAATGTCTGCCTGCCTTGCGCTCGCACCATCGCGGTGCAGACCCCGGACGGTGAGCAGCACCTGCCCCAGCCGCTCCTGCTTTCCCGGGGATCGGGGCTGCAGGCGGGCGCCGCCGCCGCTGCCTCTCTGGAGCACGACGCTGCGGCTGGCCCGGCCTGCGGCGGTGCAGGCGGGAGTGCAGCTGGC
>346375237316
GGTGATTCTGGGGGCCCCCTGGTGTGTGGGGGAGTCCTTCAAGGTCTGGTGTCCTGGGGGTCTGTGGGGCCCTGTGGACAAGATGGCATCCCTGGAGTCTACACCTATATTTGCAAGTATGTGGACTGGATCCGGATGATCATGAGGAACAACTGACCTGTTTCCTCCACCTCCACCCCCACCCCTTAACTTGGGTACCCCTCTGGCCCTCAGAGCACCAATATCTCCTCCATCACTTCCCCTAGCTCCACTCTTGTTGGCCTGGGAACTTCTTGGAACTTTAACTCCTGCCAGCCCTTC
>347241979296
GGATTTGCTGCAGACGCTGACGGAGGAGGAGCTGCACACGCTGGAACGGAACCTCTGCATTTCCCAAGACGTGGAGTTCCCCATCCGCGCAGACGTGCAGGGACCCGCTGCCCTGGCGCCTGCCCTCTCTGCCCCTCTCCCCCCTGAGGGGCCACTCTCAGCTAAGGCCAAAGACCCGGATGCAGAGCTGGCCTGCTCCATGCAGTACGACGACCAGGAGCTGGAGCAGCTCAGCCGCATGGTCCACAGGGCGGGGGACGAGATGTCCTCTTTGCTTTCACCGCCCATTGCCTGCCAGTC
>348613620480
TTCCAAAGACAGCAGAAACTTTCATGCTCAGAGCACTAGAGAGAAAGGATTTGGTTATAAGGGTTCCTGCTTTCACAGAATTATTCCAGGGTTTATGTGTCAGGCTGGTGACTTCACAAACCATAATGGCACTGGCAGCAAGTCACTCTATGGGGAGAAATTTGATCATGAGAACTTCATTCTGAAGCATACAGGTCCTGGCATCTTGTCCATGGCAAATGTTGGACTCAACACAAATAGCTCTCAGTTTTTCATCTGCACTGCCAAGACTGAGTGGTTGGATGGCAAGCATGTGGTCTT
>349173449506
GTTTCTGCATATGAAGTGTGTAAAATAGATTGCTTGATCCAAAACAGAAAAACAGTGATAACTGTTTTGCTGAGTTCCCAGACCCTTCCCAAGATGGAACCAATAACATTCACAGCAAGGAAACATCTGCTTTCTAACGAGGTCTCGGTGGATTTTGGCCTGCAGCTGGTGGGCTCCCTGCCTGTGCATTCCCTGACCACCATGCCCATGCTGCCCTGGGTTGTGGCTGAGGTGCGAAGACTCAGCAGGCAGTCCACCAGAAAGGAACCTGTAACCAAGCAAGTCCGGCTTTGCGTTTCA
>3501334627790
CTTTCAAAACAATTACAAGAGAAAGGATGGAAAGTGGGAGACCTCCTGCAGGCTGTGCTTCAATACTATGAAGTGATGGAAAAAGCTTCCAGTGAGGAGAGATGCAAGTCGCTGTTTGATTGGCTCTTGGAAAATGCATAGAGCAAACCCCAAACCAGTATATTTTAGTATTTGTTTGGGGAGGGGAACAAGCCAATAAAGATGTTTAGGATAAAATTTGAATAGTGAATATTAACATCGTAAGTCAGTTGGGAGGCAAGTAAATATAGCTTTCTGAGCGCTTTGTGTTATCACTCGGTG
>3512116637412
ATTGGTGAGTGGGGCAGGGCAGGAGGGAACTGAAGAGTGAGAAAGCATTATTTCAGCAAAAGGTCTTTCCTCCCTTGCTCTCTCCTCCAACCACTGGCTCAGCCTCTCCGCCCGCTGCCTGTGAATGATGCAATGGAAGGTGTGCTGGGGTCGCCCTGTGTCCCGTGCATAGGAGCATCTCAGCCTCCAGGTCCTCTCCTTTGGGGCTCACGGCACCCCCATGCTACGAACCGCAGGCAGGGACGGCCTCTGTCGCCTGTCCACCTACTTGGAAGAACTCGAGGCTGTGGAACTGAAGAA
>352840611079
CTGAGAGCAGCAAATGTGTCTGCCGAGAAGCATCGGAGTGCGAGGAAGAAGGGTTTAGCATTTGTGTGGAAGTGAACGGCAAGGAGCAGACGATGTCTGAGTGTGAGGCGGGCGCTCTGAGATGCAGAGGGCAGAGCATCTCTGTCACCAGCATAAGGCCTTGTGCTGCGGAAACCCAGTAGGCTCCTGGAGGCCCTGGTCAGCTTGCTTGGAATCCAGCAGGCAGCTGGGGCTGAGTGAAAACATCTGCACAACTGGGCACTGGACAGCTTTTCCTTCTTCTCCAGTGTCTACCTTCCT
>3531161826042
GTTCGCTTACTTTCGTGCCTGGTCCTGCAGTGAAAACGAACAGAGGCTATGGACCACAGCCTCTCTGGAAAAGGCTGCTGGCTGGGCGGGGAGAGTCAGCGCACAGTCGGGAGTGTCTGGTGCCACAGACAGGGGACTATGCTTTCCCCGATCATCTCCTAGCACACCGGTCCTTCCCAGGCTTCCTAAGAGCAGGAGCGCGCGTGCGCGTGCACACACACACACGCACTCGGGCTCGCGCGTGCGCACAGCGCTCTCCGATAGCCCGGCCAAGCCTCCCTTCCCCCTCGTAGGGCCAGG
>354137191166
GCCAGCAGCCGGATGCCCGGGCCCACTGGGCGGGCCAGTGGCCGCCTGCGGGATGAGCAGACTGCTGGGGGGGACGCTGGAGCGCGTCTGCAAGGCTGTGCTCCTTCTCTGCCTGCTGCACTTCCTCGTGGCCGTCATCCTCTACTTTGACGTCTACGCCCAGCACCTGGCCTTCTTCAGCCGCTTCAGTGCCCGAGGCCCTGCCCATGCCCTCCACCCAGCTGCTAGCAGCAGCAGCAGCAGCAGCAACTGCTCCCGGCCCAACGCCACCGCCTCTAGCTCCGGGCTCCCTGAGGTCCC
>355901037345
GAAGAACCCTGAGGAACAGACTTACCTCAGCAACCCTGGCACCTCCAACCCGACACATGCTACTGCTGCTGCTACTGCTGCCACCCCTGCTCTGTGGGAGAGTGGGGGCTAAGGAACAGAAGGATTACCTGCTGACAATGCAGAAGTCCGTGACGGTGCAGGAGGGCCTGTGTGTCTCTGTGCTTTGCTCCTTCTCCTACCCCCAAAATGGCTGGACTGCCTCCGATCCAGTTCATGGCTACTGGTTCCGGGCAGGGGACCATGTAAGCCGGAACATTCCAGTGGCCACAAACAACCCAG
>3562258937163
GCCCCGTGGAGAATTGATTCCCCGAAGACCCGACCCCGCTGCACCCTCAGAAGAGGGGTTGAGAATGGAATCCTCTGTGGATGACGGCGCCACTGCCACCACCGCAGACGCCGCCTCTGGGGAGGCCCCCGAGGCTGGGCCCTCCCCCTCCCACTCCCCTACCATGTGCCAAACGGGAGGCCCCGGGCCCCCGCCCCCCAGCCCCCCAGATGGCTCCCCTGACCCCCCTGACCCCCTCGGAGCCAAATGAGGCAGGAATCCCCCCGCCCCTCCATAGAGAGCCGCCTTTCTCGGAACTGA
>3571962438738
GGACTCCGCGCTGCTGACAACGACCCCACGGCACCCCCCTATGACTCCCTGCTGGTCTTCGACTACGAGGGGAGCGGCTCCACCGCAGGCTCCGTCAGCTCCCTGAACTCATCCAGTTCCGGGGACCAAGACTACGATTACCTCAACGACTGGGGGCCCAGATTCAAGAAGCTGGCGGACATGTATGGAGGTGGTGAAGAGGATTGACTGACCTCGCATCTTCGGACCGAAGTGAGAGCCGTGCTCGGACGCCGGAGGAGCAGGACTGAGCAGAGGCGGCCGGTCTTCCCGACTCCCTGC
>3581742038675
GTCGTCGTCCCGCAGACACACAATCCAGAAGTCACTTTCCTCGAGACATTGGTCAGCCCATCACTCCCAGCCACTCGAAGCTCACCCCCAAGCTGGAAACTATGACTCTTGGAAACAGGAGTCACAAAGCTGCAGAAGGCAGCCACTATGTGGATGAAGCCTCACACGAGGGGAGCTGGTGGGGAGGTGGGATTTAGTGCACAGCCTCACGTGGGGCTTGGACACAGGCTGGGGGTGGGCGCATGCTAGGGAGACTAGCCTGCTGCTCTCTGCATTCCTTAGCGTCTTGTTTGACCTGCT
>3592478832159
GTCCTGGACCCAAGCCAGAAGCCTCTGCAAAGCTTCCTTCCAGACCTGCAGATAACTATGACAACTTTGTCCTACCAGAGTTGCCATCTGTGCCAGACACACTACCAACTGCATCTGCTGGTGCCAGCACCTCAGCATCTGAAGACATTGACTTTGATGATCTTTCCCGGAGGTTTGAAGAGCTGAAAAAGAAAACATAGGTCTCTTAAACCAGGCAACTTTCACGTTTTGGGAGTTGAGACTGAGCAATTTCTCCTTGTAACAAAGAATCTCCATGAAATTCTGTTTCATCTGTTAACC
>36014904573
GTTCCTGAGTTGGCTGGCTTTTGGCTTTTGAGCCTTCTATTGCAGTTACCTTTAATTCTTTTCTTGCTCTTTAATGAAGGCCTAACAAATCTGCCCTTGGAAAAAGCGATACATATCATCTTCACTCTCTTCCTTGCTTTCCAAGTTGTTGCAGCATTTCTTACCTTAAGGAAAATGGTTAATCAGTTGGCAGTTCGTTTCCACCTCCAAGACTTTGACCGGCTCTCTGCAAACAGAGGAGACATGAGAAGGATGAGGTCATGTATAGAAGAGATCTGATCCAGTGTTGTTGAGTGAAAA
>361885211242
ATGCTCAGTGTGTCAGGAAGCGACCCACAAGTTCTGGAGGAACATCCTTCCAGGAAACTGGGCAGATACAGATCCCCCACCCCGCTCCGCCCCGCAAAAGGTAAGACGATCTGTACTCGGTTTGGTGACAAGCGTTCATCTGGACAAGCTGGAAACAAGTCTGAACGGGAGCTGCAGGCGCGCACGCCAGCGCCACCGAGGGAGCGCGGGGAGTCCTCTTCTCCCAGAGGACCGACGCTGCGGGGACGCGCCAAAACCACCCGCGGGCGATCCCAGGGGGCTGGCGCCACTGAAACCTCC
>362459437871
GTGACAGGCTGGGAAGGAGATCCTCAAGCAAGCGGGCTCTCAAAGCCGAGGGGACCCCAGGCAGGCGCGGAGCTCAGCGAAGCCAGAAGGAGCGCGCCGGGGGCAGCCCAAGCCCGGGGTCTCCCCGGAGGAAGCAAACAGGGCGCAGGAGACACAGAGAAGAGCTGGGGGAGCAGGAGCGGGGCGAGGCAGAGAGGACCTGCGAGGGCAGGAGAAAGCGCGACGAGAGGGCCTCCTTCCAGGAGCGGACAGCAGCCCCAAAGAGGGAAAAGGAGATTCCGAGGAGGGAGGAGAAGTCGA
>363160614190
GTGATCTTGATAGTGGACAAAGTGCTCGAGACCCAGGACCTGAATGGGGATGGGCTCATGACCCCTGCTGAGCTCATCAACTTCCCGGGAGTAGCCCTCAGGCACGTGGAGCCCGGAGAGCCCCTTGCTCCATCTCCTCAGGAGCCACAAGCTGTTGGAAGGCAGTCCCTATTAGCTAAAAGCCCATTAAGACAAGAAACACAGGAAGCCCCTGGTCCCAGAGAAGAAGCAAAGGGCCAGGTAGAGGCCAGAAGGGAGTCTTTGGATCCTGTCCAGGAGCCTGGGGGCCAGGCAGAGGCT
>364180113561
ACATACAACATCTTCAGTGACGGGTTCCTGGAGTACTCTGGTTTGAATCGTCAGTTTCTCTTCCGCCGCCTGGATCCTTTCACTCTCTACACACTGACCCTGGAGGCCTGCACCAGAGCAGGTTGTGCACACTCGGCGCCTCAGCCTCTGTGGACAGATGAAGCCCCTCCAGACTCTCAGCTGGCTCCTACTGTCCACTCTGTGAAGTCCACCAGTGTTGAGCTGAGCTGGTCTGAGCCTGTTAACCCAAATGGAAAAATAATTCGCTATGAAGTGATTCGCAGATGCTTCGAGGGAAAA
>365687226644
TGAGCAGTCCGCAAGCCCGCTGGCGGCAGCGGCGGTGCTCCGTCCAGGGCGAGAAGCTGCAGCGCTCGGGCCGGGGTCCCTCCTGTCGCAGCAGCTCCTCGACGAGTGCAGGGGCAGCCACGTACACGGTGCGCACTGTCCCAAAGCTGGCTAGCCACACCGGCCCGAAGTGCGCGGCGCCCTGCACCTGGGGGAGCGGACACAGCGGACACTTGGATACCTGGGCGGGGACTTTCAGCTTGACCTGTGCCCACGCCAAGGGCGTTGACTGGGCTTGGGAATAGGGAGCTTCTGCTCTTT
>366423611671
TTCACCATCCTCACCTGCCTCCAGAAAGTCCCAGTGGAAATCTCCAGATGCAGATGATGATTCTGTAGCCAAAAGCAAGCCAGGAGTCCAAGAGGGGATTCAGGTTCTTGGAAGCCTGTCAGCCTCCAGCCGGGCTAGACCCAAAGCAAAAGATGAAGATTCTGATAAAATCTTACGCCAGTTATTGGGAAAGGAAATCTCAGAAAATGTCTGCACCCAGGAAAAACTGTCCTTGGAATTCCAGGATGCTCAGGCTTCCTCTAGAAATTCTAAAAAGATCCCACTGGAGAAGAGGGAACT
>367509525910
GAGTTAAGGGAGCATGGAGAAAAGAAGAAACGCTCGCGAGAGGATGCTGGAGATAATGATGACACAGAGGGTGCTATTGGTGTCAGGAACAAGGTGGCTGGAGGAAAAATGAAGAAGCGGAAAGGCCGTTAATCACTTTTATGAAGGCTCGAGTTCTGCTGTTCTGTAAAAGAGAATTGGAGAATGAAACCTGCTCCAACAGAGATCATGAGACTGAAATTGGTCAGAATTGTGTCCAGAATGTGCTCAGCTAATTCAGTATTCTTCCCCATTCTGGGTTGGAGTTTACTGCAGAGTAAT
>368375011190
CCCCTCTCGGTAGCCCTGAGGCTCTGGCGCCTTCAAGTGAGAAGCTAAGCACCAGCCTCTGCTGGGCTGCAGAAGCGGCGGCGGCGGCAGCAGCAGCAGCAGCATCAGGAAGGCGCTCGGGCCAGCGCGGTGAACCCGGGCTGGGCAGCAGGTCGCGGAGCCGCGAGCCAGGATGGAGGCAGAGGGCAGCAGCGCGCCGGCCCGGGCGGGCAGCGGAGAGGGCAGCGACAGCGCCGGCGGGGCCACGCTCAAAGCCCCCAAGCATCTCTGGAGGCACGAGCAGCACCACCAGTACCCGCT
>369526221550
CAGGAATTCGGCGAAGTGGCGGAGCTGGGGCCCCAGCGGGCGCCGGGGGCCGCGGGAGCCAGCAGGTGGCGGGGGCTGCGCTCCGCCCGGGCCAGAGCGCACCAGGCAGGTGCCCGCGCCTCCGCACCGCGGCGACACCTCCGCGGGCACTCACCCAGGCCGGCCGCTCACAACCGAGCGCAGGGCCGCGGAGGGAGACCAGGAAAGCCGAAGGCGGAGCAGCTGGAGGCGACCAGCGCCGGGCGAGGTCAAGTGGATCCGAGCCGCAGAGAGGGCTGGAGAGAGTCTGCTCTCCGATGA
>370872313670
GTTCCAGATTACCTGGAATTCATATCCAAGCCAATGGATTTTTCTACTATGAGGCGGAAGCTGGAGTCCCACCTGTACCGCACCTTGGAGGAGTTTGAGGAGGACTTTAACCTTATAGTTACCAACTGCATGAAGTATAATGCTAAAGACACAATTTTCCACCGAGCAGCTGTCCGCCTGCGGGACCTGGGAGGGGCCATCCTACGGCACGCCCGGCGGCAGGCAGAGAACATCGGCTATGACCCCGAGAGGGGCACTCACCTGCCCGAGTCACCCAAATTGGAAGACTTTTACCGCTTC
>3711854422366
GGGTCATCCAGGGAGGAGCCCTGTCAAGCATTTGCACTCAGATCTTGGCAATGGTCAATCAAGAACAAAATAAAGTCCTGTGGATTCCAGCCTGCCCGCTCTAGGAGAATGCTGTGCTGTGGATGACTGCAGCTGGCCGCCTGAGGGGACACCAGACTCAGCTCTTTTCTAGCGACTGAAAGTAGAAGTCTGTCCGTCTATGAACATGCGGGGGAAGGATCCGGAACCAGGACCCAGAAGCACCTCCTTTGTAGACAGAGGGCCACGGCTGCGTGCGATCCAGGCCCAGGCCCACACACT
>3722378137585
GGTCCCCCCAGCTGCGCCTGGTGGCTGGGCCCAGCAAGTGCTCAGGTCGACTGGAGGTGTGGCATGACCAGCGCTGGGGGACCGTGTGTGACGATAGCTGGGACATGCGGGATTCAGCTGTGGTCTGCCGGGAGCTGGGCTGTGGTGGACCTCAGCAGCCAGACCCTGCTGCTGGCCGCTTTGGCTGGGGTGCGGGCCCCATCTGGCTAGATGATGTGGGCTGTGTGGGGACCGAGGCTTCACTGTCCGACTGCCCTGCTGCTCCCTGGGGAAAGCACAACTGCGCTCACAATGAGGATG
>373400827835
GGACCCCGGTTGCTAGGGTGTGTCTCCTTGGCCTCCTAGAGGGTGGGGATCCGTGGTGCTTCTTCGGGAACAGCCTCCTGCAGGAAGACCCTCGCTGGACCTTTACCTCGCTGCCTAGATTCCGAGGAAAAGGAGATAGGAGACGAAAAGCCAGTTGGTTTGGAAAGCGGCCGATTATCCTAAAGGGTAGTGTGGGAGTCCAGCACTTCCATGCCCCTCTTTGGGTACTACGGAAGGGAGATTTCCAGCATCGTGTGGAACATATGACCAGGGAGTACACCTTGAGCGCTTGTGTGCAGT
>3741007426171
TTTGGCATCCAGGAGACCGTGCGGGAGACCGACGCTGAGCGCCGGCCTCGCCCTCGGCGGCCCCTCCCTCCTCCTTACCCCGCCTCCCCCGGCCCGCCCCTCCCTCCCCGGAGGAGCAGTCTCTCCGCGCGTCTCCCGGAGCTTTCTCCATTGTCTCTGCCTTTACAACAGGTTCGGGCGGCGGGGAAGACGGGGGGGTGCGGGGCCGCCCCAGCCCGGGCTTTCTTGGGGCCGCCCCCCTTCTACCGGGTGTGCGAGTCTTTGGCTGCTTTTATTCGGCTCGGGAGCTAATTCCCCGAC
>375365824920
AGATGTCGCGCGGCCGGACACAGCCAGCACGGAGAGTCGATGCCGGCGTCTGAGCTGCGCAGTGGGGTCTTCCCGCTGCCCAGCAGCCTACAGGCGCGGTGCACTCTGGGGGAACATGGCCGCTTCCGGTCTCCCTCCCGGGCCGGCGCTGGCCTGACTGCGGCCCCGGTCCGTAGCACTCCGCCCTCCGCTTCTCCCGCCCTGTAGCCGCGAAGACTGCTTCAGCCTTTCCCTGTGCTGCCCCTGCCGCGCGATGGAGAAGAGCTCGAGCTGCGAGAGTCTTGGCTCCCAGCCGGCGGC
>3762495020792
TGAGCAACCTACAGTGTATACATCTCCTTGAGAACAGTGGAAGATCAAAGAACTTTTCTTATAACCTGCAATCAGCTACTCAGCCAAAAAACAAAACAAAACCTTGACTGCCTATGGAGGAAGACTGTGTTCGGGGGAGCTGGCATAGCTAGTGCAGAGTTCAGATTTTCTGCTGATAATCTTTTACACCTTGGGAAAACTTTAATATCCGTACCTGAAGGCTGATTCACCTAAAAATGTGTTAACTGAAAGAAAATGTCAGAATGTTTCCTTTCTGCTCTTACACAGCATTGTTTTGTC
>377417424440
CACCCCAGCCCTATCCCTTTACGTCATCCCTGAGCACCATCAACTATGATGAGTTTCCCACCATGGTGTTTCCTTCTGGGCAGATCAGCCAGGCCTCGGCCTTGGCCCCGGCCCCTCCCCAAGTCCTGCCCCAGGCTCCAGCCCCTGCCCCTGCTCCAGCCATGGTATCAGCTCTGGCCCAGGCCCCAGCCCCTGTCCCAGTCCTAGCCCCAGGCCCTCCTCAGGCTGTGGCCCCACCTGCCCCCAAGCCCACCCAGGCTGGGGAAGGAACGCTGTCAGAGGCCCTGCTGCAGCTGCAGT
>37810417437
GCTGGGGCACGAGTGGCTGCGGAGTGTGGGTGGTTGGGCGTGAGGGGCCGACGGGCTCGCGCGCGCGCCGTCTGCTGAGGTCCCTCGGGAAGGAGGAGAGCGCCTGACGCCGACCCGCAGGCGCAGCCCGGCAGTCGGCGGCGCGCCGAGGGCGGAGGTGGTGCGTGCGTGCGTGTGTGTGTGTGTGTGTGTGTGTGTGTGTGTGTGTGTGTGGAGCTCGGGTGCCAAGGGCGAGCCGTCAGTCCCCGGGTGCGAGTCCCTGCTGTCTTCCACACCCTTCCTCCCTCCAGGCTCCTTTCC
>379177096573
GAGCCGGCCCTCCCTGCAGGACTGCCTGGCCCACCCATGGTTGCAGGACGCCTACCTGATGAAGCTGCGCCGCCAGACGCTCACCTTCACCACCAACCGGCTCAAGGAGTTCCTGGGCGAGCAGCGGCGGCGCCGGGCTGAGGCTGCCACCCGCCACAAGGTGCTGCTGCGCTCCTACCCTGGCGGCCCCTAGAGGCACGGACCACAGCCAGGCCTCGGGCTTCAACTGGGGTTCCCACCAATGCCACGGGACATTCCAGGGCCCACGCTGAGCCAGGCGGGCCTGGGGCTTCGGTTACC
>380987437271
GTGATGCTCCCTGGGCCTCCTGACCGCGCCCTCGCCTGGGAGGCGGGGCGGGCCGGGTTCTCTCTGTGACGTCACAAAGGCCCCGCCATGCCTCTGGCTTTGACCCTTCTGCTGCTCTCGGGCTTGGGCGCCCCCGGAGGCTGGGGCTGCCTGCAGTGCGACCCCTTGGTGCTGGAGGCCCTGGGTCACCTGCGCTCCGCCCTCATCCCCAGTCGCTTCCAGTTGGAGCAGCTGCAGGCGCGCGCCGGGGCCGTGCTGATGGGCATGGAGGGGCCTTTCTTCCGGGACTACGCGCTGAAC
>3811368032374
GGCTTGGAGGCTGCAGATAGTGACCCCAGTGTGCCGCCTTACGACACAGCCCTCATCTATGACTACGAGGGTGACGGCTCGGTGGCGGGGACGCTGAGCTCCATCCTGTCCAGCCAGGGCGATGAGGACCAGGACTACGACTACCTCAGAGACTGGGGGCCCCGCTTCGCCCGGCTGGCAGACATGTATGGGCACCCGTGCGGGTTGGAGTACGGGGCCAGATGGGACCACCAGGCCAGGGAGGGTCTTTCTCCTGGGGCACTGCTACCCAGACACAGAGGCCGGACAGCCTGACCCTGG
>382956218273
GGTTGAGAACCACAATGATCAGAATCCTCTGCGAGTGCTTCGCTATGTGGAAGTGTTCAAGAACTCAGACAAGGAGGATGACCAGGAGCATCCATCTGAGAAACAGCCCTCTGGGGCTGAGAGTGGGACTCTAGCCAGAGCCTCTTTGGCTCTTCCAACTTCCTCCCTGTCCCGGACCGCGTCCCAGAGCAGCAGTCACCGAGGCTGGGAGATCCTTCGTCAAAACACCCTGGGGCACTTGAATCTTGGACTGAACCTTAGTGAGGGGGATGGAGAGGAGGTCTACCATTTTTGATTAAC
>3832481639403
GCGGATGAGGCGTCTTGCCAACACGGCCCCGGCCTGGTAACCAGCCCATCAGCACACGGCTCCCACGGAGCATCTCAGAAGATTGGGCCGCCTCTCCTCCATCTTCTGGCAAGGACAGAGGCGAGGGGACAGCCCAGCGCCATCCTGAGGATCGGGTGGGGGTGGAGTGGGGGCTTCCAGGTGGCCCTTCCCGGCACACATTCCATTTGTTGAGCCCCAGTCCTGCCCCCCACCCCACCCTCCCTACCCCTCCCCAGTCTCTGGGGTCAGGAAGAAACCTTATTTTAGGTTGTGTTTTGT
>3842461016796
ATTCTGAAGGGAGTGGTAATGGAAGTGAAGATGCTTCAAAGGACAGTGGAGAAGGTTCCTGTAGTGATTCTGAAGAAAATATTTTAGAAGAAGAACTGAATGAAGATATTAAAGTAAAAGAAGAACAACTTAAAAATTCTGCAGAGGAAGAAGTACTATCATCAGAAAAACAATTAATTAAAATGGAAAAGAAGGAAGAAGAAGAAAATGGAGAAAGACCTAGAAAGAAAAAGGAGAAAGAGAAGGAAAAAGAAAAGGAAAAGGAGAAAGAGAAGGAAAGAGAGAAGGAAAAAGAAAAAG
>385934129635
AGACCCAGCATTGCATTACCATCGTGGAATAATCTAGCGCAAACCTAGGAAAGCTGAAGCCACAAAGTCCAAAGCCACCTTTGTACTCACCTGCAGAGCTCCAGAAGACCTTGATGGCAGCCTGCCTATGCTGTGTGTTTGCTATATTCAATCTTTACGGCTTCCTGACTTCTGTGACAGTAAGCCAAGTGCAAAAATACACTTGATGAGAATTTCCTCTTTTAATAATGTTATTTGAACACCACATATTTTAGATTTATCTTATTTGAAAGTATTAGTTCCATTGTGCCTGGAAACCAC
>3861553726985
CAGATCGACCCATCTGAGCAAAAGACTCTGGCCAATCTACCGTGGATTGTGGAGCCGGGCCAAGAAGCCAAGAGGGGCATTAATACCAAGTATGAAACCACGATTTTCTGATACTCGCCGTCCTCCTGTCCTCGCGGTGCCTTGCTCGCCAAGCGGTCCCGGAGCAGGCTTTCCTTCGCGCCTCCGCGTCCACCCAGCCCAGGAGGAAGACTGCTCTGAGCGTGCGGCCTTGTTACGGGCGAAAGGCCACTGGCCATTCCTGGGGAAGTTCTTTCTGCACCAGTGATGGAAAACGCAAGA
>387505916969
GAGCAAGGTCGCAAGCTGAGGAGCACCATGCTGGAGCTGGAGAAGCAAGGCCTGGAAGCCATGGAAGAAATCCTGACCAGCTCCGAGCCACTGGACCCTGCGGAAGTGGGGGACCTTTTCTATGACTGTGTTGACACGGAGATTAAGTTCTTTAAGTGAAGTAAGCGTTCCCTTTCCCCTTCTTATTTAAGACTTCCCACCTTACTAAATTACCAGCAAAACAAACCACTCTCCTGTTTGAGTAAAATGAGAAAGTTAATATGTGGCCTCCTTTTCTGAAGCCAGATCAAACTGTTACCT
>3881383919128
CACCTCGCGGCCGTAGGCTAACGTGGAAGTCGGACCAGCCGGCCGGCGGAAGAACCTAGAGCGCGCTGCCTGGCGAGTCAGGCGCGCGGGGCGGCGTTGGTGGTCTTCGCGGCGCAACTCGGCCTTTCCTGGGAGGGAGTGATGGGGCGCACCGGGGCCGGGGAGCGGGCGCCAGTGTAGCCCGCGCGGCGCCTGGCCCGGAGCGCGGCGGCTGCGGCGGCGGCGGCGGCGGGCGCTGGAGGCCTGTGAGAGCCGCAGCCCGGAGCGCCCGGCTTCCCACGCCATGGCCCCCATGGGCAT
>3891533325386
GACCCCACCAATGGCTACTACAGCGTCAACACCTTCAAAGAGCACCACTCAACCCCGACCATCTCCCTCTCCAGCTGCCAGCCCGACCTGCGTCCTGCGGGCAAGCAGCGTGTGCCCACAGGCATGTCCTTCACCAACATCTACAGCACCCTGAGCGGCCAGGGCCGCCTCTACGACTACGGGCAGCGGTTTGTGCTGGGCATGGGCAGCTCGTCCATCGAGCTTTGTGAGCGGGAGTTCCAGAGAGGCTCCCTCAGCGACAGCAGCTCCTTCCTGGACACGCAGTGTGACAGCAGCGTC
>390587232765
CCCAGGGGACAGGGAATGACTGTCCTCACAAAAAATCAGCTACTTTGCTGCCATCCTTCACGGTGACACCCACGGTTACAGAGAGCACTGGAACAACCAGCCACAGGACTACCAAGAGCCACAAAACCACCACTCACAGGACAACCACCACAGGCACCACCAGCCACGGACCCACGACTGCCACTCACAACCCCACCACCACCAGCCATGGAAACGTCACAGTTCATCCAACAAGCAATAGCACTGCCACCAGCCAGGGACCCTCAACTGCCACTCACAGTCCTGCCACCACTAGTCATG
>391214425904
GCTTTCAGTCCAGTGTAAAGCTGTTGGAGCGCGGGAGCAAAGGTAAAGAATGATGTAATGCGCTGGCTGCTCCAAAGCATCTTTTGTTGTGGAATGGTTATTCCAGTCATCTCTTTATGAATCAAATGTGAGGGGCTGCTTTGTGGACGGAGTCCTTTGCAAGAGCACATCAACGGGAAAGAGAAAGAGACATTCACTTGGAGGGCTCTTGCTGAAAATGGGTTTAACTCTCCTTTTGCCAGTCACCACCAGCCTGACCTCATACACTTTTAGTACAATGGAGTGGCTGAGCCTTTGAGC
>392284440280
GTACCTGATTTCCCTCTCAGGAGCTCTGGCTATTGTTAATGCAGTACCCTGCTTTGCTTTGGATGGACAATGGATTCTAAACTCTTTCTTGGATGCCACCCTTACCTCAGTGATTGGAGACAATGATGTCAAAGATCTAATAGGGTTTTTCATCTTGCTGGGTGGCAGTGTACTTTTGGCTGCCAATGTGACCCTGGGACTCTGGATGGTTACAGCACGGTAATGTTTGCACTCATCTGACAGAATCCCTGAGTTACAGTATACAGCTATGTGGTAATATTCATTGCCATTGAAATTCTT
>3936295579
GTTGCAGAAGAAAACCCCAGCCAAGTCCCCAGGGAAGGCCGCATCTGTGAAGCAGAGAGGGTCCAAACCTGCACCTAAAGTCTCAGCTGCCCAGCGGGGGAAAGCTAGGCCCTTGCCTAAGAAAGCACCTCCTAAGGCCAAAACGCCTGCCAAGAAGACCAGACCCTCATCCACAGTCATCAAGAAACCTAGTGGTGGCTCCTCAAAGAAGCCTGCAACCAGTGCAAGAAAGGAAGTAAAATTGCCGGGCAAGGGCAAATCCACCATGAAGAAGTCTTTCAGAGTGAAAAAGTAAATTTT
>39411266489
CACTTCAGTGGGGAGTTTCCCGTCGGGAGAGAGCAGTGACCAGGGTCCCCGGACGCCCACCCAGCCTCTGTTGGAGTCTGGCTTCCGCTCAGGCAGCCTGGGACAGCCCAGCCCGTCTGCCCAGAGAAACTACCAGAGCTCTTCTCCTCTCCCGACTGTGGGCAGTAGCTACAGCAGCCCCGACTACTCACTTCAGCATTTCAGCTCCTCTCCGGAAAGCCAGGCTCGAGCTCAGTTCAGTGTGGCTGGCGTCCACACGGTGCCTGGGAGCCCTCAGGCGCGCCACAGAACAGTGGGCAC
>395500337264
GGTCCCTGAACAAGGATCCCAGTTACAGTCTTCAAGTGCAGAGGCAGGTGCCGGTGCCGGAGGGCCTGTGTGTCATCGTGTCTTGCAACCTCTCCTACCCCCGGGATGGCTGGGACGAGTCTACTGCTGCTTATGGCTACTGGTTCAAAGGACGGACCAGCCCAAAGACGGGTGCTCCTGTGGCCACTAACAACCAGAGTCGAGAGGTGGAAATGAGCACCCGGGACCGATTCCAGCTCACTGGGGATCCCGGCAAAGGGAGCTGCTCCTTGGTGATCAGAGACGCGCAGAGGGAGGATG
>3961284127845
GTTGTAAAGCTCTCTGAAATAGTGACCTTAGCGAAGCAAGCACATGTGGATGTGAAATTTCAGTTGCCAATATGATCTGAAAACCCAGTGGATGGCTGAAGGTGTTAAATGTGCTATAATCATTAAGAATACTGTGTTCTGTGTTATTGTTCTTTTTCTTTTTAGTGTGTGGAGATTGTAATTGCCATCTAGGCACACAAACATTTAAAAGGATTTGGACTGCATTTAATTGTACCATTCAGAATGGACTGTTTGTACGAAGCATGTATAATGCAGTTATCTTCTTTCTTTTGTCGCAGC
>397853311275
GTGTGAAAATCACAAATGTCAAATGATGGAAGATCCAGGAATCGGGACAGGCGCTACGATGAGGTCCCAAGCGACCTGCCCTATCAAGATACCACCATAAGAACCCACCCAACTCTTCATGACAGTGAGCGGGCAGTGAGCGCTGATCCCTTGCCACCACCCCCTCTCCCATTACAGCCACCATTCGGCCCAGACTTCTACTCAAGTGACACAGAAGAACCAGCTATAGCGCCAGATCTCAAACCAGTAAGGCGCTTTGTCCCTGACTCCTGGAAGAACTTTTTCAGAGGGAAGAAAAAG
>3988819125
CTTTTTGCCCCTCAAGACAGGACTGCTTATAGCTGACTATTTGGGCATCCTTCATGCAATGGATGGCTTTGTTGACCAAAAGAAGAAGCTCTAAAGACCAACTCTATGGCTAAGGTCATCTGATACACAGTGTTACATAATGCGTACTTCAATGAAGAAAAGTATTTTTGTCTGACAGTGGAATATATCTGGAGACCACAAGTACCACTCCTATTCTGTTATCTGGACTAGAATTTTCAATCAATGTGTTTGAAAATAATGTTGCTATCACCTATTTGGTTGAGTTTTGGTTTTTTCTTT
>399234295765
ATGAACTGAGCGCCAATGGACAATATCAATGTCTTGCTGAACTGTCCACCAGCCCCATCACAGTCTGTCATGGCTCCGGTATCTCCTGTGGCAATGCACAAAGTGATGCAGCTCACAATGCTTTGCAGTATTTAAAGATAATAGCAGAAAGAAAGTAAATCTGGAGCAACTTAAAAAATCTTTCAGTAGCACATAAAAAGTTCCCCTCTGGCCCCTTCCCAAGTAAAACTTTTACCGTAGTGTTTATGTCTTGTTTCTAAATCTCTTCATAGATTCCATCAACACTCCAGATTTAATTAT
>400117675700
GCTGCTGGAAAGTACAGACAACAAGGCAGAAATTATATTGTTGAAGATGGAGATATTATCTTCTTCAAATTTAACACACCTCAACAACCGAAGAAGAAATAAAATTTAGTTATTGCTCAGATAAACATACAACTTCCAAAAGGCATCTGATTTTTAAAAAATTAAAATTTCTGAAAACCAATGCGACAAATAAAGTTGGGGAGATGGGAATCTTTGACAAACAAATTATTTTTATTTGTTTTAAAATTAAAATACTGTGTACCCCCCCCCCCCCATGAAATGCAGGTTCACTAAATGTGA
>40179425514
GGCGGCGGCTGGGGAGAAGCGCTCTCGTCGCCTGCCCGAGGCCGGAGCGGCGGGGCCCGCGCCTCCTCCCCCCAGCGCCGCGGAGGGGGGAGGAGGAAGATGGAGACCCACATCTCATGCCTGTTCCCGGAGCTGCTGGCCATGATCTTCGGCTACCTGGACGTCCGGGACAAGGGGCGCGCGGCGCAGGTGTGCACCGCCTGGCGGGACGCCGCCTACCACAAGTCGGTGTGGCGGGGGGTGGAGGCCAAGCTGCACCTGCGCCGGGCCAACCCGTCGCTGTTCCCCAGCCTGCAGGCC
>402285433647
GCATTGCTGTTGCAGAAACTTTCAGCCACATCCACAGCATCTATAATGCCAGCCTCAAGAAATATTTTCTCATTACCTTCTTCCTGTTCAGCTTCGCCATCGGATTTTATCTGCTGCTCAAGGGACTGGGTGTAGACCTCCTGTGGACTCTGGAGAAAGCCCAGAGGTGGTGCGAGCAGCCAGAATGGGTCCACATTGACACCACACCCTTTGCCAGCCTCCTCAAGAACCTGGGCACGCTCTTTGGCCTGGGGCTGGCTCTCAACTCCAGCATGTACAGGGAGAGCTGCAAGGGGAAAC
>403150357678
TGCTGCAGAGTGAATCCCTGCGCATCCTGGCACACACGCTCCGCACGCAGGAGGAGACACTACTCAAACTCCGCTTGGCCAGCCTCAGCCAGCTTCGGAGGCTCAACTCCAGTGAGGCCCAAGCACCCAGCTGAGATGCCATTTGGATCTGGGGCCTGGGGGTGTGTGTTGGTGGGGGAATAAAGTGGCTATGGGCAGGTCTCTCCTTCCCTACTGCTGGCTGCCACATCTACACTATTTCCTTGGTGAGATTTTTGTACAAGAACCTGTTGTTAACTTAATGGCTGCCTCCCTCTCCTG
>404161521269
CCCTGCTCCTGGACATCATGACGGTGGCCGGCGTGCAGAAGCTCATCAAGCGGCGCGGCCCGTACGAGACGAGCCCCAGCCTCCTGGACTACCTCACCATGGACATCTACGCCTTCCCGGCCGGGCACGCCAGCCGCGCCGCCATGGTGTCCAAGTTCTTCCTCAGCCACCTGGTGCTGGCGGTGCCCCTGCGTGTGCTGCTGGTGCTCTGGGCCCTCTGCGTGGGCCTGTCCCGCGTGATGATCGGCCGCCACCACGTCACGGACGTCCTCTCCGGCTTTGTCATCGGCTACCTCCAGT
>4052122811475
ACGCCTGTGGCCTGTCGGATGCGGCCCACATCGAGAGCCTGCAGGAGAAGTCGCAGTGCGCACTGGAGGAGTACGTGAGGAGCCAGTACCCCAACCAGCCCAGCCGTTTTGGCAAACTGCTGCTGCGACTGCCCTCGCTGCGCACCGTGTCCTCCTCCGTCATCGAGCAGCTCTTCTTCGTCCGTTTGGTAGGTAAAACCCCCATCGAAACTCTCATCCGCGATATGTTACTGTCTGGGAGCAGCTTCAACTGGCCTTACATGTCCATCCAGTGCTCCTAGACCTTGGGCGCTTCCCACC
>4062067727645
GTCAGAGGAATCGTGAGAAGACTGGAGAGAGTAATTGTTGTGTAATCCTGTAAACACTGTCTGCCTAGTGTGATGTGATATAGTCTTTGTCTTTCATGCTGCTGGGACAGAAAAGACCCGACATTGCTTCAGAAACCGTTCAGAACAGTCTGCCTGTAAACACATGGAACTGAATTACCACATGAACACTGTCATCTTTTCTCATGAAAGTAAAAAGAACCAAGAACATTTTTCACTCTGATTTTTTATTTCTTGTATTTTTTGTTGAGCTGTTTTAACACATATTGGTTTTTGAATGCA
>407618736930
ATTTGGAGTCAAAAACGTATGAGACCAAAAAAATATTTTCAGAAAATGATATTTTTGAAATAAATTTTTCCCAGTGGGAGATGAAGGACAAAAGTAAAACCCTTGGCCTTGAGGCATCCATCTTCAGAAATAATTGGAAGTGCAAAAGCATATTCGAGGGACTAAAAGGACATCAAGAGGGATACTTCAGTCAAATGATAATCAGCTATGAAAAAATACCTTCTTACAGAAAAAGTAAATCTCTTACTCCACATCAAAGAATTCATAATACAGAGAAATCCTATGTTTGTAAGGAATGTG
>408694526595
GCCCAGTGCCCGAGCCATGGCACTGCCTCGGACGCTGGGGGAGCTGCAGCTGTACCGGGTCCTGCAGCGCGCCAACCTCCTTTCCTACTATGAGACCTTCATCCAGCAGGGAGGGGACGACGTGCAGCAGCTGTGTGAGGCGGGTGAGGAGGAGTTTCTGGAGATCATGGCACTTGTGGGCATGGCCACCAAGCCCCTCCATGTCCGGCGCCTGCAGAAGGCACTGAGAGAGTGGGCCACCAATCCAGGGCTCTTCAGTCAACCAGTGCCTGCTGTTCCCGTCTCCAGCATCCCGCTCTT
>40925339564
AGACCATCTGCCCGAGTAGCCGCAAATGTGCTTCATCTAAGCCTCTGGGGTGAACATATTCTAGCCCTGAAGAATCTGAAGTTAGACAAGATGGTTGGCTGGCTCCTCCAACAATCGGCCGCCACTTTGTTGGCCAACAGGCTCACAGAGAAGTGTTGTGTGGAAACAAAAATGAAGATGCTCTTTCTGGCTAACCTGGAGTGTGAAACGCTCTGCCAGGCAGCCCTCCTCCTCTGCTCATGGAGGGCAGCCCTGTGATGTCCCTGCATGGAGCTGGTGAATTACTAAAAGAACATGGCA
>4101375240364
GTGAATGCACAATATTTGCAGCTGTTCGTGATTTAATGGCTAATCTTACACTGCCCCCTGGTGGGCGTCCATAGACACTATTGTTTTTAAACCAGGAAGGCTGACAGATGAGACAACAAAAAAAATCTGAATTCAGCCTTCAGTTTAAAAAAGGAAAAGGACTTTTTTTTTAAACTTTAAGAGCTAAATATTCTAAACTGGCAAAAATTTTCAGGGTGCACTTCTTTCATCAAAATGATCATCCATCTTTTGTATAATGAACTTGTATAGTGTGTTTAAATGGGACACATTTCAAAGGAA
>4111457330957
GTCCTGATGGCTGAACTCCTCCCCCTGGTAAGCGCTGCACAGCCGCAGGGGCCGCCCTGGCTGGCCCTGTGCCGGGCTGTGCACAGCCTGCTCTGCGAGGGAGGAGCACGTGTCCTTACCATCCTGCGGGATGAACCTGCAGTCTGAGCCTTTCCCATGCTGCCCTCGGCCTGTTCAGATGGGGATTGGGGGTGTCTTCCCTGGCACTGTGCTCGGGGACCCAGAGATGCCTGTGCTTCCCTGGGAAACCTGGTGAACTGGACCAGGTGGCCTCACTGGCTCTTCTCAGGACAACTAAGC
>412195778334
GTACGAGCAGGTGATAATAAATATATGCACTTGAAAGTATTCAAAAGTCTTCCCGGACAAAATGAGGACTTGGTACTTACTGGATACCAGGTTGACAAAAACAAGGATGACGAGCTGACGGGCTTTTAGCAGCATGTACCCAAAGTGTTCTGATTCCTTCAACTGGCTACTGAGTCATGATCCTTGCTGATAAATATAACCATCAATAAAGAAGCATTCTTTTCCAAAGAAATTATTTCTTCAATTATTTCTCATTTATTGTATTAAGCAGAAATTACCTTTTCTTTCTCAAAATCAGTG
>41363904576
GGCCGAAGAAGAAGATGAGCATTTGGAGCGAACTCTGGAGCAAAACAAAGGCAAGATGGCCAAGAAAGAGGAGAAATGTGTTCTTCAGTAGCCATCAGATCAGAAAGAATCTCTCCCAACATTTTAGAGTCTTGCTTCCCAAACCAGAAAAAGTCAGACTCATTGTTGATTTAAAACTTTTAACATTTTGTTTGGCTGGATTGTACTACTTTACCTCTACTTTACCACCACCACCCTTTTCCTCCCTCCTTTCCAAATAATATACAGAACTCCAAAATAGCTTCATTTAAGGATTTTTTT
>414506930988
GGACATCAAAGACGTCAGACTGGATGGCGAGTCCCAGTGAGGCGATGTGGGCAGAGGAGCTCCGAGCCGCCCACCCAAGGTGGCTTCACATCCACACAGGCACTTCCCATCCACCTAGGTTTGGCTTAGCAGAAACTTCTTTTCATTCTTCCAAAGCATCGATGGTCTTCGCGTCTCCTCAGGAGGTCTCCCAGGAGGAATTCTTGGATGGTGTCCTCATGTCGGCGGAGAACAGTGCTCAGAGCTGGCGCTTGCAGACGCAGCTGTCGTGGGGCAGGGCGGTGGCGCCTTCCTGACCTT
>4152527223625
TCTTGGATTCATGCAGAACCTGGCAGATTTCTTTCAGTGTGGCTGCTTTGGCTTGGTGAAGCCCTGTGTGGTAGATTGGACATCACAGTACACCATGGTCTTTCACCCAGCCAGGGAGAAGGTTCTTCGCTCAGTATGAAGAAAAGCAACCCAAAACTCTCAATCTGATTTGTTTTTGTTTATGTCGATGCCCTGTAGTTTGAAAGTGAAGTAAAGATTTAGAATTCACCTAAGTCCAAAGGAAAACACGTGGTTTTTAAAGCCATTAGGTAAAAAAAGTTCTCAATAAAGGCATTACAA
>4162073525686
GGAAATGAGCTTGACAAAGTGGTCGTTGAGGGCAATGCCAGCCCCAGCGTCAAAGGTGGAGGAGTGGGTGTCGCTGTTGAAGTCAGAGGAGACCACCTGGTGCTCAGTGTAGCCCAGGATGCCCTTGAGGGGGCCCTCCGACGCCTGCTTCACCACCTTCTTGATGTCATCATATTTGGCAGGTTTTTCTAGACGGCAGGTCAGGTCCACCACTGACACGTTGGCAGTGGGGACACGGAAGGCCATGCCAGTGAGCTTCCCGTTCAGCTCAGGGATGACCTTGCCCACAGCCTTGGCAGC
>41758213145
GTCCACCTTGATTCTGCCCGTAGCAGGTGAACCTGGTGTGGTGCGCGCACTGCGGGTCCTGATTGGCTGTGCACGCCACGGTGAAAAACTTGAGCGTCTACTCCGAGTCCTGCAAGCTCCTAGTGTCTCCTCTGGGTGGACGCCTAGGCGCACGGCCGTTACTTCTCTTTCACCTGTGGATTCGTCAGTTTCTCGTTCGTTTCAGGAGGCGATCCCGCGCCCTGGGTGCGGTGAGGCCGCTGGGACAGCGGAGGTGCCTCCCGACGCGAAGCAGCGAGCTGAGGCGGCGGCCAGCGGGGA
>418207621940
ATCGTTCGTCCATCCAACCATGCCACCATCCAGAGCATTGTCAGGGCTGTGGGCATCATCCCTGGCATCCCAGAGCCCTGCTGTGTTCCCGATAAGATGAACTCCCTTGGGGTCCTCTTCCTGGATGAGAATCGGAATGTGGTTCTGAAGGTGTACCCCAACATGTCCGTGGACACCTGTGCCTGCCGGTGAGACCACTCCAGGGTGGAAAGAAGCCACGCCCAGCAGAGCTGCCTTCTCGGAGCCTTCTGCAACCAGGACTTGTGGTGCAGCTGCAGACACAGAGCACAGCTCATGGGC
>419514624610
AAGCCCGGAGATCATGAGCACCATCTCAGGTACACGGAGCACGACGGTCACCTTCACTGTTCGCCCCGGCACCTCCCAGCCCATCACCCTGCAGAGCCGGCCCCCCGACTATGAAAGCAGGACCTCAGGAACAAGACGTGCCCCAAGCCCTGTGGTCTCGCCAACAGAGATGAACAAAGAGACCCTGCCCGCCCCCCTGTCTGCTGCCACCGCCTCTCCTTCTCCCGCTCTCTCAGATGTCTTTAGCCTTCCAAGCCAGCCCCCTTCTGGGGATCTATTTGGCTTGAACCCAGCGGGACG
>4204456853
GGATGACCAACCCGGAGGTGATTCAGAACCTGGAGCGAGGCTACCGCATGGTGCGCCCTGACAACTGTCCAGAGGAGCTGTACCAACTCATGAGGCTGTGCTGGAAGGAGCGCCCAGAGGACCGGCCCACCTTTGACTACCTGCGCAGTGTGCTGGAGGACTTCTTCACGGCCACAGAGGGCCAGTACCAGCCTCAGCCTTGAGAGGCCTTGAGAGGCCCTGGGGTTCTCCCCCTTTCTCTCCAGCCTGACTTGGGGAGATGGAGTTCTTGTGCCATAGTCACATGGCCTATGCACATAT
>4211626412
CCTCTCATCCTGCCCTCCGGCCCCTCTGCAGCTATGAGGTCCTCCGTCTCTCGGCAAACATACTCCACAAAAGGGGGCTTCAGCTCCAACTCTGCCAGCGGAGGGAGTGGGTCCCAGGCCCGCACCAGCTTCAGCTCAGTGACGGTGTCTCGGAGCAGTGGCAGTGGTGGCGGGGCCCACTGTGGCCCCGGCACAGGTGGCTTTGGCAGCCGAAGCCTCTATAACTTGGGGGGCCACAAGAGTATCTCTGTCAGTGTGGCCGGAGGGGCCTTGTTGGGGCGGGCTCTGGGGGGCTTTGGC
>422894435940
GCAACACCTAAGTGGACCAACCCCTCTGCCTGTCCTGCCCCCCAGACGATGACTGAAGGCTCCTTTGACACCTTGAGATGATTCTGCTACTTTCCAGACTTTTCTTACAAAGCAAACACTTTTATTTTCTATGCAAAGGTGATTCAGAGAATTTATATAAAGGCGGGCGAGGGGCAGCCGAGCAGGGAGCTTTGGGACAGGGCTGGGGCCCCCATATCCCCCCCGGGCCACCTGCTTTCCCTCCTATGGCTCCCCTGGAACAGGAGGGAGAGCCAAGGGGGCGGCCCAGCCTGGACAGCG
>423504028453
GCCAAAGCTTACTTGAGGATTGCTGTGGAAGTGGTAAGAAGATTGCCATCACCTTCAGAATGATTCCCCAAGTGTCCTGGAAATTTGCCTGGTACTGACATTAAGAGGACCTTTGGAAATCAGCAATGTGGTGATGGAACCTACAGAAATAATAGAAATCATAACTGTTTTATTTCTAAGGAAAGAATGTCTTCATATTTGACTTGCTAAGCTAAGGTTCACAAAACTTTGATGTATCAATGTTAACTGCTATATTTAGGAATTTTTTGAAAGCTGGTGTGTACCACCTGCAAAGAACTG
>42430524079
ATGATGAAGATGATGAAGAGGAAGATGAAGAGGAAGAAATCGACGTGGTCACTGTGGAGAAGCGGCGTTCCTCCTCCAACACCAAGGCTGTCACCACATTCACCATCACTGTGCGTCCCAAGAACGCAGCCCTGGGTCCCGGGAGGGCTCAGTCCAGCGAGCTGATCCTCAAACGATGCCTTCCCATCCACCAGCAGCACAACTATGCCGCCCCCTCTCCCTACGTGGAGAGTGAGGATGCACCCCCACAGAAGAAGATAAAGAGCGAGGCGTCCCCACGTCCGCTCAAGAGTGTCATCC
>4252118418775
ATCGAGGGCACCCAGAAACTGCTCAACAAAGACCTGGCAGAGCTCATCAACAAGATGCGGCTGGCACAGCAGAACGCCGTGACCTCCCTAAGTGAGGAGTGCAAGAGGCAGATGCTGACGGCTTCACACACCCTGGCTGTGGACGCCAAGAACCTGCTCGACGCTGTGGACCAGGCCAAGGTTCTGGCCAATCTGGCCCACCCACCTGCAGAGTGACGGAGGGTGGGGGCCACCTGCCTGCGTCTTCCGCCCCTGCCTGCCATGTACCTCCCCTGCCTTGCTGTTGGTCATGTGGGTCTT
>426675920329
GTCTGATACGTGGCGCCTGGTGAACCCACCAGCACGGCCCCACCTTGAAAATTCTCTCAGACGTCCCTCGGCAGCCCACAATGGGCAGAAGGTGACAGCCATGGCAACGAGGATCACAGCCCGGGTGGAAGGTGGTTACCACAGCAACCGCAGTGTCTTCTGCACCATCCTGTGAGGACACAGACCTGCTTCAGGGCCAAGCCTGGATGGGTGCTCAGAGGAGCTAAGGTGGAAATACTGCCTGAAAAGACTCCGCCCCTCCCCCTCCCCCTCGAACAAATGGGTCCCGGGCCTCCAAAA
>4272067041382
ACTTGGATGGGGGCCCACGGGGCCGGTGTGCTGTTGAGCCAGGACTGTGCTGGCACCCCACAGGGAGCCTTGGAGCCCTGCGTCCAGGAGGCCACTGCACTGCTCACTTGTGGCCCAGCGCGTCCTTGGAAATCTGTGGCCCTGGAGGAGGAACAGGAGGGCCCTGGGACCAGGCTCCCGGGGAACCTGAGCTCAGAGGATGTGCTGCCAGCAGGGTGTACGGAGTGGAGGGTACAGACGCTTGCCTATCTGCCACAGGAGGACTGGGCCCCCACGTCCCTGACTAGGCCGGCTCCCCCA
>4282516317642
GATTTCTGACAGGACTCTGGGCCCCTCCCCAGCTCCACTCCCTACCTCAAGAATGTGACCATTTGGAAAAGGCAAAGAGAAAAGGAGCAAAATGAAGCATTCCCCCAGGCTTCAGCCCTGGGCTCTGAGGGGAAAGAGTTGGGCATTGTTTTTCTAACCTAACCTTTCCCTCTGGGGTAGAGAAGCCGAGAGACCCTGTCCTCCCTAATGCACTGTGGCCCAGTCCCCTTGCCTTTTTCCTGTTCTGTTTGGAGTGGAGAAGGGCAGCACCTCTGTGTTTAATGGAAATAGCCCATAGTC
>429214831635
ATGATGAAAAAGATGAGCATACTTCTAAAAAGCGCAAAGTAGAGCCAGGAGAACCAGCAAAGAAGAAAAAGTAGAAACAAATGACCAGAATTTCTGTACTGCTAAACTTGTTGAAATGTTTCTTTGGACAGATTAAGTTGATATTGTGGGTTATTATGCCACATCTCCATGAAAATGCATACGTTAATGAACTAATAAGTATTGCCTCAAGAACTTTCCACTATAGAATTCTTTTTTTATTTAAAACATGTATGTATTTAAAACTCAACTGGTGACTTGTGATTGTGAAATTGATAACAC
>430810414085
GAGAAAGAGAAGAATTAAATCTGACTGCAAACCGTTTGATGGGAAGAACTCTCACCGTTGAAGTGTCAGTAGAAACAATTAGAAACCCCCAGCAGCAAGAATCCCTAAAGCATGCCACAAGGATTATTGATGAGGTGGTCAATAAGTTTCTGGATGATTTGGGAAATGCCAAGAGTCATTTAATGTCGCTCTACAGTGCATGTTCATCTGAGGTGCCACATGGGCCAGTTGATCAGAAGTTTCAATCCATAGTAATTGGCTGTGCTCTTGAAGATCAGAAGAAAATTAAGAGAAGATTAG
>4316417300
GTATTGCCAAATGCCCATGCCCATGGGCTATAATCCTTATGCGTATGGCCAGTATAATATGCCATATCCACCAGTGTATCACCAGAGTCCTGGACAGGCTCCATACCCGGGACCCCAGCAGCCTTCATACCCCTTCCCTCAGCCCCCACAGCAGTCTTACTATCCACAGCAGTAATATGTCTGCTCAGCAGCTCAGCTGATTCAGATCAGAGGGAAAGAAATACCAACCCTGCAATAAGTGTACTAAACTCTACGCTCTGGTTAATGTAATGTACTCTCCTGGACTGAATGCAGTGTATA
>43281436911
GATTTAAGACGTTCTTGTTACACTCCACCAACCTCACGAGTTTCTAACACCCAGGAAGATGAGGTCTAAAAACTGGATGAAAAAGGACACCCTGAGAAAAGGTCCTAGCTGGAGTCAGTCCCCTCTGTGACCTCTCTCCTCAGGCCTCTAGAGGACAGATGGCCAGGCCTGTGCACACACCAGCCCACCCTGAGAGACCCCTCTGGGACCAACCACCTGTGAGTCCTGCGATGCGTTTAAGCAGCCTGTGCCCTCACCCAAGCTGCAGTTCCTGAAGGTGTAGTCTGTGTCTCTGCGGAT
>4332289711766
TTCTATGCAAAGCAAAAAGCCAGCAGCAGCCCCAAGCTGATAAGATTAATCTAAAGAGCAAATTATGGTGTAATTTCCTATGCTGAAACTTTGTAGTTAATTTTTTAAAAAGGTTTCATTTTCCTATTGGTCTGATTTCACAGGAACATTTTACCTGTTTGTGAGGCATTTTTTCTCCTGGAAGAGAGGTGCTGATTGGCCCCAAGTGACTGACAATCTGGTGTAACGAAAATTTCCAATGTAAACTCATTTTCCCTCGGTTTCAGCAATTTTAAATCTATATATAGAGATATCTTTGTC
>434914926440
TGTTTTTCTCGGACAGATCGATTACTCAGACACAAACGGATGTGCCAAGGGTGCCAGTCCAAGACTTCCGACGGGCAGTTTTCTCTATAGGCGCAAGGGGCCCCGGGTGGTGGGAGTGATCAGAAGAACCTGCCGAAGAGCACACCCCCTCTGGTCTGATGGTCCCACCACCGCCCCATGTGAACCTGTCCCACTCCTGGAGGAGTGGACCCAGGAGACCAGAAGAGTGCATCAGGGGACAGTGGCCCCAGAACCTCAGCTCTGTAAATAATCTGAGACTATGAGTATCTCGGGGAAGTT
>4352137022277
CTCGGGAGAGAGGGACGCGGGCTGCAGGCGCGATGCTTGGCTAGAGGACGCGTCCGACGGCGGCCGGACGCTGAGGTGGTCGGGGCTAGTCAGCCCGGCCTGGGCATGGAGCGCGGGGTGGCAGAGCCTCTGGACGTTTGGGGCGCGCCCAGTCCGAGCCCCCGGCGCGCCTGAAGTTGCGAGCGGCGAGCGGCGAGCGGCGAGCGGCCCGCGGAGACCCAGGAGCTGCCGGCACGCCGCGGATGAGCCTTCGCGCCGGCGGGAAGACGCGGCGGTGGCCAGGGCCAGAGCAGGCGGCCC
>436411023245
TGGCCCCCATGACGCAGAACTCCTGGAGGTAGCAGCAGCTCCTGCCCCAGAGTGGTGTCCTCTGGCAGCCCAGCCCCAGGCTCTGTGACAGCCTAGTGAGGGCTGCAAGACCATCCTGCCCGGACCACAGAAGGAGAGTTGGCGGTCACAGAGGGCTCCTCTGCCAGGCAGTGGGAAGCCCTGGGTTTGGCCTCAGGAGCTGGGGGTGCAGTGGGGGACTGCCCTAGTCCTTGCCAGGTCGCCAGCACCCTGGAGAAGCATGGGGCGTAGCCAGCTCGGAACTTGCCAGGCCCCAAAGGC
>437334224904
TGAGGACATTGTGCGCTCCCTCTGCCTGCCAGACTTCCCTGAGCCAGCTGACCTCTTCTGGAAGTACCTGGACTTGGCCACCTTCATCCTGCTCTACATCCTGCCCCTCCTCATCATCTCTGTGGCCTACGCTCGTGTGGCCAAGAAACTGTGGCTGTGTAATATGATTGGCGATGTGACCACAGAGCAGTACTTTGCCCTGCGGCGCAAAAAGAAGAAGACCATCAAGATGTTGATGCTGGTGGTAGTCCTCTTTGCCCTCTGCTGGTTCCCCCTCAACTGCTACGTCCTCCTCCTGTC
>43821048861
GTATCTCAGCATGTGGGAAGTATGTTCTACAAGAAAACTCTTTCATTTCCTATAAGACAAGCATTTGATCAACCAGCAGATACATCCCCTCTTCTGGATCCTAATTCCTGGAGTGATACAATGAACATTTTTTGTCCCCAGGATACAATAATTCCTAAAGGAATTGAGCGAGGTAGTATGAGAAACTAAAAGCCCTCAAGGAGGAAGAATAGTCTTAGCCAGTTTTCCAAAGAGCCTAGGATATTACAAAGGATGTGTGAGGATTTCCCAGTACTGGATGGAGAATGAGAAGAGAAAGTC
>4391131130630
CGATGCCCTCCTAGCTAGCCGTCACGGGATGGAGGGCTTCATGGACTCAGGGACACAGACGGACGCCGTGGTGGTGCTGTCCTTGGCTCAGGCCGCCGTGCTTGGCCTGGTCTCCGAAAATGAGCTCTTTGGAGCTACCATAAGCGCCGAGGCCTTCTACCCGGACCTGGGGCCCGAGCTTTCAGGGGCAGCCATGGGAGAGCCCGAGCCACCAGGCCCCGACGTCTACCAGCTGGCCTGCAACGGGAGGGCCTTGGAGGAGCCGGCGGAGGAGGAGGTGCTGGAGGTGGAGGCAGCCTG
>4402098119321
CTGGCCAAATTTCGCAGTCTCCTGTGCACAGCGGAGGGTGAAGCAGCAGCTTTTCTGGTGAGCAATCACCGCCCACCACAGCCTCTAAAGGGCCGCAAAGTGAGAGCCTCTTTCCATTAAAAATTGTCACCAATGAACTCCCCCAAACATGGCTGTGGAGAGACAACAAAACAAAACAAAGCACAAAAGTCTCTGCCAACAACTCTTTTGTGGAATTCTAATTTATAGGAAACATTTTAGTATGAGCTTCAGTGTCACAAAGAAAACCAGATCTCTCTCTCTTTTTTTTTTATTTTTTTT
>441925836594
ACTTGCCTTCAAGGTGTGCAAGTAAGGACTTATCTCCAGAAAAGAACACTTATGAAACAGAATTATCCCAATGGGAAATGAGTGACAGACTTGAAAACTGTGATCTTGAAGAGTCCAATTCCAGGGATTATTTGGAAGCCAAAGGCAAGATGGAGAAGCAACAAGAAAATCAGAAGGAATATTTCAGGCAAGGGATGATCATATATGACAAAATGTCCATTTTCAACCAGCATACTTACTTATCTCAACATTCAAGATGTCATTCTACTGAGAAACCCTATAAATGTAAGGAATGTGGGA
>442380324971
CTGCCGCGCTGTCCGCGTTATCTCCTCCCGGTGAGAACGAACCGCAGTGTCCACCGGCGAGGAGCCAGCCCTGTCCCGGTCAGAGAAAGACGACGAGGATACCTGGGAGCGGGCGGCGGCCGGGCTGGGCCGCGCCGGTGCGGGCTGGCGACTCTGCTCCTCCGCTTGCTGCTGTCTCTGGGAACTGGGTGCCAGCGCTGAGGGGCTTCCAGCGGACAGGGACCCCCTTCCCCGGCTCCCCTGCCCACCCTGCCGGGGAGGGCGGAAGATGCCGGTGAAGAAGAAGAGAAAATCCCCTGG
>44347619759
GATGACAATGACGATGGTCACCCACTTCATCCATCTCTGAATATTCCTTATGGCATACGGAATTTACCACCTCCTCTTTATTATCGCCCAGTGAATACAGTCCCCAGTTACCCTGGGAATACTTACACTGACACAGGGTTACCTTCGTATCCCTGGATTCTAACTTCTCCTGGATTCCCCTATGTCTATCACATCCGTGGTTTTCCCTTAGCTACTCAGTTGAATGTTCCTCCTCTCCCTCCTAGGGGTTTCCCGTTTGTCCCTCCTTCAAGGTTTTTTTCAGCAGCTGCAGCACCCGCT
>444213054346
GGACTTCTGACATGAGAAAACTGGAGAAGGTGCAGAGCTGGAATGGATTACCCAAGTGGCTTAAGCAAGATAAAGGAAGAATGCACCCTCGACTGGGGACTCAAATGGACTGATCTGAGTTGTTGACTATTGATTGGCTTTGGTCTCTTTTGTGGTGGTTGAGATTATAGTATCTCTGCAATCTGATTACTGTACGAATTTCTGCATTCTACCAAATGTAGCATATATGTGTGGTTGGCTTCAATAAATCTTTCATTTAACAATGAAAACAAGCAAGAGTTTGTAATGTAATGCCAAATT
>4452062523015
GATGTGGTTCTGAGACAGTCCCTGTCCCTGATGGCCCACGGAGCGACTCGGTGGAAGGAAGTCCCTTCCGTCCCCCGTCACACTCCTTCTCTGCCGTCTTCGATGAAGACAAGCCGATAGCCAGCAGTGGGACTTACAACTTGGACTTTGACAACATTGAGCTTGTGGATACCTTTCAGACCTTGGAGCCTCGTGCCTCAGACGCTAAGAATCAGGAGGGCAAAGTGAACACACGGAGGAAGTCCACGGATTCCGTCCCCATCTCTAAGTCTACACTGTCCCGGTCGCTCAGCCTGCAAG
>446186559182
AGGACATCCTGGGCGTTCAGGCCGCGCGGCCCTGGGAGTTTTACCCCAGCAGCTCCTGCCGCTCGGTGCTCTTCCCCCTGCTGATCTCTGGTTCCACCTTCTGGCTGCTCAGGCTCTGGGAGGAGCTGGGGCCGTGGCCTGGCCTGGTGAGCGGCTATGCGCTGCTGGTGGGGCCTCGACTCCTCCTCACTGCCCTTTCCTTTGCTCTGGACGGGGCCGTGTACCACCTGGCCCCGCCGATGGGGGCGGATCGCTGGAACGCCCTGGCCCTGCTGTCTGGTTCCTACGTCACCCTGGTCT
>4471848432521
CTGCCGCTCACCCTATTCCAGGGACACAGTCTGCTTGGCTCTTCTGGACTGAGCCATCCTCATCACCGAGATCCTCCCTGAATTCAGCCCACGACAGCCACCCCGGCCGTTTTCCTTGTTCTGTGTGGGGAGGGAGGCAGCGCGGTGGTTATCAACCTCACCCTGCAGAGGAGGCACCTGAGGCCCAGAGACGAGGAGGGATGGGTCTAACCCAGAACCACAGATGGCTCTGAGCCGGGGGCCTGTCCACCCTCCCAGGCCGACGTCAGTGGCCGCAGGACTGCCTGGGCCCTGCTAGGC
>448237598305
ATTCCAGGCTTTCCTGATCGGAAAAGATTTGGGGCAGGAACATTAAAGAGCCTTCATTATGACTGAATTACACTCATCCTTTGGAAGAGTGAGCAAGCAGTGGCAGTTTTTCACAGCTCATCTTGCTGTGTTCAATTATTACCATCACAGCCTTTTAACAAAATCATCTTAAAATGCTACCCTTCAGCCTTACCCTTTAATGGAAAAATGAAAGGAAGTGACAATACGGGAGGTCCAAACTTTGTCCCTGTTCTCTGTGTTCCTTACCTTTCTGTCCCTGTGTATAGATTATGTAAAAGC
>44974117968
GAAAAGACTCAAGAAGAGCATGAAGAAATAGAAAAACGTAATAAAAATATGGCCCAGTATTTAAAAGAAAAGCTCAATAATGAAATAGTTGCAAATAAAAGAGAATCAAAGGGCAGCAGCAATATCCAAGAAACAGATGAAGAAGATGAAGAAGAAGAAGATGATGATGATGACGACGAAGGAGAAGATGATGGTGAAGAGAGTGAAGAAACGAACAGAGAAGAGGAAGGCAAAGCAAAGGAACAAATTAGAAATTGTGAGAACAACTGCCAGCAGGTAACTGACAAAGCATTCAAAGAA
>450155258475
TTCCGGAACTGCATGCTCACCACCATCTGCTGCGGCAAGAACCCACTGGGTGACGATGAGGCCTCTGCTACCGTGTCCAAGACGGAGACGAGCCAGGTGGCCCCGGCCTAAGACCTGCCTAGGACTCTGTGGCCGACTATAGGCGTCTCCCATCCCCTACACCTTCCCCCAGCCACAGCCATCCCACCAGGAGCAGCGCCTGTGCAGAATGAACGAAGTCACATAGGCTCCTTAATTTTTTTTTTTTTTTTAAGAAATAATTAATGAGGCTCCTCACTCACCTGGGACAGCCTGAGAAGG
>4512432138882
GGGTACCAAAGTCTGATCTCTTGCACACCAAATCATTAAGGGGCCATAAAGACTGCTTTGAAAAATACCATTTAATTGCAAACCAGGGTTGTCCTCGATCTAAGCTTTCAAAAAGTACTTATGAAGAAGTTAAAACCATTTTGAGTAAGAAGATAAACTGGATTGTGCAGTATGCACAAAATAAGGATCTGGATTCAGATTCTGAATGTTCTAAAAACCCCCAGCATCATCTGTTTAATTTCAGGCATAAGCCAGAAGAAAAATTACTCCCACAGTTTGACTCCCAAGTACCAAAATATT
>452727111639
CCGCCCCGCGCCTAGGCTGTTGCTGGCCGCGGCCGCCGCCCTCCCCCGGCCCAATGGCGTGGCGGCACAGTCAGTGATGTGACGCTCAGGCTTGTCCGGCCCCCGGCTCGCAGCCCATTACACCATCCGTCGCAGCAGTCGCTGCAGCCGCTGCAGTCCGAGCCGACTAAGGGCGGGAGGCAGCTCGGGTGGCGGGGCGTGGCGAACAGCGCGGCCGGATTCATTCCTTTGGGGCGCGGAGCATGGAGGAGCTGTGCGGCCGCAGGCGGAGCAGGGCGGCCCGGGCGGCGGTGGGGACAA
>453226722352
AAGCTGCTTCCATGTCTGGTGATGATAACCTTGAAGATGACTACTTACTCTGAAGTCTGGGCTTCAGTTTGCTCAGCCATCTGCTTTGCTGTGTGAGTGCAGCTATCATCTATCTGTAGCAACAGGAAAGTAATGAGGGCGACAGTGGGGCACTTGCTTTGATTCCCTCTTTCCCATGCCCTGTCTTAATATACTTCTCTGCAGCTGCTTTCCTGCAGCTTAACTTGCTCTCAGATTGAGCACTTTCAAGCTTTTTGTGTATTTCTGTCTTTGGCAGGATTTGGCATAGGAATTGGTGCA
>45442571785
AATTCCATCATCCCTGGCCCTCCCTTCCTATTTGGAGCCTGTTCAGTACTGCTGGCTCTGCTTGTTGCCTTGTTTATTCCGGAACATACCAATTTAAGCTTAAGGTCCAGCAGTTGGAGAAAGCACTGTGGCAGTCACAGCCATCCTCATAATACACAAGCGCCAGGAGAGGCCAAAGAACCTTTACTCCAGGACACAAATGTGTGACGACTGAAATCAGGAAGATTTTTCTATCAGCACCCAGGTCTTAGTTTTCACCTCTAGTTCTGGATGTACATTCCATTTCCATCCACAGTGTAC
>4552019639461
GAACCAACCCTCATGCGGACAGGAATGGGGGTGCAGCCACCTGTGCTTCTTCACGCCCCACACAACCCGGTTTGGCTGCCCCATCTAGGGCCTGGAACTGCTGAGTGACATGAAGACCTGCATCATGCCCAAGGCCTTCTTGGTCTTCACCAGTAGAGCCGCCATCCACAGGATCTCCCTCGAGACCAACAACAACGATGTGGCCATCCTGCTCTCGGCGTCAAGGAGGCCTCGGCCCTGGACTTTGATGTGTCCAGCAACCACATCTACTGGACAGACATCAGCCTGAAGGTAGCGTGG
>4561331331785
GTCGTTTGCGGCGGCGCAGGCGCGGTGCGGGCGGCGGACGGGCGGGCGCTTCGCCGTTTGAATGGCTGCGGGCCCGGGCCCTCACCTCACCTGAGGTCCGGCCGCCCAGGGGTGCGCTATGCCGTCGGGAGGTGACCAGTCGCCACCGCCCCCGCCTCCCCCTCCGGCGGCGGCAGCCTCGGATGAGGAGGAGGAGGACGACGGCGAGGCGGAAGACGCCGCGCCGCCTGCCGAGTCGCCCACCCCTCAGATCCAGCAGCGGTTCGACGAGCTGTGCAGCCGCCTCAACATGGACGAGGC
>4576242347
GAATATTAGTTAGAGACTGATTATCTCATGTGAGCCAGGACATTCTTCCAGCAAGGTTGGCCTCTGGATGGTGAACGGGCTGTGCAAAAAAGCCCTGCTTCTTCCCTTGTCTAGAGGGTGGACATTGGCTACAGGCTCTTCCATCTCTCATGACTTCATGGACCCTCCTCTGCCAGTTTTTTAAATCAGATCACCCTCCATGTTGTTCCTGACCCACAGGGGAAGCTGTCCTCAGTTGTAGCCGTCTTGACTGGATGAGTCCTGGCAGTCTTTCTAGGCGAACCAAGAATGTTTGTGTGA
>458159121362
TTGCAACCAAGGCAATGTCTTACTACCTCAGCTCAGAAAACCACCTGGACCCAGGGCCCATCTACATGCGAGAAAATGGGCAGCTGCACATGGTCAATCTGGCTCTGGATGGTGTCAGGAGTAGCCTGCAGAAGCCAAGGCCTTTCAGACTGTTCCCCAAAGGCTTTTCTGTGGAGCTTTGCATGAACAGGGAAGACGACACTGCACGGAAAGAGAAGACTGATCATTTCATCTTCACATACACCCGAGAGGGGAATCTTCGGTACTCCGCCAAATCCCTCTTCAGCCTTGTCCTGGGTT
>45910583700
CTCAGAATACAGACGCCCAGGCTGTGCTGAAGACAGCCAGCAGCCGCCTCCAAGGGAAGTTCCACTTCCACACCGTGACCATCCAGATCGAGGACTACTCGGAGGACATGAAGGACTGTCAGGCATGCCAGGGCCCCTCAGACTGACTGCTCAGCCAGGCACCAACTGGGGCATGAACAGGACCTGCAGGTGGCTGGACTGAGTGTCCCCCAGGCCCAGCCAGGACTTTGCCTACCCCAGCTGTGTTGTAAACCAGGTCCCCCTCCTGACCTCTGCCCCACTCCAGGAATGGAGCTCTTC
>4602045612427
TTTCCAGCTGGTTGTCATTTCACTCGGCTCGGTCCTGAGGAGAAGGACTCAGCCGCGGCTGCGGGACCCGGGCACCGGGAGGCGGTGGCGGCGGCGGCGGCGGCAGCAGCGGCGACAGCAGAGGAGGAAGAGGAGGAAGAAGGAAAGAAAAAGAAGAACCAGGAGGAGTCCTCAACAACGACAGCGGGGACTGCGGGACCAGGGTAAAGCGGCGACGGCGGCGACGGCCCAGCAACCGTGAGGAGAAACAAAAGCCTTCTAAATTATAGTTTAAAAAAAAATTCTGGGGGAAAAGAGAGA
>461129516672
GAACGAGCATGAAGATTTGAAATTGCTCCGATTGGAAGGAAGCCCAGGTTAGGTTTGGGCACCTCCAAACGCACCCGTTTTAAAGCCACCTGGACTGAGGCGTCGAGCTTTCAGCTCCACCAAACGCTCACCTGGCCTGGCAGCGAGCGGCGGAAGAGCCCGGGAGCCCCTCACAGAGCGCACCGAGCCGGGCGGAGAGCTGAGCCGCAGGCACCCGCGTCTCCAGGATGATAGGCGACATTGCAACAAATCTCTACACCCAGCAGCTCAGGGGGCTCCAAGCAGAGCAGCAAGTTCGAG
>462708922308
AGCAGACAAAAGGATCGGCAAAAGGAAATGGACAATTTTCTGGCTCAGATGGAAGCAAAGTACTGCAAATCTTCCAAAGGAGGAGGGAAAAAATCTGCTCTCAAGAAAGAAAAGAAATAATGGAATTTTTCTCTTCAAAGGTCCTTAGGTGTAAATTGATGCCATCGTAGGCAAGGTGCAGGCAGGATTTGAAGGCAAAAGTCAATTCAGCTCTTGAGAAAAGGTGTCTTTCCAGCCTGAATTTTTCAGATTGACTAGACCAAGCAGAATCTCTCAACCTGATCTTAGTATTTCCTAGAA
>46372031706
GCTGTCACAAATCCTCTGCACCCCAGGAGCGCCGCTTGGACCCCCGGGCTCGCTGCGTGGTCCATATCTAGGTCGGGCCTCTCACGGAGACTTTCCCACCAGTGTAATAAAGAGGAGAAAACGTCACAGCGGAAGGGCCTGACCCTGCTGCATCCACTAAGGAAACAGCTACGGGGATGGGACCCTGGGAGCTGCTGTGGAGCCTCATCCACCGCTTCTCTGACCCCACCCAGGCTGCTTCCCAGGCCTCAGGGTCTTAGTGTGGACCTCCGGGCCGTGATTAATGCAGGTCAGCAGGAC
>4641822728503
GAAACTTAAAGGTGTTTACCTTGTCATCAGCATGTAAGCTAATTATCTCGGGCAAGATGTAGGCTTCTATTGTCTTGTTGCTTTAGCGCTTACGCCCCGCCTCTGGTGGCTGCCTAAAACCTGGCGCCGGGCTAAAACAAACGCGAGGCAGCCCCCGAGCCTCCACTCAAGCCAATTAAGGAGGACTCGGTCCACTCCGTTACGTGTACATCCAACAAGATCGGCGTTAAGGTAACACCAGAATATTTGGCAAAGGGAGAAAAAAAAAGCAGCGAGGCTTCGCCTTCCCCCTCTCCCTTT
>465607326635
GTGCCGGGAGCTGAAGAGGCCCAGAAGGAACGCCAGCGGCAGAAAGAGCTGGAGAGCAATTACCGCCGGGTGTGGGGCTCTCCAGGTGGGGAGGGCACAGGGGACCTGGACGAATTTGACTTCTGAGACCAACACTACACTTGACCCTTCACGGAATCCAGACTCTTCCTGGACTGGCTTGCCTCCTCCCCACCTCCCCACCCTGGAACCCCTGAGGGCCAAACAGCAGAGTGGAGCTGAGCTGTGGACCTCTCGGGCAACTCTGTGGGTGTGGGGGCCCTGGGTGAATGCTGCTGCCCC
>466352711547
GTGATTTCTATTCACTACTTTCCAAGCTGCTAGGAGAAAGGGAAGATGTTGTTCATGTGCACAAATATAATCCTACAGAAAAGGCAGAATCAGAGTCAGACCTGGTAGCTGAGATTGCAAATGTAGTCCAAAAAAAGGATCTTGGTCGATCTGATGCCAGAGAGGGTGCAGAACATGAGAGGGGTAATGCTATTCTTGTCAGAGACAGAATTCACAAATTCCACAGACTAGTATCTACCTTGAGGCCACCAGAGAGCAGAGTTTTCTCATTACAGCAGCCCCCACCTGGTGAAGGCACCT
>4671468630847
GTGAGAAGGGTGAGGCCGGCGTCCGAGGTCGGGCCGGCAGGAGCGGGAAAGAGGGGCCGCCAGGCGCCCGGGGCCTGCAGGGCCGCAGAGGCCAGAAGGGGCAGGTGGGGCCGCCGGGCGCCGCGTGCCGACGTGCCTACGCCGCCTTCTCCGTGGGCCGGCGCGAGGGCCTGCACAGCTCCGACCACTTCCAGGCGGTGCCCTTCGACACGGAGCTGGTGAACCTGGACGGCGCCTTCGACCTGGCCGCGGGCCGCTTCCTCTGCACGGTGCCCGGCGTCTACTTCCTCAGCCTCAACG
>468173332314
GCTGCAGATGGACGAGGAGCTAAGGCGGGAGAGGGAGCGCGAGCGCGAGCGCGAGCGTGAGCGTGAGGCTGACCGCGAGCGGGAGAAGGAACGTGAGCGCGAACGCGAGAAGGAGCGCGAGCAAGAGAAGGAGCGTGAGCGTGAGAAGGAGCGCGAGCGCGAGCTGGAGCGCCAGCGGGAGCAGCGGGCCCGGGAGAAGGAGCTGCTGGCCGCCAAGGCCCTGGAGCCCAGCTTCCTGCCCGTGGCCGAGCTGCATGGGCTGCGTGGCCATGCCACTGAGGAGCGGGGCAAGCCCTCGGA
>4692199230576
GTTCTATGCCCGGGACTCGGGCCTGCTCAAGTTTGAGATCCAGGCGGGGTTATTGGGCCGCCCCATCAACCACACAGTGCGACGCCTTGTTGCCTTCACCTTTCACCCTTTTGAGCCTTTCGCTATTTCTGTGCAGAGGACTAATGCTGAGTATGTTGTCAACTTCCATATGCGACACTGCTGCACGTAGGTGCCTCACCAGAGCCAGATTATCTGGTCTTCCAAGACTTTGCCACTCACTTATCTCAGTGGACTCCAAAGCAAAAGCTCCCGACTACTAGCTCTGTTAGTTCCAGCCTG
>47073634586
GGCTGTGTCACCTGCTCCCCAATCATCCAGCCGCCTGCAACCCCCCTTCAGCCCCCACCCCACATTGCTGTCCAGTACCCCCAAGCCCCCAGGGACGTCAGAACCACGGAGCTGCTCCTCCATCTCGACGGCGCTGCCTCAGGTCAACGAGGACCTTGTGTCTCTTCCACACCAGTTGCCAGAGGCCAGTGAGCCCCCCCAGAGCCCCTCTGAGAAGAGGAAAAAGACCTTTGTGGGAGAGCCGCAGAGGCTGGGCTCAGAGACGCGCCTCCCACAGCACATCAGGGAGGCCACTGCGGC
>471470640389
CTCTTTGGCCAAGCCCTGCCTCTGTACAGCCTCGAGTGGACAGCCAGAGGCTGCAGCTGGAGCCCAGAGCCCAAGATGGAGCCCCAGCTGGGGCCTGAGGCTGCCGCCCTCCGCCCTGGCTGGCTGGCCCTGCTGCTGTGGGTCTCAGCCCTGAGCTGTTCTTTCTCCTTGCCAGCTTCTTCCCTTTCTTCTCTGGTGCCCCAAGTCAGAACCAGCTACAATTTTGGAAGGACTTTCCTCGGTCTTGATAAATGCAATGCCTGCATCGGGACATCTATTTGCAAGAAGTTCTTTAAAGAA
>4721555039122
ACAGCTGGATAGAAAACGACAGCCTGTCAGTAGACAAGCACGGGGACGACCAGCCGGACAGCAGCAGCCTCAAGAGCAGGGGCAGCGTGCATTCGGCCTGCAGCAGCGAGCACAAAGGCCTACCCATGCCCCGGCTGCAGGCACTGCCGGCCGGCCAGGTCTTCAACTCCAGCTCGGGCACACAAGTCCTGGTCATCCCCAGCCAAGATGACCACGTCCTGGAAGTCAGTGTAACATGACAACGCCAGGGTGAACACACGCCACTTCCCAGCTAGGAGTGCACTTTATGGGACTGTGACT
>47365111465
ATCACAAGTGTTATAACAGCACAGGTGTGGACTACCGGGGGACCGTCAGTGTGACCAAATCAGGGCGCCAGTGCCAGCCATGGAATTCCCAGTATCCCCACACACACACTTTCACCGCCCTTCGTTTCCCAGAGCTGAATGGAGGCCATTCCTACTGCCGCAACCCAGGGAATCAAAAGGAAGCTCCCTGGTGCTTCACCTTGGATGAAAACTTTAAGTCTGATCTGTGTGACATCCCAGCGTGCGGTAAATAGAAGTCATTGCCCCTAATGTATTCAATCATCTTTAAAGATCCCTATC
>474632718316
GTTTTAAACGCGCAGCCGAGGGCCGCGCGCAGGAGTAGGGAGGGCCTAGGGCGGCGGAGCCGACTCGTCGCGGCCGAGGCGCGCGCGGTCCGTGCCGGCGTCAGTCTGGGATTGGCCGGCCCGCGACTTCCTCCGCCCCCTGCCAATCGCCGGGGACGACTTCCGTGGGTTTTTCCGGCTCCCCCGCGTCGCTAAGGAGCGACGGGCTGTCGGCCAGACCCCGAGTTCTCGGTGCGCTCAGCGGCCGCCGACGCTAGGAGGCCGCGCTCCGCCCCCGCTACCATGAGGCCCCGGAAAGCC
>475355810096
GTGTCATTCCACACATCCACAAATCTCTGATTGGGAAGAAAGGACAACAGAAGACTGTCTAAAGGATGCCTGGATTCCTTGTTATCTCAGGACTCTAAATACTCTAACAGCTGTCCAGTGTTGGTGATTCCAGTGGACTGTATCTCTGTGAAAAACACAATTTTGCCTTTTTGTAATTCTATTTGAGCAAGTTGGAAGTTTAATTAGCTTTCCAACCAACCAAATTTCTGCATTCGAGTCTTAACCATATTTAAGTGTTACTGTGGCTTCAAAGAAGCTATTGATTCTGAAGTAGTGGGT
>4761806336601
GAGAAATATGGGGAGTTGATGAGCATCAGAAAAACCAGGACAGACTTTTGAGACAAGTTGAAGTTAAATTCCAGAAAACACTGACTGAAGAAAAAGGCAATGAATGTCAAAAGAAATTTGCAAATGTATTTCCTCTGAACTCTGATTTTTTCCCTTCCAGACACAATCTCTATGAGTATGACTTATTTGGAAAGTGTTTAGAACATAATTTTGACTGTCATAATAATGTGAAATGCCTTATGAGAAAGGAGCATTGTGAATATAATGAACCTGTGAAATCATATGGTAATAGCTCATCCC
>4772441620984
ACTCTGAGATTTGCCCACCTGATGACCTTGCCAGCTTGCCATCATGCAAAGAAAATCCTGAAGATGTTCTGAGCCCAACTTCAGTAGCTACTTACCTGAGTTCCAAGAGTCAGCCTTCTGCTAAAGTCAGTGTGATGGGGACTGATCAGTCAGAGAGCATTAATACCTCAAATGAGACAGAATACTTAAAACAGAAAATCCATGACTTGGAAACTGAGCTGGAAGGCTACCAGAATTTCATATTTCAGCTTCAAAAGCACTCCCAGTGCAGTGAGGCCATAATTACAGTTTTGTGTGGGA
>4781145424457
GATGGAACCAGGTGAGGAGCTGGAAGAGGAGGGCTCTCCAGGTGGCCGTGAGGATGGCTTCACCGCCGAGCACCTGGCTGCAGAGGCCATGGCAGCTGACATGGACCCCTGGCTAGTGTTTGATGCCCGCACAACGCCTGCCACTGAGCTGGATGCCTGGCTGGCCAAGTACCCACCATCCCAAGTTACCCGCTATGGGGACCCCGGTTCACCCAACTCAGAGCCTGTGGGCTGGATTGCAGTGTATGGGCAGGGCTACAGCCCCAACTCCGGGGACGTGCAGGGCCTGCAGGCAGCCTG
>4792414331457
ACCAGAAGGACGGCTACCGCAAAAACGAGGGCTACATGCGCCGCGGTGGCTACCGCCAGCAGCAGTCTCAGACGGCCTACTGAGCTCTCCACTCTGTTTCCCGCCTGGGCCATCCAACCTTGAAGTCCTAAACCACACCTCAGTCACTAAAGGTCTGTTTAAAGTTGTTCTGGTTGATTGCTTGTTGCCACAAAGGTGTGTTGAGCCCATTCATTTGCTGATTATATTTCTGAGCTGCTACCACATGACAGACACAAGGCTCAGATGAAGAGGTGAATTGAACACGTTCCTGACCTCAAA
>48037707100
CTCTGCCTGTGCGACCGCCGCCCACCCGAGCCTATCTGGGCTGCGTCTTCTCGCCGCTGCTCTTCGTGGCCCAACGCCCCAATCCTTGCGTGTGCTTGCAGTCCCACCCCACACTCAGCCTTGTGTCCCTCGATCCAGTCTCCGACTTCCATTTCCCACCCTAAACCGCCTACCCGGTGTCTGTTCCCCGCCCGGTTGTCCTCGCCCTGCTGCGCTGAGTGTCCCCTGTTAGCCTCGACCCCATGGCGCTGCAGACGCTGCAGAGCTCGTGGGTGACCTTCCGCAAGATCCTGTCTCACT
>481734223857
GCGAAGCGATGTGCAGCCCCAGGAACGGGGAGGCGGCGGGCGGGGACGCGGCCCCCCCTCCCAGGCCGCCGCTTTCTCGCTCCGCCATTCTCGGGCACAGCCCTGGCCATCCGGGCGGAGCGCGGCGCGGAGGAGGCGGCGGCTGCGAAGGAGGCGGAGGCGCGGCGAGAGGGCAGCCGCCGCCGCGGAGTTCGGGCTAGGCGGGCGCACCTGTGTCTGGCAGGGCGCGGCACAGCACCGCGCACGGCCCGCGGGACTGGCGAGAGCGCCCCGCGCGCGCCCCCGGGACCCGGCCGGGGT
>482219362851
CGGCGGCGGCTGCTGCTGCTGCCGCCGCGGAGGCAGACAGACCGGGCGCTGCCACCGCCGCCCTCCCCCGGCTCCATGCCGCCGCCGCTGCCGCCTCCTCCTCTCCGGCGAGGGGCGGGGGGCTCCGGCCCGGGGTGGGCACCATTCCTCGCAGCGCCGCTCCCCTCCCTGCCCTCCGCCCGGGCGCTGGAGCCGGCGAGGGCACCCGCCGCCTCCTAGGAGTGCACCCTCCGCGCGCCCTGCCGGAGCGAGGGGGCGGGCGTGGGCGGACGTCGGGGCAGCGGGGACCCCGCGCGGCTG
>4831849910232
TAATACAAGAATCTCCAGAGGAAGGAGTCAGATGGTCCATAATGAGCTTGACAGGCATTTCTTCCAAAGACGCTGGGGATTACAAATGTAAGGCCAAAAATCTGGCTGGGATGTCAGAAGCTGTGGTTACTGTGACAGTGCTTGGCATTACCACAACTCCAATACCACCAGACACTTCTGAAAGAACTGGAGATCATCCTGAGTGGGATGTCCAGCCGGGATCTGGAAGATCTACATCTGTATCTAGCGCATCATCATATCTTTGGTCCTCTTCCTTCTCCCCCACATCTTCTTTTTCTG
>484177634789
GAGGGTTCCCCTGGTCTTAAAAGGGGCCCAAGCCCCCATTCTGGCACACCCCACTCCACTGTCCTGGCAGCAGCAGGTGTGGCCAATGGAGGGGGGTGCTGGCCCCCAGGATTCCCCCAGCCAAACTGTCTTTGTCACCACGTGAGGCTCACACCTTTCATCCTTCCCCACCTTCCCTAGTCCCTGCACTAGGTTGGACAGCCCCCATTGGCTACAGGAAAGCGGGAGGGGTGTGAGTCCCCTACTCCCTCTTTGCAGTGGCCCCAGCCCCCTTACCGTCTGCCTGGGATCTGAGTACAT
>4852381840251
AGTTCCTCCAAGAAAACTACCCAATTTGTGATCTCTCGGAAAATGGAAGAGACTGGAAGTCGTGTGTGACCTCCATCAACAGCGGTATCCGTAGCCTTAGACATGACGTCAGAAGGGCTGAAGCCAGGTCTCAGTCGCTTCCAGCAGTGACCCCTCCAGAGCTGGAGCAGGAGTCAAAGCCAGGAGATCCCGACGCCACTGACCCAAGCACCTGAACGGCAGCTGCCAAACTTTTTTTTTTTTTTTAACTGTTAAGACTATTTTGTAAGTTTCTCAAGTTCTAATTCCAAAATCAGCCTG
>4862455422127
TCGTTCTCATTTGGGTGTCTGCACTGTTGGAAGCTACTGCACTGTGTTTCCACGCAGACAGAGTACAGTGGGAAAGGCTTTCTCCAGCTGATGGATGGCTGTTCTCTTTATTTGGAGTATCTTACTGGTTATGTAAGCGACCTCGAGAGAAATTATCCTGACCCAGATCGGAGGATGCAGTAGTGCTTCAGCTGCAGGATTTCTTAGTCGTTAACACCACAGTGCTGATGACAAAGAGCGAGTTGTAATCCTCATCACTGCCAGGGCTGAGCCAGAGCAGACAGAAAATCGTCATTTGCT
>48770912764
GCGCTCCGCTGAAGGGGCAGGGGCTAGGCTGGGAGACGACGAAGGAACAGGCGTTTCTGACGAGCGGGACGCAGTTCTCGGACGCCGAGGGGCTGGCGCTCCCGCAGGACGGCCTCTATTACCTCTACTGTCTCGTCGGCTACCGGGGCCGGGCGCCCCCTGGCGGCGGGGACCCCCAGGGCCGCTCGGTCACGCTGCGCAGCTCTCTGTACCGGGCGGGGGGCGCCTACGGGCCGGGCACTCCCGAGCTGCTGCTCGAGGGCGCCGAGACGGTGACTCCAGTGCTGGACCCGGCCAGGA
>4882215817071
GAAAGGAATAATGCTGACAGCATGTCTGCACATTCCATGCTCTGTGAACGAATCGCCATAGCCAAGGAACTGATCAAGAGAGCAGAATCACTTTCTAGATCAAGAAAAGGTGGCATAGAAGGTGGTGCAAAGCTGTGCAGCAAATTGAAGGCAGAATTAAAATTCTTGCAGAAAGTAGAAGCTGGGAAAGTAGCTATTAAAGAGTCTCATTTACAGAGCACTAACCTAACACACCTGAGAGCCATTGTGGAATCAGCAGAAAACCTGGAAGAAGTTGTTAGTGTTCTTCATGTCTTTGGT
>489829027160
GGTGAAGGCGAAGGGCGCAGTGCAGTGCGCAACCCCGCGGGCAGGGCTTACTTACCTTGGGTGGGTCGAAGAGCTCCAGCACGCGGTCGGGGCCATCGGGGCCCGGGGCCCGGCGCAGCGCCAGCCTCCCGCGCTGCCAGCGTGCCCCGCTGTCCATGGAGGCCTCGTCGGCCAGGCTGTAGCGCAGCACCGCCTCCTTCAGCGCCTCGGGTGGCGGCTCCCGGGCCAGGCTCCAGGGCAGGAACTTCTTGGCCAGGCCAGGCCGGGCGGGGGTCTCAGCAGCCTCTCCGGGGGTCCCGG
>490840924199
TGCTCAGGAGCTGTCCCAGGAAATCAAGGCTTTTCTGACTGGCGTAGACCCCATTCTGGGCCACCAACTCTCAGCCCGGGAACATGCTCGCTGTGGTCTTCTCCTGCTCCGTTCTTTGCCACCTGCTCGGGCTGCTGTGCTTGACCACTTGAGAGGTGTCTTTGATGAGAGTGTCCGGGCCCACCTGGCTGCCCTGGATGAAACCCCTGTGGCTGGTCCACCTCACCTCCGTCCACCTCCACCCTCTCATGTCCCTGCTGGTGGACCTGGTCTAGAGGATGTGGTTCAGGAAGTGCAGCA
>491155203957
GGCCCGCGCCCGGCCTCCGCGGCGCCGCCTCCCAGCCCAGAGCCCAGCGCTCAGGAAGGTGCGGGCGGGGGAGAAAGCAACACCATTGTTTTTCAGGCGCCTCCATTTGCCCCCGAGCCGAGCCGTGGCTTTCCGGATGATCGGGAGACGCGGTCTGGACGGGCCGGGAAAGGAGCCGGGCGCCTGCGGAGACCCCGCCTCAGCGAGTACGCCCGGCCGGGCGGGCTGGGAGGATGAGGACGGCTGCCCTGGACTTCCGCCGCCACAGGAGGGTTTTCGGCCGGACGCCGGGAGGGAGCT
>492181992094
ATTCCGTGCTTGTGGTGAAGGCGAGGCAGCCAAAGCCTTTCTTTGCTGCCGGAAATACATTTGAGATGACTTGCAAAGTATCTTCCAAGAATATTAAGTCGCCACGCTACTCTGTTCTCATCATGGCTGAGAAGCCTGTCGGCGACCTCTCCAGTCCCAATGAAACGAAGTACATCATCTCTCTGGACCAGGATTCTGTGGTGAAGCTGGAGAATTGGACAGATGCATCACGGGTGGATGGCGTTGTTTTAGAAAAAGTGCAGGAGGATGAGTTCCGCTATCGAATGTACCAGACTCAGG
>49342817963
GAATAAGTTCCCCTGTCAGTGGAGGATGGGATACTTCAACCTGGGGGTTGAAATCAAACACTGAACCTCAGAGTCCACCAATAGCCTCTCCTAAAGCAATCACAAAGCCAGTTCGGAGGACTGTGGTCGATGAATCTGAAAATTTCTTCAGTGCCTTTCTCTCGCCAACTGATGTCCAGACCATTCAGAAGAGTCCAGTGGTATCAAAACCTCCAGCAAAATCACAACGACCAGAAGAAGAAGTGAAAAGCAGCTTACATGAATCCTTGCACATTGGCCAGTCAAGAACTCCTGAAACAA
>4942541030212
TGGATGATCTCTTCAGGGAAGCAGATATCGAACCCAATGGCAAAGTGAAGTATGATGAATTTATCCACAAGATCACCCTTCCTGGACGGGACTATTGAAGGAGGAGAATGGGAGAGCCTCCCCTGGGCCTGAAAACTTGGAGCAATTAATTTTTTTTAAAAAGTGTTCTTTTCACTTGGGAGAGATGGCAAACACAGTGGCAAGACAACATTACCCAACTATAGAAGAGAGGCTAACTAGCAACAATAATAGATGATTTCAGCCATGGTATGAGTAGATCTTTAATAAAAGATTTGTATT
>495901132608
TCTGGGCCGGGGCCCTGTGCCGCTGAAGACATGGAGTTTGTGTCTGGATACCGGGATGAGTTCCTTGATTTCACTGCCCTTCTCTTCGGCTGGTTCCGAAAGTTTGTGGCAGAGCGTGGAGCTGTAGGGACTAGCCTTGAGGGCCGCTGCCGGCAGCTGGAGGCCCAGATCAGAAGGCTACCCCAGGACCCTGCCCTTTGGGTGCTCCATGTCCTGCCCAACCATAGTGTGGGCATCAGCCTGGGGCAAGGGGCAGAACCAGGTCCTGGACCAGGCCTGGGGACTGCCTGGCTCCTGGGA
>4962149227105
ACTCAGTGACTATCTCTTCACGCTAGCCAGATATGCAGCCATGAAGGAGGGGAATCAAGAGAAAATATACATGAAAAATGACCCATCGGCCGAGTCTGAGGGACTCTGAAATCACAGAAAGTGGGAGCTTGGAGGATCCCTCCATGGCGATGGCCGTGGAGAGAGGAGCTTGCCCTTCTGGGGTCCTGGTTCCTGAAGAGCTCACCCAGAGAGGCTCAAAGCAGCCTTTTGTCCCAGCTCAGCTTTGATCTACACCTCTTGCCACCTTCCTCAAGGGACTGTGACCCTTTGGGGATTCTG
>497308312088
GTGGTTGAAAATCTCCTTAACTATTGCTTCCAAACATTTTTGGATAAGACCATGAGTATTGAATTCCCCGAGATGTTAGCTGAAATCATCACCAATCAGATACCAAAATATTCAAATGGAAATATCAAAAAACTTCTGTTTCATCAAAAGTGACTGCCTTAATAAGAATGGTTGCCTTAAAGAAAGTCGAATTAATAGCTTTTATTGTATAAACTATCAGTTTGTCCTGTAGAGGTTTTGTTGTTTTATTTTTTATTGTTTTCATCTGTTGTTTTGTTTTAAATACGCACTACATGTGGT
>4981285336623
GCTATGGGTACACAACGCCACTGACTGATGCGGGCAAGGCCTTCTCCATCGCCTTTGCGCTCCTGGGCGTGCCGACCACCATGCTGCTGCTGACCGCCTCAGCCCAGCGCCTGTCACTGCTGCTGACTCACGTGCCCCTGTCTTGGCTGAGCATGCGTTGGGGCTGGGACCCCCGGCGGGCGGCCTGCTGGCACTTGGTGGCCCTGTTGGGGGTCGTAGTGACCGTCTGCTTTCTGGTGCCGGCTGTGATCTTTGCCCACCTCGAGGAGGCCTGGAGCTTCTTGGATGCCTTCTACTTCT
>499639821373
GTTTGCAGAGGAGTACCTGAGGCCGTTCCTACACTCCGCAAATAAGCACTTCATGACAGGCTACCGAGTGATCTTCTACATCATGGTGGACGCCTTCTTCAAGCTGCCTGACATAGAGCCCAGTCCTCTTCGAACGTTCAAAGCATTTAAAGTGGGCACCGAGAGGTGGTGGCTCGATGGCCCCCTGGTGCATGTGAAGAGCCTGGGTGAACACATCGCCAGTCACATCCAGGACGAGGTGGACTTCCTCTTCAGCATGGCTGCCAACCAGGTCTTCCAGAATGAGTTCGGGGTGGAGAC
>500183116872
ATGAAAATGGAAAAGGCTGCTAAGTGGAAAGGAAAAGCTCCATTGCCATCAGCTACAAAACCTTCATGAAGACTATTGGAGAAATTAAAACCATCATCCAAGTATCTTTTTCATGTTTATTTAAATGTAATAATACAGTTTATTTTTCCTGAAATTATTTACTTTTTTTTTTTACTGTATAAATGTCTTTTGGGATGTTTCCTTAATTTATTTAAATAACTAAAAATGCCTATTACTTTTGTCAAAACTCATAATTTACTACTTTGTATGTACCTTTCTTTCTCCTGACAAATGAGGTTA
>5011961713085
AAATCTTACAGGCTGGTGTTAAAGGAACTTCGGAATCCCTTAAAGGTGTGAAACGCAAAAAGATCGTAGCTGAGAATCACCTGAAAAAAATACCAAAATCCCCACTGAGAAATCCTCTTCAGGCAAAACATAAACAAAATACAGAAGAGTCATCTTTCGCCGTTCTTCATAGTGCTTCGGAGTCTCACAAGAAACAGAATTATATTCCTGTAAAAAATGGGAAGCAGTTTACCAAACAAAATGGAGAAACACCTGGAATAATTGCTGAAGCCTCAAAATCTGAAGAATCTGTCTCCCCAA
>502128123621
GCCCTGGTATGCGTCCACCACTAGGCTTAAGAGAATTTGCACCAGGCGTTCCACCAGGAAGACGGGACCTGCCTCTCCACCCTCGGGGATTTTTACCTGGACACGCACCATTTAGACCTTTAGGTTCACTTGGCCCAAGAGAGTACTTTATTCCTGGTACCCGATTACCACCCCCAACCCATGGTCCCCAGGAATACCCACCACCACCTGCTGTAAGAGACTTACTGCCGTCAGGCTCTAGAGATGAGCCTCCACCTGCCTCTCAGAGCACTAGCCAGGACTGTTCACAGGCTTTAAAAC
>50357114721
AACTATGCTGCCATGAAGCTGGTGAAGCCCTTCAGCTGAGGACTCTCCTGCCCTGTAGAAGGGGCCGTGGGGTCCCCTCCAGCATGGGACTGGCCTGCCTCCTCCGCCCAGCTCGGCGAGCTCCTCCAGACCTCCTAGGCCTGATTGTCCTGCCAGGGTGGGCAGACAGACAGATGGACCGGCCCACACTCCCAGAGTTGCTAACATGGAGCTCTGAGATCACCCCACTTCCATCATTTCCTTCTCCCCCAACCCAACGCTTTTTTGGATCAGCTCAGACATATTTCAGTATAAAACAGT
>5042126937962
GGGAGAGGGAGCTCTCGGGTCGGGGCTAGGGAAGGCTGACCCCGCTCGGCCCGGGTGAAAGGGCGGTGACGGCACTGGGTGGGGCCGAGCTCCAGGGCTGGCTGCTGGGCTGCTAAGGGAACTGTGAGCCGCTCAGAGCCGCGCGCCTCCCGGGCGGGGCGGGGCCGGCCGTGGGAGTCCGCGCGTGCCCGCGCCGAGCTGCCTGCTCCGGCGGCTTCGCTGCTAGCTCGCGGCGACGTCGGGCCGATTTTCCCAGGATGACAGAGCTGAGGCAGAGGGTGGCCCATGAGCCGGTTGCGC
>505842732451
ACGCTGGGAGCTGCGGACGGCGGGCGCGGGCTGGGCCGGGTCTAGTGGCGGCCGCACACCTCGCGTCGTCTGGGGCAGTGTTGCGCGTGCGCTGATGACAGGCCCGACACGCCCCTCTTACGTCCGCGAACCCGTCTTCGCTCAGCCTCTCGCAGCTTTGCGCTCGTGGGAGAGTCCCGCCTCCTTCTGCGAACCGCACCACCCAGATCCCGGGGTGCGCGGAGGGCGCGTCTCTGACGGAAGCCGGGGCGGACGGTCGGAGTCCGGAAGAAAAACAGTCCGCGACAGCTAGGCGCGTGA
>5061576830158
GTCTTGGCCACTCTGCTGAACTGGCATTTGCTGTGGAGCCAAGTGATGATGTTGCCGTCCCCGGGCAGCCTATAGTGCTGGACTGCAGGGTGGAGGGGACCCCTCCAGTGCGAATCACCTGGAGGAAGAATGGGGTAGAGCTGCCAGAGAGTACCCACTCCACCTTGCTGGCCAATGGGTCCTTGATGATCCGTCACTTCAGGCTGGAGCCGGGAGGCAGCCCTTCGGATGAAGGTGACTATGAGTGTGTGGCCCAGAACCGCTTTGGGCTGGTGGTCAGCCGGAAGGCTCGCATCCAAG
>507641841169
AGACCTGTGTCGGAGATGGCTCTCCTATATTGATGAAGCTACTATGTCAAATGGCAAGTAGCTCTTTCCTGCCTGCTTCTCAGCTCATTTGGAAAAATACTGCGCAAAAGACATTGAGCTCAAATGATGCAGATGTTGTTTTCAGGTTAATGGACACGCAAAGAAACCACAGCACATACTTCTTTTCTTTCATTTAATAAAGCTTTTAATTATGGTACGCTGTCTTTTTAAAATCATGTATTTAATGTGTCAGATATTGTGCTTGAAAGATTCTCATCTCAGAATACTTTTGGACTTGAA
>508301612782
GTCTCCTACTCCCTCCCTCCAGTACTGCGAGAACTGTGACACCCACTTCCAAGATTCCAACCACCGCACATCCACTGCTCACCTGCTGTCACTGTCGCAGGGTCCTCAGCCTCCCAACCTTCCACTTGGGGTGCCCATCTCCAGCCCGGGCTTCAAACTGCTGCTGAGGGGGGGCTGGGAGCCAGGAATGGGGCTGGGACCCCGGGGTGAGGGCCGTGCCAATCCCATCCCCACTGTCCTCAAGAGGGACCAGGAAGGACTAGGCTACAGATCAGCACCCCAGCCCCGAGTGACACATTT
>509259631556
GCACTTTGAGGTGAATGACCGGAAGGACCCCCAAGAGACGGCCAAGCTCTTTTCAGTGCCAGACTTTGTAGGTGATGCCTGCAAAGCCATCGCATCCCGGGTGCGGGGGGCCGTGGCCTCTGTCACTTTCGATGACTTCCATAAGAACTCAGCCCGCATCATTCGCACTGCTGTCTTTGGCTTTGAGACCTCGGAAGCGAAGGGCCCCGATGGCATGGCCCTGCCCAGGCCCCGGGACCAGGCTGTCTTCCCCCAAAACGGGCTGGTGGTCAGCAGTGTGGACGTGCAGTCAGTGGAGCC
>5102432019988
GTTATATGTCACCACACCCATCTCCATTAGGAGCCCCAGAGCACGTCTCCAGCCCTATGTCTGGAGGAGGCCCAACTCCACCTCAGATGCCACCAAGCCAGCCGGGGGCCCTCATCCCAGGTGATCCGCAGGCCATGAGCCAGCCCAACAGAGGTCCCTCACCTTTCAGTCCTGTCCAGCTGCATCAGCTTCGAGCTCAGATTTTAGCTTATAAAATGCTGGCCCGAGGCCAGCCCCTCCCCGAAACGCTGCAGCTTGCAGTCCAGGGGAAAAGGACGTTGCCTGGCTTGCAGCAACAAC
>5111957231169
GCTGCGCGGAGGGCTCGGCGATCAGCGGCGGCGGCGGCAGTGGGGAGGCCGCAGCGCCATGGGGGGGCGTTAGACAGGCTGCGGCGGCCGAGGCGAGGGGCGGCAGCGGTTATCTGGTCCGCGGCGACCTTCGGCCGGGCCCGGGGGTGGGAAGGCCTGGGGCGGGGGTCGTCCCTGGTTGCACGGGGCCGCGGGGCGGGGCTCGCCGGCCGTCGGGGTGCAGGAGGCCTGGGCCGCTGAAAGGAGAAGGCGCCGTCGGTCGCCAGGCCCTGCCGCCGGGCCGCTTGACGACGACGCTCC
>5121892417110
CTGCTCCCGGAACTGACCAACCCTGATGAGCTACTGTCCTACTTGGGCCCACCCGACCTCCCTACGAACAACAATGACGACCTGCTTTCTCTGTTTGAGAACAACTGATCCTGTGTTTACCCCAAGCCCGGCGGGGACACGCTCACAGATGTCACCACAGCCCTGCCCTTCATGCCCAGCCCCATGGGACACCCGGTGGTCTTTCCCAAACCTCCCCCAAAACACACCTGGAGCCAGAGCCTTCTGCCGCCAGCCCTGCCCCTGAATTGGAAGCAGCCCTGTGCTCGATGGGAGGGGCTC
>513219911997
AAGCTGCTGATGGGAGCTCCACCCTGGGAGGGGGTGCCGGCACCATGGGATTGAGCGCCCGCTACGGACCCCAGTTCACCCTGCAGCACGTGCCCGACTACCGCCAGAATGTCTACATCCCAGGCAGCAATGCCACACTGACCAACGCAGCTGGCAAGCGGGATGGCAAGGCCCCAGCAGGTGGCAATGGCAACAAGAAGAAGTCGGGCAAGAAGGAGAAGAAGTAACATGGAGGCCAGGCCAAGAGCCACAGGGCGGCCTCTCCCCAACCAGCCCAGCTTCTCCTTACCTGCACCCAGG
>5141678423613
GGATATTATGATATAAATAGTGAAGTGTTTTTAAGTTTGCCTTGCATCCTTGGAACCAATGGAGTATCTGAAGTTATCAAAACCACACTGAAAGAAGATACAGTTACTGAGAAACTCCAAAGCAGTGCATCCTCAATCCACAGTCTCCAACAACAGTTAAAACTTTGATTCTCAAATGCAATTTGAGAGGCTGGACTTCTACCTAAAGGGAAAAGTCATTTAATTTTACCTATATATAGGTTTGAGGATTTCTGTATCCTGCTACTTACTTTTACAAACTGCTTGGTTAAAGTAGAGGGT
>515430924850
AAAAACAGTTGGTGTTTTCTGTTGTGGACCCAATTCACTATCCAAGACTCTTCATAAACTGAGTAACCAGAACAACTCATATGGGACAAGATTTGAATACAATAAAGAGTCTTTCAGCTGAAAACTTTTGCCATGAAGCAGGACTCTAAAGAAGGAATGAGTGCAATTTCTAAGACTTTGAAACTCAGCGGAATCAATCAGCTGTGTTATGCCAAAGAATAGTAAGGTTTTCTTATTTATGATTATTTAAAATGGAAATGTGAGAATGTGGCAAGATGACCGTCACATTACATGTTTAAT
>516109110791
GATTAAATCGGAAGATTTTATACTCACTGATTGACTCTGCTGATGGGCAGTTCTCCATTAACGAATTATCTGGAATTATTCAGTTAGAAAAACCTTTGGACAGAGAACTCCAGGCAGTATACACCCTCTCTTTGAAAGCTGTGGATCAAGGCTTGCCAAGGAGGCTGACTGCCACTGGCACTGTGATTGTATCAGTTCTTGACATAAATGACAACCCCCCTGTGTTTGAGTACCGTGAATATGGTGCCACCGTGTCTGAGGACATTCTTGTTGGAACTGAAGTTCTTCAAGTGTATGCAG
>5171679834811
GTATGGTGAACCGTGAAGTATTAGAACAAGTGGAGCGAGGATACAGGATGCCGTGCCCTCAGGGCTGTCCAGAATCCCTCCATGAATTGATGAATCTGTGTTGGAAGAAGGACCCTGATGAAAGACCAACATTTGAATATATTCAGTCCTTCTTGGAAGACTACTTCACTGCTACAGAGCCACAGTACCAGCCAGGAGAAAATTTATAATTCAAGTAGCCTATTTTATATGCACAAATCTGCCAAAATATAAAGAACTTGTGTAGATTTTCTACAGGAATCAAAAGAAGAAAATCTTCTT
>51836884946
GGTCCCATGCCCACAGCACTGGTAGGAGCCCCGCTCCGGCCTCCCTATCTCTGCAGCGGCTTTTGGAGGCACTGTCGGCGGAATCCAGGAGCCCCGACCCCAGTGGTTCCAGTGCGGGAGGCCAGCCCGTTCCTGCAGGGCCTGGGGAGAGCCCACATGGGTGGGAGTCCCCTGCCCTGAAAAAGCTCAGTGCAGAGGCCTCGGCAAGGCAGCCTCAGACCCTAGCTTCCTCCCCAAGATCAAGGCCTGGAGCAGGTGCCCCCGGTGTTGCTCAGGAGCAGTCCTGGCTGGCCGGAGTGT
>5191015339201
GAGCTGCGGGCGTCTTTGGAGACACAGCGTGCTCAGAGCAGTCGACTCTGCGTGGCACTGAAACACGAGCAGACGGCCAAGGACAACCTGCAGAAGGAGCTGCGTATCGAGCACTCACGCTGCGAGGCCTTGCTGGCTCAGGAGCGGAGCCAGCTCTCTGAGCTCCAGAAGGACCTTGCGGCTGAGAAGAGCCGCACCCTGGAGCTGTCAGAGGCCTTGCGGCACGAGCGGCTCCTGACCGAGCAGCTGAGCCAGAGGACACAGGAGGCTTGCGTGCACCAGGACACACAGGCCCATCAC
>5206797276
ATGCAGCCGTCTGATGAGGCCACAACCCCTAGGCCCCTCAGGAGCTTTGCAGAGAGGAGGACGTGTACTCCAGGCGAGGCCTCTGGACCTGTGTTCCTGTGCCAAAGTCCTGTCAGGCTGGTGGGCACCAGGAAAGGCCTGCACCCTCTTCCTGCTCTCCCAGGAAGCCAGCTCCCTGAGCTCCTGAGCCAGCCGGAAACTCTTCCTCCAGCCTTCCGGGGAGAACATCCCTCCCATTCTGGGAAAGGAAAGCAGCCTCCAGGGAAATGTTTTCTGCCTTCCTGCTTCTAGAACCACCTC
>521841214027
TTATATGTGGTCATTTGAGAAAGCTCACCTCAGCATGGTTCAGATAATTACAGGACAACTTGTTGAGTCCTTTGATGAAGAATTTAGAACTCTCTATGCCAGATCCTGTGTCCCTAGTTCATTTGCTCAGGAAGAATCAGCAAGGGTGAAGCATGGAAAAGCCCTCTGGGAAAATGGCACTTACCAGCATTCGGTGTCTTCATTAGCATCTGTTTCCAGCCAGAGAAACCTTTTTGGTAGACAAGACAAGATTCATAAACTAGATTCCAGTTACTTCAAAAACAGAGGGATATATACTTT
>52241372307
GAAGGCAATGAAAGAGAGCTACTACAGCAACAACTCCAGGAGGCCAATCGAAGAGCCCAGGAATACCGACACCAGCTCCTAAAGAAAGAGCAGGAAGCAGAACAGTACCGTCTTAAGCTGGAGGCCATAGCCCGACAGCAGCCCAATGGAGTTGATTTCACCATGGTTGAAGAGGTGGCTGAGGTAGATGCTGTAGTAGTCACAGAGGGGGAGTTGGAAGAGAGAGAGACAAAAGTGACTGGGTCAGCAGGGACCACAGAGCCTCACACTAGAGTTTCCATGGCAACTGTTTCATCTTAA
>5231705127062
CAAGGTTTGCAGCCGCCACGGCCGCTGCTGCGCTCCGGTGCAGGGCAGGCTGGCGCCGAGCGAACCAGGGCCGGGAACTGGGAGCCGGGAGCCGGGAGCCAGCTGCCCGCGGAGCTGCGGCGGCGGCGGCATCTGGGGTGGTCTCAGTCCCACGAACACCGTGGCCGGCGCCCGGTGGCTACTGCGCCCAGCGGGGCTCAGGGAAGAGCGGTCTAGACACTTTTTATTTTGGAAGAAAGGGGCAAGCCCCGGCGGGAGCTTCCTTCCCGGCCTGGCTCGCTCCCCATTGCGCCCAGCTCC
>524874719673
GGATGTTAAGGCACTGAGGGCCAGAGCACTTGTTCTCATCAGCATCATCATCAGCCTCAGCATCATTGTCACCGTAATCAGCATCATTGGCATCAGCATCATCAGCATCACCACCCTCATCATCATCAGTAGCATCAATATCACTATCATCAGCATTAGCATCAGCATCATCAGCAGCATCAGCACCATCAGCATCATCGTCATCAGGATCATCAGCATCATCAGCAGCATCACCACCATTATCAGCATCAGGATCACCATCTAACATTTTTTGAGGGCTTCAAATGCACAAGGCACTGG
>525260221999
GAGATGTGTATAAGCTGTTGCTACGATACTACAATGAAGAATGCAGAAACTGTTCCACCCCTGGACCAGACATCAAGCTTTATCCATTCATATACCATGCTGTCGAGTCCTGTGCAGAGACCGCTGACCATTCAGGGCAAAGGACAGGGACCTGAGGAGCCGAGCGAATAGCATCTCCTCCCACCTCCCACCAGAGACGTCCTGTTTGAGCTGTCAGGTGTAATATATGAATTGACTTAAGTTAATATAAATGTGTACATAATCCACATTTGTAGTCAAGGACGCAATCTCTTCCACACA
>52648303717
GCGTTCCTGAGGGGGTCCGAGACTTGCCTCCTGGGGTGGCCCTGCCCCTGGAGTCCAACCTGGCCTTCATGAACGGCGTGAGCTTCACCAAAGGCTGCTACATTGGCCAGGAGCTGACGGCCCGCACCCACCACATGGGCGTCATCCGCAAGCGCCTCTTCCCTGTCCGGTTCTTGGACCCCCTTCCCACCAGTGGCATCACCCCTGGTGCCACGGTGCTGACTGCCTCAGGACAGACTGTGGGCAAGTTCAGGGCTGGCCAGGGCAACGTGGGGCTGGCCCTGCTGTGGTCAGAGAAGA
>527194875390
ATACCAGAATTGCTGTTAACAAATAAAATACTGGCCAGATGTGTTGGTTCACGCCTGTAATCCTAGCACTTCGGGAGGCTGAGGCGGGAGGATTACTTGAGCCTAGGAGTTTGAGACCAGCCTGGGCAACATAGCAAGATCCCATCTCTACAAAAAAGTGAAAAAGTTAGCTGAACAAGGCGGCATGCACATGCTACTCCAGACGCTGAAGTGGGAAGATCACTTAAGTCCGAGAGATCGAGGCTTCAGTGAGATATGGCTGAGACACTGCTCTCAGCCTGGATGACAGAGTGAGAACCT
>528132966701
GTTACCAACATCAAGAAGACACTCAAAGCCACCGCATCCTCCTCGGCTCAGGAGATGGAGCAGCAGCTGGCTGAACGGGAGTGTCCCCCTCACGCTGAGCAGAGGCAGCCCACCAAGAAGATGTCCAAAGTGAAAGGTCTGGTCTCCAGCCGCCACTAGGGCCGGCTGGGGCAGCTGGCACTCACCAGGCCTGGGTCAGGTGGGGAGGGGACACCAAGGGCCCATTTCCTCCCCTCTCTACCTGCAGTGAGTTCCAGACCTGCCCGTCCCCTCACCAGCGCCTCCCCACCCTGTTGGTAC
>529400939059
TTATGGGAGAGCTGTTCATTCCCAGTGTTAATCTTGTAGTCGCTGAGAATGAACCTTGTGAAGTTACTTGTCTACCCTCACACTGGACCCGGCTCCCGGATATTTCCTGGGAGCTCGGTCTCCTGGTCAGCCATTCAAGCTATTATTTTGTTCCGGAGCCCAGCGACCTTCAAAGTGCAGTGAGCATCCTGGCTCTGACCCCACAGAGCAATGGGACTTTGACTTGCGTGGCTACCTGGAAGAGCCTGAAGGCCCGCAAGTCTGCAACTGTAAATCTCACTGTGATTCGGTGTCCCCAAG
>5301046434231
TCACAGTACAAGAGTCACTTTGTTGCAGCCAGTTTAAGTAATCAGAAGGCTGGAAGTTCTGCTGCTGGGGCAAGTGGGTGGACTAGTGCAGGGAGCTTGAATTCTGTTCCAACTAACTCAGCACAACAGGGCCATAACAGTCCTGACAGCCCCGTCACCAGTGCCGCCAAGGGCATCCCAGGCTTTGGCAATACTGGCAACATCAGTGGTGCCCCTGTGACCTACCCGTCTGCCGGAGCCCAAGGAGTCAACAACACAGCTTCAGGGAATAACAGCCGAGAAGGGACTGGGGGCAGCAAC
>5311600429919
CACTGCCCCTAACTTCAGAGATGCTGATTGCAGTTAAAAAATCAAAAAGAAATGATGTGAATCAGAAAATACCATGTTGTATTGAAAGCAAATCAAATAGTGTAAACACCATCACCAGAACTCTGTGCGAACAAGCTCCCAAGAGGAGGGCAGCTTGTAACTTACAAAGGCTGTTAGAGAACTCAGAGCATCAGAGCATAAAGCATGTGGGATCCAAAGAGACACATTTGGAATTCCAGTTTGGGGATGGTAGTTGCAAGCACCTAAACAGTTTGCCAAGGAATGTTTCTCCTGAGTTTG
>532949119812
TGCGTGGTATCAAGAGGTGCATTGAGGCGCTCCTGCAGCCTCCTCCCGGCACGGGACTCCTCACAACCCCCAGCCTCAGCTTCCCTGACAGGGCAGGGGCTCACTCTTCTCCACTCCGGGCCAGGAACGCAGCCTGCTTGCCTTTTGTCCAATTGGGTGCTCTTTCTTTGCGACTGATACAAAGTGGGAACAAACTCCGCTTCCGGTGATGCCCGGGCCCCAGGAGGCTGGGGGAGAAGTGCACGCTGCCCAGCCTTCAACCTGAACTGCCCCCAGCACTTCCGAGCCCCGACCCCTGCA
>533161272864
GCACTTCAGACACCACCTCCAACAACACAGCAACCGTGATTTCCACAGCGCCTCCAGCTTCCTCAGCAGTCACGTCCCCCTCTCTGAGTCCCTCCCCTTCTGCCTCAGCCTCCACCTCCGAGGCATCCAGTGCCAGTGAGACCAGCACAACACAGACCACCTCCACTCCTTTGTCCTCCCCTCTTGGGACCAGCCAGGTGATGGTGACAGCATCAGGTTTGCAAACAGCAGCAGCTGCTGCCCTTCAAGGAGCTGCACAGTTGCCAGCAAATGCCAGTCTTGCTGCCATGGCAGCTGCTG
>534208517369
GTGCTTAACCTGTTCATCGCCCTGCTATTGAACTCTTTCAGTGCTGACAACCTCACAGCCCCGGAGGACGATGGGGAGGTGAACAACCTGCAGGTGGCCCTGGCACGGATCCAGGTCTTTGGCCATCGTACCAAACAGGCTCTTTGCAGCTTCTTCAGCAGGTCCTGCCCATTCCCCCAGCCCAAGGCAGAGCCTGAGCTGGTGGTGAAACTCCCACTCTCCAGCTCCAAGGCTGAGAACCACATTGCTGCCAACACTGCCAGGGGGAGCTCTGGAGGGCTCCAAGCTCCCAGAGGCCCC
>535239832681
CCTGAACAGAAACAGATGGTGGCCCAGCAGGAATCTATCAGAGAAGGGTTTCAGAAGCGCTGTTTGCCAGTTATGGTACTGAAAGCAAAGAAGCCCTTCACGTTTGAGACCCAAGAAGGCAAGCAGGAGATGTTTCATGCTACAGTGGCTACAGAAAAGGAATTCTTCTTTGTAAAAGTTTTTAATACACTGCTGAAAGATAAATTCATTCCAAAGAGAATAATTATAATAGCAAGATATTATCGGCACAGTGGTTTCTTAGAGGTAAATAGCGCCTCACGTGTGTTAGATGCTGAATCT
>5362295223521
CTCATTTGTGTGTTTTCTGAGTCAGCATTAGCTAAATTTTCCAGAAGGCCATCCACAAAGTACAGCCTGGGCGTTCAAGGGACGTCATTCATTTCCCCCAGTGACCTTGACAAGTCAGAAGCTTGAAAGCAGGGAAATCCGGATGTCTCGGTTATGAAGTGGAGCAGTGAGTGTGAGCCTCAACATAGTTCCAGAACTCTCCATCCGGACTAGTTATTGAGCATCTGCCTCTCATATCACCAGTGGCCATCTGAGGTGTTTCCCTGGCTCTGAAGGGGTAGGCACGATGGCCAGGTGCTT
>537904526917
GTATCACAGATGTCGTAAGAATCTGAATCCTCCAAAAGACAGATGATGCGGAGGTTCCTGGGGGAATCAAAGAGAAATGTGCCTCATTTGCCATTTGAGAAAATGCAGTCTGGTGTATTCAGTAATATATAGTAAAGTAATAATGATAAAATATCTTTTCATATATTAGAATGTGTACTTTTATATAAAGTAATTCTGGATTTGACATTCTCATTTAGAGAAACCTATTTTCTTTTTTCTTTTTCTATTTTAGTGTTTCATTTATGTGCGGTCTCCAATTTAGGACTTTTCCATAGTGCC
>5382226424934
GTGACTCCTATAGCAGCAGCCCAGACAGCACACCTATGGGGAGCATTGAGTCACTCTCTTCTCATTCCTCTGAACAAAATAGCACTACAAAGTCAGCTTCCTGCCAGCCCAGGGAGAAATCTGGAGGGATTCCTTGGATTGCAACCCCATCATCTTCCAATGGACAGAAAAGCCTTGGTCTGTGGACAACTAGTCCTGAATCAAGTTCCAGAGAAGATGCAACCAAGACAGATGCAGAATCAGACTGCCAGAGTGTTGCTTCAGTCACTAGCCCAGGAGACGTTTCCCCACCCATAGACC
>5392438728995
GCTCTGAGGACTGCTCAGCTGGCCCAGGCCCCCCTCCCCAGCAGCTGCCCCAGAACCATGGAGAGTCTGAGTGAACTACAGAACCCGCTGCTGCCCAGGAGCCCTGCCCATCTCCATGGCCCCTATCCCTACCCGGAGACCCCACCCAGCTGGTCCTGCCAGGAAAAGCTCTACTCCTACCTCCTAGGTGGCGCTGGGCCTGCCGGAGCCCACCAGCTCCTGGACCCAGGGTCCCTGCAGCTGGCCGTGGAGGCCTGGTACCGGCCCAGCTGCCTCCTGGGGAGAGACAAGGTCAAGGAG
>540186458831
CTGTTCTGGAAGAGATACCAAAATTCAGTCTTTGCTGTCACTTTCTGAGAGCAGTACAGATGAGGAGGAGGAAGATTTTCTCAACAAGCAACATGTCATCACACTACCGTGGTCAAAGAGTACTTAAAGATTATTTGTTCATTACTGTTTCCATTTTGTACCCAGAGTAAAGCAAACAACTGAGAAAAGTAACCAAGTGATTACCTATCCAAGTGCTGGAGATTTTGATTACTAATGTCTTTGATGTTTCAAGGCTACAAACTAATAAAAGTAAAATTATAAGTTCAAGGGCTTATTCTT
>541110440972
GTCCCCACTCTGATGATGGACACGCAGTTCTCTGAATTCACACCGGACATCACTCCCATCATGCTGGCTGCCCACACCAACAACTACGAAATCATCAAATTGCTTGTCCAAAAACGGGTCACTATCCCACGGCCCCACCAGATCCGCTGCAACTGTGTGGAGTGTGTGTCTAGTTCAGAGGTAGACAGCCTGCGCCACTCTCGCTCCCGACTGAACATCTATAAGGCTCTGGCAAGCCCCTCACTCATTGCCTTATCAAGTGAGGACCCCATCCTAACTGCCTTCCGTCTGGGCTGGGAG
>542732432726
GTATGAGTTTGGCCCTGCCATCTTTATTGGCTGGGCAGGGTCTGCCCTAGTCATCCTGGGAGGTGCACTGCTCTCCTGTTCCTGTCCTGGGAATGAGAGCAAGGCTGGGTACCGTGTACCCCGCTCTTACCCTAAGTCCAACTCTTCCAAGGAGTATGTGTGACCTGGGATCTCCTTGCCCCAGCCTGACAGGCTATGGGAGTGTCTAGATGCCTGAAAGGGCCTGGGGCTGAGCTCAGCCTGTGGGCAGGGTGCCGGACAAAGGCCTCCTGGTCACTCTGTCCCTGCACTCCATGTATA
>5431414123092
CCAACGATGGGGATTACTGGCGCCTCCTGAACCCTGGAGAGTATGTGGTCACAGCAAAGGCCGAAGGTTTCACTGCATCCACCAAGAACTGTATGGTTGGCTATGACATGGGGGCCACAAGGTGTGACTTCACACTTAGCAAAACCAACATGGCCAGGATCCGAGAGATCATGGAGAAGTTTGGGAAGCAGCCCGTCAGCCTGCCAGCCAGGCGGCTGAAGCTGCGGGGGCAGAAGAGACGACAGCGTGGGTGACCCTCCTGGGCCCTTGAGACTCGTCTGGGACCCATGCAAATTAAAC
>5442333126669
TTGATGGAAATACCTGGGCACAAGTAATTGCCTTATACCCAACTTTAGTAGAATGCATCACCTGTTCTTCTTCAGAAGTCTGTTCTGCACTTAAAGAGGCACTAGTTCCTTTTAAGGATTTCATGCAGCCACCAGCATCCAGAGTTCAAAATGGAGAATCTTGACCGGCTACAATATATTTGAAAGCAGGAAGATAGTCTAAAAAATGTTTGCTCCTAATTGAGTCTTCTGTGAGAAGGACATTTCTTACTGCAGATAATTCTTGGCAGCTGTTGTTGGCCTCCTTTAAATTCTACTTAC
>5451317938229
ATGCAATGGATCCACTCCTCTCTGGGCTCCATATACAGCAGCAAAGTCATCCCTCAGGATCTTTAGCTCCCCCACATCACCCAATGCAGCCTGTCTCTGTGAACAGACAAATGAACCCAGCTAATTTTCCCCAGCTGCAGCAGCAGCAGCAACAACAACAACAGCAGCAGCAGCAGCAGCAGCAGCAACAACAGCAACAGCAGCAACAACAGTTGCAGGCAAGACCCCCACAGCAACATCAGCAGCAACAGCCACAGGGAATTCGACCCCAGTTTACTGCCCCAACTCAGGTGCCTGTTC
>546239715818
GTCCCCCTGGCCCTCCTGAAAAACCAGAGGTATCAAATGTCACTAAGAACACTGCCACTGTCAGCTGGAAAAGGCCAGTGGATGATGGTGGCAGCGAAATTACAGGATATCATGTAGAAAGGAGAGAAAAGAAAAGCCTGCGATGGGTGAGAGCAATAAAAACACCAGTTTCCGATCTCAGGTGCAAAGTAACAGGACTGCAAGAAGGAAGCACCTACGAATTCCGTGTCAGTGCAGAAAACAGAGCAGGAATTGGTCCACCCAGTGAGGCTTCAGATTCTGTTCTGATGAAAGATGCAG
>547885934197
GTGAAGAGAGCTACTGATACCTATAATTTAGGAATTGCCCTTGAACACCGAAAAGAGATGCTAAACCTCTGGCAGAAGATCCGAGGGGATTTGATTGGGATGGACTCTAGAAATGAGTCCTTTTATGACACCTTTTCTACTTATACATGGTCCTGGAATGTTTGCCAAGAATTACTTTCTCCTAAGGACTTAAGGTTATATGATGCCTATGTGAATAGAAATTCCTCCCATAACTCCAGATCCTCTTCCTCATCAGATACCAGTGAATGTTACACAGACTCAGGAAGAAAAAGAAAACGG
>5481107028027
AACTGAGTTCAAGGCAATTAAAGTCAAGAGCTAAGGAGGGAGGGAGAGGGTTTAGAAATACCAGCATAATAAGTAGTATGACTGGGTGCTCTGTAAATTAACTCAATTAGACAAAGCCTGACTTAACGGGGGAAGATGGTGAGAAGCGCTACCCTCATTAAATTTGGTTGTTAGAGGCGCTTCTAAGGAAATTAAGTCTGTTAGTTGTTTGAATCACATAAAATTGTGTGTGCACGTTCATGTACACATGTGCACACATGTAACCTCTGTGATTCTTGTGGGTATTTTTTTAAGAAGAAA
>549631215014
TCCACATTCCTGTAAATGTGGCAGGAATAAGAAAACCCCAGTTTCCCGCTCTCACCTTTGAGGCCCCCGACAAAGACAGAAAGAAGGAGCTATCCAGGAGCTGATCCTCCTTGCAAAGCTGTGCCTTGCAGAGATGCACGTGTGCATTTCAGCTACATCATGCCGCGCTGTTGTAATACTGTATAAAGACCTCAATCTATCCAGAGTATTTTTATATAATGTTGGATGAGTTAGGATTTGTAATGCTGTTGAAGTTTCTGGGAACACATAATATGTAGCCAGTTTAACAAAGAAGCTGTC
>550800617133
TGTGAGACATCCATGGATGGAGAGGCGGGACTCTGCTGGTGCGTCTACCCTTGGAATGGGAAGAGGATCCCTGGGTCTCCAGAGATCAGGGGAGACCCCAACTGCCAGATATATTTTAATGTACAAAACTGAAACCAGATGAAATAATGTTCTGTCACGTGAAATATTTAAGTATATAGTATATTTATACTCTAGAACATGCACATTTATATATATATGTATATGTATATATATATAGTAACTACTTTTTATACTCCATACATAACTTGATATAGAAAGCTGTTTATTTATTCACTGTAA
>551108782525
GAAAGCTCCGTGGCTTCCTCCGTGTTGGAGACCTGGTGATTGTGGTGACAGGCTGGCGACCTGGCTCCGGCTACACCAACATCATGCGGGTGCTAAGCATATCCTGAGACGCCCCTCCCTCCTCTGGCCCAGCCTACCCTTGTACCCCATCCCTTCCTCCCCAGTCTACGTTCTCCAGCCCACACCCCTCCAAAGCCCCACCTTTAAGTCCTCTCTTCTCTATTCCTGACCCTCCCTACCTGAGGCCTATCTGAGACTATAACTGTCATCTAGCCCCTTCGAGGTTGCCCCTTCCCCATC
>552135547815
AATGATTCCAGCTTCCTCAGTACACTTCATGAAGTCTACTTGCAGGTTCTGACCAAGAACAAAGACAACCACAACCTATGACTGGAGCAGAATAAGTCTAAAGGCAGAGCCCCAGCCTCAGAGACAAATAGGCTTCATCATGGAAACTTCTGAGCAGAACATTGAGTTTGAGAATCCTGAAATTGAGCCTATGAGAAAGAGACTCATTTCTTAAGAATGTTTTCCAAGTGACATTCTCAGTGATAATGGAGGTTTCACTGTGAAGCATCACCAGCAGATCCTTGTTTTGACAAAAAAAAA
>553810237551
GCTCAGTACGTATTCCTGCATCAGTGCATCCTGCGGTTCCTCCAACAGTCAGCCCAGGCCCCAGCCGAGAAGGAAGTCCCGTATGAGGATGTCGAAAACCTCATCTACGAGAACGTGGCCGCCATCCAGGCCCACAAGTTGGAGGTCTAAGTGACGAGGGGGCTGGGTCGGCAGCCCAGGCATCCTCAAGCTCTGGACACCCACTTGAGCCCAGATTCCTGGAAGAGCAGAGGGCTGGGCTCCCAGACTCCTGGGTGCTGTGGGAGGAGGGGGCTGGTATCCCAAACTCTGGTTTCCCCA
>5541057541090
GTTACTATTCGAGCTTCACTTGGACCTCTCCAGTCAAAATTACCAACTGCACCTTTCGGTTGCGCTCCAGGCACTTCTTTTCTTCAGGTCACACCTCCGACATCTCAAAATACAACTGCTAGAAATCCTAGAAAATCTAATGCCAGTAGATCTAAGACAAGTAAGCTTCATGCAACTACATCCACTGCAAGTAAAGTTAATACAAGTAAGCCAAGGGGACGTATAGCTAAGTCCAAAGCAAAACCCTCTTACAAGCAAAAGCGACAGCGCAACAGAAAAAATAAAATGAGCCTTGCTTTG
>555125412497
ATGACCCAGAGGTGCGGGTTCTACATAGCATCGGTCACAGTGCTGCCCCACGCCTCTTCCCACTTGCCTGGACTGTGCTGCTCCTTCCACTTCTGCTGCTGCAAACCCCGTGAAGGTGTATGCCACACCTGGCCTTAAAGAGGGACAGGCTGAAGAGAGGGACAGGCACTCCAAACCTGTCTTGGGGCCACTTTCAGAGCCCCCAGCCCTGGGAACCACTCCCACCACAGGCATAAGCTATCACCTAGCAGCCTCAAAACGGGTCAGTATTAAGGTTTTCAACCGGAAGGAGGCCAACCA
>5561326740123
CTTTTGGAAGAGTTGGCACTTCATTGTCTCTTCAACCTCTGTTATTCTGATGACTGAAGAAAGAACTTGAACCTATGTTATATGATACGAGCACAACTTGAGCTACAGTAAACTACATGACAGTGTTTTGATAATTGTTGTATAAATCGGTATAGCTCCTCTGTCACTTGTCTGTTAAATGCCAGACCTCGTTTCTATGATCTGTTGAATGAATCCTAGACACTTCTGTGAGAAGGCAGGGATTGCACAGTTATGTACATGGTCAATTAAATTTTAACATTAAAGATAATTTAGATTTCA
>557173754257
GACAAGCTCCCAGTGATCACTCAAGAATCTGGCTCTCATTCTAAGAGGCTGTGCTGCCCAGTATGGTGGTTGTGATAAATCTAAACCAGCCCTGCATGAAACAGAGTCCAAGCTGTCTCCCAACAGCCTGGGTTCGGTCCTTGGCTGGCCCAGGCCCAGTTAAGCCTGTGGCCACCAAGCAGCTCATCTGAGCACTTTGGGATGTATTCAGCCTACGTTGCCCTGGAAAAGGAAGCAGGAGATGTCTCCCTGTGGGAAAGGAGAAGAGAAGTTGTCTCTGAGTCCCCTGTCACCAGTTGG
>5581049924505
GTAGGATAATTGCGGACTGAACCCTCGGGCTGCGGTCATATATGAGAACTTGCTCCGCGCGGTCCCCTTTGCCGGGATGTTTCCATTGCTTCATGTTTCAGTAAACAAAAGGAGTTTGTGACCAACTATGTTTTCTTTCTTAATTCTTCTAAGTTGACTTTTCTTTCCTCCTGAAACTAGTCTCTGTAGCCTTTCACTCTGTTCCTTATATTCTCAGCCTCTGAGCAGCCCTAGGTAAGGATTATGCTGGCATCCCCTTTTTCCTGTGCAGTGGAACCCCTCTTATCTTGCTTTCCCTAG
>5591791739327
CTGCTCCGAGGGCCGAGGGCCCACAACTCCATTTTCTCCACCTCCACCTGCTGATGTCACCTGCTTTCCTGTGGAAGAGGCCTCAGCACCTGCCACTTTGCCGGCCTCCCCAGCTGGGAGGCTGGAGCCTGGCCTTAGCAGCCCCTTTTCAGACCTACTGGGCCCCTTGGGTGCCCAGGCAGATGAAGCAGGCTGCAGCGCCCAGCCTTCACCAGAGCGGCAGCCCTCCCCTCTCGAACCACGGCCAGTCTCCCCCTCAGCGTATATGCTGCGCCTGCCCCCACCCGCCGGAGCCTACAT
>560820020959
AAAATAATTCTTTCAAGAAGATCAGGGACAACTGATTTGAAGTCTACTCTGTGCTTCTAAATCCCCAATTCTGCTGAAAGTGAGATACCCTAGAGCCCTAGAGCCCCAGCAGCACCCAGCCAAACCCACCTCCACCATGGGGGCCATGACTCAGCTGTTGGCAGGTGTCTTTCTTGCTTTCCTTGCCCTCGCTACCGAAGGTGGGGTCCTCAAGAAAGTCATCCGGCACAAGCGACAGAGTGGGGTGAACGCCACCCTGCCAGAAGAGAACCAGCCAGTGGTGTTTAACCACGTTTACAA
>5611296518304
GATTCAGCCCTGATGGAGGCTGAGGAGGCCCAGCGTGGAGCCTCTCCTCCCATCTCTGCCATAGAGGAATTCAGCATTATCCCTGAGGCTCCCATGAGGAGCAGCCAGGTCTCTGCCTTGGGGCTTGAAGCTCAAGAAGATGAGGACCCATCCTATAAGTGGAGAGAGGAACACAGACTCTCAGCAACTCAGCAGAGTGAGTTAAGGGATGTGTGTGACTATGCGATTGAGACGATGCCCTCTTTTCCCAAGGAAGGTTCTGCAGATGTGGAGCCCAATCAGGAAAGCCTTGTGGCTGAG
>5622261121315
GGACCCCAACATGGGCGACTCGGCTGTGCCCACACACTGGGAACCCTACACTACGGAAAACAGCGGCTACCTGGAGATCACCAAGAAGATGGGCAGCAGCTCCATGAAGCGGAGCCTGAGAACCAACTTCCTGCGCTACTGGACCCTCACCTATCTGGCGCTGCCCACAGTGACCGACCAGGAGGCCACCCCTGTGCCCCCCACAGGGGACTCCGAGGCCACTCCCGTGCCCCCCACGGGTGACTCCGAGACCGCCCCCGTGCCGCCCACGGGTGACTCCGGGGCCCCCCCCGTGCCGCC
>56313939477
GGCTTCAGATAACAGGGAGCGTGCTTATGAACATAGTGCCTATGGACACCATGAACGGGGGACGGGAGGATTTGATCGGACAAGACATTACGATCAGGATTACTATAGAGATCCTCGAGAGCGGACTTTACAACATGGGCTCTATTACGCTTCTCGGAGTCGAAGTCCAAATCGCTTTGATGCTCATGACCCCCGATATGAACCTAGGGCTCGCGAGCAGTTTACACTGCCCAGTGTGGTACACAGGGATATCTACAGGGATGATATTACCCGGGAGGTACGAGGCAGAAGGCCAGAGCG
>564219717325
TGGGAAAACGCAAGATAGACCAGGAGGGCCGTGTGTTTCAAGAAAAGTGGGAGAGAGCGTATTTCTTCGTGGAAGTACAGAATATTCCAACATGTCTCATATGCAAACAAAGCATGTCTGTGTCCAAAGAATATAACCTAAGACGCCACTATCAAACCAATCACAGCAAGCATTATGACCAGTATATGGAAAGAATGCGTGACGAGAAGCTTCACGAGCTGAAAAAAGGGCTCAGGAAGTATCTCTTAGGCTTGTCAGACACCGAGTGTCCCGAGCAAAAACAAGTGTTTGCACACCCAA
>5651754228959
ATGGCGGCGACGCTGATCCTGGAGCCCGCGGGCCGCTGCTGCTGGGACGAACCGGTGCGAATCGCCGTGCGCGGCCTAGCCCCGGAGCAGCCGGTCACGCTGCGCGCGTCCCTGCGCGACGAGAAGGGCGCGCTTTTCCAGGCCCACGCGCGCTACCGCGCCGACACCCTTGGCGAGCTGGACCTGGAGCGCGCGCCCGCGCTGGGCGGCAGCTTCGCGGGGCTTGAGCCCATGGGGCTGCTCTGGGCCTTGGAGCCCGAGAAACCCTTGGTGCGGCTGGTGAAGCGCGACGTGCGAACG
>566437538863
CACCAGTGGCAGTTCGCAGCCTCCAGGACTTGGCTCGCATCGCCATCCGGGGCACCATTAAAAAGATTATTCATCAGGAAACTGTGAGCAAAAACGGAAACGGACTAAAGAACACCCCCAGGTTTAAACGAAGGAGAGTTCGCCGCCGTCGAATGGAAACGATTGTCTTTTTGGACAAAGAAGTCTTTGCCAGTCGGATTTCCAACCCCTCAGATGACAACAGCTGTGAAGACTTGGAAGAGGAACGGAGGGAAGAAGAAGAGAAGACCCCGCCGGAAACAAAGCCAGACCCCCCAGTGA
>567711804
GAAATAGAAAAAGAGAAAAAGCCCAAGGAGATCAAAGTCAGAGTTATTAAAGTCAAAGGAGGAAGAGGAGATATCTCAGAACCAAAAAAGAAAGAGTATGAAGGTGGACTTGGTCAACAGGATGCAAATGAAAATGTTCATCCTATGTCTCCAGATACAAAACTTGTAACCATTGAACCACCAAACCCTATCAATCCCAGCACTAACTGTAATGGCTTGAAAGAAAATCCACATTGCGGAGGTTCTGTGACAATGCCACCCATCAATCTAACTAACAGTAATTTGATGGCTGCAAATCTC
>568149931180
TACTTACATCTGTCATTCCGATCCTCTGGGCTAGATGAGGCTTCCCGATCAGAAATGAGGCCAGAGACAGCAAAAATCTTCTTCCCAGTGTCATCAACCTTTAGTGAACCGGGGGAGCTAGATGGCAGCTGTGTCCCAAAGTCATATTCCTTGCCATCTGCATCTGAGAAGCGCAAGTGGGGAGACTCTGTGTCATGGCAGTTCTTAAGTCGCTTGGCCGGCGTAAAGGCTGACTGATAGCTCTCCCGGTCCTCGGTGGAGGCAAAGGGCCGGAAAGCCCCCACACCACTATGATTCAGC
>569177722570
GGTAAATTTTTACAAGGGGATTCATTTTTGAATGAAGATTTAAATCAGCTAATCAAAAGATACTCCAGTGAAGTTGCTACTGAATCGCCTCTGGATTTCACGAAATATTTGAAAACATCACTACACTAGTAGAGGAATGAAGTCAGTGGACTTTCTTGTATATTTGTGTGTGCAGATGTACATAAAGATGAGTTGTTAACTTAGGATCTTTTCTTTTTATACAAGGAAAGCTTCCTAAGAATGTCTAGGAAGAAGAGGAAGAATGACCCTTTGCATGGCACAGGGTTCTGCCCCTATTCT
>5702026214804
AGTTAATTATTTATATTGTAAAGAATTTTAACAGTCCTGGGGACTTCCTTGAAGGATCATTTTCACTTTTGCTCAGAAGAAAGCTCTGGATCTATCAAATAAAGAAGTCCTTCGTGTGGGCTACATATATAGATGTTTTCATGAAGAGGAGTGAAAAGCCAGAAGGATATAGACAAATGAGGCCTAAGACCTTTCCTGCCAGTAACTATACTGTCAGTAGCCGGCAAATGTTACAAGAAATTCGGGAATCCCTTAGGAATTTATCTAAACCATCTGATGCTGCTAAGGCTGAGCATAACA
>571125613869
GGATCCTGGACACACTGGAGGGCCCCAACATCCCGCCCATCCAGAGGGTCCCCAGAGACATCCCTGCCATGCTCCCTGCTGCTCGGCTTCCCACCACCGTCCTCAACGCCACAGCCAAAGCTGTTGCGGTGACCCTGCAGTCACACTGACCCCACCTGAAATTCTTGGCCAGTCCTCTTTCCCGCAGCTGCAGAGAGGAGGAAGACTATTAAAGGACAGTCCTGATGACATGTTTCGTAGATGGGGTTTGCAGCTGCCACTGAGCTGTAGCTGCGTAAGTACCTCCTTGATGCCTGTCGG
>5722455140134
GTCAGTTACTACTTTCCCCTGAAGACCTTGTGGAGGTCATTTTTCGCAGCCCTGGTGGCGGCCTTTACGCTGAGATCCATCAATCCCTTTGGGAATAGCCGTCTCGTTCTCTTTTATGTGGAATACCACACGCCCTGGTACATGGCTGAACTCTTCCCCTTCATCCTGCTTGGGGTCTTCGGGGGCTTGTGGGGAACCCTCTTCATCCGCTGCAACATCGCCTGGTGCAGGAGGCGCAAGACCACCAGGCTGGGGAAGTACCCGGTGCTGGAGGTCATTGTGGTGACTGCCATCACTGCC
>573860627197
GCCTGTGATCCTGGACCCGGCGGACCCTACAGGAAACTTGGGTGGTGGAGACCCAAAGGGTTGGAGGCAGCTGGCACAAGAGGCTGAGGCCTGGCTGAATTACCCATGCTTTAAGAATTGGGATGGGTCCCCAGTGAGCTCCTGGATTCTGCTGGTGAGACCTCCTGCTTCCTCCCTGCCATTCATCCCTGCCCCTCTCCATGAAGCTTGAGACATATAGCTGGAGACCATTCTTTCCAAAGAACTTACCTCTTGCCAAAGGCCATTTATATTCATATAGTGACAGGCTGTGCTCCATAT
>5742085738429
GGAGGAGCACTGAAACCTTTGTGAGCGAGTTCCCGGGCCCCGACACCGGGATCCGCTGGCGGCGAAGCGACGAGGCGCTGCGCGTGAACGTGGGTGGCGTGCGGCGGCAGCTGAGCGCGCGCGCCCTGGCGCGCTTCCCGGGCACGCGGCTGGGCCGCCTGCAGGCCGCGGCGTCGGAGGAGCAGGCGCGGCGCCTGTGCGACGACTACGACGAGGCGGCGCGCGAATTCTACTTCGACCGGCACCCGGGCTTCTTCCTGAGCCTGCTGCACTTCTACCGCACTGGCCACCTGCACGTGC
>5751460533422
GGAATGCTGGCAGGATAAGGAGCGCCAGCTGCGAGCCAGGGTGAAACGGGTCCTGCCCATCGACGTGCACCAGCCCCAGCCCCTGGGTGCTGGGAGCCCAGCTCCCCTGCCTGCTGACGCCCTGGTCTCTGCCTTCTGCTTGGAGGCTGTGAGCCCAGATCTTGCCAGCTTTCAGCGGGCCCTGGACCACATCACCACGCTGCTGAGGCCTGGGGGGCACCTCCTCCTCATCGGGGCCCTGGAGGAGTCGTGGTACCTGGCTGGGGAGGCCAGGCTGACGGTGGTGCCAGTGTCTGAGGA
>576523214629
GGCCCAATGTAAAGGCTGTTGCTACTGCTGTGGAACAGATTTACCCATTTGTGTTTGAAAGCAGGAAAGAAATTTTATAATTCACCACTTAATTGGTTAGAATCTCTAACTGAGCACCTTTTAAACCTGCTGCACATTGGACTCAAAAGGAAAACTGGACCAACAATAATTGAGGAAATAGACTCTTTTATTCATTCACGGCTACAGTGTAAGCTCCAGTCCCTTTGGATTTTATTCCAAACCTTGCTGTAATATAAAAGGAAGTTTACAAGACATGATATTGCTGCTTTTACAAAAGGA
>577100634210
CAGCGGAGAAAGGAGAAGCAGAGGAGGCGGAGACCTGACCCCAGAAAGCAGCACTCAAACAGATGCAGCTGCACCCACGCGCCCGCCTGCTGCCAGAGCCACTCTCCGGAGCCTGCAGTCCTGAAGACGCCTCAGCAGGGGCAGGCAAGAAGACACCCCGCGAACCCCCAGGGCCGGCCGGGCGCATCACTGGGAGCCGGGGCTATCTCCCTCCGTCAGCGTCTTGAAGTCCATGGAGAGGGCCTGCTCTTCCGCCTGGGAAGGCCGCTTCCAGTCGGCCCGGGTCAAGATGTAGAGCAC
>578231048826
GAAGAGTTTTAAAAGGCAAGTTTGTACCCACATTGGAGCAGAAGCTGAAGCCGGATCAAAAAGTCCTTAAGAAAGCTGGGCTTGCCTACTCGCTTCAGCAGCTCCAGGGCTCTGGAAATACCTGGAAGCTGCTCCCTGCAGGCCACTCTGTATCAGGCTCTTTGCTTATGCTAGGGCATGAAGCCTCATCCAAAGCCCCGAATTACAGCACAACTTTGAAAGTGATAGAGTCAAACACTTACAGGACAAATACACCAAGGGGATGGAAGGGAAGAAATAAAGGAATCCAGGACCTGGAGG
>579875935820
ATGGAGAAGGACATTCGTAGTGATGTAGAAGAATCAGACTCCAGTGAGGAGGCGGCGGCGGCCCAGGAACCTCTGCAGCTAAAGAACGGGGCAGCTGGAGGGCCCAGGCCAGCCCCCACTGATGGCCCTCGGAGCCGGGTGGCCGGGCGTCTGACCAACAGGCACACAACAGCCACATAGCCGGGCGGGGCTGGCTGTAAGGGGTTGCCCCCCCGCCAGTGCCTTGGATATTTCTGGGGTGACTGGACTGGCGCCCCTGGGCCACCTTTCTGGAGACAGGGAGGGCCCCACCCGGGGTGG
>5801389712
GTGTGCCACAAGCGCTTCAGCAGCTCCAGTAACCTCAAGACCCACCTGCGCCTGCACTCCGGGGCCCGGCCCTTCCAGTGCAGTGTCTGCCGGAGTCGCTTCACCCAGCACATCCACCTGAAGCTGCACCATCGGCTGCATGCCCCACAGCCCTGTGGCCTGGTGCACACCCAGCTGCCCCTGGCCTCTCTGGCCTGCCTTGCCCAATGGCACCAGGGGGCACTAGATCTTATGGCGGTGGCATCTGAGAAACACATGGGCTATGACATAGATGAGGTCAAAGTGTCCTCGACATCCCAG
>581795532248
ATGAGTGCAGTGGGCTTGGTACTCCTGGTGCTTGCTCTGAGGCTTAGGGCCACCACTGTTAAGCCAGAGGAAGGCAGCTTTTGCTCTAACAGCCAGGTGGCCTTCAGAGATGCTTGCTATGAATTTGTGCCACTCGGACGCACCTTCCGTGATGCCCAGAGCTGGTGCGAGGGGCAAGGAGGCCATTTGGTCTTCATTCAGGACGAAGGCACCCAGTGGTTTCTGCAGAAGCACATCTCCCAGGACAGGGAATGGTGGATTGGACTCACGTGGAACTTGGCACGGAATGGAACCACGGAG
>5821658426437
ATGCATATATACACACATATATACATACATATATACATGTATACGTGTATGTATACATATATACGTATATATACATATATACGTGTATATATACATATATACATATACACATATGTGTGTGTATATACATATGCATATATGTGTGTATATATACATATACATATATGTGTGTATATACGTATACATACATGTGTATATATATACATGTACATACATGTGTATATATGTATACATGTACATATGTGTATTTATGTACACATATGTACATATGTGTATTTATGTACACACATGTACATATGT
>583786519908
GGTCCCAGTGATCTGTATTTGATGAGGAGGAGCCGAGGCCCCAGCTTCATCCAGCTTCAACCAATGCCTGGACCTGTCCACCTGAGAGGCCCCTGGGGCCTCCCCAGCTGCTGGCCAGACCCTGGCGCTGCCACAGTCCTGGCACTGCCCAAGGCCATACCTGCCTAGCCCTTTGGCTCCATCCTGTGGATGCCCACTCACCCCTCAGACTCCTGCTGCCCATGCTGTGGCCGGACTTGTCAGCAGGGGGCCTGGTGGGAGGAGCGACTGCCCTGCCCAAATGAACTGCCACAGCAGGGA
>58424859772
TCCGAGAATGTCGACCGGGGCGCGGGCTCCATCCGGGAAGCCGGTGGGGCCTTCGGAAAGAGAGAGCAGGCTGAAGAGGAACGATATTTCCGGTGAGGCTCACCGGGTCCCAAGTCCAGCCCTGGATCTCCCAATGGCCTTCCAATCCTTAAACTGCCAATCGCCCCACCCGTTCCTACCTGGTGCCTTGGGCGCCCCATCCCCCAACAGAACTCCCGGGCCCCAATCCAGTATACCCTAACCCTTGATGTCCCGACCGTTGCCACGTATAGGGCACTCCCAGTTACCTGCACAACAGTT
>5851692210888
ATCCCCTATCATGAGATTGGGATGCTAAAATCAAGACGTGAATTGGTGGAATATTTACAAAGAAAACTGTTTTCTCAAAACACTGTTCATTGGTTGCAAGAATGAATACTGACTTCAGAACTCAAACAATGGAAGAACTTGCATTTTTATGGAACTCAGTATTAAAAGAAAAATATAATGTGAATTAGCCACTTTGCAGAATATGTTCTAGACTGGTGATCTGAAAGCATCTGTAGTTTTCCTTATACTATGTATACATTTATTGTGGTAAAATTTAAAATTAATTTTAATTTAATACTA
>5861583039658
TCAAACACATTAGACAACATTGCTTACATCATGCCGGGACTGTGACAGCAAAGAATCCTGGGACAGAAACCTTATCCTACACCATTGCTGGTTTGTGTATATATGACTGTTGCAGATTCCTTCAGTGGCCTCTGGCTGTAGGTTTTAAATTTTTATATCTATACATACATATATACATATATATATAATGTACAATATATACATAGACTGTAACTACTTTGCTTTTAATAATTTTATGAAATGGCAAAGGTTTAGCCAAGAGGAAATTTTGGCATGAATACAGGCTTGGGATTCTTTTTT
>5879575192
CTACCTGGGTAAGGACTTGCCAGAGAACTACAACGAGGCCAAATGTGTCACCTTCAGCCTGCTCTTCAACTTCGTGTCCTGGATCGCCTTCTTCACCACGGCCAGCGTCTACGACGGCAAGTACCTGCCTGCGGCCAACATGATGGCTGGGCTGAGCAGCCTGAGCAGCGGCTTCGGTGGGTATTTTCTGCCTAAGTGCTACGTGATCCTCTGCCGCCCAGACCTCAACAGCACAGAGCACTTCCAGGCCTCCATTCAGGACTACACGAGGCGCTGCGGCTCCACCTGACCAGTGGGTCA
>588471737912
ACCCGCCTCTCACTCCAGTCCTGACAGCCTTCCTGGAGACCCAGGCGGGACTTGTGGGCATCCTTCACTGCTCTGTGGTCAGTGAGCCCCTGGCCACACTGGTGCTGTCACATGGGGGTCATATCCTGGCCTCCACCTCCGGGGACAGTGATCACAGCCCACGCTTCAGTGGTACCTCTGGTCCCAACTCCCTGCGCCTGGAGATCCGAGACCTGGAGGAAACTGACAGTGGGGAGTACAAGTGCTCAGCCACCAACTCCCTTGGAAATGCAACCTCCACCCTGGACTTCCATGCCAATG
>58953212410
ACACAGCTTCTCCACTGGATCATCGGTGGCGATGAAGGGGCGGCTGGGGAAGGATGTCAGAGAAACCAGAAGCTTGACGGTGAATCCTCGGGTTTTAAGGAGAGAGCAAAGTCCTGAGAGGGCGACGTATTGTCCCTGCTCACCTAGCCCAGAATGAACAAACACGCGCCAGCCAGGGAGCAGCGAGCCGAGAATTCGGACGAGCCTCTGCAACCGCCATTTGCCGTTCTCGCAAAGACTACCAAGACCACAATGCAACGGGGCGCCGAGCTAATTCCCAGTGAGCAGCAGGCGAGGCGC
>5902351014403
GACCAGCAGAGAGGTCGCCGTTGATGTGTGTGCTAAAGGAGGCCTGGACGGAGCTGGGTCTGGGCATGGCTCAGGCTCGCTGGTGGGCCACCTTCGCTAGCTATGTGATTGGCCTGGGGCTGCTTCTCCTGGCACTGCTGTGTGTCCTGGCGGCTGGAGGAGGGGCCGGGGAAGCTGCCATACTGCTCTGGACCCCCAGTGTAGGGCTGGTGCTGTGGGCAGGTGCATTCTACCTCTTCCACGTACAGGAGGTCAATGGCTTATATAGGGCCCAGGCTGAGCTCCAGCATGTGCTAGGAA
>5912411824500
GCTCTTGTCAGGATGGTGAAGCTGTTCATCGGAAACCTGCCCCGGGAGGCTACAGAGCAGGAGATTCGCTCACTCTTCGAGCAGTATGGGAAGGTGCTGGAATGTGACATCATTAAGAATTACGGCTTTGTGCACATAGAAGACAAGACGGCAGCTGAGGATGCCATACGCAACCTGCACCATTACAAGCTTCATGGGGTGAACATCAACGTGGAAGCCAGCAAGAATAAGAGCAAAACCTCAACAAAGTTGCATGTGGGCAACATCAGTCCCACCTGCACCAATAAGGAGCTTCGAGCC
>592370012535
GAATTTATGCTTTGTCATGATGAAGAACATGAGAAACTGTTTGACCTGGTTCGAAGAATGTTAGAATATGATCCAACTCAAAGAATTACCTTGGATGAAGCATTGCAGCATCCTTTCTTTGACTTATTAAAAAAGAAATGAAATGGGAATCAGTGGTCTTACTATATACTTCTCTAGAAGAGATTACTTAAGACTGTGTCAGTCAACTAAACATTCTAATATTTTTGTAAACATTAAATTATTTTGTACAGTTAAGTGTAAATATTGTATGTTTTGTATCAATAGCATAATTAACTTGTT
>59392239766
ATTGAACCCCCAGCTGGGGACGGACATCATGCTGGATGAGGTCAGTGACACAGTGCTGGTCAACGCCCTCTGGGAGACCGAGGTCTACATCTATGAGCACCGCGAGGAGTTCCAGAAGCTCATCCAGCTGCTGCTCTCACCCTGAGGGTCCCCAGCCTCTCACCGGCCCCAGCTGACCTCGTCCATTCAGCCCCTGCCAGGCCAAGCCCAGCCACTGCCCTCCCGGGCAGATCTGGGCCCAGGCACCTCTGAGTCCATAGACCAGGCCTGGGAGAATGCCAAGCTGCCTGCCCGAGGCTG
>5942064315177
GCAGATACCTGGGTGGAGGAGGGACAAAAATGTACTTGCAAAAAACAGGAGTGTGGGGGCCTTACTACCCCAGGGCTCGGTCCTTTTGCCGGAAGAAAGGGAGGGGTCTGTCCGTCTGTGGGCGAGGCCTGGAGCCACAAACCCAATCACTGGACTGAATCACCCCGCGGAGAAGAAAAGAAGGCGGAGCCTGCCGACCTGGAGGCGGGGTTTTGTCAGAGCTGGGGCGGTGCTTATAGAGGAGGCGGGGTTTTAGGGACCAAACCGAGGTTGCTCGGTTGGGGGCGCTACACTTTGAGG
>5952289433578
GTGGGCCGCTCCCCTCTGGGAGGAGGGCTGCCCAGAGGGGTGCGGGTGTCGCTAGCGGCCCCTCCCCGTGTGGGGCCACGTGGCGGGTGCGGGCCGAGCCCGAGGGGAAGAACCTGGCCCGTGGGGAGGTGGGGGGGACCGAAACGGCGCTGAGCCGAGCCGAGAGCTACGGGGTTCGGAGCAGAGGCAGCGGCAGCGGCAGCGGCAGTAAGAGGGAGGGGAGGAGGCAGGAGGGCGCATGGGGCGCCCCGGCCCCTCCGACAGCGCGCCCCCTCCGGCCCGGCCGCGCTGAAAGCTCCC
>59628491509
TTTCAGAAGGAATATCCTTTGATATATCAGAAAAGATTTCCAACCACGGAGAGTGAAGCAGCACTTTTTGGTGACAAACCTACAATCAAGCAACCAATGCTGATTTTAAGAAAACCAAAGTTCCGTAGTCTAAGATAACTAACTGAATTAAAAATTATGTAATACTTGTGGAACTTTGATAAATGAAGCCATATCTGAGAATGTAGCTACTCAAAAGGAAGTCTGTCATTAATAAGGTATTTCTAAATAAACACATTATGTAAGGAAGTGCCAAAATAGTTATCAATGTGAGACTCTTAG
>5971688827674
CGCGCAGCATGCCCGCCAGCGCCCCGCCGCGCCGCCCGCGGCCGCCGCCGCCGTCGCTGTCGCTGCTGCTGGTGCTGCTGGGCCTGGGCGGCCGCCGCCTGCGTGCGGAGCCGGGCGACGGCGCGCAGACCTGGGCCCGTTTCTCGCGGCCTCCTGCCCCCGAGGCCGCGGGCCTCTTCCAGGGCACCTTCCCCGACGGCTTCCTCTGGGCCGTGGGCAGCGCCGCCTACCAGACCGAGGGCGGCTGGCAGCAGCACGGCAAGGGTGCGTCCATCTGGGATACGTTCACCCACCACCCCC
>5981453118629
AAATTTTTCCGTCTGCCCTTTCCCCCTCTTCTCGTTGGCAGGGTTGATCCTCATTACTGTTTGCTCAAACGTTTAGAAGTGAATTTAGGTCCCTCCCCCCAACTTATGATTTTATAGCCAATAGGTGATGAGGTTTATTTGCATATTTCCAGTCACATAAGCAGCCTTGGCGTGAAAACAGTGTCAGACTCGATTCCCCCTCTTCCTCCTCCTCAAGGGAAAGCTGCCCACTTCTAGCTGCCCTGCCATCCCCTTTAAAGGGCGACTTGCTCAGCGCCAAACCGCGGCTCCAGCCCTCTC
>599112334741
CTACTCCGCCGAGCCTACGTGACACGACGTCAAGTGGCAATGGCGGCGGACGAGGGCTGTGCCCCCGGCCCGCCCCGTTAGGAGCCGCGAGTAAGGCGAGTGTCCAACGCCGAGCTGGCTGACAGAGCCCGGCCGCGGCCTCCGCGGGCCCAGGGGCCTCCAGGCCCCGTGACCACCGGACCGAGCACCCTGGAACGGCCCCAGCTTGGCCTCGGGACAGTCCGCGCGCTCACCGACTCCCTGGTGAACGCCGCTTGGCCGCCGCCGCCGCCGCAGGACCCACGAGAAGCGGAAACCGGC
>60023386955
CCCCAAATCCAAGGCCAGGCCATCCTCTCCCTCCACATCCTGGCACAGGCCTGCCTCCCCCTGCCCCAGCCCAGGGCCAGGCCACACTCTGCCTCCAAAGCCACCGTCCCCCCGAGGCACCACTGCATCCCCCAAGGGGCGGGTTCGGAGGAAGGAGGAGGCAAAGGAGAGCCCCAGCGCCGCAGGGCCCGAGGACAAGAGCCAGAGCAAGCGCAGGGCCAGTAACGAGAAGGAGTCAGCAGCCCCAGCCTCACCGGCACCTTCGCCGGCGCCCTCGCCCACCCCAGCCCCGCCCCAGAA
>6011962741095
CAAAAACAACCAGAGGCTGCTCTGCTTGAGGGTGAAGCCGCCTCCCAGTTTTCCCTCCCCCTCTACCCCCACCCCCATAGTTCTCTCCACCAGGTCCAGTGACAATTGGATGATGCAGCCTTGATAATCATCCGATTCCAGAATGGGTGGCTGCATTCCTTTTCTGAAGGCAGCAAGGGCACTGTGCCCCAGAATCATGCCCCCTTTGCTGTTGTTGTCCGCCTTCATTTTTTTAGTGAGTGTCTTGGGAGGAGCCCCAGGACACAACCCCGACCGCAGGACGAAGATGGTATCGATACA
>60259775125
GAACGAACGTGATGGTTAAGCTACCTTCATTAAGCAGCATGACCGCTTCCTGAGCTCCTGCTGCCGCATTTAGGCCCTGTCAGCTGTGAGGCCACTGGTGCTGAGTCAGAGGGAAAAGCTCAGAACAGCCTTGAGCAGCGAAGAATAAAGCATGACTCATCTCGTCCTGCCCACCCCTCACACTGGACTATAAATACCCTCCCTGGGTCTGTGTGCTGTTATTCCAAAAGATGCGATGAATACCCAGAACTAGGCTATTCATGGGCTGTTGCCCAGTTCAAGCTCTATTGGGTCCTGAGG
>6031862319223
AGGTTAAAAAAAAGAAAGAAAGAAAAGAAGGCACAGTTGTTTCTCAAGTCGCCATTTTCAATTCAACCAACAAAACTAAATTCTTCCATTTTCAAGCTTCAGGAGGGCGGCTCCAAGGCAGCGGGGCTCTCTTCCAGCCCCGGGTCCGCAGAGGAACTTATTGCTTCTGGGAAGGGCCCCGGGTAGGTCTGTGCTGCGCACTGGATCCCTTTTTGCAGGCCAGTCTCTTCGTGGAATTCTCCCTGGGTGCTGAAAGCTGGGCAAGATCTAGTCCGGGCATTGTCGGGGTGTCCCACTCTC
>6041110020298
GGTGGAGAGGCTGGGGCTGCACCGACAGTGCAGATGCGCTCACCTATGGATTCCAGCTGCTGTCCACACTCCTGCTCTGCCTGAGCAACCTCATGTTTCTGCCACCTGTGGTCCTGGCCATTCGGAGTCGATATGTGCTGGAAGCTGCAGTCTACACCTTCACCATGTTCTTCTCCACGGTATGCGGTGGTGTCTGCATCTTATCACTGGGTGCTTGTGCATGGTGGTGGGTCACAGTCTGTATTTCCACCACGTTCTCCGAGGGTTTGGGAATGTCTGTGCCTTCACTGTGTCTTCTAC
>605134128394
TCTGTGGCGGGCGCCGCAGCTCCGCGTCCCCCGCGCCTCCTCCCAGCGCAGGTGGGTCCGCCCGCGGGGGGCGGGGGTGCCCGGGAGCCGTGGGACGGGCGGGTAGCGGCAACCTTTGGGGAGCAGAGTGGTCCCCAACGCCCAGGTGCCCCGGCTCGCGCTCTGGCCCGGGCGAATCGGGCTATAGGAAGGGCCACACGGATGGAAGTCCTAGTCCGGGTGCTCACCTCTTGTGGAACGTGCAAAGCCTGTCCCAGGACCTCTTTACACTCTGGGGGTCTCTGCCCAGGCACGCTTGCT
>606723510722
CCCATCTTCGGAGTCCAGCAGCAAGTGGCGCGGCAGGCCAAGGCCTTCCTGTCGCTGGGGAAGATGGCCGAGGTGCAGGTGAGCCGGCGCCGGGCCGGCGGCGCGCAGTCCTGGCTGTGGTTCGCCACGGTCAAGTCGCTGATCGGCAAGGGCGTCATGCTGGCCGTCAGCCAGGGCCGCGTGCAGACCAACGTGCTCAACATCGCCAACGAGGACTGCATCAAGGTGGCGGCCGTGCTCAACAACGCCTTCTACCTGGAGAACCTGCACTTCACCATCGAGGGCAAGGACACGCACTAC
>6071034224879
GGAACACTGGGAACATGTTTAAGATCGAACCGGTCCTAGGCATCATCACCATTTGCAAAGAACCAGACATGACGACGATGGGTCAGTTTGTCCTATCCATCAAAGTCACAGATCAGGGATCCCCGCCAATGTCTGCTACTGCAATTGTGCGCATTTCCGTCACCATGTCTGACAATTCTCACCCCAAGTTCATTCACAAAGACTACCAAGCAGAAGTAAATGAAAATGTTGACATTGGAACATCAGTCATTCTAATCTCTGCCATCAGTCAATCTACCCTCATTTATGAAGTCAAAGATG
>6081484313209
ATGGCTACAGAACCAAAGAAAGCTGCAGCCCAGAACTCTCCAGAGGATGAAGGACTTCTGATAGTGAAGATAGAAGAGGAAGAATTTATCCATGGGCAGGACACTTGCTTACAGAGAAGTGAACTCCTTAAGCAGGAGCTCTGCAGGCAGCTTTTTAGGCAGTTCTGCTACCAGGATTCTCCTGGACCTCGCGAGGCACTGAGCCGCCTCCGGGAGCTCTGCTGTCAGTGGCTGAAGCCAGAGATCCATACCAAGGAACAGATTCTGGAACTGCTGGTGCTAGAGCAGTTCCTGACCATC
>609109933337
AGGATTGTTTTGAGGTGACCAGAGAGGCCATGCTCCATTTGGGCATTGACACCCCTACCCAGAACAACATCTTTAAGGTCAGAAGAAAAGCCACGCCACTTAAGTTTGGCAGAGATGACGGGCAGCCCTTTGCATAGAGCTTTTCCCTGGACTTGGAGTTGGTCTTTCCCTGAGGATCTAGGACTTTGGGCCCCTCTGGGCTACCTCCAAGGAATCAGTCACCTCTGTTCTGCTGAGTCTGGAGACCAGGTGGTGGGGTGGACGGGGCATAAGGAAGAGTGATGCATACACAGTGCTAGA
>6101287124972
GGCCTGTTCTTCTTGATGAATTTGTTGAGTGGCAAAAAGTCCGTCAGACATCATAGCAAGAACTATGTGAAGAAAATGCAAACCTTTCAATTCCCACGTGTATACAAGCTAATGTGATGAGGGGGAAAAAAATCCAACGGGTGCATTTTCATTCATATGAAAGACTTCTCATAGTACTTTTTTTTCCTTTTTTTAAAGGAGGTTTTTCTTGTTACATGTGATGGGCATTGAGCCACACCTCTTCTTAGACTGAATATTGAAGTTTTTGTTTTGAGTTATGTTTATAACATTTATTTCAGA
>6111429314856
GCTACCTTGACTGAAATATATAGCCAGTGTCAAAGGTATTATCAGGTATTTCAAGCAGCCAATGACTGGCTTGAGGATGCCCAAGAATTGTTACAGCTGGCAGGCAATGGCCTAGACGTGGAGAGCGCAGAGGAAAATCTCAAAAGCCACATGGAATTTTTCAGTACAGAGGATCAGTTCCATAGTAACCTGGAGGAGCTCCACAGCCTGGTAGCCACCCTGGACCCACTCATCAAGCCAACCGGCAAAGAAGACCTAGAACAGAAAGTGGCTTCTCTGGAACTCAGGAGCCAGAGGATG
>612150276612
ATTCTCGCTGAAGTCTGTTAATTCTACTTTTTGAGTACTTATGAATAACCACGTGTCTTCAAAACCATCTACCATGAAGCTAAAACATACCATCAACCCTATTCTTTTATATTTTATACATTTTCTAATATCACTTTATACTATTTTAACATACATTCCGTTTTATTTTTTCTCCGAGTCAAGACAAGAAAAATCAAACCGAATTAAAGCAAAGCCTGTAAATTCAAAACCTGATTCTGCATACAGATCTGTTAATAGTTTGGATGGTTTGGCTTCAGTATTATACCCTGGATGTGATAC
>6131939418052
CACAAATTCCCTCTGTCTCCTCCAGAATCCAGAAAAGAATAATTACGATATTTTCAAAATGGAAAGTTCCCATGCCAAAGACTTTGCCTTCTTCACCAAACTATGATTTCGTGATGTTCTTAAAGGTAGTGTACACCAGGTTTTTACATTCTTATTTTGAATGTAGTTTTAGTGTTTGTGTGATTTGTTTTTCAGCCTGGCCTGCAGACTAGCAACCCAAGACTTATACTGCCCAATTTGACAGCTCATTTTTATTTTAGTTTCACCATATACATGAATTGGACTTACAATTCCAGAAAA
>6141766018400
TAGGTGGGGGCCAAAGCACTTTACTGCAGGGGCAGTGGGGGAGGAGAAGACTTTAAATTATTCACTTAAATAAAAAGGAGGGAGGGGCATGGGAGGGGGAACCCCATCCCACCAGCCTGTCCCCTCGTCCATCGGTCCCTCGGCTGTCCCTCGGTGGCGGCTACACAGGCATGGGCATCTCATTGTACTCGTCCACACCCTCCCGCTCATCAAACACCGGCTCTGCCTCGTTAGCATCCAGCTGTGTGTGGGGAGGTGGCGGTCAAGAAGGGAAGTGGGGGGGCCTTTCCAGATCCACAG
>6152309023406
GATTTATTTTGGGACAAGGCACAAGCACAGGGGAGGCAGGCAACACCAGCCCTCAGGCTACACTCTCCATTTGGAGCAGAGCTTCTTCGGCAGCCCCAGGTCTCCCGGGATCTTCCTCGGTGTCCTGCGGAGGCTCTGGCTCCAGCGTGGGCTCCAGCGCAGGCTGGGCTTCCGGCTGGGCTTCAGCGCTCCGGCCAGGCCCAAGGCGAGGCGGCTTGACCGGGGTGGGCGGTGGCGCTGCAGGGCCTTTCCGGCCCGAAAGGGCCCTTCGGAGGCTCTGTACCTTCTGCAATCCGGTGC
>6161486838555
GCCCTGTGGATGGAGAGTTACCACCAAGAGCTAGAAATCAGGCCAATAACCCACCAGCCAATGCTCTCCGAGGAGGAGCCAGCCACCCTGGAAGGCATCCTAGGGCCAACAACCATCCTGCTGCTTACTGGCAGAGGGAAGAGAGATTTAGGGCCATGGGCAGGAACCCACATCAAGGAAGGAGGAACCAGGAGGGGCATGCCAGCGACGAAGCTAGAGACCAAAGACATGACCAGGAGAATGACACCAGGTGGAGAAATGGCAACCAGGACTGTAGGAACCGCAGACCACCATGGTCCA
>6172172938362
GAGCCGCCGCCGGGTCCCGCTCGTCTGCCGCCTCAGCCTCAGCCCCAACCTCAGCCGCCGCCGTTGCGCTTGCTCCCGGGCGGTCCTGGCCTGTGCCGCCGCCGCCCCCAGCGTCGGAGCCATGGCGGGCGCCGCGTCCCCTTGCGCCAACGGCTGCGGGCCCGGCGCGCCCTCGGACGCCGAGGTGCTGCACCTCTGCCGCAGCCTCGAGGTGGGCACCGTCATGACTTTGTTCTACTCCAAGAAGTCGCAGCGACCCGAGCGGAAGACCTTCCAGGTCAAGCTGGAGACGCGCCAGAT
>6181970523549
ACATAGTCAACTGTGACCTGAAATCTACACTACGAGTGTTGTACAACCTCTTCACCAAGTACCGTAACGTGGAGTGAGGGGCTGCCCTGGGCCCACCACTGCCCAAGAGTTCTTGCTGTTGGCGTACTGGACCCTCCTCCGAACTGCCTTACCCTGCTTATTCCTGTCTCTTGCACTGTGCTCTCCCACAAGTCCAGCTGCAACCCAGAGATAGTGGAAACTGAAATTAGGAAGGAAATCATCAATAACTCAGTGGGCTGACCCATCCCTCCCAGGCGCTGGGGACCAACCTAGCAATGA
>61976584689
ATTCGAGAACAAAACCGACAAGATGTGAAGTCAGCGGGGCCTCAGTCCCAGCTCCTGGCGAGCGTCATTGCCGAGAAGAGCCGAAGCCCGGTAGAGCAGAGGCTGCCCCTGACTGGCGGGGAAACGTGTTTGCCTTCGGGGTCTTCTGTGCCTGGGGCTGGGTTGCAGGACCCCTGAGTCCTCATACCCACCTTCCCCTGTGATCTTGGGTGCCGGTGCTCTTGCTGCAAAATGGAGGCCAACCTCACAGGGGTGCTGTGAGGACCAGGGAGGACAATGTCTGATGGCCCCTGTGGGCAC
>6202265430571
AGTCCCGGAACTGCTAGAACGAACCATTCGCATATGGAGGGGGTGACCCACCATCTCAGAACATTAAAAAAGGGAAAGAATCCCCTGGTGAACTACAGTGAAAGTCTTATTGAGCATTTAAATGGAAATAAAAATATTCAGTGGACCTAATGAAGAGTAGATGACTTTCCCTTCTGTCCCCTCCCCGACAGGCACTCATGGTACCGGCGCCGGCGCAGCTGTGACTGTCGCTGCAGACGGAAACTGACTGGGGTCAATTCAAGTCATGCAGGCTGTGAGAAACGCGGGGTCGCGGTTCCT
>621176578284
ACACCCTCTCCAGAGCCCAGCAATTGTGAGGGACTGATGGAGAAGTATGTGGCTGCTATGGTGCTGAGTGCAGCTGGAGATGCCCTGGGGTACTACAATGGGAAGTGGGAGTTCCTCCAGGATGGGGAGAAGATACACCGGCAGTTGGCCCAGCTGGGCGGCTTGGATGCCCTAGACGTGGGAAGGTGGAGAGTTAGTGACGACACAGTGATGCACTTGGCCACAGCAGAAGCTCTTGTGGAAGCTGGGAAAGCCCCTAAGTTGACTCAACTGTATTACCTCCTTGCTAAGCATTACCAA
>622519419641
GTGACCAGGCGTCTCCGCGATGGGCCCCGGGGACTTCCGCCGCTGCAGAGAGAGAATTTCCCAGGGGCTCCAGGGACTCCCAGGTAGAGCGGAGCTTTGGTTCCCACCTCGTCCCGCGTGCGACTTCTTCGGGGACGGCAGGAGCACGGACATCCAGGAGGAGGCCCTCGCCGCCAGCCCGCTGCTGGAGGACCTCAGACGACGGCTGACGCGCGCCTTCCAGTGGGCGGTGCAGCGCGCGATCTCGAGGCGCGTGCAGGAGGCGGCGGCGGCGGCGGCGGCGCGGGAGGAGCAGAGCTG
>623570719449
AGCGCCAGAGAAGATTGTTACATTTAAAATGTTCATCACTCAGTTAAGCCTGGCAGTGTTTGATGACCTCACCCACCACAAAGCATCAGCTGAGCTTCTGAGACTCACACTGGACAACATTTTTCTCTGTGTGGCCCCGGGAGCTGGTCCCCTCCCTGGGGAAGAGCCTGTGGCTGCGTTGTTTGAACTTTACTGTGTGGAGATCTGCTGTGGGGACCTGCAGCTAGACAACCAGCTTTATAACAAGTCCAATTTCCACTTTGCTGTCTTAGTCTGCCAGGGAGAAAAAGCAGAACCCAT
>624657033226
TGAGAAGCGCCACCTTCAAGTGAACGTCACCAACCCAGTACAGTGCAGCCTGCACGGGAAGAAGTGCACCGTCTCCGTGGAGACGCGGCTCAACCAGCCCCAGCCCGACTTCACCAAGAATCGCTCGGGCTTCATCCTCAGCGTGCCCGGGAACTGACGCCCCGCGGAGGCCTGGCCCGGAGCCCGGCCACACTCCGAGTCCTGGGTCCCAGTCCAGCTGCTGCCTCCCAACCCATGCCCGCTAGAAACCTGCTGCGAGGGCCCCTCCCAGAGGAGCCCCGCCCCTGTAAGATTTCCTTC
>625969540879
GTTCCAGATGGATTTAAAGTAGGAAAAATATCACCCCCTGTATACTTGACAAACGAATGGGTAGGCTATAATGCACTCTCTGAAATCTTCCGGAATGATTGGTTAACTCCGGCACCTGTCATTCAGCCACCTGAAGAGGATGGTGATTATGTTGAACTCTATGATGCCAGTGCTGATACTGATGGTGATGATGATGATGAGTCTAATGATACTTTTGAAGATACCTATGATCATGCCAATGGCAATGATGACTTGGATAACCAGGTTGATCAGGCTAATGATGTTTGTAAAGACCATGAT
>626743320816
CAGAGAGGAAGTAGCGAGAGAAGAGAGAAAATGAAGTCGGCGCTGGGGGAGCCTGCAGGAGGGTGGCCAACAGTGGAGGAAGGTGGATTTGGCTTCTTTTCCGCACCCCGGGCGTGAAAGCCCTCTCCAACGCGACCCCAGGAAATAAGTGGGTCTCGCCTGGGCAGAAAAGGAAAAGAATCCAGGCGAGAGCGCGTCGCTCCTCTGTCACTGCTGCCCCCGAGGAACTCCGGCTGCTTCTCATCCCGGCCGCCTCGCGGGGCCGGACGCAGTGCCCGAGGCGCCCTGCAGATGGGGCGG
>6272341630808
GTGGCCATGGTGCCCGGCCCTGCCTCATAGCAGGCTGCCATGTCGCGGGAGGCGGGCTCATGCCGCGTGGGCACAGGGGCGAGGGCGCGGTCTCGGAAGCCCAAGAAGCCACACTACATCCCGCGGCCCTGGGGCAAACCCTACAACTACAAATGCTTCCAGTGCCCCTTCACCTGCCTGGAGAAGTCACACCTCTACAACCACATGAAGTACAGCCTCTGCAAGGACTCCCTGTCCCTGCTGCTAGACTCCCCAGACTGGGCGTGCCGCCGTGGCTCCACCACGCCTAGGCCCCACGCA
>6281479532126
GGTCGTGCTGCGGCAGCCTGGCGCCCGACATGTGAAGGGGAACCTGCCAGGGGATTACTGTGAGCTCACAGCAGGATAGGCTGGCCCCGGGGGAGTGGGGATGGGCAGAACCTGGGCCAGGAGTATTAGGAAGGAGACCTGGACCCTGGTAGGGAGCTCAGCACAAGCTCGCCTGACCCAGATGGTATTGGACACAGTGCCCCGCTGAACAGCAGCTGTTCCCAGCGCCAGAGGACCCCACAGCCACAGTAGGAGCTTTGCGACCCCTACGCAACTGCAGCTGGGGCTGGGGCCACCAGG
>62924696891
ATGTCACGCATGTACACCATCCCGCTGTACGAGGACCTCTGCACCGGTGCCCTCAAGTCCTTCGCGCTGGAGGTCTTCTACCAGACGCAGGGCCGGCTGCACCCCAACCTGCGCAGAGCCATCCAGCAGATCCTGTCCCAGGGCCTGGGCTCCAGCACAGAGCCCGCCTCAGAGCCCAGCACGGAGCTGGGCAAGGCTGAAGCAGACACAGACTCGGACGCACAGGCCCTGCTGCTTGGGGACGAGGCCCCCAGCAGTGCCATCTCTCTCAGGGACGTCAATGTGTCTGCCTAGCCCTGT
>6301837530772
CATCACCCTCGGTGGGTTTGGAGCAGACCGTTTCTACCTGGGCCAGTGGCGGGAAGGCCTCGGCAAGCTCTTCAGCTTCGGTGGCCTGGGAATATGGACGCTGATAGACGTCCTGCTCATTGGAGTTGGCTATGTTGGACCAGCAGATGGCTCTTTGTACATTTAGCTGTGGTGTGTGCTTCAGAAAGGAGCAGGGCTTAGAAAAAGCCCTTTTGTCCGTAGGAGTTGATGTGGTGTGAGTGATATATTTCTATGTTTTTAATGTACAGCATCTGTACTTTGTTTGCCTTGATAAAGGTA
>631107262160
CTATAGCTTCAGAAGCATTTTTACTTGCAAGACGATGGACACATTCCCCTTGGGCTTTTTGTAACTGAAACGCACCACAGAAGACAGGGAGTCATCGAAGGGCTGCTCGGGGAGGTGGCAGGGCGGAGGACCTGCTTGGGAAGAAACTCCAAGAAGATTGGAATGCTTCCAAAGCAAGAATCTTTCTCAGTGAAATCTCATTATACAAAGAGAACCTTATGCAACCTGACAAACCACTGAGGTCATGGTGACTCAGTGATCAGCAGATGGTACTTCAACAGCAATCCCCTGTCAAACCTC
>6322269438271
AATATTGTGGGTAATGCTAGGCCTAAAGAAACAGATCACAAAAGTCTTTCATCATCTCCTGATAAACGAGAGAAGTTTAAAGAACAGAGAAAAGCAACAGTGAATGTGAAGAAAGACAAAGAAGATAAACCCTTAAAGACAGAAAAGCGACCCAAGCAGCCTGATAAAGAAGGAAAGTTAATCTGTTCTGAAAAGGGGAAAGTGTCAGAGAAAAGTCTTCCCAAGAACGAGAAGGAAGACAAGGAAAACATTTCCGAAAATGACAGAGAGTATTCTGGAGATGCCCAAGTGGATAAGAAA
>633687824163
GAGCAAGTCCCAGTCTGAGATGAGCCTGGAGGGCTTCTCGGAGGGGCGGCTGCTGTCGCCAGTGGTTGCGGCGGCGGCCCGCCAGGACCCGGTGGAGCTGCTGCTGCTGTCTACCCAGGAGCGGCTGGCGGCGGAGCTGCAGGCCCGGCGGGCACCACTGGCCACCATGGAGAGCCTCTCGGACACTGAGTCCCTGTACAGCTTCGACTCGCGCCGCTCCTCAGGCTTCCGCAGCATCCGGGGCTCCCCCAGCCTCCACGCTGTGCTGGAGCGTGATGAAGGCCACCTCTTCTACATTGA
>6341055113931
GCTGACAGTCGCGGATCCTGTGACACCTCCGGGCAGCCCGGCACTTGTTGCTCCCACGACCTGTTGTCATTCCCTTAACCCGGCTTTCCCCGTGGCCCCCCGCCTCCTCCCGGCTTCGCTCCTTTTCATGTGAGCATCTGGGACACTGATCTCTCAGACCCCGCTGCTCGGGCTGGAGAATAGATGGTTTTGTGAAAAATTAAACACCGCCCTGAAGAGGAGCCCCGCTGGGCAGCGGCAGGAGCGCAGAGTGCTGGCCCAGGTGCTGCAGAGGTGGCGCCTCCCCGGCCCGGGACGGTA
>6352339439479
GTGCCTACATGCAGCCAGGAGCACGGGAGAACATTGCCTATCTCACCCACACGGAGCGGAGGAAGGACTTCCAGTACGAGGCCATGCAGGAGAGGCGGGAGGCTGAGAACATGGCTCAGAGGGGCATTGGCGTGGCCGCTAGCTCTGTGCCCATGAACTTTAAGGACCTCATTGAGACCAAGGCTGAGGAGCACAACATTGTCTTCATGCCCGTCATTGGGAAGCGACACGAAGGGAAGCAGCTCTACACCTTTGGCCGCATTGTGATCTACATCGACCGGGGAGTGGTCTTTGTCCAGG
>636177741775
ATCCCCTTGGAAAGGACTTCCAGAACTGACCAATGAGAATGCCCAGTACTGTCCTTTCAGCTGTGAAACACAAGCCTGGTCAATTGCTACTATTCTTGAGACACTTTATGATTTATAGTTTATTACAGATATTAAGTATGCAATTACTTGTATTATAGGATGCAAGGTCATCATATGTAAATGCCTTATATGCACAGGCTCAAGTTGTTTTAAAAATCTCATTTATTATAATATTGATGCTCAATTAGGTAAGATTGTAAAAGCATTGATTTTTTTTAATGTACAGAGGTAGATTTCAAT
>6371191028210
GCACATGAATGGGTGGATGAGGGCTTTGCTCGGCTGGCAGGAGCTGGGCCGGGTCGGGAGGCTGTGCTGGCTGCACTGGCCCTGCGGCGGGCCCCAGAGCCCAGTGCCGGCACCTTCCAGGAGATGCGGGCCCTGGCCCTGGACCTGGGCAGCCCAGCAGCCCTGCGAGAATGGGGCCGCTGCCAGGCCCGCTGCCAAGAGCTAGAGAGGAGGATCCAGCAACACGTGGGAGAGGAGGCGAGCCCACGGGGCTACCGACGACGGCGGGCAGACGGTGCCAGCAGTGGAGGGGCCCAGTGG
>6382279610338
GAATTACAGATTCATGAGGGAAATACGAACTTTCTGATACCAGAATATCACTGTATTCTAGAAGAGGCAGATCACCTACAGGAAGAATACAAAAAGCAACCTGCACATCTTGAAAGACTCTATGGTTAGTGGACCATTCTAGAATACCTTGCCATATTTCTTTTCAACTGGCTATTTCCCAAGGATCATGTAAGAGAAGCTGGGCAGAAAGATAAAAAGATTACATCAGTCATGATTCATGAACCAGTCATGAATCAGTTGACAACAAATTTATTGCACAGAATATTTCTGTATTTTGTC
>639195737406
GGGTGATGCTGGGCCAGGAGCTTTGTGTACACCCCTCCACTTCAGCTGAGCCAGGGCATGTCTGCGGCCCAGGCCAGGGCGCAGTGTGTGCCCTGGGGGCCCAGGCCTGCATGGCTCCTCTGGGTAGGGGGTCGGGGGCACCCCCAAGGATGGTCCCTTAGGGTGATGTTTTGGCTTTGGGGTGACTTCAGCAATGTCCCTGCGAGACAAGGGCGGGGAAGAAGAATGTTTTGAATACGACTGCCAGGATGAAGAGAGGAAGCCAACCCACAGGCAGCATGACACCCAGGACCTCTTGGA
>640452628117
GGCGGGAGCAGTTCCACGGCCTGGGCTCCATGTACTGCCGGGGGGCGGCCGCCATCATCCTCACCTATGATGTGAATCACCGGCAGAGCCTGGTGGAGCTGGAGGACCGGTTCCTGGGCCTGACAGACACAGCCAGCAAAGACTGCCTCTTTGCCATCGTGGGGAACAAAGTGGACCTCACTGAGGAGGGGGCCTTGGCGGGCCAGGAGAAGGAAGAGTGCAGTCCCAATATGGACGCTGGGGACCGTGTCTCCCCAAGGGCACCTAAGCAGGTGCAGCTGGAGGATGCGGTGGCCCTTT
>641794810796
GACATTTAACATTGGATCCTGAAACAGCTCATCCCTGCCTGGCACTATCTGAGGACCTGAGAACTATGAGATTGAGACATGGGCAGCAGGATGGGGCTGGCAACCCAGAAAGATTGGATTTCAGTGCCATGGTGCTGGCTGCGGAGAGCTTCACCTCAGGGAGGCACTACTGGGAGGTGGACGTGGAAAAGGCAACCAGGTGGCAAGTGGGCATATACCACGGCTCTGCAGACGCGAAGGGCAGCACGGCCAGAGCTTCCGGAGAGAAAGTCTTGCTCACGGGGTCGGTGATGGGGACCG
>64265527818
GTGTACCTGAAGGAAATCTTAAAAGAAATTGGTGTTCAGAATGTAAAAGGGATCCACAAAAACACATGGGAGCTGAAGCCAGAGTACAGACACTATCAAGGAGAAGAAAAGAGTGACTAAGAAGACTCCTAGCCAGCATGCTAGTGAAACGACTAGCAGCGATGCTATGCAAAAGGCGCTGATACTGGAAGGCTTGAACACCGTATGTTAATAGGGGTTAAGTGACAGTACTTTGATTTCTCTCGGTAAATTTTTTAAACCTGTAATTCTTGTAAAGTTTCTTAACTGTTTTTTTGAGGA
>6431518218516
CGAAGATGGCGGCGTCGCGTCGCTCTCAGCATCATCACCACCATCATCAACAACAGCTCCAGCCCGCCCCAGGGGCTTCAGCGCCGCCGCCGCCACCTCCTCCCCCACTCAGCCCTGGCCTGGCCCCGGGGACCACCCCAGCCTCTCCCACGGCCAGCGGCCTGGCCCCCTTCGCCTCCCCGCGGCACGGCCTAGCGCTGCCGGAGGGGGATGGCAGTCGGGATCCGCCCGACAGGCCCCGATCCCCGGACCCGGTTGACGGTACCAGCTGTTGCAGTACCACCAGCACAATCTGTACCG
>6441078634747
ATAAAACCTTAAAAAACAGTGCCCTCCATCTGCTACGTGGGTCCTTCTCACCAGGGGGGAGAGGTGGCAACAGTGACGACCTGAAGCCCCTGGTACTCTGAGTCTCCTGGTACGGGACGGTGAGGACCCCACAGGGCTGGTAAAGCACAGACGCTGCAGCCTGGGGCCTGGGATCAAATCCAGTCCCAACACCAATGTCTTCGTCCATCTCCCCCGGGTCTCCGTTTCCCTGGCTATGAATGGGGAACCGACCGCCTCGTGGGACGCACTCACCACAGCTCCTCAAAATGTGTGCACCTG
>6451125010332
GGAGATACATCTGGGGACTATAAGAAAGCTCTTCTGCTGCTCTGTGGAGAAGATGACTAACGTGTCACGGGGAAGAGCTCCCTGCTGTGTGCCTGCACCACCCCACTGCCTTCCTTCAGCACCTTTAGCTGCATTTGTATGCCAGTGCTTAACACATTGCCTTATTCATACTAGCATGCTCATGACCAACACATACACGTCATAGAAGAAAATAGTGGTGCTTCTTTCTGATCTCTAGTGGAGATCTCTTTGACTGCTGTAGTACTAAAGTGTACTTAATGTTACTAAGTTTAATGCCTG
>6461895229103
GTGCTGGCTCCTCTTCCTGGAGGGATTTCACCACAGACAGGTGTCATCATCCAGCCTCAGCAAATCTTATTTACAGGAAATAAGACTCAAGTTATACCTACGACAGTGGCAGCACCTACACCAGCCCAAGCACAGATAACTGCAACTGGCCAGCAGCAACCGCAGGCCCAGCCTGCTCAAACACAAGCTCCATTGGTCTTACAAGTTGATGGAACTGGGGATACATCATCTGAAGAAGATGAAGATGAAGAAGAAGACTATGATGATGATGAGGAGGAAGACAAAGAGAAAGATGGAGCT
>6471889221249
GAGCAGTAGGACAGCGTCCTCGTGGCCAACTCTCCCCTCAAAATCATTGTCAAAGAAAACCTATTTGTAACAGAGGTTTTTACATTTGCAAACCTTTTGATGAAGAACTGTTGTTTTGTTCTGTGAAACACTATATTTAGATTAACGGAATTTTTCTAAAAATCAGGAAAATTAGTTACTAAAAATTGCTGATCATTTTTGTTTCATTATTTTTGTTATTTCAAATGTATAAGCTCTGGGATTCTTTTTGGAGCAATACCTACAAAGTCAGGCACCAGAATGTGCCTCAGAGCTGTGACA
>6482403235299
GAAATGTGACTGGAAACAGTAACTCCACGTTCATCTCCAGCGGGCAGGTGATGAACTTCAAGGGCGACATCATCGTGGTCTACGTCAGCCAGACCTCGCAGGAGGGCGCGGCGGCGGCTGCGGAGCCCATGGGCCGCCCGGTGCAGGAGGAGACCCTGGCGCGCCGAGACTCCTTCGCGGGGAACGGCCCGCGCTTCCCGGACCCGTGCGGCGGCCCCGAGGGGCTGCGGGAGCCGGAGAAGGCCTCGAGGCCGGTGCAGGAGCAAGGCGGGGCCAAGGCTTGAGCGCCCCCCATGGCTG
>649546729311
GTGGTAGGCTATGCTTTTGACCAGGTAGATGATCATTTACAGACTCCCTACCATGAAACAGTCTACTCCTTGTTGGATACACTCAGCCCCGCCTACCGAGAAGCATTTGGAAACGCACTGCTTCAAAGACTGGAAGCTTTGAAAAGAGATGGACAGTCATGACTACACTTTTTCCTTTCAGAGGGGCTGGTGCTGGTACAGAATGTTGATATAAAGCTTAAAATTCTTGCATATGGTCATAGAAAATGCATCTTTGGTTTTGTGTTTTTATCACTTGCTTCCAACTTAGGCTTTTGGCTC
>65043003996
GTTATGTGGGTATGGAAGACTTTGAATGTGATGACTGACCTGAAGAATGCACAAGAGAGAAGAAAGGAAAAGAAAAGGAGAAGGAAAGAAGACTGAGGGGCAGCAGCTGCTTGGAGTTTGCGTCCTTCCCGTCCACCCAGTGCAGCTCCCAGTGCTGCAGTGTGCGTGGCGTGGGCATCCTTCCAGCTGACTCATGGTTTGAAAAACCGTTGTTTTATTTAAATATCCACAGTGGTAGGGCACACACTGAAGTTGGCTTTTCAGCCAGCACTGAATGTATCCATCAGGACATGCGTCTTC
>651971319552
GAAAAGAAGCCCATCTGTGTCCAGAGATCAGAATAGAAGATACGACCAAAGGGAAGAAAGAGAGGAATATTCACAGTATGCTACTTCGGATACCGCAATGCCTAGATCTCCATCAGATTATGCTGATAGGCGATCTCAACATGAACCTCAGTTTTATGAAGACTCTGATCATTTAAGTTATAGGGACTCCAACAGGAGAAGTCATAGGCATTCCAAAGAATATATTGTAGATGATGAGGATGTGGAAAGCAGAGATGAATACGAAAGGCAAAGGAGAGAGGAAGAGTACCAGTCACGCTA
>6521189918918
ATGAGTGACATGGGCTGGGGCGCCGTGGTAGAGCACACCCTGGCTGACGTCTTGTATCACGTGGAGACAGAAGTGGATGGGAGGCGCAGTCCCCCATGGGAACCCTGACCAGGTCCCTCTTTTCTGTCAAGGACTTTCTGGGAATAATACTGGGGGTTTTGTTTTTGTTTTTGAACTGTCTCAAATGTTCTCCCAAAGATGCTAAAAACACAGCCTCTCCTTTTAGCAAGTTAAAAGGCTGGGTAGGACTGCGGGAGACTGCCTGCCTTTCACCATTTTCTCCCCACTTCCAGTGACTGC
>653244923859
GCCATAACTACTGCTCAGTGAACAATGGCGGCTGCACCCACCTATGCTTGGCCACCCCAGGGAGCAGGACCTGCCGTTGCCCTGACAACACCTTGGGAGTTGACTGTATCGAACAGAAATGAAGACAAGAGTGCCTTATTTCCTTTCCAAGTATTTCACAGCAACACTCTACTTGAAGCAACTTGGTCCAGATTGAAAAGTGTCCTCTGGCTGAGTGGCCACTAGGCCCAGACCCAGCCCAGCCTGAGCCCCAACAACTTTTCCCTCACTGTTCCCCAAAACATGCACCCTGGACTTCTC
>6542378838898
ATCCTCTTAATTCCTATATCACAAATATAGCAGAAGCAGCAATCTGTACAGTAAAATGCAGTCATGGAAAAAAAATCTCTCTAAAGCATCTGAAATACTTAAAAATGTTTAACTTTAAAATGCATAGTGATCAGGAAAGGAATACTTAGGCAAGAGAAGCAGCTGAACTCCCACGTTCACATGAAGCATCCCCCATCGATTCTTAAAGCATATGTAAAGTAGGACTTAATTGGGTCACAAACCACAAGAATAATATACAACTGGCTAAGGGGCTATGTGATAAATAATCAGGAGAGAATC
>655900016845
GCGCCCGCTGGGACACCCAAGCAGGAACCATTGTTGAAGCCCGTCTCAAGGAGCTGGCATGCCCTATGCCGGTCATCTTTGCAAAAGCCACCCCCGTGGACAGACAAGAAACCAAACAGACCTACGAGTGCCCTGTGTATAGAACCAAACTGAGAGGCCCCAGCTACATCTGGACCTTCAGGCTGAAGAGCGAAGAGAAGACTGCAAAATGGGTTCTGGCTGGAGTGGCTCTGCTTCTAGAAGCGTAAGGTAACACTGGCATTCCTCTAGCCTCTGCTGGAGTGCAGTGAGGATTTTCTA
>6561147336686
GTGTCCCACGTATTCCGCCATTATGGTCCCGGTGTGCGCTTTATCCACTTCCTGCACAAGGCCAAGAACCGCATGGAGCCTGGTGGGCTGCGGCGGACACGGGTGACCGACTCCTCCGTGTCTGTGCAGCTCCGGGAGTGACTGGCTGGCTCCTCTGTCCTGACCCCACAGCACCTCCCTGACCTTTAGGAGCCCCAACTCTTAGTCACCTCCTAGGCCTCTTATTTCTCCCTGGCCCTTGGCTTCTCACTTGATGGACAGCTTCACACACCCTTAAGCGGTGGACTCCAGCATTTTCCC
>6571440237181
GGAATATCTATAAAGGAATTCGGGCCCCTACGTGAGAAGCTCGGAGGGGGTGGTTTCAGGAGTTCCTTGTGGAGAGGGGATCGTCCGTGACTCAGACCCCGTCGAAAAGCTCTCGATTTCACGCAACCAACCTTACCCTCGTCCCCAACACAATCCTTGATTTTACCCCTGGGAAAATTAGCGTAGGTGGTCATGACCCCGGCTTCCTCTTTAAAAGCCCTCAGAACCTGGACCGGGCTCCTCAATGAACCCTAGTGTTAGAGGCCACAAATCGGGAACCAAGGTCGGGGAGCGGCTGTT
>6581954240025
TGCCATCCTCACCTGGTGGCTTGAAATCGGCCAAGGTGGGAGCATTTACACCGCAGAAATGACACCGCACGCCAGCGCCCCGCGGCCGCGATCCGGACCCCAAGCCCACGGCTCCCTCGACTCTGGGGCACGGAACCCCGCCCACTCCCAATCCCCGCGCCCCGCCCTCTCCCACCCGTGCTTCCCCCGCTCCACCCCTCACCTCACCTCGCCCCCGCCCCACCCATCGCGCCCCGGCCCGTCCCATCGAGGCCCATGCAACCCACGCTCGGTCCCGTTCCGGCCCCTGCGCCCCGCTGC
>6592064019494
AGAAAGTTACCTGTGGCCGCCCAAGTCCGCCACTTTCTGCTCTGTGTCTGCCCATTGCCACGATCCAGGAGGACTCCGCGCCGCCCGGCCGCCTCCGAGCTCGGGCCCCATGTGAGGGGCCCCCCCTTATCCCACCTTTCCGGCTAGGTGAGGGCGCGAGCGGGCGAGCGAGCGAGAGTGGTGAGGGGGGACGGAAAAGCAGAATTACCTGTAGCTCTTGTTCTGCCATCTCGGGCGCTCTCACACACCTTCACCTGCACAGACTTGAAAGTCCAGTTTCACCAGAGGCTGAGGCTCCAG
>660303510404
GTGAAAAGGAGAATGTTGCGGAAACTGAGAAAGCAAGTTCAGAAGCCCCAGAAGAACTTATAGTGGAAGCTGAGGTGGTAGATGCTGAAGAAAGTCCCAGTGCTACAGTTGTGGTCATAAAAGAGGCATCTGCCTGTCCAGGTCACGTGGAGGCTGCTCCGGAGACCACAGCAGTCAGTGCTGAAACCGGGCCAGAGGTCACAGATGCAGCGGCGAGGGAAACCACGGAAGTAAACCCTGAAACAACCCCAGAGGTTACAAATGCTGCCCTGGATGAAGCTGTCACCATCGATAATGATA
>6611133741038
GTTTTTCTTCCCCCAGTCCCTCAGCTGCTGCTGCTGCTCAGGAGGTCAGATCTGCCACTGATGGTAATACCAGCACCACTCCGCCCACCTCTGCCAAGAAGAGAAAGTTAAACAGCAGCAGCAGTAGCAGCAGTAACAGTAGTAACGAGAGAGAAGACTTTGATTCCACCTCTTCCTCCTCTTCCACTCCTCCTTTACAACCCAGGGATTCGGCATCCCCTTCAACCTCGTCCTTCTGCCTGGGGGTTTCAGTGGCTGCTTCCAGCCACGTACCGATACAGAAGAAGCTGCGTTTTGAAG
>66218414500
CTCCGGACCTGGCGACCCACGACCGGCTGGTCACTTGCTGCCACCTCGCAAAGGCGCATCTCTAGTTCAGTGGTGAGCTGCGGCCGGGTCGCTGCAACTCGCTCCAGGCCTCCGGACTCGTGGCCTCGGTGTCCCTCGCGGAGCCCTCGGTGTGTCGCTTGCAGGCTCTTTTTTTGAAGAAAGCAGGGAGGGAATGGCCTTGTGAGAGACTCCAGGAGCAAAGAGCGACCCTCACAAGGCCCAAGTCCTCCCAGAGCTCAGGGAAGCTGTCGCTTCTGACAGAAGAAGGGAGACAAAGCT
>663226571418
GAAAGCGGGCATGCCTCGGAGAACAGTTGGCCAGGACTGAGCTGTTTATTTTCTTCACTTCCCTTATGCAAAAATTTACCTTCAGGCCCCCAAACAATGAGAAGCTGAGCCTGAAGTTTAGAATGGGTATCACCATTTCCCCAGTCAGTCACCGCCTCTGCGCTGTTCCTCAGGTGTAATATTGTTAAGAAAGAAAGGGGCAAGGAAAGTAAGAAGACATGGCACGTGTTCTGAAACCACTGGTGTCTGCTCAGATGTGTTGGGACAAAATGAAAGTGACTTTCAAGAAAGATCAGAGGA
>6642132529357
CTGCCCTCGGATTTCCAGGAGCGCGTGAGCCTGCACATGGAGAAGCACGGCTGCAGCCTGCCATCCCCGCTCTGCCACCCGGCCTACGCCGACAGCGTCCCCACCTGCGTCATTGCCAAGGTGCTGGAGAAGCCGGACCCCGCCAGCCTGTCCTCCCGCCTGTCCGATGCCTCCGCCCGCGACCTGGCCTTCTGCGACGGGGTGGAGAAACCAGGCCCGCGGCCCCCCTACAAGGGAGACATCTACTGCAGTGACACAGCCCTCTACTGCCCGGAGGAGCGGCGGCGAGACCGGCGGCCT
>665458210403
CAAAAGCCGGGCGTAGTACACCCGCGACCCCGCCCCATTCCCAGAAATTACCACCCGCCCAACAGCCCGGCCGCGCGGCGGTTGGTGCCGGCGTTTGCTGGCTGTCGGGTGGCTGGGCCCAGCGCGCAGCTGCGGAGCGCGGCGGGCGGCCCCTTGGAGCTGCCCGGGGAGCTGCGGGCACTCGCACCTAGCCATTGTCGCTCCTTGCGCGGTCCGCAACGGAGAAGTAACTCAAGTCTGAGTGTTGTTGGTGCGAGAATGAGAGAGTGTTCTGGTGTGGGAGTATTTTGGCCCAAGTGC
>6661762537562
AGTCCGGTCTTTTCCTTTTCACCGGAGCCGGGGGCTGGAGATGAGGCTCGAGGCGGGGGCTCCCCGACTTCCAAAACGCAGACGCTGCCTTCTCGGGGCCCCAGGGGTGGGGGCGCCGGGGAGCAGCCCCCGCCCCCCAGTGCCCGCTCCACACCCCTGCCCGGCCCCCCAGGCTCCCCGCGCTCCTCTGGCGGGACCCCCTTGCACTCGCCTCTGCACACGCCCCGGGCCAGTCCCACCGGGACCCCGGGGACAACACCACCCCCCAGCCCCGGCGGTGGCGTCGGGGGAGCCGCCTGG
>667170929450
CATGCTACAAGTGAAAACTGATGAGAAACTGAATGTGTCTGATGAGAATACAGCAAGTTGCCCTTTGAGCCCCATTAAGATGTGCCTTAATCGTCCCATTGAATGGAATCTGAATTTGACAACAGCATCTCTAACGAGCTGTACAGTTCATAACCAAAATCTCAAAAGCGAAGAGAAATAGATTGCAGTTCTTCTTGCACTATCTTTATTTTGTATGTCAGTATTCCTTCTGAACAATAAGCATTTATCAATTGATCTTGAAGTATTTCTAGTCCTGTGATTTGTCTTTATATTAAATCA
>66823938532
AAGCTTTTTGGGTATGAGATGGCTGAATTCAAGGTGACCATCAAATACATGTGGGATTCACAGTCGGGAAGGTTCCAGCAGATGGGAGACGACTTGCCAGAGAGCGCATCTGAGTCCACAGAAGAGTCAGACTCAGAAGATGATGACTGAAAGGGACTCGGGACTGAAGGTCTCCTGGAAGCTTCTGGGTCTCACTGGACCATCAGGACTGCTGCCGCCCCTCTGGAGAGAGCAGCTTTTTATTTGTCTGTAGACAGGGAACATGATGGGCACTGACCTCCTGTAAAGAATAAAACTGTG
>669155717042
TACTGTATCTGGACGGATGGACTGAATGCGCTACTCGGGAAGGACATGATGAGCGACCTGACGCGGAATGACCTGGACACCCTGCTCAGCATGGAAATCAAGCTCCGCCTCCTGGACCTGGAAAACATCCAGATCCCTGACGCACCTCCGCCGATTCCCAAGGAGCCCAGCAACTATGACTTCGTCTATGACTGTAACTGAAGTGGCCGGGCCCAGACATGCCCCTTCCAAAACTGGAACACCTAGCTAACAGGAGAGAGGAATGAAAACACACCCACGCCTTGGAACCGTCCTTTGGTA
>6701598026795
AAAATCCATTTCTGAAGCCAACGGGGAGAGCACCTCAGCAGACAGCCTTTAATCCATTCAGCTTAGGTTTTCTTCTTCTGAGAATCTTTTAATGTCATTTATATACAAAAGAAATTCTCAAATGTTAAAATAAAGGAATAGTTTATTGCTTAATATAACTTATCATCACTTTGCTTCTTTACTGAATCTTCTACACTCTTGCCTGATACCTAAATTTAATGTTTGTTTTTAACTCAAAAAATGTACTGTAGTATGGAAAATGGATAGCAGTAGAATAAAGTCTTAAGATTATTTTTTAAT
>671684732700
GAACTGGAAGCCAGGCCAGCCAGACGACTGGCAGGGGCACGGGCTGGGTGGAGGCGAGGACTGTGCTCACTTCCATCCAGACGGCAGGTGGAATGACGACGTCTGCCAGAGGCCCTACCACTGGGTCTGCGAGGCTGGCCTGGGTCAGACCAGCCAGGAGAGTCACTGAGCTGCCTTTGGTGGGACCACCCGGCCACAGAAATGGCGGTGGGAGGAGGACTCTTCTCACGACCTCCTCGCAAGACCGCTCTGGGAGAGAAATAAGCACTGGGAGATTGGAAGCACTGCTAACATTTTGAA
>672226601943
AAAATTTCTTTACGGGTGGAAGCCAATTTACATGGATTAACCCTCTATGACACTGCACCTTGCCCTATTAACAATGAACGAACACGGCTACTTTCCAGAGATATTTGATGAAAGGATAAAATATTTCTGTAATGATTATGATTCTCAGGGATTGGGGAAAGGTTCACAGAAGTTGCTTATTCTTCTCTGAAATTTTCAACCACTTAATCAAGGCTGACAGTAACACTGATGAATGCTGATAATCAGGAAACATGAAAGAAGCCATTTGATAGATTATTCTAAAGGATATCATCAAGAAGA
>673143413501
GAGCTTTTCCACCTTCCAAGGGCCATAAGGAAGCTGTTTCCAGGGAGATGACCCTCAGCAACTTGTGGATATTTCTCATACAGTCTTTTGCATTTTTGTCAGGCTATATGTGGTACAACATCATTCAGTATTTTTACCATTGCCTGTTTTAGGAATTGACGTGGACTTGTCAAGGTCACCGTAGGAGTTCAGACTTTCTTTCATAAGTGTGCATTATTTTACATGTGCAAATCAGAATATATTTAAAAAAAAGCAAAAGAAATTCAATGGATGGATTAATATTTATCCCCCTTTGGGATA
>674353030852
GAACAACAACCTGACCTTCCTGCGGCCGTACTACCAGACGGAGGAGGGCGAGGAGAACCCGTTCATCTGCTCCTCACGCCGAGACAACGGCATGCAGAAGTGCTCGCACATCCCCGGCCGCCGCGAGCTGCGCATGCCCTGCACCCTGGGCTGGGAGGCCTACACGCAGCCGCAGGCCGAGGGGGTGGGCGCTGCACGCAACGCCTGCATCAACTGGAACCAGTACTACAACGTGTGCCGCTCGGGTGACTCCAACCCCCACAACGGTGCCATCAACTTCGACAACATCGGCTACGCCTG
>6751469632815
ATGGACTTCTTGATGAGTGGCCTGGCAGCCTGCGGGGCCTGTGTATTCACCAATCCCCTGGAGGTGGTGAAGACCAGGATGCAGTTGCAAGGAGAACTGCAGGCCCCTGGCACATACCAGCGGCACTACCGAAATGTCTTCCATGCCTTCATCACCATCGGCAAGGTGGATGGCCTTGCTGCCCTGCAGAAAGGCCTGGCCCCCGCCCTCTTGTACCAGTTCCTGATGAATGGCATCCGACTGGGCACCTATGGGCTGGCTGAGGCTGGGGGCTACCTGCACACAGCCGAAGGCACCCAC
>676336133715
ATGGCGACGGCGCTGATGGCTGTGGTTCTGCGGGCAGCTGCTGTAGCCCCGAGGCTGAGAGGCCGGGGAGGCACTGGGGGCGCCCGAAGGCTGAGCTGTGGCGCGCGGCGGCGGGCGGCGAGGGGCACCAGCCCGGGGCGCCGGCTCAGCACCGCCTGGTCGCAGCCCCAGCCCCCGCCCGAGGAGTACGCGGGCGCGGACGACGTCTCCCAGTCGCCCGTCGCCGAGGAGCCGTCGTGGGTGCCGAGTCCCAGGCCCCCGGTGCCCCACGAGTCCCCAGAGCCTCCTTCGGGCCGCTCG
>6772149917113
GTGTGATCCCTCACATCCACAAATCTCTGATTGGAAAGAAGGGACAGCAGAAAACTGCTTAGAGGGATGCTTTAACCAACCCTCTTCCTCCCCGTCATTGTACTGTAACTGGGACAGAAGAAATAATGGGGATATGTGGAATTTTTAACAACAGTTAAATGGAAAAGCATAGACAATTACTGTAGACATGATAAAAGAAACATTTGTATGTTCTTAGACTCGAAGTTTGATAAAAGTACCTTTTCATGTGGTGACAGTTGTGTGTTGATTGGCTAGGTTTCTCCCGTGTGTTTTATACAA
>6782524333598
GGGCCTCCCAAAGTGCTGGGATTACAGGCATGAGCCACCGTGCCCAGCCTCAAAGCATATTTTAAAGGATAGAAATAAACAGCCATATGAAGAGATACAGACAGGGCGGTCTGGAAGGGTCCAGAGCAGGAGCTTCTATCTCCATAGAGTTGGGGTTACGTCACCCTCTGGGCACATTCTGTCAGCCTCCACACGTTCAGCCCTCAGAAGCTCCCGAACCCTGTCCTTTGGGCCTTTTATGGAGAACTCCATTGGCTGTCCATGACTGAAGCATGGACAACTGTGATAATGTGATTGGGC
>6792129010405
TGTTCAGTTACCACGTGAACCGCCGACGGAGACCCGTAGTGGGGGAGGCGGCGGCAGCGTTAAGTGAGAAAGGAAAAAAGACAACGAGGAAAAAGGAGGTGTCCGGGTAGGGCAACGCGGCGACACCCGAGGCCTGGTGGTGGCGGCGGATCGAGATATTCAAGGCTGAAGCAGCTACGGAACGGCAGCGGCGGCGGTCGGACAAACTGACTGACCGAGCCGGGTGGTGGCGGGAGCAGCGGGAGCAGCCGGAACGATGCCGGCCGTGAGCCTCCCGCCCAAGGAGAATGCGCTCTTCAA
>680454229820
CTGGCGTTTTTTAACATCCCCTTGATGGCTTACATGTGTTGGAGCTTGCTGCAGCGGTGCTTTGGTCACAACTTCAGGTCTCATCTCCATCAAAGAAAATACTTGAAAATTATGCCTGTTCACCTACTTATGCTACTGCTGTACATCTGGCAGGTTTATTCCTGCTACTTTCTTTATGCAACATACGGCACCCTAGCTTTTTTATTCTCCCCTTTGCGGACCTGGTTGACACTGCTGACACCTGTTCTCATTCGTTATGTGTGGACACTGAACTCCACCAAGTTTGGAATCTTCATGGTG
>68141209881
GGCCGGTGCATAAACTTCTCCCGAGTTCCATCTCAGTAAAAGGGAAGCAGGAAGACCAAGAAGGTACGAAGATGGCACATTTTCACATAGCTGATTTTCAACCAAATGAAAAAAATCAAGTGCATTTCAGAAGCTTTTGGAAGAGCAGCTTAATTCCTCTCAGTCGGGAAATGTTTTCTCTGCCTTCTGCTTTGCTTGCACCAAACATTTCTAAACACTTGTTCTGCCATCTACATGGGAGGTGATGAAACTCAGTGGTAACTCATGATTTATGACATTGAAAATAAAGAGGAACATTGA
>68215552473
GATTTTCCATCCCAGAGGCCTCCAGTGTCAACACCAAGCCAGCCCCTGCCCTCGGCACCCCAGTCCCAGAGTTCGGCCCCCTCTTGACCTGCCTCAGGGAGGATCTGGAGTCTGTCTCAAGCCCACTAGCCTGATCTCCGAGGCCTTGACCCCAGGGCGATGCCTGGAGGCAGAGTGGCAGAGCTGGCCTCCTGCCCAGAGCTCAGCACAGGCCCTGGGAGCCCCGAGAAGGGAAGGCAGGATTTGGGGATGGGAGCCTCTGGAGAGGGGACACCTGGGGACCCCTGGTTGAACCCTCTT
>683372525082
AGCCTGGCCACCCAGTGGCTCCACCGCCCTGATGGATCCACTGAATCTGTCCTGGTATGATGATGATCTGGAGAGGCAGAACTGGAGCCGGCCCTTCAACGGGTCAGACGGGAAGGCGGACAGACCCCACTACAACTACTATGCCACACTGCTCACCCTGCTCATCGCTGTCATCGTCTTCGGCAACGTGCTGGTGTGCATGGCTGTGTCCCGCGAGAAGGCGCTGCAGACCACCACCAACTACCTGATCGTCAGCCTCGCAGTGGCCGACCTCCTCGTCGCCACACTGGTCATGCCCTG
>68425036122
GCTCTGTGTGGCTGCACAGTGAACGTCCCCACTCTGGACGGCAGGACGATACCCGTCGTATTCAAAGATGTTATCAGGCCTGGCATGCGGCGAAAAGTTCCTGGAGAAGGCCTCCCCCTCCCCAAAACACCCGAGAAACGTGGGGACCTCATTATTGAGTTTGAAGTGATCTTCCCCGAAAGGATTCCCCAGACATCAAGAACCGTACTTGAGCAGGTTCTTCCAATATAGCTATCTGAGCTCCCCAAGGACTGACCAGGGACCTTTCCAGAGCTCAAGGATTTCTGGACCTTTCTACCA
>6852776288
AAGGGGCTTGGACCATTCCTGCAAACAGCCAAACCGGCGAGAAGAGGCCAGACATCTGCCTCCATTCTCCCCAGAGTGGTGCAAGCTCAGCGAGGTCCCCAGCCTCCCCCAGGGGAAGCAGGGATCCCTGGACACCCCACACCTCCAGCCACGCTCCCCTCGGAGCCTGTAGAGGGTGTCCAGGCTAGTCCCTGGCGGCCACGTCCAGTCTTGCCAACGCACCCGGCTCTGACCCTGCCCGTGTCCTCAGATGCCTCCTCTCCTTCACCGCCAGCCCCGAGGCCTGAACGACCTGAATCA
>686509639341
CCTCACCGCAGGCCGTGGCGGGAGAAGGGGCCCACGGCGGCCCGGGCGTCGCGCTCCACGGCGCAGGCGAAGGCACGCGCGGGGGCCTCCAGCCAAGTGCAGCCACCCACACCGCGCTCCAGCGGCAGTCGCGTAAAGCGCACCCCATAGGCCTGCAGCGCCTCGGCGAACACCTGGCACACGCCTGCGGGCGGAGCGGGTCAGGGAGGAGCACGTCCTTTCACCTGGGGGCATCGAACTTCCCCTACTCCCCCAGCCCCGCCTGGGAGTAACGCCCTCCAAACTGGGATCACTAACCAC
>6871499232725
CCGCACCTGCTGGCTCACCTCCGAGCCACCTCTGCTGCGCACCGCAGCCTCGGACCTACAGCCCAGGATACTTTGGGACTTGCCGGCGCTCAGAAACGCGCCCAGACGGCCCCTCCACCTTTTGTTTGCCTAGGGTCGCCGAGAGCGCCCGGAGGGAACCGCCTGGCCTTCGGGGACCACCAATTTTGTCTGGAACCACCCTCCCGGCGTATCCTACTCCCTGTGCCGCGAGGCCATCGCTTCACTGGAGGGGTCGATTTGTGTGTAGTTTGGTGACAAGATTTGCATTCACCTGGCCCA
>68846538422
GTGTTCACGACTTTGGAAATCACAAAGTCGTCAGGACTAGACATCACTCAGAAAGGCTGCTGAGGCTAGGCCTGCTGCTGTTTAGTTCTCCTTGTCATATTCTCATTTCTCTCAAAGATAAGAATGCTCTCGGATAAAATGAGCCTGTGCTCATGACAGCTGCTCTGTTACTCAGGGACCAGTGCAGGGCTGTCTTACGACACTTAGATGAGAAAGTAGACAAGGAAAGAGGACAGCAGTGGGCATCTGCCTTGTGGTCTTGCTGACAGCGAGAAGCAGTGGGACTGCTTCCTTGACGCC
>689169352997
GACAACTGGACTATATCCCTCACTGCAGTGGCCACGGCAACTTTAGCTTTGAGTCCTGTGGCTGCATCTGCAACGAAGGCTGGTTTGGCAAGAATTGCTCGGAGCCCTACTGCCCGCTGGGTTGCTCCAGCCGGGGGGTGTGTGTGGATGGCCAGTGCATCTGTGACAGCGAGTACAGCGGGGATGACTGTTCCGAACTCCGGTGCCCAACAGACTGCAGCTCCCGGGGGCTCTGCGTGGACGGGGAGTGTGTCTGTGAAGAGCCCTACACTGGCGAGGACTGCAGGGAACTGAGGTGCC
>690181608648
CCGGCTCCCACCGTCGCTGCGCCTCGGGGGCTGGAGACGCGACCCGCTTTACCGCGACGCGCGGGGGCTGCAGTCCACGGGTCCGAAGGCTTAGCTCTGCGCGCAAAGCGCCGGGATGCGAACGCGGGATCTGGAGCTCGTCGGTGCCGAGAGCTGCCAGAGAGTTGGATTCTGCGTGCAGCTGCCGGACTCGGCCCCATGTTTTTGCTCTCAGAAAGAGTTGGTGATGAAGTTTGGGCAGAAATCCCCTGTCGGCCGTCCGCTCCACGCTTCCCTCGGGGCCGACACTGCCAACCTCTC
>6911809011318
CTCACAATCCTCTCCACTCTAAGAAGCAGGGTGAGCCCACAAGGAGCAATGGAGCAGGGCAGCGGCCGCTTGGAGGACTTCCCTGTCAATGTGTTCTCCGTCACTCCTTACACACCCAGCACCGCTGACATCCAGGTGTCCGATGATGACAAGGCGGGGGCCACCTTGCTCTTCTCAGGCATCTTTCTGGGACTGGTGGGGATCACATTCACTGTCATGGGCTGGATCAAATACCAAGGTGTCTCCCACTTTGAATGGACCCAGCTCCTTGGGCCCGTCCTGCTGTCAGTTGGGGTGACA
>692251641217
AGTTCCAGAGACAGTAGTTATCTCGGGCCCCAACATCGCGAGGTCTAGGGAAAAATGCTACCACTCCTCCCCCCTACTTCCGCTGCCACGCTGCCTCCATGCCTGCCTCCCCTCTCTGCCACGCCCCCACCACGCGCTTTGCACTCTGGGGCCCACGCACTTCCCTGAAGAGTCTAGAAGCTGCTCCTCATTTCCAGACTTTCCGGGCGCCCACCAGGCTCCCGGGCTCTCACCGGAGACCACAGGGAGGAGCTTCAAGGTACCCCAAGTCCCTGCGGCCTCCAGCAGTGAAGAGTTCCA
>69357413697
GCTATGTCGACACCACCCACTGGAAGGTCTACGTTATAGCCAGAGGGGTCCAGCCTTTGGTCATCTGCGATGGAACCGCTTTCTCAGAACTGTAGGAAATAGAACTGTGCACAGGAACAGCTTCCAGAGCCGAAAACCAGGTTGAAAGGGGAAAAATAAAAACAAAAACGATGAAACTGCTTTCTGGGGGTTGGTTACTTAGTTACCTGCCCTTTGCATGCATGTGTGAACCAGCTGTGAGCTGCAAGGCAGTGGCCAGAGCCTCGCCCTCCTGACTCTTCCTGCAGGTGGCTCAGGAAG
>694178725855
ATTTCAGATCAGAACCACAGCTACCCAAGAAAACCCATCTCCAAATTGTGTATGGATTCACGTGTCAGTCATTTATGACCAACTGTGTAGTGTGCCCTCATATAGTATTTGTGAGAAGAAGTTTTCAATGTAAGAGGAAGGGTGGAGAAGGAGAGAGAAATATGTGAGGTAGTAAGGAGGACAGAAAACAGAACAGAAAAGAGTAACAGCTGAGGTCAAGATAAATGCAGAAAATGTTTAGAGAGCTTGGCCAACTGTAATCTTAACCAAGAAATTGAAGGGAGAGGCTGTGATTTCTGT
>6951330312240
GAGGATGAAGCTGGAGAAGGCCGCTTTAACTTCTCTGCCTATGGGATGGGCCCAGCCTGTCTACAGGCCAAGGATGGCATCTCAGTCAAGGGCGCCAACAACAGTAACACCACCAACCCCCCTCCTGCACCATCTAAGTCCCCAGAGGAGATGCGAAAACTCTTCATCCAGAGGGCCAAGAAGATCGACAAAATATCCCGCATTGGCTTCCCCATGGCCTTCCTCATTTTCAACATGTTCTACTGGATCATCTACAAGATTGTCCGTAGAGAGGACGTCCACAACCAGTGAAGGGTCTGA
>6961657117845
GTATTATTTTCCAACCTATGAAAATGACACTCTCCTGTGTACACTATCTGACAGTGAAAGTGACCTGACAGCTCAGGAACAAAATGAAAATGTTCCCATCATCAGTGAAGATACATCTAAACTGTATGCTTTGAAACAAAGCAGTATTTTGAACCAGTTGCTACTATAAGAGTACTTGAAAACCTAGAAGAAACTACCACAGAAGCAATTTTTCATGTTTTTCTCCTATGAGACAGATATGAAAGAACAATTTAAATTTGAACATCAACAAAAGATTGGTCCTTGGTGAAATAAACTTTT
>697227662273
GTCCTCCATCACTTTGATTCTTCTAGTCAAGAGTCAGTGCCAAAAAGGAGAAAGTTTAGTGAACCAAAGGAACATATATAAAAATTATTTTTGTTCTGCAGGCTTGCAGAGTTCTTCTCACCATTTAAACTGAAGGACCCTATATTATATTTCCCTAACTCTGAAGATGTATATGTAGTTTAAAGCAGTTTGTACACTAAAACTAAGTTTTTGGCTGACTGTCATATTGTGGTCCTTAATCTTGAGATAAATCCAATAGAACTTTTGAATAAAAGCAAAAGTACAAATGTCATAATTGAT
>698364819789
CCCCTGAAGTGCTGTGCCTGGAGATACCATTGTGGACCCTGGAGAGGCACCTGCTGCTTATGCGGTAAAACCTCTACCACCCCAAACCTGGTCAGTTTGAGGGGAGCCGCTGCCATAGTATCCACAGAGAAGGCCGGAGTTCCAGCCGTGTGGAGCAGCAGAGGGGAGTCTGACAGGGTCACCTCCTACACAGAGAGAATTGGCAGCTGACTGCACTGCCAGGAGCCAAGGCCTAGGTGTGTGGAGCCTGGAAGACCAGGGATACCTGAGGCAGGAGGTGCAGCGTGTGGAGTGAGAAAC
>699175110628
CGGAAAGCGTTGCTGCGTAAATGGCGGGGGCGTGTCTTTTGGCTCCTCCGCGTGTAGTTACCTGAGAAACGCGGGAAGTTGGGCCCAGGCAGTGTTGCTGCGGTTGCCTAAGTTGTTTTTCTATTTCTGGAGAGAGCCGTGAGCTTGTCCAGGGGCCCCAATCCTGAGGCCGACCCGGTTTCTGGCGCGGTGCGATGGAGGTAGTGGAGGCCGCCGCCGCTCAGCTGGAAACTCTGAAATTCAATGGCACCGACTTTGGAGTTGGGGAAGGTCCGGCGGCTCCGTCTCCGGGCTCTGCCC
>700435431760
TTCTTATGCACAGAAAAACAACGTATTAGAGCAGAATTTTAAAAACAGCCTCAGACTTTCATAATATTCATCATCATCCTGGAAGAAAAAGGATGCCAGTCTGAGGGCCCTTCCCTCCCCATAGCACCAAACAAAAAGCTGAAATGAATACACCCCACAGAAATGTGAGAGTTGGAGTCATATTCCAAGTGGCTGAGCTGAGACTAGCGCTTCATTCCATTGTTGTACCAGGACAGCTTCAAGCCTCCTTATTCACTCCGGTGAGTGGTCCAGCCCAGTGTGTGAAGTGCCCAGTACTCA
>70114089340
GAGCCTCTTTCAGAATTCTTCAAGCCAGAAGAATGATGTTTTTCACTTGGATGTTAAAAATGTCAGTGGCATAGGGCAGATCCTGGACTTCATGTACACTTCTCATCTAGATCTTAACCAGGACAATATACAAGTAATGCTGGACACAGCACAGTGTTTGCAAGTTCAAAATGTTCTGAGTCTGTGTCACACATTTTTAAAATCAGCCACTGTAGTACAGCCACCTGGCATGCCTTGTAATAGTACATTGTCTCTACAAAGCACCCTGACCCCAGATGCCACTTGTGTTATCAGTGAAAA
>702200062139
GTAAGGAGTGCCAATGGACGGATGCCTGCCTGTCTCATCCCTGTGCAAATGGAAGTACCTGTACCACTGTGGCCAACCAGTTCTCCTGCAAATGCCTCACAGGCTTCACAGGGCAGAAATGTGAGACTGATGTCAATGAGTGTGACATTCCAGGACACTGCCAGCATGGTGGCACCTGCCTCAACCTGCCTGGTTCCTACCAGTGCCAGTGCCCTCAGGGCTTCACAGGCCAGTACTGTGACAGCCTGTATGTGCCCTGTGCACCCTCACCTTGTGTCAATGGAGGCACCTGTCGGCAGA
>703961235310
ATTGAAAAACAACTCAACTCAGAGTCACTGTCACAGTGGACTAATCCCAGCACCATGGCCAATGCCAAGGTCAAACTCTCCATTCCAAAATTTAAGGTGGAAAAGATGATTGATCCCAAGGCTTGTCTGGAAAATCTAGGGCTGAAACATATCTTCAGTGAAGACACATCTGATTTCTCTGGAATGTCAGAGACCAAGGGAGTGGCCCTATCAAATGTTATCCACAAAGTGTGCTTAGAAATAACTGAAGATGGTGGGGATTCCATAGAGGTGCCAGGAGCACGGATCCTGCAGCACAAG
>70460519912
GTGAAGGCTTCCATAATTACCATCACACCTTTCCCTTTGACTACTCTGCGAGTGAATTTGGCTTAAATTTTAACCCAACCACCTGGTTCATTGATTTCATGTGCTGGCTGGGGCTGGCCACTGACCGCAAACGGGCAACCAAGCCGATGATCGAGGCCCGGAAGGCCAGGACTGGAGACAGCAGTGCTTGAACTTGGAACAGCCATCCCACATGTCTGCCGTTGCAACCTCGGTTCATGGCTTTGGTTACAATAGCTCTCTTGTACATTGGATCGTGGGAGGGGGCAGAGGGTGGGGAAG
>705205498006
GTGACTGTAACACAGATTGATGAAAGATTCTGCAGGACGACAAAGGTTAAAGATGTAGACCCGGAGCTAGAAGCCAGCACTGACACTGATGGAGTGGACTGCGATGAGAATGCCCACATTATTGTCCTATCCTCTGATAACCAATGTAATATGAAAACCGACTACAGAAGAAAGGAACAAATTAAATCCATTAATCAAGCATATCTCTGCTAAACAGTTGTTCGAAACTGATGAACAAATGAAAAATTTACTGTTTGTTTTCATGCTTGCAAGGATTGGGGAAGAAAATTAATTATAAGG
>706106521068
ACTTGAAGAGTAAAATAGAAACCATTGAGTCAACTGCAAAGAGTACCATTTCACAGGAGCGCTTATATCATGGCATTATGATGGAAAGTTTCATGAGGGATGATATAATTTATTCCACGTTGAGAAAAGTCTCCACATATGATGATGTCTTAGAAAGGCACCAGGAAACTTGTATGAGAGATGTGAGACAAGCCATCTTGACCCATAAGAAGAGAGTCCAAGAAACTAACAAATTTGGGGAAAATATCATTGTGCATTCAAATGTTATTATTGAACAGAGGCACCATAAATATGATACAC
>707955119357
ATATATGAGACATGCATATGGCTTAGGAGAACATTATAATTCGGTTACACGGTTGGTAAACATAGTTACTGAAAATTGCAGCTAATTTATACAATGTTGTACAATTATGTTTTAATACAGTGTGCTGAACTGAGTATTTCTACCAAGTGTTGGGTTGTTCTAAATGCTACTGAAAAACACAACTACCTTATATCAGTTTTATGGCAAAGCTACTAACAGGTGTTTTTAGAAATATGTCAGAGATAAACTTTAACCAGTGTCTTCTTAGTGGAATTTTAAAAATTTGTTAAGTTCATTGTA
>708815224883
GTGTGAGGAGGACATCAATGAGTGCGAACGAGAGGAGTGTGAGAACGGAGGCTCCTGCGTGAACGTGTTCGGCTCCTTCCTCTGCAACTGCACGCCGGGCTACGTGGGCCAGTACTGCGGGCTGCGCCCCGTGGTGGTACCCAATATCCAGGCTGGCCACTCCTACGTGGGGAAGGAGGAGCTCATCGGCATCGCCGTGGTCCTCTTCGTCATCTTCATCCTGGTGGTTCTCTTCATAGTCTTCCGCAAGAAGGTCTTCCGCAAGAACTACTCCCGCAACAACATCACGCTAGTGCAGGA
>709195581609
GGAATCTAAGGGAGGAAATTATCAACTGTGCACAAGGAAAAAAATAGATATGTGAAAGGTTCACGTAAATTTCCTCACATCACAGAAGATTAAAATTCAGAAAGGAGAAAACACAGACCAAAGAGAAGTATCTAAGACCAAAGGGATGTGTTTTATTAATGTCTAGGATGAAGAAATGCATAGAACATTGTAGTACTTGTAAATAACTAGAAATAACATGATTTAGTCATAATTGTGAAAAATAATAATAATTTTTCTTGGATTTATGTTCTGTATCTGTGAAAAAATAAATTTCTTATA
>71021973836
AAAAAGAAGGGGAGCGTTCAATTCCAAACAGCTGCTTTATTTGGAGAAATACCGACCTAAGATGCGATTACGCTTCAGAGATACCAATGGGCATTGCTGTGTTCAGTAGAAGGAAATGTAAACGAAGGCTGACTTGATTGTGCCATTTAGAGGGAACTCTTGGTACCTGGAAATGTGAATCTGGAATATTACCTGTGTCATCAAAGTAGTGATGGATTCAGTACTCCTCAACCACTCTCCTAATGATTGGAACAAAAGCAAACAAAAAAGAAATCTCTCTATAAAATGAATAAAATGTTT
>7111243240
GCAAACCTGAGGGCAAAGCTACAGACAAGGGTAAGCTTGCAGTGAAGAATACTGGGCTCCAACGCTCCTCCTCTGATGCTGGTCGGGACCGCCTGAGTGATGCTAAGAAGCCCCCCTCGGGCATTGCTCGCCCCTCCACTTCGGGATCCTTTGGCTACAAGAAGCCTCCTCCTGCCACAGGCACAGCCACTGTCATGCAAACTGGTGGTTCAGCCACTCTCAGCAAGATCCAGAAGTCCTCAGGCATCCCTGTCAAGCCAGTAAATGGGCGCAAGACTAGCTTAGATGTTTCCAACAGTG
>712154021005
GAAGAATATGAAGACTCAAGTGGGAATGTTGTGAATAAGAAGACATACGAGGATCTGAAAAGACAAGGACTGCTCTAGTGTTCAGGGATGTAGCTCAGCTTTTGGGCTAGCCCAGGCTTCCCTAAGATCTGCTTTTTCTATTTCTCCCAACCAAATCCTCTTAAAGACCCTTTGCTATGTAGTCTCATGGTCTAGCATGCATCTTGTAGAAACAAGGCATGCTGGCAGATTGCAGGGTTGAGATGTGTTTTATCTGTTTTATATTTTAAAAGATTCTGCCAGAAAATAAAACCAGACCTT
>713222209315
GCTGCCGGGACGGGTCCAAGATGGACGGCCGCTCAGGTTCTGCTTTTACCTGCGGCCCAGAGCCCCATTCATTGCCCCGGTGCTGAGCGGCGCCGCGAGTCGGCCCGAGGCCTCCGGGGACTGCCGTGCCGGGCGGGAGACCGCCATGGCGACCCTGGAAAAGCTGATGAAGGCCTTCGAGTCCCTCAAGTCCTTCCAGCAGCAGCAGCAGCAGCAGCAGCAGCAGCAGCAGCAGCAGCAGCAGCAGCAGCAGCAACAGCCGCCACCGCCGCCGCCGCCGCCGCCGCCTCCTCAGCTTCC
>714745024469
GCAGCTCGCTGGCTGCTCGCGCTCGGGCAGGCGGGCTGAGGAGGCTGCCGCGCCCCCGCCGCCGCCGCCGCGGGGGAAGCCTGGGAGCCAGATCGGCGTCGCCTCGGCCTCCGTAACCCCCGCCTAGCCGGGCCATGGCGGAACGCGGAGGGGCGGGCGGTGGTCCCGGAGGCGCCGGGGGCGGCAGCGGCCAGCGGGGATCCGGGGTCGCCCAGTCCCCTCAGCAGCCGCCGCCGCAGCAGCAGCAGCAGCAGCCGCCGCAGCAGCCGACGCCCCCCAAGCTGGCCCAGGCCACCTCGT
>71558779353
GTTGGAGATTGCAACCCTGAATCGGGCAGATGCAGATCTGGAGGCTTGTCGAACACAAATCAGCAAGGATATCATTGCCCTTCTGCTGAAAAATCTCACCAGCAGTGGCCACCTCTCACCCCAAGTAGAGAGAAAAATGAGTGCTGTTTTCAAAAAGCAGTTTCTATTGCTGGAAAATGAAATACAAGAGGAGTACGATCGGAAGATGGTGGCATTGACAGCTGAATGTGACCTGGAAACAAGAAAGAAGATGGAAAACCAGTACCAGAGAGAGATGATGGCAATGGAGGAAGCAGAAGA
>716741523535
ACATCCCAGGAACAGCAACAGCAACAGTGACTCAGACGAGGACGAACAACGAAAGAAATGTGCCTCATCAGAGAGTGATTCCGATGAGAACCAGAACAAGTCTGGCAGCGAGGCCGGCAGTCCCCGGAGGCCACGAAGACAGCGGTCAGATCAGGACTCAGACAGTGACCAGCCATCCAGAAAGAGAAGGCCCTCCGGTTCTGAGCAGTCTGACAATGAATCTGTGCAGTCAGGGAGAAGCCACTCAGGAGTTTCTGAGAACGACTCTCGCCCAGCTTCTCCAAGTGCCGAATCAGATCA
>717371630218
CTCGGCTTCTTTAGAAGTGCCAGGCGCAGGAGGGAGCCTGGTCTGGACCCCACCCCCAAAGTGCTGGAGTGAGGCTCCAGAGGAGACTTTGAGTTGATGGGGGCCAGGACACCAGTCCAGGTAGTGTTGAGACCCAGGCCTGTGGCCCCACCGAGCTGGAGCGGAGAGGAAGCCAGCTGGCTTTGCACTTGACCTCATCTCCCGAGCAATGGCGCCTGCTCCCTCCAGAATGGAACTCAAGCTGGTTTTAAGTGGAACTGCCCTACTGGGAGACTGGGACACCTTTAACACAGACCCCTA
>7181796441261
GCCGGGCCCCGCCGCCGCCCGCGCGCCCCCGGGCCCCCGACACACATGAGATTCTTCAGGCTCACTTTCAAGTGCTTCGTGGACTGCTTCTGACTGCGCCGCCCGCGCCCCGCACCCCGCCGCCCGCCCGCCGCCCCGTCCCCCGGCCCGGCCGCCCCCCGGCCCCCGGCCGGCCCGCGCCCTCGGGGCCCTCCCCGGTGCCGCCGGTGCCCCCCGCCTGACCGCCGCCCCCCGTGAGGCGCCGCGACCCCGGCCCGGCCGTGCGGCCCGCCGAGGCCATGGCGAAGAAGAGCGCCGAGA
>7192290824507
AGTATAGACCTTGCGACCCGCAGCTGGTGTCGGAGCGGGTGGCCAAGCTAGAGCAGAGCTATGAGGCACTGTGCGAGTTGGCAGCGGCGCGGCGGGCCCGGCTGGAGGAATCACGGCGGCTCTGGCGTTTCCTCTGGGAGGTGGGTGAAGCTGAGGCCTGGGTGCGGGAGCAGCAGCACCTCCTGGCCTCAGCCGACACGGGCCGAGACCTGACCGGTGCCCTCCGCCTGCTCAACAAGCACACAGCCCTGCGGGGCGAGATGAGCGGCCGGCTGGGGCCCCTGAAGCTCACCCTGGAGC
>7201575827046
ATGCTCGAGGACTCATACGGTGGATGCTGATGGTGAACCCCGATCGCCGGGCCACTATTGAGGACATTGCCAACCACTGGTGGGTGAACTGGGGCTATAAGAGCAGCGTGTGTGACTGTGATGCCCTCCATGACTCTGAGTCCCCACTCCTGGCTCGGATCATTGACTGGCACCACCGTTCCACAGGGCTGCAGGCTGACACCGAAGCCAAAATGAAGGGCCTGGCCAAACCCACGACCTCTGAGGTCATGCTAGAGCGGCAGCGGTCGCTGAAGAAATCCAAGAAAGAGAATGACTTTG
>721703136517
GTGGCAAGTGCAGGCAGCTGTCCCGGTTATGCCGGAATCGTTGCAGGTGAGTCCATCAGAAACAGGAGCTGACAACCTGCTGGGCACCCGAAGACCAAGCCCCCTGCCAGCTCACCGTGCCCAGCCTCCTGCATCCCCTCGAAGAGCCTGGCCAGAGAGGGAAGACACAGATGATGAAGCTGGAGCCAGGGCTGCCGGTCCGAGTCTCCTACCTCCCCCAACCCTGCCCGCCCCTGAAGGCTACCTGGCGCCTTGGGGGCTGTCCCTCAAGTTATCTCCTCTGCTAAGACAAAAAGTAAA
>72216411960
GAGGAAGAGCACAGCAGCCCGGTAAAGGCCCCCTCTGTGAAGAGAACCCCCATGCCGGACAAGACTGCCACCCCAGAGAGGCCCCCAGCTCCAGAGAACGCCCCCAGCTCCAAGAAGATCCCGGCTCCTGACAAAGTCCCCTCCCCAGAGAAGACCCTCACTCTAGGGGACAAGGCCTCTATCCCAGGGAACTCCACCTCGGGGAAGATCCCAGCTCCTGACAAAGTCCCCACCCCAGAGAAGATGGTGACTCCGGAGGACAAGGCTTCTATCCCAGAGAACTCCATCATCCCAGAGGAG
>7231834411723
CTGCTCTGACTTTCAAGTGCCTGGGAGATCAGTGGCCAGTGTACTGCCGAGTGATACGTGAAAAGAACCTATGTCAGGACATGCGGTGGTATCAGCGCTGCTGTGAAACATGCAGGGACTTCTATGCCCAAAAGCTGCAGCAGAAGAGTTGACCTCTAGCAGGCTGGCTGGATCACAGCTCTTGGCAATTACATTATTTATAAACACACACACTAGCATGTTTTTCAGACCAAATATTATCAGATTACATATAATTTAATCAAATTAATTTATTTTTTTGCCTGCCAAACATCCAATGTG
>724420418956
TCATTACCCTCCAGCCACACTGGACTCCTTTCTTGTCCTGGAACCTATCAAACTCTTTCCTGTCTCAAGCCTCCGCAGTCCTCTCTGCTTGAACTGTGGCTCCTGCAGAGAAAGCATCAGAATCTCCGGGGAACTGATTGGAAATGCACATTCTCCAGCCCCGCCCAGAACTCCTGAATTAGAAACCCTGGGGTGGGACAAGCAAGCCGTGCTTTCTGGGGCACAGGTGATTCTGGTGTGTGCTGAAGTTTAAGAACCACTGGCCGAGAACATTCTTAGGTCTGCTCTTCTTTTGCCCGG
>72529906519
CCTCCTGCCCCTGCGGAACCTGAGTCAGCTGTAGATGTCTCCAAAGGATCCCAACCACCCAGCACCCTTGCAGCAGAACTATCCACCTCACCAGCCGTCCAATCCACTTTGCCACCTCCTCTGCCTGTGGCGACCCAGCACATATGTGAGAAGATTCCAGGGACCAGGTCAAATCAGCAAAGGTTGGGCGAAACCCAGAAAGCTATGCTAGATCCCCCCAAGCCCAGTCGAGGTCCCTGGCGACAGCCCGAACGGAGGCACCCAAAGGGAGGGGAGTGCCACGCCCCTAAAGGTACCCGT
>7261729411031
GACTTGTCTCCAACTGAAGAGGAAGAGCCAGAGCATCCTTTTGGGGTGGGCGGTGTGGACAGCGTGTCTGAGAGCACTGGCAGCATCCTCAGCAAGCTGGACTGGAATGCCATCGAAGACATGGTGGCCAGCGTGGAGGACCAGGGCCTGTCTGTCCACTGGGCCCTGGACCTGTAAGACCTGGATATCATTGGGTTTCCATGCACAGGCCAGCACCTCAGTAATGTGGTTCTGAAAGATTAACAGGTTTAAGGGACAGAAGCAATGAAAGAAGCAATGTGAATTTTCCATTTGCTTTCA
>7272525214619
CACAACATGCCCTTCTGGAGGATATCCAGTCACTCAGACCTCCTGGCTCTCCACCAAGCACTGGAATTAGAGTATTTGTAACTGTGTTCTTTAGCCGGAGATCCATTTTTTATATTTCAAGTACACTGAATTTTTATGTGTGATTCAATGCCTCTGGCTCTACACATATAAATTGTCTTAATGGATGAAATCATATTTGGAATAAAAATTCCAGAATGAAGAATTCAGATTGCTGAATGGAGTTAAACTTTAGTGCTACAGAAAAGAAACTCTATGGTCTTATATTTACAACACTTTAAT
>7281784339962
GGACATGGGGAGTTCTGATGGGGAAACGACTCACGACTCCCAAATCACTCAGGAGGCTGTTCCCAAGTCGCTGGGGGCCTCGGAGTCTTCCTACACGTCCGTGAACCGGGGGCCGCCACTGGACAGGGCTGAGGTGTATTCCAGCAAGCTCCAAGACTGAGCCCAGCACCACCCCTGGGCAGCAGCATCCTCCTCTCTGGCCTTGCCCCAGGCCCTGCAGCGGTGGTTGTCACACCCTGACTTCAGGGAAGGTGAAACAGGGCTTGTCCCTCCAACTGCAGGAAAACCCTTAATAAAATC
>729249372251
TGGTTGGCCAGAAAGAGCAAAGTAAGAGAACAGTGAACATTCGGACTCGAGATAATCGTCGCCTTGGGGAGTGGGACTTGCCTGAGGCTGTGCAGCGACTGGTGGAGCTACAGAACACGAGGGTCCCAAATGCCGAAGAAATTTTCTGAGCCTTTGTACATAGATGAGGCAAAAACCTGCGAGTGCCATCAGCCTCCCTCACATGGGAGACCCCAACCCAGCTGACAATGTGGAGCCCCCAGAACTTCAGAACTGTGTGGAGGCACATGTCTGCTCTCCTGAAAAGAGACTTGGTTTGGG
>730327129740
GGAAGAGCAACGGAAGAAACGCGAGCAAGAACGAAAGGAGAAGAAAGCAAAGGTTTTGGGAATGCGAAGGGGCCTCATTTTGGCTGAAGATTAATAATTTTTTAACATCTTGTAAATATTCCTGTATTCTCAACTTTTTTCCTTTTGTAAATTTTTTTTTTTTGCTGTCATCCCCACTTTAGTCACGAGATCTTTTTCTGCTAACTGTTCATAGTCTGTGTAGTGTCCATGGGTTCTTCATGTGCTATGATCTCTGAAAAGACGTTATCACCTTAAAGCTCAAATTCTTTGGGATGGTTT
>731233321049
CCGTGCGCGCTGACCGTATGAGGGGTGGCCGGAACAAGTTTGGGCCGATGTACAAGCGGGACCGGGCCCTGAAACAGCAGAAGAAGGCACAGATTCGGGCCAATGGCTTCAAGCTGGAGACAGGGCCCCCGATGGGGGTGCCCCCGCCGCCCCCTCCCGCACCGGACTACGTGCTGCCTCCCAGCCTGCATGGGCCTGAGCCCAAGGGCCTGGCCGCCGGTCCACCTGCTGGGCCACTGGGCGACTTTGGGGCCCCAGCACTGCCCATGGCCGTGCCCGGTGCCCACGGGCCACTGGCTG
>732190036064
CCGCTGCCATGGCCCAGACACTGCAGATGGAGATCCCGAACTTCGGCAACAGCATCCTGGAGTGCCTCAATGAACAGCGGCTGCAGGGCCTGTACTGTGACGTGTCAGTGGTGGTCAAGGGCCATGCCTTCAAGGCCCACCGGGCCGTGCTTGCTGCCAGCAGCTCCTACTTCCGGGACCTGTTCAACAACAGCCGCAGCGCCGTGGTGGAGCTGCCGGCGGCTGTGCAGCCCCAGTCTTTCCAGCAGATCCTCAGCTTCTGCTACACGGGCCGGCTGAGCATGAACGTGGGCGACCAGT
>733180011304
GTTTCTTGTGATCAGCCCTTACTGAAAGAAGGATATAAAAGTGCCCAAAAGCGGGCCCCTCAAGGGGAGGCAACCACAGTCTCTGAATATTTCTTCAATGATATCTTCATTGAAGTGGATGAAACAGAATAAAACAATCTTTTCTCTTTTTCTTTTTTAAATTAGGTCTAGGATTTCCAGAGTCAATTACATCAACAAAACAGTATTTAGAGCAAAATATCACTGTCTTATTTTTCTTTAGGTTGATTTTGAATACTTAATGAGCTTGATTTGAAGCTTTTATAATCAGTGGAAAACATT
>734188121764
GAAAGTGATGAAGCATTGGGCCCAACAATGATGAGTTGGAATGCAGTTGAAAAGTTATGCGCAAAATCTGCAAATGCCATTGAGACGAAAGGTTTCAATAAAAAGGATCTGGAGTTAGCTCTTTCTCCCATTCATAACAGCAGTGCCCTTCCCACCACTGGACGCTCTTGTGTAAACCTTGCTAAAAAATGCTTCTCTGGGGAAGTTTCTTGGGAAGCAGTAGAACTGGATGTAAATAATATAAATATGGACACTGACACAAGTCAGTTAGGTTTCCATCAGTCAAATCAGTGGGCTGTG
>735427116945
GATCTGGGATTGGCACAAGACTCTGCTACCAGCACAAAGAGCCCAATCCTTCTTGGCAGTCTGGCCCATCAGATCTACAGGATGATGTGTGCAAAGGGCTACTCAAAGAAAGACTTCTCATCCGTGTTCCAGTTCCTACGAGAGGAGGAGACCTTCTGAGTGTGCCCTTTGGCCACGGACACTGTTGGGAACCAAACTCTGTCTTGGAGCCTCCTTTTAGCTCACTCCACAAGTAAATGGATTTAATCAAAGGTCACCTATCTGCTTTTGATTGTCTAGGTCACAGTAATCCCTAGGATT
>736249248382
GATGGCAACCTTGTTCCTCGGTGGCACCTGGGACCTGGAGATCCTTTCTCCACTTACGTTTAGCGCGCATCCTGGGACTTGTCCCTGCAGCTCACCGGGTTAGCCGTGGCACCGTTGGGACCTCCCACCAGGACTCCAATCACCCACCTCTCTTGAGACTTCTCTGGCAGGGCTGGTGTGGGGTGCAGCCTTTGCTCAGAGGGCAACATGTTCCAAGCAAAATCTCCCCGCCTGGGCCATGGGCTCACCCTCGGGGCTCCCTTCTTCTCTACTGGGTGCAATTCGAGGTTGCTGAGCTTC
>7371339732549
GAAAGAAGGGTTTGGTGAAGGGGGCAAGAGCCCAGAGCTCCCCGGCGTCCAGGAAGACGAGGCTGCATCCTGAGCCCCTGCATGCACCCAGGGCCACCCGGCAGCACACTCATCCCGCGCCTCCAGAGGCCCACCCCTCATGCAACAGCCGCCCCCGCAGGCAGGGGGCTGGGGACTGCAGCCCCACTCCCGCCCCTCCCCCATCGTGCTGCATGACCTCCACGCACGCACGTCCAGGGACAGACTGGAATGTATGTCATTTGGGGTCTTGGGGGCAGGGCTCCCACGAGGCCATCCTCC
>7381300914103
GTCCAAAACAGACAGGCATTGTCAAGCACGACATTCTCCCAACCACTGGTTTGGCAACATTAAGAATTAGCACACCCTTGGAAAGCTACTTACTCCAAGAACTGATTGTCACTAGAGAGCTTTCAGCAAAACACAGTCTTCTTTCTTCCGCAGATGTTTCCTCTTCTCGATTCCTGAATTTTGGTATTCGTGACCCAGCACAAATTGTCCAGGACAAAACATCGGTATCACATATGCCTATTCGAACTTCAGCAGCCACACTAGGTTTCTTTTTTCCTGATAGGAGAGCAAGGACCCCAT
>739222456741
ATGGCTCGTGCAGGGTGGACTGGCCTCCTTCCCCTATATGTGTGTCTACTGCTGACCTGTGGCTTTGCCAAGGCAGGGAAGCTGCTGGTAGTGCCCATGGATGGGAGCCACTGGTTCACCATGCAGTCGGTGGTGGAGAAACTCATCCTCAGGGGGCATGAGGTGGTCGTAGTCATGCCAGAGGTGAGTTGGCAACTGGGAAGATCACTGAATTGCACAGTGAAGACTTACTCAACCTCATACACTCTGGAGGATCAGGACCGGGAGTTCATGGTTTTTGCCGATGCTCGCTGGACGGCA
>74068639858
GCACAAATGTCTAGTTCTTCCTGCCCGGTGAACTCTCCTATAATGCCTCCAGGGTCTCAGGGGAGCCACATTCACTGTCCCCAGCTTCCTCAACCAGCTCTTCATCAGAATTCACCCTCGCCTGTACCTAGTCGTACCCCCACCCCTCACCATACTCCCCCAAGCATAGGGGCTCAGCAGCCACCAGCAACAACAATTCCAGCCCCTGTTCCTACACCTCCTGCCATGCCACCTGGGCCACAGTCCCAGGCTCTACATCCCCCTCCAAGGCAGACACCTACACCACCAACAACACAACTT
>741254384453
TTATTCTTCCATGCTTGCTGAGAGTGAACTGAGTGGCTGGGACTATGAATATGGTTTCTGCTTACCCAAGACACCCCGATGTGCTCCTGAACCAGATGCTTTTAATCCCTGTGAAGATATTATGGGCTATGACTTCCTTAGGGTCCTGATTTGGCTGATTAATATTCTAGCCATCATGGGAAACATGACTGTTCTTTTTGTTCTCCTGACAAGTCGTTACAAACTTACAGTGCCTCGTTTTCTCATGTGCAATCTCTCCTTTGCAGACTTTTGCATGGGGCTCTATCTGCTGCTCATAGC
>7421169514475
GATCTTTCGAAGATGGTTTGGCTGCCTTGGAGATTTGGAGATCTGATGCCACGATGAGGACTCACACACGGGGGGCTCCCAGTGTGTTTTTCATATATTTGCTTTGCTTTGTGTCAGCCTACATCACCGACGAGAACCCAGAAGTTATGATTCCCTTCACCAATGCCAACTACGACAGCCATCCCATGCTGTACTTCTCCAGGGCAGAAGTGGCGGAGCTGCAGCTCAGGGCTGCCAGCTCGCACGAGCACATTGCAGCCCGCCTCACGGAGGCTGTGCACACGATGCTGTCCAGCCCCT
>743529625646
GTGAAAATGCGTGGAATAGACTTTTTTGAATTTCTTTGTCAACTAATCCTGAAAGAAGCGGATCAAAAAGAACAGTTTTCCCAAGGATCTCCAAGCAACTGTCTGGAAACTTCTTTGGCAGAGATATTTCCTTTAGGAAAAAATCACAGCTCTAAAGTTAATTCAGACAGCGGTATTCCAGGATTAGCAGCCAGTGTCTTAGTTGTGAGTCACGGTGCTTACATGAGAAGTCTGTTTGATTATTTTCTGACTGACCTTAAGTGTTCCTTACCAGCCACTCTGAGCAGATCTGAACTTATG
>7441288037824
GAGTCACACATGTGTTCCATGTGCAACAAACGGAGATGTCACAGACTGTATCAACTGGGGAGTCAATCATCTTGAGTTGCAGCGTACCCAATACCTTACCAAATGGACCTGTCTTGTGGTTCAAGGGAACAGGGCCAAACCGGAAATTAATCTACAATTTCAAACAAGGTAACTTTCCCAGAGTAAAAGAGATTGGAGACACCACCAAGCCTGGCAACACAGACTTTTCCACCCGCATCCGTGAAATCTCTCTTGCTGATGCTGGCACCTATTACTGCGTGAAGTTCATAAAAGGAAGAG
>7451933435344
AGAAGAGGAAAACCAGCCTGCTGGACCAGCTGACCAACACCAGTGGGACTGTCATTGGCGTGACTTCCTGCATCGTGATCATCCTCATTATCATCTCTGTCATCGTACAGATCAAACAGCCTCGTAAAAAGTATGTCCAAAGGAAATCAGACTTTGACCAGACAGTTTTCCAGGAGGTATTTGAACCTCCTCATTATGAGTTATGCACTCTCAGAGGGACAGGAGCTACAGCTGACTTTGCAGATGTGGCAGATGACTTTGAAAATTACCATAAACTGCGGAGGTCATCTTCCAAATGCA
>7461012636283
GGCCCCGCGGACGCTGGTGTGGTTGGTGGCCAATCGTGGAACCGCGCATGGGAGCCAGCCAGGGGTGCTGCGTCCTGGGACACCTGGCGCAACAAGGCGGTGGTGCCTCCCAGGCGGTCCGGGGAGCCAATGGTGTCCATGCAGGCTGCAGAGGAGATCCGCATCCTCGCAGTGATCACTATCCAGGCGGGCGTCCGTGGCTACCTGGCGCGTCGCAGGATCCGGCTGTGGCACCGGGGGGCCATGGTCATCCAAGCTACTTGGCGCGGCTACCGTGTGCGGCGGAACCTGGCACACCTC
>747160717964
GATTTGGATCAAAGGTACAACACTATTCTGCAGATGTATGGAGAAAAAGCAGAAGAGGCAGAAGAACTTCGATTAGATCTCGAAGATGTAAAAAATATGTACAAAACTCAAATAGATGAACTTTTAAGACAAAGTCTCAGTTAACTTGTGAAAATTGAATTCCCATCAAACTGAATGTAAGCATTTAATATCTAAACATTTAATGTGGACTTCCAATAAATTCTTTTATAGAATTAGAAAGTGGGATTTACTGTAGAGTGTAAAAATTTTTTTAAAATTGTTTTACACTATGTAGTAATA
>748137605081
CCCAGCGACTTCTCCGTGTCCCTTAAAGCGTCAGGGAAGAACAAACACTTCAAGGTGCAGCTCGTGGACAATGTCTACTGCATTGGGCAGCGGCGCTTCCACACCATGGACGAGCTGGTGGAACACTACAAAAAGGCGCCCATCTTCACCAGCGAGCACGGGGAGAAGCTCTACCTCGTCAGGGCCCTGCAGTGACGGCGCCCCGGCCCCACACTCGCCTCCCGGGCCCCACGGTGGAGCTGCCCGCCCGGCCTTGTGGCAGAGGCTCCTCCCGCGGGGACGGCCCCGACGGCTTCTCTG
>7492141824991
GGCGACCGTGGGGAGGTGCCGCCGGGGTCGCAGGTGAGCGGTTCTATGCTGGAGGAGGCGGCCAGGGAAGCGGCGGCTCCGTGACCAGTGGGTGCCCTCGCAGTGGGTAGGGTCCCGGAGGGGTCAGCGGCAATTGGCGCAACGCTTGCTGCCGGGTTTGGTCCAAGGGCTGCGACGTAGCGGGACTGCACGCTCGGGAGAAGTGCCACGCGCGTCTGTCGCCTGACCGGGGAGGCTGGGGAGGGCCCAGGCCACGGAAACAAGACTGCAGAAGTTTCTGGGCACTCAGTCGGGACTCTC
>750672918125
ACGTGGACTTCTGCCCACAAGCAGCCCGGTGCTGCCGCACAGGAGTGGACGAGTACGGCTGGATCGCGGCAGCTGTTGGCTGGAGCCTCTGGTTCCTCACCCTCATCCTGCTCTGTGTGGACAAACTGATGAAGCTGACTCCAGATGAGCCCAAGGACTTGCAAGCGTGAGACCCAGGCTCGGTGCACAAAATGGTGATCGCCACCAATTTGTGGCTAATGGGGAAGGGGAGTAAGGCTAACATGGTTTCTATTATTTAAGTCATTTTCACCTTTAAGCTTCAGTTACTTTTACAAGGGA
>7512394032897
TTTCAAAGAAGCTGGCACCGATTCCACCCAAGGTCCCCTTTGGCCAGCCGGGGGCTATGGCAGACCAGTCCGCTGGCCAGCCGTCCCCAGTCAGCCTGTCCCCCACCCCGCCCAGCACCCCGTCACCCTATGGACTGAGCTACCCTCAGGGGTACTCCTTGGCCTCGGGCCAGCTCTCCCCAGCTGCAGCTCCTCCCCTGGCCTCTCCTTCTGTCTTTACAAGCACTTTGAGCAAATCGCGGCCCACTCCTAAGCCGCGACAGAGACCTACTCTGCCGCCTCCTCAGCCTCCCACAGTAA
>7521883926846
GAATTCGAGAGGAGAAAACAGGAGAGAGAAGAAGCCCAAAGGCAGTACAAAAAGAAGAAAATGGAAGTGTTTAAAATACTGAACAAAAAGACTAAAAAGGGCCAACCAAACTTGAATGTACAAATGGAGTACCTTCTTCAAAAAATACAAGAAAAATGTTAAACATTTTGTTCCTACAGGTTAAAATATCTGCTGCCTATTAGGTTCTTCTGTGACATGTGCCTCCCAGCAGTGAACTAAATTTGTCGACATAAACTGGATTGCTAAACTATGCTAAATATAAGATGTTCACATATTTTT
>753150853629
AGATTCCTCTAATGGAAGAAGATCCCTAATATGGGTCAAGATCCAGATGACTCTCCTGCTCCTTCGGGGAAAGGACCTTGTATCTTGGAGTGAGGTCACAGAAGGATAGAGCCTGGGGGCAAAATGTCTAACTTGTCTACATGGGGACCACAGTTCACATTATGCATCTCAGGCTCCACAGTGAGGCTGACAAACTGCAATGGCAGTGCTTTTAAATGAGATTTGAGGATTCACCAAGACCCATGGGGAACCGGGGCAGCAGGGAAGCCCTCGCGTGGTCTTGGATGAGGGGTGTTAAAT
>754697436624
TCTACCTCTTCCTGGGCCTGGTGGCCATGGTGCTGGTGCTGCAGACCTTCCGCCACGTGTCCGACCTCCACGGCCTCACGGAGCTCATCCTGCTGCCCCCTCCGTGCCCTGCCAGTTTCAATGCGGATGAGGACGATCGGGTGGACATCCTGGGCCCCCAGCCGGAGTCGCACCAGCAACTCTCTGCCAGCTCCCACACCGACTACGCTTCCATCCCCAGGTAGCTGGGGCAGCCTCTGCCAGGCTTGGGTGTGCCTGGCCTGGGACTGAGGGGTCCAGGCGACCAGAGCTGGCTGTACA
>755783526461
GCCTCTCCAGCTGCGACACAGATGGCGCGCGGGCTCTTGGGTTCTGTAGTTTTCTCGCGATCCAAAAGGCTCCGTGCCCAAGTGAGTCCTTACCGCCTCCCTACCCAGCGGCTTCCCCTCCGCTAGTACGCATGTCCACAGCTTCACGGACCGGGAGAGAGGGGGCGCGGAAGGAAGGAGGCGGGACGGTATTACAAACAAAAAAATACGGCCTTCTCGAGAAGCGACGGCGGAGGGCCCGCTCCTCCCAGAAGGCGGTGCAGCCTGCCCGGGCGAGCCACGCACGCAGAGGGTTGTGGG
>756697030839
GCTGCTGAAGTGGATCGAGGACGGGATCCCCAAGGACCCCTTCCTGAACCCCGACCTGATGAAGAACAACCCATGGGTGGAAAAGGGCAAATGCACCATCCTGTGAGCCCCGCACCCGGCCCCTCTCACACCATCCTGTGAGACCACGCCCGGCCCCACTCCCACCATCTTGTAAGACTGTGCCCAGCCCCACTCACTCCATCCTGTGAGTCCCACTCCCAGCCCCACTCCCACCATCCTGTGAGCCCATGCCCGGCCCCACTCACACCAACCTGTGAGCCCCACTCCCGGCCCCACTCA
>75727666669
AAGCTGCAGTTCATCATCTGCTGTGATAGTTCCACAACCAGAGGATCCAGACAGAGCCAATACTTCAGAAAGACAAAAAACGGGGCAGGTGCCTAAGAAAGACAATTCTCGAGGAGTGAAGCGCAGTGCTAGTCCAGACTACAACAGGACCAATTCTCCTAGCTCTGCAAAAAAACCAAAAGCACTTCAGCATACTGAATCTCCCTCAGAAACAAATAAGCCACATAGTAAGTCAAAGAAGAGACATTTAGACCAGGAGCAACAACTGAAATCTGCACAATCACCATCAACAAGCAAGGC
>7581986236500
ATTTTTGCCATGGAACAGAGGGCAAGGACTTACCTTCTGAGCATAACGTTTCTGTAGAAGGAGTGGCACAGGACAGGAGTCCCGAGGCAACTCTGTGCCCCCAGAAGACCTGCCCCTGTGACATATGTGGCCTACGTTTGAAAGACATTTTGCATTTGGCTGAACACCAGACAACACATCCCAGGCAGAAACCATTTGTGTGTGAGGCATATGTGAAAGGCTCTGAGTTCAGTGCAAACCTTCCCCGGAAACAGGTGCAGCAGAACGTACACAACCCTATCAGAACGGAGGAGGGCCAGG
>7591397717473
GTTATTGTGTCAATGAGTATAGCATTTGCTCAACAAACTGAACTGTCTAGAATATCTGGGGGAAAAGAAAATACTGCATCATCAAAGCAAGCACATGCTGTGTGTCAGCAAGAACAACATTATTTTAATGAAATGAAATTATCACAGGATCAAATTGGTTTTCAGACTTTTGAGACAGTGGATGTGAAATTTAAAGAAGAATTTAAACCACTTAGTAAAGAGTTAGGAGAACATGGAAAGGAAATTTTATTATCAAATAGTGATCCCCATGATATACCAGAATCAAAGGACTGTGTGCTG
>7601845123147
GCTGAGGACAATGTGTGTGTCAAGAAAATAAGAACCAGAAGTCATAGGGACAGTGAAGATATTTGACAGAAAAATCGAACTGGGAAAAATATAATAAAGTTAGTTTTGTGATAAGTTCTAGTGCAGTTTTTGTCATAAATTACAAGTGAATTCTGTAAGTAAGGCTGTCAGTCTGCTTAAGGGAAGAAAACTTTGGATTTGCTGGGTCTGAATCGGCTTCATAAACTCCACTGGGAGCACTGCTGGGCTCCTGGACTGAGAATAGTTGAACACCGGGGGCTTTGTGAAGGAGTCTGGGCC
>76122954813
GCCTTCCCTGCCATGCGACCTGTCAGTGTCTGGCAGTGGAGCCCCTGGGGGCTGCTGCTGTGCCTGCTGTGCAGTTCGTGCTTGGGGTCTCCGTCCCCTTCCACGGGCCCTGAGAAGAAGGCCGGGAGCCAGGGGCTTCGGTTCCGGCTGGCTGGCTTCCCCAGGAAGCCCTACGAGGGCCGCGTGGAGATACAGCGAGCTGGTGAATGGGGCACCATCTGCGATGATGACTTCACGCTGCAGGCTGCCCACATCCTCTGCCGGGAGCTGGGCTTCACAGAGGCCACAGGCTGGACCCAC
>762991018537
ACGGAGATGCGGCTGCAGGACCAGCAACTGGCCAGACAGCTCATGCGCCTGCGTGGCGACATCAACAAGCTGAAAATCGAACACACCTGCCGCCTCCACAGGAGGATGCTCAACGATGCCACCTACGAGCTGGAGGAGCGGGATGAGCTGGCCGACCTCTTCTGTGACTCCCCTCTTGCCTCCTCCTTCAGCCTCTCCACACCACTCAAGCTTATTGGCGTGACCAAGATGAACATCAACTCTCGGAGGTTCTCTCTCTGCTGAGGAGCCCTCAGACTGGGCGGAGGGGCTGGAGCGGAG
>763154141461
CTGCCTTCACTATGATTGGCACTTCCAGTCACTTATCTGATAAGTGTTCTCAGTTCGCCATTCCTTCCCTGTGCCACTATGCCTTCCCGTACTGCGATGAAACTTCATCCGTCCCAAAGCCCCGTGACTTGTGTCGCGATGAATGTGAAATCCTGGAGAATGTCCTGTGTCAAACAGAGTACATTTTTGCAAGATCAAATCCCATGATTCTGATGAGGCTGAAACTGCCAAACTGTGAAGATCTCCCCCAGCCAGAGAGCCCAGAAGCTGCGAACTGTATCCGGATTGGAATTCCCATGG
>7641115832037
GTACAGGAAGAAAACAAATGGCAAAGCCCCTTGGAGGACAAGTTCCCGGATGAGCAGCTGAGCAGTTCCTGCCACTCCGACCTCTCACGTCTGCGTCAGAGACAGAGTCTGACTTCAGGCCAGGAACTCACTGAGATTCCCATACACTGGACAGCCAAGTTACCAGCCAAGTGGTCAGTCTCAGAGTCCTCCCCCCACATGGCCCCAGTCCTTGCAGTTGTGGCCACCTTCCCAGTCCTTATTCTGTGGCTCTGATGACCCAGTTAGTCCTGCCAGATGTCACTGTAGCAAGCCACAGAC
>765136779640
GTGTGTGGATGTCTCCTAGATCTTGACTTGCTCCTGAGGAAATATTGTGTGACTGAGTTTCCTGTTATACTGCTCTCCAATCCATCATGAACCAGCCAGAGTCTGCCAACGATCCTGAACCCCTGTGTGCAGTGTGTGGCCAAGCCCACTCCTTGGAGGAAAACCACTTCTACAGCTATCCAGAGGAAGTGGATGATGACCTCATCTGCCACATCTGCCTGCAGGCTTTGCTGGACCCCCTGGACACTCCGTGTGGACACACCTACTGCACCCTCTGCCTCACCAACTTCCTGGTGGAGA
>7661089022106
GCAAATTGACAATCATCGATTTGTTGACTGAACACCTGTTAGGTGTAAGGCACGGTGTCATATGCTTTCCTTGGGGCTTGCCTTCAAGCAGCTAACAGAAATAAGAAGAAAACAGGTGAAAAAGACAGTGTGATAAGGCCATGGTGGTGGATTGTGGATGCCCTGCCCTGTATCCACTTGGGAGAGAGCCTCTACAACATGCTGGCAACTTCCCCCTCACTGATTCAAATGTTAATCTCCTTTGGCAACACCCTCACAGACACACCCAGGATCAATACGTTGTATCCTTTGATCCAATCA
>7671634637070
GATTACTGTTTGGAGACCGCTGCAGCCCACGTCCACCTGATAGACTATTTACTACACATAGTAGGTTCAGAGCCGCTAAATGTCCAAGACCATGGCGATGAACCTTCTGGAGGATTGGTGCAGGGGAATGGAAGTGGACATCCACAGGTCCTTGTTGGTCACAGGCATCCCAGAGGACTGTGGGCAGGCAGAAATTGAGGAGACCTTGAATGGGGTCCTCTCCCCACTGGGCCCGTACCGCGTGCTCAACAAGATTTTTGTGAGGGAAGAGAATGTTAAAGCTGCCCTCATTGAGGTTGG
>7681476932000
AACATGCTGCGACGGCAGGAGGAGCTGGAGAATGGGACAGCATGGTCCCTGTCATCTGAATCTTCAGACGACTCATCCAGCCCACAGCTCTCAGGCACTGCCCGCCACTCACCAGCCCCTAGGCCCCTGGTGCAGCAGCCCGAGCCCCTTCCCATCCAAGTTGCCTTCCGCAGGCCTGAGACCCCCAGCTCTGGGCCCTTGGATGAGGAGGGGGCCGTGGCCCCAGTCCTGGCAAATGGGCATGCACCCTACAGTCGGACTCTGAGCCACATCAGTGAGGCTAGTGTAGATGCTGCCTTG
>7691361925099
AGTCAAGGGTCCAGAGAAGGAGGAGAAGTTGAGACAGGCGGTCAAGCAGGTGCTGAAGTGTGATGTGACTCAGAGCCAGCCACTGGGGGCCGTCCCCTTACCCCCGGCTGACTGCGTGCTCAGCACACTGTGTCTGGATGCCGCCTGCCCAGACCTCCCCACCTACTGCAGGGCGCTCAGGAACCTCGGCAGCCTACTGAAGCCAGGGGGCTTCCTGGTGATCATGGATGCGCTCAAGAGCAGCTACTACATGATTGGTGAGCAGAAGTTCTCCAGCCTCCCCCTGGGCCGGGAGGCAGT
>770286822661
GGAATTCATACCCAGCCAATGCAGAACTCTCCCTGGAGCAGGAACAGCGTCTCAGGAACAACCTCATCTGAAGCTGTCACTGCACACTCCTAGCTGCTGCCGATACACCAGATACCTCAGCTTATTGGAGCCATGCCCTTCACAGAGTCCCAACTCAGAGGAAAAGGGCCAGTGCCAAGGGGCACCAAGAACCTGCTCAGGAAGCCTTTTGATGGCAAGATCACCAATCCAGATGGTATTGCTCCCTCAGGATGGCTCTGGGCCTGCCCCTAAGGGCCTGTGGCCTATGGAATATGTCCT
>77165627550
ATGCCTCCTATGTGGACCCACTTGGCCCTCAAATAGAACGACCAAAAACTGCAGCCAAGAAAAGGATCGATGAGGATGATTTTGCTGATGAAGAATTAGGAGATGATTTGCTTCCAGAATAATATTCACTTTAATATTTATTAAAGGAAAGAAATTGCCTTATGAGATCATCCTCATGTTAAACCTTGGATTAAATATCTAACCTGTAATTATTTTTTTTCACTGTCAAAACTTAAGTAAGTGTATTCTATTCTGTATGTATGCATTTAAGTTGTTTTTTTCTTTTAAGGAATAAAAACA
>77223499923
GAATCTAGAGCTTTGGCTGAAATTGCCAAAGCCGAACTGGATGATACACCCATGAGAGGTAGACAGCTTCGAGTTCGCTTTGCCACACATGCTGCTGCCCTTTCTGTTCGTAATCTTTCACCTTATGTTTCCAATGAACTGTTGGAAGAAGCCTTTAGCCAATTTGGTCCTATTGAAAGGGCTGTTGTAATAGTGGATGATCGTGGAAGATCTACAGGGAAAGGCATTGTTGAATTTGCTTCTAAGCCAGCAGCAAGAAAGGCATTTGAACGATGCAGTGAAGGTGTTTTCTTACTGACG
>773866717148
ATATTGTGAATAACAAGATGGTGCATTTTGATCTGCTTCATGAAGACGTGTCCCTTCAGTATTTCATCCCTGCGCTGTCCTAGCACCCTGTCGCTGGAGTTGGCATGCAGAGACTTTGTCAGGATGGGAGAGGCCGCAGGTGTTGTGTTCTGATCACTGGTCTGTGCCCTCACAGCACCGCACATCGACACACTGTACTTATTTGTCCCTCTCTAACATTTTAACTAAAAGTTGATTCAACAACACACAGTTGGATAAACATATCACTTCATGTTGCTCATGTCTGTTTTGCTTTGTTTT
>7741631434326
GAAGAGGAAGATCAAAACGTTGTACCAGAAACTACCTCTGAAGGCTACACTTTCCAAGTTCAGGATGGGGCTCCTGGGACCTTTAACTTTTAGATCATGTAGCTGAGACATAAATTTGTTGTGTACTACGTTTGGTATTTTGTCTTATTGTTTCTCTACTAAGAACTCTTTCTTAAATGTGGTTTGTTACTGTAGCACTTTTTACACTGAAACTATACTTGAACAGTTCCAACTGTACATACATACTGTATGAAGCTTGTCCTCTGACTAGGTTTCTAATTTCTATGTGGAATTTCCTAT
>7751431737031
AAGGGGCAGGATGGGGCTGGGAAGTCCAACCCCACGCATTTGGGCTCAGCCTTGGACATGGAGGCCTGACAGCTGTTGTCCTTTGGGGATCCTTTGCTTCTCTGGGGCCTCAACAGAACTAAAGAAGAAAACCGACCCTTTCCCCAACTACATGTACCAGCGGAAGGAAGGAAGGCCAATGTAGGAACCCAAAATGCTTATTTCTTCTTCTCTTACTTCCCTCTCACAGAAAAGTCTTACGAATGGGGAAATTCCACCAACATCCAGACCAAAAAGAAAAAAGCCCAAATCGAAAAAAAA
>7761476519081
GTTTCCCGGCATGCGCCGCGGAGGAAGAGACGGAGTCGACAATAACAAACCAAGCCGCGGCGGTGTCCGCGGCCCTGCCGAGCCCTCGGCGTTGCCTCAGAATCCCCCAGTCGCCTGGGCCCCTCGGCTCTGACAGGCCGCGGCCTTCTGTCCCCCGGCCCCAGACCCAGAGCCGAGGGGCCTGCTCGCGTCCTTGTCCGCCCGGACCCCTCCCTGCCTCCTAGAGTTCGGGGCCGCGGCGGGCGGGCGCCCGGGACGCCGGCGGTTGTGTCGGCTTAGCGGTGCCGAATGGGCGGTTGG
>777233936976
GTCTTCTCTCCGCATCACCATCCTCCTCACCCTCCCAGTCTCCCCCCAGGGACCCCCCTGGATTCCCCATGGCTCCTCCCAATTTCTTCCTTCCTTCCCCATCTCCACCCGCCTTCCTGCCCTTTGCTGGGGTCCTCCGAGGCCCTGGCCGGCCGGTGCCCCCCTCCCCAGCTCCAGGAGGCAGCTGAGGGGGATGGGGGGGCAGATCTTGGACTCATGAGGAGGGGCCCCCCTGCCCTGTGGGGTCAACCCTTCTGGAAACTGTGAAGATCTCACTCTGCCCCCCCCCCCCATCTTCGG
>778838438406
GTATTTTGTCAAAGTGGCCTGGGCCTGGACGTTCTGTCTCCTTCTGCCTTTCATTGCCCTCACCAACTACCATCTGACCGGCAAGGCTGGCTTGGTCCTGCGGCGGCTGAGCACCCTGCTTGTGGGCACGGCCATCTGGTACATCTGCACCTCCATCTTCTCCAACATCGAACACTACACGGGCAGCTGCTACCAGTCCCCAGCCCTGGAGGGGGTCAGAAAGGAACACCAGAGCAAGCAGCAGTGCCACCAGGAAGGGGGCTTTTGGCATGGCTTTGACATCTCAGGTCACTCCTTCCT
>7791914221328
GCGCTTCCGGGGACTGGAGCGTGCGTGCTGAGGTATGCGCAACGCGTGCGGGGTCTCTTCCGGAGTCTTTTCCTGGACGGGGTCCCTGCGGTGGGTGTGTTTCGGCCTGGCCTGGGCAGGCGCTTGTGCTGCCAGGGCGCCGGGCCCGGGGAGGCCGGGGTCTCGGGTGGCCGCCGGCCCAGGCGCTGGACGGCAGCAGGATGGGGAAGGCGAAGGTCCCCGCCTCCAAGCGCGCCCCGAGCAGCCCCGTGGCTAAGCCGGGTCCTGTCAAGACGCTCACTCGGAAGAAAAACAAGAAGA
>7802198636651
GCCAACCTGCCCTTTAAGGAGCCATGGGCAGAAGAGACTGTGACAGGGACCAGTGACAACTAGGGGTTTCACACCCCTCCGTTCATGCCTGTAATCCCAACATTTTGGGAGGCCAAGGTGGGAGGATTGCTTGAGCCCAGGAGTTTGAGACCAGCCTGGGCAAAACAGTGGGACCCCCATCTACCAAAAAAAAAAAAAAACAAAAATTAGCCGGGCGTGGTGGCGTACTCCTGTGGTACCAGCTACTCAGGAGGCTTTGCAGTTTTAGACAGGCGTATCAGAGAAAGCCTCACTGAGGTG
>781221151354
TGCTGTGCAAGCATCTGCAGAACATCAGAAAAGACTTCAACAGTTCTTGGAGTTCAAAGAATAGTTAAGTAATATAAACTGTGTTCATTACACTGCTGATACAACTACAGATGGGACAGTAAATGTTCAGCATTCTTGGATCAGAAGAAAACGGACTAATTAGATGCTTCCTTTGTCGTGGTGGTTGCTTTGAAAACTATACTTTAATGGGAGAAATCATGGAAAGAAATTCTCAACAGAATAACTGAAAACTGCCTTTTCTGTACCGATTGCTTTTTGTGTGTGTGGTATAATAAAATC
>78270977334
GGGTTCCCAGGCCGACTCTCCTTGTGGTTGGCTGAGGCTGGAGGTGGACGGGACTTTTGGAGGGTCGCTCGCGTCTGTTCGCAGAGCTGTGGGCGGAGTTGAGGCCTTGGAGGCTGAGATGTGGTTCTGCGCGTGTGCGGACGGCTGTCTGTTAACTCCGCGGTCAGTTCCCGGACTGGTGGCTGGTCTGCAGGGTTGACCTGCGCAATGCAGAGGCTGCAGGTAGTGCTGGGCCACCTGAGGGGTCCGGCCGATTCCGGCTGGATGCCGCAGGCCGCGCCTTGCCTGAGCGGTGCCCCG
>7832143226764
GCTAAGACCCGGAGAAGCGGAATTTCACTTTGAAATTCCCTTGCCTCGTGAGGGCCGGCGCTGGGCATGCTCAGTAGCCGCGGCGCTGCTGCTGGGCTGCTGGGCTGGCGCGGAGTCCACCCTGCCGTCTCCGCCTTGGCTTCTGGGCGTCCAGAAGGCCAGGCATTTGCCGCCTCTGAGCGCTTCTGTTCCCCTTACCCGCAACCTCCTACTGCTCTTCCTCTCTCCCTCTCTTAGGGAGGTTGAAGCTGGTGCTGGTTTCTGTCGGCGCCACAGACTGACTGCTCTGCAAACCCCAGC
>7842117412977
GCTGCATTTGATGCCAGAAGGCAAACACAACCTGCATTTGCGTTTTGCAGATGAATTCAACAAGTTAGCAGAAGACTTCCTACAATGAGAATGCACACTCCAGTCTTGGTGGTTCCTTCGTGTGGGGCTTGATCGTGTTGCTGCCTGTTAACATGATGCCTTTGAAACTCTCCGCCTTTGAAACTTTCTACCCCTCCCTTCAATCTTATCCTAACCAAATGAGAATAATGACATATTGAAAACAGCCTCTAGCTTCAGGCTGGGCACGGTGGCTCACAGCTATAATCTCAGCACTTTGGG
>78576019244
TCTCTGCTTTCTATCCGTCAAGATGATAAAGTCGTGTGCCCGAGAACCAAAGAAGTCTTCCACTTCTCACAAGCCGAGAAGGTGTACATCATGTAGGCCCCACGTCGTGAAGCGCACGCCTCGGGGACGGGCTGCAGTGGGCGGGGAGGCCACGCCTTCCTCCTGTCCCACGCTCCAGCCTGCCGCGGCGTTTCTGTTTCTTGCGACCAAAGATCCGTGAGCAACGATAAATACTCTTAGGAAGAGAGAAAATAAGGTTTCATAAGTTTGTACTTGAAAACATTTGGATTGGTAGGATTT
>7862334717200
ATGTGAAGAATGTGGGAAAGCCTTTACCTTCTCCTCAACTCTAAATACTCATAAGAGGATTCATACTGGAGAGAAACCCTACACTTGTGAAGAATGTGGCAAAGCCTTTAGCTTACCCTCAACCTTCACTTACCACAAGAGAACTCATACTGGAGAGAAACCCTACAAATGTGAAGAATGTGGCAAAGCCTTTAACTGCTCCTCAACCCTTAAGAAACATAAGATAATTCATACTGGAGAGAAACTCTACAAATGTAAAGAATGTGGGAAAGCCTTTACCTTCTCCTCAACTCTAAATAC
>7871003221320
CTGCTCACCGCATCCATCAGTGTAAACTGCTCTGCCACCAGATCTGGAGGGAACACCAAGAGGTGAGGCTTCTCCTCACTCAGCCCGTTCTCTGCAACCACAGGTGAAGGCCAGGAAGGCTGTAATGATGGAACTGGTGCTGGAGCTGGCTCCAGCTCTAGAGTTTGTGAGGGAGCTGGATCCTGTTCTGGAGCTGGCTCTAGTTCCAGAGCTGGCGCTGGAGCCGATTCTAGTCCCACAGCTGGCTCTGGAGCCTGCTGGAGCTCCGGAGCTGGTGCTGGAGCTACTTCTAGCTCTGAA
>7882097240691
TTGGGGAACCCCTTCCAATTCCCAGGATTAAGAGGCCAAACCAGAAGACAGTAGACAAGTATCACGCACTCTACATCAGTGCCCTGCGCAAGCTCTTTGACCAACACAAAGTTGAATATGGCCTCCCTGAGACCCAAGAGCTGACAATTACATAACAGGAGCCACATTCCCCATTGATCAACCCCCAAAGCCATGAGGGATCCAAGTAGAGCCACAGAAAAAGAAGAATTCCAGGAGAGGGAAAGATCGTAAGGATGAGAGAGGAGACCATCCAAGCCAGAAATTATTTAATAAATCAGA
>789806424443
CTGGAAAACCCTAGGACTTGAACCCAGGGAAAGCGTTAGGGGGTAAGGGGACTACACTTCCCGTGAAGCTCCGCGGCGGCTTCCCGTGAGGCCCCGCGGAGGCTTCCTGAGAGGTCCTGCGCGCTTTCCGCGCCAGCTTCAGTGTCAGCTCGCGAGCCCTGGCGTCGCGTAGGAGGGAGGATGGAGAGCGGCGACGAAGCGGCCATCGAGAGGCACCGCGTCCACTTGCGCTCCGCCACATTGCGCGACGCCGTACCCGCCACACTGCATCTGCTGCCCTGCGAGGTTGCGGTGGACGGG
>7901133827320
GAGCCTGGGGAGGTCGAGGGTGCAGCGAGCCGTGATCGTGCTACTGCACTCCAGCCTGGGCAACACAGAGAGACCCTGTCTCAAAACAAACAAACAAACAAACAAACAAACAAACAAAAAAAACAAAGAAAAAAAAATGGGAGTGGGCCGGGCGCGGTGACTCACACCTGTAATCCCAGCACTTTCGGAGGCCAAGGCGGGTGGATCACGAGGTCAGGAATTCAAGATTAGCCTGGACAACATGGTGAAACCCCATCTCTACGAAAAATACAAAAATTAGCCAAGTATGGTGGCCGGCGC
>791871017188
CACTGTGATTGCCACCAACATTCTCTTGGTTGATGAGATCATGCGAGCTGGAATGTCTTCTCTGAAAGGTTGAATTGAAGCTTCCTCTGTATCTGAATCTTGAAGACTGCAAAGTGATCCTGAGGATTACAGCTGTGGAATTTTTGTCCAAGCTTCAAATAATTTTGAAAGAAATTTTCCCATATGAAAAAAGGAGAGAACACTGGCATCTGTTGAAATTTGGAAGTTCTGAAATTATAGTATTTTTAAAAATTGCACTGAAGTGTATACACATAAAGCAGGTCTTTTATCCAGTGAACA
>792264926424
CACCCGGCGACAGGACACCAGGTCCCCCACCTCAGCGCCCACTCAGAGACTGAGTCCTGGCGAGGCCTTGCCCCCTGTTTCCCAGGCAGGCACCGGAAAGGCCCCTGAGCTGCCGTCGGGAAGTGGGCCTGAGCCTCTGGCCCCTAGCCCAGTCTCTCCGACCTTCCCTCCCAGCTCGCCCAGTGACTGGCCTCAGGAAAGGAGTCCAGGGGGCCACTCAGATGGCGCCAGTCCTCGGAGCCCTGTGCCCACCACACTTCCTGGCCTCCGCCACGCCCCCTGGCAAGGCCCTCGAGGCCC
>793111183239
CTCCCTGGAGATGACCTGCTACGACAGCGATGATGCCAACCCACGCAGCGTGTCCAGCCTCTCCAACCGCTCGTCCCCTCTGTCATGGCGCTATGGCCAGTCCAGTCCGCGGCTGCAGGCTGGTGACGCGCCCTCTGTGGGTGGGAGCTGCCGCTCGGAGGGGACGCCCGCCTGGTACATGCACGGCGAACGGGCCCACTACTCCCACACCATGCCCATGCGCAGCCCCAGCAAGCTCAGCCATATCTCCCGCCTGGAGCTGGTCGAATCCCTGGACTCGGATGAGGTGGACCTCAAGTC
>7942270731309
ACTTGCGATCTAGAAGATCAGTTCAAGAAGGTAATCCAAGGGCCTGATGACTCTTTTGGTAACCAGACACCAATCAAATAAGGGGAGGAGACGAAAATGGAATGATTTCTTCCATGCCACCTGTGCCTTTAGGAACTGCCCAGAAGAAAATCCAAGGCTTTAGCCAGGAGCGGAAACTGACTACCATGTAATTATCAAAGTAAAATTGGGCATTCCATGCTATTTTTAATACCTGGATTGCTGATTTTTCAAGACAAAATACTTGGGGTTTTCCAATAAAGATTGTTGTAATATTGAAAT
>795797712417
GTCACGAGAAGAGAATGCCTTCTAGATGCAAAATCACCTCCAAACCAGACCACTTTTCTTGACTTGCCTGTTTTGGCCATTAGCTGCCTTAAACGTTAACAGCACATTTGAATGCCTTATTCTACAATGCAGCGTGTTTTCCTTTGCCTTTTTTGCACTTTGGTGAATTACGTGCCTCCATAACCTGAACTGTGCCGACTCCACAAAACGATTATGTACTCTTCTGAGATAGAAGATGCTGTTCTTCTGAGAGATACGTTACTCTCTCCTTGGAATCTGTGGATTTGAAGATGGCTCCTG
>796773935673
TGGCTCACAGGCCCGGGGCATTCAAAGCTGAGCTGTCCAAGCTGGTGATTGTGGCCAAGGCATCGCGCACTGAGCTGTGACCAGCAGCCCTGTTGCGGGTGGCACCTTCTCATCTCCGGTGAAGCTGAAGGGGCCTGTGTCCCTGAAAGGGCCAGCACATCACTGGTTTTCTAGGAGGGACTCTTAAGTTTTCTACCTGGGCTGACGTTGCCTTGTCCGGAGGGGCTTGCAGGGTGGCTGAAGCCCTGGGGCAGAGAACAGAGGGTCCAGGGCCCTCCTGGCTCCCAACAGCTTCTCAGT
>7972429739
ATGTGCCAGGCCTCCAAGCCGCCTCCCACATTGGGCACCTGCAGCAGGAGGCTCACTGGGTGCTGTGTGAAGTCCTGGAACCCTGGTGCCCAGCAGCCCAAGGCCGCCTGACCCGTGTCCTCCTCACGGCCTCCACCCTCAAGTCCATTCCGACCAGCCTGCTTGGGGACCTCTTCTTTCGCCCTATCATTGGAGATGTTGACATCGCTGGCCTTCTTGGGGACATGCTTTTGCTCAGGTGACCTGTTCCAGCCCAGGCAGAGATCAGGTGGGCAGAGGCTGGCAGTGCTGATTCAGCCT
>798607738285
GTCCGTCCGTCCGCCCGCCCGCCCGCCCGCCCGCGCTTCCGTCCTGTCCAGCCGCCAGTCCTCCAGCCCGTGTCCCCGCTCCGCCCGCTTTGTCTCTCCCCGGCTCGCTGTCTCTTTGTCTCTGCCCTCGCGCTCCTCCGCAGCCCCTCCCTCGCTCCCCATCTCGGGTCCCCTTCTCAGAGCGCTCTTCAGCCCTCAGAGCCGCCCTTTCTGGGCGACCCCACTCTTCGGGACTCCCCCTCAGAGCGCCCCCAGATCTTTTGGGGTTCCCCTTGAGAACACCTTCCACTCTCCCCAAGG
>7991482733911
ATCTCAGAACTGGAAGGAAACTTGCAAACACTGAGGAATTCCAATTCTACTTAACAGGAATCATTCCATGACTGGACAATAATTAACCCCCCTCCCATTGTTCCTCCCTCCCCTGTCCTCAACACCCCACCCCTCCCCCTTCCAGCCTGGGGACAGGTGCCCCGACTCCCCCCACCCCTCCACCCCACCTCCCCCAGCTTCAGGGACCAGAGGGCTCATATCACAGGCCCCCTTAAGATGGCCTGGGCAGACAGAGGTGGCTAGAAGGGCAGCCTCTTTCTTGCCCCATGGGGCTGAGGC
>8002002811468
ATCAGGTTTCATTGTTGCTGAAATTGAACCAATGGGCGTCTTCCAATTTTCCACTAGCTCAAGAAATATCATAGTGTCAGAAGATACACAGATGATCAGATTACATGTACAAAGACTATTTGGGTTCCACAGCGATCTTATTAAAGTTTCTTATCAGACCACTGCAGGAAGCGCCAAGCCACTGGAAGATTTTGAGCCTGTTCAGAATGGGGAACTGTTTTTTCAAAAATTCCAAACTGAGGTTGATTTTGAAATAACCATTATTAATGATCAGCTTTCTGAGATAGAAGAATTTTTTTA
>8012116821370
AAAGTATTTTATCCAAATTCGAATAAATTTTCCCAACAACTTGCAGCGGGTGGAATGTTCCGGAACAATACTCTCAATGTTTACCTGGAGAAAAGCATCGTGACTGGCCCCGATAACTGCATCACCTCCTGTGACCGGCTCAACTTCCACCCCAGTTACAACATCAACAGGCCATCCATCTGCGATTGAGGGGCTGGAAACTCCCTCTAGGAGTCCTCTGACCCCAGGGCCTCCTGGAAAATCATCATCCCTCATCACCCACAGTCGCCCGATTGTGACGGCACAGACTGCGCTGCCTTC
>8021820725732
GCTCTGTGACTGGGGCAACCTGCAAGGAGCTGGCCAGCCAGCCTGATGTGGATGGCTTCCTTGTGGGTGGTGCTTCCCTCAAGCCCGAATTCGTGGACATCATCAATGCCAAACAATGAGCCCCATCCATCTTCCCTACCCTTCCTGCCAAGCCAGGGACTAAGCAGCCCAGAAGCCCAGTAACTGCCCTTTCCCTGCATATGCTTCTGATGGTGTCATCTGCTCCTTCCTGTGGCCTCATCCAAACTGTATCTTCCTTTACTGTTTATATCTTCACCCTGTAATGGTTGGGACCAGGCC
>8032482311238
GAGAAAGAGCACAATAAAGAACCAGATTCAAGTGTGAGCAAAGAAGTAGATGACAAGGATGCACCAAGGACTGAGGAAAACAAAATACAGCACAATGGGAATTGTCAGCTGAATGAAGAAAACCTCTCTACCAAAACAGAAGCAGTATAGGACCGACAAGTGTACCTCTGCACTCAATGCTGGAATCAAATCCAAAGCTTTTAATTCTCTCAACAAGATGTAAACAGGAAAGAAATCTAGTTGAGCATGAAGATAGGATCTAACAGCTTTTCCAGTTGTTAGATGACTTTGTGGCCATCT
>804491733702
AAAGGACCGAGGCGTGCAGCGGACAGCAGATGGATCCCGCGGCCAGCAGCTGCATGAGGAGCCTCCAGCCCCCAGCCCCTGTCTGGGGCTGCCTTCGAAACCCCCACTCGGAAGGCAATGGGGCCTCAGGGCTACCCCACTACCCGCCCACCCCGTTCTCCTTCCACCAGAAACCAGACTTCCTGGCGACAGCGACGGCAGCGTACCCTGACTTCTCAGCCTCCTGCCTGGCAGCCACCCCACACAGCCTGCCCCAGGAGGAGCACATCTTCACTGAGCAGCACCCCGCTTTCCCACAGT
>8052027331651
AAGAAAATCATGATCATCATTTGCTGTGTGGTGCTGGGGGTGGTCTTGGCGTCATCCATTGGGGGGACGCTGGGCTTGTAGGCCCCCCCCACCCTTCTCTCTCCCAGACCCTTCCCCCACCACATCGGGAGCAATACCCCCACCACCCCTTTCACTCCATCCCCTGCTCCAGGCTCACTCCCAAAACAGACCCAGGCAGCCCCACCCCCACGGCAGACCCTGGTGTCCCTGGACCTCACCGGGCCATGGACCCCCCCCCCGTCCCCGCACGTAGATCGCAGCAGGCGTGATTACACATGC
>8061561025990
TCATCAGGTGGAAAAGCGGAAATGCAACACTGCCACATGTGCAACGCAGCGCCTGGCAAATTTTTTAGTTCATTCCAGCAACAACTTTGGTGCCATTCTCTCATCTACCAACGTGGGATCCAATACATATGGCAAGAGGAATGCAGTAGAGGTTTTAAAGAGAGAGCCACTGAATTACTTGCCCCTTTAGAGGACAATGTAACTCTATAGTTATTGTTTTATGTTCTAGTGATTTCCTGTATAATTTAACAGTGCCCTTTTCATCTCCAGTGTGAATATATGGTCTGTGTGTCTGATGTT
>8071024733044
GACGTAGCCACCAAGCGCATATTCTCTGCGCTGCGGGTCCTGCCAGACACCATGCGGAACCTCCTCTCCACCCAGAAAGATGCCATTCTGGCCCGCCATGGTGTGGCCTTACTCTGCAAGGGGAGAGATCAGACCTTGGAGGCACTGGAAGCTGAGCTGCAGGCCACGGCCAAGGCCTTCATGGACTCCTACACGATGCGCTTCTGTGGCCACCTAGCTGCTGTGGGGGGTGCTGTGGGGGCCGGGCTCATGGGCCTGGCAGGGGGCGTGGTGGGTGCTGGCATGGCAGCAGCTGCACTG
>8081235827633
ATCCATCACAAAGCGAAGTCATGGGAGAGCCACACTTGATGGTGGAATATAAACTTGGTTTACTGTAATAGTGTGCTGTTCATGGAAACCGAGGGCTGCATCTTGTTTATAGTCATCTTTGTACTGTAATTTGATGTACACAACATTAAAAGTACTGACACCTGAGAATTTCTGCTCAAGTAGTATCAGTGATCATTTAAAATTTGGAGGGGTCTTTGGTTTACAGCCATGTGACAATTAAAAGCACTAAAGGGAGATCATGTTAAAGCTCTTAATTTATATTAAAACAGTAGCCTTTGT
>8091756326251
GTGTCGTCACTAGATCTCTTAAAAAGATGGACCCTCAGCGGCGCTTCCTCGTAGCGAGCCTAGTGGCGGGTGTTTGCATTGAAACGTGAGCGCGACCCGACCTTAAAGAGTGGGGAGCAAAGGGAGGACAGAGCCCTTTAAAACGAGGCGGGTGGTGCCTGCCCCTTTAAGGGCGGGGCGTCCGGACGACTGTATCTGAGCCCCAGACTGCCCCGAGTTTCTGTCGCAGGCTGCGAGGAAAGGCCCCTAGGCTGGGTCTGGGTGCTTGGCGGCGGCGGCTTCCTCCCCGCTCGTCCTCCC
>810404312550
GCGCCTGAAGAAGCTCTCTAGGGAGGGCAGCTCCCATCACCTTCCACGCCAAGTCCGCCCAGGGCCAGTGTACAAACCAGCACCTGCTAGGAACCACCGGCCACGTGGGGGGCGTGGGAAAGCTTCTCCCACCAGCTTCCATGTGTCCCCACGGGCTCCCCCGGCTCCTCTGGCCTCCATGCCGTCATCAGTCCCGAAGACCTCCATAGAGTCCCTTGGGTCTCCATCATCCCTGAGCTCCTCCCAGGCATCAGAGCCTCTGTGTCCCCTGAAGCACCCTTCACACCGGCCACCTGCGAG
>8111235532119
CAGTGATGAGTTCTAGAAGGAAAGAAAAGGCTGATGTGACAGTGAGGAAGGGATGAGTGGAGACTTCTCTGAGACTTCAGTGATTCCTCTTCCTCTGAGCTGAGCCAAGCTGAGAAGCTGAGAAGAGTAAGATAGGGCCGGGAACTCAGGTCCGTTAGTCCGTCCTCCGAGGTGGGGCGGGCCAGCAGAATGGATTTCCGATCTACTCTGTGAGAGCCTCGCCCAAGAAAGCCCAGAGCCACTTCCAAGATCCGCGCTCCCACGGCGATGAGAAGCGTTTTCCCCCGGGACTGCTTGGCT
>812214963784
GCTGCAGCGGGGCAGGCGCGTGGCCGGGCCGCGGCGCGATGAGTGGGGCCCGGGCGGCGCCCGGGGCCGCGGGCAACGGCGCGGTCCGGGGGCTGCGGGTGGACGGGCTGCCCCCGCTGCCAAAGAGCTTGAGCGGGCTGCTGCACTCGGCGTCGGGCGGCGGCGCGTCTGGGGGCTGGCGGCACCTGGAGCGGCTGTACGCGCAGAAGTCGCGCATCCAGGACGAGCTGAGCCGCGGGGGCCCGGGCGGCGGCGGGGCCCGGGCGGCAGCGCTGCCCGCCAAGCCTCCCAACCTGGACG
>8131865738811
TGCCGCCGACATCTACATCCGGGAGTATTTCCACAGCCACGTCAGCGGCGGCCACCCCGAGGCCACTCCTCTCCGTGTGATGTACACGGACCGGCCGCTGAGCCAGACGGACCCAGTCACGCTGCAGTACTGTTGCCTGACCGACGACCGCCAGGCTTTCCGCCCGCCCACACGGGCAGAGCTGGCGCGGCACCGCGTGGTGGTCACCACCACCTCCCAGGCCCGTGAGCTCAGGGTGCCGGTCGGCTTCTTCTCCCACATTCTCATCGATGAGGCGGCCCAGATGCTGGAGTGCGAGGC
>8141588336817
GTCCTGGCCCTGTACAACCAGCATAACCCGGGCGCCTCGGCGGCGCCGTGCTGCGTGCCGCAGGCGCTGGAGCCGCTGCCCATCGTGTACTACGTGGGCCGCAAGCCCAAGGTGGAGCAGCTGTCCAACATGATCGTGCGCTCCTGCAAGTGCAGCTGAGGTCCCGCCCCGCCCCGCCCCGCCCCGGCAGGCCCGGCCCCACCCCGCCCCGCCCCCGCTGCCTTGCCCATGGGGGCTGTATTTAAGGACACCCGTGCCCCAAGCCCACCTGGGGCCCCATTAAAGATGGAGAGAGGACTG
>81530135428
GAGGAGCAAATGGACAGTGACATTGTCATTCCTCAAGATGTCACGGAAGACTGTGGTATGGCTGAACATCTTGAAAAGTCCTCCCTTTCGAATAATGAGTGTGGTTCTCTTGACAAAACCAGTCCAGAAATGTCAAACAGTAATAATGATGAAAGAAAAAAAGCTTTAATTTCATCAAGGAAAACATCAACTGAATGTGCATCTAGTACAGAAAATTCTTTCGTTGTCAGCAGTAGTTCAGTTTCTAATACCACTGTTGCTGGAACTCCCCCATACCCTACAAGTCGGAGGCAAACCTTT
>816136335268
TTGCTTCAACATTTTGAGATCAAAACATCTTCTCAGACCAATGCTGTTCATGCAAAAACCCACGGGCTCCTGACGCCAGGGGGGCCCATCCACGTGCGATTTGTTAACAGAAAGTAAGCCTAGATTTTAAACCTGGGCTGATGTAGCAGACCAGCTCGCCGACACACAGTGGGTATTTGTGTTCGCTGATCACCGTGGAGAAGGAAAGCGATGTCGCTAAAGGCTGTCTTGTTATAGACTGGCCTCCCAGGTCCTGGGACACTTGTAAATCTTTATGCAAAGTAATGTAAAAAGGTTGCT
>8172575131
ACCTTCTGCCAGAAAGTGGGCCTGCTGTGCACGCTTCAGGGTAAGCTGCAGCCCCAGGACTGGACATTGTTGGACGAACTGCTGCAGGGCCTGCAAACACTGCTGCTCATGATTTTGTGGCAGGCTTCCCGTGGCCTCTTCCTGCACTACCATGTGGAGGCCCTAACCCTGCGTCGCATCAGTAGCTTCCGCCAGTACAAGTATGACCTGGTGGCAGCGGGCAAGGCTTTGGAGGGCATGTTCTGCAAGCTCAACCACCTCCTGGAACACCCGCACCAGCTGTTCTTCCTCTACCTGCTC
>818211711420
GTACAATCCAAAGCACGCAAGGCAAAACCAGAGCGAATCTGAGAACCAGCCAGCCCGGGTTGGATCGCTTTCAAAAGAGAGAGTGAGAGCGAGCGAGCGAGCGAGCGAGAGCGAGACAGTGAGAGAGGGAGAGAGCGCGCCTTGCAATTGCAAAAGCCTTCTGATTTGGAGTTAAAAAAAAAATTCTCCAAGAAGCCTGCAATTGGCCAACAGCTTTTTAAAAAATCTCTTCCGGGTTTTCAACGGTTCCAAGTTTATTTAGATATTTTTTAAATGCAAAAAAAAGGGGACAACAAATGA
>819414323801
GGAGGCTGAGCGGGCGGCGCGACGCGGGGGCCGACGGGGGCGCCGGGTGGCCGCGCCGGAAGTGCCTTGCGCGGCAGAGGAAGCGCAGGGACAGAGCGGAGCAGGCCGAGCCGGCGGAAAGGGTCTTTGCTGCTGCGCCCGGGCAGGGGCTGCCGCGGCCCCAGGTCCCGCTTCGAGACGCGGCGCGGTCCAGGCGGGAGGCGACTCCCTAGGAAGGGACCCGGGGCGGGAGGAGGAAGTGAGGCCGCGCGGAAGGAAGGCGGCGAGCCCCGGGGCCCCGAGGCCTTGGCCGCGTCACAG
>820591417621
GTGGTAAATAAAGATGTCCTGGACGTTTACATTGAGCATCGGCTAATGATGGAGCAGCGGAGTCGGGACCCTGGGATGGTCCGAAGCCCCCAGAACCAGTACCCTGCTGAACTCATGCGCAGATTGTGAGTGGTCTCTGTCGGGAAAGATGTAGGGATTGGTTCTCCAGGATCTTGTTTGTGACTGTTTTCTCCCCTTAGTGAGCTGTATTTTCAAGGCCCTAGCAGCAACAAGCCTCGTGTGATCCGGGAAGTGCGGGCTGACTCTGTGGGGAAGTTGGTAACTGTGCGTGGAATCGTC
>8212500027673
GTACGGCGGCGAAGTGCTAAAAGGGAACGGCGATGAACAAATGTAATTAATAACTTTCTCTGTGAAAGCTTTGGAAAAATCTTTTTTTTTTTTTTTGGTCAAGCTTGAGGCTGAATAAAGCCTTTGATGCACAAAATGGGACTGCTGAAGAGTGGACAGTTGGACCTTACTTTGGTGACCCCATACATTTGTGGTCACATGCTTTAGCCATACACATGGTAACATTGACTATGGAGTCTTGTGAAAGTGTAATGTGCGATGGCTATGTAGACATAAAGAAGAAACTTGTAAATATCTTTT
>8221634910047
ATTTTTCCAAAGGATCTTACAGATATGCACCCATGGTGGCATTTTTTGCATCTCATACGTATGGAATGACTATACCTGGTCCTATCCTGTTTAATAACTTGGATGTCAATTATGGAGCTTCATATACCCCAAGAACTGGAAAATTTAGAATTCCGTATCTTGGAGTATATGTTTTCAAGTACACCATCGAGTCATTTAGTGCTCATATTTCTGGATTTTTAGTGGTTGATGGAATAGACAAGCTTGCATTTGAGTCTGAAAATATTAACAGTGAAATACACTGTGATAGGGTTTTAACTG
>8231694020568
GTAGCCTTTCCAGTAAATATATGACTCAGGGAAAAGCCTCAGCGAAGAGGACCCAGCAGGAATCATGAGGGAAGGAAAATGCAGCACTCTAAATGGCCACTCAGGCGTTCCTATTCACTCGGAAAATTAGGTTCATTTCACAGGACACAGCAGTGTAGATCAGGCTTCAACTTAACATTTAAGGGAAATGTCAGATTTTTTTTTAATTTAATGAAATTGTTAATGAGGAAAAATTTTTAATATAGTCTTATCTACCACACATCCCCATAGATTTAAGGATTTTAATAGAAAGACATGATG
>8241379836691
TAGTTCCAGCAAAAATCCAGAGAGGACTATCCTTGGCCAGGCTTTACCCCATGTCCACTTCTGGAGCCAAGAAAGACAGTTCCTTCTCCAAGGGGAACCCAGGGTGTTGATACTAGAAGATGGAAATGGATACAGTAAGATGCTGCCACAGTGAGATGCCTCACCCAGGTCTCCCTCTGTCACTTCAGCCAAGCACATGGGATAGAAAGTAGCAGGCGGCCTCTGGCCCTTTAATGGAAGAGGGCCATCCAGTCCTCTCCAGTTAACATCTAGACCGAACACAAAGCATCCTTCTCTCAT
>825194214972
GCTGCTGAGAGGGGTCACGGGGACATCTGCTCCCTCCTCCTGCAACACAGCCCAGCCCTGAAGGCCATCCGGGACCGAAAGGCACGGCTAGCATGTGACCTGCTGCCTTGCAACAGTGACCTGCGGGACCTGCTATCCAGCTGAGCCGCCACCCTATCTCCAGCTGCCTTTAAAGGGTACACAGACCAGTTCTCCAAGCCCCTGCCTTGGTCAGCATCCATGCTGCTGGGCAGGGAACTGAGGCCAGACCACCCAGGAAGAGCCCCAGTCTGGTCACTGTGGAAGCGAGGGAGTAGATTT
>8262347217129
CCGCTGCATGGCGCTGAGATGGCGGGGGCGCCGCGCGGCGGAGGCGGCGGCGGAGGCGGCGCGGGCGAGCCCGGGGGCGCCGAGCGGGCGGCCGGGACAAGCCGCCGGCGCGGGCTCCGGGCGTGCGACGAGGAGTTCGCTTGCCCAGAGCTGGAGGCGCTGTTCCGCGGCTACACGCTGCGGCTGGAGCAGGCGGCCACGCTGAAGGCGCTGGCCGTTCTCAGCCTGCTGGCGGGCGCGCTGGCGCTGGCCGAGCTGCTGGGCGCGCCGGGGCCCGCGCCCGGCCTGGCCAAGGGCTCA
>8271321227072
CGGGTAAGTTGGAAGCCAGAGCTGCCCTGAACCAGGCCCTGGAGATGAAGCGCCAGGGCAAGCGGGAAAAAGCCCAAAAGCTCTTCATGCACGCCCTCAAGATGGACCCGGACTTCGTGGACGCGCTCACCGAGTTTGGCATCTTCTCGGAAGAAGACAAGGACATCATCCAGGCGGACTACTTGTACACCAGAGCATTGACCATCTCACCCTACCATGAGAAAGCACTGGTCAACCGCGATCGGACACTGCCTCTTGTGGAAGAGATCGACCAGAGGTATTTCAGCATCATCGACAGCA
>82813173272
CGGCAACGCGGCTGGACCCTGGCCTGCGCTGGCTGGGGAGGAAGCGGTTCTAGGGGAGCGTGCGGGCGCCGGGGTCCGGCGGCGAGAGGCCACCTTCTGGCCTTGCGATGAATCCTCGGTTTCCCCTTCTCAGATGGGGTTTTCGTGAGGGTACAACGTCGGCATTAGACATTCCAGGTGACGCCCGTACGCGGTGGGCGGTTCGGGCCGGAGCTCTGGAACGCTGGCCCTGGAGGCGTCGACCCCTCGTTACTGATGCAGGGACGCGGTGCGGACCAGTCAGGCCCAGAGCTCGTCCTT
>8291886324321
GCTCCATCTCAGTGAATAGTCGCAGCACGCCGTTCTTGGCCACTGGAGACAGCGAGATTCTGGACCTGGAGAGTGAGCTGTACCTGGGCGGTCTCCCTGAGGGGGGCCGGGTGGACCTGCCCCTGCCCCCAGAGGTGTGGACAGCAGCACTCCGGGCAGGCTACGTGGGCTGTGTGCGGGACCTCTTCATAGATGGGCGTAGCCGAGACCTCCGGGGCCTGGCTGAGGCTCAGGGGGCTGTGGGCGTTGCCCCCTTTTGCTCCCGGGAGACGCTGAAGCAGTGTGCATCTGCCCCCTGTC
>8302404339670
GGATGAGGATGACGCTCCTCTGTGTGAAGACGTGGAGCTACAAGACGGAGATCTGTCCCCCGAAGAAAAAATATTTTTGAGAGAATTTCCCAGATTGAAAGAAGATCTGAAAGGGAACATTGACAAGCTCCGTGCCCTCGCAGACGATATTGACAAAACCCACAAGAAATTCACCAAGGCTAACATGGTGGCCACCTCTACTGCTGTCATCTCTGGAGTGATGAGCCTCCTGGGTTTAGCCCTTGCCCCAGCAACAGGAGGAGGAAGCCTGCTGCTCTCCACCGCTGGTCAAGGTTTGGC
>831232557987
CCCGAGGACGAGGACGGCGAAGGAGACTCGTTTGGACCCCGAGCCAAAGCGAGGTCCTGCGAGCCTGCTTTGAGCGGAACCCGTACCCGGGCATCGCCACCAGAGAACGGCTGGCCCAGGCCATCGGCATTCCGGAGCCCAGGGTCCAGATTTGGTTTCAGAATGAGAGGTCACGCCAGCTGAGGCAGCACCGGCGGGAATCTCGGCCCTGGCCCGGGAGACGCGGCCTGCAAGAAGGCAGGCGAAAGCGGACCGCCGTCACCGGATCCCAGACCGCCCTGCTCCTCCGAGCCTTTGAGA
>8322280821294
AGATCATCGACTACCTTTATGAGACGACTCTACCTTTGCTGAAGGAAAAGTTAGAAAAAATGATGGAGAAAAAAGGCACTAAAATCCAGACTCCTGCAGCACCCAAGCAAGTTTTCCCATTTCGAGACATCTTTTATTATGAAGACGATAGTGAAGGAGAGGACATAGAAAAAGAAAGCGAAGGCCAGGCGCCATGCATGGCTCACGCCTGTAATTCCAGTACTTTGGGAGGCCAAGGCCGGTGGATCATCTGAGGTCAGGAGTTCGAGACCGGCCTGACCAACATGGTGAAGACCTGTC
>8331766330682
ATGGATCTGGATAAACCATCTGTTTGGGGCTCATTAAAACAGCGGACCAGGCCATTGTTGATCAACTTGAGCAAGAAGAAGGTGAAAAAGAACCCAAGTAAGCCCCCAGATCTACGGGCAAGGCATCACTTGGACCGCCGTCTCAGCCTCTCTGTGCCTGATCTCCTGGAGGCTGAGGCCTTGGCCCCAGAGGGCCGGCCTTACTCCGGGCCACAGTCTTCCTACACCTCGGTGCCCAGCAGTCTGTCCACTGCAGGGATCTTTCCCAAGAGCAGCAGTAGCTCCTTGAAACAGTCTGAA
>834118162646
ATACTATTACAACAAGAGGATCCTTCATAAAACAAAAGGGAAAAGATTTACCTATAAATTTAACTTCAACAAGCTGGTGATGCCCAACTACCCATTCATCAACATTCGGTCAAGTGGTAAGATACAAACTCTTTTGGTAGGGAATTAATTTTGAATTGAAAAGAATTTTTAAAAATCCAAATCTAAGACATGGCATGTTTAGGAAGATTTTAGAAACACTAAAATAATGTGATCCTTTGGATTGCCTCAATGTTCTTACTCAAGTCATCTCACTTATAAGGAGAGTTATAGGCTATTCAG
>8352433723994
CCCTGGCAGGTGCCCGGCCCGCCCCCCACCCTCCGGCTCCCAGGGCCTGCTGGAGGAGATGCTGGCAGCCAGCAGCTCCAAGGCGGTGGCTCGGAGGGAGTCAGCGGCCTCGGGCCTTGGGGGCCTGTTGGAGGAGGAAGGAGCCGGGGCAGGTGCTGCCCAAGAGGAGGTGCTGGAGCCTGGCAGGGACTCTCCACCCTCCTGGAGGCCGCAGCCTGATGGTGAGGCCAGCCAGACAGAAGACGTGGATGGCACCTGGGGCTCTTCAGCAGCCAGGTGGAGCGATCAGGGGCCAGCACA
>8361117514678
AGATCGAGCCAGCGCAGAGATGTGCCTCGAACCACACAAAGCACCTCAAGGCCCAAGTGCGCCCGGGCCTCCTGCAAGAACATCCTGGCCTGCCGCAGCGAGGAGCTCTGCATGGAGTGTCAGCATCCCAACCAGAGGATGGGCCCTGGGGCCCACCGGGGTGAGCCTGCCCCCGAAGACCCCCCCAAGCAGCGTTGCCGGGCCCCCGCCTGTGATCATTTTGGCAATGCCAAGTGCAACGGCTACTGCAACGAATGCTTTCAGTTCAAGCAGATGTATGGCTAACCGGAAACAGGTGGG
>837167621108
GGTTCCAGGCCCGGCCGGAGCTCCTGGAGGTGTTCAGCACGGAGTTCCAGATGCGCCTTCTCTGGGGCAGTCAGGGTGCCAGCAGCAGCCAGGCCCGGCGCTATGAGAAGTTCGACAAGGTCCTCACTGCCCTGTCCCACAAGCTGGAACCTGCTGTCCGCTCCAGCGAGCTGTGACCCCAGGGACATTTCCCCTCTGCAGCTGCGGACAGCGTCAGGGGCAGAGGGGCACACAACTTTCCCCAGAGCACCCCAAGGACACTGTGATCAACCCGAGAATGTTCTGGGTTCAACTCAAGCA
>8381777129443
GGCTGCAGCTGCTGGACGTCCTGGCTCGCCTGCGGTGAGTCCCCACTGTAGCGGTCCTGCCGGCTCCCCCTCCTGCTCCCAAGGCCAGGCCCACCTGCCCTTTGGCTCCCAGCCACCTCACCTAAGCAGCACCTCCAGATGGCAGGGAGGTGGCTCCCTCGGAGTAACCCCAGGGGTCCAGCCAGAAGCCAGGTCTCAGGCTAGAATCCAGCTCACTGTCCCTGGCAGCTGCCCACAGAAACTAGGGTTGCAGCAGCCATAGAAAGGACAGAATGAGCTCATATCCTTTGCACACCGTGG
>8392441827867
GTATGTGAAAGCAAGAACAGAGCTAACATGGGATTATGGCTATGAAGCTGGGACTGTGCCTGAGAAGGAAATCTTCTGCCAATGTGGGGTTAATAAATGTAGAAAAAAAATATTATAAATATGTAACTAACGCCTGTTTGTGAAATTAGCTTATCAGGCTGAAATTAAAGCCATGCAAAAGAAGGTCTAGGTCCATCAAGGAAATTCCCCTCCGTTTTCCTTTGTCATGGGGTTTATGTTTTATTTCAGATTTTATTTGTGTGACTTAGAAATTCCAGGAACACAATTAGGATATTTTCA
>84059621141
GGTCTCTTCTGGGGTCTACGAGCCAGTTGTGATTGAAAGCCATTGAGGAGCAGGTGTCCGGGCTGGAGAAGAGTCCTGCTTTCTCTGGAGTCCAGACCTGTATCATTCCATGAGGAACTTTCCCCTTCAGATCACCTCTGCGCCACATCTCATCCATGCCTCCTCCATGCACTCCAGTCCACACTCCCCGTAGCATCATTCCATTGCCCCTCCCATCCATGCTGGGACCCTCCTGGCCCACCAAGGCCCAGGCACCACTGTGAATATTCTCCTCTGAACCACTAGAGGGCAGGCCAGGCA
>841236421370
GAGAATGCCAGGAGGTATACATGGCCATGCGGGGCAACTTCTCCAGCCCACAGTACCCCAGCTCCTACCCCAACAACATCCGCTGCCACTGGACCATCCGCCTGCCCCCGGGCTACCAGGTCAAGGTGTTCTTCCTGGACCTGGACCTGGAGGAGCCCAACAGCCTGACCAAGACCTGTGACTTTGACCATCTGGCGGCCTTCGATGGGGCCAGCGAGGAGGCACCCCTGCTGGGGAATTGGTGTGGACACCACCTGCCACCACCCGTGACCTCAAGCCACAACCAGCTTCTGCTTCTGC
>8421327810054
AGAGCCGACATAGGGATTTCTGCTTTAACCATCACTCCAGATCGTGAAAATGTGGTGGACTTTACGACACGTTACATGGACTACTCAGTGGGGGTACTACTTCGAAGGGCTGAAAAGACAGTGGATATGTTTGCCTGTCTTGCACCATTTGATCTCTCTCTATGGGCTTGCATTGCTGGCACAGTCCTTCTGGTGGGTCTACTGGTCTACCTCTTGAACTGGCTTAATCCCCCACGATTACAAATGGGATCAATGACGTCTACTACTCTCTACAACTCCATGTGGTTTGTGTATGGATCT
>8432240528233
CCAAAGTGCTGGATTACAGGTGTGAGCCACCGTGCCTGGCCTAAATAAATAATTTCGTAAGCATATACAATCCACTTCCCACTAAGAATTAGGGTCAAAGACATTCTATTTGAACACTTGCAATTACCTAGATCTAGTTGGCCTTTGGTTGATAGATCCTCTGCCTCGGAATTTCATTGAGTTTTTTTCTTCCTTGCCTTTGGGTGTCTGCTTGCCACTTCCTAAGAATTCTTGTAGAAGGCAGTTTCCTCTACTTGCCCAAGAGCACTGAGTACTTCTCTACTATCCTATTATTAGCTT
>84466176940
GTTCTGTCCACGGTGTGTCCAGGAAAAGAGGAAGAAGAAGTAGGAGGAGCTGTGTGCCCGGATCCGAGGAGCAAGTTAATCTGTCCCTTCATTCGTGTCGCAATATTTCCCTTCCTTTTAAAACTACCTTGTTCGGTTGATACTTAGTAACTCCGTGGCCAGTTGAAGCGCTGGATGTTTCCTAGAACAAGAACCACCAAAGCCTGTTCGCACAGAAGGGCGACCTTGCAGGGACTCGCCGCCGCGACCTCAGTGTGGCTTTTACAGGACTCCCCCCGAGCATCAGCAGGGACCCCGGCG
>8451765910327
CCGCGAGAGAGTGGAGCTAACTGAGCAGCGCACCCGCCACGGCCGCTGCCGCCCCGTGCGCCCGGCTCTCCCAGCACCCCGCGCGGCGCTCCAGCCAGGCGCCTGTGCGACTAGCGGCGGCCGGCGAAGCCCGCGCCAGCCCCGCGGGTCGCTGCGGCATCCTCCCGCCGCCCAGCCCCCGCACGCTCCCTGCAGTTTAAAAGGACCTCCCGCCGCTTCTCGGCGCTGCCCCGGGATTCCCCAGCCCCGCGCGGCTCCCTACTCCACTTCGCAGCAACTTCGGCGACCGCGCGCCGCCCG
>846138124165
GGAAGTCGAATCCGGCGGCGACGCCTTTAGGGAGCCCGCGAGGGGGCGCGTGTTGGCAGCCCAGCTGTGAGTTGCCCAAGACCCACCGGGGGACGGGATCTCGCTCCCCGCGCCACGAGGCTCGGCCAATGGGAACGCGCGCTGCGAGGCCCGCCGGTCTGCCCTGCGGTGCTGAAAACCCGGCGCGCAGGCGGCTGGCTCTGGGCGCGCGCCAGCAAATCCACTCCTGGAGCCCGCGGACCCCGAGCACGCGCCTGACAGCCCCTGCTGGCCCGGCGCGCGGCGTCGCCAGGCCAGCTA
>847841613098
AGGAAAGGGCGGTCCTGCGCTGTGGCCCACGCTCGCTCCCGCTGTCGGACTCTGGGCCTGGACCGCGCGTGGCCGGCGCCAAAAGCGAGAGGCATGAGCGCGCGCCCGGGCCAGTGAACTGCTCGGGGATGGACTGCGGCTCGGTCGGCGGCCAGAGGACCCAGCGCCTGCCCGGCCGCCAGCGGCTTCTCTTCTTGCCCGTGGGCCTCAGCGGAAGACCGGGCGGCAGCGAAACCTCAGCACGCCGCTGCCTCTCTGCGCTCTCCGACGGTCTGGGGGCGCTGCGCCCTCGCGCCCCGG
>848111789650
GAGGCTCTGACGCCAGCCAGGTACCCAATGGCAAGAGGATGAGGACGGCGTTCACTAGCACGCAACTCCTGGAGCTGGAGAGAGAATTCTCTTCCAACATGTACCTGTCTCGACTCCGGAGGATTGAAATCGCCACTTACCTGAACCTGTCGGAGAAGCAGGTGAAAATCTGGTTTCAGAACCGCCGAGTGAAGCACAAGAAGGAGGGGAAGGGCACGCAGAGGAACAGTCACGCGGGCTGCAAGTGCGTCGGGAGCCAGGTGCACTACGCGCGCTCCGAGGATGAGGACTCCCTGTCGC
>8491791825337
GTAAAGGACCTGGATAATCGAGGCTTGTCAAGGACATAAATGTCACGTCCAGCTCTGATATGCTTCGCACTGAGCACATCACATTTAGGACGTTGAAGATTTTTTTTTTTTTTTTTTTTTAATATGCAGTTTGTAAGAACAAAACTGGATGGCATCAGAATTGTCTGGAAGTTTTGTCTTGGGCAGTATGGGCTGGGCCAAATGAAATGATTTTTATAATTCTAAACAGGTTACCAAATGAAATGTCATGGCTTTACTTTGGTCAATTAAAGGGGGGAATTTTTTTAAAAAATGTGCCTT
>850448822031
GACAAGAAGGTTCTGTTTGTCTCCGGTCATCAGACTGTGCCTCAGGATTGTGTTGTGCTAGACACTTCTGGTCCAAGATCTGTAAACCTGTCCTGAAAGAAGGTCAAGTGTGTACCAAGCATAGGAGAAAAGGCTCTCATGGACTAGAAATATTCCAGCGTTGTTACTGTGGAGAAGGTCTGTCTTGCCGGATACAGAAAGATCACCATCAAGCCAGTAATTCTTCTAGGCTTCACACTTGTCAGAGACACTAAACCAGCTATCCAAATGCAGTGAACTCCTTTTATATAATAGATGCTA
>85119887460
GCCTTCCTGGGCTATGTGCTGTATGGAGAGTGCCAGGAGGTCTTGTGGTGGGGAGGAGTGTTCCTTATTCTCTGCGGACTCACCCTAATCCACAGGAAGCTCCCACCCACCTGGAAGCCCCTTCCACACAAGCAGCAGTAGCACCACTTGGCTAGACGGACCAGCTGGAAAGATCATGATGGTGGCCCAGCCTTGGGATGTCATGTGGGACTGTATCCTAGGGCGATCCAGTTGTGCAGCCTTCTGACCATCAGCCAAGGGAAGCAGGCCTCTGATGGAGCAGGCTCTGGCTCTGTAAGG
>8522531632298
ATGACGGCCGAGCCGTCGTCGCGCACCAGGTTGTACGCCGCCCGGCAAGCCTCTTTGTCGATCTTGGTGGCCATCGCCGCGGAGCCGCAGCGGGACACTGTCCGGGGCGGCCGAGCGCGCCCCTGGCCGGCGGCGGGGATGGGAGCGCGGCGGGTACGCGCCGAGGGCGCACGGGCTGGCGGCGGTGGCGACGGCTACGCGGCGCCTGCAAGCTGCGAGCGCGGCGGCGGCTTCCACTGCGGACGGAGAGCGCGCGGGGACCCCAGGCCGTGGCCCGCCCCGCCCCCCCGCGCCCATTGG
>85320317659
AGCACCGCAAGAACTGGAAAACACACCCCTCTCTGTCTGCCTGGGAGAGCCACGGAAATTGGCACTTCTCTGAGTGAAGCTGAGGAGAAGGCTGTAAATCTGCCAAAACAGCCTTGAAGTATTCTTTTGTCATGAGGAAGTGACGGCTGCTGGAGGGAGGTGAACACCACAAGGAGAGATGGCATCTGGCCTGGGCCCCGCCTAGCAGCAGCTCCACCTCCTAGGCCAGGCCCTGTGGGATGCGCCACTAGACCACCATGGACGGATCCCACAGCGCAGCCCTGAAGCTGCAGCAGCTGC
>8541781028380
TCGCCAACATTCCTTCGTTCCCCTAAATCAGCCTCTTGCCCCATTGCTCTTTGCAGGGGTAGAAGAAGGAAGTGTAGCGGGGTAAGGAATGCACCGTCAGGGTCTCTCACAACCCTTTCCCAGCTCTCCTCCCCAACAAACAGTACCTGGGATGGAGCCCTAGGGTAATCGCAGCCACGGGATGGGTCGAGGTGACAGGCTTCAGGGACCACACTTCGGCCTTTGCCCGACCTTCCACAACTTAAGCGAAGAGAGGCCACCAGCCGTAACAGGGCGTTAAAGCCCAGGGGAAGATTGGTC
>85547889200
AAAAGAGACGCTGGAGCGGTTAAAAAAAATTTCTGAGGTGGGGACCATAATGGAAGAGACCACCGGGGAGCGCCGAGAAGAAATCCGAGCAGCGAGGCTCAGAAAAAAGGTCTTCTAGGGGATGTGGGGTCAGGGGAGCGGAGACGCCGGGGAGGGGTCCGTACCAGCCGAGGGTTCGGGCGCTGGGGGCTCCGCTCCGTGTTCCGCTCTGGCAGAGGAACGAACGGGAGCCGGGAAGAATCCCCGAAGGAAGACCGCGATCCCTAGCACCTCGATCGCTACGCAACAGGTAGCGAAAGT
>856874239078
AATCGACGTTCCCCTGCAGGAAGCCGGCACAGATCATGGCTGGTGTGATCAGGTTGTCATAGACATATCTGCTGTTGCATCTCTGTGTCTCAATGAGAAGCACCTTGGCAGCGTTCAGCACTTCTGAGGTCTTCCCTAAGGACAGGGAGACTTGTTGAGCTCCCAGTGTTGCCTGCAGCTCTCGCAGGGAGAGCACACTTCCCTCCCTGAGACCTCCACACGCACTACACAGATGGTCACAGCCCTATTTTCCAGCCCTGCCCCGGTCAGCTCATCCCAGCACCAACCCCTCTCCTGGGA
>8572240132878
AGCAGAGGAGTGAGTCCTGGCCGCGTCCCCGTCGCTAGGGAAACCGATGCAGCTGGAGGCCGCGCGCGATGCGGCTCGCGGAGGAGCGGGCCGCGCTCGCGGCGGAGAACGCGGATGGGGAACCCGGCGCCGACCGACGACTGCGACTCCTGGGGACCTACGTGGCCATGAGCCTGCGGCCGGCTGCGGGCGCCTGGGAGCGTTGCGCGGGGAGTGCTGAGGCGGAGCAGCTGCTCCAGGCCTTCCTGGGCCGCGATGCTGCCGAGGGGCCGCGGCCGCTGCTGGTGGTGCGGCCCGGGC
>8581507730747
CTGATCCTACAGTTAAAGACTTAATCGGAGGCTTCACGGCTCTTCACTATGCAGCCATGCATGGCCGGGCCCGCATTGCACGCTTGATGTTAGAATCTGAATACAGGAGCGACATCATTAATGCAAAAAGCAATGACGGCTGGACTCCCCTCCATGTGGCTGCCCACTACGGCAGGGACTCATTTGTCCGGCTCCTCCTGGAGTTCAAGGCTGAGGTTGACCCACTCAGTGATAAAGGTACCACACCGCTTCAGCTCGCCATTATCCGAGAGAGGTCAAGCTGTGTGAAAATCCTCCTGG
>859214504159
ACCCCTGTAAAAGAGCCCAACAGTGAAAATGTAGATATCAGCAGTGGAGGAGGCGTGACAGGCTGGAAGAGCAAATGCTGCTGAGCATTCTCCTGTTCCATCAGTTGCCATCCACTACCCCGTTTTCTCTTCTTGCTGCAAAATAAACCACTCTGTCCATTTTTAACTCTAAACAGATATTTTTGTTTCTCATCTTAACTATCCAAGCCACCTATTTTATTTGTTCTTTCATCTGTGACTGCTTGCTGACTTTATCATAATTTTCTTCAAACAAAAAAATGTATAGAAAAATCATGTCTG
>8602102416869
GACGCTATTGATAACGGAATGGTTGCAATTAAGGACATTTTTTTTCCTCTTTTTTTTTTTTTTTTTTTTAATTCTGAGATTTCCCCAAGCTGTGGATTCTTCCTACTCCTTAAGAAAAAAACTTTGGTTTATTTAGCATCTACACTTTTGTCAGTTGTGTTGCTGTTTTCCACCCATTTTATTATACTCTTAAAAGATGTAATTGTTGTCATTTTGAACAGTTAAACATCTTGAGTATAAAAAGAACCCCAATGTTATGTTATGCTTTGTAAATTTTTTTTTTTGCTTTTACCTAGATAA
>861228798585
AAAGTTACATTTTCTCTGGAACTCTCCTAGGCCACTCCCTGCTGATGCAACATCTGGGTTTGGGCAGAAAGGAGGGTGCTTCGGAGCCCGCCCTTTCTGAGCTTCCTGGGCCGGCTCTAGAACAATTCAGGCTTCGCTGCGACTCAGACCTCAGCTCCAACATATGCATTCTGAAGAAAGATGGCTGAGATGGACAGAATGCTTTATTTTGGAAAGAAACAATGTTCTAGGTCAAACTGAGTCTACCAAATGCAGACTTTCACAATGGTTCTAGAAGAAATCTGGACAAGTCTTTTCATG
>8621509725966
ATGCCTTCAATTAAGTTGCAGAGTTCTGGTGGAGAGATATTTGAAGTTGATGTGGAAATTGTCAAACAATCTGTGACTATCAAGACCATGTTGGAAGATTTGGGAATGAATGATGAAGGAGATCATGACCCAGTTCCTCTACCAAATGTTAATGCAGCAATATTAAAAAAGGTCATTCAGTGGTGCACCCACCATGAGGATGACTCACCTCCTCCCAAAGTTTATGAAAACAAAGAAAAGCGAACAGACGATATCCCTGTTTGGGACCAAGAATTTCTGAAAGTTGACCAAGGAACACTT
>8631492234906
TGAATCACATGAAGGTCACCCCCATGGATGCGGCCACAGCCTCACTGCTCAACGTCTTCAACGGGAATGAGTGCGGGGCCGAGGGCTCCTGGCAGGTGGGCATCCAGCAGGATGTGACCCACACCAATGGCTGCGTGGCCCTGGGCATCAAACTACCTCACACGGAGTACGAGATCTTCAAAATGGAACAGGATGCCCGGGGGCGCTATCTGCTGTTCAACGGTCAGAGGCCCAGCGACGGGTCCAGCCCAGACAGGCCAGAGAAGAGAGCCACGTCCTACCAGATGCCCTTGGTCCAGT
>86413954420
TCCGTCCGCGCCGCGCTCCATCGCCCCCGCACGCCCGGGCGCACGCCCTCCCCGCCCGGGCCGCCCTCTGGCTCCCCGCGCCCGGCAGCCAGTGCCTCACCGCGCCGTCCCGCGCCAGGGCTCGCTCCGAGAGCCGCTTCCTTCTCGCCGCGGCCGGCGCGGGCCCCCCGGCCATGCGCCCCCGAGCCCCAGCCTGCGCCGCCGCGGCGCTCGGGCTCTGCAGCCTTCTGCTGCTGCTCGCGCCCGGGCACGCGTGCCCCGCGGGCTGCGCCTGCACCGACCCGCACACCGTGGACTGCC
>8651897623361
GGATTTGACCCATTCCGATTCGGAGTCCTCCCTCCACATGAGTGACCGCCAGCGTGTGGCCCCCAAACCTCCTCAGATGAGCCGTGCTGCAGACGAGGCTCTCAATGCCATGACTTCCAATGGCAGCCACCGGCTGATCGAGGGGGTCCACCCAGGGTCTCTGGTGGAGAAACTGCCTGACAGCCCTGCCCTGGCCAAGAAGGCATTACTGGCGCTGAACCATGGGCTGGACAAGGCCCACAGCCTGATGGAGCTGAGCCCCTCAGCCCCACCTGGTGGCTCTCCACATTTGGATTCTTC
>866113721666
ATATGGGAACTTAAAGGAAAAAAAAGCCCTATTTCTGGAGGACATTGCAACCTATGGAGATGCATTTTTTCTTCTGCCAGCATTTTCCTTCAGGGCCAACACGGGTACCTCTTTCAAAGTATACTACACGCTCGAAGAGTCTAAAGCAAGACAAAAGGTTCTATTTTTCCATCCCAAGTACCTGAAAGATCTGGCCCTTTTCTGGAGAACTAAAGGTGTGACTGCATACCGCTTGTCCACCGGCTTGATGATCACAAGTGTTGCAGTGGAACTGTGTAAAAATGTGAAGCTGTATGGATT
>86722332598
ATCCCCAGGTTATTTTATTGCTGTACTCAGAGGTCAGTTAATGCCCCCGGCCGCCTCACCCTCCCCCCGGCGGTGGCTGAGTCCTCTGCTAGGGTTCGCGAACGGCAGCGGGTCCGAGGGTCACCTCTGCATCTCGCCGCCGGAGGCGCCCCCGCCTCCCCTCCCCGCCGCCGGGCCAGCCGGGGTCCGAGGCCCGCAGCCCCCGGCTGGGAAGGCAGGTCTGGAGAGGCCGCTCCGGGTCTGGAGGGAGGGGAGGCTCTCCGGAAAGGGGTGGCGAGAGACCCCCGCCACGACTCCCAA
>868275126040
CATTAGGGCCGAAGGAGGTTCAAAGGAATTTTCTGCCATTATAGCTGAAATTACTCTTAAAGCAGCTGCTGAAGCTCTTGGTGTCCAAGAGCGTCTCTTTTTGGTATACACGCTGGCCGACTATTTCCACTTAGATCCTTCTTCAGTGACGATGAGCCCATTCAGAAGCAAGATAAACAAGCATCTGTGGAATCTTCCAGTGATGGCTGAAGATCCTAGGCATGTCATCACTTTACAAGGTGACCTTGTACAATTCCACTGGCCTATGGGATATAAGGTTTCCACAGTACTGCCAGAGCT
>869163961630
CAGGCTGCGGACCCAGTTGCGAGAGGCCTATTATCTGCTGATCCAGGCCATGCACGACCTGCCCCCTGACTCGGGCGCGCGGCGGGGCGGCAGGGGCTTGGCGGATCACAGCTTCCCCGCGGGAGCCCGGGCTCCGGGCCAGCCGCCTTCCCGCGGCGCCGCGTACCGCCGAGCCTGCCCCCGGGACGGGGAGCGGGGAGGCGGCGGACGCCCTCGGCAGCAGGTGTCCCCGCCCCGGTCGCCTCAGAGGGAGCCGCGGGGAGGCCAGCTGCGGACTCCTCGGATGCGGCCGTCCTGCAG
>8701143418074
ATCCTCTCATTTGGAAGACTATCCCTTCAATGCAGAATATTGAGGTTGAATCTCCTGGTGAGATTATACAGGAGATTCTCTTTCTTCGCTGAAGTGTGACTACCTCCACTCATGTCCCATTTTAGCCAAGCTTATTTAAGATCACAGTGAACTTAGTCCTGTTATAGACGAGAATCGAGGTGCTGTTTTAGACATTTATTTCTGTATGTTCAACTAGGATCAGAATATCACAGAAAAGCATGGCTTGAATAAGGAAATGACAATTTTTTCCACTTATCTGATCAGAACAAATGTTTATTA
>87129339223
AGCTAGTCCAAGGAGGAAATGAGCCCCAAGCAATGGAAAGCTGCACACGAAGACTGGAATGTGGAGAACTGGGGAGTGCCCTGTCAGCTCTATTCCCATCACCTGCTCCACCCCTTCACGGCGACCCACTCGTGCCATACTTGAGCTGGAGCCAGTCACGGGCCCTAAAAGGACACTCCTTAGATGACTGACACACAGATTGCAAAGGTCCTCGGCCAGGGATCTCTTGCACAGCTGATGTAGACAGTCAGGCAAAACTAATGAACGTGGAGTTAATGATGACTTTTCCAAATCCTGAGA
>8721546834282
CCGGGCCAGCACATGGCTCCCAGCCCCCATCTGACCGTGTACACCGGGACCTGCATGCCCCCGTCTCCTTCTAGCCCCTTCTCCTCCTCCTGCCGCTCCCCCAGGAAGCCTTTCGCCTCACCCAGCCGCTTCATCCGGCGACCCAGCACCACCATCTGCCCCTCACCCATCAGAGTGGCCTTGGAGAGCTCATCGGGCTTGGAGCAGAAAGGGGAGTGCAGCGGGTCCATGGCCCCCCGTGGGCCCTCTGTCACCGAGAGCAGCGAGGCCTCCCTCGACACCTCCTGGCCTCGCAGCCGG
>8731234232811
AGTCTATGTCCAGTTCTTTCTGGCTGATGCCCTGATCCTGCCTGTGCCCAGACCCTGCCTTCATTCAGCAACACCCTCAACACCTCAGACAGATCCCACCGGCCCAGAGGGACCCCACCTAGGACAGAGCCGGCTCTTCTTGCTCTGCCACAAGGAGGCCCTCATGAAGCGTAATTTTTGTGTCCCCCCAGGAGCAAGTCCAGAGGTGCCCAAGCCCGCCCTCAGTTTCTATGTGTTGGGGAGCTGGCTTGGGGGCACCCAGAGGAAGGAGGGTACTGGATGGGGGCTGCCCGAGCCCCA
>8742365326476
AGGAGATAAAGGCAGAAAACACCACAGGAAATTGGCTGACAGCAAAGAGCGGAAGGAAGAAGAGGTGCCCCTATACTAAACACCAGACGCTGGAATTGGAGAAAGAATTTCTGTTCAATATGTATTTGACGCGAGAGCGCCGCCTGGAGATTAGCAAGACCATTAACCTTACAGACAGACAAGTCAAAATCTGGTTTCAAAATCGCAGAATGAAACTCAAGAAAATGAACCGAGAGAATCGGATCCGGGAACTGACCTCCAATTTTAATTTCACCTGAGAGCGCGGCCTCTCCTCCTCCC
>8751052328561
CTCACTTCAAGAAATCTCCATGTATGCACAAGTAACTCATCAGAAGGCTGAGGAGATCTATAGATATATTCACTATGTATTTGACATACAAATGTTACCAAATGATCTTAACCAAGATAGACTGAAATCTGATATATAATCAAGCTGCTCAAGATGGGGTTTTCAAAGACCTCTCACAATATTAAATGCACTTCAATAATCATTGCTGTTTTATGTTTATTTGTAAATAAGAGAATATTTTATTTAAATATTTTATATTGTATACATTTTTATTTATAGATTATAGAAATTATTAAAAAA
>8761786217512
CTTCTTTGAAAAGGATTATCACCTGATCAGGTTCTCTCTGCATTTGCCCCTTTAGATTGTGAAATGTGGCTCAAGGTCTTCACAACTTTCCTTTCCTTTGCAACAGGTGCTTGCTCGGGGCTGAAGGTGACAGTGCCATCACACACTGTCCATGGCGTCAGAGGTCAGGCCCTCTACCTACCCGTCCACTATGGCTTCCACACTCCAGCATCAGACATCCAGATCATATGGCTATTTGAGAGACCCCACACAATGCCCAAATACTTACTGGGCTCTGTGAATAAGTCTGTGGTTCCTGAC
>8771717210688
GATATTGCTGCATATCGTGCCAAGGGCAAAAGTGAAGCAGGAAAGAAGGGCCCTGGCAGGCCAACAGGCTCAAAGAAGAAGAACGAACCAGAAGATGAGGAGGAGGAGGAGGAAGAAGAAGATGAAGATGAGGAGGAAGAGGATGAAGATGAAGAATAAATGGCTATCCTTTAATGATGCGTGTGGAATGTGTGTGTGTGCTCAGGCAATTATTTTGCTAAGAATGTGAATTCAAGTGCAGCTCAATACTAGCTTCAGTATAAAAACTGTACAGATTTTTGTATAGCTGATAAGATTCTC
>87818647086
GTGACCCTGTGGAAGGAGTCAGTTGATGGGCAGTGGGTGTGCATCAGTGATGTCAACAAGGGCCAGGGCTCCGTATCAGCATCAGTGACAGAGGGCCAGCAGAACGAGCAGTGACAAGACAGGTGGGGCCTGGCTCCCCACCCGCCAGCTCCAGGACTGCCCCTTCCTGGGCCAACTAACCAGACAACTGGGAAGAGCCCCCAACTCCAACAGGATTATTTTCCCAGGAGGAGTTACAGATGCAGCCACAGATTGATCATCTGCCTTAACGTGATCGGAGATGCTTTGTAATCTACTGTC
>8792417717502
ACCATTACGTGACAAAGAAGAAATTGGTTACAGAGCATAAAGACACAGAGGATTTTAGACAAGACTTCCACTCAGAGATGTCTGGATTTTGTAAAGCTGCTTTGAACACTTCTGCAGGGAACTCAAATCCTTATCTTCCGTATTCCTGTGAATTGCCTTTATGTTATTTCTCCTCAAAATGTATGTGTTCATCCGGGGGACCTGTAGACAGAGCACCAGACTCCTCTAAGGATGGTAGAAACCATCATAAAACAATGGGGCATTATAACCACAATGACTCTTTGCGGAAAACACAGATAA
>880413112699
ACTTTGCCAGAGCGGCCGGGTCCCCATTCCCATTCCTTCAAATCCCCTTTTTCCCGGCAGCCGACCTGTAGACCCAAGGGAGACAGGTTGAAGCTAGAAAGAGTCGGGGCAGCAGCTCTGGTAGGGGAGGGAGCATCCAAAACCTCTGGCTTCTGAGCGCCTCTCCTGCCGCCCATCCACAAAGCCCCCCACAGCCTGGCGGCTGCCCTCGACCCCGCAAAACAAAGGACTTCAGAGGCTGGACCTACAGACCCAGATGAGAAGGCAAAAGCGTAGGGAGGAGCGGCAGGAGATGGGAAG
>881787334387
GCTGTTTCTCCATCCAAGGCCCAGAGTCTGTGAGAGCCCCAGAGCAGGGGTCCCTGACGGTTCAATGCCACTATAAGCAAGGATGGGAGACCTACATTAAGTGGTGGTGCCGAGGGGTGCGCTGGGATACATGCAAGATCCTCATTGAAACCAGAGGGTCGGAGCAAGGAGAGAAGAGTGACCGTGTGTCCATCAAGGACAATCAGAAAGACCGCACGTTCACTGTGACCATGGAGGGGCTCAGGCGAGATGACGCAGATGTTTACTGGTGTGGGATTGAAAGAAGAGGACCTGACCTTG
>8821909135632
TCACTGAAAGAGGTGTCGGAGGCCGTGGAGAAGGGGTACCGCATGGAACCCCCCGAGGGCTGTCCAGGCCCCGTGCACGTCCTCATGAGCAGCTGCTGGGAGGCAGAGCCCGCCCGCCGGCCACCCTTCCGCAAACTGGCCGAGAAGCTGGCCCGGGAGCTACGCAGTGCAGGTGCCCCAGCCTCCGTCTCAGGGCAGGACGCCGACGGCTCCACCTCGCCCCGAAGCCAGGAGCCCTGACCCCACCCGGTGGGGCCCTTGGCCCCAGAGGACCGAGAGAGTGGAGAGTGCGGCGTGGGG
>883803512209
CATTATAGCCTTCAGAAAGGCCAACAAAGTGGGTATTTTCATCAAAGTTACACCACAGCGTGAGGAGGGTGAAGTGACCGTGTGCTTCAAGATGAAGCATGATTTTAAAAACCTGGCAGCCCCCATTCGCCCCATTGAAGAAAGTGACCAGGGAACAGAAGTCATCTGGCTCACCCAGCATGTGGAACTTAGCTTGGGCCCACTTCTTCCTTAAAAGGTTCCACTGGAGGGCAGATCCCAAAGGACAGTATCACCGTAAACCTGCGTTAAAATGTGGAAGCTGCTGCTTCATTAGGCCTT
>88467101955
ACTCCCGGGCCGCCGGGGGCACTAGGGGGGGTGGGGTTTCCTTCCGCATCTCCACGGTTCCAACTCCAACCTAGACTCAAACTGGACGCCGGCCGGAGACTCCGCTCCGGCAGCAAACCCCACGTGGTGCACCTCTGAGCCTCCGCCCCTCTCCCGAGGGAACCGCAACTCTACTTCTCGCGAGAATTGCTTCTATGGCTCCATCCTGCTTTCCGGCTGTCGCCCTCATGCGATAGGCTCTCAGCGTTACTTGACTCTTCTCGCGATAATTTTTTTTAAAAATCTCCCAAGGAAAGTTGA
>885154579386
ATGGCGCACCGGGGGCCCTCGCGCGCCTCGAAGGGCCCCGGCCCCACCGCCCGAGCCCCGAGCCCCGGGGCTCCGCCGCCGCCGCGCTCGCCGCGCTCGCGGCCGCTCCTGCTGCTGCTGCTGCTGCTGGGCGCCTGCGGGGCGGCGGGGCGCTCCCCTGAGCCCGGGCGCCTGGGTCCTCACGCCCAACTGACCCGGGTGCCGCGGAGCCCTCCCGCGGGGCGCGCGGAGCCCGGTGGCGGCGAGGACCGGCAGGCGCGCGGCACGGAGCCAGGCGCCCCGGGTCCGAGTCCCGGTCCC
>8861162436943
GAGAGAAAAATCAAAGTAAGTTAATTACTGTTCAAGACAGAGAATCAGAAGAAGAGCTTTCTTGTTGGCAAATCTGGCAACAAATTGCAAATGACTTAACCAGGTGTCAAGACTCCATGATCAATAATTCTCAGTGTCACAAACAAGGTGATTTCCCTTACCAGGTAGGGACAGAACTGTCTATTCAAATTTCTGAAGATGAGAACTATATAGTAAATAAAGCAGATGGTCCCAATAATACTGGGAATCCAGAGTTTCCTATCTTGAGAACCCAGGATTCTTGGAGGAAAACATTCCTGA
>8871395538161
AAAAACTTCATTGCTGTCAGCGCTGCCAACCGCTTCAAGAAGATCAGCAGCTCGGGGGCACTGATGGCTCTGGGGGTCTGAGCCCTGGGCGCAGCTGAAGCCTGGACGCAGCCACACAGTGGCCGGGGCTGAAGCCACACAGCCCAGAAGGCCAGAAAAGGCAGCCAGATCCCCAGGGCAGCCTCGTTAGGACAAGGCTGTGCCAGGCTGGGAGGCTCGGGGCTCCCCACGCCCCCATGCAGTGACCGCTTCCCCGATGTGAGCCGCCTCGGAGTGTGGCCTGGATCCATCCTGCTAGCA
>888224941430
GGTGCACCGTCTTCACTCTGCCCGAGGCGCAGAGGGAGGAGGCAACCTTGAAGCAGGAGACAGTGCTGGTGTTGGATGACATAATGGCGGAGGTGGGGGTGATGGCCGAGGAGGAGGCCCTCGTGGAGCGGCAGAAGGACCAGCGGGCACAGCCTGGCCCTGGGCCCATGACCCCAGAGTCTGCACTGGAGGAGCTGCTGGCCGTTCGGGTGGGGCTGGAGCTGGTTAATGCCCAAGCCAGGAAGGCCTTTTCTCGGCAGCGGGAAAAGATGGAGCGGAGGTGCAAGCCCCACCTGGACC
>8891838028518
CGAGTAAAATCTTCTGTAGACTTGAGGAAGGAGAAGATCATAGCTCCTTTGGAAATCAAGAATGATATGCAAAGCAGTATAAAAGAGGTTATGTTTCAGAAAGCAAAGGAATTGAAACGTCAGCTCCAGCTCACTAAGCAAAATAAAACTGAGGAGCCCAACTATGTGAAAGAAAGTATAGATGACATCTTTGATAACATGTGCGAAAAACACAGTTTGAGAAATCTCTCTTTGACTCTCATTGAAGCGTCTAAAAAAGCTGGCATTAGTTACATTGTTTATCCCAAGAAAAAGAAGATG
>890167031461
ACCAGTGATGAGCACCGGGAGTTTGCAATGGCGGCCACCTGCATCTCTGACACACTGGGGATCTCCCTGTCGGGGCTCCTGGCTTTGCCTCTGCATGACTTCCTCTGCCAGCTCTCCTGATACTCGGGATCCTCAGGACGCAGGTCACATTCACCTGTGGGCAGAGGGACAGGTCAGACACCCAGGCCCACCCCAGAGACCCTCCATGAACTGTGCTCCCAGCCTTCCCGGCAGGTCTGGGAGTAGGGAAGGGCTGAAGCCTTGTTTCCCTTGCAGGGGGGCCAGCCATTGTCTCCCACT
>891772920403
GCAGTGCTGAGCCCTCTCATAGCCATCGCACTGAAAATATCCCAGATTCATGAGAGAACTGGCCGGAGGGGACCCACTGTCATCACCTGAATAGAGGAAAGATCACTCACCAGGGCCAAAGAGAGTGCTCAGCGGGAGATGCTTCACTGATGCCTTCTTGCTACCTGTTTGTGCCTCTTATGACTTTGGAAAAACAAAAGATATTTTGCTTTTGGGGGATAGAGGGTGGGTGGGAAAAGAAAAAAAATCCATTTGGTTTTGGTTTTGTCCTATTCCTCCAAATGCAGCAGGGCCTTTAGT
>8921230039296
GCACGCTAACGTGGACACTGTACACGACATTGCTAATGAGGACTCCGTATACGACATCGCTAATGAGGGTGCCGTATATGACATCGCTAATGACACCGTACAAGGCACGCTAACGAGGACGCTGTACACGACATCGCTAATGAGGACACCATACAAGGCATCGGTAATGAGGACGCTGTATACGACATCGCTAACGAGGACACCATACAAGCCGTCGCTAACAAGGACACTGTACACAACATCGCTAATGATGGCACCGTACAAGACATCACCAATGAGGGCGCTTTATACGACATTGCT
>8931479836251
CTCCAAATCTTAACTTGGTGTCAAGTTTCCTGGCTGGGAGACAAGCTTTTACCGACTTCCTCTGCTTGCCAGCAAAGTCATCTGCTAACTGGATATTGGCAGCTTCTCTGCTGTCTTGCAGCTGCTTCCGGAGTGGGTTCCACAGGGATTCCCGTGTGTTCTTGGTTCAGCTTGCAGAGGGACTTTCACACTCCCTGGAGACCGTTTCCTCCCATTCTGTCTGGAGTTTTCGGCCTACCCCAAGACAATGAGATATTCCTGACCTTTCCACCTATTTCCCTCCAACCCCACCTTCCGAAA
>8942470236695
ATGGGACAGACAAAACCTCCACCATCTGACGGGACCCACAGCCCAGCGCACCCATAGGCTCCCTGGGCGGCGGGCGGGGGCCAACCCCCAACGGGCTTCTCCGCGACAGCGAGAGGGTGGGCTGGCTCAGCTATATATTCTAATATTTTTCTACTCTCTTACCCTCTTAACTTTTGTTTAACATTGGCACATGCCTTGCTCACTCCCAGGCCCGTCGAGGGATCTCTGCTGAGGCCCGGGGAGTTGGGGGCAGCCAGGATAAAGGGGGCAGGGACTGGCCAGACTGCCTGCCTCTCTCCT
>895168052847
ATGATCTAAATGCCACATGTGTGGAGCCCACAGAGCTGACAGGGTGGCCCATCACCCGGGTGGGGAACCCACTCCGATACATGTGCATCACGCACCTGGACCACAAAGACTACATCTTCCTGCTGCTCATCGGCTTCTGCATCTTCGCCGCGGGAACTGTGGCTGCCTGGCTCACAGGTGTGTGTGCTGTGCTCTACCAGAACACCCGCCACAAGTCGAGTGAAGAAGATGAGGACGAGGCCGGGACTAGGGTGGAAGTCAGCCGGCGGATTTTTCAAACCCAGACGAGCTCGGTCCAGG
>8961450134992
AAACTGGAAGAGAAGTTCCGGCTGAACAGGCGAGAACTGATTGCCTTTGAATTCCCGGTGTTAGTGGCCTTGGAATTCGCCCTCCACTTGCCCGAGCACGAAGTCATGCCCCACTACAGACGGCTGGTCCAGAGTTCCTAGCACTGGCCCCGAGGACAGCCAAGGGCCATTTCTTCTCAGCTTGGTGGAGCAGCACTTACTTACTACTGGAAATGAAAAAAAGTAGAACTCAGAATACCAGACTTTTCTTCCTCTCGACATAGTTTGGGGAGAAGCAGTACTAGAAACTTTCCAAGGAGT
>8972163726501
GTGGTGGAGGAGTCATCCTTCCTGACCCTGGACATGCTGGAGTCCTGTTTCCCTTATGTCCTGCTTCGAAATGCCTATCGGGAGGTGTCTCGGGCCTTCCACCTAAACTGAATGCCTGCCAGTACCCACTGAAGAGCCCTTTGGACCTTCCTAAACCCTTGCCATAGTGGAAGCTGTGGTCACTTTCGCAGGGGGTGGGAATGGGGTGGGGTCACTAAGGAGAGAGGGTCAGGAGCCAGAGTTGATGAGCAGATCTGTGGAAGAACAATCCAGGGCTGAGAAATCGTAGAGCAGTGAGGC
>89870544703
ATGATGTCGTCTCCAATTATTTCACCAAAGGCAAGCGGGGCAAACGCTTAGGGATCCTGGTTGTCTTCTCCTTCATCAAAGAGGCCATTCTACCCAGTCGTCAGAAGATATACTGACCCCCATGCAGGCAGGATGTGGGGGGCAAGATCAGGAGAGTCAGGCCCCTGGGCCTCTATGCCAGGTGGGGACCAGAAGTCGGGAAGGCACCTACCACCTGCCCTGGCTTTCTTCCCCTCAACTCTGGAGCCCCATCCCCACCCTCCTTGGGGGGCTCAGCTTGGCTCAGATCTGATGCTTCAA
>8991470518674
AAAAGAGGCCAGCTCTGCAGCCCCCTCGGGGACGCCCCCACCAGCTCAAATTCCGAGTGCAGAAAAGAAACCGGACCCCCCAGTGAGGCCTGCCAGGCCTCCCGGACCCCTTGTTACTCAGGAACCTCACCTTGGACGGAATGGGATGGGGGCTTCGGTGCCCACCAACCCCCCACCTCCACTCTGCCATTCCGGCCCACCTCCCTCTGGCCGGACAGAACTGGTGCTCTCTTCTCCCCACTGTGCCCGTCCGCGGACCGGGGACCCTTCCCCGTGCCCTACCCCCTCCCATTTTGATGG
>900235504011
GGTCATGGAGGACGCTGGCGGCGGCGAGGAGACCCCGGCCCCGGAGGCCCCGCACCCCCCTCAGCTCGCGCCTCCGGAGGAGCAGGGGTTGCTCTTCCAGGAGGAAACCATCGATCTTGGCGGAGATGAGTTTGGATCCGAAGAGAACGAGACCGCATCGGAAGGCTCGAGTCCTCTCGCGGACAAGCTGAACGAACACATGATGGAGAGCGTCCTCATCTCTGACTCCCCCAACAGCGAGGGCGACGCGGGCGACCTGGGCCGAGTGCGGGACGAAGCTGAGCCCGGAGGGGAAGGCGA
>901694139003
GTCCAGCGATGGTGCCTTCCTGGCCATTTCTTCCACGGACGGTTACTGCTCATTTGTGACATTTGAGAAAGATGAACTTGGAATTCCTTTGAAAGAGAAGCCAGTTTTGAACATGAGAACTCCTGATACAGCAAAGAAAACCAAGAGTCAGACACATCGAGGGTCTTCGCCAGGACCCAGACCGGTAGAGGGAACCCCTGCCAGCAGAACCCAAGACCCCAGCAGCCCCGGCACGACTCCCCCTCAGGCCAGACAGGCCCCAGCCCCAACAGTCATCAGGGACCCTCCCTCCATCACTCC
>902134116986
CGCCAGACCATTGAGCTGATCCCCCTCACAGAAGTTCACTATTGGTACCAAGGAAAGACTTATGTCTACTACATCTATGGCACTGACCACCAGGTGTATGCGGTGGACTATCCTGAGCGGTATTGCTGTGGCTGTACCATCGTGTGACATAGCATGGCTGTCCCCAGAGCCTGCCATTCACGTTTGCCAAGGAAGATGGCCGACACTCTCTGAGTGTGTTCACTGTTGGCTGCATTGGACAATCACATACAAACCCTGGCATGTCCTTCCAGAAAAACCAGCTTATCATCTATCAAGCTC
>9031788518903
TCATGTCTCACAAGAGAACAGCGAGTACGGATCTTAAGCAACTGAACCAGGTCAACTTTACCCTTCCCAAGAAGGAAGGACTTTCCTTTCTTGGTGGCCTTCGGTCTAAGAATGATGTCCTTTCCCGCTCTAATGTCTGCATCAATGGGAACCATGTTTACCTGGAGCAGCCAGAAGCCAAGGGTGAGATCAAGGATAGCAGCCCGTCCTCCTCCCCATCCCCCAAGGGCTTCAGAAAGAAGCATTTGTTCTCTTCTACAGAGAACCTGGCGGCTGGGTCTTGGAAGGAGCCTGCTGAAG
>904133472543
GCCAGTCTGCCATCCATCCAGGAAGAACTGCGGCACATGGCTGATGGTGCTAGAGAGGTAGGAAATATGACTGGAACCACTGAGATCAACTCAGATCAAGGCCTAGAAAAAGACAACTCAGAGTTGGGGAGTGAAACTCGGTACCCACTGCTATTGCCTAAGGGTGTAGTCCTGAAACTGAAGCCAGTTGCCGACCGTTTCCCCAAGAAGGCTTGGAGACAGAAGCGTTCATCAGTCCTGAAACCCCTCCTTATCCAACCCAGCCCCTCTCTCCAGCCCAGCTTCAACCCTGGGAAAACA
>9051578925192
CATTTTAAAGCTCTCGCTGAAGGCAAGAAAGCATTCACTCCTTCATCCAATTCCACCTCCCAAGCTGGAGACATGGAGACATTAACCTTCAGCTGAGACACTTCCCAAGCTGCTGTTTCAAGGCTGAGCTGGCCCCTCTGCCCCAGCTGAGATGGACAGATCGTTGTCAGCTACTTGATGTCCTTGCCCATGCCACAGCTTGGCTCAGGGGCAGTGCATGTCCTGCTGCCCTCTCTGCCAGAGGGCACAGAACATGTTTGTTTAATGAACCTGCCTGCCTCAGATTGCTGTCCCCGGGGA
>9061667221004
ATGCAGACAGTGGAGGAGATAGTCAGGAAGAGAGTGAGCTGGATGACCAAGAAGAACCCCCATTTGTGCCTCCTCCTGGATACATGATGTATACTGTGCTTCCTGATGGTTCTCCTGTACCCCAGGGCATGGCCCTGTATGCACCACCTCCTCCCTTGCCAAACAATAGCCGACCTCTCACCCCTGGCACTGTTGTTTATGGCCCACCTCCTGCTGGGGCCCCCATGGTGTATGGGCCTCCACCCCCCAACTTCTCCATCCCCTTCATCCCTATGGGTGTGCTGCATTGCAACGTCCCTG
>9072474027199
GCTGCTGTGTGAAGTTGAGAAAATCAGCGGTCCTACTGGATGAAGAGAAGATGGACACCAGCCCTCAGCATGAGGAAATTCAGGGTCCCCTACCAGATGAGAGAGATTGTGTACATGTGTGTGTGAGCACATGTGTGCATGTGTGTGCACACGTGTGCATGTGTGTGTTTTAGTGAATCTGCTCTCCCAGCTCACACACTCCCCTGCCTCCCATGGCTTACACACTAGGATCCAGACTCCATGGTTTGACACCAGCCTGCGTTTGCAGCTTCTCTGTCACTTCCATGACTCTATCCTCAT
>908346310977
CTATGAAATGAAGGGCAAATCAGATACATCCAGCAATCATGCTGTGCTGAAGCTAGCCAAAGGGGATGAGGTTTGGCTGCGAATGGGCAATGGCGCTCTCCATGGGGACCACCAACGCTTCTCCACCTTTGCAGGATTCCTGCTCTTTGAAACTAAGTAAATATATGACTAGAATAGCTCCACTTTGGGGAAGACTTGTAGCTGAGCTGATTTGTTACGATCTGAGGAACATTAAAGTTGAGGGTTTTACATTGCTGTATTCAAAAAATTATTGGTTGCAATGTTGTTCACGCTACAGGT
>90985026303
GTTTTTCACTCTGTTCAAGAGACATGCACTGAACTTCTGAAGATAATCGAGAAATACCAGCTAAGACTCAATGGTATGAAATCATAGTTATCTATCTGATAATCCCCATTTAAAATAAATATTAGCATTTTTTAAAATGAAAGATTTAATGTAAAAACAATTTTGTGAATAGCTTCTTATGGCAAAATATGAATATTTACAGTTACCTGTTCTCAAAGGCCCCAGTATTCTCTCTTCTTTCCTCAGTTAATCAAATCCTCTGACCCAGATTTATTTTTTGCTGATATTTTTTTTCTTTGA
>9102318740158
GACCTGAAAACAAGGGGAAGCATAACCTCCTTGGCCCAGATTGGAACTGTATACCCCAAATGACCACCTTTATTGGCGAAGGGGAACAAGAAGCCCAGATAACATACATAGATTCAAAGCAGAAGACGGTGGAGATCACAGACAGCACCATGTGTCCAAAAGAGCACCGGCACTTGTACATAGACAATGCCTATAGTTCAGATGGACTTAACCAGCAGCTGAGCCAGCCCGGGGAGGCCCCCTGTGAGGCAGACTACAGAAGTCTAGCTCAGCGGTCCCTATTGACCCTCTCAGGACCAG
>9111415826249
GTCCGGAGTCCGGGCGTTCTGGCAGCACCAGAGTCCTGCAGCAGAGACGGGCTGGGCTGGCACTCACCCACGACCCCCCTTCCCTGCTATGATGGTTTGTCAGTAGCAGGTCCTAGACACCCCCCGCCCGCTCCCGGGGCACGTGGGCAGAGCTAGCAGCAGCCAGGTGCACGGAGCCACAAGAGCTCTAGGGCACTCTGGGGGCAGCTGTGCCTGCTGCCCTCTCTGGTGCCTGTGGAGATGCCTAACTGACAGGAGAGTTAGTGAGGACAAGAACGCTCCCTTTTGGCCGAGGTCCGC
>91288329066
GATTGCGGTGGTCTCCTGTCTGAAGGAGATAACCAAGGCTGCTACCCCTTGGATGGGCACATCCTCTGCAAGACCTGCAACTCTGCCCGCATCAGGGTGTTGACCGCCAAGGCGAGCACTGACCTTTAGATTCAGTCACCTGTTCAGCCGGCACTGAGAAGAACGAACACAAGAAAAAGATAAGAAATACTAGAGTAAAGGCCATCAAACTACGCGATAGTCTCTGTTCTTCATCTGCTATTAACCTTGCCTTAGAAACACATAAATTATGAGATTTTTTTTAAAAGTTGTTACCAAATA
>913103619668
GTTGCTCCACCCCGGTCAGGATCAGGCGAGGGGGAACCAGCCTGAGTGCAGCTGCCAACTCCCGCCGAGTGCGTCTGCGAACTCCCGGAGCGGAGTCCCGCGTGCCGCCACCTCCCCGCGGGACGCACTCTCCTCGCTCCCCCGGGCCCCGCGTCCTCCCCCCGGCCACCCTTCCCCACTTTTCCCCCCTTTTCCAATCACATGGCATTTTAAGAATGCCGGAAAGATGGCGGTAGCGGCGGCGGCGGCGGCGGCTGGGCCGGCTGGCGCGGGAGGCGGCCGGGCGCAGCGGAGCGGGCT
>91425082676
TTTCCTCATTTGGCTGTTGGATTTTAAGCAAAAGCATCCAAGAAAAACAAGGCCTGTTCAAAAACAAGACAACTTCCTCTCACTGTTGCCTGCATTTGTACGTGAGAAACGCTCATGACAGCAAAGTCTCCTTATGTATAATGAAACAAGGTCAGAGACAGATTTGATATTAAAAAATTAAAGACTAAAAACTTAGTTTAAGAGTCAATTTAATAAGTTTAAAATAAATGTTTAGTTTCATTAGGATGATGCTATCAATATTTTCTTGGTTACAGACACATTATTAAAGTTTTGGGTTAA
>915769511071
GGAACATGAATGGTTTAAACAGGACCTTCCAAAATATCTCTTTCCTGAGGATCCATCATATAGTTCAACCATGATTGATGATGAAGCCTTAAAAGAAGTATGTGAAAAGTTTGAGTGCTCAGAAGAGGAAGTTCTCAGCTGTCTTTACAACAGAAATCACCAGGATCCTTTGGCAGTTGCCTACCATCTCATAATAGATAACAGGAGAATAATGAATGAAGCCAAAGATTTCTATTTGGCGACAAGCCCACCTGATTCTTTTCTTGATGATCATCACCTGACTCGGCCCCATCCTGAAAG
>9162518021654
GTGCGTGCTAGTGCAATTGCCCAAGATGCTGATCAGAATTACGACTATGCCAGTAACAGTGTGGTTCTTCATTTGGAGCCGGGAGATGAAGTCTATATCAAATTAGATGGCGGGAAAGCCCATGGAGGAAACAACAACAAATACAGCACGTTTTCTGGATTTATTATTTATGCTGACTGATAATGCAGAAACTAAGCTTATTATTCTGAGTTTGAACACTGGATTCGTATGGCTAACGTCAGTGAATCAAGGATCCCAGGGGATGCCAATGGCAGGGCACCTCAGTTGTGTATATGTGGG
>91717945906
TCTCCTGCTTCTTCAACTTCACCAGCCCGTCTGGGGTTGTCCTGTCTCCCAACTACCCAGAGGACTATGGCAACCACCTCCACTGTGTCTGGCTCATCCTGGCCAGGCCTGAGAGCCGCATCCACCTGGCCTTCAACGACATTGACGTGGAGCCTCAGTTTGATTTCCTGGTCATCAAGGATGGGGCCACCGCCGAGGCGCCCGTCCTGGGCACCTTCTCAGGAAACCAGCTTCCCTCCTCCATCACAAGCAGTGGCCACGTGGCCCGTCTCGAGTTCCAGACTGACCACTCCACAGGGA
>9182482033436
GAACGGCGTGAGCGAGAACAGCAGGACTTGGAGTTTGCCAAGGAGATGGCAGAAGATGATGATGACAGCTTCCCTTGAGCTGGGGGGCTGGGGAGGGGTAGGGGGAATGGGGACAGGCTCTTTCCCCCTTGGGGGTCCCCTGCCCAGGGCACTGTCCCCATTTTCCCACACACAGCTCATATGCTGCATTCGTGCAGGGGGTGGGGGTGCTGGGAGCCAGCCACCCTGACCTCCCCCAGGGCTCCTCCCCAGCCGGTGACTTACTGTACAGCAGGCAGGAGGGTGGGCAGGCAACCTCCC
>9191662930788
GTCACGCTCCCGGGATCGGCGTCGGAGGCGGTCAAGATCTACCTCCCGAGAGCGACGGAAATTGTCCCGGTCCCGGTCCCGAGATAGACATCGGCGCCACCGCAGCCGTTCCCGGAGCCACAGCCGGGGACATCGTCGGGCTTCCCGGGACCGAAGTGCGAAATACAAGTAACTACTCTGACTCCTTCGGTAGCTGCAACCAGGAGTGAGCCCTTCTCTGTGTTCCCAGGGTCTGCTGAGGGCCGTGTCTGGTGGGGATGGGGCTGGGCTCACCCTCAGGAGTAGGGCTGGGGAGTCGTG
>9202353323564
TAATTTTATGCGTCAGGAGTGTTTGGATTCCAGATTTGTATTCGATAGACCACTGCCTGTGTCTCGTCTTGTATCTCTAATTGGAAGCAGTATCCTTTTTATGTTAGCATTTATGGATATGAACTTTGAAGGGTTTTGATACTTGTGTTAATTATTAGGAATATAATAATAATATGACATAGGTAAGATTGTGAAAACTTTAAAACAACAAATTGGATTGCTCTTTCATTAGCCTTTATAAGCAATTTATATTTGCTAGACACAAATAAGCCCAACTTCAGGAAAATCATCTAAGCATCT
>921440837002
GCAGAAGCACGTGGCAGCCCTCCTCGACATCCGTGGCCTGCGCAACACAGCCGCCCGCCAGGAGATCCTGGCCGTGGCCCGGGACCTGGAACTCTCTGAGGAGGGAGCCCTGTCACCCCCTCGGGACCGTGCCTTCTTTGCAGACATCCCTGTGCCCCGCCCATCTTTCTGTCTCAGCCTCCCTCTCTTCCTGGGCCGCCTCCCCCTCTCCCGGCTGGCCAGGCCCAGTTTGGCCTGTCTGCCTCGGCCCCGGCCTCCGTCTCTAGCGCGACCTCGGGCCCAGCGCTGAGGGTCACCCAA
>9222477838749
AGCCCATGGCCGTGCAGCCCTGGCCCCCCGCCTACTGCGGCTGCATGAGGAGGCTGGCGGTGAACCGGTCCCCCGTCGCCATGACTCGCTCTGTGGAGGTCCACGGGGCAGTGGGGGCCAGTGGCTGCCCAGCCGCCTAGGACACAGCCAACCCCGGCCCCTGGTCAGGCCCCTGCAGCTGCCTCACACCGCCCCTTGTGCTCGCCTCATAGGTGTCTATTTGGACTCTAAGCTCTACGGGTGACAGATCTTGTTTCTGAAGATGGTTTAAGTTATAGCTTCTTAAACGAAAGAATAAAA
>923228539780
TCCTGAGATGCCTGAAAATGAAGCCACCTTCGCAATAACTGCTGGAGGAATTGGGGATGCCAAGGAGTAGGTGGTGAATTGATGCAAATTGCTTCTTAGTGCTTATTAGGAGCTGAAGAAATGGAAAAGCAGTCTCCAATTTCACATCTTGAAATAGAGGTTTTTTCCCACATGTTACTAAAGAAAAGTCAGCAAAGAGATTTAAATCTTATATTTATCTTAAAAGTCCCTGATTTATGATAACTATACATTGTATGTAAATTCAGGGATATGTATATGTATGTTTGTGTGTGTGTGTGT
>924187024061
GTTCCCCCGCCTGCACAGCGCGGTGATCAGGACCTTTGTTCTCGTGCAGCACTACGCGGCCGCCCTGATGGCCGTAAGCGGCCTCCCGCAGATGAAGAACTACACGTCGGTGGAGACGCTGGAGATCACGCAGAACCTCCTCAACTCCCCGAAGCAGTGCCCCTGCGGCCACGGGCTCATGGTCCTGCTGCGGGTGCCCTGTTCGCCCCTGGCGGTGGTGGCCTATGAGCGGCTGGCCCACGTGCGGGCCCGGCTGGCGCTGGAGGAGCACTTTGAGATCATCCTGGGCAGTCCCAGCTC
>9254455636
AACGCAGGTGCTGGCGCCCGTTCTGCCTGGGACCCCGGGAACCTCTCCTGCCGGAAGCCGGACGGCAGGGATGGGCCCCAACTTCGCCCTGCCCACTTGACTTCACCAAATCCCTTCCTGGAGACTAAACCTGGTGCTCAGGAGCGAAGGACTGTGAACTTGTGGCCTGAAGAGCCAGAGCTAGCTCTGGCCACCAGCTGGGCGACGTCACCCTGCTCCCACCCCACCCCCAAGTTCTAAGGTCTCTTCAGAGCGTGGAGGTGTGGAAGGAGTGGCTGCTCTCCAAACTATGCCAAGGCG
>926419617239
GATAATCTCACTCTTGCACATGATAATCTCACTCTTGTACATGATAATCTCACTCTTATAAGGTTTCATCGTTTCTGCTTACCCTAGTTTTCTTTCCCACTCTGTTCCCTCTCCCACCAGCCTGGACTCTGAAATGGGCATGTACAGAGACGAAGAGACCCCAACATGCTTCAGGCTTTGAGTGGAGAGGACACAGCCTCTGCTGGGACAGGGAACAGAGGGATGTGGAGTCCCTGAAGATGCTTTTGGACAATGGTCTGAGGTTGGGACAGTGGCAGGAGATACCATTCACCCAGGATC
>9271868534426
GCCAGGAGGAGACCCCAAGCTGGGAGCACATCTTGTTCACCTGCTGCCACAATCGGCACCTGGTCCTGCCCCCGACAAGGAGACGGCTGCTCTCCTGGAGTGACAACTGGAGGGAGATCTTAGATAGCAAGCGCGGAGCTGCGCAGCGGGAATGAGCGGGGATGCCGCGGGCAGCAGCTGGAGCTAAAGGAAGGGCAGGCCCACAGGGGCCACCGCAGAGCCGAGTCGGGGCGGCATCGTGCTGGTGCCTCTGGCCCCGTGGAGTGGAGCAGGCAGATACCGTTAAGCGCTGTGCTACCG
>928172937451
GTCTTGTAGATGATACTCTCCAAGCTGTAAGGAAGAAGTCAAGGATTAAGGAGACCTGGACTGGAGAGGAGCCTTTTTCAAAAAACAACAATGACAAGAGAAAATGTAGCCCACAATGCTCTGAGACAAGAGGGCCTTGTGAAGGGGAAGGATGATACCTGGAAATGGGGAACCAGCTTCCAAGGAAGTAGCTCCTCTGTTTGGGAGACCTCCCACCTACACTTTAGACAATTACGTTACCATGAGACATCTGGACCCCAGGAAGCCCTGAGCCGGCTCAGGGAACTCTGTCGCCGGTGG
>929305913846
CCCAGAAGCTGTGGCTACCCTGGCATCTCTACAGCTGCCTGCAGGCCGCACCATGAGCCCCCAGGAAGTAGAAGGGTTGATGAAGCAGACGGTGCGTCAGGTGCAGGAGACGCTGAACTTAGAGCCAGATGTCGCTCAGCACCTTTTGGCTCATTCCCACTGGGGCGCTGAACAGCTGCTGCAGAGCTACAGTGAGGACCCTGAGCCACTGCTGCTGGCAGCTGGGCTGTGCGTACACCAGGCTCAGGCTGTACCCGTACGGCCTGACCACTGCCCCGTCTGTGTGAGCCCCCTGGGGTG
>9301729811174
CACCAGAAACCCAAGTTGGAACTAATTCTTTCTTTCGGAAGGTGCAACTCCCCTCCCGCGAGCTCCGCGGTGCCGGGCCGAGATTGCCGAGAGGAAGCGGCGCAGCGCTGCCGCCAAGGCTCCTCCTGTCGCCGGTGCGGCCGGGACTACCTGGCGGCGCGGCGCGTGCAGCGCGCAGAGTCCCGGGAGCCCACGCCTCCGCCTCCGCCCCCGCCCCCTCCGCCTCCCAGTCCACCTCGCCCGCCCGCCCTCTCGCCCGGCGGAGAGCACAGCCCACTCCCTCCCACCTGCGGCCGCCGG
>9311392031106
GAAATTGGTTCATCACCACTGGACCTGTGGCAGTCTGTAGAGCAGCTCCCAGAGGCTGCCCTGGCCCAGACCACCAAGTACCTTGAAGCTACTCGTGCCATCCAGGTCTCCGAGCCCGTCCAAAACCCCCAGCTACTGCAGACTGTCTGGCATTATGAGGTCCCAGAGCTCCTCCCGGAGGGCTCATCTGCCCAAGCAGTTTCACTCAGCAGAGCCCAGGAGCCAGCGCAGCCTCCGGCCCTCACGCCTGAGTCTGCACCTGGGTGCACAACTGAATTTGCACCTGGGCCTGCACCTGGG
>932603532745
GTGGGATCCACTGAGGAGTACATAGGCTGCTGGATCTGGTGGAGCCAGCACTGGGCCCACGGGTGGTAACTGGCTGCTGTGGAGGGGGGTACGTGAGGGGGGGGGTCTGGGGCTTATCCTCAGGTCCTGTGGGTGGGGCAGCGAGTCGGGGCCTGAGCGTCAAGAGCATGCCCTAGTGAGCGGGCTCCTCTGGGGGAGCCCAGCGCGCTCCGGGCGCCTGCCGGTTTGGGGGTGTCTCCTCCCGGGGCGCTATGGCGGCGCTGGCCAGTAGCCTGATCCGGCAGAAGCGGGAGGTCCGCG
>933203515393
CTATTTTGTGACAGTAAGGAAGTGGTGCATGCCACGGAGGGGCTGGATTGGGAAGACAAAGATGCTCCAGGGACGTTGGTCGGCAACGTGGTGCACTCAAGGATCATCAGTCCCCTGCGCCTGTTTGTTAAACAGTCTCCGGTGCCCAAGCCCGGCCCCATGGCGTACGCAGACAGCATGGAAAACTTTTGGGATTGGCTGGCCAACATCACGGAGATTCAGGAGCCATTGGCAAGAACTAAACGGAGGCCAATAGTAAAAACAGGAAAATTTAAGAAAATGTTTGGATGGGGTGACTTT
>9342038815078
GTGTAAAATGGAAGTGAGATGGCAAGACTCCCGTTTCTCTTAAAATAAGTAAAATTCCAAGGATATATGCCCCAACGAATGCTGCTGAAGAGGAGGGAGGCCTCGTGGACTGCTGCTGAGAAACCGAGTTCAGACCGAGCAGGTTCTCCTCCTGAGGTCCTCGACGCCTGCCGACAGCCTGTCGCGGCCCGGCCGCCTGCGGCACTGCCTTCCGTGACGTCGCCGTTGCACTATGGACAGTTGCTCTTAAGAGAATATATATTTAAATGGGTGAACTGAATTACGCATAAGAAGCATGCA
>9351406726867
CAAATAACTACAGAACACAATAGAGTCCTCCTCCCTTCCTCTCTCTCTCTTTCTTTTTTTTTTTTCTTTTCCTGCTTCCAAACGCCTTCTTCGAGGCTGAAGCTGGGCAGGTCTCCAGAGGTGCAGCAGCCACAACAATCCCGCAGTTCAAAGTTAAGCAGCAGTTGCACAACTTCCAGCAACTTTCTCAGCCGGCTACTAATGAGCTGAAAGCCAGGAACATCCGAGGAGAAGAGAAAGCTTCCAGCCCTCCTCCCTTCACCCTGGAAATCCAGACACCCCCACCCCCACCCTCAGATC
>936384239972
GCAGAAATCCAAGAAGGGAAGGCAGAACACCCCAGCGGGATCAAGTAAAGAGGACTGCAGGGTTCTTCCATGGAAGCAGGGGTTGGAGGATACCCACCTTGATGCCTAGTGAGGAAGATGGACCTGGACAGACAGTCAGCTCCACACCTTGCGCTGAGCAGCTGTGATTGTGCCACGGGAGCATGAGCCCTTTTCCCCACGGCCCTTGCCACTGTCTCCTGGCCCTCTCTCTGATCATGCCAGGTTTGCACCAGCCTCGAGTCTCCCATGTTGTAGTACATTCTCCAAGATGCAGCCCAG
>9371449436175
AGAAACTTGCCCAGGCCAAAGAAGAGAACGTGGGCTTACATCAGACACTGGATCAGACACTAAACGAACTTAACTGTATATAAGCAAAACAGAAGAGTCTTGTTCCAACAGAAACTCTGGAGCTCCGTGGGTCTTTCTCTTCTCTTGTAAGAAGTTCCTTTTGTTATTGCCATCTTCGCTTTGCTGGAAATGTCAAGCAAATTATGAATACATGACCAAATATTTTGTATCGGAGAAGCTTTGAGCACCAGTTAAATCTCATTCCTTCCCTTTTTTTTTCAAATGGCACCAGCTTTTTCA
>9381800012487
AGGAGCTGGAGGTGGATGTGGAGAGCCTGGTGTTTGGGGGTGAGGCCGAGCTGCTGCGGGGCTTCGTCGCCGGCCAGGAGCACAGCTACTCGCACGGCGGCGGCGCCTGGCTATGATGTTCCTCACCCAGGGCGGGCCTCTGCCCTCTACTCGTGCCAGGCCCACTTGCCAGGCAGGAGCCCTCCCCAAGCCTTCAGGGCTGCTCGGAGTCACCTGTTGGAATGGACTAAAAGGACCCTTGTGTGGGAACAGGTGCTCCCCAAACACCCTGCTGCTGGCTGCCAGGCAGGCCCTCTGGAA
>9391341927811
CCGGGGGTGGCGAGGGGAAGGCGACATTTGCTTGGCGCTGCCTCCGTGCAGAGCGGCCGGGAGGGCTTTGCAGCGGCCGCCGACGCGGCGGGAGGAGGGGGCTGAGGCGGCTTCGGAGTTGGCCGGAGAAGGTGGGCATTTCTCGCTTTTCCTCCCCTTCCTGCGCTCTCCCCCTCCCTCCTGCCCCGCACCCCACGTGAAGCAGAATATAAAGGGGGGTGTGAGGCTAGAGGGGAAAGTGAATGGCGAAGGACTGAAGGGATCCCCCCTTCGGGTCCCCGGCCGCCCTGTTCACCCTCG
>9401211631808
GTCACAGCTACTTCTTCAAGGGTGCCTATTACCTGAAGCTGGAGAACCAAAGTCTGAAGAGCGTGAAGTTTGGAAGCATCAAATCCGACTGGCTAGGCTGCTGAGCTGGCCCTGGCTCCCACAGGCCCTTCCTCTCCACTGCCTTCGATACACCGGGCCTGGAGAACTAGAGAAGGACCCGGAGGGGCCTGGCAGCCGTGCCTTCAGCTCTACAGCTAATCAGCATTCTCACTCCTACCTGGTAATTTAAGATTCCAGAGAGTGGCTCCTCCCGGTGCCCAAGAATAGATGCTGACTGTA
>941645014650
GTTTCATGAGCTACATCGTGGAGCCGCTCTTCCGGGAATGGGCCCATTTCACGGGTAACAGCACCCTGTCGGAGAACATGCTGGGCCACCTCGCACACAACAAGGCCCAGTGGAAGAGCCTGTTGCCCAGGCAGCACAGAAGCAGGGGCAGCAGTGGCAGCGGGCCTGACCACGACCACGCAGGCCAAGGGACTGAGAGCGAGGAGCAGGAAGGCGACAGCCCCTAGGGGCCGGCCCAACTTAGACGCGGCTCTCCTCCGGCAGGGCCCCCAGAGGGCAGAAGCAGCGTGGAGGGGCCCT
>942999140939
TGAGCCGCAGCGTGCTCGCCCCCGCCGCCAGCTCGCCTCACTTATGGGTCGGAAACGCTGCGTGGGGGAGACTGTTCCAAGATGGCGGCGGGTTGCTGCGGGGTGAAGAAGCAGAAACTGTCCAGTTCGCCCCCCTCTGGCTCGGGTGGCGGTGGTGGCGCCTCCTCCTCCTCCCACTGCAGCGGAGAGAGCCAGTGCCGAGCTGGGGAGCTGGGACTAGGAGGCGCCGGTACGCGGCTCAACGGGCTGGGAGGTCTAACCGGAGGAGGTAGCGGCAGCGGCTGTACCCTCTCTCCCCCC
>9432112934697
AGTCATTTCTTCTGCGGAACCTCCACCCCTCCAGTGGGTGCGGGACCCTAGGCAGCAGGCCAGGCACCGCCGCTCTGACTGGGGGCCCCGAAGCAGTTAACGGGCCGGACAGCAAAGTGGAAAGTTAGACCAGCTGGGACCAGGGGAGGTGGGCACCCGGCTGCGGGAGGAGCGGCCAGGCTGGCACTGCCCCCCTAACTTGCTCTCGATCCTGCCGGTCTCGTCCCGCAGAGCCGGTGCCATCTGTGGGGGCTTTGGGCCAGGGGTCTCCGGACAGCATGAGCGTGGGCTTCATCGGCG
>94463566119
GAGGGGTTCAAAATGGGACTAACTCTTGAAGGCACAGTATTTTGTCTCGACCCGTTAGACAGTAGGTGCTGACATCAAGAACAAGAAATCCTGATTCATGTTAAATGTGTTTGTATACACATGTCATTTATTATTATTACTTTAAGATAGGTATTATTCATGTGTCAATGTTTTTGAATATTTTAATATTTTGAAAATTTTCTCAGTTAAATTTCCTCACCTTCACTATTGATCTGTAATTTTTATTTTAAAAACAGCTTACTGTAAAGTAGATCATACTTTTATGTTCCTTTCTGTTTC
>9451600635880
GGACTCCAGAACGGGTGGAACTGGCACCCCTCCCCTCTTGGCAGCCAGTGGGCAAGAACCTTACCCTACGCTGCCAGGTGGAGGGTGGGGCACCCCGGGCCAACCTCACCGTGGTGCTGCTCCGTGGGGAGAAGGAGCTGAAACGGGAGCCAGCTGTGGGGGAGCCCGCTGAGGTCACGACCACGGTGCTGGTGAGGAGAGATCACCATGGAGCCAATTTCTCGTGCCGCACTGAACTGGACCTGCGGCCCCAAGGGCTGGAGCTGTTTGAGAACACCTCGGCCCCCTACCAGCTCCAGA
>9462350317686
GAGAAGGCCGGGTTGGGAGCTGCGAGGGGCCGGGTTTAGCGGGGTGGGCGTGGCCGTCGAGGTGGGGCTCGGCGGGTCCGAAGGAACCTGGGGCAGAGCTGGAAGAGGAAAGGTCTTGGGGGCCCTGGGCCTGGGTCTGCGGGAGCCCCATCTAGCGGGGTTCCAAGGCGGCGGCGGCATCAGTCGAGGCCCTGCTCCGGGAGCTCATCTTGTCCCCTTTCGCCCCTCACGCCCCCCAGCTCTGACTCCAGGCCCTGTCCCCTGAGCTCTGCCCTCGGATGTCCGACCGCCCAGAGCCTG
>947645914729
GTATGGAAGAAGAGAAAGAAAAGCCTAAATTGGAATGAGATCCAAGTCTAAACGCAAGAGCTAGATTGAGCCGCCATTGAAGACTCCTTCCCCTCGGGCATTGGCAGTGGGGGAGAAAAGGCTTCAAAGGAACTTGGTGGCATCAGCACCCCCCTCCCCCAATGAGGACACCTTTTATATATAAATATGTATAAACATAGAATACAGTTGTTTCCAAAAGAACTCACCCTCACTGTGTGTTAAAGAATTCTTCCCAAAGTCATTACTGATAATAACATTTTTTCCTTTTCTAGTTTTAAA
>9481383332817
ATGTCAGCCCAGTCCCTTCCTGCAGCAACACCCCCCACGCAGAAGCCCCCTCGGATCATCCGCCCCCGCCCTCCTTCTCGTTCCAGGGCTGCCCAGTCCCCAGGGCCTCCCCACAATGGCTCCTCTCCACAAGAACTACCCCGAAACTCCAATGATGCACCAACCCCAATGTGCACCCCCATCTTCTGGGAGCCCCCAGCTGCATCCCTCAAGCCCCCTGCTCTTTTGCCCCCCTCAGCTTCTAGAGCCAGCCTCGACTCCCAGACTTCCCCAGACTCACCTTCCAGCACCCCCACACCT
>9491172118362
AAACCCTGAACATTGTCCTTGTGGGGAGAAGCGGGACTGGGAAGAGTGCGACCGGGAACTCTATCCTGGGGAGCCTCGTCTTCACCTCTCGGCTCCGGGCCCAGCCAGTCACCAAGACCAGCCAGAGTGGCAGGAGGACATGGGACGGACAGGAGGTGGTGGTTGTGGACACTCCTTCCTTCAACCAGATGCTGGATGTCGAAAAGGACCCATCCCGGTTAGAAGAGGAGGTCAAGCGCTGTTTGTCCTGCTGTGAAAAAGGGGACACATTTTTTGTCCTGGTGTTCCAGCTGGGACGAT
>9502369210523
GTCCTCCAGTCGCAGCTGGATACTCTGCTCCAGGGGCAGGAGAGCATTAAGAGCTGCAGCAACTTCACAGCGCAGGCCCTCAACCATGGCACGGAGACCGAGGTCCTACTGGTGAAGAAGCAGATGAGCGAGAAGCTGAACGAGCTGGCCGACCAGGACTTCCCCTTGCACCCGCGGGAGAACGACCAGCTGGATTTCATCGTGGAAACCGAGGGGCTGAAGAAGTCCATCCACAACCTCGGGACGATCTTAACCACCAACGCCGTTGCCTCAGAGACAGTGGCCACGGGCGAGGGGCTG
>9511291910509
GTCCCAACAAGCATCAGAGTGCTGTGACCTGTTTACAGTTCAACAAGAACTTTGTAATTACCAGCTCAGATGATGGAACTGTAAAACTATGGGACTTGAAAACGGGTGAATTTATTCGAAACCTAGTCACATTGGAGAGTGGGGGGAGTGGGGGAGTTGTGTGGCGGATCAGAGCCTCAAACACAAAGCTGGTGTGTGCAGTTGGGAGTCGGAATGGGACTGAAGAAACCAAGCTGCTGGTGCTGGACTTTGATGTGGACATGAAGTGAAGAGCAGAAAAGATGAATTTGTCCAATTGTG
>9521634322339
AGCCGCCGTCTAGCGCCCCGACCTCGCCACCATGAGAGCCCTGCTGGCGCGCCTGCTTCTCTGCGTCCTGGTCGTGAGCGACTCCAAAGTGAGTGCGCTCTTGCTTTGACTGATGCTGCCCAAGGACCTCTGATCAGCACCAGGGGAGAGGAGGGGCTGCTCAGGGAGCTGGGGTCCTCCGGATTCCATCCACAGCAGGGCCAGACTCTCCCCAGGAAATGGGACAGGGTGGCAGCGGAGGCTTGAGAACCACGGGGGTTGGCACTGGCTGGCAAGGGAGGAAGAGGCCGCCGGGACTGC
>953168945547
TTCAAAATGAAATAATTGTCTATCCAGAGAACACAGAAGACAATATGAAAAATGGAGTGAAGAAAACAGAAATCAATGTAGAAGGTGTTGCCAAAAATAACAACATTGATATGGAAGTTGAGAGACCATCAAACTCTGAGGCACATGAAACTGATACTGCTATAAGTTACAAGGAAAACCATCTAGCAGCTTCATCAGTACCAGATCAAAAACTGAATCAACCCAGTGCAGAAAAGACAAAAGATGCAGCAATTCAGACAACCCCTTCTTGTAACAGTTTTGATGGGAAACACCAAGATC
>954534028485
CGTATTCTCAGCTATGACACAGTGGTGCAAACAACTGGAGACTCGTGGCACATACCATATGATGAAGACTTGGTAGAAAGATGTTCCTGTGAAGTACCAACCAAATGGCTTTGCCTCCACCAAAAGACATAGAGATTCTTACCTCTATGCTAAGTTTGTGTTTGGGTACCCTCTAGGTTGGCATCAGAGGCTCTTGAGCTGGTGTTTGTTTAGGGCATTGCCTCTGTCCTGAAGATAAAAGGATTCTATTAACAGCATTGACATTGATTTTTTAATGAAATGAGATATATCTTTTCATAA
>9551186222351
GTCTGTAACCAGTGATGAAGGATCCATGAATGCATTCACAGGAAGGGGGTCACCTGGTAGGGGTCAAAAGACTAAAGTCTGTACCACACCTTCATCTGGTCATGCTGCATCTGGGAAGGACTCAAGCAGCAGATTGGCTGTTACAGACCCCACTCGGCCTGGTGCCACCACCAAAATCACCACCACCTCCACCTACATTTCTGCCTCTACACTTAAAGTTAACAAGAAAACCAAAGGGCTCATTGATGGCCTTACTAAGTTTTTTACACCATCACCTGATGGTCGCAGATCACGAGGTGA
>95641712201
TCCCGAGCCTTCCTGAAGGACTATTACCGGGACCACAACATCGAGCTCTCCAAGCTGCTGTATAAGATGGGCCAGACACTTCCCACTTGGCTACGAGAGGACCTCCAGAACACCAGGTAGCCGTGGCCACCACAGCCAGACTGAACGTTTGTGAAAGCTGGGACATCCCACCACACGCTGAGCCAGACCTGCAGAGTGGGAAGCTGGACCAGGGCAGCTGCGCACTTATGAGCAATACTCTGTGGAGGTCTGGTGGGGCTGGGGGAGCACCCAGGCGGATCTGCAAGCACCTCGGAGCAC
>957163708563
AGACAGGCAGGTGCCCCAGGTGGTAGCAGTGGCAGTGGTGGGTCTCCAGAGCTCAGCGCCCTGCGACTGTCAGAACAACTGCGAGAGAAGGAGGAGCAGATCCTGGCGCTGGAGGCCGACATGACCAAGTGGGAGCAGAAGTATTTGGAGGAACGTGCCATGAGGCAGTTTGCCATGGATGCGGCTGCCACGGCTGCTGCTCAGCGTGACACCACTCTCATCCGACATTCCCCCCAGCCCTCACCCAGCAGCAGCTTCAATGAGGGTCTGCTCACTGGTGGCCACAGGCATCAGGAGATG
>958620939065
GTGACCTCATACATTTGCCTCCATACCTTAGAATGGACTTTTTGTTAAACCGAGGTGGTCCAGGCACCAGCAGGGACCTGAGCTTAGGACAAGCATGCTTGGAACCTCAGAAAAGCCGGACCCTGAAGCGCCCCACGGTCCTGGAGCCCATCCCGATGGAAGCCGCCTCCTCCGCCTCCTCCACGAGAGAAGGACAGTCGTGGCAGCCGGGGGCCGTGGCCACATTACCTCAGCGGGAGGGAGCAGAGCTGGGACAGGCAGCTAAAATGAGCAGCTCCCAAGAATCACTGCTCGACTCCC
>9592175623478
TCTACTGCTTATGAAAAGCAATTTCCTGCAACCAGTAAGGACAACTTTGATATGTGCAGTTCAAGTTTCACATCTAGCAAACTCCTTCCAGCTGAAATCAAGGGAGAAATGGAGAAAACCCCTGTGACTCCAAGCCAAGGAACAGCAACCAAGTACCCTGCTAAATCCGGCGCCCTGTCCAGAACCAAAAAGAAACTCTAAGGTTCCCTCCAGTGTTGGACAGTACAAAAACAAAGCTGCTCTTGTTAGCACTTTGATGAGGGGGTAGGAGGGGAAGAAGACAGCCCTATGCTGAGCTTG
>960169132110
GTGGGTACCTAGGCTGTGGCCATGGACACAAAGGCCACCCAGGTCATCCCCACTGGTCATGCTGTGGAAAATTTAATGAGAAATCTGAATGCACATGGACAGGTGGGCAGAGCGCACCGAGGAGTCTACTTAGGACTGTGGCTCTCTGATGGGTTTGTGCTCAGCCTTTTAAAGCTGCAGGCAGCACCACTTGAGATTTCCAGAGGACCCAGACCTTCGTTCATTCTAAAGAGACTGATAGAATTAAAAACAAAGTGCCTTATCTTGCACTGGAGTTCAAGTGCTCTTTTGTTAGTTATT
>96122282139
ACGTTGGACCTCTCGAACAACCAGCTGAGCGAGATCCCTGCAGAGCTTGCGGACTGCCCCAAGCTCAAGGAGATCAATTTCCGTGGGAACAAGCTGAGGGACAAGCGCCTGGAGAAGATGGTCAGCGGCTGCCAGACCAGATCCATCCTGGAGTACCTGCGCGTCGGAGGCCGTGGTGGCGGGAAGGGCAAGGGCCGTGCCGAGGGCTCGGAGAAGGAAGAGAGCCGGAGGAAGAGGAGGGAGAGGAAGCAGAGGCGGGAAGGTGGTGATGGGGAGGAGCAGGACGTGGGAGATGCCGGC
>962878628681
TTGGCAGATGCACTACCTGAACACTCCCCTGCCAAAACCTCTGCTGTGAGCAATACAAAACCTGGCCAACCTCCTCAAGGCTGGCCAGGCTCCAACCCTTGGAATAATCCGAGTGCTCCATCTTCAGTGCCATCTGGACTCCCACCAAGTGCAACACCCTCCACTGTGCCTTTTGGACCAGCACCAACAGGAATGTATCCCTCCGTGCCTCCCACCGGACCACCTCCAGGACCCCCAGCACCCTTTCCTCCTTCCGGACCATCATGTCCCCCACCTGGTGGTCCTTATCCAGCCCCAACT
>9631064718208
GTACCGCTGCAGCTAGAATCCAAATCTGCCCTAGGTCCAAAAAATGGTGTCTATATCAAGATCGTATCCCGCTGACACAGAAGGCTGCCGGGTGGGGGGAGGGCACCCCCAAATTCAAAGAAAACCCTAAGTGTGGATGTTCAGAATTTTGGAAAAATGTCACTGAAGTGATTGAAAGAGTGCCTGGCATGCAAGGATAAGAGGTTCTTTACATAACATTTCCTAAATGCTTAATAAACGTTTGTTGCACTTGGTTTTGACATTGCCAATGGGGTTTGAACCAGTGCTCTCTCTAAATGA
>9641678637232
CCTCAGGAGGCCTCACTGAAGAGCTGCTTTCGAGACCCGGCTCTCCGAACCGTGCCCCTGATTCATACCGGATTCCGGAAGCCGCTAGGCCTCATAGACGCCGAAGCTGGACTTGGAGTGGGGAATGGTGGGAGTAGGGGTCATCCGGCCCGAGGCCTGCCCTGGCACACGCGTTTCCGCCGCGTATGGATATACACATGTTTTCGGCAACGTGTTCCCGTGTCCTGGCCCCTCACGGGCCCCCACACTCTCCTGACCGTGAGGGCACTGGTCAGTTCCGCCCCCGTGGTAGGCAGACGC
>9652283610621
AAGATGAACAAGTTTCTGCTGTTTGAGGCACAGACTTTTCTGGAAGCAGAGCGAGCCACCTGAAAGGAGAGCACAAGAAGACGTCCTGAGCATTGGAGCCTTGGAACTCACATTCTGAGGACGGTGGACCAGTTTGCCTCCTTCCCTGCCTTAAAAGCAGCATGGGGCTTCTTCTCCCCTTCTTCCTTTCCCCTTTGCATGTGAAATACTGTGAAGAAATTGCCCTGGCACTTTTCAGACTTTGTTGCTTGAAATGCACAGTGCAGCAATCTTCGAGCTCCCACTGTTGCTGCCTGCCAC
>9661527312763
CAAACCCTCAAGCTGAGGGGCAGCTCCAGTGGCTGAACCGCCGGGCCAATGCCCTCCTGGCCAATGGCGTGGAGCTGAGAGATAACCAGCTGGTGGTGCCATCAGAGGGCCTGTACCTCATCTACTCCCAGGTCCTCTTCAAGGGCCAAGGCTGCCCCTCCACCCATGTGCTCCTCACCCACACCATCAGCCGCATCGCCGTCTCCTACCAGACCAAGGTCAACCTCCTCTCTGCCATCAAGAGCCCCTGCCAGAGGGAGACCCCAGAGGGGGCTGAGGCCAAGCCCTGGTATGAGCCCA
>967571919226
AGCCGCCGAGCGTGCGGTCCCGGGATGGCTCTACCCCGGCCAAGTGAGGCCGTGCCTCAGGACAAGGTGTGCTACCCGCCGGAGAGCAGCCCGCAGAACCTGGCCGCGTACTACACGCCTTTCCCGTCCTATGGACACTACAGAAACAGCCTGGCCACCGTGGAGGAAGACTTCCAACCTTTCCGGCAGCTGGAGGCCGCAGCGTCTGCTGCCCCCGCCATGCCCCCCTTCCCCTTCCGGATGGCGCCTCCCTTGCTGAGCCCGGGTCTGGGCCTACAGAGGGAGCCTCTCTACGATCTG
>9682238511309
GTGACACTGATCCCAACTCATGACTCAGAAGTGATGAGGGAATGGTACCAGGAGACCCATGAGAAACAGCAAGATCTCAACATCATGGTTTTAGCAAGCAGCAGCACAGTGGTTATGCAAGATGAATCCTTCCCTGCATGCAAGATTGAACTGTAAAAACCAAGGCCAGCCACACCACAGGATCTGAACTTTGTTTCCAGAAATTCTTCAATTTGAAATCACCTTTTCTAAAAAGTCAATTCATCTAGTTAAGTCGCTGAACAATTACCTGCCAAATGCTATACTGTGTCATGGTGATGC
>969406938969
GTATTGAGAAATGGAGCCCTTACCAGACCCAATTGTATGTTTTTCTTGAATAGGTATTGATAAATGGAAGCGCTTACCAGCCCAGCTTTGCCAGCCCTAATAAGAAGCATGCTAAAGCCACAGCAGCTACTGTGGTTCTTCAAGCAATGGGCCTTGTACCAAAGGACCTCATGGCTAATGCCACTTGCTTCAGGAGTGCCTCACGTAGATAGATTGAGGTTTTATAATAATCATTTCAGAATTTTACTCTGCATCACAATGTATTTCCTCTTTAATGTTGTAAATATTTGGCAATTTAAG
>9701879418336
AGGGGATCGTGATCAAGACAGAGGAACAAGACGAGGAGGAAGAAGAGGAGGAGGAGGATGAGCTGCCGCAGCACTTGCAATCCCTTGGGCAGCTGTCCGGGAGATATGAGGCCAGTATGTACCAGACCCCGCTGCCCGGGGAGATGTCCCCCGAGGGCGAGGAGAGCCCCCCGCCCCTGCAGCTAGGAAACCCCGCAGTGAAAAGGCTGGCGCCCTCCGTGCACGGTGAGCGGCACCTGAGCGAGAACCGCGGGGCCTCGAGCCAGCAGCAGCGGAACCGGCGCGGCGAGCGGCCCTTCA
>971241288520
ATCAGCCATGCAGAAGCTGGGGACAGAAGTATTTGAAGAGGTCTATAATTACCTCAAGAGAGCAAGGCATCAGAATGCTAGCGAAGCAGAGATCCGCGAGTGTTTGGAAAAAGTGGTGCCTCAAGCCAGCGACTGTTTTGAAGTGGACCAGCTCCTGTACTTTGAAGAGCAGTTGCTGATCACGATGGGAAAAGAACCTACTCTCCAGAACCATCTCTAGGCAACTATCAAAAAGAAGCAGAAGTTCAAGTGGACAAATTTATGTGAAAATTCATTTAACATATAAGCTGAACTCTATTA
>97221328969
GTACTCCAGTAATTAAAGGGGATGAGGAAGAAGACAACTAATGCCACGCTTTCCACTGTGTGTTAACTTATTTAAATGTCATAAGAACAATAGATAAATTTTATATAATTGTCTATTTTAAAGATTCTGTATGGGACAAAAGTTTCTTAAGATAAAACAGATCACTCATTCTCATCTTTTTTTTTCCTTTAACTTATTCAGTGTTTCTCCCCAAAACTGGTAATGCCAACCTTATATATCCTATTTCTCTTTTTAGAAACCACAAATTTTCGATTTTTGTCTTCAGTCTCAGTTACGTAC
>973415726694
ACGCCGCCTCCGTCTCCCACGCGCTCGCTCGCTCGCTCGCTCCCGCCCTCCCCGCCTCGAGCGATCTCCTGCCTCAGCCTTGCAGGCTCCGCACTGCAGATGCCTGCTGGCTTCCCTGCGCTCGGCGGCTCCCGCGGTGCCCCGTAAGTCCCCGTGACCCTCCAGCACCAGCCGGCTGTGCGCTCCCTGCTCCCACGGGCCGGTCAGCCGCAGACACTCACCCAGCTCCGCGAGCTCAGCCGCTCAGCGAGTGGGGTAGCGGGGACCGAGACGGACGGTAGCCGTGCCAGAGCCCGGGGC
>974106737033
CCTTCGTCCAGGAGCTGAGGAAGCGGGGTTCTCCCTGACCACAGGGACCCAGAAGACCCGCTTCTCCTTTCCGCACACCCGGCCTGTCACCCTGCTTTCCCTGCCTCTACTTGACTTGGAATTGGCTGAAGACTACACAGGAATGCATCGTTCCCACTCCCCATCCCACTTGGAAAACTCCAAGGGGGTGTGGCTTCCCTGCTCACACCCACACTGGCTGCTGATTGGCTGGGGAGGCCCCCGCCCTTTTCTCCCTTTGGTCCTTCCCCTCTGCCATCCCCTTGGGGCCGGTCCCTCTGC
>97554612753
AGCCAGAGGGGCTGGTGGGGCCCAGCAGCCCCCGGCCAAGCCCATTGCTGCCTGAGAGCTTGGAGAACGATTCTATAGAGGCAGCAGAGGGTGAACAGGAGCCTGAGGCAGAAGCACTGGGTGGCACAAACTCTGAACCAGGCACACCACGAGCTGGGCGGTCAGCCATCCGGGCTGGGGGCAGCAGCCGTGCAGAACGCTGTGCTGGTGTCCACATCTCAGACCCCTACAATGTCAACCTCCCGCTACACATCACCTCTATCCTCAGTGTGCCCCCGAACATCATCTCTAACGTTTCCT
>976188403824
GGGAGGAGCGCCCCCGGGACTCCCCGGGCCCGGCGGAGGCCCAGGCACCGGCCGGGGTGGAGGCCGGCGGGAGAGCGAGTCGCCGCTGCTGGACGTGCTCCCGGGCGCAACTCAAGAAGATCTTCTGGGGCGTGGCGGTCGTGCTGTGCGTGTGCTCCTCGTGGGCGGGCTCCACGCAGCTCGCCAAGCTGACCTTCAGGAAGTTCGACGCGCCCTTCACCCTCACGTGGTTTGCCACCAACTGGAACTTTTTATTCTTCCCGTTGTACTACGTGGGGCACGTCTGCAAGTCCACAGAGA
>977816141081
GTGGAGCTCACGGCAGTTGGAAGTGGCAGCAATGCCCGGGGGGCAGACCCAGATGGCAGTGCTACAGAAAAACTTGGGCACAAGTCAGAAGACAAGCCTGACGATCCCCAGCCAAAAATGGACTACGCTGGGAACGTGGCAGAGGCTGAGGGCTTCTTGGTGCCCCTGAGCAGCCCAGGAGACGGGCTCAAGCTTCCCGCATCTGACAGCGCCGAGGCCAGCAACAGCAGGGCCGACTGCTCCTGGACTCCACTCAACACCCAAATGAGCAAACAGGTTGACTGCTCACCCGCCGGAGTA
>97840543207
ATCATCAGTGCATGGCGTATCATTTGATATTTCTTTTGATAAAGAAGATAGTGTACAGAGATCCACTCCAAACCGAGGAATCACTCGTTCTATTAGTAATGAAGGACTTACTCTGAACAACAGTCATGTATCTAAACACATTAGGAAAAATTTGTCCTTCAAGCCAATAAATGGAGAAGAGGAAGCAGAGAGCATTGAAGAAGAACTTAATATAGATTCTCACAGTGACCTCAAATCTTGTGTGCCCCTTAACACAAATGAACTAAATTCTAATGAGAATATTCATTACAAGCTTCCAAA
>979185436801
CCCTGGGTCTTCCTAGCCCCGAGACTTTCAAGTCCATATGCCTGGAGTCCCCCCTCCTGAGACCCTTAACCCTGCATCCTCCGCAACAGAAGACCTCCAGATGCACAGCCACACTTCCATCTCACCCTAATAAAACCCAGACCTTTGGATTCCTCTCCCTTGGAATGCCCAAATCCACAACTTTGGGGTGCATTCTCACTCTCAGACCCCAAATCCAAAGCCCAAGTGCTCCCCTATGCAAATATTCCAAACTCTTCAGTTCTACAGTTTATCGGTTGCCCCCTCCTAAATCCACAGCCC
>980812640849
GGAGACAACTTTGAAGTGTGGGAACGACCTCTCTCAGGCTTAGCCTGGGCTGTAGCTATGATAAACCGGCAGGAGATTGGTGGACCTCGCTCTTATACCATCGCAGTTGCTTCCCTGGGTAAAGGAGTGGCCTGTAATCCTGCCTGCTTCATCACACAGCTCCTCCCTGTGAAAAGGAAGCTAGGGTTCTATGAATGGACTTCAAGGTTAAGAAGTCACATAAATCCCACAGGCACTGTTTTGCTTCAGCTAGAAAATACAATGCAGATGTCATTAAAAGACTTACTTTAAAATGTTTAT
>9811484723632
TCTCATGATGCCGGCAGCAGTCACCCTCATTGCAAAGGCAGTGGTGCCGAGTGAGGTTCCCGAGTGGATTTTAAGAAGACAGGAAGACCTTTGAAGAGGTGGTGCTGATTTCCTTGGCTGGCGGGAACTCTGTCTGGCTGTTGCATGCATCACTTTTGTGTGGGTTATTTTGTTCCTCTGTGGATTTGGAAGCATCGCTGAAGGAGAGAGAGGATTTTATTTCTGGGAAATGGAATCGGTTTCTGAGTCCAGCCAACAGCAGAAGAGAAAGCCAGTTATCCACGGACTGGAAGATCAAAA
>9821835120960
GCCGCTTGGACACCAGGCCCTTCTGTAGCGGTCGGGGCAACTTCAGCACTGAAGGATGTGGCTGTGTCTGCGAACCTGGCTGGAAAGGCCCCAACTGCTCTGAGCCCGAATGTCCAGGCAACTGTCACCTTCGAGGCCGGTGCATTGATGGGCAGTGCATCTGTGACGACGGCTTCACGGGCGAGGACTGCAGCCAGCTGGCTTGCCCCAGCGACTGCAATGACCAGGGCAAGTGCGTAAATGGAGTCTGCATCTGTTTCGAAGGCTACGCCGGGGCTGACTGCAGCCGTGAAATCTGCC
>983741724264
CACGCGGCAGGCGGTGGCGGGATTCTGCCGCGTGCGCTTTCCCGCCCCGCCTCGCCTAGCCTCGTCCTGCGCTCGCCACGCCTCGGGCTGTCCGTTGGGCCACGCAGACCGCGCTGCGCTCGCTCCGTCGCGGCTCCGCGTGCCCCACCTTCTGGCTAGTTTTTTCTAGAGCCCAGGCTCCGCCCGTTTCCCGCTTCCAGGGCCCGGTTCGTTCCCGCCCGCACCCGTCCCTCTCCTCTGCACCCCTGCTGCTTCTGCTTTGAAGGCGGAGGCTCCATGTTGTCCCCTCAGCGAGTGGCA
>9842025027002
ACTGATGTTCTCTCCGGCAGTTCCTTCCACTCTAAAGAGACTCCTTTTCATCCCTCTTCTCGCCTTTCCTAGCCCAGCCTAGTGCCCACCCTCCCCCGACCATGCCTCCCCTGCACCTGGGGAGGGGGAGGACCAGTCCTGGGCGTGATGCTCTGAGACGGTGGTGAAATCCACCAGGCTGCTTTCACTCCGGCTCGCTCTCCGGAGAGTCCTGTTCCAGACTTCTCAGGGTTTTTACAGCACAAACAACTGCATACGGCCCGAGGGGAGGCTGAAAAGGACTTGTGTGTGGTGGTTTTA
>98512702531
GTTGTGGCCTATGGTTTGGACATTTACCAAACTCGAGTCTACCCATCCAAGCAGTTTGACGTTCTGAAGGATGACTATGACTACGTGTTAATCAGCAGCGTCCTCTTTGGCCTGGTTTTTGCCACCATGATCACTAAGAGACTGGCACAGGTGAAGCTCCTGAATCGGGCCTGGCGATAAAGAACAAAGACTGTGCCTAAAAGTGGAGAGCCAGGGGAGTGTGGGTCAGATAAGCAGCTACAGCTGCAGTTTGGTGGATTGGTGGAGTATGTGTGTGTGTCAGTGCTCAGCTAAGAACTG
>9862363714599
GAAGGTAAACCAGAAGCTCTTTGGGTTGAAGAAAGATTTACAGCTCACATTGCCCGGGTCCGTGATGTAGAACTTCTCACTGGGCTTGACTTCTATCAGGATAAAGTGCAGCCTGTCTCTGAAATTTTGCAACTAAAGACATATTTACCAACATTTGAAACCACTATTTAACTTAATAATGTCTACTTAATATATAATTTACTGTATAAAGTAATTTTGGCAAAATATAAGTGATTTTTTTCTGGAGAATTGTAAAATAAAGTTTTCTATTTTTCCTTAAGTCCCCTAAAAGCCATAATT
>987486412144
GGATGCAGTGGAGTGTGGTGGCCAGTGGGAGAGTCAGTGTCACCCGCCAGCAACTTCTCCTTTGGTGGCTGCTCAGCCCAGTGACACTTAGGCCCCTGGGACAATGACCCAGAAGACAGCCATGCCTCCGAAAGAGGGCCAGGTCCTAAGCTGCTGCTTGTGCGCGACTGCACCCGGTATTCTCTTCACCTGAGGCTTTCCGTCCGCCAGTGCAGGAACCCGGTGCTCGCTGGGCTTTTCCTCTGAGATTCCAGCAGGTGGCGCTGGAGGGAGTCAGGGGACATAATGGCCTCCTTGTTC
>988124592926
GTTTGGCTTGTGCTACTGCAAGGCTTTACAATCAGATTATATCACATACATAGATGAACTCCTGACCTATATCAATGCAAAACCCAACCTGTTCTCTATGCTCCTAACGGATCCACATCTGGCTCTGACCGTCTTCTTTGGCCCATGCTCACCATACCAGTTCCGCTTGACTGGCCCAGGAAAATGGGAAGGAGCCAGAAATGCCATCATGACCCAGTGGGACCGAACATTCAAGGTCATCAAAGCTCGAGTTGTACAAGAGTCTCCATCTCCCTTTGAAAGTTTTCTTAAAGTCTTTAG
>9891079527321
GTGGCTCCGCTGCCGGATGGGAGTGCCCCAGTGTGCTGGATGAAGCTGGCGCATGCACCATGTCATCATGTGTCTCTAGCCAGCCCAGCAGCAACCGGGCCGCCCCCCAGGATGAGCTGGGGGGCAGGGGCAGCAGCAGCAGCGAAAGCCAGAAGCCCTGTGAGGCCCTGCGGGGCCTCTCATCCTTGAGCATCCACCTGGGCATGGAGTCCTTCATTGTGGTCACCGAGTGTGAGCCGGGCTGTGCTGTGGACCTCGGCTTGGCGCGGGACCGGCCCCTGGAGGCCGATGGCCAAGAGG
>9901120829425
GGCATCGAGATTGGTAAAGTGCCACCTCCCATCCCGGGTGTAGGCAAGCAGCTGCCTCCAAGCTATGGGACATACCCAAGTCCTACACCTCTGGGTCCTGGGTCGACAAGCTCCCTGGAAAGGAGGAAGGAAGGCAGCTTGCCCAGGCCCAGTGCAGGCCTGCCAAGTCGACAGAGGCCCACCCTGCTGCCCGCCACAGGCAGCACCCCCCAGCCAGGCTCCTCACAACAGATTCAGCAGAGGATTTCCGTACCGCCAAGTCCCACGTACCCGCCAGCGGGACCACCTGCATTTCCAGCT
>99158537932
TTTTTCCATGGTTTGGACTGGATATCGGTGGAACTCTGGTCAAGCTGGTATATTTTGAACCCAAAGACATCACTGCTGAAGAAGAAGAGGAAGAAGTGGAAAGTCTTAAAAGCATTCGGAAGTACCTGACCTCCAATGTGGCTTATGGGTCTACAGGCATTCGGGACGTGCACCTCGAGCTGAAGGACCTGACTCTGTGTGGACGCAAAGGCAATCTGCACTTTATACGCTTTCCCACTCATGACATGCCTGCTTTTATTCAAATGGGCAGAGATAAAAACTTCTCGAGTCTCCACACTG
>9921966237212
GTGGGATTTGGGGGGCGCTGGTGGGCACCCCTGGATCTGGCGGCTGCGGCCTCGCGGGGGGAGGCTGATCGGTGACAGGGGCAGGGGGCTATTTTGGGGGTAGAAGGCAGTGAGAGCGTGAGGGGGAGGGGGGTCCCCAGCGCCCAAGCCGGAGCCAGAGACGCGGAGCCCGCGCGAGCGTCGGAGACAGGGCTCCAGGGCTCCGAAGCGACAGAGCCGGGCCCCGGCCGCTGCCAGGGGCCCCGCCCGGCCCCCCCACTCCACCCCACGTCCCTCCTGCAGCCCAGCTCCGCCCGCAGC
>9931198532334
ATCAGCCTGGAGATGATGGAGAAAATCCCCATACTGAGGAGCCTCCGCGCCCGAGAGCAGCAGGCTGGGAAGGATGTCACCCTCCAGGGTGAGCACCAGCACCTTCCGGAACCAGGCTGCCAGCAGACAGTGCCCCTGAGTGTTGGCAGGAGGCCCCCGGACACACCCGGACCAGAAACCAATTCCATGGAGGCAGCCCCTGGCTCCCCACCAGGGGAGGGTGCCCCGCTTGCAGCCGATGTTTACGTTGGGAACCTCCCCGGGGACGCCCGTGTGAGTGACCTGAAGAGAGCCCTGCGG
>99467338927
GCAAAAGATGTGATTGAAGAGCATGGTCCTTCAGAAAAGGCAATAAACGGCCCAACTAGTGCTTCTGGCGATGACATTTCTAAGCTACAGCGTACTCCAGGAGAAGAAAAGATTAATACCTTAAAAGAAGAAAACACTCAAGAAGCAGCAGTCCTGAATGGTGTTTCATAAACTGAAGAAGTTCCTAGTTTACAGTTCTTTTACATTACATTTACAATAGTGCTTGTACAAGCTTGCCAAAGATAGAATATGGATCGCCAGTCTTTACATCGCACTTTCAGTTCCTCCATTTGGAATTCA
>99520952814
AAGATGAGTTTTTCAGCGGTGACAATGGAGTGGATTTGCTGATTGAAGATCAGCTCCTGAGACACAACGGCCTGATGACCAGTGTCACCCGGAGGCCTGCAGCCACCCGTCAGGGACACAGCACTGCTGTGACAAGCGACCTGAACGCTCGGACCGCACCCTGGTCCTCAGCACTGCCACAGCCCTCGACCTCAGATCCCAGCATCGCCAACCATGCCTCAGTGGGACCAACACTCCAAACAACCTCGGTGTCTCCAGATCCCACAAGGGAGTCAGTCCTGCAGCCTTCTCCTCAGGTAC
>99647901342
GACTGGACTGACTATGATGAAAAGGCCCAGGAGTCTGTGGGAATCTATGAGGTCACCCACCAGTTTGTGAAGTGCTGATCCCTCTTCCTTCCCAGTTGCCCTTAAGAACTGAGAAAGGACAAAGTACTCTAAGCAGCAGAGCCCACAGAGGCTCGTTCCTTTGACCCTTGTCTCCTGGTGGCTATACGAAACCTTCACAATCTGCATGCTGGACTTTATTACAGCTTCCCAAGCCCCATCAATAAAGCCCCTGTTCACGCTGCACTGGTGCATGAAGGTGAAGTAAGGAGGCAGCTACTC
>997900330249
ATGAAAACTGCAAGGACAAGTACTACAACTGCAACGTGGTGGTCCAGGCAAGACTCTGTGTCTACAACTACTACAAGACCGCCTGCTGTGCCTCCTGCACCCGTGTGGCCAACAGGCAGACGGGCTTCCTGGGGAGCAGATAACACTCCTGCACCCCCATCAGTAGGGCAGCATCACTGCCTTCCCGGGGGCTTCAGCAGTGCGCCTGGCTGGCTGCTGCTCCACCACGGGCCCCCTGGCCCAGGCGCTGCCAACCAACTTAGTCACCACCCCTGCCTCCGGTGAATGCACCCCGTGGTA
>9981010522246
CCTCATGTTAGCGAGTGGCCCTCGGCTCGTCTCGCAGATCGGCCAAGTACGCGGAGGCCGCGCGGTTTCACCATTAATACTCCTGAAGGACAATAGCTCATCAAGCCCCACCGAAAGCCCCGGACCCGTCGCGGAGCCTGGGCTGGCGGGGGATGAGGCTGAGCAACTCCTCCTAGAGGTGGTTATGTGGAGAAGGAGCAATCCCTTCTCCCTCCTCCTCCTCCCCCCGCTACTATCCGCGGCCCAGAGAACTGCCGCTTGCCGCCATTGACACGCACAGATAGAACCCAAAGAAAGGCA
>9991199710215
GATTATTTGAGGTGTAGAGGGTGGGAAGCGAAGCCGAGACGGCCGACCCCGCCACGATGCTGCTGAAGAAGCACGCAGGGAAAGGAGGGGGCCGGGAGCCCAGATCCGAGGACCCGACCCCTGCCGAACAGCATTGTGCCCGGACCATGCCCCCGTGTGCCGTCCTGGCGGCCCTCCTGTCAGTGGTGGCCGTGGTGTCTTGCCTGTACCTGGGTGTGAAAACCAACGACCTCCAGGCGAGGATCGCCGCTCTCGAATCCGCCAAAGGGGCCCCTTCCATTCATCTGCTGCCTGATACCC
>10001484024336
AACCCAAGAGAGTGGACGCGGATGGTGATCCGGAACATAGCCACCTCTGGCAAGTTCTCCAGTGACCGCACCATTGCCCAGTATGCCCGGGAGATCTGGGGTGTGGAGCCTTCCCGCCAGCGCCTGCCAGCCCCGGATGAGGCCATCTGAGCCTCCAGACCAGACCCCAAACCAGCCCTTGAGTCTGTCACACTCTCTTGGGCCAGCCCCAGCACCTCATGCAGAGGGTGGGGTACTGGAGTTAGATCTCTAAGCCCCTCCTGGAACCCTCATTTTCCCCACTCTCAATGTCCCAGTGTC
>10011014227159
GCCTAGTCCCCAGTGTCAGTGCTGAGATTAACCAGCAGAGCTGCCGGTTTCACTCTGACTCTGGCCCCTGCAAGCCAGCTCCACCCCCAGCAGCTGAAGAACTGCTGAGCAGGCAGGCAGTGGTGAAAAGAGGATTCCCCTCCTCACCCACAGCCAGCCTGGCTGCCACCTGCCTGCTGGCTGAGCACAACCCAGGGGTTCTTCCCCAACTCCCCACAGCAGCCCTTGAGAGCCGCCCAGGCCTAGAGCCACAATCTCAACCCAAGCCTGCCAAGTATCAGAGCCGGGGTCCGCCACAGC
>10021834638556
GGGGTGTCTTCCAACCTTTTCTTTGTAGAACACAACTTTCCTGAACAGGAAATCCAAGAGGGCAAAAGCCATCAGAACCAGCATGAGGCTCACTTTGTGGTAGAGCTGTGCAAGTACTTCCTGTGCCAGGAATACCTGCCTTCCCAGATCACCATCCTCACTACCTATACCGGGCAGCTCTTCTGCCTGCGCAAACTGATGCCTGCCAAGACATTTGCTGGCGTCAGGGTCCATGTTGTGGACAAATACCAAGGGGAAGAGAATGACATCATCCTCCTCTCGCTAGTGCGGAGCAACCAA
>1003959114510
GGGACTGGAGAGGAGTGAGTGGCGGGCTGGGCGGCGGCGGCCGTAGCCGCGGGTGCCTCCCCGCCTCACCGCTTCGCAGGCAGCACCGCCTCCCGGGCCGCGGCCGCCCGGCCGGGTCCTCTGCGCGTTCCCGGGCCCGGAACCGGCACACGATGCACCCGGCTGCGTTCTGATCGCCGCCGCGCCTCAGCCTCTGCCGCGATGATCCCCCCTGAGCAGCCGCAGCAGCAGCTGCAGCCGCCGTCGCCAGCCCCGCCGAACCATGTGGTGACCACCATCGAGAACCTGCCGGCCGAGGGC
>1004114113345
CTCCCCAGCCCGGCCGGCCCTCCCGCGGGCGGCACTCGGGCACCGGGCTCGCCGGGACCAGATCCGCGAGCCCGTCAGCCTGCGCCATGGGCTGCGACGGCCGCGTGTCGGGGCTGCTCCGCCGCAACCTGCAGCCCACGCTCACCTACTGGAGCGTCTTCTTCAGCTTCGGCCTGTGCATCGCCTTCCTGGGGCCCACGCTGCTGGACCTGCGCTGTCAGACGCACAGCTCGCTGCCCCAGATCTCCTGGGTCTTCTTCTCGCAGCAGCTCTGCCTCCTGCTGGGCAGCGCCCTCGGGG
>1005206416194
ATTTCTTTTGAATTTCGATCACTTCTACATTCCCAGCTTGCCACACTCTTTTTTGATGAAGTTGTGAAGCAGATGGTAGCTGCCTTTGAAAGAAGAGCATGTAAGCTGTATGGTCCAGAAACAAATATACCTCGGGAGTTAATGCTTCATGAAGTCCATCACACATAAAGGCAAAAAAGAACTGGTGCCACCTGCTTCTGACTTTAGTTTGTTCACTTTTAGGAAGTATTTTCATGACATGTTTTCAGAAGCCAGAAAGCATTTGTTAAACGCAGCTTTGGTTATAAACCTGCACCATTG
>10061399024088
GTCACCCGCCAGGTTTGTGGCCTGTGATCTCTTGTCACCTTGGTCTCTCAGCTTTGTCTTCTGAAATCTGGACTTCCAATTGTCTTTGTCTTGCTGCCCTTCCTTGCGACACTGGCCTGGAATCCCTCACGGTAGTCTGCTGGAGTGGAATTTAGGACGCATCTCAGTTGTCACCATCTTTAATTGCATGATGTCTAGTTCCTTGCAAACCATTATTTCATGTATTTCGCTCTTTTTTGTTTGTTTTGTTTTGTTTTGTTTTCAGGCTAGGGGAAAATCCAGTCCCTGTTACTCCATTTT
>1007409317069
ACATCTCAGCCAAGCCCTGGTGGTCAGTCTTCATGCAGCAGCCAACAGTCCCCCATCAGCAACTATTCCAACAGTGGGCTCGAGCTTCCTCTGACCGATGGAGGTAGTATAGGAGACCTCAGTGCCATCGATGAAACCCCAATCATGGACTCAACCATTTCCACTGCAACCACAGCCCTTGCTTTGCAAGCCAGGAGAAACCCGGCAGGGACCAAATGGATGGAGCACGTAAAACTAGAAAGGCTAAAACAAGTGAATGGAATGTTTCCGCGACTGAACCCCATTCTACCCCCTAAAGCC
>10081264238677
AAACCCGATCTCCTTGGACTTGAATGAGGAGGAGGAGGCGGCGGCGGCGGCGGCGGCGGAGGCGCTCGGCTGGGGAAAGCTAGCGGCAGAGGCTCAGCCCCGGCGGCAGCGCGCGCCCCGCTGCCAGCCCATTTTCCGGACGCCACCCGCGGGCACTGCCGACGCCCCCGGGGCTGCCGAGGGGAGGCCGGGGGGGCGCAGCGGAGCGCGGTCCCGCGCACTGAGCCCCGCGGCGCCCCGGGAACTTGGCGGCGACCCGAGCCCGGCGAGCCGGGGCGCGCCTCCCCCGCCGCGCGCCTC
>10092014331971
CAGCCGCGTCCGGTCCGGCCGGGCCCGAACCGCGGAGCTACAGTGTGCTTTGAGTAGAAGCTGCACTGGGGCCGGGACTCGGAGGCGCGCTGCGTGAGCCGGCCGCAGAGCCATGGCGGGCGGGGAAGACCGCGGGGACGGAGAGCCGGTATCAGTGGTGACCGTGAGGGTGCAGTACCTGGAAGACACCGACCCCTTCGCATGTGCCAACTTTCCGGAGCCGCGCCGGGCCCCCACCTGCAGCCTGGACGGGGCGCTGCCCTTGGGCGCGCAGATACCCGCGGTGCACCGCCTGCTGGG
>101083747143
GGGTCCATCATTAGCAGTCCTCACATGCGCCGGAGAGCTACATCAACACGAGAGTGTCCATCTCGCCCACACCAGACTATGCCCAACTCATCTTCCCTCCTGGGCTCCTTATTCGGGAGCAAGAGAGGGAAGCCCCCTCCCCAGGCCCACCTGCCCTCAGCCCCAGCCCTGGCCACCCCCCCACCCACCGGTGGTCCTGCCTCACTTGCAGCACTCTGTGGCTGGCCACCACCTGGGGCCCCCAGAGGGGCTGCCGCAGGCCGCCATGCACGGGCATCACACCCAGTACTGCCACATGCA
>101159915433
TACAAATACAAGAAAGCCTATGAACAAGCCAAAGGGAAACACATTGGCTTCCGGAGCCTGGAAGATGACCCCAAGCTGGTGCACTTCATGCAAGTGGCCAAGATGCAGTCAGACCGGGAATACAAGAAGGGATATGAGAAATCCAAGACCTCCTTCCACACCCCGGTGGACATGCTCAGTGTGGTGGCAGCCAAGAAGTCTCAGGAAGTGGCCACCAATGCCAACTACAGGAACGTGATCCATACCTACAACATGCTTCCTGATGCCATGAGCTTTGAATTGGCCAAAAATATGATGCAG
>1012460533525
GAAGCGTCAGCCCCCGTAGCACCTCTGTTACCACGACTTCTAGTGCCTCTGTTACCACCACCTCTAATGCCTCTGGTCGCCGCACTTCTGATGTCCGTAGGCCTTAAATCTGCCTGGCGTCCCCTCCCTCTGTCTTCAGCACCCAGAGGAGGAGAGAGCCGGCAGTTCCCTGCAGGAGAGAGGAGGGGCTGCTGGACCCAAGGCTCAGTCCCTCTGCTCTCAGGACCCCCTGTCCTGACTCTCTCCTGATGGTGGGCCCTCTGTGCTCTTCTCTTCCGGTCGGATCTCTCTCCTCTCTGA
>10131705029228
AAAATCCAGAAAATCCAATCCTTAAATCAACTGCTTGATGAAGGAGGCAAAACAAAGGCAGCAGGAGATAATGTGATTGGTACACAAAAGCTAAAGCAGTGGCTGGGGCTTTGTTTTTAAATTTTGGGTTTTTTTTTTTGTTGTTGTTAATGAGCAGAAAGAGAGACATAATGACAGCTGATGTTAAACTTTTCATATTTCAAATTAGATTCCCTAGGAGGTATAATATATATTTCTTGAGTAATAATGTGGTTACGGAATTCCAATGTTATAGTGAAGTGTAATGAAAAACATCTCTAG
>1014784012503
ATACTTCTGGGAACCCCAGGCGTCAGTCTCCTCATCTGTAAAGGAGAGAGAACCGATGACGTATCAGGCATAATCCTTGATGAGAGTTTGCTGCGTGCCTACTCAGTGCCAGGCGCTGGGGGACACAGCCGTGTTCAGGACAGCCTTGGTCCTGTTCTCCGGGAGCCGACATTCCAGGGGGAGAGAAGTTTCCTGAAGACTTCCATGCTGCGTTCCCTCCTCTGCTCCTGCTCCTGGCGCCATCCTAGGAGCCAGCCACGCACGCAAGCGTCATGCCTCCAGGGCTCTGACTGCCCAGCC
>101517168942
ATTCAGATGAAGAGATATTTGTAAGTAAGAAGTTGAAAAACAGGAAGGTTCTACAAGACAGTGATTCCGAAACAGAGGACACAAATGCCTCTCCAGAGAAAACTACCTATGACAGTGCCGAGGAGGAAAATAAAGAGAATTTATATGCTGGGAAAAATACAAAAATCAAAAGGATTTACAAAACTGTGGCAGACAGTGATGAAAGTTACATGGAAAAGTCTTTGTATCAGGAAAATCTTGAAGCGCAAGTGAAACCTTGCTTAGAGCTGAGTCTTCAGTCTGGAAACTCTACAGACTTTA
>10161985511293
TGGCACAGATCTCCAGAAACCCTTGTAATTTCCTGAGTGACAGGGGTGATAGAAACATCTTTTATTAGAATACTTGGTCTTGGTTCCTGACACAAGAGCTTCTAAGACCTTTGGAATCTCCAAGTGATAAGAGTGTATGACAGTGAGCTAACTGGTGGCTGGGATCCTTTAGACAACTTCAGGATGGGGGCTATCCCCTGAAAGACTAAGGCATGATTAGAGGTCTGGGATTTGCAGCCCCACGCCTCGACCTCCAGAGAGGGTAAAAGGGCTGGAGATTGATTAACCACCAGTTGCCAG
>10172348624750
GCATTAAGCAGTCACACTGCTTTTACCAAACACAGCGAGGAACTTGGAACTGAGGAGGGCGAGGTTGAAGAGATGGACACTTTAGACCCTCAGACAGGTCTGTTTTACCGATCTGCCCTGACTCAGTCACAGTCAGCTAAACAGCAGAAACTTAGCCAGCCCCCGCTGGAACAGACTCAGCTGCAAGTGAAAACTCTGCAGTGCTTCCAGACTAAACAGAAGCAGACCATCCACCTGCAGGCAGACCAGCTCCAGCACAAACTCCCGCAAATGCCCCAGCTTTCCATCAGGCATCAAAAA
>10181541728123
TGCGCTCGGGGGGGCGCGGGCAGATCGCTGGCTTGGAGAGGACTGTGGCAGGTGAGAGGACCTGTGCGTCGTTCTCTGCAGACCTGGCCGCCCCGGGTGTCAGAGAGAGGTGGCGAGTTCGTGTCCGCCGGGAATTGTTGGCTGTTGGGGAAACTTTCCTGCGAGGTCAGTCAAGGCTTTGGGGGCTCTGTTTTGAATGTGGATCACCACTCGGAGTTTACTAATGTTTACAAGGCTGCGCAGTAGGGAAACGGAAGAGTTGGGTGGGGGCAAAAAAAAAAATTGACCGCTATCCCCGAA
>10192434236849
GTGTCGGTGTGCCAGGAGATGCTGCAGGAGCTGCGCCACGCCGTTTCTTGCCGCAAGACGTCGCGTTCCCGCCGGCGCCGACGCCCGGGCGGCCCGAGCCGGGCCCTGCTGTCACTGCGCGCGGTCCGCGAGATGCGCCTCAGCAACGGCAAGCTCTACTCGGCCGGCGCGGGCGGGGATGCGGGCAGCGCGCACGGGGGCCCGCAGCGCCTCCTGGACGACCCGGGGCCCCCCAGCGGAGCCCGACCCGCCGCCCCCACCCCCTGCACCCACGTGCGCGTCTGCCAGGAGTGCCGGCGC
>10202458124901
TTTGTGGGAGGTATCTGAAAGCCACTTCAAGTACCCAATTGTGGAGCAGTACTTGAAGACAAAGAAAAATTCTAATAATTTAATCATCAAGTACATTAGCTGCCGCCTGCTGACACTCATCATTATACTGTTAGCGTGTATCTACCTGGGCTATTACTTCAGCCTCTCCTCACTCTCAGACGAGTTTGTGTGCAGCATCAAATCAGGGATCCTGAGAAACGACAGCACCGTGCCCGATCAGTTTCAGTGCAAACTCATTGCCGTGGGCATCTTCCAGTTGCTCAGTGTCATTAACCTTGT
>10211901529605
TTTGTGCAAAACCATCTGTGACTGAAGAAAAAAACATGGAACCTGAGCAACCAAGTACCTCCAAAAATGTTACCGAGGAAGAGCTGGAAGACTGGTTGGACAGCATGATTTCCTAAAAAGGGGAAAAAAAGTGCCTGAAGCAAATCTTGGTTGCCTTCTAACGGCAGGTGGGCATAAGGCTGTCCTTCAGGACCAGCCAGTTTACAAGCATGTCTCAAGCTAGTGTGTTCCATTATGCTCACAGCAGTAAATGCCTACCTCTGTGTTTGACATCTGAAAGAATACATTGAAGCAGCTTGT
>102213243458
GAGACATATTCAACTCCTCTGCTCTTCCAAACCTGGTGTCTATCCGGCAGAGGGAGGAAGGCAGAGCAAGTGGAGCAGGGCTTAGCAGGAGCAGTTTCTGGCCAGAAGCACCAGCCTGCTGCCAGCGGGGCAGCCCCTCATAGGAGGCCCAGGAGGGAGCCCCAAGGCGTAGAAGCCTTGTTGAAGCTGTGAGCAGGAGAAGCGGTGCCCACCAGCTTCCAGGTCTCCCTGACCTGCCTGCTCTATGCCCCACACCCTACGTGCCGTGGCTCTGTGCAGTGTACGTAGATAGCTCTCGCC
>1023141446523
AAAACAAAGCTCCTGTGAGGTTAGCCTACTACTCTCTGAAGACGGGACCACGCCCAAATCCAAGAAGACTCAAGCTGGCCTTTCCCCTTATCCCCAGAAACCCAGTTCCTCAAAGGACAGTGAGGACACCAGCAAAGAGCCCAGCCTTTCTACCCAGACGTTACCTGTGATCAAGTGCTCTGGGCAGACTTCAAGACTTTCTGCTTCCTCCACTTTCCAGTCAATCAGTGACTCCCTCCTGGCTGTGAGCCCATAACTGGCCTCTCTCCAAAAGCCTCTGCCCAGGAGCATGGGCATCAG
>10242321841276
GAGGTGGCTGGTGAACCACTGTACATGCTCTTCCGGGCCATCCAGTACCAGGTGGACAAAGGCCCCGTGGACGCCGTGACAGGCAAGGCCAAACGGACCCTGAATGATAGCCGCTTGCTGCGGGAGGACGTGGAGTTCCAGCCCCTGACGCTGATGGTGCTGGTGGGGCCCGGGGCTGGCGGGGCCGCAGGCAGCAGCGAGATGCAGCGCGTGCCAGCCCGGGTGCTCGACACGGACACCATCACCCAGGTCAAGGAGAAGGTGTTGGACCAAGTCTACAAGGGCACCCCCTTCTCCCAG
>1025546437874
GTGCGGACTCGAGACATGGGCGGCTACAGCACCACAACCGACTTCATCAAGTCTGTCATCGGTCACCTGCAGACTAAAGGGAGCTAGAGCCCTTTATTTCTTCCAACCTTGCAAGGACCACACTCCCCATACCCTTCAGTGCAGTGTACCAGGGAAGAGACCTTGTGCCTCTAAGCAGTGGACCATGGTCACCTTGCTGGGTAGAGCCTAGGTTGTCCTTGGGCCGGCTTCCTTAGGGGACAGACTGTTGGGTGGTGATGGGGATTGTTAGGATGGAGCCCAGGCCACATGGATGATGAT
>1026565213978
CAAGGGGCCTTCCCCACGACTAACCTACCTGAGTGTTGCCAATGCGGATCTACTCAACCGGACTTGGTCCCGGGGAGGCAATGAACAATGTCTCCGGTACATCGCCAACCTCATCTCCTGCTTCCCTAGTGTGTGTGTCCGGGATGAGAAGGGAAACCCGGTCTCCTGGTCCATCACAGACCAGTTTGCCACCATGTGCCATGGCTACACCCTGCCAGAACATCGCAGGAAAGGTTACAGCCGGCTGGTGGCCCTCACGCTGGCCAGGAAGTTGCAAAGCCGGGGATTCCCCTCTCAGGG
>10271189131301
GAGGAGGCGGCGGAGGGCGGGGGAAGAGGACGGCCGTTCCGGGTTCCGCCTGAGCCCGCAGCGCAGGACGAGGAGGCGGGAGCGGCGCGGTGAGAGAGAGGCGGATGAAGGGGAGGCGACGTCTTTTCCAGGGCCGTGCGCGGCCCACGTCGCCGGGGCCCCGGAGGACGAGGACGACGAGGAGCAGGCGGTGGCGGCAGCTCCTCACGCTCACACGGCCACTGCTTCCCCGCCTCCCGGCTCCGCCCGCCGCGCCGCCGCTGTCGCACGGCATGCTGGGAGCGAGGGGCGGGGTTGGCG
>1028100336294
TTAAGAGCTGCGCCCGCGGGCGGCGTAGAGGCAGCGGGCGGGGGCGCGCGCGGCGGGAGGAGGGGAGCGCGCGTTTCCCGGAACAGCCCGCGCGGAGGAAAGGGAGGAAAAAAAGCCACCCTGCGGCCGGGGCCGGAGCTGGAGCCGCCGCTGCCGCCGCCGCCGCGGCCGTCTGGAGCTCCCCCGCGCGGACGATGCCTGCCGTGCCCGCCTGGGGCTCGGGGCGGTGAGGCCCGGGGCGCGGGGTAGCTATGGCGACGGCAAGCGCGGCCCGCGGCGCCGCCTGACAGGTGTGGGCCC
>10291343134468
GAGGCTAGCGAAGCGTACCTGGTGGGTCTGTTCGAAGATACCAACCTGTGTGCCATCCACGCTAAGAGAGTCACCATCATGCCCAAAGACATCCAGTTGGCTCGCCGGATACGGGGAGAGAGAGCTTAAGTGAAGGCAGTTTTTATGGCGTTTTGTAGTAAATTCTGTAAAATACTTTGGTTTAATTTGTGACTTTTTTTGTAAGAAATTGTTTATAATATGTTGCATTTGTACTTAAGTCATTCCATCTTTCACTCAGGATGAATGCGAAAAGTGACTGTTCACAGACCTCAGTGATGT
>10302037430703
GAGAGGATGTGTGGAGAAGAACTGGAAGACACAAAGGATGATCCAGAGTGTGGAGTGGAAGAGGAGGATGCCGGGCTGGCAGGGCAGCCACCAGGCAAGCTTACAAGGTCCAGTCCCTGACGTCTCCAGACGCCCATCTGGGCCAGGTCCAGAGGCCTGCCTGGGCTCCCAGGATTCGGGTCTGAGACTTGTGTGTCTGGGAGTGTACCTTCCCTGGGGATCTTTGAGGGGCCAGTGACCCCACGGGCCCCACCTACCTCTGAGGTGGGCTCAGGCTCTAGAGTACCTGAGAACGTGCTG
>103174110433
AAAGTCAAAAATGTGTTGACAGTGGGAAGTGTTTCAAGTGAAGAACTGGATGAAAATTACGTCCCAATGAATCCCAATTCACCACCACGACAACATTCCAGCAGTTTTACAGAACCAATTCAGGAAGCAAATTATGTGCCAATGACTCCAGGAACATTTGATTTTTCCTCATTTGGAATGCAAGTTCCTCCTCCTGCTCATATGGGCTTCAGGTCCAGCCCAAAAACCCCTCCCAGAAGGCCAGTTCCTGTTGCAGACTGTGAACCACCCCCCGTGGATAGGAACCTCAAGCCAGACAGA
>1032184276708
GGTGCTGGGCAGTGTGTCCCAGTTTGAGGAGTTTGGCCGGGCTTTCCACTGTCCCAAGGACTCACCCATGAACCCTGCCCACAAGTGTTCCGTGTGGTGAGCCTGGCTGCCCGCCTGCACGCCCCCACTGCCCCCGCACGAATCACCTCCTGCTGGCTACCGGGGCAGGCATGCACCCGGTGCCAGCCCCGCTCTGGGCACCACCTGCCTTCCAGCCCCTCCAGGACCCGGTCCCCCTGCTGCCCCTCACTTCAGGAGGGGCCTGGAGCAGGGTGAGGCTGGACTTTGGGGGGCTGTGAG
>10331616339993
TTTGCTGTGTTCTACAAGGGGGACGAGTGCCTGGGCAGCGGGAAGATCCTGCGGCTGGGGCCGTCTGCCTACACGCTCCAGAAGGGCCAGCGCAGAGCTGGGATGGCCACTGAGAGCCCCAGTGACAGCCCAGAAGATGGTCCAGGCCTGAGTCCCTTGCTCTGACAGAGATGGATCTGCTAGAAGGAACCTGGAGAGCAGGACCCATGGCTGGGCGGCTGGTGAGCAGTCCAGGTGCCCAAGGGCCAGCTTGCTGCTGCCCAAAGCAGAGGAAGCCGGGCTGGCTGAGGGTCCGAAAAG
>10341432021250
AGGACTTCCACCCGGCGGACTCGGCGGCTGGCCCCGCGGGCCGCATGCGATGCGTCATCTGCCACCGCGGCTTCAACTCGCGCAGCAACCTGCGCTCGCACATGCGCATCCACACGCTGGACAAGCCCTTCGTGTGCCGCTTCTGCAACCGCCGCTTCAGCCAGTCGTCCACGCTGCGCAACCACGTGCGCCTGCACACGGGCGAGCGCCCCTACAAGTGCCAGGTGTGCCAGAGCGCCTACTCGCAGCTGGCCGGCCTGCGCGCCCACCAGAAGAGCGCGCGGCACCGGCCGCCCAGCA
>1035330634682
ATGGCACCCTCTGGCGGTCCCCCCCAGCAGCAGCCCCCCGTGGCCCAGCAACCGCAGGCACAGGGGCCGCCGGCACAGGGCAGCGAGGCCCAGCTCATTTCATTCGACTGACCCAGGCCATGCTCACGTCCGGAGTAACACTACATACAGTTCACCTGAAACGCCTCGTCTCTAACTGCCGTCGTCCTGCCTCCCTGTCCTCTACTGCCGGTAGTGTCCCTTCTCTGCGAGTGAGGGGGGGCCTTCACCCCAAGCCCACCTCCCTTGTCCTCAGCCTACTGCAGTCCCTGAGTTAGTCTC
>10361528616990
ATCCTCCCAGAAACCCAGCCGGCTTCACCTCTCACCAACAGTGGCTGCGGGACTTTCCAGCACCTAGCCTGGGCATTCCCACAGCCCAGAGGGAGCTCGTCCCAGACAACCAAGAGGAAAAGAAGGGAAACAAGAAAGAGATGGAGACCCATCATTGTGGCCAACGACCCCACGAAGAGGGAATAGCGGTCCACGCACGGGACCCAGCCTCCGATCAAGCCCAGCAGGCGCCGGGTGCGCCTGTGCTGGGAGGCAGAGCCCACGCCCACCCGGAACCGCGCCGGCCAGCGAGGTCCGTGC
>10372528022731
ACCAGCTGAACTCTACAGGCATCCCCCAGCTGCGATCACTAAACCTGGTTCCTGAGGAGGAGGCTGAGAGTGAAGAGAATGACGATTACTACTAGGTCCAGAGCTCTGGCCCATGGGGGTGGGTGAGCGGCTATAGTGTTCATCCCTGCTCTTGAAAAGACCTGGAAAGGGGAGCAGGGTCCCTTCATCGACTGCTTTCATGCTGTCAGTAGGGATGATCATGGGAGGCCTATTTGACTCCAAGGTAGCAGTGTGGTAGGATAGAGACAAAAGCTGGAGGAGGGTAGGGAGAGAAGCTGA
>1038751827779
ACATTAATAAAGGTTTCTGAAGCACTGCTTGATGGCAGCTTTGGGAACTGTAGTTCCCAATATGAAGAATATAGGATGGCCTGTCATAACCTGCTTCCTTTTACATCTGCCTTCTTGCCTGCTGTGAATGAAGTCGACAATCCTAATGTGGCACTGAACCATACAGCTAATTATGATGTCTTGGCAAATGAAATTTGAAATCTTCTAGAAAGTAGACTCCTATAGACTCAAAGCTGAATTGAGATCAGGGTTTCTTTTCCAGGGTGCATTTTAATATACGTATGAAATGAAATATTTGGT
>1039387217814
CAATGGATGTGCAAGCATTTGAAAGGCTTCTGGGACCTTGCATGGAAATTATGAAAAGGAACATCGCTACCTATGAAGAACAGTTAGTTGCCCTGTTTGGAACGAACATGGATATTGTTGAACCCACTGCATGAAGCAAAAGTATGGAGCAAGACCTGTAGTGACAAAATTACACAGTAGTGGTTAGTCCACTGAGAATGTGTTTGTGTAGATGCCAAGCATTTTCTGTGATTTCAGGTTTTTTCCTTTTTTTACATTTACAACGTATCAATAAACAGTAGTGATTTAATAGTCAATAGG
>10401986314503
GTGAAGATGGCGATGTGATTTGTTTGAATTCAGATGACATTATGCCAGTTGCTTTAATGGAAACGAAGAACCGAGAAGGGTTAAACTATATGGTACTTGCTACAGAATGTGGCCAAGGTGAAGAAAAGTCTGAGGGTCCTCTAGGCTCCCAGGAATCTGAATCTTGTGGTCTGAGGAAAGAAGAGAAGGAACCACATGCAGACAAAGATTTCTGCCAAGAAAAACAAGTGGCTTACTGCCCTTCTGGCAAGCCTGAAGGCCTGAACTATGCCTGTCTCACTCACAGTGGATATGGAGATG
>10411139939943
AAAAGCGCCTCCTCCGCCGCTCCCGCTCGGGGGACGTGCTGGCCAAGAACCCTGTGGTGCGCTCCAAGAGCTACAACACGCCTCTGCTGAACCCCGTGCAGGAGCACGAGGCGGAGGGCGCGGCGGCCGGCGGTACCAGCATCCGCAGGCACTCTGTGTCGGAGATGACGTCCTGCCCCGAGCCTCAGGGCTTCTCCGACCCGCCCGGCCAGGGCCCCACCGGGACCTTCAGGTCCTCCCCGGCGCCCCACTCAGGGCCCTGCCCCAGCAGACTGTACCCCACGACCCAGCCCCCTGAGC
>10421894718652
AGGCATCTGTCTGCCGAGGACTTCTCAAGGGTATTTGCCATGTCCCCTGAAGAGTTTGGCAAGCTGGCTCTGTGGAAGCGGAATGAGCTCAAGAAGAAGGCCTCTCTCTTCTGATGGCCCCCACCTGCTCCGGGACGGCCCCCTTACCCCTGCTGCTTCAGGGTTTTTCCCCGGCGGGTTGGGAGGGGCAGGAGGTGGGGTGGAAATAGGGTGGGCTCCTTTCCTCAGGTAGAGTGGGGGGCCAAAACCTCTGCAGTCCCCGGCAGTGAGCTATGGACTTTCTTCCCCCTCACAAGGCTG
>10431493511836
GGTTGGGGAGCAGAATATCACCGGCAGGATGTAACCAGCACCCCATGTTGGATTGAGATTATCTTCATGGGCCTCTTCAGTGGCTGGATAAAGTCCTTACTCAGATGGGCTCCCCTCTGAACCCCATATCTTCTGTTTCATAATGCAGAAGTATTCTTTTCAATTATATTGTTAGTGGACTTGTTTTAATTTTAGAGAAACTTTGAGTACAGATACTGTGAGCTTACATTGAAAACAGATATTACAGCTTATTTTTTTCTACATAATTGTGACCAATACATTTGTATTTTGTGATGAATC
>1044157957107
CCATTCGTTATCTATGACATGAATTCCTTAATGATGGGAGAAGATAAAATCAAGTTCAAACACATCACCCCCCTGCAGGAGCAGAGCAAAGAGGTGGCCATCCGCATCTTTCAGGGCTGCCAGTTTCGCTCCGTGGAGGCTGTGCAGGAGATCACAGAGTATGCCAAAAGCATTCCTGGTTTTGTAAATCTTGACTTGAACGACCAAGTAACTCTCCTCAAATATGGAGTCCACGAGATCATTTACACAATGCTGGCCTCCTTGATGAATAAAGATGGGGTTCTCATATCCGAGGGCCAA
>10452483329109
ATGACAATGGAATCGGGACCTGGTGTCCAAGCCTGGTCCTCGCACGAGGTAGATACTCCCTGAGATGCTGGGGAAGAGCCATGGTAGGGCCACTCATGGCCCTCTTCCTTTGGCGGACCTTGGAATCCACCTTCCCTGCGTTAAAGTGCTCCACCAGGTGACGCCGGAAGAGAAGCCAGCAGTAAGTACATGTGAAATCCAGTAGCTGACCACAGACACGCGAGCGATAAGAAAAAGCTCGCTGCTTCTTTTCTCAACACTCCGCCAGCTGCGTCAGAGGCCCTTGACCCGCACTCAAAA
>1046103579652
GGCTGAGCCTAATCCTCTGCCAGCTTTCATTACCCTCTATCCTTCCAAATGAAAATGAAAAGGTTGTGCAGCTGAATTCATCCTTTTCTCTGAGATGCTTTGGGGAGAGTGAAGTGAGCTGGCAGTACCCCATGTCTGAAGAAGAGAGCTCCGATGTGGAAATCAGAAATGAAGAAAACAACAGCGGCCTTTTTGTGACGGTCTTGGAAGTGAGCAGTGCCTCGGCGGCCCACACAGGGTTGTACACTTGCTATTACAACCACACTCAGACAGAAGAGAATGAGCTTGAAGGCAGGCACA
>10471679227793
GCTATATTACTCAACGGGAAGCCTTGTCTTATGCTCTTGTACTTAGAGATTCAACCAAGAGAGCCTCAGCCAAGGTAGCTCCTCAAAGAACCATTCCCCGGAAAACTTCAGCCATGACAAGAAGATGTCCATCAGTACTACCTGTATCTGTGGTTCTACCTAGGGCCCAAAGTAAAAGGCGCCAAGTGCTCAGGAACTGAGACTTGGCAGCATTTTCAGAAACAGGAAGTTTGCCCATGTATCCCTGGTATCTAGTGGGTGCTTTGTGCATATTTGTTGAATGACAGTGAATAATTTCTA
>1048173628274
GATGAAGATGATCTGGCCAATGCCCTGATCTGGCCTGAGATTCAACAGGAGCTGAAAATCATTGAATCTGAGGAGGAGCTCTCATCGTTGCCACCTCCTGCTCTGAAGACCAGCCCAATTCAGCCTATTCTCGAGTCGAGTCTGGGGCCCTTTATTCCCTCAGAGCCTCCTGGGAGCTTGCCTTGTGGCTCCTTCCCTGCTCCAGTCTCCACCCCTCTGGAGGTGTGGACTAGGGATCCAGCCAATCAGAGCACACAGGGGGCTTCCACAGCAGCCAGCAGAGAGAAGCCGGAACCTGAG
>1049898420020
CTGCAGGAAGGAGAGAGGAAGAGGAGCAGAAGGGGGCAGCAGCGGACGCCGCTAACGGCCTCCCTCGGCGCTGACAGGCTGGGCCGGCGCCCGGCTCGCTTGGGTGTTCGCGTCGCCACTTCGGCTTCTCGGCCGGTCGGGCCCCTCGGCCCGGGCTTGCGGCGCGCGTCGGGGCTGAGGGCTGCTGCGGCGCAGGGAGAGGCCTGGTCCTCGCTGCCGAGGGATGTGAGTGGGAGCTGAGCCCACACTGGAGGGCCCCCGAGGGCCCAGCCTGGAGGTCGTTCAGAGCCGTGCCCGTCC
>10501085319478
CAGAAAGACTATTCTAGTTTTCTATCAAGAAAAAGCAAGATTAAGATAGCTAAAGATGACTGCGTTTTTGGGAACATAAAGGAAGAAGATCTCTGAAGAAAGCTCTCATATTTTAAAATATCCTTGGAGGCTATCTCAAGACAGTGAAAGAACTTGGGGATTCAGGTGGGCTACCTACCATCAGTGGAGGAAATTTGACCTCTTCCCATTTTTTTGGCATTAACATGGACTGTATTCATCAAGGTATTATACCACAGCACTCTATGGAAATCTCAAGATTAGAAAAAAAAAAAGAACCAA
>10511344929513
AAACAACAGAAGAAACAAGTGGTACATCAGCTGGAAGAAGTAACATGATTTCTTTGTTTGCTCGCGACATGACTGCTCGGTTTGGGGGACACTCAGATGTAGAGGCCCCGAGTCTCGTCTCACCCACTCCCAGCCTGGGGAAGAAGGCTAACCCCCCAGAGTCCACCCCATCCCCCACAGGGTCTCTGATAACCCGGTCCCATGGGTGGGCCTGTCCCGGGGCAGGGGCAGTGGTGGCATTCTGGGGACATGTCTCTTGCAGTACCATCTCTGCCTCTGCCTGGTTAGATCTCTGTCTTC
>10521788230794
GAGGAGGAAGGTGAGGACGGCGATCCATCGTCAGGGCCCCCAGGGCCGTGTCACAAGCTGCCTCCCGCCCCCGCTTGGCACCACTTCCCGCCCCGCTGTGTGGACATGGGCTGTGCCGGGCTCCGGGATGCACACGAGGAGAACCCTGAGAGCATCCTGGACGAGCACGTACAGCGTGTGCTGAGGACACCTGGCCGCCAGTCGCCTGGGCCTGGCCATCGCTCCCCGGACAGTGGGCACGTGGCCAAGATGCCAGTGGCACTGGGGGGTGCCGCCTCGGGGCACGGGAAGCACGTACCC
>1053128866699
GATGACGATGTCGATACCAAGAAGCAGAAGACCGACGAGGATGACTAGACAGCAAAAAAGGAAAAGTTAAACTAAAAAAAAAAAGGCCGCCGTGACCTATTCACCCTCCACTTCCCGTCTCAGAATCTAAACGTGGTCACCTTCGAGTAGAGAGGCCCGCCCGCCCACCGTGGGCAGTGCCACCCGCAGATGACACGCGCTCTCCACCACCCAACCCAAACCATGAGAATTTGCAACAGGGGAGGAAAAAAGAACCAAAACTTCCAAGGCCCTGCTTTTTTTCTTAAAAGTACTTTAAAA
>10542198240095
CACGCGGCTACCGAGCTGGAGGAGGCGGCGGGCGCGAGACCCGGAATGCGCAGGGCCCCCGCCTCGCCCCCCCCAGCCCGGGCCGCGGCCCCCGCCTTCCCCGCAGTCGTCCCGCACTCGGTGCCCGCCCCCCGAGGCCGGCGGCTGCTCCCACTCGGGGCCGTTGCTGCTTGTGCCGTGAGCGCCGCCCAGCCATTGTCCCCGTCGCTCCGTCAGCCGCGCCGGACCGCGCACCAGGAGGCGAGAGCGCGCATGGGGAGCCTCTGTTGATGCCGCCGCCGCGCCGCCCTCCGAGGCTGC
>10551895715067
CCAAGGAAACAAGGATAAATGGCTCATACCCCGAAGGCAGTTCCTAGACACATGGGAAATTTCCCTCACCAAAGAGCAATTAAGAAAACAAAAACAGAAACACATAGTATTTGCACTTTGTACTTTAAATGTAAATTCACTTTGTAGAAATGAGCTATTTAAACAGACTGTTTTAATCTGTGAAAATGGAGAGCTGGCTTCAGAAAATTAATCACATACAATGTATGTGTCCTCTTTTGACCTTGGAAATCTGTATGTGGTGGAGAAGTATTTGAATGCATTTAGGCTTAATTTCTTCGC
>1056269932636
GAATTGTACAGGCTAGTGGTTGGGGAATATTTTTTCGTGGAAGGGACCGTCTTCCTTAGCTGTGGCCCTCTCATCAGGTCTGGGAAGAGGTAATTGGAAAATAGAACTCATGGAGAAGTGTTACCACAGGCCATGGACAAGGCCAGAATTTCCCTGACATCTGTCCGCCAGCACCGCCCTTCAGGTACAATTCCACAAGAGACCCCCCAAACTTGATGAAGTCACCCGCTTACAAGGGCTCACTCTCCACCTGCGCAAGGACTGCAATTCCCAGGGGCCTCCAGGGCACCCGGCCGCTCC
>10572474734145
TGCTGATCGCTCGTGCCGGTGCGGCCGTTAACCGCCCTTGCCGGAGCCCTAGGCTCAAAAGCAGCCCCTTACCCTTCCTGGGCTTCCCCCAACCCCTTTCCCGGTCTGCCCTGGGGCATGAGCAGCGATGGCCGGCTGCATCCCTGAGGAGAAAACTTACCGGCGCTTCCTGGAGCTATTCCTGGGCGAGTTTCGCGGACCGTGCGGCGGCGGCGAGCCGGAGCCGGAACCCGAACCCGAACCCGAACCCGAACCCGAGTCCGAGCCCGAGCCCGAACCTGAACTGGTAGAAGCTGAGGC
>105858032692
CCCTACTTCCCATTACAGTTACTGGTGCCCAAGTGCTGAGCAAAGTCGGGGGCTCGGTGCTGCTGGTGGCAGCGCGTCCCCCTGGCTTCCAAGTCCGTGAGGCTATCTGGCGATCTCTCTGGCCTTCAGAAGAGCTCCTGGCCACGTTTTTCCGAGGCTCCCTGGAGACTCTGTACCATTCCCGCTTCCTGGGCCGAGCCCAGCTACACAGCAACCTCAGCCTGGAGCTCGGGCCGCTGGAGTCTGGAGACAGCGGCAACTTCTCCGTGTTGATGGTGGACACAAGGGGCCAGCCCTGGA
>1059207026731
GAAGAAACCCAAGACAAAGAAGAGAGTGTGGAATCTAGTTTGCCCCTTAATGCCATTGAACCTTGTGTGATTTGTCAAGGTCGACCTAAAAATGGTTGCATTGTCCATGGCAAAACAGGACATCTTATGGCCTGCTTTACATGTGCAAAGAAGCTAAAGAAAAGGAATAAGCCCTGCCCAGTATGTAGACAACCAATTCAAATGATTGTGCTAACTTATTTCCCCTAGTTGACCTGTCTATAAGAGAATTATATATTTCTAACTATATAACCCTAGGAATTTAGACAACCTGAAATTTAT
>10601622614761
GAGAACTGGACGATCGCCTGGCTTAGAAGTTTTCCTCCCTCCCCGAACCCCGTTTTCTCTTCCATTTCTTCCGGTCGCGTGTCCCCAGCGCCCACAGGTGGAAATCAACCGCCCGCGGGGTTGCGGGGCACAAAGAGGCAGCTAGCGGCTCCGCTGACCCCTTCCCGCCGGCCTGGACGAAGTCTGGGCTCGGGAGCCGCGTGATGCATCCCAAAGAAGGCGCAGAACAGCACGTGTTCTCCCCGGTGCCCGGGGCTCCCACACCACCGCCCAATCGCTGCGGCCGCCTAGTGCTCGGGC
>106169008551
GAATCACCTCCTCATGTAGAAAATTACTGTCTACCAGAAGCTATTTCATTTATTCAGAATAATAAGGAACTTGGGACTGGATTATCACAAAAGAGGAAAGCTCCTACAGAAAAAAATAAAATCAAACGACCTAGAGTACACTAATCGCATCTACCCTTTAGTTACCAAACATTAAATGTTTTTAAAAATTGAAAGCCTGAATGTGACTGTGATAGATTTGGGTAGTAATTTAAAGATGAGTACCTGAAGAATTCTGCTTCAGAGTATAATGATGACCCTTCTTGAGTTTTGAACACCTGA
>10621404522536
CTGCGCAAACCATGCAGGATGATTTACTGATGGACAAAAGCAAAACCCAGCCCCAGCCCCAGCAGCAGCAGCGGCAGCAGCAGCAGCCCCAACCTGAGTCCAGCGTATCCGAAGCCCCGTCCACGCCCCTCTCCTCAGAGACCCCCAAGCCGGAGGAAAACAGCGCAGTGCCGGCCCTCAGCCCAGCCGCTGCCCCCCCGGCCCCCAACGGCCCGGACAAGATGCAGATGGAATCACCGCTCCTGCCAGGCTTGAGTTTCCATCAGCCTCCTCAGCAGCCGCCGCCGCCTCAGGAGCCCG
>10632817966
CTGCCCGGACCCAGACAGGGACAGTGGCTGGGGCAGACATCTGAAATGAGCCGTGCTCTCACCCCACATCCTTGTGTGCAGGATGCCTTCCAGCTGCCCGGCCTTGGCACGCCACCCATCACCAAGCTCACAGTGCTGGAGGAGGATGAAAAGAAGCCGGTGCCCTGGGAGTCCCATAACAGCTCAGAGACCTGTGGCCTCCCCACTCTGGTCCAGACCTATGTGCTCCAGGGGGACCCAAGAGCAGTTTCCACCCAGCCCCAATCCCAGTCTGGCACCAGCGATCAGGTCCTTTATGGG
>1064721424948
GATTCTGCTGGTATGTGCTATCCTTCAGCAAAGAATCATGAACAGACATTTTCTTACTTTATTGTGGATCCTATCAGGCGTCACCTTCATGTTTTATACCACTGTTATGGTGTGGGAGACATGTCTTAATGTTCTTTCAGATTATGTACCTCTACTATTTTGTATTTATCATTTTTCTATCTTAATACTAACTTATAGATAAACATATACTTTGCAAATTAATTCAAGAAAAATGTAAGGAGCCTACTTAGAGCAGAAGAAAGCAAACACCAAGATGCCTTTTTAAAAATTTGTGTGGAA
>10651506024710
CGGCGGCGGAGCCAGGACCCAGACATCTGGGACTGTTGTTCTCTCGCGGCGCGACCGCCTCAGTCACTTCGCCCAGAGACCCGGACCTGGTCCGCTGGGGAGCAGGCGGCCATAAACCCCCTCTCTCCCGGTTCCCTGACGCCGCGGCAGGAGCTGTTACGAACACCCTGCGGTTGGTCTCCGATGCCCTTCAGTGAGGTGGGGACGCCTGGACCCTGGTGAGCGAACCCCAAGCCACCCCCCACCCCAACTCAGTGTCTTCGCCGGCCCCCGGCCCGTACGCCTGTCTGGTCGCCATGG
>1066750317813
GACGCGCGCCGGGAGCCGCGGGCCGGGCCAGCCGGGCCGCCGGGGCCCAGTGCGCCGCGCTCGCAGCCGGTAGCGCGCCAGCGCCGTAGGCGCTCGCTCGGCAGCCGCGGGGCCCTAGGCCGTGCCGGGGAGGGGGCGAGGGCGGCGCCCAGGCGCCTGCCGCCCCGGAGGCAGGATGAGCATCGAGATCCCGGCGGGACTGACGGAGCTGCTGCAGGGCTTCACGGTGGAGGTGCTGAGGCACCAGCCCGCGGACCTGCTGGAGTTCGCGCTGCAGCACTTCACCCGCCTGCAGCAGGA
>10671852729271
AACAAAGAACAGCCACCATGCAGCTCTTCCTCCTCTTGTGCCTGGTGCTTCTCAGCCCTCAGGGGGCCTCCCTTCACCGCCACCACCCCCGGGAGATGAAGAAGAGAGTCGAGGACCTCCATGTAGGTGCCACGGTGGCCCCCAGCAGCAGAAGGGACTTTACCTTTGACCTCTACAGGGCCTTGGCTTCCGCTGCCCCCAGCCAGAGCATCTTCTTCTCCCCTGTGAGCATCTCCATGAGCCTGGCCATGCTCTCCCTGGGGGCTGGGTCCAGCACAAAGATGCAGATCCTGGAGGGCC
>10681292026131
CCAAAAAAGCAAGAAGAAGAAGAAGGCACAACAGACACTGCAACATCCTCATCCAACAACCATGAGAAGGACAGTGGAGTAGGACGTACAGATGAAAGCTTGCGAAATGATGAGAGCTCAGAGCAGGAGAATGCAGCCGAGGACCCCAATAGCACATCTTTGAAGAGCAAGAGAGACCTGGGGCAGAGCCAAGACACTCTGGGAAGTGTTGAACTTCAGTACAATGAGAGCCTCGTATCTGGTGAATACATTGACTCAGACTGCATTGGCAACCCAGATGAGGACTGTGAAAGATTCAGG
>10691106336483
ATGCAGCGCTCCAGGGCGGGCGCGGACGAGGCGGCCCTACTCCTGGCCGGGCTGGCCCTGCGGGAGCTGGAGCCCGGGTGCGGCTCTCCCGGTCGGGGGCGGCGGGGGCCGCGGCCTGGGCCTGGAGACGAGGCGGCGCCCGCGCTGGGCCGCAGAGGGAAGGGCAGCGGCGGCCCCGAGGCCGGGGCGGACGGACTGAGCCGCGGGGAGCGGGGTCCCCGGCGCGCGGCGGTTCCGGAGCTCAGCGCGCAGCCTGCGGGCAGCCCACGGGCCAGCCTGGCGGGGTCCGACGGCGGCGGC
>10709232494
AGTCTGAGTCAGCCCATCCTGTTGGGAGCCCTGGAGAGAGTGGCACATCAGGGTGGCGAGGGGGGGACACTCCCAGCCCCCTCTGTCTCTTGCTATTACTGCTGCTTCTGATTCTTCGTCTTCTGCGAATTCTGTGAGCCAAGCAGACCTTCCCTCTCATCCCAAGGAGCCAGAGTCCTCCCAAGATCCCCTGGAGGAGGAGGGATCCCTGCTGCCTGCACTGGGGGTGCCAATTCAGACCGACAAGATGGAGCATTGATGGGGGAGATCAGAGGGTCTGAGGTGACTCTTGCAGGAGCC
>107150435850
GGGACCGAAGGTCCCAATGGCCTCTTCGACGTGGCCTCACCCGATGGCTCCGCGACTCCTGCGGACTCCTGTGGAGTGGTCCAGGCCTCTGTAAGGAGGTTCCTCGATTACCCTGGGTCGATTGTGACCTCTGCCACCCCCCGAAACACCGCCCAACCCACTAGTCCACACGAGCCTCACCAAAGTAGTGAACGACCAGACAACACAAAGGAAAAAGTGGCTCTGAGGAAACAGGCGCCAGCGACCAAAAGAGAGAACTGGCGCGCCGCAACGTCACTTCCGTTTGGGGCATTGGAAGGG
>1072129645186
AAAACCCGCTACGAGACCTACGTGCAGCTGCTGGTGGCCCGCCTGCACTGCCCCTCTGATGCTCTGGACCTGTGGGAGGAGCAGCTGGGGAGGGAAGCTGGAGGCACTCGGGAGCCCAAGCTCAGCCTGAAGAAGTCCCACTCGAGCCCGTCCCTGCACCAGGATGAGGCTCCCACCACGGCCAAGGTGAAGCGCAACATCTCAGAGCGCAGAACCTACCGGAAGATCATCCCTAAGCGGAACCGCAATCAGCTGTGAAGCCAGCACCACCTCAGAGACACTGTTCCCTGCTCCAGGGTA
>10731036436244
CACTGTCCATCTATGCCTTGCTACTTTTCGAGATCGAGACAGGCGCAGCAGCTGCTTCCATCCTCGGCTCGGGCACCCTGGTTCTGGTGGCTGTGCTGACCCACACTCTCCTCCGGGCTGCCCGGGCTGCCCGCCGTGGGCTCCATGAGTTGTCCCCGCCATCCTTTGAAGACGACCTCGCCCGCCCTGCCGAAGTCTCCAAGGCCAGCCCCAGAGCTCAGCCTCAGCAGGGTATCCATCGTCGGACCCCCTATTCAACCTGTCCAGAGCCTGGGGACCCCTTTGGGTCCATGGCCACTG
>10742407514819
AATGCAGGTCTGGTGACTGTCACTACCACTCCTCTCAACTGTGGCCCTCGACTGAGGGTGCTCCTGGGCCGCCCCGCACATGAAAAGCTGCTGATGCTGCTCCCCGTGGGGTACCCCAGCAAGGAGGCCACGGTGCCTGACCTCAAGCGCAAACCTCTGGACCAGATCATGGTGACAGTGTAGGCAGGGCCCCCCAAGGGAGTGGCAGGGAGATGGCGCCCCTGCTTTTCCCTGAGCCTCTCGCCTGCTCCTCTTGGGTCTCTTGGCTGCTCTTTCTCCAGGTGTCAGGTCCCCTCATTG
>10751577626008
GCACAGTGTCTTATAAATGTAAGTGGTGATGCAGTGGTTTTTGTTCGTGAATCTGACTTAGAAGTGGTGTCATCTCAGCAACCTACTACCAACTGCCAGTCATCATGTACTGAAGGCGAAGTTACAACCTGAGGAAAATTAGGAAAAAAGAGCTCAACTAAATGAAATTCATCAATCTCTGTTATTTTGTCATTAATTATCTTCTTAGACTTAAAATTGAACTTGAGATAAATAAGGAAGAATTGAGTAGATTTGATTTGCCTGGAGTCTTTTGGAGGCATGAGAATTTTCTAATCTTGA
>1076875112006
ATGAAAGCGAGCTCAGGGAGGTGCGGGCTGGTGCGGTGGCTGCAGGTACTGTTGCCCTTCCTGTTGTCTTTGTTCCCCGGGGCTCTCCCAGTCCAGATCCGCTATTCAATTCCAGAGGAGCTGGCCAAAAACTCGGTCGTAGGAAACCTCGCCAAGGATCTGGGGCTCAGCGTCCGGGACTTGCCAGCCCGGAAGCTGCGGGTTAGCGCGGAGAAGGAATATTTCACAGTAAACCCAGAAAGCGGAGACTTACTTGTGAGTGACAGAATAGACCGAGAACAGATATGCGGGAAGCAGCCT
>1077732224953
GTTTACAAAGGAGGAAAACGACTTCTTCTAGATTTTTTTTTCAGTTTCTTCTATAAATCAAAACATCTCAAAATGGAGACCTAAAATCCTTAAAGGGACTTAGTCTAATCTCGGGAGGTAGTTTTGTGCATGGGTAAACAAATTAAGTATTAACTGGTGTTTTACTATCCAAAGAATGCTAATTTTATAAACATGATCGAGTTATATAAGGTATACCATAATGAGTTTGATTTTGAATTTGATTTGTGGAAATAAAGGAAAAGTGATTCTAGCTGGGGCATATTGTTAAAGCATTTTTTT
>1078184827461
GACGGTGCAGCCTGGTGAGACCATCCAATCCCAAATAAAATGCACCCCAATAAAAACTGGACCCAAGAAATTTATCGTCAAGTTAAGTTCCAAACAAGTGAAAGAGATTAATGCTCAGAAGATTGTTCTCATCACCAAGTAGCCTTGTCTGATGCTGTGGAGCCTTAGTTGAGATTTCAGCATTTCCTACCTTGTGCTTAGCTTTCAGATTATGGATGATTAAATTTGATGACTTATATGAGGGCAGATTCAAGAGCCAGCAGGTCAAAAAGGCCAACACAACCATAAGCAGCCAGACCC
>10792343435841
GACTACACACAGGAGGGACAAAAAGAATGGAGACCACCACCACAGCTCTGAAGACCACCACCACAGCTCTGAAGACCACTTCCAGAGCCACCTTGACCACCAGTGTCTATACTCCCACTTTGGGAACACTGACTCCCCTCAATGCATCAATGCAAATGGCCAGCACAATCCCCACAGAAATGATGATCACAACCCCATATGTTTTCCCTGATGTTCCAGAAACGACATCCTCATTGGCTACCAGCCTGGGAGCAGAAACCAGCACAGCTCTTCCCAGGACAACCCCATCTGTTTTCAATA
>1080142222249
AATCGGGCTCGATGAGGAAGACGTGAGTCAGAGCTTGCGCCTCTCGCTTCCAGCTGTGGGTGGCGCTAGGCAGCTTCAGCCGGACCGGGTAGGGGTCCTCGCTCGCTAGCTTGCTGTTTCTCGGAGAAGCTCCCGAGTGTCCGGCCTAGAGGCCATGAGAAGGCAGTGGGGGTCTGCCATGAGGGCGGCCGAGCAGGCGGGCTGCATGGTGAGCGCCTCCCGGGCCGGACAGCCCGAGGCGGGCCCGTGGAGCTGCAGCGGGGTAATCCTGAGCCGTAGCCCGGGCCTGGTGCTTTGCCA
>10811595941011
CCGGCTAGTCTTTGGCCGCCGCCGAACCCCGCGCGCCACTCGCTCGCTCAGAGGGAGGAGAAAGTGGCGAGTTCCGGATCCCTGCCTAGCGCGGCCCAACCTTTACTCCAGAGATCATGGCTGCCGAGGATGTGGTGGCGACTGGCGCCGACCCAAGCGATCTGGAGAGCGGCGGGCTGCTGCATGAGATTTTCACGTCGCCGCTCAACCTGCTGCTGCTTGGCCTCTGCATCTTCCTGCTCTACAAGATCGTGCGCGGGGACCAGCCGGCGGCCAGCGGCGACAGCGACGACGACGAGC
>10829988307
GGGGCATAGATATGGACGCATTTCAGGAGCGTGAGGAAGGCCATGCTGGGCCTGATGACAACGAAGAGGTCATGCGAGCACTGCTCATTCACGAGAAAAAGACTTCCTCTGCCATGGCTGGTTCAGTGGGGGCAGCTGCTCCAGTGACCGCTGCCAATGGCAGTGACTCAGAAAGCGAGACCAGTGAGTCAGATGATGATTCTCCACCCCGTCCGGCAGCTGTGGCTGTGCATAAACGAGAAGAGGATGAAGAGGAAGATGACGAGTTTGAAGAAGTAGCAGATGACCCCATTGTCATGG
>1083170637996
CTGATTGTATAGCAAATTATAACAACCAACTGGATAACAAACAAACAAATCTGATGCTCCCTGAGTCAACTGTTTATGGTGATGTGGACCTTAGTAACAAAATCAATGAGATGAAAACCTTCAATAGCCCAAATCTGAAGGATGGGCGTTTTGTCAATCCATCAGGGCAGCCTACTCCTTACGCCACCACTCAGCTCATCCAGTCAAACCTCAGCAACAACATGAACAATGGCAGCGGGGACTCTGGCGAGAAGCACTGGAAACCACTGGGACAGCAGAAACAAGAAGTGGCACCAGTTC
>108471119268
CTATTGAAACCAATTTCAGGGAAATTGAGGGCCCAGTGGGAAATGGGCATTGTTCAAGCAGAAGAAGCTGCAAGCATGTCAGTGGAGGAGCGGAAAGCCAAGTTCACCTTTCTCTATGTGGGGGACCAGCTTCATCTCAACCCTCAAGTAGCCAAGGAGGCTGGCATTGCTGCAGAGTCTTTGGGAGAAATGGCAGAATCCTCAGGAGTCAGTGAAGAAGCTGCTGAAAACCCCAAGTCTGTGAGAGAAGAGTGCATTCCCATGAAGAGAAGGCGGAGGGCCAAACTGTGTAGCTCTGCA
>108554218456
GTGAGCGAAATGCAGAAGCTGGATGCACAGGTCAAGGAGCTGGTGCTGAAGTCGGCGGTGGAGGCTGAGCGCCTGGTGGCTGGCAAGCTCAAGAAAGACACGTACATTGAGAATGAGAAGCTCATCTCAGGAAAGCGCCAGGAGCTGGTCACCAAGATCGACCACATCCTGGATGCCCTGTAGCCCCTGCCCGCATCCTCCAGGGGGCCCAGGGTGCCTGCACTTTGCTGTGGCAGGCAGATTGGGTGGTAGTGGGAGGTTGTGCATGGAGGCCAGTGAAAGCTGACATCTGTAAAAGGC
>108641028009
TCATGCTTATGCTGCTGGTGCCAGTCATTTGAAGAAAAACAGTCCTTGGAGGAAAAGCAGTCGTGCTTAAAGTTCAAAGCTAATGATCACGGATATGACAACTTCCGTTCCAGTAATAAATACAGCTCATCTTGAAAGAAGAACTATTCACTGTATTTCATTTTCTTTATATTGGACCGAAGTCATTAAAACAAAATGAAACATTTGCCAAAACAAAACAAAAAACTATGTATTTGCACAGCACACTATTAAAATATTAAGTGTAATTATTTTAACACTCACAGCTACATATGACATTTT
>10871195033621
GTGGAAGAGATCATGCAGCTGGTGAATGCCTACTTGGCCAACCCCTCCCCCGAGAGGCCCTGCAGCAGCTCTTCTCCTCCATGCCAAGACCTGCCAGACACCTCCCCTCCCAGCCAGCGCCCGGGCCTGGACGAGCCCCAGGGACAGTCTGGCTGCTTGGGGCAGCTGCAGGACTGAGCCTGCCAAGAGGTCACGACTTCCCTCCTGCCTGCAGCCTGGGCCAGGACTGCTCTGAGATTTGAGGGAAACATGGACCCTTTTGGCCCTGCAGGGACAGGGCACATCCCACACCCAAGGGCT
>108886796108
AAAACAAATTAAGTGAAGCTTCTGGAGGTAGGGCTGAAAATGGTGAAAGAAGTGACTTGGAAGAGGACAACGAGAGGGAGGGAACGGAAAATGGAGCCATTGATGCTGTTCCTGTTGATGAAAATCTTTTCACTGGAGAGGATTTGGATGAACTAGAAGAAGAATTAAATACACTTGATTTAGAAGAATGACACCAAACACATCGCTGAAAAAATTAAGTCAGCTCAGCACGAGTTGAAATTGACTACATTAATTTCTTTCCACCTAGAATCAACAGGATGTTTATTTCCTATGCTGATT
>1089150298701
GATCTGGTGAAAAGCCATTTGATGTATGCAGTAAGAGAAGAAGTGGAAGTTTTAAAGGAACAAATAAAAGAATTAGTTGAAAGAAACTCTTTACTTGAACGAGAAAATGCACTGTTAAAATCTCTTTCAAGCAATGATCAATTATCCCAACTCCCAACCCAACAGGCCAATCCTGGTAGCACTTCTCAACAGCAAGCAGTGATAGCACAGCCTCCGCAGCCAACGCAACCTCCACAGCAGCCGAATGTCTCCTCAGCATAAAGCTTTCTTAAGCCTCATTAAGAAAAAAACTGAAAGCAA
>10901597114688
GTCTTTCGATGGATTTTCTAGTGCCCAAAAGAATCAAGAACAACTTTTGACATTAGCAAGCATTTTAAGGGAAGATGGAAAAGTTTTCGATGAGAAGGTTTACTACACTGCAGGCTACAACAGTCCTGTCAAATTGCTTAATAGAAATAATGAAGTGTGGTTGATTCAAAAAAATGAACCCACCAAAGAAAACGAATGAGAAAAATGAAAGGAAGTTCTGCTGTCAGAGGCAAAACATCTGTTTATCATAGACATCAACATGACCTATAAGTAAAGTGCGTGTCTAGTGTCTTCTATTGA
>1091306210260
GGTTTTCAAGGACCACGTCAGGTTCCAAAGAAAATGGTTATTATGGAAAGTGGTGAATCAGCTGCATCACATGAGGCTAAGAAAACTGGCCCTACTATTTTTTCTCCATTCTGCAGCATGCCTCCTTTGTTTCCTACTGTTGGCAAGAAAGATGTAAATAATATACTGGCAGACCCTGAGAACATTGTGACTTACAAGAACAGGGAGAGAAATGCCATGGATTTTTCTTCGGTTTTTTCTCCATCCTTCCAGATTAACCCAGAAGTGCTGTGTGAAGAAAATTATTTTTGCTCACCTGTC
>1092383412795
GAGTTGTCAAGGCAGCAGAAAGGAGTCACCCAGCCAAAGGAGGAGATGGCTCAGCGGGGCTGCACCAAGGGGCCAAGAGGCCCTACCCGTGTCTAAACCCTCCTCTCACTCCCCTAAGCCTGGTGAAAGAGTCAGAAGCCCCAGGCTCCTTTTTCTGTTTCTTAACTCAACAGCTAAAAAATGGCTCCAGGTAGTGAGTCAATGAAGTTCAGACATGTTGGTGTAAAGTTTCTCCTCTGCTCCTGAAAACTTCATCTTCTTGGTGTCTCATGTCCTCATTCTCCCCTATATGACATGCAA
>10932152827646
GGATGCCTCTTTAATGGCAATGAGACGGCGTATCAATGGCTTAAGTCCAGAAGAAATCCGTGCACTTTCTAAAGAGGAACTTCAGATGCCTGTTACCAAAGGAGACTTTGAATTGGCCCTAAAGAAAATTGCTAAGTCTGTCTCTGCTGCAGACTTGGAGAAGTATGAAAAATGGATGGTTGAATTTGGATCTGCTTGAATTTCTGTCAGCTCTTTAATTTCTGGTATTTTTGTTGATAAAATACGAAGAAATTCCTGCAATTTTTAAAAAACAAGTTTGGAATTTTTTTCAGTGGAGTG
>1094608434038
GGTCCTGGTCCTGGACAAAGGAGTAGTAGCTGAATTTGATTCTCCAGCCAACCTCATTGCAGCTAGAGGCATCTTCTACGGGATGGCCAGAGATGCTGGACTTGCCTAAAATATATTCCTGAGATTTCCTCCTGGCCTTTCCTGGTTTTCATCAGGAAGGAAATGACACCAAATATGTCCGCAGAATGGACTTGATAGCAAACACTGGGGGCACCTTAAGATTTTGCACCTGTAAAGTGCCTTACAGGGTAACTGTGCTGAATGCTTTAGATGAGGAAATGATCCCCAAGTGGTGAATGA
>1095363732092
TGCAACGGAAACTTTTGGCTCCACGAACAGAAAAGCAAGAGCAAAAACTCAGTTAAATGCGTTCTTCCTCCATCTTTGCCTAGTCCAAAAGGAAAAAAAAAGAAACAGAAAAAAGAAAAACTGTTTGGAAGAGTAGCGTTGAGGTTTGCTTTTTACCTGTTTTTCCTCTAGAACAGCCAGGTGGATTCACATGATCCAATTTTTTAATTGTCTTCTATGTCCCACTCCGAATAACCCGGATGCCCCAGCACAATCAGAGAGATCGTTTTTTTTAAAAAAAATTTCAGCCTCCAAAGGTAG
>10969831498
ATCAACTTCCAGCCAGACCCAGCCAGGCACAGGCTGGGTCCAGTTCTGACCTGAGCACGGTTTTTCCTCATGTGACTTCTGGGAAGGCGCTCCCTCATCTGGGCCAAAGGAAGGAGGACGAAGCCCTCCTCAGCTGGCCTGTGTTTGGGGCATGAATCTCTCCTCTCCTCCTTGTCTGGCTCTGTTGACAAACCGGGCATGTTTGGCAGTAAATTGGCACCGTGTCACACTGTTTCCTGGGATTCAAGTATGCAACCAGAACACAGGAGAAGAAAAGCTCCAGGATCCCTGTCCCCATCT
>109775902188
GATGCATTAACATCACCAGCTCAGCTTCCCAGGAAGGAACGCGACTAAACTTAATCTGTACTGTATGGCATAAGAAAGAAGAGGCTGAGGGGTTTGTAGTGTTTTTGTGCAAGGACAGGTCTGGAGACTGTTCTCCTGAGACCAGTTTAAAACAGCTGAGACTTAAAAGGGATCCTGGGATAGATGGTGTTGGTGAAATATCATCTCAGTTGATGTTCACCATAAGCCAAGTCACACCGTTGCACAGTGGGACCTACCAGTGTTGTGCCAGAAGCCAGAAGTCAGGTATCCGCCTTCAGG
>109885938758
TATAAATGTGGCCTCTGCCAGGAAATCCTGGGAAAGAGCCAGGGAGGTGACGTTTTATCCACGAGCCTGCTATGGCTTAGCCTAGCCCTCCCCTAACTGTGACCAAGCTCTGGATGAGACACAGACAACTACTGAGGACCTGCAAAGTAAGGAGACTGCAGGGCGGAGGCGGAACTTGGAGGAGTGACCTGCCGTGGAGTTTCTGGTTTCCTCCTTGTGGCTTTGTCTGGAGGGCAAGCCCCACTCTCAGATCCACATGGCAACACAAGCAGCTAAAACGCAGATAGAAACCCCAACCTG
>10991097238563
GTATGCTCTGCTGAGGAAGTCAAAAGAACGGCAAGGGCTGGATGGCCTCAACAACCTGAACTACTTTGCAAACATCACATACGACGCCTTGTATAAAAACATAACTGTCAACCTGACACCCGAGCTGGCTCAGGTGAACGAGTACTGAGAGGAGAGAATGTACGTTTGCTTTACCCACCGCCACCAAGAAAGCAGTCCGATGAGATTTTTTTTTGGAGGGGGGAGGGTCTACACAGCAAGAGAACAGAAATACTGTGTCTCATGAAGGATCACAGAGTTCAGGGGGAAAATGTGACAGCA
>1100196053577
GATTTGTAGGTGAAAATGCCCAGCCAATCCTAGAAAATAATATTGGAAACCGAATGCTTCAGAATATGGGCTGGACGCCTGGGTCAGGCCTTGGACGAGATGGCAAGGGGATCTCTGAGCCAATTCAAGCCATGCAGAGGCCAAAGGGATTAGGACTTGGATTTCCTCTACCAAAAAGTACTTCCGCAACTACTACCCCCAATGCAGGAAAATCCGCCTAAGAAAAGCAAAGAAGAAATGTTTTACAGACTTTATTCACTATGTCCCATTGTTCTAAAATGATAACATGACTTCTGTTTT
>1101948711708
CGGGGAGGCGCGTCATGTGCAAAAGGGTGAGGCTGCCAGGAGCTCACGCGCCGAGGAGTGAAAGAACGGGGTGCGGAGGCTGCTCGAGGGGAGGCGAGGCGGCGGGGAGGCGAGCGCGAGCGACCAGGAAGCAGGAAACCCGGGCAAGCTACCTATGCCCTTTACGGCACCTGTTTATTTTCAAGTGGCTTCCTCCCTCACCTCCTCCGGGCGTGTGTATCAGCCGGCATGGCGTCTCTGCCCCATGCCCTGGGCCGCCAGGGGCCCGCAGGCTACGCGGGAGGTGGAGCGAGGGGAGCG
>11021897227215
ACCCATCAGCCACACCCCGTCTTACTGTGATGAGTCGCTGTTTGGCTCCCGATCTGAAGGCGCCAGCTTCGGGGCCCCGCGGATGGCGAAGGGGGATGCCGCAAAGCTCCGTGCTCTCTTGTGGACGCCACCACCTACCCCCAGGGGTAGCCACTCGCCCCGCCCCAGGGAGGCACCACTGCGAGCCATTCACCCAGCTGGTCCCTCCAAGACAGAGCCGGGGCCAGCGGCAGACTCCCAGAAGTTATCTATGGGTGGGTTACACTCTTCACGCCCCCTGAAGCGGGGACTTTCCCATTC
>1103153472880
CATGTTCCACCTTCCCTCTTCACGGAACCTAATGAAATATCCCAGTATTTACCAATAAAGGAAGCAGTTTGTGAGAAGCTAATATTTCCAGAAAGAATTGATCCTAACCCAGCAGACTCACAAAAAAGTACACAAGTGGAATAAAATGTGATACAACATATACTCACTATGGAATCTGACTGGACACCTTGGCTATTTGTAAGGGGTTATTTTTATTATGAGAATTAATTGCCTTGTTTATGTACAGATTTTCTGTAGCCTTAAAGGAAAAAAAAATAAAGATCGTTACAGGCAGGTTTC
>11042183237587
GCCTGTTCCGGGTTCGTCTGGCCGATGGGCCCAACCGCTGTGCTGGCCGGCTGGAAGTGTGGCATGCCGGACGCTGGGGAACAGTGTGTGATGACAACTGGGACCTGCGGGACGCCACTGTGGCCTGCTGGGAACTGGGCTGTGGAAAGGTCCGGCCTCGAGTAGGCAAAACCCATTACGGCCCTGGGACTGGGCCCATCTGGCTGGATGACATGGGCTGTAAGGGAAGCGAGGCCTCACTGAGCGACTGCCCCTCGGGGGCTTGGGGGAAGCACAACTGTGACCACGAGGAAGACGTGG
>1105920322635
GTTTCTGTTGGGGAGCCCTGGCAGCTGAGCCCTCAGTCCTGGCCTAGACTGTTCTGACAATCTAACCTGGGATTACTAACTGTTGAGCCATCTTCCCCAAAGCAGGGAAACCACTGGTCTCTGACTGCCTTTCCCACAGACACAGCACAAATGCTAGGCCTCTGTTGCATGGCTGTACAAAGAACATAAGAGTCCATATTTCTAGTGGATTTGTAAAATAAGTGTGTGTGAGACACTTGCGTTTGAAGAAAGATCTAGGGTCCTGGGTCTCTTGCATTTATATGTCAGAAAAGGGGCGAT
>1106151963165
TCTCAAATATCTATCAGTGTAGAAGAGTGGGAAGACACCAAAGACTCCAAAGAACAAGGGCACCACCGCAGCAACCACCGCAACTCAACATCCAGTGATCAGTCGGACCATCCCTTGCTGCGGAGAAAAAGCATGCAGTGGGCCCGAAGACTGAGCAGAAAAGGCCCAAAACACTCTGGTAAAACAGCTGAAAAAATAACCCAGCAGCGACTGAACCTCTACAGGAGGTCAGAAAGACAAGAGCTTGCTGAACTTGTGAAAAATAGAATGAAACACTTGGGTCTTTCTACAGTGGGATAT
>11072216324390
GCCCTGCAGAAAGACGTGGAAGATTTTCTGAGCCCGCTGCTGGGGAAGACACCTGTCACCCAGGTCAATGAGGTGACAGGTACCCTACGGATCAAGGGCTACTTTGACCAGGAGCTTAAAGCCTGGCTCTTGGAGAAAGGCTTCTGAGGCCCAGCCGAGCAGCCTGCTTGTCAGCATGCCCTGTGGATCAAGTCTAGGGGGCCTCAGGAGGAGGGAGGTGGGTGTTGGAGCCCCTGAGACAGGGGATACAGAAACTAGGGCTAAAGGACTTTGGGGTCAGGCCTTGCTTGCATAAAGGAG
>11081218632489
GGTGCTGTGTGGAGTTGCTGCTGCTGTTGGTAGCTGCGGAGCTGCCCCTGGGTGGTGGCTGCCCACGGGACTGTGTGTGCTACCCGGCGCCCATGACGGTCAGCTGCCAGGCGCACAACTTTGCAGCCATCCCGGAGGGCATCCCCGTGGACAGCGAGCGCGTCTTCCTGCAGAACAACCGCATCGGCCTCCTCCAGCCCGGCCACTTCAGCCCCGCCATGGTCACCCTGTGGATCTACTCGAACAACATCACCTACATCCACCCCAGCACCTTCGAGGGCTTCGTGCACCTGGAGGAGC
>1109197558040
GGCCACCTTCAGCTCCTAGGAATGTGGTTTTTAACATCAATGAAACAGCCCTTATTTTGGAATGGAGCCCACCAAGTGACACAGGAGGGAGAAAAGATCTCACATACAGTGTAATCTGTAAGAAATGTGGCTTAGACACCAGCCAGTGTGAGGACTGTGGTGGAGGACTCCGCTTCATCCCAAGACATACAGGCCTGATCAACAATTCCGTGATAGTACTTGACTTTGTGTCTCACGTGAATTACACCTTTGAAATAGAAGCAATGAATGGAGTTTCTGAGTTGAGTTTTTCTCCCAAGC
>11101275414774
TCACACGAACTCATCAGCAAAGCATTCAGAGGCCTCTGTCTTGACTGTGGCTGACCTGGCAGACCTATTTACCAAAGAAACTGAAGAGCTTGAATGAACTACACTTGATTCATTCCATGGACTTTAGTGTATTAATAAACTTTCATAGCTGTAGAGCAAAGTTACAAGTTTTAAAAACCCAGTAGATAACAGTAACACTGTTCCTAGTTGAATGAATTTGTTTATTGTTCTGGTTATACAGTGGCTTAGTACTTATTGAGTCCTTTTCAATATACTGTTTCCAAAAGATCTATAAAGATT
>11111984036613
GCCAAAAATGGTTGCGGGGTCTCAAGAAGACGAAAGAGAGAGACTCTAAACAGATGAGCACAGAGCCAGGCCTCTTAGAGGATGAAAGTGGGACTGAGGCCGCACCAATTGAGATGGAGGAAGCATCCGTCTATTCCCAATGGTCTTCAAGCACCAGTGTAATAAAGCTCTCAAAAGATGTTGATTCTCAAGAGAAAGATATCTCGAAGGATCACATTGCATTGACCCTGAAGAGGCTGCAGAAAATACGTGACAAAAGAGACAAGAAAGCAACAGCTCAGAAACTCAAAAAGAAGCACA
>11121131530286
GAGCCCTGGAGGTCCAGGTCCCTGAAGACCCAGTGGTGGCACTGGTGGGCACCGATGCCACCCTGTGCTGCTCCTTCTCCCCTGAGCCTGGCTTCAGCCTGGCACAGCTCAACCTCATCTGGCAGCTGACAGATACCAAACAGCTGGTGCACAGCTTTGCTGAGGGCCAGGACCAGGGCAGCGCCTATGCCAACCGCACGGCCCTCTTCCCGGACCTGCTGGCACAGGGCAACGCATCCCTGAGGCTGCAGCGCGTGCGTGTGGCGGACGAGGGCAGCTTCACCTGCTTCGTGAGCATCC
>11131689238573
GTGGACCCAAGAGCCATATCAGTGCTAGCAAAATGGCAGAATTCATATAGCATCAAAGTTGTCCTGCAAGAGCTTCGGCGCCTAATGATGTCTAAAGAAAATATGAAACTCCCTCAGCCGCCCGAAGGACAGTGTTACAGCAATTAATCAAAAAGAAAAACCACAGGCCCTTCCCCTTCCCCCCAATTCGATTTAATCAGTCTTCATTTTCCACAGTAGTAAATTTTCTAGATACGTCTTGTAGACCTCAAAGTACCGGAAAGGAAGCTCCCATTCAAAGGAAATTTATCTTAAGATACT
>1114354718479
ATGAATACTTTGCTGGTGGCTTACACTCATCTTTTGATGATCTTTGTGGAAACTCAGGATGTGGAAATCAGGAAAGGAAGTTGGAAGGATCCATTAATGACATTAAAAGTGATGTGTGTATTTCTTCACTTGTATTGAAAGCAAATAATATTCATTCATCACCATCTTTCACTCACCTCGATAAATCAAGTCCTCAGAAATTTCTGAGTAATCTTTCAAAGGAAGAAATAAACTTGCAAAGAAATATTGCAGGTAAAGTAGTCACCCCTGACCAAAAGCAGGCTGCAGGTATGTCTCAGG
>1115267230278
GAGCCAGCATTCGAACGTTCACTCCATTTTATTTTCTGGTGGAGCCGGTGGATACACTCTCAGTTAGAGGCTCTTCTGTTATATTAAACTGTTCAGCATATTCTGAGCCTTCTCCAAAAATTGAATGGAAAAAAGATGGAACTTTTTTAAACTTAGTATCAGATGATCGACGCCAGCTTCTCCCGGATGGATCTTTATTTATCAGCAATGTGGTGCATTCCAAACACAATAAACCTGATGAAGGTTATTATCAGTGTGTGGCCACTGTTGAGAGTCTTGGAACTATTATCAGTAGAACAG
>11162462933780
GGATACTGGGCCAGCCACGAAAGCCTCCGCCCCCTCGAAGCGGGCTCCCTCGCCGCCAACTCTAGTGAAGAAGCAGCCCTTCTCCCCGGCGCCCGCTGGTTTGCAGAGGCCTGCTATGAAGAGCTTGTGCAAGTAAAGCGTTTGCTGAGCGGAAACAGGCTGCGGGTGGCTGCGGCAGGCATGGAGCCGACGCGGATCTTTTGCAAACATCTTTATTAATCTCATATAAAAATAAGGTCCATGGACGGTCCTCGGGGCTGGGGCTTGCGGGGGCGAGGTGCACTTTATAAGTTACAGGCC
>1117168187476
ATCAACAATAAAGCTTGTGGCAAAATTCCTGTGCCCCAACAAGTTGCCCGGGACCAGGACAAAGTCCACGAATTTGTTCTTCAAAGCGAGCTGGGTGTCAGGCTTTTGCAAGGACGAAGCATCAAGAAGTCCTTCCTTTCCCCGAGAACTGCCCTCATCAACTTCCTGGTGCAAGATTGACAGCCAGGAGGCTGCAGCTACCACGAGGGCCTCTGAGGAACCTCCTTCCAGGCCTGGGATGAGGGGGCGATGTCTGCTGGCCCAGGGGAAGGGAAAAGACAAATGTCTTGACTGTTGACC
>11181315629429
GTTGATCCAAAGCTGGTCATGGAGCAGGCCGACCGTGAGAGCAGCAGAGGGAAGAACACCTTTCTCTACCAGCTCCACAAACTGGTTGTGCTCGGCACCTGAGCATGTCCACAGGTGGCCTCCAGCACACCCCTCAGGAAGCTGTGGAGGCTGGATTCCAGGCTCCCTCCGCAGACTGACTTTCCTCTGTGTCTGGGTGTTACAGTCTGTGCCCACTGCATCCTAAAGGCCTTTTCTTTCTTCTTTTCTCTTTGGGTGATAGTCAGAGAGTGGTGTTTTTGTTCAGGTGGGAAGGATTGG
>1119173031369
ATGTGTGTGGCGGCGTCCTGACTGGCCTGTCAGGGGTCCTCACCAGTCCTGAGTATCCCAACAACTACCCGAACAGCATGGAGTGCCACTGGGTGATCCGGGCCGCTGGCCCTGCCCACGTCAAGCTGGTGTTCGTGGACTTCCAGGTGGAGGGCAATGAAGAGTGCACCTATGACTACGTGGCTGTGCTTGGGGGGCCTGGCCCCACCCGTGGGCACCACTACTGTGGCAGCACCAGGCCCCCCACCCTCGTGTCTCTGGGCCACGAACTGCAGGTGGTCTTCAAGTCCGACTTCAACA
>11202270411141
AGTTTGGACGGCTGCTTCCCACCAGCAAAGACCACGACTGGAGAGCCGAGCCGGAGGCAGCTGGGAAACATGAAGAGCGTCTTGCTGCTGACCACGCTCCTCGTGCCTGCACACCTGGTGGCCGCCTGGAGCAATAATTATGCGGTGGACTGCCCTCAACACTGTGACAGCAGTGAGTGCAAAAGCAGCCCGCGCTGCAAGAGGACAGTGCTCGACGACTGTGGCTGCTGCCGAGTGTGCGCTGCAGGGCGGGGAGAAACTTGCTACCGCACAGTCTCAGGCATGGATGGCATGAAGTGT
>1121106623766
ATACAAAAGTTGGGACTACAAGCAAGTGACATAAAAAGCTTCTCAGCTCTCGCAGAGCTTGTTGCTGCTGCCAAGGACCAGGCAACAGCAGAGCAGCCTTAAGCATCTTGGAAGATCCCGAGGTTAGATTCTTAAGCAAGAGAAGAGTTGGACTTCCAGGCTGAAGGGGAGAAAGTGACTCTGTTCTCTTAGCAACCGTCTGTAGCAAAGAAGTGCTTCCAGCATCACTCCAGCAACACGCCCATGCGTCTTCTCTCAGCGTATTTGGGTCTTCTTTGCCCAAAAGAACACAAAAGCCTT
>1122613927521
GCGGAGGCGCGGAGCTAAGCGGCTCGGATTATCCTGGGCAGACCAGAGACTTGACCAGCTAAACACTTCCGTCGGTCCGGGGCGTGGACGGGGCCAGATCAGCCTCCTGCTCTCCCGAGTCAGGGCCACGGAAAGGCACAAATCCATCCGTGCGACTCCTGGTACCCAGACCGGGAGGTTGTCTAGTCACGCGCGGTCTGTGTTGGGCGAGAGCTGAGGAGCCGGCGTCCCTGCCAACGACTCGGCCCCGGGACGGTCAGGAGCCTGGGGCCCTGGTCCCGCACCTGTCTTCGGGCGGAC
>11231525728317
CCCATGGGCATCATGTCCATCCTGGAGGAGGAGTGCATGTTCCCCAAGGCCACTGACATGACCTTCAAGGCCAAGCTGTACGACAACCACCTGGGCAAGTCCAACAATTTCCAGAAGCCACGCAACATCAAGGGGAAGCAGGAAGCCCACTTCTCCCTGATCCACTACGCCGGCACTGTGGACTACAACATCCTGGGCTGGCTGGAAAAAAACAAGGATCCTCTCAACGAGACTGTTGTGGCCCTGTACCAGAAGTCCTCCCTCAAGCTCATGGCCACTCTCTTCTCCTCCTACGCAACT
>1124271534278
GTCAGTTGCTCTCCCTGGAAGGAAGAGTGTTCTCGGATTTCACCTTAAAGGAGGAAGGCTGCCAGAACTGAACTAGCACTTCTGAATATCCTGAGGCGAGGTCCGGTGACTTCCTTGGGAAGCTCTGCCGCGCCCCCATCCCACCCTACCCCACCCTACCCCACCACAGCAGGCGCTGGAGTCCTGGGACCACCAGGATCTGAGGCCCAAATCCTTCCTCACTAAGGGGAGGAGAGGGGTGCTCCGGCAGGGCAGGATGGGAAGGCGTGCTTGGGCGGGATTGTGACATAAGAGTGCCCT
>1125723212907
GCTCCCCAAAAAGGCCACAAAGACAGCCCCACCTGCCCTGCCTACAGGTTATGATTCAGAGGAGGAGGAAGAGAGCAGGCCCATGAGTTACGATGAGAAGCGGCAGCTGAGCCTGGACATCAACAAATTACCTGGGGAGAAGCTGGGCCGAGTTGTGCATATAATCCAAGCCAGGGAGCCCTCTTTACGTGATTCAAACCCAGAAGAGATTGAGATTGATTTTGAAACACTCAAGCCATCCACACTTAGAGAGCTTGAGCGCTATGTCCTTTCCTGCCTACGTAAGAAACCCCGGAAGCC
>1126140789649
GAGGAGCCTGAGCCGAGCGGTACTCCGCAGCATCACGTGCCAGGGTGGGGGGCTATAAAATACCCGAGCCGGGGCGCCGGGCGGGGGACGTGAGGACCAGCCCTCTCCGGGGACCCCTTTGTTCCCAGCCCAGACGCCAACACCTCTGCGTCCCCAAGGGCTTGACTGCCCGTGTCTGCGCGGCTCCCAGGGCAGAGCTTAGAACACTAGAGGAGAGGGGTCGCCGCGAACTGCCGGGGCTTCCAGCCACCCACCCCTCTCGACATGTCGCGCTCCTTCTATGTCGACTCGCTCATCATC
>1127402533136
CGGTCACAGATGAGCCGGTCCCCCCCTGAGGCACCCGGATTCACCTCTGGACCACCCTGATATTGCTTCTCCTCTGAATGCTCTGAAAAGTGCAGGTGCCCAAGGCATGACTTGCAGCTGTCTCCTGGATTGTGTCATCATGGGGTATCAGGGCTGGCAAAACCCCTGCTCTGCTTTTGGCCTTGGATATGGAAACCTCAACCACTTTGTTCTCCTACCACCTCTTTGCCCTTCCTACCCCTTCCTCCCTTCAGTCAGTGTCCCCAGGGTCCAGCCTGGCTAGAGTTAGAAGGCAGACCT
>11281631821131
GTTGCACAAGCAAAGGCCTCGTCCTGCCCGCCGTGCTGGGCATCACCTTTGGTGCCTTCCTCATCGGGGCCCTGCTCACTGCTGCACTCTGGTACATCTACTCGCACACGCGTGAGTACCCCAGGCCCCCACAGTGAGCATGCCGGGCCCCTCCATCCACCCGGGGGAGCCCAGTGAAGCCTCTGAGGGATTGAGGGGCCCTGGCCAGGACCCTGACCTCCGCCCCTGCCCCCGCTCCCGCTCCCAGGTTCCCCCAGCAAGCGGGAGCCCGTGGTGGCGGTGGCTGCCCCGGCCTCCTCG
>1129193325138
TGCACGATGAGTTCAGGACGGCAGCGGTGGAAGGCCCTTTTGTCACCTTGGACATGGAAGACTGTGGCTACAACATTCCACAGACAGATGAGTCAACCCTCATGACCATAGCCTATGTCATGGCTGCCATCTGCGCCCTCTTCATGCTGCCACTCTGCCTCATGGTGTGTCAGTGGTGCTGCCTCCGCTGCCTGCGCCAGCAGCATGATGACTTTGCTGATGACATCTCCCTGCTGAAGTGAGGAGGCCCATGGGCAGAAGATAGAGATTCCCCTGGACCACACCTCCGTGGTTCACTTT
>1130714638888
GCTGCTGCTGTGATCCAGGACCAGGGCGCACCGGCTCAGCCTCTCACTTGTCAGAGGCCGGGGAAGAGAAGCAAAGCGCAACGGTGTGGTCCAAGCCGGGGCTTCTGCTTCGCCTCTAGGACATACACGGGACCCCCTAACTTCAGTCCCCCAAACGCGCACCCTCGAAGTCTTGAACTCCAGCCCCGCACATCCACGCGCGGCACAGGCGCGGCAGGCGGCAGGTCCCGGCCGAAGGCGATGCGCGCAGGGGGTCGGGCAGCTGGGCTCGGGCGGCGGGAGTAGGGCCCGGCAGGGAGG
>1131914017737
CCGCAGGTGGCTGCGATGGGACGGAAGCCATGAATGGTGCCGGCCCTGGCCCCGCCGCAGCCGCCCCGGTCCCAGTCCCGGTCCCGGTCCCGGACTGGCGGCAGTTCTGCGAGCTGCATGCGCAGGCGGCCGCCGTGGACTTTGCGCACAAGTTCTGCCGTTTCCTGCGGGACAACCCAGCTTACGACACGCCCGACGCCGGCGCCTCCTTCTCCCGCCACTTCGCCGCCAACTTCCTGGACGTCTTCGGCGAGGAGGTGCGCCGCGTGCTGGTGGCTGGGCCGACGACTCGGGGCGCGG
>11322413020897
GGTGGCACACTGTGTTTTTCAAAACTTGATTATGCAGTCGCCTGGTTCATCCGCGAATCCATGACAATATACATTTTTTTGTCTGCATTATGGGACCCAACTATAAGCTGGAGAACTGGTCGCTACAGATTACGCTGTGGGGGTACAGCAGAGGAAATCCTAGATGTATAACTACAGCTTTGTGACTGTATATAAAGGAAAAAAGAGAAGTATTATAAATTATGTTTATATAAATGCTTTTAAAAATCTACCTTCTGTAGTTTTATCACATGTATGTTTTGGTATCTGTTCTTTAATTTA
>11331929736124
GAGCAACCTCAGCCTGGAGAAAAACTCTATAAATATAATGAACTTGAGAAACCTTTTAACAGCATTGAACCACTTTTCCAGTACCAGAGAATTCATGCTGGAGAGGCATCCTGTGAATGTCAAGAGATTAGAAATTCCTTCTTCCAGAGTGCCCACCTAATTGTGCCCGAGAAAATCCGTAGTGGGGATAAATCCTATGCATGTAACAAATGTGAAAAATCCTTCAGATACAGCTCTGACCTTATCAGGCATGAGAAGACTCATACTGCAGAGAAGTGCTTTGACTGTCAAGAATGTGGG
>1134148123579
GGATATGGAGAAGGTGGAGCGGCAGGCTGTCCCCCAGGCCAACCACACAGAGTCCTGTCACGAATGTGGCCGGGTGGGACCCGGACATACGAGAGATTGTCCTCATCGTGGCCATGATGACATTGTCAACTTCGAGAGGCAGGAGCAGGAGGGAGAGCAGTACCGTTCCCAGAGGGACCCACTGGAGGGCAAGCGGGACCGGAGCAAGGCCAGGTCTCCGTACTCGCCAGCCGAGGAGGATGCCTTGTTTATGGATTTACCCACTGGCCCAAGAGGCCAGCAGGCACAGCCCCAACGGGC
>11351282119359
CTTTGACATTGTAAACCACAGACGAATTGGAGCTTGGCATTGAAAGGAGGTGTTCTGCAATGATTTTTTTTCTTGTTTAGAGAAGTTTACTTCTACAAGAAGAAATCTGAAAAATGACAGGAGCAAAGAGGAAAAAGAAAAGCATGCTTTGGAGCAAGATGCATACCCCCCAGTGTGAAGACATTATACAGTGGTGTAGAAGGCGACTGCCCATTTTGGATTGGGCACCACATTACAATCTGAAAGAAAACTTGCTTCCAGACACTGTGTCTGGGATAATGTTGGCAGTTCAACAGGTGA
>1136842922882
TGTGCCTTGTAGCGTGTGGATCCGGAGCCGATTCCCAGAACACGAAGGGGGGAAAAAACGCTTCTAATGATCCCTCAGAACTTGCATATTTTCATACGCTTTTCTGGGGGGAGGCACTAATTGGGGCGCTTTTCCTTTGCGAACTTACTTATCTTAAAGTCGGAGCGGAAAATAAAGCACGCACGCAACCCAATTTCCGGAGAACCGAGATTGCGACGAACAACCAGGAAGCGGCTGGGTTGAGAGCTGTCCCCGGTTCTCCGTTCTGCTCTCGGGGGCACCTTCCGGGGTTCCTAAGCC
>11371810521557
AACATGAAAGGCTCCCGGAGCAGCGCTGACTCCTCCAGGAAACACTGAGGCAGACGTGTCGGTTCCATTCCATTTCCATTTCTGCAGCTTAGCTTGTGTCCTGCCCTCCGCCCGAGGCAAAACGTATCCTGAGGACTTCTTCCGGAGAGGGTGGGGTGGAGCAGCGGGGGAGCCTTGGCCGAAGAGAACCATGCTTGGCACCGTCTGTGTCCCCTCGGCCGCTGGACACCAGAAAGCCACGTGGGTCCCTGGCGCCCTGCCTTTAGCCGTGGGGCCCCCACCTCCACTCTCTGGGTTTCC
>11382045226843
GCCCCCGCCCCCTACTCCCTTCCCTCAGGCCCCAGGAAGTTGCAAGAGTACCATTTGTCGCACACTCGGGGACCGCGGGTGGCCGGAGGAGATGAAACCGTCTTGGCTGCAGTGTCGTAAAGTCACCAGCGCCGGGGGGCTCGGAGGGCCCTTGCCTGGGTCCTCTCCGGCCCGGGGAGCCGGTGCGGCCCTCAGGGCTTTAGTGGTCCCGGGCCCGCGGGGCGGTCTCGGGGGCCGGGGATGCAGGGCACTGTCCTCCGGCAGTGGCAGCGAGTACAAGACCCACTTCGCAGCCTCGGT
>1139728628942
GTACCTTTTATGAAAAGGACTTCCAAGCTCTCTCAGCCAGCAATTTAACTCAAATAACTTTCCTGAGCATCTCCACACGGAACATTCAGCACTTCTCTCCTAGCAGCCAGAGGATGGGATCTGTGTACACTGAGTGTCACTTAAAACACCCTCATTAGATGCAGTAAAAAGTTACGCTTTACTCCCGTAAGTCAAATCCACATGGCTCTGGGCTGTGCCCTGCAGAATTAGCTGTAGGAGTAACAGTAAAGGTCCTGCCCGACAGCCATGAGCAGCCCCGGCGCGCCCCGGGAGCCCCCC
>11401136410070
CGCCTTTGCCCGAAGCCCGGGGACGAACCGACGGACCGACCGCCTGGCGCACGGACGCGGGCGCTCGCTTTGTGTTCGGGGCTAGCGTCGGCGAGGCTTGAGCTTGCAGCGCGCGGCTTCCCTGCTTTCTCGCGGCCACCCCGGCTCCGGCGGCCTCGGCGCGCGAGGGGCTGGAGGTGCGGGAGCCGCTCTCCGCCGGTCGGTCCCCGCGCGGCTGAGCCCAGGCCGCCAGCGCCGCGGCCCCGTGCGGTGTCCCTGAGCTCCTGCTCCCCGCCGGGCTGCTCCGAGCAACGGTGCTTC
>1141248925996
TTTGTAGATAAAGTTGGAGAAAGCAACAATATGGTATAACAACAAGTGAATTTGAAGACTCATTTAAAATATTGTGTTATTTATAAAGTCATTTGAAGAATATTCAGCACAAAATTAAATTACATGAAATAGCTTGTAATGTTCTTTACAGGAGTTTAAAACGTATAGCCTACAAAGTACCAGCAGCAAATTAGCAAAGAAGCAGTGAAAACAGGCTTCTACTCAAGTGAACTAAGAAGAAGTCAGCAAGCAAACTGAGAGAGGTGAAATCCATGTTAATGATGCTTAAGAAACTCTTGA
>11422126812581
CAATGAAAACGAGGGGGGCGCGGAGGAGGAGGCGGCGGCGTCGGTGGCGGCGGCGACGGCGGCGCGGAGGCGAAGGCAGCGGCGGGCGCAGCGAGGAGGGCGAGGCCGGGGGCCGAGAGGGCGGGAGGGCGTAGTGGCGGCCCGTCGGGGCGGCTGAGGCGGGCAGCCGAAGCAGTGGCTCTCGGAGGGGGAACAAAGAGCAGCGACTAAGGCGGCAGAGGAGCGGCGGCGGTGGCGGCGCTGCAGCAGCGGGCGGGACTGGTATGGTGGTTCCACAGGGCAGACCCCGCTGCACTCACA
>1143899239345
GAGGTGAGTGCCTTTGGGGAAGACGGCGAGGGCGACGACCTGGACCTATGGACAGTGCGCTGCTCTGGACAGCACTGGGAGCGTGAGGCTGCTGTGCGCTTCCAGCATGTGGGCACCTCTGTGTTCCTGTCAGTCACGGGTGAGCAGTATGGAAGCCCCATCCGTGGGCAGCATGAGGTCCACGGCATGCCCAGTGCCAACACGCACAATACGTGGAAGGCCATGGAAGGCATCTTCATCAAGCCTAGTGTGGAGCCCTCTGCAGGTCACGATGAACTCTGAGTGTGTGGATGGATGGGT
>11441812724429
ACAAAGGGAGGAGGAAGAAGGGAGCGGGGTCGGAGCCGTCGGGGCCAAAGGAGACGGGGCCAGGAACAGGCAGTCTCGGCCCAACTGCGGACGCTCCCTCCACCCCCTGCGCAAAAAGACCCAACCGGAGTTGAGGCGCTGCCCCTGAAGGCCCCACCTTACACTTGGCGGGGGCCGGAGCCAGGCTCCCAGGACTGCTCCAGAACCGAGGGAAGCTCGGGTCCCTCCAAGCTAGCCATGGTGAGGCGCCGGAGGCCCCGGGGCCCCACCCCCCCGGCCTGACCACACTGCCCTGGGTGC
>1145690810670
GTGGTGTGACAAGAATGACTGTCTCCCTGGTGGTTATTGTTTTTGAGCTTACTGGAGGCTTGGAATATATTGTTCCCCTTATGGCTGCAGTCATGACCAGTAAATGGGTTGGAGATGCCTTTGGCAGGGAAGGCATTTATGAAGCACACATCCGATTAAATGGATACCCTTTCTTGGATGCAAAAGAAGAATTCACTCATACCACCCTGGCTGCTGACGTTATGAGACCTCGAAGGAATGATCCTCCCTTAGCTGTCCTGACACAGGACAATATGACAGTGGATGATATAGAAAACATGA
>11461592138191
ACCCACTCCCGCTGCCCCGTCCGGCCCGCGCCGCTTCCTCGCAGCAGCTGCTCCCGGCTCCGCGGCCGCAGCCCGCGTGGACGCTCCGAGCGCCCCCCGACGGACGGGACCGGCTCCCTGGCGGTCGGGCGAGCGGGCGGCAACGCTGCCCGGCCGGCAGCGCTGGGGTTAAGTGGCCCAAGTAAACCTAGCTCGGCGATCGGCGCCGGAGATTCGCGAGCCCAGCGCCCTGCACGGCCGCCAGCCGGCCTCCCGCCAGCCAGCCCCGACCCGCGGCTCCGCCGCCCAGCCGCGCCCCAG
>1147321536085
CTGCAGCGGCTCCGCAGGTGAGGAGCCCATGGGGCGGGCAGCCCCCAGAAAGCGGGCAGCAGGCCCCGATACCGGGAAGAGCCGACACAGCCACGAACCAGACAAGCAGACAATCAGCGGACAATCGGTTCTGGACTCACCCCTCATCCGGGCCCCCAGCCCCGCCAGAGCCTCCGTGGCTGCGGGTGTTGGGAACCATGCCTGCCAGCCAGTATGTGCCCCTCACCCAGGCCTGGCTGGGCCCTGGAGAGTCCTGTTTGCACAGCCCAGGGGTGTCCGGCCTCTGGCCCGCCCCGGAGC
>11482422639076
GCAGACGGCTAATCCACATGGTCTTCGTCCTTGACGTCGTTTTACAAGAAAACAATGGGGCTGGTTTTGCTTCCCCGTGCATGATTTACTCTTAGAGATGATTCAGAGGTCACTTCATTTTTATTAAACAGTGAACTTGTCTGGCTTTGGCACTCTCTGCCATTCTGTGCAGGCTGCAGTGGCTCCCCTGCCCAGCCTGCTCTCCCTAACCCCTTGTCCGCAAGGGGTGATGGCCGGCTGGTTGTGGGCACTGGCGGTCAAGTGTGGAGGAGAGGGGTGGAGGCTGCCCCATTGAGATCT
>11491657540833
ACTGAAAATGGAATAGAATTTGATCCCATGCTGGATGAGAGAGGTTATTGTTGTATTTACTGCCGTCGAGGCAACCGCTATTGCCGCCGCGTCTGTGAACCTTTACTAGGCTACTACCCATATCCATACTGCTACCAAGGAGGACGAGTCATCTGTCGTGTCATCATGCCTTGTAACTGGTGGGTGGCCCGCATGCTGGGGAGGGTCTAATAGGAGGTTTGAGCTCAAATGCTTAAACTGCTGGCAACATATAATAAATGCATGCTATTCAATGAATTTCTGCCTATGAGGCATCTGGCC
>1150149474005
TAAGCTACTGCACACTAAACAGTGAGAGAGCTTTTCCCTGCAGTCTTGTTGAAGCACCCCGGGTTTTTTGCTCATTGTTGGTGGGTGCATTTTAATTTTTTCATTCCCTGGACTATGGGTTATGATATCCATACTCACTGAAGACAAAAAGCCACCTTTTCTGCGTCTTGGTGGCATGCATGTGTCTCATCATCCTTTCAAACTTGTGGTGGAACAGGGTTTTCTTCCCTGTCTGTGTATTTTGAGCCAGCACAGTTACCAAAATTGAACTTGTCTTTCGCTTGTGAGCGGTTGTGGTCA
>11512531231726
GCCGGCGCCGGGGCAGTGACCGGCCCGTGCCCAGCCGCCGCGCAGGGCGCCCGGGGCAGCTGGCCGAGCCCTCGATGCCTCCCGTCTGACGGAGGCGCCCGGGAAGCGCCGCCCACCTCGGCCCCGCACCCTCGCCGGCCTGCCGGGTCTCCGCCAGCCCTAGCAGACAGAGAGGGGCGCCGGTCCCTAGTCCCCCAGACCTCCATTCAAGGTCAAAACTTTGCCCAGCTCAGCCTTGCTCGACCCTGGGCAGGGAAGCGCGGACATCGGCAGAGGGAGCCCGAGGCTCTCCGTGCCCTT
>11522445627519
GAAATTCAATCATATCTGTGAACAGACAAGGTTCAAAAACTAAGCATCCAGAGGCCCTGAGCAGCTTTCAGCACTGGAGGTGAAGAGAGCGTGTTTTTAAAATACAGAGACAAGCACGTCAAGGTGTTTTCACAGCCCCCTGAGGGAAGGGACGCAGGGTCTCCGACAGGTGCTCTGGGGTGACTCTTCTGTGGAGCTTTACCCTCTGAGTGAGACCCTCCCCAGAGCCCCGGGGGCCGCAGCCCGCCCTCCTGGTGAGCGCTGGGCAGGGCTCGTGGTGGCATCAGCAGCAGAGACGAA
>11532076828035
AAACACAGGGGAATTCTGCACAACAAACATTTGCGCGAGCGCTCTCCCTCGCCCCCTCTCGCTTAGCTGGATTTTTGTAAGGGGGTTTCTTTTAAATTGGATTATCCGAATGGTCGCCCATATGGCCTTACTCTGCCTGCATAGACTGGCCGGGTGAAGACGAGTGAAAGGACGCACGGAGAGCCTGAGACAGAAGATAGAGAACTTCTTCAGAGCAGCGTAGGAAAAGTGGGTGCTGGGTGAAACGGAAGGCAAAGAGAGAGAATAGAAGAAGAATCTACAAGAACGAGAATGCAACAG
>11541022823899
AGGTGATTGTGGCCTTGGCTGTATGTGGCTCCATCCTCTTCCTCCTCATAGTGCTGCTCCTCACCGTCCTCTTCCGGATGCAGGCCCAGCCTCCTGGCTACCGCCACGTCGCAGATGGGGAGGACCACGCCTGACAACCACTCAGCCCCCTTCCCTCCACCTCCTAGGGGAGGTGGGCTGGGCCCTCGCTCCTGACTGTTGCTGCTCCCCAGCCCATGGACAGGAGATCCTGGGTTGGGCCTCCCTCTGATGACCCCAGCCAGATGAGCGAGTGGGGCTCAGCGTGGCCCATGGTGCCTG
>115574728490
AAATGGCGATTCCTCTGTCTAAGTAGTAGAAGTGACCGCAGCTCGGCTGCTAGTAAAGATTGCCCTTGGTTTCTGAGAAATTCTGACTCCCTAAGTTCATTTGGCAGCCGGCGGCTTCTCTGAAACAAAGCCAGCAAACAGCTGGAGCGTCTCTGGACACTCACATTAAAACTTGTGAAGAGTTAAAAGCCCCAGGGAAGAGCCAGGCCAAGGGCACGGGTCAGCGCCGGCTTAAAAGACCCTCTCAGGGCACGAGGCGTTCGCTGCGGGAATCCACCTGCAGCTGTGCGGCGCGGACCA
>1156190285404
GAAAAAGACCACATCAGTGTCAGATTTGTAAGAAAGCGTTTAAACACAAGCACCACCTTATCGAGCACTCAAGGCTTCACTCGGGCGAGAAGCCCTATCAGTGTGATAAATGTGGCAAGCGCTTCTCACACTCGGGCTCGTACTCGCAGCACATGAATCACAGGTATTCCTACTGCAAGCGGGAGGCGGAGGAGCGGGAAGCGGCGGAGCGCGAGGCGCGCGAGAAAGGGCACTTGGAACCCACCGAGCTGCTGATGAACCGGGCTTACTTGCAGAGCATTACCCCTCAGGGGTACTCTG
>11571536323653
TTCTCTTTTTTTTTTTCTCTCTGTCTCTCTTTTCATTTCAACGGCGATGATCCTTTCCCGAGAAGTATCTTCAGTGTCTTAGGGAGGTCACAGCAACAAGGCAAAACAATAATTAAAGTACAACAGAAGGTAGTGCAGTTCTCGCTGTGGAAGGAAGCGGTCCGCAGGCAGCTGGCCCGGGATGCCTGCACCCAGGTCGAGGCTGAAGGACGGGGGGTCTCGGTGTTCCCGCAGCTCTAAGGCTGTGGCTGGGGGCTGGCTCAGGAAGTCATCTTCAGGGTGATGTGGGGGATGCAGGTG
>1158151704565
CTGCAGCTTATCTTCTGGTGTCCCTTATACCAAGCAATTCATTCCGTCAGATGTTCCGGTCAACAAGGTCTTTGCACATCCCAACCCGTGACCTTCCACTCAGTCCAGACACAACAGTAGTCCTACATCAGGTCTACAACGTGCTCCTTGGTTTGCTCTCAAGAGCCAAACTTTATGTTGATGCTGCTGTTCATGGCACTACAAAGCTAGTGCCCTATTTTAGCTTTATGACTTACTGTTTAATTTCCAAAACTGAGAAGCTGATGTTTTCCACATATTTCATGGATTTGTGGAACCTTT
>1159574028108
GTAATCCATCAGCTGAGGCTCTCAGAGAATGAAAGTGTGGCCCTGCAGGAACTCTTGGACTGGAGGAGAAAGCTCTGTGAGGAAGGACAAGACTGGCAGCAGATCCTGCACCACGCTGAGCCCAGGGTGCCTCCCCCACCACCTTGCAAGAAGCCCAGCCTTCTGAAGAAGCCGGAAGGGGCCTCCTGCAACAGGCTGCCGTCTGAGCTCTGGGACACCACCATTTGATGTGGCCTGAACTGCAGACTTACAAAATAGAACTGCCTACTGATTCCGGGCTGCAACAACAGAAGGCTGCCT
>11601325616768
ATGAGCTTCCATGATGACCAGGGCAGCTTCGTAACCAATGAGCGGAGCAGCGCCAGCGACTGCATCAGCAGCAGTGAAGAAGGCAGCTCCCTGACCTACTCCTCCATCTCTGACCACATCCCCCCACCCCCGCTCAGCCCCCCACCACCGCCACCCCTGCCTTTCCATGACGCTAAGCCCAGCTCCCGCAGCTCTGATGGTTCCCGGGGCCCTGCTCAGGCGCTGGCCAAGCCCCTCACCCAACTCAGCCACCCAGTCCCTCCACCACCCCCACCGCCCCTGCCCCCACCCGTGCCCTGT
>1161207997525
GCTGGCACCGTTGTCTGGATTGGCATCCTGGTATACACAGACCCAGCAGGGCTGCGCAACTACCTCGCTGCCCAGGTGACGGAACAGAGCCCATTGGGTGAGGGAGCCCTGGCTCCCATGCCCGTGCCTAGTGGCATGCTGCCCCCCAGCCACCCGGACCCTGCCTTCTCCATCTTCCCACCTGATGCCCCTAAGCTACCTGAGAACCAGACGTCGCCAGGCGAGTCACCTGAGCGTGGAGGTCCAGCAGAGGTTGTCCATGACAGCCCAGTCCCAGAGGTAACCTGGGGGCCTGAGGAT
>11621052938022
TATTTGTTTTCTTCAAGCATTTGGTCGAGATTAAGAATTAAAAATGTCATCCAAACAAGAAATAATGAGTGACCAGCGGTTTAGACGGGTTGCAAAGGACCCGAGATTTTGGGAAATGCCAGAAAAGGATCGAAAAGTCAAAATTGACAAGAGATTTCGAGCCATGTTTCATGACAAGAAGTTCAAGTTGAACTATGCCGTGGATAAAAGAGGGCGCCCCATTAGCCATAGCACTACAGAGGATTTGAAGCGTTTTTACGACCTTTCAGATTCTGATTCCAATCTCTCTGGTGAAGATAG
>1163846340554
AATGAGCCCTGGGAACTGGAAAACCCTGTGCTGGCCCAGACCCTGGTGGAGGCATTGCAGCTGGATCCGGAAACACTTGCCAATGAGACGGCCGCCCGTGCTGCCAACGTAGCCCGCGCCGCCGCCTCCAACCGTGCGGCTCGGGCCGCTGCCGCCGCTGCCCGTACCGCCTTCAGTCAGGTGGTCGCTAGCCACCGGGTGGCCACGCCGCAGGTCTCAGGAGAGGATACCCAGCCCACGACCTACGCCGCCGAGGCTCAGGGGCCCACCCCTGAGCCACCCCTTGCTTCTCCGCAGACC
>11641529914983
TGACAGGAGCATCTGGTGTCCCTGAGAACAGCCCACCTTGTACCGTGAACATCCCTATTGCACCGATCCACAGCTCGGCTCAGGCTATGTCCCCCACGCAGAGCATAGGGCTGGTGCAGTCCCTACTGGCCAATCAGAATGTGCAGCTAGATGTCCTGACCAACCAGACGACAGCTGTAGGGACAGCAGAACATGCAGGTGACAGTGCCACCCAGTACCCAGTCTCCAACCGGTACTCCAATCCTGGACAGGTGATTTTCGGAAGCGTGGAAATGGGCCGCATCATTCAGAACCCCCCTC
>1165564821828
GGTGAAAATCCTATTTATAAGAGTGCCGTAACAACTGTGGTCAATCCGAAGTATGAGGGAAAATGAGTACTGCCCGTGCAAATCCCACAACACTGAATGCAAAGTAGCAATTTCCATAGTCACAGTTAGGTAGCTTTAGGGCAATATTGCCATGGTTTTACTCATGTGCAGGTTTTGAAAATGTACAATATGTATAATTTTTAAAATGTTTTATTATTTTGAAAATAATGTTGTAATTCATGCCAGGGACTGACAAAAGACTTGAGACAGGATGGTTACTCTTGTCAGCTAAGGTCACAT
>11662087920774
GCCCCAGAAAGTCATTTGGCATGGCTCCAGCCCCCATGGCGTCCGCCTTGTGGATAACTACTGTGAAGCATGGCGAACCGCGGACACAGCGGTCACGGGACTTGCCTCCCCGCTGAGCACGGGGAAGATTCTGGACCAGAAAGCATACAGCTGTGCTAATCGGCTAATTGTCCTATGTATCGAAAACAGTTTCATGACAGACGCTAGGAAGTAATGGCCTTCTGATGATTCTTAAAGAGTTTTCAATTTTTTCTTATGTGAAGAGTTGACACTGAAATCTAAAATGTTTAATTGTTGTAA
>1167765320387
ATAACATCTGGGTTCTTGGCTGCAATGAGTCAAGCCTACTTACATCTTTTTTTGTCTTTGGCTGCACATTTCCTATCACATCACACTCCAGCAAAGCCAAGCTGTGCCGGCCTTCTACCCCATCTCCACTATTTTGCCCCGCGTCGCCGCAGCTTTTTGACCCTCATCACAGCGGCTCTTTTGCCCTTCGCCGCCGCGGCTTTTTGTTCTCCGCCGCCGCGGCTTTTTCCCCGCCGCCGCGGCTTTTTCCCCACCGCGGTTTTTTGCCCCCACCCGCCGCCTCGGGTTTATGCCCGCCAC
>1168126311201
ATAAAGTGAAATCTTTCCGTGCAGCTCTACAAGAGGAGGAACAAGCCAGCAAGCAAATCAACCCGAAGAGACCCCGTGCCCTTTAAACCGGCATTTGCTGCTAAAGGATACCCAGAACCCTCACTACTGTAACATACAACGGTTCAGCTGTAAGGGCCATTTGAAAGTTTGGAATTTTAAGTGTCTGTGGAAAATGTTTTGTCCTTCACCTGAATTACATTTCAATTTTGTGAAACACTCTTTTGTCTACAAAATGCTTCTAGTCCAGGAGGCACAACCAAGAACTGGGATTAATGAAGC
>11691365119714
ACCCCCGAGCTGTGCTGCTCGCGGCCGCCACCGCCGGGCCCCGGCCGTCCCTGGCTCCCCTCCTGCCTCGAGAAGGGCAGGGCTTCTCAGAGGCTTGGCGGGAAAAAGAACGGAGGGAGGGATCGCGCTGAGTATAAAAGCCGGTTTTCGGGGCTTTATCTAACTCGCTGTAGTAATTCCAGCGAGAGGCAGAGGGAGCGAGCGGGCGGCCGGCTAGGGTGGAAGAGCCGGGCGAGCAGAGCTGCGCTGCGGGCGTCCTGGGAAGGGAGATCCGGAGCGAATAGGGGGCTTCGCCTCTGG
>11701814136281
CTCCAGGTGACACTGGGCCCCGTGAGTTACACAGGAACCCGAGTGTGGTGGTGGTCGTGTGTTTGCTGGTGTCTCTTTTGCTCATCGGGTCTGTGGTCATGGCTGTGAGATTCTGTCACCGGAATGAGTCCAAGTTTGAGAACCTGGACGAGGTGTCCATGGTAAGGTAGGGCTGGGCTGGGGGCTCAGCCCTGGGGCCAAGGCATGGTTGGGGGAGCTGCTATCCCAAGCAGGGCCAACCTGGGCTGCAGAGCCTTTTGGTGTCTGAATGCCTCCCTGTGTGTTCCTTCCTCAGGGATC
>11712333821560
TTACTTCCCTGAAGAAGAGAGGGCTTTGTTGAAGTCTTCCCATGCTTTCTGCACAGGGCTCTGGCCTTGGAGAAGGGATTTCCAGTTACCGCAGTGTCACTTGGCCCTGGGTCTCCTCCCGGGAGAGAGAAGTGTACGGCTCCCAAGGTTCCTGGCAGTTTTGAAAGAGCTCTCAGCCACAGCCAGCTTTACTTTGGCAAGTGAGGCCATCCCCTTTCTTTCCTCCTTTCCTTTCCCATGGAACCTACTCCTTCCATCTGTCTTTCAAGCTCTGCCTCAGAAATGGCAATTCAAGGCTGA
>11722061113169
GAAATGGTCAACAAGAGGCTCAGAGTCCCATGAGCTTAATGAAGGAGGAGATGAAAAGAAAAAGCGAGATTCTCGGAAAAGTAGTGGCTTTCTCAATTTAATCAAATCCCGGTCCAAATCCGAGCGACCACCAACGATCTTGATGACAGAAGAACCCTCCTCACCAAAAGGGGCAGTCAGAAGTCCACCTGTGGACTGTCCCAGGAAGGACACAAAGGCCGCCGAGCACAATGGCAATTCTGAACGGATAGAGGAGATAAAAACACCTGACTCCTTTGAAGAGAGTCAAGGGGAAGAAAT
>11731775718042
ATCCAGCTAGCGGGAGCAGCATCGACTGGGCATATGACAACGGCATCAAATTTGCATTCACATTTGAGTTGAGAGATACCGGGACCTATGGCTTCCTCCTGCCAGCTAACCAGATCATCCCCACTGCAGAGGAGACGTGGCTGGGGCTGAAGACCATCATGGAGCATGTGCGGGACAACCTCTACTAGGCGATGGCTCTGCTCTGTCTACATTTATTTGTACCCACACGTGCACGCACTGAGGCCATTGTTAAAGGAGCTCTTTCCTACCTGTGTGAGTCAGAGCCCTCTGGGTTTGTGG
>117425259076
GAGCAACCGCAGCTTCTAGTATCCAGACTCCAGCGCCGCCCCGGGCGCGGACCCCAACCCCGACCCAGAGCTTCTCCAGCGGCGGCGCAGCGAGCAGGGCTCCCCGCCTTAACTTCCTCCGCGGGGCCCAGCCACCTTCGGGAGTCCGGGTTGCCCACCTGCAAACTCTCCGCCTTCTGCACCTGCCACCCCTGAGCCAGCGCGGGCGCCCGAGCGAGTCATGGCCAACGCGGGGCTGCAGCTGTTGGGCTTCATTCTCGCCTTCCTGGGATGGATCGGCGCCATCGTCAGCACTGCCCT
>11751792828020
TTGCCATCTGCATAGGGGGCAACTTTCTCCGACCCAGCTGTGGCCGCCGCCCCCTCCAGCCTCCTCTGGCTCCTCGCACCCTCCGGCCTGGGTTCGCGCCGGCCGGCCCTCCCCTCCCCCCTCGGCTCTCCTCCTCGCCGTCTTCACCACATTCCCCCCTGGTCAGTGGCGCACGCCGGGGGACGAGCCAGAGGGAGCGGGTCGCGGGGGTGTGCATGCATCTCCCGCCTTCTTCTTGCAGCGCACACTGTACATGGTAGTGAGGGGGCGAGCAAAGGTGGCACCGGCCCCTCGGCTGCT
>1176503323781
ATACTACTATAAAACAGGAATTTTGGAGCGGGTTGACCGAAGGTTAGTGTACAAATTTGGAAAAAATGCACACGGGTGGCAGGAAGACAAGCTATGATCTGCTCCAGGCATCAAGCTCATTTTATGGATTTCTGTCTTTTAAAACAATCAGATTGCAATAGACATTCGAAAGGCTTCATTTTCTTCTCTTTTTTTTTAACCTGCAAACATGCTGATAAAATTTCTCCACATCTCAGCTTACATTTGGATTCAGAGTTGTTGTCTATGGAGGGTGAGAGCAGAAACTCTTAAGAAATCCTT
>1177292126534
CCCCATCCCTTCCCCGGCTCCCCCGGTGTCCGCCATGGCCAAAGCCTACGACCACCTCTTCAAGTTGCTGCTGATCGGGGACTCGGGGGTGGGCAAGACTTGTCTGATCATTCGCTTTGCAGAGGACAACTTCAACAACACTTACATCTCCACCATCGGAATTGATTTCAAGATCCGCACTGTGGATATAGAGGGGAAGAAGATCAAACTACAAGTCTGGGACACAGCTGGCCAAGAGCGGTTCAAGACAATAACTACTGCCTACTACCGTGGAGCCATGGGCATTATCCTAGCATACGA
>1178172214385
AAATGGAAATTCCAGAAAAGTCTGTTGATAACCAAGTTCTAGAAAACAACAGAGGCCAGAGAACATTGCATCAAACCCCTTGTGGCTCAGAACAGAATCGGAAAACAAGAACAAGCTTTGCCACAGATGGTGGCATCTCCCAGAATTCTGGGGCTCCTGTGAGTGACTGGAGCTCTGATGAGGAAGACGGGAGCAAAGGAAGATCCAAGTCCAGATGCACATCCACCCTCTCCAGTCACACATCTGAGGAAGGGGTCCAGTGTAGCAGGATGGGAAGTGAAATGTATCTGACAGCATCTG
>11791055530985
GACGGAACCACTGCACTCCAGGTTCCTTGCTGGGTGCTGAGCGTGGCCTGAGGGACAGGCCCTGGGTCCCGGGATGCCCCTGCCCGAGCCCAGCGAGCAGGAGGGCGAGAGTGTGAAGGCCGGCCAGGAGCCATCCCCCAAGCCAGGCACGGACGTCATCCCGGCAGCCCCCAGGAAGCCCAGGGAGTTCTCCAAACTGGTGCTGCTCACAGCCTCCGACCAAGATGAGGATGGGGTGGGATCCAAGCCCCAGGAAGTGCACTGCGTCCTGTCCCTGGAGATGGCTGGCCCCGCCACCCT
>11801370122579
GAAAACGAATTTGTGCAGGAGAAGGACTTGCCCGCATGGAGCTATTTTTATTTCTAACCACAATTTTACAGAACTTTAACCTGAAATCTGTTGATGATTTAAAGAACCTCAATACTACTGCAGTTACCAAAGGGATTGTTTCTCTGCCACCCTCATACCAGATCTGCTTCATCCCTGTCTGAAGAATGCTAGCCCATCTGGCTGCCGATCTGCTATCACCTGCAACTCTTTTTTTATCAAGGACATTCCCACTATTATGTCTTCTCTGACCTCTCATCAAATCTTCCCATTCACTCAATA
>1181951919622
ATACTTCAGAAGGAAAGAGCTGAGTGAAACTTTAGACTTCAAGAAGGACACAGAAGACCAGGAAAGTCAACATGAGAGTGAACAGGACTTCTCCCAAGGACCTTGTCCCACTGTTCGCCAGAAGCTCTGGAATATCCTGGAGAAACCTGGATCTTCCACAGCTGCCCGTATCTTTGGCGTCATCTCCATTATCTTCGTGGTGGTGTCCATCATTAACATGGCCCTGATGTCAGCTGAGTTAAGCTGGCTGGACCTGCAGCTGCTGGAAATCCTGGAGTATGTGTGCATTAGCTGGTTCAC
>118261655536
TTTTTGCAGGGCACTATGGCAATTTGAATGCTTAGAATTTTAAACCTGAAGAGACACTGTGAATTCTTTTGTTTGGAAGAAGTGAACTGGACTACTTTAAAACTTTTAAGGGTTTTCTATGTTCTTCCTACCTGTTAAACCTCTTCCCTTTCTGTGTGTTTTTATTTTAGCAGATAGTTCAAAGCAATAAAAGATTTCTTTTTTAATTTGAGGTATTACTGCTTTTGGAAAAGTTATTTTATAAATATGTGCATATTGTCATAAAATATTGTATGATTAATTGATTTAAATAATGCTTAG
>11831036825211
GTGTGAGCTCTTTGACCAGAACCTGAAGCTAGCTCTGGAGGTGGCAGAGAAGGCTGGAACTTTTGGACCTGGGTCATAGGCTGAACCTGTTATGGACCCCCAAATTCTGAGAGTTCCTGCAACAAGAATACTGCTGTTGACACTCCAGTGGAAATCCCAGCAGCCTTGTTAGTGCACTTGAAAGTGGGAGAATGCTGACCCTGATGACTTGTACTGATTCCTGAGCCTTAACACTGTGCTCTTTCCTTCTGTATATACCATGGTCTTACTTTCCAACTCTGTACAGATTTATTTATGGAG
>11841730038958
GTTGACTGGAGGCGGAGGTTGCAGTGAGCCGAGATCGCCCCACTGCACTCCAGCCTGGTGACTCCGTCTCAAAAAAAAGGGGAGGGGGGCGGGGGAGAGTTGAAAGCTTAATATGTACTTTGGGGGCTATTAAAGCAAACATTTCGACTAAAGGGGCGAATCCTCGAATTGTGCGATCAAGCACCCGAGAGGAGAGTTGGGGGGGGTCAGGAGGGGTGGGGGCTCCAGGGAAAGCCCGGGGGTCTGGGCCGGGGTCTCGCGGGGCCCTTCCGGAAGGATCGCGGCCCCCGAAGGTGGGCG
>118557523769
GCTTTTTGGGCAAGACGGTCTCTGCGCATCCTGTGACAAGCGGATTCGTGCCTATGAGATGACAATGCGGGTGAAAGACAAAGTGTATCACCTGGAATGTTTCAAATGCGCCGCCTGTCAGAAGCATTTCTGTGTAGGTGACAGATACCTCCTCATCAACTCTGACATAGTGTGCGAACAGGACATCTACGAGTGGACTAAGATCAATGGGATGATATAGGCCCGAGTCCCCGGGCATCTTTGGGGAGGTGTTCACTGAAGACGCCGTCTCCATGGCATCTTCGTCTTCACTCTTAGGCA
>11861291310676
CTATTGCAATTGTCAGGTCTCTTCTGAGGGCAAATCCCACTAATCTCTGAGATTCTTTTGACATTATGACAGGAAATCCATTGTAGCTGGTTTCATTAATCATGTTTTCTATATCATCCACTGTCATATTGTCCTGTGTCAGGACAGCTAAGGGAGGATCATTCCTTCGAGGTCTCATAACGTCAGCAGCCAGGGTGGTATGAGTGAATTCTTCTTTTGCATCCAAGAAAGGGTATCCATTTAATCGGATGTGTGCTTCATAAATGCCTTCCCTGCCAAAGGCATCTCCAACCCATTTAC
>11871042425100
GACACAGGCTGGACTGATCTGGGGAGCCGCGAAGGGCCTGCCTTCACAAAGGGACGTAACGCAAGTACTGCGGGCAGTGTTTGAATATGGCCCTGAACAATGTGTCCCTGTCCTCCGGTGATCAGAGGAGCAGGGTGGCCTACCGCTCTTCCCATGGCGACCTCAGACCGCGGGCGTCAGCGTTGGCGATGGTCTCCGGAGACGGCTTCCTCGTTTCCAGGCCTGAAGCGATTCATCTAGGACCTCGGCAGGCGGTGCGACCAAGCGTTCGGGCCGAGAGCCGTCGAGTGGATGGTGGCG
>11888543682
GTCCATCACATCAATGCCAACTACTTCTTGGACATCACCTCCGTGAAGCCCGAGGAAATCGAGAGCAATCTCTTCAGCTTCTCATCCACCTTTGAAGACCCGTCCACGGCCACCTACATGCAGTTCCTGAAGGAGGGACTCCGGCGTGGCCTGCCCCTCCTCCAGCCCTAGAGTGCCTGGACGGGATCTGATGCACAGGCCCCCACGCCTCAGAGCCAGAGTGGTCCTCAGCCCATTTCAGACTGCAGATGCCGCCCACTCCCACCCCACTCCTAGGCTGCCTTGGAGGGTACAAGATCC
>1189859941318
GGCTCAGGAACACAGCCTCTTCCTCTTTTTTTTCCCCTCCTAGCCCTATTCAGGCAGGAGCTGCTCTTCTGGGGTATCGCGATCCACTTAAGGATGAGGCAGACTTGGTGACAAGCTGGTCTGAGCAGGTATGGGAGCCCCCTGGGGAGACGGAAGAAGGGAGGAAGTTGCCTTCTGCCTGGGGAGGGTTTGAGAGGGAGAGGGAAGCCTAGGGCTCCCACCAAGGCTGATATTGACAGCCAGGGTTTGGGGCTGAAGCCAGGAACCGTCACTCTCTCTGGTTCTTACTGGTAGCCCTCA
>119087746413
GTTCAGGCAGAGGTGAAGAAGATGTGGAGTCGGTGGAACCTCTCCGTGGACTGGAAAAGGACACCGCCATGTGGCAGCCGCAGATGCGGCTCAGTGCTCACCACCGTGACGCACAGCACCAGCAGCCAGTCACAGGTGGCGGCCAGCACACGCATGGTGCTTATCTCTGGCAAAGCTGCCAAGATCGCCAGCAGACAGCCTGACAGCCACATCACTTTACCTGGCTATGTCTGGAGTAACTCAGAGCAGGACTGCCTGCCACACTCTTTCCACGAGGAGACCAAGGAAGATAGTGGGAGG
>119110052896
GTACAGAACTTGACCCTCCGAACACAGCAGACACCAGCGGCAGCAGCCTCGGGCCCCACCCCCACTCAGCCTGTCCTGCCCAGCTTGGCCCTGAAACCCACGCCGGGCGGTAGCCAGCCTCTGCCTACCCCAGCACAGAGCAGAAATACTGCTCAGGCTTCCCCTGCAGGTGCCAAGCCTGGCATAGCTGACAGTGTGATGGAGCCACACAAGAAAGGAGATGGCAACAGCAGTGTGCCAGGGAGCATGGAAGGCCGGGCTGGGCTCAGCCGGACGGTTCCTGCTGTGGCTGCCCACCCC
>1192191954021
ATGCGCTTTCTGAACTGTAGAAAGGGACGGAAGGACCCTTCCAAGTCCATCCTGGATGTTGGTGTAGAAGAAGCTATAAAATTCAGTGGATTTGATGAAAAGATGTTTCTGAAGCGAGGAGGAAAATACATATGGAGTAAGGCTGATCTGAAGCTGGATTGGTAGAGCGGAAAGTGGAACGAGACTTCAACACACCAGTGGGAAAACTCCTAGAGTAACTGCCATTGTCTGCAATACTATCCCGTTGGTATTTCCCAGTGGCTGAAAACCTGATTTTCTGCTGCACGTGGCATCTGATTA
>1193134382654
ATCCCTTTGACTTGAGACTAGTAGGAGGAGACAACCTCTGCTCTGGGCGACTGGAGGTGCTGCACAAGGGCGTATGGGGCTCTGTCTGTGATGACAACTGGGGAGAAAAGGAGGACCAGGTGGTATGCAAGCAACTGGGCTGTGGGAAGTCCCTCTCTCCCTCCTTCAGAGACCGGAAATGCTATGGCCCTGGGGTTGGCCGCATCTGGCTGGATAATGTTCGTTGCTCAGGGGAGGAGCAGTCCCTGGAGCAGTGCCAGCACAGATTTTGGGGGTTTCACGACTGCACCCACCAGGAAG
>11941743122963
GACAGCAACCCCTTTGATGCCACTGCAGGGTATCGTAGTCTGACCTATGAAGAGGTTCTACAGGAGCTGGTGAAACACAAAGAACTCCTTAGGAGGAAAGACACCCACATCCGGGAACTCGAGGACTACATCGACAACCTCCTTGTAAGGGTAATGGAAGAAACGCCCAGTATTCTCAGAGTGCCGTATGAACCATCCAGGAAAGCTGGCAAATTCTCTAACAGTTAATAAAGCCAATTGTATTGTATTGATAATTGGACAAAGAGAGAGAAAGAAAGAAGGAAGGAAGGAAAAACTTGT
>1195206545320
ATGGTAGCTGAGGTTGATTCAATGCCGGCTGCCTCTTCTGTGAAGAAGCCATTTGTTCTCAGGAGCAAGATGGGCAAGTGGTGCCGCCACTGCTTCCCCTGCTGCAGGGGGAGCGGCAAGAGCAACGTGGGCACTTCTGGAGACCAGGACGACTCCACTATGAAGACACTCAGGAGCAAGATGGGCAAGTGGTGCTGCCACTGCTTCCCCTGCTGCAGGGGGAGCGGCAAGAGCAACGTGGGTGCTTGGGGAGACTACGACGACAGCGCCTTCGTGGAGCCGAGATACCACGTCCGTCGA
>11961860235030
GGCTTAAAAGACAACCTTCTTGCTTCTGGGACATCCAGCCTGACAGCCACCAAACAGTTGCATCGTCCAAGAATCACGAGAATCTGCCTCAGGGACTTGATATTTTGTATGGAACAGGAACGGGAGATGAAGTATTCTCGAGCTCTATACCTGGCCCTTCTGAAGTGACCACTCCACTCTTCCATCCAGATCCTTGCTATTTACTGCCAAAGAAGACACAAAGCATTGTTGCACTGTCCTGAAATTTCAATTTCTGGAAAATAATCACCAACATGAAAGAGCATTGTTTACAGTTAGAAA
>1197207633342
GGAATCAACCCACTGTCCTGGAGACGGCGGAAGCATTCCACCCAGGGAAGAACAAATGGGAGATCCTCCCTGCCATGCCCACACCCCGCTGTGCCTGCTCCAGCATAGTCGTCAAGAACTGCCTCCTCGCCGTGGGAGGTGTCAACCAGGGTCTGAGTGACGCAGTGGAGGCCCTGTGTGTCTCTGACTCCTAGCTGTCTCTGGGCTCAGTACCTTTGCCCTGGACCATATCACTTCACTCTTAACATGAGGAATGATCTTGTCCAAGCAGTCGGGGCTACTTCCAAGAATGTCAGCTCC
>11981474528228
GCTGGCTCTTCCCAAGGGGCCTCTTCTGGGCTCTCTGTAGTTAAAGTTCTGAGTGCCAGTGAAGTGGCAGCTTTGTCATCACCAGCAAGCTCTGCTCCTCATTCGGGGGGAAAGACAGGAATGGAGGAAAACCGCAGATTGGAACACCAGAAGAAGCAAGAGAAAGCAAATCGGATTGTAGCAGAGGCCATTGCGAGAGCCCGTGCCCGCGGTGAGCAGAACATACCTCGAGTCTTAAATGAGGACGAGTTGCCCAGCGTTCGGCCAGAGGAGGAAGGCGAGAAGAAACGCAGGAAGAAG
>11991270622620
GCAGCCTCGGCCGCCGGGCAAGTAGCTCCGAGCGGCTGCTTCCCGGTTGCCTCGACGAAGACAGGGGGCGCCGCGCTCCGCTTGCTCCGCGCCTGAGCCATGCCCAGCAGCCCTGTGTAACCACCGAGTCCCGGCCGGAGCCGACCGACCCAGTGTGCGCCGTCTTTCGGCCGAGCTGAGCTTTCGTGCACGCAACTCCCTCTGCCCCAGCCGGCCCCGCGCCACCATGCCCCGGGCGACTGCACTTGGGGCCCTGGTGTCACTGCTGCTGCTGCTGCCGCTGCCTCGCGGCGCCGGGGG
>1200181094353
GAAAAATATTTAATGAAATGCAAAGACTTATAAATGAAGATCCAGGAAGTTGGTTGAATGCCATTTCAATTTGGAAAAATCTTCTTGAACTTGATGCAAAAAAGGAAAAACTTTCTCAGAGAGATGATAACCAACTAAAAAGAAAAGTGGGAGAAAATGAAATCATTGCAAAGAAATTAAAAATAGAACAAATGCAAAAGATAGAAGAGAATAGGGACTGCCAGCTGGAAAAACAAATAAAAGAAGAAACTCTGGAGCAAAGAGATTTTACCACTAAAAGCGAAAAGTTTCAAGAAGAAG
>12012392225725
CCTGTCCAGGGGGCTGAGCCCCACCCCCAAATCCCTGGGGCATCCAGAAGATTCCTGACTGGTCAAGAACCAGAGGCAAAAGAGACCTGGAAGTCCCAGCATGGGGACCAGAACCCCCCAGCCAGCCTCATAGTTGGGAAAGTAGCCAGCTTGCCTGCCCCATCAATTGCAGGGATGCTTAAGGAAGGCCCCGCCCAGTATGAAAGCTGAGGATTGCCTCTGCTGACCCTCAGTCTCCTCCCCTGCCCTCTACATCTGCCCTCAGCTGGGTCCATCATGCAATGCTGAGCACTGGGGTGA
>120231812957
GTAGAACCTCTGCTAGCCAGACAACTATATTATTTTGCTCAACAAAACAGTGGACATTTCCTGAGGGGCTACGATTTACCAGAACACATCAGCAATCCAGAAGATTACCACAGATCTATCCGCCATTCCTCTATTCAAGAATGAAAAATGTCAAGATGAGTGGTTTTCTTTTTCCTTTTTTTTTTTTTTTTTTTGATACGGGGATACGGGGTCTTGCTCTGTCTCCCAGGCTGGAGTGCAGTGACACAATCTCAGCTCACTGTGACCTCCGCCTCCTGGGTTCAAGAGACTCTCCTGCCT
>12036958679
ACACCAAATCTGGCTGAATGAAATAAATTGGTGATAAGTGGAAAAAAGAGAAAAACCAATGATTCATAACAATGTATGTGAAAGTGTAAAATAGAATGTTACTTTGGAATGACTATAAACATTAAAAGAAGACTGGAAGCATACAACTTTGTACATTTGTGGGGGAAAACTATTAATTTTTTGCAAATGGAAAGATCAACAGACTATATAATGATACATGACTGACACTTGTACACTAGGTAATAAAACTGATTCATACAGTCTAATGATATCACCGCTGTTAGGGTTTTATAAAACTGC
>1204164889694
GAGCATCCTGGGGCAGGAGGTCCACTTTGTTTCCCAGCACGATCAGCTGCTTGGGGCCCACCAGCGCGGGCAAGTCGGGCAGCAGGGCGTCGGGCAGGTCCAGCAGGTCCACCATGTAGAGCACCAGGGAGGGGCCGGGCCGCCGCAACGCGGCGCTCACCAGCTCCAGGTACTGCTCGCGGCTCACCTGCAGGCGTAGAGCGCGCCGGTGGTGCGACAGCAGCCAGCAGCGCTGGCACACGGTCCGTGCCAGCCCGCCGTCTGCCTCCGCCGTGCGGAGGAACTTCTCTCGGGGCAGGT
>12051199325699
GTCCGGGTTTGGTAATCACGTCCCCCTCAGGCTCTCTTGTGACCACAGCATCATCAGCTCAGACCTTCCCCATTTCGGCTCCCATGATTGTCTCAGCTCTTCCCCCTGGCTCACAAGCCCTGCAGGTTGTCCCTGACCTCTCCAAGAAGGTAGCATCGACCCTAACCGAGGAAGGAGGCGGAGGTGGTGGTGGAGGTGGCAGTGTGGCTCCTAAGCCACCCCGGGGCCGGAAGAAGAAGCGGATGCTGGAATCAGGGCTGCCCGAGATGAATGACCCTTATGTCCTCTCCCCTGAGGATG
>120638275511
ATAAAGGAATATTTGTTATCCAAAGTGAGAGTCTCAAGAAATGCATTCAAGCAGGTAAATCGGTTCTGACCCTGGAGAACTGCAAGCAAGCAAACAAGCACATGCTGTGGAAATGGGTTTCAAACCATGGCCTCTTTAACATAGGAGGCAGTGGTTGCCTGGGCCTGAATTTCTCCGCCCCAGAGCAGCCATTAAGCTTATATGAATGTGACTCCACCCTCGTTTCCTTACGGTGGCGCTGTAACAGGAAGATGATCACAGGCCCGCTGCAGTACTCTGTCCAGGTGGCGCATGACAACA
>1207645239193
CATCTGAAAGCAGGTGAATTTCCCCAGCCTGATTTTCCAGATGACTACAATTTGGGAGACATTTTCCTAGGAGTGGAGTATATCTTCCATCAGTGTAAAGAAAATGAAGATTACAATGACGTCCTGACTGTAAGCGGGGATGCTGAAATCATATAACCTGGCTCATGGAACATGGGCCTTGCAAAGGGGTCAAGATCACAACCCTGCATCCATGTGTGTCCGTGGGTACCGTAAGGGCTACTGGGGGAAGAACCTGTAAGCAGGGTGTGAGGAGCACCCAGGCTGGGTAGGGACTGCATG
>12082149012562
AATTTTCCAAGAAGTGCTCTGAAAGGTGGAAGACAATGTCCGGGAAAGAGAAGTCTAAATTTGATGAAATGGCAAAGACGGATAAAGTGCACTGTGATCGGGAAATGAAGGGACCAGCTAAGGGAGGCAAGAAGAAGAAGGATCCTAGTGCCCCCAAAAGGCCACCATCTGGATTCTTCCTGTTCTCTTCGGAAATCCGCCCCAAGATCAAATCCACAAACCCTGGCATCTCTATTGGAGATGTGGCAAAAAAGCTGGGTGAGATGTGGAATAACTTAAATGACAGTGAAAAGCAGCCTT
>1209241338437
CTCCATCTTTCTAGTCCCCACCTTCCCCGGTGCAGACACCCGGCGAAGCCCACCCGGTTTTCCCAGCGGCATTTCCGATGACAGCTTCGGGGCTACGTGTCCTGTGCTGTCGGAGACGCACAGGAAGCAAAGTTTGTGAGAAGCCTTGGGGGCGACTTTGCCTTGGGCACCCGCATTTGTGCGTCTGCGAGGTGCCTCGGTGTGCGCGGAGCTAGTTTCCCAGTTTCCCGGGCCCCTCCCTTCTCCGAGCCCCTCTAGCGATTTGTTTAGGAAAAGTGATGACATGAACTAGTAGTGGAG
>12102482940946
GCCAGTGGAAGATCTTCACCGAAGGAGAAGCTCAGATCAGCCAGATGTGTTCAAGTCGTGTATGCAGAACAGAGCTTGAAGATTTAGTCAAGGTTTTGTACCTGGAGAGATCTGAAAAGGGCCACTGTTAGGCAAGACAGACAGTATTGGATAGGGTAAAGCAAGAAAACTCAAGCTGCAGCTGGACTGCAGGCTTATTTTGCTTAAGTCAACAGTGCCCTAAAACTCCAAACTCAAATGCAGTCAATTATTCACGCCATGCACAGCATAATTTGCTCCTTTGTGTGGAGTGGTGTGTCA
>1211609129456
TTATCAATGCCATCGTGGACCCCAGTGGGAGCCTGGACCTGCTCACAGGAAACAGGAGCTTGGCCAGCTCTGCACAGCCGGGGCTGGGGAAGGGCCGCGTGGCTGCCCAGAGCCCACCCTCACCCGCCTCAGCCGAGGCCCTGCTGCCAGCCCTGCCCCTGAGGAATTTCCCACAGCGGGCCAGCTGTGGGCCTCCCAGCCTCCCGGACCCCACCTTCCTCCCTGATGCCGAGAGGTTCCTGATCTAGGCCCCAGACCTGGCCAGGCCAGCCTCCCTGTGCGTGTGCGTCTCTGCCTTCC
>12121929312508
GAGAGCGCGGCTGTGCCTTCTGCGGGGGCCTGGGTCATCGGATCACTGACTGCCCCAAACTCGAGGCTATGCAGACCAAGCAGGTCAGCAACATCGGTCGCAAGGACTACCTGGCCCACAGCTCCATGGACTTCTGAGCCGACAGTCTTCCCTTCTCTCCAAGAGGCCTCAGTCCCCAAGACTGCCACCAGTCTACACATACAGCAGCCCCCTGGACAGAATCAGCATTTCAGCTCAGCTGGCCTGGGATGGGCCAGGCTGGTCCTGGCTGCCTGTTCCCTGTGCTCTTCAGAATTACTG
>12131310225316
GAAGAGAGACATCATGCAGAATATTGTACAGATTTTGGAATCGGTACAGTTGAAATGGGAACTTTTTCAGAGCTGGACAGACTTTTCAAGGCTCCATCTTTCTAATAAACTGGCCATTTTTGGAATTGGTTATAACACCCGTTGGAAAGAGGATATCCGTTACCATTATGCTGAGATCAGCTCCCAGGTGCCCCTTGGCAAGCGACTTCGGGAGTACTTCAACTCTGAGAAGCCTGAAGGACGGATCATTATGACCCGAGTGCAGAAAATGAACTGGAAAAATGTTTACTACAAATTTTT
>1214307826529
ACCAGGTGCCTTTCTCCGTGAGCGTGTCCCAGTTGCGGGCCTTGGATGGAGGGAACAAGCACTTCCTGAGAAATCAGCCTCTGACCTTTGCCCTCCAGCTCCATGACCCCAGTGGCTATCTGGCTGAAGCTGACCTCTCCTACACCTGGGACTTTGGAGACAGTAGTGGAACCCTGATCTCTCGGGCACTTGTGGTCACTCATACTTACCTGGAGCCTGGCCCAGTCACTGCCCAGGTGGTCCTGCAGGCTGCCATTCCTCTCACCTCCTGTGGCTCCTCCCCAGTTCCAGGCACCACAG
>12151616728618
AGATTTCCTGAGCAAGCAGTGGTCATGAGTCTGGGAGGAGTGGAAATCTTCAATGAAGACTTGGCCCAAACACCACCTGTGATGTATATTGTTCTAATGTAAAATTGTACTGGGCTGGTCGGATGAGCTGAGGCCATTGACTTCTCTACAAATCACTTGCCATTTTAACAACAGAAAGTACGAATGTTAGGCAGTATGGAATGTTCTTATTTAGCTTATCATAATCTACTTTGTAAAACATGCTGAAACCTCACTGTGGAGAACCAGAATTTGGTAAAATCTAGATCCTATCTAAAAATA
>121676501836
GTTTTTACCACCTCATACCCAAGCTTACAGCAGGAAAGGTTCTTTAAACTTGTGTTGGTTAATGAGGTGTCCCAACAAGTGGAAAGCTTAAGAGTGAGCCACCTGCCAAGGCGGAAAGAACAGGCTGGGGAACGGGGTGATAAGCCCAAAGACATTGGTGGCTCAAAGGCCCCTGTCCCATGCTTTGGACCAGTCTTCACAGAGGTTGAGAAGGCCAAGATAGAGAACTCTCCCACACCCTTCTGTGTTGGAGATAAATTTTTCGTACCTCTGCAGAGACTCCTTGCGTATCCCAAGTTG
>121787113853
TGCCCCAACCAGTCTTCAGGAGGAAGAGATGCCCATGAAGCAGGTCCAGAACTAAGTGGGAGTGGAGGCAGGCCCTCCACAGAAGCTCTGCAGCAGGGGCTGGGAGAGCAGAAGGGCAGGCCCTGCAACTCAGGCTGGGAGTATCGAACCCTCTGCCTAGGGCCGGAGTTGCTGCCAGTACCCGCTCCCTCTGCTCATCCATCCTTGATTATTTGGCTTCTAGGAACAGTTGACTTCCCAGAATGCAGTGGGCTGCTGGGCACCCCTCTCACGGTTGGGGAGGATTCTGTAAATAAAGGT
>121869010904
GGCACGACCAGCCGCGCCGGCCACCTGGCGGGGCCCGAGCCCGCGCCGCCGCCGCCGCCGCCGCCGCGGGAGCCGTTCGCGCCCAGCCTGGGCAGCGCCTTCCACCTGCCCGACGCGCCGCCCGCCGCCGCCGCCGCCGCGCTCTACTACTCCAGCTCCACGCTGCCCGCGCCGCCGCGCGGGGGCTCCCCGCTGGCCGCGCCCCAGGGCGGTTCGCCCACCAAGCTGCAGCGCGGCGGCTCGGCCCCCGAGGGCGCCACCTACGCCGCGCCGCGCGGCTCCTCGCCCAAGCAGTCGCCC
>12191767015044
GGGCCTTTGGAAATTTATCAAGGAATTTGTAAAATCAGAGGAAACAGAAGATAACGCTCAAGTGGCTGAACAAATGGCCAGTGGAAATTCTTAACTTCCATGTATGTAGCATGGATATTTGCAGATGCATATACATTCATAAAGATACATTTCATTTCATCAGCTTTAATCTCTAGTAAAATTAATGTGGTATATGTATCCTACTCAGGATACTGAAATACACACATGCGTACACATGATTAGTTTCTGTTGCATACATATTTACAACAATACTAGTTCTTAACGTATGTTTTACTTTCA
>122085416951
AGGTTGAAGGCTGCATTGACTCACCACCCTGCTGCCATGTCAAATGGGAACATGAACACCATGGGACACATGATGGAGATGATGGGCTCCCGGCAGGACCAGACGCCACACCATCACATGCACTCGCACCCGCATCAGCACCAGACACTGCCACCCCATCACCCTTACCCACACCAGCACCAGCACCCAGCACACCATCCTCACCCTCAACCCCATCACCAGCAGAACCATCCACATCACCACTCCCATTCCCACCTTCATGCACACCCAGCACATCACCAGACCTCGCCACATCCGCCC
>12212072936544
GTGGGAGCAGCCAGGCCAGGCCGCCCTCTCTGAGGAGCTCTGCCAGGGCCTGTCCCTGCCCCAGTGGCGGCTGCGCTGGGTTCAGGCCCAGGGGGCCCTGCAGAAGCTGTGCAGCTGAAGAGAGGGTTCAAACGGAAGCCGAGAACTTGACACTGTTCACCCCAACACCTCACCTCCCCCAGGACATTTGGAAGAAAGCAGCGCCAGGATTCCTCGGCAGTCGTCCCCACCCGCACCTGCAGTCCCCTCATGTGCTGTTCTGCTGCCCCACTCAGCTCCTGGACCCTGTCCTTTCATCCC
>122289217661
TTGTGTGGTCGGGACACAGGCTCACCCTCAATGCCTGGTCCCCTGCAGCCAACCTCCCAAACTGGCCCAGATGTGCAGCCCAGCCACCAGCTTAGGGCCTCGGGTGCCTTGGAAGAGGACTCAGTCTGCTGTGTGGAGGAGGAGGAAGAGGAGGAGGAGGAAGCAGTGGTGACAGAAGACAGGGATGCAGCCTTGGGAGGCCCCAGGGAGCATGCCCTGGACTGGGACTCTGGCTTCTCGGAGGTGTCAGGCAGCACATGGCGAGAGGAAGAACTGCCTGTATCCCAGCGCCCAGCACCC
>1223106110586
GTATTGCAGATTCCGTTTCTTCTATATTTGTGTGACATGTTGGGCAGATCAAGAGACAGCTACAAAAATGAAGGTTTTCATAATGCAATGTAACATAGTACTTCAAAGTATTATTCAACTTCAAGTTTCAGCAACTACCTACAAAAGATTCTAAGGCCTAGTAGTATTTAAACTAAGTTTCAGAATGTTCCCTTCTTGTAGAGAGATGGACAACCAAAGTCAGTGGGACAAACTCCAGCACAGAAGCCTGCGAGGAAGCCTATGGAATAGTTTCCTGTCCTGAGACGAAATTCAGATTAG
>12242098037075
CCCAGACCTGGGATGGCGGATTCGTGCAGGAACCTCACCTACGTGCGGGGCTCGGTGGGGCCGGCCACCAGCACCCTGATGTTCGTGGCCGGTGTGGTGGGCAACGGGCTGGCCCTGGGCATCCTGAGCGCACGGCGACCGGCGCGCCCCTCGGCCTTCGCGGTGCTGGTGACCGGACTGGCGGCCACCGACCTGCTGGGCACCAGCTTCCTGAGCCCGGCCGTGTTCGTGGCCTATGCGCGCAACAGCTCCCTGCTGGGCCTGGCCCGAGGCGGCCCCGCCCTGTGCGATGCCTTCGCC
>12251374224589
GTTACTGTCCCGCGAACCCACATCCCTACAAAGCAGGAAAGTATGCTTGGGAGAGGCCAAGTGAGTGGGGAATCAGCCCAAAGCCAGGCGTCCAGGGTCTCCCTCACCTGAAGCTGACTTTTTCCCCACCTTGGACAGAGGGCGGGAGATGCCATCCCCACTGAACCCAGTGCTTTCACCAGCCATATTAGCTCCCACTCACCCCCCGTCGTGGAAGCCTCGGCCGTCACACCTGCAGGGCCGGGGCGTGCATGGCCTCAGGGATGGCCTGTTCAGCTGCTGGGTGACTCGGGTCCAGGT
>1226793630688
GCCGTACTGCCTTTTTTCCCCTCTTTCATTCTTTCTCTCCGTCTTTTTCTCCCCCCTCTGCGCACGAAGGATGTGCTTCTAGGTGGTGATCTGCCCTCCTCTCTCTCTTTTATCATTTCTCCCCCGCCGCCGGCGAGTTGACTCTTTCCCTATGTGTGTGAGGCGGCGGCGGCAGCAGCAGCAGCAGCGGCTCCGGCGGCGGCAGCAGCGGCAGCAGCGACTTCAGCGGCGGCGGCGGCGCTAGACGCAGCGGCTCCGGGCCCGACCCGGCGGCTTCGGCGGCGGCTCCGGCGGCAGCGG
>122749871450
TTCCAGAAGAAAACAGTTCCACGTTGCTTGAAATTGAAAATCAAGATAAAAATGTTCACAATTAAGCTCCTTCTTTTTATTGTTCCTCTAGTTATTTCCTCCAGAATTGATCAAGACAATTCATCATTTGATTCTCTATCTCCAGAGCCAAAATCAAGATTTGCTATGTTAGACGATGTAAAAATTTTAGCCAATGGCCTCCTTCAGTTGGGACATGGTCTTAAAGACTTTGTCCATAAGACGAAGGGCCAAATTAATGACATATTTCAAAAACTCAACATATTTGATCAGTCTTTTTAT
>1228544623235
GGCTTCCGGCCCATCGCCAAGCCGGCCTACAGCCCAGCCTCCTGGTCCTCCCGCTCCGCCGTGGATCTGAGCTGCAGTCGGAGGCTGAGTTCAGCCCACAACGGGGGCAGCGCCTTTGGGGCCGCTGGGTACGGGGGTGCCCAGCCCACCCCTCCCATGCCCACCAGGCCCGTGTCCTTCCATGAGCGCGGTGGGGTTGGGAGCCGGGCCGACTATGACACACTCTCCCTGCGCTCGCTGCGGCTGGGGCCCGGGGGCCTGGACGACCGCTACAGCCTGGTGTCTGAGCAGCTGGAGCCC
>12292132338471
AAACGCGGGCGGGCGGGCCCGCAGTCCTGCAGTTGCAGTCGTGTTCTCCGAGTTCCTGTCTCTCTGCCAACGCCGCCCGGATGGCTTCCCAAAACCGCGACCCAGCCGCCACTAGCGTCGCCGCCGCCCGTAAAGGAGCTGAGCCGAGCGGGGGCGCCGCCCGGGGTCCGGTGGGCAAAAGGTGAGTGATGCGGCCTACCACTCGCCGGGCCTGCCATGCCCTAGGCATTGGTACCCAGAGCAAAGATTTCTAGGACCACCCCCCGCCGCCACCTCCTGGAGCGGGAGATCTGCGGGTGC
>1230244601514
AACATTACTACTGGATGGAAATCCATTCCGAGTTCCTCGAGCAGCCATATTAATGAAAGGAACAGCTGCTATACTTGAATATTTGAGAGACCGAATTCCTACTTAACATGGAGTTGCTTTATAACCCTTGTCATGTATTATTAACCCTGGTTAATTCTAAGGAGGATGTAACATTTGTTTTAGTATCATCTTAAAAGGTGATTATTGTAATTGATCTTGTAGTTTCCCAGTATCACCTACCTGTTGGTATAATTAGCCTGGGCCATATTCACTGCCAGTAAATATTTTTACATTTTTATT
>1231528128417
GAGTACCTGAAGGGCCTCTGCAGCCCAGAACTGCAGGATGAAATCCACTACCCGCCCAAACTGCACTGCATCTTTCTGGGAGCCCAGGGCTTCTTCCTTGACTGCCTGGCCTGGAGCACGTCAGCCCATCTGGTGCCCAGGGCGCCAGGCTCACTGATGATCAGTGGCCTGACTGAAGCCTTTGTCATGGCTCAGAGCCGGGTAGAAGAGCTGGCAGAGCGGCTGAGCTGGGACTTCACGCCAGGACCATCTTCCGGAGCCTCTCAGTGTACTGGAGTGCTGAGAGACTTCTCTGCCCTG
>12321872437683
GTTGTGGCCATGGAACAGAGGATGAAGAGACACCTTCTGACCAGAATGTTTCTGTAGGAGTGTCACAGTCAAAGGCAGGTTCATCCACACAGAAGACTCAATCCTGTGAGATGTGTGTCCCAGTCCTGAAAGATATTTTGCATCTAGCTGATCTCCCTGGGCAGAAACCATACTTGGTTGGAGAATGTACAAACCATCACCAGCACCAGAAGCATCACAGTGCAAAGAAATCCTTGAAGAGGGACATGGACAGAGCCTCATATGTGAAGTGCTGCCTATTCTGTATGTCATTGAAGCCCT
>12331966727421
CAGCCTCCATCTACTACAACATTTGTGCTGAATCAAATAAATCATCTTCCACCCTTGGGATCTACAATTGTAATGACTAAAACACCACCTGTAACAACCAACAGGCAAACCATCACTTTAACTAAGTTTATCCAGACTACTGCAAGCACACGCCCGTCAGTCTCAGCACCAACAGTACGAAATGCCATGACCTCTGCACCTTCAAAAGACCAAGTTCAGCTTAAAGATCTACTGAAAAATAATAGTCTTAATGAACTGATGAAACTAAAGCCACCTGCTAATATTGCTCAGCCAGTAGCA
>1234801840304
GTCTGGTTCCAGAACCGTCGGGCCAAGTGGCGCAAGCGGGAGAAGGCAGGCGCGCAGACCCACCCCCCTGGGCTGCCCTTCCCGGGGCCGCTCTCCGCCACCCACCCGCTCAGCCCCTACCTGGACGCCAGCCCCTTCCCTCCGCACCACCCGGCGCTCGACTCCGCTTGGACTGCCGCTGCCGCCGCCGCCGCCGCCGCCTTCCCGAGCCTACCTCCGCCTCCGGGCTCGGCCAGCCTGCCGCCCAGCGGGGCGCCGCTGGGCCTGAGCACTTTCCTCGGAGCGGCAGTGTTCCGACAC
>12351641332501
GCAGTGCCGCCTTTTTTTTTTTTTTGCATCCCATTTTTTTAAATTTGCAATTTTATATTTTGCAAATATTTTGAGAGACATTGATTTTTCTCCCCGTGCTCCCCCGTTCTTCCCTGCGGAGTGCGCTGCGCCGCCCAGCCCTGTCGCCCCCCGGAGGTGATCCCTCCCTCCTGCCTGCCCGCCAGCCTGACCTGTGCCCGGCTCGCGGGCCGCAGCCTCGGCCCCGGCGCGCCCCCGGCAGCTCTCGGCGCGATGAGCATAGAGACGCTACTGGAGGCGGCCCGCTTCCTGGAATGGCAA
>12361388120273
TGTGACTACTCTGGCTGGAGCCCAGCAGGAGCTTCTGAACATGAAGCTATGGACCATCCACGAGCTGCTGCAAGATAGCAAGCCGGACAAGGATATGGAGGCTTCAGAACCAGGTGAAGGCTCGGGAGGCGAGTCTGCTGGAGGTGGAGACAAAGTCTCTGAAACTGGAACATTCCTGATCTCTCCCCACACAGAGGCCAGCAGACCTCTTCCTGAGGACTTCTGTTTAAAGGAGGACGAGGAGGAGATTGGTGACAGTCAGGCCTGGGAGGAGCCCACAAACTGGAGCACAGAGACATG
>12371962139348
GAGCATGCCTTTGAGAGCAGTCAGAAATATAAGGAAGGAAAATTCATCATTGAGCTTGCTCATATGATCAAAGACAATGGCTGGGAGTAATGTGCGAACTTTCCCTTCTCCTTTGAATGCTGTTTTGTGAAAGAAACTGTGAATGTAATGGAAACGTAGGAGCATCTGGTGACAGCCTTTCTTGCCCTCTGACCTCAAAGGCTAGCTGCGCATAGCTCTTGACACTCTCGGCCATCTCTGTGGGTAAGGTGTCCCTCGGATCTGTCCTCTTCGTGTACACAGTTGTTTCTGAAAATTTTC
>12381324339053
GTGGTGTTGGAATTACCTGTTGGATTTTAGTCTGTAACAAAGTTGTCGCTATTGTGCTTCATCCGTTCAGCTGAACAGGAGGATGGATACAGCCGCGAGGCTAAAAAACGGATTTCCTCTTCCTAGCTTAAAATCTGATTTACACTGTTTTGTTTTTTAAGAAACAAAAGTGCATAGTTTAGATTTTTTTTTTGTTGAATATGTTTGTTCTTGGACTTTATGAGAGAGTCTTATAAGAATCACGATTTTCTACACCTGTCATTGAGCCAAGAAAGTCCAGTTTATGACACGTATGTACTA
>12392440628726
GTTTGTAACCAGATTCATCGACTTGGATGGCCTATCATGTATCCTCAACTTTCTAAAGACCATGGACTACGAGACCTCAGAGTCTCGAATACATACTTCTCTCATTGGCTGTATAAAGGCGTTAATGAACAACTCTCAAGGCCGGGCTCACGTCCTGGCTCATTCTGAGAGTATTAATGTAATTGCTCAGAGTCTGAGCACAGAGAACATTAAAACGAAGGTGGCCGTGCTGGAAATCTTGGGCGCCGTGTGCCTGGTTCCCGGGGGCCACAAGAAGGTTCTGCAGGCCATGCTGCACTA
>1240582134167
CCCAGTCAAATTTTCTCCTGGGGATTTCTGGGGAAGAGGTGCTTCGGCCAGCACAGCAAATCCTCAGACACCTGTGGAATACCCAATGGAAACAAGTGGCATAGAGCAGATGGATGTGACAATGAGTGGGGAAGCATCGGCACCACTTCCAATACGACAGCCGAACTCTGGGCCATACAAAAAACAAGCTTTTCCCATGATCTCCAAACGGCCAGAGCACCTGCGTATGAATCTATGACAGAGCAATGCTTTTAATGAATTTAAGGCAAAAAAGGTGGAGAGGGAGATGTGTGAGCATCC
>12411196520325
GATGATGGAGATAGCCAAAGCCATGAGGCTGAAGATCTCCAAAAGAAGGGTGTCTGTGGCCGCCGGCAGTGAAGAAGATCACAAGCTGGGCACCCTGTCCCTCCCGCTGCCTCCAGCCCAGACCTCAGACCGCCTGGCAAAGCGGAGGAAGATTACCTAGACGCATGCTTTCCAGACAGGGCGTTTTGGCTGCATCACAGCCACTGGCTGGTCCTATTCATTTCCATTTTTATGTATGTTTTGAAAAGAAAAGGTCCGGGGATGGTGGCTCACACCTGAAATCCCAGCACTTTGGGAGGC
>12421958420983
GCCAGACCTTCTGAAAGTGGTACGGGAACTGCTTCTGGGACAACTATTCTTGACAGAGCAGGAAGTTTCTGGAGAACACCTTGATGGTAAAACTGAGAAGACACCTAAGCAAAAAGGTGAACTTGTACATTTTGTCCAAACCAACTCATTTTCCAAGCCACATGATGAACTGAAGTTGTCTTGTGAGGCCCAGCTAGTAAAGGCAGGCGAAGTGCCCAAGGTAGGACTGAAAGATGCCTCAGTGCAGACTGTGGCCACGGAGGGCGACCTGCTGAGATTCAAGCATGAAGCAACAAGAGA
>1243231959897
CTTCCGTCGGCCATTTTAGGTGGTCCGCGGCGGCGCCATTAAAGCGAGGAGGAGGCGAGAGCGGCCGCCGCTGGTGCTTATTCTTTTTTAGTGCAGCGGGAGAGAGCGGGAGTGTGCGCCGCGCGAGAGTGGGAGGCGAAGGGGGCAGGCCAGGGAGAGGCGCAGGAGCCTTTGCAGCCACGCGCGCGCCTTCCCTGTCTTGTGTGCTTCGCGAGGTAGAGCGGGCGCGCGGCAGCGGCGGGGATTACTTTGCTGCTAGTTTCGGTTCGCGGCAGCGGCGGGTGTAGTCTCGGCGGCAGC
>1244691931964
GCACCCACTACCTGCGGGGCGTGAACAACGCGCGCCAGCCGTGGCACAACGCGGAGGGCCGGCTGCGGTACGGGCTGCGGCCGGCGAACCCCACGGAGGAGGGCCTGGCCAGCCTGCACAGCGTGCTGTTCCGCAAGCAGCCGTTCCTGTGGCGCGCTGCACTGCTCTACTACACCATCCACCGCGCCGCGCGCATGTCCTTCCGTCAGCTCTTCCAGGACCTGGAGCGCTACGTGCAGGACGCCGATGTGCGCTGGGAGTACTGCGTGCGCGCCAAGCGCGGCCAGACCGACACCTCGC
>1245298516727
ATATCCCGCCCAGGTACCCGTTCCAAGCCCTGCCACCGCACTACGGGAGGCCCTACCCTTTCCTGCTGCAGCCCACGGCCGCCGCCGACGCGGACGGCTTGGCCCCTGATGTGCCGCTCCCGGCTGATGGGCCCGAGCGCCTGGCACTCTCACCCGAAGACAAGCCCATCCGCTTGTCCCCCTCCAAGATCACAGAGCCGCTGCGGGAGGGCCCGGAGGAAGAACCGCTGGCTGAGCGGGAGGTGAAGGCAGAGGTGGAGGACATGGACGAGGGCCCCACAGAGCTGCCGCCTCTGGAGT
>1246213952787
CCCCATGATCCAGACAGTCAGAAGAAACTCAGAAAGAAGTCTATCACAAAGACTGTACAACAAGCACGAAGTCCAACCATAATTCCAAGCTCCCCAGCTGCCAACCTCAATTCCCCAGATGAACTCCAAAGCTCACACCCCTCTGCAGGTCATACTCCAGGTCCCCAAAGACCAGCCAAATCCTAAGAGCCCACCTGGAAGTCCACGTATGCTAGAACTCTGGGCAGGGCCTAATCTAGCTGAGGTCCAGAAATACAAACCTGGAACTTCATATGGACCAAGTGGCCACACACTGAAAAA
>124779237855
GTATGAAATCACCAGAAGAACAACTGGTGTGTGTGCCACCACAGGAGGCCTTTCCTAACGACCCCCGGGTAATAAATAGACAGAGAAGTTCTGATTACCAGTTTCCATCCTCTCCATTTACAGACACACTAAAGGGCACCACTGAGGATGACGTGTTGACAGGTCAGGTGGAGGAGCAGTGTGTGCCAGCAGCAGAGGCAGAGCCGCCTGCAGTGAGCGAAACCACAGAGAGGACAGTGTTAGGAGAGTACAATCTCTTTTCTAGGAAGATAGAAGAGATTTTGAAGCAAAAGAATGTTT
>12482144641136
ATGCTACTATCATTCACGATGGCCATGAGGAGAAGATGGAAAATGGTCAGATCACACCTGATGGCTTCCTGTCAAAATCTGCTCCATCAGAGCTTATAAATATGACAGGAGATCTTATGCCACCCAACCAAGTGGATTCTCTGTCTGACGACTTCACAAGTCTCAGCAAAGATGGGCTGATTCAAAAACCTGGTAGTAACGCATTTGTAGGAGGAGCCAAAAACTGCAGTCTCTCCGTAGATGACCAAAAAGACCCAGTAGCATCTACTTTGGGAGCTATGCCAAATACATTACAAATCA
>12492358017710
TCCAGGGGGATCCCAAAGATGAACTCGATCTCGTAGCCGTGGGGCACCCCCATCCACAGGGGCCAGGAGAGCGTGGAAGCACGGTGTTCAAAGACGTAGGCGTAGACCCGGGCACCCTGGGCAGCCAGTCGCCCAGCCAGCTGGGCCACGGGGCACACGACATTGTGGTCGCCCACCACATCGCTCAGGGCCTCCCTCAGGCGTGCCGGGTCCTCGGGATGCAGCCAGTCTGTGTAATGCAGGACCACAGCCTCGGCTGCCAGGTCACTTACCTGGGGAACCCCGACCCGCACCCCGGCC
>125090228719
GTCTTAAAAATGAGCTATAATAAAGTCCGAAAACTTCAGAAAGATACTTTTTATGGCCTCAGGAGCTTGACACGATTGCACATGGACCACAACAATATTGAGTTTATAAACCCAGAGGTTTTTTATGGGCTCAACTTTCTCCGCCTGGTGCACTTGGAAGGAAATCAGCTCACTAAGCTCCACCCAGATACATTTGTCTCTTTGAGCTACCTCCAGATATTTAAAATCTCTTTCATTAAGTTCCTATACTTGTCTGATAACTTCCTGACCTCCCTCCCTCAAGAGATGGTCTCCTATATG
>12511445123581
AGACCTAAGAGTGCCTTGGAGCGCCTGTACTCAGGGGATCACCAGCGAGGCAAGATGAGTGCAGAGGAGCAGCTGGAGCGCATGAAGCGACACCAGAAGGCCCTGGTCCGAGAGCGCAAGAGGACACTGGGCCAAGGGGAGAGGACGGGCCTGCCCTCATCTCGCTACCTCAGCCGGCCGCTCCCTGGAGATCTTGGCTCAGTATGTTAGGAGGGGCCAGGCAGCGGGGCAGGGACAGGGAGCCGAGTGCCCCTCAGAGTCCCCCAAACACAAGCACATCACACCTCCCAGTGAGAGAGC
>12521672722899
ATTATTAATGTGTTTGCTTTCATTTTTGGTGCTAGGCAGCTGGGACACCAAGGAGAGTTCTGTGGCAAGCCACAAGTATGAAGGCCCAGAACTTCCCCTGAGGGCATAGCTTCCATTTCAGTTTGGGGCAAGAATAAAATCTGCTCAAGGATATTAGTTTGGGAACTTCCTGGTGGTTCAGATTTCAAGCAGAGTTTGTGCTTAATCCTCACCCAGGCACCAAGGCTCAGAGTCAGCAGGAGTGAGTTCAGGAATCCTCGGGACAAGGCACTTTCCTGAGCACTGGACCAGCGACCTCTT
>12531558427219
CTGGAGCCAGACGGACTGCTGGTGTGGGTCCTGGCAGGCGCCCTGGGGCTCAGCCTCGTCTTCTCCCTGGTCTCAGTCCCATTGCAGTGCTTCCAGCTCAGCAGAGTCTATGGCTTCTGCCTGCTCCTCTTCTACCTGAACTTCCTTGTCGTGGCCCTCCTCACTGAATTTGGAGTGATTCACCTGAAAAGCATGTGACTGAAGCCGCTTAGTGCTGTGGCCTCACTGCAGGCAGGAGCCCCGCCCCTCCTGCCGGGGGAGGCCCAGGGACCGGAGCATTTCTGCAAGGCCCTTGTGGGC
>1254241363562
GTATGAAATACGAATTCAAGCGTGCACCACCCTGGGATGTGCATCAAGTGACTGGACATTCATACAGACCCCTGAGATTGCACCTTTGATGCAACCCCCTCCACATCTGGAGGTACAAATGGCTCCAGGAGGATTCCAGCCAACTGTTTCTCTTTTGTGGACAGGACCGCTGCAGCCAAATGGAAAAGTTTTGTATTACGAATTATACAGAAGACAAATAGCAACTCAGCCTAGAAAATCCAATCCAGTCCTAATCTATAACGGAAGCTCAACATCTTTTATAGATTCCGAACTATTGCC
>1255150091275
GTTTTTGATGAAGTTGTGCAGATTTTTGACAAGGAAGGCTAATTCTAAACCTGAAGGCATCCTTGAAATCATGCTTGAATATTGCTTTGATAGCTGCTATCATGACCCCTTTTTAAGGCAATTCTAATCTTTCATAACTACATCTCAATTAGTGGCTGGAAAGTACATGGTAAAACAAAGTAAATTTTTTTATGTTCTTTTTTTTGGTCACAGGAGTAGACAGTGAATTCAGGTTTAACTTCACCTTAGTTATGGTGCTCACCAAACGAAGGGTATCAGCTATTTTTTTTAAAATTCAAA
>1256246097842
ATGACTTAAATATAGGAATATTCACCAATGCAGAATCACATTGTGGATCATTAATGGAGAGGGACATCACAAATTGTTCATCTCCTGAGATTTCGGCAGAACTTATTGGACAGTTTAGCACCAAGAAAAACAAGCAAGAACTAACTCAGGATAAAGGAGCCAGCTTAGAAAAAGAAAACAATCGGTGTAATGACCAGTGTAATCAGTTCACAAGAATAGAGAAACAAACAAAACACATGAAGAAATATCCTAAAAGGCCTGATTGGAATATAAATAAGCCACCTAAAAGGTATATTCCAG
>125748264431
GAAGGGAGTGAACAGGCACCACTAATGAGTGAAGATGAACTGATTAACATAATAGATGGTGTTTTGAGAGATGATGACAAGAACAATGATGGATACATTGACTATGCTGAATTTGCAAAATCACTGCAGTAGATGTTATTTGGCCATCTCCTGGTTATATACAAATGTGACCCGTGATAATGTGATTGAACACTTTAGTAATGCAAAATAACTCATTTCCAACTACTGCTGCAGCATTTTGGTAAAAACCTGTAGCGATTCGTTACACTGGGGTGAGAAGAGATAAGAGAAATGAAAGAG
>12581054411086
GAATATTTAGTGACATTCATCTGCTGGCTATGATGTACAGTGGAGAAATGTGTTACTGGGGATCGAAGTATTGTGCTGATCAGCAACCAGAAAATCATGAAGTGGATACTAGTGTGTCTGGAGCGGGCTGCACTACATACAAGGAACCCTTGGATTTCCGAGAAGTAGGAGAAAAAATCTTGAAAAAGTATGTATCTGTGTGTGAAGGACCCCTGAAAGAACAAGAATGGAATACAACGAATGCAAAACAAATTTTAAACTTCTTTCATCATCGCTGTAACTAGTAAGTTCATCTAGTCC
>1259246627446
GTAGGAACATGATGGAGAGTTCAGAGCTGACTCCGAAGCAGGAAATTTTTAAAGGATCAGAGTCATCTAATAGCACATCAGGGGGACTCTTTGGGGTGGTTCCTGGGGGAACAGAGACTGGAGATGTTTGTGAAGATACCTTCAAAGAGTTAGAAGGACAACCCTCAAATGAAGAAGGGAGCAGACTAGAAAGTGATTTCTTGGAAATAATAGATGAGGATAAGAAAAAATCCACAAAAGACAGATATGAGGAATATAAGGAAGTTGAGGAACATCCACCTCTGTCTTCCAGTCCTGTTG
>12601122931465
GTGCTGGCTGCAGGATTCAACCTCCCGGAGGAGGAGGAGGAGGAAGAGGAGGAGGAGGAGGAGGAGAGGAAGGGGCTGCTCCCAGGGGCACTGGGCAGCGCCTTACAGGGCCCGGCCCAGGTGTCCTGGCCCCAGCTCCTCTCCACCTACCGCCTGCTGCACTCCTTGGAGCTCGTCTTATCTCGGGCCGTGCGGGAGTTGCTGCTGCTGTCCAAGGCTGGGCACTCAGTCTGGCCCTTGGGGTTCCCAACATTGAGCCCCCAGCCCTGATCGGTGGCTTCTTAGCCCCCTGCCCCCCAC
>1261282435649
TGTTCTCCAGAACTTTGCACAACGATGCTGCCTCCCGCGTGGCTGCTGATGCTGTGCCAGGCTCCGAGGCCCCAGGACCCCGACCCGAGGCTGACACAACCCGAGAAGAGTCTCCAGGAAGCCCCGGGGCAGACTGGGGCTTCCAGGACACCGCGAACCTGACCAATTCGACGGAGGAGCTGGACAACGCCACCCTGGTCCTGAGGAATGCAACAGAGGGGCTGGGCCAGGTCGCCCTGCTGGACTGGGTGGCGCCTGGGCCGAGCACTGGCTCAGGACGTGCAGGGCTGGAGGCGGCGG
>12622107123832
ATTCAGAACCCGTCCTGGCTCGGCAACAACGGGGCTGCCTCACCAGTGCCAGCCTGCGTGGTCCCCTGCGACCCGGTGCCTGCCTGCATGTCCCCTCATGCCCACCCCCCTGGCTCTGGGGCCAGCAGCGTCACCGACTTCCTGAGTGTGTCTGGGGCTGGCAGTCACGTGGGCCAGACGCACATGGGCAGCCTGTTTGGAGCAGCCAGCCTCAGCCCAGGCCTCAATGGCTACGAGCTCAACGGCGAGCCGGACCGCAAGACCTCGAGCATCGCGGCCCTCCGCATGAAGGCCAAGGAG
>1263478938480
GGCGCCGGCCACATGGTTCCCACCGACAAGCCCCTCGCTGCCTTCACCATGTTCTCCCGCTTCCTGAACAAGCAGCCATACTGATGACCACAGCAACCAGCTCCACGGCCTGATGCAGCCCCTCCCAGCCTCTCCCGCTAGGAGAGTCCTCTTCTAAGCAAAGTGCCCCTGCAGGCCGGGTTCTGCCGCCAGGACTGCCCCCTTCCCAGAGCCCTGTACATCCCAGACTGGGCCCAGGGTCTCCCATAGACAGCCTGGGGGCAAGTTAGCACTTTATTCCCGCAGCAGTTCCTGAATGGG
>12642491234281
GATTATATTCCATCACAACAAGATATTCTGCTTGCCAGAAGACCCACCAAAGGCATCCATGAATACGACTTTGAAATAAAAAATGTTCCTTTCAAAATGGTTGATGTAGGTGGTCAGAGATCAGAAAGGAAACGTTGGTTTGAATGTTTCGACAGTGTGACATCAATACTTTTCCTTGTTTCCTCAAGTGAATTTGACCAGGTGCTTATGGAAGATCGACTGACCAATCGCCTTACAGAGTCTCTGAACATTTTTGAAACAATCGTCAATAACCGGGTTTTCAGCAATGTCTCCATAATT
>12651467530627
TAACCGACGAACGGCCGAATGACCGGCGTCTCCACTCCGCGGAACGTTCTGCGAGCGCTAAGGGGATGGCGGGAGTGCATGATTTGGAGCGGGCGGTGAGAAAAGCAAGCTCCCGCCGCCTCTCCGTTTTGGCAACCCGGCTGACGGTCGTTTCGGCTTCTGGGGCCAGCCGTCGGTCTGGGCGAGGGACATAGATCCGGATTCGCATCCTGACTGGCCAACCAACGCTGGCCGAGGTGACCACTCTCCTCGGCATCCGCACCTGCCCTCCAAGGCGTCAGAGAGGCCGGACCCTTGGGT
>126649693238
GGAGCCGCGGGGCTTCCATCCTTCCTTTGACTGATTTTTAAATTTTAATTTGTATTTTCCCCGCCGCCCCGCCCCTTTTCCTCCGACCCCGCCCTATCGCTCCCCGGCTTCCCTGCTCTTTCCTTTTTCCCGGCTTCCTTCCTCGCGTTTCTTTCCCCTGCGCCCTCGGCTTGCCTCTCTCCCTCCTCCCTCGCTCTCTCCCCCTTCTCTCCCCTTCTTCCTCGGTTTCTTCCGTCCTCTCTCTCCCCCTCCTCCTCCCCCGCCTCCTCCTCCTGCGCTCCCGCCCCCTGCCCCCTCCCC
>12672468110916
GTTGAAATGTTCCTTCTTGCCTATGCTGTGCGCCACACCATCCAGGTGTACCGGCTCTCCAAGTACAACACGGAAGAATTCATCACAGTCTACCCCACCGACCCACCCAAGGACTGGCCAGTGGTAACGCTCATTGCTGAGGACGATCGGCACTATAACATCCCCGTCAGAGTGTGTGAGGAGACCAGTCTATGAGAGACGCATGCTCCTGACAGCCTGGCGACGTGGCGAAGATGCACAGGTGGCTCCTGGGCTTGGGCTGCAGGTTTGGGGGTCTCTAAGAACAATCTCTGAGAAGAA
>126853644801
GTGCTTGTCAGGAGGTCCAGACCACGAAATTGCCCAGCAGCTGCCTCAATAGCCTGGAGAGCTTGGAGCCCCCGCTCCAGCCTGGAACATCTCCAGCCCAGACAGGTCAGCTGCAAAGCACACTAGGAGGAAGGGGACCTAGCCCGGAGGGCTACCTGGTGGGAAATCAGCAGGCCTGGCTTGCCCTCAGGCAACACCAGCGACCCCGTTGGCACCTGCCGTTTTTTTCCTGCCTGGGAACCAGTCCTGAATCCTAAGGAGCCTGGGACCAGGAGCCAGAAAGTTAAGAGCTCCCCATCT
>12697872915
[truncated: 6,859,133 more chars]
