# Supplementary material for: iPro-CSAF: identification of promoters based on convolutional spiking neural networks and spiking attention mechanism
Source: PeerJ Comput Sci. 2025 Mar 26;11:e2761. doi: 10.7717/peerj-cs.2761 (PMC12190325; doi:10.7717/peerj-cs.2761)
Supplement: Supplemental Information 1 [file peerj-cs-11-2761-s001.zip › raw data/H. sapiens_Non_TATA_Data/Ptest.txt]

>1FP007669 PCDHGB2_2           :+U  EU:NC; range  -249 to    50.
CCTGATGGCTCCGCCCTCTTCGATATGGTGCCACGCGCCGCAGAGCCCGGCTACCTGGTGACCAAGGTGGTGGCGGTGGACGCAGACTCAGGACACAACGCTTGGCTGTCCTACCACGTGCTGCAGGCCAGCGAGCCCGGGCTCTTCAGCCTGGGGTTGCGCACGGGTGAGGTGCGCACAGCGCGTGCCTTGGGCGACAGGGACGCGGCCCGCCAGCGCCTGCTGGTCGCTGTGCGTGATGGAGGACAGCCGCCACTCTCCGCTACGGCCACGCTGCACCTAATCTTCGCGGATAGCCTG
>2FP013488 WDR11_2             :+U  EU:NC; range  -249 to    50.
TTCTCTGTAAACTCCACGAGAGCGGAGACTTTGTGTCTTCTTCATCGGTAGATCCCCCATGCCTACTGGCACTAGTAGTTGCCCTAAATTCACTTATCAAAGGCAGCAAGAATAACTGGGACTCTTCTCTCTTGCTTTTCACGATTTCCAGCAGGGCACAAAGGCCTACAGTCCCCACCTGAAAAAAACAGACTTGACTGGAGGCAGCGCCTCTTCTTCCAAATACAGCCCCAGCTGACGCAGATTAGCACAACCGCCTAAGCGGCGGAACTCTGGAGAGTGCGGAACCTAGGATCCTAG
>3FP000576 COL8A2_2            :+U  EU:NC; range  -249 to    50.
GTCTGAAGAAGTTTAGGAGGTGGCTTATGCAGACCCCCGCGACTTTGAAAATTGCTTGTGAATAATATCTAAATTCGGAATTGCTTCTCAGCCTTTTGACTGAAATCTCCAGTGTAATCTCTAAATTCTGATCTTTTGGTGACCCCGGGCCTAGTGCCAAACCACCCAGGGCTGGCTTGATGACTTTCTCTGTTCTTCTTTGCAGCACGTCCACGGACGCCATGCTGGGGACTCTGACACCCCTGTCTTCGCTGCTGCTGCTGCTACTGGTGCTGGTGCTGGGGTGTGGGCCGCGGGCGT
>4FP010045 ASNS_2              :+U  EU:NC; range  -249 to    50.
TGACAAACTGAGATCCTATCAAAAAACAAACAAACAAACAAACAGTGCCCCACTCAGTTTTTCCTGAAACGCGCAACCCTCGCCCGTAGCCAGGAGAAAACTCCGCGAGCCAGCAAAACACAAACTCGGCCGGGAAACAGACAACAAGGCCACCCTGGGGTGCCAGAAGAGGACGCTGCGAGGCGGGTTCTTCTTCCTGGTCGGCGGCGAGCGCTTCCGGGGTGGTGGCGAGGGAGGCGGAAGTGCGGTGTTCTAGCAGGTGGCTGCTTTCTCTGGGCTGGCTGTGGGAGGCTCCCGAGG
>5FP000304 UBXN10_1            :+U  EU:NC; range  -249 to    50.
AGAGGCGGTGACGCTAGGAAGAGGAGGAGAGAAGGAGGCCGCGGGTCCCTGTCGCCTCCAGGCCAGGCAATCCACTCCAGGCTCGCAATCCACCGACCTGGAGTTCACGGCCTCCGCCCTCCTGGCCCAGCGGCCCCCACCCGACCCCACCCGACCCCACCCGACCCAGGCCGGTTCCGGTCACGCCGGAAGCACGTGGCCCCCCACCCTGCGGCGTTGCCCGGGAGACCAGGGTTGTTTACCAGCAGGACAGAGCCCGGGCGCAGGCGGCGGATGGAGCGGAACGGCTAGGTGAGAGCG
>6FP014561 CLCF1_6             :+U  EU:NC; range  -249 to    50.
TTCCTGGACCGGCTGGGCGTGTGATGCGATCAGCCCTGTCTCCTCCCCACCTCCCAAAGGTCTACCGAGCTGGGGAGGAGGTACAGTAGGCCCTGTCCTGTCCTGTTTCTACAGGAAGTCATGCTCGAGGGAGTGTGAAGTGGTTCAGGTTGGTGCAGAGGCGCTCATGGCCTCCTGCTTCTTGCCTACCACTTGGCCAGTGCCCACCCAGCCCCTCAGGTGGCACATCTGGAGGGCAGGGGTTGAGGGGCCACCACCACACATGCCTTTCTGGGGTGAAGCCCTTTGGCTGCCCCACTC
>7FP022996 FBXO27_3            :+U  EU:NC; range  -249 to    50.
GGGTAGGACTTGGGGTGCGGTGTCGGTGCGGCCGCCGAGGGGGGCTGATTGCATGCAATTCGGGGCATACACACAGACCGCGGGGTCTCCGGGATATCGGGGCTATCAAGGACGGGCTGGGGGATGGGGACTTGGGGACGGGGCCCAGGGATGGTGAAGACGGGGGTGCGGCTGGCAGAATCAGGGCAGGCAGAGGCTGCGCGCCGCGGAGGCTGCTGGTCCCTGACGCCTTGACCCTTCCTCTCCCGCAGCCACAGCCGGGCCTGGCGGGGGGACCATGGGCGCCTCGGTCTCCAGGGG
>8FP026497 FAM3A_1             :+U  EU:NC; range  -249 to    50.
GGGGCGGGACCGACGTGGGCCCCTCCCACTCGGCGGCCGGTGGGTTCAGCCTGAACGCACTGCGGAGGTGGGGCCGACGAGGGATCCAGGGGCGGGACAGGTTCGGGGCGGGACAGGTTCAGGCCCCTCCCATGCGGCGGCCAGCGCGAGCGGTAGAGGCGGGTCTGGAGGCGGGGCCTGCGTGGAGCCAGACGGCGCAGCTGCTGCCGGGGGCGGGGCCGGCGGGCTGTGGCCCCGCCCTTAGCCGCCATTGCCGGGCCTGCCTGGCCACCCTGCGCAGCGGCCTTGCGTCCTCTCCCG
>9FP015018 FXYD2_4             :+U  EU:NC; range  -249 to    50.
CCGCTTGTTCACCCCCCAGGTACAGCACTTGCCCCACTCTGGGGTAATTCTTGGCTGTGGGGTCTTAAGTGCTCATTCCTTCCCAGAGGCAGAGACCCCACGTGATCTACACATCTTCCCCAACTCCTGGGGAACGGCGACGCCTCTAACCCTGTAGTCTGAGTAAATCAACAACAGCAGGACATGGGGAGGGGCAGAGAAGTCAAGCAGGGACGTTTGTAGGGTGGGAGGGGAAAGAGGCTTTGCCTCAGTAGCTCTTCTCAACCCCAGCTGCCGTGAGTCTGATTCAACTGATGGGGC
>10FP019515 ABCC12_2            :+U  EU:NC; range  -249 to    50.
TTCTCGTCTGTAGAATGACGGTTGGAGAGAGGATTTTTCTCCTTCTCTTCTACAAGGATGTGCTGTGACAGCCAGGGAAGGGCTGGCCATGCACAGTGCTTTCATGCATGGGCTCTGACTGTCACCAAAGAGCCAGACCCGGCCACAGGCCATCCTGGAAGAGGGGAGAGCCCTTTAATGTGGGCAGAGGGAATGTTGGCCCGCCAGAGTTCCCTCTCAGGTGTGGTGGGAGTGGCAGTTGAATGGGGCAGTTGGAGAGGAGGACTTCAGGCGGGTGGGACAAGAGAAACTGAATCTGAG
>11FP008309 VARS2_2             :+U  EU:NC; range  -249 to    50.
GACCGGTAGGGAGAGGGTGGGGCCAAAGCCAGCTGCTGCGCATGCGCCGGCCGGGGCCCCGCCCCCATGCGCCGCGCGGCTCCAGGGCCACGTTCCAGGGTCGGGTTTGGTGGATTCCTCAGTCCCTGCCGCCGCGGGGCGCCCTGGGATAGCGGCGGGGCCTCCTGGTGAGCGCGCGCCGGGGCGGCCTCCGGGAAGTGGGAGACGCTGCGGGTCCTGGGCCCAGGCCTTGGGATGGGCGGGAAGGCTTGGCCGCGCCGGGCTGTGGGCACTGCAGGAGGCCCCTGTGCAGGTGGAGAT
>12FP005555 GFM1_1              :+U  EU:NC; range  -249 to    50.
CCTTCCCTCACCCATATACCTATGCCGTCTTACTGGGAGCAAACACTTCTTTAGCTCCGCAAAGCGATTGCACTTTCTCTTCCAAGTCGGCAGACGGCGCGCGAGCAGCGTAGGCACTGCTCCGCCTCCAATCCAGTTGCTCTTCTTTCTTTTCCTCACTCTCTTTTTCCTCGCGTCCTTTGCCCCGGAAGTGCTCTTACAACATTGGCTGCCGGCGTGACTTTGACCGCTTCCCGGTGCGTTACCGGCAGCTGAACCCACCCGGCGCCACGGGACTTTGACGCGTGCTCTGCGCTTGCC
>13FP012668 SEPHS1_1            :+U  EU:NC; range  -249 to    50.
AGCCCGGCCAGGTGGCGGAAACGTTCCCGGCCCTTGCAGCGGGGCCCGGGAAAAAGGTGGCCCGGGCGCCAAGGGCGGCTGCCAATGCAACTCGCAACTTTTGAAATCAATCCTTTTTTGCATCATGCAACGGATGCCACCGCTCCTCGGGTTTGCAACCCCCCACCCCTCCCCCGAGACCAATCATTGCCGCGCTCGGGGCTGCACGGCGCCCCCGCCCCCTTCCCGGGCCGCACGCCGCCACCCAGCAGCCAGGGCCGCCTCTTAAAGGGAGGTGGCCGGCCTTAAAGGACCCCCGCG
>14FP000009 TNFRSF18_3          :+U  EU:NC; range  -249 to    50.
CACCAGGCAGGCGGCCTCTGAGGTGTCGACGGGCCTCCAGGGGACTGTGCACTGTTGGGGGCCACCCCTGGGTCCTGCAGGGGCAGCTCCTGGTTGCATATGGAGTTAGCACCTGGGCAGGGGCAGCTGTGGGGCGCAAAGGGGGAGTAGCCAGGCCACATGGCCCCAGGAGAAAGAGACAGCTGGATAAACCCAGGGTCCAGACTCCCAGCCAGGAGCCCTCTGCTCCCTGGAGCCAACTGTGGGTGGAGAACGGACAACCTCACTCCCCTGGAGGGCCGAGGGGAGGCCTGGGGAGGA
>15FP000286 AKR7A2_1            :+U  EU:NC; range  -249 to    50.
CAGATCCGCCGCCAGGGCCCAGCTTCTGGGTCAAGGCCCGCCGGGTCAGCTGACCGCGCGCCACCGCCCCCGCGGGAACCGCAGGCCCCGCCCCCACGCCGCGCGCTGGGCTGACCGGGCCTGGAGGCGCCGCTGGGGCCGCGCCTGTTGTCCCCGCCCCCAACTGCCTCCGCGCTCCTCCCCGGCATGGGCGGGGCCCCCGGCTCCCAACGCGCAGGCGCCGCTGCTATGCTGAGTGCCGCGTCTCGCGTAGTCTCCCGCGCCGCCGTCCACTGCGCGCTTCGCTCTCCGCCGCCCGAG
>16FP022318 OLFM2_2             :+U  EU:NC; range  -249 to    50.
CCCCCACTTCCCCGCCCCCACCCCCCCACCCGACCCTGCTCGAGCTGCTCCCGAAGAGGAGCTGGGGGCGGGGCGGGGGGCGGAGCCCGCAACAAAGACTCGGAGCGAGCGAGGGGGCGGGGGTGGGGCGGAATCCCGGCCGCCGGCGAGGCGGGGGAGGCGGCGGCGCAGGGTCGCCCCGGCCGGGCGGGCGGGGTCGCGCCTGGTGGCGGTCCCCGCGCCGAGGCGCCGCTAGGGCGGGCGGGGGTCGGGACGCCGGGCTAGGGGCGCGTCATGTGGCCGCTCACGGTCCCGCCGCCG
>17FP009044 CDK19_1             :+U  EU:NC; range  -249 to    50.
CCGCTGAGGCCTTCGCGACTTCATTTCCCAGGAGCCTCCGCGACCATGGGGCGGGCCAGTGAGTTCGCTAATGAGCTCGAGGAAGCCACGGCGCGGCCCACCAGGTTCCAAAACAAGGAAATGAAGGAGGGAGGCGGGACTGGGGGTGCCTGCGGGAGCCGCCGCCGCCGTCGCGGAGGAGGAGGAGGAAGAGGTGGAGGAGGTGGCTGCTGTGGCCGCCGAGGAGTCCCTTGCTGAAGGCGGACCGCGGAGCGGCGGGCGGCGGGCGGCGCGCGCGCGCGCGCGAGAGGCGGCTGTTGG
>18FP001877 FCRLB_2             :+U  EU:NC; range  -249 to    50.
CTCAGAAAGCACAAGAAGTAGAGCCCCGAGGTCAGATCTGAGAGGCTTCTGAGGGGCCGATGCAGTGACTTCTCTGCTGCAGGTCAGGAGTTCTGGAACTGGGGCGTGGCTGGGGAGGGGTTGCAGGGAAGGGTGGGAGGAAGGAAGAAAAGAACAAGTGATTGGAAGTGCCACAGGATGAGCTCATTGGGATGGGTAGGAAAGAAGAGTTTTCTAACTTCTTAAGAATTTAAGAATTTATGAGAACTCAAGATTTCAGGAAGGGAGGAAGAAGAAACACATTGCATTTCTATCCTTGAC
>19FP016259 ELK3_1              :+U  EU:NC; range  -249 to    50.
GGGCACGACCCCGTCGTGGTGCCCCGCGCGCTCGACCCCCAGGGGTTGAGGTGAGGAGGGATCCCCGGTGTCCCGGGAAGCGCGGCGGCTTCTGCGGGTTGCGGGCGGACCCCCCTCCCCGTGGGGAGGGGCTGCGGCCGCGCGGAGTCGCCGCGGGTCGGAGGCTCCTCCCCGGGGTGGCCGCGCAGGAAGCGGGGCGGGTGGGGGCGGTGCGGGGCGCGCACGGGGCCGGGGCGGCGGGGGAGGCGCGGGCCTGGGCGGCCAGCCCCGGCGCACAGCCGCGGCCGGGGCGCGCGGCGC
>20FP005546 PQLC2L_2            :+U  EU:NC; range  -249 to    50.
CTTGTCAAAATCTATAAAAATGTGTATCTTTGGATCCAGATATTCAACTTCTAGGACTTGGTTATAAAGACATTCATCACAGTGCTGTGAATGTCTTATAACAGCAAAAAATGGAAAGGGAAAATTCTCGCCAAGACTTGAAGTCAGAGGAACGTGACAGTTCATACAGAAAAGAACAAGTCCATGTTCCGCTCACAGAAATGGCTCCAGGTGGGAGTCACAAGAGCAGTGGAGGAGTCTCGCCTGATGACTCAGACTCAAGGGTCTAAGGATTTGGGCCCAGCTGTGGCTGATAGTGAA
>21FP012828 CCNY_4              :+U  EU:NC; range  -249 to    50.
GCGGCGCCGCCCGCCATGGCCGCGGCGGGGTGAGGTAGGCGCGGCGGCCGCAGTCGCGCGGACCCGAGCGCTCCTCCGCCGCGGATAGGCCGGCCGAGGGGGAGCCGGGGCCGTCGCCCGCTCGTCGCCGCCGCCGCCGCCGCCGCCCATGGCGAGGCCCCGCCGCCGCCGCCGCTGCTGACCCGGCGGCCGGCCGCCGTTCCGCCCCCTCCCGTGGCGGCGAGCGGGCGGGCCTCCCCACACGCCCCCGCCGCCCGCGCCCCGCGTCCACCCGCGCCCCGCTCCCGGGGACTGGGAGAA
>22FP022903 ZNF566_2            :+U  EU:NC; range  -249 to    50.
CAATCCCAGGGATAGAGTAAACTAAGACTAAGGCCTTACACCCCTGCCCCGGCCAGGGAGACAGTCCCACAAGCTCTGGCGGAGGAAAAGTTCGCGCGAAAAGCTGACTCAAACCGCTGAACCTTCTGGGAAATGTAGTCTACCCTCAAAAGAGTGGCACGGAGGACGGGCCAAGATCTCTCGATTCCGTCCGGTTCTGAGTCGGGGCCTGGCCCAGCCCAGGAGACCTCTGGGAGCGCTGCCCGCGGAAGGAGTGCGCAGGCGCGGAATCTCCGACTTGCCATGGTCGTCTTTGTCTGC
>23FP010852 ZNF395_1            :+U  EU:NC; range  -249 to    50.
GACTGTCTACGGGCGGCCGGGGGTGTGTAGCCCAGGCGCGCTGGGGGCGTGCTGGGCGGGTGCGGGGGCGCGGAGGCGCGGGGGGCGGGCGGGGGTGTGTCCCGAGTGTCGCCGCTGGGCGCCGGCTGGCAGGGGCTGGCGTGCTGCTCCGCTCCCTTCCCGGGCGGGAATCCGGGCCGGGTTGTGGCCGCGGCCGCGTACGTGAGCGCAGTGTCCCGGGGAGGAGGGCAGGCCGGCCAGGTGGGCGCCAACCGAGCCTCGGCGGGCGGCCGGAGCGGAGCCGGGCCGCGGGCCGCGCCG
>24FP023763 TRAPPC2B_2          :+U  EU:NC; range  -249 to    50.
AGCGGATCACAAGGTCAGGCGTTCAAGACCAGCCTGACCAACATGGTGAAACCCCGTCTTTAGTAAAAATACAAAAATTAGCCGGGGGTGGTGACGCGCGCCTGTAATCCCAGCTATTCGGGAGGCTGAGGCAGGAGAATTGCCTGAACCCAGGAGGTGGAGATTGCAGTGAGCCAAGATCGCGCCATTGCACTCCAGCCTGGGCGACAGAGCGAGATTCCGTGTCAAAAAAAGGTGCGGAGCGCGGGTCTCTTCCGCGGAAACTGACATTGCGTTTCCGTTGTCGGCCTCCCGCTGCAG
>25FP023551 ZNF432_2            :+U  EU:NC; range  -249 to    50.
ATTTTCTGCCAGGGCTGAGGTGTCTGGAAATCGGACAGTTTAAGAGGCCTCCGTCCACCGCGTCTCCCGGCCGCTGTGCCTTCTGTACGTCACGTACTCAAAGATGGCCGCCCCCAGAGCGGCGAGGCGACGCCGGCGCGGACGCGTCTCCTCCTGAGGAAAAGCCGGAAGGCCGCATTCCGCTCTCCATGGAAACGCGGCTGACCGTCTCTGGAGGTTTAGAGGGGGAGGGAGTTGGGCGAGGGGCCCAGAAGTGGAAGAAGTTTAGGGAAGTAAGTTCAGCTTTTAAGAGGTCGCGGC
>26FP012186 RGS3_1              :+U  EU:NC; range  -249 to    50.
TGACTTGTCCCCCACCCCCCACCACTGTCTCCCTGCTGCCATGGTAACGAGGAGGCCAGTCACAAATAGCTGGGACTGGCTTCCTGCCGGGGCGGCCCCAGAGGCTGTCCCTTGCAGACACATGCCCCTTTCACGGCTCCCTCTCAGGGTTGGCCAGAAGGAATTTTTTTTTCCGCTCCCCCTCCTGGTCCCTCCCATTTCCTGGCTCCTCCTGTCTGAGTCCCAGCCCCGGCTTGTGCCTGGGAGTCCAGTCATCAGGCCAGGATTCCAGAGAGCGTGTGTGGCTGCAGCCTGCACCGT
>27FP017471 C14orf37_1          :+U  EU:NC; range  -249 to    50.
AGCTCCCGCTTAAAGAGGGGAAGCGGAGCACGGGATCTCCGAGGGGTCCCAGGTGCCGGGACTCCAGCAGAAGCCGCCCCCGCGGGAGAGCGGAGGCGGGGAAGTGGGCGCAGGGGGGCGTGGGCGACGGCGTCGGCTGTCAGTGCCAGCAGAGCCAGGGCGGGCACACCTACTCACCGCCCAATCCCCGGCCGTAGCCGCGGCCTTATGAATAAGCAACAAAGCGAAGCGCCCTCCCCCTAGCGTCCCAGACAGCGGAGGGAGTCGCCGCCGCTACCGCCGCCGCCGCCGCAGGGCCCG
>28FP004476 DAZL_1              :+U  EU:NC; range  -249 to    50.
CGCCAAGGGCGGCAAGGTGGGGGTGGGCCCCGAGGACGCGCTGCCTCGCCGGCCACGTGCAAGGGCCACGGCCTTCTTGAGGCACCCATTTCCCGGTTCGGGTTCTCTACTGGCAGAGGTTTGGGGTGCGGGTTCCCCACCCCCGACTGCCCCACCCCGCCCCCACTCCCACGCGCTCCCCCACTCACGCGCCTCCGCCCCTCCCCCACTCCCACGCGCCTCCGCCCCGCCAGCCTCATTTCTGGCGCGCTCTCCCCGTGGCTCCGCAAGATGGCGGCGGGCCTGCTGAGGGACTTGCCT
>29FP020655 AP2B1_2             :+U  EU:NC; range  -249 to    50.
AGGTCTACCGCGCACCCCGATGACGTCACGCGGCGACGTTCTCTGACGTCAGAGTTTCCTGCCCACCATCTTTGTCCCTGGCAAAGTGGGTTTTGCGCAGTGGCTTAGACCTAGAAAAGAATCGTGACGGGCAGGAAACCATTACACCACCACCTGGGCTGTGCTCTCCGGCTCCCGCCGCCACCCCCGCCCTCGCCTTCGCCTCCGCCTCCGGTGAGTTCAGGGCGGTTGCCTTTAGGGTGTGTCCCTAATTGACGGGGTCGGGGACGGAGAGAAGGGTAACACCAGGCTGGGTCGGAG
>30FP015756 SMAGP_3             :+U  EU:NC; range  -249 to    50.
ACGAGTGAGTCAAGAGGTAGCTAAAGCATGGCACTGATTATTCAAATTGAGGTGCTCACCATGCTTCTAGAACCATGGATATGAGATGGCTTTACAGGCATGATCACTTTCAGACCCGCATTTTAGGAATGAGGAAACAGATTTTCGAGATGTTAATTTGCCCAAAGTCACCCAGCTAGCAAGCAGAAGAGCTGGGGCTGTTTGAATCCAAAGTCCACGGCACTCCTAACCGCTGCTCAACGCTGCCCCACAAGAACGTCCAGCTGGCAAGACCCGGGTGGGGCTCGTTGCTCTCCCCGC
>31FP025574 TBL1X_1             :+U  EU:NC; range  -249 to    50.
ACGCTGGTCCCCCGACCGTGGGACAGGGGCTGGGTTGGGACGCGGGTCCCCACTAGGAGCCGCGGGGGAGGGGCAGGGCCGGAGTCCCTACCCTCGTAGGGGAGGGGCTGGTTCGGGACGCGGCTCCCCCGGGGCGCAGGGGCGGGGCCGGGTGGTACGCCGGGTCCCCTCCCACGGCCGTGAGGGAGGGGCCGGCGGCGGGGGCGGACCCCTGGCGGTCCTCCTGGCTGGGGTCCGCGCGCTCGCGGCAGCTCCCCGTGGAGGTCACTGTCCGTGCCAGTCCCTCCCGCTGTCCCGCCC
>32FP013228 DNTT_1              :+U  EU:NC; range  -249 to    50.
TGACCTTTTGTACCTGGACACACTTTTCTGCAGCCATTGAGAATGCCCTGCTCACCCTTGTGGAATAAAGTACACGTTTCCAACATTTATCAAGGGAACCAGTCTTCTCCTGGGTCAGAATACACAGCAGGACAAAGTAAAGAGCTCTCAGTTACCTCTCCTGTTGCAGACCCAAGATCTGGCTGAAGACAGTGGGGAAAGAGGAGAAGACAGAAGAGGAGAAGGAGGTGGAGGAAGAGGAGGAGGAGGAGGAGGAAGAAGCGGAGGAGGAGGAGGAAGAAGAAGCGGAGGAGGAGGAGA
>33FP007439 ADAMTS19_1          :+U  EU:NC; range  -249 to    50.
CTTGTGGGGCTCCAGCACTAGCCTGCTCGGCCTCGGAAACTCCTGCAGCGTCCAGAACACAGAAAATAGACTCATCTCCTAATTCGCCAGGGAGCTCGAGGGCTGCGGGGCCGCGGGGCTGCCTCCCCCGCTCCTCCCCCAACCCGACCCCACCCCACCCCCGCCAGGGCTTCGGCGGCCTCCCGGAGTCACACAGCCTACCCCCCCACCCCAACACCCCCTCCCCCGGCAGACAAAGGGCCTGGGCAAATTCGCCGCCCGGCCTCCTAGCGCTCCGGGGAGGCCGCTGCGCCCCGGAGT
>34FP006986 DAB2_7              :+U  EU:NC; range  -249 to    50.
TATACACTGCCATCTGCAAGCAGATGAAAACAAAACACTGTAAGCCCCATATAATGTTTGATTGGCTGATTGGCCTATGACCTAAGCGATTTTTAAAAGAATTTTGGAAGTCTTCATTGCGATTTTTTTCTTATGACTGTAACTGTATTTATTGACTAGATGATTTTATCTTCTTAGGTGGCTTCTTCTCAACCTGTATCTTCTGAGATGTATAGGGATCCATTTGGAAATCCTTTTGCCTAAATTCTGTAAGTAGAAGATCCTAATAAGCCTGTCTCAGGGGTTTTTGTGAGAAAGGGT
>35FP023181 ZNF155_1            :+U  EU:NC; range  -249 to    50.
TGGACTCCATTTCCCAAGATACCAGCGAAACGCCTGCGGGAGTCTAATTGCCCGGTCGATGCGCAGGAAATTTGGCTCCCGCAGGCGTTTCGCGAGTAGCTTGGGAGGCGTGGGAATTTTGGCCCAGGCAGGAGGACCTGTGAATTCTGGGAAGTGGAGTCCATTTGCTCTGTGGAGTCGTGGGAACTTTGGCTCAGGCAGGCGGATTCGGGGGATTCTGGGAAGTGTAGTCCAGACGCCTGTGGCATCATCGACACTTCCGGTCTCCGAGCAGGACACTGCTACTTAACAAGGTGGTTT
>36FP026285 RAB33A_2            :+U  EU:NC; range  -249 to    50.
CCAGCTGTGCTCCCTGCCCGCTGACCCCGTGCGCTCGAGCCAGTGGGGGTGGGGAGCCCGAAACCTATAACATAAACGGGGGCAAGGAGAAAGAAGTCTATCCCGGGGTGGCGTGTGCCGCTGTCCCCACCCCGTCTCTTTCCTCCTGAGGCTTCTTCCCTCGGGTCCGTCCCGGGAATGCAGGCAGGGGAGGGTGTGGGCCGAGGCGCGGCGGCGGCTGGAGCAGCGCGGTAGGGTCCTTCGCCAGAGCATCCGGTCCGAGGGCGCACACAGGCAGAAGGCTCGCGGCTCGTCCACTCT
>37FP012178 C9orf43_2           :+U  EU:NC; range  -249 to    50.
TGTTTGTAAGGCGTGAGTGGGAAAAGGAGCACCCAGAGGTGGAACGGGAAAGCCTGCCTCTTACATGTATGGATTTTGGTGTGACAGGGATAAGTCCTTCCCTTCTCTGCACAAAAAAGCTAAAGCAAAGTGATTTTGTTGTGTTATTTTGCTTCAGAACTTGTAAAAACTGGCAGAGGACTGTGAACATGTCCCCACCGAGGGAGAACACAATCGTTGGGGTTTGTAGGCTCCCAGCCAGCAACTCCCAGCCAGGTATCCCCGCGCCTCCCTTATGCCTCTGTCCCGCTCACCAGGATG
>38FP006199 EPHA5_1             :+U  EU:NC; range  -249 to    50.
AAGACGCGCCTTTCCCGGAGACCGCTAGGCAACACTCACCAAGGCAGCCTCCAGATTACTTCCCTCCGTGGGTGTGTGACTTCGTCGAAGCAACTCACACTTACAGTAGATTCTCACTGGCGAGGCTGCGAGCAGCAGAGGGCGGGGGAGCTGGGAAGAGGAGGAGGGAAGGAGGGTGGGAGGCGCTGAGCTGGGAGGCAGAGGAGACGCCGGAGCTCCAGACACAGCAGGAGCGCGCCTTGGCGGTGCAGTTTCAACCTCGACTTCGCAGCCGCGCACACACCGCCTGCTCCCCGAGCA
>39FP022590 OCEL1_2             :+U  EU:NC; range  -249 to    50.
AGGCTGCGCGGCGACGTCAGAGTTCATTTACATAGCGCTTATTTGGGTTGCGCAGTCGTGGGCGGGGTCTGGACGTCGCTGCGGACCAATCGCGTGCGTCTATGCAAATAGCGGTCGTTCTGGGGAACTCTGCTCCCGCGGGGTGAGAGTTGGCCGCTCTTCGGCCGAGCTGCCCGCGCGTCCTTTCTCCGTGCGCGTCGTCAGGCGTGTCCTCTCCGCGTGTCCACCCACAGGCCGCCCGCAGACCACCCCCGCCGCGCGCGGGACACGACGCCCCCCGCAGGACCCGCCCATCAGCCC
>40FP024504 NTSR1_1             :+U  EU:NC; range  -249 to    50.
GGCGACCCGCCAGGCTGCACCCGGGCGGGGCGGGGATGGCGGCGGGGGCTGCCTCCCTCCTCCGCCGCCACCCCCCACTGCTGGGCGCGCCGCGCGGCCGCCGGCTCCGTGGAGACGCGCAGAGCCGGGAGGGCGCGGGCGCGGCGGGAGGTGTGCGGGGCTGGGGTGCGCGGAGAGCGCGAGGGAGGAGATTCTGAGCGAGGGAGGGGAGCGCGCCCGGGCAGCAGTGCGTGCGCTCCTCCCGGCGCCACAAGCTCGCCCCGCGCAGCCCGAGCCGGGCTGGGCGCTGTCCTCGGGGGC
>41FP015820 AMHR2_2             :+U  EU:NC; range  -249 to    50.
AAGATTTGAAATTAGGCATCACTGGGTTCTCAGCTGGGCCTCCAAGTTCCCCTCCTCTCACTATGCAGAGCAAAGAGGAGGTTGCAGAAGAGAAGAGGATATGAGATTGGTTCTCTGCTCCTCCCTTTCTTTCCCTGCTTTCCCCACACCCACCCTCTCCCCCACAGCAGCCTTCTCCCCCACAGAGGCTGGGATAGGATGAGGGGGGCGGAGTTGGGGACTGAGGGATCAGAAGCCCCAGGATGCCCTGTATCTGAAGAAAGATTTGGCCAGGGGCAGCTGTGCTGGCTTATGCTCTTC
>42FP010709 BLK_1               :+U  EU:NC; range  -249 to    50.
CCTGCCAGCACACTGGGGGAAGTGTGAGGTCAAGATAGGCATCTTGTAGATGAAGAGCATGGCGTCCTGGTAAACGTTTAACAACCAGCTTTCCAGGAAACAAATGTATTGTATACATACATAAGTTTATAGTAACATGTACTGATATAAAGGATGCGTAGCACTTAATTTACAAATAATAACAAAATATGCAATAGTCTCTGTCCTAAATACCGCAGAGGTGATTGAGTCTCATAGAAAGCTCTCGTGACTTTGCACTGTCATATCCGTAGCCAAGCATTGGTTGCAGCAGATGAGCAA
>43FP006818 CYP4V2_1            :+U  EU:NC; range  -249 to    50.
CCGAGCCGGATGCGCCTTCCTTTCCTCTCCAGAGCAGGCTGCCCGCCCGCGGAATCCCGCACGTAGAGCAACCTCGCAGCACCCTCAGAACAGCCCCGCTGGGGCGCGCCGGGCTGCCGCGGTGACCTTTCCGACGCCCCTGACCCCGCATCCGGAGGCGGCCGGAAGTGTCGCCGGCCTCCTCCCGGCGCAGCCTCCGGGCCTCCAGTGCAATCACTACGCCCTGGGGCCCGGAAACCGTTTTCCGGTCTTTCGCTTTCGGCTGGGGCGTGGAGGCCGCGGTGCTGCGTAGGCCGGGCC
>44FP010240 ORC5_1              :+U  EU:NC; range  -249 to    50.
ACGGGACCCCCTTAACCCCTTCCACCCCTTCCCTATTCGCCCATCTCCATGTCGTCTCCTTAGCCTTTGAGTGGAAAAAGCGTCAGCCCGAAATCCCCACCAAGCCCAAGAATGGGCAAAACCTCGGCGCGCACAGGACCAGCGAGAAGAGGATGGTTCCGGCCCTGAGACTAGAGCGGCGGCGACGCTCGGCGTACGCGCTGCCGTCACGCCGCAGCCCGGCAGCGCAGGCTCCTCCCACGACGCTGCGGGTCCGGTTTCCGGCGGGAGCGTGGGCCGCCAGACTCGGGAGAGGCTCCG
>45FP021081 ACSF2_2             :+U  EU:NC; range  -249 to    50.
CTGGAAGGCATTGTCCGGGATGCTTTTCAGGGGGTTGTGGGACAGCTTCAGCTCCTCCACCACCCGTAGCTTGCTCAGGGCAGCTGAGGGGTAGCTGGACAGCTGGTTCCTGTCCACGTGGAATTTGGCGAGGTTCTCCACGTCGTCCAGGGCCCCGGGCTGCAGGGAGCTCAACGCGTTTTCCGACAGGTAGAGCCAGCGCAGGTCCTTGGCTCCCTGGAAGGCGCCTGCGCGCAGCTCACGGATCTTGTTGTTGTTGAGCTGCAAGATGAAGAGGTTGACCAGCGGGGAGAGCAACCC
>46FP025900 FGD1_2              :+U  EU:NC; range  -249 to    50.
GCCGAGACCCAGGCTGAAGCTGGGGAGGACGGTGGAGCCCGGCCCAGGCCGTTCTCCTGCCCCCGCGGCTGGAGCATCGTCTGGGACTACTGGCTGAAGGCGAGCCCCGCAGCCCAAGCGCAGCGCACACGCGCGCCCCCGGCCACCGCCGTTCTCTCTTCCCTCCCCTCCTCTCCCCTCCCCTCTCCTCCGCCCCCGGCCTCGGCTGCGGCGGGAGGAAGAACGCTTCCCAACCAGCCAGGAGAGCCCAGATCTATTCCCATTCGGGGAGAAAGAAGAGACCCCGCACTTGGATCCGAC
>47FP002088 RNF2_3              :+U  EU:NC; range  -249 to    50.
TTGCAGTTTTATCCTGCAAGGATGAAAAGTGTATGTTTGTTGTACGAGAGCGGAAGGGTGCCGAAGTTCATGTGAAGTTCTGCAAACCAAAGCCTGATGAGGATTTCCGCCGGGTGGGACAGGTTTAAGAGGACGAACTCATGAGAAAGAAGTCTGAGCCCAAACCCCAGAAGCCGGCCAGGAAGGTGTAAAGGGTGGGCCGAAGCCAGGGCAGAAGAACCCAAGCAGAAGGTTGAGCACGAGGTGGCTGCGCCGTCATCCGGGCGTTGCCCGGGGGCTACGTCGGACCGCGGTGGGCGC
>48FP013463 RAB11FIP2_1         :+U  EU:NC; range  -249 to    50.
TAGGAGCCGCCGGCCGGGCCAGGCCGAACCAAGCGCCCGCAGCCCTGCAGCCCGCTGCCCGCCCCACGTCCCGCCGGCGCCGGGGCGGCCGCGTTCCCCGCCCTCCCCCACTCCACCCCTGGCTACCCGCTCCCGCCCGAGAGGAGGAGCTGAGGCGAGGGGGAGGAGGAGGAGGGAGAGGTTTGCGAGAGGGAGCGAGGCCGCGTTAGCCGCCGGCGGTTCGTATTACCGGGGTCGGGAGGAGGAGCCGGGCCGAGCCTGCGGACGAACGCCGGGCGGGCGGGAGGCGCGGAGGCAGCG
>49FP002398 LBR_2               :+U  EU:NC; range  -249 to    50.
AGACGTCTCATGGCACTGTGGATCAGGAAAAGACATCTGATGCTGGAGTCCTACGTGGTTCATAGCCTCAGGCCCCAGCCCGTAGCCCTGCCTGCGTCACCAGGCTGTCAATGGGACAGGAGCACCCTGCTGTGCCCATTTTGCTTACCCAGAAAAAAACTTTGTAAAAGGCTTTGTATTTCCTTCCCTAGCCCTGGCTAACTGCACATGGTCACACTGTTTTTTCAGATCCCACTTCCTGTCCCACCCAGCCCCAAATGTCCGTGGAACCGGCCCCACTAACCTGCATCCAGCTGCCTC
>50FP004615 TRAK1_4             :+U  EU:NC; range  -249 to    50.
AGATGAACAGCAGACTTTTTGTTCCACTTTAATTTTTAGGCAAAACCGAATGCCCATCACAAAGCCCCGTTCTCCTTGCTACTCCCCTTCCCCCAACCTAGAGGTATCACATTTTTGGGTGCGTCATTTTCTGTTTGGGGTGGCTTAACAAGATGAGCTGATAGGGTTCCCAGGCTGCCTGGAGTTACATAACCCATTGTGCTTCCAGGACAGCTCACAATCTTAGGATTTGCCCTAACAAGCAAACTCAGAAAACTGCTGAGGAAGGCACGGGAGGGTGGCTGTGCGAGGTACTGCCGG
>51FP013548 UROS_1              :+U  EU:NC; range  -249 to    50.
CAGCCCATAGTAGCCAAGGGGGTGAGGAACTACGAAGAAGCTCGGCGCTGAGTGCACGTCAACCCCAATGCCCCTGCTGGATTCCGCAGCCATGACCCCTTACAGTCACGTCCAGCTTGCGGTCCCATCTTGCTTTTTTCTTCCGCTTTCCACCCTCCATCACTCCTCCCAAAGCTTCCCCTCCCCTTCCCGTAGTGGTTCAACCCATCTAACCTCTGGCCTCATTCCGTGGCCTGGATGGCGGTGCGCATGCGCGAGCGCCTAGCTGCGCGCAGCCACCCACGCGACCCCAGTCTGAGG
>52FP022682 HOMER3_1            :+U  EU:NC; range  -249 to    50.
CCCGACCCCACGCAACCCCCCCCCCCACTCCCCCTCCACCGCCCCTAACCCCCTCCCTCAATCCTCCGTCCCTTCCCCAGTCCCGGCCCCCGCCCCTCCCCCTTATCCCCTCCCCCATACCCTCTCCCAGTGCAAAAAGCCGGCAGGGGGCGCAGCGGGGCGGCCTTGGCGGCCCGGGGAGGCGGGGCGGGCGGCGGCCGCGTCGGGACCGGCCGCGATGGGACCGGAGGCGGCGCGGGCGGCGGCGGCGCAGACAAAGGCACGGGCGGCGTGGAGGGCGGCGCGGAGGGCGCGGGCCCG
>53FP000206 KIAA2013_1          :+U  EU:NC; range  -249 to    50.
TGTTCGGTTTGGCTGGCTCGATGTTTTTTTCACGAGTGAATTGGATGCTTCCAGTCCTCCCCAGACCCCTGCACTTAACTCCACTGGACTTCACTCTTCCGGCCTGGGAACGAGTGGTCCCGCCCCCGGCAGCTTTTGTCCCGCCCTCGCCGTGGCTCCGCCCCCTTCTCTCCGGCCTGCTCTCTCTCCTCCCTCCGCCCTCCCGTTTTCCATCTGTCGTAAAAGACACGGCGACGCTTGACCGCCGGCGTCGTTTGACGGCTGGAGGCCACCGAGAAGAAGGAGGAAGCAGGGGTGGCG
>54FP009805 COBL_2              :+U  EU:NC; range  -249 to    50.
CCCTCGCACGGCCTCCAGGCTCCAGGTGGTTCCCCTCCCCCAACTCCGCCAGGAGGCGCCGGCCCCGGGATCCCCCACTCCGCCCAGAGAGGGTCGCGCTCCCCCCAGGGGTGGAGGAGCACGGGGAGAAGCCCTCTGCCGCACCCGCGGGTGTCGGTGCAGGGCCCAGGTGCCGGAGGATTCCTTCCCCGGACGCTCGCCGCGGGCCGGGTCGGGACTCTGAGCAGGCGGGGCGGGGCGGGGCGGGGGCGGCGCTCCGGTGGGCGCGGCAGAGCAGCCGGGGCGGGGGCGCGGCGCACC
>55FP022297 ZNF559_1            :+U  EU:NC; range  -249 to    50.
TTGCTTTGCTGGGCGTTTTGTCTAATTCTTTGTTCAAAACGCCAGTAACCTGGACAGCTTGCAGTCAAGACCCCCTACCGGTGACACTTGCGCTCTTCGGGGAGGTAAACAGCATTTCCTCTCAGCTCTGGGTTGGAAAAAGCCGCAGCAGCTGATGGGCCCGGGAACCCGAGGCCCCGCCCCCTAGGTGGTCCTAGCCTTTGCGCGTGCGCGGCGTGTCTGCGTGGGCGCATGCGCATAACGGCCGCCATCTTAACAGCGCGTTCCCGTTGGCGTCTGAGGTAAGTTTTTGTTTCTGGG
>56FP019423 ZNF771_2            :+U  EU:NC; range  -249 to    50.
GAACAGCGCTGGCGCATGGTAAGCACCCCACGCATGACGCGACAGCGGTAGCTTGGGTGGATGTTGAATTGGTTAGGATGTATTCAAGGATATCCCAGAGGCCAGCGGAATAGGCGAAGCCGAGAAAGATGGAGAAAAGACGGCAGAGGAGATAAAGAGGGAATGGAAGAAGTGAGGAGGCAACAGGGTCCGCCCTCCAGGCGGGGCGCCAGGGAGAGGCCCAGGCCGGGGCGGGAGCGCACGTGGCCTATTTCGGGCGGAGCAGAGGCACTGGGCGCAGCGGAGACCTCCAAGCCGGCC
>57FP007353 EPB41L4A_1          :+U  EU:NC; range  -249 to    50.
AGGCCGATCGGACGCCAGGACGTCGGGGCCGCGCTCAAATCCGTGCGGCAGGAGGGAGGTGCAGCGCTTCCAGGGTTTTCCAAGGCCGGGGAGAGCCTCGAATTCCCATCACTCCTTTTTCTGGTCTCTTGCCCCCAGTGCCAGGAGACTTTTGTCGTCCCCAGGACTGCGGGAGGGGCCCCGCGCCCCCGCCTTCGGAGGAGCTCGAGCCGCAGGATGCGCGGGGACGCGCCACCGCCCTCCGCGCCCAGTTCCGCCGGCGCTTCCCCGGCGGCTCCCGGGCGCTGACTCTCCCGGGCT
>58FP014095 AMBRA1_1            :+U  EU:NC; range  -249 to    50.
AAACTCCAGTTCTCTAAAGAACTTTAACAGCCGGCGACCCACAGAAAATGGCAGAAGTGCAGGCTCTTTTTTAACCCGTGGCTTATGATCTGGGTTTGTTTATTTACGCCTCAGACAGGAGCCGGACCTTGAGTAGGAGTTGAGCTGTTTTTCGGCGCTCGGCTGTGGTTCCTTGAACGATTGCTTGGGCGTTCCTCCTTTGATGTCTGGGGCGTTCTTGTATTCGGTGATCTTTTGCGCCGTCTTCTTGCTTGATGTCTCCTGAGCGGCGGCGGCGCCGGGTCGAGGGCTGAGTTGTCC
>59FP009123 NCOA7_1             :+U  EU:NC; range  -249 to    50.
CACTGGAGGGACGATTAGGAAAAAAAGTATAAGAAGGAAAAGAAAAAAAATGAACAATGGGGTTTTATCATAGTGTTGGGAAACCACCGTTTCAAAGGTGAAAGTGTCCTTTTACAGTCTCACAGCGATGCCTGGCAGGAAGTGTGTTTGCTCTAAATCCTAATTTGGGTGTGTTCCTGTAGAAATGTTGAAACTTCTCCTGAGGGAAACAGAAACTCAATCATGCAGGAAACTAGATACTGAGAAAACAGTTGTAGCTCAGCGTGGCTACAAGTAACTGTGGTGTGGAAGCAGAGTAGA
>60FP014036 SLC1A2_3            :+U  EU:NC; range  -249 to    50.
ACACGGAAGCAGGCGGCGAGCAGCGCCGAGTGGGTGGAGAACCGTCCCCCGCCACTCACCCCTCGGCCAACTCTCCGCGCCTTCTCAGCCGGCACCCACGAGGCCGACCTCTCTCGGCCTAAAAAAAAAAAAAAAAAATCCCGGCCTCCCCTGCACCCCGCCCGCCGCCCCCAGGGAGCTGCATTAATATTAATCTCGCTGAATAATTGAAGGCCAGAGATTTATTCGAGCTTCGGCGGGGGAGGGAGCGCAGCTGGGCCGCGTTTAGGCTGCACCACCCGCGTGTTTCAGCCGCTCGAC
>61FP011927 DAPK1_4             :+U  EU:NC; range  -249 to    50.
TATTTTGTTTAACCCAACGTATCCAAAATACTATCATTTGAAAGTGTAATGAATATAAAAATATTCATGAGATATTTTTCATTCTCATATCCATACTGTCTTGGACTCTAATGTGTATTTTACACTTACAGCACAATTAATTTGGGACTAGCTACATTTCAGCTCAACAATAGCCAATAGCATATGGGATAGCGCAAATAAACTCTGCGTCTCTGTTGCTTCTTTGGGTCTCGGAGACCTCAACCCTTTCTTCAGATTGCAAACCTTCTTGCCTTCAAGCCTCGGCTCCAACACCAGTCC
>62FP002248 RAB29_1             :+U  EU:NC; range  -249 to    50.
GATTCAGGCCAGTGAGATCACGTTGCACAAATCTCCCCTTAAGGGATCTTTACTGACCTAGAATTGTTTCAAAATAAGATTCCAAACTGTCGAGGGAGTTTGAAGCCTTGAAACTTGGTGTAGGTTTGCTTAAAACAAAATAACGAATATACTACATTTCCCAGGAGGCTTCGCGGTGAGCCTCCGCACTCGGCTGGTTCTCTTTACCGCGAGGAAAGCTGGGAAATGTAGTGCCACAGGCAACCCTGCACGTGACGCTTGCGGAGGAAGGGGAGAGAGAGGCGCGCGGGAGGGCGTCTA
>63FP007701 PCDHGC4_1           :+U  EU:NC; range  -249 to    50.
GAAAAACATGCCGTTGAGCGGGAGGAAGGCGAAAAGATAGGCTGGGTTTTTTGGGGGGTGGGGGAGCGTGGAGGATAGGGTGGGCTTTTTCCCCTCCAATGCTGCGACGCATTAACCCTGCTGCTGTTGGGACGTTCTCTGCTCAGCCTATTGGCTGAGCCCGGGAGCCGCTGTCTGCCAATCGGGTGGTGAAAGGCAGACAAATCTACCCCGCCACCAGCAAAAACGGCGCGTAACCCTTGCGGCGCCGGCCGAACCGCGCCAGAGCTGGCGCGGGGAAAGGGAGATAGGTGTCTCCAG
>64FP002592 SNTG2_1             :+U  EU:NC; range  -249 to    50.
CGCCGGCCCCTGCCCCGCCAGCCCCGCTATGGTCCCCCATCCACCCCCGCGGGAGCGCCCCTGTCCCCCCATCCTGCACTTCCCCCAGAGTCGCGCGCCAGTTTCCCGCCCCGTGGAAGCGCCCCTCTCCCGACTTCGGCTGATCCCCGCTCGCCGCCCTCCCCGCGGGTGCGCGCCCGGCCCCTCCCTCGCCCGGGGCGGGTCTGCGTGGGCGGTGCTCCGGGTCGGCGGGCGGAGCTCCGGTTCCCCAGCCCTGCGCCCCGGTGGAGCCCGAGCCGGAGCCGGCAGAGGGGCGCGGGC
>65FP003289 ANKRD39_2           :+U  EU:NC; range  -249 to    50.
CGGAACCCAGCGCCTCAGTCCTCGCTTGGCCTTGGACGCCCTCGCGCGGAGGCCTCGGGGCACGGCCGGGCGCAACAAGCCCCGCCCTACCGTTGCAATTGGTTCTCGAGCTAAGGCCTAGGCGTTTGATTGGTCAGCTTTGGCGAGAAGGCGGGACTAGGGCGACAGCCGCGGACGCCGAGCGGCCAGATCAGGGACGCGGGGCGGGCCCTGCGTCCGCCCCTCCCGCCGAGGCTGAGCCTGAGACCCGGGGCGGATCGACTGACGCCGGGGCCGGGATGGCGACGCCTCGGCCCTGCG
>66FP021229 STRADA_1            :+U  EU:NC; range  -249 to    50.
TCCTGCTGCGGGGGCGGAGGCTGTAGGCGGAAGCGCTGCGCGGCGGGAAAGACAACGGGAACTGAGAACCGCTCTCGGCGCGGCGGCGGCTGCTAGGGCCTGCCGCAGCCGCGGCCACTCGGAAAGGGCGGGACTTCCCCGCAGGGCGGGGTGGGGCGGAGCGCTCTATCAGTCCTCCCGGTCGCCCCACTGCGCATGGCACGTTGCGTACTCCCCTCCCAGCAACCGGTCTGGCGGCGGCGCGGCAGTAAAACTGAGGAGGCGGAGCCAAGACGGTCGGGGCTGCTTGCTAACTCCAGG
>67FP003439 MARCO_1             :+U  EU:NC; range  -249 to    50.
CAGGGCTTGGTTGGCCCTCTCTGGAGCCATCCAGCTTTTGGGTCTCAGGGACCTGGGAGTGACGGGTGCATTCAGAGGCCCGTAACTTGTGTCCCAAAGCCTCCTCGATCCCCCTTAACAAGCAGCAGCACTGTGTGGGAGATCCACATGTGAATAGCCCGTGTTTGAGAAATGTCCAATCCTGATCATGTCAGGAAACATCCTGCAAATTCTGAAATCAGAGCCAAAGGGAAGTGCTGCGAGGTTTACAACCAGCTGCAGTGGTTCGATGGGAAGGATCTTTCTCCAAGTGGTTCCTCT
>68FP003105 SFXN5_3             :+U  EU:NC; range  -249 to    50.
TGGGCCGATGAGATCTCACAAGGTTTGATGTAAGCCTTGCTGTTCAAAAAATGTAGGTGCACAAGTGTGAGGGTGTCAAGACCTGACTTGGCTGAAGTTCTCAAGACAGAGACCCGGGGGTCTCGTGTGCCGTGTGCTCAGAATGGGTCCCTGGTGTGGTGTGTGCCTCTGATGATGCTCACTCAGATTTCAGCTGCATTACTAAAGATAGAACACCAAGAACAAAGGAGTCTGTTTAATTCTGGCTGTACACGTCAAGAGTAGCTCTGATAAGTGGTAACGCCATAAGAGTGACAGGAT
>69FP022354 PDE4A_4             :+U  EU:NC; range  -249 to    50.
GCAGTGCCTGGAGAGAGCGAGCGAAGTTCTCCAGAAGGGGGAGGATTCCCCGGTGCATGGAGCGGGAAGGGCCATCGGACAAAAACGTCCTCCCGCTGCCGCCCTTCCCCCTCGCGCTTCATTCAAACCCGCGAGTGGGCGGGCAGGGGCGGGGGAGTCCCCATCTCCTACCCCTCCCTCTTCCCCTCCACCCTGGCAGTCCAGCACATCAGTGGCCGTCACGGCCCGGGCACGCGCGCGCACGGACCCACACCCCGGCGGCTCTCACAATCGCACACACACATACACACACACACCAGC
>70FP011986 WNK2_1              :+U  EU:NC; range  -249 to    50.
GGGACACCACAGGCCCGTCCCTCTCCGCAGCCTGGGGCTGAGCAGGGCACGGACCCCTCCTCCCCAACCCAAGCCTCTGGTCCCGTCTGCAGCCCCCCTTTCCCAGGGCCCCCAGAGACGGCCCCCGCAGGCTCTCTCCGCGGCCGGGGCTGGGCAGGTTGCGGGCTTAGGGCGGCGTTGTCTCATCCGGCGGCCTGGGCAGGTGCGGCAGGGCCGGCGCTCACGCGGGCCTGTGTGTCCTTGGCCCACAGAGATGGACGGCGATGGCGGCCGCCGAGACGTCCCCGGCACGCTGATGGA
>71FP024058 GZF1_2              :+U  EU:NC; range  -249 to    50.
AGGTCAGTTTATTGAGAACTGGAAGTCTGACTCAAGGAAGGTGTTTCAAAGCGGGCTTTAGTTAGTATTGAGCAAGAATTGGTGGAAACAGCAAGATTTCGAGGAGTCAGCGAATCTTAGGGAATCAATTGTGCTTTCCCCGAAGAGTGGATGGGTCTCTGGGGAAGTTCTGTAGTGAACAAAGCTTTCGCCCGAATGGGAACTCCTGGAAATAAAGCCCTGCAGTAAAGACGGCAGGGTGCGGTCCCGGCTCCTGGCGCGCCGAGCCCCCCAGCAGGGCGGGGGCACCGCGGAAGAAGC
>72FP007348 STARD4_1            :+U  EU:NC; range  -249 to    50.
AACCTGCAGGCAACCCCAGACATCCAGGGAACCCTGGCGCGGCTCGGGCCAGCCCACACCCACGCGGAATCATTCCATTTATCGGCCACCAATCAGCCCTCCACACGCTCCCGCGCCAGCCAATCCGAACAAGCGCACGTTGTTCCGGCCACCTCCTCTCAGCCCCCCCTCCCCGGAGCCCCCGGGATCGGGCCAGGGGGCGGGGCTGGGGGCTCGGCCCGCCTTGCCCTGAGGCGCTGGGTGCCTTCCAGTTGGCTGCGACCAGCGGTGACTTACAAGTTGGCTGCTGTCGCCTGCGCA
>73FP007048 ITGA2_2             :+U  EU:NC; range  -249 to    50.
GGGTGGGGCGGGGCGCGGCCGGAGCAGATCCGGTGTTTGCGGAATCAGGAGGGGCGGGCTGGGGCGGGCCCTCGGCGCTGCAGGAGCTGCCCAGAAACTTTTCCCTGCTCTCACCGGGCGGGGGAGAGAAGCCCTCTGGACAGCTTCTAGAGTGTGCAGGTTCTCGTATCCCTCGGCCAAGGGTATCCTCTGCAAACCTCTGCAAACCCAGCGCAACTACGGTCCCCCGGTCAGACCCAGGATGGGGCCAGAACGGACAGGGGCCGCGCCGCTGCCGCTGCTGCTGGTGTTAGCGCTCAG
>74FP001404 HSD3B1_1            :+U  EU:NC; range  -249 to    50.
CAGCTGGTATCAACTGACTAGTGTCCTGTTAAGGCTAAACCCAAGACTCTTTGCCACACTGCAGCATTAGGATGGGACTTCTCTTCCTGTTCCTGGGAAGAATTAGAGATGTAACCCAAAGGTCACTATTTTTCTGAGATAAGGATCCCATAGGAGGAGAGAGCAATGAGTACATGGCCAGAGATCAAAGTGATAAGGGTTGGGCCAGAAGCCACAGTGCATAAAGCTTCAGACTTGCCACAGGAAATGAGGTGAGAAGTACGTCCACTCTTCTGTCCAGCTTTTAACAATCTAACTAAT
>75FP015145 PKNOX2_1            :+U  EU:NC; range  -249 to    50.
GCCCGCCTCCCTGCCGCAGGAGCAGGCCCGCGCCCGCCGCCCGAGAGCCTCCGGTAGAGGGAGACACTCCAGCGGCTCCTCCGACTTGGCAGCGGCCGGGCCGGGAGTGGGTGGGGGTGATGGGGGGTGGGGAGAAAAGGGGGAGTGGGGAGAGGGGAGGTGTGTGAAGGGGGGGTCCGGGGGGCGGGTCCCTGTGCCGCTGACGTCCCGAGCAGTGCTGGGAAGTATAGGCTGTGTTGTCACGCCGGTGTCAGTCTGATGAAGATTGGCATCAGGTAAGCTGTCATTCATTTCCATGTC
>76FP021915 SERPINB12_2         :+U  EU:NC; range  -249 to    50.
CTAACCTGTGTTTTTCCCACTGTTCCCCTCTAAAGGAGAGGCCCTCATGGTGGAACGGTTTGTTCTAAAGGAGTGATAATGTAGAGATAATCACTTTAACTTAAAATTCATTGAATTGATGGCCATAAATGCATGTCTTATTTTCCCCTTCATATGTTAATTGTCCTGATTCACAAACCTGTATTTAAAGTGACAGAATAGCTTGCTCAATGCCTCTCCTTATAAGTTTTCACAGGCTGTAGGACTTGCCTGGTTCCTCCTCTGCTAGATTGATTTTTGAATTGACTTTATCAGAGCACA
>77FP023156 PINLYP_1            :+U  EU:NC; range  -249 to    50.
CAGGGTCTTGATATGTTGCCCAGGCTGGTCTGGAACTCCTGAGCTCAAGCAATCCTCCCATCTCAGGCTCTGAAAGTGCTGGGTTTACAGGCATGAGCCACGGCATCCGGCCAGTTTCCCCTTCTTTAAAGTGGAGTTGATTGGCTTAGACGACCTTCCTGGACACCTTCCAGCCCTGAGCCCACTGGCTGCAGGAGGCAGAGTACGTGGCAATGATTCATTTTGTTCCAGCTGAGGAAACTGGAACCCAGAAAGTAGATGCCACCTGCCCAGGACCACACACTGATTCCTGTGGTCATC
>78FP023841 TRIB3_1             :+U  EU:NC; range  -249 to    50.
GCGGGTCCCAGGTGCAGCGGATGCAGAGGAGAGAGGCCCGGGCGCGGCGCGGGGGATGGTGCGATCCCGGGCCCGAGGGCATCAGACGGCGGCTGATTAGCTCCGGTTTGCATCACCCGGACCGGGGGATTAGCTCCGGTTTGCATCACCCGGACCGGGGGATTAGCTCCGGTTTGCATCACCCGGACCGGGGGCCGGGCGCGCACGAGACTCGCAGCGGAAGTGGAGGCGGCTCCGCGCGCGTCCGCTGCTAGGACCCGGGCAGGGCTGGAGCTGGGCTGGGATCCCGAGCTCGGCAGC
>79FP019813 PSMD7_1             :+U  EU:NC; range  -249 to    50.
TGCTGGGAAGGAATTGAGGCGAAAAGCCTCTGCAGGTGACGGTACAGGCCAATACCAGGAGGTCAAGTCGCCGGTGTCCCTTCGGCCCTTAAGTCCAGGGAAACGCACGGCGAGGGACGAGGGGCGATTCCCGCCTTTCTCCAGCCCTTTCTCCGCCCACAAATGACGGCGGTGGCGAAGATCCGGGCCCGCCGCGCGAGGCACTCTGGGAGCGGAAGAAGGAGGCCGCGCGAGGGCTGACGAACCGGAAGAAGAGGAACTGGGCCTGAAAGGGTACCGGTGACCGCTACTGCTGCCGGT
>80FP024736 WRB_1               :+U  EU:NC; range  -249 to    50.
GTGCTGGGTAGTGGCCAGGGCAGAGGCACCACAAAGAGAGCTGGATTTGAACCCCCTACTCCCTGCGCAAAGGCTGCCAGAAGCTGCGCTGCAGTGAACACGCTGCGCATGAGCCCCTAGACCCCTCCACCCCCCCTACTCCCCACACTCCCCCCCCCCACTTTTGCCTCATCACGCAGGCGCTGGTAGGCGGCATCACTGGGCGGGTCAGAAACCACGCGCATGCGCAGACACCCTCAGGCGACTGGCGGGTCGCGGCTTCCAAGCTCTAAATGGAGAGTTGTCCCTACTGTGCGGCAG
>81FP017858 BDKRB2_1            :+U  EU:NC; range  -249 to    50.
GCCGTCCCACGACTCCAACGGGCAGCCGGGCTACGCAAACATGGAAATCTTCCAAGAGCCTCCCTGGCCCCCAGGGCTCAGAGGGTGGCAGAGCGGAGAGCGAAGGTGGCCGCAGCCTTCCCGGCCCCACAGCCAGCCTGGCTCCAGCTGGGCAGGAGTGCAGAGCTCAGCTGGAGGCGGAGGGGGAAGTGCCCAGGAGGCTGATGACATCACTACCCAGCCCTTGAAAGATGAGCTGTTCCCGCCGCCACTCCAGCTCTGGCTTCTGGGCTCCGAGGAGGGGTGGGGACGGTGGGGACG
>82FP015181 ETS1_2              :+U  EU:NC; range  -249 to    50.
AAGCACAATTTGAAGAATACGAAATAATGTGTGATTTGGTGCCACCACTGTCAATCAACAGTGCTTTCCACCTAGACTGCTGTGCCTGTGCCAGTGGCTGCTGTCCTGGTGCCAGGGGCAAGAGGAAGACTGCCTTTTTTCCAGCTTTCCCTGGCTTGACCACACCCCCCAATTTAAGGAGGCAGCTCTATTAGAAACATTATGGTCTTTGCATCCTCTTAAGCTACGGAGCAGAGGATTCCCGCAGGTAGTTGGAAAGAGACCACAGACTTTGAGGGAAGCTCACTCAGGATCTGCTCT
>83FP003144 MRPL53_2            :+U  EU:NC; range  -249 to    50.
GCGGACGTGAGGCATGACGGCTCCGAGCCCTGCGTGGACGTGCTGTTCGGTGGGCTTGGTGGAGACGGGCAGGAGGGAACAGCGAGCAGCCCGCGCGCCCCTAAGCCCCAGCACTGCGGTCCCTCCCTGTCTCACTCGTTTGTTTCTTCCCCAGGAGACGGGCATCGCCTGATTATGCGCGGCGCTCATCTCACCGCTCTGGAAATGCTCACCGCCTTCGCCTCCCACATCCGGGCCAGGGACGCGGCGGGCAGCGGGGACAAGCCGGGCGCTGATACTGGTCGCTGACAGCGCCAAAGA
>84FP002664 KCNS3_1             :+U  EU:NC; range  -249 to    50.
GGGCGCGCGGCCGGCAGGGCAGCATCTAGGTCTATGGGTCTGTCCGCCTGTCTGGCGGTCGGAGCCCCGCAGTCCTCAGCCGCCCGCGCCCTCGGCCCGGGGCGCCCGGCTGCGGGCCCGAAGCGAGGGGCTGGCGGAGCTGCGACCAATGGGGCGGCGGCCGAGCGGCGGGCCCCGCCCCGTCCCGTCCGGCCCCGCCCCGCCCGCAGCTCCCGGGAGCCTCGCTCTAGCGGGGCGGGACCGACGGACAGACCGGCCGACGCGGGCCACCCCGCTCTCCTCGCCGCCGCGGCGGCAGGC
>85FP019025 HCFC1R1_1           :+U  EU:NC; range  -249 to    50.
TAGGAGCCGAGGTGAGCGCCGCGAAGACCCCCGACATTAAGAAGTGGTGTCCACCGCAGCCCCCTTAAGCCGGATACCCTCCCCCACCCCGAGGAGCAAGCCTGCCTTCCGCCACGCGCCGCCCGTCTTCCGCGCCCGCGCAGAACCTCGCGGCTGTGCCCGCCTAAAGCCACGCCCATCCTCTCTTGGCCACGCCCTCAGAGACTCCTCCCCTGTCGCCCAGATCCCACCCGCAGGACCCCAAAACCCAATGATCCTGCAGCAGCCCTTGCAGCGAGGCCCCCAGGGAGGGGCCCAGCG
>86FP008788 FBXO9_2             :+U  EU:NC; range  -249 to    50.
AATCCCCCGCCTCGGCTGGCAACGGGCGTCCCTCCACTCCCCGAGTCCCCGGCAGCCGCCGCCACCCCAGCGCGCCCCGATCTGGCCCCCTGCCCCGCGAAGATGGCTGCCGTACGCCGGGCCCGCAGTTATTGCCGCTGCCTGGTGCGCTTCTCCGACCGAGAACTCTGCTAAGCTCCGCTGCAGAGACAGGCAGGAGTAGACACCCGGACACCCAGCACCCCTCCTCCGGGGGGCGGTGCAGAGGGGGCACGGAGAGCCCCTCGAGCGCAGCAGGCCGCCCCGCCAGCATGGTAACCT
>87FP022640 PDE4C_5             :+U  EU:NC; range  -249 to    50.
TTACCCCTCGACAACCAGAGGACTTAGGGCCAGCCCTGCGTGAACTGCAGGGGCAATGGATGGTAAAGCCCTTTGGCTCTTGGCAGGCAGACTTTCCAGGAAGAGGCTCCATGTGGCTCCTGCTTCACTTTCCCACCCATTTAGGGAGACAATCAAGCTCTTAGTTATAGGTGGCTCCCAGGGTCTAATTGGAGGCACCTGGCTGGGGTCCACTCTGACCCTAGACTTGCCTAAAAGAGCTCTCTAAGGGGCAGCCTCTTACGATGCCCTGGTGTCTTTCTCCTGGGCTTCTATCCCTGT
>88FP013873 ARNTL_1             :+U  EU:NC; range  -249 to    50.
CATTGGTCAGCGGCCTCTCTAGCCGCCACACAACTGGCCAGCGGGCTGCCGAGCCGCGCGCGGATTGGCTGGGGGCGGCCGCCGGGACCGGCTCCCTTCGGGCGTTCGGATTGGCTGGCGGGAAGAGGCAGGTATCCGGGCGCTGCGGCTCCTCCATTGGTGGGCGGGGAAGGGGGGTTGGGCACAGCGATTGGTGGGCGGGGGGCCGGGCCTGGGCCGGCGGGGAGCGGATTGGTCGGAAAGTAGGTTAGTGGTGCGACATTTAGGGAAGGCAGAAAGTAGGTCAGGGACGGAGGTGCC
>89FP006750 SCRG1_4             :+U  EU:NC; range  -249 to    50.
AACAAACCAAGCACGCTAGTCCTAGAGGCCGTCACACGAAGGGAGAGGGCCCCAGGAGCCGGGGGATAGCCCCAGACGCTTTCTAGGTTTGACTTTGAAATTTGGTTTCAAACTTTTACAATTAAAATAATTTATTTTTATTATTTTTAAGAGACGGGGTCCCACTCTGTTGCCCAGGCTGGAGTGCAGTGATGCAATCATAGCTCCCTGCAGCCTGCAACTCCTGGGCTTAAGCGATCCTCCCACCTCAGTCTCCTCAGTCACCCGGACCACAGGCGCGCCACCGCGCCTGGCACTGGA
>90FP019625 TK2_2               :+U  EU:NC; range  -249 to    50.
CAGTCGTCCGCGCCGACTCGCACAAGAAGGAACCCCGGGCCTCTGGATCCGCTCGCCCGGCTATGCTGCTGTGGCCGCTGCGGGGCTGGGCCGCCCGGGCGCTGCGCTGCTTTGGGCCGGGAAGTCGCGGGAGCCCGGCCTCAGGCCCCGGGCCGCGGAGGGTGCAGCGCCGGGCCTGGCCTCCCGGTAACGCGCGTCTTGGTCCCGCCTCCCAGGAGCCCCTATGCGCCCACCTACTCCCGGCCCCTCGGCTTCCGGAACCCGCCCGAGCCCGAAGCGCCTCTTCCGAGGCGCGGGATT
>91FP005432 RBP1_1              :+U  EU:NC; range  -249 to    50.
GAGTTCGGCCAACAAAGCAAACGTCCCGTCTCCGGTCTCCTCTTCCTTTGTAGGGGAAACGAACTGAACGTCTGAAACGAAGGTGGCGCGGCCTGGACAAACCTGACCCTTCGACATCCCCCGCCCCTGCGCCCGCCCTCGCTAAGCGGGGAGGAGCGACCGCTACAATGGATCCTCCCGCAGGCTTTGTGCGCGCTGGGAATCCAGCTGTCGCCGCCCCGCAGAGCCCCCTGTCCCCGGAGGGCGCTCATTTCCGGGCCGCCCACCACCCGCGTAGCACCGGCAGCCGCTGTCCCGGCA
>92FP010283 IMMP2L_1            :+U  EU:NC; range  -249 to    50.
TTTTCGGCTCTTTATTGTAGTCTCCCCCATTAGTACGTTGCTGAGCTTAGGGCAAGTGCTCAATAATAGCTTGCTGAATTAGTGTTGTGTTTGATCCTTTCAGATCCACGCCGCATTTTGAGCCCGACCTGGGCGGGCGGTCCAGAGACCAGTTTTCCGCCGGGGGCGGAGCTTCGGGCGGCCAGCGCGCGACGGGGCAGCGGGGCGGAGCTTGCCGCCGGCGGAGGGCGGGGTCTGCGCGGGGACTTCCCCCGGGCTGAGCTGCGCAGCGGGTGCGGAGGGCGGGCGCCCGGCGTCCGG
>93FP014452 POLA2_2             :+U  EU:NC; range  -249 to    50.
ACCAAGGGCACAACAGGCAGAGATGACAAGGGGAATGGAGAAGGGGGTACAGTAAGTTTTAGATAGTCGAAGGCACGCGCACGACAACGCCTGCGCACCACGGAACAGGGCAAAAGGGTGACAAACATGCGCCACTGAGTTTTATCGAGCAGCCGATGCCCAGAAAACAGGCATCCGCACACAGACTCAGTTTCCTTGTAGGCAACTCCCGGGCGTTGCGAGTCACAACCGGCATTCTCGCGCCGTGAGAGAGAACTGCGCAGCTGCTGACTGGCGGGCCGCCAGGCGCGTGCGTAGAGA
>94FP021381 SMIM6_2             :+U  EU:NC; range  -249 to    50.
ACCAATGGGAAGCCTCAGGGGGGGAGCAACACTTCCCCCAGAAACAGTTCCAGGAGGCACCAGGCGCCAGCCAGGGCTGCAGTTAATCATTCACCCCACAACACAGGAAGTGAGCCCTACGCCAGTCCCAGCCCCAGGGCTTCCTGAGCTCGGGGCAGGTCCGCAGTCCACACGTCACCCAGACAGAGGACAGCCCAGCCCAGCCACAGGTGAGGCGGCCTGATGGCCTGGGGCAAAGGCCCTCGGTCCAGTCTCTTCCCCGTCCACCCCAAGTCTGACTTCTCTCAGGAGGGACTCATG
>95FP014603 LRP5_1              :+U  EU:NC; range  -249 to    50.
CCCCGATCGGCCGCCGGGCCCCGCGGGGCGGAAACCCCGCGCCAAGCCTCCCGGAGGCACCTCCAGGGCAGGGCGGGGAGCGCGGGGAGGGGCCGCGGGGACCTGCGCCGCTGGGGCCGCCTGGCCGCCGGCCGGCTCCGGGGGGCGCCCGCGGGAGGGCGCGGCCGGTGCGGGGGGCGCGGGTGGCGGCGGCGGGGGGCGGAGACGCGGCGCGGCTTCCGCTCCCGCGCGCCCAGCTCCCTCCTCCCCGTCGTCCTGGTCCGCGGCGCCCGAGGGGGGAGGCGGAGGCGCCGGGAGCCG
>96FP024639 TCP10L_1            :+U  EU:NC; range  -249 to    50.
TAAAGTCAGCAAGGACTTAGAGTGAGGTGCGGGAGTCAGGCCTCCCATGGTGAGCACGGGGAGAAATCTGTCCCCTGCCCCCTGCTGGGAGGGGCTCAGCTGGGCTCTGCCCCCTGGGTGGGAACACACAGTCAAGCCATTCTTACGACTGGCCCCAGGCAGGGCTCAACGTCATTAAAGAGGCAGAGGCGCAGCTGTGGTGGGCAGCCAAGGAGCTGAGAAGAACGAAGAAGCTTTCAGACTACGTGGGGAAGAATGAAAAAACCAAAATTATCGCCAAGATTCAGCAAGTAAGTACTT
>97FP020238 NLGN2_1             :+U  EU:NC; range  -249 to    50.
CCTTGCCCTCTTCCACCTCTGTATTTTTCTGTCTGTCCGTCTGTCTGTATCCTGCCTCCCTGCCCCTCTCGCTCCACCCCCCGCAGGTCGGGCCTGCCTTCACCTTCTCCCATTTCCTTCCCCTTCCCCACCCCGTGCCCCCTCCATGGAGAGGAACAGACCCCTTCTCTGTCCAGTCTAACCCAGGTCCCTCCCCAACCCCCTCCTCCCTCCTTTCCCCCCGCCCCTCCTCCCTCCTGGGGCGAGGGGGGCCTCCCTCCCTCTCCCCCCCTTCTCTCTCTCTCCGAGGGGGGGGGGTCC
>98FP021510 SLC38A10_1          :+U  EU:NC; range  -249 to    50.
CCGCGACTGCCCATCCAAACCGAGGCCTCGCGGGGCGAGTCCCTTGTCCTCCAGCTCGTTGAACTGGGGCCCCGGGCACAGGTCGGCTGGACCAGCTTGGCGAACCGGACAGCTGCGAGACCCTCAGGTGCCCACCGGCCCAGTTTCCGCCCGCCCCTCCGGGCCCGCCTCTCATTGGCTCGCGTCCCACCAAACCCTACCCCCTGGCCGTCACTTCCGGGCAACGGAGCCCGTGGAAGGCGGAAGTGTGAGCGCCGCGGCGGCAGCTGAGTTGGGCTGAGGTGTCCCTAGCTGGCTCTG
>99FP021260 GNA13_2             :+U  EU:NC; range  -249 to    50.
AGCGGGAGCGCGCACGCTCCGGGGCCACCGCCCCTCCGGGGCCGGGCCCGCCCTCCTTCCCTCCCTCCCTCCCCCGCTGTCCTGGCCCGCCCTGCCCGGCCCGCCCTGCGAGTCAGTTCGCTGGTTCCCTCCCTCCCTGGGCGCGCTCGGGCCGCCGCCGCGCTCCCCGCCCTCGAGCCTCGGTGCCGGAGCCGCCCGCCGCCGGAGGAGGAGGTGGAGGGAGCCGGAGGGGCCCGCCGAGGCGGCGGCGGCGGCGGCAAGATGGCGGACTTCCTGCCGTCGCGGTCCGTGCTGTCCGTG
>100FP004708 KLHL18_2            :+U  EU:NC; range  -249 to    50.
ACCCCAGCCACTTTCAGCAGTCCGGGCGCACACCCTTTTCCCGTCTCCCCACTCCCACCGGCGAGCAGCCCCTGCTCACCGTTCACCAGGCAGCGACGCTCCCGGGACGCGACTGCCGCAACCGAAACCACCTGCACTCCCCACGCGGGGCTGCCTGGCTGTGTACATAGTCGCCATGGCAACGGGTCGCTTCCGGGGATTCCGGAAGTGTCGGGGTGGCGGAAATGAAGTCCGAGGTCCTACGTCGAGGATACGGGTGAGGTCATGGCCGAATCGGGAAGACGAGAGATGGGGCCGATT
>101FP017747 KCNK10_2            :+U  EU:NC; range  -249 to    50.
GACTTCAGGGAAGAAGGATGAAACCAAAGGGAAACAATCCAAGGCAGATTAATGAATTTAGTCTAATATTTGTGAATTCAAAGTAGATTCTAATCAGCCCATCTCCTCCCTCTTCTGTTTGCAGAACTGGCACTAAAGAGGATTCCCCAAGCTGCTTCATCACTCCCTGCCATTCGCTGTCCCAGGAAATTCTCCTGACTCGCCCCGGAATCCGTGTTCGACTCTTCTCTGGCTGAGCTGTTCATTGCCAGCCACCCTGAGACTCCCCACGCGGCAGGCATCGTCTCCTCCGGTCTCACA
>102FP023660 GP6_1               :+U  EU:NC; range  -249 to    50.
TTATGGGAGCACGGGAACACAGACCAGGCCCCAGCAGGCGGACAAACGGTGCAACGCCAGGCTGGCCAGAGGAGATAAGCGCGGCTCCTTGGAGCTTGTGTGCAAGTCACTGTACTGAGGAGCCGGCTACGGCTCGATGAGTCTCAATTAGGAAAGGCCGGGGCTGGTGGAGGAAGGGAGGAGAGCATTCTTCATCCTCATCACATCCTGAGCCTGTGCCCCAGGCTCCCACCACTTCCCTCCCTGGCCACAGAGCTCAGGACAGGGCTGAGGAACCATGTCTCCATCCCCGACCGCCCT
>103FP013921 SPTY2D1_1           :+U  EU:NC; range  -249 to    50.
TCTCGCTTAGCCACACCCCCTTGGTTGCTAAAATGCCTAGTCCCTGCCCCTCGGGTCGACGCCAGCAGCCACGTATCACGTTTGTACGTGTCTCGGCCTAAAAGCGGAAGTTACGCAGGGACTCGCGAGCGCTGTGGCGGCCCTGAAAGGATATAGGCCGTGGAGGGAAGGGGGCGGGCAGACGGCATAGGAAGGCGCCGGAAGTGGTCCCGCAGAGGCGGGGTGGGAGTGGGGCTCCCGAGGCAGTGCAGTTGGCTGTAGCTGGGCGCCTCGGTTAGGTGCGCTGTCAGTCCTTTCCGA
>104FP025917 PAGE3_1             :+U  EU:NC; range  -249 to    50.
GAGGGAAGTGTGAGAGTTGTATTGGGCATGATAGTTAATTTGACCTCGAGCCTCAGGGACCCTTACTTTAGATGTCAAAAAGTTTAGGAAGGAAAAGTAAAAGAGCTGTGCAAGCCCCTTTCAATACTCAAGAAACCTTGTGGCTCCTAGTCAACAGAGGCAAGAAAACCTCAGCCTACGTAACACAAGCTGCATCCCTATGCATGTCCGTTGCTGGGCATGTCCATTATTGCGCATGTGCCTTGCTGTCTGCTGTCTGCTGTCTGCTGTCTGCGCTCAGAGCTCTGCCCTGAGAGGTGG
>105FP018698 PDE8A_4             :+U  EU:NC; range  -249 to    50.
ACCCACCCGGGACCCGGCGCGCGGCGCCCCAGTTTGACTTTCACTACCCCCAAAGGAGGTCTTTCCACCGGCCTCTTTTCTGGGTAACAGCTCCAGGGCTCACACTTGGTGACCCCACCGAGGTCAAGTAGCCGCTAAGTTACGGAGCCGGAATTCGAATTTGGCGGTCGGGCTTCTGGTGGCCTCGGGACGGAGGTGGCTGTGTGTCCCTGGGCAAGTCTCTTTCCTTCTCTGGGTAGCCCAGTCGGGCGCCCCGCCTGTCGTCGCCGCGCATGCTCAGTTGCGGGCGGCGTCCGGAGG
>106FP023538 FPR3_2              :+U  EU:NC; range  -249 to    50.
GAAATTCCAGTGACCGTGGACGGCTCTTTGAGGCTCCAGGCTCCCCAGCAGCTGCAGGAGGGCAGATCCTATTGTAATGAGGGTGTTTCCCTGTGGGACATCAGAAACCCTTTCTGGGATCAGGCCCCTGACAGGGGGCCACTACTGGAGGGCATGTTGCCCCTTGAGCCATACATGCTTCTCTGGTGACCTAGGGCCTCGGTAGTGGTCCGGCCTGTATTGGCTCTAAGTAGCAAAGTACTGGCCTCCAGCCAGAGAGAGCTGGCCAGGATGCTGAGCTGGCCACCCGGTAGCCCATGG
>107FP021375 LLGL2_2             :+U  EU:NC; range  -249 to    50.
GCCCCTCACCCCTGCTTTGCCCACTCAAGGAGATCCGCTTCCTCTGGTGCGGGATCTAAGAGTGAGAGAAGCCCGCGGGATAGCAGGAACGCGACCTCGAACCTTTTGAGCCTTTCCCGGGCCTGCGTCGGAGGGGATGGGACGTCGCAGGCTTCCCGAAGGGAGGAGGGAGGACGGCGCGCCATCGGCCCTTCCCTGGGCGCAGCGGGGTGCGGGTGGCGAGAGGCGCCACCTGCAGCTGGGCGGTGGAGCGCGCTGCAGCCCCGGCCTCCGCGCCCTTTCCGCTCCCGCCTCTCGTCG
>108FP013853 MRVI1_3             :+U  EU:NC; range  -249 to    50.
CGTTTACAGTAGGTGCCTAATAAAAGCGAATTCTCTTCTCCCCCCCACCTTCTTCCTCTCTCCCCCCATTCAAAATGATATGGTGTGGTTTATCTGTACACAGTAGATTGACACTCAACCTTTATTACGTCTGCCTTCTAGTGAACTCTCCGGTAGTGCGAAGGCTGGAAAGCTAAAAACTACGTTTCCCAGATTCCCATGCGGTCAGGGGTCCGAGGGCGTTAAGGCTCAGCGAATCAGACGCACTGTGTGAGATTTGGGCGGAAGCCAACGAAGACCCTTGCCTGCTGCTCCCGCTGT
>109FP023567 ZNF534_1            :+U  EU:NC; range  -249 to    50.
TTAAAATTTATTGTAATAACAGGAATTCTCGTGGATCTAATCTAATCACCAACCGATTTTGCTCTGCCCCAGCAAGATCTGTTTACAGATCTGTTTACAGAAGTGCTGAGCAGATCTCGCCTCCAAAACCCTAAAACAGGATCGCTGAGTCAGACTGACAGAAGCATAGACCCCGCCTTGAGCCCGCCCTGTCCCGGCCCTGCCCTCGGCCCCGGGCCCGGCCTGTACGATGCGCGCGCAATTTCCTGCAGACCCGGAAGTCGAGATCATGGAGTGAACGTTTCGCGCGCTTTTTCCTGT
>110FP001862 ADAMTS4_2           :+U  EU:NC; range  -249 to    50.
GTTAGACTATAAGAGCAGGAATTCTCCCAGGACCGTGATCCTATCTGTGCATGCCGGCCAGGCCCTTTCCCTCACTCTCTGCCTCTCCTGGGGCTCTGTCCCACCAAAAAGGGAAAGAGACAGCTGAGGGCTGATTGTGGGGTTTGGGAAAAGGCTATGTCATCAGCTGGCCCAGTGCCTATTATCCATTCGGCTGCTAGAGATTCCCCTCCCCTGGGCAAGTCCCATTTTTTTGGGAAGCGATGATACACCCATCTGAGTCCCACCGACAGAGCTCAGCTGAGTGGCTTAGAGATCAGC
>111FP015942 SMARCC2_1           :+U  EU:NC; range  -249 to    50.
GCCCCCTCCAGGAAGCGTCCTTCTCCCCGGAGGCTCCCGCCTCCGCTGCCGGGGAGGCCGCCAGGGTCGGCCCGCGCCTGGAGCTCCGCCGCCGCGCCCGGCCTGCCGGCAGGGGGCGCAGCGCGGACCGGGGCCGGCCCAGGCGGCGGGAGGCGGCGGCCGCGGCGGCGGGAGGCGGCGGGAGGCGGGCGGAGGAGGAGGCGGAGGAGGCGGGAGCTGAGCTGAGTGGGGCGGGCGGCGGCGGGGCCCGAGCCGGAGAAGATGGCGGTGCGGAAGAAGGACGGCGGCCCCAACGTGAAG
>112FP001634 SHC1_1              :+U  EU:NC; range  -249 to    50.
CCGTTTGGCTCGAGGCGGGACACCTCTACTTTCAAGCCTCCGATTGGCTTAGATTTACTTCTCTTCGGATCCTTATTGGAGGGCAGTTCTCACGCTTCTCAAGAACGAGCGTGGGTCAAAAGTAGGCGTCTTATTGGCCACCACTGCCTTTGTGCGCGATCTCGCGCTGCCATTGGCTAACTCGGGAAAGTGGGAAGCGTGAAGGAGGGACCCTGAGGTAGAGGGTCAGGGGTTAGTGAGGCCGGAAGTGAGTGTAATAAAGTTTCTCCAGGGAGGCAGGGCCCGGGGAGAAAGTTGGAG
>113FP010735 MTUS1_3             :+U  EU:NC; range  -249 to    50.
GTTGATATCAGTTTTAGAGGACTTTGGAATGCTGTCTGCCCACCAGGACTCTCTCTTCTCTGCTGGTGGTCTTGTAATGGTTTTTTGTTTTTGTTTTTTGTTTTGGAGGTAGGAGACTTCTATCTTCTTATAAGTCACTTGATAATTTTTGACTGTTTGTATAAAAATGTTCTAATTGCTGCAAAAAGGCTCTTAAAGATATTTTAAATACAAACCTCATGTGGCTTTGAGGGTGGGTAGGGAAAGGGGGTGATATATTTTTGTTGAGGTCATTTTAATTTTTTTTTTTTACCATGGCAT
>114FP008866 EEF1A1_2            :+U  EU:NC; range  -249 to    50.
ACGGGCTTCCATAAAAGCAGCTGGCTTTGAATGGAAGGAGCCAAGAGGCCAGCACAGGAGCGGATTCGTCGCTTTCACGGCCATCGAGCCGAACCTCTCGCAAGTCCGTGAGCCGTTAAGGAGGCCCCCAGTCCCGACCCTTCGCCCCAAGCCCCTCGGGGTCCCCGGGCCTGGTACTCCTTGCCACACGGGAGGGGCGCGGAAGCCGGGGCGGAGGAGGAGCCAACCCCGGGCTGGGCTGAGACCCGCAGAGGAAGACGCTCTAGGGATTTGTCCCGGACTAGCGAGATGGCAAGGCTG
>115FP016649 TPTE2_3             :+U  EU:NC; range  -249 to    50.
ACATCTAGTTTGAATTAGTGATATACACATGAATATTTAAATATCAACCAGATAGTACATTATAGAGTAACTGTAGCTGTTTGATCCAAAAAGTAAGTTTAGAATTATATGTGTGTCCAACTATCTACTTTTATATTCCTTTAGCCTGCATACAGAATTGACATCAATGACCTGTGATAGAACCACCAATGAAATGTGAATTATAAAATATGTGTACACAAATATGTAAAGAAATGTATGTGCAGATATACTACTTCTGTCTATCTAGACACACAAACACAGGGAGAGAGAGAAAGGGAG
>116FP018340 ZNF280D_3           :+U  EU:NC; range  -249 to    50.
GGAACGCACGGCTCCTCGCCTGCAAATTCCGAGCAGTCCGGATTTTGGGGCTGCCTCCCGGCCACACCAGCCAGCAGCTCGCACCCACATGGAGGCAGGGCCCTGGCCCTCGCCCCGGACCGGCGCGTGGCGGGGCGCGTGGGTCTTCGAGGGCCCGCGACGCGGCGCACATGCCGGTGCCCGCCTCCCGCGTCGGCGAGAAGACAGGGAGCTCGGACACGGGGAGGCTGACCCGGAGCCTACCCATGAGGCAGCGCGCCGGCTGCACGAGAGCCCCCCCCTTTCCACGGCTCGGCTGCC
>117FP011600 TPD52L3_2           :+U  EU:NC; range  -249 to    50.
GTCATTTACCATGTCAGGAGAAATTCCTCTCTTTTCGACAATAATCTCTGCACTGCCTACCTCAGGAGGTCCTCGCAATGCCAAAATGCCGCCAGTGTGGGTTGCGCCTCAGCTGAGCACTGATTCTACAGCCTCGCGGTTTGGGCGGGAAGTCCCACCTCCGCAACCCTGACCAGCCCGGCTCCCCACCCCCACCACCCGGAAGTGAACACCACGAGCTAGCGTGTCTACTTCACAGGCCAGGTCGTCAACTCAACTGTCAAGGTGTCCATTGTACCAGCTGGGCCATGGATCCCTCCC
>118FP008700 ZNF318_1            :+U  EU:NC; range  -249 to    50.
GGCGTGCAGAGCTCAGGGCGCGCGCTTCGCTTCCCCTCCCCTCGCCCAGCCTCGCGCCGGCGTCTGTGCTCCTCCCCACTTTTCTTGGTTCCTGCGGCCGCTCCCTGAGTGGAGGAGCGGGGAACCCCGGAGGCGGGGGGGGGTGTGTCGGACGCGTGCTCGCGCCCTCCAACCGCCAGCCGCGGGGGCGCGCTCGGCCGGGCCCCCGGGGCGACGCGGGGCCGAGGGGAGGGGGCTGCTCCCGCGGCTGAGGCGGCGCGCAGCGGCCGAGGTGGCGGCGGCTGCAGCTGCGGCGGCGCG
>119FP014230 PTGDR2_1            :+U  EU:NC; range  -249 to    50.
CTCACACTCTCTTGCACACATCGATTTTTTCACGTGCACTTGCACTGCCCTCTGGACTTCTGCAGTCTCCTTCATGAAGCGGGGATGGGTGGAGCAGGGGCTGCCGGCATTGATGGAAATTGATGATATTTGAACATCTGTGTGGCAACTCACTCTCCAGCTGTCCCCGCCTCCCCCAACCCCACCCCTAAACACACATGCACTGGGGCTGACAGCTATTTCCTCTCTCAGCCTCCCTCTCCCACCTCTGTCTGCCCGCTGCCTCTTGTCTAGCTGCTGTCAGGAGCTGACTGCCTCCAG
>120FP012491 KCNT1_1             :+U  EU:NC; range  -249 to    50.
GTGGCGGCGCGCTTGGGCTTTTCTAGCCATTGACGAACCCCGTCCTGTTTTTCGGAGTTTTGAGGGCTCAGAGGGCCGCGGCGGGAGCGGATCGCCCTCCCTACCCCGCACCCCCGTCCCAGCCTGGGCCAGAGCCGCCGCGGGTCCCGGCGCGGCCGGCAGGGGGCGCGCGCGGACAGACGCCTGCACCCGACCCTGGAACTGGCGTCTTTTCCTCGCTAATCTGCGAGGAAAAAAAAAATGTTTTTCAGGGCAACGCGAGGGAAGAAGGTGGCGGCTCCCACTCGCTTCTCCCTCGGG
>121FP001905 MGST3_1             :+U  EU:NC; range  -249 to    50.
GGGAGTAGATATATGTTTTTGAGAATGAGAGGAGTAAATCGCTGGACGACCATGAGCAGGAAGAAAATTAGGCCTCCACCTCCCAACCAGTGGCCCTGAGTTGGCAACTTAGACAGCGCGCGCCAGCGCCAGGAGCCCCGCCTTGGGGGCGTGGCCGCGCGCTGGTCGGCTGGGGCGGGGCCTGCTTCTGGCCTCATCTAGCCCCGCCCCAGGCGAGGGCGCCGCACCCACACCGCGCTGCGCAGTTTTGTTCTGCTCCAGCTGTTCGAAGGTGATCCAGGTGAGTGCTAGCACCTGCGG
>122FP024926 TANGO2_1            :+U  EU:NC; range  -249 to    50.
CCGCGGAGTCCCCGAAGGCCGCTGGATCAGGAAGCGCTCAGACGCCCGCGCAGCCCGAAGCTTTGGCGCAGCCCCGGGGGCGGGGCGCCAGGAGGTGGCAGCCTCCGAGCGACAGCGCGCCCAGCCAACGGGACGCCGGCATGCGGCGCGCCGCCCCGCCCCTCGCTGCGCGGCCCAATGGTGAACGCGCCGGCTTCGGGCTGGGCGGTACTGGGCTGGCTGCGGTGGCGCGCGGGCGCGGCACCCGGAAGTCGGCGGCGGTGGCGGAGGCGGTGAGTGCGCGGCTCCGGGGCTGGCCGA
>123FP018485 CORO2B_1            :+U  EU:NC; range  -249 to    50.
GGAGCCAGCCTCGCCCAGCCGCGTGGCGTCCGCAGGCCCGAAGGGGTTAAGGCCGCGGACCCGGGCGCCCGTCCGGACTCCGGGAGCAGCGGTGCCCGGCGGCCGGCGATCGAGCGGGAGGCTCGGGGCACGGCCGCTGGCGGGCTGCGCTTCCTCCTCCTCCTCCCTCCGCCTCCTCCTTTGTAGCGAGTTCCCGGCCCCTCTTCCTCCCCCCGCCCCCCAGCCCGGGCCCTCTCCCTCTCTCCCTTTCTTCCTGCCTCGCCTTCCTGCGGCGAAGGAGGCTCATCTATTATAAATGCA
>124FP019738 TANGO6_1            :+U  EU:NC; range  -249 to    50.
CATTATGTCTGCCAGTGTTGAGTACCTGAGTATTTTCATATTGAAATATAGCTTTAATGATACATTACTTCTCTCTTCCTTCTTTACATAGCGGTTAATCATATTGAGCTTCTGAAATTGTGCGCGTGGGCAGATTAGCCATTTTTGGGTTCCCTCTTACCCCCCGGACTAAGCCGGGACGGAAAAAAAATGTGAAGGGGGCGTTCCCGATCGATTTGGCCCCGCCCCATAGTGTGCCCAGAGCCTTCTGCCACACTTAACATGGCGGCGGCGGCGCCCTGCCGAGGCGCCTGAGCGGGT
>125FP004820 SEMA3B_2            :+U  EU:NC; range  -249 to    50.
AGGATTTGAAGCAGGAGTGGGGAGCATCTGGTTATGCTAGAGAGGAAGATTCATGAGTGAAGGTGAAACCAGATTACCTCATCTCCCTCCTACCCCAGCCTAAGGTGCTGGGCGACGTGTGGGGCGAGATCGGAGGCTAGCCGGGCTTCACGCCTGCGCCCCCAGGTAGCCACGGTCTCTGCTGCCCCCTCGCGGCTGCTTCTTGCCTCGCAGGCCCTGATCCTTTGGATTCGGTCCGCGCAGAGCGCCAACTGGACATGGTGCTAGAGGTTGGGTGGTCAGACACTGTGATCCCGGGTG
>126FP010094 TRIM4_1             :+U  EU:NC; range  -249 to    50.
CAAGTCCTCTGTAGCTTTCCACAGGCATTTCTGGGTCTCTATAGCTGTTTGGAGGAGCCACTCACCGGTCCCGTCCTGCCCCGCGCCTAGGCCTGAACCAACCCCCTCGCGGTTCCGGCGCGGATACCCAGCAGCTTCCGGTCTTGCGCGCTCAGGCCGGGCAACGTCCGTGCGTTCTTTTTGGGTCCTGAACCCCGGAAGAGAAACTGCGTTGTACCCTTTTACGTGAGGCGGTGACGGCGGTTCGGAAGTCGTCTGGCCTCCCCGCGGCCGCTCGCAGCTTGCTGGCCTCTCCCGCGC
>127FP003771 RP11-250N10_4       :+U  EU:NC; range  -249 to    50.
ATGGGTATTGAGTATTGAATGTATTTAAATATCGAAGTAAGGCTAAAAACAGTGGAGCATATACTTGTAGATACAAATGTAAACCTTATATTGTAAACCATAACAATGGTGCTGGTTCCCCATGTTCTCCAAGTTCCACAGGTGCAACAGGTGGGTATGGGCATGCACATGCACTGGGTCATATTACAGAAGAGGTCGTATTACAACACTGTGCTTGGGAAATATATCCCTTTTCTGTGGAGTGGTATCAAGCCTGATGTTTGTCTGTGGAAAGATGTTACTTCATCTCCCAGGTTTGCT
>128FP007166 TNPO1_1             :+U  EU:NC; range  -249 to    50.
TTTCAATCATTTTTCGTTAATTCACCATGTGTATGTAAAATAATATACCCAAAACAGATCTCTTCAGGTGTTTCGCAGGGGTTTTGATAAGGACTTGACTTTTTATTAGCCCTTAAGTCAGTAGTAATCTGGACGGAATTAGAGATGGGTTGGGTTGGAGAAAACTGCGTGGCACTAGGACCCAGGGGGCTCCCGTGAGCGGATCTTGGGGCCAGATTGCAAATTCGCGGTGACTCAGTCTGGTCGGCTCCTTGCGCTCGGCGGCCGCGGCGGCAGCAGCAGCAGACGCTGGCGGCCGGG
>129FP016839 SPERT_3             :+U  EU:NC; range  -249 to    50.
GTACAGAGTTATTTGGAGCTGTCAAGAGAATTAAGCCCTGCTATGCATCAAAGACAGATGTAGGGGCCATGGGCATAGATGCTTTTTCAGTCAATGAATTGGTGAAGTCCTCACAGGCTATAGAGTCTCAGGTCTCCTCCTGCCTGCAATCAGCTGTTTCCTTAGTGGAGTCCTCTTGATTGAATTGTTTCTACTGCTGCTATGTCACAAAGGGGTGGCTTTGCTTTCTCCAGAGTCACCTAAGTCCTCATTGGAAGACCAGGGCCATGCAACCAGAGGGGTTGAAATGTAGGATGGAGG
>130FP004247 UBE2F_3             :+U  EU:NC; range  -249 to    50.
GCGGGGCGAGGTGCGGCCGCCGGTGCACGGGCTGGCCTGCGGGCCGGGCGGAGGGCGCGGGCGGTGGCGGGGCCGCCTCGGGCCCGCCGGGTTCCTCACGCCGGGGGCCTGGCGGGCGCGGGCACCCGGACGCGAGGCCGAGCGGCGTGAATGGGAAGGGGCCGCGGGCCGCGGGCCGCGAGCCGGGGGTCGGAGGCGGCGTCGGCGGCCGGGGCGCTGGCCTCGCCCGGCAGTGAGTGACCGCGGCGGCGGCGGCGGGGGACGGCCCGCGCCGAGCACCTGGTGTGAACCAGGCCCTGG
>131FP021987 RBFA_3              :+U  EU:NC; range  -249 to    50.
GGCCTCCAGCAGCATGCCAGAGCCCTGGCTTGGGTGGGAGGGGCGTCTGCAGCTGTCGTTTTCATCTCCTGGATGTTGTTTGTCTTGAAAACCCATGTAAGCTAAAAAGTGACCTGTGGAGGGGCGGGGTCTCAGGTTTCCCTGACTCCAGACTTCTCAGCCTGCCGAGCGTACTGGAAGACAACGCTCTCTGCTGAGCAGAACGCACACATGGAGGCTGTCCTGCAGAGAAGTGCCGCGCACATGAGGTGATGACCTTTGCTTTCTGAATGTACTTGCTTTTTGCTCATACCCTAAATT
>132FP019358 MAZ_3               :+U  EU:NC; range  -249 to    50.
CAAGGCAGGCGACTCCACTGGGCGCCATCTTCGGGGAACGACTCAGCGCAGGATTGTAAATACACCGCTGGGGTGGGGCGGGGAGGACGGTGGCCTGCAGGACGCAAAAAGCGGAAGCCGAAGCATGAGGCCTGCGACCGTTAGGCGGGCGCGCGCTCAGGGATTAGCCCCGCCCCGTCCGTGCCCCCGGCGCGCGCGCTCCCCCATTCTCCCGCTCGGCAACGACGGCGGCCTTGTGCGCGTGCGCGCGAAATAACGGCCGCTGGCGGAGGGAGGGGGAGTGGAATCGTTGGCGGGGGG
>133FP015312 CHD4_12             :+U  EU:NC; range  -249 to    50.
CATGAAGTTCTTCATAGGTTCTTATTACCATCTGAAACAATGAGAGGTGAGCTGAGAGGCCAGTCAGAAGTGAGTAAAGTGAGTTATCAGTCGAACTCCCGTTTCCTCTTATCCCTTGTCCAGCTCTTAGAACAAGCTCTGGTGATTGAGGAACAGCTGCGCCGGGCTGCTTACTTGAACATGTCAGAAGACCCTTCTCACCCTTCCATGGCCCTCAACACCCGCTTTGCTGAGGTGGAGTGTTTGGCGGAAAGTCATCAGCACCTGTCCAAGGAGTCAATGGCAGGAAACAAGCCAGCC
>134FP002470 SPRTN_1             :+U  EU:NC; range  -249 to    50.
CTGTCTAGACCCACCCAAGGCCAACCGAGCTCCTGGGCTGAGGAAGCAGGAATGGGAACGAGACGAGTACGCCTGCGCCGGGTCTGAGCGTCAGACACTGCGCCTGCGCAAGTGGGCCGAGCGCAGACATTGCGCCTGCGCAGCAATGCCATCGGTTAAAGCGCATGCGCAAGATGAGCTATTGCGGAAGTGAGGGGAGGGAGAGGCCGAGAGAAATTTCGGTACTGCGCATGAACCGAGCGTGACGTTGAGGTTTGAAATAACCGGCAAAGAGTAAAGGCTGAAACTAGCTTCCTGAAA
>135FP010985 C8orf22_2           :+U  EU:NC; range  -249 to    50.
GAAGGCTGCATCCCTCGTTGGTATTATAGGTATACCGAAATGATAGGTAACATTTAGGTATGAGAGACTGGGAAGCCCAGCGAGGATCGAAGGGCTGGAAGGAAGAATGGTGTCCCAGTAAGAGTGTACGAGCTGGGAGGGGCCGCAGCAGCCCCTCCCCAGACGCCAGCGACTCTCCGGCCAGGCAGGAACCTTTCATCAGATACACTGGGTAGGGCTGATTATGGAGGAGGAACGGGAAGTTCTACCAGGAGTCGCTGTACTGTATTCACGGCTCTTGTTATATGATTTATGCTGGCA
>136FP008233 BTN3A3_1            :+U  EU:NC; range  -249 to    50.
CTATTATGATAAAAGACTTAAGTAAATATGTAGAAATACTTATATACATGGACACGCAATAATGATTCAAATAGATAAACACAGAAACACAAACACTAAGGGAGGTACGGCTGGAATTTTTCTGCAACGTGTACAATTCAATGTACTTTCACTTTTCATTTCAACCCTCCTCAGTGGTTTCCTCCCAGCAACTGATGAGAAACATCACCTCTGAGCCAATCAAAAAACTAATTCTTCCAAAAAGAGATTGTTATTATTCCTCACAATAACCAGATAGCCTCTGCTTTCTTTTTCCTTTCT
>137FP017647 ELMSAN1_3           :+U  EU:NC; range  -249 to    50.
TGTTCCCTGGTGCCTGGCGGCAGCGCCGAAACCCGGGATTCGGCCGGGCCCTGCATATGGCCGGCTTGGTGGAGCTGGTCACGTCGCCTCCCAAGTCGCACATGCAGGACCATGTGTGTCAGGTTGCCCCCAAGGCCTCTGGGTAAAGGTCTAGGGGAGGAAGGGGAACTTCGTGTGCCCTGGGGCCTTCAGGCTTCAGCCCCAAGGCGGGCCGACATGGAGGAGGTACCTGCCACAGAAAGTGGAGGCCGGGTGTCCGTCCCAGCCCAGCCTCCAGCGAGAGCTGGTGAGAAGATGAAA
>138FP003008 WDPCP_2             :+U  EU:NC; range  -249 to    50.
CTGATGGAGCCCGGCAATTGGCGGGAGAGATAGCGTGTGTAACTCTAGGGAGGGGAGAATCACCCCTTAGCGACATCACCCCCACGCGCGTGACTGAGACTGCATCCTCCCATGAGGGTAAACGTGGGAGGTAAAGAGACCTTCCGCTGCGTAAAGCTGGATCGACCCGGAAACAAAATCTTTTAAAAAACGATTGACACTCTGGAGGGGCGGGGGAATTGATAAGTTGGGACGACCGGACAGCTTCTCAGGTTGCTAAGCGACGAGGCGGGAGCGCACGCACACCCTGGCTGCTTTGTA
>139FP016952 CLN5_1              :+U  EU:NC; range  -249 to    50.
CAATTCATAAAAGATGACGCCCCAGGTCTGGATCGAATTCTCCTGGGAGCCAGACCAAAGCACCTTCCTGGACTGCAAAGTGTGGAAGCCGCCGCGGGCCGGGCGCGGGGAGGTGTCATGCGCCGGAACCTGCGCTTGGGGCCAAGCTCTGGAGCTGACGCGCAGGGGCAAGGCGCCCCGCGTCCCGGACTGGCGGCTCCGCGCATGCTCCTCCCACCGGCGTCGCAGGCCTCGAGAGGCTCCGGAAGTACTGGGTGCAGCCTGATGGCGCAGGAGGTAGACACGGCACAGGGCGCCGAG
>140FP016265 CFAP54_1            :+U  EU:NC; range  -249 to    50.
GATAAAGAGTATAGTCTGGATTTGTGACCTTAAATTTTTGGCTCTAATATTCGCCAGCGCTCTGCTCAGAACATTCTCTGTTCGCATTTCATACAGCGGTGCCAGCGCACAACCAGGCAACGCCCTCAGGAGCATCATTGTTTTCTGGACCTGGTTCTTTCTCGCTCTGCCCTCCAGGGGCCGCTGTGTTTCTCGGAATGCGCGCGGGATGCCCGGTTGCCACGAGACCGTCGCCAGGCAACCGCGTGTACACATACTCCAGGCGGGCCGGGGCGCGTCAATATGGCGGCGCAGGGCTCC
>141FP023899 CPXM1_2             :+U  EU:NC; range  -249 to    50.
AGTGTGGCTTTGCAGACTATAAAGGCGCAGCGCGCCAACGAGGCGGGTTGGCCCCAGACGGCGGAGAGGAAGGGCAGAGTCGGCGGTCCTGAGACTTGGGGCGGCCCCTTGGAGGTCAGCCCCGCTCGCTCCTCCCGGCCCTCTCCTCCTCTCCGAGGTCCGAGGCGGGCAGCGGGCTGTGGGCGGGCAGGAGGCTGCGGAGGGGCGGGGGGCAGGAAGGGGCGGGGGGCTCGGCGCACTCGGCAGGAAGAGACCGACCCGCCACCCGCCGTAGCCCGCGCGCCCCTGGCACTCAATCCC
>142FP019028 CCDC64B_1           :+U  EU:NC; range  -249 to    50.
CAGTCGTGACGGGAAAGGAGCGGAGGCTACCTCAATGTAGGATCTGCAAACAGTAGATGCTCAGTTAACTGGCCGGGCCATTTGCAACCACAGCAGGTTGGGCCAGTGCCCCCCACCCAGGTGGAAGCGACTCTCCCTCGACCCCGCCCGGCCATTCAGGCAGCCAGGGAGCGCCCCGGCCCCTCCCGCGGCCCCGCCCCTTCACCTGTGTTGGCCGCACACCTGGAGCCGCCTCCGGAAGAGGGGACCGGAGACCGCGGGGACCTCGGAGGGAGCCCGGCGGCTTCGGGTGAGAGCCTG
>143FP022966 CATSPERG_2          :+U  EU:NC; range  -249 to    50.
GGGGCGGGACTGGTGCGGCCGAGTGACAGTTGACCGGTTTTAACCAAGTGACTGGTACCACGGGGCCGGGGAAAAAGCTGTGCCATCCAGGGGCGGGGGGATGCCGGGGACGGGGAGGAACTAGGAAGGGGAGGGGAAGGGGAAGGCGAGAAGGGGAGAGGCAGGGGAAAGAGGGGAAGAGTCGTGGGAGCTGGGAGAGGAGGGAAAGAGGGGAAGAGTCGTGGGAGCTGGCAGAGGAGGGAAAGGGGGAGCCGAACGTGAAGGGCGAAGGGCGGGGCGGGGCAGGAGAGTCGGGGTATA
>144FP002961 RTN4_1              :+U  EU:NC; range  -249 to    50.
GCCGTAGTCCCCACCCACTTTCATCTCCTTCCCTTTCTGTTGGCCCGGCTGGTCGCCTATCTTCTCGATCCTGTAGCCGATTGGCTCTCTCCCTCCCGCGCCAGTCCCTGCCCTCCCCTGGGGAGGGTGAGTCACGCCAAACTGGGCGGAGAGTCCGCTGGCCTCACTCCTAGCTCATCTGGGCGGCGGCGGCAAGTGGGGACAGGGCGGGTGGCGCATCACCGGCGCGGAGGCAGGAGGAGCAGTCTCATTGTTCCGGGAGCCGTCACCACAGTAGGTCCCTCGGCTCAGTCGGCCCAG
>145FP003325 TXNDC9_1            :+U  EU:NC; range  -249 to    50.
CCTGAGAAAGTCCGGCCACGACAGCCTGCGCACTAAGAAACTGCAACTCCCACAATGCTTTGCGGCCTTCCAGTTCGGCCGTGTACCCGGAGGAAAGCAAGGGTCGGACACCTTGGGTTCCGGGCTGCTGGGCGGGAGGCGCACGCGCAGAACTGTTCGCCACCCGACCGCCCGCCCCTTCCTCTGGCGTCCAAGGTGATATCGCGCGAGGTTCGCAGCCAATAAGGAGGCGGATGTGACGGCCCGTTTGCAGCCGCCGGCAGCTACTGCAAGGCAAAAGCCGGAGTGGACGTGTCTTTT
>146FP018067 NANOGP8_1           :+U  EU:NC; range  -249 to    50.
TATTTATTGATCATTCTTGGGTGTTTCTCAGAGAGGGGGATGTGGCAGGGTCATAGAATAATAGTGGAGAGAAGGTCAGTAGATAAACACGTGAACAAAGGTCTCTGGCTTTCCTAGGCAGAGGTCCCTGCGGCCTTCAGCAGTGTTTGTGTCCCTGGGTACTTGAGATTAGGGAGTGGTGATGACTCTTAACCAGCATGCTGCCTTCAAGCATCTGTTTAACAAAGCACATCTTGCCAGGATTTTAACGTTCTGCTGGACTGAGCTGGTTGCCTCATGTTATTATGCAGGCAACTCACT
>147FP012442 RALGDS_2            :+U  EU:NC; range  -249 to    50.
ACGGCCTTTCCTTACTGCCTGGGGCCAGATGCCCCCTTCCTGTTCCAGTCTAGGCCTGTGGTTTAGGGCTCTGTGGAACCCCAGCATCTGCCTGGATACCAGCACCGTCACCTCTCACACCCGTCCCCTCACGTGATGATGGTCAGGGAACTGGGAACTCCCATTGCCCAAGCAGGCACGAGGGCATGAATGAGCAGAGGGGAAGGAAGTGGCTGGGATGTGGCTGTCTGGGGTGCCCCACACCTGCCCAGACCTGGGCTGCCAACGCACCAGGGCTGGGCCCAGAGGAGCTGTGCGTTC
>148FP020199 GABARAP_3           :+U  EU:NC; range  -249 to    50.
GCCCAGGACTGCAGAGATTATACTGCTCGTGTGGTAGGCCTTGGAGTCAGTGAAGGAGTCAGGCAATGGTTTGTGGTTCTAGAAGAACGTGTCTGGGTCGTGGTTGGTTTAAGTTACTGGAGCCCAGTTGCTGAACAGTTTTCTGCTTTCATCCCAGGAACACCATGAAGAAGACTTCTTTCTCTACATTGCCTACAGTGACGAAAGTGTCTACGGTCTGTGAAGCTGCTGCCCCTGAGCTGGAGGGGGGTCTCATTCTACAAAGAGAGAGGTGGCCCCCCTTTCTTGACCTCCTCCTCC
>149FP021231 CCDC47_3            :+U  EU:NC; range  -249 to    50.
TTACCCCTTCTTTCTCTAGGAGGCTGCATTGAGGCGTGAGCAAAAGAAGTTGGAAAAGAAGCAAATGAAAATGAAACAAATCAAAGTGAAAGCCATGTAAAGCCATCCCAGAGATTTGAGTTCTGATGCCACCTGTAAGCTCTGAATTCACAGGAAACATGAAAAACGCCAGTCCATTTCTCAACCTTAAATTTCAGACAGTCTTGGGCAACTGAGAAATCCTTATTTCATCATCTACTCTGTTTGGGGTTTGGGGTTTTACAGAGATTGAAGATACCTGGAAAGGGCTCTGTTTCAAGA
>150FP004918 ITIH4_7             :+U  EU:NC; range  -249 to    50.
AAGTGGCCGGTACAGCCTCTTCTGCCTGGGCTTCGGTTTCGACGTCAGCTATGCCTTCCTGGAGAAGCTGGCACTGGACAATGGCGGCCTGGCCCGGCGCATCCATGAGGACTCAGACTCTGCCCTGCAGCTCCAGGTGCCAGTGTGCCCCAGGTGGGCTGCACAGAGAAGTGGGCAGTCATAAAGCCCAGCCTTTATGACACCCCCAACCCTGCAGGACTTCTACCAGGAAGTGGCCAACCCACTGCTGACAGCAGTGACCTTCGAGTACCCAAGCAATGCCGTGGAGGAGGTCACTCA
>151FP019903 KCNG4_2             :+U  EU:NC; range  -249 to    50.
TGGGACAGGTAGCTGCAGATGCCTCCGGCCCCAAGTTGCCCTCTGCTCCTCCCGAGTTGTGCTCCTCCATGCCAGAGGAGGGAGGACAGCTCCCCTTGCCTCCTAGGCGGTTGGCAGAGTGGCAGCGGCTGCTGCTTCTTCCTGCTGCTGGCTGATGGAGAGATTATTTCTAAGCCCTTCCCATTCCACACCCCCCCACACTGGCTGTCCCCGTGGGACTTGAAGTGCAGAGTCCGCTGCTCAACCAGGACAGCTGCCCTGGCTCCCTCCCAGCAAGAACCCCCAGACCCTCATCTCTCA
>152FP015431 KLRC3_1             :+U  EU:NC; range  -249 to    50.
AAGTTTAATGTTTTTATTGTTCCCACTAGTAATATTATGTCAAATACAGAATACATCTAAAAAATGGCCAATTATATCGTGTGATTTTTGTTTAAAGCTTTAGGAAATTAGTAGCAGAATTTTACCTAGGTTAACAGCAAAGTAAACATTATTACTCAGCCCCAACACATGCACATTGCCTATACCAGGGATCCTGTCAAAATATACACCATTTATAGCTTCTTAAGTGCAGTTATCATAGAGCACAGTCCCTCACATCACACAGCTGCAGAGATGAGTAAACAAAGAGGAACCTTCTCA
>153FP006910 ZNF622_1            :+U  EU:NC; range  -249 to    50.
ATTCTCGCGTAGCCGTCCCCTTGACCGCGTCACACCGAGCGGCACAACCACCAGGGAAGGTAACTGGGAGGGCGCGACCTCCCTCAATCAACAGCCACCTCGGGCTGACTGAGCGGACCCAGGTCCCTTTCAGCCACAGCGTTCCCTCGGCTTCCTGGGCCTCACGGCGGCGGAGGCGTGGCCACAGCCTGAGAGGCGGGTTTCCTGTCCAGTTGTGAATAACTTCCGACGTGTGCCGGAAGTTTCCTCAGTGACAATCAGGAAGTCGGCGTGTCGAGTGGCTCTTCCTGGCTGCTGAGG
>154FP025172 DEPDC5_7            :+U  EU:NC; range  -249 to    50.
TCTGGACAAGTTGCCTGGAGAAGATGCATGCCAGTGCCCCGTGAGGCCAGGCTGCACCTGTGCTGGGGGAAGGTGGGTGAGCCACTGCCCTCAAACCCGGGGCGGAGGATTCCAGGCAGGCTCTAGGAGTCAGGTGTCCGTTTGCTGCTATCAGTGAGTGGGGGCCATTGTTTTTTGTTTGTTTGTTTGTTTGTTTGTTTGTTTTTGGCCCCCACGACAAGTCTTCTACTCTAGAAGAAAGACTTTGGAAGCAGCTGCTGCTGCTGCCACCACTCCTGTCAGCAAGTGCTCAGAGCAGGT
>155FP007162 PTCD2_1             :+U  EU:NC; range  -249 to    50.
GGCCTAATGAAGCTGTCCGGCCAACCTGCAGGAGAGAGCTGAGGAAGAACCACTTGCCGCGCCAGGAGCATCCCGCGCCGCACTATGGAGGCAGCCATCTTGGAGCGTACCAAAAGGAACAGCCAACGGGTTACGGACAGAGGAAGGGGCGGGGTTACAGCTCGACCTCTCGGGGCGCCCAGAATTGGACGAATCCCTTTTGTCGCTCTCGACGACAGGACCGACGCTCCGCCTCCTCGCCCCGGTTCCAGTAGTTGGTATGGTCCGAGACAGTATGGCTGCTGCATTTCGGCCCTCGAA
>156FP019867 ATMIN_1             :+U  EU:NC; range  -249 to    50.
TTTTATGTGACTACTGCCTGAAGTCACTTTCCTAGGAAGAATGGATCGATTAGAGAGGCGGGGCAATACCTTTTACCTGCTGGCAGGTGAAATTTCGCCTCCTGGCGGCGTCACCTAAAGTCCTCTCCCTCCAAGGCGCGCCCTCCGCGGCCGGCAGGGGGCGCCGCGGCCGCCTGGGCCCGCCGGATGCTAACAAGCCTGGCGGCCTCGCCCCCTGCCGGAAGTGGCTGCGGCGGGGGCGGGGCCTACGAACTGGGCCGGGCGGCCGTGCGGGAGCCATGGCGGCCTCGGAGGCGGCGG
>157FP014671 FCHSD2_2            :+U  EU:NC; range  -249 to    50.
GCTGGCGGGAAAGCGCGCGGGAAGCCCCCGGCTGGCTCCCAGCGTGGGGGAGGGAGGGCAGGAGGCGTCTGGAACGTGCCACTCTCGGAGAGAAAGGGGGGATTTTCGCGTGGCGCTGGCGTTTCTACACCTCCCACCCACCGACCAATCCGTTAGCTTCCCCCTTCCCCTGCCGCGGTACGAAGCCCCGTGCCGTGGCCTAGCTCCCTCCTGGCAGCCCGGACCGGCCCCTCGAACCCCGCTCTGGACAGAGCGGTTCCCTCAGCATCCGGAGCGGGGCGCTGCGCCGCGCGGCGAGGC
>158FP011631 PSIP1_1             :+U  EU:NC; range  -249 to    50.
CACTCCGCAAACCGCAGGGGGAACTTGCGGCAGGCCGAGCTATTTTCGCCCAGTCCTTTCTTCTTCGCTTGCGTCTTCCTCTCCATCTGCATGCACCTGTTACATGAAAGCGAACTTGGGGACGTAGGGTTTCCAGAAAATCCGCTTCGGAGCCACACAGCTTCGCCGGGTGCTGCAACATCCCCCCTCTCTCGGTAAACAGTTGGTCGCGCCCCAGTGCTAGCGGGCGCCGAGCGGGAGCCGCGCGGGAGCAGCGCAGCTACGGCGGCGGCAGCGGCGGCGCGGTTGCGATTCCGAGCC
>159FP017356 FBXO33_1            :+U  EU:NC; range  -249 to    50.
CCGACCGGCGCAGGGAGGGCTGCCTTTTCCTTACAGTACGCCTTGAGGCTTCCGGGCCGCTGAAGTTTACGAGCGAGGGCAGTGCAGTTACTCAGTGTGCCGGCCTCGGACGCACGTGAGTAGAGTTTGAGAAGACAGAGGCTGGCTCCCGGCAGGCCACGCCCGCAGAGGCCTTTCCCCCTCTCCACAACTTGTGTTCTACTTGGTTCCGCCGAGACCCACGACGGTTCCGCCCCCTTCTTCCTAGTCATTGATGTTGTTGTTCTTGTCAGTGCCGCAGCCCCGACCGCCGGGAGCTCG
>160FP018347 MYZAP_1             :+U  EU:NC; range  -249 to    50.
GAGACTGAATGGGCAGGTGGATCTCAACTCTGCGGGGGACAGAGAGAGCATGGGCGTCCAGGCTGTCCAGGGCTCCTTCTTGCCCTGGGACTGACCCTGGGAGGGCGCAGCGCCCTGGGAGAGGATGGTGCTCAACTTTAACCGGGTCGGCGCCCTCGGGAGAAAATGCAGCCTGACGGGTCGGGTGAGCGCGCTCGGCCCCGCCCCGGCCCGGCCCGGCCCCGCCCCCGGCCCCACCCCCGGGCCTTCGCGGTGCAGCTGAGGCTGCAAGTAGCCGGCGCCGTCCCGCGTCGCCCCCGC
>161FP020698 MRPL45_1            :+U  EU:NC; range  -249 to    50.
TCTCGCTGGCGGGGGACAACAGTTCGTTCCACCCTACGCCCAACGTTGTCTCCCTGCGCACGCGCGGCCGTACTCCGCCCTCCTTACTCCACCCTCCCCCACTCCCGCGAGCACGTGCGCGTCCTCGCTGCTCACATTTCGGCGGAGGGCGCGCTCCCTGGAAAATTCCACTCCTGTGCTAGCTCCACCCTATGCGGCTTTTCTCCTACCCGACGCTCTTCACTCTCAGCTCCCTTCCCGGCGGCCTTTGCGGGAACAAGATGGCAGCCCCCATACCTCAAGGGTTCTCTTGTTTATCGA
>162FP021627 DLGAP1_3            :+U  EU:NC; range  -249 to    50.
GGCCTGCCTGTAGTCCTAGCTACTCGGGAGGCTGGTGTGGAAGGATGGCTTGAGCCCAGGATGTGGAGGCTGCAGGAAGCAGAGATGGCGCCTGTGCACTCTAGCCTGGGCAACAGAGCAAGACCCTGTAAAGTGCAATACCTAATTTCCAAGAGAAATGTTAACGACTTTGCCCTTTTCTTCATTCCCCCAGATCCCTGCCCAAGACGGGTCTGGAGCCTGACTTCCGGGTGTCCATGACCCTGGCGGCTGCTTCCGGTCCGCCATGAAAGGGCTATCAGGCAGCCGCAGCCATCACCA
>163FP020702 SRCIN1_4            :+U  EU:NC; range  -249 to    50.
TGCTACGTCAGAAGCTCCCGGGCCAGCTCCGAGTCCTGTCGGTGGGGGCAGCAGGATGCTGGTGGAAGCAGAGGGGACAGGCCGGGTGCCTCCGCAGCTCAGCTGTCAGGGCCCGGCGGGGCGTGTGCGGCTGCTGGTGCTCGTCCCCCAGCCCCACGCGTCCCCATGCAGCCCTGGCAGTGCCTCCGGCGCTTTGCCCTGGCCTGGTGGGAGAGGACGGCGGAGGGCAGAGCCCGCTCTCCCAGGGAGGAGGCTGGACCGAGGGACCCTGGGGGCCGAGGGGAGCCAGGTGAGCAGGCG
>164FP004550 CMTM6_1             :+U  EU:NC; range  -249 to    50.
CGAAAGTACGCAAAAATACTAAGTGAATGAATGTCAGGAGGATGAAAGATGGAGGGAGGTGAGAAATCCATCAAAGGCTCACAGAAAGAACTCAATTCTTGGATGAAAGTCGGAAGAATCCCAACAGCTAACAAGCAAATTTGCTGAGAGGGGGCGGGGCGGGCCAAGGGCGGGGGCGGGAAGGGGCGGAGTCAGGCGGAAGCCGGGGAGAAGGCCCAGGAAGTGACGGCCGCCTCCCGGCTACCGGGGACTTCTGGAGTCCGAGAAGTCAACGGCGCGGTTGCTGCGGCCGCCGCGCTC
>165FP009095 CEP85L_2            :+U  EU:NC; range  -249 to    50.
AAGTCGCTGCCCTCTACTCAACTCGCAGGGCGGGAGGATGGAGACAGAGGGATGCGGCGGGAGGGCGGGACAGCCCAGTCGCCGCCAAGGAGGCGAAGCGGGGTCGGGGTAGCTCACCCGCCCCCCGCAGTCCCCGCCCCCCGCAGTCCCCGCCCCGCGCGGCGCCGCGCACGCCTGAAGTCATTGCCCGAGGCCCCGCCCCCTCGCGGCCCCAGCCCCGGCTCTGGCTCTGCCGGCGGAGGGGGCGGAGAGAACCCGCAGCTGCAACTTCGCCTGGAGCCTTTGAGCCTGGGCTCAGCC
>166FP004777 C3orf62_2           :+U  EU:NC; range  -249 to    50.
CGACCAAGCAGCTCTCAGCAGGGCTTTGGGGATGATGAGGCTTGCAGCATGGACACCAACTAATGCTGACTCCACGATCCTGCCACCCTGTAGCGCCAGTGTAATCCCCCAGGAGAACATCTTTGACACTCTGCAGACTGCTAGTGTTCTGTCTAAAAACCAGACAAGGAAATACCCTTCTTTTATGAGCAGAAGGAAACAAAAAAAAAAAAAGAAGACCGTTTACCTAGAAGAAGCTATGTCAAGAGGCTGAATTATTTTTATTTTTAAACAGGTGGTGAGAAATTTCTGTGAAACCTG
>167FP000194 FBXO6_1             :+U  EU:NC; range  -249 to    50.
AGCACCTCAGGTTTTTTACCTTTGAGTCTATGAAGCCTGCGGAGGTCACGCCCTAGGGAAAGAAGGAGCCCACTGGGTGTCAGGTCCTGCCTCTAGGGAGGGGACCGCGGGTCAAGGGTGGAGCCCTGGGCCGCATAAGGAAGGAACTAGTGCGGAGGTCCGGGGAGCGGCCGCGCGTTCGGGAGCTTCGGCCCTGCGTAGGAGGCGGGTGCAGGTGTGGGTGCTGAGCCGCCCGCCGCCTGGAGGGGGAGACAGCTTCAGGACACGCAGGCCGCAGCGAGGGCCCGGGCCCTGGGGATC
>168FP012637 ITIH5_1             :+U  EU:NC; range  -249 to    50.
GGTCCGGGCTGGGTCCGTGGGGTGGGCGGGGTCCGGGCTGGGTCCGTGGGGTGGGCGGAGTCCAGGAGGGGACCGCAGGGTGGGCGGGGTCCGGGCTGGGTCCGTGGGGTGGGCGGGGTCCGGGCTGGGTCCGTGGGGTGGGCGGGGTCCGGGCTGGGACCGCGGGGTGGGCGGGGTCCGGGCTGGGTCCGTGGGGTGGGCGGGGTCCGGGCTGGGACCGCGGGGTGGGCGGCCCCGAGAGCGTCCCGCAGTGGCTGGAGCCCTGGGCGCTGCAAAGCGTGTCCCGCCGGGTCCCCGAGC
>169FP005393 RYK_1               :+U  EU:NC; range  -249 to    50.
GGGCCGGGGGTGGGCGGCGGTGCGGCGGGCGGCCGACGCTCCTCTTCGGCGGCGGCGGCGGCGGCCATGCGTGGGGCGGCGCGGCTGGGGCGGCCGGGCCGGAGTTGCCTCCCGGGGGCCCGCGGCCTGAGGGCCCCGCCGCCGCCGCCGCTGCTGCTTCTGCTTGCGCTGTTGCCGCTGCTGCCCGCGCCTGGCGCTGCCGCCGCCCCCGCCCCGCGGCCCCCGGAGCTGCAGTCGGCTTCCGCGGGGCCCAGCGTGAGTCTCTACCTGAGCGAGGACGAGGTGCGCCGGCTGATCGGT
>170FP003829 GULP1_4             :+U  EU:NC; range  -249 to    50.
TCCCGTGTGGAAATGTCCAAGGAGACCGCCAGAAGTGCGCAAGCCGGAGTCGGCTAGAGTTTCCTTCTCACCGAGAGGGGGAGCCCGGCGTTCCCGGCCGGGAGCGACCCGGAGTCCCCAGCCCCGCGTCCCAGCTGCCGCCAGCGCCAGTTTTGGATTCGGCGGATTAGGAAGAGGAGGGAGGGGGGAGAGAGCGCGAAGAGGGAGGGGACCGAAGCTGGAGGGTCCCGAGTCCAGCGCCGTGTTGGCGTAGAGAAACTTTCCCTCTCGGCCTCGGAGACGGCGCCCCGGCCGTGCCGG
>171FP005406 PCCB_1              :+U  EU:NC; range  -249 to    50.
AGTGGGACGACAAAGTTAAGGGTCTAGGTGGTCAGAGAAGAGCAAGGACTATGTCCCTTTTTTGTGCAGCCAGGCAGGCCCTGTACTTTTTCTCTGCGCGACCCTCCTCGGGCAGCACCGGGTCTCGAACTCTCACGCCTTACTCCCAAGCAGGTTCTGTAGTCCAGCCCCCGCGGCTCCCTACAGCCAGCCGATGCTGCGCAAGCGCCGTACCCACGCTTTAGCACATGCGTACTCAGGTGCGCCGGTAGGGGACGCGCCGGCACAGCAAAAATGGCGGCGGCATTACGGGTGGCGGCG
>172FP004328 IL5RA_2             :+U  EU:NC; range  -249 to    50.
TCTCAGGTGACAGACAGCAGCAATTTATCACACCCAGAAACGCATCCCCCACACATATTTACTTGAGGGTACCAGACCTGCTCACAAAGCAGAGAAGAGCTAAGGCGGTTCTCTAAGGGCAGAGAATTGCTGCTATTGCCTAGTGAGTGGGGAGAGGGTACTCCTCAGGCCTTACTTCCTATCAAATCATGTGTCAGTGTTGCCTAGGAGACAGAGGCACAGTAACTACTGTAGCCAAACAAGGCACATAAACAAAACAGAAATGCAACGCTTTAGAGTACCCACGGAAAACTTGTTTAC
>173FP002226 NFASC_1             :+U  EU:NC; range  -249 to    50.
TCCAGGCAAGCCCGCAAAGAGGCCTCAGGTGAAAAGAGAAAGGAGGATTTTTTTTTCCGGCCCTGGCTCTGCGCACCGCTCCCCAGCGCGCCAGGCGGGGCTGCGTCCGGAGCATCCTTCCCTCCGCCTCTGTCCTGGTCCCCGCTCAGCGGCCGCTAGGAGCGCGAAGGGAGGGGCGCGGGGGCGCGCACGCAGGGTGTCGGGGGCGCGCCGGCCGCCCGGGGACGCGCACGGGCTGGTCTCTGCCCTAATGCGGCGGCTGGCGGCGAGAGGCGCTGCAGGGGACGCGGGGGAAGTGGC
>174FP013805 PPFIBP2_2           :+U  EU:NC; range  -249 to    50.
GCAATTCTCGACACCGTTTCCTTCTTCCTCGCTTTCATTCCCTGTGACCGGAGAACGGCGCTGAAGGACTGGAGAAGCCCAGGAGACTGGGAGCCGGAGCGCCGGGTACCCACCCGGGCCTCCCCGCAACCGGAGCTGTGCGGAGGAGGAGGCGCGGCGAACGGGGCGGGGCTCCCGGAAGGGGGCGCGGTCCGCCGAGAGAGGCGGGGCTGGGGCCCGGACGCGCGGCCCAGGGGGTGGGGACGAGGCAGGTTCGAAGGGGCGGGGCTGACCAGGCCGGTCCCCCGGGAACAGGAACCC
>175FP013494 TACC2_1             :+U  EU:NC; range  -249 to    50.
AAAGGCCGGCTCCCAATAGATAGAAAACACCTGAAGCTAGTGTCAGCCGCTTCCTGATAAGATCTCAGGAGTTGGGCAAGTGGGCTCAAGCATGGGCCCTAAGGGGCAAAATGTCAGAGTTTAACTAATATATGACCTTCCTCTAGGAATTCTCGACTGGCAAGGGAAAAATGCCTCAAATGAGCACGCGCACAACTTCAGTAAACACACTGTGAGTGCGGCCACTCCCAAGTGCTGGCAGACCACTGCATAAGTGGACAGCCTGCTCCAAGGGAAGGATCAGGAGAGAAGAAACGCAAA
>176FP005922 TMEM128_1           :+U  EU:NC; range  -249 to    50.
AGCGGTAATCCTGGTCCTCCTGGGCTTCCGTAGGTCGGAATAAACTTGGGAACTCTTCCACCGGCAAAGCTCAGTGTTTTAAAATTCAAATCACACTTGCCGACATGAGAGCGGAACCTTTGAGGCCGACTCCACCCTAGCTGCTCGCTAACTAAACAGCGAAGAGAACACAGTCTCCAATCCAAACGCCAGGAGGTCCAGACCCGGAGCGGACGCCGGAAGCGCTGTGTCTGACGTCACTTCCGTCGCATTTCGGGGCGGTACCAAGATGGACTCCTCGCGGGCCCGGCAGCAGCTCCG
>177FP016372 MVK_1               :+U  EU:NC; range  -249 to    50.
CCCACAGCTGGCCGCGCCACCGCTCAGGTTTCAATTTTTATTGGTTCGCAGTTCTCACCCCAGGGCGGGACACTCCCAGGGACTTGTTTCCCATTGGTTTAACGGAAGGAGCGGGGCGGGAAAACCCGTGTCGGCTTGGCTGCAACACCTATTGACCAATGTTCAAGCCTATTGGTAAAGGTACTCCGGGCTCGCGCGCTCTGATTGGCTGGCCTGAAGTACAACGCCTCCTCCCCTTGAGGCACGGGCGCTCTGGGTTGTGGGAGTTGGGGAGCTGCTCCGGCTTCGGCGCGGAGGGGC
>178FP004674 LZTFL1_1            :+U  EU:NC; range  -249 to    50.
CGGACGCCACGAGGCGCGAAGCGCGTTGGTGGCCACACGCAACTCCAGGCAGCCCAACCCTCCCGCTACCTTCTGCAACTGCAGTCAGCTCCCAAAAGTGAACTGGCACAAAAAGGTGGGACTTCCGGCCCTGGAAGCCAATGCGCATGTGGCAGTCAACCGGTTACGCAATACTTCCTGTCGCGTGATCCTGAGGACCAATGAAAATGCATAATTGCAGTCCACGTGCCTCGGTTTCCGTTAGCAACCAGAGGCTTCTAAACAACCTACCCTCCTTCCCCATTTTCTGTGGTCCAACTA
>179FP012750 KIAA1217_4          :+U  EU:NC; range  -249 to    50.
CCTGCCCTGGCAGAGCCCAGCCCCCAGTCCCCGGAGAGCGCGCCTGAGGACGGACGGACGGACGGACGGACAGACCTAGGGACGGAGGGCCAGGGGCAGGGGAGATCCAAGAGGCCCCGCGCTGGAATGCAGTTTTCTCGGGCGAGGGAGACTTTGCACCGGAGTGGAAAATAGTTTGGGGTGGGGTTTCGCACCGTCCCCTCCTCCCCAGCCCCGGGCCCCCTCCCAGGCGCTTTCTGGGAGCTTTTAGAACTGCGCTCTGAAGTTTCCAGAGAGCGAGGAGCTTTTGCGGCAGGCAGA
>180FP017621 PCNX1_1             :+U  EU:NC; range  -249 to    50.
CTTGCCAGGGGGCCTACCAGGGGCAGAATGGGGTCCTCCGGACCAGCCAGCCGCGTCTCAGCCACCTCCGCAGCCCCCGGGGCCCTGAACCCCGGCCGCGTTGACGCGCGCTTCTCCCGGACGTCGGCAGGAGGCGCCCGCGGCGGACCAGGCGCGGCGCGCACCGTAGCCGGCCCAGGGGGCGGAGGGAGCGGAGAGGAGGAGCTGGAGGGGGCGCGGCTTCCTCTCGGTCGCTCCCTGGCGCCGGGCCTCTTTCTCTGCCTGGCCCAGGGCTGGCGGCCGGCGGGGGTCGCGGCGGCG
>181FP016926 RP11-310K10_2       :+U  EU:NC; range  -249 to    50.
TTCGCAGTCTTCAGGAGCAAGTCCCCCATTCCAGCTCCTCTGGCAGAGTATGGAGTTACCTGCGTCCGGGGCAGGAAACCATGAATGTGCCCTTCTGCCCTCTTGCCTTTCTGCCACTCTTTGAGTTCCCGTCCTTAATTGAAGAGCCAGTGACTATTGGCTGAAGTTCCCCCAGCGATTTGCATGAACCGAGAGGGAGTGTCTTCTGCCGCCCTCCCTTCAAGAGCGCTCTGACTGCAGCCTCCCAGGGAATGCGCGGCCGAGGGAATGCGCGCAGCTCACAGGCCCTGGGAGTGAGCT
>182FP022657 ELL_1               :+U  EU:NC; range  -249 to    50.
AAGTGCCTTATGAATATGCAACAACTTGGGGCGTTGACTGTGGGCCTTGTGGGGCCCTCATGGGGCGTGGCCAGGCGCGTCTCCTGAATAATGTAGTGCGCTGCCTGCCGGTGTGGCGGCGACTGTTGGTTTGGTCGGACTCGGGGGGCGTGGCCAGCCGCGTCTCATGAATAATGCAGCGCGTCAGCGGGCGGCGGGGCGGGGCGTGGCCGGCGTGGCGGCGCTGGAGCCGGGAAGGGGGCGCGGGGGAGAGATGGTCGCAAGATGGCGGCGCTGAAGGAGGATAGGAGCTACGGGCTG
>183FP023856 SRXN1_2             :+U  EU:NC; range  -249 to    50.
CTTTGCCGACTCACCCTGGCTGGGCAGGTCCGCCGCGCTCTCCCCCGCCCCCGCCCCCGCGGCCTAAGTCGGCCCGGCCGGTGCGTCACCCGCGCCCCTCCCGCCCCGCGACCTGCAAACTCACCCTGAGTCAGCCCGCCCGGGCGTTTCCACTCCCCGGACGCCGCGCGGCGCAGGGGAGGCGAGAGGCGCCCCCCGGTGGAGAGCCTGAGCCCCGCGCGAGTCTGGCGGCACCTGGCGAGCGGAGCCGGAGTCGGGCTGGGGACCGCGGGGTCGAGGCCGGACCGCGGCGGGGTCGGG
>184FP008571 KCTD20_2            :+U  EU:NC; range  -249 to    50.
AAATGTGGAGTTTTTCCCCCTTTCTTTTGGCCAGAATGTATATCCAGGGTAGTGACTTTCGAGCAAATGCGTTTAAGCAACTCCAGTATTCTTACTACGCTACCTCCAACCTCGCTCCACGCATGGGGAGATCAGGGTTCCACATTTTCGGGTAAGCATTAGCCGTCCTGGCGCTGCACGAGCGTATTCTACAATTCCGAAAACTACTAACTTTTCCGTCTGCAACCTTTAATAATTGAGAGGGTATGCGCAACTCAGAAAAGTGCGCCCGCTGAGGTTGGGTGCAGAGTGGACTGGAGG
>185FP012716 ARL5B_2             :+U  EU:NC; range  -249 to    50.
AACGGACGCAGATCAGTAAGCCAGGCTGACAGCAGCTCGGTCCCTTTATCTTTTCTATCAATTTCCAAACACGCGCCCCCTATTTCTCGGCGGAAAGTCGCTTCCGGCTTACGTCACGTCCGGCGCCTGCGGCCCACCCCTCCCTTTCCGGTCCCCCAATCCACAGCCGCAAGTTTCCCCAACACTGCGTTACGCTACGCCACGCCCCCGGAGGTTCCTAACCCTGCGTGAGGCTCTTTCACCTGCCTCAGGTTAAGTAGGCAGACCCCGCGGGCGGGATGGTCAAAGATATTTAGTTCC
>186FP013311 KAZALD1_1           :+U  EU:NC; range  -249 to    50.
CGCATGCGGAGTCGATCCCGCGCAGGCGGGCGGGGACGGCAGCCGGGTCTTGTGGGCGGAGCCTGACTAAGTGCCGCCCCCTTGCCGGCTGCAGATTGCTATTTCTGCCCCCCACCCTCGCCCATCCCCCCGCGAGCTGGACTGCGCCAAGGCTTCTGTGAGCCGCTTGGGGCCGGCCGGGGCGGGGCCTGCCCGACCCGGGTTTGGCTGGCGGGCCCCTAGGAATGCTCTCCTCCCCGCCCCCGGCCCAAAGTGCCACGGTGGCGGTGGTGGCGGCCGCGAGGCCGAGTGTCTCCGGCC
>187FP007422 GRAMD3_1            :+U  EU:NC; range  -249 to    50.
TTTGATGGTTGCTTCTTCTTTGCCCCTCTAACCACCCCCCCCACCCCAGAACGATGAAGGGTTAACCAAAACACCACCAAAGGCAACTACTTATTACCTTTGTTATTCCCACATAAAAAATTGAGCAGACCTATTGTTTAAGCAGAAGAGGCAGTCCCTCAATGAAGCAATATCCTGTTTGAATAATTTAGGATGGGGCATAGGCCAGCCCACACAGCGCATTTGTGTGACAGGGCGTCCCACTCAGACGTCTCCATTTCCGGTATCTAGAGCCGGCTGCCCTCTAAAAATCCCCCTGTT
>188FP001788 PYHIN1_2            :+U  EU:NC; range  -249 to    50.
AGGATGGAAAGCAAAAAATATGGGTGGGAGGAGTCTGCACGTTGTTTCACAACTTCTCTCTCCCCAGGGCAAAGCAGAGTATGAGGAAGCCAGCACTAGTCAAGTGACTCTAAGAAGGGCCATTTTCCCTTGTTGTCTTTGAAAATACTTCATTTTCTTAGCATTTCAGGAGATTATAACATCCTGTATTTCAGTTTCTGAGAGCTTTACTGACTGATTTCCCTATTCAAAACAATCCTCATTTCCTACATTTCTGAAGATCTCAAGATCTGGACTACTGTTGAAGAAATTCCCAGTAAG
>189FP021718 OSBPL1A_2           :+U  EU:NC; range  -249 to    50.
AAATATGTGAAGACTGCCTTTCAGTCTTGGTTTTGGAACCGTAAACGCGAACGCTTCAGCGTGAGCCGGAGTAAGTGACAGGCAGGACTGGAGAGAAGATTCCTTTGCTTTCCAGAGTTTCCCAAGGGGCGGGTTGGTTAAAAAAAAAAAAAAAGAAAAAAGAAAAAAAAAAAGTTGCCAGGGCCGGTGTCTCCAGGAGAGGGCCGAGCGCACAGCAGCTCTAGGACCTCGCAGGCGCCTCGGCGCGGCACTCACGTAGAGCCCAAGGAGCAGTCCCCGACCTCTCCTCGGAGGGCCGTG
>190FP003375 GCC2_1              :+U  EU:NC; range  -249 to    50.
TTCCCATGCCAATAACCGGCAGTGGCGGGACCCACACCTACTCCGTGACCTGCAGGCCCAGGGGTCGAGCCCCAGGTAGAACGTCTAGACGGACTCCGCCCTTAGCGCCGTACGGGGAACCTTCTCCCGGACGCAGACACGGAAGCGGAAGTGCTGCCGAGCTGTAGCTATGGAGACGTGGGGGGCGGGCCGCCCGGAGAGCGCGACCTTTGACCTGCAGTAGAGCCTACGTCAGAGGCTGGCGCAAACAGAAGTGCAGCGGTGGCGGCGGCTGGTTGCGGGCCGGCGGCGGGCTGGCGG
>191FP012495 NACC2_1             :+U  EU:NC; range  -249 to    50.
GGAGGACGCGCGAGGGGCGAGGAGCTGCCGCCTCCCCTCCCCAGCGCTCGGGGTTCCCCACGCCCCGCCGGCCCCCACTGGGGACCCTCCCGGCCCCCGGACCCCAGCCCCGACCCCGGGAGCCCACCTGGCTGCCAGTGCGCGCGCGCGCGCGGCCGGCGCGCTGTCCCTTTAACGGCCCGCGGGCACCTCCCCCGCCGCCGCCCCGCCCCCGCCGCGGTGCGGCCGCCGGTGCTGGGCGAGGTCGGAGAAAGTCCATGGGAGCCGGAGCGCCGGGACGCCAAGCACTTCCTGCCGCGG
>192FP000549 C1orf94_2           :+U  EU:NC; range  -249 to    50.
CCATGAAAAACTTCCTCCCCAGAGCCACGCTTTCGCAGCCTCCTAGATGCCACTCTTCCTCCCTCCCCCCACCCCAAGTTGTTCCGGTTTCCCTGCATGAGCTCATCCCACAGCTGGGGAGCCAGCCCGGTGGCCCTGGGCGGGCGAATCTCCTCAGAATCGCGGGCCTGGTCCCCACCCCCAACACGCTTGTATGCCCGCCCCTCCCGACGCCGCCTTGCTGGGTGCCAAGAACCAACCGAAGCAGCCAGAACTCCTCAGTGAAAGGCCTGCTTTATGTTCCCGGGGCAGTGAGGAGGG
>193FP005734 IGF2BP2_1           :+U  EU:NC; range  -249 to    50.
GCCGCCGCCCGCCGCTGCTCCTCCTCCCGCCACCGCCTTGAGAGGGAGAGAGAGGGAGGCAGAGAGAGCGCTTTGTCCGCGCGCCGCCGCCCGGCCCGGGACTCTGCCCCGAGGAGGCAGCCGCGCCGAGTCCCCGCCTCCGCCTCTGCCCCCGGGCGGGCCGGGCCGGCCGCGGTGGGGGGAGCCAGGCTGAGGGTGGGGGTGGGTGGCGGGCGGGCGGAGGGCGGGGAGGGGGGGCGGAGGAGGAGGAGAGACGAGGGCAGCGGAGGAGGCGAGGAGCGCCGGGTACCGGGCCGGGGG
>194FP023747 PEG3_4              :+U  EU:NC; range  -249 to    50.
GAGACTCTTTGAATGTGCAGTCTGTGGAGAATCTTTCGTCAACCCAGCAGAACTTGCAGATCACGTAACTGTTCATAAGAATGAGCCCTATGAGTACGGGTCCTCCTATACTCACACCTCATTTCTTACTGAGCCCCTCAAAGGAGCTATACCATTCTATGAATGCAAGGATTGTGGTAAGTCCTTTATTCATAGCACAGTCCTCACTAAACATAAGGAGCTTCATCTGGAAGAAGAAGAAGAAGATGAAGCAGCAGCAGCTGCAGCAGCAGCAGCCCAGGAAGTTGAAGCCAATGTCCA
>195FP003982 ADAM23_1            :+U  EU:NC; range  -249 to    50.
ATCACTCTGCTGCTTTACCCCCTTCCCCGCCCCCCAACAAAGCATGCGCAGTGCGTTCCGGGCCAGGCAACAGCAGCAGCACAGCATCCAGCAACAGCATCAGCACCCGAAGCCCCGCTCGGGCGCGCTCTCGGGGGGCGGGGCGCACGCCCGCTCCGCGCGTCCCCGCGCCGCTCGCTCCCGCGCGTCCCCGCGCCGCTCGCTCCCGCGCGCCGCCTCAGCATCCTCAGGCCCGGCGGCAGCCCCCGCAGTCGCTGAAGCGGCCGCGCCCGCCGGGGGAGGGAGTAGCCGCTGGGGAGG
>196FP011172 WWP1_2              :+U  EU:NC; range  -249 to    50.
TTAGATGAAATATTGTATTGACCAGTGTTTGTCAAAGCGCAATCCTTATATAACAGTCGTCTGGGATGCTTATTAAACATGTTGATTCTTGAGTATCCTTTGAGATCTCTGATATGGTCCTTGAGAGTGGAGCTTAGGGATCTTCATTTTTTGCAAATATCTCAAGAGATTTTATGCACATTAGTTTGAGAACTGTTGGTAGAAACTGAATTGGTTATTTGGGGTCCTAGTGTGCTCTGTCAGAGTTCATTTTTCTAGCTAGCTAGCTAAAATATTCCTTTTTTTTTTTTTTTTTTGAGA
>197FP022786 CHST8_2             :+U  EU:NC; range  -249 to    50.
ACAGGGATCATAATGGTTTACACCTCTTCTGCCTGTGTCCTTGAGGTTGAGCGATGAGGGCATGTGAAACCCAGGATGGTAGAAAAGAGGCTGCAGGCTTAGGGAAAGAAACCAGAGAAACCAGACTCCCTTGGATGTTGTTCAAGATAAGCAAATAATTCAGCAGAGCCATATGGAAAGATGGTGAGACCGGCCGTGGAGGAGCAGGCACCCTGCAGAGAGGACTGGGACCCAGCAGCCCATTCCACCAGACCCAAGCCTGTTCCTCCACCCCAGGGCAGCATCCCACCACTGCAGGAA
>198FP022375 TMED1_1             :+U  EU:NC; range  -249 to    50.
CACTTATTTTTGTAATTTTCCTCCACCAGCGGCCGAGAAGAGAGCCGAAGCCTTTGAGAAAAATATTCCCAGACGGTTGAGTGTTTCTGGGCACATCAGGCATTCATTCGGGCCGCCTGCCCTCTAGTGGGGGGGTCCTTCACTCCTGGCACCTCTGGTTACGGACAACATACAGAAGCCACTGCCAATGAGCTCCGCCGAGTAGCACCGGGGCAGGGCTAGCGCTTAAAGGAGCCGCGACCCCTTTGCAGACCAGAGGGTGACCCGGATGATGGCGGCCGGCGCGGCCCTAGCCCTGGC
>199FP014689 DNAJB13_1           :+U  EU:NC; range  -249 to    50.
CTCTCTTTAAAAACAAAAACAAAATAAAACAGAGCCCTGTGAGTCTTCAATTTCCGAGTTGAGTGACCTTTCACAGGGTCGCAGAATCAGCCCCAGCTCTCCCCCAGTCCTTTCACTGACTCCTCTCTGTGGCAGAGCTGAAATTTGTTTAGGGAAGTGGGACTACAACTCCCAGAGTGCACCTGTGCGGTTGTCAGGAGCAACCAAGGAAGCCAACTAACAGCCTTGCTAGAGTCTGAGGACTATCCAGGGCCTGACTGCCAGCTAGCCAGCCATGGGCCAGGATTATTACTCTGTGCT
>200FP012822 CCNY_2              :+U  EU:NC; range  -249 to    50.
CCTCTTGGCCCCGCCCCCTGACCTTCCTTCTCCCTATCCCTAGGCCCCGCCCCCTGACCCGCACCTTCCCGCCGCCCCTCCCCGGTTCCATTTCATTGTTGGATTGTGGCGCTTCACTCCTGCTGGCGGCCGGCAGGGGGCGGAGTTCGAGCCTGGATTTTTTTCCTCGGGGCCTCCCCCGGGAGGCCGTCCCGGCGTGGGGGAGGGGAGGACGGGGCGGGAGGACGCGGTTCGGTCGGCTGCAGCGCTACTTTTGGTCCGGGGTCGGCAGGGAGGCCGCGGCTACCGCATCACAGCTGA
>201FP020082 UBE2G1_2            :+U  EU:NC; range  -249 to    50.
ACAACTGCGCTCAAGGGGCGGGGTTCCGCCGCCGGGGGCGGGGCGGGAGGCCGAGGGGTCGGGCTAGCGGGCGGGACGCTTCCCAAGTCGGCAGTCTCAGCGCGCCTGCGCCGAGCGGCCCTGCGCGCAGTGAGGCAGTGGCGGGGGAAGGCACCGGTGGGGCCGACGGGCGGGTTGAAGGAGGGAAGCGGGCGAGCGAAGTCCCAGTGCGCGCCGCGGCAGCCCGGGCACCCTCCCCTTCCGGGCGTGAGTCGCTGTGAAAAGAGCTGAAGCGAGCGGACTCGCACCGGCAGCGAGGCG
>202FP010108 AZGP1_2             :+U  EU:NC; range  -249 to    50.
CCGCACTGTGGGTACTTGCTGCTCCAGCAGGGCACGCACAGCGTCCGTGGAGGGAAAGGCCTTTTCCCCACTTCTTAACCTTCACTGAGAGGGTGGTTGGGGTCTGTTTCACTCCATGTGTCCTAGATCCTGTGCTACAGACCTTCCTTTCTGTCCTCCCGTCTTGGACCTCAGTCCTGGGGGCTCCAAAGTGCTGTTCGTGCAGGTAGTGTGATTACCCAACCTACTGCTGAGCTAGCACTTCCCGAGCCCCCGGGACACGTTCTCTCTGCCAATTGTCTTCTTGGCTGAGCTCCCCAA
>203FP003998 CCNYL1_2            :+U  EU:NC; range  -249 to    50.
GTTACAAATGCCCGTGCGCTTCCAGTAGGACCGGAAAGCTCCCAGCAGCCAGCGATGAATGAAAACCCGAGTCTGGGATAGCGGCGTGAGGGGCTGGGCAGCTGCCAGGCGGGGGCGGGGCAGCAGGTCACGTGCCTGGCTTCGAGGCGGGCGCCGGAGGGGGAACTCTGACCATGATTGGTTCCTCCTAACCAGGTGACCGCAGGTCGCGTTCCGGTTGGCAGGCACCGGCCAGGGCCAGCGGCCTTCAGTCGGTAGGCGGCGGCGGAAGGAGGAGGAGCTCCAGCCGCGCTCTCTCCC
>204FP001919 GPA33_2             :+U  EU:NC; range  -249 to    50.
CCTTTGTGAGCAGTCTAGGACTTTGTACACTTGTTAAGTAGGGAGAAGGCAGGGGAGGTGGCTGGTTTAAGGGGAACTTGAGGGAAGTAGGGAAGACTCCTCTTGGGACCTTTGGAGTAGGTGACACATGAGCCCAGCCCCAGCTCACCTGCCAATCCAGCTGAGGAGCTCACCTGCCAATCCAGCTGAGGCTGGGCAGAGGTGGGTGAGAAGAGGGAAAATTGCAGGGACCTCCAGTTGGGCCAGGCCAGAAGCTGCTGTAGCTTTAACCAGACAGCTCAGACCTGTCTGGAGGCTGCC
>205FP021631 EPB41L3_1           :+U  EU:NC; range  -249 to    50.
CAGGCGTCGTCCGCGGAGCCTGACCCTGCGCCAGGACGGAGGAGGCTGTGCCCATGTAACTGTCCTGAAGTACTGCGGTGGCCCCCTCCCCCGCGGCTGGGAGGGCAGGCAGGACGAGGTTGGCTTTCCTCGCACGGTCTCTGGGCGTGGGCCCCCGCCGCAGCTCCGCGGAGCCTCGGTGTCTCCTGCAACAGGGGGCGGGGGGAACAGCGGCGAGCAGCCCTGGGCTGCGGCTTCCTCCCCACGCCCGAGTCTCCTGCGCACCGCCGCCGAGGACGCGCGCCCGAGCCTAGTCCCCAC
>206FP013789 TIMM10B_3           :+U  EU:NC; range  -249 to    50.
TAGGAGGCCTGTCTGCACAGCTGTGCTGGGAAGCTGATCCATTCCAACCACCGCCTCATGGCCGCTTACGTGCAGCTCATGCCTGCCCTGGTACAGCGCCGCATCGCAGACTACGAGGCTGCCTCGGCTGTGCCAGGCGTTGCTGCTGAACAGCCTGGGGTCTCTCCATCAGGCAGCTAGCCATACCCAACCCCAGGAAGGAAGGCCTTGGATGGACCCTCAGATTGAAGGACCCGGTGGACCTTGGGGTTGGTGAATCCTAAACAGAGAGAATTCGAGGTTGCCTGAAAGCTGGGTGTC
>207FP011692 NFX1_1              :+U  EU:NC; range  -249 to    50.
GACCCTATATCAAAAAATAAAAAAAGGAAAACCACAATGATTACGCAAGTCGCCGCCCTCCCTCCTGCGATTGTTGCTATTTCCATCCAGCTACTAGTCTCCTCCTCCCGCCCGACACCTGGCGCGTCTATCTGACGTCACGAACGCGCCACACAGATTCGGGCTGCGCAACCTCTGTGGCCGTCTACACGGCGCGCAGATGCGAATATTCTCGCGGCGCCGGAAGTCCGGGGCACGTGACCTGGTGACAGTGCTGACTTGGCTGTACAGCTCGATCTAGGTTCTGCGGCACGGGATGGC
>208FP002269 FCMR_1              :+U  EU:NC; range  -249 to    50.
AAAAAGCACCAAGACAAAGGAATATCAGGCCTGGTCACTGCTAATAGTCTGGAGGAACTTCTTAGATGCCTTTTGAACAGGGTGACCCTTTCTTACTCCACACAACATGTTTTCTCAGCTCCTGACTTCCGCTGTGGTTTGTCAGCACTCTCTTTTTAGCCTGAGAATAGTTAGCAAACAAGGGAGGTTGTCATTTCCTCATCGTCAAGCTTTGTTCCTCGTGGGGGCTAGAAATCTCTTTCCAGTTCCAGATTGTGAAGGGTTCCTGAGTAAGCAGCGTGTCTCCATCCCCCTCTCTAG
>209FP000781 FAAH_2              :+U  EU:NC; range  -249 to    50.
GCATTGGCTGGGACTACCTGAGAATTGGTCTGACTCCATCAGCGCCATTGCTGGTGGAATGTTTCATTGGGTCATGGCCTCTGAAGTATCTTTATTTCCATAGGCAATCTTGCTGCCAATGATCTCTCCCCGTCCCGAATAGCCAGACTACAGAAGATCCTTCACAGCTATGTGCCTGAAGAGATCAGGGATGGAAATCAAGTTCGAGTTACCTCATGGGATGGCAGGAAATGGGGAGAACTGGAGGGGGACACCTATGACCGGGTGAGTGATTCTTGATTTAGGACATGCATCCAGCTT
>210FP017808 MOAP1_1             :+U  EU:NC; range  -249 to    50.
GGCTGCGCAGGCGGCGCCAGGCCCGGGCCTCGCCGCCTTGCAGCGCCGCGAGCCCAGCGCCCGTCAGCGGTCGCCGGCGGAGCCTGCTTGCAAAGCTGAGGTCCCGGATCTCACCTTCCTGTCCCGTGGTGGCCAGCCCGCCCGCCGTCCCGGATGCCGCCGCAGTCGGAGCTTCCGGCTCGGGCCGGAAGCGCGCGCGCCCCGCCCCCGAGGCCCGCCCCTCATGACGTCAGATCGCCCCCGCCCGCCGCGCAGCTTCCCCGAGCGAGACCAAAACAGGTGGAATCCGGGCTGGAGCCG
>211FP017507 TRMT5_2             :+U  EU:NC; range  -249 to    50.
GAACAGTGTCTAGGACTCGAGTTAAAAAGCGGAGTGCCCACTGCACAGGCTTTAGGGTCAGGAACGTGCTATGCACTTACTACCAAGCCACTTCCATTCTACCGCTAAGAATTTCTGTATTAAAATGTTTATTATTTTCCCTCCCCCCATGACTAAGTCGGAAGAGGAAAATCCTGTGACTCTTGCAAAGACCTCACGAGACTGGTGGAGAAAATAAGGTGACAAAAATACTAACTAACAGCAGTGAGTACATAATCCTAGGGCCGCTCATCCCATCATGTTCGCAGCTTCCACTCAACG
>212FP018630 RASGRF1_1           :+U  EU:NC; range  -249 to    50.
CCCTCCAGCGCGCCTGATGATTTCAAACTGGCTTTTTTGCAATTTGTTGTTGAACAGGGCTTTGTGTGTTTTGTTTCCTTCTTACAATATCCTAAGCATAGGCTCTGTTACACGATACAAAAGCCCTTTTAATCGAGAACTGGAAACTGCTAAATAGAATGGCATTCTGATTATCACAAACAAGGAATCTGTGCCTAGCTGATGTGGCAGCAGGCACTTTGCAAAACAGCTAGATTGATTGCAAGAGTCGTTGTTGGTCCCATGGACACTCTGGTAATTGGAGATGTCTTCTTCTTGATA
>213FP005456 PLS1_1              :+U  EU:NC; range  -249 to    50.
GCTACCGCTGCCGGAAGAGCGCGGCGCCCGACGGAGCCGTGTGGAGGCCAAAACTCCTCCCGGAAGCCGCTACTGGCCCCGCTTGCCAGGCCCAGCGTCTTTTCTGCATAGGACCCGGGGGAAGCCGGGAAGCCGTTAGGGGGCGGGGCAAGCGGGCGGGCGTGCGTCGGTCAAGTTTCCCGGGTCGCGTCAGGCTTCTTTCTCAGCACCGAGCGAGCGACGTTCGTGAAGCTTTCGTTTTGAGCGGCCAGACTCTGCTGTTCTCAAGCCTGGGAGGCACAGAGAAGCAAGACTTCCGCA
>214FP015976 PRIM1_1             :+U  EU:NC; range  -249 to    50.
GAAGATCCTCTTCCTGGAATGGACGCGGCCTTCTGCCCACAAGAGCGGTGGCCCTAGTGCCCGAACGCGTGGGCAGATCGCAAACTGCTGCGTCTCCCGCAGCCCCCGCGCGCACCAAGTGGGAACTACAATTCCCGGCGGCCCCGGCGGACTGCGGGCCGCCGGGTCAGACAGCCGACCTCGGCCATAAGCGCCTGCGCAGTCGCGGGGCCGCCGGCCGTGCTGTTCCCGCCAATTCCTGTGGTAATCCTTACCGTGGCGAGTTCCGCGCTCAATGGAGACGTTTGACCCCACCGAGCT
>215FP019689 CTCF_2              :+U  EU:NC; range  -249 to    50.
CTAATTCATTCACCAAAGGGTCTTTTTGTTTTAAAATGTATATTTTTATTTAGACATGCTTTGCTTTAAATAACAATCTGTGTTCTCCCTTAATAAAGGCAGGGGAAATGGAAGGTGATGCAGTCGAAGCCATTGTGGAGGAGTCCGAAACTTTTATTAAAGGAAAGGAGAGAAAGACTTACCAGAGACGCCGGGAAGGGGGCCAGGAAGAAGATGCCTGCCACTTACCCCAGAACCAGACGGATGGGGGTGAGGTGGTCCAGGATGTCAACAGCAGTGTACAGATGGTGATGATGGAAC
>216FP016749 TEX26_1             :+U  EU:NC; range  -249 to    50.
GCTTTTCTTAGGAAACATACAAGACAGTGGTCCGGAAAGCTCACTGCAAGAACTGTACAAATAATGTAAAAGTAAGGCATCCATAAGATCAAAGCCACATTTCTTTGCTCTCTGCACCCCATTCCCGCGCCGGCCAGGTTAAGCCTCCTGCGTGGCCAGCACCCCTTGGCAGGGGCAGAACTCCCTGGAACCCGATCCTTGTCTCCATGGCGACGCGTCACAAAGCAGCCCGCGGCTCCCGCAAGCGCTGAGATAGCTGGAGCCAGGGCCCCGCGGCCGCCTCCTGGGGCAGAATGGAAC
>217FP019219 DCUN1D3_5           :+U  EU:NC; range  -249 to    50.
ATCTGCTGGTCATGTTAAAAGCTTTCAGGTTTCAGCTGGTTCTGCTGTGTCAGGTAGTCAAAAGATACTCTTACATGGAGGGCTGGTTGGCTCAATGGGATTAGGGCCTCTTTGGGAGCCCCATCTGTTCTGTCCCTACCTGAAGGCCTTGGCGCCAGGATTTGGAGGAAGCTGCTAGGATGAAGCATCTGTCCAGTGGGGGCGGGGTGAGTGGCCTGGGGTAGGTGGGTCAGATGGAGGCCAGGAAATCCTCTTATCTCGCTGGGTGCCCATGCCTCACTCAGCAGCAGGAGCTGAGCA
>218FP017700 ANGEL1_1            :+U  EU:NC; range  -249 to    50.
ATAAACTGTGGCCTTTGAATAACACTATGGGGCCTCCAGTGAGGCGCTCAATTTTAATTCGGGACGCCTGGGTGGCAGCCGGGTGCTAGGGGTGGCTAGTTGCCATGGGAACCGGCTCCTCCCACTTCCTGCGTGCGCACCCGTAGACCTGCGCTCCCAATAAAGTTGTTGTTGAAGCGCGGCGGCGGCACCACGTGGGCCGGACCGGGCCGGGGGCGGGGCCGAGCTGAGGGAGGACCTGCTGGCTGCAGTGAGGAGCGGAGGCGGGCGCGGGCGGCCGGCCATGATCGCGTCGTGCTT
>219FP012457 SURF6_2             :+U  EU:NC; range  -249 to    50.
CTGTGGAGGTCAGGGGTAGAGTCCCACTTTGCAGATGAGGAAGCTGAGGCTCCTAGAGAGGCCATCCCTTGCCCAGCATCAGCTACTTGTAGGCAAGGCCGCTGTCCCCCCTCACCCTGTGCCCGCCCTGGTTCTGATGGCCACAGGTCCGAGCCGGCGAGTCCCTGATGAAGCTGGTGTCCGACCTCAAGCAGTTCCTGATCCTCAATGACTTCCCCTCCGTGAACGAGGCCATTGACCAGCGCAACCAGCAGCTGCGCACACTGCAGGAGGAGTGCGACCGGAAGCTCATCACGCTGC
>220FP005745 DNAJB11_4           :+U  EU:NC; range  -249 to    50.
CATGTATGTGGTATGTGGGCCTAAAAGACAAGGGATCATCCTGGACACACATGTGCATGTGTGGGGTTACCTACATGCAATTACGTTGGAGATTGGTAGTTATTTAATTCACATCCATGTTTGTCATAAGGCCTTTTATGAGCTTTTTCTTGAAATATGCTCTTTAAACGCTAGGAAAGTAACATTTTTTTGTTAATGGAGTCATTTGTTCATTCTTTCTTCAGGTATCAAACAGCTACTGAAACAAGGGTCAGTGCAGAAGGTATACAATGGACTGCAAGGATATTGAGAGTGAATAAA
>221FP020785 KRTAP4-1_1          :+U  EU:NC; range  -249 to    50.
AGTGGATGGAATCAGTCTATTTAATTTCAAGATTTATGATGTAGCTACAGTAATCAAGGCTGTGTGGTATTGGAGGAGGAATGGACAGCTGAATGAACGGATTAAAACAAAGAACCTAGAAATAGACCTACACAAATACAGTTGATAGGTTTGAAGTGCACAGGTCCACTTATATGTGGATTTTCTTCTGCCTCTGCCACTAATGAGATGGCAAGACTAACCCCTCCTCTTCCTCCTCCTCTTCAGCTTACTCGACATGAAGACAACCAGGATGAACATCTTTATGGTGATCCACTTCCA
>222FP023113 GRIK5_2             :+U  EU:NC; range  -249 to    50.
AAGCCCCTGATCCACTTTGGCACAAGATCTATCCAGTCTGACTCTAAAGTTACCTCCTCCCTCATACGCATTTGAGCTTGGCACCAATGAGCATCAGGTTGGCTGCTGAAGATTAAAATGGCTCCCTGCAATCTGCTAGGAACTGGCAGTACCCATGTGTTTTTCCCTGGCTTTCAGGTCTATTCCCCACTCTGAGCATTTGTAAGTGAGAAATGTGTACTATGAATAAATCAACCGTGCTCAGCAAGCAGATTCCTGCTCTACCTGCCTGGTCCGGGCTCCAGGATCCGCAACCCAGCC
>223FP006854 TRIP13_2            :+U  EU:NC; range  -249 to    50.
CCCTCCTCACAGAGACCCTGGCAGGGTCTGCTGAGGAACAGCACACCCAGGATCCTGGAACTGAGTCTGCGGGCCTCAGCGGTTCGCGTTTTGCTACCAACGGAACACCCCCTCCCCTCCTCCAGCCACGCAGGCGCACTCTGCCTGGGTCCTGGGACCAGGCTCCCCACGGGCTCCTCGTGGGCAGCGTCCGGGCCACCGCCGCTGCTCCTTTACCTTTCGCTTCCTTCTTTCCTCATCGTCCAGATGCTTCTCCTTCTCGGACTTCTTCTTCTTCTTCTTTTTCTTTTCTTTGTGCCT
>224FP021890 ZNF532_1            :+U  EU:NC; range  -249 to    50.
GGACCCAGGGGCGCGGGTGGGCGCCGGGCAGAGGCGGGGTGCGGCCCCTCGTGCCCACTCCTGCGGGCCGGGGTGAGCGCGTGAGGCTCAGGCCCCTGGGCCTGCCCGCAGTGGCCTGTCCCACCCTGGCCTTGGGGACAGCCGGCCTTCGCGCCCCGCCAGCTGGCTTGGGGGGCCGAGGAGGAACCGCCCGGGCTAGGCCCCGCAGGTTACGAGACGGGGGCCACGTGAGCGCGGCTCTCCTACTCCCCCCGCCGGCGCCGGCCGGGCACAGATGCGTTTCCAGAGGCCTCCGTGCCC
>225FP020668 HEATR9_1            :+U  EU:NC; range  -249 to    50.
TTGACAGTTCACCAGATGGTTTGATTTTCTTCTCCAGTTTATGCCTCACCACAGGCCCTCTAGTTAAGCCAGACAGGAATGACTTTCCTACTCGTCCAGTGAGCAAACTGAAGCTCAGAAAATAAAGTGACTAGCTCAAGTCCAGGCCAGTAGATACCACAGCTGGGGCTCAGAAGTGAAACCTGAGTGTTCTATTTACCAAAGTAACCTGGTCGCTTAGCACTTGGAAGCTTCTACCTCCAGAAGTCCAGACACCTCCCCTGTACCTCTCGTACCACAGAGGACAGGTCTCCTCCAGCT
>226FP025233 SSTR3_2             :+U  EU:NC; range  -249 to    50.
CACATTCTTCTCTCCAACTCCCTGCAGGAGCCAAGGCCAGCGGGCGTGGGTGGCTGAAATCTCCCCGGTAACAGGGTCTGCGCCCCTCCTGCTCCCTCTCCGGGCCTCCTCCCTTAACCTGCACCCCGCCCCCACCCCCCACACCTGCTCTCCGGCCCTCAGCCCCTCCCTGCTTACTCCCTCCTTCACGGGCTCCATGTCACCATCTGTGGCACAGTCCCTCTCTGTCACTCTCCCTGCCACCCCCTCATTCTCCTTCCTCCCTCCTGCCTCTCTCTGCATCTCTCCCTCTCACCCGTG
>227FP024759 RIPK4_1             :+U  EU:NC; range  -249 to    50.
GCAAAGAAAAGCAGGGCAGCTGATGCGCACGTCGAGACCCGTGAGAAGCGTGAGAAGCTCTGCTCACCCAGGGGAGAGCGCAGTGACCCGCAGCGTCTATTCATCCGTCCGCAGTCACCGGGCGCTGGCAGAGAGGGCGCCCGGGGGGCGGGTAAGTGGGCGGGGCCTGGGGGCGGGACGACCTACGGAAGTGACGTAACAGGGCGGAGCGCGCACCTGGGCACCTGGGCAGCCGCCGCGGCGCTGGCTAGACGTGCGCGATGGAGGGCGACGGCGGGACCCCATGGGCCCTGGCGCTGC
>228FP010788 PDLIM2_4            :+U  EU:NC; range  -249 to    50.
ACAATGGTGGGCAGTTGCTCTTACATGAGCTAAGTTTGGAGACCTGAGGCCCCTTTGTCCTCGCTGGGTGGGCCAAGGTCTGGGACCTGTCTTGGACTGTGGGAGACTCACCCTCACCTTGCCAGGCCTCTCCCCTGCAGGACTGGCATTGCACTAGTCTGAGGTGGCCACTGCCTTTGATCAACCTTTGTGTGCGAGGGTCTAAGTAGGGTCGAACACAGAAGTGGGAAGGAGAGGGGTGGGCCAGGGGCTAATGGTGTCACTGTGTAAAGTTTTTGACATACTAGCTCTATAAATATA
>229FP000852 SLC1A7_1            :+U  EU:NC; range  -249 to    50.
ACTGATATCTTACTGTCTTGTTTTTGATTCTTTCTGGAAGGAAGCAGGGGTAAAGATCAAACCAACCAAGCAAATGTTCCTCTTGTTCCTTCCAGTACCTGGTCCACTCAACTGTTTAAGAGGAACGCTTGGCTTTGAGGCCTGAACTCCTAGACCACGTGGTCTGCTCTAATTTCCCAGGCCCTAATCTGCTCCCAGCTCCTAATGATGCAGCTGGTAATAGGATTGTGGCTTCCCTCTAAGGCGGCCACACGGGCATGGCCGTGGGGCTGGCGACTGGTGTTTAGCAACTCCGACCAC
>230FP010280 THAP5_3             :+U  EU:NC; range  -249 to    50.
CGGTGCTTAAACCGGAGGAGGCGGAAGTGAGTCGACAGACGAGGCGGCTTTCCCGGCAGAATGCTAGCGCAGGCGCAGGGGCTCGAGAGGCCTGGACCTGTGGCGCATCCTCAGTGAGGAGGGCCGCCCTGCATCCGTCGCCGGCCCCGGTCTCCAGGGGCCTCACCCGAGTCATGCCCCGCTATTGCGCAGCGATTTGTTGTAAGAACCGCCGGGGACGAAACAATAAAGACCGGAAGCTGAGTTTTTATCCGTAAGTTGTTTCTGGAGCAGAAGCGTCAGCCTCGCCGTGAGGCCTTG
>231FP012713 CACNB2_1            :+U  EU:NC; range  -249 to    50.
TGGAGCAGGTAATGGAAAGGGATTATTAAAGGAAACGATCTCATGCTTTGTTTTTGAGAGAAGGTTTCATCTGAAACAGAAACAGACACACATACCACGAGCCCGATTACTATAGAACCGAAGAGACCTTTCCAGCTGTTTACACTTCGGATGTAAAATGGCAATTTGACATAGACTAACAGTGTGATGTGAGCATCTGCGTAAAAAGGCGACATATGGAGCATGCCCAGTGTGGGAGTGCGTCCTCCTCCCTCCGCCTCCCCCCTCCCCCTCGAGATCTCCAAAGATAAGGCTTGAACT
>232FP006256 SDAD1_1             :+U  EU:NC; range  -249 to    50.
CGATACATGCTAACACACGTGAAAAAATTTACATTTCAGATCCTTTCAGAAACGCAAGGCAATATTAAGTAGTAGCATATGCCCAAGGGCGAGGGGCGGGTCGGCGGTGGCTGGCTCTCCAATACACCACAGAGTATTTTGGCAACGAGAGTAATTTTGACACTCTGAGGCTTCCGTAGCATAGCTCGCTTTAGGAACCGCTAAGGTGTCGCCTGCCTAGAGTCCCATGCGCTATTTCCGGTCATACCCGGAAACACGAGTCCAAGCTGCAGCTGGCAGGGATTGCGGGGTGCCGGCCGT
>233FP006220 JCHAIN_3            :+U  EU:NC; range  -249 to    50.
CTTCCTTTTCACTGTGCCCTTTAACGCCAGTCGATTCCGGTGAATTAAAATCTTTCCGTGTGGAAACGATAGGATAAGGAAGTTCCGTTCCACAGAACGCTTTCTCGGGCTAATGCGCTTACTCTCGAGTGCCTGGGAGTGGCTGGGGGACGGAATCCTGACGGCACCTCCAGGCGAGGTCCCGATGGCCAATAGAGGGCGCTGCGCTTTACGCCCCGGAGAAGTCCCGGGGGCGTTCCATTGAGGTTTAACTGCGTGTGTACCCGGCGCTTGCGACCGGCAGTCTAGTGCTAGCGTAGT
>234FP012297 STXBP1_2            :+U  EU:NC; range  -249 to    50.
GCCGGACAGTCACTCCCAGTTCCTCTAAGGCCAGCCAGGCGGGGTTTCAGGCCCCACCACCTCCCTCCCACCTCTTCCATGCTAGACTTTGTTTCCTGCTGGGCTGCAGCTGCCCCTCACCAGCTGGTGACTCAGAGCCTGGGCAGGATGACAGTGCCGATTGGGCCCTCGCAACCCTCTGAGCCTTCTGTGAATCAGCCTGCGGTGAGGCTGCGCCCGGGCTCCCGGGTGGGGCACCTCCACCCCAGCCTGGCCCTCCTTCCTCTCCCCTTTAGGTCTTGCTGATTTCTGTCCTCCAGG
>235FP020031 DPH1_1              :+U  EU:NC; range  -249 to    50.
AGGCTCGTGCCCGGCCGGGGAGAGGAGTGGGAGACTAAGTCGCAGGGCAAGGGCAACTGCATAGTCGGGGACCTCTAGGGAATCCTGAGTCCCGGCATTCTGGGCTGGGGTGGAGCCCACTACAGCCCCGCCCCTATCTCCTCCTTTATGGCCCCGCCCAGCGGGTATCCCCCGCCCCCGCTGGCCGATCGGCGATCGATCGCAATGTCTGCGCTCTCCGCGTTCTTCCAGCGCTGTCTTTTTAGTACCACATGCGCAGGCAGGTGATGGCGGCGCTGGTCGTATCCGGGGCAGCGGAGC
>236FP018936 NME3_1              :+U  EU:NC; range  -249 to    50.
TCGGGCGGTGCGGAGCAGGGCGCCGCGTGGGTGGAACCACCTGGGCGGGTTGTGGGGGATACAGTTAGTGTCCGAGCTGCTGGAGGAGACTTGGCCTCCGCAGCTGCCCTCCGGCCCCCCACGGCTGCCGGGTTCCGGGGTGCAAGTGAAGCAGCCTCCCCGCGGAGGCCGCAGCGCCCCGACCAGGCCTCTTTAAGCGCAGGCCCCGCCCCGGGCGCCACCGCCCCGCCCCGCGGATCCCGCTCCCGCACCGCCATCATGATCTGCCTGGTGCTGACCATCTTCGCTAACCTCTTCCCC
>237FP001499 CERS2_3             :+U  EU:NC; range  -249 to    50.
CAGGGAGCTTGTCCTTGCCTAATTTTTCTTCGTCCTGATGAGAACAAAAAAGAGAGAGAGAAGAAAAGAAAAACCACAAACTTCCTTTGAAAACCAGCTTGTAGTCAGGGCCCGGAGCGCATGCCATAGACTCGGCGACTCAGGAATCCTGAAGACTCTCTGAGCGACCTGGAGCACCTTGGCTGTGTCCCTGCCTGCCTTCACCCTCCTCCAGTGCCCCCAGTACTGGGCGTGAGTCCGGAAGTGGCCACAACCCAGCCTGGACCGTCGCTTATAAAGCTGTGTAAACCTGTATAAGCT
>238FP012216 TLR4_4              :+U  EU:NC; range  -249 to    50.
TCCCCTGTACCCTTCTCACTGCCAGGAGAACTACGTGTGAAGGTATTCAAGGCAGGGAGTATACATTGCTGTTTCCTGTTGGGCAATGCTCCTTGACCACATTTTGGGAAGAGTGGATGTTATCATTGAGAAAACAATGTGTCTGGAATTAATGGGGTTCTTATAAAGAAGGTTCCCAGAAAAGAATGTTCATCCAGCCTCCTCAGAAACAGAACATTCAAGAAAAGGACAATCAGGATGTCATCAGGGAAATGAAAATAAAAACCACAATGAGATATCACCTTATACCAGGTAGAATGG
>239FP022313 FBXL12_3            :+U  EU:NC; range  -249 to    50.
ACCTCCCACCGACCCCAGACCCTGGGTGGCTGGGTCGCGACAGCTTTCTCCGACTCCGAGCCTCTCCGCTTGACCCCCTCACCTCGAATCGCCTCGAACCTGCCGACGCCACCAGCTCCTCACCCGAGCGCTGAACCCCGGTCGCAGTTAACGCTAGGAACCGGAAGCGGAAGTTAAAGTTCGAGGCCGGAAGCCCTGCCCCTAGCCAGGGGGTGTGGTCAACACTGGGACAAGTTCTTCCGGGTCTGCAGTCTGTGGTGTGTTTGCTGTTCCCAGGTACGGTTTCGGTGTCCCAAGGCT
>240FP017851 SYNE3_3             :+U  EU:NC; range  -249 to    50.
CTGGAGGCCCTCATTGGGCCGGCTCTAAACTGCCCTCCGTGATTGGACAATACTGATCAGTAATTACTCGATTCCACCAATCATGTTGCTCGTCCCGCCCGGCAGGTAGGAGGTGGGCCTTATGCCGGAGCCTCATCCTACTGCCTTACTATTGGTCGTCGGCAACCGCTTTGTTAGTTAATTGGAGAGACTGGATGTCCATCAGGGTCACGCTTGCAGGGCAACGAGAGGCAAAACAAGAGGGAAGACGACTTTCCTCCTGTGAGCCAATGAGGCCAGCTGGACTACGCCGAGACAACT
>241FP005342 CNBP_1              :+U  EU:NC; range  -249 to    50.
CCAGTCTGGCCGGGCCCGGACCCAGCTGGGAATGAACCGAGAAGCACCGGGACCCGGATCCCGGCGTGAAAGGCCGCGCGCGGGGCACGGCGGGAAAAGACGCTGCGCGCAGAAACACCCGCCCCGCGCCGCGCTCTAGTGGGCGGCCCTGCCGCGGGCGGCTCTGATTGGACTGCCGAACCCCGCGCGCTGATTGGCCGCGTGGGCGAGGCGGAGGAGAGCCGTGCGCAGCGGCGTATGTGGGGCCGTGTGCAGACCCGCGTGTGGCGCAGGCAAGGACCCTCAAAATAAACAGCCTCT
>242FP005013 ADAMTS9_2           :+U  EU:NC; range  -249 to    50.
GCTCCTCCTGCGGCCCGAGCGGCTCAGCTCTCGGCAGGCGGCGGCGTTGCTCAGCCGAGCGCAGACGGGACCCTCGCAGCGAGACCTCAGCGACTCCTAAAGTCAAAAGTTGGCGGCGGGCGCCGGGCTCCGCGCGCTCTCCACGGCCGCTGCCTCGCGTCGCCGCCGCAGCCAAGGAGGGCAGGAGGGAGGGGGGTGGGGGCAGCGGAGGGAGGGGTGGGAAGCACCATGCAGTTTGTATCCTGGGCCACACTGCTAACGCTCCTGGTGCGGGACCTGGCCGAGATGGGGAGCCCAGAC
>243FP001596 SLC39A1_2           :+U  EU:NC; range  -249 to    50.
GGACTCCTGAATGCCTGTTCTGTAGCCCTCGCTTTTGCAAGAGGGAGATCATGGCAGGGTTGTAAACAAAGGCGGAAAGAGTCAAGAGACCTGCGAATTTACTAGGGCATCCCCTCGCCCACCGCGTGGCGCTCTTCCCAAAGCTGAGTCCTGATTGGAAGCTGAAGACTTAGGTTTCGGAGGGGCAGGACATCGAGCCAATGGCACACTACCCTCTCAAGGCCGCCTCTTCCGTAACTGGTCGGAGACAGTTTGGCTGTTCAGGAGAGTCAGGCCAATGGGGCCGCAGTTCTTTCTTTT
>244FP006584 MGST2_2             :+U  EU:NC; range  -249 to    50.
GTGTAACTGGCACTGCGGCTGGAGGGCTGGTCCCACAGTGAGCTACAGCCCTGCCCGCTGGCCGTGGGAGAGGCTTAAAACAAACGCCGGAAGCAACTCCCAGCCCCATAAAGATCTGTGACCGGCAGCCCCAGACCTGCCTGCCTTCCTGACTTCTGTTCCAGAGCAAAGGTCATTCAGCCGCTTGAATCAGCCTTTTCCCCCCACCCGGTCCCCAACTTTGTTTACCCGATAAGGAAGGTCAGCATTCAAAGTCAAGAAGCGCCATTTATCTTCCCGTGCGCTCTACAAATAGTTCCG
>245FP026113 TCEAL5_2            :+U  EU:NC; range  -249 to    50.
CCTCTGAGATGTACCAATGGCCAATAGCTCTAGAAGAAGGTGCGGTCCCTCCCTGATAACCACGGAAGAATAAATACATACTACACAGAGAAAGGGCCACATTTGACCTGTGGGATTAGCAAAGACCAAAATGAGTGACAGGGCCCCGTGCTGTGGGGCGAGAGAGAGAGCTAAGCCGGGGTTGGGGGTGCTGAGGGCGCTCAGACGGACAGACTAGTGAAGGGAAGAAGTGGGCTGGCTCCTGACGCACTTTCTGCGGGTGGGAGGGGAACTAGGGACCCGAGCCCACTGGTGACGTTT
>246FP016283 SCYL2_2             :+U  EU:NC; range  -249 to    50.
TACTAACTTGGCTGTACATTGCTAAGTCTTTTCAGTTTTTTATGTTCGTTTTTAAAATCAGGCTTGTCTTCTGTAATCTGTTCTGGCTTAACTATGTCTGATAATTAGATACTCTTTGTAATTGTAAAGAGAATGATTATACTCAGCTGGTTTAATCTTTGTTCTGTATAAGATTAAACATGATTTCTGTATAGAACAAAGAAGAGCATTATCCAGTTTTTGAAAACTTTCTTTTAAAAAACTTCTAGTAATCTCTGAGTGCTCCCACAAGCAGAAATGTATATTTCAAGAATACATCTT
>247FP007172 ENC1_1              :+U  EU:NC; range  -249 to    50.
CAGTGCGTCCGCTTTGTCTCTCTGCACTCCCCGCAGCCCCCCTCTCCCGCTTCCTCTCCCGATTAACTCCCCCGACACGCTCTTCTCTAGCTCCTCTCCTCCTCCCACTCCTTCTCCTCCTCTTCCTCCTCCTACACCACAGGCCGCGCTAATGCGCTTCCTCCCTCCCCCGGTGTCGGTCTCTTTGCATACGCGCCCCCTCCCCTCCCCGCCGCGCCACTTATAGCGGGGCGCACGGCGGCGGGGCGCAGACTGCTCTGGCAGCCGGAGAGGAGGCGGTGCGGCGGTGGCGCTGCGGAG
>248FP012430 GTF3C4_3            :+U  EU:NC; range  -249 to    50.
CCGGCGCCATCTCACCGACGAGCCTCCCCTTTACCGCCCCGTGCGTTTCCTCAGCACTTTAGGAACTAAAGCCTGTCTGGGTAGCTCCCTAACAGGCTCTGGAGCTCAATCCCTGGGCAGGGAAAAGGGGGTCCTCGGGGCTCCCCGCTCGCTGTCCTTTTTCTGGACAGGCAGTTCCTTGGCCACCTGGTAGGGCCGCGTTGCCTGGCAACGGCGGGGTCCTTCTTGGCTCGGCGGCGCTCGGGGCCTGAGGGGAGAAAACCGCCGCGGAGGGCGCTGGGGGTGGCGGCGGCGGTCCGG
>249FP016662 IFT88_1             :+U  EU:NC; range  -249 to    50.
CCTCCACCGTTCTACCCGCATCGCCCGGCTTCCCGCAAGCCGCTGGCACCGTCCCCTCAACACCCTCCGCCCACCGCCACTCCCTTCCACTGAGGGGGACCGGGCTGCCTTCTCTCTGACCCGCCGTTCTCCGCCCCCACCCACTTCCCCAGGCCTCCCGCACCACCCCCTTCCCGCCGCGCTCTCTCCCGCCCCCGCGCTTCCGGCCCCGCCCGCCCCCGCGCGGAGGACTGTGGGAGCGGCTTCCTTGGATTCCGCGCTTGGCAACGGCTCGGCGTCGCGCTTTGGCCAACCGCTGCG
>250FP018029 OTUD7A_2            :+U  EU:NC; range  -249 to    50.
CAGGGGGAAGAAACGAGACAGGTGGCCGCAGATGGCGCGAGTCAGGCAGCAGGAAAAGGCAGGCTGTTTAAGCAGCCTTTTCCTGCAGTCCAGGCGGAGAGCGCAGAAGGAGCACCCCGAGGGGCAAGCATGGGAGAGCCGGAGCGGGCTCGCGGGCGCGCGGGCGCTGTACGTCCCCTCCTCGGCTCGCGGCCGCGAGCACGCGCTCTCCGTGCCCGGCCCCGGAGGGGCGGGGGCGGGGCACAGGCGCGGCGCGCGCACGTCCGCGCGGGGCGGGGGCGGGGCGCGAACGCGACCGGT
>251FP007342 SLC25A46_1          :+U  EU:NC; range  -249 to    50.
AAGAAGCATCTTTGAACTCCTCCCATGCAGGCCCTATTCCTACACCAGTTCTCTTTCTGGAATCTCTTTGGTACTGTGTTTCATTAATCCCACAACCATATTCCCACCTATTCCCTAACGACAACAAACTTTTAAGGTCCAGGTTACCGCCGCGTCTCCCTAGCAACCGTGCCCTTTAATGGTTGCCGGAAGAGGCTATAATCACGTGCTCCGAAGACTTCCGGGTTTCCAACGTGACTTCCGGTTGTCAGAATTTACCCCTGACGCGGCGGCGGCCGACGGGAAGCTGTGTGTGCTTAG
>252FP011654 MTAP_2              :+U  EU:NC; range  -249 to    50.
CCTCAGGAGTGGAGGACAGTGAACTTCCTTGAAGAGGGAGTGACTAAGGTGACCTCCAACCTGCCCTGAGCCAGCTGCCCTGCAGGTGCCACGTGAGCCTGCTCTGGCATCCACAGGATGCTCCTGGAGCCTCTTCTCTGGCTGCTACCTCAGGGCATGGTTGTGGCCCCACCAACACCTATTTTCCAAATAATTATTCATTCTTGTGACAGTGGCCTGAACATGTTTTTAATTTTCTCAACAAGCATTTAGCCAGCACTTATCCAGTGAAACAATTTGATAAGGTTTCAAGGAGTATCT
>253FP024722 KCNJ6_1             :+U  EU:NC; range  -249 to    50.
GATTAGGCATGTTCTAAATGGCAGCTCCATCTTCTCTTTTTGCCACCCATGTTTACAGAAACGAGTGGACAAGACGGCCCCTGCCAAGTGGGAAGCCTATTTGCATAACAAGATTAGGGTGGGGTGACCAGCCTTCCCTGCGCGCTACGTAAACGTCACCCCTGGTCGAACCAATCTCTGGGCTCCACGTAAATCAGACACCGCCTCCTCAAGCCTGCCCGTAAAACCTGCTGCCGTCAGTCACGGGCCAGCCTTTCCCTTAAGGATGTCTGAGAGCTGGTCTCCTCACTCTTTTCTTCC
>254FP014005 HIPK3_4             :+U  EU:NC; range  -249 to    50.
AGGATTACAGTGGAAGAGACTTTATTATAGAAATGTTGTACTCATAGTACCCCTTTCAGATTAATTCAGGATTATGTCTAGGTTTCAAAGAGTTCTGAAATAGTGAAGAGTTCCTATACATAGAATGTGATACCTCTGTCATTTTACCAACTTCCTAGAATGCCAGTTGAAATTAGGTAATTTTAGAGAAAAACCACCCTGATTTTTGTTTTAATTTTAAATTTCAGAGCTCCAGAGATTATATTGGGGTTGCCATTTTGTGAAGCCATAGACATGTGGTCATTGGGATGTGTGATTGCA
>255FP019494 ZNF720_1            :+U  EU:NC; range  -249 to    50.
ATGCCTTATACAAGCAAAACCAGGTACGGGAAAGCAAGTGCATTTCAAGTCCAAGCTCACCCCTTAAATTAGCTGTAATACCCTCAGCAGGTGGCCCCACCTCAATGAGCCTGTCTCCCATTCAAAAAGCAGAACGAGTGAGAGGGCGGGGCCTGGAGCTTTACCCAATCAGTGGCGTCGGAGTGGAAATCCTCCAATCGGGAGTAGCCGGAGAGCAGGGGCGGCTTCCGGGATTTGGCGGTGGCCTTTGTTGGCTGCAGTAAGAGCTCAGTCTCTTCACCAGGGGCTCCCAGTCCTTCC
>256FP003214 USP39_1             :+U  EU:NC; range  -249 to    50.
TTTTATCCAGAAAACTGTCGCCAGTAAAGGTTCCCGTCTCAGTAAACTGTAAACGACAGTAGGCCCACAGAAGGTTCTAAGGGGAGAGGAAGCCAGTGCAGGAACAGCACCGCCCACAAATTTTCTGCAGCGTGATTTGTCCCCAGTGGCGACTCGTAGAGAGTTCGGGGCTCGCTACCAGCCCCTCTCCTGATTGGCCTTGTGCCGCGCGCTCGAGCGTGCTTGGCGCCTGCGCTGGACGACTCGGCCGGTAGTGGAGATGTCCGGCCGGTCTAAGCGGGAGTCTCGCGGTTCCACTCG
>257FP017979 CRIP1_1             :+U  EU:NC; range  -249 to    50.
TCGCCTAAAGAGCTGCGCCCTCTCAGTAAGTCCCCATGGCCCCCTGCCCCCCCGCGCTCCGTCCTCAGTCAGGCCCGGGTCCTGCCTGAAGGCGGGGGTGGACCAGATGATCTTTCTTGGGCCCTGGGCCTAGATTCGAGGTCCCCAGGGTCCAAGTCCTGGGTTCAGAGGGCGGGGCGCGAGGGGCGGGGTCTCCAAGGGGCGGGGTCCCGGGGTCCCTGAAAGGCGCGGACCAGGCCGGATCCACCCAGTCTCGCGCCTGCAGCCCGTGCCGCCCCAGCCGCTGCCGCCTGCACCGGA
>258FP020455 FLII_1              :+U  EU:NC; range  -249 to    50.
CTCGACCAGCGGCCGTTACGGCCCCTGCCCTGGGGCGCTGGGACTTAAGCCTGGAGATCGTGGAAGCCTCCAACTCCAGCACAGGGGGGGCCCGCACTCCTTGGTGCCTCCGCAGTCTTCGAACAGACGGGGAAACTGAGGCCCTAAGAGGCCTAAAGCCTACACTTCCCCGCGGAATGCGGCGGGCGCGGGCGGGTTAAAGGGGCGGGGCCGGCGCTGGCCCAGCCCGCGGCTCCCCCCAGCGCCCTCGCCCCGGCGCTCCCTAGCCCGGCGCGGCCCGGCAGCGAGAGCGGCGCCATG
>259FP014962 DIXDC1_2            :+U  EU:NC; range  -249 to    50.
GCGGCCCGGGCGGGGGGGGGGTGTGCGCGTGCGTGCGGGCGTGCAGCGCGCGCCCTCGCCAGCCCGCCTGGCCGTGCGGCTTTCCCGCAGGAAAGCGGGGCTGGGGGCAGCCCGGCAGCGCCGCTCAACCTAGTGCGCGCCCAGTTGTTTCCATAGGAACCGCGACCGCGCCGGGCCCCTCCAGCGGAGGCCCCCGTGCGAGCATGCCCAGTGCAAGCCGCTAGTTTGGCTCCAGTCTAGGTTTCCAGTAAGTGGCATGCGGGACTCCGGAGGGATCCCAATGAGCTGAGCCGAGAGCCT
>260FP003377 LIMS1_5             :+U  EU:NC; range  -249 to    50.
ATATGTGCTTTCAGTAAGTTTTTGGGTGAATTTCTTAACTTCATAAAGTATATAAAACAACTTAGCAGGATATGAGTTATGACATTTAGGGGTGTTGTCCTATTGCTTCAGAACAGTGGGGTTATCGTGTAACACACCATGTCACATGATTTGACTAAATACAGGAAAAAAAAAAACCCTGAACTTGGTTTCATTGGCTCAAATATAGTTCAAGACAACAGAGACAAAGCTAAGATGAGGAAGTTCTGTACAGTTTAGGAAATAGAGGCTTTCAAAGATAATTCGCAGTGATGTGAAACT
>261FP019116 GRIN2A_4            :+U  EU:NC; range  -249 to    50.
GGGGACCGCGGGGATCCCCGGCCACACGCGAGCGCGCTCCCACACTCACACACACACTCGCCCTCAAACACACCAGCCCGGAGCTGGGTTGCGGAGAGGGTGCTCCGGCGCGCTCAGAGGACCGGGCAGTTGCCGTCCGGAGTGGGGCAGGAAGCGGAGCTAGGGATCTTGGAGGGGAGCTCCTAGGGCTTGGCCGGATCATGGGACCGGGTGAGCGCTGAGAATCGCGGCCGCAGCCATCAGCCCTGGAGATGACCAGGAGCGGCCACTGCTGAGAACTATGTGGAGAGAGGCTGCGGT
>262FP001135 CDC7_2              :+U  EU:NC; range  -249 to    50.
CATCCGATCGACTCGGTAGGTGGGGATCTCTTGGAGACGGCGACCCAGGCATCTGGGGAGCCACAGAAGTCGTACTCCCTTAAACCGTGAGTTTCCGACGGTTTGTTCCATGGCGCGGGATTGTGAGGGATTAGGAACGAATTCTGGATCGTGACTTCGGTTTTCTCGCCGTGCAGTTCCTTTTCCCGCCCCCCTTCGGATCCCTCCGACCTGCGGCGGGAAAGTCGCGCGCCTGCGCACTAAGCATCTGGTTCGGTCTCTGGCCCGAGGGAAGCCGGTCCTTCCCGGCTGAGCTCGCGG
>263FP017454 FBXO34_1            :+U  EU:NC; range  -249 to    50.
TTCCTTTCCCTACAGTCGTGCTCAAACTTTCATTCTCTACCACTTGGGGGCCGCAGACGCGTCATCCAGGTCTCCCTTTTCACTTCCCCCTTCCCGCCCCCAGTGTCCGGCAGGGGGCGCCGTGAAACTCTGGATCCGTGGCCCCTCCCCCGGCCAACCGTCGATTGGGCCGGCGCGTGACGTCACTCCGTTTTAGCCAAACAAATGGGTTTCGGGGCGAGCGTTGGGCGCCGCCGCGCCGCGCTGGGTGCTCGGTCCGACTCAGCGGTGGGGAGTGAGCCAGGCCTCCCGCCACCGCTG
>264FP016244 USP44_3             :+U  EU:NC; range  -249 to    50.
CCTCAGAGTGCCCGGAGATGCTGCGGCAAGGCGCAGCGGGCTGGAGGGGGCGAGCTGGGGGAGAACGGGCGCGGGCGAGGGCTTCGGGGACTGGAAGGGGCTTCGCGCTGATCCCGGCACGAGCGTCGTGGAGAGGTGGGCGCGGGGCTGGCACGGGCTGGGCGCTGTGTGGAGCACGCAACGCCCGGGTCCAGCCGCATCCCTCCACCCTCCCGGATTACCGCGAGGTGATGCTCGAAGCCCCGGGGCACTTCGGGAGGGCGGTTGTGGCACTCGGTTGAGGAGGAATGCGCTTCCCGG
>265FP006132 ERVMER34-1_2        :+U  EU:NC; range  -249 to    50.
GAGGGCCAAGGCCCAGCAGGATGCCTGAAGAAGCCGATTCTCCTGCCCAGGGTACCTGAGGTTCGAAGGATGCTTCGTGCAGGCTCGCCTTGTGTCTCACCCGCCAGACCTAGGAAGCCAGACCTAGGCAGGCAGTGGACACAGGTGGCCAATGGCTGGGCCCGTCCAGCCCCCGTCCTGCCCTCGTCCCGAAGTTTCCTGGGATTGGCTGCCTGCCCCGCGGCCCTCCTCCCAGCCCCGCCCTCGCCCAGAGTCTTCCCTGCGCCGAAAGCGCAGGTATGTTCCTAGTCTTGAGCGGGA
>266FP017995 UBE3A_2             :+U  EU:NC; range  -249 to    50.
TCCTCCTCGGAATAGCTCGCGGCCTGTAGCCCCTGGCAGGAGGGCCCCTCAGCCCCCCGGTGTGGACAGGCAGCGGCGGCTGGCGACGAACGCCGGGATTTCGGCGGCCCCGGCGCTCCCTTTCCCGGCCTCGTTTTCCGGATAAGGAAGCGCGGGTCCCGCATGAGCCCCGGCGGTGGCGGCAGCGAAAGAGAACGAGGCGGTGGCGGGCGGAGGCGGCGGGCGAGGGCGACTACGACCAGTGAGGCGGCCGCCGCAGCCCAGGCGCGGGGGCGACGACAGGTCAGTGTTGCCGCGGCC
>267FP015408 CLECL1_2            :+U  EU:NC; range  -249 to    50.
GACAATACAATGCATTTAGAGAGGAGGATAAAAGACATAGGGCCCCTTTCTGTAACTTTCGTAATAAAATCCCTTCTTTTTCTTGTTCTGTTTCCCAAATAGCTATCCTACTTTGGAGAAGATGCTGGAAATTCAGAGTTTCCGCCAGAGAATATATGCCTGAACTAAAAGAGGAAGTGGTCTATAGGAGAAAATGGTGAGATATCTTCTGTGGTATTAATAAAAGTTAAAAGCATTTCAAGTTTAGGCAGAAAACTAACTGAAAAACGAGAACCTACTGTATGGTTAGTAATTTCTTCC
>268FP002245 NUCKS1_2            :+U  EU:NC; range  -249 to    50.
CAATGAGCAGGCGTGTTGGGGAGGAGCGCACAAACCCTAGTGGGTTTGGTTGCACGGCGGCTTTGGCGCATTTTCGGCTGGTTTGATTCATCCATTTTGAAGAGACGGGGGAGCGGGGGGCTCGTCTGTTCCAGGAGCCCTGAACCAAAGAGCAGCGGAGTTTGAGAAGCCAGCAGCTCGGGGTTCGGCAGCAGCGGTCCCATCGGCTGAAGTTCGGGGGGGGTGGGGCGCCGAGCGCGCGGGGTGGGGGGGGTCCTGGTCTTTGGCTTCTCGACTCGGTCCTGTTTCGACAGCGAACAT
>269FP006720 CPE_2               :+U  EU:NC; range  -249 to    50.
TTTGTGTTTTGACTCTTGATACAATTATGAAAGACGCATCAGGAGATGGCAAGTGGCTGCCAGTACTTCCTTTTTTCTGGAATATTCTCTAATTCTTGGTGGATCAAGATGGAAACTGGTAGGCTTGGAATAGATGTCCCTTTAAAAGGCTCCACTAACAATACAAGAATATTTTTTCCATACGCAGTGACGTGGGTGGGTCATGGGTGTCTCAATGACAGTAACGTTCCCGAACCCCGGACCTTAGCTGTCATTTCACCTGCGTCGTCCCGGACGCCATTTGGCTGTTGACGTGGTTCC
>270FP005775 FGF12_2             :+U  EU:NC; range  -249 to    50.
CTGCCTTTTGAGGGGGCTTATTTAAACTACTGAGTCATTCCAGATTTAGGATTCCCTAAATAATCACCAACTGTGCCCGTCTCGTGCCGGAAAGCAAGCGGAAAGAGAAAGAGCGCCCACTCTTGGGACCCCGCAGATCGCCTCTCGCTGGTTTCTCCCCGAGGGGTGCTTGGCCCTCGAGGATCTCCCTCCCTCCCTCGCGCCCTCCCCCCTCCCTCGCCTCCCGCTCTCTTTGCAGTGCTGCTGGCCGGGAGTTGCTCTCACCGCAGCTGGAAACAGCTGCCCCCGCCCCGCGCCCCT
>271FP019507 C16orf87_2          :+U  EU:NC; range  -249 to    50.
TCATTCCCCAGCCTTCGCTCCCACGGTCTCTGTGGGGATGGGGCGTGCCCAGCACTACGGCCCGCCCTACCTATGCATTCGTTGGTCGAACTCGACGCCCGTTACTGCCGAGTCCCGCCCAGGCCTTGCCCCCTCGTAGTCGGCCAGGCCGAGAGGAGGCGTGGCCACTGCCGCGCCGGGGCGGTCTGGCGGAGGGGGGGGAGGTCTCCCCTCGTCTCGTGATACTCTGGGCGAGCTCGCGGGCGGGCTGTGGGTCGCGAGCCGCCGTGGGAGCGCGTGTCGCGGTCCCCAGGAGCCGCC
>272FP001978 PRDX6_1             :+U  EU:NC; range  -249 to    50.
GAAGGATGCCACCTAGTCGCAGGCCCGGCGGCGCCACCAACAGCGACCGCGGTAGTCCAGCTCGCGCCGCGTCCCGGCCCCAGCCCGGCCCGGCCCAGCCCCGCCCCGCGCCCAGCCCCGCCCCGCCCCGCGCCCAGCCCAGCCCCCGCGGCCCGGCCCCCAGCGGCCGGCCTCCCGCGGCCCCGCCCCCGCCGCCCCAGTCCCCGCCCCTCGCGCCTTCGTTTATTCCTCCGCGCGCTGGGACAGGCTGCTTCTTCGCCAGAACCAACCGGTTGCTTGCTGTCCCAGCGGCGCCCCCTC
>273FP011767 NPR2_1              :+U  EU:NC; range  -249 to    50.
CTGGGCCTGCTCTCTGGGCTGGAGCAGGTGGATTCGAAGGCCTGTCTAGCACGAGGGCCCAAAGGTCTTGTCAGTGGCCAGTAGCTCTGCCGCCTTTCCCAGAGAGGGGGTCCAGGGGACATCCTGGAAGGCTGGGCCCTGGGCCACCTTCTGCTCTTGCAAGCTAGAGCCAGCCCAATAGGGGGCGGATGTGAGTGGGGAGCTGGGGCGCATGAAGGTGGGGGTGATGCCGAAGGGGAAGGGATCGCCAGTGGGGATTGGTGCGTGTGCGGAAACGGGGACAGAAGTGAAGGTTCATCG
>274FP004579 VILL_2              :+U  EU:NC; range  -249 to    50.
ACAACCAAAGTGGAAAGGGGTCACCCCCTCAGCTTCTCAGAGAAGGAGGACTGAGCCCAGTAAAGGGTCCAGATACACACACACACACACACACTGGGTCAGGCGCAGGCCACAGAAACATGTCAGCAAACGTTTTATTAAGCAACTGCAGTGCGCCAGGCACCGTTCTAGACACAGGTGGACAACAGCAAGGCCCTGCCCACAGTGACTCACAGTCCAGCTGGGACACAGACACTAACCAAAGATCCCACTTAGCAAAGAGACCAGCTTCTTGGAGCACCACGATGAGGAAAGTGGTGA
>275FP013608 RIC_1               :+U  EU:NC; range  -249 to    50.
GATCGTTTCCTGTTGGAACTTCTGGCCCAAGAAGCGCGGGTCACAAGGAGAGGGGTCAGTTCGGTTCAGAGCGACTCAGCCCCTCGACTCGGGTCTTAAAACCTCCGAGCCGCCAGTTCTGCCTCAGGCCGCGCCCCCTTAAAGCGCCACCAGACGCTGCGCCCCGTTAAAGCGCCACCAGACGCCGCGCCCCGTCCCGGCCTCCCCCGCGCGCTGGCGCGGGGCTTTCTGGGCCAGGGCGGGGCCGGCGAACTGCGGCCCGGAACGGCTGAGGAAGGGCCCGTCCCGCCTTCCCCGGCG
>276FP018283 GLDN_1              :+U  EU:NC; range  -249 to    50.
ACTATACATAATTGTACGTGCTATGCTTTTTACAATCTGCAGTGTGGTAGGTTTGTTTATACCAGCATCACCACAAACACGAAGTCATGCATTGCACCAAGACACTACCCCGTGACTGGACAAATGAGGTTTGCAGCTCCATTGTAATCTTATGAAATCACCATTGTGTATGATTCGTTGTTGACTGCAGCATCACTAGGTGGGACATCACTGCGTTTTCCTTGAACTTCCGCGGGTTCTCCTAAAGTTACTTGGTGACTTTTTATGATTGCTTTCTGCTCGTCTGAATAAAGGATGAGC
>277FP000543 PHC2_1              :+U  EU:NC; range  -249 to    50.
GGCCGCCCCGCCAAGGAGCACTTGCACCGGCTATCAGGGCAGCCTCCTCGTGGCGTGGCGCCCGCCTCCCTAAGCTGAGCCCCGGGCGTCCCTAACCCGCCTTCCGGAGGGCGCGAGGCGGGGCTCGCCGCACAAAGGAAGCGCGCGGCCCGTGTCCGCCCCGCCCCTCCCGCGGCCCCGCCCCTCCCCGCCCCGCTCCCTCGCCCCGCCCCCGGCGGAGGCGGCCGCGGGAGCCGTCCCAGACTCGCCGCATTGTCTCCGCGGCGGCTGCAGCCCTCGAGCGCCCGCCGCGCGCGCGCG
>278FP001090 HS2ST1_2            :+U  EU:NC; range  -249 to    50.
AGCCACGCCTTCGCCAGTTTTAGCCCCGCCTTCTTCTCCAAGTTTACCCAATTGAATGTCGTCTTGATTGAGCTCTGTGGCAGAGGAAACCAACCGTAAACCGAACCAAGAGCGAAGCGCAGGGGCTCTTCCGTCCAATAAGCGGACCCGAACGGGGGGAGGGGCGGGGCTTCTGGTTGCCGAGCAGCGTACGCGGATGCGTGCGCGTGGTGGCGGAGGGGGATGGGCGGGGGCGGGGATGAGGGCGGCGCAGCCGCAGCGCCGGTGGAGGGGCGCGCGGCCGCGAGCAAAGGAGGGAGG
>279FP007098 DIMT1_1             :+U  EU:NC; range  -249 to    50.
CATATAACTTAAACAGCCTTCGCAACACCGAGAGCACCACACCAACACCTTCTTATCCAGCCCTGGTTGGGACAAGGGCTCCAACTCCAGACTGCAGTCCTCGGTAGCGCGGTGTCTTCTGGGATCTGTAGGCTCCCGCGGTTCGGCCTTCCTCCCTCTGTGACTCCAATTCCCGGCAGTCAGTGGGCTCCAAGGTCCGCCCTTTTTCTGGAGGAGGAGCTCAGAGCGTACGGGAGGGGGCGGACCCTTGCCCCTCCGGCGCTTGGGCCAGAGTGGTGCGGGCGGCGCGTGGCGGCGATC
>280FP008941 RNGTT_2             :+U  EU:NC; range  -249 to    50.
CCTAATTGCAAATCAAACCTAGATCCGGCTGGGACGCCAAGCTTGAGCTGTGGTAACGCTCAGAAGGCCTCTTTTCATCAGTAAAATAGATGCCTTAACGGAAGTGGCGGGCAATCTACGCATGGAAAGGCGCTTGGCTTCCCTCTTTTTTGGGTTTCTCTAGGTTGTCTGGATGGGAAAAAAATACACGCTTCGTCCTGCGGAGTTCGGTACGAGGGCAATTGCACATGCGCAAAGGCGAACCAGTAGCGTCCGGGCGCGTCCGTGGAGCGGGACGGGGCGGGGCGGGGCGGTGCCGAG
>281FP005350 PLXND1_1            :+U  EU:NC; range  -249 to    50.
GCGTGGCCCAGGGCGGCCAGGGGCAGGCGGGGGTCCCGGGGGCGGGCGGGGCCGGGGCGGGGAGTGAGGGCGTGTCCGCAGCGGAGCCGCCCCCGCCCCGCCCCCGGGCTGCGCGGCGAGGCTGACCCGGGCCCGGGCGCCGGGGTCGGGGGCGGCTGGCGCGGGCAGGAAGCGCATCGCGGCCCGGGCCCGCCCCCCGCCTCCCGCCGCCTCCGGGCTCCCGGCTCCCGGCCGCGCCTCGCCCCATGCACTCGCCGCGCCGCGCAGCCCGCGCACGCCCGGATGGCTCCTCGCGCCGCG
>282FP009576 GPNMB_1             :+U  EU:NC; range  -249 to    50.
ATGAATATTGAAATAGAGTCTATAGGAAAAAAACTCCTTGAATCTAGTAAATGTGGAATCACAAAATTGAAATAATGTGCATCTGAAAAGTGAATAAATAGATGCCAAGAAGGAGTGAGTCATAAGCACATGAGTTGTAAGAGGTTGAACTTGAGAGACCAGATCAGGCAGTGCCGCTTAATACCATCACATGATCCTCCCCGAGGCCCTGTATTTAATTAAAATAGAGAGGGAGGCACCACAGATGCCAGAAGAACACTGTTGCTCTTGGTGGACGGGCCCAGAGGAATTCAGAGTTAA
>283FP008942 PNRC1_1             :+U  EU:NC; range  -249 to    50.
AACCCAATTTCATTGTTCGCGGGACCGATTCTTCCCAAAAGAGCTCGCTGGCAGCGCCTGCGCAGTGCGCCCTCTTTGTGCCAGGCTGCAGCAAGCTGGTTGTTTGTGTGTGTCTACCCGAAGCTGCGGAGGCGGAGCGAGGGGGCGTGGCCTGCCTTGTCGCACTCTAATTGGGCTTTCGCAGGAAAGTGGGCGGGCGCGGGGCGGAGCTTCCGATAACAACACTCGGAGCTGGGGCTGTGGCTATTTGTTGCTGCGCCGCCACCGCCCGAGTCATGTTCCGCGATCTTCTCAGGCTCT
>284FP021867 TCF4_4              :+U  EU:NC; range  -249 to    50.
CTAGGCTAGGGTCATTACATAGATAATTTGCCTGCTGTGTAAATAAAAATGAAATTGTTTAAATTTTGTGCAAGAGAAAGTGAAAATAAGGAGTTACGATTTGTTTGTTAGAGAAAGTGGAGGCCATTGGAATGACAGTTTTTGGAAGTGTGGAGCAGTTTGGCTAAGAATAGGAATGAAGGATATTTTTTTCCAGTTTATCATAGCCAGAGTGAGGAAGTGTTATTCCCTCTCTTGCTTGCATACATTGCCAGTAGTGCCTACTTTACGTATGTAAACATCGGGGAAGAGCAGTAGATG
>285FP011248 STK3_1              :+U  EU:NC; range  -249 to    50.
GTCCACCTTCTCTGGGCCGCCGCCGCAGGCTGGCGGCCGGCGCGGCCGGGGGCGGGGCGGGGCGGCCGGGGGCGGGGCGGGGCGGCCGGGGGCGGGGCGGGGCGGCCGGGGGCGGGGCGGGGCGGCCGGGGGCGGGGCGGGGCGGCCGGGGGCGGGGCGGGGCGGCCGGGGGCGGGGCGGGGCGGCCGGGGGCGGGGCGGGGCGGGAGGAGCCGCGCTCCTAAGCGGGAGGGAGATCCGCCGCGGAGTTACGGGAAAGTTGGTCCGAGTTCCCAGAGTTTCCCTCTGTGGTGCCCTAGGC
>286FP004427 IQSEC1_4            :+U  EU:NC; range  -249 to    50.
TTTTCCCTACCTGCACTGCCCCCAGCACGTACCATACCTCTCGCTACAAGGCAGGCAGTGGCCCAACTGCAGGCTGTGGGCTGGGAGGTGGTAGGGACAGGGCGAGGGCAAGGCGGACAGCCCTCCCCGCCCCCAGCAGGACCAGCTGCTGCTCCTGCCAAACAGGTCTGTGGGGCTGCAGTGTCACGTGTCTGGCTGGCGCTGACTCGGGAGCTGGCGGATTAAGCAGGGGCTCAGGGTTTATGACCCGCACTGGCCGCAGCACCAGATGGGGGACGGCTGAGGGAGCTCATCTGTGTG
>287FP020299 TRAPPC1_1           :+U  EU:NC; range  -249 to    50.
GCCTCTCTCGCCTCGATGACGTCACCCGCCCGCGAGACCACGCTCGCAGACACTCACATCACTTCTGTATCCCGAGCGCCTGGCCGCGCGTGCGCGGCTCCGGTGGCCACAGATTGGCTGAGGGAGGGAGGCGGAGTCTGACAAGCAGCACTGGAGCGGAGTTAATGCCCAGCCGCGGCCGAGCGAGAACCCCCCTAAGGGGCGGAGCTCCGTGGAAACCGGAAGTAACTCTTGACGGGCACTCGGAGCAGTTCCGGTGAGTCCGTGGGTGGGGTCCCCACCTGGTTGGAAGGCTGTGGG
>288FP010357 FSCN3_1             :+U  EU:NC; range  -249 to    50.
GGCCTGGCAGGCGCGTTAGAGACCTAGACCCGTTCCCAAGTAAGGGCCGCACGGGACCCAGGCCAGCAGCGGCAACTCGCGGAGCTTCAGCTCCCCTAGGAGCCAGAGCCGGGGGAGGCGGGGCCGAGAGCCGGGGGCGGGGCCCGGACGGGGGCGGGCCCGCGGTGACGTCGGGAGGGCAGCGACGCGCGGAGGCGGCGGCGGAGCCTCCTCCTGCTGCTGCTGCGCCCCATCCCCCCGCGGCCGGCCAGTTCCAGCCCGCACCCCGCGTCGGTGCCCGCGCCCCTCCCCGGGCCCCGC
>289FP018319 RAB27A_3            :+U  EU:NC; range  -249 to    50.
GTGATGGACTCTCATTTGCCTTTTGGAAAGATCACTTTGGGTGTGGTGTGGAGGATGGATCAGAGTCAAGAATACGTGGGGACCAGAAAACCAAATAAGTGGTTTATTATAGCCATCTAAGAAATAATAAAAACTTGGAGTAGGAGCAAGAAGATGAATATCCTTAGGACTTGGTGGCCAATTGGAAGTGGGAGGGGCAGAGAGGGAGGAGTTAATGAGAGCCATCAGATTTCTGGCTGTGTTGGGATTGTGTGATTCAAGACACAGGAAGAGAAGTGGGTTTGAAGCAAGGTTGTGGAG
>290FP007811 SYNPO_2             :+U  EU:NC; range  -249 to    50.
GCTACAGAAGTCAGTACTCTGATGTGTGTGTTTGTCAAGCAGAATATGGGCTGTATTTATTCATCCTTTAGCCCAAGCCCTTAAAAATATAGACGGCTAATGTCTTCAGTATGTATGAAATATCCCATATGCTCGGAAACAAAAGGGGCTCTGTTATTAAAGTTTCATTTCCACACGCCCCCTCCCCTCCCTCCCGCCCGCCCCCCTGACACCCTGCCCTCCTCCCATCCCGCTCAGCCTGCTCCAGACAGAGCGCGAGTGAGGAGCAGGCGGGCAGGCGGCGGGCAGCCGGGCAGCCGT
>291FP009752 HIP_1               :+U  EU:NC; range  -249 to    50.
TAGACCAGCTGGCCGGACAGCTCGCTAGGACCCGCGGGTGCGGCTGGCCCCTACCATTTCCGCTTCCTGCCGTGGGGCGGGGTTTCCGGTTGTCGGAGGCGAGGCTTGTCGGCTGTCAAAGGGGCGGCCCGGCCCGGCCCGGAAGCTACAGCAGCGGCGCGGAGACTGCGGGGCGGGCCATGGCGGCGAACCTGAGCCGGAACGGGCCAGCGCTGCAAGAGGCCTACGTGCGGGTGGTCACCGAGAAGTCCCCGACCGACTGGTGGGCGGCGAGACGGGCCAGGGTCGGGCCAGGGGCTG
>292FP017309 ARHGAP5_1           :+U  EU:NC; range  -249 to    50.
AGGGAGCGGGGACGCGAGCGAGGACGCGGCCCCGCGCGCTCGTCCCCCTCCCTCCGACTGGATAGCTCGCGCCTTCCCAGGCTCCCGGGAGACGAGGGCAGGGGCGGGGCCGTGCCGGGTGCGCGGCGCGGGAGGCGTCGCGAGGTGAAGGGGCGGGGACGGGGGATTGTGGGGAGGGCAGCGCGGGTTCGCGCGCGCGCGCGCGTCCCGTCCAGGCTGCGCCGCCGCGCCGCCGCTCCGCCCCCGGTCGGGTGTGTGGCTGCGCGCGCCGGGAGAGATGCTGAGGTAAAGTTCGGGAGA
>293FP003467 IWS1_1              :+U  EU:NC; range  -249 to    50.
AAAAGCTCTTCAAACAAGGCACGGACACAGAATCTAGGAAATGATAAAGAATCAATGATAACGTTATTACCACGGGGGTCAGACCAGGATCCACCCGAGGAAGGTATTTAACTAAAGCCCGAGTTCCAGCTCAATTTTCCCAGGAGTCTCCTTTCCGGCCGTGCCTGGCGTCATTGCTGTTGCGTCTTCTCATTGGCCGGTTGACGGGTTGCGGCGCCTGCGCGCTGCATTCCTTTGAGGGTCGTGGGCAGACGCCATTTTGGCCCCAGCGGTGCTTCTAGGAAGTAGAACGCCGGCTCG
>294FP024893 C22orf39_3          :+U  EU:NC; range  -249 to    50.
TGCAGTAAGCCATGAACACGCCACGCCACTGCACTAAGCCTGGGTGACACAGCAAGACCCTGTCTCGAAAAATGAATAAGGTAAATGTTACATGTCTCCCGCACCCTTAGAATAGAACTACAGACATCCAAGCCACTCCTACCCCGCTCACCCCTGCTACACACCGCCTCCATACCTTTGACCGGCCTATGGCTGTACTCGGATTGCATTCTCAGCCTCCACTTCAAGCCTGCGTTCCCTGGGGAGGTCATTCAACCCTAGATCCACCATATGTCATGCCCAACCAATCTCAGTTACTTT
>295FP016550 RSRC2_1             :+U  EU:NC; range  -249 to    50.
TCGAAATAGGAAGTTGCCCCACCCTGAGTTCCGCCCATTCCGTTCTCCCGACTGCGCATTCCGGGGGTGTATTCTTGGCCCCGCCCTCTTCACGGTCTTTACACTCCCCTATGAAAGAACACCCAATCACCGCCTCGAATTGCGTTGTTATAGAAACTTTTGTTACCGCCCCTTTTTCTCCCAGCAAGCTGTGCGACGCGCCGGGCCTCCTCGCCTTTGTGCCATCCGGGTCTCTCGCGCGAGCGATTTAGTCTGAGGCGAAGCTTCGGAGCGGCCGGTACTGTTGAAAGCGACAAGTGG
>296FP025416 EFCAB6_1            :+U  EU:NC; range  -249 to    50.
GACCGGGCCGACCGCCCAGCTCGCGCTAAAGCCCACGTAACAGAAACCCGCTCCCATGACACGGGTCGCCAGGGTTCCCGCTCCCCAGAGAACGGGACTTCCGGCGGAAATTTCTTCCGGGAGCGGAGGCGCGGGACTGACCTGGCCCCGCCCCCTCCTCGTTTATCTCCAATTGACCAATCACAGCTCAGCTTCTTGCCAGGCGCGTAGGCTCATTCTCCAGTCAGCGACTGCCGTCGTCTCTCGGGCAACAGCGTCCTAGAGACGCCGAATGGGCAGCCCCTCTGAGACCCCGCGGCT
>297FP009630 EVX1_1              :+U  EU:NC; range  -249 to    50.
CGGCGAGGGGCGGAGGGCGCAGAAAGGGGCCGCGGAGAAAGGACAAGGCGGCCGACCAGCTCCCAGGATGGAAAGGGACCCTCAAGGGGCTCCAGGCAGCACCTGGGGCAAGGGGAGGGACTGATACTCCCGGCCGGAGCCCAACCTGTGGCGCGTGCTTCAGTCCTGAGCCAGCGGCTCCCTGGCTTCTGGGCTGGCATCCGTCCTACCCTCCTCCCGCTGCAACACGCCCCTGATAGCCGCTCCCCCACCCTCTGAAACTCACCCGCACAGACTCACCGCCAGGCTTCTGGGCTGGGA
>298FP020627 MYO1D_1             :+U  EU:NC; range  -249 to    50.
CCAGCGCCTGTCCCCAGGGGGCGCTGCCACCCAGCTGCCGCCGCCCGGCCCAGCGCGCGTCCCCGCCGCCCACCCGCGCGTGCGCGCCGCCCAGGTGAAGAGGCGGCGGCCAGGGCCGCGGCTGGGGCGGGCTCCTCAGTGGGCCGGGAGGGGCGGAGCCGGGAGGCCCGGGCGGGGCGGAGCCGGGACGAGCCCCAGGCTGGAGGCGGGACCAGCCGCTGCCGTCTCCGTCTCGGTGTCCCGGCCCCTACAGCGCCCGGCAGCCGCGGCGGGAGGAGCGGAAACTGTCGGGTGCGTCCC
>299FP023977 LAMP5_2             :+U  EU:NC; range  -249 to    50.
GGAACCAGATGCGTTTTCAGAAGACAGTACTCCAGTGATAAGGTATCTACACCACTTAATAACTGTACCTGGTAAGGAGATTTAATAAGGCTGAGGGTGGTATTAAGTTTCTCAGAACAGACTCATCTTTGCGGATGCAGTTGCAGAACAGGAAACAGACCCAGGGAGAAGTTTAGTCCCCCCAGATCTCATTGGCCCTCCGCACAAGCCAAGCCACAGCCACTCCTGCCACACAATCGGATTGCTTTCAGCACTCGCAGCCGTGGACCGCCGTGCGGTCCTTTCCTCCGCAGTGAGCCG
>300FP009587 DFNA5_1             :+U  EU:NC; range  -249 to    50.
CGAAAAGCGCGCGGGGACTCCGGCTGAGCGCTGGGCCGTCAGCAACCCGGCTCCCAGAGAGTCACACGAAGGAGGGGAAGCGGCTCTCTCTGGGGCTTCTGGGAGGTCTGGCCCGGGCCCCTCCCGCAGCCTCCGGCGGCCAGTCCCGCGGCTCTGGGGCGCCCGGACCGAGCAAAGGTCCCGGCGGGCGGGCCCTCTCTCCGCCCTCCCCAAGCGCCCGCCCCCCGCCGGCCCAGCGCAGGCTCCTCCGACTCCGCCAGCGCAGGGGGCGCGGCTGCCGGGGACCCAGCAGCGGGCGCG
>301FP012863 MARCH8_2            :+U  EU:NC; range  -249 to    50.
CTTCCAAAACACTAATATTAATAACATGTAGTCAGGGCCAGGAGACACTAAACGACACACACAGAGCTGGGGAAGTCTTTTCGGTTCCAAGCCCAGTGGGTTGTCGCCTGGGCACTGCGAAGGGGTGGAAGCACAGAAAGGCCGCGCGGCGGCACCCGCTGCAGCCCGCCCCCAGCGCGCTGCAGTCGCCGGGGCAACGCCTCCACCCAACTCGGCCGGACACGTGACGCCCGCGTCACGTGACCTGCCACTCGGTGTCCTCCCGCGGAGGGGCGTAGGGTGTAAACAGGCGACGCGCTG
>302FP016877 RCBTB1_1            :+U  EU:NC; range  -249 to    50.
AGTCCCGGCAGCAGCCACCGGATTTCATGGGGACACTCCAGTGGCAGGGCCTCGGGGCGGGCCTGAGACGGCCAATCGGCTTCTAAAGAAGTCGGGTTGTAGGGCCCGAAGAGCAGGGTTTCGGCCGGGGCCGGGGCCGGGGCGGTGCGGGATGCTCGGCTGGGTAGCGTCCCGGGCGCGCGCTGCACCGGGTCACGTGAGGCGGCCGGGGCCACGTGACCCGGCGGGCCCGGCGCCCTGGCGCTCCTCCTCTTCGCTGCCGGTGGGCACCGCCGCTCGCTCGCACTTCTGCGCCCATTG
>303FP014919 KDELC2_2            :+U  EU:NC; range  -249 to    50.
CTGTATAAAAACAGAGAAAGAAAAGAGAAGAAAGAAGGAAAGGAAGGAAGAAAAAGAAAGGGAAAGACCACTGGAAGTGGAGGCCAGGCGTGCCTGAAGCCTTGGCAATCAACAGCCAGCGCACACTCGCAGCCTCGGTCTCTGGGCGGGCCTCTCCACCCCTTTCCTCCACGGGGCCTATGGGGCTGCGGGGAGGAAGGGGCGCACCCATCGTCGACCCCTACAGGGCGCGCAGTGGGTGATTGCGGCACTGGCTCGCGTTCCCGCCCGAGGGAGACGAGGCGGGACAGCGGGCGGGAA
>304FP017807 TMEM251_3           :+U  EU:NC; range  -249 to    50.
TCCCCCTGCACCAGTCTTCTAAAAGCCTCAAAGTCATGGTGCCCGAAATAATAGACTTAAGTTCTAAATATGCCAGACCACAGGCGACCACCGAAATTCAAAGTAATCCTCCGCGGTACCCCAGAGAAATCTTGTCAACGTGCCGAGGTCCAGCAGCCTGCAAGACAGAGCAGACAGGTTAGCTAAAGGTGCCAACGTCCAGGGCAAGCGTGCAGGCCCCAAGCCCCGCGCGCCCTGCCCCCAGCGGCGACGCCAGGGCAGCCGCACTGCGGCGCGCGCCCCTCACCCCTCCCAGCCCTG
>305FP006833 FRG1_1              :+U  EU:NC; range  -249 to    50.
GAGCCGCTTCCCGCCCCGGCGAGGACCGTCGCCAGCCCGCTGCTCTAGCAGGAGGCGGTTCCACAGCGCACCCGGCAGCCCAGCCACCGTCAGCACCGCGCCTCGGGCGGGCTTTTCTCCCTTCCGGGAGGCGCGAATCCTCAGGGGCTCCTTGAGAGGGCGCCAGGGAGCAGCTGCGCGCGGATGCCTTTTGGCCCTCTGCGGCCGCCGTAGCTCCCCGGCAGAAACCCGGAAGTGGAACTCTGAGCCATTCAGCGTTTGGGTGAAGACGGAGGCGGGTTCTACAGAGACGTAGGCTGT
>306FP018927 TELO2_1             :+U  EU:NC; range  -249 to    50.
GGGAAGAGACGGCTGACATCACTCCAGGGTAGGGACGACCGAGATGGGAGAAACTAAGGCGAGAACCCACCACCCGGGCGCAGCGAACCCAGCTCGCAGCCACGTGGGGAAGCGCGGCCCTGCCCTCAGGCCCCGCCCCACTCACGCGTCAGGCCCCGCCCACCCCACCGCCCCCCGCTCCCGCGTCCAGGCTCCGCCCCGTCCCCGCGCAGCGCAGGCGCAGATGCGCCCTCCCGCCTGGCGTCCTCCGCAGATTCGCGCTGAGAGGCCCGCGGAGACCCGCCCCAGAGGCTCAAGAAA
>307FP007649 PCDHAC1_2           :+U  EU:NC; range  -249 to    50.
CCACCTGCTGGTGCTTACAGCTCGGGACGGCGGGCTACCTGCCCGCTCAGGAGACGCACAAGTCACCATCATTGTGGTGGACACAAATGACAACGCGCCTGTATTTGAGCGCTCCGTATACCGCACCAAGGTTCCAGAGACTGCACCCAATGGGACTGTGTTATTCCGAGTTCAAGCCTTGGATCCAGATGAAGGGTCCAATGGGGAAGTCCAGTACTCCCTAAGCAACAGCACGCAAGCAGAGCTGCGACACCGCTTTCACGTGCACCCTAAAAGTGGGGAGGTGCAAGTAGCTGCTTC
>308FP002526 LGALS8_1            :+U  EU:NC; range  -249 to    50.
CCTTATCCCTCTGTGCTCGTCCCACAGCAAGCCAGTCGCGGTCCAAGGCTCCAGAGGCTGTGCAGGAGGCCGAGCTGGGTGGCGATCAGCGGCGGGTCCCTGTCCAAAACCCAGCAGAGCCGCCAGGGACGCCCCAGACACAGAAGGCGGGGCGCGGGGAGGGTGGGGAGACCACAGCAGTGAGGCGCGCGAGCCGGGAAGTGAACGAGGACTGACTCCTGTCGCTTCCCGTAGCCGCCCACGGACGCCAGAGCCGGGAACCCTGACGGCACTTAGCTGCTGACAAACAACCTGCTCCGT
>309FP006237 ANKRD17_1           :+U  EU:NC; range  -249 to    50.
AGGATTTTAAAAATTGAAGTGGTAAAATAAGAGACTTTATTTTGTCTGTTAAAATTACTTGACAGAAGTTTGCTTTGGAATAGAGCTTCTGTATCTTTAAAAAATACACAGTGAGTCACCCCCTGCTCTTTTGGTAGATGCCTGGCTAGTGAACAGCTAAGCTGCTTTAGGCATGTAATAGAACATTCCATTTCCTGTTCCCTTGCTGACACAGAGGAGTGTTCCTGCTGGCAATGATCTAATCATAGTGCAGTAAGAAACATGGCAGTTTGATAAAACATGGTGGAGACAGCGGCTGAA
>310FP005739 DGKG_1              :+U  EU:NC; range  -249 to    50.
TCAGTAAAAAGCGTCCTAATGATGCCCGCGCCCTAGTTGCACCAAAGGGGGTCAGGTTCCCATCGAGCGGATCCACATTCGTGTGTGCGCACGCGTGTGCATGTGTGGAAGCGCGTGTCTGTGTGTGCCGTGTGTGTACGCGCGCGCGCCGGTGTGTGTGGCGGGGGCGGGCTCTGCGCCCGGGGGCAGGGCTCCGCAGTGAGAGTGGCAGCTGGACTTGCCAGGCTGCGAGGGGCAGGGCACAGAGCCGCAGTGCCGTAGTAGCGGGCCACGGAGATAGACAGCTTTGGAGCTGCTGAA
>311FP003843 PMS1_2              :+U  EU:NC; range  -249 to    50.
TGACCTTACAGACCGTGAAGAGGCTGTTGGCTCTGCCCTCGCCGGTGCCTCCGAAGACGGCGACCCGCAGCGGCCCCTCAGGGGAGTCCCCCCTGCTAGACCGACAGCCCGAGCGCTCTGGGCCAGAGAAAACTCAGCAAAAGCCGCCGCTGCTACCACCTCAGCGCCTCCCCCAACCCGCCCCTTCCTTCTCGCGGCCGCACGTCACGTCAGGACCCTGGCAAGACAACGAGGATTTGCGTAGGGGGCGAGCCTCTGAGGCCACTTGGCTCTTACGGCCACGCAGGGCGCCGCAGATGC
>312FP005554 GFM1_2              :+U  EU:NC; range  -249 to    50.
GTTGGGAAGTAATGCTCAAACTCTTTTGAAAGCTAAGATAGGTGATCATGCACTAGCTGGGAGAGAGAAGGCCCTGGCTTAGTCTCTTTCAAAATCTCTGCTAATATTCGAAACATGTTAAAAATCCCAGTGTTAACTCATCACCCCCATAATTCCAGTTTGATTTTGAATGCAGCCACTTTATCTGCCAACTTGAACACAGTTGTCATTCTCCCTTGAAGTGACAGACTGAGTTCATTGAGCAGGTTAAATATGTCATACGACTGAGCAAATTTTGTGACCCATTCTGTGTCACTGAAA
>313FP007526 TGFBI_1             :+U  EU:NC; range  -249 to    50.
CCTTGGTTTGAGGAAGACTGTGGCGAGGGAGAGAGGGAGGGAGGGCTGGCAGTGAGGGCAAGGGCTGGGAAAACTGAGCACGGGCACAGTGCGGGAGCGGGTGGGTGCCCAGGGCAGCCAGGGGCGCACGGGTTGGGAGGCGCCAGGCGGCCCGCCCTCCTTGCACGGGCCGGCCCAGCTTCCCCGCCCCTGGCGTCCGCTCCCTCCCGCTCGCAGCTTACTTAACCTGGCCCGGGCGGCGGAGGCGCTCTCACTTCCCTGGAGCCGCCCGCTTGCCCGTCGGTCGCTAGCTCGCTCGGT
>314FP010593 AGAP3_1             :+U  EU:NC; range  -249 to    50.
TGCTCGTAATGACAGCTCCTCACCTACCTGCCGGATCCTAGGAGGCGCCCTGGGCTGGAATTTCCTGTTTTCGAGGGCTCCCAGGGGCTGCCCCAGCAGGCCGGCTCCCCCGCGCCGCGCCGCCGTTCCCGGGCGTTCCAGGCCAGACTTGCCGCCTCTCTCTCCGGGCTGGGCTGACTCCCGGCCTCTCCAGGTCTGGGCTTGCCGGCCGCGAGGTGGAGGAGTTGAGGGACTCGGTCGGCCCACACCAGGTGCCCAGAGGCCGGAGGTCCGTGCGCCCCGGCCGCGGCCCCGGCCCGG
>315FP000204 CLCN6_1             :+U  EU:NC; range  -249 to    50.
GCTGGAGAGGCGGGCCTACAGGGCGGAAACCACCGGCGCGGGTGACCGGAAGCCCCGCCCCCAACATGGCCGTGCCCACAGGTCTCGTTGGAGGCCGTGCCTTTATCGTCATGTGACGCGAGTCCTCGCCCCACCCGTCTGCAGCCACTCCTGGTCTCAGTCCCAGAGCTCGAGAGGGCCACGTGACCGTCCCGGGGCCAGTCACGTGAGGCGCAGATCCTGGCTGGGAGGGGGTTGGTAGAGGGGTCCAGAGTGGCAGTAAAGGAGGAAGATGGCGGGGTGCAGGGGGTCTCTGTGCTG
>316FP011265 ZNF706_2            :+U  EU:NC; range  -249 to    50.
GTGGGGGCCAGAAGGAGGCAGCCGCAGAAAGGCACATGGGCGGGGCTGCGAGGAGCAGGCGGGGCGGGGGCGCCGAGGAGAGCGGCGCGGCGTGCGCGGGCACGAGGCGTAGTGGTCTCCCCTAAGGCTGAGGCGGCGGCGGGCGCGCGGCGGCGGCGGGCGTGCGAGGCTGTTGTGCTCCCGGCTCTCGTGTTTCCCCTCCTGAGCGGGTGGAGGAGGCCCAAGCGGTGCTGGGCGCGCTCCCCCTTCCTTTCCCTCCGGCGTCCTCTCCCGGCCCTCTCGCGCTGCACTGTCTCTCCG
>317FP010905 ADGRA2_1            :+U  EU:NC; range  -249 to    50.
TGGTGGTCGGCTCAGAGGTCTGAGATGGGTTGCGGAAAGGAAGGGTCCTGGCCCGGGGCGCGGGGACAAGCGGGAGAGGAGTGTTGGTGCAGGGCGGGCGCGGGGACGCAGGGTCCTCGAACCAGCTGGCCCGCCCCCACTCGGCAGAGGGTCTAGGCCTGGCCGCGTGTCGGTCGGCGCTAGGGCCCCGCGGAAGGCCCGGGCGGGCGGGGACCGGCGGCGGGAGCGGCGCGGCGCGGAGCTGCCTCCATCCATGGCACGGAGCGGCGGCGGCGGCGGCAGCAGGAGCCCGGCGCGATC
>318FP024987 IGLL5_1             :+U  EU:NC; range  -249 to    50.
GATGGGACCAGAAGGAGAATGAGAATTCTGTGTGCTGAGGGTGGGTCTTTAGGGGCCCCCTCTCTCTCTGTCCCTTGGGGCTGAGCCCTTCTCTGGAAACCACACAGCTCCTCCTGCAGCAGCCCCTGACTGCTGATTTGCATCACGGGCCGCTCTTTCCAGCAAGGGGATAAGAGAGGCCTGGAAGAACCTGCCCAGCCTGGGCCTCAGGAAGCAGCATCGGAGGTGCCTCAGCCATGGCATGGATCCCTCTCTTCCTCGGCGTCCTTGCTTACTGCACAGGTGCTGCCCCTAGGGTCC
>319FP012899 C10orf71_2          :+U  EU:NC; range  -249 to    50.
AGGGCAGGTGGGGGAACATCCAGGAGAAATTAGATTCTGCAGGTGTCAGCTATGCTCAGGCTTGCTGGTTGGAGCCTCCAGCCAAGCTCTGAGGGCTGCCTGCTCCTAGGACAGGCTCTTGCTGGGTCAACTGTGTTTTATTATTCTCTCCCTACCCCTCCTGCTGATGTCATTGACAAAGCTACCCGCCAGTGCCCGGCCCCCGGAACATTCCCCAGCCATCCCACGGTGCTCTTTCCTCAATCAGCCACTTCAAGCAAACACCATTCGCTCCTGCTGCAGAGCAAAGCTTGCTGTTTC
>320FP015624 C12orf40_1          :+U  EU:NC; range  -249 to    50.
TCTCAAGTCTGGTCTCTGACTCGAAAAAGACGTCAAAGACCTGTCAGAACTAGATAAAATTATGATGGAGGTGTTTTGAAACACTAATCCTGTGGCCCCTGTCAAAAATTTAGGCTTTCATTTATTTAGGCCTGCCTTGCCTCAGCGATTAAAACGATGTCAGCCAGGTCGGCTGCTTTGCCGCAGCGTCCCCTTGCGGCCCTATCAGGACCGGAAGGAACACGCAGAAGCCGCAGAGGCTGTTGGGAGGTTGGGCCTCAGGCGGTGGACCAGAAGGAGCTTACTCGGGCCCTGACGTTG
>321FP011630 PSIP1_2             :+U  EU:NC; range  -249 to    50.
GGGGTGGAGGACCTGCTCCAGCGCGGAGGCAGCGCACTGGCGGGGGAGGAGCGGGAGGCGGCCGTCCCCTCGCTCTCCCACCCCCACCCGCCGGTTCCCCTCCCCCTCCCCTTGCGGCCCCTCCCTTCGGGGTTCTTCGCTTTAACCGCCCTCGGTGCTCTCCCTAGCAGGCGCGTCGGGACGCCCCGAGGCATCCTCCCCCGCCCGCGGGCCCGGTAGCTGGGCCCGCGTCCGCCGCCCGCATCCCCGCGCCGCCGCATCTCCTCGCCGCCTCCCGGGCTTCGGACCCCCGGTCTCGCC
>322FP007144 AK6_2               :+U  EU:NC; range  -249 to    50.
CACCCTCAATCTTCTCATCCCCAGATGGGATGGGCGGGTCGGGAGGAGGAGCGACGAGAGCCCAGGAAAGCTTGAAGGCAGAGATAGACTCACGTCTCTAAGACATATACATAATATAGCCGCAACCGCGGCGGCCTTACTTTCCCGGAGCTGCATCCCCTTTTAGGCGAAGAGCGGAGGCGACCAGGGACTACCCTAGGTGAAAGGGCAGCCACCTGGCCCTACCCGGGCTCAACGCCGAGCCTCTCGGAGGTACGGCCTCCCGGGGACCTTCCAGACTGGTCGGCGCAAGCGAAGGGC
>323FP023325 EMP3_3              :+U  EU:NC; range  -249 to    50.
CCGTCTCAAAAAACAAACAAACAAACAAACAAAACTGATGGGCGGCGAGGTCCTGAAAGGGGCGGAGCCGGGAGGGCCTGTGGAGCGGTGCTGCGGAGCCCTGAGAGGTGCACGGCTGTGAGGCCTGAGAGGGGCGTGCCGTAGGGAGCTGTGATGGGCGGGGCTGAGACCTGTGAGGAGAGTGAGTGGGAAGAACTTCGAGGGGCGGGGCTTCGGGGCCGGCGAGGGGAGGGGCACGGACACCAGTACAGGACGGGGCTTCGCAGACAGCGAGCGGAGGGGCTTCCCCGTAAGGGGCGG
>324FP002138 NEK7_2              :+U  EU:NC; range  -249 to    50.
GGTCATTCTGATTTGTGATGTGTGTGTACACATGTGCTTACTTTTCATTATTTTGAGGTGTTTTAATATTTTTAGGGATTTATAGTATCCAAAGTAGCATAAATAATATTTTTAGGAGACAATTTTAGCATAAGATTGAAGAAAGTATAAAAAATAATAGGTTATTGAATTAGAACAGTGATTGAAGAATTTGAAAAATGTTCTATTTTCTGGTGTTAATAATATAGTTCTAATGGAAAAAAAATGCAGTTTTTTTTTGGCAAGATGGCGGACTGGAGGCATCGTTAGCATGCCTTTTCC
>325FP005054 PDZRN3_3            :+U  EU:NC; range  -249 to    50.
CCGGAGGAGTCCTGTTCCTCGGGCATTTTCCGAGGAAGTCTGGATCAATTAGGCTCAGTCCGGGGAGAGCCAGCGAGCGCGCGGGCGGCGTAGCCGGCCTGTCTGGGCCGCCTCGTGGGGAGGGAGGGGGCGCCCGGCCGCCCGGCGGCGACCCCGGGGCCTGGCCGCCACCATGGGCTTCGAGCTGGACCGCTTCGACGGCGACGTGGACCCGGACCTGAAGTGCGCGCTGTGCCACAAGGTCCTGGAGGACCCGCTGACCACGCCGTGCGGCCACGTCTTCTGCGCCGGCTGCGTGCT
>326FP020823 STAT5B_2            :+U  EU:NC; range  -249 to    50.
TTTCATCCCCGACCCCTGTCCCCACGTCCCCCCGTCCCTCGTCTGCGCTGGGCCAACTCCCTCGCAGTGCCGGGGACTGATCCCCGCGCTGCGCCCGGCCGTCGAGCTCCGGGTGCCGGAGGTGCCGGGGCGGCAGTAGAGTGTCCCCTCTCGGCGCGCCGCCGAGGACGCGCCACCGGGTCACCCACCTGGTGGGGCCGCACCGTCCGGCAGCCGGGCCGGCTCTGCGCCCCGCGGCTCTCGCTCCCGGCCGGGGTTCCTGGCGGCGGCGGCAGCGGCGGCTGTTACTACAGGAAGGAG
>327FP022054 APC2_3              :+U  EU:NC; range  -249 to    50.
ACCCTGGCGCCGCTCGGCCCACGCGAGTCCCCTCCCCTCTCTCCCATCCTTGGATCTCCCACCGCCCCTCCGCAGCCTCGGTCCCGCGAGACTCCCCAGCCCCCGCGAGCACCCCCAGACCCCACGGTACGCCCTCGCCCCTTTCGGGAGGAGCCCCGCCCCGGGCCCGCGGACTGACCCCTCCCGCCCCTCTCCGCGCAGGCGCAGGGCGGCCCCGTTCGCGTCCCGCACCCCCACCCTGGCCGCCGAGGGGCGGGGCGCGGCGGGTCCGGGGCGGCCGCGGCTCCATGGGGCTCCTGG
>328FP017899 HSP90AA1_2          :+U  EU:NC; range  -249 to    50.
GGCCTCCCGGAAGCGCGCACACGCTCGTGGTAGTTGCCGCGCTCCGAAATGAGGTCATCCTTTGTCAGCCGCCCTTCTATTTTCGGTTTACTTAAACTTCGCAAATCTCCAATTCGGCTTTAAAAATATTTGGAGAACGCGATGGAATTTCGTGTTGCCTCTGTAGACGTCCTGCAAGGTTTTAAACCGGCGCGGTGTCGTTCCAGATGCCTGAGGAAACCCAGACCCAAGACCAACCGATGGAGGAGGAGGAGGTTGAGACGTTCGCCTTTCAGGCAGAAATTGCCCAGTTGATGTCAT
>329FP025774 RGN_1               :+U  EU:NC; range  -249 to    50.
CCGGGCCTGCCAGGGGCGGCTTTGCAGGATTCTTCCAGCCGCGGGGGACGGGGACGGGGACGGGGCGGGGTCCCAGGCCCATGCCATCCACCTGCCAAGCCGCCGGGTCCCGGGAGGCGTTTCCCCTCCCCTCGGCCCGCTGCCTGACCTTCGAGCCGCCTGAGAAATCTCCATCCTGGCGAGTGCCCGAGCCAGGCCGGCCTCCCCGCCCCCTCCCTGGAAAGGAAAGGCCCCGGCGACAACAGAGCCAGACCCGCTCATCCCGATCTCCCAGAAGGCGACTGACAGCTGACTGCCAGA
>330FP009451 EIF3B_1             :+U  EU:NC; range  -249 to    50.
GTGGTCAATGCTCCCATGAGTTTACTGATGCACAGAAACAACCTTGCTGAATGGAATTAAGCACTTTCTTGTCACAAATATATCAGTTTGATGATTTTCGGGCGCGGTCTTGTGGATGCGAGTCCTCTCAGGGTCGTTCGTGAGGCCCCAGGGCGTGGGTGCGCCCCCCGCCCCGCGGCCTTGGTGCGGCCTCCCCGTCGCACGCACATGGCTGGGCTGTAGCCGTCGCGGCGCGCGGTGCGGCCTGGGAGAGTCGGAAGCGCGGCGGCCGCGGAGCCCTGCGAGTAGGCAGCGTTGGGC
>331FP021023 HOXB9_5             :+U  EU:NC; range  -249 to    50.
GCCAGGCTGACTTGGAGGGCCAGGGGGTCTCTGAACAAGGGGCTTCTGCTAGAGCAGAGGGGCATTAGGGAGACCCACCCCTAGCCTAGGGGAAATGGAGCCTTCAACCCACTGTCCTGATAAGCAAAGGCTAACAACTCTGTCCCTTGACAGTTTCTCATCCTCTGGTCTGGGTGGAGATGGCCTGGCGCGTCCCTGCGGCCTTATCTCACTTCTCCCTGGGCCTCTCACAAACCTGCCCAGTCACTCAGAGCCTGACTGTCTTCCATCCCTGGTGTCCCTTGGCCACCCCCTCCCAGG
>332FP022143 FZR1_3              :+U  EU:NC; range  -249 to    50.
CTGGACTGTGAGCCCCGTGAGGGCAGTGAGTGTGCCTGCCTGGTCCCCGCTCCGCCTCCGGCCTGCTCAGTGCCCTGGGCTGTGTGCTTGCCCACAGCGGGCCCCCTGTTGGCACTGCCACAGGGACCTGGGCACCTACCAGCAGGAAAGGGAGTGTTTGACCTCATCTCTCTTCTGCCCCCGACACCTCCCTGTGGTCACCAGTGACCTGCTCGTCAACTCCGCTTGTCACTGCCTTGCCCACATGTCACTGTTCTTCCCAGCCACTGGACTCAGCACAGAGCCAGAGCCCCTTCCTGG
>333FP000777 UQCRH_1             :+U  EU:NC; range  -249 to    50.
ATTAGCACACTTTCCAAGTCTCTTAGGAGCTACTATTTTAGATAAACTCCTAGATCAATTATACTTGGGTGTGGTATGACTAAGGGGATGTTTCTTAGCAAAGCCTCCTCGGGTGCAAACATCAGCTACCCCTAACCTCTGCCTGCGGCTGGTAGTACATGCCAATCTGAGCATGTGTTCGCGACCACGATGAGTGTGCCGCACTTCCGGCCAGATCGCCGGATTTCCGCTGAGTGACCCTTACAAGTCCTTCTTGATCCTGAACTGGGTTAGGTGCCGCTGTTGCTGCTCGTGTTGAAT
>334FP011714 DCTN3_1             :+U  EU:NC; range  -249 to    50.
AACTCAGGGAATGGCGTGGGGAAAGCTCTTTGGTACCCGAAAAGCAAAGGTTATCTTGACAACCAGGCACTGGAAGCCAGGGGAGGGATGGGACAGAGCCGTTGCCAAGGTAATCAGCTTTTGACAGCTCCGAGGAGTAACTTCCGGCACTGAAGGGCTGAATCATGGCGTCACTTCCTGCATAAAGGGCCGCTCGTGCACTCGGATTGGCTAGCCTTCTTATTTGGACTGACGTCCCGCCCTCTGGCTGTTTCCTGGCCGAGGTGGGTCGGTAGTAGCGATGGCGGGTCTGACTGACTT
>335FP007889 SLU7_2              :+U  EU:NC; range  -249 to    50.
TTATGTTCTCACAGCACCTGGTATTCTTTTCATAGCAACTTTTCACAGCTGCTAAATCTGAATAGTTGTTTCGGTGTCTTTCGCACTCTGATGTAAATCTGAGGGAAGACACTGTTCACCAAATCCCCAGCATGTTACACAGCCTGGCTACTAATTAGTGCCAAGTTTAACTGCTTTTTTTTTTTTTTTAAGCTGATACGTCACCAACTTCCCCATTCATTTCATAGTCCCCTGGTGAGGCTTAAGCTCTTGTCTGTTCTGGTCTTTTTTTTTTTTTTTTAACTTCCTAAAATTCTCCGA
>336FP009497 COL28A1_2           :+U  EU:NC; range  -249 to    50.
CCGCAGGCCCTGCCCGTGGGTCCACAGGCCGGATCCCCGGGTTCCTAGGCTGGGACTGCTTCTCAGAACCACTCTGTCGTTTTTAAGCAGGGTCACACACTCTAGCTCACTGGGTCCATTTTAATTTCTATTAAACATTTTTTTTTTTTTGCAAATGATGTAGTAGGAGATCCAAGGTGTTTGGTTAATGATTTATTCACTCATTAGTCATTCCACAAACTTGTCTTGAGCACCTGTTATGTACCCAGCACTGTGCTGGAATGCTGAGGAGACAGGAGTGAAGTAAAAAGACATGGTTCC
>337FP014092 MDK_3               :+U  EU:NC; range  -249 to    50.
TGGGGCGGGGGCGAGCCCGGGTTCTGTGGCCCATTTGCCCTGTGGCCTTGAGCAAGCCCCTCCCCCAGGCCTCGGGGGCTCTCCCGGTTTGGGGGAACCGGGCGAGGCAATGCCACAGGCCCAGGGTTAGAGGGGGTGGGCACTTGCAGCTGCCGATGTGGCTGGATCTGGAACTTCTCAGACGGCTCCTGTCAGCGCCAAGTTTCACCAAATCCAGGCCTGCGGGCTCCTCCCCCAGGACCCCCACTCGCAGTCCCTCAAGCCTGTGCTCCCGGAAAGGCACTGGGCGACCGCACCCGT
>338FP005375 ACAD11_3            :+U  EU:NC; range  -249 to    50.
ACAGGAAAAATTAGGCACACAGACACATTAAAGGATGAGGAGGGCCGATTTATTAAGCGAAAAGAAAGCTCTCAGCAAAGAAAGGGGGGGTCCTGCCAACAGGCGCCCACCTCACACATTGAATACCAGGCTACCACACTTGAGCTAAAGAGGCCAGGCTCCTCCCCTTGCATAAGGCGCGAATTCCCGGTGGCTCCACCCCATTCCCCCAGTGTGCAGGCAGGCCCCCAGTCCATTGTGGGCATGTCCAGACAAGACCCTGTGCCTCCTGCATCTATCACTAACATTGCTTGAGGTGAT
>339FP004950 CCDC66_2            :+U  EU:NC; range  -249 to    50.
AGCAAAAAATTGCCATGTATGTAACTCCTATCTGTTGTTATTGTGTGGTCATCTTCAGAATATGGTTTTGCTTTTCCTTTACTTGCATGTGAAATAGTTACTCTGAATACTTAGAGCTATTTAAAAGCTTATTACTTAATATTTATGGAGTCAGTTGTGTAGAAATGTATGATACAGTTTCTGTTATCTTTTGTGTTTTACCTTAGAGAGAATGAATGGAAACCAGCTGATATATTCAGTACTCTGGGGGAAAGGGAATGTGATAGAAGTTCGTTGGAAGCAAAAAAAGCCCAGTGGAGG
>340FP026292 ARHGAP36_2          :+U  EU:NC; range  -249 to    50.
GCAGGGTCCCGCCCTCAGAATCAGCTTCCCAGGACAGGAGCTGTGTGTCTCTGCCTCCCTTCGCGTGGGGCAAGGGGCTGCGGGACCAGCGGCCTCTCTTCTGGCAGGAGGGGGGGTTCCCCGGAGGCCCTGCCCCCTTCGTGACATGCTCGAGGTGTCCGGTGACCGAAACACTCTTAGCTGGGTGCAGGGTGCGGCTCAGGGCGTGGTCACCGGGGGCTACTTAGGGCCGCCGGTGCGGGGGACGACGCAAAGGTTAACTGCGAGCTGCCGGGCACTCAGCGCGGGTCATGGCGTGGA
>341FP010795 RHOBTB2_1           :+U  EU:NC; range  -249 to    50.
GGAAAGGGGAAAACCCCGTGGGCGTCCGGAGAGCCTTTGCGCCTCGCCAGGTGGAGGGACCGGCGCCACCCAGACCCGCGAGCCGAGACCCTCCCCGCGGCGTCGCTGCGGGAGGGGCGGAAGAGCGCGGGCGGTGGGCGGGAGCGGTGCTGCGAGGCGGGATCTGCGGGGCGTCCAATCCCCTTCTTCCCCCGCCCGCCCCCTCCCCGCCCCCCGAACGCTTTCCACCAACTGCGCGCGGCAGTGGGCGGGGCCCGTCACGGCTGTCGTCTTGGGTGCGATTTTTTTCTCCTCCTTTTT
>342FP001086 SH3GLB1_1           :+U  EU:NC; range  -249 to    50.
GTAATTCTATGCTGTAACTCCTATATTTCCTCTTAAAACAAAAAGAGAAATGTGGGTCGTGTTCGCTCTGGGTTCTCGTTAAGTGCAAGCATACAGAGGCGCCGAGACCCCGCGGCTCGCCCTCGCCGCTTCCTCCACAGGAGCCGGGCGGAGCTCCCGGCGCGCCCCGGGGCTGCGCCGCCGCAATCCTCAAGGGGTCGCTGTTCCCGCGATAACCTCGAGAAAGGCTCCGCCCCGCGGCCCGCGCTTGTTTTTCCCTTGGGACCCGGGTCCACACGGCGGGGTCGCCCGTCCATCTCC
>343FP012012 ERCC6L2_1           :+U  EU:NC; range  -249 to    50.
CCATGCCCCCAGTTATTTCTAGCTTCGCACAGCGCCCGGCCCACCGAGCGACCTCAAACCTCGCGACACTCGCAACTCCCGAGGCCCTTCCTGCTACTGGCCTCAGAGGGAAGAGACATCGGGAAGATTGCTCCGCCCACAGAAAGGAAGATTTCGTTCTCGCGAGATCCCAATGACAATTCGGGAGCCCGTTCTCGCGGGATTTTCCAAGACCGGGTTGGAATTTGCGGGGGTTAGGAGACGGAAGTCAGAGCCTAGGAAGATTTGGGGGTCGCCTTGCCGGCCTCCTGTCCTCCTCCG
>344FP012664 OPTN_1              :+U  EU:NC; range  -249 to    50.
CCTGTTCACCCGGGTCCCAGCCTCGACCCCGCACGGACAGCGAGGGTGGGTAGCTGGGGGCGGACGCAGGAAAGAGGAGGGGCGGGGCCTTGGTCGGGTGGGGTATGGAATGGGCAGGGTGGGGGGGATGGGCGGGGTATGGGATGGGCGGGGCCCGGGAAATTCCCCGGCGCGGGCAGGGAGCGGCTGGCTGTCAGCTGAGCCGCGCTGGGCGGGGTCGCCAGGCCGCGCATCAGCCCTAGGCACCCCAGTCCCGGCTGCCCCCTCCGCCACCGCCGCCGCCCGCCGGCAGGTTCCCTG
>345FP005422 ESYT3_1             :+U  EU:NC; range  -249 to    50.
AAGCCAGTTGTACACAGGTGTTGGTGAGTCATTAACCACCTAGGGCAGCACTTGGTCCACCCGGACTGGCGAGTGCACACCTCCGGCTGACGCCTGCGCCACGTGCTGGGGTCGGAGGCCGAGCTCACCGGCTGGTTGCTCTTTAGAGCGGGCAGGAGCCAGGCGGGCGGCCCGCCCCTCTAGGGCGGAGACTTCCGGAGCTGCGGACTCACTGGAGCCGAGAACTGGGGCGGCGCGGCGCGGCGCGGTGCATTTCCAGGCGCTGCTCTCCGTCGCAGAGAACCCTGAGCTCGGCGCGCC
>346FP014867 BIRC2_2             :+U  EU:NC; range  -249 to    50.
GCACAGGCAGCTGTTGAACGCTGATGCTACACAAACGGTTACAATTGTTTACTTAAGCAAAAAATGCCACCAGACTGACTCCATCCTCAAAATGCAGTCATCTGGACGGGGGGAGGCATCACACTTGGGGAGCCTTGCCAGGGGCCAGATCATAACCCTGAGGTGACACAGGGTAGGACGCGCAAAACCACCGGCGCCAGGGCGTTTCCGCAGGGTTTCCCAAAACTCAAACGCAGCGGCTCACGGTTTGCCACGTCCCCCAGGAGAATGGTAGACACAGAGAGGAAATGTGGAGAGGGC
>347FP001569 S100A14_4           :+U  EU:NC; range  -249 to    50.
TGACCCCATGAGGTCTCGAAGTCCTCTCTGTCTCCCCAGCCTTCTCGCTTCTCTTTCTCTGTGACTCTGCATGCTGATCGGAGGCCAGGGGTTTCCCAGCCCCAGCCCTCTGTGGCTCCCTCCTCGTGGCAGGGTCATGGTAGGCTCTGGAACTCTGGCCAGCGGAGGGTGGGGCCCATAAAGCTGGCTCATAGCCCAGGCTGCTGCAATAGCAGGGGTGGCTTAGGCCCAGCCCCCTGCCTCCCCTCCCTTCCCCCAGGTATAAGAGCTGAGCTCAGGTGAGCTGGCTCCTCCTGTCTT
>348FP005538 SSR3_1              :+U  EU:NC; range  -249 to    50.
CTTCTCTCTCCTCCAGGTGGGTGGGTCACGTGGCTTGTCAGGAATCCGGAAGTCTGGCCCGCTCGCCCAATCACGCCCGGAAGCCTATCTAGTGGCGCCAAGCTGGCCAATCCTGGGGACGCTTGCTCTTCGCCAAACCGGGTCCCGCCTCCGCGCGCCGCGCTGACGGGTCGTTAGCGGATACGGCGGCCGCAGGGGCGGAGTCAAGGGCCTTTGCCCGCCTTGGCGGCCGGCTCTACGTTCCCTGTTCTCGCCTGCAGCTCCGCCATGGCTCCTAAAGGCAGCTCCAAACAGCAGTCT
>349FP005029 EOGT_2              :+U  EU:NC; range  -249 to    50.
AAATTTGGAAGTTAGGGCGGCAACTTCTGCTTGAAATAAGACAAAAGTAAAAATCCACCTCAGTGCAACGCAGAAGACACGAAGAGTCAGGTTTTCTACCCACCCCGTCCTAACATCCTCTGAGCGCTTTAACGCTCTCGCTCAAGGAGGCGCGGGCTGCTGCGATGGAGATGGGCGTCCGGCGCCGGCACGTGCCGTCGGTCTTTCCGGCCCTGGTGAGGGAGCTGGCGGACTCGCGCGAACGTTCGCGGGAGAACGCCAGGAAGGGCAGATGGTTCCTCGACTCTGAGCCCCTCCCTG
>350FP014738 PAK1_1              :+U  EU:NC; range  -249 to    50.
CTTGACTCTGGAGCTCACACAGGACTCTGACAAGCCCTGGAAAACCTGGCCCTGGAGAGAAATTACCTCCTGCTGGAGACTGGGTGGGGAGAATAGCTGAGAGGGTGGGAAGATAGCTGTCTCCCCGCCCTCAGCTCTGCTTTGCAGAAAAGGAGAAGCGCGCGGCTTCCTCCCGCCTCCTTCCCTCCTTTCTTCCCCCGCCCCTTCTGTTTCGCCAACCCCGACGCGGCGCCTTCGCTGCCGCCCTGCGAGAGCGCGAGCGTGCTGCACCTCGGGAGCTGGCGGCTGAGCTGCCAGGAG
>351FP006656 TRIM2_4             :+U  EU:NC; range  -249 to    50.
TGAAATGCATGTTAGGTTAACTGGAAAGGCGCCTGCCTCTTGTTTTGTTTCAGAAATACTGTTGGGAAAAGGATCCGATTTCTGCTCGGAGTGAAGGAAGTGGTCTCTGGAGAATTCCTAGGTCAAGGCTGGCATTTGCACCTTTTCATGGTCTTTCCCTGCACAGTCACTTCAGCGGCGGCGTCGCTGGGGCTGAGGCCGGGTGACTGCGGCTAGGCATGCGGATTTAGTTCCCCGCCTGTCATCTTTGTGGCTCCTTGTGGGGGAGGGGCGGGCGGTCTGACACAGTTATTAAACCTG
>352FP014281 FADS1_1             :+U  EU:NC; range  -249 to    50.
ACTGGGGTCCCCGGTGCGGGTAGCTGGTGCGGGGTAATCACTGAGCCACGCATTTGGTGGGGGTAAGGTGGGCAGCAATGGCTCCAGAGAGGCCCACAACCTTTAGGAGTGCAAGATGAGGGAAGGGTGTTCTTGGCAGGATTTAAAAAGAGAGAGCCATTGAGTTGAACGCCCGAGAGTAACCTCGAGTGCAGACGGACCTGTTGCCAAGCCAGTCTAGTGCTGCTAAATCCACCGGCTCAAGGCCTCACTCGACCTGGGCTTTGCAAACCCCAGGCCGTTCTCCTTCCACCAATCCCG
>353FP000683 SVBP_2              :+U  EU:NC; range  -249 to    50.
AGGTGGCAATCATCAATCCCCACTTTTCGAATTAAGAAATTGAGCCTCGGAATTCGAATTCTGAGCAATTCCAATTCCAGGATTCGGATCTCACCCTCTAAAACCTAGTAGCTGTTGCAGAAAATATAACGGGAAAAAGCTTTGGTTAGCCGTAACCACCACCCACCCCGGTGTGGCTCCGCCCCTGCCCCGCCCCGGCACCGGCTTGCCCCGCCCCGCCCTCTACGCGGGTTTCCAGCCATCCTCTCTGCGCACGCGCGGCCGCTCCTGCGGGCGGAAGCCTCCTGGCGCTCGGCCCTG
>354FP019440 ZNF689_1            :+U  EU:NC; range  -249 to    50.
AGTCGAACAGCGGAAAGCAGCCCCGGGGCCTCTTGCTGCCCCCAGGTCGGTGCAAGTCGCTTCACAACTCCTTGTAGTCGCCTGATCCTAGCAGTCCAGCTTCCTGCCCTTATGCAGCTCTTGGCTTCGTTCAAACGGACCGCCTTTGCTAGCACCCAATCAGAACGCTCGATCTTCGGCTCTCGTCCAATGAACGCGCGTATTGGGGAGGGGAAAAAAGACGGCGTGAAGCCCAATCGCAGCGCCATTACACTTGAGGGCAAAGAGGTTAGGAAGCCGGCATGGCGCTCCGGTCAATAA
>355FP009093 SLC35F1_1           :+U  EU:NC; range  -249 to    50.
CGGGTTCACCCTCGGTCTCTCACTCCGTGAGACACAGACGGTAGCTTTCCGACCGAGCGGGGCACAGGCTGAGGCGGCGCCAGCACAACTGCCGCCGCGCGCCCCGAGGAGACCCGGGCACGAGGAAACAAGGAGAAATCAGGACTCCTTCCCCGGAACCGACCGGCAGCTCCGCGCCCCCGCGCGACACCCTTCGCAGCCACTTCGCGGGGCGGGCCAGGACTTGGGGACGCGGCTCGGGAAGAGCCGGGGCGGGCGGCGGCGGCGGCGGCACGGGCGCGAGGGTGCGCGCACTGGGAC
>356FP012728 MLLT10_4            :+U  EU:NC; range  -249 to    50.
ACTTTCCTGTGACCTAGCTGCGGTGCACCTCTGTTTCCCCTCTTCCCCGGTAGCAGCTTTGTTTGCATTGCTGCACTCCAACCTCCCCAACCGAGGGTGGCTTTCCAGGTCACTCTCTCACGTTTCCCGTTTCCAGGCCATCATTCCCCTTGCAGATGCACGGAGAGGTTCCCAGGGATGGGGACCACGCGCCAAACCCAGCCAGCCGGGCCTCATCCCATTCCTCCCACTGTGGGAGTTGCGCCCGGCCCTGCCTGCGCCCCCCGCGCCCTCCCCAACACCCAGGGCCTCTGGTCTTGA
>357FP015273 RAD51AP1_1          :+U  EU:NC; range  -249 to    50.
ATTTCAGAGACAGGGCAAATCCGCCGTTGTGACGAAAGTGCAGGGACAAAGCACAAACTCGGCTCTGGTGGACCGGATACGGAAAAGCGGTGCCTTGGGGAGGGCGGGAGCAAATTCGCTTTCCCCACAGCGCGTGCGCCGCCGCAAGCATGGCTGGTGATGATTGGACGACTGGTAACAGGGGGCGGAGGGCTCCGAAGTCTGGTTTTGGGCGGGAATTGAAACCGCCGCTGAAGCCAACAAGAATTTGAGAACTGTAAATACCAAGCCTTGAAAGGGACCATGGTGCGGCCTGTGAGG
>358FP024587 NRIP1_2             :+U  EU:NC; range  -249 to    50.
CTGGGGAGGTGTTGAGGGGGTGTTAATAGTTCTAGTGAGATGTCTGGGGAGCGTTGAGGATACGATTTTTCAAACAGCAAATACAAGGATAAGGGGAAATTATGGTTTCGTATGACTCTCTCCTCCTTCCACTTTCTCGTTTCACCAATCTGTGGCCCCCCCAATTTAGAGGCGGGTTCAGTGAGATTAGGCTGCAGGAAACCGAGAGGCTCCACCGCGCTGCCGCCCCGGCCTCGTGATGTAATTGTTATTTCTTATTCGGAGACCGAACCGAGGAGAGCTGCTGAAGAAGTAGCAGCC
>359FP002151 PKP1_1              :+U  EU:NC; range  -249 to    50.
TCCCTGGGGCCTCAAGGCTTGCGACGTTTCTTGCTCATGGGGAGAGGGAAGGGAGAGAAAAAAAAGAGCGAGCAGGAAGGCGCCCAGCGTCCCACACAGGGGACTCGCAGCCCTGCCCCCAAGAGCGCTGGCTCCGCAGCAGCAGTGCCCTGCAGCTCCGCGTCTGAGCAGCAGCAGCGCGCGGCCCGGTGGAGTGGGTGGTGCAGGGCAGGGGTGGTATATCCTGTCTGACGGAGGGCGGGCCTCGCCAGTGCCAGAGAGGGACGAACCAGGGTGGAAGCGCCAGGAGCAGCTGCAGGG
>360FP011124 ZC2HC1A_1           :+U  EU:NC; range  -249 to    50.
AAGGTATGAGGCAAAACAAGGCTGGAGTCAAACAAAGGCGCCGTTGCATCGCAGATTGCAACCTGAAGCGGCTCCCGGCTCCCTGGAGAGTAACCCGGAGAGACGGACAGGGGTGGCAGCCAGGAGGAGACCGCAGGAACCTCGCCTCCGCCGCGGCCCCGCCCCCACGGATCCCCGCCCCCGCAGTTGCGGAACCAATGGGAGCTCGGAATGTTAGCGGGTGGGAGGTGCGGCTGGGTTGCTACAGCCAGAGCTGGGCGGTGGCGGGCGCTGCTGAAGGAGTCTCGCTGAGCTCGAGGA
>361FP009225 LTV1_2              :+U  EU:NC; range  -249 to    50.
CGTTCTTTTATCCTCAATATATTAATAGACTCTTGCTATCATAGGTCCTTATATTGTGAGTTAAGTGAATGAATTGTTGCTATCTTGGGAATTACTGCTTAATTTTTGTTTTCCTTCTAGGACCTCGACTGGATTTTGATCCTGACATTGTTGCAGCTCTTGATGATGATTTTGACTTTGATGATCCAGATAATCTGCTTGAGGATGACTTTATTCTTCAGGCCAATAAGGCAACAGGAGAGGAAGAGGGAATGGATATACAGTATGTGTGGTTTGTTTCAAAGCAGAGATGATGACCTA
>362FP007213 AP3B1_1             :+U  EU:NC; range  -249 to    50.
AAAACGGATGCAATGGGTATCCTTCTCCAAAGACACACCTCAAACGGGCCGGGAGCCGGGCAGTTAGCCACCCGCTGCCTCCCCTTCCGCAGTCCGGCTCGCAGCCGCTCAGCTACCTCTAAAGCCCGGAGCAGGAAAGTCCGCGCAGGCCTGGATGGCCCGGGTGGTAATCTAGCAGGCCTGCACACTGCGCATGCGCAGGGGGTGGACTGCCAGGTCGGCTCAGGGAGCCGTGACGAGTCCGGAAGCGCCTGCGCGCGCTCCTCCGTACGAGAACTAGTTTTGTTCCGTGCCCTCTGG
>363FP025470 GRAMD4_1            :+U  EU:NC; range  -249 to    50.
CTGGGGAAGGGGAAATAAAGTCCTTTGCGGTTTCTGAGTCCAGGGTTCCCTAGACACTGTTGCCTTTGTGTGTCCAGAAGCAATTCAGCGGTTTCCAGAGCAGCATGCTTTTGTGTTCCAGGGCTGGCTGGCCCAATTCCGTCCTGCTTGCAGAGAGGGCCTGGAGCCTGGCCGGGCGCCGCCCTGAGCCTGGGGGATCCTGGGAGAACCTGGACAGCCGTGGTGAGCCCTGCTGCCCTGCTCTGGTGCACAGGACTGGAGTCCTCCAGGCTCCAGGGCAGCAGACACCACCCTCTCCGT
>364FP005290 OSBPL11_1           :+U  EU:NC; range  -249 to    50.
CGGCGCCCTCCCTCGCCCTCCCTCGCCCATCAGCCAGTCGCCCAGCTACCAGCTCCCAGAGCCTCCGCCTCCTTCAGGGACCCGCCGCCCTGACCCAAGATGGCGCCAGACGCTTCGGCTGTGAGGGAAGTGAGCTCACGCTACTCCGGAAGGGAAGGCGGGAAGGGAGCAGGGGGCGGGGGGTGGCTGACCCGCTGTGGGGCTGTGGGGCTGTGGGGCTGTGGGTGGGGCGGCGGCCGCGGCCCTGGCATTCGCGCTTGGGTCTGGAGATAGCGCGAGAGACTCACCGGCTCCTGGGAA
>365FP022712 ATP13A1_2           :+U  EU:NC; range  -249 to    50.
CACCATGTTGGGTCTTGAACTCCTGATCTCAGGTGATCCACCCGCCTCGCCTCCCAAAGTGTTGGGATTACAGGCGTGAGCCACCGCGCCCGGCTAGTATTTGTAATTCTTATCTATCACATTAAGGCTCTTGTCCGGTGTGGTTGTGTTCCGGGGCGGTCCCCGACCCCGCCCCTCACAAGCCCCGCCCCCCGCACCGGGCCCCGCCTCCTGAACTCCGAAGCTCCCGACCCCGCCTCCGCAGGGTCCAGGCTTCGCCCCTGGTGACAGGTGGTGCTGGTGTAGTCAAGGAGGAGGGCT
>366FP023111 ATP1A3_4            :+U  EU:NC; range  -249 to    50.
CTCTCCCCTCTGCAGGCCCAGCTGGTGGTTCTGTGCCTTCCCCTACAGTTTCCTCATCTTCGTCTACGACGAAATCCGCAAACTCATCCTGCGCAGGAACCCAGGGGGTGAGGGAGCTCGGCAAGGCAGCCGAGGGGGGCGGGGGGCAGCAGGGTCTCAGGCAGCTGGTCCCAGGCTCCCCTCGCCCTGCTGGATGGCTCTGCCACCTGGTTCCCACTCTTCTCTCTCTTCCCATCTCTCCGGGCACCCACTCTGTCTTCTCACGGGTCTCTGTCTGTGTGGTTTCCTTGTCTCTCTCCC
>367FP001184 TMEM56_5            :+U  EU:NC; range  -249 to    50.
GACGGTCTTAAAGGTCTAGTTTTAAAAACTGCCTAGTTTGTAAGTATTTGAATCCAGTTCTTTTCTAAATTTTAATAATTTGACTCAAAATTTTTGCTACAGGGTCAACTTTTAAATTGTATATTTCCTCTGAGGCACACTGGGCATTTGGAGAATGGTTCTTCACTGGTGTAGAGAGCCAGGTTTACTGTTGGTTGCACCATCTGTTATCAGGCATGCAGAAACATTTTTCTTCTGGAGAAACAGAGGGGAAGGTGTTGTTACAGTGTACATGTTTCCTCTGTGTCGTTTTTAAGGGAA
>368FP001045 ADGRL2_4            :+U  EU:NC; range  -249 to    50.
ACTCGATACTGTTCCCACACCTCAGTTAGTCGGGCCCAGTGCGTGGGTAAATCATGAAGTCACTGGGTACTTGAGCAAAATATTGGAAGCAATGGAGGTTATGAGGGTTTAGAGACAGGTGGAACTGGCTACCTGATCACAGCCACACCCAACTTTTAAAATGTACCTGGCAACAAAATTCATGCCAATATGACACCTGTCTGCTTAGGAAATTCCTGACGAAACACAGAAGGGCAGGCTTGGGATCTTAATAGTGTTGTGACTGTGATTTCCCCAGGAGCCTCTCTGGAAAAGGCTCAA
>369FP007115 TRAPPC13_1          :+U  EU:NC; range  -249 to    50.
GGGTGGTTTCTTTTCCTGCAGTCGCGATGTGTGATTGCAGATGGAAAACAAAGTATTTTATGCCTACGTTTCTAAGATAGAAGAAATGGACTTGTTGAAAAGAAGCCAGTTTGTAAAGGACACAGTAGGAGAATTTAAGGTACCACCACCAGAGAGAGGTTGAGAGTGCGTTTGACTTTTGGTTTTGCCAAACGCGAGGTTTTCCGTTTCCTTCCGGGGCAAGTTGAACCTGTCCAGCCCCCGTAGGCTGTGGGTCAAAAGTGCCGGTCAAAATGGAAGTGAATCCCCCTAAACAGGAGC
>370FP025553 IL9R_1              :+U  EU:NC; range  -249 to    50.
TCCCGTGGTCCCCTCGGCGCGGCCCGAGCCACCTCCGCCCGCCCCCTCCTCTGTCCCCTCCCCGGGCCCGGCGTTCCCTCCCCTTCCGTGCGCCAGTGGAGGCCGGGGTGGGGCGGGGCGGGGCAGGCGCAGCCTGGGCTGAGTTTGCAGGGCTGCTCCCCTCACCCAACCCCTTCGAGTCCTCCGCGGGCTCCGCCCCACCCGGCCCGTGGGGGAGGTTCCGTCCCGCCGCCTTCGCCCGCGCGCTGCACTCGCGGACGATCTCTGCTCGCCTTGGGCGCGCCGTGGCGCGCGGGGCCG
>371FP006107 NFXL1_1             :+U  EU:NC; range  -249 to    50.
CCACGCGCCCCTATGACCTTCGACCCCTCCCTAGCCCCAGAGCACGCCGGGAGTTGTAGTTCCCAAAGGCCTGTTCGGGCCAGCGCAGGCGCTTGGGGTTTCCCTCCCACCCAACCCCCGCACTTTACCGGATAAGGAAGCGGCCCGTGCTGCCACGCAGTCGCCGGAACGCGGGCGGGGGCTTCTGGGAGTTGTAGTCTGTTGGGGGCGTGCGCAGTCGGTAAGGAGACGTAGCTTTCCGTGGGGTGTACCACTGCAGTTGGTTCCCGGCGGGAGACGCAGGGTCAGTCTGTGACTCTT
>372FP018332 RFX7_3              :+U  EU:NC; range  -249 to    50.
GAAGCGCCCCGGCCGTGAGGAGCCGCTGGTCTCCCCGGTGATGTTCCCCAGGCGGCAGGCGAAAGCGACTCACTCGAGCCCTGGGGTAAAGGCCTAGCTTATCCAGCTTCCTTCCTCCTCCTCCTCCTCTTCCCCTCCCCCTCCCCCTCCTCCTCTCCCCCCTTCGTCCTCCCCTCCCGGTCTCTTCCCTCACCCTTCCCCGCGCCCCCATCTTTCCCTCCCTCCCTCCCACCCCTCTGCAGCGATGGCAGAGGAACAACAACAGCCGCCACCACAGCAGCCTGATGCCCATCAGCAGCT
>373FP013984 RCN1_4              :+U  EU:NC; range  -249 to    50.
CGGCCCCAACCCTGTCGCTGCCGCCGCGCTCCGAGTCCCCATTCCCGAGCTGCCGCTGTTGTCGCTCGCTCAGCGTCTCCCTCTCGGCCGCCCTCTCCTCGGGACGATGGCGCGCGGTGGCCGCGGCCGCCGCCTGGGGTTAGCCCTGGGGCTGCTGCTGGCGCTGGTGCTGGCGCCGCGGGTTCTGCGGGCCAAGCCCACGGTGCGCAAAGAGCGCGTGGTGCGGCCCGACTCGGAGCTGGGCGAGCGGCCCCCTGAGGACAACCAGAGCTTCCAGTACGACCACGAGGCCTTCCTGGG
>374FP022779 GPATCH1_1           :+U  EU:NC; range  -249 to    50.
GAGTCTCCTCCTCACCCGCACATCGCGGGGCTAGGATGGGATGTCGTGGCTGCCAAATCCTCCGAGGCAACTCCTGCCTGGGACGGCCTACCACAGGATGGGCCTGAGAATCCGGAGCGCAGGCTCGGGCCGCTAGGACACCTTCCCCCGCCCGCGGACCCAGCCTTCCAGCATCACCGGGGTTCGCGGAGGAGAAAGAGGAAAGGCGTTTGGCCTGCCAAGGCCGCCGTAGCGAGGGGGCGGGGCCCGGAAGAGCAGGATGGCGGCGCGGGACAGTGACAGCGAAGAAGATCTGGTCAG
>375FP004630 HIGD1A_1            :+U  EU:NC; range  -249 to    50.
GAGGAGTCCTTGGGCCAGGAGCCAAAGCCCCTCAAGTGCCCGGGCGCGAACCCCAGGCGCCGAGCTCTCACGTCTGTCTCCGCCAGTACGCTAGAGCCGGGGTAGTGGGCCAGCACTCACCGGCCCAGCCAATCCAGGACCCGCTCTGCACTGCCCCACCCGCCGCGCACACGCACGCGTCCTTTTGCGGCCGCTGGCCTCTGATTGGCTGGGACGGCTGTGGGTGGGGAGAAGCCGGGAGGACTGGGTGCGCCTGCAGGGATCGGAAGCCGGTTGGGGTGTGAGAGGTTTTCTCGCTCT
>376FP018874 PIGQ_1              :+U  EU:NC; range  -249 to    50.
TGGGGAGGCTGGGAGCCAGGCGGGGTCCGGGTTCCACGAAGGCCAGGTCCAGTCAGTTTCTCAGGTGAGGAAACCGAGCTGACGCGGGGCTGGCGGCCCGGAGGCAGGCTCGGGAGGTCCGGGCCTGGGGACTGGGCGGGCACGCTGCGCCGCGGAACGCTCGGGTCGGGCGGGCGGGCGGGCAGCCCGGGCGCCTTTGGGGGCCGGACCGTCGCGCGGCAACGCGCGGAGCCGGCGGAAGTGGGGCTCGGGTCCCGCGGCGGGGCTGGAGGCAGCGAGCGCCGTCGTCTGCCCGGGCCC
>377FP005129 KIAA1524_1          :+U  EU:NC; range  -249 to    50.
TCTCGCCTTCACGGGATCTCAGGCCGAAACCTCGCGGCCTCTCAGACGAGGGTGGGTTAGCGGGGGCAGCTCCCAACCCCCGTCCTGGACCCACAAATCACCTCGACCCCTGGCCCACCCCGGCCGTCACCGAGAACGGTCCCCTAGGGTGCCTAGGGACTTCCGGAGCCCGACCGGATCCGGAAGCTTCTGAGAGCGAGGGGGTGGGGCCGAAAATCAAAAAAAGCGCGGCGAAAGCTAAAGGCCGGCGCACGCTGGGCGGTGGTGGTCCCTAAGCCGGGCCGCGGCCGGTGCAATGGA
>378FP013498 PLEKHA1_2           :+U  EU:NC; range  -249 to    50.
GTAAAGCGTTTTTCTCCAGGTCACACCGCAGCCTGTAAATTTGTGACACTTGGACCGATTATGGGACAGCTTGCAAACAAATTATCTGCAAACTAACGAAGCCTATTTTTAAAGATCCCTGTTCCTCGCAGCTCTAGGCGATGACATCAGAGAACCCGGAGTTCTACCTCCGAGCCAAGCCCAGTGGTGGTCAAAAACTACGAATACCAGGAAGCACCGCGGCGCGGCGGCCCAGAGCTCCGCGCGCAGGCCTCCCCGGCGCGCCGAGGCCGCCGCCGCTGGAACCAGGAAGACGCCAGA
>379FP021670 AFG3L2_1            :+U  EU:NC; range  -249 to    50.
CTCGCCCTCCCGAGTCCTCCCTCGGCCCGGTCCCCGCCTCTAGCTCCCCCTTGCCCTCCAGGGTCCTTCTCGGCCCCGCCTCCTGCCGCGCCCCCAACGCTGCTCCGTCGGCCCCCGCCTCCGGTCCCGCCCCCATGCTCCTCCCATTTGGTCCTGTCTTCTGCACTGGCGGAGGTCGCGGCGGGCCTCGGAGAGGAGACGCCGACGTCAGCGCGCCGGGGCGGGGCTGGCGGCAGGAGACGCCGCGTTGAGAGCTTGGGCTCCTCCGTGAGCCGCCGGCGCGCTTCGCTGCCTGGCGGC
>380FP004472 OXNAD1_1            :+U  EU:NC; range  -249 to    50.
GCATCATCAGGTCGCGCCGGGCAAGGACTAGCCCTTCCGGCGCATAGGCAATGACGCAACTCCGCCCTGCGCGGCCAAATGGATAACCGGTAGCGGTCACCATGGAGATGGCTGAACTAGGGGCGGAGACACTGGGAAGACTGAAAGCTTGCTCAGCGGGGTCGCGCACCGCTCCTCCTATTGGGCGGCAGCGACCAATAGAATGTGGGGCTCGCCCGCGCTGCTACGTCACGTCTGGGACCGCGGAGTATTCCAGGCGCCTGCAACTAAACGTGGCCGGGTCTGCAAGCTAGGTGCCAG
>381FP012681 RP11-398C13_2       :+U  EU:NC; range  -249 to    50.
AGGCCTTGAAAAATTGCTTCAGAGGTTGATTTCGAATACCAAAAGCTAGGAACCAATTACAAAAGGCTCTGCTTCCTAAACTGGTAGAAGTCTAGTTCCCAAACCTGCCTTCTGAATCCCTGGCTCCTTTTCTGTGTCCTCAGAAAAAAACATGGATGAACCATTTATATCCAGATAGTATGAAAATAATTGCTAGTTCATTTTCCCAAGATTCTCCACCAAATGGAAGACCTTTCAGAAATGCCAGGGGTGACCTAATAGAAAACGATGGAGCCACGTTCTAGACAGCTGGTTCATCCT
>382FP015131 SIAE_1              :+U  EU:NC; range  -249 to    50.
CTTGGTATCGGAGAGGAAGTGGGGAAGCGGCCTCACCTCCTTTCTCTCCGAGCTGGTGCCGCCGGTTCCGGTTGTTTTTCTAGTTGCTGGGTAACCGTTTTTTCTTTAAAAAAAAAAAAAAACTACGGCGGCCGAGAAGGGGCGAGTACAGCCCAGTCCTGAGGTCGCGGGAGGCTGCGAGGACTGCAAAAGGGTGGAGTCGGCCTCGCCCCCGCCCAGGCCCCGCCCCTGCCGGGAACCCACTTTCCCAGTCCTAGGCGGCGGTCAGATCCTTGCAAGCATGGTCGCGCCGGGGCTTGT
>383FP015393 MFAP5_2             :+U  EU:NC; range  -249 to    50.
CACGGGGAGGCGGGGAGGTAGCACACTTCCAAACAACCAGATCTCATGAGAACTGATATGGTTTGGTTGTGTCCCCACCCAAATCTCACCTTCAATTGCATCTTCCAGAATTCCCATGTGTCATGGGAGGGACTCAGGGGGAGGTAATTGTATCATGGGGGGGTCATCTTTCCCATGCTATTCTCGTGGTAGTGATTAAGTCTCATGAGATCTGATGGGTTTATCGGGGGTTTCCACTTTTGCTTCTTCCTCATTCTCTCTTGCTGCTGCCATGTAAGAAGTGCCTTTCTCCTCCCGATT
>384FP013665 RPLP2_2             :+U  EU:NC; range  -249 to    50.
AGGGCCGCAGTCGCTAAGTCCGAGGCGGCTGGCTCACCTCACTGAGCCCGGCTGGACGTGGGACCACCGGTCGCCGCGGCCAGGGAACCACCAAGGAGTCAAGGCGAGCCTACCGCCAGCAGCTTCTGCCCGGGCCCACGCGCCGTTCCGGGTAGGCCCGCGGCGCAGGCCACTTCCGGCAGCGGTGCACCATGGGACTTGCAGTTCGCTGGCAAAGGTTGAGTCCCGGGCGTGGCGGCCGCGCTCCATGTTGGGAGCTGTAGGCGCCGCGTGGCATGCTGGGGGTGCTAGGTACCGAAG
>385FP006909 FBXL7_2             :+U  EU:NC; range  -249 to    50.
AAAAATAATGAATAACTGTGTACTGGTTCCCCTTTATAAGAGAGTCCTGCCATGAGTTATATTGTCCAAGTTTCCCCATGTTTAAAGGAAGGCGCTCTACTCCAGTGTTTGTAGATGGATAAGCAATAAAAGAGCAGTCTTAAAAATGTGCCCGATACAGTCAGACTCAGTGAAGGCCACCTGATGCCATCTCTTTGTAGGAGGGAAGGGTTCCCTGAGTTCGAGTAGAGGAAAGTGATATGCAGGTTGAGTCCTCACGCAGCCGGGAGTGGGCACGTGCATGCCAAAACAAAGAGAACA
>386FP017067 ARHGEF7_1           :+U  EU:NC; range  -249 to    50.
AAGACTGGACAGGAGGAGGCGGCGGTGGCCGCGCGCGGGGCCAACCGGTGGGCTCCCTCTACCGGACCGAGGCCCAGCACTGGGCCAGAGGAGGTGGCAGCTCGCCGGCAAAGCAGGGTGGGCTGCGTCCGCGGGGGCGAACACCCGACGCTATCCGAAGACGTCCCGCGCGGGCCGGCGGGGGCGCGGTCTGAGGACGTCACTTCCGGCGCCGGGGCTCACTTCCTGGTGCGGGAAGGGGCAGAGATTGGTGCAGCCCCGGAGGAAGAAAAAAGGGTGAGGAGAAGCAGCGGCTGAGCG
>387FP015776 ACVR1B_1            :+U  EU:NC; range  -249 to    50.
GCGCCGGGCTCGGCACCGATCCGCGAAGTTGGCCGAGGCGTGAGCCCCGCCCACCCCTTTAACAGGGACACTCCCCTTTAAGGCGGGCGCCCGCGCGCGCCCCGGCCCCGCCCTTCGGGGGCGCGCGCGGCGGCCGCGGCGCCGGCTCCGCCGGGAGCGCACGTGCAGGCGCCGGGCGGAGGAGAGGGAGGCGGGAGCCGGGCCGCGGGAGGAGGGGAGGCGCCGGGGGCGCGCGCGCGCGCGCTGGGCGCTGCTGGGCTGCGGCGGCGGCGGCGGCGGCGGTGGTTACTATGGCGGAGT
>388FP025757 MAOB_1              :+U  EU:NC; range  -249 to    50.
TAGGGAGGCTGATGGGAAAATACCGTGCAGAAGGCTGAGGAGTGGGGATTCTGGGGCGGGACTCTTTGAAGTCCTAGGTGACCTCTCCGCCCAGGCACCCGCCCTCCCCGGGCCTGGGCTGCAGAGCTGCGGGCGGGGGCGGTGGCCCTGCGCTGCACCCGGCCTGCCTGCGCGTAGGCGGGCGGGCGGGGCTGCGCGTCCGGGCTCCCGGGGCTGGTAATATAGCGGCTCGCCGAGGCGCTGGTGCACGGGGGCAGCGCGCAGCAGGCCGGCGGGCAGGCGGGCGGGCTGGCTGGCAGG
>389FP016246 USP44_2             :+U  EU:NC; range  -249 to    50.
GGAGCAAGTGCACAGTCCCGGCCCCCAAAGAGGTTACGATGCAAATAGAAGCAGGCTCAGAACTCGGAACAAAAGCAGTGACTGCATAATAATGCACTGCTGGGGGTGGGGGATGGGGATCTGCACGCCCGGTTTGTGACTTCAGGAAAGCAGTTTCCAGGAGGTGAGAGTTTAAGCCAAACCTGAAAGAGGTTGATTTGTAATGATTTGCAGGGGGGCACTGGAGGCAGCCGCCAGGACTTTTCACTTAGGAGATCAGCATTTGCCCTGATGGAAACTGGGCGATCCTGCAGGGACTGA
>390FP020060 CTNS_1              :+U  EU:NC; range  -249 to    50.
ACCCGCGCAGCTCCAGTCTGCAGCCAGCGGCCCCACAAGTCCGCGCTCTTCGCCCAGGGGGGCGGGGCAGGGGCGGGGAGTCGCCTGCCAATCTTTCAGCCACACCCAACATGGAGGCTTCTCGTCTTCCCACTGGCCGGGGAAGGCGAGCTTCCACGCAACCTCTCGGCGGGCCCCGGCTATAGGCGGAGAGGCGGCGGAAGGCGGGACCTAAAGGGGGCCCCGCCCCACGGGCTCTGATTTCCGCCCAATGGAGGGCGGTCTGAGCTTCGCTCACGAAAGGAGCCGGGAGGCGCTGGC
>391FP012191 COL27A1_2           :+U  EU:NC; range  -249 to    50.
TCCAGTCCGACCTCGCCCTGCTAGGCCTGGAGAACTTGACCACTGCCACACCAGCCCTGGGGTCACTGCCAGCAGGCAGGGGACCCAGGGGGACTGTGGCACCCGCCACGCCCACCAAGCCCCAAAGGACTAGCCCCACAAACCCTCACCAGCATATGGCGGTGGGAGGCCCAGCCCAAACCCCGCTGCTACCTGCCAAGCTGTCAGCCAGTAACGCACTTGATCCCATGCTCCCAGCCTCTGTTGGCGGCTCTACCAGAACGCCTCGCCCTGCGGCCGCTCAACCATCACAGAAGATCA
>392FP011555 KANK1_3             :+U  EU:NC; range  -249 to    50.
TTCGTATCTGGAAAAAGGTTTGTTTTTCTTTCATTTTTTAAGAAGAACTTTTCATCAGTGGCAAAGGCTCAGTTGAAATTAATGATAAAGGATAACTACTTGCCACGTGTCATAAGCCCAGGGCTGAGAAGAGTCAGGCAGTGCTCTGGAACCAGTGAGTGCTGCCCGGATCCTGAGAACCCGCAGAGAACAGTGGGGCTGATTGTGCCTCTGCACCTCCTCAGGTGACCGAGGGCTGGGCAGGAGGACACAGACTCTTTCATGAAGCAGTGACTAGTATAGGAAAAACAGAGCCTCTCT
>393FP012246 RC3H2_1             :+U  EU:NC; range  -249 to    50.
GCACTCCAGCCTGGGCAACAAGAGCGAAACTCCGTCTTAAAAAAAAAAAGGGATGGTGGGGGAAAACGGCTCGAGTGCCGAAACTGGGACAAGAGAGATGGGGCTTGCCGGCATTCAGGAGCCTTTCTGTCATTCCAAGAGGGGGGAAGTGAGGAAGGAAGACCGTCTCAGAATGTCCTTCCGGGGCGCCTAGAGGGCCCCAGTAAAGAATAAAGCTGGTTGGCACCGGATGTGTTTTCTTCCAGGCTAAGTCCATCTTCCGGCTTGGGCAGACGCTGCCGCGGAATCCTTGACTCTAGT
>394FP017593 DCAF5_2             :+U  EU:NC; range  -249 to    50.
TCTCTTTCCCCCCATGTACCACTCTAATCTGCCAGACGGAACAATTTAGCCTTTTTCAACTAAAGGACCGGAGGAAGGAAGAGTTAGAGAACTGGACTTGGGGATGAGCGGTGGTGTTAAACATTTACCGGGAGAGGGGAAGGGGCGGGTGCGCGAACAAAACCCCCAGGCAACGTTCCTCCAAGTGTGCGGCCCTACCTCCCGGTTCCCCCGCCTCGGGCAGGGCCGGACTGCCCAAGGCAGAGGCCAGCAGAGGAAGGAGGGCCGGAGCCCCCGCCCGCACCTTCCCCCACTCCAGCC
>395FP001508 GABPB2_2            :+U  EU:NC; range  -249 to    50.
TAACCAGCAGTCCTCCGCCCCGTTAAATAGTCCTGCCTAGCATGCCTCGGTGACGCACTTTTCCACCTCAGAAGTGCCTCAGCAGAAAGGCGATGAACCTCGGGGGTGCATCATCTTTCTGTTAGAATGGGAGCATGAGTTTTCTGATCATTTTCCCTTCACAGATTCCTCCGCCAGAAATCTTACTCGCGGCGCCTTCATTTCCGGGTCCGCCATTTTGTTGCCTCTGTTTCTCCACGAGGGGGGGTTAAAGGCCCCCAAAACATGCACACATGAAAAGGGCAAAAAGTAACCGTCCTT
>396FP023845 RBCK1_3             :+U  EU:NC; range  -249 to    50.
CTTCTTCCCACCTCGGCTGGTCCCGTTTCCTCCTGCGCCCAGTGCGGACCTGTCTCGGCGCCCGCTGCCCTCTCACCGCCCCACGCAGGATCCCGGCCTGGTCACCGGGCAGTGTGATGCTTCCCGACTGCCGCGGGGACAGCGAGGCACACACAGGGCTTGGGCCGCGCCGGAGGCCACACGGCCTGGCTGAGTTGCTCCTGGTCTCCCGCCTCTCCCAGGCGACCCGGAGGTAGCATTTCCCAGGAGGCACGGTCCCCCCCAGGGGGATGGGCACAGCCACGCCAGATGGACGAGAAG
>397FP019034 ZNF200_1            :+U  EU:NC; range  -249 to    50.
GCCCGTCGTGGATGACTAGAGCCAACCACCTGCCTTCCGTCTTCCAGGCAGAACCACAGAGAGGCTACAGCCGTCCTGGCCTCCCTCCGGCCCTGAGAGCTCCTCTGGCCTGTCTCAAGTCTTAACGTCTCAAGCGCAGACTGCCGGCTCCGAACGGGGAGACCAGGCTTCTGCACCGGAAACAAGGCACCGGTTGTGACGTCACAGCCGCAGAGCGCCCGACTTCCCAGAAGGCACCGAGTCCCTGCCGTTCTCCTCAACTGGCGGCGGCGCGAACGAATAGTCGCCGGCGACCTGTGA
>398FP022901 ZNF260_3            :+U  EU:NC; range  -249 to    50.
GTGATCTGCCTGCCTCGGCCTCCCAAGGTGCTGAGATTACAGACGTGAGCTTCCATGCCCGGCCATTGAAATGTGTAGAGCTTTTGAATGGCATAATGGGTCTGGCCTGAGGTGCTATGTACAAATACTGTTTTTCCATTTGCTCACATGTAGGTCAAAGCCAAAGAATCATCATTACTTTGTTCTTTTTCACAGGCCTGCTTCCTTGTATATCCACAGGAGCTGCAAAACCTCTTAGAGTTCTAAGGGCGCTCCCTGAATTTTGGGATGCTGCTTTGTTCCCCAACCATAACATCCAAG
>399FP015544 LRMP_3              :+U  EU:NC; range  -249 to    50.
GTGGAGGAGCAGGTAGGGTGGCTCATGGCTACATTAGATTCAGGGGACATCTCCTCAGATGCCCTGCAAACCATGAAATAAAAATGGAGGAGGAACAACAACAACAAACAAAAAAAAAAAGCAAAGAGGAACTGCAAGTTCAGTCCCTAGCGACTAACAGTGAGCAGAGGAAGTAAAGGGGGAGTTGTAAGAGAGGCGGTATCAACAGCCTGCTGATGAAAGAGGCGACTCTGCAGAAAGAGGCAACTTGACATATCAGGACTTTAACCGCTGTAGAAATAGCTCAGGCATACCAAGCCC
>400FP012392 FNBP1_1             :+U  EU:NC; range  -249 to    50.
AGATTGGCAGGGGGAGTCCTAGGGATCCGGGTCCCGCCGTCCCTCACACCTCCCTCCGCGTCCTTCCGGACCCCAGGGCGACGCGGACCCGGCCGGGGGAGCCCGGGGGAGGGGGCCGGGCCGGGGTGGGGCGGGCGCGCGTGCGCGAGCTGTCAGACCGGCCCCGCCCCTCCCCTCCCGCCCCTCCCCCGCTCTCCGGGTGTAGGGCGGGCGGGCGCTGCGGCGGCCGCGGCTGCTGCTTCCTCGGGCCATTTTGCTGTGGAGCGGCGGGGAGGAGGAGCCGCCGAGGAGACCCCGGGC
>401FP024640 C21orf59_4          :+U  EU:NC; range  -249 to    50.
AAAAACAAACTTCAGCTGATCCAGCTAGAGCTGGCCTCATCTTCTCTCCTTCCTGCCCCATGCTGAGGGGGCTGGCGCCTGCTTTTCTTTGTTTCAGCTTGTCCTGAAGCACCTGCTGCCATCTGTACCTTTTCAGCCCATCTGCATTTCGAGGCCCACCTGCGGTGCCTGCTCCCCCTGCCGTATCTCCCGATCCTCACTGCCATCTGTGCTGCCAGCATTGGGCTCTTTCTCCTTTGAGAATTCTTTGCACTTCATTGTACTCCATGCTCAGTGCTGCTCACCGTCTGCTTTATAATA
>402FP022839 HAUS5_1             :+U  EU:NC; range  -249 to    50.
CAAGGACTGTTTTGCCTCTTTCGGGTTAGCTGGTAGTGAGCGGGAGAACGAGGGAAGGCGGGCGGGGCTGCAGTCTCTCCACGCCCTTTTCATTTCCACTCAAGGAGACCTACCTGGGAAGAGTGAGCGCTGCAAGACCCAGCCTGACCGCGCTAAGATTACTATGCAGCGCCCGAGCCCGCTGTCTGCCCGGCAACCGATGACGTCACTGTTGGCGCGCCCGTGACGTCAGAGGCGGGCGCCACACTTGAAGAGGCTGAGGGAGGCGGTGTCGCCGCCGCGGCGCTGTCATGGAGCTAG
>403FP018145 LTK_1               :+U  EU:NC; range  -249 to    50.
AGGTGTGGCTCCCACTTTAAGCGTGGGGCACCTCCTCTCCGGCCTCAAACCTACCGGAGCTCCCAGCAGGCTGCGGCACATCTGACGGCTGGAAACTAGAACCCCTGGGTGGGGACTCCTTAAGGCTCCTCCCGGAAGCGTAGGGACCTCGCTGCCCACACGCCCCTCCCTTTCCTCCTCTGGCGTCCTGGGGTCTGAGGTGGGCGTGGCCAGACCAGCTTTAGGTCCGGGGAGTGTCTCGCCAGCGGCAGCACACCCCTGTAAGTGGTGGCCAGGGCTGCCGTGGCAAAATGAGCTGTC
>404FP026008 CHIC1_2             :+U  EU:NC; range  -249 to    50.
CATTAATTAATAAGCAATAAAATCAGAAGATACCCCGAATACAAGTAGCTGACGCTCAGAGAGCAGTATTAAGGCGAGCACCCGCAGACCGGACCTGGATAACTCCTTGGAGTTCACCTCTAGCGGCCCCCTCCCCTTGGAGCTGCGCAAGCGTACACTGACTTTGCTCCTCTCTAGTGCCCCCGCCTCCAGCAGCCGCCCCCCCACCCCCCCGTCTGCCCAACACGCAGGCGCGTCTCCTCAAATCCTGTCCCTACACCCCTCCTCTTTCTCTTCATTTCGTTCCCCCTCCTCTTGCAG
>405FP025447 ATXN10_2            :+U  EU:NC; range  -249 to    50.
CCCTCCCCTCAGGCGGGACTTCCGCCGGCGCCCCCTCCCCCGCGGCGCCGTCTCCTCCTCCCGCCTGAGGCGAGTCTGGGCTCAGCCTAGAGCTCTCCGGCGGCGGCGCAGCTTCAGGGCAGCGCGGGCTGCAGCGGCGGCGGCGGTTAGGGCTGTGTAGGGCGAGGCCTCCCCCTTCCTCCTCGCCATCCTACTCCTCCCTCCTCGTCATCCTCCCCCTTCGTCCTCCTCGCCTTCCTCCTCCTCGTCAGGCTCGACCCAGCTGTGAGCGGCAAGATGGCGGCGCCCAGGCCGCCGCCT
>406FP015409 CLECL1_1            :+U  EU:NC; range  -249 to    50.
AAGCCTCATCCAGGGTCAGAAGTTGGTCTTTATAGGAGGGATCCCTAAATGCCACAAAGCCAGGATCTGTTCTCTAGTTATTTAATTAACCTAAGTTAAATTTCTTGGATGAGGGGTAGGGATGGGGTGACTGCAGTTTAGATTAATTCTGCAGAATGCACTTGAGTGGGTATTGAAAAAACCAGTTTTTCCATATGCAGATTTCCAGTTAATCTACTAGTCATAAGCTAATGGATCCTGCCATTTTTCATATCTGACATTTCTATGTCCTATGACGGTTTCACAGGTAGCTAGGCTCTC
>407FP015632 GXYLT1_2            :+U  EU:NC; range  -249 to    50.
CGGCGCGTCCAGCCCTCCCGCCCGGGGGAGGGGCGGGGTTGCGTCGCTGCCGCTGACCCTTGAGCGCGCGGCGGCAGAGGCGGTGTCCAGGCTTCCGGGCGGGTAGTCCTTCGGCTCCGGAGCCGCGACTGCGCTCGCCTAGGTGGTGGGCGGGGAGGGAAGGAAGGGAGCGGGCGCAAGGCGGCGGCGGCGGCTGCGGGTGAGGAACTTGTTGCGCCCGCGGCTGCGCGGTGCCCCTCCCTCCGCTCCAGTTCGTCGGGGCGGGCGCGGCGGCGGCGGCGAAGGAGGAGCGCGGCCGGG
>408FP015512 SLCO1C1_1           :+U  EU:NC; range  -249 to    50.
CAAGGATCCCAGTGATGTCCCTAAGGAATAGTTGGCTTAAAAACTTTCTGGAAGGAGGAGGGGTCTCTGTTATAAACTTCCGCCCTCCTCTGGCTTCTGTTCCTTACCCTCTGCCCCCTGCGGAGTTGTGTTTTCTGGGAATCAGCAAGTAAGATCACAAGTGGTCTTTTCTTTTATTCACTCTCTCCCATAAAGAAAGCTTTATCACGTGTGGCCTTAAACTTGCAGCAAATTGCAAAGAAATGGCTCAAAAGCTTCAGCTCTTTCTGTGCCCTGGGAGCTGAGATGCACGTCAGTGGC
>409FP007176 GFM2_1              :+U  EU:NC; range  -249 to    50.
CATGGTGACGGCCGCAGAGCCGCCAGGAGCAGCCGCTGGAGTGCGAAAACGCTCTCAATTTTCGGGTCTCAAAGACCCACAAGCCCACACCACGCAGGCCGGGACAGGAAAGAGTCACCCTTTAAAACGGCCGAGTGAAGAGCAAGAACCACGCAGCGGTTCCGAGCCTCTGTTTTCCGCTTTTAGCTAGGAGGACGGAAGTTGCTGGCAGGCGGCATTTGGCCGGTACACCGCCGGAAGTGTGGAGGTGTGGCTGCCCGAGGCGGTAGAGCGGAGAAAGCCTATTTTCTTTTCGTTTAG
>410FP020319 AURKB_3             :+U  EU:NC; range  -249 to    50.
GATCAGGTAGATCAGAGGGTCCGTTGGGCTGGCCTGCGCGCACGCCGCAGGGCTGGAAGGAGGTAGGGACGATAGCAGGGCGGGGGCGGTGAGACCAGCGCCCAGATTGGGGCTAGTGTGCTGACCTGCTCCCTTTTACCAGCTCGGGCTAGCGCTTCCGGCTCGATCGGTCCAACCCCTCCCTCTCTCTCTCTTTTTCTCTGCTTCTCACGGCTGTTTCCCTTCTCCGCCCAGCTCTCCTCCCCCTTTCTCTCTAAGGATGGCCCAGAAGGAGAACTCCTACCCCTGGCCCTACGGCCG
>411FP007350 NREP_3              :+U  EU:NC; range  -249 to    50.
TCGCCGACGGGGCCCAGAGCCGCCGATTCCTGCCGAGTAAGCAGTCTGGCTCCTAGGCGGCTGCACAGTGGCAGCAAGGCTGGGGCGCTGGCTCCGCGCCAGCTCCATCAGAATTAGCTCATTGTTCACTAGCACCCTAGCGGGAGAGAGAGGGAAAGGGAGAGAGAGAGACTCTTAGAGAAAGAGAGAGACACACACACTCTTGGAGAGAGAGCGCGAGGCAGGGAGATGATCTCCTCCTCCTTTTTCCAAGGCTGCACTTCTTGGAAGTGAAGCCGGTTTGGGTTTTGTTTCCCTTCC
>412FP010662 CLN8_4              :+U  EU:NC; range  -249 to    50.
GTCCCAGCCCTGCCTTCCGGTGGGCGTGCGGCACCCCGGGCCGTGCGGTTCCCGGACAGCAGCTTGTGGGGGACTTTCGAGCCCCGCAGCCCGGGGTCCTGCCTGCGCGGGTTGGGCGTGGGGGGCTCCTCACCGCGACGCTGACTTTGGAGTCCTTGAGCGGCGCGGATGCCGGACGGAGGGAGGGGACAGGCGGAGGCGGAGGCGGCGCCGTCGCCCCTGACCTCGCTTCCCTCAGACCGGCTGGGCAAGTACGGTCAGCTCACCTGTGTGCCCACGAGGCGGGGAGGCGGCTCCTGC
>413FP008761 ADGRF1_1            :+U  EU:NC; range  -249 to    50.
AGTGTTCCACATTCCCCTAGAGCTTTTCTCTCCCATTTCCCTTCTGTGATTTCAGACACCCATTTATGTCTGCTGGGAGAATCATTAAGTCTTGAGCTCTGTGCTCCTTCCTCTTACCAGACCTGATAGTGACTTTAAGCGGGAGGGGGAGTTAGGAGAAAAGTATTTTGTTTCCTTCTTGAAGGGGGTGTGTCCCAGGCTTGTCTACCTGCACAGGCAGTAATGCGTGCCAGGAATTGCTGATGGATCAGTGAGCCTGTGTTCATGCCAGTGAGCTGCTGTGGCTCAGATACTGATACT
>414FP002360 IARS2_1             :+U  EU:NC; range  -249 to    50.
TGTTGTGTTAAAGTAAAAAAAAAAAAATATATATATATATATATTTAAAAAGCAGGGCACAGCGATTGGACTATGAGCCCCACCTTTCCCCGCCCCCGTGAATCTGAGCCCGCCCCCCGGCGGCTGCAGGGAGGACCCGGAGGTGGCTCAGCCTCCGCGGACTCCGGGAAGGCGGTGCCCACCGCCCCGCCCCCACTACCCGCCGCTCCCTCCCCGCCCCTTCCGCTCCCGGAGCGCGTGCGCCCTCTTACTCGGCTCCCCTTGGTTTCCTGGGGTCCTGCCCCTTCAAGCTGGGGCGGG
>415FP010999 OPRK1_1             :+U  EU:NC; range  -249 to    50.
GGAAGGCTGCATGGCCGGGGACCAGGCGGTGTGCCGCTCGGGCAGTTAGTGGGCCGGGCGAGCCTGCGGGGCTGGAGGGGACGCGGGGCTGGGAGGCTGGGGAGCTGGGGGCTGACTCCGGGCGGGCGGGGCGGGGCAGGGACCTGCCGGCCTGGGGCGGGCGCACCAGACGAGCTCTCCGCCCGCAGGCCCCCAGCGCCCAGCCGCGTCCCGGCTGCGTCCCGCCGGTCCCGCCCCGCCCCGCCCCGCAGAGCCGCCGCCAGTAGTGGGAGACGTGCGCTGAGAGGCGGGGGCTGCGCT
>416FP016299 DRAM1_2             :+U  EU:NC; range  -249 to    50.
AAGGAACCCGACCCCGCGTCCCCTCCGGCGGCTCCGTAGTCGCGTCCGCTTGGAGCTCGCCGGGCGCCTCCGACCCTGCCGGGCCGCTTTGTGACTTCACTCGTTTCGCAACAAGCCCGGGCAGCCCGCGCCCCACCCACTCTGGCCCGGCAGCCTCGCCGCCCGCAGCCTCGCTCCGCTCCTCGCGCTTCCCCTCCCTCCGGGGCTGGGCCTGCCCCGGCCGTCGCGGAGCCTCCCCTCCCACCGTCCGTGAGTGTACGCGCCCGGCCGCCGCCTCCAGGCAGCCCGGAGCAACCCGGC
>417FP000026 AURKAIP1_2          :+U  EU:NC; range  -249 to    50.
GGCCTCCCAAAGTGCTGGGATTACAGGCCTGAGCCACCGCGCCCAGCCTGCGTCTTATTTTTTTTTTTTTAACCCCAGGAATGAGGAGTCGGGGAGGCCCGGTACCGCAGGCTCAGTGCTTATTCCGGGTCCTTGGTCTCTAGCAAAAACGGGGGAAATAGCTCTAGACGCTTCCGCCTTCCACGTAACTCCACTTCCGTTGCCAGATACGTCACTTCCGTAGTCTTGAGCCCGCACTTCCGTCGGCCCGTTGGGAATCCGGCCCCTGGGTGGTCCGGAAACGATTCTGGACCTGCGGGT
>418FP005843 MYL5_3              :+U  EU:NC; range  -249 to    50.
CACCAGGCTTGGAGTCTAGGCAGGAGCCTGGCACCCCCTCCACGTTCTGGGTCTTCCTGGCGGCAGCCATGCTGCCCGTGCTGGGCCACCCTCGGGCCCCCTTTGGCCCCATGCAGTAGTGACGCAAGGCCTCCTGTGTCCCCTCCTGGCCCTGCACTGCTACAGGCAGAAGCAACTGGAGAACTATGGCTCGGGTCTCGCTAAGGTGCAGCATCACAAACTCCAGGACTCTTGAAGCAAGCATGGGGAGGACCCGTGATCCTGGCGGCCTGGGCTACCTGTCCGGGCCTAAGTCGCCTC
>419FP017991 TUBGCP5_1           :+U  EU:NC; range  -249 to    50.
ATGACACCAGCTAACTCTGAGTACAGTAGAAAACGTACCGTCGGGCAACCAGAAAATGCGCACTCCAGTCCCCACCACGGGACAGCGCCAGGCAGTACCCTCCACAGCCGGAGCTCGAACTGTCGCGAGAATAGCGGTCGGCTTGGAAGTCGCCCGGCGCGGGAGCGCGAACTCTCGCGAGAATGCCGCCAGCTCCGGAGGCGACTGCGGCAGGAGCCCGAGCTCTCGCGCGACAGGCACCAATTCGTTAGACGCGCGCTGCAGGAGCGCGGAACATGGCGCGGCACGGGCCACCGTGGA
>420FP022908 ZNF529_1            :+U  EU:NC; range  -249 to    50.
GATACCGCGGTCCCGGTTTCCTCCTCAGAATTTCCAGGCCCGGCTCGGACTCTTGGTTACCTCCCTGGCCTCCCCACCCGGTTCCGCGTCCTTAGACAGCTCTCCCGGAACGGAGCTCCCAGTGCCCTCCTTGGCCTCCTCAGCACCCCTGGCACCCACCAAGCCTCACCCCCGGCCCAGGGTGAGTCGTCTGCGCCTGCGCACTCGCGCGTGGGCCTGAGCTCCCAGGAGTCTCCGGGGCGGCCCGTTAGTCGCCGCGCGGTGCTAGCTGCCGGCGCTCCCCTCCGTTTGCACCCACGG
>421FP006046 C4orf19_1           :+U  EU:NC; range  -249 to    50.
CAGGCGGTTGGCGCGGTCGTTTGTGCTCAGAGGCCAACAAGCGCGTGGATTTTCTGCTTCAGTGCGCCCGGGACTGCCACCCCGGCCCCGGGGATGTCGGACATCGTACTCCAGGGTTTCGAGCCCTAGCCCCGCCGCATCCTCGGGGCGTGCAGGTAAAGGGTTACGCGTGTCGGGAAGGCTCACCCGCAGCCCGGGCCACGTGACGCGCGGGCCCAATGACAGCGCTGGGGCGGCCGCTGCGAGCTCGGCGGGCTCAGGGCAGCGCGGAGCCGCTAGCGTCTCCCGGCGCGGCTGCCC
>422FP019658 FBXL8_2             :+U  EU:NC; range  -249 to    50.
CAGCCAGCTACGCCACCTCGACCTGCGGCGCTTGTCCTTCACACTGGACGACGCGCTGGTGCTGCAGGCGGCGCGCAGCTGTCCCGAGCTCCACAGCCTTTTTCTGGACAACAGTACCCTAGTGGGCAGCGTGGGTCCCGGCTCAGTGCTCGAGCTACTGGAGGCCTGCCCGCGCCTGCGCGCTCTCGGCCTGCACCTAGCCAGTTTGTCGCACGCCATCCTCGAAGCACTGGCGGCGCCAGACCGAGCGCCTTTCGCGCTCTTGGCTCTGCGGTGCGCGTGCCCCGAAGATGCACGCGC
>423FP009998 CYP51A1_4           :+U  EU:NC; range  -249 to    50.
GTGCCTTAGTGTTTATCTGGTCGTTTATCTTATACCGTGTTTTGAGTTTCTGTTCTTTTCTACAATAGCTACTCTCTTGAGGTATTTGCAATTTGGCTGTTCTCAAGTTACTTCTGATGCTTCCTTTTTTTTTGGTAACTTTTTTTTGAAGTCTTAATAGCTATTTTGTTTAATTGTTTGGTCATGAAACGAAACTGGGTTTCTCTCTTGAAATGAAACACGAATTGAATTTACTATTTTTTTCTCTTGTAGAAAAGTCCTCCATACATTTTCTCCCCAATTCCATTCCTTGGGCATGCC
>424FP015968 RBMS2_2             :+U  EU:NC; range  -249 to    50.
AGGACCCAGTGGAAGTGCCTCTGCCTCATTCAGACTCTGTTAACTTCTCTCAGTGACGTAAAGGAGCAGCCCGAGCTCATTCTCTGCCCGCAGCCCCCCTTCATCTCTCTCCTCCTGCTCCTTTTCTCCTCCTTTCTCCTCCCCCTCCCTTTTTTCCTCCCTCCCTCTCCCCCTTTCCCTCGCTCCCCTCCTCCCTCCCTCCCCGTCTTTCTTACCCCCTCCCTTTCTCTCTCTCTCTCTCTCTCGCTCGTTCCCTAACATTAAAGAGAAAATGCTGCTATCCGTGACTTCCAGGCCCGG
>425FP003939 CASP8_4             :+U  EU:NC; range  -249 to    50.
TGTGGTGAAGTTTTCTCTTTCTCTCGGAGACCAGATTCTGCCTTTCTGCTGGAGGGAAGTGTTTTCACAGGTTCTCCTCCTTTTATCTTTTGTGTTTTTTTTCAAGCCCTGCTGAATTTGCTAGTCAACTCAACAGGAAGTGAGGCCATGGAGGGAGGCAGAAGAGCCAGGGTGGTTATTGAAAGTAAAAGAAACTTCTTCCTGGGAGCCTTTCCCACCCCCTTCCCTGCTGAGCACGTGGAGTTAGGCAGGTTAGGGGACTCGGAGACTGCGATGGTGCCAGGAAAGGGTGGAGCGGGT
>426FP022851 IGFLR1_4            :+U  EU:NC; range  -249 to    50.
CTCCCAAAGTGTTGGGATTACAGGCATGAGCCACCACACCCAGCCCCTGCTTTACTTCTAATGACGGTTCTAATTCTCCACAATAACCCTATGAGACAGGTGCTATCATTGTCTTATTTTAGGGATGGAAAAGGGAGGGTGGGTGGGTGAGGACACGGCAGAGGTGGGATATGCATTCTTGCAATCTAGATCCGCAGCCCTGTTAGTCCCCTAGTGGCCTTGTGGGCTTCTCTGATAACCGGCTCAGTTGGGGGATGAGGGCTCGGGGGTAGATTCCCGGCTTCCGAAGAGGCGTGAGAA
>427FP015092 C1QTNF5_1           :+U  EU:NC; range  -249 to    50.
GGGGGCGCCTGGCCGGGGAGAAGCGCGGGGGCTGGAGCACCACCAACTGGAGGGTCCGGAGTAGCGAGCGCCCCGAAGGAGGCCATCGGGGAGCCGGGAGGGGGGGTGAGTCTGGCGGAGGAGGGGAAAGGGGCTGGGGAGGGGACTGTGGGAAAGGCTGGCGCGGGCCGGCGGTGGGAGGGAGGGCTGGCCGCTCCCACCCTCTCGCGCCTGCCTGTGCTCTCCGGATGCTCGGCCCTGCGAGCGCTCAGCCTCAGGGGCACGGCAGTGGGGTGGGGACCGACTGGGCCGCGCCGGGGT
>428FP004725 FBXW12_1            :+U  EU:NC; range  -249 to    50.
TGACACGGTCTTTAGAAAATCCCAGAATGAGTTGTCAGGTTCTTGGGAGATCTGTAACTGTGGGAAAGCGTCACATCCCAGGGAAAGCCACCAGCTGGGAGAGCCATCCCAGACAAGGCCTGCTCCCTTTGGGCGGACCTCTGTGGAGAAGCCAGCTTGGCACGTTCTTTCTCCTCCACTGCAAAGTTAAATGCGAGAAGGTAGAAACCCAGAGGCCATGCTGGCGCTGAGAGATGAGCCCCACTCACCAGATTCAAGATCCCAAGGTAGGCACAGACACAGGGCAAGCAGACTCCAATT
>429FP002500 RBM34_1             :+U  EU:NC; range  -249 to    50.
CGCTCCTAGCCTGGCTGATTCTTCACACTGCAGGCTTCAACCACTCCCAGAAGACGTCCTTCACTCCCAAAATGAGGCTTTTCTGAAACGGCGAGGACCACCAACCGACGGCGACAAACCTGCTCCCTCACCCAGCGCCTCCCTTCGCCGCCGCCCGGCGGCCGACTGCCGGAGGGGAGGGGGCGTGGCCAGAGAGCGGAAGTGCCCGGAACCCGGAAGTGCGAGCTGGCGCGCAGCTGCAGTCTGGGAGTCTTTGGAGTAAGAATGGCCTTGGAAGGGATGAGCAAACGGAAGAGAAAG
>430FP009057 WISP3_1             :+U  EU:NC; range  -249 to    50.
ACACAGTCACTTAGAGAACAGTCACTACTTGCCCTGCCCTCCTGAGTCCCGGGAGGAAAGTGCTCGCCCATTCCTGACCTGTGACACGCTCACTGCGAAGGCAGGTTATTAGAAGAGTCCCATGAAAGTAAACAGGGTATTAAAACGGATCCTTAAAAATGAAAGTGCAGGCTGAAAGTTGGTAGTGTGGGAGGTAGAGGGTGTGTGTTCTTGTGCAGAGGAGCGTGGGGTTTGCAGAGGAGACAGGGGAGCTTTGTGTACCCGGAGCAATGAACAAGCGGCGACTTCTCTACCCCTCAG
>431FP007207 PDE8B_6             :+U  EU:NC; range  -249 to    50.
CAGAGCGGCGTGATCTACTGCCGGGACTCGGACGAGTCCAGCTCGCCCCGCCAGACCACCAGCGTGTCGCAGGGCCCGGCGGCACCCCTGCCCGGCCTCTTCGTCCAGACCGACGCCGCCGACGCCATCCCCCCGAGCCGCGCGTCGGGACCCCCCAGCGTAGCCCGCGTCCGCAGGGCCCGCACCGAGCTGGGCAGCGGTAGCAGCGCGGGTTCCGCAGCCCCCGCCGCGACCACCAGCAGGGGCCGGAGGCGCCACTGCTGCAGCAGCGCCGAGGCCGAGACTCAGACCTGCTACACC
>432FP003245 KRCC1_1             :+U  EU:NC; range  -249 to    50.
CAAAAAGGAGGGCAGACGGACAGGATCAAAACCAGTCGCGCCAGCAAGACATTAGAGCCGCGCCGGGAACTGCCAGGCCAAGCGGGCGAAGCAAGCAGCAAGGCGGGGCTCAAGAGGCTTCCTGGGCGCTGGGCTGGCCGCGCAAGCGCAGTAGCGCGTCTCGCCGCCATGGCGTCTGTGCTGTCCAGTCATAAGCCGGTAGTGGCGGCGACTTCCCCTCAGGAAGCCGGGTCTCCGCCTCCTCCTCCCATCCAGCCTGCTCGGCGGCGGAGGCGGCGGTGGCGGCAGCGGTTGTTCCTG
>433FP016738 KATNAL1_2           :+U  EU:NC; range  -249 to    50.
ATCTCAAATGGGACAAGGGATAAAAATTATTTTTTATATTGTATATTTATTTAGTAAGTGAGCACTTTCCATTTTAGGCACTGGAGACACAGAAATGAAAGAGACAACGTGCCCTCAAGGATCTCACAGTGTGTGGTGAGGTGGACACACACACACATATCTAAGCACATGACAGTGAGAGGCACGTGGTCACGAGGTTGTGACGTGGAGCTGAGAGCTCAGAGGAAGGGCTTTGGATCAAGTGTGGTCAGACCACACTCGGCCATGAAAGTCTTTGAAGGTGGGGAAGGGGTGAAGATG
>434FP018709 DET1_1              :+U  EU:NC; range  -249 to    50.
GTGAAAAATTAATTCTATTCATATTTTTTCAAATGTGCCCAGCAGGTGCAGAGACACTGCCATTGGGACTCACAGAGATTGCCAGGTTAGGTGCCATTTTAATTTTTCCTTCGGAGCCATGGAGCCTCTACGGCTTCGATCCTTCCTCCGGGCACAAGGGTGCGCTGTACCTGTCTCTTAGTGTTGGCTGAACAGTGCCGTGCTCTCCCCTACTTCCCTTTTTGCTGGGCCGCAGTTCCGGTGGCTGGCGGAAACGGGAACGTGCAGCCGCGGGTGCAGGAGTCCTGGGGCATGGCGGGG
>435FP022668 CRTC1_1             :+U  EU:NC; range  -249 to    50.
CACTGCGTCGGCGTTGAAATTTCCACTCGCGCTCCACCGCCCTTCCCGCGGGCCCCGAGCGCGCGCCTGGGCGCGCGCATGCGCCTTCGCCCCCGCGCCGCGCGCCGCTCCTGTGCGCCTGCGCCGCGCTCACGACCGCCGGCGCGCCTGCGCACTGCTCGCCGCCCGTGGGCCCAGCCGGCGCTTGCGCGGTGGCACGGGCGAGTGGGGGGGCGAGGAGGTGGAGGAGGAGGAGGAGGAGGAGGAGGTGGCGGCGAGAAGATGGCGACTTCGAACAATCCGCGGAAATTCAGCGAGAAG
>436FP010649 ZNF596_3            :+U  EU:NC; range  -249 to    50.
CGAGCGCGCGTCACGCCGTGTGGGGCCGAAGAGGCTGCTACCCAGAGGCGGAGTGCGGGCTCGCGAGGGTCCCCACCCGACTCTCGCTCCCGCCAGCACCTACGGACTCGCGTCCCCGCCGCGCGCCGACTCGGGAGCAGCACCGCCCCCGGCACAGGAGCCTCACGCGCCTCTTACCTAACAGGAAGTTGGGTGGAAGCAGCGCGGACCCACGGCACACCGAACGCACTCCAACAGAACCCGACGCAGACACGCGCTTTCAACCGGCGGAGACACTGGCAGGGCCAGAAACGCGCGCAG
>437FP010634 MNX1_1              :+U  EU:NC; range  -249 to    50.
GGGCAGAGGCCCCAGGTTGAGCCTCGGAGTATCCACTCCCCGTTGGTGTCCCCGCCCGCCAGCGCCGCGCAACAGCCCGGGCTGCTTAGGACCTCGCGGCGCGGGGGCGGGGCGGCGGGCGGCCGGGACGGTGACAGGTGCGCCCCTCGGCCAATGGCGGAGCCCGCGGCCCTCCCCGGGCCCCCGCTGCGCGCGCCAATCGGAAGCCGCGCTGAGCTTCAAGTGCGCGGAGGGGCGCGGGTCCCCACCACGGCGGCAGCGGCCTCCGCGCGGTCGCCTGAGGGCTGCAGCGCAAAGAAC
>438FP019450 ZNF629_1            :+U  EU:NC; range  -249 to    50.
CCCTGCGAAATGAAGAGCGGCCAGAAGCCCAGGGACCCTCGCGGGCATCGGGGCTCTCCCAGATGCCCACGCTGCCTGCTCCCACTGGAGACGGGGACAGGGGCGTCGTCCCAGCCTCCTCCCTGCTCCCACCGCTGTCCCCTTTTTTCCCCAGGCTGCGGGAGGCAAAGGGTTAAATCCCATAGAGCTGATGCTCTGACTCCAGGCTAGAGGGGCCCGGGAAGCTGGGGTCACTTCCTGCTCCGTCCCAGTCACCCTGAACTGGTCCCCGGGTCCTCAGCCTGGAATCACCCCTTGAGA
>439FP002279 CD46_1              :+U  EU:NC; range  -249 to    50.
GTCCTTTCCCGCAGGACGCCTCAGGCTTCCGGGATGGTAGGCCAAGGGCTTAGCAAGAAAAAAGGCGGCCTCGGGGAACCTGTTCTGTTAGGTTCCGCCAGGGCCTCCCCCTGACCTCTCGAAGGCCAAGGGCTGCCCATGAACGCCGAGGCTCCGCCCCGCGGCCCGCCGATTGGCCCCAGCCGCCCTGGTGACTCGACGCACTTCCGCCCCGGGCGCGGCTCGGGCCACGCCCACCTGTCCTGCAGCACTGGATGCTTTGTGAGTTGGGGATTGTTGCGTCCCATATCTGGACCCAGA
>440FP023244 PPM1N_2             :+U  EU:NC; range  -249 to    50.
ATTACAGTGTAAATCCAAGCTCAGGCCTCCCCTGGGCCCCATGCAAAGCCCCGGCGTTGGGGCTAGTAGCATCCAGGAGACACCAACGCCTCACGGCGCCTCCAGCGGCGGGTCCGGAAGTGCAGGGTGGTGCCCTGTCTAGGCAACTACAAGTCCCAGCAGGCCCCGCGGCCAAGGTGCCTCGTCTTTCCTGGACTCCTGGAGCAGAGCCTCTTGGGAAATGTAGTCCTGGTCGCTCAGGTAATTAGCGCAGAGTCCCTAGTGGGAGTGATCCTGACACCCACCGGGAAAAGGCTCGGG
>441FP023107 ARHGEF1_1           :+U  EU:NC; range  -249 to    50.
AGATGCGAGTCCCGCGGAGCCCGCGCCCGGCGGACGGACCGATGGACAAAGCCGGGGAGAGCTCGGGCGCGGCCGGGGCGGGGGCCGGTGCCCGCAGGGACCCGGGCGCAGCGGGGAAAGGAGGGGCGGGCAAGCGGCGAGAAGGGGAAGGAAGCGGAGGTGCCGGGCGGGCGCGGGGCGCGGGCAGGAAGCGGGGAGGGGCGGCGGGGCGGGGGCCTCCGGAAAAACGCCCCGACTTCCTGCCCCGCCAGAGCCAGGAAGCGGGAGCCGGGACCCAGGGCCCGGGATCGCCGAGCCCGA
>442FP003127 MOB1A_1             :+U  EU:NC; range  -249 to    50.
GCTTATAGAGGTCCCTGCATAACCTAGGGAGCGGGATCGAAACCCAGCAGCACCAAGATACTCTAAGAGCAGGACCAGCCACTGCCCCTTCCGCAGGACCGCCATCCTCGCCACGCCTCCGGGGGAGGGAGGTCCTGGCTTGGAGAGCGATGATTGGCCGAGTTCTAGGACGAGGCGGAGCGAAAGGGGGCGCGACAAGTCCCTCCCGGCGCAGCGAAACCTTAGCTCGCGAGATTTTGTTGGTTCCGCATTTCGGGTCTGCGAGGTGGGGTAGGCGGGCAAGGCGGGCGCCGAGGTTTG
>443FP009725 RALA_1              :+U  EU:NC; range  -249 to    50.
GAGGCCCGCGGCCACTCCCGAGCCCCCGGGAGATGACTTCACCTCGCGGAGCTCAGAGAGCCGGGGGTGGGGCCGTCGGAAAGACAGCGCGGACAGCCCTCAGCTTGCAGGGGGCGGAGGCCGGGCAGCCTGCGCCCTCCGAGCCACTGTTCTGCGGCCCAGGCCCATGATCACCCTCCTCTCAGCCCACGGACAGGAAGTCGCTCCCCAGCTGCCCCGCCCCGCTCCCCAGCGCCCCGGAAGTGATCTGTGGCGGCTGCTGCAGAGCCGCCAGGAGGAGGGTGGATCTCCCCAGAGCAA
>444FP023560 ZNF836_2            :+U  EU:NC; range  -249 to    50.
ACCAAAATGAGAGGCGGAGGAAGAGCAGGAATTAGGATGGCAGGCCTTCGCCTCTCGGTCCCCACTTGGCCCAGCAGTCGAAACCCAGAAAACAAAAAAACCTTCCCAGGTCCCGACCCACCCGGCGGCCCTCCCCTACTTGGAGCAAGTCATGCGCGCCCCACATCCCCAAGAGGCCATTCAGAGGCCGCCGCCAATCACGGAGTCCTCCTCTCTCCCAGACCCAGTCCGCAGACCCCAGCCCTGGCCACAACCTCCCAGGACCGCGGACCGCCGCGCGCACAGGGCAGGCCCGGGACC
>445FP022228 ACER1_2             :+U  EU:NC; range  -249 to    50.
AGAGAGTTTTAAGGGAGGCTGGGGATGGGTCAGGGAACCAGGAAGGGGGACCAGAGCCCAAAGTAAAAGGGATGGGGAAGAATTTAGGCCCCAGAAGGGGATGGGGAGAGAGTAGTGGAGAGGACCCAGGGGGTTTGGAGCACAGGAAGGGGGGAGTCAGGGGGCTAGGGACACAGGAAAGGAAGGGGTGAGAATGGCTGGGGAGAGTCTTGAGCGTAGGAATGAGGGGAGCGGTGCCAGGTGTCAGGAAGGAAGTCGGAGATTAAGAGCCGAGGAGCAGAGAAGGGGTGAGGAGCGGGT
>446FP022926 ZNF585B_1           :+U  EU:NC; range  -249 to    50.
CACTGTACGGAATCGATACGCATCAAAGATGGCGACCCACACAAATAAACACCATAAGGGCGCGGTTATATTCTCTGCCCGTGAGCGCCGATTACGGAAACTGCACGATGTCTCTAAATATGTGTGTGCTCCCTGTTGACTGTGGGCTGAAATTGGCTTCCAAGTTAATTTAGAGCATGCGCAATATCAACAGTCCATAAGGGGAGGTGCTAGAAGTCGGACCGGAAGTGGAAGTGGTCCCCGAAGGCTATTTCGCCGCTGGCGTCAGGACTATTTTCACGTTTTAATGCCGAGAGGTCT
>447FP014010 CD59_8              :+U  EU:NC; range  -249 to    50.
GGCTAAGATAGAGGGGCTCTGGGAGACTTTGAAGACCAGTCCTGTTTGCAGGGAAGCCCCACTTGAAGGAAGAAGTCTAAGAGTGAAGTAGGTGTGACTTGAACTAGATTGCATGCTTCCTCCTTTGCTCTTGGGAAGACCAGCTTTGCAGTGACAGCTTGAGTGGGTTCTCTGCAGCCCTCAGATTATTTTTCCTCTGGCTCCTTGGATGTAGTCAGTTAGCATCATTAGTACATCTTTGGAGGGTGGGGCAGGAGTATATGAGCATCCTCTCTCACATGGAACGCTTTCATAAACTTC
>448FP025624 TMEM27_4            :+U  EU:NC; range  -249 to    50.
GCTGTGGTGAGAGTCAGGTGAGGCCCTTCACGGAGGGCACCCTTTGTTTACCAGAGAGAAGGGAGTCACGTTTGTTTCCTGAATGAAGATAGCCTATCTAAGAACCAGGTATCTCAGCCTCGAAAAGGTGGGAAGTGCATGTCAAGGAAACCTCTAGACAGGACTCAATTCTTCCCATCATACACGTAACCAGAGAATCGCAGAAGGGGTCGGGGAGGATTCCAACTTTGAGTCAGCAAAGAAGACATTCTTTTGAGGTAGAGTCAGAGTAGGGAAAACAACTAATCTGTTTTCCAAACA
>449FP012041 NANS_2              :+U  EU:NC; range  -249 to    50.
AGCTGCCTCCTTACATATTTTAAGTTCAGCCTAAAGGTTTCTCTGTACATCGTGAACTATAACAAGTGGAGGTATAAACAAACCATGGCCCACACCTGTGCCAATTACTGAGTTTTTGGCCAATCAAATGTAGCCAACTGTTTGAACTGTGTTCAAATAAGACAAATGCTGAGCTGTAACCAATCCAGTTGTTTCTGAACCTCACTTCCGTTTTCTGTACATCACTTCCCTTTTTCTGTCGTAAACCTTCTTCCACCACATGGCTGTGCTAGAGTTTCTGAGCCTAGCCTGGCTCAAAAG
>450FP017463 OTX2_3              :+U  EU:NC; range  -249 to    50.
AGCTTCGGGGTCAGGATTTCTCCTGCTCAGCTCGGGACTTTTTACAGGCACCAAAAGTTATTAGCAACAGAGGGGAGTAGGAGAGGGAACTCCTCCCCCCAGAGTAAGGTAGACACCCAGACCTCAGCGCTAACACCGGGGCTTTCTCCCAACGATAATTAATAGTCAAGGCCAACCCTTTTGGCACGTTTCTTCCTCCCTCCCTCGCGGGTGGCAGAGTTATTTGATTCCCCGAGGCCAGAAACTTTCACTCGAGTTCGCCGGAGAGAGGCCAGCGCCGGCCGTTTTCCGCGGTGCCCA
>451FP010446 UBN2_1              :+U  EU:NC; range  -249 to    50.
AGTTTTTTTCTTACACCAAATTATCAGAACTAATTTTTATTTCAGATAGTAACCTTTTCTAAATTTATTTTACAAACATCCTTATTGCAGTCTGTGTTGCAGTTAGGATTTAAGGGAGATGCTGCCATGGTGGATGAATTTCTTTGACATTTATAGAGTTAAAGACAACAGGATATAGCGGAAACTTTTTTGTTTTTTAATCTAGTATGATGAATTAGTTCCCGCTTCTCTAACAACAAAATATGGAGGCTTTTATATCAACACTGGCACTCTACAGTTTCGCCAAGCTTCAGATACTGA
>452FP006055 FAM114A1_2          :+U  EU:NC; range  -249 to    50.
GACCACCTACAGCTGTGAACAAGACAAGCGAGGTCCCTCCCTGACCTCTTGTTGCCTTTGGGTTGTCCTGGGGGTGTCCCTGCTGGAGCTGCCAAACAGCAAGACTTCAGCGGCCCTGCACCCGGATGCATCTGCTGCCTCACTGCCATGCTCACGAATGGAAGACATTCATCTTTGCCCAGCGGCTGGCGGGCAGGCTGCTACAACCTCCACTTAGTCTACCCCAGCTGCAGGCTGTAATGTTGGGGGAGCTGCCACATCCTGAAGGATGAAAAATAAATCACGCTTCTTCTGTCGTGT
>453FP026022 MAGT1_1             :+U  EU:NC; range  -249 to    50.
ATCGAGAAAGGGGCGGGTCATTATCTTTAGCGGACCAATGAAAACGCTCCAGATTATCTTTTTTCTATTGGCCGACCGGGGCCAATTAGAAATCAACCTTCTTTTAGCGGGCGTGTAGCGCCAGCGCGCTGTGACGTAATGTGAGGGGTCTCCCGGCAGGGCTGAGCTGGACCAATGAGGAAAGGCAAGGGGCCGATTTGCCTGTTCTCACGCCCCACCCTCAGACCTAGCCGGAGCAAAGTTTCACTTATAGAAGGGAGAGGAGCGAACATGGCAGCGCGTTGGCGGTTTTGGTGTGTC
>454FP023703 ZNF524_2            :+U  EU:NC; range  -249 to    50.
CCGTGGCGACACTAGGCGATGCTAACGTAAATGAGAGCAGATACTATTTCTTTTTCACAGCCTCGGACTCCTCCGATTAGGATGTACAGTTGGACTAGGGAAAAAAAAAGAAAGCGAAGTGCGCCAACTGCAATACAGAGCTGGAAAAGACCGGCACCATCTTATCCACTTAGCACTCCATGGGCTTCGAAGCCTGTCCGGTGCCATGTTAATTACGGGCACTGGGCAGCCATTTTCCCGCTCCTCATCATTCGGTATCTGTCTTTGGGTCACCCGACTGTGGGCTTTGTGAGAGGAAAG
>455FP002572 SCCPDH_1            :+U  EU:NC; range  -249 to    50.
GGACTCGCCCCCAGGGCCACCGCCCTAGGAAACCTCCCGTCGGAAGCCTCCCAAGCAAGCCGCTCACCCGCGGCTCCCGCGCGAGGCGGCGTGGGCGTGGGCGCGGCCCTGGCGCGGCGGCGCGCGCGGGGTGAAGGGAGCCCGGCGCGCTGGCTGCGGCGACGGCGGCCGTTGCTGCGCCGGGTACTGGGGTCGCTGCCTGAGGCGCAGGCGCCGTGGACTCCACCCGCCCCGGGGCCTGGGCTCGCTGTGGACTCGTCATGGCGACCGAGCAGAGGCCTTTCCACCTGGTGGTGTTCG
>456FP009271 RAET1E_2            :+U  EU:NC; range  -249 to    50.
CCAACAACTGCTAAAATTACATTAAATCCTTTCTAGAATTTCGTGGCTGGGACTTGAGTCTGGTCTTGGTCCTTCTACTGATGGTGAATCCAGTACTGAATTGGATCCAATTCTGGACGAGTTACCCTGTCCTAGAATCACTCACACGTGACAGTTGACAGGTGGCCCCACCCGGTTTGCATGGTGGACGGGTGTTCTGCTAGGCCGGCCTCTCCACACCCAGAGAGACTGAACTGGTTTCTGCTCCTCAGAGAGTTTGCACAGAGACTCTGAGGAAGCAGTCACCTCAGGCCTCTCCAT
>457FP002322 ATF3_2              :+U  EU:NC; range  -249 to    50.
TTTTTTGTAAAACAATATAGGAACTGTGTCTACAATTAAAAGTGAAACATTTTGGCATGTTTGTTAATTCTAGTTTCATTTAATAATCTGTAAGGCACGTAAGTTTAAGCTTTTTTTTTTTTAAGTTAATGGGAAAAATTTGAGACACAATACCAATACTTAGGATTTTGGTCTTGGTGTTTGTATGAAATTCTGAGGCCCTGATTTAAATCTTTCATTGTATTGTGATTTCCTTTTAGGTATATTGCGCTAAGTGAAACTTGTCAAATAAATCCTTTTAAAAACTGCAAAAAAAAAATG
>458FP019816 MLKL_1              :+U  EU:NC; range  -249 to    50.
TCTCTCCAACTTTCAGTTTTTCTCTAAACTTCCAGTCCTTCTCATACTGTGTCCTGGTTATAATAGTTGCTGGGACCTTATTCTATTCTGAATCCCCAGCCCCTAAAGAAGGCTTGGTACTGACGTGTACAGCGTAGTTACCCAGTGACTTTGGGGAAGGCAGGAAGAGTGTGGAAAGGACAGGAGGAAGGAAGGGAGGGGCCGTGGCTCCGAGCTGCCTAGAAAGCGGCTCCAGGGAGCCAGGGCACCGTGAGCCTGGTGGTTGGCAGCTGGAGCCACGTCGGAGGGGGAAGTGTCGCA
>459FP026337 FHL1_1              :+U  EU:NC; range  -249 to    50.
CGCGGGGTGCGTGGCAAGCCGCCCCTCTCCCCACGCCCGTCCGGCCGTCTCCCGCGCGCGCGCCCCGCACACAGCCTCCGTGCAGTGGGCAGAGCCCGGCCCCGCGCGCGCCCCGCCCCGCCCCTGGCTAGCCGCGCCCGCCCCCGCGCTCCTGCTTCCTCCCCTCTTTCCCTCCCCGCCTCCCAGGCGCGCACCCCTCCCCTCGCGCCCCTCCCGCGCCCTACATCCACCGCCCGGCGGAGGGGGCTCAGTCCGCAGCCGCCGCCGCCACCGCCGCGCCTCGGCCTCGGTGCAGGCAGC
>460FP018608 TBC1D2B_1           :+U  EU:NC; range  -249 to    50.
ATGCACACTCCCATGTACCTACACTGCCATAAAGAAATAGACCATTGCTTCATCCGGCAGGGCGAGGACTTGGAGCCCAGGTGGCACGAAGGCAACTGACCCGCGGGGTGCTGGTCGCAGGACCCTGCCTCCGGGGGCTGAGGGGGCAACGGCCGGCGGGCGGGCGGGGGCGAGACTACAAGTCCCAGGGTGCTTTGCGCGCCCGCGGGCCGTGCGGAGCGAAGGGGCGGTGCGGAGGGGGTAGGGGGCGCAGCGGCCGCGGCGCGGAGGCGCAGGGCGCGGGCGCCTACGGTTGGCGCG
>461FP017079 F10_1               :+U  EU:NC; range  -249 to    50.
AAATGATGTTTTTATTCTTAGAACAGAAAGTCCCCACACCCGCGGCCCTGGTGACTGATGAGGATGAGGTTCTGCGGGGCCTCTCTGGCCGCCCAGCTCTGCCTGGGGAAGGTGGGGCCAGAGTGGATGTGTTCCCAGCGTGGTCACTCCCCTGCCTCGCCAGCAGGTCTCGGCTCCAATCAGGAGGCCTAAGCCAAGTGATAAGCAGCCAGACAACAGCCATCCCAGCTGGGGCGTGGACTTTGCTCCAGCAGCCTGTCCCAGTGAGGACAGGGACACAGTACTCGGCCACACCATGGG
>462FP025323 RPL3_1              :+U  EU:NC; range  -249 to    50.
TTGGGAGGCCGAGGCGGGCGGATCACGAGATCAGGAGTTCAAGACCAGCCTGGCCAACATGGTGAAACACCGTCTCCACTAAAAATACAAAAAAAAAAAAAAAAAAAATTAGCCAGGCATGGTGGCGCATTCCTGTAATCCCAGCTACTCGGGAGGCTGAGGCAGGAGAACTGCTTGAACTGGGAACCGGTAGGCGGAGCTTGCAGTGAGCTGAGATCGCGCCACTGCGACAGAGCGAGACTCCGTCTCAAAAAAGAGATTTGTAAGGGACCAGCCTGGAAGCAGGGAATCGGTCAGGAT
>463FP010630 RNF32_1             :+U  EU:NC; range  -249 to    50.
CGGGAACGCACCTGCGTCTAGACGCTGACGCCGTGCGCGGGGCGGGGGCCGGCGAGCATGCGCAGTGTGGTGTGGACAGGGCGTGGTTGGCAAGCATGCGCAATGTGGGCCGGGCGGGGCTGGCGAGCATGCGCAGTATGGGGCGGGGCGGGGCAGGGCTGGTGAGCAAGCCCGCGGGGAGCGAGCGCGGAGGCGGGCGTTGCTACGGCAACGGTGGGCGGCCAGGGAGTTGCCTGAGGGAAAAGGGGCAGACGTCCCTGGGTTCCGGTGTTCGCGGAGGAGTCGAGGCACGGAGAGGCT
>464FP026524 RAB39B_1            :+U  EU:NC; range  -249 to    50.
TGTGCAGTTTTGTATTGCTTTGCTAGTTTCAATGAAAAGGTATGACATTGGCAGTTTGAACGACAGAGAACAGTTTTAATGAACAGAGGGTGGGTGGGGTAGTTAGAAAGGGAGGGATCGCGCTAATGTTGCAGCCATTTTGTGTGCGCTCCTCTTACAGATAGTGCGGCGGCCCAGGCGTCGCGTCTACGCGGGGGATTACAGTAACCCGGTTGTCAGTGATGAGTCAGAGTGCGTGGTGCTGATGCTGCTGCCATTTCATCACCTTTGCGAGCGCAGCATCCATCCCTCCGCTCTCCC
>465FP022931 ZNF570_1            :+U  EU:NC; range  -249 to    50.
CTGGCAAATGACAGTCACTTCACGCCAGACTCTCACAGTCCTTCACACGCCACTCCCACTGCCTCAGGGAACCACAAGCACAGGCATCGCCCCGCCCGGCGTCCTCCTCCAAAGATTGGGGCACCAGGACCGCGGGCCCCCACTCCCACCCAGCACAAAGAGTCCGGCGCTCAGAGCTAGCGGTTTCCCGAGGACTCACCACCAAGCCCGCGGACACAGGCCCCGATTCCACACTTAACGCTGCCAAAGTGGCAGAGCCGGCGCGGGCTGGGACAGAGGCGGCACTGAGGCCGGCGCTGT
>466FP022031 HMHA1_1             :+U  EU:NC; range  -249 to    50.
GAGCGCGTGTGGAGGTCCGGGTCTCTGCGTGTCATCGTGCACGTGTCTGTGCACGCCCACTCGCGTCCGGGAGTGAGAGTCAGCGCCCTGCAGTCGGCCGCCCCGTGCCCGCCAGCGTCAGGCAGGGGCTCCCGGTCCCACCCCGCGAGCGGCGCGGCTCCGAGCTCCCGAAGGCGGAAGCGGGGGGCGCGGCCCGGGGCTGGGGGCGGGGCCTGCGACCTCACCTTCGCGCCCACTCCGCAGAGCCGCAGGCTGAGGCCGGGAAGGGTCGGGGGCGAGGCCGCGTCGCCGCCTCCCCGA
>467FP009924 SSC4D_1             :+U  EU:NC; range  -249 to    50.
CCATTTCCAAACCCTCAGCTGAGATGTGGGTCGGGACATCATCAGGCGGGACTCCTGGGCTGGATCAGGGCTACCTCCAAAGATCAGGATGCTTGGCTGCCCTGCAAAGGGGTGGAGACCTATCCAGGCCTTCCTGAAACCTGAACCCTGGGGTGGGGGGGCTGTGGGGGGAGGAGGGGCTGCCTGGCCTTGAGAGTCCATGCCTCCCCCAACCACATAGCTCCGCCTCCACCTGGGTGCCCTTTTTCTGGGGCCGCTCCAGCTGGTGCCGGCCACCTCCACTCCCCTTTGCTTCTTGCT
>468FP020459 SMCR8_1             :+U  EU:NC; range  -249 to    50.
GGAACTACAACTCCCAGACTGTCCCGCGCCCCTCGTCCAAGCACGTTCCCCTCTGCCACCTTCCCGCCGCCCCCGTCTCACTCCGCCCCTCTTTCCCCTCCTTCCCGGCAGTGGTTGGTTAATCGGACTCCTTCTTGCGGGGAGCCGCCAGACACTCCCATCCAAGGCCTCTTTCTCATGACTTTTTAATCTCCTGCTCGGAAGTCTACGAGGACGCTTCCGGGTCACGCGGCGCGGACACCAGGAGTCATGTGATGTCAAGATGGCGGCGCCGCGGTAGCAGGATCCGGGTTGTGGCGT
>469FP018952 RPL3L_1             :+U  EU:NC; range  -249 to    50.
TGGGAGAAGGCCCCCACCGGCTACCTTGGCCCCCACCTTGCCTGGCCAGTCCTGTCCTGGGAGGGTCATGACCCAGCCCCAGGGCCATCGAGGAAAGGAGTGCCAGCCCTGGCTCCGGGTGCCCCACTCAGGCTGTCTATCTGATGCCCCCAACACTGCCCCGCCCCTGCCTGCTCCTGGCACCGGAGACCCTGCTGACTGTGCCAGGGGCTAATCTGGGAACTGGCAGCTGTGAGTCCTGGCCCTGCCACTCGACCTCTGGCGGCTAGCGGCGAGGCCCCTTCCTGACCTTCAGGGATC
>470FP016464 WSB2_2              :+U  EU:NC; range  -249 to    50.
ACAGGAAGGACGTACCCAGGGCTCATAAAACAGGGGCCTGGGTAAAAAAACCCGAAACATTAAAACGGAGAGACCATGGTGAAAAAGAACACGGGAACCTCAGTTACCGTAGAAAACATAGGTTGCGTTAGGAAGCAAAGAAATTTAAAATGGAACCACTGCGATCCGGAGCTCTGGGACCAGTGACCGGCAAATGGAGAGGGCACTTGGAGGGAAGCGAAGAAAGGCGGGGAGAAAGGAATGAGAGGCGGGAGAGTGACTTGAATGAAGCTGACACCAAGAACCGCGGGAAGAGCTTGG
>471FP025617 PIGA_1              :+U  EU:NC; range  -249 to    50.
CTGTAACCAGGAAACCAGGGTGAGCACCCACCCTACCGTCGGCCGCTTCTAGGAGACGGGCGCAGGCGCGCGCTGACGTTACATCTCGCGCTTAAGGGTGGGGACGACAGAGCGTCTCTCTCGGACGTGACCTCAGCGCCTCTTTGTGATTGGCTGCCTCGGGGGCGCGGCCCTTGGGCGCGGACGCCCTAGATTGGTGCTGCGGAACAGCAGGGAGGGACTCCGGCTGCAGCCGCGGGAGGTCCGGACACTGGCGGCCATGGAACTCACCGGTGAGTGCGCGTCGCGCCGCCCCTCTCC
>472FP002602 RPS7_1              :+U  EU:NC; range  -249 to    50.
CCCGCCTGCAACCTGCACTGAAGACGGGAACCTTGGGAGCCGGTACCGGAACGCTCGGAAACGGCACCAAAGTACGAATCCTAGGGCGGAAAAGCGTTACCAAGACACTCGTCCCCAGAGCCGCTTCCTGGGACTCTCTAGCCTCCTACCGCTTCTCAGTGATGTTCCGGTTTCCGCCCTCCTCCTCGCGCTGTTTCCGCCTCTTGCCTTCGGACGCCGGATTTTGACGTGCTCTCGCGAGATTTGGGTCTCTTCCTAAGCCGGCGCTCGGCAAGGTAGGTTGGCGGCCTGCTCTCCGAC
>473FP010459 LUC7L2_4            :+U  EU:NC; range  -249 to    50.
TTGGTAGACAAAATTGGTGCCATTTTTTTCTTCTGACACCACGTTTTATATTTGTCTATGAAATTTTGTAATTTGGAAGCCCCTACATAAAAAAGCATCTGTATGACTTAATATGTATTCTGACAAGAACTGTGGTTGTTGAAGCATTTTTTAAAAAACTTTTTTTTGTTTTAATATTATGTCTTTTTTCCCTTCCAGAGAATGGATCTTGGAGAATGTCTGAAAGTCCATGACCTGGCTTTAAGAGCGGATTATGAAATTGCATCCAAAGAACAAGATTTTTTCTTTGAACTTGATGTA
>474FP019339 LAT_5               :+U  EU:NC; range  -249 to    50.
CGGCTGAGAGCTTGATGATTTCCTGCCCTCGCCCGGCGCTCACCACAGCTTCCTGCCGCAGGCGGGCGGGAGGGCGGGCACGGAGAGGCGGGCGCCGAGGAGGGGCAGGTAGGGCTGGGACGCAGGGGTAACTGGATCCCCCGACTTCAGCCCAGGCCCTGGTCTGACCACCCTGGGAGCAGGGACTTTCCACAGTCAGCTGGACGCACACTCAGCCCAGTAAAAGAGGGGACCCATCCCGGGAGCCCCGGGGAGGGCACAGCTGCCTCCTCCCGGGCTCCCCTGCCACCTGGTGCCTAC
>475FP015350 ENO2_1              :+U  EU:NC; range  -249 to    50.
TGTCGAGTGGGTCGGGCCGTGGGTATGAGCGCTTGTGTGCGCTGGGGCCAGGTCGTGGGTGCCCCCACCCTTCCCCCATCCTCCTCCCTTCCCCACTCCACCCTCGTCGGTCCCCCACCCGCGCTCGTACGTGCGCCTCCGCCGGCAGCTCCTGACTCATCGGGGGCTCCGGGTCACATGCGCCCGCGCGGCCCTATAGGCGCCTCCTCCGCCCGCCGCCCGGGAGCCGCAGCCGCCGCCGCCACTGCCACTCCCGCTCTCTCAGCGCCGCCGTCGCCACCGCCACCGCCACCGCCACTA
>476FP000208 MFN2_2              :+U  EU:NC; range  -249 to    50.
CTAAGATTACAGAATGCAAATCTGGATTCCAGAGCTGGCAGAGGCCCCAGGGTCAGGCTCTAGGACAACCGGCGAAAAAGCGGGAACCTCTACTCCACGCCCTTGGTTTTTCGCCCCTTGACAGCTTGAGGCTCCGCCCCGCTTTGCCCCGCCCCCCCAGCTCCGGCCGACGCCCACCGGAACTACAGCCCCCATGATGCAGTGGGAGTCCGAGCCTCTGCGTCGTCCGCTTGGGACGCGCCGGCGGAGGAGTGGCGCGCGGAGGAGTGGCGCGCTGAGACGCCGCTCGAAGCGCCGAGT
>477FP023309 SLC8A2_1            :+U  EU:NC; range  -249 to    50.
GGTGTCTTTGTGGTTGTTTCTGGCCTCCTTTGTGAGGCTGTGCAGGCACAGTATGTGAATTTGGATCTGACTCCAGCTAAACATTCTTGCCCTCCCCCTAGTTCTGTAAGTCTGTAACTATTTGTAGCTGTTGGCCCTTGTATGGCTGGGAGACTGCGTGCGTGTGTGTGTGTGCGTGTGTGTGTGTGTGTGTTGGGGGGCGGGGGCTGCTTCTGAAACACACAGGAGCGCCCTCCGGTGCTGTCCCCTGCCTCTGGTGCTGAACCCGGAGGCTGGGGAGGAGGCTCGGGCTCCCTGCTC
>478FP014027 CAT_2               :+U  EU:NC; range  -249 to    50.
AGCATCCATCCATCCTTTGGTTGCAAATAATACTTACATTAGCGTATGGCAAAATTTAATTTTGTACAGAGTAATTTAACCCAGGATTGCTGACTTTTTAAGAGCTGAGAAAGCATAGCTATGGAGCGCAAGGCCCCACCCAGCAGGGTCTAAGTATTCCGTCTGCAAAACTGGCAGGCCACCAACGGCCGCGTCCCAGGGCGGCCTGAAGGATGCTGATAACCGGGAGCCCCGCCCTGGGTTCGGCTATCCCGGGCACCCCGGGCCGGCGGGGCGAGGCTCTCCAATTGCTGGGCCAGA
>479FP009917 STYXL1_1            :+U  EU:NC; range  -249 to    50.
AGGCCGCCCCTCGTCTGGCCTACCTGGGCCGAGGTGCTGAAGCTGCGGCGGAGAGCAGCGCTGGCAGGCCGGGCGAGGGCGGAGAGCATGGCTGGAGCGGGAGGGGCACCGACTGGCAGGCACAGGAGCTGGTGACGGGGAAGTGACTCCAACGACCTCCACACTGCCCAGCGCCTGCTCTCTGGGGCCTCGCGAGAGTGACCGGACTTCCGGTCGCGCTCGCCTCCGGGATCTCGTGAGATCACGGCCACTTCCGGGAGTCGGAAAGGAAAGCTGTGGGACCATCCTGGCAACCCCGGT
>480FP017353 MIA2_2              :+U  EU:NC; range  -249 to    50.
GTTATCAAATTCAGGATTTTTCTTTTCAATTATAGATTGTAAGAGGGTAGTAATATGTACATTTTAAAAAACATATATAGGTGCATATGTATGTGTGTGAGTATATATATATATATATACTTAACAACGAGTGAGGTCCATGAAATTGGGTTATGGGTTGGTAGTCACAACTCCACCTGTAGCACCCCTTTACCACACAAATGTCAAAACGGGATCACAGTGTGGAAACAGAAGAGTGCAGGATATATTAGAATCTGAAATCTTTCTCAAGGATATGAGGTGCCTGGTAGAACTTTATTT
>481FP012288 GARNL3_1            :+U  EU:NC; range  -249 to    50.
GGTGGGTAGCTGCTGCTATGTAAAAAGCTGAATATACTTGGACATTAGATTTTCTGTTAGTTCTGGTCTTTTTTCATATTGCCACATAAAAATCCTAAATTAAAGGGGGACAGAGGGTGGAGCCTACCACGATTGTGAAGTTTCTTTCTCTTACTTAAAATATAGCATTAAATAATGCTGGTTATTTTTATGTTGCATATTTGGGACAAAGAGCTCTCTTAAATGAAAGATAATTGCAAGATCCGGTTCAGCAGCTTTGTCCCTTGCCTCAAGTTTACTGCAGGGCTTCTCTCCTCTCTG
>482FP022823 FAM187B_1           :+U  EU:NC; range  -249 to    50.
GAGGCTGTAGTGAGCTGTGATTGCAGCACTGCCTTCCAGCCTGGGTAAAAGAGCGAGTCCTTGTCTGAAAAAAAAAAAAAAAAGAAAAACAGTGTTGTCAGCTTGTCACAAAACAAAAGGGGATGGTGACCTCACACACACATGTGGTAGCTGCAATTCATCCCACTGCCCAGGGCTGAGGCCAGAGTTCATGGGTGACCTCACAATGTTCGGGGTGGCACCAGCCCACTGCCACAGCCCCAGTCCACCATGCCACCCATGCTGTGGCTGCTGCTCCACTTTGCTGCCCCGGCACTGGGG
>483FP015656 PCED1B_1            :+U  EU:NC; range  -249 to    50.
CCCTCCAACAGACACAACTATACGCAAACGTACGCTACAAACAATTAAACGGAAATACTTAGCAACCACCCATCCAGGAAAAAACTCACGGTGCTGGGGAGCCTCGTGGGCTCCGGGGAGGCTGCCTACGCAGTGCCTTCCGAAGGTCTGCGCGTCCGTCTGTCCGTGTCTGTCACTCTTGCACCTTCCGACTTCCTTTCCCTCCGGCTCCCGGCGGGCGGCACCCTCTAGCCGGCTCTCAACTTTGAGGAGTTTCAAGCAGCCGCGGCGGCAGCAGCAGCCCTGGACGCAGCAGCCAAG
>484FP016449 TBX3_1              :+U  EU:NC; range  -249 to    50.
AGTGGCTCCCGCCCGCCCTCTGATCATGTTGACATATTCACAGGACAGGCAGTAGTACCGATGCGGCGCTGCGACGTTACAGTTTCCGACACCTTCTTTTTATAACTCAGCTCTATCCCCCAGCACTCGACCTGTGAAAACCACGCCTATGCAGCAACACAATTGGTCCGAAAGCGTCAAAGAGCCAATCAAGAGGCCTCCGGCTCCCCGCAGCCCACAGCGCAGCCCGACCTTCTAGAGCCGCCGAGCAGACGCCCGGTGAATTCTAGAGGCGGCGGAGGGTGGCGAGGAGCTCTCGCT
>485FP023692 TMEM238_1           :+U  EU:NC; range  -249 to    50.
CTAAAATGCCCTGATTTTTGGCCATATGTGACCTCCCTGGGTGGCACGGGCCCTAGGCACCCGTGGCTGTGCGCCTGGCTACCACCAGCTCAGGCCTCTGAGCAATAGCCCCTGCACGGAAACCACGACCAGGGTAACCCCGGCCGCGCCGGTTCGCGCCCAGCCCGGTTCAGGTGACCAGGCGGGAGCTTGGCACACCTGGCGCCGTCCCCTGACCCCGCCCCGGACCGGGCCGCACCCCGGAACGCTCTCTCTGGGCGCCAGCGGCGGCGGTGCAGGGCCATGGCGGCGGCGCCAGCG
>486FP001612 HAX1_1              :+U  EU:NC; range  -249 to    50.
TTTTCGTACTGAGTTGGTCTGCAGAAAGAAGAACAGATTTAGGAGGAAGGCGGTCATAGGAAACTGAAAGTGCGTCACGCCCACTCCCGTCACGGAAACTGGTCTCTGAAAGGTGGGGTAAAGATAAAGCCTTTCAAATTTGAGGAAGACCTTCGGTCCCGCCTCCATTTCACGTCCGGCTTACCGTCGTTTACGACAGTGTCAGGATCGCGGGCTTGCTTTCCGGTAGCGTGGGCTGACGCCTCGCTCAATTTCTCACAGGGCTGCGCAGGTTTCCCCCGTCTGCGAATGGACCACTGG
>487FP012971 LRRTM3_1            :+U  EU:NC; range  -249 to    50.
TTAAGTGGACACAGACAATAAAGACGTTGCCAAATTGTAAAACAAGACTTGGAAATCACAGAAAATGTTGCTAGTTATTGATCACGGTGACCATTCAGTTCCTACTGAGCCACCCAAAAGAATCATTCATTTTCCAGCAGAGAGCCTGCTCATTTGCAAGATAAAAGAGAGACATTTCTGCACATGCCCATAATGTTCTTCACCACTGGGGGCAGCTTTACATAAGACTGCATTCACTGAAACCAAAGCAACAGTCCGAGCAGCTTTCAGAATGACAGTCTGCAGAAGTGAGCTGAGCGT
>488FP008649 USP49_2             :+U  EU:NC; range  -249 to    50.
TTACCCTCCTGTGCTTCAACCAAACTTCGACCAGCTATTCACAACGTCCCCCTACGCCGCCGCCCCTTACGCCAGGCTCAAAGCGGCCGCGCGTTTGTGGCTGACCCTAAACTTTGCGCCTGCGGCGCGAACCCTCGGAACGGGTGCCGGTGCCGGGGTCGCGGCCCAGCGCTGCGCCGTTGGCGCAATGCAGGGCCTGAGGGGCGGGGCTCCAGCGGGCGGGCCAATAGACGGGCAGGGGGCGGGGCCGTGTTCGGTTGTCTCGCGCCCTGGTGACAGCTCGCGCGTGCTGATGATGGC
>489FP016743 USPL1_2             :+U  EU:NC; range  -249 to    50.
AACATGCACTCTGTGGCAGCTTCAGCTCCACCGAGGCTTTGGGAGAGCGGACTACGGATGCCCGGCGCGGCCCAGCTGTGAAGGCCGCGCCGGCGGAGAGGGTCCATGGCACCCCCGCCGGCTTCGGAAGCCCTTCCCTCTCCCACCTCCGCGGGTCACCCCAGGAACCAGCGGCTCCCGACCACGCTCGCGCGGACCACGGAACAGCGACGCGCAAGCAGGTCTCTTTCGTCAGCGTAATCCCTCCGCAGAAAGCCGCGCACTAGTTTTAATCACGCCCCACCCCCTGGCCGCTGGCGC
>490FP004440 CHCHD4_1            :+U  EU:NC; range  -249 to    50.
TGCCAGCCCCAGCTTCGAAAATCCGCGTGGACTCCAGGGCCAAGCGGGACTTACTGCAGTTACCTCCCCCTGTGCCCAGTGTTTCTGCGCATGCGCGCGGCGAGACGTCCTGGAAACTATACGGTCCGGGACATTGCAGTACCTCATTGATGCGCCTGCGCACTGCAAAGCTTTCGGGGAAATGTAGTTTCTACTGCCTGGAGAGCTGTCGAGGAGCGCGCGACCTGCTGGGAAATGTAGTTTCCGGCTGAGGTTGGCCTGGCCGCGGTTGCGAGGGCGCCGAGGCAGGCGCGCGGCGGG
>491FP014541 RCE1_1              :+U  EU:NC; range  -249 to    50.
CTCCAACCTGTCAGAGTGGCTGAGTCCCAGCCCTGGGCCCTGAGCCGGGTCCCCTTCCGCAAGCGCCCACCGATCCGGAGGCTGCGGGCAGCCGTTATCCCGTGGTTTAATAAAGCTGCCGCGCGCTCACCAAGTCCTCTTCCGCGTCTGCTTCCGCGTCGGGCCCGGGCGGGGCGGGGCGGGGCGTGGAGCCGCGCCGCGGCCTGACGTCACCCACACCTCCCTGGGACTGCGTCACTGGTGCGCGCCGCGGGTCAGGGCGCAATGGCGGCGCTGGGCGGGGATGGGCTGCGACTGCTG
>492FP006386 RAP1GDS1_1          :+U  EU:NC; range  -249 to    50.
TGCCGCGGCTGCAGCCGGTCTGCAAACACACGCCCACCCGCACGCTTAGCCTCGCTCGCCACAGAGGGAGGGGTGGAAAAGGCACTGAGCATGCTCGGTGGGGAGGGCGGGGCGCTCGTGGGCTGCGAGTCGGGGCCGGAGCTCTTCAGGCCGGCTCCCGCGCCTCCGCCGCCCGCCCGCTCGGAGCCGCGCCCGCCGCAGGCTGCGCCCGCCAGTCCCGCCCCGCCCCGCCCCGCCCCGCCCCCCGCCGCTCGTCCCCGCCGCGGCCGCGCCGCCTGCAGCAGCACCAGCTGCTCCTCC
>493FP011516 SLC39A4_2           :+U  EU:NC; range  -249 to    50.
CTCGAAAAAAAAAAGACCACCGAGGCTGCCTGTCCAGGGGAAGGGGCCCAGCCCTCGACCCCCACAGGCAGTGGCTCCAGGCTGTTGGGGAGGATCTGCCACTGGAATGGTTAACCCAGGCATCTCCAGCAGCCAATCACAGAGCTCTGCAGGAATACCTGGGAGAGGTCCTCATGCAGCCCGGGCGGGTCCTAGCCCAGCCCCAGTCTGGCCCTGGACAACCCCAGCAAAGCCGCCCTCAGCCAGCCCAGAAGCACTGGGCCTTGGCCACAGCAACACCCACTGAGCACGCTGGGAGCT
>494FP007192 IQGAP2_1            :+U  EU:NC; range  -249 to    50.
AGCTGTGCGGGGGCCCCAGCTGCAGGGGGTCCCGGCCCAGCGTCCCTCTCGGCCCCTTCCCTCTCCCCCGGGGGAGAAGGGGCGGGTCCACGCGGCCTGGGCGCTGCGCCCGACACGCGGTAGGGGTCGCTGCGTCTCGGCGCGCGCTCCCACCGCGGTGAATAACGGGGCCTGGCTGGAGGAGAAAGGAAACCTGCTGCGGGAGGCGGCGGCGACCGGCCAGGGAGCGAGGGAGGAGAGTTCACTTTTACTTCAGTGTCAGCGCGCGGCGGCCGTGGCTGGCTCTGGCGAGAGAGCACC
>495FP016403 CCDC63_1            :+U  EU:NC; range  -249 to    50.
CCCGCCCCAACATTTTTTTTTAATTTATTTTTACTTTATTTTATTTTTCAGAGTAGAAAAAACTGGGCTCCTTTGAGTTAGCTGCGTGTGAAGTCTGTACCTAGCAGGGCTGCTGTGAGCATGAGTGTAGGTGTAGGCTAAGAAGACGGTGAATGGGGTGTGAGTGGGGCGAGGTGGACCAGCGATTGCATGGCGTTGGCCGAGGGAGGGGCTAAGACTGTTGATTGACTCAAGAAGTCACTTAGCGTCATGAGGGTCCGGGTAGTCTGGTAAGGGGTCGCTGGAGAGTGTGTCGCCCCT
>496FP011822 SPATA31A6_1         :+U  EU:NC; range  -249 to    50.
GAGGGATCTAGAAGGTGGGATGGTGGAGGGATCCCCAGCTTTGGGGGTGGGGAGGGGCTGTGCTCCAGTCTCCCCCTCCCCTGCCCCTCTCCCTCCCCCTCCCCCTCCTGCTGCACCTCCCCCTCCCTCTGCCCCTCCCCCTCCCACTGCCCCTCCCCAACAAAGGAGCCCTTTGTGACATCAAGGCCCCACCTCTGTGACGCAGGCCTGGGCCCCAGTCCCTAGTCTCCACGGGGATGCCCAGAGCTCAGTTGCTTGAAAGCAACGTGCCTATTCACATGGAGAATCTTCCCTTTCCTT
>497FP023828 TRIM28_2            :+U  EU:NC; range  -249 to    50.
GCGCGTGGTGCGGGTTTCGGCGGCGGCTGAGGAAGAAGCGCGGGCGGCGCCTTCGGGAGGCGAGCAGGCAGCAGTTGGCCGTGCCGTAGCAGCGTCCCGCGCGCGGCGGGCAGCGGCCCAGGAGGCGCGTGGCGGCGCTCGGCCTCGCGGCGGCGGCGGCGGCAGCGGCCCAGCAGTTGGCGGCGAGCGCGTCTGCGCCTGCGCGGCGGGCCCCGCGCCCCTCCTCCCCCCCTGGGCGCCCCCGGCGGCGTGTGAATGGCGGCCTCCGCGGCGGCAGCCTCGGCAGCAGCGGCCTCGGCC
>498FP012389 TOR1A_1             :+U  EU:NC; range  -249 to    50.
CTCAGGTGATCCGCCCGCCTCAGCCTCCCAAAGGGCTGGGATTACAGGCAGGAGCCACCATGCCTGGCAAAAATAACGTCCATAAACAAAAACACGTGGCCAACAGGGGCGGAGCAGAACCGAGTTTCCGGAAGCAAAACAGGGCTTTGTACCGAACAAAGATGGCGGCCGCCGGCGTCGGGAGGAGGGCTGCCCTGAAGAAAGATGGCCTCCGCGAGAGGAGGAACCGGAAGCGTGGGTCTGGCGGCTGCACCGGTTCGCGGTCGGCGCGAGAACAAGCAGGGTGGCGCGGGTCCGGGC
>499FP024873 TUBA8_4             :+U  EU:NC; range  -249 to    50.
GATTACATAGGAGATGTGACTTGGACACGTTTGGGGCTTAAAAGTAGGAAGGGATCAAGGGGGGAGATTTGAAAATCCCGGTGGAGGTGCGAGGTATCCGGGGAGAGGGTAAAAACGGGAACAGTCTTCAGCACCTGCCTGTACCAGGAGCTCTGTGTATGCCATCTCATTTCCGTCTCCAGCAACCAGGCGGGCCTTGGCGGCAGGAGGCACAGGCTTTGGGAGCAGAGGCCCTGCAGCTTGCCAAGCACACACGGCCCTAGGGCGCCCAGCTGAGACGGCACCTTGGCACCCGGGCCC
>500FP020215 EIF5A_3             :+U  EU:NC; range  -249 to    50.
GGGCTATTCGGTGAGAGGGCATGATGGGGGGGGTTGGCGGACGGCCGGGGGGAGGGGAGGCGGCGTGGCTCCGGCCTGGCGCAGTCTCTGAGGAGGGGGCGGCCGCGGCACCGGAAGTGCCCCCCACGGGAGGCTGCCCTCGGGGTCGCAGGCCGCATGGCCAAGCGTGGACCGGGGCCGCATGGCAGCGCGGGGACCCCTCCCCCCAGGTCCCGGCCACCGGAAGCCCGGAACGGCCACATGGTCGGCAGGAGCCGGCAGCCCCTAGCGCGGGGAGCTAGTCCTCGCGGGGGTTCCGAG
>501FP020461 SHMT1_1             :+U  EU:NC; range  -249 to    50.
GCCCTGTGTAGTCTTCCTGGAAATCTTGGTCCACACACCAGCCCTGCAGCCAAAGCGGGTCAGTTCTGCAGGTCCCTGCCCCAGGTGCGCAGCTGCACTACGCGGCCTCCGGCCCGCCCCGGAGAAACAGGCCCTGCCCGCCGCTGCGCCGCAGCCAATAGCGCGGGTGCGTTTGGTGGCGGCCCATGCTTGGCTGCGCTCTCTGATTGGGCGCCTCCGGGGGCGGGGCCAAGCCCAAGCCTGGCGCGCAGAGTGCACCTTCCTGAGCTCGAGCGGTCCAGCGCCAAGTTCGGGGTTTGG
>502FP016693 SPATA13_8           :+U  EU:NC; range  -249 to    50.
TACAGCCTCAAACTCCTGGGCTCAGGGGATCCTCCCGCTTCAGCCTCCTAAGTAGCTAGGACTACAGGTGTGTGCCACCATGCCTGGCTAATTTTTAAAATTTTATGTGGAGATGGGGTCTTGCTGTGTTGCCCAGGCTGGTCTCAAACTCTTGGCCTCAACGATCCTCCCACCTTGGCTTCTTAAGTAGCTAGGACTACAGCTGTGGTAGAATTGGAAGGTCTTAAGATGTGTTTTCATCCTTCCAGGGACTGGATATCTTAGACCGAAGCTCAGAATTGATTCATTCTGGGGAGCTGA
>503FP000598 C1orf109_2          :+U  EU:NC; range  -249 to    50.
GAAAAGACTCCACAGCTAACAGGACATGCCACCACCGCCACCCAATTTAAACTGCCGCAGGCTGACAAATGAGAAGTCGCCGTGTTTGGACGGTCCCAACATCCAATCCCAAGGAAGCTTCAAGCCGAGTGGCCAGTCCACATGTTGGACTACAGTACCCAGAAGTCATTGCGGCACTACGATATATTTTCGCGACTCAGTAGCCAGGCAGGCCCGCGGAGTAGCTTTGTGGGGAGGTCGCGTGTGAGCATGCGCAGAGAGACTGTGGGCGCGTGGTGCAGTCCCTGGAGGGTTCTCACG
>504FP009810 LANCL2_2            :+U  EU:NC; range  -249 to    50.
CTCCCAGACACCCCCCTCCAACAGTGATGAATAGGAGGGACTGTCTCCCTCCCCCATCCCTCGGAGACTAGCCTTGCAGTGTTTTAGACTGTTTTGAAATTCTGTTCTTTAGAAGAGATTTTTTTTTTCTTCTTAATATCAAACAAAGAACTGCTGCTATTCCTTTGGGCTGGCGCAGCAGGGGCCGGTGAAATGCAGGCTGACGACGGCGCGCCAGGGGCTGAGCTCGCCCCGGTCGGCGACGCGCACACACCTTGAGTGACAGCGACCTCTTCTCTACAGGTTTTCCCCGCGGGAGCG
>505FP026149 TBC1D8B_1           :+U  EU:NC; range  -249 to    50.
TTAACTGATGGCTGGGACCCGCTTTGAAAGCACCCCCACCCATTCTCACCCCAGTGTATTGTGGGAAGGGTAGTCCCATGTTCCAGTCGCTTGAGCACAGAAAAGCGCGTAGGAAACTACAACTCCCAAGAGGTAAAGAAGCGGGACTATTTCCCAGTCTGGCGGTAGCGCTGTGGGAGGGAATTGGCAATCTCTCTGCCTACGTGGGAGAGAAGGGAGGGTTGGGGGAAGTGTGGAAAACCTGAACCTGAGCTGCTGTCGCCTGAGGAAGATTTGGTGGGAGGAGAAGCAGAGGGGAAG
>506FP007558 MATR3_8             :+U  EU:NC; range  -249 to    50.
GTACTGCACGCCTTGCTAGTTTAATGAATCTTGGAATGAGTTCTTCATTGAATCAACAAGGAGCTCATAGTGCACTGTCTTCTGCTAGTACTTCTTCCCATAATTTGCAGTCTATATTTAACATTGGAAGTAGAGGTCCACTCCCTTTATCTTCTCAACACCGTGGAGATGCAGACCAGGCCAGTAACATTTTGGCCAGCTTTGGTCTGTCTGCTAGAGACTTAGATGAACTGAGTCGTTATCCAGAGGACAAGATTACTCCTGAGAATTTGCCCCAAATCCTTCTACAGCTTAAAAGGA
>507FP006010 PPARGC1A_4          :+U  EU:NC; range  -249 to    50.
GCAAGTTACCAAGGTTTGGTGAGGGCTTTATTAATCAGGAGGTTTCAAAAAACAAACTTGGGGATAATGAAAAGACCCAGGTTGATGGACAGATCTATAAGGCAGGCTTTGTGCCTATCACACTATCTGCCCCTGGCTTCCTCAGTGCTGTGGTTTTGCTCATGCCGTCCCTCCTGCTAAGATCACCCTCCCCGCTTACTCAACTTCCTATTGTCTAGGCCCAGCTGTCATCTCAGAGCCTTATTCTTTCCTTTCTCTCAAATTCTGTCCTCATGATTGCTTCTTCTGGTCACTTGTCTG
>508FP010151 AGFG2_1             :+U  EU:NC; range  -249 to    50.
CTCACCAATCGGAACTAGGAGGCGGGCCACGGTGGAGGCAGCGGCGAGAGGGGGCGGGGACAAGGAGAGGGCACGCACGGTTCTCGCTGCTGGGGTCTCTGCCGGCCAATAGGAGAGGCCTGAGGCCTGAAGGCGGTGGGGCGGGGCATTGGCGGCTCCAGCAACCGGAGGCCGTCCCAGGGAGGGCCAATCGGAGTAAGGAGGTGGGAGAAACCTAGCCAATCAGTGTGCAGGACGGGCAAGGAGGGTGGTGGACGGCGAAGTCTCCTGCGGATGCCGCCCGCTCCCGAGCTTCTGTCA
>509FP009069 DSE_4               :+U  EU:NC; range  -249 to    50.
TGGCACAGAAAGAACTACCCATAGATGAAGATGAAGAAATGAAAGACCTTTTAGATTTTGCAGATGTAACATACGAGAAACATAAAAATGGGGGCTTGATTAAAGGCCGGTTTGGACAGGCACGGATGGTGACAACTACACACAGCAGGGCCCCATCACTGTCTGCTTCCTATACCAGGTTGTTCCTGATTCTGAACATTGCTATTTTCTTTGTCATGTTGGCAATGCAACTGACTTATTTCCAGAGGGCCCAGAGCCTACATGGCCAAAGATGTCTTTATGCAGTTCTTCTCATAGATA
>510FP000760 GPBP1L1_1           :+U  EU:NC; range  -249 to    50.
GCGCCGCCTCAAGCGGCGAAGAAGGGAGCCGGGGGCGGGGCAGGGCATAACCGCCGTTCTGGAGGCCGAACGTTGGCAGCGTAGGGAACTGGCGTCCGGGAGGGTCGCCGGAGCAGTCCCTTGCGCATGCGCTTCTTCAGGTGGGCGTGTGTAAGGCGGGGTCGGACGGGGGATGGGAGGGCCGTGCTGCTGGTCGCTCCTCCTCCTCCACCCGCTCTGCCCCTCCTGGACCTTGTGGGCCGGGCAGCCATTTTGGGAAGAGCTTTGTTATGGTTGTGGACTAGCCGCCTCTGCCGGGTC
>511FP007093 NDUFAF2_1           :+U  EU:NC; range  -249 to    50.
TTACCTCCGTGTTGACTCTGCTCTCCGAAGGCGAAGAGGGTCCTCCAAACCCGTTTGGCGTGCGGACAAAAACCCCAGCATATCGTGTCCTCACACCGGCTGGAGCACTGGACGTCGCCATGACAGAGCTCAGGGGCGGGACTGGAACAGCAGAGTCTCCCATTGGTCAGTCGGTGATATATCCGGCCAATGGTGAGCGCCGTTACTAGAAGGGCTCCAGGATGGAGGCCGACCTGACTTCTCCGCCTCGGTGGGCTGGGTCGGCGGCTGGAGCATTACCCCTACTGCGGGTCCCGCTGC
>512FP018324 CCPG1_2             :+U  EU:NC; range  -249 to    50.
ACAGTGTTAAGAAATTATGCATTTGGAAAAAACTGAAGGTGATTTTTTCCAGGGAATTTGTTTCCTGGACTTGGGATTTCTTGTGCAAATTTTCCCCACTAGTTTGTTTTTCTCTACTATTATTTTCATAAAGGAGCAGCACCAGAATAGTCCTTAATATCGGAGATAGCTGTTGTGTCACTTCCTCATGCTGACATATTTACTAGAGGGTAAAATTAATAACCTTCTAGTAAGAGTGGCAGTCGAAGGGAAGGGCTCATCTGACTTCTGGAAACCTATGTTAAAATACAGTGCTTTGAA
>513FP019203 GPR139_1            :+U  EU:NC; range  -249 to    50.
GGGGCTCCCAGGTCTAACTGCATCTTCTCCCCTGAAAGTGGAGCCAAGCGAGGCGGCTGGGACCCCCTCCTCTTCCGCATCCCTCCCACCCCACACACACTCCGCTTCCAGGCAGCCGCTGATTGGCTGCGGGGAGCGGCGTCCCAGCCCCCCGGCTTTGAGGCGGGAGTGGAGCGGGTCCGAGGTGGGAGGCGCACAGACGGGCTCCGGGAGCCCCTCCCGAGGCCCCGCGCAGCGCGCCCCGCACCCTGCGCCCCGCGCCCTGCGGGAGGGCTGAGCCAAGACTCCAGGCGGGCAGGT
>514FP008505 ZBTB22_2            :+U  EU:NC; range  -249 to    50.
ATGCCTGGCTAATTTTTGTTTTTGTTGTTTGTATTTTTTGTAGAGACGGGGTTTCGCCACGTTGTTCAGGCAGTACTTTTTTTTTTTTTTAAGTGCTTCAGCCGCCTTAACGCACTTTACTTTTTCACTTCGTGCAGTAGGAGTGAGAAAGCCAATGAGGGGCCGACTCAAGGTTATTTAGCCAATCCAGGCCCGGAGAAAGGGGGCGGGGCTTCAGTGGGACTGTAAGGAGCTAGGAAGAGGGCGATTAGATCCCACCAACCAGCTAATGGTCACAGCTCAGAGGCGGAGCCTGGGGAA
>515FP014830 MED17_1             :+U  EU:NC; range  -249 to    50.
AAGATCCAAGGATCCATTAATTTCCTTTTCCTTAACTCTTCTAGCCTCTGCAGCTTTCTTTCCTCATCCACTTTTTAAACAAACGCAGGCTTAAAAAGCAAGGAATATACCCGCCACACTCTCGGCTCCCAAACCGCTCTTTCCCTCCCTCTGCCGGCCACGCCTCTTATAGGCCCGGAAGTTTACCCCACCCTGCACCGTGATTCACCGGAAGCGCTCTAGGGAACCCTGGAGCTTCCGCGCCTGCCCAGTTTTGCTCCGAAAGACTTACCGAGGAGGGAGCTTGCGGTGCGTTCTGGG
>516FP010097 GJC3_2              :+U  EU:NC; range  -249 to    50.
CCCCAGTGCTGGAAACACACTGAAGCCATTGCTCCCCCTTCAGATGATCTGAAAATCCCTGTTTCAGTTCACTTTGAAAACACCCCTCACTCTCAACAACAGAGGGTTGGTTATTCTGCAGAACTCATTCTTTAACAGCAGGCCTGCTGCTGCTCCAGCTGCAATTCTTTTCCCCTTCATGAAGGCTGCCAGGAATGAAAAGGGGAGGGAAAAGAAGTAGGTGGTGGCAGGAGGCTGGGCCAGGGAAGTGTGGGACCCCACAGGCTCCAGCCTGAGGACTCCTCTCTCGGCCTCTCTCCC
>517FP006890 SEMA5A_1            :+U  EU:NC; range  -249 to    50.
GCTCCCAGGAGCGAAGGTGGGGGTCCTGTACCGGGAAGGGGCGGGGCCCGGGGAGGGGCTCGGGGAGGTCAGGCGCGGGTGGGGCGCTCGAGTTTCACCCCGGCGGGGAGGAGGAGGAGGAGGAGGCGGCGCGGCGGCGGGGGCGGGGCAGGGGCGGGGCGGGGCGGGGGTGGGCCCAGGCTGTCCCCCGCTCCCCGCCCAGCGCTCTCCGCCCCGCGCTCTCCGCGCCCGCTCGCCCCGCGCCGATCTACTTGCCGGGAAGGCGGCGCCGGTGGCGGCTGCTCTCCCTGAGCCCGCTCC
>518FP002186 KLHL12_1            :+U  EU:NC; range  -249 to    50.
CTGGAACTCCGGAGCTCAGGTAATTCGCTCGCCTCGGCCTGCCAAAGTGCCGGGATTATAGGCGTGAGCCACCATTCCCTGCCCACCCGACCTTTTTGTAATTCGGCTTCCTAGCAGCGTACAGAAGCCCCGCGCTAGGGTACAGACAGGTCACGTGACACCACCTCCTCACGTGACGCAGACTCTGGAGCGGGGGGAGGGCGGTGCTCCAGCTGCATTGCGTCATCACGTCGCGCGGCCGCAGGGGCCAGACCCGGACGGCTCCAGAGCCTCCAGAGCCTCCGGGTCTGGGCGGCGCTT
>519FP025128 GAL3ST1_3           :+U  EU:NC; range  -249 to    50.
AAGCCCTGTTCCCAGCTGCCACCTCAGCCTGCTTTATTCCCTGCTTGCTCAGGCAGAGCCCTTCCTGGAGGAAGCTCCTTGCGGACAGAGAATGCCTGGTCCCCATGCATCCCCTTCCCTTAATGGGTCCGATGCCCTCTTGTCGCCCAGCAAGGGAGGAGTGTGTCCCCCACAGCCCCTCCCACTGTGTTCTGAGGGACTGGGTGTGCCATCCAGTGAAAGAGGCAATGATTAACCTGAGAGAATGATGCACAAATGGAATTCTGGGCCCGGCTGCAGGCTCCTGAAGGGCTCCTTGCT
>520FP016775 CCNA1_2             :+U  EU:NC; range  -249 to    50.
GGACCAGAGGGGACGTGTGCAGACGGCCGCGGTCAGCCCCACCTCGCCCGGGCGGAGACGCACAGCTGGAGCTGGAGGGCCGTCGCCCGTTGGGCCCTCAGGGGCCTGAACGCCCAGGGGTCGCGGCGAGTCCACCCGGAGCGAGTCAGGTGAGCAGGTCGCCATGGCGATGCGGCCCCGGAGAGCGCACGCCTGCCGCGGTCGGCATGGAAACGCTCCCGCTAGGTCCGGGGGCGCCGCTGATTGGCCGATTCAACAGACGCGGGTGGGCAGCTCAGCCGCATCGCTAAGCCCGGCCGC
>521FP019097 RBFOX1_4            :+U  EU:NC; range  -249 to    50.
TGGCAGCTAATTGCAGTCGTGGGAGATGCCCTTCAGGTACGGCGAGCGAAGAAGACTCTAAAACACTGTCAGGGAAGGAGAGAAAGAGGGAGAGAGGGAGGGAGGGAAGGGAGAGACCAGGCAGCTTCTGCAGAGGCTTCCTGAAGCCCACTGACTCCGCGGGAGGGGGTTGCAGAGGGACGGGGGCGGGCGACAGGGGGAGGAGTGTGCAAATTGACATTTTTGGCTGCCTGTGGCAGAGGAGCAGCCGTCAGCCGCTGTCCAACGTTAGCGCAGACACGGTGGCGGCGTGTGCGCCTC
>522FP000821 TTC39A_3            :+U  EU:NC; range  -249 to    50.
CCAAATAGGTGGGGACGTGTGAGGAGGGAGCGAGCTCCCGGCCCGGGCGGTGTCTGCGCAGAGGGCGCCGGGCTCTCACCTGTCGGAGCGGGGGTGGGGGCCGCCCAGAACCCCCGGCGGTGCGGGAGCGCGGGTCGCCGCGGGCGGCCATGGCCCTACGGTGCGGGTGGGGAGACCGAGGCTCGGCCCGGCCCCGCCGCCTTCCCCGCCCCCGGCGCGCCCCTCCCCGGCCGCCGCGTCCGCGACCGCACAGCGCCCGGCTCGGGGTTGCGGCGGCAGCACCTGGGCCGCGATTGGCGT
>523FP003726 SP3_6               :+U  EU:NC; range  -249 to    50.
GAGGAGGAGGAGGGAAAGAGGAGGAGGAGGAGGGTTACAGGCAGCGGCGGGCGGGGGCAGCAGCAGGAGGGGAGGAGGGAGCCGCCGCCGCCGCCGCCGCCGGGGGGCGGGTGGGGGAGGGGAAGGGGCCTGGGTCCGGGCTTTGGGAGTAATTTCGCTTCGGCCCGCGGGCCCCCTCCCTCTCCGCCACCCGCCTTCCTCCCCACCCCCACCCCCCCGCGCTGTGCCTGCAGCTCCCGAAAAGCCCGTGAAACAAGAGGAAATGGCTGCCTTGGACGTGGATAGCGGCGGCGGCGGTGG
>524FP026322 ZNF75D_3            :+U  EU:NC; range  -249 to    50.
AAATCCCTTCATTAAAATTTATCCTTTGTGTAGATTACAGCACCCACTGCATCTTGCCAGGTTCCCTGGGTAGTGATCAGCGACTTTGTCTGCCATGTTCCAATCAGGGAATTAGTGTTAGGTTGAATTTCCCATTTGCTTGTCAATCTCTGCATCCAGTTTTGGTCATGACTCTGCAATTACTCCCTCTATAATACACAGTTCATGTAAATGGAGTGTTTAGTTGCAGAAATTTAACACTGCAGTTAAACACTGCTGTGTCTCACACAACTGTGTGACCCCCTCCCAAAGCTCAGAGCA
>525FP009833 ZNF273_2            :+U  EU:NC; range  -249 to    50.
GACTCAGCTCAGGGAGGAAGCCCTTCTGGAAAAGGCTGCTGCTTAGGTTTAACTCTGTCTTCCTTCAGCCCAGCACCTGAGCACATCTGTCACTCAGGGCCTGAGGGGGCGGGTTGTTAAACGTTATCCAATCAGGGACGCCGGGCTGGGAACGGTCCAATCAGGCACCCAGCTGGAGCGGACATGACGTCTTCCGGGAGGCGGCGGGGTCTTTGTCTCGCTGCAGCGGGTGCTGCAGGTCTGGCCTTCACTTTTCTGCGTCCTCTTACTCCTAGAGGCCCAGCCTCTGTGGCGCTGTGA
>526FP023406 TEAD2_1             :+U  EU:NC; range  -249 to    50.
CAGCCTTTTCCCTCCGACTTGGAGTCCGAACCCCCAATCCCCCTCCTTTCCCAAGCACCCAAATCCTGAGTTCCTACCAGCCCCGAGATAGACTAATCTCTCCCAAAGCAAAAATCCTTCCCCAAACTGTCACCGTCGGATCCCCCTTCCCGCTGTCCGCCGGCCGGGCCCGCCCCCCCCTCCGGTCCCTCCCACTTTTCCCAAACAAAGCTCCCGGCAACTTTCTCCCTCGCAGCGCCCCGCCCGCCCGCGGCTCCCCAGCCCCAGGCCGGGAGGTAGGAAGGCGCCGGCGGGAGTCGG
>527FP006426 CISD2_1             :+U  EU:NC; range  -249 to    50.
ATTCTCACATGCTTATCTCATCGCACACAGTATCCTTTCTGCTGGTCTCCAGCATCTACAGACGTTAAAGGCCCAAGAGGAGGGCCACCTTCACACGAGATTCCGAGGAGGGCCTCGCTACCCGCCAGTTCCCGCGCCTCGGCAGTCCGCCGCGAGCGTACGTCACTCGCCCGCCGCCAATCGGCGCCCGGCAGGTCACCTCTCCTCCCAGGGCCCGCCGCCCCGCCCGCCGCCCAGGCCGAGGCCGCCAGTGCCCGCCGGCCGCTTCCGCTCCCGGCGCAGGCGCGGCAGCTTGGCCAG
>528FP014568 RAD9A_1             :+U  EU:NC; range  -249 to    50.
CGGCCCGCGGAACGCCCCGATCTCCAGGGGCACGGAAGGCCGAGGCGTGCCGGGGGAGCCAGGAGCAGCTGGCTGGCGGGCGCCGCGGGCCTCCCCGGTCACGTGACACCCCGGACAACGTGCGCCGTCACGTGACGGCAGAGCCTGTGAGCGTTTTTCTCACGTGACGGAGGCGCCTGCACGTGGACCAATGGGGAGGCGGGGGCGGGGCCGGCAGGGGCGGTGCGCGGGAAGGGACCCCGGACCCGGAGGTCGCGGAGAGCTGGGCAGTGTTGGCCGCTGGCGGAGCGCTGGGGCAGC
>529FP023761 TRAPPC2B_1          :+U  EU:NC; range  -249 to    50.
CCAGAAGACACTGCGGTTCTCGGCAGCGCGACTGACCCAATGAATGTGCAGGAAGGAACCTTTGCGTGCGTGCGTGCGTGCGTGCGTCCGTCCTCGTGCTCGCGCATCGTAGGAGGGCGGGACTTCCGGCGTCCTCTTGCCGTGGTTGATTTGATTTTCTCTGGTGTTTTCACTAGTTCCGGCCTTTGGCGCTCTATGACGTCACCGAAGTGACGGAGCGGAAAAGCGCGAGAAGCGGCTTGGTTCCTTGTACGCAGAGGCGGTAGTGACACAGGCACAACTGACAGTGGCAGAAGCTCA
>530FP018730 PLIN1_1             :+U  EU:NC; range  -249 to    50.
CTGATGCTTCATGGCTCTGGAATACTAAGTCCTCTGAGCCTGGATCTCCTTCAGCTCTGCCACCTACCTCCTTGTTTGCTAAATGTCCTTAGAGAAGTTAGGATATGCCTGGGGAACCCTGGGTCATATAACCATGACAACTGGCTGACCCTGTTGTCTCTCCCTCTCTGCCCTCCTCTAGCTGGGAGGTGGAAGCAGCATTGCCCAAGCCTCCCAGGAGTGACAGGAATTGTTTCTGCCTGAGGAGACACTCTGCAGCCTGGGCTCTGTGAGACTGAGGTGGCGGTCAGCCGGAGTGAG
>531FP016129 CNOT2_2             :+U  EU:NC; range  -249 to    50.
TGGTGAGTAAACACACCAGTGGTTTCATCAGAGGGGAACTCACTACTCAGGAGGTGACGGTGACGTGGTGCCGGTCCCTGAAGTACGCGCACAAGCTCCGGAGGTTGCGGGAGCTGAGGGAGGAAACAGGGACACGATCAGATTCGCTCCAGGTGGCGGGAGTGAGGAGGGGAGGAGTGACGAGGCGGACGTGCGGGGGCGGGGGTGTCCAACACAAACACAAACACAAACACGAACACGAACACGCTCAGCGTCCCCGGGGAGGGCGGACTGAAGCCACCTCACCATTCATCGCCCCTG
>532FP012701 TRDMT1_2            :+U  EU:NC; range  -249 to    50.
CACCTTGTCGATGTAGTTGGCGAAGCGGTCATTCAGCTCCTGCAGCTCCACCTTCTCGTTGGTGCGGGTGTTCTTGAACTCGGTGTTGATGGCGTCGGCCAGCGAGAAGTCCACCGAGTCCTGCAGGAGCCGCACCCCGGGCACGCTGCTCCGCAGGCGCACGGCAGAGGAGCGCGTGGCATACACGCCGCCCGGGGACGAGGCGTAGAGGCTGCGGCTGGTGCTGGGGCGCAGCGCGCTGCCCAGGCTGTAGGTGCGGGTGGACGTAGTCACGTAGCTCCGGCTGGAGCTCGGCCGGCT
>533FP026133 RAB9B_2             :+U  EU:NC; range  -249 to    50.
GGAGCTAAGTGGAAGAGCAATATTTGACGGTCTATTGCCGCTGTGCCTACTAATCGGCTAGGGGAGGAGAAGGAGGACAAGGGAGACCAGGGTTGGACGATGAGCATGAAAGAAGAGTGGGCGAGCCAGGGAGCGCTTGCCACATGGAGGGCGGGAGGCGGCTACACCGGGTCCCCACCGCCGAGAAAGGGGCACGAGGAGGCGGCGCGGGCCCCGCCCCCTCCCCTGGCGGGCGCGGGCGCGGGCTCGAGACGCTGCGCGGCGGCAGCGGCGGGCGCGAGCGGCAGCTGTCAGGCCACC
>534FP002077 APOBEC4_1           :+U  EU:NC; range  -249 to    50.
AGGTGCTGAGGAGCAGGCCCTCAGAACTTGATTCTTCAGCTAGCAGGAGAAAAACTGCAACATGTTCTCTTCAACAGTCAGCTATTATCCTTTTACCCAGACTGGGATATGCAGTCCTGTATATTTTCATCTTTGGAACAGGTGGCTTGATATGCAAATAAAGTAATAAGTGTCAGAGCTGTATCCTAGCAGTAGCTACTTTGCAAACGTTACCATGGCACCCAATCAACAGTGTTCTTAGAGGTAGCCACACCTCAGCAAGGGCTTTCTAACTTGGAACAGCAAAGTTCAAATGAACGA
>535FP025529 MAPK8IP2_1          :+U  EU:NC; range  -249 to    50.
CCGGGCCGCACCCGGGTTAGGGTTCCTGGGGGGATCCTGGGCGCGGCGGCGCAGCTCCCGGGGCCGCCCCGGCCTCTCGCCCAGAGGAAACAGCCCACGGCGAACCCGAGGCCCGCGGACCCCGGCGCTGCCTCCTCGGCCTCCCGCCCCGCGCGGGTCCTCCAGGGCGGGGCCCGACGCCCACCCGCCCGCCCCTTCCCTCCCGCCCCTCCCCGGGAAAAATCCTCATCGCACGCCCGGCCCTTCCCCAACCAGCGCCCGGCAGTGAAGCCGCCGCCTCTCCTCCAACCAGCGTCCCCG
>536FP013069 NDST2_1             :+U  EU:NC; range  -249 to    50.
AGTCGTGGTCCCCGACGCTCGGCCGGCAGTGCCATCGCGCGGAGAGGAGGGGGTGCGCTTCCGCGGGCGGGGCGCGGAGCCCGCCGTCTCGGAGGCCGCGGCTCGGCCCGGCACTGCGGAGGGCCGCTTGATTTCCCGGAACCCAGGTCGCGCGGCTGCTAGGGCCGGAGCCGGTGGATCCGAGCGGGTGCCACCAGCGGCGGCGCGCCGCCTCCCCCGGTGGGAGCGGTGGTTGGGCCAGGCTGCGGCAGAGCGTTCGCTCGGAGATGGCGGAGCAGCCGCGACGCGGCCCGTGGCCCC
>537FP007485 AFF4_2              :+U  EU:NC; range  -249 to    50.
GCCGTGGCAGCCCTGCCGGACGCGGCCGCAGTGCCCAGAGGCTCAGGCCTATACCGCTCGGGCGGGTCCTTTGCCTGGCCCGGGTCATCAGACCCCACAGCCGGGAACGTCACCACCCCGGGCGTCGCCTCCCGGCCCAGCCGGCCCACAGACCCCCGCCCCCTACTCCCCCAGCGGGGAGGGGCGCAGAGGCATCACGTGACGCCCCGCACCCGCCCGGTCTTGGTCACATGGTGGCACGGCCGCTGCGTCAGTCACAGCCCTGGCTGCAGGAGTCCAGCTGCCGTCGCCGCCGCCAGC
>538FP020778 SMARCE1_2           :+U  EU:NC; range  -249 to    50.
AAAGTAACATAAGATTTGGTCAGAACACTGATGCAGTACTGAGGCTCTGTCTACCTGAGTCAAGTCAGTTTCTCAAGGCCTCAGATTTCTTGCCTGTAAAAAGGAGATAATTATCCCAACACCCTGTTTACATCATATCTTTTGATATTCAAGTGAGATAACATAGGTCTGCATTATAACCTGCAAAATGTTAATTATAAAACCAAAAAACATTTGAATTTCAGATAGAGTACAATGAATCTATGAAGGCCTATCATAATTCCCCCGCGTACCTTGCTTACATAAATGCAAAAAGTCGTG
>539FP017860 BDKRB2_6            :+U  EU:NC; range  -249 to    50.
TGTGTGGGAGCACTTCACAAACGTCCATTGAGTCAGGGACTCAGCAGTCTCCATTTCTCCTCCCTGCTGGAGAATGCGTGTATTTTGCAATCCCCAGCCCCTGTGCCATCTAACCATCTTTTCTTCTCTGTTCAGCCCAGGTGTGGCCTCACTCACATCCCACTCTGAGTCCAAATGTTCTCTCCCTGGAAGATATCAATGTTTCTGTCTGTTCGTGAGGACTCCGTGCCCACCACGGCCTCTTTCAGGTGAGTCAAAGGGATTCCTCAGTTCACTAGTTAGGGGAGGTGGGCAGACACC
>540FP002266 MAPKAPK2_2          :+U  EU:NC; range  -249 to    50.
ACAAGGCTCAGCTCCTCGTGGCTGCTAGGATTCTTTCATTCTGGTCAGGAAGTCACCTTTCCAGCTGCCTAGGCTGATGGCCAGAGGAGGACGGGATGACATGGTGATTACGGCACTCAGGCTGGAAAGACATAGGGAGGAGTCGTGAGCCTATTTGTTGTTGTTGCCACTTAACAGTCTTATTATTGACATTTATTTTTAGGTATCTTACCGGACATTTCTTTTATGCACTGTGACTCTTTGTCTATCAGATGCTGGATTTTGTTGGTGAGACACAAGACAGAGAACAAATTCTTGTTC
>541FP023795 ZNF606_1            :+U  EU:NC; range  -249 to    50.
TTTAGATCCACCTAGAGCAAGTGACTAAAGCGGGCGGGCAAGGTACTGCCGGTGGGTCTGGCCTGGTCGTCCTGGATTCGGCCAAGCCTGGATTCCACTGTAGCCACATGACCTAGGGGTCCAGGACCCGCTGGGCTGGTGTTCGGGGCGGCCTGGAGACTACACATCAGGGCGGCGCCACTACGCAAGCGCGGGTTACGTCATCGGCTGGGCGCCGAGCCCAAGCGGCGCGTTACCCAGGTAACCCTCGTGGACGCTGAGGCGCGCGGCTGTTGGCTGGAGCCAGCCTCTAGTCGCTCT
>542FP001900 PBX1_2              :+U  EU:NC; range  -249 to    50.
TCTTATAAATTTGATTATTCGAGATTCCACATACAAGTGGAGTGTAATTTTGGAACAAAGCAAGTCCCTCCTTCATTTTCTCACCCTCTCAGTTTCTCTCTTTTTCCAGCCTTTCTTCTATTCCTCAAATGGCATCTTGCAAGTAACTTGGCAGCTTATGTAGCCAAAGAACACAAATGTGTTGTGTTTTTTATTTTCTTTCTTGGGTTACTATTAACGCTCCCTTCCCTGTCTTTTTCTGTAGTTTTGAGTATCCGAGGAGCCCAGGAGGAGGAACCCACAGACCCCCAGCTGATGCGG
>543FP002658 FAM49A_1            :+U  EU:NC; range  -249 to    50.
AGGGGCGACCGTGCTGGGGCGGGTCCGCACCAGCTCCTGGGAGCAGAGAGCAGAGCCGGGCAAAGAGATGGGGTTGTCCAGGCTAGGGTGAGGACGCGGCCGGTGACAGCGCGGGTGGGGATCCCCCGGGGCCGGGGCGGGGCGGCTGCCGCGAGCCGGGCTGGGGGCGGGGCGGGGCGGGGAGGGACGGGGAGGGGCGGGGCGGGGCTCCGAGGCCGTCTCGCAGGCTGCGGCGGCCGCGGGAGAGGCGTACTCGGCGGCGGCGGAGCGGGCGGCAGAGCAGGGCGGCGGCGACTCGGT
>544FP022326 PPAN_2              :+U  EU:NC; range  -249 to    50.
GGCCTCGTGGAGGACACAGCAGCATGGGACAGTCAGGGAGGGTAAGGCCCGGCAGCTTGGGAGGCAGGTGGCGCAGGTGGGGTCCCGGCCGAGGTCGCGGCGCTGACCCTTTGTCTCTCGTCGCCGCAGTCCCGGCACCAGAAGCGCGCCCGCGCCCAGGCGCAGCTCCGCAACCTCGAGGCCTATGCCGCGAACCCGCACTCGTTCGTGTTCACGCGAGGCTGCACGGGTCGCAACATCCGGCAGCTCAGCCTGGACGTGCGGCGGGTCATGGAGCCGCTCACTGCCAGCCGTCTGCAG
>545FP025790 ZNF41_1             :+U  EU:NC; range  -249 to    50.
CGAACTAATATAACAAATCAAAACTTTGATCTTTAGAAGAAAACTTCAACCTTAATGCTTCCAGGAGGAAAGCAGAAAGGATAATGACTGAATTGTGAAAACGAGCCAAAATGTTCCACCACTGATGTCACACACACCTATGACTCCCTGCACAGATCCACGGTCCCGGGCGCTGAATCCCCGCAACCCTCTGCGCCCACAGAGGTTAAACTCTCGCTGCTGGCGACTTCCGCTTCCTGGCCTAAATCTGACACGCACGACTCCCCCCGCGGCAACTGCACAGGTTCGGTGACAGCCGAG
>546FP006482 ZGRF1_1             :+U  EU:NC; range  -249 to    50.
ATAGGATGAGCGACAACGTTTTCCGGTCCCAATTGAGAAAGACGGGCCCGGAGGCAGTGCGCGCTCCACCTACGTCACAGGCGAGGTGGTTCCAGGAGGGCTGGGCATCGGAGAGCGCGGCCGGCTGAGAGACTCGAAGCCAAGGAAGAATTTGATTGGCGATTTGAAAGCGGCGGTTTTTGGCTTAGGCGGAGGTGGGCGGGCCAAGTTTTGGGTCCTCATCTGGTGAGGTCCCGCGTTAATGACGTCACGTTGTTTCGCGGGAGAAATTCGAAAGTGGATTTTGTGCAATTTGACAGG
>547FP000114 HES2_2              :+U  EU:NC; range  -249 to    50.
CGCACTCAGCGCCTTCCCCAGGACGCCATGCACGTGTTCTTGCGGGCCAGAGGAGCCCGCGGTGCGGCCGTCGGGGATCTGCGGGCCGGGAGGCGGAGCGGCTGTGGGCCTGGCCTCCGCTCCGCGCTGCCTGGCGCTCCGCTCCGCCGCGCTCTGGGGCCGGAGCCCGCGGACGCCGGCTTAAGACTCGGGCCCGCCCCCACCCCGCCCCGCCCCGCCCCGCAGCCTCCGCCCGAGTTCCCCGCCCGCCCCCGCCGCGACGCGGGGACACTCGTGCGACTGGGGCAAGGTGCCCAGGGG
>548FP025977 MED12_1             :+U  EU:NC; range  -249 to    50.
TAGGCTATGGGAACCGAAGTCCAGTCAGAACTCAGCACCACAGAGGCCTCCTTCTTCCCTGGTTTGCATCCCCAGCTCATTCTGCGCCTCCGGAACGTTTCATAGATTTTTGCTGAGTGAAATCGACTTGCTGCCGCCACCGCCGAAAAACTCCCGGGGCACAGAGCTCCGCCCCCACCGGGCCAGGCCCCACCTCCTCTGCAGTCGGTATTGTCCGATGGTTCCCGGCGTACCTCGGCTTCCCTCGGTAGTTTCCGGCAATGGTCGAGAGTTTCTAACGTGCCCCCTTGTTGTCTCTCG
>549FP020306 ALOXE3_1            :+U  EU:NC; range  -249 to    50.
TTCAGACCCTGTTTGCCGGCGCTGTATTTCGCTTTCCTGACCTGCCCTACTCCAGAGCAGAGAATGAGGTCGGGCGTGCCAAAGGCTGGGGACAAAGAGGGCCATGCGTGGGGGGATCGGTGTATGGGGTGACAGGGAGCTGTTCCTGACCATTTGACATGTGCTGGAATGCGTGTGCGACTCACCTGCGTGTGGCTGCAGTCACGTGTGATTTATGACCAAGTGCAACTCTCCACTGTTTAGTGATTCACACGGATGATTCACACGTAGGAATGCAGGTGCCCTGTGCTCATCTCTGCC
>550FP012483 PPP1R26_2           :+U  EU:NC; range  -249 to    50.
AGACAGGAACCGAACCCACAAATTCATCTCCCAGACACGTGTGGATCAGGGCCCAGGGGGCTTACAGAAGCAGCGCGGTGCCCCTGCGCACCATCTGCCCCTTCCACGAGTGGGCGCTGAGGGAGGATCCAGTCGGGTCTGCCCGTTCCCCGCCGCCCGGGGATGCTGAGCACACCCGGGCCACCGCCAGCCTCGGGCACACACCCTGGACCTTTTATAAAACAAAACTGGGAAGACTTTCAAGGTCACATGGTCAGTGCACAGCAGAAGCAGAAACAGCAGCGGCCTCAAGGTCCGGGG
>551FP026472 MECP2_1             :+U  EU:NC; range  -249 to    50.
CCCCCTTTTCCCTGGCCGAAATGGACAGGAAATCTCGCCAATTGACGGCATCGCCGCTGAGACTCCCCCCTCCCCCGTCCTCCCCGTCCCAGCCCGGCCATCACAGCCAATGACGGGCGGGCTCGCAGCGGCGCCGAGGGCGGGGCGCGGGCGCGCAGGTGCAGCAGCGCGCGGGCCGGCCAAGAGGGCGGGGCGCGACGTCGGCCGTGCGGGGTCCCGGCGTCGGCGGCGCGCGCGCTCCCTCCTCTCGGAGAGAGGGCTGTGGTAAAAGCCGTCCGGAAAATGGCCGCCGCCGCCGCC
>552FP015647 SLC38A1_2           :+U  EU:NC; range  -249 to    50.
GACCGCGCGCGGGACGGGGAGGAATGGCCTGTCCGCGTTAAACCATCACAAGCCATGGTTGCGGAAGGGCCACGCGTCCCCCAGTAGGAGAATGACTCCGATTCGTGACCCTCAGCGCCGGTGCATGTCGATGTAAGTGCGAGGCCGGCGAGCAGAGTGTGAGTGGGGGTTGGTGGTGAGGGGAGATTCTGATGCAATCGGCCCGGAAAGGAGGAGAGCCAGGCGAGCGCGGACTGGGGCGGCCACGCCACTCCGCCAGAAGGTCGCCAGGAGCCTCCGCCCTTCACCTTCCTCCGAAAT
>553FP018853 RGS11_1             :+U  EU:NC; range  -249 to    50.
TCACATCCCCCCTCGGCCCCCGGCCCACACCCTCCCCCGTCCCACTTCGCCTTCACCCACGAGGGCCTCAGCGTCCCGGGACCTGGGTCGGGGGGGTGACTCGGGTCGCTCGTGGGGGGCCGGCTCGTTTGCCTCTGGGCCGTGGCCGTGTCTCTTAAAACCCGAACCGGGGCCTGGGCGACTCTGGCCTCGCGGCCCGAGGGTTAACCCGGGCGCGGCGCGGCGCGGGGCGGGGCCGGGCGGGACGTCGGTCATCCCCGCCGGCCTCGCCCCGCAGCCATGGCCGCCGGCCCCGCGCCG
>554FP016679 SGCG_2              :+U  EU:NC; range  -249 to    50.
AGTTGGTTTTGTAAGAAGAAGAGTTTGGTTTCTTGTTTGTTTGTTTGTTTTGGTTTGTTTTTGGCATGCGAAGAGCTGTGTCCTGGAATTGGTGCCCAAAAAATTTTAAGTGTGGTATGAACTGTTTATGTCACTGAGTAAAATTAGACACGTCTGTTGCTAATGTGAGGGGATGAAACATGAGACAGGGCGAAACTCGTGAGAGCCCTTTCTCCAGGGACAGTTGCTGAAGCTTCATCCTTTGCTCTCATTCTGTAAGTCATAGAAAAGTTTGAAACATTCTGTCTGTGGTAGAGCTCG
>555FP017408 TRIM9_3             :+U  EU:NC; range  -249 to    50.
TCCGTGATGACGCGAACGTTGCTCCGCCGCCCGTGCGTCCAGGGAGCACCCCAAAGCAACAGCACCAGGACTGCCAGGGGAACTGCAAGACTCCCGGAGGGCGCCATTTCGCCGCTTGCCCACCTCACAGGGAGCGCGGTCGCAGCTCCCACTTCCGCCCTCGCGGGCTGCTCAGCGCAAGCGCACTACGGTGCTGCGAGGAGCGCCTGTCTAGAGGACTCTCAATGCGCATGACAGGGGTCTGATCCCAGTGAGTGGTGAAGTCGGGAAAGAGGGAAGAACGACTCTCCGCAATGCGCA
>556FP008524 NUDT3_4             :+U  EU:NC; range  -249 to    50.
ATAAATAGAGCAGGTGATTGAGCATCTGAGGGGAGTGTAGAGATAATGGCCTTCAGATGCCCTTCTGCTTTTACTAGCTGATGCCTACTTTTTCAAATAGAAACGAAAGCTACTTTGCAAGAAGTGATTTGGGAAGGCATAAACAAAGAATGGGTCTTGGTTACTTTGATGTTTGTGGTGTTTAAACTCTGAATTTGTGTGGATGTGTCTTTGAATTTTTAACCCCCCCATGCAACCTTTGTGACTTAACAGGTGCTACTCGTGAGCAGTAGTCGCCATCCAGACAGATGGATTGTCCCT
>557FP012497 C9orf69_1           :+U  EU:NC; range  -249 to    50.
GGCAGCAGCGCGCCGGGTCGCAGACACCTCAGTCCGGGGCCAGGACCACGGTCAAGCCCTCTGCTGGGGCCAAAGGACTGCTCCACGGAAGCGCGCCTGCGCACTGCCTCTCCACGGGATGCGGTAGCGCGTGCGCGGAGGCGCGGCCCAGGAACGGCAAGCGCAGGCGCAGAAGACCAGGCGCGGCACCGAGGGCGTTCGGGGGAGGGAACGCTACGGACTGCTCGCAGCGTGCGCACGCACGCACGCACGCACGCCCTCGGGAAGCGACGAGTCCGGGACGCCCAGCGCGGGCCCGGA
>558FP008047 RNF130_1            :+U  EU:NC; range  -249 to    50.
TTATGGCTTTTTTTCCTTTGTAGTCTGTTCTCACACATTTCCATACGTCCTCGCAAATCTCCCGGGCTCCACGCCCTGCGGCTATCACGCCTGACAGAGAAACAACCAGCACCAGCGGCTGACCCGGCTGCCCGGGCCCTCGTGCAGGCGGGCGGGAGCGGACAGGCCCTGGCACGCATGCGCTCGGGGCGGGACTGCGCCTTAGGCCTGCGCGTTGCCGCTAGACCAGCGGGGGGGCGGGGCGGCGGCGGACACGCGCCTCAGGCGGCAGCCGCGCGAGAGGGACTTTGTGTTCCGCTG
>559FP015722 TMBIM6_1            :+U  EU:NC; range  -249 to    50.
ACCGTGACCCTGGCTTACTACGGTAAGAAAGCGGAGACCTTTTGCTTCGAGGCGGTTGGTGGCCAGTAGTCTTGATCGACAAGCTCAGGCCTCTGAACTAAGCAGCCGCTGTTTATGCACGTACAGCCAATGGAAAGGCAGGAGTGCGGCCAACGGCCAATGAGGACTGGTCTTAAGCGGACCACAGGGCGGGGTTTCCCTCGAGAGGCGAACGCCGGGTAAAAGATCGGGAGCGGAAGTGGGCGAGTCAGAGCACATCCGGTGTTAGAAGCGCTGGTAGGCCTTGGAGAGGCGGGTTAG
>560FP007397 TNFAIP8_2           :+U  EU:NC; range  -249 to    50.
GTCTGGGCCTGTGCCCCACCTGCGTGCGCCCGGGCCGAGCCAGCCCCGCCAGGTCGCCTCCGCCCGGCTGCCGGCCCGAGCGCGCGGCTCCGGGGGCGGACTCCCGCCGCCCAGCTGACACGCGATTCGTCACTCTTGCAGAACTTTCCCCCTGAAAATCCCTGCACCAGAACCCGCTCTCCCGCCCCGGGGAGGTTTTGATTTTAGTGGCTTTCTTCCTTTTATTTTCCGTCGTGTGCGGATTTCGCTGCAGAGCGAACTTGCGGCTCGTCCGAGTACATGTGAGCGGTAATCGCCCCT
>561FP019091 NAGPA_1             :+U  EU:NC; range  -249 to    50.
AAAAAAAACAAAGTACAAATGATTGAGTAAATCAGGCAAGCCTAAACCACTGCTAAACATGAATAACAGTTCTACGAGAGTTCTTTATGCTCTCCTTGCAACTTCCTGTAGGTTTGAGATTACCTGGAGATAAAAAGTTAACATCACCAGCACCGCCCGCCAGCCCGCCAGCCGAAAAGAGCGCAGGTAATTCAGTCCGAGCTGAAAGCGGCCACCCTGGGACTTGAGTCACGTGAGGCGAGCCCACATGACCCGAGGCCCCGGTCCAATATGGCGACCTCCACGGGTCGCTGGCTTCTC
>562FP001125 LRRC8D_4            :+U  EU:NC; range  -249 to    50.
GCAGCGAGGCCACCAGCAGGGGGGGCCCGGGCCGAGGCCGCGCCACCTCGGCACCACGCGGGCAGCCGGTGCGGCGGGGTCGCCACGGCCAGGGGAGCGCTGGGTGCCCACCATGGCAGTTATGCAAGCGGTGACCCCCTGGTCTTGCCTCCCCGCCGCCCTGCACTCCTTCCTCCCCGCTGCCGACACTTGGATCTCTCTAGCTCTTTCTCTCCCCTGTGTTTTCAAACAGGAAGTGCACGGCTGTCTATAACGTGCTGCCGGGTCTCAGGATGGAGGAGTGAAGTCTCCTGTCGCCGT
>563FP013915 LDHAL6A_1           :+U  EU:NC; range  -249 to    50.
GTGAGAGTCAAACAGTCCTTTTCAGATACATCCAGACAAGGTTTGGTTAGAAATAAAATTACTTGGGCTCTCTGGTGGATGGGTTCTAGGCAAACAACTCCGCCCAACAGCAGAGGCCCTGCACTGCGTTGTGCCTGCAGCACCTCGTGCGCCTTCTGCAGCCGGCCAACCACCTACACCGCAGCCCGCCCACCCGCACGCGGGGGCGGGGCGGGCAGGCAGAGGCGCAGGCGCGGTGCTTCGCAGCCCGCTTCCGGCCTCACACCTGCCAAGCATCACACCTGCCAAGCATCACACCTG
>564FP013577 NKX6-2_1            :+U  EU:NC; range  -249 to    50.
CTTTGCCTAACTACACTCCCATCCAAGCTGGATTTATTTCGTCCCCGGGGAGATAAATCGGGGCGAATTTACAGCCCGGGAGGCACCTGCCGCGCTAATGGGCCCTTCATGGAGTGCGCGGCCGGCGGGGGCGCGCGGGCGGGGGGGGGGCGCCGGCCAATGGCCGGACCGCGGGGTCCGCAGCCAATCAGCGCGCGCGCCGCGCCCCGGGGAGCCCCCGTTATCAGCGCGTCCGTCCCGCGCGGCGCCGCTCCGACCGGCCCCGGAGCCGCCGCCGCCGCCGCCCGCCCGCCCGCCCCG
>565FP021487 TBC1D16_1           :+U  EU:NC; range  -249 to    50.
CACGCGGAGCGTCCGAGGAGCCCTGCCTTTCCTTTGGGGACGCCAGGCTCGGGACGGGGCACAGTCCCCGAGGCCGGGACGCGGCGAGGCCTGAGGGAGGGCCAGCAGGGAACTAGAGGCTTGGGCCCAGGGCTGGGCCAGAAGGTGGGCGGGGAGACCGGCGGGGGCAGGCAGGGGCCGGGCCGGGGGCGGGCCCGGGGGCGGGCCGGGGGCCGGGCCTCCCCGCGCGTCCCCGCCCCGCCGCGCCTCACTGGCGGCGGCAGCGGCGGAGGCGACGGTGGCGGCTCTCGGAGCCGGCGC
>566FP022618 JAK3_2              :+U  EU:NC; range  -249 to    50.
CCTGCCTCAGCCTCCCGAGTTGCTGGGATTACAGGAACGCACCACCACACCCGGCTAAGTTTTGCACTTTTTAGAGGCAGGGTTTCGCCATGTTGGCCAGGCAGGTCTCAAACTCCTGACCTCAAGTGATCCTCCCGCCTCGGCCTCCCAAAATGCTGTGATTACAGGCATAAGCCACCGCACCCGGCCTCCAGCACTCCTTTCCATGCCCTCCCTGCTCAGAAGTCCAATCCCCTCTGACCAGGACTGAGGGGCTTTTTCTCTCTGTGCCCCAGGCAAGTTGCACTCATGGCACCTCCA
>567FP009549 MACC1_1             :+U  EU:NC; range  -249 to    50.
GATATACTCACCTGATTTTTTTTTAATTGCTTTTCCACCTGCTTCCCCTTTCTTCTTAGGGTGAAACTCTAGCCATACGCCCTCTTCTGGTTTCGGGTGAGGAGCCTGAATTGTGGGTATCGTAGTTCTCTTGCCTTTTGGGGTTTCTAGTTGGGCAGCTTTGGAGCCACAGTGGTAGAACTTCAAGTCCCAGGTGGCTCAGGAAGCAGGGGTGCAGTTGCCTGCCTGCATACGGAGCAAGGCATGTTTGAAGAGTACCCGGGTTTGGTAGAGTGACTTCTATTCACTAAAACCATGTGT
>568FP021806 PIAS2_1             :+U  EU:NC; range  -249 to    50.
GGCCCGCGGATAACGCCTCAGTTGCGACCCAGCTCTAGGCAGTCCGCAGGGGCCTCCGCCGGGGAGGGAAGGCACGACCTGGGGCCGAGCGGGGCCAAGCCGCGGGGCAGCACGCCGGGGCAGGCGCGGGCGGGCGCTGTCGCCGCGCGGACTGAAGGCGCGGGCGGAAGGCGGTCGCGCGGGTGGGCAGGGGGCACCGCTAGGGGCGGGGCTTCGGCGCGTCGGAGGCGGAGCTCCCGCGCCGTTCACGTGACGGGCCCGGCTGTAGCGGCGGCGGCCGCGGCGTCTTAAGCGGCGCCC
>569FP012276 MAPKAP1_1           :+U  EU:NC; range  -249 to    50.
GGAGAAGCCTAACACTGATTCCTGCTCAAGGCAAGTCCAGGCACTGGCGCATCTTGCCAGAACTCAGTCTCCGACCCAGGCCTTTCCCTGCACTGGAGAAGCGGCGCGCATGCGCCCGGCCTCCCTCCCGGCCCCGCCCCGCGGGAAGCTACCGCTCCTTGCTTTCAGCTCTGGGGCTTGCGCACTACGTCCCCAGCCAGAGGCTCCTTCCCGGTCGGGGACTTCCGGAACGCCGGGGTGTGGTTCCGGGTCGTGTGCGGCTCGGGGTAATAGGGCTGCTGCTCGGCCGGCCGGCGGCGG
>570FP024249 MYBL2_2             :+U  EU:NC; range  -249 to    50.
TGGGAAGTCATGGACCGTTCAGGGGTCGGGGGCGACACAATGTCCGAGGTCTGCGACGTCCCTCCCTTGCTCCCTCTCATCCCTGCGACTTTCTTTCACCCGTCCTCCACACGAACGAGACCACGCCACCGAGAAGAAGCCTCTGGGGCGCGGGGCTGGTTAGAGCCCCAGAGCCGTCGCAGCCCGGCTCCAGGTGTACCTGCGCACAGGCGCCCCACGGTGACGTCAGGGACGCGACTCCCGCGATGCCCCGCGGGCCGCCTGATCCCAGGCGCGGGCTCAGACTGGGATCTCGGAGTT
>571FP011336 DEPTOR_2            :+U  EU:NC; range  -249 to    50.
ATAAGTGGAAGGCAAGAGTTCTATAAACATTGGGTATCACCACTGTATTTTAAGGTAGAGTGACAGGTGTCCTGTAGAGTCCCTGTAATCACCGGTAACTCTTCAAAAACTTCACGGAGGTTGTATTAGTATTTCCTGACTTGCTCCCGCTGACACATGCCTCCAAGGTCAGCTGGACCAGTGCTACTCATCACCGCAGTGCAGCTAACTGGACGGCCCACCGGAGGCGTGGACTCCTCGGGAACAGGCAGCTTGCTATGAGCCCCCGGCCAGGTCAGTGCATCTCTCTGGCCCTGTTTT
>572FP018201 SERF2_2             :+U  EU:NC; range  -249 to    50.
AGCTTGCGTGAAGCAGAGCCGGAGCTGTCCTCTCAGAGGCTCCTGGAGCTCCTCCATGGCGACGAGTTCGAGTGCAAGCAGCACGGGGGCCACAGGCGAGGGCCACCACCGCCACCTCCTCTGTTCAGGGTTTGGTTGGCACACCCGGTAACCCACGTCTGCCCCACCCTCCGCCAGGAACCCGCCCCCGGCCCCACCTCCCGCCAGCGCCACCCCAAGCTTTCCCAGCCGCGTGGGCGGCGCTTCGCTCTCCCCGGCCAACCGCCCGGACCTCGGCGCTTTCTTCTAGGATCCGCATGA
>573FP014757 KCTD21_1            :+U  EU:NC; range  -249 to    50.
AGCCGGAGCGGGGGCCACCCCGCGAGCTGCCACTCTGACCGCGTCCCCTTTAAGGCCAGCCGGCCGGACACCGGCGGGGACGAGGCGGGGCGCAGAGCAACTCGCTGCAATGCCTCCTGGGAGATGGAGTTCGCTCTCGACGCGCCGAGCTGCGAGGAGCCCAGAGAGAACTACCAGTCCCGGAAGGCAGCGCACAGACCCCGGACCGCCACGCCCCTGGGCTGGGCTCCTACCCTCCGCCCCCCTCGCAAAGCTGCGCTGGCCGCTCGCGGAGGGAGAGGCTGCAGAGCGAGGGCAGGA
>574FP002954 ACYP2_2             :+U  EU:NC; range  -249 to    50.
TTTATTTACTAACTTTGAGAACAGAGTACCTTGATCAATTAAATGGTAGGGAGCGCTGTGGAGACAGCATCCTCCCCAGTCCGGGAAGAGAGGCCTAGGATGCCTGGGGCCCAGCGGCCTCTTCCCTCCTGGCGTCCCCGGCTGCCCTCGCTCCCAGGCCCCGCAGTCTCATTTGCCGCTTCCGACGCGTGACCCCGGCGCGCTAGCGTCCGGGACCGGTGACAGGCGCGGGGTGCGCCAAGCAGTCCCATGTGTCCCCTCCCTCTCGCAGCCGCCGCAGTCGCTGCGCCCCGAGCCCCT
>575FP000040 CDK11B_3            :+U  EU:NC; range  -249 to    50.
ACAGACCTGAGGCGCCTCACGAGGTAACCAGCAGGTAAATGGAGCGCGCTCCACCCACCCGCCACTAGGGGTCCCAGCGGTCAAGGGGGTGGAATGCGGGCGTCCATCGCGAAGGCATTCTGCTCGCAAGCCTTGGCACAGGCGCGGGCTTCGCTACCGGAAAAGTCCCGGTAGGATTCCGGAAGCCGGCCACGCGTTCCGCGCAGGCGCAAACTGCTCCAAAAGTGGGCGTCGCTCCTCCGGAGTCCCGATTCCTGCGTCACAGCCCGCGCCGAAGTCGGAAGTGCGCTCACCGGGCTG
>576FP018222 DUOX1_3             :+U  EU:NC; range  -249 to    50.
ACCGGACAAACCGGGTCTGGGGTGCTTCCAGTCACTCTTCAAGTCACTCCCAAACTTCTCAGACTGCACCCGAGGCTCTGCGGCGCCGCCTCCCTCTCCCGGCCTGGTACAGAGAAGGGCTGGGTGCGCCAGGACAGTAGTACCGGGGTCTGCCAGCTCCGCAGAGGTCCCTCCAATCCCCCCTCCTCCTCTGCGCCCCCCCACCCATGCCCAGCAATCCCAGCAGCTCCAGCGCAAACCTAGCGACGCAGTTCCGGGTCTGGCGGGGCGCGGGCGCGGCTCGCAGGGCGGTGGGACCCC
>577FP018381 VPS13C_1            :+U  EU:NC; range  -249 to    50.
CGTGCACGGCTGACGAGACAGGCGCAAGCTAACTTCCCCCGCACTCCTCCGTCGGCCTCTAGAGGGCCAGGGCTGCGGCGCCTACAAAGCCTCGGGATCACAGCTGGGCCTCCTTAGCTACCGGCCGGGCGACAGCGCGCCTGCGCACCGGCGGGGTCACGCGCGCGGCGCGGGGGTGGGCCTGCGCCGGAGGGGCTGTCATTTGCAGCGCTGGTCGCAGCCCTCAGCTGCGCCGGGCGGTTCCGGCTCCTCCCTCTCCTTGTGCCTCAGCGCCACCATGGTGCTGGAGTCGGTGGTCGC
>578FP025143 INPP5J_2            :+U  EU:NC; range  -249 to    50.
ATCATGAGTATGGGCTGGGGTGGGGCCAAATAGAGCTTGGGTGGGGCTAGTGATGGGGGTTTTTGTACCACCTTGGGTGGGGCTTATGGAGAGAGGCAGGGCCTATGGGGTTTAGTGCCCACCCAAACTAGTTGTAGGAACACGAAAGCAGAGAGCAGTTGGATGGGGAGGGGCGGAGCTTGTAGGGTGGAGCTTTGCTGAGGGGCCCCGCCTTGCTGAAGGTCAGAACCTAATTTCCTGTAGACCGGTCCCTCTGCTTTTCCTCTGCCCTTTGGTGGGCTGGAGGCTCTGGCACCACTC
>579FP018387 LACTB_1             :+U  EU:NC; range  -249 to    50.
TTCTGGGAGGTGACGCTTGATCTGAGGGTAAGCAAAGGAAAAAAAGGAAAGAGAGACAGAAAGGAAAAACAAGGAAGAGACAAGAAAAGGGAGAGGAAGAAGGGCTCGATGCGATCGGCGCTCGGGTAGTCAGGCGTCGACTGCTAGGGTCTGACCGCGGTCCCCACCCCCGTCCCGCCCCCTGCCCTTCCCTCCGCCCCGCGCCGCGGCTGGCAGGGTGTGCGTGAGTTTGGTGGCGGCCGGCTGTGCAGAGACGCCATGTACCGGCTCATGTCAGCAGTGACTGCCCGGGCTGCCGCC
>580FP026058 DIAPH2_2            :+U  EU:NC; range  -249 to    50.
CTTCGGTCACAACGTAATCACGACAACAGAAAGCACTCACTCTTTCCACTCTGACCCACACACAGTCTGTCGAGGCAATTAATCAGCACTCCCGGTGGTTTTCCTATAGGATGCCAGTTCCCTTGCCAATCAAGTCTTTCCACAGACTGTAGCAGGACCACACCCCCGGAGAGGCCTCAGGGAGGGAAGGTGCTGTGGCCCACAGAAGTGAAAGCTGATACTCAGGTTGACCCGCCAGTGAAACTTACAGGCGGATCTTCCCGGGCCTCAGTTTCCCCATCTCTAAAATGGGCTACCCTT
>581FP011101 RDH10_2             :+U  EU:NC; range  -249 to    50.
GCCCGGCGGGAGGGCAACGGCTGACCAGGACCGCAGGCAAGCACCGCGGCGACGGTTCCAGCCAGGAAAATGAGAGCCTCTTGGGCCACGTTCCAAACGGCTAGCTGCAATTCGAAGTCACTTTTGGCCGCCCTCCCGGCTCCCTGCCGCGGTAGTCGCAGACTACACCCCTTTCGCCGCTCCGCGAGGTCCTTGTCGTCGCTCCAGCCCACAGGGCTGTCTTCCGCAGCGCCTGATCGCAGGCGGGGCGGTCTGGAGTGCTCTAGCTTACGAAAAGTGGCTAGCCAGGGACCAGTGGGG
>582FP025756 MAOA_1              :+U  EU:NC; range  -249 to    50.
GGACATTCTAAACCTAATAACTCTCGCCGAGTGTCAGTACAAGGGTCCGCCCCGCTCTCAGTGCCCAGCTCCCCCCGGGTATCAGCTGAAACATCAGCTCCGCCCCTGGGCGCTCCCGGAGTATCAGCAAAAGGGTTCGCCCCGCCCACAGTGCCCGGCTCCCCCCGGGTATCAAAAGAAGGATCGGCTCCGCCCCCGGGCTCCCCGGGGGAGTTGATAGAAGGGTCCTTCCCACCCTTTGCCGTCCCCACTCCTGTGCCTACGACCCAGGAGCGTGTCAGCCAAAGCATGGAGAATCAA
>583FP006067 SMIM14_1            :+U  EU:NC; range  -249 to    50.
ACATCCCCCGCACTCCGCGCCCCCACGCACAGCGTGTCGTAGGCGTCCGAAGCCGCAGGCTCCCGCCCGGCTTCCCGGGACGCACAGGGCAGGCGCTGGGCATGCGCATGCTCGGCAGGCGGGGCAGCTGGAGTCTCCAGGCGCTGCAATCTGTTGCGCCGCCGCCCGCGGGAGCCGGCAGATCCGGGTCTTGTGGCTAAGAGTGACGTGGTCACTCGAATCAAAACAGAGGAGGGGGAGGAAGCCGGCGGCCAGAAACGGCAGTGGCAGCAGCGTCCGGAGCAGCCGCAGCCTTCTGGA
>584FP005595 SERPINI2_2          :+U  EU:NC; range  -249 to    50.
GAAGCAAAATAATGGATAAAATAATAATATAAATTTAATACTTTTAAAAAATTCTATAATTGTTTTTTTCTCAATTCTTGCACATTTCATCAGTTGATCATTAACCCGATTGTGTTAGTTCTTAATACAAATGTAGTGAACACCTGCTTTTGTTCTAGAGGAATTAATCAAGCAATGGTCAAGATAAATGGAGTTGGCCTTGATCGCTCAGGTGTTTATGTACAAGAGTTTTCCAGCAAGCGTATTTTAGTTGTAACATTCCAGTGAATAATCAGAAGTCAGTTTGGGGTAAGTACCTTA
>585FP004479 PLCL2_1             :+U  EU:NC; range  -249 to    50.
CCCAGGTGCCGAGAGCCGGGGCTCCGCCGGCGCCGGAGCTGACTCGTCTCTCTCTTCTTTCCCCTGCAGGAATCTTCCGATAATTCTGCCGCCGCGACTTTAACCGTGCGCAAGGCGAGAGCTCGAAACAAACATCACATCTAAATTAAAAAAAAAAAAAAGCGGAAGAAGCGGCCGAGGCGGCGGCGGGAGGAGAGGAGGAGGGGCCGCGCGCGGCGGCCCGAGGCGGCGGCGGGGACGCGGGGACGCGAGGACGCGGCTTTGTGCAGGCGGGTCGCGGGGCGCCCATGGCGGAGTGCG
>586FP001535 TDRKH_1             :+U  EU:NC; range  -249 to    50.
GGTCTCAGTTAACAACATCTGCTTTTCCTGGATCTTATTGGCTGACAGGGTGGGCCTGCTTTGGATTCCATCCGGGTAATTGGGCAGCGGCTAGCAGCAGCCACGTCGCTCAGGGGCAGCCCGCGGAAGGATTGGTTGTGACGGGAGAAGGCGATTGGTCGGACTGCGAGCAGGGTGTTGATTGGTGCTGTCGGGCTGCGGGGGCGGGGAAGTGGCGGCTGAAGCGCCGCCGGCGGGGCTCACTGTGGTGGTGTGAGTGGGAGGCGGCGGCGCTGGTGGCTGCAGCTGGGGTGAGGCGCG
>587FP016745 USPL1_3             :+U  EU:NC; range  -249 to    50.
GGCGAGCTCAAATGGGTGGGTTTAAGGCCCCCTCTTCGAACAGCTGTTTCCCTGGGTTTCTCCATTTTGCACACAGGAGTGTGAATTAAGTTTAATTGAATACTTTTTGCGATTCCCAGGGCCACCTTGACACGTTCATTGTGCTATCTAACTGGGTTCATGCTGGGCTAATAATTCACATTAAGGCTTCTGGAGTATAAGTGGTTCACAGAAGTATGAAAAGGGGATGTTAGAAGAAAGATGCTGGGGGTGAAGTAGAGTTGAGGAAGACAGAACTGGAAAGCTAGGTTGGTTTCACAG
>588FP006226 DCK_1               :+U  EU:NC; range  -249 to    50.
CCAGCGCCCTCAGGCCTCTGGGGTCCACCCTTCCTCCCCACCCGACTCCGGAACCTCTTCCCGCGCCCTGCCCGGGCGCCTGGCTGCTTGGGGTAGAGGCCTTCCGCCACACGCGCGGCCCCGCCCCGGCCTTCACGTGACCTGGCGTGCGGAGCGCGCACGCGGGAACCCGCGCTGGAGGCGGGCGAGGGCCGAGGGGCAGCTAGGGAGCGCGGCTTGAGGAGGGCGGGGCCGCCCCGCAGGCCCGCCAGTGTCCTCAGCTGCCTCCGCGCGCCAAAGTCAAACCCCGACACCCGCCGG
>589FP013654 EPS8L2_2            :+U  EU:NC; range  -249 to    50.
TTCAGGACACCGGGACGAACGCGGCGTCGCAGGGCGCGGGGCACTTGGAGGGCGGCCGGGCCGAGGGCGCGGGGCAAGGGGCTGGGGGCCTGGTCGAGTCCCCACCTCTCCTGGACGGGTCCTGCTGCAGCCCGGCCTGCCCCCGTCGGTCCTGGGCGGCGGCCGGCGAGCAAGGATATTTTTAAGCCAGCGATGGGTGACTCACCTGCCCCGTCCTGCCCACTCCCAGCTCTGGGGCTTGGTGGGGGCAATCCCTGCGTCCGGAGAGCGCTGGTGGTAGGGAGGCTTCTCCCGGTTCTG
>590FP009786 HUS1_2              :+U  EU:NC; range  -249 to    50.
TTGAAATAGGTGTCACAAAATTCTTTCAAAACGTGAATTCTCAGAACAACCTCCCCGAATCTGGGGCTTGAAGCCTCCGCCTCACTAAAAGTAGATCCCACCATTACCCGGCAGCGCGGAGGCATACCCGGAGACTGGGACCCCCACCTCCCCCGGGGCGTGACCTGTGATCCTTGACCCGTGACCCCACCTCCTCTAGGGCGTGACCCCCTAGCCCCACCTCCTCCGGGGCGTGGCCCGGAGATAACCCTGGTAAGAGTCGCGTAGCCCGAGCCGGGCGGAACCACTGTTCGCGCTGCC
>591FP011999 PTPDC1_3            :+U  EU:NC; range  -249 to    50.
ATTTAAAATTTATATTATTCTTCCCTATATTTGAACAATTTGTCCAAAATGCAATCTGTTCATATTGGATTTTGCCTGTTCAGATCTAAGTGGGAATCAGTAGTTTCTTTGTTTGTCGCCATGGAAACCAGTCAGCCAATCTGAATGGCTCTTAGATCATACAGAACGATGCAATGCTCCCTGCTCTCAGTGAAAGTTCCTCACTGAGTGAGTGGGGCTGACTCTTCCTGCCTCCGGCTCTTGCCTCCCAGTGCCATGCAGGTGCAGGATGCAACCAGGCGGCCCTCAGCCGTGCGCTTC
>592FP011461 MROH6_2             :+U  EU:NC; range  -249 to    50.
TTCCCATGCCCCGCCCCCCAGTCTGTCAGTCTGTCCCTCCCAGGCCCTGACCTCCCAGGCTCCGCCCCGCCCCTCCAGTTTCTCCCTCCCAGGCCCCGTCCCCCCAGTGTCTCCGTCCCAGATTTCTTCCCTCCTGACCGCCCCCGCCCCTCCCGCCTGCTGTCGCCCAGCTCCGCCCCTCCAGGGCCGTGTCCCGCCAAGCTCCTCCCCGCTCGACTTTTCCTTCCGGACCCCATCCCTTCAAGCCCCACCCCCTGCAGGGGCTCTCCAGGCTTCCCAACCAGGTCCAGCTCCAGGCCC
>593FP025345 ADSL_2              :+U  EU:NC; range  -249 to    50.
AGATGAAAATGAAAGCTTTTGTTTATCAGATTTGCAGATGACACAAAACTGGGAGAATTAACAAGTATGTTTATTTGGTAAAATAAGTTTTCATCTCTAACCTAAATCGGCTGAAATGATGTGTCCTAAACTAGAGGAAAAAGTTAATAAAGATCAATGTAAATAAGTTAATCTTAAACTCAGTATGCACCAGAACTGAGAGAAGACTGTTTTAGGAGGTGTTAATGGTTGTCCAGTGCCCAAAAAGCCACCAGAGGCTTACTGCTCCGCACTCTTGGCATTACATTCAATTTTGGATAC
>594FP004498 PP2D1_1             :+U  EU:NC; range  -249 to    50.
GGAAACGCTTAATCCTGAAGGTTTTGTGAGAAGACATGGCGAGAAGCAGAGTCAAGCACACACCATGATGGCGGAGAAAGGAAGAGTAAGACAGTATATTTAACAAATGCTCCTTCTTTCAGAAATTCCAAAGTTTACTTCATACAACTTGTGATGTTATTGCTTCACAGTCCTTCTGAATCATAAAGTGAGTTCTGACTGAGGTTCCAGGTGATGTAGTGAACATTCCACACAGGGAGCTCTACCATCAAGTGAGGGGAATGCCCACCATCGCTATCATCACCATCACCACTACTTCTG
>595FP023232 KLC3_1              :+U  EU:NC; range  -249 to    50.
GCACTGCAAGAAAGCCACCTGTCTGGGATCTAAAGTTTCCAAAGTTTTAGCTTGGCCAAGGCCCCTGCGCTACAATCACCCTGATTCGAGGTGTCCTGGAGGTTACCAGTTCCGCGTGCGAAGTTCTGCCATTCCCGCGGGGCTGGAGCCCCGAGGCTGAACTTCCCACGGGCGGTGGGCGTGGCCGGCTCACCTGCGGGGGCGTGGCTCCCGGCTGCCCCGCCCCTCGGAGGAGCCGCCCGAGGTCCCAGACGCCCGGCGCAGCGGGAGCGGCGGGGCGTGCCTGGCCTGCGGGACGCG
>596FP011773 TMEM8B_2            :+U  EU:NC; range  -249 to    50.
GCCTGGTTATCGCCGGTTCAGCGCAGCCCGGAGTCGCCCAGGCCTGAACTCCTACCCAGGTCCCCGGCCCCCGCCCCGGGCCCGCGAGGACACCGGAGGCCACCCCCCGGGGGTGGGGAGCGGAGCCGCGGGCCAGCTCTGCGAGCGCCCCGCGCTGGCCTGTCCGGCCCCGCCCCCGCCCCGGGCCATGGCCCAGCCCTTGTCCCGGCCCCTCGTCCTATCCCAATCCCCGCCTTGGCCCCCAGCCCCGCCCTCGCCCCGCTTCCCACATCGGCCCCAGCCCCTGCCTGGGTCCCCATC
>597FP004135 FAM124B_2           :+U  EU:NC; range  -249 to    50.
GTTGCAGTGTGCTAAGTTCCGTAACATGGATATGAATGTGGTGAGGCCTACAGGCGTCAGAGAAGGCTTTTGGAGGGAGCAATGCTTATGCCGAATTTCTAAGAAGGAGCAGGAATTCACCAGGTGCCAAGCGGCGATGAGGTTTAGGCACAGACATTTAAGAGGCAATTTACATGTGAAAAGGCAGAAGAATGCAGCTTGTTGGGGAAGCTGCAAGCAATTGGATGCAGCTGGAGATCTGTTCTCTTTGGGAGGTATGCCTGCCTGCCAGCCATGGAAGGCCTGTCGGGCGTGGGGCTC
>598FP007474 RAD50_8             :+U  EU:NC; range  -249 to    50.
GCTTCATTTACTGGCTGTTGTGACCCTGGACAAATCATTCTCTGTGTCTGTTTGCTCGTTTGAAATATAGGACTGAAAATGATGGTACTGTCCTCATAGGGTCATTGAAAGGAGCAAATGAGTTGACTTTTAGAGCCTGGCACATAGAAAGTGCTTTTATTAAGACTGTGAAGTCTGACCCCTAAAGTAAGATAATGGAATATTATATAATACTTTATCTTTTTTATATTTTTAGGATGCTAAAGAGCAGGTAAGCCCTTTGGAAACAACATTGGAAAAGTTCCAGCAAGAAAAAGAAGA
>599FP007081 PDE4D_8             :+U  EU:NC; range  -249 to    50.
GTGATCACGGAATGTTACCCAGAATAACACAGACATCTCATTTCCCAGAGAAGGAAATGGTTTTATAAGTTTTGTGAGGTCTCTTGTCTGCTTGGCCGGTTTACAGTGCTGGTCTCTGGAGCTGATCCGCCCCTTTGCTTTGTAAGTCTCAGCAATTGACGAGGCTAGGCTGGGCGCTGGGCTTTTCTTTTTTTTTTTTTTTTTTTTTCCTTTCTCACTGCCCTGCGGTGTTTTGAACTGCCTTCTTACAGACGTCATACAGCCCTTGAGGAATAGTTTCTGCCTGGTGAGATTGAATGA
>600FP000390 RHD_2               :+U  EU:NC; range  -249 to    50.
TCCTTATTCATAAAATAGGAGTATTGATCCATTCCTTGCTTTTCTTACAAGGATATGCTGAAGATGACTGAAGTACAGAGTAAAGAAGGATTATGTTTGGGTGTCAAAGGAATAGAATGCCCTCTTTCAAACTGAGCACAGCAGGAACCTGTAACAGGAACACAGCAACTTGTTGAATGAATGACAATATTGGAAAACATACATTTCCTCCCCTCCCCATCATAGTCCCTCTGCTTCCGTGTTAACTCCATAGAGAGGCCAGCACAACCAGCCTTGCAGCCTGAGATAAGGCCTTTGGCG
>601FP004353 TADA3_2             :+U  EU:NC; range  -249 to    50.
GGGGCTAACTGCAGCGCGGAGATCTCGGCCGCCAAGCTCCGCCTCCCGCCCCGGGCTGTGCCCCGGGGCTCGCCTGAGGCCGACCACCCGCACCCCACCTCTAGCGGCTTTGCTCGAGGCCCACCTTCTTCCCACCCCCGGCAAACTCCAGTAGGCTCGCCCTCGCTGACTCCCCGCCCCCGCGTCAACTGCAAGGGGCCCGCCCATAGCCAGTTCCGGGGCGGTTGCTCACATCGACCGGAACTCCCCGCCCCCTCCCGCGGCCCCTGGGGCCGTAGGAGGCCGCAGCGAGGAGGTAGA
>602FP015321 CHD4_2              :+U  EU:NC; range  -249 to    50.
TCTGAACGATGGGTGGGGGCAGTTCCTAGTCGGGGCTGGATTAAGTATCCTTAGCTGCTGGGGTTTCTTCTCTGGCCAGTCCGTGAAGGCCTCTGAGGGCAATGCTTCCTCTTCACTCTCTCCTTGGCCCGTGTGGGGTTGGGTGAGTGCACTGAGCTGGGAGGGATGGGCTGAGATCTGCTGAGGTGGGTGTGTCCCCTCCCGCCCTGGGAGCAGGTCCTACCAGCCCAGCCCAGCCCAGCCCAGCCCAGAGCAGGCAGCGGAAGCCAGCTTGGGGCAGCGCAGAGCAACACGGAGCAC
>603FP004245 RAMP1_1             :+U  EU:NC; range  -249 to    50.
AAGTGTTTATTTGCTCGGAGAACATTTCAGGAGGCCTTCCTGGGACCCCAAGTGTGCCGCCCCCCGGGAGGGGCCTGGAGACGCCCGCGCGGCCCCCCTGCAAAGTTTTACCGGCCCTGGGCGCCCCCGGCCCTGGCACCCACGCGGGGAGCCGCAGTGGGCCGGGCCGCGCGGCCGCCGCCTCCCACCGCTCCCGCGCCCGCTCCCGCCCCCGGCGCGTCTCCTCCGGGCCCGCGCCGCGGCGGGCTCAGTCCTCAGCGGGGCGCGTGGCGAGCGGACTCGACTCGGCACCGCTGTGCA
>604FP019667 AC040160_3          :+U  EU:NC; range  -249 to    50.
CCTTGGCATACTGCCACCTCACCTTCGAGCTAGGCCCAGCCTGAGGCTCCATCGGCCCCCAAGACTCCTCTCCCGCCCAGTTCTCCTTCTGCAACCTGCTGCGATTAGTGCAAGAGCGGGCTGGCAGGCTGCGTGCCCTGGACCTGAGTGGCACTGGCTTGCCCCCCGAGGCCCTGCAGGCTCTGGGCCAGGTAGCTGGGCTGCAGCTTCAGGAGCTGAGCCTGCACAGCTGCCGGGACCTCTCCACAGAGGCTGTGGCTACCCTGTGCTTCCAGCAACCAGGCCTTACCTCCCTGGACC
>605FP019912 USP10_1             :+U  EU:NC; range  -249 to    50.
CTACCTGCCTGCCCTCTCCCCTTCCGGATCCACAGCCAGGCCTCGGCGGGCTCCTGGTGTGCAGCCGCCCGGCCGCTTCCGCCCGAGGGTCGCGGGGCTCAGAGTCCGGCAGGCTCCAGGCGGGGCAGGGGATGTCCGCGGCCCGGCAGGCGCACGCCCACCTGTCGGCCGCGCAGGCGCAGCAGCGGGCCGGCCTCCCCGCGCCCCGCGGCGCGCGGCCAGTGCGCAGGCGCGGCGGCCGATGCGAGTGTGTATGTGCGGGCGAGAAGATGGCGGCGGCGGGGGAAGCAGCGTGAGCAG
>606FP024691 RUNX1_3             :+U  EU:NC; range  -249 to    50.
CACCTGCTGCGGTTACGCGGCGCTCGTGGGTGTTCGTGCCTCGGAGCAGCTAACCGGCGGGTGCTGGGCGACGGTGGAGGAGTATCGTCTCGCTGCTGCCCGAGTCAGGGCTGAGTCACCCAGCTGATGTAGACAGTGGCTGCCTTCCGAAGAGTGCGTGTTTGCATGTGTGTGACTCTGCGGCTGCTCAACTCCCAACAAACCAGAGGACCAGCCACAAACTTAACCAACATCCCCAAACCCGAGTTCACAGATGTGGGAGAGCTGTAGAACCCTGAGTGTCATCGACTGGGCCTTCTT
>607FP006626 SLC10A7_1           :+U  EU:NC; range  -249 to    50.
ACGCTCTCCCCGACCCCTCGTCATTCAGAAGGTTCCGCAGGTCTCGACAGCGGTGCGCTTGTCAGCCCCATCCGGCGGCCAGCCTCCCTTGCCGGATCGCCCACGTTGTCGGCCTGGTCCGAGTTCTTCATTTCAAAGCATCTGCACCTGCGAGCCCGCGGCCAGAGGCGCTGGGGGCGTTTGTGCGCGTGTATTCTGAGGCGCGTGGTAGTGATGGCGGCGCTCAGTGAGACTTTCCTGTCACTGGCTACTACTACTCCCAACCCTCCTCAAAGCCGCCGGAGCAACCCCCAGGTCTTT
>608FP025935 ARHGEF9_3           :+U  EU:NC; range  -249 to    50.
AGTGAAAGTAATGCAGATGAAAGCTCTCAGATAGTACACAAAGAGAGAAGACCCTAGGGGAGTATGCAGAGGGAGGGTGGGGGAGGGAGGCATGAGAGTGCTGGCTTGGCTCCACTGGGGCAGGATCTTATTATTCTGGAGATTGGCACAACACCTCTGGTAACTTTGGAAAGGACTTTCCGCTGACTCGACACAATTGGGAAGCCCCACAATAAACAGCATCTAACTCCAGCGCAGCGGGAGGCAGGCAGAGGTAGCAGCTGCCTTCTCCTGGGCGGGCGGAGGCTATTCGCCCCCATC
>609FP025869 XAGE1A_2            :+U  EU:NC; range  -249 to    50.
ATAGTTTGCAGCTTCATGCTGTCCCTGGATATAATGAATCTTCTCTTGTTCTTCGAGATGGATTTTGTATGCTTGAAAATACAGTCCTTACTAAATCACTTGAAACCATTTAATTTGGTGTATAGAAATGTACATTTTTTTATTATGTGGCAGAGGCTCATCTGTCACGCAGTGTGGATTGTTGTGGCATGATCTTGGCTCACTGCCACCTCCAGCTCTTGGGTTCAAGCGACCTCGGCCTCCCAAAGTGCTGAGATTACAGGCATGAACCACTACGCCTGGCTCAGGCTTTATTTCGTA
>610FP010816 ADAM7_1             :+U  EU:NC; range  -249 to    50.
CTAAGACATTCTTGATTTTTTTCCACTTTTGAAGTTTTCAGATATCTGGAATCAAATTTATATTAGACATGACGTAGGAATCTATGTCCAGCCAACCTTCACCACCACCACCTCGGTAGTTGTCTTTAATTAGAACATGATGTTCAACCTCCAGGTTTTAGCCTCAAGCACCTAGCAAGTTGTGTAACTCCCTCAAGGAACACTTCCTTGTTGTGGATCAAAACTGCCCACCTATCTGTGAGGTGCTTCATCCCTGCAGTGGAAGTGAGGAGGAAGAAAGGTGAACTCCTTTTCTCAAGC
>611FP021132 SCPEP1_1            :+U  EU:NC; range  -249 to    50.
CTCTCCCTAAAATGACAGAGAACCTGGCCAGGCGGACAGAACGGCCCCTGCGCATTTGCAGGGGTCCTGGTGGGCTTGCCGGGCAGAGGGCGTGCGGGTCTCAGCAAGCTGCCGGGTCCGCCCAGGCCCCGCCCCATGCCCATTCAGGCCCCGCCCCCGACCCGCAGGCCCCGCCCCCGACCCGCCCCGTCCGCCTCCGTCACGTGATGGGGCGCCGGGTCCAGCCTGTTGCTGATGCTGCCGTGCGGTACTTGTCATGGAGCTGGCACTGCGGCGCTCTCCCGTCCCGCGGTGGTTGCT
>612FP004040 TNS1_4              :+U  EU:NC; range  -249 to    50.
TCAGAGACAACGCTTAGGTCTGGGGCCTGAGCAACTAAAGAATGGAGTTGCTCTTTATTGAGATGGGTAACAATTTATGAAGAGCAGTTTCAGGGGAACACTAGAAACATGACTTTTGGACACATTAAGTTTGAGATGACCATGAAACATCTGCAGTGGTTGGATAAATGAGTCAGGAGTTTAAGGAGAAGAGGCTGGAACTTAGAGATATGGGAATTGTTGACGTGTACATACCAGATTAAGCATAGCACTGGGCAATGTCACCGAGGGGTTGAGGACAGGTAAGGAGAGGTCCCAAGG
>613FP009235 EPM2A_4             :+U  EU:NC; range  -249 to    50.
CTGCCGGCCGCGGGGACTCCGGGCCCGGGTATTCGCGCCGCCGCCGCCCGCCATGCGCTTCCGCTTTGGGGTGGTGGTGCCACCCGCCGTGGCCGGCGCCCGGCCGGAGCTGCTGGTGGTGGGGTCGCGGCCCGAGCTGGGGCGTTGGGAGCCGCGCGGTGCCGTCCGCCTGAGGCCGGCCGGCACCGCGGCGGGCGACGGGGCCCTGGCCCTGCAGGAGCCGGGCCTGTGGCTCGGGGAGGTGGAGCTGGCGGCCGAGGAGGCGGCGCAGGACGGGGCGGAGCCGGGCCGCGTGGACAC
>614FP023259 SIX5_1              :+U  EU:NC; range  -249 to    50.
GCTGTGGCCCAGCTGTGCCACCGAGCGTCGAGAAGAGGGGGCTGGGCTGGCAGCGCGCGCGGCCATCCTCCTTCCACTGCGCCTGCGCACGCCACGCGCATCCGCTCCTGGGACGCAAGCTCGAGAAAAGTTGCTGCAAACTTTCTAGCCCGTTCCCCGCCCCTCCTCCCGGCCAGACCCGCCCCCCCTGCGGAGCCGGGAATTCCGAGGGGCGGAGCGCAGGCCGAGATGGGGAATGTGGGGGCCTGCAGAGGACCCTGGAGACGGAGGCGTGCAGAAGCTCAGTCTCGGGGCGGAGGC
>615FP025568 PUDP_1              :+U  EU:NC; range  -249 to    50.
GAGGAGGAATTGATGCGGGTAAACATACAGCGCCGGCCCGCGCCGCATCCCGGGTCTGCAGCTACAGCTGCGGCGAAAGCCCAAGGTGCGCGTGCGCGGAGCGCCACTAGGCAGCCCAGGACGCGCGGGCTCGGAGCCGGGCGAGGGGCCGCGGAAGGCGCGTGCGCAGAGCGACCCCGGGCGCGCGAGAAGGTCCTCAGTGCGCGTGCGCGGGGCGGGCGGGTGCGCGCGCACTTCCTCCTCGCCCCCACCCAGACCCAGAAGGCGCCACCATGGCGGCGCCCCCGCAGCCCGTCACCC
>616FP018812 LRRC28_1            :+U  EU:NC; range  -249 to    50.
GCCAGCATAGAGGAAGTAGCGCTCTCGGCCAATACACAGATCGCTTGGCAAACGAGCATTTTCCCGCGCCTATCGTGAAAGCGCGAGAACACAGGGGATTATCGCGAGGTTCCGTGCTCCTCTCCCGCTCCCTCTTCCCCAGCTCCCTCTGGCGCGGGTTCCGCTCCACCCCCGGAGCCCCGCCCCCGACGCCCGGCGCTCCGCCCCGCCCTCGCCTGGCTCCCTGCCCCGCCCCGCCCGCCGTCCCCCGCTTGGCTTCCAGCGCCGCTTGCGCTCCGGAGCGCTGGCTCTGCTGGCGCT
>617FP008062 TRIM41_1            :+U  EU:NC; range  -249 to    50.
TTCACTGCTGGGCAGTTAGGGAAGTTCATCTAAACCATGAGACAGTGTCCGGTTGGCAGTTTCTACCTCGGATGCGAAACGCCGACTACAGTTGGGGAAGGGTGGGGCGTCTGCTGCCCTAACCCGCGAAGCGCTTTCTCAGGCCCCGCCCCCGGTCCGACCCGGACGACCCTCTGAGTCCTCCACAACGAAGTCGTCTGCCTAGAAGGGCCGGAAGTACTTCAGGGCGCGCCGCGGACCCACCCCCTCGCTTCCGGCATCGGCTGTGGGGAGTACCGGCTGCAGTCGGCTGTGCCGGGA
>618FP020134 ZFP3_3              :+U  EU:NC; range  -249 to    50.
TCTAGGAAACCCGGAGGACTCAGGTCGTCAATGATTCCGGGGCTGAAGTGGGCATCGACGGGTGCACTTTGCTGTTCCAGGGAGCCGGCTCGGCAGGCGGCGGCGACGTGGAACTTGGGCTAGGGCTAGAACCGGCGAAAAGCAAGCCGGAAAAGGCAAGGGGGCGTCGGTGCGCTGACCACCTGTTCCTCCAGCGGAGTGCGACGCGCGCCGATTGGCTGGAGTGCCGCCCGGGTACCGGAAGTGGCCGATGCCCGTCGCCAGTGACACCGGGACAACAGCTGCGGGCTCTGTGCGAGC
>619FP009378 CCR6_3              :+U  EU:NC; range  -249 to    50.
AAGTTTGGGTACAAACTCATTGCTGCAAATTGAAAACCATGCAAAGGCTGTCTTCCTCTGGGGAGTTCAATGCCTCTCTTTTTCTTATCACTTTACCATTGGTTGGACTTTGATTCCAGGGATCCTACGATTACTCAATACCCTACAGGATATACATGGTTAACCATTTGCATTTGGGCAAATAGGCGTTACTTTTCAATAGGAAGTGGCAATCCAGAACTTGCTTTTGGGCAATTCTAGTAGCTCACCGCTTTTTTCTTAATGACTGCTAGAAGCTGCATCTTATTGACAGATGGTCAT
>620FP017096 TFDP1_3             :+U  EU:NC; range  -249 to    50.
AAGAGGAGGAGGAGGGCGCCGAAGGCGCGAAAAGGCGCGCAGGCGCGCTGCGCGGAGCGGGCCCGCCGCCGCCCACGTCACCGCGCCGCGCGCACGTCACGCCGGCCCGACGCTCGGCCAGGGTGAGCCCCGCGTCCCGGCGCCACTCGGCCCAGGGCAGGGACCCCGCCACGGCCGGGACCGCCCGGCCCGGCCCCAGCCCGCGCCTCTCCGCGCCGCCCCGCGCTCCGCACCGCGCCCTCTCCGCGTCCCCGCCCGCGCGGCCGGACCGGGCAGCCAGGTGCGGGTGGGCAGGGGATG
>621FP016518 TMEM120B_1          :+U  EU:NC; range  -249 to    50.
ACAATCTAAGTCAAATAATCTCTGCAAATGCAACCTGCAGACAAGTCCCCCAACTCTTCCTGGAAGAGACAGATTCTGGAGGCGCAGAGGCACTGCCAAGGGGGCCGCAACAGACCCCGAAAGACCTTGCGAGCCTGCCATGTCCCGGTCCGGAACGCCGCACGCGGGGCGGGGCGGGGCACATGCGCACGCGCGGCCCCGCCTCCCAGGCGTGGGGCGGGGCGGGCGCCGGGGCGGGGCCGTGACGTCAGTTGCGCGCGTGGCTCTGGCTGCGCAGGAACAGCTGGTGCCTCCGAGGGC
>622FP015159 PUS3_1              :+U  EU:NC; range  -249 to    50.
AGAATTTGAAAAATTACCTTTTTTCTATTATTTTAGCGTAGCACTACAATTCCTCCTTTTATTGCTGTCCCGCCACAGGCCCAGATTCTGCCCTGTGGGCGGAGAAACGGTAGCTGGACTAGAAAACCTCAGGTAGATTCTAGCACCAAGCTCGGTTCTCAGAACTACATTTCCCACAAACTTGGACTACACCTCCCATGAGGGCTCGGGCGCCTGCGCAGAAGACGCACAGTGACAGCTTCCTTTCTCGGAAACGCGGCGCGGCCGGCTGCCGGAAAGTAAGTGTGGGATTTTTGGAGT
>623FP025941 ZC4H2_2             :+U  EU:NC; range  -249 to    50.
TAGGCCTGAGCCTCTGGAGGGACCGCCGTTACCAGTCCCCTCAGCGATGCGACCCCCAGGCCTGATTCCAGTCCCTGGGCCCCCCTGGCCACAGAGCAGCGGCGGCTCCCTCTTGGGGCCGCGGTCGCAGCTGCATCCTCCTGCTCCTCCTCCTCTGGCGCCTCTGCCTACACACACAGCCCCGGCGCGGTTATCGCCGCGGCGCCCGGCCGCCGTTGCCTAGCAACTGTGCGCATGCGCCCCACCCCTGTCGGCGACTGCTGCCACCGCTGGCGCCGCTGTCGGAGCTCAGACCAGCAG
>624FP013941 SLC17A6_2           :+U  EU:NC; range  -249 to    50.
TCAGGGCGATCCGCCCAGCTCCCCTAGAAAGTTGGCAACCTAGCTAGCCAAAAGAAGAGTCCCCTATTCCTGAAACTTACTCTGTCCGTGGTGCTGAAACATTGTACCGAGACCCGCCCAGACGGGCGCTGTCAGCCGCTGAAAAAAAAAATCTTCCCCGAGGCTGCCCAAATCAGAACTGTGTATCTTTTATTTACTCACGTCCTCAAAGAGCAGCAAGCCTTCTCCATCTTAATTTGACTCTACCGCAGAGCAGACTTACGCTGGCGTGATGGGAGGAGATCATGGGCAGAGAGGAAA
>625FP019566 MT1M_2              :+U  EU:NC; range  -249 to    50.
GGAGCATGGAGATTTATCTGCAAAGGAGGACCTGGACAAATGTTCCCCCACATCCTCTCAGGCGAAGAGAATGGACGGGAGAGAGAGGCCGACCAGTGTTCCCCGTGTTGCTGTGTACGGAGGAGCCAGTCCGAGGGACCGCGGTGTGGACAGGGACAGGCAAGGCGGGGAAGGAGGAGAAACGAAAGCCACATTGGTGGCGGGTGCTCTGCACACGACTCGCTCCCTACCACACGCCCCCCGCTCCGCACACGACCGATCCGGGGACTGGAGCAGGAGGGCTGCACCGGGACTCCGGGA
>626FP002512 GNG4_1              :+U  EU:NC; range  -249 to    50.
ACCCCCCGGCCCCGCCCCACAGACCCCTCCAGTGGTCCCCCGGCCACGCGGGCTCCGGGGGGGCGGGGCGGGGGCGCGGCCCTTTGCTGGGACAGGGGGCGTGGGCCCGAGTAGCGGGCGGGGGGCGCGGGCCCGGGCTGGGGCGGGGGCGGGGGCGGGGAGCGCGGGAGCCCCGGTGACGCAGCAGTGACGTCGGTGGCAGCGGGCGGGATTTCCCGGGCGAGACCCCGCGGCGGAGTGGGCGCGGCCAGCGTGGAACGGGGGCGAGGGTCGCAGAGTCGCCGGCTCTCCCTTCCCCAG
>627FP001381 NHLH2_1             :+U  EU:NC; range  -249 to    50.
AGGCTAAGATTTCTATCATGAACTGCTTTTCAATTGTTATATTTTATGGCACAGATTCAGTGGGAATCTGATCTGCTAAAATATTTGGGCTGTGAAAACTCCCACACTGTGACAGATGTCAAGTCCAATTAAGTGACTCATGTCCAGGTTTCTGTCCAATAGGATTTCCCATTAAATATCAATTTAGGGGAAAAAAATTCCATCCCCCTTCCTAAGCCTTTATCTCTTCCACCATCTCCAGGCTGAATCAATTGGTACCAGGAGAGCCCAGAAGCCACACACGCATCTCTGCCTCTTTGC
>628FP014788 PICALM_1            :+U  EU:NC; range  -249 to    50.
GGGAGAGTCACGTGATGCGCCGGCTGTGCACTCCCCTCGGGCGGGCCTCCTGTTGCGCCCGCCTGGCGAGTTCCATCACGTAACGCGCGGGCGCCGCCCAGCTCTTCCCTCGCTGAGCGAGGGAGGGCGGGCGTCGAAGAGGAAAGGGAAGGGGAAAGGGGCGGGAGAAGGGAGGAGGGGCGGTGTCCGAGTCACGTGACCCGGGGCAGCCCGGAAAGCTCCGAGGAGGAGCCTGGCGCCGCCATTTTCCTGCAGCTGCCTGTTCCTCTTACCCTGCCCGGCTCCAGCTGACCCGGGAAG
>629FP008992 LIN28B_1            :+U  EU:NC; range  -249 to    50.
GCACGAAATCAGCATTCTGATTTATCCTAAAGAAGCGTTCCAAATTGTCTTTAAGATAACATGTTTGAGTTTTTCGTGTTCATTCATAAATTATTTTGATGTCAGCATAGATGAAATGGCGATTGGTTATCTCTTCCTCTTGCCAGCCCCTTAAGGATACGAGGTGAAATTAGTAGCAAGAAAGCATGTAATTGACAAAGTCACGTGTGCTCAGGGGGCCAGAAACTGGAGAGAGGAGAGAAAAAAATCAAAAGAAGGAAAGCACATTAGACCATGCGAGCTAAATTTGTGATCGCACAA
>630FP026475 TEX28_1             :+U  EU:NC; range  -249 to    50.
GCGCAATTTTTTGTTTCGTGATAAATGGTCACCCCTCCCCCACAACAGCCCAGGCTATGGCGGGCAGGGTGGGGGTGGGGCAGTGCTCAGGGTTCTGAGACGGTTGGCGCCTGCGCCAGCCTCCTTTCCTTTTTTAAAACATTCTATGAGGCAAGCCCCGTGTGATTGTTGAGGAGGAGTTAGCCCATTGCCAGCCTGTGACGTGACTGACTCGAATGAACCCTGGTAACTAGGGAATGTGCTCGCCCTGTGTCTGAAATGCCCCATGTCCGGTGGTGCCAGCACTAGCCCCCATGTCGG
>631FP005315 MCM2_1              :+U  EU:NC; range  -249 to    50.
GAGCCTCAGCTTCTACCTCCGCTCCAGCTCCCACCACAGCGCAGGCGAGCGCACGCGCACAGCGCCGGGCCGCACACCTCCGGGCTCTGGGCGGAGCGCCTCGGGCGTTGTAGGCGGGACCGGACCCTCTGGCCCGCCCCTCCGTGTCCCTTCTGGTCGCCAGTGGACGCCGACGTCATGACGTCGCGTTCCGTAGGGCTCTTCCCGGGCTTTGGTGGGTCACGTGAACCACTTTTCGCGCGAAACCTGGTTGTTGCTGTAGTGGCGGAGAGGATCGTGGTACTGCTATGGCGGTGAGCG
>632FP009349 PNLDC1_1            :+U  EU:NC; range  -249 to    50.
TAAGGGCTGCAAAGAAATTGCTGAGGAGCCAGGTAAACAGGCTTTGATTGCAATTGCAATCAAACCTCTGTAGCAAATCGTACAATTAAAACACCCGCAGGCAGGTGTGGGCGACGCCAGCAGCACACGGGGAAGCTGGGCACGTGGGGCGGAGGCAGCTGCCTGGTTTCCATGTGTGCGCCCTTTAAGACCCGGCGGCGCGACGGAAGCGCGTGGGCAGCACGTGGGCAGCACGTGATAGCGCTGGGCGACTCCGCGGAGCTGCACGGCCATGGACGTGGGCGCCGACGAGTTCGAGGA
>633FP021459 SEPT9_1             :+U  EU:NC; range  -249 to    50.
CGCGTCTCTCGCCGTCCCCTGGGCGCGGGCCAGGCGGGGAGGAGGGGGGCGCTCCGGTCGTGTGCCCAGGACTGTCCCCCAGCGGCCACTCGGGCCCCAGCCCCCCAGGCCTGGCCTTGACAGGCGGGCGGAGCAGCCAGTGCGAGACAGGGAGGCCGGTGCGGGTGCGGGAACCTGATCCGCCCGGGAGGCGGGGGCGGGGCGGGGGCGCAGCGCGCGGGGAGGGGCCGGCGCCCGCCTTCCTCCCCCATTCATTCAGCTGAGCCAGGGGGCCTAGGGGCTCCTCCGGCGGCTAGCTCT
>634FP016037 TSPAN31_1           :+U  EU:NC; range  -249 to    50.
CTAACTCCGACCACAGAAAGCTCAGCTTTCAACCTAAGCTTTTGGAGTTTAGGCTGTAGTCCCTAAGAGAGTCTCTAGAAACCCTGCCCCTAGTTTTAAGTTTCGCCCAATGAAAAAACAAAAGGAGAGGGACAGAAGGCGGGTCGGTGACGTAATGCGGGTTGATTGGCATGCAGGCCTTGGACGTCCAGGATTAGCCACGCATTTCGCCAATCCAGAGGCAGGGGAGGGACGGTGCAGGCGCAGAGTATTGGGTTTGGCTGGCCTCGATTTAAAGAGACAGAAGCTGTCGGGGTCCTG
>635FP020040 SMG6_1              :+U  EU:NC; range  -249 to    50.
GCCCGGCCTCGCCTCACCTCAGCTCACCGGCGCCGCGCCTCCAGCTCCAGCCTCCGCGCGCCTCCCCGGCCGCACCTCTGCGCACGCGCAGCGCCCGCCCGCCCCACCCAGGCTCTCGCTCCGGTCCCGCCCCTCTGGAACCGGCGGCGGGCGCTTTTCCTCCCAGCGCGGCCACCGTCGTTCGGAAAGGGAGGGCGGCAGGGGGCGGGGAAAGGCCGGGAGGTGGGCGAGCGCGCGCGCCGCCCGTCTGTGGTGGTTTCCTGGCTGCGCGCGGCGGTGGCGGAGCCGCTACGGCTGTAG
>636FP010964 RNF170_1            :+U  EU:NC; range  -249 to    50.
CGCCGCCGCCCTGGCTGGAGCCGAGGCCGAGGAGCCACTGCGCACGCTCGCGCCCCGGCCGACCCGCGCCGCCGCGCCGCCGCCGCCGCCGCCGCCGCCGCCGCTGCCGCCGGGCGCGCCCCCGCCACCAGTTCGCTGCGTGTCGAGGCGAGCACGCGCTCCGCCCTGGAGGCTGCGGCGACGGGTCCTCCTCCGCCGTCCGGTCGCGCCCTCGCGGAAGCTCGGCAGTGCGCGTGCGCCCGCACCCGCACTCCAAATTAGAAAGGGGACGTCTAGTGGGTTGCCCGGGAGGGGTGGCGG
>637FP017826 IFI27L2_1           :+U  EU:NC; range  -249 to    50.
GTTATTGGCGGGGTTGGAGTGGGGGGCGGTGCTACAGCAATTTGGAAGCGGGGCTCACTTGCTATGGCTTCCAGGTTCTTTCCAGCGCTTTTCTCTTCGGTAGATCCATCAAGCCGGGACAGGCGAGCCGGGGAGTCGCGAAGGCTCCCGGGCGAGCGGGGTGGGGCGGGGGGCGGGGCCTGCGTCTCTCTAGGGCAGAGTAGGCGCGTCCCTACTGGATGGAGGGGGAAGTAACACCCCAAGAACGCTGTCATTTCCTGGGCCAAGTTGGGACCCGGACGGCCTCACCATGATGAGTGA
>638FP024087 BCL2L1_1            :+U  EU:NC; range  -249 to    50.
CCTCCCTGCGTCCCTCACTGAAACCTTGAACCCCATTGAGAAGTCCCTTTAGGGTTTCGGACGCCTCCACCTCACCCTGGGCTGGTGCTTAAATAGAAAAAAGAAAAACAAAAACCAACTAAATCCATACCAGCCACCTCCGGGAGAGTACTCCTGGCTCCCAGTAGGAGGCGGAGAGCCAAGGGGCGTGCAAGAGAGAGGGGGCTGGGCTCCCGGGTGGCAGGAGGCCGCGGCTGCGGAGCGGCCGCCCTCGATCCGGGCGATGGAGGAGGAAGCAAGCGAGGGGGCTGGTTCCTGAGC
>639FP007661 PCDHGA2_3           :+U  EU:NC; range  -249 to    50.
CAGAAATTATTTAGGCCTCTGAGCGTCGCTGTTGACCACCTAAGGAGTAAAAGGCAGCGAGACATCCAATCCAGCAATACGGCTCCCACAGCACAAGGGGGTGGAGGTTTGGCCCTAAAGCTTCAGGACACCAAAGAAATTCAGTCGAACAGCCCACCAGTTCTCTCCATAGGGACCTGGGTCCCGTGAATGCTGGTTATCTCACACCCTGAGGAATAAAGATTGGAATCCGCACTGGATGCTGGAAGTTGACTCGGAGAAAATTGCGACAGGAGGGAAATGGCGGCTCTGCAAAAGTTG
>640FP017903 MOK_1               :+U  EU:NC; range  -249 to    50.
AGGCTATCGTCCACGTAGTGGGTTCCAAATCGCTAAGTTCCCAGGCCAGCAGGGAGAGCGAGCCGAGCGAAGGTCGCCTGTGTCAAAGGCGGGGATTTGCACAGTATTTACATGGAAGCGGAGGAAAGGCTGCTTAGCAACCGGGCTGAGGGGACGGGCTGCACTGCGCACGCGTACATGGGCGGGGCATCTTGCGCATGCGCAGGCGACAGCTCATGGCGTTCAGGGCCTGACGGTTGCTAGGGTGACAGGGACACAACATGGCGGCGGGATCTCTAACGCTCTCCTTCGAGGGACCAC
>641FP006987 DAB2_2              :+U  EU:NC; range  -249 to    50.
TGAATCTAATCTAATACTTTTTAAGGATGTGGACAAGATAGATTTGCTTTGAGACATGTCTACACTTCCTGACCTAAACAGCTTAATATGAAATCTATTAGTTAAATGGAAATTAAATTGTGACAGCTACTTTCCTAAACTTTAGGAAACAAATGATTACAATATACGAAGTAATCTTTTTTAGTAGACACATCTGAATCTAATCCAAATACTTTTTTAAGGGTGTTGACCAGATGGATTTGTTTGGGGACATGTCTACACCTCCTGACCTAAATAGTCCAACAGTAAGTGTTTGTTTTT
>642FP015440 ETV6_1              :+U  EU:NC; range  -249 to    50.
CTCCTTTAAGAGGCAGAGCTCAGTGCTGGGAATTCACGTCAGTTTCTGCACTGAAACTCTCAAGATCAATGAGCAAAGAGCTTTCTCAGTTCTGCCTTTCAGTTTCTCTCTTCCAGGAAGGAAAACATTCGAGAGAGCGAGGGAGAGCCGCGGGAGGGCGGGGGGCGGGGGCGCCGGCTGCGGGTGGGAGGAGAGACCGGGAGGCCGGCCGGGCTGCGTCCCGGGTCCCCGCGCCGCGCCGCGACCTGCAGACCCCGCCGCCGCGCTCGGGCCCGTCTCCCACGCCCCCGCCGCCCCGCG
>643FP005095 DCBLD2_2            :+U  EU:NC; range  -249 to    50.
CCGCCGTCTCCTGGTCGGGTGCCGCGGCCAGAGGCGCGCGGGGCTGCCGAGGCACCCGCACTATGCAGGCAGACTGCCGGCCGCCGCGATGGCGAGCCGGGCGGTGGTGAGAGCCAGGCGCTGCCCGCAGTGTCCCCAAGTCCGGGCCGCGGCCGCCGCCCCCGCCTGGGCCGCGCTCCCCCTCTCCCGCTCCCTCCCTCCCTGCTCCAACTCCTCCTCCTTCTCCATGCCTCTGTTCCTCCTGCTCTTACTTGTCCTGCTCCTGCTGCTCGAGGACGCTGGAGCCCAGCAAGGTGAGTG
>644FP009193 TNFAIP3_3           :+U  EU:NC; range  -249 to    50.
CCAAAGGGTCCCGTGCTTAGAGGGCAGTAAGACAGTAAAAACGCCCTAAGACTCCTCCCTGCACAGCACCTGCACCCCCACTGCCCAGGGGGCTGCATCCATCTCCACATGACTCACCCTCCCTGTGCAACGCATGGGGGTAGGGAGGGAAGCGCCAGTATTATCAGCCATCAGCACCCTGGGGTGAACTGATTATCAGGACAACTAAAAACACACCTAATAAAGCCTTGGAGACACATGGCAAGCACCGTGATGGACTAGAAGCGATTTCTAAGCTGAAATGCTGCTTTGAATGCAATG
>645FP001491 ARNT_1              :+U  EU:NC; range  -249 to    50.
CCCTGCCCTTGGACGATTTGGCATTTTCATTGGTCAATTTTTCTTAGGAGGCTGGCCGTGTGTTGACTCCGCCTACTATATAGGCGGGGTCTCCCCGCCGCAGGGGCTGGGATGCTGGGGGCTGCTGAAGCCGCCATCTTGGATTCCGCGGTAGCGGAGGCGGCGGTCAGGCGCCGCTTCTGGGGAGTGGCCTTTCTTTTCCCCTCCCTCCCGGTTCGGTGGCGGCGGCTCCTCCCACTGGGGGGGGGGGTGGCGCGGCGGCGGTGGCATCTGCGGCCATGGCGGCGACTACTGCCAACC
>646FP018289 LYSMD2_2            :+U  EU:NC; range  -249 to    50.
GGCCAGCCTTTCGAGGCAGCCAGGACTTAAATTGGCACTAGTGTACAAAGTGTGAAACCCGAACAACTAGGGGGGTTATTTTGAGGCCACCCATTAGGCCTTAGAAGCACTATCCCTCCTAGTGCAATGTTGAAAGGACTGGACTCTGAGGCTGTTGAGATGGACCTGGAGAAGCTGTCTGTGTGTGTTTGATGATCTTAAGTTTTACTGTGACGTGGACTTTGAGGTCACTGGGGTGGGGGGAGGGAAGTACCCTTGGCATTGGCAGAGCTGGAAGGTCTGTGCAAGCTGGCTCCTGCT
>647FP012875 NPY4R_4             :+U  EU:NC; range  -249 to    50.
CCCCCGGTGGCCGCATCGCACTCCCCGCGCTCCGCCTCTCATTGTCCTGTCCTGTCCCCTCTTCTACGTCTCCTCTGCCCATCCTCCCATTTTCACAAGTCTGTCCGGGACCCTGTCTCCTTCGGCCTCCACCCCTGCTGCCATCGCTCCTCCCTCTCCCCTTCTTCCTTTTCCCCTCCCTCAGCCTACTGCGCCGCCTACCCCGCCCCCAGCCTTGCTGCCCTTTGGCTTCTCCTGTCCCGCATCATTACCCCGGCCCACAGCCCCATTTGCCTGCAGTCGCTGCCTTTGCTCCTGAGA
>648FP013383 GSTO1_2             :+U  EU:NC; range  -249 to    50.
GGAGGTGGGGGCTGGGAGGAACACTCTAGAATGTAGGGGAAAAAATGCCACCTATATCTGCGCAGTGCTTGATGCTTTTCAAAGGCTACTATAAATGCAAATAAATCCAAAGCTAGTGGATAGGAGTTAGAAGGAAAGGATTCAGGGACCTAACTTTGGGGAAAATCACCAAAGGTAGCAAGGACGGGATCCGGGCTGTCGCCAGGTGGAGGGGGAGGGGGATGTGATCAGAAGACCCGGATCACTAGCGGGAATCCTGAGCTAGAAGGAAGAGATGAAGGGTGCAGGGGACGTTGCTGG
>649FP013045 ECD_1               :+U  EU:NC; range  -249 to    50.
CCCGCCGGCTCCGGCCCGGCCCCTCCCGCCACCTACCGGCCCCGTCTCGCCCCGTCACCTAGACTCCGAGCAGCCACCTCCCCAGGGTCCCCACCTCTCCAGTCCTCCGACCTCCCTGCTTTGCCGCGGGGGCGGAAGTGACGAAGGCCCCCGGACACTCGCAAAATGCTCCCGCCGACGCACAGCAGTGACGACACACAAGGTTTCGGGGACTGAGTGGGTTTCAGACTTTCTCTCAGGATTTCCGCTGGCTTCAGGTTCCGGTCAGGCGTCGGGACAGAGCCTGATCCAGGCTTCGGC
>650FP012781 ACBD5_2             :+U  EU:NC; range  -249 to    50.
CGCAGCTGCAGACACCGCGACAATCTCAAGACACTTAAGCTGGAAGCGAATGTGGCATTTCAAAGAGGCACGAAATGCAACCGGCTAGGAAGGAGGGATTCCGCCGCACGGCTGCGGCGTCCGCGGGACAGAGACGCCTAACCGGAAGAGCTAGCAGGAACGCCGGACGCCGCTGGGACGTGTCCGGAAGCGCGGCGGAACGGCGGACTACATTTCCCATAAGCCCGCGGGGCAGGGCGAGGGGCGGGCGTCGGGGACATTACCGGACAGGCCTTGTCCGGCAATACCAAGGTAAATGCC
>651FP012350 WDR34_2             :+U  EU:NC; range  -249 to    50.
CTAGGCCCCGAGATCAGAGGGTAGAGTCCCAAGAGGTCAAGGTGAAGGGTACCACCTTGAGGGAGGCCTCCAGGTGGGGAGTCTCAGAAGTGTGAACCAGGAGAGGTCGGCGGGGACCGGGTTGGCGGGCCAGAGAAGTTTCTGAGCACCTGGAGGACGCGGGGAGGCAAGGGAGGGGTTTAAGCCGGGGAGTGGGCCACGTGATTGGCTATGCTCAGGCTGAAGGGGAGGAGGAGGAAGCTGGAAGCCAAGATGAGGAGGTGGCAGAGATTCAGGCCAGAGTTGTGGGCCGCCGTCGGC
>652FP004241 RAB17_1             :+U  EU:NC; range  -249 to    50.
GATTTCCATCTCCTCAGCCTCAGGCCCAACCCTGCTACCCCAGCCATACTCAGAGGCTCTGGAAATCTTACCTGGAGGAGACTCTTCTGTTACCACCAAGCCAGGAAGTTTCATGGCTTGGGAAGACCAAGAGGAAGTCCACCTCCCCCTCTCCTGCACCTGGAGTCTCCCATGTGCACGGAGGCCACGCCCCCACCCCGCCCTCAGGTGGCATCAGCCCAGGATCTGACCCTGGACTGGCTCACACTCAGTTGCCTCTGGCCAGTGCAGGGCTCAGCCAGGGATGGCTTCTAGCTGACA
>653FP010992 ST18_3              :+U  EU:NC; range  -249 to    50.
CCACCTGCCTCGGTCTCCCAAAGTGCTAGGATTACAAGCATGAGCCACCATGCCTGGCCTCCTGGTTTCTTTAGAGACTTCAGGATTTCACAAACAAGGAACGTGTTCAGAGAGGATCCTGAGCTGTCATGAACATGCTCTTTGGGATCTGCTGGAGGCTGTCTCCATGAAGCCTGCACTCACAGGAAGTAAGAAATCTTCCAACACCTGTAACTCAAAGGGCAGTGCCAGCCTTTTTTTTTTTTTTTACCATTTCTCCACAGATGGAGACACACACACACAGAAACACACACACACACA
>654FP011085 TRAM1_1             :+U  EU:NC; range  -249 to    50.
TCCCAAACCCGGGCCCGGCGCGAAGCAGGGAAGCGCCGCTCACATTCCTGCACGCTCGCCCGGCCGCGGGCCAGCGGCCTCCGGTCCCCAGGTGGCGCTGTGGGCTCGCGGAGGCGGCCGCGGCACCAGGGAGCGTCGTCTCCCTGGTGCGCATGCTCGCCCCCGCTGCGGGCTAGCTGTTGTGTTTTTTTTTTTCCCCCGGGCGGCCCGGCGGCTGCGTACTGGCTGTGGGATGGGAAGTGAAGCCCCAGCGAGCGGCTGCAGCGGGGCCGTGAGGAGCAGCCAGCGGGAGGCGGCGGC
>655FP009801 DDC_3               :+U  EU:NC; range  -249 to    50.
GTGGAGTAAGGTTCATTATGGTGGCCCGTATGTTCCTTCCCAACCGCTCTCCTTGCATGATTCTAGGTCAAACAGCCTTCAGGCCTTTGAATCACATCTGAGATTGGGTGATTTTAATCTGGGCTTTAGTGGAAGGTTAAATCCCCTTGTTACTGCTGACCCCCAAATTCTGCAATGCCTGGCCCTCGGTTAATCCCTTCCCTTCCCCCACGACAGGCGGCAAGCCCAGCATGCACAGAGCTGGAGACTGTGATGATGGACTGGCTCGGGAAGATGCTGGAACTACCAAAGGCATTTTTG
>656FP015903 RDH5_1              :+U  EU:NC; range  -249 to    50.
CGTTACCAACAGAGCAGTGCAGCTGCCATCCTTGACAGCTCCCTCCTCCTTGGAGACCATGACATAGATGGTCAGGAACCCAGGCTGAGAAAGACAGCCAAGGGGTGGGGGGAGCCTAGGCAAATCTGGCCTCTGCCAAGTCCTGGCTTCAGCCAGGCAAGCTCCAGCCTCCCTGGCTCCTCCTCCTCCTCAGTCCTATCCCCACCCTGTCACACATACACTTAATACGCCTGGCATCCAAGTCCACCCACTCCGGACTTTGGCCTTAGCAGTAGTTAGTGTGGGAGGCTGGGAAGACTG
>657FP001966 VAMP4_1             :+U  EU:NC; range  -249 to    50.
GTTCTCGGAAGTTTCCCACTCCTCCCCTAATCGCCCTCCACGCACGCCGGATCACGACCGGAACGTGGACAACCAGTGGTTGTTCCTCCCCTAAAGCACAGCATAAATTTGGAGAGATGCATCTAAACTGCGTGTGGGTTCGGGCTCTTTTAGGTGAATAGGGCTCGGCGGATCGACTTCCTCGATTATCTCCGTGCCCTGGACCCGCCCCCTCCGCCTGGCGCCAGGCCGCCGAGCGCCGATCGGCTCGATGAGCGGAGGCGCTGCTGCGGCGCTGCGGCCGACGCCGGGTCCGCACCA
>658FP015251 CACNA1C_1           :+U  EU:NC; range  -249 to    50.
GCGCGGCGCGGCGGGCCCGGAGCGGCGGCGGCGGCTCTTCCTGCCTCCGCGCCCAGGAGTTGCCGGCTCCCTTTGACAGCAGAGAGCCGGGCAGGGGCCTCAGGAGGACTCGCTGGGAGTGGGCAGAGGCGCCTCGGCCCCTGCCGGCCCAGGCGGGCCCCGCGCGCCCCCCGCCCCTCCTCTCCGCCTCTTCTCGCCCTGCCTCTCCCGATTTATTTTTTCAAATGGTGTAGCCGCCGGAGGTGCGGTGCTCAGTTCTTGGAAGGGGCCCGGATGTACTGAGGATGCGTTACAGTTTCA
>659FP007885 CCNJL_1             :+U  EU:NC; range  -249 to    50.
GCCGCGGTCCCTTTGCTCCCTGCGCAAGCCGGAGGGGTGCCCAGAAGGCTACCACTAGCCTCAGCGAAGGTGAGAGAGAAGCTTTCCGCCGAAGCGAGGGAGGAGGGCGGGCAGGAAGCGGAGCCAGAGCTGGCAAAGAAAGGCTCCAATTCCCAGCCCCCCGCCCCGCGGGGCGCGGGGGCGCCGGCAGCGCATGCGCGAGGCCCGGCCCCCAATTCCCCCAGCGAGGGAGGGAGGCCCCCGGCGGCCGGGAGCCTGCGAGCCGCGGCGGGACCCGAGCGCACGCAGGGGCGCGGCGAC
>660FP017344 SLC25A21_1          :+U  EU:NC; range  -249 to    50.
ACCACTGACCTGGGTATAGAAGAAACTATTTGTAACCAGGCTTTTTCTTCTTTTGGTCCTTAGGTAAATAAAACTCAAGTTGATGAGGTATGATTTTACCTTAAATCAAAACCATTTTTGGTAAAGTACTACCTTAGCTCTATTGTAAGGTAAGTGTAAATTAGATTTGCTTTGACTTAGTTGCTACAGACCACAATTATAGGACAACTAACTGAGGAATTTATTCACTTGTCCCTTCTTTTGAACCTCACTGTGCTCTGGCTTGCCAGGAGGTGCAAGTGTCGTCCCCGCTTTGTACTT
>661FP026495 UBL4A_1             :+U  EU:NC; range  -249 to    50.
TCTCTACGGTGGCTGCCACTGGCTTCTTGCCTCTGTCTTCGGCCATCTACAGCCGCCTGCTCAGCATCCATGAGACGCTCCACGTGCCCATCTCCAAGATCCTGGGGACCCTGCTGTTCATTGCCATCCCCATAGCCGTGGGCGTGCTGATCAAGTCCAAGCTCCCCAAGTTCTCCCAGCTGCTGCTGCAGGTCGTCAAGCCCTTCAGCTTTGTGCTCCTCCTGGGCGGCCTCTTCCTGGCCTATCGCATGGGGGTCTTCATCCTGGCAGGCATCCGGCTACCCATCGTACTGGTGGGTA
>662FP001355 LRIG2_1             :+U  EU:NC; range  -249 to    50.
GACTTTGAACTCACAGCTATTCGCCGCACCATTCCCTCTTAAGGAACTACTGCGCCCTCCAGCGGAAGAACAGCGGCGGAACTCCACAGCGGCAGCTAAAATCCCTGAACGCTTTAAAGTCCTTCTCCTCAAGATACTCGGCTGCGTCTGGCCCCGCCCCTCACTGAGTTCCGCCCCGGGCGCAACCTCATCTTATGGCACCGATTGGCTGGCCCCTGTGCGTGAGGACGTTGCGCCGTGGGGAGGGGCGGACGAGAGGTGTCCGTCAGGCCGTGTGTCCCAGGCCGTCGACCCCGCTGT
>663FP003303 ZAP70_1             :+U  EU:NC; range  -249 to    50.
TGCAGGCTTCCTCCCTTCTGACGGTTCCTGCTGCTGGAGTCGTCCTTCCTGAAACCCTGCCTTTGCTTAGCCTCATTCCCATCTCTCAGTCCCATCCTGCAGCTGGGCAGGCAGTGCTGGGCCCCGGAAATGCCCTCTGCCTCCCTGGAGCACGTGGCCTGTGATTTTCCTTGAGCACAGCACTTTGTGACTTTGATGTAAACATCAAACACAGCCCCCTTTCCTGTCTTCGCATCCAGGAAATAGGTTAGTTTCAGACAAGCCTGCTTGCCGGAGCTCAGCAGACACCAGGCCTTCCGG
>664FP025034 GUCD1_1             :+U  EU:NC; range  -249 to    50.
GCAAGTCTTTCTCCAGCCCCTGGCCCCTCACAGGCGCCTCGACCTCCCCTCGCCCGTCCCCAGCCTCACCGGCTCTGGCCTACTTTTCTTCTCTTCGGTCCGCTGCGAAAGATGCTACGGCGAAGGCGTGAGTCAAGCGAATGGCGGGCCTAACACCCAGAATTCCACTCTTTCCCAAAATGCTGCGCGCAGGGCCCGCCTCCTTCCTTTCCCCAGTGTTGAGCGCGGTCTCGCCTCCGCTTCCTCCTCACTCCGCCTGCCGGCTGGGAAACTAGGGCACCAGTACGATAGTTCCGGCAC
>665FP024118 BPIFA2_2            :+U  EU:NC; range  -249 to    50.
TTGGGATCCACCAAAAGCCAGGCCCCAGGCTGGCTGCTGAGGACACACAGATGGCAGAATCATGATCCCCAACCTTAAGGAGCCCCAGTCCAGCGGAGGAGAAAGGGCTAACCCACAACCCTTCAACCAGTAAGCTTTTATGAAGGGATTTCTCTGACACAGGCTTGGGGCTGGGGGTGCTAGCGCAATGGAGATGAATCGAAAGGACCCACACAGCCCAGGGAGGATTCCGACTGTTAGAATATAAATGGCAGTGCTGCCGGGCACGGTGGCTCATGCCTGTAATCCCAGCACTTTGGG
>666FP007874 SOX30_1             :+U  EU:NC; range  -249 to    50.
TGCATGAGAGTGACTTTTAACAACAGGTCCTTGCTAACAAGTCTCTGTTCACTTAACACGGGCACTCCAAGCCAGATCCTCATCACGGGAGCACATCGCCCATTCAATTACGCTAACAGCCAGCGTTCAGGCACTGTCCTAGCCAACACGCAGGGCGGGGCAATGCTCCATGCTGCGCACTCATTGGCTACCGCGTTACCCTGGTAACCGTGACTGGAGCGGGCGGGAGGACTTGCAAGGGAAGAAGCTGGATTCCCCGGAAGCGCTGGCGCATCGCGACGCCCCGAGTCGAGCTCGCTC
>667FP013484 PLPP4_3             :+U  EU:NC; range  -249 to    50.
GGCACTTGTTCAAGGCCCGCAGGAGAGTTTCACACATACAGGGTGGAGAATCACTGTCATGAAGGGAGGGGGTTTTGCAGGACAATCCACTTCTGTTTTTGTGATGACATTCTGCTTTTAAATACAGGCAAGCTCTGTGCATGTATGTGCTTTTTGGTGGGCAGGTTTATGCAAACCTACCCCCAAGAGTCAGAGGAAACTGAGAGGCCCAAGAAAGAGACTGAAAGATGCAGTTGCTCAGAAAGAAACATTGAAGAGGGACTTATGAACAGAAGCCATGTCTGAGTCTCAGGCGGTGGT
>668FP011808 SHB_7               :+U  EU:NC; range  -249 to    50.
CAGGAAGGGTGACAGCCTGATTGATTTCCGCTTCTTCCCGTGTTTTGATTCTGAAACACTTTGCTGAGACCATTAAGGAGCATCGACAGAGGACCTTGCTTCCACAATGGAATTTTCCTTCTCTTCCTGTTTGGTATTTTCCAGTAATATTTCTATTAATGTTTCACTTTCAGCGGCACTAACTTCCTGAGAGTTTGAGCTTTCCTAACTCCCGAGGCAGGAAGAACTGAATTTTCCTCTAAATCATTCAGTTCCTTTCCAGTTTCTCCAAGGGGAGCTGTCTCTGGATTTCCCATTATG
>669FP021188 PPM1D_5             :+U  EU:NC; range  -249 to    50.
GCAATTGAGTTCTCTGCTAGCTTTAAAAAAAAAAAAATTATAAGCCAGAATTCCTAGGTGTGATCCCTGGGTCAATAAAATTTAGTGATCAACCAATGATCAGTCAGAAGAATTCCTTTAATGCCCTTTAATGCTTTGTCTTTCTGTCCTCTCTTCTTTGCCAAGGGAATCTGTGTGAGAAGGCATGCCTTCATACTTCAGGCAGTTTACAAGACAGCCTTAGCTTTCGTTTTCTGCTTGCTACAGAGCCTTAAGGTCAGCCAGAAGCGAGTGACTGGAAACTTCTTCATTCCCATCTCT
>670FP004927 TMEM110_6           :+U  EU:NC; range  -249 to    50.
CGAGGGCCCTGGGACAGCCTGGAGGGAGTTTCAGAAGACGAATAGATAGTAGGACAGAGGGGAAGCCGTGTCTTCTCTAGGTGCTTGTCTCTAGAATCTGGCCAGCACCTGTCATATGAGAGCTTGGTGAACATTAGGTGAGTGGCAAACAGTGTTATGGGCAGAAGCAGCAGCTCATGAGCATTCACAGTCACATGGTTTGGTGTCTGGGCCATAGTGTGAAATGCACTGTGGCTTGTATTCTGGAGCATAGGACAGAAGGACAAGAAGTGAGGCACAGGCTGAGCTAGATCGGCAATG
>671FP012031 TDRD7_1             :+U  EU:NC; range  -249 to    50.
GCCGGTGCGTGGGCACGCGCAGAAACCGCTAGGTGGCGACGGTTTCCCTTCCCACGCGCGGACGCCGGCGTGGGCCGACGCGGCCGGAGCGCCCGCGCGTGCGCAGAGCCGAGGCCAGGCTGCCCTCGAAGCGGGGCGGGGCGAAGCGGGGCGGGGCCGAGCAGGGCGGGGCGGGGGCTTGAGGTGATTCCCAAGCCGCGGGGCGGCTCCGGTGGTGCGGGGAAACCGAAAGTGGGCGGCGGCCGCGGCGGGGCCCCTGGCGGAGACGGCGGCAGGAGCTGGGCCCAGAGACGCGGGGAC
>672FP009114 RNF217_2            :+U  EU:NC; range  -249 to    50.
TCTATTTATTTATTTATTGTCTTCAGAAGGGTCATAAATGCTCAGAAATTTTATGTAAAATCAATTTTTATCTTATGAGTGGGCCCATAACATTTATTAAGTCTTTGGACCATTACCCAAAAAGGTTTAGAGCCACTGGTTTTAAAAGGCTTTTGTGTCTTGTGATGTAGAGACAATCAGATTCTGGTAATTATTTGGTTTTCATGGTAACTAAGATGTGGGATAGAACTCCGACTGTGTACTTTATTTAGTATACAGAGGAGGACACAAACATGAGAAGATTAAGGTAGAGAGTGAAAT
>673FP023264 DMWD_2              :+U  EU:NC; range  -249 to    50.
GGCGGGGCCCGGGGGGCGCCCAAGATGGCGGCGGGCGGCGCGGAGGGCGGCTCGGGCCCCGGCGCCGCCATGGGGGACTGCGCGGAGATTAAGTCGCAATTCCGCACGCGCGAGGGTTTCTACAAGCTACTCCCGGGCGACGGCGCCGCTCGCAGGTCGGGTCCGGCTTCCGCCCAGACTCCGGTGCCGCCTCAGCCACCGCAGCCCCCGCCCGGCCCTGCCTCCGCCTCCGGTCCCGGCGCTGCAGGCCCCGCGTCGTCCCCGCCGCCCGCAGGCCCCGGACCCGGGCCCGCCCTGCCC
>674FP011896 FRMD3_1             :+U  EU:NC; range  -249 to    50.
CCACCAGGGCACCCGGGCCAGCCGCGCCAGCCATCCCTCCGCCTCCTCCTTCAGCTGCTCGGCGCGCGTGGGAGTGAGTGCGTCGCGAGCCCGCCGGGGGTCTCAGGCTCTGGGCGTCCTCGGCGAGCGAGCCCGGGCAGAGGGAGGCGCACGAGCGCGCGCGACAGAAGGAGGCGGGGAAAGGAGGGGGCGAGGCGGAGGCGAGCGAACAGAGGGAGGGACCCGCCCGCCGCGCCCCGGCCGCTGGGCATGTGTGTCCGCAGGCGCCCGACGCTGCCGATGTCCCGGGGCTGAGCCGCG
>675FP018691 NMB_3               :+U  EU:NC; range  -249 to    50.
GGCTGGACACTGTAAAAATGCCTCTGTTAGCCTGGGAAACCTAGCGACATCCAGTCTCTTGGAAAGAAAAAAAAAAAAAGCCAGGCATGAAGGCGTGTGCCTGTGGTCCCAGCTTCTGGGGAGGCTGAGGCTTGAGCCCAGCCCTGGAGGTTGAGTTTGCAGTGAGCCGTGATCGCGCCACCGCACTCCAACCTGCGCGATACTGCCAGATCCTGTCTCAGAAAAAAAAAAAAAAAAAAAAAAAAAAGCCTGTTACCCGGGAGGAGAGCTCCTCGCCCGACCTCTACCCTCATGAAGAGA
>676FP009499 MIOS_2              :+U  EU:NC; range  -249 to    50.
CGGCGCTTTCGGGCGGAAGGCGGGGCCTCCCGGCCAGTGACCCCGCCCCGAGGCGCCTCCCGGGCGGGGAAGGGCGGGGCTCGCGCTGGGAAACTCCCCTTCCAAGGCCGAGGCGCCGCTGCGCGTCCTCCAGGCGTGGTGGTGGGGTCGTGGGTCCCAGCCCAGTGGTCCAGGTCACGGGCCGCACGGCCGCGGCCGCCATCTTGCCCGCGTCCGGGCTCCTGCGGCGGGCGGGGCGGTGTCCCGGCCGGAAGCGGCTGTGCGGCGGCCGCGCTGCCACCTCAGGTCAGTGAGCGCGAC
>677FP006317 ARHGAP24_6          :+U  EU:NC; range  -249 to    50.
CATATGCAGTAAATATCCTTTCAATCTGGTTGTATCACATTGTTTCTGTGAAAGGAAGACCTGATATTGCAGATCTCACAATTAAATGGTAAAAATCAATGAAAAACTGCACCTGAGGCTCAAACACTAGCCAGATGGCCTTTGGTTGGAAAGGTCTCATCTGCTTCTTAAATCCCGCCGTAACTGTGAATGTTTGCGATGCCACCACATCCCCAGTACAAGAGAACTGGAGCATCTCTGGCTCCTTCCATAATCGAAGGGCTTCCAGCGTAGGGCGTAGGGGGAGAGGCCCGAAGCCCT
>678FP018804 ARRDC4_1            :+U  EU:NC; range  -249 to    50.
CCAGGACTGTGCCTGGCCTCAGCCAGTAAACGGCCTGTGCACGTGCACGCCGGAGCCTCCCGATTGGCCAACACTCCCTGATCACGCACGGCCTTCCTGCGCCCACCCACGCGTGGGAGCGCCAATGAAATGACTCAGTGACCATCTACAACAAATCAGCAAGAAGCAGGGCTCGCAGCTGACCAATGGCCGCCCGCCGGGGGTGGGCTGTCCCGGCCCTTTTCCAGGCCCAACTGGGTTTGTTAAAGCGACAGGCCTCTCGGCGAGCCGGTGCCCCATCGGGTACCGCACGGCTGCCGC
>679FP023528 AC018755_2          :+U  EU:NC; range  -249 to    50.
TCAGTTTCCTGAGTGTGCAAAGGCCCAGCCTTTGAACCAGGATGCAATCAAGCCAGCATAGGCCAGGGGAGGAGAGGGAGATGTCATCTGGATCCTGGGAAGGAGGGAAGGATAGGGACTGTCAGCCTCCCTGGCCCCATCTCTCTTTCCCCACCCTTCTCTCCCCAAAGCCCTAGAGATCCTGCAAAACACCTCATACCTTCCGGTCCTGGAGGGCCAGGCTCTGCGGCTGCTCTGTGATGCTCCCAGCAACCCCCCTGCACACCTGAGCTGGTTCCAGGGCTCCCCTGCCCTGAACGC
>680FP015833 TARBP2_1            :+U  EU:NC; range  -249 to    50.
TCCCCTCCGCTAGTACGCATGTCCACAGCTTCACGGACCGGGAGAGAGGGGGCGCGGAAGGAAGGAGGCGGGACGGTATTACAAACAAAAAAATACGGCCTTCTCGAGAAGCGACGGCGGAGGGCCCGCTCCTCCCAGAAGGCGGTGCAGCCTGCCCGGGCGAGCCACGCACGCAGAGGGTTGTGGGGCGGATAGCTCCCCTCCAGATGGAGGCTCACGAAGTAGGGTGGGCGGGGGACTCCATATCCCAGCGTGCCCCGCGGCGGGCCCTACCGGCCGCGACTCCGGGCTTGGCCCCGG
>681FP007511 CAMLG_1             :+U  EU:NC; range  -249 to    50.
AGCCACCACTCCCGGCCCTGGGTGCTGGTTTTCTTCACCTCCGAGTGAACAGCAGAGGGGGCTGTTGGGTGAGGGCCAGAAGAGTTGGGGAGGCACGAGGGCGTCCAGCGCTGCCCTCACTCAAGATGGCGGCCAGAGCCTCGCGCTTGGTCGCGTGGGGCGGTGCGTGAGTGCTTAGCTCACAGGCTCCGGGACCGCGCTCGGGGGCGGGTCTATAGTGGGAAGGGGACGCGCGCCCTGCGGCCCGGCCTCTAGTCATCGCCCTCGCAGCGGCGGCCAACATCACCGCCACTGCCACCC
>682FP023834 MZF1_2              :+U  EU:NC; range  -249 to    50.
CACGAAGGGCCTGCTGACTACATCTGCCGGAAAGCATCGGGCCAAGCCTTTCTCCATTTTGCGGTCTAGGAAGTAGCAGAGGCCCCTTCCTGTAGGGAGTTGCCATGGAGACGCGGTGGGGCACCGACGGAGTTCTAATGACGGCCGTGATTGGTGCAGGATCCTGCTAATCTCAGGAAGGCCCGTAGAGAAGTGAGGAAAACGTGGTGGGGGGCATGCGCGATCTGGTAGGCGGTGCTGCCGTCTGTTGTACCTGAGAGGCTTGCGCATGCCGACGCACGGATTCGAGGCGGGGAGCAT
>683FP005156 BTLA_2              :+U  EU:NC; range  -249 to    50.
TTTCACTGAACATTGAGTGCAGGAAAAACCTCAACCTGGGGCAAAAACGTGGTAGAGCGGAAGGAGAAGTTAAGGACTGAGCTGCTTTGCAGATCACAGTGTTTGAAAGTGAACAGCCAACCTGACAAGAAGCAAAAACCACAGAACAGAGTACCACATCGTCTTTCTGTTCACTTTTTTTCACAAAATCATCCAGGCTCTTCCTACTCTCCTCTCTTACCACCTCTCTCTTCTTTTTTTTTTTTTTTTAGTTATTTCACAGATGCCACTGGGGTAGGTAAACTGACCCAACTCTGCAGC
>684FP021398 FBF1_3              :+U  EU:NC; range  -249 to    50.
CCACCCTCCTGTGTAAGCTCCATTGGCCAAGCTCTGCTCCTGCCGCGCCGTCTGCCCTAACAGAAGCAAGGGGCCAGGACCCTGAGTTTTATTGGGCCTTGACTAATGTGCCTCCTCATCTGTGTCCTCACCCTCATTGTGGACTTAGGTTTCAGGTATCTCAGAGGCAGACCCACAGGCTCTGCTCCAGGCCATGAAGGTAAGGAAACAGCTTGCACGATTCTTAGAACTGGGGGTGGGTGGGGTGGGGTCATGATATTTTGTACCAAAGCTTCATTCTCCTTCTAATTTCTCCCTTTA
>685FP021361 SUMO2_1             :+U  EU:NC; range  -249 to    50.
CACGAAGGAGGACAATACAGCCCCGCCCAGAGCCAGGCGCGCCCCCGCGGCGGGCCGGGTGCGCGTGTCCGCGCCTCTTCCCGCCGGCCGGGCGGGCGCCTGGCCCAGGACGCGGTGGCGTGGGACGGGGGGTGGGGGTGGTTATGTAAGCGTTGCGCGCTCCCGCGAGGCGCCAGCCAATGGGAGGCTTCGGCTACTCGTGCTCGCGCACGCAGGGTGGGGGGAGGGAGCGCACGACGTGCGCGCACCCTCTCCCCTCGTCCACCGCTGCCGCCTCCTTCTTCTGCCGCTCCTGGTGCT
>686FP012778 MASTL_1             :+U  EU:NC; range  -249 to    50.
GCGATTCAGAGTCAAGTCCCAGTCGTCCTTTTTCTGGTCGGCCCAGAACTGTTTGTGCCTCCTCCCTCATGAGGAATGATGTCAGTGGGGCCGCGGTCGCCGCCCACGAAGAGTGTAAGGCTGCGAAGTCGGGGCTTTCCCGACGCCCCCTCCGTCCGCGTCTGCGTAGGGGAGGTGACGAGGGCGGGGCGCGGCGGCGGGGTGACGTCACGGCCGCGCGCGGCGTGGGCGGAGCCTCACTTTGAACCCAGTTGGCGGGAGTGGCTGCTCGCGGAGGGGCAGTGTCTGCGGGGCCGCTGT
>687FP025183 FBXO7_1             :+U  EU:NC; range  -249 to    50.
AGCGCTACCGTTGTTCCACGCACACAGGGAGTAAGTACTGGGAGTCCCAGCCACCGCCGCGGAAAATCTGGGATGCCAGCGAGCGGCCGCATCTCGGCGCCTGCGCACTGTGCCCGCGCTCTCAGGCAGCGCCGTTGCGCGCGGAGTCATCGATCGGCCGACCCCGAGAGGCCCGGTTCCTTTAGGCCGCCTGCCCGCCTCCAGCTCTCGGGGTCGGCTCCAGGAGGCGCCCTCAGGAGAGGGGCGGGCGCTCTATTCCAGAGACCGAGTGGCAGGGCGGCCACTGTGGCGGGGCTCTTT
>688FP010825 PPP2R2A_1           :+U  EU:NC; range  -249 to    50.
CACTGCTAGGTGCACACAGCCGCGGCCTGGCGCAGGCGGTGCGGACAGAGGGTATGCCATGGCGAGACGCTGGCGCGGCGCAGGCCCTGCCGGCCGGGACACGGAGGGCGGGGCACAGGCGCAGCAGGAAGGGGGCGTGGCCAAGAGCCGCCCGGCCGCTCCCCCGCCCCTCCCCCTCCGCTCTCCGCCCCAGCCCGGCGGCTCCGCCCCCTAGGTGACGTCACTGGCCAGGCCAGCCGGCGCCATTTTGAAAGTGGAGTCGCCTGCCCCTGCCGCTGCCGCCGCCGCCGTCGCTGTCGT
>689FP015770 SCN8A_5             :+U  EU:NC; range  -249 to    50.
GTGAATATAATAAATAACTAGCAATTCAGGAGACTCCTGATCTTTGATCTCCCTTGGCAGATCAGTCCATGCCACAGATTTCCTGAAAAGAAAAATAAGCATGTCATGGAAGAAACTATGTGTTTTTTTTGCAAAGGTTGTGAATTAAGGTTGAGAGTGAGATGGTTTAGTCTGGCCTCTTTTTAGAGCAGTGATTGATTAATGCTGTCTGTGTTGCTGTTTCTTCCAGAGCTGACCTGTCCTGGACGCAGCATAACTAACGAAGCTGCTGCAGGATGAGAAGATGGCAGCGCGGCTGCT
>690FP022140 DOHH_1              :+U  EU:NC; range  -249 to    50.
CGCTGAATCGGCACAAACCAGTCTCACTTCTTGTACCGCAGTGGGGAGGTTGGAGAGAATTTTTTCCCATGAAAGGGCATACGTTGCCCGTCCCCTTCCCCGAAGAACGCACTAGGAATACTGTTCCTGCGTTTGCATGAGCTGTGGCACCAGCACCGACTCAGCCTTCCGGGCCTCCCTCATGCACGGAGCCTCTCACTAGGTCTCACCCGCGGCTGCGTTGGTGCCGTCCGGCACGGTCACGTGGGCGAGAAAATGGCGGCCCCCAGACCGCACTGCGGGCGTCGCGGCAGGTGAAGC
>691FP014551 ANKRD13D_2          :+U  EU:NC; range  -249 to    50.
TCCTCAATCATGTTCCACGTAGGGAAAGGGAGAATAGAGGGTCAGCCTTGGCCACCTAGCAAAACCAGGGCCCCAGACCCCAGGCTGGGCCTCCAGTAATCAAGGGCCGGAACTGAGCTGACGGAGGCCTGCACCCTAGTTCCGGTGTGGGTGGAGGGGCCGGCCCTGATTTCGAAACTCGCCTTCCTCTCCTGACGCTGGCAGCCAACCGCAGCCTCTGCAAAAGGGACTCGTGCGGCGGGCGAAGGCAGCCGTTCGCCGCGGGCGGTCCTCCGCCGGGACGGCTCTGCCGCTGCCTGG
>692FP013617 IFITM1_1            :+U  EU:NC; range  -249 to    50.
GGACAGAACCCAAGCCTGGGTAAAATCCCCAGGGCCCCCTAAACCCAACACTTAGGAAGTCACTAGTCCTGACTTGAGTTTCTGATGAGGAAGCCTCTCTCCTTAGCCTTCAGCCTTTCCTCCCACCCTGCCATAAAGTAATTTGATCCTCAAGAAGTTAAACCACACCTCATTGGTCCCTGGCTAATTCACCAATTTACAAACAGCAGGAAATAGAAACTTAAGAGAAATACACACTTCTGAGAAACTGAAACGACAGGGGAAAGGAGGTCTCACTGAGCACCGTCCCAGCATCCGGAC
>693FP018309 ONECUT1_3           :+U  EU:NC; range  -249 to    50.
GGGCGTCCCTAGGGGCCAAGCGGAGACCCGCGCGCCGGCGTCCACCCTGTCTGCGTCAGTACTTCTGGAAAGCAACCGCCTCCGGGTGCTTTAGCAGGAGGGCCTTGGGAGTAACCGCAGGGACGGCCCGAGCCTCCACGGCCCCACCAGCACCCGGAAGTTAACATGGGTACCCTCCAGGGCACTCCCTCCGCTCTCCCTCGCCCCCCTCCACAGGCCGAGTCATCGGCGAAGCGGACGCACAGCCTTAATTATGAGCTGAGCGGGAGAAGGAGCCAGGCGGCGGGGGACAGTGAGGTA
>694FP000104 RNF207_1            :+U  EU:NC; range  -249 to    50.
GGCACCGTCCCTGGAGCCTTGGCGTCCTGGCCTCTCCTCCCCGCGGGCTGGAGGTGGAGTGGCCGGGCCGGAACCAGTGCGCAAAGCAGATGGCGAGCGCGGAGGTCGGTTCGGCCCCGCCGCGCCTCAAGGCAGCAGCCACCCTGGGGAAGGTGGATGCCGGAAGAGGCGTCGCCTGCGGGTCACCCAGAGGACACCCGGCGGGGAATTCCGAGGGTGGGAGTGAGGAGAGGTAGGAGAGGCCACGGCAGAGGGAGGCCCCGCGCAGAGTGGGAACCATCGCCCGGTGCGGGCCTGAAC
>695FP004684 CCRL2_1             :+U  EU:NC; range  -249 to    50.
TCACCACATACCTTCCTCCCTGCTGACAGTAGCTGGTACCTGTTACCTACTCAGAGTGTCACATGCCACAAGCCAGAGCGTCTTGGCAGTTCTCAGCACCTTGACATCACTTCCTTGCTACCACTCAGAGCGGCAGTGACACAGTTCCCTTATCTCAGAAGGCCAGAAGACGGCTGTCAAAGGTCACAGGGAAATCAAAGGCGGGGTACAGGGCCAGAGGGAGGAGGAAACAACTTCCCGGTTGCTTTCAGACGCTTCAGAGATCCTCTGGAGGCCTGGGGGAGCTTTTGAGTACTTTAT
>696FP023445 AKT1S1_3            :+U  EU:NC; range  -249 to    50.
CAGGGCCAAAGGGGAAGGAGTACAGTGACTTGGGGCAGGAGGAATGGGTTGGGGCAGAGGACGTCGCCAGGGTCTGGGCCTGCGAGGACTGGATGGTGAGAATCCTGGGGAGTAGCAGGTTTGGGGAGGACACACAGCACCGCTGGGACAAGGTGGGTGGAGGGTGGTGAGTGCCATCCAGGGGACGGGCGGGCACTCTGAGTGGGTGGCGATGATGTAGGCCGCCAAGCCTCAGCCCCCTCTGTCCTGCTCTGGCCCGCAGGGCGCGGATGGCGTCGGGGCGCCCCGAGGAGCTGTGGG
>697FP004996 ATXN7_6             :+U  EU:NC; range  -249 to    50.
CCTGGAGCTCCCACTCCCTCCCAGACCTCCACAAACCTTCCAGGCCCCCAGCCCTAAGCCCGGCACCACTGTCCACCCTTCGCGGCTCCTGGGTCCTCACCGCGCCCCTAGACAAACCCGGACTCCCTCTGGTCCCACCCGCCCTTGCACCGCTTCTAGCCGTCTCGGCCACCCACGTGTGTTCCCAGCCCACCGACCACGCTCCCGGCACACCCTATAGCCCCGCGCTGCCTCCGGGAGAGCGGACGGGGAAAGCCGAGGGTCTCCGAGGGGCGCTCGGGCTCTGGCGAGAGGAGGAAG
>698FP023487 ACPT_1              :+U  EU:NC; range  -249 to    50.
CAGAAGAGCACAATGGGACACAAGTTGCTTCCACTCTCTGTGCCTCAGTTTCCACCAATGTAAAATGGGGATAATGGCAGTAGCTCCCTGAGAGGGTCCCTGTGAGGATGACTTGCGTTGCCGTGGGTGGGGCGCTTGGCTCCGTGCCTGGCACCGAGGAGGTGCGATGTGTTTGCTGTGATCAGTATCATCCTCTGTTGCATAAATTCCTCCTGGGGAACTGCCGGGTTAGAGGGAGTGTTCGATGTCGCAGACGCCGCCGCGAGCGCTCTGCAAGCCTGTTTCCCACGGCTTCGCCAA
>699FP013623 B4GALNT4_2          :+U  EU:NC; range  -249 to    50.
TGGCTCCCCGCGGCCTGGCTCGGTCCGATTGGTTCCGCGCGCGCGGCCGGGGCCCGATCCGCGGTGGCAGCCGTGGATGCTGTTCGGTCCCGCCGCCGCCCCAGGAGCGCGGAGCCGGGAGCGGCCGGGCGGGGGGCACCGCGAGGAGCCGCCCCCGCCGCCCACCCCGGGCCCGCGGCCGAGGGCGGCCTGGGGGGGTCGCGGCCGCACCCGGTGGCCGCGCACGGCGGACAAAGGACCATGCGGGGCCGCGGGCGCTGAGCGCGGCGGGGCGGGCCGGGGATGCGGCGCGGGGCGGGC
>700FP013508 FAM24B_1            :+U  EU:NC; range  -249 to    50.
GGCGGACTGACTTTGATAGCAGCCCTGACGACCCGTCACGCCTGACGGGGACGTTTATGAAATTCCAAGTCCTGGTCACCTTCCCCCGCTCATGCCTCGGGGCCTCGGGTACTTCCCGGCCAGACCTACCCCGCCTCCGCCCACCCCGGTCCTCGCCTCCACCTCGCAGCCCCGCTCCCCCGCAGAGACCCGACACCAACTGCTCTCCTGGATCCCGGACTCAGACCCTCACGTTCCCCGAGGAGCGCGGCAGTCGCCGAGCGCAGCGACCCGGTCGCCGGCGGCCCGGCGCACCGTGGC
>701FP020388 CDRT4_3             :+U  EU:NC; range  -249 to    50.
AACTATAACAAGATCATCTTTGCCCGCAAGCCTATGATGAGGATGCTCCCTACAGTTCGCTACTGACCAACAAGGAGAAACATGCAAATGTTTTAGCCAGGGGTCCCTGCAGCCATTCCCCAAGAACGTACAAAAGTTAAGCTCCATTTACCACTCACTTGACAGTGTCCTTTAAATCTGAACTTGCTCTTGCTCATGCGGAGCTTGGCTAAGAGAAACCAGATCAGAATGCAAGCTGTAGGTGGGTGGGTGAGTGTGTCCCCTCCCACACTGCTCTCTGGTGGGTTTGGGCAGTCCCTG
>702FP006203 TMPRSS11A_1         :+U  EU:NC; range  -249 to    50.
CATTCCTAAGGTATTTCTCATTCTAATCTTTGTAACCAGTTTCTCCTCCTTTAACAAAATTAGTCCATACTAAAAAAATATTGCTTTCTTGTTGGGACTATCCTGTCTCTGGCTTTCTTCAAGGCCTTCTATGGGTTGAAACTTCTCTGTTCAGACTTGTCAAACTAGTTTCATTTCAACTACTTGTAATTTGTTTCCTTATTTCTTTGAGCCGTAGACTTCTAATACATCTAGAGATGTCATATAGTTGATTAGAAAGTTGAGTTCAGTGGGTGCAGACCTGCAAGATCATATTCTTCC
>703FP003821 ITGAV_2             :+U  EU:NC; range  -249 to    50.
CTATGCTGGCTTTCTGGAAATCCGTAATTAAGTTCAGTGTTTGTGGAATGGAGTGTAATTAACGACCATTAATTAACAGGGTTTCGTTCGTGAGAGCCTGCCAGGCTAAGCAGCAGAAACACGAGAAACTGATAAAAAGCTTTCCTCATTTTTAAACAACAGTCGCACGGAAGTTCCCGGCGGGACAAGGGAACGTGGGTGCCCTTGCTACTCCCGTGGACGCGGGTAGATTGGGACGCTGGACCGTATCTCCCCGCCCCCGCCCCCACGCCTCCTCAGGTGCTCAGCCTGAGGCCTTCG
>704FP023190 ZNF226_1            :+U  EU:NC; range  -249 to    50.
GGCGGTACTGTTCTGTTTTTCCCCCAACTCCAGCATTCTGTGATATGTAGTCCGGAGTTCCGTGTAGTCGCGCATAGCTCAGCTGCAGTAAGGCTGTAAATGTTTCCCCTGCGGAATCCTGGGAACTGTAGGTCCAATCGTTCTAGGTAGTTGTAGGCACTTCCGGCTCGAGGAAGGCAGTGCTGTGGAATTCTGGGAAGCGTAGTCCAGGTCCTCCTGATACTCGCAGGCACTTCCGCCCAGGAAGACGACGTAGCAGCCATCTTTTCCCTGGCTTTGGTGATTCAGGTCAGCTTCTCA
>705FP026316 MOSPD1_1            :+U  EU:NC; range  -249 to    50.
GAGCCTCCAGTCTGTCTCTTCAAGGGGAGGCGGGAGGGGAGGGGCAGATCAGAGGACAGAGAAGGAAGAAGTTTAGAGCATGAATGAAGAAACCCCAAGAGGCCAGGTGGCAAGGCCGAAGCCCCGCCCCAGGCTCCGGCCCCGCCCCCAGCCCCACCTCTTCTTCCTCTCGCCTCCCACCCCCGAGCCGCGGCTCATCCTCTAGGGCGGAGAGAGGTGGCATTTGAGTCCTCCGGTATCCCAGCAGGCAGTGCAGCCTAGAGACGCTGACAAAGGAGCGGAGGAGCAGTCGCAGCTGCT
>706FP013713 INS-IGF2_3          :+U  EU:NC; range  -249 to    50.
TAACCAGAGGCCTTCTGAGCAAAGGGCCTAAGGGGCTCCGGCGTCAGGATCCCATTGTGGTCAGGAGCCTGCGGGGCTTCCCGTGTGCAAGAGGGGTGAAAGGTGGCTAGAAAGGCCCAGCCAGTGGCCTCTGCCTCAGCCAGAGGGAGCTCTGTAGTGGGGGCAGCACCCATTCACTGGTCAGGCACTGGGGTGACAGGGGAGGCTCCAGGACTTGGGGAGCGTTGGAGCTGGAGGCACATGGATTGGAGTCCCTGTACCTGCCCCACGACAGGGCCTGCAGGGAGGGATCCAGCAGGT
>707FP003621 WDSUB1_2            :+U  EU:NC; range  -249 to    50.
GCCCTGGGTCTCCACAGGCTTTCGCGGGGCGGGGCCTACTCCCTCCGCTCTGGGTCACAGCGGGCGTTCGGGGGGCGGGGCCTGTTCCCTCCGCTCTGGGTCCCCGCGGGCGTTCGGGGGCGGGGCCTGTTCCCTCTGCTCTGGGTCTCCGCCGGCGCCCGCCCCGCCAGCCTCACCTGCGCGGCACGTGACCCGCACCGCCCGTGGGCACCTTGAAGGCGGATCCCGCGCGCCCCCGCTCCTGCAGGTGAGAGCGGCCGCGCCCACGGGCCGGCTCAGCGGCGGTGGCGGCAGGTGGGG
>708FP019419 CD2BP2_2            :+U  EU:NC; range  -249 to    50.
GTCACGTGGTGAAGCCTGTCTCCTTTCAGCCAGGGTCGGGGGATCCAGAGGGTCCGCTCCTCCGTCCCCGCCCCGTTTAACTCGCGGATGCTAGACCCAAGTCCTGGAGGCCTCCTGGCTGCCAGCTTCCTTTCGGCCCCTGCTTTTGTGCTCCCTCCGCTCCCAAACTGTACCTGTCACAGACCAGGAAAAATGTTTGCTGTGCTGCGTCTGTTGGCGAGTCCCCTCCTCACCCGGTTCCCTTCCTCTGCATCCTTTCCTCAGCTTGAGAAACACCTCTTTGCCCCGTCATGCCAAAGA
>709FP022759 CCNE1_2             :+U  EU:NC; range  -249 to    50.
CCGGGTCGCGGGTGACAGGCCACCCCGCCATCGGCCATCTTCCTGGCTCGCCCGGCCGCCCGCGCGCAAAGGGGGAAGGGGTACTGGGCCCGCGGCCTGACCCCGCCGCCGCCTCACCCCGCGCCGCCCCGCAGGCCTCAGGCCGGAGCAGCCCCATCATGCCGAGGGAGCGCAGGGAGCGGTGAGTGCCCGCGCCGCGGGGCCGGACGGGACGGGACGGGACGGGACGGGTGGCGTGGGGGAGGGGCGGCCGCGGGTGCTCACCCGGCCCGGTGCCACCCGGGTCCACAGGGATGCGAA
>710FP018527 C15orf60_1          :+U  EU:NC; range  -249 to    50.
TGAGGGAAGGTGTGGGCCCGAATGCTGTGCAAGTGCGACATCAACTTCCACTAATAAGGGTCACAACCGCCCTTCAACGTAGAAGCAACCATCTCGGTGCCCAAGGTCAAGAGAGACACCGAAGCCCGGAAATGCCCTAAGCGGGAATCTTCGGAGCCTGCCCATTGGCTTCTGCTGAACGGGAGGGTGGGCCCTGGGGCGCTCCGCTTACTGATTGGTTCGATGCCAGATTGGCAGGTCCCCGCCGGCAGTGCGTGTGGTGAGGCAGGACATGGCGGAGGCAGGAAAAGTGCCCTTGAG
>711FP017958 GPR132_2            :+U  EU:NC; range  -249 to    50.
GGCCGGAAGCCCCACAGTGAGGGGGACTGTCCCAGGCAACCCTGCCTGCCCACCCTCCAGTTCCCACAGGGCCCCTCACAGAGAAGCCCACCCGCAGGGCTCCTGGGCCAGGCCAGGCTTGGTTCTGGATGCAGGAGGGGTTGAGGTAGGGCTGGGGGAGGAATGTGGAGTGTGCAGTAGGCTGTTCTTCCCACACGGCCCTGCCCCATGTAGGAAGAGGGAGGCGGGGAGGGGAGGGTGCTTGTGTGCAGTGGCTGTGCCGAGCCTTCCAGGACATGCAGGTGCCATCCTGGTCCCGGG
>712FP015822 PRR13_2             :+U  EU:NC; range  -249 to    50.
AAGAATGTTTGTTTGCTTCCCTTGCGAGTGTAAGACGGAGCCGGGAACATTGAGGCTTGGGGCTGGGACTCAGCAGCTCTTCTGCCCTTGCCGAGAACTCTGTCTATATCTGTATTACAACACTTACCATAGTGTATTCATTTTACAAGGTATTGCACCCAGTGAACCATGAGGTAAGAGAGCAAGGGAAGAGTTTCTTCTCGGTGTCTCTAGGACTTTGCCCAGCAGCTGGCCCCGCCCCCTCCAGCGCTCTCCGCCTAGCCCCGCCCCCAGGAGATTTCCGGCTTCTCGGTACTGGCC
>713FP012140 LPAR1_1             :+U  EU:NC; range  -249 to    50.
GGGTTTTGCGGGCCCCGCGATGTTTTCCAGAGCTTTTCGAGTGGGAAGAGGAGAGCGACAACGTGAAAATGCCCCGTGCCGGGGCGTCCACCGGAGTCCTGCCAGCTGTCCGGCGCTGGGGTAAGCGCAGGAGGGGCGGGGGTGGGACCCGAGCTGGCGGCCACGGGTCTCCCGCTGCGGGTGTGTCGACTCGGGGGCGGGGCGGGGGAGGCTGCTGAGATAATGAATGGGAGGCTAAGGCCACCCCCCAGCCCCGGCCCTGCCACCACCGTGGGCTGTCGAGCCAATGAATGGAGGAGG
>714FP020857 RPL27_1             :+U  EU:NC; range  -249 to    50.
GCCCTCCCAGCTCTTCCGTCGGCCGGGAGGAGTCTCCTTTGCTCTTGTCTACTGCTGGAGCTGCTAATAAAGTTTCATTCGAATACTTGAGCTGCCGCGCCCTGCGTTTCCCTCATGAGCTTCTTCCGCCCGCAACACGAGACTCAGCACCACACAATCAGCGTGGCAAAGCCTGAAGGGCGGGACAGGAAGTGAGGTCACTCCTCACCGGGGTGAAAGGTTAGCGGAAGTGTCCTTCTTTCCTTTTTGCTGGTAGGGCCGGGTGGTTGCTGCCGGTAAGTAGAAGCTTGGGTTGAATCT
>715FP009796 IKZF1_1             :+U  EU:NC; range  -249 to    50.
CTCTGGGCGGCAGCTGGTGGCAACGCAAGGGCGCGGCGGGGGCGGCCGGCGCGGAGGGGGCCAGGTACGGGGCCCGCGGGCGGCGCTGTGCGCGCGGGGCAGCCGGTCGGCCGGGAGCGCGAAAGCCTGGTCTGAGCCGGCTGGGGGCGGGGAGTGTGGCGGAGAAATGGGGAACAATGCGAGTGAGCAACTTCAGGAAGTCATTGTGAAAGAAAGCTGGGAAGAGCTCCGCGGCCAAGTTAGCAGGACACTCTAACAAGTGACTGCGCGGCCCGCGCCCGGGGCGGTGACTGCGGCAAG
>716FP003805 SSFA2_1             :+U  EU:NC; range  -249 to    50.
GGAAAGATTATTAACAAACTAATCTTGCCCATTCCGCGGGCAGTAGTCGGGGGCTGGCCTGCTCCGCGTCGCGCCGGGCGCGCCCCGCCCTACCGCGCCCCGCGCGGCCCCGGCCGGAAGGGGGCGTGGGCCGCCGCCGAGGGAAGGCGCGCAGACGCGCAGCGGCCGGCCTGCTCCGGGCGCGTCAGGCAGGGGGTGGGGAGCAGGGGCCGGGCGGGCGCTCGGCTCCCAGCCGCGCTCCCTCGGGCCACTAGCGCTCCCGCGCGCGCCCGGCCGCCTTCATGTGAAGCGCCGGCCCTC
>717FP012500 GPSM1_1             :+U  EU:NC; range  -249 to    50.
AGCAAGGCCAGGCCCAGGCCCTCTCCCCTGCATTCCCTGGGGTGGGGTGGGCTGGGGCCCACACCCCCTCCCCCCTCCCCCCTCCCCGGGGACTGCCCGCCTCACGGCGCCCCTCCCCCCGCGTCCGCCCCGCCCCCCGCAGAGGGAGGCACGCGGCGGTGGCCGCCCGGTCCGCGCCCCCTCCCCGCGCGGGCGGCGGTGACATCACGGCCACGGCGGCGGGAGGGGCGGCGGCGCCCCGCGCACATCACTTCCTCGGCGCCTCCCCGGGGGAGGACGGGCGAACGAGGCGCGGACGGA
>718FP010132 PVRIG_3             :+U  EU:NC; range  -249 to    50.
TGCAGACTCACTTGACCCTCCTTCCCCCGCGCAGGCACCAAGCCAGGCCTCCCAGGCTGCTCTTCACGTCCCTTATGCCACTATCAACACCAGCTGCCGCCCAGCTACTTTGGACACAGCTCACCCCCATGGGGGGCCGTCCTGGTGGGCGTCACTCCCCACCCACGCTGCACACCGGCCCCAGGGCCCTGCCGCCTGGGCCTCCACACCCATCCCTGCACGTGGCAGCTTTGTCTCTGTTGAGAATGGACTCTACGCTCAGGCAGGGGAGAGGCCTCCTCACACTGGTCCCGGCCTCAC
>719FP002681 KLHL29_2            :+U  EU:NC; range  -249 to    50.
CAACACCGGCTCACTGGCAAGGAGAAAAAGTACTCTGGTTTGCAGTGTGCTTGGCTTGAAGCAGAATGGAGACGGTGGGAGCTGGTGAAGGGAATGGGGAGCCCACGCACCCTCTGCACCCAGGGCAGCACCCAGGGCGGCACCCAGGCCCCTGCTAGTGGAGCTTTGTGGGATGTGCATCGCCAAGGTTAGACTTTTTCTTGCTCCTATGTTAAAATCTCACTTTCACTTTCCTTTGAAGCTAAAACACTTCCTTCAAGAATGCACCACTGGAGTGACAAGATTGTAAGATTATCTTAA
>720FP023355 FUT2_1              :+U  EU:NC; range  -249 to    50.
ACAACAGTTCCCCAAGGAAGACCCTCGGGGACCCGGATGGGGGATGCGACCTTGTCCTGCCTCTCTCCCCCACCCTTATGGCCAGGCTTGGGGTGCCTGGTGCAGGTGGAGGAGCTAAGGGTAGATAACAAGATGGACTTTGTGGCCGGCAATGGGGAGGGAGGAGGGGCTACGGGCTCACCTCCCTCCCGCAGCCCAGCCACACCTGCTCTGGAAAGCCCTGTAGCTCCTGGGCGGGGTTTGCCAGTCACCGATGCTGGAAGGGTTTCTTTGGCCCTGAGTGAAGAGAGACCCAGAGGG
>721FP008184 TPMT_1              :+U  EU:NC; range  -249 to    50.
CCGCCGCTGCGCAAACCCCGGCGCTTGGGGAAGTGGGTGGAGTCTGTGCAACGAGGTACGGGGCGGGAGTGGAGACGGGGCGCCGGGAGAGGGGGCGGGAACTGAGGCGGGGCGCGGGAAAGAGGCGGGGCGCGGGAAAGAGGCGGGGCGCGGGCGGAGGCGGGGCGCGGGCGGAGGCGGGGCGCGGGCGGAGGCGGGGCGCGGAGAAGTGGCGGAGGTGGAAGCGGAGGCGTACCCGCCCCTGGGGACGTCATTGGTGGCGGAGGCAATGGCCGGCAACCAGCTGTAAGCGAGGTAGGC
>722FP011279 BAALC_1             :+U  EU:NC; range  -249 to    50.
CGGTAATGCCGGCCAGACGGGTCCGAGCGCCTCGGGAGCCCCAGCCCTCCTCCGGCTGCGGGGCCGCTGCTCCTGCTCCCGGGCCGTCACGGAGCCCTGAGGGAGGGGGCGGGCGAGCGGGGGCCTTGGGGCGGCCAGGGCGCTGGGAGGGAGGACTGGGCGGTGGGGACCGGAGGGGAGGGAGGGCCTTGGAGGCGGAGAGGAGGGACGGGCTGGGAGAGGGCCCGGACTAGGGGCGGCGGGCACCGCAGGAGCTCCGCGCGGCTGCAGCGCGGGCGGGAGCGGGGACGCGATGTCGCC
>723FP005604 MECOM_2             :+U  EU:NC; range  -249 to    50.
TGTTTATTTTGATTCTTCTGTGAATGCCTATTATTGCTGAGTTGAGGCCATAGAAATCTAAAGGTAAGAGAACTCCTCACTTTAAAAGGAAAAAAAGTCTGGGCGATGTGAAAGTTTGTCACTTCGGACAGTTTCCTGCCGGGGCACCGTTTCTACGGGCGCCCCCCGCCCCCAGCCTTCTTTCCTCCTCGCCCGCAGTCTCGCGGAGCCCTGCTGCTTATCTACGTTGCTAAGCCGGGCGATTTCCTTGTTCCTCCTGCGAAACGGTGCGGTCTGGACACGTCTCCGGGGTGGGTCGTC
>724FP024768 ABCG1_5             :+U  EU:NC; range  -249 to    50.
GAGTGGGGCGGGGGCAGCGAGTTGCCCTACAAGTTGGACCGATGGCCTTGACCTGATGGCTTCTGGGCGGGGGGCGTGGGGAGCTGGGGACCCGGAGCGCACTGGGGACTGGGGAGGGGCCGCAGCTTGGGCCGGAGGGAAGAGGGGACTTGAAGAAGGGGAGCCCCGCGCGCGCGGCTGTGGGCTTGGGGACCGGGGACTTCTCGCGCCATCCCCAGGAACGCCAGGCAAGGTCTGGGGGAACAAAAGAGGAAGCTGCCCCCAGAGAGCCGGAGCCTGCGACTGCACTCCCGGGGACAC
>725FP003350 TMEM182_3           :+U  EU:NC; range  -249 to    50.
AGGCCCGAACACAGTCAGCACTTGCTCCCAGCCCCCACGCTCGCACTCACCAAGAAGCCCACCAAGTAGAGACAGAGCAGGAAGCGGCGGGCTCCGACGGCACCGGAGTCGGCAGCCTCCGCCTCGGTTCCTGTCTTCTGCTCCTGTTTCCGCTCTGCGGTCTCCGAGACCAGCCTCGGGGCCGAGTTCATGTCCCAGTGACCCCCAAGCTCCATACCCGCGCCGGCCGGGGGTCGGACGCAGCAGCAGCCGCGGACCTACCCCGGGAGCCCAGCCCCGCCCCGAGCGGAAGCAGGAGGC
>726FP003576 RBM43_1             :+U  EU:NC; range  -249 to    50.
TAATCATTGGAGACAACCATGTTTAGTATTTGAGCATTGGTTAAATGCTAAAGAAAAATCGCCGTTAAAGCAGTTTTCTTTTTCACTGTCTTTTTCTTTTCGCGGGGAACCCAGCTGTTCCTGCGAGGGCCACCTCCTCAGGAAGACCCCGCAGCTCTCCCGCGGCGCTTCTGCAGGAGGCAGCGACAGTTTCGAGAACCCGGGCCTTCCCCTCCCAGTGCCTCCCGGGGTTCCGGCGTTTCAGGCGCTGCTGTTTTCCGGGAAGGGCAGGCGCGCTGGGCCTTGGGGAGCTGCGCTCGG
>727FP002403 EPHX1_2             :+U  EU:NC; range  -249 to    50.
ACCTGGTAGTGCTGGTGGGGGCCATCATAATGCCCCTTGTCCCAGATTCCCTTCTTTTAGATGGGACTCGAGCACTGATCATTTCAGCCCTGTATCTCTCAGGTCAGCGTGGTTCAGTTTGCTGTGCAGAGTCCAGGGGAGATAACCACGCTGTGCACACATGAGATTGGCTGACTTGGCAGGACTGTGCAATTGTCAGAAGGCCGTGGGGAGTGGGGGCCAGTGCCTGCAGCCTGCCCTGCCTCTCTCACAGGCCCTTAGAGCATCGCCAGGTGCAGAGCTCCACAGCTCTCTTTCCCA
>728FP018093 PAK6_3              :+U  EU:NC; range  -249 to    50.
GAGGGGGAGGAAGGGATTTTCTCCCAAGAGTGCCTCTCTCCCAGGCTTCGGGCTCCAGGGTGAGTGGGCAGCGACCCCTCTAGGAGCCCCAGCTCCACAGGGCTCCTCCTGCCAAGCATCCAGCACACGTGCCCCCACCTCCCCGGCAGGTCCTGCTTGAGGGCCTGAGGCGACTGGGCCATCTGGGTCTGTGAAGGGCAGATGTGGGATGCAGGAACTTCAGGCAGGGTGCTGGCTTGTGGCCAGGAAAGCCTAGCACCTGATTCCTAGCAGGGAACTCAGTGACAGAGTGGGGGAACC
>729FP000584 STK40_1             :+U  EU:NC; range  -249 to    50.
ATAGATCAGCAGTAAGTACCGCCCCATTAGAGCCTCGGCCTCCAATCGTGTAACAGGTTTCGCCCAGACCCCACCCTGAACCAATCCTCAATCGGACTCTGGCCTCTTGCCTGAAGTCTTCCGCCCATCGTCAAGATGGCGCCCCAATCCGAAAGCCGTGGGGCTGGAGACGCAGGCGGAGGGCGGGGCCCGGGGGGGCGGGGCCGCGGCTAAGGCTGGGGAGGAGGGGGGCGGTGCGTCACTTCCGTTGTCAGGTGGCGGCGCCGCAGCCATGGAGGGAGGCGGCGGCGGCGGCGGCGG
>730FP024917 C22orf29_4          :+U  EU:NC; range  -249 to    50.
TTGGCCCGACCGTCTCGCGCCTGTACACGCGGCCCCACCTGATCCCGTGGCACTTGGCGCGGCGTGGGAATGGGCGCGCTCTCCCATCACCCACCGCGCGGCACTGCCGCGCCAGCAGGGACCGGGAGAGCCTGCGAGGTAGCGGCCACACGGCATACAGCGCAGGCGCGGCCTGGATGGGAGGAGCGCGTGGAGCGTGCCGGGAGCATGCGCCGGGTCGTACACGGCGGCCGCGCGCACGCTGGGGGCGTGGCTGCGCGATGTAATCGGTCTCTGGACGCTGCGCGGCGCTCCTAGGAG
>731FP000610 FHL3_1              :+U  EU:NC; range  -249 to    50.
CTGGGGATGGGGGGTGGGAGGGGAGGAGAACAGAGGCTGCGGGGAGGGGACAGGGGCGGGGTCCCGGCCGCTTGAAGGTTGGGAGAGCCAGGTTAGGCCGGGCGGGAGGAGGGGGCCGGGCCGACTGGCGGCCGAAAGGGAGGTGGGGGCGGGGTCTGGCCCCCGCGGCGGGCTGGGGGGCCGGGGGCGGGGTCCGGGCGGGGCGGGCCCGCGCTCACTTCCTCGGGGAGGGGTTGGGGCCGCGCTCCCACTCGCCCACACGGTCCGTCTGCAGTCGGCAGCCTCGCCGGCAGCTCGCTC
>732FP008728 SLC29A1_2           :+U  EU:NC; range  -249 to    50.
CAGGGAGGCGACCCAGGGGGAGGGGCAGAGAGAAGGGGGTCCGAGCCCTTGGGCCCCTAACCCCGTCCCTTTCCGGAGCCTCGGGTGCCCAAAGGCGCCGGCCGCCAGTCCCAGGCCCGAAGGGCCCCTCCCACTGAGTCGGCTCTGGTCTCCCCGCCCCTGAGCCGCGAGGACTGGACGCAGCTGGCTGCGGAGCTCTGGGCGGGCGCTGGGGTCGCCTGTTGCAGCCTCTCTTCCGCCCGGCGGCCCACACCGGTCAGGCCCGGCGCGGGCTGCGCTCTCCAGCTGTGGCTATGGCCC
>733FP008892 IBTK_1              :+U  EU:NC; range  -249 to    50.
ATCACCGTTGTTGGCCTAGAGTTCCCCGCTGCGGCCTTTTTCTTTTCCCCGCCCCTGGCCTGAGTCAGCGGCCCCAAGGCCGGCGAGGTCAAGTTCCTTTGGGGCGCCAGGGAAAAGGCCATGGCAGAGGTGCTGCCACGCGAAACCTTCTGGGCAGGCACCAGCCAATCATCAAGAGACATACAGGAGCCCCAGCCAACCAGCGCCCGCCTTATTACTGGGAACCGCCCGCTCGGGCCCTTCCTCTACATCCCCGTTCCCGATTCCTGTAGTAGCGGCTGTATTGCAGCCGCCTGCCGA
>734FP023966 LRRN4_1             :+U  EU:NC; range  -249 to    50.
CTGCACTCCACTAGCCCTCACCGCTACTCCTTTCATTTCTCCAGCCTGGGAAAGGTAGTGTTCCGAGAGGTAAAGATGGGGAGGGCTAGGAGGAGGTGCCAGGCCTGGAAAGGGCCAGGGGCAGGCCCTAGCGGGAGAGGAGGGAGCTGAGCAATGAGGGTGTTGGCTAAAGACAACAGCGTCTTGATGGGAAAGGAGGAGCAATGGGAAAGACTGGAGTATCTCAGTCCCTCTCAGTGGATGGGGGTTGTGGGAGAGAGGCAGCTGGGAGACAGGCCTCCCTCTGGAGTTCATAGCTGA
>735FP009733 MPLKIP_2            :+U  EU:NC; range  -249 to    50.
CCCCTCCCGCCGCCCCGGCCGGAGAAGAGGCAGGTTCTGCGCAGAGCTGCCACCCTCGCCAGCGTCGCCAGCATCGCGTGCGTCTCAGATGGCATCGGTCCCGGTGCAAGCGGCGAACTCCGTGCGGCGCCACCCGCCGCCACTGGGGGGCGCCCACGGACGCCGCAGACCCCGCCCCCGCCGGGCGGGGCTGAGCACTAGTCGCCTGCTGGGCCAGCTTCTAGTCTGTCGGTCAGACCAAGGGCACTCAGACTGGAAAGGTTGTTGCTGGGCTTGGGTGTCCGTCCTTTCCTGTCTCCT
>736FP009047 GTF3C6_1            :+U  EU:NC; range  -249 to    50.
GAGCCCGGCGACTCTTGCGTGACCGAGCGGGCTCCGCTGCCTACGGCAGCCCACCCCCAGCCCCTGCTCTGAGGCACCGAGAAACGAGGAGGCCCGTGGCGAGTCTCCACGTGGGTACCGGCGCTCTCGGCGCCCGTAGCCACCCGCCCGCCGGAAGCCGACATCTCGAGTTCTGGCAGAAGCAATTTGCGCGGCGAGGAGCGGAGCGGCAGGAACCCAATAAGCTGCTTCGCCTCGGAGCTGAAGCCCGTACTCAAGATGGCGGCTCCGGGCGGGCGTGGCCAGTGACTAGAAGGCGAG
>737FP012367 PHYHD1_4            :+U  EU:NC; range  -249 to    50.
GTGTGTGTGCCCGACAGTCCCCTGGAGGCTGGGAACAGTGACCCTGCACCTCAAGGTTGTTTCTCCTCTATCCTCTGCAGGCTCCAGCCAACAGCTGAACTGCCCTTTCCCCAACTGTACACCTAAAGGCTCTCGCAGGGCAGGAGCCCTCGCCCCTCCCGGGTGAAGCTGTGGGCTGTAAACACCAGTGCCTTGCTCAGCCTCCTGGTTGCAACAGGGAGGTCTTGTCTCCCCTCCTGGGCTTTCCTCCTGCCCTGTGGGCAGCAGCCTAGGCTGGGTCAGGGGCTTCCCTAAGATCTT
>738FP025701 MAGEB1_1            :+U  EU:NC; range  -249 to    50.
ACCTTGGGGGCTGAGAGAGGTGGGGCTATTGTTTGAGGCTGGCGGATTTGGGTCAGCAGGCGGAGTCGTCCCAGACTGCTAGATACTAAGGTGAGGACCCCTAGTGGGGACGTAGGGACCAGCGACGCTAGAACAGTTACGTCCAGAAGCGTACCACCCCTGCCGTCAGCCCGGAGGCCACGGGCTGCCGGATGTGGCTCATCCTGACTTCCGCTTTGAAGGCGAGGACCCCAGCGAGCGTAAGGGCGCAGTGTCCGCCTGGCGGATTTGGGTCAGCAGGCGGAAGTCGTCCCAGGCTGC
>739FP025915 PAGE5_1             :+U  EU:NC; range  -249 to    50.
GAATTTGTCCGAAACACATTGTTTTCTTAGAGTAACCTGGGCCTCATATTCTCCAACGCCATTGGAAGTGAAAGGAAGGTTGGGCGGGGGAAAAAGAAAAGTGCTTTGTAAGTTCATTTTCGTTGTCAGAAGAGCTTGTGGTTTAGGTTCTCCACAGAGGCAGGAAACCTTCAGTCACGTGGCAAATACCCCACTGAGTGCGCATGCTGCACAGATCTGTTGCTGCGCATGCGCCTTTCTGCCCACCTTCTGTCTAGGCAGAGCTCTGCAAGGAGAGGTTGTGTCTTCGTTCTTTCCGCC
>740FP009447 FTSJ2_1             :+U  EU:NC; range  -249 to    50.
TCTCTCTCCCAAACCCCCGGCCCCGCTCTCCTCGTCTCCCTCGAGCCCCCGACCCTGCTCTTCTGGTCTCCTTCGAGCTCCCGGCCCCGCTCTCCCCCAAGCCCATGGCTCAGCTCCCCTAGTCTCCTGCCGCCCGCTGGCCCGGCTCCCCTCCCTGGTCACCACGACTCCTGGAATCCCCGCGCGCGCTTTTCGTACCTGCACCGCCGCTTCCGGGGGCGTGGCCTCTGACCGGAAGTGAGGCCAGGCACTTCCGGCGGCGCGCTGCAGGCGCGGGGAACACCAATGGCGGGGTGAGCT
>741FP010950 AP3M2_1             :+U  EU:NC; range  -249 to    50.
CAGGACTCGGGGTCTCGGAGCTGTACCAATCGGAGATGACCGTGGCCTCAACAGGGCCAATCGGGGGACTCGAGCCCGACAACAGGGCAAGCCGCCAACAGCGATCAATCAGAGGGGAGGAGCGGCTCCCAGATACCCAATCAGCGGCCTTCAGGCGCAGATCGTGGGCGGAGCGGTAGCCAGGCCGCGGGCCGGCCAATCAGCGGGCGAGCGGCTGCCTCAGCGCGCGCGGCGGGCGGGGCGGGGCCTGTCCGCGCCTAGGAGCAGTGGGCGCTGAGAGCAGCAAGGCCAGGTGAGGAG
>742FP021583 FOXK2_3             :+U  EU:NC; range  -249 to    50.
ACCAAAATGGTCATGAGAACACGGAAGGAGGGCACGCCCAGGCTTCTTTCTTCGTCAAGCCTGCCCGGGCAAGGGCTCCTGCTAAAATATTTTAGCGACCAACCACACATCGCAATACTAGTGGGGTGGGGCAGCCCGCACCTGGTGACAGGTGGCCTCACTCATCCTTCTGTGGAAGGCGCAGGGGCCAGGCCGGAAAAGACCCTGAGGCTGGACCTGGTCGTATCTGCGTCCCTGCAGGAACCCACTGTCGCTGCCCCTGCACGACGCCCGCCAGCCCACGATGGCAGCAACAGGTGA
>743FP005544 VEPH1_2             :+U  EU:NC; range  -249 to    50.
CCTAAATTACTGGTTGTTAGGCAAATCTAATTCTTTCAAACTACAGATCTGCTCAGAGAAATCTGTAAATCTAGTGTAGAAATAAGTGAAGCTTTGCGTCAATTGTTAGGTCTAAGCAGAAGTTTGGGAGAGAGAAGAAAAGTTACTCATTTGCCTGATTCCGCACGGTGAGTCAATGGGGAGGGAATGAAATGTACCACTGGCTTGACAGGCAGCTCAGGGAGACGCGGCTGCAGCCCACAGGACTGGGCAGCAGCTGCAAGGCTGCCTCTGAGCATGGTCATGGGTCCCAGCTGCAGT
>744FP024218 VSTM2L_1            :+U  EU:NC; range  -249 to    50.
TCCCTGGGGTGGCTCTCTCCGCCCCATCCCGGCCCCGCCTCCGCACTCGGGCGGGGGAAAGTTGCGGGTACCGCTTTAAAAATCCCAGCCTGGGCAAAACTTTGATGATAAATCAAGCGGCAGATCCCTCCGCCGCCTGCTCCGAGCGGGAGGAGGGAGGGGAGGAGGGAGGGGAGGAGGGAGGCGGGAGGAGGGAGGAGGGTGCGGCGGCGGCGCGGCGTGGCCTTCCGCGGAAGGGAAGAGTCCCGCAGTCGGAGGCGGCCGGCTGGGCGTGCGCTCGCTCCCCGAAGCCGGGGCTGG
>745FP018477 RP11-315D16_3       :+U  EU:NC; range  -249 to    50.
GATCCGGGCCCCTGCCCTCCTCTGCACCTGACCACACTCCCTACTCAGGGCTAGTCTGTTCTTCCCGGACATCTTCTGGTAGCCGTGCAGGAGAGGGCTGGGTGGGGCAGAGGCCAGGAGGGGACCTGGTGTGTCACCTGCCCACCACCTGGCTCATCCCTCAGGCCCACCCTGACCCTACATTACATAGGTTACGTCAGCCTACTGTGGCTGTTGAGCAAAGCATTTCTCCTTTCTGGGCCTCATTTGCACTAGATGGGCCTGTGGTCCCAAAGTAGGTCAGTAGGTTGGGGTTGCTGA
>746FP001684 RUSC1_2             :+U  EU:NC; range  -249 to    50.
GCTCTTTCCCAGAAGTAGCACCTTCCCCGCCGCGGCTCCCCCACCCCGCCAGGTACCCGCCCCCCCGCTGCCACCGCAACCTCGTCCGCCGAAGGCCCCTCGCTGGACCAGGAGCCCATCGCCTCCGCCCAGGCTACGTAAGACGGACCCGGGCTAGCCCCGCGGGCCACGCCTCAGGCGGGCCGCCCCGCCCACTCTCGCCCGGCCCCGTTTTCGCTTTTTTTCCGGGGTTGCCCAGCTTAGTCCCGCCCTTCAGTTTAAGCCGACTCCAAGCAAGTTTGTCGGCCTTGGGGAGTCTGG
>747FP016638 ZNF605_3            :+U  EU:NC; range  -249 to    50.
CTGCTCCCCCCTGAGGCTGTCTTCTAGAGACTGGGGTTTCTTCATAGGTTTGAACAGTGGGAGATACCAGAGGTGGGAGGAGAAAAAGTTATTTATTACCGTTCCCTTCCTCCTGCCTGGACCATGGTAGCTTCTGTGTTCCCGTAAGGATACAGCTTCCTTTGGGAAGCCCCATCTATGGCTGTAGATCTCTCGGTTTCAGTTGACACCATTCCCTCTCCATGATCTTCAGACTTAACTACTACTGGGTGCTTCCCCAACCCACTGGTTGGGTGTCTTTAATTGTGAACACATATTTGT
>748FP022915 ZNF345_2            :+U  EU:NC; range  -249 to    50.
GCTGCCCGCCTCAAGAGCGTCTGCGTGCTTCCAGCGTTAAGTGGAATTCCAAGCAGCCTCCGGGGCACAGTTAGTCTGGTCACTGCGGCCAGACTGCCGCCTCAGGACCCAGAGAACGCAGCACACTTTAGTTGGGCCCATCTATCCCCGGCGAGGCTTGGACTACGTTTCCCAGGAGACCCTGCGGTCCAGTATGTCTCCCGAGGAGGGGCGGAAGCCCGGGAGCCGCCCTCTGAGGCTGGGCGGGGTGAAAGAAAGCTTGCCCCAGAGGACTTAAACAGGCAAGAAGGACTTGGTTAA
>749FP007776 ABLIM3_1            :+U  EU:NC; range  -249 to    50.
GCCCCTCCTAATGATGTTTCTTTTCCTATCATTGTCGAGCCCTTAGAACCCCAGGATCGAGGGAGGGAAAACAAGCGCTCAAGCACTCCCTCGTTGGTCCCAGGACACAAGGCCTCGTCCATCTCACAAGGCCTCGTCCATCTCCCATCACACCCTAGGGCCCAGGCAGAAGCCCGGCGGGGCGGGGCCTCGGACACGCGCCGGTGCGTCCAGCAGGTGGCAGCAGCGAGCGGCCGCGCCCCCTGCGCTGCCAACCCGCGAGCCCGCATCATGGATGTCGAGCTCCCCTATTTCGCATTG
>750FP007270 ADGRV1_1            :+U  EU:NC; range  -249 to    50.
TGGCTGCTGGAAGAGTCCATTAGGGATGGCCAAGGCAGGGTGTTCCCGACGCCAGAGCGCGGACCTGGCTGCCCGCTGCGGAGAGCAGAGTGCGCAGCCCGGGGCGGCCACCCCCGCTCCGCTGGTCAGGTGAGCGCTGCCCCGGGAGCCATGGGTCCTATTGGAGCAGAGCGAGGATGCAGAGGGAGGAGGCAAGGGAGGGGGAGAAAGGGGAGGAGGATGGAGCCCTCCTCCTGATCCTGTAGTGGTAGTAAGAATCAGCAGCGCGGGCAAGGAGTACGGACGGGAGTCAGAGGCAGA
>751FP009172 SGK1_3              :+U  EU:NC; range  -249 to    50.
GGTCGAGATTAAATGTGATTACATTTCCGTTGAGAGGCTTTTATTCAGCAACAGGATTCAAAAGAATGTCAATGAGCATAAAATAAAAACGGTGTGCAATTTATATGAAACTCTGATTTAAATGGTCCTAACCAAAAAAAAAAAAAAAGAAAGAAAGAAAAGAAGCTATTTAAAGTAACCCTCCCAAGGGGAGTCAACTGCTCTTCAGTGTGCCCTGAGCCGGCTGTGCCTTCTCTCCATCCGCTGCTCAGATATTCATGAACCGTTGCTTCTTCCAGCCTCGCCTTCTCGCTCCCTCTG
>752FP002464 FAM89A_1            :+U  EU:NC; range  -249 to    50.
TTAGAGGGTAGTCACGCGGAGTTGGAGATGAATTAGGGCGCTGGAGGGGCGCGAGGGAGGAGGAGACCCGGGTGGAGGCGAGCCCGGCTGCTGGACGCGGACGCCACCCGGACCCGGGGCCCGCGCAGGGGCCTCGAGGAGAGGGGGCGGGGCCGGGGGGGCGTGGCGCGGGAGGGGAAGTGGGCGGGGCACCGCCGGGAAGGGGGCGGGCCGGGGGAAAGCCTTGGTTCGCTGCAGCGGGGCAGGCGCGTGGCCGGGCCGCGGCGCGATGAGTGGGGCCCGGGCGGCGCCCGGGGCCGC
>753FP005102 TBC1D23_1           :+U  EU:NC; range  -249 to    50.
ACCGCGCCCCGCCCCGCCCGCGGCACCGTGGCATCTTGGGACATGTAGTCTTTGGAGGGGCAGCTGCCTCCACCAAGTCTCCTCCCCCAAGACGCTGCCTTTCGGCCTCGGGACGCCGTGACGTTGCGTTCCTCCAGTCCCTTGCCACCTCCCTCTTTCTTCCCCTCTGGGGAAGCTCAGTGCTGGACTTCCGAAGACCTTTTACGACATTGAGTCTCGGAGTTGGTCTCAGCGCCGGATCCACTTTTCGGCAAAGTGACGTGGACGTCAACAGCAATGGCGGAAGGAGAAGATGTGCCG
>754FP007948 CPEB4_1             :+U  EU:NC; range  -249 to    50.
CTCACTCTGGGTGGGGGAAGCGGGTTCCAGGCGCCGGGCCTCACTAGGCGAGGCGCAGACGGAAGAGGCGTCTCTGGAGGTAACTTTTCGACCTTCCTGGGAGTAGCTCTGAAGCGAGGGGGCGTGGCCTCGCCTGAGTTCTAACAGATGATTGGTCTTCCGGCAGGTAGGTGGGGAATGAGTGCTACCCCCACCCCTCCCTCTTCGAACCGGAAGTGTCTCTGGGTCTTTCCAGCTGGTTGTCATTTCACTCGGCTCGGTCCTGAGGAGAAGGACTCAGCCGCGGCTGCGGGACCCGGG
>755FP022890 CAPNS1_1            :+U  EU:NC; range  -249 to    50.
TCGGGAAGACCCCCGCCTACCGAGTCAGGGCGGGATTAAGACCTCCGGCGCTGGAAACGCGTAGGGCGGGGCCCAGACCTGGATCCAGCTAGCCGGGCGGTGTGGGGTGCGCATGCGCAATGTCCGCTTCGGCTCTAGGACCGCGCGGGCGACAGCAGGGCCGCGGTGCAGTGTCCGACCCGAGAGTTGCGGCCTGAGTCACCGGCCCCGCCCTCCGGAGCCGGACGCTGCGGGAGGCCCGGGAGCGGCAGTGGAACCGACTCCCAGAACTCCGGACGTGTGCGGCGGTAAGCGCCCGGC
>756FP000871 TMEM59_1            :+U  EU:NC; range  -249 to    50.
AGGGAAGAAGTCAGGAGGCCCCGCTTCGCGCTAACGCTTGCGATGGTTGAATTCCCCTCCTCACGCCAGCCTAGGAGAAGAAGTTCGTAGTCCCAGAGGTGAGGCAGGAGGCGGCAGTTTCTGGCGGGTGAGGGCGGAGCTGAAGTGACAGCGGAGGCGGAAGCAACGGTCGGTGGGGCGGAGAAGGGGGCTGGCCCCAGGAGGAGGAGGAAACCCTTCCGAGAAAACAGCAACAAGCTGAGCTGCTGTGACAGAGGGGAACAAGATGGCGGCGCCGAAGGGGAGCCTCTGGGTGAGGAC
>757FP008548 TEAD3_2             :+U  EU:NC; range  -249 to    50.
CCCTCACAACCTCAAGGAGGTCTCCTCAAGGAGACCCTTTTCTCGTTTTACAGGACTGAGGCCTAGAGAGGTGAAGTAGCGCGTGCATCCCAGGTCACACAGCTCTGAACAAGCTGTGGTTGTTCCTCTGGTTACCTCCGTTCCACCTGGAGCACCTGCTCCTAGGGTGGGCTTGGGGCTGGGGGCGGAGCTCCAGAGCCAGCGGCTGTGGGATAGGAGATTGCTGTGGTCGAGGAGGACCCTGGTCCCAGTTCCTGTCTGTCTGTCCCCCAGGCTCAGCCGCCCAGTGGGCTCAGGCCC
>758FP001963 FMO4_1              :+U  EU:NC; range  -249 to    50.
CAAAAGTAGAACTCCTGTTTCGCTGAGAAAGCTGTAATTTGGGGTGATTTGGCGCCCTCTACAGACTATAATGGCAAAAGCGACGCTATCATGTGCTTCCCATAGCTTTAGGGCTTTGCCAGAACTATGACGTTGAGGAGGGTGGGGTAAAGGGGCAGGAAGCGTTTATGTTCTGCCAATCCAACAGCTGTATTCTAACTCACCATTCCGCCCTCCCTTAAGATCACGGAAGTATCACGCTTGCCTCTTACACAACTTTTTTTCCTTAGTCTGTATACTTTCTGCTGTCACTAGCATAAC
>759FP011868 ZFAND5_1            :+U  EU:NC; range  -249 to    50.
ACTCGCTCTTCCCAGCTCCACCCTAGGGGCCGACTGCCAGGCCAGTGGCTGGGCTCCGCGAGAAGGCACAGCAACCCGTCTCGGCCCCGCCTCCTGGACCTACTGACAGGGCACCGGGGGCGTGGCCTTGGGCCCGCGACGTCACCGCGCTCCCCGCCGCCGCCGCCGCCGCCGGGGTTTTCGCTGACGCACGGGTCCCGCCCCCTCCCCCTCTTTTCCCTCACAGCCCGGGCGCCGGGCGGCGAGTGCGTTAGTCGGCCGGGACGCGGAGCTGTGTGCATCTCCTACGCGGGCTCGCTC
>760FP024477 SYCP2_2             :+U  EU:NC; range  -249 to    50.
GAAGCGCGGGGACAGCGGGGACCCACTAACCTGAGGGCCTGGCCTGAGCCGCGCCCACAGCGTCCCCCTTGGCTCAGGCCTCGGGCGACCCCGGCGAGCGTTGGCGGGGGTGGGGGGGATGGGGGGGGCGGGACCTGGCTGGCGGCGACGCCGATTGGACGCACTATCGACCGCACCTGGCGCGGATTGGACGGGCGCTTCCCGCCTTCCGCCGTTCGCCGGAGGCGCTGCGGCGGTCCCTGAGGCGCAGAGTTGCGACGCTCGGCGGCATAGGGGGCGGCTCCACCGACACTACGCGGA
>761FP025104 LIF_6               :+U  EU:NC; range  -249 to    50.
TGGAGGCCTGACCCTCTGGGGCCCTGGGCAACGTGTTCCCCTCGGAGCCCCTTGGGGCCCAGTGGCAATGTGCAGATTGGAGGAGGCTACCTCTGGGGTGGCTTCCAGCGCCCATGTTCAGTTCCACTTTATGACCGTCTAAAGTCCACGCCGGCCCCGGCCCCTCCTCCTGGAGCCTCCTTCTCAGCCAAGCCCTAGCCCTCCTCCTCCCACTGCCCCCCTAAAGCCCCCCAACCAGGGGGCACAGGGGCCAGTCTCCATCTGCTAGTCCAGACTCGCTACCTCCCCAAACCCAGGTGA
>762FP025286 DMC1_1              :+U  EU:NC; range  -249 to    50.
CTGGGGCTCCTCTTCGTTTTCCGCGCCTCAGCCCTCGCCCCGCCCCCTCGCCCTGAGCCCCCTCCAGGCCACGCCCTCTGGTCCCCCCACCTGTGAGCCCGCTCGTTCCCCGCCCTTCGGTCTTCGCCCCGCCCCCATTGCTCCCCGCCCCTCGTCGCCCTCTGTAGGCCTGCTCCCTCCCCGCCCTTCCACCCTCACCCTGCGCCCCGCCCCGGCCCCTTGGTCCTCGCCCCGCCCTCCTCGTTTGGCGCCAAACCCTGTGGTCAACGGCGCGCGGGTCTCCAGGCTCCGTGTTCTAGG
>763FP003287 ANKRD23_3           :+U  EU:NC; range  -249 to    50.
AATTGAACAAACTCAGGTTAGTCACGCAGAAGCTTGCCCAGGTCACACGACTGCTGGGGTTGGCACCTGAGATGATTCCAGGCCCCTCGCTGCAGGGAGGCCATGCTCTCACCTCTATACCACCCTTGTCACCTGCCTGGCTTCTCCCATCTGACCTCGGTCTCTGTTCCCTGCAGCACTATGCCAGCCGCAATGGGCACTACGCTGTGTGCCAGTTCCTGCTGGAAAGCGGAGCTAAGTGTGATGCCCAGACCCACGGGGGTGCCACTGCTCTGCACCGAGCCAGCTACTGCGGGCACA
>764FP021104 NME2_2              :+U  EU:NC; range  -249 to    50.
GTTCCCTCTTCCGCTTGCGCTGCCGCAGGTGGGCCCGGTCTGTGGGCGCCCCCCGATTTCCCGCAGGTCCCGCGCGGCGTCGGAGCGGGAGATTCCCTTGCAGCTTGCGCCCCGCGGGCCTTCGGGCTCCGCAGAGGGACGCCGGCCCTGCGCGGGGCGGAAGCGGCCGGGAAGCCACGTGTCCCCGCGGCCGCGCGTGGTGGGGGAGGAGGGACCGGCGGCGCCCACGTGGCCTCCGCGGGCCCCGCCAGAGCCTGCGCCCGGGCCCTGACCGCACCTCTCGCCCCGCAGGACCATGGC
>765FP022661 UBA52_1             :+U  EU:NC; range  -249 to    50.
CAGTGGCCTAGAGGCAGCGGACGCAAACACGGGGAGAGGTGCAATCGTCTCAAGTGACTCGGCGGGCGGGGCCCACAACCGGAAGCGGGTGGGCGACCTTCACCCACGTGCGCTGCGGCTTCGTTCGCCAGCATCCAAGATGGCGGCAGGGCGGGGCCCAAGGCGCGGCGCGAATTGTGACGCAGGCGTCCGGCGTGCTCCGTGCGCAAGCGCTTTCGGCGGCGATTAGGTGGTTTCCGGTTCCGCTATCTTCTTTTTCTTCAGCGAGGCGGCCGAGCTGGTTGGTGGCGGCGGTCGTGC
>766FP020756 THRA_2              :+U  EU:NC; range  -249 to    50.
ACCCTCACGGTGCACACCCGAAAACCCCCCAATTCTCCCGGCAAGCAAAGGCTATTTTTTAATGACATCTTTTCCAAAATATGTCACCAAGTACCCACTCCTGCGGGAGCCGCCCGGGCTGGGGAGGGCGAGTCCGAGCGGGGCGGGGCAGAGGCGGCCGAGGGGCGGCCGGACCTCTGGCGGGGGTCCCGGGGCGCGGCAGGGGGCGGGGGGCGGGGGCGGGCGGCGGCGAGGCGGCCTGCAGGGAGCAGCCGCGAGCCGGCCGGGCGCGCCGAGCCCGAGCCCCAGCCGGAGCGGGGC
>767FP008181 NUP153_1            :+U  EU:NC; range  -249 to    50.
AAAGTACCCCTTGGCTTTGTGCCTCTGCGGCGCCCCGGAGATCTCCTTCCCCGTCCCTCTTCCTTTCCGAGAAGCCGCGTTCCGTTGTTGAACTACGTTTCCCAGCGTGCCGCGCGGCCGAGAGCGTGGACTCGACCAGCCCTTCCTCTTTGCCTATCAGCTCGTCGCAGCATGATGATGCAAATGCGTCGGGCGCCGATGAGTGACGACATTCTGGCTCGCGACCGCGGCAGCCGCCTTAGCAGGGGTAATAGGCGCAACGGCGGCGGAGGCTGCAGGGACGACGACGACGACGGCGGC
>768FP007266 MEF2C_3             :+U  EU:NC; range  -249 to    50.
TTGGATAGACTTCCGATTGGATATTTTCCATTGGAACTAGCAGCATAGGGGGTCGGGAGGGGGGAGGGGAGGGAAGCAATTCTGTGTTCTTTTGCCAGCACTGACAAAGGTCTGGTTGTCAGTGATACCTTTACAGCTAAATTTACTCCAGAGTGACAGAAACAGGTGCACCTCGGCCTGCCAGACACTTGTGCAGAGAGATCACGCATCTCACGGCTTGACGATCAAGGGGGCAAAGCCTCGGTCTTCATAGAAAAGGAGAGGAGGCAAACGCAGCCCAAACTGGGGGGTTTCTCTTCA
>769FP008420 CFB_2               :+U  EU:NC; range  -249 to    50.
AGCATGGGCCCCAAAGCAGGAAAGCTCAATGCATGTGGCTAGTAATTCGAGGTAGGCAGAGCCTGCCTCACCTTAGGACCGCATGTCTTGCCTGCGTGTGTCAAGAACGAGGCTGAGCTGGGTCCCTAGTCTGATTCCTTTAGGTCAGCTAAGACACAAGCAGGAACAGCCATGCTTCCAGGATTAGGAATTCTACTGAATGATCCATGGCACCCCACTGCCTCTGCAGGTTGGTGTAATCAGCTGGGGAGTAGTGGATGTCTGCAAAAACCAGAAGCGGCAAAAGCAGGTACCTGCTCA
>770FP022125 AES_3               :+U  EU:NC; range  -249 to    50.
CGCTGCCCCCCAACTTGGGGAGGGGGCTCCCTAGGGCGCGTTTCTACCCCCCTCGGATGTGCACTCCCTCCCGGCGCTTTGGAGGGCGGTAGAGGGCGCACCCTGCCCCCCATCTAGGGCGGGCCTTAAAACGCACCCCCACTGCCTGGGGGTGGCGGGGGACGGGGCGGCTCCGGGCGCACCCACCCGCTCGGCTTCCCCCGGGAGAGGCGGGGGGCAGGAAGCGCGGGTGGGGTCGCGCCAGGGGCCGTAAACACGGGCCCAGGAAGTGGGGCAGGAGGGGGGGCGCCGCAGCTGCGC
>771FP017905 TECPR2_1            :+U  EU:NC; range  -249 to    50.
CCCCACCCCGGGAAAGGAACCGATCTCACGCACCTTCCATAAGGTCCACAGATATCCGTAGAAGGAGACGCGAAGCCCCGCCCACCCCACCGGAAACGCATTTGCGTCACGTCCGCCCCGCCCGCTGCCACTTGTGGCTCTGCCGCTCTAGCCCCCGGCGGAGCCAGCTGCTGCTCTTCGGTGCTGGCCCCGGTGCCGGCCCCGTTGCCCAGGGAACAGGCTCCCGGCAGCCCCCGCGGCCCGGAGTCCATCCCGCCTCCTCCGGCCCGGCGGGGCCGACGAGTCCGGAGGGGCTGCCGC
>772FP020175 TEKT1_1             :+U  EU:NC; range  -249 to    50.
CCGCTGTCTTCTGCTTGGTGCCCCGCGTCTTCGCGGTAGGTTGAGGTGGCCGGAGCATCTGGCCCTACCCTTCCCACACGCCACACTCCTGGGTCTCTGGCTCTGGGGTCCGCAGAATTTGCGCCTGCGCTAAGCCTTTGGCCAGGCTGCTCAGTGGCGGAACCAGCCCTCTTTGCCCTGGCAACGCGTCACTTGTTGTCATGGAGACCGCGTTGTTTACCTCTCTGTTCTGCAAGAGCTGGAAGCTCCAGTTGGGGTAAGGAGGCTCCCATCCCGAGCTTGCGTAGTGGTTCTGTGTGG
>773FP014625 FADD_1              :+U  EU:NC; range  -249 to    50.
GTGGACTCGGCAGAGGCGCGACCGCCCTCACCGCAGAGAGCTGGGCCACCTGCAGGCTCTCAGGACACCCAAGGCCCCACCTCCCACCCGGAAAAGAGACGATACGCCGGGCGCAGGCGCAGAAGCCGCGCCCGTCCGCGGCGCCGCCAGCCAGGGCGGAAACGGCTGCGGCTTCGCTAGGGACGCATGCGCGGGTCCCTTAGTTTTCGCGAGATAACGGTCGAAAACGCGCTCTTGTCGATTTCCTGTAGTGAATCAGGCACCGGAGTGCAGGTTCGGGGGTGGAATCCTTGGGCCGCT
>774FP003364 C2orf40_1           :+U  EU:NC; range  -249 to    50.
TTTCGCTGCGGGCAGCGCTGGCCACGCGGCCCCCGCCGCCGGCGGTTCTCCGTGGCCAAGCATCCTTGGCCTTGGAGCCCAGGGGCTGCGTTCCCCTTGGGGCCGGGGCGGGAGAGAGGACCTCGGTGGTACTCGCCCGTGCGCTGGGCGCAGCCGCTTGGCCCTCAGCCCTCTGGCGCGGCGCCCACCCGCTGGGTCCCGCCCCGGCAGCGACGCAGGGATAACCCGCGGCCGCGCCTGCCCGCTCGCACCCCTCTCCCGCGCCCGGTTCTCCCTCGCAGCACCTCGAAGTGCGCCCCT
>775FP008111 RIOK1_2             :+U  EU:NC; range  -249 to    50.
TCTCATTCATTTTTCACCTCAAAACGAGACACCAAACTTTTTAAGACACAAAAGTGTGCTCACTTCCAGGATCCATAGTTTCTTGGACCCACGCTACGGACCTGGCTCTCCCTCCCTCTGCACCGGGTTTTGTGGGAGGGAGAACGCTTTCCAACCTCCTCCACCAAGGACTCTCACAAACTCGCAATCGGGCTCCCGGAGTGCTGGAACGCCCCTGTGTGACGTCCGCCCGCGCCGGGGGAACTCCGCAGAGACAGGTGCAGCCCGCGAGGCCCGAGCGACCCTACTGTGGGTGCGGTG
>776FP015318 CHD4_9              :+U  EU:NC; range  -249 to    50.
ACCTGTGTCACTCATTCATCTTTTTCTTCTTGCAGCTCCCCGTAGGCCCAGTCGTAAGGGCCTGCGGAATGATAAAGATAAGCCATTGCCTCCTCTGTTGGCCCGTGTTGGTGGGAATATTGAAGTAAGTGCCATACGATTCTAAGGAGGGGTGAGTGTCAGATATTGCATCTTTGGTGGAATGCGACCTGCTGCCTCTCACCTGGGTTTCTTCTTCCCCTAGGTACTTGGTTTTAATGCTCGTCAGCGAAAAGCCTTTCTTAATGCAATTATGCGATATGGTATGCCACCTCAGGATGC
>777FP022287 CERS4_1             :+U  EU:NC; range  -249 to    50.
GGTCGGGGGCCAGGGAGAGGCCTAGTTGCGTCGAGGGGGGCAAGCGCCTGGAGGACCCGGCGCCCGCTCCAGGCCCTGCCCCTCCAAGTCCCCCGCCCCGCGCCAGGCCCCGCCTCTCCAGGGCCCCAGCCCCGCGCCAGGCCCCACCGTTCCGGGGCGCGTGCCCCGCCCAGGCCCCGCCCCCACGGCCCCGCCCCGGGCTCCCCCCACTCAAGCCTTTTTTCCCCTGCTGGGGGCCGAGGCCCGGCCAGGAGCAGAGTCCGGCTGCCTGGGGCGGGCGGCGCGTGTCTGCAGCTGCTC
>778FP019070 NMRAL1_1            :+U  EU:NC; range  -249 to    50.
AATTATCTTTGCCTGACGCCCAATACCTGAAAATTAAGATGTTCATGCAAGATAAAGAGGTAATTTTTCTCCTCCTCCCAGTCATCACCCGTAGCATCCGGTTAAGAGGCTCTCCACCTCGCTCATTTTGGTCTAACTGGATTTACACAAACTCACTGTGCACGTGCCTGGGGCGGGCAAACCCGGAAACGACGCCGAGTCCCGCGGGATCCAGGAGGAGCCAACTGCGCCGGAGGAGGGGTTTCGGCCGACACGTCGGGATTGGCGGCTGCAGCCAGGGGTCCTCCGACGCTGGGCTTC
>779FP000367 IL22RA1_1           :+U  EU:NC; range  -249 to    50.
TGGGATGAATCAGCCACCGGACCAGATAAACAAGCCAGCCTGTTACTATTGCTGTTTTCTGCAAGTCGGAAGGGAACTCCCTTAGATCCCGCCCAGAACCTGGAATTCCAGAGCACACAGGGCCAGGACACCTTTGTACCCCTGCTCCCCACCGGCACAGGTCCCACCCACCCCCTTCTCCCCGCCCCATGCCCGGGTGGAGCCAGCTGCCAGGGCGCCAAGACTCCCAGCCCTCTCTCTGTGCACGGCAGAGTAGAGGCCAAGGGAGGGCTCTGTGCCAGCCCCGATGAGGACGCTGCT
>780FP005526 MME_1               :+U  EU:NC; range  -249 to    50.
CCGTGGGACGGGCACGGGGAGGGCAGAGCCAGCCGAGGGGAGCGGCTGCCGGGAGGTGCGCTGAGCAGGGTCCGCAGCTAAGGTCCAGCGCGATCCGAGCGCCCAGGACCCTGCGGCCGTGGAGGAGGCGTGCCCTGGGAAGGAGCCGCTACTGGGACCTGAAGAGTGAGGGGAGGGAGAGGGGCCCAGAGGGTGACCTGGAGGAGGGCTCTGGAAGTCACGTCAGGTTGGCTCTTCAGGTTCATTTCCATAGTTCCCTGCGGCCTCTGCCTTGGGGAGTTATGTTTTGTTACCGAGATC
>781FP000664 FOXJ3_1             :+U  EU:NC; range  -249 to    50.
CCAGACGCCACTCCGAGGCACAAGGACCCCAAGTCGCTCGGAACTGCCGGCCGCTAGATGACACCGGCTGCGCCGATGCAGAGCCTCGGGAGTCTCAGGGCACTACTTGTCCCAGCGGAGGGATCCTGCGTGCGTCGAAGCGACCGTGACCGCGCAGGGACTTGACGCCGCTGACGCCGGGCCGGCGGCGCAGCGACGCCGCAGGAGGCGGTGGCGGCGAGGGCGGGCGGGGGATGCGGGTCGGGAAGTAGTTCCGGGTGCGCGGCCCCGGATGTTGGCTGCTCTTGCTGCCGCCGCCGC
>782FP020949 NSF_2               :+U  EU:NC; range  -249 to    50.
ACAGAGCGAGACTCTGTCTCAAAATAATAATAATAATAATAATGATAATCTCCTCTGATGGTGCTTTCGAGACTAGGAAAATGCCTATTTTATTTTTAATTTCATCAGGCTTGCCAGATGAGAAAGGCCGACTACAGATTCTTCACATCCACACAGCAAGAATGAGAGGGCATCAGTTACTCTCTGCTGATGTAGACATTAAAGAACTGGCCGTGGAGACCAAGAATTTCAGTGGTGCTGAATTGGAGGGTCTGGTGCGAGCAGCCCAGTCCACTGCTATGAATAGACACATAAAGGTCA
>783FP025438 KIAA0930_2          :+U  EU:NC; range  -249 to    50.
TCTCCCTGCGGTTCCCGCTTGCAGCCTTGGCTGGCTGGAGGGCGGCTGTCCCTTTAAGTCGGGTTCCCGCTGGGACTGCCGCAGCCAGGGGGAGTGGGTGGGGGTGAGAGATGTTGGTGAGAGCCCTGCCTCTCCAAAGGCTCCCCCCCAGCCAAGCCTTCCCGGCTTCCAGCCCAGACACCAGCCAGCCAGTGGCGTTCCTGGCTCCTCGGGATTTTCCTTTTCCTCCGAAGCTGCTGATTCATCCCCAGGCTGGAGTCAGGCTCAGCTGTGGGGCTGGGAGCATGGGCTCTCAGGCTG
>784FP005949 AFAP1_1             :+U  EU:NC; range  -249 to    50.
CCTTTGTGCTAACTGCATAAACATGCTCACAGTTGTCCTGGGCTGGAGCCAGCTTTGCAAAAGCAGAGAGCTGGGTGTTGAGTTTCTGAAACCATGCCCTACTGGTTATTAGAAAACTCTTTGGCATTTTAAACTCCCATCTCCTTCTTGACATTGAAATTTAATATCGTGGAATTGACACCAAATGATGACGTCAGGCCTTTGGGTTGTCACACCATCTGTTGGCAGCCTGGCTTTGGAGCTTCTCCCAGTTGAATTTTGCTGCCTTAAAGCAGAAGCAAAGGAGTAGTGCATTTGTTA
>785FP012075 PLPPR1_2            :+U  EU:NC; range  -249 to    50.
ATTCTTGTAAGCTAAGTGAATGTCTTATAAGTTAAATGAAATGTGTTATGCCTTTACTGTTTTATGTTTGGGTCACACACAGGGCTGAGGGGAACCAGTGAAACAGATCGGTGACATATTAACCTGAAGTTGTTCATGGCTGTGTATTCAAGAGAGCAAGGACAAATAATGGTCAAGGAAGGAAGTCAGGGATTGGTGGCTCTGTACTAAGTGTCAGCTTCAAAGGGAGAGACCAGAGCATAAACAGACAATTCTCTAGGTTGCAAATTGGGAGGATTAGGAACAAGTAAGAGAGATCCA
>786FP012670 PRPF18_1            :+U  EU:NC; range  -249 to    50.
ACTGGCATTATTGAGGTGTTCTTCGAGAGGCTTTTGGAACTCAACTAGCAGGTGCAGAGAGTACTACAAAGACCCGGGTTTCCGTCCACGTTCACGTAAACCTCCCTACGAGGGGAAACTACAGGCGCGCTGCCGGAGGGCGCCGCCAGTGGGCACTCACGCACAGCTGCTTTGGCCACCACAGGCGCCCCGGGCCACTCTCTTCCCTCATCTCTCTCATCCCAGCTTCCGCCGGAAGCGGCTCCTGTCAGTTGTTCTCAGGTGTTTGGGCTTGTTGTTCCGTATACTCAGTGGGTTCGC
>787FP017804 ITPK1_1             :+U  EU:NC; range  -249 to    50.
CTGGCCCCAGCTCCGACTCAGACTCAGGCTCAGCCGTGCCCCAGCCTCAGCCGGCAGGCCGGGCGGCGCGGCGCTCGCGAGCCGGTGGGCGGGCGGGCGAGCCCGCAGGCGGCGGGGGCGTGGGCGGTGGCAGCTTGGCCCAGCCAGTGGCCTTCCGCGCTGAGCGCCGCTCCCTCCTCCCGGCCGCCCGCCGCGCCCCGCCCCGCTCCGCTCCGCGCGGCAGGACTGCGCGCCCCAGCTCCGATCCCCGTTCCGCGTCCCCGCCGCCGGGAGGAGGTGCCCACTCGCTCGCGGCGCGCG
>788FP018402 SNX22_1             :+U  EU:NC; range  -249 to    50.
CGCCAGTTCCTGGCATCAGTGAGTGCTCCGTCAATGTTTGACAAACGGTTGACTCCACTGCCCCGCGCTGTGGGCGCACTAGACTTCGGGGGCGGCGTCCAGGTCCCGCCTAATCTTCTAGGCTCAGGACCCGCGGCGCAAGGGAACGCCCGGGGCGGGGTCGCCTGGGGGCGGGGCCTGGGGTGGGGCCTGCGGACCGAGGGGGCGGAGCCGGCCGCCCCGGGGTCCTCAGTCCGCTCCGGGAGAGTTAGGGCTCCGAGCCGAGCGCGCGGAGCAGCTGGGGCCGGGGCGCGGATGCTG
>789FP015553 SSPN_3              :+U  EU:NC; range  -249 to    50.
GGTGACTGTAGTTGCATTTGTGTTGCTTAATTCATTTCTGTAAAATAAGCCTGTGTACTTCAGTAAGATTATGATATGTTAAAATTTGTTTTGTGTAATACTTACATACTTACTAGAAGAAATGTTGATTCATTTTATTACAAGTGATTTTTTGCCCTTTTTTAGCTGACTACACAGACTTAGTCTTCTCCACTCCGTGTTCCTGCAGCTAGAGACATGACCTAACACCCTGATGACCACTCTCAGGGACCTTGAGTGACTGGCCGGTGCACCATGGAACTTAAAGTATGGGTGGATGGA
>790FP017772 GPR68_2             :+U  EU:NC; range  -249 to    50.
GACACCAGATTGGAGTTCACATGATTCTGCCTCAGCTCGGGAATGGGCAGCCTCCAGCTGGGGATTTTCTAGCCGGAGCTGGGAGGTTCAGGCTGCGGGAAGTCGCTGGAGGGAGAGCTGGGATCGTGGCTGCAAGGGTGCCCAGGCTCCTGCAGAGCCTCTGCAGGAAGCCCAGCTGTTTGAGGTTTGAAGGCAGAGCCTAGCTGGGGCAGGCAGAGTCAGAGAGGACTCGTTTCAGAGTCCCCCCTCAGAGGACTCCCTCCATCCTGATTTCAGCAGCTGCCTGCTCCTCACCTGGTT
>791FP007204 PDE8B_4             :+U  EU:NC; range  -249 to    50.
CCACGGCCCCTCCTGGAATCAAGTCGTTCCCAGTTAGTCAACATCTGTCACAATCTGTGTAAAAGGGCAGAACACGCTATACCCCAGCACATTAAGTTAGAACACAGAGGTCTTGGGTCACTGCCAGAGTAACTTGTCTGTGGCATGATGGTTGCTAAGCGAAACAGAGCATTCTCTGCAGGGAGCCCCCCTGGACTGAGGCTCCTTCTCTTCCCCTTTATTTCTTGCTAGGCCAGCAGGAGCCAGGCCGTGGCCTGCTGACTGCATCTGCCAGATGACTACCAATGTGTGAGTAAACCC
>792FP018774 PRC1_4              :+U  EU:NC; range  -249 to    50.
TTTTCAGTTCTAAATTTGAATGCTAATTCTTGGGGTCTGAGATCCCGACAGCCTTACAGCTCGTGTTTAGGAGGCATGAAAACATGCTACTTTGAACTCTCATGAAAGTGCCTCCTCCTCTACTCCAGACATTTCTTTGCGGGAGGCTAGAGGGCTAGCCTCTGTGCTGCTGCTTTGCCGTGAGTGACACTGGCTTTCTATGCTGTAGCTGGAAATGCAGAAATCACAAAATGAAGCAGTGTGTGAGGGGCTGCGTACTCAAATCCGAGAGCTCTGGGACAGGTTGCAAATACCTGAAGA
>793FP002178 LGR6_1              :+U  EU:NC; range  -249 to    50.
TGGCAGTCTGACCCCAGAGCCACTGAGGATTACATTATAAGGGCAGGCAGAGAACTCTATTCAGTCCAACTGCAGCATGAGGGAGTGAGGCTAGGTATCAGGAAGGACTTCTTGTTGGGCAGGTATTTTAGATCCAGATCTTGGATCTAGTCTTTCTATAGCTCTGATGAACCAAATAGTTCGGGAGTTAGGGAAGAGGGCAGATGGGTGGGGCGCTATCCAGAGGGAAGGGCATACGAGAGAAGCGGCAGAACGAGAGAGGATCAGCGCGGAGGGTGGCGGGCACTGGACCGCAGAACT
>794FP003458 GYPC_1              :+U  EU:NC; range  -249 to    50.
CAACCACAACCTCTGTATCCGGTAGTGGCAGATGGAAAGAGAAACGGTTAGAAAAGCGTGGTTCTTGCGCAGGAAAGTTGGAGCAAAGAAGAGTTCAGAAGTGGGCGGGTGTGTGTTTAAAAAAAAAAAAGGGGGTGGAAACCCCACCAGCCAAGTCTGCAGAAAAAAAATAAATGAAGTCTGCCTATCTCCGGGCCAGAGCCCCTCCCCTCGGCCCGCGCGGGAGGAGTGTGACCCAGGTGCCGCTTCCTCTCGCCGCCGAGGGTCAGGAGCCCGGGAGCGCGACCCTCCCCCGGCCCG
>795FP008727 SLC29A1_5           :+U  EU:NC; range  -249 to    50.
CGCCATTGCTCTCCAGCCTGGACAACAAGAGCGAAACTCCGTCTTAAAAAAAAAAAAAAAAAGAGTTAGACACATTTGCATCCCAGCCTCCGGATAATTTGCTTATTGTTCCCAGGCAATAATCCTCTCTCTCTGGGTGACTCTTGGGCTCTATCTAGGTTCAGACGAGGACAGTGAGGAGTACAGGATCCAATTGGGATTCCAGTCCCCTCCCCACACCCGTCAGAAGGCTTGGTTGGGAAAGAAGTGAGCCCCAAGCTATCCGCCCCACCCCCAGCCCTGCGGGGCTTTCTGCCTGCC
>796FP001195 PALMD_1             :+U  EU:NC; range  -249 to    50.
TCCGGGGATGGCTGTGTGTTGCTAGAGCAGAGGCTGATTAAACACTCAGTGTGTTGGCTCTCTGTGCCACTCCTGGAAAATAATGAATTGGGTAAGGAACAGTTAATAAGAAAATGTGCCTTGCTAACTGTGCACATTACAACAAAGAGCTGGCAGCTCCTGAAGGAAAAGGGCTTGTGCCGCTGCCGTTCAAACTTGTCAGTCAACTCATGCCAGCAGCCTCAGCGTCTGCCTCCCCAGCACACCCTCATTACATGTGTCTGTCTGGCCTGATCTGTGCATCTGCTCGGAGACGCTCCT
>797FP009011 BEND3_2             :+U  EU:NC; range  -249 to    50.
CGCAGGGCCGTGCCACATGGTCCTCCCTTGCAGCCAGTCAGCTGTGAGCAGCAGATGGGATCATTTGCATTTTTCTTTTTATACTTTCTTTGATCGGCAAATTAAAGGATTTTTCTTAAATTTACATTCTCATTGTTTGCCTAAAATACAAACGTGGCTAAACTGTTGAATTGGGCTTCCCTGACTCTCACCCAGCACCTCCCCCTCCCCCTACCCAGCCACTGAGACTTGAGAAAATACCCGAGGGGTAGATTTCGTATTTATCAACTGGGAATCTACAGTCCAAGAGTTAGGAGTAGA
>798FP016208 ATP2B1_1            :+U  EU:NC; range  -249 to    50.
GCGCAAGTCCCCACCTCCGCCCCTCACTCCGGCCACCCTTTCCCGACCGCGCGGCAAGTTCTAATCGCCAGGCGCGCGCTCGCCAGCCGAGGGCGCGCTCGCCGGGTCCTCCCCTTAAACGCCCTCCCAGTGCCGCTCAGCTCCCAGTCCCGGTCCGAGCCGCGGTTCCTCCGCGCGCGCGCGCGCGCACTCGCCCGCCCCCAGGCTCCCCGCGGATCGCGTCACGTGACCGCGCTCAGCCAAGGCGGCAGCGGCGGCGGCGCGAGCTTCGGCGGCGGTGGCGGCTGTGGCAGCGGGAGC
>799FP007898 GABRG2_1            :+U  EU:NC; range  -249 to    50.
GATTTTTTTCCTATTTATTTTAAATACACACACCCACAGGGCTCTGCCCCCTGTAAAAGAAAAAAAATCAAAACAAACAAATAAATAACCCCAAAGAGATGGACCCAGGGGAGAACGCGTAAGTGTGAGGGGCATGAGTATACACGAGTGTGCGTGTCTTTCCCTCTCCCTTATTTGTCTCCGTATGAGTCTCTCCTTGTACCCTCCCCCTGCCTCGATGATATTACTCCCCCAGACTTGGAAGCCGCTGCCAGAGTGACGCTTTGATGGTATCTGCAAGCGTTTTTGCTGATCTTATCT
>800FP000141 PARK7_1             :+U  EU:NC; range  -249 to    50.
GGAGGGTGGCGGTAGAGACTGTTAAGCCCCGCGGGCGCCGGGGCAGGCCGGACTGTGCCATTCGTGGGGGGTACCATGTGGGACCGAGCCGCCTCACCCAGGGCTGTCCAGCTAGAAACTCCCCGGTGCCACCCCCGCCTCAGTCCGAGGTAGACTCGGCCGGACGTGACGCAGCGTGAGGCCAAGGCGGCGTGAGTCTGCGCAGTGTGGGGCTGAGGGAGGCCGGACGGCGCGCGTGCGTGCTGGCGTGCGTTCATTTTCAGCCTGGTGTGGGGTGAGTGGTACCCAACGGGCCGGGGC
>801FP003488 SMPD4_3             :+U  EU:NC; range  -249 to    50.
AAGACCTGGCAATCCAGATGCCTTTTCTCAGAACCCAAATCAGGTTCAGGAAGTTGACCCATGGTGAAGGGACCTGGTTAGTTCACTGTGGCACAACCAGGACCGGCACAGAAACTTCATTCTAAGTGTGCCTTAATATAAAAAAAAAAACAAAAAAAAAAAACGGTAGACAACATCTGACCTGGACCCTCTGCATCTCAGAAAGGTTTATTATCAATTGAAGGAGGTAACATGTAGCCTTTGCTGGGGACAAAGATGCAACAAGTCTCTGCCCCATCCTAGGTGCTGCCCCGTGTAGGG
>802FP013281 ABCC2_2             :+U  EU:NC; range  -249 to    50.
CTGTGCACTCTTGATTTGTTGGCCAGCTCTGTTGACATCTTTCAGTGGTTCCTTTTATGTATGGCCACTCCTACAGAGGCCTCTTGTACTTTGGGAACTGGTGAGTCTCCCTGTCCCTAGGGCTTTTTAGTCACATGTCCATCCACTGTTTCAATGTAACATGCATCTAGGCAAGGTTAACGATTAAATGGTTGGGATGAAAGGTCATCCTTTACGGAGAACATCAGAATGGTAGATAATTCCTGTTCCACTTTCTTTGATGAAACAAGTAAAGAAGAAACAACACAATCATATTAATAG
>803FP012881 ZNF488_1            :+U  EU:NC; range  -249 to    50.
GGCATCTCCGCGGAGCTGAGCCGGGGAAGGGCCGGGCAGCCCAGAGGGTCAGAAGGGGGTTTTCTCCCGGGGTTGTGAGTTCTTTGGCCAGCGGCACCCTCCCCTGCCGGGGCCGCCCACCCGCAAGCCCCGCCCCGAAGGCTGGAGCTTCCCTGGGGGTGGGCGACGCCGAGACCACGCCCCGAAGGCGGGAGCGGCTTGGGGGCGGGATCTGGCCGCCCTCAGGGCTCCGGCGCCAAGTTCAGAGCCACGCGCAGTGCTCTTGGCCGGGAGGAGGCTGTGCTGCACCAGCACCTCTTG
>804FP005769 CLDN16_1            :+U  EU:NC; range  -249 to    50.
GGCCTAAGAAAGATCAGTTTACAGGTTCCAGCATGGGGTGGGACCCTTCCTCCTTCCCCCGTCTTGGCACTGGCACTTGGTCTGGTGACCACCACTAGCCCACAGTTGGGTCAGAAAACGTTACAGAACTCCTCTCTCCCCCACCCGAAACACACTCAGCCCTTGCACTGACCTGCCTTCTGATTGGAGGCTGGTTGCTTCGGATAATGACCTCCAGGACCCCACTGTTGGTTACAGCCTGTTTGTATTATTCTTACTGCAACTCAAGACACCTGCAGCAGGGCGTGAGAAAAAGTAAAA
>805FP004087 CFAP65_1            :+U  EU:NC; range  -249 to    50.
GCTTCCTGTGAATTTGGTCGTCAATTAAAGTCATGATTGCTGGAACGTCACGACAACTAGGAGGCTCTACATTACCATGTCGCGACAGGTAGAAGCCCACAGTTACTACCAGCAGGAAAAGTCAGGGAATCAAAACTGAATATAGGAAATAAAATTGGGCGGTGCCTTCGCCTTCTACGAATCTTGACTTACTCGGGCTGCCGTCGTTGCCCTGGGATATCTGAAGACGCCGTTTCCTGCGCGTCCTGTATCTATGGAGACGGCAATATGGAGGCGATGTAAGTTCTGAGCGTTAGTCCC
>806FP001446 GPR89B_1            :+U  EU:NC; range  -249 to    50.
TATCTTAGGATCATTACAAAACAGAATTACCACTTAGCTCTCAGGCCCTACCTCCTTCAGCCTCAGAAACGTTAACGCTACCTTGCATTGCTGCTTTTAGCACCGCCCCTAATAAGCCCCGCCCCTGGGGCTTCCGCGGCGGAAGCCTAGCGTCCGCCCCACCCACCCCGAGCCCGAGGCGGGGCTGTGGATGTAGCCGCTGATTGGCTGACTGGGGCGCAGCTTGACGGCGTCGGGCTGGAGAGCCGCAGTCCCGGCTGCAGCACCTGGGAGAAGGCAGACCGTGTGAGGGGGCCTGTG
>807FP007190 SV2C_1              :+U  EU:NC; range  -249 to    50.
CCCAGTCCCACACCGCAGCAGCGCCTCAGCACCGCGACTTGCCGGAGCACCGCGAGTGGCGCGCGGGTCCCGCCTCCCCCGCGCGCCGTGACTCCCTGCGCACCGCTGGTACTCTCGCCACGCCGCCGCCCGGCACTGCAGCACCAGGGGGAGGAGGCAGGCGGAGGAGAGGAGGAGGACCGCAGCGTGCAAGCCGGGAGCCACTTTCCCGCCCCTCCTCTCGCCGCTGACACGCTCAGAGGAGTCACCACTCCGCGCGCTGCAGGCGAGAGTGGCAGACGGAGGCAGCCCGGGGAAGCG
>808FP022455 FBXW9_1             :+U  EU:NC; range  -249 to    50.
TGAGTATCTGGAACTACAGGCGCGCGCCACCCCGCCTGGCTTGAGTTTCGTTTTTAGCTAGAGTTGGCTGGCTCTCGGTATCGGCTAGTTTAAAAAGCGCAGAAACAGGAACCTGCATTTTCCAGCCTAAGGCCGACGCAGTTGCAAGAGACCCTGTAAGCGGGGCGATGTTCTGTATTAAGCCAGTGTCTGACTTCGTCGCTTCCGGTGGGCGCATAAACGTCATCAGACAGCGCCGGAAGTGCCCTCGTGCTGCCTAGGAGACAAGACGCGAGGCCGGCAGCGCCCACCCGGTCGCAA
>809FP011162 E2F5_1              :+U  EU:NC; range  -249 to    50.
TTTCTTCCTCCCTGCTTTGCCGCGTGAGATTACCACTCCTCGGGTCAGCTCGCGAACGCCAGGGAGGCGAGTGTGAAACACACGCGCCAACACCCCTCCTCCTCCTCGTGCGCTCCTCCTTCCTACAGAAAAATGTGTTTCTAGGCAACGGCGGGCGGCGGCGTCACTTCCTGCCATTTAAACTCAGGTCCCCACCCCTCGCAGCCCCTTCTCCTCGTTTCCACCCCTCCCCCCTCGGTCGTGGGCCTCATTCACGCTTCCCCGGGCTTGGGGAGGGGGCGGAGGCCCGGCGTGACAAGC
>810FP022751 ZNF254_2            :+U  EU:NC; range  -249 to    50.
GGAAAAGAGCAAGTGCATTTCATGTCTCAGCTTACTTCTTAATTAGCTGTAATTCCCTGTGCATGTTACCTTACCTTTACTGTCCGTAAAATGCCCTACTGCCGAGCGGGGCGGGTGGTGGTATGGAGAGAATGCTGTTGCTTTATCCAATCAGTGGCGCTGGCGCGGGAACCGCCCAATCAGGGGCGCAGCCGGAGAGGAGGGCGTGGCTTCCGACATTCCGCGGGGTCTTTACCTCTTGCTCCCGCCAGAGTTTGGGATCGGTCTCTTCTGTTCCGCGTCCTCCACCTCGGTAGCCCC
>811FP000800 TAL1_1              :+U  EU:NC; range  -249 to    50.
GATTAGAGATGGGGGCTGGATCTGCTGGGTCCTAGACAGCGCGTCCAACGCTCCCCGCAGCGCGTTCCGGAGCCGGTCCTAGCGCCGCTCAACCAGTCCCCACTCCCTCCGGTGAAATTGCCAAATTAAAATGAATCATTTGGCCCATAATGGCCGAGGCGCTTATCGGGGGCGGGCGGACCCGCGGCAGTGCCTTATCTCTGCGGCGCACACGGCCCCGGCGCGCCTCGGCCCATGCTAACGAGGCCTGGAACGTGAGTGGGATTACAGCGCGTCGGTGGAGGGGCCGGGCGGGCGCGG
>812FP018752 ZNF774_2            :+U  EU:NC; range  -249 to    50.
AGTCTTTCTGTCTTTTCATGCTCCTTGAAGTCCTTTCACAGTTTTTCCTGGCTCTTCTACGCCTCCTCTCGGCCACGCCCTTTAGCACCCAACCCCTCAACAGGTAATGATCCTCTCTTCACGTGGCCATTGCGGGTACATGATTGGTTTCCTGTACTGACTGCTCTTCTCGTGAGACCAAGCTTCCTTTCCCCTACTCCCCACACACCTGATCATTGTGAACAAACCGCCGAGAGAACAAGGTAAGGCAGAAGGAACAGAAGCTGCAGAGAGCGGCAGGGGATAGCCACCAGCCAGATT
>813FP013364 PCGF6_1             :+U  EU:NC; range  -249 to    50.
GGTGATGCAAACAGAATATTGTTGCTTGGAACGGTAGCAATTTTGCTGTTTTTAAAAGGCGGCGAAGAGAGCGTCCCCTTCCAAGGAGAAAATCTGGTGAGATTCCTTTAAAGTGCGGCCCGCGCGCCCCGCAGCCTGCCCCGGAGCTGCAGGGTTTGCGCCCCGCGGAGGTGAGGGCCGCTAAACCACATTTCCCGGCGAGCCCCTCAGGCTGCCGCGCCTGCGCAGTGGTGGCGTCCGAGGCCGGCCGAACTCCCGCGCTCTCCCGCCGCCTCGCCTCGCCTGGTGTCTCTCCCGACC
>814FP024538 RTEL1_3             :+U  EU:NC; range  -249 to    50.
GTCGGTTGAGTTCCTGAGGGACCCCGGTTCTGGAAGGTTCGCCGCGGAGACAAGTGAGCAGTGAGTCGCAGTGACCCTACAAGTGGTTCTTTTACCCGAGCGGCTCGTAGGCGCGTTGCGGTTTTTCGAAACTACAGCTCCCGGCAGGCCCCAAGCCGCCCTCGGGGCCGCGGGTCGGCGGATTGGCCGCGCTGCATTTTGGGACCTGTAGTTTCCTGCGCTCGTGGCGCTGGCGCCGCGGCGTTGGCTGAGCCCTTGACCGGGGCTGGAGGGAAGGGCCGACATTCAGTGTGTCCGCGT
>815FP024824 SUMO3_1             :+U  EU:NC; range  -249 to    50.
GGTCCCCAGGGCCCGGGCTCCCCGTAAACGCTCCTGGCCCGCGCCCCACAGCGCCCTAGGGCTTCCGCGCCCGACGGGGTCGCGCGGGACCCGCCCCGTGACGCATCTCCAACCGCCCAGAGCCGCGGCCCGGCCTGCGCGCGCCCGACGCCCCGGGGAGCGCGCCTCGTGAACGCGCGCAGCCACGTGACCCCCGTGCCGGCCAACGGGTGCGCCGGGATTTGGGGGATAAAGCGCGGCCCCGCGCACAGTTGCGGCGGGAGAGCGGCGGGGCCGAGAGCGTGACTCGCCCGCTCCGCG
>816FP007249 VCAN_2              :+U  EU:NC; range  -249 to    50.
CCTTGAGCCTGACACTTCCCTTTGATGGGACAGGCAAGCTCTGTGGGCGCGTAAACACGCTGTAACCAAGTTCTTTGCTGATTTTACAGTTTTGTGTGCTCCCGAGAAGAAGTGATCGTACTCAATTGTCTATTGCTGGCCTGCCCCCTAAGAGCCTGGGGGCTCCTTTCCCCTAACCCAGAACTAGCTGCACGGGGGGCGGGGAAATGGGGGTGGGGAAGGAGTGGGAGGGCAGTGGTTTCCGCGAGCAGAGCGATGTTACTGAGTGAGTCCCTGAATGGGGAGCGCTGCTGTCCCCAA
>817FP022290 RAB11B_2            :+U  EU:NC; range  -249 to    50.
CGCCCGACTAATTTTTGTATTTTTAGTAGAAACGGGGTTTCACCATGTTGGTCAGGCTGGTCTCGAACTCCTGACCTCGTGATCCGCCAGCCTCGGCCTCCCAAAGTCCTGGAATTACAGGCGTGAGCCACCGCGCCTGGCTGATCTGGTTATTTTCAAAAGATTCCATGAGACGGGTTTCTTCAGTTTACAGAGGAGGAAACTGAGGCACAGAAGGATAACCCAGTGAGTCCCAATATAGAGATGGAGACTGCAACCGAGAAAGGGGACCCAGCGCTGAGGTCCCCGGAAATGGTCATT
>818FP023956 CDS2_1              :+U  EU:NC; range  -249 to    50.
GCTTCTCGCCCTCAGTAACCGGTTACCTCCAGAACCAGGGCGCCAGCTCCGGCCATCCGCGGTTAAGCGGGAGCTCCCATTGGCTAATCGCACACTGAAACGCACGCCTTTTCCCGCCCCTGACGCTGCCGTCCAATGCGCGCCTCTCGACTCTGCTCCGCCCCGCCCCGCCCCCGTCGCCCTGCCTCCCTGGCGTATTTGCGCCATTGGTGGATATTCCGGACCGTGATGGTGGCGCTGCGCGTGCGCACTCGCTCCGAGCCCTGCTCCCGGGAGAGGGAGCTCTCGGGTCGGGGCTAG
>819FP014468 KCNK7_2             :+U  EU:NC; range  -249 to    50.
GGCTTCAGCTTCCTCCGCCTCCTCCCCTCACCGCAGCCGCCTTCCTCCACCCATCCCCACCATCCCAGCTGCTGTGAAATGGGCAAATGTCTTGCCTCCAGGACCTGGGAAGGGTGATGCAGCTCACCTCCCTCCTGTTCACACCCCAGCCACCCCAGCCATCCCAGCCGGGTCCCAGCCACCCACACAGCACCTCCTCCTGGCCCCGCCCTGCCCAGCCCCTCCCAGGTGCCTGAGGTGGAGCCGCCAGTTCCCACAGCACCCCAGCGGCCTGCCATGGGGGGTCTAAGGCCCTGGTCC
>820FP017312 AKAP6_1             :+U  EU:NC; range  -249 to    50.
TAACAACAAAGGGGGAGATAATTTTTGTTTTTTCCAAAATGCTTTCAGGGAAATCCCTTTTAAACCTATGGATTTTAGTCCAATGAGGAATCCTCTTCCTTTGGTCTAAATTTTGCATATCGTCTGTTTCTTACAGGGCTTCCGTATTGTCTCAGGCTCCACTGGAAATGCAGCAAGGATTCCTAGCACATCCCAGTTGCCATAGCAACAGCAGTCTTTCCCATAATGAGCTGCATCATCTGAACTGATGTCACAGCATCATGCAGCAGGTCAAACAAGGCATCTCCTAGTATTGCATCC
>821FP011479 NRBP2_1             :+U  EU:NC; range  -249 to    50.
CGAGGAGGGGACAGGGCCTGGGGAGGGGCTTCGCGGAGCAGGCCTGGGAGACGAGGAGGAAACAGGGACTGGGGCGGGGCTTCGCGGGGCGGGGCCTCCGGGGGGGCGGGGCCTGGGCGCGGCCCGGGCTCGGCAGCTCTCGGGGAAGCTCTGCTCTGGCTCCGGCAGGCACAGGCGGCTCGGGAGGTGCGCGCCGGCTCCGCCCCCGGGCCCCGCCCGTCCGCCGCGCGCCCGCGCCTCCCAATTCCCAGAGCCGGGGCTGGGGCTCTAGGCTGCCGCGGCGGCTCTAGGCTGGGCTGC
>822FP005483 TM4SF18_1           :+U  EU:NC; range  -249 to    50.
GCCTCCTTGGTAGTTTTCTCTTTAACCCTCTCTCCACTGTTGGATGAAATTTGCTGCATTCAATTCCAGTTCCCACCCCAACTTCCTTCTTAACACAAGGTCAGGGTTAAGCCTTCGGTGCTTTAATCCAGAGGAAAATTACTTATTTTAAAAAGCAGTGAAAAACACCGCATTCCTTTGGCACAGGATGAAGACCAGCTCAGCTCTTCAGTTGTTGATCATTGTCTATTGTTCTCCAAACAGTAAACCAGTATTTCACACTGAGATTGTCGGCTGCGGGTATATTCCAATTCCCCGTCT
>823FP008195 E2F3_2              :+U  EU:NC; range  -249 to    50.
TCGCCGGGCCCCGGGCCTGCCCTTGACCCGCCTCTCCCCTTGCCCCTTCCTTCCCCGCCCTGTCCCCCTCTCCGCCCCCCGGCGACGGAGGGCGGGGGCAGCTGGGTTCCCGTCCCGCCGCCTGGGTCTGTCCCTCTCTCCGGGACCCGCCGGTGACGTTTCGCACACGTGCGCGCAGGACGCGCCTGTGACTGGGGAGGAGGCGGCGGCGGGAGGGGGCGCTGGAGGGGGAGAGGGGGGCACCCACTTCCTCCTGCTCGCCGGCTCCCTGGCCTGGGACGGTCCCGGCGCCCTCGCACC
>824FP008117 BMP6_1              :+U  EU:NC; range  -249 to    50.
CCGCGACTCGCAGGAGCCAGGGCGCAGGCTGCAGTGCAGCCCGGACTCAGACGCACCTGGCCTGGACCGCGCGCCTCTAGAGACCTGCGCGAGGCTGTGAGGCTCCCCTTCCTCCCCTCCAAGCGGTTCTCCTGGTGATCGCCCCTTCGCCACCTCTCTAGCCTGGGCAACTGGGGGCGCCCCGGACGACCATGAGAGATAAGGACTGAGGGCCAGGAAGGGGAAGCGAGCCCGCCGAGAGGTGGCGGGGACTGCTCACGCCAAGGGCCACAGCGGCCGCGCTCCGGCCTCGCTCCGCCG
>825FP007034 EMB_3               :+U  EU:NC; range  -249 to    50.
ACGAGATTGGCTAGACATCACCTGCCCAAGCTCTCTCCCGACCTGCTAGAGCCGAGAGGGCGGAGGCCGGAGAGGCTGCAGCCGGGAAGTAGCACCGCCACCGCACATCCGGGAACGCCAGCAGCCGGCTGAGGGCTGCATAACTGATGGAGGGCCGGGCGCGGTAAGAGCGTCTCGGGGGAGTGGGGCAAGGCGGCCGGGCCCCTCCCATTCCGCCTTTTCTTCAGCGTCCTACCCGCGGCACTGGCTGCGAGCGCCGGGCCACCTGCGAGTGTGCGCAGGGACTCTGGACACCCGCGG
>826FP002509 TBCE_4              :+U  EU:NC; range  -249 to    50.
ATGAAAGTCCCAAAGTAAGTTGCCCAGCAAAATACAAAGTCAAAGTCAAGCTTAGTCCTCGTATTATGACATTAAACTGTCTCTAGATAGCAACAGTTTGATTCTAAATGGAGACCATGGGTCTGTTTGTTTGATTTTAAGGGTAAGCTACTGCCTGGGGACGGGGTGGGGGAAGAGTATGTGTAGCATGCTTTATCGGATCTGTCTTAATCACATCCTTCCCCACCTTCGTTCTAATTTTAGAAGCCGGGCAGAGAAATCGAGCTGGAAAATGACCTAAAGTCATTACAGTTTTATTCT
>827FP022461 BEST2_1             :+U  EU:NC; range  -249 to    50.
GGCACTGGGGGCTGGACTAGACTGAGTAAAGCTGGGAGGAGAAGGCAACTCAGGCAAGGGTCAGGACTGAAGGGGTGGCGGGCCGGAACATGGGTGGAATCCCTGTGCTCAGTTATCCCCGCACCTCTCCACCCACACCCGCAGCCCCCACCCGGGCCACCCACTCTCCCTTGGCCACACCTGCCGGGTGCCACGATGACCGTCACCTACACAGCCCGAGTGGCGAACGCCCGCTTCGGTGGCTTCTCCCAGCTGCTGCTACTGTGGCGTGGGAGCATCTACAAACTCCTGTGGCGAGAG
>828FP024341 ZMYND8_6            :+U  EU:NC; range  -249 to    50.
CCACCAACCCCACAGTCCTGTTTGTTCCCCTCAAAGCAGCACCCGCAGAAACAAACAGCATTCCATATGGGATGGCGGTGGAGGGCCGCTGCCCACACAGCTAGGAGGGTGAGCACGCACTGCTTCACTGTGGCCTCCACCTCTCGCCTCCTCCCATTTAGTCTCCCCATGCAGCTTTCTACCTCCAGGAAGAGCAGGCCCCTCCCTTTTGGTGAGGCCCAGGCCTGCTGTCCTGAGCCCTGGAGCTTTGTCAGGTTGGGTGGCCATGGAGCTGTCCCTCCCTGCAGCTTGGCCTCAGCA
>829FP011381 FAM84B_1            :+U  EU:NC; range  -249 to    50.
ACCAGCCCCAGGCGGCGGGTGGATTATTTACAGGGGGATTTAAACCCGCTCCGGCGCGGGGGCGTGGCCGGGCGGAGTCCCGAGGCCCGAGTGGGCGGGGCGGGGGCGGGGCTCCCGGCCGCTCGGCGCAATGTGAAAAAGACCCGAGCTCGGGGAGTGAGCGCCTGTCTCTTTAAATGCCACGGGCTGCGCTCCCGCCCGGGAGCCCGGAGCCGGATCTACAATCCCGTCCCTCCAGCTCCGGTGCTTGTTGCTCGCCCGGCCCAAGCGGGAGCTGTTGCCGCCAGGCTGCGAGGCTGC
>830FP016411 ACAD10_1            :+U  EU:NC; range  -249 to    50.
CCGGCGCGGGCCCCGGCGGGCTCAGGCGAGGCTGGAAGGCGAGCCGAGAGGCCGAGCGGCCCGGGGCCGGCAGCGCCGCCACCACCTCAATGCAGTTGCCGCCGCCTCAGCAGCAGCAGCTCCTCGAACAGCCCTCGGAGCCACAACAACCTCCACTTCCGCCTCCCGGCCGCCGTCGCTGACCTGCGGTTTACGCATGCGCGCAGGACCGCGCACAGCGATTGGGCGGCGTGGCAGGGGTCACCCACTGCTCTTCCGGACGCAATTTTGAGGAGGTCGGAGCGGAAGGACGTCGTGGAG
>831FP012810 CCDC7_1             :+U  EU:NC; range  -249 to    50.
AGCTTGAGGAGACAGCAGATGAAGGACTGGGGCTCTGGTTTTGTAGCTGAAGCCCAGGTTCTCAAAGGTCCTACCAGGCCTGTACTTTATTTCTCCTCCGCGGGCCTCTAGGCCAAATGCCTGGATGAATCTGCGCTCAGGGGGCGTCCTGGAATTACACTTGGGAGAGAATAAGAAAGGAGGAGGCCGATGTGCCCATGGACATTATTAACCTTCCGGCAAATCCCCACAGCCGCCAAACTGCGTCTCCTCTTCCGCTCTCGGCGCGCAGCTCACGCTCGCAGCGTCAGCGACGCCGGC
>832FP005802 TM4SF19_4           :+U  EU:NC; range  -249 to    50.
TAGAGACCGGGTTTCACAATGTTAGCCAGGATGGTCTTGATCTCCTAACCTCATGATCCGCCCGCCTCGGCCTCCCAAAGTGCTGGGATCACAGGTGCGAGTCACCGTGCCTGGCCAACTAATGAAAAGTTTAAAGAATTTATATCTAGTTTTGGATGTTAGGCATGCACACACAAGTGCATGCACACTCATACACATCATCTCCACAAGCCCCATCCTGGCTCAGCCCTATTCTGATGGGTCAGCAGGACCCCAAGGAGAGAAGGGTGGGTCCTTGGCACTAAGACAGTTCACAGTGGT
>833FP021885 ALPK2_1             :+U  EU:NC; range  -249 to    50.
CAGCAGCCAGTGACAGCTCGTCTGGGTTTCATCAGCTCCCTGGGGCTGCATTTCACCAGGCCCCCTTGCCAGGGCCTCCCCAGCGTGTCGTGTCAACAAGTGTCGCACCTACTGCAGAAACAGCCCTCAAGTTTCATCACAGGGATGCTAAAATATATTCTCCAGCTTCAGCAATGACCTAGTTCACTGAAGGGCGGGGAAAAAATGCTCTTCTTCCAGAACTTCCCCGGGCATGGAATTTCCCCTCTTAGGAAGAGATGAACTTTCTGGAAGCAGACCCATCTATGCTTTGACCTGATC
>834FP026511 MPP1_1              :+U  EU:NC; range  -249 to    50.
CATTCATCTCACGCGGCCACCTACAGCTACGACTTCCTCAGGCCCTTTAAGGGCCGCTTCTCGGAGCGCAGGGAGCCGCGGAGTCCGGGGCGTGGGAGACTTCCATGGGCGGAGCGAGGGCAGGAGTGGGCGGGCCGTAGGCGGAGCTCCGTCCGCGCCCTCCCGGCGCACCGCCTGCGGGGCGGTGACTGGCCCAGCCGCACCGCGTCTCCCGCCTTCTCCGCAGCCCCGCAGGCCCCGGGCCCTGTCATTCCCAGCGCTGCCCTGTCTTGCGTTCCAGTGTTCCAGCTTCTGCGAGAT
>835FP011363 FBXO32_3            :+U  EU:NC; range  -249 to    50.
GCCCCAGGGGCAGGTCTGAAGGAGGACTGGTTAGTGACAGCTAAGGGGCCCGGAGGGCTGGGAGGCTGTCCCTCCTCCCCGCTCCAACCCCCGCGCGCTAGGGCGGGGTTGGGGCAGTGAGCGAGGTCAGGAGGCTGCGCCCCCTACTCCCCGCCCGGCGGGCGCGGTGCCGGCCCCAGCTCTGCGGACGGCCCGGGAGGCTGATCTGGCTGCGGAGGTCGATCCTGATAGCTCGGGGGCAGGAGGGGGGCTGGCCCTGCTCCTCACGCCCACCCCGCAGGGACCCAGACGCCCCTCCGG
>836FP008037 C5orf60_1           :+U  EU:NC; range  -249 to    50.
GCAAGAGGACGGAAAACGGACCAGGTCTGTTTCTGACAGGTTGAGCAGGTGGAGTGGGAAGGAGGGATCCGGAAGGCCAGGAGGGTGGAGGGAACTGCAGGGGTGGGTGGTGGTGGGCGGGGCTGGGCTTTAGCCTCCTCCTCCCACTGCCCACCCCACCCTTAGGAGCCCTTTGTGAGGGGGAGGCCCCAGCTCTGTGATGTGGACCTGGGCCCCAATAACTTGTCCCAGAGGGGATGCCCAGGGCTCAGTTGCCTGAGGACAGCAGTGCAGTTGACATGGATATTCTCTTTCCTCTGG
>837FP009845 CRCP_3              :+U  EU:NC; range  -249 to    50.
GAGGAGAGGAGGAGAGGGGGAGGAGGAGAGGAGGAGGAGGGGAGGAGGAGGAGAGGAGGAGGAGAAGGAGGTGGAGGAGGAGGAGAAGGAGGTGGAGGAGGAGGAGGTGGAGAAGGAGGTGGAAGAGGAGGAAAGGAAGAAGGGAGGAGGAGGAAAGGAGGGGGAGGAGGGAGGGGGAGAAGAGGAGGAGGGGGAGAAGGAGGAGAGGGAGGAGGAGAAGGAAACGGCGAGGCTTGGTGGCTTACACCTGTAGAGGAGGAGTAGGAGGAAGAAACAGCCAGGCTCCCTGGCTCAGGTCTG
>838FP000571 AGO3_2              :+U  EU:NC; range  -249 to    50.
CCTGGAAAGGAGTTTGGGTTTTCAAGTGTGACGAGGCGCTATTAAAGAGTTTTAAACATGGAAATTACTCGATCTGATGTTTGTGTAGTGTCCTGTTTGTTAGTCATCTTTTCCAAACTATAATACATTTTTTTTTTCCTAAAAATGGTCGTTAAAGCAGCCTAGGACTTAGGTCAATTGCGGTGGTCACTTGACCGCCTGTGAGGAGGCGGCGCGTGGGGTGGATCGGACTGGGCGTGGCGGGGGCTCAGGAAGGAGGGTGGCCCTACCCCAGCGGGCTCGGCTCGGGGCCTCCGCGGC
>839FP016195 MGAT4C_2            :+U  EU:NC; range  -249 to    50.
ATATCTACAACAGACCCAGGGCATGAAATACACATAAAAAACACACACATTAAATATTAATATATGCTTATTATTGTATTATGAATGAGGAAATAAAATATAACTTGGAATTTTTTTAAAACTTAAAAAAATACAATGGACTGAGCACTGAAATCAGAATATGCAGCTTATTTAGAACAAAATTCTACTTTTTCCCCTAAACTGTCCCTTAACATTGTCATCTCTCCTGCTAATCCTGCATTACCCTGGATCCTTCCTTTTTGTCTCTGCCTCCACTCACTGCTGCCTCTGCCATAAGCC
>840FP009126 TRMT11_1            :+U  EU:NC; range  -249 to    50.
CAGGTTTTGAAGGGCTGTAGAGAAAGCTGGAAGCACACTCCAAGTGGAACGATAACTTGGAAATATACTGTCTTATTATCACAGGCTGCTCCTGAAAGCCACGCGTCCCCGCTCACCAGCTACCAGCGCTGGGAGACCCCTAACCACCAGGCATTCACAGGTGAGGAAGCCCCTCCCACAGCGGCCGGAGTTTCGGACTCGGAGCGCGAGAAACGTCGGGATAGCGCCTGCCTCGCAGAGCTTCCGCTTCCGGCCCTTCAGGCTCTGTCTCTGTGGAGACTGGGCTTTGGGAGGGAGAAA
>841FP014500 EIF1AD_1            :+U  EU:NC; range  -249 to    50.
AGTTGAGGCGCCCCGGACCTCGACGGCGTCCTTAGTAGGCGCTCCTTTCCGGTCCTTCGCGGGAAGCCCTGCCTTCTAAGGTCTCGCTTCTCGCGCAGTTCTGAGGGAGATAGGCCTCCAGGGAGAGGACTTCCTTTCTCTGCTGCCCGGACCCGGAACTCAAGGACTTAGGCTTGACGGACCTGGCGTGGGGAAGAGTTAGAAGACGGACAAGGGAGGGGACGGGAGGCCTCCGAGACAGCGCCGGAAGTACGGTTTTCGGAGGGATCAGACTCAGACTCACGTCGCACTCCTCGCAGT
>842FP005301 CFAP100_1           :+U  EU:NC; range  -249 to    50.
CTCGGACCCAGCAGCCCGGCCCCGCGCCCTCCCTGTCCCGCGGCCCGCAGGCCCAGCCCTCAAGCGCCCAGCCTCCGCGGCCTTTGTGGCGTCACAGCCAGCCTGAAGAATGGTTGCCTTGGAGACGTAAACCCAAGAGCCCTGCTCCTGGAGCTGAGAACTGCAGCGCGGAGGCTTCGGAGCGAGCCGGGGCAGTCGGGGTCGGTGGGTGCGCTCGCGGTCCGGGGAGAGGGGGCGCGCGGGGTCCGTGAGGGCGCGTGGGGGCGGCGGCAGGGGTGCGAAACCAGGGCCCGAGGGGCG
>843FP010874 GTF2E2_4            :+U  EU:NC; range  -249 to    50.
CCAGAGGCGGGGCACGCAATGACGCATGCGCTCGCTTGGCTGCCCTGGCGCCGCGGTGGCTGCCGGGACTGAGCTCCTAGCACCCGATCGGGAAGTGGCGGGCGGAGTCCCGGGTCCAGTCGCCGCCTCAGCTACCGCCGCTGCCGCCGCCGCCGCCGCCACCGCCAGTGGTGAGACCCCGACCTGGCGGGTCAGCGCTGGGCGTGCGTGCGGGCAGGCGGGGGCGCTGACGAGAAGCAGGAAGAGGGTGCAGTGCCGGCGTGGGCGGCCGGCCGAGGCGGAGGCGCAGGAAGGGGGCGG
>844FP025572 FAM9B_1             :+U  EU:NC; range  -249 to    50.
GCAGGGGTGGCTGGAACAAGCCCCAGGGCGAGGTTCTAGGCCCTGTCCACTTGGCCTCCATCCCAAGTCCTTGTGTCTCTCCCCAGGAGGAGAAGCTGAAAGATTGTGGGGACAGAGGCCCCAAAGGGCCACCCCCACCCCAGTCCACAGCAACCACGGGCTGTCACTTAGGGGAAGGGTGAGGGCGTGCCAGCAGGGGGCCTGGCCCCACACAGCCCGTCACACGCATGTGCACTGAGCCGACCAATCAGCGAGGAGCGCAGGAAGTCCTGCCTGCAGCTCTCACGAGAACTGAGGACC
>845FP021729 KCTD1_5             :+U  EU:NC; range  -249 to    50.
GAAACCAAACCAGCCACCAGAGAAATGGAAGTTAGGCCATTGTATCAGTCAGGATATTCTTTTAAATAACCAGAGGGCTTTGTTGTCTCTTAGAATTGGAATGTCAAGTGGGAAGATAAGTTTCAGGGGCTGTTTGATTGAGCAACCCAAAAATGTCATTAAGAAAAGATCCGGCTTCTTTCCATCTCTCCACTCTACTTTTTACAGGTCAATGAATCCAAGTTGTTTTTGTTTTGTTTTGTTTTCATTATGACAAAATGGTGGCAGCCATTCTAGACTGACACGCCACAGCAGCTGGAA
>846FP020656 AP2B1_3             :+U  EU:NC; range  -249 to    50.
CATGAACCTGTTCTTCACTTTTTGCTATTGTGTGGGAGAATGGCTTCTGAAGTGTACACATGTCCATGTGACAGTACTTGTCAGGGAACTGAACACACATGGCTCATAAGGATGTGAGAAGAGAGTGTACATTTGTTTGAGATTTTAACTGAAGGTGTTGGATTTTGAATCTGTATTTCTAGACACTGTTTCCAGCAAGTTGCAAAACAACAATGTTTATACTATTGCCAAGAGGAATGTGGAAGGGCAGGACATGCTGTACCAATCCCTGAAGCTCACTAATGGCATTTGGATTTTGGC
>847FP005232 EAF2_1              :+U  EU:NC; range  -249 to    50.
GCTTCGCGTTCTTCCACTAAAGAACCTGGGGCTCCCACGCCGCACTACAGCGCCGCGGCCTTCCGGGGCAGCGTGCGTCGCGACGCGGGAAGGGGCCTGGAGGCGGGACTAGGAGCCTCGGAGTCAAGGGGCGGAGCGCCCTTTGCTAATAAGCCAATCAGAACGTGAGACGCTCCGGTGGGGCGGTGCGCGTCGAGCGCGGGGTGGAGTCTGGGTGACTTGGCTGGCGGGATCAAGTGCAGCTGCTTCAGGCTGAGGTGGCAGATAGTGAGCGCTGGTGGCGGAGTTAAAGTCAAAGCA
>848FP019241 VWA3A_2             :+U  EU:NC; range  -249 to    50.
AAGCGCTGGGATTACAGGCATGAGCCACCGTGCCCAGCCAACAAATATTTTGAGAATTGTTAACCACAATGGAATAAACAATTTTAGGGGGTGATGGGGATATGAAGAAATGACTGATGGGGTGGGTGCTTGCCTCTGCTTGCCTTAACCCAGGGAGTGGTGAGACACATCCAGTGGACGCCCAGGGAGATGGAGGTGTACATCAGGCACTTGGAGAAGGTGTTAAGGCGCTATGTCCAGAGGCTGCAGTGGCTGCTGTCCGGTGAGCCTGCCCACTGCCCTGAAGGGTGGAGGAGCATG
>849FP000541 ZNF362_2            :+U  EU:NC; range  -249 to    50.
TAAAATAAAATAAAATAAAATAAAATAATAAAATAAAATAAAATAAATAAAATAAAATAAAATAAAATAAAAAAAGAGATCTCTGCTTCAAACTAAAAAATAAAATCCCTTGGAAAGCCCATTTGAGTCATGTGACCGTGGCTGAACCAATCACAATAGCTGAGGAAAGTGAGGTGCTGTGATTGGCCAAGCCTAGGTCAGGTGCTTGCACCTCAGCCAATCAATGCAGCTAGAAAGGAAGGGTCATGTAGCCAGAGCGAAGGGAGTTGTTATGGACTGAATTGTGTCTCCCCAGACTTC
>850FP007373 PGGT1B_1            :+U  EU:NC; range  -249 to    50.
TGATTTTCACAAGGCCTGCGAGGTGTTTACAAGCCTCGAGGGCTTTGAGTAGAAAAGGTAGGGTCATGCGCTAGCTAGGGAGATATCGGAGAGAGGAAGTGCTGCACAGGACCCAGATGATAGCGGTTTCAAATACTGGCTTAGTCTGCGGCGGGCGCAGGTCCCCTCACCCGGCACCCTGTGGTTCAGCACAGGAGGGTTCTTTCTCTCCGCGGGCACTGATTCCGGGTCGCGGCGGACGTCGCTTCCGGAGCAGCATGGCGGCCACTGAGGATGAGAGGCTAGCAGGGAGCGGTGAGG
>851FP004647 ABHD5_1             :+U  EU:NC; range  -249 to    50.
CTAAAACACCTAACTCATTCGGGTGAGTCTCGCCAGTCCCTCTGGGCTGACTGTCCCGCCCCGCGCTTACACCCGGGAGCGTCGGGCGGGAGAACTAGTGCATGCTGGCTGGGGATGGCGGACGCAAAGCCGGAGGCAAGGCCGCGCACGCGCAAACGCGGGCGCGCCGCCGGGCCGTGCTAGTGCGCGGAAGACGCATGCGCTGGCGGCCTGCGCCGCCTTAAGTGCCGCGCCAGCCCGGGGCGGCCCAGTCGGCCTGTCAGCCGGCTTCGAGATAAGTCCCGGCGCTTGCGCGGCGGC
>852FP004831 TUSC2_1             :+U  EU:NC; range  -249 to    50.
AACTCAGGTGTTGGGGGACGTCAGAGCCGCCAAATACACCCAAAAGACCGGGAGGACTCACGGCCACCACTTTCCTCGGTGGGAGCTGTCCCAGCTGGTCAGATCGCGCTTGCTGGGACCTGGGATCTCGCAACGCATGCTGGGATGCCCAGCATCTAAGGGCGCCCATTGGTCCCGCCCCCACGACTTGAGCAACAGCCAATCAGAGGTGGCAGCGTGCGGAAGCGGAAGTGAGGTTTCCGTGGAGACAGCCGAGCCTGCGGAAGGCGGCGGCGGCGGCACCTGCGATCAGCGGCTGGG
>853FP026378 MAGEA9B_1           :+U  EU:NC; range  -249 to    50.
CCTCCCCTCACTGCCACCTCATGTGACTGGGAGTCAGAGACTTGGTCCGAGAGGAGCAGACCCAATGGGCAGAGAATGGGGATCGAGACCCAGGCATCAAGGTCAGGACCCCCTGAGGGATGACTGAGGGCCCCTATCCCCATCCCCACCCCTACTCCGCCAGAACCCGGTTCAGCCCCTACTGGCAACCCAGGGAAGCTCCAGGCTTGGGGGCCGGATGTGACGTCACTGACGTGCGCACTGGGGGTCAGAGAGAAGGGAGAGGCCTCCTTCTGAGGGGCGGCTTGATACCGGTGGAGG
>854FP018378 ICE2_1              :+U  EU:NC; range  -249 to    50.
TGGGTCTTTCCAGTACCGCACTTGTCGCTTGTCCGCCTTCCAATTTATCACTCCCCTCCTCTCCCCGACGAAGGTCGAGGACTTTCTAGGAAAACACGCAGTCTCCAACCACTTCCGCCTGGCGAGCCCAGTCTCGCACTTCGCTGCCAGAACCACAGCGAGCGCTTGTGGCGGGAGGAAAGGAGGGGAGCAGCCGTCAAGACGCAAGGCCCCGCCCACTATGTCGCTGAGACGTCATCACGCAGGGCCGAGTCGGCGCGGCCACATCCTTTAAATATGGTCTTTTTTGGGCGCGCGCGA
>855FP014003 HIPK3_1             :+U  EU:NC; range  -249 to    50.
CTTGCGGGACTCCGGGTTGGGGCCGCACGGGCTGGCAGGCGGGCTCCGGGCAACAAGGGCGCGGCTGCGGACTGGCGGGCGGACCCCGGGGAGGGGCTTCACGGAGGCGCCGCGGCCGGAGCGGAGCGGAGCCGCCCGGGCTGGGCGCGCAGCGCTGCCGGGCGGGCGGTGGCGCTGCGGAGGCGGTGGCCGAGGCCGACGAGCGCGGAGGAGGGGCCCGAGGCTGGGGCGGCTGGTGGCAGCTGCCTCAGTGACGACTGCCGGCATCGCGGCGACCTGAGGAGATCAAGCCGCAGGCCC
>856FP011821 CBWD6_2             :+U  EU:NC; range  -249 to    50.
TGGCGCGCCCAGCCTCGCAGACCCGGGCATGGATGTCGCCGTGGCTGCGGCCAAGCCAGGCGGTCTGCTCGGCGGCGGCTGCACCGGGGCAGGAACCGACCCTCAGCCCCATCCCCGGTGGCTGCGGACGGCCCCTGGAGCGGCCCCGACGTCTCTTCGGAGGAGAAGAGGGGCGGGAGTCACGGCCAGGCAGGCCCTCAGGCGGGAAGGGATGCGCGCCTGCGATTCCGGGACGTACCGCGCCAGCCCAGGAGAACCCGGAAGCCAGCAGCTCTTGTTTCTCTGTGTGATTCTGTGAGG
>857FP010070 BUD31_2             :+U  EU:NC; range  -249 to    50.
GCTCTCAGCCGGTGCGGACAGCCTCCCTCTGCGCTGCTCTCAGAGACGCGCACGGGCTGAGGGGACAGCGGAAGCCGGACCTGGGCCGCCCCTCCAGGCCTGCGGGCCACCGGCGCCCGCCCCTCACCTCCTTTAGGCATTGCGGCTCCGGCGGCTGCGGCGGCGGCGGCGGCGCCTCGAACTGACACCGGAACCGGAAATAGCTTGGGCTCGACTTCTTCCTCCTGGGCCAGCCGCCGCCGCCGCTTCAGTGGCCGCAGTGGCCGCAAGGACCCGGACCTCAGGGAGGCCTCCGCACGA
>858FP021018 HOXB6_1             :+U  EU:NC; range  -249 to    50.
TCACCCCTTCTCAGATTGGGGTTTCCCCAAAAAGAGAGAAGGAGAAGAAAAGAAGATGGCGACTGAGAAAAGGGTTGCTGGTGGAGCAGCCATGAAGAAATGCAATAAATTCCTTGTTGTTTTATGAAAATTTACAACTTTGTGATAGAAGTTTATGAGTGGTTGAATCCAGCGATTGGCCGGCGCCGGTCATGTGGCCGGGCGATCGTGAACATGAACTTTTTATCATTTCCCTGGTGGTTATAATGCAGCATTCTTTTGGACACCACACCTAGGTCGGAGCACTGTCGTCCTTCAGGG
>859FP008029 ZNF354C_1           :+U  EU:NC; range  -249 to    50.
TTTTTGTCATTCTAATTACGAATACAATGGGTGGTTTAGCGGAGGGAGAGTAGTTGGAGCCCAAGCTGAGGGACTCGGCTTCAGCCTTCTCGAACTCCACAGCCCGACCGCGTTCTCCGCTCTCGGCGCTGTGGTTCTCTCTCGGACACCGTAAGTGGTGGTGCCGCAGCGACGTCTGGGAAATGAAGTCCGGAGGGACAAACGCTGCGGTTCAGCCAGGGAAACCCGTCGGCTCTCCGGCGCGCAGGCGCAGTTGCGCCCGGCAGCGACGGGAAACGTCTCTGAATTAGGTGTTCCGCT
>860FP023420 FLT3LG_2            :+U  EU:NC; range  -249 to    50.
TCCTGGGGCAGGGGGAGCAGAGGGTGGGGGGCTGGGTTCCCGGGTCCCTAACCTGGGGAGGGTTCTGGGGACCAGACGTCGAGGTTCTTAGAAGTGGAGATGAAGAGTTTTCACCGTAACTGGGGCAGACGCAGGAAGCCTGGGGGAGGAAGGGGCGGAAACTCAGCCACATCAATGGGACGCGGGAGGGGCGGGGAGGCAAAGGGGCGGGCAGGGCAGGGGCTGGGGCATGAGGGTCCGAGACTTGTTCTTCTGTCCCTTCCAAGACCCGGCGACAGGAGGCATGAGGGGCCCCCGGCC
>861FP022229 ALKBH7_1            :+U  EU:NC; range  -249 to    50.
TCTAATGATTAAAGAGGCGGTGCTAAGCTGCAGACGGACTTGCGACTCAGCCACTGGTGTAAGTCAGGCGGGAGGTGGCGCCCAATAAGCTCAAGAGAGGAGGCGGGTTCTGGAAAAAGGCCAATAGCCTGTGAAGGCGAGTCTAGCAGCAACCAATAGCTATGAGCGAGAGGCGGGACTCTGAGGGAAGTCAATCGCTGCCGCAGGTACCGCCAATGGCTTTTGGCGGGGGCGTTCCCCAACCCTGCCCTCTCTCATGACCCCGCTCCGGGATTATGGCCGGGACTGGGCTGCTGGCGC
>862FP001765 FCRL5_1             :+U  EU:NC; range  -249 to    50.
TCCAGTGTTTAGGCAATAATGAATGCTACAATAAACGTTCTTATAGTACTCTCTTCAGATACTTCCTTCAGGGTAATTTCCCAATAGCAAAAATGTAGGGTCAAGGGTATTTGATTTTTTAAAACCTTAACTTTTTTTTTTCTTTGATCATCGGGTAGGAAACTGTGATTAGCAGCTGAAGACGGGTACTCCCACTTCCTTTTTTCAATTCACTAATGCATTCTGCTCTTTTTGAGAGCACAGCTTCTCAGATGTGCTCCTTGGAGCTGGTGTGCAGTGTCCTGACTGTAAGATCAAGTC
>863FP005477 ZIC1_1              :+U  EU:NC; range  -249 to    50.
GCTAAAAAAAAAGTTGCTACTCCTGGCAGCCCTGGTTTGTCAAAAGGGGATGTCAAGCGCTTTACAATACCTGGGATTGATGAGGCGGGCGGGCCAATGAGCTGCGCGCGGCGCCTCGGCGCGCCCTCCGTTGGCGCGGCGGCTGAGGGCGGGGGGAATGCGGGCGCACCAATGGGCGCCAGCGTCGGCAGCACGTGACACCTCCCCCCTGCTCCCATTCATCAAGGGGGGGACGGTGTCGTCCTTTCAATTCATTTATCTGCAGGAATGATTGCTGCTATCAGTCTCGCGCTCACCGCC
>864FP025329 MGAT3_2             :+U  EU:NC; range  -249 to    50.
GGTGGGGGCCGGAGCCGCTTGAGCCGGCGGGAGCGGGCACCCCTGCGCGCCGCGCTCGGCCTCGCCTCCGCGCCCCCCGCGCGCCCGCCGCGGTCCCTCCCCCGCGCCCGTCCGCTCGCCGGGCCCCCGCCGCCGCCCCGGGGTGCAGCCGAGCGGCCGCGCCGGGTCCCCGGGACGGGGTGGAAGTGGGGGTGGGGGGAGGGGATCGGGGCCGGGCCGGGGCCGCGCTGCCTGCGATGCCGGGCGCCCGCCGCAGCCGCTGCCGCCGGAGCCCGGGATGGGGCGAGAGGCTGCGGCGGA
>865FP001128 ZNF644_4            :+U  EU:NC; range  -249 to    50.
GCGGCGGCCGCGGCGGTCGCTGGGGGCCACGGAGCCTGAGGTGAGCGGCGGCCGCCGCCGCGGGGCGGGACTCGGCGGGGGGATGGGGGGGGGGCTTTCCGCTGCGGCGTCGGAGGATCCGGTAGCGGACACAAAGGGGCTGAGCTGGGCACTAGACTTGGGGGTTTTGTTTAGTCACATGAAGCCGAGCAGCCAGTGAGCAGTAGGGGGAAGGGGCCGAGATCAGGCGGCTTGGGGAGCCTGGCGGTCGCCATTGCAATGCACTGAGTAACGGGGCGGGCCGAGAGCAGTCACCAACCC
>866FP017273 LTB4R_4             :+U  EU:NC; range  -249 to    50.
TTCAATTATCCAGTCTAGACCTGCATCTTGAGGCCACACCCAGCCTTCTCACTCCCCACACCCCTCTTTCCTCTCTCACTGCTCCTTCCTGGTCTCTTCTCATCTGGCCCCACCTCTAAGGAGTCCTCCTGCCTTCTGGGTTGCCCTGGAAAACAGACTATCCCCCCTCCTAGTGAAGGGAGTGGGTAGGGGTTTCAGCCCCACCCTCAGGAAGATGCGTCTTCCCTGTCCTCTGCTCTGTGGTACTTCCTCTCTGGCTGATTTAGCAAACAGCACCTAGACCTGGGGCCAGGCCTTTGG
>867FP000667 CCDC30_3            :+U  EU:NC; range  -249 to    50.
AGCGCCCAGGTGCCACGTTTCAGGGCCTACCAGTAATAAGTGACTGTGCAGGCCGCGCACACCCGCTCGGCTGGGGCTTCGCACACCTCACAGCAGAGTCTGCGCCCCTTGGGGACTGCCAGTGGGTAGATCACATTCATGGTGCAGCCAGCAGTGCTGGTCTCTAAGACGGTTGCCCAGCAAGGATACGCTGAACCCCGGCGTCACGTGACGATCGCGGGGCTGCGTACTTGCCAGCATTTCAAGGGCAGAGGGCGGCGGGACGTGACTCGACTAACATCTGGGTGTATTGCTGAAGTT
>868FP015149 EI24_1              :+U  EU:NC; range  -249 to    50.
GGGATCGGCGAGGAGGCGACGGGGAGGAGGCGACGCGGAGGGGTGAGGGGTCCTCTCCGCCGCCAGGCGGAGTTGGGAGCCGGACGATCCCGCACGCAGCGCGAGGCGGGACCCCGGACTGACTACATTTCCCAGTCTCCGTCGCTCCGCGCGGCCCACCCCTTCGGCTCTGGGCCCCGCCTCGTGGTGCCGGCTGGTTCTTCGCGCTCGCCCGACTTCCCAGCGGCCCCGTGCGGCCCGGGCATGCCCAGTGCGGGCGCAGCGGCCCCGGCCCTGGAAGCGCCCCGGCGGAGCTGGCCT
>869FP010454 LUC7L2_16           :+U  EU:NC; range  -249 to    50.
AACTTTTTTTCTTGACTTAATTGTGATTAATAATTTCCTTACTGAGTGGTATTTAAAATGTCTTGTTGGCAAAATCATGTAACACCTAAAGTCATCTTTTGTGCAAATCTCATACTTTGGAAATTACTGTTCCAGGGAGTATTCATGTGAAAGGAAAGCTGTTTGAACTATATATATACCTAAGCCTGTAAGCAGAAATGACTGGACAGAAATACAAGCCTGTGAGACAGAGAGATCTAGGAGATCCCTAGAGAGGTCCATCAAGACCTCCAGGATGAAATTACCTCATTTAGCTCAATT
>870FP003627 MARCH7_1            :+U  EU:NC; range  -249 to    50.
CCGCACACTCGCCAGCCCAGCTGCCGGCACGCCGGCCAGCCAGCCGCTGCCGCTTACCAGTGGCGCCTCGCTGACTCCCCGGGGGCAGCTCTTCAACGGTTCCCGCAGTCAGAGCACCACCCCGCGGTGGGGTACCTCCAGCCCGCCCGCAGCTCTCGGTCCCCGCCGCGCCGCCACTCTCGCGAGAAGCCAGGAAGTCCGCGAAGTGGGGGGAGGAGGAGCAGGGAGGGGCACTTAACGGTGGTGGCTGGTTCTGCGCCGGATCCGGGAGAGGGGCGGGCGCCATTGTGCTTCGCTGCC
>871FP012122 PALM2_7             :+U  EU:NC; range  -249 to    50.
CGGCTGGCGCGGCCGGCGGCGGCGGCGACCGGGAGATGCAGTGAGCGGCGGCGCTGGGGCGCAGCCAGGCGGCCGGGAGGGCGGGGGCCAGAGGCTGAGCCCGGGCGAGCCCGCCGTGCGCACAGCTCTGCCCGCCGCCCCTGGAGCGGATCCCCAGCCGTCCCTGGGCGTTCTCCCGGGTTCTAGCAAAGCCCCCCGGGGTGCCCATCAGTTTCCTTGGGTGACTACAGCGTGTGTTTTTTCTTTCCTCTTTCCCCTGCCTGTGTGCCCTTCTCCAGGATGGCAGAGGCGGAATTGCAC
>872FP002732 DRC1_1              :+U  EU:NC; range  -249 to    50.
AGTGATGAACCACAACTTGGTCCAGTTCTTTAGTCCTCTAGTCTCCTGGTGAGACTCCACAGCTCCGCTAACACGACCGGGCCTTCGTGGGCCTGACAACAGACCTGACATCCCACGGGCGGGAGAGGCGTCAGCCCGAGGCTGGGATGCTCGGCCGGAACGGCGGCTGGCGGCAGGCTGGGCCCAGGGAGCTGCGCGCGCAACCACTCGGGCTGTGGCTCCGGTGACCGCTCTCCCTGGCAACGGTTTGTTCCTAGCAACCAGCCTGAGGTCTGGAGGTGGTGCGGAGGGAGCCGCCTA
>873FP019872 GCSH_5              :+U  EU:NC; range  -249 to    50.
AACACCCACTTTGGGCCTTTCAAAGTGCTGGGATTACAGGCGTGAACTACCACACCTGACTGAGAGTAGTTTTTACATGTTTAAAGGATTTTAAGGAAAACTCAAGAATGTAGCCCCTCCAGTATAAAATATATACTAAATCTTCATTATAGGGGATTCAGTGTTTGGCTTATTCTGTTTACTGGAGGGTTTAGTTATAACTTCTTAGAGATTTTTGGTTTTGTCTTGTTTTATTTAGGAAGCGTTGGGAGATGTTGTTTATTGTAGTCTCCCTGAAGTTGGGACAAAATTGAACAAACA
>874FP021015 HOXB6_3             :+U  EU:NC; range  -249 to    50.
GCAGTCACTGGCTTGGCTTTACTTTGAGCCCCCAACCCCCCTCTCCCAGCCCTGGTAGGGTTCCCCAACCAAAGACGGCTCCATTAAAAACGGAGTGCGTCATGCAAGGGGGTAGGGGGTGACGCTGAAGAGAAAGAGTTGAGTCTGTCTGGGACTGTGTTTCCCTGTGGGTGGGGAGCTGGGGCAAGATGAGGCACCAGGAAAGGGGTGGTAGTCAGAGGAGGGAGGAGGAATAAGGGGAAGGAAGAGAGAGGGAGCAGGCGGAGCGAGAGAGGGAGAAACAGGCGCGGGGTCTCAGGT
>875FP015690 ARF3_4              :+U  EU:NC; range  -249 to    50.
GGATCTTGAGTTCTAGGTGACTAAATCCAAAGTAGCTCCTTAGGATCTTGTTCTGGGTTTCCTAAAATAAAGGAGGAGGGGAAGGTGCTGGTACACATTTCTTTGGTAGATGGGTGTTCTAGAAGCCTTTAAAAAATCCTGAGGCTTCTTTTTATGTGTCTCCCACGTGCTCCAGGATCTGCCTAATGCTATGAACGCTGCTGAGATCACAGACAAGCTGGGCCTGCATTCCCTTCGTCACCGTAACTGGTACATTCAGGCCACCTGTGCCACCAGCGGGGACGGGCTGTACGAAGGCCT
>876FP012001 MFSD14B_1           :+U  EU:NC; range  -249 to    50.
TCAGTCGTACGGGCTCTCGAAATGACGTACTTCCCGCGCGCCGCGAAGTCCTGATGCCAAGGGGCCAGTCGCGAGGTAAAGGAGGGGTCTCTGAAGTGGGCGTGGCGTCGCTGGAGGCTACTCAGGCGCGGGACTCGTTCTCGAGGCGGGAGCTGAGGTGCGGGGCGGGGCCTCCTGCCCGGCGCCGGCCTGTGGGGAGGCGGGGCGGGGCACAGTCTCTTAACCGTGCAGCCCGCCCCTGACGCCGCCGGTAACTGCGAGAGTCGGGGTCGGTGCGGTTTGATAAGTGGTCGGTTCCTG
>877FP002337 RPS6KC1_1           :+U  EU:NC; range  -249 to    50.
GGCGTGGCTATACCAACTCTCATAAAATCTCATAAAAGGTGACGGAGCTAGCGTACAAGAGGTCGTCTTTAGTGGAGAGGCCTGAGGTCTCCGCAGTGACGGGGGTGGCAGCGCGACCCCTTAGTCTTCAACTACAGGCCAGTCCCAGGTGCCCCAAAGGGGCTAGAATCTAAGGAGGAGTCTCCCCTCCCCCTAGAAGCGGGAGATAGCCTGGCCCGGAAGCTTCTCTGCTGACCCGGAAGCAGAGCTGTGCAGCTGAGGCGCCGCCGTGGAGCCGCCTTGGAGCCACCGCCCCCTCGC
>878FP017861 BDKRB2_8            :+U  EU:NC; range  -249 to    50.
CTTCTTATACCATCACTGTAGTTCCTTAAGACTCAGGGGCAAAGCCTCACTTCCTTAGCACCCAGTGAAGACCACGCTTACTCCCTCACTCAACCTCTTGCTACTTCCCACCTCTCCTGTCCAACATCTAGTGTCACTTTCCAGAACATACCAACAGCTTCCCCAGTTCTGTGCCTCTGCTCAGGCTGTTCCCCCTGCCTGGTCCACTTGTCCTCCTTCTTGTCCCGTCAAAATGCTTCTTATCCTTCAAGACCCAGCTCTAGAGTCACCTCCAACCCCTTACCCACCAGCCCCCTCTCC
>879FP011287 RIMS2_1             :+U  EU:NC; range  -249 to    50.
GGTTGGGGAAATGCATAATTTCTCTTACTCTTACCCAGTAGTAGCATTGAGAAGATACCTTGTCCCCATTTTTATTACTTCTGATATTTTATTGCTGGCAGCCAGATGTGCTAAAACTCCTGACGACAGCATCTATTCATTGCATGTTTTTAATAGGCTTAGAGAAATATGAGTAGAGTACATGAAAGCAGCTCAGCTTCACACTTCAGCTGGGAATGCCCAAAAAGCTTACTGCTGTTTAGAATTCTTGCTACAGTCAGGAGAAAGCCGAAAGCTGCACGGGTACTGAATCTTCTACGA
>880FP024254 OSER1_1             :+U  EU:NC; range  -249 to    50.
CACTGGGAGGAGGCAAACCGAAGAATAACAGGAAATTACGTAAGGCGCACGTGCTTCTGAGGGGGGCGGGTGCGGGGCGTTGGAGAGGCGCGGCCGCCGCCCTGCGTCTGCGCAGTCGTCGGCTGCCGCGCTGCCGAGTCACTGGGGTGGGAGGAGCATAAGCAGGGGGAGGGGTGCATGCCGGAGTGCGCAGGCGCAACGCGACTCCCGAGGCGCGGGCCGCCCCCTTGGCTGGTTTGGATCCGGGTCAGTCGGGTGCCGAGATTTGGGAGAGACGCTCTGAACTGACTGCCCCGCATC
>881FP000986 SRSF11_1            :+U  EU:NC; range  -249 to    50.
GTCTCTTCCACCTGCTTTGAAACCAGCGCGGAGATCCTGCCCCGCTATCCGCTTCAGGCGCGACATGTTCAAAGTCCTAGGTCCAGAAGCTGCAGCCCCACCCGTGACGCTTAAAGGTGGCGCCGTTGGGATGCCCCGCTCCTTTCGTGAGCGCGCGCTCTGGGCGCTGGGCTCGCGGCCTCGCGCTGGGCCTTCACTCTCTGCGGCGCAGTCCAGATGTCGTCAGCACCAGCGCCTGGGCTGGAGGACAGAGAAGCCTTTTCCGTTGCCGGTGCCGGCCTAGCGTCCTGGAATTACTTC
>882FP011966 CENPP_2             :+U  EU:NC; range  -249 to    50.
TACCCACGGCAGCCTTCTTTCTCTGAGAAGACCCAAAGAAGTGAAGAGAGACTAGGAAACGGCCCTGTGACTTCTCATGCCCGAAACCCACTCCTCACCACGTCGTTCACCTAAAGCCAGCGCCGCTGCAGCCCCTAACTTCTGGTCACGTGTCCCAACGGAGCATCCTCTCTTCCTTCCTACTCGATTTCCAACCCAGCCTCCTAAGGTTCCGTTACCACAATTCAGTTCCCAAGAGCTTTTAATTTCCTTTTCCGTCCTCCCACCTTCCCTGACGCCTCCGTCACCTCCCCCTCAACG
>883FP011740 FAM214B_2           :+U  EU:NC; range  -249 to    50.
CTATGGACCAATGAGCATGGTCGCTTTCCAGGGAGGGCGTAGCCTGAGGGGGGCGTGGCGGCCGTGGCCGCCGCGGCGCGGGTGGTGGGGCACTGGGCGGGGCGGGCGGCCCCATCAGCTGGTAGGAAATGGCCTGTGAGTCAGAGGGGCAGTGGAGTCGGCGGCGCGGAGCCGGGGCGGCCCCGGGGAGGGACCGTCGCAGGGAGGGGCGCGGCAGCGGCTGGGGGGCTGCGGGCGCCAGGGCCCGCTAGTGTTGCACACGAAGCTGAACAGCGAAGAGCCTAGCAGAGCAGGGCTCAG
>884FP016992 FARP1_3             :+U  EU:NC; range  -249 to    50.
GCTGCCTCCTGGGTCCTGAATCTTGCTCCCCGCTCCGTAGAGTTCCCGAAACCCCGAAGGCTCTCAAGCACCGCAAGCCACTCCTAACCTCCCCCACGCCATTCCCCAAGGGCACTGTCCCCCGAGGCTGGGCGGGCGGGAACTGTCATGGGATTCGCTCGGGCGGAGGGCGCTGGGCCAGGACGTGGGCGGGCGCGGGGTGGCCGCCGCTCCCCCAAGCTTAAGTCCCGCGCAGCCCGGGGTGGTGCCGGAAGCCCGTGCCTGTGGCTCCGGGGGAGGGGAGGGCTCGGTGGGTCCCTG
>885FP001501 FAM63A_3            :+U  EU:NC; range  -249 to    50.
AGTCCTCCATGATGAAGCCCAAAGTACGCCGTCGCCCCTGGTCGAGTAGAGGTGCCCCTGGTCGAGGAGAGGTTTCCCCGACGAATGCAGCCCGCCCGGGACTCAGGGACTAGAGGCCAGAGTCAGGAGGCGGGACTCGAACCCGCCACACGGCGAATCGGCCTCCGACCCCGGGAGGAACTGCGTAAGCGGGCGCTCCGGAGTCCGGCGTCGCCCCGCCCCCAGCGGCGGAGGCGGGGCTCTACGCCCAGAGGCTCCTGGGACGTCTTTCCGGCGAGGCCAAGGGGGCGTGGCGTGGGG
>886FP024274 STK4_1              :+U  EU:NC; range  -249 to    50.
CCTGGGGACCGAGTATTTTGTGCGCTCCGGTAACGCAGGAAGACAGCGCCACTGACACTCTAGAGACCAGCGGGCACCGCCTGGAGGCGCCTTCACCACTTGGCGGTTCCGGGTCCGCGCCCCACCGCGCCACAAGACTCACGCCCGAACCACGTGATCAGGGCCGTGGCTCCGCCCCGCTCCCGCGCCGCGCGCCGCTTCCGGTAGGGGCGGAAAGCGGAAGTGTGGGAGGGTCTGCGGGGCGGGCTCAGGAGGTCCGCGGGAGGATGGAGCAGTGAGCGGGTCTGGGCGGCTGCTGGC
>887FP004765 NDUFAF3_1           :+U  EU:NC; range  -249 to    50.
GGGTGGCCACGCTGCCAGGTGTTCCACTCCCCCGGGACTATGGGCAAGGGCCCGGGGCGGGGAGGGCGGCAGGTGCTGACACTGGAGCTGCGCCGGAGGTCGGGGAACTCGGCCTCCTAAGACTGAGGACACTCGCCTGCTGGGCCGGTCGAGCTGTGCGGTGCCCTCCGGGACGCAGGGGGCGCTGCAGCCACGCTGGGTCAGGCTCCGCAGGGCCCTCCCAACCCGGGGACTAACGGCGCCGGTGACGACTTCGCCGCGCGTTGGTCAGCCATGGCCACCGCTCTCGCGCTACGTAGC
>888FP020991 NFE2L1_1            :+U  EU:NC; range  -249 to    50.
CGCCCTCCTCATTGGTGGGTCCATACCGCGGGGCGGGCCTAGGTACTCATTGGGCCGGGAATTATGTCAGTCTTGGGAAATCAGGTCCGGGGATGAGGAGGTACACTCAGCCATTGGGCCCTCTCTGCTGCCAATCAGAGGGACATCCGTCGACGGCCCCGGCCTCGGCTCGTTGATTGGAGAAACTGTTCCTAGGGTGTTTGCGGCGGGCGGGTTTCCGAGTGCGGTAGCAGGAGGGGGCGGGGAGGTAAGCGGAGGCTCCGAGCTCTAGGCCGGCCGGCGGTGGCGGCGGCGAGGCCG
>889FP004532 ZCWPW2_1            :+U  EU:NC; range  -249 to    50.
AGGGAGGGGAAGCACTCCGGAAAGTGATTGGAAGTGTGGATGAGCTCTCAGCCGGAAAAGGGGCTGCCGCTGTCCGCGGGCTCGGCGCCAGGGACGCGCGAGGAAACCGGAAGTCAGGCCCGAGGGAGCTGGGAGGGCGTTAGCGAAGCCAGGTTCGGTCGTGGGGGTGGGGAAGTGCAGGAGTGGCGCGCGGCGTACTACATGTCCCGTGAGCCTCCGCGGCGGGACGGGGCGGGGCCGCGGGACGCCAGGAGGCGGAGGCGGAGTGGAGTTAGGTAAGAGCGTTACCAGCCGTCTTGT
>890FP005482 CP_2                :+U  EU:NC; range  -249 to    50.
CGTATCCCTGTCATTAAGAATGACTGTAGTAAAAAGCTACATGTTTTGATTCATTTTACATAATTCTTATCCTGATTTACTAAAAGTGCACTGTTTGCAGGACACTGTGCTGTGACATATTGTCAGAGGAACAAAGGGAGCATTTAGACACGTTCTCTGCCCTCCTGGAATTTACACAATGAATGGAAAAAGGCACAGAGTTATGCACACCCTAATGCCTCCAACAATAACTGTTGACTTTTTATTTTCAGTCAGAGAAGCCTGGCAACCAAGAACTGTTTTTTTGGTGGTTTACGAGAA
>891FP008154 HIVEP1_1            :+U  EU:NC; range  -249 to    50.
GCCCGTCCTTCCCGCCCCGGGCCCCGCGGCCCCAGGGTCTGTCCGCCCGCCCCGCCGCGGCGCGCGCCCCCCAGCCCGGCTGCCCGGCTCCCTGGCGGCCGCGATCATGCCGTGGCTCCGGGCGCCGGCGAGCTTCGCCGCCTCCTCCGCCCGGCGGCTGCGGCCCCCGCCCGCGCGCCCCGCGCTCCCCCCCCCGCCCCCCGGCCCGCTCCCCTGTTTAATATTTCAGTGCTGGGTGGTGTGAGCGCCAGTCGCCGGCCTTCAGCGTGGCGGCTGCTGGGCGGCGGCAGGGTGGCGGAC
>892FP021797 SIGLEC15_2          :+U  EU:NC; range  -249 to    50.
TCCTGTCCTGGAAAATCATCCCAGTGATTCCCCTCTTGGTTTTCCACATGACTAAACTCCACGGGGCTTGAATGATCAGACCTCAGGCTGCCAGGCTTCCTGTCCCCAGTTCCTCCGGCTCCCGCAGAGCCCACAGGGACCTGCAGATCTGAGTGCCCTGCCCACCCCCGCCCGCCTTCCTTCCCCCACCACGCCTGGGAGGGCCCTCACTGGGGAGGTGGCCGAGAGCGGGTCTGGCCTGGGGTGTTCAGATGCTCACAGCATGGAAAAGTCCATCTGGCTGCTGGCCTGCTTGGCGTG
>893FP011902 UBQLN1_3            :+U  EU:NC; range  -249 to    50.
CCAAATATCAAACGCTAAGCATATTAAAATAACAAAATACCTCGCCGCTATTTTATCACCAGACCCTCCTCCCAGCGGGGAACGCAGAGTAGACAGAGAGGCAAGGGAGGGCAAGGCGATTGTGACAGCGCGGAGGGGTGAACACGGCCCAGCTGGGCATGAGGTAAGGTGGGGAGACTACCTGGACAGCAAGCGCGCAGGCGCAGCCGCGGCCGCAGGGCCCACTGGTCCCTTTCTAGTAATTTCGCTAACCGTGACGTCATCTCGGTGCGCCGTTACAGCGCTTAACTGGAAACTGCG
>894FP014287 BEST1_2             :+U  EU:NC; range  -249 to    50.
CTGGATTTTAGGGCCATGGTAGAGGGGGTGTTGCCCTAAATTCCAGCCCTGGTCTCAGCCCAACACCCTCCAAGAAGAAATTAGAGGGGCCATGGCCAGGCTGTGCTAGCCGTTGCTTCTGAGCAGATTACAAGAAGGGACTAAGACAAGGACTCCTTTGTGGAGGTCCTGGCTTAGGGAGTCAAGTGACGGCGGCTCAGCACTCACGTGGGCAGTGCCAGCCTCTAAGAGTGGGCAGGGGCACTGGCCACAGAGTCCCAGGGAGTCCCACCAGCCTAGTCGCCAGACCTTCTGTGGGAT
>895FP000744 ZSWIM5_2            :+U  EU:NC; range  -249 to    50.
CCCGCGCTCGCTCCCGCCTGTCTTCGCGTCCGCGGCGGCCAGGACACCGCGCGCCGCCTCACGCTACCCTGCAGGCCGCCCGCGTCTGCCCTCGCGGCGCGCTCCCGGGCCCGGCCGCGGTTCCCCACTCGGGCCGGCTGGCTCGCGGGTTCTCTCGCCCCGCCCCCCTCGGCGCCACCGCTGGGCGCTTGCGCGGGGCGCGTGGCCGTGGCCAGGGTCTCCGCCGCAGCCCGAGCAGCCGCCGCCGCCTCAGTCAGTCAGTCAGTCCCCAGCAATGGCGGACGGAGGTGAGCGAGAGGA
>896FP025982 ZMYM3_1             :+U  EU:NC; range  -249 to    50.
CGGCTTCAAAGCTCCAGAGGCTATCTTTTCCTTCTCAACTAACGGGGCCCCGGGCGGGGGCTCAGGCGCCGTCTCTAGTGGCTGCATTCCACTCCGCAATTTCCAGGCGGCCACTGGACTGGGAGTCTCGCGCCGGGGGCCGGCGCTGTCTCGCGAGCCCCCTCCTCGAGCCAGCCAATGGGGTTGGTTGCTGGCACCGCCCGCCCGCCTGGTGCAGAGCGCTGGGCGCTGCGAGCGGCGCTGCCATTTAAAGGGGCCGCGACCCCTGTCCCGGCTGCTAGGGAGGGAGGTAGAGAAGGA
>897FP022681 HOMER3_3            :+U  EU:NC; range  -249 to    50.
CTCGGAAGTTCCAGGGTCAGAGCCCGCGTCCCGGAGTTGGGGCGTGCACTGGGTGTCCTGCCTCGGGTGGGGATGGGATCCTGAATTAATATTAACCCCCCCGTCCCCCGCACTCGGGTGCATGGGATGGGGCCTCATCCACCGGCCAGATTGGGGATCCCGGGCACCGGGCGGTGTCGGACCCCCCTCCGGGAGCCCCGTGGCCGGCGGCATCCGAGGCGCATGACTAGTTGGTGAGTAACTTTCCCCAAACGCTGCAAGTCGCAGCAGGAGCTGCCGGACCGGAAGGGCCTGGGTTCC
>898FP024689 CLIC6_3             :+U  EU:NC; range  -249 to    50.
CCGTGCACTGCACCTCCGCGGCCCGCGGGCGAGATTGGGGTCCCGGTGGGAAGCAGACGCGCAATCGGGGAGAAGCTCCAGCAGTGGAGGAAGAGTCCAGGGAGTTTCAGCTGGGCAGAAGGGGCGCAGAGGCTTGGGGCCAAGCGGAGTTTGCCCTGCGGGTCCTGCGCAAGGCCCCAGTGCCCCGGCTAAACCTTTGCCGCAGGATCCCGGAGCCGGCGTCCTTCAAGGAGCACAGAGGGCCCCGTAGCACGCCCCTTGCCCAGCGCCACCGACCCTTAAGCAGCGTCAAGGAAGGAG
>899FP011353 FAM83A_1            :+U  EU:NC; range  -249 to    50.
CCAGGGAGGCTCCCTGCTTGGTAACAAAGGCCTGAGGGAGAGTTGCGAAACCCAGCAGGAAAGCCGGCTCACCTTCGCCTCCCCCTGCGGCTGGGAGGAGAGGAAATATCCCATGGCTGACTGTGCCAAGGAGGTGTCTGAGCCAGCCCTCCCGGCCCGAGGGCAGGGCAGGTGGCCCTGAGAGATAAGCCAATCCCGCAGCTGCAGATGAGGAGTTCTGAGAAGCATTGCTCAGGACAGCGGTAAATCACTTCTTGGAGGTGCCCTGCACGCCGGTCCTGGGAGCAGGCGGCCTCCCGG
>900FP025427 ARHGAP8_2           :+U  EU:NC; range  -249 to    50.
CTGCGCAGTGCTCAGGGGCGGAGGCCGGGAGGGGGCCCAAGCGCCAGCCCCCCAGCTCCGGCGGACCCGGGTGGGCGTGCCCGCGGACCCGCTTGCCGCACTTAGGCGAGTCTCCCCTGCAGCGCCCCGAGTCCCTGGGGGCTGCGGCGGCTGCGGGCGCCCCCGCGCGGGCCCGAGGGGCGGGACGCGGCGGAGCGGGGCGGGGCGGGGCCTCCGCGGCCCCCTCCCCCGGCCCCGGGCTCCGGCTCCGGCTCCGGCTCTGGCTCTGCGCGGTGGCAGCGGCGGCGGCGGCGCGGGGAC
>901FP016832 NUFIP1_2            :+U  EU:NC; range  -249 to    50.
CAACATGGGAAAATAGTTTTTTTCTTATACGGCTTAAATGACTGAGTGGGTATCAGTCAGTTAGGGCAGCGTGCAGCTCATATTAAGGCTAAATGAGAATGTATTATCATCACGAAGCCAAACCACGCCAAAGCTCGTTTCTAGGAGGGTCCCCCAGCCTCCTCCCCCCTGCTACTGTTTGGGAAGAGAAAAGTTCTCTCGGGTCAGGCCGCGCCCACTCCCCACTCCTCCGCCCTCCTAGGCCTCCGACTTTCTTCAGCGAGCAGGGCCCGGCCAGGGAGTGGGTAGATGGGCCTGGTG
>902FP002873 THUMPD2_1           :+U  EU:NC; range  -249 to    50.
CCATTCTGGTGCCTAATCAAGGAGGGGACAGATGGTCAACCAGGAAGACCCATAGGGGCCACAGAGGGCTGATGCGACCCTCCCAGGCTCTCCGTCTCTCTCACCCTCTCCTTCCCCCTCCCTCTCCCCCTCCCCCTCTCCCTCTCCCTCTCCCTCTCCCCTTTGGCATCACACGCCCCTGCGCGCCGCCTCCAGGAGCGAGCCGCTCGCGCCCGAGGCCACGTGACCCGAAGGCGCGAGGGCGCGCCTGAGCCGCCATGTCGGAGGCGCGTGGAGAGCCAGGGTCCGGGCCTGAGGCTG
>903FP022369 SLC44A2_1           :+U  EU:NC; range  -249 to    50.
CTCAATATCTCCTTGACGATGAAATGCATAGATGAATGAATGAATGAATGACCTCTGTTTGCTCACCATGCACACCCTCAAGAGGGTTACTTGAGAGCTAAGACTGGAAACAAAGGTTGGGGCCCCACCCCTCCCGGGCCAGGCCCCGCCCCCGGTCCCCGCCCTCGCCCTCTCGAGGCTCCCATTGGAGGAGGCGCGCGGGGGCTGGCCCGGCGGGAGGGGCGGGGCCGGGGCCCGGGGCGGGGCGCTGCAGCCCGCGGAGCCTCCCGCCCGCCCGGGCTGGGGTCGCGCTGGCTCGGA
>904FP006863 NDUFS6_2            :+U  EU:NC; range  -249 to    50.
GCAGGACTGAGTCACCTCCTGAAGGCCCCGTTCCAAAGCACTCCCACGGGGGATTAGGTTTCAACACAGGAATTTTTGGCGACACAAACATTGAGACCACAGCACCCAGCTCTCTGGGTTCCCAGAACCCTGTGGGAGGGCTGGGTCGCGCCTGCCCCCTTTTAAACACGAGGCTTCCATGGAAGCTTCTTGCCGGAGGCTGGACACTGAGGAATGGACAGGATCAACACTCTTCCACCGGCTCTTCCACCTCCCGATCACTTCCACCATCGCTGGGGGAAGAACGAATGCACCGCGTGG
>905FP023182 ZNF230_1            :+U  EU:NC; range  -249 to    50.
CCACCGCGGAGTCCAACGCTTCCCGCTGAAGAGTGAGATTATAGACATTTTCCTTTGGCATTGGAGGAAGCGGAGTCCAGACACACTCTGAGTCGCGGGCAAGTTGGCTCAGGCGGGTGGACGAGTGAATTCTGGGAACTGTAGTCCATCAACTTCATGGAATGGCGGACCCTTTGGCTCAAGCAGTTGAACCGGGGAATTCTGGGAAGTGGAGTCCAGACGCTCTGTGGAGACGCGAGCACTTCCGGTGTGTGAGCCTGCGGTTGCTACATAACCGCGTAGTTTGAGCCATTTCTGCGT
>906FP024162 GDF5_2              :+U  EU:NC; range  -249 to    50.
AAGGAAAGGGGGTATTATTTTAAGAATTATAAGATCCCTAGCCAGAAATGGGGACGGTCAGGGTCTCTGGATTCGCGAAAGGGACATTTCGGAAGCAGAAAAGAAAAATTGCCCTCAATCATTTCGCTTTTGGCTTCAGTGTTACATACAGCGCATGTGCAAGGTCACCTGGTTCTAGGTGCGCCTGCGCACAGCTCCACCTACAAACCAGACTACAATTACAACTGCCGAGAAACAAAGGGGCTCGCTGCCACTGGTTAGCGATAATACTGGCAGCGCGACCGGTTTCTGAGGGTTGTT
>907FP017342 PAX9_1              :+U  EU:NC; range  -249 to    50.
TTATTCAGCATTTTACCAGCCTGATTTTGCTGTCTTTTTGTGCCGCTTCTGGGAAGATGTCAAACACCCATTTTCATTGTATTTAGTCACCCAGGTGGGGAGCTAGCCTGAAAGAGACAGCGGAAGGAGTTTCCTGGACTGCGCTGTCGCTCACCGACCCGCACCAATCACCATGCAGCTTGCCCTCGGACCCGCCCCTTTTAGGGCGTGTCCCCAGTGAGTGATAGACGGAGCCGCCCTGCCCTGCTCAGCCCAGCCCACGTTGCTGCTTAGATTGAAATGCAGAACTCAAGCCTCTTT
>908FP016521 SETD1B_2            :+U  EU:NC; range  -249 to    50.
CCGCCAGAGAGGAGCGGCAGAGGGGGCTGCAAACGCGTCCTCGCGAAGCCCGGGAGCCTCGGAGTTGAACTCACAAAATGGAAGCCGCGCGCTGATTGGCCGCCGCCACTCCCGGACCTTTAATAAAGAAAGGGGAAGGAAAAGATAAATGCAAAAAAGGGGGACTCTCTCCTCCGCGGGTGGCTGGAGGAAGGGGGGGAAGCATGTGTTCAGGACAATTACAGGGCGCTCCCCTCCAAAAATAAAAACAGAAGAAGGCGTCTATCGCCCAGGTCCAGGCGAGGGCTGCATCCTCCCAGG
>909FP017581 VTI1B_2             :+U  EU:NC; range  -249 to    50.
GAAACGAGGAATTCGGGTCAGGGTGGCAAAGCAAAGCGCGATGACAGTGAGGACGACGTCTAGACGCAAACATACATCAAATCGGGCCGAAGCCCGCTGTCGCCGCGCGGGCTGAACCTGGCACCCGGAGCAACGCGCGACCCCGGGACGAGACGCTCTCGTCCGAGCCAAACTACATCCCCCGGCGTGCACTGCAGCGCCCGCCCCTCGCCGGCCGGCGGGGCCCGGGAGGAAGGCGGCCGCGCTGCCAGTCCCGCAGGTCCCCTAGGCCCCTTTCGCTGCGGCCTTTCCCCAACCCGG
>910FP004704 SETD2_3             :+U  EU:NC; range  -249 to    50.
AGGCACCAAAACAAAAGTTAATTTGGAAGAACAGGGACGACAGAAGGTGTCATTCAGCTTCAGCCTTACAAAGAAAACTTTGCAGAATAGGTTTCTCACTGCACTTGGCAATGAAAAGCAAAGTGATACTCCAAACCCTCCAGCTGTACCTCTTCAGGTAGACTCGACTCCTAAAATGAAAATGGAAATTGGTGATACCTTATCTACTGCAGAAGAATCTTCCCCACCAAAGTCAAGGGTGGAATTGGGCAAAATTCATTTTAAGAAACATCTGCTTCATGTAACATCCAGGCCACTGCT
>911FP016791 NHLRC3_1            :+U  EU:NC; range  -249 to    50.
GTCATCCCCACCATACCTCGTGTCTGAGTGTGCGATGTTTTGATTTTGCCCTCTGGATTAAAAAGAATAAATGGCGAGCGATTAAGGCATATCTACGGGCGCCCATACTTTGGTGGCCACTGAAAGTCAGCGGCGCGGACTGCCCTGAGGGCGGGAAAGGGTGGTCACTGGGTCAGCCCGAAGCACCTGACATGAGGGCGGGGACCCCGAAATGCACACGAAGTCCGGAACTGGTCTTCTGTGATTTTCATTCGCCCTGGTCTCTGTTCCCTTTCGTACTCAAAGCTCGTGCATCCAGGG
>912FP000693 MPL_1               :+U  EU:NC; range  -249 to    50.
TGGTACACGGTCAAATATACAACCCCCATCTCCCTCACACCAAAAGGCCTGTGTCCTCTCTTTCAAATTCCTCCTTCCCTCCTGCCCACTCCCCCTCCCCTGGCCCCTGGCCCCAGTGTGGTCTGGATGGGCCCCAGAGGGGCAGGGACAGGGACAGGACGTGGGGCTGTATCTGACAGGAACCTGAGGGGCTGGCCTGGGAGGGGATTGGGGCCCAGCTTCCTGAAGGGAGGATGGGCTAAGGCAGGCACACAGTGGCGGAGAAGATGCCCTCCTGGGCCCTCTTCATGGTCACCTCCT
>913FP009121 NCOA7_4             :+U  EU:NC; range  -249 to    50.
TCCGGGGCGGAGCCGCCGGGATCGCGGCAGCGGAGGCTGCAGCAGCCGCGGGTAGCCGGGGTGCCCAGCCTCCCAGCTCGGAGGTCGCGGGGGGCGGGGAGGATGCCGCAACTGCAGTCCGAGCGGCAGAGCCCGGCGCGAGCTCCCAGGCCCCCGCAACCGCTGTGAGGCGCAGCGCGCGCCACTGGCCGGGAGGAGCTAGAGGCGGGCGTCTGCACAGCGTCGCGCCACCCGTGACTGCCCGCCTTCAGCCGGGCCCGGGACCCCGTAGCGGCCCATGCCCTGACGGGGGGCGCAGCT
>914FP015446 BORCS5_1            :+U  EU:NC; range  -249 to    50.
CTTAATAGTGTGGGTGGTGTTTTAAAGGTGACGCATCCTTACAACAGGAAAGGGCTTACCCTCTTCCGCAGTTCTGGCTTCGAGGAGGTCAAGCCCTTTAAGGTGGCATCGCCCTAAGTCGCAGGAGCGGGTCTCTCCGCCCCTCCCTCGGGCCGGGGGGCGGGGCCTCCTAATCCGGAACTGAAGGTCTTGCGTAGCCGGCACCGCCCATCTGCGTCCCGGAAGGAGCGAGCTTGCGGAGCGTGAACCAGTGAGTGAAAGCGGCGCCGCCCGCCGGCCGCAGGTGCGGCAAAGCCAGTG
>915FP008592 TMEM217_4           :+U  EU:NC; range  -249 to    50.
ATACACCGAAAAGAGGGTGGGGGTAGTCTTAGGGGGTCTGCTCTCCAGTTAAACAACTGAAGAATGAACGAATTTAGTGCATTTGCACAAGAAGTGCATTACAATGCAGGGGAGGAAGAAGTCACTTGGGGTTGGACAAATCCTTAGAAAATGCCAAAGGAATAACCCTGATTCTGTGGTCGTCTTGTAATAATTCCTAGTGGGAAAGGGCCAACTCAAGATAAAGTAAGGTCAGGGTTGAGAATCGTCCTCACTTTTCCTGCCTAACCCTCTCGGCAGGCGGCCCCAAACTCCCACCGG
>916FP007920 GABRP_1             :+U  EU:NC; range  -249 to    50.
ATGGGTCCTTGATCTCAGGGGTCTTTTCTGGCAGAGGTCTGGGAGCATGACTGAGACATGATCTCAGAATCAAACCCCTGGAGGCAGTAGCTATAGCAGGAGCTGACGATCTCCAGAAACTCAGGACCAGACGATCTCCAGACACTCAGGACAAGTCAGTGTCCCCACCAAGGATGGGGCTTTGAGAGGCTCCGCCCACCTCTGTTTCTGCACAGCAGGTTTAGCAGCTCCATTCTTCCCCAGAGAGCCACTCCATCTGAGGGTGGCTGCGTGTCCACATACGAGGGGACAGGGCTGAGG
>917FP003588 ARL5A_2             :+U  EU:NC; range  -249 to    50.
GATGTCCTCCTCCTCCTACGCCAAGAACGGGACCGCGGACGGGCCGCACTCCCCCACCTCGCAGGTACCGCCCCCTCCTCCCCCTTCTCCTCTTCCTCCTCTTCCTTCCTCACACCTCCTCCGCCGCCCTAGCGCGCCCCGCCTTCGTGCCGGGCGTGCGGGGCCCCAGTCCCGGGAGTCGGCGGCCCCGCTCCCCCCACCCCTCCTCCACGTCCCTTTCTCCTCCCGCTCCTCCTCTTTCTCCTCCTTCTCTTCCTCCTCCTCCTCACCCTCCTTCGGGTCTCTGCGCTCCCGCTCCGG
>918FP022351 TYK2_2              :+U  EU:NC; range  -249 to    50.
TCAGGCCCAAGTCTGGTTGCCCCCAAACCACATCCTAGAGATCCCCAGAGATGCAAGCCTGATGCTATATTTCCGCATAAGGTGGGTGGAGACCTTTGCAAAGCTCGTCCCCTCCTGTGCTGAAGCTGGTCTGACTCTGTGCTAAGCCCCAGCTGCGTCCCTCCTTCCTGCAGGTTTTATTTCCGGAACTGGCATGGCATGAATCCTCGGGAACCGGCTGTGTACCGTTGTGGGCCCCCAGGAACCGAGGCATCCTCAGATCAGACAGCACAGGGGATGCAACTCCTGGACCCAGCCTCA
>919FP013062 FUT11_1             :+U  EU:NC; range  -249 to    50.
CAGGCTTGCCTGCTCCCCACCTGGGATGCCCCTGCTCTGGACCTCTCATTTCTCTTCATTGGTTTATTTTTCAATGCATCTTTAATTTGTAAAGAAATAAAATAAATTAAGATGTAACCATTAGCCTCATCTTTACTCCCGAAAGCTCACTTTGCTTTTAGTCCTGGCCGTCGGCTGAGCGAGCTGCGCATGCGCCACGTGCCCCCGTGGCGTAGGGCCTCGTCCGGTCACGACTATCCGCTGGGCGGGGTCGGTGCTGGCCGAGGGGGCGCCGGCTGCCGGAGTGGACATGGCGGCCGG
>920FP011989 FAM120A_3           :+U  EU:NC; range  -249 to    50.
TCGCAGCGGCGGCAGCGGCGGCGGCGGCAGGTCCCTCCCCAGACATGGCCCTGGGAGGCGGCAGCACATGGCGGCCGCGGCGGCCATGAGCGCGCCCCCGACCCGCCCCAGTCCCCCCTAGAGGCCGCCGCCCCCGCCCGCCAGCCCGCCCGCGCGCCACGGCCCCACCACCCCCGGCCCCGCCGCCCCCCGCCCGCACCCGCGCCCGCGCCCCCGCCGCCGCCATGGGCGTGCAGGGCTTCCAGGACTACATCGAGAAGCACTGCCCGAGCGCCGTGGTGCCGGTGGAGCTGCAGAAGC
>921FP009883 ABHD11_1            :+U  EU:NC; range  -249 to    50.
CAGGTGCGGCGCTCAGGGCGACCCGCGCAAAGCCTGCGGGGATTACGTAATGGCGTAAGGGGCGGGGATGGAGGCGGGGCCGGACTGTTCTCGGGGATACGTAAGGAAACGGGACCAAGGGCGGAGAATCCCGCGATGGGGGCGGGGAGAGGGCGGGGCTCAAGTCGGAACTGGGCGGGGCGGCTGAAGACGGAAATGGGCGGGGCTGCGAGCTAGGGCGGGAGAAGGAGCGCGGGGAGGACGTACCTTGTGAGATGCGAGCCGGCCAACAGCTTGCAAGCATGCTCCGCTGGACCCGAG
>922FP005120 NXPE3_2             :+U  EU:NC; range  -249 to    50.
GACTGCGAAGCCCCTCCCTCCGCGCGCATCTGCTCCCGAGTCCCCAGCCCCGTGCTGATAGGTGCAGCCCCTGGAGTCGTGGCTGTGGGCATAGGTGCCAGGGAGGGGAGGCCCGGGTCGAAGGCATAGGCAGAATTGGAGCCCTGGGTTGCCAAAGCGTCGCAGCTAAGAAGCCGGAGCCCAGGCTAGTACCGGCGGGGCGGGGCGGGGCGGGGCCGGGAGCGAGCATCTCCATCCTCAGTTTCCTCCACTTGCGGCAACGCCACAGCTCGGTACAGTTCGGACCTCCACGCCGCAGCG
>923FP022086 MOB3A_2             :+U  EU:NC; range  -249 to    50.
AGAACATATGGAACTGACTTCTCCACTCAGGGCTTGTCTCTCAGGCGCCTCCCGTGCTCTGGGGCAGCGGTCCCCGAGGCAGTGGCAGGATGTGGAAACCTCCGGAAGGAAGTGGGTGACTGTGGTCCGTGAGCTGCTACACCTCGGTGGGGGAGGGGTCATACCAGTTGGTTGCTTAGAGAAACTGTGTTGTTCAAAAAAAAAAAAAAAAAAAGTGTTGCAGCAGGGGAATTTGTCATTTCACCTTTCATTTCTCTAGAAGTTTCCAAGGGTCACTTGTGTCTCGTCCGTGGGAAGACC
>924FP010407 CHCHD3_1            :+U  EU:NC; range  -249 to    50.
CGTGCTCCCTTAGCGCGCTCAGGCGCGGGGAGAGAATGTCCCATCACCCACCGCGCCAGATCGAGACCACAGTTCCCACTACACCCAGGGACTCCGCGGAAAGCTATCAAACACCACCTGTTGCCATAGCATCCGGGTCGGGTGAACCAATCCGGGCGCCCTCGCCGAACAGAGGCGGGCAGTTCGCATCGCCGACCAACCTGAGGCGTTTTTGTTGTGGCGCGTGACCGGAGGAGGCGGGAGCTCAGGACCGGCGCCTTCTCCTTGCTTCTGGGGGTCGTGGCCTTGCTCCCGCTGTGC
>925FP024446 STX16_5             :+U  EU:NC; range  -249 to    50.
ACCGGCTTCGCGTCTCCCCGGGCGCGACTCCGCTTTGCAAGCGCTCAGCACACGGGAAACCCTCGGAAAACACACACGTGTGTAAAGTTTGTTCCACGCAGAAACAAAGGACGCGTGGGGGCCGCTTCTGGGGCCTCGGTCCTTTGTTGGAACCCCGCACCGCAGCCCGGCCCGCAGCCTCGCCCCGCAAGGGGAAGCCGGCCCTGCACAGGCCCGGGGCCCGGAAGGCGCCGCCGCACAGCTCTGCGCCCCCGACCCGCTCCGGCCGCGCGCTGGGCCAGGCCCTTGGCCTCAAGCCTC
>926FP024400 ATP9A_1             :+U  EU:NC; range  -249 to    50.
GGCAGGCGCGGCGCGGCGCGGAGCGAGCGGGCGCAGCGCGGAGCTCGGGCCCATGGTGCGCCCGTGTCCGTCGGTCGGGCCGCGCGGGCGCTCCGCGCGTGGCCCGGCGCTCGCGAGCTCGCCCCCTCGCTGCGGGCCCGGCCCGCCCGCTGCCGCCGCCTCCTCCCCCGGGGCGGCGCGGCGCCGGCGGGCGGCGGCGCGGAGGCCGGACCGGGCGGCGGCCCAGGCGGCGCGGGGGGCGCGGCGGCCAAGGCGGGCGGCGCCGCCGACATGACGGACAACATCCCGCTGCAGCCGGTG
>927FP014714 GDPD5_3             :+U  EU:NC; range  -249 to    50.
GTATATTAAATACTGAATTGTATACTTTAAAAGGGTAAATTTTATGGCATGTGAATTATATCTCCATTTTTTAAATGCAAATCCTTCCTTCCTTCCTAGGGCTGCTGTTATAGTTTCTGCATGGAAAGCACTTGGAACAATGCCTGGCTGTTCCCCTCTTTGGCCCTCTCAGGGCCCTAGGAGCCTTTGTGTGTCCTGCTCACATTGTCTCCAGGGCCTCGGACAGGGCCTGGTACAGAACATATGACTGAGTTTCTGGAGTCCCACAGGCCAGCGTTGGAGTCCTGACACCTCAGTATA
>928FP017703 CIPC_2              :+U  EU:NC; range  -249 to    50.
GCTGCTGCTGTTGCTGTTGCTGTTGCGCGGCGGCGGCGGCGGCCGCCGCTGCTGCCGCCGCCGCCGCCGCTTCCTTAGCCGACAGGGCCACTGTCTTGACCCCGACGGGCGGCGGCGGCCCGGGGGAGCGGCCGTCCTGGAAGCAGCCGTGCGCCCGCTTCAGCTGGCGCGCTGTCTCGATCACGAATTCGATGCGATCAGCGCCCTCGTAGTTGACGCAACCGCGGCATACGGGTTCCGAGAAGTCCCAGATCATGGCCCAGGGCATGCGGGGCAGGTCGCACAGGTAGCAAGATTGTC
>929FP019721 DUS2_2              :+U  EU:NC; range  -249 to    50.
CGGCCGCGAAGTAGTGAGGGGATGGTGCTAGACTGCACGGTTGTGGGCTGAACGACTTCAGGCGCAGCCTCCTGTAGTGCGTGCAGCACACGGGGCTCCAGGCCCAGGTCAGCAAAGCTGCCCTTAGACGAGAGCTTTCGCACCGCTGGCGCCTCCTGTTGCGCGCGCTCGATGGAGAAGTGGTCCCGACGCGCGCGTCGACTCTTCCAGCCTTGAGAGGCTAGCGGCGCGCGCTCCCAACGGCCCAGTGTGAGGCGCGCCGGCTGGTTCAACTCCGGCCGCCGCGCCGAAACCAGCAGC
>930FP007549 ETF1_1              :+U  EU:NC; range  -249 to    50.
CCAGCCTTACCTCACAAGGCGGCGCGGACCCAGCTGCAGCCAATCGGCGGGCTCATTGTAGGCTGCGGGGCAGAGAGCCAATGAGAAGTCGCGGCGGACGCCCAGCTTCTCCTCACTCGCACCGGCCCCCTCCCTTCCGCCTGCCGCCTTCCACTCCGCCCCTGGCGGAGGAAGTGATGTCACAGGCCCCATGTGAGCGGATTGCAACACATGCAGCTGCCTGGAGAGAGGGAGCCGGTGTCCTACGTCAGAGCCGCCGCCGCCGCGGAGCCGCCGCCGGGGAGGAGCAGCCGCTGCCGC
>931FP017754 TTC8_1              :+U  EU:NC; range  -249 to    50.
GACCCCAGGGGCAGGTGTCTAACTCACTACCTTTTTGTTTAGCCGCGGTGCCTTCTTTTCAAAATCAATGAAACCTGTAGCCTTTAAAAGTAGACATCTTTTTCCAACCAAGTTTAGGCAAGCCCTGTAGCCGAGTTCTGCTTGCGGTTGTTTTTCTTTTTCCTGTTCTCAGGCGCGCTGCGGGCACCTCTCGGACAAGGCCCCAGCCGTCGCGGGTTGCCGGGCAGAGTCGGACGCCGCCAGCTCTTCACTCCACGCCCACCTCTCTCCTGGAGCGCTGGGCCTTCGCTGGCCGCACCG
>932FP017541 HSPA2_3             :+U  EU:NC; range  -249 to    50.
TCTCAGGTCACTTTTAATAAATACTAAGCTAGTGATTTACTACTGCTTTCCAGGCACTCTTCTGGGTGCTAGGAATTAATTACAGAGGATTTGACATATGTTAAAGCTCTTGTTTTTTCCACCATTTAATCTGTGGAGCCTTAGTCTTTGGATTTTAAAAATACTTTGAAACACCCTAGTATTTATAATCTGCCAAAGAGAGAGTTCACTTGTTGAAAATCAGCAATAATTTCTATGTAAGACTAATAGACTTTGTTTCAACTGTTGATATGGTTTGGCTGTGTCCCCACCCAAATCTCA
>933FP024696 SETD4_2             :+U  EU:NC; range  -249 to    50.
GCGAACAGGGCCGCGCGCCCTAGGTGGTTTAACTTCGTAAGGAAAGACTCCGCAGGCCGGCTTTTCAGTGCGCAGCTTGCTCGCCTGCGGGTTACTGGGTTTTCTGACCCCTGACTCGACGTAGGGGTTATGGGGCTGTGGGTGTGCCGACCTCGTCCCCGACTGTACTGGGCGTTGGCGGCGAGTCCGCGAACACTGCGCATGCGCGAGCCGGAAGCTGCCGCCCGCGGCGGAAGGGGCGGACCCGGGAGACTGAGGACTTGGATTGCTTAAGGACACCAGGCAGGCGCGACAGCCTTC
>934FP013934 PRMT3_2             :+U  EU:NC; range  -249 to    50.
AAAACCGCAGCGACGTCTCTCTGCCTTGGGGCTCACAGCAGCGGGCCGCGACCTCCCACTAACGCCTGCCGCAACCCAAGGAGGAGACAAAAGTCATCTTCCGGGCTGCAACATTAACCGTCATCAGCGCGCCTCTTCAGCGCGCACTGCGCCAACCCTGCGGCAGGAGGAGGCGGAGCCCCCGCTCTCGCCCCGCCCCCACCTCACGTGACCCGCACGGCGCCTCGAGGCCGGAAGCGATTGCGAGCCAGCGCGCGCGCTTCGGCGTTCCCGGCGGTCTGCGAAGTTTCCGGAGCCCGG
>935FP012816 NRP1_3              :+U  EU:NC; range  -249 to    50.
GCAGACTCCCAGCGCCTTCCTTCCCGCGGAGATCCCTGCAGGGTCTCTGGGAAAGACAGACAGACGGACGGGGAGAGCACTCGGAGGGAAAGTTGTTCCTCCCAGTCTCCTGTCAGGCAATTACAGGCGAGCCCAAGCGGGGAGAGGGGCGGGAGGAAGCGAGGGAAGGGCTCCGGAGTGGGGGGAGGCCGCAGGAGGGGAGGCGGGGGTGCAGTTGGTGAAACTCCTCTGTCTCCCGCTCATCTTTTCATTGCTCGTTCCCCTCCTTCCCGCAGACACCCGGACCTCCCCTGGGCGCCA
>936FP003581 RIF1_2              :+U  EU:NC; range  -249 to    50.
TCTTGGTCTAGGAGGGAGCGCGCCGCACGCGTGAGTAAACAGCCGGAGCTGGGAAAGTCGAGCTCTGGCAGCGTCTGGGTGCTGAGGGGCAGAGGCGGAGAGAACCCTGTCCTGATCTTCCTAGGTGGGATAAATATCGGGGTGACAGTGGTAGGCCGCGGGGAACCCTCAGTCTGCCCACCCTCCGCCCCCTCGCGGCGAGATGCCTCGTTCCCCGGGCTTCTCCCGCCCTCCGCCGATCTCCTCCCTCTGTTGAAAGCTGCCCGGGAAAGTGGTGGCGGGAGCGGGCCCAGGCCCGAA
>937FP024611 RWDD2B_1            :+U  EU:NC; range  -249 to    50.
GAGATCGCGCCACTGCACTCCAGCTTGAGAGACACAGCGAGACTCCGTCTCAAAAAAAAAAAAAAGGAAGAAAGAAAGAAGAAGAAGAGAACTCTGCGACTGAAAAGTACCTAGCAGGGACAACGCATTCCCTACGTCCTTCCAAGTGCAGACACCAACACCGGCGGACGCGGCTCCCAACAGGCGAGCCCCAGCTTCCGGTCCGCGGCCTTGGACGCGCATGCGCCGCATGCTTTTTTTTTTTTTTTCCGGTAGGTCGCCAGCTGAGGCGGTTTGTAAGTTTTGGGTCGCAGTATGCTA
>938FP008446 PPT2_3              :+U  EU:NC; range  -249 to    50.
CGGGTGGAGCGAGGCCTACGGACCCAGGCCAGGTGGGAGTCTGCACTCTTCAAGGGGCCTGGGCTGCTGCTCACGGGTATTAAAGAACTCCGCGTTGTTCATGGCTGAGGCGATGCATTAGGAAGATCCTGGACCTAGAGAACAAGTCCCCCGAACGCTGAGTTGGAGGCGGGACTTCGGGTGCGCGTTGGTGCGTCAACGTGGTGGGGGGGTGTGTTTGTAGGGAGAGGGCTGGAGTAAGTTAAAAGTAGGCTATTTTGTGACACGGACCTGGTGTGGGAGCGAGAGGAGGTGGCTTGA
>939FP014402 TRMT112_3           :+U  EU:NC; range  -249 to    50.
TCCTTCACTGTACCGTCTTGCTGCCGCTGCCGCAGACTGACCGCCGGCCCCACCGACGAGTATATAGCCCGCTGAGCGTCTCAGGGCGCACACGCCAGCTAGTCCCATACCCGCCCCACGGCCACTTCCACTCCGCCTCCTGGCTGGTGCCACCGCAGCAGGCGGGGCACCGCTAGCGGCACAGCGGCGACACCCTGCGGAAGGCGGGCCTGGGCCGCCTCCACTGCGCAGGCGCGAGCGGCCACCCGCAGAACAGAGCTTCCGGGACCCACGCCTCGTTTGCACTGGGTGCTGGACAGC
>940FP015397 PHC1_3              :+U  EU:NC; range  -249 to    50.
GCTCTATAAATATTTATTGAATGTTGAACGATGAGAGAGTAATTAAAAACCGGTAAGTTGATATCATAAATACAACGACAACGGCTCCCCTATCAAATGTTTAGTGTTCCCAGAGACAGCCCCATTGTTCTACATCTCGTTATACTCTGGCCTTTTCCCGTTTTTGTCATTCGAACTCATATACATATTGAAATCGAAGCACACACAAATCCCTGAAATGACAAACTTAAATGCTATCCAAAGGAAGTTACATTAGGTTGCTGCTTTGAAAATGAAGTCAACTCCTAATGGGTTAGCTGT
>941FP021946 CBLN2_1             :+U  EU:NC; range  -249 to    50.
GAGTTGTTTGTTAGATCAGTGAAGATCCGGAAAATCAGGCGGCGTGCTGCTTGGTTTTGCCAGGAGTAAAAGTACTGAAGGATACCGGGAAGACTGGTCATTATTGTTCTTCTTGTGGTTGCTATCATTATTATTATTATTATATTATTATTATTGCAGAGGTCAGCGCTGCTTTTGGGGTGAAAGAAGACCATCAGCAAACCTCAGCCTTGCGGCCAGGACTCCCCCGTCTTCTGTCGGAGTCCGCCGGTCCGCAGCCTGCGGCAGGGAGGCCCGGGCACCCGCAGGTGGCGCCCCACG
>942FP025920 RRAGB_2             :+U  EU:NC; range  -249 to    50.
ATTGGGAGGCATCTTAGTAGGCCTGCCCACGGCAATTATGTATTTTCTATTTATAGGCAGTCCACTGGACAGCCCTTCCCACATAAGGGTCCTCTATCGTACAAGCCGACATATGGGTGAACCACCCACTGTAGAGTACCTCGCATTTCTATTGGCAGGCTTCCAGTTGGCTCCACCCAGCATCATAATGTCTCTCTTTTTCATGGGTCAGTTCACTCACATGAGTTACTATGTAATACGGGAAGGCCTGTGGAGAGCTGCGCCCCGTGAGCATGGTACTCTTTTGCGATGGCGGATGGT
>943FP002237 TMCC2_2             :+U  EU:NC; range  -249 to    50.
TCCCTTTCAACCCCCTTTGCCCCCCACCCCCACCCCTCCTCATTGATGCCTGTCACACCTGGGTGTCCTTATGCACACAACTCACAGTGGAACAGCTGGACTTGTGGAGGGGCATCTCATCAGAGCTCGGTCCTCCCGCGCTCGGTGATCCTCCCTGTCTCCTGCCAGATGGGAAGGAGCAGCCCGTGAGCCCCAGGGGAGGGGGAAATCTCCTAGAGCAATCCGCCCCTAATCCCCAGGCTGTGCCTCAGTCTGGAGATGGCGGCTGCAGAGTCTGGGAACTCAGGCACACCTGCTCGC
>944FP015370 PEX5_1              :+U  EU:NC; range  -249 to    50.
TTTCCGTCAAACAAATCCTAGGGCCCGTGGCCTTTTCGAGCGCTCCTAAAGGCGACTCTCCAAGACCCGCTCTCTAAGGTGCTCTTCCCCTTTAAGACTCACGGCTCTTCCCGTCAGGCTGCGTCGCAGTCTTAAGGCCCCGCCTTTTCAGACAGCTTCCGCTGGGCCTGGGCCGCTGCGGGGCGGTCACGGCCCCTTTAAGCCTGAGCCCCGCCCCCTGGCTCCCCGCCCCCTCTTCTCCCCTCCCCCAAGCCAGCACCTGGTGCCCCGGCGGGTCGTGCGGCGCGGCGCTCCGCGGTG
>945FP016342 PWP1_1              :+U  EU:NC; range  -249 to    50.
CTACAGTCCCAAATATTTTCTTGGCCTTTACAAAGCCCGCAGGCATCGTCACATGCAGTCCTGAAAAGCCTTTTCTCTATACTTCACACAGCCCAGACCAGCCCACGTGGATTCCTCGCCCGGCTGCTTCCGCTTCCATTTTGTCCCCTCCTATTTCTCATTCGGCGCCTCAGAATGACGTCTGAAATGAGCGCCGACGCTGCCCAAACAGGAGCCTGCGCATGCGCTCTGCCCTGGCAGCGGCCCTGTGCAGATCCCTGAGCGTGTGGCAGCAGTGCGGTCGTGGTCCCTCCCTATGCA
>946FP004517 RARB_3              :+U  EU:NC; range  -249 to    50.
TCAACATGCATTAAAAACAAAATATTTTTAAAATAACAACCTTTGAACTGATAATTACACTTCAGTAATGTATTTGAAGGAAATAAAGATGTGGTGAGATTAGCTACAAAGTTGTTCATCACAATGGAATGTTTTCTGTGAAAAATATTTATCGACAAGGAAATAAATTGATGACATCATAGGTTAAACAAAGTCCTCAGCAGTGTCAGTATAATTCCACCTTAGTAGACAAACCCAAAACATTTATGTGCATAGAAAAAAATTCTGGAAGGTCGTACACAGTGAATTTCTCTGAGTGAA
>947FP006685 FAM198B_1           :+U  EU:NC; range  -249 to    50.
CTTTTACCCACTCTTCAGTATCACAACTTTCTTTCTCTGTGGGGAGGAAAAATCCCTGTCCCCTTTCTGTCTTCTTGCCTTTTGATTCTATTTGCCATAGTCTAATTGACACCCCAAGGTCATCAGCCCCTGCCTTTGTGCTAGGACACGCAAACCACCCAGGCCAATCCCTAACCTGTTTTTTCAAAAAACCTCCAATCAGAGAGAATCCACGACTTCCTTTTGTGAACTGTTGCACCGTGCAATTGCACACTATAAATGTCTTTCCTTATCTGTGTGTACTCTTATCTCACTGTTCTA
>948FP014555 POLD4_8             :+U  EU:NC; range  -249 to    50.
ATGAGGCACCACGTAAGACCTCCTGCCCTTAGCTCTCTTGCTCACCACCCAAGAACCTCAGGACAGAAGCGAGAGCCCATTGCTCCTGCTCAGCTCAGCCCGGCTGCGGAGGAACCCTTGGCAGGCAGAACCTGGAGGTGTCAGAGGCTCAACTCCTCCATCTAACCAGCAGGCTCCCAGAGTCCCCGGAAGAGCCTGCGCAGCTGAAGCAGAGTGCTTCTAGATGGAGAGTGGTCACTGGGGAAAAGGACCTGGCCATCACCTTCCAATACCTGCTGCCTGTCTCCCTGACCCATGATC
>949FP013411 BBIP1_2             :+U  EU:NC; range  -249 to    50.
TTTTCCTTCGCCAGTCTCACCGTTACCCGGGGCAACAGCTGAGCCGTCTGGGAAGGGATGCATCTGTAAGTAAGCCCAAAGAGGTACCGTGGGTGACCACACATCCCATGTTAGACAAGTTAATTCATACTCCGGATTACACGTCCAGTTTCCTGGCCCTTATTTTACTGAGACGTCTGGTCACTTACGGAGATGGACAACAGTTTAGGGCTCCGAAATTCCCTCTCCTGCCCGGAAGTTGCATTTGGCACTTCCGAATTGGGTCATGGCGGAAGGGTGTTAATAGCCTGGCCGCCCGTG
>950FP016402 PPP1CC_1            :+U  EU:NC; range  -249 to    50.
TCGGGCCCGGCATTGGGGGCGGGCCTATTTACTCGGCCCGTTTGGCGGAAGGATCCCATGCGGGGACGCGGTTGCGCTCAGCCATCTGCGCCCCGCCCAGCGCCCGGGCCCCGCCCCCTCCAGCGCCCGGGCCCCGCCCCCTCCCGCGCCCCCTATGGCCCATAAAGAAGTCCCGGCCGGGCCGCTGCACTCCCCGCGCGCATCCGTGCGCCGCCCGAGGCTGTCTAAGGAGTCGGCGGCCATTTTGTTCTTCTCGTGGTTCCAGTGGGGAGAGAAGGAGGAAGTAGGGAGCGGGGTGGC
>951FP004122 SLC4A3_2            :+U  EU:NC; range  -249 to    50.
CTGGAGGGGCCTGTGTCTGCGGAGGGGGTGGCTTCCTGGGCTCTGGAGGGGAGGGGAGGCTAAAAGCAGGGTTGGGGAGCGAATCTGGGGGATTGTGGGAATATCGGGCCGCGCCCCAGCCCCCAGCGATGCGTGGGGCGCCTGGAGAAGGGGCGCACGGGCAGGTGGGGTGCTGCGGGGCCCGCGCGTGGGGGCCGCGCCGGCCGGGGCGGGGTGAGTCACGGCCCGCCCGCTCCCATTGTGCGGCCCGGCGGCGGCGGCGGCGGCGGCGGCGGCGGCGGAGGTGCGGAGCGGAGCGCG
>952FP002005 RFWD2_4             :+U  EU:NC; range  -249 to    50.
CACCTATACCATTCATTCCAGTCTCCTCAATTCTTTCACTGTATTAAGACGGCCTGCCCTCTGGCACGTTTTCTGGAACGAAAGCGGCTTGGGACAGACAGACTCCCTTCGCCAGGGAGCCCCGACCCCGAGGGCGCGCCCTGAGCGTCTGAGCGCAGCCCCGCTGCGTCCCCAGTTGTATCCCCCGCCACGCCCGCCTCTTCCGCCGCTCGCGCGCGCGCGCACGGCCGGCCACGGCGCGCCGGGGTTGGCTGCTACAGGGACCGCGGTGGCGGCGGCGGCCTCGACAGCGGTAGTGCC
>953FP022154 RAX2_1              :+U  EU:NC; range  -249 to    50.
ACAGCCAGGGAAACTGAGGCCCAGAGAGGGAGAGGCCCTTGCCGTCTTATGGCAAGGGGCCGTGGAGCCTGTAAGACTATCCCCCCAGCCACCCACTTAGAGCCCCAGCCCTCCATCCACCCTGCCCTCCCTCCTGGCTCAGAACAGCCCAGGACCAAGTGGGAGGGGCCGCCTCAATTAATCACCTTGAGCTAATCCTCCCCCACGCAGCCCCGACCTGGCTCGGCTCCGGCAGGGCCAGGCCACAGCAGACGCAGCGCCAGGCCCGCTGGGGCAGGTGTCCCGTGGAAATCGACGGAG
>954FP016768 DCLK1_2             :+U  EU:NC; range  -249 to    50.
AAAACATCAAGTGCGAAAAATCAATAAACATCCTACCTTGCCACTGAATTGTGTGAGGGTTTCCTGATTACCTGGTAGTCACCAGGCTTTAGAAGAGTTATTGTCATTTCGATTTTCAGATGAGTCACTGGATCTCTTGCCCCCAGGGCCACTTCATTATGATTCAGTGCAAAGTACTGACAGCACTGGGGCTTCCGGAAGGGAGTGGTGTCGGGATGGGGGTTGCTGTTGGCAAGAGGCTTAATTGACACCTTTGATGTAGCCTAAGACAGAACCTGCACCTCCCACTGCTGCTTGGGA
>955FP003078 ADD2_1              :+U  EU:NC; range  -249 to    50.
AAGGGGGCTGGAAGCCTGGCTAGGGGGGTCTGCGGCGGCGCGGGCGGGGGCGCTGCGGGGAGGAGGGGGGCGCTGCGGGGCGGTAGTGGGGGTGCTGCGGGGCGAGGCCGCTGCGGGGCGGTGGGGGGCGCTGCGGGCGGGGGCACTGCAGCACCGCGGCCCTCGGGCGGCCGGCGCGGCCTGCTGGAGGGGGCGCTGTGGGCACCGCGCAGCGGCCTTTTGTCAGCGCGCAGGGCCAGGAGAGCTCTCATTTCCTCCCAGCCTCGTGCGGGAAATGGCTTTAATTCTGACGGCAGGGCT
>956FP016910 NEK5_1              :+U  EU:NC; range  -249 to    50.
CACCTTAAGCAAGAGCGGGGAGCGCTACTGTAGACTGCAAAGCAAAGGAATCCCGACCCAAGGCAACGGGACGGTTGCGGGGTGACTCTGCCGGGTCTCCAAACTCCCTGGCGCCTGACCCTGCCTCGAGGTGGACTGGTCCCCAGGCCATTCCAGACCCGCGCCCCGCCCGCGTTTCCTTGCGCGGCTCCGCCCCGGCCGCAGGGAGGCGCAGCGGCCCCGGGAACCCGGATCCTTCCGGGACGCTTCGTTGGCCCCGCGGAGCCGGCGGAGCAGGTACGCTTGCAGGGGCCGCCCTTA
>957FP018271 GABPB1_1            :+U  EU:NC; range  -249 to    50.
CTTTCCCTTCGTTAAAAAATCAGACCCTCTTTCCCCTCTCTCCCCGCGGGAACACAGCTAGGGAGTGGGTAGGAGCAGGATCTGCCGACGAGGGCAGAGGCGGAAAATCCTCGGGCGATGAGCTGAAGAGGGCCGGGTCCGGGAGGGATGCTGGGAGCTTGACTCACTCGCACACCATGTGTCCCTCCGCGCGCAGCACGGGGGACTTTTCGGTGGGGATTTTGGGCGCCGACCAGACGCGGCATTTTCGGAAAATAGCGCCCTGTGCAGCTGAAGCGCTTTGTGTGTAGCGGGGCCGCG
>958FP024820 TSPEAR_3            :+U  EU:NC; range  -249 to    50.
TTGTCATGGGGCACTCTCAAAGCACGGGGCGTCTCCTAGGATGCTCTTACCTGTGGACAGGACTGTTGGCAGCCCTGCTGGCCCAGAGCTGTTTAGCAAATCACCCTAAGCTAAAGAAATGGTGGAGGGGAGAGGCAGGGCAGACCCCAAAGATATCTGGCAGCTCAGTGAAGATGGCAGGGCCAGGGCAGGGCGGGGGACGGGGTGGAGTCCAGCTGCCCCAGCCGGTCAGGGGAGAGGGCAGTTTGGAGGAAGACGCTAGCTCAGCTTCAGATGTGCCCAGATGCAGCTTCCCTTCGG
>959FP005906 ADD1_4              :+U  EU:NC; range  -249 to    50.
AGACTTAATAAAATGTGGATGATTTAGGCTGGGAAGCCGTTAACTAACCATTCATCATAAAAGGGAGGAAGCAAGAGGACCCACTTGAGTAGGCTGGGACAAATTGCTGTGGTTCAGTTTTACTTTTTGCTTTTGTTTCTAATTGGAGCTGTTTTGAGACATCCTGATTGTCAGAGAGAATGTGGATTAGAGGGAGGAGGAGGAGCTCTGGAGTCAGGCAGCCCGAGTTCAGACTCCAGCAACCCCATTACTGGCTGCTTAACTGTGTTGTGCCTTATCTGCAGAAAAAATGAGTTAAAA
>960FP004514 THRB_3              :+U  EU:NC; range  -249 to    50.
ACTCAATTCCAAGAGAGGAATAAAAGGGGCCTATGGTTGCTCTCATTTAAACTTCTCAAGCCAGATGTTTGGCTTCTGCCTCTAAACATATCCTAGCAACATGACGTTGCAGATCTTTCCCTGAAGAGGTGGAGCCTATCTTTCCTTCTCTTGAAGCTGGACATTCTACATGTGGCTTGCTTCAGCCAATAGAACTTTAGTAAATGTGACATAAGCAGAGACTTGAATAGTACATTTTCTTTAGAGCTCACTCTCTTGCTGATATTTGGGCCCTGAGGCCACTGTGTGAAGAATCCCTGA
>961FP003538 ZRANB3_3            :+U  EU:NC; range  -249 to    50.
CACCTGGTTTCTCCAGCTTCAGTGGCGGAGGGCGGGGTGATTGCTCTTTTCGGCCTGGAGCGGACTACGATTCCCAACATGCTTTTCCCCTACTCATAACTTCTCCTCCGTTCACTTGTCGCGGTGCTTGGCTGGAATTGTAGTTCCTGAGAGGTACCCATGCCGCCGCTTCAGCCAATGAAAAGGGACAGAGTTTTGAATGACTTGAAATTAGGGCGGAGAACGAGTTGTCGCGAGGCTGTACAGAGCCCTTTTCGCAACCCTAACGGGAGAGAAGTGATGGAAGAAGGGTAGCCGGAA
>962FP019114 GRIN2A_3            :+U  EU:NC; range  -249 to    50.
CCCCCCTCTTGTCTAGCCCCCCTGGGCGCATAGGGGGGCTTGTGAGCACTGCAGACTGCAGCCTTCCCCTCAACCCTCCCTCCCCTCGTTGGTGGGCTGACCCTGCCTCTCCTTCTCTCCTCCGCCCCGTTAGAGCCCTGCTGCAGAGCCTCCGGCTGGGATAGCCGCCCCCCGTGGGGGCGATGCGGACAGCGCGGGACAGCCAGGGGAGCGCGCTGGGGCCGCAGCATGCGGGAACCCGCTAAACCCGGTGGCTGCTGAGGCGGCCGAGATGCTCGTGCGCGCAGCGCGCCCCACTGC
>963FP016788 STOML3_1            :+U  EU:NC; range  -249 to    50.
GATCACACAAGATTTATACAAGGTGCATAGAAGTGTTTTATGAAATATAAATGCTATAGAAAATTACACAGCAATATTTTACAGGAAGCAATACCACCAGATGGTCATATTCTTTCAAGTTTTTTCTGTGAACAAAGGCAGTCTGAACTCATAAAAGAAATCTTTTTGTTTATGTTATCAGGCTTCCCTCACCAGGGTAACTACCCCTTAGGGAGTTCACTAAAGAGAAGGAATGTCTTTCACTCTCTCATACTTTCTCCTCTCCCCTCTCCCAAGCACATCTGAGTTGCTGCCTGTTCT
>964FP017490 DHRS7_3             :+U  EU:NC; range  -249 to    50.
TAAGCTTCCTCATCAGGGAAATGGGAATTAAAATAGTACCTAATTAACTGGATTATTGTGAAGATTAAGGGATTTAATATATATAAAGCACTTAGAATAGGCCTGGCAATTAGAAAGCATATGGACAGGTTAACTCTTGTTGTCTTGGTTACTTCTTGTGGCTCCTGTCAAGATCCTACTAGAAAGAGATAAGCCTTGGTCTTAGATAGCTGGGAACAGCATACGGCTTTGTTAAAAGAGATCACGCTCCTCACTGCTCTCATGCCCCATCTCAGCAGACAGCAATCCAAGACTGCTTAG
>965FP015837 ATF7_2              :+U  EU:NC; range  -249 to    50.
AGTCTCCCTTTCAACTCTGGCCAGTCCCAGCGTTCCAGGCTGGGGTCTCCCCTCCCAGTCTGTGTTGGACGGGGGCGCTGAGGCGGTGGCCGGGCCCTGTCTGAGGAAGAGGGTGGGGCATAGGCCAAAGCCGACCAATGGGAGAGAAGGAAGCCTCGATTGGCGGCGATGAGCGCTAATGGGAGATCGCTTTTACGTTGCCGAGCGCCGCCCTTCTCTCCCTACTCCCGCCTCCTTCCTTTGGGGGGAAGGCGGGGCCAGAGGCTTGAAGTGTGGGGAGAACTTGGTGTAAGTAGCCCC
>966FP020939 CRHR1_2             :+U  EU:NC; range  -249 to    50.
GGCGGCGGGACACAGAGAGCGGGCCGGGGGAAGGGGAGGGAACGGAGGAGGCGAGGAGGAGCTGGGAGGGAGCCGAGGGGCGAGGCGCGGAGGAGGGACCGAAGGGGAGCGGAGGGGAGAGGGAGGGGGAGGAAGGGGAGGGGACGAGCTGGGCGAGGGGGCGGGGAGCCGAGGCGAGGAGCGGCGCGGACCGTGGGGGAGGTGGCGGGGGCGAGGCCGGCAAGAGGCGGCCGCGGGCCGGGCTGCGTCGGGAAACGGCGGCCAGACTTCCCCGGGAAGGGGCGAGCGAGAGCCGGGCCG
>967FP014777 DLG2_1              :+U  EU:NC; range  -249 to    50.
TCTAATACTACTACGGCGTCTCTGAAAACACCTTTGGGGGAAGGTTTGGCTTCTCTCGAAGTCTCAGTGTTTTTCCTCGCCGGATAGGGAGCTGCTTGAATGCGAAGAGATGGCATGATGTGAATGACTCCAGTGTGAAGAAATCTGCTTCGCCAACTCATCCTGCATCAAGTGCCCATTGAGTAGCACTGTCACTTTAATGTCTCCATGCCAAGGGATTGCTTTCCTTTTTTTTCAATCCTCTCGGTTAATACATGGGAGGATCAGAATCAGAGGGGCATTAAGGATCAAGCCTGGGGG
>968FP019859 MAF_2               :+U  EU:NC; range  -249 to    50.
GGGCTCCTCCAGCTTCGCCGCCGCAGCCACCACCGCCGCCACCGCAGCTCGCGGAGGATCTTCCCGAGCCTGAAGCCGCCGGCTCGGCGCGCAAGGAGGCGAGCGAGCAAGGAGGGGCCGGGGCGAGCGAGGGAGCACATTGGCGTGAGCAGGGGGGAGGGAGGGCGGGCGCGGGGGGCGCGGGCAGGGCGGGGGGGTGTGTGTGTGAGCGCGCTCGGAGGTTTCGGGCCAGCCACCGCCGCGCAAGCTAGAAGCGCCCCAGCCCGGCAAGCTGGCTCACCCGCTGGCCACCCAGCACAG
>969FP018106 IVD_1               :+U  EU:NC; range  -249 to    50.
TTCTACCCCGCTAAAAACACTCATCCTAGGGAGCACGCCAGCATTTGCAGCGTTCGGGGCAGGGCCACTCGGCCTGCGGCCGTTGCACTGGCTGGAAGCTGGCAGGCGATCACGGTTGATTGGCTCGGGTGCGGTCCAAGGGCAGCAACGCCTTCGGCGGGCCGCCTAGGGTGATTGGCTGCTGCAGCCCACCCCCTAGCCGGTTTGGTGGGCGGCGAAGCCTGGATTGGTGGAGCTAAGAGCTGGCTCAGTTTCAGCGCTGGCTCTTCGTGCATGGCAGAGATGGCGACTGCGACTCGG
>970FP017943 INF2_2              :+U  EU:NC; range  -249 to    50.
ATGTCACACGGGGGCTCCCCCAGGCCTGCCTTCCTCTGCCCTCCCTCTAGCTGCCAGTGGCCCCCAAACCCCAGGCCTGGTGCGCTGCTTCCTGCAGCTCTGACTGAGGGTCAGACGTCAGAAGGGACTTCCAGAGCTGGGGTCTGGCTCTCATCCAACCAGGCTGGCTTTCAGAGCCGACTATGGGCACGCCCCATGCTGGTCAATGTCGGCGGTGGGGGGATGGGTGCCCCCCTCAATCTAGGAGACAGATGAGGCCGGACAGCAGAGGGGTGGCAGAGAAAACCCACCCCATTGCGA
>971FP001372 AMPD1_1             :+U  EU:NC; range  -249 to    50.
TCAGTGGTCCTACACTTGCCAAAGATCCAGTCTGTAAGAAGATTTAGAGAGTATTGAAATGCAATTTTTGGCCCACCACAGATATCTTCTAATCCCAAAGTAAAGACTGAAAGCTTCACCTGTTTTTCACTATCAAATGCCTCAAGCTATAAATAGGTCCAAAGCTCATCTCTCTCCACTTAGCAGAGAAGAATCAAATTTCCGGGGGCAAAGCAAAATAATAAAATGAATGTCAGGATATTTTATAGTGTCAGTCAGTCACCCCACAGTCTCCTCTCTCTTCTTTTCTACTGTGCTATC
>972FP008777 TFAP2B_1            :+U  EU:NC; range  -249 to    50.
GGGTGTCTGGGTGTAAATACGGGTTTATGATTTTTATAGTATATATGTCTGTGGGTTGCATCTAACTCCTGTGTGTGCAATAATGTTTTTTCTCTTTGCTGAGGCTTACTTGTCCAGCCTATTGTTTGAGACAACAGATATAAGTTGCGATGGGAGAGGAGCGTCGGATTTGGTGTGTATCCCCCATTTCCAATTATAGATGGATCATTACAGACAGCGGAGTCCTGAGAAGCCAGACATCTGCTCCTCACATGAATGCACTCACCTCCTAGAGACCAGGCTGCCATCATGCTCTGGAAG
>973FP017889 WARS_3              :+U  EU:NC; range  -249 to    50.
CAGAAAAGTAATGCGACCCTTGCCCAAGGTTTCGAATAAGTCCAAGCTGGGATTGAAACCCAGGCGTCTGTGACCCCAGAACTCCTGATCTTTCCACTGCACTGTGCCGCCTCGGTGAACAGATGCGGGGAATTTACAGTTTCTCTTTCCACCGCCCACGACTACACAAAATCAGTCACACTGACGCTGAGGGTGGGGAACGGGAAGAGGGTGGGGAGGTTATTTGGAGGCCAGCGGGGGGTGAGGGGTGGCTGATGCAATGACCAGCTAATGGCTCGATTCTCAAGAGGGTTTCATTGG
>974FP008001 RGS14_1             :+U  EU:NC; range  -249 to    50.
TTGCTGGGCACACGGAAGCCTCTGCCTTGTGTTGGTGCCCGTGCGGGATGCTGCCAGGAGTGTGTTGGTGGCGTGTGTGTGCGTGAACGTGTGTGTGTGTGCGCGTGTGTGTGTAGGAAGAGGCGTTCGCTCTCTTAGACCTTGCTTCTTTCTGTGGTTTGGTTTCTATAGAGACACTTCCTGTGGCAGAGAAAAGAGGTAGTGAGCGGTGTTTCAGGATGTGAGGGCCCGCAGGAGCCGAGTCAGGCTCTCTCCACTGCCTGCCCGCCACCGTGCAAGCTCTGGCCGGCGCTGCCCACA
>975FP009590 OSBPL3_2            :+U  EU:NC; range  -249 to    50.
TTTGATGATCTGTCATTGGTACCAGTAATTTCTACACCTCCTGATCTTCTATAGGATTCATTTCTTTCTCCAACTGTGTTTCAACACAACAGTCCACTTCTTCTGTCTTTGTACTCAGTTTACCACTCTGCTTATTGGCTTTCTTACAAATTTATGATTTTAATATTAACAGAAGCTTTTGATCTGAAAATATATTTTCAGATCCAAAGTTCAAACCCTTTCCCATTTTTTTTGTAGCAGCTATTTCAAACCTTTATTATGCTCTTCAAGAATATAACTTTCTTTCACAATCTCATTTGC
>976FP026401 GABRQ_1             :+U  EU:NC; range  -249 to    50.
TTCCTGGCCCAGCCCCCAAGGAGCCAGCCCTCCTCCCCCTCCCCCAGCCCGGCCCCGCCCTGCCTGTGTCTGGAGATGGCCGGGGGATGACTGCAGAAGCCTGAAGGGGCGGGGGCCGGGCGGCGCGCAGGCTACGGGCGGAGGCAGGAGCGCGCGCCTTTTTGTGCGGCTCCTGGCAGCTGTCCGATTGGCTGGGCCTGCGATGCCGTCGGAGTGGGCGGAGCCAGCAGCGAGCTGGGATCTGTGCCCAGTCGCAGCCAGGAGCGGCCGCAGACGGAGCGCACCTCGCAGCTGCCGGGC
>977FP005690 PARL_2              :+U  EU:NC; range  -249 to    50.
GTATAGCCAGAATTGAGAATTACTGCTCTAGACTAGGAAGCATAACTGCCTCTGCCACATCTAGTGTGGTAGATAAAACACCATGGCCACAATATTTTGTAGTTCTTATCCAAAGCTGGAGTCAACTTCCCTATTCCTTGCAGCTGGGTTGGACTTGCGGCTTAGTTTGATCGGTAGCATGTGGTGGAAGTAATATTGTGCAAGGTCCAGAGTCGGCCTCAGAAGACCTTGCAGCTTTTGCCTTTGCCCACTTGGAACACTCCCTCTGTCATGGTAGAAGCCCCCGCTAGACTACTGAAC
>978FP004193 GIGYF2_1            :+U  EU:NC; range  -249 to    50.
GGGCAGGTACCCGGCTGCTGCCAAGGGGTCAGCGGGAGCCTGCGCACTGCCACGGCCCCGCCCTCTTCCAACCTTTCATCCGGGTCTCGGGCAGGGGCGTGTCTGGGCAGAGGGGCGGGTGGTGGCGGAAAGGAAGGATGTCGTGGGAGACTGGAGAGTGGGGAGGGAAGCGGGAAGGGGCGGGGGCGGAGCAGGGGGCGTGGCGGAGCGGGAGCGCGGTCACGTGACGTGCGTGGCGACGTGTCGGCCATCTTGTGTTGTTGAGGCTGAGGACTGACTGGGGTTCTGAGACTCCCTGTC
>979FP007958 CPLX2_1             :+U  EU:NC; range  -249 to    50.
GGAGGGAGAAGGAGACGGGAGGGAGGGAGAGAGGGAGAGAAGGAGGGGACGAGGGGGGAGGGAGGGAGAGAAAGAGAGAGAGGAGAGAGAGAGAGAGAGAGAGACAGAGAGAGAGAGAGAGAGAGAGAGAGAGAGAGAGAGAGAGAGAGAGAGAGAGATTTGAATTTCCCATCTGGAAGGGGAGCGGTAGAACGTCAGGGCCCGGCTGAGGGGCGTGATTGGAGGGCGCCTTCGGCAGCCGCCCGCGGCAGAAGCCGCGGCTCCAGCTCGCCTGGCGGAATTGCACGCGGCGGCGGGAGC
>980FP011521 CYHR1_2             :+U  EU:NC; range  -249 to    50.
TTATCTCCCTCAGCCCCGCCCAGACCCCCCGCCCCTCGCAGCCCCGCCCAGACCCCGCCCCTCGCAGCCCCGCCCCGGCCCTTCTCCCCTCATCACGCTCCTTCCAAACCACTATGCCCACGCACGCACCCACCCAAACAGAGCGTTTTCTGGTCCCCGAGCTCCTCCCGACCCCACCCGCTCCTACGGCCTCCAACCGGCCCCCCCCAGGTCTCGACCCTCTCCCCCAGGCCTCGACCCTCCCCCCCCAGCCGCTCTAGCCCCGCCCGGCCGCTCTAGCCTCCGCTCCTCTCGCTGGTG
>981FP007420 ZNF608_1            :+U  EU:NC; range  -249 to    50.
ACCCCAATCTGGTTGGAAAATAAAACGCTTTGTCTCCACAACCACCCCCCACAGCACCCCCACCCGCTCTCAGTGTGTGTTTTATACGTGTGTATATCTCAACCCCCTACAGTAGCCAAGAGAAAGCAGCTAGCCAATGAGAGAGCCCAGTTTCATAAAAGCTGCTCTCTGATTGGCCCGATGCGAAAGGGCACTGGGAACAAAGAAAAGTCCCTTTCAGGTATAGAGGCTGAGAGCTTCTTTTGCTCCACTCCCCCTGTGTGTGTGTTGTGTTTCAGTCCTGATTTAGTGTTGCAGAAC
>982FP012203 C9orf91_2           :+U  EU:NC; range  -249 to    50.
CATGAACATTCTCAGAGACAGTCACACTAGAGTGCAGAGGGGCAAGGGCATGGAAATTATGGGCTTGGACCCTGGAGCCAGATGGCTTGGGTTTATCTCCTGGCTCCATGGCTGGTAGCATAGCCTCCCAACCTTGGGCAAGTCACTTTACATCTTTGACCTGCGGTTTTTTCTCCTGTAAAATAGGAAAATCATGTTGAGGAAAGGGGCCTGTCTGGTGAGCCGAGTACTGGATATTATGCTTGCATTTCCTTCTGTTACATCCCCACAGCAGCTATAGGAGGTAGACCTCTCTATCCC
>983FP012882 ANXA8_1             :+U  EU:NC; range  -249 to    50.
TTCGCAGGCTGGAGCTAAGAATTTCCAGTATGCGTAACAGCCACAGCCCAAATATCTGCCAGTGAGTTGTGTAATTCCCCAGAGCAGGCCTGGGCAGTGTCTGGGTGGGGCCTGGGAGCCACAGGAGATGCCCAAAGCCAGGCAGAGCCCGGGGGCGAGGGGACGGCAGGCAGGTGTGGCGCTGCCCTGGGCGGGCTTGCACCCCCACACCCAAGTGAGCGGCCTGCTCACTCCTCAGCTGCAGGAGCCAGACGTGTGGAGTCCCAGCAGAGGCCAACCTGTGTCTCTTCATCTCCCTGG
>984FP006152 PDGFRA_3            :+U  EU:NC; range  -249 to    50.
CTGGGATTTACAGGCGTAAGCCACCGCGCCCGGCCAGGAACGGTTCTTAAATGCCGAGAGGGCGCATGCTAGCTCTCCTCAGCATTCCCGGTGAGCCGCTACCCACGGCCGTGCGGCTCTCGTGCCCATAGGAGGCGCTGGCGAGCTCCTGTAACCCTAAACCCCTCGGCCCCTTTCCCCCCACCCGCCCGGATTCTCTTCCCGCTCTCCCCCCTCTCTCCACACCCGCCCGGCCCCCTCTCGGGTCTCAGTTGAAAACAATGCAAACGCAGAGCGTCGTGCCTGGGGCGCAGCGGCCTC
>985FP006159 PDGFRA_9            :+U  EU:NC; range  -249 to    50.
CAAAACTGTGAAAATGCTGCTAACCATGTGGGTCTGTCTAAACTGGAGTGTTACTTGTACAACTGGTTTCAGCCCCTCCGGAGTGTTTTGAATGCCATGTAGATGAGTTGTGAACTCATATTCCACTTTGTAGTCTCATATGTTCTGGGACACGAGCTATTCCATTCTGACTTCTTTCTGCCTCTTGCAGTTCCTTCATCCATTCTGGACTTGGTCGATGATCACCATGGCTCAACTGGGGGACAGACGGTGAGGTGCACAGCTGAAGGCACGCCGCTTCCTGATATTGAGTGGATGATA
>986FP002981 PEX13_2             :+U  EU:NC; range  -249 to    50.
CTTCACTGGGCTTCTGAAACATTCAGCTCTGGAATCTACTGTGGACTCTTGAAAAGTTCATCCCGAGATCTAACCTCAAGCCTCAGTTTTCGCCAAGCAAGCCCTTCCCCCTTCGGTCAGGTGCAACAAACTTCCCACTCACCCCTCCTTTGCTAACAAAGCCGCTCCAGCAGGAGAGAAACGAACTCTCTCCCGCCACACCTCTTTTGCACCCAGTCTGCACTCCTTCACCTCTTACCTACCCGCCTCACCTTCTCCCCAGACGCCGGAGCCTGAGATTTAACCCCTTCCGGCCCTCGA
>987FP003112 CCT7_1              :+U  EU:NC; range  -249 to    50.
GGGTGGAATTAAGTTAGTAGGTGATGCGGGCCGAGCAAAGACCCTCCGTGCTCTAAGAAGCACGACCGAAATGCGGCGACCCCTCTTTAATGAACGCCCCTCACTAGAGAGTCCCCGAAGCCCAGCCTCAGGTCCTTCTAGCCGCACCGAGTCGGTGGTAACGAACCATAGAGTAGCGGAAGTGGTCCGTTCTCTTCCTCTCCCGGCCCAAGCTTCTGGGTATTTCTATTGCGCGAGGCATTGTGGGTTGCTGGGCGGCCCGGTCTCGGAGAAGAGGGGAGAGTGGCGGGCCGCTGAATA
>988FP014006 KIAA1549L_1         :+U  EU:NC; range  -249 to    50.
ACAGTCCTCTGACAACACAAGCTTGCCACAGTCAGCCCGAACCCCTGCGTCCAAGACACACCACAGAACTAGGGCTCACGCGGACTTCTCTTCTTCCCTTTACCAAGGAAGCGGACATAGCGCCTCCCTCGAACCTTCCAAGGATTCTACCGAGTCCCTGGTCCAACCGGGGCCTAAAGGGGGACAAGAAGCAGCCGATGTGTCAGGTTTGCCTCTCACCAGCATGCTCCCCTCGTTGTCCACAGTCCCATCAGGGACATCCTTCAGTGCTGTCCCCCCATCCCAGCCAGTATGGGCAGG
>989FP001485 MCL1_1              :+U  EU:NC; range  -249 to    50.
CGTAACCGGCACTCAGAGCCTCCGAAGACCGGAAGGCCCCGCTCAGGCCCCGGCTCAGGCCCCGGCCCCGGCCCCGGCCCCGGCCCCGCCCCGGCCCGGCCGGGCAGCTGGTAGGTGCCGTGCGCAACCCTCCGGAAGCTGCCGCCCCTTTCCCCTTTTATGGGAATACTTTTTTTAAAAAAAAAGAGTTCGCTGGCGCCACCCCGTAGGACTGGCCGCCCTAAAACCGTGATAAAGGAGCTGCTCGCCACTTCTCACTTCCGCTTCCTTCCAGTAAGGAGTCGGGGTCTTCCCCAGTTT
>990FP000709 ST3GAL3_3           :+U  EU:NC; range  -249 to    50.
AAGGAGCAGCAGCGGAAGACGCTGAAGAGCTGCTGGTCACTGGGCGCCCTGGGTGGAGGTCAGGTCTCCTTTAGTAACCGTCACTGATGCCTCTTTGCTGTCTGTGCTGTGCCACGCCCTGGGCTACAGAGGTGAATCAGATGTGAGTCCCTGCCCTATGGGGCTAGTGTGCACTCAGCCTGGATTGGCTCATTTAATTCTTACAATAGCTTGTAAGCTAAATACGCGTGATGTCCCTGGTTTATCCATAAGGAAATGGTACATTCCTTGCCCAGGATCTGCACATGGTGAGTGAGCAGA
>991FP007473 RAD50_4             :+U  EU:NC; range  -249 to    50.
AGAAATAGCATTTGTGGATTCCATAGACCGATAAAAATGGGAAGAATGATACAAATAGTATTTTCTATGCCCTTACATTAATTACTGTGATAATATGTTTTTGTGTAGTTTCTAGTAAGATTGAATTGAATCGTAAGCTTATACAGGACCAGCAGGAACAGATTCAACATCTAAAAAGTACAACAAATGAGCTAAAATCTGAGAAACTTCAGATATCCACTAATTTGCAACGTCGTCAGCAACTGGAGGAGCAGACTGTGGAATTATCCACTGAAGTTCAGTCTTTGTACAGAGAGATAA
>992FP025234 RAC2_1              :+U  EU:NC; range  -249 to    50.
AATTCTTGGAACCCTCAAGTTCTTGGAGAACAGCCTCTGGGCCCGCCCCGTGGACAGGAAGTGAGCCTCCCAGCACAGAGGGCCCCCAGGTCTCCTGCTGGAGCCTCCACGCAGGGGGCCTGTGGGGATGGCCAGGGCTCAGCCCAGCACCTGAGCGCCCCTCCCACCAGCTGCTCTGCCAGACCGCATGCTCCGCCCCCTGCAAACGACCGTGGGGAGAGCAGCTTGAGTAAGTTCCCCTTCCGTTTCCTCCTGCCCCACCACCGCTGCTCCTCAGCAGGCGCCTCACCAGCCTCCACA
>993FP000172 PEX14_1             :+U  EU:NC; range  -249 to    50.
CCGTCTCAAAAAAAAAAAGCAAAACCAGAATAATACACATATAACAACGCAAAGAAGATATAGACTTGGGATCTTCCTGGAAAGCAGAGTCTTAACGGAAACTATGCAAGGTGACCCGGACACCCGGGCTCCACCCCTCTGCCCCAGTCCCCTACATCGACAGGCTCTGTTCCGGCTACCTTAGTCTGGGCGGGAGGGCGAGAGCGAGGGCGCCTGGGAGAAACCTCGCCCAGCGGCGGTTGATTAGTCAGGCCTCAGAAAGATGGCGTCCTCGGAGCAGGCAGAGCAGCCGAGCCAGGT
>994FP001252 STXBP3_1            :+U  EU:NC; range  -249 to    50.
GACGGCCTTGGCTCACGATCGGTTTGGCACTTCGCGTTCCTAGGCCACAGGACGTCGAACCTCGGGCGACAGCAGCCTCCCGCTAGGGGGCTCCCGACTTCCCACGGAGGTTCCACCTGTACTGCGCAGCCTCCGTCCGGGAGTGGGCGGAAATTCCCTTGCTGACGCGCGTGACGTCACCGGAGGGCGCGGTCTGCTAGAGGGGGTGGGGCATTCCCCTGCAGCAAGGGGCGGGGCCACCCCAACGCCGCTTCTGCGGCCAAAGTAGGTTGGGAGTGGAAGGTGGTGGCTGCTGCTCCG
>995FP015895 NEUROD4_1           :+U  EU:NC; range  -249 to    50.
AAGGTTTCCAGTCCTCTTTTTCTTTACTCCTTAACTTCAGCAACTCTCCTCCCCTGCTCCCCTTCCACCAACCCCCATCTCTATTTAAACAAACAAACGGGCGGCAAAACTGGACCTGGCCGGAGGAGCCTTTCAAGTGGGCGTGTCTTTCGGCTGGGGAAAAGGGAGGAGTTAGACTCTGGGCAACATCACTCCTCCCTGGTCAGCTGGGAGAGCAATCAAAACTGCAGCAAGTCAGAGGCTCCGGCCAGAGAGCAGGAGCTGCCCAGAGGCTTGTGGTCCTGAAAGCTCCTCTCCGGG
>996FP010973 FNTA_3              :+U  EU:NC; range  -249 to    50.
GCTGCGCAAGGGGGCGAGCCCGGGCAGCCGGCGCAACCCCCGCCCCAGCCGCACCCACCGCCGCCCCAGCAGCAGCACAAGGAAGAGATGGCGGCCGAGGCTGGGGAAGCCGTGGCGTCCCCCATGGACGACGGGTTTGTGAGCCTGGACTCGCCCTCCTATGTCCTGTACAGGTAACGCCCCCGCGGCGGCCGCGGCTCGGGACACTCCCTGGAGGCCCAGCGGCCCCAAGACCCGCGGCGCGCGCTTCCGGCCCCGGCGCGCCAGGCCGAAGTTCCCGTGGCGCCGCGTGGGCCGGTG
>997FP020283 KDM6B_4             :+U  EU:NC; range  -249 to    50.
GATGGACGTTTGGGTCTTGGGAAGGGCACTGGGAAGAAGACTGGGGCGGAGGTCATGGGTCCCCTAGAAGAGAGAACGGCGGGGAAGGAGGAAGAACTGGGAGGCAGATGTCTCAGGTTCCAAATGTCCAGAGGGGCCTGAAAGGACTCCCCGTTCCCCTTGGGCTGGGATTCCCCTTCCCGACTCCAGGGCGGGGCGGGGCGGGGCGCGGCGGTCCTTACTGAAGGGCAGGACTAAAGGGCAGAGTTTGCAGACAGGTCAATGCCATGGCCCAGTAAGGTCAGATGTGGTCAGACTTGG
>998FP021184 HEATR6_1            :+U  EU:NC; range  -249 to    50.
ACCTCGTGATCCGCCCGCCTCGGCCTCCCAAAGTGCTGGGATTACAGGCGTCAGCCACCGAGCCCGGCCTCCAAGCCAATTTCTGACAAGCATCTGCAGGGTACCGGTCGGAGGAGTCCCGTAGTCATGGAAACCCCTCTGAGCCCCAGTCCGGTCTAAAAAAGGTACTTTCGGAACTAGAGCGCGCGGAACGGGAGGATGTCCCGGAAGTATTTCCCTGGGATCACCCCACCCACCCCCCCCGCCCGTAGAAAAGATGGCTGCTGTGCAAGTTGTCGGTTCGTGGCCTTCCGTGCAGCC
>999FP006210 UGT2A3_1            :+U  EU:NC; range  -249 to    50.
TTCTGCACATGAATTATTAAATCTAAAGACTTGAAAAATTTTTTTCTTTATCATCAATCCAGGTAATAAAAGTATATTTATGTATTTTATTTCTAAGTTCTAGAGGGTTGGAACAACTTTTCCCTGATACATTGCATTTTTTTGATACCTTCAGTACATGTTAAACTGGCAACCACCAGTGAACTTTACTCTTAAAATATTAATTTTTAACTTCTGTGCTTATATTGTCATTTCAACTCCTTGCTTAGTAACTACAAAACCATTGCAGATCAGTGTGTGAGGGAACTGCCATCATGAGGT
>1000FP011720 IL11RA_1            :+U  EU:NC; range  -249 to    50.
TGCTGTTCCAGGGTGGATAGGCCTTCAGGCGGAGACCCAGGAATCCAGCTCCAGACTCTGTCCCAAGCAGCCTCTTCAGTCCGGGACGGGACAGGAAGTGTCCGGCGGAGGTGGGGGTGGAGGTGATTGGCAGTTGGAGTCTCCAATGGGCCAGGAGCCCCCCTATTTCACTCCTCTCCTTCCATTGGCGCCTGGGCGGAGCCACCCCCGCTGCGGGGGCCCAGGGCGGGAGGGAGTAGAGGCCGGGGCAGAGGGCGAGGGCGAGGGCAGAGGGCGCTGGCGGCAGCGGCCGCGGAAGGT
>1001FP010255 SYPL1_1             :+U  EU:NC; range  -249 to    50.
CGCACGCAGTATGGCGCCCAACATCTACTTGGTTCGCCAGCGGATCAGTCGACTCGGCCAGGTGCGGCCTGAGGAGAAGCCTCCCGGTCTCCGCCCCGGCCCGCCCCTCGCCTCCCCAGCCGCCCCACTCCGTTTCCGCCCCAGAGTCTCAGCCAGCAGCTCAACCGCCGCCGCTCCGCCCCGCCCCGCCCCACGGCCGCCCGGGCCCGCCTCCGAGCCCGGCCAGCGCGCCAGCCCCGCCTGCCCTTCCTCGCCACCGGGCTGCTCTGGTCTCGTCGGTCCCCTCCTCCGCCCCGTCGT
>1002FP014668 FCHSD2_5            :+U  EU:NC; range  -249 to    50.
AGCCCAACTGGGATAACATAGCAAGACTCTGTCTCTAAAATAGATAGACAGAGTAAATATGTACAAACAGAAAATACAGTGGGGATACTACTACCTTACAGAAACTAAAAGGATTATGATAACATGAATAATAATTCTTCAAAAATTAGATAATTCAGGTGAAATAGATAAATCTTAGAAACACACAAATTACTAAAACTGATTACAGAAAAAAATAGAAATTCTCAATAACAAGTGAAGGGATTGAATCAGTAATTAGAAAAAAAAAAAAAAAAAAGAACACCTCACAAGAAATAATAG
>1003FP014661 STARD10_3           :+U  EU:NC; range  -249 to    50.
CCACCGCGTCCCATACGCAGTCCCCACGCCGGCCCCAGGGGGTCTGGGGCGCTCCTCGGGAGGGGGACCCCGAGGCTGTCCAGCGCCCGTCCGCCCTTCCCTGGGGCCAGCCCCTACCTCTCTCCAGCTCCCCACCCGCCAGGACCCCGAACAGCCCCACCCGCGCCCCCAGCGCACTGATTCCCGTCCCCAAACCGGTCTTGCAGGTCCCAGGAAGGTGGCGTCAGCATCTGCAGCCGCGTCGACGTTGTCGGAGCCTCCGCGGAGGACCCAGGAGAGCCGGACTAGGACCAGGGCCCT
>1004FP005304 CHST13_1            :+U  EU:NC; range  -249 to    50.
CCCTAGCGCCCTGGACTTCGGCCCCATTCCATTGGGTGAGGGTGGGGGCACGAAAAGAGGAGCGGGCTTGCGGCCCCACCGTGTCCCGCCTCCTCAGTCCCCAGCGACTCGCAGGGGCTGGTGGGGCTGGGGTCCAGCTGCCGTGCTCCCCTGCCCTGCGCCGCGCCGCGCGTCTTGGTAGGCGCTGCGCTGCCGGGGCCGGGTCCTGGGCCAGTGCAACTCCGCCCCCAGCCGTATCCAGCGGACTGTCCTCCGCCGCGCGCCCGGCACAGCATGGGGAGGCGCTGCTGCCGGCGGCGC
>1005FP011869 TMC1_1              :+U  EU:NC; range  -249 to    50.
GCATGAGCAGAGAAGGTAGGGGGCAGGAGGAATGGGGAGCATGTCTGTGGCTGAGAGTTGAAGGCTTGAATGGTAAGAGTAGGCTTGAGGATTGTGGCTTGTTAGAAAAGACAGCATTAAAATATCTGAACATGGGACTTTGTTTTTAGAAAGGATACAAATGAAGTTAAAAGCCAGAAGAAGGTCTTGGGTGGGATTTTCAAGCTGCATTCCTTGGAGTCTTGAATCGTGGATTAGAGAAAAGACCACCCTGTGTTGATCTCAGTAGCTTCTCCTGTTAAACATCACAGCACATGTGCT
>1006FP020111 C17orf107_1         :+U  EU:NC; range  -249 to    50.
CCCGTCCAGGTCCCCTGCCGGTGCCTCTGCCCCTCAAACACGAGCTCGCTCCGTGGCTTTTTCAGTATCAGCTCCTCCGCGCGGAGCAATAAGCCCACCGACGACGCCCGCCTTGGGGGCGAGGCGGCCCGGGGGGCCTCGGGCGGCGGCGGGGAGCCCAGGAGGCGCGGCAGCAGCTCCAGGAGAACCTGGGGCAGGGGCGGGGCTTAGGGGACGAGGTTAGTACGAAGCCCCACCCCGACCCGGGCTGCACCGCCCCCTCCGCGCTTACGTGGCGCAGCCGCGGGGACATGGCGTGGG
>1007FP017326 PPP2R3C_1           :+U  EU:NC; range  -249 to    50.
CACCCTGCATAGCTCTCTACAGACCGCAAAACTCCTCCGGTGGGGGGACGAGGAGGGAGGAGGTGGCGAGTCAGCTGCGCCAACGACTCAGGAAAGGAAGAGAGGTACAGGAAGGGCGCTGCCTAGACTGCGTACCGAACGCTGACAAATGAAGTTCACTTCATTCAACAACTCAAAGCGGCACTCAGACTTAACGCGGCCATAAACGCGGCGGAAACTACAGTGCCCACGATGCACCGCGCCAGCCCCGACCGACGGACGAGACTGACCCGGACTTAGGCGTTCCGCCTGGCCCGGCGG
>1008FP014024 NAT10_1             :+U  EU:NC; range  -249 to    50.
GGTGCGGACATCTATTTTGCCCTTCTTAGCCGAGGTACTTTAGCTGGGATATGAAGAGTGAAGAGGCAAACCGCAGCCAACACCCAGCTACCGCGAGCAGTGGGACTAAAATGCGCAACCGCAGTGGACATCTAGGCCTCAGCTCCGCTTCTGGTGGCTTACGTCATTACTCAGCGACAGCCTTGAGGAAGGTCCCTTCTCGCTCGCCATCTCTGCGACTTTAATGCGCTTGCGCACGTGCTGTCTACCAGTTCCTGAGAGGGACGCGTGCCGCGGAGCCAGGCTTACTACGTGACCCGG
>1009FP023503 KLK12_2             :+U  EU:NC; range  -249 to    50.
AGTGGTCTGTCTGGAGCGACAGATGGAAGGAAAGGGACCGGTTGAGCAACATGACAGGTGGCTGAGGAGCCAGGTGCAGAGTGGTAGAGTTGGCTGGCGGAGTGGCCAGCACATGAGAAGACAGGCAGGTAGGTGGACGGAGAGATAGCAGCGACGAGGACAGGCCAAACAGTGACAGCCACGTAGAGGATCTGGCAGACAAAGAGACAAGGTGAGAAGGAGGTAGGCGACTGCCAATGAGGGAGTGACACACAGGGGAGCAGGTAGAGAGAGGACAAGCAGGTCATCCCCTTGGTGACC
>1010FP000134 VAMP3_1             :+U  EU:NC; range  -249 to    50.
CCAGCGCGGACGGCGGTGCGGACAGGGAGCTGTATTGACCTGCGTTCTGCGTTTCAGAGCCCGGACCGCCCTGGGACCCCTGTGGCCCTCAAGTTCCCAAGTGACCTCGTCCGGGGAGGGGACGTCTCGCTCTGACCCCGCCCTGGACGCACCCACCCACGACGCCCCCGCCCACTTCCGGCGCGCCCCCTCTTCGCCCCGCCCACTCCCCCGGCTCCGCCTAGTGACGTCTTTGCCCCGCGCCGCGCCGTCCCACCCATCTCCCTGGCCTCCGGTCCCAACTTCGCTTCTCTGCTGACC
>1011FP021636 LAMA1_1             :+U  EU:NC; range  -249 to    50.
GCCCACCTTCTCTGCCCACCTCCTACCCGGAGCCGGGGAGGCGGCCGCGGTCAGCCCGGCCTCCCCGACTTGGGGTCCGCGTGCGCCGGGACCCAGAGGCCAAGCTGGGCGCCCCCGGGGGAGGGGTCTGGGTGGCGGGGCCAAGCCGGGGCGGGACGGGGCGGGGCGGGGCGCAGCCGAGGGGTGTGTCCGAGGGCGGCTGGAGGGAGGGGCGGCAGGACTCCAGGAGCGGCGGGGCCAGGGCAGCGCGGACTCGCGTCCCGTGGAGCGTTCCAGGCGGGCGCGCGGCTTTCTCCCCAG
>1012FP002179 UBE2T_1             :+U  EU:NC; range  -249 to    50.
CCGACTTTGTAACCGAATTTGGACTGCCGGATGACGTCTCAGGGTTCAGCCGCAGGGTGTAGGAAGCTGAATGGCTGCGCCCAGCGCGCGCTCTCATTTGAATGCGTGAGCGTTCAGAGCACTGGCCAATAGAGAGGAGCGGTGGCTGCGCTTCTTTCCCGGTGGATTACTGTGGGCCAATCACAATCTTCCCCAGACAGGGGGCGGAGCCACGCCAACAGTCAGAGGTCGCGCAGGCGCTGGTACCCCGTTGGTCCGCGCGTTGCTGCGTTGTGAGGGGTGTCAGCTCAGGTAAGCAAG
>1013FP010026 PEG10_2             :+U  EU:NC; range  -249 to    50.
AGCAGTGGAGTGGAGGGGCACTGATTGGAGTGGAAATGGGAATCTTTTGGTGATGGCAGAGCAGGCTGCCTGCCTACTTGTGCTTGATTGAAGTGGCGGTGTAGTTGTGGTGGCGCGAATCAGCGTCCAGCAACAGTTTGTGGAAACTGTGGGTTTGCTGAGTATGGCGGGGGAATTGGATCTGTGGATTGCTCTTGCTGCATGAAATGAATCTGGCTTTGGTGACTGGTGGGAGGGGTTTGGGAGGGGGGATTCTGGCGGCGGGGGGGGGGGGTGTGCAGATACTCTGCAGCCCTGTAG
>1014FP021799 PSTPIP2_1           :+U  EU:NC; range  -249 to    50.
CAGAAGGAGGCAGCTAGCTTCGGGCTGATATATTGATCGTGGCCCGACGCTGTGGGGCTTTAAATGGGCCTGGGTCCGGGTGCGGGCTGCAGCCCCTGGCCGGGTGAGCGCCGAGGGTCCCGCCCAGGTCTCGCGCAGGGAGCGCAGAGCGCCGACGGCGGCCGTCGCAATCGGGAGTGGTTTAGGACCCGGGGGCGGCTTCCCTGCGCGAGTGTGGAACGCAGAAGTTGAGTCTGCGGAGCCGCGGGCAGTGGCAGTCAGGCCTCCCCGCTCTGTGCTACCTGCGGCCCGGCTCTCCTC
>1015FP008056 BTNL8_2             :+U  EU:NC; range  -249 to    50.
AGGACTAGATCCCATGGCCATACAGCCCTGCCTGCCAGATTGGACGTGAAAAGTATTTCCGCATCTGACATTCCTGTTTCACCCACACAGGGCATCGTTTTGCCCAGGACAAAGTTCACCTCCAATCTTATCCACACTATTTCTATCTTTGCTTCCTTGATAAGATATAGACATTTATGCAGTGGTTCAAAGTCTAGAGTCCCTACACTTCTGGTACATGACAGCTGTGTCTCGATGGAGTAGACTCTCAGAACAGCGCAGTTTGCCCTCCGCTCACGCAGAGCCTCTCCGTGGCTTCCG
>1016FP013009 TYSND1_2            :+U  EU:NC; range  -249 to    50.
GGACGGTGAAAATAAAAGAGTTTTACTTCTCTGGACTGATCCTATTCACAGCTTCCTCATGAACTTTTCTAATAGAACAAGGAAAGCTCTCCAACCATGTCTGGCGTTGAGAAGCCAAGAGTCTCTGTCAACTCTCTCATTGCCCAGTGGTGACATGTGCTCTTCTCCACACTGTTGGGAGGTAATGCTGCCCCACGTGCTGGTGCAGGTCAGTATCCTGGGACTTGGAAGCTGGCAGGATTTGCCGGGTAAAGCTGTATGCCATCATGGGGCACCTGAAAAGAAAAACACGTCTCACCA
>1017FP019403 TBX6_2              :+U  EU:NC; range  -249 to    50.
AGCCGAGGAGTTAATTATGTAATGAGGGGGCAGGGGGTCGAGGCTAATGAAGCCTCCCGGGGTGGGGAGGGAGGGGAGGAGGGGACCGTACCCAGGTATCCGACCCCCTCTCGGACCCCTTCGAGGCCCCAGGGGTCTCCACCCCAGCCCAACTCCAGGGCCCCAAAGAGGGGAGGGGCTGTGATCCTGGATCTGGAAGGGGCTGAGCTGTGAGCTATAAAGGGGGCATCTCGCAGCACCGGGGGCCCTAAGCAGCGAGACCTGAGGCCAGACGGAACTACAACATGTACCATCCACGAG
>1018FP019345 SPN_1               :+U  EU:NC; range  -249 to    50.
TCTGTGACTGGGGGCCACTGTGGTGACCCCCAGCTCCCCGGACAGAGTCAAGAGCTCACCAGCCTGCAAAGGTTTTCACGGCCCCCAGCCAGACTCGGGGGCTTCCTCTTGCCCTGCTACTTCCTGGGAGCTCTGAGGGCAGGAAATGGCGCCACTCAGCTCCTGGCCTAACAGCTTGGGGACCACAAATGCAAAGGAAACCACCCTCCCCTCCCACCTCCTCCTCTGCACCCTTGAGTTCTCAGGCTCACATTCCCACCACCCACCTCTGAGCCCAGCCCTCCCTAGCATCACCACTTC
>1019FP025032 GUCD1_2             :+U  EU:NC; range  -249 to    50.
CGAGCTTTGGGGCGGGGCTCAAAGAAAGGGGCGGGGCTTCCGGGGCCCGCGTCCTGGTGAGCTGCGCGTCTGCGCGAGGATTGGGCGAGAGGGTGGGGCCACTCAACGCTGAGGCGGCGAATGGCCGGAGCAGACTTAAATCAAGAGGCTGGGGACCTCTAAGATCAAAGTTTGGGGCGGGGCCTAAGGAGGGGGCGGGGCCTCCAGATTCGAGACCTGGAAGGGCTGGGGCGGCGCTTGGGGCGGCCCAGCCGCCGCCTCCCGTTCTCTCCTCCGCAGCGGCGGCGGTGGCGGAGAAGG
>1020FP017063 ING1_3              :+U  EU:NC; range  -249 to    50.
CGAGTTGATTTGAACGTCTTCGGGTCGCTCGGCCTCCAGCCTTGGATTGGTTCTTCTCGCTGCTGGGGCGGGCCGTGCTCTTCCGCCCTGCGGTGTGGTTGGTTCTCCTCCTGGCCTCCGCCCTCCAAATCGGCGATTCCCATAGGCGGCGGCTCTCGGGGTGCGGGGCGAGTCTCCCGCTGGCCTCCTCCCCATTGGCTGGAGGCCTGGCGGGTGTCGCCCCGGCCCCTCTCCCCGCTCAGCCCGGCCACTTTCGGGCGCGGATTTATAGCAGTAGCAGTGATCCCGGGCCTGTGGGCT
>1021FP005751 ADIPOQ_1            :+U  EU:NC; range  -249 to    50.
CAAAATAAGGGTCAAGGCCTGGAAACACAAGTGCTTTGACTGAAGCTCCACTTGGCTTCCGAAGCCCAAGCTGGGTTGTACCAGGTTCCCTAGGGTGCAGGCTGTGGGCAACTGCCAGGGACATGTGCCTGCCCACCGGCCTCTGGCCCTCACTGAGTTGGCCAATGGGAAATGACAATTGTGAGGTGGGGACTGCCTGCCCCCGTGAGTACCAGGCTGTTGAGGCTGGGCCATCTCCTCCTCACTTCCATTCTGACTGCAGTCTGTGGTTCTGATTCCATACCAGAGGGTAAGAGCAAT
>1022FP005548 PQLC2L_1            :+U  EU:NC; range  -249 to    50.
TTAAATCCTGCTCCAGGCGGAGGCAGCTGTTGGCCAAAGTCTCTCCACCCCCATCCCCAGTCGGCTGGGGAAAAAAACGAGGCGGGGTGGGGGAGGTCGTGTCCCAGGGTTCTGACAGTGGAGCCAGGACGTCCGGGAGCTGACAATCTAAACGCGACCTGGGAAGGGGCGGTAGCGGGAGTGGCTGCTTCCTGGGAGGTGGTGCTCGCAAACCTGGCAGCTGACTGGGTGGGGCGTGCCTTCCCTGGCAGTCGCGGAGGGGAAGGCTGAGGGACCCGGTCCCCGCCCCGCGTGCTCAGG
>1023FP018268 ATP8B4_4            :+U  EU:NC; range  -249 to    50.
TGAGCTAATTTCTTTATGGAGATGGCTTGGTTTAGTTTTCCTAGTGATCCTATGAGTTACTCTGATTGTCCACAGAGGAGAAAACTGGAGCTTAGAAGGGAGGGGAACTTGCTTGAGATTCTAGGGTTAACAGGAGCAAACTTGGGCGGCCTAACGCCAGCACTGGTGGAGCAATAGGGAAGTGAGAAGAGGAAGGAAGATGGCCAAAGCAGGGTTGAGAGAAGAGGGACAGGATGAGGACAAGGAGGGGAAAATGAGAAAGAGACCAGCAAGAGCAGACTAGGAAAGGAAGAGAAGGGA
>1024FP011757 ARHGEF39_1          :+U  EU:NC; range  -249 to    50.
GCTCCAACATAGTGCCACTCAGAGGAGGGCTCCACACCTGCCCCCAACCTTGCCCTGCCCTGCCCTGCCTTGGCCGGCGCCGCGCACCTAAAGCGCCGCTCTGGCGGTGGGGCTGGACAGAAGAGACCCTGCGCGGTCCGGCCGCTCGCCGCGCATGCTCCTTCCTGCGCGCTGCCCTCCCCGGCCCCGCCTCCGCGGCTCCCGCCCGCGAGCGGTTGGGATTTGAATCTGCCGCGGACTGCAGCCGGAAGTGTCGATCCCTCAGCCAGGGCATGGAGCTCTCCTGCCCCGGTTCGCGGT
>1025FP010260 PRKAR2B_1           :+U  EU:NC; range  -249 to    50.
GCCTCGCTGGGCCTCCCTCCGCCTCTCCCGGCCCGGGCGCGCAGCCCTGCGGTGGTCTGACAGGCGGGTGCGCGGCGCCAGCCAGCGGAGGTTGCCATGGTTTCCGGGGGTCACGTGGGCGCGCTCTCCTGCGCCCCCTCCCGCGCACCGCGGCGGGGCGGGGGCGGGGCGCCCGGGCGGGGGAGAGGCGCGGCCGCGGCTGGAGCGGGAGGAGCAGGAGATGCTGCCAGCCCTCCCGGGGCCGCGCTCGCTCAGCCGCCGCCACCACACGGAGCAGACGCGCGCCGGGAGCCGCGGGCC
>1026FP010617 XRCC2_1             :+U  EU:NC; range  -249 to    50.
TATAATAATAACGAACCAAAGTTTACAACAGACAAGAAAAGCACCAGCTGTCCCCGCCACCCCGGAGCGATCTCCAAGGGGACGCGGGAGAGCGCCGCGGGGGACGCGGAAGTCTGACGTCACAGGAACTGGGGGCGGGGCGGGGAGGCCCGCACACCCTATTGCGCATGCTCCCGCCTCCCCGGCCGCGGCCTGGCGCAGTGCGCACGCGCGCGGGTGGGCGGGTTTGACTGGCCGTAGAGTCTGCGCAGTTGGTGAATGGCGTTGGTGGCGGGAAAGTTGAGTCTCTCCTGCGCCGAG
>1027FP000211 TNFRSF8_1           :+U  EU:NC; range  -249 to    50.
AGGGACAGGAAACTACTCACATTTCACCGTTTCTTGGGGCAGGAGTGGAGGTGGGGGCATTGGAACCCCCTTGGGGCCTCCTAATATCCTGTGAGTCCCCACCTCCAGGGCCAGAAGCTGCCTGCCTCCGCTCCCCGCAGCCCAGGTGCGGCGGGCAGCACACTCCCTAGAGCCAGGACCACTAGTTCCGTCAAATCCGGGGCGGGCCATTCAAACAGCTAAGGGAGGCGTCTCCTAGTGTGCCTTTTCCTGAGTCATCTCTGCACGTGTTTGCCCCCTTTTTTCTTCGCTGCTTGTAGC
>1028FP006261 STBD1_2             :+U  EU:NC; range  -249 to    50.
AGTCTATGGCGCGTTTCGGTGGGAAGATGAACACGCCTTCCCAGCAGAGTAAAACGTGATTACACCAAGGACCGGTACCCTCTCCCTTCCCTCGGCCAGGTCCACGTCCCCAGGCGTCGGAGAAGGGGTTGGACCGCGCAGCGGGGCGTCAGAGTTGCCAGGCGCCCGGGGCAAATACCGGCAGCGGTGGTTGTGCGGTGTCCTAGCAACGGGGCGGCAGCAGGGCACACACACCGCCCAAGCCCGGACGGTGGCCGCGAAGCTAGGGCCACCATGGCGGACCGCAGGCGGCGGCTCCGG
>1029FP003379 LIMS1_3             :+U  EU:NC; range  -249 to    50.
CAATTTTAGTTCAGAGTGGTCCTGGCAAGGTTTTTAAAGGAATTGGTGTGATTATTCATAACAATTAAATTTTGCTTATTAATAAACAAGTAAGTAACCTGCCTTCTTGGTCACCGCTTCCCCCCTCCCCAAGGTGCGAGGCCCAGAGATAAGGCAAGTTGTGCCTTGCTGAGGAGGGTGTGTACCAGTGAGAAACAGGAAGCTGTGCTTCAGCAGCTTGGTCTGCCTGGAGGTTTCTAAGGCTGAGTCAGGTGTGCTGAGGTCCCTCGGCAAGGGACGCTGCTTTCCCCTGGCAGCCAC
>1030FP008987 GRIK2_1             :+U  EU:NC; range  -249 to    50.
AGTCCAGCCGGAGGCTTCGTAACATCCAAGTCTAGGGACACCAGGAATTCTCTCGCTCTAGCTCCTGTGGTCCAGGGGTGGGAGATGCCCCCGAGTGGCCGCGGCGGCCAGGAGCGTGCAGGGGCCACGGGGAAAGGAGCGCGGCGCCTTTAAAGCAAGAGGCGAGGAACCCCCGCCAGGAGGCGTGTCTGTCTCTGCCGCCGCCGCCGCCGCTGCTGCTCCTCGGTCACCGTCTTCGCCGCTGCCGTCACTCGCGCTCGGCGCCGGCGGCTGCGCTGGTCGGTCTGGTAGCTGGGGACT
>1031FP024524 CHRNA4_2            :+U  EU:NC; range  -249 to    50.
TTACCCCCGCCCGGGGCCCAGCGCAGCCTCCCCGTCCCCCTGGGCGCGCGGTCCATCCCTGCTCATTCTCCCTGGCCCTTGCTCCCTCCTCCCTTTTCACTCTCCGTTCCCTCCCCCTCCCCTGCTCCCCCTCCTCCCCCCTCCCCTGCTCCCCCTCCCAGCCGGCTGAGGCGGGCAGGGCCGGGCGGGGCCGCGCCACGGAGCCCACAGCCCGGCGCTCCCTGCCGCGCCGCCGCCGCACCGCGCCCCACAGGAGAAGACGAACCGGGCCCGGCGGCCGAAGCGGCCCGCGAGGCGCGG
>1032FP009030 SMPD2_2             :+U  EU:NC; range  -249 to    50.
GCGCCCGGGGACGCCCGGTGACCCCAAACACTGCGCGTCGCTCCGGCAACCGCGCGGCCCCGCCTCCGCCGCTCGCAGGAGGCGGGGCCCAGGGGCGGGTCGAGGGCGGCCCGTGGCGGCTGGGCCTTTCCTCAACTTTGCGCCTGTTGCTGGGCCGCCGGCGCGCGGGCGGCCGCGACCGCCGGGGACGAGCTTGGAGGAAAAGGAACCGGGAGCCGCCCACCCGGGGGCGCTCTCCGGACCCCCAGGGTCCTAGCGCGCGGCCCTTACCGAGCCTGGGCGCCCGGATTTCGGCAGCGG
>1033FP017988 NIPA2_1             :+U  EU:NC; range  -249 to    50.
TGCTTAACTACGCTTCCAGCTTCGTCCCTCGCCAGGTCCCGCCTGGATCCTGCGCCCCGCCCCCGTCCCCACACTCTACGCGCCCCGCCCTCCGCGCTCAGCCGACTGGGGCCTTGTAAAGGAACCGGAACCCGGCGGGAGAGAGCCCCGGGGGCGGGGTGTACGTGGTGCGGCACTGCGCGTGCGCGCGAGGCCTCTTGCGTCATTTAGCCGCGCCTAGGTTTTCCGGCGCCGGCCCTAGGTCCCGGCAGCGGTGGTGACGGCGGTGCCGGAGGTTGTCCTTGGCAGGTTTTCCTCGGC
>1034FP016271 IKBIP_1             :+U  EU:NC; range  -249 to    50.
CGACCCCTTCGTCCTGCCCCTCCTCCTCGGGTCCCGTCGGCCTGCGCGCGCCCGGGAGTTTGAATTTCCTCGGATTTGGAGCAATATCGCAGTGGAAGGCGCTGTGGGTTGAGGTCGCCGCCCACCTCTCCTAGGGGAACTATGGAGCTGGCAGCTGAAAGACTCAGTGAAGCAACGAGGATGCCGGGGAGAGGGAAGGGGCTGGGCTCTGGGCGGTGCCAAGTCTGTGAGGGGGCGCGGTCACCGCCCAGGGTTCCCACGAACGCCAAGGCGGCCACGTCCTGCTCCCCCTGGTGAAGA
>1035FP022267 XAB2_1              :+U  EU:NC; range  -249 to    50.
CCGACCCTCCAGCAAGACAGAAGCTCACTGGTGTTTTGCACGCTCCATTGCTGAAGCTGATTGGCCAATGTGTATCCTGATGGCGCATCTTCTGGCGCCTCTATTCTGCTTCCGGTCGCTGGCGTCGTCGAAAAGAAGTCAATAACGTGGGCCTGTCCGTCAAAAATGATTTAACCAATAGAAAACGGGTCTGGCTCGGAGGGGCGGGCCGTCAGTGGTAGACGTCATAAGCGCGCGACTCTCTCCTGTACCTGGGCATCCAGAAAAATGGTGGTGATGGCGCGACTCTCGCGGCCCGAG
>1036FP008778 PKHD1_1             :+U  EU:NC; range  -249 to    50.
GCCCTCTGTTCAATCGCTGATTTGCTGGCAAATTCTTTCAATGTTGAATGCCTGTTTGTCTCACTGGGTGGACTTTTACTTAAAATTCTTATCTGGGGCACATGCAGTAAGTGGAGAAAAATGTAAGACACTTTTCCTTTGGTCATTACTAACAAGCCCTGAGGAAAAAGCCTGAGTGGCTTATGTTAATCATTAAACTTACCCATGGTCAGGTCTGAACTTTTACTCTGGTACACATTTGGCTGGGACACAAACGAGTTAGGTGAGTTATAGTCTAACGTGAGTGAGTTACCTGCGTGG
>1037FP012942 MRLN_1              :+U  EU:NC; range  -249 to    50.
GTGATGTTCCCTGCCGACATTCAGGATATTTTGTTGGTTGTTTAACTCTTCAAAAACTTGACATAAGGGTCTATTGATTGTGGAGGAACTGATCTCCTTCTCATGGGTTCTTTGAGCTCCTGTGTGGGCATAAGTATATCTTTGTTATAATTTGTTCCACCTGTGCCTGTCAATTTCTTTCCACTTGCCTCCTCCCGTGACATTCTGGCTCATGTTTCTTCATAAAGCTCTAAGCCAGTTATTAATAACAGACCAGTGAGCCTCCTGATCCACCAAGACCATATGGTGTTTTTCATAAAA
>1038FP004192 EFHD1_4             :+U  EU:NC; range  -249 to    50.
GAGGAGATAAAAGACATGAAAACCAACAGGTAGTACAAGATCTGCTTTGAGTCATACAAAGCCCTGAAGCGCTCTGAGGAGAGAGGGGTTCCTCTGGAGCAGGTGACCCACATTGGCCTCGCAGAGCGGGAGGTATTTGAGTCATTTTTCGATGAATGAAGCCAAAGGAATTACATGTTTCGGAGACTAACGAGTGTCCTTTCATCCCGGTCATGCATTCCTTTGACCCTGCAGGTATGACGCTGGGCGGGATGGCTTCATCGACCTGATGGAGCTGAAGCTGATGATGGAGAAGCTGGG
>1039FP001243 SLC25A24_3          :+U  EU:NC; range  -249 to    50.
ACCTACTTCTCTCCAAAAGAGAAGCTATACTTTCAGATGGCCCTGTGCTGGGTTCTCCCTGGAAGTTTCTGGGGAAAGGGGCTTGAGTTGCCCCGACTGGACTCTTCCTGGAGTGGGAGCCGGGGCTTCTGATCAGACGTGAGTGAGGCAGGAACTCCGCGGTCTCCCAGCGCAGCCCAGAGTGCGGTCCCACGCAGGTCCCGGGTCCTGCGCGCTCGCGCCTTTGCGCTGAAGCCGTTAGGATGAGCCCTCTCCTTCCAGAGCTTTAACCGATGAAGGTGCATTGTGTTTGGCGCCCCT
>1040FP003513 POTEE_3             :+U  EU:NC; range  -249 to    50.
AAGGAGATCGCTGCCCTGGCGCCTAGCATGATGAAGATCAGGATCATTGCTCCTCCCAAGCGCAAGTACTCCGTGTGGGTCGGTGGCTCCATCCTGGCCTCGCTGTCCACCTTCCAGCAGATGTGGATCAGCAAGCAGGAGTATGATGAGTCAGGCCCCTCCATTGTCCACCGCAAATGCTTCTAGGTGGACTCTGACTTAGTTGCGTTACACCCTTTCTTGACAAAACCAAACTTCTCAGAAAACAACATGAGATTGGCATGGCTTTATTTGTTTTCTTGTTTCATTTTTTGTTTTGTT
>1041FP000837 CC2D1B_1            :+U  EU:NC; range  -249 to    50.
AGTGAGGGAGGAGGTTCGGTGGAGAGGCTGCAAGTGGGCGAGGGCTGGGCGCAGCGACCTCATTGGAGCCGGCCGGTGGACGCCCCGGCGGAACCGCCCAGAGTTCCTGTCCTGCGCTACCTACCCGAACGCGCCTGCGCGCTGCGAACCCCGCCCCGGTGTCACCTGTTGGAGCCCCCCGCCCGCGTAGCCGTGCACATGCGCACTGCCGGCCGCCGGCCAGTGGGGTCACGTGTTGCGCGCGAGCCACCTCCCCTGCTGGCGCTTCCTGTCGCTACCGCTGCGGCCCAGGGCCCGCGG
>1042FP017969 BRF1_4              :+U  EU:NC; range  -249 to    50.
TCCTCTTCTCGCCTGCTGTCTATTCTAGAACCAGAACTTTTCCGGAGAGCGTGTCTCTCTCCTCCTTAGCCTGGGAGCTTCCTGAGCAGGAACTACCAAGTCACGAAGAAATTACAAAAGTTTCAAACTGAGCAGGAGACTCAGGGAAGCTGCAAGTCCAAGGAAGGCTGGGCTATGGCCGGAGGGTAAACCCTGTCCAATCGTTACCGCTGGGCGACCGGGCGCCCCCCTACCAAGTGCAGAACAGCCAGTCTTCCGCAATGGCAAGATCAACTGGGAGGCGCAAATAGCAGTACTGGC
>1043FP017057 FLJ10769_1          :+U  EU:NC; range  -249 to    50.
GCCTAAAAATGGGCCGATAAACACAAACCAGACCCTGAACCAGATCGTTGTTAACTCTTCAACCTGCCTTCCAGCCGAACCTCTTAGGCCAGAGCTGGGACCAGGCCGGGTTGGGCGTCGCGCTTGTCAATCATCTAGAACCGGGTGTGATTGAGCGAGTTGGGATCCCACTGCCGACAGCCGCGCGGAGGCGGTCGGGAAACCGGAAAACGCTTCCAATGGCTGTGTTTCCGGCGACGGCGCGGGGGCAGCTGGGAATCCGGAATGCTGCCCGATGGCCCTGGGTCCTCGCTGTGGGGC
>1044FP022378 CARM1_1             :+U  EU:NC; range  -249 to    50.
CCGCCCCCGACGTACCCTCCCGCCCCGCAGTTCCCGGGCGGTGGAGCCACCTCACAAAGCGGCGACCGTTCTCGCGGGGCGGGGCGTAGCCGGTCCCGCCCCACGGGGTGCCCTCTCGTTCGCTCGCTAGCTCCCCGCGCCCAGGACGGCCGGCAGAGGGCGCTGCGCCACGGGGCCGGGCCGCGGCGACGGTGGCGGCGGCGGCGGCGAGGCGGCGCGTGGCCGGCAGGCGGCGCTGCCCGGCTCGGCCTCGGCCTGCACGGCGGCTGCGGCGGCGGTAGCGGCAGCGGCGGCGGCGGC
>1045FP020649 UNC45B_1            :+U  EU:NC; range  -249 to    50.
GTCCCTTCTGGATCTTTCTGTCACTCTTTGGAATGTTAGTGCCTAAGCCCCCCACCAGGATAACCCAGAGTGGGGTGCTTGGGCGGAGGCTGGTCAGCACCTCCACGTGGTCATGACTGACCAGTCTGGGGAGGGGGAGGGCCCTGAGTATCAGTGACAGACTCCAGGGGCACCTGCCCCTGTGGCCAAATATGGTCCAGAGCCACTGGCTGAGGCAAGAAAATCTCTTGGGTGGGGGCTGGGAGGGGCAGACTGAGGCTGGCTGGCTGGAGGTTGACACAGGAGTGCTCAGGGGAGCAG
>1046FP025150 PATZ1_2             :+U  EU:NC; range  -249 to    50.
GGCTGCGCGCCGGCGCCGCCTGGCGGGCGGGAGGGGAGGTGGCAGGCGCGTTTGCAGGAGGGGCGCACCTCTTCGCTCGCGCACCCCCCCGGAAGGTAGACCGGGAAGGGGAGGCGGGCGGGCGGAGAGGAGAGAGTGGCGCGCAGTCCAGCGAGGGCGGGGGTTGGCTATGTGGGGGGTGGTGCACCCCGCAGTCTAGACAGTCTGATCCGGGCTGGGGGCGTGTACACTCGGCGCACCTGCGAGACTACAGAGCCTCGGGCCGGCACGTGTGGGGAGTGTGGACACGTCTGCTGCGCC
>1047FP008349 NCR3_1              :+U  EU:NC; range  -249 to    50.
AGTAGCCCTGGGGTGCAGTGAGGCCAGATTCCAGGAAGGGAATGGGTGGGATGGGTCTGGGTACTGGTGAGCAGCAGGGAGGGTAAGTAGGTTAGCTTCTGGGCCAAGGAGGGCTCCTGGAGGCTTGTTCTGGGTAAAAGCTGGTCTCCTTGAACCTCGGAAGGTGGGGGAACCCACATCCTGGTCTCACCCGCCCAACCGCCCACTCACCCTTGGGTTAGCAGCCATCTAAGCCCCACCCTCCCCCTCACACGCTTAGCTAGCCTGCCACAAGCTGGCCCCTTGGCCTCCTAGAGACCC
>1048FP007665 PCDHGB1_1           :+U  EU:NC; range  -249 to    50.
GAAAAAAGAATACGAAATGATGAAGGCCCTTATCTGATGATGACAAACTAGAAAACTGAAATGTAAAGGGGAAAATGTGAGTATGTGTTTCCCTCCAGCAAATTAAAGACAGGGTACATAGATTCAAGAGGTTGCGCTTTGAGGATAAAAAGCTGGGCCCTGTGCAGTTTTCCAAGACAACCTCTGGGCGCCGCTGTCGACCAAAAGGAAGTGAAGGCTTCTCAATTCTGCAGGAGCGTCAGGCAGGGTGCCTTCCTGCTTTGTCCGGTGCACTGAGCACAGACGCTGCTCCTGTTCACC
>1049FP002706 CENPO_2             :+U  EU:NC; range  -249 to    50.
GCCACCACTTTACCGCGAGCCCAGCAGGGGGCGGAGGACTGCTGTCCACTCTTCACACAGTCAGGCCCTTCCCAAGGGCGCACCTCCAGGGAAACAGCTCCAGTCTAAATGTTAACGATCACCCCAACTCCCGCCGCACCCACTCCCCGCAGCCAGGCCTTCGGACCGAAGACCACACCCACTTCCGCCCTCGATGTCTCAGCACCTCCCCCTCCGCCCGAGTGCCTCACCTCGAGGACCACTTTGCGCATGCGCCCCAGCTCTTGGAGGTAAGCGGCTGTGTGCGGGTGGTCGCGGTGA
>1050FP024159 UQCC1_3             :+U  EU:NC; range  -249 to    50.
CACCCCCCTCACTCAGAAATTCCAAGGGTTTTAGGAGCTCTGTGCCAGGAACTAGAGATGAAGGCCAAATATATATTTCTAATTATATTACAGTATCACAGGTACACTCTTTGCCTTCCATGTAGGGAGTATGATTTAGATTCCTGACAGATTATTATTTTCTTTCTTTAGAGGAACCAGACTAGCATTTCTCAGTGGGTTCCAGTATGCAGCCGATTGATACCTGTGTCTCCTACCCAAGGACAGGGGGACAGGGCTCTGTCTCGCACTTCCCAGGTAAGATTTGTTGTTCTTTTGCTT
>1051FP021067 ITGA3_2             :+U  EU:NC; range  -249 to    50.
AGTAGAGACAGGGTTTCCCCACATTGGCCAGGCTGGTCTCGAACTCCTGACTTCGTGATCCGCCCTCCCCGGGTTCCCAAAGTGCTGGGATTACAGGCGTGAACCACTGCGCCTGGCCAGAGTAACCTCTTGAAGTTCCCTTTCGATTTGATTCCTTGGTGGAGGAGACCTTTAGTCTCCGCCCACTTACTGCCACCTGGCCCTACCCACCAAACACCTGATGGGTGCTGACGTCCGAGCCCAGTCTCCAAACACTCTGTTCGAGCTTGGGTGGGAAGAGGGAGCCTCTGGGATTCTGCT
>1052FP013458 VAX1_2              :+U  EU:NC; range  -249 to    50.
CTTTGATTGTGTGTTTCCTGAAAGCAAGACCAATCATTTCCGTTTATTCACTGGCTAAACCCCTACTTGATTGGGGACAAGGACAGAAACCATCCATTACGATCTGATATATTATCCAAACAATTTAGTGTATTCATGAGGTAACCGAAACGTGGGGGCTGCGAAATTACCCGTAATCAATTGCAACAGCGAGTGTGCGTCCCCCCGGGTGTCGGACAACTACAACTCGCCGTCTCAGAAACAGGCGGGAGCCGCAGCATTTCGGAGTTGCGCTGTTCGCTACCTGATCGCCAGGCTGGG
>1053FP005658 GNB4_1              :+U  EU:NC; range  -249 to    50.
GAATGTTTTTCTTCTCCTTCTGGCAGGAAACGAGAGAGAAAATAGGAAGCAGAAGCTGCGCGCGGCGCCCGCTCCCTTCGCCCCCCGCCCGGGCTGCGCGCGCTCCGAGGGTCTGCGCGTCCCCGGCACGTCCCCGCCGGGCCCGCGCGCCTCGTGCCTCGCGCCTCGCGCCTCCAGCCACGTCCCCGCCCCGGCTCCGGCGCGCCGCGGAGTTGGCTGCTGGGAGGTGCGGGACTGGGTGTGGCCGGCGGCTCTGGTCTCGGCTGTGAGCTGCGCTCTCCACGCCGGCTCCGCGCTCCA
>1054FP001328 TMIGD3_2            :+U  EU:NC; range  -249 to    50.
CTCATTTCAAGTTTCACAATGTCCAAATGGCTTGGAAAGCCACACAATGACCAGATTTTCATTGATTTATGTGTAAAACTTGAGGCAGGAGTAAAAAGATAGTCATGAGTTTTAGGAGCTTAAGGCTTTATGAGTATGTCCAATTCTCTACCCCCCAAAACAGGGAATTCCTGGTTCTCTAATGGCAGAAGGGTTGGATGGGTGGAATGTGGCTGTTGGAAGCTTCTGTGGCAGTTGGTAGAGACCACCAGTTGGACCAATGGAAGGGTCTCCAGCAGGACCCATTGAGCAGAAGGAGGC
>1055FP009407 PDGFA_2             :+U  EU:NC; range  -249 to    50.
CGCCGACTCGGCCTTGCGCCCGCCCTCAGGCCCGCGCGGGCGGCGCAGCGAGGCCCCGGGCGGCGGGTGGTGGCTGCCAGGCGGCTCGGCCGCGGGCGCTGCCCGGCCCCGGCGAGCGGAGGGCGGAGCGCGGCGCCGGAGCCGAGGGCGCGCCGCGGAGGGGGTGCTGGGCCGCGCTGTGCCCGGCCGGGCGGCGGCTGCAAGAGGAGGCCGGAGGCGAGCGCGGGGCCGGCGGTGGGCGCGCAGGGCGGCTCGCAGCTCGCAGCCGGGGCCGGGCCAGGCGTCCAGGCAGGTGATCGG
>1056FP018237 SQRDL_2             :+U  EU:NC; range  -249 to    50.
CTCCAGCGCACACCAAAGCTGAACCTCGGTCACCTTCTCTGTGAAATGAGCGCGGGAATACCTGTGTTTCTGGGCAGCTGTGTGAACCCGGTGAGAAGCCCAGGGCACATAGGAGGACCCAGTGGGAACAGCCAGAGCCTCTCTGCACAGCGCCCCGCCTCCGCTTTTGCCTGCCCTGATTACAAAACGCTGTTGGCACCCAGGGGCGGAAGCGTCAGGTGGCCTCGGTGTCCTCCGCCTGTGCGCCCCAGCCTGCGGGGCCGCCCTTCAGGGCGCGCAAGGGGCGAGTCTGTCCAGCCG
>1057FP008692 PTK7_1              :+U  EU:NC; range  -249 to    50.
CTTAGGTTCTCCCGGATCCCTGCAGAGTCGGTGGTGGGTACAGCAAATACTCAGGTCCCCTGCACTTCCCTGAGCCTTGCTCTCTCTATTCTCCATCCCTCTCCAGACCCCTCCCCCTACTGAGCTCCTCCCCGCCTCGGCGAGGAGGGGGCGTCGAGGGGGCGGGGCGCCGTGCGGGGGCCGGAGGGGAGGGGGCGTCGTGGGGCGGGGCTTGGCGGCGGCGGCGGCGGCGCGCGGGGACTCGGAGGTACTGGGCGCGCGCGGCTCCGGCTCGGGACGCCTCGGGACGCCTCGGGGTCG
>1058FP025293 JOSD1_1             :+U  EU:NC; range  -249 to    50.
GCGGCCGGCTGCGGTGAGGGGACCGCCAGCGGCGAGCAGTCCCGGCGGCCCTGGGGTCTGCGGCCGGGGGCGCGGCGGGAGGGCGTCTGGGCCTGCGCTCACGTGACGGGCGGGGAGGTTTGTGTAGGGGCTGCGAGCCGGGTGGGCGCGGGCCCGGGAGCGCGAGGCTGACTGTCCGGCCCCACCCCTCGCGGGCCAGCCCTTCGCCGCGCGGAACCTTCCCTCGGGCAGGGGCCGGCCCCGCCGCTCACTTCCCGCGCCCGCTCGCCGCTGACCGGAGTTGTCTCCTCCTCCGCAGGG
>1059FP023127 ERF_2               :+U  EU:NC; range  -249 to    50.
TCCTTAAGGGGCCAAGGTTCCCCTCCCCCTCGGTCGGCGGGCGGGGGGCAGCGGGATTAACTCCCCCTCCCACTCGGACTTTTCCCCCTCCCCTCCCCCGCCGCCCCCGGGCTCGCGCGGGCTGGACTTTGCGCCCGAGCGCGCAGGGGGAGGGGTCCCAGCCGCCCCCTGCCCGTCTACCCCGTCGGAATCCGGCCCGGGGCGGGGACGGGGGAGGGGGAAGGGGGCCGGGCGCCGCTGTTCAAACTTGTTTCCTTCCCCCGGCGGCGGCGGCGGCGGCGGCGGCGGCTCGGGCTCCTG
>1060FP000417 CATSPER4_1          :+U  EU:NC; range  -249 to    50.
ATGTCCCTGTGACTCCATTCAGGCTGCACGGGAAATCTGACCTGCTCCCATCAGCCTCTGACTTCCAACCCCAGCCCAGCATCCCCACAGCATCCCCAGACTTCCTCTGTGGGATGCGGAGGAGGGCCAATGGGAGGAGCTTCTCTCCAGGTTGGAATTCCTCAGTAGAATGCAGACGGCTGGAGGTCACAGAGGCCTCTGTGATATCACCACGAGGGGGAGTGAGACCACTTGGAGTGAAGATTCTTTGAGGAGAAGGAAGAGACTGAGCAAACATGAGGGATAATGAAAAGGCCTGGT
>1061FP017199 PABPN1_3            :+U  EU:NC; range  -249 to    50.
TGTCTCTCACTCAGATGCGCTTCTTTTTCGCCACTGTTTGGCAGTTTTCTGTTAAGCCCCCCTCCCCCTGCCCCAGTTCTCCAGGTGCGTTACTATTTCTGGGATCATGGGGTCAGTTTTAGGACACTTGAACACTTCTTTTCCCCCCTTCCCTTCACAGTAACTGGGGCAGGGGCCTACGGGGAGGGGCTTGTACTGAACTATCTAGTGATCACGTTAACACCTAACTCTCCTTCTTTCTTCCAGGGGCCGGGCTAGAGCGACATCATGGTATTCCCCTTACTAAAAAAAGTGTGTATT
>1062FP018592 TMEM266_1           :+U  EU:NC; range  -249 to    50.
CCCCGCCTCCGCCCCCTGCCCAGCTCAGGCCGCCAGCCCCTGCCAGCCGACGCCGCGGTTTCCTAGACAGCCGCGCCGCCGTTCCGCAGCCTCGGGGGCGCGCGCGCGCGGCCGGCGGGAGGCGAGGGCGCAGGCGCGGGCTCGGCCAAGCCGCCGGCGCGAGGCCTCGCGCGCGCCCCCGAGCGCGGTGGGCGGAGGGGCGGAGGGAGCGGCGGGGCCGCGAGGGGGCGGGGGGGCGGAGAGGGGAGCCCCGGGAGCGCGAGCCGCGGCCGGCGCCGCTGCAGAGCCGAGCGAATCCCG
>1063FP021044 GNGT2_2             :+U  EU:NC; range  -249 to    50.
ACATTCAGGGCTCAGAGGGAGGCATGGCAGCAAAGAAGCTTGAACAGAGGCATTAGAGGTGGCCACGCCCCAAGTACTAAGTGGCACAGCTTGGTGAGCAAGGACATTTTTATTGAATGAGTGGATGAAGAGTGAGCTAGGAGAACTTCGTAAGGTGAAACTGTGGGGATCCAATGGGCAACACAAAGCATCTTGGTTAAGGAGGTTAGGGGCCGGTCTAGGACTTGCCTCAGGAGGAAGGACAGCCTCAGAGCATGCTCAGAGGTGGGAAGGGAAGGAGGAGAAAGCAGGCGAAGCGGG
>1064FP014683 PLEKHB1_2           :+U  EU:NC; range  -249 to    50.
TCCACTCCGGGAACCTCGGCGATGCTGAGCCAAGACCACTTCTGAATCAGGGATGACTTGTCTAGTGAACCTAGGGTCAGAGCCATCAGTTGGAAAGGCTGGGAGGAGCCTGGAGAAAGAGGGCGACCTTCCTTGGGATCTGTGCGCTCCCTCCTTGCCTCCCCCTCCAGCCTCCCACTTGGTAGCACCTTCCTGATCCCCTTATCTCTAAGGCGCTCAGGGAAATGCCCCGCTGCGGGAGCCTTCTGGGAAATGCTGCCCTGGCCACCCAGGAACCATGAGCCCTGCAGCCCCGGTAAG
>1065FP016279 ACTR6_2             :+U  EU:NC; range  -249 to    50.
GCAGGCTTCTGCTATGTCCAGGTGGCCGAGGGGCAGCGGGTCGTGGGGGTTCTTGAAGTAGCAGAGGCAGCAGCGGCGCCCGTCCAACACGAACCGACGGCTGCGGTAGCCACGCAGTCGCGCTGGTTCCCGCGCGGTACCCGCCCCGGGCTCTGCAGCCTCCCCATCGCCGTCGCTGCCCTCCTCTGCCCGGGTTCCGGCCCCGGTATGGCTGCCTGCGCGCCAACCGTTTGTTCCCCGGCCCCCGCGCCTTCGCGCTGCGGCTGCTGCGCTCCCTGCCCCCGCGGTGCCCCCTTCCCG
>1066FP022980 HNRNPL_6            :+U  EU:NC; range  -249 to    50.
TCAGCAAACAGTGTTCAGCAAACAGCCGGGTGCAGATATCCACATAGCTGTTGAAGTTGGGAACGAAAAAGCAGCTTCCCAGTCTCAGGCAACTTAATAATTAAAGAGCATTGTTGCTGGCCTTTTTATGACACAGGGATGCCTTAGGGTATGTGATAAAATCTACAAGCCTTTTCTCCTGAAAACTTCAAGTACTGAGTCATGCAGGGCCTGGTCTGCTTGAATCCTGTGTGGCGGCCCTTTTGTTTCAGAGTTCATTTACTACCTGTTTTCTTTTGCAGATCTGCGATGAGCTGGGAG
>1067FP004584 ACAA1_1             :+U  EU:NC; range  -249 to    50.
GGGGATTCGTAAAGATACACCTTCTGGTTGGCTGCGGTAGGCCAAGGTAGGCGGGGCATTGAGTGGAAAGCTCGGCTGGGCGGTGCCTGTGGGCCCTCCTATAGAGGGCTTGGTAGGCGGTGGCGGGGAGGGGCGGGTTCCCAGGCCGACTCTCCTTGTGGTTGGCTGAGGCTGGAGGTGGACGGGACTTTTGGAGGGTCGCTCGCGTCTGTTCGCAGAGCTGTGGGCGGAGTTGAGGCCTTGGAGGCTGAGATGTGGTTCTGCGCGTGTGCGGACGGCTGTCTGTTAACTCCGCGGTCA
>1068FP004405 SLC6A1_2            :+U  EU:NC; range  -249 to    50.
CCTTGCTGTGACCTCTGAGACCTGTGTGACCTGGCCCCTGCCCACCACCTCTGCCTGAATCCATTTCCTCTCACACTGGACTCCAACCACCTTGGGCACCTTGGTGTCTTTCAAAAGTGCCAGGCTCCTTCCTGCCTCAGGGCCTTTGCACTTGCTGCTCCCTCTGTTTGAAATACTGTATCCCAGAGAGTCCCATTTCTGGCTCCTAATTCAGACTGAATTTTTTTTTTTTTTTTTTTTTTTTTTTTGCTCAGGCCAAATAAAACAAGCCCAAGGGCCAGTTTTGACCCATTTTGCCAC
>1069FP016968 GPC5_1              :+U  EU:NC; range  -249 to    50.
ATACATTCTCTGTTTTTATCAGATGATTCTTCCCCAGAACGGACTGGGAGAGCGAGGTCCGGGTTTCCTTCTATTTATTTGCATCGATGTCGCTCCGAGTCTTCAGCACTGGGCCGCGTATGACAGCATCTTAGTGGGTGCGGAGCGGGACAGCGCGCCGGGGGCGTGGCAGGGGCGTGGCCTGTCCGCGGGGCGGGGAGTGCGGGGCGGGGCTTCCGCGGAGCGCAGCGAGCGGGCACATCCCAGGTTAGCTGCTGCGAGCCGAGCCGGGCGGCGGAGGCGGCGGCGGCGGCGGCAGTG
>1070FP017369 MIS18BP1_2          :+U  EU:NC; range  -249 to    50.
AAAAATCGTATTTCCTGAGGGAACAGTTCCAACTAAACATCCCACTTTGTGCGTAACTTTACATTCAATCCATCATCACCTCAAGAACAAAATGTTCTTTCTCCGCCTCAAACATGGAGGACAGAAAAACAGAAGTTCTCTCAAACCCACCAAGCACGCTGTTTTCCTGAGACGGAAAAGAAGGATAACAGCCGCTACGGCGCACAGCCTGTAGGGGAGGACGGCAACCAGGAAAGGCCAAACTTAGCCGCAGTAGTGCCGGGGCGTGCTCGCGGCCCACGGCGTCCCACGTCGTCCCAC
>1071FP013155 IFIT5_2             :+U  EU:NC; range  -249 to    50.
TTCTGCAGCACTAGAAACATCTATGGTTGCAGGTCTGCAGTTTATCTGTTTTAAAATAGAAACAAAGTTTCATTCCCCACCCCCCCCCGTCAGCAGGAATTCCGCTAGCTTTAGTTTCACTTTCCCCTTTCGGTTTCCCTAGGTTTCCAACTTGCAAGGACACACCCACAGCTTACACCATTGGCTGCTGTTTAGCTCCCTTATATAACACTGTCTTGGGGTTTAAACGTAACTGAAAATCCACAAGACAGAATAGCCAGATCTCAGAGGAGCCTGGCTAAGCAAAACCCTGCAGAACGG
>1072FP019301 CLN3_2              :+U  EU:NC; range  -249 to    50.
ACATGTAGCTTATGGTTTTAAGCTACATGTTTTTAGCTATAATGTTTTTTGTTTTGTTTTGTTTTTTGAGATGGAGTCTCGCTCTGTTGCCCAGGCTGGAATGTAGCGGTGCAATCTTGGCTCACTGCAACCCCTGCCTCCCAGATTCAAGCGATTCTCAAGCCTCAGCCTTCCGAGTAGCTGGGATTACAGGTGCGCCACCACGCCCAGCAAATTTTTTGTTTTGTTTTGTTTTGTTTTGTTTTTTAGAGACAGAGTTTTGCTCTTGTAGCTCAGGCTAGAGTACAATGGCGTGATCTT
>1073FP007552 LRRTM2_1            :+U  EU:NC; range  -249 to    50.
CTGCTGCTTCCTACACTGAAGGAATATCATGTTTTTAAGTCAGGAGTTCTTCTTTCTCGCTTTATTGTAATCAGGGGGTCCTGCAACGACCCCGATGCTGTTACAAAGCATGGTGCTTTATAACAGTAAAGCTTCTGGAAAACCCAAACAAAAGACACGTCATCCGGTGACGTCAGCCTATATACAGTTCTGTGTGGTCGCAGCACATAAGCAAATCCATTCTTGTGCCGTTTCTCGGAAAAGCTTTTCAGTAAATGCACTCATGCTGCTCCAGGAGCTCTTCTCTGCAACAAGCCACCC
>1074FP000623 HEYL_1              :+U  EU:NC; range  -249 to    50.
CGAGACAGCGGAGCAGAGCCGGACCTCCCAGCCGTCGATGAAGGCGGCGACCGCCTAGGGCCTTCCCACGGCTCGGCGGCGCGTCACCGCGGGGGCGAGGGGGCGCCTGGGCGCCCGGAGCTGCGGCGCAGGAAAGGGCCCTGGGAAAGGGCGGTGGCGGCGCCCCCGAGGCGGGGCCGGGGCGGGGCCGGGGCGGGGCCTGACTTCCCGACTGGGAGCCTTAGCCGCGGGGCTGAGACCAGGCAGCCTGCGTTCGCCATGAAGCGACCCAAGGAGCCGAGCGGCTCCGACGGGGAGTCC
>1075FP004828 HYAL3_1             :+U  EU:NC; range  -249 to    50.
GCCAGCTGGAGGCGGGGCCTGCGCCTGGCTGAAGTGACGTGCTGGGCTGGGGCAGGGCCTGGAAGAAGCCAAATCGAGGCGGGACCTAAGCTGTGACGCAAGGAGAAGGAGGAGGGGCCTGTATGGGGCCGGGTGGGGAGGAGGCGGACTCAAATGGAGATGGGGTGGGGCTCAGCAGGGGCGGAGCCAGGGTAGAGACTGAGTCGGCGCCTGGCGGGTGTTGTGACGCGCAAACCAGGGGCGGGTTCTAAGCGGCGACGCGCGGGTGCTGGGAGGCCTTAGAACGCCGTGGCGTGCCGC
>1076FP004795 MST1_2              :+U  EU:NC; range  -249 to    50.
CCAGCCCTGCTGCGGCAGAACGCGACATGCTAACCGGAATCCCTAGGCCGCCTGTCTCCTACCCATACTTAGAGGCCCCGCTCAGACGGTCCTTAAAACGTCTGAAAGGCCGTTCCTGCCAGAGTCCCTGCTACCTGTTACCTCCACCCCTATTTAGTCCTAGTGGACAGCCTCGCTCACCTTCCCTGGGATGACACTTCTGGCGGCTGAGATGAGCGAGCCTCTCTGGGCTCTGCCGCCGGGTGTGGGCTGACCTGCCTACAGCTGGGGCCTGATAAGGCAGCAGCAAAAGGGTGGAGG
>1077FP006792 CENPU_1             :+U  EU:NC; range  -249 to    50.
TCTGGCGCCGGAAAACTGGCGATGCGGGTGGGCGCGAAAGCCCGGAAAACTTTGGCATGTTTTGGACCGTAGGTAACTGGTTGTGCGGCATGGACTCCAGCTCCGTTGCGCTGTAATAACCAGACCCAGTTTTCCCTCACGCTCCAGGCCAGGGAGGAGCCCGGGGGCCGCTCAGGAAGTCCTGCGCACGCGCGCGTGCTCGGCCCGGATTGGCTGTTCGGAGCGGCGAGGGGCTTGGCGGGAGCTTCCAGTCGCTCGAGAGCGGAGAGCGGCACCATGGCCCCGCGGGGGCGGCGGCGG
>1078FP024591 C21orf91_1          :+U  EU:NC; range  -249 to    50.
GGGTGTGTGAGGAGCTACGTTCCAGAGAACGGTAAGAAACTCCGGCCAGGAAACACGGGATCACAGGAGAACTCGAGGCGAAGGTGCGGCGTCGGTGCAGGAGCGGAGGGGCGGACCCACAGCAGCCCGGCGAGCGCGCAGGTGTGCCCGCGGCCGCGCCACCCTCCCCGCAGCCTTTACGGGATGGAGCCGGCGGGAGAGGGCGGGGCCAGGCGCGCGGCGGCCGCCTCTGCTGCGGCCGGAAACAATAGTGGAGGAACCCGAGCCGCACGGAACGGCGGTGGTGGCCCGCGGAGCCGG
>1079FP003954 SUMO1_1             :+U  EU:NC; range  -249 to    50.
ACATTGAGACATGGAGCCAGGACCTTTGCTCCTGGGGGATGGCCCTAGTACTGATGCGCAGGACCTGGTCCTTGAAGGAGCTGACAAAACTGCCGTTCACCCGCGCGACCACCGGCAAAGCAGCTCCACAGCCTGCCCCTCCCCTTGGCTGCTCCCCCACCCATTTCCCGCCTTGTCTTTCCTCTCTTCTCTCTCTCCCTCCTCCCTGCGCGAAGCGGAAGTGACGCGAGGCGTAGCGGAAGTTACTGCAGCCGCGGTGTTGTGCTGTGGGGAAGGGAGAAGGATTTGTAAACCCCGGAG
>1080FP020247 CHRNB1_1            :+U  EU:NC; range  -249 to    50.
CCCACTCAGTCTCCACCCAACTCCTGGCACTGCTCCCAGGGGATCGGGTCTCCACTCCAGCTTTCTCAATTAAAGACGATTTATACAACTGAAGTGCTGTCTGTCATCTGTCGGTGGCGGGCTTGGCAGTTGCTCGAGGCAGGATCAAGTCCCGGGGGCGGGGCGGGTGGGCTGGCGGCTGTCCTCCAGCAACAGGTGCACATTCCCGGGCTCCTCGTCACTTCCCCTGTGCTGGCGGTCCCAGCGGCTCTCTGAGCGAAGTCACTGAGCGAGCCGCCAGGCTATGACCCCAGGGGCTCT
>1081FP019474 VKORC1_2            :+U  EU:NC; range  -249 to    50.
GAGATGGGGTTTCACCATGTTGGCGAGGCTGGTCTTGAACTCCTGACCTCAGGTAATCCGCCAGCCTCGGCCTCCCAAAGTGCTGGGATTACAAGCGTGAGCCACCGTGCCCGGCCAACAGTTTTTAAATCTGTGGAGACTTCATTTCCCTTGATGCCTTGCAGCCGCGCCGACTACAACTCCCATCATGCCTGGCAGCCGCTGGGGCCGCGATTCCGCACGTCCCTTACCCGCTTCACTAGTCCCGGCATTCTTCGCTGTTTTCCTAACTCGCCCGCTTGACTAGCGCCCTGGAACAGC
>1082FP020050 RAP1GAP2_2          :+U  EU:NC; range  -249 to    50.
GCAATGGGCCGCCTGGTCTCTCCGCGCGTCAGTAGGACTCGGGGAACCAGACTCCGCCCAGTGCTCCCCAGAAACCCGGCTCCTCGGCGCGGCGGGGAGAGACCCGGACGGGGAGAGGCCGCTGTCCCGCCCGTTCTGCGGGGCCGGCGCTGACCCGGCTCCAGCCGCCTCCAGGGGCGGGGTCTGAGCGCCGCGCCCTCCCCGCGCCCTCCCCGCGCCCTCCCCGCGCCCTCCCCGCGAGCGCGCCCCGGACACCCGCCTGCGGCAGCCGAGCCTCCTCCACCGTGCGGCCCGCGGAGG
>1083FP024747 BACE2_3             :+U  EU:NC; range  -249 to    50.
CACCTCCCCCGATTTTTAGGGAAAATTCTCCAAAGCTCTCGCATCCTCCTCTGCCTCCTTCCACCCTCCACCCTCCCAGCCTCCACTGAGACCTCTTTAAAACCACCCAGGGGCCGCCGGGGGATGAGGCCGGGGAACGGGCTGGACTGAGGGCGGGGGCTCGGGGGCAGCGGACGGGAAACGCCTCGAAAGCAGCCAGACCCGGCGACTGAAATGAGGCGGAGGAGCTTGGCGAGGGGAGGCGCAGGCTCGGAAAGGCGCGCGAGGCTCCAGGCTCCTTCCCGATCCACCGCTCTCCTC
>1084FP002543 SDCCAG8_3           :+U  EU:NC; range  -249 to    50.
GACCTCGGCGTTAGGTGGGACCGCAACCAACAAGGACTACAGTTCCCAGCGGGCAGAGCGCCAACTCCAAGTGAAGGTCCGGTTGCTGGGCATGCTAGGAGTTGTAGTGTCGGCCGCCTTTACAATCTAGGCTGTTTGGAAGATTTAGAGCTTCTATTTCTTGAAGATTTATTCGACCGTTTTAAAAAATCTCGCAACTGAAGCAGGGTTCAGAGTTTACTATCTGCGTCCTTGAGTAGCCTGGGGATCAACTGCTGCATATTAGCAAATTTCGAAGCGTCAAGGCCTTCAGTGAGCCCT
>1085FP018380 RORA_2              :+U  EU:NC; range  -249 to    50.
TAGCGCTGCCTGTGGCCAGACCCGCCTCTTGTCCCCTTTCGGGCGCACACACACGTCCACCCAGACACTCCGCGCGCTCCCTCGCGCTTTTGCTTGCCCGCCCGCCGCCGCCTGCTTTTTCCCTCCTGCTTTCGCCGGTCGCCTTCTCCTTCTTTTTTTTTTTTTTTTTTTTTTTTTTTTTTTTTTTTTTTTTTTGGTACCATAGAGTTGCTCTGAAAACAGAAGATAGAGGGAGTCTCGGAGCTCGCCATCTCCAGCGATCTCTACATTGGGAAAAAACATGGAGTCAGCTCCGGCAGC
>1086FP018744 CIB1_2              :+U  EU:NC; range  -249 to    50.
GGCAGAGGGGCAGCCGACGACCCCCGCCACTCAGCGAGTCTCCAGGTTTCCCGGAAACGCTAGCTCCAGTGACTTCTCAGATGCCCCTATGGGACCCCACCCAGGGCTGCCGCCGCCACCACCTACTGCAGCCGAAGCGGATGCACCTCGCGACTTTCCCCGCAGCCGCTGCCGGGGCCACAGCGAGGTCATGACGCCCGTGACGCATACGCAGCCAGCACGCACGCGCGCGGCGTGGCCCGCCCCCCCCTCCCACCCCGGAGGCGGGGCCGTGAGTCCCGGGCTCCGCCCCGGAGCGTC
>1087FP003556 GTDC1_2             :+U  EU:NC; range  -249 to    50.
GGCCGGGGGACAGTGGGCAGGTGCGAGGAGCCGAGCCCGCGGGCTGGGGCGGAGCGATTCGCGCGGGCGGGAGCGCCGCTGACTCAGGGACCTCGCGCCAGCGGAGTCCGGGCGGCGCAGAGAGGCGGAGCCTCGATTGCGCGGGCGGGCCGAGGGGCGGGACCAGCGCCTGACGCGCCCGGAGGCCGAGGCGGCCGCGGGCCGGGAGGGGCGGCGGCATCCGCGGCGGCCGCGGGGGAGGGGCACGGCGTCAGCGCGTCGCCGGCTGGGCCGCGCCGGTGGCCAGGAGGGAGAGACAAG
[truncated: 538,372 more chars]
