# Supplementary material for: iPro-CSAF: identification of promoters based on convolutional spiking neural networks and spiking attention mechanism
Source: PeerJ Comput Sci. 2025 Mar 26;11:e2761. doi: 10.7717/peerj-cs.2761 (PMC12190325; doi:10.7717/peerj-cs.2761)
Supplement: Supplemental Information 1 [file peerj-cs-11-2761-s001.zip › raw data/H. sapiens_Non_TATA_Data/Ptrain.txt]

>1FP010932 HTRA4_1             :+U  EU:NC; range  -249 to    50.
CTGTGTTTTAAAGCAGTGATGTTTCAGCTGTGAAATGCACTCGCTGTAAGCTCTAGGCTGAGTGCATGGAAACTGTTACGCTTCTCATTTTATGTGATCTCCTAATTGGTATGTAGCAAAAATTTTCTAAAACTGTTTTGTGGCTTGTTTTGTAATAAAACCATGTGAAATACTGAAATATGGTCATGTGTTTTCCTAATACTGACCTTCTGACCATGGGTGGGTGAGCTTTCTTATCAGTCTGCCCTCATTGTCGGTTTTAGGGATTTCAGGAGGTAGGTTCCTGCTCCGGGTAGGGCT
>2FP016800 MRPS31_2            :+U  EU:NC; range  -249 to    50.
CGGTCGGAGTGCCCGCGGACGTGGGCGCGGTGGAAAAGAGGGAGAACCTGTAGGCCCAGGCCTCCGTAAACATGGCTACGATGGGCGGGGACTGGGAGCGCAGGTCCCGGGCCGGGTTGCGGGCTGGGAGGACTCGGTCCTCCACTGTCCCAGCCGGCCACGCGCCCGCGTGTCGCCTCCCGTCCCGCTAGCAGCACGCTGCGTGGCTGCTCGTTGGCTGCTTAAGACGGAAGCTCGGTTGATGTTTCTGCAGAAGTTTTCCCCCTTGGTCGGTGGCGGAGCTGCTGAGCGCGATAGTAG
>3FP015971 ATP5B_1             :+U  EU:NC; range  -249 to    50.
GACGTCGCTATGATCCAATTAAGTTTTGAGGCTCAGAGTGACGCCCTCTAACCTCACACTGTCCAATAAAAAAAGGAGTTTCAGATTAGCACCAGTTTTGACCAATGGATGAGAAGATCAGCGTGTATTAACCTGTAGAAGCAGCACAGAGAATGATGAGCAGCCAGTTCACCCAATGGACCTGCCTACTGCAGCGTAGGCCTCGCCTCAACGGCAGGAGAGCAGGCGGCTGCGGTTGCTGCAGCCTTCAGTCTCCACCCGGACTACGCCATGTTGGGGTTTGTGGGTCGGGTGGCCGCT
>4FP010452 LUC7L2_7            :+U  EU:NC; range  -249 to    50.
CACGAGGGTCGCTGTCGGGGGCTGTCGTCTTCCACGTACACGTCGTCGTGAGGAGCGCAGTCCGGACTCTTCCCGCAACCCCTCCGGCTCCCTTTCCGCACGCCTCGAGGCGGCGGCGGCCACCGAGACAGCAGCGCACCTTCCCCCATCCCTTCCCCTTATCCCCCAGCCCAAAAGGGCCCGGTCTGCGCCCCACCCCCGCCCGTCCGCCCGCTACGCCGCCGCCATGTCGGCGCAGGCCCAGATGCGCGCGATGCTGGACCAGTTGATGGGCACCTCCCGGGACGGTAAGTCTCTGCC
>5FP004883 TWF2_1              :+U  EU:NC; range  -249 to    50.
CGCGCACGATCCGCCCCACCCACAGACCACCGTGATCAGGGCGCACAGACACACACGCGCGTCCTCCCACGCACGCTCGGTCACACGCAGGCCCCCCTCTCCTGCCACAGAGGAACGCGCTGGCGTGCGCACGGCGGATCAATCATCATCCTTAGACCCACCCGGACCGAGGCGCAGGCTGCGCGCACGCGCGGCCCCGAGTCCCCGCCTCCCTGCCGCGCCTGTCGGGGGCGGGGCGCCGCTGGGGGCGGGTCCTGCGGCACCGCCCGGGAAGCTGCGCGAGGGTCGACAGCCTCCGCC
>6FP009022 FOXO3_3             :+U  EU:NC; range  -249 to    50.
AACCATAACTCATTTTGCTGCTCCAGACAGTCCTCCTCCCACCCCACCCCACCCCACCTCAAAAAAAAAAAGAGAGAGGAGGGGGTTGTCTTTAAAGAAAAAAAAAAAGCAGGGGCTTTTAAGAGTTAAATTACACAACTCGCTTTTTATTTTTAAAGTGAGCAGATTTCTTGTTGTCGTTGCTGAGAAAGATAAATTGATACCACATGTTGCTTCCAGACAAAAACCTCTCTGTGTTCCAGGGGAAGCACATGCAGCTGGTGTCTGGGTGAGTGGACAGTCTCCACAAGGTAAACATGG
>7FP003197 TGOLN2_1            :+U  EU:NC; range  -249 to    50.
AGTACGAGGCGGAGGGGACGAAAAACGGGGGGCCAGACTGTTGTGGCTGTGGTGGAGACGAGAAACCAGGAAGAAGAGGCTCGCCTCCCACTCGGCGACAGTAAGCGAAGCAGCCGAAGGCGAGCGCCGACATCAGCAGCTGCCCCCTAAATCCCGCCCTTCGTCTTGGCGGCAGCGGGAGACTGAGAGACGCGCGCAGCAGGGGCGGGACTGGAGAGGGGCCCCGCGCGCGGATCTCGCGAGAGCATTAGAGGGCGGAAGCGCTATCCGAGCAGGATGCGGTTCGTGGTTGCCTTGGTC
>8FP003879 GTF3C3_1            :+U  EU:NC; range  -249 to    50.
TTAAAGAAAATATATTTAAAGCACTTTTTTTTTTGAGCTATCTAATAACCTTCAACGAGGGCTGAAAGACGCGGCCTAGGGAGTCAGCATGGGTCGCGCCTCCCATTTATACGTCCCGGTCTGGCGCGCACGCGGAACCTGAGTGCTGCAGCTGCGGCGCAGACCGGGCGAGTTTCCCAGAAGGACGCCGGTTCCTTGCTCTTGCTGGCCCCGGCGAGGTAGCTTCTGGAAGGCGCTGCTCTTCCGGTTCTCTGTCCCGGTTCCTGGGGTTGCACAGACAGACCCTGTAAACATGTCAGG
>9FP013393 SORCS3_2            :+U  EU:NC; range  -249 to    50.
GCGAACCCCTCGCCTCACGCCCGCCTGCCTGCGCGCACGCACGCGCACGCACGCATTCCCCACGCCCCCGCGCGGGGGCGCAGGCCTTGGGTGGCGGGGTTTGGCCGGGAGCCGGCCGGGCCAGGGAGCGGCGAGCAGAGTCCAGGGTGCATCCCGCGCTTGGCTTCCGTGCGCAGCCTCCCCGCGCGGAGGCACCTGGCTCCCTCTCGGCTCTAGAACGCGAACAGTTGGCGTTGAGCACACAACTCCTCCTCCTTCTCCCCCGAGACCCCTGTACCCTCCCCGCGCGCCATCTCCCGC
>10FP004261 FAM132B_2           :+U  EU:NC; range  -249 to    50.
GCGCGCGGAGCCCGAACCCTGTACGTGTGGCCCCGCCGGGCCGGTCGCTGCGAGCCTCGCCCCGGTCTCGGCCACCGCCGGGGAGGACGACGACGACGTGGTGGGGGACGTGCTGGCACTGCTGGCCGCGCCCCTGGCCCCGGGGCCGCGGGCGCCGCGCGTGGAGGCCGCTTTCCTCTGCCGCCTGCGCCGGGACGCGTTGGTGGAGCGGCGCGCGCTGCACGAGCTTGGCGTCTACTACCTGGTGAGTGCCGGCGCGCGGGAGGGCGGGTGAGTCCGGCCGGGCGGGAGCCGGGGTGA
>11FP012570 SSNA1_1             :+U  EU:NC; range  -249 to    50.
CAGCCGGCGGCACCAGGCCGGTGCTCACGGTGTTCCAGGCCACTAACAACTCCTGTCCGGGCCGGGAGTCGCTGTCCCCCTCCGCCACCACAACTGCCGCCGCCATCTGCACCCACCGACTCCGAGATTCGCTCGGCGCGGCGCGCGGCGATGACGCACGTCTGCACGCGCAGCCATGACGCGCACAAGGCGCTCAGCGATGACGCGCTAGTTCGGCGCGCCGTGGGGGAGTCGTGCGCAGGCGCGGACAGCGCTGCTTCCGCGGCGGTTGGGGTGGTGGGGCCCCGGGCGGCGTTGACC
>12FP008602 GLO1_1              :+U  EU:NC; range  -249 to    50.
TAGTTAAACAAACAAAATTAGCTCATTAAGTAACAGAGAAACCACTCTGCCCAGCCTGCATTTTTTTTTTTTTTTTTGTATGAGTTTGCCTCCTTTATGCGCAAGGCTCCTTGGGAGTTGTAGTCTGAGGCATAGTCCTGTGGGTGGAGGCGCTGACTCACTGGGACCCAATCAGCAGAGAGTCAACTTGCTCTCCGCGCAGCGATTGGCTGGAAGTCAGCGGTCTCCCGCCCGCGGCGCCATCGCGCCATTCCTAGTTAAGGCGGCACAGGGCCGAGGCGTAGTGTGGGTGACTCCTCC
>13FP000061 PRKCZ_5             :+U  EU:NC; range  -249 to    50.
ATGCCCAGCTGATGGGCATGGGGCTTTGTGCCTGTGCGAGGGATAGAGGGGGTTGCCCCATGGAGATGGGGGTGAGGAGTAGATTGCTGAAATGGGCATTAGGTATGCTAGAGACTTCAAGGAAGTGTGGGTGCCAGTCCAGCAGATCTCTGCAGGCAGGTGCTCCTGGAAGAGGGAGTGGCTGTGCAAAGAGGGAGTGGCCGTGCAAAGACGGAGGCCGGGGCAGCAAAGAGGCCTCGAGGCCGGGGCAGAGGAGCTGGCCTTCCCTCCAGGAGTGATGGGAACCACTGGGGGGACTTC
>14FP020483 MAPK7_2             :+U  EU:NC; range  -249 to    50.
TGCCAGTGCGCATGCGTTTGAAGGCGGTGCAGGGCGGGGAGCACACCCCTGCGAAGTGCCGGGCACCCTTTGGGCGGCTCCCGCCGGCGAGCTGGACAGCGGCGCGCGCCAGGCGTGGCTTTCTCGGCCGGTGGGCTAGGATTGGACGCAGTAGGTAGAAGGGGCAGGACCCTCCGCAGCAGTAGCTCAGCGATTGGCCAGGAGCTGGAGGGAGCGTGGCCTTGGGAGGCGGGGCGGAGGGGGACGGACAGGGCAGCTCAAGACGCTGAGGTGGTGGCTGCGGCCTTTGAACAAGTAAGT
>15FP005376 UBA5_3              :+U  EU:NC; range  -249 to    50.
AGTTAGTAAACCCTTCAAAATACAGTCATGCATTGCTTAATGACAGGGATGTGTTCTGGAAAATATGTTGTTAAGTGATTTTTGTCACGTGTAAACATCCTAGAGTGCACTTACACAAACCTAGATGGTATAGCCTATTATGCACTGATATATAATTATGTTTTATGATCATAAATGTCTCATAATGGAGTCACTTATGACAAGTGACTCAGCTTACAGTGAAATCACTGACCACTCAGAGTAGTAAGCATATGTGTGGTGGACTGAGGTGATAAGATAGCATCTGCTGTGGCCAGGCAT
>16FP003337 MAP4K4_1            :+U  EU:NC; range  -249 to    50.
TGATGAATATTCACGCCGCGCGGGCGCCTCGGCCCGCGCCCTACCCGGCAGGGCTCGGGGTGTGAGTGCGTTTCCGCCGGTTTTTCCTGCCTGAGGAGGAAAGGGGGAGCTGTTTTCTCTCTCCTCAGAATATATTTTTGGTGTCCCGTTTCTCCTCCTCCAGCGCCGCCGCCGCCCCCTCCCTCCCCACCTCGCTCCCCGCCTCCGCCTCCGCCTCCCGGGTTATCTTTGTCTCGCTGCCTCGCGCTCACTCGCTCAACTCGGCGCCGCCGCGGCCCCACGCTCCGGGCCCGTCCTCGA
>17FP007714 ARAP3_2             :+U  EU:NC; range  -249 to    50.
GGGCTGGAGGGACAGGAAGGAAGTCTGAGCAGAGACAATAGGTGGAAGGGGAGGAGGGACTGGGAACAACCAGGATTAGGACGGCAGGCCTGCATACATCGGCTCTGGAAACAAGAGGGAGGGGGCGTCTGCACCTCCTTCCTCCTATCTAGGCTGCCCCTCTCCCTACCTTACTCCAGAGCTGATTGGCCACATCATTGGCCCCTCCTCTGCATCTCCCTATCCCACTCTGACCCACAGCATTCTAGCATCTTGTCCCATGCTTACTCAGTTGGATGTGCAGTCAGGCAGGAGCAGAGC
>18FP008858 KHDC1_2             :+U  EU:NC; range  -249 to    50.
GCAAGAGATGCCGCCTGGAGGCCACTCACCAAGCAGCTCCGCTGGCTCAGCAATGGGGGTCGTCCGGGTCTGGGTCATTGCCACTGGCTCGTCCCTCCTCCCACCCTTGCTTCCTGGACTCAAGAGCTGCTGGGCTCTCTGCGCGCCGGCAGTGGGCTCCGCAGGCTGTCTCCTACACAGAGCAGGCGGGAGGAGGGCTCTGGGTTGCTTCCCGCGCCGCAGCCGCGCGCTTCCGGCGGGGTCGCCGCCACTTCCGCTCGAGCGCGCCTCGCGCGGCCGCGGCGCGAGCCGGGACCCCTG
>19FP021215 CYB561_4            :+U  EU:NC; range  -249 to    50.
TGGAGGGGGCTGTGCGCAACCCGGGGGGGGTGTTGCGCGCATCTAGCAGGGGCGGCTGTGCGCATTTCGGGGGGGGCTGTGCATATCTGGGGGGACCGTGCTTATCTCCGGGGGCGGCTGTGCGCATCTTGAGGGGTGTGTACATCTCGGGGGGCCTGTGCGCATCTTGGGGGGCTGTGTGCATCCGCGGGGGCTGTGCGCATCTCGGGGTGCTGTGCGCTGCTCCTCTGAGCTCTGCTCTTTCTTGCAGCGTTTGCCTCAGCATGGAGGGCGGGGCCGCGGCAGCCACCCCCACAGCAC
>20FP010138 PILRB_3             :+U  EU:NC; range  -249 to    50.
CCCGCTCTCACTACTTCTATTCAACACAGGATTTGAAGTCAGGCCGGGCACAGTGGCTCACGCCTGTAATCCCAGCACTTTTGGAGGCTGAGGCGGGCAGATTACTTGAGCCTATGAGTGTGAGACCACCCTGGCCAACATGGCAAAACCCCATCTCTACTAAAAAAAAAAAAAAAAAAAGGATTTGAAGTCCTGGCCGGAGCAATTAGGCAAGGGATAAAAAGGCACCTAAGGCCCTTTTGCAATAAGAAGCCAGATGGATAAAGGAAGTGCTGGTCACCCTGGAGGTGTACTGGTTTG
>21FP015768 SCN8A_2             :+U  EU:NC; range  -249 to    50.
AAGACTTGGCACTGACGCGGGCCACAGAGCACGCGGGTCACCACGACAGCTTTCGGGTCTCGCCGCCCGGCGCTGGCGAGCAGCCAGCCAGCGTCTCGCGGCGGGTCCCGGTCCTCAGCCCGCGGCCCCTCCCGGCGGCTCGGCGGGGGCGTAGTGGAGGCGGGCCCGGGGACGCTCGCTGGCGCTCCCGCGCGGCGCCCCCTGCCGGCGCCCTGTTCCCTCTTGCCCCTGATCCGCTCCCGGCGGCGCGGAGACGCGAGTCTGAGAGCCTGCGGGCGGGCGGCGCGCTGCAGGCGAGCG
>22FP001443 CHD1L_1             :+U  EU:NC; range  -249 to    50.
AGACGTCCTGTGCGTGATCAGACGCCTAGCGCTTCAGAAGCACGACTGGTGAGAACTGGGCAGCCCTTCCACGCTCCGCACTGCAAGAACTGCCTGTCCGGAAGGGTGACTGCACCAGCTCCGCTCCGGATATCTTGGCAGGACGCGCCCTCTGGCGGCGCCTCGCTCGTAGGTGGGCCCCAGCGCGCAGTCGCGCGCCCCCGCGCGTTGGGAAGTTGGGAGGGAGGTGCGCGCTTGGCCGCGCGGGGCGGGGCCTCTACCGGCCCGATGGAGCGCGCGGGCGCTACTAGCCGCGGGGGC
>23FP021837 MBD1_2              :+U  EU:NC; range  -249 to    50.
CTGTTCGGCGGGGAGGAGGGAGCGGGACACGACCCCCCCTGGGGTTGATGTTCGGAGGGACCCACGAACACAGGATAGACCCCAGCGAGAGGTGGGAGAGGAGAGCGCCGGCAGGGCCAGGGAGTGCGCAGGCGCGAAGCAGCTTCCTTGCCGCGTTCGGTATCGGCTGTGGAGACCGCGGGAGGGAAGGGAGGGCGCAGGCGCAAGCCCTCCCCGACCGCTTCCCTTCAGGTTGAGGCTGGAAAGCGCATGCGCCAGCTAGATGGGCAGCGAGGAGAGCCGCAACTGCCAGTCCCTCGA
>24FP005963 HMX1_1              :+U  EU:NC; range  -249 to    50.
GGACCCGGCGCGACCCCCCGCCTGCGCCCGGGGCCGCCCGCCCTCGGCTGCGCCGCTGCCCGCGCGCTCAGGTCTGGGCAGCGTCTCCCGGCAGCGGCCGCGCTCGGGGCCGGCGCAGCGTCCTCGGGGCTCAGCGGGCCGCCCTCCCGGCCCAGCCCGCGACCCCCCGCCCCTGCTGGCCCCTCCCCCTCCCCGCCCCCAGTGAGGCCGCCCCGGCGGCGACCAGAACGGCGACCTGAAAGGCGAGCCAGGCGGCTGCCCGATCAGCTGTCGGCGCGCACTCGCTCCCGGCCCGGCCCA
>25FP007235 RASGRF2_1           :+U  EU:NC; range  -249 to    50.
GAAGCGGCGGCCGGCTCGGGCGCCCTCGCGGGGCCGCGCTCCACGCGGGCGTTGGGGGCTTGGGGGGCTCCGGGGGCTCGGCCGGGAGGGTGGTGGTTAGGGCGGAGAGCGTGCCTCGGCCCCAGCCCGCGCCCCTGCCACCGCGCGCCGCGGCCTCCCGAAAGCGGGCGGGGTGCCCTGCGCGCGGCGTGGGGAAAGGGGGCGCCCTTCGCCGGCCGGGACCTGAGCGGTCGCGCCCTCGAGGGAGCCAGCTGGGCCATGGCCGCGAGGCAGGGGTGAGACCGGCGGCCACCCGTGAGC
>26FP021069 ITGA3_1             :+U  EU:NC; range  -249 to    50.
GGGGGTTGCCGACAGGTGTTTGGGGGAGAAGGCGGAGCTGGGGTAGGGAGGATGAGGAGGGAGGGGCGGTGCTGCCCCTTTAAGAGGAGGCGGCCGAGCCGGGATCTTTTTCTCTTTCCCCGGAAGGAAAGCGCAGCCCGGGCTGGGCTCGCAAGGTGGGGAGGTGCGGGACTGGGCGTGGGGAGGCGGGGCGCGCGCCGGGGGACCCCTCCCTCCTGTCCTCCTTGCGGTCGACCGGTGCGCTTGCCAGATCCGCCGCGAAGCCGGGATCGAAGGCGACAGCGCGGCCAAGGGGGCGCG
>27FP026168 VSIG1_2             :+U  EU:NC; range  -249 to    50.
AGTTGCTTATTCCAATGTTTAGAATTTGCTTTCACAGAGGAGGACTTTTTTTGAAGGTGTACCTGTGGTGTTACTTGAGTAGGGCACTTTGGCTTTGATTCTGGGTGCATGAAGTAGTGTAGTCTCTGTATGATTTCTTTGTCTGTAAACAGTGTCAGTGGTGTCTGTCATTTCCTTTGTGGCTTAGGGTGTGGTTATTAGTGGAGGTTACAGTGAAGTTCTGCTGGGGACTGGGATGACAGGTAAGCTAGTCTTTGGGCCCTCGTGGTGGTAACGGTGCACTGAGTGCTCCTGTTCCTG
>28FP000740 PTCH2_2             :+U  EU:NC; range  -249 to    50.
AGCCAATGGGAGGGCGTCGCCCCGGCCAGCTCCCTTTTCTGGAGCTCCAGCCGCCTCCCGGGGACTGCAGTTGCCACCTCGAGCCCTGCTGTGCGTCTCGGGCCAGCAATTCCGCCTGCGCGCGGGACCCATTCCTCCTCCAGCCGCCGCGGCCCACGGCCCACGGAGCGGGTGAATCCCGGCGCCGCGCCCCGGACCCGCAGCTCCCTGCACTCCTCCCTCCCAGCCGCTTTAACACCCACACCCCACAGTCTCTCCCACGCCCGCGCCTTGGCGGCCCCACTGAATCCCTACGCGGGG
>29FP022468 RTBDN_2             :+U  EU:NC; range  -249 to    50.
GAGGACGCTTCTCGGCTACAGAATCCCTCCCCACCTTGGAGGTAGGAGCTCCTGACACCTGAGTTTGTCCCCGCCTTCCCCACACTCCACAGCGATCCTCAGTGTCCCACTCCGTGCAGTGGACGCACGGCTCCTGCGCCTGCGCAGCCTCGAGACCAGCATCTTCTAAGGCTGCAAGGAGCTAAAAATCGCTCCCGCCCACCCACAAGCTGGGCTGGACTTGAGGATCGCGGTGGGGGGGCGGATGTTGTAGTGGAGGAGGTGGAATGAAGAGTGAGAAAGCTGTCTAGGTGCCTGTCC
>30FP008533 C6orf106_1          :+U  EU:NC; range  -249 to    50.
TCTCTTTCCTCCTTCCTACTTTTCGCTCCATCGCCCCGCAGCGGTGAGGTCACGCGGGGACGTCACGAGTTTGTGACGACACTAAGAGGCGGGCGTCCGGGAGAGGAAGGGGCGGGGCCTGGGCGGGCGACGCTTGCGCAGTGGGCGCGGCGCGGGAGGAGGCGGAGGCGGCGGAGTGGCGAGAGGCGAGAGGCGGCGGAGGCGGCGGAGCTGGGGGGGGTGGGAGGGGGGGGAGAGTGAGTGAGTGGCAGAGTGAGTTTACCCCTATGAGACTGTGAGAGGCCCGGGGCCTACCTCAAA
>31FP018873 PIGQ_2              :+U  EU:NC; range  -249 to    50.
ATTCAGTGCCCTGGCCCCTGCATTCATGCCCCCCACACCCCCTCAGGCCCTGTGCCTGGACTTTGGGGCTGGCAGCTGAAGCCTTGAGATCCTGGGCCAGCTGCCGGCACACAGCTAGGCAGACTCTCCCACCAGGTGCCCCTGCCCAGGCCTCCTAATCGGGGGCAGACAGGCAGGGAGGGTGTGGCTGGGCTGGGCTGGGCGGGGCGGCCTGGGGCAGGGGTGTGGCCCCTAAATGTCCCCAACCTCAGAGGGACCTAGAGTCCTGAGCCTCCAGTAGCTTCTCTGGGCCTGGCAGAG
>32FP014672 FCHSD2_4            :+U  EU:NC; range  -249 to    50.
GATGGAGGCTGGTAAAGGAGGAGCTATTCCAGGCAAAAGCAGCTGGGATAGGCCTGCTTGGAGGTGGGGTGCTGGAGACAGGGGTGCCCAGCCTGTTCACAATAAGAAGTAACCACGGTAAAGATACAAATAGTGTCCTGGGACAGAAGCCAAGCCACCTTGTTATCTACTTTACCAGCTAAGCCCAGAGAGGGTGGAGCAGGCTCAAGGTCGGCTGCGGAGATCCTGGCCTCAGCTTCCCAGCAGAGGGCTCTTCTGCAGAAAGTGATCCCAGGATAGGGGGCTGCCATGGGAGTCAGG
>33FP018901 NARFL_1             :+U  EU:NC; range  -249 to    50.
GCGGCGCTGGCCCGACCAACCCCTGCGCCCCCTGCACCCCAACCCGGGGCCTGGGGCGCGCGGGAGGTGGACGAAGCGGTAGGTCCCGGGTTCCCGCGAGGTGGGCGGGGAGCCGCAGCGCCGGGGCTCGTCAGCAGAGGGCGCCGGCCCCGGGACGAGGTGCGCATGCGTCCTGGGGGCGCTTTCCGGCAGCGTGGCGGAACCAGCCACTTCGTTTCGCGCCGTTTAGCGACACCTGCGCGCGGCGGCAGTGCGGCCGTCATGGCGTCGCCCTTCAGCGGGGCGCTGCAGCTGACGGAC
>34FP004350 OGG1_1              :+U  EU:NC; range  -249 to    50.
GGAAGGACGTGGCTCTGAAGACGGACAGCCCTGAGGAACCGCGGGGCGCCCAGATGGAACTCGTTAGCGCCCCGAGTGCAGACAATCCCGGAGGGGGAAAGGCGAGCAGCTGGCAGAGAGCCCAGTGCCGGCCAACCGCGCGAGCGCCTCAGAACGGCCCGCCCACCCTGATTTCTCATTGGCGCCTCCTACCTCCTCCTCGGATTGGCTACCTCTAGGTGAAATGAGCGGTGGTTGAGCCCTACTTCCGGTGGTGCTGTGGTCTGCCCCTGGAGAACCCAGAAGAACACAGCTGTGCGC
>35FP003690 SSB_2               :+U  EU:NC; range  -249 to    50.
TTTACTGCTTCTCGCGGCGTCCGTCCGCCCCTCGCCTTCCTCACGTTCAGGCCGAGCGCCGCGTGGGCCGCAGCCGGAGGCGGCGGAGCCGAGGGGGCGCGGGCGGCGGCGAGGCTGCCCCCGCGAGGAATGCGGGATCCTGGGGTTCCCCGCACGTGGCTGGTGCCCAGGCAGTTCCGCGGTTGCTTAGAGACGGGACTGTGGCTGCCCTCATCCCCATTGCGTCTTTTTTTTTTTTTTTTTTTTTTACCTCCACCGCCTTCTAGTCTCACCGAAGGCTTGTGGCCATCTCTGTAAAGT
>36FP004163 TRIP12_4            :+U  EU:NC; range  -249 to    50.
GGGCTTAAGCAATCCTCCCACCTCTCCTCCAAGTAGCTGGGACTACGGGCCTGCGCCACCACGCCTGGCTAATTTTTGTATGTTTTTGTAGAGACGTGGTTTCACCATGTTGATCAGGCTGGTCTCAAACTCCCGACCTCGGGTGATCCGCCCACCCTGGCCTCTCAAAGTGCTGGGATTACAGGCGTGAGCCACGGCGCCCGGCGGTTCTTAGCTCCTATAGGGTCTCGAGGAGCTGCTGTAAAGGCTAAGGTGGCCGCCATCTTCAGAAGAGGGAGCCTTGGGGAACCAACGTGTGGA
>37FP018754 IQGAP1_2            :+U  EU:NC; range  -249 to    50.
GTTCCGGGGGACCGGTAGCTGGGGAATTGGGTTTAGCACTTTCCAACGCTTGGAACTGGACATCCACGGCTCCGAGTCCTTTGAGGTCTTGCTCGGGACTACGTTTCCCAGAAGGCTAGGCGATAATTGACAGCTCTATCAGCCTATGGACAGAGAAAAATTCTAGCCATGGAAACTGAAAAGCCAATAGCAAGAGGATGGGGGCGGTACTTTCCGGCCGCTGGCTGTCGAAGCCGGAGTCCCACCTGTGTCCCCACAGCCCTGTCACGAATCCCGGTCGGGTTCTGGGAGGCACAGCCT
>38FP023288 AP2S1_3             :+U  EU:NC; range  -249 to    50.
CCTGGAGCTGACTCCAGAGTTGGAGACTTGTGGAAGGGAAGTCACTCCACAGGGGTGCTGGAGGGACCCGGGATGAAGCGTGTGGCCAGGCCGGCCTGGCTTGGGTCTGGGGAGCAGCCGAGACCCCTGGAAGTCAGGCAGCAGGGAGGCCCTGAGCCCTATCTCCCCTCTGGGTGGATGGGTGGGGCCGTTGGGCAGCACCCAACCCGCCCTCTCTGCCTCTCTCACTTCCTCCTTCTCCTCCTGCTGCCCCCAGATCCGCTTTATCCTCATCCAGAACCGGGCAGGCAAGACGCGCCT
>39FP016726 FLT3_1              :+U  EU:NC; range  -249 to    50.
TTCCCCGCCGCAGTCGGGGAGCCCCGGGGGCCGCCGAGCACAGGCTGCGGACCGCGGCGGGCACGTGGGCTCGGCTGCAGCGCTGCGCCAGGCACCGGCTGCTCGGCTCTGCCCAACCTCTCCGCTCCCGCCTCGGTCCCTGCCTCTGGGGAGAGGGTTCCTCCCCCCTTCCACTTTGCACCAGTCCGAGGGAATTTGCGGTCGGTGACGCGCATCCTTAAGAGAGCCACCTGCAGCGCGAGGCGCGCCGCTCCAGGCGGCATCGCAGGGCTGGGCCGGCGCGGCCTGGGGACCCCGGGC
>40FP007325 PPIP5K2_2           :+U  EU:NC; range  -249 to    50.
GAGAATGACAGCCTGGGCGTGGAGTGACAGTACAGCTTTGAGGGTCCTTTCGCGCCTTGATTTCTCCTCCTGCTCCCCCATGGCTTCCCTTTTTCATTTCTTGGGTTCGAGACGCCAGAAATTGAAGATCAGCTAAAAGGGAACCGCTGAGCTTCTACCCCACGCTGTGCCTGGCTCCACTGAAGTGATTAGCCTCGAGTTATGGGACTGCTGTGGGTAGAGGTGGCTTTTTAAAAAATTTTCTGCCTTAGTCTTTATCCCTCTCTCTGTCAACCCCACACCCACTTTAAAATAACAAAA
>41FP001833 SLAMF7_1            :+U  EU:NC; range  -249 to    50.
ACAATGAGGTATCACTACAGCACCTATTAAAACAGCTAAAATATAAAATGGGAATATACCAAATGCTGATGAAGATGGGGAGCAAATAGATCTCTCATAGATTGCTGGTGGCAAGGTAAAATGCTCTATTCACTCTGAAAATAATTTAGCAATTACTCAATCTCACATGTCTGCGGCGTGACCCCTCCTGCTTCTTTAAATATCAGCTGGGGAAGAGGTCTGAGTAATACCTAAGAGGGAAGTGGCTTCATTTCAGTGGCTGACTTCCAGAGAGCAATATGGCTGGTTCCCCAACATGCC
>42FP024006 BFSP1_1             :+U  EU:NC; range  -249 to    50.
AGGTGAGGGAGAGGGACACAGTGGTGGAAGGAGAGAGATGTTGGGGGTTGGGAGGGCAGGGCCCGAGGAGGGGGAACGCACTGGGGGAGGACCCACGGGAGCGGAGTCGCGGGCCGCGGCAGCGGGGACGCCTCCCGCATTTTTTACCTACTTTGGTGCGATTCCCGCCGCCCTCCCCTGATTGGCCCAGTCTGGCTTGTCCTGCCCTCGCGTGAGGGGAAAAAAGTCTGCACATTTTTCCTCCTTCCCGAGGCGACCGTGGCCATGCAGAGTGCTCTGTGAGTCACCGTTAATTTCAGG
>43FP020307 PER1_3              :+U  EU:NC; range  -249 to    50.
TCCCAGGAGTGGGCATGCAGCCGGCCTGACTCCCATTGGTCTGCCCCCCACTTCACAGGCAGCAGCCAGAGCAGCCACACAAGCAAATACTTTGGCAGCATCGACTCTTCCGAGGCTGAGGCTGGGGCTGCTCGGGGCGGGGCTGAGCCTGGGGACCAGGTGATTAAGTACGTGCTCCAGGATCCCATTTGGCTGCTCATGGCCAATGCTGACCAGCGCGTCATGATGACCTACCAGGTGCCCTCCAGGTGAGGCATTTCAGAGGCCTTCTTGGCCTTCCTTTCAGAGGTAGTAGTGGGG
>44FP009158 ENPP3_1             :+U  EU:NC; range  -249 to    50.
GGCAAGGCCCGGATCAGACTCGAGCTCTGGGAATATAGGGGCAGAGGGGCGGAGACCTCTGGAGGAAACCGTAGCTCCTCGGCGTCGCTTCCTCCCCCAGCGCTTTACCTGGAGCGTTCCCTCCCGAGCCCAGCCAACAGCAGGAACCTGTACGGAAGACGGGAAGGGCCCGGTACGCGCCGTTTGCAAACCCCGCAGAAACCAGCGGCGCCACCAGAAGGTTCCGTCTGTGGAGAAGGGCGGCCCGCAAGCCGGACGAGAGCGCCCCCAAACGGAACCTTGAGCCCAAGGACCCCGGAG
>45FP001988 SERPINC1_1          :+U  EU:NC; range  -249 to    50.
ATACTCTCCTTTTCCTTTTCTATAAAGCTGAGGAGAAGAGTGAGGGAGTGTGGGCAAGAGAGGTGGCTCAGGCTTTCCCTGGGCCTGATTGAACTTTAAAACTTCTCTACTAATTAAACAACACTGGGCTCTACACTTTGCTTAACCCTGGGAACTGGTCATCAGCCTTTGACCTCAGTTCCCCCTCCTGACCAGCTCTCTGCCCCACCCTGTCCTCTGGAACCTCTGCGAGATTTAGAGGAAAGAACCAGTTTTCAGGCGGATTGCCTCAGATCACACTATCTCCACTTGCCCAGCCCT
>46FP000915 NFIA_3              :+U  EU:NC; range  -249 to    50.
CGGGGCAACCTGGCAAAGTTGCCCAAGTCCTCCACCGAGGTCCGCGGAGGTCTGCAGCGGGGGTGGGGGGATGGGGACGAGGAAAAGTAGTTTTGTTTGCTTAAGCACATCCTGTGGCAGCCTATAGCTGCCCGGGAGTACAGACTGTAACTGCTCCTCACTGCGTTACCCAGTAATGCGCTGATCGGGGGAGGGGGCGGGGGGGCCGGGGAGCGAGCGGGAGAGCGAGCAAGCGAGCGAGCAAGGAGCGAGCCACGGAGAGAGCCGGGGAGCGAGCGAGCCAGCCTGCGAGCGCGAGCG
>47FP007631 PCDHA6_1            :+U  EU:NC; range  -249 to    50.
TGGTAGAAAAGTTGTTTAGCTGTGAATAATTAGATCCCTTACTTTAAATTAATAAAAGAAGTCGGGATAACACTGACCGTGCAAATTACAAACGTGAGGAGGGTTTACTATAAAAGTAGAGAAAAGAAGATACTGTTTTAAAAATATATGGTATAGCACTGTTACGTGAATTGATTTCTTACCTTTTGGAGCCGCATGATGTCGCTGTCTACCATGAAGTTATAGCTAGCCAACATTCAAATTTCTTCTATTACTGCATCATTCCCTGACTGTTGAATGATGGCGGACGCAGAAGAAATG
>48FP012235 DAB2IP_2            :+U  EU:NC; range  -249 to    50.
CGAGCCCGGCCCGCCCTCGGCCGCGCGGCCGCCCAGCAAGGGTGCGGGTCCCGCGCGGGTCCCGGCCCGCCGCCGCCGCGCTAACCCCGCCTCCCCTTCCCCCTCTTGTCCCCCCGTGCGCAGGGCTTCCTCAGCCGCCGCCTCAAGGGCTCCATCAAGCGCACCAAGAGCCAGCCCAAGCTGGACCGCAACCACAGCTTCCGCCACATCCTGCCGGGGTTCCGGAGCGCCGCCGCCGCCGCCGCGGACAATGAGAGGTGAGCCCGCCGCCGCCGCCCGGTCCCCCGCGCCGCCGCCCCG
>49FP021821 CTIF_2              :+U  EU:NC; range  -249 to    50.
AAAGGCGAACTACATTACCCAGCAGGCCTCCAGCCGCCCTCTTTCCTTTCAAGTCTTTGCACGTGGCCGGAGGGGAGGGCGGGGCCTGAACGTCACTCTCCTACATTCTCTTTCCCTGTGTCAGATCAGGGATCATTTTTTTTCCTTCCTCTACTCCCTCCCCCCTACCCGCCCCTCCCTCCCTGTTTCCCTTCCCTCCCTCCCTCCCCTCTCTGCTGGGTCTGTGCGCTGGGGCGCCCGATCCCCTCCGCAGCTGGGACGCTCCGAACTCGAGGCAGGAGTCGGCTCTCCGGAGCCTCG
>50FP012507 SDCCAG3_2           :+U  EU:NC; range  -249 to    50.
GCTCTCTGGGACTGGTGTTCTTTGACGTCGCTGTCTCGCTGTGCCTGGGGATAGCTGGCCCACGAGGGCATCCGTGGGGAGTGGGGGGCCAGAGCACAGACACTGCACGATGAGCCCTTCCCAGGGGTGGTCTGAGAGTGGAGGCGGGACTGGGAGGGGCACAGGGGCTGTGAAGGGCCACAGCCAGGTTGGGTGCCCTCCTGCTCCCTGGGTTGGGGCCCGTGTCCGGTATGAATGTGAGGACATCAGTGATGCTTTTTGTGGTTTTTCTTTTTTGGGTAACAGAAACGGGCTGTAAAG
>51FP007868 FNDC9_1             :+U  EU:NC; range  -249 to    50.
GGACAAGAAAATAATAATCAGCCAACTGGGGAGAAAATGTAGGAGTGTTAGAAGAATTAGTACTGCACTGGGGACCAGTTTTCAGGGGATCATCTGCCCTTTTTCAGCCAAAGGAATGAGAGCTCCTCTCACTGGGCAAAAGCCTTTCCAGGCTGGTCCCTGAAAGCATCGTGCGTACAGATGCCTGCTGGTTGCCATGGTGAATGATGCTGATCTGAAGAAATGAATAATGTGAGCATTAGGGGCGGCAGTGGGATTACTCAGTGTTGAGAGAAACAACACGGAAAGCCCAGAGCAGAG
>52FP024692 RUNX1_1             :+U  EU:NC; range  -249 to    50.
GCATGCAGGCTTGGATGCGGGGCGCGGGGGTGGCCTCCGACTCCCCGCCCGGGCTGCGTACAGTAGCGCGCGGCGCGGCGGCGGGGGCGCGCGGGCCAATTCCAGGAGCCGGCGGCGGCGAGCCGCGCCCTGGCTGATACCGGAAAGGCCTGTGATTGGCCGCCGGCCGCCCCTATGCAAACGAGCTGAGGGAATGGAATTCCTCCGGCCGGGCTTACAGTAAAAGCACGTTCATTTCCAGGCACTCTCATTCATAGAGCCAGCGGGCGCGGGCGGGACGGGCGCCCCGCGGCCGGACCC
>53FP019229 TMEM159_1           :+U  EU:NC; range  -249 to    50.
ACACTCTCTGAGCCTCAGTTTCCTCAGCTGTCAACCTCTCAGGGCTTGTTCTAGTGGCTCCGAAAGCCAGTGGGAGCGAGCGCGCTTTGCAAAGCCTTGGGCGCCGGGCCTTGGCGCGCCTTTGCCGGATCCTTCCGGCCACGGGCGGGGCGAGCCCAGAGGAGAAGAGCCGAGGGGCGGTGCCCGGGCCAGGGGGCGGAGGCAGGCGGCTCTGGCTCCCTCTCGGGACGCTCTTTCCTTCTTCCTCTTGTTCCTCCTCCTGCCTCTCTTCGCTTCGCCTGCAAACGCGGTGGGGGCTGC
>54FP003789 SESTD1_2            :+U  EU:NC; range  -249 to    50.
CGCCGTCACCCGGGCGCGCGCGGGGTCGCGCGGACGCGGCTCGGGCCGCGGGTGCCGAGAGGTCGCCGGGCCACCCGCACCCCCGCTCCCCGCCTGACGCACGGAGGGGCCGGGACGCGATTTGCCGCGAGTGACTGGAGCCGCAGCCGTCGCCGCTGCTGCCGCCGCCGCCCGGGCCCGCTCCGCCCCCAGCCCGCCTTCCTCCCGCCGCGCCCTCCGCCTCCGCCCGCACCTCGCTAGCGTTCCCCTGTCTTCCCCAACGCCCCGGAGCCGCCGGCCGCTAGCGTCAGCGCCAGCCAG
>55FP012657 SEC61A2_1           :+U  EU:NC; range  -249 to    50.
CTCTGCGCGGCTTCCACGCCCCACGGCTGCCCGCCCGAGCCCTGCCCCCAGGCGCGCCAGCCCCGCCTCCCGGGTCCCGGGTCCTGGGACCGGGCCCGCCCTGCCCCGGCGCCCGTGGTCACCATGGCAACGCAGCGGACGTCGGCCAACGGCCCGCCCTGGGGGCGGGGCTGGGCCGGTCGGGCGCGCGGGTCAGGTGGCGAAGGGCGGAGTCTGCGCGGGGTTGGGCGGAGCCTGCGCGGGGCCGGTAGGATCGCGTCGGGAGCCGGTACCGAGGCCCGAGCCGCGGGAGTCGAGCGA
>56FP023433 PRMT1_1             :+U  EU:NC; range  -249 to    50.
GGCAGTTTTCCCCATCCCGGGTCGACTTGAGGGGGCGGGATTCTGGACGCCAGAGTTGGCAAACCCCTGACCTATGATGGACGTATTCTCTAGCCAATTACTAGACGGTATTCTCAGACGGGCCGCCTCCATTGCCAATGAAATCTTCCAGCGGGGTCGCGGTAGGCGGGCCGTGGACCCTCTGGTATAAGGCGGTCCCGGGGGAGTGAGGAGAAAGGGGGGGTCTTGGCGGCCGGAGGAGGAGTAGGTGCGGGTGAAGATGGCGGCAGCCGAGGCCGCGAACTGCATCATGGAGGTGAG
>57FP010050 BRI3_1              :+U  EU:NC; range  -249 to    50.
GATGGGCGGGGGGGGGGGTCTCCCCGCCACGGGAGGTCTAGAGAGCAGCGGCGGCGGGGCGGGGCGGAGTGCAGAGGCGCCGCCGGCGGGGCGGCTTCGGGAGGGCGCGGCCCCTTTAAGACGCCCCGCCGGCCCCGCCCCCGAGCCCCGCCTCCCGCCGCCCACGTGACCCCGGTCTTGTGACTGGGCCCGGGAGGGCGGGGGAAGCCCGCGGCTCGCGCCCGCCCCGCCCCGCCCCGCGTCTGCCTCAGAGGGGCCCGAGCCACCCGGTCCGCCGCGTCCCCGCCGCCGCCGCCGCGT
>58FP005118 CEP97_1             :+U  EU:NC; range  -249 to    50.
AGTAGCTTCCTTACAATCATCCCGATGGTAAAAGTGTCAAATTTCGCAAACGCCTGGACAAGGAAGTGAAATGATCATCTAATAACGCAGTTGACTCATCTGTCAAATAAGCGAGTGGGCCAGGGTCCCTGAGCTCACTACCCTCAGATTCTAACTCCAGCTTCACATCATTAGGCGTAAGCAGCCAATTGGGCCGTCTGGGAGCCGTGCATCCTGGGAGTTATAGTTTCCGGCTCCCTCCTTCAGATTACAAGCTCCACAGAGCCGCGGGAGGACGGTTGCCTGGTATTATTAGCAAGC
>59FP006884 ADCY2_2             :+U  EU:NC; range  -249 to    50.
GTCTATGAGATCTGCGGGTGAGCTGTGCAGCTCCTGAGCCCTCATCCTTAGGCCCTGTGGGCACTGACGGATGCTAAAATGAAAACCTCTGGAAGGATCCGTGCCCGGCCTGGCCCTGTGCTCAGGGTAACGCAGCTACCTAGCTTACATGCCCTCTGCCAGCGAGGAGGACAGGACAGCCAGGGAGGCGGGGCATGGGGCCATTCGAGAAGGTTCTGAGGTCTTAGGTGGTGACAAGGCTGAGTCCTGAGAGCTGGTCATCTCCTGGAAGAGATGAAAAGTGCATGGAACAGCCCTCTG
>60FP000214 TNFRSF1B_1          :+U  EU:NC; range  -249 to    50.
CCGGGCAGGTGGAGGCCGGGCAGGTGGAGATGGTGATTCGAAGAGGAGGGGACGATAGGAGGAGGTTGAGGGGTCACCCGAGTGCTGGGAGTGACGCTGGAGGTATCGGCCCAGCGATGCTGGAGTGGTCGGGTCGGAGGCCCAGCAGCGTCTGGGGAGGGGCGTGGGGGAGGCGTGTCCAAGGCCGGCTGGCCCCGCCCCGCCCCGCCGCCTGGCCTCTGGCCCGCTGGGGCGCGGGCTTTCGCTTTCAGTCGAGGGCTAGCGAGCGCAGCGGAGCCTGGAGAGAAGGCGCTGGGCTGC
>61FP011349 ZHX2_3              :+U  EU:NC; range  -249 to    50.
CTGAAAAATGACATTTCGCCGGTGTCTCCGGAGGGGGCTGAATTTCACTTTGTAACTTTCTGCGGAACCCGAGCCCGGGTGGCAGCTCGGGTGGTGGTATCGTATGCAAATACGCATGCTGACGTTACAGATCATGTGGGTTTTGGCGTAGATTCCCCACTGATCGAGGCATTTTTTTTCCCTTTTTTTTTCCTTTTTTTTTTTCTTTTAAAAATTTTGGCCATCGTTCTCCGTACGGGGGCTTTTTCTGTCTGTCTGTCTGGCTGGCAGGCTGGCTTTCCCCCTCTTTCCCACGGAGCC
>62FP016064 DPY19L2_1           :+U  EU:NC; range  -249 to    50.
AAGGTGAGGACTGCGCATGTGGGCTTGGGGCCTGCGCGCACCGGAGGCTGCAGGCGCTGGGGAGGGTGTGGGGGGCTGTGCGTGGGGCTGCCCTCACCGGAAGCTGCACGCTCTGGGAAGCGCAGAGGCGGGGGTGCTGCTCGCGCTGGGGAGCACGTGAGGGGACACTCAGGGACTGCCCGCGCGAATGGCTTCCAACGCATGCGCCCCACCCCACATTTCACAGTCGCCATGACGACCGGGAGGTCCGCAACGGCTGCGGGGACAAGTCCGTTGAGGCTGCCAGGCGAGTCAGGTCTC
>63FP009934 PTPN12_1            :+U  EU:NC; range  -249 to    50.
GAAGTGCCTTCCAGCCACTCCAAGCGGGGCTGGGGCCGGCGGGGCGGGCTTGGGGGCGTGGCCGGGAGGCGGGCGGGGATGCATCTGCGGGCGCAGCGCTTGGGGCGGAGCCGCAGCGCGAGGCCGCGCATCTGGGTGGCGGCGGGGACGCGCCCGTGGGGAGAGGCGGCTGCGGCTGCGGCTGCGGCTGCTGGCGGGGGGTGGGGGGGAGGAGGAACCGGGAAGGGGGGGCAGGGCGAGCGGAGAGCTAGCTGTGTTCCTGAGGCGGCGGCGGCGGCGGCGGCGGCGGCGGCGTCTCCG
>64FP019804 DHODH_1             :+U  EU:NC; range  -249 to    50.
GCATCTCATCTCCGCCAACAGCCGGCGATCAAGCGGGCAGGCTGGGAGAGGGCGGGCGGAAGAGGCGTGGCCGCCGCTACTGCGCACGTGCACCCAACCAGAACCTGGGGGTGGTGCCGGGCCTTCCCCGCTGCGCGGAGGCGTCCTCTCAACCCTTCTGCCCGGCGACTGGTGGGTTGGCGGCTAAGGGGCGGAGACAAGAGGGGCCGCCACCATCTCCTCCAATGGAAGGGAGACAGGGGCGGGCTTAATGACGGAAGGAGCATGGCGTGGAGACACCTGAAAGTGAGTCCCGCGAGT
>65FP012482 OLFM1_3             :+U  EU:NC; range  -249 to    50.
GTCTTGTGTGATGCCAGTAACAGGCCACTTCCAGTTGGGAGAGAGTGGGAGGCACCCTGAGACCCGCGCTGAGCATGGGAGTGGCCAGGCCGCGTCCTCCCGGGGGCCAGCCTGGAGCCTGCCCCACCCTGCTTGCCGACAGGATTATCCTGGCTGAGCCGAGGTCCGGGCGCACTCACCCGCAGTCTTCCCCCACACGTGGATGGCCTCTGAACTCGTGTGCTCGTGCAAGCCCACCGAGGGTGCCACGCAGACCTAGGAGGTCACAGGCGGGCTTGGCCGGGAGGGACAGGGCAGGGT
>66FP001071 MCOLN3_2            :+U  EU:NC; range  -249 to    50.
CCCGGGGCGTCGGGTGTCGCGGGAACGGCGCCCGCGGCGCACAGGGAGGGCCGGGGAGGCCGGGAGGCAGCGAGCTGTCGGGGACGCCGCGGGAAGGCCGGGCCGGGCAGTCGGCGCCATGGAGGGCAGGCGGGCTGGAGCTGGGCGCGAGATGCAGCTGTTCCGCGCCGCCCCCAAGCCGCCCGCAGGTCAGTGGAGGAGCGCGCCTGCCGGGCCTGCCCGGGGCTGGGCGGGTGGGGGTGCTCTGCTCCTCGGTCCCCCTCCAGGCCGCCGCCCACCTGTGGCCAGGGCTCAGAGGGC
>67FP025689 PCYT1B_4            :+U  EU:NC; range  -249 to    50.
GTGTCGTCTGGTTGTTATAGTGATAAACTGAGGCCTTGCCTCTTGGCTTCTGGGAGAGAGAGAGAGAGAGAGGGGCGGGGGGTAACCTCTTTACTTCCCCTAGGGAAGACAGAAAGAAGGGGAGAAGAAGCGGGGGGATGGGTGGAGGGTAGAGGGGAGAAAAATACGTGACAAAGAAAACATTCTCTGCCTGGGAGGAGACTCTCTGAGGGTGTAGAGCTAGAGGGAGCATTCACTGGCCATGCCAGTAGTTACCACTGATGCTGAGTCAGAAACAGGTATCCCAAAATCCCTTTCCAA
>68FP007777 ABLIM3_4            :+U  EU:NC; range  -249 to    50.
GCCTCGTCCATCTCCCATCACACCCTAGGGCCCAGGCAGAAGCCCGGCGGGGCGGGGCCTCGGACACGCGCCGGTGCGTCCAGCAGGTGGCAGCAGCGAGCGGCCGCGCCCCCTGCGCTGCCAACCCGCGAGCCCGCATCATGGATGTCGAGCTCCCCTATTTCGCATTGCTAGCCCTGGAATTCGAGACCCCAGACGAGGACCAGGATTCATGAAATCAGTCGCAGGGGCCGGGGCAGGGGCCTCTGGCTCCCGACACTGGCCGAGAGGTGGGTTCCGGGGCGGGTCGCTGCTCCTTGA
>69FP023085 TMEM91_10           :+U  EU:NC; range  -249 to    50.
AGAGAGAAATGCCCAAAATTGAATGTCCAGACCCCTGAGTTCTCTTCATAACCTGAGGCCAATCTTTTTTTCTCTCTGGGCCTCAGCTTCTGTATCTGTAAAATGGGTCTGAGGACCACTGCACTAACTAGTCTCTGCCTGAGTCTCTCTAAAGCAAGGGGTCAGAGGTTGAGTGAAGTGAGACTTTTACAACTTGTCTTTTTCTTCCCCCTACCCCTAGGAAACCCCTCCTGGAGTTTCCCCAAAGCCATGGACAGCCCTAGTCTTCGTGAGCTTCAACAGCCTCTGCTGGAGGGCACA
>70FP005522 GPR149_1            :+U  EU:NC; range  -249 to    50.
AGATATACGTATATCATTTTGTTCACACACTGAACTCCCCTCCCTTTTTTTCCTGCTTCTCTCCTGCTTGGAGCTGACTCCTCCTTCCTGCAGCTCCGAGGATCACAGGCTGATTGAAGAACACAGCGGTTCAGATGGGATTCTGTGCACAAGCTCCCTCTGACTGGCTCGCGCTCGCCCTCTCTCTCTCTCTCTCTGTCTCTCTCTCTCTCTCCACCTTCAAAGCTGAAACCTACCTGACAATCTCCTGCCTTTGAATCCAGCTCTGGAACCAAATGCATCATTTTACTGCTCTTAAAA
>71FP002021 ANGPTL1_1           :+U  EU:NC; range  -249 to    50.
AATGTTTGTTTTATAATTGCCCGCTGAACTATGATAGTTTGTTTCCAGATGGTGCCCTTCCTTCAACCTGCACACAATCTCTCCTTGTTCAAAACTATTCAACCTCCTGCTGATCCCACCCCCCTATTTAAGGCTACAAAGAGGAAATCCTAAGGAGATTCCCGCCCCCAGTCTCCAGCAATTTTTGGTGATGTAATATGTGGGCTGAACTTGAGTCTACTGAGAAAGAGGGAATCACTATTCAGGGGTACTGTATATACAATCTGGGTCAGCTGCAGCTGGTTACTGCATTTCTCCATG
>72FP010265 COG5_1              :+U  EU:NC; range  -249 to    50.
TCTTAGAAGAAAGAAATCTAGGTCAAAAACGCGAACGTATTAGTAAAGAAGATACAATGGGAACCAACCTGATGCTCTTACAGCGTCAATACTGTTAGTTGAGATGTGGACCATCTATCAGTTTGTAATTAAGAAAAAGTCTGGCACGTGACTGAAACTGAGGAAGAAGTAGAAAAGGCAAAAGGTCAAAGGTCTCATGGGAAGGAAGGAGGGTAGAGACAGTGAGTTTTATTGGTCCTTTTATGGTTCAGACTTCCTTCTTCATCGACTCTCCCTAATTCTCTTCACTGTTCATCCCCA
>73FP023593 ZNF331_1            :+U  EU:NC; range  -249 to    50.
GCATCTGTGCGTGCGCACACGCCCGTCAGGGTCTGTGTGCCCGCACAGGCACGTCAACAGCTGAGCACGCTATGTATCGGGGGTCTGTGTACGCTCACATACGTGTCGGGGTCTGGGTACGTGCACATACGTGTAGGGGTCTGTGTGCACATGCGTGTCGGGCTCTGCTGCTGTCTGCGCGCTGCGGCCGCTGGGTGCGCGTGCGCATGCGCGCTGGCCTCCAGGGGGTGGCGGGACCGAGTGTGTGACGCACTTGCGTGGGAGTACGAGGCTGACGCGGCGGCCCTGTCCCCGTAACTG
>74FP017965 BRF1_2              :+U  EU:NC; range  -249 to    50.
CCAGCGCAGCTGCCCTGGCCCCGCCCACCACTCCCAGAGCCCGGGGTTGGGTCCCAGGTCGCCCTCAGGAGCCAAGGCCCCGCCCACCACGCTCGGCCCCCTCGCCTCAAGCCCCGCCCACAGTTCGGGTCCAGACCCAGGCTCCGCCCCCTTCCCCCGCCCACAGCTCCAGTTCCCTTCGCAGGCCGTCTCTCCACGGGAGGCCCCGCCCCCCACCCTCAGCCCCGCATCCGGCTGAGTCCTCACCCCAGGCCTCGCTCGCCGCTGGAGACCGCGCTCACTATCCGAGGAGGACCCTCC
>75FP010369 PRRT4_1             :+U  EU:NC; range  -249 to    50.
TCTGTGTCTTCATTTAATTGTCTGCAAAGTGGCGACATACACAGGGTTGCGGTGAGGACTCATGAGATAAAGGAAGTAGAATTGTCCATTGTACTTCTACTTAGCAAACGGTGGGACTCTTATTGCCCGGGGTGCCATCCTGGGGCAGGCTGCCATGTGTGCGCGTGTGTGCGCGCGCCCTCTGACCTGCGAGTGTGTTTCCTGGCGCGCGTGTGGATGTGTGTGCTGGGCCGCCCTGGGAGTGTGTGATTGCTCTCGCCAGGCTCACAGCGAGGCGCCCGCCGCGGCTGATTGACAGCG
>76FP021665 IMPA2_2             :+U  EU:NC; range  -249 to    50.
GGCACCTCCGGGGCTGGGCCGGCACCGCACGGTCCCACCCAGACAGTAGCTGCCCCGGGCCCCCAAAACAGCCGCTCCTAGCTCCTCCCTCCCAGCTCTGCGGTGGCCCAAGCCGCCCTCCGCGCGCTTGACCCAGAACAGTACGGAGTTCTGCACGAGCCGGGGGTGGGGCCTGTCTCAGCGCGCGGCGGTGGGGCGGGGCTTGGACACGGGCCCGGCTCAACTTGAGGGAGGCGGGGCTCGAGGCTCAGAGGAGTTGGAGCCCGCTCTGCGCGCTGCGGGACGGGGCACGGCGGAGCA
>77FP020663 C17orf50_2          :+U  EU:NC; range  -249 to    50.
TTTATGTGGTAGAGCTGGGATTTGAACCCAGTTTATTGCGGGCCAAAGCCATCCTCTCTTCCCCTTTAATGCCTTCCTAAGAGGGAAGGTAGGAGACATCTGAGTTGTTAGTGCTTTGGGAGGCTCTGGAAAAGGAAATTATTCCTGGGCAGAGCCTTATGGGCAGGTGAGGTTCTAGCCCCACCCCTTGTGACCTAATAGAGGCCCTAGACATGAGACAAAGTTCTATGGGTTCTGGGCACCCTCTCACATCCCAGTCTCTGATCAGGGAAAGCAGGGCACAGCCTTGGGAAGAATGGA
>78FP007245 RPS23_1             :+U  EU:NC; range  -249 to    50.
GTCCATGTTCCTCCGGTCTCCAGCATTCAAAAGAAAAAGGGGGAAAAAAAACCATGCAAATTAGATATCTCTGAATTTCTTGCAAATTAAATAAGACGCAGATTCTGGCTCAGGAAAGTGATGCAAACGCGTCGTTTTCAAAGGAGAGACCCCAGCCTCGGGTCAGGCGCGGCGCAGACAGCGGCGCGGGGTCCTTGGCTGGGCGGGGCTTGCTCGCGGTGGCTTGTGGCTCCTTCCTGCGGTGCTTCTCTCTTTCGCTCAGGCCCGTGGCGCCGACAGGATGGGTGAGCTGTTGTGGCC
>79FP005025 FAM19A1_3           :+U  EU:NC; range  -249 to    50.
CTAAGCAATATTGCAAATTATGGCTTGCTCTAGGATAGAAGCATAGGTGTTGCATCTGAAACTCATTCTGGCTAAACACAATCCCTTCTGATTCTTAGGTCCAGTCAAAAGGATCAGTTCTATCAGGAGATTACAACATGCCTCTGAGAAATGATTACTTAGTTTAGAAGACAGCATTGCAATTAAAAATTCATGACTGTAGAATTAAAAAAAAAAAAAGAACCCACTCTTTCCTTCCAGGCTTATGTCAGACTTGCAATGAAGTTAGAATGAACAGGAGGAGTCTGCAGCTTTTCAGTG
>80FP016871 CAB39L_1            :+U  EU:NC; range  -249 to    50.
CGCCCTGCCTCTACCGGGGATGAGGGAAGGCGTAACCTCCGCCGGGGACCAGGCCGACCTACCTAAACCGATCACTACATGGGAGGAGTCGGACGCCGGCCGTCCCACCACCCAGCCAGGAGCCCATTGATTGGTCGCACTCCCCACTGGTTCACGCCTCAGAGACTCGGCGCACTTACCGCTGGCACCGCAGTGGCGCCCGAGCGCGCCGCCTCCCGATTGACTGCTAGCGCTCTCGGCTTGTCTCGCGCACTGTAGCTGAGCCAATGGAGTTACTCGTAGTCGAGAGGCCGGCATCAC
>81FP001657 DPM3_1              :+U  EU:NC; range  -249 to    50.
TCCCATCTTGTTGCAACATTTAAGGATGTCCTCAAGCCCCACGCCAGCCTGGAGCGTAGCCCAAGGTGGGAAAGCAGCGCCGAGGCCTCTCCAGACCCGGCCTGCTCCCCGTTTGCGGAGCACAGCCCACTGTACCCCCGCCTAGATTGAGGCGCTGGCCAGGAGTACACCAGGCGCCGCCATGTGAACTACAACTCCCAGAAGGCCGCGCGGAAGCGGAACGTGAACCAGGGAGGACTTCCGGACGCCAACATCCGGGCCGCGCGGGGAAGGGGAGACGTGGGGTAGAGGTAAGTGTAG
>82FP013005 H2AFY2_1            :+U  EU:NC; range  -249 to    50.
AAAGCCTCATGTTAGCGAGTGGCCCTCGGCTCGTCTCGCAGATCGGCCAAGTACGCGGAGGCCGCGCGGTTTCACCATTAATACTCCTGAAGGACAATAGCTCATCAAGCCCCACCGAAAGCCCCGGACCCGTCGCGGAGCCTGGGCTGGCGGGGGATGAGGCTGAGCAACTCCTCCTAGAGGTGGTTATGTGGAGAAGGAGCAATCCCTTCTCCCTCCTCCTCCTCCCCCCGCTACTATCCGCGGCCCAGAGAACTGCCGCTTGCCGCCATTGACACGCACAGATAGAACCCAAAGAAA
>83FP020907 ITGA2B_1            :+U  EU:NC; range  -249 to    50.
CATTGATAGGCAGAACCAATAGGACATGGTAATAAACTATTCTCAGGAAAGGGGAGGAGTCATGGCTTTCAGCCATGAGCATCCACCCTCTGGGTGGCCTCACCCACTTCCTGGCAATTCTAGCCACCATGAGTCCAGGGGCTATAGCCCTTTGCTCTGCCCGTTGCTCAGCAAGTTACTTGGGGTTCCAGTTTGATAAGAAAAGACTTCCTGTGGAGGAATCTGAAGGGAAGGAGGAGGAGCTGGCCCATTCCTGCCTGGGAGGTTGTGGAAGAAGGAAGATGGCCAGAGCTTTGTGTC
>84FP002937 NRXN1_3             :+U  EU:NC; range  -249 to    50.
CTAAACCATTGGGTAGGGGAAGGGTGCCATTTGCCATTGTAGTTCAGATGGAGGGATCACCTGGTGGAGGGAGAGTTGCTTTTTAGGTGTTCCCGTTTCGCCTTACACGTGTCCCTTTGATGCGTGGAGAATGCAAGGGAGAGGCAAAGCAGGGCGATTTTCGTGGGAAGCTAGACCAGCCTCCCTCGTTACATAGGCTCGTCCTCTGCATTGCATCCGAGCTTCAGTGATTTGCTGTTTGGAGACTGCAGATTTGCATAGAGCCCCTTGCTTCACCAGCGTGTGTGGTTTTTCTTTTCT
>85FP015124 SCN3B_1             :+U  EU:NC; range  -249 to    50.
GAGGGCGGCGGTGCGCCCGAGCTCGGGGGAGGTGCGGAGGCGCGAGAGGGAGACCTGGAGAGACCAGCGAGCGCGCGAGCAAAGATATCCCGGCTGGAAGTGTCTGCGCCGCTCCCGGCTCCGCCCCCGCTCGGCGCGGCGCTGGGCCTGGGAGGGGCACGCCCATCAGGGGGTGGGGAGTGTGCACTAGGGGGAGGGTCCGGGGCGGTGGTGGTGGCGGAGAGCCGCCTGCGCATGTCAGGGCTGACAGCACACACGGCCTGGGGGCCTAGAGAAGGGTTGCTGATCACCTGCCACCCA
>86FP000946 DNAJC6_3            :+U  EU:NC; range  -249 to    50.
GAACCTCCCCTCCCTTCCTACCTCCCTTTCCTTCCCTCCCCGCGGGCCAGCGGCTTTGGCGCTGCCCTGCTGCGCGGCGGGGCGACGCGGCGACACCTATAGGATTGCTTCCGGGCACTCCTCAGCCAGGAGGTGCTGGCCTGGGGCCCGGAGCTCGGCAGGGCCGGGCGGCTCCGCGGCGTTGGCCCAGAGGACGCGCGCCCCCGCCCGGCCGCGTCTCCTTCCCTCCCTCCCTCCTCCCGGCGCCCCGAGCCGAGCTCAGCCCAGGGCGGCGGCTTCGCCTCGCCCGGCGAAGCTTCT
>87FP023906 PTPRA_4             :+U  EU:NC; range  -249 to    50.
TCAAAAAAAAAGAAAGAAGTGGCGGGGGCGGAGGAGGAGGGAAAGAGAGAGAAAGAAGAAAGAGAGAAAGAAAGAAAGAAGAAGGAAGGGAGGGAGGAAGGGAACTGAAGGGGTGGGTCCTAAGGGCTTGCAGGAGTGGAGAGTGAGGAATGGCATCCAGATGTTTGTGACACCCCGCATCCCTTGCAGGTGCAACAGAAGGATGTCTCAGATGAGGATGTGGCTCGAGCCATTAACCAGAAGCTGGGGGACACGCCTGGTGTCTCTTACTCCGACATTGCTGCACGAGCCTATGGTTGT
>88FP005540 TIPARP_2            :+U  EU:NC; range  -249 to    50.
CGAGGCTTTCTGCGTTCGCGGCGGCGGAATGGCCCGTGCGCGGCTCGCCGCGTCGCGGCTCTGTGGTCCCTAGACGTCGGCTCCCGCCCTCGGCGCTGATCTCCGGCGCGGGCACTGCTTTCCACTCGGCTCCTGTCGTCCGTTCTCTCAGGCTCCCGTTCAGGTAAAGGGCTCCGGGAGGGCACTGAGGGGCTGAAGAACCCTAGCGGGGAGTGCGAGCGCCGGCCTCGCGGCTCCGGCCCCGGCCCCGGCCCCGCGCCGGCAGTGTGCGGGGCTCTCGCGGATCGGGGTGATTGATTT
>89FP013097 POLR3A_1            :+U  EU:NC; range  -249 to    50.
AAGAGTTATATGCAGTTTCTCTGCGGGTGTCTGATTACGTGGAGAAATTGACCAGAAATGGGATTTTTAAAATACAGCACACGCCTCGGTGCGGCTTCCAGTAAGCGCCACCAGGTGACGGTGCGGGGAAAGGGAAAAAAAAAAAAAAAAAAGGCATGCCGGAAGTCTCTCTTGACAGACAGACGCGCGGGCGAGTAGCGGAAGAGGAAGCGGACACGTGGGACACTCTACGGTGGCCGAGAGGATGCCGCAGATGTGTTAGCGGCGAGTCCAGAAGCAGCCCCAGGAGGTGCTGGGGGC
>90FP022201 TINCR_1             :+U  EU:NC; range  -249 to    50.
TCCTTGGCTGGGATGACCTCGCTGATGGCTCTGTGCTGAGTGGCCACTCCGCCTCTAGACCCCCGGGCGCACTCTGGGGCCAGCAGTGGGGAGCGGACGCCTGAGGGGACCGTGGCACCCGCCCCGCCCCGCCGGGCCGGGCCTGCCCACTGCGTGCCGGGCGTGTCCGGGCGGGCGGAGCGCGGGCGCGGCGGGGGCGGGCGGCCAGGCTAGTCGGGCGGGTGCGCGGGGCGCTCGGGGCCCGGGGCCAGAGCTGGAGCCGGAGCCGGGCGGGCGCCATGGAGGGGCTGCGGCGGGGGC
>91FP022262 PNPLA6_3            :+U  EU:NC; range  -249 to    50.
GCCTGGACCTTTCGTGTCGGACCCTTGGGGGCGGGGAGACTGGGTGGGGAGGGTGTTGAATAAAAGGGAAAATAAATGTGTCGTTTTCATTTTTAGCGGGAGGAGCAGTCCTTGCGTTAAGCGGTGTGAGGCCCTTTAAGGCGCGGCCACACTCAGCATGGCGGCCTCAGTCGGCCTTCCAAGCATGGCGCGGGGAGGAGGGGTGGGAGGGTCGGGAGGGACTGCGGTGCGACTAGGAGTGAATAATTTAAAGGGGCCGTGCCTGCGGAGCCGGGCGGAACGCTAGCGGTGTTGGCGCGG
>92FP020672 CCL14_2             :+U  EU:NC; range  -249 to    50.
CTCTGCAGGTTGTCGGTTCAATGGGGACATGGGCAGGGTGGAGCACTAGGAGGGGCTGGGTTTGCATTCCCAAATGGCATGTCTCCAAATCCCTATTGGGATTTCTTCCAAATATTCCTCCTATTTGGAGCACCTTTCCCGAATAAGGCATGAAGGCTGCATGATATTGGCCAAGTCCCTAGCCTTCTCTGCCAGTCGGCCCCCAGAGATGGTGTAAGAAGATCTGAGTGTGCTGCTCTTCAATCCTGGAGTTGAAAGTCATCCACCAGTCTTTCCAAGAGGGGTTGAAGAAAAGGAGGA
>93FP024225 LBP_1               :+U  EU:NC; range  -249 to    50.
AGTGATGAATATGGGGTCTTTCTGTGGGGAGGGTGGACAGGGATGATCATAGGAGTCAGGCTTCCTCATCCACTGATCTGGGCAGTGAAAACTGGCTTCTAAGTATGACCTTATGACTTCAGTGATGTCGCAAGCAGGTTCCAGTCCCTGTGCCTCCCCTTCCCGCTCCCAGGAACCCATCCAGCCTCAGGAACTGCCCCCAGCCATCGAGCCTTGGCTACTTAAGGGACCTGGGCCCAATCCACAGCTGGGACAGTCCTGGCCCACTGCACTGGGAATCTAGGATGGGGGCCTTGGCCA
>94FP021238 SMARCD2_3           :+U  EU:NC; range  -249 to    50.
ATCCCGGAGCCCGGATCGACAAATCCCGGAACCCGGAATTAAGATCGCCAAGTCCCGGATCGCGGAGCACAGAGCACGGAGTGGACTCGACGCGGAGCCCGGAGTCCGGATCGCGGCACCGCGGGACGGGACGGAGCGATGTCGGGCCGAGGCGCGGGCGGGTTCCCGCTGCCCCCGCTAAGCCCTGGCGGCGGCGCCGTGGCTGCGGCCCTGGGAGCGCCGCCTCCCCCCGCGGGACCCGGCATGCTGCCCGGACCGGCGCTCCGGGGACCGGGTCCGGCAGGAGGCGTGGGGGGCCCC
>95FP004794 RNF123_2            :+U  EU:NC; range  -249 to    50.
ATCCTAGAATAGGAGAATGGGGCCAACCCCCTCCTGAAGGCAGATGGGGATCAGGGTTGGGGGCACTTACCAGGGACCCCTAAGCATTGAGTCAGAAGCAGCAGGAGTGGGAGCCACCCCATCCTTCTGGCTGGAGGCTGCACTGTGACCCACCACAGCCCCATCCGGGAAGTTGTGAAACCTGTCCCTACGGGATTGGGTGGCTCTGGCTCCACACGTCAGCTCAGGGCCTGCTGGACCCTGACCTGAGACCTGGTGACAGGAGCCATGAGGGGCCAGGCCTCAGGTCCCATAGGTCAG
>96FP005808 WDR53_1             :+U  EU:NC; range  -249 to    50.
AGGGCAGACGCACCGGCTGCAGGGGCGTCCTCCGCCCCTCCTCCGCGGCTCAGCGCGGGCGCCGAAACCGCCCGACTCGCCCGGCCTCTCCGCGGCGCGCCAGCGGCTCCGCCATGCGGGTTGAGGGCACGAAGCAAGGGCGCACGCCCAGCTCGTTCGCGGTTCCTCTCGGCCCCGGATGTGACTGTTTGGCTGCGCCGCCTCACGCCTGACGCTCGACGGGATTGGGCGCCGGCGGGTGAGGTTATCACTAGGCGCCGAGGAGGGGAGCGGGAAGCGCAGGTATGAGGCTGGCGCCGG
>97FP017489 DHRS7_1             :+U  EU:NC; range  -249 to    50.
CCTCATGTTGCCCAGGCTGGTCTCGGACACTTGAATTCAAGCAATCTGCCGGCCCCGCCGGGTGTGCCGCATGAGGGCGCGGGCCGCCCAAGGACCGCGAGTGGGGCCGCGAGTGCTGAGCCCGGCGCGCCCGAGCCGCTCCTCCTCCCGGCCTGCTCCCTGGGCGGAGCCGGGGCAGTGCGGCTCTGGGCTGGCCGAAGGGGTGGCGCTGCGATCCCGCAGGGCAGCGACGCGACTCTGGTGCGGGCCGTCTTCTTCCCCCCGAGCTGGGCGTGCGCGGCCGCAATGAACTGGGAGCTG
>98FP009634 JAZF1_3             :+U  EU:NC; range  -249 to    50.
TTTCTTTCTTAGGCCGATGAACCACCAAAAACCATGCCAACATTGTAACTGTAAGCAGTGAAAACCAATATTTATAAGGGGGATTGTGCAAGAGTTTGTGTGACAGATGGACATTTTATCACTGTTGATGTTTGGAATTCCCTTGAAAAGTAATGCAATATCTTGTTATTTATGAATGAATGAACAAATGATTGTGCTTCGCCGACTCAGTTTTCTTTAAAAAGTGGTGTACTAAATTAATCTTTTTCTCTGCTTAGCCTCTGTTACTTTGTGTTAGGTAGCCTCATATATTCTGATGCA
>99FP005099 FILIP1L_1           :+U  EU:NC; range  -249 to    50.
CGACAGGAGGGCGCCGGCGCCCCGGCCCACCGGCCCACCACTCATTCCCTCCGCTGGGAGCCGGGAACCACGGTCCGTTCACACGGCCGGAACATCCGCGGGAGCTGGGGTGTGTGGCTGCGCCGCCGCCGCGGCCGAGGGTCCCGCGGTCACCGGCGCCCCCGCCGACAGCGCCGCACACGCGGAGCGCCTTATAAGGCAGAACAGTGACGTAACGCCCATAGGCCGGGCGCGCTCAGCGCCCCGCTCGCATTGTTCGGGCGACTCTCGGAGCGCGCACAGTCGGCTCGCAGCGCGGCA
>100FP010339 WNT16_1             :+U  EU:NC; range  -249 to    50.
TCAACCCCACAACGACCCGTTCTAAGGAGACTGTGACAGCAGGAAAGGTCATGACACACCCAGGTCTGGACACGCTGTCCCTGAGGCCAGTGCCCGGAGCGCCCCCCGCGGAGCCGCTCTCCACCAATAAGAGCCTGAGGTCCCGAGATGATGAGATGCGGGGCCGCTGCTCAGCCAATCAGGCTCCAGGCGCGGCCAGGGGGAGGAGATGGGAGGAGAGGCCGGGGGCGATGGAGACGCGGATACATCAACAGAAGTTTCTCACCTAGGAATGCGAGGGGCGCTCCCGCATCTCCTGCA
>101FP015508 PDE3A_5             :+U  EU:NC; range  -249 to    50.
GACTGAATAAAAAAGCAGAATTAAGACAGATTTATTGAGGTTTATTTAATGCTATGTAAGGAAAGAGAGACTATATCAAACATTTCTATGTTTCATGTTTATTTAAGGGTAAAGCCATATCTTATTTCTGTTTAAGCTCAAGCATAGGAATGCAGATTGTACAAATTGTCCTCTGAGTAGGCAGATTTTAGAAAGGCATGCCCCCTCTGGGAAGATGAACTAAAAGAAGTTGCTCCACTTGGGGACTGCAGTTCTCCTCTAGGGTGGAGCTTGGTGAGCAGAGCACAAGCAGGATTTGAG
>102FP004435 FBLN2_3             :+U  EU:NC; range  -249 to    50.
TTTGCCTTATCCTCTGGCTTTTTCCACCGATATCTGGACATTTCCCTAAATCCCACATGTTCCCTTCCCCTCTCTCTGTTAGAACCCCCAAGCACAGCTCCAGTCCCCATGACCCCCGTCTTTTCATCCTTGATGCCCTGGCCACTCCTCCCTGGACCCCAGCCCCTCCCTAGGCTGGTCACCACCATCACTTAGGCTACTCTCTCCACTCCCAATGACACTTCCAGCTCACCCCTGCTCCAGCTACTCCTCACTCCACGCAGCTCCTGCTGTGCAGCCACCTCTGTGCTCCAAGGAGGA
>103FP009281 AKAP12_3            :+U  EU:NC; range  -249 to    50.
AGACCCCACTGGGGCGGTCCGCAGGACCCCCGGGGGTTTCCTGGGAGGTCGAGGGCTGGCGCCGGGCGCGGGGAGGCTGCGTCTTTTGTGATGTTCGCGGCTGGCTTCCCGGGCCCAGGCTTTCGCGAGCTATGGCAGCCGGCAGGGGCGCGCTGGGCCTCACGGGCGGCTGTTGGGCTGCCCCTGCCGGCGGGCTGCGCGCGCCATGCCCTGGTGGAGTAAACTCTGCAGTGAGTAGCACGTGCACCCAAGCGGCAGTTCGCCCCGCAGCGATGGCGGACACGGAATCCCGAGGGCCAC
>104FP013004 C10orf35_1          :+U  EU:NC; range  -249 to    50.
CGCCGCTTCCTTTTCCTTCTTTTCTCCCTCCTCCTTCTTCTCCTTCTTTTCCACGTGTCTTCTCCTCCCATCCTCTTTTCTCTCCATCCCCACCTCCCACTCCTTCCCACGCCCCATCTCCCCGACCCCCAGCACCCCGCGCCGCCCCCAACCCTGGGCCGGGCAGGTGCAATTCCTCAGGCGGCCTACAGAGGGCGATGTGCGCCGCCACTGGGCCGCGCCCCTCCGGCGCGCGCTTCCTGTGAGGTCAGGTGGGAGGAAACCGCCTGGAGCCGCCGGGAGTGGACGCCGCCGAGGCCC
>105FP009029 SMPD2_1             :+U  EU:NC; range  -249 to    50.
ATCTGAAAGTTGGGGCAGCTGAAGAGCCCCACCACCTTCACCTGCAGCGGCCGCTCCGGCAGCGACGGCGAGCCGCACCTAGCGTGCGGGGGCCCGCACGGCTGCGGCCTTGCCATGGCCGCGCCCGGGGACGCCCGGTGACCCCAAACACTGCGCGTCGCTCCGGCAACCGCGCGGCCCCGCCTCCGCCGCTCGCAGGAGGCGGGGCCCAGGGGCGGGTCGAGGGCGGCCCGTGGCGGCTGGGCCTTTCCTCAACTTTGCGCCTGTTGCTGGGCCGCCGGCGCGCGGGCGGCCGCGACC
>106FP014710 ARRB1_1             :+U  EU:NC; range  -249 to    50.
TCCCGCCGCGCTGCCCTGCCTCGCTGGGCGGCGCGCGCACACGCAGACGCGCACACACACACACATACACACACGCACACACCCCGCGCGGTTCCACGCCCCTGGCCGCGGCCCGGGCGCTGCGCTGCTCGACGCGGCGGGCGGCGGGCGGGGACCGGGGGCGGGGGCGGCGGCGGCGGCCGGGAGAGCGGAGGAGGCGGAGCAGGGAGCCGGGAGCGGGCTGGCCCGCGCTCCTCCTGCTGGCTGGGGATTTTCCAGCCTGGGCGCTGACGCCGCGGACCTCCCTGCGACCGTCGCGGA
>107FP021745 DSG2_1              :+U  EU:NC; range  -249 to    50.
AGTGCGGGACCTTTGGGCGGTGCTGGGCGGCCTGGCCCCGCAGCCACTGGGCCGGTTGGTCCCGCAGGACTCTGCTCCGTGGAGCTTTTGTCCTTGGGCCGGGGCCCTGCGACCCGCGCTACCCAGGTCGAGCCCCGCCAGGAGGCTCCCTCCTCCCGCCATTCTCCAGAGAGTAGGGGGTCGGGAAGGAGAGAACGGCGGGGCGGGGCCTGCCACCCACAGTCCCCAACCCAAGGACGTCACGGTCCCAGGTGCGAGTGCGAGCGGGCGGGAGTCCACCCCGCGCCTCCCTCCTCTGCT
>108FP021293 ARSG_2              :+U  EU:NC; range  -249 to    50.
CCACACCCTCCCCCCGCCCCCCACCCCGGCCGCCTGCGACCCGGGCCGTGCGTGCTGCCGCCCGCGCCCCGGCCCCGCGTCGCTGCCTAGCTCTTATCCTATACCGGCTGCAGCCGGTCTCCGCCGGCCTCGGGGGCGCGCCGCCGCCGACCATGTGCTGCGAGCGCTGAGCGCAGCCAAGGAGGGGGCCTGCCTGGCGCGCGCGCGCCGTCCCACGTGGACCTGAGCCGCGCCGGTCGCGCGCCCGCCAGCCTGCCGCCTGGGCTGGGGGTCACGAAAGGTAACCGCGTCGCGGTCCGG
>109FP001369 OLFML3_1            :+U  EU:NC; range  -249 to    50.
TTCGGGTTTCCATCTCTTTCCCCTCCAGAGGACCCTACAGCCTAGGCGGGAGGTGGTTAAGGCTTCTGGCTGCTGTGCAATGGGGCCATCTGTGTTTGATCAATCCTGGCGGAAAGGAGGGGGTGGGGGTTGTAAAGAGAACTGAAAGCATTCCAGAGTAGTGAGAGAGACCCAGAGATCAGGAGAGAAGGCACCGCCCCCACCCCGCCTCCAAAGCTAACCCTCGGGCTTGAGGGGAAGAGGCTGACTGTACGTTCCTTCTACTCTGGCACCACTCTCCAGGCTGCCATGGGGCCCAGC
>110FP025599 TLR7_1              :+U  EU:NC; range  -249 to    50.
AGTGCTGAGGGTGAGAAACCCTGCTATAAAAACGAAAGAAATTTGGTCTACAGAGTTGTTTGGATTTAGACAAGACGTTGCCCCAATAGTGGTGATAGAAATAAGAGGAACCCCGTGCTTTTGCAAAGCCCATATCTGGGGTGGCTTAAATAATCATGCTCCTCCCCATCCCCCGACCTGATCTTTGTAGTTGGAAACTCCAGGGCTGGCTGCCTGTAGTCTTTGTGACTACACTTCCTGCCTCCCATCACTTCATCTCAGAAGACTCCAGATATAGGATCACTCCATGCCATCAAGAAA
>111FP005959 GPR78_1             :+U  EU:NC; range  -249 to    50.
CGTCACTCCCTCTGCCCCGCCTGCACAGCTTCTTGCCAATTCATTCCCGCCCCTACCGCCCCTATAAGCCACCAGGTCGCTCCAGTTTGGTGCCAGCGCCTGGAGGGAGAGGCGTGGCGAGGGCTGTGCTGCCTAGGATCCACTGAGTGGCTCTTGCTGGCGTGTCAGCTGCGCGCGAACCAGGGCTGGGAGGCTCGGCTGGAGGTGTGACCAGGGCAGGGACTGACCTGGCCCGGAACAGAAGCGCGCAGAGTCCCATCCTGCCACGCCACGAGGAGAGAAGAAGGAAAGATACAGTGT
>112FP009124 HINT3_2             :+U  EU:NC; range  -249 to    50.
CTGATATGGTTTTGCTGTGCCCCCACCCAAATCTCAACCGGAATTGTATCTCCCAGAATTCCCACGTGTTGTGGGAAGGACCCAGGGGGAGGTAATAGAATCATGAGGGCTGGTCTTTTCTGTGCTATTCTAGTGATAGTGAATACGTCTCACGATATCTGATGCGTTTATCAAGGGTTTCTGCTTTTGCTTCCTCCTTATTTTCTCTTGCCTCCACCATGTAAGAAGTGCCTTTCACCTCCTGCCATGATTCTGAGGCCTCCTCAGCCATGTAGAACTGTAAGTCCAATTAAACCTCTT
>113FP012376 PPP2R4_2            :+U  EU:NC; range  -249 to    50.
ACCCGGGGAGGAGGACTCGCGAGGCGGGGCCTGGGCCGGTAGCGGGCCCCGGGCGGGCAACGGTGCCCGGGAGGTTGGCTGTGGGGCGGGGACGGGGCATCGATGGGGCGGAGTCTCCTTGAGGAGGGACAGGAGGGGCGGGGACGGAGGGGCGGGGCGTCGCCCGGTAGCGGGTCGCAGTAGGCTGGCTGCGAGTCGGGGGCGGGACCACGGCGGGCGGGGACAGAGGGGCAGGGCCGAGGGCGAGTCATTGAGACCTGTGGAGGAGGAAGGAGGAGGTCACCGTCCAGCTGTCTCTCC
>114FP024683 KCNE1_4             :+U  EU:NC; range  -249 to    50.
CTATATATAAAGGACTTGAACATTCGCAAATTTTGGTATCTGCAGGGGATTCTGGAACCAAACCCCATGGATACCAAGAGACAACTATATATAAAATACTGAAAGAGGCATGGAGAGTGATTTTCAGGCCTCTACCTAAAGCCCTGAATATTAGAAATTACTGAATTTCTTCTCAGGAAGGAAATTACGCCATAAACCAGTGTTGCCACACACCCAGAGAACAAGATGACCCGACGCCCCAGCCTGGTCATGCCACATGAGCTGAGCAGTGGGTAGGCCACTGAGCCAGTGATAGAAATC
>115FP017783 TC2N_2              :+U  EU:NC; range  -249 to    50.
AGCCCTTCTGCGCCACTCCACTCCCCGCCCTGCCCCGCCCTGCCTCGCCCCTCCCCGCCTTGCCTCGCCCCTCCCCGCCTTGCCTCGCCTCGCCCCTTAGCGCCCGTCCCGAGGGGCGGGGCGGCCCTGGTGGGTGGTGTGGGAGTGGGTACGGGGAGGGAAGTGGAGGGGAGGGGGTAAGTGATAGGGTAGGGGAGGCCCTGGGAAAGGCAGGACCTCGAGGCGCGGCCGCGCGAGGTGACCGGAGTCACAGTTCCCGCAGGCGGCGACAGCAGAGCGCCCACTGCCTCCAGCAGGTAA
>116FP026218 PGRMC1_1            :+U  EU:NC; range  -249 to    50.
TAGGATGGCGCGAGGATGGCGTGAGGCTGGGCTGGGGCCTCCCAGGTAGAACTGAGGGGGGCACCGCGCGGCCGCGGGGGAGCGGCGCCGGACTCTAGAGGCTTTGGAGGGGGCCTGAGGGCTGCGGGGCGGGACCGAGCAGGGCGGGGCGCTTAGGTGGCCTCGGGGGAGGCGGGGCTTGGAGGCTCCGCCCCTCAGGCCCCGCCTCCTCCCCGGCTAGTCTTTGGCCGCCGCCGAACCCCGCGCGCCACTCGCTCGCTCAGAGGGAGGAGAAAGTGGCGAGTTCCGGATCCCTGCCTA
>117FP016217 NUDT4_2             :+U  EU:NC; range  -249 to    50.
AACCAGACGCGGACCTACGACCGCGAGGGCTTCAAGAAGCGGGCGGCGTGCCTGTGCTTCCGGAGCGAGCAGGAGGACGAGGTAGGGCGCCCGGCGCCGCACGCTGCCCTCCGGGGCGCCGGGGTCTAGGGCCCGGGTGCTTCCCCTCGCTCCCCGCCCCTGCGCAGGCTGCGGGGCTGGGAGGGATTAGCCCCCTTCCTCCCTCCCTCCTTTCCTCCCTCACTCCTTTCCTCCCTCACTTCTTCCTTCCTTTCTCTGGGCTGATAGATGAGACAAAGGGGGCTCGCCCAGCCCCAGTTT
>118FP011609 PTPRD_2             :+U  EU:NC; range  -249 to    50.
TTACAAACCAAGTTATTTCCTTCCTAATACAAACAAAGTATGACAGTTACAATTTATTGTGTATTTACAATGGATTGTGTCTGTCATGGTGATTGTGATGGAACCAGGGGGGAAAGAGTAAGAAATCTAAGCACTTTTGTGTTTTCTTCCTTTTCTTTTCTCTTCCTCCCCGCTTTCAGGCTCTGAAAGTGTTCCAGCTGAAATTTCAGATCGGACAGACTCGCTGCGGCTCCGGAGGCAGTGATTCCAAGCTGCTCGCGCACGCTGCTGCCAAGCTGCAGGATGGTGCACGTAGCCAGG
>119FP016047 METTL21B_2          :+U  EU:NC; range  -249 to    50.
CTCACTGCAGCCTCAACCTCTGAAGGCCCAGATGATCTTCCTGCCTCAGCTCCCCAAGTAGCTGGGACTAGAGGCATGCGCCACCACACCCGGCTAATTTTTGTATTTTCAGTAGAGACAGGGTTTCGCCATGTTGCCCAGGGTGGTCTCAAACTCCTGGGCTCAAGTGATCCACCCGCCTTGCCTCCCAAAGTGCTGGGATTGCAGGCATGGCCCACTGTGCTAGCCTAGGATTTTTTTTTTTTTTTAAGAAAGAATTAAGCCTTAAAAATCTATTGTGCAAGAACCCAACTTTTACTC
>120FP013196 FFAR4_1             :+U  EU:NC; range  -249 to    50.
GAATTCGCTAAGTGAGTTTTCTGGCTTCTGGATACACTTTCAAAGGGCCAGAGGGCACGAGGCTTCCGCCTTGGCCGCCACCTCCCCGGCCAGCTGCGGTGTTCGCGGCCAGTGTTGCCGGGCACTTCCTGGTTCCCGCGCGCCCCGGGTGCAGCTCCCTGCACCCAGTGCTGGCGCTCCTCAGAAGGGAGGGGGCCAGAGGCGAGATGTCGCAACCGCCTCCCTCCCTCTTTCCCCGCCTTGGCACTCAGTCGCCTCCCAGATGAGCACTCTCTCAGACCGCTGCGGGCCGCCAGGCGC
>121FP010001 CYP51A1_2           :+U  EU:NC; range  -249 to    50.
GGGGCTGACCTCACCGTCCTACCCTTCGGTATGAGGCCGGCGTCTTCACGACCTCGCTTTTCACAACCCCAGTCCCCGAGGGCTTATTTGGGGCTGTCGGAGTCCCCAAGACGTGGCCCCGGAGAAGGGTGAGGTGCCACAGTTCGAGGTGCCCCAGTACCCTGCGTCCGGACAGGGGGCGGTGCTCACGCCCAAGGCCCCGCTGACGCGATGTAGGCCGAGATCACCTCAGGCGCTCGCGGTGCAATCACAGAGCGCGCCGTCGCCGCTCGAGCTCGCCCTGAGATCCCTCCGCTCAGC
>122FP004146 COL4A3_2            :+U  EU:NC; range  -249 to    50.
TGCCTCTTCGCGGCGCTCTCGCAGCCAAGCCCGGCGGCCGCAAGTTGGAGGCGGGCTGGAGGCGGGGAACGCGGACCGCCGCGGGCGCGGGGAACAAGCGGGGCCTCCCGAGTGCAGACGCCCGGCGCGCCTCCCGCTTAATCTGGGCAGGGCCGCTGGCCACTCCCTCCACCCTGCGCAGCCACCTCCCCACCGCGCAGCCACCTCCCCACCGCACACCCCCAAACGCCCCACCTCCGACCGCACCCCACTTCCCCGCCTGGGCCCCCGGACCTTGGGAGCATCACCTCCTTAACCCCT
>123FP023094 CEACAM5_2           :+U  EU:NC; range  -249 to    50.
CAGGACCTGAAGGCAATGGGGAGGGAGCCGTGAAGACCCCTGGAAAAGCAGATTCCACACAGGGAAATGCCAAGGTCAGAGGTGCTAAGGAAATAGGAGACACACTGCTGACCTTGACCTAGTAGGACACACACACACACACACACACACACACACTCACTCACTCCAGGGCTGGGGGATGAAGAGACCTGCTCAGGACCCAGGACCCCATTTTTCCACCCTAATGCATAGGTCCCAATATTGACCGATGCTCTCTGCTCTCTCCTAGCCTCACTTCTAACCTTCTGGAACCCGCCCACC
>124FP016781 EXOSC8_1            :+U  EU:NC; range  -249 to    50.
TGAGTCACAGCACCAGCTCTTTTATAAAGAGGGAGACCCGCTCCTTCTTTAACAGCAGATTCGTCAAAATACGTCCAAGGCAAGGAAACCTAGAAAGGCGTCTGGGCAGGGGAAAGTCGATGCGAGGGCGGGCCAGGGACCTTTCGTCGCGTCCCCACCTTGGCATTTCCCGTGGCGTGAGCGGCCCCGGCATCCGTGTCGAAAGTGCGGCGGCGGAACAGGCGCGCAGGAGAGGAGCGGCGCAGGCGCAGACGCGCGGGCGGGAAGATGGCGGCTGGGTTCAAGTGAGTGTTGGCGGGT
>125FP021153 MTMR4_1             :+U  EU:NC; range  -249 to    50.
TCGCGTCTCCCCTCCGGCGCCGCGCCTCCTTCCTCCAGGTATAGTCTCGTCTTTAGGCATCCGATTGGCTAAAGGCTGGGAGGGCGTTTGCCCGACTCGACCAATGAGTGGGGTCGAGAGTGAGGGCGGTGGCTGCGTGATGGGGGCAGGGCGGGACTTGGCGTGGCCATTGGCCAGGGCGGGTACAGGCTAGAGATATGATTGGTTCAGGAGAGGGGCACTGTGGTGGGGTCGGGACTGCGCGGCCTCAGCAGCTGCGGGAGACGGAAGTGGCAAGAGCGCGGCCTCAGAGGGTCGGGC
>126FP024137 EIF2S2_1            :+U  EU:NC; range  -249 to    50.
TATCAACAACCGAATGTTCTTCCGGCTGCAGCTCGCTCAGACGCCGCGCACAGGTCGCTGGGCGGCTACAGCGCAAGCGCAACCCTCTTATAAATGGACTACAAGTCCCGGCATGCCTGGCGACGCGGCGTCGCCTGGTAACTCGCGCCACACGAAGCGCGCTAGGTTGGCTCTTCTGCGCGCCTGCGCCTTGGCGAGCTCTGCGCAGGCGCATTTCCAACGCTTGGAGGAGAGGGCGGGGTGTCGTTTCCTTTCGCTGATGCAAGAGCCTAGTGCGGTGGTGGGAGAGGTATCGGCAGG
>127FP008846 B3GAT2_1            :+U  EU:NC; range  -249 to    50.
TGCAGCCCCGCGGGGACGCTCCTCCCGCTCCTCCACCCGCGGTGCAGCGGCCGCCTCCCGAGCTTGCTCGCGGGGCCGTTAGCGCCAGACCCGGCGGAGAGCCAAGGGGTCCCTCCGCGCCTCCCTCTCGCAGCCCCTCTCCACCAGTAGCAGCGCTGCTGTCTTCCCACAGGAGGACTTGGGAGGACGCTGGATTCTGCAGCGCCCCCGCCCCCTCGCTTTTTCTTTCTTTCCTTGCTTTGGGATCTTGCTGCTGGATCCGGAGAGGTTCTGAGAAGACAAGAGCAAGGGACTGAGAGC
>128FP011951 SECISBP2_1          :+U  EU:NC; range  -249 to    50.
CCTTGGTGGAGACTATCTCCGATATCCCAGCACTAAAAGGCAGATCCAAGACTCCCGCAAGCTACGGTGGGTCCCCAGCCCAGAGGACTCCTGGGGGTCCCCATTTTCCGCAAGCGCCCCACTGCCTCCACGTGCTGCCCGCGCAGGTCCAGTGCCGCCGCCGCGTACTTCCGGCCGGAAGAAAGGGCGGGCTCTGTCGCTTTGCTGTGACGCACTTCCTGGCGTCGCCTGCGGGGGCGGAAACGCTTTGTCTGTCCGGCAAGCCGACGGCCCGCTGCTGGCCTCCGTGACGCGGCCTCC
>129FP002519 GPR137B_1           :+U  EU:NC; range  -249 to    50.
CGCACTGCGGGAGCGCGCGGTGGCGAGGATAGGGCGGGCCGGGGTTCGCGGGGCGAAGGCGCGCGGTGCCCGGGGGAGGGCGGGCCGGGGCGCGCGGGCCGGGGCGGGGGCGCGCGGGCCGGGGCGGGGGCGCGCGGGGCCGGTCGGCGCGCGGGGGCGGCGGGCGCGGCGCTGCCAATCGCAGACAAAGGCCGTCCCAGTGAATCATGTGGTGCCGGGGGAGGAAGTGCGGCTTGTTTTCTTTCCTCCAGTCTCGGGGCTGCAGGCTGAGCGCGATGCGCGGAGACCCCCGCGGGGGCG
>130FP025336 GRAP2_1             :+U  EU:NC; range  -249 to    50.
ACTGAAACCAAGCATAAAGAAGCAAAAGTGTTTCAGTGAACCTCCTGCATTTTAGTTCAACTCTGGCAGCAAGAAAACAAAACCACATAATCTAAGGCTCACGCCCAACTCTCCGAAGCCCCATATGTGCTAGTTCCTGTGTGGTTTGCCTACAGACTGCAGGGCTGACTAGGGTTAGTTTGGAGGAGGGAGTAAGAGGTGGGGAGGAGGAGGCACAGTTAATGGATCTGTAAACTTGCACCCTCTTTCAGAGTGGTACATGGAAGACAGCACAAAGTGGATCCATACTCTGAAATGCAG
>131FP013199 FRA10AC1_1          :+U  EU:NC; range  -249 to    50.
TGCCAGCGGTACTAGATGCCGGATTCCCTAGAGGGGAAAGGAAGGAGGCCCAGGGAAAAACTGGGAGCCGCGACTTGGCGAAAGCTGGAAGCCTCTTCGTCCCTTTCCGGGCCGTTTCTCCCGCTGCCCTTGTTTCCCGGAGCTGTTCTGGCTGTAGCACAAGGTCGGCGCACTCGGGGGACGGTGCCATTTAGATGTAACACGTGGCCGTGTCGGACCGGAAGTGGTGCCCAGTCGGGACCCGTAGGGAGAGGCGGGTTGCGGGCGGCGGCGGCGGCGGCGGCGGCGGTGGTGGTTGTG
>132FP022546 CYP4F8_1            :+U  EU:NC; range  -249 to    50.
TGGCTGCACATTTTGGGGCTCAGATCACCATTGGCTGCCCTCCAACTTACCCTCTGCCTTACATGAGAGGTACCAAGGACTGAGTGGCCATGCTCGGTCACCCTGAATTGGTTCTTCTACAGTTATGGTCCCCACCAGTCCCCGGGTTTTGGTTGGCTGCCCTGGCACAAAGGAGGCATCCAGGCTGTGAGGATTGGCTAGTCCAGCCCCGCCCAGCCTCCTGAAGTGTTTCCTAGATCTGGGGCCAGGAGCAAAAACCTCCTGGCAAAGGAGGAGAGGAGGTTGTGCGGGACAACCTTC
>133FP025622 ACE2_1              :+U  EU:NC; range  -249 to    50.
TGATTTGGCCATAAAGTGACAGGAGAGGTAAGGTTCTCTAGGATTAAAGAATAACGTATTCTTATTTGATTCACTTTAAAAAATTATTCTAAAATCTGTTACATATCTGTCCTCTCCAGGATGAACTTTATATTGGCTCAGCAGATTGTTTACTGTGTTCTTCTTCTTTTTCTTTTTTTGGTCTTTCCTGCTCAGCGCCCAACCCAAGTTCAAAGGCTGATAAGAGAGAAAATCTCATGAGGAGGTTTTAGTCTAGGGAAAGTCATTCAGTGGATGTGATCTTGGCTCACAGGGGACGAT
>134FP009117 HDDC2_2             :+U  EU:NC; range  -249 to    50.
GCGGACACCAAGGCCAAGAAGGCGAAGGCTGGACAGAAGGTCCTGAGAAAACCGTGAGAATATGGAGGAGGGGGAGGAGGAATAAGAACAGGAGGAGGAGGGGGAGGAGGAATAAGAACAGGAGGAGGAGGAAGAGGAGGGGGAGAGAGGAAGAGGGGCAGGAGGAAGAGGAAGAGGAGAAAGCGGAAGTGGGGGAGGAGGAGGAGGAGTTGGAAGGGGAGGAGGAAGAGGGGGAGCAGGAAGAGGGGCAGAAGGAAGAAGAAGAGGGGGAGGAGAAAGAGATAGAAGAGTAAGAGGAGG
>135FP013712 IGF2_11             :+U  EU:NC; range  -249 to    50.
GTCCCCCAAGCTAGCTGGCCCCTATTTGAGACCTCTTTCTCTATGTTCCCAATTGCATGGAGCAACTTCTCTCATCCCCCAAACCTGTAATCTATTTTTCTGGAGTCTCGAGTTTAGTCATTAATCACGGTTCCCACATTAACGGAGTCCCCGGGGTCCCCTCCTCCAGGACACCCATTCGCTAAGCCCGCAAGGCAGAAAGAACTCTGCCTTGCGTTCCCCAAAATTTGGGCATTGTTCCCGGCTCGCCGGCCACCCACTGCAGCTTCCCCAACCCCGCGCACAGCGGGCACTGGTTTC
>136FP019959 CBFA2T3_4           :+U  EU:NC; range  -249 to    50.
GACCTGGCCCCGGGACCCGCGGGAAGCGAGGGCTTCGCATCGGACCCGCCCGGGAGGCTGAGCGGGGGGAGCGCGACCCCTGCCGGCCACGCACGGAGGTGGCCCCGGGCCGGGCCAGGCGCCGCGCTGGGGGCGAGCGCGGGGCAGGGGGCGGGGGCGGCGGCCGAAGGAGCGACCTCCCCCCCAACTCCCCACCTCCCCACCCCCCCCACACCCCCCAACTCCCGTTCAGCCTCCCGCGCGGCCGCCAGAAGCCGCGGTTCTAAAGCTGCGAGGCCCGCGGCCGCCGACTGCTGCGAG
>137FP006593 RNF150_1            :+U  EU:NC; range  -249 to    50.
CACATACATTTGCTAAATGTAACGCTCAGGAAGTTATTCCCGTACTCAAAGGTCGAGGGGTCGCTTCCTCTTTACCTCCACCTAGATTAAGTCGCCGATTGAGGTTGAATTTGAGACCCGACAGGGGTCGCTGCTGCCCATAAAGAGAGACCAAGGGAACATGGCAAGAGAATCCCAGGGGCTTTGACATCACACTAAGCTCCTCCTTGCACGCACACATTATACACACACACACACACACACACAAACATACAGACACACACACACGGACCGCTTACTCCGCTCTGCCTGCTCGCTCCC
>138FP020517 NOS2_1              :+U  EU:NC; range  -249 to    50.
ATTCAGGAATAAGGAGGAGAGAGTGCCTTTAGGGCTTATATCCGGCGTAGCAACAGCCAGAAGGCAGAGTGGGTGTTTGAGGTAACAGGTAACGAAGGCTGTTAGTGGGGACAGCTTTCAACTGGGTGGGGTCGGATCTAGGAAGAGGCACCCAGTAGGACCCCGAGTCCCGCGCGCGGCCGGCAGAGGGCGCTGGGCTCACCGTCGCCGGGCAGGGGCGGTGCCGCTCAGTCCCCGGGGCGCAGGCGCACTCGTCGCCGCGGCGGCGTCCGGGGCTGGCGTTCCCCTGGAGGCTGGTGA
>139FP026111 TCEAL8_1            :+U  EU:NC; range  -249 to    50.
AAAGAAGGAGAAATGGTCGATTACCCCTAAAAGGCTGATCCTCCTGGTAATCTGAGAAAGGCGAATAAATACTCCAGGGCGAAGATAACAGTTTATTGTCTCCGATTGGCAAATACGAAAAAAGATTGACAGTATCAAGTGGAGGGAACGCAGCGGGCGGGCTGCAGTGTTAATGGGAGGGGTAACTGGGGACTCGAGCTCAGTGATGACGCGACTCTCACGTGACCAGGAGTCGACGTGTGCAGAAGTCCTTATAGTCCAGGGCCTGTTTCCCTGTAGCAGCTCCTTATTGCTGGAGAA
>140FP022383 SMARCA4_3           :+U  EU:NC; range  -249 to    50.
TTGCCCCATCGTCACCGCGGCCGCCGCCACCGCCGCCGCAGTGGCGTCCGCTCTGCGCATGCTCCGGGGCGTCAAGACGCGAGGCGTGCAGAAGGCGAAGCGTGCGCAGGCGCGGGGCCATCGCGGCCCGAGTGGGGCGGTGCATCGGACGCGCGTGCTTCCTCCGGGCCACGCCCACCCCCGTCCGCCCAGGGACGGGCGCGCACGCGCGCCGGGAGCGGAAGGGCGGGCTGGCGCGCGCACGAGGCCGGGCAGGCGGCGGAAGCTGGAGAGGCCGCCGCGGTGCTGAGGGGGAGGGGA
>141FP012433 AK8_1               :+U  EU:NC; range  -249 to    50.
ACCCAGAGGCCGGGGTGGGGTCCGAGTGGGCCCACCCACACTCATCCCTGTTTACCCTTGCTTGTCCTAGAGCGCTCTTCGCTCCACGGAGCACCCAGAGAAGTTGGAGTGACTCCGTGAGTGTCGGTGCCCCGGAGGGTGGGGAGGCCCGTTCCAGGACTTGGGAGGCGAGGGTGGGTGGGGACGTCGGGCGAGAAGGGGCGGGGCCGCGGGCGTGATTGTTACCGCCGGTGCCATAGCAATCGGGTCACTTGGCGGCTTGGCCAGAGCCGGGGAGCTGGGAGGGGTCTACCGGGGCTC
>142FP021681 LDLRAD4_1           :+U  EU:NC; range  -249 to    50.
TCAGCGGGAAGCGGGAAGATCCTGCAGGACCTGACCGGGGAGTTTGCGGGAAGGAGGGGGCGGGCCAAGCCCCGCAGCCCCTCAGTCCCGCATCCTGCACCGCGCGCTCCCCGGCCCCGGCCCCTCGGGCCCGCTTCACCCGGCGTCCCCCCGGGTCCCCCCGCGCGCGTTGACGTCGGTCGCGGGACCGCCCGGAGCTCCCGGCATTGGCTGGGAAGTCGATTGTCTGGGGCTGCTGCTGTTGCACTTAGGCTGGGTCTCCGAGCCCCGGAGGAAGCAGGCGTGTGTTGAATTTCTCTC
>143FP011884 GNAQ_2              :+U  EU:NC; range  -249 to    50.
CGCGGGGAGCCGTCGGCGGCCGCTCGCTGCGGGGACACCCCGGTGAATGAGCTCTCGCCGCCAGGCGCACGGCGTAGGGGAGCCTCGCAGGCGGCGGCGGCGGCGGCGGCTCGGGGGGCGAGGCGGGCCGCCTGTTCCCGGGGAAGGAGGCGCGGGCGTCTGAGCGAGGCCGGGCGCGGCGGCCTTCTCTCACGCGCCCCCCGAGCCAGCGCCCGCCTCCCGCGCCCGCCTCTCTTCTCCCGTCGGCCCAGACTATCCGCTCCCACCGCGCCCCCGGCCCACCTGGTGGCCCCGGCCCTG
>144FP023743 ZNF470_1            :+U  EU:NC; range  -249 to    50.
GTCGCTTCAGTGAAGGGGCCTGTACTTCGGCGACCCAGACTCCGGGCTGAGAGGCCTCCTAATCCAACCAGGAGGACCAGGAGAGGCCCAAAAGGGGACACAGGGCAGTGACCGCCAGGCTTGGAGAGGAGCCGCTCCTGGCAAAGCCAGCGCCCTATTTCTGAACGCCGCCTCCGTTCCGGACTACACTTCCCAGGGGCTATTGCAGCGGAGGACACGCCCACTTCCGGAAAGGACCCAAAGCCGGGCGAGTGCACGTCCCGCCGGTTGCTGAGGAGAAGGGAGGTCTGGGCGGGGCAG
>145FP014985 ZBTB16_2            :+U  EU:NC; range  -249 to    50.
GAGTCCCCATGCACTCCTGTCCTCTGGCTCCTTCCTTCCTCTCCGCTCGGCCGGTGAGAGGCGGCCGCCGGCGCCCCAGCAGCAGCTAGATGTCAGGCGAAGCCCGGAGCGCGGAGCGCGGGGAAGGGAGGGGAAGGGAGGGGAGGGGAAAGGAGGGGTGGGGCGGGGAGCGCGCGCGGGCTCGGCCAGTGCGGGGTGGTGGGCGGGCTGAGCCCGGGGACGGCGCGGGAGGGGGGAGGGAAGGGGGGCAGCTGTGGGCAGGGAGCCGGGCTCGGCCGCCAGCACTAAAGATGGAGAGGC
>146FP006585 SETD7_5             :+U  EU:NC; range  -249 to    50.
GGGCTGTGGGTCGTAATCACAGATGATGCAGAATCGCTGAGCTCTGAGGCCCCACAGCGTTCCAGTTGGGAGAACTAATCTCTGGAATGTTCTCAGTCTCTGCTTGCCCCTGGGAAGGAGGGTAGCAGGCGGCATGGGTGACCCTGAGGCGACTGTGCTCTGAGGACCCAGAGCTACCTGCAAGGGCAAGTAGGAAACAAAACACCGGACCCATCTCCCTCCCTCCCTCTCTCTCCCGCAAGCCTTGTCACACACACACACACACGCACACACGCGCACACACACGAACTTCCCATGCCT
>147FP009765 DDX56_1             :+U  EU:NC; range  -249 to    50.
GGAACGCCGGAAGAGCCAGTGGAGCGGCTCTGTAGTCCAAAGTACCCCGTCGACCCCAGCACGGCCGCTCCACCGCCTCCTACTAGACCCAGTCCTAGGGACTGCGCAGTCGCAGAGCTCCGTCCGAGTACCGGAAGCCTAGGCCGCCAGCACTTCCGGGAAGTGACTTCGTCTCCGAAGCCGATTGGTTGTTGCTTTGCTCCCGCTCGCGTCGGTGGCGTTTTTCCTGCAGCGCGTGCGTGCTGCGCTACTGAGCAGCGCCATGGAGGACTCTGAAGCACTGGGCTTCGAACACATGGG
>148FP002473 EGLN1_2             :+U  EU:NC; range  -249 to    50.
AGGAGGCCGCTGCGGGCTGAGGTAGCGCACCGGCCTCTCGGCGTCCCAGTCCGGTCCCGGGCGGAGGGAAAGCGGGCGACCCACCTCCGAGGCAGAAGCCGAGGCCCGGCCCCGCCGAGTGCGGAGGAGCGCAGGCAGCCCCCGCCCCTCGGCCCTCCCCCCGGCCCTCCCGGCCCTCCCTCCGCCCCCTCCGCCCTCGCGCGCCGCCCGCCCGGGTCGCCGCGGGGCCGTGGTGTACGTGCAGAGCGCGCAGAGCGAGTGGCGCCCGTATGCCCTGCGCTCCTCCACAGCCTGGGCCGG
>149FP020411 NCOR1_1             :+U  EU:NC; range  -249 to    50.
ACGATGGCAGCAGCGCTGGATCCGGCTGGGCGCTGCTCGGCCCCGTATCCGTCCGAGAGGACCGCCGCTGCCAGGCCTAGAGGAGACATGAAGAGACCGGGCGCAGCGCGACCCGGGAAGCTCCGCCGAGGTAGGAGAGGCGCCCGGCCAGCGGAGGGAGTTGGTCTCCCAACTCTCCGGAAGGAGGAGGAGCCGGCGCTGGAGCCGCCTTAGCCGCGGCTCCGCGGGCTGGGGGGAGGGAGAGGGGTTGAGTCAAGATGGCGGCCAAGGTGGCGAAGCAGCAGCCGCGGCGGCGGCGGC
>150FP014825 TAF1D_2             :+U  EU:NC; range  -249 to    50.
CCTTGTACCAGGAAAATACCACAGGGGGCATTTAACAAATCTGAGCTCTTGGTGACCTTATCGTTTCATATTTTAAATATTTTGCTAGTTCATCCTAGGATTTATATGTAATGACTCATGTCAGGTCCCAAGAAGCTACAGAATGAGACAAGAGATTGACTAAGGCATGTACAATAATGAAATAAGTAGTTATCTTTAATTTTTGTTGCCATGCCTTTTTTTTTTTTTTTTTTTTTTTTTTTTTTTTTCCTGAGACAGGGTCTTGCTCTGTCGTCCAGGCTGGAGTGCAGTGGTGCAATC
>151FP005478 AGTR1_2             :+U  EU:NC; range  -249 to    50.
AAAATACATTTTTAAAATGCAACTTGGGTAGCATGTCCAATAGGAACAAATGAGTGTCCACCCTTGAATTTCATAACCCTGGAATTAATCCATGTAATCTATGATCCACAACTGTATTACCAAAGTTCGAGTTACTCATAGGAAAGAGAAAGAAGTTCTCTAATTCGTCCTTAAAAGTTTTCCAAGTTCAGAAAAAAAAAATGTTGAAGAACACGAATCTCCGCAGGAAATGATACTCCTGTACCCCCAGCTCGCTCTCCCTCACGACCCCTCGCTAGGCGGGGTTCGGGACCAGGTGAA
>152FP004034 MARCH4_2            :+U  EU:NC; range  -249 to    50.
CGCCGGCGGCGGAGATAGCCGAGAGCCTCCCTCGCTGCAAGAACCTTGTTTCCAGTTCTCGGACGGTCAGCTCGCCGCCCCGCCACCTCCCTTCCAGCACCACCCCTTTGGGAATCGAGCCAGTGGGGGCAGCGGCGGGTGCTGAGCAACGGCGGAAGACGAGACAACACCTGGCAGCAGCCTGGAATCTGATTTGCTTCCTCTCGGCTTTTATAAGAGATATATTTATATACGGTTTTGGGGAGTCGCGAGGACCAAGCTGGAGCCAAGTGCCGGCTGCCTCCCACCTCGGCCACACTG
>153FP020911 CCDC43_1            :+U  EU:NC; range  -249 to    50.
TCTCTCAACTTCCCGAACTGTAGAATGAGTCTGTTAAGAATACTCACATGCCAAGCATCTTGTGAGATCACGCGACCGCACGTATGCGAAGACGCGCTTCATCTAGAAAGCACAAAACTCTCAAGCCGGCCGACACGGCTGCGCTCTTTGCACTTACGGGCCTGGGCTTCCTCTTCAGGCATGCGCGGTGGACCTGCGGCGCGGCCCGTCAGGCACTGCGGTAGGCGCCCTAGGGGCTTGCAGGACCCTGACCCCAAGATGGCGGCGCCCAGCGAAGTGGCCGCGATAGCCCCTGGCGAA
>154FP005309 CHCHD6_1            :+U  EU:NC; range  -249 to    50.
CCAAAGCGAGAACGTGACCCTGTCCTGCACCCAGCCCTCCACTCCAGGGCCTCCGCCGGTACACATCTTCGGCCTCAGCCTAACGCACTCTAGCAGGCACAGACCGCCACGCCCCCACCCCTCCAGACGGAAGGACTGCAATCCCCACAAGGCACCGCGACTCAGCGCCACCCGATTGGTGAAGCCTCTGGCGTCGGCCAATAGGACGTGGCTTTGTTGGCGTGTGCCGCGGCCGCGCGAGTCCTGGAAAGCGTTGTTGGCCCGGTTGCTCTGGAGCCGGGTCTCGGGTCTGGTGGCTGC
>155FP019411 CORO1A_1            :+U  EU:NC; range  -249 to    50.
GGCGGACGCAGGGAGGAAAGAAGCAATGGGGTGCTCTTGCGTTTTGACATTTTAAAAAGAAGTTTAGATTCGCTTCCCGGAGCCGGGATGGCAGCCTGCGCTATGGTTGGGGACCAACGTGGTGCACGGGCAGGGGCCGGGGAGAGAGGCGGCCGCAGCGGGAGCCCGGGAGCGCAGGGCGGGCCTGGAAGAGCTCCGCCCCAAGGGGCGCGGCCACCCCGGAGGCGGGCGCACGGCTGCTTCTCATTCATTGTCTTGACAAGAGCATCTTCAGCGGGCGAGTCCCCGGCTCCTCCAGCT
>156FP001269 PSMA5_1             :+U  EU:NC; range  -249 to    50.
TTGGGGCGGGCTCACATCTTCTCTACAAGGCGAACTCACTACACGCCTTGGGTGCCTATCGTCCCTAGCAACCACCCGCGATTTAAGGCGGAAGTACCTCCCTGGTCCTCCTCCTCCTCCGGACCAACCAAGCCCTCGTGAGGAAGCGCGTTGGCCCAATCACCTAGGCGGGAACTACTACCAGCCAATAGGAAGCAGGCACAGGAGGGCGGGCTAAAGAGGTCGCGGTCGCACGCGCAGTTGGTCCTTAGTACTGCGGCCGTGTGGGTGAGTTGGCTGCCGGTGAGTTGGGTGCCGGTG
>157FP020266 EIF4A1_3            :+U  EU:NC; range  -249 to    50.
AGGCAGTCATCTTCATCAACACCCGGAGGAAGGTGGACTGGCTCACCGAGAAGATGCATGCTCGAGATTTCACTGTATCCGCCATGGTGTGTTTGCCCGCTGCCAGCCTGTTGTGGGTCTGCCCGTCAGAAGTGTCCTACTTGAAGCCAGGGTTCCTGGAACCCAGGTGCCTACCTGGTCTGCTGCATATTTGTTTTCTCTTCCAGCATGGAGATATGGACCAAAAGGAACGAGACGTGATTATGAGGGAGTTTCGTTCTGGCTCTAGCAGAGTTTTGATTACCACTGACCTGCTGGTGA
>158FP024151 EDEM2_2             :+U  EU:NC; range  -249 to    50.
GTACAGTACTAGTACACAATAAGTGCTCAATACATGCTAGCTGTTATTATTAAAACATTAATTAATAACAGTAGTAACAACAGCCACTGACTTTAAGACACGTTGATCAGTGTTGCCGAAACCGTACATCCGAAGTTGCTCTTCGGCCGCGTTTCGCTGCCCATTGCATTCAGGGGCTTGTAGTCCGGAAGTGAGAGGCTGATTTCTCAGCGCGCAGGCGCAGTGGCGCGGATTCCCGGAAGAACCCGCAGCAGCTCCCAGGATGAACTGGTTGCAGTGGCTGCTGCTGCTGCGGGGGCG
>159FP004588 SLC22A14_1          :+U  EU:NC; range  -249 to    50.
TGGAAGGACAGGAGAATTTCCGAGAGTGGAGGTGGAGCCCTCGTGTGGAGGAAACAGCCTGCACAAAGACAGGGGCAGGGGGGTTCGTGTGGCAGTTTTCCTGACCTGCCTTGCCCCTGGAGGCTACAGCCAGTTGTGTCCCTGGAGTAGAATGCTGACCCTCACCATTCCCAGCTCACCCCAAGGACCTCCCCACCCCATTGTGACACTACTTCCTGGACACCAGTGGAGCTCAAAGGTTCTGCTTCCAAGGGTCTGGCTGGGCCTGGATTGTGGTCAGGTGGGCCCTGGCTTTGGCTT
>160FP014975 ANKK1_1             :+U  EU:NC; range  -249 to    50.
TCTCAGGCTGGACTTCTTCCAGCTTCGGGACACCTTCTCCCAGCATCCCTCCCTAGGGGGAACTGGGGAAAATCAAAGGCTGAGACAGGGGAAATGCGAGGGCTTCGGAGGGACATACCCTCTTCCCCAGGCCCAGGTCGCTCCATCCCTGCTGGGGCCTCAGGGCTCATGTCTGGGATTTCCCCACCTTTGCGGGGCAGGAGCGGCTCCTCTTGGGCGGGGAAGGAGGCAGGGCCGGCTCGTCTCCCCATTCCCCTCTCCCGGACCCGAGGAGCAGGAAGCGGCGGCTCCTTCGGCCAC
>161FP003686 CCDC173_1           :+U  EU:NC; range  -249 to    50.
CCCGGCGCCCGTGACGCTCCTGCGGGTTCAGTCCTTTGGCCTCGCCCCACGCCTGCCCTCTCGGCAGCCCCACTCACAAGCCCAGCTCGCAAGCGCAGGCGCCTCTCTTCTCTAGCCCGACCGCCAACTGCAGCACCTCCCTTGTTCCTCGGCTACGGCTGGCGTCACTTCCGGCGGCGTTGCCAAGCAACCGCGTGGTACGAGTAACAACTCCACCGGCTGGCGTCCGCGGCGCTTGGCGCCACAGTCACTTTTCCAGATCTAGGAGCATCATGGACACCTCGTCAGAGATGCTGGTAC
>162FP012503 RABL6_2             :+U  EU:NC; range  -249 to    50.
CCCGCAGACCTGGCTGGGACAGGGTAGCTGGTGAGGCTGTGAGGGCCGCCACGCCCCTCCCGGGAAGACCCGCCCCTCTAGGGGTAGCTCCAGCCACCTCACCCTCTCCAGAGAAGGCCCCGCCCCCGAGGGATAGCTCCACCCACCCCCAACCTCGCCCTCTCCCGGGAAGGCCCCGCCCCAGGGACGGCTCCACCCCTCCTCATGGTCCGCCTCCGCTCCCTCCCAGAAGCCCCAAGGGGTGGCTCCACTCCTTCCTGTGACTTGACCACGCCGCCTCCCGGATCCCCGGCGGGCCGC
>163FP006150 PDGFRA_7            :+U  EU:NC; range  -249 to    50.
AGAAAGTCTAGGTATTTTTTTTAAACACACATTTTCCAGACCTATTTTTAAAAACAATGTTTTTCTAACAACCCTATGGCCTCCCAAAGAAATTGTTTAGGCTTACATTTTTGAGGTTTCTTTTGGGAGTGGGGGTGGTGTTCGTGAATACTGGGCCGAACACCAAGGAACTGGGGGTGGAGGCAGAGGTGTTTGCCCTCTTCTTGGCAGTGGGTCCTGGAAGGCGACAGGTTTTAAATGAGTGTTTTCATTCCTCGCCTGCGGTTTGGCGGGACAGCGCTGCAGCCCATGGTGTGGAGC
>164FP003669 TTC21B_1            :+U  EU:NC; range  -249 to    50.
TCAGACAGCCGTTTCCCAGTGTGACCTCCTTTTCCAGCTGCACTCTCCGGCGGAGGCCCTTTTCCCAGCCCGGACCCTCCCGGGCGGCCCTCGCAGCCCTCACCTCCGGGTCCCCGCCGCCCCTGCTCCATTACAGCACGATCCCCGCCACACAGGCCCGCCTCTCCCTCCGACAGCCAATCGCGGCGCGACCCCGCCCCTCCCGCTGGGGCCCGGGGCGCTAGAGCGCTCCGGGAGGCTAGGGGAGCTGAATTCTGCGTCTTCCTTTAGGCTGCGGCGAGACAATCCCCAGAGCCCCGC
>165FP007504 JADE2_3             :+U  EU:NC; range  -249 to    50.
GCTCCCGGTGAATGCCAGCCAGGGTGTGGGGCCCAGGAGGCTCCAGTGCTTTCCCAGTCCAAAGGTCACTAACTGCCCAGCCGCTGGGAGTGTGTGCAGGGGGCGGTTCTCCAGCCAGGGAGGTGCAGGAATAAAGGGGGTGTGGGGAGACAGGAAGAGGCTGAGCTTGTGGGGCCTGAGAGCCTCTCCCCTGGGCAGGGTGGGGTCATTGGGCTGCCTTAGATTCCCCCCCCCACCTCTCAGCCTGCTGCCTCTGGACAAAGCTCTGCAGAGGAGCCCCATCTCCTTCAGCCCCCTCCT
>166FP011573 GLIS3_1             :+U  EU:NC; range  -249 to    50.
TGTGTGTGTGAATGCGTCAAGAGGGAGACACAAGCTCGGCCTTCGAATTGGCCAGCCTAGTGACCCGCGAGCCCGCCCCCACTCTTCCCCCTCCCCCTCCGGCGCTCACACTCAGGAAGCAGCTGGCTACAGGCCGGCCCTCGCGGCCGCACACACATCCACACTCCTCGCCCGGCTGCCTTCCTCCCTCCCTCTTCCCCCTTCCCCTCTCCCTGCAGCCGCGTCCACACTGCGCCGCCCGGGCAGCCCAGAGCGCGGCGCGCACGGGCACCGGCGGCGAGTGCCGCGGCCACTGCCCCT
>167FP006114 SLAIN2_1            :+U  EU:NC; range  -249 to    50.
CCCGCGGCGCCCTTACCTGGCTGAAGCGCGGCTGCTGGGCGGACCTGGGGAGACTGCGAGGTGCAGTCTGCGCCGCGGAGTCCGGAGCCTAGCGCCCCAGAGTCCAGAGCAAAGCGCCCCGCCCCGCCCTCTGATCTCCCCGTCCCGCCCCCAATCACCCCGCCCCGCCCCGATTGCTGGCCCCGTGGACGCCCTACCCCGCCTCTGATCCTGCAGGCCCGCCCAGTCCTCGATCGCCCCGCCCCGGTCGCTTGGGCCCTGGGTGGCAGGTTTGCGCAGCCCTGCGGCGATTTCAAGGCA
>168FP022865 KIRREL2_2           :+U  EU:NC; range  -249 to    50.
TCTGGGAGAGGAGAGGCTGGGGGCTTGGACTTCCGGGTTGCGGGGTAGGGGAGGGCTTGAAGCCCAGACTCATGGGTCCTGGGCGTCTCTCACCCATACCCAGGATGGAGAGGATCACTCTGGGAGACACGAGCTCGGGCCCCATCTCAGAGCGGCCGACCTGGCACTCATACTCCGCGTCATCGCTGAGGTCACAGGCCTCGATGTGCAGGTGGAATTCACCTGCAGGGGGAGCCGGAAGTCAGGGCCGCAGCTTCCGCTGGTGGCTGAGGGTCTCAGGCTCTGATCCCTTACCTCTAG
>169FP019957 GALNS_2             :+U  EU:NC; range  -249 to    50.
CCCAGAATTAACAGCTTCTTTCTCGGTCTTTCACACACCACCATTTACCCTGTGTGTGTTCAGCACTGGGTCCTGCACAAATACAGTGAACAAGAGTCCTCGCTACCCTCGTGGGGAGTGATACCTAGTCAATAAACCCACAAACAAGCAAATGATCATCTTGGCCAAGAGGGAAGCCCATGAGCAGCTTAGCAGCAGCCACCGCCCAGCAGGGAGCGGTCTCGAGTCTGGTCTCGGGAGACCCTGGCTAGGAAATGAAGGCTCCGTGCAGCAGGAGCGTGTGGGCAGCCACCCAGCTCA
>170FP012299 PTRH1_1             :+U  EU:NC; range  -249 to    50.
GGGCATAACAAGGCCTCCCAACCGAAGGTCAAGCAAGAGCTCCGAGCGTCCCACACAAGTCCCGAAGGGACACTGTGACGCCGCGCTACTGAAGGCGCCTGGGTTCCCGGACTCGGCCACCGCCTCGCCGCTTCCGCCCCTCAGAAGCATGGCGGCCACGTAGCCCGGCCCGGATTGGACGTTGGCGGTGGACGCCAAACAGTTGGCAACACGATTGGCTGCTGCGGGGTGATGACGTCAGGGGGCGGTGTCGGAGTGAATGGGGGCAGCATGAGGCCGGGCGGCTTTTTGGGCGCCGGA
>171FP011431 LY6K_1              :+U  EU:NC; range  -249 to    50.
GAGTCAGTCGCTACTCACGCTGGGGAGACCCTCTTGATGAGAGTTTTACAGGATTACTCACGAACGGCCCAGGCAGGGGCCTTACTAGTAAGCACGTTTTGGGAAGTCCTCAGGGCACGCAGGCACCGTGACCTCACACACTAGTGCGCTGGAGTGTGTCATTAGCATCTGGAATCTCTCCCCAGGGATGTGGTTTTTGTTTTTTTTTTTTTTTTTGGTATTATAATGAGCTAAAAGCTATTCAGGGGCGAGTTATCAGAGGTGAGCCCGTGCTCTTCAGCGGAGAAGATCCCCTACCTG
>172FP015933 PA2G4_1             :+U  EU:NC; range  -249 to    50.
TGGTTTTTCCGGGAGAGACCACGCTTCCCCTCAAGCTCCCCAACGGCTCCGCCTTCCCGCCGGAGCCTGACCCTTCCCAGAGTGCCCGGCGATTCCGGCGTGCGAGGCCCTTGGAGGGCAAGGCCCCAGGGCCTGGCTTAGGAGCGCGAGAGGCAGGCTGGGAATTGTAGTTCGAAGGCCCTCGAGAGCGGCTAGAGTCTGGCGGCCGAGAGGACTAGTTGTCCCAGCGTGCCCTGCGCCTCAGCCCGCGCGCTCGCAGCTTCTCGCTCTCGCCTGCCTGCCCGCTCCCTTGCTTGCTCG
>173FP021730 AQP4_1              :+U  EU:NC; range  -249 to    50.
GAAATCCTCATTTTCAAAAATTACTGTCTCAAAAAAAAAAAAATTAAGTAAATGTTTTTGCATTCCTGAAATGCCCTGTGTCTACAGTGATCAGGTACAGAAAAGCTACTTCAAGTTCAAATATAACTTAGCGATTGCCACATGGTGCAGAATCTTTCCACCCCTAACACTCCAAAAACCCAATCAGACAAGTGGCCGTAATCTGACTCCCAGCACACAGGGAGCTGCGGGGCAGGCAATGAGAGCTGCACTCTGGCTGGGGAAGGCATGAGTGACAGACCCACAGCAAGGCGGTGGGGG
>174FP001901 RXRG_1              :+U  EU:NC; range  -249 to    50.
CGTCTCCCGCCTCTCTCCTGACCTACACCGGGCGGTCATACATCGATTGGCTTCCTAGATAATAGATCGTGCCACCCGGTAGGGACCTCTGGGGACGCGCCGGGAGCTGGAAGAGTCGCACGCAGCAGCCCAACCCTGAGTTAATCAAACTAGCAACAGGATCTCAAGCAGCAGCGACGGCGGTGGCAAGAGTAGCGGTGACGGCGGCGGCGGCGGCGGCGGCAGCATTATGCGTGATTACTGACAGGCACCAGCTGCTGCCGCCACAGCCGTCTCAAACGCACTATGTGGACTCTCCGA
>175FP008902 PRSS35_1            :+U  EU:NC; range  -249 to    50.
TGAACCTACTCATGAATTTTTCCTAATGCTTAATTCAGCTTGGGGGCAGAAATGCTGGGGTGAGACACGGCCAGGTCCGCCCCGTTCCTCCAGGGAACTCCCCTCTCCGCCCTCCCTCTCCGTCTCCTCTTGCCCACCTCCTCCTCCTCCCCTCCCCCCACTCCATCCCACCGCGCCCGCCCCTCGTCATCGCCCCCTTTCCCCTCCCATCTCCCGGCCGTGGTGCGGCGCAGCTCTCTCCCCCTCCGCAGTCTCAGTGGCGAGCTCTGGGTGCTGTGGCCCGGCCTTGGCGGGGCGGCC
>176FP019747 SNTB2_2             :+U  EU:NC; range  -249 to    50.
AATTTTTATGGATTTTTTTTTCTTTTTTTTTTTTCGCCATGTTGCCCAGGCTGGTCTTGAACTCTTGGCACTCAAGCAGTCCTTCTGCCTCAGCCTCCCAAAGTGCTGGGATTACAGATGTGAGCCACTGCACCTGGCCCCAGAAATTATGCTTAAAAAAAAAATTAAGCTGTGTGGAATCTGGACAAGGCTATGTTTCTCCTAGAAACAGGTTTTGCTGTAAATGGTTTTGATGGGCGAAAGTGTGAGAAAAGGTTATAATAGATTCTTTTTTTTAATTTTGTGAGAAATTCCAGGTCT
>177FP010829 DPYSL2_1            :+U  EU:NC; range  -249 to    50.
AGCGCGCGAAAGGCGCGCTCCCAGCGCGGGCGCTCGCGCCGCCTGCCGCCCCCGGCCGTTCACTGCCGCATTTCGCGCTCTCGCGCCGCGCCCCGCCCCACCGGCCTAAATTTGCATATCCCAGGATCGCGGCCAATCGCTGCTCGTCTCTCTCGAAGCGGATGGCTTTTGCCTGAGAGGAAAGGGAGTGGCTGGCGGCGCATGCGCCACGGTGGCCGACTTGAACCGAGGCTTTTATTGCTGTAGTTTATTTCCACCCCCTTCCCTCCTGTTTCTCTCTCTCCTTCTCTCTCTCTCTCT
>178FP007123 SREK1_1             :+U  EU:NC; range  -249 to    50.
CAAAAACACCGATAAAAATCCAGGCGGTGAAACGAGCAGCAACAGCCCCAGGGACCCGGGAGCTGGAGGCCGCAGCCGCGCGAGAACCGCCGGGTTGCCGGGGCGACGCTTCCGGCTGGCGCGCGCAGCCCCGGGAGCAGGGGAGTTGTGAAATGGGCGGCTAGATCTGCCCGGCGCTGTGAATTCGCCAGCGGGAGCGCGCTCGCGGCCGCGCGTTCTCCGCTTTCCCGGCTCCGTCGCTGACGCGTCGTAGACGTTGGGGAGCGGGAAGGCAACGGCAGCGGGATCGGGATGAACAGC
>179FP001906 MGST3_3             :+U  EU:NC; range  -249 to    50.
TCTCATAATGTTGATCAGAATCTCCCAGGCACAAAAGAGAAAAAAAGATACATGACTGTATACTTTTCTGTGTATAGACTGCATAGTTGAGTAATTTTTAAATTATTTTATATGGTACTGTCTTTGATGACTTCTCAGAAACATCAGATTGATTCATACCTTTTTTTGGTCTCTATTTACTCATTTGCCAGTAATAAAGCATCTTGCTCCCTAAGGCTTCACACCATGAAATAGCCACAGTGCTGGGGGCCGTCCCAACGTGTTCTTTCTTCCACAGACGCAAGATGGCTGTCCTCTCTA
>180FP022807 SCN1B_1             :+U  EU:NC; range  -249 to    50.
GGAAGGTGGGGGGGGGGGGGTGGTCCTCAGAGCCCCAGCGGGGTCGGAGACACACAGACCACCCTCCCCGTTCCCAGAAGTCGCGGTCCCTGCGCCACCCGGAGAGGCCGGTGCAGCGGGCGCCTCCCGGGCCGCTGCGGCAAAGGCTGGGCGGCCGCGCCTTCCCCCCGCGGTGATTCATCCCGCCCCCTCCCTCTCCTCCCTCGTCCCTCCCTAGGCCGCCGCCGCCGCCGCCGCCGCCGCCGCTGCAGTGCGCAGGAGACCGCGGTCCGCGCCCGAGCGCGCCCGAGCCGGAGCGGG
>181FP002615 ASAP2_1             :+U  EU:NC; range  -249 to    50.
GCGCGGCGCGCGGGGCCCGGAACGCCGAGACAATGCGGCGCGCGGCGGCCAGGAACGGCTCGGCGGGCCGGGGCGCGCGCCGCCTTCCTTCCTGCGGGATCCGCTTCCCGGCGGCGCGGCAGCGGCGAGCGCGCCGATTGGCGGCCCGGTCCTCCCGCCGCCCCGCCCCACGCCCGGCCGGCCGCCGCCCCCGGCCCGGACCCGCCCCTCTCCGCGGGAGGCGTCGGGGCCCGCGGCTGGGTGGCGGGTAGTTCCCGCCGGCTGTGCGCGCCCGCCTCGGGGCTCGCTCTGAGAGGACGC
>182FP023213 NECTIN2_1           :+U  EU:NC; range  -249 to    50.
AGGGGGCGGGGCGTGGGAACTACTCGGGAGCAGAGGGGGCGTGGCTAGACCTTAGGGGGCGTGGTTTAACGCCGGGAGCGAAGGAGACAGAATTCTTTGGCAGGGGCGACCTTAGAATCCTGGGGAGGAGCGAGAATGGAATCCCGGGGAGGAACAGGGGTGGAATCCGGGGGGCGGGGTCAGAACGCCAGGAGGGGGCGGGGCCGGAGCCAGGGTCGGCTTGACTCGGGGGAGCAGCGGGTGGATCCTGTGACGTCAGCGGGTTCGAACCGCCGGAGCTGAGCGAGAGGCCGGGGGTGC
>183FP017140 RPGRIP1_1           :+U  EU:NC; range  -249 to    50.
TCATCCTCTGAATACCAACAAATTTCTTTTAATCTCAAATCCCGCAAATGTGTTCTCAGCTTTAGTTTTAGTTGAGAAGTGGATCTGTTAAGGACCCTTTAAGCTGCTCTTTCTCCAAGTCAAACATGCATAGAGAAAAAGCACAGCCTTCACACACTCTGATCTACAAAGAGTTAACATCTTAAAAGCTAAACAGAACTGGATTAGCTCCTCTTTTAACAAGCCAGAAGGACAAGCTTATTGGAACCTAGAGTACTAAAGGACACCAGAACATTGAGAGAAAAGAATTAGCGACAGCTA
>184FP014016 C11orf91_3          :+U  EU:NC; range  -249 to    50.
AGGTCACCCTCTAACCCAGTGGTTCTTAGTGTGATCCCTGAACCAGCAGAAACGCAGCACCTGAGTGCTGGCTCAAAATGCACATTCTTGAGCCTTACACTAGCCCACCTGAATTAAAACCTCTAGGGCTGGAGTCTAATCATCTACTTAAGAGCCCTCCAGGTGATTCTGATGCTCCCTAAAGTTTGAGAACCACTGTTATGACCCTCTTTTATTTTCGTCCTAGTCTTTAGCACCAGTTGGTGTAGGAGTTGAGACCTACTTCACAGTAGTAAGTATACTGATGAGTGAATTCCTTAA
>185FP026234 RHOXF2B_1           :+U  EU:NC; range  -249 to    50.
TTCCACACTCACGCATGCCTGTCTACAGGACAACGCATGCAAGCACGCACCCCATCCTACTCCCCCTCCCACGCCCTACTCCCCCCTCCCCCACACCCTACTACACCACTTACCCCTCCCCCCCCACACCACCAACGCGTGCTCTCCCTCATCCGGGCAAGGCCAAGCCCCTGACGCATGCGCACCTCAGCAGGCCCAACCCACAGCAAATAGCGGGAAGCAGAAAAGCAAGAGAGGAGGTCTCTAAGTGGATACACTGTTGCTGAGTCTAGACACCAGAAGAACGTTGCAGGCGGCGAC
>186FP001436 HFE2_1              :+U  EU:NC; range  -249 to    50.
GAATTGGATATCCAACTTGTCTGTCATATTTCTCTCCTCCCTCCCTGACTTGGCACTCAATACTCCATATTCTTTCTAATCCTCTAACCCTCCCCACTCCCCCAACTCCCACACCCTACCCCCACCAACGTTCCTGGAATTTTGGACTTAGCTATTTTTAAAACCGTCAACTCAGTAGCCACCTCCCTCCCTGCTCAGCTGTCCAGTACTCTGGCCAGCCATATACTCCCCCTTCCCCCCATACCAAACCTTCTCTGGTTCCCTGACCTCAGTGAGACAGCAGCCGGCCTGGGGACCTGG
>187FP006161 PDGFRA_13           :+U  EU:NC; range  -249 to    50.
TTATTTCTAAAGATGTAGAATTTTTGTGATGGTACTTGGACTTGACCAACCTGGAGTCCTAATTAAACTTAAGGTTTGAGCTGGTCTCTGAAGTCAAGGAGATGATGACACTGAATTTTCTTGAAAAAACCAGTGCTTCAAGGCTATAGGATCTGAAAGGTTTTCTAACAGTGTTCTATCATGCCAAGTGTTTCAGCAATGCACTGAGCGTTTGTTAGTCCTGGTGTTTTATTGTTTGGCTTTTAGGTGGCACCCCTTACCCCGGCATGATGGTGGATTCTACTTTCTACAATAAGATCA
>188FP020777 SMARCE1_3           :+U  EU:NC; range  -249 to    50.
TTTGTGCTGCATTTTGTATTTTTTAAATCTTAGCTAGACTCATGTGATAAATGATCTAAAGTTCAAAACATTATTTGGTACACTGTTTGAAAGTATGGACCATTAAAAAATGAGACACAATTATGAAGCCTGATCCTGTCTTGCAGCGAAAACTAGAAGCTGAACTTCTTCAAATAGAGGAACGACACCAGGAGAAGAAGAGGAAATTCCTGGAAAGCACAGATTCATTTAACAATGAACTTAAAAGGGTATCTGTTTAATATGTTAACTATACTTTTATCACTATACCTGTTACTTTAT
>189FP023562 ZNF480_1            :+U  EU:NC; range  -249 to    50.
CGGCAAGAGTACAGTTCCGAGACAGCTGAGTTGCTCCAGTCTCCTTGACAGGTCTCCCCGGCAAAACCCGGAAAACAGAGGCACTGGAAGCGAGGCGGAGGGAAGCGCAAGCCCCACTCCGCCCCGCCCCCGCCCCCGCCCCCGCCCCCGCCCCCGCCCCCGCCCCCGCCCCCGCCCCCGCCCCCGCCCCCGCCCCCGCCCCCGCCCCCGCCCCGCTCGGACCCCTCCGCTGCGCGCGCAGTTTCCCACAAACCCGGAAGCGGATCGCGTGGAGTGAAGGTCACGCCGCGGCGCGTGAGT
>190FP004160 TRIP12_1            :+U  EU:NC; range  -249 to    50.
CTCCACAGTCCCCTTCCTGGTCCCTCGAAGGGATCGGGCGGAGATCGGAGGCTGCTGAGAGAGTCGAGCCGGGAGGCGTGGGAGGGAGGGGCGATGTGATGGGCCGCCAGTAGGCAGCGGTGCCGGTCCCGCGGACGAGCCCGTAACCGGAGCCCGAGGACAAAGTAGTTCCCCGAGGGTGTCAGAGCAGGCGGGGAGGGAGGCGGCACGGGCGGAGGCGCACGCCGGGCGCGGTGCTGCGGCTCAGCTGATAATTGAAGGAACCCGGAGCCGCCGCCGCCGCGCCGCTGGGGGGGGTGG
>191FP002437 GJC2_3              :+U  EU:NC; range  -249 to    50.
GGCTGCTTTGGATTGACTCTGCACAGAGGAGCTGTCTCCTGTCCCCCATTTGGTTATACATTCAGTCACGTACTTTGGCTTCTAATCTATGTCAGTCTGTAATCTGTAACACAAGACTACTTGATTTCTTTCACTGCTCAGAGGGATCCAGTCTCAGGCACTGGGTGCTCTACGTGCAGGTGCTGCTTGCACAGACTTCCTCTCTGACACTACAGTTTGCGCCAGGCTCTTCTGTACATTCCCAGCCCCAGCCCTCGGGTCTGCCAGTTCCCCACCAGGGGTTCCTGATTCCTGTGATTG
>192FP003815 NCKAP1_1            :+U  EU:NC; range  -249 to    50.
AACGCGACCCCACTCAGTCCCCGCTTGGGACTCCCATCCCGGCATCAGGCGTAGTGGGCGGTCCGGGCCAGGGCCAGGGCCAGAGCGGCGGCGGCGAGGCCATGCCGAGGGCCCGTCGGCCGCAGTTCCCCGTCCGGCCTCGCGGGGGCGCCGGCGCTGCCGATCAGGTGACCGAGGGCCCGTCCGGGGCTGCGGGAAGCGGCCTCGTTCTCAGCCGCCGGAGACGCCGCCGCCGCCGCCGCCGCCGCCACACCTAGTGGAGCAGCCGGGGAAGGCGGCTCGTTGGGGGCTGGGGCGGAG
>193FP011318 UTP23_1             :+U  EU:NC; range  -249 to    50.
CTAAATGTATTCTCGTAATTTTCTTTTACCGTGGCCCCAGACTGCGCATGTGCGCCCCCGTGCGGAATCGCGCACCCCAGCGGTTTTCCAGCGTACGCACAAGTTCCGCCCTAAGGGACCGCCCCTTTAAGCGCGGGCACTGCGGTGGAAGCGCGCGCTGGTCTGGACATGACGTAAACCAATGGGCAGGCCCGGAAGACAGAGGCGTTTGCTTCCGTGGCCAAAGGCGCTTCATTTCCGGGTGAAACTGGCATTGAGGGTACTGGGGCGTGCGTGAGGCGTTTACTGATGCTTCCTGGT
>194FP020839 TUBG2_2             :+U  EU:NC; range  -249 to    50.
AGTAGGGCCAGGCGGCTGGCTTGAGGAGGGAGGGCCGGAGGGAGCCAGAGTTGGGAGGACTTCGGACTTGGGCCGCCCTAGCTGATTGGGCCCCCTCCTGGACTCCCCTTGACAGGCAGACGATGAGCACTACATCCCCCGGGCCGTGCTGCTGGACTTGGAACCCCGGGTGATCCACTCCATCCTCAACTCCCCCTATGCCAAGCTCTACAACCCAGAGAACATCTACCTGTCGGAACATGGAGGAGGAGCTGGCAACAACTGGGCCAGCGGATTCTCCCAGGTGTCCTAGCGACCATT
>195FP022541 TPM4_2              :+U  EU:NC; range  -249 to    50.
GCGGCGCCGGGGCCCGCCCGCCGCTCTGCCGAGCTCACAGGCCGCGCTCGCCCGCGGGCACCGCCGGCAGCCGCCGCAGCCGCTGCCGCCGCCACTGCTTCGGCTCCTCGGCTGCGGGAGACCAGAACAAACAGCCCAGCCGCCGCCGCCGCCGCCGCCGCCGCCGCCAGCGCACTGACGTCACCGCGCACGCTGCGCGCGCGGCCCCGCGCCGCCGCCGCCCGGTGTGCGCGCCCCGCCCCCGCGCCCAGCGCGAACGAGCTCTGGAGAGACAGTGGCTGCGAGGTGAGTGGGGGATAC
>196FP006804 LRP2BP_1            :+U  EU:NC; range  -249 to    50.
CTTGTGGAGGGGCCCTCGGGGAGAGGCCGCAGCACGCTGGGGTCGTCACGCTGGTCCACGCCGGGCTCTCCTCCCGGGAGAGCGGACCCGGCCGCGTGCGATTCGGACCCGCGGGGCTGGTGAAGCCGCTGTCCGGCCCCGCGGGTGCTGTCGGGCGTGCGTCACTGCTTTTTGTAGAACATGACCTGACTTCCGATGGCAGCTACTGACGTCAGAGCTGCTCCCTAGACTCTCCCTAAGCGTCTTTCCAGAAGGATCTGCTTAGAAACCAAAGCTCCAGCCGAGTGTTTCTTTTCCCCT
>197FP000917 NFIA_1              :+U  EU:NC; range  -249 to    50.
GCTGGCCGCGCGGCGCCGCAGCCGCCCCCTCCCCCACACCCCCTCCCCCCCGCGGCGGCGGCGCGAGCGGGCGGCGGCTGTGCGGTGCGGTGCAGAGCGGAGGCGGAGGCGGGCGCGCGGGCAGCTCGCGGGCACCCGGCCGGGCCGGCGCGGGAGCGGGAAAGGGTGCGCTATGCCTTTAACACCCGCGTACAGTAGGCATGTATAGTGGAGTGTAGGGAAACTCTAGGCGGGGTTAAAGTTCAGCTCATGGAGCGGCAATAGCGCTGGCTGGCTGGCTGCAGTTGAGCCGACTTGGAA
>198FP014203 GLYATL2_1           :+U  EU:NC; range  -249 to    50.
GGAGATGCCTGGCGGTTTCGCGCTTTTTCCGCCTTTTGATTGCGAGTGGGAGCAGCGCGCTGAGGAGAGCTGCAAGGGGAATAGCCCGCCAAGGTGCTTCGGTGTGTGGCCATTGCTGCCCTTCTGCCGCTGATGGGTCGGCGGCGGTGGCGGGACGTGCATCCAGGCGGGATCCAGCGGCAGCAGCAGAGAGAGCTCCACCCTGATGATGCAGAGGCCCAGCTTCCAGCTGACTGCAAGTCGCAGAGCAGGCTGCACCCGCGTCTGCGTGAGGTCTAGAGGGACTTGGCCTGCTCCGCA
>199FP011612 TYRP1_3             :+U  EU:NC; range  -249 to    50.
AACAGTTCAATGGTTGCCCTTGAAATTGCTAAACAAAGAAAACATTTTCAATGTATCTAGGTAAAAAATAAATTCCAGAAAAAACAAAACTGTCTTTATCCTTTTACTCAATATAAAAAGCCAAATAAAGCAAAACAATGCTTATAGAGGGCTGAAGGATAGGGCAGAGATTTCTGATCCCAAACTTAACTTATGGCTTAACATCTCTATTATGTGTAAGGGAAGCAAAAAATGTAATATGAGATATGCAAGAGTGCAGGGAGGAGCCAAGATGGCCGAATAGGAACAGCTCCGGTCTAC
>200FP013788 TIMM10B_1           :+U  EU:NC; range  -249 to    50.
CCTCAGGGCGCCAGGCCCGGGCCGCGCGGGGACCTCGGGCTCCAGTTCCCGTCGCGATCCTAGCAGCAGGTCAGGGACTCGGCGGAAATGACGTCCTCTCCGGGCAGAAGAAGCCGGCCACGTCGCAGATTATAAGGGCGGAGCTGACGTCGCAGCCAGGGCAGGGCGATACTCGAGCTAGCTCTCGAGATCAGCGAGAGGTTACTTCCGGGGCGGCACCGAGAAGCTGAAACGGAAGTGGCGTACGGCATGCGCCGGTGGCGTGATGGAGCGGCAGCAGCAGCAGCAACAGCAACTGCG
>201FP019908 TLDC1_1             :+U  EU:NC; range  -249 to    50.
GCACTGCAGAGGCCTCTGCATGGGCTCCACATGGGCCACTCTCCTCCCCCGGGTGTCTTCACCCCCAAGCTCAGCCTCTCCCCCAGGATCTCCCACACCCTGGCTACTCCGCTCCAGCGCCCAGCCCAGACACCCCTTCTCCCCAGGTACCACTGCTGGCCTGGCCTGGCCTGAGTCATTGGCCGCCCTCTCCAGGCGCCTCCTTGGTACGCACGCAGCCGGGCCGGATTCCCGGGCCTGCAGCCGCTCCTCCCGCAGACCGCGGCCCCGCCCCGAGCCGCACCCACCGGGTTCGGCTCA
>202FP005076 DHFRL1_2            :+U  EU:NC; range  -249 to    50.
GGTACCCAGCCGGGCCCCAGGTCTCACCTGGGTCAGCATTGTCCCGCTGAGAGCTTTCAAACAACAGGTGTACGCGAATCAGTATCAAAAAGCCTCCAGGGAACTGAAAAAAACAGTCTGACTTCCGGGATTCGCGGGCATCCACTTTCATTCTCACGTTTCCTCTTCAATTTCTCGCGAGATACTGATTTGCTCGCGCTATAGAATTCTTGTCGAAGAGGCTTAGCTCCCGCGGGAGATTTCGTGCGCAGTTACTTCCGGTAGCTGGTAAAGGCTGATACTTCCCAGGACGCGGAGGTA
>203FP009218 ADAT2_1             :+U  EU:NC; range  -249 to    50.
CGTCGTCCCGTTCTGTGCTCTCCCGAAATCACAAACGTGACTTTCCGCAGAGACTGTCACCGGAGCGGCAAGGGGGCGTGGACTACAGCAAAGCAGCTACGCTTTCTGCCGCTGCCGCCGCGCAGCCGCCGCCGCTCACTGGTCCGACAAGCCCAGGTCCGTTCAGAAATAGCTCCCGAGTGCCTTTTCATTAGACTACCCCCGGAAACGGGGTCCCGGGCCCGCCGCGTTCCGCTGCCCGCGCTCCTCCTCTGCCGCGGGCTCTGTAGCTGAGTGGTGGCTGGGTATGGAGGCGAAGGC
>204FP016089 HMGA2_6             :+U  EU:NC; range  -249 to    50.
TTCCTGCAAAGTGTTGGCTCGGCACGGTAGAGGCGCAGGTAAAGGCCAAGCCCCGAAACGTGGCTCCGGGACAGTCACGTTCCCGCGCCTTCCCAGGACAACTGCCCAGGGGTGACCTCGAGAGGCGGGTGGAGCTAGGCCCACGGCGAGCCAGCCCGGGATCCCCGGCCTGTCCCTTTAACCCCGCCGCCGGGCGGGAGCACGTGAGCGGGGCTCCGGGTGGCACCCGGGCGCCGCCGCCGCCGAGGCAGTTGTATTTCGAACGCTGCCTCTGGCTAGCAGCCAGGCGCCTTGGCTCGG
>205FP004134 MRPL44_1            :+U  EU:NC; range  -249 to    50.
CAAACGCCCTCAAGTCCGGATCATTGGAAAGTAACTCGAAGAGAGGAGAGAACTAGCGCAAGCGTAGCCTCAAGGCGGCCGCAATCACCCCGCCCCGGGGCTGTCTCCGCCCCTGCCCTCTCTCAGTCGCCCCGCCCCGGGGGCTGTCTCCGCCCCAGCCTTCTCTTCGCGTTCCGCGTTCCGGGTTCCGGGGGAAGTGTGTTACGGGGACACTGGCCCGACTACTTTCGTTCCGTCTTCCATCGTTTTCTCTCGTGCAATGGCGTCCGGGCTGGTAAGATTGCTGCAGCAGGGACATCG
>206FP009856 TMEM248_1           :+U  EU:NC; range  -249 to    50.
CACGATGCACACTACAAGCCACATACACGCACTACGCACACACGCACACGCACAACACCAGACCGGCACACAGACCCATAAACGTCCATCACGCACTCCACGCACGTCCGCATGCACGCTACCCGTCCCGGAAGCGTGGTCTCCGCCGCCTGCCTCTGACGAAGCTTGTCCCGGCCGCGCCACCGTCGGACGCCCGGGGTCGGAGGTCACGGCGGCGTTGGAGGTGGCGTGGTTTTTTTTTTTTTTTTCACCCGGAAACCGCGGTTGCCGGAGCCCGAACTGAGGCGGCGGCGGGAGCCC
>207FP001150 EVI5_1              :+U  EU:NC; range  -249 to    50.
GCGGAGGCGAGGTGCGACTCCCCTTTATGGCGGAGTCGGCAGCAGCCTCTCTGACAGCCGCGGCGGCCGGCGGGCGAACAGGGCAGGAGGCTGGGCCTCTGGCCTCTCGCCGCCTTCACTGCAGCCGGGCCGAGGGGAGCGCGGCGCGCGCCGCGGCGGGGGCGGGGGAGTGGGCGGGCCCGGCCGGGCAGGGGGCGGGGAGGCGGGGGGAGGCGGGGAGCCCGGCCGCCAGCGCTCGGGTCCGCCTCTGACTGCAGCGCGGCGGGGCGATGTGTGATTACCATGGCGAGGAGTCTCTGT
>208FP019184 TMC7_1              :+U  EU:NC; range  -249 to    50.
GTCCATGTGCATGTTTGTTACATGGGTGTACCGGGTCCTGGTGGAGACTGGGCTCCCAGTGCGCCCAATCTATTGTTATTTTTTAAGCTCAGTGAGACATCAGGGAGGTCGCTGCTTGTCGCCACCGCTGGATGGAGCCTTGCCGGATCTCCCGGGCTCTGCAGCCCCTCTGCGGTCCCTGATGCTCGGCTCCTCGCGGGGGCGCCCCACTCCGGCTTCTGTGATGTCAGCGCCGGAACCTGGAATCCCGGCTCCGCGAGGGAAGGCCGGGGAGGCGGCGGCGGCGGCGGCGGCTGGAGA
>209FP004521 OXSM_1              :+U  EU:NC; range  -249 to    50.
TGGGTGAAAATGCTACCTCATCGCGTTATTGGCAGGTCCTCGATTATCGGCGAGTCACTGAGGTTCCGAGAGGGGCGTCTCTGCTCACGCAAACAGCTACCCAGCCGCCTCCCACGGTCTGACCTCAGCCAAGGTGACGCGGCTTAAAGTCAACCGGCGGAAAGAGAGTCGAACGGGACGCGTGCGTGGGAAAGCGCATGAGCGTACGTGCGAGCGCGCATGAGCGTACGTGCGTGTGCGCGTGCGCTCGAGAGCGTCATCGCCCCCGACTGTGGAGAAGTGTCCGGGGTAGCCCCGTTA
>210FP007577 CXXC5_2             :+U  EU:NC; range  -249 to    50.
TACGGCGGCGGCGGCGGTGGCGGCTAGGGCGGCGGCGAATAAAGGGGCCGCCGCCGGGTGATGCGGTGACCGCTGCGGCAGGCCCAGGAGCTGAGTGGGCCCCGGCCCTCAGCCCGTCCCGCCGGACCCGCTTTCCTCAACTCTCCATCTTCTCCTGCCGACCGAGATCGCCGAGGCGGCCTCAGGCTCCCTAGCCCCTTCCCCGTCCCTTCCCCGCCCCCGTCCCCGCCCCGGGGGCCGCCGCCACCCGCCTCCCACCATGGCTCTGAAGAGAATCCACAAGGTAAGCGGCCGGAGGTC
>211FP006480 ALPK1_1             :+U  EU:NC; range  -249 to    50.
TGGCTCTAAGAGGACTCTCCATTCTTAGTCTAAATAATAAGTTTTTCTTGCACTTTCATTAGGAGAAGGAACTTTTCTGTAGTAATACAGCTCCCAGAATACCTTTCACCGAAGCAATTCCTAAAGGGGTGTGTCTTATGGTGCAAGATTGCTGAAAGTCCCGGAATTGAATTACACAACCATATTCTGAGACAGTCACAGGATTGGTTGTTTTTTTTTTTTTAATTCCTACTTCCTGAAACTGAAGCCGTTTATGAGAAACAGTGTGTTTCAGAGAGGCTGTACCAGAATTAACTCTGC
>212FP016648 TUBA3C_1            :+U  EU:NC; range  -249 to    50.
CCAGTCCTGCATCCAGTCAGAGGGCCCTCTCTGAGCCTGCTGCCTTCCCGCCAATCCTGCATCCAATCAGAGGGCGTCCCCACTACGTGGTTTGCACAACGGCCAATCAAAACTAGGATCCGAGCCTTGGCCCGCCTCCCAGGACGTCCGGACCAATGGTGGCCTGGCACCAGCAGGCCAATCCCAGACAGCGCACGGCGGGAGGCTGTCGTTGGGCGTGCGCAGCTGCAGCGGCGGTTGAGGTCAAGTAGTAGCGTTGGGCTGCGGCAGCGGAGGAGCTCAACATGGTAAGGCCAGGTC
>213FP010408 EXOC4_1             :+U  EU:NC; range  -249 to    50.
TTAGGAAGTTGCAGCTGGTTTAGCTTTCCTGCGCGCCCAGGAGACGGAGAAGGAAAACTACGACTCCCAGAGTGCTTAGAGAGAACACGCGCGTCGTGGCCTCAAAACTTGCTCCCTTAGTCCCGCCTCCTCACTTCAGTGATTGGATTTTCCACTTCCGCGCCTCTGGAATTCTCTTCACCCATTGGTGGAGACTCCTGCGGGGTCAAATACAGAATTTACGCACCCTTGGCTTCCTTGGAGCCTAGCGGCTCTCCCCGCGTCCAAGATGGCGGCAGAAGCAGCTGGTGGGAAATACAG
>214FP024111 NOL4L_2             :+U  EU:NC; range  -249 to    50.
GGATGAGCCGCGCAAGCTGACAGCCACTGCTGCCGCCCGCGCCCAGGCTCGGTCTCGCTCCCAGCGCTCGGGGCCGCTCCCCGCCTCCCGCCTCCCCCGGCCGCCCGCGGGGCGGCCCGCCCCCTCTGCACCTCCGGGCCCGGAGCTGCCTCCATCGCTCCTGCATCCCGGCCGGGGGGAGGAGGAGGCGGAGCAGGAGGCGAGCCGGAGCCGCCGCCGCCAACGCCGCCGCCGCCGCCCGAGCAGGACAGAGCGCGCCGCAGCCCCGCGCGTCCGGCCGCCGCCCGCGCCCATCCAGCA
>215FP022956 PPP1R14A_2          :+U  EU:NC; range  -249 to    50.
GTTGAACGGAATGAGTGAACAAACAAATGGATGGATGAGTGAATGAATGAACGAAGGAACAAGTGACCGCTCGACCTTCTACAGCGACAGCGGCGCAGGCGCTCCCGCACCAACAGCCCCCCACCCCGCCACCGCCAGAGGGCGCAGACAGGCCGGGTCCCGAGTGTCTGTCCCAGGCCCCCGCCCCACAGGATCCCGGCCCGGGAGCCCCCGATGCAGGGACCCGCCCGGGACTCTGGGTCCCCGCCCATACCTCAACTTCGCACGACTGCGTGCCTCAAGCCGACGCAGCGGCCTACT
>216FP010296 AC073346_1          :+U  EU:NC; range  -249 to    50.
GTAGAAAACACTTGCTATCATTTCTTTTATTTTGAAGTGAGCTTTTATATAAACACACGAAACCATCTATTTAATAGTAAAACGTTGGGCAGGGAAAGGAAGTCCCGCGCGTTCGCGACTCTTCGCCTCCGCTAGAGCGTGACCGTCACGCCCTCTGCTACTTATAGGGGGAACGCGCCGGGGCATCATAGGAGTCGGCGGCGGCAGGGATTGTGGGAAATGTAGTTTGGAGACTCCGCCCTCCTCGCCATTCCTGTAATGGCTGCTTCCTAGAAGGTAATGTACGAACTCGTCTCCAAA
>217FP011466 EEF1D_2             :+U  EU:NC; range  -249 to    50.
GGGGCCCGCGGGGTACATGGCTGCGGCGGGGGGGACCCGGGCCGCGCGGGTCGCGGGAGCCACACGCCCAGCCGCTCGGGGCGGGGCACTCGGGGGCGGGGCCGCACGGGTCCCTCCCCTTTGTCCCGCAGCTTGGCGGGCGCACGCGCGCTGACCTAGCCCGGCCCGGCCCCGCCCCGCGCCTGCGCGCTGGCCGCCTCGTGCGTCACTCGGCGCTTGCCGGCTGCCGGACCCGCCCCCACCGGCGACACCACTGGCCGCGAAGCGCAGGGGGGGCGCGCGCGCTGCCGCCCGTTCCCA
>218FP016186 TMTC2_3             :+U  EU:NC; range  -249 to    50.
GAAGGAGGAAACGTTTCTCTCCCTACACGTCTTTCCACTGACATTGTGGCCAACCGTAGGCTAAGAGCTGAAATCTCTCCTTCCTAAGTTGCCTCCAAGCTCTCCAATACTACCTCCTCCCCCCCATTTAGTCTCACACACAGTGTGCGTGAGAGATCGCCAGTGAGTTTGTGACAACCGAAGCTGCAGCAGTCGCCAAACCTGTTCTTCCTCTCCCGGTCTCAGAAGTCTCTCCAGCTGACCGGACTTACGCCTGGCAGCTCTTGGCACACACAGCGCTGTGGCTGAGATTCAGCCGTG
>219FP002559 COX20_2             :+U  EU:NC; range  -249 to    50.
CTAAATGGCTGCTGGTGCAGAGTGGGGCTGCCCCGGCACCAAGGGCTCGTCCCGTGGCCGGAAGGACAAAGGACACTTAGGGGACGAGGGCCGCCGAGCCAGCGCGGAGCGCCTTCCGGGTCGGTGGGCTGGGGCGGGCTGGGGGCTGGGGCCGGGCCGACCCCCGCGGTGGGGCCCACCCCGCAGGACAAAGCAGCGGCCCCGCCCCTCGGCGCGCGCCCGAGGCTCGTGCGTGTGAGCACGCGCGCCGGAGACGGTTAGAAATGGCGGTTGGGGCGGAGCAGGGGGCTGGCGCGGGAA
>220FP005161 CCDC80_2            :+U  EU:NC; range  -249 to    50.
GCCGAGGAGAAACTAGGACCAAGAACACAGTAATATGATCCCCAATTAGCATAAAATAAAAACAACCTAGTCATGTTTTCCATGGGCTTTTCCAACCTCAAACTAAAAGCACAAAGCAGGGAGAAAGATATAAGAATATACACATGGGACTATAAATACATATATACTGTCTGTGTCAGCACAGCCAAGCACCCTGACCCAAATGAGTATCTGTCTCTAAGAAAAGAATGTAGCCTGATGCAGAAATCTGAGAATTTTCTCCTTCCAAAGTACAGTGTAAGAACAGACTGGAAGAGAAGT
>221FP019665 KIAA0895L_1         :+U  EU:NC; range  -249 to    50.
CGAGGCCGCGGGCTACGCCCCCACGTCTCCGCGCCCAGGCCGTGAGCAAGAGTCTCCGCCGCCCTGGCCGCCTGGAGCCCCTGAAGCCCAGCAACTCGCTGTGGCCTTGGGAAGGGGGCGGGCCCAGGACCACGAACACCGCCCCCTCAACCCTGCCTGGCTTCGCTCCCAGTGGCCTCGGGGGCGCGCCGCCGCGGAGACTGACGCGAAGCCCCACGCTTTCGTAAGAGCGTGCGCGCGCCCGAGGACGTACGTCATCGGCGACGGCTCCCGCCGGCTGGGCGTCCGGTGGCCGGTGTA
>222FP025102 MTMR3_1             :+U  EU:NC; range  -249 to    50.
CTTTTCCTCCACCCATTTCCCATCTGTCTAGCCATTCTTGCTCCGCTGGGCTTTTTCGCGAGCCTCTCCCCAGCTGCAGCCCCGCCCATCTCCTGGGGCGTGACCACCTGTCCAGGCCCCGCCCCCGTCCAACCGGCGGAGACCCGCCCCCTTTCCCGGACACCGGGCTCAGCGCCCGAGCGTGCGCGCGCGTCCTCGCTCGTCGCCCGGCTCGGCGTCGGGAGCGCGCTCTGTGTGGCCGCTGCCGCCATGTTGTTGTGGTTGTGAGAAGGCGGCGGCGGCGGCGGAGTAGCAGCCGGA
>223FP024664 GART_4              :+U  EU:NC; range  -249 to    50.
CAGTCCTTGCCTCAGCCTCCCAAAGTGCTGGAATTATAAGCATGAGCCACCGCACCTAGCCAAGTTAAAAAAAAAAAAAAAGAAACTTGTGGAAATCGTAAATCACTTCACGGTGTGAAATACTGTTGCTATTTGAAATCATATGTCAAATATGCTCTCTTCTAGGGTTTCCTGAGGCTCAAGCTCTAGGACTGGAGGTGTTCCATGCAGGCACTGCCCTCAAAAATGGCAAAGTAGTAACTCATGGGGGTAGAGTTCTTGCAGTCACAGCCATCCGGGAAAATCTCATATCAGCCCTTG
>224FP025893 FAM120C_1           :+U  EU:NC; range  -249 to    50.
AAAGAGAAGTGACTAGAGCCCATCCTCGCTTTTATCCTCCCAGCCTCTCCCGGGTCCGGTCTGCCCCTCCCCTTCTCTCTACCCAAATCCAATTTGTGGTCTCCTCCCCTCCCCGCCCTCATTCCCTCGCTTCCTCACCCCTCCCCTCGGGAATCCTTTTCCCGCCCCCCCTCGCCCCCCGCGGAGTGCGCACGCGCCCGCCCCCAGCTTCGCGCCCAGATCGTCGCCTATCCTGCTTGCGCAGCCGCTATCGCGTCTGCCCACCGACGAAGCATGGGTGTCCAGGGCTTCCAAGAGTTC
>225FP006225 DCK_2               :+U  EU:NC; range  -249 to    50.
TTAAGTCTATCCAGTTCTGTCCAGACGCGTCTGTTCATCTCCAACAGGCCCACTAGAGAGGCGGGTTTTCCAAAGCCTGGCACGGCCCACTGCAGGTGACGCCCTCTGCCCTCCAGCGCCCTCAGGCCTCTGGGGTCCACCCTTCCTCCCCACCCGACTCCGGAACCTCTTCCCGCGCCCTGCCCGGGCGCCTGGCTGCTTGGGGTAGAGGCCTTCCGCCACACGCGCGGCCCCGCCCCGGCCTTCACGTGACCTGGCGTGCGGAGCGCGCACGCGGGAACCCGCGCTGGAGGCGGGCGA
>226FP000496 HCRTR1_1            :+U  EU:NC; range  -249 to    50.
CCAGGGGCATAAATGTTGAATGAATGAGGATGGAATGAATGAACGGATGGACGCATGAATGGAGGTGGGATGGAAGCTTGAAGTGGGAGGCTAGAAGGAACGAGCGTCTCCCTCCGCCCTGCGGGTCTCGGGGCTGGAAGACAGGGAGCCAAGACCGTCTGGGGGCTCCCACCCCGCCCTGCCCCTCCCGCCGGCCCTCCCTCCCCGCAGCGCGCAGCCCGGCGGAGCCCGCGCCGAGCCACAGCCCGCGCAGTTGCCGCGGATCGTGCTGAGCCCCGCGAGCCGAGGCAGCGCAGCCTA
>227FP018990 TBC1D24_2           :+U  EU:NC; range  -249 to    50.
CGCCGCTGCGGCCGCCGACCGTCAGCGCGCATGCCCAGAGCCGGGCAGGCCGGAGCCCCGCGGGCTCTCCGGGGTGGGCACAGGGCGACAGCTCGGCGGGGGCGGGGCCGAGCACGCGCGTGCGCAGAAAGGCCGGCGCGGCAGGCTGAGGAGAAAGCGGCGCGCGGAGGTGGGTGCGCTCGGGGCGTGCGGGGGGCGCGCGGCGGGGTGGCGGGTGGCGGGGCCGGGTCCCCGCTGTCACCGCGGTCGGCGCGTGCTGGGGGCGGGAGCGTGGGGGCCGGGCTGCGGGCCCCATTCGAG
>228FP011727 PHF24_3             :+U  EU:NC; range  -249 to    50.
GCATTCCCACGGCGCCCCACGCCCGCGCGCCCGTCGCCGGTCACCCGCCGCCCGCGGAGCCGCGAGGGCGTCTCCTGGAGGCGCAAGAGGACTGGGCGGGGCGGGGCGCGCCCACCGGCCGGCCCAGGGCACCTCGCGCGGGTGCACACGCCGCAGCCCCCCGGGGCGGGTGGGTGTGCTCCGGCCGCGCGCGCCGCCGCCGCCGCCGCCGCCGCCGCCGCCTCCTCAGCCTGCCGCTCCGCCCGCGCCGCCTGCTGCCGGCGCTCGGCCCAGCACGCCGGCTCTCGGGCTGCCGTGGGC
>229FP010031 PON2_1              :+U  EU:NC; range  -249 to    50.
GTATGCGGGCTGCTAGAGGGTTTCGGGTGGGTTGTTTGAAAAAGGAAGTGAAGGAATTCAAAGTTTCACATCATGAGCCTAATGTAAGGCGTGTCCGGGCCGTCCCGAAGGTATCTGGGGAAATAGGTTTGTGAGGACAAAGACCAGGGCCAGGCCCAGGGCGGAGCCTCCGCGGCCCCGACGCAGGGACTCGGCCTAGGCGGAGGACGGGGCGGAGCGCGGCCGGCACCATCGAGCCGGGAAGATGGCACCGCCCACGGAGCTGCTGGCCAGGCCGGAGCGAGGCAGCGCGCCCGGCTC
>230FP018650 CFAP161_2           :+U  EU:NC; range  -249 to    50.
TCGGAAGCACTTTGTCAGCCAGGGTTTTCCCTCTCGCCCACCCTGCAGTTAAGGAAATCTAAGAGGTGGAAGTGGGGCGGGCTGGAGGGCCACAGACAGCCGCTGACCCAGACGCCCCATCTCCCGCCCCAGGGCGAGGGTGCGCGCTGTCGCTTATTGGCCAGCAGGGTCCCAGACCTTGACCAATCGCCTGGGGCCGGGTCGTCATGGCGACGCGCCACGCTAACGCATGGTGTCGGAGGGAGGCCCACTTGCTGAACAGCAGGGAGCGATGGCGCAGAACGTGTATGGTCCGGGAGT
>231FP024951 THAP7_1             :+U  EU:NC; range  -249 to    50.
GGCCGCTCCATCGTGCCGGGGTGTTTACGGAGAAAAGTGAGGCCTGAGCGGACGAAAGAGAAGCCCACGTGGGCGACAATACTGGTAGTCCAGGGAGCTGGGACGACGCGGGCGCGTCAGAAACTCGCACGCTCGCGCCGCTTACTAACCCAGCTAGCTAGGACCTCGCCCCGCCCCGCCCCGGTGGCGGGGGCACCTCCGGCTCTCCAGTCTCTATGGTACCAACTTCCGGCGCGCGCTACCCCTCGCGAGACTTCGGCGGCGCAGCAATGGCCAGAGCGTGAGTGCCGCTGACAGAAG
>232FP010855 FBXO16_1            :+U  EU:NC; range  -249 to    50.
AGGGTTATATTGAGACATTGCAGTCCCTCCCACGCTCTTGGCCGCCACACTTGTTAATTTTATCCCCGTGCCCAATTTTGTAGCCAGCCCTCCTGGATCTCGCGGCCAATCAGGAGCCCACACATTGTTGCCTAAGAGACCCCGGATGCCAGCGACGGGATTTATAGACGGTGATTGGGCTGCTGGAAGCTGGGAGGGGTGAGGGACTGGAGGGAGTCGGAGAAAAAGCTGACCTAATGAAACTGTGGCAACGTCAGCGCTTGAGGCTTGAAGAGGGAGACAAGCTAAAAGAGGTGAGAG
>233FP006598 IL15_3              :+U  EU:NC; range  -249 to    50.
CTGGGTGGCCGCACCCTCCCGGCTGCGGTGGCTGTCGCCCCCCACCCTGCAGCCAGGACTCGATGGAGGTACAGAGCTCGGCTTCTTTGCCTTGGGAGGGGAGTGGTGGTGGTTGAAAGGGCGATGGAATTTTCCCCGAAAGCCTACGCCCAGGGCCCCTCCCAGCTCCAGCGTTACCCTCCGGTCTATCCTACTGGCCGAGCTGCCCCGCCTTCTCATGGGGAAAACTTAGCCGCAACTTCAATTTTTGGTTTTTCCTTTAATGACACTTCTGAGGCTCTCCTAGCCATCCTCCCGCTT
>234FP010567 GIMAP5_3            :+U  EU:NC; range  -249 to    50.
TGACAGGAAGTGACCCGTTAAGGAAGCAGCACATCGCTGCATTCGGCTGGTTTTCAGGGTCTTGTTCCCAATCAGTTTCCAGCCAACACCAGGGTGTCCTAGTCCGCAGAGGTGTGGGGGACACACTCCATAATCTCTACTTTTCTTTTTGTGCAGCTGAGTCATGGAGCTTTCAGCCCCAGCACATGGCTCCTCCTTAACTGCGTCTGCTCAACCTCCCTCAGCCCTGTGAACAGCATCCCCGCACACAGACGCAGAGCAGGACTCTCTCTGCTGCCACTTCACCTTCCTGAGAGAGGA
>235FP002352 GPATCH2_1           :+U  EU:NC; range  -249 to    50.
CCATAGCTCACTCCCGGGGTTCGACTTTTTGTTCACTCCTCTTTTCTCTCATGCTGCTTTGACTTTAAGAGCACTAAAAAGAGAATTAAGAAATTTCTGTGTAGCACAAAAGTTTAATTTATTTGTCTCTGTCTCTACTGCGAGTAGGAAGAGGGGATTATAGGAAGGGGAAAGCAGTAAACGCGGAGAACTAATGGTTGCTCCGGGCATCCGGTTTCCGCCGCCTGTCGGCTTCCGGAAGCTCATCTCAAAATGCTGAACTGCTCTTTGGAAGTCGCCGGTGCTGTTGTAGTTGGAGTC
>236FP004366 TTLL3_3             :+U  EU:NC; range  -249 to    50.
CTGAGCGCGAGGGAGCTGGGGCCCGGGCGCCGGGGCTCGGCCTCCTGGTACCGCCAGGAGGGCGGCGCGGTGTGCAACTGGCTGCGGAAGCCGCAGCCGCTCGAGCCACGCACCAGTTTCCCCTCGGCGCGCCGCTCCGAGTTCCGTCCACCCAGGAGGCTGCCATGGGCCGGCCCTGCCTCCGCCCAGTCCGAGGAGGGTCACGCAGGCGGCAGATGCCAGGCGGGCAGCCCCGCCCCTGCGCGCCGCCTCAGCGGCGCCTTCAAGACGCTGGTCCCAGGCACCCACGCCCAGGGCGCC
>237FP002316 INTS7_1             :+U  EU:NC; range  -249 to    50.
TTATCGCCTCCAACTCCCGCCACTGTAAGCCCCGGCCGCCAAACTCCGCGCCAAACTGACGTCACGCTCTCTGATTGGCTTCCGAGCGACGTCCGGGCGCCTCAGAGTCATTTCCCCCTTCGGATCCCCGCCTCCTTTTCTCCCAGCCGCGGGAACCTGGAGTCCAAGAGCTCCTTGAGCGCCTGCGCAGGGGGTAGCAGAGGCGCGGACAAACCGCGGGGTGACCAGGGCGCATGCGTAACAGGGCTTGACAGCGCGCGGAAGAAAAACCAGCAAGAAGGCGGCGGGGGAAGATGGCGG
>238FP014381 PPP1R14B_4          :+U  EU:NC; range  -249 to    50.
CTTTCTGGGCTCTGCTTCTCCACCCCCATGACTCCCTGGTTGTTCAGACGGTGACTCAGGCCCCGGGGGGCAGGGTGGAGGAGTGGGTTTGCCCGGTGCTGCCTGCCTACCCTAGCCCAGCCCTGGAATGCAGCTGACTACAAACAGGATAGGGGCTTCCTGGGGAGGGTGTGGCAGGGTGGTGGGCATCCCCTCCCTCACCAAAGCATGGGCTCTTTGTTTCCTCTTTGCCAGGCCTGGGTCCTTCCCAGTGACCCCTCAGCCTTCACTTCCTCCTCACTCCCGGGGAGCTGTGACAGG
>239FP013131 MMRN2_1             :+U  EU:NC; range  -249 to    50.
TCTTTTCATGGCTCCCAGGGAGCAGGTTCCCATAAGGATGCATTTGGTGGGGCCACCCCATGTCTACCACATTCCCAGAGTCCCTGAGCCAAGTCCTCAGGGACAGGAACTGGCTTGTGTGGTTGGCGGCCCCTGTGGGGCCAGCCAGGGTAGTTGGGGGGCAGGACAAGACCCACCGGGTAGGCCGGCCCAGGCCACTTCCTCTCTTTGTTGTCCTCGTATTTTCTTTTCCTCCTGAGATTTAACTTGAAGACAACGTCACTAGCAGTTTCTGGAGCTACTTGCCAAGGCTGAGTGTGA
>240FP016945 COMMD6_2            :+U  EU:NC; range  -249 to    50.
GGCCTCTCACCCTCTTAACCGCTCCGTGCAGGGCCGTAGGTCAAGTGTCATATTTTAAATTAAGATGCTGCCGAGGAGAAAAAAATAAGCCAATTTCCTATTTCGGGAGAAAAACAGTATCTGAATCCACAGCCCTCTCCCCTCACGCTTGGACTCTTCCGAGCCGAGCCTTGCCGAGCGCTCGCGTTCTACGCATGCGCCTTGCGCCGGTCTGGGACCGCGTGGTCACCCGCACCTTCCCATTCTTGCAGTGTCAACCGACTGCGCTAGGAGGCGTGCCGCGGAGTCCTATTCTGAGAC
>241FP020687 LHX1_1              :+U  EU:NC; range  -249 to    50.
CAGGGCCTGGCACGTCAAGTGCGTCCAGTGCTGTGAATGTAAATGCAACCTGACCGAGAAGTGCTTCTCCAGGGAAGGCAAACTCTACTGCAAGAACGACTTCTTCCGGTGAGTACTTTCCTCCCACGCCTCTGCTGCTACCTCCCCGCGGGCCCTTCCCGGCCAGCTTCGGATCAGAGGTTAGCGTGGCCTCGCTGCCCAGTTAGGAACTGCTTCTAGAGAGGGCAGCCAAGTCCCGCGGGCGCCCGCCTCTCCGCCAGCTGGCGCGCTGGGAGCCCGGGACGCGGCCCTGCTTGCATC
>242FP005626 EIF5A2_1            :+U  EU:NC; range  -249 to    50.
GCGCTCCACGCCGGAAGTGCACTAATCCGCAGCACGTGGGGTTGCCAGGGCGCTCTTCACGTGACTGGGCGGAGCCTCGGGAATCTGGTAGCCAATGGTAGCCCGAGAGGGCGGTGCCTGTGACGCTCCGGGGCCTATCCCGGAAATAGGGCTGAGTGGGGGCGGGTAAGGGCGGGGAGGCTGGGGTGTGGAAAGTGTGGCGGCCCCGCCCCGTCTCTTGGAACTGCCGCGGCCGCCACCGCCGCTGCCGGCGCCGCTGCTGTAGGGGACCAGCGCGGGTGCGCAGACGAAAGGCGCTCT
>243FP022095 SF3A2_1             :+U  EU:NC; range  -249 to    50.
CCCGGAGAGTGTCAGCCGCTCCCTCGCGAAAGTTGGCCCCGTGCGGCCGCAGCGGACCGAGGGTTCGTTGAGAGCGTTGTGCGCACGCGCAGTTTGCCTTCCAGGCCGCGCTTTCAGCCTCTCCCCCTCCAGCCTTTTCCTTCGCGCCTCGGGACCCTCTGACTCACGCCGCTGGGCGGGCCAGGCATGCGCACACCAGAGGGCCCGTCTCATTTGCCCCGGAAGTGCTTTCTTTGCCCGCCGTTCGCCAAACGAAGTCGTGGAGGTGGCGAAACGAGGAGGAGATAACGCGGCCTTGGG
>244FP008643 PRICKLE4_4          :+U  EU:NC; range  -249 to    50.
GACGCACAGCGAGGGTGAGACCCCAGCGGAGTCCTGGTCCCCTCCCCTAAAATCCCAGCAGCCAGACCGGGAACCCCAGCGGACTCGGGAAACACCGCGTCCCAGCCCCGGAGGCGGGCCCGCCAAGTTCCAGAAAAACTCTGGGGATCTATCGAGAGGGCAGTTGGCGGGACTGGGCACTCCCCTTCCTTCTCCCTCCCACTGTCCCCAGAAATCTTCCCATCCCTCCACCTCCCCAAGCCCTAAGTCCTCTCGGGCTCTGCCCTTCAGGGCAGCGGGTGTTGGGGATGTCCAGCTCCT
>245FP013772 TRIM22_1            :+U  EU:NC; range  -249 to    50.
GAGCTTTATAACTGAGTATCTTCCTCGTCAGACTGCATTTCAAGAAGCTAGGTCCCAAGTCTCTGGATCTTTATTTTCCTGGCTTAGGTCTTAAATATAAGATAAATTCGACTAATAATTATAGGACTGCATTGGAATTCTAAGTATTCAGGCAAGCTGTATAACTGTAATTCACATTCTTTTTATTCAAATATTCTTGCTTGAGTAAACCACAGTAAGAATAAGGAAGTAGTGACTGAGTGCCTTGCCAGTACAGCAGATGCTAGAACATAATGTAGCATTACTTTCCCCAGGGTTTAT
>246FP010673 ARHGEF10_3          :+U  EU:NC; range  -249 to    50.
GCTCGGCGCTGGTGGTCTGTGGAGGGCAGGGCCACCGCCGGGTGCACAGGAAGGCCCGGCAGCCCCACCAGGAAGAGCTGGCGCCGACCGTCATGGTCTGGCAGATCCCTCTGCTGAATATATAAGCAGGACGGCCGCCTTCTGCTGTCAGAATTTGCAATCAAGGGTGACTTCTCAGCTAATCCTACAGCCTGAGTGGTTAAGCTGTGTCTACACTGGTTGGGAATAAATTAAAAACAGTATTTGGGGGAGAAACGTGCAATAGCGTAATGGTGGTGTCCCTGCCAATTCCTTCCTTCT
>247FP006425 UBE2D3_5            :+U  EU:NC; range  -249 to    50.
CCGCTTCAGATATGCAGGGAGCTGCACCTTCACGATACGGGCCACGCTCTCCAGCACCATCCTGGCCAGCGGCGTCCACTCCTCTCCCGAGCCCCCTCCGCTCTGGCCAAGCTGCCGCGCCTGCGCCGGGAGCGGAAGCGGCCGGCGGGCACTGGCGGCCTCGGCCTGGGCGGCGGGCGGGGCGGCGGGCCCTGGGAGGAGAGGTGACCTGCCGGGCGCCGATTGGCGGCGGGCGAGTGACGTACGCTCGCGGCGGACTGCCGAGGCGCGGGAACTGGCGGGTAGCGAGGCCCTCCTCGG
>248FP014717 SERPINH1_2          :+U  EU:NC; range  -249 to    50.
AGATGGCTCTGCTTGGGGCAGAGCCCCTGCGGGGAAAGGGGCGCCTGAAAGGACGTGCGATTCGGAGTGGGCTAGCTTATGCAGAGAGCCTGGGGGTGGGAGGAAGCTCGCACTCTGAAGGACACGCTGATCCCCGTGGGGACTCCCGGCGCCCCGCAGCCCGGGCCGCCGAGGGAGGCAGTAGGACCCAGGGGCCGGGAGGCGCCGGCAGAGGGAGGGGCCGGGGGCCGGGGAGGTTTTGAGGGAGGTCTTTGGCTTTTTTTGGCGGAGCTGGGGCGCCCTCCGGAAGCGTTTCCAACT
>249FP005474 PLSCR5_1            :+U  EU:NC; range  -249 to    50.
ATACACTATTAAGCATAAATTAACTCTAATGTGTTTTGCCTATATATTTAATGTATATTTAACATAATAATTATCTCAATTTCTAGAAAACTTTGCTCTTGGGGGACCCAACCTCAGAGAAGCTTATTTTCATTGCTGGAAATGCAAAGAAAATGTGCTGCAGAAACAATTTATACACCCTTGCTGGCACTGAATTGCAGCTGCACTGGCCGTGCATGATATGGCTGCTGTCAATGAAGGCAGTTGTATGCAGAGCACTGCTGGGCTGTCGGCTGCAGCCACCAAAGGGCATGTTGCAGT
>250FP019767 WWP2_1              :+U  EU:NC; range  -249 to    50.
CTAGTACCTGTCCCTGCCTCTATAAGGTTGATGGGCAGAGTAGGTGGCATTCAGTGAGCCCTCAATTTATTTGATTGCCTGGGACCATCCGGTGAGCAGAAACCCTTCCACTTTCAACTACAGAGACGATAAAAAGGCCTCCTCGAGGCCAGAGGTGCCCAGGCCAGGCCTAGGTGGCCCGCACCTGCGAGCCTGGCCAGCCTCTTCCGGGTCAGGTGACCGCGCGCGGTCACGTGACCCGGCCCGAGTGCGGGCGGTGGAAGGCGGAAGTAGGAGAGGAGTTCGGCGCCGCTTCTGTGG
>251FP023782 ZNF154_1            :+U  EU:NC; range  -249 to    50.
GGCGAAGTCCCTCCACTGCCCTAGGACTTGGATAAGCCATTTCTCATCGCCCAGCGCCCTGGAGCTTCGCTTTTACTCCAAGAGGTTGGTGCAAAGGGTCCCCGGCACCCACCTCGGGATCTATGAAAACTACATTACCTAGAATGCTCTGCGTTGAACGCCACGCTACTAAGCCAGTAAGAGCTCAGAAAACCGACTTTCCTTGAGAGTCACAAAAAGAAAGGACGGGACTTTTGGGGGGGCCTCTTCGTGGCGGCCATTTTAGCTTCTCTGAGGTGTGTTCACCGGATCAGAGATAGC
>252FP009025 SESN1_3             :+U  EU:NC; range  -249 to    50.
TTCACCGCCGCCCGCCGAGACTACGGCTGCCCGAGACTGCCGCCCTCCGACAGCGCCCAAGCCTCCGGCCGCTGCGGCCAGTGGGCCAGGGTTCGGCGAGCCTTCCCTGCCGGCGCCGGCCGGCTGCTGAGGCGCTGGGAGGAGCTGCGGAGGGCGGGGACTGGTGTCGGAGAAGGGGCGGGGTGGGAACGCCGGAGAGAACCCGGTGGCTGCACAGACAAAAAAGCCCCGAATGGCTGGAGGGCGTTCAGCTGTTAACAGCCTTTTGGGGCAGAGCACGGATTTGACAGCTCCACAACG
>253FP011223 GDF6_2              :+U  EU:NC; range  -249 to    50.
ATTCCTCCCCTCCCGGCGAGGGGCGGGAGGGGGCGTGGCGGGGCCGGGGTTTGTGTGGCTGGGACCCGGCTCCTCGCACTCCGAGTCCGCCCGAGGAGCCGGGCCCCGGCCGCTGTCCAGCCGCTCCGTGCCCCGCGCGTCCTGCGCCGCCGCCACCGCCTCCTGGGGAGACGCAGCCACTTGCCCGCCATGGATACTCCCAGGGTCCTGCTCTCGGCCGTCTTCCTCATCAGTTTTCTGTGGGATTTGCCCGGTTTCCAGCAGGCTTCCATCTCATCCTCCTCGTCGTCCGCCGAGCTG
>254FP008690 MRPL2_2             :+U  EU:NC; range  -249 to    50.
GCTGGAGTGGGTCTCCTGGGCCTGGAAACGCAGTAGAGGAGTGCCTCGGGCTGTCGACCTGCCCTGGTGCCCAGGGTTGGGAGAGTGAGATGGGCGGGGGCGGCAGGGGGGAGGTGTGGATGGACGACTGAGGTCCGCAGCTCCAGCGAGGACGTGGAGGCCTAACGACCCCGAGGTCACTGAGTCAGTCGGTGGCGCAGGGGGCGGGGCAGGTCGTCTGTCTATCTGTCTGGACGCCGAGGGGCGGGGAAGAATCGCGAAGGGCGGAGTTTTGGAGGCTGGAGTTTTGTAAGGTTGGTT
>255FP018906 SOX8_2              :+U  EU:NC; range  -249 to    50.
CGCAGGCAGCAGCTGACCCCGCGCCACCGGCCTGCGGGCGAGACCTCAGGCGCGAGACGGGCTGTGTGTGTGTGTGTGTGTGTGAGAGAGAGAGAGAGAGAGAGAGAGAGAGAGAGAGAGAGAGAGAGTGTGTGTGTGTGTGTGTGTGTGTGTGTGTGTGTGTGTGTGTGTCGGGGGAGGGGCCCGAGGACCCGCTTCCTAGCTGAGCGTCAGGACGGGGGGCGGACTCTCAGGAGCCGCGCGGCGCCCGCAGAGGAGAGGAAGCGCCGGAGACCCCCCTGCTCCCACCCGGCCTCCCTG
>256FP018012 TJP1_1              :+U  EU:NC; range  -249 to    50.
AATTCTGCCAGACCTTGGATAAAAACAAACAGGAAGACTCGCACGGCAGCGGAAACTGTCTTCCAAGTTACTTGGGTTACCCGGCTTTTCCTTCCGCGCTTGGGGTCGGGACCCCGGCCGCTCGTCCCGCCCCCTCCCCCGCCGCGGCCCCGCCCCCTCCCCGCCTCGCCTCGCCTCGCCTCGTCCAGCCCCGCCCCCGCCGGGCCGGGCATGCTCAGTGGGCCGGGCCGGCAGGTTTGCGTGGCCGCTGAGTTGCCGGCGCCGGCTGAGCCAGCGGACGCCGCGTTCCTTGGCGGCCGC
>257FP003471 LIMS2_2             :+U  EU:NC; range  -249 to    50.
GGGAACTCCGGGCTAGGAAAGCCCGGGAGGGAGGTGGTCTCAGCATCGCCCCCACGCCTACCATCTCCTGCACGCGTTTGCGGTTGGGGCGGCCCAGGGACTGCAGAGGGGGCGCCGGGCGGGGCGTCCCGGCGGGGCTGTGGGGGTGGGGGTGCTTGTTCGCGTTTATTATAACTTTACTCCCTTTAAAAGGAAAGCTATGCCCGGAATCCAGGAGGTGGCGAGCAGAGCCCGGGTTGGGAAGGACTTGACCCGCGCCCGCCGCTGGCCGCGCTCCGTGTCCCTGGAGCTGGGGCTGTG
>258FP014684 PLEKHB1_1           :+U  EU:NC; range  -249 to    50.
GAGTGAACAAATGTCTTAATAGAAAAGTAAAATTGCAGGCGGGGCTGCTTCTGCCCAGCTCTACAGGGGTAGACTACAAGTCCCAGTACGCCTCGGGTCAGCATCTCTTCACGTCACTCCCCCTCCCTGGGGTGGGCAGGTCCGGAGGGCGGGGCCCGGGGGCAGCTGGGCTCTCAGGCGCTGCGGGAGGAGAGAAATGCCCCAGGCTCTCCGGGGCACACAAAGCGCAGGCGCAGCGGGTTGGGTGGCAGCAGCATCGAGTAGCGGCCGCTTAGGCAGCAACATCCGCAACAAGTGTAG
>259FP006554 LARP1B_1            :+U  EU:NC; range  -249 to    50.
AGCCTGCAGTCGGGGCGGCCTCAGCCAGTGAGCCGGGAGTCGTCCCCTTCGTCCTCCCTCGCACTCGGAGGGCAGCTGGGGCGGGGCAGACCCTCGGGCCGGGCGGCACCCGGGCGGGCGAATCCGTCAGCTCCCGCGGGAGGCCCGGCGAGAGAAGGACCCGGTGAGTAGCCACGTCACGCTCCTCAGGGAGGCCCCGCCCCGTGCTCTCGGGCCGCCCCTCTTCGCCGTCTCCACGCCTCCGCGGGCAGTTACCAGCTTTGGCTGCTCGCGCCTCCCCAACTCGGGTAAAGCTCCTCG
>260FP004293 MTERF4_2            :+U  EU:NC; range  -249 to    50.
CCACTGGCTGAGAGTAAAAAGAAAGAAAAGCGGTAAAGACTTCTTTTTGTGCGTAGGTGGCCCCGGTGTTCACGCTGAATACAGATTTTTACACAATAAAATCTTAAATATCTCTACATGGAACGGAATCCATTTTTCCTGCCTCGGGAAGGATTTCTGCGCTCTCGGGTGAAGTTCCCGAAGCAAGGAACCAGTTCCCCTCTACCTGTACTCTTGAGAGGAATTCTCAGGTCATCTGAAACACAAGTATGGGCCAGGACGACCCATTCGTTCACGCGGCCCAGAGCTCTGCGAAACGGG
>261FP013039 MICU1_1             :+U  EU:NC; range  -249 to    50.
ACCAGAAGAAATGCCCGAGAGCTTCTGGGAGCTCTCCAGCTTTCCCGCCTAAACGCTGAGGGGAGTAAGGGGGAGTGACGGGGCTAGGGCGGGGCCCGAGGCTGGGGCGTGGCGCGTTGATTTCCCCGCCCCTCCCCGTTCCTTTTCCTCTGTGCCCCTCCCACACGCCTGTCTCCACGATCCCGACAGGCCCAGCGGCTAGGAGAGTCACGTGAGAGTGGGCGGAGGGGGTGGAGGTTTGTCTCCGCTGTTTCATCTCTATGGCTGTCAGAGGTGGGCGGCTTTGACCGAGAGGCTGCT
>262FP012110 FAM206A_4           :+U  EU:NC; range  -249 to    50.
GCACTCCAGTCCCCGGCCCGCAGCAGGCAGAGGAGGCTCCGGGTCTCCTTCACCCGGACACCGCCGGCGGAGAGGTCCACTCCCGTGCCCCTACCCTGGATGGATCGCTTACCTGAGGACCCCCAAACAGAGGTGCGTCCGGCCTCGCCTCCCCAGCCACGCGCAGCCGGCTACCCAGAGTCAGCTCCCACAGTCCGCACCCAGAGTCGGCTCCGAATTGCGCACGCGTCTCTGTCCGCGGCTCCCGCTCTCTCTCCGACGGCACTAGGCCTCCAAGGATGGAGGCGCCCTCCAGGGGAA
>263FP003306 INPP4A_1            :+U  EU:NC; range  -249 to    50.
AGATGCCATCGCTCAGTCAAGTCCAGAAGTTCAAGAACTCCTTGCAGGTGAAGCAGTCACAGGATAGGGTGGGATCTTGTGGGAACCTAGCAGTAGGAATTGGCGCGAGCAGCTCGGTCACCGGCCCTACTGTCTCAGAGGGCGGACCCAGCTCGGGCTGGTAGTGGGGCGGGGGTCGCAGGGCGCGGGCCGGGCCCTCAGCGCGCATGCGCGACAAGGGGGCGGGGCCAGGGCGGGGCTGCGCCCGGCGTCTAGAGCGGCGGCGGCTGGCTAGGGCTGCGGCGCGCGTGGAGGGTTCGC
>264FP016733 SLC7A1_1            :+U  EU:NC; range  -249 to    50.
GCTGGGCGCGCGAAGACTCAGCCGCCCCGCCCACCAAGGGCGCGTCGGTCCCCGGCCGCAGCCTCTGGGCTGGCAGCCGCCGCCGCGCCGCGCTCCCATTGGTGCCCGGCGGTGACGCGGCCGAGCGGGCCGGGGCTGCCTGGTCCGGGGGCGGGCGTGGGGCGCGGGGCGCGGAGCGCGAGGGGCGGGGGCCGGGCGCACTGCTGATGAAACCTGGCGCCGGAACCCGCCAGCCCTCGGCGCCCATTCAGTCCGCGCAGGCAGGTGTGAGCAGCGGGTCAACTACCTGGCAGGCGCGCA
>265FP023468 NAPSA_1             :+U  EU:NC; range  -249 to    50.
GCGAGACCTCGGGAAGGTGCGATATAAGATCATAGAGGGAACGCAGGTCCGAACTTGAGGCCTTGTGGGGTCTGATGTGGCCCACAGTGCCTGAGAGTCACCCAAAGGGTCCCCCACTCTTGGACACACAACTGGACTACATTTCCGGGTCGTCCTTGCAGCCAGGAGCAACCACGTGACAGATTCCCACCAATGGAACAGGGGCAAAAGTAATCCTGGCAAAGACGATGCGAGGCATCTGGGCTGATTACTTGGTGTCTGCAGCTTCAAGAACCAGGTTCAATTCCCCTCCAAGTGCAC
>266FP025469 GRAMD4_4            :+U  EU:NC; range  -249 to    50.
AGGTACCCCTGGGAGGATATGGCCAGAGTAGGGAGCGGTAGGCAGGAAAGTAGAGCTTGTGTTTGGGAAAAACAAATCCTGTTTCCCTGGAGGACAGAGATAAGGCAGGAAAGCCTGGAGGGTTTGGACAGCGGGGAGGGGGAGCCAGAGAGGTCTGGCGGTCAGGCCTGGTGCTGGATGGGGGCTCTGGGCACAAATGTGAGTCATCTCCGCCATCCTGGAAAGAGACGGTCCTGCAGACAGCGCGCCATCGCACCCCATGCTGCCTGCGGAGGCACAGGACAGACGCCACTGGGCAGC
>267FP018615 WDR61_1             :+U  EU:NC; range  -249 to    50.
AAATTGCAACACAAACCTCTAAACCTGCAGTTGCCGGAAGCTAAACGTCTGCGCTTCCGGAAGCAAATTTCCAACTACCACTCCTCTGGAAGCAGGACCTGGCTTCCTCCCTCCTCTCTCCGCCCACCCTCGTCGGCGTCTGCCCCGCGCCCGCCATAGCGACGGCAACGGGCGCTGCGGAGTGCTCCGAGCCGTGAGGGCGGGGCCGGCGCGATGCCCCGCCCCTTCGATAGCTCATCTTTGCGCGTCGCAGTCGCGCGGAGCCCGGCTTCCGACGTGCAGCCTGGCAGTGCAGTGGTG
>268FP018737 ARPIN_3             :+U  EU:NC; range  -249 to    50.
AATGAGTAGCAGAATCAGGATTCAAACCCAGAGCTGTCAAAAGCAAACCTTATGTTCCTTCCACTGTCCCCTGCTTCCTTGCCCTTCAGAAAGGTCTTGGAAACAGGGGCCAGAGGATGTGGTAGCCACTTCACTGGTGTTCTGTGTCTGAATGGGACTTTCTCACAGGCAGGCCATGCTGGGACCTCAGCCATGGGGGTGGCCAGGGAGGTGGTTGAGCAGAAGGATAGCTGGGGACACTGACTGGGGGTAGAGTCACCCAGTGTCTTTAGACATCCTGCTGTCTAAAGCACTGTGTCC
>269FP018755 IQGAP1_1            :+U  EU:NC; range  -249 to    50.
GAGCCCGATTGGAGGATGGGCTCTACCTTCTTCCTTCCGCCTACGGAGACCATAGCGGGATGCAGGGCGGGGCCGGGCTGAGGGGGCGGAGTTAGGGGCGGGGCACGGTGACTCTGGCCCCGCCTCTTTCCGGCCGCTCAGGGCGGTGTCGCTGGGGCGGTGCCGCTGGGGCGGGGCCTGCGGGGTGGGGCTGACGGCACGGGGCGGGGCCTCGGGGACCCCGGCAAGCCCGCGCACTTGGCAGGAGCTGTAGCTACCGCCGTCCGCGCCTCCAAGGTTTCACGGCTTCCTCAGCAGAGA
>270FP006886 ADCY2_1             :+U  EU:NC; range  -249 to    50.
ACAGCCCCCGCCGTCCCCAGCCTGCAGCCGGGCCGTCGGGTGGGGGCCGACACCGCCCCTGCACGGAGGCCGGCTGCGCGCGGGGCGGGGAGCGGCGGGCGGAGGGCCCCGTGGAACCCGCCCCCTCCCGCGCGGTGGCGGTGGCGGCGGCGGCGCCGGGAGCTGCCCCCGAGGCCGCCGCCCGGCCCCCGCCCGCGCGTCAGCGCGCCCAGCCCGGGGCGCCGAGCTCCGCCCGCGCCGGAGGCCCCTGCGCGCAGCTCCGGGTGCCGGCAGCCGGGCCGGCCGAGGCGGCGCGGGGGT
>271FP007575 TMEM173_2           :+U  EU:NC; range  -249 to    50.
TGTGACTGCGGTGAGTGTTTCTAAACACCCTTGGTTTGGGGGTAGCAAAGGGCAATGGAATGGAGGCTTTCTCAAACCTCACCCCTGACCCCAGGACTCAGGCCCAGCTCATCAGGGCTTTGAGGGAAGGTTCCTACCTCCCTTCCTGAGGAACAGGAAATACCCTCCTTCCCAGCACCAGTAAAGCTGCGGTTTGGAGAAACGCCAGGGCTAGAGTGTTGTGGAGAAACCAATCGTTGTTAACATCTCATTTTCAGGCTGCACTCAGAGAAGCTGCCCTTGGCTGCTCGTAGCGCCGGG
>272FP011725 RP11-195F19_1       :+U  EU:NC; range  -249 to    50.
CAACTCTCTTTTCTTGCTGCCTGCTGCGGAAGCCTCGGCCCCCCAAGGTGTAGCTCCAAAACCTGACCTGACACCTATAAAAGAGGGTCCTTTGCCCGCATCTTAATCAACCGACCCCGCCCCTGGCCTCACCCCGTAAGATGACGTTTCGACTCCGCCTCCTCTGGGAGACATGAACACCCCACCCCTTCCGGGGGACAGGCAAACCTAGTGCGCAACGGCATCCCTGTGACGTAATAGTAACGGTCCGTTTCCGGGGTGGAGCCAGGGAGGGCGGGAGTTTAGGCTGCGCTGACCCCT
>273FP023877 NSFL1C_2            :+U  EU:NC; range  -249 to    50.
CAATCTAAGCTAATCCCGATTGGCTAGTTCAAATGGAGCAGAAATGTGGGCTACAGTGGTAGGGCAAGCGGTTTCGGCAGGAAGAAGAGTTTCCGCGGGAATGGCAATTGTAGCGAGGGTATCCAAGGGAACAGATGTGAGTTATAGATTAGGACCCGCGGGAAGGTTGTTTACCGTAACTAGGGGTAAGGAGGTACAAAGAACAAGGAAGTTAGGCTTTGAAAATAGAGAACAAAGAACAAGTAAGCTGAACAAGTAAGTTCCTCTTTGGAGAGGCAAGAGGGCAAAGAAGCTGAGGAC
>274FP006258 SCARB2_2            :+U  EU:NC; range  -249 to    50.
ACGTCACGTCCCTGCGCGCTCCCTGCACTCTCCCGAGCTGCGCTAGGCGGGCGCCACGGCTGCCCGGCGAAGGAAACCGAAACCGAGTCCGGGCCCGTCCCTCCGCGGCCCCATCCGCCCGGTGCACCCGGGGCCGCGCTCGCCAGGCCGCGGAGCCCAGAGCTGCGCGCACGAACCGTGCGCCGGGAGGGCGTGGGCGTGGCGCCGAAGGGTCCCGGGTCTTCGACGCCTCTGCGGCGGCTCCTCCCTCCTTGCAGTTGGATCCCTGGCGGGTGCGGCCCGGCCCGGCCCGTGAGCGGC
>275FP024281 DBNDD2_9            :+U  EU:NC; range  -249 to    50.
GTGGGGCAAACGGAAGGAATGGTGGACTGGAAAGATATTTAGGAAAGAGAATCGACAGGAAATGGAGGTGTATTTTAATATAGGCAGCGAGGGAGAGGGAGGTGGCAAGGATGACTCCTAGTTCCTGACTTGCTCGCGGATGTTTGTCGAATGAATGATCCAGTGACCCCAAGGCAGAAGTATCTCAGAGAGATCCCCCCACTCCCCTCCCCGCACCCGTCACCACGCTGCCTTCGGAGCTCTGACCGTAAGGGGGTGGATGGAAGGCAGGAGGAAGGGAATGGCCACGGAGTCTTGGTC
>276FP009049 MFSD4B_1            :+U  EU:NC; range  -249 to    50.
CCTTTTCCTCATAATGGTTTGGCCGCATTTTTACCTCTTGATTTCCCTGGTCCCAGGCTGCAACTTCAGCTCGCTCCGCCATGGGGCGCACGTCCGCCAGCCTCTGTGAGCTCAGCTAAGTATGATGCCTAGGCTAGAGAGCTACGTCCGGTCTCCTAGGCAACCATATCAACTTCCGGCTTGAGGCACGATAGCGGTTGGCGAGAGGCCACATTTCCGCCACGTGACCCGCGCATGCGCCTGCTTGCTGGAGAGCGAGCGTCTTTTGCCACGAACACCTGCGGCGTGCCGAAGTTCCTC
>277FP021909 BCL2_2              :+U  EU:NC; range  -249 to    50.
GCGGCCGTCAGCGCTCGGAGCGGGCTGCGCGGCGGGAGCTCCGGGAGGCGGCCGTAGCCAGCGCCGCCGCGCAGGACCAGGAGGAGGAGAAAGGGTGCGCAGCCCGGAGGCGGGGTGCGCCGGTGGGGTGCAGCGGAAGAGGGGGTCCAGGGGGGAGAACTTCGTAGCAGTCATCCTTTTTAGGAAAAGAGGGAAAAAATAAAACCCTCCCCCACCACCTCCTTCTCCCCACCCCTCGCCGCACCACACACAGCGCGGGCTTCTAGCGCTCGGCACCGGCGGGCCAGGCGCGTCCTGCCT
>278FP013007 TYSND1_1            :+U  EU:NC; range  -249 to    50.
CTCCTCTCCTCTGATTCCTCGTGACGCCGCACTCCTCTTACTCTCCCCGGGGCTCATCCGGGGGAATGGGGCAGATTATGTCCCACCGGTTGGACAAACTAACGAGGGCGGGGAAAGGAAAAAAAAAATCAGAATAGGAAGCCAATCAGAGCTCGGTACAAGCCCAGCCAATCGGGTCGGGTCAATTGGGGCTTAGCCAATCGGGCTCGATGAGGAAGACGTGAGTCAGAGCTTGCGCCTCTCGCTTCCAGCTGTGGGTGGCGCTAGGCAGCTTCAGCCGGACCGGGTAGGGGTCCTCGC
>279FP012744 MSRB2_1             :+U  EU:NC; range  -249 to    50.
GGGAGGGGGAGAGAGAGGCAGAGTGGGAGGAAAGAGGGGCGGGGACCTGGGAGGGCCCAGGGCACATAGTGGGAGGAGCAGGTGGGAAGGAGGGAAGGAGGGAGGGGCAGGGGAGGGAGAAGAGGGGGAGGGAGACGAGGGGACTGGCGGTGTGGGCGGAGCGTGGGGAGGGAGGCCGACTAGCGCAGGCGGACGGGAGAGAATGGGGGAGGGGTGGGATGGGAGCAGGGGCAGAGACGGGCAGAGGGCAGAGGGCGGAGCGGCGCCGGAGCGGGCGTCATGGCGCGGCTCCTCTGGTTG
>280FP013779 PRKCDBP_1           :+U  EU:NC; range  -249 to    50.
GTAACTCAAACTCAGAGTGAGAGGGTTTGCAGGGGGCCGATTTGGGGCCAACAGGCTTCCCAGCAGGCCCCCGGCGCGGGACAGCGGAAGGCGAAACGCTTTCAAGAGACCCCGCTGCCAACATCCCCACGCCCTCGCGCCCTCCCGCCGCCCCAGAAGGCCAACTCCGCCTGCCTGAGTCACAGCTGGAGCTGGGGAGGAGCCAGGGAAAGGAGGCCCCTGACCGTAGTGCGGCCAGCAGTTGCAGGCAGACGGAGCAGAGCGGTCAGGGATCATGAGGGAGAGTGCGTTGGAGCGGGG
>281FP023431 IRF3_1              :+U  EU:NC; range  -249 to    50.
TTCCCTCCTCACCCCACCCCTCGTCAACACCCCGCTGACCTGGTCCGGGGCCCCACCGCCGCCTCCTCCACTCAACTTGCGGTCTCCTCCACTGAACTCGTACAAACTTTATTAGTTCAACTTTCCCGCGCCTGCGCACTGGGCCGGGTCGATAACCGGCCCAGCGTAGAAAGGGCGGAACGCTGGGTGCACGCTCAATTTGCATGTGACGCTCCCAGCATGCCTCTGGCCGGAAACCCAAAAAAGGGCATAGGGGCGGGAACAGCCCAGCGGGCCGTCCCATCGGCTTTTGGGTCTGTT
>282FP014160 SLC43A3_6           :+U  EU:NC; range  -249 to    50.
GTAGGGCCAGCATGACAAAGCAGGGAGGTGGGGATGTGTGAGTCCGAGGCAGGTGCAGAGCACGCCGGGTGAGTTCTGGGAGCCAAGGGTAGAAGGTGGGCCCGGATCTGAAATGTTCCATTGAAGCCTCCACACTCCCCATCCTACCTGTCCACTTTCCTCGTAATTCACGCCCAGATCCTCCTCTCCCCATTAGAGACCCCAGGGGCAGGGCAGAAGCAGGAACTCCGCTCCTTCTGGAGCTACGCTTTCTCTCGGCGCTTTGCCTGGCACCTGGTGTGGCTGTCTGTGATACAGTTG
>283FP002454 URB2_1              :+U  EU:NC; range  -249 to    50.
GCCCCCGCGCCCCGCGCCCCGCCGCCCCCGCCGCCGCTCTGGGCGGCCGCTCCATGACTGACTGACACGGAGCGGGCCGCGGGCTGGGCCGCTCGGGCCTCCAACGCGCAACCGTCTCCGCCAATGGGCGAGGCGCCTCGGCGCTCGGCTGGCGACGCCTGGCGTGCGTGCAGCCCCTCCCCGCTGCGCCGCCGGCGTCCGGCGGAAGGAGCGCGGGTACCGGTCCCACGTGGTGGGGACGCGGGACCCGTACAGCGGCCTCCGCCGCACCGGGACAGCAGCCGCCGCCGCTGCCGCCGT
>284FP016571 KMT5A_2             :+U  EU:NC; range  -249 to    50.
GCTGGTCTCGAACCACGGACCTCAGGTGATCCGCCCGCCTCAGCCTCCCAAAGTGCTGGGATTACAGGCATGAGCCACCGCGCCCGGCCAAAACCTTTCAAACCTGAGAATGAATGGATCAAACTGCTGGAGAGGTCGGTGTGCTGGAGTTGCTAAACTGCTGGGAGACTCAGGTTTCCCAGCTCTTAAGGGAAGATCGAGGGGTCAAAGGTCGGGTTCCGGTCAAGCCCACAGAGAACCGGAAGTCCCAGATCCGGTCGGCTCGGAGCCCAGGGCTCCAGCCGGGCTACTCACGCTCCG
>285FP023399 SLC6A16_2           :+U  EU:NC; range  -249 to    50.
GCTGGATCACATGAGATCAGGAGTTCGAGACCAGCCTGGCCAACATGGCAAAACCCTGTCTCTACTAAAAAAAAAAAAAAAAAAAAAAAATAGCCAGTTGTGGTGGTGCACACCTGTAATTCCAGCTACTTGGGAGGCTGAGGAAGGAGAATTGCTTGAAACTTGGAGGCAGAGGCTGCAGTGAGCTGAGATCAGTGTGGGCAACAGAGTGAGACTCTGTCTCAAAAGAGAAAATATCTATCTGTCTGTCTAGCTAGCTAGCTATCTAGCTATCTTATATTCCTCATTCTGTTCATGTTT
>286FP017821 RP11-1089B7_1       :+U  EU:NC; range  -249 to    50.
TAAAGCAGACCAGCCTTGACAGAAAGGACAAAAATAGCCCAAGTCTCACATGGGGTTGCCAGTGCCCTTTCTCCCCATCTTCTTGGGAACGGGACTGGGAGTTGGGGGTGGGAGGTTTTAGGACCATGGAGAATCTGGCCCTCCACCCACAGGTGGATCCTGCAATGGACACATCATAAGGACAGAAGCCAGCATTGTGATGTCACAGCCTGGCTGTGGCTTTGTGCTCCTGGAGCTGTAGGTGAGTCAGCTAGGCCCCTTCCTCCTCCAGTGCCTGTCTACCTATGTTTGATGCTTGGG
>287FP001717 SEMA4A_2            :+U  EU:NC; range  -249 to    50.
AGAAGAAGCAGGATAGGGGAGACCTGGGCTCCTACCCATAGGGGACAGTGAGGTGACAGGCTGAGGCCTGGAAGGATGATGAAAGTGAGACCGTCTTAGGGCCCTTCCAGATAGGGAACCTTCTCTGCCCCAATGCCCCACCCCTGCCACCAATACACACGCTTCTGCTGCCTGGGGCTCTCCTATTGGTCCTCGGGGGGATGTGGTAAGAACTGCTCACCCAGAAAGTGCCCGGGTGCCTGTTTCCCCAGAGCTCCCTGGTGACAGTCTGTGGCTGAGCATGGCCCTCCCAGCCCTGGG
>288FP000880 ACOT11_1            :+U  EU:NC; range  -249 to    50.
GGGTGCCTGGAGTTTGGCTGGGGCTGGGTGCCCAGTGGGCGGGCACAGGCCCCTTGACGTGGCTGTGGCCTAGCTGGCAGCCTCGTCCTTCCTCTCCGCTAGGCGGGCACTGGAGCTTTCTGTGCAGGGCTCCTAGGAGAAGGGGGGTAGAGGGCAGTCTGAAGAGAGGCGGGACGCGGGGTGATAACAGCTGGCTCTGGTGGGCGGGCGGGAGCTGGGGAGGAGGAGCAGGAGAGGCCCACAGGCTTCATTTGGAGTCAGGCCTGGCTGTTGCTCAGGTGACCAGCTTGTGTCTCTGGG
>289FP025608 GPM6B_2             :+U  EU:NC; range  -249 to    50.
AGAAGAAATGAGGTGGGGAGAAAGAGAGAGAGAGAGAGAGATCGAGATTGAGATCTTAAGAAAGAGAGCAAGGAGGAAGAGCCCGGTGGGGAGCAGGTCCTTCTCCCCCACCCCCCTACCCCCAACTCCCACTGGAGCCGCATTGAGACTGTAGGCACCACCGGGCGCCGAATGGCTGTTTTCTAACTGGGATCCTCGGTGACGTATGGCTGCCTGCCCCTTGGCAGCTGTCTTTATGGACCAGTAGGCAGAGCGAAATTGACGCTGACAAGACTTTTGCATCTTGGAAGGGACTGTAAT
>290FP013544 TEX36_1             :+U  EU:NC; range  -249 to    50.
GGGTACAAAATGTTTGCCATTACCCCCAAATCATCTTGTCCTTACCTGTCTGAGCTGACCACAGGGCTTCCTCAGCTGGGACCTGGTGGCTCTTTGCCTCTTACCCTGGGGAGTCACAGCTGCAAGGAACCAGTGGCAAGAATCCTCCGAGGGTTTAGAAGACTCCTTTGCCCATTGTGATGGGTGAGTTCCCATTCCATGACAACAATGGGCACCCGCACCTTCCCCTCCTGGAAGAGGCTGAGAAGTAAAGATCAGGAACAAGGAGGAGGAGGAGCTTCCCAGACGTGTAGAGCTTAT
>291FP024567 RGS19_3             :+U  EU:NC; range  -249 to    50.
CTGAGTCCCACTTAAATCCTCACTGCTGCAGGTCTAGCCTGCTGCCCCTGGCTGAGACCTCTGGGACCCACAGACAGACCTGGACTCTTGGTGGGAAGCCACTCTGCCCACTCCCCACCCCAGACACCCTAGAAGCCAGTCTGGCCACCACCCGCACGCACCAGTTGGTAGCCCCAGACTCTCGGGGCCCCTTTGGGAGGGGCTGGGAGCCGGAAACCAAGAAAGAGGAACCCAGGCTTCCGGCTTCCCAGGGAGTGAGCGGATGGGGGTGTCTCGGAACCTCCAGTGGGGGCCTCATCT
>292FP022400 SWSAP1_1            :+U  EU:NC; range  -249 to    50.
TTATATTTGTCTGATTAGCTGACAATAATAGTATTCGTGCTGGTTCCCCCAGCAGCCTCCCTCAGGGAAGGGTCTTATTTCCCTCGAATGCACCCATTCCTCCGCATAGGTTCTAACCATTTGCCCATTCACCTGAGGAATCGAGTTTTGATGGACAGATTCCTAGACCAATAGAGAAACTAAGTGAACTGTACCGATGCGGCCACGGCTTGGGCGGGACTAAGGCTGGGAACGAGCCACCGATTGGTCAGAGCTACGCGGCGAATGGCGGAGACGCTGAGGCGGGTGCTAACCAGGGGC
>293FP001394 MAN1A2_1            :+U  EU:NC; range  -249 to    50.
CGTGGGCCCCGGCTCGGCTTCTTAGGCGCGAGGGCTCGGCCACTGCGGCCGGCGGCCTAGCTCGGGGAGCAGGCGCCGGGGTTCACTGAACCGGCCGCGGAGAGGAGGAGGAGGAGGAGGAAGAGGAGGAGGAGGAGGAGGAGGAGCTCGGCGGGGGCGGCCGCCGCGCCTCCCCTCCCCCAGGACACGCCGGGGCTTCTCAGTGGCCGCCGGAGGAGGAAGTTCCGCTCCCTGACAGACCCGTGCGGTAGCAACAGCGGCGGCGGCCGCGGCGGCTGGCCGGACTCAGGTGTTTCGGAC
>294FP001351 PPM1J_2             :+U  EU:NC; range  -249 to    50.
GACCCGCCCAGCTGGCCGGGAGCCAGTAGCAGGGAAGGGCCGGCTGGCGCGAGCACCGCCCACGCGGAGCCATGGGGGCGGGGCCTGGGCGGGGGCGGGGCCGCGGCCGAGGGCGGGGCAGGGAGGCAGCATGCTAAACCGGGTGCGCTCGGCCGTGGCGCACCTGGTGAGCTCCGGGGGCGCTCCGCCTCCGCGCCCCAAATCCCCGGACCTGCCCAACGCCGCCTCGGCGCCGCCCGCCGCCGCTCCAGAAGCGCCCAGGAGCCCTCCCGCGAAGGCTGGGAGCGGGAGCGCGACGCC
>295FP023949 RASSF2_1            :+U  EU:NC; range  -249 to    50.
AGGGCAGCAGCAAGGAGGTGAGGGGAGCCAGCTCATCCTCCCCAACCCTGCACTCCCCCCCCACCTCCCCACCCCCAGCCCGGAAGAATCGCTGGCGGCGGGAGCCTGGACGAGCTGGCGGGGAAGGGGACGCAGCCACAGCATTGTCTGGGAGGGAGGGGAGAAGCTCCGCCCCTAGAGGGGAGGGGAGAAGAGGAGGGGGCAGGAGACAAGGGGAGGAAGAAAGGCGAAGGCAAGGCGAAGGGGTGGAGAGTGATATGAAGAGCGAGAGAAAAGAGAGGACAGCGGACGAGCAGATCC
>296FP003215 SFTPB_2             :+U  EU:NC; range  -249 to    50.
TGCCAGTGGGGGCCCTGCCTGAGAGCCCCTGCAGCTGCAGAGGACAGTTTCTTTCTGCTGAACCATCGCAGCTATGCCCCAGCCCCTACCCTGGAGGGGTCCCCAGGGGCCATGGGCAGCACCTCCTGTATAGGGCTGTCTGGGAGCCACTCCAGGGCCACAGAAATCTTGTCTCTGACTCAGGGTATTTTGTTTTCTGTTTTGTGTAAATGCTCTTCTGACTAATGCAAACCATGTGTCCATAGAACCAGAAGATTTTTCCAGGGGAAAAGGTAAGGAGGTGGTGAGAGTGTCCTGGGT
>297FP005880 LETM1_2             :+U  EU:NC; range  -249 to    50.
TCCATCCCCAGCGTCCCCTGACTTGCCCTTGGAGCCCCAAGCTCCCAGGAGCCGTTTTCTACTCGTGGGTGCAGGACTTAGTCCCAGAAAAGTTCCGGACACACGCGCTGCTGCCGCCGCCCGGAGACGAAAAGACACTCCCCGCGCAAGCGCGGCCGACTCCCTCAGCTCCTGCGGCCGCCACGCTGCGAGCCCCGGCGTCCACGGTACGACGGGAACCAGGATGCAGCGAGCCCCAGGAGCCAGCCGCCCCGGTGCACGCCGGGACCGGTAGTCCGCGCCTCAGGGTAGTCCGCCGCT
>298FP001686 ASH1L_1             :+U  EU:NC; range  -249 to    50.
TCCGCCATTCTGGCAATTCCAGTCAAACGGCAAGCCCCGACCCGCTCGGCCCGTCCCTTCCTCTCCTGCCCCTGCAGCCGACAGGAATGGAACAGTCCCGCGGGGGGGATTGTGGGAGGCGCACGCGCGAGGGGTGGAGGGTGGTAGGGGGGGCTGGCGGCGGCGGCGGCGGCCGTGGCGGCGGTTGGTGGCCGTGGGGGCGGGGAAGGGGGGGGAGGAGAGAAGAGGAGGTGGAGGAGGAGGAGGAGGAGGCTTGGGCTTGCGCCGTTGAAGGTACGCGTGAGGGCCTGCGCCGGCGCC
>299FP025954 YIPF6_1             :+U  EU:NC; range  -249 to    50.
GAGCGGTCTGAGAATCCGGCTTGAGTGTTAAAGGCTAAGCGTGTCTAGCTGGACCCGTGGCCCCGAAGAAGCGAGACAAGGCGACGCGGAGCTGTCCCTGACACCCCGAGGACCGAGGGACAGCGAAGGGCCGGGGCCGCCGGCCATTGCCAGGCGCCATTAGGTGACGCGGCCGTCACGCGATGACGCGCTGACCGGCAGTGGCCTCCACGTCGCAGGTTCCGCAAAGACCTGTGGGAGCGACCCGGGAGAAGGAGGGCCAAGATGGCGGAAGCGGAGGAGTCTCCAGGAGACCCGGGG
>300FP016433 RASAL1_2            :+U  EU:NC; range  -249 to    50.
CCATAAACTGCGGATAATGGGGTAACAGTGGAGTAGTGTGTAGTGCACATCTGGAGACAAAAATGAGCTAATCCCAGTAAAGCGCTTAGAACAGTGCCTGGCACCCATGAAGTGTTCAAACAACTGTAGATGACTTTTTATCATCGCTGTAGTGGTTATCTTCAAGCCTTCCCCTCCCCCATCTGGCCGCGGCTTCCTCCCCCGCAGTGCCAGCCCGTGACGTTAGAGCAGAGTCTGGGTTCTGTGTTTAACTGGAAACTAGAACGAGATGGAAGGGGATGTTCAAGGCCCCTCCCTTGA
>301FP025167 DEPDC5_4            :+U  EU:NC; range  -249 to    50.
GTAACTGGAGGAGTGACTTCTTCCGAGAGTCACTTGGCACCACTTCACAGCAGAGGAACACCAGTATCTTCACTGGCCTAAAATCAAAGAGTGGTTGCAAGGAAAAATCTGACATTCCAACCTTTTCGTTTGTATTTCTGTGGCAGGGAGGCAAGATGACTTCTCTGCCCCAAGCTTGGAACAGCTAAAGGGAAAAACAGTGCAAGATGAGAACAACAAAGGTCTACAAACTCGTCATCCACAAGAAGGGCTTTGGGGGCAGTGGTCAGTATCGATTGGTCTTTAGAGGTTTTGTAAGTT
>302FP000294 NBL1_1              :+U  EU:NC; range  -249 to    50.
GTCCCGGCCGCCCCACCACGCCGTCGGAGCGCGCCGAAGCTCAGCCCGGGGCGGGCGGGCCAGGAGAGGGCCCGGGGCCCCTGCCGCCGCGGCGCCCCCTCCTGCGCACCCGGAGGGAGAGGCCGCGCGCGCCCGCCCGCTCTTTCTGCGCGCGGCCCTCCCCGCTGCCCCCGCCCTCGCGCCCTGTTTGGAGGGAGCCACCCTGACGTCGGAGCCGCTCCCCCGCGCCGCGCGCCCGCCCGGGGCCGCAGACAGCGCGCAGCGCAGCCCAGCCGAGCGTCGCGGGGCCGCCCCCCGCCC
>303FP006141 FIP1L1_2            :+U  EU:NC; range  -249 to    50.
CTTAACATTATGATCATTGTTGGGTATGTTGGTTCTAGCTTGTTTATTAATAAAAATTTTTATGACAATGCAAAGTAGTGAGCTTAAACTCAGGGATATTTTTCAATGTGTATTGTGATCTGGTTTTATTTTAAAATTTATTGCAAACACATTTTGTTTTTATTTCTCACTGCTTTTATTATTTTTTAAGCATCTAATTAGGTGAAACTGAATTGATTCAATTTTTATGTTACAGGAGATTACCTGGGGCAATTGATGTTATCGGTCAGACTATAACTATCAGCCGAGTAGAAGGCAGGC
>304FP012293 LRSAM1_2            :+U  EU:NC; range  -249 to    50.
CCCCAGGAAATATGGGTGTGGCCCTCCCCCCGCATCTAGGCTGGACGTCGGAGAGGGAGGGACAGGCATGTGGGGCAGCCTGGAAAGAACTGATCTTCGGGGAGGGGTGGGAGAGCGATGGTGGTTGGGAGGAAGTGGGGAGGGCTGCACATCAGGAAGGGGGTGCAAGAGGGTTAGTGATTGGGGAGCAGAAGGGTAAGTGCTGGTCATCAGGGACGGATGGGGGAGGGCTGTTTTCAAACCATTCCCCATCCTTGCAGGCAGGTGGGGTGACAAGAGGGCCTGAACTGGCTCTGCAGG
>305FP006184 ARL9_1              :+U  EU:NC; range  -249 to    50.
CCATGTACATACATTTTTATACTCTTCCTTCGTTGAATATATGAGTGACCAAAAATGATCTGATGATTTCAGGGATGCCAGTAAAACTGTGAGCAGCCCACCCACCTCCCCAAGACCTGGCAGTGCTGCAACAGTATCTGCCTCTACAAGTAACATCATACCCCCAAGACACCAGAAACCTGCAGGGGCTCCAGCAACAAAAAAGAAACAGCAACAGAAAAAGAAGAAAGGTGGAAAAGGTGGCTGGTGATGAGAATATTCTTGTTGCAGGCTGTTTTTAAACTAGTGTCAGTGACACTA
>306FP002053 ZNF648_1            :+U  EU:NC; range  -249 to    50.
AGGGCTAAAGTGAAGGATGGACTGCTCTGTGGAAGGAAGGAGTGAAAGTGAACAAGAGGCATAGGGCCACCTGCAGGAAGACTGAGAGGAGGGAAGGAGGAAGGCTGGCTTTGGCAGGGAGGGGAGGCAGGAGCAGAGGGAGCCAGAGGATCGGTTCAGGCAGTGAGAGAGGGCAGCCCCACTCTATTTCCCAGGCTGCTCTCTGGATGCAGGCAGGAAGGTTGAGTGTATTACACTGGCCCCACCTCCAGAGGCTCTCTCTGCAGCCGCTGGACTGGACACAAAGCGTGAGAGACAGAG
>307FP025638 CTPS2_1             :+U  EU:NC; range  -249 to    50.
TCCTTTTCCTTCTCTCCTGAGCGCTCCTGCAGTTCCTGGGGCGTAGTAGGGGATCCACAAGCGTTTGTGACCAGTGAAGTTCTTTACAAGGGTGAGATCTGCACGGGAGGACCCGAGCGAGGGTCTCGGCTTGCCAGGAAGCCGGGGTTCCCCGGGAAGCGTGGAGTTCACCCGCGCACTCGAAGTGCCTTTGCAAAGTGAGCCACGGGAGGGAGGAGCGGTCCCCGGGCTGGGCGAGGCCTGGGGCCCAGTGCGTCCAGAGCGGAGGGTGACGGGAGCTGCCTGTGCTGGAGGAATCAC
>308FP006146 CHIC2_3             :+U  EU:NC; range  -249 to    50.
TTTGTTGAATGAACAAATACCCTCCAGGGAGGGATACAATAAGTCTGATACAACTACTGTATTTTTCCTTCATTTTTTCTTGGCTAACCACACTCATTTCCTTCAGTTGTTTCCAAAAGGAGGTTGGCATCTCTCACTGTCCTCATTGACCTCCTTTGCACTTTCTCCACGTCAACAGTGACCCATCTAAAGCCGACTACTGTGACATGAACACTGCACTTGAAGAGCCTGACCAGCGCTGGGCTCAGTAGAACTATCCTTTCTTCTCCCATGGTGTATCCTCACTGTCCAGGACTCTCT
>309FP004528 CMC1_1              :+U  EU:NC; range  -249 to    50.
GCCCAGTCACCGAGTGAGGCACAGTCCCAAAGTCCTGCAGGTCCGCCTCCAGTCACGGCCGACCCGGGTCTGCAACTGGTGCACAAGCCTCCTGAAGCGAGGCTGCGCGCGTCCTGCACGGTCCCGCCCCAAAGGCACGCAGACACGCCCCCTTTCCTGGTCATTCCCCCTGCGAAGTCAGTTCCACTCTAGTTACAGGATTGGGGCGGGGCCAGAAAGGCGCAGGCGCAACGGGCGGCGGAAGTAGGAGCCTGGGAAGGAAGAGGGAACGGGTCCTGGCGGTGCTTTGCAAAGGGCCCG
>310FP004570 MLH1_3              :+U  EU:NC; range  -249 to    50.
TTGTGATATCTGGAGATAAGTCAACGCCTTGCAGGACGCTTACATGCTCGGGCAGTACCTCTCTCAGCAACACCTCCATGCACTGGTATACAAAGTCCCCCTCACCCCAGCCGCGACCCTTCAAGGCCAAGAGGCGGCAGAGCCCGAGGCCTGCACGAGCAGCTCTCTCTTCAGGAGTGAAGGAGGCCACGGGCAAGTCGCCCTGACGCAGACGCTCCACCAGGGCCGCGCGCTCGCCGTCCGCCACATACCGCTCGTAGTATTCGTGCTCAGCCTCGTAGTGGCGCCTGACGTCGCGTT
>311FP000506 CCDC28B_3           :+U  EU:NC; range  -249 to    50.
GGCCTCCAGTGTCCCACCTCCTTCACCACCCCACTTGGCTCCTTTGCCATCTTGATGCTGAGGTTTCCTGTTTGGTGAGATCAGGTTGTTTGTGGTAAAAGAAAGGAAAGGGCTTCTGATGGCTTTGCCACAAGCTTACCTGTGGGTTTCAGTCCTGAGAGGCCACCACCAGTTCCCATCAGCACTGTCTCCATGCAGCAGTTGCTGGGTCCCATGTCCAGCTGCCTCTTTGGCTTCATGGGTTTTTCTGCTTCCTGCCCCCACCCCCACATGTGCAATCCTCAAGATTTGTCCTGATTC
>312FP026150 CLDN2_2             :+U  EU:NC; range  -249 to    50.
ATGAACTGATAAGGTGCCCCTCTACTACATTCTGCATTCAATCAGCATTTTCTACTTGTCAAAATGCATTCACATTCATTCACCCAGCCTTGGGAATTCGGCTGGGTGAAGCCTGGGAAAAGAAAATGGAGAGGCTTGCCTGAGGTCACATAGTTGGTTAGAGGATTAGCCTGGTATCCCTCCCACCCCTTCAGCCTTGCTTGCTTTCATGCCCAAAGACTCCCCAGGCCTGAGCTCAGGCATGGCTGCCCTTTTAGCGTGTCCCAGCCTGCCAAGAGGGAGTGCCCTGGAGAGACCCTT
>313FP020868 DHX8_1              :+U  EU:NC; range  -249 to    50.
CTGCCGACCCAGGGCGGGAGCGCGCTGAGTGAACGTTTCCAGGCCTGAGGGCGGGCGGAGATTTTTCTCGCCTGTAGAGGGCGCAGATCGGCGTGCAGAGTAACCCACTCTAGTTGTCCCTTCCTTAAGCACTTCCTGTTTGATCTCTATGATCCATCCTGTTGGGACTTGATTCGTTCCTCAAATTTTCAATTTACCGTAAACAAAGGGGACGCGCGCTGACCCGGAAGTGAAAGCTGGAACCCGGCCGGAGTAGCTCTGAGCGCCGGCTGTGAGGAAGGAGGTTCTGGGCAAGCTATA
>314FP003868 SLC39A10_2          :+U  EU:NC; range  -249 to    50.
CAAGGAGAATTTGGTACAAGAACAAGACAGCATCAGGTCTGCACAGTCATTGGCTGCAAAAAACAAAGATGATTTCCTTTAGTCCCTGTTTTAGTTTTACTCTTTGAACTTCCAAGTTTATTTATTGTTATTATTTTTAATGTGGCACAGATTGTTTTAAGAATCAACTTGGTTCCCTTTTTTGAAGTCCTTTTTTTTTTTTAATTTGTTGAGACTGGTTTCTAAAGTGCTCCACCTCCACCACCTGTCATTAGATGGGGGGCTGCGGCTTGGAGAACACTCACAGTTCTGAGTTCAGCT
>315FP019081 SMIM22_3            :+U  EU:NC; range  -249 to    50.
ACGGCACAGGCATGAAGGTGACGGAGACAGAGAGAGAGAGACCAAGGTCAGGCAGGGAAGATGGCTGGGAGGGAGCGGTGCGAAGAGCCCACGGGGGGCAGAGAGAGAGAGAAGCAGCCTGCTGTGACACCTGGTGGACGTGGGTCCTGGTGGAGCTTCCAGGAGCTGCCTTGTCCTGGCAGGGCCTGGTGTGTGTGATGGGGGAGGGGAGAGGGTGACAGTTAACCGAAGAATCTGAGCTCCATCTGCACTTGCTGTGACCCCCACCTGGAGGCTTCTCTGCAGCAGGAGCAGGAGCTG
>316FP004569 STAC_2              :+U  EU:NC; range  -249 to    50.
GGAAGTGCCGGGGAGGTGGGCAGGGCGGGGAGGGAGAGGGAGCGAGGCTGGAGGAGGGCACGTCGGCGCCTCGGCGAGGATGGGAGTCCCCAGGACCCGGAGCTGAGCAGCCTGGCGCGCGGCGGGCAGGGCGCGCAGGACAGAAGCCTCGCTGTTCCTCCGGGAGCCCAACACCGTTCCCGCGCGGCCACGATGATCCCTCCGAGCAGCCCCCGCGAGGACGGCGTGGACGGGCTGCCCAAGGAGGCGGTGGGCGCCGAGCAACCGCCCTCTCCTGCATCCACCAGCAGCCAGGAATCC
>317FP008750 RCAN2_3             :+U  EU:NC; range  -249 to    50.
GCAGAGACTTCTACTGGGGTTAACTTTGTTGAGCAACAGATCTACCCTAGATTGCGATTCACCTTCAGTCCCGTTTGCTGTAGGATACCAACCTCCCACTCACTGTGTCATGGCTCTCACACAATAGGATTCCTTGCAGCCCGAACCCTTCTGTCCTCAGGTCTGATGGCTGCAAATCCTGGCAAAGCTGTGAAGCCCGCGCAGGGCACCCTCAGCGGCCTGGGCTGGGCCGGGCGCAGGGCTCCAGCCAGAGGGCGCCAGCGCCCACCAAGCGCAGAAGCCCGGGAGGACCATCCAGGG
>318FP017252 TM9SF1_1            :+U  EU:NC; range  -249 to    50.
ACTGACGTGTCCTGGGCCGCGCTGCCGATCGCCGGGAGGACCCCCGCCTCGCCGAAGACGGGCGGGGCAAGCCGAGCCTCACGGGGTCCCCGGAGCTGGGCCGGGCCTCCAGATGGAGAAGGCGCAACGGGGAGTTCTTGAGTAAGCCAGAGCGGTGTCCAGCGCGGTGTAGCCGCAGCCGCCGCTGTCAGGCGCAGCAACGGGCAACCCCGTAGAAGTCGGTCGGCAGGTCCTCTCCAACCCGCCGCTACCGCGCCGCTGTGGGAGAGACCCCAGCAGGAGCCCAAAGGCAGCTACGGG
>319FP015113 TBCEL_1             :+U  EU:NC; range  -249 to    50.
TCTGATATGACAATGTGTACTCCTGTTCTGCCCCTGGGGATTGTCCACTCAATGGGTGGGCACGAGAAAGAGCAGATGAGGTGTTTGTGGTAAAGCCTAAGCCAGTGCAGCCATCCCCGTCGCCATGGCAACCCCAGCGCGGTTGGGGAGGACCCGCTCCTCCGGCGCCCCCTCCCATTCACGCAGCGGACGTGACACGTGCGGCGGGGTCACGTGTTGTTGTTGGGCCGGGAAAGCTGCTTCCGGGTCAATGCAGGACACTGGGCTCCGGCGGCCAGAGTGGGGGACTAGGTGAAGCGG
>320FP013083 DUSP13_1            :+U  EU:NC; range  -249 to    50.
CTGTGTTCTCATGGAGTTTGGGGGTGGGGGGAGGCTTGGGGAGGAAAAGGTCTTGTCCACTCCAGAGGCCCCTGTGACTTGCTGAGTCACTTGCTTCTGTCACCTGTCCCTGTCAATCTCTGGGAAGGAGAAATGACACTGGAGAGGCAGAGAGGAGTGACCACAGAGGCAGAGGGGTGGGCGGGCTGGCCCATGGCTGAGACCTCTCTCCCAGAGCTGGGGGGAGAGGACAAAGCCACGCCTTGCCCCAGCATCCTGGAGCTGGAGGAGCTCCTGCGGGCAGGGAAGTCTTCTTGCAGC
>321FP001488 HORMAD1_1           :+U  EU:NC; range  -249 to    50.
TCAGAAAAACAATCAGAAATTCAGTAACTGCACATGCAGTTACTTAACCTTCCCCCTTCTGTCTGGCTTTTCCACTGCCTGAGACGTGGCGCTGAGGCTTCCCGTGTCTGAGGCTCCCAGTGCGCCTTGCGCTGCGCTTGGCGGGAAAGGTGACCTCGACCAGGGGTCAAAAAGCCACTGTCGCGCCCCAGCGGGTGACCGTTGAAGGAAAGCGCATGCGCGTCGGGCACAGCGCGTGCAGCCTCGTGCAGCTCTTCTGGTCTCCGGCGCCCGCCCCTCAGACGTAATGTAATATATATT
>322FP006123 CWH43_1             :+U  EU:NC; range  -249 to    50.
CATCCCCGGGGTTGCTTCGGGTTCGGGCCCAATAGCAGAGTCAGAGCCGAGACGCATGTCCCCTGCACCGGCCAAGGGTGCCGCTGGGGCTCGCGCCAAGGAGGCAAAGGCGGGGACCAGAGGCGCCGGAGGCGGCGCAACGCGCACAGGTGGCGCCCGGCCTGGCCAGGCTCTGGCAGGCGAGGCTGGGTGTGGTCGTGAAGGGGCGGGCGGACCGGCCCCACACTGCCTCGGTTCGGCAAGTGGGTCAGTTGGCTGGGGCTCACTTGGCAACGGGACGCGGGAACGAGGGGCGCGGAC
>323FP025194 RASD2_2             :+U  EU:NC; range  -249 to    50.
AGGCCGGGCGTGCGTGTGAGCGCGTGCGCAGACGTCAGCCTCCGAGGCCCGGGCCGCCTTCTGGGCAAGGTGCGCGCGCCCAGCGGCCCCGGCCCCACGCGCCCGGACACGCGGAACCGCAGACCGCGGCGCCCCGGAGGCCGCGAAAGGGATGGGCGGGGCCGGGCCGCGGGACCCGCCTCCCATTGGCCGGGCGCCGGGGCGAGGCGGGGCGCCGGGGTGGGGCGGGGCGAGCGGGCTCTGGGGGGCAGACGCTGGCGCTGGGCGGCGGGAGGCGCGGCTCGCGGGGGGCCGAAGGAG
>324FP023614 CNOT3_1             :+U  EU:NC; range  -249 to    50.
AGGAGCGGGGAGGAAAACCTGAGCCAATCCTAGCAGCCTGCGCGGGAGGCCAATCGAACGCCGCGCCTTGGAGCGATCACCCAATCCGCGAAAGGGGGCAGGGCGCATCCCTGCCAGGAACCAATAGAAAGCCTCCAAGGGTCAGGAGCGACGTTCAGCGGGAGCAATGACTGGCCTATATTCGGGACTCGGGGGCGGGTCGGCGCCAGAGACGAGAAGAGAGGAGGGGAGGCCTCCTCCGCCGCCGCCATCTTGGACCGGGCCCGGTCAGCTTCCGCGGAGCCATCGGCAGACGCCGCG
>325FP007054 GZMK_1              :+U  EU:NC; range  -249 to    50.
GGCAGGAGAATGGCGTGAACCCAGGAGGCAGAGCTTGCAGTGAGCCGAGATCGCGCCACTGCACTCCAGCCTGGGCGACAGAGAGAGACTCCGTCTCAAAACAAAACAAAACAAAAAAGTGCTAAAAGCACAGACCTGAAAGTCCCCAAACTGATACATAACGTTTACACCTAGGTGTGAAAAAAAATCTTACCCCTAGAGCACCTGTGGTGAGAAAGTCAAAACTTACAAGAACAAAACTCAGTCTTCAGAATCTTCTTCCTTCATCACAGGATCAACACATTTCATCTGGGCTTCTTA
>326FP021598 THOC1_1             :+U  EU:NC; range  -249 to    50.
TTCCACGCCCGGGAACGCAGAGCTTACAGACCAAGGCCGCCCAAGTCCCCTCACCCCAAAGGCTACCCAAGAACCCCGAGTAGGCTGTTTGGCTGACTCAGGCGCCCAACGCCCACCCGAACTGAGTCGCTAGGGAAACTCCCAACTGCCAGCTCGCCCGACCGGTGTTCACAGGCCACTCTAGCCGGGCTCAGAGAGACCGCAGTCTCGTTGCTCCTGGCTTGACGTCATCGGCAGGCGCCGCAGCGCAGTGGCGGGCACGCGCAGCCGAGAAGATGTCTCCGACGCCGCCGCTCTTCA
>327FP014994 NXPE1_2             :+U  EU:NC; range  -249 to    50.
ACAAATTAAAAATATTAGCCAGGTGTGGCAGCATGCACCTGTAGCCCCTAGGCCCAAGGCAGAAGGATGGCTTGGGCCCAGGAGTTCGAGGTTGCAGTGAGCTATGATCACGCCACTGCACTCCAGCCTGGGCAACAGAGCAAAACCTTGTCCAAAAAAAAAAAAAAAAGAAAAAAAAAGAATTCTCAATCACCCACCAGTTCTCTGCATGGTGTCCACTGACAATTTGTTCTCTTGTTTGGAGTTGTCGTGAGACTTCAGATTTTCTGAGGAAAGCCTATCCATAGAGTCACTTGGGGT
>328FP021351 ICT1_1              :+U  EU:NC; range  -249 to    50.
TCTGAAAGGAGAGAAGTGGTGTTTCTGGGGGCCACAAGATCGGGGCACTCTTCCGGTAGCAGCTCGCTCTCTGGCCACCGTCTTCCCCAGCCAACCAGGCCTCCCGGAGGCGGCCGGCCAGAAAGCATCGGCGGGACCCCAGTTTGCCGCCTCCCCTCGGCGGGACCTAGAAACTGCGCGGAACCAAAGCTCGAGGGCGGCTCGAGTTTGCGGACCGCGGGGAGGAAGCGCCCGCCGGAAGCAGTCGCAAGACCTGAGCATGGCGGCCACCAGGTGCCTGCGCTGGGGCCTGAGCCGAGC
>329FP015922 PMEL_2              :+U  EU:NC; range  -249 to    50.
CCCTGCAGAAGGCGGACCCTGGCTCTCGGGGGCCGAGGAGGGGGAAACAGGGCCCAGTACCGTGGCCCCGGGTCGGGATGGAACGCAGTATACCTCTCGCTCTTGTCAATTTGGCCAACTTGAAACAATGTTGCCGCCTCCCACCGAGTTCCCGACCGCCACCAGAGGCCCCGCCCCTGCTTCCCGCGTTTCCCTGGCTCCGCCCCCAGGCCTTTCTATTGGTCAACGTCAGAGCCGGGGGGCGAGCCCAGCGCTCCTCCCCGCAAATGATCCCGCCCCAGGCAAGTTTGGTTCTTGGGG
>330FP000028 MRPL20_1            :+U  EU:NC; range  -249 to    50.
GCCACAGCTGCGGCCGGGGCCGTGCTCCGGGACGGTCCGCGTGCGCTGCTGTTTATCCATCGTCCGCGAATAGCCACGGGCGCTGCGGCCCCGTTCTCCTTTCAGTCCCCGCCGCGGCCCCACATCCGCTCCCCAACACGCACCACCACCGCGAGTTCAGGAGCACAACTGGGCACCCGCGGGCTGACGGGAGACGACCTTCGCCCCGGAAGTATCGCAGGGGCTGACCCGGAAGCGCTCGTGACCACCATTTCCGACCCGGGCAAGATGGCAGCGGCGCTGCGCGTGCGTTGTTGAGTG
>331FP007477 CCNI2_2             :+U  EU:NC; range  -249 to    50.
GTATGTGTATACATATATATGATTTGTATGATTTTCCTTATTATACGTTTATAGCTATATATGTATGTATAGATACATAAACATATATGTATATGAATGAATCACCTTGTGAGGGAGGTATTATCACTTTTTTTTTCGGAGAAGAGGTAGCCAAGGCTCTGAGAGGTCACGACACATGCATGAGATCACACAGCGCGTCTGGAATTCCATTTCAAGCCTGTCTGAGGAGGGCGCTCTCGCTGCTTCTTTACCTGGTCTTGTGTCCCCAAGTGTGTAATGTGAGGTAAGACCCAGGGTCTG
>332FP014929 ARHGAP20_2          :+U  EU:NC; range  -249 to    50.
CCGGCAGCCCGCGGACATGATCGTGTAGCCTCCTCCTGGGCTGGGATTTGTTTGAAGATTTTCTTCATGGAAGCGATGTCCCCCCAGCAGGAGACTCTAGGGGGACAGCCGGGGCGCTCCTCTTCCCTGACAGGAGTGTCTCGGCTCGCGGGAGGCAGCTGCACCAAGAAGGTGAGGACGCTGAGCGGGGGCCCGTGCCCTCCGCCGCCGCAGCCCCCACTGCCGGCGCGCGCCCTCCGCGCCCGCCACAGCAGCGCGCTAGGCGGACGCCGCGGGAATTTGACGCTCGAGGCTCGCGGC
>333FP010463 LUC7L2_11           :+U  EU:NC; range  -249 to    50.
CCTAATGATTATTTCTGGCAGTACTTCAAATTGAATTATTAAACAGATTTTGACAGCAGTTGTACTGTATTAGAAACCAGATAATATAAAGTTTAGGATAAAGCTGTTTAAGAATGGACTCAGTAAATATTCTCCTCATTTATTACTGTTTTTAAGAGAGTCGTAGCTGAGAAGCAGGAGAAAAGAAACCAGGAACGGCTGAAACGAAGAGAAGAGAGAGAGAGAGAAGAAAGGGAGAAGCTGAGGAGGTATGGAGTAATGGGCCAAGTAATTGAAGTTGAATCTCTGTGGTTCTAAAAA
>334FP019337 LAT_4               :+U  EU:NC; range  -249 to    50.
CAGGGGCAGCCCCAAGGGCTCGGTGCTATTTGTAACGGAATAAAATTTGTAGCCAGACCCCAGGTGCCTGCTCTCGTCTTTCTCTGGGTGGCCTCTGATCTTGCACCCCGTCTTCACCCCAGGGCTCCTGAAGACTGTGGGTCATTCCTCAGGGCTCTGGGTGAGTCTCTGCCCTTCTGGGCTGGGCGACTGAGATGGGGGACTGCTCTTCTCCGAGTGAGCTGGCTGAGTGTGACCGTGAGTCACGCCCCTGCTTCCCTGGAGCCTGTCCCTTGCCTCACAGGCCTGGCTGAGGTGGGG
>335FP012915 SGMS1_1             :+U  EU:NC; range  -249 to    50.
CCCGCCTCCTCAGTTTCCCATTACTTGAAAGTAAAATTCAAGGGGCCCAAACTGCGACTGTCCCTTGGTTCGGGGTCCCGCTCGGTCCCGGGAGGAGCCCCCCGCGGACCCCGCCCGGCCGGCCCGCCCCCCCGGCCGCAGTGAACACCCGGAGGAGCGGAGTCGCGTCGCGCGGGAAGCCGGGCCGGCTCGGGCAGCGGACTGGGCATGCTCGGCAGCCCGGGAGGCTCGCGGTGGCAAGTCGAAAGCGTTCGCACCAGCGGGGCAGCGGCTGCGGGCGGCAGGCGGCGGGCAGGTCGG
>336FP005688 MAP6D1_1            :+U  EU:NC; range  -249 to    50.
GATGGACACTTGTAAATGAATGCAGGCGGTTTCCGGTGCCCCCTGGCGACGGTGCAGCCTTTCCCCCATCCGCGCTCCCTCCAGCTCCAGCCGTGCGCAGCCGGCCCCGGCCAAGTGGGGCTGCCGCCGAGTGCGCCCCCTCCCGGGACGCCCACCCTCGTGCCGGGGGGCGGTGCTGCGGCGGCGCGGGGCGGGCCGCGGGGGCGGGGACGCTGGGCGCAGGAGGCGCGGCCGGGAGCGCCGCGCGCCGGGAGCGGGGCGGCGGGCGCCGGGGCTGGCATGGCGTGGCCCTGTATCAGC
>337FP017729 DIO2_4              :+U  EU:NC; range  -249 to    50.
AAAAAAAAAACTACCCTTAAAGCACATTTAAAAAAAAAAAAAACTCTGGCAATTCAAGAAAGAAACAGGCTACGTTTAAAGAGCATAGAGACAATGAAAGGCTAAAGAAAATTTTAAAATCTCTGCCACAGTCTCATAGGTGCTTGGAAATGAAAGTAGAACTGCCTGTCTTTAACGGACTCTGACAGAGGTAACTGGATTAGGGACGAGTACGCCAGCTTTTTTTTTTTTTTTTTTTTTTTTTTTTTAACATCTTAAATCCTGAAAAAAAAAAAAAAAAAAAAAAAAAGGCAGCAGCTC
>338FP025539 ASMTL_1             :+U  EU:NC; range  -249 to    50.
CGTGGACACCCCCATCTCCACGCCCCTCCCACCAGGCCCGTGGACACCCCCATCTCCACGCCCCTCCCACCAGGCCCGTGGACACCCCCATCTCCACGCCCCTCCCACCAGGCCCGTGGACACCCCCATCTCCACGCCCCTCCCACCAGGCCCGTGGACACCCCCATCTCCACGCCCCTCCCACCAGGCCCGTGGACACCCCCATCTCCACTCCCCTCCCACCAGGCACGAGGACATCCCCATCCCCACGCCACTCGCACCGGGTCCGCGGGGAACCCCCTATCTCTACCTTCCCCGACG
>339FP024537 RTEL1_1             :+U  EU:NC; range  -249 to    50.
GCTCGGCCTAGAGAGGCGGTAGTGGAACGCAGACCCTGGTGGGGGAATGACATCAAGGGAGGAGACGGGCGGGACCCCAGATTTCTGCCTGTGGGCGATGGAAGTGAGGTTCACTGGCCAGCGGAGCCGGACACAGAACGCGCAAAACGCCGTGTAGGCCTGGAGGAGCCGAAGAGCAGGCGGACCCCCTCCGCGGGGGAACAGTTTCCGCCGGGAGCACAAAGCAACGGACCGGAAGTGGGGGGCGGAAGTGCAGTGGGCTCAGCGCCGACTGCGCGCCTCTGCCCGCGAAAACTCTGA
>340FP000674 CCDC30_5            :+U  EU:NC; range  -249 to    50.
ACATTTTTCGGTATTACCAGCTGTTTCATTTAAGTGCTCATAACTAGATAACAACAGGAAAAGTAAAATATACATTGTAGAGAGTCTGACTCTAGTCATATATACATAGACTTCTTTATTCCTGCTTTCAGTTTTCCTCACATAGCAGCTTTGTATGTGTATTGCCAGCTATATTTTGTTCTTTAGAAATATCTTGGATTTTCCAAGATATATATACATACACATACATAAGTGTGATGAAGGTTCAGGTAGCTTACTAGCTTTCTATTGCTAGTACCCTAAAGACTAGTACTCTAATAA
>341FP011682 TOPORS_1            :+U  EU:NC; range  -249 to    50.
CAGCCCCAGGAGATTAAAACGATGGCAAGCAGCAACTAAACCAAAAATCGCAAAGGAGGTGTGAAATCTACCTGATATTTCCCCTCGCCCCCGTCAGGTTACCGTTGCCATTGCTAAGGTGGGAATTAAAGTAACAAAGTCGAATAAATGGGGTTCCAGTGGCGGGTACACCCAGCAGCCCTTACGTAAGAAGCGGAAGATCGTATCCTCCAGGAAGAGGCGGAGTCGAGGTGAGGGAGTGAAATGCTTAATTCAGGAATGGATTTTGGAGTTTCTGGGTGCTGAAGAAATAGGGCCTTT
>342FP022151 PIP5K1C_1           :+U  EU:NC; range  -249 to    50.
GTTGTGCACAGCAATGTTATTGATACGTATCGTGCCTGTCAATCTTACTGACCTAATACGATGGAATGGCGAGCCTGGCTCTGTACTCCCACCCCTGGGCGCGAGGGGGCACTCGAGGCGCTCCTGGCTGCGGGTCGCAAGCAGGCCCCGCCCCCGAGCCCCGATTGGCCGCGCGCCGTCCGCGGCGTCGCACGCACGCAGGCCCCGCCCCGTCCGCCCCGCGCCGGCCCGGCGCGCCCTCCCTTGGCCGGCGGCGCTTGTTGTTCGGCGGCGGCGGTCGCAGCTCGGGTCCCCCTCGGG
>343FP024302 UBE2C_1             :+U  EU:NC; range  -249 to    50.
GCGTTTTCCAACGGCCACCAATTCGCTACGGATTCGTTAGTTAATGGCAGCATCATCTACCAATCGGTTGTCAGAAGCGGGATTCTGCCGCCCAATAGCGGTGCGCCAGTGGGTAGGTCTAGCAGTGGCGCAGCAATAGAGCGCTCCGGAGCGTCTCATTGGCTGGATCAAACCCAAGCGAGCCATTGATTGGTCGACGCCCCCAGAGGGTTACAATTCAAACGCGGGCGGGCGGGCCCGCAGTCCTGCAGTTGCAGTCGTGTTCTCCGAGTTCCTGTCTCTCTGCCAACGCCGCCCGGA
>344FP004771 USP19_2             :+U  EU:NC; range  -249 to    50.
CTGAAGAGCTCTTGGCCCGGCAGGGCCCCCAATAAACCAGTGTGAACCCCCACTGTGTTGTCTGGACTCTGATTTGGGGCGGGCGGGGGAGTCTCCAGGGGAACCTCGAGGTTGCCCCCAGCAGAACCCATGCACCGCTAAGCCACCCGAGCACCGCCTCCTTCCGCTCGGGCCCGCCCCGGAGCTGCGGGTCGCTCCGAGCCCATTCCCGCCGGAAGTGCGTCACCAGCTTGGCGCTCCGCCTCCCTCGGCCTTAGCTAGAAGTCGAAACAAAACAAGCCGCTAAGGCGGTGGCGGCGG
>345FP023709 ZNF580_4            :+U  EU:NC; range  -249 to    50.
GCAGCGACGGCCCAGTGGAAAGAGGACAAACCCTTGTGGGCCTTAGGGCGAAGACGTAACTTTGCTTAGTCTCGGTTTATTGGCCGATCTCTTGTCAAGCGGCGGAATCGTTCCGTTCGGGAGGTGGGAGGGGAGCGGGGCCGCCGGGGGCGGGCGTCTTCAGTGGACCCCACGCCTCCGGTCCCCTCCCCGCAGGGCGCTCCGCAGAGGCGAGGGGTGGGAGCGCCGGCTCCAGGCGGCGGAACCTCCGCACTGGGCTCGCGCGCTTCCGGCCGGCGCCTTTTCCCAGGGACTCCGCCA
>346FP021316 FAM104A_1           :+U  EU:NC; range  -249 to    50.
TGAATTTATTTGAAACCTGGCTTGACTTTTATACCGTACCCTCCGTTGGCTGTGAACAGGCGAGCGCTTCTGCCACCCCAGGGGAGGTCCTTTCTCCCAGAAGCTCCTAGTCGCTCCTCCCGCTCCGAGCCCGCCTCTTCCCGTGGGCGGGGTTACCAGTCGGTGCGGTTGGGATGGTGCCACTGCGCAGCCGCGAGAGGGCGGTACCACGGCGGCAGCGACATGGGGGGGCGCGGAGCAGACGCCGGAAGTAGTGGTGGTACGGGTCCGACTGAGGGGTACTCGCCACCGGCTGCGTCC
>347FP014357 RCOR2_1             :+U  EU:NC; range  -249 to    50.
CTCCCTCCCCAAGTTTAGCCCCTTGGCTGTGGCCACTGATGGCCTGGCCAGGGTCCCAGGCAACACACCACAGCGGCCAGGCTCGCTGGGCCGGAGCTCGGGACAGTCCCAGTCTGTCTGGCAGGGCTGGCGGGCTTGGGATTGGCTGGAGCTGCCCCCGCCTGCGGGAGGAGGGAGCGGCAAGGGGAGGCCGGATGGCTTGCCCAAGGTCACCCTCCTTTTCCCTCCCAGCATCCCTGTTCAACCTTTGTCCCCTCGGCCTCACCTTGAGGAAGGAGGAAGCAAGAAACCCAGCAGGCA
>348FP004144 RHBDD1_1            :+U  EU:NC; range  -249 to    50.
CTGCGCTCTGCCGCGGTCCTGCCCCGCTGTGCCCTCGCGGCCCCCTTAGAGCCACTGCCGGCGCACGCGGTCTGCAGACAGCAGAGCGCGGGCGCGCACAACTAAGCATGCGCCGCGGCCGAGCCGTCCGCTTTAAGGCCCTCCCCTCCCGCACCCGGCCCCAGGAACCCGGGGCGCCCCGGATCGGGAACGTGCGTGATGACGCACGTGCGCGCGAAGACGTGGGGACGCAGGCGGGTCGTAGAGAGCGTGAGTTTCCGCGTCTGTTTGGTCCGGCTGCTGTCGTTGGTTGTGAGCGGC
>349FP009897 GTF2IRD1_2          :+U  EU:NC; range  -249 to    50.
TGGGATTAGGGCCGGGGCGAATGGCTGGCAATCTTACTGGGATTACAGAACAAAGAGCCTCCCCGCGCTCCCGCTCTCCGCTCCTCTCCCCGCGCCGCCCCGCCCTCCGCCGCAGCCCGCGCCGGGGGTGGGGGCCGCCGAGCGCCAGCCCCCCGGCCGGCCGATTCCCCCCCCGCGCCCCCTCCCCGCGCCTCCCTCCCCGCCCTCGCCGCGCCGCCGTCCTCGCCTCCCTCTGCCTCTCCTTCCCCCATTCTCCCGGATTAATTAAGGAGGCAGCGGCAGGAGGCTGAGTCCTGGCCG
>350FP020446 DRC3_1              :+U  EU:NC; range  -249 to    50.
TGGCCCGCCCCCAAAGGGGAAGCTGCGCATTTTGATTCCTCTGTATATTGGTCAATCTAAAGGATTCTTACTATTATTGGACAAAAGACGAGTCAATCACGCAAATGGACGGAACAGAGGTGAATCTAGGAATATCCCCGCCCATAGAAAGTACTGATTGGAGAAACATTTGTTTTCTCTACGGCTGGTTGGTGTAAGGAGTGTTTCACCACACGGAGATGTGGTCACGTGACTTGTCAACTTTCACCCAGGATGTCTCCCTTCTGACTTCCCCTTAGCAACCAAGTCGCGGCGCTTGGT
>351FP026273 ZDHHC9_1            :+U  EU:NC; range  -249 to    50.
GTAACTATATTAATAGAAGGCAACACTTCACATACTGGCGCTCAGACCCCAAAGAGAGGCTGGCAGTGGCTTGGCAGGTGGGCATGCAGCAGGGAGATGGGTGGAGGAGTGGGCGGAGGCATCGTCGAGTGGCGTTAGGCAAAACCAATGGCAGTTCGGGATAGGGGCGGCCGGGGCGGAGGCGCCGAGGCCGATCGGCCAATAGAGGGCGAGCAACTACTGGAGCGACCTGGTGACGTGAGGAGCGTTCCATTTGGCCAGTGGTGGGCGGTTGCCACAGCTGGTTTAGGGCCCCGACCA
>352FP026330 CT45A6_1            :+U  EU:NC; range  -249 to    50.
TTCTTTCTTTCTTTCTTTCTTTTTTGATTAGTTGGTTGCTTTGTAGAGCCGGGGTCTCACTATGTTACCCAGGCGATTTCATCCCGCTGGGTGAGAAGGTTCTGCATTCCTCCGCATACGTTGCTGTGCAGTTGTTACTGAAGGTCGCCTGTAGAGGGCGCCAGAGTCAGCGAAGGGGAGGGCTGCGCTTCCTGGTTCTCTGGGGCACGAGGCTTCTCCTCAGCGCTCTGGCGCCCCCAACAGGTTCCCAGTGTTCGGCTGGGGCAGGCACGCTGTGGCTGGCTACTTCCCTTCCTCCCA
>353FP015188 C11orf45_1          :+U  EU:NC; range  -249 to    50.
TAGGTTCCTATTTTGCCTGGAGCTGAGGCACATTTGGAAAAGTTACTTCTCTAAGCTTCCGTTGCTTTATTTGCAAAATGGGGATAACAGTACTCACCAAAAAGAGCTGCTGCGAAGATGAAATGAAAGGTGTGTGTACAGTGCCTGGTTTACAGGAGCCCTCCTGAGAGGTAGCTCTTAGGATTTTCCACCAGGGGGCAGGGCTGGGAAAGGGGCTGGAGGGGTGGGGGTGAGGGGCAGGAGTGCTTCAAACGCCTTGAGGATAAGGAAGGAGAATCAGCAAGTCCCGAGTTCCTACGG
>354FP016943 TBC1D4_2            :+U  EU:NC; range  -249 to    50.
TCGCGGCGACTCAAGAGAGGCCAAGTGGGTCCGGGCAGTGCCCGCGCCAGGCTCTGAGCTGCAGCCCCAAGGGCGGGGGTCGAAGGAAGAGGCGAAGAGGCGGAGAGGCGGCTTCACGGATAAGCTTTTGCAGGCGACGCTCTCCGCCCGCCGGACGGGAGGCGGAGTAGCAGCCCGATTAAAGAAGCAGCCTGGAAGGAAGGAAGGAAGGAGCGAGGGAGGGACGGGAACGGCAGGAGGAGGAGCAGCGAGCTGGGCTGCAGCTGCGGCGGGAGGAGGAGCGGCCCCCGCGAGGCCACG
>355FP018034 ARHGAP11A_1         :+U  EU:NC; range  -249 to    50.
CCTTGAAGGAACAAGTGAAACTCATCCTGCTTTTCATGTTTGCTGGGTTTGCCCGTTACACCCCTTCGCCCGCACTTATCTAGACAGGCAGCTCTCGGCCACCCTCCGGGGTCCTGATTTTGAAAAGAGGAGTGGACCAATCAGATGTGGAGCGCTGTTTCGCGCTGCCATTTGAGCCTGGGCTGAAACTGCGGGTGTGACCCCCCCGTGGTGGCTCTGGGTGTCTGCGGAGGAGCTGGGGGCGGAAGCATGAGGCTAACGGCTTGGCTTCAGTGAACGCACCGGGATGTGCAGGCCGGG
>356FP014640 RP11-807H22_2       :+U  EU:NC; range  -249 to    50.
AAATGCTGACTACTGCACTACCATAACTACTGCTATTGTTAACGATAAAAGGCAAAGACTTTCCAGGACCCGACCCCTCGCTTACAAGCCTTTCGGGAACTTGCCCTATACCCCCGACCCCAGTCACCTTCAGATTTAATTCCACAGACACGCCCCCAAACAGACCCTCCCCTTTAAGGCACCCCCCCCCCCCCCGGCTCCTCCCTCTCAGGCGCCTCTCCTCACAAACCTTACCCCCATAGATTCTGCCCTTTCGGACTCGGTTATGGAGGAGGCCTTCCGCTCGCAGCGGCCTCTCCA
>357FP002642 E2F6_2              :+U  EU:NC; range  -249 to    50.
TTTCCGTCTGCGTCGGGAGCTCCCGGGCACGTGAGGCCGTGCCGCGTTTACTGGCGGGCGGGACGGCCTAGCCGGGCGGCGCCTCGGAGGAAGCCGCGGACCCCTTAGGTGCTGGGCCCTTGGAAATCGGCGCGTGGGGGGCGGTGCTCGAGCTGAGCGCGAGAGGGCGGGAGAGCTCGTGGGGTGCGAGGGGAGCAGGACGCCCGGCCGGGCAGCATGAGTCAGCAGCGGCCGGCGAGGAAGTTACCCAGTCTCCTCCTGGACCCGACGGAGGAGACGGTTCGCCGTCGGTGCCGAGAC
>358FP014589 NDUFV1_1            :+U  EU:NC; range  -249 to    50.
AGCGGTGGGGACAGCCACCGCTAAATGCCAGCCCGGTGGAGGGAGGAAGGCGGACCCCAGGCCGGTGGGACCACATCTCCCAGAAGCCCCGGCGCCAAGGCACTGGCCTCTCAGTCCTCCCCCGAGGAGGCGGGGCCGCTGGCGAAGTTGAAGGGGCGCAGCGATACCGGTGCGCGGCGCTGGCGTCGGGCGCGTGACGTCTTTCCTGCGCGCCACCTAGCGTCTCTATCGCGCCAGTTCCTCAGCCTCAGTGCTATGAAGGTGACAGCGTGAGGTGACCCATCTGGCCCGCCGCGATGC
>359FP026338 FHL1_3              :+U  EU:NC; range  -249 to    50.
TGCCAAATGTTAATTTAAAACTGAAATAGGCCATGAGCTCACTCCCCTAACAATGCTGAGTGTTTGAGCTAATACGGCTTGATAATGAGGGAGCCAGATCCACTGCCAGTGCTCATGTTATATGATAAACAGACATTTGGAGAAGTATGCAGAACATCTTGGCAGTTTTCCTTTAACTCTAAGGGTTGTAAATACAAAGTAGAATGTGTTACCATGAGCCATTTCATAGGAAGTTGACTTTATTTTTTTAGAATTCAGAACTTTGCTTCTAAAAAGGTAACTTTGCCTCTTGATTCTCAT
>360FP019733 ZFP90_2             :+U  EU:NC; range  -249 to    50.
GCTGTCTCACTCCCTTCCTGTGTCACTCTTACCGCTGAAGTCAGGACCTGACATTATCTTGTTGACATGTTTGCGTTTTTATCGTCAGCCTCGTCGAAAGGGGCGTACGATTGCTCCCCGAAACCAGGGTCTTTCCCGGCCGATTCCCCAGCTAGCAACAAGCCCCTTGCAAAGAGGAGGCGGACAGTGACTGGAATACAGGGACACGCACACTCGAGCCACACTGGCCGCCTCCCTCGGCCCTCGCAAGGGTCCCTAACGCGCCTTCGGAAGCCGCCTAGGCGGGGCCTGCGCGCGCGG
>361FP013491 FGFR2_1             :+U  EU:NC; range  -249 to    50.
CGGAGGCTGTCGCTGCATCCCTACGGCCGCATCGCGGCCGAGCCCTCGCCTCCCGGGCCGGTGTCTCCGGCTGCTCGGAGGCGTCGGGAGCCGCGCGGGACTCGGGGCGGCCCGGGCGCGCGGCGCTGATTGGCAGAGAGGGCGCCGCCGTCCAGGAAACGGCTCGGGTTTCAGTGGGGGCGTGACCCGCCGCGAGGAGGCGGGGGCGGCGGCGGCGGCGCGGGCGGCGGCTGGAGGAGAGCGCGGTGGAGAGCCGAGCGGGCGGGCGGCGGGTGCGGAGCGGGCGAGGGAGCGCGCGCG
>362FP025020 SPECC1L_1           :+U  EU:NC; range  -249 to    50.
GCTCCAGCCCAAGACCTGAGGCATGCGCACCGGCTGGCCGGCTACTTTCTTGACCGGCCAAGTGGCAGAGCGGCTGCGCGACCCAGTGCCGAGACGGACGCGAGCCGGAGATGGGGGAAGGGGAGGGGGTGGTGGTGGGGGACGGCGGCGCCTGCGCAGTGAAGGAATGTAGGCGGGGCCTCCACGACGCCTGCGCAGACGGCCGCAGCCCTGCTGGGCGCGAAGGGGCTGGCCAAGGGCGGGGCCCGCGAGGGAGGCCGGGCGGCCCGGCAAGCGGCGCTGCGGGGTAGGCTGCTTTCC
>363FP023235 PPP1R13L_3          :+U  EU:NC; range  -249 to    50.
CGTCTCGGCTCTTCTGTATCTCCCTGGCCTGGTCGCTCTCGGCTTCTGGGCCTCGCCCTTCCTGTCTGTGAAATGGACTCTGGGTGAATCCAAATGGGATCGTCTTGGGCTACGTCCTGTCCCTCCGGGACTACAAGTCCCAAGGTGCTCGAGGCGACCTTGGCTCCCCCTCCCCACCGGGACCCGCCTCCCTCCAGCCCAAGTCACGTCGTCTAACCTGTTCCCAGCTCCTGCCCCGCCCCGTTCTCCGCTCCCCAAGCCGGAGCCCGAGCTGGAGGAAGCCCCCAGGTGCCAGGATCT
>364FP003875 HECW2_2             :+U  EU:NC; range  -249 to    50.
CATGCAACGCGCGGCGGCGCCCCCGGCCGCCTGCTTTCTCCTCGGCGCGCACGGACCGGCCGCAGGGCGCCGGGGCCGCGGGTCCGGGCGACTTTGGGGGCGCCCTCCCGCCCCGCGGCCGGGTCCCCACCCGCAGCTTGTGGCGACGGGCGCAAAGCCCAGGTGAGCGCGCGGCCCTCGCCGCAGGTAGCGGACGGCGGGAGGTGGCTTTGTTTTTCCTCCCTTGCGCCCCGGCGCGGTCATTCATTTGCCATTTCGGTTTCCGCTGCCCAGGATGTGTTGGATGGTTTGGTTCTCCAG
>365FP016410 BRAP_1              :+U  EU:NC; range  -249 to    50.
TGGAGCAAGCAGAGGTTAACTCGCGACTGTGCGAAAACCTGCAGCTCAGCCTAAGTGTGGCACCCCAGCGCAAGCAATCTCCACGACGTCCTTCCGCTCCGACCTCCTCAAAATTGCGTCCGGAAGAGCAGTGGGTGACCCCTGCCACGCCGCCCAATCGCTGTGCGCGGTCCTGCGCGCATGCGTAAACCGCAGGTCAGCGACGGCGGCCGGGAGGCGGAAGTGGAGGTTGTTGTGGCTCCGAGGGCTGTTCGAGGAGCTGCTGCTGCTGAGGCGGCGGCAACTGCATTGAGGTGGTGG
>366FP013312 KAZALD1_3           :+U  EU:NC; range  -249 to    50.
CTTGGGGCCGGCCGGGGCGGGGCCTGCCCGACCCGGGTTTGGCTGGCGGGCCCCTAGGAATGCTCTCCTCCCCGCCCCCGGCCCAAAGTGCCACGGTGGCGGTGGTGGCGGCCGCGAGGCCGAGTGTCTCCGGCCCTGCCAGCCTCGCAACCGTAACCTGTAATCCCGACCCGAGGGACGCCCGCCGGGGAGGCGCCAGCCCGCCTCTCCCTGCGGCCGCTGGTCGGCTCCGACCTCGAATCACCCGGCTCACCCGCGGGTCGCAGCACCTGCCGGATGTGGGGAGGAAGAAGGAGGCCA
>367FP002404 TMEM63A_1           :+U  EU:NC; range  -249 to    50.
GCGCCCCGGCGGATCCCTTCTTGGAGCCTGGACGTGAGCTGGCCGGTCCGGGGCTTGCAGACCTCCGGGAGGAGCTGCGGGGCTGAGCGGCGACCAGGAGGCCAGGCCGGGGCAGAGGACCGCCGAGGGCCACCGCGGGAGGCGCAGTCAGCTGCGTACAGGCTTGCGCCGCCGCGGGCCAAGACTCCAAATTGGGAAAGGGGTGGCCGCAGCTCTGCGCATGTGCAGGAGGCGCCGGAGTTTCACTTTGTAACTTTTAAGTGGTCGGAACACGCCCCGCGCTGCTGGGTCCCGCCAGAC
>368FP012641 TAF3_1              :+U  EU:NC; range  -249 to    50.
CAATGTCGTATCCCAGATCCCTCGTTTGCCTCTAAAACACTGGCGTTTTCGTCACCGCTGTCCCCCAGGTGAGCGCCCCAGCACCTGCCGCCCTGGGCGCCTCCTCCACCTGCGCGCCCCACGCCCGCTTCCGGCCGGCTTCCAGGCCTCAGAGGCGATCCCGAGGAATCGTTCCGCTCCCAAGGGGCGGAGCTTTCTCATCGCCGCGCTCGGCATTCGGCTTATGCTGCCTCGCCCCGGCGGCCGTCCAGCGGGAGGCGGAGCGAGTCCAAAATGGCGGCTCTCAGGCTGGCGCGCTCC
>369FP012419 NTNG2_2             :+U  EU:NC; range  -249 to    50.
ATCGTGAGTGATGGCAAGAGGATTTAGCCTCGGCATTAACTTGGAGCGGAGTGCAGGGGGGCAGTGAAGCGCCCGCCATCTGGCCCGCGCCGCGCCGGGGGGATGCCCCGGCTCCCCGACGAGACGCCGCGAAGCCCACCCGGGCCGGGGGCTGCCCGGCGCCCGAGCGCGGGTCCTCCCCGGGCCGCCCAGGGGGGCCAAAAAGTTTGCACTTGTTAGCGGCGACCTCCCGCTCAGCCCGGGCGGGCGATGCGGGCGGCGCGGGCGGCCCCCTCCCCCGGCCCGCGTCTCCGGGACGGC
>370FP010780 SORBS3_3            :+U  EU:NC; range  -249 to    50.
CTCCGCCCGGTTCATCGCTCCTGCCCCTGTCCTGGCTCCGCTGCGAGGCCGCTCGCTTCCCACACTCTGGAAATGTCGCTGGAAACTCTGAGTGGCCCGTGTCGGGCCGCCCGACCCCTCCCCGACGCCAGCCCTGCGGTAGGGGCCGGGATGGCAGCTGGGAAACCAGAGAGGGCTCCCCGGGGACCCTCGGCGGCCCCTCCCGGCGCCGCCTCCCCGCCGGCCAGGCCTCCTCGGCAGGGGGCCACCAGTGTCCCCGCGCGCGCCCCGACGGACGGAGAGCACTCGCACGTCCCTCCT
>371FP007502 UBE2B_1             :+U  EU:NC; range  -249 to    50.
CAGGGGGAACCGCGCCCCGCTGAAGGGCTCGGGGAAGGCGCGCTCCCGCGTCCCGCCCCCTCCTCCCCCAGCACTCACACTGTGGTAGCGGCGGAGGGCGGAGGGATCCGGAGGCGGCGGAGGGAGACGTCATTGCAGGGTTGTTTGTCAGTCTCGGCGGCGGCGGCGGCGGCGGCGGCGGCGGCGATCCACAGTGATTCGGCCGCCGCGCCGGGGGGTGGGGGGGCTGCGCGGGACTTTTTTTTTTTCAGACTGACCGCGGGGCAGCTGCGGAGCATGTCGACCCCGGCCCGGAGGAGG
>372FP024354 ZNFX1_2             :+U  EU:NC; range  -249 to    50.
CCCCTCAGCCGCGCCCGCCTGAGCCCGCCGGCTCCGCCGCCGGGGGGAGCTGAGGTGACGCCCTCCTCGAGGGCGGAGGCGCCGGCCGTGCCTGGGCCAGGCCCTCGTGCTCTCCACCCTGGGCCCCCGCCTCCTCCTTCTCCTCCTCTGGGCCGCCCGCCCGGCTCCGCCCAGGGTCTGCGGGGAACGGAAACCGAAAGTGCGCGGCGCCGGGCGGGGCCACCGACCTGCCTGGGCCGAAGCCCCAGCACTCGCCGGCGGCAGTGAAAGGACGCGCCGGAGCCGGGTGAGTGGCCCCGC
>373FP026130 TMEM31_1            :+U  EU:NC; range  -249 to    50.
ATAAGTCTACAGGGCAGAATGTTCACGTGGCCTATTTCACGACCCAGAGTTCCTCTGACCAGAGGGTTTTTTTTTTTCCTTTTCCTTTTTTTTTTTTTTCCTGCAGGGAGGCATTATGGGTTTGTGGTTTTTTTCCCCCCCCACTGGGAGAGGAAGTGTCTACGTGGCCTGCGGAAATAGGATAGGCGGAAATGAGCTAAGGTTCCCGCGAGTGGGGAAGCGCGAGGTCAAATCTGGGGCCACGCCCCCAGTCCTGTGGCGCAACTCCCCGAACACGGAAAAAAAAGGCGCAGTGGGGGT
>374FP012984 RUFY2_1             :+U  EU:NC; range  -249 to    50.
AGCGAAGCCCCCGGGACACGGGACCGAGGGCCCAGCACTCTGGCTCCTCACACATGTGGTCTCCTTCACGTTCCTTTCCTTCTCCTCGCGGTCCCAGCGGATGCGAGGAGGCTTAGAGACGGCGGGCTTCTCTCCCGCCCGCCGCAGGGTCCGCGGGTCCCCGCCCCGCCCGGGGCGCCGCTCCCCCTGGGGCCGCCCGGGCGCCCTCCCGCCGCCGGGGGCGCTGTGGGCTGCAGCGGGCCTGGCTGCAGATGCGGTGGTGGCCGCCGAGCGCCTGGAAGGAGCTGCTGGACAGGCCGA
>375FP014604 LRP5_2              :+U  EU:NC; range  -249 to    50.
AGGGCGCGGCCGGTGCGGGGGGCGCGGGTGGCGGCGGCGGGGGGCGGAGACGCGGCGCGGCTTCCGCTCCCGCGCGCCCAGCTCCCTCCTCCCCGTCGTCCTGGTCCGCGGCGCCCGAGGGGGGAGGCGGAGGCGCCGGGAGCCGCGCGAGGAGCCGCCGCCGCCGCGCCATGGAGCCCGAGTGAGCGCGGCGCGGGCCCGTCCGGCCGCCGGACAACATGGAGGCAGCGCCGCCCGGGCCGCCGTGGCCGCTGCTGCTGCTGCTGCTGCTGCTGCTGGCGCTGTGCGGCTGCCCGGCCC
>376FP018743 CIB1_1              :+U  EU:NC; range  -249 to    50.
GGCGTGGCCCGCCCCCCCCTCCCACCCCGGAGGCGGGGCCGTGAGTCCCGGGCTCCGCCCCGGAGCGTCGGGCCCCTCCCCGGGCCCCGCCTCCAGCTCGCCTAGGACCGCTTGGAGCCGGCAGCTCGCCTGCCAAACCCGGCTGGGAACGCCTGGCAGCTTTTAGGAGGGGGCGGGCCCGGGGGTGGTGGCCCCAGGAGCGGTTGCCGCGGGGACCGGGCAGTGACGCGGCCCAAGGGCGGAAGTGAGAAAGTTGTCTGCGTCTCGAGGCGAGTTGGCGGAGCTGTGCGCGCGGCGGGG
>377FP005888 NAT8L_1             :+U  EU:NC; range  -249 to    50.
ATGCATTGTGGGCCTCCCGACATGGTCTGCGAGACGAAGATCGTGGCCGCCGAGGACCATGAGGCGCTGCCGGGGGCCAAGAAGGACGCGCTGCTCGCCGCCGCCGGCGCCATGTGGCCCCCGCTGCCCGCCGCGCCCGGGCCGGCCGCCGCGCCCCCCGCGCCCCCACCTGCCCCGGTGGCTCAGCCTCACGGCGGGGCGGGGGGCGCGGGGCCGCCGGGGGGGCGCGGCGTGTGCATCCGCGAGTTCCGTGCGGCCGAGCAGGAGGCGGCGCGCCGCATCTTCTACGACGGCATCATG
>378FP011800 SLC25A51_1          :+U  EU:NC; range  -249 to    50.
CATACGTCCCAAAGCACGCACAAAGCGTTCTTCTGTAAACTGCGGCATGGGTCGCTGATAAAAGGTCCCTCTGAAGGTTTGAAGATACTCAACAAGGCTCCACAGAGGGTACTTTGGAGTTTTCCGCGAAGGCGCTCGCCCCGCAGAACCGACAAGGCCCCTAAAACCGACAATGCCCAGACGCCCCCTGCAGGCAGCGCGCTAGAGAACGCGTTGGCTGTTTCTGGCACGCTGAGGCCACCGTACGGCATCAAGGGTGAAGCATGGTGGCTAGCGGAGCCCGCATCCTGACAGGTGTGC
>379FP007837 SPARC_2             :+U  EU:NC; range  -249 to    50.
CGAAGTAGGCGTTCTGAAAAAGGCCGACAGTCGATGGAGGCCAACGCAGCGCCCCTCTCACCTCCTCTCTCCGTCCAGGCCGGGTGACCACGGGCCCGGCCCGCAGAAAGGAGGCGGCGCGGCCGGCAGGGATCAGGACTGGAGGGGGCGGAGCCTCCCTCGCGGCCGGGCCCGGAGTGGGAGGGGCCTCCGGGACCAGGCCTCTAGTGCGCACTCTCGGAAGCGCAGCCGAACCCGCCCTCCGAATCCAGAGAGGCGCTGCTGACACCGCCGCCACACCGCCGCCACACCGCCGCTGCC
>380FP004469 GALNT15_1           :+U  EU:NC; range  -249 to    50.
TGCAGCTATGCCACACACACAGCCTTTCTGAATCAGAGGGTATTAGTCTTTCCTTCTGAACTCTTGGGATATTCCTGTTTTGATTTGGCTCTAGCAGTGACCACACCGAGTTGTGCAAAGCCTGGGAACAGTGAGGGCATTAGGACCAGGAGTGACGCGCACGCTTGGCTCTGGGTTGTGTCTGGCAGAGGGCTCTCGGCTGAGTGGAGCTATGTGTGAAAGGAAACCAGGCACTGCCTGCCGGCTTTACATCTGTTGATCTGACCTGACTGGAAGCGTCCAAAGAGGGACGGCTGTCAG
>381FP000258 SZRD1_1             :+U  EU:NC; range  -249 to    50.
ATGAGGACTTCCCTTGAACGCCCATTCTGTAAGACAGATAACGCGTTGGCCCTTAAGAAAGATGGCATCTTTCCGCCTTCTCTGCCCCCTTCCAAGATGGCTGCCCTAATGTACACTTGGGACCTTGCCTGGCGCCTCTTCCGGGCTTGGCAGCGGGCGGGGTCCATTGAGTAAAGCCTTGCGTGCCTGCGCCCGCGACGGAGGCGCGCTTCAAAGCGCAGGCGCGGGGAGGGGGTGGGGGAGGAGGGAAAGCGGCGAGTAAGATGGAAGATGAGGAGGTCGCTGAGAGCTGGGAAGAGG
>382FP021532 SLC25A10_2          :+U  EU:NC; range  -249 to    50.
GGGAGAGCCTTGTTGGATTGGGGGCTGGGCCTGTTTGCACCCCAGGGTGGTGAGTGCGGAGGCGAACGCCCCAGGCATGGAGAGAGCGCATGCAACAGAAACGCCCGAAGGAGGCGCTGCCTCCCTGCCCAGCTCAGGGCAGCTGTGCCCTCCTGCCACGGCCTGGGGTCTTTCCAGGGCCCGGGGTCCGCTCCAACTGCAGTGTGAGCCACTTCCCCCGCCCCTTCCAAGGACCCCTGGGGAGTTCTGGCTTCTAGCTGTGCACACAGACTGTGTTCCCCCAGGACCCCGGGGGCTGGC
>383FP015809 RARG_3              :+U  EU:NC; range  -249 to    50.
GCCCAGTCCCTTTCCCCTGCTGGGGATCCCCCCTCTTCCCCGCCCACCCCTTACCCGCATGCAGCCCAGCGCCCTATGCTAGCCCTCCCCCTCCCCCCCTGCTGGAGCGGGGCGCCGCCGGGGGAGGAGGGGGAATCGGCTGCGGGTCCTTGGTGTTTCCAGCACCCAGTTTCCCTTCAAGCCGGGTCGCGATGTACGACTGTATGGAAACGTTTGCCCCGGGTCCGCGACGGCTGTACGGGGCGGCCGGGCCCGGGGCCGGCTTGCTGCGCAGAGCCACCGGCGGCTCCTGTTTCGCCG
>384FP013735 CARS_2              :+U  EU:NC; range  -249 to    50.
ACTTAAACACCTATTACAGGACGCTCAGTCTTTAGTGCTTGTCTCCCCGCGGCTGGGCTGACTACTCCCAGCACGGCCACTGAACGCTTGGCCGCGCGATGCTCCGGAGCGCGGGTCGCCATTGGGTTGAACTACAGCTCCCAGCATGCTCCGGGCCGGCGACATCCGGAGCCCCTGGTAGTTGCCTAGCGACCGGGCGTGTCCCGGAAGACGGGCCCGGCGTGGGGCGCGACTTCCGGGGCGGCGGTTGCATCAGATTCTAGGAAGTGTCTGTAGCCGCAGCTGCGGGTCCGGGATTCC
>385FP021429 PRCD_1              :+U  EU:NC; range  -249 to    50.
CCTGCGTCCAGAACCGGGGATGGGGGACAGAGGTGAGGGAAGGTGGCAGGAAGAGACTGCACGAGTGTGCACAGGTACAGCAAGAACGGGTCTGTTTAATGACACAGCTGGGTCTGGTTACAAACATCAGAAACTAGAAAAGGAGGACGGGCGGTTGCACAGATGAGGATGAGGATGAAGATGAGGATGAGGATGGGCCAGGAGGGGACACAGCAGGAGCCACAGCAGCAAAACATCCTTGAAGACGACACACGTGACCAAGGGGCACACACGGGGGGCCCCCCTGGCAAGCCTGACGCA
>386FP022363 S1PR5_2             :+U  EU:NC; range  -249 to    50.
GCTAAGGACACAGCCCAGAAACACCATTAATGAGTAAATCACTTTGTCGTCAGCGATAAGGGTGGGAGAGAATCGGTCGGGGGAACACGGAATCCAGGGGGTGGGACAGGAGAGACCCTCCTTATCTGAGGAGCGGCAAGTTCCCATCACAATCCTGCCCGGGCCCGCCCCACCCCCACTCGCCCTGAGCCGGGGGCGGGAGCGGGAAATTGGGAGGGGCCTGTGCCCGGGAGCAGCGGGAACCTATCTGCTGGTGGGAGAGGACTCAGGCTAAGGTGGCCCCCACTGAAGACTCCTGCT
>387FP019484 ITGAX_1             :+U  EU:NC; range  -249 to    50.
TTCAAGGTCAAGGGGTGCCTTCTGGCAGTCAAGGGTGAGCCTGGGAGGGGCAGGGCAGGGATTTGCATCCATCTAAGCAAAGGGCATCAAGCCAAGTCATCTGATGAGAGTGACTCCGGTTGGGGGGTGGGGGCGTGTGGGAGGCCGAGCCTGTCCTCGGATCAGTTGCGTACTCTGCCCGCCCCCTCTGACTCATGCTGACAATCTTCTTCCTTCCCCTGGCCACCTCTCTGCCCACTTGCTTCCTCAGTACCTTGGTCCAGCTCTTCCTGCAACGGCCCAGGAGCTCAGAGCTCCACA
>388FP001363 BCL2L15_1           :+U  EU:NC; range  -249 to    50.
ATGGCAAATAAATTCCATAAACAGAAGTTGAACGCTGGTCCACTGTAACTTCAAAACCTTCCTTCAAATTATACCATGTGCAGGACCTAAGAAGTCGAGGAAGTATTTCTTAATAAAATTACTCCAGAGGCTCTTCCTGAACTCTATTTCAGTTCTAGGTTGGCTACCTAACGATAAAAGTTAAGCATTAATTTTATGTGGTTAGGGTGTGGTCTGAGATAGAGAACCTAAAGTCTTTAAAGTCTCCCCAGTTCCAAGTAGGTAATCCTTCTGAGAAGTCCCACCTTTCTGAGCAGCTGT
>389FP013352 ARL3_1              :+U  EU:NC; range  -249 to    50.
AAAACTGGCCCGGGTGAGAGGAGGACCTGGGCTGGGGAACTGCCCCCACGCCCGCCCCACGCCCCTCCTTTTCGACCAATCCCAGGCCGGGAGGCTCCCGCCAGCCACGTGGGCAGGCTTTCTCCACTCCCTGGTCCAGGCGAGCCGGCGGCGGCCTCTGCAGCTCCCGTAGCCCGCCCACTGCGTGGGCGGGCGCCTTAGCGCACTTGCGCACTCTGGGGAAAGCGGAGCTGCACCCCGCCCCGTATTGCTGCTCAGCTCCTCAGCTGTGCGTGCGAGGGACGTCGGGGGCGGCGCCGC
>390FP025823 GATA1_1             :+U  EU:NC; range  -249 to    50.
AGCGAGGTCCAAGAATCCCCAGGGTGGGCAGGGAGGGTGGAAGAGGGCCTCCAGTGCCCAAGAGGTGCCCCACAAGCATGGGACCCGCCCCCTCCCCTGGACTGCCCCACCCACTGGGGCACCAGCCACTCCCTGGGGAGGAGGGAGGAGGGAGAAGGGAGGGAGGGAGGGAGGGAGGAAGGGAGCCTCAAAGGCCAAGGCCAGCCAGGACACCCCCTGGGATCACACTGAGCTTGCCACATCCCCAAGGCGGCCGAACCCTCCGCAACCACCAGCCCAGGTCAGTCTCAGCCCCCAGAG
>391FP013263 AVPI1_1             :+U  EU:NC; range  -249 to    50.
TGGGGACTGACGTCAATGAAGGGGGCGCCTCGGGCGCCGCGCGGGGGCGGAGAGGGCGGTGGGCAGGGCCCGGGCAGACACGCCCCCTCACCGCCGCTCCGCCGCCGATTAGGTTTGAGGAAGCTTCGCACTCCGCTTTCGAGGCCAGCGGAGGCGGGGGGCGGGGATGGACACGCCCCCTCCCTGTCTCCCACCGATGATTGGCGCACGGAACTCCGCCTTGGGTTTGGAAGGCTCGCCTGGGAGCTCATACCTGGCTAGGGCCGAGGATTGGCTGTTCCGGGGCTAGGGAGCGCTTTC
>392FP000419 CEP85_2             :+U  EU:NC; range  -249 to    50.
CACCTGCTTTGACCTGAGTCACCCTGGTCACCTGCTCTGACCTAAGTCACCTTTAATTACCTGTTCCTAACTGTCCTTCCCACCAAACTACTCACCCCACCACTCTGGCTCATAAACCTGTTCCCTTTAAAATAGCCAATCAGAATTAGCTTAGACTGTGTGGTTCAACCCTAGCCAATAGGGGAACGACATAGCAGTAGGGACTACCTGCGTCAGAAATAAGAACTCCTTCCCCTCCCCTGTCCAGTTGTGTTCTCACCATTGTTCCATCTGCGAGGAGCACCCTTTCTGCAGAAAGTA
>393FP022138 SMIM24_2            :+U  EU:NC; range  -249 to    50.
GCCCCTCCCCTGAGCTTGTTCTCCTTTATAAACCCCACCCCTGAGCCACTCCTTTGTCATAAGCCCCGCCCTTCTGAGGTCCGCCTTTATAAGCCCCTCCCCCTGAGCCTCTGCCTGCATTATAAGCCCCGCCCCTTCTGAGCCCTCCTGATTTGTAAACTCCGTCCCCTCTAAGCCCCCCTTCTTTTATAAGCCCCTCCCCTCTCTGGGCCCCCAGGCTCCCTCCCACTCTGGTAAGGTACCCTCCCCCTCTCTAAACCCTCCCGACCCCCCTACGCCATCCAGGTCTCTGAAGCTCCG
>394FP006342 NUDT9_1             :+U  EU:NC; range  -249 to    50.
CTCAAAAAACAAAAACCAAAAACCCAGGGCAGCAAGTCTCTCTCAAACCCCTTGGCTTCTTTCCCACTTATTCCCGTTCCAGTTCCTCGTCTGTTTCACCTTTCCTTTCCTCTGACACTTTCTTGGTAGTTCCCTGCGTCCCCAAGTAAGCCTGCGCAGACTGGGAAGTCTGGGAAGTCGGAGAAGGAAGGCGCTACCAAGCCGGCAACGCACGACCTTTGCTTTGCGGCGCGGCCGTAAAGCGCCATTACGCAGAGAGAAAGTTACGAGGTTCGTGGCCGCGGTTTCCCCAGGCAGCTG
>395FP012627 FBXO18_1            :+U  EU:NC; range  -249 to    50.
TTCCCGCTCCGCCCCGGCCCGAGCGGAAGCGCGGATGGGGCGTGGCCCGGTAGCTGTGGCCGCGCCCCCACCGATTGCGCATTTCGATTGGCGTTAGTGGCCGTCCGTCAGCACGCCCCCTCCGGTCTCGCGTCCCGATTGGTCGCGGGGGCCGTCAGTCCGGCTCCGGCGGCGGGCGCTTCCCGGGGCTGCGGCGGGGCGGAGCTCGCGGAGGAAGTCGGCGGGCGTCTCGGGCTCCAGGTCCCGGCCAGAGGAGGAGCTCGCTGCCGGGGGACGCTGGGCTGAGCGGCCGGCGGCGCG
>396FP012135 MUSK_1              :+U  EU:NC; range  -249 to    50.
TGCTGAATTCGAAGGTCAGGACACCTATACCTCTGGGAATACAGCGATGGTTGCAAAAGGCATCTGGTATTGTCCTTCTGCCACTGTCTTAAAAGGGATTCTAAAGGGATTTTCTTGCCCTTGTTCCTCCAGCCCTACACTTGCATTACTGGCCTACGTGGATGCTCACCAGCTGGCTGTGTCCATCATTGCAGCCAAGTCTGAGAATTCCTGATTATACTTAGAGCCTGTGGAGCTGCTGACACAAACAGTCATTAGCAGACAACCCTTTTGCAACAAAGTATGCTTTAAAATGTAAAC
>397FP019875 GCSH_3              :+U  EU:NC; range  -249 to    50.
CTCCTGCGGGCAGCCCAATCATACCCAGGCCCGCCGCGCTAGTCTCCGCCTCTCGGTGCTGCCTCTTCCGGGCCTCAGGTTCTTCCCCATGCCCACGCCCCTCTTTCGCGTCGCCGTATCCGAGGTCGCGCCAGGCCCTGGAGTCCCCAGTCTCCGCGTGCTGGCCAATCAGACCCTGCCTCGCCCCCTCGCCTGGGAGTCTCCGCCCTCCACGCTCTGCCCAGTCAGGCTCTGTCCCGCCCCCGCGGCACCGCCTCCGCGCCTCCATCCAGCCGGCTCCCTCCGGCCGCGAACTGCCCC
>398FP016776 CCNA1_1             :+U  EU:NC; range  -249 to    50.
CGGGGGCGCCGCTGATTGGCCGATTCAACAGACGCGGGTGGGCAGCTCAGCCGCATCGCTAAGCCCGGCCGCCTCCCAGGCTGGAATCCCTCGACACTTGGTCCTTCCCGCCCCGCCCTTCCGTGCCCTGCCCTTCCCTGCCCTTCCCCGCCCTGCCCCGCCCGGCCCGGCCCGGCCCTGCCCAACCCTGCCCCGCCCTGCCCCGCCCAGCCGGCCACCTCTTAACCGCGATCCTCCAGTGCACTTGCCAGTTGTTCCGGACACATAGAAAGATAACGACGGGAAGAGCGGGGCCCGCTT
>399FP020043 SGSM2_1             :+U  EU:NC; range  -249 to    50.
CAGGGGAGCTTCAGCGGGACCGAGGCTCGCTCTCAGCCGCGGGGCCGCGGGCTCCAGGGCCAGCGCTCACAATGCGGCTTCGCGCCCTCCATGCGGGAGCGGGTGCGTTGCCATGACAGCGACCCCCGTGGCGCGCGCCCGGGTCTGCCGCCCCTAGGCGCGCACGGCCTCTCCCCGCCCCGATCCCCCGTCGCTGTGCGCAACCCCCCTCCGGCTGTGGGAAGGGGCCGGGCCTGCCGCCTGACGTCTGTGCGGGGCTCGGAAGATGGCTGCGGAGCCGAGCACCGGGCAGTGGCTGCG
>400FP025645 SCML1_3             :+U  EU:NC; range  -249 to    50.
GCTCAGGGCAACTGCTAAGGCCCCGCCCCTCTCCTCATTCCAAGTCAATCACTGGCGTGCGTCCAGGAAACCCAGTTTACGACGACGTCTCTGGTGCGTCACAGAGCGCGGGGGAGGGGCGGGATCACATTAAAAAAAAAAAAAAGCTTCGGACACCCCAACAACGAAGGGGGGACACCACGTCCCTAACTACAACGCCACTAGAAGGGTTGCGCATGCGCGCCAGCCTCCTGCGCAGCCGCAGAAACCACTCAGCGCGCGAGTCTCTGAAAGGCCTAACGTCCATTTTCAATCCTGCGG
>401FP004148 TM4SF20_2           :+U  EU:NC; range  -249 to    50.
TTACTTTTAATTTTACATAGGTTTTAAAAATTTATAGAAATCATTTTTATTCCTGGAGATATGGTAGACTAGATATCTTAAAAAGCCTTCCGTCTCCACAAAACATTTAGGAATTCGGGATAAAATAGAACAAACGCCCCTTTAAGTGTAGAGCTGGCTCAGAATAAAGGCAGCTCCCAGAAGAGATGGAAAAGGGCCACAAGCTAGATGCTGCAGCTGCCTTGGGCCGGGCAAGGGCAGAACTGCCGCAGAGACATCTGCAGAAAGTGCCGAGCTGCAAAAGGCCCCCAGAGCTCCAAG
>402FP004886 WDR82_3             :+U  EU:NC; range  -249 to    50.
CGGACACAATGAGCCGGCGACGCGCCGGTTGTCCGTGAGGTGGCTGTGAGGACGAACGGTCGGCGAGGCTCCACAGTCCAGGCAGAAGACCCTCGACCAAGCAGGAAGAAGAGGAGGAGGCGGCCCAACTGTTGGCCGACTTCCCGCTAGCCGCCGGCGCGGCGCCCGCCCCGCCTGGGTTGGCCCCTCGGCAGCCCGCCCGCTCGCCGCCGGGCCCCGCCCCGGCCCTGCGCCGCCGCTGCCTTCCCCAGCCGCCGCCATGAAGCTGACCGACAGCGTGTTGCGGAGCTTCCGCGTCGC
>403FP019056 ADCY9_2             :+U  EU:NC; range  -249 to    50.
CTGAACACAAATTGTTTTTGAAATGTTAAATCAGATGTCAATTTCCTGATTCACATTGAGAAATAGAACCGCCAGGCTAACCAGATATCATCTCTCTCTTGCAGCAGGAAAATCTACCCTGGAGGTCAACTTGACATGACAAAGTTGCTCTGTAAGCAACTCCCAGGGTACATGCTCAGACTCAGCGGCCTGTGCAGGGATGGGCCAGCCTGAGGCAGATGAGCTGCAGCCCCGCAGGGTCCCTTCTTCAGCAAGGAGGATAGGGTGACAGCTGGGTCGTCTCTGCAGGACCGAATGTGC
>404FP020073 CAMKK1_1            :+U  EU:NC; range  -249 to    50.
ACCGCGGTCCCTTAGTCCAGGAGGGGGCGGGAGTCCCGGGCTCCGATTGGGCGGCGCTGGCGGGGCCGTTCGCTCCGACCAATGAGCGCCGGCCGGGCGCGGCGGTGGGCGGGGCAGCGAGCGCTGCCCGGAGCCGCGGCGCCCGCGGGCTGAGCTCGGCGATCTGGGCCCCAGCGAGGCGGTGGGGCGGGGCGGGGCGGGGCGGGGCGCGCAGCAGGAGCGAGTGGGGCCGCCCGCCGGGCCGCGGACACTGTCGCCCGGCGCCCAGGTAGGGATCGGCGGGGCGGGGACGCGGGCGAG
>405FP015481 ART4_1              :+U  EU:NC; range  -249 to    50.
TGGATTGGAGAGTTTCAAAGGTGCCAGGGAAAAGCAGTACAAAGAGCCTTCTTTTTGACAATAACTCTAAAACACACTTTGCTCTGTGAACGCCCGTCCTGGGCAGGGCCTATCAGCAGGGCCAGATGAGCCTATAGACACCCAGGGTGGCGCGTTCCCAGCCGCCCTGCGCATGCCAATCTTATCAGTTTTGATGGAAGCCTGGGGCTCCAGATAATGCTACTTGGCCCCAAACGCTGGACAGAGCATGCTTTTTCCTGTTTGGCTGGGAAAGGGAAGGCTGAACTGCTGAGTCTGACA
>406FP014356 RCOR2_2             :+U  EU:NC; range  -249 to    50.
GCCCTCCCTCCCACCCCAGGGCCAGATGTTCAGCTGGCGGAGGCATCGGCTGGGGGAGGGGTGCTGAGGCCGCAGCCGGCACTACTTCCCTGCCAGCAGCTTCATTGTGTGCGCGAGGAGCGAGCGGCGGCGGAGAGCGGGCGAGCAAGCGGCATCCCGAGCGCGGCGGGGAGAGCGAGCGCGCCGGGGAGGGTGCGAGGCGGCACCCGCGGCTGCGCTCCGCCCGCCTCCCGGCAACTCTGCCCAGCGCCGCGCGCCGTGCGCGCCGTCCCGCCGCCGTCGCCGCCGCCGCCGCCGCCG
>407FP024094 TTLL9_2             :+U  EU:NC; range  -249 to    50.
CAGTTTAAGGAAAGTGCAGTTGGAGGCGGCGTGGGGCAGAGGGAGCCAGCCTCTGAACGAACTGCCCCAGGGTCGCGGAGAGGCGAGGCTGGAAAAGAAAGGTTGAGGAAGTCGGGGGACCTAGGCTGCCAGGACGCCCAATAGCCTCCAGAGGTTCTGGTGGACCAGAGCCTGCGCACTCCGCCGAGAGCATGCCCTTGGCTCATCCAATCAGAGCGGCGGATCCAGGCGCCTGTCTGTCGCCTTGGCAACGGGACGCATAAGCACGCGAGGCGCGCGGTGGCGGTTTGGATCTGGCCC
>408FP024766 UMODL1_1            :+U  EU:NC; range  -249 to    50.
ACATATCCTAATGTACAAGTCAGCCCACACACCCCACGTGCACTGAGCGTCTCTTGTTGTTCACCCCAAATAAACTCTGCCGGAACTGGGGCGGGACTCGCAGGGGCGGAGAAGGGGGGAGACGGGCAGAGGGCAGAAGTGGATGGTGAGAAGAGCCAATGGAGGGGCCCCGTGAGAGTGAGCAAGGCTGCACCCCTAACCGACGTCCTGGGGCTACTGTACAAACAAAGAACCACAGGCTGGGAGGCTGAACAACAGACCTGCACTCTCTCGCAGCTCGGAGGCTGCAGGTCTGAAATC
>409FP024925 TANGO2_2            :+U  EU:NC; range  -249 to    50.
GCAACCCGAGACCCCGGGCCAGCCCTCCCGCCCTCACGCGGCCCGTGCGCAAAGCGGACCGGGCCGGCGACGCGAATCTCCGCCCCGCCCCATCTGACAGCAAATTTTCCCATTGGTCGAGAGACCCGGCGCGGCACGGCAACCGGCGCCGATTGGGCGGATGCGCGGAGATGACGGCTTGCCATTGGGCCTCCGGGATGTCAGTCCCGGCGGATGACCGGCCCCCTCGCGGAGGGGCCGCGGCCCCGCACCTGCCCGAACCTCTGCGGCGGCGGTGGCAGGGTACGCGGGACCGCTCCC
>410FP000203 MTHFR_2             :+U  EU:NC; range  -249 to    50.
CAGGATCTGCGCCTCACGTGACTGGCCCCGGGACGGTCACGTGGCCCTCTCGAGCTCTGGGACTGAGACCAGGAGTGGCTGCAGACGGGTGGGGCGAGGACTCGCGTCACATGACGATAAAGGCACGGCCTCCAACGAGACCTGTGGGCACGGCCATGTTGGGGGCGGGGCTTCCGGTCACCCGCGCCGGTGGTTTCCGCCCTGTAGGCCCGCCTCTCCAGCAACCTGACACCTGCGCCGCGCCCCTTCACTGCGTTCCCCGCCCCTGCAGCGGCCACAGTGGTGCGGCCGGCGGCCGAG
>411FP017770 C14orf159_2         :+U  EU:NC; range  -249 to    50.
TTGTAGACCCGAGCCCTGCAGAACAACCCCCCGTGGCGCAGGAGAGCAGAAGAAAGGGGGCCTTTATGCCCTTTTGAGGGAAGCACACATTCTGCAAGGCCGTGGAAACAAAGGGAGGAACTGTTTGTAGCCCTCGTCCAGACGCCCCAAACAAACAGTAAGTCAGAAGGGAACAGAGCACAGCACAGTCCCTCCCTCCGCCCCAGGCAGTATCCACCTTGCCCCGCCCCACCTAAGGAGCCCAAGGGTATTCTGGGAGCCCACCCCAGGACAATGGCAGGGCAAAACCAGTGAGCAAGG
>412FP020613 EVI2A_1             :+U  EU:NC; range  -249 to    50.
TACCTACATCTTGCCTTTCTGATGACAACAGTTTTTTCTTTGTCTCCTGGAACAAAAGCAAACTATACCCGTCTGTGGGCTAACAGTACTTCTTCCTGGGATTCAGTTATTCAAAACAAGACAGGCAGAAACCAAAATGAAAACATTAACACAAACCCTATAACTCCTGAAGTAGATTATAAAGGTAATTCTACAAACATGCCTGAAACATCTCACATCGTAGCTTTAACTTCTAAATCTGAACAGGAGCTTTATATACCTTCTGTCGTCAGCAACAGTCCTTCAACAGTACAGAGCATT
>413FP017388 SOS2_1              :+U  EU:NC; range  -249 to    50.
GCGAGGCTCGCTCGCCCGACGCGCACTCCGGGTCGGTCCCCAGAGCTCTGTGGAGGTGACTCGAGTGGGCAGGGCCGGGCGGCGCTGTCGGCTGGGAGGGCGGGGAGGAGGCGATGAGGAGACGAGCAGCCGCCGCCGCCGCCGCCGCTGCTCACCGCCCGCCGCGGCCGTAGCGGGAGTCGGGGCGGGGCTGGGCCAGCTGTACCCCTGACGGGCCGCGAACCCAGACAAAGGAGGAGGAGCCGCCCCAGAAGCGGGCCAGCGCCGCCGGGAAAGGAGGTCGCCGCCCGGGGTCGCCCG
>414FP024851 YBEY_2              :+U  EU:NC; range  -249 to    50.
GCTGGGTCCAGACACCGGTACGTCCGGGCGGGTTTTTAGTCTCCCAAGCGAGAGCGTCGCATTCACCCGCGTGGGTCTGCGGGCGCCCCAGACCCCAGAGGACCCGGCCCCCAACGCTTACCTGTCCCCTCTCCTGTCCCTCCCCCATTCCAGCCCCTTCTCTCCCCAGCCGTTGCCCCTCCCCGCACCCCGCCGCGTCCGCGCGCCTCTCTCCGCGCGCACCCCCAACCCGCCCCCTTTTCTCTGGGAACCGCTCCTTCCGCTCCGCCCGCCTGGAGTCCTTCTGGCCGGATTCCGCGG
>415FP009140 ARHGAP18_1          :+U  EU:NC; range  -249 to    50.
GGGGGTGGGTGCAACCCGTCGCTTCCACCCTTCGCCTCCTTTAACCAAAGCCGCCCAGAGTGCAATTGTCCAGAGTTGAAACCATGCTGTGAGTTGCAGCTTCTAATTGGAGAGGCAGGAAGCCCTTCCCTGGACAGACCCCGCCCCTCCCCGTGTGAATCGCCAGCCTGCGGGGAGGAGCTGGCCAATGCTAATGAGCGAGTTGCCAGGCGAGACAGGAACTTCTTTCCCCTTCTCTGTGTCAGGATCGCAGAAAGTATGTCCCTTCTCTCACCATGAGCTGGCTCTCCAGTTCCCAGG
>416FP011605 KDM4C_3             :+U  EU:NC; range  -249 to    50.
GCGCAGGGCGGGTGCCACACAATGAGGAGAGTTTTGCAAACAAACGCGGCCGTTGCTCCAAGGTCTCGGGTAACCGATTGGCAAAACCTAGGTCTTCCCACTTAGGGAAGATGGCCCAAGAGCAAGAAGGCGAAACAAGAGGCCGCCGGACCCGCGAAGCCCCGAGCTCAGAGGTCGCCCAGTGCTCGGCCCCGCCTCTGACGTCACGGCTCGGTGGGACTCCCGGAGCCCGGATGCGCGCTGGGACTCGGTGCAGTCCAGCTCCACGGTCGCGCGTCCCACAGCTCCCTTCACGTCCGT
>417FP007636 PCDHA8_1            :+U  EU:NC; range  -249 to    50.
TGGGAAGAAATTCCTTTCCTTATGAAGAAGAAATCCCTAGCTGAAACTAATGTAAGGAGCCAGACAGTATGAATGCCTCTGCAATTGATAAAGTTAAGGATTTACTATTAAATTATGATAAAGAAATAGAAAGTGCATAGAAGAACCCAGATATTGCGGAAGTAATTCATGTAATCATTACCTTTTGAAGCCACATGATGTCGCTGTCTACCAAGAAGTTCTGGTTGGTCAATGTTCAAAGTCTTTTCTCTGACAGCATCTGTCTCTAAAGGCCGAACAACGGGAGATGCAGCGGAATTG
>418FP014498 SART1_1             :+U  EU:NC; range  -249 to    50.
AAGTCCTTCCAGTTCTGGGATCCCACCTCCGGGTTAATTCCGCTTCCCTTGAGGAGCGCATGCGCAATGGGACCACTCGCTCAAAGAACCCACCCGACCCGAGACGGCGCGAATGTGCAGTCGAGCGCTGATCCCGGCCTTCCCATGAGCCTCTGGGGCAGGCTCCAAGGCGAGCGACGGAAGCAGCCGCTCTTAGTTTCCGGCAACACGACAGCGGCTGCCGAGCGACCCGGAAGTATTCCCATTTTGCGTTGTCTGGGCTCGGCGGCAGCCGGGCTCGGAGTGGACGTGCCACTATGG
>419FP025694 MAGEB6_1            :+U  EU:NC; range  -249 to    50.
GCTCCCGAGCTCAGGCTGCACCTTACTTCCAACTCTGGACTCTCAGGGAATGAGAGCCTCTATCTCCGGTTGACTGATTCAGCTCAACAGATAGAGAAGTCCAAGGGTCCGCGAAGAGCCCCTGAAAGAACTTTACGTGAGTTCCCTGGAATCTGCTGCACCCACAGAACACAAGGGGGAGTAACAGAGCCCTGCAGCTACTGTTACGCAGGGAGCGCCAGGTGGGCGTGGCCGGAAGTGGTTCCTCTTGACTTCCACCTAATAAAGGGGTCTGAGCCGGTCGCCTGAGCCTGAAAAGTG
>420FP021397 FBF1_5              :+U  EU:NC; range  -249 to    50.
CCTCTCCTGAACCCATGTCTCTGGAGTGACTCATGATGAGGAAGCAGAGGTAGCTCCTACCTCGTTTCCCTGCCAGAAGCCCATGGCAGAACTGGAGACTCCTCCCTTGGCTGTGCCCATGGCCATGAGCCCCCAGCTTCCCAGGAAGAAGTGCACCCCATCCCAGGGGCCCCAGTCCATGATATGGGAGGAGGACTTTGGCCAGGAGAGACTCAGGCCCATGACCTTGTCTTCTGCTTCCTGCAGGGGGTGCCATTCCCACCAAGAAGTCACTTCCGTCTCCCAGCAGCTCTGGGCATC
>421FP001231 AMY2B_4             :+U  EU:NC; range  -249 to    50.
AAACAATTGAAAATTCGGTTATTATCACCTTAAAAGTACAAAACCTATAGATTTTGAAAATGTAATTATTTTTCTGTAGGCATAGTTAAAAAGATTTTGTAAATGTTATAAATCAGTTTCTTTATAAGCGGTTTATTTAGATAAATTTTGTTATACTGACATGATTCACTAATTTTCTAAATATAAATGGTTCAGCTCTTAGTTATTTTTAAACTAATGACCTGTGTTATACTTCCTATTTTTAATGGGCTTTTATGATGTTTTAGGTTTTTTTGAATCCCGTGTCCTTCAAGTGCTTTC
>422FP002064 LAMC1_3             :+U  EU:NC; range  -249 to    50.
CGCGCGGGGAGCGGGTCTGCGAGGCCGCCCTTCCCTCCCGGCATGCACCACCCAGCCGCCCTCCCCTCCCCTCCTCTCCTCTCCCCTCCCCTCCTCTCCCCTCCTCTCCCCTCCCCTCCCCCAACCCCCTCCCCCGGCTCCCCGCCCACCTCGCGCGCCCCTCCCCCCGGGTCGCGCGCCGCGGGCCCGAGCGCGAGACGCCGCTGCTCCCGCCCCCGCCGCCTCCTGGAGTCGCCGGGGCGGACGCGCAGTCCATGGGGCGCGGTGGGCCGGGGAGTTGCCCCAGGGGCCGCGGGAGTT
>423FP003420 IL37_1              :+U  EU:NC; range  -249 to    50.
GGACTGGAAGCCACCTGATCTATCACAAGTACCTTGAAATGTGTTGAATAGGTGTGGCACAGTCCTTAGCAGAGTGGCACTACCCCCACAGGAATTTGTTTATACCGTTGGCATGGAAAATAGCAGGAAATGAGTGATCACTGATAACTGAGGATGCTATTTATTATTGGCCAAAGGAATACTTGTGTTGTATTTGCATAACCACTCACAAACTGTTGATTACAAATGAGTACCAGACCTAGCTCCTTCAAGTAAAGGATCCTGAGAACTGAAGGCAAACAGAGCTCCAGGAGTCCAAGA
>424FP009119 HEY2_1              :+U  EU:NC; range  -249 to    50.
GCTCGCTGCTCTGGGGTACCAGGTCCGCGGCCGCGTTCCCACGCCTCGGCTGGAGCCTTGCGGCGGGCATTGGCGAGCGCGGCCCCGCCCCCTGGCCCAGCCAATCGCGAGCCACGCCGACCAGCGAGGGGGAGGTGCCGGGCGGAAGGCCTGGGCCGGTGCGCGGGGGCGGGTGAGGTGGCCCCACCCGCTCGAGGGGGGGGCGTGGCCGGCGCCGGCTCTTGCGGCCGAGCAGAGTTGCGGCGTGGGAAAGAGCCGCTAGGAGCAGACCGCGCCGCCGCCGGAGCCGCGCCTGCCCAG
>425FP024900 SEPT5-GP1BB_3       :+U  EU:NC; range  -249 to    50.
GGCGCGGCCAGGGCTGTAGGAGGCGAGGGCGTCGCCCCGAGGCCGTGGTCTCGGGTCCATGGTGGGGGACCTGGGTCCCCGCCCCCCCGGGCCGCCCTGGGTCGCGCGTGGGCGCGGCGGGCGCCGATTGGCTGCCGGGCGCGCGGGCGGAGCGGGCGGCGGCGGCGGCGGCGCGGAGGGGCCGCTCACCCCGCAGCCCGGCCTCGGCCTCCGCCGCTTGTCGTCGCGCCCCGCCCGCGAGCCCGCCCCGCACGTCCCCCGCCGGCGGCCACCATGAGCACAGGCCTGCGGTACAAGAGC
>426FP002623 TAF1B_1             :+U  EU:NC; range  -249 to    50.
TGATCGTCGGAACGGAGCTTGATCAAACCACTCAGCAGTAGGCGTCGCCCACTTTCTTATTGGTTGGTTTTGGTTCTCAAGAGTAGGAAAGTTAGGTAGTCCGCGAGGGGTCTGCGAGCTTTGCGGAGCCTCGCCCCCGAGCGCGCGGTTTCCCTGCCGCGCAGGCGCACGGAATCCTAGGCGCGGATCTCGCGTTTCCGGCCGGAAGCTTCTCCAGCCTTTCCCGGAAGCTGCGCTCGCTACCCGGGTAACGGGTCCCGGCTGTGGAAGCTCCCGCGGCGCCGCGATGGACCTCGAGGA
>427FP011153 CHMP4C_2            :+U  EU:NC; range  -249 to    50.
AATATTCTTATTCACAAGAACAGAGGCCTGAATACAGGAACACTATGCTCACGTACACACAAAAGACACGCATGGAATAAAGCATTTTGCATATCCAGTCTTGCGCACTTACACTTTCAGGTCCTGCACAAGACCCCTGGACATCGGTTTGCTTTTCTTTGAGCCATTCACAAACTAGTTCCTCGTTCCTGGGACCGTCCCTAGTGTGGATAAAAGCCAACTTCCCACAGTCTTTGTCGGTCTTTTCAACTTTTCTCTGCTCTCGCTCAACTCCCAGAGGGCCGGGTGGCGCCGGCCAGC
>428FP012282 ZBTB43_1            :+U  EU:NC; range  -249 to    50.
AAGGTTTCAAGAAGGTTTAGAACTCAGTATCTGCTCCCCTATTTTCAACAGCGTAGTCAGTCCCTAAAATTGACCCGCTCCAGAGTGTACTGCGCAGGCGCCCGCTACCTCCGCGCTCTCTCCCGACGCCCAGCTCAGACGGTAAGTCCCGCATGCGCACTCCGCTTTCTCTCTGACGCACCCCCGGAAGCACTGTCAGTTTCGGGGGGCGGGACCGGGAAGCGTTTCCGGGGGCTGAAGGCACAGGCTGAATCTGTTGCGGCAGCTGAGGCTACAACAGGCCTGCGCCGGCGGCAGAGA
>429FP018793 CHD2_1              :+U  EU:NC; range  -249 to    50.
CTCTCTGGCTTAAAAAGGGTGCTTGAGCCAGAGGGGGTTAAGAAGCCCTCCCCCCTCCCCCTGTTGGGGTGGTCTGGAGGGGCAGGGAGGTGTGGGGGTGGGGGTCCTTAGGCTCCCTGGGATGGAGGATCTGTCTCTCTCTCTCTCTCTCCTTTTTTTTTTTTTGGTGGAGATGAAGGGGTGGGTCTATGGTACATCACCTGAGTTGTGGGGTAAATGTAGAGAGTGTCAATCAAAGGCAGAGCTCTCAGAGCTGGGAAGGAGGCTCTAGATGGCGGCTGTGCCTTAGAGAGAGCGCGC
>430FP002914 C2orf61_1           :+U  EU:NC; range  -249 to    50.
CCCTTTTCGCAGATCCTTACCCGAGGGCTCTCTAGCAACTCCAGAGCCCTCTAGATTTTCTTCTCACAAGCTTTCATAACCGTCTCTTTTCGAGGGTTTTCCTCTGCGCAGTTCTTCGCGCGGGACCTCAAAGTGCGTGCCCGCTTCCCTTCCCTGCAGCACTAAAGACAAACCTGGCGGGTCCCCCGGAGCGGTCCCAGGCGCGCGCGCTCGGGAGCCCACGGGCCACACCCGCCTCCTAGCAACCGGAGCTCAGGTTCAGCCTAGAGAGAGAGGAGGCCACCATGGACCAGCCAGCCG
>431FP005434 CLSTN2_1            :+U  EU:NC; range  -249 to    50.
GCTGGAGGGCTCTCCGGAGCCGCCCACCAGGGTCCTCTGGGGGCCCGGTCCCGACTGGGCAGGGGGACCTGGACAGGGCCCCGGAGCGTGGAGACGGCTGAGGAAAGTTGGGGGTCGGGGCCTTGGGGCGGGGAGCGCGGAACCCGGCGCCGATGCCCGCGTTCATGAATATGCACGAGCCACCTCCCTCCCTCCGTGACGTCACGGGCCGTCCCGGGGTGAGCGCCTGAGCCGCTCCGGGTCCGCGCCAGTGAGCGCGGCTGCTGCCGGCGAGCTAGCGGCGCAGCGGCGGGAACCCGA
>432FP024383 TMEM189_7           :+U  EU:NC; range  -249 to    50.
TGCAGTGAGCCGAGATGGCACCACTGCACTCCAGCCTGGGTGATAGAGTGAGACTCTGTCTCAGAAAAAAAAAAAAGAAAAGAAAAGTTCCCATGGGGCCACACTCTGCCTGGCCTTGACCTTCCAGCCTTTACCTCTCGCCTCTGCTCCCTGCAGGCAAGCGCCTCCAGGAGTGGTGCTCTGTGATCCTGTGCTTCAGCCTCATCGCCCACAACCTGGTCCATCTCCTGCTGCTGGCCCGCTGGGAGGACACACCCCTCGTCATACTCGGTGTTGGTGAGTGCCCGAGGCACTGCTGCC
>433FP010687 MFHAS1_2            :+U  EU:NC; range  -249 to    50.
TCCTCGATTTTAATCTAAAATCCATGTAGCAAACTGTCCTTTACTAAAATGACTTTGCTCTGAATCAAAACCAACTGATGCCAAGGAGCTTGAAGCCTCACTTGGGAAGGAAGTGATCCTTTAAAAACCAGGTCCTGGATTTGGGATGAAAGGAAGTGGAAGAAATGCGGAACCACGGCCGCTATGGTTGCTGTTTGCGGTGGTCTAGGGAGGAAGAAGTTGACACACCTGGTAACGGCTGCTGTCAGCCTTACACATTCCGGGACTCACACGGTGCTTTGGAGAAGAGGTTGTTCACAA
>434FP017444 SAMD4A_1            :+U  EU:NC; range  -249 to    50.
GGGGCGGCTGGATTTCGGCGAACCCAACCTTCCGCGGGACGCCCCCTCCCCTGGCCCCAGCACCCTCTGATGCCCTCGTCCCCCCAGGGCGCGCTCCTCCGCTAGCCGAGGTCTCACTGCAGCTCTTTCTCTCCTTCCAGTGGTGATCGCCGCTCGGGAATGCGGGCGTGAAGGGTCCGAGTTGCCGCCCAGCGGGGAGGAGACCCCAGGACGCCGGAAATCACCATCCCAAAGCTGCAAGAAGGGGGGAGAAAGCATTCTTCATTCAGTTGTGTGCCTTGTGGGGGATTTTTAAAAAGT
>435FP006780 DCTD_2              :+U  EU:NC; range  -249 to    50.
AGCAGCCCCCGACGGTCGTGCAGTCAGGCCCGGGAGCGCCCAACTCGCGGCCACCCAGCGCCACGCGTGACCCGGGCAGCGGGGCGACCTCGGGGCGGTCTGGCACCCGGGAAGTAGTTTGTGCTCGGGCTCTGAACACCGCCGGCCGGACCGCGGGCTGCGTCACGGGGACCGGGAGGCGTACGGCGACGCGGAGCAGCGCCTTTGCGGCGTGCGACCCGCCCCCGCCGTCCCTCCCTCCCTCCCCTCAGGGCTTCGGGCCCCCGGGGCCAGCCGCCGTCCTGCGAACGCGCGGCGCCC
>436FP009496 COL28A1_1           :+U  EU:NC; range  -249 to    50.
ATAAAAAGAGAAGGACATAGCATGAGAAAAAAAGGCAGGCTGTCAACCAATGCCTAAAATGTAGAAAGTTCTCTCAAGTTGTTTTTACAATAGTCTGGAAAACACAGTCTCATTCTGAAAGGACACTGTTCCTTTAAATTGCTTACTGATCCCACCCAGATCTTGCACCCTGGCCAAATGCCTGACCACTCTTGCTTTGACTTAGTCGAATAAACATGAACAAAAGACTGCAAAAGATCCTAAAGCAAAGACACTTTTATTTCCCACAGAACAGAACAATATCAAATAGCTAACTTCACC
>437FP015552 RASSF8_3            :+U  EU:NC; range  -249 to    50.
TGGCCGAGCGCTCGCGCACCGCGGCACCCCCGCCAGTGGCGTCCACACTCACCTAGCGCGGGCCGGGAGGTGCGCGGAGAGGGAACGCCGGGGGGCCGGGGCCTCCAGCCGGTGCGGGGCGCGCGGCGCGGGGAGCGCCGGGGAGTGCCGGGGAGTGCGGCGCGGGGACGGGCGCTGGGCGGCCGCGGAGCTCCGGGTGCCGCCGCGTCCCCAGCGCCCCGGCCGGCCCCTCTGGGCGGCCTGCGGGGGCGGCGCAGTTGCGAAACTGAGTAAGTATTAACTTTACTTAGCGGCGGCGAT
>438FP006158 PDGFRA_6            :+U  EU:NC; range  -249 to    50.
AGATTACGAATGTGCTGCCCGCCAGGCTACCAGGGAGGTCAAAGAAATGAAGAAAGTCACTATTTCTGTCCATGGTACATTCCGCTTTCTAAAATGTCAGTTGTCCATGCTGCTCGGGATCCATATGTGGTAATCATTATTTAATGGAAACTCTTCCCTGTACAGAGAAAGGTTTCATTGAAATCAAACCCACCTTCAGCCAGTTGGAAGCTGTCAACCTGCATGAAGTCAAACATTTTGTTGTAGAGGTGCGGGCCTACCCACCTCCCAGGATATCCTGGCTGAAAAACAATCTGACTC
>439FP016450 TBX3_2              :+U  EU:NC; range  -249 to    50.
GAGGCTCGGCCACCCGCCCGGCTCGCCCGGGGCGGGGAGAAGAAGGAGAGCTGGAGAGAGAACCGGCCGCGGCGGTCGGAGAGGCGAGCGGAGTGCAAGAGAGGCGAGCGCCCCTGCCCGGCGCCCGGGCGCGCTCTCCGCCTTCCCCGCCCGGCTCGCCTGCTCGCTGGCTCCCTCCCTCTCTCCCTCCCCCTTCCTCCTTGGCCCTGCCTCCTCCCTCGATCCCCGGCTGGATGACTGAGGCATTTCAGACGTGGGCTGAACCAGAGCGAGCGAGCGAGCTCAGGGGCTGCAGCGATC
>440FP015212 OPCML_4             :+U  EU:NC; range  -249 to    50.
TTAGTCACATTTCTGCCAAGCAACCTTTCTTTCTTGGTGTGCCCTGAGCCCTGCTGGCAGTGCCAGGCCCTCTCCACTGCCCACCAAGGAGCTCGTGTGTGTTCACGTGTCCACGTGAGCCCCACATCAACATACTCACACAGATAGCAACACGCAGGGCTGTGCTCCGGTGAGGGGGTGAGTGAGGGGCCGGCTTCGACTCCCCTTGGAGTCAAGCCTTCCAAGCAGGAAAGTCTCCTTCCGTCGCTCAGGAGAGTGGAGCCAATGCGTGCCTTGGAGGACTGCTCTGAGCCCTGTGCA
>441FP002210 SOX13_3             :+U  EU:NC; range  -249 to    50.
CGGCCGCAAGCCCAGGGCAGAGGGCAGAGGGCAGAGAGCGGCCTGGCTCGGCGGAGAGGGCGCCGCCCGGCCGGAACCAAGCTCGCCGCCCGGGACGGCGGGCCCCGTGGGGCGCGGACCCAGGGTGGCCGTGGGTCCGCAGCGACTCCCCGGCCGACGGCGGGGGGCGTGCCCCCTCCCAGCCCAGCCTCCCCAACCCGGCCCGCCCGCCGCGTCGCGGGGGCATGTGAGCGGGAAGCCTAGGCTGCCAGCCGCGAGGACCGCACGGAGGAGGAGCAGGAGCGCGGAGCCGCGAGCCCC
>442FP000967 WDR78_3             :+U  EU:NC; range  -249 to    50.
AGGAGGACCTCGTTTCCTTACAGTAATACCCTATTCGAGTCTCTCCTCCCTCCCTGACTCCATCCGAAAAGGGCAAGTTGGCCCAGGGCGCTGCTCACCATAAAGGCTGCAGTGCAAGCGAGAGCCTCCCGGGGATGGGACACAAGTGAGGGAAATACAGGAGAAAGAGGCGGAGCCACAGCAGGGTGGTCAGCTTAGCCCCACCCCGACTGGGATCAGGGACCGAAGCGAACGGGGCGAGGCGAACTCACTCCGCAGCGGATTCCCAGCGCGGCGCCACCACCGCGAAGGCAAAAAGGC
>443FP015639 IRAK4_1             :+U  EU:NC; range  -249 to    50.
ACCCCGTCTACCTCGGTTCAGTGGAAGGCATTCATTTGCACAACGCTGTGCGCATGCCCGGAAGCCTTAAGTGTTTCAGCCTCCGACAGGGGCGTAATTAAAGGGGCAGGCGCCCACGTAAAGACGCGCCCTACGCAATACGTGGAGTTTCTCACTTTGTGGAGCCGCCTGGAGGCGCCAAGATGAAGCCCATCGGGGAAGTGGGGCGGGGCCAACCCGGCAGGCCCCGCCCCTTCGCGGCGCTTCCTAGTTCGGCTGGTTCTTCTGTCGCCGGCTTCAGCAGCCCGCGCCCGGGCAGGT
>444FP001936 TIPRL_1             :+U  EU:NC; range  -249 to    50.
CCCTAAAATCCTTCGAGATGACGTCACCCAACGAGTTCAAGAGGGCGGTGCGTTCCTAACCACACCTTCTGCAACCCAAGTGCCGCCCCTCTGACTTTCTCCTTTTTCCTTTTTTCCGGAACGCCGGAACGTAAGACGTGGGTCACGCAACAAGAGCAACTAGTCCCGGAAGCAAAAAGCAAAGAGGCGGAGAAGAAGACGGGAAGCAGAGCCCGCGTCCGGGTCGGCCGGCAGGGGGCGGGGCCGGGCATGGTAACGGCTCGGAAGCCTAGGAGGCTGGGCCGGAGGGAGGCGGAGGAA
>445FP022072 TCF3_1              :+U  EU:NC; range  -249 to    50.
GAAGATGAGGCAGCGGCGGCGGCTGCGGGCGTAGCGGGCCGGAGCCGACGCGGCGGCGGGCACCGCGGGCACCGCGCACGCCGCTGCCCCAGGGGCGCCCCGGCCGGCCGCGCGCACGGGCCCCGCGGGACGGGCCACGCGGGGGTGGGAGGGGCCCGGGCCACGCGCGCCGCCGCCGCCGCCCACGCGCGACCCTCGGGGGCCCGGCCGCGACGCACCTTTGTCCGGGGGGGGGCCCCCCCGCTTCATGCCGCCGCCCCCCCCCACGCGCCGCGTGCCCGGCCGCGCCCAGCAGGTGAG
>446FP012453 ABO_1               :+U  EU:NC; range  -249 to    50.
GGATGCGGGGACAGGGCCCCAAGGTACCAGGGCCACGAGGGGCGCGCGGGTCCCTTGGGGATGCGCGCGAGGAGGCGCCGTCCCTTCCTAGCAGGGGTCCCTGGGGACCCGCGGCCGCCTCCCGCGCCCCTCTGTCCCCTCCCGTGTTCGGCCTCGGGAAGTCGGGGCGGCGGGCGGCGCGGGCCGGGAGGGGGCGCCTCGGGCTCACCCCGCCCCAGGGCCGCCGGGCGGAAGGCGGAGGCCGAGACCAGACGCGGAGCCATGGCCGAGGTGTTGCGGACGCTGGCCGGTGAGTGCAGG
>447FP012999 HK1_1               :+U  EU:NC; range  -249 to    50.
GGTCGGGGGGGATTTCGCTGCGTCGCCCGCCCCCTTTCCGGCGCAGGAGGGAGCGGCCGCCGCGTCCCCGCTCCCCGGCCGGGACGCCACCGCCGGGCGTTGCAGAGGCGCGCCGCAACCAATGGGCGTGGAGGAGGTGGGTCGGCTGGCGGCTGTCACCCTCCAGGGGACGGGAGCGCGGAGACCGGGAGCGCGCGAGCTGTCGCCGCGCCCCGGGCCGAGGGGGAGGAGCCGGGGGAGGAGGAGGAGGAGGAGCCGCCGAGCAGCCGCCGGAGGACCACGGCTCGCCAGGGCTGCGGA
>448FP002857 CYP1B1_2            :+U  EU:NC; range  -249 to    50.
GGTAGCGGGTGGCGTGGTAGGTACTTTAAAGGAAATCAAGCGCCACCGCCTCGATGCCCGCAGCGTTGTCCCCAGATTGCAGGAACCGTTACGCGCCTTGCGGGGAGGGGAAGGGTTTGGCGCTGGGTTACAGCGAGGTGGAAACACGCCCCTTCTCTTCTCCAAGGGAGAGTGGGTTGGGGATGGGAAGGGGCGTCTTCGGCCATTTCTCCAGAGAGTCAGCTCCGACCTCTCCACCCAACGGCACTCAGTCCCCAGAGGCTGGGGTAGGGGCGTGGGGCGCCCGCTCCTGTCTCTGCA
>449FP020932 SPATA32_1           :+U  EU:NC; range  -249 to    50.
CGCCTGCCTCTCGCTCTAGGCCCGCTGCGGAAGCGCGAGCCCCACCCCCGAGGTCTTCGGAGAGGAAGGAGTTCTGGCTTCGGGCCCGCAGCCTTCGGAGGACGCCTCACTCGGGCCGTCCCCCGTCCGCCCGCCCGAAACCTAAATGCGGCTCCCTGCCTGTGGGGTCGCGGCGGGGACGTCACAGAGGCGGCGACATCACAGGCACCGGCGCCTCTAATATTTCCAGCGCCCACCAGTCCCTCAGCCAAAGAGCACACTGGAGGCGGAGAGGCAGCATCCACCAGCCCGCTCCCCGCC
>450FP024372 UBE2V1_2            :+U  EU:NC; range  -249 to    50.
AACCATTTTAATCTTCCCCAAAATCCGATAAAACAAGACTCTTATCCCATCAGCTGAGTTTATCAGCTCAAGCGCAGAGCGGTGATCAGGCGCAGGCGCCGGAAGGAATCCTGCTCTGGGGACCGGCTGTGACGTCCAGGAATGGGGCAGAAACTCTTCGAGGGAGCGTGTGCGCGGGACGTACTACAACTCCCATCAGGCACTGCGCCAACGCTAGACTACAACAACCAGCATGCCTCGGGCTGTCCCGCCTAACCTCTTCCTGCGATGAGCTCGGCACGGGAATTATTATTGTCAATT
>451FP013344 PSD_4               :+U  EU:NC; range  -249 to    50.
GAGCCACTGCACCGCTGACGGTCTGGCGCTCCGGTGCAACCGCTTCAGCTGGCTCATCACAACGAAAACCACTTCTCATCTGTTATCTCGTCAAGGCTTCGGGCACCTCTGAAAGGTGGGCAGGTCTATGCTATCAGTCCATTTTAAAGATGGGGAAACCGAGGCCCTGGAGAGGAAGCCCCTTGTCCAGAATCAAGCCAGACGGGAATAGAGAACCCAGACATCTGGTTTTCCCAGAATTCCTTCCACGTTTCCCCACCCCGCAAGGCAGCGAGAAGGGAGAAGCTAGCAGCGGGGAGA
>452FP003993 CREB1_3             :+U  EU:NC; range  -249 to    50.
GCCGAGATCGTGCCACTGCACTCCAGCCTGGGCGACAAGGGCTAGACTCCGTCTCATTAAAAAAAAAAAAAAAAAAAAAAAGACTTGAAACCCCAAGGAGAGGGCTGCAGAGTTCACTATCAAGGAGAATGGGGACCTAGTGGTGCCGTCCTGAGAGACCTCTGAAAGAACAATTCAGTAGTTTCCAGCCACGGAAGTCCCCCTGCTGGGTTTAGGGTGCAGTGGGTGCGAATCCCTGCTGTAGAAAACAGGCTGAGGAAAGAAAGCGACACAGGATGTTGTCTGGAGAAAGGCGGGGAG
>453FP020373 ZNF18_1             :+U  EU:NC; range  -249 to    50.
GGTGAGAAGTGAAGGAACTCAGGAACAGTGATTAGTGAGTGAGTGACGGAAGGAACGGAGGATGGCGTTGGCTCGGGAACCTCGCTGCCATGTCGGTGGAGGCTCCTGGGCTGCAACGCCAGAGAGAGGCGGGGCGTCCCCGACGGCCAATAGGAGCTTCGGTATCAGCTCCGCCCCCGCCCCCTAGCTCCGCCCGGTGCCGCACGTCGTTCGCCTGCCGCCTGAGGCGCGCGCAGCCACCCAGCTCCCGGAAGTGCGCCCGGAGCCGGCGCCGCGGGCCGAGGTGAGCGCGCTTGCGGG
>454FP011181 NBN_1               :+U  EU:NC; range  -249 to    50.
GTAAGTATTTTAATGCATTTAATTAAAAATTTTCCTTATGTTGCTTTGGAGTTAGTTTTTAAAATTCTTTTCGTTCATAATCAGGAAAGGTAGTAACCTTACATTCAGCGACACCTTAGAAACATACCCTTTTAACGCAGCACATTTCAATACAGATTGTGCTGTTCCTTTTCCAACCACCAGGTGGCGGGCAAGCGCCCAAGTCGCACTCCCGCCTCATCCAAGGCAGCCTGCGTGGCTCCCGGGAGCGCGCACGTCCCGGAGCCCATGCCGACCGCAGGCGCCGTATCCGCGCTCGTC
>455FP022199 PTPRS_2             :+U  EU:NC; range  -249 to    50.
TGGGGGAGACACCTTAATTCTATAGCAAGGGCCCAGCACTTTCATTCCATCCCATCACCCCATGATCCTTCCCCATTGTCCCATGACCAGCCCCCGCAGGACCCTCCCCTGCTCCATGTGACCCTCCCTCTGCCTCCTCCATGAAGGTCTCCTGGATTTCCCCACTCGCCTCTCACAGCCCTCCATTGTCTCTGCAGACGTTGCCCCATCTGACGCTCGGCTCGAGGCCTCTCTGTGAGGGACCGGGGGGCCATCCCCCTCCAGGGCGGAGATCGGAGGTCGCTGCCAAGCATGGCGCCC
>456FP021295 PRKAR1A_2           :+U  EU:NC; range  -249 to    50.
CTGGCCGGGCACAGGATGCGCGGCCCGGAGAGCGCATCCCGGCCATCCGCCCGCGCTCGGCCCCGCAGCGCAGCTGCTGCAGATCCGCGGGGGCCGCCACCTCCTCCGGGGGCTGGCAGCGACAGGACTCTCCCCGCCCCGGCCCGGGGCCCTCCCTTGCAGGGGCTGCGGGGAGGAGTCGCCCACCTGTCATCTGAGACGCCCCACGTGGGTCGGCCAGGGAGGGGGTGGAAAGGAGGGAGAAAAGGCAGAGGCGTCAAGGGAGGCCGGAGGGAGAGTGGGGTGGACAGAGGAGCGGAG
>457FP003100 CYP26B1_1           :+U  EU:NC; range  -249 to    50.
GCCGCGGCCCGCCGGCTCCGCACCCGCGCTCGGGCCGCAGCGCCCGCCTCGCCGCCTCGCCCGCCGCTCCTGCCTCGGGGGTGCTGCGGCGGCTCTGGGGCTCGAGCGCGCCGCCCCGGGCAGCCCAGGGACTTTTAGGCTCCGGCCTCTCCACTCGCCTCAGCCAGGGAGCTTTCTCCCTCGCCCCCAAAGTTTCTGGGTTCGTTGGAATTTTTGGATTCAGGAATTTTTTCTTTTTTTCTTTTTTTCACCTAGGAATTTTGGGGCCATACTGCAATACTTTTGACAAATCGACCGCAC
>458FP016291 CHPT1_1             :+U  EU:NC; range  -249 to    50.
AGAGGAACCGGCTCGGTCGTGGTGCAGCCCGCGAGGAGACGACCTCAGGGCGTAATCCGACGCCGTGGGTTAAGACATCAGACCTCAGGCGCAGTGCAGCCGGCCCCTGGGGAGTCAAGGACCTTGATCGCCGATAACAAGTTGCCGTTGGCGGGCGCCGAGGGTGACCCGCGAGCGCGGCACCCGCCTCCCCGCCCCTAGCAGGACCCCCTCCGCCCCGCCCCCAGCCGGACCCCTCCCCGAGGCCCCGCCCCACCCGCGAGCCGCAGCCGCGGCCCCACAGCTTCTGGGGCTGGGGCC
>459FP010948 ANK1_3              :+U  EU:NC; range  -249 to    50.
TCTGCAAAGGCGGAAGCTCGGCGCTCGCCATGACCCCGTGCGGACGCCCAGTGCGCCCAGCCTCGCCGCGCCGGCCGGGCCCCCGGGCCTTCCCGCGCTGAGCGCCCGAATCCGCCCCTTCCGCGGCCGCTCACCGCCCGCCGCCGCCGCAGTACGAGCCGCCTCCCCGCCCCCGCCCCCCCGCTTCGCCGCCGCCGCCGCCGCAGGAGAGGGAGGGAGGCGGAGGGAGGGAGGCGGCGGGCCCTGCCCAGAGCCCGTCCCGGGCGCCGGCAAGCGAGCTCCGGCCGCGGCGGCAGCGCC
>460FP022717 ZNF506_1            :+U  EU:NC; range  -249 to    50.
AAGAGTGAAACTCCGTCTCAAAAAAATAAATAAATAAAATTTTTTTAAAAAAAGAAAAGGCTGCAGCTTAGACTGTCTCTCTTTCTTCACTCAGTCCAGCATCGGATCACGTCTTCTGTAACTCAGGACCTGAGGGGGCGGGGCCTCAAGCATTATCCAATCAGGGACGCTGGGCTGGAAACCGTCCAATCAGCCACGCAGCTGTAGCGAACAGGACGGTTTCCGGCTTCCGGCTTTGGCGGGCCCATTGTCTCTCGCTGACGCCAGAGATCCAGCTATCGTCTTCACTGCTCTGTGCCG
>461FP001214 GPR88_1             :+U  EU:NC; range  -249 to    50.
TAATATTGAAGGGAGGGAAAAAAAGGACGGAAAGAAAAATGAAACAGGATGAAAAATAAGGTGATTGGGAGAGAGAAAAGACAGAGAAACTTGTTAACGACAGGACTTTCTGAGCAAGATATTTTTCTTCCTTTTACAAGTTGGAAGCTATTGAATAATTCATGCCAAGCGTGGAAAGGCTGTCTTTTCCCTGGATGATGTATAACTAAGCAGGAGAGAGCTTCGAGTGGGTTCACCACATCAGCCACCACTCCTGCTTCTGAGCACAGGGTGCTCTCCTCTTGAGCTCAGCTTCTGCTT
>462FP004025 SPAG16_1            :+U  EU:NC; range  -249 to    50.
GTCCGCTCCCAGAGCTGCGCCCGAGCTCTCGCGTTAACTAGGCAACATCGTTGCCACGGTAACTGGGAGGCGCGGGAGGGCGACAGCTCCCTGGACTCCCGGTAACCCTTACGTGCCCGGGGCTGGTCCGTGGGGCGGGGTGAGAGATGCCGGAATCTCGCGAGAGCTCCCGGGGGCCGTTGGGTAGCGTCTTCGCTGTTGCCCTTAGGGACGGCTGTGGGCCTGCTGGGGGTGGGGGCCCGAAGCGCCAGAGATGGCTGCTCAGCGAGGGATGCCCAGCTCCGCCGTGAGGGTCCTGGA
>463FP022339 ICAM4_1             :+U  EU:NC; range  -249 to    50.
GAAAACATTGTGGGTTGATGGCCATACCCTGAGGTTCTGGTCCAAATCGGACTTTCTATGACCTTCTGGGTCTCTAGTGAAAACTAAAGACTCCTCTCCAGAAAAAAACATTTGGTTTCTAATGAGGCCTGGAATCTTATTCTTGACCTGGGGAGCGGAATCCCTTTTTGCAGTACTCCCGGGCCCTCTGTTGGGGCCTCCCCTTCCTCTCCAGGGTGGAGTCGAGGAGGCGGGGCTGCGGGCCTCCTTATCTCTAGAGCCGGCCCTGGCTCTCTGGCGCGGGGCCCCTTAGTCCGGGCT
>464FP005387 CDV3_2              :+U  EU:NC; range  -249 to    50.
AGCACTCTCGCCAGAACCTCTGGCTCGCGCGTGCCTTTTCCCCTCAGGTTGTGGGGAGAGCGGAATCCTGCTCCGCCGTCGCAGCAGCAGCGGCAGCCCCGGCAGCCTCGGGCGACAGCGGCGGCGCGCGAGCCCCCGGGCGGACCGTACCACCGCTCGCCAGCACGCAGGGGGAGCCGCCCGTCTCGCCGCGCACGCCTCGGCGACCCCGCGGGGCTGAGGCGTCGCCGCGCCCGGCAGCGTGAGCGCAGAGCCGGCCTCGACCCCGAGCTCGGAGCCCCGCGGGCCGCGCCCGCCGCC
>465FP018192 PPIP5K1_1           :+U  EU:NC; range  -249 to    50.
TTCCCACCCACCCCGTCGTCTCATGAAACGTCTCTGTCTAGACCACGCTTCTGGACTTTGGCGACACACTAAGAAATCAAAGGAAGGGAGCATCAAGTTGCATTCCCTCCCAGAGCCACTAGGGGTCACGCTCCTCCGCGCAGAAGCGCCGGCCAACGCAGCCTGACTCTGTTACCGGTGCGCGCCCTTCGCTGATTGGTGGAACCGCAAAGAAGTCGCGCTTTGATTGGGCCGCTGTCAGGTGTCGCTGCCTGCAGGTTCGGCTGCGCGAGCGGAGGGAGGCGGGTGAGTGAAGGCCGG
>466FP020848 WNK4_2              :+U  EU:NC; range  -249 to    50.
GGAGCAGCTCGGAGGGGCGGCCCTGGGGGGCAAGGGCGGGCCGCGGGGCGGCGACGGGGGCGGGGCCAGGCCGAGCTGGGGGCTGGGGCCGCAGCCGCTCAGCCGGAGCGCAGCGCACCCAGCGAGTCCGTCTGTCAGGCCGCCTCCTCTCCGGCCGTCTGATTTTCTACCCTTCGGCGCCCTGCTCTTCCTCATGTTGGCATCCCCGGCCACGGAGACCACCGTCCTCATGTCCCAGACTGAGGCCGACCTGGCCCTGCGGCCCCCGCCTCCTCTTGGCACCGCGGGGCAGCCCCGCCT
>467FP019384 TAOK2_2             :+U  EU:NC; range  -249 to    50.
GTGAACCCAGGAGGCGGAGCTTGCAGTGAGCTGAGATCGCGCCACTGCACTCTAGCCTGGGCGACAGAGCAAGACTCCATCTCAAAAAAAAAAAAAAAAGACAAATGTCAGCTTATATGAAAATAACATTTTCCCTTCAGTTGCTCCCTAGATGTGGAGAGCCCTCTCCCTCATGGAGGCTCCTTCTATAGCCCTTGGACTGGATTAACATGTCCTCCTCCTCCTCTCCCTGTACCCCTCCCTAGGAGGAGCTGGCTCTGTGTGGCTCCAGGCTGCTGGTCTTGGGCTCCTTCCTGCTTC
>468FP001512 LYSMD1_1            :+U  EU:NC; range  -249 to    50.
TGAGTCCCAGAAGTGATAAATTCTCTGTTCCGGTTTCGCCACTCCTCCAGGCCACCGTAGCAAGAGCGGGACAGCGCCTTCTCTTTTTTCCTTCTCTTCCTGTCGGCCTCCGTACTTCCGGGGACGCACTTCCACGCATGCATTGCGCGATCCGGAAATCCACTCTCTGGTGCTCGGAGGGAACTGCATTTCCTATGGTGCCCTGCGACTCCGCAGACGCGGAGCCTTTTGGGAAATGAAGTCTTTTCTCAAAGACCTTGCCGCTCAACTGGATCCAGGCCCTTGCATCTTGGCGGATCT
>469FP003492 IMP4_2              :+U  EU:NC; range  -249 to    50.
CAGCTCCTCCAGGTCCCCAAGCAGCTGCAGGACCAGCGAATCCAGCTCCGCTCGCAGGTCAAGCGCCGCCATGGACACACCTCCAGATCTGGAGCCACCTTCTTCCTTGTCACCCTCCGCAGTTTGGCAGGACAGCCAATAGGCACACGAGATCCTCCATCAAGGGGCGTTCCCATCTGGGGATCCCCACGCCGGCAGCACCAAGGCCTCTGGGTCAGCTTCTTTAAGGGCAAGCGCCCTTAGAGAAGCAGCACGGAAGCAACCAATCAACTGGTTTCTCCAATTAGCCCCCAAGTGGAT
>470FP011255 FBXO43_1            :+U  EU:NC; range  -249 to    50.
ACTGTAGGCCACGTTAGCATTCCTAAATACGGTAATGCTTCCCAAAGTGGGAATGGGGAGAAGCAGAGCCTTTCTGACCCGCCTCGGGACGGGTGCAGGGGTGAGCGAGAGAGGGGGCGCTCCTCCCGCTCAAGCGAGGACCCAGGCCTGCGGGCGGCCGGGCGGGAGCGCTGCAGAGCCGGAGGAAGGGGCGGGACAGCGCGGCGCGGGGCGGGGCTGCGCTTAGCGGTTACCCCGGGCGGGCCGTTCAAACCTAAGGAGGTAAAGGCAGCGGCCCCACGCGAAGCTGGCGTGGGGGTT
>471FP004869 ABHD14B_1           :+U  EU:NC; range  -249 to    50.
GCAGCAAGGATGCGATCCCGAAGGAACTTTCCTCCTCAGACTGCTCCATGTCCATGTGGGGCAGGTCGCTGAAGAGTTCGAAACCGTGCTCAGCACCGCGTTTGGGGCATGTGAGACCGAGAGGCTTTGGGAAACTGACGCCGCTGTGAGAACGAGTTTAGCGGAGTCTATGGACGCTGCGAGCTTGTGGCCACAAGAGGGCGCCCCGGAGCACGGCCCAGTCCCCGCCCCCGCTGGATGGGGCCCGGCCTCTTCCCAGCGTTCCTCCTCCGGCCCCAGGTCACCGCCAGCACGCGCCTG
>472FP018049 SLC12A6_1           :+U  EU:NC; range  -249 to    50.
AGACAGTAGTTCACTGTGAATTCTGTCCAGTCTCCAGGTTTCAGCAGCTTTGGGAAGCAGGCTAAACTGTTCTTGGGGTTCTTCAGGTTAATAACAATAAGCAAGGGTGGAGTGCTTAATCCTTTTAAGTGAATGATAAACACTGTGGAAGGCGTGTCTTCAAGCGCCCCACTCCCTCAGGGCTGTAGGTCACGTGAGCTTAAAGTACTTCCCGAATCCCAGCCACTGTCTCTTGTAGGCAGGGATCACAGTCTGAAACGACAGCAAGGAAGAGGTAGGCAGGGAAAACTAACTGGAAGG
>473FP006483 LARP7_1             :+U  EU:NC; range  -249 to    50.
CACCAGATGAGGACCCAAAACTTGGCCCGCCCACCTCCGCCTAAGCCAAAAACCGCCGCTTTCAAATCGCCAATCAAATTCTTCCTTGGCTTCGAGTCTCTCAGCCGGCCGCGCTCTCCGATGCCCAGCCCTCCTGGAACCACCTCGCCTGTGACGTAGGTGGAGCGCGCACTGCCTCCGGGCCCGTCTTTCTCAATTGGGACCGGAAAACGTTGTCGCTCATCCTATGACGCGAAAGTAACCGAGACTATCAGGATCCGGAGACGGAAATGTCCGAAGGCCGCAGTACTTGACCCTGTA
>474FP010506 FAM131B_2           :+U  EU:NC; range  -249 to    50.
GCCCTCTTCTCCTCTCCTTGGGGGTGTCCAGTGCAGCCGCCCCTCCCAGGCCTCCGTACCTGTGGTGGGGGCGGTATGGGGGCCTCAGGCCCTCCCTCCTCCTCCGGAGGAGGCGGCGGGGAAGGGAAGATCTCCTCCTCCAGAGGCGCAGGGGGAAATGATTCCTCGATCGGGGGAGGGGGCGGCGGGAAGGCACCTCCCAGAGCACCCTCTGCATCGTCGCCATCCCCAGCAAGGGGAGGTGGAGGCAGGGGAAAGTCTGGGGTAGGAAGGAGAAAGACGTCGGCCGGGGTCCCTCTA
>475FP022175 STAP2_1             :+U  EU:NC; range  -249 to    50.
AAACTCTGTCTCAAAATAGGAAAAATAGATAAATAAATAAATAAAGAGACAGACCATGTCTCTGTCTTTGCAGATATAGCGAAGATTATTCTCCCATTCAAGTAGACTTATACATTCTCTCTGTTCTCAGTTCCACACCGGAGAGGCGGGGATTTCCCTAGGATCACTGGACCTGCTGGGATCAGCCTCTGCCCAGCCCTGGCAGGGGAGGGAGTTGACGGGCTGACACAGGAAACTCCCCTGAAACCTGTTTCTCAGCTTCCCGGCCCAGCTGGGGCACCCACTGGAAGGAGAGGCCAG
>476FP019094 ALG1_1              :+U  EU:NC; range  -249 to    50.
AGAGAGTTCTTAGATCCCAATACAGTAACAGCTTTACTTTAGTCGGGGAAATACACTGGTGTGTAGGGAATCTGGTGTATGTGCGTGTGTCCTACTACTACTAATTCTTGGCCCCGAGGGGCTCCTGGGGGTTCCCCGGGCCCCTGTTAGGGAACCGCGTCCACTTCTCGCCCTCTCGGCCCACTTCGGAGGCTCGGTCTGCGGCTGCGCACAGCGCGAGGAAGCGCGGTCACGTGACTGCTGCGGGCCAGCCAAGATGGCGGCCTCATGCTTGGTCCTGCTGGCGCTGTGTCTGCTGCT
>477FP016645 ZNF10_1             :+U  EU:NC; range  -249 to    50.
GGCACAGAGTGGCGGCTGCGGCGCCGGCGACGAATCGCCGGCTCTAGGGTCCCGGGGCGCGCGGCTGACGGGCTGGGGGCGGAGCGTGGCCTGAACGCCAGGCTGGGGCGCGTGCGTAACGGTGTGTGTTGTGGGTGCGTGTGCGTGCGTTCGCAGCAGGGGCGGGCGTAGGACCAATGGGGGCGGGGCGCGTGCGCGTGCGTGACGTCAGGCCACGGGGAGGTGGCGCCGCCGTGCCGAGCCGGCCTCAGACTCACCTCTGACGCCGCTCTTCGCGCTCCGCTGGTGAATGGAGTCGCG
>478FP024337 ZMYND8_2            :+U  EU:NC; range  -249 to    50.
GAGGGTGATAAATTATAGGCGAAAGCCCGGGGACATGAAGGCAAGTCGCTGGGTTTCAGACTGCCTGATTGCAAAGAGGTGACAGTGTCCTTGCCCCGCCGGGCGACCTAATGCGTACAAGACCGGGGCTGGCCTGGTAAGTGGTGACTCTTAGCCTGTTCTCTTTGCTTCTTCCTCCTCCCCCTGGGAGAGGCCGCTGAGGATCCGGAAGCAGGAATGTCTGCTGTGGGTGAGCCTCTGTTCTCTTTTGAACAAGAGAGGCTAGGCCCTCTGAGCAGCCGCACTTTCTCAATGGCAGGT
>479FP017921 MARK3_2             :+U  EU:NC; range  -249 to    50.
CCGCGAGCTGAAATTCGCGGTGCGACGGGAGGGAGTGGAGAAGGAGGTGAGGGGGCCCAGGATCGCGGGGCGCCCTGAGGCAAGGGGACGCCGGCGGGCCGAAGCGCAGCCCGCCGCCCGCAGGCTCGGCTCCGCCACTGCCGCCCTCCCGGTCTCCTCGCCTCGGCCGCCGAGGCAGGGAGAGAATGAGCCCCGGGACCCGCCGGGGGACGGCCCGGGCCAGGCCCGGGATCTAGACGGCCGTAGGGGGAAGGGAGCCGCCCTCCCCACGGCGCCTTTTCGGAACTGCCGTGGACTCGA
>480FP023677 PPP6R1_1            :+U  EU:NC; range  -249 to    50.
GGGGCCTTGGAACGGAGCCGGTGCGCAGCTGCGGCTCACTGAGCTGTCTGGGTTTATTCCGGGGCAGACCGTTGGCACCAACGGGCGCAAGCGCGTCTGCGGCGGCGGGGTTCAAGAGTGGGCGGTGTCGGGAGCGCCCGGGCGCACGCGCACTGCACCGCCCAGGCGTGCACCCCGCCCCCCGCACCTGCGCACCAACACAGCCGCGGGAGGGCGGGGCCTCCTGCGTCGTCCTGCGCTAGGGGGATTGTGGGATAGTGGCGGAGGGAGCCGGGCGTCGGAGGCCCTGAGGCCGGCCGC
>481FP003731 SCRN3_1             :+U  EU:NC; range  -249 to    50.
GTGGGCCTAATCCCTCCCCGGGTCTGTTTACTCACTTTTTTGATATTGGATTTGGAGGCAGGATGAAAGTCTTTCTTGCACATGAAGTTGGCGAAGGATTTCCCCATCTTGGAACTGGAACTAGGGAAAGCAGGGGCTAGATCTGTTAGCAACGTAAACAAACTCAGCCGCCTAACCGGAACTGCGTTTCCAGCAGCAAGGGGGAACTTCCGAGATCAAAGGTGACAGCTTCCGGCAACTGATGCCTCCACTGGCCACTCCTCCCTCCGTCCACCTGTCACTTCGGGTAGCTGGGAGGCC
>482FP025819 WAS_2               :+U  EU:NC; range  -249 to    50.
GTGAGAACCAGCAACCGGAACCGCAAAAGCACGGCTTTCCCGGAGCCCGGGCTCTGGACTGGCACCCACTGCGCATGCTCCAGAGCGGCGACCAATGGGAGCCCGGCGCGCAGGGACGGAGGCGGGCCCGGGCCGCTACCGAGAAGCACAGGGACCCGACTTCAGTCATCGACCAATCAGAGCTCACAGCCCCCCACACCCCCTCCCCCCCGGCCCTGAGCCAATTGCCAGCTCGTGTGCGGGAGGGCCGGGTCAAGACTAAGTCAAAGGAGGAGAGGGCAACGCGGTGGGCAGGAGAGA
>483FP020783 KRT17_2             :+U  EU:NC; range  -249 to    50.
TTACTCACTCAAAATTAGAAGTTAAATTAATAAACTTAATATAGAACAAACCCTATTATATTTAAGATAAGAAATAGCCCAAAGCAACACCGAGGGATGTTAGACATTAATTATTTTTAAAATCACCCAATTATACATAATTTTATGCTAATCTAAGTGATGCCATTTTGCTTTTGGCATGTATAACTCAAATAGGAACGCCCCAATAATGATATATAAAAACCCAAAGAAATTATCAGTGCATGATATTCTGTTCTCTTGGGACATTACAGTTTTGCATAGACAAGGTGAACATTTCTC
>484FP003899 SATB2_3             :+U  EU:NC; range  -249 to    50.
CCTGGCATTCGGGACACCCCGACTATTGTTCCGGACTCGCGGCCGTGCCAGCTTTGAAGGAGAAGCGGCCTTCCCTGCGCGCGCGGCGGCACGAAGCGCGGCGGGCCGGGACGTTCGGCTCGGCGCGGAGGGGGAGCTCGCAGGCACCGGGAAAAGTTGCTCGGAGGGGCGGAGGCGGTGGGTGGTGGGCGGAGGCGGTGGGTGGGGGAGGCGATCGCCCTCCTATCTCCAAAGTCGAAAGTACTCCGCGCAGTTAACAGAGCTGGGAGCCGAGGCAGCCGCGGTCGCCTCTTGCGCGTC
>485FP012597 DIP2C_1             :+U  EU:NC; range  -249 to    50.
TGCCCCCGCGGCCCCGTGACGCGCGCGCGCAGAGACGCTCCCGCCGGGCCGGGGCCGAGAGCAGCAGGGCCGGGTCCGGGTCCGCAGCGCCTGCGGGGAGGGGCCGAGCGCGCGCGGGGCGGGCCGGGGACCGTGGGGCGCGGGGGCGCGCGAGGCGGCCGTGGCGGGGCCGCGCTGAGGAGGCGCCGAGGGGAGGGAGGTCCCTGCGCGCCCGCCGCCCGCCTCCCGCGCCCGCGCCGCCGCCTCCTCCTCGGTGCGGTTCCGCCGGGCGCGAGGAGCCGCCGAGACCTCCGCCTGCGA
>486FP011670 IFT74_1             :+U  EU:NC; range  -249 to    50.
ACACGGAGGTTGCTCTGATTATCAAGAAAACCAAACGTTCACATAAAATGTTTGTCTTCCAGCCGCCCCGCTGTTTTCCACTTTTTCCAAAAAGCACTGAAGCGTGGTGAAGAAACAAACATATCCTCAATTCTCGCGAGAGCTCCGTGTGTAACCAAGGGCTGAGGCGGAGGATTGGTCACTCAGGATGAGGAGCCTCCGCTATCCCGCCCCCGTTGCCGGGATACGCCGCGGCGCACGGCAGTTAGTGGGTAGGCCTGAGAGCCGAGGAAAACTGAGCGTGGGCCTCAGAAAGAAGTT
>487FP019605 CSNK2A2_1           :+U  EU:NC; range  -249 to    50.
CCGCTGCCCCTTTCCCGGCCGGTGGCTGCCGCTGCCGGTGCCGCCGCCGCCGCCTCCTGGGGGCCGCGAGCCGAGCGGAGACCGCCGCGGAGCGCGAGCGCCGCCCGCCCCGCCGCCCCGCCGGCCGCTCCAGGGCCGGGCCGGCTCGGCCGGCGCCCCCCGCGCCCCCAGCCCGCCCGCCCCCGCGGGCCCGGCCTGGCGCGGCCGCCCGCCGCCGCGCTCCTCCTCCTCCTCCTCCAGCGCCCGGCGGCCCGCTGCCTCCTCCGCCCGACGCCCCGCGTCCCCCGCCGCGCCGCCGCC
>488FP015358 LPCAT3_1            :+U  EU:NC; range  -249 to    50.
CTCTGGGTCCCGACGCCAAGCCCCGCCCAGCCCTGAGCCTCCCCGTGTGCATTCTCGGCAGGAGTCACCTTTGCCTTACAAACCTTCAGACCCGCCCTCTTCCTACCTTGCCGCGCTAGGCCCCGCCCTCTGCGCAGGTCGGCCAATAACGGGGTGAGCTGGCGCCGCGGGGCGGGCCTCCAGCCAATGCGCACGCCGTGGGCGGGCCCCGAGCCGGAATTGGGGGTGAAGCGATAGCGTTTTGCCCGCATTCGGGGCGCGCGGAGCTGGGGGGTCCCTGTGGGGCTCCCGGAGTTAAGA
>489FP009800 DDC_4               :+U  EU:NC; range  -249 to    50.
GACGTCTTTAAGCTCAAGGACAACTAGTTATGATCATGCTGGCTCCTGTTTAAAACACACTCCACTTCTTTCTTAAAGGGGACCCAATCCTGCCTTAGGAGCAGAGTCCAGCGATGCTCAAAGCCTGTCTCCTTGGGCGGGAACCGGCTTTCGGGATCGCCCATGAGGCCGAGGTCTTTGGCGCTCTCTGGTGGCATGACGAGGAACCACTCGTATGACACGTGTTTTTGTCCCAGCCACCCCCTGCCCGCGAGGCGCCGCGTTTCCGCAGGTCCTCCCCAGCACCTGCAACATGGGGGC
>490FP019880 PLCG2_2             :+U  EU:NC; range  -249 to    50.
ATTTTTATTTCCTAAATCTGGAAACCCTTCCTGAGGGACAAAATCACTCCAGCTGGCACTAGCCAGTGCCCTTGTGAGTTTTTGACACCTGTTTCAAGAACTCACACCAGGCTGGGGGCTAAGGCGGCAGATGGGGAAGTTGTGGCAGGGGCGGAACTTGCCCCAGCCTGGCAGGGGGAGGGGTGCCGTCTTGCGGGAGTGGGACAGGCAGGCCCAGGAGTGATAAGCGTGAACTAGAGAGTGCTGTGCAGGAGGAAGCTGGGGCCGCCGTCGGGCCTTCTCCCTCCAGGGGCCCAAGAG
>491FP002394 CNIH3_1             :+U  EU:NC; range  -249 to    50.
GCCCCACCTCCGCTCGGCCTCCAGCCCTGCTTGTACTGCTGGCTTCAAGTTTCCTCCGAGAGGCGGGCGTGCACAGCTGCAGTGGCGGCGGCAGCGGCCACCAAGCGCCCGGCGGCGCTTCGCCACCCACCTTTCCTCAGCCCCCGGCGCTGCAGTCTCCGCCCGCCGGGGAGGGCGCGCTCAGCGGAACAGGAGTCGAGGGTGGGGCGCCGAGAGGAGGGAATCCCGGGTCGCACCGCTACAGTTCTCGCAGTGGCAAAGGCGGCGGCGGCGGCGGCGGCAGCGGCAGCAGCAGGTGGA
>492FP006133 RASL11B_2           :+U  EU:NC; range  -249 to    50.
TGGGGCTGCAGCGAGTGCGCGCGTGGGCTGTGGAGCCGGCGGAGGCAGCGGTCCGGAATGGCTCTGTGGAGGCTGCGCTCTCTTCCTGGCCCCGCAGCCACAGCAGCTGCCCCATGCTCGCGCGGCAGGACCTACCAGGCGCCCACCCTGGGCTGCGCCGCCTCGGACCACCCGCTGCTCCCCTCCGCCCGCTGCCTCTTCTCCCCGCGCCTCACGGGGCTCCGCACTGACTCCAGGCGCCTCCGGGGGCGTCGCGCGCGCGGAGCGGCGCCGGGGGCGGGGCCTCGTGTAGGGCGCCCC
>493FP017914 EXOC3L4_1           :+U  EU:NC; range  -249 to    50.
CCACCCCCTGCTGCCTCGAGACCCTGAGTGCCGAGCTCCGCAGCCTTCCCCTCCCTTGTTCTCTGACCCTTGGACTGAGCCCTGAGCTGTCTGGAATGGAAAGCTGGAGTGACTGCCTCCGGAACGAAAAGGAAGTGGGAACTTCTCTGAAAGTGAAAGTATGGGGTCCTGGTGGAGGGTAGGGCTGTGGGTGGGGCCGGGTGGGCCTGGCAGGCGCTGACCATGGCTGGGAAGTCCCAGCTGTTGGTCACTCGCTCAGGCTGCTCTAGAGGCCCCATAGCCAGGGCCCGGCTCTGAGGG
>494FP007569 DNAJC18_1           :+U  EU:NC; range  -249 to    50.
AGAGCCGTGCTGCAGGCAGCTGGCAGCTGGCAGCAGCACTCTTCCACAGATCTCCTGACGAAGGTCGAGCACTTCTCTGCGTCTCCCACGGCCTCTGGCGCAGAGCCTGCCGGGAGTTGTAGTCCAGTGCCCCGGGAGCTCATATGGACTGGACTACAATGACCAGCGTGCCCCGCGCTCCGCGCCCCCTTCTCTTTCAGCCTCGGGCACGGGGGAGGCTCGGCGGACCTGCTGATTGGGAACCGATATGGCGGCGACTCTGGGCAGCGGGGAGCGCTGGACGGAAGGTACTAGGTCCCC
>495FP010679 AGPAT5_2            :+U  EU:NC; range  -249 to    50.
GCAGAACAAGAGGCACCCGGACCCTCCTCCGGCCAGCACCCACCTTCACCCAGTTCCGTCAGTCGCCACCACCTCCCTTCCCGCGTCCGCAGCCGGCCCAGCTGGGGAGCATGCGCAGTGGCCGGAGCCGGGTTGCCCGCGCCCCAGCAGGTAGCTGTACTGCAACTGTCGGCCCAAACCAACCAATCAAGAGACGTGTTATTGCCGCCGAGGTGGAACTATGGCAACGGGCGACCAATCAGAAGGCGCGTTGTTGCCGCGGAGCCCCCTGCCCCGGCAGGGGGATGTGGCGATGGGTGA
>496FP024083 REM1_1              :+U  EU:NC; range  -249 to    50.
CAGATGGAGCTCCAGACCCAGGAATCCAGAGCCCCCATCCTTCCTTTCTCGTCTGCCACCCTCACCCGGTGCGTAGGGCTGGCAGAAGCGGGTCAGCTGAGCTCTGCACTTTCAGAAAAGTCACTGAGCGGCCAGGGCCTTGGGGCGGGGACCCCGGGGCTGCCCTAATGGGGCGGGGCTGGATGGGGCGGGGTCGCGGCTCCTCCCCCGGCCGAGGCGGCGAGGGGAGGGGAACTGGCCTGAGGGGCTGCTCACTGAGGCGGGTGGTACAGCCTGGAGCATCCAGCCGCTGGAGCTGCG
>497FP003101 CYP26B1_3           :+U  EU:NC; range  -249 to    50.
GAGGAAAAGAGGAAGGGAAGGAGCCTAGAAGCCAAGCAGGCACTAAGCGAGTGCGCACCGTGTGTGCGGAGGTGTGTGTGTTGTGTGTGTGCGCGTGTGTGTTGTGTGTGTGTGCGCGTAGGTGCGCGCGCGTGTGTCTCATCTCGTCCGTCTGTAGGCGCTGGGCTCAGCGAGACGCCGGCGAGAAAGAAGAGGAGGCGAGAGGTGAACTGAGTTTGATCCTGCGGCGGCTACAAGTGGGTCCCGGGCGGGCTGCGGGCGGCGGGCGGCGGGCGGCCGGGGCGGGGCGGGAGGCCGGGC
>498FP007584 NRG2_2              :+U  EU:NC; range  -249 to    50.
ATCTCTTCTTCGCCTTCTCCTCACGCACCACCCCCACTGTCATGCCGATAAATCCCGGGAGCAAAGGGTGGCACGATTCCTCCCGCGCCCCTGCGGGCTGAAGGCGGGCACTAAAGCAGTGCAGTCCCAAGCTTCCCCTGCAGAAGCCGCGCTCCCTACTCGGTCCGGGGGCAGAGGGGGCGCGAGAGAGCAAGTGGGCGGGCGTCCCATCCTCCGCATCCTCCTCCAGGTCCTGGCGCACAGGGTGGGAGCGCTGCGCTGCGCCGCGCTGCGCATCGCGGCCCGCTTGCCGCCTGCCCC
>499FP010140 PILRA_3             :+U  EU:NC; range  -249 to    50.
GGTCTGGATTGAGAGCTGTTAGCATTTCACCTTGCTACCCCTTCCATGTCTGGGCTTCTGAGAGCAGCTTGCTCATCCTGAATGTCCCCAATCTAGAAAGCAGCACACCATGCCTTTCATCCAGACGCCCCACACCCCCAGAAGAGGGTCTGCTCATTCCTCATCTCTTCCAGCTGTCACAACCACCACCACCTGGAGGCCCAGCAGCACAACCACCATAGCCGGCCTCAGGGTCACAGAAAGCAAAGGGCACTCAGAATCATGGCACCTAAGTCTGGACACTGCCATCAGGGTTGCATT
>500FP004419 PPARG_4             :+U  EU:NC; range  -249 to    50.
TTAAGAAGCAATTGTGAATTTTACAACAATAAAAAATGCAAGTGGATATTGAACAGTCTCTGCTCTGATAATTCTAAATACAGTACAGTTCACGCCCCTCACAAGACACTGAACATGTGGGTCACCGGCGAGACAGTGTGGCAATATTTTCCCTGTAATGTACCAAGTCTTGCCAAAGCAGTGAACATTATGACACAACTTTTTGTCACAGCTGGCTCCTAATAGGACAGTGCCAGCCAATTCAAGCCCAGTCCTTTCTGTGTTTATTCCCATCTCTCCCAAATATTTGGAAACTGATGT
>501FP006591 TBC1D9_1            :+U  EU:NC; range  -249 to    50.
CGCTCCTCCCGCCGCCGTGGGCCGGGAGCCGGGCTGCAGAGTGCCAGGCCGGGCGTCTGCGGCCGCGGGCTCTCGCGGGGCGGCGACGCCGCGGGGAGGATGCTGCTTGCCGCGCCCGCGTCCTCACCGTCCTCCCGGGCCGCCTGCTGGGGCTTTGTTGTGGCCCGGACGCCGCGGGCCACCCCCTGAAGTCGCCTGCCGCCGCCGCCGCCGCACCTAGCGGACGGGCGGGCGGGCGCGCGTGTGCCCAGGAGTGCGCGCCTGTCGCGGTGGTGGGTGCAGGACTGGACCCACGGGCCC
>502FP000835 ZFYVE9_2            :+U  EU:NC; range  -249 to    50.
CCGGCGGCAGGAGCGGCCACCCGACGCTGGAGGCTTCGCTGAGGATCCCCGCCTGCCGCACCTCGGTCGTCCCGCCGCAGCCTTGCGCCCCCGGCCCGGCTCGGCGGCGCTCCTCCGGGATCCGCGTGGCTGCCGCGGCCCGGGCGCCGATGCGGCTGGGCGGGTGCCGGGCCTTAGCAGCAGTAGCAGCCGCAGCTGCGGCTACCGCAGCTCCTACAGGAGTGGGAGGTTTCGCGGCGGCGCCTGGGGCCGCGCCGGTGCCCTCCGGAGGAGGCTTTCGGCTCAGGGACGACCCCCGTG
>503FP018918 BAIAP3_2            :+U  EU:NC; range  -249 to    50.
AAAGGGCTGTGGGCTCTTGCCTGGGCCGGGGTCTCCGGGGGAGGAGTTTAAAGTGACACACTAGACCCGCCCCCAGACTCACCCCGGACCGCCCGCCCCCTCCGAGGGGAGAGACCCCCATAGAACTGGGGGTGTGGCTCCTGCGGGCGCCCGGGGCCCCGGGAAAGGGGGTGCCGCGAGGCGGGGCAGGGAGGGGGTCGGTGAGCAGAGGGAGGAGGGAGCGCTGCGCAGACACGGGCGAGGGGAGGAAGAAGGCGCCTCGGGCTCCGGTCTCCTGCGCTCCTGCTGGGCGCCAGCGGC
>504FP005586 PPM1L_2             :+U  EU:NC; range  -249 to    50.
CTTCCTTGCATGAGTGCTTTAAAATTTATTAGCTGAAGCTCAGGTAATATTAATTTGTTCCTGGTTAAATGTTATATAAAATATAGGAATAAAGAAAACTGAGGTCCTTACCCTCAGGTAACTTATATATTTGAGGAGTTAAGACATAGAAATAAGATAAATAGGAGAGTTTATGATGAGCCCCAGATGAGTGGGTTGGAATATTACATAACCAATACAGGGTTTCAGAAGGAGAGAGATTTTGTGTGCGTGCATCCTGAAATAGTTGGGGAGGACTCATGCAGGAGCTGGAACTTGGAG
>505FP025981 GJB1_1              :+U  EU:NC; range  -249 to    50.
TGACAATGATGCCTCTCTTCCTCTGGGACAAGGCAGTGACTCCAGGCTATGTGATCTGTCTCTCCAAACCCATAGGGAGCTCAGAGGATCAATCTTGTTTAATGATTGTATGTGGGAGGAGGTGGGGCTGGTTAATGTTTGTCTGGTTCCTCTTGGGCTGTGGGCCATTTCTGGCTCTGGCCCTGGGTTCGTTGTCCCTCCCCTGGGCTGGGCTGACAGTACCTGGTGGCATAGGGCAGACACGCCTGCAGACATTCTCTGGGAAAGGGCAGCAGCAGCCAGGTGTGGCAGTGACAGGGA
>506FP008946 PM20D2_1            :+U  EU:NC; range  -249 to    50.
CTTAGAGCATAACTCAAAGGCCAGAGCAGCCAAGGAGGTGGAAGAGTCCCGAGCCCTGCCTTCTCCACAGCACCCCCAAAACCCCACGGCGGGGCAGAGCGCCTGGTAGGGTACGAGCGGCCGCCAGCGTTTCCCGCGCGGCGCCGGGGGCGGCCCCGGGACTGGGGGTGGTGCCCTGGGAGCTGTGTGGCCGCGTGCGCGCTCCGCCGGGGTCCTGGAGGCCTCTGGGCGCGTGCGCGGGCGGTCGCTACCTGCGGCCGAGCCAGGGAGCGAGAGGGCGCAGAGGGCAGCGGGCTTGGG
>507FP000353 ASAP3_1             :+U  EU:NC; range  -249 to    50.
CTGGGGGCGTGGCCTAGGGGGCCGGCGAGGGGCCGGGGAAGCGGCCTGACGCGGTGCGGGGCCGGGACCGGGGCCGGAGCCTGGACCTTGGCGGTGGAGGAAGGCGAGGAGCCGGGGGCGGGGCCGTCCCAGCTGAGGAGCGGAGAGCGGCTGGAGGGTCGGGGGCGGGGCGTGCGGAGGGGCGGGGCGTGTGGAGGCCGGGACGGCGCCCCCGGCCGGCGGTGAGGCCGGCTCAGCGCGGAGCAGCTCAGTGCCCCCCGCGCCCCGCTCCGGCAGCTCCACGCTCGCGCCCGCCATGCC
>508FP017569 MPP5_1              :+U  EU:NC; range  -249 to    50.
GCTCCGGCTCGGGATTGGGCAAGCCGCGCCAGCCTCTCACGGGCGGGGTGGGACTCGGATCCGCGCGCCCACTGCGCCAGAGTCCCGGGGGCGCGTGCGCGGTCTCGCGGCGGCCGCAGGGGCCGGTCTCGCGCGGTCTAGAAGTGGAGTTGCTGGCGGCTGCGGCGGTGACGGCGGCGACGGAGGAGGCAGGCGGTGGGGCGGGGGCGGGGACTAAGGATTCTGAGGTGGGGAGTCGGGAGTTTCTGGATTCTTTATCCGGAATTTCAAGGGCCGCCGGAGGGCTGTCGCTTCTGCAGT
>509FP023825 ZBTB45_1            :+U  EU:NC; range  -249 to    50.
TGCGGCCTTGTAGTCGGTCAGGAGGAAGCGGCCACGGCAGAGCCTGGTGCCTGAAGAGGAGTCGGAGGTGGGGTCGAATGGGCATCCCCCTGCCGCAGGGCGGGCGAGGAGGCTGGGGCGTGCCAGGGGAGGGGCACCTGCGCTCCGCTAGAAGCGCACGCTGAGAACGCGAGGGGGCGCTGCAGGACCGGGGTACGGCGGGGGCCAGAGTGCGGGGTGGCAGCGGCGGGTCAGAGGGGTGCTTTGGGCGTAGGGTGGGGCGCGGGCAATGGAGCAGAGTATGGGAGAACGCGCTCGGAG
>510FP008244 ZNF165_1            :+U  EU:NC; range  -249 to    50.
CCGGCCAACGTCATTTTCTTTTCAGGAGTCCCTTCTGTTATTTAGCAAGACACACTACTACAATGGAGAAAAAAGATGCCCCCTCCTTCAAGCCCTGAGATCTTCAGGACTTTGGCGAAAAGTCTGCGCCCGAAGAGACCCAGGAAGGATTCTTGGAATTGTAGTCCAAAGGCATCCCGCCTTCTGCGCAGACTCACAAGTCCCTGTGGACGGAATTCTTGAAGTGTAGCGCCGCTCAGTCCTTCCACCGGAAGTGTCCGATCGGAATCAGCCCTGTCCGAGAGGTGAGTCCGGGTTTGG
>511FP023463 MYH14_2             :+U  EU:NC; range  -249 to    50.
AGGACATTCCAAGGAAAGGACCCTTCCCAGGCTCAGATTCAGGACAGGGGTGGCCCCTGGGCCAGGAGCCCGGAGTGCAGGGAGCTTGCAGAGGAGTGGTAGGGAGGAGGAAGGGGGTGGGTTGAAACCAGATGGGGACTCGGTTTCTACCTTTGTCACCGGGCTATTATCATCTACACCTCTCCATATATTCGTTAATCATACACCTGCTTTATCTGCCCTCCCAGCCTGCATTCCATTCGGGCGGACAGATGTCCCTGAAGGCCCGAGGGACACCAGCCGCTATGCCAGGCTCCAAAG
>512FP007840 GRIA1_1             :+U  EU:NC; range  -249 to    50.
CTTTCTGCACACACAGAAAGGAGGATAAGGTGAGGATGGGAGGAAGGGGGAACAGGTAGGGAGGTCGGCTGTGGAACTCCAAGCTAGCTCGGTGGGTATTAGCATAGAGCTTGCTGCCTGTGTGAGTGTGAGGGGGAGAGCGAGAGAGAGCAAGGGAGGGAGAGAGAGGCAGGCTGCGAGGGGAGAGGAGAGGGAGTGGGGGAGCCAGCGCTCCAGCTAGCATGAGGACGGGCTTCTTTTCCCGTGCTCAGTTAATCTGGCTGTCAGTTGGTGTTAACGCTGCAGTTTAAGTGTTCGGAT
>513FP001548 SPRR2E_3            :+U  EU:NC; range  -249 to    50.
CTGCCATAAGTCACTGAAACTGAGAGCTAAGGCAGGGCCTCTGTGAGTCATGAGCACTTAATCCAGCGGGAGACCTCAGAACAGGATATTTCCTTTTTTGAGATTCCCTGTCATACCAGTTATGGATAAATTTGCATTTTGGATGGGACATTACTGGACCAGCCCATTTTAGGCAGTTCCGTTTCCCCCTGGGTGGGGCAGCAGGCCCTGTGAAGAGGTTCTCAGCCTCATGACTCCTAAACTCCTGGTACTTGAGCACCGATCTGCTTTGGAGAACCTGGTGAGTCTGCTTACTTGAAT
>514FP007008 C5orf51_1           :+U  EU:NC; range  -249 to    50.
TTGGCTTACAGGAGGGGGCTAGAGAGAGGCGTGTCTCAACGTCACACCCGCCCCTAGTCTCCTTGCTGCTCAGGATTATGGGAGGGAAGGGAAGTCCAGGAGGGAAAAATGACCCGGAAAGACCTTTGCCGGCCTGGGCCAGCCCTCTTCCGGAGCTGATGTCTCCTCCCACCAACCAGGAGAGGTCCGCCCTAGGCCCCGCCCGTGCCGGGGGATCAGGTGATTGCGGGCCAACACGGTCACGTGACCGGGGCGCACCCGCCGATTGTGGCCATGGCGGCCGCAGTCTCTAGTGTGGTG
>515FP000547 CSMD2_1             :+U  EU:NC; range  -249 to    50.
AGATGTAATTTGTGGTTTATCTGGAGGTGGAGGTGGCGCTGAAGAGGAACCCCCGCCCCCCAATATTTTATCCTTAGCTGCGCCTCCACCCCCAGCATTTGGAGCGGCGGAGAAGCGGCTCCGGAGTGATTAATCCGGGGATAATTCACCCCCTCCCGCCCCCCGGCGCGAACCCCGCGAAGCGGGATTGGAGCGAGTCATTTCCGAGAGCGCAGCGCGCCTCTCCCCGGCCGGGCGGACACTTGGTTCATTCCAGCCGCAGAAGCTCAGGGCTCCCGCGTACCGGGATTTTTTCCGAGC
>516FP001675 SCAMP3_2            :+U  EU:NC; range  -249 to    50.
CTCCTAGAGTCATTAGGCCGCGGCCCAGTATAGAGCCAGAAACTCAGGTTGAAAACGTGCTCAACCTGGCTCCTAGGGGGGATTGCCACGACCGGTCAGAAGGCTCCCGTCGTCCATCTCGGGAGACTAGGAAGGCCGGATTCCTACGCGAGGCCTGCTGGGAAGTGTAGTTCGTTAGTGGAAGGAAGTCACATGGAAGAGGGGCGGTAGTTGGTTGTGGGCACTGGGTTAGAGGTATCACGTGGGGGCACTTTCGTCTTAGCTTTTGGACAAGACGCAGGCGCAACCCACGGCTGCTGC
>517FP003529 MGAT5_1             :+U  EU:NC; range  -249 to    50.
TCGTCATATCAATATTTGCACACTGCCCCTGACCTTGTTAGGATATTATTTATGGCCGCGATCAGAAGGTCCCGCTCGCTCCTTTCTCTCCCCTTGGGCTGCGGAACAGAGTGGCTGGGAGAAGTCCTCCTAGACAGGGTTGAGAGTTTGCCGACGGCCCCTGAGAAGCTGGGGCGTTCCGAATTGGCTGAGCGCGCGGCCGGGGGCGGGGAGTTTGCCAAACGTCCCCGGCCGGAATTTCTGCCTTCTAGAGCCGCGAGCCCAGAAGCGGGGAGAAGTTGGTGAGGTTGGCTAGGGGAA
>518FP005710 ECE2_4              :+U  EU:NC; range  -249 to    50.
ATGCTAAGCCGTGACGTTGCACAAAACAGACTCAAGGCTCAACTCACTGGCTGGCCTCATTGCCCCCGGGCCCAGAGTTAACCCTGTGGCTCTGAAAACTGCCTGTGGCTTCACCCTCTGGTAATCTTGGATCCCTGCCCTGCATCTCAGTCACTCTCTGTCCCCCTGTGTTCCCCAGGTGGGATTCCAGAAGGGGACAAGACAGCTGTTAGGCTCACGCACGCAGCTGGAGCTGGTCTTAGCAGGTGCCTCTCTACTGCTGGCTGCACTGCTTCTGGGCTGCCTTGTGGCCCTAGGGGT
>519FP020817 STAT5B_3            :+U  EU:NC; range  -249 to    50.
AATTCCGAATATCCCCAGCCGTCTTCCTTGCTTTAACTTCTTTCTTTCAAAAGAGGTTCCCGGGACTCCGGGGATGGGATGAGCCTGCGGGGGTGCCTGGTGCGGTGGGGGGTATTAGCAAAGCTTCAAGAAACAGGGCCTTATAAGGAATCAAGACAACAAATACGAACGTTTCGATAAGACTCTGGGGGGCGGGATCCCACATCAGGACCCGCCAGGCCTGGGCTCGTGCGTGTGGCCGTGGGATGCAGTGTGCTTTTTCTTTCTAGTCAGGGATAAAGGGTTAAAAGTGCTCCTGGT
>520FP025863 NUDT10_1            :+U  EU:NC; range  -249 to    50.
CCTGCGAACGCGCACGTGAACGGGAGCGCGGACGCGCCCGAGAATGCGCTTCACCTCGCAGAAGCGGGTGGGCTCTGTGGAGAGTCGCGGGCTCGCGGGCAGCAGCGCCTCCTCCACTCCGGCGGGCCCGGGTTCGGCCGGCCGCCCATCGGACTGGCGGACTGGCTGACTGACACGCCTCGCTTGCCCCCGCCTCCGCCCGTGCCCCGCCCAGCTTCATCTCTCCCTCCGCTCCCCGGGCTCGGGGGCAGACGGCAGACGGAGGCGCCTCTCTCTCCCCGCCCCTCTCCTCGGCCCTTT
>521FP002901 EPAS1_2             :+U  EU:NC; range  -249 to    50.
TCAGCCCGGCCTCCGACTCCTTCCGACTCCCAGCATTCGAGCCACTTTTTTTTTTCTTTGAAAACTCAGAAAAGTGACTCCTTTTCCAGGGAAAAAGGAACTTGGGTTCCCTTCTCTCCGTCCTCTTTTCGGGTCTGACAGCCTCCACCCACTCCTTCCCCGGACCCCGCCTCCGCGCGCAGGTTCCTCCCAGTCACCTTTCTCCACCCCCGCCCCCGCACCTAGCCCGCCGCGCGCCACCTTCCACCTGACTGCGCGGGGCGCTCGGGACCTGCGCGCACCTCGGACCTTCACCACCCG
>522FP012884 AGAP9_1             :+U  EU:NC; range  -249 to    50.
AGGACTAAAATCTCAGGAAGCTGGTGATGAATGAAAACCTTAGTCCCATTGGCACTGCACGAGGGGCCAGGAGAGCAGCAGCATCATAAGCCACAGGGTGGGGCAGCCAAGGCAGGGGCATTCTGAGCTGTTGGGGAGGGGTGGCAGGCAGGGTGGGGCACTGTGAGGTGTCGGGGAGGGCATTGTGAAGTGTGGGGTGGGGCATTGTGTGCCACATGCCTGGGCTCCCACCTGGGGCCAGTGGGCTTCAGTCTGTAGGTGACTACAGAAGGAGGAGGAGCTCCGTCTGTTCTCTCTTCA
>523FP018775 PRC1_3              :+U  EU:NC; range  -249 to    50.
GTCCAGAAGGTTGAGCTTCCATGATGTAATATGATATGAAATCTTGTATTGCTAGTGGCATTTGGTAGGAAAAGGGATGGGGAGTGGTTAAAGGTGAATTAAGCTGAATGCTTGTTTTCAATTTGTTTTTTTCTCGAGGCCACTGAGAAGCTAGTCTTTTTAGTTCTCGAAAATAGTGCTTTTAGTCCAGAGGCTGTGACTGATGTAACTAACAGGCCTTAGTTTTTGGTTTTCAGTGAGGTGCTGGCGGAGGAGTCCATAGTATGTCTGCAGAAAGCCCTAAATCACCTTCGGGAAATA
>524FP017399 SAV1_1              :+U  EU:NC; range  -249 to    50.
GGTTTCGTCCTTCATCTTCTCAGTCGGCAGGACCTGCTTCTCGCTGAGGATGAGTGAGGACAGCCGCAGCTCGGCGGGGACGGCCCGGTAGCCTAGAGCGCCGGCACCCGAGTCCCGCCGCCGGAGCCGCGCCTGGAGCCGCGGTGGGGGAGGGGCAGCGGCGGCCCGCGCTGCGTCGAGCTTCCCAGAATTCCCAGCGGCCGCGGGGAAAGTTTACGGGATGTAGGCGGCGGCGGCGGTAGTGGTAGCGGTTATTCGGCGGCCCGCGGCGGACCATGGCCCTGGCCCTGGCCCGGCGTC
>525FP008102 RREB1_3             :+U  EU:NC; range  -249 to    50.
TGGGGCTGCGGGGTGCGTGCGCGGCGCGGGGCCCGGGCGTATTTTTCAAGCCTCGGGGCGCGTGGGTGCGCCCCCCAACTCCTGTCCCCCGAGAGGCTGTGCCACTTCCGCAGCCCCAGCCCAGTCCCTTCCCCACTGGGCCGCACCTCCAGTCTGCCCGCAAGGCGCCGCGCAGCCCCCGGCCCGGCCCGGTGGCGCGGGGGAGGGGCGCGCCGGGCAGGCAAAGTTGCTGAGTTGCTCTGCACGCTCAGAAGTTGCAGCTGCGACGGCAGCTTCCCTCCCCCTTCCTGCACTGGGCTA
>526FP002946 GPR75_1             :+U  EU:NC; range  -249 to    50.
TCTGCGTTTCAGGTTTTGGCTATTTCAGGGAGCTTGAGTTCCCCAAACAGCAAAACTGCGAGCCTGAAAAACCTGGCTCAAGCGCCCCTCGTGAGGCGGGCAGCGGGAGTGGCCGGGCTCTGGGCCCCAGGAGGCAGGCGACGGAGGCGCGGAGGGTGCGGGGCGCAGGCGGGACGCCAGGCCCGGGTGTCCGGCGGAGGGGGCGGTGCCCTCGGCGTCTCCGTGACTGCGCCTCTGCGCCCGCGTCTTGCCGCGGCTCCCGGGATGCGCGGAGGCGGTGGCGATGGCGATGATGCCTCT
>527FP019080 SEPT12_1            :+U  EU:NC; range  -249 to    50.
CCTGGGTTTGCTCACCCCAGCAGAGTGGTTGAGGGCGTCAGCTTGGAGGTGGGAGCCCAGCTGACGAGGGGGCCTTGGGCCCCTGGTTCTACTTGGGGATTATTGTATTATTAGGCTGGGGTCATTGTGGGGATTAGAAGGGTAACAGCTCCTGCTCCTGCTGCAGAGAAGCCTCCAGGTGGGGGTCACAGCAAGTGCAGATGGAGCTCAGATTCTTCGGTTAACTGTCACCCTCTCCCCTCCCCCATCACACACACCAGGCCCTGCCAGGACAAGGCAGCTCCTGGAAGCTCCACCAGG
>528FP012895 VSTM4_1             :+U  EU:NC; range  -249 to    50.
GAGTCACCAGCGATCACCTTGCAGAAACTCAGTTTTCTCATCTGGGAAATGGGGCTGTTGAAAGGAGACGCCACAGATCCTGGAGCGAACCGATCGCGCGGCGGCTCCCGCGCCCGGTGCGGGCCTCGGGACCCAGCAGCCCCGGCCCCGCGTGGCAGGCGGCCCAAGGGGCGGGCCGGGGGCGGGCGCGAGCGCGGGCCCGGGGCGGGCTGGCGGCGGCCGGGCCAGGCGGCGGCGCTCTCCCGCGTCACAGCGCCGGGCGGCGGCGGGGAGATGCGGCTGCTGGCACTGGCGGCGGCC
>529FP019354 C16orf54_1          :+U  EU:NC; range  -249 to    50.
GCTATGGGGTGACACTAAGTTCAACAGAACCATTGCCCATTCCAGCCCCACCTTACCCCAGGAAAAGCCTCCTCACCGCAGTGACCACATCCCCTTGGGTTGCTTTGGAAACAAACACTCCCCAGGGGCAGACGAGTTGGGGCACAGTTGCCCAGCAACAGGCGGTGCCCTCCCTTCCGCCTTCATCCGAGGCCGGGCCTCTACGTCTGAGAGGCGGACCGCCCTGCACCCTCCAAGCCTGCACCTCTTAGTCCAGCACCAGGAAGAGTGGCTCTAGGAGGGAGAGGAGCCCAGGGACTG
>530FP019769 PDPR_1              :+U  EU:NC; range  -249 to    50.
AACGGCCCTAAGAGTCAAGGCTTCCACAGCTCGCCTCTGAGGGTGGCAAAGAGGCCGCGGGGGCGGTGCCTCGCGAGACCCAAACAAGCCCACGTGGCAGGGGCGGGGCTCCGCGAAGGCGTCACGGCGCGCTCGTGCGCTGCTGAGGTCACGCGCCGGCAGTACCCTTGCCCGGGGGCCGTAAAGCGCGGAAGGTCGCGGTCTCGGCTTCCCCGGAACTTTTTGCTCGCTTCGCCCCGCCCCCTTCCCATCCCCGAACCCCGCTTTCCGGCCCGCGGCGACCCCAGGCAACTGTTGTGG
>531FP025493 TUBGCP6_2           :+U  EU:NC; range  -249 to    50.
AGGGGAGTGCCCTGAACCAGCTCCAGCGCCGGAGGCCAACTGCGCGCCTCTTCTCGGCTCCTCCTGTAGTGCCATCCTCACCTGGTGGCTTGAAATCGGCCAAGGTGGGAGCATTTACACCGCAGAAATGACACCGCACGCCAGCGCCCCGCGGCCGCGATCCGGACCCCAAGCCCACGGCTCCCTCGACTCTGGGGCACGGAACCCCGCCCACTCCCAATCCCCGCGCCCCGCCCTCTCCCACCCGTGCTTCCCCCGCTCCACCCCTCACCTCACCTCGCCCCCGCCCCACCCATCGCG
>532FP026117 TCEAL9_2            :+U  EU:NC; range  -249 to    50.
TTCTCACTCTTTGTCTGATGGGAAAAACGAACTGACTTGCATGCACTGTGGAGAGGGGGTGAACTAGGGGAAACAAAAGGTGGGAAACTTTCCATATCCGAAACCCTAAAGGAGGAAAGCTACGTGTGTCAGTCTCTGGCGCTGGTCGGCCCACCAAGCGCTCGCCCCACCCCCACCGTCCCCTCCCGTTTCCAGTTTATCTGCAGGGCTGTTGTTTCCAGCAAGACCCAAAGCTAGAAAAGGAGGAGGAAGAAACTGACCCGATCAGTGCCAGGTAGGTGAGAGGAATATTATAAAGTC
>533FP002577 ZNF496_2            :+U  EU:NC; range  -249 to    50.
GAGATGCGGAGACCTCCCCAGTCCTAGAGCGGAGCAGGAAGTGTCCCAGGGGAGGGAGCCGGAGGGCTCCGGCCTTTCCTTTCCTCGGCGTCCGGCGGGCTCCCGCGGCGGCCAGGCCTGCGCCGCCCGCCAACAGGGACGCGCCGCGGCGGTGAGTGCACCCCGGCTCCCGCGGCCGGCCCCGCCCCGCCCTCCTCGGCCCGCGCCCGGCCTCCGCGGCGCCGCCTCCCAGCCCAGAGCCCAGCGCTCAGGAAGGTGCGGGCGGGGGAGAAAGCAACACCATTGTTTTTCAGGCGCCTC
>534FP004593 SCN5A_1             :+U  EU:NC; range  -249 to    50.
CGTGTGCGGCTGTCTGTGGCTGTGAGCCCCCGGGTCAGTGTGGGAGTGTGCGCCCCGGCGGGCGCTGGTGTGTCCCCCCTCCGAGCGGGCGGAGCACCACGTGCGGAGCCCTGGGCGCGTCGCTCTGGGGCGGAGCCAGCCCGGGGCCCCAAGCCCCAGGCCGAACCCAGGCGGGGCCCGCCCCGACCCCGCCCCCGACCCCGCCCCCAGCCCGAGCCCGCGCCGCCTGCCCAGCCCGGGAGCCCGAACAGAGCCGCGGAGCCGAGACGGCGGCGGCGCCCGTAGGATGCAGGGATCGCT
>535FP018657 FAM154B_1           :+U  EU:NC; range  -249 to    50.
GGCTGGCCTAGGAGGTTCCAGCCCCCAGCGCCAGCCCACACTCACCGGCTGCAGCAGCCCCACCAGCCCCGCTCCTTCTCTCGGGTCGCACCCACACCGAGAGCTTCCGAAAGTCCGAGAGCTCTGCGGGTCCGACACGCCCGCGCGCCAGGGGGCGGGGCCGGCTGTCGCTCGACCTTTCACCCGCACGTCTCTGACGCCGCCGGAAGCCGGCGCCGAGTCTGTCACCGGGCATCCCTCTGTTGCCTTGACTACGGCGGGCGCTGTGGGAGTGGAGAAGCTGCAAGTGCTGAGGCGCGG
>536FP001822 PEX19_8             :+U  EU:NC; range  -249 to    50.
GTAGTAGGGGCCCACAAGGGGTCCACTCCCAGACATTTCTCCAGCAGAGTCTCAAAAGACAGATGCTTTGAGTATCATCCCAAGTCTGTTGCTGTCTTATTGTTTGTTACAGGCAAGTTTAGATAGTTTATCTTTGTCACCTGAGAGAGTGGTGAGCATCCCAAGAAGGTAGTATACCTGCTCACCTCTTACTTGTCCTATCTAGAACTCCAGCATGTCGGAAGAAGAGCTGACCAAGGCCATGGAGGGGCTAGGCATGGACGAAGGGGATGGGGAAGGGAACATCCTCCCCATCATGCA
>537FP008487 SLC39A7_2           :+U  EU:NC; range  -249 to    50.
GAGGGTGTGGGGGAGGGGTCGCAGATAAAGCGGTCACTGGCTCGCCTGCCCTTCTGCTGGGGCACTCACCCCGCCCGCTGTCGCCCATCCCGTCCCGTCCAGCCTCCCCTGGCTCCGGCTCCGGGGTTTGTTGTTCTCCGCCTGCCACCGCCGCCGCCGCCGCCGCTGCGGGATCCAGCCAGGGCCGTCGCCGCCGCCACCGGGACGCGACCCCACAATGCATTTCTTTTCGCACCCCCACCGGCCCACACTGCCCTGCGGCATGCCGCTGAGGGAGGAAGGGCGGGCGAGCGGCCCAAG
>538FP009201 REPS1_1             :+U  EU:NC; range  -249 to    50.
CTTAGTTATCTCGGTCTTAATGAGCTGCCGGCTGTTTCCCACTGCACCCCCCTTTCCGGGGGTCTTGCTGCTGAGATCTCCGCGCAGAGGGCGGCTCGGTCATCCCGCCGCCGGGCGCCGGCCACCAGGGGGCGCTGCGGCCTCCTCCCTCTCCCGGGAGCGGCCAAGCCAGCCCGGTGGGTGTTTCTCTCTCCCTCTCGCGCTCTCTCCTCCCGGCCTCACATCCGGGTCTGGAGCGCGGCCGCCGCTGTCACTGTTGGTGCGGGCGCGTCGGGGCCGGGCCGGGGCACTGTAAATGGC
>539FP002987 C2orf74_1           :+U  EU:NC; range  -249 to    50.
GCCTCTGGACATTTTCCGACAGCAGGGATCGTTGGGTGAGGTTAGCAGCGCCAGCCCGGGTTAGCGGAAGCAGCCTTCAGGTCTCCTAGGAGAGCAGGTTTATGAGCATGCGCAGCGGATTTTCCGTTAGGGAAGCCGATGGGGCGCGGCTCCTTGGAGCATGCGCACACAAACTTTCCGCTAGGAATCAAGCGAGCATGCGCACACAGATGTTAGGGTTCGGGCGAGCTATTTGGAGCCTGCGCAGTCAGATCCGAGGACATGTTGACGTCGTCCGAGAGTCTTAAAATCCTGCTCTGG
>540FP013252 UBTD1_2             :+U  EU:NC; range  -249 to    50.
GGGGGTCTGGGAAGAAGACAAAAACAAACGCCACATAAAACGTCATGGAGCAAACTAATCAAGAACTTTAGCAAGAAACGGAGAGAAAGTCTTAAGGAGGACACCCAGAACATCTCCAGCTCCTCCTGGCCCGTCTCCTCAACTCCTCTTAATTCCAGCCAGTCAGAGCGCGGGGCCATCTGCCACTCCCAGGATGCCACGCGACGGGAGCGGACGCTGCGAGGATGCACCTCCACACGTCAACCTCCCACAAACAGCATGGCTTCGTGGCGTGAGCACCCGGTTCGGACCTGAACGCCT
>541FP023928 SIGLEC1_2           :+U  EU:NC; range  -249 to    50.
GGGGCTGGGAAAGCAGAACTTGGGATAGGGCCAAGGGACACACAGGCTTTTCTGAGGCAGGCCACCAAGTGAGGGCATTCCTGGGCACAGCCTGAGCTGGGAACGTGGCCTCCTGGCTCTCTGCTGGTGTCTGACTCAGAGGTCTTTAAGAGCCCTGCCCTCTTATTGGGTTGGCCAGCAGAGGAGGTGGGGACACAGGCTCGGACTTCTAGCAGGTGCTGGGGCTAAAGTGCCCAGAGGTGTCCCTGGAGGCCCCTGTGAGCCCAGCCAGCGCAGTGCGCACCACCCTCTTAGGCAACA
>542FP010815 ADAMDEC1_1          :+U  EU:NC; range  -249 to    50.
GATTTTCAGTATCTTGGTTTGTAGGACTTTACCTGGTGCTTTTTAGATTCTGTGTTCACTGTGACAGTATCTCAAAATATGTACAGAATACTGATATATGTCCTAAATATGTGGATTTATTTCTATAAGGATACTGAACAACAATCGTAATGGTCCAGTTTGGTGAGTATGTAGATATGCACGCGACCACCTCAGTCTCAGTTCACACATTCCCACTGCTTATAGGAGCACCAGGGGCAAACAGTGTCCAGATGTGAGTCCTCAATGAGCTATAACCACAGCCATAAATATCTCTCAAAG
>543FP006597 IL15_1              :+U  EU:NC; range  -249 to    50.
TGTCCCGGCAGGTAGAGGAGGAGACCGGTGGCTGGTGTTCCTGCAGGGCGGGGCTGGGGCTCCTCGATGTCCTTGCGCTTGCCCTGCAAGTTCTGCGCCCCAGGCCCCGGCAGGGACGGAAACAGGCCGGGAAGCAGTGACACCTGGGGCAGTCAGTCATCCAGGAGCCGCCGCCACCCGCCCCACCCCCAGTCTCCGCGGGAGGTGTTTGTCTTCGCCTATGCTCCCGGCTCTTTCTCTTTCACTTTTCTTTTCGCCAGGGGTTGGGACTCCGGGTGGCAGGCGCCCGGGGGAATCCCA
>544FP004243 LRRFIP1_3           :+U  EU:NC; range  -249 to    50.
CGGGGCCTGGGTGGGGCGGAGCCGGTGGGGGTGGGGAAAGGGGCGTAACCGGGAGGGACCCTCCGAGGCGGAGCGGCGCAGGGGGGCGGGGAAGGCGGGTCATGGGGCGGGGGCGGTGGGGCGAGTCATGGGGCGGGGACGGGGCGGGGCGTAGCCGGGAGGGCCCCTCCGAGGCGGAACTGCGTGGGGGGCGGGGCGGGCCGTGGGACGGGCGGAGGCGCCCGAGTCCCGCTTCCCCGGCGCCCTTCCACCCCGAGCCCGACTCAGCCCGCGGCCACCTGCGCCCCGCCCCTGTCGGCC
>545FP017503 MNAT1_1             :+U  EU:NC; range  -249 to    50.
ATTTATCTTCCTAATTGTGACACAGTACCTTGAAAAATGCAACTGGGTGCGTGGAGATAAGGCTTTGTATAATTTGCCATTTTAAAAGTTCCCCTGTCAAATTCAAGGTATTAAGTTGCTTTATGGAAGGCTAAGACCAAGCCCTAGATGCAAGACCGGGGGAACTGACTGCCGGAACGTTTGTGTTGCAGCGCCTCGCCCCTTGCCGGTGCTCTTTCGCGAAGGGACCGTCTCTGCCAAGCGCCTGTTGGTAGGAACCTGCTTGGTCGCGTCTGAGGGGGCTTGTAGGTGGCTCTGGCT
>546FP023474 SPIB_3              :+U  EU:NC; range  -249 to    50.
AGATGTAAATCTCGAAAATTAAAGCACAGAACGCGGAGGGGGCCTGGGGCTGACAGCTTCGGGCAGGGGGAGTGGCTTGCCCCCCCCCCCCCCCGTGGTGAGGGGCGCAGAGCCAGGTGTATGTAACAGCCACTTCCCTCACCCCACTTTTCAGATCCAGGAGATGGAGGCCGGGGTGGAAGTCTCGGAGGAGGGTGGATGGGGAAGGCGGGGCCTTAGGGACCCCTCACCTAACGCGTGCCCCCGACCCCACCGCAGGGACTCGCAAGAAGCTGCGCCTGTACCAGTTCCTGCTGGGGC
>547FP023995 SEL1L2_1            :+U  EU:NC; range  -249 to    50.
ATTTTTAAATGTAATATACATATGTTTGCTTTCATATAGAACAAACAGCCAGGTGATTGATTGAGCTATTTGCTTTTCAACCAGTTGTTTTGGCAGTATGATTATTATATAAACTCTAATAGTGACAATCAGTTTTTTATAGATTTTCTAATTTTACTGGATTCTTCCATTTATTTACTATAGTCATCTAGTCTTATTTATATCATTTATCAGCCCATAAAATGTAGTAAAAAAAACCTGGTTCTTATGACTTCTTTAAGCCTGTCCCCACAGACTTGGAACCAAGATTATAATGCTGGG
>548FP004384 EMC3_2              :+U  EU:NC; range  -249 to    50.
CCTGGGGGCAATTCCCTTCCCTGAGTACAACAGATTCCCACCCCGCCCTGCCCTACTGCCCGCCCCGCAGGGAAGTGGCCCAGGAGAGGAGGCGTGGACAGGTATCCCAGTGACTCCAGTCGGAGTCAGCTTGGGTAGCATGGCCCGCGGAAGACAGACCGGGCGAACGGGGCGGGCCCCAGGCTACCGAGCTGCAGCTGACAGGCAGTCCGGCGGCGTCGGGTCTCCATGGATACGGGGGTGGGGCCAGGCGGCGGCGAGCGGCGGCGGGCGGGGCTTTTAACGGCCATCGGCCCCTCC
>549FP008042 LTC4S_1             :+U  EU:NC; range  -249 to    50.
TGACCCAGATGGACAGCTTGGGCTCTGCCACGCGGGACTAGGCAAGGAAGGGGCACGAACAAGCAGGAAGTGGTGAGGCGGTCTCCAGCTAGCTGCTCTCCCCTGCCCAGACTTTGGTTTCCTCCCTGCTGGCTTGGCCTGGCTCCCTGGCTCTGTGTGGTATGGTCACACCCCCGTGCACCCCCTCCACTGAGATGGGGCGGGGAGAGCACCGAGGCTGCTCTTCCTCTCCTGGGCCGTCCTCTGAGCAGCAGACGGGGCTAAGCGTTCCCCAGCTCGCCTTCACACACAGCCCGTGCC
>550FP019378 ASPHD1_3            :+U  EU:NC; range  -249 to    50.
CGCATTGCGGGACGGCTGGAGGCTGGCACCGTGGCCCCTGCGCCCCACGTGGCGCCCTTTCCGGGCGGGGGGGGTGGGGAGGCACCTCCAGCGACAACTCTCCCCCCTCCCCCGGCACCCGGCTGATTTGCTGTGCCACTGGGAGGGTTCGGGGGTGGCTGAGCTGAGAGGGCTCCGGGAAGGAGTGACGTCAGGGTGAGTGGGAGCCCAGGAAGGAGCGAGTAGGAGAGAGGGAGCGAGAGCCAGGCAGGACCGCAGGGTCGGGGCTAGTGAGGAGCGAGGGCAAGGAGAGAGCAGTGA
>551FP004155 SPHKAP_1            :+U  EU:NC; range  -249 to    50.
CTGGGCACGAATGAGCGATAGAGCAGGATCCTCGAGCAACTGAGACTGGGGCCCGCCTGCAGGAGGCAGGAGCCAGGCAGAAAGGTGGGAGCGTTGGCCACGCGCTCCTGCAAGATCAGAGAGGACGGCGGGAGGGGACAGCGGGCGGTCGCAGCGCACAGAGCTTGCTGGCCAGGGAGGAGCTAGTCTCCGTGGGCGCCGCCGCCGCCCCAGCCTGCGCGCCTCTCTCCTGGCGCGCGCCAGTCTGGCACTCTGGGAGCTGGGTCCTAGCACCACAGACTTATCCTTCGCCTGCACTTT
>552FP016424 PTPN11_1            :+U  EU:NC; range  -249 to    50.
TGGCGTAGACGCGGAGCGCGCAGCTCACACCTGGCGGCCGCGGTTTCCAGGAGGAAGCAAGGATGCTTTGGACACTGTGCGTGGCGCCTCCGCGGAGCCCCCGCGCTGCCATTCCCGGCCGTCGCTCGGTCCTCCGCTGACGGGAAGCAGGAAGTGGCGGCGGGCGTCGCGAGCGGTGACATCACGGGGGCGACGGCGGCGAAGGGCGGGGGCGGAGGAGGAGCGAGCCGGGCCGGGGGGCAGCTGCACAGTCTCCGGGATCCCCAGGCCTGGAGGGGGGTCTGTGCGCGGCCGGCTGGC
>553FP023989 BTBD3_1             :+U  EU:NC; range  -249 to    50.
TCTGTGGGCATAAACTCCTCCCTTCCTGTTGTCAAATATATTTCATATGTTATTATCTTGTTTAAATATACAGTAGACAAGAAAATGCAACTGCTGTTCCTTTAATATCAGAACTATGCATGTTACAATAGGTGTCACTGTTTTGCTTGGTCCAATCATGATTGGTGACTTCAGCTATTGGCTCGGAGCACTGGCTGTCTGACTCCATCTGCAGGGCTGTAATACCTACTCTCCTCCGATCCATTCACCACACAACTTCAGCCGGCTGAACAGACTCACGCAGCTCCAGCCCATCTTGCT
>554FP007959 THOC3_1             :+U  EU:NC; range  -249 to    50.
CTTTTATTCGATTAAACAGGAATACACATATATCTACCAAAGAATAGGTAAGGGAGAAATAAGAACACTAAAAAAACTCGGAATCGTTAAGTGTGAAGCATATTTGGAGTTAAAAGAACCAAATATTACTAAGTAAGCAGACGCGGGCACGCGCTGCATACCGGGATTTGTAGTCCCTTCCGGGGCGGGGTACAGCGCGCCTGCGCAGAGGGGCCGTCGCTCTTCCGGGCGCATGCGTGCGGCAGCGGCGCCAGGACTGACTGCGCCGTGGAGGCTGCTGCAGTGTTGTGAGTTGGAAGC
>555FP024404 SALL4_3             :+U  EU:NC; range  -249 to    50.
CATTCCATGGGAGATGCAAGAGCATTGTCTCAGTAATAAAATATGATGTTATCAGGCATTTATGGCTCCTGGGGAAAAAAATGCAATTGCTTGCTGTTTTGATATTATCTCTGACTATGCTTGCTTATCATTTGCCATTTCTATATTTAGTAGCCAGTCATTTTGAAGTTAAAAAAAAATCAAGGTTTGCATTGTAACCACAAACCAGTCTTTGTGAACAGGAATCCTGGAGGCTATTAATCAGCTTTTAAAGGAGGTAAGTCATGGTGGTGGTGGGGTATCTGAAATTTTGGAAGTTCC
>556FP008223 SLC17A2_1           :+U  EU:NC; range  -249 to    50.
CTCAGGGAAAACACTAGGAAGTGAATATGGGTCTGACTCCATCACTGATTTCAGGAGCCCTGCCCTTTCCTCCACACCATGCCCCCTTGCTTTCAGAAAAAAAGGCTTGTTGACTGAATGGTTGTATGCACAGTTCAAAGCAGAAACACACGATGACATCTTTTGAGATACTCTAACAGTGAGAACTTGAAAATGAAGTTAAAAATTAAGCGGCAAAACCAAGCCGAGGCTTTCTGAGAAAGTGGGGCCAAACCTGTTGCCGTCTGACTGCCACGTGGCTCACTATTTATCCCTGTAAAA
>557FP014159 SLC43A3_5           :+U  EU:NC; range  -249 to    50.
TTGCTGACCAACATGGCCGGTGGGGACATGGCACGAGGTATGTGGTAGGGCTGGGAGGTAGCCCATCTGCATGTCCCAGCTGGGAACACAGAGCCTCCCAGCAGGGCTGTACACACCAGAGGAGGGTCTGATGGTGTGGGGAGGAGGGACATGCAGACAAGGGTAAGGTGGGAGAGTCCCTGCCTGGAAGGGAGTTTTGGAAACTTCTCATCAACCAACCTCTCTCTTCCTTCTGCAGTCAGCACCTACACAAATGCCTTTGCCTTCACTCAGTTCGGAGTGCTGTGTGCCCCCTGGAAT
>558FP011182 DECR1_1             :+U  EU:NC; range  -249 to    50.
CAAAGAACCTCCATTCTCTGCCATACAAAGCACTCCTGGCCCAGAGAGCAGGAAAGAGCATCAGCTAGGCCCAGCTAGGCGGCGCCCTCGGCCGGACTCTGAAGGTCAGGGCCGCTGGGCGTCCACGCCGCCTGGGTCCCAGTCCCCGTCCCATCCCCCGGCGGCCTAGGCAGCGTTTCCAGCCCCGAGAACTTTGTTCTTTTTGTCCCGCCCCCTGCGCCCAACCGCCTGCGCCGCCTTCCGGCCCGAGTTCTGGAGACTCAACATGAAGCTACCGGCCAGGGTTTTCTTTACTCTGGG
>559FP006900 CTNND2_3            :+U  EU:NC; range  -249 to    50.
AGGCTAGTGGGAGGGTCCTTTTGTGATGAAATGTTGCATAAATAATGCCAATGGGGGTCTAAATTCACTGTTGCCATGGAGACCTTTGTGCCTGGCTGAACTCTATTCTTTTCTCTTTTAAGACAGCAACCACTGGGCTTGTGGTATCTCTGATATGTCTTGCTTTGCTTTCTTTTAAACTGTTTGCGAGTGAAAGCAGAAATTACCATAGGATAATTCAGCGTCCTGACTTTTTCGAGGCTGTTCTTCACTCCCTTCTCGGTTTTTGAGCTGCTCTGTGGTTCCTTTTAGCCGTGGTGC
>560FP001914 POGK_1              :+U  EU:NC; range  -249 to    50.
CACGCCGAGGTCACACGCAGCACTGGAAGCGGCCTGCATCGGGCGGGGCGGGGAAGGCCGAGGGCACGGCTACCCAGGCCCGCCAGGGACTGCCCGGACCGGCCGGAAGCCGCGCCTAGAGGAGGGCCCCGGAGCTCGCGCGGGCGCCGTCCCCCGGCGCCGCCGAGGCCTGCTGACATCAGCCGCGCTCCTCCCCTCGCCTCCCAACACCCTCAGCTCCGGGCCGGACCCTCCCTCCTCCCACCACGTGTCCTCCCCGCTCCCTCCCGAGGGGCCGCGCGCACGGGAGGACGGAGAGGC
>561FP025055 SEZ6L_1             :+U  EU:NC; range  -249 to    50.
AGCGTCAGCAGGGAGAGAAAACGCTCGGCTCCCAGGACGCAAGGGGAATTGGCGTTAAACTTTGCAGGGCCGACGGGCCGGCGGCCAGAGGAGGCGGCTGGCACCCCCGGCGCCGCCGCGGCCCCTCCAGCTCACTGCCCGCTCGCCCGCCCCCTCCCTCCCTGCACTCGCTCGGCACAGACTCGGCCCCAGCCCCCTCCCTCCTCCCGCTCGCTCCACGCTCGTTCGCTCGCTCGCCGGCTCCTCCTCACTCGCCCGCCCGCGCCCGGCGCAGCTCGGCCAGAGCGACCGCGGGGCTGA
>562FP007608 TMCO6_1             :+U  EU:NC; range  -249 to    50.
CTGGCTTGGGTCACTCGAGGTCAGGGATGAGAGACTTTTTTTCCTAGAATTGGTAAGACAGGAAATCAATCAGAGGCAGAGCGACGCCTCTGGCTCTGGTCTAGTGGTGCAGCGTCTCTAGCCCTCGCCCCGCCCACCGTCCCCGCGAGGCGTCCACTCGCCGAGCCCCGCCCTCACCCAGCACCCACCCCGCTCCTCGCGCCCTCCCCGCCTGTTCCCGCCCTGTGCTGAGGCTGCGCAGTCGGTGCCATCTTCTACGCCCCTGGGAGCGTTGTGGCTGCTGTTTCCTTCGGCTTTCCT
>563FP001967 VAMP4_2             :+U  EU:NC; range  -249 to    50.
TAGACAGGGATACAAACCATGAGAGGCTTCTCTTCTAAGTGGGCCGTTTCAGTCCAAGTTGCTGACTTGGACAGCAACTTGGACTGAATAAACACAGGCAACTGAGTTTAGCATTAAGCTTTCAGAACCTTCAACTGACAACTCAACGGCTGTTTCTAAATCTCAGAACATTTAAATCAGAATCTAGGTAGCACGTGGGCACCTACGTAGTTTTAAAAGCTTTCCAAGTGATTCAACTCCAAGTGAATCAGAGTGGAGCATCGTTGCCTTAGTCATGGCATCTTTCAAATTCGTTAGTAC
>564FP018418 PLEKHO2_1           :+U  EU:NC; range  -249 to    50.
CCCTCTCCCTCCGCCGATGCGGGAAACCTTCTCCGCCCCGTCCCGCCCTCTTCCTCCAGTTGCATCTCCGCCCGGCTCCTCCGTCCAGTCTCCAACCCAGGCCCCGCCCCTCCCCACCCATTTCCCGCCCTGGGCCGGGCCCCCGGCCCCACCGCCCCCTCCCCGGCCCCGCCCCGGCCCCCGGAAGCCTCACCCCGCCCCCGGCCCCGCCCCCCCGAAGTTTCTTGGGCCCCCGGCAGCCGGCGGGACAGAACGCGGAGAGTCGCCGCCTGGCCGGGCGTAGACGCGGTGGCAGAGCCC
>565FP024265 PKIG_2              :+U  EU:NC; range  -249 to    50.
CACTAAAGCTGCAGGGTTGAAAATTGAAGGAAGGATATTAGGCAAGCGTGGTGGCCTGGGATGCAGTTACAGCCCCCTGGCTCATTGTCCAAAGGAAATGGATCTCTCCTGTGGACAGAGAGGTGGAAACTGAGTGAGTGAGTTGTGTGGTTGACATCATCAGGCTGAGCATTGGATTACAACAAATGGGGACTTACTTGGCCCGAGACATGGGAAACACCCACTAAAACCTCAAAGTGCTTTTCATTTAGGAGACACGGGGAAGAGACAGAGAGGAGGGTAAAGTGAGAATCCTGCCCG
>566FP000992 ZRANB2_1            :+U  EU:NC; range  -249 to    50.
TGCCACGAAGGCCTCCTGCCTGGGTTGTCCTTATGGCGCCTGTGAGTTTAGTTCTAGAAAAGATATTTGTATTTTAACTTTTCCATCTAACAAACAGTAGCACAGGCATCTTAGTCTGGACAACAACGTACAAGCTGAATTCCTGGCTAGTTCCCTCATTATCAAACCCTGACACAGTAGTAGGCGCGAGTCAGGCAGTGTGGGGACAGCCCCGAGTTGCCGAAAGTCCCCGGCCCGTTTTCCTCCTGTGAAGACATAGCTGCGGGTGGCTGTGCTGGTGGCGTTCAAGATGTCGACCAA
>567FP000898 C1orf168_1          :+U  EU:NC; range  -249 to    50.
CACAAATGCCCTGGAGAGTGAGTGACTGTCAGACCAGCCGGAGGGGAGCAACGGGAAGAGCCGCTTGCTGAGAAGAGGTGGGCTTGGCAGGACTGCAGGTGGAGTACTCTCCCCAGTCCCCTGCAGGTGCTGGTCTAAGCCAAGCTGGGAGGATGGCGGCCGGCCCTGGCCCAGCCCCAGGCAAGGGAGGAGCCTCGGCCCAGATGGGGCAGGTGGGGAGCCTGGGCTCAGGTGTGTCCTGTGGGAAGTGATTGCTCCCTGGCTAGCAGAGACAGAGGAAAGCGGATTGTTGGCCCCAGG
>568FP024751 FAM3B_2             :+U  EU:NC; range  -249 to    50.
GCTTCTCCGGTCAGATCAGCCCTGGCCCGGGGTCAGCCCGGCGGGGAACGGGTCCACCCTCCGCCAGCGACCTCAGAGCTCCCGGGCACAGCCCGGGGCACAGCCCCGCGCACCTGCCCCGCCCACGCCCGCCCCGCGCACCTGCCGGGTCCGCACCTGCCATTTGCCCGACTGGCCGCGCACCCAGCTGGCCCGCCCCTGCCCGACACGACCGCTGCCCGCCCCTTGCCTTCCTGACCCAGGGGCTCCGCTGGCTGCGGTCGCCTGGGAGCTGCCGCCAGGGCCAGGAGGGGAGCGGCA
>569FP012124 PALM2_3             :+U  EU:NC; range  -249 to    50.
ATTTCCCACTGTCTTATTCTATGGTATTTGCAGTTTGTAAGAACCTCTGTCTTTTGGATTGAGACGTTTTTATTCTTTGTGTCCAAATTAACACTGCACAGAACATGGTTCTCTGTGTGTGTGTGTGTGTGTGTGTGTGTGTGTGTGTGTGTGTCTGTGTGTGTGTGTAGAAACCGTCTTTTCTTTTGGATTAAATTCTTGCAGCCTGGCTGAGTGAGGAGAATTTCTCCCACTCTTCGAGCCTACAGCAGACATGTTAGGAGAATGCTGCTGCTTGCAACACACCCAGAGACGGTGGGG
>570FP007949 CPEB4_2             :+U  EU:NC; range  -249 to    50.
AATAATAATAATAATAATAAAAAAATGTAACTTAGAAGATTTGAGGATTAATTAAGACAGTGTTTATCAAGTACCTAGAATAATATCAGGTGCTTAGTAGATGCTCAATAAAGGGTAGGTCTGCTTTTCTAATTTCTCCCTTTAGGGTGCCAAGAGAAACTGGCAGTGGGGTTGAAAGCAAATTGAGTTGTCAGTATCTTTTGTTTTATAAGAGATTCTTTAATAATCTATCTGAAAGCAGCACACTTCACTCTTCTGTCCCCCAGCAAATTTTTTAAGTAGATTTTTTTTGAAAGAAGC
>571FP023084 TMEM91_6            :+U  EU:NC; range  -249 to    50.
CAGGAAGGCCCTGGAGAATCCGGGGTGCCCCCTCCTCCGGCAGAGCTTGGGCCTGGGCTCACGAGGAAGGGGCTGCAGTTCTCCAAGGATTCCCGCCTGCTCCCAGACCCCCGGGAGTCGTAGGAACCCGTTCCTGGACGCTGACGTCGGCTTTCAGGGATCCCTCGCCGGACGCCGCGGAGGGACAGAGCCTGGGAAGCCGTCGCCCCGCCCCGTCCCCGCCCCCGCGCGCAGCGGGCCCGGGGCGCTGAGACCCGCGTAGAGCAAAGCGCAAGGTCCCAGCGCCCCTTGGATCCTCGG
>572FP010794 RHOBTB2_2           :+U  EU:NC; range  -249 to    50.
CCACCTTCCATGGCCTCTAGCTCAGGTAGCCAGAATTAATTACTGGTGGGGTTGAAGCCATAACTTGTTCCCTGGCTGTAGGCCAGGCTCTCAAGATGTGCGTCAGAAAGGCCAGTGAGTGAAATTCCAAAGCAGTGTGAGTCACCAGGGGCTGAGAAGAACAGGCCAGGACAATAAGAGCAGGATGTGGACCAAAATAGTGCCCTGAGGGCCAGGGGCTGGGCCAGGCATCAAGAATGCTCACCTGGCCAAAGATGGGGAACAGGGCCTCCGGTCTAGGTGGTTTATCTCTGTGCTCTG
>573FP018771 PRC1_6              :+U  EU:NC; range  -249 to    50.
ACCTGTAACTAGTAATTAACATCTTTTTTGTTTAGGCATGTTCAATTAATGCTGTAGCTATCATAGCTTTGCTCTTACCTGAAGCCTTGTCCCCACCACACAGGACAGCCTTCCTCCTGAAGAGAATGTCTTTGTGTGTCCGAAGTTGAGATGGCCTGCCCTACTGCCAAAGAGGTGACAGGAAGGCTGGGAGCAGCTTTGTTAAATTGTGTTCAGTTCTGTTACACAGTGCATTGCCCTTTGTTGGGGGTATGCATGTATGAACACACATGCTTGTCGGAACGCTTTCTCGGCGTTTGT
>574FP007241 SSBP2_2             :+U  EU:NC; range  -249 to    50.
TGGCGGGGTGTCCAGGGCGCCGCGGGGCTCCGTGCAAGAAGGGGTTGGGGCAGGGGCCGCTGCGGCCGCAGGAGTCACCGGGCCTCCTCGGGAGGTCCGCTCACCTCTTACAGAGGAGGCCGACCCCAGGCCGGGTGCTCCCCTGGGGCGCAGGGCGCGGCCCCGGGCGCCGCCACCGCAGCGGCGCCGAGGGCCGGAGGTGCAGCCTTTCCCCAGGAGAGAAGGCGAGTCGCTGTCGGTCGCTCAGCCAGAAGGTCGAGGGAACCGCGCGGGTGTCCCTCGCCAGCCGGCCCTCTGGGA
>575FP024467 TUBB1_1             :+U  EU:NC; range  -249 to    50.
GGACGACAGAGCAGGGGCTGGGAAGGGTGCTGGGGCACAGCCCAGCCCTGGCATGGATAGGGCAGGGGTCCAAGAGACCTGCAGGACACTGCAGAGTAACTTGCATACAGGGCGAGAGAGGGCATGTGGGGGAGGGCGGGCAGACAGTGCCTGATGCAGGCCATCCCGGGACCTGGGACCTGCGAGGCCCAGTTGTGGAGCCTCCTGCTGTGGCGGGGCACGGGGCTTCTGGGGACCAAAGTCTGGAAAAGGGGCCGGGAAGATGGACAGGGAAAGCCCTTGGAGGTGGTCTGGTTACCT
>576FP009920 HSPB1_2             :+U  EU:NC; range  -249 to    50.
TCCCCTTCCCACCCACAGCCCCATCCCCAGATAAGCGGGGAGTTCCCTGGCGCGGTGCCAGTTTCTAGCCGCTGAGTGGGCGTGTGCGCGGCTCCAAGTGCGCCTGCGTACTGCTCACTCCCCAGCTCCGCGCCCTGCTCCGTTCCTCCCAAAACTCTGAATCGAAGAACTTTCCGGAAGTTTCTGAGAGCCCAGACCGGCGGGCACGCCCCCATCCCCAACCCCCTCTGTTAATCCCTACCAGCCTGCAGTCCTGGCTGCTTCCAAGCAGGAGGTGGGGCCTCTGGCCTAGCGGGGCCG
>577FP009724 RALA_3              :+U  EU:NC; range  -249 to    50.
TGGCGGCCTCCGCTCTCCCCTCCTTCCCCCAAGAACCCCCTCCTGGTCCCCAAAAGAAAGACAAGGACACCGCGGCAACGACGCCGAGATCCGGGAACCTCCGCGAGGCCCGCGGCCACTCCCGAGCCCCCGGGAGATGACTTCACCTCGCGGAGCTCAGAGAGCCGGGGGTGGGGCCGTCGGAAAGACAGCGCGGACAGCCCTCAGCTTGCAGGGGGCGGAGGCCGGGCAGCCTGCGCCCTCCGAGCCACTGTTCTGCGGCCCAGGCCCATGATCACCCTCCTCTCAGCCCACGGACAG
>578FP024881 DGCR14_1            :+U  EU:NC; range  -249 to    50.
TAGCATCCTCCCCGCCACCTCCACAGCACCCCCTCGTGTTCACAGCATTGACAAGCATGAATAGCGCGGGGCAGGACAAGGACTACATTTCCAATAAAGTCTAGCATTTATAGTGACGTCAGAACGGAGCGCGGGCTGGCTTTCTAGAGCCACAGCTTTTCCATTGGCCAACTATTGGAGGCGCCTGCGCAAATGGTGCAGTCCCGCCCCCTCCACCCTGTGACGCGCCTGCTGGGCCCGAGCTTTTTCCTGGGATAGCGATGGAGACGCCGGGCGCATCAGCGTCGTCCTTGTTGCTTC
>579FP000661 HIVEP3_2            :+U  EU:NC; range  -249 to    50.
GGGGCCCTCCTGCTGCTGCCAATCAGAAAATGGTCAGGACCAGGCACGGTGGCTCAGGCCTGTAATCCCAAGACTTTGGGAGGCCGAGGTAGGCAGATCACTTGAGGCCATGAGTTCGAGATTAGCCTGGGCAACGTAGCAATACCCCATCTCTACTAAAAATGTAAAAATTAGCTGGGCATGGTGGCACATGCCTGTAATCCCAGCTACTCAGGAGGCTGAGGCATGAGAGTCACTTGAACCCAGGAGGTGGCTGCAGTGAGCCAAGATTGTATCACTGCACTCTAGCCTGGGTGACAG
>580FP005590 SPTSSB_1            :+U  EU:NC; range  -249 to    50.
CAGGACTAAGAGTGGCAGCGTATGAGAAGTTGGGACCATAGAGCAAGGGGGGGAGGGGAGTGTTGCAGCAGGCATTCTCTTCTGGAAGGAGTCGCTGGGAGCAGTGCGGTTGGACACAAGTTTGCGTAGGAGTGTTTTCCTTTTGTCAATAATTAATCACCGGAATTAGCCAGGTAGAATTTGAGTTTTAGCAAGAGTCCTGAGGGCGGGGCCGAACACCTAACTCCGGGAGGCTCCCAGGCGCCCGGCGCAGTGGGAAGCTCGCAGCAGCTGGGGAGGAGCCAAAGCCTCGGCGCTCAC
>581FP008576 STK38_1             :+U  EU:NC; range  -249 to    50.
ATGGTATAGGGAACCTGTATGTATTAATTTTGCAACTTCTTGTGAGTCCATAATTATTTCGAAGTAAAAAGTAAAACAAAAGAAAACAATGGAACTTCCCCCTCAGCCCAGCCTACTTCGAGACCGCCTCACACTCACACATCTGGCCTCACCCAGGTCCAGCCAGCCCTAGGCAGGGGGTGAAGGGAGGGGCAGGGCGGGGCCACGCAAGCGCAGTTCCGCAATCCCGGCCGCTCCGGGAAGTCGCGCATGCGTAGTCTCGGCCCCGGGCTGCCGCGCCAGCCCGTCTCCGCGGCGGGG
>582FP008032 ADAMTS2_1           :+U  EU:NC; range  -249 to    50.
CGGCGCGAAGAGGGAAGCGGGCGGCGGCGGCGGCCGCGCCAAGATGCGCCGGGTCACCGCAGGCTGAGGCGCCCGCCGTCCCCGCCCTCCCCCTCGCTCGCCTCCCTCCCTCCCGCCTGCCTCCCTCGCTCGCTCGCTCCTTCCCTCTCCCCGCCTTCCCTCCGCGCTCCCCCGCCCGCCCCTCCGCGCCTCGCCTCCTCCGCCCCGCGCCCTGCGGTGCTGCAGCTGCGGGCGGCTCCAGCTGCCCCCAGATGTGGGCTGGGCGGCTCGCGGGGAACTTTCGCGCCGGCTGCGAGTGCG
>583FP001892 UAP1_2              :+U  EU:NC; range  -249 to    50.
GCCGCTCTCTGCCGGCCGGCTCCTGGCCCCTCCTAGCAGACCCAACCGACATCCTTCACCCTCAGTTAGTGCGCAGGAGGGACCGGGACGCCAGCCGACTGCGCTCCAGAACTATTCCCATTGGGCCAGAGAATGAGTGACGCACTAGGCCCCGCCCCGGCCCGGTGGGTTACTCCTTTCATGCCCGGCCCCCATCCCTAGCCCCGCCCCGGCGCCCCGGGCCGCGGCCGCCTCCGCGTCCGCGTCGTCGTCTGTGCTCCCGGCGCTGACGTGTCTGGGCGGTCGGCTTCCACTCCTTCA
>584FP020407 TTC19_2             :+U  EU:NC; range  -249 to    50.
GGTGCTCCGCCCAGCCCGAGACGGGCGGGCGCGCGGGCCAATGGGTGCCGCCTCTTGGCCGCGGGGGGCCCCGACCCGTGGGTCCCGGCCACCAGCGCCCCAGCCCCGAGGCTCAGAAGCGGCAGGCGGAGGCGCGGTCCGGGCGCTATGGCCATGCCCGGCGGGTCTCACGCGGCTGCCCCTCGCCCGGCGCGCCTTCGGTAGGGGGCGCCCGGGGCCCAGCTGGCCCGGCCATGCTGCTGGAGACACAGGACGCGCTGTACGTGGCGCTGGAGCTGGTCATCGCCGCGCTTTCGGTGG
>585FP013338 NFKB2_2             :+U  EU:NC; range  -249 to    50.
CCCGGCCCGGGGTGGCGCTGGGTCAGCGGGTACCTTCTCGGCGGTCCCCTGGCCGGCCGAACTCGCGCCTGGTGTCCTGTCACCCCGCTCCCCGCCCTGAGTGAGCCTGTCCCCTCTCAGGGGCGCGCCCGAGTCGCTCCGGGTTGGCTGCGCCAGTCCAGAGTTAAACTTTCAGCCAATGAAAAAGGGCGCGAGGCGTGACGCACGGAAACGTCATGGGAATTCCCCCCTCCGGGGGGCCGAGAAGGGGCTTTCCCGGCCCTGAGCCCTGCTGGCAGGCGAGGTGTCGCGACCGGTCCC
>586FP000774 RAD54L_1            :+U  EU:NC; range  -249 to    50.
CCCTCTCTTCTCGCCCAACCGCCCACCTCTGTTGGCCCCGCCCTCCCATCTAAGTCACGCCTCCTAGTAGGTCAATTTAGCTTCTCCAGCTCCAGAGCCCAGACTCCTCATTGGGCGCAGCACTATTCCCGCCTCTTCCTTGGGTCGCGAGCGCCGAACTCATCGAACGCAGCCAATGGGTGATACGACGGCAGCGCGGCGGGAGGTTCGATTGACCCGGTCTTGGCGGGTCGGTGAGTCTTGGCGGCTGTTAACGCGCGCTTTGGGAACAGGAAGGTTGAGAGAGAGGTGCTGGGGTCT
>587FP025928 NBDY_2              :+U  EU:NC; range  -249 to    50.
AACTTGAATTTCTTCTCATCTTAAAATTGCATAAATTATATTAAATTCTCAATAAATTTATTTACATTTAGTGGGGGTGGGGCGCGATGGAAAAACACTATATTAAATAACGACATCGGTTTTTAACACCCATCCTAATAGAAACATTAAAATAGAATGGGGTAGGGAGGAGGGGTGGAGGCGGAGAAGGGATGTACGTCTCAGGATACAGGAAATACGGTAAGAGCGAAACAGGAGGAAGCCAGCTCTGTGCCTGGAGGGGACTCGCCGCCATCTCAGGTCTCTTGGCTTTGCCAGGGC
>588FP000458 SMPDL3B_1           :+U  EU:NC; range  -249 to    50.
TTAAGAAAGGATTAAACGTGTCACCCCCTCCTAGAAGCCCTCTCACATTCCTCAGTCTGAATTAGATCCCCCTTTCCGGGGCTTGCCAATACACCTGATGTGCTGACCGGCAATTCTGTTGTTTGCCCCTCCCTCTTGGGGGCAGGGGCTGCACTGGCAGGAGAGGTGTGGCTTCCACTTAAGGGTCCGGTATGCCTGCCTCCTCGGGCCAGCCCAGATCATACCCTGCTGGGCAAAGGAGGAAGAGCCAGAGGATCCAGACGCCTTGGAGGACTTGGAACACCTGTAACAGGACAAGGA
>589FP025364 RANGAP1_1           :+U  EU:NC; range  -249 to    50.
GCGAGAAAGAGCCAGAAGCCACCAGGGGAGGGCGAAGAGGAGGGCGGTGGAGGACGCTCTGCGCGCGGTGCGCCATGGGACGGGTAGTTCGCGGTGCGCGCCCCATCGCGCTCCCAGATGGGGAACCGGACTACTCTACCCGAGAGGCCGCGCGAGCGGGGCGAGGGCAAGCCGGCCGGGGCCTCGAACAAATCAAATCGAAGCAAAGAAACTGCCGGCTTTCAAAATCCTCCTCCTCCGCCATCATCCGCCGCGGTGCGGAGAGCAGGTGGTGCTGGAAGCGCGTGAGGCCGGGAGCTC
>590FP000885 MROH7_4             :+U  EU:NC; range  -249 to    50.
TCTCTGCCTATACCCCAAGAAGAGGAGGAGGGCTGTGGTGACCTTTATACCCTCTCTGGAAGCTTCCTGCTGATGGGTGAAGGCTGGCCTGTCCACCCAGCAGCAGGGGCTGTCATCTAACCTGTAGTTCTGAGTCTTGCTTTTGATCCCACAGGCCCTGGGGCCTTGGATGAACTCTGGGAAGGCCCATGAGCGAGCACGGGCTGTGAACACCAATGTCTCTGTGTTGAACCACATGCTTCTAACTCTGCCTTTCTTTGTGAGTGGCCCCTGGGAGGGGTGGACACTCTTAGGGAAAAT
>591FP017659 LIN52_1             :+U  EU:NC; range  -249 to    50.
TTGGCCAAGGGCGGAACCGAGGCCCCACCCCCCCACTGAAAAAAGTAAATAAGACCCTTCAAGAATTTTGCAGTCGCTCCACCTCAACATCCGCGTAAGGGGCGTGGCTATACTTAGGGGCGGGGCTAGGCAAAGATTGCCCTATGAGGCGAGGGAATGAGACTGGGCTGCGAGTTGGGGATAGGGTTTCTCTTTGGGGGCGTGGCTTATGGAACCTCGTTTTCCCGCCGACGGTTGGCCACGTCACGTGACATGGGTTGGAAGATGGCGTCTCCCACAGACGGTAAGAGCCGGCTTAGA
>592FP001273 CYB561D1_1          :+U  EU:NC; range  -249 to    50.
TAATTTCCACAGGCTGCTTGGGATTTAGGCCCTTGTAGACAGACACACAGATACAAATGAAGGTGGGCTGGGAACTGTTCGGTCCCCTTCTGCCTCCGGGCTCTCGCGGGAGCGGGCCTCTCCGGGGCACTCGCGTTTCCCCCCCAGCCCCCAGAGGGCGCTGTGGGCCACTCCGCCGCACTGCCGGCGGCGTCCCCGGGGAGGAGCCTCTCCTGCAGCCGCCACCGCCTCCGCGATCGCAAACCCGGAAGACGTGTTCGGGCAGCTGGAGTGTACGGGCCCGCGGGCCACGGCCATGCA
>593FP016116 LYZ_1               :+U  EU:NC; range  -249 to    50.
TGGAAGTAGTGCTATGCCCCAATTCTTCCAGAGCCAGTACTTTAAACAATTCCATTTCATTATTTTCCTGTAGACTAATTCTTAGGACATCAGCATATCTCTCTTCAAGCATTAAAAAAATCTCTTTAGAGTCAGTGGATCAATAGACAGTTCCTGTTTTCCACACAACTGAAAGGGTGGAGCCCCCAAACCACAAGGGGAAGAAGGAAGTTAAAAGATGTTAAATACTGGGGCCAGCTCACCCTGGTCAGCCTAGCACTCTGACCTAGCAGTCAACATGAAGGCTCTCATTGTTCTGGG
>594FP011551 DOCK8_2             :+U  EU:NC; range  -249 to    50.
TGCCAGATGTGTGCCAAGTGAGATAAATCTGACAAATGAGATGGTTTGTAAAACCAGCAGTGAATATTCACTTCCTCTGTGAGAGAGCTCCAGCCCTCCTGTACTCACTTCCTCACACAGCACAGCAGCACTCTTGCTGGTTCTGCTGCTTATCTTGAAGAGGTTAGGTTACTTTTTGTTTCTACTTATTACTTCGAAACCACTTCTGCCTTAGAAATTTTGTAACCTTCCGCTCAGTTTCCGGTAACCGCCATTTTGTCTCCTGTAACAATTTACGCGCCGTGTAACTGTGAATCTTTC
>595FP017335 MBIP_1              :+U  EU:NC; range  -249 to    50.
TCTAATGACCACCCCAAACACAGCATTCCAGCCTAGCTGTGGTCTGCAATTACCCACTTCAGAGCCTCGGCGCAATGTCACAGCTGCAACTGATTGGTGTAACGTGCTTGTCATTCACATAGAGAGGGTGGGGCCTCAAAGCCCGATCTAAACCAGACTCCGTGTCTTACGTCATCGCCAAGCGACTAAAGCTGGAAGGGAGGGGGCGGGGTTGTGAGCAAATCTTGGTGGTGGTGGTGGTGGGGCGGCCTGAGAAGATATCATGGCTGCTGCCACGGAGCTTAATCGCCCGAGCAGCGG
>596FP011891 TLE1_1              :+U  EU:NC; range  -249 to    50.
AAGCGAGAGGAGGGGGGGAGGGAGAACGCCCCGTCCGGCGCTGCGCTGCCATACGCTCCGGGGAGGAGCGCGTCAGCGCCCCACGTTGGTTGCAGCGCACGCGATTGGCTGATGCGGGCCTTCTGCCCCCCCCCCACCCCCCAACCTCCCGGGCTCACGTCCCCCGCCGGCTCCGCGCTCGCGCCCCCCGCCCGAACGGGGCTGGGCGGGGCCGGCGCTGGTTAGCTCCGGAGTGTGAAACCGCGTGTTAATGTAAGCGGCGCGAGAGGCGCGGGCGGCGGCGGCGGTGGGAGCGGCGGC
>597FP011133 TPD52_13            :+U  EU:NC; range  -249 to    50.
TTATTTAGGAAACACCATTATAAAAACACTTATAGTAAATGGGGACATTCACTATAATGATCTAAGAAGCTACAGATTGTCATAGTTGTTTTCCTGCTTTACAAAATTGCTCCAGATCTGGAATGCCAGTTTGACCTTTGTCTTCTATAATATTTCCTTTTTTTCCCCTCTTTGAATCTCTGTATATTTGATTCTTAACTAAAATTGTTCTCTTAAATATTCTGAATCCTGGTAATTAAAAGTTTGGGTGTATTTTCTTTACCTCCAAGGAAAGAACTACTAGCTACAAAAAATATTTTG
>598FP004367 TTLL3_11            :+U  EU:NC; range  -249 to    50.
GCCCCCCGCACACCCCGGTCCTCGACCCCTCTCCGCAGGATGGTGAGGCCCGTGCGGCCCGCTCGCTCTGGCCTACAGCGGCTGCGAGGACGACAAGACGCTGGGGTGGAGGGACTGGGGGTCGGGAGAAGAGCGGCTGAGGGTGGGCATCTGGATGAAGGCAGGAGGAAGAAAAGAGGCGTGGCTATGGGCGGCCAGAAAAGATCCTAGGCCGAGACCCTAGGCCCAGCCTCAGTGTACCCCGCCCCTATTCCGCATCTTTCTGCAGGTTTCCCGGTCCTCTGGCGAGGATCCTCCAAG
>599FP012843 CSGALNACT2_1        :+U  EU:NC; range  -249 to    50.
GGACTCCCAGGATCGGCTTCCGAGCGGGACAGCGCTGCAGTCCACGAGTCCGGGCAGGGGCGCCTCCAGGCCGGAGCGGTTTCCTGCCTCGGGCACTCTGCTGTCTCCACAAACGGTTTTTGGAGGCACACACACGGATACTTTAAACACGTCGGTGATGAATCGGTACCCAGCTGCCAGTGGCGGAGCTTCCTGGGCGGGGCCGCGGGCGCGCGGCGGCTTCATTTCCTCGCGCGCGCCGGAAGTGGCCTCTCAGGCGCGGCGGCGCGCCCGGGGGTGGGTGGCTGAGGCGGCGGCGGG
>600FP000370 GRHL3_2             :+U  EU:NC; range  -249 to    50.
GCCAGCTCCACCCAGCCAGTCCCCCATAGCTCCGCCCTCCTCGGCGGGCTAAGAGTTAACAGCTGCACCTGTTGAGGTATACCTCCAGTCGCCGGCACCTGTACCTGTAGCCAATCAGCGCCAGCGCTGCTGGGAACCTACCTGTCAGCAAAATCTCGACACCCAAACCTCAACATAAATCAAACACTTTCCCGGGCAGAGAATGTCTGTGTCAGGCAAGAATTAGAGACAAGCGGTCAGCAGAGCCTCAGTGCTGATCGTCGGAGCTTGGGAGCAGGAAGATGTCGAATGAACTTGAGT
>601FP009703 HERPUD2_2           :+U  EU:NC; range  -249 to    50.
CCACTGAGGTCATGGATACTCAGGCCTCTTTGCGTGTTTCTTCAACACTGCTTCTAAGGTTAACCGCGTTACATTTGTTGGAGAAAATCCTGGGAACGCTGAAAAGGACTAGTGGGTGGGGTGCGAGGGTGGGGTCTTGCCCGAATTAAAGATGGCCGCAGTCAGCTCTGCCCCGCGCAATTTCACGTCAAGTTTTGGAGCTGCGGGAGCCGGCCAGTTGGCCTCAGCGCCTCCTTACGGAATTGGCGTAAGGCAAAGAGGCGCGGCTGGAAGAACCAGACTGAGAAAGTGCCACAGGGC
>602FP016624 PXMP2_1             :+U  EU:NC; range  -249 to    50.
CTCGCGAGAGCCGGAAATGCCGCCGTCCATCAAGAGGCGCGCTCCGCCCCTCCCCCGCCCCCCGAGGCGCTCCAATTGGCGCCGGCGCCCGGCGGGGGAGGTGGCCGGCAGGGACCGGGGAAAAGTGTGTGGTAGGCGCGCGCGGCGCACCGTGGGGTTGGGACCGGGCGGCGCTGCGGGCCGCGGTGGGGCCGGAAATGTCAGGCGGTCCCCACTCCGCTCTCGGCGCCTCGGGCTCCGCGCCCGGCCAGCCTGAGGTGGGGTCGGTGCCCCCGGCGGCACGGCGCTGGGGAGGCGATG
>603FP019206 ACSM5_1             :+U  EU:NC; range  -249 to    50.
ACAAACAAAAAAAAAAACCCGTCATAATCTTCCTGTTGCTTTTTCCGATTAGATGGCGACTTGAATTTTTAGGGAATACATCCACCAGTTTGGGCACACCCACCAGGCACGACAGTTGAGGTCTGATCTTCCAGCCACTGTGAGTACTGAGAAAACTTGGCAGGGGGCCACTCTCACTGGCTCAATGCACCCTGACCACTGGAAGCCACTGTGTCAGCTGCTGGGTTCTGGCTCTGCCCACTCTTGGCTGCATTTGGGGCTGAAGTTCCCTGTGGGAGGCTGTTTTCTGAGGGAGCTGAG
>604FP013706 IGF2_8              :+U  EU:NC; range  -249 to    50.
GTGAGGAAGGAGTTTGGCCACATTGGAGATGGCGGTAGCTGAGCAGACATGCCCCCACGAGTAGCCTGACTCCCTGGTGTGCTCCTGGAAGGAAGATCTTGGGGACCCCCCCACCGGAGCACACCTAGGGATCATCTTTGCCCGTCTCCTGGGGACCCCCCAAGAAATGTGGAGTCCTCGGGGGCCGTGCACTGATGCGGGGAGTGTGGGAAGTCTGGCGGTTGGAGGGGTGGGTGGGGGGCAGTGGGGGCTGGGCGGGGGGAGTTCTGGGGTAGGAAGTGGTCCCGGGAGATTTTGGAT
>605FP007359 APC_4               :+U  EU:NC; range  -249 to    50.
GTGACAGATTAGTACTTTAAAACATTAAACATTACATGAAATTAGAACAAAAGGAGATGTGGAATACTTGGAATTTATAGGATAATTGGTACAATCATATTATGCCTTTTGTCTTCTATCCTTTTATTTGTTGTTACTGCATACACATTGTGACCTTAATTTTGTGATCTCTTGATTTTATTTCAGGCAAATCCTAAGAGAGAACAACTGTCTACAAACTTTATTACAACACTTAAAATCTCATAGTTTGACAATAGTCAGTAATGCATGTGGAACTTTGTGGAATCTCTCAGCAAGAAA
>606FP020055 TRPV3_2             :+U  EU:NC; range  -249 to    50.
AAAGCTGGGATTCCTGGTAGCTGGCGACACAGACCAGGGTTCTGATCTCCCCGTGGGTTCGGGGAGGGTATGGAGGCCAGAGCGGGTGGGCAAGAGGCCCCTGTGCCCGGCGCTGAGGCTCCCGCGCGTCCCCGCCCGCTCCGCAGGGCAGACGGCGCTGAACATCGCCATCGAGCGGCGGCAGGGGGACATCGCAGCCCTGCTCATCGCCGCCGGCGCCGACGTCAACGCGCACGCCAAGGGGGCCTTCTTCAACCCCAAGTACCAACACGAAGGCTTCTACTTCGGTGGGTGCCGCCC
>607FP005021 LRIG1_1             :+U  EU:NC; range  -249 to    50.
GGCGGGGTAGCCGGTGAAGCGGGAGGGGCGGGATCACAGCGAGCGCTCCAATGGCCCTCGAGGCTGGCCACGGTGGACTCCGGCAGCCAATGAGCAGCAGGCGGGGAGGCGTGGCGGGGCGCTGTTGCAAAGCATCCAACGTGGGCCAGCAGGCGGCCGCGGAGCGCGGAGCCTAGGGGGTGTGTGCGGGCGAGCGGCCGGGGGCGGGGCTTGGGGGACCGGCCGGGGCTGGGCCGCGGGGAGGCGAACAGCAAGCGGCTGATTGTTCGGCTGCGAGGTCGGCGGGACTCTTGCTGCGCG
>608FP023109 RABAC1_1            :+U  EU:NC; range  -249 to    50.
AACTACAACTCCTATAATACCCAGAGGCGCGCGCCGTCACTTTCTGGGATTATATCTCCCAAGGTGTTTTGCGAGTCAGACCGCCATCATAGCGCCCATCCTCTTAGTCACCGTCAGGACTACAACTCCCACAATACTCGGCGGCAGAACTACAGTCCCCAGCTGCTCCGGGGCTGCGCCACGTCGACTCCGCTGGGTGGGGCCGGCGTCGGGCGGGGCCGGCGGGGTCTTCAGGGTACCGGGCTGGTTACAGCAGCTCTACCCCTCACGACGCAGACATGGCAGCGCAGAAGGACCAGC
>609FP008820 BAG2_2              :+U  EU:NC; range  -249 to    50.
GCGCTCCCCAGGCCCGAGCCCCTGTCGGCCCATCCTCGAGCCCGTGTGGCTCGCGAACCTCTAACTCCAGCCGCTGCAGCCCCCTCCCAGGCCCGGCGTCCCCGAGCCCCGCGGGCGCCGCGCCTGCCCTTCTTTGGCTACGCTGCAGCCGCGGTGTCGGCGAGTCCTCCCGGGTTGCCCCCGCGGGCGTCAGAGGGAGGGCGGGCGCCCGCGTGGTGACGGCGACGCCTGCAGCCCAAGGAGCGCTCCACTCGCTGCCGCCGGAGGGGCCGGTGACCTCTTGGCTACCCCGCGTCGGAG
>610FP016672 SKA3_1              :+U  EU:NC; range  -249 to    50.
CAGAGAAGCGGGGAGCCCAGGTAAGGCCAGCAGGCGAAGAAGGAGCTCCCTAGAGAACCGAATTCGCACAGCTACTCACCTGCCGCGCTGCTCAAGACTCTGCGTCTCCGCGGCCGCCAGCAGACGCCGTGGCGTAAGCGCACCCGTCTCGCGGGGTCTCCTGGGGCCTCGGCGAGAGACTTCGGCTCTCGCGAGAGAGGACTGCGCCTGCGCAGAGCCGAGGACGCGTCCGGCGCCGAGATTCAAACTAGTGGCGGGAGGCTGTGAGCTGAGCGGTGGGGTCTGCGTACGCCTGGAGTC
>611FP006221 RUFY3_1             :+U  EU:NC; range  -249 to    50.
TTACAGGGCCCAGCGGGGGCGGGTAAGGAAGAGGCCCAGGGCCCGAGGGTCGGGAGGCAGTCAGCCCAGCCGGAGGGAAGCGGAAGGTGGGGAGTGGGAAGAGGAGGACGCTGCCCCCTAGGGGAGCCGAGTCACAGGCTGGGGGCCGGGGCGGGAGGGGCTGGAGGAGGCGGCCGGTAGCGAGGCCGCGCCGTCGGGCGGGGCGGTCCCTCCAGCTGGCTTGGACCCTGGCGGGGCGGGCTGTGGGCCGAGCGGCGGAGCCCAGGCGCCAGCCCGTGGCCGAGAAGAAAGGTGGCGGTG
>612FP018320 RAB27A_1            :+U  EU:NC; range  -249 to    50.
ATATTTTGTAGCGCCTTCCAGAATGGGGCAGCGGAAACTAGTGTTGGGACAAAGGAGGCGAGCGGGGCCTTTTCGGGGCTCACAGAGGACCCCTCGGAGGCGCGGCCGCCGGGGAGAGCGCGACAGCACCCCGCCCCCCGCCAGCCGGGCGGGGGCCGCTCCCGAGGTGACAGGAGAAGGCGGGAGGTGGAGGAGAGAAGGTCCCGCCCCACCTCGCTCTCCTTTACGGGAAGTGATGTGGGGCCAGGCGGAAAATACCCGCCAACGACCCAAAAAAGGCCGGCGGCGGGTGGACGCGGC
>613FP000057 GNB1_1              :+U  EU:NC; range  -249 to    50.
CCCCGGTCCCCATCCCGCCCGGTCCCCGCAGGGCCGGGCCGCCGGGGGTCTCCCGGGGCAGCGGTACCCGAAGGCAGCAGCACGGCCCCTTTAAGCCGCTCGGACACGCGCTCGGGGCCCGATGCGGTTTGGACGCGCACAGGCGTGCGCGTGCCCGTCGGGCCTGGCGAGCGCGCGCGACGCGCGGCGTGCGTGGTGACGCGAGCGCGTGGGGTTTTCCGAGGCTGCGGGCAGGGGCCCGCCGCGCCCATCCCGATGGCTGGAGGCGTCTGAGGGGCGGACGGAGGCGGCGGCGGCGGC
>614FP014074 SLC35C1_3           :+U  EU:NC; range  -249 to    50.
AAGGTTGGGACCCACAGGTCAAGCCTAGCCCCTTAGTTTTACCATGAAGATAACTCAGGCCGTCGGAGAAAGTGGCCTGCCCAACGCAGGTGCTAGAGCGCGAACCAAGAGAAGTCGATCCTCCTGGTCTCCCCGGCTGCCTGGTGAGTGGCAGACCACAGGCTAGACTTCCCAGGCCCCGGCCCTGGAAGGGGCGGGGAACCCTCCCCCTCACTGCCAGCTGGAAGAATCCGAGCGGTCCCCGCACGCACTTCTGGAAGTGCAAGCCGGTAGCGCGGCGGGCCAGGGATACAGCCAAGT
>615FP005528 PLCH1_1             :+U  EU:NC; range  -249 to    50.
GTAAAAGTACTTCATTCCCAGTGCTTCTGGCCCTTGCCAAGCGGGGAGCCCCGCAGGAGAGTGTAAGCCAAGGGTTCCAGGTGCAGCCTTGGGGTTCCACGTGCAGCCCTAGGGTTCCGTACACCCATCCCGCCCGGGCCAGAGGAGGCAGCAGGCGCTCCAGTCCGCTCTCCGCAACTCCAGTTCCTGATTTCCTCGGAAGCTGCGGGGCCGAGAGGGAGGGGGGCTCCTGTGTGAGCGTGAGGATTTGAATGAGAAAGCAGGTTGTGGCGGCGGCGCCCTGCTCTTCCCCGCTCGTCT
>616FP014099 ATG13_1             :+U  EU:NC; range  -249 to    50.
CATTCCACACGCGGCCCAAACGGTCTCTCTCTCTCTCTCTCAAACACCGCCTTTCCGTCTTTGTTTTATCTTGAGTAGCTTAGAAAGATTGGAGAAGAAAGCTTACGTGGAATGAAAATCAACTTTTATGGATATTTTGAGGACTAAAAGAATAAATAGGGCGTCCGTACTGTAGCGAAAGTGCGACTAAGGTTAGGCATCTGGATTTCCCCCGTAGCCCTCTTTCACCCCCCCCCCCCGGCCATTACCGAAGCGGATGAAAACAAACACTAACGATGGCGGCGCCGGGAAGCGACCGGC
>617FP006163 KIT_1               :+U  EU:NC; range  -249 to    50.
AGGGGCTCCGGAGTCAAGAGCGGGGAGAGAGGGCGCGCGCGCCCTCCTCCTCCCGGCGGGCACGGCCCCCCGGCATTAACACGTCGAAAGAGCAGGGGCCAGACGCCGCCGGGAAGAAGCGAGACCCGGGCGGGCGCGAGGGAGGGGAGGCGAGGAGGGGCGTGGCCGGCGCGCAGAGGGAGGGCGCTGGGAGGAGGGGCTGCTGCTCGCCGCTCGCGGCTCTGGGGGCTCGGCTTTGCCGCGCTCGCTGCACTTGGGCGAGAGCTGGAACGTGGACCAGAGCTCGGATCCCATCGCAGC
>618FP004814 SEMA3F_2            :+U  EU:NC; range  -249 to    50.
GCCCACGGGCGGCCAATTGCCGGCGCTCCCCGCGCGGCTCTGAGCGCCCCGTCCCGCCGGCGGCCGCGAGACCAGAGCGAGCGAACGAACCGCGGCGGTCCGGAGAGCCCCGAGCGCAGCGCAGGACCTGGGTACGCCGCGAGGAACCGTGCAGCCCAGCGCGGCCGCCCGGCCCGGGTCCAGCAGCCAGGAGAGCGCAGCGCTTCGAAGCCGAGTGCGCGCCACCGCCCGCGCCCCGCGCTGGGGAATGCGCCCTCGGCGCGCCGGCCAGGGGGCGCCCGCAGCCCACCCCAGGGGAGG
>619FP012557 FUT7_3              :+U  EU:NC; range  -249 to    50.
CCTGGGCGATAGTGCAAGACTCCCTCTCAAAAAACAAACAAACAAACAAACAAACAAACCAAGCCTGACCTGCATTGAGATCTCCAGGACGTCTGGGTCTGGCCACGCCTGGGACCACACAAGGTCCCGTGCAGCAGAGTGGCAACGTGGTTGGGTGAAGAGGCTGATGGGGCCTCCCACTGTGGCTGAGAGTGGGGTGTTGGTTGGCTGGGGCTCAGGGTGACCCCGCAGGGCCATCCCAGCCTGGCTGGCACCCAACGTGGGCTGGTGTAGAAGAAGGAACCTGGCCTCCAGGCTCCA
>620FP009197 ARFGEF3_1           :+U  EU:NC; range  -249 to    50.
CCCGCCGCCCGCCGCGGACCAGGCGCTCCCTCCCGGCGGCTGGCGAGCCAGCTCCGGACATCCGTCCCCACCTTTCCGCTAAGCGCGGCGCCCGCGGGGCCTGCCTCGGCGGTCAGGTCAGCGGCCTCCAGCCTCACTCTCCGGCCCCAGCCCGCAGCCGCCGCCGAGCGGAGCGCACCTGACCCAGGCGGGCGGGGCGGGGCGGCGGGCGGGGCGCGGGGCTGACGTGGCCCGCGGCATGGAGCGGGCGTGATTCATCAGCATCCGCGCCGGGGCGGCATGGGGGCGCGCGCGGCGGCC
>621FP024585 SAMSN1_1            :+U  EU:NC; range  -249 to    50.
CAAGAAAATGAGTTTTGTTTTGAAATCCTTATGGCTCTCATAACTGCAGGCATGTCTAAATATGAGATTTGGAACATACCTCATAGAAAATAGCAAGACAATAAAGAGTTACCAAAGAATTACTGTAAGAAAAAAAAATTACCCATGTAAATGTTGAAGTCATATCCTGACTGAAGGAGGAAGTGGCAGGTCCCTGGGCTCAACCTTATCTGATGCTGTGCATTAGACAGCACACTGCTGACTGTTTTCAGTTGTTTCTGTAACAGCAGAAAGTGCACTCACTAGGAGTAGTCAGAATTC
>622FP003431 DPP10_3             :+U  EU:NC; range  -249 to    50.
CCATAGGGAATATCAGTCCTTCAACCTATAGATATAAAACCCCCAAATTCTGAAACTGCCAACAGTCTTTTTTTTTTTTTTTCCACAGCATTTACTTGTGTTTTGATTGCAAGAAGTACCCAGGAAGGAATAAAATTTAGTAACAGAATGAGGATGTTATGATTTTTTTTTAAACTGGGTTAGGGGTGGGGAGAGGGAGAGAGAGAGAGAGAAATATTTTGCACTGGAAAAACTATAATCTGGAGAGACAGAGGAGTTGAGAGTGCCCCTTTAAACTGCAGGACTGCAATTGATCTCTGT
>623FP024580 POTED_1             :+U  EU:NC; range  -249 to    50.
TAGATGCCACAGGATCAAGCCTCCAGCTCGGGGTACATGGCTCCCACTTCCTGTTCTCTAAGCTGAGCTCCCAGCTTCGATTCTGATTGGATGAGAGCAAGTCTTAGGACAACCAATCACAGCATGAAAATAAAGTCCAATCAGAATAGGCCTAGAAGTTTTCTCTCATCCAATCAGAATATGTAGTCCAGGAACCTCATTTGCATAACCTCACATCTAAAGGATGCAGAAGGGGCGTCAGGCCATTCCAGACTCGTGTGTGGCTGCTTGCGCAGCTGCTCCGTGCCAGGCTTGGAGGAC
>624FP017008 TM9SF2_1            :+U  EU:NC; range  -249 to    50.
AGCTCTAGATCGGAATTTGTAATTTGGAATTGGAACGTGAGCGCCGGAACAGCTCTCCCAGCAACCACCTCTCCCAGCAACCACCTCAGCTGGCGCGCGGAAAACCCGGAAAGTGGATTTCGCCCCCGCTCCCTCCCGGAAACTCCTCCTGGTGCCTGCGACCGTTCTCACTGAGCATGTGCAGACGGCGGTGCGCATGCTCTGTTGCGGTCCGCTTCGGTTTCTGTTGCGGGACCCGGGGTGTCTCCTAGCGCAACCGGAACTAGCCTTCTGGGGGCCGGCTTCCTTTATCTCTGGCGG
>625FP023412 PIH1D1_1            :+U  EU:NC; range  -249 to    50.
GATCCTCTTGCCCTGGCCTTCCAAAGTGCTGGGACTACCGGTAGGAGCCACAGCGCCCAGCCGGAAGTGTGGCTTTCATAGATACAGGAAGTGTGGCACTCAGGGATCCGCCTTGGGGTTTATTTTTGATTGATGCGAGGGGCGTGGCTTGTCGATAACGCGATACCAGCTTGTGAATGAACACTGGGGTACTCGGAAGTGTGGCATACTCCAGTCCTGTGTTTACCGATAGACCGGAAGTGTGGCTTCGTTTACAGTTCGGCACGTAGGACGGAGGGTAGTGCGTCTAGAGACACATAT
>626FP009111 NKAIN2_2            :+U  EU:NC; range  -249 to    50.
CCCCCGGAGCCGGCGCGCGGCGAGCGCAGGGCGAGCGCGCGTCGGGCGGCGGCCGCGCTGGGGGGCGTGAGGCGAGCGGCGCGGAGAGCGGCAGGGGCGAAACTTCGCGGGCCAGATGCCCGAGGGCGCGGCGGCGCTGCCAGGCTGCCGCTGCTGCCCCTGCGGGCCCCGAGCGCGCCTCCGCAGGCGGCACTGCCCGCGGCGCGGCGTGTGCACCGAGCGAGTGAAGGTATGTGTGGCGGGCGCGGCTGGAGCTGCCGCCGCCGCCGCCGCCGCGCCAGCAGGTCCTAATGCCTGTCA
>627FP017957 GPR132_1            :+U  EU:NC; range  -249 to    50.
CGCGCCAGGCCCCAGCACCTGCCTGGGAGCTCCTGAGTGAGTGGAGCCTGGCTCTGAGTGCTGCTATTGCTAAAAGAGGTAAGACTGGGGTTTCCTGCCACTCCCTCCCTCAGGAAGGTGACGAGGCCATGCTGTCATCACCAGTAAGATACCCCAGCCCGGTTGGCTAACCCCTAGCTCAGCCCTGTTTGTGGTTAGGGGAGTTCTAGACAGAACATAATTAGACCCCTGCTACTTCCTGAAACCTCAGCTAGGACTGCAGGGAGGGGTGCGAGGCTAGCCACGCAGGCGGGGCCCTGG
>628FP002416 ITPKB_1             :+U  EU:NC; range  -249 to    50.
GTTTCCCTCCCTCGTCTTGCCAAGCAATAGAAAAAAAAAAAAAAGAAGAAAAGAAAAACTTGTTCCGCTGAGTTCAACCCCAGACAGGCTCACAACTTCCTTCCTGCTTTCCTCCCCCAAGCCTCCGCCTTTCTCCCTCCTCCCTCCTCCACTACCCCCCCCCCCAACAACTTTTCTTTCTTTCTTTTTTTTTTTTTTAATCGTGCATTGAACAAACACTGAAGTAGCCCGGAGCAGACACTGACAGGGGCAGTATCTCCACGGTCGAAAAGGGCGTGCAGGGCCGGCTTGGCGTCGCCA
>629FP016752 HSPH1_2             :+U  EU:NC; range  -249 to    50.
CTTCTCCTAAGTCGTAACGCACCAGTTGTCGGGGTAATCCAGACAATAATAGAAGTGAATACAAAACAAACGAACAAAATGACGCTTATTGCCAGGGAACCCGCGCAAAAGCGCCAGACAAAACCCTACCCAGCCTCTCTCGCGAGTCCCAGAAGACAAAGCCGGGTCCCAGCAAGCACTGCGGCCAGGACTACACATCCCAGCATGCAAGGCGCACACTTCTCCCAGCGGGACTACGATTCCCAACATGCTCTCCGGACAGCTGGCCGGCCTCCCCACCATCCCGGTGTCTGGGGTCTC
>630FP003327 REV1_1              :+U  EU:NC; range  -249 to    50.
GCTGCCCCTTGCGGGCGGCTGCAGAACAACAGGGCGGGGCCGGGGAGGGGAGGAACACGGAGGCCGACGCCGGGCGCCGCGGTGCTACGCCCGAGGCTGGGGTCGCCCCGGGCCGGGGGGAGCAGAGCGCGTGCGCCGCGCGGCTGTGAGCGCGAGCGGGGCCGGGGAGCGCGCGCGGAACGCTAGGGGGCGTGGCTGCGGCGCGCGCGCTAACCGGAGGGGGAGGGGCGGAGAGCCACCGCGGAGCGCGCGCGGGGTTGGTTGCCGCGAGCGTGGGGGAGCGTGGACCGCGGCGCTGCT
>631FP003642 PSMD14_1            :+U  EU:NC; range  -249 to    50.
TAGGGAGAGAAAAAGGAGGCGTCGGCGGGGCGCGAGCGACCAGGGCGCTAAGTGCCGCCTCACAGTCCTGCCAGAGACAGGAGACGCCGGGCCGCCCGCGCCGTCTGTCCCAAGAGCTCCTCCTGGACATCCGCTTGACTCTCCGTCGTCTCCAATTGGCCGTCGGGGAACGGAAGCCGAAGCAAACTAGTGAACCCGGAAGTGCTTCGCGGCGGAGGCCCGGGCAACTCTTTTGAATGGAATCGGGCTGATTCATCGCCGGTTTGCAGACAGAGCCGCGTCGGGTGTGCGCCGCTGCTG
>632FP000830 RAB3B_1             :+U  EU:NC; range  -249 to    50.
CTGCTACCCATCATCAGCTACATTATCATCAAAGCTCTCTAATTACCCTAGTAAGTTCAGTCAATGGAACGAGGCATGACAATTAAGATAAATCACGAGAGTCACCCAGACATGGGGGACCTGGAGGTCCTGAGTCACCTCGGATTACACCTGCTAGGAGTTGAGGGCCGGGGCGGGGCGAACACAGACTCCGCCCTTGGGCGGGGCCTGGATGCGGCCGGAGCGGAGCAGTGCTGGAGCGGGAGCCTCAGCCCTCAGGCGCCACTGTGAGGACCTGACCGGACCAGACCATCCCGCAGC
>633FP002653 FAM84A_1            :+U  EU:NC; range  -249 to    50.
GCGCCGCGCCCCCCGCGGGTGCGCACACCTCCGCTCCCCGGGGCGGCGCGCGGTCGGGTGTGCGGGGTACGGGGCGGGGCGGAGCGGAGCAGAGCAAAGCGCACAGGAGGCCCGCCTCTGCTCCCCTCCCCCGCCGGCGAAGATTGACACAGCTCGAGCACCCGCCCCAACCAATGAGCGCGTCCTGGGGCGGGCCCTGGGACCGGCTGCTCCGGCTACTTAGAGTCGTCGGCGCGGCGGTGGGAAAGCAGAGCCGAGCCGGGACTGTCCAGTGGGAGCAGGCGCCCCGGCCAGCGCAGA
>634FP005130 DZIP3_2             :+U  EU:NC; range  -249 to    50.
TCTCACCTCCAAGTGCCGCAAAAGCTGAGTGGCGTTCGCCTCTGACTTCACGGCTTTGTACTGACTGACAGTCAGGAGCAAGGACTTCAAGCAGGCAGTGGAGTCCATTGCACCGGCCGCGGCCCGGCTTAGGGACCACCACCGCCCAGCGTGCGCCGGCCTTTAGCTTTCGCCGCGCTTTTTTTGATTTTCGGCCCCACCCCCTCGCTCTCAGAAGCTTCCGGATCCGGTCGGGCTCCGGAAGTCCCTAGGCACCCTAGGGGACCGTTCTCGGTGACGGCCGGGGTGGGCCAGGGGTCG
>635FP020423 CCDC144A_5          :+U  EU:NC; range  -249 to    50.
CACTGGTTGAACTAATTTACACTCCTATCAACAGTGTAAAAGCATTCCTGTTTCTCCATAATCTTGCCAGCATCTTTTCATTTTTTTGAATTATAGCCATTCTGACTGTTGTGAGATGGTGTCTCATTGTGGTTTTGATTTGCATTTCTCAGATGATCAGTGATGTTGAAGTTTTTTTGTTTGTTGGCTGCATGTATGCCTTCTTTTGAAAAGTGTCTGTTTGTGTCCTTTGACCACTTTCTAATGGGGTTGAGTTTTTTTTTCTTGTAAATTTGTTTAAGTTCCTTGTAGATGCTGGAT
>636FP025019 GGT5_1              :+U  EU:NC; range  -249 to    50.
GGTTCCAGGGAGCCCTGCCCCTACCTGGCAACCGCAGTGCAGCAGGCACCAAGTTCTCCTGCACATTGCGACAGTGTGACCCTGGGCTCTGGCGGGCGGTAGGTGGGGCCTTTGGACCTACTAGCAGTGAGGGAGTTAACACAGCAGCTGACTCCTCTAGGCAAGGAAAACTCCCCTCAGACGCTTTGCTGCCTGGCCTCCTGCCAGCAACAAGCAGGAGCTGAAAACCAGAAGTTGAGGCGTGAGTTTGGCCACTCCGTAGTGTGCACTTGGTGAGGGCAGCAGCTCGCCACAGCTGCC
>637FP019920 C16orf74_1          :+U  EU:NC; range  -249 to    50.
GCACGGTGGGGAGCCCTACGGGCCGCGGCCCAAACTTTCCCCGGGACTGCCCGGGGCCTGGAGGGAGGAAACAGGCAAGCAGCGAGGGGTCGGGACCGCCGCCGAGGGCGCCGGGCGGGTCCTGGCACGCTCCCCAGGGAGGCGACGGGCGGGCCCGCTCCGCCCCGCGCCTGGCCCGTGCAATCCTGGCGCCCGCGGCCCGGCGGCTGCCGTCAGCGCCGCCCTCTAGGAGCGGGGCGGGACCGCGGGAGGCGCGCGGCTGCCCGAGCGCCGGCCGGGCCATGACCCCCGCTGCTCTGT
>638FP010918 LSM1_1              :+U  EU:NC; range  -249 to    50.
GATATAAGGGTGGAGGTGGGTGTACCGGCACATCTCCACCCCCAGGCCCGTAGTAGCGGCCGTAGGACGGACCGTCACTGGGGCCGTAGCCCGAGCGCCTCAGGGCCGACATGGGATCCGCTGCCCTGAAGCGCTTCCCGCCCCGCTCCCCACGGCCGACCCATCGCGCAGGCGCCCGCGGGCGATTGCGAATGGAGAGCAGCGAAGGGGGTCGGACGACGCCAGCCAATCCCAGGCCCGGGCCCGCCCCTTCTGCTGCCGAACCCCGAAAGCTGAGGGACGGAGGTCAGTGACTCTGGG
>639FP019133 LITAF_2             :+U  EU:NC; range  -249 to    50.
TCTTGGTCTGTCCGGACGCGTCTGTAGAGTTACAGGAAGAGAAGGGCCGCCCTCCAGAGGGCCGGGAGCGCCCCAGCGCGGGTCCGGGGTCGAGGTTGGTGGTCCCGCCGCCTGGAAGTGGTGGAGCGGCGCGGGGAGGGGGGAAAGTGGGGAGAGCCGCGAGCGGCAAATCAGGAGGGAGGGCCAGGCTGTCGGGGGCGGACGGGTGGGGCTGGCACCGAGAGGCAGGGGCAGGATAGGAGAGTGGGGGAGACACCAGGTCCGCGCCAGGCGTCTCGGGGGTAAGCCTGGGAAGCTCTG
>640FP024295 WFDC9_1             :+U  EU:NC; range  -249 to    50.
CATCTCATGCTTAATGGGTCCTTCTGACTCCAGGGTGAGAAATGTTCTCCTTAGCATCAGGAGATGCTGCACATGAGCAGTTCCTCCCCCTGGGAGTACTGGTTCAGTGAGCAAAACAGCAAGGGGCTGGGCATCCTGAGGGCTGGCAGGGATACGTGGGCCAAAGAGGGAGAGGGAGGGTAGAGAAGCATAGCCAGGGAGAGAAATTGAACACCAGGACGCAAGACAAGTGGGGCATCTGTAGGGGCCACAGTGAGCTCTCAATGATCATCTGTAGTGGCAGCAAAAGAGGTAGGATCC
>641FP022828 USF2_3              :+U  EU:NC; range  -249 to    50.
GCGGCGGCTGCAGCGGCTGCAGGAGCGGCGGCGGCTGCGGCGGCGGCGGCGGCATCTCCTCCTCACATGACCCCACTGTTTGTCCCCGTGATCAGCGCGAGCGGCTCCCGTATCTCCTCCGTCCCCTCCTGCCGCGCGGCGTGAGCGCCGGGCTCGGGGCCCCCCCGGCCGCCCGCCCCCTCCCCTCCCTCCCTCCCCTCCCCTCCCCTCCCCCCCGGGCCCCGCGCCCCCCCCGCCCCCGCCCCCCCCATGGACATGCTGGACCCGGGTCTGGATCCCGCTGCCTCGGCCACCGCTGCT
>642FP011100 RPL7_3              :+U  EU:NC; range  -249 to    50.
ACGACAAGGACCTCGCGGAGCGGCGAAAGGGGTGTAGTCTGCGACTACCGCGGCAGGGAGCCGGGAGGGCGGCCAAAAGTGACTTCGAATTGCAGCTAGCCGTTTGGAACGTGGCCCAAGAGGCTCTCATTTTCCTGGCTGGAACCGTCGCCGCGGTGCTTGCCTGCGGTCCTGGTCAGCCGTTGCCCTCCCGCCGGGCGGGCGAAGACTGGTGCATGCTGGGATTTGTAGTTCGTCCCCATGAGGCTCGTCCTGGGAACATTATGGGGAGGAACGGAGCCTAATCCTGTCAGCGCAGCC
>643FP021992 ADNP2_2             :+U  EU:NC; range  -249 to    50.
TCACGAGAGTTTGCACAGATGTGGAAAGGAGCTGGCAGGGCAGTTCCCTGGGACAGAAGGGAGTCAGGGGGTCCAACAGGGGCCCCCCACTGCCACCCCAGAGCCTCCAGTCCATCTTTAGCCAGGGGCCCCGGGGGGCCTGTGGGAAGTGCCAGGGGCCCCCAAGCACACTCTGCTCTCATTGGCTGGCTGCGCCTACATGCAAATGAGGGCCAACGTCACTTCCTGAGGCCAATCGAGCGCCATTTTCTCTTTCTGGCTGCGCGGGAGGAGGGGACCAGTCGCGCTGGGGGTGGGCGC
>644FP023015 SELV_1              :+U  EU:NC; range  -249 to    50.
CAAATTCACCCAGCAGAGAAGTGTGCACGCAGCAGGCACTCAGTACACATATGCTGAACACCTGAGTGTCACCGACAGCTGCGGAGGCACTGGGGCAATCTGTGTGTTTCTCAGCCTGGCGTCGGGGGTTAAGGGGGCGGGAATTACTCGGCGAGGTCGGGAGGTCGCGCGGTGGAACCCGGGGGCCAGGTGGAACTCGGTGTAACAGAGCCCCCAGTGGTCGCGCCGCGTCTCAGAACCCGGTGCGGGAGACGCTCTCCCCGCCCAAAGAGGGAAGGCGGGCGGGACTCCCCAACCGGC
>645FP010912 EIF4EBP1_1          :+U  EU:NC; range  -249 to    50.
TGGCGGGGAGGGACCCCGGACGGAGGGGCAGTCGCTGCGGGGCGGCGCCAGCGCCCGTGCGGAAGAGCCCGTGAGCAGACGGGAGTGGGTCGGGGGGCGGCGGGGGATCCCACGTGGAAGCAGCGTCCTGGAGCTGGGTGGGGCTGCGGCGCGGACTACAAATCCCAGGGGCGTGGGGCGGGAGAGGCGGAAGGGGCGTCCTGGGGCGGGGCGGCACGGGGCGAGGCGGAGCGAGGCTGGAGGCGCGGGAGGGCAGCGAGAGGTTCGCGGGTGCAGCGCACAGGAGACCATGTCCGGGGG
>646FP017513 PRKCH_2             :+U  EU:NC; range  -249 to    50.
CTGCAGTGTTGGGGAAAGGCACACTGTTATAAAGAGCTTCTTTTCTTTAAAGAGGAAAGAAAAATACATGGTGTTTACAGAAAAGAAAACTGGACCCTCCTGCTTTCTTTTAGTGGCCATGTCTGAAATGGAAGTGGGAAAAGCCATAAATCCACACAGGCAATCGCGCCTTTAAGGCATGATTCATACTGACTGTGCTGCCTGTGATGGAAAACCCAGCTAGTTAAGCAAGACCTGCCAGAAAGTCTCGCACAGCTCCTCTGCCATGGCTGATGCCTGCTGTCTTGTGACGTGCTGGTT
>647FP021551 MYADML2_2           :+U  EU:NC; range  -249 to    50.
CGTCCAGGCCTTCGTGGCCTGCATCATCTTCGGGGCGCTGGTCCATGACAGCCGCTACGGGCGCTACGTGGCCACCCAGTGGTGCGTGGCCGTCTACAGCCTGTGCTTCCTGGCCACAGTGGCCGTGGTGGCCCTGAGTGTGATGGGCCACACAGGGGGCCTGGGCTGCCCCTTTGACCGGCTGGTGGTGGTGTACACCTTCCTGGCTGTGCTCCTGTACCTCAGCGCCGCCGTGATCTGGCCAGTCTTCTGTTTCGATCCCAAGTACGGTGAGCCCAAACGGCCCCCCAACTGTGCTCG
>648FP008364 CSNK2B_1            :+U  EU:NC; range  -249 to    50.
CTCCCGGGCCCCGAACGCCATACCTGGCTTCCGCTTCCGGTGGCTTCTCGTTGTGCCCCGCCCGCAAGCGCCCTCCTCCGGGCCTTCGTGACAGCCAGGTCGTGCGCGGGTCATCCTGGGATTGGTAGTTCGCTTTCTCTCATTTAGCCAGTTTCTTTCTCTACCGGGGACTCCGTGTCCCGGCATCCACCGCGGCACCTGACCCTTGGCGCTTGCGTGTTGCCCTCTTCCCCACCCTCCCTAATTTCCACTCCCCCCACCCCACTTCGCCTGCCGCGGTCGGGTCCGCGGCCTGCGCTG
>649FP022934 ZNF570_2            :+U  EU:NC; range  -249 to    50.
CGGGCGGGACTGGCTTCACTGTTTGCGCGTCCTGAGAAGCAGACCACGGTGTTCCAGGGCTCACAGCTCCGCGCAGGGGAGCTCAGCCTAGGTTTTGCACGAGCGGCCTCCCGCGAGCCCAGCTCTGAGAGATTGGGAGCGCAACTTGGTGCTGAGAAGAATCGAATCGTTCCGCTGCTTCCTGCGCCGAACTACATTTCCCAGAGGCCTTCGCGGCCCTACTTCCCCGACCCCACCTGCAAAAAGGCACTTCCTTCTTACAGTCGGCTGGAGCTGCAGGTTCGCAAGGTCCGTGAAGGA
>650FP025485 MOV10L1_3           :+U  EU:NC; range  -249 to    50.
AAGTGAGTTTTCCAAGGAGAGCCAAACAATGTAATTCCCTATGGGCTGAAATAAAAAGCTACAGGATCATTTGAATACATGCAGAAAAGCGTTGCAGAAAATTTCACACCCACTCATAAGAACTCTTGGAAAAACAGGAATAGAGGGAACTTCCTCAACTTGATAAAAAACACCAACAAAAAACGACTCCTAACATCACTCTGGGTGGTGAAAGCGCACTTTTCCCTAATGTGTGGGCGGCAAGAAGGCGGACCCGCTCGAAGCTCCGCCCACCCACGCGAGGCCCCGCCCGCCCGCTCG
>651FP012446 RALGDS_12           :+U  EU:NC; range  -249 to    50.
TTGATTTGGTTACTTGTATCTGTCACCTTTCTGGCTCTGTGTGGTGGTTTCCAGGCCCCCGACACAGGGGGAATGGGAGTGGGGACTTGGAGAATTAAGGGAGAAAGCTAGGCTAGCTTGGGGCAGCCTCTCCACTCGTCCTCGGCTGGCCCATGGCCTGGTACAAGCGGGAATTCCTGGTCCTGCCTGTCACAGCAGCAGGTATGACAGCCACGCGGGTGACACCAGGCCCAGGCACTCGGGTGCTCCACTCCACTAGGGCACGCAGGCGACGAGCACACTGGCAGAGGGCCTCCCGCA
>652FP004542 STT3B_3             :+U  EU:NC; range  -249 to    50.
GGTGGGCGCAGCGGTTCTGGGCCCGCCCCCTAACGGACCTGTCGCTTTGTGACAGGCGGAGGGGCCAGTTCCTGTCGGGCCGGAGGCGGAGTCAGAGGTTGCTTGAGCTCCGCCCGGACTCCAGGGGGCTCCTCCCCCTGCTCCTTTCGGCTGGGCGGGCGGCGGGCTAGAGAGGGAATGTCATTGCTTCTCAGAGCCGTGGTGCCGCCTCCGTCTGCTGCTTCTTTCCTGGCGCCCTCGTCCCGTCGGCTTTCGCCGCCGCCGCCGCAGCTGCACTGGGGATACGGATGGCTAGTGGGG
>653FP015771 ANKRD33_1           :+U  EU:NC; range  -249 to    50.
TCACCCCCTCTCCCGCAACCACCCCTTCAGCAAGTCGCGCTCCACCCAATTAGGAGGGGCTTTAGGCTGGGCCTAAAAAGTTGGGCCAAGACCCCACGAGGCAGCATCTCCGCCGGCGTCCCCAAGGCTGAGAGTGGGCGCGTCCGTCAGGAGGAGTCGTCTTTGTGAGCCCGCCCCGGCGGGGAGGAGCTGCCCGGCTCAGGCCCCGCCCACCCGGAGGATCTTGGGGCTGGTCTGAGTCCGCTCCTGAGACGTGACCACCCGCCCCGCATGGGGCCCCAGTCCCAGCTGCTTGATCCG
>654FP008772 CENPQ_1             :+U  EU:NC; range  -249 to    50.
CTCCGCTGTGGGAGAGGGCGGCTGCACTTCTGCGTCCCCCGCCTCACCTGTCAGACATCCACACAGCCAGGCCTCCCCGCCCTCACCAAGCCCACACAAACCGCGCCACCGCCAGCGTCAGCCGGACGACTCTGGGGGCGTAGGCCGACACCGCCCTCCCTCCAGCCAATCTAATAGCGCTCTCATGGGCGCATTCCTGATGACGTTTAGGGGTAGGGTTAGATGCCCGTTTCCGCTTTCTTCCCACCCACTTCCGGGTCTCCTCTGTTTACGAATGTTTGGGCGCGAATTACTCTAAGC
>655FP021848 SMAD4_3             :+U  EU:NC; range  -249 to    50.
ATGCCCAGTCACTTTTTACATTTTTAAAACCTGAGCACAGGCCTTGAAATTATACCAAGGTTTAAATTCTAGGTCTGATGTATGACATGGCCAAGTTAGTTATTGTGAATTTTAGTTTTCTTATTTATGAAATGGGGATTGTAATACTGAGTTGGTAGGATTGTGAGGATTAAATCAGAATATATAAAAGTGTCTTGCATAATGTGACACATGAATAAATGGTCGTTTATTTTTCTAGGTGGCTGGTCGGAAAGGATTTCCTCATGTGATCTATGCCCGTCTCTGGAGGTGGCCTGATCT
>656FP002765 TRIM54_1            :+U  EU:NC; range  -249 to    50.
GGGCTGAGAGGAGCCTTCAGAGTGAGAGGGCAGCACCTTTGCTGACCCACCTTTCACTGTAAGCAGTGGCACTCACCCCTGCCCTTGCTCAAGGGAGTCACCCATTCCTGAGTGAGTCAGGGTCACTCACTCCATGACAGCTGTGGCTCGCCTTACATGAGCTAAATTGGGAATTGGAATGTCATGCAGATGCCCCTTGTCTCCCAACCCCCACAGTAAAATTAATCTGCTCTCTGGGGAGTAAGGGACAAACAGTGCTACCCACAGAGTGAACAAGAGAGAGTCATTTGGGAAACAAAA
>657FP003528 NCKAP5_2            :+U  EU:NC; range  -249 to    50.
CGGAACCCAGATCCAGCAGCCCAGCAAGGCATTCGTTCGGGGGCAGTAGAGAAAGTCATAAAAAGAGGCTATCTTTAGCCCCCGTCAGAATCAAAGATGACACTTTGAGCACCACCTTACAGGACACAAAAGAGGGAAGCATGTTTGTCAGGGTGTCAGTTTTCTCTCCTTGCCTCTTGAAACTCTGTGTGTTGGCTGGTTGCCCAATGTGGTGCCGCATACAAATGTTGACAGAACACAGCGGTGTTTGTTAAACCCGGCCTGGGGAAACCAGTGATTAAAACTCTTGAAGGAAGATCC
>658FP026193 RP6-170F5_1         :+U  EU:NC; range  -249 to    50.
TCTAAGCATATATTACTGTAAGACCCAGGATGAAAAACCTCTTGAATTTAGCTAGAGATTTGATCCTCTTAAATGACATATGAAGCAGCTTTTATAAAGATAGGGAGCCTCAGCTAGTCTTACAGATTCATGAGGAAGCCTCTAAGGGGTTAAAGTAGAAAGCTTATACAAACTTTGCTTCTCAGCCTCTCTTATCTCCTCCCTCTCCACACCGCTGAGACAGAGCAGAGCTGAATCACTACCTTTCCCGCATACTCTAAACTGTTGCCTGCGAAAGAGGAACTGGGGACTTAGACTAAT
>659FP024621 MAP3K7CL_1          :+U  EU:NC; range  -249 to    50.
ACTTTATGCTTCTGGAATTGTCAAAACAAACTTAACTGCTGTCAGGAACTCCGATCCGGTATCACTGTCAAAATGTTTTACAACGATTCAGCCAAATGTTTTTGGAACAGCTGTGCTACAAGTCAGCATGAGTCATTTTCCTTCTTTCCTTTTGGCCCAATCCAGTGATTCATCATCCTGCTTTTAGAATATTTGCCTATTTTTAAAACCAGTCAAAGAAGGCAGCCACTGTTTAAAAGTAAACACACCACACATCAACTTGGGGCAGCTTTGTAAGCAGCTTCGCAAGCCCTGAAACTT
>660FP011934 CDK20_2             :+U  EU:NC; range  -249 to    50.
GCAGCCCGGGACCTGTCTGTCTGCATCAATAGTGCCTGGCTTTCGGAGCTAGAAAACAGCACCTGCGCGTGGTCGAAGCCTGAACCTCTACTTACAGGTGCGGAGCTTCCGGCTTGCCAGGGGAAGGAGCCCGCCCCTCCCGGCTGCGTGCACCAGCGCAGCTAGTCACGTGACGCCGGGGGCGGGGGCAGATAGGAGGTGCCTGCTGTCATCGTTCCGTGGGCCCTGCTGCGGGCACGCTCTCGGCGCATGCGTTTTTTATGCGGGATTAAGCTTGCTGCTGCGTGACAGCGGAGGGCT
>661FP023888 SIRPA_1             :+U  EU:NC; range  -249 to    50.
AAAAGGCAGACGCCCCCCCGCCCCCCGCGCCCCCGCGCCCCGACTCCTTCGCCGCCTCCAGCCTCTCGCCAGTGGGAAGCGGGGAGCAGCCGCGCGGCCGGAGTCCGGAGGCGAGGGGAGGTCGGCCGCAACTTCCCCGGTCCACCTTAAGAGGACGATGTAGCCAGCTCGCAGCGCTGACCTTAGAAAAACAAGTTTGCGCAAAGTGGAGCGGGGACCCGGCCTCTGGGCAGCCCCGGCGGCGCTTCCAGTGCCTTCCAGCCCTCGCGGGCGGCGCAGGTCCGGGCCCGGCAGGGACGG
>662FP001096 LMO4_1              :+U  EU:NC; range  -249 to    50.
GGGTCCCCGGCCCCAGGCGCCCGGGTCACTTCACCCCACCTGATTCGGGCCCTTCCCTTCTCCTCTGTCGGCCAGCTCTGCCGCCTCGCTCTCTCTCCCGCCCCCCGAGTCTCGTTTCAGTCATCCCTTTGTCCTTCCCCGGATTGGCAGGTTTTATTATTCCGCCTGAACAATCCGGCCGCCCAGTGGCTGAGGGTCGCTGACGTCGGAGGCAGAGCCGGGGAGTAGTTGGGATTTTGCTCTGTCAGTAACACATGTGTAAGAGCCGCGGAGGGAGCGAGCGAGCCGGCTAGAGGCCAG
>663FP013445 CCDC172_1           :+U  EU:NC; range  -249 to    50.
GACATTGCACATTTATAGCAGTCTTTGCCATCGTCAAAGTATAAGACTTTGTAAAAGTTTATATTTAGAATCACAGTTACTTTGTACTTTATAATATTCAGTGTTTGCGCCTTGGATACCGGGCAACCCTACTCCAACTGGGCCTAAGACCTTTGGGGTTCACATGCCCAGGGCAAACCTGCCCCCCACAGGATGGTCCCAATGAGCCGCCGTAGTTTAAGTTCTCACAGGCAAGGCCCGACCTGAAGCACTGGCTCCAGCCTTAGGGAAGGTTTTGGCCGTGGGTTTTGTTGGCACGTA
>664FP017488 RTN1_1              :+U  EU:NC; range  -249 to    50.
CCTTTTTCCCCTCCTCCCAAACCTCCCACCCACTGTCCGCGTCAGCGCCTTCGCGGCCAGAACCGCTTTACCCGTCTCCAGGGTAGCACCCTTGGGCAGCCCAGCCAACGCTGTCGCGTGGAGCGGCGCCCGCATCCCCATGCGCGCAGGCGGCTCCGGGGCCGCGCCGCGCTGATTCGCTGCCGGCCGCGCAGACTGCGGCGCCAGCGACGCTCCCGCCCCTCACCGCGCGCCGCCTGGTGCAGCCTCAGTCTCTCCGCAGCCGCGCGGCCACTGCGAGCCCAGCCGCAGCAGCCGGGC
>665FP010197 SH2B2_1             :+U  EU:NC; range  -249 to    50.
CAGGGGCCTTTCTTTGGGGTCCCCGTCCCAGCACCCCTCATCTCCCCCATGAGGACTTCTTCCAAGCCCCTCAAGCCTCCTGCCCTCAGGGACCCAGGATGGACCTTTCCTCCCTGACCTTCATTCCTATCCCCAGCGAGGCGACAGCTGCTCTTGGCCAACCACGCCCCCTCCACCCCCACAGCCACTTCCACATCTCCATCAGTTCCTCCTTGTGGGTCCGAGGCGCTCTGCCGCCGGCCCCTCCTCACTTCTTCCTCCCTGGGGATGGATCCAAGCTATTGTCCTGCCCATGGCTTC
>666FP015852 HOXC8_4             :+U  EU:NC; range  -249 to    50.
CGCCTCTGCAGCTGCCGGGCCGTGTCCGGGACGTCTGAACTGAGGCCGACCAATGGTCACAGCATGAAAAATAAATGCAATGGAAGGTCTTTCTGTCTTTTCTTTTCCGCGTAAAAGGTCCTTTCTTTTTTCTCTCTTTCGGATATACCTGGATTTGGTCCAGACCAGGTTGCCCGCGGGAGGGCCCCGCGAGCGGCAGCGCGCGAGGGAGGGAGAGAGAGGGAGGGCGAGAAGGAGGGAGGGAGGGAAGGAGGGCGGGCGGCGGCGGCCGTGGTGGCCGGGGCTTCCCTCCCCAGGCGG
>667FP024723 KCNJ15_1            :+U  EU:NC; range  -249 to    50.
GGTGTTTGGAGAGCCCGGACTGGATGCCCACTAGAATCCTGTGCTGGTTTGTAGATTTCCTTAAGACCTTAAGACATGCTGACATCATGGTCTCCTTTCTCAGATTCCTTCTCTCTTTTTCTCTTTCTCCCCCACTCTCTCTCTCTGTCTCTCACTTTCTCTCCTTTCCTCCCTCCCTCCCTCCCTCCCTCCTTCCCTATCCCTCCCTCCTCTGCCCAATGTCTCCCAATCTCTTTCCTTTCTCTCTTCAGTTCCTCCAGGTAATTCTTACTCAAACTTGTACCAACTTGTTTTTGACTG
>668FP000809 BEND5_1             :+U  EU:NC; range  -249 to    50.
CAAACCCCCCTCATCCGCCCCTCGTCCCCCTTTCCCCCCCTCCCTCCCTTTTCCGCGCCCAGGCGAAAGCAGCCGATTGGCAGAACGGTGCTTTCAGGAACAATAACAGTGGGGGGAGCCTGGGTCCTGGGGAGCCGCCCCCGCCCCCCCCAGCACCGTAGCGAGACTCGCGCCCCCCGCCGGATCCCCACCTCCGCGCCCGCCCCGCGGGCTGAGCTGCCCGACCGGGGCCCGCCCCCGGCGCCCACCATGTACGCCTTTGTGCGGTTCCTGGAGGACAACGTCTGCTACGCGCTGCCC
>669FP022802 ZNF792_2            :+U  EU:NC; range  -249 to    50.
CGGGCGGCTGCAGGCTCGGGAGCGGCCCCTTTAAGGGGAAGGCCCGAGGGCTGCAGGCGGCGGCGGTGGAGACCCGACGAGATCCGCTCTCCTTCCCGCCCTGGACCCTCAGCCTGACGAGAGGCTGGGCAGAAACTCGCGATCCCCAGGCCCTGCCTGTGCACCAGCGGCTGGCGCCAGGCCAATGACAGTACGGGAGAGGGCAACTCTCCCGGCCGCCACGGTGGGGGCCGGAACTTCCTGCACTGCAGCCTCGCAGGTCATTTCCCGGCGGGGAGGCTGAGTCCCCAGGAGCTGGGG
>670FP000181 SRM_1               :+U  EU:NC; range  -249 to    50.
GCCCAGCCCGCCCCGGAACCCGACCCGGCCGCCCGGCCCCGGCCGGGCCCCACGTGGCCCCTGGAGCGGGCCGCACTACCCTGCTGCCGCCGACGGACGGCGCGCCACAGCCACTCTGCGCCGCTCTGCGAGCCGGTGGCCAATGAGCGCCAGGCGAGGCCGCTTTGCCATTGGCGAGCGCGGGCTCCGCCCCCGCCGGCAGGCCCCGCCCCGCGCCCGGGTTAGGTTGCGGCGCGGGCGGCGGGCGGAGCTGGTCCCGTTGTGCTGCGGCGCCGCGCGGCCTGCAGTCCCGGGCCCGCG
>671FP018466 IQCH_2              :+U  EU:NC; range  -249 to    50.
TTCTGAGGGTGCCTGATGTTGGAGAGAAATCCATCATTTCCAAGGAAAATACAAATTGAAGGAAAAATGTTAAAGTAATAATATATGTTCCTTTTTCTTCAGGGATTATTTTCATTTCTCACTACATAAAACAAAATCAAGGTCAAACACCTACCAAACTCCTTCTTCAGAGCAGTAAGTGGGGAAGACCCAGCCTGGAATGGAAAACCAACAGGCACTGACAACACATTTACAATAGTCTTTTCAAAGACATTGCTTCTGCTACAACTTCTTTGCTGGAAGTTTTTTGTTTTCTTTCCT
>672FP011415 TRAPPC9_3           :+U  EU:NC; range  -249 to    50.
TTCTTATTACAATGCGTGTCAATTTTGTGAATTTAAAAGTATACATATAAAGTACATATATAGTAATACATATAAATATAAACACCCCAAAAAGTGTTCCCGAAAGTAACAAGCTCTTTGAGAATAACTGATCTCTTTAAAAATGATTTATGTTTCATTATAAAATCAATGTATGTATGCTTAAAGAAAAAAAATGAGACAATATAGAAAAGTAAAAAGAAAACTCATCAGTCTCTGACACATGTCACAGCCCACAGCTACCTGGGAAGGCTGAAGAGTGCAATTTCAGCAGAATGTCAG
>673FP015201 ST14_1              :+U  EU:NC; range  -249 to    50.
GCTGCCCTCCCGGGGCAGGGCCCCTGGAGGGCCGGAGGGGTGGTGAACGCCGTCGTGGTGATGGTGAGGGCCTTAGCGACCACCACCCGAGTGAGGCCCCCTCACCTTCAGGCCCAGAGCCGAGGGGAGGAGCCTCCCCCAGGGCCGGCGGGGGCGGGCAGGTGAGCCGGGCAGGTGCGCAGGCGAGCGCGGCGGGCTGGGCGGGCCGAGGCCACACCCTGAAACTACCTGCGTGGGCCGGGCCGGAGTGTGAGAGCGGAGCTGCAGCCGGAGAAAGAGGAAGAGGGAGAGAGAGCGCGC
>674FP025655 PHKA2_2             :+U  EU:NC; range  -249 to    50.
CCAACTCGTCCGCCGCCCGAAGCCGGGTTCCCCTAGACTCCCACGGGCCGCCTCCTTTTTCGTCCCCCCCGAGGCCGCGACTCTGAGGGTTCCGCTCTGCGGCGGAGGTGGGGCCAGGGGCGGGGATGTGGGCGGGGCCGTGAGGTCGTTCCAGGGCGCGGGGCGGGGCCGCCCCCTTACCTGTGCCCCTCAGGGTTCCAAACGTTCCACTCCGCGGCAGGGGCGGGGGCGAGTCCGGAGGGCGGGTCCAAGGCGCCCAGGTGGCCGCGGCAGAAGGGCCTGTTTCTCTGGCCTTGGCTG
>675FP005307 TXNRD3_2            :+U  EU:NC; range  -249 to    50.
CATGCCTGGCTAATTTTTGTATTTTTAGTAGAGATGGGGTTTCACCATGTTGGCCAGGGTGGTCTCGAACTTCTGACCTAAAGTGATCCACCTGCCTCAGCCTCCCAAAGTACTGGGATTACAGGCATGAGCCACCATGCCTGGCCAGATTTGTATATTTTAAAGAATAGCATAAATATAATATTCAGAATGTGTTTTTTTAAAACAATACTAACATCTAAATATGTATTTGTTTTCTTTCTCTTGAACAGGTGTTCACGACTTTGGAAATCACAAAGTCGTCAGGACTAGACATCACTC
>676FP005656 ZNF639_3            :+U  EU:NC; range  -249 to    50.
GATTTTTGAATGCAGTGAATTGAGATGGTTACTCAAGGAATGATTGTTTACATTGTTAGGTGAGGCGTTTGATTTTATTCTTTTTTCTTTCTTTCTTTCTTTTTTAGACAGAGTTTCACTCCTGTTACCCAGGCTGGAGGACAATGATGTGATCTCGGGTCACCACAACCTCCGCCTCCCGGATTCAAGCGATTCTCATGCCTCAGCCTCCCGAGTAGCTCAGATTACAGGCATGTGCCACCACGCCCGGCTAATTTTGTATTTTCAGTCGAGACGGGGTTTCCCCATGTTGGTCAGGCT
>677FP000956 LEPROT_2            :+U  EU:NC; range  -249 to    50.
GACAATGCTGGGGGAAGAGCTCCACTGAGATGCGGGCAGGGAGGCTGGGCTCGAGCCAGCCCCTGCGTTAGCAGGAGGGGGAGAACAGATAGGTAACTCTTTTACATTTCCTTTATGATCTGGCACTTCTCCCCAGCTCCTTCCCTCTGCCCCCCACCCCTACTCCTCAACAGTTCTGGTTTGCCCTGACTTCTCTACGGCTCTGGCTTCTTCCCGAAGAGATATAGGAGCCATGTAAGCACGCAGTGGGTGAACTGCTTAATTTCACTACGTGTTGATGTACTTGTCTTCCGTCCTGTA
>678FP013841 SBF2_2              :+U  EU:NC; range  -249 to    50.
TGTGCTTTATAAGCGCACGGGTGGGGGAGCGGCGGGGCGGGGCCTGGGCTGCCCGGTTGCCTTCCCTTTCTTTCCTCAGCCACGCGCGCTCCTGCTCTCGGACGCGCGCATTGCTTCCTTTGGGGCTGGAGTTGGGATGGGGGGAGGGGGGAGCGGGGGAGAGGAGGTCCCTCGTGCCCAGAGGGCTTAGGTATGGGCTCCAGGCGGTTGGTGCAGGAACTGCCACAGCCCTCTTTGGGCACAGGGTTCAGACAGTACGCCGGAGCGAAGGGGCGCCACTACAACCTCTTGAGGTCCTTA
>679FP003587 CACNB4_1            :+U  EU:NC; range  -249 to    50.
GAGCAGTTGTGTTTGGAGTATTCAATAGTTTGCCTTTCCAAACATTCCACGCAGCCTTTTGGATATTGATAAGTGTTTATTGTAGAACTAACAATACAGGCGAAACAGGAAGCAGCTCTTTGCTGGGTAGGATGCTCCGAGGCGCCCTCCACTCTCCGAGGGAACGCTCTTCAGCTGACTGAAGCAGGGAAGCCGAGCCAATCAGAGGCCGCTTTCCTAGCTCAGTCACCAGTCTGTGGTTGAGGAAGGGTTTTGCTTTTTGTGCTCTGTATTGGGAAGGCAGATAAAATGCCAGGTCTG
>680FP005597 WDR49_1             :+U  EU:NC; range  -249 to    50.
GAAAGGAGTAATTAATTCTAACTGGGAGGATAAGGAACAAAGAAGGAAAGAAACTAATATCTGTTGAGGGCTTAAAAGGTGCCAAGGGCAGGGCCAGAGCTTTCCCCAGGCTTTGAGAGGAGGTTCCTTTACACAGAGCCAGCGGGTGTCTGGGGCTTTGCTGGAAGGCATGAGGTCAAGAGGCAAGAAGATGATGGGAAAAACATCCTTTCTTTCTCTTCCTGTAGCAGTGAGGACTTGAGAAGGAGCAGTGAGGACTTGAGAAGAACAAGGAGCAGTGAGGACCTGAGAAGGCTGGGC
>681FP013827 C11orf16_1          :+U  EU:NC; range  -249 to    50.
TTGGAGAACTGAGGCTACACTGGCCTTTTTCCCTTCTTCCTCCTCCTCTTCTCTCCAAAGGGAAACCTGGAGAACACCCCCTCCCCCATCACTTCCTGCCCCACCCCTACCTCCCAAGGCCTCCTGTCCCCCTCTCCGCATGCTCGGTGCACTCACTGGCCACAGACGACAGCGTCCCCAGGCTGCACCCATGGTAACCGGCGTGGCAACCAGGAGTCGGTTGGGCTGAGACCCTGAGCCCCAACTGTCAGAAGGAGCCTGAGGCTGAGGTGGAGGCTGGGAGTTTGGGGCTGTGGGTAA
>682FP000339 C1QA_1              :+U  EU:NC; range  -249 to    50.
TGTTCTGTGCTTCGCTGGTTCTCAGAACCTCACCCTGCACGGCCTCCACCCCACATCCTCACAGGCACTGGCCTCACTGCCCCCACTCCCACACCAGCTGTTGCTGGGGCAGGACGCCCAATGTCCCAGTCTTGCTGAAGTCTGCTTGAAATGTCCCTGGTGAGCTTCTGGCCACTGGGGAAGTTCAGGGGGCAGGTCTGAAGAAGGGGAAGTAGGAAGGGATGTGAAACTTGGCCACAGCCTGGAGCCACTCCTGCTGGGCAGCCCACAGGGTCCCTGGGCGGAGGGCAGGAGCATCCA
>683FP024846 SPATC1L_1           :+U  EU:NC; range  -249 to    50.
GCTGGAGGTGTGGCCGGCCCACTGGGTTGGTGGTGGTGGGTGCCCGTCACAGGGCTGGAGGTGTGGCCGGCCCACTGGGTTGGTGGTGGTGGGTGCCCGTCACAGGGCTGGAGGTGTGGCCGGCCCACTGGGTTGGTGGTGGTGGGTGCCCGTCACAGGGCTGGAGGTGTGGCCGGCCCACTGGGTTGGTGGTGGTGGGTGCCCGTCACAGGGCTGGAGGTGTGGCCGGCCCACTGGGTTGTGCTTTCTGCCGTACGTCCCTTCCCATGAGGATGAGATGACCCATCTGTTGCATCCCGG
>684FP022524 ADGRE3_1            :+U  EU:NC; range  -249 to    50.
CCAAAGGCACTTCCTAATCCTCAGACAATGTGATGTAACTTTCAGGGCATTTCCTCGTTAGGGTTTACCAACTCAATCATCCCAAAGGTGATCAACAATAGCTAGGCAGAAAAGGTACAGCAAATAAACGAAAAGCAGAACCATGAGTCTGATGGCGAAAGAGGGGAAGCAGTTTGCTTTTCTGATAGCAATTTCATGAGTCAGCTGACCTAAGATACATACTTCAATTCTCATGGGATTTCTTGAGCTAGGAAAGGTGGTTGGCTTACGGCACAGTAGAGAGCTTCCAGGGCTGGCTGG
>685FP021812 IER3IP1_1           :+U  EU:NC; range  -249 to    50.
GGCGACAGGGCCAGACTCCATCTCAAAAAAAAAAAAATTATTGGGATATTCTTCATCCTTGTTCCAGTTCCAAGTGTGTGAAATCCGGTGTGTATTTTGCACCTGCAGCACTGGCCACATCAGAGCATTGATTGCACATCACCGGTCTAGACAAGCGGCAGGACTTGCAGTCTTCAGCGAGGGGCGGTTCTTAGCCAGATGGAGGCGGGGCTTCCCGGAGAGTTCGTTTTGGGCCCCATCGGCTTCCGTAGGAAGGCGCCGGCCGTGGAGGCGCCACGTCCCTTGCGGCGGCGGGAGAGA
>686FP018406 CSNK1G1_1           :+U  EU:NC; range  -249 to    50.
GAAGGTAAGAGCGTGTTGCCAAAGCAGAGCTCAGTGCTCCCGATATATCTTCTGGTAGTCCCAGAAGAAATGGGGGTGGGTTGCTTTGAAGGCACTTCCGCTTAGCAACCCCACGCGGTTGCTAAGGAGGGGGCAGCCGTGGGGATAACCCGGAAGTGATGGTGTCAGTTTAACGCTGCCTGCCCAAAGTTTGTCCTATTAGGCCCGCCAGGGTACTCTGCGACTCCGGGACGAGGGCGGGGCCGCGCTAGTGGTTCCGGTTCGGCTCCAGCCGCCCCTCGGCTCCTCGCCTTCCCCCTC
>687FP016315 C12orf73_3          :+U  EU:NC; range  -249 to    50.
GAAAACCCTTCTAGCCAAGAATGGCATCCAGAAAGACACATTAACCAAAGACTGCTGAATGCTTACTAATATATTTTATAGTCAACTGGTTATCGCGGGGAACCAAAGAAGGGTCCAGGTGCACCAGGTAACCCTCAGAGCAGCCCCGACCTCCACCACCACCGCCGCAGCCAGGGAAGGAAAGGCCGACCAGGCCACAGTGCGCACGCGCGGCCCCGGCCTTTGTATTCCGGCCGGGATTTAAAAGACCCCTGCGTGCGCGCGCGCGCGCCAGCCAGCCTGCCCAGCAGTGAGGGGCGC
>688FP009654 MTURN_2             :+U  EU:NC; range  -249 to    50.
GCTCCTCCACTGCTAGCCCCAGACAAGGTCCAAGTTATCTGCAGTTCTATGGCCTCCCTTGCATTTAAATCGCATTTGGGCAAACGCTTCCTGGGCTTTCTAACTCCACAGAAACGCTAACCAGGTATTGGGCGCTCGCACCGCTTCCAGGTAACCCGCGGAGCTGCGGATTCCAGGCTCGCGCTGTGACGTCACCGGGCTCGCAAGCCGCGGCGCGGTCTCAGGCTCCGGTGATTGGCTGGGGCCCATGACGTCACGGCCCGGGGCGGCACCGCGATGGCCAGGGCCCCGGGATGCTCC
>689FP009672 FAM188B_3           :+U  EU:NC; range  -249 to    50.
TTTTGTATTTTTAGTAGATATGGGGTTTCACCACATTGGCAAGGCTGGTCTCGAATTCCTGACCTAAAGTGATACACCCGCCTTGGCCTCCCAAAGTGCTAGGATTACAGGCATGAGCCACCATGCCCAGCCTGGTTTTGGGATTTAGAAATGACAGGTAGTGGATTGTGGACTGGTTATATTACAGGTGAGGAAATCAGGGACAGAGAAGTTAAGCAGCTTGCCACAGGTGACACAGTTGGTAGGTGGTGATGCAGACTGGAGCGACGGCTTCACCTGCTGCATGAACCTGCTCTCTGT
>690FP015595 FAM60A_1            :+U  EU:NC; range  -249 to    50.
TAGTAAGCAGTCCCCGCCCCCGTTTCCCTCTGGCCGCCGCGTTTCCCGCGCCGCGGAGCTTCTCCCCTTAAAAGGACAATAGAGGCCTCGGGAGCGCGCGCGGTCGCCGGGACTTCTCCCCCTCCCAGCCCGCAACGTGCGCGCGCCCGTATGCAAATAAGTTCGATTCAAGAGAATTTTGTGCCGGGAGCCGCGCGTGCGCAGAGGGAAAGCGGAATCTACACCTTCCCGGCCAGCGGTAGCAACTGCAGAACTGCAGGAGACTATCTTTCTAGACAAGGCAGTTGAGGAGGAGGGAGC
>691FP011334 ENPP2_1             :+U  EU:NC; range  -249 to    50.
TTATGGGCCACGGCAATGTAACAAACCCTCCTGTTGCCAGAGGATACCACATGAAAGTGTCTGTGGGTTAGGGGAGGGACCTGTAAGGGGGCGGGGATAAGGGGGATGATAGCTTAAGCCTCTTAGGCTCAGAGCTGCGATTTGTGAACACCCTGTGATGTAATCAAGCTCTGGACAAATCAGAGGAGTCTGTCAACCTCCCAGGTGGGATTGCTTATAGTTAATAGACTAAACCCAGAGCCTCAAAGCAGTGCACTCCGTGAAGGCAAAGAGAACACGCTGCAAAAGGCTTTCCAAGAA
>692FP017478 TIMM9_1             :+U  EU:NC; range  -249 to    50.
TCCGAAGACCGTTAGGGACGTGGGATTAGGTAAATTAGGCTTCCAAGAAGTTTCGACAGATTCGGGTCATTATTGGAGAGGAAGTCGGGAATAGAAAGCGTTGTCTAAGCAGAAAATAACCGAAGTTAATCCTTAGGAGATTTTAGAATTCGCTGATGGTACCTGCTTTTTCTTCTAGATTTCCTCGCGTTATAACGAATCGGCGTCTAAGGGTTTAAGTGTCACTTGACATTACTGCTCCCACGTGTTCTTTCCCATCTGGCGGCCGCGGCTCCTGTCCAGACCCTGACCCTCCCTCCC
>693FP000087 TPRG1L_1            :+U  EU:NC; range  -249 to    50.
GTAAACAGGAAGTGAGCCTGCGCGTGACGGTCGCTTCCGGCCCGGCGAGGGGCGGGAGCGATTGTGAACGGCGGCGGGGCAGAGCCAATCGCGGAAAACGGCAGGAGGAGAGCCAATCCCGAGGGTCGGCGGACGCGGGAAGGGGCGGAGCCAGAGGCGGGGCCGGCAAGGCGGAGCCAATCGCGGCGGTCCGCGGGGCGGGGCCGGGGGCGCGGCCGGGTGGTGGCGGTGGCTGCGGCGACGGCGGTCGCGTCGGCGTCAGGGTCGGGGTCGGTAAGGGGTGCGGCAATGCTGCAACTG
>694FP010272 LAMB1_1             :+U  EU:NC; range  -249 to    50.
CCCGCCGCGCGCCGTTCTGGGACGCGCACCCCGGGGCGGACCCGCCCTGGGACCTGGAAGCGCCCCAGCCCCGCAGCGATCGCAGATTCGGCTTTCAAACAAAAGAGGCGCCCCGGGGGGTGGGACCGGGACCTCACCCGGTCCTCGCAGAGTTGCGGCCGCCCGCCCCTTCAGCCCCGGCTCTCCGTATGCGCATGAGCAGAGGCGCCTCCCTCTGTTCCTCCCAAGGCTAAACTTTCTAATTCCCTTCTTTGGGCTCGGGGGCTCCCGGAGCAGGGCGAGAGCTCGCGTCGCCGGGTG
>695FP023273 HIF3A_3             :+U  EU:NC; range  -249 to    50.
TTTCTGCACAATCTCTTTTGCACTGAACCTCATCTCATAAAGCCTCTCCTCTCTTTGTGGCAGTGTGAGCCCCATCTGCTCCATCTGCCCAGCAATTCCAGCAGACATAGAAAATCCTCTTTCCTAATGGTTTCAGCAAATGTCTCAGGGTTGATTCTCATTGGGCTAAATTAGGTAACATGCCTTCCCTGAACCAATCACTGTGGCCAGGGAAGCAGACTCAACTGATTAGCCAGGTTTGGATCCTATGTCCATCCCTGGAGCTGGTGAAGGCAGAGCAGTGGCCAAGCCCTATTCAAA
>696FP003035 ETAA1_1             :+U  EU:NC; range  -249 to    50.
TTCGTTGTAAATTCAATAAAAAGTTGCTAGTGTATTCAATCTTTCCAACTCACAAGCTCCCACTCTCAGTTTACGCGGACCTGACTACTACCCGAACAACCCCCACCAGTCTGGAGGATTTTGAGCCTAGACACTCCTCCAGAGCAGGCTCCTGTCCCGGCTGCGGAAGTGCGCGCGCCCTCGGCACCTTAACAGTTCCGCCCCTCTCCCGGACCCAGCCAATCAGCGGCCGCCTCTTGCGCGCGCCCCACCGACCAAAATGGCGGCTGCCGTTGGTGCGGGGTGCGGTTTGTAGTGCTG
>697FP011607 KDM4C_4             :+U  EU:NC; range  -249 to    50.
TTCTCCTTCTACGCGAGTATCTTTCCCCTCCGGAAAGAATGGGATATGCCTGTGTCCAAAGGACAAGAAGATGCGCGCCAGCAAGCCTAAGTTAACCACAGCGCGGAAGTTGAGCCCAAAGCAAGAGCGTGCCGGGCACCTTTAAGCTGTTTGTAAGCCCACGTGACTCACCAAGTGCGGGCCCCAGCGGTCACGTGACGGCGCGCGCGCCCTCGCGCAGGGAGAGCCGGCGGTGCGCGCGCCTTCGCCGCTGCCTCCCACCCACCCCCTCGACGGGAGGGTGAGGCGCGGCGCAGTGAT
>698FP005452 GK5_1               :+U  EU:NC; range  -249 to    50.
GCAGTGAGCCGAGATCGCGCCACCGCACTCCAGCCGGGGCGACAGAGTGAGACTCCGTCTCAAAAAGAAAAAAAACAAGAGTTAAGGGCCAAGTCAATCCAACCGCGGCCGGCGACTGGAGGCTGAGCATGGCTGGCGATCTGGGGCTGCAGATCACGGCGCAAACCCGCTCACCTCCACCCCTCCCGCGCGGCCGCCGGCGCGCGCCCGTGGCGTCACGGCGTCGGGGTGGAGCCGGCGGCAGGGGCCAGGCCTCTCTAGGCTCTCCGGCTGAGCCGGGTTGGGGCCCGGGTTGGGCCG
>699FP009150 TMEM200A_5          :+U  EU:NC; range  -249 to    50.
AGGGTCCTGCGGTGCCTGCTCCGGGAATACTGCGAGTCGGCTGGAGCTCCCCAGCCGCTCCGGAGAACTGGGGGAGCCGGGTCCCTGGCTCGGTAACCGGTGGTCCCGCGGTAGCTAGAGGCGGGCCCCACGGGTGGGTGTGTCCGTTTCCGCACGCCAGCCTTCCAGCCCGGGAAGAGCGCCTGCAAGCGGGTACTTTGTTCCCAAAGATGGGTTTTGTCTGCGGGTGATTTGGGCTCTCGAAGTGCAACTTTGTGGCCGGGACGCGGATCGGCCGGCCTGGGCTCCTGCAGAGCAGAT
>700FP009921 YWHAG_1             :+U  EU:NC; range  -249 to    50.
CTGGAGAAGCTGGGGTGAGGGAACTGGGGAGTGAAGTGAAAAAAGGGGAGAGTGGGGGCGCAGTGGGAAAGGACGGGGTGCCCGGAAGACGCGCAGTGAGCCCAGCTGGGGAGCGGGGAGTTCTAGCCGCGGCCGGGCTCGGGCGGGGCATGGGCGGGGCTTGCGGACGGGTGGGCGGGGCCTGCCTTCGTCATGCGGCGTGGGCGGGGCCGCAGGGGGTTGTCCGTCAGTGGCACGCACAGCAGCCGCAGCCGCCTCGCGCCCGGTCCCGCGGTCGCAGCTCCAGCCGCCTCCTCCGCG
>701FP020267 CD68_1              :+U  EU:NC; range  -249 to    50.
ACATGGATCCCTGTGGATCAACTGCCCTAGGACTCCGTTTGCACCCATGTGACACTGTTGACTTTGCCCTGATGAAGCAGGGCCAACAGTCCCCTAACTTAATTACAAAAACTAATGACTAAGAGAGAGGTGGCTAGAGCTGAGGCCCCTGAGTCAGGCTGTGGGTGGGATCATCTCCAGTACAGGAAGTGAGACTTTCATTTCCTCCTTTCCAAGAGAGGGCTGAGGGAGCAGGGTTGAGCAACTGGTGCAGACAGCCTAGCTGGACTTTGGGTGAGGCGGTTCAGCCATGAGGCTGGC
>702FP005162 CD200R1_4           :+U  EU:NC; range  -249 to    50.
TTGTCTGTGTACAGCAGAAGTGAGAGGAGAACCAATGAGCTGAGAGATAATTCAATCAATCTGCTTCCTCCGTCTTTGCTTCAGGGCTTCATACAGGAAATCTATTGCTGTGTCAAGTTCCAGAGAAAAGCTTCTGTTCGTCCAAGTTACTAACCAGGCTAAACCACATAGACGTGAAGGAAGGGGCTAGAAGGAAGGGAGTGCCCCACTGTTGATGGGGTAAGAGGATCCTGTACTGAGAAGTTGACCAGAGAGGGTCTCACCATGCGCACAGTTCCTTCTGTACCTGTGTGGAGGAAA
>703FP019861 DYNLRB2_1           :+U  EU:NC; range  -249 to    50.
TGAATGGACAAACACAGGCCGGGAGCCTGACCCACTTCCCTCTTCCCTCCCGGGACCCACTGCTCCAGGATTGGGCGAACCTCAGGTGAGCGCCTGCTCCCCTCTTCCGCGAACCTTCGCCTACGGCGGCCGGGAGGCATCAGGAGCGCGGTCAGGGCGAAAAAGCCGACTCGCGAGCGCGCAGGCGCAGCCCTGACGCTTCCGTGGGGCCACTTCCTTTTTTGTCTCCTAGCAACGGCGGGTAGCGTTGTTGACATCCCGGGAGGCTGTGCCGCCGGCCTGAGCCCAGAGTTTCGCGGC
>704FP005524 MME_2               :+U  EU:NC; range  -249 to    50.
ATGTGCAAGTGGCGAAGCTTGACCGAGAGCAGGCTGGAGCAGCCGCCCAACTCCTGGCGCGGGATCTGCTGAGGGGTCACGGTGAGTCTCTGTGGGTGCGGGTCGGAGGGATGCCCAGGTGCCTCGTCGCCCCACGGCCCGGGCGGAGGCGGGTCCGGAACCTCCCCCAAGTCCGGCCTCAGCCTGGAGCCCGCGCGCCTTGGGCGGATGCACGGACTGAGAGGCGCTTGGCTGGGCTCTCAGCCCGCCACTGCCACCCGGCCCCGTGCGCTCATTGGTCGGGATGTGTCGGCTCAGCAG
>705FP011809 SHB_1               :+U  EU:NC; range  -249 to    50.
GCGCCAGGGCAGCCGCGGGAGGTGGCGTGTGCAGGAGCGGAGAGGTGCGCCCACCCCGGCCCCGGGCGCGAGGGGGGCGGGGCTTGGGCCGCGGCCCGGGGCCAGGCTCGCGGGGATGGGCGGTGCTGGGTCTGCGGGAGCGGGCGGGGGGCGGGGCGCGCGAGCGGGCTCCGGGGGGGCGGGGCGGCGGCGCGGGGCGGGCTCTGGCGGCCTGAGTGTCACACACGCGGCGGCTCGGGAGGCGGCGGCAGTGGCAGCGACAGGCGCCGCCGGGACGGGCACGGGCGCGCGGGCTCCGGC
>706FP023527 ZNF175_2            :+U  EU:NC; range  -249 to    50.
GAGCGTAGCTTCAAAAGTGTTAGTGGGCATGCGCGCGGTTCAACAGCGCCTACGGAAATCCTAACGGGAATGTAACCCAAACCGGAAGTGGCCTAGAGCGACCATTTAGCTTCTGTTGTTAAGTGGATCTAAGCCTATGTCGCTTACTGGACGCTGAAGTGATTGGGAATATTAGCAGTGGGGGTTCTGTAGGGTCAGGAAGGGGCGGCTGGCTTTGGGGGAGTGATGAGGGGCTTGTTGGGGGTGGGGGTGCGTGATAAAGGGATTTCTCGGCTGAAGACGAGGCTGTGAGGTGAGTGA
>707FP020629 TMEM98_1            :+U  EU:NC; range  -249 to    50.
TGCCGCCCGGACGGGCCACCGCGGGGGCGCGAGGAAGGGGTGTTGGGTCGCCAGGGCCCGCCTCCCAGCTGCCCCGGCCGCCGGGGGGCCTGGCGGTGACGGCGGCGCCTGGCGGCGGGGATTTGGCGCGGGCCGGGGGCCGGGGGCCGGGGCGCGGGGGCGCGAGGCTGGATTCCTAGGGCCGCGGCGCTTCCCGGCATGCTCCGCTGCAGGCCCGCGCCCGCGCCCGGACTTTGCCATCGGCGGGGCAGTCGCGGGATGCGCCCGGGAGCCACAGCCTGAGGTGGGTGAGCCCCGCCG
>708FP021373 CASKIN2_1           :+U  EU:NC; range  -249 to    50.
GACCCGGGGTGTCTAGCCCTTGGGTCTAAGTCCAGAGCCCCAGGTCACCTCTGCCCCCGCGCCCCCCGCCCCTCCGTTTCACCTGGGCGCATGCGCTGATCCGGTCAGCGCCCCCGGTCCGGGCGGGCACGAGTTGGGGCGGGATCTGGCGCGGATGGGGGCGGAGCCGCCGGTGCTGACTGACAGCCTGACTGCGCGGCCGGGACGGTCCCTCCGTTCCCGATCCGGCGGGAGGGAGGGGGGAGGGGCGGGATTTCCTGCGGGAGGCGCCGAGCCGGCCTTGGAAAAGGAGAAGGAGAA
>709FP002042 LHX4_1              :+U  EU:NC; range  -249 to    50.
TCACTCGGGGCGCCGGGACCCCCACTCCCTCCGGGGTCGGCTGCCCGCCGCCGGGTTGGGGGATGTGCCGAAGGGCGGGCCTCCCTGCGGAAAGCGACGTCACGGCCGCTCCTGCAGTGTGAATGAATCAAAACGCCCGGGTGACCGCGGCCTCCCGGGCGGCCGGCACGCGAAGGGTGGAGGGGGAGGGGGAAGGAGCGGGCGGGGGAGGGAAGAGGAAAAAAGCCAGAGCTGCAGCAACAGCGTCTCAACCTGGGATGTGCACCAACCCCGGAGAGCGAGATCAAAGGGACTGGAAAC
>710FP010827 DPYSL2_2            :+U  EU:NC; range  -249 to    50.
GGTCCTCACTCCGCGTGCCCTGCCCGATACTTACCCAGGCGCGGAGAGCGGTCAGCGGGCCCTCCGCTCCGCATCCATTAGCTGGTGGTCTGGCCGCTTCACTTCCGGAGCGCGGGGCTAGGGGCGGTGCCGCCCTCCCCTCTCTCTCTCCTTCCCTCCCCTCCAGCCCTCCCCTGAGCACCGCTCCCCTCCCCGGCGCCGCGCCCCGCCCGCGCCTCCCTCCTCCCAGCGCTGCCGGGAACTGGCAGCCTTTCGGCTCCCGCAGCCGCAGCGGACGCCCTCCCAGATCCAACTTTGCCG
>711FP017403 ABHD12B_1           :+U  EU:NC; range  -249 to    50.
ATTTTACTGCGTTGCGCGCGCCTCACACCCACACACACACAGAAGTATAATGGAAATCAATTTAAAATAAAATGTAGCATAGCTAGCTATAAGCTTAGGACATCTGTGTGTGTGTGTGTGGCCGCGAACAGCCTGACCCGGGCGGAGCGCACCCTCGGGCCGCGTCTCCCCCGCCGTACCAGCCTGCCTGACCGCGCGGAGGAGGAGGGCGGGCGCGGTGCCGCCGGGGCGGGAAGGTCGCGGGCGGCTGCTCCGGACTGCAGCTCCCGCGGCGGTGGCGGCGTATCGGGACACGGCGCG
>712FP010758 GFRA2_2             :+U  EU:NC; range  -249 to    50.
CCACCGCCTTCGCCTTGTCGCCGCCGCCGCTGCAGAGCATCGTAGCTCCGCCGCGCTCCCGCGCCCCGCGCCCCGCGCCGCCAGCCGCCTGGGAGCCCGAGCGCCGAGCCCGGGGCGGAGGAGAGGGGCGCTGGCGCGAGAGCCCGGGCGAGGGAGCCGCGAAGGGAGAAGGGGGCGGGCGGAGGGAGGAGCAGGGAGAGTGGGAGAAGGGGGAGGGAGAGAGGAGAGCGAGGGAGAGCTGGAGAGAGCGAGAGCAAAGAGCGAGCGAGGGAGAGGAGAGAGAGAGAGAGGAGAGAGAAA
>713FP014044 PRR5L_2             :+U  EU:NC; range  -249 to    50.
TTTCCTGAAATTGTTGAACTGGATGTAAGTGCAGGGCCCCCCTCTCCGCTCTCCCCAGCAGGGTGAGAGTTGCTGAAGGGGAGGAGGAGTGAGATGGGGTGAAGTGAGTTGGGGGACATTGGAGAGACACTAAAGCTAGGTGCCCGGGACAGGAAAAGTGGGAGGAGAAGGAGGAAGAGGGGAGGAGGGGGAGAAGGGGGAGGAGGAGGAAGAGGAGGAGGAGGAGGAGGAGGAGGAGGAGGCGGCCGTAAGATGAGAGAGGAGGGAAACGTGTCACCAGCCCGGCTGTGGGAGCTCCGC
>714FP005176 ATP6V1A_2           :+U  EU:NC; range  -249 to    50.
GCCGCGAGAGTCGAGTGAGGGCTTGAGTCTGGTGGGGGCGGGAGTGTCTCCCGCCGCCGCGCTTGTGCCGCCGCTTCTCCACACGTGCACTCGGGTCTCTCGGCTCCCTCCCGCCGCTGCCGCCAGCCAGACCCGCTGCCGCGCTGTGACCTTTCACCCCGCCCCTCGCGCGCCGGCGCGCCGCCGCCTCACGCGCAGCCGCACTGCTCGCCTCCGCGCACCCTGCCCCCTCCACTCCGGAACCTCCATCTTTCTCCTGGACTGGGCCTTCTGGGGTCATGCTCCTCCCTCCCACCCGCT
>715FP025230 C1QTNF6_1           :+U  EU:NC; range  -249 to    50.
TGCCTGCTCTGACTTTCTAGGCCTTTGAATCAAGCAAGACCCCACTGGATCACCAAAGAGTTAAGCAAAGGAAATCCCTGCCTCCCTTTATCTCCGCAGAACCCAGAGGCTGAAAGGGAGGGAGCAGGGAGGAGGGGAAGTGGGAAGCGGCTCTGCCCTCTCCCTCCGCCCTCCCTCCGCCCTCTCTCCCTCCATCCCCTCCTCTCTCCCTCCTCTGCTGGGCCTGGGGGTCTGGGCCAGCAACAAGTTAGTATTGCAGACATGGGCCAAGGAGCCAGAGGCCATGCAGTGGCTCAGGGT
>716FP016349 ISCU_1              :+U  EU:NC; range  -249 to    50.
GCAGAAGCCCTGAGGTCCTGTCTCAACCAGAATCCAGCACCCAGGACAAGCCCTCCAGCGACTTCAGACCTTCCCGCTCCCGACCCCGCCCGCCCCCGAGAGGCGTGGTCAAGGCGGGGCCAGAAGGCGGACGCGTGCACGGAGCGGTAAAGCGCAGGCGCAAAGCTTCGGTGACGTCAGAGAGGCGCGCTCCCAGCTCGGAGCCGACTCGCAGACGCGCCCCGCCCCTCGGCGTCGCTCTGGACTGGCGCAGGCGCAAGCCGGCAAGATGGCGGCGGCTGGGGCTTTCCGTCTGAGGCG
>717FP013793 DNHD1_3             :+U  EU:NC; range  -249 to    50.
GGTTCTAACAGCTGGGTGCGGGTGGAGCTGCGGGTGAGTCCTCGGCTCCGGATCCATTTCTCTTTGTTCCCTAGGACCCCCTCCCACAGAGTCCGCCTCCTCTTCCCCGCTCTCCCAGCCCCCTCCTTTGCCTGTTAACGTCTTCCCCTACCTGCATCCTGACCATCATTTGCTGTGCCTGCTCCTCGGCTTTCTGTCTTCACGACCTCCTTAGGCTGTGGGCGAAGACGTCATGGGACTGGGGCTCTGCTGCCTTCGAGTGACGACCTGTTAACCCGTTTTTCAGGCGATCGCCAGCTC
>718FP005408 SLC35G2_1           :+U  EU:NC; range  -249 to    50.
TTTTCCGGACCACGATTTTCCGATGCTGGACACATATTTAAACATGAAGGAATAGACTTGCGACTTTTAAGCGCAAACAATGGGTGGAAATGGACAGAAACTGCCTCCGTGCCCACTTGCAGCGGACTACGTAGCCCTGGCAGACAGGCAATTGCTTCAAACAAGCGCCCTCCAAGGGCGTAAGCTAGAGGGGCCCGGGCGGGCGCTTTCCCGTGGACCCTCCCACCTCGCGGGTAGAGGAAGTCCTTCAGTTCAGGCACAACCCTGAGCGTCCCCCGCAGTCTCCAACTCCGGCGCCAG
>719FP016093 LLPH_2              :+U  EU:NC; range  -249 to    50.
GTGAACAGATTGAAGAGTTTTACTTTTCACTTGTTTTGTAGAGATACCTGTTGGCCTGGTTTTCTAAGGATTTGCCTGTTTTCTTTTTTATATTAAAGATTTGCTTTTGAATGTGTGTTTTTGTTAACTTCAGGTAAAACATGGCTAAAAGCTTACGGAGTAAGTGGAAAAGAAAGATGCGTGCTGAAAAGAGAAAAAAGAATGCCCCAAAGGAGGCCAGCAGGCTTAAAAGTATTCTCAAACTAGACGGTGATGTTTTAATGAAAGATGTTCAAGAGATAGCAACTGTGGTGGTACCCA
>720FP018157 VPS39_1             :+U  EU:NC; range  -249 to    50.
ATTGGTAGATCTCCGTCTGAGGTCGACGCCAAAGGCCGAGTTTTTAACCATCACGCCCACTGCCTAAAGCAGTTCTAAGATTAAGAGTTTGTTCCTTCTATGGTAAGCCCATGGCTACTCGGGATGGAGTAGCTATGGGTCCAGAGTGACGATGGCAACTCAGCAACAAAACAATTCATTTAGAGTGCACCGGGAGGAAGGGGCGGGACTTCGGCTGCGGAAGAGGCGGGCCTAACTAGCAGGAAGTCCGGGGTTGACGATGGCTGTGTTGTTGAAGGGCCTGTAGCCGGGGGGTTCCTG
>721FP009766 TMED4_1             :+U  EU:NC; range  -249 to    50.
AGATGCCGGAGGTAAGCTGCGGGGTAAGGGGCGAGAAATTAAGGGCGAACGTCATTGCGCATGCGCCCTCTACTCTCGTTGCGGGGGTAGGCGGGCGCCGGGCTGTGTGAGGGGGCGGGGCGCGGCAGTGTTCGGTACGGATGGAGTTGCAGGAGACGGCGAGTACATATCACTGCGCAGGCGTCCTCTTCCCCTAACTCTCAGGGTCGCTAGGGTGGCGCGCAGGCGCAGAGCGATGCGCAAATGTGCGCAGGCGCTTAGGGGCTGAGGCGCGATGGCAGGTGTCGGGGCTGGGCCTCT
>722FP010192 FIS1_1              :+U  EU:NC; range  -249 to    50.
TTGCTGTTTTCATCCTGGGGGCTAACCGCCAAGACATGGCCTCCAGTTTCCCTAGGGAAGCCTCCACAGAGGAAGGCACCGGCTGAGGCACCTGGGAAGACCAACCTGGGGAAGGTCTCCCTGCGCGCAGTCTGCGGGCTGGAGGGACCGGCCGAGCCTGCGCACTAGCGCCCCGCCGGCGCTGCTGAACTGAGAGGAAGGGGCGGGGCGTCGCCAGGTCGTGCCAGCATCCGCCGGACGCCGGAAGTGGTTCTCCGCCCCTGCCACTGGGCCATGGAGACTGTGGCACAGTAGACTGTA
>723FP002044 ACBD6_1             :+U  EU:NC; range  -249 to    50.
AGGGCCCGGAGAGGTGCGGGCTCCGAAGGTGTGGAGAGCGAAACACGCAGAGCAGTGATTCCACTCATCAGTCACACAGTAAGACGGGACAGCCCCATCTCGCAGTTTTTCATTATTCAACACAGAGCCCAACGCGCACGCAACAGATCCGCGCGCAGGGCTGTTTGGAGGCGCTTGGGGCGCACAATCTGGGGCAGGCGGAACCTTAGTCCTCAGCCTCGCGTTTCCCGCGACTCCGCTCTCACCGCTACACTACCACACAAACGGCCTCCTTCCCCCACCCCCGGGGGCCCATCCCGG
>724FP017170 AJUBA_7             :+U  EU:NC; range  -249 to    50.
GTGGGGAGCTGTTTGGGGCGGAGAGGGGGGTTTTCTCTTGGCTGGTCAGAGTTCAGCCACCTCACTGGAGTGCAGGCCACCGGGCCATGCCAAGCTGATGACATCACGCTCCAGGAATGCCTGCCACTGTTAGCTCAGGAGGCCCACTTGGAAAGGGGGGATGCTCCCAGCGGCCTTAACTGCCCCCCTCCCCTCCCTCATTACCCCCTCCTTACTGCTTACCCATTCTGATTCCTTTGCTAAACCTTTAATCTCCTATCTCTGCCTGTCTGACTTCAGCACTCAGCTTTTCTCACTCCC
>725FP023603 CACNG6_1            :+U  EU:NC; range  -249 to    50.
CTGGGACTCTCGGCGCCGCTCTTGCCCCTTAGTGAAATGAAAGTCCCATCAGGCTCGGCCCCTTCCTCCCCGGGCGGCCTCCCTCCCCCCTTCCTCGTCCCCTTAAAACACCCGGGATCCCTATGGCAACAGGCGCCGGGCGACAGGTGCGGGTGTTATTTACGGGTCAAGCCCGAAATAGCCCCGAGGGTGGAGGGTGGAGGGTGGGGGGTGGGCGGGTGGGGACGAGGCCGGGCGCGGGCGGAGGCCAGGCCGGTGGCGGTGGCGGGCACAGCCGGACGCTTCGGAGGCAGCGCGGAG
>726FP007384 ATG12_3             :+U  EU:NC; range  -249 to    50.
ATAGTGTGAGGAGGGGTAAGAGAGTGAACTAGGGCAGCTGTCTTCTTTGTCTCAGATTATTTCAGTAGTATCTTATTTCTTTTGGAAGCATGTCTTTTTTTAATTTTTAAATGTTACCATTCAAGAGGCAATGTGGCACCCCAAGCTTTAAGACCCAGGCTCTGTGTGCTGGTATCCGAAGAGCAGGTCTTCAAATGTGGATTCACGTGATCTCCCCAGACAAGGAGGCTTGATGTGGGTGAGGGTGGCACATCAGCAAAGCTCTCCTTCAGCCCCACGGCCCGGCGTCCTGTGGTTCCT
>727FP022215 FUT3_2              :+U  EU:NC; range  -249 to    50.
CAAGCTCCGCCTCCCGAGTTCAAGCCATTCTCCTGCCTCAGCCTCCGGAGTAGCTGGGACCACAGGCGCCCGCCACTACGCCCAGCTAATTTTTTTTTGTATTTTTAGTAGAGACAGGGTTTCACCGTGTTAGCCAGGATGGTCTTGATCTTCTGACCTCGTGATCTGCCCGCCTCGGCCTCCCAAAGAGCTAGGATTACAGGCTTGGGCCACCGTGCCCGGCCTACAAAGAACCTTCTTAAGGGTGGGGGAGATTACAAAGTATATTGATCAGTTAGGGTGGGGCAGAAACAGATCACA
>728FP016446 TBX5_2              :+U  EU:NC; range  -249 to    50.
GTTGGTTTATGTCTTTATTTATTCCCGGGGCCAAGACGTCCGGAACCTGTGGCTGCGCAGACCCGGCACTGATAGGCGAAGACGGAGAGAAATTTACCTCCCGCCGCTGCCCCCCAGCCAAACGTGACAGCGCGCGGGCCGGTTGCGTGACTCGTGACGTCTCCAAGTCCTATAGGTGCAGCGGCTGGTGAGATAGTCGCTATCGCCTGGTTGCCTCTTTATTTTACTGGGGTATGCCTGGTAATAAACAGTAATATTTAATTTGTCGGAGACCACAAACCAACCTTGAGCTGGGAGGTA
>729FP010338 CPED1_2             :+U  EU:NC; range  -249 to    50.
GTGAAAGAACTAGAGAACTAGTTTTAATATTGTCCATAAACTAGGTAGAAAGATAGTAACAGCTTTCATAATATAGGATCAATTTCTGGGTGGTTACCATTGCAGCTGAGAGACTGTTACTGCTATCTAAAAGGACAGGTTTGACCCTTTCTTATGTGGTTGGTTGATCCTTATGCATGTGGTCTGGAGATGAACAAGTAATTTTTTCAGGCTGACTCATAGTTTTGTACATTTCAACCCAAGTCTTTTAGTATTCGTTCACCTTTCATTTGAGGAGAAGCTAAGTGCTGACTGCCAGAG
>730FP014079 PEX16_1             :+U  EU:NC; range  -249 to    50.
CTGGGCGGGTCAGGGGCGGAGAGCGTGCTAACCAATGACTTGAGGGAGTAGGGGGCCGGGTTTGGGCCCTCAGTTGCTAAGGGCTACCCGAGTGGGAAGCGGTTCAAGAGATGGGGTGAAGGGTGGTTCACCGGTTCTTCAAGTCCTCAGCCTTCTGGCCCGCGGAAGTTAAGCAACCAAGAGGCGGGCCTAAGACCGGAAGCAGGAAGGAGGGCGCAGGAAGCAGGGCGCCGCAGCCTGTCGTACGGTCCTTCTGTGGGTCTGTCGGTGCCGAGGGCAGGATGGAGAAGCTGCGGCTCC
>731FP023395 PPFIA3_4            :+U  EU:NC; range  -249 to    50.
CACCTCAGTAGTCCGGGTTCTGGAATGGCCTAGTCCTTTCTCGCCCACCCCTGAGGAATGGACTGCTCCAACGTTCCGGACTCCCCCGTCAGGATGAAATGGATAAATCCCACTCCCCCTTCCCAGGGCGGGAGTGAACTCGCCCAATGCGAGTTTGAGTCCTTGGCTGCGGGGAAGGGAGGGAAACCCATGTGGAGCCCGGCGATCGTTGTGACATCGGGAAGGGAAGTCCAAAGGGAGGAATCCTGGAGAGGAACAGGGAGGAGGGTGCTCCAGGCTGAACCGCTGCTCGCTCTCCCT
>732FP003796 UBE2E3_1            :+U  EU:NC; range  -249 to    50.
CTCTGGCACAGGCTCCGCGGCCAAGGGCGGCAGGGGCCAGCCCGCCGGGTCCCCGCCGCGCTCTTTGTCCTGGCCGCGCGCGGGCGGACGCGTGCACCCCCAGGGTGAGGGGAGGTGTGGAGAGCGCGCACGGGAGCGCGCGGGAACAGCTCGCGCCCGCCGGGCGTCGGCGGCGCGCGCCCCTCCGCCAGGCAAGCAGCGAGCACGCGCGTCGCCGCCGCGCCCGCCCCTCCCCCCCGCGCTCGCCTCGGAACTTGCTGACTGCGCGGCCGGGAGGAGCCGAGCCGGGCGGCGGCGGCG
>733FP010470 HIPK2_2             :+U  EU:NC; range  -249 to    50.
CTCCGGCAGGAACCCAGCGACCACCCCGGGGGCTGCATTTCCGCGGCGTGCACGGCAGGGCTTCGGTGCCTCTGACCTCGTGTGGCTTTCCGAAGCTCCTCCACTCACCCGCCCTCCTCCGGAGCACGGCGCGCGCCCACTCCTTCATTCATTCATTCCACTCCTACCTCCGCGAGCGCCAACCGGCTGTGAGATGGGCGAGCCACTTTGCCAGCGTGGGGCTCTCTTTCGGGTCGGTTCCCTCCCCGCCAGCACACGCGCGAACCCTCGCACCTGGGCACACACGCGCGCGCGTGCACA
>734FP024898 SEPT5-GP1BB_2       :+U  EU:NC; range  -249 to    50.
CTCAGATCACTCCTCTTCACAAATAATCCCATTTTACAGCCCAGGAAGAGAGAGGCCGGACCACTGCCCAAAAGCCTGTGGCCTACAGCCTGCCAGGTGCGTCTGCTCGCAGAGCAGGTCTGCGCAGCACCGAGCGGTCAGCAGGGGCAATGCTGGGCACTGGCCAGCCGCGCCAGGACCATCCCTGCTGACCTCGGCGGGGTGGGGCGGAGCGTGCAGGGTCTGGCCCGGAAAGCCAGGGCAGGCTTTAGAGAAGGGCCACCGGACGGATGGTCCGAGGACCGGCATGGACCCGGGTCC
>735FP004767 QRICH1_2            :+U  EU:NC; range  -249 to    50.
TCCCTGTATACAAACACTAGGCTACCCGGGGGCCCGCTTTAAGGTGGACCCAACTGCGGAAGGCTGAACTCAGATGGCAGCAGACAGCGGGAGTACCAGATGCTGACTCCTCCAGGAGGTGAGCAACCTAGAGGCTTCCCAGGCAGGGCACGGCTGGGGACGCCAGGCCCAGGACAGAAGTTTGTGGGGTCCACCTTAAGCGAGAGGCCGAGCCTGGCCAGGCCCCGCCCCGCGTGGGCGTGCTCGACCAAAGGAGGCTCTGGCGGGCGACGGAAGGTGGGTCCAAAGAGCTAGCTTGGA
>736FP016544 VPS33A_3            :+U  EU:NC; range  -249 to    50.
GCAACCCACCAGCTTGATTTCATGATCCACTAATGGAACATGATCTACAGTTTGAAAAAATACTAAAAGTCAATGGGGAGATCCTTGAAAGTTTTCTGAGTGGAAAAGTGACCTAATCCCTGAATAAGTTTAGGAAGTGGACATTGCTGCATGTGGTTTATATAGGTGCCCCAAAGATAATGAGAACTGTGGTATCAGTATTAGAGTCACTACTTCCTGTACTTTGATCATGGAAAATCAAAAGCTCAGAGCTATGTGTCGTTTGCCGTCTTCCATTTTCTCCTGAGTTGGAAATTCTGT
>737FP010896 RNF122_1            :+U  EU:NC; range  -249 to    50.
CGGGGCATCGCTCGTCGCCGCTCCATTCTCTGCAGACCGAAGTTTCCCCAGGCCTGGGAAGACTAAGTGGGAGGCGCCCACCGTGCGAAGATCCTCCCGGCTTCCAGGGAAGGGAGGCTGGGCCTGCAAATAATAGCCGGGGGCAGGAGAAAGGCTCCGATTGGTCGGAGGGAGGGTGACGAACAAGGGGCGGAGTTTTCCTGGGGACTGGTGGGGGAAGTAAAAGGGAGGGGGTGTGCACCGCCGGGTGTCAGTTTCGGAACCCCAGCCAGCTCACCTCTGCGCCGCTGAACCCGATCC
>738FP001145 RPAP2_1             :+U  EU:NC; range  -249 to    50.
GTGGGCAGGCTCCACCACCTCGCGTGGCCTAGTCGGCCCGCAGCACCAAGTCCGCCGCGGCTCACGGCCAACCGCGAGCCCTGGCCACCCTGAACCTCTCCACAACTCCACTTACCGGCCAGAACCCTCGCCTCTCCCAGCCGCCGCCACCTCCTCCGGCGTCTTAGCCCGCTCTTCTGGCCCCGCCCCGCGCTACGCGTAGGGAGGCGGGGCCTCGGGGCGAGACGCCGGAGCGTGTCCCCGTCCGGCAGACTACTCTCCCCCATGGCGGACTTCGCTGGGCCGTCTTCTGCCGGCCGC
>739FP007795 CSF1R_1             :+U  EU:NC; range  -249 to    50.
CGGTCTGGCTGCTCTTGGACATGTCTCTTCTCCCAAGACCCCTTGAAGATGGCTTTAGAAGGGCCCCAAACTTAGCTAGCTCCCCCCAAGCTCAGGCTGGCCCTGCCCCAGACTGCGACCCCTCCCTCTTGGGTTCAAGGCTTTGTTTTCTTCTTAAAGACCCAAGATTTCCAAACTCTGTGGTTGCCTTGCCTAGCTAAAAGGGGAAGAAGAGGATCAGCCCAAGGAGGAGGAAGAGGAAAACAAGACAAACAGCCAGTGCAGAGGAGAGGAACGTGTGTCCAGTGTCCCGATCCCTGC
>740FP015085 CCDC153_1           :+U  EU:NC; range  -249 to    50.
GAAAGAACTGACCCTTTGAGACCTTGATATTTTAAACTTTGTGAGCTGATTTAGCCCATTCCACCTTCCTGTGAACTCCATGTTTCCCAGTTGCCTGGACAACATACAGCCTCTGGAAACCCAACCTTCCAGCCCTCAGTCCTGCCCTCAAGAGAAATTTGCCACCAAGGATTGGCTCCCAGGACCCAGGCCCCGCCTCAGGCTCCTCGCTAGTTGGGCCTTCTCTCTGCCACTCCCCACGAGTGGGTCACTCCACGGGGAGCCCCAACGCTGGCAGGAGAGGATCCTACAGGTAGGAAG
>741FP024002 SNRPB2_1            :+U  EU:NC; range  -249 to    50.
GTAGGGGAAATGATTCACTCCCCTTCACTATTCCCTCGCAGCATGGTCCTCACAACCCCCTTCTCTTTCCCCATTTCCATTTCCGGACTCTTCTCCTGCCCGCAGGGCAGACGCACGCGCAGAGAGATTGCCAGCCCTGGCTGCCAGAGACCCGGAAGCATCGATCGGCTCTGTGCTCGGCTTCTAGACTTGTCGGCGCTCGATTGAGGAGCGTGGCTACGTTGCTTCCGGTGCCTGGCTCCGTTTCCTGCTTTTGGTTCTTACAGTAGTCGGCGTAGGCCTTAGGTGGGTTCGTGCGCC
>742FP003542 UBXN4_1             :+U  EU:NC; range  -249 to    50.
CTGAGAGTCTCAACGAGGCCGAGAATAGCATATGCCAGTTGGAGTGACACTTATTTCTCCCTCTCCCCTTTATAGAATGTGTAGTGGCCCTCACTACTGCCCCCTTTAGCTGTGCCTCAGAACCCACAGTTACATGCTCCACAATATGGAGGCGAATAAGCCTAAGTGGACTACAATTCCCATCATGCCTCACTGCAGGCGCCGCCGACGTGTCTTAGCGGTTAGTCATCCCTCTTACCGCTTTCCTCCACTTCCTGGACTGCGCGACCGGAGGCCTAGCGGGCGCGCGCCCGCACCATC
>743FP001528 POGZ_1              :+U  EU:NC; range  -249 to    50.
CGTACACGGAGCCGCATTCCTTGGCCCCCCCACCCCCCTCCCTCGGGGCCCCCCCGCCCCCCTCGGGAAAAAAATCCACCCCGAATCACTCGAACCCGAGGGAGGCTTCCTTTCACCCTTGGGGAGACGAGCTTTCAACGGTTACCTCTTCTTCGTCTCCCCCCAAGCCCCCGTCCCCTCCCCCTGCTCCCACCCCCTTCTGGCGCCGGGTGTAAGGTCCCTTTAAGGCGACGGCGCCTTCCTCGGGTCAGACTACCGGCGGCGACGACCACAGGAGGTGAGTGAGCGAGCGAGCCTTCT
>744FP007697 PCDHGC3_1           :+U  EU:NC; range  -249 to    50.
TAGGTTTCCTATGCACCGATACTGGCAAGGCGCTTTGGCTGGAAACTCTGGAAGGAAGCCAAAGGAAAGTGAAGTTCCTGGCGCTAGCGCGTGTCCTGCTCAGAGAGCCCGGCGCTAGCTCATTCTTCGTGCAGTTATTGGCTGGGACTCTGTGTGCCGCTGTCGGCCAATGAAGACGCTGGAGATCGGGCCCCTGCCCGTCCCCTTTCTGCGCCCCGGGATGAGGCAGAGACTGAACAGCCGGCGAGCAAATCAACGGCATCCAGAAAGCCATGTCGGACTCGGCGCCCAGCGCCCAAG
>745FP023162 IRGQ_2              :+U  EU:NC; range  -249 to    50.
AGCCTTTTGCGCATGCGTGGGTAGGCTCTCGTGGCGCGCAGGCGCGTTGACTCATTCATTGTTCTAGGCCCTGAGGCCGCCAAAGAGGGGCGTGCACACTTCGGCCGTTCTGCGCAGGCGCGGCGAAGGGCTGGGTCTCTGCTGTCGGCCTTCCAAGACACACCCCCTTGGGAGAGGGAGTGACGTCAGGTTAAAGCTACCGGGACGGGTCCCGGCATCTCTAAATCACCGCTCCCTGGCCTCTTCGGCCTCCGTCCGCCGCGGCCCAGGGGCCGGGCTTCTCAGCTGCTGACCTACTGC
>746FP011874 CARNMT1_1           :+U  EU:NC; range  -249 to    50.
GCTCAACAATCCGGCACTCGCCGGCTTTTAAGTCCCACCCACGCGGCCGCGCACAGGTAACGGCAGTGCCAGTCCCACCCCACCTACGAGCTCCTCCTCCGCCTCCCACCAAGGGGCCTTGGCCCCGCCCTTGGAAGCGTGGTTGTGACGTCAGCGCGCTGTCTCCGAAGCCCGGCAGCAAATGAGCGCAGACCGCACGGGCCCTCCGCGTACCAAGGCACACGCATGCGCATTGGTTCTGGGAGCCCTGAAGACCTGGCGGAGCCCAGCGCGGATGGAGGCCTGAGGGTGGCGGGGGCG
>747FP018299 GNB5_1              :+U  EU:NC; range  -249 to    50.
CAGCATCCCTAAGCCACAGTTTGCCCGCTGGTAAAATGGGCGTCACACTCCCTGCCTCTCCCGGAGGAGAGAGGCTGACGCGGACATCGCACCAGGCACTGCGCCAGAGCGCGCGCCCAGGTGCGGGGTCTTGGGGCTCAGGCGCAGCAGCCGGGCCCGCAGCTGCTGGCGTCATCGCGGAGGGCGGGGCCGCGGGGCGGTGCTCGGGGCCGGGGACGGCTGCTGGAGCGGCGCCCGCCGCGGCTCAGCGCATTCCCGCTCTCCGCTTCCCTCTCCGCTGCGTCCCCGCGCGAAGATGGC
>748FP000022 INTS11_1            :+U  EU:NC; range  -249 to    50.
TCCCGCTCCCGGCCCCTCGGCGACTTCCGGACCGTGCGGGTTGGGTTGGGCAGGTGCGGCCGCCGAGTCCGAGCCGCTCACCTAGGCCGTAGCCGCCGTGCGGGCCCCGTCCCCGCCCACCGCCCCGCCCTCGCCCCGCCCTCGCCCGCCGCCCTGATTGGTTGGATGCTGCCCAATCAGGAGGCCCGGCGCCCCGACCCGCGTTTCCGGCTAGCGCACCGGAAGTTGCAGCGAGGTGGTTGCGCCTGCGCAGTGCATCACCGCAGGCGGGCCTCGCGGGTCCGGGAGCGCGGCGGAGAC
>749FP006344 SPARCL1_1           :+U  EU:NC; range  -249 to    50.
AGGCTCTGAGAACAAGAGCTTGAGGGGAAGACTGTTAACCCCATCCACGCCACCAGAATTAGCTCTTTCCCTTTTGGTTTGCAAGCACTGCCTGTAAAGCCCTCGCATGAGAGGCCAGCCTGCTAGGGAAATCCAGGAATCTGCAACAAAAACGATGACAGTCTGAAATACTCTCTGGTGCCAACCTCCAAATTCTCGTCTGTCACTTCAGACCCCCACTAGTTGACAGAGCAGCAGAATTTCAACTCCAGTAGACTTGAATATGCCTCTGGGCAAAGAAGCAGAGCTAACGAGGAAAGG
>750FP013188 EXOC6_1             :+U  EU:NC; range  -249 to    50.
AGGGACTAGTCGCGAGAGAGGGCAGGAGGCCAGCTGGGTACCCGGCCGCCGCCCGTAGCCCCAGCTCACAGCCCCCGCTCACTCCTGCAGGTGCGGGGGCGGGAACCGGGTCGCGCGCCTTCTGCCCGGCGTTCCGCGCGCCCCCGCGCCGCCGGCCCGAGCGCCCCGCCCCCGCCCCGCCCCTTCGCGCTCGCGCCACTTGGAGCTCGCCCCCGTCGTTCCCGCGGCGCCGCGCCTCGCTGGCTCCTCAGCTTCCAGCCAAAATGGCGGAGAACAGCGAGAGTCTGGGCACCGTCCCCG
>751FP003634 RBMS1_2             :+U  EU:NC; range  -249 to    50.
CTACTCCGAGGAATGTGCGGCATGCGGGGAGCCAGACCCAACCATTGCACCAGAGCGGGGGCGCCGGCTGCTCCCCGGGCCGCCCGGCCCCGGCTCCGGCCCCGATCCCGGGAGGGAGAGCGCGGGGGCCGGGCGGGCGATGGGGCGGCAGGCGCCGCGCCCAGCGGGCGGGCGGGGAGGCGCGGGTGGGCCTGGGCGCGGCGCGAGGCGGTGCGCTGCCGCCTCCCCGCCCCCGGCCGGCGCGCTCTCAGGGCGGTGGTTGAGGCCGCGGTAGGTGGGGACGCGGCGGCGCTGCTCCTC
>752FP012018 ZNF367_1            :+U  EU:NC; range  -249 to    50.
GGAGTTTCGAACGCTGTTGGCCCTCCAGACAGAAAAAAATATAAGAGCGGCGGCCAATGGCGAGGTGGGAAGGACCCGCGCGCAGACCCGGCCCCGCCCCGGCCGGCTGGAAAGAAGGCCAGGCCTGGCCATTGGCTCGCGCCGCCTGTCACTCGCCGGTGCGGCCAGCGGGCAGCGGCCTCGCGGTGACTGGTTCCGCCCAGGCGCGAAATGTAACGCGGGAAAAGCCGGGGCAGGCACCGCGGCGGCAGGTTGTTATTTTTGGGGGCTCAGCGCCGCGCGTCCTGCTTTCCTGTCACC
>753FP023796 ZSCAN1_1            :+U  EU:NC; range  -249 to    50.
ACCCGTTGCCAAGGCGACTGGAACCGCGGCCCGAGGTAACTGGAGGGCACGGCGGGGGCGGGGCGCTCATCCCAGGCGGCTTCTGATTGGCCTCGGCCGCCTCGTGCGTCACAGCCCCGCCCCTGCCCGGGAGTCCCGCAGCGGTGACTTGTCACCGACGCCCGGCGTGATCCAGCGGACCAATGGCGGCCGCCCGCGGCGCGCAGGGTGCGGGGATGGGGTCCGCCCGCGGCGTTGGGCGCGCTCGCCAGCCCAGGGGTCGCCATGACCGAGTGGCCCAGGCCCGAGCGAAGCCCGCGC
>754FP000042 SLC35E2B_4          :+U  EU:NC; range  -249 to    50.
CAGCGGAGAGGCACTTAAAAGCCCCGTGTTACCCTAGACCTTAAAAAAAAAAAAAAAACTGCGTGTTTCCACCCCCGTCGGCCTGCAGTGGAAGGGCCCGAGCAGAACCAACGGGGGAGGGGACGCTGAGCGCGCCGTGTTTCTCCTCCCGTCTGCCTGGAGTAGAACGGCCCGGGCGGAACCAACGGGCAGCCGCGGGGGCGTTGTGGGCCGCGGCGCGTTTCCCCGGCTCCGTGGCTCTGGGGCACTGAGGAGCGGCGCCCGCGGGGCAGCGAGGAGCCCGATGCAGGGTTCTGCGCG
>755FP002652 TRIB2_1             :+U  EU:NC; range  -249 to    50.
CCTCCCCGGCCGGGCGAGGGAGCTGCGAGGCCGGTGCTGGCGCCCCCGGCACGGAGCTGCAATGGCAGCGGCGCGGGGAGCCGCCCGAGGACTGGCAGCGGCGGGGCTGATTGATGGGCGCCCGGCGCAATGAGGGGGGCCCGGGCGGGGGCGGGGCGGGGCCGGCTCTGGGCTGAGCCAGTCGCGGGGGCGGCGGGGGGGGGGCGGAGGCTCCGTGGAAATGTGTCGGTGACATTGAATGGGGAGACCGAGCGCGAGCGAGGCGCGCGCGCGCACACGCGCACTCACGGCCCCGCTCGC
>756FP003148 LBX2_1              :+U  EU:NC; range  -249 to    50.
CGGGAGCTGGGGAGCAGTCTGACTGGGACTCCCTGGAAGGCCCTGCCATTGGGGCTGGGCGGCAGCTCGGCGTCGAAAAAGCCGGGTCTGAAGATTAATGTGCCGAGGCCGGAGACCCTGAGGACCAAGTCACGGGACTTGCCCTTGGTGACTCACGCCTTGAGGCCGAGCAGCGCGGAAGGCGCTCAGGCCGGATCTGGGGTGGGGCCCAGCCGAGCCTTGGTCTTGTCTGTCAGCAGCGGCAGCTGCACTGCGTCTCCCAAGGTGGCTGAAGCTGGCCAGCTGCGGGCTCCGCGCCGC
>757FP003261 KCNIP3_2            :+U  EU:NC; range  -249 to    50.
GACAGGCTCTGAGAGACCAGGATTAGGGGCCATGGAGAGAGAGAGAGAAAGAGGGGAGAGAGAGAGAGAGAAAGAGGGGAGAGAGAGAGAGAGAGAGAAAGAGAGAAAGGGAGGGAGCGAGGAGGCAGAGGGGTGGAGCGATAGAAGCCGGCAGGGAGGAAGGGGTGGGCAGGGGGAGGGCGAGAAGCCGCCGTTGACAATTACGTCTGGGTCCAAGCAAACATGAGGCAGCTGCCAGCCGGCCTGGGCAGTCTTGTCTGCCTCGGCTGTGAAGTGGGGAGGCTGGCAACAGTTTTCTTC
>758FP014791 EED_1               :+U  EU:NC; range  -249 to    50.
GGGAAGGGAAGGAGCCAGGAAGCCGCGCGGGAGGGCGCGCGCGCGCGCCCCTTTTTCAGCAGTGTGGCGGGGTCGCACGCACGCCCGCCTCGGCGGCTGGGCGCGATTTGCGACAGTGGGGGGGGCGGTGGAGGTGGCGGCGGCAGCGGCAACTTTGCGGCAAGCTCGGGCCGGGCTTGCTTGACGGCGGTGTGGCGGAGGCCCCGCCCCAGGCGGCAGGAACCTGGAGGGAGGCGGAGGAATATGTCCGAGAGGGAAGTGTCGACTGCGCCGGCGGGAACAGACATGCCTGCGGCCAAG
>759FP026215 IL13RA1_1           :+U  EU:NC; range  -249 to    50.
TTCGGTCAGAGACCGGACGCGGGAGCTGCGGGTGGGCCAGGTGTCCAGCCTTGGGAGCCGTAGGAGCCGCCAGAGCCGCCAGAGCCGCCGGCGCCCCGCCCCGCCTCCTCCGGCCGCTCTCGCCGGCTCAGGTTACCTGAGGCCGGTGGGCGGGGCGGCCCTTCCCGTCTGCGCCGGCCCCCAGCCTCCAGGGCGGCGGAGCCGGGAAGTGGAAGAGGGAGCGAAGGAGGCGGGGACTGCCAAGGCTCCAGCCCGGCCGGGCTCCGAGGCGAGAGGCTGCATGGAGTGGCCGGCGCGGCT
>760FP013576 INPP5A_1            :+U  EU:NC; range  -249 to    50.
GCCCCGAAAGGAGGCCCCGCCCCGGGGCAGGCCCCGCCTCCACAAGGACACCAAGTCCCGCACAAGCCACGCCCCCCGCAGGCCCCGCCCCACTCTGTTCAGATCTAGGCCCAACTCAGGCTCCGCACCTCAAGGCTCCGCCCCCAGCAAGGCTCCGCCCCAGGCCCGGCTCCACCCCGCACAGGCCCCACCCCGAGTCAGGCTCCGCCCCGCCCAGGCCCCGCCCCGGGCTCGGCTCCGCGGGGCGGGACTTGCCCTCAGCCTGAGTCGGCGGCGGCTGCGGGAACTTTCCCAGCGGAT
>761FP019164 NDE1_1              :+U  EU:NC; range  -249 to    50.
CCAATGCCCGCCAGCCCGCCGCAGCCCAGCGCCCGGCAGCCGGCGCCTCTCAAACCCCCTCCGGCCAGGAGCCTTCGCCGCTTGGCCGCGCCGCGCCCGGCCTGGGAAAAAAGTTTCCAAACGACGCTGCTCTGCGCTGATTGGCCGAGGCGGACGCGGTACCGTAGAGCAGCAGCCAATGGGAGGCGCCGACCGCAGGCTCCGGGGCGGGGGCGGGGTCCGGAGGGCCGGGGCCGCACCGCCCTTCGCAGCCGCCTCTGCCGCCGCCGCCGCGTTGGCCTCGCCGCCCCTGCTCGGGTA
>762FP020393 TVP23C_3            :+U  EU:NC; range  -249 to    50.
TCATTTACACAGATAATGGAGACCTTTGCATTTTGATCCATAGAACATAGGAGGATGTTCTTAGTCTGTCTCAAAGCTCTATATGTTTACATATTATTTCTGTAGATTGTTTTCAGGAGAAAGTTTTGCTTCTATGGTAAGAGTGAGCACTTTGGCTTATGTATAAGTTAGAAATAATTGTTAGTTTTTAATATGTACTTCATGGGGAAATTTCTTAGACGTATGCAAGCAAGTGAAAACAATTAGGGCCAGTGGTATTAACTACTTTATAAAATTTTATTTTTGTTTGTAAGAAGTTAT
>763FP001831 CD84_1              :+U  EU:NC; range  -249 to    50.
GCCATGAAAGGAGGGTGATCAATTGTTTTGTTGCTCTGTATATTGCCAGCACCCAGAAGAGGGCCTGGCACATAGTAGGCACACAATAAATATGTGTTGAATAAATAATTAATGCTAGGCACTTTAAATTGGAAAAAACTAGCACAGTAATACAAAGACCAATGTTAACTAAATCAGTTAACATGCACTTCCTTTCTTAAATGTCGTTATAAAAAGGAGGAAGAAAACTCAAGTGAAACTGACTCTGCTAGAACAGTGCCGTGCTTTTCCACAGAAGGTTAGACCCTGAAAGAGATGGCT
>764FP017693 TGFB3_1             :+U  EU:NC; range  -249 to    50.
TTACCTAAGGAAAAACTCCAGCTCCCTTCCCACTCCCAGCTGCCTTGCCACCCCTCCCAGCCCTCTGCTTGCCCTCCACCTGGCCTGCTGGGAGTCAGAGCCCAGCAAAACCTGTTTAGACACATGGACAAGAATCCCAGCGCTACAAGGCACACAGTCCGCTTCTTCGTCCTCAGGGTTGCCAGCGCTTCCTGGAAGTCCTGAAGCTCTCGCAGTGCAGTGAGTTCATGCACCTTCTTGCCAAGCCTCAGTCTTTGGGATCTGGGGAGGCCGCCTGGTTTTCCTCCCTCCTTCTGCACG
>765FP010116 TAF6_1              :+U  EU:NC; range  -249 to    50.
GGGTGGGGCCTCGTTGCTACGGGTTTCCCTGCCTCCGTTTTGTGGCGCCTCTTGAAGGTCCTGGCAGCCGGGTAGTGAAGGAATAAATTGCAGTAATTACACCAAGAGGGAGTGCTCCTTATATATAGATGTAGAAACAAACTTTTAAAATATAATTTCATTCTGCGAGCCTAGAGGACTTATTCTGGTACGGGGAAGGGGCAGTGACTTGCTCTTAGGCTCTGCCAGGACCTGCTCCCACGAGGGGGCGGGGCCAAGATGGCGCCGAGCGCCGGGTGAGCAGCGTCTCGGCTGCCGCTA
>766FP003082 ATP6V1B1_2          :+U  EU:NC; range  -249 to    50.
CCCCGGGGTCACCCCATGGCCTTGGTGTCTTCACCCCCAGCGACTGGTAGCTGGTCAGTCCACAGGCTTTCCTGAGGACACCTGGGAGGGGCCAGGCCTTGCCCTCAGGCCACAGGGCCCTACCTCCAGCCCACCCTGCTGTGTATCCAGGTGAACATGGAGACAGCCAGATTCTTCAAGTCTGACTTTGAGCAGAATGGAACCATGGGGAACGTCTGCCTCTTCCTGAACTTGGCCAATGACCCCACGTGAGCTTTCCCTGATGCCCAAACTGCCCTCAGGTGGGCAGACCCCGTCCCC
>767FP018239 SQRDL_4             :+U  EU:NC; range  -249 to    50.
ATGGCTTGTCCTGTGTCTTGAGCTGGCCTTGAGACTGAAACTGTACCATAGGCTCTCCCGGGTCTTCAGCCTGCTGACTACAGAATTGGGACTTAGCTTCTATAATCTTGTGAGCCAGTTTCCAGGAATGTCCTTCATGTAATAGGGAAATGATGATGTTTGCTTTGGTTGCCTCCCTCATTCCTTTCACCTCCTCCAGTTAAATCTTGTTTTGACCCTTTATTGGCTGTGGGTGCAGGGAGTTTTCCCATGTTCCAGGAGGCAGCCAGCTTGTAACTAGCAAGCATTGCTATGTTTGTA
>768FP007782 GRPEL2_1            :+U  EU:NC; range  -249 to    50.
TTTCTTTGCTGCCGACCCTGCGCCCAGCACGGAGACTGTAGTTACTACTAGGACCTCGCCTACCCGCGGAACACACTGAGAGCCGGAAGTGTTGCCTTAGCTCCGGACGACCGGATGGGGAACGGCGCGGCCCATCGGGCAACCGGAAGCATAGCGTTCCTGTCCGGAAGTCCTGAGAGGGAAACGCCCGCAAAGGCTGGTTTTTAAGCGGGAGCATCTCTTCACTCGCAGCAAGTGCGCGTGCGCTGCCTCTCAGCCCAAATTGGAAACATGGCCGTACGGTCGCTGTGGGCGGGCCGG
>769FP000973 IL23R_3             :+U  EU:NC; range  -249 to    50.
CAAGCCAATCAATTCATGGAATAAACTTTATTGAGTGGTTACTATGCACCAAAAATGTGTTAAATGCTAGAAGTACAAAGAAGAGGAAATCACGGACTGTTTTCAAGAAGTTCTCAGTAGAAAGGGATCCTTGGCTAGACTCTGAATTAACAAGAAACCTGGCCTGTGATTCCTGAGTGTCCCAATAATAGGGGAGGGGTGGGATTGGCAAGAAAGAGCAAAAACATAAGCCCCCTTTTGTATACCTCAGAGTATTCTCTAGTATCTAGTTGTATAGCCAGGTTTTGTTCTTGGATATTG
>770FP004232 IQCA1_1             :+U  EU:NC; range  -249 to    50.
GGGCCCCGCGACGGAGCGCTCGGACTCCGACCGGCTCCCACAGCTGCGCCCACCCAGGCCTCCCGCGGTGGCGCAGGCGCGGAATGCGGGGGGCGGGGGGGGGGAGGGGGCAGGCGGAAGGCAATGCGCAGGCGCGGCGTTTCCGTTGCTAGGGCCGCGTCGCGCCCACCTGAGTGGCCGAAGTGAGGTTCGCGAGTCTCTGGGTCGCGACGGGAAGGAGTGAAACACCTCTCTGCGCCTGCGCGCTCCGTGCCTGCGAAGCAAACCCGGCCTCACCTTTTCCTGCCCGAAGCAGAAGAT
>771FP016728 POMP_1              :+U  EU:NC; range  -249 to    50.
GTCCGTGTCTTCCCTCCCCTCAGGCACGTCTCGTCCCGACCCCTCCCTCCTCCCAGCCCACACCCTTACTGCGCCCTTGGCCCTGGGTCCCTTGGGATTGCAAGCGTGGGAGCCTCGGCCCCGCGCAGCTCCCTCCGGCGTCCCGCGCCCTCCTTCCTTCCTCGCCAGGACGGACGCACTTCCGGCGGATGTGGGGGCCAGCCCTCGGAAACGGAAGTGAGCGGCGGGGTCGACTGACGGTAACGGGGCAGAGAGGCTGTTCGCAGAGCTGCGGAAGATGGTGAGTGGGTACCCGGGCGG
>772FP011244 NIPAL2_1            :+U  EU:NC; range  -249 to    50.
ATAGAGGACTGGAATTGCCAGGTAGAGATGGGAGATGATAGCTGCTTTGGGTTAGTCAGTGTCTCCTCCTCTTCCATTGACTTGGACAAATGTTTACAACGGAGATGATCTGATTCTGGCCCCGACAGGCGCGGGGACCCGTTGCGGACGGCCGCGGGGATTGCCCCCTTGGGCAGTGCGGCCCCGAGGATGCAGACACTGGCCCAGCGGAAGGAGGGCGCGGTGCGAGCTGGACGGCCCCGGGAGGCCGCAGACCGCCGGGCTCCCCGAGGACACCTCGCACCGGAGGAGGAGAGGAGG
>773FP011217 CCNE2_2             :+U  EU:NC; range  -249 to    50.
AGCCATCCTAAGCGTTAGAAATGGCAGAAAGTTTCTTGGGACTGACAAGGCATGGGCTTCTCCTGATGCTGTCACCTTGGGCAAAGCTCCTACAGGTAAATTAGGGAGAGAATTATTTTGCCGGCGTCACGAGACGAAGAATCGAAAAAGTGTGAAAAAGGACTTCGCCCGCCCCAAAGCGCCCATCCGGCGGCGGCTATTTCCCGGGCCTCAAGCGCGCTCGAGCGGCGCAGCACAAAAGGCCGGGCGGGAGCGGGGGTCGCCGGGCGCCGCCTCCCGGTGCATCTCGGGAAGGGCTCC
>774FP024861 CECR5_1             :+U  EU:NC; range  -249 to    50.
GTACGGACGCCGCCGCCCAGGCCGTGCCCATTGTGCGCCGCGGCCAGCTCACCGCGATCTCGGTCTAGGAGGCGGCGGGACCCCGCACTTCTTCCTTGCAACGGAGCCCCTTTGGCCTGCGGGTCGAGTTCCATAGGCGCCCGACGGGCTCCGCGCGCTTACAGGACTACAACTCCCGTGATGCCGCGCGCGCCGACCGCTGATTGGCTGTGCAGCGGACGGACTCGCGGGGGGGGGGGGCCGCACGCCGTGCACGTGCGCACGGCGACGGCCGGATGGCTGCGTGGGGCTGTGTGGCTG
>775FP021126 C17orf67_1          :+U  EU:NC; range  -249 to    50.
CGGGGGAAACGCTTAAGGCTCCAGCCGCACGCACGCCGATCCGGCGCGCGGGGCCGCGAGCTGGAGGCGGGGCCTGTGGCGGCGAGCCCCGTGGCTGGGCGGAGCCAGGGCTGACGGGCGGGGCGGAGGTGTGAGGTGGGAGGGGAGACGGACCGGCCTGAGGGGGCGGGGCCGTGGAGGAGGCTGGAGACGGATGGAAGAGGCAGGGCACTGCGGCTGGGGGCGGGGCCTAGGGGAAGGGGGCGGAGTAACAGTGGGGCGTTTGAGAGGATGGAGGGTTGAATGCCAAAACTTCGTAAT
>776FP017635 PAPLN_2             :+U  EU:NC; range  -249 to    50.
TCTTCCCCCCAACCTCCCTCGTGTCCAGGACCAGTTTCTAAAGATGAGTGAATTCCAGTTTCAAAAAAAGAATGGTAGGCAAAGAGTGTCTTGGTTGTGAAAAAGGACAACCAGGAAAACAAATGAAGTTGATCACATGCGTTGAGCCCCTGCCTTGATGCTAATTAGTGCCCTGGCACAGGTGGTGGGGCTGCATTGCAGGCCCTGCCCCCCGGGACTCACAGCTGAGCAAATCACAGCAACAGGGACAGAAACCGAGGGAGCAGGACATGCACCCCATCGGCCTGGGGTGGTGTGGAG
>777FP013594 ECHS1_2             :+U  EU:NC; range  -249 to    50.
CGGGCAAGTACACAAATGGATGCTCCACAATACTTGTCTAGATATTTAAAAGGTATAAATAAAATAACTTAAATGAATGAAATTTTTATTATTTAAATCTGTTGAAGTCTTGTGTGCATGAAAATAAAACTCCTCCTAATGTGGCGTTCAGTGCCCACGCCGCTGCCACCGTGCCTGGCCCTGCGCCTGGGCGCGCTGTGTCCGCTGCTACAGACGCCGGCGGGCAGGCGGGCAGGCGGGCAGGCGGGCAGGCGGGCAGGCGGGCAGGCGGGCAGGCGGGCGGGGGGAGGCGGCGCAGAG
>778FP010263 DUS4L_1             :+U  EU:NC; range  -249 to    50.
CTGTCCAGGTGCGGAGCAGCGCAGACCCCCAACCCCACGACCTGGTCAGACCCCGTCTCCTTACCGTCCTGCAGAAGTTCCCGGACTGTAGCTGCAGCCGCTCCAGAGCCTCGAGCTCCGAGGCCAGCTACAGCGACGCTGCCGCCGCCACCTTCCATGTTGGCAGGTGCCGGGTTGATGTCGTCAGCAGCAGAACGGCTCCGCCCAGGTGGTGACGCAGAATCCCGGCGCCGCCCGCCCACCCAGCCCATGGCTCCAGGCCCACCTGGCGAACTGACTCTCAGCCCGCGCCTGGGCTAA
>779FP006212 UGT2B4_1            :+U  EU:NC; range  -249 to    50.
CAGCTACTCAGGAGGCTGAGGCAGGAGAGTGGTGTGAACCTGGGAGGAGGAGCTTGCAGTGAGCTCTCAAAAAAAAAAAAATCCAAAAAGAACATTAAACGCACTTGTGTAAACAGGTCATCTACCTTTTATTTGTCTCTTTGTCATCCACATGCTCAGACTGTTAATATAATGTATTTACTTTGAAGTGTAAAAGTTACATTTTAACTTCTTGACTGATTTATACTGGATGTCACCATGAGAAATGACAGAAAGGAGCAGCAACTGGAAAACAAGCATTGCATTGCATCAGGATGTCTA
>780FP006111 TXK_1               :+U  EU:NC; range  -249 to    50.
TGATTTGATAATTTTAAAGGTGCCTTTTACCAAAATTTTGTGATTTCTTGAAAATGATGTTTGCGAGTCACCCACACCTTTGGGGATGAGAGACTAATAGCAGATACCCTCAGAGATTGGGATGGAGATTACTGAGCTTTCTTATATATGCCATTGGTTGTCATTTATACTCTTCTGAGGTTTTCAGAACAGGAAAATAGGTGGGGTTAACTCTGCCCGTGAGAAACATCTTGAGCGAACTATGATTTCAGTTGAAAGATGTGTTTTTGTGAGTAGAGCACCGCAGAAGAACTGAAGACT
>781FP007430 MARCH3_2            :+U  EU:NC; range  -249 to    50.
CACCTGAGGCCTCTTATTAAATGGTTCCCAAACATGCGGGGTCACTTTTCCGTATTTTGTTTTTTAGTTTGGCCTTGGTTTGTGTGTCACTCTTCACGAGTAAAGGTTCAGGCGCGGCCACCCTTGAGAGCGTAGACGGGACACCACCTGAGATAGAACGCCCAGCGGCAGTGCTGCCGGCGTGGGGCGGAAGTGCGGGGCCTGGGGCCGGCGCCTGGTGGGTGCGGGCGGAAGTGCCCGGCGCAGGGCGGAAGCAGAGGCGTTGGCGGCGTGAGGCTCAGGTGGGTTCCCTTAGTCCCG
>782FP022370 SLC44A2_2           :+U  EU:NC; range  -249 to    50.
GGGTGGCCAGGGGTTCTAGGCGGCATCGCCCGGTGGCAGGGTGTTCCCAGGGTGAAGCCGCAGGGTTCCCGGGTGGGGGCGGGGAAGGCTAAATGCGGCCGGCCGGTGAGTGGCGGGAGCAGCTGCAGCCCCGCCCGCGCCCTCCCGGGTCCCTTAGTCTGGGCAGCTGCCCAGCTCGGGCCGGTCTGACCGGTTTGGGCCGCCCCGCCTGGCGCTGTGCTGGGAGGAGCCGCCGCCAGTCGCGCGGTCAGTGCCTCCCTCCAGACTCGGGAGGGTCGAGGGGGCGCGGGAGAGAGCGCG
>783FP006713 APELA_1             :+U  EU:NC; range  -249 to    50.
ACTTTGCAGTAAGTTTGGTAAAGATAAAGCATTTCAGCACATGTTCTGCCACAAAGCATTTGGGACTCTTATGTTAGAGCTTCAGAATTCCTTCTGAAAAAGACAAAAGAGAGACTTCCTGTCATTTCCACTGGTTTCTGCATGTGGGACCAATATGGGCAAAGTTTAAACAGATGCAAATGGTAAGGGGAGGAGGCAGTGTCACGTCTTGTTTTACGTATTTCTTCATATCCAGATTGAATTTAAGTCATTCTCTTCTTGGAGCTTTTGGAGTACACTTCCACTAAAGTTATAGCATGC
>784FP018096 PAK6_10             :+U  EU:NC; range  -249 to    50.
CTGGGGCCGGGTGGCCGCGCCGGGTCGGAGTGTGGCTGGAGAGGGGCCGCCCCGGAAGCGGTGCTGCGCCCAACGTCCCCTTCTCCCCGTAAGCCCCGCAAGGAGCCTGCCGCCTCTTGCACCTGAGCCAGGAGTTCAGTCGGGAGGCGGGCGCGGAGCGGTTCCCAGCGCCTGGACGTCAGCCAGTCGCAACACCCGCGGGAACACTTGCTACATTTGCCATAATGCATTTCTGATCTGTTTCCGCGCAGGCCTGCGGAGGACTGGCCCAGCAAGGTCCCAGGTCTTCCCTCTCCTCAG
>785FP022597 ANKLE1_1            :+U  EU:NC; range  -249 to    50.
CACCCGGTGGCATCCTCCCACCCGGGCTCTTATCGGCGGTCCCAGACCCTGCTTGAGCGCCTCCGGGTGTCAAGGGCCCCTGAGGACACTAAAGCTCTCGAACCCCGATGTGGACCCCCGTGCGGCGCGGGGCAGCCTGGCTGGGAACCCTGCTCGGCCCTGGAGAGGGGCCCCCCGAGCCGAGGGGAGGAGCGGCGCATGCCCACAAGCCCCCCGCGGGAAGTAGGAAATCGACCGACCAGGCGGTGCGCTTCGGACCCAGCCAGGGCATGTGCTCGGAGGCCCGCCTGGCTCGCAGGT
>786FP026227 UPF3B_1             :+U  EU:NC; range  -249 to    50.
TGCTAATGACGCGCGAAGGGGCGGGCCCCGAGGGAGTCTGGGCCGCGAGGGGATTGGGTGGCGCAGGAACTTGGCGGGCGGGAAGTAAAAACCAGGTGTTAAAACCTTTGCACTGGGAAAGGCCCAAGTCTCGCGAGAGCTTGGCAGGACCCAATGGAACGTGGGGCCCGACTTATCACAAGGGGCATTTGTTGGGGGCGGAGCTTTGACGGGAGCTTCCCGGGAGCCGTTTGTGCCCGGGGTAACCCCGTTCCGGCCAAGCCGCTTCAGCGGGGGACGTAGCCATGAAGGAAGAGAAGG
>787FP010575 TMEM176B_3          :+U  EU:NC; range  -249 to    50.
TCTATGCTTAGGAACCTCTATGGAGATGGTTGTGTTACTTCAACCAAAGACAAGAAGAGACTAATCTGCAGAATTAGAACAATTCCCTAGTTCTTCAACAAATCAGTGCTGCTTTTCTTGCCAATAATAGACGTGTTTGTATTTCTCCGTGGAAACCCTTGGGGTAAACATGTTGCTTGTTCTTCCAATAAAGAATTGAACCACCAGAGGGCCTCAGGCGACTCAGGAGGTTTGGGAAGAGACAAAGGCACATGCTTAGAGGGTCTGGAGAAGGCGAGGAAGAAGGAAGGGAGCCAAGTA
>788FP004416 TIMP4_3             :+U  EU:NC; range  -249 to    50.
CATAATATAAACATTTAGTGGACTTTGGGGATACTTTTGAAAGATGAGATACCTCTTGCATGGGAATAAAGACCTTTCCCTGCCACAGGGCCTGATGTTTCACAAAACTTTAGTGTGGATTTCCCACTAGACCCGCAGCTGGAATGCTGTTGCCATGAGTGTGATTGGCCATGAGTCATGCACTACAGCCAACTGAAGAAGGCCACTTCTCTCTTAGGAAAGAAAGATTTCTAATTTGAGTTTTGCCTTGTCACTCTCTCCCAGAATGAGGGACCTGACTCTCCCCTTTCCAGACCAGCA
>789FP019159 MPV17L_1            :+U  EU:NC; range  -249 to    50.
CCCCACTGCACTCCAGCCTGGGCGACAGAGCGAGACTCCGTCTCAAAAATATCTAATTAATTAATAAAAATAAAATAAATAAATAAATAACCCCATGCCTTCTGCCTCTGTGGCTTTGCCTGTTCTCGGTATTTTGTGTCAATGGACCCATGCATGGGGGTGGGCCGGGCACCTTTCAAACGTTCAGCCCCCAGGACGGCCCGTGGCCTCCGGATTGGACGGCGCGAGCTGGGTGTGTGTGGGTCGCTCAATCGCTCCGGAGCTTCTGGAGGGGGCAGATGCAGGTGCCGGCTGCTGCAG
>790FP012243 PTGS1_1             :+U  EU:NC; range  -249 to    50.
TCAGCATTGAGCATCGTCTCTGAGCCTCAGTTTCCTGTCTATATCTAGTGCCACCAGGCATCAGAAACGTAAGTGCTTCAAGGATCTTGGGTGAAAAGCCGCTTTAGCGGCGAGCATACACTAATTAATAAAATGCCTTGGCCGGGGCTGGGCAGAGGAAGTAAGCGGGCAGCCGAGGTGACAGCTGGAGGGAGGAGCGGGGGTGGAGCCGGGGGAAGGGTGGGGAGGGGATGGGCTGGAGCTCCGGGCAGTGTGCGAGGCGCACGCACAGGAGCCTGCACTCTGCGTCCCGCACCCCAG
>791FP003687 PHOSPHO2_1          :+U  EU:NC; range  -249 to    50.
CAGAAACAATCCCTGTCCCTGGATAGGTCAGTTTAGCTCACCTGTACTTTCCTTCGCCCGTCCACAGCGCCGTCCAAACCGTACCAGCATCTCTGACGAGGTGTCCATGATGCTCCTAGATCTGGAAAAGTGACTGTGGCGCCAAGCGCCGCGGACGCCAGCCGGTGGAGTTGTTACTCGTACCACGCGGTTGCTTGGCAACGCCGCCGGAAGTGACGCCAGCCGTAGCCGAGGAACAAGGGAGGTGCTGCAGTTGGCGGTCGGGCTAGAGAAGAGAGGCGCCTGCGCTTGCGAGCTGGG
>792FP024041 RIN2_1              :+U  EU:NC; range  -249 to    50.
TTGCTTTACCACAGCAGTCGCTCTTGGGGCCACACGGAAAGCCACCACTGAGTTTACTATAAAGTGACAGAGGCTGGTGTCTCTAGGAGAATGAGGAATAGTCACTTCCTGCCTTTGTCCATTAGCGCCGACCAACGCGACCAGCTCCGTTTACATTCTTTCAGTGGTGTTGTTGAAAGGGCTTGGCAGCTCCCAAATGTTTGCAGTGTCCTTAGTCCTATGAGGGCTGCCTTCTTCTTCTTCTTCTTCTTTTTTTTTTTTTTTTTTTGCTAGCTTTTAGCTAGTATCTGGAAACATCTA
>793FP005950 ABLIM2_1            :+U  EU:NC; range  -249 to    50.
GATTGCGAAAGGCCTCAGCCGCCGTCGCCCGTCTGCGCCTGCGCTGGCCGCGAAGCGTGCTGGGACTTGTAGTCCGATCGCCCCGCAGCTGGGGAGCCAGGCGGAGCGGTGGCGTCGAGGTGCCTACACTTCCCAGGGTGCTCCCGGGCGGCAGCGGGGGCGCGGGGCGGGGCCGCCAGGAGGGGCGTGAGAGTGGGCGTGGCACGGGCGTGGCCTGCGCGCCGTGGGGCTGCGGCGGCGCTGCCTGGCGTGTGCGCAAGGAGCGGGCGCGGAGCCGGCGGGCGGGCGGAGGATAGCGCG
>794FP001037 PTGFR_1             :+U  EU:NC; range  -249 to    50.
ATCCGACAGTCTAACACACCATCTTAGGCTTTCCTCGGCTCTCCAGACTGCTGTCTTGCATCCCCAGAGATGGCTTGGGGATAAAAATGAGTTTAAAACCAAACTTTCTTTAGCTGGTCCAGCGGCTAAGTGCAGCTCTGATGCATCCGAGCACGGTGCCCTCTTCTCTCCCAGTACTGCTCTGTGCCCATGGAAAAGGGGGCGGAGGCGAGAGAGAAGAGGAAGAGGCGGAGGTCACTCGCGCGCCCCATCCCTCCCAGGCTGCCAGCGCAGCTAGGTGCAGAGGGATCCCAGGAGCCG
>795FP011372 RNF139_2            :+U  EU:NC; range  -249 to    50.
GAAACCATGGCAACCATGGGTGATGACGACATGGGGAGCGTCTCTAGCGCTGGATTATGACGCTGGATTATGACGCAGGCAGTGGGCGCGGACTCTGCGGTTCGCTTGACTGACGGCGCAGCCTCCGGGCCTAGCCACAGCAGCAACGGCAGAGGCCAGCGGGCGAGGTCAAGATGGTGGCTCCGCGGGCGGGGGAGGCAGTGGAGGGAGGAGGAGTCAGACCTTAGCCAGCCGGAAACACCGAAACCCAGAGACCTCCTGGGGAGCCGCCGCCGCCGCCCTCTCGGCCATCGCTGCCTC
>796FP009438 MICALL2_1           :+U  EU:NC; range  -249 to    50.
AGCCTGTGCCGGGGCCAGGAGGCGTGGGAACGGGGCCTATCAGGAGGCAGGACCCGGCGGCTGGGGGCGGGGCCTGTCGGGAGGTGGGGCCTGCCTGGGCGGGAGCCTATGCCGGGGCTGGGAGGTGTGAGGACGGGGCCTATCCGGAGGCAGGACTTGGCGGCTGGGGGCGGGGCCTACAAGGAGGCGGGGCCGGCGGGGGCGGGGCCGGGCTCGGCTTCTCTTAGGGACCCGGCACTCGTCGCCCTCAGTCCGGCTCAGCTGGGGCTGGGCGCCGTGGGTCTGGCGGTTCCGTAGCGG
>797FP018738 ARPIN_1             :+U  EU:NC; range  -249 to    50.
GGATCTTCTATAATAGGATCTTGGGGCCTCAATTTCCCTTTTGTGCGTGTGCTGGGGCAGGGATCTTCCTCTAGGAATGAGGAAGAGAGAGAGACAAGAGAAAAGCATGGCCTTTCTGCCCCACTGTGCTAAGCCCCCAGCCAGGGTCCTCCCGGAAGCCCAACTCCTGCCGCGCGCGGCCTGGCGTGCAGGAATGGAGCTCGGTCCCTTTAAATCCCGCCGAGGAACGCCTGAGGGCCGGGCCGCGCCATTCCCGGATCCGCCGGCTGGGAATCGCGGGTCCCCGCGCGTCCTGCAGCA
>798FP007029 NNT_2               :+U  EU:NC; range  -249 to    50.
AGGCCTGGTCTGGAAAGCTCACAACCTCCACCCAGATGCTTTCCAGCCTCGGGGATATTCGTACTAGCAGTGACACTAGCCAGCTTCCTCTAGGCTGGCTCTGATGTTGGAAGACAAGCACGCAGATGTGTGTTACTTTTCAAGCCTGGACATCGTTTCTGAGGAATTTAACTCCACCTCTCCTGCCAGAATGGAAAATCAACGCCCCCCATTCCCGCCCTTCACCAACCCCTCTCCGCCTGCCCCTTTCCCTTGGGTCCTCTCTGTTACAGAAGTTCTGATTTTTCCTAGCGAGCTGGA
>799FP024882 SLC25A1_1           :+U  EU:NC; range  -249 to    50.
TCCGCCTCCCGCAGCCCCGCCCCCGTCCCGCCGCTCGCGGTCGCCCAGGGACTCGGCCTCGGCCATTGGCTGCGCTTTGGCCCCGCCCCTACGCCTGCCTCGGCGCGCCCCGCCCAGGCCTCAGTTTCCCGGCCCGCACGGGGCGGGCTGGGGGCGGGGCCTGGCTCGGACCACGCGGGGCGGGACCTGGAGCTGACGCGGCCGCCCCGCCCCTGGGACCATAACCGGCCGCCGCCGCCACCGCGGACCGAGCGCGGAGTTCTGGAGTCTCGGACCCGAAGCCGCCACAGGGCGCCCCGC
>800FP009169 EYA4_1              :+U  EU:NC; range  -249 to    50.
AGGCTCCAAACAGCATCCCTATCTGCTACTGGCACCTCAAGCACCATTGGATCTGCTGGATCATATGGCCCAAGTGGCAGAACAGCTTGCACAGCAGCCTGGACCTGTTGCAGAGCCTTCTCCTGTTCTGGACCCCAGGCAGTTTTATTTGGTAAAGTGAATGATTAAAGGTCTTGGGGCCAAAATGATCTCAACCTATTTTCAAACTTTAAATGGGTTAGAAGCCTGGCTCGCTGGCATAGAGCTAGGCGTGGAATATGAGTCCCTAGTGGGCCACTTTTGGTAAGCAGAACTGGCACT
>801FP026221 UBE2A_1             :+U  EU:NC; range  -249 to    50.
CAGGTGGGGATGGACCCCGTTCCACCACGAGCTCCTCCAGCGCCCGGGGCTCCGGCGTACCCTACGCCTCTGCGCTCGCGGCCCCGCCCCGGGCCTCCCGTGGGGCTTTAATGACATAAGCAACTTTCCTCGCGCACCCCCCGCCCCGTCTTGGTACGGCCTGTCCGGCGCTCGACGTTCCACCCCCCTCTCTCTGCTCTCAGGTTGGTTCAGCCCCCGTCTACACTGGGGTGGTGCTTAGCCGGCGCCAGACCGACCCTCGACTTCGGAGAGGCAGCGCGGTTCCTCTGGGTGCTTCCG
>802FP015366 RBP5_2              :+U  EU:NC; range  -249 to    50.
CTGGAGAGTTTCAAGGCTCCTTCCCCTGGCTGCAATTTTGGGGGAGCCGAGGAACTGCGGGGGCTGGGGAGGAAGCTGGAGAGCCACGGAGGGGGTGGGAAAGAAGAGGGACGTGGGGAGAAAGAAGCCAGAAGCCAGGGGGTGGGGAAGAGAGACGTCAGCGGGACCTGAGGGCGGCCAGGAGGGGTGGCACCGCGTCACCCCGCCCCCCAACTCTGCCATAACCTGTTTCCACAGCCCCTTCCATCCACAGATCCGTGCTGCGTGCCCTCTGGGAAGGGTGAAGTAAAACCCTCAGTC
>803FP018587 ODF3L1_1            :+U  EU:NC; range  -249 to    50.
ACACCATCTCTCCATTTCCCTTCCCTGACCCAGGGTCCTGGGGACCCCCAGGCCACTTGGCCTGGTTGGTGATGGGGGACAGTGGGATAGTCAGGGTTCCATAACTAAGCTCCCAGCATAGAATTTCCACGCCGCAGTTCAGGCGCCATGGCAACCAGGGGAAATAAACACTACGAGTTTCACAGTCCAAGCTCTGCCGTGACGTCATCTCCAGCTCCAGCCTGCTGGGGCCTGTGCTGACTGTGCCCCAGACAGCCTTAGCTGCTCAAGCTGGAGAACTGTCTTCCTTCCCAGCTTCCT
>804FP023211 CBLC_1              :+U  EU:NC; range  -249 to    50.
GGTTTTGAACTCCTGGGCTCAGGTGATCCTTCCACCTCGGCCACCCAAAGTGCTGGGATTACAAGCATGAGCCACCGCTCCCGGCCTCCAAATCCCACCTCTTGAAGACCCACGTGCCAGGTCCTCCAGCCCCCGCCCCCTTTGGAGACACTGGTACCTGCAGGCCCCTCCCCGGTTCTCTAGGACCCGCCCTCTCCTTTCACTCTGGGCGAGGCCGCCCCTATCCCAGCCGCACCGGTCCTTCCCGGCACACGCGAGGCTCCCATGGCTCTGGCGGTGGCCCCGTGGGGGCGACAGTGG
>805FP017910 TRAF3_2             :+U  EU:NC; range  -249 to    50.
CTCGCGGGCTCCTGCCGCTCCCACGCGCGCGGGCGGCGGGGGCGGGGCGGCGGGCGCGCCGGGGATTTCCAGCGCGCGAGAGGAAGTGCCTGCGCGGGGCTGCGTGAGGGAGCGAGGGAGCGAGGGAGCGCGGCGCGGCCGCCGCGTGCGCGAGCCGGGGTTGCAGCCCAGCCGGGACTTTCCAGCCGGCGGCAGCCGCGGCGGCCGCCGGCTCTTCCCCGCCCCCCGCCATGGGGCAGCCCGGGGAGCAGAACGCTGCGGACCGCGGCGGAGGACGCGCCCGGCGCCCCTGAGCCGGCC
>806FP018373 GTF2A2_1            :+U  EU:NC; range  -249 to    50.
GGAGAAGATTAGTCTCTAAAAATTATAATTCCCTTAGGAACGATTTAGTAAACCTGGTGAATTACTCGAGCAGAGCGCCTGTCCACCACTTTAAGGCTTCAAGCTCCAGCCCGACGCCCCTCCTTCCCTCTCCACGCCCTTCCCTGACAAGGCTTGAGTGGCGGGCGAGAGCAGGGCTGGGCGGGGCCTCCCGTCCCTCGGGCGGGGTGTCACTTCCAGGTTCCGCGAGCACTTCCGGGTCGTCAGCTCAGTTCTGCGGTTTCTGCGGCGGCTGGAGAGGTGGTCGGAGAAGTAGGAACC
>807FP018498 UACA_1              :+U  EU:NC; range  -249 to    50.
CCTGCGCGCATCTCCACGCCTCTGGCCGCCCACCTCCTCCGCCCCTTCCCGGGCTAAAGTTCCCAAACTTTTCCTCCAGCTGGGAGAGGAAGGGTGTTACTCAGTTTAAAAGGGAAGTCCCGCCCCATTCCCGCATTCCGATTGGTCGCGGTTTGCCACGCCCCCGCCAGGGCAGCGGGTCAATTGGCTACGGGAGGGGAGCCCCGCCTCAGGCCTGTCGACGTCTGCTGCCCGGGGCCCGCAGGTGGCAGGCAGGTGGGGCTGGTACAGCCCGCGCCGCCTCTGCTGCAGCCGCTGCCG
>808FP007602 SLC35A4_2           :+U  EU:NC; range  -249 to    50.
CCAGAATGATGGCCAGCATGTAATCCTTGCCCAGCATAACCCCGGCTGCTCCCCGCCAGCCTCTGCCGGCCCGCACTCTCAGCCCAGCGCGACCTCTGGAGCTACTGCGCCTGCAAGCCCAGCCTCTCTGCGCCGCAGGCTGCGGGGCCAGCTGGCGCCGCACAAATACGGGGCGGGACACGGGGCGGGACACGGGCCGGTCCCGGGGGAGGGCCTGAGCCGCACAGCCCGCCCAGGGGTGGTGCGTGTAAACGGGCGTCTGGATCCCCGAATGGTTGCGTGTTTCCGTGTGTGGGTCCG
>809FP021495 RNF213_1            :+U  EU:NC; range  -249 to    50.
GGCGGCGGCGGCGGCGGGCAGGGCGGGGCCGGCGGCGGCGGCGGCGGGCAGGGCGGGGCCGGCGGCGGCGGCGGCGGGCAGGGCGGGGCCGGCGGCGGCGGCGGCGGGCAGGGCGGGGCCGGCGGCGGCGGCGGCGGGCAGGGCGGGGCCGGCGGCGGCGGCGGCGGGCAGGGCGGGGCCGGCGGCGGCGGCGGCGGGCAGGGCGGGGCCGGCGGCGGCGGCGGCGGGCAGGGCGGGGCCCAGGGCCCCGTGACCCGAGGGGCGACAGCGCGCGGCAGGCGGCGAGCTCGGGGGCCGCAG
>810FP013816 RIC3_2              :+U  EU:NC; range  -249 to    50.
TGCCAGCTGTCCCCGAACAATGCGGGCCCTTATCAGCTGGGGCAGCAGCCCTGGCCGCTCGCTCCGGCTCCCTCCGCCCAGAGGAGCACGCAGCCTCTCGGTAATTGATACACGGCGCAGCTTTGTCTGAGGCTGTTTGCTCTGCTGGTATTTAAGGCAGCGCGGGCCCCCTGATTGATTGCCATTGGCCAAGTTTCTGCTGTCAGTGAAGGACCAGCCAATGGCAGCGGTTAACACTCTTGATGGCCCAGTCTTCTGGGCCAGGCCAGAGGCCCAACATGCAGGAACAAGGCCCGCTTC
>811FP007641 PCDHA11_1           :+U  EU:NC; range  -249 to    50.
GGCTCGCGCATCCCGTTCCGCGTGGGGCTGTACACGGGCGAGATAAGCACAACGCGTGCCCTGGACGAGGCAGACTCGCCGCGCCACCGACTTCTAGTACTGGTGAAGGATCACGGTGAGCCGGCGCTGACGGCCACGGCCACCGTGCTGGTGTCGTTGGTGGAGAGCGGACAGGCGCCAAAGGCCTCTTCCCGGACTTTGGCGGGCGCCGCGAGCCCAGAGGCTGCGCTGGTGGATGTCAACGTGTACCTGATCATCGCCATCTGCGTGGTGTCCAGCCTCCTGGTACTCACGCTGCTG
>812FP025540 P2RY8_2             :+U  EU:NC; range  -249 to    50.
CCTTAAGTTTAACCCATTTTCTAATCCTAAACTAACCCTTCTGAGGCAATGGTCCCGCATACATGGAGGCCAAACTCATTTTTTTTTTTTAAAGCCTAATTGAAAAATACCGCATTAGGAGAAAAACACATAAAATCCCCCTCGGATTACCTGACCTCGCTCCCTGGGGCCCAGGGCCAAAAAGAGGAAGCTTTTCCATCTATTGTTGCTCTGGCCAGTTTCATAACCGCCATGCACCAAGCTCAGTCTGCAGATGACAGATCGCAGCTAAGAGCAGCTTGCTGGGTCTCCGGAGGCTGC
>813FP006322 MAPK10_4            :+U  EU:NC; range  -249 to    50.
GGGGACACAGATCCAAACCATATCAATGTGCCTCCTTTATTGTCTATAAATATGCTTGGTTACTGCAATTTCTACACTGCCTTGTTTGCTGCATAAGATAAATTAGCAGAGTAGCCATCCGATGTGGCTTTTTCCTCCCACATTTTGAATTACTCCTGTCAAGCCAGTGACCTGTAAAAGCCAATGGCATGCTGGGTGGCATTGTTCTTGAGGTGATTGCTCAGGATTTATACCTCCTCACTTCTGTTTAGTTTGGTCCTAGCCTGTTATCACTTCTCCATTTTGTCTTTCTAGCTTCAC
>814FP017724 ADCK1_1             :+U  EU:NC; range  -249 to    50.
TTCATTAAACACGAACCTGGGACGTAGTTAGAATGTCTTGAAGAAAATATTTCAGTAATATTCCAAGTCCGTCGCCCTGGCAAAGCAACAAGGCCACCTGACGGAGTAAGCCCGAGACCCCTGTGCCTCCACAGTACTGCCCGCGGGATCGCGGCGTGGGGAACCAGGAACTACAAGTCCCGGCAGGCCGCGCGCGCCTCGGCTTCACTAAGCGCAGTCAGGTGGCTGTCCCCGCACGGTTCCCAGCTAATTCCCCGCTACCGGGTTGCGGCCGGAAGCCGGGCGCCGCGGCTCTGCTTC
>815FP014813 NOX4_1              :+U  EU:NC; range  -249 to    50.
GCCTCCAAGTTCCCACCCGGGACATCCTGAACAGCAGCAGCCACAACAACAGGCTCGCCCCTAGACAAAGGGGCCGGCGCGGCGGAGCAGACTGGTGCAGCCTGGGCCGCGCGCTCAGAGCGCTGGGCGTCTGGGCAGCTGAGTGGGCAGAGCTGACCCGGTGCGGGTGGGAGTCAGGGCGCCCGGAAAACCCGGCTCTGGGTAGCAGACCCCGCCCGGGCTGGCTCGGCGCCGGGCCTTCGGGCTTCCACTCAGTCTTTGACCCTCGGTCCTCGCTCAGCGGCCCGGCAGGCCGCACAA
>816FP015208 NTM_3               :+U  EU:NC; range  -249 to    50.
ACAGGAGTTTGTGCCACATGGATTGGAGACTTTAATCTTCCAAGCATTTACCTCCAGTGATGATCATCTGGGGAAAAAAGAAGTTGCCAGGGCAATGCTGTCCCAGCCCCCAGCTCCCAGAATGAGTCCCCTGTGGAGAGCCATTTACACTTAGGAAGAAATGTGATCACCTCATGCTTACTGTGGTGTTTGGGGTGATTTGAATTGCAATGTGGTGTATCCAATCCATAGAGTAAAGAAAACTGAACCAGTATCATTAAAGCTTGAAGTGTTGAAATAAGTGGCCTGGGACTGGCTTCC
>817FP021255 SMURF2_2            :+U  EU:NC; range  -249 to    50.
GTTCTGCTCCGGCGCCCCCGAGCACCGCCCGCTTCAGCCGACCAGCCCCGTCGGCTACTGGGCCTCGCCGAGACGAGAGGAGGGAAAGGCCTCGGCGGCCGCGAGGAGGCGGCGGGGGCGCGGGCGGAGGCGGCGCGGGCGGCCGCGGCTGCCGCTTTGTTGTGCGGCCCGGGCCGAGGAAGGAGAAGTGGGAGGAGGGGGGAGCTCGGCGTCCCGCTCCCTCCGCGGCTCATGGCGACGACTCTCGGCACATCCGGGACCCTCCGGCCGTGGCGGCCGAGGCGCCGGCTGCTCGGGCCC
>818FP003560 ZEB2_3              :+U  EU:NC; range  -249 to    50.
GACTATCTGGATTGAGGACCCGGGATCTTTCCCTTTAACTTTCGCCCCTTGGAGTTCTCCAGTTCTGTGAATGGTGTGCACCGTTTTCCGCCCTGTACTCTGTAGGATTTAGTGATGAGGATAATGATGCCAAAGGCTTGACGGGCGGGGAGGGGGGGGTGGAGGGGGGGAGAAGGGAGGGAGGGGGGAGGGAGGCGAAGGCGAAAGGGAGGGAGAGGAGGAAGGGAGGGAGGTGGAATTTCATTTCTTCCACTAAAGCGTTTGCGGAGACTTCAAGGTATAATCTATCCCAGATCCTTT
>819FP015658 AMIGO2_2            :+U  EU:NC; range  -249 to    50.
TTTCCTGCCCTCCTCCTTCTTGAATTGGACACCATCCCTGTTGCCGCCTCCTGAGTCAGGAAAGGGATAGAACTTTCCCAGGGAGGTGAGGGGTGTCCCCGTGGCGATTTCCCGGTTACTTCCTCCCAGCAGATATCCCTGTGGAGAGGAAACGTTCCCGACTTCCCTCCCCGCGACCTCCTCCCTAGAAACGAGCGGAGACGTCAGGCTGCTTCTGGGTTTATTTTGTAAACCCAGACAGTCAACTGCACTTGGCGCAGGCAAAGCCTCCTTGGCCCTTGCCCCAAAGCAAAGCTCTAA
>820FP018128 RHOV_1              :+U  EU:NC; range  -249 to    50.
CTTGGTATTCTCATTTGACGATTCTTTGTCCTTGTACCTGCGTGACTCTTGGAGCTCCAGCTTTCTGCCTGCCTTTCCTCCTCCCGGGGTTTTCCTCCTCCTCGCCTGGCCTCGCAGGGTGCCTGGCCGCGGGAGATCTTCGCCGATGGGTGGGGTCCGGGGCCGCCTGAAACATGTAGATGAGATGGGCGGGGCCCTACACAAACCCGCTGGTAGCGCTGGGCCGACTCGCCCAGCCTGGACCCATTCAGTCAGAGGCAGCCAGCGGGACCTGCTTCACCGAGCGCAGCGAAGCCGAGA
>821FP001409 SEC22B_2            :+U  EU:NC; range  -249 to    50.
CACGGGTGTGGAAGGCCGGAGTGCGGGCCGTGAGGGGTGTGCGCGCTTGAGCCGGAGCGGGGCTCGCCCCTCGTCGGCTCCCGCCGCCCAGCCGGTGATCGCTCTCCGGCCGTCCCCGGCACCCTCGGCCCCCCACGGCGGTTGGTCCGGGCGGGGGAAGGAGAAAGTGAGACTCGGTGTCATCACCAATCCATCGCCAGAAGGGGAGGTAATTGGAATCCAGCAGCGGCGAGCAGCAGCTGGGCAGTCACATCTGGAAATGGAAAGCCGACCTCCACCTCCTCCTCCTCCTTCTCCTCC
>822FP020520 NLK_2               :+U  EU:NC; range  -249 to    50.
GTGGTGGGAATTTTTTTTAATCCTGTTTTTGAGGAGGTGGTAGGTGTTTAGAAAAGGATGTGGGAATGGAAGGGGTAGATGAGTCAACCCTCTTTCAAGATTCCAAGGGTGGTGTGTTACCTGATCCTTTTCGTGTGTGGAGTTCAGGGGGTCGGGAGGTTTGGCCTTTATTCCCACATTCAAAGTTGGAACCTCCCCCAAATTAAGAATGGAGTTTTAGTACCCACTTGTGGCAGGAATCCTGGGGGGAAGGGGTCCTTTTTTCCTTTTTCTTTTCTTTTTTCCCTTTTTTTTCCTTTT
>823FP010923 LETM2_2             :+U  EU:NC; range  -249 to    50.
TTAGTAGAATACAGATTTCCATATGAAGATTTCACAGTATTCCAGCCTCTGGAGAGGAAGGGAGAGGAATGCGCTCCTTCCGATTCCCGCCCTTTCTGCGACACCATCAAATCCTCTCAGCGCCCCTCTGGCAGTTCCGGATTTGCAGGGTCCGAGGGAGAATACATCAAAGTGATGTCATTCATGACTCCGAAATGGTTACCATGGCGACTATCAGACATATTAAGCTGTCAGGGAAAGAGCCTGTTTAATCCAGTCTTCAATCACGGGTTTCCTCGGGCGTTAGCCACTGCCTGCGGA
>824FP005382 ACAD11_5            :+U  EU:NC; range  -249 to    50.
AGAGGCCTGGGCAGTCTTGGTAATGTCGAATGGTTTGAGATGTTAAGGAGCACCCGAATATCTCAGAATAGAGCTAACCCCGCTCTCCCCCGCCCCGACCCCATTTAAGATGCATTGATAAGCCTTTAATGAAACTCAAAGTTTACCTTAGCAGGTTTAATATTTGATCTCATCTTCTGAAAGTTCTTACTATCAGTCTTATACACAGCGAGGCGGACTAATTAAGAGGCAAGGGTGATAGGAAACTGGACACACGTCCTCAGCAGGCACAGGAGCAGCACCATATGGCTGACTCACTGG
>825FP009814 ZNF713_1            :+U  EU:NC; range  -249 to    50.
ATTTGGGAGGCTGAGGCAGAAAAATCACTTGAACCTGGGAGGCAGAGGTTGCAGTGAGCTGAGATCGCACCACTGCATTCCAGCCCAGGCGACAGTGCGAGACTCTGACTCAAAAAAAAAAAAAAAAATCCACTTATAACTGCTGTTAATCAGAGTGTATTTTCATGGCAACTTGAATCTATGCTCCCAAGTTGCAGTCCTCAAGCTTGGCCCAAATAAGCTCTCCGCTTAGATTAACTTTGCCTCAACTTCTTCCTTTTAGGTCAACATACCTGGCCTAAGGAGGCAGGATTGAGTGAC
>826FP009523 DGKB_1              :+U  EU:NC; range  -249 to    50.
CATTCAGACACTGTTTTTGTCCGCATTTCGCAGATACATATAGCCCTCAATTCATCTAAAGTCCTGGGTGCTCTACTTAAGAAACCAATTTACCTGTAGTAGATTAAATAGTATACTTGATGGCATTTTGAAATGTAAAATACACTAGAAATCGGTGCTGTTATTTTTCTCAGATAAATCGCCGCACTGATTACCATGAAGTACATTGATGTCACTATCACTATGACAACATTGTGACAAGAACTAGTCACTCTAAGCTACCTAGTAAAAGGAAATGTCATCTATATTTCTGAATAAAAT
>827FP017363 TOGARAM1_1          :+U  EU:NC; range  -249 to    50.
CCAGAGCAAGGAAAGCGTCACATCCGTCAAATGGCTTCACCCCTCCTCCCTTCTCCGCTGTAGCTGCGTTTACAACGTTCTGACTTCCTCTTCCAGGAGACTTTGGCCTAGTCTCAACACCTGACGTGGACTACATAACCCAGCATTCATCACGGCAAGTGGATTTCCGGGTCAAGAGGTCCGCGCTGGGTACATCACCATGGAAGCAATCGGTTTGGTCACGTGGTGCCCTTGGTTACGCCCGGTGGCAGCTGTGGGGTCTAGGGCTCAGACGGGGGCCATTTTGCCAGAGGCTGCCTC
>828FP006441 NPNT_1              :+U  EU:NC; range  -249 to    50.
CCTGCTTGGCTAACCCCCAAGAGCCACTGCCGTCCCGCAGCGCCCCTGCCCCCGAGTTGCCTGCCCCGCTGGGCCCCCGGGAGGAGCGGAGCGCGCTCACCCTTCGCCCGGGGCTGGGAGGGCGGCGAGTCGGGCGCACGCGCACCCCCTGCCCGCCCCTGGCGCCCCTCCCCGCGGGCGGTGCAGCTACCCCTGCAGCGCCTCCCCTAGCTAGAAGGGAGCGGGAGGGGGCTCCGGGCGCCGCGCAGCAGACCTGCTCCGGCCGCGCGCCTCGCCGCTGTCCTCCGGGAGCGGCAGCAG
>829FP009797 IKZF1_5             :+U  EU:NC; range  -249 to    50.
GCCCCGGCTCCGAGGTTGCTCTTCGCACCCGAGGATCAGTCTTGGCCCCAAAGCGCGACGCACAAATCCACGTGAGTGTTTTCAAATTGAATTTCAATAGGAAAACTTGGGGTAACTGGTGAATTTAAAAAAAAAAAAACACAGTAAAGAAAAGCGGTAAGGTTGGTAGACCCTGGTGTCGCTCAGGTCCGCCTCTCTTTTCTGAGGACAGTGAGAGAGTTCACTTCTGTCAAGCGTCTGTTGCTCTGCACTGTGCCAGCAGGTGCAGGACCAGGCCGACATGGGACACTTCTGAGCAGC
>830FP025878 GPR173_2            :+U  EU:NC; range  -249 to    50.
GCTGCCTCTGGCTGTGGACCTGCACCTCTTCCCCATCCCCGCCAGGCCCGGGGAGCGGGGTGAGCCTGGATGAGAGCCCCCCCAACCTGGGGCTCTCCCAGGCCATGGCCCGTGTGCTCCCAGGGAGGAGCCCCGGACCCTGAGCATCTGCTGGAGGCTTGGCAGAGGCCCCGCGGGGACCGTGTCTTCTGAGGACAAAAGGCGGCGGCCAGCAGGCAGACGGAGGGGGGGGGTGGGGGGTGGGGGGGGTAGGGGGACCGGCAGCCAGGCAGGCAGACGGGTAGCAGGGGCCAGCACTGG
>831FP008426 DXO_3               :+U  EU:NC; range  -249 to    50.
AGAGGATCCGACTCCACAGGCCCTCGCTTCCGCCGCCTCTTAACTCCAAAGGTCTCCGGGATCAGGTGATGCCTCTTCCAGCTCATATCCCGGGATTTTATGGTACCGGGGAAGGGGTAGGAATGGAGGGAAGAGAACCTGAAAATAGGGTCTTCCGGCGCAGAGCAGTGACGTACGGTCTCCCCGGGCGTCCCTCCTAGACCAGGTGATGACGAAAGGAGCGTCAACTTGTCGTCCCTCAGGCCCGTCAGTGCTGGGAGGGGCGGTGGCGACGCACATACCAGCATCACCTCCGCCAGG
>832FP001979 SLC9C2_1            :+U  EU:NC; range  -249 to    50.
TCTTTGATTATACTTGTAAAATTCATGAATTCATTCTACAATGTCAGCAAAAAAAAAAAAAATCAGTTAAAACAGTTGTGGGTACTTACGTAACTTGAGTGTTAAAAAATGAAAGCTTCCCAAGAACTAGATCACTTGGCTTCTTCTGGATTGGGGGTGGGGATAATGTAGGCAGCCAATCAGAACGAAAGCAGGCTGGCAAGAAACCAATGAGAAGTAGGCATGGAAATGGATTTTGGTGTGATATCAGTTGGTAGTACTGTCCCTGGCAAACAGACGCATAACTGTGCATTGTTCTTT
>833FP013601 SPRN_1              :+U  EU:NC; range  -249 to    50.
ATCCCAGGGCACCAGGGCTCACAGGGGGATGGGCCCGGGTGGGGACGAGGGTGTGGAGGGGCAGGAAGCACGGCGGGTGGAGCGGGGCCGGGTGCGGGGGTCGCGGGGGACCGCGGGGACGGGGCCTTGTGATGCAGGAGACGGAGGGGGCTGGTGACGGAGGACGGGAGGCCGCAAGGATGGGGGACGCGACATCCTTTTCCCCTCCCACCGGCTCACCAGGGATGCGCCTCCGCGACTGCCCGCCCCAATCCCAGGGCGGAGGCCTCGCGCAAAACCCAGGCGCCGCGGCTCCGCGCT
>834FP010528 ZNF425_2            :+U  EU:NC; range  -249 to    50.
CCCTCTCGCTGCCTCTCAGTCCGGGTTTCTGTGGAGCGCGTCTCCCAGTCGCTGTCCCTACTCTCTCCCTGTTCCTGCTCTCTCCATGTTCACCTGCCCCTCCGTTTCCCCTCCCGTCAGCTCCCTCATCTCGTCTTCGACCGCATCCCTCGCATGCAGATCCGGGAGTCCAAGGGTCCCTCAAAGACCGGCGTGCTGCGGCCCGCACGGAGGGTGCCCGGGCCCCTCCTCTGAGGACCGACTCCCTCTGGCGGCGCCGCTCCTCCCGCCCGCAGGGGGCGCTATGGGGCGGAGCGGCTT
>835FP021275 CACNG1_1            :+U  EU:NC; range  -249 to    50.
CTGGGGTATTTCTGGCTCCCAGAGGGGCAGAAAACCCTGAAACCCGAGCAGAAGCTGTCCTCGGTGCCACGCCTGGAGATGGGCATTAATAGCAGCCTCCCTCAGGCCCCTGACGCGTCTGGGCAGCTGCTCAGCACGTCCCGCGTCCCTCGGCCCCAAGGCCAGCCCACTCTGGCTCAGCCAGGCACACTAAACTTAGTGGCCACTCCCAGCTCGACAACCACTGCCACCCCCCAAGCTCGGCTTGTCACCTGCCCTAGGAGACGCAGCCGCCGGACCCTGCCCAGGGCACCCACGCCT
>836FP015832 TARBP2_3            :+U  EU:NC; range  -249 to    50.
AGAGATCGGTCCCCTCCGGCGTCTAGGTAAGGCCCACCCTCCCAGACCGCAAAGAGCCAGGATCCGACGGCAGCCTCTCCGGACCAATCACAACCTTCCTTCATCAAGGAGGCGGGGTCGGGGGGGGCTGACTTTTCCTTGTCTCCGCCCCTTTAGTCGAAGTAACCAATCTCAGTGCACCTAGGGGAAGTAATCGCAATGGGAGTAACCAATGACGCCATGAAGCTTCTCGTGCGTGCTTGACCCTGCCTCTCCAGCTGCGACACAGATGGCGCGCGGGCTCTTGGGTTCTGTAGTTTT
>837FP011590 PDCD1LG2_2          :+U  EU:NC; range  -249 to    50.
GTGGGAAGAGGCCAGGGAGTGGGAGCAGGCACTTTCAACCTTGTGGGAGCAGGGGACTTCCTGGGCCCCTGAGAGTACAGAGATGCCTGGGTCCAGAGCCACTGCTGGGCAGCTACAGGGGTGCCTGGGAGCATGCGGTTCCCACCCCGCCAACTCAGTACGGGGCGGGACTCCCACCTGTTCTTGGCCTCCCTGGCCACACCTCCACTGCTGCAGCTGCTCTAAACGGGCAGCTGCTGCCATCACTGTGAGCTATGATTGTGCCACTGACTCCAGCCTGGGCAACAGAAAGAGACCTAT
>838FP013499 PLEKHA1_1           :+U  EU:NC; range  -249 to    50.
CCCAGTGGTGGTCAAAAACTACGAATACCAGGAAGCACCGCGGCGCGGCGGCCCAGAGCTCCGCGCGCAGGCCTCCCCGGCGCGCCGAGGCCGCCGCCGCTGGAACCAGGAAGACGCCAGAAACTCGGCCCGCCACGCCGCAGGGACCCGCGCGGGGCCTGCCGGGACTCGTAGTCTCTGCGGGCTGGGAGCGCCCGCTCCGGAATCTCAGCCGCCGTCTGAGGGCTGAGGCAGCGTGGGGACGCGTGCGCAGTGCGCGGGCTGGCCGTCGCGGACGCCGCTCCGGGCAGCCGAGCCTCT
>839FP006031 RBPJ_2              :+U  EU:NC; range  -249 to    50.
CACGGAGGGCTCGCCCGCGGAGGAGCCGCCTGCGCATGCTCCATCGCCTGGGTAGGTTTCCAGGGAAGGCAGCGAGCAGGATCCCCTACTCTGCGGGCGGCGCGAGGCGTCTGGCTCTTCGCGGCGGCGGCGAGGGGAAAGGGAGCGCGGGGGCTGGGTGGAATCGAGGAGTGAGGAAAAAGGGAAGGGGCGGGGGAGAGGGACCAGGGAAGGCGTCGGGGGGAATCTCGCGAGGGTTGGAGTTTTGGCGAGAGTTTGTGGAAGATGGCGCCTGTTGTGACAGGGTAAGTCTGAGGGAAT
>840FP005496 EIF2A_1             :+U  EU:NC; range  -249 to    50.
GCCCCGCGGAAGTGCGCGCCCCTCCCGCTGGAGAAGGAGGGCGAAAGCAGGCGCACCCTCCCAAGCTCTGTCAAGCGTCGCCCTAGATTTGCGCGTGCGCGTTTGGGCGCCTTTTCCGCGTCACTCCGTAACCGGAAGTGAATTGGCCCCGAGGCTGATGGCTCCGGAAACACCAATTCGCTGTCTCCACGCATGAGGAGACGTGTAGGGGCCGGGTTCGGCCCTGGTGAACTCTCACCCGAGCGGTTTCTCTTTCCGGGACAACATGGCGCCGTCCACGCCGCTCTTGACAGGTGAGTT
>841FP015675 C12orf54_1          :+U  EU:NC; range  -249 to    50.
GCCTCATTCCTTTCATCTCTAAGAATCAATGGATTTCCAATGCAATGGGTAGAAGGCAATGAAGAAGCAAAAATTCCCAGAAATTAAAATTAAAATCCCACAACATTATCCCTCCATTTTACCATTATCGTTTGGATTGAATGGAGCCTAGTGTGTGGCTGGGAGGGAAAGCAAGTTGTCCGTCTATGAGGTCACAGCTGAAGTCACAAAGTATTGAAAATGGCAAGGTTGATATGGGAACAGGAGGCTGTTGTGAGATGGGGCTCAAATAGGAAAAAGTCTAGGGGTGAAGGAGTGGGG
>842FP018121 DNAJC17_1           :+U  EU:NC; range  -249 to    50.
TTCCCTGCCCTGCCCCGCCCCACACGCCCACTGGCACTGTCCCGCCGCGACCTAGAGCAGGGAATCCGGACGCTCTCCTGCAGCCAGCGTACGGCAGCGGCGGCAACGGGGGCTGCTGGGAGTCGTAGTTCATTCACGACTGCCGGCCTCCCTCAGAGTCAGTCAAGCCTGACCCAGAACACAATTCCCAGAGGGCTAGGCGCCGCTCGGAGCCTGCAGTCCTCACGCGCGCTTAGACTCTTGGGAGTTGTAGTACGAATCCGTCAGGCCGGAACCATGGCAGTGACCAAGGAGCTCTTA
>843FP019788 ZNF23_3             :+U  EU:NC; range  -249 to    50.
ATGAGGTTTCCCTGCTGTGGGAGAATGTGGATACTTTGTAGTTTACTTTCTCGATATTTTTTTTCTGAGATCTTCCCCTTGTTGTTAATACTAATTTTGTGCTCTCACAAGCACCCTCCCCAAGCCCTTATACTGCGCTCTGCCCCTCACTTAGGGCCTGAGCTATGGAATTGGCCCTAGGGCAGCAGGAACCTATTGTTTCAGAAGTCGGTGACCTTTGAGGACGTGGCTGTGTACTTCACCCAGGCGGAATGGGATGGCCTGTCCCCTGCACAGAGGACCCTGTACAGGGATGTGATG
>844FP010820 KCTD9_2             :+U  EU:NC; range  -249 to    50.
GCTGGAAGCCGCCGTCCGGCTCCAGGAGCCTCTCTGATTGGCTGATGCCCCTTCCCGTCTACTAGCCTTCAGCGTCTCTTCCCTCCCTCCGTCCCGGCTAGGTTAGCCAGAGCCCGCCCGATACTGGGTGCTGATTGGCTGGACTCTGTCCGGTGACGCGGGTTGGTTGGTACGGCAGAGTGTCAGTCTCGGAGAGGTGGGGGAAGGGCCCCAGGCAGGCTGAGGAGCCTAGGGGCGGGGTGGGAAGGAGGACCGGCCGAACCTTGGGTGTGGGACAGAGTGCGTGCGTGTGGTGTGTCC
>845FP001819 PEX19_3             :+U  EU:NC; range  -249 to    50.
TACCAGTTTTCTTTTACAGATTCTCACTTCTGCTAGCCTAGCCAGGGCTTACTCCAGGAATCTAAATAGATGCCCTAGTCCACTTTATCTTTGTTCCCAAGGCACTCATTTTTATTTTGATTTTGATTGAATGTGAGCAGGTTGACCTCAGGTCACACTTTGTTCCAAAAACTTTTGGAATTATTCCAGGACTTGTGGTGGAGTTATGGTACTCTAGGGCAGTCTTTCTCAAACTATGTATGGTAAAGGACCAGGTTTTTTGTTTTCCAGTCCTTCACTTATCAATATGCATTCCTATTG
>846FP007265 MEF2C_2             :+U  EU:NC; range  -249 to    50.
GTGGGGGAGAGAGAGACGGAGAGAAAAAGGCAGCGCGAAGCAAAGGCAAGGACAAAATTAAATAAAGGGGGAAAAAAGGAGGCAAAAGACATTTCATCGGACGTGCTGCTTAGAACCCCAACCATTCGTGCTCCGTCTTCCCTACCACCCCCGCCTCCCCTCCCAGTATCCTTCAATCCCCCCCGCCCCCACCACCCCCAGTCTTTTTTACGCGATGTTTCAAACGCTGTGAGCTGTTCTCCTTTTCCCATTCGTCTTCTGTCACTTCCTTCCTGGACGCAGTTTTCTGGACGAGTCTGG
>847FP018701 AKAP13_3            :+U  EU:NC; range  -249 to    50.
GTGCCCCGCCCACCCTCCCGAGCGTCTTTCGGCGCATGCGCGGACTGGAGCTGTGTGCAGGGCCAGCGCGGAGCCCGAGCAGCCGCGGTGAAGCGCCTGTGCTCTGCCGAGACTGCCGTGCCCATTGCTCGCCTCGGTCGCCGCCGCTTTAGCCGCCTCCGGGGGAGCGGCCGCCTATTGTCTTTCTCCGCGGCGAAGGTGAAGAGTTGTCCCAGCTCGGCCCGCGGGGGAGCCCCGGGAGCCGCACGGTGAGAGCGCAACTTAGTTGGCGGAGTTGGGGGAAGTTTTGTGATTTGTGGG
>848FP016883 TRIM13_3            :+U  EU:NC; range  -249 to    50.
CTCGGAGGCCGGTACAGCGACACCCTAGGCCGGGAGGGCGCAATGCAGGCTGAGCTTAGGCTGGCCTGCGAGGAAGACGCGGAGAATCAAGGGGCCGGGGAGAGACCGGACAGGGCGAGCGGCCGGGCTGGGCCGGGGAGACGGGTGGGGCTAGTGGCGCGCGGAGGCGTGGCAGGGGGCGTGGCGTTGCGGGCCTGCGGATGTGGGACGGCGTGCGCCTGCGCACCAGCTGGTTTTTTCTCCTTGGGCGGTTTCGCGCACGCCCCCAGGGCTGACAGGTGAGTGGGGCTGTCTGTCCCT
>849FP001800 VSIG8_3             :+U  EU:NC; range  -249 to    50.
GAGAGGACGCCGTGGCGCCCGGGTGCAAGGCCAGCGGGCGCGGCAGCCGCGTCACCCACCTCCTGGGGTACCCGACGCAGAACGTCAGCCGCTCCCTGCGCCGCAAGTACGCGCCTCCCCCCTGCGGCGGCCCCGAGGACGTGGCCCTGGCGCCCTGCACCGCCGCCGCCGCCTGCGAAGCGGGCCCCTCCCCGGTCTACGTCAAGGTCAAGAGCGCGGAGCCGGCTGACTGCGCCGAGGGGCCGGTGCAGTGCAAGAACGGCCTCTTGGTGTGAGCGCGCGCGCCGGGCCGGGCTGCGC
>850FP001947 SLC19A2_1           :+U  EU:NC; range  -249 to    50.
AGAGAGAGCTCCGCCGCAAGCCGCCGCTTTTGGAGTGGAGTTCCACATGTCCTCCGCGCTTGAGCCCTGGGACGTCAGAGGCCTGGCGTGCTGCCACCGCCCCAGTTCACGTCGTGTGACCCACGACCAATGGAAGAGCAGGCAAGTATTCCCGGCGTCCGCTGTGATTGGTTCCCGGAGTGGAGGCGGTGGCAGAGGGTGGGCCTTAGGACGGGTCTCCCTTAAACTGGGCGATCAGGCAGCGACCCTAGAGGCGTCTGTAGGGTAAAGCTGGGGGTTCTGTAGCCGGAGGCGGCGGCG
>851FP003480 CCDC74B_1           :+U  EU:NC; range  -249 to    50.
GTTTCGCCATGTTGGTCAGGCTGGTCAGGAACTCCTGACCTCAAGTGATCCGTCCGCCTCGGCCTCCCAAAGTTCGGGGATTACAGGCGTGAGCCCCGGCGCCCAGCCCTGGATGCCTTGTAAATCACTACTCACCCAGGAAGAGCCAGCGACAGGCCCCGCCCCCGCCAAACGCCTGGCGCCCTCCGTCGCCCGGTTTCCATGGTGACGGGGCGCCAGGCTAGGGCGGCCTGGCCACTGAGCCGGGGTGCAGTGGCAGCGGGAGAGTACCTGGCGATGGCGATATGAGCGGTGCGGGGG
>852FP007061 SKIV2L2_2           :+U  EU:NC; range  -249 to    50.
AGTCGCCAGCTGCCTGCCACACGCCAGGCGCCACGCGCCGCCCTCGCTCTTTATCCACTGAGCAGCTTATCCACTTTAGGTCGGAAAGGAAAGGAAAGAAAAGCAGGAAAAAAAAAAAAAGTCAGGGGAACATTTTTGTCGGCTGCGCGACTCGACTACTTTTGTCTCCTGCGGGCCACTGTTGAGCCTTCACGAGACGTCACTGTCTTCGGTCGCGGGGCATCGTGGGTAGGAGGGAGATTTGCTCTCACTGCTCCCAAAAATGGCGGACGCATTCGGAGATGAGCTGTTCAGCGTGTT
>853FP006399 MTTP_1              :+U  EU:NC; range  -249 to    50.
AATGCCCCTCAGTACTTCTGCATTTATAGGATGGTAGACTGGTTTGGTTTAGCTCTCAAAAGTGAAAACATTTAAAGTTTCCTCATTGGGTGAAAAAAATTAAAAAGAGTGAGAGACTGAAAACTGCAGCCCACCTACGTTTAATCATTAATAGTGAGCCCTTCAGTGAACTTAGGTCCTGATTTTGGAGTTTGGAGTCTGACCTTTCCCCAAAGATAAACATGATTGTTGCAGGTTCTGAAGAGGGTCACTCCCTCACTGGCTGCCATTGAAAGAGTCCACTTCTCAGTGACTCCTAGC
>854FP025646 SCML1_2             :+U  EU:NC; range  -249 to    50.
AGGCCCCGCCCCACAGCCATCTCCTCAGCAAATTCCCGCCCTCGGCCCCGCCCCACAGCTATCTCCTCAGCAAATTCCCGCCCTCGGCCCCGCCCCACAGCCATCTCCTTAGCAAATTCCCGCCCTCACCCAAGGACTGGGAGAGCACCCGCGGATTGGCCGATCAACGGTGACGCCTGTCAGTGGCCAGACTCCGATTGGTCAGCGGGTAGTCCCGCCCCCCCCCCCCCCCCCCCCCCCCCCAACCGCGAGTGTGGGAATTCGGCGTCGCGGGAGCTCTCTGATCCACTCAGGGGTCAG
>855FP023472 POLD1_2             :+U  EU:NC; range  -249 to    50.
GCTGGCCGAGAGGTCCTGCGCGGGGCGGGTGGCCTGGCCAGAAATAACCCCCTCCTTCCTGCCAGCTGGGCCCACTTCCTACACCCTCGCCCCCACCCCCGCCACCCACCTGCCCTCACCCACCCGCCACCCCATCTCCACGCAGGATGAGGAAGCGGGACCCCGGGAGTGCGCCCAGCCTGGGCGACCGCGTCCCCTACGTGATCATCAGTGCCGCCAAGGGTGTGGCCGCCTACATGAAGTCGGAGGTCAGGCCCACCTGGCTGCCTGCTCCCGCCCAGCCCCCTCGCTCTCACTTCT
>856FP019812 ZFHX3_2             :+U  EU:NC; range  -249 to    50.
CGATGGCTCCGGTTCGGAGGCCTCAGGCTCCTTTTAGTGGCCGAGGGCGCGTCCCTTTCTTCTCGCCCGATTCTAGGCCGGCCCCTGACCTTTGATGAGCGAGGGGTCAGCGCCTCCGGGAGGGCCTGGGCTTTGTTCCCGCCGGGGCCGGTTCCCGGGGCGGCGCAGGCCGAGCGGCGAGGGTTCCTGGCCCCAGGCGGGTGCGCGGGACCCCCGGCCTGCCCCAAGGCCCGCGCCCCAAGCGGAGCGAGCGCAGCTGAGCGCCCGGGTCCCGCGCGTCCCTGTGCGTCCCCGGGTCCC
>857FP007912 DOCK2_1             :+U  EU:NC; range  -249 to    50.
TGGTCTGGCGAGCCCCAGGTGGGGACTGGCCTCTGCTCCCTCGCCTGGGGAGGAGACAAAGTGGGAGTGGTCCCCAAGTTTTGCGTGAAGTGGGGTGGGGTGGCGTGTCTTAGCCTACGGGGCACCAGCCTTCTAGTGTGCCCCTGCCCAACGGGAGGGAGGAGGGAGCGGGGAGCCCCGGCGAGGGAGGAGAGGGCGGGCCCTGAGAGGAGTTTGAAAAGAGGAAGGAAGTGGGGCCCTGCGGCGCCCAGCCACCCCCTGACGGCTTCCCCACGGGAGGACGCGAGGCCCCGGCCCAGC
>858FP005445 RASA2_2             :+U  EU:NC; range  -249 to    50.
GTGGGGATTTTAAGGCCGCTCAGAGCCACGACTGGGAGCTACCCTTAGCCAGCGCCCCAAGCCGGGAGTACGGTTCTCTGCAGGGTAGCCCGGCTCGGGGGTGGCGAAGGCGGTGAATGGAGACCCGGGGGGGGCGGGGGCGGGGCCGCGGCGGGCGGGGCGGGGCGGGGCGAGTCGGGCCGAGGCCCGGGGGCGGGGCCAGGCGCGCGGCTGGCCTGGGCCTAGGCCGCTGCTGGGCTCCGCCTCGCCCGGCTACGCAGGCGGCAGGGCTGCGGCACGGGCCGGGCGGCACCATGGCGG
>859FP019817 MLKL_2              :+U  EU:NC; range  -249 to    50.
CCTCCGCCTCCCAAAGTGCTGGAATTACAGGCATGAGCCACCACACCCAGCTCCCAGTTCTGTTCTTTTAGAGGCAAATAGTCTGTTGAGTAAATGCATAACACTACTTAGACTTTCTAGCTGAAGATGTAGTTAATCTTAAGAAAACCTGACTCACACTGTAACAGGATGTTCTGCAATGACCTTAGAAGAGGAAGTGACTTTTTTCCCACTTTGGTGTCTCTTCCCTCGTACCCTCCCCACCCCGCCAATATTATCCAGCACAGAGAAGCAAACACCAGAAGCTTCTCTCCAACTTTC
>860FP020606 ADAP2_3             :+U  EU:NC; range  -249 to    50.
CAAATAGACAGATACTACAAGAGTATTCTTGGAGACCCAGAGGCTGGAAAGATTACTCCAGGCAGGGTATCACAGAGGGCTTCCTGAGGAGGTGGCATTTGCATATAAATACGTCTCCAAATAGATGTAAGATCTTACATTAACAGAACGCTTTAACAGAAGTTAGATTCTGGTTAATTTTCCAAGAAGCGCTGAGATGCAGACATATGCCCTTGTTCCTCTTTCATAGACGCGGAAACTGAGACCCACAGAGGTTGAATAGGTTGTCCACAGTCTCGTAGCTACCAAGTGACAGGCCAC
>861FP015264 TSPAN9_3            :+U  EU:NC; range  -249 to    50.
GAAGGTTCTGGTTCACCCCTCAGCTGCAGAGCCCTTGACATTTAGCGAGTGCTCGCGGCGCACTTGTTTAGGCACACAGCAGAACGCTAATCCCATTAAAGATAGTGTGTCATTGGGGAGGGGGTGGCTCCCCAGCGGGGCCGGGAAGGCCTCGCGCCCATTGGTCGAATGCAAAGCAGGGGGCGGGGCCGAGGGCCCGGGGAGGGGGCTCCAGGCGATTTCAGAGTCGCGAGTCGGGGCCGGGATTTCGCAGGGAAAGCCCAGCGGTTGCAGCTGCGGCGGATCCCTCGGCACTGTCCG
>862FP008207 ACOT13_2            :+U  EU:NC; range  -249 to    50.
CAGCGAAAGCGTACTTCCATCTCCCAGTCGTTCTCGGCCAGGAAGCACTGAGCCACTGCGGCATCGCAGCTTGCGACCGAGGCAAACTCCACACACAGAAGTCGCCGCTTTTTCACCTCAGGCTCGCCCTCTTCCTCCGCCGCCTCCCTCCCGCCCTCCAGGCAACTCCCCAACTCCATCTTCCTGCCGCCTCTGCACCGCCCCTTTAAGCGGAACAGGAGGCCAACGCGCGGCTCTGCGCAGGCGCCTGTGTCATGGCGCTCCCGCATCAACCGCCCGGCGGGGAAATGCGCTGCTCTC
>863FP009361 PACRG_2             :+U  EU:NC; range  -249 to    50.
CCAGCCGCGCCTCCCACCAGCGGCTCTCCTGGGTTAAATCCTCCAGGCCTCCCCGCCCCCGCGCCCGGCCCTAGGAATGCGCACGCGCGGAGGGCGCGGCCCAGGGCCTGCTGGGAGTCGTAGTTCTAACGCGTAGTTTCTCCTCACGCCTCCTGCCCCCAGCCCCCCACCGCCGCCCTTTCCGGCTTCAGGCCCAGCAATCTTACGTCACCGGGGGGCGGGGCTATGCGCCCGCCGTGTTGACCAGTCGCTTAGCAACCGGGAGGCTTACCTTTGGAAGCTTGTTGCAGCTCTAGCCAA
>864FP004077 TTLL4_3             :+U  EU:NC; range  -249 to    50.
CACTGAAGGGACTGCGCGTGCGCGAGTCAGGTGACGACCCGCCCCTACAGGCCCCAGAACCCCCGAGATTCCCCGCGCTTGCCTCCCGCCCTCTTCTTCCAGACTCTCGGTCTGTCCGCTGGGGGCGCGCGCGGTGTGTGGCAGGCGGCAGCGGCGCTGGCGGCCGAGTGCGCTTGTCACGCGTGGCGGTGCGTGGTTGCTAGGGGCGCCTGAGGCTGCCGGGTAGCCCAGCAGGCCGAGGGAGGAAGTAGCGTGGAGCCGGTGCCGAGCCGGGGCGAAGCTGGATCCCCTAGGTGAGTG
>865FP020341 MYH10_2             :+U  EU:NC; range  -249 to    50.
CTCACCCCGCTAACACCAAAACTGCGACCTTGGAGGACCGTGTCCTGCGCCTGGCGCTCGGCCGATCCCGGCAGAGTCCGCCTGGGGCCGGGGTCGGGACAGTGGCCGCAGCGTGGAGCGCAGCCGGGTCCCGGGCCAAACCCTGTGCGCATGGGCGGAGCAGCGCCCTCCCCCGCGTTCCTTCCCCCACTGCAGGTGAGTCGCAGCGCCGCGGCCCCAACCCCGCGCAGCCCCGGGGGTGACGTCAGGACTCTGGACCGCGCTCCGCCCCGCCCCTGCAGGCAACGCTGAGGGCCCGCG
>866FP023048 ADCK4_1             :+U  EU:NC; range  -249 to    50.
GCCCGCTCCTTCGGTTCGGGCTTCGGCCGACCCGGCCCCTCCTATCCCTTTAAATCCCGCGAGGGGTGTGGCTGGGGAGCCCCGACTCCCGGGTTCCGGCCCGCGGAGCTCCAGCCCGCCCCGCCGCGCAAGGGTTAACCGATACTCCCCTCAAAGGGGAAAGCCCCGAAGCCCCGCCCCACCGGACGTGACGGAACGGAACGAGACGGAGCCTTGTCCGACTCCGCCTCCCAAGGGGAGGGGGTTTGCCTCTGAGCATCCGAAGCGCGGCCAGGTATGCATCTAGGGCACCGGGGTCCT
>867FP010897 DUSP26_2            :+U  EU:NC; range  -249 to    50.
GTGCAGCTCTGAGAACACACGCATGCATTCCAGGCGGTGCTGCTGGGGCTCGGCGGGGCCGTGTCTGGTCTGCAAGGCGCGCGGGCTCGTGGGGGGTTGGCTGGGGAGCCCACGCTGCCTGGCGACTCGGGCCACCGAATGTGAGACCGAGTCCCTTTATGTCACCAGCGCACACGCTGATTTGAACCCTGCTTCGACGTGTGTGTCATGGCTTAAAAATAGCTGCTAATCTGTCAACCTGTCTTGGGCAGAAACAGCGGCGGCGACAGCAGCAGGAGCGTCATGGCCGTGGCGCTGTCT
>868FP012645 GATA3_4             :+U  EU:NC; range  -249 to    50.
CGCGAGCCGGGCTGCAGGGACGTCCCCGAGAGCCCTGCGGGCTCCGCGGCCGTGTCCCCGCGCTCCCGTGCGGGTCTCGGGTGCGCTGGGCGGGCGGGCGGCGCGAGGGGAGGTTGTGCCACTCCAGCAACTCAGGGGCTCATCCAGGTCTCCCATTCTCTCCCTTGCAGGTGACCCGAGGAGGGACTCCGCCTCCGAGCGGCTGAGGACCCCGGTGCAGAGGAGCCTGGCTCGCAGAATTGCAGAGTCGTCGCCCCTTTTTACAACCTGGTCCCGTTTTATTCTGCCGTACCCAGTTTT
>869FP009180 PDE7B_2             :+U  EU:NC; range  -249 to    50.
TCTCTGCTTTTCCTTGCCTGTGGCAACTGACAGCACCTCCCAGCCTAGCAGGCCGGCGGCTGCTCACCCAGCCAGTCAGTTGGTCTGGGCACTGCAGCAGGCTCGGCTCTGTCCCAGCACTTGTCTGGGAGAAAAGTGGTGTTACTCACCCAGGGAGAGTCTCTCTTTCTACCTTCCTTCTTTCTCGATCTCCTTGTGTGCTTTTGTGTTTCTTTATTTCTTTTCCTTTTTTTTCTTTTTTTTTTTTTGTTACTTAATTATATTCCTAATCCTGGATGAAGTTGCTGGATTCTGCAGCAC
>870FP012182 RGS3_2              :+U  EU:NC; range  -249 to    50.
CCATGGCGGAGAATGCAGCCAGAACAAAGGCGCCCTCTCCCCGCCGGGCCCGGGGAATACTAACTAGTTGACAGGAATTTTAATATAAAACTCTCCCTCTTCCTTGTCATTCTGAGGTTTCAGGAAGCCTTCGGGCTTATCGTGCAGAGGCACACAGCACAGACAGGGCTTGGGGAGGTGAGAGGTGATTTCCTGCCATTCTTCTGTGGGGCGGGCTTCCCAGGGTGCTCATGCCAGGCTGACGGGTCCAGTGCGGGCTCCCGCTGCTGGGGGAGAGCTGGGTTTTCATGGGGCGGCAGC
>871FP023543 ZNF649_1            :+U  EU:NC; range  -249 to    50.
CGAGACTTCTTTTGGTTTGATGCTTCCTAATTCATGAATTGCTGTTTGTTCAGATAAACTCTAGAAAATGCTCCTGCGCCTCAAATTTTTGCTTTCAGGAGAGTCATCCCGGTTTAATGACACAAGAACAACTGTTTCCCTTCTGTACGGCAGATCTACCAAGATGGCCGCGCCCAGAGAGCCGTGGCTCAGGGCGCGGACATGTTACCTCCTCGAAGAGAAGCCCATGTCCCATCGTCCTAGCGCGGCAGAATTGACTCGCGCCCTCGTCCGCCGCCATAGGCCAGTGCCGGGGTTTAA
>872FP005697 DVL3_1              :+U  EU:NC; range  -249 to    50.
GGTCCGGAGTCAGGGCCTTCAGGGGTCCGGGAACGCCGCCATCCCGGTGAATCTCCCCTTCCGTTTCTAGGGACCCGGGACCGGAGCGCCGCGGCCCGGCCAGTGGGCGGGAAACCCTGCCATCTGCCGCGACGCCGGCGCCTCTCCGCGGCGGCCGGGGGCGGGGCGCGCCGGGGCGGGGCCGCGCCGGGCCGGAGGAGGGGAGCGGGCCCGGACGAAGCCCTGGGCCGGGAGGGCCGCGGCCACCGGAAGAGTCGCGGTCGCCAGTCCAGTCGGGAGAGTGGGGAGCGGAAGCGGCGG
>873FP024027 RBBP9_2             :+U  EU:NC; range  -249 to    50.
ATATGACATCCGCTCGTCTCAGTGGGAAGTCCCGCTGATCGCCTTAGCTACCGGAAAGCGAGAACGATGACGTATGCTCGCGGAACAGGGAGCTGCACTGGTTGGAAGAAACTAAGGCTGCCGGAAGAAGGCATTAGCATGCGGAAGGGGCGGGGCGGGTGGTGAGCGCGGCGGCGCTTACGCACTTGCTGGTTTGGGAGTCGGTCTCTGTGGTTAAGTTTGAAGTACAGAGGTGTGGTGGTGCTTCACGTTACAAGCTCTCCTACCGTCGCTTGCTGTAATGTCTTGGCGCTCTCAGCG
>874FP012412 PRRC2B_2            :+U  EU:NC; range  -249 to    50.
TGCCCCAAAGTGGGAAGCCTTGAAACTGGGGCAGTTTAGTGTGGTTTAAATTAGTCACAGTAGAGTGTTTATCTCAAGAGGGTTTTCTGAGAATCTCCCTGCATCTCTGTCTTCCTGAGAATTAAAGGGGTCCACTAGCAGATCCTAAACACCTGGGAGTTTGTCCTCATGGTGTTTGAAGGTCTGCTCTCTGTACCAGCACCCTTAAACTGTGACACTTAAACTGTGACACACCAACGTGGGGACGGGTCCCCAGTGCACAGGAGGAGGTAGAAGCACAGGTGCCTGGTCTACCCAGCA
>875FP024822 TSPEAR_2            :+U  EU:NC; range  -249 to    50.
CCCCGGGCAGTGAGGCCATGTGCAGTGGCAGAGGCTCAGCACATGAAGCAGCACTGAGCATTTCCTGGCTCCTGTTGCCAAAAATCACATCTTTATGCAGTAATCTGCCAACAAATTGTTAAATGTTAGAAGTTTACAAGTTCCCTTTTCCTTCCCCCCTCTTTCCCTTTGTCCCTCCCTCCCTTCCTTCCTCTCTCCCTCCCACTCTCCTTCCTTCCTGTTTCTCCCTCTCTCCCTCTCTTTCTCTCTACACTTATTTACTACCCATCAGGTGGCCGGCATTGTGCTTGGTGCTAGGAT
>876FP024728 ERG_4               :+U  EU:NC; range  -249 to    50.
CTCACCCTGCCCACATCCAACCCTGAGCCTGACCCAGACTTGGGGGTCTCCGTGTGTTTTTTCTTCCCTCTCTTTTTTTCTATTATTTTGGCAGACTTTTTGGAATGTCTGGGAGCTAAGGGCTTTGCTTCATGGAGCAGAATTCTGAAGCAAGAAAAAGAGAAAGTTATAGACTAAACCACAGAAATGTAAACACGTCTGCAGCTAAAATAACTCCACTTTCATTGAAAACACTCCTCCCTCACAATCAGACTTCTGTGTGCTATGGTCAATAAAACTGCATGTTAATAGCGACCAATT
>877FP009081 ROS1_4              :+U  EU:NC; range  -249 to    50.
TTGGTTTCTTCTTATTTTAGATAAAGCGTTTCTGTCTCTAGCTTCAGACACTGTGGAACCAACTATACTTAATGCCACTAACACTAGCCTCACAATCAGATTACCTCTGGCCAAGACAAACCTCACATGGTATGGCATCACCAGCCCTACTCCAACATACCTGGTTTATTATGCAGAAGTTAATGACAGGAAAAACAGCTCTGACTTGAAATATAGAATTCTGGTAAGATTGGAACTAGTGGTCTTTGTCTTTTCACAAGATGTTCTTTTTTGATATAAAATTATGAGCCATAGTAAAGT
>878FP012880 RBP3_1              :+U  EU:NC; range  -249 to    50.
CTCTGGTGGAAACTGTCAGCTTGTAAAGGATGGAGCACAGTGTCTGGCATGTAGCAGGAACTAAAATAATGGCAGTGATTAATGTTATGATATGCAGACACAACACAGCAAGATAAGATGCAATGTACCTTCTGGGTCAAACCACCCTGGCCACTCCTCCCCGATACCCAGGGTTGATGTGCTTGAATTAGACAGGATTAAAGGCTTACTGGAGCTGGAAGCCTTGCCCCAACTCAGGAGTTTAGCCCCAGACCTTCTGTCCACCAGCTGAGAAGGACAAGGGCGGAAGGCAGCTGCACA
>879FP014337 CHRM1_1             :+U  EU:NC; range  -249 to    50.
TCTCCCGTCCGGGACTTTTAGCCTTCCTGGGCTCGCCTTCCTCATGTCCTTTCTCCTCCCTCTTGGGGCTCAAATTGGGTGCCCTGGTGAAGGAGGGGGGCACACTCCAGAACCTAGTCCAACCCCAGACGCTGCCTGAGGCTTCCCTCCAGCTCCCCTCCCTTCCTTTTCTCCCTTTCCTCCCTCCCTCTCTTTCCCTTTCTCCCTCCCCGCTAAGGCTGGCGTGCCAGGGGGTGGGACATGCCAATCACTGGCTGTGCCTCTCCCGCTGCCAGCACAGGGCGCAGCTCCCCCTGGGAG
>880FP008026 ZNF354A_1           :+U  EU:NC; range  -249 to    50.
CCTCAGCGAACCTCCCCTTATCTTCCCTATAACCAGGAACCTGGGGCCCTCCAGCTCACAGGGGCCCTCTTGTGGCATGTGGGCGCGTAACAGCTCAGCCGGGACCCCGCCTCAAACGCATGGAACTACACTTCCCCGAATGCAGGTGTCCTCTCGTGGACTCCATTTCCCAGCGGCCTCAGCGGCTGCCCCGCCCCTCCTGGTCCCCGGCGCGCCGCGGGGTGAGCGGCGCCGGGCCTGAGGTCGCCCAGACGCCGTCGGGGCGGAGCCGGGTCGCGAGGCTGCATCCCGGCCGGCGGT
>881FP022417 ZNF627_1            :+U  EU:NC; range  -249 to    50.
AAACAAACCCTCAAATATCCCTCGGGCTGGGTGCAGGGAGGAAACTCGGCCTGAGAGGCGCAGTGGCTAGAACCAGTCAACACTGCTACGCACAGCCACGTTTCCATGGCTTCCTACGTCACTCAGGCCTTAGGGGGCGGGGTATGTCACCCTATCCAATCAGGGGCGCTGGGGCGGGGCCCTGCCAACTGTCCATTCAGATGGGCCCGGGAGAGGAGGGCAGGGCCTGCGCCTCCCTACGGAGCCTTTGTTTCTGGCGACCGTCCCCACCCGGGCTCGCGTCTCCGTTTCTCCGAGAGG
>882FP011298 EIF3E_1             :+U  EU:NC; range  -249 to    50.
GACTGGTAATCGAAGGCCAGCATTAGAAAGAGGATACCGACAAACCTACAAATAGAGGGATCTGTTTCCGTCACTCGCGCCCTAACGCAAAGGGTGGGACAACCCGCGCGCATGCGTCGTTGTCCTCTGCTCTCCAGGGTAAACCCCGCCCCTTTCTTTAGGCCAGTTTTACCACAGCACATGCGCAGTACAGGATCTGTCTGTTCGTTTGTCGGCGCTACCAATAAAGTTTTAGTGAGCACAGACTCCCTTTTCTTTGGCAAGATGGCGGAGTACGACTTGACTACTCGCATCGCGCAC
>883FP023071 HNRNPUL1_2          :+U  EU:NC; range  -249 to    50.
ACGGACCCACAAAGGGCCTCCAGCGAAGACCAGCCCACCGTGTCTGGCACGCACTCGCGAGCGGGCGTTCGCGGGTGTGGCCGGCAGCAAATGGAGAAACCCTTGGCAGCGCCCGGACGCCCTCCAGTGGCGGCTCCTGAGAACCGGGGACAGTTCAATCCGGGCCACAAACTTTTTTAGAACAAATCATTGTGGGAAGCTGGGAGGAGAGAGAGAGAGAGGAAGTCGGACGTGGGCGAGGGGCGGGGTGTCTGGACTGGAACCTCTGGGCCCACGTGAGTGTCTGTCCCGCTGCTGAGT
>884FP013504 FAM24B_3            :+U  EU:NC; range  -249 to    50.
AGATTCTTCCCACTGTTTGTCCTTCTGATAGCCTTCTCTCTGGACTTTGCATTTCCATTCCTTTTCATTGACAAACTGACTTTTTTTATTTCTTTTTTTCCATCTCTGGGCCAGCTTGGGATCCTAGGCCGCCCTGGGAAGACATTTGTGTTTTACACACATAAGGATCTGTGTTTGGGGTTTCTTCTTCCTCCCCTGACATTGGCATTGCTTAGTGGTTGTGTGGGGAGGGAGACCACGTGGGCTCAGTGCTTGCTTGCACTTATCTGCCTAGGTACATCGAAGTCTTTTGACCTCCAT
>885FP009161 MOXD1_2             :+U  EU:NC; range  -249 to    50.
TTAAAATATAACTCTCAAATGACAATTCACCCCTTACCTTCTCTGCTGATGGCAAAGTAGTTTGGCTGACTTTGTCCCATCAACGCCAAACCAAACCAAACAAAAACTAGGTGAAGGCAAGCGTCAGGGCTCCAACTCCTGCCGTGAGGAGCAAGCTCTGCGGCCCCGCAGGGTGGGAGGGTGAGAGAAATTCTCGAGGTGGGGGGCTGGGGAAAGTGAAGTGTGTCCCTCCATTGCAATAGGGACGTCACTGGGAACAAAGGCTCTGGAAAGTCGACAGCAACGGATACGGAGACGTGA
>886FP022428 ZNF433_1            :+U  EU:NC; range  -249 to    50.
GGCTCACTGCAGCCTCTGCCTCTTGGATTCCCGCGATTCTCCTGCCTCAGCCTCCTGGGTAGCTGGGATTACAGGCACGCACCACCATACCTGGCTAATTTTATTTTTTTGAGACCGAGTCTCACTCTGTTGCCCAGGCTGCAGTGCAGTGGCATGAGCTCATGAGTGTAGAGCTCATGAGTTTTTGTTTTAGTTATTTATGACTCATCATTTAGATTGATAAGACCCCTTGTAAAATCCAGTTTTTTGGTTTTTGTTTCTGCTGCAGCACTCAGAACAAAATTCATTTTCTAGATAACA
>887FP025688 PDK3_1              :+U  EU:NC; range  -249 to    50.
CAGAGGCGGAGCTGAAAGCGGCTGCACTTGCTGGGCTGGGCTGAGTCCCATGAGCCAGGGAGGGGGGTCTCTGGCGCCGCGCCCGGACAAAACACAAACGTCACAGAGGCAGCGGCGGCCAATCAGTGGAGGGCGCGCGCGGCCGCGTGCCCCTCGCGCTCCTCGCCTCCCCTCGCGCGCCGCGTACGTGCAGCAACCGACTCCGCCCAGCGAGGCGGAGCCTAGGGAAGCCGCGGGCGGCCCGCCGCTGTCCTGGAGCTGCTGCTGCTGCTGCGGCGGCTGCACCGGCGGCGCCGAGGC
>888FP000486 MATN1_1             :+U  EU:NC; range  -249 to    50.
ATTCCAGCTGCCGCTCTAGTTGCTTCTGCAAGCAAAGGAGCCCTTGTGGTCAGAGGGGCCTCTGAAGCCTGGGCCAGGCTCTCCCGCCCTCTCAGGGCACACACACCTCCATTCAGCCCAAGCCCCGCCCTTTGGGGGGGCTGGGGGCCAGGGCGGGCTGCCCCCACGTCAGTCGTCAGTTGGGGGCCACCTGACCCAAAGGCTGGGCGGGCAGTGGGGTTGATAAGACCTGGACCCCACTGGTCCCACAACCGTGCCGGCTGCTGCCCGTGCTGCCAGAACTATGAGGGTCCTCTCTGG
>889FP002492 COA6_2              :+U  EU:NC; range  -249 to    50.
GTTTCGCCGCGTGAGTTGCTTTTTGCGGCTGGGGAGGTCTACGCTTCTAGAGCTTGAGCCAGCGGGGCGACCCTGCAGTGGCAGGACTCGGCACCGCGCCCTCCACCGCCGGTTGGTGGCCTGCGTGACAGTTTCCTCCCGTCGACATCGAAAGGAAGCCGGACGTGGGCGGGCAGAGAGGTCGGCTTGCTGATGGGTCCGGGTGGGGCGCGCGTGGACTATGGGCCCGGGAGGTCCCTTACTGTCCCCGAGCCGCGGGTTCCTCTTGTGCAAAACGGGGTGGCACTCCAATCGCCTGCT
>890FP017291 NOVA1_4             :+U  EU:NC; range  -249 to    50.
TCACCCTCCGTCTCTCACACCCCCTCCATTCCCCTGTCTCCTTTCTGACACTGCACTGCAGCTGCTCCTCAGCCCTGCCCCCTCCCCAGTGAGAACAAACCAGCAACATTGCTTTTTTTCCTAAAGAGATTTATATTGATCCGATTAAAAAAAAAAAACCTTAAGAAACCCCAAACGCAAAAAAAAAAAAAAAAAAAAAAGAAAAAAGAAAAGAAAAAGCCAAAACAAAAGGGAGAACCTTCTCCCGGTAGCAGCGGCAGGAACTGCAAACATGATGGCGGCAGCTCCCATCCAGCAGAA
>891FP012869 MARCH8_1            :+U  EU:NC; range  -249 to    50.
ATCTGAATCACTTAGGATGGTCCTTGGCACCAAATTTGCCTTCAAAAAAGCATTTGCTTCATTTAATTTCGATTTATTCACGAAGGACTAAAGGACACTGCAAGGGCGGGGAGGGAGTGTGCGCCTGCGCTCTGCGCCTCCTAGAGGGCAGTCAAGGGCTTCTGGCTGACCCGAGCGGAGATCTCGCGAGACTGTCAGACGTATGGCGAGAGGTGTGGGAGGAAGATTGTGTTGTCGCGAGAACTCTGCCTTTGGGCCGTAGGTTAGTGTGGGGCCGTGTCTCAGTCCACCCAAGGTCTC
>892FP023775 ZNF134_1            :+U  EU:NC; range  -249 to    50.
CTGGTTGAGGGTCCTTTAAAAGGAGCGAAGCCACGCCCTGACCTCAGAGTCTCAGGGCATAATTTCTCAGCGCCCCTCGCAGTACCATTTGGCCTTTGCCCAGCGTGCAGGGGAGTTAGCCGTCACCACGGCCAAGTGCACATGAGAACTGCATTGCCCAGAAACCTGTGCGCCGCCCGGCGGCGGCACTCTTAGGGGCGTCTCCCTGCGGACGGAAGCTCTCTGGGCGGGACTTCCGGTATCTTCCTCGCGGTGGACATCTTGTCGGCTCTTAGGTGGAACCATCGGAGCAGAAGCTCG
>893FP012323 SLC25A25_2          :+U  EU:NC; range  -249 to    50.
ACCCGAGTGGAGGGCAGGGAGTTACTTTTGCTACGGAGCCAGCTCAGAGTGGATTCTGTAAGCTGAGCCTCATCTGGAGCTTGAGTCCGCACCTCCCTGCAGAATTGCCGGGCTTCATGCAGGCAATCAGCTGCCTGTGATTGGAGGGCTGGTGCTGGTAGGGATAATGAACTTGGTAGTGTCGGCAGAGGTGATTGGCCGGGCTCTGCTGCAGTGAGAATGCAGACTGGATGCTCGGGTCCTCGGCTTGGGTGATGAGCGAGGACAGCTGAATAACTGGGAGCTCGAAGTTGCTTGCTG
>894FP016180 ACSS3_1             :+U  EU:NC; range  -249 to    50.
AAGGCTGCGGGGTTGGAAGTGCATGTTGGGGTTTGGATCTCGTGCAGCAGCGCAACTAACCTGCTGCAACGGCGCTGTGACACCCCTGTCCCGGGGCCCCCACTTTAGCCTGTTGCTTCTCTGGTCGCTCCAGGTCGGTTTTTCCCGGCGACTCTAGTGTGGCTTCCAAACTTCTGGGCTCTGGGCTCACTTCGGAATTTGCCCCCGCCCCCTACTCCCTTCCCTCAGGCCCCAGGAAGTTGCAAGAGTACCATTTGTCGCACACTCGGGGACCGCGGGTGGCCGGAGGAGATGAAACCG
>895FP008795 LRRC1_3             :+U  EU:NC; range  -249 to    50.
AAAGCAGGAGCTGTATGGAGGATGCTCACCTGGCAGCCTCGATCTGCCCCTCTTCCCTCGCTCCTCCCTCCGCACCAGCCACAGCTAGTTGTCAGGGGCCAACATCTGGGCCGGGCTGGAACTGGCTCAGAAACTCGCGTTTGCCTGCTTATTTCTGCAGCTGGGCTCCTTGCCAGGTGCAACCACATCTATGAGAATCTCGCAGACTCTCAGACTCCTATGCCTTTGCTGGTACAGGGAGGAGGATTTACTATCACTCACTGCATAAACCATGATCACCAGAGATGTGCTCCCAAGTTA
>896FP006394 ADH1A_1             :+U  EU:NC; range  -249 to    50.
TAATATGCATCAGTTTGAAAACCACTCAACTAGTTCATCCCCTTGAATTTAAAAATAAAGCAACTGAAGCCAAAAGAGGTTTTGATAAACGGTTGGACAAAAGAGTCTGAGTAGTTCTTGATAAACACCTACGCATGGCACTTTATGAAGCTTAGGCACTTTCTAACAATCATCACTTAATCTATTTTTGCATTTTCTGAAAACACAGGTCACCCCAGGCTCTACCTGTGCTGTGTTTGGCCTGGGAGGGGTCGGCCTATCTGCTGTTATGGGCTGTAAAGCAGCTGGAGCAGCCAGAAT
>897FP021326 GPRC5C_4            :+U  EU:NC; range  -249 to    50.
ATGCCGAAAGGCCATGTGAGTGACAGCAAGAATGAAGGCTATTGCATCCGAGGCCTGAAGTATAGACCCAGGTCCCACTTTAGCATAACCACGGCTGCTATTAAGACCCTCAAACGCACCATCAGTGGTTCTGAATTTTGCATAATGATTGAACTCTGCCGTATCATCAGAGGGGAGGAGAACGGCGTGGAAACCAAAGGGCTGAAATCTCAGCCCCTGCCAAGCCTTCTGGGGCTCCATCACACTCCCAGAATAGCGCGGCTAGGTTCCCGGCAGCCTCGGGCTGCGCCGCAGCTGGGC
>898FP023293 NPAS1_2             :+U  EU:NC; range  -249 to    50.
GAAGGGGTGTAGACAGTGCCCGGACTCCGCTGTTCCCCTTTTGGAGTGGGGTAGCTCCGATCCGAGGTGCTACATTCTGACCCCCGACGTTACCGTGGGGCAAGGGAACTCGGACCCCAGGGTAGCTTGGCCCCCTACCAGGGAAAGGCGAGCAGGGCGGGTCCGGGGGCGGAGACGCGGCGGGCGGGGCTCCGGCAGACCCCGCCCCCGCCCGCAGCGCTGGTCGCGCGTCTCCAAGTCTGCGAGGCCGAGGTGGGCGCCGAGAGCTGGGCGCCACAGCCCGCGCGTCCCGCTGCGCCC
>899FP007585 CYSTM1_1            :+U  EU:NC; range  -249 to    50.
GAGTCCTAAGTATCCAGCGCAGCTGGGAGGCCCACGTTGGGAAGTCGGAGACCGACCCCGCCTCCCGACTGCGCCGACTGCAAGAGAGCGCTTCCGGCGGCGCTTGGAGGCCGAGCAGTTGGGGGCGGGGCTCGTGCTGTGACGCAAGCCTCGCCTCGCCCCGCGCCGCGCGCGTTGCCAGGGTGATCAGGTGACTCCCGGTTCGCGGCGCTGGGAGCGGCCGTGACGTCAGGCGCCCGGCTGCTCCTCACTTGCTCTGAGACAGGTGCGGCAAGTCTACTGCGGGCTGGTCCGGGCTCC
>900FP006340 HSD17B11_1          :+U  EU:NC; range  -249 to    50.
CTCCAAGGCCGGCTCACGACACCGGGAGAAAGTGGTGTAAAAGACAATCGCGGCCACACACCGCGTGGGGGCTGCGCAAAGCAGAACTAGGAAGCTTTGCTCCGGTCTGGACTTCGTCCCTCCCAGATCTCTGAGCTAGCAAGCACTGCAGCCCGAGCCAATTGCGAAAGACCAACAAAGCCCAGCCCAGCGGAAGGAACGGTTTCGGAGTTGTTTTTCTTTGATACGGGAGTTCCTCCTTGCTCTCGCCCCTACTCTTTCTGGTGTTAGATCGAGCTACCCTCTAAAAGCAGTTTAGAG
>901FP025587 MID1_1              :+U  EU:NC; range  -249 to    50.
AAGGCCCTTAGCTAGTTAAGCTTTTAGCAGAACTAGAGCTGTTAGATAAGAATAGAACTCATCCTTTACTTTTGGAGCTTTGGACATTGTTTCCAGCTGCTTCCAGTCATTTGAATCCCGAAAGCGCCCCTAATCCTCGCGGAGGCAGCCTTTCTGGCTCCCAGGACCCACCCCCTTGCTTCTGATTGGCGAAGCTCCTCCGCGGCCCAAGCCAGCCACCTACAACGTCTCTGAGAACTGATTTGAAATAAGAGCCAGGCGGTCCTCGCTTCCCTGCGACCGACTTTTCATAGGCTGGGG
>902FP006387 RAP1GDS1_2          :+U  EU:NC; range  -249 to    50.
GAGGGCGGGGCGCTCGTGGGCTGCGAGTCGGGGCCGGAGCTCTTCAGGCCGGCTCCCGCGCCTCCGCCGCCCGCCCGCTCGGAGCCGCGCCCGCCGCAGGCTGCGCCCGCCAGTCCCGCCCCGCCCCGCCCCGCCCCGCCCCCCGCCGCTCGTCCCCGCCGCGGCCGCGCCGCCTGCAGCAGCACCAGCTGCTCCTCCCCGGCGGCCGCCCCCCGCGGGTCCCTCCCTGGCTGCGGGAGAGACGGAGGTAGAGGGAGGACACAGAGCCGCGCCGCCCGCACCACAGACCTTCGCCTCGCC
>903FP008485 HLA-DPB1_1          :+U  EU:NC; range  -249 to    50.
TCTGACTGGTTAAAATGAGTATCACTGTCTTTCCTCCGTCATCTTAAGTGCATCACAGGCTTTATATTTTCAGACCTTTCATACTAACTTTCTGCCTAGTGAGCAATGACTCATACAAAGCTCAGTGTCCATTGGTTCTTTTCTCAGACTCTGTCCAATCCCAGGGTCACAGAAGACTACTTGGGTTCATGGTCTCTAATATTTCAAACAGGAGCTCCCTTTAGCGAGTCCTTCTTTTCCTGACTGCAGCTCTTTTCATTTTGCCATCCTTTTCCAGCTCCATGATGGTTCTGCAGGTTT
>904FP024937 SCARF2_2            :+U  EU:NC; range  -249 to    50.
TGCTCGTCCTGCTCGTCTGCCTGCTGCTCTCGCTGCTCGGCTGCTGCTGCGCTTGCCGCGGCAAGGACCCTACGCGCCGGTGAGCCCAGATACTGCCCCGCTTTCGCCTGGGTTCAGGCCGCACCCTCTGGGTGCCACCGGACCCAGATCCAACCCTTCCGCGCCCCTGCCCCGGACGTGGCCCCGCCCCTTCTGTGCTTGGCTCCGGCCGAGATCTAATCGCCCCTGGGCCCCGCCCCGGCCCCGCCCCTCCGCTCAGACCCCGCCCCCGCAGGGAGCTTTCGCTTGGGAGGAAGAAGG
>905FP000963 TCTEX1D1_1          :+U  EU:NC; range  -249 to    50.
AGGAACTTGATGAGGGGCCCTAGGGGTGCAAATGTCTTTAGTCCCAAATGTCTTCCTCGCTACACAATGAACCAGTTCCCCTCCAGCTCGCCGCCAACCCAGGACGCAGCCCGGCTCAGAGTGACCCCCAGTGGGCAGTGAAGATGAGATCCTCTACATCCTTAGGGCAGCTCAGAGGGCCACTCAGCGGCCAAGTCCGGCCGGGGAGGGCCGAGGGCTCTGTTTGAGGTCACCCTGGAGACCGGCCTCAGAGTCCAGGGAGAGTGCGCGGGCGGCCGCCGGCTGAATGAAGCCTGGGAC
>906FP022332 DNMT1_3             :+U  EU:NC; range  -249 to    50.
TCTCTGACACTTGTTTACATTCACTGCTACTTAAATTATCCTTTCCTGCTGTAGGAGGGCTACCTGGCTAAAGTCAAATCCCTTTTAAATAAAGATTTGTCCTTGGAGAACGGTGCTCATGCTTACAACCGGGAAGTGAATGGACGTCTAGAAAACGGGAACCAAGCAAGAAGTGAAGCCCGTAGAGTGGGAATGGCAGATGCCAACAGCCCCCCCAAACCCCTTTCCAAACCTCGCACGCCCAGGAGGAGCAAGTCCGATGGAGAGGCTAAGCGTAAGAGCAGATGATTCCTTTTATTT
>907FP011777 CLTA_1              :+U  EU:NC; range  -249 to    50.
TGGTCAGTCCAGCTCCAGCAGACGGGGTGGGTAGGACGCTCCCTATCAGGCAGCACTTCCGCCTCCCGGGGCCCGCGCAGCTCACCTCCCTCACCTCCCGCCCTACCCCAGTCACGAGTTGTTTTAGGGGGACCGCCCCTCCACTTGCTGATTGGGTAGCTCCTGAACCATTGTTGTCCTCTGATTGGTTGTTCCCTTTTCGGCTCTGCAACACCGCCTAGACCGACCGGATACACGGGTAGGGCTTCCGCTTTACCCGTCTCCCTCCTGGCGCTTGTCCTCCTCTCCCAGTCGGCACCA
>908FP007382 ATG12_2             :+U  EU:NC; range  -249 to    50.
GGAGAGCCGCGGCTTCCCGTGGTTGTTGAAGATTAGGATCGCCTTGATCATGGCTGTGCCGGGCCGACCGGGTGGGCACTGGGGGCCAGGGCGGGGGCGGGCGCGCGAGCCTCGCCTCGTAATCTCGCCTGCGATCCTTCCCCACCCGCCCCCTCCCGCACGCGACCGCGCGCGCTCCCGAGCCGTCGGGCGGGGCCCAAGGGGCGGGGCCTGGGCGGGGCAGGCACTAAGGAAAGCGGAAACATTTCTAGGTCCGAGCCAGCGGCCTAACTGGAGTGTGCGCATTCGACCGAGCACAGA
>909FP022126 AES_2               :+U  EU:NC; range  -249 to    50.
GCAGGCCTCCCCGGGCGCGCGCGTCCCCCCCCTCGGCGGCGCGCACGGGGCACGGGCGGCGGCAGGTGGAGCCGAAGCCTCCGCAGCAGCCGAGCCGCGGCCACTGCCGGCGTCGCCGCCATTAGACAATAGCGGTGGGGCCGGGGAGCGGGGAGGCGGGCGGCGGGGAGGGGCGGGGAGGGGCGCCGGGCGCGCAGGAAGCGGGGCCCGGGGCGCGCCGGGGCCGGGCGCGCGGGGAGGGGGCGCAGGAAGCGGGCGAGGCCGGGCGCGGGAGGCGGCGGCGGCCCCGGGAGCTGCCGA
>910FP025847 PLP2_1              :+U  EU:NC; range  -249 to    50.
CTAAGCTGAAGCTGTCTCGGGTGCATTTGCATTCCAAAAAGGCGAAGGGTCCCGCTATTACTGCTCCTGGTACCTGGAGCTGCCAAGCACCCCTGCGATGGGGCGCCCCGGGGGCTGTGCGCCAGGCTGGGAGTATCCTTGGGGGGCGGGGCGAGGGGGCTTCCGGGGCGGCAGCCACCTGGCCCGGCTCCGGCCCCGCCCGCGTCAGCTCTGCGCGGTGATTCACTCCCTCCTTCGCCCCGGGGCCCCCTTCCCGGCCAGACGGCGGGCAAGACAGCTGGGTGTACAGCGTCCTCGAAA
>911FP022155 MATK_2              :+U  EU:NC; range  -249 to    50.
AAGAACCCCGCTTCCCAGGGTGGGTGGGGGGTGCACGCCCGACAGGGCCAGGTCAGGGCCAGGCGTGGAGCCCGCGTGCGCCCCGGGACCCCGCCCGGGGCGCGCGGGAGGCGCCGGGGGCCGCGGAGGCGGGGCGGGGAGGGGCCGGCGGCGGCGGCGGCGCGCGGAGGAGACCGCAGTGCGGCCGGCGCTAGGACCCGCGGGGGCCTCCCAGGCCGCGGCGCCTCCCGCTTTCCCCCACTCCCCGACCCTTCTTCGCCCCCAAAATGAGGAAACGGAGCAACTCGCTCCAAGTTGTGC
>912FP017498 SIX6_1              :+U  EU:NC; range  -249 to    50.
GTGGGGGAGGGAGGAGTAGTGAACGCTGCCGCACTCGCCTCTCTTTTTCTCCCAGACACTCGCATGTCTTTTCAACCTCCAGGTTCTGCAAAATACTGAAGAAAAGTCCAGGAGCTAACGGCGGGCGCTGTCGAGCACGGGGAGGTGCTGAAATAGTCCTGGCGTGCTGATTCAAGCTTTGATTGGCAGAGCCACCCGGTGACTGACAGGGGGTCTCCATGGCGCCCGCGCCGCCAATCCGCCCACCCCAATAGCGGAGCCAGCTCGCCTGCCGGCGTGCCTGAGCCGAGCCGAGCCCGA
>913FP006605 GAB1_3              :+U  EU:NC; range  -249 to    50.
CTATAGGCATTATAAAGACAACTGAAGAAGCTCTTGTTTCTGAACAGTACTTGGCCAGTTTCTTTAACAGGAGATGGCTTTGCTTTTAGAAGCCTGCCCCAGAGTCTTCCATCTCTTCCACTCTCCCTGCACGTCCGCTCTGTATGGCTTTTGTTATTAATGTGGAGCAGTTGAAGTCACTGACTTGGGTGCAGGCCAGGCCAGCATTACTGAGGTCATATATTACTTTCCTAGACTCTAGTCATGAACAGGATGTTGGAAGTCAGAGGTACAGAGAAGCTGCCTTTTTAGGCCGCTCAC
>914FP011402 ST3GAL1_2           :+U  EU:NC; range  -249 to    50.
ATCAGGTCCCCGCGCCGCAGCCGCCGCCTCCGGCGTCTCCCAGGCTCGGCCTCTGCCGAGCCCGCTGCGGTCCACGTGGCTTGGCAGAGCTAAATTCGGCTTGCAGGAAGCCCGGAGCCAAGGGAAAGCCGAGCCAAGTTGGGGTGGGCGGGGCCGAACGGAGGCGCAGAGTCGGGAGGGGCGGGCACTGGGCGGAGGAAGGGGAGGGCCGCGCGCAGGGGAGGCGGTGGCTGGGCTCTGGCGCGCCCTGGCACCCGGCCCCGGCCGGCCAGGGAAGGCGGCCCCTCCTCGGTCGCCCCG
>915FP022923 ZNF585A_2           :+U  EU:NC; range  -249 to    50.
GCTTTTTTGCCGCTGGTGTCAGGAGTATTTTCATATTCCAATACCGATAAATCTTTGAGGTGATTTTGGTTGATCACGATTGGGGTTTCTGTGGAGCCAGTAATAGGGGGTGTCGAGGTTGCCTGTGGAGTTAGTGATTGCGGTTTCAGGCTTCGGTGATGGGGTTCTGTGGCGTCCGTTGTTGATTGTGACGGATTTCTCAGGTCATTGATGGAGCTCTTTGGGATGAGTGATTGAGGTTTGGGGGTCAGTGATGGGAGTCTGTGGTCAGTGACAGAGCCTGTAGGGTCAGTTATGGTG
>916FP001984 CENPL_1             :+U  EU:NC; range  -249 to    50.
CAAGATTACCGGGAAGGAATTCAACGAATCAGTGGTGAGGTGCCGCCGCCATGCCTACTACGGGCGGAAATTTGAGAGAAAGCTTCGCACCGGTAGGAAAACTGAGGAGCAACCGAGCACGATTGGAAAGGTTGACGATAGTGGTTAAGTGGCTCGGCCTTGCCCTCAGTTAAAATGGCAATTTTAGTTGCTTCACTGATACGGAATCGGCGAGGCGCCAAGGAGGCTTCCTGCGTGGGGCCGCAGAGCGAGTCGGGAAACGATTTTAAACTGAAGAGGCGGCGGAGGGCCGAATTCCCT
>917FP026250 GRIA3_3             :+U  EU:NC; range  -249 to    50.
CTACCTCTACGCACATACTTTTTCCTATGCCCTCCAAAGAAGTCAGCCCCATACTGCCCATCACTGCTCAGCACCGCCCACCCCATGCCCCCGCAAGCCGGCCTCAGCACTAGTTTAAGGGGAGGGACACGCCTCCCAAAGCTGCGGGGATGGGGGTGGGGGTTGCTCACTCGCCCTCGGATCTCTGCTGTAAAAGCGGAGCGGCAGAGACCGGGCATGCGCAGCATCTTCGGGCGCATTGTGATGGGAACTGCTTCTCTGAGTCTCTACAAAGACTCCGGAGTAACCACTAATGGCCCT
>918FP019000 ABCA3_4             :+U  EU:NC; range  -249 to    50.
TGCAGCGGCGGCACAGGCCGCCCCCCAGCCCCGCCCCGATGCCGCCCCGGGCCGGCGACAGGAGCTCGCAGTGATTCTCCGCCATGATCCCAGCAAGCCCCGCAACAGCTCCCTTCCACCGGAAGCGTCCGGCTTTTAATAGCGTCCTCTGAGTTCTGTCCCGCCCACAGGTCCGCCCTGGTAGAGCGCCCGCCCCGGCGTCACGCGGTAGGCGGAAGTTCCGGTCCCGAAAAGCAGGAGGCTGGGCCCGCTTCCGGCGGGAGCGGAGCACGGGGTGATCTGGGCACTAACGCTGATGGG
>919FP017836 SERPINA4_2          :+U  EU:NC; range  -249 to    50.
CGGGCCCTCGGGGAGCAGCAAGGGCCAGGCGAACCTCCATGCACTGCACAAACATGAAGAAGTGAACCCTCTTGGGGTTCCCCAGGTGGGAAGTGGGGTGTCTTCTTGGGAGGGGGTGAACCAACTTCTGGTGAGTTTTCCTTGTTGAGGCAATGCTGCACCCGTAGCCTGTTTGTTAATAATTACCTGGTCGGGAGAGAGTGGGTGGTACTGAGAAGGCCTGGTTTGACCAGTCCTCCTGGGCTTGATAAGACAGAGCTGAGACAGCCACCCAGGGGGTCCACTCCAGGACAGACTGTG
>920FP011881 VPS13A_1            :+U  EU:NC; range  -249 to    50.
CGCTGATCTGCAGGAGGGGGCGGGGTCGGAAAAAATCCGGTAGCTCCAGACCGGTGTCCCGTTGCCAGGCGATGGGGAGGAGGCGGGGCCGACAGGAAAGAGGAGCCGGGCTCGGCGCGAAAAGGGCACCCTCCAGAGCCGCGGCCGCGCAGCCGCCTTTCCTCCCTCTCAGGGCTGCGCGCCCAGGTCTGCGCCGCGCTCCGCCTCCAGCCGCGCGCAGACTTGCGCACGCGTCGTGAGAGCGACCGCCTCCGTCTCTCGCTGGGCTCGCTAGGGCTGCGCGTTGGGCCAGCGGGGGCG
>921FP004687 LRRC2_1             :+U  EU:NC; range  -249 to    50.
CAAAACATATTTGGCCAATTAGTAAAGTATCTAAAGAGAACCTAAACTCACATACATTTTAGGATATTAAAAAGATAAAATGTAACGGTGAAATTGAGACCTTCGATGTCTGCTGCTTCCAACATCGAAAACACTTTTACATTCCCTTGGTCATATGGCTTTCAAAGCCTGCGTCTGGCTGGGTTCCCAGCTTAGCGTGCTGAGCACTCGGAACCAGCTCCCTTCCATTCCACACCCTCCGGGATCTCCAGTGTGAAAATGTCTGGCCCTGGGTAGGAGGCTGCAGATAGTCCCTGGGCC
>922FP020381 ELAC2_1             :+U  EU:NC; range  -249 to    50.
GGAAGGCTTTTCCTGGCACTGTGCTTCCGGAAGTCCCGCCCCAGGAGAAAAACAGCTTCCGGAAAAAATTGCGGCCGGCAAACCGGAACAGAACTAGGGGCGGGGCCGCTTGAGACGCTCTAGTATTCCTCTACTCTATGGCCACTGTCAATTGACAAGTCCCGAGCGGTAAAGCTCCTTTCTATTGGATGAGCAGCCTCGCGTAGGCGGGAAGCTCGGTGCACGGCGCGCTGATTGGCTGGATCCGCCATGCGGAGCGGCTAGGTGGTGCACGGGAAACGCGGGCGTAGGTGACCGGCG
>923FP011972 OMD_1               :+U  EU:NC; range  -249 to    50.
CCTGGGCAGCAAAGCAAGACTCCATCTCAAAAAATTAAAAAAGAAATTTTGAGTTCCACCTTAAGTTGCTGAGACTCTGGAGTTCCCTGTCACAGTGGGCCTTAATTTGAAGAATTCTTTGGCATGAAAATGAAAATAAAAACAGTAATCAGTACATGCTGTTTCATTTAGTTTTGTTTGCCTTTCACATTAGAGGAAATTCTTGCCACACCTCAAACCAAAATTAAGGGGAAAAGAAAGAAGTAAGCCACATAAATCTGACCAAGAACACAAGCATCTTAATTTGAATCCACAAAGTTT
>924FP012223 PHF19_1             :+U  EU:NC; range  -249 to    50.
CGGGGGCTGGCGGCGCTGCGGAGCCCGGCGGCCGCGGGCTCCAATGGCGAGGCCGGCGCGGCCCCCGCTAATTACATAAGCGGGACGTCAATAATTCGCGGGAAAACGCGAAAAAGATGGCGCCCCGCGCCCGGGGGGCCCCTTCCTGAGCGCCCCGGCCCCTCCCTCCGCCGCCTCCCCCTCCTCCCCGCGGCGCCCCCGCCCCGCCCCGCCCCCGCCGAGACCCCGACCCCGGCCCCACGGGCGGACACTCGGCCGGGCAGCCGCGGGCCGAGCGCAGCCGCCTCCGCCACCGATGCG
>925FP009109 SMPDL3A_1           :+U  EU:NC; range  -249 to    50.
TGGCTTTTACTAAATTGAATGTCTTTCTCTATCCCCAAGCACCAGTATGTCAGTGTTTGACATCAACTGCACCACTGATACACGAGTCGGAATTTGAGCTTCTACAAGTACATTCCTTCCTAGGCCAAACACTGACGCTAAGAAATACGAGAACAGATCATCGCTAAACAGCAGCTGAAGGTCAGGCGAACTGACTCGCTGCGGAATCTGCCTTTGCACGTGATCAGTCGGACGTCTACACCCGCAGCCGTCTTCTGTCTCCGCCTCACCCTCAGGCCTGACGGTCCGAGTGGAGCTGCG
>926FP001600 JTB_1               :+U  EU:NC; range  -249 to    50.
GATGTCAGAGAAACCAGAAGCTTGACGGTGAATCCTCGGGTTTTAAGGAGAGAGCAAAGTCCTGAGAGGGCGACGTATTGTCCCTGCTCACCTAGCCCAGAATGAACAAACACGCGCCAGCCAGGGAGCAGCGAGCCGAGAATTCGGACGAGCCTCTGCAACCGCCATTTGCCGTTCTCGCAAAGACTACCAAGACCACAATGCAACGGGGCGCCGAGCTAATTCCCAGTGAGCAGCAGGCGAGGCGCCACCGACGCGGAAGACTATAAGCCCCAGCGGGCGACGACCGAACGCCCCCGG
>927FP005926 NSG1_1              :+U  EU:NC; range  -249 to    50.
TGTTCCCTCCCCCGGCTCAGGGCGGGCGCGTGGTCCCAGGGGAGGCTCCCGCCCAGCCCCGCACTCCTTTGTGCGGCCGGGCGGGCGCTGCGTCAAGGTGGAGGCGCGGCCACACGCGCGCACCCACCCGCGCGCACCCAGCCCCCGGGAGAGGCAGGAAGGGAGGCGGCGGCGCGAGGAGGAGGGAGCGGCCGTGGAGCCCAATCGTTCGCTCCCCTTCCCGGGTCCGCGCGCGGCGCCGCCTCCGCCATTGCTGCGAGCAGGAGCAGGAGACGCGGAGCTCGGAGCGCTCAGCTGACC
>928FP022439 ZNF443_2            :+U  EU:NC; range  -249 to    50.
AGCCTTCGGTCATTATGATAACTTAAAGGTACATGAAAGAATTCACTCTGGAGAGAAGCCGTATGAATGTAAGGAATGTGGGAAAGCATTCTCTTGGCTCACTTGCTTTCTACGACATGAAAGAATTCACATGAGAGAGAAATCCTATGAATGTCCACAATGTGGTAAAGCCTTCACTCATTCCCGTTTTCTTCAAGGACATGAAAAAACTCATACTGGAGAGAACCCGTATGAATGTAAGGAATGTGGGAAAGCATTTGCTTCTCTCAGTTCCTTGCATAGACATAAAAAGACTCACTG
>929FP019168 MYH11_1             :+U  EU:NC; range  -249 to    50.
CACAGGGCTCTCCACTGCCTCAGTCCCCGCCCTCCCTGCCGTCTCACTCAACTGGGCCTTCCGAGAGCGCTCGCTGATTGGTGGAGTCTCTGGTCGACATTCACTACCCACTCAACCGCAGAGCTCATAAACTGAGAGGGGCGGAAGTGGGCGGGGCGAGAGCTGTGCGCCTATTGGCTACAGACCACGCCGCAGGGTGAGTGGGGCGGAGCTGCGCGTGCGCAGGGCCGCGGTGCGGCCCTGGCGGCCGTTGAAAAATGGCGACTGTGGCAGAGTTGAAGGCTGGTGAGTGCGAGCAGG
>930FP009500 RPA3_1              :+U  EU:NC; range  -249 to    50.
ACTGCCTCTCGCCCTGTATCTGTCAACTTCCGGGACGCCGCGCGTCACTAAGCAGCCAATCTCCACTTCCGGACTCATCCAGCCCCTTCTCCACCCCTTTCAGAGACAGCGCGATTGCGATTTAGGTTTCCGCGCATTTAATTGGCGAAGCTGGAGCGCTAGTCTTCGCTGATTGGTGCCGAGAAATCTGCCCCATAGACACCCGCGGGGCGCACAGTTTCAGTCGTCCGTGGGTTTCCCGCCAGCCGCAGTCTTGGACCATAATCATGGTGGACATGATGGACTTGCCCAGGTCGCGCA
>931FP017519 PPP2R5E_1           :+U  EU:NC; range  -249 to    50.
GCGGAAGCGGCGGCTGCACCGCCCGAGATCGCGGCTGCATCCGGGTTCCTCAAGCTTCGGCCCAATCCTCGACCTTCTCTCTTCCCACCCTCCCGTTTCTCCGCCCTCCTGCCGCCAATCCCTGATCAGGTCTCAGCCGAACATGCTGTCAGGGGAGTGAAGGCGGATACTGGCCAATGAGGCCTCGCTTCCCGTTTGAAGTCTCCAGTGGGCGGGCGCCGGAGGCGGGCGCTGCTGGCCAGAAGGTTCGGTTGCGCGTGTGCCATGGACTCAGCCGCCCGGTGATATTGACAATAGGAG
>932FP018645 FAH_2               :+U  EU:NC; range  -249 to    50.
GGGCGGGGCCAGGGGCGGGGCGGGGCTCTGGAAGGGCGGGCGAGACTGTGGAGGACCTGGAGCTGGCGGGGGTCAGGGTAGGGGGGAGGGGCAGGGCTCGGGGTTCGGGGGCGGGGTGTTCACGGTGAGACCAAAAGTCAGGTAGGAGCCTCCGGGGTCCCTGCTGTGTCACCCGGACAGGCCGTGGGGGCGGGCAGGGGGGCGGGGCCGGGCCTGACCACAGCGGCCGAGTTCAGTCCTGCTCTCCGCACGCCACCTTAGGCCCGCAGCCGTGCCGGGTGCTCTTCAGCATGTCCTTCA
>933FP010308 TES_1               :+U  EU:NC; range  -249 to    50.
CCCAGCTCTTTAGAAGCCGGCCCGTGGACGCCCAGAGAATCCCTTCGGAGACCAGGTCAGGGTCACTGAGCTTGCCCAGCAGGGCGCCGCCTCGGACGCCGCCCCGCCTCTCACCTTGCCAGCGCCGCGCTCGGGCCGCGAAGGTGCGTGCGGCGCTCGGTGATTGGCGGCGGCCCGGAGCTGCCCGGCTGCCATTGGCTGCCCGGCCCCCTTTGTTCCCGGGTCCGGGCCGCAGGCCCGCTGCGGCGGACTGGGCGGCGGAAGTTCGACGGCGCCGGGCGAGTGGCTGTTGAGCGGCGC
>934FP003835 WDR75_1             :+U  EU:NC; range  -249 to    50.
TGTCTGTATTAAATAATTGTGTATAGGTATATAATAAAAACTGATTGTCTCTAAATCTCTGTTTTGCTTTCACCTTTTCTTACAAGTGTCTTAGTTTGACATTGCCCACACAAAAGGTGCCTGCACGGAAGCGGAGTCCTACCACCGAGTCTCAGGCCTAGAAGGGCCCGGGGGTGGGTTCTGTGGGCTGGGAACAGCCTTATTACCCGGCTCAACGAAGGAAGTTCAGGGCGGGACCAGAGATTGGCCATTCCGCTACTGCGCAAAGATGGTGGAGGAGGAGAACATCCGCGTGGTTCG
>935FP019311 SGF29_2             :+U  EU:NC; range  -249 to    50.
CACCCTCTCTATCCTCAATTTCTGTCTCTGTAAGTCAAATTTCCCTTCAATTGGAAAGGTTCTGTGTTCCCACTTTGCTCTGGCCACTAGGAAACTCACAATCAAACATATGTCTCGTTTTATTCTGCATCAAGACAACAGTTGCCTGATCCCTCCTCCCCACCCAATCACACACCTTCCGGCCTGTCCTTCATGGCAGAAGCACCACCTTGAGCTCTCTGGGCCCCCCGACTCCTTACCTCCAGCTCTGTCTCAGCGCCGTGCCCCTCGCTTCTTCCTCTCTGAATTCTGCAGCTTGGT
>936FP021150 SUPT4H1_1           :+U  EU:NC; range  -249 to    50.
GCCCGCTGACTACCCCACACAGCCTCCGCCGCGCCCTCGGCGGGCTCAGGTGGCTGCGACGCGCTCCGGCCCAGGTGGCGGCCGGCCGCCCAGCCTCCCCGCCTGCTGGCGGGAGAAACCATCTCCTCTGGCGGGGGTAGGGGCGGAGCTGGCGTCCGCCCACACCGGAAGAGGAAGTCTAAGCGCCGGAAGTGGTGGGCATTCTGGGTAACGAGCTATTTACTTCCTGCGGGTGCACAGGCTGTGGTCGTCTATCTCCCTGTTGTTCTTCCCATCGGCGAAGATGGCCCTGGAGACGGT
>937FP008240 ZNF184_1            :+U  EU:NC; range  -249 to    50.
CTTATAATCAGTTCAGTCAGACAAGTTTACAATGCACACGCATACCTGAAACAGGAGCAAAAGACTGGCGGCGAAAATGTGCGGCCCATCGCAGGGCGAAAGTACACGTTAGCTAAAGCCTCTGGGAAATGAAGTTCAGGAACACCTTCGCGGAGTGTTCTGGGAACGCTGGTCCAGTGTGCCCGCCCGGCGCCGGCGTGCGGGGCGGGGCTCGCTCGTAACGACCGGAAGTGACCGTTGAAGCCGGTTGTAGGCGTGGAAAGAGGTTGGCGCGCTGGAAGTCCAGTTGCTTCGGCTCCC
>938FP003545 DARS_2              :+U  EU:NC; range  -249 to    50.
AGCCAATCCAGCGAAACTACCGCGAATTCCCGGGAATTCCCTCCAACTCCGGGAAAACTCCCGGAGGGGCGGGGCAAGAGTGGGAGGAGACCCTGCGCGCGGCCGCCAGCGCTCCGGGATCTCGAGATAGCCGCAGCTCTCGCGATCTTTCTGGAGCCGCACCTCCACGCGGAGTCCGAGCGCGTGTGCTGAGACCCCAGGGTCGGGAGGGCGGAGACTGGGAGGGAGGGAGAAGCCCCTTTGGCCTGCCTTACGGAAGCCTGCGAGGGAGGGTGGTGTCCACTGCCCAGTTCCGTGTCC
>939FP004559 SUSD5_1             :+U  EU:NC; range  -249 to    50.
GCGGAGCCGGGTTACAGCCGCCTCCTCGGCGCCACAGAGAAGACCCCCGGGAGTTCGGCGGCCCAGGCGCTCCGGCTCTGCGTCCCGAGCCTCCCCCGGCTCTCCGCGCTCCTCCCTCTCGGCGCGCCCGGCGCGAAGCCTGCGATTCGTGAGCCGAGCGCAGAGCGCAGAGCCGAGTGGCGCACGCTGGGCAGTGGCCTGGGCAACCCCAAACGCAGCCAGAGCCCTCACCCGAGTCCGCTGGCCCGCGCACTCCCGGACCATGACTGCCGAGGGACCCAGCCCGCCTGCCCGTTGGCA
>940FP006171 PDCL2_1             :+U  EU:NC; range  -249 to    50.
CAAAGGGAACAGGAAAGGCAGTGCTTGGGATAGATGCTCCAGGACCTGGCGCGTCAGTACCCACAACCATCCCCTGTGTTGGGCCTCTGCATTGCCTGGCAACCAAGCTGCCACGCCCGCCCATGCGTAACAAGTCCTTGTTCGCCTCTCCCTCTTCTGGCGGTCACTCGAAACCGCCGGGCCTGAAGCGGGCGCTCTTCCAGCCTGGAGAAGGCTGCGGGTCTCCATCCGTGGCGCCTCGCCAGCTGCAGGACGACGCGGGCTCTTGAGGGGCAGAGCAGCGCATCATGCAGGTGAGGG
>941FP001476 APH1A_3             :+U  EU:NC; range  -249 to    50.
CTTTCAAAATGCCTTCCTAACATTTCTCTCCAGGCTCCTTTTGCTTCTCTCCGATTCTCTTGTCATTACAGATGAAGGCTTCATTAGCGATATACTGTATTCCATGTTTATTATACTAGTCTGTCCGAAGAGCTCCTACTTTTTAATGTAATCTTCATCTCTTAGGCAGCAGCTCTAGCCCATTTCCTCTCATTCAAGTAAGAACAATACCCGTCCCTATCTCCCTGCGCCCCATCCTGTGCTCTCTTTGTATTTGTCCCTTAGATTCAAACAGGATCTACCCCCTCTGCAGCCCTTCAA
>942FP013728 SLC22A18_2          :+U  EU:NC; range  -249 to    50.
CAGATGAGCCAAAGCCCTTCCTTCCTCCAGTCAGCCTGGATCCTCTCATCCGGCAGAACTGTCGCCTTGCTTCTCTGAAGCGGTGAATGCCCTGGGGCTGGGGACGCACAGGCTCGCTGGCCCACAACCAAAGCCGCTTCCTCTGGAGGAGGAAGTCCAGGGGTGCCAGGGTTCCACTTGCTTTCTTCTTCACCCAGCCTAAAGGGCAATTTTCCCACATTCCCTCAGAACCAGGAAGTTCCCCCATTCACACTGAGCCTGTTCATGACAAAAAAAAAGGTCTCTCCGATTTCCTCTGCT
>943FP015557 BHLHE41_3           :+U  EU:NC; range  -249 to    50.
AATGTAAATATCCCTCTCTGTGCAGGAAAAACCTTGGTTTTTTTCTCTATGTCTTTATGTATATCTAGAGAAATATATATATAGCCTCCATCCCACCCCTGGGAGTCCCTCAGGACATGCCTTCCCCTGGGCTGGCAGGGCGGCGTGGGCAGTGCGCATCCCCGGGCACCTCCCGGTAACTCTCACTAGCAGTGAGTCATGCTCCCAGGGTGGCTCTGGGGAAAGGTAACCCGGCTCTTGCTGGCCTGTGATTCCCGGCGCCGAGCGCCGCGGCTGCAGGGCGAGCGCGCGCGCGCACGG
>944FP023183 ZNF222_1            :+U  EU:NC; range  -249 to    50.
GTCCCGAATAAGCAGTGGGTAAAGGACATTTACTGAAATGCTATCTCCAACTCCACTTCAGGAAAGCTTGCTGCAGAGTTAGAGTGATATAGTCCAAATGCTCTGTTTGAGTCGCGGGCCCTTTGTCTCACACGGGCGAGTCCGGGGAATTCTGGGAAGTGGAGTCCACACGCTCTGTGGAGGCTCGAGCACTTCCGGTCCCCAACTGTGACGTTGCTATTTCATTTACCACAGTAGTTTGAGTCATTTCCACATCTTGCGAGTCCTTCCGAACGAGTCTCCTTTCCTTGGGGCTCGCAA
>945FP023045 NUMBL_1             :+U  EU:NC; range  -249 to    50.
CCAGGACGGACCGGGGGAAAGGACTCGGCGATGTTCATAGGCATGCTCAGCTCGGGACTGGCCAATGGGCGTGGCGGGGCGGTGGCCGCGCCGGGGAAGGCGGGATGGTGTCTGCGTGTGGGCGGGGTCTTCAGGCCAAGGGGCGGGGCGGGGCGGGACCTTTCTGCATATACGGCAGGCGGCGGGCCAATGGGCGGGGTCGGGGCGGGGAGCCGAGGCCGAGGGACGCTCCCCCGCCCCCGGAACGGAATCCTCCCGGGAGCCGAGGAGGCTCGCGCGCGTGCATCCCGCACCATCCCC
>946FP020208 CLDN7_2             :+U  EU:NC; range  -249 to    50.
TTTAGCGAATAAACGAAGGAAAGACAGAGAAATGTTTGAGAGGGCAAAACAAAGATAAAAAACGTGAGAGAGTTGAGGTAAAAAATGGAGAGAGGAAAATGAAATGAGAGAGAGCCAGAATAAGCAGGGTATGTGAGAATCTGAGAAGTATGAGGAGGTTGGAGGGTAGTAGGAAGATTGGGAGGAAACTGGGCAGGGTGGGTGGGGAAAGTGCAGTGTGCACCTAAGAAGAGGAAAGAAAGATTAATTGCTGATGCTGGGTTCCAAGGAGACTGGAGACAAGGCGCAAAGGTAAACGAA
>947FP020340 MYH10_1             :+U  EU:NC; range  -249 to    50.
GGGCCTCTGTGGCCTGGGCTGGGAGCGGGAGCCAATGAGCGTCATTCCAGGTGGGTGGAGGGAGCCGGACTCGGGAAGGTAGCTTCGTTCGGGTTGCTAACGTCTTCCCTTGGAGATGGGCGCGCAAACCAACCAGTGGGTCTGGGGGCGGCGGTGATGGGCGTGGAGCTGGCCCAATGAGGGTAGGGGTGGGTGGGGCAGCCCCGAGCAGCAGTGCTAAAGGAGCCCGGCGGAGGCAGCGGTGGGTTTGGGACTGAGGCGCTGGATCTGTGGTCGCGGCTGGGGACGTGCGCCCGCGCC
>948FP011458 ZC3H3_2             :+U  EU:NC; range  -249 to    50.
GCCTCCCAGAGCCCAAGCAGTCCCTTCCCAGCCGTTACCAGGCCACTTCCCGGCGCTCACTAGTGACGTCCCCGCCTCGTTCTGCGCGTGCGCGGCTCTGCCTCTCCGCTGCCGTTGTCAGCGCGACGGCGGGTCCTCGGCGGTCGGCAGACATCCGGGCCTGCTCCTGGCAGCTCCGCCCTGGCCCGCTCCGCCCCGCCCGCGGGAAAAAGGTCGCGTAGCGATGACGTCGTGGGGGCCTGGCCGGCCGTCGCGGACTCGGGAGATGGAGGAAAAGGAGATATTACGGCGGCAGATCCG
>949FP002101 PLA2G4A_1           :+U  EU:NC; range  -249 to    50.
CAACAGCACTCATGGAATTTAGGACTGATTAATTTACATATTATTTAAGCATATTTTCTGACTTCAAACTCCTGGTTCTAATAACTAAGCATTTACATTTACAATATTAGCTTCTATGAGAAGAGAGCGTTCTCCCTCTTCCCCTTTAATTCCACCTTAAAACATCTGCAAAAGCGCAAGGAGACCAGCCCACATTTTAGCCCCTCCTACTCAGGATAAGACTTTCTCTAAGTCCGGAGCTGAAAAAGGATCCTGACTGAAAGCTAGAGGCATTGAGGAGCCTGAAGATTCTCAGGTAAC
>950FP010182 SERPINE1_2          :+U  EU:NC; range  -249 to    50.
GGGGAAAACTTCCACGTTTTGATGGAGGTTATCTTTGATAACTCCACAGTGACCTGGTTCGCCAAAGGAAAAGCAGGCAACGTGAGCTGTTTTTTTTTTCTCCAAGCTGAACACTAGGGGTCCTAGGCTTTTTGGGTCACCCGGCATGGCAGACAGTCAACCTGGCAGGACATCCGGGAGAGACAGACACAGGCAGAGGGCAGAAAGGTCAAGGGAGGTTCTCAGGCCAAGGCTATTGGGGTTTGCTCAATTGTTCCTGAATGCTCTTACACACGTACACACACAGAGCAGCACACACAC
>951FP019764 NFAT5_1             :+U  EU:NC; range  -249 to    50.
CAAATACCTTTTCCCTCCCCGGGGCCCCAGCGCGCGGCCACCTCCCAGCCTCCCCCCCTCCCACCCTGGCAGCGGGGCCCTTTCCCGGCTCAGGAACAGCAGCAGCCCGGGCCGCGCCGGCAGGAAGCGAGGCCCATGTTGCTGCTGTTCCCTGGCGCGCCTCCCCGCCCTCCGGGGGCCGCCACGGCTCTTCCGCGCTCCCGGGCACCCCCCTCCGCGCCTGCGCTGTGCCCCACGGGGGCGGGGCTCAGATTCCTGTCAGCGGCGGCGGCGGTGGCGGCGACCGTCAGTTTTCGCTGA
>952FP006231 NPFFR2_1            :+U  EU:NC; range  -249 to    50.
ATTTTACAAACGAGGAAACTGAGGCACAGAGAGGCTAAATCACTTGCCCAGGATCTGGAGCCAAGTAATGGTGATACTGATGCTTCCTTTTCTTTGCCGCGCTCGGATTCTGAGTTTCACAAGAATGTACCTGGGTGCCCCTTAGCGGGATATGAATAGCTTCTTCGGAACCCCAGCGGCCAGCTGGTGCCTCCTGGAAAGTGACGTCTCATCTGCACCGGACAAGGAGGCGGGGAGGGAGCGCAGAGCACTCAGCGTCCAGCAGCGCGGCGGGCCAGCCTGGAGCGGAAGCCTGGAGTG
>953FP007555 MATR3_9             :+U  EU:NC; range  -249 to    50.
ACTATTGAACTGCTGTGGTGTATAAGTAACAAGAGATGAAAACAAAGCTAAACAAGGATAAGCTATTGGTTTTATTGTCTGCTATTGTTTCTGTGGCTTAGGCCTAAGTTACCGTGTTTTGAGGGGAGGGACTCTGAGCTGCACACGTGTTCACTGTTGGCTGACTAACCTGGAGTTGTTTCATTGCAGAGAGGCTGGCTGTGGCAGATGCAACTGCAGGTGAGTGCAACCCCTTCAGCTCTCTTGGCTCCAGCTGTAGGCAGCTGCCTAGGTTGTCTTGTACCTAGGCAAGTGTTACAC
>954FP020358 GAS7_5              :+U  EU:NC; range  -249 to    50.
CAGATTTCACAATGGGAGGTGGTGGAGTGACAGGGCCCCCTTGCAAGCTCAGCACCCCGTGAGTGATTTTCTAGGGGGCCGTGGAGAAAGTCTAGCTCCATTAGCTGAATGGCATTTTCCTCTCTGCTCCCAGAGGAGCTGTCCTCTGTGCAGGGGCTCTGAATGCTCAGGTGCTTCTCACTGCTCATGCTCACGCAACCCCGGAGGTCACGTGTGTGCTGCCTCTGACCTCAGGGGTTTATGGGCCGCAGACTTCCCAATGTCACGCTACTGTAGGGTGAATTCATCAGCCTTTGCCTT
>955FP003382 RANBP2_1            :+U  EU:NC; range  -249 to    50.
ACAAGTGACCAAAACGCTTAAGAGCCCATCACGCAAATTGTTATCTGCTGGAAATCTACGCCCTAGGCTGTGGACACTGGCGGCCGAAATCTGATCCCGGCTTGCCAAGACACCCTCAGAGCACGCGGCGCTGCCAAGAGCCTGGCCGAGTGCAGCTCGAGCGCCGACGTCGCCAACGTGGCGCACACTGCTGACGCAGTACGCAAGTTCGTCACAGTGGTCCTCCGCCGGCTGCGCCGCAAGTTCGTCACAGTGGTCCTCCGCCGGCTACGGCGCTGCGTCACTGGTTTGCAGGCGCTT
>956FP013408 RBM20_2             :+U  EU:NC; range  -249 to    50.
GAGACCTGGGTTACAATACAAGTCTGACCTCGGGGCGAGTCCAGGCTTTCTTCCCCTCAGGGTCGGGTGCCTCAAGAGCCAGTGGCGCTGGCCGGGCTCCAGCCGCGAGCAGATGCCAGGCCCGGCACACTTTGCACGGGCGATGCGCGCGGACGTCCCGGGCGCGCTCGGTCCGCCCGGCTTGGCAGGAGCTGCGAGAGGCCGCGCGCACCGTCCCCAGGGACAGCCGGAGGACTCAGGGCTCCCGGGTGGAGCGAGAGCGCGGCGGCCGACCGCGGGCTGCGTGTGTCGCCTTCCTCA
>957FP017816 PRIMA1_2            :+U  EU:NC; range  -249 to    50.
GTGAATTCTGGGACTGACGAAGAGTCAGTGAAGGTGTAAGCTGGAGTGTAAGTGCAGGCTTGGTTTACTAGGGTGCCCCTGGGTGCGGGGCGTGCCCGTCCGACCCGGGCTGGGAGGTATATTGGTGCGCGGCGGCGGAAGTGCCTGCGCGGTGTCCGCCTGACCCTAGCCTTGCTCTCCTGACAGTTCGCCCCAGGAGCGGGCGCCGCTGGCCGAGATGCTCCTCCGGGACTTGGTGCTGCGCCGTGGCTGCTGCTGGTCCTCGCTGCTGCTGCACTGCGCGCTCCACCCGCTCTGGGG
>958FP012473 BRD3_1              :+U  EU:NC; range  -249 to    50.
GCCCCGCCCCCGCGCGCCCCCCGGGCCAGGCCCGCTCTCGGCCGGGTCGGCGGGGCGGGCGGGGGCCCCCGGGGCGGGGCGCGGCGCCGGCGGGGCCGGGACATGTAGTCCGCGCGCCCGCGGCCTCCCCTGGGCGGCCCCGGCGCGGGCCCGGCCGCGGACTACGACTCCCGCCAGGCGCCGCGGCGCAGCGCATGAGCCCTGCTCGGCTCCGGCGCGTCTATTATGCTGCCGGGGCCGGCGAGCCAAAGAGGAGCCGGCCGCGCGGGCCGGGAGGGGACGGCCGCCGGAGCCGCGAGG
>959FP008579 CPNE5_3             :+U  EU:NC; range  -249 to    50.
CTCCCCGAGCCCCTCTCCCCGCGCCCCTCTCTGCCTTCCCCGCTGTGCCCCCGCTCCCTGGGCTCCTTGCCCTTCCCCACTGGGCCCCTAGCCTCCTCGCGGCGTCACCCGAGCCCCCTCCTCGATCCGCGGCCCCCGCTCCCTCCGCCCTCTTCCCTCTCTCACTTCCCACGCCCCCTCTTCGCGCTCCTCTCTCCTCCCCTTGCCGCCCAGCCCAGGCTCTGGAGTTGGGGGAGAGCCCAGGGCTCCAGTCGCTCCGGAGGAGGCGTGAATCGCGCAGGGATTGACTAATTTGGGGTG
>960FP009103 GJA1_2              :+U  EU:NC; range  -249 to    50.
CGGTGTCCAATTCGATAATTCGTATCTTATTAAGATGAAAGAGTATAACTCATTAATGCAAATGACAACTGCATGGGTGCTTAAAGAAAAGACAACTTTGCAATTAAGTTACTAGAGTATTAAAAAAGAACTAATGAAGAGCTGTCTGATGACTTAGTTCACATACTATGGAACTGTGGAGTGTTTTTGTAGAATCTCAAAATTATATGAAAGTCATGTATCATGAATTTTTTTATAGAATGTAAATAAAGACTATACTTTCAGGGATCATTTCTATAGTTTGTTACTAGAATGTAAATA
>961FP007726 ARHGAP26_1          :+U  EU:NC; range  -249 to    50.
AGCAACGCTCACCCCTAGGTTTCGGGGTCTGCAACGCTGGGAGGGCAAGAGGAGGCGGAGTTTGCGCTGCGGACCTAGGCGTTGGCGAGGGCCACGCCCCCAGCCGCAGACCCTGCCTCCAGGCCCCTTTGATTGGATCAAGACCGCGGAAGGGCCGGGCGTCCTCGGGCGGCCTGAGGGTCGGGCAGGGGAGGGTGCGCTGATTGGCCCGGCGGGGATTAAGTCATCGCTAGCAGGTTCGAGCGGCCCAGACACCGGCGGGGCGGCCGAGGCTGCTGTGAGAGGGCGCTCGAGGCTGCC
>962FP015790 KRT78_2             :+U  EU:NC; range  -249 to    50.
AATGTAGGCTAGGGCATGACTTGGTGAGCGGAGCTTGGGGTGGATCAGTCCACGTCCTCCTATGCCCTGTGCCCTTGGCAACGCAGGGGCCATGGTGGGGGGTGGGTGGGGGGAGCTGAGGGCGGAGGGCACTGAGGAGCAGGGTGAGACAGGCGTGCTGCTGCTGGTGTGCCCTCCACTGCACTGTGTACTGGAGGTTTGAGTGCCGGCGCGAGGCAGCAGGGGCTCCCCGCAGAGGGCGCCACATTGCCCCGCGCTAGCTCTGCGCCGGCTCCGGCCTTTCCAGCAGGTGGCGGGTTC
>963FP014783 SYTL2_1             :+U  EU:NC; range  -249 to    50.
GGCAAGGTACACTTGAGAAGGAGGCTAGGAACCGGAGAGAAGCAGCAGGCGGGGGCGGAGGGCGAAGGGAGGGAAGGGGAGAGGGCAGGGGCTGGCAGGCGCTGTGTGCCGGGCGAGGAGGCCGGGGCGGGCCGGGGCGGGGAGCGGGCGAAGCGCCATTGGCCCGAGCACCCGGGACCGGCCCCACCGCACCGCCCGCCGGGGGCGGGGGTAGCGGGGAGGGACTCGCGCACGCCGCTCTGCGTTGACAGTGCCGGGCGACACCCGGGCCGTGCCGCCAGCGTCCGTCGGGAGAGTGAA
>964FP014339 SLC22A6_1           :+U  EU:NC; range  -249 to    50.
ACCAAGTCACACTTTAACTCATTCCCTCCAGGCCAAGGATTAAAAACTGCCCATGCAAGGGTCAGGTCTCCAGCAGACCCTGAAAGCTGAGCTGCCCTGACCCCCAAAGTGAGGAGAAGCTGCAAGGGAAAAGGGAGGGACAGATCAGGGAGACCGGGGAAGAAGGAGGAGCAGCCAAGGAGGCTGCTGTCCCCCCACAGAGCAGCTCGGACTCAGCTCCCGGAGCAACCCAGCTGCGGAGGCAACGGCAGTGCTGCTCCTCCAGCGAAGGACAGCAGGCAGGCAGACAGACAGAGGTCC
>965FP015564 TM7SF3_1            :+U  EU:NC; range  -249 to    50.
CGCAACAGAAAGTTATTTTGTACTTTCACAGTGGGTTTGCCTACTTGGTGAGATAAAAGTGGGGCAAGACCGGGCCTCAAGCCAGGACTTCCTGGGGGCTCCCGGGAGCACCGCAGGCTGCGCGTTCCCCGCGCGCCGGCAGGAGGCGCGCGCTGCCTGGAAACGCCCCAGCGCCGCCCGCGCCCAGAGACCCGCCGCTGTGACGCAGCGAGAGCCCGGGAGGAGGCGCGGGAACGCGCGTTGGGGGTCAGGTGCCGGAAGAGGAAACCTCTCGCTGGGGCTAGGAGTTCGGCGGGGCGC
>966FP009656 ZNRF2_4             :+U  EU:NC; range  -249 to    50.
CCCCGCGTCCCGGCCCGGCCGCGCCAACCCCCACGGCGGCCCGCAAGGGGGCGGGGGGAGGCGGGGCGGAGGAGGAGCCGCGGGCGCGGCGCCGCGCTGTCCCCGGCCGCCGCCCGCCCCACTCCGCACCGCATGTAAACAGTCCCAGCCGGCCCAGCCCGGCCCCGGAGGAGCCCGCGCAGGCCGAGCCGAGCGCCGCGCTGCCCGCCCGGGAGGAGGGCGCCTAGGAGCGGGAGGGCGGGCGGCGGCGGGAGGCGGGCGCGGGGCCGCGATGGATTTCCAGCAGCTGGCCGACGTTGC
>967FP019502 VPS35_1             :+U  EU:NC; range  -249 to    50.
TCCTGCCTGCCGCCGGGCGATCCCCACTGCCCTGCACTGCTCCGCCCACTCTCGCACGCTGTGGTGAGATTGGCTGGCGCTCAGGTCCGTCCATCTAGCGTTAAGTGACAGGGCCAATAAGCACGCGAGACTCGGGTTCCTAGAAGTAGGCCAATCAATGAGCCGCCTGTAGGGCCCGGGGGCGGGGCTAGAGAGGGCGGGGCTTGGAGGGGCCGCAGCGTCACATGACCGCGGGAGGCTACGCGCGGGGCGGGTGCTGCTTGCTGCAGGCTCTGGGGAGTCGCCATGGTGAGTGCTGAG
>968FP025168 DEPDC5_6            :+U  EU:NC; range  -249 to    50.
AAAAAAAAAGATGTACAAAATACACCTTCTTTTTGGTCCCCTTTCTTATAGAAGAAGTTGCAAGCAGTTTACTTAGGGAATTGCTTAGAGAAGAATTTACTTAGAGAAGAAATTAGAGAAGAAATTGCAAGCAAGAAATAAAGATTGTTCTCATGTTCTCATCCTTTTTTCATTGTTTCTTTTCAGGGGATTTGTATTTTGAGAAAGCTGTGAATGGTTTCCTTGCTGATCTATTTACCAAGTGGAAGGTACATTTCTTCTTACACACTAAGTCTCATTATGTAAACATTACTCAATCAG
>969FP005966 SLC2A9_2            :+U  EU:NC; range  -249 to    50.
CAGGAGTACACAAGACAACACGTAGAAAGCACTTACACTAACAGGTAATCAAAAGTCAGTTTTCTCCCTGGGGATGTGAGCAGCCACCTGGAAAGAGGGTTACTTAATGGCATAGCGCAGTGTGAATCTCCCTTTCTGTTTCTTTGCTTGGCATTACCCGATGATTAATTTTGAAAAGTTACTCAAACAATTACAATTCAACTTGGTCAACATCAGTTCTCACAAATAGAAGCTGACTGTCATTTATTCACTCAGTTCCTGTTGGCTGAGTGTTGGCTCTAGGGCTGGCACCAGGCACTG
>970FP000289 MINOS1_2            :+U  EU:NC; range  -249 to    50.
AGCGGAGCCAGCACTCTCCCTAGGCGTTCTGCTCACCTGATCCGAGGGACTTCCATAATCAGCAGTTCCAACCCTTGCAAGCTGACAGTTCAGAGGGAAGGGGAGGCTGCGCCTGCTTGGGTGCATCGTGTCCAGGCCATATGCTGGATCCAGGGCCTGGTGGCCCCCCAAGGCCACGGCCTCACAAGGGCGATTGTGCGTTCATCCTTGTCCTGTGGGCCACCCATCCTCGCCCCTCGGCTCCCACTCAGGCCCGGGCGCCGTGGACCCCGGCCTGCCCTGCAGAATGCTTCGCACGCA
>971FP014520 SLC29A2_2           :+U  EU:NC; range  -249 to    50.
AGTAGGAGCAAATTAATGATTTATAGTCTTTTCAAATTTTTTTTTTTAACAGAAAAAGAGTAGGGAGTTGAAAGTAATGCTGTTTTTTTCCAGGCACTCCCGGGGACCCAGCGCGGCGAAGCCCGCCAGGATCGCGGGCGACCTGTGGCAGCTCTGGTTCCCCCGCCCGGGCCCGGCTCGGGTTACGCTCTGGGCGGGGACTCCGCAGCGGCTCCCTAGTTAGGGGGCGCCCCGGTGGGTTCCAGCTTTAGGGGTCGCAGGAGCGGCTCTGGCATCACCTCGGAGCTGACGAAGCGGGAA
>972FP010942 SFRP1_1             :+U  EU:NC; range  -249 to    50.
ACGCCGTGATCCATTCCCCTTCTTTTTCTCCCCTTGTCTCTTTCCTCCTCCCCCTTTTATTTATGTATTTTTGGTTTTGTTTTTTAAGGGGTGTTGAGCCGCGTCTGGTTCTAGTAAACCGAACCCGCTCGCGAGGGAGGCGATTGGCTCCCGCGCCGGTGACGGACGTGGTAACGAGTGCGGCTCGCCCCGCCGGGAGCTGATTGGCTGCGCGGGGCGGCTCCGAGGGCTCGGCCGTAGGAGCCCCGCGCACTCCAGCCCTGCAGCCTCCGGAGTCAGTGCCGCGCGCCCGCCGCCCCG
>973FP013330 C10orf76_1          :+U  EU:NC; range  -249 to    50.
GAGGTCAAAGAGTCGGCCATGTTTCGGAAAACTGCTATTGCGACCCAGTAGGCCCTCAATAGACAAGTCCACTGCGAATTTATTTCTCGCGATGCCTTTCGGGAGTTGTAGTCTTTGCGATGCTTGCTGGGAATCGTGGTCTGAGCCGGTCTCAGGAAGCGGGCGTGGACTAACCCATTGCGCGCCGGGCTTTAGGACCCGGCGGGGCGCGGGGACACGGGAAGGGTCGGGGAGGTCGGGAGCGCGCCCGTGAGCCCGGAGCAGCGGCAGCGTCGGTGGCGTCGAGAGCGAGCGGGCCCG
>974FP000094 DFFB_2              :+U  EU:NC; range  -249 to    50.
CTTCCTCGGCAGCCGCCGCTTCCTCAGACGGAACTCGGGGGGCGCCCCTTCCGCCGCCCCAGGCCGCCTTGCACCCCAAGCTGCTGCGGCAGTGACAGGGAAGAAGCAGACCCGGCCACCTCTGCCCATAGCCCCGGCCGCAGCCTCCACTCTCATGACAACCAAGCCCAGCCCTGGGCCAGGGCCTCTGCGCGTGCGCGACCCCGCCCCACCCCAGGCCGCGCCTGCGCACAAGGGGAGGGCTCCGCTACTCTGGCCCTCAGGGTTGTGTAGTTTCCGGGGCCACGGCACCTGGGCACA
>975FP018889 JMJD8_1             :+U  EU:NC; range  -249 to    50.
CGTAGGCCCGCGGGGCAGCTGGCGGGCGGGGGCTTTCGGCGGGGTTGTCGCCATGGTAACCGGCGGCGCCCATAGTCGCTCTCGGGGCGGCCTTCCCAGTGCCTCCCGTAGAGGCCTCTTCCGGGGCGGGCCAAAGGAGGTCACTTCCGGGGTCCGTCCCGGTTCCCGGCCGTTGCCACGACGACGAAGCTGCCGGCCAATGGCTGGCGGATGGGCCCAAGGTTCCCGGCGTGCAGCGCGGCTGCCTGAGGGCGGCAGGCTCATGGCGCCGGCGTCGCGGTTGCTCGCGCTCTGGGCGCT
>976FP021194 TBX2_1              :+U  EU:NC; range  -249 to    50.
GGCAGGAGGAGGGGTCTCGGGGCCCGGCGGCCCGTCATTGGTTAATATTTTATTCTGTTGACATGTTTTCTTACTGCTGAGGCTTCCGACACCTTCTCCCAGGCCCCCCCTCCCGGCCGGAGCTTGGCCTGAGCTGTCAAAACCCCGCCCCCGGAGACCCACAATTGGTCCAAAAAGCGTAAAATCAGCAATCAAGGGGGGCCTGGCTCGTTAGCGCAGGGGATCCGAGCTGGGCAGGACATGTGAGATAGTCACAGTTTTCCAGAGATCACGACAAGATCTAACCAGTCGCGCGTGGTC
>977FP026324 ZNF449_2            :+U  EU:NC; range  -249 to    50.
GTTTCGCTTCTACCAGGACCTCCGGGAGGCACAAAAGCAGGCAGCTTTCTCCTGTCTGTGTTGGACCCACGCAGGACTAGGCCCCCGGTCCACACGCAGAAAGTCCTAGCACGGAAGTTTGGCGTCCACAGACCAATTTGTCAGCTTAGGACCAACGTTAGGGCTGCGTTTCCCGAACGACACCATTGTATCAAGCGGCCATTGGATCAGGTCTAGCCACAATTCGCAGCTGACCAATCAGAAAAGAAAATTTGGCTCCAGGACGGGACCAGCGAGGGACCAATTGAAAGACAAGAGGCG
>978FP000727 DMAP1_1             :+U  EU:NC; range  -249 to    50.
TGACTTCCCAAAGTCACAAAGTTCTGGTATCTCTTCACTGCCTGAGACGCAACGGAGCATCGTAGAGGGAAAATGCCAGAAAGCAGGCAGTGCACCAATGAAAACAGGCTCGCGGGAGAACCAAAGGGTGGCAAGCTCAGCACGGCCAGTAGCTTTCACCCTCGGTTGCCAGTCGGCTTCGTTTCCTACAACACCGACCGGAAGTGTTTCTGTCGGCCGCGTTCCGAATGAGCACCGCCGGAAGTTTCTGCCGCGGCTTTGCGGGGACGGGGGAGTGGTAGTGGGGGCTGCAGCTGCCGG
>979FP023360 IZUMO1_1            :+U  EU:NC; range  -249 to    50.
TTATGAGTGATTCCTGTTTAATAGTTTTTCTGATCTCTCAGTTGGGGGATTCAGTGAGAACCCTAAATTTTGGGTCCCCTGGATTGGGGCTCAGTTTCACACTTCGGAGGCATTTGATGAAGGACATAGGTCCTCTTTATTTGGAGATTTCCTGAAGATCCTCTTTTCGAGGTTTGCGGACCCCATGGATAGGCGGCCCAGTGGGATTTCTTAAGATGGATTTTGGCTTTTCTCCGTTTAGCGTTCTCCTGCTCTCGGTTTGGGGTGAGAGCACCCTTCCTAACGGTCTTCGGGAACTGT
>980FP007901 MAT2B_2             :+U  EU:NC; range  -249 to    50.
GGTTTTTGTTTTTGTTTTTGTTAAGTAGTTAGTTCTACCAAATAGTTTTGCAAATAGACCCAGGCTTGACTGGCAATTAAACATGAAACTTCTCATTGGGTATTTTCGAGACTACTACGGGGAATCAGCTACCAGCTTACTGCCATGTGGAGAACTGCACGAGATTCCGGGATTGGAATCAAAATGCTAATTTAAAAGGTCAAGTGAAGCTGCTCCTCACGTTTTGGCGTGCCTGCGCTCTCTGCAGGCAGAAGCGAACAAAGACCCAGCAAGAGAAGGCAGAGGCTAAGACCCATCCCG
>981FP002791 MRPL33_2            :+U  EU:NC; range  -249 to    50.
GGGGAGAGGGGGCCAGGCGTCAGCTAGCTGTGGGATCACGGGCAAGTCTTGGAGGTGCCTCTTCCAGCTTCAAATCTCTGTGTACTTTGGGGAGGCAGGGGGTTTGCTTCCCAGGTGCAGGCTTGCACCTGCCTCTTTCTGGATTGCATCAGAGCTGCTCAGGACTCATTTCCCCACCCCCACAGGCGCCTACAGCTCCCTCCCCCTCCCATAACTTATTAGCTACAGATAACATCCCTTTGTTCTCCCAGTGACTCCACACCCACAGAAGGAGAGGGGGATGAAGAAATCTGCCAGGAG
>982FP003655 GRB14_1             :+U  EU:NC; range  -249 to    50.
AGCCTCGCGCCCCGGTGCCCACCTGAGGAGGCAGCGGTCCCGGCCTCGCGTCCCGGATGGGACGGCGCGGGAGCAATGCCAGTGGCCCCGAGCGCCCCGGGCCACGCGCGGGGCCGGCCAGCCGCTCTCGCGCCCTCCCCGCCCCCTCCGCGCCTTGCCTCGCCGCCCGCGGCCCCCACCCACCGGCCGCTCCTCCCCTCTCCCCACCCTCCTCCTCCGCCCCCTCCCCTCCCCCGCCGCCTCGCAGATAGCTCGGCCGCGCGTCTCAGCCGCCGGGGCCCCGAGCGCAGGCGGCGAGGC
>983FP018242 SEMA6D_3            :+U  EU:NC; range  -249 to    50.
AGATGTGGGCGAAGACCCCAGGACCTTTCCCCTGCTCAGAGACCAAAGGGTTTTCAGAGCGGAGGTGGGGGCTCCCGGCAGGGGAAGTTAGAGCCGAGGGAGCGGCAGGAGCACGTGGGCTGAGTGGGGGTGGGAGGACGCAGACGGCGGAGTAACCGGTGGAAGTGTCAAAGAGGAAGGAGTGGAGGGCTGCTGAGGTGACAGGGTGTGGTCTGTGAGGGAGCGGACGAACCCGGAGAAGAGAGCAGAGAGACCCACCAGGACTAGGAGGCAGCGGGGAGCGTGCCTGCGTCGCTCGGA
>984FP017950 CEP170B_1           :+U  EU:NC; range  -249 to    50.
GGGGAGGCCAGCGGGGCCTGGGCGGTGGGGGAAGGTGGGCCTGGGGCAGGGGCGGGATGGCGGCTCGCCAAGCCTCTGCCGACCGGACCACGCGCGGGGCTACCGGGGCGGGCTCACCTGGCGGCCGCGGACCCGCCCTAACCTGGTTTCCGGCGGGGCGGCGCGGGGTGCGGCGCGGCCGGGCGGGGGCGGGGCGGGCGGGGGCGTGCCCGGGGCGGGGCGTTCCGGGGGCGGGGCTGAGCCTCCCGCAGACGTCAGGGACCCGCGCGCGAGGCCGCCGGCGGCCGCTCTGCCGTGGGC
>985FP005849 PCGF3_2             :+U  EU:NC; range  -249 to    50.
CCGACTTCTGTTAAGTTTTCCTAAACCATTTTAAATATATGGGGGAAATGTTTTTACCAGTTACAGTAGACCTTGCGCTTGCAGTTATTTGTGACTTCATAAAAATGCCGTAGGAGACGTGAGACCTTGACCACACTGGACATTTGACCGGTGTGAGGACTTAGCTCCAGGGTCCAGGCACTACTGTGAGCCAGAGCCTCTGCTCCTAGCCCACACCCTCCACTGCACAGGGAGCCGGACCCCATGCCTCCTTCCGGTTCTGGGCTGGAGCTAGGGCCGGGAAGGGGGCCTGTTCTGGAC
>986FP015353 ATN1_2              :+U  EU:NC; range  -249 to    50.
GCCAGGGGGAGGCGGCGAGCCCGGGGAGGTGGGGAGCAGAGCGGGGATCGGGGTTTGCTCCGGGGGCCGGCGGGCGATTGGGGCCAGGCGGGGAAAAGGGGGGATGGGGGCCGCCCTCCGGGGGGGTCGGGGCCGCCGCCGCCGTCGTCGCGGCGGCGACTGAGGCCGAGAAGAGGAGAGGGGGGCGGGGGAGCTGCCGCCGCCGCCCCCCAGAGGCGCCGGAGCCCGGAATCCCGCTCGGAGCCAGCCAGCCGTCCCGAGCTACCAGCAGGTAAGGTCTGCGGCCGCCTGGGCCCCGGG
>987FP001769 FCRL2_2             :+U  EU:NC; range  -249 to    50.
GCATCGTTCTGAAATGCCAGGGAGAACAGAACTGGAAAATTCAGAAGATGGCTTACCATAAGGATAACAAAGAGTTATCTGTTTTCAAAAAATTCTCAGATTTCCTTATCCAAAGTGCAGTTTTAAGTGACAGTGGTAACTATTTCTGTAGTACCAAAGGACAACTCTTTCTCTGGGATAAAACTTCAAATATAGTAAAGATAAAAGTCCAAGGTAAAACCCTGACTTCTGTGGGATGGGCTGGGTGAGAGACCACGGCAGCAAGGCAGGGTGGGTACTGGGTAGGGGAAAGCTGCTCAT
>988FP004183 COPS7B_1            :+U  EU:NC; range  -249 to    50.
GCGATGGCGACGGTTGGGCTGCAGTACCGTCTAGGCCGCATTCCTCTCCTTGGGCCCCTAGCCACCCCCTCCCCGCCTGGTTCCCGGGCTGCAGACTCTTCCCCGCCCCCTCGCTCCCACTTCCCCACCGGAGGTCGAAGGCTGTAAACGCGGCGGGTGGAACCTTGTGTGGGCGGAACGCGAGTGCAGCGGTGGGAGGCTTCCGGGGGAGCTGCACGGGCGACGGGTCGGCGGAGACAGAAAAGCGCCGGACGCCGGGGTGATCATGGACGCTTGACAACCTGCGGGCAGGCGCCGGGA
>989FP000108 ACOT7_4             :+U  EU:NC; range  -249 to    50.
CATAGCCGCTTCCCTGAGGCCGCTCAGCAGCGGCCCCTCTGCCTTCCTGATCTCCTGGCATGGCAGCCAGAAGAGCTCACAGAATTACTTCTTCTGTAATTATTTATAAAGCAAGGTTTCCATGACGACCGGTTTCTGGTAGACGCTCTGGATTGGCGAGGCAGCCTCTTCCTGGCCAGATTGGGCAGCTCAGGAAGCTGGGGGTGGGGGGTGCTCCCCACCAAGCCCGGTGTGGCAGGGAGCTGGGACAGTCCTGGGTCAGGCAAGGACTCTGTGATGCTTCCCTGCTCCCTCGCCTTT
>990FP012418 NTNG2_1             :+U  EU:NC; range  -249 to    50.
CGCTCTGGGCGCAGGGACCCGCTGGCCCCCGGGCCGGGAGGCGATGTTTAGGCAGCGACCCCCCAGAGGCTGCCGGGGCCACCCTGGCCACGGGCCCGCCGGGACGCCCCTGCTCGCCGCGCCCCTCCCCGGGCCGTGGCGCGTCCCCCGAGCCGCGCAATATTTCCTTCCTGCACCTTTAAGAAGACCGTTGCTCCGTGGTGGGATGGTGTGTTAAAGCCACACAGAGGAAGTTACGCAGCCCGGATCAGACCGAGAGATAAAAGCCCCGATGGTGATCGTGAGTGATGGCAAGAGGAT
>991FP001549 LELP1_1             :+U  EU:NC; range  -249 to    50.
CAGCAACAATGAGCCTCCCATCCTCAGAGCCCAGGACTCTTCACTGCAGCCTCATTTTACCAGCCTGAATGTTGAGGGGTCTAGGGAGGGGTGGGACAGCCAAGGGGGGTGATTCATCATGGCTCTATTCTGGTGTTCAGGGCTTGTTGTGCTGGGAGCTATGGAGTCACACAACAATTGCCCCTCGATGATGCTGCAATGACCTCATAAGTGGAGGTCATTTCCCCTGCCCCCACCCCCAGCTTCCTCAGATCTGGGCAGAGGAACCAAAGGGAAAAGCCACCTTCCCAGGCACAGCCA
>992FP020525 POLDIP2_1           :+U  EU:NC; range  -249 to    50.
CCTCAAGCTCGGCCCGCAGCTTTCGGGGTAGCCGCTCTGGCTCCAGCTCCCCGCCGGGGCCCAAAGCACGCACCAATCGCTCGCCCGCAAGCAAAGAGGACGCCATATCTAGCCGGCTCTCCGGTCAGGTGACCCCAACCCGGACTTCCGCCCGCCGCGCGCCGGAAGTAACGCTAAGCGCACCGGAAGTTGCTCTGAGCTCCGGGGTGGGACCAGGCGGGCCAAGAGGGCCGGGACGCCGCGCGGGGCAGTGTGGGACTGGGGCGGAACGCCGCCCGGCCGCGGGTCGGGCTCTGTGTC
>993FP014246 TKFC_2              :+U  EU:NC; range  -249 to    50.
ATGCCCGTGTAAAAGATAGTTATTCTGAGGATCACTGTCCTTTAGTGATGAAGTGGGTGCTGTTCCTGGACATAAAGGCAGACCTGTGCTTGACATGGATTGATCTGTCTTCTGGCAGTGAAGTGCAGGCATGAACCTTGGTCAGCCCCACACTCTTCTCCATCCGTAGCCCATGTACTAGAGTTTGGACTTGGACCGAAGTCTGGGGCAGCTCCCTAATTACTAGGGTGCTGAAGGCGTGATTGTGCCAGTCGACTGCGAGTTCCTTCCGCAGCTTGTATCGTTACCCACTCCTGCAGG
>994FP026437 DUSP9_1             :+U  EU:NC; range  -249 to    50.
GCCTCCCGAGGCCAGGCTGGCGCCGGCCAGGGGAGCCGCAGCTGGTCCCCTGCTGGGCCCCTGACCTGCCCTTGGCCTCTGCCCCGACCCCGTCCCGCCTCGGTGGAAGCCCCAGCTCAGCCGACTCGCAGGTCCCACCCGACTGCTTCGGCTAGCACCCGTTGGCTCACCGGCCCGCCGGGCCCGCCCCCGGAGCCCCGCCCCGGCCCGCCCCTCGGAGTTGTAACTCCACGTCCGAAGGCAGTTTCCAAGGTGGAAGCTGGGTCCGGCTGCCAGGAAGCGGCCGGTGCGCGGGCTGCG
>995FP012006 C9orf3_2            :+U  EU:NC; range  -249 to    50.
AAAAGGAAATTGTGGCAGATTGTATTTTCCAAAAATGGCCATAACAATATCTACCATCTTCCATGCTTTTCTACAGTATACCTTGCTACTCCCCCATCAAAAGATGGAGTCTAATCCCCTCTCCTTGAATCTGGATTGGCCTTATGAGTTTGCACCTGAAAGCAATAGACTATGGTAGCAATAATAACCATGTTGACTTTGAGGCTCGGTCAGAAAAGGCCATGCAGTTTTCAACTGGTACTTTGAGATGCTCGTGCTGGGGGCTGCCAGCTACCATAGAAGATGTACAGCCATTCCAAA
>996FP002718 ASXL2_2             :+U  EU:NC; range  -249 to    50.
GGCTCACCACATGGCTTACCACATATTGGAAAGAGCCTTGTTTTTTGAATTGCTTTATTGAGAAAAGCTGCCCATCTCCCCCCCCCCGCCCCCCCCAAAAATCTAACAGCCAATAACACAATGATGATAAATTGCTAGAGACAAGTATATGAAAAAATTAGACATGTGATGAAGAAACTTGCTATCATTACTGTTATTTGGCATTATTCTAGAACTTGTAGCCTATGTAGTATTAAAAATGAGGTATAGGACACTGTCCCAGCTGCCACCTAGACTCGTCTCCATCGAGGACCCCTTTGA
>997FP007078 RAB3C_2             :+U  EU:NC; range  -249 to    50.
CCCTGGCGAGGAAAAGAGCAGGGGAGACTGGGAGAGGTAACCCAGGAGCGTTTGGAAAGGAGTAGGGAGGCTCCGCGGCCGAGCCCGACTGGCGGATCGAGCCTGTTTAATGGTTTGCTTGCTTGCCGGGAGTTGTAGTTCACCGCTCGCCCGTTTGCCGGGAACACCCGGAGGGCGAGACTACAGCTCCCAGGAGTGCACGGGGCTCCTCGGCAGTACGCGTGTGCGGCGCCAGGAGAGGACAGCTCCAGTGCTGATGTTGGAGCCGGTTAGCGAACCCCAAGAGTGCAGAGTGTGGAG
>998FP003493 CCDC115_3           :+U  EU:NC; range  -249 to    50.
CTCCCCCCACCACCGCCGTGCAGAATGCAGTTTTCAGATGACGAACCGCTAAAACAATCATAATTAGCGGCTGGAAACAGTTCAACTGTAAAAACCGCACACCGACTGAAGGTTGCTTGCCGGCTCCTTTCCAAATTAACTTTAAAACCACTCTTCCCTCAACCAAAATGGTTTCTGTAGAGCTTCGCCTTCTTCCATCGCCACAACAGTGGCGCGACTTCTAAGATTCGGCAGCTTCCGGAAGGACTCAGAACCACCTATAACCCTAGCCGACAGTTCAGCAGGCTGATCCACTTGGGG
>999FP024616 MAP3K7CL_8          :+U  EU:NC; range  -249 to    50.
AGCTGCTTGCCAGTCCGCCGCCGTGAGCCCACACTCCTCAGCCCTTGGGTGGTTGATGGGACTGGGCGCTGTGGAGCAGCGGGCGGCGCTCGTCGCGGAGGCTCGGGCATGGCGGGCTGCAGGTCCCTAGCCCTGCCCTGCAGGAAGACAGCTAAGGCCAGGCGAGAAATTGAGCACGGCAGCTGCTGGCCCAGGTGCTAAGCCCCTCAACTGCCCGGGGCCGGTGGGGCCGGCAGGCGGCTCCGAGTTGCGAGGTCCGCGGGGCCCACGCCCACCCGGAACTCACGCTGGCCCGCAAGC
>1000FP011117 GDAP1_1             :+U  EU:NC; range  -249 to    50.
TTTTCTTCTAAAAAAAAAAACAAACCCAAAAAACAACCGTTCAATTGCACCTCCCAGGTGCACTCCCAGGCTTGCCAGGGGCTTTCCAGTCGCAGACCCCGCGTGTTCGCAGACTCTGCCGCCGGCGAAACTACATTTCCCAGCGGGCCGCGCGCCCTCCTTCCGGCAGGTACCCCTCAAAACCCGGAAACGCCTTGCGGGGCAGTGTGGGAGGGAGAAGTCCAGGGCGGACAGGCTGGGCGCACCCGTGCTCGCGCACCCCAAGATGGCTGAGAGGCAGGAAGAGCAGAGAGGGAGCCC
>1001FP022936 ZNF793_2            :+U  EU:NC; range  -249 to    50.
CTGCTCACCTATGCACTGTATATTCGTTCCCATCGCTCCCGTCTCACTTCTCCATCCCCCACCTACCAAATAAACTGCTTGCACTCATTCTTTCCTCAGGTCGGCTTCTCGGGCAAGCCTCCTTAGGTAAAAACCTTGCTTTCAACATTTCCTTTCCATTATGCGCTAAGAACTCTGATCTCTTCCCGCTGCGGCAGCCCCGCCCTTTCCTTGCGGCTCCGCCCTTTCCGTGAAGTCACGCCCGTCCTTAGGCTGTCTCTGTCTCCCTAAGAGCGAGTCTCTTCGCTGCTCTCTAACTCC
>1002FP006950 DNAJC21_2           :+U  EU:NC; range  -249 to    50.
CCTTCATGTTTAAGCTGTCAGTGTATAAAAACCTCTAGTTGAAATCTAAATGTATTGCAGGGACTGAACTTTGTCCCAAAATTCTTCAACATTAAAATTTTTCATTTTGTATTTTAAAATCTTTTTCTGTGATCAGGCTGCAAAAGTATTAAGAATTTGTTTTTGTTACTGTTTTTTAGGGATTTTACACGGTGTATCGTAATGTTTTTGAAATGATTGCCAAGGAAGAACTAGAATCTGTGTTAGAGGAAGAGGTTGATGATTTCCCAACTTTTGGAGACTCCCAGAGTGACTATGATA
>1003FP002183 KDM5B_1             :+U  EU:NC; range  -249 to    50.
ACTCTGATACATAGTAAATGGTCAATAAAAGTTGGCTCAACTGAAACCCTAAGGATAAACTCCATCCACAGCGGAAGGCGCGGCCCCGCCCGATTCGGGGGCGGGGCGGGGAGCCGCGCGCGGAGGGTGGGTCGATGGGGGTGGGGTGGGACTCTTTTTCCTCGCCGTGGCGGCGGAGGCGCACGGCGTGGGCTTGCGGCGAGACGTCGTCGTCGGAGGCTGAAAAAGCCCAAGGTGCTGCCGTTGCCCGTACAACTCGGACTTGCTGTTGCTCGAGCCGCGTCTGCACGGGTCTCGGAC
>1004FP024101 HCK_2               :+U  EU:NC; range  -249 to    50.
CCAGCTCGGGAGCACATCAGAGGCTTAGAGGCGAGTGGGAAGGGACTCAGACAGTGCAGGACGAGAAACGCCCGCGGCACCAAAGCCCCTCAGAGCGTCGCCCCCGCCTCTAGTTCTAGAAAGTCAGTTTCCCGGCACTGGCACCCCGGAACCTCAGGGGCTGCCGAGCTGGGGGGGCGCTCAAGCTGCGAGGATCCGGGCTGCCCGCGAGACGAGGAGCGGGCGCCCAGGTGAGTGCCGCGCACAGGGGACCGGGAATACCCGGCCCGCGAGGGGTCCCAGGAGGCGGAGGGAGCCCAG
>1005FP019050 DNASE1_1            :+U  EU:NC; range  -249 to    50.
TCCCGCACATACCTGGCCCATCCCTGCCCTATCCTGGAAGATGGGGGCCACCACACGTGCAAGGGACACGGGATAGGAACCTTTGGCCTTGTTATCAGACATTTTAAAACTAAGTGCAAACGTGATTATCAGGTGCAGTTTTTACAGCAGCAAGAAACCTGTGCTTACAGAAAGAAACACGTGCTAGCAACCCACCTATGCGGAAAGCCACACAGAGCCATTGTTTTCTGCACTCTCAGGTGACGGCTCACATTTGCCCCAGGGAAGGTCACAGCTGCCTGAACTTTTAAAACTCCCAGA
>1006FP020776 CCR7_2              :+U  EU:NC; range  -249 to    50.
AGAAATCACAGGCACACACGCCAGCACTCCCCCAACTCCCCTCCCCTGACGGGAACAGCAGGAGTGGGACAGCGTCCGGGAGAAGGGGTTATCAACAGAGTTCAACAGAAACACAGTTCTTGCTCCTCAGATCTCACCCGTTGTGACTTATCAAAACTTTGAGGTTTCTCATTTCTCCCTGACAGTCAGAGCGGGCTTTCTCTAGAGTAACCGAAAGACACTTACGTGTTTTAAAGAAACCTCGAGACTCGACCTCTAGATGAGTCAGTGGAGGGCGGGTGGAGCGTTGAACCGTGAAGA
>1007FP025591 HCCS_1              :+U  EU:NC; range  -249 to    50.
CTAGGGAAGCCTCTGGAGCAGACAACCTTCCCTGCCACCGCCACATTTTGAAAAAGGCTCCTGGCCTGGAGGGGCGGGCCCAGAAAGCGGCCCCCGCAGCAGTTACAGGCCGGGGCGAGGAGGGGACGGAACCCGCTCTCCGTGATTGACGGAAAATATTACTCTTCAGCCCGCCTCCCGCGTGCCCGGAAGTCCCGCCTTCTAAAAAGGAAGTAGGGGTGCGTGAGAACGCCGGCGGTGACCGCAGCCACAGCGGTGACCGAGTGAGAGGAAGGCGGCGGCGGCGGCGGCGGCGGCGTG
>1008FP016818 DNAJC15_1           :+U  EU:NC; range  -249 to    50.
CCCAAGTATATAAAGCTCCCTGAGGGTCCGCGTTGGCTTTGCGCCTGTGAGTGTGATTCAAGAACGTCCCAGTGCCCTTGGCTCCTTTCGGAGTGTGACCCCGTGCTTGCACGGGACACGTTACCCAGCTCGGGTGAGAAGGGTATCTTCCGGGAACCTCGCCTTTAATAGCACAACGAGCGCAGAGTCCACTGGATCTGCGAGAAGAAACCGCGCTAACTAGTTTGTCCCTACGGCCGCCTCGTAGTCACTGCCGCGGCGCCTTGAGTCTCCGGGCCGCCTTGCCATGGCTGCCCGTGG
>1009FP023253 EML2_2              :+U  EU:NC; range  -249 to    50.
GAGACTATACTCCGGTTGTGGGCGGGACCAGACGGTACCTAGGGGGATCCGGGCGCAGCCAATCCTGGCCCTAGGATTGTGTTGGGGGGCTTGGCAGGCGGTGTCCCGACCCCCCTTTCTGGGCATCCTGGGGATGACCCCAGCGCCGGGCCCGGCGCCGGCCGCCTGATGCCAGGCGAGCTGAGCTGGGGATGCTGGAACGAAGGGCGTTGCTATGGCAACGGGAGGCAGGGCCTGGTTGGGGGGACCGGGCCCGGGCTGGGACCGGGGGGGCCGGCGGTGGCTGTGGTGGGGCGATGG
>1010FP025940 ZC4H2_1             :+U  EU:NC; range  -249 to    50.
ACACGGGCCAGACGAATATCCCCATTCCTTTGCACTCTTCACAACCTTTGACATAATTATCTATAACAAATTGATTTAAAGTGCGGCTGCAGGAAGGGAAACAGGCATGTCTCGCTTGGCCTTCTGGGAGTTGTAGTCCTACAGGCCCCCGGGCTTCCTGGCTGGCCCTGAAGCTCCGGACTACAGCTCCCAGGCCTCTCCAAGCCCCTACCGCACAGGCTCATAGCCCCAAGCCCGGAGGAGGTGGCTACATTGTGTCTATTGTATCCCTTGGCTGGTGTATTTGTACATCTCTCGGGA
>1011FP022013 MISP_1              :+U  EU:NC; range  -249 to    50.
CTGAGTTCTGGCTCCTCGGGGCCACCTGGAGGCCCTGGGGGTGGAGGGGCAGCCGGCAGCGGGCACGGTGCCCGCCCTTGCCCAGCCTGGTATCCTCTTTCTCCCTCCTCCTCCTCTGGACTTTGTTTCCTGATCCCAGGTGGGGCTGGGGGGAGGGGGCACACCTGCCTCCCCTGGGTGGGGCCTCTGTTCCCTGGCAACCTGGCGGGCAGGGCGGAGCTGGGAGGCCTCTGTGCCCATCGAGGAGTCAGAGTGGAGGCTGCAGACTGTGGAGCCGGGAGCCGGCAGGTGAGGCTGGGG
>1012FP011559 DMRT2_1             :+U  EU:NC; range  -249 to    50.
AGGCACCGTCATACCTCGGGTTTAGATTCTGGACAGGCGAGCCGGCTGCACCGAAGGCCCGGTAGGCGGACTCTGGCGGAGCGCTTCAGAGAGAAGAGTGTAGACCGCGGGAGGCGGAGGGCTCCCTGCCAGCGTGCCTCGGCCAATCAGTATTCACACCGCCTGACAACCGGCCAATCAGAGGACGTAAAGCTCCGGGGCCTGAGCGGACAGTACTAGGAAGGGGAGCGCAGTCTGCAGACTGAAGCCAGTGGCGCTGCGCTGAATGCAACTGCGCGCGCCCGCCGGGTGAGCCAGCGA
>1013FP001867 NR1I3_1             :+U  EU:NC; range  -249 to    50.
CAGGATCTCTGTACACAGAAGGCTGCAGATGTAGCCTTAAACTCATCAACAGGGAAAATCTCGATGAGTCTAATAAGCAGCAGCTTCCAATGAGTCACAAGGTTCCCACCCACTGGAGTCCCTCCCCGTGTGCCACCAACCAGCACTTTTGTCATGCTGGGAAAACCTCCCACCCAGGCCTTTGCCCTGAGTCCAGGGTCTGTGCCCTAACCCCACAGTCACTGAGAGCAACTGGAGGCCACATAAAACAGACATCTCTTGTTTTCCAGATACTACGGGTCATAATCCCTAACTCCAATC
>1014FP011815 ANKRD18A_3          :+U  EU:NC; range  -249 to    50.
ACGCTTTTCCCTCCCTGCGTCCCTCTCCCTCACACACCCTCCGCTGCAGCGGAGTGGGAGCGGGTCAGGGGCGCTAGGCGGTGACGGTGACGGTGACGTGCTGTCTCTCGGGCGAGGCGTGGGATTTAAGCGCATTATAAGCCGTGGGTCCCGGGGAATCCGAGAGGCTGAGCTTGGAGCCCAGACTGACCCGCCTCTCTCATGGTCCCGGCCCACTGCCCTGCAGAGCCCGCCTTACTCTTCCTCTCCACAGGTCTGCTGTGGCTCCACCAAGCCTGGTAGGCCCACAAGGAGCTGCAT
>1015FP025896 WNK3_1              :+U  EU:NC; range  -249 to    50.
ATGTCGCGCGTGCTTCCTCTAAGAGATTTTCTCTTTGGAATGGGGAGAAGCCTTTCTCCTCGACGCGCATCCCTCTCTCCCGCGGCGCCGAGGGGGGCGGGAGGCGTGCGCGCACTCTAGTTGGCTGGCCACTCGGCACCTCGCTGCGATAGGGGCGGTTCCGAGTTGGGGCTGCTCCGTTGGCTTTCTCCGCCCCTCCCCCTCTTCTGTTCTCCCCTCCCTTCCCCGCCCCCCCTCCGCCCCTCTCTCCTACCCGTCCGAATTCCCTGGCTGGAGTACGCGTGCGTCTGCTCAGCTCCG
>1016FP009632 HIBADH_2            :+U  EU:NC; range  -249 to    50.
GTTTTGTCCTTTTTAACACGCAGCGGTTGTGGGGACAAGGTTTCCGAGGAGGCGGGAGCGAGCGACGGCCCCCGCCTCCCACACGCCCTCTGCTTTGGTAAACAAGGAGACTCCCGCCCGCAGGCTGTAAATGAGGCACGAGCTTGGGGGCAGCGCCAGGGCGCCTGGCGTCACTGTTCAAAAAGGCCTCTTATTGGTCCTTCGCACAGCTGCGGACCTGGGAATTCTGATTGGTCTGCTTCCCTGTCCGTAAAGGGATTGACAGGCCCTGCCGCGTCAGGCCGCTCCTCTCGGCTCCGC
>1017FP004722 CDC25A_1            :+U  EU:NC; range  -249 to    50.
CGCAGGTTCTGCTGGGAGTTTTCATTGACCTCTGCTCCCCCTCTCATTTTGATCCCCGCTCTTCTGCTCTGGGCTCCGCCCCCTTCTGAGAGCCGATGACCTGGCAGAGTCCCGCGAGCCGCTTTCTTCTTCCCCTCTCATTGGCCCAGCCTAGCTGCCATTCGGTTGAGAGGAGGAGAAGTTGCTTACTGATTGGTGGATTCCGTTTGGCGCCAACTAGGAAAGGGGGGCGGGGCAGCAGCTGGCCCCACTGAGCCGCTATTACCGCGAAAGGCCGGCCTGGCTGCGACAGCCTGGGTA
>1018FP000678 P3H1_1              :+U  EU:NC; range  -249 to    50.
GCGAGTAGGAAGAGCCTGCGCATAAAGGCGCGTGGGCGGAGCTTCCGTCTTTCTTGTCTACTGGGCGTCAGTTCGACTGAGCAAGGCCTGAGCTCGGAGGCGGGGCTCCGGCTGACGCGCCGGGATTCGCTGAGGGCCGGTGGGGGGATCCGGGCTGACTGAAAGGAAAAGAGGCGGTGCAAGCCTCGTGGGCATGCGCCGCCCGGCTTGGAAGGTGGGGCTTCGCCCGGGGGCGGGCCTTCGCCGGGGGTAGGACTCCGGCCTTGGTGGCGGGTGGCTGGCGGTTCCGTTAGGTCTGAG
>1019FP023842 RBCK1_4             :+U  EU:NC; range  -249 to    50.
TGGGTTATGGCAGGTGCAAAGGCCTTAGGGCGGGAGTGTGTCTGACTTACTCCAGGACCCAGCAGGTCAATGGGACTTGAGTGGAATGAGGCAGGGGCAGGGCAGTCAGCTACGAAGACAGAGATCGGGAGGCAATTTGCGAGCCCTGGGACAGATCTCGGATTTTGCTTTAAGTGAGATGGGAGTACTTGGGTCGGGGAGTGGCATGGGTTTGATTTACATTTTAACAGGACTCTCCGGCAGCTAGGTGGAAATGGACGGTAGGGGGCAAAAAGAGAAGCAAGGAGGCCCAGGAGGAGG
>1020FP008286 PPP1R10_3           :+U  EU:NC; range  -249 to    50.
GAAAACAGCAGCCACCAGCCCAACCACTTGTGTCTTCTGCCCCTTCCCACCTATCTTGCCCACCCCACCAGCCCACGCTGCTTGGGACTTGAAATCTGTGGCCGAAGGACCGTCACTACATAACTTCAAAAATAATCAACCACCCTCCCTTCCCAAACCACCCAAATTCACTCATCCAGCGTTTACTTTTTTGAATCCACTCAGAACTTTTTTCTGCGACCCCCCTCCCTAAATGGAGTTGGGTGGGGGGGAAATGAATACTGAGTTGGCCTTTATTTTTTAAAAGACTTTTTGATCCAA
>1021FP010628 SHH_3               :+U  EU:NC; range  -249 to    50.
CAGGGGAGCCCCAGGCCGGCGGGAGGTTTGGGGAGCCTGCTCGGCCGCCCTCATTTTAAATAACCACCTAGGCTCTGCCCCAGGTGCGTGACCCTCTTCTTCTGTCTCCCTCCCTGTCTCTGGGTCTCTAATGTGACTGCCGCCCAAGTCCCTCAACCATGGCGAGATCGTCCCCAGTGGAACTTTCGGAGCAGTTCCGGAACGCAGGAGCTGCCGGTTAATATTAACCCGGGAGAGGAAAGCGCAGACAGACACGCTCTCCCCGCGCGGGCCTAGGTGCCAGGCGAGGGTGCTGGCGGC
>1022FP021444 METTL23_1           :+U  EU:NC; range  -249 to    50.
TCAGTCCCGGCGCCTTTAAAGTCGCCTTCCAGAAAATTCACTCCCCAGCCACCTCCCGAGCCTCGGGTTGGGCAAGCGGCCGCCGTCTTCCCCGCCCCGACGCCTCTCGCGGTTTTCCATTGGCTTTGGCTCCCCTGGGGTACTCCTTCACATACGGCGGGCCTCCGCCATGTTGGGAAGGTCACGTCGGCTGCGTCACCGCCCCGCCCCGCCCCGCCCCTCCCCTCCCGCGCTGCCGCTGTGCCCATCACTTCCGGTCGCGCCAGCCGCCCGTTGCCAGTTCTGCGCGTGTGAGTCTCT
>1023FP003818 NUP35_1             :+U  EU:NC; range  -249 to    50.
GGAAGCATTCCCGGATGAAAAGCATTCACAGAACCATACGCTGGTTCGCCACCTTCCCGGTGCAAAAACCCTTTCCTCGGAAATTCTCAGCGCAAAGACTTTGCCCTATTCCAAAATGGCTCCGGCGCCTACAACTTAAGCATAGCGCAGGTCCGGAAGTTACGCAACCCCATAAGGTAGCACGCCGTTACCCGTGGGGAGCGTTTCCGCCATTTTTGAAAATTAATTGGGAAGGTACTGGTTTTAAGTGTAGTTGCCGACGCAATGGCAGCCTTTGCAGTGGAACCTCAGGGGCCCGCG
>1024FP014663 STARD10_2           :+U  EU:NC; range  -249 to    50.
ACCTGTGAGTATGGGAGGTGGTGGAGAGAAGGGGTTCACCGTTAACTTCCAGAATTCCTCTTCTTGCACCTCGTGGCCCTTCCTCGCAGAGCCCACTCTGTCTTGGCATCTCCTCACCCCTTTCCCTGTCCCCGCTGGGGACTTGCCCCTCGCGCGCAGGGTCCCCTCCCAGGGCCGGCGGGGGCGGGCGCTAGGACCCTGCGGGGTGGGGCGGGGCGGGGCTCGGAGATCCGTCAGCTTCACCTCCGCAGCCTGGAAAATCCCGAGCCGCGGCCGCCGAGCCCCCGAGCCCCCGAGCCC
>1025FP001018 ST6GALNAC3_1        :+U  EU:NC; range  -249 to    50.
CGCGGGACCCAGGTCCCCGCCTGCTGCAGAGCGCACTCTGCGCACGTCGAGCCGCGAAAGGTTCACAGAAGAAAACAAGAGAAAGAAGTAGCAGGCACTGAGGAGCCGCCGGCGCCGGCGCCCAGGACGGCACGTGACCCGGGGGCGGGGCCGCGCGGGCCGCGGGCCAGTGGATGGGGACGGGGGCGGGGCCGCGGCTCGGGGGGCGGGGTCTGTGGCGGCGCAGCTTACACCGCGGTCCCCTTATTTGGATCTGCGGGAATGTGGGCTGGAGAGGTCCTGCCGTGGTACCAGCCTCCA
>1026FP013098 RPS24_1             :+U  EU:NC; range  -249 to    50.
ATTCAACATAATGAATTGAACTGAAATTGAACACCTGCTTGCGTAAACCTAGTCGGCTCGAGTTGTTCTGGTTCTGGATTGGTCAGTCTAGAGTTCCAGGGGTGTGGCCAAAAGTCTGTGAGGCGGGGCCGTAGGCAGCCTAAATCAGGCATCGGCGCGGTCAGCCTCGTGGCGCGCCCACGCCCCCACGCCGGCTCTTCCCGGGGTCCTTCCGTGCGCGTTGATATGATTGGCCGGCGAATCGTGGTTCTCTTTTCCTCCTTGGCTGTCTGAAGATAGATCGCCATCATGGTGAGTCTC
>1027FP015515 SLCO1B3_1           :+U  EU:NC; range  -249 to    50.
AGGGAGATAAGGGTGGGGCCGTTTTATAGGATTTGGGAAGGTAAAGGAAAATTACAGTCAAAGGGGGTTGTTCTCTGGTGGGCAGGGGCGGGGGTCACAAGGTGCTCGGTGGGGGAGCTTCTGAGCCAGGAGAAGGAAATTCAAAGGGTTAGTCACTCAGTTAAGGTGGGGCAGGAACAAATCACAATGGTGGAATGTCATCAGTTAAGGCGGGGCAGGGCCTTTCACTTCTTTTGTGATTCTTCAGTTACTTCAGGCCATCTCGGCGTATACGTGCAAGTCACAGGGGATGGGATGGCT
>1028FP012211 TRIM32_1            :+U  EU:NC; range  -249 to    50.
TTTCGCCCATGGGCGTCGGTTTCTTCATCTGCACCAAGGAGACGGAAAACTGGATTACGTGTCGCTAAGGCCCCGGGTTCTCAGAGGAAAGCTCACCCCTGCAGGGCCGCCTTGCCCCGCGCGCTTGGGGCCAGCTGCACGACAAGCCCCAGCATGCTGGGGAGGCGGGGCTCAGTGACGGACAGGGAGCTCTGCGAATTGGCGCCCGGCAAGGGGTGCTCAACGGCGCGTGCGCAGAGGGAGGCAGGCGGGTGGGCTGCCGGCGGTGGACTCGTCGGAGCCGCGGGCGGTCAGGTAGGG
>1029FP009795 IKZF1_2             :+U  EU:NC; range  -249 to    50.
CGTCCCCCTCCCCCTCCTGGCGGCCCGCACGTGTCGCCCGCGCCGCGCCCCCACGGGTTACGCGCGGGTCCCGCAGCGCCGCGGCCGAGCCGGGCTGCCCGGCCCGCGGACACAGCGCCGGCCGCCGCATCCCGTGCGGGGCCGCGGCGCGATGCTGCGCTGGAATGAGGAAGCGCGGCGGCGAGGGGAGGGCCCGGGCGCGGTGCGCGCGGGGGTGGCGGCGGCGCGCCGAGCGGGCCCGGCGCGGGCGAGCGGGCTGCAGCCGGCGGCGGCGCCAGCAGGTACGGCCCGCACCCGCCG
>1030FP026381 MAGEA11_1           :+U  EU:NC; range  -249 to    50.
AGAGGACGGAGCTCCAGGCTCTGCAAGGAATCAAGGTCAGAAACCTGAGGGAGGACTGAGGCACCCCCATGACCCTCGACCACATCTGCACCCCTCGCCACTACTTTTCCCCCTGCCCCACCCCGCCCCGCCCCGCCTCGCCTCGCCCCGCCCCGCCTCGCCTCGCCCCGCCCCCACACGGGCAGAATCGGGTTCGCTCCTGCTGTAAATCCAGGGAAGCTCCAGGCGTGGGGGCCGGATGTGACCTCCATTGGCTTCCGCCTCTGGGATCTGAGAGAAGCGAAAGCGTCTTTCTGAGGG
>1031FP006931 MTMR12_1            :+U  EU:NC; range  -249 to    50.
CTCGGGCCAATCAGAGAAAGCATGAGGGCGGGCTCTGCCGCAGGAAGGTGGTGAATCTCGGCGGGTCAAACTCTCCTGACGTGATGGGGGGGCGTGGCCTCCAGTTGCGGTCTCCCGGCTCTCTGGGCCCGCGCACGGGATGGGCGGGGCCCACGGGCCTGGGCGGGGCGAGCGGTGTCAGCGGCGGAGCCGGATGCGGGCGGCATCGCGGCGGTCGCGGCCTTGGGGATGGGCGGAGCCCCAGCCGCTAGTGCTGGTGGCCGCCGCTGCTGCCCCAGCTGGAGCCCGAGCCGCCGCCTC
>1032FP006437 INTS12_1            :+U  EU:NC; range  -249 to    50.
CCTCTGGGAGCTGCTGCCCGCAGACCACTCGCCTCCACAGACGCCAGGAGAAAAACGACAGCCACCTTATGTGGAAAATACTCGCGCCGGCCGTCATTCATAATCCGGCGGACCGGAAAAAGGGAAGTAACGTCACTTCCTACTGTCGCACTGCCAAACGTTTCCCCCGCCCCTACTGTGGGAACCTTTGTTTTCCTGCTTTCGGAGCCGGCCAGTGCGGGAACCGTTTCCGAAGGGACCACCGGGAACAGACGGATCGGCAGGGCGGGGCGGAACGGTGAGTTATGCTGAGCGACTCTG
>1033FP015757 SMAGP_4             :+U  EU:NC; range  -249 to    50.
AGCGTTTATTGAGCACTTACTATGTGCCAGGCAAGGTTCTAATGCCTTACAGTACATATTTACTAACCTATTTCGTCCCAACAGTCACTCTATTCAGACAGGTATTGCCCCAGATAAGAGAAACGGAACAGAAGCAGCTTGTCCAAGATCACACAGCAGAGCTGATTCCAGTGCCTGCGCTATATACTATTACATCCTCTTAGTCACTGAATTCTTCTGATTAATTTGGGAACATTTCCTGCCACAAACGAGTGAGTCAAGAGGTAGCTAAAGCATGGCACTGATTATTCAAATTGAGGT
>1034FP012428 GTF3C4_1            :+U  EU:NC; range  -249 to    50.
CACGGCTGCAGCTCGCGGCGCGCCCACAGCCGGGCCGCGGGTGGGGACGGAGCTGAAGCCGGGTCAGAACTCACCCGACTCGCCTGGGCTGGGGGACGTCTGGAGAACGTCCTGGGGTTGTCGAAGAGCGAACCGTCGGCGGCTGCCATGGTCTGCGTGGGTGACGCGTGGTGCAGCAGCGAGCCCGGTGCGCAGACTGCTGGGCCCGGGACCCCACGTGGGACGCGCGAGGACCCTGCGCCACCGCCCCTTCCGGGTCCGGAACGGCTCCAGCTGTACGGACTCGTCCCGAGGGGAGCC
>1035FP010133 GATS_1              :+U  EU:NC; range  -249 to    50.
AGGGCGCGCCTAGGCTCAGGCTGGCTCCACCCGCCCCGTGCCTCCCCTCGGCCTTCCCCGTGGTCCTGAGGGTGCCCGCTCTCCTGCATTTCCCGTGCATCGGGCTGCCGGTAGCTCCGGCCGCCCGGCGGCGGCAGCAGCAGCAGCAGCACCGGGAGAGCCCCGCAGGCGGACTACAAGTCCTGGCAGGCCGCGCGCGGACCGCGCATGCGCAGTGGGGACCGGCGTTTGAGTGGCAAGTTGTTTGTTACAGCGAACACCAGCTGCTCCCCGCGCCGGCACCCGCGCGCCGCTGCTCCG
>1036FP009815 ZNF713_3            :+U  EU:NC; range  -249 to    50.
GACTGGAGGATGCAAAGCTTTGTGACTTTCAAGGCAGATCATAAATGGCAGTAAGACTTCTACCTCATTCTGTTGGGATGCTTACTCTAAACCCGACCACCTTGTCAGGAGGAAACCCAGACAGCCCATGGAGAAGCCCATATGGAGAGGAGCCAAGGCCCACAGCCCTAGCCGAGCTCCCAGCTGAAAGCCAGTACCAATTTGCCAGCCTTGTGAGTAAGCCATCTTGAAAGTGAATCCTCCAATCCCCAGTCAAACCTTCCCACCTAGTCCTGCCCAAATTGCAGATTTATGAGCAAA
>1037FP011494 EXOSC4_2            :+U  EU:NC; range  -249 to    50.
TTCCTGAGCACCAGCTTCAGCTCCTGGTTCTCCTGGATGAGCTGCACCAGCCGCCGCAGCTCTTCGTTCTCCTGTGCCAGCCGCTGGATCTCCTGCCGCAGGCCCTCATAGCTGCTGAGGAGGGACATGCCTGGCAGCCAGCGGCGGCAGCTGGCGGGGGCCAGCAGGCCGGCCAGGGACAGCAGACCCTGCTATTGTGAGGTCAGCAGCTGCCCCTGCCCCCTCGCCTCAGCCGCATTCCGGGCCTTCAGGGTCAGGACCCAGCTGTTCCAACCACCCCGTGGCAGAGGTGGCCTGACC
>1038FP012010 PTCH1_1             :+U  EU:NC; range  -249 to    50.
CTTTTTTGGCAGCCAGTTTTGGTTTTGTTGAGCATGAAATCTCTGCTCCCTTAAAAAATTATTCTCGGAAAAAGATATCCCCCCCGTTTTCCAGGTTTTGAGCCGCCTCTCCTTAGGGCCTGGTCGGGGGAGGAAAAGTTGTAAACAAATTGCCACCTTAAATTCGCGGTGCGAGTCTGCGGAGCTGCCGGGTTCATTGTGTTTACGAGGCTCGCTGAAATGTGTGGAATCCAGGGAAGGCGAGCACCCAGACGGGGGCCCGCCGGGGCCGCGGCCAGCGCCGGGGAAATGCCGCGCCGG
>1039FP015910 SARNP_1             :+U  EU:NC; range  -249 to    50.
CAGAAGCACAGTTGGTTGCCATTTCTGTCGTTCGCAAGATACAGTGCCCGCCCCTCTCCCAGTTCCACCTTTTGAAAGAGGTGGGGCAAGCTGCCTAGAGAAGTGAGAGCGACGTCAGCTATTGACCAATGGGAAGAGCTGATGGTATGGCGTGGGAGCAAGAGTGACAACGATTGGTCAGCCTTGCATCTCTACGCCTAAGGCGGGAGCTCCTGGAGGCGGAGGCCGCGGGTGGGGGCCTAGTGGAGTGAGGGGTAACAAGATGGCGACCGAGACGGTGGAGCTCCATAAGCTAAAGGT
>1040FP006036 STIM2_2             :+U  EU:NC; range  -249 to    50.
CGGTACTACCGTCCGTCTAGGAACGCCTCCGGGGCGGGGCTGGGATGCCGCGCACGCGCAGTACAGCAGCGCCGCGCCTGCGCCGTGGAGAGCCTGAGGGAGGCGGGGGATTGGTATGCGAGCGAATGTGCGAGGGGAGGGAGGCGTCCCGGCGGAGCGTGGTACTACGACCAGCGCGGGCCGGAGGGGGCGGGGGGATGCGCCGCGGCGGCGGCGGCGCGGGAGCTGGGGTTGGTGTTTGGCGGCGCCAGAGCAGCGGATCCCGGTCTCGCCGCAGCAGCAGCGCGGGTGTCGTGCACC
>1041FP025238 CDC42EP1_2          :+U  EU:NC; range  -249 to    50.
GGCCCTGCAGGAAGTATTAGGGACCTCTCTGTGCCCTGACAGCCCGAGGACTCTATAGTCAGATGGGAGTAGTCAAAGGAGGGCACAACAACGGGAGGCAGGGGCCAGAGATCTATCTCCCCTCCTTGAGGATGGCACAGGGTCCCGGGTATGGCTGATTCCCTGCCCTCCATGGAGGTGGGCGGGGTGGGGGGAGGGTCTGTAAAGTCTCTGAGATGCGACTTCATTTACCTGCCGAGCAAGCCTCCTAGGTGCTCTTGGAGCAGGAAACACTTCACACAACATCTGATGCTGCTATTA
>1042FP007698 PCDHGC3_3           :+U  EU:NC; range  -249 to    50.
TCAGCCCGCAGGTTCCGGGTGGTGTCTGGAGCTAGCCGAAGATTCTTTGAGGTGAACCGGGAGACCGGAGAGATGTTTGTGAACGACCGTCTGGATCGAGAGGAGCTGTGTGGGACACTGCCCTCTTGCACTGTAACTCTGGAGTTGGTAGTGGAGAACCCGCTGGAGCTGTTCAGCGTGGAAGTGGTGATCCAGGACATCAACGACAACAATCCTGCTTTCCCTACCCAGGAAATGAAATTGGAGATTAGCGAGGCCGTGGCTCCGGGGACGCGCTTTCCGCTCGAGAGCGCGCACGAT
>1043FP007202 AGGF1_3             :+U  EU:NC; range  -249 to    50.
AAGGACATCATCACAACCCAATATCCTTTATATTAATGTTTATTTCAACTTCTGGTTAATTGGAATGGGTTATATTAGTTTTTTATTAATTAAATAACATTAGTTTTAATTTTGTACAAAATCAGATTTAGTGGCTTTTTTTTAACCAAACTTTTTTTCTTTCAGTTGGTCCAACACTAAGTAAGGAGGAAAAAGAGTTGGAAAGAAGAAAAGAATTAAAGAAAATACGAGTAAAATATGGTTTACAGGTGAGGATGTTGAATATTGTTTCATTTGTTAAGCTGTATATCTGGTTTTGAG
>1044FP004902 NT5DC2_2            :+U  EU:NC; range  -249 to    50.
ACAATCTAAGGAAGGTAAATGAAAGCTTAGAACCAATGAGACGATTTGGTGATATGGACACAAAATATACAAAAGCAGACTGGAGAGAGCAAGCAGGGCCCCAGAAAGGGTCATAGGGCCCGCAGTGAGCAGCCTGAGCTGCCGCCTGTACAACCGGCTTTGGAGGGCCAGCCCGGAAGCCTCTTTCTCCTCCGGGTAGACTCCGCCCAAGCATGCACACACACAGGCTTGATGCTCGCTCCCGTTTCTACAGGAGGTTTTGACGGCTGGATGCTGCAGGGCATCCCCTCGCCTGGAGGA
>1045FP012176 HDHD3_1             :+U  EU:NC; range  -249 to    50.
GGGGAGGGAATAAGGGGCGTAGATGGTGCAGGGTAACGGAGGCGCGCAGTGAAGGCGGGTGACAGGGGCGCAGAGAGGTGCACAGTGAGACGAAGGAGGGAGAGGGGACGGCGAGGGCGACGGGAGATGGGGCGGGAGAGGGCGAAGGTGAGGGGGATAAGGGCGGGGACGGGGCGGGGACAGAGGCGGGTCGGGATGGTAGGGAGGGGCGGCCCGCGCGATCCCCGCCCCACCGCCCGGCGCTTGCGCACCTCCGCCCGAGCTCGCGGGCCTTGCGGCTGCGTTTTCAATCTGCTTCCT
>1046FP009019 LACE1_1             :+U  EU:NC; range  -249 to    50.
CCGTCATAATCACTTCCCAATTCCTTGAAAACTTCGGGTTCCTCGGCCGGCCGCCAGCGCCGGGCGGAGAATCGCCCTCCCTCCCACTGCCCAGACTGGAGCTGCCTGTTCCGTTCCACCCCGCCCCACCCCACTGCATGCTGGGAGTCGTAGTCCCGGCTGGCAGCGTCCGGAAGGACGGGAGGGCACGGGAGTGCAGCCCGCCCATGTGGCTACTGGAGGTCACGTTCCCTAACTGATCCCTTGGTTCTCTCGGGTGGAGCCTTCAGCGTGCACGGCGGGGTTTGACTTTGCCACCGT
>1047FP014331 STX5_1              :+U  EU:NC; range  -249 to    50.
GGGACTGGGCGCGGACACCACCGGGCAGCTGGTTCTTTAAGGCTCCTTCCCGGAGGCGGGCCCAGCCCCCTGAGCGCCTGCTGTAGTACTCTGGGGCGGGGTCACGGTGGCGCCTTAGCCAATGGGAGGGCGGGATCGCTCTTGCGTTTGGGTGTGGGGCGTGTCTTTCGGGTCGCTGGGCTTGAAACGCGTGGGACCGCCCCCTCGTCACTGGGGGTGGGGTTACGTGTAGGTGACGTGGCCGCTTCCAGTCTTTGGTCGGGTTTCGGCGGCTTCAGTGCTCGGGGAGGAGGCAGTGAC
>1048FP005895 ZFYVE28_1           :+U  EU:NC; range  -249 to    50.
CCTTCAGCCTGGACCGCCCCCCTCCACCTCCCTCCCCCACTTCCGCGTGCGGGGCCTGACGCCTAGGGAGTGACCCCCGCGTGCGCCCGGGACACCCCGGCTCTGTGGCTGAGGCTGCGCCGCCCCTGCTGGGCCCCGCCCCCGCCTCCACTGTCCCTCCGCGCCGCCTCTTCCGGGGTCCACGGTACTCTCGCGACTTTGCCGCGGCGACGTGGGGGTTTTATCGCGGTATCGCGGAACACAGCCCCCGCCATTCCCAGTCACCCGCTCGGAGGCCGTGGGCGCCTTGACGAGGGCGCG
>1049FP020126 SPAG7_3             :+U  EU:NC; range  -249 to    50.
CGGCCATCCTGATCCAGAGCAAGTTCCGAAGCTACTATGAACAGAAGCGATTTCAGCAGAGCCGCCGAGCGGCTGTGCTCATCCAGCAGCACTACCGCTCCTACCGCCGCAGGCCCGGCCCTCCCCACCGGACTTCGGCCACCCTGCCTGCCCGCAACAAGTAGGGCCCAGCCCCAGCCCTCTGTGCCCACCCACTGCATCCACGCCATTCCCCCTTACTCATCCTCTTGATCATCATGCCTCACTGCCATTCCCTGCCTAGGGTTCCTGGGGGGGCCGAAGGCATGCGATGCCTTCTGT
>1050FP007032 MRPS30_1            :+U  EU:NC; range  -249 to    50.
CCTACAAGTAACCTAGGTGGCAGCATCTCCTCCCAGCGTCAGGTCTAAGCACACAAGTTCTTCCTTCCATCTACAAACGCAGGAAACCACGACTGGAGAAGTTATATGATTGGCTAAACCATGAATGACGCAACATAACCCACGCCCACTGAGAATCGTCCTTTCCCAGACTGGCTCAGATTCCGCTTTCCGATTGGTCCCTACAGCAAGAGGGCAAGGACAATTGCTTAAGTTGACCTCTGGGTCCGGAATCGCGGGCAAAGATGGCGGCGGCCAGGTGTTGGAGGCCTTTGCTACGCG
>1051FP011247 KCNS2_1             :+U  EU:NC; range  -249 to    50.
AAGCAGCGGCGGCGGCGGCTGCGCCTTCCGAGCCCGGGCGGCGGCCGAGGCACGCGGAGCTGTCCGTTCAGCACCACCGCGCCGCGCCCCGCGCAGGGCGGGCGCCCCGTCACACCCGCTCTGCTCCCGCCCCGGCTCACGGGGCGAATGCGGCGCGGGTTCCTGCCTCTCTGGGTGGGTGAGGGGCGCGCGGATCCGGAGAGGGGGCTCCGGGAGCGGCGGGACCACGCAGCCACCTGTGAGCCTTCGGCAGCTGCGGGCGGCGGCGGCGTACCCGGCCCGAGACGGGAGGAGACGCTC
>1052FP022579 NWD1_1              :+U  EU:NC; range  -249 to    50.
ACACAATAGTTAACCACTAAGTCTGGGCTGAATGCCCGGCTAAGCTGGTGCCCTAGTGCAAACAATCGCTTTCATTATCCCAGTTGCTGGGAGAATTGGGCAAGGAGAGACCCATAAAATACCTAAGACGAAAGTTACTAGGATAGCCAGGGGCTTGTCTTCCGGGTGGCGCCGAGGCCAGGAAACTGTCCTCTCTAACCTATTTCCCCAGAGGAGTCTAAATTGGTCGTTCAACTACCAGCAAAGGCTAAAGAGAGGCTGGAGCCCCCAGGACAGCCAGAACGCTGACACTGCAAAGGG
>1053FP016867 FNDC3A_1            :+U  EU:NC; range  -249 to    50.
GAAAAGTATACTTTGATGAGCTTTTGAATTGGTTCATAAGGAAGTCTGAAAGATGGTCAAATTCAGGGCAGCAGCAGTAGAAATCATTTAATCTTTTTTTTCCCCTATATCAGAAATGCTGCAAGCGGGAACGTTTGCTTTTTTTTCCCCCTTGCCCTTTCCTGGGTCACTGCAGGTCACGTGATGACTGTCACGTGACTCGGTCAAAGGATCTTTTCCTCTTACAGCCTTGCAAAAAAAAAAAAAGCCGTTCTCCAATTAAAGCTGTTAACGTGTACTACGCTGTTTCCTTGTTGGATT
>1054FP016570 SBNO1_1             :+U  EU:NC; range  -249 to    50.
AACAACTGGTACCGGGCCGAGGATAGCCGGCGGAGTCCGTTTTTGGCGGCGAAGACTGGGGGGTGGTCAAGATGGGGGGGAAATCATCTTCCTTCACCTAGGAGGGAGGCGGGGCGGAGAGGGGCGCAGAGAGGCGGGTGGGGGAGGAGGGAGGAAGTCACGTGAGGGCGCTGCGTGCGCGCGGCGCCTCATCCGTTGCCCCTCCCCCGCCCCTCCCGGCGGGGCGGGGGGGCTGGGGGAGGGGCGTCAAGATGGCGGCGGGGAGGTAGGCAGAGCAGGACGCCGCTGCTGCCGCCGCCA
>1055FP017203 EFS_3               :+U  EU:NC; range  -249 to    50.
GCCCAGCGCCCGCCTGCTCACCCGCCCCGGCCCGGGAAGGGAATTTTCGGATCCTGCGAGCCCGGGGCGCCCCCGCGGCCTAGGGCGGGCAGCTCCCGGGGCCTGGCCGAGCCGGTGGCGCCCGGGAGGCCGCGGGGACAGCACGCAGCGCGCGCCCTTGGATGCCGTCCCGCAGCGACGCCCCGGCCCGCCCCGCTCCTCCTCCTGCCTGGCTAGCCTGCCTCTCATTTGGGAAGTTTTGTGGGTTTTCTTTCTCCTCCTCCAACCTTGGCGGAGGCCACGACTCAGGCGCCACAGCTG
>1056FP020297 KCNAB3_1            :+U  EU:NC; range  -249 to    50.
TCCCGTCCCCTCGGAGCCCCCTCCCCCGCCTCGGCCAGCCAGCATGCAGGTGTCTATCGCGTGTACCGAGCAGAACCTTCGCAGCCGGAGCAGTGAGGACCGTCTGTGTGGACCCCGGCCGGGCCCCGGGGGCGGTAATGGTGGGCCGGCCGGCGGGGGGCACGGGAATCCTCCGGGGGGTGGAGGGTCTGGCCCCAAGGCCCGAGCTGCACTGGTTCCCCGACCCCCAGCGCCCGCTGGGGCCCTCCGAGAGAGCACCGGCCGAGGCACTGGCATGAAATACAGGTATGGGGGTGGCCG
>1057FP011544 ZNF250_2            :+U  EU:NC; range  -249 to    50.
GGCGTCAGCCTTCCCGTCCCCTGACACCGCTCCAAACCAGCCCCACCCTCCCTGCCGCGGCTGTCAGGTCCTGGGCTGTGCCCGAAGCCTCCACACGGGTGTGGCCCGCGCCCTCGTGAAGGCCCGCCCCTCTCCCCCAGGTGCGCGGTGTAAACACACCAAAAAGCAAACACCAGGGCCGAGTGGGCGACGGAGACGGTCGCTGTTCAGTGACGCCCCCTGTCGGGAGCACGCCGGGCCGGACACAGCGAAGAGCGGCTGCGCCTCGGACCTCGCAGCACTCAGCCTCCTAAGTGGGAG
>1058FP025324 SYNGR1_1            :+U  EU:NC; range  -249 to    50.
CTCCCCCAAACACTTTGCAAAGAGGTCACCGCACTGGCTGCGAGCGCGCCCTGAGCCCCGGGCCGCAGCACGCGCGCCCCCGCGCCCGAGGTCGCGCGCTGCCCAGCCCCCCGCCCGCGCCCCGCGAGCTGCGCCCGCCGCGCACGACGCCCCCTCGCGGGAGCCCTGGGCCGCCGGCCGCGCGCGCAGGGGAGGGGGCGGGGGCGCCGCGCACGCGCACGGGCCGGCGGCGCGCGCCGAGCGGGGGGCACCGCGCGGGTGCAGCCACGATGGAAGGGGGTGCGTACGGAGCGGGCAAAG
>1059FP001006 LHX8_1              :+U  EU:NC; range  -249 to    50.
TTTTTTCTGTCACTATTAATTATTACCCATTTTAAACTGCAAATTTGCAGTGTAATGTTCTGTTGCTCAGAAAAACAAACAAAAAATTTCTATCCCCTGACTGAGATAAACTCCCTTCATGTGGACTTTTCCGATTTGCAAAGTCGTCTTCCCAGCTTCCCTCTGTCTTTCTCCCTGGCCTGGAGCCACTCCCTGGGTAAGGGCCACCCAAGGCTGACACTGAATGAATTCCAGGCAAATTCCATAGCCAGTCGGACTTTTTTCCTCTTGTACAGAGTAGTACAGTAAATGGTTATAATA
>1060FP000379 RCAN3_2             :+U  EU:NC; range  -249 to    50.
TCTCCGCTCCCGGTGGAAAACGAGAAGGTCGCCAGAGGTCCTGTTTTCGGGGTGATCTAAAGCCCCCGCCCCAGCGCTACAGCCCAAGCCCCCCACAGGCTGGGGACCAGGAACCCGGAGGAGCGGGAGGAGGGCGCGCGCGGCGAGACACCCCCACCCCGGCCCCCGCGCGCCCCCGCCCCGGTCCCCGCCCGGGTCCCCGCCTTGTCCTGGGCTCTGGCGCCTGCGCCGCCGTGCGCGCGCCCTGCCAGAACAGGAGGGGACGAGGCGGGCGCGCGGCGCCGGCAGCCTAGCTCAGCC
>1061FP020748 GRB7_1              :+U  EU:NC; range  -249 to    50.
TGTCCTGCTACTCCTGCTGGGGCTCCTCCAGGTAAGGGGACCGAGATCGGTCTCAGACGACAGCCTGCCAGGCAACCCCCAGCCGCACCAGGGCCCCAGGCTGTGCCAGTCTCCGGCTGAACTGGCCGGCGGCCCAGGTGGGAGGATTGGAGCCACCTGGCTCTCCCCCTCCCCCGCTCGGTGATGTCAGGCCAGGGGCGGGGGCTGGAGGGGGACAGGTAGTTAAGGGCCTGGCGTCTCCCTCCCTGAAGACGTGGTCCCAGCCGGGTGTCCTGACGCTCGGGGTTCAGGTAAGAACCC
>1062FP001365 DCLRE1B_2           :+U  EU:NC; range  -249 to    50.
CTAGGCTCTTCAGGCCCTACCGTCGGCCGGCAGGCCGTTCGCCCCGCCCACAGATCGCTCCCGCTACTTCTAGGTCCTCCGCCGGATTTCCAGCGCCGCGTCCGACTGACCGCAGACCCCTCCCTCTCCAGTTCCAGCCTTAATTCCCCCTCCACGCCGTTCTCATCGCGGATAGGCCCAATCTTGCTTTCTGCGGAAGTCCCGCCCCCTTGTCAAGAGACCAAACAGAAGACCGCTGCCGGTCTCCCCGCGAGCGAGCGCTAAGCGTAGTCCCGACTCCGACCTTAGGATGCCCTTCCC
>1063FP014870 TMEM123_2           :+U  EU:NC; range  -249 to    50.
TTAAGCAACAAATCTGTCGAGCTGTTTTTCTCCACTTCCCCCTTAGGCTGGGTCACGCGAGGGGAAAGCTCCGACCGCCCAGGACTCCTTAGAGTGAATCCCATCCCCTCAAGTTCCTCTCCAGAATCTCCCCCTCCTCCCGCCTTTGCCCTGCAACTCCTCCCTCTCACTCTGAGTCGCACGCACCCCTGTCCCCTCCCTGCCCGCAAAACTACTCTTCAAAGGCTTCCTTCCGGGCACCGCGAAGCCAGCGTGCTCAGCATTCAGGGAGGCAGCGGCGCTCGCCTTCATCCAGGACAA
>1064FP017568 FAM71D_1            :+U  EU:NC; range  -249 to    50.
CTTTTCTCTCCAAGAAATCCTCTGAAAACTTCACACCACCACCTGAATGCCCACTCCTGAGCGGTCCGGTCAGGGCTCCATGGGAATGCTGACCACACTTCCTCTCAGGGGCAGACCTGCACGGCTGCTCCTCCCCAGTGCCGTTCTTCTCTTACTGCAGAGACTATGTCAGCACGTTATGATTATGATGCAGCAGCAACAGAACAATGCCCAGAGCAGCCTGGCCTGTGCTTCTTTTACTAAGTGGTTAGTTGCCTGCTGAGTAGACATAAACACCTGCTAAAGAAATGTGAAAAGAGT
>1065FP014657 CLPB_2              :+U  EU:NC; range  -249 to    50.
GCTGAGTGCTCATCCTGGAAAACTTTATCCGAAATCTGCTCTGGGCAGCTTTCCAAATCCATGCTAACCTGATTACGTGTCTCTAGGGGCCTTGCCAGCTAATCAGATTAGGCAGCACTAATGGTAGTGAGGACTTTGAGTGGGCGCAGAGCAGTAAAACATATTGTATACTTAGTGATAATTATCCTGCCTTTTGTGTCATTGATTTATCTGCCTCCCTCCCTGTCCCCTGATCTTGTGTGTTTGGCCGTAGCGATCCGGAGGAAGGAGAATGGCTGGTACGATGAAGAACACCCTCTG
>1066FP010629 SHH_2               :+U  EU:NC; range  -249 to    50.
CGGCTTTGGCCAATCAGATGCGCCCCTGGCAGCTATAATATAGTGCTAAAGGCAGCCTCTCTCACAAGCTCTCCAGGCTTGCTACCATTTAAAATCAGACTCTTTTTGTCTTTTGATTGCTGTCTCGCGACCCAACTCCGATGTGTTCCGTTATCAGCGGCCGGCAGCCTGCCATTCCAGCCCCTGTCTGGGTGGGGAGCGGTGGAGAGTCCCCCGCAGCCGCGGCGGGCAAGGTTATATAGGAAGAGAAAGAGCGAGGCAGCCAGCGAGGGAGAGAGCGAGCGGGCGAGCCGGAGCGAG
>1067FP026479 EMD_2               :+U  EU:NC; range  -249 to    50.
AAGGAATGGGCGTGTAGAGGGTTCTTGTCCCTAGAACATAGTATCAACCGCCAGATGTCGCCCGATCCCAAAGCCACCAGATCGGGCAGTCCTGGGAAGCCAAAATCCAGCTCTTTCATATTTTCCCTTATTTGGAGTAGATTCTTGGATGTTAGGCACACCCCGCCCACCACACCACCCCTGGCCCTCAGACCCCAGGCCAGACCCTCCCACTGGGAGGTATAGCCCAAGCCCAGGAGCTGTTCAGCTGGGATCCCTAAGGAGCTGTTTCCAGGCCTGCGTAGCCAGGGGGCGCAGGAG
>1068FP008138 SYCP2L_1            :+U  EU:NC; range  -249 to    50.
TGACGTAGTTCACATCCTTTGAGTGCTGGCTTTCTCTTAAAGGGTGAGTGCGTGCGCCCAGGTGGTTTGGCCTGTGTGCGCTAGTTACTTGCACGCGCTTCTTGAGTCTCAAAACACAGAGCTCTAGTAAACTTCAGGGGGCGGATTCGTCAATTACAGTTGCGGAAGAAGACTCGACTCGAAGAGCGGTCCGCCACCAGGGCTCTTTCGGCAGCGCCCCCAGCGGGCGGGGCTCTTGGGCGGGGAAGCAGGAGAGGGCCGACCGAGCGCAACAAAGCTGAGCGGCGCGTCGCTTCAGGA
>1069FP005756 MASP1_3             :+U  EU:NC; range  -249 to    50.
ACCCCTGGGGAGGTGAGATTTCTTGCTGCGATGGGCCCTTTCTGGGCTGGAGTAGAGCCGCACACACTCCGAGCAAGTAAACAGTGCCACAGGTATTGCTCATGGGGAGGAACAACCAGCCAACTTCAGGACTTGGTGCTTCCCCAGTTCCGGGCCCGTGGCTCTGTTCACAGGAAAACCTGTCGTTGTGTGTGACTCTGATCACGAGAAAACCTGTAGTTATTTGGGGCTCTGCTCACAAGGAAACCTGTAGTTATTTGCAGACAGACGCTCTGGGATTTAGACCTTTTTTTTTTCTTC
>1070FP014695 PPME1_2             :+U  EU:NC; range  -249 to    50.
CTGCGTTCCCCGGCAACCGGCGCCGCTGGGCAGCCTGGGAGGCAGGAAAAAGCGACTCTTCCTCTAACAGTCTCCGGAAAACGGTGCGAAGAGAAGGCGCCAAGACGCCTTCCCTCCAATACACTACAATACCCAGGACGCTTTGCTACAATACCTCTCCGGGGTTGGCTGGGGGGCGCCTCCAGCTGCGCAAGCGCATAGGGATGCGCCCTTTGTGGACTCCATTGCGCAGGGTGCATTGCCCTGAAGAGCGCTCCTCCTTCCGGTGAAAGTCGTCGGGTTCCCAGCCGGGAGTCTGCG
>1071FP004327 IL5RA_1             :+U  EU:NC; range  -249 to    50.
AGTTATCAGATAATGGCTATCTGGACGAGAGATTCTTTCGTTTGACAGCAGTTTGGTTGTTGGGAGTTCCAGTTCAGCTCCTGCACAGTTGCTCTGTACAAATCCTCCTCCATATTTGCTTAGAGAAAACGTGTTGCCATCCCATCATGAAGGAAGCTGCCTGAGAGTTTTTAACCATTACAGCCGTGATGATGAAAGAGTGAAGAACCGCCTCTAAGTTAAAAAGTGCACCCAGAGATAAGGTTCGTTCTCAATGCCCTGCCGCTGCTTCTCATCGCATGGCCACCGCATTTCTCAGTA
>1072FP003911 KCTD18_1            :+U  EU:NC; range  -249 to    50.
ACCGTCCCTTGGGGTTCAGCCCTGGCCTTCTCTACCGTGTGTTTCCCTTACCTCCGGGATGGAAGACCCACCCGACTCCGAGGCGGCCCACTGGGGCGAGACGAATCTGGGGGCGGGGCGTGGCGTGGCGTGGCGTGCCCGGGACGTGGCCTCCCTCCCTCCCTGAGCCGCTGCCTCAGAGCCGGGCCGCACGGGGGCGCCGCTGGGGCCGCTCTGCTCCCGAGTTGCCGAGCAGCTGAGAAGGCGTTCACTTCCGCGTCCGCCCCGCGGCGTCCGGCGGCCGCGCCGAGGGTCTGGCGG
>1073FP000467 SESN2_1             :+U  EU:NC; range  -249 to    50.
CCAGGGATCTGACTAAACCGTCTTGCAAAAGTTTGCAGCATTCACCCGAGGCGGACTACAACTCCCAGAATTCCGGGCGCTCCCCGGTGCTGATTGGCGGAGCCCGTGACTCCAGGGGGCGGAGTTTCCCCCGCCTCCCCGGGGAAACAGACCTCTGATTGGCTGGACCGCCGGGCTTTTGTGTCCCCGCCCTCCCCCGGGGACCGCAGCGGGCTGAACTGCTGGTGTCAGAGCCCGGCGAGCGCTGGCAGTTCCGCGGCGGGGATGCTGAGGAGCGCTGGGTCCGGGAGCAGCCCTGGC
>1074FP014166 SLC43A1_3           :+U  EU:NC; range  -249 to    50.
TTCCTTTGGGCAGTTAGGTAGGTTCCATTTTAACCGAATTTAAAGAGGAGGAAGCTGAGGCTCAGAGAGGTAACTTGCCCTAGGTAACCCAGGGTAGTCAGTTAAAAAGTCAAGACTCAGACCTCGATCTGACTAACTCCAAAGAAACCCGTGCCACTCTGCCTCTCGGAAAACACTGCTTCCAGCTGCACAGTTCAAAACCCCACCCAAGGCGGCCCTGAATCGCGGTCAGTCGGCTTCAGCCGAATCGCACTTTGTTTTGAACAAGGATACAGAGGGCGCTGCCTGATGTTAGTCTGG
>1075FP000319 EIF4G3_2            :+U  EU:NC; range  -249 to    50.
TCAATACCATCTATGGTACTCTACTAGATGGTGGTAGAAAAACATATGAAAGTAAAAAATAATGAAAATTGTAGTGTTTAGAAATAGAGAAACAAGATTTAAAACTGATCATTTCTGTTAAGATATGAGAGAAGGTGGAAGGATCATTTGAGCCTCAGAGGTCAAGGCTGCAGTGAGCCATTATCACACCACTGCACTCCAGCCTGGACAACAAAGTGAAAACCTGTCTCCATTAAAAAATAAAAATATCTCTTCCAGGGACGTTGTCTACAGGCACTCAGAATGATCCAGCATGTGACA
>1076FP010507 EPHA1_1             :+U  EU:NC; range  -249 to    50.
ATTGGGTTGAGTTTAGGATTAGAATTGGGAAAAGGTTCGTCAATTCTTAATCCCACCTACTAGGCGGCGCCCGCAGTCTCATTCGGGTCAAGACGCCTCCGGTTCTTGAATTTGATTACCAGTCTAGCAAGTTTCTTTCCTGCCCTACTGTCCCTTTAAGGAGGTGAACCAGGTGAGGCCGGGACTCCGCCCCCGGCGCTGGCCCCGCCCCCCGCCCCCGCCCGGCCCGCCCGGCTCTCCTAGTCCCTTGCAACCTGGCGCTGCCATCCGGGCCACTGTCCCAGGTCCCGGCCCGGAGCT
>1077FP008863 OOEP_1              :+U  EU:NC; range  -249 to    50.
TGGTCTCGAATTCCTGACCTGGGGTGATCCGCCCGCCTCGGCCTCCCAAAATACTGGGATTACAGGCGTGAGCCAACGCGCCCGGCCAGATTAAATTATACTCTATCCCCAGGTTTTACAAATAGCTCTGGGAGAGACCTGAACCTCACTAGGTGGCAGCTGATTGGAGGTGAGGCAGTGGGGAGGAAATGCCTTCGCCCAGGCTCCGCCCCTGGCCCCACCTATCCTGCCCTGCCAGCCACTCCCATTCTCACCGATTACCGCGCCAACAAAGTGGCTCTTCAAAGCAAAACACAGCGG
>1078FP003244 RGPD2_1             :+U  EU:NC; range  -249 to    50.
AAATATTGAAATAAGCAAATGAATGGTTTACAGCACCCGCCTCGGCCTCCCAAAGTGTTGGGATTACAGGCGTGAGCCACGGCGCCCGGCGGGCAAGACACCCTCAGAGCACAGGGTGCTGCCAAGAGCCCGGCCGAGTGCAGCTCGAGCGCCGACGTCGCCAAGGATACACAGTGCTGACGCAGTACACAAGTGCGTCACAGTGGTCCTCCGCCGGCTACGTCAGTGGCTTTCAGGCGCTTTCCTGTTGGAATTGGCGACTGCTGCGGGGCTGAGCGCTGGTTTCACGCGTCTCGGGAG
>1079FP022943 ZFP30_1             :+U  EU:NC; range  -249 to    50.
TGGACCGCAGTGTCCACAGGGGAGCAGGCCTGGATTATCTTTAATGGCACTGGTCAGTCACGGGGCGGCCATTACAGGTAGAGGCCTGAGGCGAGGGACACTGCGGCCCCTCTGGCTCCGTCTCCCCGGCCCGACTATCCCCGCCGAGACCCGGCCCCACGCGCCCCTCCCGGCCCGGAGCAGCTGCGGGACTTGCCTCCGCCCCCCCGCGCGCTAGCGCATTCGCGACGGAGACAGGCGCTCTCCCGTATTCTGGCGCCGCTGACTCCCAGGGCTGGGCTATCCTCTGAGTCGGGTGAG
>1080FP016098 IRAK3_1             :+U  EU:NC; range  -249 to    50.
TGTGAAGGGGCGCAAAGCCAGCGAAGGGAGAACCCGGGTCGGGTAACCCCCAGGCCTGGCCAGGCGGACGCAGGGGCATCTCGGGCGAGGCGCGCCTTGCGTCACGTGGGCACCGCCCCTGCAGTGACCGGAGAACGGCGTGTTCCTAGGGCTCTGCTGCCGTCGTGGAAGCAGGATTTCCGCGGTTGTGTAACGGCCTGTCGCAGGCGTGCAGGGACCTGGACTCCGCCTCGTCCCCGGGGCTCGGGCAGCCGAGCCATGGCGGGGAACTGTGGGGCCCGCGGCGCGCTGTCGGCGCAC
>1081FP018368 MYO1E_2             :+U  EU:NC; range  -249 to    50.
ACGCTCCGAGCGCATCGGACTCACCTGGGCCGGCGGCGACCGGCGAGTACGAGTGGACTCTTGCCCTCCGCAGCATGCGCCCCGCCTGCTAAGTCGCCGCCGTCTCGCCCTCACCTAGCACCGCCAATCCCGCCTGGATGGAGTCCCCTCTGGGTTCCCATTGGCTCCTGTGAGTGCTTGGGTGTCGGGAGCCTGTTTTTGGCGAGGGGAACCAACTTTTGAAGTTCGCCCAGAAGACTGCGTTCCAGCCCCAGTTCCCCGGCAGCGGGACCCGGCGAAGACGCGACCGCGGCGCGAGTC
>1082FP003122 STAMBP_1            :+U  EU:NC; range  -249 to    50.
TGTGATGAGGGACTACCCCAAATCAAAATAATTTTAAAAGCAAACCTTAGCTTGCTAATTGGTTCCACTTTCTTCCTTGTTCCTTTTCCTTTACCAAGATGGCCGCTGTGTCGTTCGCTCCTCATTGGTCGGATTTTCCGCAGGTGCCGATTCTAGCCCCACCTACTAGCTCTCCGTTCCAAGTCCTAAATCACTGGGAATGTAATAGACAGACGAACGGGAGTGGGCGGAGCGGGCGCCGGATGTGACGTTTCCGGAACCTCCGGGTGTCATCCGCGGGGAAAGGTGGGGAAGGGTCCC
>1083FP004591 EXOG_1              :+U  EU:NC; range  -249 to    50.
ATTAAATGAGACTAAAGGTATTTTCTTCTCATGACTATATATAGCATACCACTAAGCCCTCTAGACATCATATTCCCCATCCATCGCCCCGTCCAGTGGACCAGGGATGAAGCGGGGATGCGCTAGGCATCCCGGTTTGTCACCAGGGGGCGTGCGAGGCCCTCAGCTTGGCGGGCGGTGAGGCGTGGGGTGACGGGGGGATGGCGGGGGCCGGCATGCGCGCGCATGCGCCGTGGTAAAAGGCCGGTACCTCGGGCAAGATGGCTATCAAGAGTATCGCTTCCCGCCTCCGGGGTTCCC
>1084FP001157 TMED5_4             :+U  EU:NC; range  -249 to    50.
CAATGTGTTTGTAGGTTTGCACACGCACACCCATCAAACGAAGGACAAGTGTTCTTTTATACCCTATGTATGTGATACAATGGGCTGTAGTCGAAAAAGATTCCTCATTTTGGAAAGAAGTCATAACTTTATGTAGTAGTCTCCTGTCTCAAGATCGCTTGACACAGCTAATCTTACATCCGTCTGAAAGAAGCGGGGGCGGGGGTGGGGGACGGAAGTGACAGTTTCCTCTTTTTTTTTTTTTTTTTAATTTTATAGAGACAGTGGCTCGCCATATTGCCAAGGCTGGCCTCGAACTCC
>1085FP009655 MTURN_1             :+U  EU:NC; range  -249 to    50.
CACGGCCCGGGGCGGCACCGCGATGGCCAGGGCCCCGGGATGCTCCGGGTTTGTTTAAAAATAAAGGGGGGGCGGGAGCGCCCAGGAAAATCCGGGCGCCCGCGGGGGTGCCGGCCGCTCCTCCCGCCGCCCCGCGTCCCGGCCCGGCCGCGCCAACCCCCACGGCGGCCCGCAAGGGGGCGGGGGGAGGCGGGGCGGAGGAGGAGCCGCGGGCGCGGCGCCGCGCTGTCCCCGGCCGCCGCCCGCCCCACTCCGCACCGCATGTAAACAGTCCCAGCCGGCCCAGCCCGGCCCCGGAGG
>1086FP012609 ADARB2_3            :+U  EU:NC; range  -249 to    50.
CAAGGAATATGAAGAGGGGAAAGAAGAGGCAAACAGACAAGCATGCAGGCTCTGAGGAATAAATGCCCCTCAGGACGCTGTCTCCTGGGGAATTGCAAACCTCAGTCCGTTTCTGAGGAAGTGCGGTCTCTGCATTTCTGAAAGAGGTATTTCCCCCCCTTGACACAAGGAGCATGGTAATGAATTGACTAGTTAAAAACTGTTGGTTGGAAAAACCCGTCCCTGTGTCTTTCTGAGCAGGGCGAGCTGAGCTGTCCGCGAGGCTGCGGCAGGAGGCCTCGTCCTCCCGGGCAGGGTCCC
>1087FP018983 ABCA3_3             :+U  EU:NC; range  -249 to    50.
ATCTATTTTGCTCTTCTGTTTTCTAACTTGGTAAGAGGTGTTTTATAATTATTTTCCAAATTACACTCAAACACCTTCCATCTGTCCAAAGGTGCTGGAGAGTCATGCCTGTGAGCCCTGGGCACCTCCTGATGTCCTGCGAGGTCACGGTGTTCCCAAACCTCAGGGTTGCCCTGCCCCACTCCAGAGGCTCTCAGGCCCCACCCCGGAGCCCTCTGTGCGGAGCCGCCTCCTCCTGGCCAGTTCCCCAGTAGTCCTGAAGGGAGACCTGCTGTGTGGAGCCTCTTCTGGGACCCAGGT
[truncated: 8,067,079 more chars]
