# Supplementary material for: iPro-CSAF: identification of promoters based on convolutional spiking neural networks and spiking attention mechanism
Source: PeerJ Comput Sci. 2025 Mar 26;11:e2761. doi: 10.7717/peerj-cs.2761 (PMC12190325; doi:10.7717/peerj-cs.2761)
Supplement: Supplemental Information 1 [file peerj-cs-11-2761-s001.zip › raw data/H. sapiens_TATA_Data/Ntest.txt]

>1187028641
CGGCCTTGGCCGGCGCGGGTAGGCGCGGGAGCCTCGAGCGCCGCTCGGATGCAGCAGCCGAGCCGCCACTCGGCGCGCGGCGGGAGACCCAGGGCAAGCCGCCGTCGGCGCGCTGGGTGCGGGAAGGGGGCTCTGGATTTCGGTCCCTCCCCTTTTTCCTCTGAGTCTCGGAACGCTCCGGCTCTCAGACCCTCTTCCTCCCAGGTAAAGGCCGGGAGAGGAGGGCGCATCTCTTTTCCAGGCACCCCACCATGGGCAATGCCTCCAATGACTCCCAGTCTGAGGACTGCGAGACGCGAC
>26326601
GCCGTCAGTGCCCAGATACCAGAGTCCGGAAGGCCGCAGTACCTGGGGCTGCGCCCCGCCGCGGCCGGAGCGGGTGCCCCCGGCCAGCAGCTCCCAGAGCCAAGGTCTTCGGACGGCCTAGGCGTGGGCCGCGCCTGGAGCTGGGCCTGGCCGACCAACCACACGGGGGCGCTGGCCCGGGCAGGGGCAGCCGGGGCGTTGCCCGCGCAGCGCACCAAGAGGAAGCCGTCCATCAAGGCGGCGCGCGCCAAAAAGATCTTCGGCTGGGGGGACTTCTACTTTCGGGTGCATACCCTCAAG
>3262612339
CCAAAGAAAGTAAAGGATCCTCTTATTAAGAAAAACAACACTTACGCTCCAACAGCAACCAGCTACACCCCTAATTTGGCCAGGGGCGACCCGGGCTTAGCCACCATTGCTAAAAGTGCAACCATAGAACCTAAAGAGGTCAAGCCCGAAACAAAACCACCAGAACCCAAGAAAACCTTTAACAGTGTCAGCAAAATTGACCGACTGTCAAGAATAGCCTTCCCGCTGCTATTTGGAATCTTTAACTTAGTCTACTGGGCTACGTATTTAAACAGAGAGCCTCAGCTAAAAGCCCCCACA
>472012953
AGTCTTGCTCTTGTTGCCCAGGCTGGAGTGCAATGGCGTGATTTTGGCTCACTGTAAACTCCACCTCCTGGGTTCAAGCGATTCTCCTGCCTCAGCCTCCCTAGTAGCTGGTATTACAGGTGCCTGCCACCACACCCAGCTAATTTTTGTATTTTTAGTAGAGATGGGGGTTTCACCATGTTGGCCAGCCTGGTCCCGAACTCCTGACCTTAGGTGATCCACCAGCATCGGCCTCCCAAAGTGCTGGGATTACAGGTGTGAGCCACTGCGTCCAGCCAGTGGTGGGTCTCATATCTCAAT
>5216510743
GTTATTATTCTTGGCGAAATTCAAAGGATGGCTCCTGGTTCATCCAGTCGCTTTGTGCCATGCTGAAACAGTATGCCGACAAGCTTGAATTTATGCACATTCTTACCCGGGTTAACCGAAAGGTGGCAACAGAATTTGAGTCCTTTTCCTTTGACGCTACTTTTCATGCAAAGAAACAGATTCCATGTATTGTTTCCATGCTCACAAAAGAACTCTATTTTTATCACTAAAGAAATGGTTGGTTGGTGGTTTTTTTTAGTTTGTATGCCAAGTGAGAAGATGGTATATTTGGTACTGTAT
>6173535355
GTATAACTACATAGAGGGAACCAAGATGCTGGCCGCGTACCTGTATGAGGTCTCCCAGCTGAAGGACTAGGCCAAGCCCTCTGTGTGCCATCTCCAATGAGAAGGAATCCTGCCCTCACCTCACCCTTTTCCAACTTGCCCAGGGAAGTGGAGGTTCCCTCTTTCCTTTCCCTCTTGTCAGGTCATCCATGACTTTAGAGAACAGACACAAGTGTATCCAGCTGTCCACGGGTGGAGCTACCCGTTGGGCTTATGAGTGACCTGGAGTGACAGCTGAGTCACCCTGGGTAAGTTCTCAGA
>75627872
GTGGGTATATTCGCCTCATTCAAATGGCAGTAGCCTTGGCTCACATAAGACATGTTTCATGTGATCTGTATCCTGGCATACCAGTTATATTTTGTGGGGACTTTAATAGTACACCATCAACAGGAATGTATCATTTTGTCATCAATGGCAGCATTCCAGAGGATCATGAAGACTGGGCTTCCAATGGGGAGGAGGAAAGATGCAATATGTCTCTTACACATTTCTTCAAGCTGAAAAGTGCTTGTGGTGAACCTGCTTACACAAATTATGTTGGTGGCTTTCATGGATGTCTAGATTACA
>8264120079
GTCGGGAGTTTAGTGTACCTGAGATAATTGCCATAGCAGTAGTTGGCGCTTTGTTACTGGTTGCACTCATTTTTGGGACTGCTTCTTATCTGATTCGTGCCAGACGCAGTATGGATGAAGCTAACCAGCCTCTCCTCACTGATCAGTATCAATGCTATGCTGAAGAATATGAAAAACTCCAGAATCCTAATCAGTCTGTGGTCTAACAAATGCCCTACTCTCTTATGCATTAGTATCACAAAACCACCTGGTTGAATATAATAGATTGAGTTATTAACTGTATTTTCTTTCACTTTATTA
>9213419426
AATGCACTGAAGGCCCAATTGACCTGGTCTTTGTGATCGATGGATCCAAGAGTCTTGGAGAAGAGAATTTTGAGGTCGTGAAGCAGTTTGTCACTGGAATTATAGATTCCTTGACAATTTCCCCCAAAGCCGCTCGAGTGGGGCTGCTCCAGTATTCCACACAGGTCCACACAGAGTTCACTCTGAGAAACTTCAACTCAGCCAAAGACATGAAAAAAGCCGTGGCCCACATGAAATACATGGGAAAGGGCTCTATGACTGGGCTGGCCCTGAAACACATGTTTGAGAGAAGTTTTACCC
>10290917574
GTAGGCGCAAAGCTGAGGAAAGGAGAGTGTGGAGAGGGGCCTGGTGTGGTGGGGCCCGGTGTTTGGGACCGGAGGGTGTTGACGGCTGATGAGTTCCTTGGGTTTGCTCTTTCTTCACCTGAAAAGAAGACTCCAGGAAGGGCAGCACATGCCGGAGAAAGATGAATTCCAGCTTGACCGCCCAGAGGCGCGGCAGTGACGCCGAGTTGGGACCCTGGGTGATGGCTGCGAGGTCCAAGGACGCGGCGCCGTCCCAACGCGACGGACTTTTGCCCGTGAAAGTGGAGGAAGACTCACCCG
>1122598463
AGGGAAGGCCCAGCCCTGCAGCCATCCTGGATGCCCTGCACCAAGCCTTGGCTGCCTGCCAGCTGTTGCGGAGACAGCCCTCGGCACCAGCCTCTGCAGCAGCTGCGCTCACCAACCCCCTCCTCGTCTCCTGCTGAGGTTACTGGCCCACCCTGTGGGCACCCTGCTCAGCCTGACTGCCTTTGGACCAGCCTCCATGATCAGCCCAACCACTGACAGCTGGTCTGACCACCGTCACATCATCAGAACTTGAGTCTCTGCTGGCTCCTTCCAAGGTTAAGCCCGAGCCCAGAGCCTCCC
>12253129936
GGTCCTAATTGTCTCACAGAAAATGTGTTAAAGGAAATAGCTAAAGCTGGCCGTCTCTTCCTCATCCCGGCCACTATCCAGGACAAGTTAATCATCCGTTTCACTGTGACATCCCAGTTTACCACTAGGGATGACATCCTGAGAGACTGGAATCTCATTCGAGATGCTGCCACTCTCATCCTGAGTCAGCACTGTACTTCCCAACCCAGCCCTCGGGTTGGGAACCTCATCTCCCAAATCAGGGGTGCCAGAGCCTGGGCCTGTGGAACGTCCCTTCAGTCTGTCAGTGGGGCAGGAGAT
>13179120016
AATCCAGATTATCTTCAGTATTCTATCAGTACAGCTCTCTGCAGCTTAAACTCGGTGGTACATAAAGAAGATGATGAACCCAAAATGATGGACACTGTATAATTTGGTTAAGACTGCTGAGGCCAAGTGCTATTTTGTTACAAGAAAGGAAGAACTTGGCTATTTTCTTGACACTTTTATGGGTGCTGCACTTTATTTTTGTTCGGTTTTTGATGGGAGGGAAAGAGTACTGAAATGTTTTGTAAATTTTTTTTAATGTGCTGCTAGGTTTTTTGTTTTGTTTTGTTCTGAAGAGAAGAG
>148027319
GGTCTTGCTAGTGAGCTGGACCAGTGAGGCCTACCCCACACCTGGGCTCTCCACAGCCCCATCAAAGAACAGAGAGGAGGAGGAGGGAGAAATGGCCACCACATCACCCCAGAGAAATTTCTGGAATCTGATTGAGTCTCCACTCCACAAGCACTCAGGGTTCCCCAGCAGCTCCTGTGTGTTGTGTGCAGGATCTGTTTGCCCACTCGGCCCAGGAGGTCAGCAGTCTGTTCTTGGCTGGGTCAACTCTGCTTTTCCCGCAACCTGGGGTTGTCGGGGGAGCGCTGGCCCGACGCAGTG
>15157730275
GTGCTGGAGGAACATCCCAGTTCACAAAGCCCCCATCTCTTCCTCTGGAGCCAGAGCCTGCGGTGGAATCAAGTCCAACTGAAACATCAGAACAAATAAGAGAGAAATAAGAATAGAATGAATGACCCCAAAATAGGGTTTTCTTGGGCGAGGATGTGCTGGATTAGGAAAGGTGACATGACACAGGCAGAGCAGAGTGGCACCCACCACAGAATACAGTGTGTGTTATTACGAGGAGCCAGCAGTTGAGCCTAAGGTCCTTCTACCTACCTGGTATTGGCATTTGAGGTCGGAAACCCT
>167935107
TAAGTCCTCAGTATATGGTATTTAAAAGCCATGAGATTGGATGAAAAACTGTCACCAAGGAAGCGAGTGTGCCTAGAAAAGAGGTCCAAGGGCTGAGTACTGGGCCACGACAATACTTAAAGCTTGGGGAGATTAGGAGGAACCAGCAAAGCAAATCGAGAAGTAATAAATGAAGAGGTGAACTACGTAATGACCTAGAAGCCAAGGGAGGAAACTATTTCAAGACTGATCAATGTGTCAAATGCCGCTAACAAAGCAAGACAAGGCACATTAAAGAATTTGGATTTTTCACGAAACCGA
>1794629065
GAGAGGTGCTGAAGCCCATCATCATGAGTGCTTGTGACCTGGGCACACACACCATCATACACACACCTCCTACATAGACCCCTCTTCTACCGGGACAGGGAGCCAAATTGATTAGTGTCTATCACTGCAGGAAATAGTGGCTTGGAAATGGACATGCTCCAGGACCTTGAGTCCCTGCAGTTTGAGTATGGGGTTCCAGAGGAAGATCGTATCTGGCTGTATTTGCAGGGCCGTTCTCGGGGACTGATGATCGAGGCTTGTGCCCATGCAACCTTCTTCTGCAAACTATTATATAATTTG
>1812931811
GCCTGGGGCGTGTCACAGCCGAAGGGGCAGGGCGGCAGCAGCAGGCGTCTAAGTAACTTCAGCGCCTGCGCAGAGGCTCCCCAGCGTCGCCCTAGGCTGGGACTCTAGTAGGTCTTCGGCTCAGTTTTGGCTGCAGCGCCCGCGTAGATCGCTTCGGCCGGGTTCTACGCCCGGCTCAACTATGAGCCGGTGCGCCCAGGCGGCGGAAGTGGCGGCCACAGTGCCAGGTGCCGGCGTCGGGAACGTGGGGCTGCGGCCGCCCATGGTGCCCCGTCAGGCGTCCTTCTTCCCGCCGCCGGT
>19287120036
TCCTGGATATAAGCCATTTTTAAACATCATTAAGCCACAACTGCAGAAGCTCAGTGAGATAACAGAAGAGCAGGTCCAGCCAGATGCCTTCCAACCAATAACTATGGGTAAGACTCCAGAACAGACTAGCCCCCGGGCAGAGGAGAGCAGGGGCTCCTCCAGCCATGGAAGCATCCCCCAGGGTGAAGTTGGAAGCAGCAATATGGTCAGCCGGAAAGAGGAGGACACAGCCCAAGCAGAGGAGGAAGAACCTTTTCAGGATGGGACTTACGACTGTTCTGTGTCCTAACAGTGAGGTTC
>202218205
CCCACAGGATCGATACAGATGGATAAACTGCCAAGAACCAGATTTTTAAAAGGCCGCAAAAAATCTTTTCCTGGGAGTCTACAAATTTGGAAATGAAAAAACCCAGACATCAGATGTTTTTATTTTATATTATTATTATAGAAGGTGGTACCATTATCAATTATGTGAAGGGACATGCAGACACCCCAGCTTTTGAGGGTGCTGGGGGTAGGACTGAGGCAGCCCCACTGGGAACCAGACTGCAGCCTGGCCCATGGCTGTTTTCCCAAGGATCAGTTCCTGGAGGGAAGGGCTCTGGCC
>2113568466
ATTGAGGAGGCACTGGTGCGAAGGAAGAAAATGGAACTCCTCCAGAAGTATGCAAGCGAGACCCTGCAGGCCCAAAGTGAAGAAGCCAGAAGGCTCCTGGGGTATTAGGACCCAGCTGGGGCTCTCCTTGGAGTTCTTCCATCCCCCAGTGGTACCTCAGGACCCAGGGCTGCAGACACAGGCTGGTGCTGCAAGGGCTCCTGCCCCATTCTCAGCCTTCCTTCCCTCTCCTTGTCTCATGTTGACCGGAGGGTAGGGGTCTGTCCCTGGTCTTCCTGGTAGGTTTTGTACACATATTTT
>2272122331
GACAACCTGATGTTGGAGAAGGCCTGCATGGCAGTGGAAGAGGCAGCTAAGGGTGGGGGCGTGTACCCTGAAGTGTTGTTTGAGGTTGCTCACCAGTGGTTCTGGCTGTATGAGCAAACTGCAGGTGGCTCATCCACAGCCCGTGAAGGGGCTACAAGCTGTAGTGCCAGTGGGATCAGGGCAGGTGGGGAAGCTGGGCGGGGTATGCCTGAGGGTAGAGGGGGCCCAGGGACTGAGCCGGTTACAGTGGCAGCGGCAGCAGTGACAGCAGCAGCCACAGTGGTGCCCGTCATATCGGTG
>23347855
GAGAATGGCCACGTGAAAAGCAATGGAGACTTATCCCCCAAGGGTGAAGGGGAGTCGCCCCCTGTGAACGGAACAGATGAGGCAGCCGGGGCCACTGGCGATGCCATCGAGCCAGCACCCCCTAGCCAGGGTGCTGAGGCCAAGGGGGAGGTCCCCCCCAAGGAGACCCCCAAGAAGAAGAAGAAATTCTCTTTCAAGAAGCCTTTCAAATTGAGCGGCCTGTCCTTCAAGAGAAATCGGAAGGAGGGTGGGGGTGATTCTTCTGCCTCCTCACCCACAGAGGAAGAGCAGGAGCAGGGG
>2416130099
ATCAACTCTACCAGCAACTTGAGCAAAATCGCCGCCTCACTAATGAACTAAAGCTGGCCCTGAATGAGGATTAAACTTAAGAGTGAAAAAACTTGGGCTGAATTCTAGGCGTGGAGCCCATGTGCAGAAAATCTAAGACTGTCCTACCTTCAACTAATAGAGTTGAAAACAGTTGCTTTCTGCAGAAATGCAAATGCAAGGAATTGGCTGAAAGGCTGGCCTTGCCTGCTTGTTTCTCTATATGGCTGGAATAATTACGTTCTCTTTAATCACAAAACAGCTTTTATGGTAGAATACTTA
>2581714411
AGCAGTGTTCTCTTCGTCCCCCTCCCCCAAACTGAGGATTGGGCAATACCACAGAACCTCAGGAAAGGGGGGAAGAGCGAGCTTCGGCCCCACTAATGGGGGAGTGGGCGGAGGCTGGATTTCCCACCTCGGCTGCACCTGGGCACTGGAGGCTGAAGAGGAAAGTGAGAATCTGAAGTTTTGAGACCTCTGACTGGCCAGGAATAGCTCCTGGGGCGGGGGGCAAGGATGGGACCATAGGCGGAAAGAGTCTCGCGGTCCCCCCTGCTTCTGGCGCGGGTCCCTGCGCCCGGTTGTGGA
>2652526202
GCTCGGAGCAGTCCCTGAGCACCCGGAGTCCAGCCAGCACCTGGGCTTATGTCCAGCAGCTGAAGGTCATTGACAACCAGCGGGAACTCTCCCGCCTCTCCCGAGAGCTGGAGCCATGAGGAGGGGCTGGGACTGGAGCTGGAGCAGGCACTTGCAGCCGGGAAAGCCAGGGTGTGCCGGGCCAAGATACTCACAGGCTGGCCACAGCTGGGCAAGGCTCTCCGTGGAGTGGACTCGAGTCCCTGGAGCAGGCAGTGTGGAGGCAGCCATCCCCTGTGATGACTGGCAGCTAAGGAGGAC
>272383450
GCCCTTCCACCGCAGCCATCCGCACGGGAGGCCTCGCGATTGCTCGGAACCATCCCGCAGGAGTTCAGCTGATATTTTCTAGTGTGGGGCGAGAGATTTTGTGGAGCGCATTTAAGGGGTTTTTGTTGTGACTGCTGCCTTGTATACATTTATTTTCTTTCTTGGAACTGGGCCTCGCCCTCCTCCCACTGACATGATGGCCCAGTCCAAGGCCAATGGCTCGCACTATGCGCTGACCGCCATCGGCCTGGGGATGCTGGTCCTTGGGGTGATCATGGCCATGTGGAACCTGGTACCCGG
>2817195288
GTACCGAAGTGAGAAGGTGACAATCAGTTACGCAGAGTATATTGCTTCCCGACAGCACTGTTTCCAGAACGGCACTCTTCATGCCCCGCCCCTCTACAATCATTACTCCTGACACACGGCTGCATGACCAGTCCCACCCCCCCGTGGCCACCAATGGCTATGACATCATTGGAGCAGATGCCTCCTCTTCCTGGTCCAGTTACTTCTATTACTGCACCATTTTATGATGCTAGCTTCCGTTGCCAAGTCTGCCTCCCGCTGACTGAGGGAGGGTAGGGTTACCTTGAACGAAACAGAACT
>2919354168
GTAAAGCAGCTGAGCAGCCATTTTCAGATTTACCCCTTCTCATTGAGGAAACCAAACTCAGATTGACTAGGAATGGAAGAAAAGAATATTGGCCTGTAATAATCTTTCTTTGGGCACAAAGAAGTACTGTAAATAAATGCTTGTAAATATTTCCTCCATCACCATTGAACTAGACTGATCTGCTTGACAGACGTGGGATCTCAGTATGGTACTTGGACAGCAGGAATGATACATATAATCTGAACTTGGGAAATTTTGGACCTACTAACTCTAAGCCTATTTTATTTTTTATAAAACTAT
>30262539859
GATTATGACTTGTGTATCACCTGCTATAACACTAAAAACCATGACCACAAAATGGAGAAACTAGGCCTTGGCTTAGATGATGAGAGCAACAACCAGCAGGCTGCAGCCACCCAGAGCCCAGGCGATTCTCGCCGCCTGAGTATCCAGCGCTGCATCCAGTCTCTGGTCCATGCTTGCCAGTGTCGGAATGCCAATTGCTCACTGCCATCCTGCCAGAAGATGAAGCGGGTTGTGCAGCATACCAAGGGTTGCAAACGGAAAACCAATGGCGGGTGCCCCATCTGCAAGCAGCTCATTGCC
>31147131156
GTGTGGTGTTGGGTGGCTGTGGTGACAAATCCATTCGTTTCCGTCCCACGCTGGTCTTCAGGGATCACCACGCTCACCTGTTCCTCAATATTTTCAGTGACATCTTAGCAGACTTCAAGTAAAGAAGCCATTTCCACTACAGTGAGAAAGCCCGGATCCCAACAGTTGTCAAATTGATTAGTTTGCCTAATTCATGTTTTCACTTAAAAGTATCAGAGGTGAATGCACAGTGAAGGGTGATTTGTGGGGAGGGAGCATTTTTGGTGGTCTTGGGGGAGGGGAGGGGAGGGAAGGGCTGGT
>32204231428
GTGCTTCATTGGAGATGGGAAGACCCGCCTCATCCTGAAGGCTCGGTGAAGCAGAGCTCGTGGGATTCCTGCTGCTCCAGGTGTCCTCAGCTCACCTGTCCCAGACTGAGGACAGGGGAGTTCCTGCATTTCCTGCCAGGGCAGAGGCCCAGAGGAGCGACCCCCTGCTTCCACTGCTTGGGCCTGCTTTCTCAGATAGACTGACTGCTGAGGAGGCTCTAGGTTCTTGGAATTCCTTTGTGCTCATCAGAGACCCCAGCCTGGGGAACACGCTGCCCGCACTGCCCAGAGAGCAGTGCA
>33116720156
TTCTTCCTCCTCAACCAGAAAACATCAAGATTTCCAACATTACACACTCCTCAGCTGTGATTTCTTGGACAATATTGGATGGCTATTCTATTTCTTCTATTACTATCCGTTACAAGGTTCAAGGCAAGAATGAAGACCAGCACGTTGATGTGAAGATAAAGAATGCCACCATCACTCAGTATCAGCTCAAGGGCCTAGAGCCTGAAACAGCATACCAGGTGGACATTTTTGCAGAGAACAACATAGGGTCAAGCAACCCAGCCTTTTCTCATGAACTGGTGACCCTCCCAGAATCTCAAG
>34230212203
GACCGCCGGGAGAGCCTGCCCACCTCCCCACCCTGGACGCCGGGCGCGTCCCGGCCCCCCAGCAGCCTAGACGGCTGGGTGAGCCCGGGCCCGTGGGAGCCAGGTCGCGGGAGCAGCATGAGCAGCCCCCCGCCGCTGCCGCCGCCACCGCCCATGTCTCCCTCGTGGAGCGAGCGCTCGGTGTCCCCGCTGCGACCTGAGACCGAGGCGCGGCCCCCCAGCCGCCAGCTGCAGGCGCTTCTGGCGCGAAACATCATCAATGCGGCCCGGCGCAAGAGCGCCTCCCCGCGGTCGGCGGGC
>3527235780
AGTTTTCTAGTTCTTTTCTGTCTGCCGAGGAAGAAGGACTTCATAGCGCCGAACTTCAATTATCTAAAATAAATGAAACACTTGAACTTTTGTCTGAATCTCCAGTTTACCCAACTAAATTTGATTCCGAAAAGGAAGGCACTGGCCCAATTTTCATCAAAGAAGTGTCAAATGCTGATATAAGCATGGGGGATGTGGCTACACTGTCTGTAACTGTCATTGGCATCCCCAAACCTAAAATTCAGTGGTTCTTTAATGGAGTGCTATTAACCCCTTCTGCTGACTACAAATTTGTTTTTG
>36220111892
AAAAAGATCTTACTCTCCAGATGGCAAAGAATCTCCAAGTGATAAGAAATCCAAAACTGATGGTTCCCAGAAGACTGAGAGTTCAACCGAAGGTAAAGAACAAGAAGAGAAGTCCGGTGAAGATGGTGAGAAAGACACAAAGGATGACCAGACAGAGCAGGAACCTAATATGCTTCTTGAATCTGAAGATGAGCTACTTGTAGATGAAGAAGAAGCAGCAGCACTGCTAGAAAGTGGCAGTTCAGTGGGAGACGAGACCGATCTTGCTAATTTAGGTGATGTGGCTTCTGATGGGAAAAA
>3728007202
TTTCTCGCTCGCTCCCGTTCCCCGGACGCGGCGGATGAGCCGGCCCCGCTGGGGAAGGCTCCGGGCGGCGGCGGGCGGCCGGGAGGAGGCTGCGTGCTCGGGGCTGGGGCTGCGAGCGGGGTGATTTTGTATTAAAATGAGGAGGAGGAAGAAGAGGCACCCACAGCGGCAGCGGCGGCGGCGGCGGCAGCAGCAGCAGGAGCAGCGGCGGAGAGGGCTGCAGCCCGGGCGGACGCGCGGAGCCGAGCGGGGCACGGCGGCGGCAGCGACAGCGGCCGGGATGAGTCAACTAATAATTTA
>38533836
AAAGGGGGGGAACCTAGAGTCGGTGGGGGGGAAGCGATGTTTGCCCGTCAGTCGAGTCCGGAGTGAGGAGCTCGGTCGCCGAAGCGGAGGGAGACTCTTGAGCTTCATCTTGCCGCCGCCACGGCCACCGCCTGGACCTTTGCCCGGAGGGAGCTGCAGAGGGTCCATCGCCGCCGTCCTCTGGAGGGCAGCGCGATTGGGGGCCCGGACCTCCAGTCCGGGGGGGATTTTTCGTCGTCCCCCTCCCCCCAACCAGGGAGCCCGAGCGGCCGCCAAACAAAGGTACCAGTCGCCGCCGCG
>392113695
CGGTATCGCCACTTGGAGACCACCGCGAATGAAGTTTGCATTTTCCTCTGTTCTTGAGCCCAGCTTCTTCTCGTCTCCCACCCCAGCTTCCCGGCATTGGAAGAAGGGACCGTCCTCTTCCTTGTCTTGGCCACCCAAATCCTGGTATCGAAAGGGTTGAACGGACCGGAAGTGTGCAGCAGCGACGGGTCCCCAGCTAATCGACGCCGGAAGTAGCAATTACTAGACAAGCATTCCGCCGCCGGCTTCGCTATGGCGGCAATTCCCCCAGATTCCTGGCAGCCACCCAACGTTTACTTG
>4075311769
GTTGGTGATATGCAGTACAGCTGCTGCAAGGAACTTGTAATGCAGCAACTGAGAAGTCTTCAGTCATCCTCCTGCACAGACAACTTTGTGTCACCTGCCAACTAGCCCCTCTGCCTCCACCCCGGGGCTTTCAGAGCATAGTGTGAAACCTCCTTGCTTGGACTACCATGAGTTCTTTGGCTTGTTATGAATCCTGTAAAAAGGGAAGGTGGCTCTGGAAGAGCAACTGAGAAAAAGTTCCCAACTGAGCCCTTGGAAAAAAAATAAAGGGGAGAGGGGAAAGGCAGGCTGAGGTCAGTA
>41547977
GCTTGTGGAATATACCCGTGCTGATGGCACAGTTGGCCGAAGAGTGAAGCCCTACATCATTGACCTTGGCTCAGGCAATGGAACCTTCTTAAACAACAAACGTATTGAGCCACAGAGATACTATGAACTAAAAGAAAAGGATGTACTCAAATTTGGATTCAGTAGCAGAGAATACGTCTTGCTCCATGAGTCGTCGGACACTTCTGAAATAGACAGGAAAGATGACGAGGATGAGGAGGAGGAGGAAGAAGTGTCTGACAGCTAGCAAACTAAGAACCCAAACTATTGATACACGGTTTC
>42128221447
GAGGTGACCGAGAAGAGTGAGCGCATCACGCAGCTGGAGCAGGAGAAGTCGGCGCTCATTAAGCAGCTGTTTGAGGCCCGCGCCCTGAGCCAGCAGGACGGGGGACCTCTGGATTCCACCTTCATCTAGTCCTTGTGGGCCGCGTGGGCCCCCAGGGCCAGCCTGGCACTCAGCCCTTCGAGGGTGGGCGCCCCATCGCACCCACCCTCTCTGGCTGGAGACCCCCGGCAGGCCCAGGCACAGTCCCGGAGTGGGCGCCTTCCTGCCGCCCTTGCCAGATGGGCTCCCCAGGCCTGCCCC
>43135829958
GCAATGAAGGGCTATTGGCCTGTCAGCTGCTCCCATCCATCCCCTGCTTACTGCATTGCCGAGTTCATGCAGATGTATTAGCCCTGTGGTTCAGATCCTCCTGTTCTACTCTTCCTGACTATTTACTGTATCAGTGTCAAAAGGTGATGGAGGGATCCTAGCAGAAGCCCTGCTAAATTTTACTCCATCAAGATCAATGGTTTACATAGATAAACTTATTTACCAAAGTAAAAAGAACTCATGGTACTTCTAATGAAAATGGGGATTATTACAAGTGTGGTTTATATGTTTTCTTTGTGA
>4423665032
TTTCTGTGCTAAACAGTGTTACAGTCGCCAAGAGCCCATAAAGGGAGCCCTCCTGGAAGTGGATGAGGCCTTGGGTCTCGGCTCTTCATTGCTTCCTGAGCTGCAGCAGATGCCTTTACAACCAAGCTCACCGAGGACGTCTGTCTCCCATATTACCCTGGCAGAGGGCCAGGCCTGTTCTACACGGCCGGGGTTTCAACAAGGTACTGATGTCTTCTGCCCTTGCCTCTTCGACAGGCAAGTAATAAGACTTAAGTGAAGAGAATTCTTTAGGCACACAAATTCACATTTGATGTAATC
>4593928632
GTGTCCAAGGCAGCTGCAGATTTGATGGCCTACTGTGAAGCACATGCCAAGGAAGACCCCCTCCTGACCCCTGTTCCGGCTTCAGAAAACCCGTTTAGGGAGAAGAAGTTTTTCTGTGCCATCCTTTAAGTCTTTGAGAGGGGCCTGAAGAGCCTCCGGGCTCCTGGGACATTGATGTAGAGTTTTTAGTGAAGTGGGCACCTTTCTAGTCCACGGCATTTGAAGAGAGCGAGGAGAACCATTCTGGAAACTCTAGGCTATGCATGTTTAAAGATCTGGTCCCCTTTATGAGAATGCAAG
>4612239842
AAAGTTGAAAGAAAGAATTTTTAAAAATATCAAAACATATGAAGTCCTGGAAAAGAGCATCTGAAAAACCTAGAACAAGTTTAACTGTGACTACTGAAATGACAAGAATTCTACAGTAGGAAACTGAGACTTTTCTATGGTTTTGTGACTTTCAACTTTTGTACAGTTATGTGAAGGATGAAAGGTGGGTGAAAGGACCAAAAACAGAAATACAGTCTTCCTGAATGAATGACAATCAGAATTCCACTGCCCAAAGGAGTCCAACAATTAAATGGATTTCTAGGAAAAGCTACCTTAAGA
>47191219208
AAGATCAGGCTCAGCTGCTGCTGCTGCTGCTGCTGCTTGTCCCAAGACCAAGTCGTAATAGCAACTTCCCTTCCTCAGCTGCCTGAACTTTTTTTTTCCCTTGTAGCTGGAGAGAAGTGTCACATTTTGCTCACTCTCAACCTTCCTCGCCCACCCCCTTCCCGGAGAACCTGTGCGGTGTGTAGAGGGTGCTGTGAGCCACCTCCAGCCTCGGGTGGCTGCTTAAGTAACTTTCAACTCCTCTCTTCTTAACACTATGAAGTGTCTCGGGAAGCGCAGGGGCCAGGCAGCTGCTTTCCT
>48160637158
GGCGGCTGTGAGTGTGGACCCCTTCTATGAGATGCTGGCAGCGAGAAAGAAGCGGATTTCAGTCAAGAAGAAGCAGGAGCAGCCCTGACCCCCTGCCCCCAACTCCATTATTTATTACGGAGCTGCCCCGCCTGGGTGGCCGGACCCCTGGGCCTTGGGGCTGTGGATCCTGGTTCCCTGTTTGGAAAATTCACCACCTCTAGCTCCTCACTGTTCTTTGTAATTAACACGCTGTTGGTAATCTTATTAATTATTTAACCACTTGGCCTGCTGACCCCCTCATTTCTTGGGGTTGACAGA
>49185914480
GTGTTGGGCTGGATCTTGATAGCAGTTGTTATCATCATTCTTCTGATTTTTACATCTGTCACCCGATGCCTATCTCCAGTTAGTTTTCTGCAGCTGAAATTCTGGAAAATCTATTTGGAACAGGAGCAGCAGATCCTTAAAAGTAAAGCCACAGAGCATGCAACTGAATTGGCAAAAGAGAATATTAAATGTTTCTTTGAGGGCTCGCATCCAAAAGAATATAACACTCCAAGCATGAAAGAGTGGCAGCAAATTTCATCACTGTATACTTTCAATCCGAAGGGCCAGTACTACAGCATG
>5034039862
GCCCAACAGCGCCCTGGAATCCTGCTCCTTCGCCCGCCACAGTCTGCTGCAGACGCTGTACAAGGTCTAGACTCAAAGCCTCTCCCATCCCTTGGCCTGGACCAGTGAGCTGGGGAGGGACTCGGATGAACTGAGGCGCAGCCTACGCCATTGCCTTGGACAGGACTCTGGCCACAGGCAGGGCGGGTCTGTGTCCCATGTGTCCTGTCAGTCCCCTGAGTATGTGTGTGGGTGTGGCGCATGTGCAGGTCTGTGCCTCCTGTCGGGATTTGGGTTTTAACGTCTTCTGCTGGCCCAGCC
>51129940977
AGAAACCTGTGACCATGAGGAGCAGCCTGACCATGGTGGGAACCCTCTGGGCCTTCCTGTCCCTTGTTACTGCTGTGACCAGTTCTACCAGTTACTTCCTACCTTACTGGCTCTTTGGATCCCAGATGGGGAAGCCAGTGTCATTCAGCACATTCCGGAGGTGCAACTACCCTGTGCGGGGAGAGGGACACAGTCTGATCATGGTGGAAGAATGTGGGCGCTATGCCAGCTTCAATGCCATCCCAAGCCTGGCCTGGCAGATGTGCACAGTGGTGACAGGTGCCGGCTGTGCTCTGCTGC
>5217776196
ACCCGCGCAGGGTGTGCTAGCGCGCTCAGCCCTCTCCGGCCGGCTTAGTCTAGTTCCCGGGCCTCGCTCGGTTCCAGAACTTTCCAGAAAATGCCGCGCTCCCTACGGCTCAAGGGTCAAATCGCGTCATTTCCGGGAGGGGACGAAGGGGTAGTTCTTTCACCTCGGCTGGGCGCCTAGAAAAGCCTAGAAACAGCTCCTTTTTTCTTCCGCCTCCGAGTCTTCGCGTCAGCGTCCTGCGCAGGGCCCTTGGGGCGAATCGCGGTGCGCGTCGGGGCGACCGCCCTCCCTCCCTGGGAG
>5321852123
GAGGCAGCACAGGCACTTCCCCAACCACCTCCAGCACTGGGACACCATCCCCTTCGGCTTCTTCTCATCTTTTATCTCCATCCTGTTCTCCTCCAACTTTTCATCTGGCCCCCAACACTTTCAATGTGGGCTGCCGAGAAAGCCAGCTGTGTAATCTAAACCTCTCTGATTATCCACCATGTGCCCGAAGCAACATGGCTGCCTTGCAGAGCTACCCAGGGCTGAGTGACAGTGGCTACAACAGGCTTCAGAGTGGCACCACTTCAGCCACTCAGCCCTCTGAAACCTTCATGCCTCAGA
>54248131394
GTTCCTGGAAGGTGACGTGAAAGATCACTGTGCAGCAGCAATCTTGACTTCTGGAACAATTGCCATTTGGGACTTACTTCTCGGTCAGTGTACTGCCCTCCTCCCACCTGTCTCTGACCAACATTGGTCTTTTGTGAAATGGTCGGGTACAGACTCTCATTTGCTGGCTGGACAAAAAGATGGAAATATATTTGTATACCACTATTCATAAGTTAGGGTAAAGTGAAAACACAATTTTCTGGATATATTGGGCCTCTTAGTATTTTTTGGAGTTTTAAATATAAAGGAGAATATCTGAAT
>5516417058
TGTGACTCTCAAGTATGAAATCAAGAAGCTGATCTACGTACATCTGGTCATATGGCTGCTGCTGGTTGCTAAGATGAGCGTGGGACACCTGAGGCTCTTGTCACATGATCAGGTGGCCATGCCCTATCAGTGGGAATACCCGTATTTGCTGAGCATTTTGCCCTCTCTCTTGGGCCTTCTCTCCTTTCCCCGCAACAACATTAGCTACCTGGTGCTCTCCATGATCAGCATGGGACTCTTTTCCATCGCTCCACTCATTTATGGCAGCATGGAGATGTTCCCTGCTGCACAGCAGCTCTA
>5681631947
GAACCCCAATGGCGAGGGTCTGCCACACTGGCCGCTGTTCGACCAGGAGGAGCAATACCTGCAGCTGAACCTACAGCCTGCGGTGGGCCGGGCTCTGAAGGCCCACAGGCTCCAGTTCTGGAAGAAGGCGCTGCCCCAAAAGATCCAGGAGCTCGAGGAGCCTGAAGAGAGACACACAGAGCTGTAGCTCCCTGTGCCGGGGAGGAGGGGGTGGGTTCGCTGACAGGCGAGGGTCAGCCTGCTGTGCCCACACACACCCACTAAGGAGAAAGAAGTTGATTCCTTCATTCACTTCGCCAT
>57209834624
CGGCGTCCTCATGCGGCGGAGGCCAGCCCGCAGGATCCTGAGCCAGGTCACCATGCTGGCGTTCCAGGGGGATGCATTGCTGGAGCAGATCAGCGTCATCGGCGGGAACCTCACGGGCATCTTCATCCACCGGGTCACCCCGGGCTCGGCGGCGGACCAGATGGCCTTGCGCCCGGGCACCCAGATTGTGATGGTGAGCCGTGCGAGGCCCCTCCTGTCCCCCGGGCTCCTCATGGGGACAGTGGCAGCGGGTGGGGTGACCCAGGCAGACTTCACCTCCCCCAGACGATGCAGATCCAC
>581929220
CGAAGACAACGTCCCGGACCCCAAGGATGTGAAGGAGAGGTTCAGCGGCAGCCTCGTGGCCGCCCTGAGTGCGACCGGGCCGCGCTTCCTGGCGTACTTCGGCTCCTTCGCCACAGTGGGACTGCTGTGGTTCGCCCACCACTCACTCTTCCTGCATGTGCGCAAGGCCACGCGGGCCATGGGGCTGCTGAACACGCTCTCGCTGGCCTTCGTGGGTGGCCTCCCACTAGCCTACCAGCAGACCTCGGCCTTCGCCCGGCAGCCCCGCGATGAGCTGGAGCGCGTGCGTGTCAGCTGCAC
>5943519644
CAGCCAGCCGGGACAGCCAAGTGGTTCGGAGAGAAATTGCTAAAGCCCTTAGCAAAAGCTTTACGATGCACTCACTCACCATTCAGATGGAATCTCCAGTTGACCAGGACCCCGACTGCCTTTTCTGTGAAGACCCCTGTGACTAGCTCAGTCACACCGTCAGTTTCCCAAATTTGACAGGCCACCTTCAAACATGCTGCTATGCAGTTTCTGCATCATAGAAAATAAGGAACCAAAGGAAGAAATTCATGTCATGGTGCAATGCACATTTTATCTATTTATTTAGTTCCATTCACCATG
>6019517595
AGAGGGCGTCTTCACGCAGGCACCGAGAAGCTCCCACTAGTGTATGCCTTAATGGTGCCGCTCTTGTCCGCGTCTACGCTTGGGACCTTGGCTTCTGACTTGGAGAGTGTACAGCTCTGCCCGACGGCAACCCAGCTTGGGAAGAGAAGCCCCAGCGTGGGCTGGGGCTCAAGGCGCAGGAAGGCCGAGCCCGGCGCGGACGCAGGCGGCTCCGGGCGGGCTCAGCACCCCCAGGCACCGTCTCCTAGTGACCGCGGCGCTCGCGGGCCTGGCGGCCGTTGTCCGGGCGACTGCGCAGCG
>6123437871
CTCTTCGCTAGCCGGAAGTCGCGAGATCTGAATGAGTCAAAGCCGGCGGCCTCGGCTCCTCAGCTCCACCTGACAGTAGGCCGCTGATCGGCCGCGGGTCTTGTCGACCGCTAGGCCACCAGGTTCATGTGGAGGCTCCCAGGCGCCCGCGCCGCGCTTCGGGTGATCCGGACGGCGGTGGAGAAGCTGAGCCGGGCTGAAGCGGGGAGCCAGACAGCGGCGGGAGCGATGGAGCGCGCTGTAGTGCGCTGCGTACCTTCGGAACCCAAGCTGAGCCTGTCATTCGCTTTGGCTGATGGT
>62138523284
ATCCTGGGCCTGACCTTCGCCATGACCATGTACTGCCAAGTGGTCAAGGCAGACACCTACTGCGCGTAGGCCGCCCACCGCCCGCTTCTCTGCCAAAAGGACGCCCACGGGGAGATGGCCGCACCCACAGCTGCCTTTCCCACCACCAGCCTCGGTGCTCTGCCCCATGCTGGGAGGAGGGAGGGAGGGACAGGTGCCTGGAGCCCCCGGAACCCTGTTTCTGGAAGGCCCTAGCTCAGGTGGCTTCAGGGCCTCCGGACCCCCCCTGGGAGGGGTGGCCACGTGCTGGCTGCGGAACCC
>635543979
GAGCACAAGGCCAAGGTGACAGAACTGGAGCAGCAGGTAGCTCAGGCCAAGACGCGCTACTCCGTGGCCCTTCGTAACCTGGAGCAGATCAGCGAGCAGATTCACGCACGGCGCCGCGGGGGTCTGCCTCCCCACCCCCTGGGCCCTCGGCGCTCCTCCCCCGTGGGGGCCGAGGCAGGACCCGAGGACATGGAGGACGGAGACAGCGGGATTGAGGGGGCCGAGGGTGCGGGGCTGGAGGAGGGCAGCAGCCTGGGGCCCGGCCCCGCCCCCGACACCGATACCCTGAGTCTGCTGAGC
>6427928369
GTGGAGCAGCTGCGCCAGGCCATTGAAGAACTGTACTACTTTGAATTTGTGGTAGATGACTTGCCAATCCGGGGCTTTGTGGGCTACATGGAGGAGAGTGGTTTCCTGCCACACAGCCACAAGATAGGACTCTGGACCCATTTGGACTTCCACCTAGAATTCCATGGAGACCGAATTATATTTGCCAATGTTTCAGTGCGGGACGTCAAGCCCCACAGCTTGGATGGGTTACGACCTGACGAGTTCCTAGGCCTTACCCACACTTATAGCGTGCGCTGGTCTGAGACTTCAGTGGAGCGT
>6538420201
GGCGCGAGGCGCTCTCGCTCTCCTCCTCCTCCGCCGTCGCCCCTCCCCCCGCGCAGCCCCCGCCGCCACCGCCGCGAGACCCCCGCACGCCGCTCTCCCCCCACCCTCTCCTGCCCCGCGCGCCCTCCGGCCCCTGCGGCCCCCGAAGAGAACGAGAGGGCGAGCGAGCGCGGCGTTCCCGGGCCGGCCCGGCCCCCTCCCTTCACCATCGCCGGCCCTCCGCCGCCTTCCTCCGCTTCCACCTCCTCTCCCCCCCCCCAAGTTGAGGCCCCCTCCGGGGGGGGGAGGCCCGGGACCGGG
>6626611789
TTGTATCACGGACTGATTCACCGAGCCCAACCGTACTCAACTCACATATTTCTACCCCAAATGTGAATGCTTTAACACATGAAAACCAAACCAAACCTTCTATTTCCCAAATCAGCACCACCCTCCCTCCCACGACGAGTACCAAGAAAAGTGGAGGAGCATCTGTGGTCCCTCATCCCTCGCCTACTCCTCTGTCTCAAGAGGAAGCTGATAACAATGAAGATCCTAGTATAGAGGAGGAGGATCTTCTCATGCTGAACAGTTCTCCATCCACAGCCAAAGACACTCTAGACAATGGCG
>6714433580
GTCCTGAGCTTATATAATACCATAAATCCAGAAGCATCTGCTTCTCCTTGCTGCGTGTCCCAAGATTTAGAACCTCTAACCATTCTCTACTACATTGGCAAAACACCCAAGATTGAACAGCTTTCTAATATGATTGTAAAGTCTTGCAAATGCAGCTAAAATTCTTGGAAAAGTGGCAAGACCAAAATGACAATGATGATGATAATGATGATGACGACGACAACGATGATGCTTGTAACAAGAAAACATAAGAGAGCCTTGGTTCATCAGTGTTAAAAAATTTTTGAAAAGGCGGTACTA
>6811754068
CGGATACCTCGTCTGCTCCGAGCCCGGCTCCCGGGGGTCCTCGGTCGGCAGGCAACTCGGGTCTTTTTGTTACCCCAAAGCAGTCGGCGATGTGCAGAATCGCCGCACTTTTAGTTACTCTGTGTGTGTGTCCCCGGCGTGGATCTGGATGAGTACCCGGGCTGCTAAGGTGCGGAGCTGCAGCGCCAGGGCTCCCGACGCGACCCCCAGGCCGGCTTCCGAATCGCAGACGGGGCGGAGGAGCCCGCGGTAGTTTGTGCAGTCTTCGGGGAGCTCACGGCGGCGACTCAGTCCCAACGC
>6919429697
ATATCTCTACCACAGGACCTCTTGGCATGGGAAGCACTACCACCAGTACCACCCTTCGGACCACAACTTTGAGCCCAGGAAGGAGTACCACCCCGTCAGTGTCAGGAAGAAGAAACCGGAGTACTAGTACCCCATCTCCAGCTGTCGAGGTACTTGATGACATGACCACACACCTTCCATCAGCATCGTCCCAAATCCCAGCTCTCGAAGAGAGCTGTGAGGCTGTGGAAGCCCGAGAAATCATGTGGTTTAAGACTCGTCAAGGACAGATAGCAAAGCAGCCATGCCCTGCAGGAACTA
>7013508873
AGCAGCGCTGCTGTCCCCGCCGTGCGCCCTTCGCCGCTGAGCTCGCAGCCTCCGGCGCCCACCTCCACCTCCAGTGTCCCGCCTCGGGCCGTCGCCCTCCAGCGGCTCGCGAGCGTGGGAGACGTACCTGGGCAGGCACTGTCCAGCCCAGGCCCAGGCACAGCCGTGAGGGGCGAGGCACGGGGACATCCTGGCGGCCACCATGGTGGCCACGTGCCTGCAGGTGGTGGGCTTCGTCACGAGCTTCGTGGGCTGGATCGGGGTCATCGTGACCACCTCCACCAATGACTGGGTGGTGAC
>71162513997
GTTGAAGGCATTCAAGGTGGCCCTCTTGGATGTGTTCCGGGAAGCTCATGCGCAGTCAATCGGCATGAATCGCCTCACAGAATCCATCAACCGGGACAGCGAAGAGCCCTTCTCTTCAGTTGAGATCCAGGCTGCTCTGAGCAAGATGCAGGATGACAATCAGGTCATGGTGTCTGAGGGCATCATCTTCCTCATCTGAGGAGGCCTCGTCTCTGAACTTGGGTTGTGCCGAGAGAGTTTGTTCTGTGTTTCCCACCCTCTCCCTGACCCAAGTCTTTGCCTCTACTCCCTTAACAGTGT
>72141834433
TTGGAAATGGAGGATGAAGATACAATTGATGTGTTCCAACAGCAGACGGGAGGTGTCTACTGAAAAGGGAACCTGCTTCTTTACTCCAGAACTCTGTTCTTTAAAGACCAAGATTACATTCTCAATTAGAAAACTGCAATTTGGTTCCACCACATCCTGACTACTACCGTATAGTTTTCTCTATTCTTTCATTTCCCCCTTCCCCATTCCTTTATTGTACATAAAGTAACTGGTATATGTGCACAAGCATATTGCATTTTTTTTTTTTTTAACTAAACAGCCAATGGTATGTTTTGATTG
>7320744490
GAGGAAATGAACACATGGATCCAGGCTATCTCTTCCGCCATCTCCTCTGATAAACACGAGGTGTCTGCCAGCACCCAGAGCACGCCAGCATCCAGCCGCGCGCAGACCCTCCCCACCAGCGTCGTCACCATCACCAGCGAGTCCAGTCCCGGCAAGCGGGAAAAGGACAAAGAGAAAGACAAAGAGAAGCGGTTCAGCCTTTTTGGCAAAAAGAAATGAACTCCTTTCCTTCACCTCCTGCCCTTCTCTTACCTTTTCAGTGAAATTCCAGCATGCAAGCTCAGAACCAACACATTACTC
>74280339596
ATGGGAATCAGTGCCCATGCCTCGAAAGGAGAGCTTGTGGGAGCCCTTCTCTTTCGCAAGGCCTCAGTTTCCCCAATCTGTATTCATGGGACGCAGAACCACAACGCCAGCTCGTCCTCTTTTCGGGGACAGACACGACCGGTCTTGCTGTCTCTGGGCCCCTGGGCTCAGATGTTCAAGCCCGTGTGTCCTGGGAAGGCGGACCCGGGTCTCCCGCCCCCGTCCCTAAACTTTGGCGCCCCCGCCCCAACCCCAGCCCCTCACATACCTGCCTCCGCACAGTTAACGCCAGCCCAGTCA
>75257230006
GGACCTTCTTTCCCTCCATTGTCTGAGTATGCTCCACCACCGAATCCAAACTCTGACCATCTAGTGGCTGCTAATCCATTTGATGACAACTATAATACTATTTCCTATAAACCACTACCTTCGTCAAATCCATATCTTGGCCCTGGTTATCCTGGCTTTGGAGGCTATAGTACATTCAGAATGCCACCTCACGTTCCCCCAAGAATGTCTTCCCCATACTGTGGTCCTTACTCACTCAGGAACCAGCCACACCCATTTCCTCAGAATCCTCTGGGCATGGGTTTTAATCGACCTCATGCT
>76232935650
GACCGCCATGCTGACCTCCGCATCCATGGCTACGTTGACGAGGTCATGACCCGGCTCATGAAGCACCTGGGGCTGGAGATCCCCGCCTGGGACGGCCCCCGTGTGCTGGAGAGGGCGCTGCCACCCCTGCCCCGCCCGCCCACCCCCAAGCTGGAGCCCAAGGAGGAATCTCCCACCCGGATCAACGGCTCTATCCCCGCCGGCCCCAAGCAGGAGCCCTGCGCCCAGCACAACGGCTCAGAGCCCGCCAGCCCCAAACGGGAGCGGCCCACCAGCCCTGCCCCCCACAGACCCCCCAAA
>7723934967
GAGGCCGAGAGGGGGCAGCAGGCGATGGCGGCGGCGGTAGCTGCGGCGGGTCGGTTAGGCTGGTTGTTCGCCGCGCTCTGCCTGGGCAACGCCGCGGGGGAGGCCGCGCCGGGCCCGCGAGTGCTGGGCTTCTGCCTGGAGGAGGATGGAGCGGCGGGCGCGGGTTGGGTACGCGGAGGGGCGGCGCGGGACACGCCGGACGCCACCTTCCTCCTGCGCCTCTTCGGCCCGGGCTTCGCCAACAGCTCTTGGTCCTGGGTGGCCCCGGAGGGGGCGGGCTGCCGGGAGGAGGCGGCCTCC
>7824409935
CCTAATGACAGTGAAGTGGACATGTTTGGTGACTATGATAGCTTTACTGAAAACTCCTTTATAGCTCAAGTTGACGACCTGGAACAAAAATATATGCAACTCCCTGAACATAAGAAACATGCTACAGACTTTGCCACTGAAAATCTTTGCTCGGAAAGTATCAAAAACAAACTCAGCATTACTACCATAGGCAACCTTACTGAATTACAAACTGATAAGCACACAGAGAACCAGAGTGGATATGAAGGTGTCACTATTGAACCTGGAGCTGATCTTTTGTATGATGTACCTTCCTCACAG
>79265013137
GTCCATGTACTTTTATTTGCACATCATAAGTCTCCTGATAATACTATTTCTGCCAATGAAACCACAAGCTCATACGCAAAGGCGGCCTCAGACTCTGAACTCTATTAATAAGAGAAAAACAGATTGATACCTCCAAGAGAAGCGGAACAAGCAAAACTGCAGAACGTTCGAAAGATGAGATGACAAGGCTTCAAGGGCTCCTCCGGTGGCTTAGAGGCGATGTTTACATGCATCTTTATTTTGTTCTTTTTTAAAGTGCAGGGAGTATTTTTTTTTTTTTTTTTTTTTTTTTTTTTTTGA
>8021110518
TGACTTGGGGCGCCAGTGAGAAGCAAGTAGTCAAAGAAAACATCCCGGGCAAACCGGCTGACCGAAAATCCACTGTCGGGGTAGGGAGGCGCCCTCTACGGGGATGAAGTCATCGCTACCTTTGACTCTTTGATCCTAGATAACCGACCAAGACGTTTCCAGCCTAATGCCTGACGCCTTTTGCTTCCTCCATCCTGGTCCTCAGTCCCTGAACTCCCAGGACAGAATTCCTGACCTCCTTGGTCAAGCCTTGGATCGAGAAAGAGAAACTATTAGTGTAAACAAACCAATCAACCCCAA
>8126122930
GTCTGAAGCTGCGTTGGACCAGGAACAGATTACTGCTGCTTATTCTGTAGAACATAATCAATTAGAGGCTCACCCAAAGGCAGACTTTATCAGAGAATCAAGTGAGGCACAAGTACAAAAGTTTTTAAGCAGATCTGTGGAAGATGTTAGACCTCACCATACTGATGCAAATAATCAGTCTGCTTGTTTTGAAGCACCTGATCAAAAGACCTTATCCGCTCCTCAAGAGGAGCGGATTTCAGCTGTAGAAAGTCAGCCTTCCCGGAAAAGAAGTGTTTCCCATGGATCTAACCATACGCA
>8256533405
ACCCATTTACCCAATATTAAAGTCCACGCCTACTTCGCACCTGTCACTCCACCCCCATCAGTAGGGGGCAGCAGACAGCGCTTCTGCAGATGCTGCATCATCCTATGACAATGGAGGTGGTCAACCTTGGCGAACTGAGTATTTAATGACACTTCTAGAGCTACCGTGGAGTCTCTCCAGTGGAAGCAACCCCAGTGTTCTGAGCAAGGGTTACAAAGTGAGGGAGGGCAGTGTCCAGATCCCCAGAGCCACACATACATACACATACACACCCTTACCCCCATCCACTCTAGCTTTGTG
>8328292975
GGTTAGACAGACTGATATGCCTTGTCACTGGATCTCCAAGCATCAGAGATGTCATAGCCTTCCCAAAGTCCTTCCGGGGACATGACCTCATGAGCAATACCCCAGATTCTGTCCCTCCTGAGGAACTGAAGCCCTATCATATCCGAGTCTCCAAGCCAACAGACTCCAAAGCAGAAAGAGCTCATTGAATCATGCATACCATGCAGAAAGTTGAGCTTTTAGGTTTTGTCCTCTTTGCTTCCCCAAGGCTAAAGTCAGATCTAGAGTTCTGCCACAGGTCTAACAATCAAGTCTTTAGAT
>84197117229
GAAAGATTGCTGCCTTTTCAGCAGAAGGGAAATTCCTAGGATTGGCTGTCCCCTGCCAAGCTTGGTGGAGCGTCTGCACCTTGGCTGCGCCGCCTGTGCATTTGCCAGTTTCCTCCCACTGAGAGGATGGAGGTGTCCGCACAGCTTTGGGCCTCGTGAGGGATCTGCCTCCTGAGCAAAGAGCTCTTGATCCCGATTTCATGCACAGCCCTGCAGTAAGGAGCCCAGAAGGAACATGTGTTTCCTGTTAAAACTCCTCTTGTTCTCTTTTCTTACATTATGACGTTTGTTTTCAAGGAG
>8573834609
GCGAGGAGTTTGCTGTACCAGTTCCGCCTCCTGCCCCGGATCCCCTGCAGCCTGCACGATCTGTGTAAGCTGTGCGGGTCAGGCATGTGGGACAGCGGCTCCATGCCCGCGGTGGAGTGCACCGGCCACCATCCCGGCTCGGAGAGCTGTCCCTACGGGGGCACGGTGGAGATGCCTTCCCCCAAGTCCCTGAGGGAAGGCAAGAAGGGCCCAAAGACGCCGCAGGACGGCTTCGGCTTCCGCAGATAGGTCGGGCCCCCGACACCGGACAGGGGTTGAGGGGACCTCCTCAGAGGCCCT
>866781033
TTCGACCAGCAGCGCCCGGGGCGGGCGGGTATAAATGGAGCGGTGGCTCCCTCGGCCGCCTCTCTCCGCCCCGGGTCGCTGCCGCCTCCGCCGCTTTCGGGCTTCGCAGCCTGAGGAAAAAAAGAGAAAAAGATAAAAAAAATCTGAAAACGCTTCAAAATCCTGAAAAAAAAAAAGGAAAAGAAAAAACGAATCCTCGGAGAACCCGCGGGGAAGTCACTTTCGTACGCTTCCGGCCTGCCCCGCGCCCGCCGCCGCAGCGCTTGGCGTCCGTCGGTCTCCGTCCGTCGGTCCGGGGGT
>8720127664
AGTGTACAGCGGCGGCTGGGGCGGCAGGTGAGGCGGCTGGGGCGTTGCTGTCGTGCGTCCGCAGGCGTCAGGTGCTCAGACCCGAGGGCCGGGAAGGGATTTGGGTTTCACAGGAACCTGGGGCGGGGGTCCGCTATCTTGGGGCTGTCGGGACCGCTGCTTAAATTTGGCCCAGTCCAGACCTCGAGTCGGGCCCCCAGCCAGGCCCACGCCCAGGTCCAGGCCCAGGCCGGTAGGGATCCTCTAGGGTCCCAGCTCGCCTCGATGGAGCTCCTCCCGCCGCTGCCTCAGTCCTTCCTG
>88223323463
AAACGATGACCATGGGTAAGAGGACTGCTTGTGCCAAGGACAAAATAGGACAACCATCTCACAAAGATCTTAAGTAACTTTTTCCATCCAGCAACATCCAGACGATTTCAGTGACCAAATGCTCAGCTGTAACCACAGCACTAACTGGCCTTCTTTCCAGATTGGGTTTGGTGAACCTGAATGGTCCAGCCACCTTCTGCAGGTGGCCCAAGGTGATGTGCTGCAGGGAAGCATGTCTCTCATGCCAAGAACCAAGATCGGACTATGAACAAAAACAAATGATAGATATAGTGACAGTAC
>8930930110
GGTTGGTTCTGGACATTACACAGCATACGCAACTCACGAAGGCCGCTGGTTCCACTTCAATGACAGTACTGTAACACTGACTGACGAGGAGACTGTGGTGAAGGCGAAGGCCTACATCCTTTTCTACGTGGAACACCAGGCCAAAGCTGGATCGGATAAACTTTAATACCTCCTCCAAATCATCATTCACCAACCATACCAGAGAAACATTTCCAGTTTTCCACAAATACTTGATACAAGATTTAATTTCATTATGCACTTTTCAATTTCCTATTTTGGATTTAGTTTTGTCAATGGTAG
>90180032973
GAACCACGCCCCAAGGAGCGTTTGGGGATGGTAGTGGGGAGACAGGCCATTGGCTTCCCCCTCTTTCTAAGGAAGTCAGCCTCACTCTACTCCTTGGGGATTTCGAACATGCAGAGGCTCTTGTACTTTTGCAGAAGCTCATTCTTGGTCCTGACTTGCTCCCGGAGGCTCTGCAGCTGCTGCTGCTGCTGTTCGGGGCTCAGGTGGATGCCGGGCATGGTGCTGATGAGCTTGCGCATCTCCTGGAACTTGCTTTTGAGGGCGTTCAGGTCCTGGTGGACCTCCGGGCTGTCCTTGTCC
>91157023031
GATCTGATTCTGGTTTGGCCCTGAGGCTGGTGAATGGAGATGGCAGGTGTCAGGGCCGAGTGGAGATCCTATACCGAGGCTCCTGGGGCACCGTGTGTGATGACAGCTGGGACACCAATGATGCCAACGTGGTCTGTAGGCAGCTGGGTTGTGGCTGGGCCATGTCAGCTCCAGGAAATGCCTGGTTTGGCCAGGGCTCAGGACCCATTGCCCTGGATGATGTGCGCTGCTCAGGACACGAATCCTACCTGTGGAGCTGCCCCCACAATGGCTGGCTCTCCCATAACTGTGGCCATGGTG
>92239030623
ATGGCCCAGTCGCCTCCTCCGCAGAGCCTCCTCGGCCACGACCACTGGATCTTCGCCCAGGGCTGGGGCTGGGCCGGCCACTGGGACTCCACGTCCCCGGCCTCCTCCTCCGATTCGTCGGGTTCGTGCCCCTGCGACGGCGCCCGCGGACTCCCGCAGCCACAGCCTCCGAGCTGCAGCTCCCGAGCCGCAGAGGCAGCCGCGACGACGCCCAGACGAGCGCGCACCGGACCAGCGGGCGGACAGCGGCAGAGCGCCAGCGAGCGGGAGAAACTGCGCATGCGCACGCTGGCCCGCGCC
>937741693
GGCGGCTGCTGAACGGCGGAGTGGCGTGGACCTCATGTAGCAATGACAATGGAAGGGGCCAGCGGGTCGAGTTTTGGAATAGACACGATTTTGTCCAGTGCCAGTTCAGGCAGCCCAGGCATGATGAATGGAGATTTCCGCCCGCTCGGTGAGGCCAGGACCGCGGATTTTAGGAGTCAGGCCACCCCATCTCCCTGTTCGGAGATTGATACCGTAGGGACGGCGCCTTCTTCTCCTATCTCAGTCACCATGGAGCCCCCGGAGCCGCATCTGGTAGCAGACGCGACCCAGCATCATCAC
>9437412197
GACCAGGAGTCTTCTTGAATCCCATGAGCTCTGCCCAGGACCCTCTCTCAAGCACCTGTGGCATACCTTCATGTGCTCCACTGCACCCAGAGCTTAAGCCACAGTCCTGCTCAGGCTACACCTCCAAGGGTGGGACCAGGCCCACCTTATCTTCCTGTACTCCAGAGGCCCAAGTCAGCCATGCTGGTGTGGTCCAAGCTTCTGTGTGAACCCTGGCCCTTCCATCAGACAGCATTACCCTTTGTCCTCCTCTAGCCCCAAGCTCCCAGAAGCTTCTGCCAGGCACCTCAGAGCACCAGC
>95249313166
CGCAAGAATGCATACAAACTCCAGGGCTGCTCTCTCCTGGAGAGGGAGGGAGGGGATTTAAAAACCTGCAGCAACATGGGGGAGGAGGCTGTTTGTCCTTCTCTCTCTGGGGAAGTAACTCGCTCAAACTGCCTTCCTTGCTGAGCTGCTTCGCGTAGCTTTGAGGAAGGTCTAGTGAAATTGGTCTTTCCATTACATCTGGATGTACTACCAGAGAGTTCTGCTGCTGTTGTTTTTTTTAGCTTTTCTTTCTTTGAGTCTTTAAAGGGCAATTGTCGACACTCTGCAAACATACCGATT
>9657039064
ATCGAGCAAGAAGCAGCATGGTCTCCACAGAAAGTGCCTCCTCCACTTACGAAGAACTGGCCAGGGCCTACGAACACGCCAAGATGGAAGAGCAACTGAGGCACGCCAAGTTCACCATCACGGAGTGCTTCATATCAGACACGTCATCGGAGCAGTTGACGGCAGGGACAAATGAGTACACGGACAGTCTGACCTCCAGCACCCCTTCCGAATCGGGAATCTGCAGGTTCACTGCATCTCCCCCCAAACCTCAGGATGGAGGAAGAGTAATGAATATGGCAGTTCCAAAGGCACATCGGC
>9727394296
CGCAGGATGAGGTGTTTGAGTTCCCTGGAGTCACTGCTGGACACAGGGATTTAGACAGCAGAGCCATCACACTGGTTACAGGCTCTTCTCGCAAGATCTCTGTGAGGCTACAGAGGGCCACCACCAGCCAGGCCACCCAGACTGAACCTGTCTGGTCAGAGGCTGGCTGGGGGGACTCGGGGTCCCACACCTTCCCTAAAATGAAATCCAAGTTCCATGACAAAGCAGCAAAGGACAAAGGCTTTGCCAAATGGGAAAATGAGAAGCCCAGGGTGCATGCTGGTGTGGATGTTGTAGACC
>9821236721
GATTGACCCAGGAGGCTTCAGTGGACCTCAAGAACACTGGCAGAGAGGAATTCCTCACAGCCTTCCTGCAGAACTATCAGCTGGCCTACAGCAAGGCCTACCCCCGCCTCCTTATCTCCAGTCTGTCAGAGAGCCCCGCTTCAGTCTCCATCCTCAGCCAGGCAGACAACACCTCAAAGAAGGTCACAGTGAGGCCCGGGGAGTCGGTCATGGTCAACATCAGTGCCAAGGCTGAGATGATAGGCAGCAAGATCTTCCAGCATGCGGTGGTGATCCATTCTGACTATGCCATCTCTGTGC
>9954636420
ATTTCCTTTCCGGCGGCGCGCTGTCGTCACGCGTCCCGCGCCTCCTCGCGCCTGCGCCGTGGTTGGAAGGTCGTCCCTGTGACCGGCTTGGCGGTTGGAGCGGCTGTCGCCATGTTGTCGGTAGCATCCCGCTCAGGCCCGTTCGCGCCCGTCCTGTCGGCCACGTCCCGCGGGGTGGCGGGCGCGCTGCGGCCCTTGGTGCAGGCCACGGTGCCCGCCACCCCGGAGCAGCCTGTGTTGGACCTGAAGCGGCCCTTCCTCAGCCGGGAGTCGCTGAGCGGCCAGGCCGTGCGCCGGCCT
>100119725624
GCCAAGGCAGAGGCTTCCTCAGGAGACCATCCCACTGACACAGAGATGAAGGAGGAGCAGAAGAGCAACACGGCAGGGAGCCAGTCTCAGGTGGAGACAGAAGCATAGCCCCTCTCCACCAGCCCTACTCCTGCGGCTGCCTGCCCCCCAGTCTCCCCACTCCACCCTGTTAGTTTTGTAAAAACTGAAGAATTTTGAGTGAATTAGACCTTTATTTTTCTATCTGGTTGGATGGTGGCTTTAGGGGAAGGGGGAAAGGTGTAGGCTGGGGGATTGAGGTGGGGAATCATTTTAGCTGGT
>101288922203
GTTTCGCTCTGGATTCCGGCTTGCCTTCCGCTGCTGCCCATGGGTCACACCCACCAAGGAAGATAAGCTCGAGCTGACTCCCACGACCTCCCTCTCCACGAGAGTCAACAGGTGTCACACTAAGGAGACTTTGTTCATGGCTGGGGACACAGCCCCCTCCGAGGCTACCAGTGGGGAGGCGGGGCGTCCCCAGGATGGATCAGGGCTATGGTTTGGGTATGGTTTGCTTGCCCCCACCAAAACTCATGTTGAAATTTGATCCCAATGTGGCAGTGTTGGGAGGTAGGGGTTAGTGGGAGG
>1025864435
AGTTTGTACAAATGATGACAGCAAAGTGAAGACCTTGTACAGAATGTGTTAAATTTCTTGTACAAAATTGTTTATTTGCCTTTTCTTTGTTTGTAACTTATCTGTAAAAGGTTTCTCCCTACTGTCAAAAAAATATGCATGTATAGTAATTAGGACTTCATTCCTCCATGTTTTCTTCCCTTATCTTACTGTCATTGTCCTAAAACCTTATTTTAGAAAATTGATCAAGTAACATGTTGCATGTGGCTTACTCTGGATATATCTAAGCCCTTCTGCACATCTAAACTTAGATGGAGTTGG
>103197814034
GTTGTCGTACTGCTCCGACAGATTTAGTTTTCATCTTAGATGGCTCTTATAGTGTTGGCCCAGAAAACTTTGAAATAGTGAAAAAGTGGCTTGTCAATATCACAAAAAACTTTGACATAGGGCCGAAGTTTATTCAAGTTGGAGTGGTTCAATATAGTGACTACCCTGTGCTGGAGATTCCTCTCGGAAGCTATGATTCAGGAGAACATTTGACGGCAGCAGTGGAATCCATACTCTACTTAGGAGGAAACACAAAGACAGGGAAGGCCATCCAGTTTGCGCTCGATTACCTTTTTGCCA
>10411803168
ATCCATGTATAATAACTGAAGAAAACATGAATAAAAATAACATAAAGTTAAAAGGAAGAAGTGACAGAAAATATTATGCAAAAACAGGGGATACCATTGAATTTATGTGTAAATTGGGATATAATGCAAATACATCAATTCTATCATTTCAAGCAGTGTGTCGGGAAGGGATAGTGGAATACCCCAGATGCGAATAAGGCAGCATTGTTACCCTAAATGTATGTCCAACTTCCACTTTTCCACTTCTCACTCTTATGGTCTCAAAGCTTGCAAAGATAGCTTCTGATATTGTTGTAATTT
>10519126229
GGTTGTGCAATAGCAAAGCAGCTGGGTGCAGAAATCTACCTGGAAGGCTCAGCTTTCACCTCAGAAAAGAGCATCCACAGCATCTTTCGGACGGCATCCATGCTGTGTCTGAACAAGCCTAGCCCACTGCCCCAGAAGAGCCCTGTCCGAAGCCTCTCCAAACGACTGCTCCACCTCCCCAGTCGCTCTGAACTCATCTCTTCTACCTTCAAGAAGGAAAAGGCCAAAAGCTGTTCCATTATGTGAAGTGGAAATTGGAGGGGGGAGACAACCCCCTACTTCCTCCCTTGGGGTGCAGAG
>106237317004
TTCTCAGAGTACATTCACGCCCAGGTGGCATCTGGCAAAGGGAAACTCGCTCCTGGCTTTGATGCTGAGCTGATTGTGAAGAATATGTTCACCAACCAGGACCGGAATGGAGATGGGAAGGTCACAGCCGAGGAATTTAAACTCAAAGACCAGGAAGCCAAACACGATGAACTCTAAACCTGGCATGAACCAGATGGTGCCAGGGAGTACGTGACACCAAGCCACCTGTGTGGCAAGACGTGCAGTGAGGGTGCAAGGGTCTCTCAGAAGTTGCATCATTAGCCAGTAGTAGGTGGGTCA
>107169821499
GCGGCGGCGGCTGCGGCGGTGGGGCCGGGCGAGGTCCGCTGCGGTCCCGGCGGCTCCGTGGCTGCTCCGCTCTGAGCGCCTGGCGCGCCCCGCGCCCTCCCTGCCGGGGCCGCTGGGCCGGGGATGCACGCGGGGCCCGGGAGCCATGGTCCGCTTCGGGGACGAGCTGGGCGGCCGCTATGGGGGCCCCGGCGGCGGAGAGCGGGCCCGGGGCGGCGGGGCCGGCGGGGCGGGGGGCCCGGGTCCCGGGGGGCTGCAGCCCGGCCAGCGGGTCCTCTACAAGCAATCGATCGCGCAGCG
>10867133407
AAGTGCCGTTTCGGTTTAATCTAGTGTGTGACTGGGTCTGTGTGAGGGAGAGAGTGTGTGTGGTGTGGAGGTGAAACGGAGGCAAGAAAGGGGGCTACCTCAGGAGCGAGGGACAAAGGGGGCGTGAGGCACCTAGGCCGCGGCACCCCGGCGACAGGAAGCCGTCCTGAACCGGGCTACCGGGTAGGGGAAGGGCCCGCGTAGTCCTCGCAGGGCCCCAGAGCTGGAGTCGGCTCCACAGCCCCGGGCCGTCGGCTTCTCACTTCCTGGACCTCCCCGGCGCCCGGGCCTGAGGACTGG
>10948312624
TGTCAGCTGACAAGATGTGGCCTGAGAATGAAAAGGCAAGTTCACAACAAGAGATTTTTGAAAATGGAGAAGCCTACTGGATGAAATTTAACAGTCTCCTAAAAGTTGATTCCCGGGATCCTAAGGTTAGAGAAGTTTGTGTTCAGGATGTCAAATTAGAGAATCAATGGGAAACATCTATAAGGGAGAAACTGAGAGAAGAGAAAGAAGGCTCTGAGGAAGTGACCTGCAAAAAAGGAAAGAACCAGAAAGTGCTTAGTAAAAACTTGAATCCAAACTCAAAACATAGTCAATGTAATA
>11018329470
CTCATGCATATGCAGGTGCGCGGGTGACGAATGGGCGAGCGAGCTGTCAGTCTCGTTCCGAACTTGTTGGCTGCGGTGCCGGGAGCGCGGGCGCGCAGAGCCGAGGCCGGGACCCGCTGCCTTCACCGCCGCCGCCGTCGCCGCCGGGTGGGAGCCGGGCCGGGCAGCCGGAGCGCGGCCGCCAGCGAGCCGGAGCTGCCGCCGCCCCTGCACGCCCGCCGCCCAGGCCCGCGCGCCGCGGCGCTGCGCTCGACCCCGCCCGCGCCGCCGCCGCCGCCGCCTCTGCCGCTGCCGCTGCCT
>11195327463
GGGGTCACAGACAACATACAGAGATTCTCCTCACTGCCACCTTACCTACCTGTGAGCTACCACATCCTCAGAGCAGAGACCTCCTTCTTCCTCAAGGAAGCCAACCAGGACCTGCTGCGGAACTCCAGCCTGCAGGCGAGGGTGGAGTCCTTCTTTACCTACAAAACCAGGCAGCCCCCAGTGCTCAATGCCAGCTATGGACCCTTTTCTGTGGAGAAGGTTGTGCCTCTGGACTTGATGTTGACTTCAAACTTTTTAGGTCCAACCAATAAGTTTAGTTTTGATTGGAAACTAAAAGCC
>112153932825
GTTGCTAGGTAACCACATCTCCCATAACTGCCCCAGCACATCGTCCTGAGCCGCCCAACCTGTCTCCAGCCACCTTCTGTGGAGTCTCAAACTCCATCATCTGTGGGACCCTGTAGGCCGAAGGGAGAAACAAGAGTGCAGCCACCACCCCTGAGCCACCTGTGGCTCTGCTACCCACAATTTCACTGTGAAGAGTCAGCTGCCTGGGCCGTGAGGTCACTGCCACCATGAGTCTGGGCATCATGGAAGAGGAAGACCTGGCCGAGTACTTCCGGCTGCAGTATGGGGAGCGGCTGCTGC
>11365440076
GCTGTGAAGCTACGGGAACAGGAGCAGAAGGAGGAGAAGCTGAGGCTCCAGCAGCAGGAGGAGCGGCGGCGGCTGCAGGAGGCCGAGCTGCGGCGCGTGGAGGAGGAGAAGGAGCGCGCGCTGGGCCTGCAGCGGAAAGAGCGGGAGCTGCGCGAGCGGCTGCTGAGCATCCTGCTGAGCAAGAAGCCGGACGACAGCCACACACACGACGAGCTGGGCGTGGCACACGCCGACCTGCTGCAGCCCGTCCTGGACATCCTGCAGACCGTGTCGTCCGGCTGTGTGAGCGCCACCACGCTG
>114115133757
GAGAAAGCCCCCCTCCAGCCCGAGACGTCTGCTGACTTCTATCGTGATTGGCGACGACACTTGCCAAGTGGGCCAGAGCGCTACCAGGCTCTACTGCAGCTTGGGGGTCCAAGGCTCGGCTGCCTCTTCCAGACAGATGTGGGATTTGGACTTCTTGGGGAGCTGCTGGTGGCACTGGCTGATCACGTGGGGCCGGCTGACCGGGCAGCGGTGCTGGGGATCCTATGCAGCCTGGCGAGCACTGGGCGCTTCACCCTGAACCTAAGCCTGCTGAGCCGGGCAGAGAGAGAGAGCTGCAAG
>115219212729
GTCCTGGGGGCTGGAGGGGTCACAGGCCCTGAGCCAGCAGGCTGAGGTGATCGTTCGGCAGCTGCAAGAGCTGCGGTGGCTGGAGGAGGAGGTCTGGCTCCTGCGGGAGACCTCGCTGCAGCAGAAGATGAGGCTAGAGGCCCAGGCCATGGAGCTAGAGGCTCTGGCACGGGCGGAGAAGGCCGGCCGAGCTGAGGCTGAGGGCCTGCGTGCTGCTTTGGCTGGGGCTGAGGTTGTCCGGAAGAACTTGGAAGAGGGGAGGCAGCGGGAGCTGGAAGAGGTTCAGAGGCTGCACCAAGA
>116178510756
CGTGCTTGGAATGGATTCTCCCGTACCCGGGGCAACACATCACACAATAAACGCCAGCTGTGGTGGAACGTGCAGAGGCGCTGCGCAGCCCAGGCGTGTCGCGCGCTTGGGAACCCTCGCCGCTCCCGCAGCGCAGTTAACGTGGACAAGCTGGGGCAACCTGGACGAGCTGGGGCAACCTGATCTCGGCTGTCGGAGTGGGTGTCCTCAAGAAAGGTGACTTGGTCCTCGCGGACGCCAGGTGTTGCCCCTTAGATACCTGCCACCTCCCAGCCTCCGTTTCCTCTCTGGGAAACAGAC
>117185130011
GCTGCAGCTGAGCTCAGCTTAAAGGTCGCTGGAAATCAAGTGCTTTGTAAGTGAAGGCATTTTGACTACAAGCGATTCAAGACATTTTGGAAACGTCAGTCTCTGGAATGGGTCGTCTTTTTCTTTCTATGATATCTGGTATCTAATGTTTTACTTAGGATAAAGACTACTACTTAATAGCTCTTTTAGGCACCACAAATGATTTTTTCTTTTGATGCAGTGCAGCTGCTTCTAGCCTGTCTACGGACAGAGATCTTTGTTATGACTTTCAGCCCTTAACATGTTTGGAAATGAGAACAA
>1181326330
GCTGAGGCCCCAGCTTGTGGCCACCACAACGTATCAAGCTATCTCCAGGGTTGGGCTCAGGACTCAGAGCTGACGCAGCTGGGGTGCCCCTTGGTTCTGGAGGATGAGGCTCCTCCGCAGACGCCACATGCCCCTGCGCCTGGCCATGGTGGGCTGCGCCTTTGTGCTCTTCCTCTTCCTCCTGCATAGGGATGTGAGCAGCAGAGAGGAGGCCACAGAGAAGCCGTGGCTGAAGTCCCTGGTGAGCCGGAAGGATCACGTCCTGGACCTCATGCTGGAGGCCATGAACAACCTTAGAGA
>11923982531
GCCGACTCCAAGCAAGTTTGTCGGCCTTGGGGAGTCTGGCCCCGTTCCTAGTGCTGGAGGGGGAAGTTGTTGCCTTTCCTGCTCCGTGGGCCGGCCCCCTCTCCCTCCAGACCCACCTGGGCATAGTGGACGCGGGCTTACCCAGCCTCCATGCCAAGTCTAGGGGGTCCCAGCGAGTCTGTTGTTAGGGGCTTTGGGTCACACCCTCTGTGGAATTCCTTGGCCTGTGCAGCTCGGGCCTGCCCCCCGACCTTGCTAGGGAGGGGTGGAGGGTGAAGCTCCCGGGAGCTCATTGGCACT
>120243534272
TCTCCGGATTCTGTTAACGGTAGTGGTGGCTTGTTGGGATCCGTTGAGTGATGGGAGAGTGTGCTCTTTAACTTCGGAGAGAGATGCGCTCTCGTGTAGCCGTCAGGGCCTGCCATAAGGTCTGCAGGTGCCTGTTGTCTGGGTTTGGGGGTCGAGTAGATGCGGGGCAGCCGGAGCTGTTGACGGAAAGGAGTAGCCCCAAAGGAGGGCATGTGAAGTCGCACGCGGAGCTCGAGGGGAACGGCGAGCACCCAGAAGCCCCCGGGTCTGGAGAGGGAAGCGAGGCGCTGTTAGAGATCT
>12127018894
GTTGGACAAATTGAAGATTTTCTATACCAATTAGAGGACAGTTTCTTAAAAACTAAAAAACTGAGAACTGCTCGAAGGCAAAAAACAAAAATGAAGCGACTTCAAACTGTTCAGCAAAGGTAGTCATTAGGGAGCAGGCACTACCACTAAGATATCCCAGAAGAAGAGGCAAGGGCATCCACTCCAATGCCCACCTAGTACTGTGAAGCTGGATAACAAAAGCTTGTCACCAAAAGAAAGAGGTGGTATTCCCCTCAGTTCATCTTTACCAAAGACACTCTATGTTTCATTAATCTCAAC
>12222439134
GATCTACTCCAAGTGACCAACAGCAAAACAAATTACGAAGTTCATAGACGAGATTTGTTCAACACTGCAATTGTTTGTTAGATGTAAACCCTGTGACTATAGTACGTTGCTTCTTGTTCTTCACAATTCATGACTTAAGTACCAAAATGCATACCAGTTATTATATATTGCCAAGAATTAAATGATAAACTTAGAGACTGATTAGACTGAAAATGCCTAATCGATATATATATTCTTGTGCCTAGTACTTTACCACAAATACAGTGTAATATCATCAGTCCAAAACTGCATTACTTTTGT
>123182311831
ACATTTTCTAATGTTTACAGAATGAAGAGGAACAGTTTATCTGTTGAGAATAAAATTGTCCAGTTGTCAGGAGCAGCGAAACAGCCAAAAGTTGGGTTCTACTCTTCTCTCAACCAGACTCATACACACACGGTTCTTCTAGACTGGGGGAGTTTGCCTCACCATGTAGTATTACAAATTTTTCAGTAACTTCCTTTACTAGATCGGGCCTGTGCATCTTCTGTATGTAGGAGGTGGAATGAAGTTTTTCATATTTCTGACCTTTGGAGAAAGTTTGAATTTGAACTGAACCAGTCAGCT
>124178439338
TAATCCAGTCCCTCATAGCACTGGTGAATGACCCCCAGCCTGAGCACCCGCTTCGGGCTGACCTAGCTGAAGAATACTCTAAGGACCGTAAAAAATTCTGTAAGAATGCTGAAGAGTTTACAAAGAAATATGGGGAAAAGCGACCTGTGGACTAAAATCTGCCACGATTGGTTCCAGCAAGTGTGAGCAGAGACCCCGTGCAGTGCATTCAGACACCCCGCAAAGCAGGACTCTGTGGAAATTGACACGTGCCACCGCCTGGCGTTCGCTTGTGGCAGTTACTAACTTTCTACAGTTTTC
>12525042132
GCAGGGATTTGGCAACCTCAGAGCCGCGAGGAGGAGGCGGAGTCGCGGAGAGTTTGAGTATTTCCGTCCAATCAAAAGGAGACTGTAAGAGGAGGAGGAGGAGGAGATGACTGGGGAGCGGGAGCTGGAGAATACTGCCCAGTTACTCTAGCGCGCCAGGCCGAACCGCAGCTTCTTGGCTTAGGTACTTCTACTCACAGCGGCCGATTCCGAGGCCAACTCCAGCAATGGCTTTTGCAAATCTGCGGAAAGTGCTCATCAGTGACAGCCTGGACCCTTGCTGCCGGAAGATCTTGCAAG
>1261033380
AAAGCGGGCAGCGGCCTGCGCCAGTGGAAGCGGGTGTACGCCGCGCTGCGGGCGCGCTCGCTCTCGCTGAGCAAGGAGCGGCGGGAGCCCGGGCCGGCGGCGGCGGGGGCTGCGGCGGCCGGCGCAGGTGAGGACGAGGCGGCGCCCGTCTGCATCGGCTCCTGCCTCGTGGACATCTCCTACAGCGAGACCAAGAGGAGGCACGTGTTCCGGCTGACCACCGCTGACTTCTGTGAATATCTCTTTCAGGCTGAGGACCGGGATGACATGCTGGGCTGGATCAGAGCGATCCGGGAGAAC
>127181322749
GGTCTGCAGCGCAAGCGCAGTGCGGATAAACAGGAAGCGGGCGGTGGAGGCAGCAGCAGAGGGAGAGCTCGGGGCTTGGAGGGGAAACAGCGGAAGACCTAAGATTATCGGGAGGGCAGCAGAGGCAGAGAACGAGGACAGGACCCTTGGCCGTCTTCTTCCAGGGAACGAGAGGTCACAGCCTCGCTCTCCGCTTAGGCTTCTGGCGCCCCAGCTTAAAGCCGAGGCTGCGGCTGACAAAGGGCTCGCGCCGGTGCCGCCGCCCTTCTCATCCGGGCATTCGGGTCCCTGCGGAGAGGG
>128253941295
GAAATCTGCTCCAAAGAAATCTAAGGCCGATGGTCAGTGAGAGGAAGCTGACTAGCCCCTGGATTCTTCTCCAGACCCCCCTGCTTCAGGAACACCCGCCAGGGCCCACCCCTCCCACCCCGTCCCAGCATTCGCACTTCACCCTCGCGAGCCGCTGTTCACTCCTCTCCCCTTTCTCTTTCTCTCTGTTTTTAAAATAATCTAAAGAAAGCACATTTTACCATTGCTGTTGGGAGGAAGCAGAGGCAGATGGGAAAGCAGAGAGAGGAGCGCGCTTCCTTTCCTCCCCGCTGCCGCCCA
>12958317567
AGCTTGGAGTCAGCCTTGAAGGACCTCAAGATCAAATGACCTGTGAGGAATATGTTGCCTTCATCCTAGCTGCTGGGGAAGCGGGGAGAGGGGTCAGGGAGGCTAATGGTTGCTTTGCTGAATGTTTCTGGGGTACCAATACGAGTTCCCATAGGGGCTGCTCCCTCAAAAAGGGAGGGGACAGATGGGGAGCTTTTCTTACCTATTCAAGGAATACGTGCCTTTTTCTTAAATGCTTTCATTTATTGAAAAAAAAAAAAAATGCCCCCAAAGCACTATGCTGGTCATGAACTGCTTCAA
>130183826102
CTCATTATCAAATTATAGTGATTTGAAGAAAGAGTCTGCTGTGAACCTAAATGCTCCTAGAACCCCAGGAAGGCATGGATTGACAACCACACCTCAACAAAAACTCCTCTCCCAGCACTTGCCACAGAGGCAGGGAAATGATACAGATAAGACTCAGGGTGCACAGACTTGTGTGGCCAACGGTGTAATGGCAGCACAAAACCAGATGGAATGTGAGGAGGAGAAAGCTGCCACTCTTAGCTCAGATACTTCTATTCAAGCTTCTGAACCCTTGCTTGATACGCACATAGTGAATGGAGA
>13161715076
CGTGGGATTTCCAGACCGCGGCTTTCTAATCGGCTCGGGAGGAAGCTCTGCAGCTCTCTTGGGAATTAAGCTCAATCTCTGGACTCTCTCTCTTTCTCTTTCTCCCCCTCCCTCTCCTGCGAAGAAGCTCAAGACAAAACCAGGAAGCCGGCGACCCTCACCTCCTCGGGGGCTGGGAGGAAGGAGGAAAACGAAAGTCGCCGCCGCCGCGCTGTCCCCCGAGAGCTGCCTTTCCTCGGGCATCCCTGGGGCTGCCGCGGGACCTCGCAGGGCGGATATAAAGAACCGCGGCCTTGGGAA
>132172669
CCCGCCACTTGATTCTGGAGGATTTGTTCTGGGGCTGCGGCCGCGGAGTCGGGGCGGCCGCGGGCGAGCTTCGGGGCGGGAGGCGGCGGCAGCGGCACAGCCCCGCGCGGGCCCCGCCGCGGCCCAGGCAGCCGGGACAGCCACGAGGGGCGGCCGCACGCGGGGCCGCGCGCCGAGGATGCGGGACTAGCCGGGCAGGCTGCGGGCGGCCGTCGGGCCAGCGAGGCCTCGCAGCGGGCGGGCCCTGGCGAGTAGTGGCCGGGCGCCGCCCCCTGCGCCCTGAGGCCCGGGCCCCGCCGC
>133260932770
GTGGGATAGGAGCATGCCAGGTGCTGCGAGGGTTTAATCGGGCTCTTCTGCTGGCCTTGAATATGGTGGACAGGACAGGACATTCTCATTGCTCAGGAGCCACTGGCGCTGCCTTTGGGAATGAAGTTCCACAGCCCCCCACTCATTGCTTTGGCTGTCTGCTGCATTTGAAACTGTACGAGGGTCAGGAAGAAGGCTGCGGGGATGAATGGCTCTACCGGCTTGCCACGGATGGGGAACTGGAGCAGCCAGTGGCCCCAAGAGGAGGAAGGAAGGGAGGCACGGCAGACCCAACACCAG
>1342814260
TGGATGATGATGGCACTGTACTCCTGAGAAGGCTGAGTCTCACCTGCCCTCACTGAAGACTCTGCATGTGGCCCAAGAGCAGCCTTTGGCTGAGACCAACCCATGCCCACCCTACTTACTGATCTTCAGGACAGCCTCACTAGCCGTCACCTTCTCAGCTGGGAAGGTTTCTCTTCTGCAGCCCTCCCCGTGCATGGCCAGCATGCAGAAAGGGAAGGGAGGAAGTAAAGATTACATCAGATTTGTAAAAGCTAGCCATCCTTCCCTGAGGCCACAACCTTGTCACAAGCGGAGATGTTA
>135190826594
CTCTCCCAGTCTCTAAGCCGCGGCGTCTCCGCGGCCGAGAGGCCCCAGCGCCCGCCTCCCCGGCCCCCGCCCCCACCCCCGCCCCCGGCTCTGCCCACGCCCTCCGCCCGCCAGCCCGGCAGCCAGCGCAGCTCCGGGCCTCGCTCCCTGTGCGTCCTGCGGGGGCGGAGGCGCGGAGAGGCGGCAAGCGCAGCCGGGGAGGGTGGGGGGGCAGAGGCACAGACAGAGGCGCGGAGGCTCGGAGAGAGAAGACGTGGAGGGAGGGACAGAGCCTGGACAGCGGTGGACACGGCATCGTGC
>136276222677
CACAAGGTCGCAGGGCCGTTATGAGGGGACCCCGGGACTCGAACCTTGGCTCCACAGCTGAGCCATTCTCGCTACCTGCCCCTCGTCACGCCCTCCGTTTCCACACCTTTAACGCCTCAAAGATAGAAGGTGCCGCCCAAGGGGCTGGAAGGAGCTGAGGAAACGACTCCAGAAGAAATCACCACTGACTACGACTCCCGCCGGCCCGCCCCGGGGAGCCTTCGGCCGACCGTCCCCTCCCCCGCCACCTTCCGCACCGGCCTTCCCGGACGGTATCCGCGCTCGTTTTCGCTCAGAGGA
>137188736448
GTTCAAGAGCAAACCAAAGAGCCCAGTAAGAACCCTCTTCTCGGGAAGAAACGGGCCCTGCTGCTGTCTGAGCCTTCGCTCCTTCGAACCGTGCAGCAGATCCCAGGAGTTGGAAAAGTTAAAGCTCCCCTTCTCCTCCAGAAGTTTCCAAGCATCCAGCAACTGAGTAATGCTTCCATTGGGGAACTGGAGCAGGTGGTCGGACAAGCAGTGGCACAGCAGATCCATGCCTTCTTCACGCAGCCCAGGTGAGGGCTGGCCTCAGGGCCACGGCATCTTCTCCTGAGACCACAAACACCA
>1384012268
GTTCAACCAGTGCTATGGGGTGCTGGGTGTGCTGGACCACCTCCATGGGACTGACACCATGTTCAAGCAGACCAAGGCCTACGAGAGACATGTCCTCCTGCTGGGCTTCACCCCGCTCTCTGAGAGCATCCCAGACTCCCCAAAGAGGATGGAGTGAGAGACAGCCTAAGTGTCATCCTGGCTGTCCCTCAGCCATGGGATGCAGACACGGCTTCCTGATTGCACCTAACAATTTGCCTCCTTCGGCCACACGCCCTAATGATGGCACCACCAGGGTAGAGGGAAGGTCGGCTTCCCGGA
>139174337344
ATGGGCCCGACTATGTGCTGCTGAGGAGCAATCCTGATGATTTCAACGGCATTGTGACAGCTGAGATCGGCTCCCAAGTGGAAATGGAGTGTATCTGCTATTCCTTCCTGGATCTCAAGTACCACTGGATCCACAATGGCTCCCTCCTGAACTTCTCAGATGCAAAGATGAACCTCTCGAGTCTTGCCTGGGAGCAGATGGGCCGTTACCGATGCACTGTGGAGAACCCCGTGACACAGCTGATCATGTACATGGACGTCAGGATCCAGGCCCCCCATGAGTGCAGCAGCTCCCCTCCAG
>140116616925
GTGCTGTGTATGGGAGCCATGGGCGCCGAGGCCGCCAGACCTACACGCGCTACCAGACACTGGAGCTGGAGAAGGAGTTCCACTTCAACCGCTACCTGACACGGCGCCGCCGCATCGAGATCGCCAACGCGCTCTGCCTCACCGAGCGCCAGATCAAGATCTGGTTCCAGAACCGCCGCATGAAGTGGAAAAAGGAAAACAAGCTCATCAATTCCACGCAGCCCAGCGGGGAGGACTCAGAGGCAAAGGCGGGCGAGTAGATGCCTGGGCAGGGACCAGGCCAGCGCTGCAACCTCCTTC
>1418359401
CCACCTGCGTGGACCTGCAGCTCAGGACCTGCAGTGATGCCGCCTACAACCACACCACCTTCCCCAACCTGCTTCAGCACCGGTCATGGGAGGTGGTGGAGGCCAGCTCCGAGTACATCCTGCTGAGCGTTCTACACCAGCTCCTGGAAGGCCAGTGCAACCCGGACCTGCGGCTGCTGGGCTGTGCTGTGCTGGCCCCCCGGTGTGAGGGCGGCTGGGTGCGCAGACCCTGCCGGCACATCTGCGAGGGCCTGCGGGAGGTCTGCCAGCCCGCCTTCGACGCCATTGACATGGCCTGGC
>14247828497
AACTATTCACTGGCTGAACTTGATGAGAAAATTAGTGCCCTCAAACAAGCCCTCCTCAGAAAATCAAGAGAAGCAGAATCCATGGCAACCCACCACCTTCCATGAAAAACTCCTCTCATCCTTGTCATTTTACTTTTTTGTATACATATGTGTAACTTACACTGTTATTAATTCAACGGATATATATTTATCAATGTAGACTTCTCTGTGAAGTCAAGGTTTATTTTCACATGAGTCCAGCTTGCAGCAAGTAATCTTCAAATATTCCAGTAAGTTTTGAAATAATGAATGCATTGAAAA
>143258711459
GAAAATGACTACATTAATTCATACTTTGAAGATGGAGATGATTTTGGCGCAGACAGTGATGACAACATGGATGAGGCAACCTATTAGGCATGAAATTTTTCAAAAAATATTTTTATGATGCAGCTTCTGAACATTTGGACAGACTTGATTTGTATTTTATTTCTGATAAGGAATAAGTACTTGTTTCTGTTGTTTTGGACAAATAGTTGTTACCAAAATATTCAAAACCACTTTGAGTTTACATACTAGTTACCTTAAAAATTATTCCCTGACACTCTGACATTCCTTCTAAACACCTCT
>144217210872
GGGGCCGCGCCGGGTAGCGTTTCTTTTTAGTGCCTGAGGCAGCTCTGGCTCGGAGAGCCTTTTGCTAGCCCCACGGGGACCTCTGTGCACGGATGGACCCGCCCGGACCTGGCGGGAAGCGGCCTGGCAGGCGGCGGCCCCGGCGGCATCAGCAGAGACAGGACGGGGCCGACGCCGCGGGCCCCTGAGGCGTGCGTGCCCACCGGGCCCGGCGGCGGCACCATGATGCCGGGCGAGACCCATTCGGCGGCGCCCGGGACGGCGGCGGACCTGTCGCGATGTCAGGGCTGCGCCTCTCTG
>14521522809
ATCTCAAGACAGCAATACCAAAATGCCTTGATGGCATCCCGGATGGACAAAACCCCCCAGTCTTCAGACAGTGAAAACACTAAAATCGAATTGACTCTTACGGAGCTGCATGACGGGTTGCCAGACGAGACAGCCAACCTGCTCAACGAACAGAACTGTGTGACGCACAGTAAGGCCAACCACAGCCTGCACAACGAAGGCGCCATCTAGGCCGCGCTGGCTGCACCCGCCCAGGCCCGCACCCGCCCAGTCCCGAGGGCCCGGCCCTGTCTGCCCATGACTTCACTGGTGTGAGCTTGT
>14642228531
TGAGAAATGTCTATCCACCGAGGGGTTTTCCTCCTTACCTTCCCCCAAGACCTGGATTTTTCCCCCCACCCCCACATTCTGAAGGTAGAAGTGAGTTCCCCTCAGGTTTGATTCCACCTTCAAATGAGCCTGCTACTGAACATCCAGAACCACAGCAAGAAACCTGACAATATTTTTGCTCTCTTCAAAAGTAATTTTGACTGATCTCATTTTCAGTTTAAGTAACTGCTGTTACTTAAGTGATTACACTTTTGCTCAAATTGAAGCTTAATGGAATTATAATTCTCAGGATAGTATTTT
>14736732747
CTGAAGGAGGACTGGCAGTTTGTGGCCATGGTAGTGGACCGCCTCTTCCTGTGGACTTTCATCATCTTCACCAGCGTTGGGACCCTAGTCATCTTCCTGGACGCCACGTACCACTTGCCCCCTCCAGACCCCTTTCCTTGAAGACTGGAGGGTTGAGACCCAGGCCCCCTGCCAGTTGAAGTGAGAGTTTGGTGATACTGTCAAGCCCTATCCTTCTCTGCCTCTTAACTCCTTCACGAGGAATCTGGGCCTCTTATTTCGTTTCTGGGGACTGCATTGGACTGAGGGCTGGGTAGGCAG
>1482332963
AGTCTGAAGGAAGGCCTGACGGTGCAAGAACGGTTGAAGCTCTTTGAATCCAGGGACTTGAAGAAAGACTAGGTGTGTCCCATCCAAGTTGAGCACGCGCCTTCCCCAGCTTGCAGCAGCACACCCCAAGCGCTGCTTTTCACCTGTACCTTTGTTTTATTATTATTATTATTATTGCTGTTGTTGTCATCGTTAACTGTGGGCATGGAATGCGTGAGGCTGGCTTCTGGGTTGTCCACACCACTCTCTGCTGTGTTGACTTCCTGTTGTCTTCATCAAAGCTTTTTTCCGTGGTATTCT
>1492485910
GTTCGGCTCGACATCCGGAGGGCCCTTGATGCACAGCCCCTATTTTTCTTCCAGTGGGAATGGCATAAACTTTTAGATCTCCTCTTCTCCCTTCTCCTCCCTTAGCCCTTGGATCAGGACTAGGGGCTCTGATTTTTGGATTCTGCAAAAGCTTGGTATGAAGTTTGGAAAAGCAAGGTTCTGACCAGGTCACAGACAAAACAGCAAGACCAGATTCATCTATTGGCCAACACTGACACAAAAATAGCCCTCCTCACACATGGCACAAGCTACACACACACACACACACATGACCCTCAT
>150343391
TCTCATTTTCTCTCTCTCTGCATTAATCAAGAATGAGAGAACCCTCCAGGGGACAAGATGAAGGGGAAATAGATGATGTGCAAAGAAATCCTTGCTTTATGAGGGGAAAAAGTGTTCCTCATGAAGTTCAACAAAATGATGCAGGTAAAGCAGTTAGCTAGCACCTGGCACATGGCAGACACTCATAGCTGCCTAAGGCATTGGAGAACTGGATCGTGCTGCAGCCAGAGGCACCTGCAGAGCCTCATGGGCTGGCTGCTGCAGGGTGTGGCTGATTGAGAGTGCTTTTGTGAGTTGGCC
>151141414575
AGAAGCGCCCGGAGCCCGCGGGGCGACGTCACCCCCGGCTCCGCCCCCGTCCCTCCCCGAGCAAAGTAACTCTTGACTAACAGGAGCAGCCTCCGCCGAGCATGGAGAGCTGCCGCCGCGGCCGGCCGGCGACGCTGGCGACGCTTTCGCCCCTGAGGTAGTTTGGCGACCGCGAAGAAGGAAAAAGGGCGGGCGGGCGGCTGTCCTCTCACCGTCCTCACCCCGCGAGGCCCGGCCCGCTCCTCCGTCGTGGATTTCGCGGCGATCCCCCCGGCAGCTCTTTGCAAAGCTGCTTGAAAC
>152157323703
GAGCATTTCCTCCCTCTGCTATTTATACACGGAAAGACTTACTACAGCGATCTACCCATATTGCCACCAAGACTTTCCAGGCTCTTCGCATATTTGTGAACAATGAGCTCAATGAACTCTACACGGGACTGAAGACAGCTCAGAAGTTTCTGAGACCTGGTGGTCGTCTTGTTGCCCTCTCCTTCCATTCACTAGAGGATCGCATCGTCAAAAGATTTTTGCTTGGAATAAGCATGACAGAAAGATTTAACCTAAGTGTTAGACAACAAGTGATGAAAACATCTCAATTGGGTTCAGATC
>153118410358
GTTCCTTTGTCTTTGCGGTTACAGTCACAGATGCTGATATTGGACCAAATTCTGAACTGCATTATTCTCTTTCGGGTAGAAATTCTGAAAAATTTCACATTGACCCACTGAGGGGAGCCATTATGGCCGCCGGACCACTAAACGGAGCTTCAGAAGTGACATTTTCTGTGCATGTAAAAGATGGTGGCTCATTTCCAAAGACAGATTCTACAACAGTGACTGTTAGATTCGTGAATAAGGCCGATTTCCCTAAAGTGAGAGCCAAAGAACAAACGTTCATGTTTCCTGAAAACCAACCAG
>15435329891
TCCTTGGCGCTTTGGTCCAGAAGGGTGCGAAGAGCGCTGGGCCGAACATACTGGAGACTCACCACGGCCCCTCCGAGGAAGAGGCACAGGACGCCTGTGGCGGTGGGGATCGAAAGAAAGGAGGGCATGTGGAGTCAGGGCTATGTTGCCCAGGCTGGTCTCGAACTCTGGCCTCAAACGACCTTCCTGCCTCGACCTCCCAAAGTGCTGGGATTACAGGCGTGATGCCCGGGCCTTCTTCCATCTTTTGGAGCCTACCCCTTGTGTTACCTCCCGCCACACACCTCTAATCTGAATTAC
>155256523731
GATATATTTATTGCCAGAGAATTGATCAACGTGACTATTCCAACAATACAGAGAAGACAACCAAAGATGAGCTGTTGAATTTACTAAAAACTCTTGATGAGGATTCAAAACTTTCTGCCAAAGAGAAGAAAAAATTGCTAGGTCAATTCTATAAGTGTCACCCAGACATCTTTATTGAGCATTTTGGAGACTGAGTTTTTAATATCTGTATATAAGTTGTGTATTTTAAGAATAAATTATGTATCCTAAATATCCAATCACATTTGTAAGCGTGGAAGCTCTAAATTTGAAACTGTACTT
>15623448519
ACTGTACAGTGGAAGCCTGGTGCACGGACTATGCCAGCAACTGCTAGCATCGACCTCTGTAGAAAGTCTCCTGAGCATATGTCCTGAGGCTAAGCAACTTTATGAATATCTATTCAATGCCACAAGGTCATATGCCCCCGCTGAAATATTCCTACCAAAAGGTAGATCAAATTCAAAAAAAAAAAGGCAGAAGAAACAGAATACCAGCTGTTCTAAGAACAGAGGGAGAACCACTGCACACACCAAGTGTTGGTATGAGGGAAACAACCGGTTTGGGTTGTTAATGGTTGAAAACTTAGA
>15714987159
AGAGTCAAGTACCTGCTGACCCCAAGGGAACCCAACCGCTGGGCTGTGGAGCGCGAGGGAGCCACACCTTACAACTCTCGCACCGTCATGAACGGCGCTCTCGTGAAACCGACCCACATCATTGTGGAGACCATGATGTGAGCTCTCTCGGGTCGACGGGGCCGGCGGCTTTCCTGCTGTTTACTAACATTAGATTCTCATAGGACCAGGTTTACAGAGCTTTATATTTGCACTAGGATTTTTTTTTTTTTGTAATTGTCACAGAAAATGTAATTGTGGGTATGTGTGCGTGCGTGTGTG
>15847740057
ATGTTCATGCGGTGGCCCACGCGCGTGACGCCCAGCTCCACGAAGTCGTCCTTGGTAAGCGCGGGTAGGTGCGCGCCTTCTATCTCATGGTCCTCGAAGCGGTCGCGGTGCTCGCCTAGGTGGATGCTCTCCAGCCAGTCGCCCACGTCGAACTTGCTCCAGAGCTGCAGCGGCTTCTGCTGGAAGGGTCGGCGTGGGCCGGGGGCGCCGGGGCCGGGGCCGGACGCGGGCGAGGGCAGCGGCGACGGCGAGGGGGAGCGACTGCGCGCGCTCACGCTGCGCACCACGAAGCGCACCTCC
>15918255648
AATTCTGGTACAGCTCAAGTTTTCAGTTTAGTAGCAGAACGTAGAAAGAAATTTCAGGAAATCATCAATCGCAGTAGCAGTGAAGCAAATCAGGTGGTTCGTCCCAAAACTTCAAGTAAATGGTCTGCTCCTGGTTCAGCTCCACAGTTAACTACAGCCATTTTGGAAATTAAAGAAAGCATATTGTCTTTGCTAATTAAACTTCACCACAAACTCTCAGGAAAACAAAACTCCTACTATCCTCCTTGGCTTGATGACATAGAAATTTTAATCCAACCAGAAATTCCTAAATACAGTCAT
>1602360980
GTTGGTTTTTGGAGTAGTCCCTGCTGACGTGACAAAAAGATCTCTCATATGATATTCCGAGGTATCTTTGAGGAAGTCTCTCTTTGAGGACCTCCCTTTGAGCTGATGGAGAACTGGGCTCCCCACACCCTCTCTGTCCCCAGCTGAGATTATGGTGGATTTGGGCTACGGCCCAGGCCTGGGCCTCCTGCTGCTGACCCAGCCCCAGAGGTGTTAGCAAGAGCCGTGTGCTATCCACCCTCCCCGAGACCACCCCTCCGACCAGGGGCCTGGAGCTGGCGCGTGACTATGCGGCTTGGG
>16182413164
TCAAATCTACCTGATGACATCTTTGAAAATGGAAAGGCAGCCGAGGAGAAAATGCCACTGTCGCTCAGCTTCAGTGACCTGCCCAACGGGGACTGCGCCCTCACCTCCCACTCAACAGGCTCCCCTTCCAACTCAACAAATCCAGAAATTACCATCACCCCTGCGGAGTTTAACCTCAGCAGCTTGGCCTCCCAGAATGAGGGTATGGATGACACCAGCTCAGCATCTTCCAGGAACTCCCTGGGAGAAGGCCAAGAGCCAAAGTCACACCTGAAGGAGGAAGACCCAGAGGAGCCCAGA
>16212957483
AGCCCTATTCCTAACATGGCTGATGACTATGGCTCTGAATCCACATCTTCCATGGAAGACTACGTTAACTTCAACTTCACTGACTTCTACTGTGAGAAAAACAATGTCAGGCAGTTTGCGAGCCATTTCCTCCCACCCTTGTACTGGCTCGTGTTCATCGTGGGTGCCTTGGGCAACAGTCTTGTTATCCTTGTCTACTGGTACTGCACAAGAGTGAAGACCATGACCGACATGTTCCTTTTGAATTTGGCAATTGCTGACCTCCTCTTTCTTGTCACTCTTCCCTTCTGGGCCATTGCT
>163263312972
GCACTCCCCAGTGGATGGCCGTGTATCAGGAGCCGGCCCTTTTCTGGAAACAGGCCAGCATTCAGTCTCCACAGAGGCACCATAAACACGCTGGTGGGGCCCTGTACTGTGGTCAAAGTCAAGGCCTCCGGGCAGGACTCGCGGCCCCTCCGGCTGGCGGGTGGGGTTGACCCGCACGTCCCGCCCCGCCTCTCCCTTCGCGCTCCGGACGGGCGACGGTAGCTCGAGACCCGGGACTCCGCCCGCCTCCCCGCGAGTATTTGAGGTCCGGGGCGGCTCCGGCGCCTCTGCCCGCCGTTC
>164211932629
GATCATGAGGATGAGAATGAAGAAGGTGGTGAGGTCCCCTGGGCCCCGCCTGAAGGATCAGAGGCAGCAGAGGAGGCAGCCCCCAGTGACCGCATGCCGTCAGCCCGGCCCCCCTCGCCACCACTGTCAAGCTGGGAGCGGGTGTCACGGCTCATGGAGGAGGACCCTGCCTTCCGTCGTGGTCGTCTTCGCTGGCTCAAGCAGGAGCAGCTACGGCTGCAGGGACTGCAGGGCTCTGGGGGCCGGGGCGGGGGGCTGCGCAGGCCCCCAGCCCGCTTTGTGCCCCCTCACGACTGCAAG
>165482897
CCTATGCTCAGCTGCAGCCACACCAGCTCCTCCCACAGCCATCCTCAAAGCACCTGCAGCCCCAATTTGTGATCCAGCAGCAGCCACAGCCACAACAGCAGCAGCCGCCGCCCCAGCAGTCACGGCCTGTGCTCCAAGCTGAGCCCCACCCCCAGCTCGCCTCAGTCTCTCCAAGCGTGGCCCTCCAGCCCAGCTCAGAGGCCCATGCCATGCCACTAGGCCCGGTTACACCCGCCCTGCCACTCCAGTGTCCCACTGCCAACCTGCACAAGCCTGGCGGCAGTCAGCAGTGTCACCCTC
>166289610705
ATCTCTCAGGCTTAGAGCTTTATACTCACTCCTTTGACAGCCACGCTTCTATTTCTTTTTAAATCTCAAAGGTGTGGGATTACAAGTCCTGTCTTAGTAATAAACTTTTGCAGATAAACCCTGAGATGGTATAACTGCATCCTTTCTTGGCACCTTAAATCAAATTAACTAAATACTTAGTGAGGAGAGAAAAGGAAAACACAGTTTTTTTGCAACGTATCTGACTGGGTGAGAAGCCACTGCTGCAGCATAAAGAACCGACGGGAATCTGGGCTTTCCCACTCTGGAATGAAGGGGGGA
>16716284964
AGTTGGCTCGGCGGCAGCGGAGCGGCCGGAGCTGCGGTGCGGACCGGGGCCGCGCGGCGTGGCGCGGGGAGCGGCGGCGGCGGCAGAGCCAGAGCAACATGGCGCCGGTGGGCGGGGGCGGGCGCCCGGTCGGCGGACCGGCCCGCGGGCGCCTCCTCCTGGCGGCGCCGGTGCTGCTGGTGCTGCTGTGGGCGCTGGGGGCCCGGGGCCAGGGCAGCCCCCAGCAGGGCACGATCGTGGGCATGAGGCTGGCGAGCTGCAACAAGTCGTGTGGGACGAACCCGGATGGCATCATCTTCG
>168117110162
ATACAAGACAAATCTGAAGAGCTCCATATAATAACATCAGAAAAAGATAAATTGTTTTCTGAAGTAGTTCATAAGGAGAGTAGAGTTCAAGGTTTACTTGAAGAAATTGGGAAAACAAAAGATGACCTAGCAACTACACAGTCGAATTATAAAAGCACTGATCAAGAATTCCAAAATTTCAAAACCCTTCATATGGACTTTGAGCAAAAGTATAAGATGGTCCTTGAGGAGAATGAGAGAATGAATCAGGAAATAGTTAATCTCTCTAAAGAAGCCCAAAAATTTGATTCGAGTTTGGGT
>1698482130
GAAGAAAAGAGCAAGGGAGGTGACCAGGAATCCCTGCTCCAGAAAAACACAAAGAAAGGTCACGTCAGTCCGGTCTCATCCCCTCACCACGCCCAGCCTTAATTTCCAATTCTAATAAAATGTATGGAGTTCCAAGCCCCAGATGGCAAACCTCCACTTCACTCCACATTTTAAAGTAAACAAGTGAGTGCAAAGGAGGGTGGACTGGGTGGCAGAAGAACAGTGACAACCTCACTATGAGGTTGGATGCCAACTCTCACTGGACCAAATCTTGATCTTCTGGCTATGATATGGATGTCT
>170274137131
GCAGCTCTCCATCTGCACGTCTCTCCGTGAACCCCGTGAGCGGTGTGCAGCCACCATGTTCAGCTGGCTGAAGCGGGGCGGGGCACGGGGCCAGCAGCCCGAGGCCATCCGCACGGTGACCTCGGCCCTCAAGGAGCTGTACCGCACGAAGCTGCTGCCGCTGGAGGAGCACTACCGCTTTGGGGCCTTCCACTCGCCGGCCCTGGAGGACGCAGACTTCGACGGCAAGCCCATGGTGCTGGTGGCCGGCCAGTACAGCACGGGCAAGACCAGCTTCATCCAGTACCTGCTGGAGCAGGA
>171179216901
TTCACAAGGGGCCCAAATGTGACAGGGGGAGCTATCAGAAGGCGGGAGGTGACTTCTTGCCAGGGAGCAAGCCAGGGCAAGAAGAGAGGCGCCGTGAAGCCTGCGTTCCCTCCCGCACGCGGCTTGCCTCGGTGGCCACACGGGGAGCTCAGCAAGGCCCAGGGTTCGGGAGGCGGGTCCTGCACAGCGACGCAGCCTTGTCCCGGTGGCCGCAGGCCTGGGGAGCAGGGCGCAGCACACCCGCCGCCCGCTTGCAGGCGAGACGAGAGCGGGGCGCCGGGATGCTGGCGTCCAATTTAA
>17213894919
GTGCCAGATGTGACATCCAGATGACCCAGTCTCCATCCTCCCTGTCTGCATCTGTAGGAGACAGAGTCACCATCACTTGCCGGGCGAGTCAGGGCATTAGCAATAATTTAAATTGGTATCAGCAGAAACCAGGGAAAACTCCTAAGCTCCTGATCTATGCTGCATCCAGTCTGCAAAGTGGGATTCCCTCTCGGTTCAGTGACAGTGGATCTGGGGCAGATTACACTCTCACCATCCGCAGCCTGCAGCCTGAAGATTTTGCAACTTATTACTGTCAACAGAGTGACAGTACCCCTCCCA
>173202233517
TAGTCCTCCTGCTACACCACTGACCAACAGGAAAGTTTGTGTCTCCAGAGTGGACACATCCATAAAGAGGCCAAACCCAGTCAAGGTCTAAGCATCTGATGGCTATAACTTTGCTTCTTTGAAAGATAATAAAAAGCTTCTGACCTCCCATCAACAGCCAACCTGATTTCAAAGAGCCAAGAGGCCTCAGATTCGTCAACATTCCTTTAACGAGCTGAGAAACTTTTCATGGTAAACTCAGCAGCTGAGTAACAGGATGATGGCACCACAACAGGTAGATAATCAAGGCAGGAGGTCAAA
>174494866
ATTGGCTGAAGCGGAAGAAGACGAAAGCAATCATAAAATGGGAGGTTGCAAGCTCATGGTTTGAAAGACTTCGTCACGGAAGCTAAAAGCTCTATACACCCGATTTGCCTCGGAGGAATTTTCCTAAATGATTATTTTGATGTCTTATATATCTTTGATTGTTTTCAAAACAAAAGAGCGAGCAGAGAGTCGTACAACTATTTGTTCCCCCCCCATGTAGAAGTGATCTCATCCACGTAAATGTCGTTCCTGCGACCGCTTCCGCGCGCAAGCGCACGTTGAATCGCGTGGTGACTCCGG
>17514024517
GTAAGAAGAAGGTGGGAGAGCTTTGTCGCCATCTTCCCCAGCGTGACTCTGAGTCAGCCGGCCTCCCCGTAGCCCACACTGGGCACCATCAGCTAAAGATGCTGGAAGCCATCGTGGCCCCCTTGCTGTGCCTGGACCAGCCCACCGTGTCTGCTGACCTACCTCTTCACAGCTCTCTGGACTTTGGCTGGGTGGCCCTAGGAGGCTTCTGCCACCAGCTCACTGGAGTCGCCACGTGGCTGCCACTCTTAGCTCTGGCCCTTCCACTCCAGCACTAGCTCTCTTTGAAGATCCCAGCAG
>17646713588
CTCTATGGACATGGCTCGCCTCCCCTCCCCAACCAAGGAAAAGCCACCCCCACCACCGCCTGGTGGTGGTAAAGACCTGTTCTATGTAAGCCGTCCACCCCTGGCCCGTTCCTCACCAGCATACTGCACGAGCAGCTCGGACATCACAGAGCCAGAGCAGAAGATGCTGAGTGTCAACAAGAGTGTGTCCATGCTGGACTTACAGGGTGATGGGCCTGGTGGCCGCCTCAACAGCAGCAGTGTTTCGAACCTGGCGGCCGTAGGGGACCTGCTGCACTCAAGCCAGGCCTCGCTGACAGC
>177202129601
GGAATGTGGTAAATGGCACCATTGGCAAGCAGATGGTTGACACACTGGTAGAATCATCTACCAATGTAGAAATGATCTTGAAATTCTTTGACATGTTCTTGAAACTTAAAGACTTAACCAGCTCAGACACCTTCAAAGAATATGACCCAGATGGTAAAGGAATTATCTCCAAAAAAGAATTCCAGAAGGCCATGGAAGGGCAAAAACAGTACACGCAGTCAGAGATTGACTTTCTCCTGTCGTGTGCAGAAGCTGATGAGAATGACATGTTTAATTACGTTGATTTTGTAGACCGGTTCC
>178109720652
ATTCAGCGCCCTATAAAGACCAGCTGTCCTCGAAGGAACAACCCAGCTTTCTAGCCAGTCAGCAGCTCCTGAGCCAGGCGGGCCCCAGCAACCCTCCTGGGGCACCCCCAGCCCCTTTGGCCCCCTCCTCCCCTCCTGTGACTGCTCTGCCCCAAGATGGAGCAGCTCCAGCCACCAGCACCATGCCAGAGCCAGCGTCAGGAACTGCCAGCCAGGCAGGGGGTCCAGGGACACCTCAGGGGCTGACCAGTGAGCTCGAGACGTCTCAGCCACTAGCGGAGACTCACGAGGCCCCGCTTG
>17962634583
GGGCTCGCTGGGACACCCAGACTGGAGTCATCGCTGAAGCGCGGCTGAAAGAGCTGACCCCGGCCATGCCTGTCATCTTCATCAAGGCCATTCCTGTGGACCGCATGGAGACCAAGAACATCTATGAGTGTCCCGTGTACAAAACACGCATCCGCGGCCCCACCTATGTCTGGACCTTTAACTTGAAGACCAAAGAGAAGGCAGCGAAGTGGATCCTGGCAGCCGTGGCGCTGCTCCTACAGGTTTAGCTCGCTCCTGCCTCACAGCCCACACTCCCTGGGGCTGGACCACAACTCAGCC
>180120812840
CCCCAGAAGAGGACACACCAGCCCCAGAGTTAGCCCCAGAGGCCCCTGAGCCTCCTGAAGAGCCCCGCCTAGGAGTGCTGACCGTGACCGACACAACCCCAGACTCCATGCGCCTCTCGTGGAGCGTGGCCCAGGGCCCCTTTGATTCCTTCGTGGTCCAGTATGAGGACACGAACGGGCAGCCCCAGGCCTTGCTCGTGGACGGCGACCAGAGCAAGATCCTCATCTCAGGCCTGGAGCCCAGCACCCCCTACAGGTTCCTCCTCTATGGCCTCCATGAAGGGAAGCGCCTGGGGCCCC
>181241930401
GCAGCCCAGGAGGCAGTGCCACCTGCAGACATCGTATTCTCAGTGAAGAGCCCACCGAGTGCCGGCTACCTGGTGATGGTGTCGCGTGGCGCCTTGGCAGATGAGCCACCCAGCCTGGACCCTGTGCAGAGCTTCTCCCAGGAGGCAGTGGACACAGGCAGGGTCCTGTACCTGCACTCCCGCCCTGAGGCCTGGAGCGATGCCTTCTCGCTGGATGTGGCCTCAGGCCTGGGTGCTCCCCTCGAGGGCGTCCTTGTGGAGCTGGAGGTGCTGCCCGCTGCCATCCCACTAGAGGCGCAA
>1825279707
GGATTTGAGACGGCTTGGAGTGACTCTTGTCGGTCACCAGAAGAAGATCATGAACAGCCTTCAAGAAATGAAGGTGCAGCTGGTAAACGGAATGGTGCCATTGTAACTTCATGTAAATGTCGCTTCTTCAAGTGAATGATTCTGCACTTTGTAAACAGCACTGAGATTTATTTTAACAAAAAAAGGGGGAAAAGGGAAAACAGTGATTTCTAAACCTTAGAAAACATTTGCCTCAGCCACAGAATTTGTAATCATGGTTTTACTGAAGTATCCAGTTCTTAGTCCTTAGTCTTCATTTTT
>18382625095
GTGAGAAGCCCTTTGAGTGTAAGCTCTGCCACCAGCGCTCCCGGGACTACTCGGCCATGATCAAGCACCTGAGAACGCACAACGGCGCCTCGCCCTACCAGTGCACCATCTGCACAGAGTACTGCCCCAGCCTCTCCTCCATGCAGAAGCACATGAAGGGCCACAAGCCCGAGGAGATCCCGCCCGACTGGAGGATAGAGAAGACGTACCTCTACCTGTGCTATGTGTGAAGGGAGGCCCGCGGCGGTGGAGCCGAGCGGGGAGCCAGGAAAGAAGAGTTGGAGTGAGATGAAGGAAGGA
>18429930456
GTGCGTGTGTCCCTGTCCGCGCTGCTGAAACGGGCTCTTCGAGGGATCGGCGTCACATGACTCCGCCTGCCCCTCGCCAGCGCGCAGATCGCCAGTCCCTCAGTTTGCCCGGCACCGGAGGAGGGTCGGGCGGCATCTTCCGGGTACTGGGGCTCTGCGGAGCGGAGAAGAGGTTCCAGCGGGGAATGGTATATCTGGATTCAAGAAGCCGCGGCTCGGCGCCAGATCCTGGAGTGTAGATATTTGGGGGGAGGGGAGAGCTAGAGGGAGCGAGCGAGCGAGCGCCAGAGAGAGGCAGCG
>185107034969
CAAGAGCTTGGCGATACAGAAATTTCTGCTGGTGTTGGGGCGGGTGCGGGAACTGAAGACGGGCGAGTGCGAGCCGGGGGCGGGTGCTGGGGAAGGGTAAGCGGGAAGCGAGGGCGAGGGGTAGGGGCTGGGGAAGGGCGAGCGGGAGGCGCGGGCTCTCTCTAGCAGGGGGCTGCAGCCATGAAGAGGCTCTTAGCTGCCGCTGGCAAGGGCGTGCGGGGCCCGGAGCCCCCGAACCCCTTCAGCGAACGGGTCTACACTGAGAAGGACTACGGGACCATCTACTTCGGGGATCTAGGG
>186231725120
GGGCTGCATCTTCTTCCCAGTTTCAAGGCTTACCTTCCCGCAGTGCAATCTTTCAGCAGCAACCTGAGAACTGTTCCTCTCCTCCCAACGTGGCACTAACCTGCTTGGGTATGCAGCAGCCTGCTCAGTCACAGCAGGTCACCATCCAAGTCCAAGAGCCTGTTGACATGCTCAGCAACATGCCAGGCACAGCTGCAGGCTCCAGTGGGCGCGGCATCTCCATCAGCCCCAGTGCTGGTCAGATGCAGATGCAGCACCGTACCAACCTGATGGCCACCCTCAGCTATGGGCACCGTCCCT
>187137540466
GTGAACCGGCCACTGACCATGCGGAAGGATGGTATTCAGACTCGAAACCGCAAGGCATCTGGAAAAGGGAAAAAGAAACGGGGCTCCAGTCTGGGAGGCACAGGAGCAGCCGAAGGACCAGCTGGTGGCTTTATGGTGGTGGCTGGGGGCAGCGGTAGCGGGAATTGTGGGGAGGTGGCTTCAGGCCTGACACTGGGCCCCCCAGGTACTGCCCATCTCTACCAAGGCCTGGGCCCTGTGGTGCTGTCAGGGCCTGTTAGCCACCTCATGCCTTTCCCTGGACCCCTACTGGGCTCACCC
>188192638591
AAGAGCCGAATGCACATAAGGTCGCCAGCCCACCCTCCGGACCCGCATACCCCGATGATGTCCTGGACTATGGCCTCAAGCCATACAGCCCCCTTGCTAGTCTCTCTGGCGAGCCCCCCGGCCGATTCGGAGAGCCGGATAGGGTAGGGCCGCAGAAGTTTCTGAGCGCGGCCAAGCCAGCAGGGGCCTCGGGCCTGAGCCCTCGGATCGAGATCACTCCGTCCCACGAACTGATCCAGGCAGTGGGGCCCCTCCGCATGAGAGACGCGGGCCTCCTGGTGGAGCAGCCGCCCCTGGCCG
>189260338422
GTGATCGTGTGGGGGAACTACGGGCGGATGGAGCGGAAGCAGTTCATGGGTGTGGCTCGCGTGCTGCTGGAGGAGCTGGACTTGACCACCCTGGCCGTGGGCTGGTACAAGCTCTTCCCCACCTCCTCCATGGTGGACCCAGCCACAGGCCCCCTGCTCCGGCAGGCATCCCAGTTGTCCCTCGAGAGCACCGTGGGGCCCTGCGGAGAACGATCTTAGTGCTGGAATGGGGAGGGGCTCCCCAAGATGGCCTGGAGACCACCCAGCCCTGACCTGGGACCCCAGGCCCAGGGGCACATT
>190273020015
TTTCTTCCGCCGTCCGCCGGTGGCGAGGCCCAGGCTGTCGCCGGGTGTGCAGCGGCGTCGCGGCCAGTAGAGGGATTCTGGGTAACGGCCCGGACCCCCGGCTGGGCTTCTGGCTCGGCGCAGCAGGTTCCATTCACGCCAAGTCTGTTGGCAGTGGCAGTTGTAGGGCCAAGGGCGGTTGTAGGACCCGGAGCAGCCGGACATGGAACAACCGTGGCCGCCTCCGGGACCCTGGAGCCTCCCTCGGGCCGAGGGTGAGGCTGAGGAAGAGAGTGACTTCGACGTGTTCCCCAGTTCTCC
>191282035817
GTTCTCCCCCATGGGCGTCGATCACATGAGCGGGCTCTCTGGCGTCAACGTGCCAGGAAACGCCTCCTCCGGCTGGTGCATTTTCATCTACAACCTGGGGCAGGATGCCGACGAGGGGATCCTCTGGCAGATGTTTGGGCCGTTTGGTGCCGTCACCAATGTGAAAGTGATCCGCGACTTCAACACCAACAAGTGCAAAGGGTTTGGCTTTGTGACCATGACAAACTATGAAGAAGCCGCGATGGCCATAGCCAGCCTGAACGGCTACCGCCTGGGGGACAAAATCTTACAGGTTTCCTT
>19243314731
GAACGGACCTGGGCTTGTCGGACCAGTGAGCGGCGGCGGCTGCGCGGCGGCAGCGGCAGAAAGCGTAGCTGCTTTGCTGTAGTCCACGCCCCCTTGCCGCTCCGGTGACAGTCTCTGCGGAAAGTCACGTTTGTGATTTCGGGAGAGCACAGAACGGGACGACGGCGCTCTTGCTGGGTCATCTGGGCCAGGTGACGAAGAAACAGTTTCCTGGTGAAGCAGTCCCTCACCCCTAGTCAGCCCACACCCCTAGGGCCTAAAGATGCTGAGGTCTGTATGGAATTTTCTGAAACGCCACAA
>19362831493
CTCCCCTTCCACCCCCCGGGGAACTGAAGATTGTCCTGGCCGCGACCTGAGACCTCCATGAGTGGAGGGAAGAGTGATCTATGTCTCTTCCCCCAGCAGCTCGGACCACTCCCAGCCCCCCATCCCCCCGTTCCCCAGGGGAGCTGGGGAATTCCTGCCAAGCACCTTGAATGGGAGGGGCCTCACAGAGGGCAGGGCCAGGGTCCAGCAGGGGTGGGGGGTTCCTGCTCTGCCCCTGCCCGTCCCCACCCAGTCTTGCCCTCCCATCCTCTCATCTATTCCCCCGCTGGAGACGGAAGA
>194160029619
AAATTTGACCCGATGGGACAACAGACCTGCTCAGCCCATCCTGCTCGGTTCTCCCCAGATGACAAATACTCTCGACACCGAATCACCATCAAGAAACGCTTCAAGGTGCTCATGACCCAGCAACCGCGCCCTGTCCTCTGAGGGTCCCTTAAACTGATGTCTTTTCTGCCACCTGTTACCCCTCGGAGACTCCGTAACCAAACTCTTCGGACTGTGAGCCCTGATGCCTTTTTGCCAGCCATACTCTTTGGCATCCAGTCTCTCGTGGCGATTGATTATGCTTGTGTGAGGCAATCATGG
>19579721975
ACACACACACACACACACACACACACACACACGATCATCAACACATACTTAGCCTTTTTAGATCCATAAAGTCCAGAAGGCAGTAGGGATCCCAAGACGACCTCACCCAAAGGGCTCCCTGGCTCTCCTCTGATGGAGGGGCACTGCTTGCTTGGCCCGGTCCCCTCCGTGCCAGTTCCCAGGCGCACTCTACTCCAGCCCTTCTCCCTCCCTCCCTTCCTCCCTCTCCTGGCCCACCCTGCTCTTCCCTCGCCCTGCAAATTAGGTGGGTGTGGCAAGGGCACCGCCTGGTCCCAAGTG
>196273522878
GTTTTCAAGGAGACCAAACAAAAGAGAGTGTCTGTTTTAGAACTGAGCAGCACTTTTCTACCTCAATGCAACCGACAAAAACTTCTAGAATATATTCTGAGTTTTGTGGTGCTGTAGGTAACGTGTGGCACTGCTGGCAAATGAAGGTCATGAGATGAGTTCCTTGTAGGTACCAGCTTCTGGCTCAAGAGTTGAAGGTGCCATCGCAGGGTCAGGCCTGCCCTGTCCCGAAGTGATCTCCTGGAAGACAAGTGCCTTCTCCCTCCATGGATCTGTGATCTTCCCAGCTCTGCATCAACA
>197187619275
GTGAAAGTCCAATGGATGACAAAAGCATGGCAGGTCTCGAGGATTCAAAGGCTAATGTGGAAGTAAAGAATGAGGAGCAGAAACCGACTAAAGAACCCTTGGAAGTCTCAGAATGGAATAAAAATAGCAGTAAGGATGTGAAAATCCCCGACACACTGCAAGATCAATTAAATGAACAGCAAAAAAGGCAACCGCTCTCTGTTTCTGACCGTCATGTCTACAAGTATCGCTGTAACCATTGTAGCTTGGCTTTCAAAACTATGCAGAAGCTTCAGATACATTCCCAGTATCATGCAATTC
>1987631680
CTTGGCTTCTTCAAACGCCACTACAAGGAAATGCTGGAGGACAAGCCTGAAGACACTGCCACATTCAGTGGGGACGATTTCAGCTGTGTGGCCCCAAATGTGCCTTTGTCCTAATAATCCACTTTCCTGTTTATCTCTACCACTGTGGGCTGGACTTGCTTGCAACCATAAATCAACTTACATGGAAACAACTTCTGCATAGATCTGCACTGGCCTAAGCAACCTACCAGGTGCTAAGCACCTTCTCGGAGAGATAGAGATTGTAATGTTTTTACATATCTGTCCATCTTTTTCAGCAAT
>1997647081
TTACAGAAACTTCGTGGCAAATTGAGATCAATGAGGCCAAAAGGAAACTGATGGAGAATATTCTGCTCTACAAAGAGGAAAAAGTGGACAGCATTGAGCTCTTTGGCCCCTGATGACCGGAACACAGCTGAGGACCCTTGTCCTCAGTTGGAAAGATGAGCATCAGATCAAGAAAAAGGTCTGAGGCAGAATCCAAGATCTGCCAGGAAACACACAACAAAACATCTGCTGTCCTGGGTGGGAGGGAAACTTCATTTCACTGGAATGAGTTGGGAGAGAAAGGCCCTCAGCTTTTAGAGA
>20070240619
GTACAAAAGAAGGATCCCAAGGAATGGGCAGCTCAGTACCGAGAGGCGATGGAAGCGGATTTGAAGGCTGCAGCTGAGGCTGCAGCTGAAGCCAAGGCTAGGGCCGAGATTAGAGCTCGAATGGGCATTGGGCTCGGCTCGGAGAATGCTGCCGGGCCCTGCAACTGGGACGAAGCTGATATCGGACCCTGGGCCAAAGCCCGGATCCAGGCGGGAGCAGAAGCTAAAGCCAAAGCCCAAGAGAGTGGCAGTGCCAGCACTGGTGCCAGTACCAGTACCAATAACAGTGCCAGTGCCAGT
>20176824506
GACAACTTTGGGCTGGAGCTGGCAGCTGTCGAGGCAGCAGTACGGAAGCACGAAGCCATTGAGACGGACATCGTGGCCTACAGCGGCCGGGTGCAGGCAGTGGACGCCGTGGCTGCAGAGCTGGCCGCCGAGCGCTACCACGACATCAAGCGCATCGCCGCTCGGCAGCACAACGTGGCACGGCTCTGGGACTTCTTGCGGCAGATGGTGGCCGCCCGGCGGGAGCGGCTCCTCCTCAACCTGGAGCTGCAGAAGGTGTTCCAGGACCTGCTCTACCTCATGGACTGGATGGAAGAGATG
>20223820820
AAATTGGTAAGAAAGGTGAAGACAAGACAACACAGAAGGACACAACAGATTCGGAATCAGAATTAAAACAAGGAAAAAAAGATTCAAAGAAAGGCAAGGATATAGAGAAAGGAAAAGAAGAAAAGCTAGATGCAAAGAAAGATAGCAAAAAAGGTAAAAAGGATGCAGAGAAGGGCAAAGACTCAGCAACAGAATCTGAAGATGAAAAAGGAGGTGCAAAGAAAGATAACAAAAAAGATAAAAAGGATTCAAACAAAGGCAAAGACTCGGCAACAGAATCTGAAGGTGAAAAAGGAGGTA
>20323132611
TGCGCGCCGACGAAGCCCGGGAAGGCAGGCGCGCGGGTTAGAACGCGCCAGAGGTCGGCGCGCGCACACCCGCACCGCCCCGACCCCAGGTAGTGAGGCCAGTGATTCCGAGTGTGTGAGGAGCGGCAGTGGCGGCGGAGGAGGGGGCGGCGTGGGTGGGGGCGGGGGCGGGATGCGCTCCCCGGCCCCTCTAGCCCCGTGGTGGTACAACGCGAAGGTGTGGGAAGGCCGCGATAAACCGGAACTGCAGCCCGCCGGACACCTCCGGCTTCACTTCCGTAAGAGGAGAGGAGTGTACGG
>20413908
GTTATGAAGACAGTATGGAGTTTCCAGACCATAGTAGACATTTGCTACAGTGTCTGAGCGAGCAGAGACACCAGGGTTTTCTTTGTGACTGCACTGTTCTGGTGGGAGATGCCCAGTTCCGAGCGCACCGAGCTGTACTGGCTTCATGCAGCATGTATTTCCACCTCTTTTACAAGGACCAGCTGGACAAAAGAGACATTGTTCATCTGAACAGCGACATTGTTACAGCCCCCGCTTTCGCTCTCCTGCTTGAATTCATGTATGAAGGGAAACTCCAGTTCAAAGACTTGCCCATTGAAG
>205216227277
TGCCCGGAAACGCCCCATCCCCTACTATCGGCCCAGCCCCTCCTCATCCGGCAGCCTCAGCAGCACCTCCTCCTGGTACAGCAGCAGCAGTAGCCGCTCGGCCAGCCGCAGCTACTCCCGGAGCCGGAGTCGGAGCCGGAGCCGGAGACGGAGCCGGACCCGCACGAGCAGCAGCTCTAGCTCCCGCAGCCCTAGTCCGGGCTCCCGCAGCCGGAGCCGGAGCAGGAGCCGGAGCCGGAGCCGGAGCAGGAGCCAGAGCCGGAGCTACAGCTCAGCAGACAGCTACTCCAGCACGAGGCG
>206153529187
GTGAGGTTAAAAGACTCACTTGTCAGCTCTCTTCAGTTTTGTAAGGCAAAAGATGCTGAATTAGCTTGGATAGATGGTGTCTTAGATATGAGAGTTTCCAAAGTGGACACAGGGGTTATTTTAGAAGAAGGAGAACTAAAGGATGATGGAGAAGACTCAGAGATGCAAGTGGAAGCTCCCTCAGATTCTAGCGTTATAGCACAACAAAAGGCCATGAAAAGTCTGTTCGGAGATGATGAAAAAGAAACAGGTGAAGAAAGTGAGATCATTCCTACTTTGGAACCCTTGCCACCTCATGAG
>207227824129
AATGCCGAGTGGTGGCAAGAGGAGGATTAGCTTCCACTCCGATTTCAAAGATCCAGTTTACCCACTCTACAGCCCAGATATAGTCACTTATTTCCCCTTTCCAGCCAGAGACTTCCGTTCCCTGCTGGAACTTCCGATCCCATTCTTCTCTCGGTGGGAATGCTTGTGGGGGGAAAAAGAAACGCAATAGATAAAGCGGGGCGCATGCGCTCCCGGCACAGGCTTCGATTGTGAGGAAGGCCGGCTAGTCTCCGAGCTCATCCCGCCTTGCGCATGCGGAGAAGGTAAACCAGCGCCCCG
>208233011698
AGAATAACAAGATTGGACATGTACATTGTCATGTGACTGGATCACATGGGGAAGCGCTTTATACAGACATCAGTTCCATGGTGTTAATTTGAAATGCCTTAATGGCAGGCAAAAACCAGTCATTTCATTTTTGTAAATTACAGATTTTATCACAGAGTAACAAATGTTGCTGTAATTAAACTTCTGTTTTATATATATATACGTATACATATCTGTATATATACATATATATATATATAAATATAAATATATTCTTTACTTTTTGTATCAGTAACCAGGCTCGCACACACAGGGTCTGCT
>209187737
ACTGTGAGCTGCTTGTCCCCATCCTGCGGCCGTCCTGGGGACACAGAGCCCTCCGTGGTGCCCGGGGATTGGATTGGAGCCAGGACCTCACTTCCTCCTCTGCCCCTGCCCCTGCCCCTCCCAGCACCTGGCCCACACCCTGCAGCCCGCCCCATGGTCTGGCCCTGGGTGGCGATGGCGTCCAGGTGGGGTCCCCTCATTGGCCTGGCTCCGTGCTGCCTCTGGCTCCTGGGGGCAGTCCTTCTGATGGACGCGTCTGCACGGCCTGCCAACCACTCGTCCACTCGAGAGAGAGTAGCC
>21093637125
GACCGGGCACATGCTCACCCACCAGAAGACAAAGCCCTTCGTGTGCATCGAGCAGGGCTGCAGCAAGAGCTACTGCGACTACCGCTCTCTGCGCCGGCACTACGAGGTCCATCACGGCCTGTGCATCCTGAAGGAAGCCCCCCCGGAGGAAGAGGCCTGCGGGGACTCCCCCCACGCCCACGAGTCGGCCGGCCAGCCGCCCCCCAGCAGCCTGCGGTCCCTGGTGCCCCCAGAGGCCAGGTCCCCCGGCTCCCTCCTGCCCCACCGGGACCTCCTGCGCCGCATCGTGAGTAGCATCGT
>211232816775
AATATATTAGTAGTGATGGAAGCTATGCAAGAATGAAAGCTGATGAATGTAGTGGATGTGGGAAATCACTCCTCCATATTAAGCTTGAGAAAACTCATCCAGGAGATCAAGCTTATGAATTTAATCAAAATGGGGAACCTTATACTCTAAATGAAGAAAGTCTTTATCAGAAAATTCGTATTTTGGAGAAACCTTTTGAATATATTGAATGCCAGAAAGCCTTCCAAAAGGACACTGTTTTTGTTAATCACATGGAAGAAAAGCCCTATAAGTGGAATGGATCTGAAATAGCCTTTCTCC
>212279636945
GCAGCAAGCATCAAAATAAGATGGAAACACTCCAAAAATTTGCATTAAAATACCTTTCAAATCAAGAGCTGTCCTGCTGGCAAATCTGGAAACAGGTTGCAAGTGAATTAACCAGGTGTCTTCAGGGGAAGAGTTCCCAGTTATTACAAGGTGACTCTATTCAGGTTTCTGAAAATGAGAACAATATAATGAACCCTAAAGGAGATAGCTCTATTTATATTGAAAATCAAGAGTTTCCATTTTGGAGAACCCAGCATTCTTGCGGGAATACATATCTGAGTGAGTCACAGATTCAGAGTA
>213117334898
AAAGCTCATTACTAGTCCTGTCCAGCAACGTGCCTCTCCTGGCCCTAGAGTTCTTGGAAATAGCCCAGGCCAAAGAGAAGGCCTTTCTCCCCATGGTCAGCCACACGTTCCACATGCGCACAGAGGAGTCTGATGCCTCACAGGAGGGCGATGACCTACCCAAGTCCTCAGCAAACACCAGCCATCCCAAGCAGGATGACAGCCCCAAGTCCTCAGAAGAAACCATCCAGCCCAAGGAGGGTGACATCCCCAAGGCCCCAGAAGAAACCATCCAATCCAAGAAGGAGGACCTCCCCAAGT
>21426743356
AGTGCCACAGGCAACCCTGCACGTGACGCTTGCGGAGGAAGGGGAGAGAGAGGCGCGCGGGAGGGCGTCTAGGGAATCGAGGTGCCGGCTGCTCCTTCCTCACAATTTGGTTTGTGCTGCAAGGGGAGGGTCCCCATCATCTGGCCCCAGTGGTGTAAGGAGCTGACTGGGATTCAGTCACTGACTTGGAGCCGCTCGGGGGAAGTCCCGGTGGGTGAGGTTCCGCGGCGCCTGGTCCAGTTTCTCGGCAGTCAGGCCAGGAGGGGGTGGGGAAGGTGCGAACAGCCGGGGGCTCGGAGC
>215229425998
ACAGAAGGATTTAAATATCCCAGGCCTTCCTCAGTACCACCTTCTCCTTCAGGGTCTCAGGCCTCCAGTCCTCAGAGCAGTGATGTGGAAGATGAAGTGGAGGATGAGAGATACGATGAGGAAGAGGAGGCTGAAAGGGATCGGTTAAATATCAAGTCACCATTTTCACTGAGCCACGTTCCTCATGGGAAGAAAAAGCTGCATGGTGAATATAAGAACTGAATTCTACATGTGCTGCATGAAGAGCTAATTTAAAAAAGCAAAGTAAGACTAATTATTTAAAATAAAAATGCCACAAAT
>21616341084
ATGGCTGCGAAGCTGCGAGCGCATCAGGTGGACGTGGACCCGGACTTCGCGCCGCAGAGCCGGCCGCGCTCGTGTACCTGGCCCCTGCCGCAGCCTGACTTGGCCGGCGACGAGGACGGAGCGCTGGGCGCAGGGGTGGCCGAGGGCGCCGAGGACTGCGGGCCGGAGCGCCGGGCTACGGCCCCGGCGATGGCCCCAGCGCCGCCCCTGGGCGCGGAGGTCGGACCGCTGCGGAAAGCGAAGAGCTCTCGGCGGAACGCGTGGGGGAACCTGTCCTACGCCGACCTCATCACCAAAGCC
>21759119964
ATTTCTCTTAGCCATAAGAAAGAAAAAGGTCTCTTGCATGAAAATAGCATGTTGCAGGAAGAAATTGCCATGCTAAGACTGGAACTGGATACAATAAAACATCAGAATGAGATAAAGGAAAAGAAATATTTTGAGGACATTGAAAGTGTGAAAGAAGAGCATGATAATCTTCTAAAGGCTATAACATTGAATGAGGAAGCATTAGCAAAAACAGTATTTCAGTACAATGGACAGCTTAGCATTTTGACAACTGAGAATAAAATGCTCAGTTCTGAACTGAAGAATGTAAAACACAACAAG
>21864220571
GGCGGTGCCGGCCGAACCCAGACCCGAGGTTTTAGAAGCAGAGTCAGGCGAAGCTGGGCCAGAACCGCGACCTCCGCAACCTTGAGCGGCATCCGTGGAGTGCGCCTGCGCAGCTACGACCGCAGCAGGAAAGCGCCGCCGGCCAGGCCCAGCTGTGGCCGGACAGGGACTGGAAGAGAGGACGCGGTCGAGTAGGTGTGCACCAGCCCTGGCAACGAGAGCGTCTACCCCGAACTCTGCTGGCCTTGAGGTGGGGAAGCCGGGGAGGGCAGTTGAGGACCCCGCGGAGGCGCGTGACTG
>21920411646
CGACCGAGCACAGACACGTTGCCCACCGCTCCTCTCCCGAGGTCTGTAGTCGCGGAGAAACACATGTTGCGTTACTAACGTTCAGAGGTCTGCGACAGCTTCGATTTGAATGACTAGCCGGGAACACCAAGTTTCACTGTGTAATTGCGTCCCCCTACTCCGGCGCCTCCTTTGCGACGCTCCCTGGAGAAAAGCACGCCCACTGCACGCGCTCAGTCGCTACTTCCGCTCTCGAGTGTCTCCAAGCAAGATGGCGGAGGAGCCGCAGTCTGTGTTGCAGCTTCCTACTTCAATTGCTGC
>220237433515
GCCTTCCCAGCTGATCTGAAGCTCCTGTGCAGCCTCAGCCCTACACCATGACCTCCTTCTACAGCACCTCCTCATGCCCTCTGGGTTGCACCATGGCTCCTGGAGCAAGAAATGTCTTTGTCTCTCCTATCGATGTTGGGTGCCAGCCTGTGGCAGAGGCCAATGCTGCCTCCATGTGCCTCTTGGCCAACGTGGCACACGCCAACAGAGTCCGTGTGGGGTCGACTCCCCTGGGCCGCCCCAGCCTCTGTCTGCCCCCAACCAGTCACACTGCTTGTCCCTTGCCAGGGACCTGTCACA
>221165319322
CTGGCACAATTCCGCAGCCTTCTATCAAATGTTGAAGGTGATAACGCTGTCCCCATGCAGCACAACAACCGCCCAACCCAACCTCTGAAGGGCAGAACAGTGAGAGCTTCATTTTGATGATTCTGAGAAGAAACTTGTCCTTCCTCAAGAACACAGCCCTGCTTCTGACATAATCCAGTAAAATAATAATTTTTAAGAAATAAATTTATTTCAATATTAGCAAGACAGCATGCCTTCAAATCAATCTGTAAAACTAAGAAACTTAAATTTTAGTTCTTACTGCTTAATTCAAATAATAAT
>222190133501
GATGACTTCTGACTGCTCCTCCACACACTGCTCTCCTGAGTCCTGTGGCACGGCTTCCGGTTGTGCACCTGCCTCAAGCTGCTCCGTGGAAACAGCTTGTCTCCCCGGTACCTGTGCTACATCCCGATGTCAGACTCCAAGCTTCCTATCCAGGTCTCGCGGGCTGACTGGTTGCCTCCTGCCATGCTACTTTACTGGGAGTTGTAATAGTCCCTGCTTGGTGGGGAACTGTGCCTGGTGTGAGGATGGGGTGTTCACTAGCAATGAGAAGGAGACGATGCAGTTCCTGAATGACAGACT
>22314173364
CATCCATGGAGTCAACGAGAAAATCTCAGTCCAAGCCTATGAGACCCAAGTGAAATTCATCTTTGAGTTGATTCAGAATGCTGACACAGACCAGGAGCCAGTTTCTCACCTGCACAAACTGTGAGGTCAAGGGGCCTGCTGGGTTAGGCATGCCCGACCCCGGGACAGGACTAACCCAAGGGGGAAAGCTAGTGTTGATGAAACTTTTGATCAAAACCACATTGTAAAACATTGCCCATCTGTCTTGCTCACTCTTAAACTCTCCCAAGAACAAGGCCGGGGTAAGGTAAAGTCAGCAGA
>22426714497
ACTGCTCCTTCCCGATGAGCCAGCGCAGCTTCCCCGCCTCCTTCTGGAATAGCGCGTACCAGGCGCCAGTGCCCCCGCCGCTGGGCAGCCCTCTGGCCACCGCGCACTCGGAGCTGCCCTTCGCCGCCGCCGACCCCTACTCGCCCGCCGCGCTGCATGGCCACCTGCACCAGGGCGCCACGGAGCCCTGGCACCACGCGCACCCGCACCACGCGCACCCGCATCACCCCTACGCCCTGGGCGGCGCCCTCGGCGCCCAGGCCGCCCCCTACCCGCGCCCCGCCGCCGTGCACGAAGTCT
>225150229900
GCTGCTTTGCTGGCTCTGCAAGAAAATGGACTAGACGCAACTACAGTGAAACAAGAGCACTTTCTAAAATCACTTAAGACTGTAAAACCGTCGTTAAGTTGCAAGGACTTGGCTTTATATGAAAACTTATTTAAGAAAGAAGGATTTTCTAACGTGGAAGGTATTTAAAAATCACCTTAAACTCTTGTTCAGTTCACATTAATTGAAATGTGAACTTGCCTGTCGTTTGCAACTTCACACTTTTAGAATTTGTGTTTATATTTCCTGTAAGTGAATAAATAAAACAAAACAAAACAAAAA
>22641728568
ATTCCGTTGATGGTGCTGTTGGGATTTTGGTTCATATATGGCTTTTTCCCATTATCGTCCTCATCTCTATCTTAAGTCCTCGAAGGTGACCTTATCCTGGCAGAGGCTATAAAAGATTCACCAGGCACTGGCATGAAGAAAGAGTCTTTGTAAATGGACATTGAACAAACAAACTACCAAAGATTCCTCCACTGACTACTGACTCAAAAATAAAATAATAAAAACAAATTTTTTTAAGCACTGGGGATAAAAAGACATCATGGAAGTATAACTTATTCCAGACTAAACATAAAAGATAAT
>227111824677
CCCGGAGTGAGTTACGCCACTATGGCGGACGGGGCACCCCGGCCCCAGCTTTACCGCAGCGTCTCGTTCAAGCTGCTGGAGCGCTGGAGCGGCGGCCCCGGGCTGAGGGAGGAGGACACGGACACCCCCGGCTTGAGGCGACGCGCCTCGTGCCGGCCGACCACGGCTGCCCGGGGCCAGCCCTCTCGGCGCGTGTCCAAGCTGGCGTCTGGGCCCCTGGCCGCCCCCGCGCAGCCGCGCCCGCTCCGCAGCCTCTCGCCGTCGGTTCGCCAGCTCTCCCGGCGCTTCGACGCGCCGCGT
>22814929630
ATTATTGCTCCCCCTGAGCGTAAATACTCTGTCTGGATTGGGGGCTCCATCCTGGCCTCTCTGTCCACCTTCCAGCAAATGTGGATTAGCAAGCAAGAGTACGATGAGGCAGGCCCATCCATTGTCCACCGCAAATGCTTCTAAGATGCCTTCTCTCTCCATCTACCTTCCAGTCAGGATGACGGTATTATGCTTCTTGGAGTCTTCCAAACCACCTTCCCTCATCTTTCATCAATCATTGTACAGTTTGTTTACACACGTGCAATTTGTTTGTGCTTCTAATATTTATTGCTTTATAAA
>22928619526
CATACCTGATTGATAAAGTCAGAATCAAAGGCTATTATGCATTCAAACTGGCTGAAGAGAAATCTAAACCCAGATTTGGATTCTTCACATCTGATTTTAAAGCTAAATCCTCAATACAATTTTACAACAAAGTGATCAGCAGCAGGGGCTTCCCTTTTGAGAACAGTAGTTCTAGATGCAGTCAGACCCAAGAAAATACAGAGTGCACTGTCTGCTTATTCCTTGTGCAGAAGAAACCACTGATATTCCTGGGTTGTTGCTTCTTCTCCACCCTGGTTCTACTCTTATCAATTGCCATTT
>230107629724
GTGGATGTGGACCTGGCCAAGCAGTGTGCAGACCTGCCTGAGGAGGATGAGGAATTGCGCAAGAAGCTGTGGCTGAAGATCGCACGGCACGTGGTGCAGGAAGAGGAAGATGTACAGACAGCCATGGCTTGCCTGGCTAGCTGCCCCTTGCTCAAGATTGAGGATGTGCTGCCCTTCTTTCCTGATTTCGTCACCATCGACCACTTCAAGGAGGCGATCTGCAGCTCACTTAAGGCCTACAACCACCACATCCAGGAGCTGCAGCGGGAGATGGAAGAGGCTACAGCCAGTGCCCAGCGC
>231205939584
GTGCCAGAGCGAGAGGAACAGGAACAGCAGGCAGAGGTTTCAAAGCCAACCCCCACCCCTGAAGGCACCAGCCAGGATGTGACCACAGTGACACTCCTGCTGCGAGCCCCACCTGGGAGCACATCCAGCTCACCTGCCTCACCCAGCAGTTCACCCACCCCTGCCTCTCCTGAGCCTCCATTGGAGCCTGCCGAGGCCCAGTGCCTTACAGCTGAGGTTCCAGGCAGCCCAGAGCCACCCCCCAGCCCACCCAAGACCACCAGCCCTGAGCCTCAGGAGTCTCCAACGCTCCCCAGCACT
>23217308720
ATGTAATAAAATGCAAAAAAGATAGAAGTCCCTCTAGTGCTCAGCAGTGTCCACTTTGCATGAACCCTAGGACTTCTAAAGGCAAGCCGTTAGCTATGGTCTCAGCTGCAGCTTTCCAGTGTGCCAAGCCAACCATTGACTCATCCCTGAAATCAAAGAGCCTGACTATTCTGGAAGACAGTAGTTCTGCTTTCATCTCTCCCCAAGGTTTCATGGCACCCTTTGGCTCCCTCACTTTGAATATGACAGATCAGTCTGGAAATGAAGCTAACATGGTCTGCAGTATTCAAAAGCCCTCAA
>233172540218
ATACAAAGCCATTGTCCGGCCAATGGATATCCAGGCCTCTCATGCCCTGATGAAGATCTGCCTCAAAGCCGCCTTTATCTGGATCATCTCCATGCTGCTGGCCATTCCAGAGGCCGTGTTTTCTGACCTCCATCCCTTCCATGAGGAAAGCACCAACCAGACCTTCATTAGCTGTGCCCCATACCCACACTCTAATGAGCTTCACCCCAAAATCCATTCTATGGCTTCCTTTCTGGTCTTCTACGTCATTCCACTGTCGATCATCTCTGTTTACTACTACTTCATTGCTAAAAATCTGAT
>2342391190
GCCATCGTGCTGGTGCTCTTTGGTGCTCTTCTGGGCCTGAGCCTCTACGGAGCCACCTTGGTGCAAGACGGCCTGGCCCTGACGGATGTGGTGCCTCGGGGCACCAAGGAGCATGCCTTCCTGAGCGCCCAGCTCAGGTACTTCTCCCTGTACGAGGTGGCCCTGGTGACCCAGGGTGGCTTTGACTACGCCCACTCCCAACGCGCCCTCTTTGATCTGCACCAGCGCTTCAGTTCCCTCAAGGCGGTGCTGCCCCCACCGGCCACCCAGGCACCCCGCACCTGGCTGCACTATTACCGC
>23568412594
AGGTCAAGGTGCTAGGCCCTGAGTATCCCATCCTGGCCCTCGTCGGGGAGGAGGTGGAGTTCCCGTGCCACCTATGGCCACAGCTGGATGCCCAGCAAATGGAGATCCGCTGGTTCCGGAGTCAGACCTTCAATGTGGTACACCTGTACCAGGAGCAGCAGGAGCTCCCTGGCAGGCAGATGCCGGCGTTCCGGAACAGGACCAAGTTGGTCAAGGACGACATCGCCTATGGCAGCGTGGTCCTGCAGCTTCACAGCATCATCCCCTCTGACAAGGGCACATATGGCTGCCGCTTCCACT
>23691862
ACTCACAAGGCAATGTCAATTGGAAGACAAGGTCGAGTACAAGTTGAAGATATCGTCTTCTTGATTCGAAAGGACCCAAGGAAGTTTGCCAGGGTTAAAGACTTGCTTACTATGAATGAAGAATTGAAACGAGCTAGAAAAGCATTTGATGAAGCAAATTATGGATCTTGACACTTTTTGTAGTTTCCGAAAATTACCATCTGGGGAAACCATATATAATAATTGTATATTTTCTAAAGTAAGATTCTGATATCTAGCCATGTAAATGAAAGATGGAGAAACACAAAGTTTTCAGCCTTT
>23743425774
AATTCACAGCCTTGAGGCTCTACAGTGAAACTGAAACAGAGAGCTGTGCTGGGAGATTGGAAGTCTTCTATAACGGGACCTGGGGCAGCGTCGGCAGGAGGAACATCACCACAGCCATAGCAGGCATTGTGTGCAGGCAGCTGGGCTGTGGGGAGAATGGAGTTGTCAGCCTCGCCCCTTTATCTAAGACAGGCTCTGGTTTCATGTGGGTGGATGACATTCAGTGTCCTAAAACGCATATCTCCATATGGCAGTGCCTGTCTGCCCCATGGGAGCGAAGAATCTCCAGCCCAGCAGAAG
>238163828198
TGTGCCAGATGCACAGCACATTGTGTGACACTGACTTAAGATTCTAACTATGTGCAAGAGGGAAAAAAACAGTGGAGAAGGCTGGGCTGGACCACGGGAAAGAGATAGGAAAACGGATACGAATGTAAGGCACAGAGTTGGCTCGGCGTCCCTGGCAGTTAGGAAGACAGGTCCCTGGAGGGGCCTTGGCGGGTCTCCGCTCGCGGGAGTTCCGCGGTGTCTTTCCCAGTGCTATCTGCAGGCTGGCCAGCTTCCTCTGCGCTCCGGAAAGCTGCGGCCCAGCGCGGACTAGTGAGGACC
>23925332793
GATTCTGTGTGTGTCCTCAGATGCTCAGCCACAGACCTTTGAGGGAGTAAAGGGGGCAGACCCACCCACCTTGCCTCCAGGCTCTTTCCTTCCTGGTCCTGTTCTATGGTGGGGCTCCCTTGCCAGACTTCAGACTGAGAAGTCAGATGAAGTTTCAAGAAAAGGAAATTGGTGGGTGACAGAGATGGGTGGAGGGGCTGGGGAAAGGCTGTTTACTTCCTCCTGTCTAGTCGGTTTGGTCCCTTTAGGGCTCCGGATATCTTTGGTGACTTGTCCACTCCAGTGTGGCATCATGTGGCA
>240247329212
CGAACACAACCTGTGCTGAATGATCTGATGCCAGACATCGCGGTGGGTGTGTCCACACTGTCACTCAAGGACAGGAGGCTTCCAGAGCTTGCTGTAGACACAGAATTAAGCCAGTCAGTTTCTGAAGCAGGACCAGGGCCTCCCCAGCATCTGTCGTGTATTCCACAGAGACATACACACACTTCTCGGAAAAAACACACACTAGAGCAAAAAACAGACACCAGAGAAAATCCACAGGAATATCCGGATTTCTATGACTTCTCAAATGCTGCTTGCAGACCTTCTACTCCTGCTCTCAGC
>24162439570
ATGTCCTGCGGTTTGACAACACCTACAGCTTCATTCATGCCAAGAAGGTCAATTTCACTGTGGAGGTCCTGCTTCCAGACAAAGCCTCAGAAGAGAAGATGAAACAGCTGGGGGCAGGCACCCCGAAATAACACCTTCTCCTATAGCAGGCCTGGCCCCCTCAGTGTCTCCCTGTCAATTTCTACCCCTTGTAGCAGTCATTTTCGCACAACCCTGAAGCCCAAAGAAACTGGGCTGGAGGACAGACCTCAGGAGCTTTCATTTCAGTTAGGCAGAGGAAGAGCGACTGCAGTGGGTCTC
>242205222950
GATAAAAAAACAAAAGAAGAAAAGGAAGAAAGAGCCAGCAAATGATGAGTCTCGGCGTGGGGACTCCGGGGGCAGAGGGTGGCAGCCCCTATAGTGCGGGGCCCTGCGACTGGTACCGTGAGCGCCTGGGATGAGGTTTGGGCGGATTTCGGGTTTCCGGAGAGGCAGAGACGCCTGGCTACGACGATTTGTTCCACTTCCTTGAGTGTTTCGCTCTCGATTTCTCTATCTGTCCCTCTGAGGTCGGCCCCTCAGACCCTCCTCCTTAATTTCCCACTGCGTAATTCTTAGTTTATTTAG
>24346601
GTGCCTTTCATTATCTCAAGCCAGATATCGCGTAAGTGAACTGTCCACTTGGAGCTAAAACTGGCCCTGTTTCTGGTCTTCGCAGCCTAGATATGAAGAATCTGCTCTGAAAACAAAAAAAAATTACCCTTTTGTTGGGGGGGGTGGGGCAGTGGTCCCAATAGGAGACAAAGGAGAGTGATTGATTTTCTTCCTCCAATAGTTGGTTTCAAATCCTTTTGAACACGTTCGACAAAAGCAGTGGAGAAGAGGAAGACCTGGAGCAATAAAAGACAAATGCAACATTTTAAGGCAATGGTT
>24456410652
GATGCCGAGTATGCGTATTTCAACTTCCCTGAACTTCTTTCTTTGAGAACTGCTTTAATTCTTCATCTTCAGAAGAATACCACCATTGATGTTCGAACAACATTTTCGAGATGCTTATCAAAAGAGTGGGGAAGTTTCTTGGAAGAGAGTTACCCATATTTCCTGATAGTTGCAGACGAAGGCCTGAACGATCTACAAACACAGCTTTTCAACTTTTTAATCATTCATTCTTGGGCAAGGAAGGTCAACGTTGTACTTTCCTCAGGGCAAGAATCTGATGTTCTTTGCCTTTATGCATAC
>24516076335
CAATGCACGTGGCCCAGCCTGCTGTGGTACTGGCCAGCAGCCGAGGCATCGCCAGCTTTGTGTGTGAGTATGCATCTCCAGGCAAAGCCACTGAGGTCCGGGTGACAGTGCTTCGGCAGGCTGACAGCCAGGTGACTGAAGTCTGTGCGGCAACCTACATGATGGGGAATGAGTTGACCTTCCTAGATGATTCCATCTGCACGGGCACCTCCAGTGGAAATCAAGTGAACCTCACTATCCAAGGACTGAGGGCCATGGACACGGGACTCTACATCTGCAAGGTGGAGCTCATGTACCCAC
>246126220253
CTTACTACACGTAAGAGAATTCATTCTGGAGAGAAACCCTACAAATGTGAAGAATGTGGCAAAGCTTTTAAACAATCCTCAACCCTTACTACACATAAGAGAATTCATTCTGGAGAGAAATTCTACAAATGTGAAGTATGTAGCAAAGCCTTTAGCCGGTTCTCACACCTTACTACACATAAGAGAATTCATACTGGAGAGAAGCCCTACAAATGTGAAGAATGTGGCAAAGCTTTTAACCTATCCTCACACCTTACTACACATAAGATAATTCATACTGGAGAGAAACCCTACAAATGT
>247148318790
TACCTCTTCAAAATTGGTCCCGAGCGGCCCCCAGCGAGACCCTGCAGCTGCCTCTAGCACCAACACATACGCCCGGCAGCTGCCGTTGCAATTCGAACCCTCCTGGCTTTCAAAAAGTCGCGCGCTGCGCCAGCTTCGGCCCCGAGCTACGGGGCGGCGTGAAGGACACGCCCCGCCGATTCGCCGTTCCTCCTCCCTCTCCCAGGACTCCCGGTGCCCGCAGGCGCCAAAGACGAGGGAAGGAAGGAAAGGCGCGGGGAGCACAAACTTTTACAGGAACCACCAGCCCTTCCGAGGAGC
>24895640008
AGTGCCAGCAGCTGATCCGGTGGTGCCTGTCCCTGCGGCCCTCAGAGCGGCCGTCGCTGGATCAGATTGCGGCCCATCCCTGGATGCTGGGGGCTGACGGGGGCGTCCCGGAGAGCTGTGACCTGCGGCTGTGCACCCTCGACCCTGATGACGTGGCCAGCACCACGTCCAGCAGCGAGAGCTTGTGAGGAGCTGCACCTGACTGGGAGCTAGGGGACCACCTGCCTTGGCCAGACCTGGGACGCCCCCAGACCCTGACTTTCTCCTGCGTGGGCCGTCTCCTCCTGCGGAAGCAGTGAC
>24980039698
GTCTGAGTAACATCATTGGCATCATAGTGTACATATCTGCCAATGCCGGAGACCCCTCCAAGAGCGACTCCAAAAAGAATAGTTACTCATACGGCTGGTCCTTCTACTTCGGGGCCCTGTCCTTCATCATCGCCGAGATGGTCGGGGTGCTGGCGGTGCACATGTTTATCGACCGGCACAAACAGCTGCGGGCCACGGCCCGCGCCACGGACTACCTCCAGGCCTCTGCCATCACCCGCATCCCCAGCTACCGCTACCGCTACCAGCGCCGCAGCCGCTCCAGCTCGCGCTCCACGGAGC
>250121332637
GGGGCCCTTGCAAGATTCCAGCTGGTATGAGCCTTCTGCAGAGCTAGTGCAGACTAGGATGGCTGTATCACTAACAGCAGCTGAAACTCTGGCCCTTCAGGGTACACAGGGACAAGAGAAGATGATGATGATGGGACCAAAGGAAGAGGAACAGTCTTGTGAGTATGAGACCAGGCTACCTGGGAACCACTCTACCAGTCAAGAGATCTTCCGCCAACGCTTCAGGCATCTCCGCTACCAGGAGACTCCTGGTCCCCGGGAGGCCTTGAGCCAACTACGAGTACTCTGCTGTGAGTGGCT
>25121361578
CCTTTGCAACTGGACTGTGACCTTTGTGCCATAGTGTCAAACTCAGGTCAGATGGTTGGCCAGAAGGTGGGAAATGAGATAGATCGATCCTCCTGCATTTGGAGAATGAACAATGCCCCCACCAAAGGTTATGAAGAAGATGTCGGCCGCATGACCATGATTCGAGTTGTGTCCCATACCAGCGTTCCTCTTTTGCTAAAAAACCCTGATTATTTTTTCAAGGAAGCGAATACTACTATTTATGTTATTTGGGGACCTTTCCGCAATATGAGGAAAGATGGCAATGGCATCGTTTACAAC
>252272239057
AAAATGGAAGCTATGAAGCAACATTTCAAATGTCTCTCCACAAACCAAACTCAACAGAATACTTTGGCTTGAAGCCGGCACACCCAGGGTTACTGAGGACTTATGCTGCCTGACCTGGTTAGATGTACATGGAGGTATCTCCCGAATCATACAAAATTAAATGTGAAGACCGTTTATGCATACCTTCATGTGCCTGACAGTCTTGGCTTTTGAAGATTTTTTTTTCTTTTTTGCTCTGCATAGCTAGACCATCTTATTAATAATACTCTGAAAAAAATGATTTCAAGGCATGGAAGTTCT
>25312734533
TGCGAGTCTGGATCCGAGGGCGATGGGACAGTGCACCGCAGGAAGAAGAGGAGGACGTGCAGCATGGTGGGAAACGGGGACACCACCTCCCAGGACGACTGTGTCAGCAAAGAGCGCAGCTCCTCCAGGTGACCCAGCAAGGCTGTTGTCTGTATGGAAGGACACGCTCGCGGCAAGGGCAGGGCCTGGGGAGGGTGGCCTGTCCAGTCCTGCAGACAAGGGGAGGCCTGACAGAGCCCAAGAATGAGGACACCCTCGGCACGGGAACCCATTCACTTAGCGTTTGCTCCAGTAGCTTTC
>25426429043
ATGTGGCCTCATGGATGAGCTGGTACACGACTTAGCCTCAGCCTTGGAGCAGACATCTGAGCAGAATAAGCTTGGTGAACTGTGGGAGGAGATGGCGCTGAGCCCCCGACAGCAGAGGCGGCAGCTTCGGAAACGCCGAGGTCGGAAGCGTCGTTCTGACTTCACTCACCTGGCAGAGCATACCTGCTGCTACAGCGAGGCCTCTGAGTCAAGTCTGGATGAGGCCACTAAGGACTGTCGAGAAGTGGCTCCGGTGACCAATTTTAGTGACTCTGATGACACAATGGTAGCCAAACGACA
>255215041186
GGAAGCTTCTGGGCCACGGACTGCCGGACCGTTGGGCTGTGAGGCAGCGTCTCAGCGAGGCGGCACCCGGAGCCATGTCTTCACATAGGAGGAAAGCGAAGGGGAGGAATAGGAGAAGTCACCGTGCCATGCGTGTGGCTCACTTAGAGCTGGCAACTTATGAGTTGGCGGCAACTGAGTCGAATCCCGAGAGCAGCCATCCTGGATACGAGGCCGCCATGGCTGACAGGCCTCAGCCAGGATGGCGGGAATCTCTAAAGATGCGGGTCAGCAAACCCTTTGGGATGCTCATGCTCTCCA
>256242228236
CCAGATGCTCCTGCCACTCAAGATGGGGTAGAAAGCCTCCTGCAGAAGTTTGCAGCTCAGGAGTTGATTGAGGTAAAGCGAGGTCTCCTACAAGATGATGCACATCCTACTCTTGTAACCTATGCTGACCATTCCAAGCTCTCTGCCATGATGGGTGCTGTGGCAGAAAAGAAGGGCCCTGGGGAGGTAGCAGGGACTGTCACAGGGCAGAAGCGGCGTGCAGAACAGGACTCGACTACAGTAGCTGCCTTTGCCAGTTCGTTAGTCTCTGGTCTGAACTCTTCAGCATCGGAACCAGCA
>257104635617
GTCAGATTCAGAGGAAGAGCGGTGGCAGCGCTCAGGGATGCGAAGCCGGAGCCCCCCGCGGCCCAAGTGGCACTCAAGAGATGGGTCCTCTCAGTCGGACTCAGGAGAGGAGCAGTCACGGGGCCAGTGGGCTCGCCGGCGACGGCGCGCACGCTCGTGGTCTCCTAGCTCCTCAGCATCCAGCTCCGCGTCTCCAGGGCGATCCCAGAGCCCCCGGGCGGCCGCGGCTGCCCTGAGCCAGCAGCAGAGCCTGCAGGAGCGGCTGCGGCTGCGGGAGGAGCGGAAGCAGCAGGAGGAGCT
>258269520800
TTAAACAAACAGGAGATCCTGAAACCTGGACCCTGTGCAAGCTGCAGCGCCAGGAGGAGGCAGCGGAGGAAGCAGAGCGCGGGATGGGCGCCCAGCGGCATCTGTGATCCCGCGCACCTCCGCCCCACGGGCGCGCGCACAAACACGGACACACACATACACACACTCGCGCACACACTCGCACAAACACACACTCGTACACGCCCGCGCCGCTCGCTCGCCGGCTTGCTCTCCCACGCAAGCGGAATGCAGCAGCGCCTGGAGAGCGTGTCTCGGACCGCCGCCTGAATGTACCTCGCT
>259285326682
AGGATTCAAATATATTTATTTGTCATAATTAAGCAGTAATATTATTTTGTATGCATATTCCATGCCTTTTACATCTATTATTTCCTTCTCATCTACTTATACTTATTGCTTCTACTAGTAAAAATCAGTTGAATCAGCTCTTGAATCTTATTTCAGAGGCAAGATGTACATGAAGTGCTAAGAGTGTTTACCATTTTCCCCTTAAGTCTCTTCTTGCTAGTGTTAGGCATATTTCTTGCCTTTCCTGCCCAATATTCATTTATTACTTTAGTCATTAAATATGTATTGGGGGACTATGAA
>2606463599
GCTTCAGCAACCAGGAGGGATTGACTGAGATCTTAACAACAGCAGCAACGATACATCAGCAAATCCTTATTATCCAGCCTTCAACTATCTTTACCCTGGAAAACAATCTCGATTTTTGACTTTTCAAAGTTGTGTATGCTCCAGGTTAATGCAAGGAAAGTATTAGAGGGGGGAATATGAAAGTATATATATAAATTTTAGGTACTGAAGGCTTTAAAAATAATTAAGATCATCAAAAATGCTATTTTGAATGTTATCATGGCTATTACACTTTTACTTCCTGACTTTAATATTGATGAA
>26122125290
GCATGCCAGGAGGAATGCCTGGGGGATTTCCTGGTGGTGGAGCTCCTCCCTCTGGTGGTGCTTCCTCAGGGCCCACCATTGAAGAGGTTGATTAAGCCAACCAAGTGTAGATGTAGCATTGTTCCACACATTTAAAACATTTGAAGGACCTAAATTCGTAGCAAATTCTGTGGCAGTTTTAAAAAGTTAAGCTGCTATAGTAAGTTACTGGGCATTCTCAATACTTGAATATGGAACATATGCACAGGGGAAGGAAATAACATTGCACTTTATAAACACTGTATTGTAAGTGGAAAATGC
>262275018071
GTACGTGTGCATCCGGGGTGTGTTTATCCTCACCACAGAATGCGCCTCCCTCACCGTCACGCTCGTCGTGACCCTACGCAAATTTGTGAGCCTCATCTTTTCCATCTTGTACTTCCAGAACCCCTTCACCCTGTGGCACTGGCTGGGCACCTTGTTTGTCTTCATTGGGACCTTAATGTACACAGAGGTGTGGAACAACCTAGGGACCACAAAAAGTGAGCCTCAGAAGGACAGCAAGAAGAACTGAGGCCTGTCTGGAGTACGTAGACCAGTGTCGTCGTGAGGGTGGGACCCTGTGAA
>2632038477
GTGGGGCTGCTTCTCCAGGCTTGTCCCTTGGCCTCTGTAGTCCTGTAGAGCCAGTGGTGGTGGCCTCTGGTGGAACAGGCCCACTGAGCCAGAAAGCTGAGCAGGTGGCACCTGCTGCCCAGGCCTGGGGCCCAGCCCTGGCAATGCCACAAGCCAGGGGCTGCCCTGGGGGGACTAGCTGGGAGACACTACGGAAGGAATACAGCCGAAACTGCCACAAATTCCCGCATGTGAGGCAGCTGGAGAGCTTGGGCTGGGACAATGGCTACTCCAGAAGCAGAGCCCCTGACCTGGGTGGCC
>264120430139
ACCAGCAGAGGCGGTGACGATGCTCTCGGGCATAGAGGCGGCGGCAGGGGAATATGAGGACTCGGAGCTGCGGTGCCGCGTGGCTGTGGAGGAGCTGAGCCCGGGCGGGCAGCCGCGAAGGCGCCAGGCCCTGCGCACCGCGGAGCTGAGCCTGGGTCGCAACGAGCGCCGCGAGTTGATGCTGCGGCTGCAAGCGCCAGGGCCCGCGGGGCGGCCGCGCTGCTTTCCTCTGCGCGCCGCGCGCCTCTTCACGCGTTTCGCCGAGGCCGGGCGCAGCACCCTGCGGCTCCCCGCCCACGA
>26516654987
CGGCTCCATCCTGGCCTCGCTGGACACTTTTAAGAAGATGTGGGTGTCCAAAAAGGAGTATGAAGAGGATGGCTCCCGTGCTATTCATCGCAAAACTTTCTAGTGCCCAAGGAGGGCGGGGCATGTTGGGAGAGGGGGAGGGAGGGGAGACAGAGCCTTTAACCCTTTTTGGTCTTGGCTCGTATACTAGGCTTAGGGTCCCCTGCATGCCCTGAACCCCTGGGTGGGTGGCACAGCAGTGCCCCCCTGCAGCCTTCCCCTCTACACAGGACATGCACACACAAGTAACATTGAGCTGCA
>26613558298
AAAAATGCTGTGATTGAAAGCCTGCAGGAACAAGTAAACAACGCCAAAGAGAAGATTGTGAGGCTGATGTCAGCTGAGTGCACCTATGACCTCCCAGAGGGGGCTGCCCCACCTGCCTCTTCCCCGAACAAGGACGTCCAGGCGGTAGCCTCGGTCCACACCCTGGCAGCTGCTCAGGGGCCTTCGGGTCACCTCTCTGACTTTCAGAATGATCCTGGCATGGCTGCCCGGGATTCCCAGTGCACTTCAGGGCCCTCCTCATATGCACAAAGCCTTGAGGGGCCTGGGAAGGACTCCAGC
>267115334980
GTCGGAAGCCGCGCTCCGCCAGGCAGGAGACACTGTGGTCGGGAGTAGGCAGCGGCGCCGCGTCCGCTCTCGCCCGCTCTCGCCCGCTCGCCAGCCGGCTCTCCTCCCGCCGCAGGACCCGCGCGCCGCGCTCGGGGGCCATGCAGCGCCTGGCCATGGACCTGCGGATGTTGTCCCGGGAGCTCTCCCTCTACCTGGAACACCAAGTCCGGGTGGGGTTCTTCGGCTCGGGGGTGGGCTTATCCCTTATCCTGGGCTTCAGCGTCGCTTATGCCTTCTACTACCTGAGCAGCATTGCCA
>268230536854
CTTTAACTGAGACTCCGACCAGCTCAGACTGGCAGTCGACCGATGCCACACCTACCCTCACTAACTCCTCCTGAGGGCCCCACCAAGCACCCTTCCACTTCCATCTGGGAGCCCCAAGAGGGGCTGGGAAGGGGGGCCATAGCCCATCAAGCTCCTGCCCTGGCTGGGCCCCTAGACTAGAGGGCAGAGGTAAATGAGTCCCTGTCCCCACCTCCAGTCCCTCCCTCACCAGCCTCACCCCTGTGGTGGGCTTTTTAAGAGGATTTTAACTGGTTGTGGGGAGGGAAGAGAAGGACAGGG
>26970936944
ATACCTTACTTGTAAAAGCTCTTTTGCTCTATGACCTGGCTCAAACTTAAACTTGGATTTGAAGTTAGAAGAAATGTTGGAAGTCATTTATATATGAAGAAATGTTGGAAGGACTCATATATGCATACATTCCTTGAGTGACTATGAATGACTGCCGGGCAGTAACTTCTGGGCTGTGGTTGTAAACTGTGAGCACTACAAAATGTTTTTCCTTATTGATACCATATTATGGTAGGAAAGACATGGAATAAAAAATTTAGATAGTATGTCAGTAGTTGTGTTTTTAAATGGGTTTCATTA
>2701233356
TTTTCCCTGCAGATTCATGAAGATGAGCATCTGGACTCCACCCAGACTCCTGGAGCTTGCAGGGCGGAGCCTGCTAAGGGACCAAGCTTTGGCCATGTCCACCCTGGAGGAGCTGCCCACAGAACTTTTCCCCCCACTGTTCATGGAGGCCTTCAGCAGGAGACGCTGTGAGGCCCTGAAGCTGATGGTGCAGTCCTGGCCCTTCCGCCGCCTCCCTCTGAGGCCTCTGATAAAGATGCCTTGTCTGGAGGCCTTCCAAGCTGTGCTCGATGGGCTGGATGCACTGCTTAACCTAGGGGT
>271121129416
AGATTGGTACAAGCGCAATTTTGCCATCACCTTCTTCATGGGAAAAGTGGCCCTGGAAAGGATTTGGAACAAGCTTAAACAGAAACAAAAGAAGAGGAGCAACTAGGAGTCCACTCTGACCCAGCCAGAGTCCAGGTTTCCACAGGAAGCAGATGGAGCTCCTTTCACAGGGGCTCTGAGAAAAACTGGAGCTGATCTCAAGAAGCCCCACATCTTCCTAAGGGGCCCCATGGCCTGTTTGGGGGCAGGGTAGGTCCTGGGGCACTGTGGGCCGCCTGCCTGCTGATGTGGGCTCTAGGC
>27225919545
TGGAAGGACTTTGTGAAGGAATTGGTGCTGGATTAGTGGATGTTGCTATCTGGGTTGGTACTTGTTCAGATTACCCAAAAGGAGATGCTTCTACTGGATGGAATTCAGTTTCTCGCATCATTATTGAAGAACTACCAAAATAAATGCTTTAATTTTCATTTGCTACCTCTTTTTTTATTATGCCTTGGAATGGTTCACTTAAATGACATTTTAAATAAGTTTATGTATACATCTGAATGAAAAGCAAAGCTAAATATGTTTACAGACCAAAGTGTGATTTCACACTGTTTTTAAATCTAG
>273231037141
GTGAAGCTGGTGTTCGTGGAGGACCAGGCTGTGGTGGAGACGGTGTTCTTCCTGACGTCGCGCACCAGGGCGCTGCTGCGGCGCTTCCCTCGCATGCTGCTGGTGGACCGGCTGCCGGGGCTGCAGGGCGCGCTGGATCTGCTGGCCGTGCTGTGCGTGGACGGCTCGGGCCGTGCGCGCCAGGCTGCCTGCTGCGTGGCGCGCCCGGGCACACCGAGCCTGCTGCGCTTCGCGCTCGCGTCGCTGCTGCAGAGCGCGCCAGACGTCAAGGGCCGCGTGCGCTGCCTCACCGCCGGGCCC
>27489510833
ACTCCATGGATACCGAGGACTCGGCCTCTTCTCAGAAGTTGGATTTGTCAGGAGAAATGGTGCCTGGTCCCCTGCCAGCCCCCGGAAAGTGCAGGAAGCGAAGAATGCCTGTTGGAAGATTCCAGACGTTTTCGGACCAGGAGGGTTTGGGCTGCCCGGAGAGAACTCATGGGTCCTCCGTGCCCAAGGAGAGCCTGAGCAGACAGGACAGCTCAGAAAGCAGGAACGGGAGGACCTTGTCTCAGCCTGAGGCCTCGGAGACTGAGGAGCAGAGGTCTCGGGGTGTGACCGACACCAGAG
>2754225310
GATCCTTGGACCTCCCAGAGCTTCAGCCTGCAGCCTTTGTGTCTTCTTACCAGCCCATGTACCTGACACATGAACCCTTGGTAGATACTCACCTGCAGCACTTGAAGTCTCCATCACAGGGTAGCCCAATTCAGTCTTCAGATTGAACAAGAAGGGATCAGATGCCACATCGTTTTTGTCGTGATTAATTTAACTTAAACTAAAATTTTGGGTATATGAAAGAAGGCAGCAATTCAGAAGTAAAGAAGATACTAACGTATTTCATCATGGAAGGTCCTGTGGTGATGGTTTTCCCTGGGA
>27610734401
GCTCAGACGCCGCGCGGGGCGGGGATTGGTCTGTGGTCCTCTCTCGGCTCCTCGCGGCTCGCGGCGGCCGACGGTTCCTGGGACACCTGCTTGCTTGGCCCGTCCGGCGGCTCAGGGCTTCTCTGCTGCGCTCCCGGTTCGCTGGACGGGAAGAAGGGCTGGGCCGTCCCGTCCCGTCCCCATCGGAACCCCAAGTCGCGCCGCTGACCCGTCGCAGGGCGAGATGAGCGCGGACGCAGCGGCCGGGGCGCCCCTGCCCCGGCTCTGCTGCCTGGAGAAGGGTCCGAACGGCTACGGCTT
>277268617756
GAAGGCAGCTCAAAGAATGTCATCTAAAGTTCAGCAGCAGGAATACAACACTAATGACCCTCCACGTTGGTTTGGCTATGATAGGGAAGGAAACCCTGTTACAGAGCTTGACAACATAACATCATCTAAAGGAGCCTTAGAATTAACAGTGAAAAAGTCAACATACAGCAGTGAAGACCAAGCAGCGTGACCTTCAGCCTCAAGCAGGAAGAACAAAAAATCAAGAACTTGGCAAGTTTTCTCCATTTGTTGCAAGTATGTTTACTAGCTGAATCTCAATAACAATGTAAACAAGCAACA
>278278530122
TCAATAAGCAGATAAATGACAAAGAGCGAGTGGCAGCTGCAATGGAAAACCCCAACTTACGGGAAATTGTGGAACAGTGTGTCCTTGAACCTGACTGATAGCTGTTTTAAGAGCCACTGGCCTGTAATTGTTTGATATATTTGTTTAAACTCTTTGTATAATGTCAGAGACTCATGTTTAATACATAGGTGATTTGTACCTCAGAGTATTTTTTAAAGGATTCTTTCCAAGCGAGATTTAATTATAAGGTAGTACCTAATTTGTTCAATGTATAACATTCTCAGGATTTGTAACACTTAA
>279198831437
GGTTGCTCTGGGAGGGAGCCACGGGCAGGCCTCTTTCCAGGGAGGTGTGTCTGGAGGATGGCAGCGACTTTAAGAAGGATGTCCCCCAGGATGGCTGCCCCCATCAGCAGGCCCATGTCACAGACCCGCAGGGCTGCGGCCACAGTGTTGGCATCCTCAGGTGCCTGGCACAGACACAGGGCTTTCAGGAGGCAGCCGATGGCGTAGACCCGGCGCCAGTCTTTGTCTACGTCCTGCCATGTGCCCGTGTTGAGCTTCTCCCAGGAGTAGTCCAGGATCACCTCGCTGCTCTGCAGACAC
>28011004845
TCCTAACAGAATGGTATATTCCTCTGGAAAAAGATGAACGTCACCAATGGATTGTGCTGCTCTCGTTTCAGCTTTGATTTTTTTGTCCTTGAGAACCTTGTCCTCCCTGCTGATTTGTTTCTAAATCAAAAGAAATGAAGAAAAAAGTACTGTGACCTGAGAGACACCCTCCTCTAGAATTTAGTGGCGGGTCTGGGCTGGCAGAGGTAGGGGGCTGCTTTGGGCTTTGCACCTGCACTTTGGTGACATTGTTCTTCTGTGTTCCCTTTATTTATGCTGGTGGCTTCCATCCGTTCCTCC
>281206117962
ACCTGGGAGATCTTGGTGAGCAATGAGCATGAGACACAGGCCGTGGTGCGACTAAAGAGCGTGCAGGGCCTCTACCTGCTGTGTGAGTGTGATGGCACCGTGTGTTATGGCCGCCCAAGGACCAGCCACCATGGGTGCTTTCTACTGCGTTTCCACCGGAACAGCAAGTGGACCCTCCAGTGCCTAATCTCTGGTCGTTATTTGGAGTCCAATGGCAAGGACGTGTTTTGCACTTCCCACGTCCTCTCAGCTTACCACATGTGGACCCCCCGACCAGCCCTCCATGTCCACGTGATCCTC
>28264826892
GTGCTATAATGGCAGGCACAATCTGTTTCATCATGTGGGTGTTATTCATAACAGACACTGTGTGGTCTAGAAGTGTGAGGCAGGTCTATGAAGTACATGATTCAGATGATTGGACTATTCATGACTTCGAGTGTCCCATGGAATGTTTCTGCCCACCCAGTTTTCCTACTGCTTTATATTGTGAAAATAGAGGTCTCAAAGAAATTCCTGCTATTCCTTCAAGAATTTGGTATCTTTATCTTCAAAACAACCTGATAGAAACCATTCCTGAAAAGCCATTTGAGAATGCCACCCAGCTAA
>2834967600
ACGTGAGGGGGCGAGGGGCGGGATGCCCCTCCGCGGGCCCCGCCAATGATGAGCTGGATTGCGTGGGACGAAGGGTCGTCATTGGACAACCGCCGCGGGCGCCCTGGTCTCTGCTACCTGTAGCTGAGGGCGCTGTTGATGGGCAGCGCGGCGCGCTGGGAAGGCTCGTTCTCGCGAGAGTTCAGCTCCCTTCTTAGCCGTGGCTGCCTCAGCACCTCGAGGATCGACATGGACGCTCTCGAGGACTACGTTTGGCCGCGGGCAACCTCGGAGCTTATACTCCTCCCAGTGACGGGTCTG
>2849617635
ACGCTGACAGAGGCAAAAATCTGCTAACTCAGGGGGCAGACTCAACCAAGACTGTGAGCAGGCCTGGGGAATGACCCCCCGATCTCCAACCAGTGCCTTCCGCAGCTGCACGGCTGTCTCCAGCTGTCTCTGCCCCTCTTCCTGGCCCTGGCTCCATCTCTCTGTCACCTCACCCTTCCCTGTGCCACATGGGCCCTCTCTCTCCTGCCAGGACGCTGCGGCTCTGGGGACCTCGGAGCCTGGGGGTGGCTCTGGGAGTCTTCATGACCATTGGCTTTGCACTCCAGCTCTTGGGAGGGC
>2855894619
GTGGAGAAGACCAAGCTTTCTTCCTCCGAGGAGTTCCCTCAGACTCTGAGCCTTCCCAGAACAACAACTATTTGCTCAGGACATGATGCTGATACCGAAGATGATCCATCCCTAGCAGATTTGCCCCAGGCACTGGACCTCAGCCAGCAGCCTCACAGCTCAGGTCTCTCTTGCCTGTCACAGTGGAAGTCCGTGCTGAGCCCAGGTTCCGCAGCTCAGCCTTCCAGCTGCAGCATCTCTGCTTCCTCCACAGGCAGCAGTCTCCAGGGTCACCAGGAGAGGGCGGAGCCTCGTGGTGGT
>28625430437
GTCCCACGATGAAACTGAAACGGCTCACAGTTTTGGAGAAGTACAAAGGTATCATTGACTCCTTTTACCAAGAGCAAAAAATGTAATCAGGGCCTATGCCTGCAGTTTCTATAGAATAGAGGGCAGGCGTTCCGAGCCTCTTCCTGAGCCCCAGGTCTCTTCAGTCTGGGCACAGGCATTTCTGCCAAGTCTGTTAGATCTCCAGGTCAGGGCACAGCACTGGCTCTACATTTACCAGGTCTTACGCCAACAATAGCTGACAATTCCAAGAAGCTTCACGTGTGGGTAGTTTTAATTCAG
>28778132691
GTGCCTCTGGGGCACCACAAAGAAAAATATTTCTCAGGCCCCAAGCCCAAAGCTGTGCTAAACCAATTCCGAACAGATTTGGAAAAGCTGGAAAAGGAGATTACAGCCCGGAATGAGCAACTTGACTGGCCCTATGAATATCTGAAGCCCAGCTGCATAGAGAACAGTGTCACCATCTGAGCCCTAGAGTGACTCTACCTGCAAGATTTCACATCAGCTTTAGGACTGACATTTCTATCTTGAATTTCATGCTTTCCTAAAGTCTCTGCTGCTAAGGCTCTATTTCCTCCCCCAGTTAAA
>288274920799
GAGAAGTTTCGGTGTCCGACATCCCTGTCTGTTGTTAAAGACAGAAACCTAACTGAGAACCAAGAAGAGGATGATGATGATATCTTTGATCCCCCAGTAGATCTGTCTTCGGATGAAGAATATTATGTTGAAGAAAGCAGATCTGCCAGGCTTAGGAAGTCAGGCAAGGAGCACATTGATAATATCAAGAAGGCATTTTCCAAAGAAAACATGCAGAAGACACGGCAGAATCTTGACAAGAAAGTGAACAGAATTAGAACTAGAATAGTGACCCCGGAGAGGAGAGAGAGGCTAAGGCAG
>289122741246
AAAGCACCTCCGCGACCCGACACCAGATGAAGGGGGAAGATGCCCAGCCACAGGAGATGGCGTCCACAAGCTTCCCAAGGGCCAGTGGTCCCAGTCCTGAATTCAGACAGCACGGGGACTCTGACGGGAAGAGAGGGAGCCCACAGAATCTGCCCATAGAACATCATTTTGCTTGTAAAGAGTGTGGGGACACCTTTCGGCTTAAAGTCCTGCTTGTCCAGCACCAGAGAGTCCACAGTGAGGAGAAGGGCTGGGAATGTGGCGACTGCGGGAAGGTCTTTAGGGGGGTGGCGGAGTTTA
>290241511861
GTACTGAATATCTGGTTAGACAAAAGAAAAGGCTCAAGTAGTCTGGAAGGAGAACCAGCTAACCCAGTGGATGATGGAAAACCTGTTTTCTAACCTGGAGCTGCTATCCTGACTTTTTCTAGAGTTTGAATCTCTCCCGGAACTCTGACCTAGAGAGGATCCTGGTACTTCTTTGCCATGTCCTCATTTTCTTTTCCAACAAGAATAATACCTTAACTCACAACCAACGAGTCAAAGATGCATGTGGACATAATATAAAGAAAAAAAGGGGAAGCTGAGGTTTGGATTTATGCCATAAAT
>291103720962
CAGATTGAATGTAAGTGACTTGGAAAAGGAAGAGGAGTTGCCAGAAACAGCTAAAATGTCAGTAGAAGACTTGACAGCTTGAGAATAGAGGAAAAAATAAAAGCGAAGCAGACAAAAAGAACCTTACCTCCCCCACAATACAACATTGGGCTGCTGAACCCACAAAAATCTAAATCCGTTTAGAATCATCTATTTAACTCCTCAGAGACATGCACAAACTATTCTAGAGAGGCTTGTGCCTACGAAGATTACTTAAGAATGTGTTGACACATTTGGAGGGGGTTAATTTACCAGTTATCA
>292108340427
CAAATCCCAGTCTCTGACCAATGCCTTCAACCTTCCAGAGCCAGCCCCGCCCAGGCCCAGCCTTAGCCAGGACGAGGTGAAAGCTGAGACCATCCGCAGCCTGAGGAAGTCTTTCGCCAGCCTCTTCTCCGACTGATACCCCACTCTGAGAACCCCAAAATCCCTGGGCAACCCTTCTCTGGGCCCTGAATCCATTTCTCACTTTTGGAGTCTCCAAATCCCTTGAGAACCCATCTCCCGGTTCTCCAAGATTCCACCTCTCATTCCTCAAGATCCCCGAGTACCTTGAGAAACCTGACT
>2931221519
CTTAGTGATGTGTGTCAGACCTCTGAGCCCAAGCAAAGCCATCATATCCCCTGTGACCTGCATGTATACATCCAGATGGCCTGAAGCAAGTGAAGAATCACAAAAGAAGTGAAAAGGGCCGGTTCCTGCCTTAACTGATGACATTCCACCATTGTGATTTGTTCCTGCCCCACCTTAACTGAGCGATTAACCTGTGAACTTCCTTCTCCTGGCTCAGAAGCTTCCCCACTGAGCACCTTGTGACCCCCGCCCCTGCCTGCCATAGAACAACCCCCTTTGATTGTAATTTTCCTTTACCTA
