# Supplementary material for: iPro-CSAF: identification of promoters based on convolutional spiking neural networks and spiking attention mechanism
Source: PeerJ Comput Sci. 2025 Mar 26;11:e2761. doi: 10.7717/peerj-cs.2761 (PMC12190325; doi:10.7717/peerj-cs.2761)
Supplement: Supplemental Information 1 [file peerj-cs-11-2761-s001.zip › raw data/H. sapiens_TATA_Data/Ntrain.txt]

>188017535
GCTTTGTCTTCTGAGTCTATAGAAAAACTTCCAGTTTTTAACAAGTCAGCCTTCAAACATTATCAGATGAGCTCTGAGGCTGATGACTGGTGTATCCCAAGCAGGGAACCAAAGAACCTGGCAAAAGAAGTGGCCATGTGAAGAGGGACACTCAGGACACTTTACGGGATCAAAGTGGGTCTACACCAGTGCTGCTTCCTGAATGTTTGTGTGTGAACCCTTGTTTCCTCCAAAACAAACGACAGCAACGAAAACTCCTTAATCAGAACACTGATCCAATGAGGAATGGAGCTTGTTTCT
>2282434247
GTAGTGCTTGTTCGCGGATCTGGCAGAGCCCACGTTTCATAGCCAGGAAACGGGGCTTCACGGTGAAAATGCACTGCTACATGAACAGCGCCTCCGGCAATGTGAGCTGGCTCTGGAAGCAGGAGATGGACGAGAATCCCCAGCAGCTGAAGCTGGAAAAGGGCCGCATGGAAGAGTCCCAGAACGAATCTCTCGCCACCCTCACCATCCAAGGCATCCGGTTTGAGGACAATGGCATCTACTTCTGTCAGCAGAAGTGCAACAACACCTCGGAGGTCTACCAGGGCTGCGGCACAGAGC
>3276828024
GCCTCCAGTGACTGTCTCCAGGATTTCTCTCTTCCTATTTCAGGAGGACTCTCACAGGCTCCCACAGCCTGTGTTAAGCTGAGGTTTCCCCTAGATCTCGTATATCCCCAACACATACCTCCACGCACACACATCCCCAAGAACCTCGAGCTCACACCAACAGACACACGCGCGCATACACACTCGCTCTCGCTTGTCCATCTCCCTCCCGGGGGAGCCGGCGCGCGCTCCCACCTTTGCCGCACACTCCGGCGAGCCGAGCCCGCAGCGCTCCAGGATTCTGCGGCTCGGAACTCGGAT
>4165230789
TGACCAGGAGTTAAACTTTGGGATGTGCCCGTGATGTTGGACCACAAGGACTTAGAGGCCGAAATCCACCCCTTGAAAAATGAAGAAAGAAAATCGCAGGAAAATCTGGGAAATCCATCAAAAAATGAGGATAACGTGAAAAGCGCGCCTCCACAGTCCCGGCTCTCCCGGTGCCGAGCGGCGGCGTTTTTTCTTTCATTGTTTCTCTGCCTTTTTGTGGTGTTCGTCGTCTCATTCGTCATCCCGTGTCCAGACCGGCCGGCGTCACAGCGAATGTGGAGGATAGACTACAGTGCCGCT
>520331890
CGCCGAGGTATCACCTGGCACCACCCGCACCCTCACCCCGTGTCTCCATGCCCTGCCTCTGCTCCCCACACCCCTCACCTCAAGCTGTCCCCTCACCTCACGCTTGGCTGTCTCCTGATCCTCAGCCTCTCCCAGGTACCCCTGGTCCTGCTGCCCTCACCCCATCCCCAGACTCTGTAGGAGAGTGCCCGAGGGCGGAGGGCCAGCCATGCTGACCTTCCTTCCCTCCCCCCAGGAGCTGTTCACCCGCTCACTGGCTGAGAGCGAGCTCCGTAGTGCCCCGTATGAGTTCCCCGAGGA
>6221336357
GGCGCGTGTTCTTCCTGAAGCCGCTGCGACCTGTACCCTTCTCCGGAGCTGCGCGCGCGTGTGCTGCGCGTGGCGCGGCCGTGGCCAAGGTGGGGCAGCTGTTCGCCGCGTGGAAGCTGCAGCTGCTAGACCGCTGCACCGCGGGTTGGCTGGCCGATGGCAGTGCGCGCTACCCCATCGTGAACCCGCGAGCGCGCTGCGGAGGCCGCAGGCCTGGTGTGCGCAGCCTCGGCTTCCCGGACGCCACCCGACGGCTCTTCGGCGTCTACTGCTACCGCGCTCCAGGAGCACCGGACCCGG
>7124626498
GTGCTGCAGTCAGCCAAAGAACAGATCAAGTGGTCACTCCTTCGGTGAAGACCTCACTGTTCCTGGCTCTTCATCCTCTTCAAAAAATTTGCATGTCTGCTGTGAATTTTCATCTAGTTCCCCAATCGATGCTCTCAGGGTCATCTCGGGGATCACAGGGATCCTTAAATCTCCATTCTGTTTGTGGTTGCCCCCTCAACCTCCCCTACACCCTTCCTATTCTTTTTCATTCTTCTTGCAGTTCTGGGAGTAAAGCTCCCAGCATATTTAGATAATAGGGCAGGGGAAGCACCCTCTTTC
>838317395
CTTTTTGCCTTCGAGCTATCGGGGTAAAGACCTACAGGAAAACTACTGTCGAAATCCTCGAGGGGAAGAAGGGGGACCCTGGTGTTTCACAAGCAATCCAGAGGTACGCTACGAAGTCTGTGACATTCCTCAGTGTTCAGAAGGTAAATAAACCTGAATGCCATGTGGGCCATTCTATTCCCCCTATGTGTAGAACTGTAACTCACATTAAAGGTTAACAGCAACGAATCAATCATAACAAATATGTTGTTCGTGCAAATGCAACTACAAATAATTATTTAAACATTTTTATACAATGTT
>925022525
AAACTAGAAAAACTGCTTTTGGAATTATCTCTACAGTGAAGAAACCTCGGCCATCAGAAGGAGATGAAGATTGTCTTCCAGCTTCCAAGAAAGCCAAGTGTGAGGGCTGAAAAGAATGCCCCAGTCTCTGTCAGCACTCCCTTCTTCCCTTTTATAGTTCATCAGCCACAACAAAAATAAAACCTTTGTGTGATTTACTGTTTTCATTTGGAGCTAGAAATCAATAGTCTATAAAAACAGTTTTACTTGCAATCCATTAAAACAACAAACGAAACCTAGTGAAGCATCTTTTTAAAAGGC
>1065229889
AGCGCCAACCCGCAGAACCAGGAAAGTAACGGCTACAGACAGTGAGAAATAGTTTCGCTCGCCGGCTAGAAAAACTCTGTCGGTACCAACCCCAGAGCGTTGAGAGCAGCCCACCTCCACGCTTCCTTAACGGAGAGGTGCAGGACTCAGACTTCACCAGCCCACTCGGTCCCAGCCTTGTACGCAAAGAGACGCCAAGGACGCGCTCTCCCGCGTCCAGGCAGCCCCAGCTTGCTGGCTTGCCTGCCCGCCTGCGTGCAGCACTCGGCCGGCGTGCAGCATGACCCTGTGGAACGGCGT
>11117931820
GCCCCAGCGCCTTCACAGAAGCCGTGGCTTACATCCAGGCCCAGTACGAGAGCAAGAACAAGTCAGCCCACAAAGAGATCTACACCCACGTCACCTGCGCCACGGACACCAACAACATCCAGTTTGTCTTTGATGCTGTGACGGACGTCATCATCGCCAAAAACCTGCGGGGCTGTGGACTCTACTGAGCCCAGCCGCCCTGCCCGGCACCCTTGCCCTGCCTGGCCTGCCGCCCCCCCTCCCCTGGAACCAGGCTCCACCACTCTCAGACCACTCTTTGCACTTGAGGAAGAAGACCTC
>1280728397
ATCTGATGGTGCACAATATAATGAAGGAAGTAGAGACTCAGGCCCTAGCTTTGTCCACGAACAGGACTGGCAGTGAGATGCTGCAGGAACTGTTGGGATTCAGTCCCTTGAAACCGCTTTGTCGCGTGTGGGCTGCTCTGCGCTCTAACTTGCGCACTGTGGCCTGTCACCGATGCGGGGTCCATGTATTACAAAGTGCTTTGCTACAGCTCCCTCGATTGCTGGGGAGTGCTGCAGAGGAGGAGGAGGAGGAGGAGGAGGATGGAAAGGATGGTCCCACGGAGACCCTGGAGGAGCTGG
>1344425121
CTTGAACGTGAATCGGTTCTCCCCTGCTAACTACGACCAGGCGCATTTACACCCCCATCTGTTTTCGGACCAGTCCCGGGGTTCCCCCAGCAGCTACAGCCCTTCAACAGGAGTGGGGTTCTCTCCAACCCAAGCCCTGAAAGTCCCTCCACTTGACCAATTCCCCACCTTCCCTCCCAGTGCACATCAGCAGCCGCCACACTATACCACGTCGGCACTACAGCAGGCCCTGCTGTCTCCCACGCCGCCAGACTATACAAGACACCAGCAGGTACCCCACATCCTTCAAGGACTGCTTTC
>1477719921
GTTGGAGCCTCCCCTCTTACGTCTCTGTGCTTGTGGCTCTGGGGAACCTGGGTCTGCTGGTGGTGACCCTCTGGAGGAGGCTGGCCCCAGGAAAGGACGAGCAGGTCCCCATCCGGGTGGTGCAGGTGCTGGGCATGGTGGGCACAGCCCTGCTGGCCTCTCTGTGGCACCATGTGGCCCCAGTGGCAGGACAGTTGCATTCTGTGGCCTTCTTAGCACTGGCCTTTGTGCTGGCACTGGCATGCTGTGCCTCGAATGTCACTTTCCTGCCCTTCTTGAGCCACCTGCCACCTCGCTTCT
>1588527413
GTCCTGACTCTAGATCCTACGTTACACATGAAGCCAAAGCAGCAGATTTCAGGGATTCAACCTCACGGCCTTCCGAATGCCCTTGATGACAGAATATCCTTTTCCCCGGACTCTGTTCTAGAGCCTAGTATGTCTAGTCCCTCTGACATAGACTCATTTTCACAAGCAAGTAATGTCACTTCTCAGTTACCTGGATTTCCAAAATATCCCTCACACACAAAAGCTTCTCCGGTGGACTCTTGGAAAAATCAGACATTCCAAAACGAAAGTAGGACCAGTTCCACGTTTCCGTCAGTATAT
>1689312509
GCGGTAGCGGCGGCGGCGGCGGCGGCGGCGGCGGCGGCGGCGGCGGCGTGTGGAGCGAGGGAGCGGCGCGAGCGGCGGCATGACGCGGAGGCGGAGCAGGCCGAGCGGCGGTGCGGGCAGGCGCGAGCGGGCTCGGGCCGCGGGGCCGCAGAAGCCCCAGGCGCCCGAGCCCCCGCCGCCGCCAAGCCTGGAGGCGGGAGCGGGTGCAGGCCCTCCGGAGGCGCCGGCGGAGCCCGACCACGACGGCCCCAGGGAGGATGACGAACCCAACCTGGTGCCCGGCCCGCAGGTAGGAGCGAG
>17193414898
CTAGAAAATCTGGAAGCAGAAACTGCTCCGTTGCCCTAACAGGGTCTCATGCCATTCCGACCTTCACCAAGCTTAGAAGCCACCATGTATGTGGAAGCAGGTTGCTTCAAGAATGTGTAGGAGGCTCTAATTCTCTAGGAAAGTGCCTGCTTTTAGGTCATCCAACCTCTTTCCTCTCTGGCCACTCTGCTCTGCACATTAGAGGGACAGCCAAAAGTAAGTGGAGCATTTGGAAGGAAAGGAATATACCACACCGAGGAGTCCAGTTTGTGCAAGACACCCAGTGGAACCAAAACCCAT
>18201311922
GAATCGGCTGGGGACTGCTACCTCTGAGAAGACACAAGGTGATTTCAGACTGCAGAGGGGAAAGACTTCCATCTAGTCACAAAGACTCCTTCGTCCCCAGTTGCCGTCTAGGATTGGGCCTCCCATAATTGCTTTGCCAAAATACCAGAGCCTTCAAGTGCCAAACAGAGTATGTCCGATGGTATCTGGGTAAGAAGAAAGCAAAAGCAAGGGACCTTCATGCCCTTCTGATTCCCCTCCACCAAACCCCACTTCCCCTCATAAGTTTGTTTAAACACTTATCTTCTGGATTAGAATGCC
>1973034378
CCCTTACCTGGGACTCGCCGCCGGCCCCGCTCCAGCGCAGCGTTTGGGGCCAACTCCAGCCCCAGGCGGGGGGCGGGCGGGGGTGGGAGGGACGCGGCGCGGGGCGCTGGGCCAGGCCCGGTCCTGGCTGGGATGGCGGGGCCCGGGCCGGGACGCAGGGCCTGCCTCTCCCTGGGACCGAGGCTGAGCCAGGCGCGCTGGGTTGCTCGCTCTCGCGCGGGCCTGTCCCCAGGCAGGGCTCCTTGCTTTCGGCGAGGGTGGGCTGGAGCCTGCATCACCGTTACATCACCTCCATTCAGG
>20282331464
GTTTGGCCTCGCGCACCCTGGCATGATGCAGGAGCTGCAAGCCCGTCTGGGCCGGCCTAAGCCCCAGTGACTGAGACCCGGTGCTCTGGGAGCCAGGCCCTGAGTGGGTGCCAGAAGGCTTGCTCCAATGCCACTGAGCCCTGCTCCCTCTGCCACTGTGGACACATCCTCTCCACCCTCTGGGCCTCAGTGTCTTGATGTATCATTCATGGAGCAGGCAAAACCAGACGTCTGGGAAGACCGTGAACTTAAGGAGTCTGATTCTCCGACACAGGCTGGTGGACCACCTACCCCACTGAG
>21133212180
AGAAAGCCGAGGGTTTCCGTCGCGAACCCCCCTCCCCACTCGCTCAGGGCTCTCCAATCCGCAGCTCTGCGTGCGGGGGCGCGCGCATCCCCCCGCCGTCCGTCCGTCAGCTGTCTGTCTGGGTGTCTATGCGGGCGCAGCAGTGCACCCTTCCCCAGCCTCGGGCGCTGCGCAGGGACAGACAAGGCATTCGCAGCGCCCTGCCCGCGCTCCACGCCCGCAGCCGCCAGACGGCAGCGCCTGCGTCCGTGCCCGCCCCAGCCGGTGCGCGGGAGCCGCGGGGGCAAAGGCGCAGTGGCC
>2226933272
TTTCAGCTGTGAGTTCAACATGGAGGCAAATCAGTGCCCCCTGGTTGTGGAACCATCTTACCCAGACCTGGTCATCAATGTAGGAGAAGTGACTCTTGGAGAAGAAAACAGAAAAAAGCTGCAGAAAATTCAGAGAGACCAAGAGAAGGAGAGAGTTATGCGGGCTGCATGTGCTTTATTAAACTCAGGAGGAGGAGTGATTCGAATGGCCAAGAAGGTTGAGCATCCCGTGGAGATGGGACTGGATTTAGAACAGTCTTTGAGAGAGCTTATTCAGTCTTCAGATCTGCAGGCTTTCTT
>23285412625
GTGCATGTCCGTTCCGAGGAATGGGATTTAATGACCTTTGATGCCAACCCATATGACAGCGTGAAAAAAATCAAAGAACATGTCCGGTCTAAGACCAAGGTTCCTGTGCAGGACCAGGTTCTTTTGCTGGGCTCCAAGATCTTAAAGCCACGGAGAAGCCTCTCATCTTACGGCATTGACAAAGAGAAGACCATCCACCTTACCCTGAAAGTGGTGAAGCCCAGTGATGAGGAGCTGCCCTTGTTTCTTGTGGAGTCAGGTGATGAGGCAAAGAGGCACCTCCTCCAGGTGCGAAGGTCC
>24229924723
TCTTCCCCAGGGTGCTGCTGCAGACCCTACGCCACCCCATCTTCCTGCTGGTGGTCCTGTCCCAGGTATGCTTGTCATCCATGGCTGCGGGCATGGCCATCTTCCTGCCCAAGTTCCTGGAGCGCCAGTTTTCCATCACAGCCTCCTACGCCAACCTGCTCATCGGCTGCCTCTCCTTCCCTTCGGTCATCGTGGGCATCGTGGTGGGTGGCGTCCTGGTCAAGCGGCTCCACCTGGGCCCTGTGGGATGCGGTGCCCTTTGCCTGCTGGGGATGCTGCTGTGCCTCTTCTTCAGCCTGC
>25135436348
CCGGACGCCGCACGGCTCCTGTTCCGGTGTCAGAGGGCCCGCCCTCCCCGCTCCTCAGTCTTTGCGGACAAGAAAGGGGCTGTGTGAGACGCAGGGAAGGAGGCACACCCGGGGGTGGCGCAGTGAGGAGGGGGCGCGACGGCCAGGAGGCTGGTGGAGCGACACCCAGGCAGGAGAGGGGGAAGAACTCTCTCCCTTTCTGAACCCCCTTTTCCTTGAGAGACGAGTTGGGGGAGTCCTCCACGCATTACCCACTCGGGCCGCAAAAACTCCCTTCTTTAGCCCTCTGCCCCCGCCCTT
>269825321
CTTCTCCTGTAGATTACTCCTGAACCGTGTCCCTGAGACTTCCCAGACGGGAATCAGAACCACTTCTCCTGTCCACCCACAAGACCTGGGCTGTGGTGTGTGGGTCTTGGCCTGTGTTTCTCTGCAGCTGGGGTCCACCTTCCCAAGCCTCCAGAGAGTTCTCCCTCCACGATTGTGAAAACAAATGAAAACAAAATTAGAGCAAAGCTGACCTGGAGCCCTCAGGGAGCAAAACATCATCTCCACCTGACTCCTAGCCACTGCTTTCTCCTCTGTGCCATCCACTCCCACCACCAGGTT
>2717759174
GCCTGTCGCTGTGGAAACCGCTAGGCCAGCGCTCGCCGGGACCTGGAATCCCTGTACGCCGAGGTGGGAGCCGGTGGACCGGTCCCCCAGCCGGCCCCCACCTCCGCTTCCCGGTGTTTGAGGGTTCGGGCCTCCCGCCGGGGAGTTCACCCCTCGGGCTCGTCAGTAGGGCTGTGGCTGTCGCCTCTTCCTGCAGCGCCAGGCTCCGCCCGGTCTCACAGTCGGCTTAGGGGCTTTGCGTGCACTGCGGTTGGGTGGAAAAACCCACTCCTGGTTGTTTAGACGTTGGCCTGCAGACGA
>28277024565
GTGCCAGTGGGATGGGCCGGTACCATGGCAAGTTCTCCTTCGACACCTTCTCCCACCATCGCGCCTGCCTCCTGCGCAGCCCGGGGATGGAGAAGCTCAACGCCCTCCGCTACCCGCCGCAATCGCCGCGCCGCCTGAGGATGCTGCTGGTGGCCATGGAGGCCAAGGCTGCAGCTGCACACTGCTCTGAGCCCTTCCCCAGGCCCAGGCTGTAGACCACCATGACAGCTGTCGCCTGCGGCTGGTGGAGACGGGGCCTGGGCTCCCGGGCCCGAGGAGGAAAAGGATTGCCAAGGCTCC
>2924341789
GCCATTCCCCGATTTAACCAGAAAGGAGAAGTATATAAGGCACAGATAATGAATGTGAGCTGGTCAGCTGATCACAGAGTTATTGATGGTGCTACAATGTCACGCTTCTCCAATTTGTGGAAATCCTATTTAGAAAACCCAGCTTTTATGCTACTAGATCTGAAATGAAGACTGATAAGACATTCTTGAACTTTTTGAGCTTCCAAAGAGTATGTAAACCCTAGCTGTGCCAGCACATGTTCATCTTTACAATTTATATTGTAAATGATTTGTATCGTATGATTAAGGATCTAAGGCACA
>3093111096
GTTGAACCAGCCAAATTTTCGAGACAGCTCACGGCTTAGAGGAAGGTTCATCTAAATAAAGGCCGGCTAAAGTGACATTGCAGGGATTAAATCCTTCTTTGGCTGCCTGTGTGACCAGAAGGCTTATTTGCAAGTTTCTTCTTTCCTGGGGTCCAGATTATTAGGTCTCCAGCGCCCTGCAGCTTGACAGAAAGAGAAGCATGAAATGAAGGTCAGAGATGAGATCCCGCAGCAGGGACGTGGGGGCCTCCCAGGGGCATTTACGCACCAGAGTGCAAGATTCTCTGGCCATCAAGGGAA
>31926077
GTTCAGGAGTCCTTGCAGGCTATGGGGAGTAGTGCTGATAGTTGTGACAGTGAGACAACAGTTACGTCACTTGGTGAAGACCTTGCCACACCAACAGCACAAGACCAGCCTTATTTTAATGAATCAGAGGAGGAGTCTCTTGTCCCTCTTCAGAAGGGACTAGAGAAGGCAGCAGCAGTTGCAGACAAAAGAAAATCAGGTAGCCAGGATTTCCCTCAGTGCAACACCATTGAGAATACAGGAACTAAACAGTCCACCTGTAGTCCAGGGGATCATATCATTGAAATTACTGAAGTGGAA
>32101827948
TTTATTTTAATTCTCCCTCTCTTGCTAGCAACCTGTGGACTTGGCATCTGACTGGTGCGGCAAGGAAGGAGGCTGGTAGGTAAGCGCTACTGTGCCCAACCCCGAGCTGCCTCTTCGCAGTCTTCAGGAGCAAGTCCCCCATTCCAGCTCCTCTGGCAGAGTATGGAGTTACCTGCGTCCGGGGCAGGAAACCATGAATGTGCCCTTCTGCCCTCTTGCCTTTCTGCCACTCTTTGAGTTCCCGTCCTTAATTGAAGAGCCAGTGACTATTGGCTGAAGTTCCCCCAGCGATTTGCATGA
>33275833397
CGTAGACCTCACCACTGGCCAGCCATGAAGTTTCGCAGCCACCCTGACCATTCCACCTATGCGGAGGTGGAGCCCTCGGGCCATGAGAAGGAGGGCTTCATGGAGGCTGAGCAGTGCTGAGAACACCAAGTCTCCCCTTTGAAGACTTTGAGGCCACAGAAAAGACAGTTAAAGCAAAGAAGAGAAGTGACTTTTCCTGGCCTCTCCCAGCATGCCCTGGGCTGAGATGAGATGGTGGTTTATGGCTCCAGAGCTGCTGCTCGCTTCGTCAGCACACCCCGAATATTGAAGAGGGGGCCA
>3433517367
GAAGCAGGGTCTTGCTGTGTCACTCAGGCTGGAGTGCAGTGGTGCGATCAGAGCTCACTGCAGCCTCGAACTCCCAGGCTCAAGTCATCCTCCTACCTCAGCTTCCTTAGTACCTGGGATTACAGGCACATGTCACCATGCCCATCTAATTTTTAAATTTTTTACTTTTTCTTTTTTTTTTTTGAGATGGAGTCTAGGTTTGCTGTCCAGGCTGGAGTGCAATGGCATGATCCTAGCTCACTACAACCTCCGCCTCCTGGGTTCAAGCGATTCTCCTGCCTCAGCCTCCCACGTAGCTAG
>35259611770
CAGATCAGATATAGGAGCACACCAGCCGGGCATGAGCCTCTCCAGCTCTAAGGTGATGATGACCAAGGCCAGTGTGGAGCCCTTGAACTGCAGCAGCTGGTGGCCCGCCATACAGTGCTGCAGCTGCCTGGTCAGGGATGCGACGTGGAGGGAAGGATTCCTCTGAGGCAGCAGCTCCAACACATGGGGCCAGCTCAGGACCACCAGGGCATGGAACTGGAGACCATGGTTTTTAATGTTAGAACAGAAAACGCCATACTTTTCCTATATCAATGATCAAAAGTGCAAACAATTTAAATT
>3615088308
GTACATTCCTCTCATTGAAAGGAGCTGTGCTAACATTCTCCTGTATGGACCGAATGGGTGGATTAATGCAACCGCCATATGAAGTTTGGAGGGATCCAAACAACATAGATGAAAATGAAAAATCTTGGAGAAGGAAAGTGGTAATGAACTCATCTTCTGCATCCCAAGAAATAGGAGATCATCAGTATACAATAATCTGCTCAGAAAAACAAGCCAAAGTCTTCTCACTGCCTTCTCAGACTTGCCTTTATGTTCATAACATCACGGAGACATCTTTTATACTGCAAGCAAATGTGGTGG
>3711136786
ACATCTGCAACATCGACCCATCCTGTGGATTTGGCAGTTGGAGGCCTTCCTTCAGGGACAGGAGAGCGGCAGGGAGCGATGTGGACATCGACATGGCTTTCATCTTAGACAGCGCTGAGACCACCACCCTGTTCCAGTTCAATGAGATGAAGAAGTACATAGCGTACCTGGTCAGACAACTGGACATGAGCCCAGATCCCAAGGCCTCCCAGCACTTCGCCAGAGTGGCAGTTGTGCAGCACGCGCCCTCTGAGTCCGTGGACAATGCCAGCATGCCACCTGTGAAGGTGGAATTCTCCC
>38180227255
AAAACTTGGAATATAACGTGGAGCCTCAAGAAATCTCACACCCTGACGTGGGACGCTATTTCTCAGAGTTTACTGGCACTCACTACATCCCAAACGCAGAGCTGGAGATCCGGTATCCAGAAGATCTGGAGTTTGTCTATGAAACGGTGCAGAATATTTACAGTGCAAAGAAAGAGAACATAGATGAGTAAAGTCTAGAGAGGACATTGCACCTTTGCTGCTGCTGCTATCTTCCAAGAGAACGGGACTCCGGAAGAAGACGTCTCCACGGAGCCCTCGGGACCTGCTGCACCAGGAAAG
>39232332113
TACTCGCTTCCCACTCCCAAAGGGGGCAAATACGCCATCAACCCCCATCTCACCGAGGATCAGCGCTTCCCTCAGCTGCGACTCTCCCAAAAGGCCAGGCAGAAAACCAACGTGTTCGCCCCTGACTACATCGCCGGGGTGTCACCCTTTGTCGAGAATGACATCTCCAGCCGCTCAGCTACCCTGCAGGTCCGGGACAGCACCTTGGGAGCTGGGCGGAGACGCTTAAATCCCAACGCTTCCAGAAAGAAGTTTGTGAAGAAAAGGTGAAGAGCGAGTTCCCGCAGGCAAATTGGATGG
>402975035
AGCGCGCTTTACGGCCGCGGGGACGGAGCGAGCCGGCGCCAGGGCCCCTCGGGCCGGGAAGAGGGGAAGGGGAGCGAGGTTGATGCCCGGCGGAGGGGCGAGCGCGGCGTCTGGCCGGCTTCTCACCGCCGCGGAGCAAAGAGGGTCCCGGGAAGCGGCAGGGTCGGCGTCCAGGAGCGGCTTCGGGGGCTCCGGCGGCGGCAGAGGCGGAGCAAGCGGCCCCGGGTCCGGGAGCGGAGGCCCGGGGGGCCCCGCGGGCAGGATGAGCTTGACCCCGAAGGAGCTCTCGAGCCTGCTGAG
>4151138824
GAGCTGAGGAGTGTGAGCGTGCCGTCATCGACTTTGTGGCTTTCCAGGACATCTCCATCAAGAGGCTGCAGCGGCTGCTGCAGGCCCTCGAGGCCCCGGAGGGCTGGGGTCCGACACCAAGGGCGGGCCGCGCGGCCTTGCAGCTGAAGCTGCGTCGGCGGCTCACGGAGCTCCTGGGGGCGCAGGACGGGGCGCTGCTGGTGCGGCTGCTGCAGGCGCTGCGCGTGGCCAGGATGCCCGGGCTGGAGCGGAGCGTCCGTGAGCGCTTCCTCCCTGTGCACTGATCCTGGCCCCCTCTTA
>4264334943
TGCTCTACGGAAACGTATTCGAGAGGACAGAAAGGCCACCACAGCTCAGAAGGTGCAGCAGATGAAACAGAGGCTAAATGAGAATGAACGAAAAAGAAAAAGGTGGTTATATTGGCAACCTATTCTCACTAAGATGGGGTTTATGTCAGTCATTTTGGTTGGCGCTTTTGTTGGCTGGACACTGTTTTTTCAGCAAAATGCCCTATAAACAATTAATTTTGCCCAGCAAGCTTCTGCACTAGTAACTGACAGTGCTACATTAATCATAGGGGTTTGTCTGCAGCAAACGCCTCATATCCC
>43199224683
GCCCTGGCGTGACGCACGTGATAGTGCGGGAGGATCCCTGCTACAGCGCCGGCGCCCCTCTGGCCATGGGCATGCTTGCGGGAGCCGCCACTGGGGCGGCGCTGGGCTCGCTCATGTGGTCGCCCTGCTGGTTCTGAGCCCTGGGACTCGGAGCACTGACCCCTGCGCTTGGATTGCTAGACTCCTCTTCCTCCTGGACCCCATCCTCTACCATCCAAGCCCTGTCCCACTTTGGCCCTATCCTCTCCATTAGCTCCTTCCGGGTTTGGACCATTCCCCCCACTCCCTACCCTTAATCCC
>44117613058
ATGAAGGTTTGGAGCTGTTATCTTTGTATCATTACTCTTCAAATTATAATCATAGTCACAGTATTATACAATGTGCATGTAAGTCAACCAGACAGTGGTCAAATAGATGACGTAGGTGGTGAATATCAAGCCCTTTCCCGACTGCACATCTGTGACGCAGCCCTAAATGGGAAGACGGTGCAAGTATTGCCAAGCGCTTTATCCACAATGTTTGGAATAGATTCTTGCCCTTACTATGTGCTAGAGAACCACTATATCACAACTCCTTTGTCCACAGAAGAAGCTGCATTCCCTTTGGCA
>4522247733
GCCCAGAAGAGAAGACCATCATGACAGAAAGGTCTGCAGCTGTTTTCATCCAGGCCTGGTGGCGGGGCATGCTGGTGCGACGCACACTGCTGCATGCAGCCCTCAGGGCTTGGATCATTCAGTGCTGGTGGAGGCAGGTGCTGGAGAAGCTGCTGGCAAAGAGGCGGAGGATGGTGTTGGAGTTCTATGTGCAGCAGGAATGGGCAGCAGTCAGGCTGCAGTCCTGGGTCCGCATGTGGTGTGTCCGCCAGCGTTACTGTCGTTTGCTCAACGCTGTCCGCATCATCCAGGTCTATTGGC
>4630332190
GCATGGAAAATTTGAAGCATATTATCACCCTTGGCCAGGTCATCCACAAACGGTGTGAAGAGATGAAATACTGCAAGAAACAGTGCCGGCGCCTGGGCCACCGCGTCCTCGGCCTGATCAAGCCTCTGGAGATGCTCCAGGACCAAGGAAAGAGGAGCGTGCCCTCTGAGAAGTTAACCACAGCCATGAACCGCTTCAAGGCTGCCCTGGAGGAGGCTAATGGGGAGATAGAAAAGTTCAGCAATAGATCCAATATCTGCAGGTTTCTAACAGCAAGCCAGGACAAAATACTCTTCAAGG
>47181040002
ATCCGATAGGACCAGGTAGCCACTGAGCATGCCTGTCTGGTGGGCATAGCCTCTGTGCCTGGTGGGGTCCAGCCCTGTATGTGGACTTCCTGGGGGACCGCCTGCATGCTGGGAAAGTCCTGCAACTGTGGGCTCTGGGCCGGACCCCTCCTCCTTGGGGAGCGTTGCTGTGGTCTCCGCAGCCTGTTGGTGTGGTCTGAGAGGGGACTGGTGTGTGGTGGTAGGGACGCAGGTGCTCAGGAGGGCTCCTCAGGCTGCCTCTCTGCCTGTTACTGCTGCTCCCTCCCTGGTCCTGGGGAC
>484267985
GCGTCGCGCATGTGCGCCTCCACGTCGCGCCGCAGCAGCACCTGGCCGCAACCCGCGTGGCGACAGCGCGCGGGCGCGAAGTCGCAGCGCTCGAGGTGCTCCGGCAGCTGCTGCAGCTTGACCACCCGGCCGCAGCCGCGCGTCGCGTACGCGCACTTGATGTCCAGCTTGAGGATAAGGCGCTTGAGCGGCAGGACGTGGTTGAGCTCTTTGGCCGACAGGCGACCGCGGCAGCGCGCCGGGCAGCTGCCCTCCTGCACCACCCAGGGCAGCACGCAGCCGGCGCAGAAGACGTGGCCG
>4983330913
GTGGCGCTCACCGTGAAGGCCCTGCAGCGGTTCCGCCTGGGCACCGACATGTCACTCTTCGCCACCGAACAGCTGAGCACCGGGGCGAGCCAGGCCTACCCCGGCTATCCGGTGGGCAGCGGCGTGGAGGGCACCGAGACCTACCAGAGCCCGCCCTTCACCGAGACCCTGGACACCAGCCCCAAAGGGTACCAGGTGCCCGCCTACTAGCGGCTGGCAGGCACAGACCAGGGCTCCAAGGCCACCCCACCAACGCAGGCCCCAGGGTCTCCGGGACCTCCCTTGGGTCCTTCCAGCTCA
>50149112937
GGAGCGCTGACCCAGCTGATCCAGCTCTATCATCGCTTCCACCGGGTGCTGTCCCAGCCGCAGCTCCGAGCCCTCCCTGCCCGGGCTGAGCTCATCAACATTCACCACCTTATGGTGGAGCTCAAGAAGCATAAGCCCAACTTCTGATGTGCCAGAAACCGCCCTGAGATCTGCCGGTCATCTCCATGGACTTCTGCACCCCATTCCATACCCTTCTTCACCTGGGGTACCCCTTCCAGTTTTCCCCTTGCTTCCCAGGCCCTTGACATGGCTTACCTGCCTTCACTCCCAGCACCTTGC
>5114886453
ACGAGCTTCCCCAACTGGTAACCCTTCCACACCCCAATCTTCATGGACCAGAGATCTTGGATGTTCCTTCCACAGTTCAAAAGACCCCTTTCGTCACCCACCCTGGGTATGACACTGGAAATGGTATTCAGCTTCCTGGCACTTCTGGTCAGCAACCCAGTGTTGGGCAACAAATGATCTTTGAGGAACATGGTTTTAGGCGGACCACACCGCCCACAACGGCCACCCCCATAAGGCATAGGCCAAGACCATACCCGCCGAATGTAGGTGAGGAAATCCAAATTGGTCACATCCCCAGGG
>52165423461
ATATCTCAGTGAGCCTGCTGACCCTTGTGGTCACTGCCTGTGGTCTCGCTCTCTTTGGCGTGTCTCTCTTCGTATCTTGGAAACTCTGCTGGGTTCCGTGGCGAGAACGAGGCCTGCCCTCTGGTAGCAAAGACAACAACCAGGAGCCCCTTAACTACATGGACACAGAGACCAATGAGCAGGAGAACAGTGAGGACTTCCTAGATCCTCCCACGCCCTGCCCTGACTCCTCCATGAAGATCAGCCACACCTCCCCTGACATTCCCCTCTCCACCCAGACGGGGATCCAGGAGAACTGTG
>5371218649
GTTCACCCAGAACCTGTCAGCATTCCGTCGAGAAGTCAACGACTCAATGAAGAATTCCACTTATGGCGTGAATAGCAATGACATGATGAGCTGACACCTCCTTGGACTCTACCTGTACAGAGCAGCGTCCCTTTGGTTTGGCCCAGAGGGGCGAACAATTGCAAGGGAGAGGGCCTGGCTGATCCTGGCTCTTTTCTCCAGGGGTGTGGGGAAAATGGCAAAGGTCAACTAGCTGCTTCCCCAGGGAATAGGGGTGTGAGTACACTCACTAGGGGGCAGGGCGCTGCTGGTTCCTGGGGG
>549033092
ACCAGCCTCTCAGTGTAGATGAAGAGGGGCTGGTCTTACTGGAGCAGAAGCTTTCCCGAGCCAAGACCCAGATCAACAGCCAACTGCGGCCCATGATGTCAGAGCTGGAAGAGAGGGCACGTCAGCAGAGGGGCCACCTCCATTTGCTGGAGACAAGCATAGATGGGATTCTGGCTGATGTGAAGAACTTGGAGAACATTAGGGACAACCTGCCCCCAGGCTGCTACAATACCCAGGCTCTTGAGCAACAGTGAAGCTGCCATAAATATTTCTCAACTGAGGTTCTTGGGATACAGATCT
>55172111052
GGGCCGCCTCTGCACGTCCGCCCCGGAGCCCGCACCCGCGCCCCACGCGCCGCCGAGGACTCGGCCCGGCTCGTGGAGCCCTTCGCCCGCGGCGTGAGTACCCCCGACCCGCCCGTCCCCGCTCTGCTCGCGCCCTGCCGCTGCGCCGCCCTCGGTGGCTTTTCCGACGGGCGAGCCCCGTGCTGTGCGGGAAAGAATCCGACAACTTCGCAGCCCATCCCGGCTGGACGCGACCGGGAGTGCAGCAGCCCGTTCCCCTCCTCGGTGCCGCCTCTGCCCAGCGTTTGCTTGGCTGGGCTA
>56175536531
ATCGAGGAGCTGAAGAATGAGAACGCCCTGCTTCGAGCCCAGCTGCAGCAGCACAACCTGGAGATGGTGGGCGAGGGCACCCGGCAGTGACGCCCGCCACCACCACGCAGCCGCCGCCGCCCACGCCGGCCTCTGCTGCCCCCTTCCCCAGCCCTTAGCACAGAGAGGGACACATGCCCCTCCCCCAGCTGCGTTTTTTTATAGTAGATTTTTAACAAAAAACGGGGAGAAATAATGCATTTCTGTGGATACAGTGCCCACCGCCCTCCTCCACTTGGAAACGGTATCCTCCCTGCCCAT
>57131821381
CATTTGAAGACATGCTGGAGAACCCACTGAACAGCACCCAGTGGATGAATGATCCAGAAACGGGGCCTGTCATGCTGCAGATCTCTAGAATCTTCCAGACACTAAATCGCACGTAGGTGGCGTTGTTCCACTCGGCTATCAGGCCACAGCAGCCCCCTGGTGCGGCCCGAGACCGGGCAGAGTGGACCTCACCTGGAAACTCACCTTCAGCGCCTCAGCCCTGGACTGTTAGAGGTGCTGCAGCTGCTCCTGCTCTCTGATCTTATTGCTTATAAACTTTGGTGACGGTAGTGTGTAAGG
>5820720840
CCATCTACTGAAGGCTACATTGCAGTTGTGTTACCCAAATTTGAAGAAAGTAAAAGCATAACAGAAGGGTTACTGACACAAAAACAATATGAAGAAGTCATGGTGAAACGCATTAATGCCACAACAGCTACGTCATGAGGATTGACATGGAACAAAAAGCAAAGTGGGATTCTTGTTACCTGGCCTAAACCATCAGGGTACTAAAGGAGAAGAACCAGTATATGTAAAGCATACCTAACAGCCAGCCATATGCAGGGGAGGCCTAGTGCTTCACTTAGTTTTCCCTCTCTGTCTTCATAA
>59222528967
TATATTATCATTATTGTTTGAGAAAATAAGACATTTTGTTCTTTCTCTGCCAATCTCTCTACCCCCAATCTCCTTGGCTTCAAAAACTTGTTTGCTTACTGTCTTTTGAGAAACTAAAGCTCCCTGTGATTTGTGATGTTCTCCAGGCAGGGGGCCCTTTCCTGGGATCATTGATCTGTTTGGGAGCAGCAGGGGCCTTTGTGAATACAGGGCCAGCCTCCTGGCCGGACATGGTTTTGCTGTGCTTGCCCTGGCTTATTTCAGATTTGAAGACCTCCCCGAAGATCTGAATGATGTACA
>60291936479
GATAACAAAACCAAAACGTGGCCACCCAAAGCACCCTGGCAGCACCCTTCCCCGCTTCCCAGCACGCTGCCCAGCCCCAGCGCACCACTCTATGCAGTCACCAGCCCTGGCAGCCAGTGGAACGACACCATGCAGATGCTGCAGTCCCCAGTGTGGGCCGCAACCAACGACTGCAGTGCCGCTGCCTTCTCCTATGTGCAGACCCCACCCCAGCCCCCACCCCCACCAGCACACAAGGCAGCACCCAAGGGCTTCAAGGCCTTCCCTGGGAAGGGTGAGCGCAGGCCAGCCTATCTGCCC
>61110938687
GCGTGCGTGTGTACGACTCTGCGTGCGTGCGTGCGTGCGTGCGTGCCGTCAGCTCGCCGGGCACCGCGGCCTCGCCCTCGCCCTCCGCCCCTGCGCCTGCACCGCGTAGACCGACCCCCCCCCAGCGCGCCCACCCGGTAGAGGACCCCCGCCCGTGCCCCGACCGGTCCCCGCCTTTTTGTAAAACTTAAAGCGGGCGCAGCATTAACGCTTCCCGCCCCGGTGACCTCTCAGGGGTCTCCCCGCCAAAGGTGCTCCGCCGCTAAGGAACATGGCGAAGGTGGAGCAGGTCCTGAGCCT
>621393226
GGGTGGTGCAGGGCAGGGGTGGTATATCCTGTCTGACGGAGGGCGGGCCTCGCCAGTGCCAGAGAGGGACGAACCAGGGTGGAAGCGCCAGGAGCAGCTGCAGGGAGCCCTCACGCGGACCACGCACTCTATGGCCGTAGGGAGCCGCTGAGAGCGAGAAGAGCACGCTCCTGCCCGCCCGCTGCACCGCACCTCGCCTCGCCTCTCTGCTCTCCTAGGCCCCGGCCGCGCGCCACCCGCCTCCCGCCACCATGAACCACTCGCCGCTCAAGACCGCCTTGGCGTACGAATGCTTCCAGG
>63153110973
GGGATTGGGAGGGCTTCTTGCAGGCTGCTGGGCTGGGGCTAAGGGCTGCTCAGTTTCCTTCAGCGGGGCACTGGGAAGCGCCATGGCACTGCAGGGCATCTCGGTCGTGGAGCTGTCCGGCCTGGCCCCGGGCCCGTTCTGTGCTATGGTCCTGGCTGACTTCGGGGCGCGTGTGGTACGCGTGGACCGGCCCGGCTCCCGCTACGACGTGAGCCGCTTGGGCCGGGGCAAGCGCTCGCTAGTGCTGGACCTGAAGCAGCCGCGGGGAGCCGCCGTGCTGCGGCGTCTGTGCAAGCGGTC
>6417747522
TGCTGTCAGGTGTGTTCACGGATGTGGAGGCTTCCCTGAAGGACATCAGAGATCTGTTGGAGGAGGATGAGCTGCTAGAGCAGAAGTTTCAGGAGGCGGTGGGCCAGGCAGGGGCCATCTCCATCACCTCCAAGGCTGAGCTGGCAGAGGTGAGGCGAGAATGGGCCAAGTACATGGAAGTCCATGAGAAGGCCTCCTTCACCAACAGTGAGCTGCACCGTGCCATGAACCTGCACGTCGGCAACCTGCGCCTGCTCAGCGGGCCGCTTGACCAGGTCCGGGCTGCCCTGCCCACACCGG
>6510774095
TGGAGAAGGGAAACTGCCAACATGCGTTGCCACAGGAAGCCCAATCACTGAGTATCAATTCTGGATGTGCAGTGTATGCAAACACGGTGTCCTTGCTCAGGAAATAAGCCACTACAGCTTCTGCCCCTTATGCCATAGTCCAGTGGGATAAAGGAATGATAAACTGTATATAACTGTAAAATATATGTAGCATATATACATGGCTATATGCTGTATATGTAATAAGGTTTATTTCTGTGAGTTTTGTATGAAAATCAGCCTCATTATTTATAGTTGAATTTTTGCACAAAATATATGTTA
>66209329112
ACGCGGCAGGCATCGTCTCCTCCGGTCTCACAGCTACCCCGGGCTGGAGCGTGGGGAGGGGGTAAGGGAGCCAGCCAACTCGGGGAAACTTCGTTGCCAGAGATGACTGGGGTTTTCGGGCTTTCCCAGCCTTCCCATGCCGGGCCACACGGCATTCATTAAAGTGGTGGGGCAACTATTGGTGCGCTCCAGCCGGGCAGGTTTTGAGCTGCAGAGACCCGTGCCCGGTAGCAGCGCTTTGCCACCGAGTGCACCCAGGACGCAGTGGCCGCCAGCCCGGGTCTCCTGCTGGGGGCCGGC
>67289931634
GATTCGGGAGTGAGAATGACGAGGAGAGCCCTTCACGAGAAGGGGCTGAAGACAGAGCCCCTCAGGAGGCTCCTGCCCAGGAGGGGCCTCCGGACAAATGTCCGGCCCAGTTCCATGGCGGTGCCGGACACCAGAGCTCCCGGGGGAGGCAGCAAGGCCCCGAGGGCACCCAGAACAATCCCCCAGGGTAAGGGGAGGTGAGTGGGCTCCCCAAGCAAGCCAAGACCCCTAAAGCCTCCCTTGGCTGCCCCAAGATCCAGCCACTACCTGTGCCCCGAGGGCGGAAAGAGCTTCCCAGCT
>68188526237
GCGGTGCCGCCCGCCGTGGCCGCCTCAGCCCACCAGCCGGGACCGCGAGCCATGCTGTCCGCCGCCCGCCCCCAGGGTTGTTAAAGCCAGACTGCGAACTCTCGCCACTGCCGCCACCGCCGCGTCCCGTCCCACCGTCGCGGGCAACAACCAAAGTCGCCGCAACTGCAGCACAGAGCGGGCAAAGCCAGGCAGGCCATGGGGCTCTGGGCGCTGTTGCCTGGCTGGGTTTCTGCTACGCTGCTGCTGGCGCTGGCCGCTCTGCCCGCAGCCCTGGCTGCCAACAGCAGTGGCCGATGG
>69155914479
GACAACGAAGAGGCAGAAGGATCTGGGCCTGTGCGCGACGCCCCGGGGGACGAGGCTCATGGAGAAGTTTCGGGCGGTGCTGGACCTGCACGTCAAGCACCACAGCGCCTTGGGCTACGGCCTGGTGACCCTGCTGACGGCGGGCGGGGAGCGCATCTTCTCCGCCGTGGCATTCCAGTGCCCGTGCAGCGCCGCCTGGAACCTGCCCTACGGCCTGGTCTTCTTGCTGGTGCCGGCGCTCGCGCTCTTCCTCCTGGGCTACGTGCTGAGCGCACGCACGTGGCGCCTGCTCACCGGATG
>70191617016
AGCCCGGCGTTTGCACGGTGTTTGGAGATCCCCACTACAACACTTTTGACGGTCGGACATTTAACTTTCAGGGGACGTGTCAGTACGTTTTGACAAAAGACTGCTCCTCCCCTGCCTCGCCCTTCCAGGTGCTGGTGAAGAACGACGCCCGCCGGACACGCTCCTTCTCGTGGACCAAGTCGGTGGAGCTGGTGCTGGGCGAGAGCAGGGTCAGCCTGCAGCAGCACCTCACCGTGCGCTGGAACGGCTCGCGCATCGCGCTCCCCTGCCGCGCGCCACACTTCCACATCGACCTGGATG
>71639909
CGGTTCCAGTTTGTGGAAGTCCCAGGCAATCACTGTGTCCACATGAGCGAACCCCAGCACGTGGCCAGTATCATCAGCTCCTTCTTACAGTGCACACACACGCTCCCAGCCCAGCTGTAGCTCTGGGCCTGGAACTATGAAGACCTAGTGCTCCCAGACTCAACACTGGGACTCTGAGTTCCTGAGCCCCACAACAAGGCCAGGGATGGTGGGGACAGGCCTCACTAGTCTTGAGGCCCAGCCTAGGATGGTAGTCAGGGGAAGGAGCGAGATTCCAACTTCAACATCTGTGACCTCAAG
>72149931752
GTTACCGAGGAGACCTGCACCATCCTCCAGGGCCTCGGGTACTCTTGTGAATGCCGTGGCCTGATCAACGTCAAAGGCAAAGGCGAGCTGAGGACTTACTTTGTCTGTACGGACACTGCCAAGTTTCAGGGGCTGGGGCTGAACTGAGGGCTCCTGCTGGATTCCGAAAAGGCCGGGAAGCCAGTCTCCTTCCCTGAAGCAAGCCCAGGAGAAGACTCTCCGCCCCACGCCAATCCCAAAGGCATGCAGATGGCTGTGCATGTTGGCTTCTTTGGACCTGCACTGGAGGATTTCTCAGAC
>73169918792
TGTCCAGGCCGCGCAGCTCCCCTGACGACCTGAAGGCCCTGACTCGCAATGTGAACCGGCTGAATGAGAGCTTCCGGGACTTGCAGCTGCGGCTGCTGCAGGCTCCGCTGCAAGCGGACCTGACGGAGCAGGTGTGGAAGGTGCAGGACGCGCTGCAGAACCAGTCAGACTCGTTGCTGGCGCTGGCGGGCGCAGTGCAGCGGCTGGAGGGCGCGCTGTGGGGGCTGCAGGCGCAGGCGGTGCAGACCGAGCAGGCGGTGGCCCTGCTGCGGGACCGCACGGGCCAGCAGAGCGACACGG
>7445716989
GTGAGGACTGAGATCTCACGGAAGTGGCATGGCCATGACCCTGAGCTTCTGCCAGCCTGGAGGACCCGTGCTAAGTGGACCACGCCTTCCCGCTCGGCGGCAAAGGTGCTGACATCTATGTGCTAGGCTGCCTCATCACGCCACTGGAGTCCACACTTGAATTTGGGCAGCTACCACGGGTCTGCCATGCTCTGGAGGAGCAAGGGGGCCACATCCCCACCCCAGCTGTTACCCAGCCCGGGGCAGGTGCAGCCCTTCCTCCCTGTCTCTGCATCTGACTCTCTTTTGAGGTCCCTGTAT
>75167414973
ATGAACGACTTTCGAAGTAAAATGCAATCAATATTTCCAACAATTCCCAAGAACTCCGAATCGGCTGTTGAGTGGGAGGAAACATTGAAATCCAAATGAGATGAGCATGGATGAATTTCAAAATGCTTGTTACAGAAAGGGGTGGCTCTGGAGACACCATGACAGCAAAAGGACTGGGACTGATTTCTCCCAGGAACATGGGCAGATTGCTGACTGAACCAGTGCACTGGATAGCATTCAGCCTCATCACAGGAGAGTATGTGTGTGCGTGCTGGGGGAGGGTAAAGTTTTCCCACAGTT
>76120135927
GAGAACCGGATGAGGCGGCGACCGTGAGGCCGAGCCGGGAGCGGGCGTCTTGCCGAGGCCCGGGCGGGCGGGGAGCAACGGCTACAGACGCCGCGGGGCCAGGTCGTTGAGGGTCGGCGGCGGGCGAGGAGCGCAGGGCGCTCGGGCCGGGGGCCGCCGGCGCCATGGGCAACCGCGGGATGGAAGAGCTGATCCCGCTGGTCAACAAACTGCAGGACGCCTTCAGCTCCATCGGCCAGAGCTGCCACCTGGACCTGCCGCAGATCGCTGTAGTGGGCGGCCAGAGCGCCGGCAAGAGCT
>77261836933
GAGGCAAGATCCAAATTGAGATGGAGACTGTTCCAGAAGCAGGACCACATGAAGAGTGGTCCTGTCAGCAAATATGGGAACAAATTGCAAGTGACCTAACCAGGTCTCAAAACTCCATAAGGAACAGCTCTCAGTTCTTCAAAGAAGGTGATGTCCCCTGCCAGATTGAGGCAAGACTATCTATAAGTCACGTGCAACAGAAACCTTACCGTTGTAATGAATGTAAACAGTCCTTCAGTGATGTTTCTGTCTTTGATCTTCATCAACAATCACACTCAGGAGAGAAATCTCATACATGTG
>7851640633
GGCCAGAGGACATCTGAGACTCCTAGCACTATGCGGGTACCAAGCCCATCTTGGATCCCAAGCACCTCCTGGGGCCCCACTCCTTTAACGGGTCATAGCAACTCCCAAGTTTGCAGCAGCTCTCATGGCTGGAATAATTCTTATGACTGCTGCACTTCTCAGGGTCAGAGCACTCCTAGGAGACCCAGTGTCTCTGAGATTCCTAGTACTTCACAAGGCTTGGGTGCATCAGAAACTCCAAACACAAACACTTACTGGGACCTGAGCACTTTGGAGACCCCAAGCCCTTCGCAGGGCCTG
>7924087836
GGGGACTAACAGACGGCATCATCTGTGAATCACCAGACACCTGGAAGGGAAAGGACCTCCTTAGGATCCCTCATGAGCTGTACCAGCCCTGCCCTCTTCCTGCTCCTGATCCAGTGTCCTCGCAGGCTCAGTGGCCCGGCTCTGCCCACGGTGTGGTCCTGAGGCCTCCTGAGAACCACAACGCGGGGGAGCGAGAACTCTTGGAGTGCGAGCTCAAACCCAAGCCAAGGCCGGCCAACCTGCGTCATGCCATTGCCACTGTCATCATCACTGGCGTTGTGTGTGGGATTGTGTGTCTCA
>8021974958
AATCTAAAACTGGAAGGAACAGAGGACCTCTCTGATGTTCTTGTGAGGCAAGGAGATTGAGTTCACTATGGAGAAGTCAGCAGCAGGAGGCCCATCCCTTACTCAGTTGCCGGGACATCCCCAGTCTCGGGGGAAGAAGATGCCATGGGCTTATACCCAGGCTGTAGCCAACTACCAACGTGCCTGTTTGTTTGTTGCTCTTTCCTTCTCTCCATCATAGTCTGGGTGCCAGCGCCCTGAAGCTCCGTGCTCAACTGATTAAACTTTACTGCCCTATGGTGACCATCTAGGAGAGGGGAG
>8180411181
TTACAGAAGAATGGTCTGAGAAAAAATGGTATTTTGAAAAATGGCTTGATCTGTGACTTCAAGTTTGGACCGTGGAAGAACAGCACTTTCAAACCCACAACTGAGAATGATGACACAGAGACAAGTAGCAGTGATACATCAGATGACGACGATGTGTGAAGGATTTCCTAACAGCTTTAGAAATCTTAGTGTGATACATCTCTCATACAGTTTGGGGTGAATTGTAAAAATGAAGAACTATAATTTATGTAGTGAAATACCCCATTAGAAGAGGATTTTTTGGGGGACTTCAATATGAAG
>8233221212
GCTCCAGCCAACAGCTGAACTGCCCTTTCCCCAACTGTACACCTAAAGGCTCTCGCAGGGCAGGAGCCCTCGCCCCTCCCGGGTGAAGCTGTGGGCTGTAAACACCAGTGCCTTGCTCAGCCTCCTGGTTGCAACAGGGAGGTCTTGTCTCCCCTCCTGGGCTTTCCTCCTGCCCTGTGGGCAGCAGCCTAGGCTGGGTCAGGGGCTTCCCTAAGATCTTCACCTCTCTGCCTCCCTACTGCCCCAACATAGCCTTGAGGAGGCTTCTCAGCCACCAAAGGGTTCTGGCCCCTTCTCACT
>83218420054
CCCTTCGTGAAACCAGAGAACAAATTCTGGCCAACGATTGCCCGGATTGATGACATATATGGAGATCAGCACCTGGTTTGTACCTGCCCACCCATGGAAGTTTATGAGTCTCCATTTTCTGAACAAAAGAGGGCGTCTTCTTAGTCCTCTGTCCCTAAGTTTAAAGGACTGATTTGATGCCTCTCCCCAGAGCATTTGATAAGCAAGAAAGATTTCATCTCCCACCCCAGCCTCAAGTAGGAGTTTTATATACTGTGTATATCTCTGTAATCTCTGTCAAGGTAAATGTAAATACAGTAG
>8410248591
ATCAACGCCAGCGCAGAGAGAAACTGGCTCCACATCAGCTCGGATGCATCCCGCCTGGCCATCATCTGGAAATACGGTGGCATCTACATGGACACCGATGTCATCTCCATCAGGCCCATCCCTGAGGAGAACTTTTTGGCTGCGCAGGCTTCTCGGTACTCTAGTAATGGAATATTTGGGTTCCTCCCCCACCACCCCTTTTTGTGGGAATGCATGGAAAACTTTGTTGAACACTATAATTCAGCCATTTGGGGCAACCAAGGCCCTGAGTTGATGACAAGGATGTTGAGGGTATGGTGT
>8561334859
AGCAAGAAGATCGAAGCAAATGAACAAAGGTGGGATCCGGTTCCAATAATGAAGAATGTGATGACTACATGTATACCATTCTGGAACAGAGAAAAGACTGCCTGCAGCAATATCTCTAAAAACTACCTGTGGCAGACTCAGTGGATGGTCAAGTTTGGCTCTGAAACAAGTCTCCTCATTTGTCAGAGAAAGGACAGAGAAGATCCAGTTTATGTGATTAATTCAATGATATTAGTAGAGATCATAGATACAATGATCAAAATAAGAACATTGCTTTTTGCAAAATCAGATTAAACTGCA
>86126039438
CAAGGGCACCTGCTCTGACTGGCTCCCAAATCCTGCCTATAGCCTCTCTGCTGCTGCTCCCTGGTCTCTGCACACCTGGGTATCTACCTGGGTGTCTAGCCCTTGACTGTTCCCTCTTCCAACTACTGGAACCAGGTGGCCTTATACCTCTGTGTGGCCCCACATGGGAAGGCCTGGTGGCTGGTCGCTCACCTGGTTCTTGTAGCCCTTGTCGACACCCAGGGTCTGGGTACAGAAGCGGTGCCTCACGCCAAAGTGGTGCATCAGGTAGGCCAGGTCGATGGTCCAGATGCTCCTGGT
>8724810220
AGATGAGAGTCCTGCCAAAGCAGAATTTTTTCAGCATTTGATTGAAGACCGGACAGAGGCTGCATTTTCTTACTATGAATTTTTGCTTCATGTTCAGCAGCAGATTTGTAAGTGAAGTAGAATAAAATTGAATAAGAAAAAGATCTATAACCTAGGTAAAGCATAATCTGTCAGAGAAGCGCGTGAGAAATTTGAAATGAAGGCATTTGTTAATACAAGATGCAACGCACAGCACTCTGTCTGAGGCTTTGGTAAAAAGTAAAGGGGAAGAAAGAACTTGACAGATCTTTTTCAACTCAA
>8819837903
ACAGCCCCGCCCCGCACGGCCAGGCGAAGCGGAGCCGGCCGTGCGGTGTGTGTGTATGTGTTCGCGGGGCGCCGTCTCAGCCCCGGGAAGATGGTGGCTGCAGCGGCGGCAACTGAGGCAAGGCTGAGGAGGAGGACGGCGGCGACGGCAGCGCTCGCGGGCAGGAGCGGCGGGCCGCACTGGGACTGGGACGTGACCAGGGCTGGGAGGCCGGGGCTGGGGGCCGGGCTGCGCCTCCCGCGGCTGCTGTCTCCACCGCTGCGGCCACGGCTGCTGCTGCTGCTGTTGTTGCTCTCGCCG
>8985610896
ATATGAAGCAACAGCATGTCATAGAAACCTTGATTGGCAAAAAGCAACAGATATCTCTTGCAACACAAATGGTTAGAATGATTTTGAAGATTGATGACATTCGTAAGCCTGGAGAATCTGAAGAATGAAGACATTGAGAAAACTATGTAGCAAGATCCACTTCTGTGATTAAGTAAATGGATGTCTCGTGATGCATCTACAGTTATTTATTGTTACATCCTTTTCCAGACACTGTAGATGCTATAATAAAAATAGCTGTTTGGTAACCATAGTTTCACTTGTTCAAAGCTGTGTAATCGT
>90198626471
ACGTGGTTCCCCTGCAGCCCGAGGTGAGCAGCTACCGGCGCGGGCGCAAGAAACGCGTGCCCTACACTAAGGTGCAGCTGAAGGAGCTAGAGAAGGAATACGCGGCTAGCAAGTTCATCACCAAAGAGAAGCGCCGGCGCATCTCCGCCACCACGAACCTCTCTGAGCGCCAGGTAACCATCTGGTTCCAGAACCGGCGGGTCAAAGAGAAGAAGGTGGTCAGCAAATCGAAAGCGCCTCATCTCCACTCCACCTGACCACCCACCCGCTGCTTGCCCCATCTATTTATGTCTCCGCTTT
>91235114366
GATTTAGAATATCAAAGGGACGTGTTCTTTCCTCCCAAATCACCTGCCTGCGCTTCCCCCAGCCGGGTGCCCCAGCCTTCACCTCGGTCCGGCCACCACCTCATCCCGCTTCTTCGCGGCTTCCAGGCCTCGGGCTGGGATCTCAGCCCCTGCCTGTAGGTGCGGCCCAGAGGGTGCGACACGCGTCGGAGCGGGGCAGCGGAGGAGGGGACAGGGACGCGGCAGCCACACCCGCATCTCTTTCCCCTCTCGGGCATCCCCGAGGGCCCTTCTGCCTCCAGTTCCTTGAGCCCCCGAAGC
>9219642911
CAAGAGGTGCAGAGCAAGCGCATGCGTCGTGACGGCCCGGCTTAGGCGACTCTGGGCGGGTCTGGGCCGCTCCAGTGTTTTGGGGCACAGAAGCTGTGGGAGGAGCTGGAGGCTTCACCGTGGTAACCACAGCGCCGCTGCTGCCCCGCCTTGCAGGCCTCAGGACTGTCATCGCCTCTGGGTGTGAGGGTACTTTGGCCACCGTCCCCGGAAATAACCGCGCCTGCCTCTCAAGATACCCCATCCTCTCCACGCCGCTGCCGCTGCCGCCATGCAAGGGGAGGACGCCAGATACCTCAA
>9326013317
TGCAAGCCCTGGCTGAGGCCAATGCTGTGAAGCTCCACAGAGCCACATTCTGAAGCCGTCCTCTGCCCACCTGAGGTCCTGGCTCCCCACCCTGGCCCCCTGCCCCTGCACTCCCATGGGAATGCCGCAGGGAGCCAGGCTGGGGCCATGGGCTGCTGCCAGAGGACCGTGGATACCTCAGTGTCCACACACCCACCATGCCCAGCCCTGGAGCCATCACTACTCACACCGTGGTCCTGGGCCAGGGCCTGAGATGACAGTGGGGAGCACCATCCTCATTAATGTCCAAGTCACAGGGAG
>94172236267
GAGGATCCAAACCCACTCTTGGGGGACATGAGGCCGCGCTGCATGACTTGCTGAACGGCACAGGGACCCCTCGAGGAACAAGGTTGCACACCAGCTTTCAGCCACCATGACTGTGGGGAGTGGCTGGACCAAGGGCTGACCTCCCCGACTGCATCAAAGTTGGGGAACCAAGTCTCAGAGTGAGGCGGGGGCCTTTCGGATATCACATGGGACAGAGGAAGAGCCCGGCTGGAATCTGACTTACCTGGACCGCTGTCCTTGTGAGGCATTGAATGCCCAGTGCAGTATCCGAGAGACTGT
>95163740847
AAAGCAGATGAGCGTCCCACTTTCAAAATTCTTCTGAGCAATATTCTAGATGTCATGGATGAAGAATCCTGAGCTCGCCAATAAGCTTCTTGGTTCTACTTCTCTTCTCCACAAGCCCCAATTTCACTTTCTCAGAGGAAATCCCAAGCTTAGGAGCCCTGGAGCCTTTGTGCTCCCACTCAATACAAAAAGGCCCCTCTCTACATCTGGGAATGCACCTCTTCTTTGATTCCCTGGGATAGTGGCTTCTGAGCAAAGGCCAAGAAATTATTGTGCCTGAAATTTCCCGAGAGAATTAAG
>96151010174
GTGACCCAATGAAAGAAGAAAATGAAAGCCATAAAGAAAAGTCTTACAGAAGAAGAATACCTGTACCTGGACTTTTCTCACCAAACAGAAGGATGCATCTTTCCTCTTCATACATCTGTAACTTTATTTCTGTTATCTTACTGTGACTGTAAAATCTTTAAAATTTGCTTAGTTGTCACCAAAGAGGTGAGTAGAGATAGTTCACTACTAAGAGATGACCTGATCCAGGATGTTGAAATACAGATTATTTCAAGGCAGGAGCTCCCACCAATAGTCCAAAATTGCTGTTTGCCTGCAGTA
>97267619437
GGAAACAAATGTTGGACAAAATACAACCAGATTCACATAGCTTATCCTATGGAACTTTGCCTGATGGAAGTGACTCAACAAAGAGCCAAAGTGGAGAGAAGAAAGAGGTCTAAATGCTGAGAAGGATGGCTGTTGGCCTGTTATTCGATACCACCTTTTTAAAAAATTGCACATGTTCAATTTGTGTCAGCAGCTCTTTTATAAGCTAACATGTGCTAGCATTCATTTCAGTCCTTTCCCCCACCTCAGCGTCTATGGACAATCGGGGACTTCCTAAGCTCTGACAGTCTAATATTTCCA
>98263940468
GCTCTCCTAGATGTGAAGAACATCGCCCACCAGAACAAGTTTGGGGAGGATATGCCCCACCCACACTAAGCCCCAGAATACGGTCCCTCTTCACCTTCTGAGGCCCACGATAGACCAGCTGTAGCTCATTCCAGCCTGTACCTTGGATGAGGGGTAGCCTCCCACTGCATCCCATCCTGAATATCCTTTGCAACTCCCCAAGAGTGCTTATTTAAGTGTTAATACTTTTAAGAGAACTGCGACGATTAATTGTGGATCTCCCCCTGCCCATTGCCTGCTTGAGGGGCACCACTACTCCAG
>9922156973
GGGTGCCGACGGCGGCGCCGGGACGGGCGTGGGGGGTAGGGCGAGTCATATGATCCGCTCGGCTTCCTGGGTCTGGCTGCTGCCGCCCGCCGGTGTCCGCCCGTGTCGCGCCGGGGCACCAAGGAGCCGTTGGAGGGTCCGGGCGGAGGCCCGCTCGTGTGGAAGTCGTCGACGCCGCCGCTCGTCCGTCCTCCCGTCCGTTCTCGCTCCCGGCCGCCATCATGCTGGCGCTCATCTCCCGCCTGCTGGACTGGTTCCGTTCGCTCTTCTGGAAGGAAGAGATGGAGCTGACGCTCGTGG
>100156238768
GAATTTGAGAGCGTATTTTGCGGTAAAACTGGCCGAAGGCTAAAGCTGACCAGACCGGACTCCTTGGTGACCTGTCCTGCACAGGGGAGTTTACAGAGCAGCCCCTCGATGGAGATCAAGTGATCGGACTGAACAGGAATCCTCGGGGGGTGAACAGCCATTCCTTCGTGACCTGTGCACGCCTTCTGCAACCCTGGAGCTCTGCTCGGCTAGTCTGACTCGAAAAGGGCGTGACTCAAGCTGACGGGACTCCAGTAGGGACTTTGAGAGCACATTTTGTAAAAATATTTATCTAGACGC
>101228337405
ATTTGCGCCGTGTAGAGTTGCATGCTGGGAAACACTGACGGGCGCCCTTCCAGCTGCGTCGAAGCTTCTCTGGTTTCGCATTACATTTCCCAGAGGGCCTTGGGGCACAGTCCAATGAGGAGCGAGCCGGGTGGCCGGCTGAGGGGCGTGCTTCATGCTCGCGGGATTTTTAAAAATGGTTTCTCCTGGATCTTATCCCAACTGCGCCTGAGACCTTGTTTCACCTCCTGATGTGCTGGGTGTGGTTAGGCCTCGAGCCGGGAGCTATTTGCCTCCCAGGAGGAAGCCAGGGCAGGGTTC
>102150933346
AATCCCTTCAACCTTCTGCGCGCTTCCGCCTTCATGCTAGCAACGCCCGCAGTGACGCGCAGGCCCCGCCCCCTCCCGCGCGCCTCCCGGAAGTGGCCGGTCCAGAGCTGTGGGGTGGCCTCCGCGCGGTCTCTGGCGGAGTCGGGGAATCGGATCAAGGCGAGAGGATCCGGCAGGGAAGGAGCTTCGGGGCCGGGGGTTGGGCCGCACATTTACGTGCGCGAAGCGGAGTGGACCGGGAGCTGGTGACGATGGCGGGGCCGCAGCCCCTGGCGCTGCAACTGGAACAGTTGTTGAACC
>1038931275
GGTGATCGTCTTGGACAAAGGAGAAATCCAGGAGTACGGCGCCCCATCGGACCTCCTGCAGCAGAGAGGTCTTTTCTACAGCATGGCCAAAGACGCCGGCTTGGTGTGAGCCCCAGAGCTGGCATATCTGGTCAGAACTGCAGGGCCTATATGCCAGCGCCCAGGGAGGAGTCAGTACCCCTGGTAAACCAAGCCTCCCACACTGAAACCAAAACATAAAAACCAAACCCAGACAACCAAAACATATTCAAAGCAGCAGCCACCGCCATCCGGTCCCCTGCCTGGAACTGGCTGTGAAGA
>104945208
AGCTGAGAAGACCTCGTTCTGAACCCTCTAATTACTACAGCAGTGAGAGCCACAAAGATTATCCGGCTCCCAAAAAGCATAAATTGAACCCTGAGTACTTCCAGACAAGGCAGGAGAAGCTGCTTCCCACTGCACTGAGTCTGGAAGAGCCAAATATCAGGAAGCAAAGCCCTAGTTCTAAGCAGTCTGTCCCCGAGACACTCAGCCCCAGTGAAGGAGTGAGGGACTTCAGCCGGGAACTCTCCCCTCCCACTCCAGAGACTGCAGCATTTCAAGCCTCTGGATCTCAGCCTGTAGGAA
>105239413856
GTGTGAACATTGGCGATGTGGGCTGCTACATCTATGACCCAGTGAAGATAAAATTCAAATGAGACGCTCACAAAAAAGGTCACCCTAACTCAGGCCTCCCATCATGCCCCTCATGGTCCAATGGAAGCTACAAAAATCTCCAGTCCCATGGGGGTTGGGGAAGGTGGGATCTTGGGGGCCTGGGCCTAGGCTCCATGGTAGGCCAGAGAGTCTAGACTTTCTCTGCCAATTTTTTCCCTTTCCCATTTCTATCTGGTTAGGGAACAGCCCGTTTTGAAGGGTATCCTCCTCCTGGCCATC
>10612565812
GTGTTCCTAGTGAACCAAAGAATGCACGAGTCACCAAAGTCAACAAGGACTGTATTTTTGTTGCTTGGGACAGACCAGATAGTGATGGAGGGAGCCCCATTATTGGTTATCTGATTGAACGCAAGGAAAGAAACAGTTTGCTGTGGGTGAAAGCCAATGATACTCTTGTCCGGTCAACTGAATATCCTTGTGCTGGCCTTGTAGAAGGTCTTGAGTATTCATTCAGAATCTATGCCCTAAACAAAGCTGGATCCAGCCCACCCAGCAAACCCACAGAATATGTAACTGCAAGAATGCCAG
>107206740042
ATGCTCCCCGATTTCCCTTCTCCTAGCACCTGGGCCCCTGGGCTACTGCTGCCCTCTGGCCCAGCCCTGCTATCTCCCTCCGTCCTGCAGGACAGCCTCTCCCTGGGGCGCTCGGAGCAGCCGCACCCCATCTGCTCCTTCCAGGATGACTTCCAGGAGTTTGAGATGATCGATGACAATGAAGAGGAGGACGATGAGGACGAGGAAGAGGAGGAGGAGGAGGAGGAGGGAGATGGGGAAGGCCAGGAGGGAGGAGACCCTGGCTCAGAGGCACCTGCCCCCGGGCCCCTTATCCCCTCC
>10875539093
GTGACTCTCCTGGCAATGAAACCTGGGCCACCAGCCCAGAGAGGCCTCTCACCACAGCAGGGACCAAGGCTGCCTTTGTGCAAGGCACCAGCCCCACCCCCCAAGGCCTGCCCCAGCGGCTGAACCTGACCGGAGCAGTCAGGGTGCTCTGTGAGATCGAGAAGGTGGTTGTCGCCATCCAGAAGCGCTTCCTGCAGCAGGAATCCATCCCCGAGTCCTCGTTGTACCTCAGCCACCCCTCCTGCAACGTGAGCCACAGCAATGGCACACACGTGCTCCTGGAGGCCGGCTGGAGCGAGT
>10927540994
CGCCTTATAAGTTGCTGCAGACCAGCTTCTAACTGGGGTCCATACCTGGAACAACATCGTGGGGAAAGATATAAAGACATGGTAGATCCTAAAAAAGAGGCTGACCATGAAATACCTACTGTTAGTGGCAGCAGAAAACCGGAATGAGATCTCATTGAAAAAAATATATGATTGTATAATGTGATTTTTTTTAGAATAGGGGGAACCTTATTTATTTGTGTGTTAACTGAATAGGAAAATGTACATACTATGTTCATGATAGTGTGATTTTTTTCACATTTAAGCAGGAATGCAATATAA
>110277126211
AAACATACCGGTAAGTGGGGCAAGACTGTTATCGAGTACCGGTCACAGAAGACCTCACGCCTCCCCATCATTGACATTGCACCCATGGACATAGGAGGGCCCGAGCAGGAATTCGGTGTGGACATAGGGCCGGTCTGCTTCTTGTAAAAACCTGAACCCAGAAACAACACAATCCGTTGCAAACCCAAAGGACCCAAGTACTTTCCAATCTCAGTCACTCTAGGACTCTGCACTGAATGGCTGACCTGACCTGATGTCCATTCATCCCACCCTCTCACAGTTCGGACTTTTCTCCCCTCT
>11126087708
AGCGTGAATCCCTTAGCGCACCGCCTCCCCAAGTGCTGCCAGCATGCTGCCCCTCCACGCTAGGGACTTGCCTGCCTCTGCCGCAGCGCAGATCTGATGCGGTGGTTTCCTCCAAAGAAAGCGGGATACTCCGGGCCCTGCCGCGCGCACCGCCGCTCCGTCACGGAGCCGCTTTACTTCCGGGTGCGACGTCTACCCACCCAGGACTTCCTGGGACGAGCCGTCCCCCGCCCCAGCCACGCCTCTGAGTCGCGCTGCGCAGGCGCCATTGGGCAGAGGGATTGGCAAGCTTGCGTGCCC
>11218082401
GGTGGGGGTAGCGGCGGCGCCCGCGGCCCGGAGCGGGGGTTGGGGGAGTAGAGAAAGCGGGGCGCGCGGAGGAACGCTGGGTCCCCGGCGCCGCGGGAGCTGGGAGGACCGAGCCGGCCGAGCGAGCAGCGCGGCAGCACAGTCCCCGCGTGGCGCAGCGCGGCGGGGACGCGGGGACCGCCCGGATCTCCTTCCACTGCGCCCCGCGCTCTGCGGTCCTCGGCCGCCTCTTCTTCCTTCACTCACTGCCCGGGCGGGAGCGGCGCCCAAGTCGGGTGCGCCATGTCTGGGGCCGGGTAG
>113143336221
CGCCCTGGTCCTGGCCTTCCGAGGAGCCCACCGGAAGCAGGAAGAGCAACGCCGGAAGTTGGAGCAGCAGATGGCACTCATGGAGGCTCAGCAGGCCGAGGAGGTGGCGGTGCTCGAAGCCACTGCAAGGGCCCTGGGGAAGCCCAGGCCTCCCCTCCCGCCTCCCCAGCTTGGGGACACCTTTCTGTAGGCCCCTTACCCAGCCATGTCTGGACATGCCAGACAGCTGTGGCATGTCATAAACTGTCCTGGAGTGACATCATGTCATGTTGCATGATTTGGCATGTTGGGGCACATTTG
>11429236782
CAGTTGAGAGTGATGCTGCAGACATTGTCTTTCTGATCGACAGCTCTGAGGGAGTTAGGCCAGATGGCTTTGCACATATTCGAGATTTTGTTAGCAGGATTGTTCGAAGACTCAACATCGGCCCCAGTAAAGTGAGAGTTGGGGTCGTGCAGTTCAGCAATGATGTCTTCCCAGAATTCTATCTGAAAACCTACAGATCCCAGGCCCCGGTGCTGGACGCCATACGGCGCCTGAGGCTCAGAGGGGGGTCCCCACTGAACACTGGCAAGGCTCTCGAATTTGTGGCAAGAAACCTCTTTG
>11526656122
AAGCGGAATGGAAATGTGGGCAAGACTGTCTTTGAATATAGAACACAGAATGTGGCACGCTTGCCCATCATAGATCTTGCTCCTGTGGATGTTGGCGGCACAGACCAGGAATTCGGCGTTGAAATTGGGCCAGTTTGTTTTGTGTAAAGTAAGCCAAGACACATCGACAATGAGCACCACCATCAATGACCACCGCCATTCACAAGAACTTTGACTGTTTGAAGTTGATCCTGAGACTCTTGAAGTAATGGCTGATCCTGCATCAGCATTGTATATATGGTCTTAAGTGCCTGGCCTCCT
>116215512932
GGCCCAGCGTGTGAGGCGGCCGATACCAGGGTCAGATCAGACCACAACGATGAGTGGGGGGGAAGGAGAGCCCGGGGAGGGAGAAGGGGATGGAGAAGATGTGAGCTCAGACTCCGCCCCTGACTCTGCCCCAGGCCCTGCTCCCAAGCGACCCCGTGGAGGGGGCGCAGGGGGGAGCAGTGTAGGGACAGGGGGAGGCGGCACTGGTGGGGTGGGTGGGGGTGCCGGTTCGGAAGACTCTGGTGACCGGGGAGGGACTCTGGGAGGGGGAACGCTGGGCCCCCCAAGCCCTCCTGGGGC
>11773526545
GTATGACCTGATGGACAACAAGGACAAGGGCAGCTCCTAGGAGCTGGCGAGTCCCAGCCTGACTGCTCTGTCTTCCTGCCTTCGTCTCGCTCCATCACCGCCTCAATGTGATGAGCCTAAAGCTAGGGTCCAAGGGCAGAGCCTGTGCCCTTCAGCCCTTTCACCTAACAGGCCCATATTCGGGCCTTTGCCTGACCAAAGAGAAGAACCGTATGTTCCCTTTACTGCACGGCCTTTATCCTTCTGGGCCCCTGGGGCGGGGACCTGAGCTGGCTGTTTCCTGCTTTGCCTGCACATTGT
>118236126374
AAAGGGGAGCTGGAGACCGTCAAGCCCAGAGCCCACGAACCCTGGGGGCAGAAGCAGGAGCCGTGGAGCTGGTTCTTCTCTGGGCAGCAGCTGTCTGGGGCTGGGCTCTCAGTACTTGGTCCGGCAGGAGGTGGTGGTGGACACAAAGCGGACGCTGGAGCTGCGGCCGCCGCTGCAGCTGCTGAAGCCCCCCTGGGTGGGCAGGGGGCAGGGGACGCTGGGGACACAGGCCTCGCTGATGAGCATGGAGCCACTCCTTGTGCCAGTGCTCAGCAGGTCCCCAGTGGCCGGGGCGACCCG
>119191828646
GCCCCGGGCTGCCGGCGCGGGCGCCGCGGCACGTCCACAGGCTGGGTCGCGAGGTGGCGATCGCTGAGAGGCAGGAGGGCCGAGGCGGGCCTGGGAGGCGGCCCGGAGGTGGGGCGCCGCTGGGGCCGGCCCGCACGGGCTTCATCTGAGGGCGCACGGCCCGCGACCGAGCGTGCGGACTGGCCTCCCAAGCGTGGGGCGACAAGCTGCCGGAGCTGCAATGGGCCGCGGCTGGGGATTCTTGTTTGGCCTCCTGGGCGCCGTGTGGCTGCTCAGCTCGGGCCACGGAGAGGAGCAGCC
>120197329190
GTTTCTGGGACTCCTCGCTGAATCCTCCACAAGAAAGAGGGAAGCCAGCAGAGCCCCCAAGAGACCGGGCCCCCGGATTCCCCCTAGTCTCCAGCCTCAGGCCCACAGCCCATGACGCAAACTGTGCCTGTGAAATCGAGCTGTCGGTAGGAAATGACCGCCTGTGGTTTGTGAATCCTATTTTCATCGAGGACTGCAGCAGCGCCCTGCCCACCGACCAGCCACCTCTTGGAAATTGCCCTGCACGCCCTTTGCCGCCCACCTCTGATGCCACCTCACCCACCTCCAGGTGGGCCCCAC
>121289718578
AGCGACCTCAGAGGAGTAACCGGGCCTTAACTTTTTGCGCTCGTTTTGCTATAATTTTTCTCTATCCACCTCCATCCCACCCCCACAACACTCTTTACTGGGGGGGTCTTTTGTGTTCCGGATCTCCCCCTCCATGGCTCCCTTAGCCGAAGTCGGGGGCTTTCTGGGCGGCCTGGAGGGCTTGGGCCAGCAGGTGGGTTCGCATTTCCTGTTGCCTCCTGCCGGGGAGCGGCCGCCGCTGCTGGGCGAGCGCAGGAGCGCGGCGGAGCGGAGCGCGCGCGGCGGGCCGGGGGCTGCGCA
>12216944646
GTTACATATGAGGATAACTTAAAACATTAAGCTATGCATAAAAACTCCAAGAGAAACAATAATTTAAGAGTTTCTCACACAGAAGCGAACTCTGTGGATGCTGAGAAGGAAAAAAATGAGAGTCAAAACAACTTTTTTGAACTGCTGCCTGCAGAAATCACTTTTAAAATTTTCAGTCAGCTGGACATTCGGAGTCTGTGCAGGGCTTCATTGACATGCAGGAGCTGGAATGACACAATAAGAAACAGTGACTCTTTATGGAAACCTCACTGCATGACTGTAAGAGCTGTGTGCCGAAGA
>12311508989
CTCTGCGTACGTGTCCTATGGGGGCCTGCTCATGAGGCTGCAGGGGGATGCCAACAACCTGCATGGATTCGAGGTGGACTCCAGAGTTTATCTCCTGATGAAGAAGCTAGCCTTCTGAACCTCGCCTGAAGCCAGCCTCTCTGCCAAGTCACTCAGGTCATGGGCATTGTTCAAGCCTGAGTGGCAGCCGCTCTTGCTCACCTGTTGAGGAAGGGCTGGCTCACTGTCCACCGTGGCGGCATCTTTAACTGGCCTCCACTCAATGGGAAACTGACTCGCCTGTGAAAGACACAGTGGGAG
>124129431970
GCTCCAGGCCGGGCCCTTTACCTCCTGTGGGTGAATGTGCTGGGCCCCTGGTTCACTGCAGACAGTGGCACCCCAGCACCAGAGCACAATGAGAAACGGCAGCGCCGACAGGAGCGGCGGCAGATGAAGCGGTTATAGCCATTGACATTGTGGCCACAGGCCACTGGCCCTGGGTGGCTCTGTCAGGGTGCACAGCCCCTCATGCCTGGAGCAATGAGGGTCTAGTCCAGGGGCCAAAAGCAGTCTGAGGTATTGGGTATACTTATACTCTATAGGGTCGTTGAATAAATGGCTTAGAAT
>12510126655
TAAAAAAGTCAAGAACATGTAAAAACTGTGGCTTTTCTGGAATGGAATTGGACATAGCCCAAGAACAGAAAGAACCTTGCTGGGGTTGGAGGTTTCACTTGCACATCATGGAGGGTTTAGTGCTTATCTAATTTGTGCCTCACTGGACTTGTCCAATTAATGAAGTTGATTCATATTGCATCATAGTTTGCTTTGTTTAAGCATCACATTAAAGTTAAACTGTATTTTATGTTATTTATAGCTGTAGGTTTTCTGTGTTTAGCTATTTAATACTAATTTTCCATAAGCTATTTTGGTTTA
>12631021397
GTGAGTGGAGGCGCTGCACTGGGGTCTCCACACCCCACCTTCCAGGCACGGAGTGGGCGGAGCTCAGCCCGTCCAGCCTGGCTTGGACCCCAGGGGCCATGTCTCCCCGCCTGCCCTCCTACCCGGAGGCGTCGGGCCTCGCCCTGGCGGAGGTCCTTGCGCAGGGAGAAGATGGTGTTGGCCTGCTCCTGGTGGTCCCGCAGCGCCTGCCGCCAGTCCTCCTCCAGTACCTGGATGTAGGGGCTGCTCCTGTCCAGCTTCCCCTCCTGAAGGGGGCAAAAGGCAATGGCCTGGCTGGGA
>127207924746
AATGAGCGCTCCGGGTCTCAGCGGGGTGGAGGGGTTGCACTGCGGTAATATGGCTCTTCCTTAGCCAGCGGCGGCAACGGCGGCAGCGGCGGCAGCGGCGGCGGCTACTGTCTGGGCTGAGCAGTAGTGCCTCTCGGGTGGCGGGTTTCTAGGCTGCAGGGGCTTGGTAGGTGGTGGCAAGGGGGCGGCGGCGGATGCCGGAAGAGTGCCCGCCCCGCCGCTTGGCGGCCCCTGGATCGAGATGAGCGCCTCCGCGTCGGTCGGGGGCCCCGTCCCCCAGCCACCCCCGGGCCCGGCCGC
>1287129849
ATTTCCCAATTGCTCAGCAATAGAGACCCTGGGATACAGGCCTTCCTTACCGTGTCCTGCTTAGGGGAAGGTGATTGGAGCCACCTGGGATTATCCAGTTCCCAAGAGACCCTGCACCTCCGGCTAAACCCTGAGCCCACTCTGCCCACCATGGACGGCGTGGCTGAGTTCTCCGAGTATGTCTCTGAGACTGTGGACGTGCCATCCCCATTTGACCTACTAGAGCCCCCCACCTCAGGGGGCTTCCTCAAGCTCTCCAAGCCTTGTTGCTACATCTTCCCAGGTGGTCGTGGGGACTCT
>12937620044
GCTTCGGGAGCAGGAAAGAAAAGAAGCAGAAGAAGCTAGTCAAAAGGAAATAGAAGAATGGGAAAGAAAACTTCTAGCTCAAGCAGCTCCAACTTGTATGGAGACCATGTGGGAAATTCCAGCTATTGGGCATTTCCTTTGTTTAGCTCAGCAAATTCTAAATTTGCCAGAAATAGTCTTTTACGAATTGGAACGTTGTCTTCTGATGCCTCAGTGTAATGCTTTTCTATCGAAAATAATGACTTCTCTATTAAGTCCTCCCCATCGCAGACCTACCTTACATCGAAGACCTACTTTGCC
>1307729699
ATGTGGCTGGACCGCCGCGGATGGCTCAGGGTTCTTGGACATTGGCGCTACGACCTTAGGCGCCCTAGCTTTACCAGGACTTGGAGTGGCGATAAGGGCCCAATGGCAGAAACAGTGTCTACCCAGGTTGGGACAGAGGGCGGGCTGAGGGCTTCGCATCAGCAAAACGGTGACGCTGGTGGCGACGCGAAGGTTGAGCTGTCCCCCGGGCCCCCGAAGCCGGCTGGCCGGGAAGTGGAGCCGGCCCCAGTAGGCGGGGAGCATCCCTCGGCTGCAGCCCCAGGCCCGGGCAAGCATAAG
>131139229054
GGCAGCAGCTCATCCCAGCTCCAGTCGTGGACTGTCCAGCCCTCCTTTGAAGTGATCTCAGCACAGCCACAGCTCTTATTCCTTCATCCACCTGTACCATCTCCTGTCAGTCCATGTCACACTGGTGAGAAAAAGTCCGACTCCAGGAACTACTTGCCCATTCTGAATTCTTACACCAAAATAGCCCCACATCCAGGCAAAAGGGGCCTTTCCCTTGGCCCAGAAGAAAAAGGAACAAGTGGAGTGCAGAAGAAAATCTGTACTGAGAGACTTGGGCCTAGCTTGTCTTCCAGTGAGCCA
>1322830380
AGCTGAGTCTTCCCTCTGCGGGGCGGGGTCGGGGGAGTGGGCGGGATTTCCCGGGTAACAGAGAAGCGGCCGCGGCGGTAGAGGCGGCGGAGACGGTTTCTCCATCTTCCCCCCTCCCCTTCCCCCCTCGGAGTTTCCCTCCCTCCCTCCCTCCCTCCTTCCCAGTCTGGGCACCGGAGCCTGTGACCGCTTCGTTAGTGGAGAGGTAGCTGGCAGTCCGCTTCGGCGGGCCTGTGCCCCGCGCCGTTCTCGGGGCCTCCCTGCTGAGCTCGCGGCTCACGCTGAGAGGGACACGCAGTG
>133220825637
GATGGGTCTCATCTGCTGCTTGCACCGAGGCTCCAGCGACATTTTTACTCATGGTCAACTGCGTCCCCTGCCAACTGCCCTTCGAAGGACAGGCGCCACATCCACCTGCCAGGCCTGCAGCATTAGCACCAGCTCCACTAGGGCCACAGATGCCCCCTCCTCTGTGTCCAGCCCCTGCAAATGCACCAAGTGCCTTAGACCATGGCTCCCCACCTAGGCGGGGACCCTCAGCCCCCTCCCCTCCATTTCTGAGCCCTCACAGCCAGAGCCTTGGCAGGAGAAGGACCCTCACCAGGCACG
>134179522168
GGAGTAACACTGAGACCGTGCAACCTGAAGTAAAAAGTGAAACCGAACCCCATTTTATCTTAAAAAGTTCAGACAACACTAAAACTTATTCGCTGATGCCATCCGCTCCTCACCCAGTGAAAGAGGCATCTCCAGGCTTCTCCTGGTCCCCGAAGACTGCTTCAGCCACACCAGCTCCACTGAAGAATGACGCAACAGCCTCATGCGGGTTTTCAGAAAGAAGCAGCACTCCCCACTGTACGATGCCTTCGGGAAGACTCAGTGGTGCCAATGCAGCTGCTGCTGATGGCCCTGGCATTT
>135280426078
ATCTGCGGGATGGTTCTCACCTGCTGCTTGCACCAGAGGCTCCAGCGGCATTTTTACTAATGGCCAACCACCTCCTCTTCCAACTGCCCCTCAAGACAACATGTGGCCACATGCCATCTGCAAGGCCTGCAGAGTTAGCACCAGCTCCACTAGGGCCATAGATGCCCCCTCCTTTGTGCCTAGCTCCTGCGAATCCACCGAGTGCCTGAGACCATAGCTTCTGTGCCCACCCAGGCAGAGACCCTCGGCCCCCTCTCCTCCATTTCTGAGCCCCCATGGCCAGATCCTGGGCAGGGAAAT
>13666427965
AACAAAGGAAGTTTACTGTTCATTCTCCTGATGCTTCATCTGGAACAAATTCTAATGGGATAACTAATCCGTGTATCAGAAGTCCTTATATAGATGGCTGCTCGCCAATTAAAAATTGGTCTCCTATGAGACTTCAGATGTATAGTGGTGGTACTCAGTATCGGACCTCAGTGATTCAGATACCTTTTACTCTTGAGACTCAAGGTGAAGATGAGGAAGATAAAGAGAATATTCCTTCCACAGATGTCTCATCACCCGCCATGGATGCTGCTGGAATACACCTACGGCAGTTTAGTAATG
>13765639969
GACATTTCCGAGAGAGCGGGAGCGTCTGTACCTCTGCGGCGTCACTGGGAGCCCGACGGAAAACTGCGCTAAAGGCTTGTCTTTCCCCTGCCCGACCGAAGGAGCCGACCTTGCCTGCGCTACAGCTTCCTTATTTTCGTCGCCTGTTCTCCTGATCCTGCGTGTTCTAAAAACCCCTTAGGCTTTCCATGGGTTCCCAGACCATGGCGGTGGCGCTGCCCAGGGACTTGCGGCAGGACGCCAACCTGGCAAAGAGGAGGCACGCGGAGCTGTGCAGGCAGAAGCGGGTCTTCAACGCCA
>13830136590
AAGAAAACTGGAAAGCTGAAGACTTTTTAGTGAAATTCAAGGAACACCAAGAGAAGTATTCTAGATCAGTTGTAAGCATCAACCACAAAAAACTGGTGAAGGAGAAGAGTAAAATATATGAAAAGACATTTACTCTAGGCAAAAACCCTGTGAATTCAAAAAATCTACCTCCTGAATATGATACTCATGGAAGGATTTTGAAAAATGTTTCAGAATTAATCATCAGTAATCTAAATCCTGCAAGAAAGAGACTTAGTGAGTATAATGGATATGGGAAATCACTCCTGAGTACTAAACAAG
>1391139253
GCCAGGCCGGCTACCCCGTGTACAAGTACGTGCCCTATGGCCCCGTGATGGAGGTGCTGCCCTACTTGTCCCGCCGTGCCCTGGAGAACAGCAGCCTCATGAAGGGCACCCATCGGGAGCGGCAGCTGCTGTGGCTGGAGCTCTTGAGGCGGCTCCGAACTGGCAACCTCTTCCATCGCCCTGCCTAGCACCCGCCAGCACACCCTTAGCCTCCAGCACCCCCCGCCCCCGCCCAGGCCATCACCACAGCTGCAGCCAACCCCATCCTCACACAGATTCACCTTTTTTCACCCCACACTT
>140163038148
AGGGCCGCGCCTGCGCTGTGGTGTTCGACTGTAAATTCATCGAGACATCCGCCACGCTGCAGCACAATGTGGCCGAGCTCTTCGAGGGCGTGGTGCGCCAACTGCGCTTGCGCCGCCGGGACAGTGCGGCCAAGGAACCCCCAGCACCCCGACGGCCGGCCAGCCTAGCCCAGCGCGCTCGTCGCTTCCTGGCACGCCTGACAGCCCGCAGCGCACGCCGCCGGGCACTCAAGGCCCGCTCCAAGTCCTGCCACAATCTGGCCGTGCTCTGAAGCCCCCCGCCCTTCTGAGAGTTGGCGG
>14125012670
AGCCTAAAACCATTGGCCAACCGTCACGCAACTGCCAGTAAAAATATTTTCCGAGAAGACCCAATAATCGCGATGGTACTAAATGCAACAAAAGTATTTAAATATGAATCCTCAGAAAATGAGCAAAGAAGAATGTTTCATGCTACAGTGGCTACGCAGACACAGTTCTTTCATGTGAAGGTTTTAAACATCAACTTGAAGAGGAAATTCATTAAAAAGAGAATCATCATTATATCAAATTATTCCAAACGTAATAGTCTCCTAGAGGTGAATGAAGCCTCTTCTGTATCTGAAGCTGGT
>1424618732
CAGTTTGCAAAAGCCAGAGGTGCAAGAAGCAGCGACTGCAGCAGCAGCAGCAGCAGCGGCGGTGGCAGCAGCAGCAGCAGCGGCGGCAGCAGCAGCAGCAGCGGAGGCACCGGTGGCAGCAGCAGCATCACCAGCAACAACAACAAAAAAAAATCCTCATCAAATCCTCACCTAAGCTTTCAGTGTATCCAGATCCACATCTTCACTCAAGCCAGGAGAGGGAAAGAGGAAAGGGGGGCAGGAAAAAAAAAAAACCCAACAACTTAGCGGAAACTTCTCAGAGAATGCTCCAAAACTCAG
>14346626579
GATTCCCCTCCCCATCTTTACTGAATAGAAATGAATTCTTGGAGATACTCATGCTCCCAGATTCCAGAGGGTTAACCAGGAATGGAGACCATCCGTCGGCCCTGCTAAGGACTAACACTTAGCCATCGTTTTTCACAGGCCTGGGCCTGGAAAAAGAAATCTCTACGTTCCTGCCCTTTACTATTGCTGATGGAGCCTGGGGGAACCATCACTTTTTTTGTGTGCTACATTCAAGGAGATCAAAAAAACTTTTCTTCTTTTGCAAAGAAAGCTTTTTGTTTTTAACTGCAACGTACTTTT
>144169213028
CTGAAAAATACCAAGATCGAAGTTTTGGAAGAGGAGCTCAGACTGGCCCGAGATGCCAACTCGGAAAACTGTAATAAGAACAAATTCCTGGATCAGAACCTGCAGAAATACCAGGCAGAGTGTTCCCAGTTCAAAGCGAAGCTTGCGAGCCTGGAGGAGCTGAAGAGACAGGCTGAGCTGGATGGGAAGTCGGCTAAGCAAAATCTAGACAAGTGCTACGGCCAAATAAAAGAACTCAATGAGAAGATCACCCGACTGACTTATGAGATTGAAGATGAAAAGAGAAGAAGAAAATCTGTG
>14525612827
AAGCCCGGAGTGCTATGGATGATACTGGAACAAAGCGTCCCCCAAAACCCCGTCTGGGGGAGGAGCTGCAGGTGACCACCGTGACCCAGAACTCCGTGGGCCTCTCCTGGACAGTCCCTGAGGGCCAGTTTGACTCCTTTGTGGTCCAGTACAAAGACAGGGACGGGCAGCCCCAGGTGGTGCCCGTGGAGGGCAGCCTCAGGGAGGTCAGCGTGCCGGGCCTGGACCCTGCCCACAGGTACAAGCTGCTGCTCTACGGGCTGCACCACGGCAAGCGTGTGGGCCCCATCTCGGCCGTCG
>1463073598
GGCTTGGTCACCGCATTAAGGCATTCCCGCTCTCCGCGGAACTGCTCTGCCGTCTCGGCGGTGAAAGTGTGAGAGGGTCCGTAGTTGGGTCAACTTTGACTCCTCTCGCCTGCCCGGATCCTTAAGGGCCTCCTCGTCCTCCCGGTCTCCGGTCGCTGCCGGGTCTGTGCGCCGGTCCGCGCCCGCCCTCGCTCTGCCATGGGCGCTTCCAGCTCCTCCGCGCTGGCCCGCCTCGGCCTCCCAGCCCGGCCCTGGCCCAGGTGGCTCGGGGTCGCCGCGCTAGGACTGGCCGCCGTGGCC
>14729186133
AGACAGGCTCTTGCCATGTTGCCCGGGCTGGTCCTGAACTGCTGAATTCAAGTGATCCTCCCACCTTGGCCTCCAGAAGTGCTGGGATTATGGGTGTGAGCCACCATGCCTAGCCAAAATGTTTCTTAAGGTATACATTTTGGGTCTTAGAAGACTTATACATTTGTAATATTTATTACTAAATATCTCAAAGTATTACAATAAATGTTACCATGTGAGCTACTTTGAATCAGGCTTCTTGCACACCAATTTAAAAATGTTAACTCTTGATATATACACTAGTTATACCACTCATGTCAG
>14826073307
GCTGCCTGGATCCCCAGAGTTTGTCTGGAAAGCCTCTTGAGATGGGGTTATGTGCTCCGAGGATCCCAGGAGGAAGGATGGGGCAAGAGCAGACAAACCTATGCCTCTACAGCAGCTGTACCGTTGTCCTGGGAGTGAGCCCCAGCCGTGGCTCAAGGCACACGTGCCTCCAGAGGACAATCTGGGATGCTCAGGGGACAGAGAGGCAGAGGGACTATCAGGGTGAAGCTGTCTTTTTCACTTGTTTGGCACTCAGCCCAGGGCCTGGATTTATCCTGCACAAAATGAACAGTGCAGGGC
>149188838755
GCCTCTGGCCAGGAGGATGACTCTCTTGCCCCCGGCCACTTGGAGTTCAAGTTCGAGCCTGAGGACTTTGCCTTCCCCTCCACGGCCCCAAGCCCCCAGGCTGGCCTCAGGGGGGCTCTGCGCCAAGAGGCCTGGTGTGCGCTGGCCTTGGCCTAGGTCCCCAGGCCAGCCCATGTCAGGGGAACAGCCTGGAACAGACCACCCACTGAGTCACCTCCGTGCCTGCTTTGCTCCAGCACAGCAGAGACCAGCAGGCCCCCCAACCCAGAGACTGGGTCTGCTGGAGTCTCCACACAGTGG
>150171712711
GTGATGGGGGCTCTGCCTTAGGCCTCCTCTTCGGCCTCCTCACCGAAATCCTCCTCCTCTTCTGCGGTGGCATCCTGGTACTGCTGATACTCAGAGACGAGGTCGTTCATGTTGCTCTCAGCCTCGGTGAACTCCATCTCGTCCATGCCCTCGCCTGTGTACCAGTGGAGGAAGGCCTTCCGGCGGAACATGGCAGTGAACTGCTCCGAGATGCGCTTGAAGAGCTCCTGGATGGCTGTGCTATTGCCAATGAAGGTGACTGCCATCTTGAGGCCACGAGGTGGGATGTCACAGACGGCT
>15185532474
GTGGTGAGCTGCCTCAGCACCGCTGTTCTGTCTGGCCACTACGTGGGCTTCTCCATGGTGTCTCTGCTCCTGGAACTGAACTCTGCCTGCTTGCACCTGCGGAAGCTGCTGTTGCTTTCTCGCCAGGCCCCATCCCTGGCCTTCAGCGTGACCAGCTGGGCCTCCTTGGCCACCTTGGCCCTCTTCCGCCTGGTCCCGCTGGGGTGGATGAGTCTGTGGCTGTTCCGGCAGCACCACCAGGTTCCTCTTGCTCTGGTCACCCTGGGTGGAATTGGGCTGGTCACTGTGGGCATCATGAGC
>152183730189
ACGCCAGCATGTCTCCGGACGCCACCAAGCCGAGCCACTGGTGCAGCGTGGCGTACTGGGAGCACCGGACGCGCGTGGGCCGCCTCTATGCGGTGTACGACCAGGCCGTCAGCATCTTCTACGACCTACCTCAGGGCAGCGGCTTCTGCCTGGGCCAGCTCAACCTGGAGCAGCGCAGCGAGTCGGTGCGGCGAACGCGCAGCAAGATCGGCTTCGGCATCCTGCTCAGCAAGGAGCCCGACGGCGTGTGGGCCTACAACCGCGGCGAGCACCCCATCTTCGTCAACTCCCCGACGCTGG
>153138630210
CATTACAACACCTCCTTGCTTGCCGCTGCAGCAGCAGCAGTTTCAGATGATCAAGACCTCCTACACTCGTCTCGGTTTTTCCCGTATACCTCCTCACAGATGTTTCTTGATCAGTTAAGTGCAGGAGGCAGTACTTCTCTGCCAACCACCAATGGAAGCAGTAGTGGCAGTAACAGCAGCCTGGTTTCTTCCAACAGCCTAAGGGAAAGCCATAGCCACACCGTCACAAACAGGAGCAGCACGGACACGGCATCCATCTTTGGCATCATACCAGACATTATTTCATTGGACTGATTCCCA
>15420324533
GAAACATGCTCCTTTGCCTGTCCCCTGCTTGGCTGATGAAGGTGCCAGCACCCGGGCAGCCGGGTGAGGCAGCCCTGCTAGTCTCCAAGGCTGTGAGCTTCCACCCTGGGGGCCTGACATTCCTGGATGACTTTGTCCCCCCGCGCCGTGCCACCTACTTTTTGGCAGGCCTGGGCCTGGGGCCTGGCCGGGGCCGAGAGGCAGCAGAACTCGCCCGTGACCTGACCTGCCCCACAGGAGCTTCGGCTGAGCTGGCCCGGCTGCTGGAGGACCGGCTGCTGACAAGGCAGTTGCTGGCCC
>1552435053
AAGGTGTATTTGTGTGGACAAGATGAGGAGCATAAACATTGTGAAGACTACGTTTGTTCGTATAACTATGAAGGCAAAGGTTCTCTGGCCGGCTCAGTAGGTTGCTGCAGCGATCGGCAGGAAGAAGAGGGACTGGAGTTTCTAGATCACCTGGAACCCAAATTTAGGACATTAGCAAAGACATGCATCAAGAAATAAATGTGCCTTTTAATAGTGTAATATCCACAGATGCATAAGTAGGAATTTATTACTTGCAGAATGTTAGCAGCATCTGCTAATGTTTTTGTTTATGGAGGTAAA
>156286914572
GTCTTTTTAAGATTGTGGCTGATAAAACTCCATACCTTACTATGGAAGAAATCACAAGGACCATTCATATTGGACCAAGTAGACTAGGGCATCCTTGCTTCTATCATCAGAAGGATATAAAACTAGAGAACCTCATCATAAAGCAGGGTGAGCAAATCATGCTCAACTCAGTTGAAGAGATTGATGGAGAAATAATGGTGAGCTGTGCAGTAGCAAGGAATCATCAAACTCACTCATTTAATTTGCCTTTGTCACAAGAAGGAGAATTCTACGAGTGTGAAGATGAACGTATTTACACTC
>1573949906
GAGGAGATGTTAAAGTAACCCATCTTGCAGGACGACATTGAAGATTGGTCTTCTGTTGATCTAAGATGATTATTTTGTAAAAGACTTTCTAGTGTACAAGACACCATTGTGTCCAACTGTATATAGCTGCCAATTAGTTTTCTTTGTTTTTACTTTGTCCTTTGCTATCTGTGTTATGACTCAATGTGGATTTGTTTATACACATTTTATTTGTATCATTTCATGTTAAACCTCAAATAAATGCTTCCTTATGTGATTGCTTTTCTGCGTCAGGTACTACATAGCTCTGTAAAAAATGTA
>158227139568
GCCTCTGGGCAGACAGCACCTTCCTAGCAGCAGGACGGGTAGGACCCTGCTGGGCCAGCCCTGCACATCCCCACCTCGGCAGCCCTGCACATCCCCACCTCGGCAGCCCTGCACATCCCCACCTCGGCAGCCCTGCACATCCCCATCTCGGCAGCCCTGCAGCCAGCCCAGCAAGTCCTTGCTGGAGGGTGTGACCCACTTGGACACCTGCACCCAGAACCCCATCAAGGTCTTGGTCAGGCTGAGAAAGAGACTGTCACCTGGCCGGGGACAGGCCAGCTCTGCACACCAGCCCCAGGA
>15927172613
GTTTCCATGCTGAGCTCCTGCCCATCTTCAGTCCTGAACTCTCTCCCAGAAACCTGGTTCTGGTGGCCACCAAGATGCCCCTGGGTCAGGCTCTTTCTGTTCTGGAGACTGAAGACAGCTGATGCAGCCTGAGGAAACATCTCAGACCCCATCATCTGAAAGTGCCCAGAGAGCACAGTGGCAGAGTACATCTCATCCAGAGAAACAGCATCCTGCATCCTCCAGAGTCCTGGTTCCTTCAGTTTCATCCCCTTTCTCTCCTTCCATGGATTATGTAATACATTGTAAAGTTTTAATTAA
>16017679851
TTCCTTGAGAATATGTATATCGGGAAGGAATGTAAACGTGCATGTAATAAGACTCCTATAAAACGAACTCAAGCATAGAAGAATCGTAGGAGAATGATTAGGCAGATTTTATTACTACGTACTTGGCTATTTCTCTGTCTCCTTTTAAAGATTAAACAGAGTTTATGATGAGTGTCCCACTGTGGATGTTCAACTTTGACTTGGCAACATCTGTAAATGTAATACCTGATGGTTATAAGCATTTCTCAATGGATTTCTGCTTCAGTTAATCAACATTTTGTATACTTTATCACCCATGAG
>1614281100
CTTTCTGGACTTGGACTCCTTGGGAGTCGTTTCTCGGCCATTTGACCCGTGGGACTTGTGGGTTTTGTGCTGCTTTTTCTTTCTTTCTTCCCCTTTTCCAACTTCAGCAATACACCCAGATGTTAGTCGAGTCACGTCCCGCCGCCCTCTGCCCTTGAAATGCTGGCAAGTACGCAGCCCCGCGATCGTCACGTGACGCCGGGGTTCAGCGTATCCTTGCTGGGCAACCGTCTTAGAGACCAGCACTGCTGGCTGCACCATGAATGTGATCTACCCACTGGCAGTCCCCAAGGGGCGCAG
>16271640036
GAGAAAAGCCCACCTCGCACCCGCAGCGCCAACAGCACCCTGGCCCAGGCCCTCCACTGGACTCGCTCTCAGCTGTCTCCCCTGGAGGCCCCCGCCCTGCTCTGGGGGCTCCTCATGGCCGTGGGGGCTGTCAGATTTGTGCAAGCCCTGCTAGCACCCTGTTCTCTCCGGTCCTCCCCGCTGGCACCAGTCAGCGGGGAGAAGCGCAGGCCAGCCTCCCAGAAAGACTCCGGAGCTGCCTCCGAACAGGCCACCGCAGCCCCCAACCCCTGCTCCAGTAGTTCGAGGACCACCCGGCGA
>16310471555
ATATGAAAACTGCTTCATCAACCTCATCCAGAAGTCACCCTTATTCTAGTGACAGTGAGGATGAATCTGCAGTGGGGGACAGGGAAGCCCACACTGACAGCAGCACAGATGAAAGTGCCAGAAGGTCATCTTCTCAGGAACTGAGTGAAAATGATAAGCCAAGAAAGTCTCACCTTCCAATTGAGGAATCCTTAGAAATTGAAATTGAAGACCAAGAAATAACAAAAGCAGATGTGGAGACCAAGCCGATGCCAATAGACGAAAGCTTTGAGAATGTTCTTAAAGAAGGAACGGAGAAAG
>16445022295
GTTGGCGCATACTCAACTCTAAGACCTCCGGAACATGGAATCTGGGCGTGCACCATTATTGACACCTACACCAGCCGTCCCTTTCTTAGAAGACATACGGTAGCACTTCCACCCTCGCTCAAAACTCGGGAAAGGAGGGGCGGAGGGTGGATGTCATCACTCCGCGCCCGGCTGCCCGCGACGCGCCGGCGGGTGGCGCAGCCCTTCGCTCGCCCGGCCTCCCCCTCCCTGGTTCCGCGTTCTGGTTCCGCCATGGAATCCAACAAGGATGAAGCTGAGCGCTGTATCAGCATCGCCCTC
>165200924794
GCAGTTTCTCTTAGTGTTCAGCAGGAAACATCCAATTTAGGTCCTGGATCTGCACCATCCAAATTACATGTTTCACAGATTCCCCCTATGGCAGTTAAAGCTCCTCATCAGGTTCCTGTGCAATCTGAGAAAAGCCGTCCAGGACCATCCTTACAAATTCAGGATTTAAAAGGAACTAACCGGGATCCTCGTCTGAACAGGATAAGCCAACATTCTCATGGAAAAGATCAGAGTCACAGGAAAGAATTTCTAATGAACACATTAAACCAGTCTGATACTAAGACAAGTAAAACTATACCC
>166291617742
GTGGCCATGGTGGAGGTGCAGCTGGAGACGCAGTACCAGTACCCGCGGCCGCTGCTGATTGCCTTCAGCGCCTGCACCACGGTGCTGGTGGCCGTGCACCTGTTCGCCCTCCTCATCAGCACCTGCATCCTGCCCAATGTGGAGGCCGTGAGCAACATCCACAACCTGAACTCCATCAGCGAGTCCCCGCATGAGCGCATGCACCCCTACATCGAGCTGGCCTGGGGCTTCTCCACCGTGCTTGGCATCCTACTCTTCCTGGCCGAGGTGGTGCTGCTCTGCTGGATCAAGTTCCTCCCC
>167283421175
GAGCCTGCAAGTGCTGGTCTCGGAGTTGATCCCATGGGCCGTTCAGAACGGGCGCAGAGCCCCATGTGTCCTCAACCTGTACTATGAGCGGCGCTGGGAGCAGTCCCTGAGGGCTCTGCGGGAGGAGCTGGGCATTACAGCACCACCCATGCACGTCCAGGGCTTGGCCTGAGCTCCTGAGCCAGCGGGGCCTGGCCTACCTCCCCCATCCCCTGCTTCCCTTGGAGGCAGAGGGCTCCCTTGACTACCTTTGTTCCTCTTCTTTGAACACTGACCCTTGGACAACATTTATCATAATTT
>16857716978
TGAGCAGGTATACCCAGCAGCTGCGACACCATCTGGGCCGTGACTCCAAGTTCGTGCTGTGCTATGCCCAGAAGGAGGAGCTGCTGCTGGAGGAGATCTACATGGACACCATCATGGAGCTGGTTGGCTTCAGCAATGAGAGCCTGGGCAGCCTGAACAGCCTGGCCTGCCTCCTGGACCACACCACCGGCATCCTCAATGAGCAGGGTGAGACCATCTTCATCCTGGGTGATGCTGGGGTGGGCAAGTCCATGCTGCTACAGCGGCTGCAGAGCCTCTGGGCCACGGGCCGGCTAGACG
>169268110085
TGTTTGAAATTATTCTGGAATACCTGGAAACAAGAGACTGGCAAGAAGCATTTTTTACTATCTTGCCCCAACGGAAAGGAGCTGTTCCCACAGACAAAGCCTGTGAAAGTGCTTCTCATGACAATCAGTCTGTCAGGATGGAGGAAGGTGGATCGGACAGTGATTCCAGTGAGGAGGAATATAGCAGAAATGAACTAGATTCACCACATGAAGAAAAGCAGGATAAGGAAAATCACACTGAATCTACAGTGAACTCTCTGCCACACTAATGTTACCTGGTTTCCTTTTAGTTTAAGGAAA
>17028848596
GTGAGTCCAGTACACAGCCAAGGTTGAAGATCACTGACCTAGACTAAAATGAGAGGATTCAGAAGTCTGACCTTAGAACATGAGAGAGTGGAAAACCTCAGGATGTTTCAGCCAAACAAGAAGAGAAGAAAATATTGTTGAAATTAACAATGATCAGGGAAAATATCATCTATTAAGAACAGGGAACCACATTTTAGCTGTAGATTAGGAATGGTAATTTTTATCTGGTGTTTTAGTTTCCAAAACATTTACATATTGATCTACTCCTCGCCCTAGACCAAACCTAATTCCATTCTTACT
>17124444461
GGCGTCAGCTCACAATCTTCAATAGCCAAGCAACCATAATAATTGGCGGGAAAGAGCAGGGCCAGCCCTTCCAGGGCCAGCTCTCTGGGCTGTACTACAATGGCTTGAAAGTTCTGAATATGGCAGCCGAAAACGATGCCAACATCGCCATAGTGGGAAATGTGAGACTGGTTGGTGAAGTGCCTTCCTCTATGACAACTGAGTCAACAGCCACTGCCATGCAATCAGAGATGTCCACATCAATTATGGAGACTACCACGACCCTGGCTACTAGCACAGCCAGAAGAGGAAAGCCCCCGA
>17230535067
GTGTTCTTTATACATTTTCCTACAGGGCTTCTCTGTGGAGAAATCCGAAAAGCATATGTAGAATTTGTCAATGTCAGCAAATGTCCACTTACTGGATTGAAGGTTGTTTCTAAACGTCCAGAGTTCTTTACTTTCGGTGGTAATACTGCTGTTCTAACACCACTAAGTCCCTCAGCTTCTGAGAATTGTAGTGCTTACAAGACTGTTGTGACAGATGCTACCTCTGTGTGTACAGCACTCATATCATCAGCTTCTTCTGTAGACTTTGGCATTGGCACAGGAAGTCAACCAGAGGTGATT
>173257613782
GCTCTCAGGCACAATCCAAGGCTCAGGTACTTCAAAGTGTGGCAGGGCAGACGCTAACCGTGAGATGCCAGTACCCGCCCACGGGCAGTCTCTACGAGAAGAAAGGCTGGTGTAAGGAGGCTTCAGCACTTGTGTGCATCAGGTTAGTCACCAGCTCCAAGCCCAGGACGATGGCTTGGACCTCTCGATTCACAATCTGGGACGACCCTGATGCTGGCTTCTTCACTGTCACCATGACTGATCTGAGAGAGGAAGACTCAGGACATTACTGGTGTAGAATCTACCGCCCTTCTGACAACT
>174148213010
GGAGAATACCAGGTTTTGCTGGAACTGTACACTGAAAAACGGTCCACCGTGGCCTGTGCCAATGCTACTATCATGTGCTCCTGACTGTGGCCTGTAGCAAAAATCACAGCCAGCTGCATCTCGTGGGACCTCCAAGCTCCTCTGACTGAACCTACTGTGGGAGGAGAAGCAGCTGATGACAGAGAGAGGCTCTACAAAGAAGCGCCCCCAAAGAGTGCAGCTGCTAATTTTAGTCCCAGGACCAGACATCCCCAGACTCCACAGATGTAATGAAGTCCCCGAATGTATCTGTTTCTAAGG
>17523202463
AGAGAAGAGGCTCCACGTTGGGCGGGGATGGGGCCTGAAACTGTCTGGGTCTGAGCTGGGGAGCGGAAGCCACTTGTCCCTCTCCCTCCCCAGGACTTCTGTGACTCCTGGGCCACAGAGGTCCAACCAGGCTAAGGGCCTGGGGATACCCCCTGCCTGGCCCCCTTGCCCAAACTGGCAGGGGGGCCAGGCTGGGCAGCAGCCCCTCTTTCACCTCAACTATGGATCTCCTGCCCCCCAAGCCCAAGTACAATCCACTCCGGAATGAGTCTCTGTCATCGCTGGAGGAAGGGGCTTCTG
>17649919248
GCAGTACCCAAGCGAGCCATTTAACATGGCGGAGGATGTTTCCTCAGCGGCCCCGAGCCCGCGGGGCTGTGCGGATGGTAGGGATGCCGACCCTACTGAGGAGCAGATGGCAGAAACAGAGAGAAACGACGAGGAGCAGTTCGAATGCCAGGAACTGCTCGAGTGCCAGGTGCAGGTGGGGGCCCCCGAGGAGGAGGAGGAGGAGGAGGAGGACGCGGGCCTGGTGGCCGAGGCCGAGGCCGTGGCTGCCGGCTGGATGCTCGATTTCCTCTGCCTCTCTCTTTGCCGAGCTTTCCGCGA
>177228233172
GGCCATTCATTGAATTTGAAGAGATAAACTTGACTGAGTTGTGGGGAGACATGGATAATCAGAAACACATTTATGAAGGTTTTGACAAAGTGCTCTTGGAGATGAATACATTACTTTCTGCAAATCATGCTAGCAAAACCCAAAGTAAATTATTAGAAAGTCCAGATCAACCTAAACTTAACGAACAGAGAACATCAACACCATCACCAAACCCGCCAGAACAGCAGAGAGGAGTAACTGCAGAACAAGGACCACAAAGAATTTCAATTGAAGAACAACAACAAGGCAAAAAGCCAACTG
>178202714634
ACATTCCTGACCTCTCCCTCCCCCTTTTCCCTCTTTCTTTCCTTCCTTCCTCCTCTTCCAAGTTCTGGGATTTTTCAGCCTTGCTTGGTTTTGGCCAAAAGCACAAAAAAGGCGTTTTCGGAAGCGACCCGACCGTGCACAAGGGCCATTTGTTTGTTTTGGGACTCGGGGCAGGAAATCTTGCCCGGCCTGAGTCACGGCGGCTCCTTCAAGGAAACGTCAGTGCTCGCCGGTCGCTCTCGTCTGCCGCGCGCCCCGCCGCCCGCTGCCCATGGGGGAGATGCAGGGCGCGCTGGCCAG
>179158421255
CGGCCGAGCTGCGGCTACGTGCTGTGCACCGTGCTGCTGGCCCTGGCTGTGCTGCTGGCTGTAGCTGTCACCGGTGCCGTGCTCTTCCTGAACCACGCCCACGCGCCGGGCACGGCGCCCCCACCTGTCGTCAGCACTGGGGCTGCCAGCGCCAACAGCGCCCTGGTCACTGTGGAAAGGGCGGACAGCTCGCACCTCAGCATCCTCATTGACCCGCGCTGCCCCGACCTCACCGACAGCTTCGCACGCCTGGAGAGCGCCCAGGCCTCGGTGCTGCAGGCGCTGACAGAGCACCAGGCC
>18051226483
TTATTGTGGTTTGTCCGTTCCGAGCGCTCCGCAGAACAGTCCTCCCTGTAAGAGCCTAACCATTGCCAGGGAAACCTGCCCTGGGCGCTCCCTTCATTAGCAGTATTTTTTTTAAATTAATCTGATTAATAATTATTTTTCCCCCATTTAATTTTTTTTCCTCCCAGGTGGAGTTGCCGAAGCTGGGGGCAGCTGGGGAGGGTGGGGATGGGAGGGGAGAGACAGAAGTTGAGGGCATCTCTCTCTTCCTTCCCGACCCTCTGGCCCCCAAGGGGCAGGAGGAATGCAGGAGCAGGAGTT
>1819038382
GTCTTCGGCTTTGTTCAGACCCTGACAGGTTGTGAGGACCAAGCACGCCTCTTCAAAGACGAGGTAAGGTGCAAGTGCAGAGTGGGAGACAGAGCCGGGGTCACTGTCCTTAAGACGGCAGGAAGCAGGTGCCCTCCCCAGCGTCACTTCTGCTAAGGAGGGACCCGTGTTGCCCCACCAGGCAAGAATAGTCAGAGTGACCCATGTATCTGGGAAGACTCTAGTCTGGACTGTGGCCCAGCTTGGGGACCTTGTGTGCTCAGATCATCTTCAGGAAGGAAAAGGCATCCTGGAGACAGG
>182215740811
AGTCAAAACATTTTTGGCCTCGATGTCATTGAAACACCAGAAGGAGACAAGATGCCACAACTGATTGTTCAAAAGGAGTTAGATAGGGAAGAGAAGGATACCTACGTGATGAAAGTAAAGGTTGAAGATGGTGGCTTTCCTCAAAGATCCAGTACTGCTATTTTGCAAGTGAGTGTTACTGATACAAATGACAACCACCCAGTCTTTAAGGAGACAGAGATTGAAGTCAGTATACCAGAAAATGCTCCTGTAGGCACTTCAGTGACACAGCTCCATGCCACAGATGCTGACATAGGTGAA
>18328384006
TGTATATGGTTGTCCCTTGGCGAAAAAAAGAAAAACACAAGATAAACAGCCCCAGGAACCTGCTCCTAAACGAAAGCCATTTGCCGTGAAAGCAGACAGCTCCTCAGTGGATGAGTGTGACGACAGTGATGGGACTGAGGACATGGATGAGAAGGAGGAGGATGAGGGGGAGGAGTACTCCGAGGACAATGATGAGCCAGGGGATGAGGACGAGGAGGACGAGGAGGGGGACCGGGAGGAGGAGGAGGAGATCGAGGAGGAGGATGAGGACGATGACGAGGATGGAGAAGATGTGGAGGA
>184140741287
GCTGTGGCACAGAACATGGACTCTGTGTTTAAGGAGCTCTTGGGAAAGACCTCTGTCCGCCAGGGCCTTGGGCCAGCATCTACCACCTCTCCCAGTCCTGGGCCCCGAAGCCCAAAGGCCCCGCCCAGCAGCCGCCTGGGCAGGAACAAAGGCTTCTCCCGGGGCCCTGGGGCCCCAGCCTCACCCTCAGCTTCCCACCCCCAGGGCCTAGACACGACCCCCAAGCCACACTGAGGTGCCGCTGCTGGAGATGCGTGCCCCCGGCGGCTACCCGCTGGACCGGCCACTCTCCCCAGCCCC
>185270918781
GGAGGAGTGAGATGTGGATGTTGCTTTTGCACCTACGGGGGCATCTGAGTCCAGCTCCCCCCAAGATGAGCTGCAGCCCCCCAGAGAGAGCTCTGCACGTCACCAAGTAACCAGGCCCCAGCCTCCAGGCCCCCAACTCCGCCCAGCCTCTCCCCGCTCTGGATCCTGCACTCTAACACTCGACTCTGCTGCTCATGGGAAGAACAGAATTGCTCCTGCATGCAACTAATTCAATAAAACTGTCTTGTGAGCTGATCGCTTGGAGGGTCCTCTTTTTATGTTGAGTTGCTGCTTCCCGGC
>18619414041
GCCTTAGAAGATGACATCATCAATCACAATAAACATTTACACCAGGCTGTTAGCATTGGCCAGTCCTTAAAGGTTTTGAGCTCCAGGGAGGATAAAGATATGGTGCAGAGTAAATTAGACTTCTCTCAAGTATGGTACATTGAGATTCAAGAGAAAAGTCACAGCAGGTCTGAGCTCCTCCAGCAGGCCTTATGTAATGCTAAGATTTTTGGGGAAGATGAAGTTGAACTGATGAACTGGCTGAATGAAGTGCATGACAAACTGAGCAAGCTCTCAGTCCAGGATTACAGCACTGAGGGG
>18784025384
GTCAGCACAGTGTTTCCGGAGCCCCACGTATCAACAGCCCAGTGCCGGGAGCGCCAGGGGCTCCAAGGAAACTATCAGACCCATTCCCTGTCCCCAGGAAGCTTACCATCCAGCGGCACAGAGAAGGCTCACCATGGACTCCATTCAAGAACGAGGCAGGATAGGATGTGAATAAGTGCAAGGTGTGAGTGACTGACAGTAAGTGCAAGGGGGTTCAGAGAAGTGGCAGCTCCAAGCCTGCTTCTGCTGAAGCTGGAGGGCTTATCTGTCAAGAACCCCCAACTCAGGAAGCTCTGCTCC
>18818954809
CGTGGATCCCGAGAAAGAGGCGCAGGACGAGGAGGCAGAACCCGACTGGCGCGTAGAGCAGCAGCACGAGCAGTAGGAAGCAGTCACCCGGAAGCCTGGGGGCGAGAGGCGAAGTGGTCAGGCGCCGAAGGCCGAGAGCACGCGGGGATCGGTCTCTTCCCGCCGGGTCTCTTACCGGTGCGAGTCAAAGAGCCGCTCCGGCCCCGGCCCTGAGGGAAGCTCCATAACTGCTGCTTCAGGAGCGCCCGGCCGTCGCCGCCGCCGCCATTTTCGCGCCCGGCCGCAGGGGCTCTTGGGAAG
>18994329273
AGTTGAGAATGGAGAGAATGTTACCTCTCCTGGCTCTGGGGCTCTTGGCGGCTGGGTTCTGCCCTGCTGTCCTCTGCCACCCTAACAGCCCACTTGACGAGGAGAATCTGACCCAGGAGAACCAAGACCGAGGGACACACGTGGACCTCGGATTAGCCTCCGCCAACGTGGACTTCGCTTTCAGCCTGTACAAGCAGTTAGTCCTGAAGGCCCCTGATAAGAATGTCATCTTCTCCCCACTGAGCATCTCCACCGCCTTGGCCTTCCTGTCTCTGGGGGCCCATAATACCACCCTGACAG
>190243739329
GTTCCAGTAGCTGGCTCGGTGCTCTTCTCGGCCACCTGCCATGGCCCGGGGGCTGCCCACCATTGCTAGCCTGGCACGCTTATGCCAGAAGCTGAACCGCCTGAAGCCGCTGGAGGACTCCACCATGGAGACGTCACTGCGGCGCTGCCTGTCCACGCTGGACCTGACTCTTCTGGGCGTGGGTGGCATGGTGGGCTCGGGTCTCTACGTGCTCACAGGTGCCGTGGCCAAGGAGGTGGCTGGCCCTGCTGTGCTCTTGTCCTTCGGTGTGGCCGCTGTGGCCTCCCTGCTGGCAGCCCT
>19114115372
TTGTTGGGAAGGTCTTGGAAATTACTGAACTACCAGATGGAATAACTCGCATGGAAGCTGAAAAGCTTTTTGGGGAACTCTTTAAAATTGGCGCCAAGATCCGGTGGCTCCGGGACCCCCAGTCCCAACCACGTCGTCACCCCCTCTGCTGTGGCAGTGGGGACAACACTGCCAACCCTGAACGCTCTAAACCCAGTGACTTGGCCTCCACCTACACCGTCTTAGCCACATTCCCCTCCATTTCAGCTGCACAGAATGCACTGAAGAAACAAATTAACTCAGTTAACAAGTTTAAGCTGA
>192169140675
AGACTGTGAACCAGGAAGAGAAGAGTGGCCCAGGTGCAAGTGGGGGCAGCAGCGGGGACCCTGATGGCTTCTTCAACTCCAAGGTGGCATTGTTCGCGGCTGTCGGTGCCGGTTGCGTCATCTTCCTGCTCATCATCATCTTCCTGACGGTCCTACTACTGAAGCTACGCAAGCGGCACCGCAAGCACACACAGCAGCGGGCGGCTGCCCTCTCGCTCAGTACCCTGGCCAGTCCCAAGGGGGGCAGTGGCACAGCGGGCACCGAGCCCAGCGACATCATCATTCCCTTACGGACTACAG
>193140531189
GAACTGATGAGGTTCTCTTCTTTTGACTGATGGAGATTACAAAACTCTTGGATTCCTGGAAAACAAGACGACAGGCATAGAGTGCTAATGGCTTGTCTACCCCTTGACAGCCCTGTCCTGTGCTGGGGAGGGCTGTGTTTTGACAGGGGTGGAATCCTCTGGCTAGTTCCATAAAAAGACCTGTGTCTGTGATGCCCTGAGTCTTTGAAAGTGACCGGAATACCTCACACTACCCATCTTGCTCATAACCAGTGGCTGCGGCCTTCCTCGGACCATCTATAGATGGAGGATTCTGGGAAT
>194239241116
TTTTTATTTGAGCAATTTATTTTTTTTCAAAGAAATCCATGCAAAGAGAGAACGATAGAAAGGGAGGGAGTGAGAGAGAAAGACATGGTAACCATGTTCTAGCAGCCAAACATAGGAGAATAATTTGGCACAACTTGATGGTTTTTTTTCTTTCTTTGCAAAAGGACAATCTATATGCTACCACTAAAATGTATCTTCCTCCAAAAGATACCATTTGATTTTCGAAAACATAACACATGGTTAGTCCTCTACTTCATGGCTGGAGGAGGTATACAGGATAACAAAAAAAAAAAAATAGAA
>195127824836
TTCTTCCTTTGTTCTGTTTATGTGCCAATGTGCACAGAGAAGATCAACATCCCCATTGGCCCATGCGGCGGCATGTGTCTTTCAGTCAAGAGACGCTGTGAACCCGTCCTGAAGGAATTTGGATTTGCCTGGCCAGAGAGTCTGAACTGCAGCAAATTCCCACCACAGAACGACCACAACCACATGTGCATGGAAGGGCCAGGTGATGAAGAGGTGCCCTTACCTCACAAAACCCCCATCCAGCCTGGGGAAGAGTGTCACTCTGTGGGAACCAATTCTGATCAGTACATCTGGGTGAAA
>19690526436
GCAACTTTCTGGGGGCTGGTGACACCTCGATCTTGGTCCTGCCATACCTAGAGGTCGGGACAGACGACGCTACCTGCCCAGACACCACCAAGTTCTCTGCCTGCAAAACCTGGGACCAGGACTCCTGTCTGCATTCCCAAATTTGGCTCTGAGTCGAGGCAACCTGCACACAAGACCCCACCAAGGAATGTGCAAGGACTGAGATCTGCAGACTTGTGGGTAACTGATCACAGACCTCAGCATGGGGGTGACCAGGGTGACTCTTCAATCCCTATCCCCATGGGCTGGGTACAGGATATC
>1972585596
GACTATGTCTGCCTATGACAGTAGGATCCTACCTTGTGCCTCCTTCACTTGTGCAACTGATACTTCTCTCACGGATCATTCACATGCTGCGTCTTGGAAAAGGACCAAAGGTGTTTCATAATCTGATGCTTCCTTTGATGCTGTCCCTCCCAGCATTATTGAACATCATTCTTCTCATCTTCCTGGTCATGTTCATCTATGCCGTATTTGGAATGTATAATTTTGCCTATGTTAAAAAAGAAGCTGGAATTAATGATGTGTCTAATTTTGAAACCTTTGGCAACAGTATGCTCTGTCTTT
>19810158474
AGAGTCATCCAGCTGGAGCCCTGAGTGGCTGAGCTCAGGCCTTCGCAGCATTCTTGGGTGGGAGCAGCCACGGGTCAGCCACAAGGGCCACAGCCATGAATGGCACAGAAGGCCCTAACTTCTACGTGCCCTTCTCCAATGCGACGGGTGTGGTACGCAGCCCCTTCGAGTACCCACAGTACTACCTGGCTGAGCCATGGCAGTTCTCCATGCTGGCCGCCTACATGTTTCTGCTGATCGTGCTGGGCTTCCCCATCAACTTCCTCACGCTCTACGTCACCGTCCAGCACAAGAAGCTGC
>1993731975
GAAGCCTTGAGGTGTGCCCAAGCCCACGAATCATTCCCCCCTCCCCAACCTGTGCAGAAAAGGAGCTCCCCTGGAAGAGTGGGCAGGGGGACCTGGCAGTGTACGTGTCCTCGGAAACCACCAAGATTGTGCCTGTGGACATGCAGACGGGTTGGAACCAGAGCATCTCATCCCTGGAGAGCCTAGCGTCCCCTCCCTGTAACCAGGCCCCAATTCTGACCTGCCTGCCTCCCCATCCACGGGGCACTGAAGAGCCCCAGGTCCCTCTCCACCTACCTTCTGATCCACGCTCTAGCTTCG
>200119138187
AATTAACCTTGCCTCAGTTCTACAGCTTCCTGCACGAGATGGAGCGAGTCAGAACCAGCATGGAGTGTTTCTGCTGATTTCTGTCCCTGCATCTCCCCTGGCCCCGTTCCCTGCCCTCCTCCCTTCCCTGGGTGACTGCTCTGAGAGGCACTTCACTCACAGGCCTGTGGGATGCTCCATGGGGCCCTGCTGGCTCCATGGGGCCCAGGTGCAAAGGGTTTCTGAAAAACAGCAGGATTAAGTACTGAAAGAGCCCAACACAATTACCCTGTAAACTCTCTGTTAGGGCAACCACCACCA
>2011232029
GGTGACTCCGGAGGCCCTCTTGTCTGCCAGAAGGGAAACACATGGGTGCTTATTGGTATTGTCTCCTGGGGCACCAAAAACTGCAATGTGCGCGCACCTGCTGTGTATACTCGAGTTAGCAAGTTCAGCACCTGGATCAACCAGGTCATAGCCTACAACTGAGCTCACCACAGGCCCTCCCCAGCTCAACCCATTAAAGACCCAGGCCCTGTCCCATCATGCATTCATGTCTGTCTTCCTGGCTCAGGAGAAAGAAGAGGCTGTTGAGGGTCCGACTCCCTACTTGGACTTCTGGCACAG
>20218531063
GGACTACATCCAGCACCTGGGCTCTGCACTAGCCAGCCTGAGCCCCTGCTCCATTCCGCACAGAGTCTACCGCCAGGCCCACAGCCTGCTCTGCAGCTTCCTGCCATGGTCGGGCATCTCTTCCAAGAGTGGCATCGAGTACAGCCGGACCATGTGATGTCGGCTGGGCAGCCGCCACCAGGCCCCACCCTTCGGCCGCCCGCAGAGCCCGCCTTCCTGTCCATCTGACCCCTTCTGTTTTCTGCAAGGAGCTGCCAGCCATCTAACTGGGCTCGTCGGCCTGCCCCAGCTGCAGGCCCG
>203206312273
AGAGAGGACTTATCTCCAGCATCTAGCACTACAGAGCAGAGGCTGTGTGGAGAATGGCTGAAAAATCAGAATTGGTTGTAGAAGCAGTTTTCTTTCTGGTTGTGAGTATGAGCCCGGCAGACACCATGAGCGCTGTTGCAGGGGAGTCGGCCTGTGCTTGACACATGTGTTTCCCATTGATAGCTGGAGACAGCCCAGTAGCTGTGAGTCGGTCTGACAAAGCCATATTGAAGTACGGAGTACGGTTTCAAAGCAGTCAGAAAAAGAACGGGAATGCTGTTCAGGAAATTCTTCAGGCAT
>20425936215
GCCTCAGCGGTGTCGGAGAAAGAGACTGGAGAGCAAAGTGGACCTGTTGCTGCAGCCTCTGGTGAGTCGGCCCCGTCCCCGCTCTCCAGCACGCAGCCCAGGCCGAGGCCCTTCGGCAACCCGCCCCGCGCTCGGACCCAGCCACTCTGGAGTCTGCCGGCCTCGCGGACCTTTTCTCTGTCGCTCGTGTTTCCGGGCGGATGGCGCTGAGGAACGCTTTAGAGCCGAAGTTCCGAAGACCTGGAAGAGGGCAGGCGTGAGCAACCATGGCCGGGCAGCACCTCCCGGTACCCCGGCTGG
>205123618998
GATCACACCTCGACACCCAACCCCTGAACCCCACACACTCTGCCATGCACACAGGAGGAGAGCTGGACCTGAGGGCCACCGCAGCGGTGCACACATTCCTCTGGGCTGACGGCATGACCTCTGTAAGGGACTCCTGCTAGTCCCCTCTTGGCATGAATGACTGACTGTAGACGCATGACCTCCAGGCTTCAATCCTGCCTCTTGCAATGACAGCTGATCTGTCGGAACCAGGACACAAAAGCAGCAAGAAGCGGGGAGAGAGAGGGATAGAAAACAAGCGCAGGAGAGCCTGCGAACGCA
>20617430899
CCCAAAGTCTCCTCAGCAACACTTCCTGTGAGACTACAGGAATGAAGGGTGCCTGTGTGATCAGTCAGATCAATCAGCACATGGAAACTGAGAAAGACAGATTTAAAGTCCAAGGAGTTTTTGTTGCAAGTTGTGCACATGTTAGATGCTTCATTTACAATATAACCACAGCTGGAACTGAAAAGAAACAAAGACAATGATAAAATGTGATGCCCTAAGCTACAAATTTCATCTGTAGCAGAAAAAGAATTGTCACTAAAAACTCTACGACAGTGTGTGGAAAACTTACTGAGTGTTCAG
>2075076166
CAGTCGCTGTTTGGGACGCTGGGTGTGCGGTGTTCTGTCTCCGCTCCCGTTTCGCTGTCACAGCCCGTTCCTTCCCGGAGCCCGGGACAGGCTGGGCGCGCGCCCGTGTGAGTGAGCGGGACTCAGGGCAGAAGTGTCCCCTCACTGCGTTTTTTTTTCCTTTTATCCAAAGAACGGGGCAGTTAGTACGCTTGCCTTCCTGTCGCCCGGTTGGGAGCGGGGTTGGTGTGCGGAGTGGTTCGCCTTTTTTTCTTTAGAACTTGTGAGCCTTTTTTTTTTTTTTTTTTTTTTTTCTTTTTT
>208255022439
GACCCCGCTCTGGACACGAACGGCAGCCTGGTGGCACCCAGCCCCAGCCCTGAGGCGAGGGCCAGCCCAGGCACCCCAGGCACCCCGGAGCTCAGGCCCACCTTTAGCCCTGCCTTCTCCCGGCCCTCCGCCTTCTCCTCACTCGCCGAGGCCTCTGACCCTGGCCCTCCGCGGGCCAGCCTGAGGGCCAAGACCAGCCCAGAGGGGGCCCGGGACCTACTCGGCCCAAAAGCCCTGCCGGGCTCGAGCCAGCCGAGGCAATATAACAACCCCATTGGCCTGTACTCGGCAGAGACCCTG
>209151440838
GTCTGTAGTGGGAGTTTTCTTATGTGGCCCTCGGACTTTGGCAAAGAGCCTGCGCAAATGCTGTCACCGATATTCCAGTCTGGATCCTAGAAAGGTTCAATTCTACTTCAACAAAGAAAATTTTTGAGTTATAGGAATAAGGACGGTAATCTGCATTTTGTCTCTTTGTATCTTCAGTAATTTACTTGGTCTCGTCAGGTTTGAGCAGTCACTTTAGGATAAGAATGTGCCTCTCAAGCCTTGACTCCCTGGTATTCTTTTTTTGATTGCATTCAACTTCGTTACTTGAGCTTCAGCAAC
>210263217049
GATGCAGGCTGGCTGGTGGGAGTGAAGGAATCAGACTGGCTTCAGTACAGAGACCTTGCCACCTACAAAGGCCTCTTTCCAGAGAACTTCACCCGACGCTTAGATTAGGGCAACAAGTACTGCAAGAAGGAGCTCAGTTACGGGGTTTTTAAACCTTCATGAAAACCTGAAGAGTTCACTTTTGTTATTATGCTCTTAATGATTTACAGACTGATGCCAGACAAACCTTGGGAAGATGTATCAATGGAGCATGTGTGCAAAAAAATGTAAGAGGAAAAAAAGTAAATTAAGGAAAAAATC
>21134924697
GTAGCCACATGGGAGAAGCAGATCTACACATGCTGTCGAGACGGTCTTGTACGACGCTACCAGCTTTCTGACCTCTGACTTCTTGGAAAGAGCAGTCCCGGTTAGTGAAAAGGTTTGACCCTGATCAACAATGAGCAGAAACATCATCAGTCCTTCCCAAGGACCATGGCGTTTAATGTCTTGGGCACCCCTTGGAAATCACAGAAAGTCAGCTGTACTGGCCGTGTGGAACTCTCATCCCAAGACCTACTTTGAACTGAGTAAGAAGGTCATTGTGCCCACTGCATTTGTTCCAACTTC
>212278213175
GATTTTGAGTCTGGTTGGAGGAATGTCTTTTTCCTGTCTGCTGCAGTCAACATGTTTGGCCTGGTCTTTTACCTCACGTTTGGACAAGCAGAACTTCAAGACTGGGCCAAAGAGAGGACCCTTACCCGCCTCTGAGGACATAAAGTTACAAACTTAAATGTGGTACTGAGCATGAACTTTTTAAACATTTTTTACTTCTCTCCATATTCCTGACCATAGACTCAGCAGTTCTTAACTCTGGCTGTGTGTTAGTCTTCCCTGGGGAGCCTTTATAAGACACTGATACTTGGGACCCACTCC
>213182914016
AGGAAGAAGCCAGTGCACCAGACCGGCAAAGAGAAGCGGGAGCCGCCGCGGCAGCGCGGCCGTGGGGTCCGCCGCCGCCGCATCGGAGCGGGAGGAGGAGCAGCGGGGAGGGCGAGGCCGCCGGGCCGAGAGCCGTCCCGCCTGCTCTCGGTCTTCTGCCTTCGCCTCCGCGCGGTGCGTCGGACCCAGGGTCTGTCACCTGGGCGCCAGGGGCCGCCGCCGGGGAGCCGGAGCGGGCAGGACCCTCCCTCCGCCGACTGCGGCCCGAGAGCGCCCCCGCGGGGTGGAGCGGCAGCCGCC
>214227029166
CTTCACACGTTTCTAGTGATGGAACTTCTGAATGGAGGAGAACTGTTTGAGCGCATTAAGAAAAAGAAGCACTTCAGTGAGACGGAAGCCAGCTACATCATGAGGAAGCTTGTTTCAGCTGTAAGCCACATGCATGATGTTGGAGTGGTGCACAGGGATCTGAAACCTGAGGTATAAAATCACTGGATCTCTTACGTAATTCAGTCTAGCACCATTATTAAAGATCTCCCAAACATGGGGGAAGTTTCTGGGGAGGTTTCCTTATTTTTTTACTTTTCAAGGCTGTTAAATAGATAATTG
>21525091786
ACCATCAGAGAGATGGCACTTTAGGAGCATTACATACATCTTCCAAACCCACAGCGCTCCCCTCTGCGTCTTCAGCCTATTTCCCTGGGCAGTTACCAAACAGTTAATTCTAGTGTCATGTTTTACTTTTTATTGGTATTTTAGAAACTCAGGTGCTTAAAAAATATGTCAACACAAACCAGATCCTCAAATAGCAAGTTTCAAATTTTACTTGAGCTGTTAAAGACTGGATACTTTAAGTACTGCTTTTATGGCAGTTTATAATATAGGAACAAATTTGTACTTGGGGATTGGTAAAGA
>21622332135
TCCCCGCGCCGAGGCTGCGCCGCGAGCTGCCCGCGCCGCGCCCCCCGCGCCGCCCGCCAGCCCCGCTGCGACATGGCCCGCGCCGCCCGCCGGAGGCCCGCGACCCCGGAGCGCGGCGCGGCCGGCCGCTGAGCGCAGCCTGGAGGCGGGAGGCCCGGCCCGGCCTCGGAGCGAGCGCCCGCGCGGCCTGGCCCCCTCCCTTGCGCTGCTCCCCGCGCTCCGTGCGCCTAGCCGCCGCCGCGGCCCGGCCCAGCCAGAGCATGGAGACGGCGGAGAAGGAGTGCGGCGCCCTGGGCGGGC
>217118810449
GATGTAGAACAAAAGAAGAGTGGAAACTACTTTTTCTTGGATGATTAGACTGACTCTGAGAATATTGATAAGCCATTTATTAAAAGGAGTATTTACTAGAATTTTTTGTCATATAAAACTTGAATCAGGATTTTATGCCCCACATACTCTGGAACTTGAAGTATAATATACTTAATATAACATAAAAAGCCAGTTGGGTTCTAAATTGTAGTTGAAACACAGAAAATGCCACTTTTCTGTTCCTGAAGAGGCTCTTTTGTGCATAATATTCTAAAATGAAGACATTTCAAGCTATACAAA
>218255928318
GCACGCATCGAGGAGCTGGAGGAGGAGCTGGAGGCCGAGCGCACCGCCAGGGCTAAGGTGGAGAAGCTGCGCTCAGACCTGTCTCGGGAGCTGGAGGAGATCAGCGAGCGGCTGGAAGAGGCCGGCGGGGCCACGTCCGTGCAGATCGAGATGAACAAGAAGCGCGAGGCCGAGTTCCAGAAGATGCGGCGGGACCTGGAGGAGGCCACGCTGCAGCACGAGGCCACTGCCGCGGCCCTGCGCAAGAAGCACGCCGACAGCGTGGCCGAGCTGGGCGAGCAGATCGACAACCTGCAGCGG
>219194536906
GTCCCTGCCATGGAGACCTGACAGAGTCTCAGTCATGACTGCAACAACTGAGACACTGAGAAAAAGAACAGGCTGATACCTTCATGAAATTCAAGACAAAGAAGAAAAAAACTCAATGTTATTGGACTAAATAATCAAAAGGATAATGTTTTCATAATTTTTTATTGGAAAATGTGCTGATTCTTTGAATGTTTTATTCTCCAGATTTATGAACTTTTTTTCTTCAGCAATTGGTAAAGTATACTTTTGTAAACAAAAATTGAAATATTTGCTTTTGCTGTCTATCTGAATGCCCCAGAA
>220205533246
GAAGCCCTACTGAGCCTCTGGCTCTCCTACAGTGATGGCACCACAGCCCCACTCTCCCTCTACAGCCCACGAGACTATGGACTGCTAGTGAGCAGCCTGGATGAGCATGTGGCCACTGTGACCCAGGACCGGGCCTTCCCTCTGGTAGTGGCTGAGGCCGAGGGGTCAGGGGAGCTGCTTCGCGCAGAGCTAACCATCGCTGAGAGCTGCCAGAAAACCAAACGCAAGAGTGTGCTCGCCACGACCCCTGTGGGCCTGCGGGTGCACTTTGGGAGGGACGAGGAGGACCCCACTTATGAC
>22115369819
CTTTTTTTTTCATTTTTAACCTTTTGCCTGGATAGTTAATTCATTTCAAGAAACAATAAGCTGCAACAAGGGCTTATTTATTACTTTAACATTAATTTCCCCCAATTAATAAGACCTAAATTCTCATGCATAAACAGGAAAACAAATTCACTGCAAATTTTAAAGGAAAACTCATTGAGAGAAGAATGTTAAACGATACTTCAAAATACGGTAACTTCCAAACTCCATCAAACATTAATTATTGAAATTCTACTTAAAAAAGTTCTCCACTAAAAAGTACTGTAAATATTCCATTATTAT
>222274239791
GCTCACCATACGTCAGGCACGTCAGCAAGAGCAGCGGCAGCAGGAACCAGAGGAACGTCTTCAGGGACGAGAAGCGCCTGGACCACGCGGGAGGGCAGGACGGGGGAGGCGGAGGTGTGAGGGGAGCTCCAGGCCTCCACGTTCCACCCAGGGAGTACCCTGAGATGTTTTCCTGGGTGCTGAACTAGAGCTAAGGAGGATAGCTTGAGCTTCTCACTGTGCCAGGGCCAGCCTGGACACGTCAGAGCCTTTCCTGCTGGGCAGGTCTTAGAGTGATGGGACAATTTTGACTGAATTTTA
>22351029141
ATGAGGGGGGTCGGGCCTCGGGGGTCTCCGGAGACGTTCGTTGCCTGTGCCAAGTCTGCACAGTTTGGCCGGGGGGTGATCTTTGTTAGGAGCCTGTTTCTCATCTTGGGGTCTCCACTTGATCGGAACCCCCTCCCCGGCCCGGAACGGCGGGGACCCCGTCCTCCGCAGACAATACCAACTCTGTTCCTTGCGGGCGTCTTTTCGGAAACCGAGGCACCGGGAAGCAGCACGCACGTCGGGGCAGGAAACTCTTCGGACCCGGCAACTTCCCGGCTCGGGGGCTCCCGGGGTCCACAC
>224114526333
GTTTTGGCCTTGGTCTTTGTCAGGAAAGTCATGGATCTCTGTTTCTCTAAGCGAGAGCTGAGCTGGCTAGATGATCTCATGCCTGAAAGCAAAAAGAAGAAGTTGGATGATGCCAAAAAGAAGGCCAAGGAGGAAGAGGTCATAGTCCTTGCACCAACTGTATACCTGGGGGCCTCAAATTACAGAACATAGGAAGGGTCATGTGAAAAGTCAGCATGTCTGGAATCCCGAGGGTTATATTTAGGAGCTGGGAAGATTACCCCCAAAGATGTTCTCAGCTAAGAATGGATTAGGGATTCT
>225202526929
GTTTCCTGTTTAAGATAGCGTCCCCCATGGCAGCGCAGGCCTGGAAGCTTCTGCAAGCCCTAGCGCTGCTGCCCCGCTTCCTGGTGGCCAGGTCCCGGGCAGTTCAATTAACCTCCAGAAGATGGCTGAGCCTGCAGGAATGCCAGAGCAAGAAACTGATGTCTGATAACAGAGTGACAGTTCAAAGATTCTTTGTAGCAGACACTGCGAATGAAGCTCTTGAGGCCGCTAAGAGACTAAATGCAAAAGAAATTGTTTTAAAAGCCCAGATCTTAGCTGGAGGAAGAGGAAAAGGTGTCT
>226119418573
GTACTGGTCCAATATGGCTGAATGAAGTGTTTTGTTTTGGGAGAGAATCATCTATTGAAGAATGTAAAATTCGGCAATGGGGGACAAGAGCCTGTTCACATTCTGAAGATGCTGGAGTCACTTGCACTTTATAATGCATCATATTTTCATTCACAACTATGAAATCGCTGCTCAAAAATGATTTTATTACCTTGTTCCTGTAAAATCCATTTAATCAATATTTAAGAGATTAAGAATATTGCCCAAATAATATTTTAGATTACAGGATTAATATATTGAACACCTTCATGCTTACTATTT
>22724611922
GTAGTGGCCTTTGCCTCTCTCTTCTTCATCCTGGTCTCCATCACCACTTTCTGCCTGGAGACCCATGAGGCCTTTAATATCGACCGCAACGTGACAGAGATCCTCCGCGTAGGGAACATCACCAGCGTGCACTTCCGGCGGGAGGTAGAGACAGAGCCCATCCTGACCTACATCGAGGGCGTATGTGTGCTGTGGTTCACACTGGAGTTCCTGGTGCGCATCGTGTGCTGCCCCGACACGCTGGACTTCGTCAAGAACCTGCTCAACATCATCGACTTTGTGGCCATCCTGCCCTTCTAC
>22811435596
TCCTGGTATCTGGGATAGCAAAGGTCTTCTTCCCTCGCCCCTTCTCCATCGTCCCAGGAATCCCAGGGGGCAGCACAGCCGGCCCCCGGCCCACGTTTTCGGTGGAAAATTAGAGTGAACAAGAACACCCCTGCCGACTCCCAGCCCGGCCAAAAAGACAAAACACATAGACGCACACACTCAGGAGGAAAAGAAAAAACAAAGGCAGAAGAAGAAGAAGAAGAAATAAAAACCCACCCAAGCAAGAAGACAAAAGGTAAAGACGCAACGTTTCCAACTCTCGGGACGCCAAGGCCGCAG
>229114317165
GAATCAAAAATTGAAGAGAGATATATCTGAAAACTGGAATAAGAAGCAAATAAATATCATCCTGCCTTCATGGAACTCAGCTGTCTGTGGCTTCCCATGTCTTTCTCCAAAGTTATCCAGAGGGTTGTGATTTTGTCTGCTTAGTATCTCATCAACAAAGAAATATTATTTGCTAATTAAAAAGTTAATCTTCATGGCCATAGCTTTTATTCATTAGCTGTGATTTTTGTTGATTAAAACATTATAGATTTTCATGTTCTTGCAGTCATCAGAAGTGGTAGGAAAGCCTCACTGATATAT
>23015305749
AAGCCCAGCCCCGGGACGAGGGAGGAGCGCCTTAAGTGCCCAGCGGGCTCAGAAGCCCCGACGTGTGGCGGCTGAGCCGGGCCCCGCGCACTTTCTCGGCCGGGGAGGGGTTCGGGCTCGGGCACCCGGAGTTGGCCCCTCGTAACGCCGCGGGAAAGTGCGGGCGAGGGCAGTGGACTCTGAGGCCGGAGTCGGCGGCACCCGGGGCTTCTAGTTCGGACGCGGTGCCCCCTGGTGGCGCTCACCGCGCGCGTGGCCTTGGCTTCCGTGACAGCGCTCGGTTGGCCGTCACAGCAGCCC
>23142511222
GTAAAAGGTCATGCTGTTACAGGTGTAGTTTGTGTGCATAAATAATACTTCCGAATTAAATTATTTAATATTTGACTGATTTCAATAACTGTGAAAAATAAAAAAGGTGTTGTATTGCTTGTGAGAACTTGAACTGTTTACTAGTTAATTGAAGAAAAAGTGTAACACTAAGGTGAACTTGCTTCCCTTTTCACTAATTTTGCTAAACTTTGTAATGCACATTCTTAGCATATAACTGAACACAGTTGAAAAATTGTGCCTGATTATAATGTATGTATAATGGTAGGTGTTTGTGTGTGA
>232253013172
GATTCAGAGTTTGGTTGGAGAAATGTCTTCTTGCTTTCAGCTGCTGTTAACATATCGGGCCTGGTTTTCTACCTCATCTTTGGCCGAGCAGATGTGCAGGACTGGGCTAAAGAGCAGACATTCACCCACCTCTGAGCAAACCGAGAGATGTGCTAGATCCTGGTGCTTAGTTCATCATTGTTTTCCCTCACAGACATTTCTCTTTCATGCCTGCTTGACTGATAAGCCATTAGCTAGACCCTGACTATGTAACGCTAAAGATTTTACCATGCCTGGAAATTTTACAGGGGAAGAAAACAC
>23367539726
GAGAAGGTTCGCCTCCGCTACAAGCTCACCTTCACCATGGGTGACCAGACCTACAACGAGATGGGGGATGTGGACCAGTTCCCCCCACCTGAAACCTGGGGTAGCCTCTAGAACAGAGGGGCTGGGGAGAGGAAGGGGCAGAGGGACCGGTCACTGTCCAGCCTGGAGGGAGGCATTGGTGGCCAAGGACACCCTTTGTTGCCCATGGCCATTCACCCCCAGGCCTGGTGCTTCTCCCCACACCCCTGTAGGCCTCAAGTGACTCTTCCCCCTCCTGCTCCGGCCCCGCCCCTGCTGAGC
>23440822537
GTTGAAGTAAAGCCATATGTGCTGGATGATCAGATGTGTGATGAGTGCCAGGGCACACGCTGTGGTGGGAAGTTTGCCCCGTTCTTCTGTGCCAACGTCACCTGTCTGCAGTATTACTGTGAATACTGCTGGGCGAGCATACATTCCCGAGCCGGGCGGGAGTTCCACAAACCGCTGGTGAAGGAGGGAGGCGACCGCCCTCGTCACGTCCCGTTCCGCTGGAGCTGAGCCACGGGCCGACCCAGCCACAAGTACTGGAGTAGATAACAAGGAGGGAAAAGAGAGGGCACTGCCTCAGGG
>23585736236
GCTCTGGCCCACGTGGAGGCCTATATCGATTTCGGCGAGGATGACAACCTGGAGGAGGGGGTCCTGGAGCAAGGTGGGTCTACCTGGTGGTGGGGGAGGAAGACACCTCATATCAGCCCTCAAAGGCTCCCCTCACTGTCTCTCTCTGCCTGCCTTCTCTCACCCACAGCCGACATCGAAGTACGGGCACTGCAGGTGGCCCTGGGTGCACATCTACGAGATGCCAGGCGCGGGCAGAGGCTCCGCTCAGGGGTGCACGTAGTGGTCACTGGACCCCCCAATGCGGGCAAGAGCAGCCTA
>236207728411
CTGGGCCCAAAACTTGGGTGGAAGGCAGAGGCCTCCGGGACCCTCCCCGCCCCCTCCTCCCCCCCGCCGGCTCCCCCGCCCTCTCCTCCGCGCCCCTTTAAGCTATCCAGCAGACGGAGACAGAGTTGATCCAGGAGGGGCTGGCAGAGTGCTGGAGGGGGAAGGCTGGGGGCGGAGGGAAGGGCGGCAGGAGCCCGACCGGTCCCACCCCTAGCTACAACCCCGGGCAGGAAGAGCTCGTCGCGGTAGCAGCGGTCGAAGGGGACCAAGCTCCAGAGGGCGGGCGCCCGAGCCGTGCGG
>237162332128
AGCCTGGGACCTGTGGGACCCTGAGACGCTGCCCGCAGAGTACTGCCTTCCCAGCGCCCGCCTCTTTCCTGTGCTCCACCCCTCGAGGGAGCTGGGACCCCAGGACCTGCTGTGGATGCTGGACCACCAGGAGGATGGGGGCGAGGCCCTGCGAGCCTGGCGGGCCTCCTGGCGCCTGTCCTGGGAGCAGCTGCAGCCGTGCCTGGATCGGGCTGCCACGCTGGCCTCTCGCCGGGACCTGTTCTTCCGCCAGGCCCTGCATAAGGCGCGGCACGTGCTGGAGGCCCGGCAGGACCTCAG
>23811726129
AGATACAATCTTGCTTGACCGTTTGGGACATCAATCTTCCACATGAAGTGCAAAATTTAGAAAAACACATTGAAGTGAGAAAAGAATTAGCTGAAAAAATGAGACGAACATCTGTTGAGTAAGAGAGAAATAGGAATTGTCTTTGGATAGGAAAATTATTCTCTCCTCTTGTAAATATTTATTTTAAAAATGTTCACATGGAAAGGGTACTCACATTTTTTGAAATAGCTCGTGTGTATGAAGGAATGTTATTATTTTTAATTTAAATATATGTAAAAATACTTACCAGTAAATGTGTAT
>239125711162
GGCAAGAGCACTTTGAACACAGCTGGGTTTTCTTCTTCACAAGCTCCCAATCCAGTAGATGATGAGTCATGGGATTAAAGCCAAAACATCCTTCAAGTCTGTGGTTTTGATGCAGAGAAGAAAATAGTTTTGATTTTTGAGTTTTTAACAGAAGTATAAAACTTAACATTCTCATAGCTCCTGTCCTTGTATTCTCACTCCTACACTTAAAAAAAAAATCCTTACTGACTAGTTATGTGAGATGCTAAAACTTACAACATTGCAGTTACTGATACAAATGGTGTTAACTGGGAATATTAA
>240275440614
GGACAGACGTCAACTCAGCTCTGCTGGCAGCTGCTTCAGTGCTGAACCATAGCAACCAGGAGCCTGGGAGGGGCCCCAGTGTGGGGAGGATCCCTCTTATCATCTTCCTGACGGATGGGGAGCCCACGGCCGGCGTGACGACCCCCAGTGTGATCCTCTCCAATGTCCGTCAGGCGCTAGGCCACAGGGTATCCCTTTTCAGCTTGGCCTTTGGGGATGATGCTGACTTTACACTGCTGCGCCGCCTGTCCCTGGAAAACCGGGGAATAGCCCGGCGCATATATGAGGACACTGATGCGG
>241222621254
GCGCGCAGCGCGAGCGGCGGGCGTTGGGCTGGCGGCTTTCGCGCTCCCGCTCCTGCTCCCGCCCGCACACAGCGGCGCGCTCATCCTCACACGCCCGCCCGCTCCCGGGCCGCCCCGGCGCGGGGCACAGAGGCGGGGACCCGGCGGACAGAGCGCGCCCCGCGCCCGCGCCCGCGCCCACCCCGTCTCCTTTGCGCTCCGCAGCGGCGCGCCTCGCCCGGCGCCCCCGCCAGTCCTGCCGGAAGATGGTCAACGACCGGTGGAAGACCATGGGCGGCGCTGCCCAACTTGAGGACCGGC
>24270121510
GAATTGCGAAAGCCCAGCTACGCAGAGATTTGTCAGAGAACGAGTAAAGAGCCTCCTTCTTCCCCATTGCAACCCCAAAAAGAACAAAAGCCAAACACTGTTGGTTGTGGGAAGGAGGAAAAGAAGCTGGCAGAGCCCGCAGAGAGATACCGGGAGCCCCCAGCCCTCAAGTCCACACCTGGAGCCCCCAGAGACCAGAGGCGGCCGGCGGGGGGCCGGCCCTCGCCCTCGGCCATGGGGAAGCGTCTCAGCCGAGAGCAGAGCACTCCCCCCAAGTCTCCTCAGTGAAAACCGTACGTC
>243271140789
AGACATGACAAAAGAAAACTAGAAGAAGGCCAGAAACCAGCTCATAAATGGATAAGGCATTCTTTCAGAAAAATTTTGCAATGGCCACCCATTTACACAGCTGCCAGGGAACAGACTCCATTCAGACATCTTTATACTTCCAAAACCCATCTTAAAAAAGCAGAATATAAAAAGTCCAAAGATGAAAAAGGAGGAACACCTTTGAAGAAAGATTCCAAGAAAAAAGGAGGTTCATATGCAACAAATCCAGAATCCAAGCAAATAGTAGAAGAGAAAACTAAAAGACAAAATGAGGCAGAT
>24461110664
AAAGAAAAAAAGGGTTTGTTGAAGTTGCTTTCTGGCGCCTCCACTAAACGGAAGCCCCGCGTGTCTCCTCCAGCATCGCCCACCCTAGAAGTGGAGCTGGGCAGTGCAGAGCTTCCTCTCCAGGGAGCGGTGGGGCCCGAACTGCCACCAGGAGGTGGCCATGGCAGGGCAGGCTCCTGCCCTGTGGACGGGGACGGACCGGTCACGACTGCAGTGGCAGGAGCAGCCCTGGCCCAGGATGCTTTTCATAGGAAGGCAAGTTCCCTGGACTCCGCAGTTCCCATCGCTCCACCTCCTCGC
>245194024172
CAAGGCTGGGACCAGAAACCAGGACTGTTGACTGCAGCCCGGTATTCATTCTTTCCATAGCCCACAGGGCTGTCAAAGACCCCAGGGCCTAGTCAGAGGCTCCTCCTTCCTGGAGAGTTCCTGGCACAGAAGTTGAAGCTCAGCACAGCCCCCTAACCCCCAACTCTCTCTGCAAGGCCTCAGGGGTCAGAACACTGGTGGAGCAGATCCTTTAGCCTCTGGATTTTAGGGCCATGGTAGAGGGGGTGTTGCCCTAAATTCCAGCCCTGGTCTCAGCCCAACACCCTCCAAGAAGAAATT
>246227620312
GCAAATCGTACTTGCCCAATTTGCCGAGCTGATGCTTCAGAAGTGCATCGGGATTCAGAATGACCAACCTAAGAAGCACAAATTTAGTTTGGGTGTTCCTCATCACATGTATATACGGACTATCCATTGAACTTAATCTGTGTGGCTTCCAGCCCTCCCTTTACCAAAAGGGTCAATGGACCTTTCTTTGCACTGTGTGACTTAATCAACTATAAAAGCTTACAATTAGTCTTCACAGTTATGGGATTGTTATACTAACCGTGTGATTGGAACTCCAAAGACTTTTTCTTTAGCTTAATT
>24718039581
AGAAGGAGGCGGATGCCTACACGCCACTGTGGTTTGAGAAGAGGCTGGATCCGCTGACCGGGGAGATGGCCTGTGTGTACAAGGGCGGCTACTGGGAGGCCAAGGAGAAGCAAGACTGGCATATGTGCCCCAACATCTTCTGAGCGCCACCCTTGCAACAAATACAGGCGCCTGCACAGCCTGGCCCACCTGTTCATTAATGCACTCAATTTAGTACTGAATGGTCTTTCTCCCAGCCCATTCCCAGCCCTTCCTATTTCCTTTCCTATTTTTTTTTTCTCCCCACACTTTCTTGGGACT
>2481852561
CAAACCATGGGAGGCTCCTCTCCTAGACCCTGCATCCTGAAAGCTGCGTACCTGAGAGCCTGCGGTCTGGCTGCAGGGACACACCCAAGGGGAGGAGCTGCAATCGTGTCTGGGGCCCCAGCCCAGGCTGGCCGGAGCTCCTGTTTCCCGCTGCTCTGCTGCCTGCCCGGGGTACCAACATGGCCCAGAAGCGTCCTGCCTGCACCCTGAAGCCTGAGTGTGTCCAGCAGCTGCTGGTTTGCTCCCAGGAGGCCAAGAAGTCAGCCTACTGCCCCTACAGTCACTTTCCTGTGGGGGCTG
>24996217736
GTCTCGGATCCGCAGAGAACTGTTCATTGAGGAAATTCAGGCCGGGAGTCAGGGCCAGGCGGGCGCCAGCGACTCACCCTCGGCCCGCAGCGGCCGGGCGGCGCCCAGCTCGGAGGGCGACAGCTGCGACGGCGTGGAGGCCACTGAGGGCCCAGGCAGCGCCGACACCGAGGAGCCCAAGTCTCAGGGAGAGGCCGAGCGGGAGGAGGTGCCGCGGCCGGCGGAGCAGACGGAGCCGCCGCCCTCGGGGACCCCGGGCCCGGACGACGCCCGCGACGACGACCACGAGGGAGGCCCCGT
>2509189804
CTGCTTCTAAACAAAAGTCCAGCAGCCATTTGCCAGCAAACAGCCAGGATGTACAGGGTTACATCACCAATCAGTCTCCAGAGAGCATTGTAGAAGAGGCTCAGGGAAAGTTAACAGAACTGGAACAGAGGATAAAAGAAGCCATAGAAAAGAATGCACAGCTGCAGTCCTTGGAACTGGCTCATGCTGACCAACTTACCAAGGAGAAGATCGAGGAGCTCAACAAAACAAGGGAGGAACAAATTCAGAAGAAACAAAAGATTTTGGAGGAACTACAGAAAGTAGAACGAGAGTTACAAC
>25124779466
ATTCAAACTCAGATGACTTTGACCCTGCTTCCACCAAGAGCAAGTATGACTCTCTGGATTTTGATAGTTTACTGAAAGAAGCTCAGAGAAGCTTGCGCAGGTAACATGTTCCCTAGCTGAGGATGACAGAGGGATGGCGAATACCTCATGGGACAGCGCGTCCTTCCCTAAAGACTATTGCAAGTCATACTTAGGAATTTCTCCTACTTTACACTCTCTGTACAAAAACAAAACAAAACAACAACAATACAACAAGAACAACAACAACAATAACAACAATGGTTTACATGAACACAGCTG
>252166836973
CCACATTCCTGAATGTGGGGGCCGAGATCTCTATCACCCTGGAGCCTGCCCAGCCGAGCGAAGGGGACAACGTCACGCTGGTCGTCCATGGGCTTTCGGGGGAACTGCTCGCCTACAGCTGGTATGCGGGGCCCACACTCAGCGTGTCATACCTGGTGGCCAGCTACATCGTGAGCACAGGCGATGAGACTCCTGGCCCGGCCCACACGGGGCGGGAGGCTGTGCGCCCCGATGGCAGCCTGGACATCCAGGGCATCCTGCCCCGGCACTCAGGCACCTACATCCTGCAGACCTTCAACA
>253131027975
TCTCCAAACGTCCACAACTATCCCGATATGGAAGCCGTTCCCCTGTTGCTAAATAATGTGAAAGGGGAGCCCCCGGAGGACTCGTTATCTGTAGATCACTTCCAAACACAAACTGAGCCAGTGGACTTGTCAATAAACAAAGCCAGGACGTCCCCTACTGCCGTTTCATCCTCCCCAGTTTCCATGACAGCATCTGCCTCCTCACCTTCTTCAACTTCAACCTCTTCATCGTCTTCTAGTCGTCTAGCCTCATCCCCAACTGTTATCACATCAGTATCTTCAGCGTCATCTTCGTCAACA
>254213938223
TTTTAATCGCCTGGACCTGCCACCATACAAGAGCTATGAGCAACTGAAGGAAAAGCTGTTGTTTGCCATAGAAGAAACAGAAGGATTTGGACAAGAGTAACTTCTGAGAACTTGCACCATGAATGGGCAAGAACTTATTTGCAATGTTTGTCCTTCTCTGCCTGTTGCACATCTTGTAAAATTGGACAATGGCTCTTTAGAGAGTTATCTGAGTGTAAGTAAATTAATGTTCTCATTTAGATTTATCTCCCAGTGATTTCTACTCAGCGTTTCCAGAAATCAGGTCTGCAAATGACTAGT
>255287620425
AAATTTTCCTCCAGGCTGTCCTTGGAGAATTCCACCCTCTTTCATTCTGGGGAGAAGAAGTTAAAATTAGGGCCAGCCCTGCGGGACTGACATGCCAGATGCAGGGAAGCTGTCCCCAGAAATAAGCGAGTTCCCACCGCGGCTGGGCGGGGCGGGAGCCTCGGGTCCCAACCCAGCGGAGGGACTCCTGGAAGGCCTGCCCCTTCCAAGTGTCTGCAAGGGCTCTGGTCCCAAGCTTTAAAATCCTGAGCGAAGGCACTGCGGGCCGACCTCTCCTCTCCCAGCCAGTCGTGGCTGGCC
>25653336524
CCATGAGTGAAGTCACCTCCCTCCACGAGGACGACTGGCGATCTCGGCCTTCCCGGGGCCCTGCCCTCACCCCGATCCGGGATGAGGAGTGGGGTGGCCACTCCCCCCGGAGTCCCAGGGGATGGGACCAGGAGCCCGCCAGGGAGCAGGCAGGCGGGGGCTGGCGGGCCAGGCGGCCCCGGGCCCGCTCCGTGGACGCCCTGGACGACCTCACCCCGCCGAGCACCGCCGAGTCAGGGAGCAGGTCTCCCACGAGTAATGGTGGGAGAAGCCGGGCCTACATGCCCCCGCGGAGCCGCA
>257153412332
GAGACCTGTGAATCCATCCTCAATTGTGCATTGGAAGAGCTAAAGCAATTTCGTGAACTACAGAAGCCAGACCGCAAGCTCTTTGGATTCCGCTTACCTTCCAAGACACCATCCATCACCTCAGAAGCTGTGGTTCCAGAAGCTGGATTGGTCATCGATGGGAAGACATTGAATGCCATCTTCCAGGGAAAGCTAGAGAAGAAGTTTCTGGAATTGACCCAGTATTGTCGGTCCGTCCTGTGCTGCCGCTCCACGCCACTCCAGAAGAGTATGATAGTCAAGCTGGTGCGAGACAAGTTG
>25897118717
AGATTCACGGATCCATCCGGGTGGTCCGGGCACCACTGGCGCCCCTCTGCGGCTATTCCCCAGTTCCATTTTCTGAAGCCACAGGTCAGAAGCCGCTGTACAACGCTTTGCCGAACTCCAGAATCTTGAAGGAGACGTAAGGTGCAGCCACCTGCCGCGCAGGCGCAAGCCTTTCTTTCGGCACAAAGACCGTGGGAGGAGGGGTCGGCGCAAGCGCTCGGTGTCTCTCTGAAAAGAACTTCATCATACTGCCTCCTGGCTGACGGAGCGCAGCGCAACGCATGCGCCTTGAAGACTTAT
>25925705673
AAGCTTTGAACCGAGTTTGGGGAGCTCAGCAGCATCATGCTTAGACTTTTCAAAGAGACAAACTCCATTTTCTTATGAATGGAAAGTGAAAACCCCTGTTCCGCTTAAATTGGGTTCCTTCCTGTCCTGAGAAACATAGAGACCCCCAAAAGGGAAGCAGAGGAGAGAAAGTCCCACACCCAGACCCCGCGAGAAGAGATGACCATGACCACCATGCCAGAAAGTCTCAACAGCCCCGTGTCGGGCAAGGCGGTGTTTATGGAGTTTGGGCCGCCCAACCAGCAAATGTCTCCTTCTCCC
>260113617252
CGGCGGCAAGGCCCTGGGGGATCCGCTGGGGAGGAGCTGGGGAGGAGGCCGGAGCTGCATGGAGTTTCTAGGGCGCGCAACTCCAGCGGGGCCTCGGCCACTGGGCTCCGGGGCGCAGCGAGGCAGCCGCGCACATGGGCTGAACCCGCGCGGCCAGCGGGAGCGGGAGGGGTAGAGGAGCGCGCGGTGCAGGGGGTGCGGGGCACACGTCCCCAGACGAGAGCAGAGGACAAGGACAGGGAGGCACGCGCCCAGATCGCGCTCCGAGTCGACGAGGGGGCTCGTGCAGGTCCCGGCGCG
>26119214418
GAACCCGGCGAGGAAATACATGCACTGGCTGAGAATCGCCCGCGCCAGGGCGCAACGCCACAAGGTGTAGGGAGTGTGCGGGGTGGGGCGAAAGGGGACCCAAGAGTCCCTGTGGCTCGGAGTGCCGGGCCGTCGGTTCTTCATTCCTGCCCTCGGGGCAGACGGAGTGACCCCGGCCCCCACTCCCCGCCCCGACCATGGTAGTGTTCAATGGCCTTCTTAAGATCAAAATCTGCGAGGCCGTGAGCTTGAAGCCCACAGCCTGGTCGCTGCGCCATGCGGTGGGACCCCGGCCGCAGA
>262157437017
TCTCTGGAACAGCTCATCGCCGCATCAAGAGAAGATCTGGCCTTATGCCCAGGCCTGGGCCCTCAGAAAGTAAGAGCTCTGGGAAAGAACCCAAGGAGTTGGGGGAAGGAGAGAGCCCCAAATAAACACAACCTGAGACCCCAAAGTTTTAAGGTGAAAAAAGAACCAAAGACCAGACACAGTGGCTTCCGCCTGTAATCCCAACATTTTGGGAGGCCAAGGCGGGAGGACTGCTTGAGGCCAGAAGTTGGAGACCAGCCTGGGCAAGTGGACACCTCATTTTTACTAAAAATAAAAAAA
>2632918588
AGGCTGGAAAAAATTCAAAAGGTCCAGTTAAATTGCACTAAGGTGAAGAGTAAGCAAAGTGAGCCCAGCAAGCACTCAGGGTTTTCTACCTCAGACAACAGCATAGCCAACACTCCCCAGGATTACAGTGGGAATATGAAATCATTTCCATCCCGGAGCCCTTCACAAGGCGATGAAGATTCTGCTCTGATTCTAACCCAAGACAATCTGAAAAGTTCAGATCCAGATCTGTCAGCCAACAGTGACCAAGAGTCCGGGGTGGAGGATTTGAGCTGTCGGTCTCCAAGTGGTGGTGAGCAT
>264260626317
GGAGGGGCTTTCTATTTCATGGAGCATGTGGCAGCTGAGTGTTCGACTTGGAATTACTTCTGGCAACAAGTCCTGGATCCTGCCTGGCACCTTCTGTTTGATGGGTGCAACCTGACCAGAGAGAGCTGGAAGGCCCTGGAGCGGGCCAGCTTCTCTAAGCTGAAGCTGCAGCACATCCAGGCCCCACTGTCCTGGGAGTTGGTGCGCCCTCATATCTATGGATATGCTGTGAAATAGTGTGAGCTGGCAGTTAAGAGCTGAATGGCTCAAAGAATTTAAAGCTTCAGTTTTACATTTAAA
>2654426995
GACATCGAGAAGACCATGAGCACGGCTCTGCACGAGTTGCGGGAACTCGAGAGGCAGAACACGGTCAAGCAGGCGCCAGATGTGGTGCTGGACACCCTGGAGCCCCTGAAGAACCCGCCAGGCCCCGTCAGCTCGGAGCCCGCCAGTCCCCTTCACACCATCGTCATCCGCGACCCCGATGCCGCCATGCGCCGCAGCAGCAGCTCCTCCACCGAGATGATGACCACCTTCAAGCCAGCCCTGTCCGCCCGCCTGGCTGGCGCCCAGCTCCGCCCGCCCCCCATGCGGCCCGTGCGGCCG
>266226133540
GTATGATTTTCGCTACAGTGAGGATCGAGAGCAGGTGCGGGGGTTTGAGGCTGAGGAAGGGTTGATGCTGGCAGCGGATATCATGCGGGGGGAAGATTTCACGCCTGCGGAGGAGTTCGTGCCCCAGGAGGAGCTGGGGGCTGCCAAGAAGGTGCCGGCTGAGGAAGGGGTGATGGAAGAGGCAGAGCTGGTGTCAGAGGAGACCGAGGGCTGGGAGGAGGTGGAACTGGAGCTGGATGAGGCAACGCGGATGAACGTGGTGACATCAGCCCTGGAGGCCAGCGGCTTGGGCCCTTCACA
>267186030147
CACGACTTCAGCCTGGAGAGGACGGCACTCTTCTGGGTGGAGGCCGCCGGCCAGGGACCCAGCCCGTACCAGTGCGGTGACCCGGGGACAGCGTCAGCCCCTCCAGCCTGGCTCTTGCTAGTCAGCCCCGAACATGGGCTGGCGCCTGCGCCCACCACAATCAGAGACCCGGAGGCCGGACACCAGGAGAGGCCGGAGGAGGAGGGTGAGGACGAGGCAGAAGCCTCCTCTGGCAGCGAGGAAGAGCCGGCCCCCAGCAGCCTCCAACCGGGCTCCCCGGCGAGCCCCGGCCCCGGCCGT
>268147234732
ATAAAGAAACTGTGCTCGTGGCGGGATAAGAATTCGGCGGCATGTGTGGTGTACGAGGACATGTCGCACAGCCGCTGCAACACGCTGTCCTCCCCCAACCAGTACCAGTGACCCAGTGGGCCCCTGCACGTCCCGCCTGTGGTCCCCCCAGCACCTTCCCTGCCCCACCATGCCCCCCACCCTGCCACACCCCTCACCCTGCTGTCCTCCCACGGCTGCAGCAGAGTTTGAAGGGCCCAGCCGTGCCCAGCTCCAAGCAGACACACAGGCAGTGGCCAGGCCCCACGGTGCTTCTCAGTG
>26932112990
GATGAACACGCAGGGTTCCGGACCAATACCTGGGCCATTGTGACTCTCAGAATGCCAGGCAATAAGAGATCAGAAAGCTGGTTCCACTTCATCTTGGAGATGGAGGAAAGCTTGCCAGAACAACTGCACACCCCATCCACTCCTCATGTTCTCAGTTTGTTCTTCTCTGTGATACAACCAGCATCACGAGAACAGCCAGCAGCAGCTCCAGCGTGATAAAATTTTCACTCCTTGACAAGTGTAAGAAGCCGGAAAACTGTGCCCAGCCAGAAGTTTTGTGTCGCCCCTTTGAGATGCTGT
>27022741286
GGGCGCCCTTTGTGCTACTCATGTTGCTGGCCAGCCTCAACAGCTGCACCAACCCCTGGATCTATGCATCTTTCAGCAGCAGCGTGTCCTCAGAGCTGCGAAGCTTGCTCTGCTGTGCCCGGGGACGCACCCCACCCAGCCTGGGTCCCCAAGATGAGTCCTGCACCACCGCCAGCTCCTCCCTGGCCAAGGACACTTCATCGTGAGGAGCTGTTGGGTGTCTTGCCTCTAGAGGCTTTGAGAAGCTCAGCTGCCTTCCTGGGGCTGGTCCTGGGAGCCACTGGGAGGGGGACCCGTGGA
>27110823801
GCAGCCGGGATTGCTTACCACCTGCAGCGTGCTTTCGGAGGCGGCGGCTGGCACGGAGGCCGGGCTACATGAGAAGCTCGACAGGGCCTGGGATCGGGTTCCTTTCCCCAGCAGTGGGCACACTGTTCCGGTTCCCAGGAGGGGTGTCTGGCGAGGAGTCCCACCACTCGGAGTCCAGGGCCAGACAGTGTGGCCTTGACTCGAGAGGCCTCTTGGTCCGGAGCCCTGTTTCCAAGAGTGCAGCAGCCCCTACTGTGACCTCTGTGAGAGGAACCTCGGCGCACTTTGGGATTCAGCTCA
>272158635899
GTCTATCATCTCATGAAGAACTGCTGGGAGACAGAGGCGTCCTTTCGCCCAACCTTCGAGAACCTCATACCCATTCTGAAGACAGTCCATGAGAAGTACCAAGGCCAGGCCCCTTCAGTGTTCAGCGTGTGCTGAGGCACAATGGCAGCCCTGCCTGGGAGGACTGGACCAGGCAGTGGCTGCAGAGGGAGCCTCCTGCTCCCTGCTCCAGGATGAAACCAAGAGGGGGATGTCAGCCTCACCCACACCGTGTGCCTTACTCCTGTCTAGAGACCCCACCTCTGTGAACTTATTTTTCTT
>27316818582
GTGGGAGCCCGCGAGGTGGCCCGAGCGAGGGCCCCGCATCCCCGCAGAGCCCGCCCGAGGGCGCAGCCTGCCACGCCAGGGGAGGCGGCCGGGCGGCGGGGAACGGCGGGGGCGGAGCGCAGCCTCCCGACGCCGCCGCCTCACCGCCCCCCTCCGCCTCCTCGGCCTCCGCTCGCAGCCGCCGCCTCCGCCTCCGCCGGGCTGAGGAGCCGGGAGTCCGCCGCGCCGGCTCGGGGCTGCGGGATGGGGAGTTAGCGCCACGGCGGCGGCAGTGGCCGCAGCGCACCCCGCCGCCGCCCA
>2747424482
GCGGCGGGCGGGGCGGCGCTCGGGGCTCGGCTGGCCTCGGCTCGCCTCGGCTGCGCTCGGCAGGCTGCGGTAAATCCGGGCTTGCGGCCGCTGGCGTAGTCTGTGGCCGGGTGGTCGTTGCTGCGCGCCCCGAGCCCCGAGAGCCATGCAGATGTCCTACGCCATCCGGTGCGCCTTCTACCAGCTGCTGCTGGCCGCGCTCATGCTGGTGGCGATGCTGCAGCTGCTCTACCTGTCGCTGCTGTCCGGACTGCACGGGCAGGAGGAGCAAGACCAATATTTTGAGTTCTTTCCCCCGTC
>275161729055
GAATGTAATCGAGGATGCTGGCCCTGCGGCTGCTCAACGTGGTGGCCCCCGCCTACTTCTTGTGCATCTCCCTGGTGACCTTCGTGCTGCAGCTCTTCCTCTTCCTGCCCAGCATGCGCGAGGACCCCGCGGCCGCCCGGCTCTTCTCGCCCGCCCTGCTCCACGGGGCGCTCTTCCTATTCCTCTCGGCCAACGCCCTGGGCAATTACGTCCTTGTCATCCAGAACTCCCCAGACGACCTGGGGGCCTGCCAGGGGGCCTCGGCCAGGAAGACTCCATGCCCCTCACCTAGCACCCACT
>27626041260
GCAGATGCCGAGGCCAAGTGGACTGACCCCCAGATTTCCTTCCCTTGGATGCTTTCGGTCCCCTCCCCCAACCCCTCCCCCTGGGGCTGGCCTCTGCTGGATTTTGAGATTTGAGGGTGTGGCGCATGGCGCTGGGGTTGGAATGGGGCACCCCCAAGTCTGTCCCCAGGCTCTGCCCTGCCTGGGGGCAGTGGCTCCCCTCCCCTGTTGCCTCTCCCGCCCCTGCCCCCCCCGCCCCGCCAAAAGCCGAGGGGGTGCTGGCAGGCGGGCCTCAGGGGCTGTCTTTCCTGCACGGCTGTT
>27798012483
GCGAGGCCCCTTCCAAAACACTTGTTGAGACAGCCAAGGAAGCCAAGGAGAAGGCAAAGGAGACGGCACTGGCAGCTACAGAGAAGGCCAAGGACCTCGCCAGCAAGGCGGCCACCAAGAAGCAGCAGCAGCAGCAACAGTTTGTGTAGCCAGTCTACCACCACCACAGCACCCCAGACAGCTAGGCTTAGCCTCTCTGCCCTCCCTTCATTGTACTTTATCATTAAAAATCAACTTCCAGCCCTGTCTGCTGTCTACGTGGTGGGTTGTGGGGATGCAGTTTGGCATCTGCAGTACACC
>278229524524
CGGGCGCGCGGGCGGCGGCGGCGGCGGCGCCCCGACTGCAGTCCCGGCGGGAGCGGAGCGCGAGCCGGGGCCGGGCCCGAGCCGGCGCCATGGGGCGGCGCCGCCTGTGAGCGGCGGCGAGCGGAGCCGCGGGCGCCGAGCAGGGCCAGGCGGGAGGCGTCGGCGCCCGAGGCCGAGCGAGCCGCGGCCGGGCCGGGCCGAGCGCCGAGCGAGCAGGAGCGGCGGCGGCGGCGGCGGCGGCGGGAGGAGGCAGCGCCGCCGCCAAGATGGCGGACCTGGAGGCGGTGCTGGCCGACGTGA
>2793784183
CAGGGGCAAAGCCCTGTCACCCCCAGGATCCGGTCATCAGGGAAAGAGGACAGGGAGACCAGAAGAGGGCCAGCTGGGACGAGGGGGCGGACGCCCAGGAGGCAACTTCTGAGACGCAGCTCCTGAGAGGGGCAGGGACCAGGCGCGGGAGGCCAGAGGGGGCACAGAGAACAAACCCCCTCAGAAGTGAAGAGGAGAGCGGAAGGAACCGAGAGGGGACGGACAGGAGCTGAGGAGGAAAGAGGAGGGGAGAGGGGTCAGGCCAGGCAGCCAAGGAGAAGACGTGTGGCCGGGGGCTAT
>280254629834
GTTTTGAAGCTGGATTTGAGAATGAAGATAATTCAAAACGGGATATTTCTGAGGAAGTACAACTGCATAGGACATTACTTGCAAGATCTGAAAGGAAAATTCCCCGGTATCTTCATCAGGGTAAAGGCAATGAGAGTGACTGTAGATCAGGAAGACAGTGGGCAAAGACCTCAGGGGAGAAAAGAGGAAAACTGACACTCCCGGAGAAGAGCTTAAGTGAAGTCCTAAGTCAACAGAGACCTTGCTTGGGAGAGAGACCCTATAAATATCTCAAATACAGCAAAAGCTTTGGTCCAAACT
>2811263956
AAGTCCTTTAAGAGGGTTTGCCTTGGATCCGGGCACAGTTGTGAGGGCTCCTCTGCATCACCTACCAGGATGTCTGGAGGAGAAAAAGACAGAACAAAGATGGAAGTGGCCTGGGCCCCTGGGGGTGGGTCCTCTCTGTTGTTTTTAATCTGCACCTTATAGACTGATGTCTCTTTGGCCGGAGCCAGATCTGCCCCTCAGTGCATTCGTGTGCTCGCACGCGCAGACATCCCTTCTCCCCCATACACACATATACACTCACAGCCTCTCTGGCCTCTTCCCTTGGGGAGGGGCCACCTG
>2821521399
GCCACCTCTTCCCAAACGTGCCGGCTCAAGAAGCCTCAAAGAGTGCCAGCCACAAAGGGAGCCGAAGACTGGCGTCCAGCCGGGTGGAGCGCACCCTACCCCAGGCGTCCCTGCTGGCTTCAACCGGCCCCCGGCCCAAGCCCAAGACTGTGTCGGAGCTGCTTCAGGAGAAGCGGCTTCAGGAGGCCCGTGCCAGGGAGGCCACCCGGGGCCCGGTGGTGCTCCCGTCCCAGCTGCTGGTCTCCTCGTCTGTGATCCTCCAGCCCCCTCTACCACACACCCCACACGGCCGCCCAGCCC
>28392522993
ATTCCTTTGTGGGTGGAGTCATCGGCCTCATTTTTGCATACATTTGCTACAGACAGCACTATCCTCCTCTGGCCAACACAGCTTGCCATAAACCCTACGTTAGTCTGCGAGTCCCAGCCTCACTGAAGAAAGAGGAGAGGCCCACAGCTGACAGCGCACCCAGCTTGCCTCTGGAGGGGATCACCGAAGGCCCGGTATGACCAGTGTCCTGGGAGGATGGACACTAAGCCCTGGGCACATCTGCCACCCTGACATCATAACACAATAGAAATGGTTTTCTGTAGTGTATTTTTCATCAGT
>284173118828
ATTGAGTGGGGAGCTTGTGCACTTGTTCTCACAGGAAACACAGTCATCTTTGCAACTATACTAGGCTTTTTCTTGGTCTTTGGAAGCAATGACGACTTCAGCTGGCAGCAGTGGTGAAAAGAAATTACTGAACTATTGTCAAATGGACTTCCTGTCATTTGTTGGCCATTCACGCACACAGGAGATGGGGCAGTTAATGCTGAATGGTATAGCAAGCCTCTTGGGGGTATTTTAGGTGCTCCCTTCTCACTTTTATTGTAAGCATACTATTTTCACAGAGACTTGCTGAAGGATTAAAAG
>28518635720
ATGACATGGGCGATGAGCAGCGTGGCAGCGAGGCGGGCCCAGACGCCCGCAGCCTGGGTGAGCCCCTGGTAAAGCGGGAGCGCAGTGACCCCAACCACTCCCTGCAGGGCATCTAGCAGCCCCGGCCGGCGCCTCCTCGAGGTTCCAAAAGATGCCGCCTGGTCACTCTGGGAACCTGGATTTCACCGGCTCCACCAAATTAGTGCCTCTTAGATGATGTGATGTTTACTTTGACTCAAGCGGGGGCTCCCGGGGTCAGTGTTCAAGAAGGAAAGCAGTTGTTGAAGCTACAGAAGCCCA
>286273230483
GAGCAGCCTCAGAACAAAGTGAGACAGTCCAGCCTGGAGATGAAATCTTACAGCTGGGTGGCACTGCCATGCAGGGCCTCACACGGTTTGAAGCCTGGAACATCATCAAGGCACTGCCTGATGGACCTGTCACGATTGTCATCAGGAGAAAAAGCCTCCAGTCCAAGGAAACCACAGCTGCTGGAGACTCCTAGGCAGGACATGCTGAAGCCAAAGCCAATAACACACAGCTAACACACAGCTCCCATAACCGCTGATTCTCAGGGTCTCTGCTGCCGCCCCACCCAGATGGGGGAAAGC
>287205721798
GTGAATCAAACATCCCTTCTGGAACAATACAGAGTAGGAAAGGTTTGCAGAATAAGAGTCAGTTTAGGACCATTGCACCAAAAATTGTGCCCAAAGTCCTAACGTCCAGAATGCTGCCATGTCATTCACCATCACGCTCTGATCAGGTGAATCTGGGACCCTCCATCAACTCCAAGCTGCTGGGGATGTCCACCCAGAACTATGCCCTGATGCAGGTTGCTGGCCAGGAGGGGACATTTTCTCTTGTTGCTCTGCCACATGTTGCCTCAGCTCAGCCAATTCAGAAACCCAGAATGTCCC
>28885435448
GGCCGGCGGCGGCGGCGGCGGCTCCGCTCCGCACTGCCCGGCGCCGCCTCGCCATGGACGCGCGCGGGGGCGGCGGGCGGCCCGGGGAGAGCCCGGGCGCGACCCCCGCGCCGGGGCCGCCGCCGCCGCCGCCGCCCGCGCCCCCCCAACAGCAGCCGCCGCCGCCGCCGCCGCCCGCGCCCCCCCCGGGCCCCGGGCCCGCGCCCCCCCAGCACCCGCCCCGGGCCGAGGCGTTGCCCCCGGAGGCGGCGGATGAGGGCGGCCCGCGGGGCCGGCTCCGCAGCCGCGACAGCTCGTGCG
>289209729465
GACACGGATGTTGCTGATGGGTGCAGAGAGACCCCCACGAAAACTCTGGAAGGAGATGGGGACCAAGAGAGACTCATCTCCAAACCAAGGGTGGGGAGAGGCAGGCAGAGCCAGAGGGAGAGGCTCTCTTGGCCAAAATTTCAATCCATAAAGAGCAAGCGGGGGCCGGGACCCCAGAGGTCACACAGCTCGTCAGAGGCCTACGAACCTAGGGACGCACATGACGTGTCCCCTACAAGCACAGACACAGAGGCCCAGCTCACGGTGGAGCGCCAAGAGCAGAAGGCAGGGCCGGGCAGC
>290199110780
GTTCACAATATGTGCCTAAATCTTTTCAGAGGACAACTTTGACTTTCAAGAGGAGATTCCAAGTGACATCTTGAAACCACCTCACCAGAACCATTGGAGCACCTGTGGCCTCGGCACACTGCTTATCACTTGAAAAATGGAGGAACAAGTGTTATATTTATCTGTGTGTCTGACAGTGTGAGATGTTAGACCGAGAGAAAAGCAAACAAATAAATCACTTAATCTTGAACACTTTGCACTGTAAAGAGAGTGAAAGTCAAACCCACCAAGCTGCCTTGCTGAAAGCATCTCCAAGGTTCT
>291203636051
CCCAACGATGATCAAATATGGCATCAACAATATCCGGGAGCTGGTGGGCCACAAGGTGAACCTGCAGATGGTGTATGACAGTCCCCTGTGCCGCCTGGATGCCGAGCCGAGGCCCCCTCCCACACAGGAGGCTGCGTGACATGGGCCACTCTAGGACAGGTCATCCTCCCCGAGTCCCTGCTGCTGCGCTCCTTTGCATCCCTGGCCAGTGACCTTGTATTTATGAGGCCTCTGTGAGGCCAGCCCCCACCTTCCTCTTTCCCACCTGTCCCAGGACCAGAATCCCAGGGACAGAGGACT
>292125832376
GCAAGAAGCCACAATGGAGGGCAGCTCTGTGACCGCACGCAGTGTGGAGAAGCTTTCAGTGAACACTCAGGCCTCAGCACACACGTGAGAACTCAAAATACAGGAGACAGTTGTGTGTCTAATCATTATGAAAGGGACTTTTTTATTCCATGCCAGAAAACCTTGTTCAAAATTGGAGAGCAGTTTTCCGTGTTGGGTCAGTGTGGAAAAGCCTTCAGCTCTACTCCAAATGTTGTTTCCCAGCAAGCATGCACTCGGGACAGATCTCTTGACTACAGCAGCTGTGGGGAAGTGTTCCTT
>29320057726
GAGCTGACACAATGAGTGACACGAGTTCTGTAAGCTTGGAAGTGAGCCCTGGCAGCCGGGAGACTTCAGCTGCCACACTGTCACCTGGGGCGAGCAGCCGTGGCTGGGATGACGGTGACACCCGCAGCGAGCACAGCTACAGCGAGTCAGGTGCCAGCGGCTCCTCTTTTGAGGAGCTGGACTTGGAGGGCGAGGGGCCCTTAGGGGAGTCACGGCTGGACCCTGGGACTGAGCCCCTGGGGACTACCAAGTGGCTCTGGGAGCCCACTGCCCCTGAGAAGGGCAAGGAGTAACCCATGG
>294189030363
CTTGCACCCTTCAGTGACCCTAGAAGAATGATTGGACAGATGTGAGCCATCTGGAGCAGAGGGGCACTAACCCAGGCTGACGCCAAGAATGAAGTGGCCCACTGCAGCCCTGGCGAGCAGGCTTCTTGGATGGACAGTGCTGAGACCCCCATATCCCAGAGTCCCCAGCCTCCCTCAGGTTACTCTGCACCCCACAGATGGTTTGATGGCTGTGCTGTATACTGGAGGGGAGGGCAGGACTCTGGGAGAACAGCACTTCTTTCATGAGACCTTTGTTACTCGGTGGTTACTGGGTCCTGT
>295256240400
GGCTTCCTTTGACAAATGCACTTGAAAACTCACTGTTTTACCCACCACCAAGAATTACCTTGAAGTTAAAAATGCCCAAATCAACCCCAGAAGACCACAGAAACAGCTCCACAGAAACCGATCAGCAGCCCCACTCTCCTGACAGCAGCTCATCTGTTCACAGTATAAGGAACATGCAGGTGCCTCAGGAGTCACTAGAAATGAGAACAAAATCGTATCCGAGATACCCACTAGAGAGCAAGAATAACCGTTTGCTGGCCAGTCTCAGCCATTCTAGGAGTGAAGCAAAGGAGTCCAGTC
>296131118306
GCCAGAAAGCTGGAGAGAAGCCCCTGGCTGCAGGACCCGGGGAGGAGGAACTGCTCCGGGGCTCAGCCCCTCATGCTCAGGACACTCAGAGTGAGGAACTGCCACCCTCCTGCACCATCTCAGGAGAGAAGAAGCCGCCAGCAGTCTCTGGAGAAGCCACCGGGGCTGATGCTGGGAGACTGTGCCCGCCCCCCCGCTCCAGGGCTCCCCACAAAGACAGAACTCTAGCCCGCTCCAGGCCCCAGACTCAGGGGGAAGATTGTTCCCTCCCAGTGGGAGAGGTGAAGATAGGAAAGAGGT
>29790030231
TCTAAAGAATCCTCGTCTGTCTTGAGTTGTGACATTTCAGCGGATGACAAATACATTGTAACAGGCTCTGGTGACAAGAAGGCCACAGTTTATGAGGTCATCTACTAAACAAGAACTCCAGCAGGGCTGTCAAACTCTGGGAGAAACCGACTCGGCTCTGACAGGGAGACCCCCAGGCGAGGGGCCCCGAGGATGGCGGAGGATGGGCCGCAGGCAGCCGAGCGTTCAGGGCTGCGCTCCGGCCGGCTGAGAGGGCACGTGCCCCGTCACAGTCTGGACTCCTGGGCCTGGATTGATGTG
>298219626647
GGGGGGATGTTACCATCACTGACCTGCCCCTGGCCCTAGAACAGATCCAGGGCAACGTCCAGGCCAATGTGCCAGCTGGAGGCCAGGCCCAGGTGCGTGCCTTGTCCTGGGGGATTGACCATCATGTCTTCCCTGCAAACTATGACCTGGTGCTGGGGGCTGATATCGTGTACCTGGAACCCACCTTCCCTCTGCTGCTGGGGACCCTCCAACACCTGTGCAGGCCCCATGGCACCATCTATCTGGCCTCCAAGATGAGAAAGGAGCATGGGACAGAGAGCTTCTTTCAGCACCTCCTGC
>29957113780
GACAGCAGTGACGAGGTTTCTGATTGTCCCAGCACAGCCTTGTCCCAGGACCCTTGGGTGCATGAGCCACAACATGGATCCTGGATGAATCCCAGTTCTTCCCCTGCCCAGCTATTGGGAGCTGGCCTAAGTATTGCTCCCCACCTCCTTGTGAGGAAAGGCTAGCGCTAAGCCTATTGGAGAGAACTTTCAGCCCCTGAACTCCCCGGTGGTGACCCCTCACCCCTGCACTGAGCCCCCTTAGATCTACTGCCCCTGCCCTGACTTTCGCCATTGGGAAGACCTGGGGTGGGGGTTTCT
>300600488
ATCTGGAGAGCATCTACCTTCAGGACAGCCTTCCCAGCGGCCCCTCACAGGATGACAGCCTTCAGGCCTTCTCCTCGCCCAGCCCCTCCCCTGACAGCTGTCCCTCACCTGAGGAGCCCCCCAGCACCGCTGGCATCCCGCAGCCCCCCAGCCCAGAGCTGCAGCATCGGCGGCGGCTGCCCGGGGCCCAAGGACCCGAGGGTGGGACCCACCCCCCGGGCTCCCTCCCCTCCATGGACAGCGGCTCCCTCTGGGAGGAGGACGAGGTGTTCTATAACTGAGGTGGGGGCTGTGCTGGTC
>30113424775
AGCATGTGGGTGAGAAGAATCGATGCAGAAGCCATCGCTCAGAGCGATTTTCAGTACCTCTTCCACGAAGACCTGGAAGCTGTTGATCTGCTTGTTGGCGGGCACCACCCAGAGCCTCTTGAGGTTCTGCTTGGTGTACTCCTCCTCTGGCAGGCCCTCCACATTGGCCACCCAGTCCAGAGTCAGGTGGTTGGGGTCCTGCAAGTGGCTGGTGATGGAGGAGAGATTGCCATTGGAGCAGTAGAAGAGCTTAGAGCCAAGGAGCTTGAGGAAGAGGCAGGAGGTGCTGAAGATGTTGGC
>30256722479
AACAAATATAAAGCTGAAATTCTCAAAAAATTGGAGCATCAGAGATTGATAGAGGCAGAAAGGAAGCGGATTGCTCAGATGCGCCAGCAGCAGCTAGAATCGGAGCAGTTTCTGTTTTTCGAAGATCAACTCAAGAAGCAAGAGTTAGCCCGAGGTCAAATGCGAAGTCAGCAAACCTCAGGGCTGTCAGAGCAGATTGATGGGAGCGCTTTGTCCTGCTTTTCCACACACCAGAACAATTCCTTGCTGAATGTATTTGCAGATCAACCTAATAAAAGTGATGCAACCAATTATGCTAGC
>303252524614
TGGCGTGGTGGATCCGCCTGTACAGCCTGTGCTCCAGCGTCCTGCAGGCCACAGCTGTGTCCAAACCTGACCCCGACTGCCCCTCCTGCCACCTCTATTTTATAGATGAGGAAACCGAGGCCCAAGGGCTTAGGGAACCCTGCTCTGAAGCACACAGTAGGGCTGCTGGGCTCAGATCCTCCCTCCCTGTGCTGAGCTGCCCTCCTCCTGCCACAATCCCCCCACGACCCGAGCCCACCCTTCTCACCGGCCTCTGCCCTAGTTCCCCGCATGGTGTGGGAGTGTGGGGCATCCTAGCTT
>30421483951
CAGTCATGTGGTAGAGAGACTGTTTGAAATTAAAGAAGGCAGTCAATATGGAGAAACCTTCAGCCAGGATTCAAATTTGAATCTGAATAAGAAAGTTTCTACTGGAGTAAAGCCATGTGAATGCAGTGTGTGTGGAAAAGTCTTCATATGTCATTCAGCCCTTCATAGGCACATCCTGTCTCACATTGGAAACAAACTATTTGAGTGTGAGGAATGTCCAGAGAAGTTATATCATTGCAAACAATGTGGGAAAGCCTTTATCTCTCTCACCAGTGTTGACAGACACATGGTAACACACAC
>305128421733
GTTACCACAGGGGCTGTAAGACCTAGTGACCCTCCTAAGTGGGAAAGAGGAATGGAGAATAGTATTTCTGATGCATCAAGAACATCAGAATATAAAACTGAGATCATAATGAAGGAAAATTCCATATCCAATATGAGTTTACTCAGAGACAGTAGAAACTATTCCCAGGAAACTGTGCCTAAGGCCAGTTTCGGTTTCTCTGGCATTAGTCCATTAGAAGATGAAATAAACAAAGGGTCTAAAATCTCAGGCCTGCAATACTCTATACCTGACACCGAGAACCAGACGCTGAATTACGGA
>306115426543
GCTGAAGCGCAAAAGAAGAAAGATGAGGCAGAGGTCCAAGTAAACCGCTAGCTTGTTGCACCGTGGAGGCCACAGGAGCAGAAACATGGAATGCCAGACGCTGGGGATGCTGGTACAAGTTGTGGGACTGCATGCTACTGTCTAGAGCTTGTCTCAATGGATCTAGAACTTCATCGCCCTCTGATCGCCGATCACCTCTGAGACCCACCTTGCTCATAAACAAAATGCCCATGTTGGTCCTCTGCCCTGGACCTGTGACATTCTGGACTATTTCTGTGTTTATTTGTGGCCGAGTGTAAC
>307137824682
AAGAGAGGAAGGCTTAAAGAGCCAGACTGCGCAGCCAGGACTGGGGTGATGGGCGCTGTCCTGCCAGGCCAAAGAATGAAGATGTAGCCCCGCCCCCAACCTAGGGAGGAGGACCAGCCCGGTTCCTGTCCTGCCCCCGCAACCTCGCCCCGATTCCACTCCGGGAACCTCGGCGATGCTGAGCCAAGACCACTTCTGAATCAGGGATGACTTGTCTAGTGAACCTAGGGTCAGAGCCATCAGTTGGAAAGGCTGGGAGGAGCCTGGAGAAAGAGGGCGACCTTCCTTGGGATCTGTGCG
>30852026699
TGTGGTGCTCACCTTGGGCACATTTTTGATGATGGGCCTCGTCCAACTGGGAAAAGATACTGCATAAATTCGGCTGCCTTGTCTTTTACACCTGCGGATAGCAGTGGCACCGCCGAGGGAGGCAGTGGGGTCGCCAGCCCGGCCCAGGCAGACAAAGCGGAGCTCTAGAGTAATGGAGAGTGATGGAAACAAAGTGTACTTAATGCACAGCTTATTAAAAAAATCAAAATTGTTATCTTAATAGATATATTTTTTCAAAAACTATAAGGGCAGTTTTGTGCTATTGATATTTTTTCTTCT
>30985325848
GTTTGGCATGAGAGGGAGTGAAGGATGTGCCTACCTCAGCGATGATGGTGCAGCAACAGCTAGATGTTACACCGAAAGAAAATGGATTTGCAGGAAAAGAATACACTAAGTTAATGTCTAAGATAATGGGGAAAATAGAAAATAACATTATTAAGTGTAAAACCAGCAAAGTACTTTTTTAATTAAACAAAGTTCGAGTTTTGTACCTGTCTGGTTAATTCTGCTTACGTGTCAGGCTACACATAAAAGCCACTTCAAAGATTGGCAAAAAATGGTTACAGGTATTCTGCTGAGTTTTTT
>31076235062
AAAGCGGCCTCTTACACTGAGGAAGATGAAAATCACACAGCCAAAGATTGCCTTCTGGTTTATTCTCAGGAAGAAACTGAATCGCTGAATGCTTCTATTGGTTGTTGCAGTTTTATTGAAGGAGAGCTAGATGACCGCTTCTTAGATGATTTGGGACTTAAATTCAAGACACTAGCTGAAGTTTGCCTGGGTCAAAAAATAGATATAAATAAGGAAATTGAGCAGAGACAAAAACCTGCCACAGAAACAAGTATGAACACAGCTTCACATTCACTCTGTGAGCAAACTATGGTTAATTCA
>3116637144
CCCAGAACTCCCTGTAGGAATTGCCAAGGGGAGAAGGAAGGAAGGGTGTTTCTACAGAGATGACAGAATGTGGCTAGAGTAGGCTTTCTCAACCTTGGTACTGTTGACTCTTGGGGTGGGATAATTCTTTGTTGTGGGGGCAGTCCTGTGTGTCGTAGGATGCCAAGCAGTGTCCATGGCTTCTACTCACTGGATACCAGTAGCCCCCTCCCTTCTCCACAAGTCATGACAATGACAAATGTCTCTAGGCTGAGCATGCTGGCTCATGCCTGTAATCCCAGCACTTTGGGAAGCTGAGGA
>3122722849
AACATTCAGAAGATTCTCGGCCTTGCCCCTTCACGAGCCGCCACCAAGCAGGCAGGTGGATTTCTTGGCCCACCACCTCCTTCTGGGAAGTTCTCTTGAACTCAAGAACTCTTTATTTTCTATCATTCTTTCTAGACACACACACATCAGACTGGCAACTGTTTTGTAGCAAGAGCCATAGGTAGCCTTACTACTTGGGCCTCTTTCTAGTTTTGAATTATTTCTAAGCCTTTTGGGTATGATTAGAGTGAAAATGGCAGCCAGCAAACTTGATAGTGCTTTTGGTCCTAGATGATTTTT
>313173431782
GGATTTCTTCCAGAAAGCATGTATGAACGTATTCTCACTGGTCCCGTTGTGAGAGAGGAAGTAAGCAGGCGGGGGAGACGGCCTAAAAGTGGAATTGCAAAGGCCACAGCAGCAGCAGCTGCTGCATCTGCCACCAGTGTTTCAGGCAATCCTTTGTTAGCCAATGGACTACTTCCAGGTGTGGATCTCACAACTCTTCAGGCCTTACAACAAAACCTACAAAACTTGCAGTCACTGCAAGTAACTGCTGGGTTGATGGGAATGCCTACCGGCCTTCCTTCTGGAGGAGAAGCTAAAAAC
>3141074671
GATTGAAAAACGAGACAAATATAGCCGGAGACGTCCTTATAATGATGATGCAGATATCGACTACATTAATGAAAGGAATGCCAAATTCAACAAGAAAGCTGAAAGATTCTATGGGAAATACACAGCTGAAATTAAACAGAATTTGGAAAGAGGAACAGCTGTCTAATCCCTTCAAGAACTGTTTATAGAAGCTTGAGAATGGGGTAAAAATTTCTGCTAGCAAAATCAAGTTCTTTTTGAAATTTTATCAGTAATCCAGAATTTAGTAGTCCATGCCTTCTCACTCAGCATTTAGAAATA
>31549219423
GTGCTGCTACCCCCGTATGATGATGCCACTGTGAATGGTGCTGCCAAGGAGCCACCGCCACCTTACGTGTCTGCCTAAGCCTTCAAGTGGGCGGAGCTGAGGGCAGCAGCTTGACTTTGCAGACATCTGAGCAATAGTTCTGTTATTTCACTTTTGCCATGAGCCTCTCTGAGCTTGTTTGTTGCTGAAATGCTACTTTTTAAAATTTAGATGTTAGATTGAAAACTGTAGTTTTCAACATATGCTTTGCTGGAACACTGTGATAGATTAACTGTAGAATTCTTCCTGTACGATTGGGGA
>3161081402
AGAGCATGAATGGTTTAAACAAGATTTGCCCAGTTACTTATTTCCTGAAGACCCTTCCTATGATGCTAACGTCATTGATGATGAGGCTGTGAAAGAAGTGTGTGAAAAATTTGAATGTACAGAATCAGAAGTAATGAACAGTTTATATAGTGGTGACCCTCAAGACCAGCTTGCAGTGGCTTATCATCTTATCATTGACAATCGGAGAATAATGAACCAAGCCAGTGAGTTCTACCTCGCCTCTAGTCCTCCATCTGGTTCTTTTATGGATGATAGTGCCATGCATATTCCCCCAGGCCT
>317139611790
ATTTTTCTTCTGGTTCAAAGCAGGAAATGGCGTGATGGCCTTTGTTCCAAAACAGTGGAATACCATCGCCTAGATCAGAATGTTAATGAGGCAATGCCTTCTTTGAAGATTACCAATGATTATATTTTTTAAAGCACTGTGATTTGAATTTGCTTATGTAATTTTATTTGCTTGACTTTTTATATGATATTGTGCAAATGTTTGCCATAGGCAATTGGTACTTAAATGAGAGGTGAGTCTCTCTTTTGCCTTGGTGCTTTGGAAATTAAATGTCACAAACGAGTATATAATTTTTTATCT
>3187133655
ACTTGGGTTGCGGAGGCCGGCTGGCCGGAGTCACGGTTGGGGACGGGCGCGCCTCGGAGCGCACGGCTGCGCTGGAAGCCGCGTCTGGGGCGCAGGACCAACGGGACCTACCTCCTCCCGGCTACCTAAAGACTCCTTCTCTCGGGAAAGAGCGCTGCCCGGCTCTGGGATTTGGGAGGAGCTCGGAGGCCGCTCGGGCACCTCGCTGGACACTATCCGTTTGCGCCCCGGTGGCGCGGGAGGGTCCGGAGCGGAGCGCTCGTCTCTCCTCAGCGGTTTAGTGGAGAAAAGCAGAGAGCT
>319306663
GTTACCTACCTGGGCAAAGTCTCCACCACTGGCATGCAGTTTTTGTCAGGCTGCACAGAAAAGCCAGTCATTGAGCTCTGGAAGAAGCACACGCTAGCCCGAGAGGATGTCTTTCCGGCCAATGCCCTCCTGGAAATCCGGCCATTCCAAGTTTGGCTCCATCATCTCGACCACAAAGGGGAGGCCACAGTGCACATGGATACCTTCCAGGTGGCCCGCATCGCCTACTGCACCGCCGACCACAACGTGAGCCCCAACATCTTCGCCTGGGTCTACAGGGAGATCAATGATGACCTGTCC
>320237817426
CCAGAACATTTGTTGAACACAAGTGATAATGTTACAGTGCAGTGTCACACACCAAGAGTCATCATTCAGACTGTTGCCACAGAGGACATCACTTCTTCCATATCCCAAGCAGAACTGACAGTCGATAGTGATATTCAGTCATCTGATTTTCCTGAGCCTCCAGACGCCCTAGAAGCAGACACTTTCCCAGATGAAATTCATCACCCTAAGATGACTGTGGAGCCATCATTTAATGATGCTCATGTATCCAAATTCAGTGACCAAAATAGCACAGAACTGATGAATAGTGTTATGGTCAGA
>32113042024
AATGTCAAAACTGGACCAATGGGGCCAGGCTGAAGTATTGAACTTTCTGCTACGCTACCAACCCCGCAGTGAGGAAGAACTATTTGACATTCTCAATCTGTTGGATAGTTTCCTCAAGAGCAGTAGCCCAGGTGTGGTGATGGGAGCTACCAAACTTTTTCTGATCTTGGCAAAAATGTTTCCCCACGTACAAACTGATGTCCTTGTGCGGGTCAAGGGACCTTTGCTAGCTGCCTGTTCTTCAGAGAGCCGTGAGCTCTGTTTTGTTGCTCTTTGTCATGTACGCCAGATCTTGCATAG
>322249426768
GCCCCTTCAAACCCTGTGAACACCTGCTTGATGGCTGGCTGATCAGAATTGGAGTGTGGACCATAGCAGTTCTGGCACTTACTTGTAATGCTTTGGTGACTTCAACAGTTTTCAGATCCCCTCTGTACATTTCCCCCATTAAACTGTTAATTGGGGTCATCGCAGCAGTGAACATGCTCACGGGAGTCTCCAGTGCCGTGCTGGCTGGTGTGGATGCGTTCACTTTTGGCAGCTTTGCACGACATGGTGCCTGGTGGGAGAATGGGGTTGGTTGCCATGTCATTGGTTTTTTGTCCATTT
>32312623830
GCACAGCCACAGCCTCCTCGCCTCCCCAAACTCCCAGCCAAGGCGCGCGGTGGCGTCCTCGCGCCCTCGCTCGCGTCCCCGCCCGCCGCCTGCGCAAGCCAGGCATGAATGCTGAGACTTGCGTCTCTTACTGCGAGTCGCCGGCCGCTGCCATGGACGCCTACTACAGCCCGGTGTCGCAGAGTCGGGAGGGCTCGTCGCCTTTTAGGGCATTTCCCGGAGGCGACAAGTTCGGCACAACTTTCCTGTCGGCCGCCGCCAAAGCACAGGGATTCGGGGACGCCAAGAGCCGGGCCCGTT
>3249838974
ACCTGCTGCGGATGTTCTTTGACGCACTGTATGACGAGGACGTGGTGAAGGAGGATGCCTTCTACAGTTGGGAGAGTAGCAAGGACCCCGCTGAGCAGCAGGGCAAGGGTGTGGCCCTTAAATCTGTCACAGCCTTCTTCAAGTGGCTCCGTGAAGCAGAGGAGGAGTCTGACCACAACTGAGGGCTGGTGGGGCCGGGGACCTGGAGCCCCATGGACACACAGATGGCCCGGCTAGCCGCCTGGACTGCAGGGGGGCGGCAGCAGCGGCGGTGGCAGTGGGTGCCTGTAGTGTGATGTG
>325196621372
GTTTATGGAGCCGTACATCTTTGGGAGCCGCCTGGACCACGACATCATCGACCTGGAACAGACAGCCACGCACCTCCAGCTGGCCTTGAACTTCACCGCCCACATGGCCTACCGCAAGGGCATCATCTTGTTTATAAGCCGCAACCGGCAGTTCTCGTACCTGATTGAGAACATGGCCCGTGACTGTGGCGAGTACGCCCACACTCGCTACTTCAGGGGCGGCATGCTGACCAACGCGCGCCTCCTCTTTGGCCCCACGGTCCGCCTGCCGGACCTCATCATCTTCCTGCACACGCTCAA
>326217734077
CAAGCATTTTAATAGACAACAAGCTGGATAATGTCGAAGCAAGACAAGGCTGCTTCTTTCACTTGTTTTTAAATTGCAGAAATGGATGTCTTCAGACCTCGTGAACTGTGGGCATATCAAAGATTGCCTTGGAAATGGCAAATATATATACTGCTTCATTTTACTAACCTGCATAGATCACTAAAACCAATAGCTTAAAGCATAGACACCTCCCAAAGGTCTTCCCATCAGTTTGCAAGAGTGGGAACAACCAGAATCTTACCTGGGGTTGATGGAGCTGGAACTCCCAGACCAGGAGTT
>327149225748
TGACAGCCTCATCAAGGGTAAGAAATGAGCCTAGTCACCAAGAACTCCACCCCCAGAGGAAGTGGATCTGCTTCTCCAGTTTTTGAGGAGCCAGCCAGGGGTCCAGCACAGCCCTACCCCGCCCCAGTATCATGCGATGGTCCCCCACACCGGTTCCCTGAACCCCTCTTGGATTAAGGAAGACTGAAGACTAGCCCCTTTTCTGGGGAATTACTTTCCTCCTCCCTGTGTTAACTGGGGCTGTTGGGGACAGTGCGTGATTTCTCAGTGATTTCCTACAGTGTTGTTCCCTCCCTCAAG
>3283729651
AAGAGCAAAAAGCGAAGGCGCAATCTGGACACTGGGAGATTCGGAGCGCAGGGAGTTTGAGAGAAACTTTTATTTTGAAGAGACCAAGGTTGAGGGGGGGCTTATTTCCTGACAGCTATTTACTTAGAGCAAATGATTAGTTTTAGAAGGATGGACTATAACATTGAATCAATTACAAAACGCGGTTTTTGAGCCCATTACTGTTGGAGCTACAGGGAGAGAAACAGAGGAGGAGACTGCAAGAGATCATTGGAGGCCGTGGGCACGCTCTTTACTCCATGTGTGGGACATTCATTGCGG
>329238038629
TGGTGTGGACATGCCTGCAATCCTGCTGAAACTCGGATTTAAAGAGTCCCTGGTACAGTCAAAAATGGCAGCAGGCACAAGTACCTTCGTGGTGGCCTATGCAATCCACAAGCTGTTTGCGCCAGTGAGAATCAGCATTACGCTAGTCTCTGTGCCCTTGATTGTCAGATATTTTCGAAAAGTGGGATTTTTTAAACCTCCAGCTGCAAAACCTTAATGAACTCTTCAGTCGTACACACTGAAAACCTATTTCTTCTAAATTACATGATTTGGATTGGTTTTAGGGTTTTAGGGTTGTAG
>330184232338
AAGGCGCTTACAGCTCAATGCTAATCAGGCCTTCTTCCTGTTGGTGAACGGACACAGCATGGTCAGCGTCTCCACACCAATCTCAGAGGTGTATGAGAGTGAGAAAGATGAAGATGGATTCCTGTACATGGTCTATGCCTCCCAGGAGACGTTCGGGATGAAATTGTCAGTGTAAAACCAGAAAAAATGCAGCTCTTCTAGAATTGTTTAAACCCTTACCAAGGAAAAAAAAGGGATGTTACCAACTGAGATCGATCAGTTCATCCAATCACAGATCATGAAACAGTAGTGTTCCCACCT
>33164122838
ACATGGAGAAGGGCTGTCACTTCCTGCACATCTTGGCCTGTGCTCGCCTGAGCATCCGCCCGGGCCTGAGCGAGGCTGTGCTGCAGCAAGTTCTGGAGCTCCTGGAGGACCAGAGTGACATTGTCAGCACAATGGAGCACTACTACACAGCGTTCTGAGCAGAGACACGCAGACCAGCTGAGGAGGACAAAGATAAGGTGGCATTCACCCCCAGGCTCTGACTTTCAGCATCATGCAGGGGCTTATCTGTCTGGAGGCAGTTACCTCATAATAAACTATAAAATATAGTCATCTTGGGAA
>33225117982
AAGAAGCACGACGAAGACGGTGGGACCACAGATACAGCCACCATCTTGTCCAACCAGCACGAGAAGGACAGCGGTGTGGGGCGGACCGACGAGAGCACCCGTAATGACGAGAGCTCGGAGCAAGAGAACAATGGCGACGACGCCACCGCATCCTCCAACCCGCTGGCGGGGCAGAGGAAGCTCACCTGCAGCCAGGACACCTTGGGCAGCGGCGACCTGCCCTTCAGCAACGAGTCTTTCATTTCGGCCGACTGCACGGACGCCGACTACCTGGGGATCCCGGTGGACGAGTGCGAGCGC
>333166325679
CTTCCCCTAAAGTACGACTGAGCTTGGCAAACGAAGCTCTGCTGCCCACCCTCATCTGCGACATTGCTGGCTATTACCCTCTGGATGTGGTGGTGACGTGGACCCGAGAGGAGCTGGGTGGATCCCCAGCCCAAGTCTCTGGTGCCTCCTTCTCCAGCCTCAGGCAAAGCGTGGCAGGCACCTACAGCATCTCCTCCTCTCTCACCGCAGAACCTGGCTCTGCAGGTGCCACTTACACCTGCCAGGTCACACACATCTCTCTGGAGGAGCCCCTTGGGGCCAGCACCCAGGTTGTCCCAC
>33425954256
GTAAGAACCTTGATGCTGTCCATGATATCACTGTGGCGTATCCTCACAACATTCCTCAATCAGAGAAGCACCTCCTCCAAGGAGACTTTCCCAGGGAAATCCACTTTCACGTCCACCGGTATCCAATAGACACCCTCCCCACATCCAAGGAGGACCTTCAACTCTGGTGCCACAAACGGTGGGAAGAGAAAGAAGAGAGGCTGCGTTCCTTCTATCAAGGGGAGAAGAATTTTTATTTTACCGGACAGAGTGTCATTCCACCTTGCAAGTCTGAACTCAGGGTCCTTGTGGTCAAATTGC
>33517728800
ATGAGAAGTTAAAATGAATGTGTCATGAGAATGGGCTTAACACATCGTTGGTTTGAAAACTTCCATTTTTAAAAATTTAGAGTTTAGTCATTAGAAAAAATAATGGACTGGAAAGTTATATTTATATCCAAATATACCTATTTCAAAGTGTATTTGTGAGGCCTGTTTTAGCCTGTGTCTTTTGTATTGTGTGTTGCTAAAGAATTCTACTTTTAGTAGGCTAATCAACAATGAAAGGGTTAGAAAATTGCTGTGGAACATCCAGGTGAACTTCAGGAAAGACAGTGAAAAATGGAAAAC
>336200739723
GTCTCCACCTCTGGGCAGGAGAGTTGCCGACCACCTCGGGGGTGCTTTCTCTGCGCTTGAACATCTATAGCTGCTTCTGAGGGGCTGGGAGCCGGGCCCCTGGGAGAGACGAGCCATGAACCCCCCACAGCCTCTGCATTTGGGGACCTCACCTTAGGAGAGTGCCATTTACAGCTTCCGCCAGGGCAAAGGAGCTGAGCAGCCATCCCAAGCCCAGCCCACCTCCCTCCCCCGGCCCCTGGTAGGCATGGACTAGCAGCTGTGAGCAGCCAGAGCTGATGCCCGGCCCCCAGGGGGGCA
>33728579810
GGCTGAGAATTCATAAAAAAATTCATTCTCTGTGGTATCCAAGAATCAGTGAAGATGCCAGTGAAACTTCAAGCAAATCTACTTCAACACTTCATGTATTGTGTGGGTCTGTTGTAGGGTTGCCAGATGCAATACAAGATTCCTGGTTAAATTTGAATTTCAGTAAACAATGAATAGTTTTTCATTGTACCATGAAATATCCAGAACATACTTATATGTAAAGTATTATTTATTTGAATCTACAAAAAACAACAAATAATTTTTAAATATAAGGATTTTCCTAGATATTGCACGGGAGAA
>33888911225
AGCATCTCTGGCTTAAGACTAACAGACACATTCTTAAAGAGAACATATGAATATGATGACATCGCACAAGTCTGTGTGGTATCTTCTGCCATTAAAGTGGAAAGCTGAAGGAAACTTCCAATGTTAGGCTTTTCATTTAGTTTCACAGAACTGCTCTTTTTGTTACCTTTGTAAAATGATGACGTCAACAACGAAGTAAATATGTTACTTAAATTTTCTTTCCTGTAAAATGGTTAAAATATTAAATATTTGTTTTGAAGAGATCTGATTTTATCTTGTAATTTATATTTGAAATGAACA
>3393004107
ACGAATCGGCAGCCGAAACAGGCCAGAGCTTCCTGTTCGACGTGTCCAGCCTTAACGACGCAGACGAGGTGGTGGGTGCCGAGCTGCGCGTGCTGCGCCGGGGATCTCCAGAGTCGGGCCCAGGCAGCTGGACTTCTCCGCCGTTGCTGCTGCTGTCCACGTGCCCGGGCGCCGCCCGAGCGCCACGCCTGCTGTACTCGCGGGCAGCTGAGCCCCTAGTCGGTCAGCGCTGGGAGGCGTTCGACGTGGCGGACGCCATGAGGCGCCACCGTCGTGAACCGCGCCCCCCCCGCGCGTTCT
>340102737302
GGTGATTCTGGGGGTCCACTTGTCTGTAATGGTGTGCTTCAAGGTATCACATCATGGGGCCCTGAGCCATGTGCCCTGCCTGAAAAGCCTGCTGTGTACACCAAGGTGGTGCATTACCGGAAGTGGATCAAGGACACCATCGCAGCCAACCCCTGAGTGCCCCTGTCCCACCCCTACCTCTAGTAAATTTAAGTCCACCTCACGTTCTGGCATCACTTGGCCTTTCTGGATGCTGGACACCTGAAGCTTGGAACTCACCTGGCCGAAGCTCGAGCCTCCTGAGTCCTACTGACCTGTGCT
>34127734469
GCCGTGTTCCACATGCAGTCGGTGAAATGCCTTAAGTGTCAGGAACAGAAGCGGGCAGTGCTGCCGTGCCAACACGCTGCGCTGTGTGAGCTCTGCGCTGAGGGCAGCGAGTGCCCCATCTGCCAGCCTGGCCGGGCCCACACCCTCCAGTCGTGACCCTGCAGGCCTGGCCCAGCCTGGCCCAGATCTTCTCACCTAGGACTTTTTAAAGTATATATATATATATGAATATATATATATATGTGTATGTATGTATGTATATGTATATGATTATGTATATGTATACATTTCCGTATGTAT
>342258418394
AGCTCAGTGTCACAGACCTTTGTGGAAGCAACAACAGCTCCCATCCTTCCAACCTTTCTGGAGAAGCCGTGGCCTGATGGTGAGCCGAATGGGCTGGGGGGGGAGAAGAAGGCGGCTGGGGCGGTGGGGAGATCTGGGGCCCGGATCGGTGCCCCTCCTCCCCATGCCACTGCCACCTCCTCCTCCTCCTTCATGCCGGGGACCTGGGGGAGGGAGGATCTCCATCTTCTCTCTGTCCCCTGCCCCTCATACAAGAAGCTCCCCCTCCTCATTTTCCCCTCCCACCGCAGGGCCCCCTTG
>343258914191
GAGGAATGTTTCTTGAACCTAGAGGCTCCTATATCAAGAGTATGTGGTTATGACACACCATTTCCTCACATTTTTGAACCATTCTACATCCCAGACAAATGGAAGTGTTATGATGCCCTTCGAAAAATGATCAACTATTGACCATATAGGTAGGTATGCATCTTGAGAAAGCTACTATGTGCCCCTGACATTAACGTACTGTTAACCAAGACACAGCAATCATCAGTGTTTTGATGGTAACAAACTTTGATGGTAAAGTTGGTAAAAGGCAACTTTCAGAAGAAAATAATGTGCTTTAGA
>34416167190
TTTCAGTGGCGATTCTCCAGAGAAGAAATGCACAACAGGCAGATGAGGAAATCAAAAGGTAAACTCAGTGCCAGAGACAAACAACAAGCAGAAGAAAATGAGAAGAACTTAGAAGACCAGTCTTCCAAAGCTGGAGACATGGGAAACTGTGTTTCAGGACAGCAGCAGGAGGGTGGAGTCTCCGAGGAGATGAAGGGCCCTGTCCAAGAGGACAAGGGAGAACAGCTGTCCCCTGGTGGCCTGCTGTGTGGGGTGGGTGTGGAGGGTGAGGCTGTGCAGAATGGTCCTGCCAGCCACAGC
>345238824280
GCCCCGGATTGAGCCCTCCCCGCCCGGGCTCCCGACGCGCCGAGGTCTCGGGGAGGCCCGGACGCGCCGGTCGCAGGCCCGGCCGGCGAGCGGCGGGCGGGCGGCGGGGAGGGGGCTGCGCGGGGCGGGCGGCGGGCCCGGCGCTATTCCGGCCAGGAGGCGGGAGGCGGTTGCCGGCTGCGCGCCGAAGCCTGCGCGCCAGTCCTCCGGCCACTGCTATCGCCCACGGCCGCACCATGGCCCTAAAGGCCGAGGGCGCCGCACTCGACTGCTTCGAGGTGACGCTGAAATGCGAGGAAG
>34675122610
ACACTTTGGCAGGAAGCTGTTGCCAGGGCAGCACCTGTGAAGCCCTGGCCTGGCTTCAGAGTCTGCTGGTGAGATGACATCAAAACCCTTCGTGTAGGAGGGTGGCAGTCTCCCTCCCTTCTGGAGACACCACCAGATGGGCCAGCCAGAGGCAGCAGCAGCCTCTTCCCATGGATCCACCACGAGCGTCCCACTTGAGCCCTCGGAAGAAGAGACCCCGGCAGACGGGTGCCTTGATGGCCTCCTCTCCTCAAGACATCAAATTTCAAGATTTGGTCGTCTTCATTTTGGAGAAGAAAA
>34725486408
GTCACTTAGAAAATTGGAATTGTACCATGGAACTTCATAATAGATTCTCTGGGAGCAGACGAGAAGCATCATCTTAAAACCACAGCTCTTGCCAGTACATTTTTCTTTACAACTGTTTTTGGTACAACTGCACTGAAGTGTTATTTTTGATGTTGAGCTTTCTTCTTTTAGAAGCATATTGCATGGCTACATTTTCTTAAAAAAAAAAACTGTGACCTTATGCTACTTCATTGTGACTGGAAGACTGCTGGAGAATTCAGAAAGTATATAGTATTTCTGTGTTAGAGCAAGCTGGCTTTG
>348198238390
AGCTCCCCAGATCAAGGTGAGACCAAGAGCACTCAGGCAAACCCACCAGCCAAAATGCTCCCACCCAAGCAGCCCATGTATGCCATGCCAGGCCTGGCCTCCTTCCTGACGCCGTCGGACCTGCAGGCCTTCCGCAGTGGGGCCTCCCCTGCCAGCCTCGCCCGGACGCTGGGCTCCAAGTCTCTGCTGCCAGGCCTCAGTGCGTCCCCGCCGCCGCCACCCTCCTTCCCGCTCAGCCCCACACTGCACCAGCAGCTGTCACTGCCCCCTCACGCCCAGGGCGCCCTCCTCAGTCCACCT
>349106822155
GGTCTGCACACGCTGTTCTCAGCAGCTACTGGTCCCAGCATCTGGGGAAGAAAGAAATGCATGGTAGGACAGCTCTTTACCAATTTCTTTTTTATTTGCCTAATTCGAAGCTAGTGTTCCTTCTCATATGTACTATCCCCTTGAAAATGTAATACAATGTCATGTATCACCCATGTGAAAATGAAAGGTTTTAAAATTCCTTCACCCTTAAAGATCCTCCACCCCAAACAGCCTTCACCTCTGCCTCCCCCAACATACAGAGACTGTACAGACACAGATACAGTAACTGCCCAATAAGTG
>35022348408
GTGACAATCCTGCTGTACCTCGCAGAAGTGATGGTTCGGCTGACTTGGCACCAGGCCCTGGATCCTGACAACCACTGCATCCCCTACCTTACAGGGCTGGGGGACCTGCTCGGTACTGGCCTCCTGGCACTCTGCTTTTTCACTGACTGGCTACTGAAGAGCAAGGCAGAGCTGGGTGGCATCTCAGAACTGGCATCTGGACCTCCCTAACTGGGCCCCGCTGGTCCCATTTGCTCATTAGAATTTCCTCTCACATCAGTGGGATACAGAATTCAGTTTCTCCCTTGCCAGGTCCTTGGG
>351238641085
TGCATCTTCAGTGCCCAGCAACATCCACCTAGGAGTGGCCCCCGTGGGGTCGGGCTCGGCCCTGACCCTGCAGACGATCCCACTGACCACGGTGCTGACCAATGGGCCTCCTGCCAGTACTACTGCTCCCACTCAGCTCGTTCTCCAGAGTGTTCCAGCGGCCTCTACTTTCAAGGACACCTTCACTTTGCAGGCCTCTTTCCCCCTGAACGCCAGTTTCCAAGACAGCCAGGTGGCAGCCCCAGGGGCTCCACTGATTCTCAGTGGCCTCCCCCAACTTCTGGCTGGGGCCAACCGTCC
>352277217388
ACGAACCCGCCCCCTGGAGTTCTCCCGCTGCCGCCGCCCCAGGTCTGCCGGAAGTAGGCGTCTCCCTGGACGACGGCCTCGCTCCATTCTCTCCATCACATCCAGCCCCACCCTCCGACCCTTCCCACCAGATAAGCCCAGGCCCAACTTGGGATATCAAACGGGAACACGACGTTAGGAAACCAAAGGAGCTTTCAGCCTGCGGCCAGAAGAAGCAGCGCCTCGGGGAGCAGAGGGAGCGCTCGGCGAGTCCGCAGAGGGCCGCGCGGCCGAGGCTCGAGGAGGCGCCCGGCGGCCAGG
>353241831632
GCGCGGTTGACCTGCCCCTGCTGTAACACCCGCAAGAAGGATGCAGTCCTTACCAAGTGCTTCCACGTTTTCTGCTTCGAGTGCGTGCGGGGCCGCTATGAGGCCCGCCAGAGGAAGTGCCCCAAGTGCAACGCGGCCTTTGGTGCCCACGACTTCCATCGTATCTACATCAGCTGAACCTGAAACTCAGGGGACTCTGGAACACCATGGACCCTGGGGGCTGTGCCCCCATCTCCTCCCCACCCCAGGTCTAGTGGCCCCACCCTCCATTCCGGACCCCATGGGCCCAGCCCCTGCCCA
>354132514211
ACTCCTCCTCTCTGCCCCTCAGCTCGCTCATCTTTCTTCCCGCCCCCTCTCTTTTCCTTCTTTGGTTCTTTGAAGTGATGAGCTAGCGCAACCACAAACCATACATTCCTTTTGTAGAAAAACCCGTGCCTCGAATGAGGCGAGACTCAGAGAGGACCCAGGCGCGGGGCGGACCCCTCCAATTCCTTCCTCGCGCCCCCGAAAGAGCGGCGCACCAGCAGCCGAACTGCCGGCGCCCAGGCTCCCTGGTCCGGCCGGGATGCGGCCGGTACCCGCTCCCCGCCGGGAACAACCTCTCCA
>35528269022
ATCTGTGACAATTGAGAAGTGCAGGAATAGCATCTTTGTCTTGGGCCCTGTAGGGACTACACTTCACCTCCACAGTTGTGACAATGTTAAAGTCATTGCTGTTTGCCATCGTTTGTCCATCTCTTCTACAACAGGTTGCATCTTTCACGTTCTTACGCCTACACGCCCACTTATTCTCTCTGGGAACCAGACAGTAACTTTTGCCCCTTTTCATACACATTACCCAATGCTAGAGGACCATATGGCCAGGACTGGCCTTGCTACAGTGCCTAACTATTGGGATAATCCAATGGTTGTGTG
>356117740915
GTTTCTCCGGTCACTCCTGCCAGGGGAGAAGACATGTAAACGTGCCTCCAGAGGAAGGGCTGGGGGAGCTGGGAGTGGCGGGGGCGGCGGAAGGTGAGCCTGGGAAGGTGGCCGAGCACCCCTTCTTCTTGGGCCCTTCCCAGTGCTCCCTTGGGGTGTCAGCCCCAGCCCCGTTTGCCCCCACTCCGCCTCCCTTTTGGAAGGGATTGCCTTTTTTTTCCTCTGCGGCGGCGGAAATGACAGTGTGGTGCTGCCGTGGTGTCATGGTGCTGCCCCTGGACTGAGGGGCGAAAACTCTTA
>357198413646
CTGGAGGAACAGCAGACCTTAGAGGAGGCCATCAATGTGGCCACTGCGGCCATGCAGCAAGGGGCTGTGACCCTGGAGACAACAGTGTCGGAGAGTGGCTGCTGAGTCCAAGAGGGCTGGGTCCCACACCATGCTGGAGGAAGTGCCATCTGCATGGCCACTCTTGCCCCCAAGGGCCCAGGCTGTGGCTGACACATAGAAGGTGGCCACATAGGTCTCTGGGGTGAGAAGACAGCAAGAAAACTGCCTAACTGAAGGGAATGGGGGCCCTGCTCAAGAAGGGGGCCAGGCAGCTGGAAT
>358250531379
CACGCCCGTCCTCAGAGTCCCGTCCTCAAAGTCCCATCCTCGCCATGGCACCCGGAGAGAAGATCAAAGCCAAAATCAAGAAGAATCTGCCCGTGACGGGCCCTCAGGCGCCGACCATTAAAGAGCTGATGCGGTGGTACTGCCTCAACACCAACACCCATGGCTGTCGCCGCATCGTGGTGTCCCGCGGCCGTCTGCGCCGCCTCCTCTGGATCGGGTTCACACTGACTGCCGTGGCCCTCATCCTCTGGCAGTGCGCCCTCCTCGTCTTCTCCTTCTATACTGTCTCAGTTTCCATCA
>35964427552
GCTGAATATTCTGAACTGGTCGAAACATTACTATCAAGTCAGCAAGACCCAGTTATTTACCAGAGATTAGCAGATGCCTTCAACAAGCTCACTGCAAGCAGCACTCCTCCTACGCTGGATCGGAAGCAGAAGATGGCCTTCTTAAAGAGTTTAGAAGAATTTATGGCAAATGTTGGTGGTCTCCTTTGTGTAAAATAAACAACAGAACTTTATGCTTAATTTAGATCCTTTCTGCAAAGTGCACTGAATTGCTGAAAGTTGACTTGAGTCTTGTCCTATTCCTCAGTTCATTTGGCCATT
>36084437994
GTTTCTTCAGTGCTCCGGGGATTCCTAGACTTGATGTTGGTGAGGGAGCCCTCTCAGAGAGCAACAGCCCAGGAACTCCTCGGACATCCATTCTTAAAACTAGCAGGTCCACCGTCTTGCATCGTCCCCCTCATGAGACAATACAGGCATCACTGAGCAGAGGATTCGTGTAGGTGGCAAAGCTAGATGAGGACATGAGAATAATTCAGGAGAACAAAAGGAAACACAGAACATGCAAAAGGCCTGTGCATTCTAGACCAGCCAATTGGTGGGACAGCGTGATGACCGGCAGGGTTCAAC
>36117425711
GTGGATCCAACCGAAGAGAAAGGGGTGCTCCACCACTCCCTCCCATCCCGAGGTGATCTTTGCCTGCTCTTCTCTACCCAAGCTCAAGAGCTGCTTCTGTTGCTATCTAAGAACTGCATACCCTCCTCCCTGCTTCTTCCCTTGTGCCTCATGTATGGGCAGGAGGAAAGGTGGGAGGGGGAGTGGGAATATGCGTGTGTGGGTGGGAATCGGTAAGAAATGCACCTAGCTTTTCATATTGTGTTTATTCTCCAGGCTATTGCTTGCTTCAGCTGCAGCCTGCCTGTGCTGGCTGCTGGG
>36211634137
TGGAAAACCCAGGGCACTGCGACTTTGTGAAGCTGAGGACAATGCTGGTACGTACCCACATGCAGGACCTGAAGGATGTGACACGGGAGACACATTATGAGAACTACCGGGCACAGTGCATCCAGAGCATGACCCGCCTGGTGGTGAAGGAACGGAATCGCAAGTATGACCAGAAGCCAGGACAAAGCTGGCAGGGGGAGATCCCAAGCCTAGCCTTGGGTGAGACCAAGCCCTACTTTTGTTCTTCTATAGGCCCTGGGCTCAATCTAAGCGGGTGCTGGGGTCCTCCTCGCCTTATCA
>36323567057
GGAAGCTTTCCGCTGGGCCCTCTTCAGCATGCAGGCCACAGGCCACGTACTGCTTGGCACCTCCTGTTACCTGCAGCAGCTCCTCGATGCTACGGAGGAAGGGCAGCCCCCCAAGGGCAAGGCCTCATCCCTTATCCCGACCTGTCTGAAGATACTGCAGTGAAAGCCCAAGTCCTTGGAAGCTTTCCCCAGTGAAGGACTGACTGGGGGCCTCACGCTTAACTGGTAGTGCCCACAAGCCTGGCAGCTGTAGAGCCGCGAACCTCCCCACACCTCCCTCACCGCGCAGGACCCTGAGTG
>364217622654
GCGCGGTGGCGGGCAGGTGCCCGAACTGCACGGCGATGCAGAGGTCGTTGTCCAGGGGGAACTTGTGGCAGTGCAGCATCTCAGGCCAGGGGAAGCCGTAGGCCTCCATGAGCGGCGCGCAGCCGGCGCGCACGGCCTCGCACAGCGAGCGGCACGGGTAGATGGGCCGGTCGAGACAGACGGGCGCAAAGAGCGAGCACAGGAAGACCTGCGTATCCGAGTGGCAGCGCTTGGCCAGCAGCGGCAGCCAGCTGCTCGCCTGCTGCTTCACTTCGGCCAGGCTCTCGTGCTCCAGCAGGT
>365192917732
GTTCGCTGACCACCTGCACAAGTTCCACGAGAATGACAACGGGGCTGCGGCTGGTGACTTGTGGCAGTGATACCCCGGGGCCTCCCCCGTGACAGTGACGGCTGCGCCTCCACCCCGACTGCTCAGTGCATCTAATCACTTAGACTCCCCTGAAGAATCCCCCATGGAAACTGCCCTTATCCGCTGTCCAGCAGCTGCCAGAGGCCCCAGGTCACCTCGGGTCCCCTTGAAAGAATGTCTCGGTCACATCAGGCCCGCTAGGTCCAGAGAGCGAGCCCCCAATGCCCGGCCAGGCTAAGC
>366278331441
GCCCTCCTGGAGCAGCATCAGGTGCTGGAGGTCGGTGGCAACACTGCGCGCCTGGTAGCCATGGGCTCTGCCTGGCCTTGGCTCCTGCACTCCGTGCGGCTGAAAGACAGAGAAGACGCCGACATCCAGAGAGAAGACCCCCAGGCCAGACCCCTGGAGGGGTCTTCCAGTGAGGACAGCCCCCCCGAGGGGCAGGCACCTCCTTCTCACAGCCCCCGGGGCACCAAGAGGCGCGCCAGCTGGGCCAGTGAGAATGGGGAGACCGACGCCGAGGGCACCCAGATGACCCCTGCCAAGAGG
>367147739560
ATTCAAAGAATGAATTTTGTGTGCAGTCAGCAAAGTTCTGAGTGCTCCAGGAAGAAGAGGAAGGTCAGTGAACCAGTGAAGGTCTTCATCCCTAACAGAAAATGAAAGCTAAATATTCCTTCTACATTTATTTTAAAATAAGTTTATTTTGTAAAAACATGCATAAACTGTCTTAGCAGGAAAGTACATTCCTGTTACCAAAACCTTTTTCTAAATTTTTTGCTCAATTTTTTTTGTCAGTTGCTAAGTGCTAAATTACTGGCCAGGTAGGACGCGAGTCCACTTTGCCATAAGGAAAGC
>36850038028
AAATACCTCAGGGACTTTTTCAGCGTGATGCTCCAGTCCGCAACATCTCCCCTCCACATCAACAAAGTGGGACTGACTCTCTCGAAACATACCATTTGTGAGTTTTCACCATTCTTCAAGAAAGGAGTCTTTGACTACAGCAGCCACGGGACGGGGTAGAGCCAGGGGTGATGGAGGAACCACCACAGCAGTGCCTTCTCGTCGAAGCGGGCTCCGATGCAGGGCAGCTCCCCCATGCGAGGATCCGGGTCTGCCTCCTCCTGCTGAAGACAGACATGCAGCAGCGGGCCCGGGCCACCT
>36912255407
GCTTTTGAACACTTGCAGCAATTAGAATTAATAAAGCCCATGGAAAGAACTTCAGGAAATTCACAGAGAGAGTACCAGCTGATGAAACTGCTTTTGGATAATACTCAAATTATGAATGCTCTGCAGAAATATCCCAACTGTCCTACAGATGTGAGGCAGTGGGCAACATCCTCACTAAGCTGGTTATGAATATAACCAGTGACTTCAACTTTGGCATTTCATTCATACTTCTGTAGAGAACGGAAAACTATTGTCCATTAACATGATATGCTAAACATTCTATAAACATTCTTGTATTTA
>370136132345
GGACCCAAGTCTGAAAAGAAGAAACGCAGGCGGGGCAGAAAAGAGGAGCCCGAAGGTGGTAGCAGGCCGGCGTGTGGGGGAGCTGGCACCCAGGGGCCTGTGCAGCTGGTCAAGGAGGTGGTGGCCGAGGATGGCACCGTGGTCACCATTAAGCAGGTGCTCACCGCGCCAGGCTCGGCGGGGCAGCCCCGGTCTGAGGACGAAGACAGCCTTGAGGAGGCCGGCAGCCCCGCACCTGGGCCGTGTCCACGCTCCAACGCCATGCTGGCTGTGAAGCATGGGGTGCTCTACGTCTATGGG
>371152224303
CTCCCTCTCTGCACCCTGCAATTCCCACCCCTCCGTATTTATTTCCCTGGTCCCGCCGACAGTCCCTCCTTGTCTGTCTCCGGGATTCAGGCCTCCCTCCCTGACATGGAGAGTAACCTGTCTGGCCTGGTGCCTGCTGCCGGGCTGGTGCCTGCGCTGCCACCTGCTGTGACCCTGGGGCTGACAGCTGCCTACACCACCCTGTATGCCCTGCTCTTCTTCTCCGTCTATGCCCAGCTCTGGCTGGTGCTTCTGTATGGGCACAAGCGTCTCAGCTATCAGACGGTGTTCCTGGCCCTC
>372212411112
CTTTCTTCCCGCCAGGCCCCCTCCACCCGATCGCCGCGCGCTCTCCGAACCAAAAGGCGACCTCACGAAATGCCCCTTTGAGCTCAAAGGCTAGTTACCCCCAGGGGCCCTTCCACTCTCGGGGACAGGCGAAACCTCTTTGTCTCTGCCTCGGCCTGCGGCCCCCAGCCCAGCCTCCGCGCTTTCCCTCCGCCAGTCCTTGTCAATCAAACCTGGTGCCAAACGCGGCAGCTGAAGTTTTCAGGGACACATTTGCTTCTCCCCTTGAAGAACCAGTTACAAAGCGTGATGTCCTCTCTG
>373262429976
TTCGTAAGAAGAGAGTTGAAGCAGACCGAAGGTAAACTTCCTTGAGGAGAAGTGAAGTTTCACTGTGGTATGGCCATTGAAAAACAAAAACTCTTCTTCTTCCCCATCAGGACCATTTTATCAAAGTTCGTTCATTTCCGTTAACCACATAACTAATAATTTAATTGTTATTCTTTTTTAGCACTACTTATTTATCTTGGATTTTGTAATATATGCAATTGTTTTATTTGCTCATGGGCACTTCTGGCAACTTGACAAATGGACCGATGCAGATTTTAGAGAGTGACGACATGGAAAATG
>374115723696
GTGCTTTTAAGCCCTGTGAATATTTACTGGGAAGCTGGATGATTCGTCTTACTGTGTGGTTCATTTTCTTGGTTGCATTATTTTTCAACCTGCTTGTTATTTTAACAACATTTGCATCTTGTACATCACTGCCTTCGTCCAAATTGTTTATAGGCTTGATTTCTGTGTCTAACTTATTCATGGGAATCTATACTGGCATCCTAACTTTTCTTGATGCTGTGTCCTGGGGCAGATTCGCTGAATTTGGCATTTGGTGGGAAACTGGCAGTGGCTGCAAAGTAGCTGGGTTTCTTGCAGTTT
>37513014412
GCTCCAGCACCAGGCCATTGGACCGAGCGGCATGCGCTCGCTGGCCGAGCCCGGCTGCCCCACGCACGGCTCGGCAGAGTCGCCGTCCACGGCGGCCAGCCCGACCACCAGCGTGTCCAGCCTGACGGAGCGCGCAGACACCGGCACCTCCATCCTCTCGGTAACCTCCAGCGACTCGGAATGTGATGTATGATAGCCAAGGCCGCCCTCCTCCCTCTCCTTCCCCTCCTCCCCCACTCCTTCCCCTCCGCCTCCTAGCCCTCCTCCTCTTCCTCCTCTTCCTTCTCCTCCTCCATCCCC
>376198112411
AGAGCGCCTTCGCTGACACGCTGACGCCCGCGCGCCTCAGCCAGGCCCGCTTCAGCGCCTGCCTGCCGCCCAGCAGCCACGACGCGGCCAACTTCGACAACAACGAGCTCGAGAACAACCAGGTGGTGGCCAAGCTGGGCCACCTGGCGCTGGGCCGCGCCCCGGGCCCACCGCCAGCCGACGCCGCGGCCGCCGCCATTCCGTGCGGGCCCCGTGAGCGCCCGCGGCCCGCGTCGTCGCCGGCGCTACTGGAGGCCGACCTGCGCTTCCACGCAACACGCGGGCCCGACGTGAGCCTGT
>377149627564
ACTCTGCGCGCCGGCGGGGGCTGCGCAGGAGGAGCGCTCCGCCCGGCTACAACGCTCCGCGAGCCGGCGCGGCAACACCTGTTCGCGGCAGCCTGGGCGGCACGCGAGCTCCCGGACGCGGCTCTCCTCGCTCGCCGCTCGCCACCCGTTCTAAGCCAATGGACATCTGCCGAGCCTCTGGAGAATCCTGGATACTAGCTTTGGACGCCTAAAGTTTCTTCTTCTTTTTGTTTTATTATTATTATCATTTTTTGGAGGGGGGACCGGGAGGGGAGATTTGTCGCCGCCACCAACGTGAGA
>378244813219
GTGGTGAAATACAGACTAAGAGCAGGGACTTGCCTCCAGTCAAGAAGCTTCCAGAAAAGGAGCATGGGAAGATATGCCACCTGAGGGAAGACATTGCCCAGATTCCTACACATGCAGAAGCTGGTGAACAGGAGGGCAGGTTACAAAGAAAGCAGAAAAATGCCATAGGGAGTAGGCGACATTATTGCCATGAATGTGGAAAGAGTTTTGCTCAAAGTTCAGGCCTGACTAAACACAGGAGAATCCACACTGGTGAGAAACCCTATGAATGTGAAGACTGTGGAAAGACCTTCATTGGGA
>379212917847
AGTTACCAACTAAATCAGGGCATGGTGTTTTTTTGTTGTTTTCTTTTTAAAGCATAGTTTTAGTAATATATTTACTAAAAACCTTAGACATTATGAAAAAAGTCAGGATTTGGAATCTTACACTGCTTGGCTAAATTGACACAATATAGACCAACAGTTTCATCCTGGGGCTTATGGGTCTCATAGGAGCACCCGTATGCTGAAGAAAGGCAAAGAGAGAACTACAGAATTTGTAGAAAAGTTTTGTTGTAGTTGCTTCTGAACAATTAGTTTTTGTTTGTTTGTTTTGTTTTGTTTTGT
>380284418712
GTGCCCTAGTGGGGAAGTCCAAGTCAGTAATTGTACGTCCTGGGATGATATCCAGTGTGTTGAAGAATTTGGTGCCAATGCCACTGTGGAAACCCCAGCTGCTGAAGAGACAATGAACACCAGCCCGGGGACTCCTGCCCCAGCTGCTGAAGAGACAATGAACACCAGCCCGGGGACTCCTGCCCCAGCTGCTGAAGAGACAATGACCACCAGCCCGGGGACTCCTGCCCCAGCTGCTGAAGAGACAATGACCACCAGCCCGGGGACTCCTGCCCCAGCTGCTGAAGAGACAATGATCAC
>381167531398
GCTTGTACCTGCTGTGCAGTGAGGACTCCAGGAACTGATGATGAACCGGCACGGTCCTCGGCACGTGGCAAGTTCTCCATAAGTGGGCTCAGTAAAATCCCTCTCCCGGGAAAGCGCCCCACCGTGTTTGGTGGGGTGACTGGGACGCGAGGATGCGGCTGGGAGTGTGATGAGAAGGGCGGGGATCGGCGAGGACTCCAGGCTGGGGTTGCAGGCCCAGCCAGGGGCGGAGCCTTCTCCGGGTCGGGCGGGGACAGAGCGCTCCCTTGGAGGCACCCAGGGACCTGGCCAGCCGTGCAG
>382118226227
AACCAGCAGCTGCTGGGGGAGCGTGGCGAGGAGCACTCCCCCCTTGAGCGGGACAGCTTGATGCCCTCTGATGAGGCCAGCGAGAGCTCCCGCCAAGCCTGGACAGGATCTTCACAGCGTAGCTCCCGCCACCTGGAGGAGGACTATGCAGATGCCTACCAGGACCTGTACCAGCCTCACCGCCAACACACCTCGGGGCTGCCTAGTGCTAACGGGCATGACCCCCAAGACCGGCTTCTAGCCCAGGACTCAGAGCACAACCACAGTGACCGGAACTGGCAGCGCAACCGGCCTTGGCCC
>38326052371
AATCCAGATGACCCAGATATGGTTGATGTCTTCATGGATCACTTGGATATAGACCACAACAAGAAAATTGACTTCACTGAGTTTCTTCTGATGGTATTCAAGTTGGCTCAAGCATATTATGAGTCTACCAGAAAAGAGAATTTACCGATATCAGGACACAAGCACAGAAAGCACAGTCATCATGATAAACATGAAGATAATAAACAGGAAGAAAACAAAGAAAACAGAAAAAGACCCTCAAGTCTGGAAAGAAGAAACAATAGAAAAGGGAATAAGGGAAGATCCAAGAGCCCAAGAGAA
>3849319726
CCTTAAAGCAAAAGTGCCTTGAGAATATCTGCAAGTCTGTGTGAGGCCTTGAAAATAACACTAGGGCATAACAATTACTTCAGGGGATACGCCATCCACCCTGGCTCTTGTCCCAAGTGGGCTACATTTGAAGAATTCACCCAGGCTCCAGCTAGATCATCAGTTAATTTAAAGTGGTTATTCTTGGAAGTAGCATTTTTTTTCCCTCTCCTGTGAATCTGTGCAAAACATTGAAGGTAGAAGTTTTCTTGTTAGAGGCCTCACAATTAATACAGTAATGCCAGACTCCTTGCCTGCTTC
>38511748692
GTATCAGAAAAGGGTAGCCCTGTACATTGCTGCTTTTTGTGGGTACATTGAACTCACTGAATGGGCCCTGAAGCAGGGTGCGCGGCCCCACGAGGCAGTCGGTGTTCACCCCTATCGAGCATGGTGCCATGAAGCCCTTCATGCAGATGTCTCTAAATGCCCCATTCATGCAGCCGCAGAAGCAGGCCAACTGTTGATTCTGAAGGCCTTTGTCAACTACAGTGTGCTGTGCCTGGAATGCAAAAATGCAGCAGGACAAACTCCCCTGACCATTGTGTTCAAACACAAGCATAAAGACTG
>386242014557
GCTGATCACTTGATTGAAAAACTAAGAACATGAAAATGTCAAGAGTGGAAGATTTTTCTAATCTTGGTTCAGCATGAAGTGGTATTTAGGTCCCTTTTAAGTCTAATTGCAATTTTAAGATTTGTTGGGTTTTATGAGAGGCTGTTACTTAGTGGCCTTAAATCTTTTCTGAATGTCTGTTTCCTAAGATCTGTGATACAGTTATGTGAATATTTTGTTACTGACTTGTTTCAATGGTTACTTGTATAAGGATTTTATATATATGATACTATAGATAAAATCCTATTTAAGACAAATTCT
>387196513816
GGAAGTTTGGCGTCATTTGCTTGGAAGACCTCATTCATGAAATTGCCTTCCCAGGGAAGCATTTCCAGGAGATCTCATGGTTCTTGTGCCCTTTCCACCTCTCAGTGGCCCGTCATGCTACCAAAAATAGAGTGGGCTTCCTCAAGGAGATGGGCACACCTGGCTATCGGGGTGAACGCATCAATCAGCTCATCCGTCAGCTGAACTAGACCCAGGTGAGGCAGGGCTGAAAACTGCCCTTGGGCTGACTTTTGATAGGCCATGCCTTGCCACTTTACAAGTTCTTTTTGCATTTACTAG
>388246635488
AATCCCGAGTTGTGTCCAACGATTCGGACTCGGACCTAGAGGAGGCCTCCGAGCTGCTGTCCTCATCGGAGGCCAGTGCCCTGGGCCACCTCAGCTTCCTGGAGCAGCAGCAGAGCGAGGCCAGCCTAGAGGTGGCTTCTGGCAGCCACAGCGGCAGTGAGGAGCAGCTGGAGGCCACAGCCCGGGAGGACGGGGACGGGGACGAGGACGGCCCGGCCCAGCAGCTCTCAGGATTCAACACCAACCAGTCCAACAACGTGCTGCAGGCCCCACTGCCCCCCATGAGGCTCCGTGGCGGGC
>3898677637
GGAAATGGCAGCAAACGAACCTCTCAAAACCCACAGAGAATAAGGGAAGGCAGCAGAGGGTCTCCAAGGGCATCACTGGGTCTGCTGGCTTCTACACTGGGTTCTGCTACTCCCCAGACCTCAGGGACAACTGCCGGGGGTTCAGGGTTGGTAGCAGGGAGTACCCAGTGCCTACAGGGCTGGGCCTCTTCTGCCTCTTAAGCCTGCTCCCTCACCCAGGCACTGGGCAAGTGAAGAGTTTGCCTGTACTCTTATCTGGGTGCCTTAAGGAGAGAGATTGTGTTCTTCCTCTCTCAGGGG
>39081118762
GGTCTTTCTTCCCTGATTTCAAGCCCTCTGAAACAGTTTTTAAAATAGTATTTTGGCTCGGATATCTAAACAGCTGCATCAACCCCATCATATACCCATGCTCCAGCCAAGAGTTCAAAAAGGCCTTTCAGAATGTCTTGAGAATCCAGTGTCTCTGCAGAAAGCAGTCTTCCAAACATGCCCTGGGCTACACCCTGCACCCGCCCAGCCAGGCCGTGGAAGGGCAACACAAGGACATGGTGCGCATCCCCGTGGGATCAAGAGAGACCTTCTACAGGATCTCCAAGACGGATGGCGTTT
>39114045987
CTCCTGAAATCATTGATGTATCCTCTAAAGCTGAAGAAGTAAAAATAATGACTATAACCAGAAAGAAAGAGGTTCAGAAAGAAAAAGAAGCTGTGTATGAGAAAAAGCAAGCAGTCCACAAGGAGAAGAGAGTCTTCATTGAATCTTTCGAAGAACCTTATGACGAACTGGAGGTAGAACCATACACAGAGCCATTTGAACAACCTTATTATGAAGAACCAGATGAAGACTATGAAGAGATTAAGGTAGAAGCTAAAAAAGAAGTTCACGAGGAATGGGAAGAAGATTTTGAAGAAGGGC
>392273438339
CCTGCAGGATGTTTCCTCAATGAGGGGAAGGCTGCTGCACAATGGCAGTTTTTGATACTCCTGAGGAGGCCTTTGGTGTCTTACGTCCAGTCTGTGTTCAGCTCACAAAGACCCAGACAGTGGAGAATGTGGAGCATCTGCAGACACGACTACAAGCTGTGAGTGACAGTGCCCTTCAGGAACTTCAGCAGTACATCCTCTTCCCTCTGCGATTTACCCTGAAGACCCCAGGTCCCAAAAGAGAGCGTTTGATCCAAAGTGTGGTGGAATGCCTCACATTTGTCCTTTCTTCAACATGTG
>393244926651
AATTACCTCTCTGAACAGGACTTTGTGTCTGTGTTTGGCATCACAAGAGGGCAATTTGCAGCTCTGCCTGGCTGGAAACAGCTCCAAATGAAGAAAGAAAAGGGGCTTTTCTAAAGCAAGAAGGCCTATACCTATTGCAAGGCCACAGAAAAGAGCAGATAGTGCCAATATCAGGAAATAATTTATCCACCAATTTCTGCCTGACATTCAGCTACTTAATTTAGATATAATAGAGTCTGCAAATCACGGCATGTTCTCCATTTTTTCTCATCCTTGCATTCCTTGCTTGTTATATACCTA
>394203039320
CACATAGTCCCCAGGGCAGGTGGAAGAATCGCGGACGAGGAACATACCGTGGCGCTGGCCCTGGAGCCGGGTCTGCGCCTCCTGGCGAGACACCGGCCCCATATACCAGGCGGAGCGGTCCGAGGAGTCGAACCTGGCGGAGGACATGGTGTTGGACCGGGGACTCTGCGGCGGTAGGGGCGGCGGCTGTCCTCGCCTGCTCTGCACGCCTTAGCCCGGCAGACGGCTTTGGGGCCGAGGAAGGGCCTCTCGCACACCTCGAGGAGCGCTCAGAGGGCTGGGCCAGCACTTTCCTCTCGG
>39565318921
GCAGTGTGAGGCAATCGCTCTATCCTTGACCCCTTCCTTTGCACAGTGAGTGATGGCGTTTTTATCTCCTGATGATGATGCACAGCCTTCAGCGGGGGACATTTAAGACGCAGAACACCAGGTCCAGGCTGCAGCTGCGGGACTCAGAGGCGAAGCTTGAGGGGCTCAGGAAGGACGAAGAACCACCCTTGAGAGAAGAGGCAGCAGCAGCGGCGGCAGCAGCAGCGGCAGCGACCCCACCACTGCCACATTTGCCAGGAAACAATGCTGCTAGCGACATTCAAGCTGTGCGCTGGGAGC
>396174820909
GTGGTATTTGTGTCACTTTGGCCAGTCTCTAATCCATGTCATCCAGGTGGTCATCGGCTACTTCATCATGCTGGCCGTAATGTCCTACAACACCTGGATTTTCCTTGGTGTGGTCTTGGGCTCTGCTGTGGGCTACTACCTAGCTTACCCACTTCTCAGCACAGCTTAGCTGGTGAGGAACGTGCAGGCACTGAGGCTGGAGGGACATGGAGCCCCCTCTTCCAGACACTATACTTCCAACTGCCCTTTCTTCTGATGGCTATTCCTCCACCTTATTCCCAGCCCCTGGAAACTTTGAGC
>397283638997
GGAGAGTGGTGAATATCAGTAGTTTGCAGTGTTTAAGGGCTTTTGAAAACTGCAGTGAAGATCTGCAGGAAAGGTTCCACAGTGAGACACTCACAGAAGGAGACCTGGTGGATCTCATGAAAAAGTTTGTGGAGGACACAAAAAATGAGGTGCATGAGAGGGAAGGCTGGCCCAACTCACCTTATGGGGTGTCCAAGTTGGGGGTCACGGTCTTATCGAGGATCCTGGCCAGGCGTCTGGATGAGAAGAGGAAAGCTGACAGGATTCTGGTGAATGCGTGCTGCCCAGGACCAGTGAAGA
>39852921871
ATCCTTGCACTGCTGGATGCTCTGAGTACGGTGCATAGTCAGAAGATGAAGAAGGCCAAGGAGCAGCGGCACCTGCACAATAAAGAGCACTTCAGAGCCAAGCAGAAGGAGGAGGAGGAGAAGCTGAAGCGGCAGAAGGACCTCAGGAAGAAGCTCTTCAGAATTCAGGGGCAGAAGGAAAGAAGAAACCAGAAGTCCAGTTTGAAGGGGGCTGAGGGCCAATTGCAGTGAGCCTTTGGACTGGAGGGACTGTCCCTGGATCTGCGGAGGTAGACAGTTTCAAACATCACAGTTTGAATG
>39913812473
GGACACACTCAGGACACCAACACCTTCTTTCTGTGCCGGACACTGCGCTCCCTAGGGGTCCAGGTTTGCCGAGTCTCAGTTGTACCTGATGAGGTAGCCACCATTGCAGCTGAGGTCACTTCTTTCTCCAACCGCTTCACCCATGTCCTCACAGCAGGGGGCATCGGCCCCACTCATGATGATGTGACCTTTGAGGCAGTGGCACAGGCCTTTGGAGATGAGCTGAAGCCACACCCCAAGTTGGAAGCAGCCACCAAAGCCCTAGGAGGGGAAGGCTGGGAGAAGCTATCATTGGTGCCC
>400247027475
AAATTGATGTTCATTATTATTTGTGTAATTGTTTTGCTTGTGATCCTTGGAATTATCCTAGCAACAACATTGTCCTAGCAACCATATCCCAAGAGCCATTTATCCTTGAGACTCAGACCACATCTGCAACCAAATCAGCATCCTGTCATTTCGTGAATGAATCTCAGACGCTGTAACCCGGCATCGAGTGCTGACCTTGTAATGTATGAGTTCACGGAAGAAGCACAACCGAACGTCTTGTTCAGTGACAGCGCCGTAAGCACAGTGGGTGTGATGCGTGACCCTGAATGACACACTACA
>4014879772
AGTTCAGACTTAGGAGTAAAACAGAAAAGTGAACTAAACAGTCGCTTGGAAGAGAAGACTAATCAGATGGCTGCTACCATTAAACAACTTGAACAAAGGTAAAAGTCCTGTTTCTTTAATGAAACACTTTGGATTGTCAGTGCTGAAGTGAAAAGAATGTGCTGTACATTCGGCAAATAGAAAATACATGAAATTCTTCCAAATTAGCATCAGACATTCTGGTAGAAAAAAGCCAGTTGAATGTTATGTGTGTTTTCTAAGGTATGACTGAAATGTTTTTAGGAAATGTCAATCACTTGA
>40248529540
GTGTTGGATAAATACAACCCTCCAGACCACTTCCTCCCTGAGTCCTACACCTGTTTCTTCTTGCTGAAGCTGCCCAGGTATTCCTGCAAGCAGGTGCTGGAGGAGAAGCTCAAGTACGCCATCCACTTCTGCAAGTCCATAGACACAGATGACTACGCTCGCATCGCACTTACAGGAGAGCCAGCCGCCGACGACAGCAGCGACGATTCAGATAACGAGGATGTCGACTCCTTTGCTTCGGACTCTACACAAGATTATTTAACAGGACACTAAGATGGGGAAACGTCCTCGTGAGATGAG
>403158837630
GCGCTGCGGTCCGGGAGGCCCCATGGAGGTGGCGGTGCCCGTGAAGCAGGAGGCCGAGGGCCTGGCGCTGGACTCCCCGTGGCACCGCTTCCGCCGCTTCCACCTGGGCGACGCGCCGGGCCCGCGGGAGGCGCTGGGGCTGCTCCGCGCCCTGTGCCGGGACTGGCTGCGGCCCGAGGTGCACACCAAGGAGCAGATGTTGGAGCTGCTGGTGCTGGAACAGTTCCTGAGCGCGCTGCCCGCCGACACGCAGGCCTGGGTGTGCAGCCGGCAGCCGCAGAGCGGGGAGGAGGCGGTGGC
>40419361133
GCCCTCCTGCCTGGGTTTCATTCTGGCTATCCCTCTAAGGCGCAAGGTGAAGAAGCTTCTGGGCCAGGAAGGAAAAAAAAATGCCCACCTGCAGCTCTGGTGAAGCTTGGGCCTGCTCTCCTTTCCATCCTCTAAGGAGCCAACTTGGCTTTTACCTGTCAAATAGTCATAAAGTCCCCTATCCTTTACCCCACCTTATACACACGAGGCTTTCTCAGGAAGTGGCTCTGCCAGGCAGGACTATGTGGGAAAGGGTTTTTCCTTAGCACACGAAAAAGCCCCTTCCCCTGGATTCATGTT
>4052921630
CTCGGGAGTGCGGTCGGCAGTAGAGCCTGGCGGTGTCTTGGCTTCGGCGCTTTAACCCTGTAGGGGCGTGCGACTGCGTCCTTCTCAAGGGGGCGCCCCTCGAGCGGCGGGCTGAGTGGCGTCCAGCGGCGGGGAGGCGAAAACCCTGGGGGACTCAGAAGCGGGTGGCGGTGTAGGGCGTGTAAGGAGGAGATAGCCAGGCCCCTGCGGGGGGGGCGGGCCCTCCTTAGCGTCCCAGAGGGCTTGTCTGCTACAGGGGCTCCCAGCGGCCTCCCGCACCGAAGGGACCCTGGGCGTCTG
>40618943975
GAAAACGAGAATGGCAGTGGTTCTGAAGAAGTGTGCTACACTGTCATTAATCACATCCCCCATCAGAGATCCTCCCTGAGCTCCAATGATGATGGCTATGAGAACATTGACTCCCTCACAAGGAAAGTGAGACAGTTTAGAGAAAGGTCAGAGACAGAATATGCCCTTCTTAGGACTTCTGTTAGTAGGCCTTGTTCCTGCACCCATGAGCATGATTATGAAGTTGTGTTTCCACACTAAAATCCTCAAGCTGCTTTATCACCTTCCAGCAATGAAGACAATGCAGAATAGCAGACTCTG
>40725210946
TCACAGAATGTCGTTCCACCCGGGACGAGGGTGTCCCCGAGGACGAGGAGGACATGGAGCCAGACCCTCAGCACCATCCTTTAGGCCCCAAAATCTGAGGCTGCTTCACCCTCAGCAGCCTCCTGTGCAATATCAATATGAACCTCCAAGTGCCCCTTCCACCACTTTCTCAAACTCTCCAGCCCCCAATTTTCTCCCTCCACGACCAGACTTTGTACCCTTCCCCCCACCCATGCCTCCGTCAGCGCAAGGCCCTCTTCCCCCCTGCCCAATCAGGCCGCCTTTCCCCAACCACCAGAT
>40823702706
GAATGGGATGCTGGGCCCGGGAGGTGCTGGTCCCCGAGGGGCCCTTGTACCGCGTGGCTGGCACAGCTGTCTCCATCTCCTGCAATGTGACCGGCTATGAGGGCCCTGCCCAGCAGAACTTCGAGTGGTTCCTGTATAGGCCCGAGGCCCCAGATACTGCACTGGGCATTGTCAGTACCAAGGATACCCAGTTCTCCTATGCTGTCTTCAAGTCCCGAGTGGTGGCGGGTGAGGTGCAGGTGCAGCGCCTACAAGGTGATGCCGTGGTGCTCAAGATTGCCCGCCTGCAGGCCCAGGATG
>40924569297
ATCTTCTGCTCGCGCTGCTCCTCGCACTCAGCACCGCTGCCCCGCTACGGGCAGGTGAAGCCGGTCCGAGTGTGCACCCACTGCTACATGTTCCATGTCACGCCCTTCTACAGCGACAAGGCCGGCCTGTGACGTGGTGCCAGGGGCAGCCCCAACCCACCCGGGCCAGGAACCCCCAGGAAGGTGGGGCCACGCTGCAGGCAGGTCTCACTGCGTCTCATGAGGCCGCTGCCGCTGCTGCAGGGGCACCCAGACCTCCAGAGCATCCAGAGCCTCTGTCCTGCCCACGCTAGCCTCCCT
>410278912237
AGGATATCGACAAGGATCTTGTGATCTAAATCCACTCCTTCCACAGTACCGGATTCTCTCTTTAACCCTCCCCTTCGTGTTTCCCCCAATGTTTAAAATGTTTGGATGGTTTGTTGTTCTGCCTGGAGACAAGGTGCTAACATAGATTTAAGTGAATACATTAACGGTGCTAAAAATGAAAATTCTAACCCAAGACATGACATTCTTAGCTGTAACTTAACTATTAAGGCCTTTTCCACACGCATTAATAGTCCCATTTTTCTCTTGCCATTTGTAGCTTTGCCCATTGTCTTATTGGCA
>411281119635
ATATGGTCCGGAAAAAGAACCCCCCTCTGAGAAACGTTGCAAGTGAAGGCGAGGGCCAGATCCTGGAGCCTATAGGTACAGAAAGCAAGGTATCTGGAAAGAACAAAGAATTTTCTGCAGATCAGATGTCAGAAAATACGGATCAGAGTGATGCTGCAGAACTAAATCATAAGGAGGAACATAGCTTGCATGTTCAAGATCCATCTTCTAGCAGTAAGAAGGACTTGAAAAGCGCAGTTCTGAGTGAGAAGGCTGGCTTCAATTATGAAAGCCCCAGTAAGGGAGGAAACTTTCCCTCCT
>41255840603
AATACTCCGTCTACTATGGGCTACACATCAACATGGATTTCTTCTCTGTCCCAAATCCGTGGAGCTGTCCCAACTTCCTTGCCACAAGGACTCTCACTCCCTTCATTTCCTGGGCCATTATCATCATATGGAATGCCTCACGTTTGTCAGTATAATGCTGTGGCGGGGGCGGGGTATCCAGTACAGTGGGTAGGAATTTCAGGAACAACACAACAATCTGTAGTAATTCCCGCCCAATCTGGGGGACCATTCCAGCCAGGGATGAATATGCAGGCATTTCCAACTTCATCAGTGCAGAAT
>413204927258
GAGGCAACCTTTCCAAACAAGACTGGACCATCCAGTGGCCCACGACAGAGACGGGGAAGGAGAACAATCCCGTGTGCCCCCCGGAGCCCACCCCGTGGATCCGCACCCATCTCTCCCAGAGCCCCAGGGTCCCGTCCAAGTGCGTCCAGCACTATTGTCACACCAGCCCCACTCCCGGGGCCCCTGTGTACACCCACGTGGACAGGCTTACCGTGGACGCCTACCCGGGCTTGTGCCCGCCCCCGCCACTGGAGTCGGGCCACCGTTCCCTGCCCCCATCGCCCCGGCAGCGGCACGCGG
>414287419551
GTTATGTGGGTATGTAATTTGTGCCGAAAACAACAAGAAATCCTCACTAAATCAGGAGCATGGTTTTATAATAGTGGATCTAATACACCACAGCAACCTGATCAAAAGGTTCTTCGAGGGCTAAGAAATGAGGAGGCACCTCAGGAGAAGAAACCAAAACTACATGAGCAGACCCAGTTCCAAGGACCCTCAGGTGACTTATCTGTACCTGCAGTGGAGAAAAGTCGATCTCATGGGCTCACAAGACAGCATTCTATTAAAAATGGGTCAGGCGTGAAGCATCACATTGCCAGTGACATA
>4153591473
GAGCCGAGGAGTGCTCCACCAATTTTCCGGAACGGAGACGAACAAAATCTGGCCCTACGTTTACACACTTTTCTCAAACAAGATCACACCTATTCAGTCCAAAGAAGCATATTGACCCTGCCCAATGGAAGAACCAGGAAGATGTGGTCATTCATTCAATAGTGTGTGTAGTATTGGTGCTGTGTCCAAATTAGAAGCTAGCTGAGGTAGCTTGCAGCATCTTTTCTAGTTGAAATGGTGAACTGATAGGAAAACAAATGAGTAGAAAGAGTTCATGAAGAGGCCCTCCTCTGCCTTTCA
>416211040437
GCACTCACCAATGTATGCGTAGGAAGCAGGGATGGGGTCAGCGCCGGCCCCGGAGCCTGGAGGCCGGAGCCACTTCCCGATCCTGGGGTCCGTTCGGGTCCCGGCCCACCTAGCAGGCTCGGGCTGAGTGGAAGCTCTAGGTCCCGGGGCTTCCGGCCCTTCTGCGGCTGGGAGATCTCAGGGCTGGAAGCCGCATGGCCGCCCGCCTGCCCTGCGGTGTCCATAACAACCGCGGGCAGCCGGGCTGGCACGCCCTCCTGTGGAGGGACTTCTGGCTCGGCCTTGGTGGTTTCTGGCACA
>41784528234
GCCACTGTGGAAACAGTGGAATTGGATCCAGCACCACCATCACAAACTCCTTCTCCACCTCCTATGGCTACTGTTGACCCAGCATCTCCAGCACCAGCTTCAATAGAGCCCCCTGCCCTGTCCCCATCCATTGTTGTTAACTCCACCCTTTCATCCTATGTGGCAAACCAGGCATCTTCTGGAGCTGGGGGTCAGCCCAATATCACCAAGTTGATTATTACCAAACAAATGTTGCCCTCTTCTATTACTATGTCTCAAGGAGGGATGGTTACTGTTATCCCAGCCACAGTGGTGACCTCC
>418243611392
GAAGTAGAAATTCGGAACAAAGACCTGGAGGGACAACTGTCTGACTTAGAGCAACGTCTGGAGAAAAGTCAGAATGAACAAGAAGCTTTTCGCAATAACCTGAAGACACTCTTAGAAATTCTGGATGGAAAGATATTTGAACTAACAGAATTACGAGATAACTTGGCCAAGCTACTAGAATGCAGCTAAGGAAAGTGAAATTTCAGTGCCAATTAATTAAAAGATACACTGTCTCTCTTCATAGGACTGTTTAGGCTCTGCATCAAGATTGCACAAAAAAAAAAAAAAAAAAATTGAATA
>419130524156
GAGTCTGGTTGGAAGCAAATGTTTTTTTAATGGACTTGCATCTCCTCACCTTGATCAGGACTAAAGGACGGAGGCCGCCCCACCCCCTTCCCTTTCCTCCAAACCCCTAACTCCCTCCAGACACCCAGGGAATACCCTCTGCCCCACAGGATTGAAGACTGCTTGGCAGTCCTCCCAATCCCACACCTCCTGTTTGCCAGGGGAAAGAACCTAAAGACTTCGTGTGATTGGGAGGGGTGGCAGACAGGAAGAAAACATGTCCAGGCCCCTGGTCTCCATAGAGAATGGTGCTTTGTCCAA
>42028822238
GCCGACGGCAGGAGGACAGTCGGGTGATGGTGTATTCTGCCCTGCGCATCCCACCCGAGGACTGAGGGAACCTAGGGGGGACCCCTGGGCCTGGGGTGCCCTCCTGATGTCCTCGCCCTGTATTTCTCCATCTCCAGTTCTGGACAGTGCAGGTTGCCAAGAAAAGGGACCTAGTTTAGCCATTGCCCTGGAGATGAAATTAATGGAGGCTCAAGGATAGATGAGCTCTGAGTTTCTCAGTACTCCCTCAAGACTGGACATCTTGGTCTTTTTCTCAGGCCTGAGGGGGAACCATTTTTG
>42194422834
ATAGCGAGCTGGTGCTCCCGGACTGTCTGCGGCCGCGCTCCTTCACCGCCCTGCGGCGGCCGTCGCTGCGGCGCGAGGCGGACGACGCGCGCCTCTCGGTGAGCCTATGCGACCTCAACGTGCCGGGCGCGGACGGCGACGAGGCCGCGCCGGCCGCCGGCTGCCCCATCCCGCAGAACTCACTCAACTCGCAGCACAGCCGCGCGCTGCCGGCGCAGCTCGACGGCGACCTGCGTTTCCACGCCCTGCGCGCCGGCGCGCACGTCCGCATCCTCGACGAGCAGACGGTGGCGCGCGTGG
>422201914549
ACGAAAGTAGGCGGTACGAACCCTAATGGAGGCAGTTTTGAGGAGGTCCTCAGCTCCACGGCCCATGCCAGTGCCCAGAGCTTGGCAGGAGGCTCCCGGCGGACCAAGGAGGAGGAGCTGCAGTGCTAAGTCCAGCCAGCGTGCAGCTGCATCCAGAAACCGGCCACTACCCAGCCCATCTCTGCCTGTGCTTATCCAGATAAGAAGACCAAAATCCCGCTGGGAAAAACCCAGGCCTTGACATTGTTATTCAAATGGCCCCTCCAGAAAGTTTAATGATTTCCATTTGTATTTGTGTTG
>42322905539
ACAACAACATTAATTGGTCTTTTGAAGACTGCCCGACTCCTCCGTCTTGTGCGCGTGGCCAGGAAACTGGATCGATATTCAGAATATGGCGCTGCTGTTCTAATGCTCTTAATGTGCATCTTTGCCCTGATTGCTCACTGGCTGGCTTGCATTTGGTATGCGATTGGGAATGTAGAAAGGCCTTACCTGACTGACAAAATCGGATGGTTGGATTCCTTAGGACAGCAAATTGGGAAACGTTACAATGACAGTGACTCAAGTTCTGGACCATCCATTAAAGACAAATACGTCACAGCACTT
>42477624397
GATGTCCTCGGCTGTGTCTGTGTGAACCCTGGGCGCCTTACCAAAGGGCAGGTGGGAGGCACCTTCGCCCGACTCTACCTTAGGAGGCCGGCAGCGGACGGGGCAGAGAGGCAGAGCCCATGCATTGCTGTGCAGGTCGTCAGGATCTGAGGCTTCTGTCCTCTGCTGTTCTCTGCTGTGTGGGCCCTTAAAGTCTTAGCCAAGAGCCAAGACATAGCCCTGTGACAAGGTGAACAGTTGGGTGGGAAAGGAGAGAGGAGCCAGCCAGGGAGGGGCAGCTGCAGTGACCAGGCCCAGCAG
>4252630342
AGTTACATGCTCCAAGACTCCCTGGAGCACGTGCAGCTGTTTGACCTGATGAGGAGGATGTTAGAATTTGACCCTGCCCAGCGCATCACACTGGCCGAGGCCCTGCTGCACCCCTTCTTTGCTGGCCTGACCCCTGAGGAGCGGTCCTTCCACACCAGCCGCAACCCAAGCAGATGACAGGCACAGGCCACCGCATGAGGAGATGGAGGGCGGGACTGGGCCGCCCAGCCCCTTGACTCCAGCCTCGACCGCCAGGCCCCAGGCCAGAGCCACCCAATGAACAGTGCAATGTGAAGGAAG
>42694837998
CTTTAGTTTTGGTCCAGAAAGCATTTTCAAGGAGCTGGTCAAGCATGGCTTTAGCAGATAAGAGACTTGAGAACTTACAGATCTACAAAGTTCTTCAATGTGTGCGGAACAAAGACAAGAAGCAGATAGAGAAGCTGACCAAGCTTGGATACCCTGAACTAATCAATTATACAGAACCCATTAATGGACTTAGTGCTTTGCACTTAGCCTCAGTTTCCAATGATATTGATATGGTCAGCTTTCTCCTTGACCTTGGTGCTCACCCTGATGTGCAAGACCGAATGGGCTGTACTCCCACAA
>427206934921
CGGAGGGTGGGGAGCGGAAAGCAGGACGCACGGCTCCCGCGGCCCGCTGGCTGCCCTTCCCGCCAGCGCAGGTGTGGGACGGGCGGCGGACTAGGCACAGAGCTGCGGGAGCAGGCACAGGGAGTGTGGAGCCTGGCGGCGGGACGGCGGGATCCGGTGGGAGCCGGAGTCCCGCCGAGGGGGGCTGGAGGTGGAGGGGCCCGGCGAGGCCGCGATGAAGCCGAGCGGCGAGGACCAGGCGGCGCTGGCGGCCGGCCCCTGGGAGGAGTGCTTCCAGGCGGCCGTGCAGCTGGCGCTGCG
>428290134872
AGTCAGTCGGGGAGCAAGAGCCCCGCGCGCAGCCGGCGCGGGCTCGGTCATCGGCGCGCCGCCGCCCGGGGCTGGGCTTGGGGCTGCCTGTGGAGAGGCGGCGGGCGGAACGCGCGCGGCCACGGCCACGGCCACCGCCACGGCCACGGCCGGCAGCTCGGGTCCCGGGTCCCGGGCAGGGGAAGGGGAGAGGCGGCGAGCTCAGCAACCGGAACCGAGGGAAGATTTTGGCTCCGCGGGCTCGCCCTCCGCTCCCTCTGCCAGCGGCGCCAGACGCCGAGTGGGGCCAGGGACAGGGGA
>4291056490
GACCCCCCTCCGCCCCACACTACCTCACAGCCGTGGGCATGGGTGCCAAGGTGGAGCTGCGCTGGACGCCCCCTCAGGACAGCGGGGGCCGCGAGGACATTGTCTACAGCGTCACCTGCGAACAGTGCTGGCCCGAGTCTGGGGAATGCGGGCCGTGTGAGGCCAGTGTGCGCTACTCGGAGCCTCCTCACGGACTGACCCGCACCAGTGTGACAGTGAGCGACCTGGAGCCCCACATGAACTACACCTTCACCGTGGAGGCCCGCAATGGCGTCTCAGGCCTGGTAACCAGCCGCAGCT
>43012359559
CGGGACCCTTCTGAGACAGTGTCTGTGAATGATGTTTTGGCCCGAGCTGCAGCCAAGGGTCTGCTGGATGGGATTGAGTTGGGTAAATCATCAAAACGGGAGAAGAAGAAGAAAAAATCAAAAACATCATTGACAAAAGGTGCCACTACTGATAATGGCATCCAAATGAAAATTGCTGAGTTCCTGAATCGAGAAACTAAAGCCAGTGCTAATCTATCAGAGACTGTAACAAAACCACCTCTTCCCCAGAAAAATACTGCTCAAGTGGGGGCTTCCTCACAGACCAGAAAACCCAACAAG
>431138724186
AGCGGGGATGATGAGGAGTACCAGCGCATCTACACCACGAAGATCAAGCCACGGCTGAAGTCGGAAGATGGAGTGGAAGGAGACCTCGGGGAGACCCAGAGCCGTACCATCACAGTGACCAGAAGGGTCACGGCCTACACTGTGGATGTGACTGGCCGGGAAGGAGCCAAGGACATAGACATCAGTAGCCCTGAATTCAAGATCAAGATTCCAAGACATGAACTGACTGAAATCTCCAATGTGGATGTGGAGACCCAGTCTGGGAAGACCGTGATCAGACTGCCCTCGGGCTCGGGGGCA
>432292618809
CATGGCTTCAGTGATATTAAGGTGGAGGACACAGCCAAGGGCCATATCGTCCTGCTCCAGGAGGCTGAGACGCTCATCCAGATTGAAGAAGACTCGACCCATATCATCTGCGACAATGACGAGATGCTCAGAGTGCGACTGCGGGACCTTGTCCTCAAATTCTTACAGAAGTTCTGAGTGGGCCATCTGAGCTACTTCCCTGAAATCCTGCAGTCCCTCACTGGCTGCCCTCACAAGCCACCTGAGGAGTGGCATGAGAGGCCATTAACTGTGTCTTTGTGGTGTCCTCTGGCTTAAGGA
>4337411194
CCGCGCGCCGCCTCACGCTACCCTGCAGGCCGCCCGCGTCTGCCCTCGCGGCGCGCTCCCGGGCCCGGCCGCGGTTCCCCACTCGGGCCGGCTGGCTCGCGGGTTCTCTCGCCCCGCCCCCCTCGGCGCCACCGCTGGGCGCTTGCGCGGGGCGCGTGGCCGTGGCCAGGGTCTCCGCCGCAGCCCGAGCAGCCGCCGCCGCCTCAGTCAGTCAGTCAGTCCCCAGCAATGGCGGACGGAGGTGAGCGAGAGGAGCTGCTCTCGCCGTCACCGGTCTCTCCGGCTAAGCGGCAGTGTTCG
>434236925937
CTGGGAAAGGGAAGGCTGAACTGCTGAGTCTGACACTTAACAGGACTTCGGCATTCCCCTGAATACAGACTAGATCAGAGATTTTATTTTTTTAATTGAAAAGTAACTTGGGTTCTCTTTAGAAACCCTTATTTGGTGTGCGCATCTGGCTATTTCACAGAGATTTCAGTTTTGCAAAGAAGTCGGAGTTGATTTCTTCCCTCAGACAAGCTATTGGTTGTTGGTGGGCAACAGAAGTTGCTCAGCATAGACAGGGGAAAAAACGGTTACGGATGAGACTGAAAGAAAACCTCAAAGGAG
>435205628452
TTAATACACTGTTAAATGTGAAATTAAGTGAGACAGAAAATGGCAAGCATGTCTCTATATTGGATCTACCTGGCAACATTCTTATTATCCCTCAAGCTACCCTTGGAGGAAGACTAAAAGGAAGAAACATGCAATATCACTCTAACTCTGGAAAAGAAGAAGGGTTTGAACTTTACTCTCAATTTGTGACTCTATGTGAAAAAGAAGTAGCTGCTAATAGCAAGTGTGCTGAAGCTAGGGTTGTAGTGGAACATGGCACTTATGGGAACAGGCAGGTGTTAAAGCTGGACACCAACGGAC
>436152024673
GTCCGGGCAGCTCCCCCTCCACCTACACAGAATCACCGAAGGCCAGCAGAGAAGATTGAAGATGTGGAAATCACACTGGTGTGATGATGGGCTTGCCCATCCATTACTGCTACAATCAAGGCCAGGCTTGGAGTTTGGCCAGTCTTGTTTTTTAGGCACCTTTGCATGATGATGACTCTTGAACAGAGCAAAAAACAAGGAGGATTATGTGTGACTGGGTGGCCTGGTAGACTCCTCCCACGTTTTGAATATTTCGTGCCTTTTTTTTTTGTTGTCATTTTCTATGTCATTTCTCCTACC
>4377249491
GCGTGTACGAGGCCGACTTGGCTGAGAACAGCGCCCCGGGGACCCCCATCCTGCAACTGCGCGCAGCCGACTTGGACGTGGGGGTCAACGGGCAGATCGAATACGTGTTCGGGGCGGCCACCGAGTCGGTGAGGCGGCTGCTGCGCCTTGACGAGACGTCCGGCTGGCTCAGCGTCCTGCACCGGATCGACCGCGAGGAGGTGAACCAGCTGCGCTTCACGGTCATGGCCCGCGACCGCGGGCAGCCCCCCAAGACCGACAAGGCCACCGTGGTCCTTAACATCAAAGACGAGAACGACA
>438201437147
TCCTAAAGGGGAAGAAGTTGAGTTTGCCGGCATAGCCCCGGTCCTCTCCATCTCTCTCCTCGGCAGCAGCGGGAGGCAGAGGAAGGCGGCAGAAGATGAAGAGCTTTCCCATCCAGGGGTGACTTTTTTAAGAACCCACCTCTTGTGCTCCCCATCCCGCCTCCTGCCGGGTTTCAGGGGGACAGTGGAGGATCCAGGTCTTGGGGAGCTCAGGACTTGGGCTGTTTGTAGTTTTTTGCCTTTTAGACAAGAAAAAAAAATCTTTCCACTCTTTAGTTTTTGATTCTGATGACTCGTTTT
>4392784845
GGGCTCAAGCCAGAACGGCTCAGTCTGGGGCCCTTCGTGATGTCTCTGAGGAGCTGAGCCGCCAACTGGAAGACATACTGAGCACATACTGTGTGGACAATAACCAGGGGGGCCCCGGCGAGGATGGGGCACAGGGTGAGCCGGCTGAACCCGAAGATGCAGAGAAGTCCCGGACCTATGTGGCAAGGAATGGGGAGCCTGAACCAACTCCAGTAGTCAATGGAGAGAAGGAACCCTCCAAGGGGGATCCAAACACAGAAGAGATCCGGCAGAGTGACGAGGTCGGAGACCGAGACCATC
>4404548290
CTTCTAGAATTCCTCTCCAGAGCTACTCTCAAGTTATATCCAGGGGACAGGCCCCTTTGGCTCCAACCCACACGCCTGAACTTTAAGGATCATTGGACTATCTTCTCTGTGGCCAGCGCAGCTCTCTTCTGTGTTCACAGAATGGCCACTGATAGGCATGCCTCTTTTCCCACCCACTGGAAGGCTCACAGGCAAGGTGAGAGAGGACACAGAAGGTGCCAACACTGTCGCTACAGTAAGGACCTGAAGTGACTTTGAGAAATTCACCCTCACAAACCTTCCTTCAGGAGCAGGCATTGG
>4419243869
CCATACATCCTGGCGGAGGAGCTGCGTCGGGAGCTGCCCCCGGATCAGGCCCAGTACTGCATCAAGAGGATGCCCGCCTACTCGGGCCCAGGCAGTGTGCCTGGTGCACTGGATTACGCTGCGTTCTCTTCCGCACTCTACGGGGAGAGCGATCTGTGATGCTGAGCTTCTGTAATCACTCATCCCATCAGAATGCAATAAAAGCGGAAGTCACAGTTTGTTTCCTGGAAACTTTGACAAGCTTTATTAAGTTGAGAGAGAGAGAGGGGAAAAAAAAAAGCCTTTCGTAGTTCAGTAATT
>442134926422
GCACATTCTTTCAAGTGACAGCTATAGCCTGTCCCAGGGGCTGCTGTCCACAGCTTGGGGCTGAAGACTCCCAGGCCATTAACCCCTTAGCTTTTAGGAAGATTACTCCCCCTTTTTCAAGGCCCCATCCACCTCCCTCCCTTGACTCCCAGGACGGGAAGTTGGCCATGTTCCCAGGAGGGAGGCCGGAGGCCCATGGATGGGGGTGGAGTATGTGTTGGGAGGGGGGACCTCCTGTCCAGTCCTCAGGCCCTGGGACAGCTGCTGAGGAAGGAGAGCAGACCCAGGAGAGCCATGAAG
>443232217728
CGCCCGGCGGCCCTACCAGGCTCCAGTGTCCGTGATGCCCGTCGCCACCTCGGACCAAGAAGGCGACAGCAGCTTTGGCAAATACGGCAGAAACGCCTACGTGTAGCAGCTCTGGCCCGTGGGCCCCGCTGTCTTCCCACTGCCCCAAGGAGAGGGGACCTGGCCGGGGCCCATTCCCCTATAGTAACCTCAGGGGCCGGCCACGCCCCGCTCCCGTAGCCCCGCCCCGGCCACGGCCCCGTGTCTTGCACTCTCATGGCCCCTCCAGGCCAAGAACTGCTCTTGGGAAGTCGCATATCT
>444119512700
ATGAGTCCTGCCGGCGGTGACCATCTTCCAACATAGGGATATACCTCCCTCCTTCTTATAACTGAAGATCCTGGAGCCCGGAAGATTCAGGGCAGACAGACCCTGATAATGAGCCTGGCAGGGAAGGGCAACCAACATCTTGTAACTTGCTTTCCCCACCCTGTTTCTGGGGGCAGAGCCAATTGCCCAATTTCTACCCTAATCCAAAGTCCCTGGTGTGGGTGGGGTTAAACGTGCTGGTGCATCCTAGGTCATCCAAGAGTGAGCGCCAAGTCCTGAGAAGGGGCACAGAACTCCCTG
>445114710324
GTTCATTTGATCTGCTGATTTATACAGACAAAGATTTGGTTGTACCTGAAAAATGGGAAGAGTCGGGACCACAGTTTATTACCAATTCTGAGGAAGTCCGCCTTCGTTCATTTACTACTACAATCCACAAAGTAAATAGCATGGTGGCCTACAAAATTCCTGTCAATGACTGAGGATGACATGAGGAAAATAATGTAATTGTAATTTTGAAATGTGGTTTTCCTGAAATCAAGTCATCTATAGTTGATATGTTTTATTTCATTGGTTAATTTTTACATGGAGAAAACCAAAATGATACTT
>4466710583
GACTCTTAGAAAAGATAAAGCTTTGCCTTTCAAAGAAACCACTGCCATCTCCCACTGAGCGAAAGAAGTTTGACCATGACTTTGCCATCTCCACTTCCTTTCATGGGATACACAATATTGTTCAGAACCGGAGCAAAATTCGCAGGGTGCTCTGGTTGGTGGTGGTTCTGGGCTCAGTCTCACTTGTGACATGGCAGATCTACATTCGCTTGCTCAACTACTTCACATGGCCAACCACAACGTCCATTGAGGTTCAATATGTGGAAAAGATGGAGTTCCCAGCTGTGACATTTTGTAATT
>447256110484
CTGGTGAGCGACCTGCTGGAATTCTGCTTCTACACCTTCCGAGAGTCCCATGCGCTGAAGGTAGAGTTCCCCGCAATGCTGGTGGAGATCATCAGCGACCAGCTGCCCAAGGTGGAGTCGGGGAACGCCAAGCCGCTCTACTTCCACCGGAAGTGACTGCCCGCTGCCCAGAAGAACTTTGCCTTAAGTTTCCCTGTGTTGTTCCACACCCAGAAGGACCCAAGAAAACCTGTTTTTAACATGTGATGGTTGATTCACACTTGTTCAACAGTTTCTCAAGTTTAAAGTCATGTCAGAGGT
>448171338149
TTATGAGGAGTCAAATCCTAAGGATCCAGCGGCAGTGACAGAATCCAAAGAGGGAACAGAGGCATCAGCATCGAAGGGGCTGGAGAAGAAAGAGAAATGATGCAGCTGGTGCCCGAGCCTCTCAGGGCCAGACCAGACAGATGGGGGCTGGGCCCACACAGGCGTGCACCGGTAGAGGGCACAGGAGGCCAAGGGCAGCTCCAGGACAGGGCAGGGGGCAGCAGGATACCTCCAGCCAGGCCTCTGTGGCCTCTGTTTCCTTCTCCCTTTCTTGGCCCTCCTCTGCTCCTCCCCACACCC
>449150038745
CGCGTTGCGCTCCGGCTGCACGGTCGCACCGGCAGCGGCTCAGGCTCCGGCTCCTCTCCCGCTGCAGCAGCCGCGCTGCCGGCCCCACTGGGCTCGGATCCGGCCCCGGCCCCCTCGGCACCGCCTGCTCTGGCCCCGGCCCCGGCCCCGCGGACCATGCGCTGGGCGCCCCCAGGGGAACCCGACCCGGCCAAGGGCCCGCAAAGACGAGGCTCCCGGGCCGGGGCCCCTCCCGGCCGCCCAGCTCTCGGCCGGCGCCCTGCCCCGCGTCCCGGAGCCGCGTGAGCCTGCGGGGCCATG
>450221624578
GCCCTACATCATTCGAGGAATGGCGCCCCCGACGACGCCCTGCAGCACCGACGTGTGTGACAGCGACTACAGCGCCAGCCGCTGGAAGGCCAGCAAGTACTACCTGGATTTGAACTCGGACTCAGACCCCTATCCACCCCCACCCACGCCCCACAGCCAGTACCTGTCGGCGGAGGACAGCTGCCCGCCCTCGCCCGCCACCGAGAGGAGCTACTTCCATCTCTTCCCGCCCCCTCCGTCCCCCTGCACGGACTCATCCTGACCTCGGCCGGGCCACTCTGGCTTCTCTGTGCCCCTGTA
>451206227504
GGCTCCTTCCTGTGCGACTGGATCTTGCTAACATTCATGAACAAAAACAAGGTCTACAGCCATAAGAAATTTGACAAGGTGTGTACGCCGAGCCACCCCTCAGGTAGCTGGCCTGTGACCCTTGCCCGTGTATTGGGCCAGGCCCCTCCCGAACCCGGCCACCGCTCCGAGGACCAGCACCCCAGCCCTCCATCAGGCCAGGAGGGCCAACAAGGGGCAGAGTGTGGCCCAGCCTTCCCGCCCCTGCGGCCTTGCCCCATCTCTGCCCCTTCTGAGCAGATGGTGGACACTCCTGCCTCC
>4522900440
GGGGTCTCGGCGATCGCTGCTCCTCCTCCTCCTTCTCCTCCTCTTTTTTCTCCTCCGCCTCCTCCCCCCGCCGCCTCGCCACCGCCGCGGCTAGGGCTGGAGGCGCCGCTGTCATTCCTGTGCCGGAGGAACCGGCGCTGCCGGTGCCTGGGGGTCGGGGCGCGGGCGAAGCCGGGCCGCGGAGGACACAACAGGTAGAGCCGGGGGTGCCCGGCCGCGCGCCCCCCGCGCATCATGCAGCTCTTTGTCACCTCTCTCGCCCCCAGGCCAAAATCCTGAGCATGATGGAAGACAATAAGC
>4537272899
ATTTTTGAAGGAAATACTAATACCAAAGGACATGTGAAGAACTTTTTCAACCCCCCAATCATTTCCAGGTTTATCCGTGTCATTCCTAAAACATGGAATCAAAGTATTGCACTTCGCCTGGAACTCTTTGGCTGTGATATTTACTAGAATTGAACATTCAAAAACCCCTGGAAGAGACTCTTTAAGACCTCAAACCATTTAGAATGGGCAATGTATTTTACGCTGTGTTAAATGTTAACAGTTTTCCACTATTTCTCTTTCTTTTCTATTAGTGAATAAAATTTTATACAAGAAGCTTTT
>45433839757
CTACTAACAGCGAGCTTCCGCCAATACTTGTTCTCGTTCTTGGTTCCGAGCGTCCCGGGAGCCGGGAAGGGAAGGATTGTCTGCAGGGATTGGAGCAAATATCCAGTGGGGGGAAAGCCGGGACTTCCGCGTCTTGCCGGAAGTGACGTGACAATCGCGGCCACCGCCAGGTGGAACGGCAGGTGGGTTCAGGTACCAGCCTGGCCGGGACCCGGCTGTGGGACCAACGCTTCCGGTGAGCGACAGAGGCAGCTCCCCAGGGCCTGGAGACCCGTGGGGCGGACTCTGGGATCTGAGCCT
>455116520175
GTACCTGAGGTTTCCTGCCCTCTCCAGGAAGTAGGGAAAGAAGCCAGGCTGTCTCCTCAGAAGCCCCCACAGCAGCTGCCCCCTCGGCTCGCTCCCTTGGTTCTGGGAGGAAAGCCTGGTTTCCCCCACGGACTCTGCATCGGGGAGGTGGAACCTGGGAGAGCGGCTCTCCCAGCAGTGCCCGTCGGTCCCGGTGCTGTGCAAGCGGAGCCCGGCGCCAGCTCAGCGCGCAGAGCGCGGGGCGCGGGAGGAGGAGGGAGCACTGAGTCTGGGAAAGAGGGGACGCGGCGCGAGCCTGGC
>45610037337
TTTGAATTTCAGATAAATTTATTTTGCTTTCTGGTATAAGTATATCCCATGCAGCATTTCGGACATACTTATACCAAAAAACATAAAATAAAATACTTTATATTGTCTGTGAAAGCTTTAACCAGGCATCCTGCATTTTACCTGACAAGACCAGCCCCCTCCAGTAACGGTCCCTTCCCCTGTACCCACCACCTCCACCACCAGTGGCCCAGATAAGGGTAGCTCACTGTGGACTTCTCACTTCTGCTTTTCCGATGACCCAGGGCCCAGAGGGAGAGCCCCCACCCCACTACCCCACCC
>4571972503
GTGTCCACACTGAAGGGCCAGCTGCAGCAGGAGCTTCGAAGGAGCTCAGCACCCTTCTCCCCACCCTCCGGCCCCCCAGAGAAATGAGCTCCTGCTGGCATCTGGAGAACACCCCTGTGCCTGGGACAGGGGAGGACCCTTCTTTTGGACAGCCCCCCCACCCAGAGCCCGGTCCCTTGGGGGCCTCAAGCTGGGGTGGGATGAGGAGGCGCTCTGCTGGCAGTGCTGAGGACGGGTACTCCAGCTCCAGGCCTGGAGAGGCTTCCCAGCAACACCTGCAGTCCAGCCCCCCTCTTCTAG
>458274610997
GCGCTCCCGCTTGCCGCAGCCTGCGTCGTCTGCCGCCACCGCGCGCCTTCACTGACCTACACCACCGCCGCCGCCGCCGCCGCCGCCGGGCTCGCTGGCTGGCCCGGTGCGGGCGGCGGACTCCCGCCGGAGAGGACTGCCAGCGCCGCCGCCGCCGCCGCTTCGGCCCGGGCCCGGGCCCCGACCCCGTCCCGGGCCCCAGCGCCGGCCGCCCGCCCGGTCGGGCGATGAAGTGTCACTATGAGGCGCTGGGGGTGCGGCGCGACGCCAGCGAGGAGGAGCTCAAGAAGGCCTATCGGA
>459161412016
ATGGGGAGCGGCGCCGGGGAGCTGGGCCGGGCTGAGAGGCTGCCAGTGCTCTTTCTCTTCCTGCTGTCTTTGTTCTGCCCGGCGCTCTGTGAGCAGATCCGCTACAGGATTCCCGAGGAAATGCCCAAGGGCTCCGTAGTGGGGAACCTCGCCACGGACCTGGGGTTCAGCGTCCAGGAGTTACCGACTCGAAAACTGCGCGTCAGTTCGGAGAAGCCTTACTTCACCGTGAGCGCAGAGAGCGGGGAGTTGCTTGTGAGCAGCAGGCTAGACAGGGAGGAGATATGCGGGAAGAAGCCA
>460212739220
AGTATACCAAGATGTCTGATAATTTAGAGAGGTGTTTCCATCGGGCAATGATGAAACATTTTCCTGGAGAAGATGGAGACACAGATGAAGAATTTTGGATTCGAGAGGATGAAAAGCGGGAGAAAAGACGGAGTCGGGCTGGGCGAAGTGGTGGGAGCCATGTTTGGACCCGCTCCAGGGACCCAGAAGGGTCCAGCAGGAAACAGCAGCCCATGGAGAATGGAGGAAAGTCGTTGCCCCCCACACGCCGAGCGCCCTCTTCTGGGGACGATCAGAGCAGCAGCTCCACACAGCCCCCGC
>461226638163
CAACAAACTGCCGTTGTCCCGCGGGCCGTGGGCCCGGCACACTGGGGCTTTGTCCGGCCCCCCGCCGCGACCCGAGGCGGGGGCCCCACATGACCGAAGGGGTAGGAGGAGCCTGCGGCGGCGGCGGTGGCAGCGGCGGCTCCACCACCATTTCCCTCCCGGGCCGGGGGTCGGCGGGCGGTGGCGGTGGCTGGGCAGGGCTGGGCAGGGCCGCGGACGCCAGGCCCCCCGTTCCCCGCCAGGCTGCAGGCGTCGGGCCTGGGCCGTCAGGGCAGCTGTGACCGGATCGCTTCCCGGGCG
>462163314768
AGTTCACAGTTACCAGCCAAGAAAACTTGAAAATGAGCAGCCGACGGAAACGTGCTCCTCCAGTGAGGGTAGATGAGGAAAAGAGGCAGCAGCTTCATTGGAATATGCATGAGGACAGAAGGAATGAACCTATCATCATAAGTGATGATGACGAGCAGCCCTGCCCAGGTTCAGATACCTCTTCTGCTCATTATATCATTCTAAGTGATAGTCTAAAGGAAGAAGTGGCTCACAGAGATAAGAAGAGGTGTTCAAAAGTGGTGAGCTTCTCAAAACCAATTGAAAAAGAAGAGACTGTTG
>4632113530
GTCTTTTATCAGAAATCACCGATCCAGAGAGCTTCCTGAAGGACCTGTTGAACTCAGTCCCCTGACCACCACACAGCAGCTGCGGCGGCGAAGACGAAGCTGGCTTGCCTTCCACCCTCTGTTCTCCCTCCTTGTGCATTAAGTTCCCTCCGCGGGATGCTGCATTGTTACCCCGCCCTCCCCTCTCTCATTTTTCTTGGTGTGGCTTGGGGTTTTTAGGCTTCCTGTTTTATCTCGTGTGTGTGGTGCACCAGCTATGAGGTTGTCTGTAACCCAAGCCATCAAAGGGCCTGTACATAC
>46462710283
CTATGAAGTCTTACACTCCATATTTCATTCTCCTGTGGAGTGCTGTTGGGATAGCGAAGGCTGCCAAAATCATCATCGTGCCGCCAATTATGTTTGAAAGCCATATGTACATTTTCAAGACGCTAGCCTCAGCCTTGCACGAGAGAGGCCACCATACAGTGTTCCTCCTCTCTGAAGGCAGAGACATCGCCCCATCTAATCATTACAGCCTCCAGCGCTACCCAGGGATCTTTAACAGTACCACCTCAGATGCTTTCCTACAGTCCAAGATGCGGAATATTTTCTCTGGGAGATTGACAG
>4651856708
TGGAGAGAGCGGCTCTCGTGGCTGGGGAGTTGGATGCACCAAACCTGTGTGCGGCTGGAGAGGGAGGCTTCTGCCAGACCCTCTCCCGGGCCTGTCCTGCCACCCAGGCCCCTCCCCAGTCTCACACTGAGCTCCAGATCAGGGAAGGGCCGAAAAGGACGATCAGGGCAGCCGCAGAAGGGGCGCCCTGCGTGGGACGGGTCCGTTGCGCGCCTGGTAACCGAGGGGGAAGGGAAGGGGCCTCTGGCGTGCGGGGCGGTGTCGCGCAGGTCCCACCCCGCCTGCCCGCGCCGCCCATTG
>4669152398
GATGGATAGAATGACAGAAGATGCTCTTCGCTTGAATCTGTTGAAGCGGAGCTTGGACCCAGCAGATGAGCGAGATGATGTCCTGGCAAAGCGACTCAAAATGGAGGGGCATGAGGCCATGGAACGTCTGAAAATGTTGGCATTGCTCAAAAGGAAGGATTTGGCAAATCTTGAGGTGCCACATGAGTTACCCACCAAACAGGATGGCAGTGGTGTCAAGGGCTATGAAGAAAAACTTAACGGGAATCTCAGGCCTCATGGAGACAACAGGACTGCTGGAAGGCCAGGCAAAGAAAACAT
>467406290
TTTGTGGACTATCAGCCCGCACAACAGGAGGGCGTATATATGGAGGGCAAAAGGCAAAACCTGGTGATTTTCCTTGGCAAGTCCTGATATTAGGTGGAACCACAGCAGCAGGTGCACTTTTATATGACAACTGGGTCCTAACAGCTGCTCATGCCGTCTATGAGCAAAAACATGATGCATCCGCCCTGGACATTCGAATGGGCACCCTGAAAAGACTATCACCTCATTATACACAAGCCTGGTCTGAAGCTGTTTTTATACATGAAGGTTATACTCATGATGCTGGCTTTGACAATGACA
>46817235040
GCACCCAGGGATGAGGAAGTGGCCTCGTCAATATGAATGGTTCTTTATGAAGATGAGGATAGAACATATCTGGCTTCAGAAATGGTATGGAGGCGCATCCAGTATTTCAAGGGAGGAATATTTCAAAGCAGTTCCCAGAAAGGCCTGATGGAGTGAGAAGAAAGTCCTTGGTGTTTGCACTTAAATGAAAACCTTTTCAGTGATGCAGCCAGACAGCTATTGACCACTGTCTCTTTGTTGAAGGGTTCATAGCAGCCCTGCCATCCCTGCAGCAGAATGAGAGAGGGTGAACAGGGAACT
>469134136472
GCCACACCTGAGCTCGCCCTGCGGTCCCGGGCAGTGACTCCGCCGAGCCTCGGTGGGGGAGGGGACAGGGGAGAGAATAGGGAAGAGGGGCGCGATCTGTGTCTGGGACCCGTTGCCAAGAAACCCGACCCTCGGGCTCTGGCCATCAGCAGCCGCGGTGCAGCTGCCTCCCCCTGCCTCCAGGTCGCCCAGCAGAGCTTTCTAGAGCTGGGTGCTCAGAAGACCCCAGGCGGAGGCAAGAACCTTGGGCCGCGGCTCTGTGGGAAAAGCCCTCGGGGAAGCCAGACGGCGCGCTCCAGC
>47084725836
GCTGCCAAGAGATTGCAGAGGAATTTCGCTCACAGGAGATTGATGGACAGGCCCTTTTATTACTTAAAGAAGAACATCTTATGAGTGCCATGAACATCAAGCTGGGCCCTGCCCTCAAGATCTGCGCCAAGATAAATGTCCTCAAGGAGACCTAAGGTGGCCCTCTTGCACAAACCAGCCTAAGGCAGACACTCTCCACTGTCCAGGTTATAACCTGGTACCAGCAGACTTTGCAGGGAAGAAAGAGTTGTTCCAATCATGTAACCTTCTGTAGGGGATTACTGAGACAGGGAAGAGAAG
>471193340285
ATCAGGTCGGTGTGATGCTGGTCCAGCATGTTGGCTTTCTGGAAGGAGGTGACGATGACCCGGCCGTAGCGCCCGGGGGTCTGCAGGTCCGAGTAGAGACGGTGCTTGGAGCGGTTGACCGGGAAGAGGCTGTTAACGAGGTTGCGCTCGATCTTGGCCAGGCTGTGCTGGGGCGCCAGCAGGTGCTCCACGCTCTCCTCGACCTGGTAGCGGCTGAAGCTGGCGCCGAGCAGGATGGAGATGAGCACCGGCGCCGAGGCGAAGAAGACAGGGTGACTGGCAATGAAGTGGCCGAGCCGG
>4723459357
CAGCAAAAGGCTGAGTCAGCAAGAAAGTGAAGCTGGGGACAGTGGGAACTCAAAGAAGATGCTAAAGAGAAGAAGCAACTTGTAGTTTAAGACCAGTCGGTGGGACAAGACCTGAAGCCCTGGGTCTGGGTGTGAATTCCACCTTCCCTCCTGCAGTGCTGAGAGGCAGCGAGGACGGAGAGGACAGCGGCATCTCTAGGCTCTTCTGAGAGGGACAGAGAAAGAATAGAAATGTGCCCTAAAAGCATAAATGAGTATCACCTGAGAAAATTAGGCATTCCCGTCTTGGAAACACGTCTC
>473128113067
CCTGGGCTGCCTGAAGACGAAGAGAAAGAGCAAGGTTATTGTTGGCTCAGGCCTTGTTAGCCAGACTTCGTGCTCTGTACGCATTCAATTTCCTCCCCTCCAAACATCATCCCTGGGAACTGCTGAGTTCAGATAGAATATATGTTGGTAGTTTGCAGTTGGGTTATTATCCATTTGTTCATAAAAATTAACCTTTTGTATTAAAATTTGGTCAGATAGTATTAATAGAAAGTTCAGGATGTTAAACAACTTGGAGTGGTGTTGCTTTTTTTTTATAAAAGTAAAATGGACTTTTTTTTG
>474120712511
GAAAAGGAGAAGGCCCAGTTGGCAGCAGAAGCTCTAAAGCAGGCAAATCGTGTTTCTGGAAGCCGGGAGCCAAGGCCTGCCAGGGAGAGGCTCTTGGAGTGGCCCGACCGGGAACTGGATCGGGTCAACAGCTTCCTGAGCAGCCGTCTGCAGGAGATCAAAAACACTGTCAAAGACTCCATCCGTGCCAGCTTCAGTGTGTGTGAGCTCAGCATGGACAGCAATGGCTTCTCTAAGGAGGGGGCTGCTGAGCCTGAGCCTCAGAGTCTACCCCCCTCAAACCTCAGTGGCTCCTCAGAG
>47530228655
AACGCAGCTGCGGCGGCTGCGGGTCTCGTGGGGGCGGAGCGGTCGCCGCTGCCGCCGCAGCTCGGGTCGGGATTTGAAAGATTAGAAACTTCGGGTGGAGAGGGCGGCGGCGTTGAATGTGTGGCGGAAGCGCTGGGGGTCACGGCTCCGCGCGCCGCCGGACAGCCGGCGGCGTCTCCACAGCATGAATTACCCGGGCCGCGGGTCCCCACGGAGCCCCGAGCATAACGGCCGAGGCGGCGGCGGCGGCGCCTGGGAGCTGGGCTCAGACGCGAGGCCAGCGTTCGGCGGCGGCGTCTG
>476147610785
GGAGATTCGGGAGGCCCTCTGTCCTGCAAACACAATGAGGTCTGGCATCTGGTAGGCATCACGAGCTGGGGCGAAGGCTGTGCTCAAAGGGAGCGGCCAGGTGTTTACACCAACGTGGTCGAGTACGTGGACTGGATTCTGGAGAAAACTCAAGCAGTGTGAATGGGTTCCCAGGGGCCATTGGAGTCCCTGAAGGACCCAGGATTTGCTGGGAGAGGGTGTTGAGTTCACTGTGCCAGCATGCTTCCTCCACAGTAACACGCTGAAGGGGCTTGGTGTTTGTAAGAAAATGCTAGAAGA
>4771727458
GTTGGAACCAGAAAAGCCTCCCTAAAGATGGACCAAGAAAGAGAGATGCTGAGGAAAGAGACCTCCAGCAAGTCCAGCCAGAGCCTTTTGCATTCTAAGCCCAGTGGAAAGTACTAGAGAAACCTCGTCCCACCAGGCCTCATGTGATCCTCTGTGAGTTCATGTGACTCTTCTGTGTCATCTGTGTCAAAATACTGAGTTGCTTTTGTAAGTCTTTAAAGATTGTTACCCTAGTGTTTCATTTCCTAGACCAGTATTTTGAACAATATTATATTTTGGAGACTGTGGGGAGAAGGGTTC
>478115636487
CTTTGGGTTATGTCGTCATGAAGCCGGCGCTCTACAGTTGTGTAACCTTGAACAAATGGGTTCAGTATCTTGGAATTTCAGTTTTGTCATCGTTTAAAAAATAGATCTGGAAAAATGTGAACGCACACCGTGCATAGTGGTGAAGACTGAACGAGCTGATAAAGTTTTTACCATTGTTTTATGAGGATTTTATTTACAGAGTAATTGATTTTCCTCGCAGGTGGCACCTGGTAAATGGTTAGCCCTTGCGGAGAAACACCCTGTTAGTTCCCAGGGAGAGATTGGCGCCCTGGAGAGTGA
>47971832031
ACATGGAGTTCCTCGAGGTGCTGACCGAGGGCCTTGAGCGGGTGCTGTTGGTGCGCGGTGGTGGCCGTGAAGTCATCACCATCTACTCCTGAGCCCAGTGTCATCTTGTGGCCTGGAGTCGAGGTCTTGGCCAGGACATAACAAGCTGTGGTCTGGGGTAACAGCCTCTTCCCAGCACCCACCTGCCAGCCCTGCTTGCCTGGCCCTGTCCTGGACCCAGCTTTGCTAGGTCTCCTTGGAAACCAGGCCTGGGCCTCAAAATGGAGATGGATCCCAGGTCTTGTGGGACCCTGGGATGTT
>480855087
GTGAGGAATAAAATGCTTCCCGTTCTTCTGGATGGGCATCCTATCTTCGTAGTTGGTTTGGACTTCGATAGGTTGATGGAAGGAATGTTTTTATTAACCAAATAAAATCTATTTACAAAAATGGTTCATGTGTATTACCATCATTCTTTTGTCAAAAAGTGTGTATATGTTTGCATTTACATATATTTGTACATCTATATGACAGATGTATTTTAAAAGTTTCAACTTGAAGTAAAAGTACAACAGCTTGAAGTGTTGATACCAGGCCACAGCCCTCTAACTCATGTGATCTCCCATGCA
>481186522663
GAAGCTCCTGCGCTACTACAGCAAGAACCGCCCAACCGAGGCTGTCAGGTGCTACGAGCTGCTGGCCCTGCACCTGTCTGTCATCCCCACTGACCTGCTGGTGCAGCAGGCCGGCCAGCTGGCCCGGCGCCTCTGGGAGGCCTCCCGTATCCCCCTGCTCTAGGCCAAGGTGGCCGCAGTCTGCCTTTGCATCCTGTCCTCCAGCCACCCTTGCTTGCCACTGTTCCCCATGACGAGAGCCTCCTGTCTGCAGTGGCCATCCTGAGGATAGGGCAGAGTGCCCAGGGTGGCCCCAGGGCT
>482270820545
CCTCGAGGTGCATACCGGACCCCCATTCGCATCTAACAAGGAATCTGCGCCCCAGAGAGTCCCGGGAGCGCCGCCGGTCGGTGCCCGGCGCGCCGGGCCATGCAGCGACGGCCGCCGCGGAGCTCCGAGCAGCGGTAGCGCCCCCCTGTAAAGCGGTTCGCTATGCCGGGGCCACTGTGAACCCTGCCGCCTGCCGGAACACTCTTCGCTCCGGACCAGCTCAGCCTCTGATAAGCTGGACTCGGCACGCCCGCAACAAGCACCGAGGAGTTAAGAGAGCCGCAAGCGCAGGGAAGGCCT
>483253413648
CCCTTTGTGATCCACGACATCGAGACATTGTGGCAGGCAGAGAAGGGGCTGGTGTGGAAGCAGTTGGTGAATGGCCTGCCTCCCTACAAGGAGATCAGCGTGCACGTCTTCTACCGCTGCCAGTGCACCACAGTGGAGACCGTGCGGGAGCTCACTGAGTTCGCCAAGAGCATCCCCAGCTTCAGCAGCCTCTTCCTCAACGACCAGGTTACCCTTCTCAAGTATGGCGTGCACGAGGCCATCTTCGCCATGCTGGCCTCTATCGTCAACAAGGACGGGCTGCTGGTAGCCAACGGCAGT
>48418794648
GAAATGCCACAATCATTTTCTGCAATCACATTAAGTAACACAGAGATGAATAATATTAAGACTAATGCACAGAGAAACAAACTTCCAATAGAGGAACTTGGTAAAGTTTCTAAACATAAAATTGCCACTAAAAGAACACCACATAAAGAAGATGAGGCAATGAGCTGTTCTGAAAATTGTTCGAGTGCCCAGGGCGACTCACTTCAGGATGAGTCTCAAGGGTCTCATTCTGAGTCCAGCTCTAATCCCTCCAATCCTGAAACTTTGCATGCAAAGGCAACTGATTCAGTTCTACAAGGT
>48569740410
GATGACAGAGATTGTGAGCCGTGTGTCGAAGCGAAAGCTGGGCCGCCACGTGCGGGCGCTGGTGCTTGAGCTGTGCTGTAACGACGAGAGCGGCGAGGATGTCGAGGTTCCCTATGTCCGATACACCATCCGCTGACCCCGTCTGCTCCTCTAGGCTGGCCCCTTGTCCACCCCTCTCCACACCCCTTCCAGCCCAGGGTTCCCATTTGGCTTCTGGCAGTGGCCCAACTAGCCAAGTCTGGTGTTCCCTCATCATCCCCCTACCTGAACCCCTCTTGCCACTGCCTTCTACCTTGTTTG
>48666938762
CAAGCTCGCCCCGCGCAGCCCGAGCCGGGCTGGGCGCTGTCCTCGGGGGCCTGGGGAACCGCGCGGTTTGGAGATCGGAGGCACCTGGAACCCGTGGCAAGCGCCGAGCCGGGAGACAGCCCGAGGAACCACGGGTTCTGGAGCTAGGAGCCGGAAGCTGGGAGTCCGGAGGAGAGCGGAGCCCGGAGCCCGGAGCCCGGGGCGGCGCGTCTGGGTCTGGCGCTTCCCGACTGGACGGCGCGCCCGCTGGTCTTCGCCACGCGCCCTCCCCTGGGCTCCCGTTCATCGGTCCCCGCCTGA
>487124215688
ACCTCTGGCCTACGAGCGGGGCTCCAGGGCCGCGTGATTAGGGCCGTGTCCCCTTGGATCACGGCCGTGTCGCCAAGCAGCGGTCCCAGCGGCAATGACTCCTCAGGTGGCAGTTCTAGCAGCTGTAGCCCCAGTCGTTGCCTCAGTTTACCTCCCAGCACCCCGTGCTCCCTTTGAGCTTTGGCCAGATCCAGAGCGGGAAGGCCAGCCCCCGCACCTTCCCCCGACGCCAGGCTCTCTGGGACTCCCCGGATCAGGGCATGGGAGCAGCGGCCCAGCCCCTCCCCCGGCGTCCCCATC
>488109633141
GTATCAGTTCCTGTGGCCGGACCCGTGAGGCGTTTAACCTGCTGCTTCGGGTGAACCATATCGGTCCCTTTCTGCTGACACATCTGCTGCTGCCTTGCCTGAAGGCATGTGCCCCTAGCCGCGTGGTGGTGGTAGCCTCAGCTGCCCACTGTCGGGGACGTCTTGACTTCAAACGCCTGGACCGCCCAGTGGTGGGCTGGCGGCAGGAGCTGCGGGCATATGCTGACACTAAGCTGGCTAATGTACTGTTTGCCCGGGAGCTCGCCAACCAGCTTGAGGCCACTGGCGTCACCTGCTATG
>48947129681
AGAAGAGGCGGGGGCTTCCTGCTTCAGCCTCCTTGGGCAGAAGCAGTGACCACAGGCCCCCATGGCAGGCAGGGCGGGTGGGAGGAGGGTGATTTACAAGGCAGATGGGCCTCTGGCTACAGCTCAGTCCTGCACTCAGCCAGGGCCACCCCAGGGGCTATAAGAGCAACTAGATTTCTGGAGCAGCTCGGGGATGGGTGCCATTTGAGCCCAGCTTGGCTCCCCCTCCTGGCTGGCCTCCTTCCTGCCCTTCTGCCTGCCTGTGTCTGCTGAGATTCTGCAAAGAGGAACGCTTGGCAC
>49015191594
AATCAAGTTCTTTTATTTCTCAAAGACATTTTTGACTTTGAGAAGGTGCGCTATTCAAGTACAGAGACTTTAGCTGAAGACCTCATGCAGTTACTCATTCGCCGCACTGAGCTTTTAATGGCCTATCTTGAAGCAGATGCCCTGAGGCATACAAGTAGTTGTCTAAGCAGTCATGGTCATGTTATGTCCACTGGGCTACTGGAAGCCAAAGTACAATAAGTACCATAAGAATCATACAATTTGAGTGTGCTATGAAATATTTTAAGGTAACTATTGATTTTGTAACATATATTACAAAGT
>491241318893
GACTGGAAAATGATTTTTCCCAGGAATCTTCATAAAAGGGACCCTGAGCAAGAACATTTTTCATAGCAGACAGGAGGACTCATCCACATCGCCAGCAATCATAATTAAGCAAACCGCCTTTTGCACCATTTAAGATTTAGGAAATCATCCAAATTACTTTTAATGTTTCTGCAGTAGAAAATGAATCTAAATTCATTTTATAGGGTTTGTAGTCTTTTATCTGTTTTGGATTCACTGTGCTTTTAAGAAAAAGTTGGTAAATTTGCCGTTGATTTTTCTTTTTAACCTCAAACTAATAGA
>492246038912
AACCAACGAAGACAACAAAAAATTCAAGGAAAAGTTCTTCATTTAAATGATATTTGTACTATTGACCATCCTGAAGACAGTGAATATGAAGCTGAAATGTCACTTCAAGGAGAAGTAAATATTAAATCCAACCATATTTCACAAGAGGGTGTTATGCATAAAGAATATTGTGTCAACCAGAAAGATTTGAATGGCCAAGCAAAAATGATCGAAAGTGTAACTGACAATCAAAAATCCACAGAGGAAGTAGATATGAAAAATATCAACATGGATAATGATCTGGAGGTTTTAACATCTTCT
>493223519842
GTCCCTCCCCGGCTTCCTCCGGAGGCCCGGCCCGGCCGGAGGATGTTCAGCACCTCTGCCTTGCAGGGTGCCCAGGGGGGTGCCAGGGCTTTGCTTGGAGGCTACTCCCAAGCCTACGGGACTGTCTGCCACTCGGCACTGGGCCACCTGCCCCTGCTGGAGGGGCACCATGTGTGAGCCGCCCTACTCCCTTCACCTGGCCCTCTGTTCCTGCCCCAGCCCCTTCCCCAGACCCCTCTCCAGTCTCCTGCACCCCTTAGCCCTCCCTGCTTTGCCTGGCCCGTTGAAGTTCCAGGGAGC
>49449035575
TTGCTGGACTGAGACATGAGCCTCCAACTGTGTGGTTGGGCTCGGTAGCACATCGTGGGACTTGGGTGTGCGCCCACAGATGGTTTGGCCCTGCAGTGACCAGAGCAGCCCAAGCCGCCACCATGGTGAAATTGCTAGTGGCCAAAATCCTGTGCATGGTGGGCGTGTTCTTCTTCATGCTGCTCGGCTCCCTGCTCCCCGTGAAGATCATCGAGACAGATTTTGAGAAGGCCCATCGCTCGAAAAAGATCCTCTCTCTCTGCAACACCTTTGGAGGAGGGGTGTTTCTGGCCACGTGCT
>495251810354
TTTCCTATTCTGTGAAACAGAAGACATTGTGATGGAGTGGTTCTTCAGCTACTGGATGGAAACATATGCCTGTTGATTTGCTGAAAAAACAAAAAAAATGAAGAATGTGATCTCTGCAGTACAGTTACCTTAATTACTGTAATGTGCCTAAATAGTAAGGCTGCCTTCTCAATGTAACCCTCTGTGCTTAAAAAATTTCATTTTGTGTGCTTTGTATTCACTACACAGGAATAAGCACTTTTTAAAAATGCAGATACATACTGCAGTTCCCTGATAAAAGCTGAAAAGAAAATTTGAGTA
>49629176128
ATTTCCTTTCCTGGATGAAAATGTTGTCTCCTTTCTAAATTCTCTGCCGATTTGGGAAAAAGCAAACTTGACTTTACCCCGAGGAATTGGTGAAAAATTACTTTTACGCCTTGCAGCTGTGGAACTTGGTCTTACAGCCTCTGCTCTTCTGCCCAAACGGGCCATGCAGTTTGGATCAAGAATTGCAAAAATGGAAAAAATTAATGAAAAGGCATCTGATAAATGTGGACGGCTCCAAATCATGTCCTTAGAAAATCTTTCTATTGAAAAGGAGACTAAATTGTAATGTGATTCACAATG
>4972519430
CACCTGAAGTGACCTGGAATCAGTGAAGCCAAAGGGACTGGCAGTCTGCCCTGCAGGGAGTACCGACCTATCCCAGTTGTGTGAGGCTGCGAGAGAAAGGGAGTGCATGTGCGCGCGTGCATGTGTGCGTGCGTGTGTGTTCACGTGTTCTCGTGCGGGCGCGTGAGTGGTCTTCAAACGAGGGTCCCGATCCCCGGGGCGGCAGGAAGGGGGCCGACTCCACGCTGTCCTTTGGGATGATACTTGGATGCAGCTCTTGGGACCGTGTTCTGCAGCCCAGCCTTCCTGTTGGGGTGGGGC
>498111423350
GCCCAGAGCCACCCCATCACACGACGAGACCTCTTCTCTCAAGAGATTCAGCTGGACATGGCCCTGGCCTCCTTTGATGACCAGTACGCTGGCTGTGCTGCTGCCATGACAGCTGCTCTCCCGGATCTCAACCACACGGAGTTCCAGGCCAACCAGGTGTATGCAGACAGCTGGACACTGGCAAGCAGCCAATGGCAGGAGCGTCAGGCCAGGTGGCCAGAGTGGAGTCTCAGCCCCACCCGTCCATCCCCGCCACCCCTGGGCTTCCGCGATGAGCATGGGGTGGCCCTCCTGGCCTAC
>499108620290
ATGGAAGCACATGAGATCATAGAAGAGCCTCATATCACCATGGATGCAGAGAAGCACCCCCCTTCAAAGGACCCCTCTGCTGAGGACTTACAGGAGAACCATATCTCTGAAAGCTTCTTGAAGCCTTCCACCTCTGAGACCCCGTTAGAGCCCCATACCTCTGAATCCCCTTTGGTGCCATCCCCTTCCCAGATCCCCTTAGAGGCCCATTCCCCTGAAACCCATCAGGAGCCTTCCATCTCTGAGACTCCTTCAGAGACCCCTACCTATGAGGCTTCATTGGATAGTCCCATCTCAGTG
>500201127175
GTCGTGGATTCACAGATAAAGTAGATCGACTAAAACTGGCAGAAATTGTGAAGCAGGTGATAGAAGAGCAAACCACGTCCCACGAATCCCAATAATGACAGCTTCAGACTTTGTTTTTTTAACAATTTGAAAAATTATTCTTTAATGTATAAAGTAATTTTATGTAAATTAATAAATCATAATTTCATTTCCACATTGATTAAAGCTGCTGTATAGATTTAGGGTGCAGGACTTAATAATAGTATAGTTATTGTTTGTTTTTAAGAAAAGCTCAGTTCTAGAGACATACTATTACTTTAG
>501177918190
GAGCAGTTTGAGTTCGCGCTGACAGCCGTGGCTGAGGAGGTGAACGCCATCCTCAAGGCCCTTCCCCAGTGAGCGGCAGCCTCAGGGGCCTCAGGGGAGCCCCCACCCCACGGATGTTGTCAGGAATCATGATCTGACTTTAATTGTGTGTCTTCTATTATAACTGCATAGTAATAGGGCCCTTAGCTCTCCCGTAGTCAGCGCAGTTTAGCAGTTAAAAGTGTATTTTTGTTTAATCAAACAATAATAAAGAGAGATTTGTGGAAAAATCCAGTTACGGGTGGAGGGGAATCGGTTCAT
>50299738683
GTCTTTCCATCCCCCCCAGTCCCACAGACCACCCAGGGCTTCATCGGCTGGAGATCTGCAGTGCCAGGCCTGAACAAGTGCCTAGAGCTCGACGATGCGATCAGAAGCTGCAAAGGTGCTTTTGCACGAGAGCTGTGCTGGCCCAAGCAGGGCGTGCACTGAATCCAGACGGAGTTCTGCCCAGGGGTGCTGCATATCGGTCACCAGGCACCCAGGGCCATGCCAGGGAAAGGAAGAGCTCCCCTGAATCCCGAGGACACAGTCCCCTGCGTACTTGCTCATGGGATGTTGCAAAGAACA
>50311285409
ATGCAACTCCAGTAGTACCTTCTCGGGCAGCAACTCCAAGATCAGTAAGAAATAAGTCTCATGAAGGAATTACAAATTCTGTAATGCCTGAATGTAAGAATCCTTTCAAGTTAATGATTGGATCATCAAATGCCATGGGAAGGCTATATGTACAAGAACTGCCTGGAAGCCAACAACAAGAACTCCACCCTGTCTACCCCCGACAGAGATTGGGCAGCAGTGAACATGGACAGAAATCTCCATTCCGTGGCAGCCATGGAGGCCTGCCCAGCCCAGCGTCATCAGGTTCCCAGATATATG
>504129210955
AACTGGACAGCTCCTCAGACCTCATCTCTTCCCCAGGGAAGAAGGGGGCCGCTCATCCTGACCCCAGCAAGACCTCTGTAGACACAGGGCAAGTCAGTCGGCCAGAGAATCCCAGCCAGCCTGCATCGCCCAGGGTCACCAAGTGCAAGGCCAGGTCTCCAGTCAGGCTCCCCCATGAGGGCAGCCCCTCCCCGGGGGAGAAAGCAGCGGCTCCCCCTGACTACAGCAAGACTCGATCAGCATCGGAAACCAGCACACCCCACAATACCAGGAGGGTGGCTGCCCTCAGGGGAGCGGGAC
>505273721717
ATTTTGCCTTAATATTTTTACTATTAAAAAATATTATAGCCCCCAAAGAAAATATAACAATGCAATGGTCATTCTAACACTGGAGTAAATTCAAAGGAAAAACAAGATAAATATTTTACATTGTGTCAATTTTAGAATAAACTTCCATCCTAAAAATGATGAGTTTAGGGTAACCGGCTCCATGAACAAATACATCAAGGGGGTAGAAGGTAGGGCATGAGTTCAGAATATAAGATACAAATTTCAAAATTATATTAGTACTTTCAGGGTTTGACAGTCATTTTTTTTTTGAGATTAACC
>506186825798
GTTTCTTTCTTTACCCAAAGAAAATTTCCCAAGCTTCCTCCTGCCTGCAGAAGCTCCTCTACTTTAACCTGTCTGCCATCAAAGAAAGGGAACAGTTGACATTGGCCCAGCTGGGCCTGGACTTGGGGCCCAATTCTTACTATAACCTGGGACCAGAGCTGGAACTGGCTCTGTTCCTGGTTCAGGAGCCTCATGTGTGGGGCCAGACCACCCCTAAGCCAGGTAAAATGTTTGTGTTGCGGTCAGTCCCATGGCCACAAGGTGCTGTTCACTTCAACCTGCTGGATGTAGCTAAGGATT
>507181910926
GCGCCCGGCCCCGTCCCTGTCTGGAAGCACAGCTGAAGATGGCGAGCCCGGCGCCTCCGGAGCACGCCGAGGAGGGATGCCCGGCTCCTGCCGCCGAGGAGCAGGCGCCGCCGTCGCCGCCACCGCCCCAGGCATCCCCCGCAGAGCGGCAGCAGCAGGAGGAGGAAGCGCAGGAAGCTGGGGCGGCGGAGGGCGCGGGGTTGCAGGTGGAGGAGGCCGCGGGCCGGGCGGCGGCCGCGGTAACCTGGCTGCTCGGGGAGCCGGTGCTGTGGCTGGGCTGCCGCGCCGACGAGCTGCTGA
>508190930539
GAAGGTGGCAGAGCAGCCTCCCCAACTAAGCCTGGGTCGCCGCCTCGGTGAAGGGCCGCGGGGCCGAGCGCGGGAAGTGGCGTCCAGTCGGTTTTTGGCAGGCGAGAGCCAGAGCGTGAGAACCCTCCCACGGCGAGGCCAAGCCCTGAGACTGGACTAGCAAGGTCGTGAGTCTCTCTGTCAGCTCTCCGCAGCGAAGGGGCGCGGGGGGCGGGGACCGTGCCCGACCGTGCCAGCTCCCGCCCCGGAAGCGGAAGTGCAAGCACTGCGGGGTCCTGTCCAGTGTGAGCCCGACCCGAG
>509257840478
TCAGACTCAGTCACATGCCCACTCGAAGTCGCACTGCTATGGAAAGTGGGTGCAGGTGGTGGGCACCCTGGCGTGATCCGCCTGCTTGACTGGTTTGAGACACAGGAGGGCTTCATGCTGGTCCTCGAGCGGCCTTTGCCCGCCCAGGATCTCTTTGACTATATCACAGAGAAGGGCCCACTGGGTGAAGGCCCAAGCCGCTGCTTCTTTGGCCAAGTAGTGGCAGCCATCCAGCACTGCCATTCCCGTGGAGTTGTCCATCGTGACATCAAGGATGAGAACATCCTGATAGACCTACGC
>51018536945
ACTCCCCAGACAGGCCCTGGAACCCCCCCACCTTCTCCCCAGCCCTGCTCGTGGTGACCGAAGGGGACAACGCCACCTTCACCTGCAGCTTCTCCAACACATCGGAGAGCTTCGTGCTAAACTGGTACCGCATGAGCCCCAGCAACCAGACGGACAAGCTGGCCGCCTTCCCCGAGGACCGCAGCCAGCCCGGCCAGGACTGCCGCTTCCGTGTCACACAACTGCCCAACGGGCGTGACTTCCACATGAGCGTGGTCAGGGCCCGGCGCAATGACAGCGGCACCTACCTCTGTGGGGCCA
>51153237246
GAGAAGCTGCGCTACCTCCAGCAGCAGCTGCAGGATGAGACGCCGCGACGGCAGGAGGCCGAGCTGCAGGAGCCGGAGGAGAAGCAGGAGCCGGAGGAGAAGCAGGAGCCGGAGGAGAAGCAGAAGCCGGAGGCTGGCCTCTCCTGGAACAGCCTGGGCCCCGCCGCCACGTCCCAGGGCTGCCCCGGCCCGCCAGGGAGTCCCGACAAACCCTCGCGGCCACACGGCCTGGTCCCCGCAGGCTGGGGAATGGGGCCTCGGGCTGGCGAGGGCCCCTACGTGAGCGAGCAGGAATTGCAG
>51258110767
GCACCCCCTCCACCAGAAAGAAAAGAGAGCTTTCATAGCTCTTTGATAACCAGTCACACAAAGGGTGTCATTTTAGACCAGTTAGTAACTAACACACAAATTCCCTCCAGTACAGAGTACTTTGCTAACAAAAAACCTCTTCAGGGAACTATGTATTCCAATGAAGATTCGAGACAGACAATTGTATATTCTGAAGAATCTAACACAACCATGTCATATACACAAAAAATCACTAATCCACTACCAGCAGCTTCCAGCACGGATCCTGCACCATTCGCTAACATCAACACCCCAGTTCTA
>513205121422
ATCAGAGAAGCTAGGAGAGCTCCAGCAGGGGCACAGAGGATTGGGGGCAGGAGGAGTCTGGAACACAGCCTTCATGCCCCCTGACCCCAGGCCGACCCTCCCCACACCCTAGGGTACCCCAGTCGTATCCTCTGTCCGCATGTGTGGCCAGGCCTGACAAACACCTGCAGATGGCTGCTGCCCCAACCTGGGACCTGCCCAGGAGGTTGGAGCAGAAAGGGCTCTCCCTGGGGTGGTGTTTCTCCTCTAGGGTATTGGGATGCATGTTCTGCACTGCCAGCAGAGAGGGTGTGTCTGGGG
>51466118415
CCTGCGCCTCCCATGCTGGGCCCCACCCAGCTCGGGCCCAGCACCCACCTGCCCAGTCCACCAGCAACATCGCTGGGAGTCGTGCTGCTTTGGCTCTCCCAGAACAAGCCATGCCCTGGGGAAAGAACTCCTCTCCCCACTGGGGACACCATCTGGGGTGCCTTCCCTCCGCCCCGGCCTGCCGGATCTGGAGGCCCCACTCCCGCCCAGCCTGGGAGCCCCCTCGGCCATCACCACTGCTCTGCCAAGACATGGCCCTGCAGAATGCCCTCTACACCGGGGACCTGGCAAGGTTGCAGG
>51522297511
ATTATAAAGACTTTGGAACACTTGCCCATTCCTACTAAAAATATGTTGGAGGAAAGCAAAGTACTTCCAATTATTCAACGCTGGTCTCAGACTAAGACTGCTGTCCCTCCGTTGAGTGAAGGAGATGGGTATTCTAGTGAGAATACATCGCGTGCTCATACACCACTCAACACACCTGATCCTTCCACCAAGCTGAGCACAGAAGCTGACACAGACACTCCCAAGAAACTAATGTTTCGCAGACTGAAAATTATAAGTGAAAATAGCATGGACAGTGCAATCTCTGATGCAACCAGTGAG
>516141910593
ATGACCTTGAATGATGCCATGAGGAACAAGGCAAGGCTGTCAATTACAGGAAGTACTGGAGAAAATGGACGTGTTATGACTCCAGAATTTCCCAAAGCAGTGCATGCTGTCCCTTACGTGAGTCCTGGCATGGGAATGAATGTCAGTGTGACTGATCTCTCGTGATTGATAAGAACCTTTTGAGTGCCTTACACAATGGTTTTCTTGTGTGTTTATTGTCAAAGTGGTGAGAGGCATCCAGTATCTTGAAGACTTTTCTTTCAGCCAAGAATTCTTAAATATGTGGAGTTCATCTTGAAT
>517157836617
GAGAAGCAGGACAAGGTGGTGCTCCAGTCAGAGGTGGCCAGCCTGCGGCAGAACAACCAGCGGCTGCAGGAGGAGTCGCAGGCCGCCAGCGAGCAGCTGCGCAAGTTTGCGGAGATCTTCTGCAGGGAGAAGAAGGAGCTCTGAGGTGGGAGGCCGCCGCCCGCCTTCGCTCCTTCCCCTCAGGCCGTGGCCCTGCTGCCTCTCTCCCTCCACTCAGCTCCCAGCTGCCGGTGTGACCAAGATGACCCATCCAGGGCCCTCCCCATGGACACGGAAACTCCGATGGCCTCACTAGGGCTG
>518288125866
GATAAAAGACTCAGATAATGCTGAACTTAACTGTGCAGTGCTACAAGTAAATCGACTTAAATCAGCCCAGTGTGGATCTTCAATGATATATCATTGTAAGCATAAGCTTTAGAAGTAAAGCATTTGCGTTTGCAGTGCATCAGATACATTTTATATTTCTTAAAATAGAAATATTATGATTGCATAAATCTGAAAATGAATTATGTTATTTGCTCTGATACAAAAATTCTAAATCAATTATTGAAATAGGATGCACACAATTACTAAAGTACAGACATCCTAGCATTTGTGTCGGGCTCA
>519189222529
AAAGATGCCACTGCCTCATTTAACACCATTGAAGACTCTGGGATTAATGCTAAATTTGTGAATGCTGTGTATGATACCTTACTTAATACTGTAAGTATTATGACATGCAAGTAATATTATTCTGTGTCTCTTCTGTATATCAAAAGCAGCCATACAAATATTGTAAAAATCACCTTATAATTACCTTAGAAACTCTGATACAATTTTATAGTAAATGTAGCTGGAATTCTCATAAAGTTAGATTATTTTATTCTTTTATTTTTTAATTATGAATTAAGCAGCAAATACTTTTATATCCAA
>52028036865
GGCCGCTCTGGCCCAAGCGTCCCCTCGTCTCTCTGATCTGGCCCATCCGGCTTCGGAGGGAGGCGAGGGTGGGTGAGCAAAGGGATTGGGTCTGTGGGGTCCAGGCCCGAACCCCTGAAGACGGGCTCCGCCCCCGGCACCCGCTCGCGCCCCGCCCCCGGCTGGAGGAGTCTCTCCTGGACCATCCGAACCTAGCCTGTCCCGGCCCGCAGCCTCTATGGAGGCTCCTGCCGGGCCGTAGAGCCCTTCGCCCCCTGGGGACCCACCCGTCTATAAGGTCCGTTTGGCCTGCAGCAGCCT
>5211149882
ATATGAAAACCTTTTCAGTGCTTGCCCTCAGCAGCTAAGAAGACAGACAGTAGAGAATGTGAGAGGATCTCATGGTTCTGATGATGATTATCCAACAAACATCTGGCCCTCTCTACATCTCTTCCCTCCATCTCCTTGTACCCTCTGGCTTACTGTCCTCTCTCTGGCGCACTTTCCTGAAGCCTCTTATTAACTCCCATCTCCAGAAGCACCTCAACAATGTCAGTGGCTGAGGCTGCACTCAGAGGGATGACTGCTGGGGGTAGACTGGGTGCCAGGGGCCATGGGCCCAGGACCCAG
>52218868772
GGTTCTTCAGCCCCTCAGTGCCCTCCCGGAGCCCTTTACCTGAACGGGAGCCTGAGAGAACGGACGACAGGAGCCGAGTGGAAAGCAGTGCCCGCGCCGGAGATCAGCGCCGAGGGCGGGAGCCGACGTCTAGGGACCACAGAGCCGCGACGCGGCGAGCCGCGCACGGGCCATTCCGCCGCCGCGAACGCAGAAAGCCTCGACCGCGCTCCGAGTCCAGCCAGCTCGCCTGTCACCTCGATCTCTGCTTTAAGTGGCTTCCGGTCGCCTCCTCCCGACGGCCCGTCGCGGAGGCGGAGC
>52396523969
TTTATCTTACTCTGCAGCATGCAAGAGCCAGTAGTCATATCTTCCTGCATGGAGATTTGAGAAGCATGAAGGTTGGATGTGACCCTCAACATGATCCCAATATCACTGATAAATCTGAATGTTTTCTTCAATGGGGGGCTGATTTTTTCATATCTGGCAAATTTTATTGGGAGTTTAACATGGGGCACTCTTGGAATTGGGCTTTTGGTGTCTGTAACAATTATTGGAAAGAGAAGAGACAGAATGACATGATAGATGGAGAGGTGGGACTCTTTCTTCTTGGATGTGTTAAGGAGGACA
>5244942133
GCCTCCTGGCAGAGGCAGGCGTGCGGCTGCTGTCCTACCAGACTTCACTGGTGTCAGATGGGGAGACCTGGCACGTCATGGGCATCTCCTCCTTGCTGCCCAGCCTGGAAGCGTGGAAGCAGCATGTGACTGAAGCCTTCCAGTTCCACTTCTAACCTTGGAGCTCACTGGTCCCTGCCTCTGGGGCTTTTCTGAAGAAACCCACCCACTGTGATCAATAGGGAGAGAAAATCCACATTCTTGGGCTGAACGCGGGCCTCTGACACTGCTTACACTGCACTCTGACCCTGTAGTACAGCA
>525159131847
AGCCCTCATCCTGCAAGTCTCTCGGAAACACCTCCCTGAGTGGCCCCTCCATCCACTGCCCCTCTGCTGCAGTATGTATCGGCATCCTCCCAGGCCTGGGTGCCTACTCTGGGAGCAGCGACTCCGAGTCCAGCTCAGACAGCGAAGGCACCATCAATGCCACCGGAAAGATTGTCTCCTCCATCTTCCGAACCAACACCTTCCTCGAGGCCCCCTAGTTTCTCCGTCCCTACACAGGGAGCTCCTCCCCAAGGGTAGATCGGACCGTTCATGCTGCCTATAGGCATTATGTCCCTCAAA
>52654440888
ATAGAGCTGATGTATCCAGAGGTTATGTTGCTAGAGGTGAGATCAGTTACCTACGTGCAACTGAAATTTCAAACTTCTGTTCAGCAGGGACGTGAGTGGACAATGGTGACTGATAGTTGGAAATATCAGCAAACATCTTAAATTTTATACTCAAATGAATGAGCAATGAACCAGGAGAATAGGTCCAGTTTTTTTTGGCTCCTTGTAATTTTTACCTTTTTACTTAAAATTACAGCATCTTTTTCAATGAGTGCCTATGTGACTGTGACTTATTACAATGAAACCAGCAACTACACTGCA
>527225526094
ATAATGTTAATTCAAGACTCTCGAAGAGAAGCTTCAGTGCAGATGGATTTGAGATGCTACAAAACCCAGTAAAAGATTCAAAAGAAATGTTTCAAACCTACAAACAGATGTACCTGGAGAAGAGAAGCAGAAGCCTTGGTAGCAGTCCTGTAAAATAATTACAAGATGTGGTTTTGTAATTGCCACTGGGAAATTTCTTTCCTTTTCTGTTCAAAATATTTCGCTGAAACTAATGAGAAATGCCATGATAAAGATTTCTCAGAGTTTGGTTCCCACTTTCATTGTATTTCATTGAAAGTG
>5285146620
GTGCTGTGTTATTCATGGGGCAGATAAACAAACCCTGAAGAGTATACAAAAGAAACCATGCAAAGCAACGACTACTTTGCTACGAAGAAAGACTCCTTTCCTGCATCTTTCATAGTTCTGTTAAATATTTTTGTACATCGCTTCTTTTTCAAAACTAGTTCTTAGGAACAGACTCGATGCAAGTGTTTCTGTTCTGGGAGGTATTGGAGGGAAAAAACAAGCAGGATGGCTGGAACACTGTACTGAGGAATGAATAGAAAGGCTTCCAGATGTCTAAAAGATTCTTTAAACTACTGAACT
>529176430581
CACCTACCTCCCCGCCGCTCCAGAGGGGGCTCGCAGAGCTGAGGACGCGCGCAGCGCTGCTCAAGGTCTCTCTCTCTCAGCACCCTCGCCGGCCGGCGTCTGACGCGGGTGCCAGGGTCTCCGGGCACCTTTCAGTGTCCATTCCCTCAGCCAGCCAGGACTCCGCAACCCAGCAGTTGCCGCTGCGGCCACAGCCCGAGGGGACCTGCGGACAGGACGCCGGCAGGAGGAGGGGTGCGCAGCGCCCGCGCAGAGCGTCTCCCTCGCTACGCAGCGAGACCCGGGCCTCCCGGCCCCAGG
>5306423995
GTTCTTCCCACCTGGCAGTCTCAGGCAGTGCCCATTCCTGTGGGGTCCCTGGGTGAGGAGACGGCTGGAGCCCCACCATGCCCCAGGCTGCAGCCTCTGTCCCCTCCACCTCTGAGGAGCGTCTGGGGAGGCACATTTATGCACTTTGTATCACCCTCCGAACTCCCCCCACACCTTCCCTTCCCTGGATTTCATCACTAGTGGTTGAAGGTTTTGTCCCTTCCTCTCCTCCTTCCCTCTCCCTCTCTGCTTCCTCCTCCAGCCTCCCTTGGGTTTTCTTTTGATACCAATTTATAGCAT
>5317926759
ATGGCAGGACAAGCATTTAGAAAGTTTCTTCTACTCTTTGACAGAGTATTTGTTGAAAGGATTGCCACCACAACTGTAACCAAAGGAGGCATTATGCTTCCAGAAAAATCTCAAGGAAAAGTATTGCAAGCAAAAGGAGTAGCTGTTGGATCAGGTTCTAAAGGAAAGGGTGGAGAGATTCAACCAGTTAGCATGAGAGTTGGAGATAAATTTCTTCTCCTAGAATATGGAGGCACCAGAGTAGTTCTAGATGACAAGGATTATTTCTTATTTAGAGACGGTGACATTCTGACTGGGCAC
>532217939331
GACTTGCAGTGTATTTCGGCTATGGCATCCGGCATAGCAAGGAGAACCAGCGGGAGCTGCCAGGGCTGAACTCCACACACTACGTGGTATTCCCCAGGGGCAGCCTGGAGGAGACAGTGCAGGCTATGCAGCCCCCCAGCCAGGCACCAGCACAGGACCCTGGCCATATGGAGTAGCTGATCAGCCCACACTTGCCCCGCCCTCCCACACCTGCTTGGGAGGCCAGAGAGGCCAGACAAGCCGAGAGCCCCTTCTGTTGTGGGCAGCCTGGGTTTGCAGGCCTGCACAGGCTGGGGAGTC
>53318476414
ATTTACTTACAGCCTCGAAGATGGAGTTCCACGATCAACAGGAATTGACTCCCTCTACAGCTGAGCCTTCAGACCAGAAGGAAAAGGAGTCAGAGAAGCAAAGTAAGCCTGGTGAAGACCTTAAACATGCTGCCTTAGTTTCTCAGCCAGAGACAACTAAAACTTACCCTGATAAAAAGGACATGCAAGGCACGGAAGAAGAAAAAGCACCCCTAGCTTTGTTTGGGCACACTCTTGTTGCCAGCCTGGAAGACATGAAACAGAAGACAGAACCAAGCCTTGTAGTACCTGGCATTGACC
>53424524305
ATGGGCGGCCTCACGGCTCAGGCTGCCAGCTGGACTGGCACGGTGACAGCGCGCGTGACCCAGCGAGCCGGGCCCGCCGCCCCGCCGCCGGAGAAGGAGCAGCCACTGCTGCCTCCACCGCCCTGTCCAGCGCAGCCGCTGGGCAGGCCCCGATCCCCTTCGCCCCCCGAGAAGGCTCAGCCGCCTTCCCCGCCCACGGCCTCGGCCCTGGATTATCCCAGCGAGAACCTGGCCTTCATCGACGAGTCCTCGGATACGCAGAGCGAGCGCGGCTGCCCGCTGCCCCGCGCGCCGAGAGGT
>535237739788
GGTAGCAGTGGTGGGCAACGTGGATGCTGGCAAAAGCACGCTTCTGGGGGTCCTGACACATGGGGAGCTGGACAATGGCCGAGGCTTTGCCCGCCAGAAACTCTTCCGCCACAAACATGAAATTGAATCTGGTCGCACCAGCAGTGTGGGCAACGACATTCTGGGCTTTGACAGTGAAGGCAATGTAGTGAACAAGCCTGACAGCCACGGCGGCAGCCTGGAGTGGACCAAGATCTGTGAGAAGTCCACGAAAGTCATTACCTTCATCGACTTGGCTGGTCATGAGAAGTACCTGAAAAC
>53611138142
GAATATATGCAGAACATGTCCTGCGGCCCAAGAATCTTGGACTTGCACATCAGAGGCAACAGCAACTACAATTTTCTGATCAAAGCTTCCAGAGTGACACAGCTGAAGGTCAAGAGAAAGAAAAAAGCACTAAGCCCATGGCATTTTCCAGCCCACCCCTAAGACATGCAGTAAGCTCAAGGAGGAGGAACAGTGTAGTGGAAATAGAGTCTAGTCAAGGCCAGAGGGAAAATCCTACAGAAATAGACAAAGTATTGAAAGGAATAGAAAATTCAAGATGGGGAGCATTCAAGTGTGCAG
>537104228635
GTGGGCACCAACGGCATCATCTCCACTCAGGACTTCCCCAGGGAAACGCAGTATGTGGACTATGATTTCCCCACCGACTTCCCGGCCATCGCCCCTTTTCTGGCGGACATCGACACGAGCCACGGCAGAGGCCGAGTCCTGTACCGAGAGGACACCTCCCCCGCAGTGCTGGGCCTGGCCGCCCGCTATGTGCGCGCTGGCTTCCCGCGCTCTGCGCGCTTTACCCCCACCCACGCCTTCCTGGCCACCTGGGAGCAGGTAGGCGCTTACGAGGAGGTCAAGCGCGGGGCGCTGCCCTCG
>538124339158
GCCCCAGAAGAGCGTGTGGCATGGCTCGGACCCCAACGGGCGCAGGCTGACCGAGAGCTACTGTGAGACGTGGCGGACGGAGGCTCCCTCGGCCACGGGCCAGGCCTCCTCGCTGCTGGGGGGCAGGCTCCTGGGGCAGAGTGCCGCGAGCTGCCATCACGCCTACATCGTGCTCTGCATTGAGAACAGCTTCATGACTGCCTCCAAGTAGCCACCGCCTGGATGCGGATGGCCGGAGAGGACCGGCGGCTCGGAGGAAGCCCCCACCGTGGGCAGGGAGCGGCCGGCCAGCCCCTGGCC
>539254730054
GCCGGTTCCCAGTCCAGCTCCGGAGCCACCGTGCCGAGTTCTCCCAGGCCGCACTCACCCCGGAGGAAGCCTTGGCCCCCTCGTCCTCTTCGCCCCTCCAGGCCGGCGACGTGGGGCTGACGGCCAGGTCGCAAAAAGCAGGGCCGAGCGGAGCCCGCTCCCCTCGGTCGGCGGTGGAGACCCCGGCCCAATCCCCCGGCCGCAGCGGTACGGCGTCGGCGGCAGCAGCTGACCCGGACACAGTGAGAAGCCCCGGCGGAAGTGATAACATCCCGACCTCCTCCGGGCGCGGCAGCCGGC
>54069920453
GAGATGATCGAAATATTGAAGAGGTTTATGTGGGCGGAAAGCAGGTGGTTCCGTTTTCCAGCTCAGTGTAAGACCCTCGGGCGTCTACAAAGTTCTCCTGGGATTAGCGTGGTTCTGCATCTCCCTTGTGCCCAGGTGGAGTTAGAAAGTCAAAAAATAGTACCTTGTTCTTGGGATGACTATCCCTTTCTGTGTCTAGTTACAGTATTCACTTGACAAATAGTTCGAAGGAAGTTGCACTAATTCTCAACTCTGGTTGAGAGGGTTCATAAATTTCATGAAAATATCTCCCTTTGGAGC
>54120509389
AGACACTTGTCGCCCGAGGAGTTCCAGGAAGTGTTTGGGATGAGCATCGAGGAGTTTGACCGCCTGGCCCTCTGGAAGAGGAATGACCTTAAGAAGAAAGCCCTTTTGTTCTGACGGCTGCCAGCCTGCCCCACTGGTGTGTGCCGGGCGCCGAGGCCAGGGGCCCCTGGCGAGAACCGCACACACCCCTCCCACACACCTTGCTCTGGCTTCTCTGTGTCCATGGGGTGGGCGGGAGGGGGTCCCCCAGCAGGTGCGGCCCCTGCACCTGCCGGCGACACTCCTGCCGGTAGTTTAGGG
>542177038624
GATCAGCAGCCCGTAGCCTTCTTTGCGGTAGTCGCGATAGGCCTTCCACGGTTTGATCTCCAGCCGCTGCGGGTACGCGCTCTCGGTGCGGTACAGCGCTTCCAGCAGGCATGGCGAGCCCAGGTGCACCGACTCAAAGGAACCCAACTTCATGCGGAAAATCTTGCCATACTTCTTGTGGTACTCCACCTGCAGCCGGCCGGGCACAGCGCGGTGTCAGCGCGCATCCTCCGCCGTGCCCGAAGCGCTTTCCCTCCTCCCGCCTCCTTCCTCCTAGGGGACCGGGGACCCTCCCTGCCC
>543167635142
AAACCAGAGCTTTTTCCGGCTAGTGCTTCTGTGATATGGAAAGGGCACCCAGAGCAGCAGGACCTATAGCCACGTTATGTCAGCAATGAAGACTTTGAAGTGAACCCTTGCTATAATTTTTTAGAGATTTAAAATTTATGGTAGACATTTAGGACAACATAAGCAAGTAGAGTTCTGCAGTTTTTTGAAGTTTACAAATTGCCCCATTCTGAAGAATTATTCTTTCCCAGTTACTCAGGTTATGAATGAATTAGGTTTTCAACATGGGAAGCATGAAATCCACTTCTGGATTTGGAGCAT
>544156935481
GAAAGAGTGAGAGCCGCCCACGAGCTCTGAGCAGAGAGCCCGCAGGAGTGCCACGTCCCGGCGGCCTCGGCCCCTCCCTGCCTCAGTTTCCCGTGGCATCAAAGGGGGCGAGGGGCCCCTCCAGGCCTCTGGTGACGGGGGTGCTGTGCCCAGGCGGGGGTCCGGGGGCGACCGAGGGGGCTCAGGAAGTCCGCGGCCGCAGGAATTCGGCGCCTCCAGGCCTTATAAGGACATTTGCGCTCCGGGCCAATCAGCGGCGGGGGCGTGGCGCGCGGAGCCCGGCGCGTCCCAACCCCGCGC
>545123110391
AAATAATATACTGGCTTTAATTTTTATACTGAAGGACAAAGAGTTTAGCTAATCTTACAATGACGATGATGTCATCATTATAAACATATATCATTATATACATGACGATCATTATAAACATGACAAAACATCTCTTTTTAATGTTAGTAACATACAAATAAATGCAATTTATGAATTATTAGTTCCTTTAGTAACCGAATGCAGTTATGACTGCACATTCATTTAAGACATGTTATACAAAACTTTATGGAAATAAAAGTTTTCATTTTAGATGGGCAGACATAAGAAATGTATTAAAAT
>54610912140
GCACTATCTATGCTCCTAGAAGGAAAGGACAGCTGTCTGCAGACATCTGTATGGAAACAATAGGAGAGGAAATTTCAGAGATGCGTCAGATGAAGAAGGGTGTATTTCAGCGAGTAGTGGCAATTTTTATCCACTATTGTGATGTCAATGGAGAGCCAGTTGAAGATGACTACATTTAATTGGTCCCTCCTCCTTTCCAGCTATTTTGTCAGAAAGCAAGTAGGGCCATCCAGCTGCCAGAGTGCTCCACAGGGACTTGAGGCATGCAGTTGGGAGGTCCTGGCTCGGTTTGCTATATAG
>547244136589
ACTTGGCATCCAGAGATGAGCCCCAGAAGTTATCTCCAAAAAGGGATATTTATGAAACAGAATTATCCCAGTGGGTTAACATGGAAGAATTTAAAAGCCATAGTCCTGAGAGATCAATTTTCAGCGCTATCTGGGAAGGCAACTGTCATTTTGAGCAACATCAGGGACAAGAGGAGGGTTATTTTAGACAACTTATGATTAACCATGAAAACATGCCCATTTTTAGCCAACATACTTTACTCACTCAAGAATTTTATGATAGAGAGAAAATCTCTGAATGTAAAAAGTGTAGAAAAATCT
>548165126608
GCCTCTCCACCATCAACCAGACTCGTCTTGATTTTCACTTCTCCTCTGATAGAACTGCTGGTGACAGGGAGGTCCAGCAGGCCAGTCTCATGTTCTTTGTGCAGCTCCCTTCCAATACCACTTGGACCTTGAAAGTGAGAGTCCTTGTGCTGGGTCCACATAATACCAACCTCACCTTGGCTACTCAGTACCTGCTGGAGGTGGATGCCAGTGGCTGGCATCAACTCCCCCTAGGGCCTGAAGCTCAAGCTGCCTGCAGCCAGGGGCACCTGACCCTGGAGCTGGTACTTGAAGGCCAGG
>54922029102
CGGCGGCGGCGGCGGCGGTGGTGGCTCGCGCAGCTTGTTGGCTCGCTATATAAAGGAGAGAAGCGGGCGGACCGGACGGCTGGAGCTGCAGCCGGTGGCGGCAGCGGCGGCGCAGGGAGCGGTGACCGGTGGTGGTTTCCCTCCTTGGCGCGGGGTGGGGAGCGGGCAACGCCCCCCGGACCCCTGAAGGGTCGTGGCTTTTTTTTTTTTTTTAAGGCGATTCTCGAGGTTTTCAGCTGCGGGAGGAGTGCCCCCCTCCTCCTCCTCTCTCCGCTCTCCCCTACTCCTTCAGGATTGATT
>55083141059
GGATAAGAGAAGATCCTGATGTCTGCCTGAAAGCCCCATGAAGAAAAATAAAACACCTTGTACTTTATTTTCTATAATTTAAATATATGCTAAGTCTTATATATTGTAGATAATACAGTTCGGTGAGCTACAAATGCATTTCTAAAGCCATTGTAGTCCTGTAATGGAAGCATCTAGCATGTCGTCAAAGCTGAAATGGACTTTTGTACATAGTGAGGAGCTTTGAAACGAGGATTGGGAAAAAGTAATTCCGTAGGTTATTTTCAGTTATTATATTTACAAATGGGAAACAAAAGGATA
>551221441134
GTTTTGAGATCGGGATAGAAAATGAAGAAGATACTTCAAAACAGAAAAAAATGGAGACTATGTATCCATTTATTGTAACTTTAGAGGGGAATGCTCTCCAGGGTCCCATTTTGCAAAAAGACTATGTACAGTTAGAAAATCAATGGGAAACCCCCCCAGAGGATTTACAGACAGATTTAGCAAAACTGGTAGATCAGCAGAACCCCACTCTGGGAGAGACACCTGAGAACTCCAACTTGGAAGAACCTCTCAACCCTAAACCCCACAAGAAAAAGAGTCCAGGAGAGAAACCTCACCGAT
>55215214220
GTCACAGTAATGGGGGGTTTCAAAGTGGAGAACCACACGGCGTGCCACTGCAGTACTTGTTATTATCACAAATCTTAAATGTTTTACCAAGTGCTGTCTTGATGACTGCTGATTTTCTGGAATGGAAAATTAAGTTGTTTAGTGTTTATGGCTTTGTGAGATAAAACTCTCCTTTTCCTTACCATACCACTTTGACACGCTTCAAGGATATACTGCAGCTTTACTGCCTTCCTCCTTATCCTACAGTACAATCAGCAGTCTAGTTCTTTTCATTTGGAATGAATACAGCATTTAGCTTGT
>553237621852
AAGGAACATCTGCAGGAACACCTGATGAGGCTGCACCCTTGGCGGAAAGAACACCTGACACAGCTGAAAGCTTGGTGGAAAAAACACCTGATGAGGCTGCACCCTTGGTGGAAAGAACACCTGACACGGCTGAAAGCTTGGTGGAAAAAACACCTGATGAGGCTGCATCCTTGGTGGAGGGAACATCTGACAAAATTCAATGTTTGGAGAAAGCGACATCTGGAAAGTTCGAACAGTCAGCAGAAGAAACACCTAGGGAAATTACGAGTCCTGCAAAAGAAACATCTGAGAAATTTACGT
>554226011248
GGTGGACGGCGAAGTAAAGCATTGTGTCATAAACAAAACAGCAACTGGCTATGGCTTTGCCGAGCCCTATAACTTGTACAGCTCTCTGAAAGAACTGGTGCTACATTACCAACACACCTCCCTTGTGCAGCACAACGACTCCCTCAATGTCACACTAGCCTACCCAGTATATGCACAGCAGAGGCGATGAAGCGCTTACTCTTTGATCCTTCTCCTGAAGTTCAGCCACCCTGAGGCCTCTGGAAAGCAAAGGGCTCCTCTCCAGTCTGATCTGTGAATTGAGCTGCAGAAACGAAGCCA
>555190210093
TCACAAATAAGAAAACAGCTCAACCAAGGGGAAGGCACGATCCGATCTCGGTCGTTCATCTTTAAATAGATCTTTCTTGCCAAGGAATGCTCTGGCCCAGGAGCAAGGTGGAATGTTTCCCTGACGCTGTGATCTGCAGCAGGCTTCAAATGAAAACCGACTAAGGATTTTCTTTCAAAAACAAATCAGAAGCAGATGCTGATTGGGACCCATATACCACGTTGCTGACTCACGTTGCTGCCCTTCCATGATGTTGCCATCTCCTTGAGAACACTGAAGCAATCACCATTCTGATAGAAA
>55617823408
CTCAGGAGGCAGAAAGGGTCACCTTAATTCAGATGACACATTTTCTGGAAGTGAACCCCCAAGCAGACCAGCTGCCCCATGTGGAAAGAAAGATGCTCCAGGATGACTCTCTTCCTGCTGGGGCCAGCCTGACTGCCCCAGAGAGAAATCCAGGACCCTGAGGGACAGAGAGATGAACTGCTCAGTTACCATGGGAGAAGGACCAAGATCAAAGGCCTTCAGGACCCCAGCCTCTTTCCATCATCCTTCCTCCACCTGTGGGAAGAGAAGCTGATGCAGCCGGTGCTCCACCCATGGAAG
>557283718308
ACAAGCTCTCCATGTGAGCTGACAGGCGAGTGGAAACCCCTCGAGTCACGCTGCCCGGCGGCGGAGGGAGCGCTCGCCCGCAGTGGCAACAGCTGCACCACCGTCCCCGTCGCTCTGCCTTCCTCTTCTGCAGCCTCTGCTCTTCTGATTACCTCCCTCCCCCGTCCTTTGGTGATTTTTTTTTTTCAAGAAGGAGAGGGCGGGGTAGGTGTCCGTTCCCTCCCCTCTTCCCCCTCCTTTGCCTTCTTGGTTTGAATTTCCTCCCCCGGCGTTGCACTGGCACACAGTGCAAGAGGCAAT
>55877329992
GTGAGCCAAGGCATCATTCATGGATAGCAAAGGTCTGCCCCTGCAAGGTGTCTTAAATGGAATCTCATCAGTAGGAGCTGAATTTGGACAAATTAAGAAATCCAAAAGATGCCATTTGTTTATTACTGTATAAAAGCATTGTTGTTATTGGTCAAGTTATTAGGCTGTAGTGGATTTGCTAATACTTTAGCCAACATGTATTAAAGTGATTTTAATACATGCTGATTACAATGCAATACATACTGATTGAAAATATTCATATTCATCTAATTTTAGAAAAATATTGCCTAGATCATTCTC
>559220630915
GGCCTGATCTCCGCAGCCCAGTATTACAAGAGTTGCCGGGACCTGCTGGGGGAGAATTTCCAGAAGGTCTTTAATGAGCTGCTGGTCCTGCTGCCCGACACGGCCAAGCAGCAGGAGCTCCTGTCTGCACACACGGACTTCTGCAACCGCGAGAAGCCTCTGAGCACCAAGTCCAAGAAGAACAAGAAGAGCGCGTGGCAGGCCACCACCCAGCAGGCGGGCCTGGACTGCCGTGTGTGCCCCACCTGCCAGCAGGTGCTCGCGCATGGCGATGCCAGCAGCCACCAGGCGCTGCATGCT
>560175623045
ATGCGTGAGGGATGACACCTACGGACCCTACTCCTCGCCATCTCTTCGCATTGCCCGCTTCCGGTTCAGGGCCTTCCACTTCCTGAACCGCTTCCCCTCCGTGTACCTGCGTTGTAAAATGGTGGTGTGCAGAGCGTATGACCCCTCTTCCCGCTGCTACCGAGGCTGTGTGTTGAGGTCGAAGAGGGATGTGGGCTCCTACCAGGAAAAGGTGGACGTCGTCCTGGGTCCCATCCAGCTGCAGACCCCCCCACGCCGAGAAGAGGAGCCTCGGTAGGTGGTCGCTCTCAGACCCCACTG
>56128833588
ACCTCTGCTCCTTTTAAGGAAAGACCAACACCTTCTCTGAATAATAATTGTACTACATCTGAGGATTCCTTGGTCCTTTACAATAGAGTGGCTGTTCAAGGAGATGTGGTTCGTGAATTAAAAGCCAAGAAAGCACCAAAGGAAGATGTAGATGCAGCTGTAAAACAGCTTTTGTCTTTGAAAGCTGAATATAAGGAGAAAACTGGCCAGGAATATAAACCTGGAAACCCTCCTGCTGAAATAGGACAGAATATTTCTTCTAATTCCTCAGCAAGTATTCTGGAAAGTAAATCTCTGTAT
>56225409690
AATACAGTTATGGCCACCCAGGTAATGGGGCAGTCTTCTGGAGGAGGAGGGCTGTTTACCAGCAGTGGCAACATTGGAATGGCCCTGCCTAACGACATGTATGACTTGCATGACCTTTCCAAAGCTGAACTGGCCGCACCTCAGCTTATTATGCTGGCAAATGTGGCCTTAACTGGGGAAGTAAATGGCAGCTGCTGTGATTACCTGGTCGGTGAAGAAAGACAGATGGCAGAACTGATGCCGGTTGGGGATAACAACTTTTCAGATAGTGAAGAAGGAGAAGGACTTGAAGAGTCTGCT
>563247417626
GTCCTGTCCCTCAGCACCTCGGCCCCCGGCTCAGGTTCCACCACCACTTCGCCCGTCACCACCACCGTCCCCAGCGTGCAGCCCATCGTCAAGTTGGTCTCCACCGCCACCACCGCACCCCCCAGCACTGCTCCCTCTGGTCCTGGGAGTGTCCAGAAGTACATCGTGGTCTCACTTCCCCCAACAGGGGAGGGCAAAGGAGGCCCCACCTCCCATCCTTCTCCAGTTCCTCCCCCGGCATCGTCCCCGTCCCCACTCAGCGGCAGTGCCCTTTGTGGGGGGAAGCAGGAGGCTGGGGAC
>56461418583
GTATCAATGCTGTAGATGGATGGAAGAGGCTTCCCACAGGAAGGTGCCACCAGTCAGTTGTGCCTATGTCCCTTTGGCTGGAAATGCAGAATATGAATTGATTAGTTCTCTCCAAGCCATTGCTTAAAATATAACATGTTTTGGATCCAATACACACATTGTTACAACTAACACAAATTCCTATTAAATATTAAAAGTAGTTCTGGTTTATTAATCAACGGGGAAAACATCTTCTCCAAAAAACTTGGAATAAATCCAAGGACCAGTTTTTACCCAAATATATGGGTAGCACAGTTTATC
>56552825499
GAAACTGGGAATCTCATAGGAAGAGCCAGGACATGAAGAAAAGGAAATATGATCCATCTTAACTGAGGCTCAGGCCACATAATTGGACTCTGTCACAAAGGGACTTTGGAAAACTACTTTTTGGTCATGAAATTGTTCATCGCTGCTGGAGAATGAACGTCATTGCGATTTATCTTGCTTCATTCTGAACCTTATCAAGAGGATCTGACTGAGAGCCCACTGCAGTTAGAGCTGAGCACTTTTGAAAAGCTTGTCCATCACTCTAGTAGGGAGAGGCTCTGGACAGATGAATACCTTTTC
>56624599473
GGTTGTGCCTCTTGGGTCCATGCAAACTGTGAGTGGCTATACTTTCAGAGGCTTTATGTCACATACAAATAATTACCCTTGTGCTTACCTCAATGCTGCATCAGCCATCGGAATGAAGATGCAGGATGTGGACCTGTTCATAAAGAGACTTGACAGGTGTTTAAAGGCAGTAAGAAAAGAACGAAGTAAAGAGAGTGATGACAATTATGACAAAACTGAAGATGTGGATATTGAAGAAATGGCTTTAAAACTAGATAATGTACTTCTTGACACATACCAGGATGCTTCTTCATGACATGC
>567190425884
GAAATCCACAAGGAGCACCCCCACAAGGAGGCAACAAACCTCAAGGTCCCCCATCTCCTCCAGGAAAGCCACAAGGACCACCCCCACAAGGAGGCAACCAGCCTCAAGGTCCCCCACCTCCTCCAGGAAAGCCACAAGGACCACCCCCACAAGGAGGCAACAAACCTCAAGGTCCCCCACCTCCAGGAAAGCCACAAGGACCACCCCCACAAGGAGACAAGTCCCGAAGTCCCCGATCTCCTCCAGGAAAGCCACAAGGACCACCCCCACAAGGAGGCAACCAGCCTCAAGGTCCTCCAC
>56845335152
GTGCCCCCTTTCAAAGGTCTCAGCATCCTCACGCTACCTCCTGCCGCCACTTCCACCTGGGCCCCCCGCAGCCGCAGCAGCTCGCTCCCGACTTCCCGCTGGCCCACCCCGTGCAGTCGCAGCCAGGCCTCAGCGCCCACATGGCCCCGGCCCACCAGCACAGCGGCGCCCTGCACCAGTCGCTGACCCCGCTGCCCACCCTGCAGTTCCAGGACGTCACAGGTCCCTCCTTCCTACCTCAGGCCCTGCACCAGCAATACCTCCTGCAGCAGCAGCTCCTGGAAGCCCAGCACCGCAGGC
>56989140873
GTGAGGCGAGCCTGGAGCTCATTTCCAGGCGCCCTTCCCTCTTCGGAACTAAGGGAGACTTGTGGGCTTTTGCACACTGGCTGTAGGGTTCCCGGGAAAGACTGGAGCAGCGAACAGGAGGGAGAGAGGTGGACAGGCAGAGTCTGCACCTGCCGCCTGCACCTCCGTTAGGGCGACAGGGCAGCTGGTGTTTCGCTCCTGGAGTGTGCCTACCTCGCAAGGGGGGCGAGGGCCACAGGCTGAGGCGCCCGCGTCCCGGAGTGCACCGCTTGGCCGAGGCAAGGTGTTGCTGGGGCAAGG
>570165829096
CCTCCTCCACAGTGGTGAGGTCACAGCCCCTTGGAGCCCTCCCTCTTCCCACCCCTCCCGCTCCCGGGTCTCCTTTGGCCTGGGGTAACCCGAGGTGCAGAGCTGAGAATGAGGCGATTTCGGAGGATGGAGAAATAGCCCCGAGTCCCGTGGAAAATGAGGCCGGCGGACTTGCTGCAGCTGGTGCTGCTGCTCGACCTGCCCAGGGACCTGGGCGGAATGGGGTGTTCGTCTCCACCCTGCGAGTGCCATCAGGAGGAGGACTTCAGAGTCACCTGCAAGGATATTCAACGCATCCCC
>57110103623
ATACAAGAAACCCACTGACTTTAAAAGAAAGAAATTGCAATTATTGACCAAGAAACCACTTTATCTTCATCTACATCAAACTTTGCACAAGGAATGATCCTGACATGATGAACCTGGAACTTCTGTGAATTTTACCACTCAGTAGAAACCATCATAGCTCTGTGTAGCATATTCACCCTTCAACAGGCAGGAAGCAAGCCGTACCCAGACCAGTAGGCCGGACGGAGTCCAATGCAAAGCTGTACCACAGAATTCAGAGTCCAGCACATCACACTGACGTATAGGACTCCTTGGGATACA
>572104134478
ACATGCGGGAGCCGGTGTTTGAGTTCGTGCGGCCGCCCCCTTACCACCCCAAGCAGAAGCGCTTCCCCCACCGGCAGCCCCTGCGCTACCTGGACCGGTACAGGGACAGTCATGAGCCCACCTATGGCATCTACTAAGGAGCCAGAGTGTGCGCATTTCAGAGCATGGGATTGATCGGCAGCAAGAGTAAAGACACAGCTCCAGAGGCCCACACTGTGGGGTCTGGGCCCTGCCTTAGGCAGCCCCCCTCTTTGGCCCCCTCCCGTCAGGCCCAGGGCTTGGAGTGAAAGTGACTCTCAG
>57391437350
GGGCCCTGGCTCAGGAGCGGAGATTCCAGCTGGAGGGGCCAGAGTCACTGACGGTGCAGGAGGGTCTGTGCGTCCTCGTACCCTGCAGATTGCCCACTACCCTTCCAGCCTCGTACTATGGTTATGGCTACTGGTTCCTGGAAGGGGCTGATGTTCCAGTGGCCACAAACGACCCAGACGAAGAAGTGCAGGAGGAGACCCGGGGCCGATTCCACCTCCTCTGGGATCCCAGAAGGAAGAACTGCTCCCTGAGCATCAGAGATGCCCGGAGGAGGGACAATGCTGCATACTTCTTTCGGT
>574246540028
GGTGCGGGGGGCAATGGCACTGCAGCTCTGGGCCCTGACCCTGCTGGGCCTGCTGGGCGCAGGTGCCAGCCTGAGGCCCCGCAAGCTGGACTTCTTCCGCAGCGAGAAAGAGCTGAACCACCTGGCTGTGGATGAGGCCTCAGGCGTGGTGTACCTGGGGGCGGTGAATGCCCTCTACCAGCTGGATGCGAAGCTGCAGCTGGAGCAGCAGGTGGCCACGGGCCCGGCCCTGGACAACAAGAAGTGCACGCCGCCCATCGAGGCCAGCCAGTGCCATGAGGCTGAGATGACTGACAATGT
>575210536566
CCAAGGGGCCTGAACCCGAGTTTGGGCCTGAAGTCCTTGCTGCAGACCTGAGTGCTTAAATCTGGGGCTTGAGACCTCCCAATCTTGACTCAGCACCCCAATATCTGAATGCAGAACCCCGGGATCGGATCTCAGACTCTAAACCCCACCGTTTGGCTGCTTAGCATCCCAAGACTGGACCTGGGAGACCCTGACCCTGAACAACCCAAACTGGACCCGTAAAACTGGACCCTAGAGGCCCAATATTTAGGGGTCTGGAACCCCGAGTATTAAGGTCTGGAGACTCCGTTGCCACAGATT
>57696041189
CCTGAGCCACCCTCAACCAACAAGTGGCAACTGGATAAATGGCTTAACAAAGTGACATCCCAGAACAAGTCTTTTATTTGTGGCCAAAATGAAACACCCATGGAGACTATTTCTCTGCCTCCTCCAATCATCCAACCAATGGAAGTCCAGATGAAAGTGAAGACGAATGCCAGTCAGGTCCCAGCTGAACCCAAAGAAAGGCCTCTCCTCAGTCTCATTAGGGAGAAAGCCCGTCCACGGCCCACTCAGAAAATTCCAGAAACAAAGGCTTTGAAGCATAAGTTGTCAACAACTAGTGAG
>57720432923
GTTTGGAGAAAGCCAGAGCCAGACGTTGCAGACCAATTATGTTGACTACTTGGACGAGCTCGCCTTAGAGATAGGTGCGAAGCCAGATTTCTGCTCTCTCTTGTTCAAAGATCCTAAACTGGCTGTGAGACTCTATTTCGGACCCTGCAACTCCTATTAGTATCGCCTGGTTGGGCCTGGGCAATGGGAAGGAGCCAGAAATGCCATCTTCACCCAGAAACAAAGAATACTGAAGCCACTCAAGACTCGGGCCCTGAAGGATTCATCTAATTTCTCAGTTTCTTTTCTGTTGAAAATCCT
>5782942588
GTGCCTGGCGAGCATGAGGATAAAGCCCAGAGACCTCTGAGGGTGGAGGAGGCAGACACTCAGGCCTAACCCACTGCCAGCCCCTGAGAGGACACGCTCCTTTTCGAAGATGCTGACTGGCTGCTACTAGGAAGTTCTTTTTGAGCTCCCATTCCTCCAGCTGCAAGAAGGGAGCCATGAGCCAGAAGGAGGCCCCTTTCCACAGGCAGCGTCTCCACAGGGAGAGGGGCAACAGGAGGCTGGGAAATGGTGGGGAGTGGGGCCGTAACTGGGTACAATAGGGGGAACCTCACCAGATGC
>579153829506
TGGAATCTCTAGCGTTGTCACTCATGGCTGGCATGGAACAAAGTTAAATGTCTTCAGCGTAATAAATATCTCCGACTTTGTCATCATACATGTACATTTCCACCATGTGCAGCTGAAAAGTGAAAATATTTTTATTTTGGTTTATTTGTAAAACTTGTCCACAGTCAGCCTGGCACAGTCGCTCATGCCTCTAATCCCAGCACGATGGGAGGCCAAGACAGGCAGATCACTTGAGCCCAGGAGTTTGAGGCCAGCCTGGGCAACATGGTGAAACCCGGTGTCTACCAAAAATACAAAATG
>58016779388
GAATGGGAATTGAAGAACGGGACCTAGGGGACAGCAGCACCACTCCAGCCTCAGAGACTGCACACCCCCTTGCCTGTATCCTCATCTGTGTGACGGCAGGAAGCTCTGCCCAGAGTGGCCTCAGCTGCACGACTCCAGAGGCTCCACGACTGAGCTCTGAGGCCAGTGCCTGTCCCCCAGGCCCACTTGTATTCTTTCTACTGTAAAATGGCGCCTTTAAAAAAGATGTAAGACTTTGGTTCCCAACTTTGTTAAAAAACAAAAAAAGTGATGGAAAGGTGTTTGAAAGGATGCTATCAG
>581258518801
GAAAGCCCGAGGGGAGGCTAAGAAGTGCCGCAAGGTGTATGGCATCGAGCACCGGGACCAGTGGTGCACGGCCTGCCGGTGGAAGAAGGCCTGCCAGCGCTTTCTGGACTGAGCTGTGCTGCAGGTTCTACTCTGTTCCTGGCCCTGCCGGCAGCCACTGACAAGAGGCCAGTGTGTCACCAGCCCTCAGCAGAAACCGAAAGAGAAAGAACGGAAACACGGAGTTTGGGCTCTGTTGGCTAAGGTGTAACACTTAAAGCAATTTTCTCCCATTGTGCGAACATTTTATTTTTTAAAAAA
>58220010519
AGTGCTACACAAGTTTGATGTTTGTGTCTTCTTCTCCAAGGCCAAGAAATTATCTCCATAGGAGGCAACAGTACTATGCATGTTATGAATTGTGTCTCCTTGGTCAGTGATAAAGAAAATGGGAATATTGCCACAGCACCTGGATTCATGATTGGGCAGACACCTCCTCCAGCACCTCCTCCACCTCCTCCTCCACCCCCTCCATCTCCACCATGTTCATGTTCAAGGGAAGAGTGTCCTTCCTCCCCTCCTCCACCCCCACCACCTCCACTTCCTGGGGAGCCTCCCATCCCACCTCCC
>583273323079
AATGGAAGAGCAATCTATTTGCTCCTACTTGGAAAAGATTCTTTCTAAAAATATGGAACTGATGGAAAAGAAACTTATGGATTACATTGATCAGCGAATACATGAACTCCAGGAGCACATTGATGATAAGATTGCTTTGTTACTGGATTTGCTGCAAAATCCTAACTCCCCGCCCACTGGGATACCTCTAAGACATTATGACTCTGGAGAAAGACTTTCAAATGGAGAAAGATAAGCTCTCAACATAAACAGTGTACTGCAGATATTTATTACATATTTATTACAAAGCCAAAACCCAAA
>5841732171
TGGGCGGTGAGATCCCCCTAGACATGCGGCTCGGGGGCGGGCAGCTGGTGTCAGAGGAGCTGATGAACCTGGGCGAGAGCTTCATCCAGACCAACGACCCGTCGCTGAAGCTCTTCCAGTGCGCCGTCTGCAACAAGTTCACGACGGACAACCTGGACATGCTGGGCCTGCACATGAACGTGGAGCGCAGCCTGTCGGAGGACGAGTGGAAGGCGGTGATGGGGGACTCATACCAGTGCAAGCTCTGCCGCTACAACACCCAGCTCAAGGCCAACTTCCAGCTGCACTGCAAGACAGACA
>5852479149
CCGAGGCTGCGCTGGCAACCAGCGCCCCAGAAGCACAGCCAGATGAGTCCAGAGCTTCGGAGAGAAGATTAACTGACGGCTTCTTCTGGCAGCCGCTTCCAGAGATTTCTCATCGCCCATAGGGTTCTCTCCAGTAGTTATTATTTTTGGAGGGGAGAAACCCAGTGGTCTCTGCACTAGGGACGGGTACAGTTAAGTTTTTGGTGCCTCGGAGGTACCTGACACCGGCCGGGCTGACGTGTTTCATCTGGCAGCTCTCGCACTCAATCCCGCCACACCCAGGGCTTAGGAGGGCTGGCA
>58623892597
GCCAAGTGTTCTTCGTGCCCGGGCGGCTGACGCTGTCTGAAGCCCACGCGGCGTGCCGGCGACGCGGCGCCGTGGTGGCCAAGGTTGGGCACCTCTACGCCGCCTGGAAGTTTTCGGGGCTAGACCAGTGCGACGGCGGCTGGCTGGCTGACGGCAGTGTGCGCTTCCCAATCACCACGCCGAGGCCGCGCTGCGGGGGGCTCCCGGATCCCGGAGTGCGCAGTTTCGGCTTCCCCAGGCCCCAACAGGCAGCCTATGGGACCTACTGCTACGCCGAGAATTAGGCGCCCACCGTGTCCC
>587113838075
ATGTGGTGCTGGAAAAAGCCATGCACAAGTGCATCTTGAAGCCCCTCAAGGGGCACGTGGAGGCCATGCTGAAGGACTTTCACATGGCCGATGGCTCATGGAAGCAACTCAAGGAGAACCTGCAGCTTGTGCGGCAGAGGAATCCGCAGGAGCTGGGGGTCTTCGCCCCGACCCCTGATTTTGTGGATGTGGAGAAAATCAAAGTCAAGTTCATGACCATGCAGAAGATGTATTCGCCGGAAAAGAAGGTCATGCTGCTGCTGCGGGTCTGCAAGCTCATTTACACGGTCATGGAGAACA
>588289212608
ACCGGCTGCAGTCGGCTGTGCCGGGAGGGTAGGATGGCGTCTGGCCGATGCGGTGATAGCACCGAAAGCAGACGGCCGCCAGGCGCTCCCCCTACCCCCCGAAGTTTCTCCCCAGCGGCGGGGGATGGGGGTAGGCGGTTCCTCTGTTCTTTCTGCGTTCCCCGCGGCCTCTTACCACAGAGACGCGGGCCTCCACCGTCCTAGCCCTCCCGCCCTGTTCTCTAGTGCGGACTAGAGCGTCTCCTCGCCATTTCCTGTCGCCCTGGGGCCCCGCGGGGAAAAAGGGGGAGTAGCAGGACA
>589199613813
GTGACCATTACAATTGGGCTGCGCTACCTACAGACGTCGCTGGATGGTGTGTCCAACCCCGAGGAATCTGAGAGCGAGAGCCAGGGCTGGCTGCTGGAGAGGAGCGTGCCGGAGACCTGGAAGGCCTTTCTGGAGAGTGTGAAGAAGCTGGGCAAGGGCAACCAGGTGGAAGCCGAGGGCGCAGACGCAGGCCAGGCCCCAGAGGCTGGCTGAGGGCCCTGGGGCCCCTCCCCTCCCGAACACTGAGAAATAGTGCACTCCAAGAAACGTGGATCTCCCCCTCATCCAACTCCGAAAGTC
>590121718478
CCCGACACCACCTGGGGCTGGCGCGCCACGTTACTGTTCAGGGCCAGACGCACCGCCCTGCCTGCTCCGGGGAGCCGGACCTCCGATCCCGGGGATGGGGGACCCCGAGACCTCAGACCCAACGGAGGGGACTCTGATACCTCAGACCCCACGCGGGGACCCCGAGGCTTCAGACCCCCACAGGGTGACCCCGAGATCTCAGACCCCCGCAGGAGTACCTCCAGACCTCAAATCCCCAGTAAGGGAATGAAAGAGACTTCGGATCCCTGAGGCAGCAAATCCCTGTAGGGGCATCCCAGG
>59188135738
TTCTGCTGATCGATGGGCCCCTGAGCTGGTACAGTGACCCAGGCCTGGCAGGCGTGTCCCTGACGGGGGGCCTGAGCTACAAAGAGGACACGAAGGAGCTGGTGGTGGCCAAGGCTGGAGTCTACTATGTCTTCTTTCAACTAGAGCTGCGGCGCGTGGTGGCCGGCGAGGGCTCAGGCTCCGTTTCACTTGCGCTGCACCTGCAGCCACTGCGCTCTGCTGCTGGGGCCGCCGCCCTGGCTTTGACCGTGGACCTGCCACCCGCCTCCTCCGAGGCTCGGAACTCGGCCTTCGGTTTCC
>592195231205
AAAGGACCTAAGTGTGAAATACCCCGAAGACGTCCCCATCACCCTTCCAAACCTGTTGAGGTTCATTTTGCATCACTCAGACCCTGCTTCCAGCCCCCAGAATGTGGCTAACTCTCCTACCAAGGAGTGTCTTCAGAGCGAGGCAGTCTTACAGCGGGGGCACATCTCCCACTTGGAGAGAGAGATCCAGAAACTGAGAGCAGAAATAAGCAGCCTCCAGCGAGCACAAGTGCAGGTGGAGTCCCAGCTCTCCAGTGCCCGCAGAGATGAGCACCGGCTGCGGCAGCAGCAGCGGGCCCT
>59321587644
GTATCAGCGGCAGGGAAGGAGGCTTTGCCATCTTGGCTGCACTGGGACTCACAGAGCCACACCCTGGAGGGCCTCCCCCTTGACACTGATAAGGGTGTGCATTACATTTCAGTGAGCGCTACACGGCTGGGGGCCAACGGGAGCCACATCCCCCAGACCTCCAGTGTGTTCTCCATCGAGGTCTACCCTGAAGACCACAGTGAGCTGCAGTCGGTGAGGACAGCCTCCCCAGACCCTGGTGAGGTGGTATCATCTGCCTGTGCTGCGGATGAACCTGTGACTGTTTTGACGGTGATTTTG
>5946935294
TATTTGTTTTCAGGCAAAAGCAAGCCTCCAAAAGCCCCTTGGTTCTTCTCTGTGTGTCTCGCCCCTTCTGCCTTGTACACCAGACTGCCGGCAAGCAAGCGGGGAGGTGGCGAACAGCTGGGATCCTCCAGTGAAAAGTTTGCTCAGCGCGAGAGATGTCAAGAGGCTGGGATTGTCGCCTATCGGGAGGTGGGGAGCTCTCTCACTCACACTTCCTGGGAAATGAAGGAGAACTAATAGGCAGCCCGCATTTGCAGCCAGCCAACCTGGGTGGTATTCCTTGAAGTGAAGCGCTCATAA
>595189726312
GAACCCCGAAAGTTAAGTTATGCTGAAGTGTGCCAGAAGCCCCCTAAAGAGCCATCTTCAGTTCTTGTGCAGCCACTACGGGAACTTCGCTCCAATGTGGTGTCTCCCACCAAAAATGAAGACAATGGAGCTCCTGAGAACTCCGTTGAGAAACCACATGAGAAGCCAGAAGCAAGGGCTAGTAAGGATTATTCTGGCTTCCGAGGCAATATAATCCCCAGGGGAGCAGCAGGAAAAATCAGGGAACAGAGACGCCAGTTTAGCCATAGGGCTATACCTCAGGGAGTGACTCGACGTAAT
>59667229164
GCCTTTAACAAATACAAGAGAGAGGGGTTTTGCCTTCAGAATGTTGATAAGGCCCCTTTGGCTAAGAGAAGAAAAATGAAAAAGACTAGCACCAGTACCGAGACGCGCAGCAGTTCCAGTGAGAGTTCCCATTCTTCTTCCTCTCATTCTCACGGTAAAACTACACCCACCAAGACACTGCAGCCCAGCAATCCTGCCGACAGCAATAACCCGGAGACCCTCTTCCAGTTCTCGGACTCAGTAGCTTAGGCATGGTAGGAGTGTATCAGTGATCCATTGCACCTTTATTCCCTCAGCATA
>59719004273
ATGAGAAATATTCGATTATCTGACTTCACTGAATCCTTGAAAAAAATAAAACGCAGCGTCAGCCCTCAAACTTTAGAAGCGTACATACGTTGGAACAAGGACTTTGGAGATACCACTGTTTAAGGAAATACCTTTGTAAACCTGCAGAACATTTTACTTAAAAGAGGAAACACAAGATCTTCAATGAACGTCATCGGCTACAGAAACAGCCTAAGTTTACAGGACTTTTTAGAGTCTTACATATTTGTGCACCAAACTTGAAGATGAACCAGAAAACAGACTTAAACAAAATATACAATG
>59888616837
GTTCTTTTCAATGTAACAGTTACAATGAAAAAATGTGATGTCACAGGAGGAAAAAACTATGCAATAATCAAACCTATTGGTTTTAATGAAACCGCTAAAATTCATATACACAGAAACTGCAGCTGTCAGTGTGAGGACAACAGAGGACCTAAAGGAAAGTGTGTAGATGAAACTTTTCTAGATTCCAAGTGTTTCCAGTGTGATGAGAATAAATGTCATTTTGATGAAGATCAGTTTTCTTCTGAGAGTTGCAAGTCACACAAGGATCAGCCTGTTTGCAGTGGTCGAGGAGTTTGTGTT
>59959039204
TGCCGTATTCACCTGGACCAACCTGCTGGTGGTGGTGGTGGAGCTGGATGGGCTAGAGCAGGATGCCCTGGACCTGGTGGCCCTGGTGACCAACGTGGTGCTGGAGGAGCACTACCTGGTCGTGGGAGTGGTGGTCATCGTGGACCCAGGGGTGATCCCTATCAACTCTCGGGGTGAGAAGCAGCGCATGCACCTGCGGGACGGCTTCCTGGCTGACCAGCTGGACCCCATCTATGTCGCCTACAACATGTGAGCGCAGCACACCGGCCCAGGTGCCGGAGATGAATGAGCCCCAGCAGT
>600127441293
GCACCGGCGAGCCCATGGACACCTCCGAGGCAGCAGCAACCGTGACTCAGGCGGAGCTGGGGCACCTGTCGGCCGAGGGTCAGGAGGGCCAGGCCACCACCATACCCATTGTGCTGACACAGCAGGAGCTGGCTGCCCTGGTGCAGCAGCAGCAGCTGCAGGAGGCCCAGGCCCAGCAGCAGCATCACCACCTCCCCACTGAGGCCCTGGCCCCTGCCGACAGTCTCAACGACCCAGCCATTGAGAGCAATTGCCTCAATGAGCTGGCCGGCACGGTCCCCAGCACTGTGGCGCTGCTGC
>60122852984
ATGAATTGTCTGAAGGGACCTCCCATTCCCCAAAACCAAAACGGCACCTTTTCCACAAGGGACAAGAAACTTTTAAAGAGTCGCAAGGTTAGATTTCAGGAGCCCTTCTATGGGCCATATCTTTTCCTGTCGTCCCCAAATAGCTCTTATTGTTCACACAGCCCAGGAGAGACGTTTTGGAGTAGCGTGTCCGGGCCTTTTGGGCTGTTTCACAGCCTTAGGAGGCTGAACTCCCAGAGGGGTGACGAGGACAAAGCTGATGAGATCCAGAACCTGGATAATATGGAAGAAGAAAAATGG
>602229126746
GTACATACCTATGTCAACACTACAGGTGTGCAAGAAGAGCGGAAAAACCGCACAAGTGTGCATGTTCCATTGGAGGCGAGGGTTTCTAACGCTGAAAGCAGCACACCAAAAGAAGAACCAAGTAGTATTGAGGACAGGGATCCTCAGATTCTTCTTGAACCTGAAGGAGTCAAATTTGTTTTAGGGCCAACCCCTGTTCAAAAGCAGTTAATGGAAAAAGAGAAACTGGAGCAACTTGGAAGAGATCAAGTTAGTGGAAGTGGAGCAAATAACACAGAATGGGACACTGGCTATGACAGT
>60313955524
AAGTGCCGCCTCACAGTCCTGCCAGAGACAGGAGACGCCGGGCCGCCCGCGCCGTCTGTCCCAAGAGCTCCTCCTGGACATCCGCTTGACTCTCCGTCGTCTCCAATTGGCCGTCGGGGAACGGAAGCCGAAGCAAACTAGTGAACCCGGAAGTGCTTCGCGGCGGAGGCCCGGGCAACTCTTTTGAATGGAATCGGGCTGATTCATCGCCGGTTTGCAGACAGAGCCGCGTCGGGTGTGCGCCGCTGCTGCTGTTGCCTCTGTCTTCGCGTCACCACAGAGGCAAGACAAGGGTCCATA
>60457217457
GTTTATATATGCAGCAACAATATTCAAGCGCGACAACAGGTTATTGAACTTGCCCGCCAGTTGAATTTCATTCCCATTGACTTGGGATCCTTATCATCAGCCAGAGAGATTGAAAATTTACCCCTACGACTCTTTACTCTCTGGAGAGGGCCAGTGGTGGTAGCTATAAGCTTGGCCACATTTTTTTTCCTTTATTCCTTTGTCAGAGATGTGATTCATCCATATGCTAGAAACCAACAGAGTGACTTTTACAAAATTCCTATAGAGATTGTGAATAAAACCTTACCTATAGTTGCCATT
>605178717452
GCTTTGGCGCTCCCAAGGACTCCCCGCCACTCTCCCCACAAAGCAGCGGCGGTGGCGGCGGCTGCTGCTGGATCTTCACACTGCAGCCAGCAGCCCAGGACGCCCCCGGCCGGACGATGGGTACCCGCGCCTGAGCATCCCCCGGGCAGGCGCCAGGCGCGAAGGCAGGGGGCGGGAGGAAAGGGGCGGGGGAATTCCTGATTCCCTGGTGGACCCTGGAAGTTGTCCTTAAATAAATATATCGCTGGCCCGCGGTTGAGCAGCCACCTCGTCAGAGCAGCATGTGGACTGGCTCGCCGG
>60622636068
AGAGAACCAGGGCTCCGGGGTCCCTGTGTCGGGCCCCAACCTGTCAACCACCCGGCCAATCCAGCAGGACCTGGGCCGCCAAGACCCACCCCTGGCAGAGGATATTGACAACATGAAGAACAACAAGCTGGCCACCGCGGAGTCGGCCGCTCCCCACGGCAGCCTTGGCCACGCCGGCCTGCCCCAGAGCCCAGCCAAGATGGGAAACAGCACCGACCCCGGCCCCATGCTGGCCATCCCTGCCATGGCCACCAACCCCCAGAACGCCGCCAGCCGCCGGACGCCCAACAACCCGGGGAA
>607104330034
CAGGGCCAGCCAGCACAAGCCTCTCCATCAAGTGGAAGACAATCTGGGAATAGTGAACGTAAACGGAAGGAACCACGAGAAAAAGATAAAGAAAAAGAAAAGGAAAAAAATAGCTGTGTTATTTTGTAACAAGTGTTGGCTTCTGTTGGAACCACCTATATGTCTTGAGAAACAAAACCACAGGAGGAAAGGAAGAAAAACCGATCAATACCGTCTGTGCCTGATTTCCTAATGGATTTTGTTCGTTTTTTCAGGGGAACGGTTGTTACTTAGTTACAATCAGACTTTTTCAAGTCACAC
>608145738400
GTCCGGAATATCAGAAGCGCCGGCTGCTGCAGGAGATCCTGGAGAACTCGGAGAGCCTGCTGGAGCCCCCCGACCGGGGCGCCGGCGCAGCGGGCCTCCCACAGCCGCCCCGCGAGAGCCCGCAGCTGCACGAGCGTGAGACCCCTCGGCCCGAGGGTGGCTCCCCGTCACCGGCCGGGACGCCCCCGCAGCCCAAGCGGCCCAGGCCCGGGGTGTCCAAGGACGGCCTGCTGAGCCCAGGCGCCTGGAACGGCGAGCCCAGCGGTGAGGGCAGCCGGTCAGTCACTCCGTCCGAGGGCG
>60997536252
GTCCGAGTACAAGGCCCACTTCTCCCTCCGCAACCTGCATGCCTTCTCTGTGGAGCCGCTGCTCATCTACCCCACACACTACACAGGAGACGATGGCTATGTGAGTGACACCGAGACCTCAGTCGTATGGAACAATGAGCACGTCAAGACCGACTGGGACCGCGCCAAGTCCCAGAAGATGCGGGAGCAGCAGGCACTGAGCCGTGAGGCCAAGAACTCGGACGTGCTCCAGTCCCCACTGGACAGTGCTGCCCGGGATGAACTCTGAGGGGTAGCAGCCAGAAAGCCAAAGCAGCCATC
>610185716893
GAGACTGCTATTCAAGAAAATAGATGATGCAGAATTGAAACAAGAAAAATAAGAAACCTGGAGCCTGTCCCTAAAGCTGTGGCCTGTAATCTACAAATGGCTCTATAGCGAAGACCACACGGAAGAGTAGCTACATACACTTCATCAGCTATGGATCATCAACGGCAATTTTTCCTTGTCAGTACAGCTATAATAGTATCTTGAAAGTTGTAAAAAAATTAAAGCATATTTGTTACGTAAAGTTAAAATGATTTTTGTCTGAATAAAAAAAAAGCATTGCAAATGCTTTAGAAATCTCTG
>61195730777
GGCCTCGGTGCCCCTTCCCATTTTCCATCCGCGCTCCCACGAAGGTTGAGGCGGCGGGGAGAGGCGAAGCCGCGAGCGCTCGGCCGGGCGGTCCCGCTGGGTGGTCGCAGCCATGACAGCGGCTCCCCTTCCGCGCCCCTCCCGCCGGAGATGAGGGAAGATGTCCCTGTCAGGGTTAAGGCCAAGCTGAAGTTGCTGGCGTCTACCTTCCACAAGAACCAGGAGCCGCAGCCGCGGCTCACGCTCCACTGCAACAGACGGTGGGGCGCGCGGCGGCGGCCTCGCAGGGCAGGGCGGGGG
>612184438234
GGAAAATCATGAGGCGAGTGCTTCGGAAGATTGCTCAGAATGACCATGACCTCGGGGACATGTCTACTGTGGCTGACCCATCTGTCATCAGTCACCTCTTCAGCCACCGCTGCCTGACCATCCAGTGAACATGATCCTGACCTTTACCTAGGATTCCTCCTGCTCCAAACTTTGCCCATCCTCTTTGCCCCCTCAGGAGTGCTGAGGGCCAGTGTTGACCCACACTACCCTCCCTTGACCAGCTGTCTGGGACCGGAAACCAGCTTTGTCTCCAGGTAGAGACAACATCCTGTGACTGCC
>61312512499
CGCCTACATCCCGTCGCTGTTGCCACCACCATGCCCAAGGGAAAGGCTGAAGGGGATCCTAAAGGAGATAAAGCCAAGGTGAAGGACGAACCACAAAGGAGATCCGCGAGGTTGTCTGCTAAACCTTCTTCTCCAAAGCCAGAGCCCAAGCCTAAAAAGGCCCCTGCAAAGAAGGGAGAGAAGGTACTCAAAGAGAAGAAGGGAAAAGCTGATGCTGGAAAGGAGGGGAATAACCCTGCAGAAAATGGAGATGCCAAAACAGACCAGGAACAGAAAGCTGAAGGTGCTGGAGATGCCAGA
>61463837440
CGTCTTGGAGATCCTGGCCTTGGTGGCCTCGTTTACCTGTGTCTGCCGCACACGCCCACTGCCCGACTTGCCCAGGTGGCCCAGGCTGAATCCCAGGTCCTCCTGGTAGGCGTCCTCCTCGATCTAGGGGGAAGAGGAGGCGCCCTGCAGTTCAGCGACCAGGCCCTGCCCTCCAGCCACCGAGGCACCCCCTCCACCAGCCGGAAGCCCAGCGGTCACCAGCCGGCCGGTCCCACGGGCACCTGCTCCGGTACCCACTCGGCCCGGCTGAGGCCTGGGGGCCCACACACGCGGGGGATG
>615265827964
GCTGCTGAAAATATGACAAGCTGACTTTCTGGAGAAATTCTGATGAGATATGTCAAGCTCTGCAAGAGGGTTTGAAGATTGCATTGTAGTTGAGAATGTACAATGAAATTACTGCATGCAGCAGTGTAGAAAAATTTTACTTTTTAAAAGAATTATAAAACCATAGCTTTATAAATCAGTGGAAAGTGGCTTACAGAGAGAACTATCAGATGTGTTTACATCACATCTTATTCACTTTTTTTAACAGCTCTAATGCTTTGGCATTGCTATGTTCATATTTATGTATTCCTTATTTATAGC
>616116419583
GTATTCCATGCTGGCCAGGCTTTCCGGTTGGGGCGATATCCAATACATTGGCACCTGCTTGGAGACTTACAGTTTAAATCTTATGTAAGAGGCTGTGCAATTCACCAGGCCTATAACAGAGCTGTTACTATTCATAACACACACCATCTTCTGGTTGAGAGGAATATTATATATGATATTAAGGGAGGAGCATTTTTTATAGAAGATGGTATTGAACATGGCAATATCCTCCAGTATAACTTGGCAGTATTTGTACAGCAAAGTACCAGTCTTCTGAATGATGATGTGACCCCGGCTGCA
>617112230417
ACAAACCTTCCTGCGCAGGCCTCGGGCTGCCTGCCTGCCTGCCTGCCTGGCCCGGCCCGAGCTCCAGCCTGCCTCTTCCACTGGCCACTGCCTCCCACCCAGGGCTGGCATCCCTGCTCCCTGCCCTGGGTCCCAGACTGTGTCCTCCATCACCGCAGGGTCGGTGAGGGGCTGGGCTGGACACCAGGGCCCGCCCTCCCATCACTGAGCTCCACTCCTTCCTCATTTTGCTGCTGATTCTAGCCCCAAACAAAACAGGTTGAGCTTTTTCCTCCCCTCAGAAGCTCCTCTCTGGCTCGT
>61818074366
GCTCCCAGTCACAAGTACAGTGCCCACAGCAGCCATGTCACCAATGTCAGTTTTACTCACAATGACAGTCACCTGATATCAACTGGTGGAAAAGACATGAGCATCATTCAGTGGAAACTTGTGGAAAAGTTATCTTTGCCTCAGAATGAGACTGTAGCGGATACTACTCTAACCAAAGCCCCCGTCTCTTCCACTGAAAGTGTCATCCAATCTAATACTCCCACACCGCCTCCTTCTCAGCCCTTAAATGAGACAGCTGAAGAGGAAAGTAGAATAAGCAGTTCTCCCACACTTCTGGAG
>619561276
TTGGTTACCAAGGAAGACCCCAAAGCACTGGCTGTTGCCTTGAACTGGGACATAAAGAAGACGGAGACTGTTCAGGAGGCCTGTGAGCGGGAGCTCGCCCTGCGCCTGCAGCAGACGCAGAGCTTGCATTCTCTCCGGAGCATCTCAGCAAGCAAGGCCTCACCACCTGGTGACCTGCAGAATCCTAAGCGAGCCAGACAGGATCCCACATAGCAGCAGCGGGAAGTGTGCCAAGGAAGCTCTGTGGCGTTGTGTTATTGGTAGACACCCTCAGCCTCATCATTTGACTACCTATGTACT
>620283341165
TGGCCATGTACAAGGAGCCATCACTGCACGATCTCACGGAGTTCTCCCGATCTGGAAGCGGGACCCCAACCAAGAGCAGAAGTGTCTCTGGCGTGCTGAACGGAGGCAAATCCATGAGCCACAATGAATCAACGTAGCCAGTGAGGGCAAAAGAAGGGCTCTGTAACAGAACCTTACCTCCAGGTGCTGTTGAATTCTTCTAGCAGTCCTTCACCCAAAAGTTCAAATTTGTCAGTGACATTTACCAAACAAACAGGCAGAGTTCACTATTCTATCTGCCATTAGACCTTCTTATCATCC
>62136123989
TTCTCAGGTTTTGATCATCATTCCAGACCCTAGGGGACCTCAACTGGGTGTCTTGCCCCCTAGGCTCCGGAAGGGGACCTCCCGTGGATCTCAGGAAGCCCTCTGGTGCTCAGAGGCTCCTGGGAAAGTCCCTAGCCATGATACCACATGCTCAGAAGCCCCACCTTCACAGACGCTGGCCCCAGATGTAGCTGCCTTCCTGTGTCACAGACTCTCGATTCCATGGACACAGTCCTCATGGGCTCCCTCCAGCACTGCTGTTGCCTGCTGCCTAAGATGGGTGACACTTGGGCCCAGCTT
>622183314284
GTCTCACAGGTGCCAAGTTTATCTGCTTTCAAGACAGCCAGTGGCATAGCGAATGCTTTAACTGCGGGAAATGCTCTGTCTCCTTGGTGGGTAAAGGCTTCCTGACCCAGAACAAGGAAATCTTCTGCCAAAAATGTGGCTCCGGAATGGACACTGACATCTAGGAGACAGTCCTTGCCCACCTAAAATCCATTTTGCCTTCGTTGTCACTAAAGCCAGAACTCAGTTGCGGTCTTATTTTTGACTTAAGTTTTAGAAAATATTCATGTAGTTTAGAGTGGAAAAGTTTTTGCACACATT
>623155324347
GTGCGGCAGAAGGTGCGCATAGTGAGCCGAGAGGCCGAGGCGGCCGAGGCCGAGGAGCCGTGGGGCGAGGAAGCCCGGGAAGGCCGGCGGCGGGGCCCACGGCGGGAGTCCAAGCCAGAGGAGCCCCCGCCGCCCAAGAAGCCAGCACTGGACAAGGGCCTGGGCACCGGCCAGGGTGCAGTGTCAGGACCCCCCCGGAAGCCTCCTGGGACTGTCGCTGGCACAGCCCGAGGCCCTGAAGGTGGCAGCACGGCTCAGGTGCCAGCACCCACAGCATCACCACCGCCGGAGGGTCCAGTG
>624216318259
GTCCAGTGACTGCTGGGATCACCCAGGCACCAACATCTCAGATCCTGGCAGCAGGACGGAGCATGACACTGAGATGTACCCAGGATATGAGACATAATGCCATGTACTGGTATAGACAAGATCTAGGACTGGGGCTAAGGCTCATCCATTATTCAAATACTGCAGGTACCACTGGCAAAGGAGAAGTCCCTGATGGTTATAGTGTCTCCAGAGCAAACACAGATGATTTCCCCCTCACGTTGGCGTCTGCTGTACCCTCTCAGACATCTGTGTACTTCTGTGCCAGCAGTGACTCCACAG
>625974666
GTGGTGGCCAAAAAATATCGCAACTTTGATATTCCAAAAGAAATGACTGGCATCTGGAGATACCTAACTAATGCATACAGTAGGGACGAGTTCACCAATACCTGTCCCAGTGATAAGGAGGTTGAAATAGCATATAGTGATGTAGCCAAAAGACTCACCAAGTAAAATCGCGTTTGTAAAAGAGATGTCTTCATGTCTTCCCCTAAGAATACGCTTTTCCTAACAGGCTACTCCTTCCTGTAGAGCAGAAATTGTATTTTGCACGAACATGCAGTTATTGAAGATTAGGATCAAGGATAG
>626136624527
GTCTTCTCTTCCCACGAGTCTTCACATGAAGAGCCTCTGCAGCCCTTCCCACAGCTTGCAAGGACCAAGGGAGGCCAGCAGGTGGACAGGGGGCCTCAGCCTGCCCTGAAGTCCCGCCAGTCAGTGGTTACCCTCCAGGGCAGTGCCGTGGTGGCCAACCGGACCCAGGCCTTCCAGGAGCAGGAGCAGGGGCAGGGGCAGGGGCAGGGAGAGCCCTGCATTTCCTCTACGCCCAGGTTCCGGAAGGTGGTGAGACAGGCCAGCGTGCATGACAGTGGAGAGGAGGGCGAGGCCTGAGCC
>627262736626
CCAACTTCCGGTCACCATCTTGAGTGACGACAGAGGCGGAGCTCCAACTGACATGTTCATTAAGGGCAGGGCTCCGAGGGCGCCACCTCGAGAGCGACGGCGGGCTACCCGGGGCGGGCTGAGGCAGGTTGTAGCCCCGCCCCGGGCCTTGGGCTCCACCTCTCGGCCCCACTTCCGCCGGGCAAGCGTTTGTAGGCGGCGCTGCCGTAAATCAGGCGGTCTGCTTGCCGCATCACGCAAGATGGCGGCCGCGGCGGTGAACGGGGCGGCAGGCTTCTCGAGCTCCGGGCCCGCGGCAAC
>62879339132
GCACCGCATGCCACGGGAGCAGTGGTGGCTGAGCCTGCGGCTCATGCTGAAGATGCTGGCACAATACCGCATCAGTATGGCCGCCTACGTGTCAGGGGAGCTGGAGCACGTGACCCGCCGCACCCTGAGCATGGACAAGGGCTTCTGAGGCCAGCCATGCCCACGCCCCTCCCCAGCCCCCACCCATGCCAGCGCAGCGCCAGGGCTCAGATGGGGCCTGGGCTGTTGTGTCTGGAGCCTGCAGGCAGGTGGGGGCTGCGTCCCTGCTCAGCCCATCCCCTGCCTCTATCCCTGGCCACC
>629267131294
GTCGGCACTGACTGGGATGCCAAGGAGAGGCTATTCCGCAACTTTGGGGGTCTTCTGGGGCCCATGGATGAGCCGGTGGGTATGCAGAAGTGGGGGAAGGGACCTAATGTGACCGTGACCGTCATTTGGGTGGATCCCGTCAATGTCATCGCAGCCACCTACGACATCCTCATTGAGTCCACTGCCGAATTCACACACTACAAGCCCCCTTTGAACTTGCCCCTGAGGCCTGGGGTCTGGACAGTGAAAATTCTCCACCACTGGGTGCCAGTTGCAGAGACCAAATTCCTCGTTGCGCCT
>63023126645
AGTGAAGACCCCGTTGTGGGACATCTAGGCACCTCAACTGAGGAGGGGAAGAAAGTTCTACGTAATGGAGGGAAGAATTTCCCAGCCATCTTCCGAAGAATACAAGATCCCGTCCTCCAGGCAGTGACCTCCCAAACCAGCCTGCCTGGTCACTGACTGCTTACTCTACCTTAGCTGGACCTCGTCTCCCAGGGATTAGAGAAAAGAGCAGGAGTCCTGGGTCTTCCCAGTTGAGACTGCTGGAGCTGAGACACAGTACTCTCTTAAAGAAGGTGGGGAGCTGCCCAGGGCAGAACCCAC
>6317198881
GACTTCTGTGGACCTTATGTGTTTTTCCTCTTTGCTGGAGTGCTCCTGGCCTTTACCCTGTTCACATTTTTTAAAGTTCCAGAAACCAAAGGAAAGTCTTTTGAGGAAATTGCTGCAGAATTCCAAAAGAAGAGTGGCTCAGCCCACAGGCCAAAAGCTGCTGTAGAAATGAAATTCCTAGGAGCTACAGAGACTGTGTAAAAAAAAAACCCTGCTTTTTGACATGAACAGAAACAATAAGGGAACCGTCTGTTTTTAAATGATGATTCCTTGAGCATTTTATATCCACATCTTTAAGTA
>632265210268
AAAGGAGGGAGTGCGAGAGATCCACGAAGGGACAGGCTTGGAGTCGCTAGAGGGAGGTGTGGGACCAGCGAGGAGGGGGCTTCGCCAGGGAGGGGGTGCTGGCAGGCGGAGGGAGCGGCGGGAGGAGGCGCCGGAGGAGGAGACGGAGGCCTGGGGACGGCAGAAGAGGCTTCGCCTGAGCCGAGCGCTCTTTCTCTCGCCGCGCCGTCTTGAAGCCGCGCGGGCTCGTGAGCAGCGCGAGGCCGCCAAGGTGCCTCGCTTCGCCGGAGCCGCTGCCGCCCGCCGGAGGGAAGCCGGCCT
>633112532460
GCTGCCCGGGCCAGTACTGGGGCCCCGACTGCCGTGAGAGCTGCCCCTGCCACCCGCACGGCCAGTGCGAGCCAGCCACGGGCGCGTGCCAGTGCCAGGCCGACCGCTGGGGAGCCCGCTGCGAGTTCCCGTGCGCCTGCGGCCCCCACGGGCGCTGCGACCCCGCGACCGGCGTGTGCCACTGCGAACCCGGCTGGTGGTCGTCCACGTGCCGCCGCCCGTGCCAGTGCAACACCGCGGCGGCGCGCTGCGAGCAGGCCACGGGCGCCTGCGTGTGCAAGCCGGGCTGGTGGGGGCGCC
>634272635153
ACGCCTACCCTGTATGCATCTCTTTCACCAACTGTGCGTGGACCAGTGGCTCGCCATGAGCAAGAAATGCCCCATCTGCCGAGTGGACATTGAGACACAACTGGGAGCCGACAGCTGAGGGAGGAATTAGCCAGTGGACACCCCATTTCCTTCACCAGGTCCCCCCACGGCCATAGCCCTTGCAGCCAAACTTTGCCTTCTGAGCCATTTGACGTAGAGGAAAAGCCTGCAAGCACATTTTGTGGAAAGAGGAGTTGGTGGTATCGGTGTCGAGGGAGAGGAGGGGGTTGGGGAGGACCC
>635291520091
GATTAGAAAAGCACTTGGGAAGCCCATTAATCTTGCCGGCGTTGTCAGGAGTGATCAGCGAGTTTTATTAAAAGCCCTGGGATTGCCTGAAAGGCCCCCTTGTCTGACTTTGAAATGAAAGGGGCATGTTAAGATCTCGGGGCACATTGTCAGGACCCCTCACCCTGCCCCTTGGACTATGAGCTGACCCTCCAGGAGGAAGCACAGAAGCCCTCCTTTGTTAAAGGGATTTCGCCGGTGGACAGAGAAGAGTTGGGCCCTGTCAGCATGAACTCTCTGAGTTGGGGGGCTGCGAATGCC
>63628219735
GCCCCACGCCCTGTCAATTACAGTCTGAGCAAGCTTTCCTCAGGACGGTGCAGGCCCTGCTCTCTAACTCCAGCATGCTACCCACCCTTTCCGACACCTACATCCCACAGTGCAGCACCGATGGGCAGTGGAGACAAGTGCAATGCAATGGGCCTCCTGAGCAGGTCTTCGAGTTGTACCAACGATGGGAGGCTCAGAACAAGGGCCAGGATCTGACGCCTGCCAAGCTGCTAGTGAAGATCATGAGCTACAGAGAAGCAGCTTCCGGAAACTTCAGTCTCTTTATTCAAAGTCTGTATG
>63720838150
GTTCAAGAAGAATAGCATCCCCTGCTTTGAAAGGACAACAGCTGGAGAAGTACAAGGAAGGTGCTGTTTCATGGCCAAAAACTTAGGTTGCATGGAAACATTTTTAAAAACATGTTTAAATTGCTTTTCACACCATATAAACAAGGCAATTAGAAAAATAATTAAAGGGAATATCATTGCTTCCACAGTTAATGGGGATTTTTTGATCCTCAAATGCAAGTAAACTACCTTCTAATGCTTCACATGACAGATTAAATAAATGGAAGAACCTTTTCAATTCTGATGTTTAAAAAATGAATA
>638146338582
AAGAAGCAGACTACAGTGCCTTTGGTACAGACACGCTAATAAAGAAGAAGAATGTTTTAACCAACGTATTGCGTCCTGACAACCATAGAAAAAAGCCACATATAGTCATTAGTATGCCCCAAGACTTTAGACCTGTGTCTTCTATTATAGACGTGGATATTCTCCCAGAAACGCATCGTAGGGTACGTCTTTACAAATACGGCACGGAGAAACCCCTAGGATTCTACATCCGGGATGGCTCCAGTGTCAGGGTAACACCACATGGCTTAGAAAAGGTTCCAGGGATCTTTATATCCAGGC
>639291232493
AGGAGCCAATCCGGCTACTGCGGGAGGTGGTGCTGTTGACGGATGACCGGAACCTGCGTGTGAAGGCGCTCACAAGGAATGTTCCTGTACGGGACATCCCAGCCTTCCTCACGTGGGCCCAGGTGGGCTGAGGGAGCCACACTGGGGCCCCCCCCCCGTGGAACCGTTCCTGAAAGGCCACCAGGCGCCCAGTGTAGCACGGAAGATGCCCACGTGCCTGAGCCACCAATCCACCCAGACAATAAACCATCCTCTTCCAACCCACGCCACGGCCATGCTGTGGGGGACCTGCTCCTCACA
>640204741162
GTAACTCACGTAGTGCTCCACCTACACGAGGGCCCCCGCCATCTTATGGTGGAAGCAGTCGCTATGATGATTACAGCAGCTCACGTGACGGATATGGTGGAAGTCGAGACAGTTACTCAAGCAGCCGAAGTGATCTCTACTCAAGTGGTCGTGATCGGGTTGGCAGACAAGAAAGAGGGCTTCCCCCTTCTATGGAAAGGGGGTACCCTCCTCCACGTGATTCCTACAGCAGTTCAAGCCGCGGAGCACCAAGAGGTGGTGGCCGTGGAGGAAGCCGATCTGATAGAGGGGGAGGCAGAA
>64170710280
CTGGAGAGAAAAGAGGGAGGAGGCAAAAGAACTCGGAGTGCCAAAGCTAAATAAGTTAGCTGAGAAAACGCACGCAGTTTGCAGCGCCTGCGCCGGGTGCGCCAACTACGCAAAGACCAAGCGGGCTCCGCGCGGACCGGCCGCGGGGCTAGGGACCCGGCTTTGGCCTTCAGGCTCCCTAGCAGCGGGGAAAAGGAATTGCTGCCCGGAGTTTCTGCGGAGGTGGAGGGAGATCAGGAAACGGCTTCTTCCTCACTTCGCCGCCTGGTGAGTGTCGGGGAGATTGGCAAACGCCTAGGA
>64253424
GGGGCCTGCCGGAGCTGCCCGTGGGCCCAGCACTGCCCAAGGCCTACGGCACAGGCTTTGTGGGCTGCTTGCGGGACGTGGTGGTGGGCCGGCACCCGCTGCACCTGCTGGAGGACGCCGTCACCAAGCCAGAGCTGCGGCCCTGCCCCACCCCATGAGCTGGCACCAGAGCCCCGCGCCCGCTGTAATTATTTTCTATTTTTGTAAACTTGTTGCTTTTTGATATGATTTTCTTGCCTGAGTGTTGGCCGGAGGGACTGCTGGCCCGGCCTCCCTTCCGTCCAGGCAGCCGTGCTGCAG
>64312648309
TTAATGCTGAAATACAAGGATAAGAAATGGTACCAATTCTGACTTCTAAAGAAGCTGTGACTGCTTTGAGAAACCATATTCAGGGAAACCAAATTTATTCCCAGCATCACTACTCAACTGCTAGAAGCCAGTTTCTTCTACAAAATGTTCCATTTACAGTCAATCTGAAATTTTCATAAAAGAGATGTATCAGAGACACTGTGCAACCCAAAGGCTGGAGCCCTGGTTAAAATCCCAAAATACGGCTGAATTTGCCTTTTCCCATGTGGAATGGAGCTATCATCTTGGCATGTCATTCGA
>64448919655
ATTTTTGCCTTTATGACGACAGCTTGTTATGGTTGCAGTTTGGGTCTGGCTTTACGAAGATGGCGACCGTAACACTCCTTAGAAACTGGCAGTCGTATGTTAGTTTCACTTGTCTACTTTATATGTCTGATCAATTTGGATACCATTTTGTCCAGATGCAAAAACATTCCAAAAGTAATGTGTTTAGTAGAGAGAGACTCTAAGCTCAAGTTCTGGTTTATTTCATGGATGGAATGTTAATTTTATTATGATATTAAAGAAATGGCCTTTTATTTTACATCTCTCCCCTTTTTCCCTTTC
>64556819983
GCTATCGCCCCATTCCAGCGGAGACTTATGTAGGAGGGACCTTCCCTCTACCTCCCCCAGTTAGTGACAGGATGAGGAAAAGAAGAGCCTTTGCTGATAAAGAGTTGGAGAACATTATGCTGGAGAGAGAATATAAAGAAAGGGAGATGTTGGAAACTTCTCAAGCTGCTGCTCTGTTTCTGCCCAACCGCATGGTGCCTGGACCTGACTACAATTCCTACAAAAGTGCCTACAGCCCCAGCCCAGTGGAACCACCAAGCAAGGACTTCTGTAATTTTTTGCCCACCTGCCTTGATTTAA
>64631436767
GTGCGCCCATTGGAGCGCCGCAAGTATATGCTCAAGTCGTTGGACCAGATTGAGACAGTGAATGGTGGCAGTGTGGCCAGTCGGCTAACCTTCCCTGACCGGGAGGCGCTGGCGGAGCACGCCGACCTCAAGAGCATGGTGGAGCTGATCAAGCGCATGCTGACCTGGGAGTCACACGAACGCATCAGCCCCAGTGCTGCCCTGCGCCACCCCTTCGTGTCCATGCAGCAGCTGCGCAGTGCCCACGAGACCACCCACTACTACCAGCTCTCGCTGCGCAGCTACCGCCTCTCGCTGCAA
>647160129025
CTGTTTCCGGGTCGGGGGGCAGGAGCCACCATCGAGCTTCGCGGGGTTGCTGGGCTGACGGATCCGCGGGCCGGCATCTGAAGCGAGCGGGACGCAGCGCGGCCAGGGCCTCCGGGCATACGCAGGCTGGTCCCCAAGGCCCGCGGCCGCCGCCATGTCGGTGCTGGGCGAGTACGAGCGACACTGCGATTCCATCAACTCGGACTTTGGGAGCGAGTCCGGGGGTTGCGGGGACTCGAGTCCGGGGCCTAGCGCCAGTCAGGGGCCGCGAGCCGGCGGCGGCGCGGCGGAGCAGGAGGA
>6486072184
CACATGGTGATGAGTTTCCGGGTGTCTGAGCTCCAGGTGCTTCTTGGCTTTGCTGGCCGGAACAAGAGTGGACGGAAGCACGAGCTCCTGGCCAAGGCTCTGCACCTCCTGAAGTCCAGCTGTGCCCCTAGTGTCCAGATGAAGATCAAAGAGCTTTACCGACGACGCTTTCCCCGGAAGACCCTGGGGCCCTCTGATCTCTCCCTTCTCTCTTTGCCCCCTGGCACCTCTCCTGTAGGCTCCCCTGGTCCTCTAGCTCCCATTCCCCCAACGCTGTTGGCCCCTGGCACCCTGCTGGGC
>6498648577
CTTTGAAGATTATGAAACAGATGAACCTGCCTCTCCCTCTGAATTTGGAAACAAAAGCAATAAAATATTAAGTGCAAGCCTTCCAGAGAAATGTGGAAAGCTTCAATCAGTGGATGAAGAATAGCTGCCGGTGTCTACAATGAAACGAAGATGTGTATTTTAAATGTTTCTTTCTTGTGAAGAGATGTTCTCGTTTGCATACTGCTTTTTAAAGACTTTGATTTCTCCAAGTGTGTATCATCTGCACTAGGAACTTTGTTTTTAAGCAATAGGTCTGGATACACATTTAACTTAGGAGGC
>6509718202
GCCATACAGTCAGGTGGTTCCAAGGAAGAAAGAAAGCACAGAGAGAAGAAGCTGCGTAAGGAGTCTGAGATGGACCTTCCTGAACATAAGGAGCCGAGGTGCAGGGATCCCGACCAGGATGCCAGGAGCAGAGACAGGGTGGCCGAAGTCCACACCGCTAAGGAGAGTCCTCGTGGGGAGAGGGACAGAGACAGACAGAGGGAGAGGAGAAGAGACGCAAAAGACCGGGAGAAAGAAAAGCTGAAGGAGAAACATCGAGAGGCAGAAAAGTCTCACAGCAGAGGAAAGGACAGGGAAAAA
>65141631682
GTGCTGTTCCCCTGCTTGTGGAGAGCCTGACAGCCTGCCAGGACTCGCAGTGCCTACAGAGCGTGGTGCGTGCCCTCCGTAACCTGGCAGACTCACCCCAGCACCGCCTGGCCTTGGCACAGCAGGGAGCAGTGCGTCCGCTGGCCGAGCTCCTGGCCACTGCCCCAGATGCTGCACTGACCTTAGCCCTCGTCCGTGCCCTCCTGGAACTCAGCCGAGGCTGCTCCCGGGCCTGTGCTGAGCAGCTAAGTCTGGGTGGGGGATTGGGCCCACTCGTCAGCCTGGCTTCCCACCCCAAGC
>65270332419
GTCTGCACCCGCTGCCCCGGGCCGGCTACCTGCGCTCCCCTTCCTGGACGAGGACAAGGGCTGAGCAGAGCCACGAGAAGCAGCCCCTAGGCGACCCCGAGCGGCAGGCCACAGTCCTGGACACGTTTCTCACTGTGGAGAGGCCCCAGGAGGACTAGACCATCTCCACCTGCCCCAGCTCCTGCAGGGATGGGGTCCGAACACGATGGCAGATCTGGGCAGTGCTGACCCAGCAGACACACTTCACCCGCCCACGAGGCTCCAGCCGTCACCTCCTGACACACACCCTGGGGGCAGCTC
>653205317933
ATGAAGATGAAGATGAAGATGATGAAGAAGATTTTGAGGATGATGATGAGTGGGAAGACTGATCTATATATTATATATATATATATATTTTTAAGGTGAAATACTAAACACTACTTTCTGTCTGTGGATTCTGTAAAATTATCATGTAAATGTTCTACCAATTTGCTGTATATTTTTGTTGCCTTTTTTGCTTTTTTTTAATCTGTGCAATACCTCATTTAATCTGTAAAGGTTTGTCGTAATCCTCTACAAAGCTACTCCCTGTTATTGTGTGCAAGTTTACACCAGGATGCTCACTTG
>6546224265
TCCATAAAGGGGTTGCGGGGGCCGCGCTCTCTTCTGGGAGGGCAGCGGCCACCGGCGAGGAACACGGCGCGATGCAGGTTCAGTGCCAGCAGAGCCCAGTGCTGGCAGGCAGCGCCACTTTGGTCGCCCTTGGGGCACTGGCCTTGTACGTCGCGAAGCCTCCGGCTACGGGAAGCACACGGAGAGCCTGAAGCCGGCGGCTACCCGCCTGCCAGCCCGCGCCGCCTGGTTCCTGCAGGAGCTGCCTTCCTTCGCGGTGCCCGCGGGGATCCTCGCCCGGCAGCCCCTCTCCCTCTTCGG
>655290236752
GGCCATGGCCCGCGGGCTCGGGCGGCCCCCGCTGCCCCAGCGCCCCGTCCGATGGCGTCCGCCGGTGCCCGCGGCTCACAGCGCATGCAGCCGTGACGTGGGTGGGCGTGAGCGACTGGCGGGGGTCCTTCTTGAAGCTCTCCAGCTCCAGGTCCACCAGGGGGTTGGTGCTGGGCGAGGGCGTGGGTGTGGGCGCGGGCGGGGAGGGTGGTGGGGAGGGCGCGGCCGGTGCGGCCTCGTCACTGTCAGAGCGCAGCAGTGAACGCGTGGAGTTGCAGTCGGACACGGACGACAGCGACA
>656268422329
GAAGCCCGAAAGATGAGATCAATACAGGAAACCCTGGGAGAGTCTGGGAGTTTACTTCCAAATAAATTGAATAAGTTGTTACAGAGGTTTCCTAACAAACCTTACCTCAGCTGAAAATGGACAAGTATTTTCAATGACTGAAATATAGCTTCTGACAACTATGCAGAGGCATTTTAGAGACATTGGCATTGCCATGCCCTCTTTGGAGGGTAGAAGAGGCAAAACACTTTTTTCACCCTTTGGAATCATAGTATGGGTAGAAGTTATGATTTATCTTGAAATAAAATCCTCTGAACAGAA
>657111231265
GCGAGGAAACGAGACCTCTTTCGTTCCTTCTAGAAGGTCTGGAGGACGTAGAGTTATTGAAAATGCAGATGGTTCTGAGGAGGAAACGGACACTCGAGACGCAGACTTCAATGGAACCAAGGCCAGTGAATAAGCAACTTTCTACAGTTTTGCACCACGGCAAGAAAACCAAAAACCAAAACAAACAAACAAAAAAAACCCAACAACAACCCAGAACAAAGCAAAACCCAGCAGACTGTACTTAGCATTGTCTAAATCCATTCTCAAATTCCAAATATCACAGACACCCCTCACACAAGG
>658253210910
CCTTGACATCGCCAATCGAGTACCAGAGGAACCACAGCGGGGGCGGCGGCGGCGGCGGCAGCGGGGGCAGCGGCGGGGGTGGGGGCAGCGGCGGCGGCGGGGCCCCCAGTGGCGGCAGCGGCCACAGTGGCGGCCCCAGCAGCTGCGGCGGCGCCCCCAGCACGAGCAGGAGCCGGCCCTCCCGGATCCCCCAGCCTGTCCGACACCACCCCCCCGTGCTGGTCTCCTCTGCAGCCTCGAGCCAGGCAGAGGCAGACAAGATGTCAGGTACGTCCACCCCCGGGCCCTCCCTGCCTCCCC
>659170713941
ACTACATTGCCCAGTAACCTCCTGGGCTCCGCTGTGTTTTTCTATTCTGGGGTGTAAGGGGCAGCTGGACCACTCCAGCTGGGACTGCTAGGAAGGTTGCGGGTCCACCCGGCCGAGCCGAACGAGGGAAATGGTCCTCACCCGGCCACTCGCCGGTTGAAAAGGGGCCGCCCTGGCAGGGAAGCGGCCGCCGCGGCGCGGTGCAGCGCAGCGGCGAGAAGGAGTGCGTTATCGTCTTGCGCTACTGCTGAATGTCCGTCCCGGAGGAGGAGGAGAGGCTTTTGCCGCTGACCCAGAGAT
>660240737640
TATTGGAGTCCAGATATGATACCAAGGAATTATTTCCAAAGCAGCATGTTTATGAAGTCGAATCACCCCAATGGGAGATAATGGAAAGCCTTACAAGTTATGGTCTTGAGTGTTCAAGTTTCCAAGATGATTGGGAATGCAGAAACCAGTTTGACAGACAACAGGGAAATCCAGACAGACATTTCCATCAGATGATCATCAGACATGAAGAAATGCCCACTTTTGACCAGCATGCATCCCTTACTTTTTATCAGAAAATTCATACTAGAGAAAAACCTTTTGGGTATAATAAATGTAGAA
>661124011756
CGCCTTCGCCGGCGCCGCTCTGCCTGCCAGCGGGGCGCGCCTTGCGGCCCAGGCCCGCAACCTTCCCTGGTCGTGCGCCCTATGTAAGGCCAGCCGCGGCAGGACCAAGGCGGCGGTGTCAGCTCGCGAGCCTACCCTCCGCGGACGGTCTTGGGTCGCCTGCTGCCTGGCTTGCCTGGTCGGCGGCGGGTGCCCCGCGCGCACGCGCAAAGCCCGCCGCGTTCCCCGACCCCAGGCCGCGCTCTGTGGGCCTCTGAGGGCGGCATGCGGGACTACGACGAGGTGACCGCCTTCCTGGGC
>66220294779
AGCACGGTTCCTGACAAGTCTAGAGCAGCACTAGCGCAGAGTGAGACTCATCAGCTGGCAAGCAGGATTCTGTGTCTCTGGGTTCAGGAATCCTCAGGCAGCAGAGGGGACTTGCTCCTCAGCCCCCATCACTGCCCCCACCCCTACCCGTGTAGGCCACCGAGTGAGGCCCATGGACTGGGGAGGGCTGTGCCTGACGACTCCTGTGTCCCTCTATGAGGGCCCAGCGCCCTGACCCTCCTGCCTAGGTTTCTACCTTTTCTCTCTGTCTTTGGCCAGCTGGGGGAGGGGGTAGAGGCC
>66348038538
CCTCTACCGCCTCTGCCAGCCGCCGGTGGATGGGGACCTCTGAACACCCAAATGCCCCACGCTGGGCCGCGGCCTCTGGAGCTGGGATTTGGGAGGACACAGCAGGCAGCGCTGGCCTTCTCCAGGGATGGCCCAAGGCTTCCGCAGCCGCCCGTTCCGGGACCTGCCCAGCGTCCTCCCTGCCTCCTTCCGGGACAAGCCTGGCCACCCTCGCTGTGATGACGAGCTGGCTGATTGGCCCTGGGCCGGCCCATTCTTCACACGCCTGCCAGAAGCTGGAGGGGTGCTGGAGACCCATAG
>664291132841
ATAAACTTACAGAGAAAGAATTCATTGAGGGGACACTGGCCAATAAGGAAATTCTGCGACTGATCCAGTTTGAGCCTCAAAAAGTGAAGGAAAAGATGAAGAACGCCTGATGCCAACTGTTCAGCTGTCCTCCCTCCACCTACCACTCACATGACACCCGTGAGCGCCTGTGCACACACACACACATGCACACACACGCGCGCGCACACACACACACACACATCCACCCCAGGGCCAAGAGAAAGGCCTGCACACAAGCCCACAGCACAGCTCCCTGCCAAACTGAAGCATCTGTAGTGA
>665242822084
GTTGGTTTTATGACTGGACCCAGACCTATGATATTGCATTTTATTTTAGTGGCTTCTGCGTCCTGCTGGGAGGTTTTATTCTGCTGCTGGCAGCCTTGCCCTCTTGGGATACATGCAACAAGCAACTCCCCAAGCCAGCTCCAACAACTTTCTTGTACAAAGTTGCCTCTAATGTTTAGAAGAATATTGGAAGACACTATTTTTGCTATTTTATACCATATAGCAACGATATTTTAACAGATTCTCAAGCAAATTTTCTAGAGTCAAGACTATTTTCTCATAGCAAAATTTCACAATGAC
>666149519105
ATGAGGGGGCTGCGGGCTTGCAGTAGAGACCTGCGCTTAGCTGCTGGTGCGGGGCAGGCCTGGGGCAGCGCGGGGCGAGGAAGGCGGGGTCCGGCTCCACGCGGTCAAACGGGGACGCAGGGCGTGGGCAGTGGTGGCAGTGGAGCGGGAGTACGACCAGAGCCATGTGCGGGGCAGCGACCGGCAGGAGGGAAAGCCCTGCGCGGGGAAGGGCAGGCCCAGGCCGCCCAGGGCTACGCGGCCGCGAACGGTTGGGGGACGGTCCTGGTCTCTGGCCTGGTCCCGCAAGATCCCCGCGCT
>667245136191
GCTGGAGCGGCTCAGGCGGCCTCGGTGCGAAGGAGCAAGGGATCCAGGACCCCATCAAGGGCGGGGACGTCCGGGATAAGTGGGACCAGTATAAAGGCGTGGGCGTGGCTCTGGATGACCCCTATGAGAACTACCGCAGGAACAAGAGCTACTCCTTCATCGCCCGCATGAAGGCCAGGGACGAGTGTAAGTAGGCGCCCATGCCGGGAGCCGCGCCGGTGGCCAGCGGTGCCGGCTGTGGGACCTTCCTGGCTGACTGGCAGAGGAAGATTGCAGTGACAGCTCAGTTCTTACACCGTC
>6689173198
ATGTCAAAAACCTTGAAAACTTCCAGCTGGTAGAAGGTGTCCAGGAACAAGTCAATGCCGCCCTGCTGGACTACACAATGTGTAACTACCCGCAGCAGACAGAGAAATTTGGACAGCTACTTCTTCGACTACCCGAAATCCGGGCCATCAGTATGCAGGCTGAAGAATACCTCTACTACAAGCACCTGAACGGGGATGTGCCCTATAATAACCTTCTCATTGAAATGTTGCATGCCAAAAGAGCATAAGTTACAACCCCTAGGAGCTCTGCTTTCAAAACAAAAAGAGATTGGGGGAGTG
>66932339890
GTGGAAGGCTTTAGGGCCACCATGGCGCAGCGCCTGGTGCGCGTGCTGCAGATCTGTGCTGGCCACGTGCCCGGTGTCTCAGCTCTGAACCTGCTGTCCCTGCTGAGAAGCTCTGAGGGCCCCTCCCTGGAGGACCTGTGAGGGTGGCTGGCCCCTGGGCTGCCCCTTCTCATGGCTTCGTGCTGACTCCATAAACATTCTCTGTTGAGGATGTCCAGTCAGGGCTTGACAGGCCCAGGCTCAGCCCGCCGTGGCTGGGAAGGTTCCCTGCAGTGCCAGTGCTGCAGCAGGGAGAGCTGG
>67095429970
CATTGGCAGAGCTGGAAGGTCTGTGCAAGCTGGCTCCTGCTGGGGAATCAATAAAGGAGGCAGAGCAACGCTTTTTTTTTTTTTCGCCGTGGCCAGGGCAGGGTTCTGCCAGGGCTCTATCGCCAATGGAGCAGGGGTCCACCTGGGGCCTAGGACGCCTGCAGATAGCCCTCTCTTAGCCCCAACGGCCGCGGGCTTCAGCGCTCCCCGGCTCCCTCGCTCTGCAGGGTCTTCCCGGTACCGGCAGGCCGCGGCGGGAGCTGCTTTCGCTCTTAACCTTGCAGGTGCGTGTGCCGCGGG
>67117869754
ATGCCTAAGAAGTTTGTCCAGATGCTGGTTTTTAATTTGACTCTGACTGAAGTTGTTCTAAGTGGGAATGTGTTAATTTGGCCTACAGATGGTAGCCATTGGTTAAATATTAAGATTATTCTAGAAGAGTTGATTCAAAGAAATCACAATGTGACTGTACTGGCTTCATCAGCAACTCTATTCATCAACTCCAATCCCGATTCTCCTGTGAATTTTGAAGTGATACCTGTTTCCTACAAGAAGAGCAATATAGATTCCTTAATTGAGCATATGATAATGCTGTGGATTGACCATAGACCA
>67221186693
GAAGAAAACCGTCTACCGGAGTCTGTGCCTGGCCCTGGCCCTGCTCGTGGCCGTGACGGTGTTCCAACGCAGTCTCACCCCTGGTCAGTTTCTGCAGGAGCCTCCGCCACCCACCCTGGAGCCACAGAAGGCCCAGAAGCCAAATGGACAGCTGGTGAACCCCAACAACTTCTGGAAGAACCCGAAAGATGTGGCTGCGCCCACGCCCATGGCCTCTCAGGGGCCCCAGGCCTGGGACGTGACCACCACTAACTGCTCAGCCAATATCAACTTGACCCACCAGCCCTGGTTCCAGGTCCT
>673112317153
GCCCAGAAGAATCTGTATCTGCATCAACACCAGCAGAGCTCAAATAAATCCTGATGCAATATGTATTTAGGATAATTTTTAAATGGCTAAATATGACATGACTGTATTATAGCTATATTTCTGAGGCTTTTTTTGTATTTTATTAATATAGACTCTCATTGAATAATTTACCTTGCAGCAGATTTGACATTGCTGCATAGAAGGGGCAGGTGTTGGTTTTTGTTTCTTGCATTTCTCTGGGATGTGAAACACTTGGCTAACAAACACAACTAAGGCCTCTGGTACCCTCTGCCCTGCTGG
>67414676784
CTTGTAATCTGGATGTGATTCTGGGGTTTGATGGTTCTAGAGACCAGAATGTTTTTGTGGCCCAGAAGGGCTTCGAGTCCAAGGTGGACGCCATCTTGAACAGAATCAGCCAGATGCACAGGGTCAGCTGCAGCGGTGGCCGCTCGCCCACCGTGCGTGTGTCAGTGGTGGCCAACACGCCCTCGGGCCCGGTGGAGGCCTTTGACTTTGACGAGTACCAGCCAGAGATGCTCGAGAAGTTCCGGAACATGCGCAGCCAGCACCCCTACGTCCTCACGGAGGACACCCTGAAGGTCTACC
>67586129008
ATGGATCCAAACTCCATCTTGCTTTCTCCTCAGCCCCAGATCTGCTCCCACCTAGCAGAAGCTTGTACGGAAGGCGAGAGAAGCTCATCCCCTCCAGAGCTGGATAGAGACTCCCCGTTTCCCTGGAGTCAGGTCCCCAGCTCCAGCCCTACAGACCCCGAATGGTTTGGTGATGAGCACATCCAGGCAAAGAGGGCCAGAGTGGAGACCATTGTCCGAGGCATGTGTCTCTCCCCGAATCCTCTGGTGCCAGGCAATGCGCAAGCTGGGGTCAGCCCACGCTGCCCAAAGAAGGCCCGA
>676121829816
ATTACAATTCCTAGACCTTCTGTGGCATCTACACAGTCAACTTCAGGAAGCTTTCACTGTGGTCAGCAGCCAGAGAAGAAAGATCTTCAGCCCATGGAGCCCACTGTGGAACTTTACTCTCCAAGGGAAAACTTCTCTGGCTTGGTTGTGACAGAGGGTGAACCTCCTAGTGGAGGAAGCAGAACAGATTTGGGGCTTCAGATAGATCACATTGGTCATGACATGTTACCCAACATTAGAGAAAGTAACAAATCTCAAGACCTGGGACCAAAAGAACTTCCTGATCATAATAGACTGGTT
>6779099362
CTCCCTCTGTCCTTGGTGTCCACGCTTGATCCTGGAACGTGCCTGGCAGCGGTCACTGTGGAACCAGGTCTCCCCGCACAACGTCTGCAAGAAAAAGGCGGAATGCCCTGTCCTGCCCTCCAAGTCGATAACGTCCCAGCACCCTCTGAGCTCCTGAGCCCAGCAAGGATCCTGGCTTTTCACCAAGAGCTTAGACAAAGCATTTGCAGCAATTCCCAGGTCCATAAATCACCGCTGGAGTTAGAAATGTAATAGGGCCACTCATTCTCCGGAGCCATTTCATAGACTCCATAAATATTT
>67824103592
GTGGTGATATTCGTGAAGAGTCTTCCTATAAAGTAATTGTCATGCCGACTACGAAAGAAAAATGCCCCCGTTGTTGGAAGTATACAGCGGAGTCTTCAGATACACTGTGTCCTCGATGTGCAGAAGTTGTCAGTGGAAAATAGTATTAACAGCTCACTCGAGCAAGAACCCTCCTGACAGTACTGGCTAGAAGTTTGGATGGATTATTTACAATATAGGAAAGAAAGCCAAGATTTAGGTAATGAGTGGATGAGTAAATGGTGGAGGATGGGAGTCAAAATCAGAATTATAGAAGAAGTA
>67913846597
TTGGTTTCAAATCCTTTTGAACACGTTCGACAAAAGCAGTGGAGAAGAGGAAGACCTGGAGCAATAAAAGACAAATGCAACATTTTAAGGCAATGGTTTCACATGGTTACATATCAAAACATCCCAATTCTTTAGTGCTGATCATCGAGGAGCTAGAACATTCCATTTGCTTGTGTGCGTGCGTGCGTGTGTGTGTGTGTGTGTGTATTGAGATTTACCCAGACTGGTTTGGGCAAGCAGACTGTTCTAAAATATAATAGAATACCCTAAAGTATAACATGTCGATGTTCGATGCTGATA
>68087323884
GTGACAGTTCCTTCTTTCTTCGAACCTGGCTCATGACCCCACTTCACATTCCTGAAACTCCAGCAGAATATCGCTATAACATGGCCCATTCTGCAACTCACAGTGTGATTGAGAAGACTTTCCGAACCCTCTGCTCCCGATTCCGCTGCCTGGATGGATCCAAGGGGGCACTGCAGTACTCACCAGAGAAATCCAGCCATATCATCTTGGCCTGTTGTGTCCTCCACAACATCTCCCTGGAGCATGGGATGGATGTTTGGTCCTCTCCAATGACAGGACCCATGGAACAGCCCCCGGAAG
>681108517573
GTTCTGAAGCCAGACACAAGATGAAAAAGCTAACTCCAAAACAGAAATTTTCTGAAGATTTAGAGTCATATAAGATATCAGTGGTAATGCAGGAATCAGCTGAGAAACTTTCAGAAAAGTTACATAAGTGTAAAGAATTTGTGGACAGTTGCAGGCTTACTTTCCCTACTAGTGGTGATGAATACAGCAGGGGCTTCCTTCAAAACCTTAACCTTATTCAAGATCAGAATGCGCAAACAAGGTGGAAGCAGGGCAGATATGATGAGGATGGCAAACCCTTCAATCAAAGATCTTTGCTTT
>682524649
TGAGAAATGTTTTAGATGAAGATAATGATAATGTTGGGCAACCCAATGAGTATGACCTGAACGACAGCTTTCTAGATGATGAGGAAGAAGACTATGAGCCAACAGATGAAGATTCTGACTGGGAACCAGGAAAGGAAGATGAAGAGAAGGAAGATGTGGAAGAGCTTTTGAAAGAAGCAAAAAGGTTTATGAAAAGAAAATAGTAACTAACTTCTGTAGTCATATCTGCCTTACATTTACTTTTTCTTTGTGGGAAAACATTTATGAACTAAGGAGGTACTTAAGTGACAGTTATTTTCC
>683164511886
ATGGCATCTGAGCGAGAAGGCTCTGGAAGTTCTGGCACTGGGGAACAAAAGGAAGATCAAAAGGAGGAAAAACAGTAATAATAGCAGAAATTTTGAAGCCAGAAGGACAACATATGAAGCTTAGGAGTGAAGAGACTTCCTGAGCAGAAATGGGCGAACTTCAGTCTTTTTACTGTGTTTTTGCAGTATTCTATATATAATTTCCTTAATTTGTAAATTTAGTGACCATTAGCTAGTGATCATTTAATGGACAGTGATTCTAACAGTATAAAGTTCACAATATTCTATGTCCCTAGCCTG
>68410885819
ATCCTCCAGGACCACCTTCAAATCCGCATGTCACTGATACTACCAAGAAATCTGCTTCTTTGGCATGGGGCAAGCCTCATTATGATGGTGGACTTGAAATCACTGGCTATGTCGTGGAGCATCAAAAAGTAGGAGACGAGGCCTGGATAAAAGATACCACAGGAACCGCCCTCAGAATCACTCAGTTCGTTGTTCCTGATCTTCAGACTAAAGAAAAATACAACTTCAGAATCAGTGCCATCAACGATGCAGGTGTTGGGGAGCCAGCGGTGATTCCAGATGTTGAAATCGTAGAACGGG
>68589735545
GTGGGACAGTCACTTCCTCCTCCCTCCCCACCCCTGTCGCATCCACGTGCGACCTGGAGGACTGGTCAGAACCGTTACTGTGAATGAGTGAAGATCCTGGAGGACCCTGGGCCCCAGGCCAGCTCCCATCGCTGGGGGACGGTGAACGGCCATGTGTTAATGTTACGATGTTTTTAAAAGACAAAAAAAAAAAAAAAACCTCAAAAGTTTTTTTAAAGTGGGGGAAAAACATCCAAGCACTTTAATTCCAATGTACCAGGTGAACTGACGGAGCTCAGAAGTTTTCCTTTACACCAACTG
>68623244772
GGTCTGGACGCTGGAGAAGGCAGTGCTGCCTGAAAAAGACAGAAAGGGGAAGCGCATCACTCGGGGCTCAGGGACAACTTTCACGTGTCACTTCTTCCTGTTTCTGGGAAGAGAAAATGGGGGAAGAGATGGGGCTTGCTCAATTGAGGTCCTGCCCAGAACCTCAGGCAGGACGCACCCAGCACCCGCTCCCTGTCTGAGGGAGGCGGCCTCGGGCCTGAGGGCTGCTGGGGGCCCTGGATTCAAGGGGGTGATCAAGGTGAGATTTCTAAGAAAGTTGCCCTCTTCCCCACCCCCACG
>6877948726
GTTGGTACTAAGAAGTGCCTTTCCTGACGTCTCTGCTGCTTGGAACCGCTTCTAGAGCAGTCTCTGCTTTTGCCTTGCTTGCTGCCAGCTAGACTGTGACGACAGCACATCCACCCTCCACCTCTAGCCCAGACACCCCCATTTCTACTTATAATCAAGAGAAAAGCTCTAAGTATCTGGCATTGCCCTAGGCTGCTTTAGTGTTAAAAGAAAAGTTTGCTGAAAAAGTAAGATATCTTCTGCCAGGAAATCAAGGAGGAAAAAAAAAATCATTTTCTCGATTTTGCTCTAAACTGCTGC
>688171414084
AGTTCCTGGGTCCGGGGAGCAGACGATCCGCTAGCCACATTAGGCGCTCGGTCTCTGCGTCCGCCCCTCCCGTGCCTCAGAGACTTGCGCTCCCCAGGCCCGAGCCCCTGTCGGCCCATCCTCGAGCCCGTGTGGCTCGCGAACCTCTAACTCCAGCCGCTGCAGCCCCCTCCCAGGCCCGGCGTCCCCGAGCCCCGCGGGCGCCGCGCCTGCCCTTCTTTGGCTACGCTGCAGCCGCGGTGTCGGCGAGTCCTCCCGGGTTGCCCCCGCGGGCGTCAGAGGGAGGGCGGGCGCCCGCGT
>689136724913
ATCGATGACCCCAACAGCAACCTTGAGGAGGCGATTAATGAGGCAGAGGCCATCACCTCTGTGAACAGCCTGGGAAGCAAGCAAGCCTTGAATACAGATTACCTTGATTCTGATTACCAAAGAGGACAGCTTTACCCATTCTCCCTTAGCAGTGATGTCCAGGTGGCCACATTTACTCTCACAAATTCAGCCCCAATGACTCAGTCCTTCCAGGAACGGTGGTATGTGAATCTCCACAGCCTAATGGACCGGGCTTTGACCCCACAGTGTGGCAGTGGGGAAGACCTATATATCCTCACA
>690115935503
GTTCCACGCAGGCGCGGGGGACGACGGCGGGGGCTACACGGTGGAGGTGAGCATCAATGACTACCTGGACATCTACTGCCCGCACTATGGGGCGCCGCTGCCGCCGGCCGAGCGCATGGAGCACTACGTGCTGTACATGGTCAACGGCGAGGGCCACGCCTCCTGCGACCACCGCCAGCGCGGCTTCAAGCGCTGGGAGTGCAACCGGCCCGCGGCGCCCGGGGGGCCGCTCAAGTTCTCGGAGAAGTTCCAGCTCTTCACGCCCTTCTCCCTGGGCTTCGAGTTCCGGCCCGGCCACGA
>691151332997
GTTAAAGTTAAAGTTTAAGCGCGGTAGCCTTCCCCCGACCATGCCTCTGGAGTTTGTTTGCTGCATCGGCGGATGCGACGACACCCTGAGGGAGATCCTGGACCTGAGATTTTCAGGGGGCCCCCCCAGGGCTAGCCAGCCCTCTGGCCGCCTGCAGGCTAACCAGTCCCTGAACAGGATGGACAACAGCCAGCACCCCCAGCCTGCTGACAGCAGACAGACTGGGTCCTCAAAGGCTCTGGCCCAGACCCTCCCACCACCCACGGCTGCTGGTGAAAGCAATTCTGTGACCTGCAACTG
>6922022858
AATGACTTTCCAACCAGGATGTCCCTTGTGGTCTGATGTTGTCAACATTTCTCTGGATAATGAGAAATCAGACATGGACTACGGGGACAAGACACAAATCTAAGAACCAGCAGGCCCAGGACCTTCTCTGGCCATCACCTTGGAAGATTTGCTGATCTCTGCTTTGGCAAGGGATGGCAGGCAGCCTTTAAGGGAGGCTGATTTCAAACCTCTGTGCCCATCTAACTAGTTTGAGAAGCTTACCAAGAAAGCAAGAATGTGTGAGAACATTCCTACATACAGAGTTTCTCAACTATAGCG
>693253613011
GCCTGGTGCGAAACAAACCTGCGGAGGTGCATCAGCGAGCAACACCGTTTTGTCTGCGACACCTGTGACAAGGCGTTCCCCATGCTCTGCTCACTGGCTCTGCACAAGCAGACCCATGTGGCGGCAGACCAGGGTCAAGAAAAGCCGCAGGCCACGCCCCTGCCTGGTGACGCCCTGGACCAGAAGGGCTTCCTGGCCTTGCTTGGCCTGCAGCACACCAAAGACGTCAGGCCTGCCCCCGCCGAGGAGCCCCTGCCGGATGACAACCAGGCAATTCAGCTCCAGACACTCAAGTGTCAG
>694269429467
CTCTCGGGGCCGCCTGGCAGCAAACAGGGGAGGCTGATGACATGCAGCCGCTTCCTGAAGACCCCCTCATGCGGAGGTGGCCAGCACATCACTATTCCAAGGAAAAGGATGTTCACTCCACGCAAGCTCAAACTGACACTCTTTAATAGCGACGTTTGCTAAAATCAGGAGGACTTTGTACCTTTATGAGGAATTTTTCATTTTCTTCCTGGCTGGGTTGATGTGGAAACCAGAGCTGTCTGTGGAGCTGTTTTCCAGACCCCAGGCCCATTCCTGGGATCTCTCCAACAGGACCTGTCC
>695113232673
ATGGCCAAACCTTTCTTCCGACTCCAGAAGTTTCTCCGCCGAACACAGTTCCTGCTGTTCTTCCTCACGGCTGCCTACCTGATGACCGGCAGCCTGCTGCTGCTGCAGCGGGTCCGCGTGGCTCTCCCACAGGGCCCCCGGGCACCCGGCCCCCTGCAGACCTTGCCAGTGGCCGCCGTGGCGCTGGGCGTGGGCTTGCTGGACAGCAGAGCCCTGCACGACCCTCGAGTCAGCCCAGAGCTGCTGCTGGGTGTGGACATGCTGCAGAGCCCCCTGACCCGGCCCCGGCCCGGCCCCCGC
>69663123151
CTATGTCTGGGCTGGTAGTCCCGCCAATGTGAGGGACTTCTGTTTACCTTCCGCAGCACCCAGCATCAAAGGACGGACTTCAGGGGACACGTTTAGTATATTAAGACATGCTGATGGAAACAGTATCTTCAAAAAAATCAGCAGCAATTGAAATGCTACAAAAGACTTTGTTTAAAGATTTTATTTAAACTATTAAGAATCAACATGCAAACAGCCTACTTCTTCATGAACAATTCCATTTTATTGACTGAACTTTTCTCATATTTTCACATTTCTCAGTCCTGAAGAATAAGGAAAACA
>697207817996
GCTGCCTGTACCAGGGGAAGGAGTTTGCCAGCGGGGAGCGCTTCCCATCGCCCACTGCTGCCTGCCACCTCTGCCTTTGCTGGGAGGGCAGCGTGAGCTGCGAGCCCAAGGCATGTGCCCCTGCACTGTGCCCCTTCCCTGCCAGGGGCGACTGCTGCCCTGACTGTGATGGTGAGGGTCATGGGATAGGGAGCTGCCGGGGTGGGATGCGGGAGACCAGAGGGCTGGGTCAGAATAATCTTTACTGCCCTAGGGTGGATCTAAAATATTTATTACAGTAAGAAAAAGCCCCGAGGCTGG
>698263617074
AATCTGTACCAGAACAGGTTTTTAGGCCTGGCCGCCATGGCGTCTCCTTCTAGAAACTCCCAGAGCCGACGCCGGTGCAAGGAGCCGCTCCGATACAGCTACAACCCCGACCAGTTCCACAACATGGACCTCAGGGGCGGCCCCCACGATGGCGTCACCATTCCCCGCTCCACCAGCGACACTGACCTGGTCACCTCGGACAGCCGCTCCACGCTCATGGTCAGCAGCTCCTACTATTCCATCGGGCACTCTCAGGACCTGGTCATCCACTGGGACATAAAGGAGGAAGTGGACGCTGGG
>699223617402
GAAAAGGAAGATGACAAATCAGACACCTCAAGTTCTCAGCAGCCTAAAAGCCCCCAAGGTCTGAGCGACACGGGATATTCTTCCGATGGAATATCAAGCTCACTTGGTGAAATTCCAAGTCTTATTCCAACTGATGAAAAGGATATTCTCAAGGGACTCAAAAAGGACTCTTTTTCACAAGAAAGCAGCCCTTCCAGCCCCTCAGATTTGGCTAAGTTAGAAAGTACAGTCCTATCTATTTTGGAAGCTCAAGCAAGTACACTTGCTGATGAAAAGTCAGAAAAGAAAACACAACCCCAT
>70028954178
AGGTGAGGTGACCTGGGACTGCATGAAGACACAGCTCAGTGAGGCTGTCCACTGGACCTGGCTTTGCCTACAGGACATTACAGTGGCTTTCTTGGACTGGGCACTTGCCCTGATATCCCAGCAGTAGGCCCTGCCTTCCTGGCCACTGATTTCTGCATGGGTAGACCATCCAAGACTGCAGCGGGTAGAAGGTGGCAGTTCTTCATGGGAGTCTTTTTAACTTGGTGCCTGAGTTCTCTCCTAGGCAAGTGGCCAGTTGCCTCCACCTCAGTTCTTCCATCTTTGGTGGGGACAGGGCCC
>701256424196
GCTGGTACAGAAGGCAGAGCTGGTACGACTGTCCCAGACACTGAGCCTGGTGCCCCGGCTGCATTGGCTGCTGGTGGAGGATGCTGAGGGTCCCACCCCGCTGGTCTCAGGGCTGCTGGCTGCCTCTGGCCTCCTCTTCACACACCTGGTGGTCCTCACGCCCAAAGCCCAGCGGCTTCGGGAGGGCGAGCCTGGCTGGGTTCATCCCCGTGGTGTCGAGCAGCGGAACAAGGCCCTGGACTGGCTCCGGGGCAGAGGGGGTGCTGTGGGTGGGGAGAAGGACCCACCACCACCAGGGAC
>702123223251
ATCTGCCACAGCAAGAGTGGAGAGATCAACCCCGTGAAGGTGGCCAACCTGGTGAAGGCGTACGTGGACAAGTACAGGCACATGCGCAGGCACAAGAAACCAGAGGCCGGGGAGGAGCCGCCCACGCAGGGGGCCGAGGGCTGAGGCCAGGCAATCACGGGCTATGCCCGGGGAGCTGTCGGGAGTGGCGGGAATCGGGGCCATGCCCGGGGAGCTGTCGGGAGTGGCGGGAATCGGGGCCATGCCCGGGGAGCTGTCGGGAGTGGCGGGAAATGGGGGGCATCACCATGCCTGCCGTCG
>7036921636
CCGACGACCTGCGCAGGCGTGGCTTGAGGAAACGCCCGCTGTGGGCGGAGCCACCCGAAAGGCTCCGGTCGGGGGCGGGAACAGGATCGGCCCGCGGGCTGGCGTCGATAGGCTGCCGCAGAGACAGGGCGGGCTCTGCTAAGCGACGCGCCTCGCCGTGGGGCGGTGCCTGCGCCTGAGCCTCTACGAGAGGGAAGGAACGCTGCTCCGAGCTCCGCGTCGCGTCGCGTAGATTCGCGTCGCCGTCGACCTCAGAGGCGGGGCCGGAAGCGCTACGGTTTGACCCCCGAGTCCCTCTGT
>704210932398
ACCTTCTCTGGGGGCTACGTGCACGTGCTGAAGGGTGTGCTCTCAGACGACCTCCTCCTGAAGAGCTTCCAGAAGATGGGCTACGTACGCAGAGACAGCCATCGGCTCATGGTGACCGCCCTGCCCCCCGCCTGCCAGCTGGTGCAGGTGGCCCTGGGCTGCTTCGCCCTCCGGCTGGAGTGTGAGATCCTGGGTGAGGTGCTGGCCCAGCTGGGCACCAGTGTGCTGCCAGCTGAGGAGCTGCTGCAGGCACGGCGTGCCAGCGGGGACGTGGCCTCCTGTGTGGCCTGGCTGCAGCAG
>70526778394
CTTCTGAAAGTACAGAGAAGCTTAACAACTCCACTGGCCTCCAGAGCTCCTCAGTCAGTCAAACAAAGACAATGCATGTTGCCACCGTGTTCACTGATGGTGGCCCGAGAACGCTGCGATCTTTGACGGTCAGTCTGGGACCTGTGAGCAAGACAGAAGGCTTCCCCAAGGACTCCAGAATTGCCACGACTTCATCCTCAGTCCTTCTTTCACCCTCTGCAGTGGAATCGAGAAGAAACAGTAGAGTAACTGGGAATCCAGGGGATGAGGAATTCATTGAACCATCCACAGAAAATGAAT
>706249811022
GCTTTATTTTTCAATTCTTCCTAGTCCCGGTTTTGCATTTCTAATGACAGTGAACTGACAAAGCGTGAAAGTGGTCTAAGGAGCAAAACAAAGCCAGCAAGCCTGCTTCTGGTGTGCCAAGATTAATCAATATTCCAGAAACCTCGGGGTTTCCCCCTCCTCCCTGTGCGGTTTCCATTCCCCACTCCTCCTTTCCCGGGCACAGACTCCTCCCCTTTTCTTAAGTTGCCCTGATAGTAACTTGCAGTTTCAGAGCACATGCACACTGTCAGGGCTAGCCTGCCTGCTTACGCGCGCTGC
>707110835076
ACTCACTGAGCCCCAGGCCCAAGGATAATGATGTGTTGTTTCTTGGTAGCATAATTTGTCACACGTACATTTTTTCTTCTTCTTCTCTTGCAGAAAGCTCTGCTCCCTCTCTCTCTCCCTCTCTCTTTCTCTCTTTTCTCCCTCTCCTACATTTTCTTGCTGTTGCTAATTCATGGTGATCAAATGATGTACGACAAAATAAATTGTAAAGAGTGACTGCCTGGAGTTGGGAACCAGAAGGTGTTTTCCCCCTCCCAAGGAGACAGCAAACCTTTAAAAAGGAAGGACAATTGATTTTTG
>70815430449
GTCGTTGAGGACTGGAAGTACGTGGCTATGGTGGTGGACCGGCTGTTCCTGTGGGTGTTCATGTTTGTGTGCGTCCTGGGCACTGTGGGGCTCTTCCTACCGCCCCTCTTCCAGACCCATGCAGCTTCTGAGGGGCCCTACGCTGCCCAGCGTGACTGAGGGCCCCCTGGGTTGTGGGGTGAGAGGATGTGAGTGGCCGGGTGGGCACTTTGCTGCTTCTTTCTGGGTTGTGGCTGATGAGGCCCTAAGTAAATATGTGAGCATTGGCCATCAACCCCATCAAACCAGCCACAGCCGTGG
>70931336293
GGCTCACCCTTCAGAGGACAATGACTTTTACATCAACTACAAGGACATCGACCTGGCTTCCCAGCCTGTCTACTGTAACCTGCAGTCACTGGGCCAGGCCCCAATGGATGAAGAGGAGTACGTGATCCCCGGGCACTGAGCCTAAGATGTCCTAACCTCCACCCAGAACCCCTTCAGTCCCTGCTGGGTGACTCAGGGCGTCCTAACGCCTCCATGGCCTCAGTTTCCCCATCTGAAGAATGGGTACAGGAAAGGATTGTCCTTGAGGCCCCAGGAAGCTCTGCCGCCCCCTCCCTGTCC
>710170230482
TGACCCAAACATCCCCGATAAAACACCCACTGCTTAAGAGGCAGGCTCGGATGGACTATAGCTTTGATACCACAGCCGAAGACCCTTGGGTTAGGATTTCTGACTGCATCAAAAACTTATTTAGCCCCATCATGAGTGAGAACCATGGCCACATGCCTCTACAGCCCAATGCCAGCCTGAATGAAGAAGAAGGGACACAGGGCCACCCAGATGGGACCCCACCAAAGCTGGACACCGCCAATGGCACTCCCAAAGTTTACAAGTCAGCAGACAGCAGCACTGTGAAGAAAGGTCCTCCTG
>7112291679
GAACAGGCTGCACAGCTCAGCACAACATTCCAAGCTCAAAATAGAAGCCTTCTCAGTGAGCTCCAGCACGCCCAGAGGACTGTTAATAACGATGATCCATGTGTTTTACTCTAAAGTGCTAAATATGGGAGTTTCCTTTTTTTACTCTTTGTCACTGATGACACAACAGAAAAGAAACTGTAGACCTTGGGACAATCAACATTTAAATAAACTTTATAATTATTTTTTCAAACTTTCATATAGAGTTATAAGATTATGATGCTGGTATCTGGTAAAATGTACATCCCAGTAGTCCAATAG
>712285830108
ACCTTCATAAGTTCTTATTATGGAATAAACCTGGCGTCAGCATTTATAATCCTGGTGCTCATGGGCACCTGGGCATTCTTAGCTGCGGGAGGCAGCTGCCGAAGCCTGAAACTCTGCCTGCTCTGCCAAGACAAGAACTTTCTTCTTTACAACCAGCGCTCCAGATAACCTCAGGGAACCAGCACTTCCCAAACCGCAGACTACATCTTTAGAGGAAGCACAACTGTGCCTTTTTCTGAAAATCCCTTTTTCTGGTGGAATTGAGAAAGAAATAAAACTATGCAGATATGCGTTCCATTC
>71369428619
GTTGAAAGCTGCTGGCGCGGCGGGGCGGACTCCACCCCTGCCCGGCAGCCCAGCGCCTCCGGCCGCACTTCCAGCTCTCTGCGCAGCCCGCCGCGCAGCCCGCCGCCCCAGCCATGGCGAAGCCCCTGACGGACCAGGAGAAGCGGCGGCAGATCAGCATCCGCGGCATCGTGGGCGTGGAGAACGTGGCAGAGCTGAAGAAGAGTTTCAACCGGCACCTGCACTTCACGCTGGTCAAGGACCGCAACGTGGCCACCACCCGCGACTACTACTTCGCGCTGGCGCACACGGTGCGCGACC
>71433130115
AAATCTTTCAGTGTTTCCTCTCAGCCCGTGAAGTAGCTCGTAGCCGAGACCGAGATAGAATGAACAGTGGGGCAGGGTCTGGGGCTCGAGCTGATGATCCACCTCCTCAGTCTCAGCAAGAGCGAAGGGTCAGCACAGACCTTCCTGAGGGTCAGGATGTGTACACTGCTGCATGCAACTCCGTGATCCATCGGTGTGCCCTGTTAATATTAGGAGTAAGTCCTGTGATAGATGAGCTTCAGAAGCGAAGAGAAGAAGGACAGTTGCAGCAACCTTCAACAAGTGCCTCTGAAGGGGGTG
>715155514608
AAATCATTAAATCCTGCAATTCCAGGAGTCATTTTATTCTCCATGGAGCTCCAGCATTGCTGTCAGAGCAGTTCCTCCTCATGGCCGATTGGGGAGTTCAGAGCCTGTGCATTAAGCTGTCAGGTTGGGAGAGCATTGAGGAGTCATCTTCATGCCAAATCATCTTATTTAGCCAAATACCATTGAAACATTTGAGTTCTTTCCTGGACCTGGACCTGGCCAAATACCTAAAGCCATTAACAGATCTTCTCCCTCAAAGAAGGCATGTAAATGTTTTACATTATTGTCAAACTGTAAACA
>71685919053
GGAATGACCCTGCATAAAAAGGCAGCTGAAGATAGACTGGCAAGCACAGGCTCAGGGCAGTCATTTCTGGCGAGGCAGAGGCAAGCGACCAGCAGCAGAAGATCATACCCAGGCCACGTGCAGCCGGCCACAGCAAGGTAGAGAAGTTGTGCCGCTCAATCACAGACACCTGCACCCACAACATACTTCTGTTACACACAAGAACATTTCAGGAAACTCAGCCAGCTTATTTTTTGTTTCTCTTCTATGTCAATACTTAGTGTTTCTCATTTTGAGGACTTTTTCTCTCTCCTGTATCTT
>71794026450
GAGGAAGTTCACTATGGCTCCAGTCCCCTGGCCATGCTGACGGCAGCGTGCAGCAAATTTGGTGGCTCTAGCCCTCTGCGGGACTCAACAACTCTGGGCAAAGCAGGCACAAAGAAGCCGTACTCTGTGGGCAGTGACCTTTCAGCCTCCAAAACCATGGGGGATGCTTATCCAGCCCCCTTTACAAGCACTAATGGGCTCCTTTCACCTGCAGGCAGTCCTCCAGCACCCACCTCAGGCTATGCTAATGATTACCCTCCCTTTTCCCACTCATTCCCTGGGCCCACAGGCACCCAGGAC
>718120017414
GTTTGGCAAGTCAGTGCAAGAGGCTGACTTCTGAGAGGCTTCCAGGAGCCCGAAGAGAGGACCTCCACGGGAGAAGGGAGTGCGTGTGCTCGGTTTTGTTTTTTTCTCTCTTTTTTTTTTTTTTTTCTGAATGAACAGCTTTGCCCAAGTGACTGAAAAATACAGCTTCTTCCTGAATCTACCGGCGTAGTTGCTGAAGAGCGCTCTAGACAGGACATGGCTCTGAAGACTCACTCTTTGGAATGTCCTCTTGCTCCCGGCTTATAAACAACTGTCCCGAGGAAAGAAAGGTTTTACATA
>719143236769
AACATCCAGAGTCTGTCCCCTGTGAAGAAGAAGAAGATGGTGCCTGGGGCTCTGGGGGTCCCCGCTGACCTGGCCCCTGTTGACGTCGAGTTCTCCTTTCCCAAGTTCTCCCGCCTGCGTCGGGGCCTCAAAGCCGAGGCTGTCAAGGGTCCTGTCCCGGCTGCCCCTGCCCGCCGGCGCCTCCAGCTGCCTCGGCTGCGTGTACGAGAAGTGGCCGAAGAGGCTCAGGCAGCCCGGCTGGCCGCCGCCGCTCCTCCCCCCAGGAAAGCCAAGGTGGAGGCTGAGGTGGCTGCAGGAGCT
>720157924081
GACTGCTTCACCAGTTTTTCTACTGGCTCCTTCTTTGAACTGGATGGACGTCCATTCTGTGAGCTCCATTACCATCACCGCCGGGGAACGCTCTGCCATGGGTGTGGGCAGCCCATCACTGGCCGTTGTATCAGTGCCATGGGGTACAAGTTCCATCCTGAGCACTTTGTGTGTGCTTTCTGCCTGACACAGTTGTCGAAGGGCATTTTCAGGGAGCAGAATGACAAGACCTATTGTCAACCTTGCTTCAATAAGCTCTTCCCACTGTAATGCCAACTGATCCATAGCCTCTTCAGATTC
>721239112938
GTACATGGCCACCTCTGGCCTAGACCACCAGCTGAAGATCTTTGACTTGCGAGGGACGTACCAGCCTCTGAGCACTCGGACCCTGCCCCATGGAGCAGGGCACCTGGCCTTCTCCCAGAGGGGACTGCTGGTGGCGGGAATGGGTGACGTTGTCAACATCTGGGCAGGGCAGGGCAAGGCCAGCCCACCCTCCCTTGAACAGCCCTACCTCACCCACCGGCTCTCAGGCCCTGTGCATGGCCTTCAGTTCTGCCCCTTTGAAGATGTGCTGGGGGTGGGGCACACTGGGGGCATCACCAG
>72215123618
TCCAGGACCTGAGCGCCAAGCTCAAGCCCTACGAGAAGAAGGACTGGCGCCACGCGCCGCGCTTCGTGACGCCCCTCAAGCCACACACGGTGCTCCGCGGCCAGGACTGCACCATGACCTGCGCCTTCCTTGGGAACCCGCGGCCCACAGTGACCCTCTACAAGGGCGACGTCAACATCACGGCCAACTCCAAGTTCTGGTACAACTCCACCAGCGGCGTGTGCACCCTCGTCATCCCCACCTGCACGCTCAAGGACAGCGGCGATTACAGCGTGCTGGTGGAGAACGAGCTGGGCAAGG
>72338925767
ATGGAGCAGATTTGGAACTGCGACTAGCAGATGGAAGTAACAATTGTTCAGGGAGAGTAGAGGTGAGAATTCATGAACAGTGGTGGACAATATGTGACCAGAACTGGAAGAATGAACAAGCCCTTGTGGTTTGTAAGCAGCTAGGATGTCCGTTCAGCGTCTTTGGCAGTCGTCGTGCTAAACCTAGTAATGAAGCTAGAGACATTTGGATAAACAGCATATCTTGCACTGGGAATGAGTCAGCTCTCTGGGACTGCACATATGATGGAAAAGCAAAGCGAACATGCTTCCGAAGATCAG
>724156812955
CCGCTCCGGGAATTCTGAAGTTCTGGGCCTTTCTCAGAAGACTGTAATGTACCTGAAGTTTCTGAAATATTGCAAACCCACAGAGTTTAGGCTGGTGCTGCCAAAAAGAAAAGCAACATAGAGTTTAAGTATCCAGTAGTGATTTGTAAACTTGTTTTTCATTTGAAGCTGAATATATACGTAGTCATGTTTATGTTGAGAACTAAGGATATTCTTTAGCAAGAGAAAATATTTTCCCCTTATCCCCACTGCTGTGGAGGTTTCTGTACCTCGCTTGGATGCCTGTAAGGATCCCGGGAG
>72540922813
ATGCCTCATGAATCAACGGTGGAGCACACACACGTAGATATCAATGAGATGGAGTCTCCTCTTGCCACCCGGAACCGCACATCAGTGGATTTCAAAGACACTGACTACAAGCGGCACCAGCTGACACGGTCAATTAGTGAGATTAAACCTCCCAACCTCTTCCCACTGGCCCCCCAGGAAATTACACACTGCCATGACGAAGATGATGATGAAGAGGAGGAGGAGGAGGAAGAATAAGGAGGAAAACCAAAACCCCAAGCACCCATTAAACAAGTCCTGGCAGGACTCACAGGAACAAAC
>72617730809
CCTGCCCACCGGCTCCTCTGTGATGCTGTGGCCTGAGGACGGGGATCCAGGCGGCCCTGAGACCCCCGGCCCTGAGGGCCCCCTCCCCCTGCAGCCACGGGGCCCAGTGCCAGGAAGCCCGGAGCATGTGGGCGAGGACCTGACCCGAGCCCTCGGTGACTACGCCAGGGTGGAGCAGCGCCTGGGACAGTTGGGGCCCGCGGGGGGCCTGGCCCCGAGACCCCTGCGGGAGCAGCTGGGCAAGATCCGCCTGGAGCTGCTCACCATTCACCAGGCGCTGGAGCAGGCCGTGAGGCCGCC
>72716708266
AGTGCCTGGCAACCTAGACCAGTCAGGGACGCGGCAGGAAATGGAAGAGCCTCCGCAAGAGGCTCTGGCTGAACCCTTGAAACATGAAAGCCCAGCCGCTCCCTCAAGTGCTGGCCACACTAAGGGCCAGGAAGAAGACGACCAGAAGAACCAGGCCGAAAGGAAGGCAGATAACCACACTGCTCACAGAATAGCTGACCAGACTGCCCTAAGAGTGCCTAGCCAGGCTGAATCCAGCATATTTAGCCAAGCTACCAACGGAGTAGCTGAACAAAATGGGCATAGTACACCTGGTCAGGC
>72873233897
GCAGAGAGGATGAGGCCCAAGGTTCAGAGTAAAAGCCCCCACCACAGACTTCCCAGAGGACACGGTGCCGCTTCTTCCTACCTGGATGTCACAGCTGACAAGCCGGCAGGCCAACTCTCTTCTCTGTGTCTCCTGTCCTCATCGCTGGCACTTCACACAAGGCCCACACTGAACCCACTGGGCTTCTTCCTGGACTCTCAGTGTCAAGCAGCAGTCCTGCATAAATGCACAGCTTCGCCGTAGCAAGCTGCACTGACTCTGCCCTCCCTCACACTCAGAGTTGGCATCTCACTGCACAGC
>729125937650
GTCTAAAAACTATGCCTGAAGCCAAAAAATCAACCCACCGGCGGGGGATTTGTGAAGATGAATCTTCCCACGGAGTGATAATGGAAAAATTCATCAAGGATGTGTCACGCAGTTCCAAATCGGGAAGAGCAAGGGAGTCAAGCGACCGGTCACAGAGATTCCCCAGAATGTCAGATGATAACTGGAAGGACATTTCATTGAACAAGAGGGAGTCAGTGATCCAGCAGCGGGTTTATGAAGGGAATGCATTTAGGGGAGGCTTTAGGTTTAATTCAACCCTTGTTTCCAGAAAGAGAGTTC
>730176835057
AAAGCGTATGCTTATGCAGATGAAGATGAAGGTCGACCAGCCAATGACTGCTTGCTCATTTATGACCACGAGGGAGTCGGGTCTCCCGTAGGCTCTATTGGTTGTTGCAGTTGGATTGTGGATGACTTAGATGAAAGCTGCATGGAAACTTTAGATCCAAAATTTAGGACTCTTGCTGAGATCTGCTTAAACACAGAAATTGAACCATTTCCTTCACACCAGGCTTGTATACCAATCAGTACTGACCTCCCTTTGCTCGGACCTAATTACTTTGTTAATGAATCTTCAGGATTGACTCCC
>73153818766
GGACACACACCCATGACATGAAGCCAGCTTCCCGTCCACGACTGTTGTCCTTACTGCCCAAGGAAGGGGAGCATGAAACCCACCACTGGTCCTGCGACCCACTGTCTTTGGAATCCACCCCAGGAGCCCAGGAGCCTTGCCTGACACTTGGATTTACTTCTTTATCAAGCATCCATCTGACTAAGGCACAAATCCAACATGTTACTGTTACTGATACAGGAAAAACAGTAACTTAAGGAATGATCATGAATGCAAAGGGAAAGAGGAAAAGAGCCTTCAGGGACAAATAGCTCGATTTTT
>73252339893
TTATTGTCTATGGAGCCCCACCTGCAGGATATGGAGCCCCACCTCCCGGATACGGAGCCCCACCTGCAGGATATGGAGCCCAACCCGTAGGAAATGAAGGCCCGCCTGTGGGATACAGAGCCTCACCTGTGCGATATGGAGCCCCACCTCTTGGATACGGAGCCCCACCTGCAGGATATGGAGCCCCACCTCTAGGATATGGAGCCCCACCTCTTGGATATGGAACCCCACCTCTCGGATATGGAGCCCCACCTCTCGGATATGGAGCCCCACCTGCAGGAAATGAAGGCCCGCCTGCGG
>733286311515
CCAACTCAAACAGGCAGATAAAGAGAGATCAAAGAGATGAGCATGAGATACAGTCCCCTCGTGCCCAAGGAGACAGGGTGGTTACAGACATGGAAAATCTGAGAATAATCACCTCTGATAAAGATCACAGAAGCTGCCCGGGAGGTGTTTGGTAAGCTTGGAGTTACGTTTGTGGGGTGGATGGGCAGAAGTCAGATTTCATAGCACTGAGGATGCAGCACAAGGAGAAGTTCAAGATCAATTCCTAAGACAACAACTTGGCACTAAAAAACATAAACTATGTTCTGAAGGCTTTACCCT
>734271330736
AGGATGTGAAGCCACTGAAAGCTTGACTCAGGGAAAAGAAATGTGGGACCATCACACACATGAAAATGGCTATAATCCTCACTGTATTTTCTTGTTCTTCTTGAAAAATATAGGATTTGATTCCACAGTTCTTCTTGACTTTTTGATTTCATCAGAAACCTGTTTTCTTGAATATTTTGTTAGATATTTAAAATTACTGCAAAAGGACTGGGATAATTTTTTCACCATTTGCAATAACTTTGATGCAACTGAATCTAAATATGACATAAGTATTTGTGGCTGTGTCCCCTCACTTGTCCA
>735261530662
GAGATCTAGGAAGTCGCTTCTTTTTCTGGTAGAAGGCGGGGTTCTCCTCGTACGCTGCGGAGTCTCTGCGGGGTGTAGACCGGAATCCTGCTGACGGGCAGAGTGGATCAGGGAGGGAGGGTCGAGACACGGTGGCTGCAGGTCTGAGACAAGGCTGCTCCGAGGTAGTAGCTCTCTTGCCTGGAGGTGGCCATTCATTCCTGGAGTGCTGCTGAGGAGCGAGGGCCCATCTGGGGTCTCTGGAAGTCGGTGCCCAGGCCTGAAGGATAGCCCCCCTTGCGCTTCCCTGGGCTGCGGCCG
>73670441022
TAATCCATGGCTGTGTACTGAATAGTATTCCCCGCTACAGCTGGACTGGACTCCATTTAGCCTTTTAAGCCGAGGTTCCTATTTTAACTGACAGCTTTCCTTTGGGGTGCCAGGCAGCGAGGCCCCCCACCCCTATCCTGCCATGTACTTCAAGCTCACTTCTTCTTTTTGAGTTCCGCAACTTGCTCCTGCCTCCCAGCCCCACTGGCACTGACCATGACCACCTACTTCTATTTTTTTTTTAGAGTTTCTTTTTTTGATCACTTACTTTCAAAGCACACAGTCAAACAAGGTTATGCC
>737196036652
AAGGAGCTGGAGGACCTTGTCCGGAGGGAGCACGCCAGCATAGATGCCCAGTCGGGGGCGGGGGTCCCCAACCCCAGCACTTCAGCTTCCCCCAAGAAGTCCCCGCCACCTGCCAAGGACGAGGCCAGGACAACAGAGAGGGAGAAACCCCAGTGACAGCTGCATCTCCCAGGCGGGATGCCGAGCTCCTCAGGGACAGCTGAGCCCCAACCGGGCCTGGCCCCCTCTTAACCAGCAGTTCTTGTCTGGGGAGCTCAGAACATCCCCCAATCTCTTACAGCTCCCTCCCCAAAACTGGGG
>738229238818
GCGAGGACTTCTTGGAGTGCTTTCTGCACCTGAAACTCAGTTCAGGGATTGGGGCTGGCTTTGAGTTCAGGCCAGGAGAGACGGAAGAACTGGCAAGCCGGGAGCCTGCGTCCAGGGAAGTTGCTTGGAATTCCAGGCCCCTCCTGTCCTCCTGCTCTGAGCCCCACGTGGAGGGAGTGGCTCTGTGCTTTCTACCCAAGGGTTTCGGCTTATCCAGTGGGAAAAACGGGTGGAGTGCGCTTACACCGCCCTCGGAACCAGAGCCTGGAGTAGCCCTTCTGTTGCCGCTCGTTTTTGTCA
>739119614498
CTCGTCGTTATTCCCTCTGTGGTGCATCCCTCCTGAGCTGATCTGCTGACCCAGGGTTTCCCCTTCCCCTTCCCTTCTGACCAGCCTTGGAGGCTCAGCATCTGTGCCTCTCACTCCGTGGATGAGGACATGGGGGAAGGCAGAGACTTCAGACTTCTCAGTGTGTTGGGAAAACCAAAAACCACAACTACAGAAATTCATCTAAAAATAAGTCCTGCTGCTGAAAGAGCAAATCCAAAGACTGAGTTATGTTTAATGACTTTTGGCCGAATCACTGGAAATATCTGTGGTGAGATTGCT
>740181728254
TCTTCACTTACTTCTACAAGGGGAACAAATACTGGAAATTCAACAACCAGAAGCTGAAGGTAGAACCGGGCTACCCCAAGTCAGCCCTGAGGGACTGGATGGGCTGCCCATCGGGAGGCCGGCCGGATGAGGGGACTGAGGAGGAGACGGAGGTGATCATCATTGAGGTGGACGAGGAGGGCGGCGGGGCGGTGAGCGCGGCTGCCGTGGTGCTGCCCGTGCTGCTGCTGCTCCTGGTGCTGGCGGTGGGCCTTGCAGTCTTCTTCTTCAGACGCCATGGGACCCCCAGGCGACTGCTCT
>741109117001
TTACTCCACAGGATCCGCTGAACATAGGATGTTGCCACAAAATCTACCTCGTGTATTTTTCTCTTTCACTCATGAGCTGCACAATTGCAGATTTGAGCACAATGTCTGCAGACTGTGTTGAAAAACTCTGAAGAACCTAATTAACACAGGATGACCTAGGAGTGATTCTAAGTCTGTGTAACAAGATATTACTCATTAGTGAATGTGTCAGTCTTGGTACTGAATGCTGCAGATAACAGCAAGTAGGTTCTCCTTTATTTCTGAAGTATTCACTTGACCTTCCATCAGTAAGACGGACTT
>742105414257
GATTCTATCTTGGACATTAAAGTACCGATATTTAAAGGACCTGGAGAGATGCCTGAAATCCGATCCTACATGGAAGAGTTCCCATTCCCATACTATATCATTCTTCGAGATGTAAACGCACTTCCTGAGACACTCAGCGATGCCCTCAGACAGTGGTTTGAGTTGGTGACAGCCTCTGACCACCCATAGAACAGAAAGAAGAGTCCAAAGTGAGACTTAACTGTGGTCAGAAGGTCACATTGCTTACCCAGGTGCTCCCTTTTGGACAACTACAAAAAATTTTATTGTAATATTTTTATT
>743181531773
GAGACACAGAAAAGGGTCAACCGAGTCGCCCTACTAAGAGCAAGGATGCCCACGTCTGTGGCCGGTGCTGTGCCGAGTTCTTTGAATTATCAGATCTTCTGCTCCACAAGAAGAACTGTACTAAAAATCAATTAGTTTTAATCGTAAATGAAAATCCAGCCTCCCCACCCGAAACCTTCTCCCCCAGCCCCCCTCCTGATAATCCTGATGAACAAATGAATGACACAGTTAACAAAACAGATCAAGTGGACTGCAGCGACCTTTCAGAACACAACGGACTTGACAGGGAAGAGTCCATGG
>7442197193
GATGGTACAAAACAGAAGAGGGAACGGAAAAAGACAGTCTCATTCAGCAGCATGCCAACAGAGAAGAAGATCAGCAGTGCAAGTGATTGTATTAATTCAATGGTTGAGGGTTCAGAACTCAAAAAGGTTCGCTCCAACTCTAGAATTTATCATAGGTACTTTTTACTGGATGCTGACATGCAGAGCCTAAGGTGGGAGCCATCTAAGAAGGATTCTGAGAAAGCCAAGATTGACATTAAATCCATCAAGGAAGTGAGAACAGGAAAAAACACAGACATATTCCGCAGCAATGGCATTTCT
>7452855805
TCTGCAGTGGTGGTGGTGGCAGCTCGGCCACTGACCTGGTCTTCCTCATTGACGGATCCAAGAGTGTGAGGCCAGAGAACTTTGAGCTGGTGAAGAAGTTCATCAGTCAGATCGTGGATACGCTGGACGTGTCAGACAAGCTGGCCCAGGTGGGGCTGGTGCAGTACTCAAGCTCTGTGCGCCAGGAGTTCCCCCTGGGTCGCTTCCACACCAAGAAGGACATCAAGGCGGCTGTGCGGAATATGTCCTACATGGAGAAGGGCACAATGACTGGGGCTGCTCTCAAGTACCTCATTGACA
>746255725883
GAAATCCACAAGGACCATCCCCACAAGGAGGCAACAAGCCCCAGGGCCCCCCACCTCCTCCAGGAAAGCCACAAGGACCACCCCCACAAGGAGGCAACAAACCTCAAGGTCCCCCACCTCCAGGAAAGCCACAAGGACCACCCCCACAAGGGGACAAGTCCCGAAGTCCCCGATCTCCTCCAGGAAAACCACAAGGACCACCCCCACAAGGAGGTAACCAGCCCCAAGGTCCCCCACCTCCTCCAGGAAAGCCACAAGGACCACCCCCACAAGGAGGCAACAGACCTCAAGGTCCCCCAC
>747135117961
CCCTTTCCCCACTGTGGTGTGATAAGAGGCTGCCCTCACAGTCACAATGCTCCCGGGTCACAGAGGTGCTGGGCCCCAGGCCAGCCTCTGCCTGGGAAGTTCTCTCTGGGAACATCTGGTGGGTACTACAGGCCCTATTCCAGGCCCTATGGCCTGTGGAACCTCACCACGGGGGGGAGGGCTGGGCCAGACGGAGACATCACCTGTGGTGTCAGCCCCATGGATGAGACAGAGTGGATACACAGACATCCCAAGGCTGAGGACCTAAGGGTTGGGCTCATCAGCTGGGCAGGAACCTAC
>748241720392
GGTCTTCAAATCTTACTATATATAAGAAAATTCATACTGGAGAGAAACCATACCATTGTGAAAAATGTGGCAAAGCATTTTACTGTTCCTCAAACCTTATTCAAAATAACATAGTTCATGCTGAAGAGAAACACTACAAATGTCAAGAATGTGGCAAAGCTTTTAAGAAGTCTTTAGACCTTAATGTACATAAGATAATTCATAGTGGAGAGAAACCTTACAGATATGAAGAATGTGGCAAAGTCTTTAAACTATCCTCAAAACTGAATGAACATAAGATAACTCATAGTGGAGAGGAAT
>749103431086
GCGGCCGCGGCGGGAGCGGCGGCGCACTCGGGGGGAAGCAGGCCCCACTAGACGGGCCGCGCCGACGGGCTCCGCGCACTCGCAGCCCGGGGCGCCCCCACCCCCAGCGCCCGCCGCCGCGGGCAGGGCCGGCCCGGAGCGCGGGGGGCGGCCGGGGAGCGCGAGCCGGGGGCGCCCGCCGAAGCTCGCTGCTCCGGGTCGGGGTCCGGGCCCGGGGCCGGCCGCGCGCCGCCTTTGACGCATCGGAGCGCGGCTCCTGCAGGATGGAGGGCTCCGCGCCGCCAGCGGAGTTGTTTGTGC
>750133733173
ATCATTCCCGAACTGAAGTATGGAAATTTGGTAATGTTGTCATTGAACATCTATACCACTGGATACACATCTGTTCAGCTCTCATGAAGATAACCAAACAACTAAATAGTGGTATTACACCTCCGTTGCCCTCCAAGACTGACAATTATATGTATGCAAAAATGCCAGGGGAAGGTTTGCAAGAGAAGTGATAATGGATGATAATGGAATTGATACTGTATTTAGGATCCTTTGTTTGTTATCAGTTTTGTTTGTTAACTATAAAATATTTTCCATTGGAAAGGGGTACCTATAAATGTC
>7511245653
AATCTTAGTCAACATGGACAACAACATCATTCAGCATTACAGCAACCACGTCGCCTTCCTGCTGGACATGGGGGAGCTGGACGGCAAAATTCAGATCATCCTTAAGGAGCTGTAAGGCCTCTCGAGCATCCAAACCCTCACGACCTGCAAGGGGCCAGCAGGGACGTGGCCCCACGCCACACACAACCTCTCCACATGCCTCAGCGCTGTTACTTGAATGCCTTCCCTGAGGGAAGAGGCCCTTGAGTCACAGACCCACAGACGTCAGGGCCAGGGAGAGACCTAGGGGGTCCCCTGGCC
>75285213226
AGAGTGTGCACCCCAGATTCCTTGTAGTACTCCTATTGCTACTGAAAGGACAGTTGCACATTTGAACACTCTGAAGGACCGTCACCCAGGTGATTTGTGGGCCCGCATGCACATCTCATCCCTGGAATATGCTGCAGGAGACATTACCCGAAAAGGGAGAAAAAAAGACAAAGCTCGAGTGAGTGAACTGCTCCAAGGCCTCTCATTCTCTGGTGACTCAGATGTGGAAAAAGATAATGAGCCTGAGATCCAGCCTGCTCAAAAGAAGTTAAAGGTATCATGTTTCCCAGAAAAGAGTTG
>75338825753
TCTGTGGAGTCCCCAGAGAACCCTTTGAAGAAAAACAGAGGATAATTGGAGGATCCGATGCAGATATTAAAAACTTCCCCTGGCAAGTCTTCTTTGACAACCCATGGGCTGGTGGAGCGCTCATTAATGAGTACTGGGTGCTGACGGCTGCTCATGTTGTGGAGGGAAACAGGGAGCCAACAATGTATGTTGGGTCCACCTCAGTGCAGACCTCACGGCTGGCAAAATCCAAGATGCTCACTCCTGAGCATGTGTTTATTCATCCGGGATGGAAGCTGCTGGAAGTCCCAGAAGGACGAA
>75412971728
GAATCCATCAACAGCATCAAGTCCAGACTAAGCAAAAGTGGGCACATACAAACTCTGCTTAGAGCATTTGAAGCTCGTGATCGAAACATACAAGAAAGCAACTTTGATAGAGTCAATTTCTGGTCTATGGTTAATTTAGTGGTCATGGTGGTGGTGTCAGCCATTCAAGTTTATATGCTGAAGAGTCTGTTTGAAGATAAGAGGAAAAGTAGAACTTAAAACTCCAAACTAGAGTACGTAACATTGAAAAATGAGGCATAAAAATGCAATAAACTGTTACAGTCAAGACCATTAATGGTC
>75511354272
GGCCCGAGCCACCGACTGCAGGAGGAGAAGGGGTTGTGCTCCTGGCCGAGGAAGGAGAAAGGGGCGGGGCCGGCGGGCAGCGTGCGGCAGTGCGGAGCTCCTGAGACCGGCGGGCACACGGGGGTCTGTGGCCCCCGCCGTAGCAGTGGCTGCCGCCGTCGCTTGGTTCCCGTCGGTCTGCGGGAGGCGGGTTATGGCGGCGGCGGCAGTGAGAGCTGTGAATGAATTCTCCGGGTGGACGAGGGAAGAAGAAAGGCTCCGGCGGCGCCAGCAACCCGGTGCCTCCCAGGCCTCCGCCCC
>75682011252
GCCTGATGACGTGGCTTGGCAACGTCCCTACCGCCGCTGCTTCCCGGGAACCTGGCGCCGCCGGAACTGATCGCGGCCTAGTCCCGACGCGTGTGTGCTAGTGAGCCGGAGCCGGCGACGGCGGCAGTGGCGGCCCGGCCTGCAGGAGCCCGACGGGGTCTCTGCCATGGGGGAGTGACGCGCCTGCACCCGCTGTTCCGCGGCAGCGGCGAGACATGAGGAGACCCCGCGACAGGGGCAGCGGCGGCGGCTCGTGAGCCCCGGGATGGAGGAGAAATACGGCGGGGACGTGCTGGCCGG
>757262935685
CTCTCCCCAAAGCTCCCGGGACTCCCATGGTGACTGAGAACACAGCCACCAGCATCACCATCACGTGGGACTCGGGCAACCCAGATCCTGTGTCCTATTACGTCATCGAATATAAATCCAAGAGCCAAGACGGGCCGTATCAGATTAAAGAGGACATCACCACCACACGTTACAGCATCGGCGGCCTGAGCCCCAACTCGGAGTACGAGATCTGGGTGTCGGCCGTCAACTCCATCGGCCAGGGGCCCCCCAGCGAGTCCGTGGTCACCCGCACAGGCGAGCAGGCCCCGGCCAGCGCGC
>75825992177
GAAACTGATTACATCATGTCATATTTTGACAATGGAGAGGACTTTGGTGGTGACAGTGATGACAATATGGACGAGGCTATATACTGAAGAAGGACTCTGGACCCTCGTGTCTTTCTTTAGGATACAGAGAGTAACTGTACCTATTATTTGTTTCTTCAGACAAGCAAATCATTTGGTCAGAGTTCATATAATCTGTCTGTTCCCTGGAGATGGGAATAGAGGATGATGACAGTTTATTTTCTACACTTCCCCTCCTTCCACATTTGTATCACCTTTGCTATCTTGGGGAAAGTGCAAAGG
>759146026741
GTTACAGTCCCTGGACATGATCCACACATCACAAAGGTGATTATTCCGGAGAAATCCCAGAACTTCAGTGCTCTTAAAAAGGATATTCTACTTCCATTCCAAGGGCAATTGGATTCTATCCCAGTATCAAATCCTTCATGCCCAATGATTCCTCTATACAGAAATTTGCCAGACCACTCAGCTGCAACAAAGCCTAGTTTGTTCTTATTTTTAGTGAGTCTTTTGCACATATTCTTCAAATAAAGTAAAATGTGAAACTCAACCCACATCACCACCTGGAATCAGGGATTGCTCACTCCA
>760142535190
GGAACGCTGTGAGGAGCTCCGTGTTGAATTGTTATCTATCCATCAGAAGAAGGTGTGTGAGGAGCGGAAAGCACAGATTGCATTTAATGAGGAGCTGAGCAGGCAAAAGCTGGTGGAAGAGCAGATGTTCTCCAAACTCTGGGAGGAAGACCGATTAGCCAAGGAAAAGCGAGAAGCCCAAGAGGCGAGGAGACAGAAAGAGCTGATGGAGAACACACGCCTGGGGCTGAATGCCCAGATCACCAGCATCAAGGCACAAAGGCAGGCGACACAGCTGCTGAAGGAAGAGGAGGCACGCCT
>76179028571
AACCACCGCTGCCAGCTGCGCGCTCGGGGGAAAAGACGTTGCGCCCCCGCCGACTGCCGGTTTCCCGGGCGCGAGCCCGGATCCAGGTGGTCAGTCCCGGTACGCAACCACGGCGAGAACCCGGCCCTGCTAAGGGAGAAGGGAAGCCGTTTCCCGCGGGCTTCATACAGACACGGTGCTAAGACAGCCCGAGTCGCGGACCAGTCCAACAGGCAGGCAGATCAGTGGGCAGCCCGCGTGCGCGAGGACCCCGATGGCGGCGCCGGGTGGCGGGAAGGAGGAAGTTTCAAAGCCAGCTTG
>7621955155
ATGATACAGTTAACTGGTATTCCAGTAGTGAAGAGGAAGAAGGAAGCAGTGTCAAATCAATACTGAAAACATTACAGAAACAAACAGAAACTTTAAGGAATCAGCAACAACCTTCCACAGAACTCAGCACTCCTACTGATCCAAGACTTGCTAAAGAGAAAAGTAAAGGAAACCAAGTGGTTGACCCTAGGCTTAGGACTATCCCAAGGCAAGACATTAGAAAGCCTTCTGAGTCTGCCCCACTGGATCTTAGACTTGCGTGGGATCCCAGGAAATTGAGAGGGAATGGAAGTGGTCACA
>763242325284
AATTACCAGGAACACTGGTCTCAATATGAAAGTACAAAATCAAGCAATGTACCAAGAGGGCAACCTTCTGACATGGTGAATGACCATCAACCTTCCAGAAGACCAGCCAAGCTCAAGATTCGAAAGCAGTGTAAACACCAGAATGGCCTGAAGTCTTCCACAACGGAAGAGGTGACTGCCAGTCAGGGGAACCAGAATAACCCTCCCAGGCAGCAACAAAACCAAAATAAGCCTCTTGATACTTCAACAAAGCCTGAATCGATTGTGATTATGCATGCCTCTAACAATGATGTACAAGCC
>764156126510
CTGGCTGCTGACCTCTCACCTGCTGGACGGCAGCCAGGCTATGCAGCTGGGCATTACTGAGCTGCTGCTGGAGCATGAACTGGTGGAAATACTGAGCTGCATTGGGCTGCCGCTGCAGTGCTTGCAGAGCCTGCACTGCTTCTCGTTCATATAGTGACATTTGAGCTATCTGGGGCCGAGAGCTGCCCCCTGAGCTAGAACTCCCATTGGTGGAATTGGAGTTCTGCTCGCTCGCAGTCTCCATGATAGTGGTCCAGGGTCCCCAAGGCTGGTGCTCTGTCTGACTCAAGACCTTCTCGC
>76521885831
ATACCCCTGGACCACCTTCTGCTCCAAGAGTTGTGGATACCACCAAACACAGCATTAGTTTGGCATGGACCAAACCCATGTACGATGGTGGTACTGACATTGTAGGATATGTTCTGGAAATGCAAGAGAAGGACACTGATCAGTGGTACCGAGTGCATACCAATGCCACAATAAGAAATACTGAATTCACTGTGCCAGACCTTAAAATGGGCCAGAAATATTCCTTCAGAGTTGCTGCCGTGAACGTGAAGGGTATGAGCGAATACAGCGAATCAATTGCTGAAATTGAGCCCGTGGAAA
>76676530568
GTTTCAGAGAAATTATGTTGAATCCAATAAGCCTTCCCGGACATTCCAAGCCTCTTAACCATGGCATCTATGTTGAGGATGTCAATGTTTATTTCAGCAAAGGACGTCATGGCTTTTAAAAACTCCTTTTAAGCCTCCTTGTTTTGATGTCACCTTGGTAGGCTGGGCCCTCTGAGAGGTTGGAAGCTCTAGGCATTGTTCTCTTTGGATCCAGGGATGCTAAGTAGAAACTGCATGAGCCACCAGTGCCCCGGCACCCTTTAACACCACCAGATGGGTGTTTTCCCCCATCCACCACTG
>767263814226
GCTAATTTGCGCCAGAAAGTTACTCACTCAGTACAAACTGATCTTAGTCACTTGAGAAGAGAAAATTGTTCCCAAGTGTACCCTCCAAAGGACACTAGCACCCAGTCCATGAGGGAAGACAGCACTGGGGTGCCCAGGCCTCAGATTTACTTGGCTGGTCTTCGTGGAGGAAAGAGCGAAATCACCGATGAGGTCAAGGTGAACTTAACTAGAGATGTGGATGAAACCTAATTACAGACAACGTTTTAAAATAGATGCTACTCAATTATGAACAATAGCAAGTACTTAAAGGTATATTAA
>768128932776
GGTGACTCTGTCAGCAAGCTTCCTAAGGGCCCCTCGGAGAATGGGGAGCTCTCCGCCCCCTTGGAGTTGGGTAGTATGGTGAATGGGGTTTCATAAAACCTCCAACCTGCACCCCTCCCTTCTCCATCTCGCTTGCTGCCCAACACCATGGCCCTCACAGGCCCAACTGACCTGCGCTGGAGCTGCTCTTATCTAGGGGGGAGGGGGGTGGCACAGCAGCTTGGGTACCCCCCAACCTCCAGGAGCTAGTGGAGGGGTGTGTAACAGGGTCATACCCCCTCCCTCTTGTCCACCCTACCC
>769178032215
GCGGCAGAGGCGTCTGCGGTGACAGCTCAGTCAGTTGAGCTCTGTGTGCCAGGCGCTCGCGAGGGGGTAGCTCTTCTAGTAGTGCTCGGCGTCAGACATGGCGGAGGCGATGGATTTGGGCAAAGACCCCAACGGGCCCACCCATTCCTCGACTCTGTTCGTGAGGGACGACGGCAGCTCCATGTCCTTCTACGTGCGGCCCAGCCCGGCCAAGCGTCGGCTGTCGACGCTCATCCTGCACGGCGGCGGCACCGTGTGCCGAGTGCAGGAGCCCGGGGCCGTGCTGCTGGCCCAGCCCGG
>77099334635
AGTGGGGGCCTGATAGCGCGGCGGTGTGGACCGCGCGGCCGAAGAGCGCGGCGCCCAGAGCGCGGGCCGCTCGCGGAGCCACAGCCCGAGCCGGGTCCCAGCCGGAGCCGAGCCCCAGCCGAGCCGAGCCGGGCCCGGAGCGCCCGGTGCCCGCAGCCATGCCGGCCGGCCGCGCCGCGCGCACCTGTGCGCTGCTCGCCCTCTGCCTCCTGGGCGCCGGGGCCCAGGATTTCGGGCCGACGCGCTTCATCTGCACCTCGGTGCCCGTGGACGCCGACATGTGCGCCGCGTCCGTGGCCG
>771191011955
GGCAGTCACACCTCTGTGGAGAGCAGGTGGCTGTGGAGTGGCTCAAGCCAGACCTGAAGCAGCGACTTCGCCAGCAGCTTGTGGGTCCCTTCTTGCGGTCCCCACAGCCAGAGGGCAGCCAGTTGGCTTTGGCAAGGGACAAGTTAGGGTTCCAAGGGGCTCGGGCTACCCTGCAGTTGCTGTGCCAACGAATGAAGCTGGGCAGCCCTGTGTTCCTCACCAAGTGTTTGGGCATAGGACCTGCTGGCTGGCACCGCTTCTGGTACCAGGTGGTGATTCCTGGGCATCCGGTGCCCTTCA
>772196335506
GCTATCCTGTCCGAAAATCCATCCAGCAGGACGTCTTGGGGACCAAGCTTCCTCAACTGAGCAAGGGGAGCCCCGAGGAGCCCGTGGTGGGGTGCCCCCTGGGGCAGAGGCAGCCCTGCCGGAAAATGCTCCCCGACCGCTCGCGGGCCGCCCGGGACCGGGCCAACCAGAAGCTGGTGGAGTACATTGTGAAGGCCAAGGGCGCGGAGAGCCACCTGCGGGCCATCCTAAAGAGCAGGAAGCCATCTCGCTGGCTGCAGACCTTCCTGAGCTCCAGCCAGTACGTGACCTGTGTGGAGA
>77336838649
GGGCAGGGTGTTCCCCTGATATCAGTGACTACCTTAAGAAGAGGCGGTTACAGCACATTACCAAATCCTCAGAAATCGGAATGGATTTATGACACTCCAGTGTCTCCAGGAAAGGCCAGCGTCAGAAACACGCCTCTCACCAGCTTTGCGGAAGAATCAAGGCCCCACGCTCTCCCCAGTTCCAGCTCCACTTTCTACAATCCTCCAAGTGGCAGATCCAGGTCCCTCACTCCACAACTGAATAACAATGTGCCCATGCAGAAAAAACTCAGCCTTCCAGAAATTCCTTCTTATGGCTTT
>774279012865
GACTCCCAGACTCAGTCCCTCACACTTCTCCGCCGCCCTACAATGCCCCTCAGCCTCCAGCCGAACCCCCAGCCCCACCGCCACAGGCAGCCCCTTCCTCACACCATCACCACCACCACCACTACCATCAGTCTGGCACCGCCACCCTCCCGCGCTTAGGGGCAGGGGGCCTGGCCTCTTCCGCGGCCACCGCTCAGCGCGGTCCCTCCTCCTCTGCCACGCTGCCGAGGCCCCCCCACCACGCCCCTCCCGGCCCTGCTGCCGGGGCACCCCCACCCGGCTGCGCTACCTTGCCCCGCA
>775154338109
CGCAGCGGGTCCTCTCTATCTAGCTCCAGCCTCTCGCCTGCGCCCCACTCCCCGCGTCCCGCGTCCTAGCCGACCATGGCCGGGCCCCTGCGCGCCCCGCTGCTCCTGCTGGCCATCCTGGCCGTGGCCCTGGCCGTGAGCCCCGCGGCCGGCTCCAGTCCCGGCAAGCCGCCGCGCCTAGTGGGAGGCCCCATGGACGCCAGCGTGGAGGAGGAGGGTGTGCGGCGTGCACTGGACTTTGCCGTCGGCGAGTACAACAAAGCCAGCAACGACATGTACCACAGCCGCGCGCTGCAGGTG
>7763112491
ATTGCCCTCTGTCACTTCTTCTTCAACATCTCGGGTATCCTTCTGTGGTACCCGGTGCCCTGCACACGCCTGCCCATCCGCATGGCCAAGGCGCTGGGGAAACGCACGGCCAAGTACCGCTGGTTTGCCGTCCTCTATCTCCTTGTCTGCTTCCTGCTGCTGCCCTCACTGGTGTTTGGCATCTCCATGGCAGGCTGGCAGGTCATGGTAGGTGTGGGCACGCCCTTCGGGGCCCTGCTGGCCTTCGTGGTGCTCATCAATGTCCTGCAGAGTCGGAGTCCCGGGCACCTGCCCAAGTGG
>777279729196
GCTTTGCTTCACCTCTGGGTCATGATTGTTCTGTTGACTTACACACCAGAAATGCACCACGACCAACCATATGGCAAATGAACCAAGCCCAGTTGTTGCAGTGATTGGTTGTCTTTTTCTAGACTTGGGATCTGCAAGAAGGCCAATTGCCTAAAATTTCTGAGAACAGTGCACAAGATTATTTTATCACTACAAGCTTTTAACTTTTTAAGTTATTGTACAAGTATTCTACCTAAATCTTCCAATTTCCTTTAAATGGTAAGAGTTTCTAAAACAGACAATAATTTAACAAGCTCAGCT
>778245517192
GTGATCGCTCTGACCGTGCTGGCTTCAGTGCGGATCTACTACCAGTACCGCCGGGTGAAGCCTGTGACCCGGGAGATCGTCATCCGAGACCCCTATGCCCTCCGGCCTCTGCGCCGGCTCATCGACGCCTACGCTTTCCGAATCTATGGCCACTGGGTGAAGAAGGGGCAGCAGCAGAACCGGGCAGCCCTTTTCGAGAACACACCCAAGGCCGTGCTCCTCTCCCTGGCCGAGGAGGACTACTGAGGGGCTGGCCAGTCAGGGAGGGCTAGGGGGCAGGTGGGGAGGGGAAGCCATGGA
>779210419682
CTTCACCTGGCTCTGCGGACACGTGCACCGGAACATCCTCTCCAAGTTCACAGGCCAGGCGGTGGAGCTGTTTGACGAGGAGTTCCGCCACCTCTACGCCTCCTCCAAGCCTGTGATGGGCCTGAAGTCCCCGCGGCTGGTCGCCCCCGTCCCGCCCGGAGCAGCCCCGGCCAATGGCCGCCTTAGCAGCAGCAGTGGCTCCGCCAGTGACCGCACGTCCTCCAACCCCTTCAGCGGCCGCTCGGCAGGCAGCCACCCCGGTACCCGAAGTGTGTCCGCGTCTTCAGGGCCCTGTAGCCC
>78041218839
GTGAGGCTGCGCTTGCCCGGGGCCCGCGCCCCCCTACCCCGGGGACCGCCCCCGGGCCGCCCGCCCCACTTGGCGCGCCACTTCCGCGTGCATGGCCCTGCTGCCCCGAGCCCTGAGCGCCGGCGCGGGACCGAGCTGGCGGCGGGCGGCGCGCGCCTTCCGAGGCTTCCTGCTGCTTCTGCCCGAGCCCGCGGCCCTCACGCGCGCCCTCTCCCGTGCCATGGCCTGCAGGCAGGAGCCGCAGCCGCAGGGCCCGCCGCCCGCTGCTGGCGCCGTGGCCTCCTATGACTACCTGGTGAT
>781154734367
AAAAATTGTGCCGACCCCTGCCCTGGAAGAGCACAGTACCTCCATGCATTGGTGTGGCGAAGACGACTGGGGATTGCCGCTCTAAAACATGTTTGGATTAGGAAGCACGTTTAAGTAGGAGAAGCCTTCGTGACTTCTCTCTAGTGCCTTCGTGCCCTGTGTTGCCCACTGAATTGCCCTGTAACACCTAAGTGTAGTGGTAGCATTAAGGGATAGCTTTTCAGCCCTCAAGGTTATCAGGAGCATTTGTATCACTGCTATAAATAAAGTAGTATCACTTGTCATAATCAGGGTGCTGAA
>782197722124
AAAATCCTAAAGGTAAAAACAAACACTTGATGAATAAAAGAAGGAAACCTGAGGAGGATGAAAAGAAACTAAATATGAAAAGACTTCGAACTGACAATGTTTCAGACTTTTCTGAGAGCAGTGACTCAGAAAATTCAAATAAGAGAATAATAGATAATTCCTCAGAACAGAAGCCAGAGAATGAATTGAAAAATAAAAATACTTCAAAAATAAATGGAGAAGAAGGAAAACCCCATAATAATGAGAAGGCAGGAGAAGAGACCCTAAAAAATAGCCAGCCTCCCTGGGATCAAATACAGG
>783127140273
GAATATACAGATGTTGCCACAGGAATCTAATCTGAAATCGTACAAATGGAAATGACGCTACAGGAGGATGTTTGGGAGCATCTCTCTCTTTTTGTCAGGAGTTAGAAGTGACACTAAGGCACTAATACTGTAACTTCTTGATAAAATAACTTTATTTTTTAGTAGTGGAATGCTGCAACTTTTTTACACCTAACAATTGCTTTTAAATTACAGTATTCAATTTAAAAGTTGTATTAACTACAGTTTCCTTTGCAAAAAGTCTCAAAAGAATCACTTGAAGGGCATTATTTGTTGATGCAT
>784184812806
GACTTCTGCAGTTTCTGTTTCCTTGACTGGCAGCTCAGCGGGGCCCTCCCGCTTGGATGTTCCGGGAAAGTGATGTGGGTAGGACAGGCGGGGCGAGCCGCAGGTGCCAGAACACAGATTGTATAAAAGGCTGGGGGCTGGTGGGGAGCAGGGGAAGGGAATGTGACCAGGTCTAGGTCTGGAGTTTCAGCTTGGACACTGAGCCAAGCAGACAAGCAAAGCAAGCCAGGACACACCATCCTGCCCCAGGCCCAGCTTCTCTCCTGCCTTCCAACGCCATGGGGAGCAATCTCAGCCCCC
>785132811399
GTTATCAGACCAGGATGAAGAGGGAAAGATCAAGCAGGAGTATATCATATCTGACCCCTCCTTTTCCATGGTGACAGTCCAAAGGGAAGATAGTGGGATAACCTGGGAAACCAATTCAAGTAGATCTTCTACTCCTTGGGCTTCAGAAGAAAGTCAGACTTCTGGTGTGTGTAGTCGGGAAGGGTCAACTGTGAATTCTCCTCCTGGAAATGTTTCCTTTATTGTGGATGAAGTGAAAAAGGTTCGGAAAAGGACTCATAAGTCAAAGCATGGTTCACCATCATTACGCCGGAAAGGCAA
>78670540539
GTACCTGGCATATACAGATCCTGGGCTTTCCTCTCAGACCAAACCGAGGACTATACCAACTAGTTAGAGCCACTGTGGTTTACCGCCATCATCTCCAACTAACTCGCTTCAATCTCTCCTGCCATGTGGAGCCCTGGGTGCAGAAAAACCCAACCAACCACTTCCCTTCCTCAGAAGGAGATTCCTCAAAACCTTCCCTGATGTCTAACGCTTGGAAAGAGATGGATATCACACAACTTGTTCAGCAAAGGTTCTGGAATAACAAGGGACACAGGATCCTACGACTCCGTTTTATGTGTC
>78728163643
TTCCAGGACCGTCTGCAGCCCTAACAACAATGCAGCTCTTCTCCAAGCAAAATCCTTCAAGACAAGAGGTTACCAAACTCCAGCAGCAGGTTAAAACAAATGGTGCTGGCGTGACTGTTCTCAGGCGTGAAATTTCTGAGCTTCGCACCAAAGTGCAAGAACAGCAAAAACAGCTTCAAGACCAGGACCAGAAACTGCTAGAGCAGACCCAGATCATAGGTGAACAAAATGCACGGTTGGCAGAGCTAGAACGCAAACTACGAGAAGTAATGGAAAGTGCTGTAGGAAATTCCTCAGGGT
>78815602862
AGTGTCCACAACACAGGCCACATCTTCCCCACCATGGTCTTGCTTCTTCTCTGCCCTAAACCTAACCTGTCACTGGCAGCCTCCAGACAGGTCTGAGCTGTCTGGTTAAAGCTACAGCAGCTTCTGGCCTGGCCCAACTGGAGGTCCCTGCAATTTTCCCTCTTCTCACCCACCTCTGCCCAGCCTCAGCTGGATTGGCAGGTGAGCTCCTCAGCTGGATTGGCAGGTGAGCTGGGGCTGGGCTCATGTGTCACCTACTCCAAAGGTCCCAAGAGGAGTCTTCCCTACTTCCCTCAAGTT
>789182135426
ATCCACTGAGCGTGGATGGCACGGCCGGTGGTCTCGATGAGCCCGGAGTGGCCTCTGATGGACTCCCGTCCTCGGAGCCAGGGCCGTGTTCCTTCCAGCAGCTGGATGAGTCCCCCGCTGTACCCCTGTCCCATCGGCCCCCAGCCCTGGCCGACCCAGCCTCATACCAGCCAGCTGTCACTGCTCCGGAGCCAGACGCCAGCCCAAGGCTGGCCGTGGACTTCGCCCTGCCCAAGGAGCTGCCCCTCATCTCCAGCCATGTGGACCTCAGCGGGGATCCGGAGGAGACTGTGGCCCCAG
>790145827568
ATGTTCCTTGTATCTTTAGTGGTGACCAAATCGGGATGCTAGATCCTCATCAAACACTTTTTGGCCCACATGAATCAGGCCAATGTTGGAATCTCAAAGATGACAGCAAAGAAATTAGTGAACTTTCAGACCAGTTTGCACCATTTGTTGGCATTTTTGGAAGCACCAAGGAAACATTTATAAACGGCAATTTTCCAGGAACATTTTTCCGTTTCCCTCTTCGCCTACAACCTTCACAACTTAGTAGTAACCTCTACAATAAGCAGAAGGTTCTTGAGTTGTTTGAGTCTTTTAGGGCAG
>79121039388
ATGGTGGACCCGGTGGGCTTCGCGGAGGCGTGGAAGGCGCAGTTCCCGGACTCAGAGCCCCCGCGCATGGAGCTGCGCTCAGTGGGCGACATCGAGCAGGAGCTGGAGCGCTGCAAGGCCTCCATTCGGCGCCTGGAGCAGGAGGTGAACCAGGAGCGCTTCCGCATGATCTACCTGCAGACGTTGCTGGCCAAGGAAAAGAAGAGCTATGACCGGCAGCGATGGGGCTTCCGGCGCGCGGCGCAGGCCCCCGACGGCGCCTCCGAGCCCCGAGCGTCCGCGTCGCGCCCGCAGCCAGCG
>792268828643
CAATTTTACCTGCTCAAGAATGGAAACCTCCTCTTCCAGCTTATGATTTTCTAAGTATGATAGATGCCGCAACATCTCAACGTGGCACTAGGAAAGTTCCCAAGTGTATGAAAGAAACAGATGTGCAGGAGAATGATAAGGAACAACATGAAGATAAATCGGCAGTCAGAAAAGAACCGATTGAAACTCTGAGAATAAAGCATTGGAATAGAAGTAATTGGTTTAAAGAAGCAGAAAAATCATTTAGACGTGATAAAGAGTTAGGATGCTCAAAAGTGAACTAATTTTATAGGGCTGTGG
>793268233287
TTTGTAACTTCACTTCAGCCTCCCATTGATCGCTTTCTGCAACCATTCAGACTGATCTCGGGCTCCTATTTCATTTACATTGTGTGCACACCAAGTAACCAGTGGGAAAACTTTAGAGGGTACTTAAACCCCAGAAAATTCTGAAACCGGGCTCTTGAGCCGCTATCCTCGGGCCTGCTCCCACCCTGTGGAGTGCACTTTCGTTTTCAATAAATCTCTGCTTTTGTTGCTTCATTCTTTCCTTGCTTTGTTTGTGTGTTTGTCCAGTTCTTTGTTCAACACGCCAAGAACCTGGACACT
>794146920509
TTTCAGAAAATTACAGGTGATGCTAGAATTCCTTTGCCTCTCGACTCCTTTCCTGTCCCAGTTTCTACTCCAGAGGGCTTAGGAACTTCCAGCAACAACCTAGGAGTCCCAGCTACTGAGCAGCGGCAGGAGTCTTTTGAAGGATTCATTGCTAGAATGTGTTCTCCTTCACCAGATGCGACTTCTGGAACTGGAAGTCAAAGAAAAGAAGAGGAGTTGTCCAGAAATAGCAGATCTTCTTCAGAGAAAAAGACCAAAACAGGTGAATATACCAAAAAACACTCTGATAAGCAACACCCT
>79514117716
CTCCACATCCAGAGGCCGGAGATGGTAGCATCCACTGTGTGAGCCAACGGGGGCCTCCCACCCTCATCTAGCTCTGTTCAGGAGAGCTGCAAACACAGAGCCCACCACAAGCCTCCGGGGCGGGTCAAGAGGAGACCGAAGTCAGGCCCTGAAGCCGGTCCTGCTCTGAGCTGACAGACTTGGCCAGTCCCCTGCCTGTGCTCCTGCTGGGGAAGGCTGGGGGCTGTAAGCCTCTCCATCCGGGAGCTTCCAGACTCCCAGAAGCCTCGGCACCCCTGTCTCCTCCTGGGTGGCTCCCCA
>796282223990
ATTCTCAGCTGGCTGAGTGCCGGGGCCCTCCTGAAGTCGAGGGCGCCCCGCTCTTCTCACTCACTGAGGAGAGCTTCAAGGCCTGCCACCTGACCCTGACCCTGGATGATTACCTATTCATTGCGTTCGTGGGCTTCGTGGTCTCCATTGCTTCTGTGGCCACCAACTTCCTCCTGGGCATCACTGCCAACTGCTGCCACCGCTGGAGCAAGGCCAGTGAAGAGGAAGAGATCTGACATGCCTGCCTCTCATCCCTCCATGCTGCTGACCGCCACAGCTGCTGGCCACCAGACGCCCTCC
>797266113789
ACTGCTGTGTCCACTGCATCCTGTCCTGCCTGTTCTGCGAGTTCCTGACGCTGTGCAACATCGTCCTGGACTGCGCCACCTGTGGCTCCTGCAGCTCGGAGGACTCGTGCCTCTGCTGCTGCTGCTGTGGCTCTGGCGAGTGTGCCGACTGCGACCTGCCCTGCGACCTGGACTGCGGCATCCTGGATGCCTGCTGCGAGTCCGCGGACTGCCTGGAGATCTGCATGGAGTGCTGTGGGCTCTGCTTCTCCTCCTGAGCCTCTGTCGGGGGCTAAGCCAGCCTGGCGCCCCTGCAGATTC
>798131729225
GAAGTGGGAAAACTCTTGCCTTTGCCATCCCAATGATTCATGCGGTGTTGCAGTGGCAGAAGAGGAATGCTGCCCCTCCTCCAAGTAACACCGAAGCACCACCTGGAGAGACCAGAACTGAGGCCGGAGCTGAGACTAGATCACCAGGCAAGGCTGAAGCTGAGTCTGATGCATTGCCTGACGATACTGTAATTGAGAGTGAAGCACTGCCCAGTGATATTGCAGCCGAGGCCAGAGCCAAGACTGGAGGCACTGTCTCAGACCAGGCGTTGCTCTTTGGTGACGATGATGCTGGTGAAG
>799245841500
TTTGATGATCTTATGGCAGAGGAGGAAGCTGTATCTTCAAAATGTGTCAATTTGTCTAAAGACAATCAAGTTATCCAACAGGAGTTATTATCTATGAAAAAAGTACAACAAGAATGTGAAAAACTTGAGGAGAATCAAAAGATGTTGGAAGAAGAAATATTAAATCTTAAGACACATATGGAAAACAGTATGGTAGAACTTAGTAAACTACAAGAATATAAATCAGAGCTAGATGAAAGGGCAATGCAGGCAGTAGAAAAATTAAAAGAAATCCATTTACAGGTTACTTGTTTAAATCAG
>80080229179
CGCCCCTCGCCTTCTGCCCGGGCGCTCGCAGCCGAGCGCGGCCGGGGAAGGGCTCTCCTCCCAGCGCCGAGCACTGGGCCCTGGCAGACGCCCCAAGATTGTTGTGAGGAGTCTAGCCAGTTGGTGAGCGCTGTAATCTGAACCAGCTGTGTCCAGACTGAGGCCCCATTTGCATTGTTTAACATACTTAGAAAATGAAGTGTTCATTTTTAACATTCCTCCTCCAATTGGTTTAATGCTGAATTACTGAAGAGGGCTAAGCAAAACCAGGTGCTTGCGCTGAGGGCTCTGCAGTGGCTG
>8018101788
GCTTCTTAGTGTTGAAGAAAAGAAGAAAATAGGGCATCTTTGTAAATTGCTGATTGACCAAGGTCGAATCCAGTATTTGCAGCAGAAGGGATTCAGTCCTGCTTTGCAGTACTATACAGACCCTCTGGTGTCTTTGGAAAATGTTTTGTTAACTGCTTTACCAAATCATTCTTCATCACCAGAAACAACTGCTTAATGGAAAAGAAATTTGAGCATCATCTGTCTTCCACCAAAAAAAATTTTTTAATTATATTTTTATATCAAAAAAATATATACTTTAAATAGCAAATAATATGAACT
>802226525838
GATTTCTTCTAATAGCTTTGTGCAGACATGCGGTGCCATCAACAAAAATGGTCTTCAAGCCTCAAGCTGTGAAGTTCCTTTACACTGGGTGTGTAAGAAGGTCAGACTTTGATAGATGACCACTCTGTCCTGACCCTCAGATCTGTCATGTATCCCTAAAAGGAGGGAGCTGGCCACTGGCTGTTGGGAAAGCCATGAGTATATAGTTAGCAAATACTGAACTTTCTCAGATATGGCATTAGATGCAAGACAACCTCCTAGGGATTGATGCCTAACTGATGGATTCTCTTTGAGACTATT
>80313324908
GGCATAGTCAGTGTCCCAGCACCATGTCAGTATGCTCACAAGCTGACCTTTCTGGTGGCACAAAGCATTCATAAAGAACCCAGTCTGGAATTAGCCAACCATCTCTTCTACCTGTGATGGCATGAACTACTGGCATCACTAGATGGACAATCCAAGAAGAAATTGGTATACTTTGTGCAAATCTGCCATAAGCTCAAGGCTGTGACTGGGGAAAAAGATTGAGCTTAGTTTTCATGTCTAGGAAAAAAAGCAAAACAACTTAATCTGAAACAGTTTTAAAAAATGTGTGTTATTTTGTTT
>80440025169
CCCATCCGGAAAGGCCAGCGGGACCTGTATTCTGGCCTGAATCAGAGACGCATCTGACCCTCTGGAGAACACTGCCTCCCGCTGGCCCAGGTCTCCTCTCCAGTCCCCCTGCGACTCCCTGTTTCCTGGGCTAGTCTTGGACCCCACGAGAGAGAATCGTTCCTCAGCCTCATGGTGAACTCGCGCCCTCCAGCCTGATCCCCCGCTCCCTCCTCCCTGCCTTCTCTGCTGGTACCCAGTCCTAAAATATTGCTGCTTCCTCTTCCTTTGAAGCATCATCAGTAGTCACACCCTCACAGC
>805205828375
TCCTAGTGGAGGGCTGAGTCCAGCATCCCAGACTCGTGTGACTATATAGGCAAGCATTTGGGGACCTACTTCACTTTGATACCCTAGCCTTCAGCAGCTCAAGGTGTTGGCCTTTGGATAGGAGGCTTCCAAGTAGTAAAGCTCCCTGCTCTCAGCAAGCCCAACACCATGGGGAAGGGAGATGTCTTAGAGGCAGCACCAACCACCACAGCCTACCATTCCCTCATGGATGAATATGGTTATGAGGTGGGCAAGGCCATTGGCCATGGCTCCTATGGGTCGGTATATGAGGCTTTCTAC
>806560293
CTTGTGGAGCATTCGGGCTTGGAAGGAAAGCTATAGGCTACCCATTCAGCTCCCCTGTCAGAGACTCAAGCTTTGAGAAAGGCTAGCAAAGAGCAAGGAAAGAGAGAAAACAACAAAGTGGCGAGGCCCTCAGAGTGAAAGCGTAAGGTTCAGTCAGCCTGCTGCAGCTTTGCAGACCTCAGCTGGGCATCTCCAGACTCCCCTGAAGGAAGAGCCTTCCTCACCCAAACCCACAAAAGATGCTGAAAAAGCCTCTCTCAGCTGTGACCTGGCTCTGCATTTTCATCGTGGCCTTTGTCA
>807237230281
ATTTTACTGGGACCTGACCATGCTGCTGCTGATGGTGGGAAACCTGATTATCATTCCTGTGGGCATCACCTTCTTCAAGGATGAGAACACCACACCCTGGATTGTCTTCAATGTGGTGTCAGACACATTCTTCCTCATCGACTTGGTCCTCAACTTCCGCACAGGGATCGTGGTGGAGGACAACACAGAGATCATCCTGGACCCGCAGCGGATTAAAATGAAGTACCTGAAAAGCTGGTTCATGGTAGATTTCATTTCCTCCATCCCCGTGGACTACATCTTCCTCATTGTGGAGACACG
>80820417384
GAGCCTGCTCTGGAGTCAGCTGTGATGTACTGACACCATGGAATTCCACTGCCAGTGACCCACTGCCTCCGGCCGTACACGACAGTGCCTTGACCCAACAGCCATCGAGTACTGTATGTATTTCCACCTGAGGAGAAGGCCTGGGGAGGCCACAGTGCACCATTGCACAGGGCTGTCCTGATACCTCATCCAGAAAGCCGTCTCAGACTTCAGCACTGCGGTCTTGCCCACTCTCTGCCTTAGGCTCCCAGGGGAATCCAAGACAGAAAATGAAGACACTGGCTTCCAACAGCAGCGCTC
>8096951211
AGGAAGCAAGGGAAGAGTTGAGAGAACAGGTTTATGACGCCATGGGAGAAAAAGAAGAAGCCAAAAAAACAGAAGACAAGTCTTTGGCAAAGCCTGAAACTGATAAAGAACAGGACAGTGAAATGGAGAAGGGTGGAAGAGAAGATATGGATATAAGTAAATCTGCAGAGGAGCCACAGGAAAAAGTTGACTTGACTCTAGATTGGTTAACTGAAACCTCTGAAGAGGCAAAAGGAGGAGCAGCACCAGAAGGACCGAATGAAGCTGAGGTCACTTCTGGGAAGCCAGAACAGGAAGTAC
>81027554561
GGGGTCTGTGCGGGGCCGCGGGGCCAGGGGGTCAGGGGGCCGCCCCCCCTCAGCTGCTGGACGCAGGGCTCGGCCTTCGCCTCTCGGCTCGGGAGAGTCCTTGAGTACGGAGACCGGCTAGGAGGGTTGCAGCTGCCTCTTTTTGAAAGTTGGGTTGGGCCCCAAGAGTGACTTCCGACAGACCTTTCCACTCCCACCGTCTGTGGCCTGAGGGCCTTCCCTTCTCCTCCCGCCCACCCCTCTGGATGTTTCGGGGAGTTAGAAGGGAGCTGGATTGAGAGACTGTGTTAGGGGCGGGGG
>8118811529
GAAGTCATCTCCTACTATTCTCAGTATTCTCTAGATGAAAAGATGCGCAGCCACATGGCCCTGGACTGGATCATGAAGGAGCGGGACTCACCAGGAATTGTCTCTCAAGAGCTACGAATGGCCCTGAGGCAGTTGGAGGAAGCCAGGAAAGCAGGACAAGAACTACGGTTTTACAAAGAAAAGAAAGAAATATTGAGCTTAGCCCTGACTCAGATCTGCAGTGACCCTGACACTTCCTCACCCAGTGATGATCAGCTGAGCCTTACGGCCCTGTGTGGCTATCACTAGCAAGGCCAAGCC
>812192325239
AGCCTGACAAGCCTGCCCTGCTACCAGCATTTCCGGAGGCTCCTGTGTGGGCTGCTTGTGCCCCGTTGCACCCCACTAGGCAGTGTTCTGCCCCCTTGCCGCTCTGTCTGCCAGGAAGCGGAGCACCAGTGCCAGTCTGGCCTGGCACTACTGGGCACCCCCTGGCCCTTCAACTGCAACAGGCTGCCAGAGGCAGCTGACCTGGAAGCTTGTGCCCAGCCCTGACCCTGAAGCCGGCCCCTGCCCTCTTCCTGCCCGTCCTCTTTTGCCGGTCAGGGCTGGCACGCAGGGGAACAAAGG
>813231625249
ACAAACTGGTCAAGTGTGAGGGCATCAGCCTGCTGGCTCAGAACACCTCGTGGCTGCTGCTGCTCCTGCTCTCCCTCTCCCTCCTCCAGGCCACGGATTTCATGTCCCTGTGACTGGTGGGGCCCATGGAGGAGACAGGAAGCCTCAAGTTCCAGTGCAGAGATCCTACTTCTCTGAGTCAGCTGACCCCCTCCCCCCAATCCCTCAAACCTTGAGGAGAAGTGGGGACCCCACCCCTCATCAGGAGTTCCAGTGCTGCATGCGATTATCTACCCACGTCCACGCGGCCACCTCACCCTC
>814113424832
GTTCTCGACTACGCGTACAAACACAACCTGGCTTCCTACTACCCAGAGCCTAAGGACAAGGAGGCTTTTGTAAGATCCCTGGTCTACACTCCAGACTATGACTCCTTTACACTGGACAGCTACACTTGGCCCAAGGAAGCCATGAATGTTCAGACGGTCTGAGGCAGTCTCAGAGGCTAGTATGGGGCTAGATGAAGCCCAGAGTAACACCCACAATATAAATGGGTTCCAAAATGGCCCAAGTGAATCCTTGTCGCTGTGTTTTTTCTTTTAAACTTTCTGGTGTGAGAGGAGATGCCA
>81539221145
TTGCCGGCGTCTCCGAGCCCGCGCTCCCAGCTGCAGAGCGCCTGGCTTGCCTCCCGCGCGGTCACCGCCGGCCCGCCGCCCCCGCTCCCGCCCGCGCCCGGAGCCCCTGCCTCGCGCCCGATGGTGAGCAGTGTGTTGTGCCGCTGTGTGGCCTCCCCGCCGCCGGACGCCGCCGCCACCGCCGCCTCTTCGTCTGCCTCATCGCCGGCGTCCGTGGGGGACCCCTGCGGCGGCGCTATCTGCGGGGGCCCGGACCACCGGCTGCGCCTGTGGAGACTCTTTCAGACGCTCGACGTCAAC
>8165738293
GTTTCATCCATGAGGACCACCTCCGGGAGCTGCTCACCACCATGGGTGACCGCTTCACAGATGAGGAAGTGGACGAGATGTACCGGGAGGCACCCATTGATAAGAAAGGCAACTTCAACTACGTGGAGTTCACCCGCATCCTCAAACATGGCGCCAAGGATAAAGACGACTAGGCCACCCCAGCCCCCTGACACCCCAGCCCCCGCCAGTCACCCCTCCCCGCACACACCCGTCCATACCAGCTCCCTGCCCATGACCCTCGCTCAGGGATCCCCCTTTGAGGGGTTAGGGTCCCAGTTC
>817127031366
CGCTTCTGCTCAACCTAGACCAGCCCCAGCTTCAGCCTCAGCTCCCCTCCTTCCTGGATCGAGCGCCCGCACTCCCGGCCCTGCAGCCACCCGAGTCCCGCTCGCTGTCGCCTGCACGCGAGTCCCCCCTGGCACGCGCTCCCACATCCCGGGATCGTCCCAACGGCCCCTGCGCCCTTCCTGGGATCACTCCGACTGCCCCGCGCGCCCTGGGATCGGTCCATCTACCCCGCGTGGCCCCAGCTGCTTGCCCGGAGCGCCAGCTAGCGCTCCCCGCTCTCCGCTCCCCGGCACTCTCGG
>8186524705
GTAACCATGGAGCTTATTACAGATAACAAAGATTTCACTGGTATCAATACTAAGTTAAGTGGCAACACCCATTATACCCCACTTTGTGCTCCTACAAGTCCAAATAAGGCACTACCAGAACTTAACCAAGATATGACCTGTACCAAAAATCCACAAAACTTAAACCAAATTCATGAGGAAACTGCAAAGAAAGCACAGAACTTGGTGCTCCCCAACCGAAAGTCACCAAGCCCTGTAGCACCACATCCTTCAACCTTCGTAGCTACGCCAGCCTCCCATAATTTAGTCAATCAGACAAAT
>819264510020
ACCCTTCCAAGTAAGTCCAACGAAAGCCATGACCACATGGATGATATGGATGATGAAGATGATGATGACCATGTGGACAGCCAGGACTCCATTGACTCGAACGACTCTGATGATGTAGATGACACTGATGATTCTCACCAGTCTGATGAGTCTCACCATTCTGATGAATCTGATGAACTGGTCACTGATTTTCCCACGGACCTGCCAGCAACCGAAGTTTTCACTCCAGTTGTCCCCACAGTAGACACATATGATGGCCGAGGTGATAGTGTGGTTTATGGACTGAGGTCAAAATCTAAG
>82050336183
CGCTGGCCGCGCGCCGAACCCGAGTCCGGCGGCACCGACGACGACCTCAACAGCGTGCTGGACTTCATCCTGTCCATGGGGCTGGATGGCCTGGGCGCCGAGGCCGCCCCGGAGCCGCCGCCGCCGCCCCCGCCGCCTGCGTTCTATTACCCCGAACCCGGCGCGCCCCCGCCCTACAGCGCCCCCGCGGGTGGCCTGGTGTCTGAGCTGCTGCGACCCGAGCTGGATGCGCCGCTGGGGCCCGCACTGCACGGCCGCTTTCTGCTGGCGCCGCCCGGCCGCCTGGTCAAGGCCGAGCCC
>821236419480
ATTGATCAGGGACCATGAAAAGAAACTTGTGCTTCACCGAAGAAAAATATCTAAACATCGAAAAACTTAAATATTATGGAAAAAAAACATTGCAAAATATAAAATAAATAAAAAAAGGAAAGGAAACTTTGAACCTTATGTACCGAGCAAATGCCAGGTCTAGCAAACATAATGCTAGTCCTAGATTACTTATTGATTTAAAAACAAAAAAACACAAAAAAATAGTAAAATATAAAAACAAATTAATGTTTTATAGACCCTGGGAAAAAGAATTTTCAGCAAAGTACAAAAATTTAAAGC
>82285841459
GTTGCATTGGAGTTTTCGAAAGACTTATCTTTCTGCAGGCTCGCCTCTGAGCTTTGTCTCCTTGGAGCCACCTCACTTAGACAGCTTCGGATGTGGATGCAGATTTGAACCATGTTGCGTCCCCAGGGACTGCTATGGCTCCCTTTGTTGTTCACCTCTGTCTGTGTCATGTTAAACTCCAATGTTCTTCTGTGGATAACTGCTCTTGCCATCAAGTTCACCCTCATTGACAGCCAAGCACAGTATCCAGTTGTCAACACAAATTATGGTAAAATCCAGGGCCTAAGAACACCATTACCC
>823267534976
GTTCCATCATGGAGAATGGAGTGAGCTCTTCCAGCACAGCTGACAAGTCCCAGAAGCAGTCCCTGACCCCCAGCTTTCAGAGCCCAGCCACCAGCTTGGGGCTGGATGAAGGGGTCTCCGCCAGCTCAGCTGGAGCCGGAGCCGGGGAGACTCTGAAGCAGGAATGTGACTCCCTGGGCCCCCAGATGGCGAGCAGCACCACCTCCAAGCCGTCATCATCATCCTCAGGACCCAGGACCCTCCCATGGCCGGGACAGCCCATCAGAGGCTGCCGGGGCCCACAGGCAGCCCTGCCACCAG
>824103113073
CTGAGCCAGTTCCAGCTGTTGGAACAAGAGATTACAAAGCCCGTGGAGAATGACATCTCGAAGTGGAAGCCCTCTCAGAGCCTACCCACCACAAACAGTGGCGTGAGTGCTCAGGATCGGCAGTTGCTGTGCTTCTACTATGACCAATGTGAGACCCATTTCATTTCCCTTCTCAACGCCATTGACGCACTCTTCAGTTGTGTCAGCTCAGCCCAGCCCCCGCGAATCTTCGTGGCACACAGCAAGTTTGTCATCCTCAGTGCACACAAACTGGTGTTCATTGGAGACACGCTGACACGG
>8251593141
GCACGCGCAGAGGCCCTGGCCCAGGGCTGGGCTTGGTTGTCATGAGAGTGGAGGCTGCGGCCGGGGCTATGGGCAGAGGTGGCCGGGTCTGCTTCTTCCCTGTCACTGCCGCAGCAGCTTGGGGTGCAAGGCGGCCTGGGGCGGCGGAAGGGGCGCCCCCCGAGTTCCGTCTGAGGAAGCGGCGGCTGCCGAGGAAGTCCACGAGAGCCGGGTCCCGCACGCCCCTGGGGTCCGGGTGCTGAGGCGCCGCCTGGCCGCCTCCCCGGGCCGCGGCACCGCTCCGACCCAGCCGCCCTCTCC
>82652610010
GCTGAAAAATCATCAGTACTAAAGTCAAAAGAGGAAAGCCATGAACAGTCAGCAGAACAGGGCAAGAGTTCTAGCCAAGAGCTGGGATTGAAGGATCAAGAGGACAGTGATGGTCACTTAAGTGTGAATTTGGAGTATGCACCAACTGAAGGTACATTGGACATAAAAGAAGATATGAGTGAGCCTCAGGAGAAAAAACTCTCAGAGAACACTGATTTTTTGGCTCCTGGTGTTAGTTCCTTCACAGATTCTAACCAACAAGAAAGTATCACAAAGAGAGAGGAAAACCAAGAACAACCT
>827289327676
GTAGATACCACTCTGTCTCAGTTTACCGACCTGAATGTTTACCTGTGGGATGTCCACCACAGTAAAAGGCTTATTAAAGTGGATGGGGTTGTGACCAAGAAGAGGAAATCCTACTGTGTTGACTTTGCTGCCATCCAGCCCCAGATCGCTTTACTCCAGGAAATGCACGTTACACATTTTCGCTTCTCCCTGGACTGGGCCCTGATTCTCCCTCTGGGTAACCAGTCCCAGGTGAACCACACCATCCTGCAGTACTATCGCTGCATGGCCAGCGAGCTTGTCCGTGTCAACATCACCCCA
>82813269864
GAAACTCTTAACAAAAACAAGGGGCTCGGGGAGGTTTCCGCTGAGGCGGCGGGGGTGCGGCGGTGGGCTGGTCTTCCGCGGCCGGCGTTGCGCCGCGGCGGAGGGTGGGCGCGCGGGGAGCGGGATGGAGCCGGGGCTGTGAGGCCGAGGCGGCGGTGCCTGGGAGGAAGGGTCGGATGCCGGACCGGGGGCACCGCTGAGGCGGTGGGTCCCCGACCTGCGAGACAGGTTTGGAAGCCCCCGCTGCGCCCAGTCCGTGCGGACCGCGAGGCCGCGGGCGGGTGGAGGCGCGTCTCCGGC
>82967911580
GAATAAGTCTTGACTGGGATGAAAAGAGACCAGAATTTGTTCGAGGATATAACCATCCCTGTGGTTGGTTTTGTGTTCCACTTAAAGACAACCCAAACCAGAGTCTTTTGACAGGATATATTCAGACAGATCTGCGTGGGATGATTCCTCAGTCTGCGGTAGATACAGCCATGGCAAGCACTTTAACCAACTTCTATGGTGATTTACGAAAAGCTTTATGAGAGGCAAAATACATTCAAACTTGTAGTACTACAGATCAACTCTCTCAGCTACATGGCCTGTAAAAATCATTGATTCCAC
>830172618385
CCGGCTGGAGGAGCTGAGGTTCCGAGTGCGGCCGCTGCTGGGCTGGCGGGCGGGCAGAGCACGGCACCCTGGCAGCAGGGCCCACGCCACGGGGCCATGGGCAGCTCGAGCCAGGCAGGCTGCTGCCCACGCTTACTGCCAGGGTGACCCCAGCCCTGGGGCCCAGCCACAACCACCCTGGCTTCATGCCAGGGGCTGCTCTGGTTGCCAGTCGGCCAGCCTCGGGGGTGCAGCCTGGGCTGGGACTGCTGCTGGGGTGCAGGTGAGGCAGTGGCCGGGCCCTCAGGCCCCAGGGCAGGC
>831283121922
GAAGACACCAGCGGCGACTACAAGAACGCCCTGCTGAGCCTGGTGGGCAGCGACCCCTGAGGCACAGAAGAACAAGAGCAAAGACCATGAAGCCAGAGTCTCCAGGACTCCTCACTCAACCTCGGCCATGGACGCAGGTTGGGTGTGAGGGGGGTCCCAGCCTTTCAGTCTTCTATTTCCCTATTTCCAGTGCTTTCCAGCCGGGTTTCTGACCCAGAGGGTGGAACCGGCCTGGACTCCTCTTCCCAACTTCCTCCAGGTCATTTCCCAGTGTGAGCACAATGCCAACCTTAGTGTTTC
>83265835679
GGCCACTTGGCCCGGGCCTCCTTTCTCCTCTGGTCGTGGGGAAGGAGGGATGGGTTGGACCTTCTGCTTTTCTTTCAATTCCCTCTTTTCATTCTCCTTCCTCCTCAATCTTCAACACTTGGCTAGTCGTTAATGCCTTAAGTGCTTAATTTGTTGTGTCTGGTCCTGGCCAGGGTCTGGCTGTACAGGAGGACTGGAAGGGCATCCTGGGAGTTTCCTGGTGTCCACAGGCCGGACAAAAGCAACCCCGACTCCTTAGAGCATGGCATGGCTCAGAGGTGCTGGTAAAACTGATGGGGG
>833261421077
GCGGCCGCCTCCCCCTCCCCCTCCCCCTCTTTCTTCTCCTCCCTCGTCGCCGCCGCCGCCGCCGCCGCCTCAGCCTTCGCCTCAGCCGCCGCCCGCTCCCGCCCGCGCGCGGCGGGATGGACGATCAATCCAGGATGCTGCAGACTCTGGCCGGGGTGAACCTGGCTGGCCACTCGGTGCAGGGGGGCATGGCCCTGCCGCCTCCCCCGCACGGCCACGAAGGGGCGGACGGCGACGGCAGGAAGCAGGACATCGGCGACATCCTCCACCAGATCATGACCATCACCGACCAGAGCTTGG
>83487811128
ATTGGATTCTTCAAAAGACCACTGAAAAAGAAAATGGAGAAATGAAATATTTTATGAAAGAAAATAATAACAATTATTCAATAATCTATCCTCAGGTTTGCCTCAAATATGTGACAAGAAATGTATAATTCATGACATAGTCATGTAACTATGTAATCCATCAGGGATTCATTACTTGGAAAATGACAGGTCATGCATTATCCAAAAACAATACCAAAAAGACATATTTTATAAAATGACAAAAAATATTTTACATAATTACTCATTTTTGTTGAGTAAGCAAAATTACAAAGTGTTTTT
>835232531400
CAGGTCTCCCAGGCTTCCTCAGCGTCGACGCCGGGGAGCGCCCTGGGGTTGGGAGCGCCCGGGGCCCGCGAAGGAGGAGGTGGCTCAGGTGTCAGGGCGCACCGTGGGAACCGGCCCCGGGGGAGGCGTGGAAACGCGGGGCCTGGGACTCGACCAGCCTCTCCCGTGCGGATCGCAAAATCTCGGAGCTGAAACAGCCCGTTGTTCGCAGCCTCCCTCTGACCCGCCACCCTGCACATTGTTTTCCATTCGCCCGGGTCGCGGGTGGGAGGAGAGGCACGCCGGGGTTCTGGAGCTTGG
>836264631243
GCCAGAAGCCTTTTAAAAGGTCCCTGCGAGGTTCAGATGCTTTGAGTGAGACCAGCTCAGTCAGTCACATTGAAGACTTAGAAAAGGTGGAGCGCCTATCCAGTGGGCCGGAGCAGATCACCCTCGAGGCCAGCAGCACTGAGGGACACCCAGGGGCTCCCAGCCCTCAGCACACCGACCAGACCGAGGCCTTCCAGAAAGGGGTCCCACACCCAGAAGATGACCACTCACAGGTAGAAGGACCGGAGAGCTTAAGATGAGACTCATTGTGTGGTTTGAGACTGTACTGAGTATTGTTTC
>837232721647
AAGTGGCACCAGCACTTCCGGTACGGAAAACTCGCTGCTGCCCCAACCTGGCTTGACAGGCTTGGTCTCTGCAAGTGGCTCTCAGCCCCTTCTTCTTTCCTGCCTCACCTTCCAATTCGTTTGCCGCCGCCGTCCCGCAGCTGCTGTTTCCGGAGTTGCCCCTTCCCCATGTTCCGGGGCAGGAGTCCGCAAAGCGAAGATCCGCCCGCCGGTTCCTCATCATGTCCGAACTGACTAAAGAGCTGATGGAGCTGGTGTGGGGCACCAAGAGCAGCCCCGGTCTCTCGGACACCATTTTCT
>838151529537
AAAAAGCGTGAAGTCATACTAAATAAGTCAACAAACGCTTTTACAACTGGGAAGATGTCTCACCCCCCAAACATTCCGAAGGAACAGACCCCAGCAGGGACGTCGAATACAACCTCAGTCTCAGTAAAACCCTCTGAAGAGAAGACTTCTGAAAGCAAAAAGACTTACAACAGTATCAGCAAAATTGACAAAATGTCCCGAATCGTATTCCCAGTCTTGTTCGGCACTTTCAACTTAGTTTACTGGGCAACGTATTTGAATAGGGAGCCGGTGATAAAAGGAGCCGCCTCTCCAAAATAA
>839154527508
TTCCGGGTGCTCTTCGCCAACCTGGCAGCTCTGTTCTGGTATGCCTACCTGGCCTCCTTGGGGAAGTGACGACCGCTGGGAGAACATCAGGTGCACTGTGGACGTGGGTCTGGGGGTCTCACCCGCCCAGCGAGAGCAGAACCAATCCAGTCAGGATGTCACTGACTCTAAATCAGGTGATTCAAGATGCCCAAAAATGATGGATAGAGAAACAGAAATCTCTGAATGTCAGAACCCTGTCTTTTAAAAAGGCAGTCGCTGCCTTCAGGTGGTGCTGCCCCAGAAACTTAAAATTTAGTC
>840280135132
ATTAAAGACTCCAGTAAGGAGGAAGTCTGGAAGAGAAGAGGAGGCCAAGGCATCCCATTCAAAAAGCAATTCCTGTCCCAGGAACGTGCCATGTGCTTCTCATGCCCCCGGAACCCATTCCCCGCAAAACCCGGTTCTCTCACTCTTCCTTTTCACAGTGAACCTGCAGTCTGGGCACAAGAAGTATAACTTCGCATGGATTCTGCAAAGCCCACACCTGTGGTCATTCCCTGTTCTTTCCATTCAACAATGGAGACTTGCCCAAGATTGTAAACTAGTGAGTGACAGCATTTGGGCTTA
>841264411534
ATATTACAGTGACAGAGAGAAACACAGAAAACTGGATGATCACAGGAGTAGAGATCACAGGTCAAATTTGGAAGGAAGTTTAAAAGATAGATCTCATTCTGATCATCGTTCTCACTCAGATCATCGGTTACATTCAGACCACCGGTCAAGTTCTGAATATACGCACCATAAATCTTCCAGGGATTATAGGTATCACTCAGACTGGCAAATGGACCACAGAGCTTCCAGCAGTGGCCCTAGGTCACCACTAGATCAGAGATCTCCTTATGGCTCCAGATCTCCATTTGAACATTCAGTTGA
>842760699
GCGCCTGGGGGCCCGGGGCCCAGGCCAAAGCCGCCTGCCCCAGCCCCCGACTGCATCAACCAGATAGCGGCAGCGTTCGGCCACATGCCCTTGCTGTCCTCTCGTCTGCGTCTGGACCCGGTGCTGTTTAAGGACCCGGTGTCCGTGCAGCGCAAGAAGTACCGCAGCCTGGAGAAGCCCTAGGGGGGCGACCCGCGGAGACCCCAGCAGAGGTCGCAGCCCAGCTCCCAGGGGGCCCGGCGCCTGCCGGCGGGCTCCGCTCTTGGGACACCGGAGAACCTATCATGTCAGCCAGCGGGC
>84321427663
GATTTGGAAAAACATCAGGGAATTCATTTAAAGTAAATAGCTGCAAAGACCACATTGGAAAGTCAATGCCAAATGTCCTAGAAGATGAAGTATATGAAACAGTTGTAGATACCTCTGAAGAAGATAGTTTTTCATTATGTTTTTCTAAATGTAGAACAAAAAATCTACAAAAAGTAAGAACTAGCAAGACTAGGAAAAAAATTTTCCATGAAGCAAACGCTGATGAATGTGAAAAATCTAAAAACCAAGTGAAAGAAAAATACTCATTTGTATCTGAAGTGGAACCAAATGATACTGATC
>84419385280
GCTCTGACTCCAGCCAAAGCATGAATGGCCTTGAAGTGGCTCCCCCAGGTCTGATCACCAACTTCTCCCTGGCCACGGCAGAGCAATGTGGCCAGGAGACGCCACTGGAGAACATGCTGTTCGCCTCCTTCTACCTTCTGGATTTTATCCTGGCTTTAGTTGGCAATACCCTGGCTCTGTGGCTTTTCATCCGAGACCACAAGTCCGGGACCCCGGCCAACGTGTTCCTGATGCATCTGGCCGTGGCCGACTTGTCGTGCGTGCTGGTCCTGCCCACCCGCCTGGTCTACCACTTCTCTG
>84563334977
AAACGGCAGCACAAAAGGAAATCTATATTAATAGAATATTTTGTTGAACAAAGGAGGTTAGATAAGAACTGCAAACCAACAGACTCAGCAAACAAGGAAAGAAACGTGTTAGCCATAAGACATGTTTCAAGTGAATCGAAGTCCAATAACTGTAGACTTCAGAAGAAAAAAGTTTTCAAAAATTTTATCAAAACAGGTCACTGATAAATAACTCCTCCAGTAATAGAGCTAGGCCTGAAACCAAAATTAATTAAAAAATTAACAAAACAGATTGAACCTGAATTAAATTTCTTTTGATAA
>846109217837
GGAAAAGACCCTTCTAAAAAAAAATCCCAGAAGAAAAACTTGGAAGATGAGAAAGAAGTATGCCCAAAAGCCAAGTCAGAAGAATCATTTGTATTAAATGAGACAAAGAAAAATATAGTTAACACAGATGTGCCCCATCAACATCCAGAATTACTTCATTCATCTTCCTTGGTAAAGCCACCAGCTCCCAAAACAGGAAGTATACAAAATAACATGTTAACTCTTAATCTAGTTAAACAACATACTGGGAAACCAGAATCTACCTTGGAAACATCAGTTAACCAAGATACAGGTAGAGGT
>847143637265
GGTCACCAGCATGAATGCTCGGCAGGCAGCTCCCAAGACCACCCGCCCCCAGGTGCAGCCACCTACACCCCGGGGAAGGGGGAAGAGCAGGAGCTCCACTATGCCTCCCTCAGCTTCCAGGGCCTGAGGCTCTGGGAGCCTGCGGACCAGGAGGCCCCCAGCACCACCGAGTACTCGGAGATCAAGATCCACACAGGACAGCCCCTGAGGGGCCCAGGCTTTGGGCTTCAATTGGAGAGGGAGATGTCAGGGATGGTTCCAAAGTGAAGAGGTCTCCATGGCAACAGGACACCAGCAAGT
>8488621752
AGCAAAGGGAAAAACAGCTAAGTGTTTCCTGGCTGAATTTTATTTTGCTTTCAGTTTCTGCCATTTCAGTTCCTGTTATCGTGCTTTGAGGTGCACTGAACTGCAGCAAACCCAGGGGATCCAAGGCTACGTTGAAAAGCCTTTGACCACAGTGCAGGGAGCAGAAGACATTAATGACGTGATGTCGACACAGCCCGCACTCAGGATCCTCCAGGAAAAGAACACAGAGATAACCCCGGATCGATGGTACTTTTTGAAAATGCTTTATTGCAAAAGAGTGGCTAGGGTTTTACAAGGGCT
>84932620014
GGGAAATTAATGAAAGCTTAAGGAGAATCATGAAGAGCTCACTCACTGAGACAATTGAAGCATCCTTAAAGAAATGAACACTTTTTGTTGTCTGTGTTGAGTCACTGATGTCTAATCCCCTTTAAACCAAACCCTGTACTCAGTCTTTTGTGCCCAGGTAAGAGTTGTTGATTAAAGTGTTTGCTGTTTGGGGGCTAACATTTTCTTGTCAAGCTGGAAAATTTGTGTTTTTGCATGTTTGTTTTGAACATGAAAGAGAAAGCGCTGTAGTTGGGTGGCAGGTGCTTATCTGAACACTTC
>8501104327
TCAAGCCTGGAATCCAGCAGCAGCTACAACTCAGAGACTCCATCGACCCCAGAGACGTCCTCAACTTCCTTGAGCACCTCCTGCCCACGGGGCCGGTCCTCCGTGTGGGGCCCACCAGATGCCTGTCGAGGGGACCTCCGTGATGTGGCCAGATCGGGGGTGGCCTCTCTCCCACCTGCCAAATGCCAGCACCAGGAGTCCCTGGGCCGACCGAGACCCCACTCAGCACCCTCGCTGGGCACCTCAAGCCTGAGGGACCCAGAGCCCTCAGGGAGGCTGGGTGATCCAGGACCCCAGGAG
>851199414239
ATGACTGTCGTCTCCGTCCCGCAGCGGGAGCCGCTCGTCCTGGGTGGCCGCCTTGCGCCGCTTGGCTTTTCCTCCCGAGGTTACTTTGGGGCCCTCCCGATGGTGACCACGGCTCCGCCTCCTTTACCCCGGATCCCGGACCCCCGGGCACTGCCCCCGACCCTCTTCCTCCCTCATTTCCTAGGGGGAGATGGCCCGTGTCTGACCCCCCAGCCTCGCGCTCCAGCAGCTCTGCCCAACCGCAGCCTCGCCGTGGCGGGAGGCACTCCTCGGGCAGCGCCGAAGAAGCGGCGAAAGAAG
>85227936193
GGTCTGTTTCACCCAGCCCGGAAAGTCAGAGATGTATATTGGAAAATTTACAACTCCATCTACATTGGTTCCCAGGACGCTCTCATAGCACATTACCCAAGAATCTACAACGATGATAAGAACACCTATATTCGTTATGAACTTGACTATATCTTATAATTTTATTGTTTATTTTGTGTTTAATGCACAGCTACTTCACACCTTAAACTTGCTTTGATTTGGTGATGTAAACTTTTAAACATTGCAGATCAGTGTAGAACTGGTCATAGAGGAAGAGCTAGAAATCCAGTAGCATGATTT
>853184514643
TAAAGAATTGAAGAAAAGTTAAGAGCTGCCGAAATGCACAGAGGTGAAAATGACAAACCAAATGGAATTTCTCTTCAGAGTTCAGAATTTTCAGATACTAAGGAGGAAGAAAGGATCCACTACTTCTTGTTCTTATGAATGACTCTAGAAAAATCAGAATCAAGTTGTGGGTGGAAAAATCAACGTGGCCTTTGAGTTCAGTTGTTATAAACCATTGTGACTATTGTTGGTCAAAGTATTGGTACTTATATTGTTAGTAATTGCATCATAATTACATTACCAGTGTTGGAAAACTAATGA
>854236227813
GAGCCCGGCTGCGGATCTGGGAAGCGCCTCTTCACGGCACTGGGATCCGCATCTGCCTGGGATCATCAAGCCCTAGAAGCTGGGTTTCTTTAAATTAGGGCTGCCGTTTTCTGTTTCTCCCTGGGCTGCGGAAAGCCAGAAGATTTTATCTAGCTTATACAAGGCTGCTGGTGTTCCCTCTTTTTTTCCACGAGGGTGTTTTTGGCTGCAATTGCATGAAATCCCAATGGTGTAGACCAGTGGCGATGGATCTAGGAGTTTACCAACTGAGACATTTTTCAATTTCTTTCTTGTCATCCT
>85515562062
GCTGGGTGGAGAAGGAAACCTACTATTAGCCCCCCGTCCTGCACGCCGTGGAGCATCAGGCCACACACTCTGCATCCGACACCCACCCCCTCTTTGTGTACTTCAGTCTTGGAGTTTGGAACTCTACCCTGGTAGGAAAGCACCGCAGCATGTGGGGAAGCAAGACGTCCTGGAATGAAGCATGTAGCTCTATGGGGGGAGGGGGGAGGGCTGCCTGAAAACCATCCATCTGTGGAAATGACAGCGGGGAAGGTTTTTATGTGCCTTTTTGTTTTTGTAAAAAAGGAACACCCGGAAAGA
>856274429749
GTGATCGGCAGCTCGCTCCTCTTTGTGCACGATCACTGCCATCGCGCCGGCGTGTGGCTCATCGACTTCGGCAAGACCACGCCCCTCCCCGATGGCCAGATCCTGGACCACCGGCGGCCCTGGGAGGAGGGCAACCGCGAGGACGGCTATTTGCTGGGGCTGGACAATCTCATTGGCATCCTGGCCAGCCTGGCTGAGAGATGAGGCTGGACTCCTGTCCCCGCGGGCCGCTCACCTGACATGTGGACCTGCAGCTTTGTCCCCACTGTGCATGCCGGCTTGAGACTGGAGCCCCGCGGT
>857265340068
ATCATCTGGGAGGAATTCACCCCAGAGGAAGGGAAAGGCTACCGCGAAGAGGTCTTGACCGTGAAGGAAATTACCTGAGACCCAGAGGGTGTAGGAATGGCATGGACATCTCCGCCTCCGCGACACGGGGGAACTGTTTTCTTGATGATGCTGTGAACCTTTATATCATTTTCTATGTTTTTATTTAAAAACATGACATTTGGGGCCAGGCGCGGTGGCTCACGCCTGTAATCCCAGCACTTTGGGAGGCCAAGGCAGGCGGATCACCTGAGGTCAGGAGTTCAAGACCAGCCTGCCCAA
>85847027635
GAAGTTCAGAAAAAAGTGTCACGTTTTAATCTGCAGATGGACATAAGTGGATTAATTCCTGGTCTAGTGTCTACATTCATACTTTTGTCTATTAGTGATCACTACGGACGAAAATTCCCTATGATTTTGTCTTCCGTTGGTGCTCTTGCAACCAGCGTTTGGCTCTGTTTGCTTTGCTATTTTGCCTTTCCATTCCAGCTTTTGATTGCATCTACCTTCATTGGTGCATTTTGTGGCAATTATACCACATTTTGGGGAGCTTGCTTTGCCTATATAGTTGATCAGTGTAAAGAACACAAA
>859227714693
ACAAAAACTCCATTTGGCAGATGCACAAGATGTTCCAAATACTTCTGCTAGCTAAAATGAAATGTAGTTTGCTTTCTTGTGATTTGAAGAGAAGCAGCAGTCTTTACTTTTCCAGCCAAATCCAGTAGCAGAATCATCTTCCACAACAAGGAATTAAAGTAATTAAAGTGCAAGTTCAATGATCGTTTTCACTTACTGCTTTTAGTAAATGTGACTCGCTGTAATTCACCATAACTGGAGGCCTAGGCCTTGTTGAAGGCTTCATCAGGAAATGTGACGCAGAGATTGTGCTGCTGTGCT
>860262318803
ATATTTCAGTTGAAGGAAGAAATAGCTCTTCTCCTAAGATGGAATCTGTGGTTTGGGAATGTGGTTGATCAACTTGATATGTTGGCCAAATGTGCCCCATGTAATAAAATGAAAAGAAGAGACAAGATGATGTCATTTTCCCATATTGTGAAACCAAAAACAAACGCCTTTTGTGAGACCAAGCTAACAAACCTCTGACGGTGCGAAGAGTATTTAACTGTTTGAAGAATTTAACAGTAAGATACAGAAGAAGTACCTTCGAGCTGAGACCTGCAGGTGTATAAATATCTAAAATACATA
>86112691150
GGGGACGCACGGCCCGCTGGTGCAGTGGAAGAGCCCGGCGGCCGCCGCCGCAGCCTTCTCGGCCCGCGCCCCCGCCGCCTGCACCCCCATCTGCTCTTCCCCGCGGGGGCCGCGCGGCGCGGGCTGGGGGCCCGGGCAGCCGCGCTCGGGCAGCGGGGGCGCGGGGCTGCCGCCTGCGCTCGCAGCTGGTGCCGGTGCGCGCGCTCGGCCTGGGCCACCGCTCCGACGAGCTGGTGCGTTTCCGCTTCTGCAGCGGCTCCTGCCGCCGCGCGCGCTCTCCACACGACCTCAGCCTGGCCA
>86222222712
GCTGGGTGGAAAGGGAGACGTACTACTAAACTCAGCAGATGAAGAGCTTCATGTGACACAGGGGTGTTGTGAGAGCTGGGATGGGGCCAGAGATTATAAGTTTGACACAACATCTGAGACACTAGGATGAATTATCTTGGATGAGAAAGATGGGCAATCCTGGGCTGGCTTGAGGGAATCATGGGCAGAGGATGAGGTGGGCTGAAGGGAAGCCCAGCCTGCATCTAGCTGGAGCCCCGCAGGGAGGGGCATGGTCCTGCTGAATCCCGTAGCCAGTCTAGACAGTAAATGTCTGGAAAA
>863213328971
GTGCCAGAACCCTGTGGAGCATCATGAACTGGGAAGAGTAGCTGAGCCCCAGAGCCTCTCTGGAAGAGAAAGGAAGAGCCAGCAGTTCTTTCTCCCAGTGTCCGACCTCACTGTCCAGCGTCTTCCTCTGCCCCTGCTCTGCCCTCCCTGGCTCCTGGACTAGAGCCCGGCTTCCAGCAGGACGTTTCCCCAGGGGATGGGCGACTGTTGAAGGGGATCTCACCGCCAGGGCTCAGTTGGCCACATCATGAACCTCCAGGCCCAGCCCAAGGCTCAGAACAAGCGGAAGCGTTGCCTCTT
>86418542170
AAACAGTGAGAAGAGGAACAGAGCTCTGGGAAAGAGACAGGGAAGTCTGGAATGGAAAAGAACACGATGAGAATTAGACACTGGAAAATATGTATGTGTGGTTAATAAAGTGCTTTAAACTGAATTGACATTAACAGTGGGTGATCAACTTTACTATGTGCTTGTGCTTTTGCTTTTGATGGAGTAATTCATTGTTTTCTTATCCACCTAAATGCACCCAGCTGCCCTTGATTTTCTCTGGGCTACTGGCCTTCACAACCCTCTCCCATGTACCCTCTCTGACTTTGGGGTAACCCTCCC
>865219133201
GTATATTGAAAAGTCTGATTCAGTTACAATCAGTGTATGGAATCACAAGAAGATCCATAAGAAACAAGGTGCTGGATTTCTCCGTTGTGTTCATCTTTTTCCAGTGCCATCAACCACCTCAAAGACACTGGTTGTGAGTAGATACTACTGCTTTTCAAATTTTATATATATATGTGTGTGTGTGTGTGTGTGTGTATGTATGTGTGCATATACATATGTGTGTGTGTATATGTATGTGTGCATATACATATATACATGTAGTATATATGTATTCTCAAATATATATGAAGGATATATATA
>86632430176
AGCCCACAGTCAGTGTGGTCCAAGAAGGTTGCGGTCATAACTCCAGCTATATCCAGAATGCATACGACCTACCTAGGAACAGCCATATTCCTGGTCATTATGACCTCCTCCCAGTAAGACAGAGCCCTGCCAATGGGCCGTCCCAGGACAAGCAATCTTAAGAGGGATAAGCTTCTCTCTTGCAGTGTGCTCTACTGAATATTCTGACTCTGAAAGAAGACAGTCCCTTGACTTGAAGTAATGGTACAGACTGGCTCCAGCTGCATGTTAGTTATTACGTTCACCTGGAACTAAAGAAGA
>867225712681
ATTCCACTTCCGGAAGGTTGCGGAGAACATCTGCGGCGGCCGCATTCCGGAGCCAACTGCCTCCCTCCGTCTCTGCCAGGCATGGCGGCAACCTCACACCTTCCCTTTGCTGCGTTTCTATAAATGCTTTGAAAAAATTACTCTTTTCTTCCCTCGCTGGAAAACACCACAACCAGCTCCTCAGAGTGTGTCACAGAGTCAACAGGCTCTCGGGCCAGAGGGCCTGAGAAGAGGACTGTCGCACCGTAAGATCGCCACATCCGGTCCTCGGTTACTATGGTAACAGCTGCAGGCACAACT
>868250832055
GGTAGCCGCCCCGCCCCGCGGGGCGCCACGGGCGGGTCTTGGCAGCGCCCACTGAGCCAGCCGGGCCGCAGGTGCCGCCCCCGATACACGGTGTCCCGCCCAAGCTGATCCGCGTCTGCGGTCGGTCGGTGCGTGCGTGCGCCTCGTCGGTCCGCGTGTCTGGCCGAGAGCCCCCTTCCTCTGCGGCCATGACTCCGCCGCCGCCGCCGCCCCCTCCCCCGGGCCCTGACCCCGCGGCCGACCCCGCCGCGGACCCCTGCCCCTGGCCCGGATCACTGGTCGTCCTCTTCGGGGCTACGG
>86989934891
ATAAAGAACAATCATTTGAATCAAGCAATTCATGAGGAGCGCGAGGCCATCATCGAGCTGCGCGTGCAGCTGCGGCTGCTCCAGATGCAGCGAGCCAAGGCCGAGCAGCAGGCGCAGGAGGACGAGGAGCCTGAGTGGCGCGGGGGTGCCGTCCAGCCGCCCAGAGACGGCGTCCTTGAGCCAAAAGCAGCTAAAGAGCAGCCAAAGGCAGGCAAGGAGCCGGCAAAGCCATCGCCCAGCAGGGATAGGAAGGAGACGTCCATCTGAGCAGCCTGCGTGGCCGTCTGGAGTCCGTGAGAC
>87078031844
AGTTGGCCAAGAAGTACCTGCAGCTCCTGCGGACCTCTGCCCAGCAGCGCTACAGGAGCCAAATCCCTGGGTCAGGGCAGCCCCACGCCTTCCACCAGGTCTATGTCCCTCCAATCCTGCGCCGGGCCACAGCATCCTTAGACACTCCGGAGGGGGCCATTATGGGGGACGTCAAGGTGGAAGATGGTGCTGACGTGAGCATCTCGGACCTCTTCAACACCAGGGTTAACAAGGGCCCGAGGGTGACCGTGCTTTTGGGGAAGGCTGGCATGGGCAAGACCACGCTGGCCCACCGGCTCT
>87118037869
ATATATAAACAATCTGTGGAAAATCTTTTACCCACTCCCACAAAATCCCATTATACTTTCAACTTGCGTGATTTTTCACGCGTCATCCGGGGCTGTTTACTCATTGAAAGAGACGCCGTGGCGAACAAACACACTATGATCCGTCTGTTTGTGCATGAGGTTCTCCGAGTGTTTTATGATCGCCTCATTAATGATGATGATCGAAGATGGCTGTTCCAGTTAACTAAAACTGTTATAAAGGACCATTTTAAAGAATCATTTCACAGTATCTTTTCACATTTGAGGAAACAAAATGCACCA
>872240331669
ATGACCTCAGCACCGCCCCTCCTGTGCCAGATGACGGAAGGGTCCTGGATCCTCGTGGGCATGGCTGTTCAAGGGAGCCGGGAGCTGTTTGCTGCCATTGGTCCTGAAGAGGCCTGGATCTCCCAGACAGTGGGAGAGGCCAACTTCCTGCCCCCCAGTGGCTCCCCACACTGGCCCACTGGAGGCAGCAATCTCTGCCCCCCAGAACTGGCCAAGGCCTCGGGATCCCCGCATGCAGTCTACTTCCTGCTCCTGCTGACTCTCCTGATCCAGAGCTGAGGGGCTAGGGTCCCAGCACCA
>873249937593
GGCTGGGGAGGAGCAGGAACAGTCAGGACTGGAATCTAGCTTTGCTCCAAAGCCAGCTCTTAATTACCAACATGGGGATGGGGGTGGCGTGTTCCTGGCCCTCATTTTCCGGGAGAGGGGTAACTCCCCCGATTTTGGCCCCCACATCCCTGAGAACCTTGGGGTCTGGCTGTAGGAGGTAGGGGAGCTCTGAGGGGTCCGCGCTGGCTAGTTCCTGAGAGAGCGTTAAAAGTAGATTCTCCTTTCGCTCCAACTTTCTCGGTGTCTCAAACACTCTCCTGCCTTCTGGGCCCATTGGGC
>874276917261
ACTTTTCTACCCTGAGTGCGAGATAAGAACGATGGGTGGAAGAGAGCAACGCCAGAGCCCAGGTGCCCAGAGGACTTTCTTCCAGCTTCTGCTGTCCTTCTTTGTGGAGAGCAAGGTGACATACACAGAGATAACTCTGGCTGTTGTGCATAGGACCTACAAGTGGGCTGGGGTTGGTGGTTCACGCCTGTAAGCCCAACACTTTGGGAGGCTGAGGTGGGAGGATCCTTTGAGCCCAGGAGTTTGAGACCAGCTTGGGCAACATAGTGAGACCCTGTCTCTACCAAAAAAAAAAAAAAA
>875200226323
AGGATCAAGGGAATCGTGGCTGCCTGCCCCACTGAGCCCACTGCCCCAACCCCCTCTCCTTCTTGTGCCAGATCCCTTGGGATTGGAGCCGCTGTGAGCAGTGGCTAGGCATTTGAGCACCTCTGTCTCTGCCTTGCTCCATAGCAGCTGCTGTGCTGAACACCGCTCTTCCGGCACCGGTACAAGCTGCCGCACCAGTACAGGCCTCCTCGACGGCCCAACCCCGGCCACCAGCCCAGCCCCAGACGCTGTTCCAGACCCAGCCGCTGCTGCAGACCACACCTGCCATCCTCCCGCAGC
>87634220738
CTGGGGTCCAGAATGGGGCTCGAATGGCTATGTAAAAATAGCCAAAGACAAGAACAACCACTGTGGAATCGCCACAGCAGCCAGCTACCCCAATGTGTGAGCTGATGGATGGTGAGGAGGAAGGACTTAAGGACAGCATGTCTGGGGAAATTTTATCTTGAAACTGACCAAACGCTTATTGTGTAAGATAAACCAGTTGAATCATTGAGGATCCAAGTTGAGATTTTAATTCTGTGACATTTTTACAAGGGTAAAATGTTACCACTACTTTAATTATTGTTATACACAGCTTTATGATAT
>87740130219
CTCCTTCGAATGTTCTTCCGGCAGCAGGATGAGATTCGACGGTTGAAAGAGGAGCTGGCCCAGAAGGACATCCGCATTCGGCAGCTCCAGCTGGAACTGAAAAACTTGCGCAACAGCCCCAAGAACTGTTAGCTCCCCAGCTGGGCTGTTTTCTAAGCCGATCTCTCCGTCGTTTCTACTCATCCCTTAACTTCTCCCTTACCAGTGACCCCAGAGACAGAGCCAGGACAGGAGTGGGGGCCAGCCTGAGGACCCCCGCCTACCACCTCGAGAACTGGAAGCCAACCTCTAACCTCCTGA
>8781646668
GCACCTCGGAACTGAACCCATTCTCCGACCCCCGCCAGTTTGACCGCTCCTTCCCCACGCTGCCAACCCTCACGGAGAGCCGCTTCCCAGACCCCAGGATGCATTATCCCGGGGCCATGTCAGCTGCCTTCCCCTACAGCGCCACGCCCTCGGGCACGAGCATCAGCAGCCTCAGCGTGGCGGGCATGCCGGCCACCAGCCGCTTCCACCATACCTACCTCCCGCCACCCTACCCGGGGGCCCCGCAGAACCAGAGCGGGCCCTTCCAGGCCAACCCGTCCCCCTACCACCTCTACTACG
>87913643593
GACCCCCAGGACCTTCAAAACACTGAAGTGCCAATTGCAACAACAGCTAAACTAGTAAATAAAGTAATTGAGCTTTTACCAGAAAAACATGGGCAATATGGTCTAGCCTTACACCTCATTGAAGCTGTGGAAGCCATATCTCTTCCTTCTTTATGACACTTACCTACTGGAAATAGTCTAAAATTATGATTATAACATGAAGTAGTGCATGGTTATTTTACATAGTAAGACCTGGAATTTTATGGGAAAAGTATGTCTTTTTTTTTCCTTTTGTAAAATAAATAAAAGTATATACAACTT
>880141637643
ATTGGGAATCTATATATGTGACACAGGAATTACCTCTGAAGCAGTTCATGTATGATGATGCATGCATGGAGGGAATTACTAGCTATGGACTTGAGTGTTCCACTTTTGAAGAAAATTGGAAATGGGAAGACCTTTTTGAGAAGCAGATGGGAAGTCATGAGATGTTTAGCAAGAAAGAAATAATCACTCATAAAGAAACCATCACTAAGGAAACAGAATTCAAATATACTAAATTTGGGAAATGTATCCATCTGGAAAACATAGAAGAGAGTATTTATAATCACACATCAGATAAAAAAA
>881145435099
ATGGCAGGATGGTGGCTGGCAAAGTGTTGATGGCAAAGCAAGAAATTGTTGAATGTGTAGCCTCAGCAGCTATGATATCGCCGGGAAAACTTCCTGGAGAAACACATTCCCAACGGATAGCTGAAGAAGCTTTGGGAGGTCTGGACAACTCTAAGAAGCAAAAGGGAAATGCTGCAGGGAACAAAATCAGTCAGCTTCCTTCCCAGGACAGACATTTCAGTCTGGCAACCTTCAACAGAAGAATCCCCACAGAACACAGTGTCCTTGAATCTCATGAGAGTGAAGGAAGTTTCAGTATGA
>8824582736
GTCACTTGGTACATATGACCGTGGTCTCCGGCAGCAACGTGACTCTGAACATCTCTGAGAGCCTGCCTGAGAACTACAAACAACTAACCTGGTTTTATACTTTCGACCAGAAGATTGTAGAATGGGATTCCAGAAAATCTAAGTACTTTGAATCCAAATTTAAAGGCAGGGTCAGACTTGATCCTCAGAGTGGCGCACTGTACATCTCTAAGGTCCAGAAAGAGGACAACAGCACCTACATCATGAGGGTGTTGAAAAAGACTGGGAATGAGCAAGAATGGAAGATCAAGCTGCAAGTGC
>88314744333
GTGTTTTCCAAACTGTTTGAAGTTACTAGACGTCGAATGGTTCACCGTGCTCTTTCATCAGCACAGCGACAGAGACTGTCATCCAACAATAACAAGAAGAAAAATTAGACAGTATTTTTAACCTTTTTCTCTATCTGAAGTGTTCACACTTACACATGTAGGACAATAAGCAGGACCGTCTGGGCCGGTCTGCATAAATGCTGTATACATACCAGATTTGATGCTGCATATAGGGTATGGAATTGCACATCCATCTCATAGGAATTGTAAATGGTTTGAATAAGAGGAAAGTAATTTTTG
>884209520061
CCTTACCCAAACCTCCAGGAACTCCTGTAGTGACCGAGAGCACAGCTACAAGCATCACACTGACGTGGGACTCTGGGAACCCTGAGCCTGTTTCTTATTACATAATTCAGCATAAACCTAAAAACTCTGAGGAACTTTACAAAGAAATTGATGGGGTGGCGACCACACGCTACAGTGTCGCTGGACTAAGTCCCTACTCGGATTATGAATTCAGGGTTGTTGCTGTCAATAACATTGGGCGGGGGCCTCCCAGCGAACCTGTGCTAACACAAACCTCAGAGCAAGCACCATCCAGTGCCC
>885225134817
GAATCGGTTCCCGGGTGATCCTCGCGCCTGCCGCTGCTCGGCCGCCGCCGCTGACGAGGAGCTGCAGCGCGCCGGGCCGAGGCCTCGAGCCGCCCCGGGAGCTGGAGCTGAAGGCGCCGCGCGGAGCGCGCACCTCAGCCCTGAGCCCGGCGGCGGCAGGCGTCGCTGTCTTTTCTCCTTTTCCCCAATATGGCAGCGGCGGACGGCGGCGGGCCTGGTGGGGCCTCTGTGGGGACTGAGGAGGATGGCGGAGGCGTCGGCCACAGGACGGTGTACTTGTTTGATCGGCGCGAAAAGGAG
>8868392267
GCCGTCTCGTGGTTGCGCTGCACGCCATCCCCAACCCGTCGTAAGGTCTCCAGCGCCTTCCTGCTGGTGGCCCCAGACCTGCCCATTGGCTTTGTGTCCTTGGCGCCGGTGGCCTGCTCCCGAAGGTACCGAGAGATAATCTCCAGCGACTGCCGGTACAACTCGTCCTCCTCCTCCTCTGCTGGCGGCGGCGTCGAGGGTAGTGACCCGTCCGTACTGGTGTTATTACCAGATTCCCCGACCAACTCCAGCAGCGGCAGGACAGCCGGCCGCTTCCCGAGAGGCTCCGGCTCGTACCCG
>887137936146
ATGGCAGCTACCATTGACATGAATTTCCAGAGTGATCTATTGTCAATATTTGAAGAAAATCTTTTCTGAGCGCACCTAGGTGGCTTCTGACTTTGATTTTCTGGCAAAACATTGACTTTCCATAGTGTTAGGGGCGGTGGTGGAGGTGGGATCAGCGGCCAGGGGATGCCTCAGGGCCTGGCCCTCCTGCATGCTATGCCCGGGGCAGGCCTGACGGGCAGCTGAGGATTGCAGAGCCTGTCTGCCTTACGGCCAGTCGGACAGACGTCCCGCCACCCACCACCCCTCACAGGACGTCCG
>8887817644
GGACCCCGGAGGTGTGGGTTCAAGTTCGGATGGAGGCCACCGAGCTCTCGTCCTTCACCATCCGTTGTGGGTTCCTGGGGTCTGGCTCCATCTCCCTGGTGACTGTGAGCTGGGGGGGCCCCAACGGTGCTGGGGGGACCACGCTGGCTGTGTTGCACCCAGAACGTGGCATCCGGCAATGGGCCCCTGCTCGCCAGGCCCGCTGGGAAACCCAGAGCAGCATCTCTCTCATCCTGGAAGGCTCTGGGGCCAGCAGCCCCTGCGCCAACACCACCTTCTGCTGCAAGTTTGCGTCCTTCC
>8891924883
ATGGGCAAGCAGAACAGCAAGCTGCGGCCCGAGATGTTGCAGGACCTGCGAGAGAACACAGAGTTCTCAGAGCTGGAGCTGCAGGAGTGGTACAAGGGCTTCCTCAAGGACTGCCCCACAGGAATCCTCAATGTGGATGAGTTCAAGAAGATCTACGCCAACTTCTTTCCCTATGGTGACGCCTCCAAGTTTGCCGAGCACGTCTTCCGCACCTTTGACACCAACAGCGATGGCACCATAGACTTTCGGGAGTTCATCATTGCGCTGAGCGTGACCTCGCGCGGCCGCCTGGAGCAGAAG
>890213110361
GAGGGGCCGCCGTCGCTGACACCACCGCCTTCAGCCCTTGGCTTCCGCGCGTCGGAGGCTGGCACCTCCAGGTTCACCGCGGCGGCCGGAGCTGTGCGGGGGCCAGACGGTTCGGCGGGAGCCGGGGCTGGGACCTGGGTGACCTGTCGTCCGCCCCTGTAGCGAGTCTCCAGTGGGCATGTTTCAGGTGGGCAGGTCCAGCATCCCCAAACCTGCCCCCCGCAGCCTGGAGGACCTGGACTCAGTGCAGCGTGTCCTGTTACACAGGTCAGTGCAGGGCCCCGGGACGCGGGGCGAGAC
>891162629223
GAAGTAGAGCCCATGGCCACGGAGTGTGACCACATCCAGATCACGGCGTTGTCGCAGGCCCTGAGCATTGCCCTGCAAGTGGAGTACGTGGACGAGATGGATACCGCCCTGAACCACCACGTGTTCCCTGAGGCCGCCACCCCTTCCGTTTACCTGCTCTATAAAACATCCCACTACAACATCCTTTATGCAGCCGATAAACATTGATTAATTTTAGGCCATGCAGTGGAACCTGTCACCTAATGGGACTGCATTCTGAATGGAACATTCCGGCTCTTCAATTTTTTAAGCAATTTAGAC
>892218255
GCCTCCTTCACCTGGGCCTGGGGCGCCGCTGTGGCTGGAGCCGTTGCCCGGAGAGCCCCGGGGGGGCGGCTCCGCGTGGGGTTCGGCGACCGTCAGGTGGAAGACGCGGCGTTCGTGCAGGCCACAGTAATGGTGGTGCAGGTGGCAGGAGTAGGTGCCCTCGTCGGCGACCTCCAGCGGCTCGATACGCAGTGAGAAGTCACCGCGCTCAAAGGCATCCGCGCCCACAGCCACGCGGTCGCGCAGAAAAAGGGGCCCGTAGGCGCGGCGCTCGCCCGACGCGTAGAGGTCCAGCAGGCG
>8936558297
ATCATCTATATGTTAAATATCCGTGCCGATCTGTCTTGAAGGAGAAATATATCGCTTGTTTTGTTTTTTATAGTATACAAAAGGAGTGAAAAGCCAAGAGGACGAAGTCTTTTTCTTTTTCTTCTGTGGGAGAACTTAATGCTGCATTTATCGTTAACCTAACACCCCAACATAAAGACAAAAGGAAGAAAAGGAGGAAGGAAGGAAAAGGTGATTCGCGAAGAGAGTGATCATGTCAGGGCGGCCCAGAACCACCTCCTTTGCGGAGAGCTGCAAGCCGGTGCAGCAGCCTTCAGCTTT
>89457837102
GTGACACCGGAAACTGGTACTCAAGTGATGAGGATGAGGGTGGAAGCAGTGTCACCTCCATCCTGAAGACCTTGAGGCAGCAGACGTCCAGCCGACCCCCGGCTTCAGTTGGGGAGCTGAGCAGCAGTGGGCTGGGGGACCCCCGCCTCCAGAAGGGACACCCCACAGGAAGCCGGCTGGCTGACCCTCGCCTCAGCCGGGACCCCAGACTCACCCGCCATGTGGAGGCTTCTGGCGGGTCTGGCCCAGGTGATTCGGGACCCTCCGATCCTCGGCTGGCTCGCGCCCTGCCCACCTCCA
>895188036665
GACTCTGGCTACTGGAGATGGGCGCCCGGCTATCGCGGCGACGGCTGCCGGCGGACCCATCCCTGGCCCTGGACGCGCTGCCCCCGGAGCTGCTGGTGCAGGTGCTGAGCCACGTGCCGCCACGCTCCTTGGTCACGCGATGCCGCCCAGTGTGCCGCGCCTGGCGCGACATAGTGGACGGGCCCACTGTGTGGCTGCTGCAGCTGGCCCGCGACCGCAGCGCCGAGGGCCGCGCACTCTACGCAGTGGCTCAACGCTGCCTGCCCAGCAACGAAGACAAGGAGGAGTTCCCGCTGTGCG
>896241110474
TCATGCCTCTGCTGCTGCTGTTACCAGTCCAAAAGTCTGATGACCTCGGTCCCCATGAACGGAACAAGCATCCAGTGGAAGAACCACGATCAAAACAACCACAACACAGACCGGAGCAGCCATAAGGACAGCATGAACTGACCACCCTTAGAAGCACTCCTCGGTACTCCCATAATCCTCTCGGAGAAAAAAATCACAAGGCAACTGTGAGTCCGGGAATCTCTTCTCTGATCCTTCTTCCTTAATTCACTCCCACACCCAAGAAGAAATGCTTTCCAAAACCGCAAGGGTAGACTGGTT
>897168922956
GGAGCGTCTGAGGAGGCGCGGGCCGCTGCGGGCTCGGGCGCCGCAGCGCGCCGGCCCGAGCCCCTGGACGAGGCCCACGGAGCCGCTCGCCCCGACCCAGCCGCCCGATGTCCTCAAAATGGAGGCAGCGGGGGCGGCGGCGTGAAGAAAGCGGCGCTGTGGGCGCGGGAGTAGGGGCCCGGGCGGAGGCGGTGGCGGGATGGGGCTGCTGCTCATGATCCTGGCGTCGGCCGTGCTGGGTTCCTTCCTCACGCTCCTCGCCCAGTTCTTCCTGCTGTACCGCAGACAGCCCGAGCCGCC
>898112130406
GCTGGTACACCCCTCCAAAGGAAGATGGCTAAATGTGTTGACTGTTGTATGTTTGGACTAATGTTGCTTTAAAGAAAATCTTTCTAACATGCAGACAAAAGCTTTGAGTGCCCCTATTACAGCAGTACCGAAGATGTTAGTTAATAGATATTTTAGTGGATAATCTGTCATCTGACATCCAGTATAAGTTACAGCCTTTGCATTTTGCTCATTTTAGATATCTTGGACTGAGCAGTGGGGCCTTTACTGTATTTTTCCTGATAAATACACATACTGGCCACTCCTTATCTCTTTTTCTTG
>899282718398
GCTGGGACACATGAAGAGCTCCTGAAGAAAGGCGGGCTATACGCCGAGCTCATCCGGAGGCAGGCCCTGGATGCCCCGAGGACAGCGGCCCCACCGCCCAAAAAGCCAGAAGGCCCCAGGAGCCACCAGCACAAGTCCTGAGAAGGGCCCCCTGAGGTGTGGTCGCTGCCAAGCATCAGTGTTAGGGCTGGGGCTCAGCCTGGGGGAGCCTACTGGGGACTGAGCCCCCAGGAGGGCCAGCATGTGGAGAGTCGCTGCGGCTGCTCCTGCTCACAATAAAGCCGGGGCCGAGCAGCTGGC
>900178921013
TCTGATAGATTTCACCCGGTTACCGTCTCCAACCCCCGAAAACAAGGACTTGTTTTTTGTCACAAGGTCCTCCGGGGTCCAGCCCTCACCTGCCCGCAGCTCGAGTTACTCGGAAGCCAACGAGCCTGATCTTCAGATGGCCAACGGTGGCAAGAGCCTCTCCATGGTGGACCTCCAGGACGCCCGCACGCTGGATGGGGAGGCAGGCTCCCCGGCGGGCCCCGACGTCCTCCCCACAGATGGGCAGGCCGCTGCAGCTCAGCTGGTGGCCGGGTGGCCGGCCCGGGCAACCCCAGTGAA
>90149512878
GTGAGCAGTGCCAGCTTCGGGACTTCTGTTCAGCCAACCCATGTGTTAATGGAGGGGTGTGTCTGGCCACATACCCCCAGATCCAGTGCCACTGCCCACCGGGCTTCGAGGGCCATGCCTGTGAACGTGATGTCAACGAGTGCTTCCAGGACCCAGGACCCTGCCCCAAAGGCACCTCCTGCCATAACACCCTGGGCTCCTTCCAGTGCCTCTGCCCTGTGGGGCAGGAGGGTCCACGTTGTGAGCTGCGGGCAGGACCCTGCCCTCCTAGGGGCTGTTCGAATGGGGGCACCTGCCAGC
>902250233890
CCCTCAAGGGTGACGGAGGCCTCTACAGCAGCCTGCCCCCAGCCAAGCGGGAGGAGGTGGAGAAGCTTCTCAACGGCTCTGCGGGGGACACCTGGCGGCACCTGGCGGGCGAGCTGGGCTACCAGCCCGAGCACATAGACTCCTTTACCCATGAGGCCTGCCCCGTTCGCGCCCTGCTTGCAAGCTGGGCCACCCAGGACAGCGCCACACTGGACGCCCTCCTGGCCGCCCTGCGCCGCATCCAGCGAGCCGACCTCGTGGAGAGTCTGTGCAGTGAGTCCACTGCCACATCCCCGGTGT
>903263021146
CCTCTATTGAGGGCGCTCCGGAGGTGACCATGAGCAGCCTCTTCAAACATATCCTGCGGACCGAGGGGGCCTTCGGGCTGTACAGGGGGCTGGCCCCCAACTTCATGAAGGTCATCCCAGCTGTGAGCATCAGCTACGTGGTCTACGAGAACCTGAAGATCACCCTGGGCGTGCAGTCGCGGTGACGGGGGGAGGGCCGCCCGGCAGTGGACTCGCTGATCCTGGGCCGCAGCCTGGGGTGTGCAGCCATCTCATTCTGTGAATGTGCCAACACTAAGCTGTCTCGAGCCAAGCTGTGAA
>90474329598
GCACAGTTTGAACTTCGGGCATTTCATATCCGGGGCGAGCATGCAATGATAACAGCGAGACTAGAAGAAACCATTGAAAATCTGAAACACGAGCTAGAACACAGATGGCGAGGGGGTTGTGAAGAGAGGAAAGATGTGTGCATTTCCACCGATGATGACTGCCCTCCAAAGACCTTCAGAAATGTGTGCGTCCAGACAGACAGAGAGACCTTCCTCAAGCCCTGTGAAAGTGAAAGCAAGACAACCAGAAGTAATCAATTAGTACCCAAAAAGCTGAATATCTCCTCTTTAAGCCAGCTC
>9059375073
GACTTGGTGGCACAAAATACATCTCCTTTGAGGAACGGCAGTGGCATAACGACTGCTTTAACTGTAAGAAGTGCTCCCTCTCACTGGTGGGGCGTGGCTTCCTCACAGAGAGGGACGACATCCTGTGCCCCGACTGTGGGAAAGACATCTGAATTCAACACAGAGAAGTTGCTGCTTGTGATCTCACACACAGATTTTTATGTTTTCTTTCTCACCCAGGCAATCTTGCCTTCTGGTTTCTTCCAGCCACATTGAGACTTTCTTCTAGTGCTTTTCAGTGATACTCACGTTTGCTTAAAC
>90629253515
TCCTTGCCTGCATTAATTGAACAAGGAGAGGGATTTTCCCAAGTTCTCAGGATGCAGCCTGTTATCCACCTCCAGAGGATTCACCAAGAAGTCTTTTCCAGTTGTCATAGGAAACCAGATGCTAAACCTGAGAACTTTATAACACAGATAGAAACCACACCAACAGAGACTGCTTCCAGGAAAACCTCTGACATGGTACTGAAAAGAAAGCAAACTAAAGACTGCCCCCAGAGAAAATGGTATCCATTGCGGCCAAAGAAAATTAATCTTGATACATGAGCTCTTTCTGTTTATTTTGGG
>90786021060
AAGAGCAGCATTGGACCTTGCTTAAATTTGATACTCTTCTACCCCCTGGACGATTGGACCATTCCATGTGTATCATTCCATGGCCAGTGACGTGTGCTTCTGAGAAAGAAGATTCCAACTCTCTCACTCTGAACCATGAAGCTGAGAAAGAGGATTCAGCTGACAAAGTAATGAGCCACAGTGGTGACTCACATGAGGAAAGCCAGACTGCTACACTGCTCTGTTTGGTGTTTGGTGGGATGAATACAGAAGGGGAAATCTATGACGATTGTATTGTGACTGTAGTGGACTAATAAAACC
>908147827379
GTCAACCGGGAGAAAACCGAGTGACTCTGATATTTTTCCTTGGGGGCGTAACCTTCGCTGAAATTGCTGCCCTGCGATTTCTCTCCCAGTTGGAAGATGGAGGTACAGAATATGTCATTGCCACCACTAAACTAATGAATGGAACCAGTTGGATAGAGGCTCTGATGGAAAAACCTTTCTAGGATGTTCAGAGGAGACTTAACAAGTGTACTGCAGAATAAACTACCTCTTTGAAGAAATTGCTGAAAGGAAGTAAAACCCCATAGAAGAAACATGGGAATACAGAATATATTCTGGGGT
>909112610557
ACATCCCAGTTACCAGTGTCCTTGAATTGATAGTGGCTTCTGTTTGTCAGTCTCATATAAGAACTACAGCTCATCAGGAGGAGATCGCAGCAGGGTAAGAGACACCAACACCATGTTCTGCACGAAGCTCAAGGATCTCAAGATCACAGGAGAGTGTCCTTTCTCCTTACTGGCACCAGGTCAAGTTCCTAACGAGTCTTCAGAGGAGGCAGCAGGAAGCTCAGAGAGCTGCAAAGCAACCGTGCCCATCTGTCAAGACATTCCTGAGAAGAACATACAAGAAAGTCTTCCTCAAAGAAA
>910228018799
GCGTCCAGGTGATCCCCCAAACAGCATGTGCTCAGCCCCAGACCTGCCGCCTGGGAATCAGGATTCCTTCTTCCCCAAGGCACTGAGCGCCTGCAGATCCCGCAGGCTTCGTTTGCCTCCAGAACCTTCCCGTCTGATTGTTCCTCCCCAGCCCCCTGGCATGTTTCACCACAACCCTGTTGCTACATCAGAGTGTATTTTTGTAATTCCTCTAGCTACCATTTCAATAGCCCCATCTCTCCTGCTCACCCGCCTCTTGCCCCTTCTAGGGGCAGGTGAAAGGAATAGGAAATTGAACCT
>911272427114
GCAGCACTGTACGCAGCACCCTATAAGTCTGACTTCCTGAAAGCGCTCTCCAAGGGGCAGAATGTTACGGAGGAGGAGTGCCTGGAGAAGATCCGCCTCTTCCTAGTCAACTACACGGCGACCATCGATGTCATCTACGAGATGTACACCCAGATGAACGCTGAGCTTAACTACAAGGTGTAGGCATGCCCACTGCTGGACACGTCCCCGACTCGTGGCCACATGGAGAAACAGGCAAACCAGAATCACTGTGAATCAAGTCGGTGAACTGCCCCTGGCCTGTGTCCCCCAGAGCAGCCC
>91278512903
TAGCCGAGCCGCCACCACCGTTCCAAAACCGTCGCTCAATTCCCTCCGCGCGACCGAGTCGACAGCTGCGCCGCAACAGCAGCGCGCCGGGGCCGCTCAGTACTCCCAACACGGCGCCCCACACCCCTGTGCCGCCGCCCTGCAACATCCCCTTCCCACACGCGGCTCGCGGAAACGTACTTATTGTGGGGAGTCACGTTTTGCAGCATCTTGACCGCAAGGAACCGGCGCTGCCCTCAGCCGCGGAAAGTCCGGGTGGCCTCGGTTCCCCTCACCGCCCGGTCCAGCATAACCCGCTAA
>913223727905
CTCCTTCACCACCCTCCCGGAAGTGGAGCCGCCCTCGCGCCCACCAGCGGCTACCCCCTGCGGCAGGCCCCGCCCACACAGGCTCCGCCCCCCGGCGCTCCGCCCCCTCCTCTTGTAGTGGCGCCGGCTTGCATCCCAGGTCGTGGCGGTTTTGGTGCCTGAAGCAGGGAGCGCGGAGTCGTTCCCGAGAGAGGCGGCCAGGCTATGCTCGCCGGTTTCCGGCGTTCCGCTCCGGCCAGCCAGAGTCTCTGTCTCAACCTGTGTCCGTGCTCCAGCAGTCTCCTCAGCCCGGCCCCGCGG
>914155212210
ACTGCCTTTCCAGGATTTATTGCGAGGATGGAGGGAGGCGCAGGCGTTCTCATTCATAGTTCTCCCATCCTGAAAGTTCTGTTCCTCTTTTGTCCAGAAACTGGGCCCTCGTCAGACTGCCTTGCCCTGTTCCTGACTCAGGCCAAGGCCTGCAGCCGGGAAGAGGTTGGGGCGGCGTGAGTTATGTGAAAAGCGCTCAGAATACAGTATGTCATGTAAGAAGCTGAAAGTGTATTTATGGAGCTAGAGGACAATGCTGTCCTTCCCTGGCACAAGTGGGCGTCCGAAGTTGGATTTTTC
>915231526196
GCTTTAATTTTCCTTGTGGTTGGAATATTCTTCATGATTGGAAGCATGGCACTCATTATAATTGACTGGATTTATGATCCTCCAAATTCCAAGCATCACTAACACAAGGAAAAATACTTTCTTTTTCTATTGGAAATGGTTACAAGTTATACTCCAAAAGATATTTGAATTATCTTGATTGGAATGTTATTCATAGGAAATAACAGGAAGATTCCAAAGACGTTTACCAGTAATATCACCAGGCACCTGCAGAAGAGGAAAATCACTGTTTTTGTCAAGGATGGTTGTGTATGTGTTTAA
>9168724993
CTCCGCTCCGACTGCTTGTAGGCGATGCCCAGGCAAAGACCGTGACTGACACTCTCGCTCACACGCACGCACGGACCCAGGCCCACGCTCGGAGATCGAGCCCCGGGCTCGCAACCGTTGTCGCTCCCGGCGCCGCGGCCAGAGCCCGGACCACGGCTTCCGCGCCGCCGCCGCCTCGCCGAGAAGGGCCGCGCCGGACCTCGAGCGCGGCGGCCCCCGGCCGGCAGGGATGGGGAAGCGGGCGGGAGGAGGAGCAACCGGAGCCACCACCGCCGCCGTCTCCACGTCCGCCGGGGCCGG
>917142129413
GCGGGCGCTTCTGCTCCTTCTCACCGTGCATCGAGCAGGTGCAACGCACATGCCAGGCGCTGGCAGCGCGCGGCTTCTCAGAGCTGAGCACCCTGGAGGTGCTGCCACAGGTCTACAACGTGCGCACTGTCAGCCTGCCACCGCCCGACCTGGGCACAGGCACAGATGGCCCTGCCGGCTCCGACACCAGCCCCTTCCGCAGCGGCACGCCCATGAAGGAGGCCGTGGGCCACACCGGCTACCTGACCTTCGCCACCAAGACCCCAGGCTAGGGGGCCGCCTCCCAGGGCACCAGGGAGC
>918116128953
GAGGAGCTGTGGAAGGGTGGCGCTGGTGATCCGGCATCTCCACCCAGTCCAGGGGCCCTGGACCCAAGCTCCTGCCCCCATGGCCATTCTCCAAAGGCCTGGGTGTGGGGGGCCTCCCCTGGCCCAGGCTGTTGGTCTTGCCGCCAGAGACCACCAGAAGGCCAGGGCTTTCTCTGCACCGCGGCCCCTGTCCTGTGCTGGCTGGGTTCCTGCTCGCCTGCAGGACTGCTGCCGCCACCATCCGTGTGGGTGCTCCTTCCAGAAGCCCCAGGCTGGGGACGACGGGGCCCATGGAGAGAT
>91927069044
GCTGGGTCCTGCTTCCTCCTGGTCTTGTCGATGAGGATTTTTAGACCGTGGAGACTGCGCTGCCCTGCCCTGCACCTACCCTCACTCTCCGTGTTCTCACTAAGGTGGAAATTGCCTTCCCTCACTACTGACGAGACCATGTGTAAAAGCGTGACCACAGATGAGTGGAAGAAAGTCTTCTATGAGAAGATGGAGGAGGCAAAGCCGGCTGACAGCTGGGACCTCATCATAGACCCCAACCTCAAGCACAATGTGCTGAGCCCTGGTTGGAAGCAGTACCTGGAATTGCATGCTTCAGGC
>92014414177
AGTCTAGGCCTCCGCCTCCGTTACCCTGGAGCCCAGGTTACCGCCGCTGCCACCCAGGAGCCCCGATCCTCGCCTCTGTCCCATCCTTGTGTTCAAACCTCCCGCATCTCGGCAACCTCGGCACCCGCCCGGCAGCCTCCGCAGGAACCAGGCACCCGCTCTTTGGCGGTCAGACGCCGAGGCCCCAGCTGGGAGTTTGGTCCTAAGAGGGAAGGCAAGGAGGCGGGACGCCGCATCGGCTCTGCTGAAGAGCCTGCGGGTTGGAGGTGGGCTTTGAAGTGGGCGTGGAGACGGCGGGGG
>921140235859
GAGAGAAGCAATACTGCAGAGAAACTGTATGACTCTAACCATTCTGGAAAAGTCTTCAATGAACACCCATTTCTTATGACTCACATGATAACTCACATTGGAGAGAAAACTTCTGAGGATAATCAGAGTGGAAAAGCCTTAAGAAAGAACTTTCCTCATAGTTTTTACAAGAAAAGTCATGCTGAGGGGAAAATGCCTAAGTGTGTTAAACATGAAAAAGCCTTCAACCAGTTTCCAAATCTTACTAGGCAGAATAAAACTCACACACAAGAGAAATTGTGTGAATGCAAAGACTGTTGG
>92299036620
AATAGGCGTTCGCCATTGGCTCTGGCGACCTCCGCGCGTTGGGAGGTGTAGCGCGGCTCTGAACGCGCTGAGGGCCGTTGAGTGTCGCAGGCGGCGAGGGCGCGAGTGAGGAGCAGACCCAGGCATCGCGCGCCGAGAAGGCCGGGCGTCCCCACACTGAAGGTCCGGAAAGGCGACTTCCGGGGGCTTTGGCACCTGGCGGACCCTCCCGGAGCGTCGGCACCTGAACGCGAGGCGCTCCATTGCGCGTGCGCGTTGAGGGGCTTCCCGCACCTGATCGCGAGACCCCAACGGCTGGTG
>923122419498
CTGAATTCTTGCCGCCAGGATGGGGAAACAGAACAGCAAGCTGCGCCCGGAGGTCATGCAGGACTTGCTGGAAAGCACAGACTTTACAGAGCATGAGATCCAGGAATGGTATAAAGGCTTCTTGAGAGACTGCCCCAGTGGACATTTGTCAATGGAAGAGTTTAAGAAAATATATGGGAACTTTTTCCCTTATGGGGATGCTTCCAAATTTGCAGAGCATGTCTTCCGCACCTTCGATGCAAATGGAGATGGGACAATAGACTTTAGAGAATTCATCATCGCCTTGAGTGTAACTTCGAG
>9248361019
CCGATCGCATTAACAGACTCCAGGCAGCTCTTGCCAGCACCCAGCAGTTCCAGCAAATGTTTGATGAGTTGAGGACCTGGTTGGATGATAAACAAAGCCAGCAAGCAAAAAACTGCCCAATTTCTGCAAAATTGGAGCGGCTACAGTCTCAGCTACAGGAGAATGAAGAGTTTCAGAAAAGTCTTAATCAACACAGTGGCTCCTATGAGGTGATTGTGGCTGAAGGGGAATCTCTACTTCTTTCTGTACCTCCTGGAGAAGAGAAAAGGACTCTACAAAACCAGTTGGTTGAGCTCAAAA
>92543013201
CTCCCTTTGACGTGATTGGACCCCCGGAGCCCATCCTGGCCGTTGTGGGTGAGGACGCCGAGCTGCCCTGTCGCCTGTCTCCGAACGCGAGCGCCGAGCACTTGGAGCTACGCTGGTTCCGAAAGAAGGTTTCGCCGGCCGTGCTGGTGCATAGGGACGGGCGCGAGCAGGAAGCCGAGCAGATGCCCGAGTACCGCGGGCGGGCGACGCTGGTCCAGGACGGCATCGCCAAGGGGCGCGTGGCCTTGAGGATCCGTGGCGTCAGAGTCTCTGACGACGGGGAGTACACGTGCTTTTTCA
>926103630824
GTGCTGTACTTCCCCGACCGCTGGTGGCATGCTACGCTCAACCTTGACACCAGCGTCTTCATCTCCACCTTCCTCGGCTAGCCAAAACAGCTGGCAGGACTGCCGGTCACACACCAGCACGTCCCACCTCGTGCTCACGGATTTTATTACACAGATAGTGGCGGCAATGGCCTCAGCCCAGCCCACCCTCACCTGCTTTTCCAGCCCACAAAGGGGGACGATCACGGCCCAGCAAAAGCGATGCTGAGAGGGGAAACAGTCCAGAGTCCAACAGCAGAACTTGGGGGAAGCGGTCGGGGT
>927152336754
AGGAGTTCGCGGAGGCAGAGGATGGAGGCAGCAGCGTGCCCCCTTCCCCCTACTCGACCCCGTCCTACCTCTCAGTGCCACTGCCTGCCGAGCCCTCCCCGGGGGCGCGGGCGCCGTGGGAGCCGACGCCGTCCGCGCCCCCCGCTCGGTGGGGACACGGCGCCCGGCGGCGCTGCGACCTGGCGCTGCTAGGCTGCGCCACGCTGCTGGGGGCTGTGGGCCTGGGCGCCGACGTGGCCGAGGCGCGCGCGGCCGACGGTGAGGAGCAGCGGCGCTGGCTCGACGGCCTCTTCTTTCCCC
>9285626582
TTCCTGAGGAGGTGATAAAGAAGGAAACTGACTCCTTAAAAGTGGCAGCCCATGCGTCACTCAACCCTGCCCTCTTCTCTATGAAGATGGAGTTAGCTGGCTCCAACACCACTGCCAGTTCTCCTGCCCGGGCCCGAGGCCGACCTCGAAAAACTAAGCCCGGGTCTATGCAACCTAGGCATCTTAAGTCCCCTGTCAGGGGTCAGGATTCAGAACAGCCCCAGGCCCAGCTTCAGCCTGAGGCTCAGCTTCATGCTCCTGCCCAGCCCCAGCCTCAGCTTCAGCTTCAGCTTCAGTCCC
>92915041408
ATACCCCCATTGATGGGAAGTGGAATTGCTGGTCAAATTGGTCTTCATGCTCTGGAAGACGTAAGACAAGACAAAGGCAGTGTAACAATCCACCTCCTCAAAATGGGGGTAGCCCCTGTTCAGGCCCTGCTTCAGAAACACTTGACTGCTCCTAGCAGATGATACAGCAGTGGGCTACATACAATGAGAGCCCTGAGCCCTCAAGAACTCATGCCAGCTCAGCCCTACACCAGTTTCCACCTGGAGTTCATGCAAGGGCAAAAGGCAGTGCCATGCAAGCTGTTTAAAATAAAGATGTTA
>930226825625
ATCCTGACGACCTCCCTGTGACTCGTGCCCTGCTTCACCAAACGCTCTACCATCCAGACCAGCCACCACAGTGTGCTCCCTCAAGCCTCCAGGATCCCACCTAGCTGTACTTGCCTCATAGCTGGTGAAGGATTCTTCTGAACCCCCACCCTACCCCCTAAAGGTATCTGTGGTATTGGCAGGATAGGGAATATGCATTACAGAAATGCAGGATTTGACTCTGGGCATGAAAGATGGCAGCAGCCCTAGGGTGACCGTGAACTATAGACCTCGCAGTCTTTTCGGTGAAAGAAGAGACAA
>931116841223
GTTTCCTGGAGCAGGGGCTGCTGGTCAAAGATACCAAGAAACTGCGAGACAACTACATCCACACCCTGCAGTTCAAGCTGGATGTGGCTTCCATCATCCCCACTGACCTGATCTATTTTGCTGTGGACATCCACAGCCCTGAGGTGCGCTTCAACCGCCTGCTGCACTTTGCCCGCATGTTTGAGTTCTTTGACCGGACAGAGACACGCACCAACTACCCTAACATCTTCCGCATCAGCAACCTTGTCCTCTACATCTTGGTCATCATCCACTGGAATGCCTGCATCTATTATGCCATCT
>9329853622
GGGTCTCGGCGGGGCGGTCGCTTTGGAGCCGCAAAGTTTGGCTGTGGCGGCAAATGGGCTTGGGCGGCTCCTCGGCGGGTGGCGGTGGTGGCCGTAGCGGTTCCTCCTGGCCCTGTTAATGTCGGGGCCAGGCCGGGGGAGGATGGCGCCCTAGAACCCGGCCTTGCTGGGGTAGGGGCGGGAGGGGACGGGGTGGGGACCGGCCATGTCGGAGGTGACCCGGAGTCTGCTGCAGCGCTGGGGCGCCAGTTTTAGGAGAGGCGCCGACTTCGACTCTTGGGGCCAGCTGGTGGAGGCGAT
>93359630102
ATTTTATGTTTACAATAAAAAGAAACGTCTTGTCAACACACCTTACGTGGATAACTCCTATAAATGGGCTGGTGGTGGATTTCTGTCTACAGTGGGTGACCTTCTGAAATTTGGGAATGCAATGCTTTATGGTTACCAAGTTGGGCTGTTTAAGAACTCAAATGAAAATCTTTTACCTGGATACCTCAAACCAGAAACAATGGTTATGATGTGGACCCCAGTCCCTAACACAGAGATGTCTTGGGATAAAGAGGGTAAATATGCAATGGCGTGGGGTGTTGTGGAAAGGAAACAAACGTA
>93453114439
GATAGCGGTTGGCGAGAGGCCACATTTCCGCCACGTGACCCGCGCATGCGCCTGCTTGCTGGAGAGCGAGCGTCTTTTGCCACGAACACCTGCGGCGTGCCGAAGTTCCTCTTCTCTGCCCCGGTTCCGGGCGGTCCGCTGGGAGGTGGCGCCCGGAGGGACACCCGTGCCTGGGGTCGGGGCCAGTGCTCTTCTCGGAGCTCCAGAAGTTCTGCTGAGAAGCGCGGCGGCAGCAAGACGACTTCTCCGGAGCCGCCGAGCTGGAGTTAGAGGTGGAGCTCCGTGGGGCCGGGCCCCCGG
>935281222792
GTCTGGATCCGCAGGAGCCCCCAGTAAGAACAGCAGCCGCCTGGGGGGCCGACCATGTATGTGTACAGCTGGCCGCCGCCCAAACAGGGCGTCTGGCCGCCGCCGCCGCAGCTGCTCACCTGCACCTACCTGGCCGCCCCTCTGCTGCTACCCCCAGTCCAGGCCCACAGCTTCCGCAGCCGGCCCGGGAGCCTGCATGCGGGCGAGTGGGCGGCCCCACGGGAATACCACCGCTTCTACGGCCCCGCCGCGCCACCCGAGGCCGCGCCGCCCTGGTGGGCCTGCCCTCCGGCCTACGCC
>93627129856
AATTGCTGGAATCCACAAATACCAAACTATGGCCATTGAAGCTGACCTTGGAGGTGGCAGCTTGGTTTATCTTGCTTATTTTCATCCTGGAGATCCTTCTTAAGTGGCTATCCAACTTTTCTGTTTTCTGGAAGAGTGCCTGGAATGTCTTTGACTTTGTTGTTACCATGTTGGTAAGGATAGAGATCCTGAGGGTTCGTTTAGTGGGATGAAGAATGTGCCTAGGTGAATCGAAAGAACAAGTTAACATGATAATAGGAAGAAACAAAAATTTACTTAACTTCTTTCTTTTGATTTTTT
>93748141327
GTGGAGATGCGGAAAGCCCTGACGGACTTCATTCAAGAGGAATTCCAGCATCTGAAGACTCAGGCAGAGCAGCTCCACAACCACCTCCAGCCTGGGAGATAGGCCTTGCTTGCTGCCTTCTGGATTCTTGGCCCGCACAGAGCTGGGGCTGAGGGATGGACTGATGCTTTTAGCTCAAACGTGGCTTTTAGACAGATTTGTTCATAGACCCTCTCAAGTGCCCTCTCCGAGCTGGTAGGCATTCCAGCTCCTCCGTGCTTCCTCAGTTACACAAAGGACCTCAGCTGCTTCTCCCACTTG
>93865133853
GGAAAACGAGTCAGGGGTCGGAATAAATTTTAGTATATTTTGTGGGCAATTCCCAGAAATTAATGGCTATGAGTTCTTTTTTGATCAACTCAAACTATGTCGACCCCAAGTTCCCTCCATGCGAGGAATATTCACAGAGCGATTACCTACCCAGCGACCACTCGCCCGGGTACTACGCCGGCGGCCAGAGGCGAGAGAGCAGCTTCCAGCCGGAGGCGGGCTTCGGGCGGCGCGCGGCGTGCACCGTGCAGCGCTACGCGGCCTGCCGGGACCCTGGGCCCCCGCCGCCTCCGCCACCAC
>93916738911
ACTCAGAAAATTAAACTGGAAGAGAATTTTAATTCGCCATCGAGAAGACATTCCTTTTGATGGTACAAATGATGAAACGGAAAGACAAAGGAAATTTTCCATTTTTGAAGAAAAAGTGTTCAGTGTTAATGGAGCCAGGGGAAACCACATGGACTTTGGTCAGCTCTATCAGTTCTTAAACACCAAAGGATGTGGGGATGTTTTCCAGATGTTCTTTGGTGTAGAAGGACAATGACATCAAGAGTAGTTGAAAGTATCTTGCCACTGTTGGCCTTTTGATTTTTTTTTCCCACTTTTTCT
>94014725742
AAGTTGGCTCAGGAGGGCCGTGCTCCGGTGGAATGCCCATCTCTGGGCCCAGTGCCCCATCGCCCTCCATTTGAACCGGGCAGTGCGGTGGCTACAGTGCCCCCCTACCTGGGTCCTGACACTCCAGCCTTGCGCACTCTCAGTGAATATGCCCGGCCTCATGTCATGTCTCCTGGCAATCGCAACCATCCATTCTACGTGCCCCTGGGGGCAGTGGACCCGGGGCTCCTGGGTTACAATGTCCCGGCCCTGTACAGCAGTGATCCAGCTGCCCGGGAGAGGGAACGGGAAGCCCGTGAA
>94124893051
AAAAGACTTGATGGAATCTACATGGATGCAGCCTGAAAGATTGAGCCCACAAGTTCACCATTCTCAACCACAGCCTTTTGCTGGAACAGCTGGAAGTTTACTCTCCCATCTCTTGAGTTTAGAGCATGTAGGAATTTTGCATAAGGATTTTGAATCTATTTTACCAACCAGGAAGAATCATAATATGGCTTCAAGGCCATTAACTTTTACACCTCAACCATATGTGACCTCACCAGCTGCTTATACAGATGCCTTGTTAAAACCTAGTGCCAGCCAATATAAGAGTAAACTGGATCGTAT
>942138028749
ACCTAGAGGATCAAGACATAATGGGAGCATTTTTAGACAAGCCAAAGATGGAAAAGCATAATGCCCAGGGGCAGGGTAATGGGTTGCGATATGGGCTAAGCAGCATGCAAGGCTGGCGTGTTGAAATGGAGGATGCACATACGGCTGTGATCGGTTTGCCAAGTGGACTTGAATCGTGGTCATTCTTTGCTGTGTATGATGGGCATGCTGGTTCTCAGGTTGCCAAATACTGCTGTGAGCATTTGTTAGATCACATCACCAATAACCAGGATTTTAAAGGGTCTGCAGGAGCACCTTCTG
>94325178477
CCCGGGCCCGCCCCCCGCCTCCCGCCGCCTCCGGGCTCCCGGCTCCCGGCCGCGCCTCGCCCCATGCACTCGCCGCGCCGCGCAGCCCGCGCACGCCCGGATGGCTCCTCGCGCCGCGGGCGGCGCACCCCTTAGCGCCCGGGCCGCCGCCGCCAGCCCCCCGCCGTTCCAGACGCCGCCGCGGTGCCCGGTGCCGCTGCTGTTGCTGCTGCTCCTGGGGGCGGCGCGGGCCGGCGCCCTGGAGATCCAGCGTCGGTTCCCCTCGCCCACGCCCACCAACAACTTCGCCCTGGACGGCGC
>944248214077
GCGGCCGCCGCCGACCTCAGCATCCCAGAAGCCGGGCGCACGTGGGTCGGGGCGGGGACGCGGCGCTCAGGCTGCAGCCGCGGCAGCCTGCGGGGGGCGGGAATGGGGCGCCGCGGCGGGGGCTCGGCTGATGACATCACGGCCAGGCTGCGGCAGCGCGGGCGCGCGGACATGGCTGCGGCGGTTTCGGCGGCGTCCGCGGGCTGCACCCGGGCCTGAGAGCCCAGCGCCCTCCCGCGGGGCCGCCCGCCAGTCCGCGCCGTCCGCGGGTGCATTGGCCGGGTGCCTCTAGCTTCCCGG
>94518052593
GTCATCCAGGTGGCCCAGGGAAAGCCTCAGCAGGAGCCGCCAGAGGAGACCCATGGAGTCGGGCATCTGCACTATTGTGTGACCTCCCCCTGCCAGCCTCAGCCCTCATCCCTGAAGCACCTGTCCAACACGCACACACTAGGGGGTCCTGGGGACCAAGCCTCTTCCCAGTTGCTCAGCCCTGCAGGGATGTGGAACACAGTGCAGCCAGTGGACTCCTGAGGAGGCTGGCCAAGGGCTTTGCAGGCTCGGCCCTGAGAGGTTCTGTTTGTTCCTCCTTGGGATTTTTGGACTCAGTAG
>946634128
GGTGGCTCTATGGCGAGAGGCTCCGGGACGGAGAGACGGGATGGTTCCCCGAGGACTTTGCCCGCTTCATCACCAGCCGTGTGGCCGTGGAGGGCAATGTCCGCAGGATGGAGCGTCTGCGGGTGGAGACGGACGTGTAGCCCTGGCGAGGCCAGCCGGCGGCAGCACAGCCTGTCTCCAATCAGCAAGTGGTCGTGCCTGGCTCTAGAGAGCGTGGGGAGCTGGTCTCAAGGACCCAGCATGGTTCCCTGGGGCTTCCCAAGAGCCTGTGGCTGTGGTGCCGGGCTCCAGACACTTCAC
>947144039901
GGGCCTCTGATTCATCTTTATTCCCTCCATCATCTAGACTTGATTTTATTTGTACCAAGGAGATGCGTGTCTAATGTTTTTCTTTCTTCTATTTCTAGGAGGGCTGTTGGCCTGCTGCTGTGCTGCTGAACAGTATGCAGTCCTTTCGGGAGCAAAGCAGTTACCACGGAAACCAGCAAAGCTACCCACAGGAGGTACACGGCTCATCCCGGCTAGAAGAGTTCAGCCCTCGTCAGGCCCAGATGTTCCAGAATTTTGGAGGTACAGGTGGCAGTAGTGGCAGCAGTGGCAGTGGCAGTG
>9484936902
ATGAGGACGCTGGTCGAGCTCGGGCCCTGGGCTGGGGACTTTGGGCCTGACCTGCTGCTCACCCTGCTCTTCCTGCTCTTCCTGGCGCACGGGGTCACCTTGGACGGGGCCTCGGCCAACCCCACTGTGTCCCTGCAGGAGTTCCTCATGGCCGAGCAGTCTCTGCCTGGCACGCTGTTGAAGCTGGCGGCACAGGGGCTGGGCATGCAGGCCGCCTGCACCCTGATGCGCCTCTGCTGGGCCTGGGAGCTCAGTGACCTGCACCTGCTGCAGAGCCTCATGGCCCAGAGCTGCAGCTCG
>94954519410
GAACAACATGCCAGAATTTCACAAATTAAAAGCAAAGTTGATAAAGAAGAAAGGAACACGGGCATATGCCTGCCAGTGTAGCTGGAGAACTATTGAAGAAGTGACTGACCTTCAGACAGATCATCAGCTTCGCTGGGTTTGTGGTAAACATTAAGAATGCAGACTGCACATTCGGACAGATGCATCCATGAGAGTGGTCTCCATGAATCATCATCATGTTTAGACAATAGTCCCTAGCAATACCATTCCCTGTGGGAAAAGGCAGTGAATTTTATTGATACAACTACATACATTTTTGAA
>950263717910
GAGGAGGAAGAGGGAAAAGACATTGAAGAAGGCGCTATTGTGAATCCTGGTAGAGACAGTGCTACAAACCAAATCAGGAAAAAGGAACCCCAGATTTCTACCACAACACACTACAATCGCATAGGGACGAAATACAATGAAGCCAAGACTAACCGATCCCCAACAAGAGGAAGTGAATTCTCTGGAAAGGGTGATGTTCCCAATACATCTTTAAATTCCACTTCCCAACCAGTCACTAAATTAGCCACAGAAAAAGATATTTCCTTGACTTCTCAGACTGTGACTGAACTGCCACCTCAC
>951182431965
GTGTCCTATGAGGATGTGGACCACCTGCGGCCCCATGGGGTGCTGGATAATACCCGGGTGCCCCACTTCATGCAGGACTTGGCACGCTACCGGCAGCAGCTGGAGCACATCATGGCCACCAACCGGCTGGATGAGGCGGAGCTGGGTCGCCTGCTACCCGACTGATGTCCGTTGAGGGCTGCAGTCAGAGGCCCTGGACAGAAGCTCCAGATAGGCCCCTAGAACATGAAGCAGTTTGCTCTGTGCGTCCACGGCCTAGGTGTTTCTTGGGGGTGTTGGGAGGGCAGGAGCATTCCTTGA
>952123031656
GAGCCCCAGTGGCACCAGTGACGGGCAGAGGGGACTTGCCATTGCCCCCTCCACCCACCCCCACGACCCCACTCCTGGATCCTTCACCCCAGTGGCCTGCAGACCTCAGCTTCTCCCTCTGAACTTCAAGTCTCCAAAGATCAGAATCTGGGGGAGGGAGCGCGTGCAGGGAGGGGCTTGATCTCCACATTTTCTCAGGAGTAGTTCGGGCATCCCCATATCTTCTCCTCTCCCCTTGTGAAGAGGACCCAGATCTGGCTTCTTTCCCAAGGAGGGGGTGGGGTGTTCCTCGCGTCCCTG
>9533391041
GCAATCTACAAGATGGTGGGCACCGTGATCATGATGCGCATGAACCAGGACGGGCTCACGCCCCAGCAGCGTGTGGACAAGATCTTCAAGAAGATGGACCAGGATAAGGACGACCAGATTACATTGGAGGAGTTCAAGGAGGCAGCCAAGAGTGACCCATCCATTGTGTTGCTGCTGCAGTGTGACATGCAGAAGTAGAAGCTGGTGAGGGGCAGGGTCCCTGGCCAGAAGGGGCATGGCCACCTCCCAACCTGATGACCTCTCTGGCTGGCCTCCCAGGAGGAGGGACACTCCAGCCCC
>954186711034
GCTGCCAACCCAGAGAATTCCAGAGGAAAAGGTCGGAGAGGCCAGAGGGGCAAAAACCGGGGTTGTGTCTTAACTGCAATACATTTAAATGTCACTGACTTGGGTCTGGGCTATGAAACCAAGGAGGAACTGATTTTTAGGTACTGCAGCGGCTCTTGCGATGCAGCTGAGACAACGTACGACAAAATATTGAAAAACTTATCCAGAAATAGAAGGCTGGTGAGTGACAAAGTAGGGCAGGCATGTTGCAGACCCATCGCCTTTGATGATGACCTGTCGTTTTTAGATGATAACCTGGTT
>955128618173
GCGAGGCAGCCAGCGAGGGAGAGAGCGAGCGGGCGAGCCGGAGCGAGGAAGGGAAAGCGCAAGAGAGAGCGCACACGCACACACCCGCCGCGCGCACTCGCGCACGGACCCGCACGGGGACAGCTCGGAAGTCATCAGTTCCATGGGCGAGATGCTGCTGCTGGCGAGATGTCTGCTGCTAGTCCTCGTCTCCTCGCTGCTGGTATGCTCGGGACTGGCGTGCGGACCGGGCAGGGGGTTCGGGAAGAGGAGGCACCCCAAAAAGCTGACCCCTTTAGCCTACAAGCAGTTTATCCCCAA
>9565573370
ATTCCACCAATGTGGCTTTCACCATCTCTATGCTTTTGGGCAACCTCAACAGCTGCTGCAACCCCTGGATCTACATGGGCTTCAACAGCCACCTGTTACCGCGGCCCCTGCGTCACCTTGCCTGCTGTGGGGGTCCCCAGCCCAGGATGCGCCGGCGGCTCTCCGACGGCAGCCTCTCGAGCCGCCACACCACGCTGCTGACCCGCTCCAGCTGCCCGGCCACCCTCAGCCTCAGCCTCAGCCTAACCCTCAGTGGGAGGCCCAGGCCTGAAGAGTCACCAAGGGACTTGGAGCTGGCAG
>957113034685
GTGCAGTCGGAGCTGCGGCGGCGTTGGCACCGCTGGCGCCTGGGCAAAGTGCTATGGGAGGAGCGGAACACCAGCAACCACAGGGCCTCATCTTCGCCCGGCCACGGCCCTCCCAGCAAGGAGCTGCAGTTTGGGAGGGGTGGTGGCAGCCAGGATTCATCTGCGGAGACCCCCTTGGCTGGTGGCCTCCCTAGATTGGCTGAGAGCCCCTTCTGAACCCTGCTGGGACCCCAGCTAGGGCTGGACTCTGGCACCCAGAGGGCGTCGCTGGACAACCCAGAACTGGACGCCCAGCTGAGG
>95814459119
CCACCCTCGCCCCCGCCAAAACAAACAGACAAAAAACTGTCATTCTCATATGACCACGGACTCTGCGCCCCGGCCGCAGGCGGAGGACAGGGAGGAGCGCACACGAGAAAGCTCCCACGCGCCCGCGCCTCGCCTCCGACGGGAAGGCGCCTCTTCCGACCGTCCTGGATGCAAATTAAATACTTCCCTCCGCAGAAGACTTATCTCGGGGTAGGGCCGCAGCCGGATTTCCAAATCGCGGGTTTGATTTTCGCTGCGTCCTCTCCGCGACGCGCGCAGGGAGCGCGCCCGGCCACCTGC
>959145333239
GTGATGGAGAGCACCAGCAAAGCCTTAGGGCCCATCCCTGGCCTCCTGTTACCCACAGAGGGGTAGGCCCTTGGCTCTCTTCCACTATGACGTCAGCTTCCATTCTTCCTTTCTTATAGACAATTTTCCATTTCAAGGAAATCAGAGCCCTTAATAGTTCAGTGAGGTCACTTTGCTGAGCACAATCCCATACCCTTCAGCCTCTGCTCCACAGAGCCTAAGCAAAAGATAGAAACTCACAACTTCCTTGTTTTGTTATCTGGAAATTATCCCAGGATCTGGTGCTTACTCAGCATATTC
>96040532783
GTGACCCCACCAGCAATGCAACCTCCCGGGGTGCTGAAGGCCCCCTGCCCCCTCCCAGCATGCCTGCAGTGGCTGGGGCAGCAGGGGGGCTGGCGCTGCTCTTGCTGGGCGTGGCAGGGGCTGGGGGTGCCATGTGTTGGCGGAGACGGCGGGCCAAGCCTTCGGAGAGTCGCCACCCTGGTCCTGGCTCCTTCGGGAGGGGAGGGTCTCTGGGCCTGGGGGGTGGAGGTGGGATGGGACCTCGGGAGGCTGAGCCTGGGGAGCTAGGGATAGCTCTGCGGGGTGGCGGGGCTGCAGATC
>961112712718
ACATGGAGAAAGGACCACATCACCCAATGACAAGATCACCTCATCTGCAGCAGAGTCTACAGAACATAGAGATAGGGCTACATCAGCCAATGTGATCACACCAGCCCCAGCAGAGCCTATAAAACATGCAAAAAGGACCACATTGGCCCATGAGAAGATGACACAAGTCACAGAAAAGTCCACAGAACACCCAGAAAAGACCACGTCAACCACAGAGAAAACCACAAGAACCCCAGAAAAGCCTACGCTATACTCAGAGAAGACCATATGCACCAAAGGGAAAAACACACCAGTCCCAGA
>96218712749
GGAGAATTCAAACAGACCTCGTCATTCCTGGTGTGAGCCTGGTCGGCTCACCGCCTATCATCTGCATTTGCCTTACTCAGGTGCTACCGGACTCTGGCCCCTGATGTCTGTAGTTTCACAGGATGCCTTATTTGTCTTCTACACCCCACAGGGCCCCCTACTTCTTCGGATGTGTTTTTAATAATGTCAGCTATGTGCCCCATCCTCCTTCATGCCCTCCCTCCCTTTCCTACCACTGCTGAGTGGCCTGGAACTTGTTTAAAGTGTTTATTCCCCATTTCTTTGAGGGATCAGGAAGGA
>9639126895
GATTCAAACCATTTGCCAAAAATGAGTCTAAGTGCATTTACTCTCTTCCTGGCATTGATTGGTGGTACCAGTGGCCAGTACTATGATTATGATTTTCCCCTATCAATTTATGGGCAATCATCACCAAACTGTGCACCAGAATGTAACTGCCCTGAAAGCTACCCAAGTGCCATGTACTGTGATGAGCTGAAATTGAAAAGTGTACCAATGGTGCCTCCTGGAATCAAGTATCTTTACCTTAGGAATAACCAGATTGACCATATTGATGAAAAGGCCTTTGAGAATGTAACTGATCTGCAG
>96469326185
GTACTTCTTGCAAGGGATATGCATTAGCACATACTCAAGAAGGGGAAGAAAAGAAGCAAACTTCTGGTACATCAAATACCAGAGGATCAAGACGAAAACCTGCAATGACAACTCCTACAAGGAGGTCTACACGTAACACAAGAGCTGAAACAGCCAGTCAGTCTCAGAGATCCCCAATATCAGACAATTCTGGGTGTGATGCCCCAGGTAACAGTAATCCATCTTTAAGTGTTCCCTCTTCAGCTGAGTCAGAAAAGCAAACAAGACAGGCTCCAAAACGGAAGTCTGTAAGAAGAGGAA
>965134036805
GGAAGCGGATTTGTCTTGGTGAAGGCATCGCCCGTGCGGAATTGTTCCTCTTCTTCACCACCATCCTCCAGAACTTCTCCATGGCCAGCCCCGTGGCCCCAGAAGACATCGATCTGACACCCCAGGAGTGTGGTGTGGGCAAAATACCCCCAACATACCAGATCCGCTTCCTGCCCCGCTGAAGGGGCTGAGGGAAGGGGGTCAAAGGATTCCAGGGTCATTCAGTGTCCCCGCCTCTGTAGACAATGGCTCTGACTCCCCGCAACTTCCTGCCTCTGAGAGACCTGCTACAAGCCAGCT
>96617502074
ATGCTTCCCTGCAGGTGGACACAGTGGTCCCCAATGCCACGGTCTCTGAGAAGGCAGCTTTCCAGCTGGACTGTAGCATCGTGTCCCGCTCCAGCCAGGACTCCCGCTTCGCTGTGGCCTGGTATTCCCTGAGGACTAAAGCTGGGGGGAAAAGGAGCAGCCCTGGCCTGGAAGAACAGGAAGAGGAAAGGGAGGAGGAGGAGGAGGAGGACGACGACGACGACGACGACCCAACAGAGCGGACGGCCCTGCTGAGCGTGGGCCCAGATGCTGTCTTTGGCCCAGAGGGCAGTCCTTGGG
>967117810439
GCGAGTGTTGAAAGTCGGTGGCGTAGGTCGTCGTCCTGGATGCTGGCGAGATAGATGTTATCTTCCAGAGGAAGAGGAGGAGGCGGCGAAGCGTTTTCCCAGCCTCAGTCTCTCTTTCGTTTTCCTTTTCCCTTCCCCCAACCCTCCGCCCTTCTCTAAATCAGCCGGCCTTCCTTGACCTCAGTGACCCGTCTGGCCCCGCCCACCCTCGTCGACGTGATTCCCGCCGTGAGGTAAGCGCCGGTGGAACCTAGAGCCCCGCGGAAGAGCAGAACGTTTGGGAGTGTGCAGCTCCTGGGC
>968258823728
AAGCCCTACAGGTGGCAACTACTAGCCCAACTGCCAATACTACTGGTACTGCTACTACTTCCTCAACCACTGTGGGTGCAGTTAAGCAAGAACCTCTCCACTCTACTTCATATGCAGTAAATATTCTGGAAAATATAAGCTCTTCAGAATCCTCAAAGCCCATTGAACTTGATGGTCTTCCTTCAGACCAGTTTGCAAAAGGACAGGACACTGTTGCCATAGAAGGTTTTACAGATGAGGAGGACACAGAAAGCGGAGGAGAAGGCCAATACAGAGAGCGTGATGAATTTGTGGTAAAGA
>96991317767
ACGGTCTCTGGGCGGAGCAATCCACACTGCTGAGCCTGGGGTGGTTTGGAATTCTTCGGCGAAGTGGAGCGGGCTGAGAGTGGGTTTCCCGTCCCCGAGCCCTCCCTCATCTCGGAGATGCCGCACTTGTGAGCGACAGGGCTTCATTTGAATTTTCGCACCTCGCGAGTTGCGGAGCCTGCATCTCTGAAGCTGCCTCGGTGAAGAGCCACAGCATTATTTTTTTTCTCTTTGGGAGAGTAGCTGTCTGGGATTTGAGATCCTATCTTCCCTGCAAATTACCAGGTTGCATCTTCACTG
>97011589637
GTAATCGTGCTGTCCACACGACTCCTGAAGCCACTTAACATTCCTGAGCTGTTATTTGCAACTGACCGACTGCATCCAGACCTTGGCTTCTGAGCATCCGCTAAGAAGATAAGACCTACTCAAGCTGGAAATGCCGATGCAATTTTCTGCCACCACTCCAAATACTCCTCCACAACCAGCGTCCCTGTCACTAATTGCGAGAATGATGGAATTCTGCCTGAAGGGTCTTGATACCTACTCAGTGAGGTACTTTGCTTGGATTGCTGTGATTCTTAAAAAAAAAAAAAAAAAGTTTTTTTA
>971222829925
GAAGTTTGGGGCTCAAGGGTCACGACTTACTGGAGCAGGATGGGGAGGCTGCACAGTATCAATGGTACCTGCGGACAAGCTGCCCAGCTTTCTAGCAAATGTGCACAAAGCTTATTACCAGAGGAGTGATGGAAGCTTAGCACCGGAGAAGCAAAGTTTGTTTGCTACCAAACCTGGAGGTGGGGCTTTGGTTTTGCTTGAGGCCTGAAAAAATGTAAAAAGTCTGAGAGAAACTACTTAGGGCACTTAGGAATTGGCAGGACTTTCTGTGCCACAGTAAATTAATCTTCCTTCTGTTTT
>97219929427
CTGTATCCACGGATCAAACCCCGACAGCGAACACTCGCCTGAACTTCCTTTTGGAGCACCGCATGGTCTTGCCAGCTACCAGGAGCCACTTAAGAGATTATTGTGCTGTTTTCCAGGAAAGCTGCAGCTAGAAAATGGTCTTAATGGTGCTCACTTTAGCAGACAGCGTCCACAATGTGAATCCTACAGTTTCCAGGTGAGGCCCTTTCTCCAGTTTGCCCATTAACTGGGAGAGGTACTTTCGCCTCCAAGGACTGAATTTTGCCAATTACTATAAATCCAAATAAATACCCACTTTCA
>973133317193
GCCTGCGTCCAGCGAGGCCTCCCGTGGCGTCAGCATGTTCATGTGGAGGAATGTGGAACCTCGCTCTGTGGCTGTGTTCCCCTGGTACTCTGTCCCCTTCCTGACCCCTCCCTGCAGCCACACGAGGCCCGGCAACCTGCCAGTCACTCAGTGGCCTCCAACCAGAGCAAACAACCTGCCAAGTTGGCAGCTGTTGCTCATGAGCGTCCACCAGGTGGGACAGGGAGTGTTGACCCTGGGCGGCCCCCTGGAGCCACCTGCCCTGAAAGCCCAGGGCCCGGAACCCCACACACTTTGGGG
>974219810789
GTTACTGTGACAGACAATGGTAGTCCCCCCAAATCAACCATTGCAAGAGTCATTGTGAAAATCCTTGATGAAAATGACAACAAACCTCAGTTTCTGCAAAAGTTCTACAAAATCAGACTCCCTGAGCGGGAAAAGCCAGACCGAGAAAGAAATGCCAGACGGGAGCCGCTCTATCACGTCATAGCCACCGACAAGGATGAGGGCCCCAATGCAGAAATCTCCTACAGCATCGAAGACGGGAATGAGCATGGCAAATTTTTCATCGAACCGAAAACTGGAGTGGTTTCGTCCAAGAGGTTT
>97528830496
ACGATTATAGAGCTTGGGACCTTCATAAAAGTGAACTTTATAAGCCAGAACAAACTTACCACCCGCCTACTGTGAAATTTGGAAATTCAACTACATTTCAGGATGATTTTGTTCCTCAGGAGATAAAGCCTAGGCAAAGCTTTAAACCCTCCTCTGTGGTCAAACGTTCTACAGCCCCTTTTAATGGTATTACAAGTCATCGCCTTGATTATATACCTCATCAGCTTGAACTCAAGTTTGAAAGGCCAAAAGAAGTTTACAAACCAACTGACCAACGCTTTGAGGATCTCACAACTCACC
>9761567715
GTGCTACAACTGTGGAGGTCTAGATCATCATGCCAAGGAATGCAAGCTGCCACCCCAGCCCAAGAAGTGCCACTTCTGCCAGAGCATCAGCCATATGGTAGCCTCATGTCCGCTGAAGGCCCAGCAGGGCCCTAGTGCACAGGGAAAGCCAACCTACTTTCGAGAGGAAGAAGAAGAAATCCACAGCCCTACCCTGCTCCCGGAGGCACAGAATTGAGCCACAATGGGTGGGGGCTATTCTTTTGCTATCAGGAAGTTTTGAGGAGCAGGCAGAGTGGAGAAAGTGGGAATAGGGTGCAT
>9778339521
GGCGGTTACCTCATCGCCGCCTCCGGGAGGCCCCGCTCGCTCGCGCCGGCGGCTGGGGCGGCGACTCCAGGCGCGGAAGCGAGAGAAGGATAGAGGCACAGAGGCTCCGGGAGGCAGCGCTGCCCCCCGCGCCCCGCACCGCTGCGGGACCCGCGCCGCGAGAGGGGCGGACTTCGGCGCCTCGCGCGTCCGCCGGCGCCTGGGTTGGCGCTGCGGGGCGGAGGCGGTGTCTGAGCGCCGCTCCGGCTCTGCTCTCTCTCGAGCTTCGGCACCCGCCCGAGCCGCTCGCGCGCCCGCCAC
>97826514510
ATGCAGTAGAAAGTCTTATGATAAATGATTCCTTTTGCTCCATAGAAAAGTGGCAAGAAGTGGCAAATATATGTTCACAGAATGGCTTTGACAAATTATCTAATGACATCACGTCTATTCTTCGATCTCAGGCTGCAGTTACAGAAATTTCTGAAGAGGATGACGCAGTCAACCTAATGGAACATGTGTTTTGGTAGTTCTATATCTTAACCAGCTGAGGGAGCTTGTACAACACCTTATGTATGCTGGTTGGGAAAAACTGATTTTAACGTAACTAACTTATAAATAAATCTAGAGTAA
>979954437
ATAAAGGAGATGGGTGAGATGCATAGGGAACTCAATGCATAACTATATAATTTGAAGATTATAGAAGAAGGGAAATAGCAAATGGACACAAATTACAAATGTGTGTGCGTGGGACGAAGACATCTTTGAAGGTCATGAGTTTGTTAGTTTAACATCATATATTTGTAATAGTGAAACCTGTACTCAAAATATAAGCAGCTTGAAACTGGCTTTACCAATCTTGAAATTTGACCACAAGTGTCTTATATATGCAGATCTAATGTAAAATCCAGAACTTGGACTCCATCGTTAAAATTATTT
>980111935862
GTCAGATGCAGAAGCCATTTGAAGACGCCTCGTTTGCGCTGCGGACGGGGGAGATGAGCGGGCCCGTGTTCACGGATTCCGGCATCCACATCATCCTCCGCACTGAGTGAGGGTGGGGAGCCCAGGCCTGGCCTCGGGGCAGGGCAGGGCGGCTAGGCCGGCCAGCTCCCCCTTGCCCGCCAGCCAGTGGCCGAACCCCCCACTCCCTGCCACCGTCACACAGTATTTATTGTTCCCACAATGGCTGGGAGGGGGCCCTTCCAGATTGGGGGCCCTGGGGTCCCCACTCCCTGTCCATCC
>981255535724
GCATGTGCTCATCAGCATCACCTTCCCTTATGGCATGGTCACCATGGCCTTGGTGGATGCCAACTATGAGATGCCAGGTGAAACCCTCAAAGTCCGCTACTGGCCTCGGGACAGTTGGCCCGTGGGGCTGCCCTACGTGGAAATCCGGGGTGATGACAAGGACTGCTGAGACCTGCCAGCCTCTTGACTATCCAACCACCCAACAACTTGCCTGTGTCTTGAGAAGATAGCCCCGGTCAGGACTTGCACCTGCGGGACACTCGTGGTTCCTTCCTCTGTTTCCCCTTCCGTGTCCTCCTT
>982278619416
AGTCGCCCAGGGGAGCCCGGAGAAGCAGGCTCAGGAGGGAGGGAGCCAGAGGAAAAGAAGAGGAGGAGAAGGAGGAGGACCCGGGGAGGGAGGCGCGGCGCGGGAGGAGGAGGGGCGCAGCCGCGGAGCCAGTGGCCCCGCTTGGACGCGCTGCTCTCCAGATACCCCCGGAGCTCCAGCCGCGCGGATCGCGCGCTCCCGCCGCTCTGCCCCTAAACTTCTGCCGTAGCTCCCTTTCAAGCCAGCGAATTTATTCCTTAAAACCAGAAACTGAACCTCGGCACGGGAAAGGAGTCCGCG
>983111038987
CATAGAGCCAGCGGGCGCGGGCGGGACGGGCGCCCCGCGGCCGGACCCAGCCAGGGCACCACGCTGCCCGGCCCTGCGCCGCCAGGCACTTCTTTCCGGGGCTCCTAGGGACGCCAGAAGGAAGTCAACCTCTGCTGCTTCTCCTTGGCCTGCGTTGGACCTTCCTTTTTTTGTTGTTTTTTTTTGTTTTTCCCCTTTCTTCCTTTTGAATTAACTGGCTTCTTGGCTGGATGTTTTCAACTTCTTTCCTGGCTGCGAACTTTTCCCCAATTGTTTTCCTTTTACAACAGGGGGAGAAAG
>98440327815
TTGCTCCACAGTCGCGTGCTAGACTCCGGACCCGCCAGTGGTATGGCTGAGCCGACTAGTGATTTCGAGACTCCTATCGGGTGGCATGCGTCTCCCGAGCTGACTCCCACGTTAGGGCCCCTGAGCGACACTGCCCCGCCGCGGGACAGCTGGATGTTCTGGGCAATGCTGCCGCCACCGCCACCACCACTTACGTCCTCGCTTCCCGCAGCCGGGTCAAAGCCTTCCTCTGAGTCGCAGCCCCCCATGGAGGCCCAGTCTCTCCCCGGGGCTCCGCCCCCCTTCGACGCCCAGATTCTT
>985213026268
GTGACAGAGCTGTCAGAGCAGGTGCTGCAGATGCGGGAAGGACTGCAGTCACTTCGCCAGGCTGTGCAGCTTGTCCTGGCGCCCCACAGGGAGGGTCCGTGCCCTCGGGCATCGGGAGAGGGGCCGTGCCCAGCCAGCACCTCCGGGCTTCTGCAGCCTCTGTGTGTGGACACTGGGGCATCCTCCTACTGCCTGCAGCCCCCAGCTGGCTCTGTCTTGAGTGGGACTTGGCCCCACCCTCGTCCGGGGCCTCCTCCCCTCATGGCACCCTGGCCCTGGGGTCCCCCAGCGTCTCAGAGC
>98616909588
CGGGGCTCAAACTGGCGGCGGCTCAGCAGGGGGCGAGGGGTGCTGGGAAACGCCGGGGCTGCGAACTTACGGAAGAAAATGTACTCGGTGTAGCTGCTCCAGATCTTGTCGTCGCGGTACTGGTTGACGAAGGCGGCGGTGCCCGAGGAGTTACACGCCACCATGTGGAAGCCGGCCTCGGACAGGCGATCAAAGGCCTGCTCCAAGTAGGTGAACTTGAGGTAGAAGCGGGACGTGTACTTCTCCGGCTGCCGGTCGGGGTCGCGGCTCTCGTTGAGCGTGTCCCCGAAGACCTCCTTG
>987218024121
GTGAGTGTCATCTATCCAAACATCTATGCAGCAAACCCAGTGATCACCCCAGAACCGGTGACCTCACCACCAAGTTATTCCAGTGAGATCCAAGCAAATAAGTAAGGCTACAGATTCTGGAAGCATCTTTCACTGGGACCAAAAGAAGTCCTCCTCCCTTTCTGGGCTTCCATAACCCAGGTCGTTCCTGTTCTGACAGCTGAGGAAACGTCTCTCCCACTGTTTGTACTCTCACCTTCATTCTTCAATTCAGTCTAGGAAACCATGCTGTTTCTCTATCAAGAAGAAGACAGAGATTTT
>98813631888
GCCAAGAGCTCGCAAGACGTCAAGGGAGAGGAAGGCTCCGCCGCCCCAGACCAGCACACGCACCCAAAGGAGGCCGCCACCGACCCACCCGCGCCCCGGACGCCCCCCGAGCCCCCGGGGTCTCCACCGAGCTCTCCACCGCCTGCCTCCCTTGGGAGGCCGGAGGGAGAGGAGGAGGGGCCGGCCGAGCCCGAAGAGCACTCGGTGAGGATCTGCATGAGCCCGGGCCCGGAGCCGGGAGAGCAGATCCTGTCGGTGAAGATGCCGGAGGAAAGGGAGGAGAAGGCGGAGTAAGGTGGG
>98926819960
CTGCTTATTCAGCCCAGGTGCAACCTGTAGATGGAGCCACCAGAAAGAAGAGCCAAAGGGTCTGCAGGCCTCGCTCTATATGGAGAGCCAAAGCCACTCTGGACATGCCTGATGAAGAGTTTAGGTTCAATTTCTTTTAGCGTCTCCCCGAACCTGAAACAATCCCCCTCCCTTGGGGTGGTGTAGGGGTTTGTTTTGAGTGCAGAGCCTTTCCAGGACTTCTGTTGTCAGAGAACCCTGGAGTTGGTCTGTCCCTGGCTGGTCCAAGGATTTGTAGCTGTTGTGAAGGTGTGAGACCAT
>99095219052
ATTATGGAGAGAATTATGGATCTACCCACTTTACTGAGGCATGCATTCAGGGAAATGTTTTCAGTCGGGGGCCTTTTCTGGATGTTTCGCATCAGGATAATACTTTGTTTAATGGGAGCTTTTTTCTATCTTATATCACCTCTAGATTTTGTACCTGAAGCCTTGTTTGGAATTCTAGGCTTTCTAGATGATTTCTTTGTCATCTTTTTATTGCTTATCTACATCTCTATTATGTATCGAGAAGTGATAACCCAAAGGCTAACTAGATGAAAAAGAAAACAAAACTGAGTTTACTAGGAT
>991279217068
GAACAGCCAGGAAGACGCTGCACTTCGAGATTTCCAAGGAAGGCAGTGACCTGTCAGTGGTGGAGCGTGCAGAAGTCTGGCTCTTCCTAAAAGTCCCCAAGGCCAACAGGACCAGGACCAAAGTCACCATCCGCCTCTTCCAGCAGCAGAAGCACCCGCAGGGCAGCTTGGACACAGGGGAAGAGGCCGAGGAAGTGGGCTTAAAGGGGGAGAGGAGTGAACTGTTGCTCTCTGAAAAAGTAGTAGACGCTCGGAAGAGCACCTGGCATGTCTTCCCTGTCTCCAGCAGCATCCAGCGGT
>992120333788
GGTGATCGAGCACGGCGAGCAGAACCGCATGTCGGTGCAGAGCGTGGCCATTGTGTTCGGGCCCACGCTGCTGCGGCCCGAGGTGGAAGAGACCAGCATGCCCATGACCATGGTGTTCCAGAACCAGGTGGTGGAGCTCATCCTGCAGCAGTGCGCGGACATCTTCCCGCCGCACTGACTGCTGGCCTGTGACTGGGGCGGCGGCCGCGGTCCTGCCACACAAGCTGGGCGGCGGAGGCCACGCAGCCGGGCCTTCTTCTCTCTGGGACCCTCCGCCAGCGCATAGCCGCAGGCCGGTGT
>993196718571
GCGCCTTTCCAGGTCTTCTCCCGGTGAACCGGATGCTCTGTCAGTCTCCTCCTCTGCGTCCTCGGCCGCGGCCCGGGTCCCTCGCAAAGCCGCTGCCATCCCGGAGGGCCCAGCCAGCGGGCTCCCGGAGGCTGGCCGGGCAGGCGTGGTGCGCGGTAGGAGCTGGGCGCGCACGGCTACCGCGCGTGGAGGAGACACTGCCCTGCCGCGATGGGGGCCCGGGGCGCTCCTTCACGCCGTAGGCAAGCGGGGCGGCGGCTGCGGTACCTGCCCACCGGGAGCTTTCCCTTCCTTCTCCTG
>99416728469
GAGCTCAGGGCAAGTGGCAGTAGCCAGAGGATGTTGCAGTGGTTGGCCACAAAGTCACCCAAAAAGGAAGACTCAAAAACACCTCAAAAGGAAGAGTCAGATGTTCCCCAGTGGTCCAGTCAGTTCCTGCAGAAGAGTCCACTCCCCACCAAGAGAGGCACTGCAGGACTCCTAGAGCAATGGCTGAAGCGGGAGAAGGAGGAGGAACCTGTGGCCAAGCGTCCTTACAGCCAGTGACACAGGACTTTCAGAGACCAAGGCCAGGGTCTGCTGCACTGCTGTTCTGATAATAGGTTCTTA
>9951045832
GGCCCGTGTTGTGCTTTTGGCCCAGGTAGGTGGACAGACATGTCCCAGGCGGGGGACGTAGAAGGCCCCAGCACAGGAGACCCTGTGCTCAGTCCCCAACACAACTGTGAGCTTTTACAGAACATGGAAGGAGCCAGCTCCATGCCAGGCCTGTCACCAGATGGGCCGGGAGCAAGCTCTGGGCCCGGAGTCAGGGCTGGCAGCAGAAGGAAGATCCCCAGGAAGGAGGCCCTTCGAGGTGGCAGCTCCCGGGCTGCAGGTGCTGCTGAGGTCCGGCCAGGGGTCTTGGAGCTGCTAGCT
>996174417881
ACTGCCATCAGTGAGAATTATCAGACAATGTCGGACACTACTTTCAAAGCCTTACGTCGACAGTTGCCAGTTACACGCACTAAGATTGATTGGAACAAGATCCTTAGCTACAAGATTGGCAAAGAGATGCAGAATGCATAAGATGAACATTGCATGACCGGATCATTTTAGTGTCTTTGCGTTAAAAAATCATTGCAAAAGTATTCTGAACTGTCAAGCTGCCCAGTCAGATGGGCTGTTGCCATTTAAAATCACTGTAATTAATTAGTTTGATTAGAGCACAAAGCTTAGCTAATCAAC
>99726317395
GAAGGGATGGAAGGTCTCCTTGGGACTCTTGTTCAGCTTCTGGGTTCAGATGATATAAATGTGGTCACCTGTGCAGCTGGAATTCTTTCTAACCTCACTTGCAATAATTATAAGAACAAGATGATGGTCTGCCAAGTGGGTGGTATAGAGGCTCTTGTGCGTACTGTCCTTCGGGCTGGTGACAGGGAAGACATCACTGAGCCTGCCATCTGTGCTCTTCGTCATCTGACCAGCCGACACCAAGAAGCAGAGATGGCCCAGAATGCAGTTCGCCTTCACTATGGACTACCAGTTGTGGTT
>9985696116
GTTCAAGCAATTCTGAGAAGAAACTGGAATCAATACAAAATCCAATTTGGAAACAGCTTTTCCAACTCAGAAGCTCTTCGTAGTGCGTCTTACACAGTGTCAACAATCAGTGATGGTCCAGGTTATAGTCATGACTGTCCTAGTGAACACTTAAATGGAAAAAGCATCCATGATATTGAAAATGTTCTCTTAAAACCAGAAAATTTATATAATTGAAAATAGAAGGATGGTTGTCTCACTGTTTTGTGCTTCTCCTAACTCAAGGACTTGGACCCATGACTCTGTAGCCAGAAGACTTCA
>999147317057
GCATCTGGTGTTTTCGCTGCCGAGGATAGGACGACGAGCGCAATCGGGAGCTCCGCCGCCCGGATTCCTGCTTCCCTGGGGCCCGGAGGCTGCTGCGTACCCCACTGTGACCTGGAACCCAGGGACCCGAGTCCCGACCCGGATTATCGTGGCGCTTTTCCCGGCCGGCTCTGGTGCTCGGTGTCCCTCCGCCGCCGCTCCCGTTTCCGGCGGGGGAGATGGCCAGGATCTGACCCGGGAGGAGGCCGCACCCGCGCCGCGCTCTGCGGCTGGCTCTAGGCGATGCCGAGCAGCTCGGAC
>100023351086
GGACATTTCCACAGTCAAGAGCCTCTTTGCCAAGCGACAACAGGAGGCCATGCGGGAGCCTCGGTCCACACATTCCAGGTGGAGGAAGAGATAGTGTCGTGAGCTGGAGGAACATTGGGAAGGAAGCCCGCGGGGAGAGAGGAGGAGAGAAGTGGCCAGGGCTTGTGGACTCTCTGCCTGCTTCCTGGACCGGGGCCTTGGTCCCAGACAGCTGGACCCATTTGCCAGGATTGGCACAAGCTCCCTGGTGAGGGAGCCTCGTCCAAGGCAGTTCTGTGTCCTCGCACTGCCCAGGGAAGC
>100125445781
GTGTACCCAAAAAGACTCCTTCACCAATAGAAGCCGAAAGGAGAAAGTTAAGGCCAGGAAGTGGTGGAGAGAAACCTCCTGATGAAGCCCCGTTCACCTACCAGCTAAAGGCTGTGCCACTGAAGTTTGTGAAAGAAATCAAAGACATCATCTTGACAGAATCAGAGTTCGTTGGCTCTTCAGCAATCTTTGAATGTTTGGTCTCCCCTTCCACTGCAATTACAACCTGGATGAAAGACGGTAGCAATATCCGTGAGAGTCCCAAGCACAGGTTTATTGCAGATGGTAAAGACAGAAAGC
>1002164937600
ATGCGGTGACCTGCCAGCACCTGCCGCAGCCTTCGTCCGGGAGTCGCCCCATCTCTCCACGCATCGGGGCCCTGTGCCCCTTGCTGCTGCAGCCGGGCACCATGTCGACCTCGTCCTTGAGGCGCCAGATGAAGAACATCGTCCACAACTACTCAGAGGCGGAGATCAAGGTTCGAGAGGCCACGAGCAATGACCCCTGGGGCCCATCCAGCTCCCTCATGTCAGAGATTGCCGACCTCACCTACAACGTTGTCGCCTTCTCGGAGATCATGAGCATGATCTGGAAGCGGCTCAATGACC
>1003247624541
ACAACGTCAAGGCCTACTTCAAGCGGGGCAAGGCCCACGCGGCCGTGTGGAATGCCCAGGAGGCCCAGGCTGACTTTGCCAAAGTGCTGGAGCTGGACCCAGCCCTGGCGCCTGTGGTGAGCCGAGAGCTGCAGGCCCTGGAGGCACGGATCCGGCAGAAGGACGAAGAGGACAAAGCCCGGTTCCGGGGGATCTTCTCCCATTGACAGGAGCACTTGGCCCTGCCTTACCTGCCAAGCCCACTGCTGCAGCTGCCAGCCCCCCTGCCCGTGCTGCGTCATGCTTCTGTGTATATAAAGG
>1004172822869
TGCCGCCAAGCTCCTGGACAAGAACCCATTCTCGGTCAGTAACCCGAACCCTCTGCTTCCTTCACCTGCCAGTCTCCAGCTGGCTCAACTGCAGGCCCAGCTCACCCTCCACCGGCTGAAGCTGGCACAGACAGCTGTCACCAACAACACTGCAGCCGCCACAGTCCTGAACCAAGTCCTCTCCAAAGTGGCCATGTCCCAGCCTCTCTTCAATCAACTGAGGCATCCGTCTGTGATCACTGGCCCCCACGGCCATGCTGGGGTTCCCCAACATGCTGCAGCCATACCCAGTACCCGGTT
>1005226439663
AATTTGACAAATTCCTGGAAGAACGGGCCAAAGCCGCGGACCGATTGCCCAACCTCTCCAGCCCCTCAGCTGAGGGGCCCCCGGGTCCCCCATCTGGCCCAGCGCCCCGGAAGAAGACCCAGGAGAAAGATGATGACATGCTGTTTGCCTTATGAGTGTGGGGTCTGGCACCCTGCAGCCCAGGTCCCCACTGCTCTCACACCCTTAGGCTGGGACCTCCCTCCCTCCTCTGGTGTTAAGGCTGCTTTGGGGGTGGCTTGTTACCCCCTTTTCCTCCTCTTTGAAGACGGAGCTGCCCCA
>100696633449
GAAATCCCCATTTGGAAGTACAGAAAGAAAGACTCCTGTTAAAAAGCTGGCTCCTGAATTTTCAAAAGTCAAAACAAAAACTCCTAAGCACTCTCCTATTAAAGAGGAACCCTGTGGTTCCTTATCTGAAACTGTTTGTAAACGTGAATTGAGGAGCCAAGAAACCCCAGAAAAGCCCCGGTCTTCAGTGGACACCCCACCAAGACTCTCCACTCCCCAAAAGGGACCCAGCACCCATCCCAAGGAGAAAGCCTTCTCAAGTGAGATAGAAGATTTGCCGTACCTTTCCACCACAGAAAT
>1007122223436
GCCCCAAGGCAGAAACCCTTTCTCTCATCACAGCTGGTCTTTGATGATCATGGTCAACTGTCTCATGTGCCCTGTGTTGAAAATATGATCCAGACTCTAACTGGAGGCCTACAGTCTGTCAAGACCTCTGCCTTGCAGGTATTCTGAATTGGGCAGAGAGCTGGCTGTGGGAATTCCCAGTTCCTATCCTCTGAGTAATCAGAAGCTCACAACCTGGTTTGAATCCCTCATTGCTTTCCCATTTCTGCCCCTTCTCCATATCCTGGCATGAAGGTAGTGCAGTCTGCAGACCTGAAGACC
>1008109024137
AGAACCGCGCGCTGCGCCTGGTGGACGGTGGCGGCGCCTGCGCCGGCCGCGTGGAGATGCTGGAGCATGGCGAGTGGGGATCAGTGTGCGATGACACTTGGGACCTGGAGGACGCCCACGTGGTGTGCAGGCAACTGGGCTGCGGCTGGGCAGTCCAGGCCCTGCCCGGCTTGCACTTCACGCCCGGCCGCGGGCCTATCCACCGGGACCAGGTGAACTGCTCGGGGGCCGAAGCTTACCTGTGGGACTGCCCGGGGCTGCCAGGACAGCACTACTGCGGCCACAAAGAGGACGCGGGCG
>100986921690
CCGCCGAGAAATAGGGGGCGCGTGTTTGGAAATTGATAGAAAAGATAAAGGGACCGAGCTGCTGTCAGCCTGGCTTACTGATCTGCGTCCGTTTCACCACGGATTCAGTTACTAAGCATTTTTTTCTTTTTTTGGTTCTTTGCAACGTGAGTGGCATTGGCTCAGTGATTTCCATGAGCATCTCTACCAGAAAACATTGCCTCGATGAGGTGTGGTGGAAGCCCGGCAGCCCCTTCTAATCGGCTAGGCTTGAGAAAGCGTGTACCTCTGCATTTCCGAAATTAACTCAGCGTGATCGGC
>1010110540697
CCATTGTACAGGGTGACTCACTGGAAGAGATTTATAACAAAATCAAACAAATCATTGAGGACCAGTCTGGGCACTACATTTGGGTCCCATCCCCTGAAAAACTCTGAAGAATCCCCTCCAACCATTCTCTTGTGAACAGAAGAAATCAAGTCCCTCTTCCCTCCTCCCTCTTCATTCCTGTCCCCATGGGGAGAACAAATGCTACTGTTCTTGTCCCCTTTTTTAGATATGTCAAAAAAAATTAAGTTTTCTAGTCCTGTTCTTTTTTTTTTTTTAAGTTTTTGTTTGTTTCAGTTTATT
>101146235224
ACCGCTGGCGGACACCCCAGTAACAAGTGAGAGCGCTCCACCCCGCAGTCCCCCCCGCCTCTCCTCCCTGGGTCCCCTCGGCTCTCGGAAGAAAAACCAACAGCATCTCCAGCTCTCGCGCGGAATTGTCTCTTCAACTTTACCCAACCGACGACAAGGAACCAGCCTCAACCTTTTAATGCACAGCCCGGCCACAGGATTGCCTTCCATCTCCTCTTGGTCCCTCCTGGATGTGGTTTATTGATGACTTGCGAGCCCCTCAGAGAGCTGTCTTCCCTCCTCTGGCTCCCTCCGTTTCCT
>1012224113804
GGTACAGTCTCCCCTGGGGCTGCAAGGATTTAGTGGAGACTCTTAACACCAGTTCTCTGGCATCTGTGAGTTTGAGTGTGGGCCATCATCTTCTTCCTTCTGCTCTCTCCCTCTCCACATTTCCCGGTACCATCTGATCCATCAGGCCCTTCTTTGCTCAGGCCTGAAGGACTCAGGCCTGTGAGAGAGGACGGCCCCGTTGTCGGCCAAGACACCTTTGGGCGAGGAGCAGCGAACAGGGCCTGTCCATCTCAGACGTCAGCCCCCTGAAGGCCTGAGCAATGGGCAACGTGATGGAGG
>101317579943
GCCCTCCTGTCGGTCCTTCGAGAAAGCCATCGTTCAAGAACAGTTTTTAGGAAAGTTGGAGGATTTGTGTACATTACATCCTTGCTCGTTGCTATGGAAAGATCTTTGAGCTGTCCACCCAAGAATGGCTGGGAGAAAGTGAACCAGAATCAAGTGTTTGAACTTCTTCACACTGTGTTCTGCACGTTGACTGCAGCAATGCGCTATGAGCCAGCCAACTCTCATTTCTTCAAAACAGAGATTCAGTATGAGAAGTTGGCAGATGCTGTTCGATTTCTTGGCTGCTTCTCAGACCTAAGA
>101439333099
AGAGCCTGCTGGGAAACAGAGGCCCGAGGGGAGGCCCGGCCTACAAGACCCAGAAGCCTTAGCGCCGGCAAGGCGGCCAGAAGTAGCTCTGCTCTCTCCGCGAAGACCCTCGGGGGATTCCGCCTCCACCCTTTCCCGGATAGAGCGCTATGCATGCAGGGACTTGTAGTCTCAGGCTCCCCAGCCGGCTGGGCTGGGCAGCACTCCGGGCGGAGTCGACGAGCGCAGGATGTGAGCTCACAGCTTGGGACTGCTGAGGGGCAGGCGGCTGCAGGCTAGGGGCGGCTCGGAGTCCGCTGG
>101520133185
GTGCTACTATGTCGGCATTGATCCTAACAGCTTGCATTATTTGGTGCATCTGCTCAATCAAGTCTAATAGACACAAGGATGGCTTTCATCGGCTCAGGCAGCATCATGATGAGTATGAAGATGAAATTCGCATGATGTCTACCGGCTCCAAGAAGTCCCTCCTAAGCCATGAGTTCCAGGATGAAACAGACACTGAAGAGGAAACATTATATTCTAGCAAACATTGAAAAACACATTTTGCATATCTCCCAGCATAAGTACCAAGCAAAATTACAGTTCCTCTTGGGAGAACACTGCATT
>10161456771
AACTGGTATGCCAAAACTCCTCTGGGTAAAAAACGTGCCTTGGCGATAACAGGAGGCAGCACAGAAAAGGCAAAGGACAAAGGGAAAAGGAAATAAAAGAAAGAGAAAAAGGCAAAAAAGAAAAAGTAATGCCTTTCTGAAGAACCATGCTTGAGTCTCTCTGGGATGGAGAGGACCCCAACTCGCCAAAGAAAAGATTCACCATTGCCCGCCTGAAGAAGCCCTCAGGGGAAGGAACTTAGCAGTGTGCAGGTGAGCTGATGCCGCAAACCCGCTAACCACTGCATGTGCTGTTATGCC
>101728875208
ATGACATTTATTCATTTTATGCATCCTGGGTTCTACTGGTCGTCCCACCTCAGTTCCTGTAGCAAAGAGACTTGAGTCTGAGCCACTAATTATCACCCGTGAGGTTTCCTCCCCGAGCAGGAAGCAGCAGGCCAGAGCTGCGCTCTCTCAGTGCACTCTCCAACCAAGCATCAGTCACCACTCCCGGTCCAGCCCCTGTGGCCAAGAGCTGGCGTGCAGGCTGCGGGAGGCAGCTGGCTGTGCAAGACCCTGGCAGGGCCCTCGCCTCCTGAGAAACCGAGAGTCAGAACCAAAGCCAGG
>101815162121
GATGTTATCGGCTTCAATATGGCTGGTCTTGATTATCTCAAGAGGGAATGCGAGGCAAAAAGTGAAGTTATGTTTTTTGCTGATGCTACTAGCCACTTGGAAGAGAAGAAGAGGAAGAGGAAAAAGAGGGAGAAGTTGATTCTAACGTTGACTTAGAACTGAAATGTGGTATCTTTTTTTTTTTCAACTTTTTCCTTTAAAGGACTCCTAAACTAAGCACAGAAGAGTTGGCGTCATCTTAAAAATACCAAATAACAGAAGATCGCATTGCAGATGATATCAGGATGTGGTTTCCAGCTT
>101963741283
GTGCATGCCAAGGAAGGCGCCAGCTGTAGTTCCAGTGGTGGAAAGGGCTCGGACCTGGGAGAGGCCGATTGGGGGCACAATCTGGGCACCCTGCTCACTGTAGGAGCCCTCAGGCCAGGCCCTTCCTCACTCTTTGCCTCCCTTTTCCCTTCAGATAATCATCAAGAAAAAAGAAAACAAGTGACACCCCACGAAGACAGGGACAATGCTGGTCCAGTTTGTCACTGGCTCTTCCATGGGCAGCCCAGAGCCCGGCCCAAAGGAGCACTGGCCATGAGCAGCTGCCCAGTACACGACTGC
>1020170512288
AGGCAGAAGTCCTGTAGGGAGATGGGCAGTTACCTTCTCTCCGTCTCTCTCTCGGGGACTCTATTTGTGGCTGGTGGAGCTGTCTTAAACGAAGAGAACCATGAGCAATGAATCTTGTTTACCTTATTACACAGCCCACAGCTACTCTTCAATGAGTGCGTTCAAAACCTCCATGGGGGACCTGCAACGACAATTGTACAACAGAGGAGAGTACAACATTTTCAAGTATGCACCAATGTTCGAGAGTAATTTTATTCAGATAAACAAAAAGGGAGAGGTGATTGATGTACACAACCGTGT
>1021233917902
GTCATCCACTTTTGACTGTCATCCATGGAAGAGCTCTTATTAAAAGCCTCAGACTTTCGGGACCTATGATTCTTTGGCACAACCTTTTGGAAAATTCTTAAGCAGGGATGAAGCAAACTTGATTGGAGTTGGGGAAAAAGAAGACAGATTAGTATTTTTCATGCTGACAAAAAATAGCTGCTATGACTTTTCCCGCAACGTGGACAGGGGCCAAGTGAAGCTGAACTGGTCATGGTCTGTCGCCCAGTGTTCCCTTGTCGTCGGCGATTTTGCCCCCGACCCTTCTTGGTGGGCTTAGTG
>1022168532655
CCGAAGGCCGCATCGCGCCCCCCGCCCAAGAAGGAGGCGCCTCCACTGGACGAGGGCTGCTATCTCGACCATTTTCCGCACCTCTCCATCTTCATCTACGCAGCCATCGCCTTCTCCATCACCTCCTGCATCTTTACCTATATCCATTTACAGCTTGCCTGAGTGGCCAGCGCGGGACGGGGTGGGCGCAGGACCGAGCGGGGAGGGAAAGGGAAAACGGGGCTCGGCATTTTGTGTTTTAGAACAGCGCTGCACCCCCTTCATGTAGCTTTCGATGCTTGTTTCTTTCCGTCTTTGTTG
>10233173090
GGCAGCTGGATACAGTGGACCTGAATAAGCTAAACGAGATTGAAGGCACCCTAAACAAAGCCAAAGATGAAATGAAGGTCAGCGATCTTGATAGGAAAGTGTCTGACCTGGAGAATGAAGCCAAGAAGCAGGAGGCTGCCATCATGGACTATAACCGAGATATCGAGGAGATCATGAAGGACATTCGCAATCTGGAGGACATCAGGAAGACCTTACCATCTGGCTGCTTCAACACCCCGTCCATTGAAAAGCCCTAGTGTCTTTAGGGCTGGAAGGCAGCATCCCTCTGACAGGGGGGCA
>102423236761
GCATCCTCTCACCGCCGGAAGCTGAACTGACTCGTCCGCGGCCGCTCTACCCCAACAGGCCGCCACCAGCGAGAGTGCGGCCATAACCATCACGTGACCGCCCACCGACACCAGCGAGAGTGCAGTCGTAACCGTCACGTGACCGCCCACCGTCGGCCCGGCGCTCCCCTCCGCCCGAAGCTAGCAAGCGGCGCGGCCAATGAGAAAGGCGCATGCCTGGCCCCCGCCGGCCTGCAGTCTAGCCGTAGTGCGCCTGCGCGCGGCTAGGAGGGGCCGTCAGGCGGGGATACAGCCTGGAAG
>10254274562
AACACTATGCCATGGTTGCACTGAATTTTGTGCCTACTCTAGGGCAAACAGAATTACAATTGAAGGAGTTCCTATCTATCTGTAAAGAAGAGAACATGAAATTCTGTTGGCAGAAGCAGCATTTTGAAGAAATAAAAGGTTCACTGCAGCTGACCCCCCTAAATGGTTGAATTAAAATTTATTATAAGGCATTACTTTTTGTAAGCGGAAAAAGTGTCACATTTACCTCTTCCCTATCTTTTGTTTAAAAGGACTGTCTTTATTTTATATTGGATGAAATCTATGAACATATATACAATG
>102610577168
GGCTCCTCCTACTCCAGAGAGGAAACCTCATCCAGGGCCATGAAGCCACTTCCTCACCATCTGTGTGCTGCTTAAGCTAATGCTGCGGGAACCATGGTTCCTTGGGAGGAATCAAGCTGACTCTTGGCATGAGATTCCTGCCTTCCTAGGGTTGAGAGCGGCACTGCCATGGCTTCTCTGGACGACCCAGGGGAAGTGAGGGAGGGCTTCCTCTGCCCTCTGTGCCTGAAGGATCTGCAGTCTTTCTATCAGCTTCACTCACATTACGAGGAAGAACACTCAGGGGAAGACCGTGATGTC
>1027132341049
AGAGCTGATATAGCTGTTGCTCCACTCACTATAACATTGGTCCGTGAAGAAGTCATAGATTTTTCAAAGCCATTCATGAGCCTGGGCATCTCCATCATGATAAAGAAGCCTCAGAAATCAAAACCAGGCGTATTCTCATTTCTGGATCCCCTGGCTTATGAAATCTGGATGTGCATTGTCTTTGCTTACATTGGAGTCAGCGTAGTTCTTTTCCTAGTCAGCAGGTTCAGTCCTTATGAATGGCACTTGGAAGACAACAATGAAGAACCTCGTGACCCACAAAGTCCTCCTGATCCTCCA
>1028107936787
GGACTTCTGCCTGGGGTGAGCCCTCCGTGCCCCCTGCAGCTGCCTTCCAGCCTGGGCACAAGCGGACACCTTCAGAGGCTGAGCGATGGCTGGAGGAGGTGTCACAGGTGGCCAAGGCCCAGCAGCAGCAGCAGCAGCAACAGCAACAGCAGCAGCAGCAGCAGCAGCAACAGCAGCAAGCAGCCTCAGTGGCCCCAGTGCCCACCATGCCTCCTGCCCTGCAGCCTTTCCCCGCCCCCGTGGGGCCCTTTGACGCTGCACCTGCCCAAGTGGCCGTGTTCCTGCCACCCCCACACATGC
>102935531089
GCTACCCCTTCAACGACGTGTGCCAGTGGTTCATCGACAGAGCTGACCTCATCTTTGTCGTCTTTGACCCAACAAAGCTGGATGTGGGTCTAGAGCTGGAGATGCTCTTCCGCCAGTTGAAGGGGCGTGAATCCCAGATAAGGATCATCCTGAACAAGGCTGACAATCTGGCCACCCAAATGCTCATGCGGGTTTACGGGGCCCTCTTCTGGAGCTTGGCCCCTCTCATCAATGTCACAGAGCCCCCAAGGGTTTACGTCAGCTCCTTCTGGCCACAAGAGTATAAGCCGGACACCCATC
>103024633752
TGACCCAAGGCAGGGCTGCGGGCCAGCAGCGATGGACAGAATCACTAGATGGTGTGATGGGACCTCCTGCAAGTCACACATGTGTGAGTGCCACAACCCTCCTGCCGGCCTTGCCCAAGGGCTCCAGGGAGCAGGGCTGCCTCTGTCCCTGCCCAGCCTCCTTTACCCAGTCTCATCTGGTCACTTCCTTGGCTCTGCTGCCTGGGGAGTGGTCGCCTGCAGAGGACATGCCCCTCCATCCCTCCCAAGAAAACTCCTTTGCCCCGGCGGACATTCCTGTTAAGGGCCCACTCCTCTTCC
>103187717162
GTCCAAACTGCTTTGCAGAAACCGCGGTGATCCCTGCTGGCAGAGAAGTGAAGACTGACGAGTGCACCATATGCCACTGTACTTATGAGGAAGGCACATGGAGAATCGAGCGGCAGGCCATGTGCACGAGACATGAATGCAGGCAAATGTAGACGCTTCCCAGAACACAAACTCTGACTTTTTCTAGAACATTTTACTGATGTGAACATTCTAGATGACTCTGGGAACTATCAGTCAAAGAAGACTTTTGATGAGGAATAATGGAAAATTGTTGGTACTTTTCCTTTTCTTGATAACAGT
>103279114676
GTGTTGGAGAGCACAATGGCTGAACAAGTCCTTCCTCAGGCTTTGTATTTGAGCAATATGCGGAAAGCTGTGAAGATACGGGAGAGAACTCCAGAAGACATTTTTAAACCTACTAATGGGATCATTCATCATTTTAAAACCATGCACCGATACACACTGGAAATGTTCAGAACTTGCCAGTTTTGTCCTCAGTTTCGGGAGATCATCCACAAAGCCCTCATCGACAGAAACATCCAGGCCACCCTGGAAAGCCAGAAGAAACTCAACTGGTGTCGAGAAGTCCGGAAGCTTGTGGCGCTG
>1033168740731
TTCCCAGTGGTTGCAATAACGGACTTAGAGGTCTGGACAATTCAAGTAAGGAACAAGGCTCGCTTATCCAAGTTCTCGCAGGATAAAAGTTTGTTATGAACGATTTCACATGGTTTCTCTTTATCAGAAAGTTGTTAGGGACTTTTAATCGCAGAATTGGCCTCGGGTGCCCACGCTCTAGTATTGAAATGGCGGTTTTGGGACAAATAAGCAACATCCGTGGGAGTGGAAAGCGACAGACCTGATCCCGGAAGCGTTACAGCTAGGCGCCAAGTTCACAGGCGCGAAGTTCAAATTTGT
>1034163913721
CCATGAAGAACGCTACATTCCAGATCACTCCTGACGTGATCAAAGAGAGTGAGAACATCCAGCTGGGCCAGGACCTGAAGCTATCGTGCCACGTGGATGCAGTGCCCCAGGAGAAGGTGACCTACCAGTGGTTCAAGAATGGCAAGCCGGCACGCATGTCCAAGCGGCTGCTGGTGACCCGCAATGATCCTGAGCTGCCCGCAGTCACCAGCAGCCTAGAGCTCATTGACCTGCACTTCAGTGACTATGGCACCTACCTGTGCATGGCTTCTTTCCCAGGGGCACCCGTGCCCGACCTCA
>1035165023230
TCTAGGGACAGGAAGATGGTTGGCGACGTGACCGGGGCCCAGGCCTATGCCTCCACCGCCAAGTGCCTGAACATCTGGGCCCTGATTCTGGGCATCCTCATGACCATTGGATTCATCCTGTTACTGGTATTCGGCTCTGTGACAGTCTACCATATTATGTTACAGATAATACAGGAAAAACGGGGTTACTAGTAGCCGCCCATAGCCTGCAACCTTTGCACTCCACTGTGCAATGCTGGCCCTGCACGCTGGGGCTGTTGCCCCTGCCCCCTTGGTCCTGCCCCTAGATACAGCAGTTTA
>103623737579
CTCAGTGGCTGGGGCGCTGCGGATGATGAGGAGTTTCTGTCCGGGTGGGCCGGTGGCAGGCGGCTCCGTCAGCCCAGGAGGAAGTGTTTCTACCTCCTGTACGCAGAGTCGAGTCTGTTCGCCATCGGCCCCGCTCAGCACCAGCACGCTCTGCAAGCCCTCGTCCGTCTGGAGTGTCTCAAAGAGGACATCCTGGACCACACCAGTGCTGGCCTCGCCATCCCCCGCCTCCCCGGGGCCCGGGCCAGTGAGCAACTCCTCAGCTGCCCCGCTCTGAACAACCAGCAGGTTGGGTGCCTC
>103724918302
GAAACAGCTGAAAAGACCAAGAGAGTGAGCACCAAAGAGATCTAATGAGGAGGCACAGACCAGTGTCTGGATCCCAGCATCTTCTCCACTTCAGCGCTGAGTTCAGTATACACAAGTGTCTGCTACAGTCGCCAAATCACCAGTATTTGCTTATATAGCAATGAGTTTTATTTTGTTTATTTGTTTTGCAATAAAGGATATGAAGGTGGCTGGCTAGGAAGGGAAGGGCCACAGCCTTCATTTCTAGGAGTGCTTTAAGAGAAACTGTAAATGGTGCTCTGGGGCTGGAGGCTAGTAAGG
>1038220911809
GCCTGTCCACCTCATTCCCCATCGATGGCACCTTCTTCAACAGCTGGCTGGCACAGTCGGTGCAGATCACAGCAGAGAACATGGCCATGAGCGAGTGGCCACTGAACAATGGGCACCGCGAGGACCCTGCTCCAGGGCTGCTGTCAGAGGAACTGCTGCAGGACGAGGAGACACTGCTCAGCTTCATGCGGGACCCCTCGCTGCGACCTGGTGACCCTGCTAGGAAGGCCCGAGGCCGCACCCGCCTGCCTGCCAAGAAGAAACCACCACCACCACCACCGCAGGACGGGCCTGGTTCAC
>1039162221633
CTTGAACTTGAGAAGCAGAAATTGCAAGAAGAGCAAGAAAATGCCCCCGAGTTTGTGAAGGTGAAAGGCAATCTCAGGAGAACAGGCCAAGAAGTCGCCCAAGCCCAGGAGTCCTAGGCTGAGGCTGCACCAAGACCTCGTGTGTCACCCCACAGAGCTGTCTGTGGGTGCCTTCTCAATCTCAGGGCAAAAGCCCCTGGAGAATATTTCAGCCAGCAGAGAATTTTGACTTGCAGTAGGATTTGGTTTGATTTTCCTACGATCTGGGTGGATGCCTTGCCTGTGACAGTTGCAGTTCCT
>10402395588
AACGTCCGCGGGCGCGGGGTGTGTCGGGTGTCGACGGCGGCGCTTTGCGGCCGGTCGTGCGGGTCGGGCGCGGGCGGGCGCGGCGGCAGTGGCGCGCACAGGTGATTGACTGGCCAGCTGCCTGAAGGAGCGCCAGGTCCTCCTTGCTGGCAGGTGGCGAAGCCCATTGGGGCGGCGGTGCAGACCGCGGCGGCGGCTGCGGCGGTCTGGCTCGGGAGGCGTTCCTGGGGCCAAGGCCATGGCCCCGCGGCTGCAGCTGGAGAAGGCGGCCTGGCGCTGGGCGGAGACGGTGCGGCCCGA
>1041102916714
GACAGCCTGGTGTATGTGCTCAACCGGGACCGGCACACGGTGGGCCAGCGGACCCCCTCCAGCAAGCCCAGCATCAGCCTCTCAGCCCCCGACATCCTGCCTCTACACTGCACCATCCGCCGGCAACCGCTCCCGGACAGCGGCCAGGCCGCGGGGAGGCTGGTCCTGGAGCCCATCCCCGGGGCGCACATCTCCGTCAACTTCTCCGAGGTGGGGCACAGGACCGTGGTGCTGCACCACGGGGACCTGCTCTCCCTGGGGCTCTACTACCTGCTGCTATTCAAGGACCCCGCGCAGGCC
>1042266622628
AGTCCGAGTGCCGGGGGGACCCTGTCCGGGACTTTCACCAGGTCCAGAGGGGCTATGCCATCTGCCAGACCACGCGCCCCCTGTCATGGGTGGAGTGCCGGGGCTCGTGCCCAGGCCAGGGCTGCTGCCAGGGCCTTCGGCTGAAGCGGAGGAAGTTCACCTTTGAGTGCAGCGATGGGACCTCTTTTGCCGAGGAGGTGGAAAAGCCCACCAAGTGTGGCTGTGCCCTCTGCGCATAGCGCTGGGCGTGGACAGGCCGGTGAGGGCGGGCAAGGGGCCCCAGCCGCTGCAGCAGCGGAG
>1043235324799
TAATGGCCGCTGGCTATCTTGGGGGAGCCAGCTGTTGGACTATGCCCCACTGCCAGGAAACAGGCGCCGGAAGGTTCTCTGACAAGATCTCGCTTTCCTAGGGCGGTGAAGGCGTTCAAAGGTCGGGAAGGGGCGCTGGGAGAAGCGGGGCAGCGCTGAGCCATGCTCGCGAACTGTGGGTCTGTCTGTGAAGAGACCCAGTTTCGTGGGACCACGGTGGCGCCTGCGCTGGGAGGTGAGCTTGTGACAGAGCGAAAACTACAATTCCCAGCATTCCTGTGGTGCCAGAACTACCTTGCC
>10441845674
GTCAAGATCTGGTTCCAAAACAAGCGATCCAAGTTCAAGAAGCTGATGAAGCAGGGTGGGGCGGCTCTGGAGGGTAGTGCGTTGGCCAACGGTCGGGCCCTGTCTGCTGGCTCCCCACCCGTGCCGCCCGGCTGGAACCCTAACTCTTCATCCGGGAAGGGCTCAGGAGGAAACGCGGGCTCCTATATCCCCAGCTACACATCGTGGTACCCTTCAGCGCACCAAGAAGCTATGCAGCAACCCCAACTTATGTGAGGTTGCCCGCCCGTCTCCTTCTTGTCTCCCCGGCCCAGGTCCCTC
>1045212029747
AGTCAAAGGCTTTAGCCATCACCTCCAAGGCTCCGCCAGCCAAGGATGGGGCTCCAAGGAGATCTCTGAACTTGGAAGACTACAAAAAACGACGAGGGCTTATTTGAGCACACCCAGCCTGCTGCTTCTGACCCTGCATGCCCCATCGCAGCGTCCCACCTTTCCTCCTTTCCTTTGATTTAGCCTCTTTGGGCTGGAGCAGCTGTTGAACTGGGAAGAGACTCTAAACTGCCAGTCATCTGTAATATAAACCATTTGCTGTATAGACCTCCTTTGTCTGCACACCATCTCCCACCAGCC
>1046236524383
ATTTCCTTTTTCTTGGAGAAAGAAAACGAGCCCCCTGGCAGGGAGCTTACTAAGGAGGACCTTTTCAAGACACACAGCGTCCCTGCCACCCCCACCAGCACTCCTGTGCCGAACCCTGAGGCCGAGTCCAGCTCCAAGGAAGGAGAGCTGGACGCCAGAGACTTGGAAATGTCTAAGAAAGTCAGGCGTTCCTACAGCCGGCTGGAGACCCTGGGCTCTGCCTCTACCTCCACCCCAGGCCGCCGGTCCTGCTTTGGCTTCGAGGGGCTGCTGGGGGCAGAAGACTTGTCCGGAGTCTCG
>104727655194
CTTGATAATGGAACTATACAGCGAAGAGACAATCTCTGGCAAGTTTTTGTAGAAAAAATGTTTCAGTGCCTAGTCTGAAAAATAACAGTTTGAGTTCTTTGAAACTCTAAAATATATTTTTCTCATACCTGTTTTCTTCATTTTCATAATGAAGCACTTTGCTATGTAGCTGTGTACATATCACTACAGTTATAGGAAGTTTCAGTCTACAGTCCATCCAAAGGACCAACCTGCCTTACACATCTCAAGGAATTCAGCTGTTGAAATCATTTGAACTAATCAAGGAATAAATCCTAATGT
>1048272913150
AACCAAGTCGTCATTGCTGCTGGAAGGAGTTCTTTGGGAGCCCGACTCTCCGGGGCACTTCACGTCTATAGCCTTGGCTCAGATTGAAGATTTCACTGCATTTCCCCACTCTGCCCACCTCTCTCATGCTGAATCACATCCATGGTGAGCATTTTGATGGACAAAGTGGCACATCCAGTGGAGCGGTGGTAGATCCTGATAGACATGGGGCTCCTGGGAGTAGAGAGACACACTAACAGCCACACCCTCTGGAAATCTGATACAGTAAATATATGACTGCACCAGAAATATGTGAAATAG
>1049197939794
GATACCCTGGGTGGCCGGTTTGATGCCACCCAGGCCTTTGTCGGTGACATTGCCCAGTTTAACCTGTGGGACCACGCCCTGACACCAGCCCAGGTCCTGGGCATTGCCAACTGCACTGCGCCACTGCTGGGCAACGTCCTTCCCTGGGAAGACAAGTTGGTGGAGGCCTTTGGGGGTGCAACAAAGGCTGCCTTCGATGTCTGCAAGGGGAGGGCCAAGGCATGAGGGGCCACCTCATCCAGGGCCCCTCCCTTGCCTGCCACTTTGGGGACTTGAGGGGGGTCATATTCCCTCCTCAGC
>10507226583
GTTACCGCTGCTTCAAGGCAGTGCTCTTTCTCACTGGGTTGCTGTTTGGCTCGGTGGTCATCTTCCTCCTCTGCTACCGAGAGCGGGTGCTAGAGACACAGCTGAGTGCTGGGGCGAGCGCGGGCATCGCTCTGGGCATCGGGCTGCTCTGCGGGCTGGTGGCCATGCTAGTGCGCAGCGTGGGCCTCTTCCTGGTGGGGCTGCTGCTCGGCCTGCTGCTCGCAGCTGCTGCCCTGCTGGGCTCCGCACCCTACTACCAGCCAGGCTCCGTGTGGGGTCCACTGGGGCTGTTGCTGGGGG
>1051128019170
TTTGGGCCACACATGTTGAAGCCAACAGGAAAAATGAAGGCTTTAATTGAAAATGTATCAGACTCCTAATAGACAATGAGCTGCGAAAAGACTCCTGGTTCCCCTGTTGATTTGTGAGGGCCAAGTTTGCTAGTAGAAATCGACACTGTTTAGTAAATACCTCTTTAGTATTCAGTGGTCTTCTTTTCAGGCTAATTAGTGGATTAAGCAATAATGAAAGCACTAAGTTTGGTTTTGCTTTTGTGAGATGGTCAGCTTTGGTGCTCTCCACAACATGTGTGTTCTGACATGTTTCTAATA
>105225751302
GGTTTGATTTCTTTGAAGCCAGTGCAAAGGAGAACATCAGTGTAAGGCAGGCCTTTGAGCGCCTGGTGGATGCCATTTGTGACAAGATGTCTGATTCGCTGGACACAGACCCGTCGATGCTGGGCTCCTCCAAGAACACGCGTCTCTCGGACACCCCACCGCTGCTGCAGCAGAACTGCTCATGCTAGGCAAGGCCCACCTTCCTGACCTCCCCTCATTGTGGCCCCACACCCAGTCTGCTTCTCCCTGTTACACACTGTCCGCTCTCAGCCCACTCTCCCTGTTACACACTGCCCACAC
>105384141453
TGGGAACAGACAGATCCTTTGTTCTGAGGCTCACTCATCTCCCGAGCCCCGAGCCGTCTCCCAGCCTCAGACGGCTCTGCGGGCTGCATCTGTGCAGCCTGGCAGCGGCGGCGCTGCGCTGTGACATTTTCACAGCCCTTCTTGCAGAGGCATGTGTGCTAGGGATGCCGAAATGCCGAGAGCGCCGGCAGGACTAGCTTCCGGGCCGCGCTTTGTGTGCTGGGCTGCAGTGTGGCGCGGGCGAGGAAGCTGGTAGGGCGGTTGTCGCAAGCTCCAGCTGCAGCCTCCGCCTACGTGAGA
>105435132295
ATGGCAAGAGACTTCTGGGGCCCCAGTGGCTGGACTATGACTGTGACCGAGCTGTGATCGAGGACTGGGTGTTCAGGGTCCCCCATGTGGCCATATTCCTGAGTGTGGTCATTTGCAAGGGCTTTCTCATCCTGTGCTCGTCTCTTGATCTGACTACCCTGGTCCCTGAGCGTCAAGTGGACCAGGGCAGGGGTTTTGAGAGCATCCTGGATGTCCTCTCTGTCATGTACATCAACGCCCAGCTGCCTCGGGAGCAGCGGCACCGCTGGTGCCTGCTCTTTTCGTCTGAGCTCCATGGAC
>1055237933029
ATGGCCCCAGCGCACCCCTGGAGGCTCCTGAGCCTCGGAAGCCGGTGACAGCCCAGGAGCGCCAGCGGGAGCGGGAGGAGAAGCGGCGGAGGCGGCAAGAACGAGCCAAGGAGCGGGAGAAACGGCGGCAGGAGCGGGAGCGAAAGGAACGGGGGGCTGGGGCCTCTGGGGGCCCCTCCACTGACCCCTTGGCTGGACTAGTGCTCAGTGACAATGACAGAAGCCTGTTGGAACGCTGGACTCGAATGGCCCGGCCCGCAGCCCCAGCCCTCACCTCTGTGCCGGCCCCTGCCCCAGCGC
>1056164338992
AAACAAAAGTTAATTTTGAAGAGCATCATCATGGGCTGGGGTGGTGGCTGCCCCCAGGACATGCAGGATTTCTGCAGGGGGCAGCACAGGTTCTGGGATTGTGAGGCTGTGAGTGAAGGTGGACAAGCTGTCTGGATGGCAGGTCTAATGCTCTTCCGAATAAAGTGCTGAACTGTGAGGAGAGAGGCGGACTGTGAGGCAGCCAGGAGCCAGCTGCGTCCGTGTGTGGTCTGTCACCACGGGGCCTGCTTCTTATCTGACACAGCAGCTATCAGAGTCTAGTGGTTGTGCTTTTAAGAT
>1057223825928
GGAGTCGACGAGTTGAAGATGAAGCCCAGAGCGGAGTGCTGTTCTCCCAAGTTCTGGTTGGTGTTGGCCGTCCTGGCCGTGTCAGGCAGCAGAGCTCGTTCTCAGAAGAGCCCCCCCAGCATTGGCATTGCTGTCATCCTCGTGGGCACTTCCGACGAGGTGGCCATCAAGGATGCCCACGAGAAAGATGATTTCCACCATCTCTCCGTGGTACCCCGGGTGGAACTGGTAGCCATGAATGAGACCGACCCAAAGAGCATCATCACCCGCATCTGTGATCTCATGTCTGACCGGAAGATC
>10586686613
CAAGTCTGGAAAAGTTTGAAATTCCAGTAAAAATTCGTTTGAGTCCTGAACCGTGGACCCCTGAAACTGGTCTGGTGACAGATGCCTTCAAGCTGAAACGCAAAGAGCTTAAAACACATTACCAGGCGGACATTGAGCGAATGTATGGAAGAAAATAATTATTCTCTTCTGGCATCAGTTTGCTACAGTGAGCTCAGATCAAATAGGAAAATACTTGAAATGCATGTCTCAAGCTGCAAGGCAAACTCCATTCCTCATATTAAACTATTACTTCTCATGACGTCACCATTTTTAACTGAC
>105999439493
TCTCACTTACGGAAGAACCCGCCCACATACTCCAGCTCCACATCCATGGCGGCTGTCATCGGCAACCCCAAGCTACCATCGGCCGTGATGGACAGGTGGCTGTGGGGGCCCATGCCATCGGCCGAGGAAGAGGCCTACATGGTGTCCGAGCTGCTGGGCTGCCAGCCCCTAGTGGGCAGTGTGGCCACCAAGGAGAGGGTCATGAGTGCCCTGACCCAGGCTGAATGCGTCCACTTTGCCACCCACATCTCCTGGAAGCTGTCGGCCTTGGTCCTCACGCCCAGCATGGACGGCAACCCT
>1060142824843
GTTGTGACTTGATCCCAGTACAGTATCTTCGATGGGGTGACCCTGAACCCATTGCAGCTGTGGTGTTTGCCTGCCTTGGCCTCCTGGCCACCCTGTTTGTTACTGTAGTCTTCATCATTTACCGTGATACACCAGTAGTCAAGTCCTCAAGCAGGGAACTCTGCTACATTATCCTTGCTGGCATCTGCCTGGGCTACTTATGTACCTTCTGCCTCATTGCGAAGCCCAAACAGATTTACTGCTACCTTCAGAGAATTGGCATTGGTCTCTCCCCAGCCATGAGCTACTCAGCCCTTGTAA
>106126179835
ATAGTTTCCACCATGAGGTGCAAAACGAGACAGAAGAGTGAGAAGCAGATGGAGGAGAAGAGAAGAGCCAACCAGAAGAGCTCTGCACAGGGACCCATCCCATGGTTTCTCCCCGAAAGCCGCTCTCTTCCCTCTTCGCCCCTTCGGCTTGGCTCCTACAAGGCCCAGAAAACCAGCAGGTCCTCCAGCATCCCCTGCAGCGGTTCCCTGGACGGGCGGGAGCTCTCCCGGCAGGTGCGGAGCTCCGTGGAACTGGAGCTAGAGCGGTGCCGGCAGCAAGCAGGCCTCCTGGTGACCGGA
>106214479443
TGGAAGAGCTGACCTTGGAGCAGAGCATTGCCGAGTATCTGAAAGATGTCAATGACCCTCGCTGCTGCTCGGAGACCTTGGGGATGACCTGCACCCACTAGCATGCCTGGATGGTTCAAAAAGGCGTGGTATGGGCTGGCGTCTTTACTCAGCTTCTCCTCCTTCATCCTGATCATCGTTGCCCTGGTAGTGCCCCACTGGCTGAGTGGGAAAATCCTTTGTCAGACTGGAGTGGATCTGGTCAACGCCACAGACAGAGAGCTGGTCAAGTTCATTGGGGACATTTACTACGGGCTCTTC
>106322961074
AGCCATGCGTCTCTGAGCGCCCCGAGCGCGCCCCCGCCCCGGACCGTGCCCGGGCCCCGGCGCCCCCAGCCCGGCGCCGCCCATGGCCGAGGCCCCCCCGCGCCGCCTCGGCCTGGGTCCCCCGCCCGGGGACGCCCCCCGCGCGGAGCTAGTGGCGCTCACGGCCGTGCAGAGCGAACAGGGCGAGGCGGGCGGGGGCGGCTCCCCGCGCCGCCTCGGCCTCCTGGGCAGCCCCCTGCCGCCGGGCGCGCCCCTCCCTGGGCCGGGCTCCGGCTCGGGCTCCGCCTGCGGCCAGCGCTC
>106422547310
GTATGAAGAAATGCTAAAGACTAAGACCCTTCCCATTTCCAAGCTCTCCTATTCTGCCAGTCAGTTTTACTTGGAAGCTGCAGCAAAGTATCTGAGTGCAAATAAGATGAAGGAAATGATGGCTGTCCTCTCAAAGCTAGACATAGAAGACCAGCTGGTGTTCTTGAAGTCTCGGAAACGCTTAGCAGAAGCTGCAGACCTGCTGAACAGGGAAGGTAGGAGAGAAGAGGCTGCCCTGCTGATGAAGCAACATGGCTGCCTCCTGGAGGCTGCCAGGCTCACTGCCGACAAGGACTTCCA
>1065212840120
GTCGGCGAGGAGGGTCCGGCCGGAGTTGAAGGATTGAACTTTCCGGCTCAGTCGCGGCGTCTGCCTGGTCCTCAGCAGTGCAGCCCCGGCGCGGAGCAGGGAGCCTCGGCCCGCGCCCGGCGCCCTCGCCCTCGCCCTCGACCCGCAGCCATGGTGCCCGGGGTGCCCGGCGCGGTCCTGACCCTCTGCCTCTGGCTGGCGGCCTCCAGCGGCTGCCTGGCGGCCGGCCCCGGCGCGGCTGCTGCGCGGCGGCTGGACGAGTCGCTGTCTGCCGGGAGCGTCCAGCGCGCTCGCTGCGCC
>106641324807
GTAAAAGTTATGGGACTGAAGTGGACTGGATGGACTCTACTTCAGAGGAAGTTGCTCTCTGGGAGAAGATGGTAAACTCCCCCAATACTTGGATTGAAGCAACACTGCCTCTCAGAATGCTTTTGATTGCCAAGATTTCCAAATGAGCCCAAATTCCACTGGCTCCTCCACTGAAAACTACTAAACCGGTGGAATCTGATCTTGAAAATCTGAGTAGGTGGACAAATATCCTCACTTTCTATCTATTGCACCTAAGGAATACTACACAGCATGTAAAAGTCAATCTGCATGTGCTTCTTT
>106724673129
GAAAACTGTTTGTATGTGGTGGCTTTGATGGTTCTCATGCCATCAGTTGTGTGGAAATGTATGATCCAACTAGAAATGAATGGAAGATGATGGGAAATATGACTTCACCAAGGAGCAATGCTGGGATTGCAACTGTAGGGAACACCATTTATGCAGTGGGAGGATTCGATGGCAATGAATTTCTGAATACGGTGGAAGTCTATAACCTTGAGTCAAATGAATGGAGCCCCTATACAAAGATTTTCCAGTTTTAACAAATTTAAGACCCTCTCAAACTAACAGGCTTAGTGATGTAATTAT
>106822074556
GTGAGGCAGAGACACAAAGATATGGAAGAACATTGGACAGATTTACATCGATATATTAATTAAGGTGATTTCAGAGTTGGAGCAGGAGAGGAAGCCTTATAGATATTTTTTTTTCTTTTTGCTTGCTTGTATTTTCTTTTTAATTATTATTCAGTATTTCAAGTAGACAGAAAAGTACAGAGGATAATACAACAAATATCCAGGTACCCACCACCCAGCATTTTTACATAGTAGCATTTGATGTTTTGAAATAAGACATAAAACATTCCAAATACCCTATCACCGAGGATCCTGCATCCT
>106931824095
GAGCAGCGGCAGCAGCAGCGGACCCCGGCGGCGGCGGCGGCGCGCGGTCCCAGCCAGGCGGCCCCGGTGTCCCGGCCCCGGTGGATGCACGGCTGGGGAGGAGCCCATGGGCCGGAGCTGAGGCTGCCCGGGGCGGCGGGGCGCGGGGCAGGGGGCGCGGTCGAGGCCCGGAGGCGGCGGCGCAGGAGGAAGCGGAGGAGGTCGGGCGCTCGGGGCCCGGGAGGCGGGCCGCGCAGCGCCGCAGCCCCGGGCTCGCCATGCTCCTGGCCTCGGCCGTGGTGGTCTGGGAATGGCTGAACG
>1070109822544
GAGAACCCTCAAAGCAATAAAAAAGAAGAACTGGAAAGTTTGGACAGTTCCTGTGATCAGAGGCAAGATTTGCCCAGTGAACAGAATAAAGGTGCTTCTTTGGATAGCTCTCAATGTTCGCCCTCCCCTGCCTCCCAGGAAGACCTTGAATCAGAGATTTCAGAGGATTCTGATCAGGAAGTGGACATTGAGGGCGATAAAAGCTATTTTAATGCTGGATGATGACCACTGGCATTGGCATGTTCAGAAAACTGGATTTAGGAATAATGTTTTGCTACAGAAAATCTTCATAGAAGAACT
>10717497203
TTGAAATGGATAGTCTTTCTGAGCTATCCCAGCAAGGCGCCAATCATGTCAATTTTGGCCAGCAACCAGTTCCAGGGAACACAGCCGAGCAGCCTCCATCCCCTGCGCAGCTCTCCCATGGCAGCCAGCCCTCTGTCCGGACACCTCTTCCAAACCTGCACCCTGGGCTCGTATCAACACCTATCAGTCCTCAATTGGTCAACCAGCAGCTGGTGATGGCTCAGCTGCTGAACCAGCAGTATGCAGTGAATAGACTTTTAGCCCAGCAGTCCTTAAACCAACAATACTTGAACCACCCTC
>107235727677
CCCACATACTGGATGGTATCAATCTTTGCGGATACTTTGCTTATTCGTTTAACGACCGCACAGCTCCGAGGTTTGGCCTCTATCGTTATGCTGCAGATCAGTTTGAGCCCAAGGCATCCATGAAACATTACAGGAAAATTATTGACAGCAATGGTTTCCCGGGCCCAGAAACTCTGGAAAGATTTTGTCCAGAAGAATTCACCGTGTGTACTGAGTGCAGTTTTTTTCACACCCGAAAGTCTTTACTGGCTTTCATAGCTTTTCTATTTTTTGCTTCTATTATTTCTCTCTCCCTTATAT
>107326120348
AGAAAGCTGCGGCGCGAGTCCGCGGGGCCGACCTCGGAGACGCAGCTGGGGCCGGGCGCGGCTTGGCGGGAGGGTCTGCAGCGCCGAGGGAGGCTGCTGGTGCGTGAGGAAGAGAGCTAGAGACTGGACAGGGGAGGCAGAGCAGCGTCAGAGCCGCGCAGGGGACGGGAGTGAGAGCAGGAGCGACGCAGAGCGGCCGTCGCCGTGCCCGGGTCTCAGGGCGCCTGGCTGAAGTGAGCATGGCTTCAGTGGCCTGGGCCGTCCTCAAGGTGCTGCTGCTTCTCCCCACTCAGACTTGGA
>107434637099
GCTTCTTCCTGCTGGGCGGCCTGTGCGTGGTGTGGGGCAGCGCCTCGTACGCCGTGGGCCTGGCGGCGCTGCGAGGACCCATGCAGCTGACGCTGGGGGGCGCGGCCGTGGGCGCGGGCGCCGTGCTGGCCGCCAGCCTGCTCTGGGCGTGCGCCGTGGGCCTCTACATGGGGCAGCTGGAGCTGGACGTGGAGCTGGTGCCCGAGGACGACGGGACGGCCTCCGCGGAAGGCCCTGATGAGGCGGGTCGGCCGCCACCCGAGTGAGCGACACGGCCGTGGGGCCTGGCAGGCGCTGGAC
>107521725773
AGGACAAACGGCTCCGCCTAGTGGATGGGGACAGCCGCTGTGCCGGGAGAGTAGAGATCTATCACGACGGCTTCTGGGGCACCATCTGTGATGACGGCTGGGACCTGAGCGATGCCCACGTGGTGTGTCAAAAGCTGGGCTGTGGAGTGGCCTTCAATGCCACGGTCTCTGCTCACTTTGGGGAGGGGTCAGGGCCCATCTGGCTGGATGACCTGAACTGCACAGGAATGGAGTCCCACTTGTGGCAGTGCCCTTCCCGCGGCTGGGGGCAGCACGACTGCAGGCACAAGGAGGACGCAG
>1076279121184
AACCTGACCCGGGAACAAGCCGACTACTGCGTCTCCCACATGAAGCCCTACGTGGACGGCAAGGGCCGCGAGCTCCCCACCGCGTTCGACTACGTGGAGTTCACCCGCTCGCTTTTCGTGAACTGAGCCACTCCCTGGGTCACCCACCCCTCGCTGCTTGCCCTGCGTCGCCTTGCTGCATGTCCGCTCCTCTGTGTGCTCTCACTTTCCACTGTAACCTTAAGCCTGCTTAGCTTGGAATAAGACTTAGGAGAAAATGGTGCTTCACTAACCCGCTTCCGGTCCAGTCACAATCATCAT
>1077128526633
CCTTGGTGCAGGGGACACTGACCCGGGTAGGACTCCTGGACAGGGTGACTCCAGATCAGCTGTTTGTGAGTGTGCAGGATGCAGCTGCTTATGCCCTGGGGAGCCTGTTAAGGGGCAGTAGCACCAGGAGCGGGAGCCAGGAGGCACTGGGCTGCGGCAAGTGAGGCAGGGGTAAGTGGCTGGAGACCCAGGGAGAGGGGTTTGGGAAAGGGTCTGAGGAAGATCAAGAAGAAAAGGGTGGGGACGGAATGAATAGTAGATTGAAGACCAAATCAGGGAGCCCGGGCTGAGCTATGGGTG
>107815754008
GATCCAATCAATGAACAAAATTTTGATGCTTACGTGACTACTTTGACGGAAATGTATACAAATCAAGATCGTTATCAGAGTCCAGAAAATAAAGCCCTACTGGAAAATATAAAGCAGGCTGTGAGAGGAATTCAGGTCTGAACAGCTGCTGTAGTGATGAAACTCTTGCTTAAAAAGGATGCCTCTTGTTTTTTGCTGCTGTAACTTACCAGAAAGTGTTCTATATTTATTTCTGTTTGAATTTGAAACAGTGTTATGCTTACAAGACTTCATAATGATTTTATGTCTTGCTTTAAAGAT
>1079181436039
GCGCGGACCCAACCTGGCTGCTGCAGTACTTGCTCTAACTTTGCCGCAGCTGCCTCCCTTCTCTCGGAACCCACTCTCCTAACCCACCCCCGAGAGGCGGAGAGAATGTGGGAGCACTTCAGAGAGGCCTAGGCTCCGGAGATCGGGCCATCTGGGCTCTGAAAGCAAATTAGTTTTCCAACTCATGTCTGGCTCCGGCGTTACCCAGACGCCTGGAAGGTCCTTCCTGCAGTCTGATCACCATTTTTCCTGCTGCACTGACCAATCAGCTCCCCTTGGCCTTCAACCTCGGGAATGATG
>1080266037312
GGTGACTCAGGGGGACCGTTGGTGTGCAGAGGTACCCTGCAAGGTCTGGTGTCCTGGGGAACTTTCCCTTGCGGCCAACCCAATGACCCAGGAGTCTACACTCAAGTGTGCAAGTTCACCAAGTGGATAAATGACACCATGAAAAAGCATCGCTAACGCCACACTGAGTTAATTAACTGTGTGCTTCCAACAGAAAATGCACAGGAGTGAGGACGCCGATGACCTATGAAGTCAAATTTGACTTTACCTTTCCTCAAAGATATATTTAAACCAACCTCATGCCCTGTTGATAAACCAATC
>1081235941366
GCTTAGTGCTGAGCACATCCAGTGGGTAAAGTTCCTTAAAATGCTCTGCAAAGAAATTGGGACTTTTCATTAAATCAGAAATTTTACTTTTTTCCCCTCCTGGGAGCTAAAGATATTTTAGAGAAGAATTAACCTTTTGCTTCTCCAGTTGAACATTTGTAGCAATAAGTCATGCAAATAGAGCTCTCCACCTGCTTCTTTCTGTGCCTTTTGCGATTCTGCTTTAGTGCCACCAGAAGATACTACCTGGGTGCAGTGGAACTGTCATGGGACTATATGCAAAGTGATCTCGGTGAGCTG
>1082128818877
GGTCTCCTGGCCAAAATTCCCCAAAGCTGTGAAGACAGAAAAGTGGTGAACTATATCAGAAAAGTGCAGCAGGTTTCTGAAGGCGCACCCTACAATGGAACTTAAGACTTGTATTACTTTCCCAAGAGGAAAGGATTTTCTTCCCATCCCAATTTGTATGAATGGAGTTATTTAAGAAAAAAAGATATTTTTACACGAAACTTTGTAAGTGAAAGCTGCTTTTTCCTTCCTTCCTTTCCTTTTACCTCCATAAGAATAGGGAAAGTAGAACAAGAAAAAATTGAACTCCTTCCATTTCTA
>1083127233659
CAATTGGGCAGATGTGTGAGGCACCTGTGGTGACCCGAGAGTGGGTGTTGGACAGTGTAGCACTCTACCAGTGCCAGGAGCTGGACACCTACCTGATACCCCAGATCCCCCACAGCCACTACTGACTGCAGCCAGCCACAGGTACAGAGCCACAGGACCCCAAGAATGAGCTTACAAAGTGGCCTTTCCAGGCCCTGGGAGCTCCTCTCACTCTTCAGTCCTTCTACTGTCCTGGCTACTAAATATTTTATGTACATCAGCCTGAAAAGGACTTCTGGCTATGCAAGGGTCCCTTAAAGA
>108478714827
TTAAACTCATTGTCTGTTTGGAAGACCAGAATGTGAAGACAAGTAGTAGAAGAAAATGAATGCTGCTGCTGAGACTGAAGACCAGTATTTCAGAACTTTGAGAATTGGAGAGCAGGCACATCAACTGATCTCATTTCTAGAGAGCCCCTGACAATCCTGAGGCTTCATCAGGAGCTAGAGCCATTTAACATTTCCTCTTTCCAAGACCAACCTACAATTTTCCCTTGATAACCATATAAATTCTGATTTAAGGTCCTAAATTCTTAACCTGGAACTGGAGTTGGCAATACCTAGTTCTGC
>1085155819651
TTTTTTTCCCCTGCTCTCCCAGGGGCCAGACACCACCGCCCCACCCCTCACGCCCCACCTCCCTGGGGGATCCTTTCCGCCCCAGCCCTGAAAGCGTTAACCCTGGAGCTTTCTGCACACCCCCCGACCGCTCCCGCCCAAGCTTCCTAAAAAAGAAAGGTGCAAAGTTTGGTCCAGGATAGAAAAATGACTGATCAAAGGCAGGCGATACTTCCTGTTGCCGGGACGCTATATATAACGTGATGAGCGCACGGGCTGCGGAGACGCACCGGAGCGCTCGCCCAGCCGCCGCCTCCAAGC
>1086284239483
ATCTCCGCAAATGACTTCATTGCCAAGAAGAGAAGAAAATGCATTTAAGTGGAAATCGGACCTCTAATCCAAGCATATTGCTTGCTATTAATCGCCAAAACAGGACTGCTGATGAGGAATGTATTTGCATATGTTTGCAAAAGCTGAATCATTGAAAACGTACCTTGAAACTCTCTATCTCTGGACACTCCAGGGTAGAGAATGAAGGGTATGGAAGTAGTCCGGCTTTTGAAACTTAGGTATTTTATATTTTTCCCCTCAAGAACTTTTTTTTAAGAGACAGATTTGCCATCCTCCTTA
>1087107528346
CTACCCCCGGACTCTGAGGACCGTGCGGCCAGGACTCTCGGAGGCACCGCTGCCTCCACTCCAGAAGAAGAGGCGCCGGGGCCTGTTTCACTTTCGCCGGCCCCGGAGCTTCAAGGGGGACAGGGGGCCGGGGTCCCCTACCACTGGACTCCTCCTCCCTCCACCCCCACCCCCTCCCCCGACTCAGGAGAGCCCCCCTAGCCCAGACCCCCCAAGCCTCGGCAATAACTCCTCTCCCTGCTGGAGCCCAGAGGAGGAGAGCAGCCTCCTCCCTGGATTTGGTGGGGGCCGGGGACCTTC
>10882731082
AGGTGGCTGGTGGAGCTGGGCAAGCTGGAAGAGAAGATGAAGGCGCTGATGATGGAGAAGGAGCAGCTCCAGCAGCAGCTGCAGCAGCACGGGCCTGTGTCCTGCACCTGCTGTGTCCTGTGAGGGCCCTGGGGAGCAGGCAGGACGGCACGGCACTCTCCACCTGAGACCCAGGGATTTCCTGTTTGAGTGTAAGGCCAACCAGTAAAGCCCATGCGGGCTGCTGAGAGGCGGACAGGGACTCCTTCAACATGGCACATGAGCAGGCACCCATGTGGCTTCAACCCTGACAGACCCATC
>108910592662
ACCACTTTGTCTAAGGCAGTTGAGGAAGGGAAGTAGATATAATGGAGCTTAGTGGCAGAGCAGCTGGAATCCTGAGAGAAGAGAATAACTTTAGTTCAGAGCAGGTGGGGAAATGAGAGATTGAGTAGGAGGACCAAGGTTGAGGGAAGCAGATCTTCTTAGTTGCTGTCAGCGGCTGATGGGGAAGATTGTTGGTAGAAGGAAGTCAGAATATAGGTACAGAGGGATAAGTTTGCTAAGAACAGAGATCAGCAAACAGCTTTTCTGAGAGAAAGAAACATCTGCAAATGACATGCTGTT
>1090210627000
ATAGACAATACATAAAGGATAGAGAGGCAGTAGAGAAGCTTCAGGAGCCACTTCTTGATGTGCTACAAAAGTTGTGTAAGATTCACCAGCCTGAAAATCCTCAACACTTTGCCTGTCTCCTGGGTCGCCTGACTGAATTACGGACATTCAATCATCACCACGCTGAGATGCTGATGTCATGGAGAGTAAACGACCACAAGTTTACCCCACTTCTCTGTGAAATCTGGGACGTGCAGTGATGGGGATTACAGGGGAGGGGTCTAGCTCCTTTTTCTCTCTCATATTAATCTGATGTATAAC
>1091186927360
CTGTCAGATGCCCTGAAGCGCCTCAAGGATGGAGGCCTGTCTGCAGGCTGTGGCTCCGGCTCCTCCTCTGTCACCCCCAATAGCGGTGGGACACCCTTCTCCCAGGACACAGCTTATTCCAGCTGCCGCCTGGACACACCCAACTCCTATGGACAGGGCACCCCGCTCACACCGCGCCTGGGCACCCCTTTCTCACAGGACTCCAGCTACTCCAGCCGCCAGCCCACACCCTCATACCTCTTCAGCCAGGACCCTGCAGTGACCTTCAAGGCCCGGCGCCACGAGAGCAAGTTCACGGAC
>109286524307
GTGACCAGCGCCATGTCCAGCCAGGTGGTGGGCATTGAGCCTCTCTACATCAAGGCAGAGCCGGCCAGCCCTGACAGTCCAAAGGGTTCCTCGGAGACAGAGACCGAGCCTCCTGTGGCCCTGGCCCCTGGTCCAGCTCCCACTCGCTGCCTCCCAGGCCACAAGGAAGAGGAGGATGGGGAGGGGGCTGGGCCTGGCGAGCAGGGCGGTGGGAAGCTGGTGCTCAGCTCCCTGCCCAAGCGCCTCTGCCTGGTCTGTGGGGACGTGGCCTCCGGCTACCACTATGGTGTGGCATCCTGT
>1093510483
CACGAAAGTCAAAGAAGTTGGGAAAGTTAAAAGGGATTCACGAGGAGCAGCCACAGCAGCAGCAGCCCCCACCCCCACCCCCACCCCCGCAAAGCCCAGAGGAAGGGACAACGTACATCGCTCCTGCAAAAGAACCCTCGGTCAACACAGCACTGGTTCCTCAGCTCTCCACAATCTCACGAGCGCTCACACCTTCCCCCGTTATGGTCCTTGAAAACATTGAACCTGAAATTGTATATGCAGGCTATGACAGCTCAAAACCAGATACAGCCGAAAATCTGCTCTCCACGCTCAACCGCT
>1094158729264
ACATATTTTGTTCCAAAATGGCATCTTACCTTTATGGAGTACTCTTTGCTGTTGGCCTCTGTGCTCCAATCTACTGTGTGTCCCCGGCCAATGCCCCCAGTGCATACCCCCGCCCTTCCTCCACAAAGAGCACCCCTGCCTCACAGGTGTATTCCCTCAACACCGACTTTGCCTTCCGCCTATACCGCAGGCTGGTTTTGGAGACCCCGAGTCAGAACATCTTCTTCTCCCCTGTGAGTGTCTCCACTTCCCTGGCCATGCTCTCCCTTGGGGCCCACTCAGTCACCAAGACCCAGATTC
>109518935920
TGGAGGACCTGGAGAGGAATGACGGCTCGGCCGAGAGGCCTTACTTCATGTCTTCCACCCTCAAGAAACTCTTGAACAAGACCAACAAGAAGGCAGCGGAGTCCTGAAGGCCCCGTGCTCCCCACCTCTCAAGGAGTCTCATGCCGCAGGGTGCTCAGTAGCTGGGTCTGTTCCCCCAGCCCCTTGGGCTCACCTGAAGTCCTATCACTGCCGCTCTGCCCCTCCCCATGAGCCAGATCCCACCAGTTTCTGGACGTGGAGAGTCTGGGGCATCTCCTTCTTATGCCAAGGGGCGCTTGG
>1096144125205
CGTGCGTGTCTTGTCTCCCTGTCCACGTGTGAGCTGTGAGTGTGTGTGAGTCAGAGTTCGGGTGTCTGTGGGTCTCTGAGCCTCTGCTGGCAGCACCCGGGGCTCGCCAAGCTCTTGCCGGCTGGCGCGCGCCCAGCCCCTGGCGGGACTTGTCCGTGTGTCTGTCCGCGCGCGGGGCCTGGAGAAGCACGCTGCAGTCCTGTCCGCCTCCCGCTCGCTGCCTCGCTGGCTGTCGCTCGCTCGCTCTGCCTCTCCGCCCGGGCTCTGCCGAAGGGGGCGGGGTGGGGGTGCAGGGCGGGG
>1097257434288
GTATTACTTCAAAAAAGCAAGCGATGAGTTTGCCTGTGGAGCGGTGTTTGAGGAGATCTGGGAGGATGAGACGGTGCTCCCGATGTATGAAGGCCGGATTCTGGGCAAAGTGGAGCGGATCGATTGAGCCCTGGGGTCTGGCTTTGGTGAACTGTTGGAGCCCGAAGCTCTTGTGAACTGTCTTGGCTGTGAGCAACTGCGACAAAACATTTTGAAGGAAAATTAAACCAATGAAGAAGACAAAGTCTAAGGAAGAATCGGCCAGTGGGCCTTCGGGAGGGCGGGGGGAGGTTGATTTTC
>1098127633725
GGCTCCTCAGAGCAAGGGAGGTAGTCGGGTCGAGGGAACCTGGCTCTGCCCAGGTGCCACTGCCCAAACCCCTGGGCCCCATCCATGGCAAGAGAGACCTTCCCCTTCACCTCCTCCATGCTGCGCTCTCTCCGCCTGCAGCAGGAGTGGCTGGAATGGGAGGACCGGCGGCGGGCGGCTGCCCAGCAGTGCCGGAGCCGCAGGTGCCCGTCAAGTCCCCGGGCCCGACTCACTAGGCCTCACCGTTCCTGCCGAGACCCAGCTGTCCACCAAGCCCTCTTCTCCGGCAACCTGCAGCAG
>10991639129
GAGAATGTGAGGGCTTTGACCAAAGGAGTCCAGGCTGTGATGGGTTACAAGCCCGGGAGTGGTGTAGTGACTGCATCCACTGCGAGCTCTGAGAACGGGGCGGGGAAGCCCTGGAAAAAACATGGCAACAGAAATAAAAAAGAAAAAAGTCGTAGACTCTACAAGCACCTGGATATGTGAGGTTGGGCTGCAACAGAAATGTCATCTGCATTGTGCAGATGGAAAAGAGCAGAAGCTGCCTGTTGCCTGTGGAACCGTCCCAAGACACTAGCACTGTAGAACGGGCCCTGCTCTTGCAGA
>1100189929360
CTCCCCCTGCCAGCACGGAGGCACCTGCGTGGATGATGAGGGCCGGGCCTCCCATGCCTCCTGCCTGTGCCCCCCTGGCTTCTCAGGCAATTTCTGCGAGATCGTGGCCAACAGCTGCACCCCCAACCCATGCGAGAACGACGGCGTCTGCACTGACATTGGGGGCGACTTCCGCTGCCGGTGCCCAGCCGGCTTCATCGACAAGACCTGCAGCCGCCCGGTGACCAACTGCGCCAGCAGCCCGTGCCAGAACGGGGGCACCTGCCTGCAGCACACCCAGGTGAGCTACGAGTGTCTGTG
>1101276013170
TTTCAAGGAGAAGCTGGGGCCAGCAGGCCCAGGAGTATCAAGAACAAAAGCAACGGTCCTCCAGTAAAGATGGCCATCAAGGCAGCAAATCTAATGACTCCGGGGAAGAAGCAGAAAAAGAGTTTATTTTTGTGTAAAGGTCACCCACGCAGAAGTCTTCCTGTGCAGGGTGCTTTGGTAGCCATCAGAGAGGAACCAAGGGCAACATCTTTTCTTCCCAGGCGTTCTTCTCTGGGTGCTTTATTCTCTTCTTTTTCTTTATTTCGCCCCCACCCCCATCCCCTGCCTTTTTTTTTTTTT
>1102132928253
CATCCAGAATTACACCCCCAAGGTGGGCGAGTATGCCACATACGAGGCCATTCGCAAGGCGTTCCGCGTGTGGGAGAGTGCCACACCACTGCGCTTCCGCGAGGTGCCCTATGCCTACATCCGTGAGGGCCATGAGAAGCAGGCCGACATCATGATCTTCTTTGCCGAGGGCTTCCATGGCGACAGCACGCCCTTCGATGGTGAGGGCGGCTTCCTGGCCCATGCCTACTTCCCAGGCCCCAACATTGGAGGAGACACCCACTTTGACTCTGCCGAGCCTTGGACTGTCAGGAATGAGGA
>1103245711163
GATAAGCTAAACCTGAAGGAGTCTGATGACTCTGTGAACACAGAAGACAGGATCTTAAAACCATGTTCCACCCCCAGTGACAAGTTGGTGATTGACAAGTTGGTGGTGAACTTTGGGAATGTTCTGCAAGAAATTTTCACAGATGAAGCCAGAACGGGTCAGGAAAACAATTTAGGAGGGGAAAAGAATGGGTATGTGACCTGCCCCTTCAGGCCTGATTGTCCCCTGGGGAAAAGTTTTGAGGAGCTCCCAGTTTCACCTGAGATTCCGCCCAGAAAATCCCAATACCTACGTTCGAGG
>1104200135083
GACCCACTGATCTCAGCATGAAGAGACAATTGGCGACTAGCTCAGGATCCTCCAGCAGCTCAAACTCCAGACCCCAGCTGAGTCCAACTGAAATCAATGCCGTGAGACAGCTTGTTGCAGGATATCGAGAATCAGCTGCATTTTTATTGCGATCTGCAGATGAACTGGAAAATCTCATTTTACAACAGAACTGAGACAGACGACCACCATATTCACTGAGGTCTAAATTTGCAGTTTCCACTAATGACATTTTGATTTCCCAACAGAGATACTTCTGGTCTTACTGCACAGTCTTTTAAG
>1105131929002
ATACAACATTGAACGGATGCCAGATGATTATGGAGCCCCTCGATTCTAATTCTTACAAGACACAGTTCCTCTGCCTTTCTTCGACCAACTTTCTCTTGTTGCCAGTTCATTACACAAAATGTAGCGGGATTTTTAAGGAATCAGAGAGACTGATGGAGTTCAGGGAGATATTTATTATTTAGGTGCACCAGCCCAGTCAGATTAACATCCAAAGGACTGAACCCTGAACAGAGTTAAGTTACCTTTTAAGCATTTTGTGGGGCCGCGGGGGTTGGGGGGAATCTGTGCAGGGGGAAGCAT
>1106206525377
GTGGGAGCTGCTATTTCTATGACGTACATCACAAGCAAACCCATCGTCTTTGTGGGCACCGGCCAGACCTACTGTGACCTACGCAGCCTCAATGCCAAGGCTGTGGTGGCTGCCCTCATGAAGGCTTAACGTGGCTCTTGCCCAATACCAAATCGCCGCTTTCCCCACAAGCCCTTCTTCCTGTATCAAGAATGTGCTTTAGAGTATGTGAGCAACCTGTCTTCAGTGTAGTACAAAGGCAGAGTGAGGGGGCTTGTGGCTCCTTCCAACCCCACTCCCCGTTCAGCACAGCCGCCATCT
>11071823964
GACCAGTATGTTTTCCTCAATCAGTGTGTTTTGGATATTGTCAGATCCCAGAAAGACTCAAAAGTAGATCTTATCTACCAGAACACAACTGCAATGACAATCTATGAAAACCTTGCGCCCGTGACCACATTTGGAAAGACCAATGGTTACATCGCCTAATTCCAAAGGAATAACCTTTCTGGAGTGAACCAGACCGTCGCACCCACAGCGAAGGCACATGCCCCGATGTCGACATGTTTTTATATGTCTAATATCTTAATTCTTTGTTCTGTTTTGTGAGAACTAATTTTGAGGGCATGA
>1108292420657
ATTTCCAGAAGCTGTTCTGTCAATAACAAAGTCTCAAAGAAAACCACAAAACCACCAACACTAAGATCATTCTTGAGTCCAATTTGAAAAACTAGGGTCAAGTTCTGCAGAGGCATTGAAAGGACAAGAAACCACCCTGATACCCATCGTGTGAGGGAAAATGCTCTATTCACCATTCCTCAGCTTCTGCTTCTGGTTTCAGAGTTCTCTCTATATTGGAGGGTGTTTTAAAGCTAGAGTGGTCTTTATCCACTTTTATTAACACATCTGAATGTGAAGGTCAAGAGAGGAAAGTGATAT
>110988713115
GTCCGGAAATCGGCTTTGATATGGAACTACTCCGCTCTAGCCTGGAAAGGAGACCCGCGCACTCCTCTCGCAGCTAATTTCGGATCATTAATTTAATCGGAAATGAGGTAACCAGTGTAGGAGACAGAGAAAGCAACCGGAGCATCAAATGGCAGTTCTCGAGAATCGACGAGGAACTTAAATCTGGACTCAGGGTTTCAGTGCGGTCTCCGACTCCCACCACCCCGCCCCTCCGCCTGTCTCGCCGCCAGGTGTGACCTCCACGCGAAGGAATCTTCTTCGGATGGGTGCACCTTGCCA
>1110113932172
AAACCTCAGAGGATCTGGGAAAGAACATCTTGCCATCCGCAAGCACAGAGCAAAGCGGAGATTTGAAACCATCCCCTGCTGACCCAGGCTCTGTGAGAGAAGACTCAGGCTTCATCTGCTGGAAGAAGGGGTGCAACCAGGTTTTCAAAACTTCTGCTGCCCTTCAGACGCATTTTAATGAAGTGCATGCCAAGAGGCCTCAGCTGCCGGTGTCAGATCGCCATGTGTACAAGTACCGCTGTAATCAGTGTAGCCTGGCCTTCAAGACCATTGAAAAGTTGCAGCTCCATTCTCAGTACC
>11116508128
TCTTCTCCTTGCATGGTGAGAAAACAAGATAAACCACTCCCAGCACCACCTCCTCCCTTAAGAGATCCTCCTCCACCGCCACCTGAAAGACCTCCACCAATCCCACCAGACAATAGACTGAGTAGACACATCCATCATGTGGAAAGCGTGCCTTCCAGAGACCCGCCAATGCCTCTTGAAGCATGGTGCCCTCGGGATGTGTTTGGGACTAATCAGCTTGTGGGATGTCGACTCCTAGGGGAGGGCTCTCCAAAACCTGGAATCACAGCGAGTTCAAATGTCAATGGAAGGCACAGTAGA
>1112197018784
ATCCGAAAGCCCTGAACAACTGCTCTTTCTGCCATGAAGCTGGGCAGCTGGGGCCAGAGATCCGAAAACTGCAGGAGGAGCTGGAGGGAATTCAGAAGCTGCTTCTGGCCCAGGAGGTGCAGCTGGACCAGACCTTACAGGCCCAGGAGGTGCTCTCCACCACCAGCAGACAAATCTCCCAGGAGATGGGCAGTTGCTCCTTCTCCATCCACCAGGTTAACCAGTCTCTGGGGCTCTTCCTGGCCCAGGTGAGAGGCTGGCAGGCCACCACAGCTGGCCTGGACCTCTCTCTGAAGGACC
>1113223925970
AGTGGACAAGATTACATCTGAAAATGCACCAACTAAAGAAACCAATAACATTCCCAACCATAGAGTGCTAATTAAACCAGAGATCCAAAACAATCAAAAAAACAAGGAAATGAGCAAAATTGAAGAAAAAAAGGCATTAGAAGCTGAAAAATATGGATTTCAGAAGGATGGTCAAGATAGACCCTTAACAAAAATTAATAGTGTAAAGCTGAATTCTCTGCCATCTGAATATGAGAGTGGGTCAGCATGCCCTGCTCAGACTGTGCACTACAGACCAATCAACTTGAGCAGTTCAGAGAA
>111438735672
GACTCCTGCGGGCCAGCCTCTCCGAGGACCGCGCGGGGCTGGTGTCGGTGAACCTGCTGGTAACGTCGTCGGTGGCGGCCTTCGTGGTGGGAGCCGTGGTGTCCGGCTTCAGCGTGGGCTGGTTCGTGGGCCTCCGTGAGCGGCGGGAGCTGGCCCGGCGCAAGGACAAGGAGGCCATCCTGGCGCACGGGGCGGGCGAGGCGGTGCTGAGCGTCAGCCGCCTGGGCGAGCGCAGGGCGCAGGGTCCCGGGGGCCGGGGCGGAGGCGGTGGCGGTGGCGCCGGGGTTCCCCCGGAGGCCC
>111560110169
AACTTTTGCGACTTTCAGGACCAGTCATGCAGCAGTCCCAGCAGCCCCAGCCTCTACAGAAGCAGCCACCACAGCCCCAGCAGCAGCAGAGACCCCAGCAGCAGCAGCCACATCACCCTCAGACAGAGTCTGTCAACTCTTATTCTGCTTCTGGATCCACCAATCCATACATGAGACGGCCCAATCCAGTTAGTCCTTATCCAAACTCTTCACACACTTCAGATATCTATGGAAGCACCAGCCCTATGAACTTCTATTCCACCTCATCTCAAGCTGCAGGTTCATATTTGAATTCTTCTA
>1116191325283
GCAACAACCAATAGAAGACAAATATTCAGACCTCCGCTATGACCCGAACTGGAAGAGTAAGAAGGAGGAAGGGCAGCTGCTGTCTGTGGAAGCGTTGCCGGAGTCCACGGACAGCTCTTTAGAAAATCTGCCTTTGGCTCCCCTCTACCCTTCCCAGGAGACGTCAATGGAACTCTCCGGGGGAAAAGGCGAGCAGAAAGAGAGTCCACAGAGTGCAGCTTCTTTACTTGGTAGTGAATTTTTAAGCCCAAACTATGAGCATGGTGCCCGTCGCAGCAAGCCGTTTTCAGAGCTGAGCGA
>1117219430954
GTTTTCGGTATTCTGGAGAAAGCCAAGGAAAAGTACGGCGTGGACGACTACTCCGTGAGCCAGATCTCGCTGGAACAGGTCTTCCTGAGCTTCGCCCACCTGCAGCCGCCCACCGCAGAGGAGGGGCGATGAGGGGTGGCGGCTGTCTCGCCATCAGGCAGGGACAGGACGGGCAAGCAGGGCCCATCTTACATCCTCTCTCTCCAAGTTTATCTCATCCTTTATTTTTAATCACTTTTTTCTATGATGGATATGAAAAATTCAAGGCAGTATGCACAGAATGGACGAGTGCAGCCCAGC
>111812493475
GTATACAATAAAAGGCATCAGGAACCTGATTTTCTATGAACTGCCGACATATCCACACTTTTACAGTGAAATCTGTAATATGCTGAGAGCCACCAACAGAGGAGAAGAGGCCACGTGGACCTGCACTGTTCTCTACTCCAAATATGATGCCCAGAGGTTAGCTGCCGTGGTTGGTGTGGAGCGGGCGGCACAGATGCTACAGTCCAACAAGAATGTCCACCTCTTCATTACTGGAGAAAAATGAAATTTTGTTGGGCAGGAAGTGGTATTTGGCATGATACATAATGTTTGATTCTATGC
>1119146624932
TGTCCCCAAATCCATTCAAACAAAAGAAGCTCCGACTCCTCCAACCCACCCTTCGGACCCGCACCCCGCGGGGACTCTCCAGATGCGGGTGTCCACTCCCCCGCCAGCCCTACTTACTCCTCAACGCCCCAATGAGCAGAGAGCCGTCCTTAATGAGCTCCTTGATGAACTTGTTGGTTCGCTCCAGCTCAATCTCGTGACACTGCAAGCGCTCCCTGAAATCTGGGCTGTCCAAGTAGGAATCGCTGAACTCCAGAGTGGGCAGCCCCATGGCACAGGCGCTGCCAGCGGCGGCCGCGG
>11205995226
AGTCAATACAGATTTGTATGTGAAGCTATTTTGAAAGTTTATGAAGAAGGCTTTGTTAAACCCTTAACAACATCAACAAATAAATAAGAAAGCAAAAAGATCTGGGATATGTGTTGGAAAACTGCTTTCCCTTATGTTCACTGTGCCATAATGCTGCTCGCAGGAAATGGCATTTTACAAAAAAAAAATGAAGAACTCAAAAAAACTTTGAAAACTTCAGCACTGTTGCACTTTATGTTTTAAAAAATGTCACTCTTTCAAAATCTATAACTCATGTATTTGAAGACTGTTTCATGCTTT
>1121280617448
TTCATTCAATGTGTCATGAGTGTTTAAATCAAGAGGAAGCTGCATGAATGTAATCAACATTCCAACTGGAGCTCTCCTTTGCTTGTCCTCTTTGCCTTCGGTAATATGTATAAACTTACATCACGACTTTCTCTTAACAGCTGTTGTAAAGTTTATTACTTTATGTACAACTGAAGTTTTGTTTTAGTTTTGATAATAAATTCTTTGGAACTTTAATAAGATCTAGTCTGTTACACCATTTAGAACTTTCCTGAGCCATTATCAGTCATGCCTTATTTTCTTGCTAAAACTCTATGTAAA
>1122189823427
TTGAATGAAGCCAATGAACAGTACGTCGAGCTGGAGGAGCGAATGGAATACGTACGGGCACTCCACGAACTCATCCGCAACCACTTTAGCCTCTTTAGTGCTGAGAATGAAGCACTGGACATCTCGGTGAGAAGGCAATTCGGGGAGTCACCCATCCCTCCCTGCCCTCCTCCCCCACAACCACATCTACTCCACTGCCCTCTGCTTGCCCCACAGCTTCTGGATATGTGGGAGGCATTTCAGTTTGAGAAAAGCCAGGCTTCAGAGTTCCTGCTCAGCAAGCGACATGCCATTATGCCC
>11232521554
CTGACAAGGGAAGCTGGTGTGAGCAGCAGCTGTGTGCCTGTGACAAGGAGGTGGCCTTCTGCCTGAAGCGCAACCTGGACACCTACCAGAAGCGACTGCGTTTCTACTGGCGGCCCCACTGCCGGGGGCAGACCCCTGGGTGCTAGAAGCCCACACCCTCTACCCTGTTCCTCAGCATGGAGCTCTGGCATCCCCACCTCAGTATCTAACCTGAACCAGCCTGGCTTTTCAAACACTCCGGGGGGAGGTAGTCCCAGCCTCCCCCGGAACCCTCTACCAATGCCTTCTGACCTTCTGAAG
>112415855161
GAGTAAAGAAAATTGTGTTGTGGATAACATCAAAGTGTGCAGTAATGACACTGGGAGTGGAAAATTCAAGTGTGTTTGCATCACTATGAGAGTGCCTCGGAACCCAACTATCGGAGATAAATTTGCCAGTCGCCATGGGCAGAAGGGCATTTTAAGCAGATTGTGGCCGGCTGAGGACATGCCTTTTACTGAGAGTGGGATGGTCCCAGACATTCTGTTCAATCCCCATGGTTTTCCATCCCGCATGACCATTGGGATGTTAATTGAGAGTATGGCCGGGAAGTCTGCAGCTTTGCATGG
>1125216840650
GGAGTGAGGGTAGCACGCTGAGCTGAAGGCTGTGCGGAGCGGCGCGGCACAGAGCCTGTTGTTGAGCTCAGTATGTCGTGGGAATCCGGGGCCGGGCCAGGTCTAGGTTCCCAGGGGATGGATCTCGTGTGGAGTGCGTGGTACGGAAAGTGCGTTAAAGGGAAAGGGTCGTTGCCACTCTCGGCCCACGGCATCGTGGTCGCCTGGCTCAGCAGGGCCGAGTGGGACCAGGTGACGGTTTATCTGTTCTGTGACGACCATAAGTTGCAGCGGTACGCGCTTAACCGCATCACGGTGTGG
>1126193133850
CTGGGTAGGGCAGGGGGAACCGACAGGCCGGTGTCCCCAGCCGCAAAAGAGCTGCTGAACTGTCCGTTTAAATGCTGCTGGGAGACTCGTAAAAAAATCATCGTGGACCTGGAGGATGAGAGGGGCGAGCTTTATTTCGGTCGGATTGCGGTGTGGTGGTTTAGCTGCAAGGGGATGCCGCAGCCCCAGTTGAGGGGGAAAATAGTTCTTAAAAAGCATATGCCCCCCTAAGGAATGTCTCTAAAGAACCAAATCAAAGCTGCTCTTTGGAAGGTATGAATAGAATTTAAAAAAAAAAGA
>112758426018
TTATGACACAATAGCTTCCTGGGCAACAAATCTCAAGTCCTCCATCAGAAAGGCTAATAAGGCCCTCTGGCTCTCTATTGCATTCATTGTACTGTTTGCAGCTTTGATGAGCTTCCTCACAGGCCAATTATTCCAGAAGTCTGTGGATGCCGCTCCCACACAGCAAGAGGACTCATGGACGTCTCTAGAACATATCTTGTGGCCATTTACCAGACTCCGACACAATGGGCCACCACCAGTGTGACAGCAGGACATCCTAATATATGGATCTTGATTTTTAAGTTTCAGTATCTGAACTTC
>1128267817258
CCCGGGCAGTGAGTGTGGATGGCTTGGCAGGTGAGCCTGCTGGAGCTGGAGGACTGGCTTCAGTGTCCCATCTGCCTGGAGGTCTTCAAGGAGTCCCTAATGCTACAGTGCGGCCACTCCTACTGCAAGGGCTGCCTGGTTTCCCTGTCCTACCACCTGGACACCAAGGTGCGCTGCCCCATGTGCTGGCAGGTGGTGGACGGCAGCAGCTCCTTGCCCAACGTCTCCCTGGCCTGGGTGATCGAAGCCCTGAGGCTCCCTGGGGACCCGGAGCCCAAGGTCTGCGTGCACCACCGGAAC
>1129170616852
GTGACCTGTCTCCAAAAGAGCATCAAGAGTTAAAGTCCTATGTTAATCACCTGTATGTCATTGACAGCCAGCAGGCTCTGTTTGAGCTCTCACACAGGATCGAGCCTCGGGTGTGAGCCCCACTGCCTCACCTCCCCTGTATCTGCAGCACTTTGAGCTACGGGAATGTCTATGCCAAGCACGTTGCTTTCCTGTGAGAAAAGAAGTTGCTGAGTTTTATCAGTATAACCCAAGACATTCACAGGAAAGCCAGCCAAAGCGTGTTCAGGAAGTGATGTCAGCCACCAGAGAGGGGGAGAG
>1130256627586
AGAGGACTCACAACACCTAACCCACAGTGGAAACAACAAAATTCCCCATTAAACACCTACTTCTCTCTTCCAACATGTTCCTTGCCTGTCAACCGCACACCTTCTCCTTATCTCCCCACAAGACAGAATCTAAATATCTTGCTTGATGCTCTGAGCAGTCCAGTCCACACCTTCAGCTTCAAACCCCATACTGAAAAACACAGGGCTGGGGTCAGCAAATGCCTGCCTGGCCTGACAGCTGGTGTGGTTCTGAAGCTCCACAACTTTGGCCTAATCATCTCTCTCAGGGGTTCTCCTCTC
>1131129123283
GGATGCGCTGGATGCCCTGGGCCTGAAGCGCTACTGCTGCCGCCGGATGCTGCTGGCCCACGTGGACCTGATCGAGAAGCTGCTCAATTATGCACCCCTGGAGAAGTGACCACGCTGGAACCCACCCACCCGCTGTGCTGACCATGGGCCCTGAGCGTCCTGCCCCGAATTCACGAGGCTGAGGCATCCGGGAGCTGGCGTAATGCCTGGCCGCAGTGTGTGTGTATCCGATACCCCACTCTGGAAGGAACCATCCAGTAAAGGTCTTTCAGAACCACTAAGGTCCCAGCCCTCACTAGG
>113290630874
GTTGTCGGGTTGGTGACCAGGAAGGACCTCGCCAGGTACCGCCTGGGAAAGAGAGGCTTGGAGGAGCTCTCGCTGGCCCAGACGTGAGGCCCAGCCCTGCCCATAATGGGCACTGGCGCTGGCACCCCGGCCCTTCTGCATTTCCTCCCGGAGTCACTGGTTTCTCGGCCCAAACCATGCTCCCCAGCAGTGGCAATGGCGAGCACCCTGCAGCTGGGCGGGCAGGCGGCAGGCGCGGAACTGACCCTCTCGCGGGACTGACCCTGTTGTGGGCAGTGGTCTCCCCCCTTGGCGCCTCCT
>11337405465
GGATGACTTGTCAAGCTCGAACATCATATACTGAAGATGAAGTTCTTTGGGGTCATCGTTTTTTTCCTGTAATTTCCTTAGAAGAGGGATTCTTTAAAGTTGATTACTCCCAGTTCCATGCAACATTTGAAGTCCCCACCCCACCTTACAGTGTGAAAGAGCAGGAGGAAATGCTTCTCATGTCGTCCCCTTTAATAGCACCAGCCATAACTAACAGCAAAGAAAGACATAATTCTGTGGAATGCTTAGATGGACTAGATGATATTACTACAAAACTACCATCTAAGCTGCAGAAAATTA
>1134159435658
GAAATGCATTCTACAGCAACGTCCTATACCGGCCCCGGGGGGCCCCAAAGAAGAGTGAGGACTGCTCTGGAGAGGGGAAGGACCAGAGGGGCCAGAGCATTTATTCAACCTCCTTCCCGCAACCGGCCCCCCGCCAGCCGCACCTGGCGTCAAGACCCTGCCCCAGCCCGAGACCCTGCCCCAGCCCCAGGCCCGGCCACCCCGTCTCTATGGTCAGGGTCTCTCCTAGACCAAGCCCCACCCAGCAGCCGAGGCCAAAAGGGTTCCCCAAAGTGGGAGAGGAGTGAGAGATCCCAGGAG
>1135818460
GTCCAGGCCATCAACGTGTCCAGCCGCTTCGAGGAGGAGATCAAGGCAGAGCAGGAGGAAAGGAAGAAGCAGGCGGAGGAGATGAAGCAGCGGAAAGCGGCCTTCAAGGAGCTGCAGTCCACCTTTAAGTAGCGGGGGCTGCAGCCGACCGCCCTGCTCCGGCCCCAGTGTGGTGGGCGAGGGTGGCGCATGGGAGGCCGAGCCTGAATCCTTGCCTGTGTCTGACGGGACCACTACTAAAAACCTAAAAATATCTGTGAATGGAGCAAGTTCAGGGGTCTTATGGAGGTGGCCCGGCCC
>113657512546
GCGGGCCCCTGGGGCACGGAGCGGAGCGCATCCTGGCGGTGCCCGTGCGCACTGACGCCCAGGGCCGCTTGGTGTCCCACGTGGTGTCGGCAGCTACGTCCAGAGCAGGGGTACGAGCCCGCAGGGCCGCCCCGGTCCGGACCCCGAGCTTCCCCGGAGGCAACGAGGAGGAGCCTGGCAGTCACCTCTTCTACAATGTCACGGTCTTTGGCCGAGACCTGCACCTGCGGCTGCGGCCCAACGCCCGCCTCGTGGCGCCCGGGGCCACTATGGAGTGGCAGGGCGAGAAGGGCACCACCC
>113790810608
GTGCCGACTGCTTAATGGGAATATATTTATTCGTGATCGGAGGCTTTGACCTAAAGTTTCGTGGAGAATACAATAAGCATGCGCAGCTGTGGATGGAGAGTACTCATTGTCAGCTTGTAGGATCTTTGGCCATTCTGTCCACAGAAGTATCAGTTTTACTGTTAACATTTCTGACATTGGAAAAATACATCTGCATTGTCTATCCTTTTAGATGTGTGAGACCTGGAAAATGCAGAACAATTACAGTTCTGATTCTCATTTGGATTACTGGTTTTATAGTGGCTTTCATTCCATTGAGCA
>1138227916671
GTGTAAGCAGTGCTCCTGCACGCTGCACTCGGGGGCCTACAAGGCCACAGGAGAGCCGGGCACCTTCGTCTGCACCAGCCACCTCCCCGCAGCCGCCTCTGCAAGCCCCAAGTTGACGGGTCTGGTCCCCCGACAGCCAGGGGCCATGGGTGTGGATTCCAGGACCTCCTGTTCCCCACAGAAGGCCCAGGAGGCAAACAAGGCCAGACCGTCGGCCTGGGAGCCTGCTGCGGGCAACTCGCCTGCCAGGGCTTCCGTTCCAGCTGCACCCAACCCTGCAGCCACCAGCGCCACGTCCGT
>113916716126
GTCTTTGGTCCTTTGATTTAACTGTGACACAGTTGCTGCAAGAAAATGTAATTGAATCTGAAAGAGGCATTATAAATGGTGTACAGAACTCCATGAACTATCTTCTTGATCTTCTGCATTTCATCATGGTCATCCTGGCTCCAAATCCTGAAGCTTTTGGCTTGCTCGTATTGATTTCAGTCTCCTTTGTGGCAATGGGCCACATTATGTATTTCCGATTTGCCCAAAATACTCTGGGAAACAAGCTCTTTGCTTGCGGTCCTGATGCAAAAGAAGTTAGGAAGGAAAATCAAGCAAATA
>114011207117
GAGGTGATTCTGAGTCGATGGGTTTCTTCACGAGAGAGGAGTGACCAAGACGATCTTTAACAATTCAACCTCAAATTTCTAATTTCACCAACAACTATTTATTGAGGGCTAGGTAAAAAGTTCTTTTTGTTGTAATCGTCCATTAATTCATAAGTTTTAAAGGGCATGGTGCTCCCAGCACCAGAAAACTATCAGTGTTTTTAAAGATAAATTACACAAGGGAGGAGAAAGATCCCTGTGCTAGGACTGCAGATTCTATACTTGCGTTGGCCTCTAACTCTCCAATCCAGAGCCTCCTGC
>11411253528
GTTATCACTGTGAATATAAGATGCGGACAGGAAGGAAACCTGATGGCTGTGCTATTTGCTTCAAACATTCCAAATTTTCACTCTTGTCAGTGAACCCAGTGGAATTCTTCCGCCCTGATATTTCTCTGTTGGACAGAGACAATGTTGGATTAGTTTTACTCTTACAGCCCAAAATTCCATATGCTGCCTGCCCTGCAATCTGCGTAGCAAATACGCATCTGTTGTATAATCCAAGGCGAGGTGATATTAAGCTGACGCAATTGGCAATGCTACTGGCAGAGATTTCCAGTGTTGCCCACC
>11421872908
GGAGAGGCTGAAGGCTGGGAAGAAGAAGGGGAGCTGAACTGGGAAGATAATAACTGGTGACAATAGATGTGAGTTAAACTTTAGGAAAAAGGATTCCCTTTTTTTAAAAAAAATCAATACCTCAAAAGCAGGCTTTGGGACAAGAAAACCCCAAAGTGGCCTGCTTTTCCCATCCCAGGAGCTCATTATCCAGTCTGTGCCAACTGAAGTAGGAGACTGACTGTGAGTGCTGGCTAAAAGCCCTGGGTGGTGAGGCTCACAGTACTGGTTTCCAGGAGGAAGAGCCTTTGTGCATTTGAC
>1143275924094
GTCTCTAAAGAGCAACAGAATAATTGCAGTACTTCTCTAATGAGGATGGAGTCTAGAGGAGACCCAAGAGCCACAACTAATACCCAGGCTCAAAGATTCCATTCACCTAAGAAAAATCCAGAAGACCAGACCATGCCCCAAAATAGGACAATATATGTTACCTTGAAGGTAAACCACAGGAGAAACCAAGATATGAAACTTAAGCTCACACATAGTGAGAATAGTAGCTTATATATGGCTCTCAACACTCTCCAGGCTGTCAGAAAAGAGATAGAAACTCACCAAGGCCAAGAAATGCTT
>1144152130746
GCGGGCGCTGATTGGTTGTTGAAGGCTTGGTCCCATCCCAGTGACCCCAAAGTGCTGAAGGGAGGGGGCGGGGGTGGCCCAGTGCAAAGTGCATCCCGAAAGCCCCCTGTCCGGAGACCCCACGGCTGGCACTTCGGGCCCCGTATGACCTGGGACCTCGCCGTCCCGAGACCTCCTGGGTCCCTCCGTAGCTGGAAGCCTCCGGCCCGGAGCGCGGCAGCCCCCTGCTCCGAGCCCTGGACCGGGACTGCCCCCCCACCCGAGCCAGGACTTCCTCCCTGCCTCCCTGCACCTCTGCCC
>114518437514
GCGGCCGCCGTAGTTGAATCTCCTCGGCGCCGGAAGCCCCGCCACTCCGCTTCCTGGTTCATGTGCGGCCTTCGTTCCCTCGCTATCTCGACCTTGACTTCGCATGTGCATCCGCCGAAGTCTTTCTAGATCAATCGGCCCCATCTCTCGTCTTCCCGATTCGGCCATGACCTCACCCGTATCCTCGACGTAGGACCTCGGACTTCATTTCCGCCACCCCGACACTTCCGGAATCCCCGGAAGCGACCCGTTGCCATGGCGACTATGTACACAGCCAGGCAGCCCCGCGTGGGGAGTGCA
>114660531134
CCGTCATCCCCCTGCAGCCACCCTTCCCAGAGTCCTTTGCCCAGGCCACCCCAGGCTTCTTGGCAGCCCTGCCGGGCCACTTGTCTTCATGTCTGCCAGGGGGAGGTGGGAAGGAGGTGGGAGGAGGGCGTGCAGAGGCAGTCTGGGCTTGGCCAGAGCTCAGGGTGCTGAGCGTGTGACCAGCAGTGAGCAGAGGCCGGCCATGGCCAGCCTGGGGCTGCTGCTCCTGCTCTTACTGACAGCACTGCCACCGCTGTGGTCCTCCTCACTGCCTGGGCTGGACACTGCTGAAAGTAAAGC
>1147193239040
CTAACGTCCTGGAGGGCGACTCCATGGATCAGGACGTCGAAAGCCCAGTGGCCATTCACCAGCCAAAGTTGCCTAAGCAGGCCAGGGATGACCTGCCAAGACACATCAGCCGAGATCGGACCAAAAGGAAAATCCAGAGGTACGTGAGGAAAGACGGAAAGTGCAATGTTCATCACGGCAACGTGAGGGAGACCTATCGCTACCTGACCGATATCTTCACCACATTAGTGGACCTGAAGTGGAGATTCAACCTATTGATTTTTGTCATGGTTTACACAGTGACCTGGCTCTTTTTTGGAA
>11482347548
GCATCTAATGATGACATTCTGGTCTCGTCTTCCGTCTCCCCCGTGTTCCCCTCTTGTCTCCCCTGTTCCCCTCTCCCTTCCCTCCTCCCATGTCACTGCAGATTGAGACCTACAGGCTGACGTTCCGGGCAAATGCCAGGGCCCGCACCGACCACGGGGCCGACATTGTCTCCCGCCCCCCACACTTCCCTGGCGGCCCCAACTCGGGCTCCCGGGTCCTTGGCCCCCTTTCCCGGGCTGTCCACTAGACCAGTGAGCGCTTGGGCGCCGTGCTGGGCAGCCCGCTAGGCTCGCCTTCCC
>114921436115
TTTCACAGGAAGTGTATTGACAACTGGTTATTCCACAAGTGCAATTCATGCCCTATTGATGGACAAGTTATATATAACCCTTTAACTTGGAAAAATTCAGCAGTGAATGGACAAGCACATCAGTCTGTTTCAAACAGAGACATCATTCATCTATCAAAGCAGAAAGAACCAGATCTTTTTATTCCTGGTACTGGATTAGTCTTAAAACAAAATAGACTTGGAATTTTACCTAGCATACCTCAGTGTAATTTTGATGAATTGAATACACCTCAAAGCCCAAAAGATGCCTATGAAAATACA
>115033018055
AGCCGCGCAGACGCCGCCCAGGACGCAGCCGCCGCCGCCGCCGCTCCTCTGCCACTGGCTCTGCGCCCCAGCCCGGCTCTGCTGCAGCGGCAGGGAGGAAGAGCCGCCGCAGCGCGACTCGGGAGCCCCGGGCCACAGCCTGGCCTCCGGAGCCACCCACAGGCCTCCCCGGGCGGCGCCCACGCTCCTACCGCCCGGACGCGCGGATCCTCCGCCGGCACCGCAGCCACCTGCTCCCGGCCCAGAGGCGACGACACGATGCGCTGCGCGCTGGCGCTCTCGGCGCTGCTGCTACTGTTG
>1151331019
CAGCCCAGAGGACCCCAGGCGACCAGAGTCCAGGCTGAGGCCCGAGGTGGCTCACCAGCTGTTCAGATGCTTCCAGTATCAGGAGGACATGGGGCCACGGGCGTCCCTGAGCCGGCTCCGGGAGCTCTGCGGCCACTGGCTGCGGCCGGCTCTGCACACCAAGAAACAGATCCTGGAGCTGCTGGTGCTGGAGCAGTTCCTGAGTGTGCTGCCTCCGCACCTCCTGGGCCGCCTGCAGGGGCAGCCGCTCAGGGATGGGGAGGAGGTGGTGCTGCTGCTCGAGGGCATCCACCGGGAGCC
>11527147330
GTTAGCGGCGTCTCGGTTGCCATGGAGACCAGGAGCTCCAAAACGCGGAGGTCTTTAGCGTCCCGGACCAACGAGTGCCAGGGGACAATGTGGGCGCCAACTTCGCCACCAGCCGGGTCCAGCAGCCCCAGCCAGCCCACCTGGAAGTCCTCCTTGTATTCCTCCCTCGCCTACTCTGAGGCCTTCCACTACAGCTTCGCAGCCCGGCCCCGCCGCCTCACGCAGCTTGCGCTGGCGCAGCGTCCCGAGCCTCAGCTGCTTCGTCTGCGCCCCTCCTCGCTGCGCACCCAAGATATCTCG
>1153200310641
GAAGGATTCCCTATCTTGGACCTGAGGCTGCTTTCTTGAAGAAAACTTGACTTTATTTCATTTAGTGGGAAGAGCAGCAGCCCAGCTATTAAGTTCTAATATGCAATAGGCTGCAGGCTGTGAAGTGTTCGTGGCAGTAGACTCTGAAGCTAAGGAGCTGAGGGCTTAACAAGTTTCTAGAAGCTGCCATCAACATGCCAAGTCAGTAAAACTGATAGTTGATCAGATTTCAAGGTCTGGGGAGTATATCCACTGTGTACTGGGTCTTGAGCTCTAGAGAGCTAGGCCTTGCTAAAATAA
>1154106937185
TACGGAATCAGAGCCCACGAGTGGATGTTCCCGGTGTGAAGCTGCAGGCTGTGCTCCAGATCCACCGACCCGTAGCATCTCGTCACGCCAGCACTCGCCTCCCTACCAATGACTCACCTGAAGTGCAATACGAAATAAAAGGCCAGCGGGCGGCGTCTGGGTCTCTGGCGCCCCCATGTGGTTGCGACACTCCCAAAGCCGTAAGGGCCGACCCAGGCATCTTGGCCCCCAGCCCCTCGTCGCGGGTTCAGGTCCGCCCATTACTCCTTGTCGTGCGGTCAAGGATACACCTTGGCCCCG
>1155276617831
CCTGTGACTGTGACCCCAGGGGCATTGAGACGCCACAGTGTGACCAGTCCACGGGCCAGTGTGTCTGCGTTGAGGGTGTTGAGGGTCCACGCTGTGACAAGTGCACGCGAGGGTACTCGGGGGTCTTCCCTGACTGCACACCCTGCCACCAGTGCTTTGCTCTCTGGGATGTGATCATTGCCGAGCTGACCAACAGGACACACAGATTCCTGGAGAAAGCCAAGGCCTTGAAGATCAGTGGTGTGATCGGGCCTTACCGTGAGACTGTGGACTCGGTGGAGAGGAAAGTCAGCGAGATAA
>1156114626364
CAGCCCCGCCCCTACCTGTGGAAGCCCAGCCGCCCGCTCCCGCGGATAAAAGGCGCGGAGTGTCCCCGAGGTCAGCGAGTGCGCGCTCCTCCTCGCCCGCCGCTAGGTCCATCCCGGCCCAGCCACCATGTCCATCCACTTCAGCTCCCCGGTATTCACCTCGCGCTCAGCCGCCTTCTCGGGCCGCGGCGCCCAGGTGCGCCTGAGCTCCGCTCGCCCCGGCGGCCTTGGCAGCAGCAGCCTCTACGGCCTCGGCGCCTCACGGCCGCGCGTGGCCGTGCGCTCTGCCTATGGGGGCCC
>115739720269
ATCTGCAGGTGTCTCAGCAGCTCCAGCAGACGAACAGGGTTCTGGAAGTCACTAACAGCAGCCTGAGGCAGCAGCTCCGCCTCAAGATAACGCAGCTGGGACAGAGTGCAGAGGATCTGCAGGGGTCCAGGAGAGAGCTGGCGCAGAGTCAGGAAGCACTACAGGTGGAACAGAGGGCTCATCAGGCGGCCGAAGGGCAGCTACAGGCCTGCCAGGCAGACAGACAGAAGACGAAGGAGACCTTGCAAAGTGAGGAGCAACAGAGGAGGGCCTTGGAGCAGAAGCTGAGCAACATGGAGA
>115814614392
AAATAAGATGCCACACAAGGAACTACATTCCAGATTTAAAGAAATGAAAGGATACCATTAGTGTGTATAACAGATTATTGTTCATACTTGTAAAGCATCTTATGTCATTGAGAATATAAAGAACAGTGCCTTAGAAGACAGTGAAAGGTAAGCTCTAGCTTAATGTCTATGATTTGTTCTTTGACATTAAGGAAGGTAAGGATTGGTCAGAGGATGTAACTTGATGTGAGCAGTAGTAAACCTGTTTTAGATATCATACTGTTAATATTTTATTGAAAATTTATTTCAGAGCGGAGAAAC
>1159404348
GAGGTGGAAACTTCAAGTGCTGGATTTGCGGGATGTTGACGAGAATTTCTGGGCCAGATGGCCTGGAGCCTGGGCCCTGTCCTGCTTCCCAGAGACCACGAGTAAGAGGCAGACAGCAGAGGACTGTCCAAGGATGGGAGAGCACCAGCCCTTAAAGGTGTTCATAGACATCTGCCTCAAGGAAATACCCCAGGATGAATGCCTGAGATACCTCTTCCAGTGGGTTTACCAAAGGAGAGGTTTAGTACACCTGTGCTGTAGTAAGCTGGTCAATTATCTAACGCCGATTAAATATCTCAG
>1160109522404
GAGTCGCTCAGGAGCAAGCTGTGGCAAGCTGGAGGGAGGGACACATCCCGTGTTCCATCCACTCCCTCCCTTCTCAGCAGTCCTCGCCTGTTCTCACGTGCTCACAGGCAGTTAGGCAGAAGTGATCCCCGTGGCTCTGCCAAAGACAAGCCTGTTGGGTTGAAAGAAGAAGAAGAAGAAGAAAAAAAAACTCAGGCAAAGTCACAGCCTCAAAATTGTTCACTGAAAGAAGCGTGAGTGGAGAAGTGTGAGAAGATGAATGGACCGGTGGATGGCTTGTGTGACCACTCTCTAAGTGAA
>1161136838533
AAATACTGCTGACATCTCTGCACCAGGACCTCTTAAGGAAACCACTGTACAAATGACACTGCACTAGGATTATTGGGAAGGAATCATTGTTCCAGGCATCCATCTTGGAAGAAAGGACCAGCTTTGAGCTCCATCAAGGGTATTTTAAGTGATGTCATTTGAGCAGGACTGGATTTTAAGCCGAAGGGCAATATCTACGTGTTTTTCCCCCCTCCTTCTGCTGTGTATCATGGTGTTCAAAACAGAAATGTTTTTTGGCATTCCACCTCCTAGGGATATAATTCTGGAGACATGGAGTGT
>116228921891
GAATCCTAGAATGGCCCTTTTGGACTAAATTGGTGGTTGTGGCCATCGGCTTCACCGGAGGACTTCTTTTTATGTATGTTCAGTGTAAAGTGTATGTGCAATTGTGGAAGAGACTCAAGGCCTATAATAGAGTGATCTATGTTCAAAACTGTCCAGAAACAAGCAAAAAGAATATTTTTGAAAAATCTCCACTAACAGAGCCCAACTTTGAAAATAAACATGGATATGGAATCTGTCATTCCGACACAAACTCTTCTTGTTGCACAGAGCCTGAAGACACTGGAGCAGAAATCATTCACG
>11633933784
ATCCCAGCTGCAGCCTTCAGCTTGGTCACCAAAGACGGGCAGCCTGTTCGCTACGACATGGAGGTGCCAGACTCGGGCATCGACCTGCAGTGCACACTGGCCCCTGATGGCAGCTTCGCCTGGAGCTGGAGGGTCAAGCATGGCCAGCTGGAGAACAGGCCCTAACCCTGCCCTCCACCGCCGGCTCCACACTGCCGGAAGCAGCCTTCCTGCTCGGTGCACGATGCTGCCCTGAAACACAGGCTCAGCCGTTCCCAGGGATCTGCCAGCCCCCGGCTCAGCAGTGGGACCAGGGCCTCG
>1164102630478
AGGGTTCGAGAACATGTCTTGGACAACTGCAAATCAAATGACTGGAAAATTGAGAGCTTAACAGCTGAATTTGTGAACTTAGAGTTCCTCCGTTTAATAAATGTAGGTTTGATTTCAATTTCAAATCTCCCCAAGCTGCCTAAATTGAAAAAATTTGTACTCAGTGAAAATAGAATCTTTGGAGGTCTGAATATGTCTGCAGAAAAACTTCCAAATCTCACACATTTAAACTTAAGTGGAAAAAAACTGAAAGATATCAGCACCTTGGAACCTTTGAAAAAGTTGGAATGTCTAAAAAGC
>116566230355
GAAGCTATGGGTCAACCCATCTGAGTTCCTACCTGAACGGTTTCTCACCCCTGATGGTGCTATCGACAAGGTGTTAAGTGAGAAGGTGATTATCTTTGGCATGGGCAAGCGGAAGTGTATCGGTGAGACCATTGCCCGCTGGGAGGTCTTTCTCTTCCTGGCTATCCTGCTGCAACGGGTGGAATTCAGCGTGCCACTGGGCGTGAAGGTGGACATGACCCCCATCTATGGGCTAACCATGAAGCATGCCTGCTGTGAGCACTTCCAAATGCAGCTGCGCTCTTAGGTGCTTGAGAGCCC
>116638118176
GGCTTCATAAACTTCACTTACCAAATACTTCAAGGGATTCAGAAACAGCCAAGCCTTCTGTAAATGGGCATCAGAAAGCACTGTGAGACGCACAGACGGCGTCTTCTGCCACCAAGAGACCCGAGAACTCCAGATTCACGACATTCCTGTCCCATGTAGAAGCATTTCCATTCAACCGTGGCCCCTCTTCAGAACCTAGACCTATCAGTGCCATTTTTTTTTCATAATCTACGAAGAACTTGGCTATGGCTGATCTTTTTTAAATTTAACTTTCTGATGGACCCTGTAGTTTCCAGTTAA
>1167258334363
TCTTCAGGCAGTGACAGTGGTGGGAGCAGCAGCAGCAGCAGCAGCAGCATCAATAGCCCGGACAGGGCCAGCGGGCCGGAAGGCAGCTTGAGCCAGACCATGGCCGGATCCAGCCCTAACACGCCTCAGCCCGTGCCCGAGCAGTCCGCGCTGTGCCAAGGCCTCTACTTCCACATCAACCAGACCCTGAGGGAGGCCCACTTCCACAGCCTACAGCACCGAGGGCGGCCTCTGACATGATGTGCCGGCAGTTTCTTGCCTTCTGTGAAGGGACAGCGCTGTGCAGATTTGATATTTCAA
>1168224535251
CGTGCAAACGCAAAGAGCAAGAACCAAACAAAGACAGGAACAATTCCCAGAAGAAGTCCCGCCTGGTGTTCACTGACCTCCAACGCCGAACACTCTTCGCCATCTTCAAGGAGAACAAACGCCCGTCAAAGGAGATGCAGATCACCATTTCCCAGCAGCTGGGCCTGGAGCTCACAACCGTCAGCAACTTCTTCATGAACGCCCGGCGCCGCAGCCTGGAGAAGTGGCAAGACGATCTGAGCACAGGGGGCTCCTCGTCCACCTCCAGCACGTGTACCAAAGCATGATGGAAGGACTCTC
>1169798970
GCGCACACTCGCGCGCTCACACCTGCGCGGGGGGCGGGGAAGGGGACCCTGGCCCCATTGTAGGGGGACGCCCGGAGAACGAGGACTCTCCTCGCTTCCCAGACGTCCCCACCCGCCCCGCCGGCCCCAGTCCCTTCTACTGCGAGGGCACGGAGCCCGGGAGCCAGGCGTGGAGCGCGAGAGCTGGCACCGCGAGCTGGGAGACGGCGGCAGCCCAGCGGCCGGACCAGCTGGAGGAGACGCGCCCGCCGGGAGCAGCGAGACCGGGAGCCCGCCGTCTGCGGAGCCTGGCCTCGCGGC
>117096313916
ATCTTCAAGCTGACCCGAAGCAAGGTGGATGATGACAAGGCACGCATCATAATTCGAAGCCTTCTGGACCACCCAGTCCTCGAGGAGCTGGACTTGTCACAAAACCTCATTGGAGACCGTGGTGCACGAGGTGCTGCCAAGCTGCTGAGCCACAGCCGCCTGCGTGTGCTCAACCTGGCTAACAACCAGGTGCGTGCACCCGGTGCCCAGTCCCTGGCTCACGCTCTGGCACACAACACCAACCTCATTTCCCTCAACCTACGTCTCAACTGCATCGAGGATGAGGGTGGCCAGGCTCTT
>117144841487
AACAGGCAGGAAGAAAGCTTTCTGTACTACACCAGAGGGTTGGGGCTGTGGATTTAGCTACTCTCACCTGAGGCTACTGAGCAAGTTGTCATGCACCATGAGACAAAGCCCAAGCTGTCCCACCAGGCAGTAAGTATGGAGAGGTTCAGGCACATGGCATAGCTGCTATTTCGCACAATTTTCACTACACCAGTGGTGACAAAATAGAAGAGGTTCATCCATACACAGAACCTGGTGAAGAGCTGGAGGCAGAAAGAAGTGTCTATGTGGAGACGCAACTGAAACAAAGGTGGCACAGCA
>11724520538
GAGAAATGCTCTCATATGGAGACAGGCAAGAGGTGGAAATCAGAGGGTGCTCGCTTTGGTGTGTTGAGCTGATCCGGGATTGTCTTCTGGAGCTTATTGAACAAAAGGGTGAAAAACCTAATGGAGAGATCAATTCCATTCTTCTGGATTATTACTTATGGGACTATGCCCATGACCATAGGGAAGATATGAAAGGAATTCCGTTTCATCGCATACGTTGCATATATTATTGACCTCAAGTGTAAACTGATCCAAAGAAAACCCCCTGCGTTTTATATCATATCATCTGTACAGTTTTGC
>117367318723
GCTCCTGGGTAAACAGACTGGTCTGACTCCTGATATGCCGTACTTGGACCCCTGCCTACCCCTAGACATTAAAGATGAAATCCAGCAAAATGGACAAACCATATACCTACGAGGGACTGGAGACTTTGACCTGTGTCGAGAGACTATCCAGCCTTTCATGAATAAAACAAACGAGACCCAGACTTCCCTCAATGGGGTCTACCAGCCCCCAATTCACTTCCAGAACAGTGAATTCTATGGCTTCTCCGAATTCTACTACTGCACCGAGGATGTGTTACGAATGGGGGGAGACTACAATGC
>117463038732
ATATTGTTATAAATAAAAAACTTACTAAACAAAAATCATCCTCTTCAATATCTGATCATAATTCTGAAGGAACAGGAAAAGTGAAATATAAGAAAGAACAAACCGACCATATCAAAATAGATAAAGCAGAAGTAGAAGTTTGCAAGAAACACAATCAGCAACAAAATCATCCTAAATATTCAGGGCAGAAAAATACTGAAAATGCCAAGCAGAGTGATTGGCCTGTTGAATCTGAAACTACTTTTAAATCGGTTCTCCTAAATAAGACAATTGAAGAATCGCTGATATATAGGAAGAAAT
>1175133913029
GCATCTAATAGGATTCAGGAATCAAAGAATCAGTGTACTCAGGTGGTACAGGAAAGAGAGAGCCTTCTGGTGAAAATCAAAGTCCTGGAGCAAGACAAGGCAAGGCTGCAGAGGCTGGAGGATGAGCTGAATCGTGCAAAATCAACTCTAGAGGCAGAAACCAGGGTGAAACAGCGCCTGGAGTGTGAGAAACAGCAAATTCAGAATGACCTGAATCAGTGGAAGACTCAATATTCCCGCAAGGAGGAGGCTATTAGGAAGATAGAATCGGAAAGAGAAAAGAGTGAGAGAGAGAAGAAC
>11762133921
AGAAATGGCGGTTGGGGCGGAGCAGGGGGCTGGCGCGGGAAGCGGGGCTGTCTGGCTCGGTTACGCCCCCACCTCGCCAGGAATCTAGGAGTCGGTTTGTTTTCCGAACCCATCTCCTTCCGCTCTCCCGCCCCTGCAGGCTGTGTGCCGAGCTTGGAAGAAAGTGTGACCCGTTCGACGGAACAAAGGACATGACAGCCCGGCCCCGTGCGGCCACTGCGGAGCGTTAGGAACATTCCCTAAAATGGCGGCCGGCGCGTCGGAACAGGGCGGGAGGCGGCGGCGCGTGGGGGCGGGACG
>117720819736
CTTTCAGGAAATCACACACACACTGGAAACTCCTGCATACTCCTCTTACTATAATCTGTCACCAAAGACTGGATATTCCTGTGCTGGGGCTCGTGCCAGCGCCTCGGGCTGCCAGGTGCTGCTTTCCAACTCCCACATGGGCTGCCCTCCCCCTACTGCTACCCACAGGGCCCCCACTCCACCTGCTCCCAGACGAGGCCAACTCCTGGCCAAGCTTAGGGGCACAGCGGAGGCGCTCTGTTTCTGATTTTTCTCGCCTTCCTTGGAGATGCCTGTGCTTGGAAGGGAAGGCAGAACATT
>1178198339747
GTGGATGAAGTGACTGACCTCCTGGCCAGCTTCACCTCCCTCAGTCTGCAGATGCAGAGCATGGAGAAGAGGTAGCAAGAGAGGCTCCCTGCCTTCCTGCCACTGCCCCACCCTGCCCCACTGCTGTCTCAGTACCAAGAAAAAGCCCAACATCTGGGACTTGGAGCTGCACTTGTCTGGTGAGGACCTTGCCCTCACCCGCAGATGCCGTGGGGCAGAGATGCTCTCTCTCCACGGCCTCAGAGCCACTCCCAGCCACAGTTTCCAGCATCTCTGTGGACAGGGACCACAGCTCCCAGC
>1179214114951
GCGGATCCCCGAACTGCGCGGCCCGACTCGAGTCCGCCATATTGGATGCCGCAGCCGCTGCTGCCAGCGCTTCCTCCTCTGTCTTCGCCGAGCGGGGCTGGTTCCTGCGGCCCGAGCGGCGGGGAGGTGAAACAGGAGCCCGTCGGAGGAAGGGGCAGAAGGGAGTGGAGAGTGTAGGGGAAGGGGCTAGAGGGAGGGGGACCGAAACGGAGCGGGGCAGAGAAGAGAAGGCGCCGCGGCCCAGCCCCTCCCCCGCCCGCCGCCGACCCGCCCCGGCAGCGCCTCTGTTCCCTAGAACGG
>118010172664
GTCATATCAGAATATCCCATGAGCCATCATCATGTCTCCTCTCCCATTCGCAATAAGTACCAAGAAGCCCAAGATATCAGCCCAAAAGTCAATCTTATCATATTTCAAATGATTTTCAAATTTGATGAAATCAGAGTTTTCATGTATTTTAAAATAAATTATTATTTAAACATCAGCAAAAAAGTACTTAAAACTGTAAATTTATTATGAGACTGTACTAACAGTGTGATTCACCCTGATTTTACACACATTAAAATGTTAGAAAAAATGTGTCTCAAAATAAATGAAATATAATACATA
>1181269335154
GTACTTCTTTAACTGTGACTGCCTCATCCCCCTCAAGAGGAAGAGGAAGTACTTCAAGGTATTCGAGGTTACCAAGACGACAGAGAGCTTTGCCAGCAAGGTCCAGAGCCTGGTGCCCGTCAAGTACGAAGTCATCGTGACAACAGGCTATGAGCCAGGGGCAGGCACTGATGCCAACGTCTTCGTGACCATCTTTGGGGCCAACGGAGACACAGGCAAGCGGGAGCTGAAGCAGAAAATGCGCAACCTCTTCGAGCGGGGCAGCACAGACCGCTTCTTCCTGGAGACGCTGGAGCTGGG
>118292939216
ATGGCCTGCCTGCGGCTGACCTGATCCCCCCACCGCTGAAGCCCAGGAAGGTCTGGATCATCTACTCAGCCGACCACCCCCTCTACGTGGACGTGGTCCTGAAATTCGCCCAGTTCCTGCTCACCGCCTGCGGCACGGAAGTGGCCCTGGACCTGCTGGAAGAGCAGGCCATCTCGGAGGCAGGAGTCATGACCTGGGTGGGCCGTCAGAAGCAGGAGATGGTGGAGAGCAACTCTAAGATCATCGTCCTGTGCTCCCGCGGCACGCGCGCCAAGTGGCAGGCGCTCCTGGGCCGGGGGG
>1183135212214
AGACAGGAAGAGTAACCTTCACAACTCCCAGTCATGTATTTTGGGGACAGTTTCCTTCCATCATAAGATACTGAAAGGAGTCACAAGGGATGGTTCATTGTGCTCCATTTTAAAAGTCTGTCAAGGTGATGGTCAGCTGCAGAGATTTCTAGAGAATCAAGACAAACTCTTCAGGCAGGTCACATTTGTTAACAGCAAAACAGTGACTGAGGCATCAGGGCATAAATATAATCCACTGGGGAAAATATTTCAAGAGTGCATAGAAACAGATATATCAATACAGAGATTCCATAAATATGA
>118494733936
GTGCCTGCCAAAGCTCTTGCAAGATCTCCAGCCCTTGCTTGAAAGCAGACAGTGGAGCCTGTGGTCCAGACAGCTGCCCCTACTGTGCCCGGGCCGGGGCAGGGGAGGTGGAGCTCGCCGACCGTGAAATGCCTGACTCAGACAGCGAGGCAGTTTATGAGTTCACACAGGATGCCCAGCACAGCGACCTCCGGGACCCCCACAGCCGGCGGCAACGGAGCCTGGGCCCAGATGCAGAGCCCAGCTCTGTGCTGGCCTTCTGGAGGCTAATCTGTGACACCTTCCGAAAGATTGTGGACA
>1185252411707
GTGTCATTTAGGTACCACTGTCGATTGTACAACGAGTGGCGTCGGACCAATCAGAGGGTGATTCTCCTCATTCCAAAGTCTGTCAATGTACCTTCTAACCAGCCGTCCTTGCTGGGCCTCCATTCGGTCAAGAGGAACTCAAAGGAGACAGTTGTTTGATGTTTGTATGGTTGGTTGGTTGTTTGATTCATTGTTTGGGGTTTGGAAGTGTCTGCACTGGGGTCATGCACTGAGCGACCCCCAAGCCCTTCCTTAAGCCTGTGGGTCTAAGAACATCCAGAGCATATTAGCACATCACTC
>1186257919129
GTTATAAAGTTTTAGCACTTTTGGATGTGCCTGATAAGAGTCAAGAAAAAGCTGATTTATACATCCATGTGACATACATCAAAAAGTGGGATATATGTGCTGGTAATGCCATCTTAAAAGCCCTAGGGGGGCATATGACTACCCTGAGTGGTGAAGAAATCAGTTACACTGGTTCAGACGGCATTGAAGGGGGACTCCTTGCTAGCATCAGAATGAACCACCAGGCCCTGGTCAGAAAACTCCCAGATCTAGAAAAGACAGGACATAAATGAGCATAACTGATTACAGGGTACAGTTCTT
>1187194720437
TAACAGTGTATCATGTATGCCACTGATTCCAGGGGACACTCCCCTGCTTTCCTCCAACCTCAGAATGGAAATAGTCGTCACCCATCTGGCTATGTTCCAGGGAAGGTTGTCCCATTGCGTCCCCCTCCTCCTCCAAAGAGTCAAGCTTCAGCCAAATTTACCTCCATCAGACGAGAAGACCGGGCAACCTTCGCATTCTCACCTGAAGAACAGCAAGCCCAGAGAGAAAGTCAAAAGCAAAAGAGACACAAAAATACTTTCATTTGTTTTGCTATTACTAGTTTCTCATTTTTTATTGCA
>1188252217731
ATCCCCTGGCCTCCCCAGAGGAGGTTCTGGCCAGGATGCTGCCCTGAGAGCCAACCTCAAGATGAAGAGGGGTGGCGCCCAACCCGATGGGGTCCTTGCTGCCCTGCTTGGGCCCGACCCTGGACAGAAGAGCGTGGACCAGGCCAGCAGCAGGAAGTGAGAGCCCACTGCTCCAGGACACCCTATCCTGGCTAGAGACCCAGCCCCAGAGGCCTGAGCCGCCGCTGTTTCCTAAAGATGCCCCCAGGGGAACTGGGCTCCAGGCATGGATGATTGTGAGGACATGGGGGGCTTTGGGGA
>1189246814437
TTCCATCGAGCCTCTGTACCTTACCTATGGAATCATATTTGCCTGCGGCTGCTCCTTTGCATACCAGCCTTCATTGGTCATTTTGGGACACTATTTCAAGAAGCGCCTTGGACTGGTGAATGGCATTGTCACTGCTGGCAGCAGTGTCTTCACAATCCTGCTGCCTTTGCTCTTAAGGGTTCTGATTGACAGCGTGGGCCTCTTTTACACATTGAGGGTGCTCTGCATCTTCATGTTTGTTCTCTTTCTGGCTGGCTTTACTTACCGACCTCTTGCTACCAGTACCAAAGATAAAGAGAG
>119013139498
ATGTTGTGAGAAAGTGCTGGGCTAGCTGACTCGGATCATCTCCTAGAGTTTAGGAGAAATAACAATCACAAAGTTTGAATTTGCAAAACCTTTAGGCTTTGCTGGCAGGAGAGAAAATACCACTTTTGGATCATAAAATGGATATGGAATACATGGGCTCAGGTAAACTGGGCCAAATATTGAAGCAGATTTGGAGACAAAACCAGATGCTAAAGCAGGCACTCTTGGGTGATGACCTTTGTGAGGGGGCTGGTGGGGCCACTTGGATGGCCACTGTGGTCTTTCTGGGTCAGGAACTCA
>1191240412473
TTTATTTCAAAAAAATAATTTATAAAACGCCATTTGCTCCTGTTTTCGGCAGGCTTCCAGCTTCTCTGGGCTCAGGGGCCAATGCTCCCGTCAAGACGCTGGGGCAGCAGCAGCAGGGGGAGGTGTGGGGAAAGGGGGTTCAGAGGCCCAGAACCTCCTGCTGGTATTGGGAGGCAGGAGGTTTAGCATAGCAGCTCTCCAGCCAGGCTCAGCCAAACCCGGGATGGGGACTAAGCGCCAAGGTCCAAGAAGCCGAGCAGAACCCTGACATTTGGGCCATCAGGACACAGGCACGGCAGC
>1192132734536
GTTGTTACTCAGGTGCGCTAGCCTGCGGAGCCCGTCCGTGCTGTTCTGCGGCAAGGCCTTTCCCAGTGTCCCCACGCGGAAGGCAACTGCCTGAGAGGCGCGGCGTCGCACCGCCCAGAGCTGAGGAAGCCGGCGCCAGTTCGCGGGGCTCCGGGCCGCCACTCAGAGCTATGAGCTACGGCCGCCCCCCTCCCGATGTGGAGGGTATGACCTCCCTCAAGGTGGACAACCTGACCTACCGCACCTCGCCCGACACGCTGAGGCGCGTCTTCGAGAAGTACGGGCGCGTCGGCGACGTGT
>1193230323197
CTCCAGATCCTGTTTGCGGGGGAAGCCACACATCGCACGTTTTACTCCACGACGCACGGGGCTCTGCTGTCGGGATGGAGGGAGGCCGACCGCCTCCTCAGTCTGTGGGCCCCGCAGGTGCAGCAGCCCAGGCCCAGGCTCTAGCTGGGCCCAGCCTACTCTGTTCCACCCGTGTCGGGGGTAGGCTGGGACCCTCATTTCTTCTGACAGATTTCAGTCTGGCTTGAAATTTGGGGATGTTAATGAGGGTCCTCTGGTTTTTGGTAACCAGGGCCACCTTCTCAGTTCTTGTGTCTGTTA
>1194173912155
AGGGGAAAGCCCTGTACCAGGTGGCGTATGAGAATGAGGTAGGCAACAGCTCTGACTTCTATGACATCGTGGTCATCGCCACCCCCCTGCACCTGGACAACAGCAGCAGCAACTTAACCTTTGCAGGCTTCCACCCGCCCATTGATGACGTGCAGGGCTCTTTCCAGCCCACCGTCGTCTCCTTGGTCCACGGCTACCTCAACTCGTCCTACTTCGGTTTCCCAGACCCTAAGCTTTTCCCCTTTGCCAACATCCTTACCACAGATTTCCCCAGCTTCTTCTGCACTCTGGACAACATCT
>11951307832
GACATGGACCCCCGGCTGATTGCATGGAAAGGAGGGGCAGTGTTGGCTTGTTTGGATACAACACAGGAACTGTGGATTTATCAGCGAGAGTGGCAGCGCTTTGGTGTCCGCATGTTACGAGAGCGGGCTGCGTTTGTGTGGTGAATGGGGAGGAAATGTCACTGCCGAAGACCAAAAACAAGCTTCTTGGTATAAAAGACTCTTACAGAATATGTGTATTGTAATTTATTGATCTGGATGCTTAAGTGTCATGGACAGTAAATGAATTTGAACTTTATGTTGAGGACATGACATTGGTTT
>119625204515
AGAGAAAAGTGTCCTTCAGTTTCTCAGTATGAAGCCTTTATTTCTGAAGTAACAAGACACCTAGCAACTATAGGAATCATTTTTAAAAATCTTTAAGGAGACTTTTAACAGTCCTTCGTGAATAGAGCAGGCAAGAAATACAAACCTTCATTCCTTGAATCAAGGAGCACTACTGGATTCAACTGCCAAAATTTTTTAAAGGTTTTAGGACTTACTATACCTTGTACTGTTAAGATCTACTGAATAAAGGACGTTCTCTCACTAAGGACCAGGTGTTTTAAGGTTAAGTGTTTAAAGAAG
>1197183135173
GCGGCAGCAGAGACCTCCGGGGGGCAACAAGCCCCAACAGCATGGTGACCACCAGCCAGGCAGTGCCAAACACAACAGGGACCACCAGAAATCCTACCAGGGGGGCTCAGCACCCCACCCCTCAGGGAGGCCCACTCACCATGGCTACAGCCAGAACCGGCGCTGGCACCATGGCAACATGAAGCACCCACCAGGCGACAAGGGGGAGGCAGGCGCACACCGCAATGCCAAAGAGACCATGACCATCGAGAACCCAAAACTGGAGGACACTGCAGGGGACACCGGGCACAGCAGCCTTGA
>119845232543
TGTGGCTTTTTTAAAAGAAAATATCAACAACTGAACTTGGAGAGCATCAGGAAGGCCCAGCTGAAATCAGAGAATCTGCTCGAAGAAGAGAATTAGGACCTGCTATCCACTGGGAGAGGCTATCAGCCAGTCCTGGGACTTGGAGACCCAGCATCCTTTGCATTACTTTTTCCTTCAGGATGATCTAGAGCAGCATGGAGCTGTTGGTAGAATATTAGTTTTTAACCATACATTGTCCCAAAAGTGTCTGTGCATTGTGCAAAAAGTAAACTTAGGAAACATTTGGTATTAAATAAATTT
>11997226467
AAAGCCCCAAGGAAAGCTCAGAGCCAACGGGTTCTCCAGCCCCTGTGATTCAGCACAGCTCAGCAACAGCCCCTAGCAATGGCCTCAGTGTTCGCTCTGCAGCTGAAGCTGTGGCCACCTCGGTCCTCACTCAGATGGCCAGCCAAAGGACAGAACTGAGCATGCCGATACAATCGCATGTAATCATGACCCCACAGTCCCAGTCTGCGGGCAGATGATGCCTCCTCTGGTGGAGAGGTCCTCAGCCAGAGCTCGCCCGCCCAAGAGCCAAGAGAGATGTCATCTTATCCCCTCCCATCT
>1200108413676
GGAGAGCCCTGCTGAAGACTCAAACTGGGTGAATAAGGTCTTCAAGAAGAACAAGCAAAAGACAAGTGGCACCAGAAAAGGCTTCCCAAGACATTCGGGATCCAAAAAACCAAGCAGCAAAGTGCAGTGAGCATGTCTAATGTTCCTTAAATCCCACGGAGAGGAGCAGCTTTGGGAACTGTGTTCAGAGAGATTCCGAGGAATAGAGGAGAGTGTAAGGGAGTAGGGGGTGCAGTGGGAGATTGGGCTTTGGAACAGACACATCCGACATAAAATTCCTGCTCTGCCACAGCTCCACTC
>1201291040904
GAAGCTGTTGATAACTCTTCCTGAGCTGGTGGAATGTACCAGTGCCAAAGCATTCTATATCCCAGAGACTGAAACTCTTGAAATCACTATGACTATGAAAAGAGAGTTAGATATTGCTAATTTCTTCTGAAACTGCATGAAAAAGATAAAAAGTAGTAAAATGGCATTGGTAACAATTAAAAAACTTTGAAAAAAATGATTGTTTTCTATATTCTCTTTATTATTCTGACATATTTTTGAAAGGGACAAAATTCAGTTCTAGTGATATTGTGACCATTTACAGTAATTTCTATTACTCTG
>1202102229336
ATGGAGGTGAAGGTGGTCATGGCAAAGCTGCTGCAGAGGCTGGAGTTCCGGCTGGTGCCCGGGCAGCGCTTCGGGCTGCAGGAGCAGGCCACACTCAAGCCACTGGACCCCGTGCTGTGCACCCTGCGGCCCCGCGGCTGGCAGCCCGCACCCCCACCACCCCCCTGCTGAGGGGGCCTCCAGGCAGGACGAGACTCCTCGGGCAAGGGCCGTGCCCGCCCACCTCTGCTGCCCACGGCCACCCACCCTTCTCCCCTGCCCCGTCCCCTGGGCCACCCTTCACGCTGGCTTCCAGCGGGC
>120343712086
AGGTTATGTAAGGGTTTGCTTTCACCCCATTCAAAAGGTACCTCTTCCTCTTCTCTTGCTCCCTCTCGCCCTCATTCTTGTGCCTATGCAGACATTTGAGTAGAGGCGAATCACTTTCACTTCTGCTGGGGAAATTGCAACACGCTTCTTTAAATGGCAGAGAGAAGGAGAAAACTTAGATCTTCTGATACCAAATCACTGGACCTTAGAAGGTCAGAAATCTTTCAAGCCCTGCAGGACCGTAAAATGCGCATGTGTCCAACGGAAGCACTGGGGCATGAGTGGGGAAGGAATAGAAAC
>120420669839
TTGGCACTACGAGATGCACTTTTGAAAAAGAGAAAAAGAATGAAGTAACTTCCTGGCAAGTTTTCCATTCCTAGAAGAATGCTAAGTTTGTGTCCTTGCTCTGAAAATTGGTAAATCAAGCATGTTTGTTTACATTAAAAAGTCCAGACACACTGTATTGTGAAAACTGCTGAACATGTGGCAGCAATTTTGTGTTTTTATTTTGGAGACGGCTAATGGTAGGAATGTTAATGTAAATAGTGGTGGTAATGTAAAATCATTTCATTTATCATTCATGCAAAAAAAAGTATGTATTGAGTG
>120516183876
GAATCTTATGTCTGGAAGATGTATCAAGAAAGGTGTTGGGAATTTTTCCCAGCAGGGGATTGCTTCCGGAAACAGTATGAAGACCAGCTAAATTAAACTCAGACCCAATCACCTCTAAAAACCAAAACCCTACCCCTCTCTCTCCCTCTCTCAATTTCTCTGCTCTCTTGGAAACATTTTGCTGATTTTGTGAATTGCCAGCGTTGTGTGTTTTCTGGGAGCATCGAAGCTCTGTTTCGGAAGAGCTGTTTCCTCCCCCCACCTTTTGTATTTACTTTGAGACTAAAGACTGAAGAATAA
>1206197533518
ACTCCCCTGCAATCCGTGCTCCACGTCTCCCTCCTGCGTGACTGCCCCCTGTGCTCCTCGCCCAAGCTGTGGCCCCTGCACCACCTGTGGGCCCACCTGTGGAGCCAGCACCACCGGAAGCCGATTCTGAATTCCTGTGGACCCACAGGGGCTGGCTAAGGCGAGGGATACCCAAAGAGAGATGCTTGTTATACCTTTAGAAAATCTGGCTTCTAACTTTCTGTATGTATAGGCCTGTCCAAAGGCTATGAGATACCAGGGACAGTGGAATCTTGATGGAAATCCTTCCTTTCCTGCTCT
>120796832781
GTCCCGGCTCCGCGGGTTCCGTGGGTCGCCCGCGAAATCTGATCCGGGATGCGGCGGCCCAATCGGAAGGTGGACCGAAATCCCGCGACAGCAAGAGGCCCGTAGCGACCCGCGGTGCTAAGGAACACAGTGCTTTCAAAAGAATTGGCGTCCGCTGTTCGCCTCTCCTCCCGGGAGTCTTCTGCCTACTCCCAGAAGAGGAGGGAAGCACAGGTGGGTTTCTTTAGCTCTGCGTCGGATCCCTGAGAACTTCGAAGCCATCCTGGCTGAGGCTAATCTCCGCTGTGCTTCCTCTGCAGT
>120827144853
TCTGAGCACTTCAAGACGACATCGCAGAAGGTGGCTCGAAAATTCTGGTGGAAGAACGTGAAGATGATTGTCCTTATCTGCGTGATTGTTTTTATCATCATCCTCTTCATTGTGCTCTTTGCCACTGGTGCCTTCTCTTAAGTAACAGGGAACCTCTCCCACCTGCCCTTCTCTTCAGGGACAACCCTCCATAAATGTGTGCCAAGAGGGTCTCCTTTCCTGTCTTCCTCTACAGAGAATGCTGCTCGGTCCTCCTACCCCTCTTCCCGAGGCCCTGCTGCCATGTTGTATGCCCCAGAA
>1209207521586
TCCAGTCTTCCTCTTCGGCATGCCCTGGAAGCTTCTTGGCCTCAGCTCCCCTTCCCCGCTCAGCACCCTGTTAGGATCAGTGTGTGTGGATGGGATAGCCCTGGGATGGAAAGGACTAGCCTCTACTGATGCAAAAAAACAAAAAGCAACACAAACGTTTCCTTCTTATAGCACATGCACTTCCTTACAATGACATGATTTGTATTATCCTCACATGTGTTTACTACTGCTGGGGCCTTCCTTCATCCTCTGAGGGCTATTTTGTACTTTCTGCAGCAATCAGCTTAATAACAACACTTA
>121081220300
GACACTTCACGGCCATGGTATGGAAGAACACCAAGAAGATGGGCGTGGGGAAGGCGTCCGCAAGTGACGGGTCCTCCTTTGTGGTGGCCAGATACTTCCCAGCGGGGAATGTTGTCAATGAGGGCTTCTTCGAAGAAAACGTCCTGCCGCCGAAGAAGTAACTTGTTAAATGTAATGGGAAGGTGGCAGACTTAAGAACGTGGATATGAAGTGCCTAGAACCACCACAACCTGGCTGTGCGTCTGTCCCTGTGGGTGTATGTGCTTGTGTGTGTGATGCATGTGAGCGTCTCTGGCACAC
>1211187422475
CCAACTCCTGTAAGGTACAGAGTCAGAGATATGACGGTCCCTACAGCAATGTGGACAGGAGGTCAGGACTGGCTTTCAAATCCAGAAGACGTGAAAATGCTGCTCTCTGAGGTGACCAACCTCATCTACCATAAGAATATTCCTGAATGGGCTCACGTGGATTTCATCTGGGGTTTGGATGCTCCTCACCGTATGTACAATGAAATCATCCATCTGATGCAGCAGGAGGAGACCAACCTTTCCCAGGGACGGTGTGAGGCCGTATTGTGAAGCATCTGACACTGACGATCTTAGGACAAC
>1212287035231
AAAATGAAAGACACTCATATGGAAGATTTTCCCAAAGACAAAGAAACAAACCGGGATTTCCTACCAAGTGGAAGAATTGAAAGTACAAGAACTAGGGAGTCTCCACTAGATACCACAAATTTTTCTAAAGAAAAAGACATTAATGAATTCCCACTCTGTTCACTTCCTGAAGGTGTTGACCAAGAAGTCTTCAAGCAGCTTCCAGTAGATATTCAAGAAGAAATCCTTTCTGGAAAATCTAGGGAAAAATTTCAAGGGAAAGGAAGTGTGAGTTGTCCATTACATGCCTCTAGAGGAGTA
>121330814831
TGAGTGTGTCCGCTTGAAACCAACTGACATACAGCCCGACATCTTCAGCTATCTCTTACACTTGATGTACACTGGGAAGATGGCGCCTCAGCTCATCGACCCGGTTCGATTAGAACAGGGCATCAAGTTTCTGCACGCCTACCCGCTCATTCAGGAAGCCAGCCTCGCCAGCCAGGGAGCCTTTTCTCACCCTGACCAAGTTTTCCCACTGGCTTCTTCATTGTATGGCATTCAGATTGCAGATCATCAGTTGAGACAAGCCACCAAGATTGCTTCAGCACCTGAAAAACTCGGGCGAGA
>1214287527616
GTGTGGTGACATGATTGTGGCCGTAAATGGGCTGTCAACCGTGGGCATGAGCCACTCTGCACTAGTTCCCATGTTGAAGGAGCAGAGGAACAAAGTCACTCTGACCGTTATTTGTTGGCCTGGCAGCCTTGTATAGATTTTGGAAATTGGTTTCAAATCTTGCATCTTCCTTTTTTAGATTTTTGAAAGAAAACCCTTTGGTTTCATTGTGTTTGTGGTTTAGGAGCTGCTGACACTGCTGGTATACACAGGGCCAAAACCCACTAAGATTGTCCGTTTATGTTTATTTAAATGGTTTCC
>121528183224
ACAGGTTCACAGTGAAGGCTCCGTGCTACCGGGAGCCCGACCTGAGCCAGAAGCCCCGGTTCCTGGTGGGCCTGCGGTCCCACCTGCTGCCCCAGGGCTGCGAGTGCTGCATGAGCTGTGCCGTGCAGGGCTCGCCCCGGCCCCACGTCACCTGGTTCAAGAATGACCGCAGCCTGGAAGGAAACCCCGCGGTGTACAGCACTGACCTGCTGGGCGTGTGCTCCCTCACCATCCCCAGCGTATCCCCGAAGGACAGCGGGGAGTACAAGGCTGTGGCTGAGAACACGCTGGGCCAGGCAG
>1216199029663
TTAGAGTCCACATCATGTCTCTCTGAAGAACAGTTAAAGTGTCTTCTGGATGAATGCATACTTAAACAAAAATCCATCATTAAACTTTCTTCAGAAAGAAAAAAGGAAGACATTGAGGACGTAACACCTGTGTTCCCCCAGCTTTCCAGGTCCATCATCTCTAAATTGCTAAATGAATCAGAAACAAAGGTCCAGAAAACTGAGGTAGAAGATGCAGATATGCTTGAGAGTGAAGAATGTGAAGCTTCTAAAGGCTACTATCTCACTAAAGCCTTGACTGGACATAACATGTCAGAAGCT
>1217177136036
TTTGTCCCGCTGGCTGGAAGCCTGGCAGTGACACGATTAAGCCCAACGTGGATGACAGCAAGGAATATTTCTCCAAACACAATTAGGCTGGCTAACGGATAGTGAGCTTGTGCCCCTGCCTAGGTGCCTGTGCTGGGTGTCCACCTGTGCCCCCACCTGGGTGCCCTATGCTGACCCAGGAAAGGCCAGACCTGCCCCTCCAAACTCCACAGTATGGGACCCTGGAGGGCTAGGCCAAGGCCTTCTCATGCCTCCACCTAGAAGCTGAATAGTGACGCCCTCCCCCAAGCCCACCCAGCC
>1218245323837
TGGTCACTGCCACGCTAGCTGAGACGGGCCTCATGTCCCTGGGGATCCTGCTGCTCCTGGTCAGCCGCCTCCTTTTTGTCGTCATCAGCATTTACTACTATTACCAAGTCGGCCGAAGACCCAAGAAGGCCTAGTTGCCCGCTGGGCCTGGGGCCCTGCCCATGCCTGGGCCAGAGTGGCGCTGGGGCCTCGGCTTCCCTTTGGCTCCTGGAAGGCAGGAGGGTCCCCTGCCCTGCCCCAGTCCTGCCCCAGGGAGGCAGGGGGTGGGGGGCCTTCCTTTCCTCCTGGGCACCCCGTGTG
>1219147536882
ACTGGACATTACCCTGAATTCTACTAGTTCCTCCAATTCCATTTTCTTCCATGGAATCGCTAAGAAAAAGACCCACTCTGTTCCAGAAGCCCTATAAGCTGGAGGTGGACAACTCAATGTAAATTTCATGGGAAAACCCTTGTACCTGAAGGGTGAGCCACTCAGAACTCACTAAAATGTTCGACACCATAACAACAGATGCTCAAACTGTAAACCAGGACAACAAGTGGATGACTTCACACTGTGGACAGTTTTTCCCAAGATGTCAGAACAAGACTCCCCATCATGATGAGGCTCTCA
>122025113039
GCACGCGCGCAGGGACACATAGGCGGAAGTGGCCTGCGGGCGCCGGAGTTGAGAGTGCTTTCCGGGGAGGCGACCGCCGCGGTGGAAAGTGCAGGAGTGGGCGAGGAGGAGGAGGAAGAGGAGGTGATGGCGACGGACCAGGGGAGGGGGAGATGCTCCGTCTAGCTCAGACGCCACGCAGGCTGCCGTCACCCTTCCGGGTGACATACCGGCCTTGGGGTACGCGTGCCTTCGGGGCCTTTCCTGTGTTTGGGACCCAGATCTCCTCTCCTCCAGAAAACCTTGACACTGCCCATCTTC
>122116614345
GGGGCACACAGTATGATCAAAATCACATTATCCTCAACACTGTCAGCAAAGAGAAGTTTACACAAGTGTGGGAAGCCATGGTCCTATATACCTGAACAAAGAAGGAAGAAGAATCTTCTGGAGGTCCTTCCAGCCACCTTATTTCTTAAAAAGGACAATGCTGATGGAAGACCAGACTGGAAAGTGGATCGACTCCTCCTTCATTGATTCTAAATTCAACCTTAAATCATGCTGCCATGACTCAGAGAACTTACTCATCGTTTCAAAAGACTATCATAGCTTTAAACCAATAATTTGTCC
>122215821753
AGAACATGCCCTCAGCTAAGCCCCCTACTGAGAAACTTCCTTTGAGAATTGTGCGACTTCACAAAATGCAAGGTGAACACCACTTTGTCTCTGAGAACAGACGTTACCAATTATGGAGTGTCACCAGCTGCCAAAATCGTAGGTGTTGGCTCTGCTGGTCACTGGAGTAGTTGCTACTCTTCAGAATATGGACAAAGAAGGCACAGGTGTAAATATAGTAGCAGGATGAGGAACCTCAAACTGGGTATCATTTTGCACGTGCTCTTCTGTTCTCAAATGCTAAATGCAAACACTGTGTAT
>1223280930379
GACTCTGCCACCCTCCCTCAGGATGCCTGAGGGCCCCGAGCTGCACCTGGCCAGCCAGTTTGTGAATGAGGCCTGCAGGGCGCTGGTGTTCGGCGGCTGCGTGGAGAAGTCCTCTGTCAGCCGCAACCCTGAGGTGCCCTTTGAGAGCAGTGCCTACCGCATCTCAGCTTCAGCCCGCGGCAAGGAGCTGCGCCTGATACTGAGCCCTCTGCCTGGGGCCCAGCCCCAACAGGAGCCACTGGCCCTGGTCTTCCGCTTCGGCATGTCCGGCTCTTTTCAGCTGGTGCCCCGCGAGGAGCT
>1224164719431
TAACTTCAAATGAGCATTTTTCAACTGCAGAAGAAAGTGAGTCCTGCTTTGCCCAACCAAAGCCACATGCACTGGGAAGAGAATCTACTGTTGATGGCAATGTACAAAGGGAAAGCCGTCCTCCCTTACAAAAGCTCAAGGTTTCAGCAGAGCCTACAGCTAATGGTGTTAAACCCCTCCAAGAACAGCCCCTGGCCAAGGACGTAGCCCCTGGAAGGGATGCCACAGACCAATCAGGGTCCACAGAAAAGACTCAGCCTGGAGAGGGACTGGAGGAATCTGGGCCGCCTCAACCAGGTG
>12258038045
GTGAGTGGGGCGCTCTCGTGGGCATCCCAGCGCCGGGGCAGGCCGGGTAGTGCCCGATCCCGCGGGGCGCGCGCTGCTGCTTTAGGCACCCGGGCTCGGGTGCGGGTCTGGGAGACCTGTCGGTCGGCGAGAAGCCTCGGTGGCCGGCGCTGTGGTTGCGGGACCTGGGACGCGCTCCCAGGCGTCCCACCTCCCCGGAGACTGGGGCAGGGTGGGTGGGGCCCGGATCTAGGGGTAGGGTCGCGGAAGCCTTGGTTACAGAGAGTCGCACACGTGGCCTGCTAATGGTCGCGACACCGG
>1226275722970
CAAGAGAAAGAAGAACAGCATCAGTTGGCTGTCACTGCATACCTTAAAAATTCACGAAAAGAGCACCAGCGGATCCTGGCTCGCCGCCAGACAATTGAGGAGAGAAAAGAGCGCCTTGAGAGTCTGAATATTCAGCGTGAGAAAGAAGAATTGGAACAGAGGGAAGCTGAACTCCAGAAAGTGCGGAAGGCTGAGGAAGAGAGGCTGCGCCAGGAAGCAAAGGAGAGAGAGAAGGAGCGTATCTTACAGGAACATGAACAAATCAAAAAGAAAACTGTCCGAGAGCGTTTGGAGCAGATC
>122741526652
CGCTTTTTCCGTAACAAAATAGCAAAGCTCCCGACTGTCCGCAGCCCCGGCCGCTCACAGATGGAGGGTCCCAGGGCCTAGGACGCAGCCCCCAGCGGGAAGCTCCAGCTGGCCGTGAAGAGGCCGAGTCGAGAGCCGGGAGGCGCGCGGGGGTGGGCGCTGCAGCCGCGGGTTGTTTATCTGGAGTACGGAGGGGAGGGGGGAGCCTGGAAACCGCCCCGTGTCCCATTTCCTCCTCTTGTTTTCGCTCCGGATTCTCCATGTTGGACCCAAACTGAGGAGCCCGGAGCTGCCGCTGGG
>1228220526067
GGAAAATATGTGTCTGCAAGAGCTTATTATGAGAGAGCCTTACAGCTGGTTCCAGACAGCAAACTGCTGAAGGAAAATCTTGCCAAATTGGATCGCCTAGAAAAACGATTACAAGAAGTTCGAGAAAAGGATCAAACATAGCACCACCGTCTGACCCAACCTCATAGGATAATGTGGTGCCTCTGAAAGGGGAGTGATGGAAGCCTTGCTTTCACATCAGCAGGGGCACAACTAATGAGATTTTCTCTCATTCCGAGTTCAGGGTGACACATTTTGGGACATCTGCTGGTAGCCCAGTGC
>1229201611340
GGTATCCATAGAGTCATTTAAGCATGGAGCCCTGAGAGAACAATTGGCCAACTTGGCTGCAAGACAGAAGAGCCTTTTAGTTGTGGCAAAAAAACAGAAAAAAATAAGCCTGAAAATTCAAAACTGTAGGAATGTTACATCATTGCCTTGTCTTAGTTTAAGGAAGCTCCCACCCAGATCAGAAATCTCTAGTGAAAAAGACAGCCAAGAGCTCACTAGTCTGGAAAATTTAGAGCATCCCCAATCAGGTTCACTTTCTCCTGTTTCTGGAAGCATGCAGGAAACACAATTGTCTCTGGA
>12303820141
CTCTGCCAGGCTCACGGGACAGCTGCACCTCTCAGCGTCTCCAGCTCCAGGACGCGGTCGTCCCAACTCCTTCCGAGTGGAAAGAGTGTAAAACTTTTGTCCGTGCGCGGGTGGAGCTCAGTAGGACCACGGCGCGTCCTGCCCCGGCTTCCCCAGCCTCCCAGCAGGGTTAGCTGCGGTCAGCGCACTTTCCACTTGGGACTCCCGGCCAGAAATTTCTCGGGAATGGAGCGGTCACAGTGTGGCAGCAGAGACCGAGGCGTTAGCGGCCGACCTCACTTGGCCCCTGGGCTAGTGGTG
>1231286426934
AGATAAAGAAGCCACCAGTGGCCCCCAAGCCCAAGTTTGTTGTGGCAAATAATAAGCCAGCCCCACCTCCTATTGCACCTAAACCCGACATTGTGATTTCTAGTGTTCCACAGTCGACAAAGAAAATGAAACCAGCAATAGCCCCAAAACCAAAAGTCCTGAAGACCTCACCTGTTCGAGAGATTGGGCAGTCGCCATCAAGGAAAATCATGTTGAACCTGGAAGGGCATAAACAGGAATTAGCTGAAAGCACTGACAACTTTAATTGTAAATATGAAGGCAATCAGAGCAATGATTATA
>123215622289
ATGACATCGTGGGCTTCTCGGGGGACTTTGGAAGCGGTGTCGGCTGGGAGGATGAGGAGGAGAAGGAGACGGAGGAAGCAGGCGAGGAGGCCGAGGAGGAGGAGGGCGAGGCAGGCGAGGCTGACGACGGGGGCTACATCTGGTAGACGCCCTCAGGAGCCGGCTGCCGGGGGGGACTCAACAGCAGAGCTCTGAGCAGCAGCAGGCAACTTCGAGAACGGATCCAGAAATGCAGTCAGAAGGACCCTGCTCCACCTGGGGGGACTGGGAGTGTGAGTGTGCATGGCATGTGTGTGGCAC
>1233122834539
GCGAGCCCGAGCAGGCAGACGCGCGGCCGGCGGTCTGGGGGCGCGCCGCCTCCCGGTCCCCAAAATGTGAAGCGGGGAGGGCGGAGACGCAGAGACGGCCCGGCCGGGCGCCCTCGCCGCCCTCCGGCAGCCGCGCCGCTCCCTCCGCTGCACGCCCAGGCCTGAGCAGCGAGGCCACCGGGCCGCGCGCTCCCAGCTTCGCTCGGACGCGGCTTCGGCCCGCAGAGGGTTCGTGGCCCGGACGCGGCGAGAGCTGGGCCCAGGACGGTGCGTCCGGCCTCGCCCGCGGCTGCTCGCACC
>123427813227
ATCTACAATGGAACCCTCAAGCGGGAGCCTGACAACAGGCGCTTCAGCTCCTACAGCCAGATGGAGAACTGGAGCCGGCACTACCCCCGGGGCAGCTGTAACACCACCGGCGCAGGCAGCGACATCTGCTTCATGCAGAAAATCAAGGCGAGCCGCAGTGAGCCCGACCTCTACTGTGACCCACGGGGCACCCTGCGCAAGGGCACGCTGGGCAGCAAGGGCCAGAAGACCACCCAGAACCGCTACAGCTTTTACAGCACCTGCAGTGGTCAGAAGGCCATAAAGAAGTGCCCTGTGCGC
>123520992247
GAAGGTGGAGTTAAAAGACCAAACGAAACCTACACCACTGATCCTGGATGAGCAAGGGCGCACTGTAGATGCAACAGGCAAGGAGATTGAGCTGACACACCGCATGCCTACTCTGAAAGCCAATATTCGTGCTGTGAAGAGGGAACAATTCAAGCAACAACTAAAGGAAAAGCCATCAGAAGACATGGAATCCAATACCTTTTTTGACCCCCGAGTCTCCATTGCCCCTTCCCAGCGCCAGAGACGCACTTTTAAATTCCATGACAAGGGCAAATTTGAGAAGATTGCTCAGCGATTACG
>12362742514
GTGCCCCGGAGCCTGTGGGGCCGGCCTGGCCGAGAGAGCCTCCACCTTCGCAGCTGCGGAGATCTGAGCTCTAGCTCTTCCCTGCGGCGTCTCCTGTCTGGCCGCAGGCTGGAGCGTGGTACCCGCCCCCACAGCCTCAGCCTCAACGGGGGCAGCCGGGAGACTGGGCTCTGACCTAGGCTTCTTGTCACACTGAACACATCCAGCCACAGGCACCAGCTGGTTGGGACCAGCAGCCCCCAGCATCCTCTTGCACTGGCTGGCACAAAAAGAAACCTGCTGTATACCCCCCAAAGTGTC
>1237100413805
GGGAACTCTCCCTGGAAGAGTTTATAGAGGGCGTCCAGAAGGACCAGATGCTCCTGGACACACTGACACGAAGCCTGGACCTTACCCGCATCGTGCGCAGGCTCCAGAATGGCGAGCAAGACGAGGAGGGGGCTGACGAGGCCGCTGAGGCAGCCGGCTGAGTGCACCGCCCGGCTGCTTCTGCACTAGCGGGTGGGGTGGTATGGTGGTGCCTGTTGGTGGTGTTCTTGTCTTAACCCTAGATAGAATCTAATGAACTCAGAGGCTTAGCTCGCCTCTTTAGGGTCCATGGTGGCAGCA
>12384731603
GAGGGGCGGCCCGCGGCCATGGAGACGGGCACGGCGCCCCTGGTGGCCCCGCCGCGCCGTCATGGCGCCCCCGCGGCCCCCTCGCCGCCGCCCCGGGGTTCCCGGGCCGGGCCCGTCGTGGTGGTGGCTCCGGGACCTCCAGTGACTACGGCCACTTCGGCCCCCGTCACCCTGGTGGCCCCCGGGGAGGCGCGGCCCGCCTGGGTCCCGGGGTCGGCCGAGACCTCTGCTCCGGCCCCGGCCCCAGCCCCGGCCCCAGCCCCGGCTGTCACGGGCAGCACGGTGGTGGTGCTGACCCTG
>123946413218
CCAAAGACATCCTTTGGTGATACTTACTGTGGGATTCAGAGTGGGGTGCAGAGGACGACCCTGCAAAGGCACGGACTATAAGAGAGATCTGTGCAGCTGCGCCTCAGGGGGTGTCCTGGGCCCCTGGGCATGACAGGAGGGGGACCACTTGCAGTTCTACTGGAAAATTTACCACCCTTCCAGAATCCTCTGAAGATATACAGGTCGCAACTAGAGTGAGACCCGAGTACTGCCTTGGGTCAGAATGGCTAGAGAACCGAGAAAAAACGCAGCCCTGGACGCCCAGTCTGCAGAAGACCA
>12408437740
GTTCTTGGCATGGAGTAGAGGGTGAGGGGGCCCATCCCAAGCAGAATGTTTCTGTAGAAGTGTTACAGGTCAGGATCCCTAATGCAGATCCTTCCACCAAGAAAGCTAACTCCTGTGACATGTGTGGGCCATTCTTGAAAGACATTTTGCACCTGGCTGAGCATCAGGGAACACAGTCTGAGGAGAAACCCTACACATGTGGAGCATGTGGGAGAGACTTTTGGTTGAATGCAAACCTTCACCAGCACCAGAAGGAGCACAGTGGAGGGAAGCCCTTTAGATGGTACAAGGACAGGGACG
>1241261037421
GCCTGAGCAACATCATCGGCGTGATCGTGTACATCTCCGCCAACGCGGGCGAGCCGGGCCCGAAGCGGGACGAGGAGAAGAAAAACCACTACTCGTACGGCTGGTCCTTCTACTTCGGCGGGCTGTCGTTCATCCTGGCCGAGGTGATAGGCGTGCTGGCCGTCAACATCTACATCGAGCGCAGCCGCGAGGCGCACTGCCAGTCTCGCTCGGACCTGCTCAAGGCCGGCGGGGGCGCGGGCGGCAGTGGCGGGAGCGGCCCCTCGGCCATCCTCCGTCTGCCCAGTTACCGCTTCCGCT
>124211525141
GTATTTTTGAATAATTACCAAGCAGCCGAAGACCACCCACGAATGGTTATCTTACGACTGTTACGTTACATTGTCCGCCTGGTGTGGAGAATGCATTGACAGGTTCTTTGCGGAGCCGAGATACCATGCAGACATTTTGCTTGTTCAAACCAACAAGACCCAGCACCGCGGTCTCCTGGTGCCATTATTATGCAGCCAGCGGTTCTCTTGTGGAGGGGGCAGGTGACGTTTCAGAAGACACCGAGCTGGATGGGACTACCTTTCTGTTCATCACCACACAGCAGAATTTCTAATGGAAGT
>1243282117924
GGATATGAACGCTCATTTATTCACAAGATCAAACACAAACATATCCTGGCTAAGAACTATTTTTCTCAGGTTCCAGTGCTGGCTTCATTTATACTTGATGATGGTGAAATTGATGAGATCAGATGGAAGTATCACTCAGACACAACACCTAAGATTATAGAATCCCAGAGGCCTCCTCATTAGGTGATCCAGGAGTATTTGTTTGATGATCGGCATTTTGTTCACTGCTAATAGGGTAATACAGAGGTCACAGAGTATGGAAATGGAATTTAATCTGTTTATTGATTTTGTTTTTTGTTT
>124444918904
AAATACAGCCCCTCGGACCCTGCATTTGCATATGCGCAGCTGACCCACGATGAGCTGATTCAGCTGGTCCTCAAACAGAAGGAAACGATAAGCAAGAAGGAGTTCCAGGTCCGCGAGCTGGAAGACTACATTGACAACCTGCTTGTCAGGGTCATGGAAGAAACCCCCAATATCCTCCGCATCCCGACTCAGGTTGGCAAAAAAGCAGGAAAGATGTAAATCAGCAGAAAAAAAACACCGAGACGTTTCTGTGACTTCACTTTCACCTGCTCCAGGGGTCAAGGACTTGCCTTGCCTGAT
>124598613775
AGCTGTCCGGAGCCCACAACACCACAGTGTTCCAGGGCGTGGCGGGCCAGTCCCTGCAGGTGTCTTGCCCCTATGACTCCATGAAGCACTGGGGGAGGCGCAAGGCCTGGTGCCGCCAGCTGGGAGAGAAGGGCCCATGCCAGCGTGTGGTCAGCACGCACAACTTGTGGCTGCTGTCCTTCCTGAGGAGGTGGAATGGGAGCACAGCCATCACAGACGATACCCTGGGTGGCACTCTCACCATTACGCTGCGGAATCTACAACCCCATGATGCGGGTCTCTACCAGTGCCAGAGCCTCC
>1246170124599
GAGCACTACAGCGCCGAGTGCGAGTTTGTGGAGCGGATCCACGAGCTGGGCTATAATACGTATGCCTCCCGGCTGTACCGGACGGTGTCTAGTACGCCTGGGGCCCGCCGGCAGCCCAGCGCCGAGAGACTGTGGTACGTGTCTGTGAACGGCAAGGGCCGGCCCCGCAGGGGCTTCAAGACCCGCCGCACACAGAAGTCCTCCCTGTTCCTGCCCCGCGTGCTGGACCACAGGGACCACGAGATGGTGCGGCAGCTACAGAGTGGGCTGCCCAGACCCCCTGGTAAGGGGGTCCAGCCC
>1247203425406
GTGCGCATCCAGACTGTCCCTGCATCCCATCTCCAACAGGGAACAGCTTCTGGCTCCTCCAAAGCAGTCTCCACTGTTGTTGTGACTACAGCTCCGTCTCCTAAACAGGCACCTGAGCAACAATGATTATGAGAGAGGATGGCTTCCGTGAAAGACCATGCCTGGTCTGTCCTGGCTGAGAAGGGACCAGGGAGGTTGCATCATTGTTTTAAGCTTGCCTGTTCAAGGCAGCCAGGCGAGGGGTGATGGCAACGGTGGCCTGGATTCGTGGCCTGGATTCTGCTGCCACGTGCCATAGTG
>124819034584
AGCAGCCATCAGCAGGGACCCTTTCTACGAAATGCTCGCAGCACGGAAAAAGAAGGTCTCCTCCACGAAGCGACACTGAGCGTGCAGCCAAGGGCGTTGGTCTGCGGGGGCCTTGGAGCTCCTGCTCTTCTCCCGCACCTCCATGGATGCACTGCTGCCGAGCAGAGCGTCCTCTGCCAGGCCCCGCCCTGGATTCCTAGAGACTAGCTTCAGCTTTTGCTATTTTTTTTAAGTGGGAGAAGGGTGGGCAGTTATCACTGGGGAAGAGAGGACCGGCCACCTGTCCAGCATGGGCTCCAG
>1249126726279
GATAAGAAGAAAGAGAAGAAATGAAGTGACCATCCAGCCTTTCCCAATTAGACTTCCTCTCCTTCCACCCCTCATTTCCTTTTTGCACACATTACAGGTGGTGTGTTCTGTGATAATGAAAAGCATCAGAAAAGCTTTTGTACTTTGTGGTTTCCTCTATTTTGAATTTTTTGATCAAAAAACTGATTAGCAGAATATAGTTTGGAGTTTGGCTTCATCTTCCTGGGGTTCCCCTCACTCCCTTTTTTGTCAACCCCATCTGTAGCCTCTTCCTCTACTCAGGCAGTCGACCCGCCACGA
>125012329345
GTGTTCCTGACGTCGCCCACTGAGGTGGCCAAAGTCCGCTTGCAGACGCAGACACAGGCGCAGAAGCAGCAGCGGCGGCTTTCGGCCTCGGGGCCGTTGGCTGTGCCCCCCATGTGTCCTGTGCCCCCAGCCTGCCCAGAGCCCAAGTACCGCGGGCCACTGCACTGCCTGGCCACGGTAGCCCGTGAGGAGGGGCTGTGCGGCCTCTACAAGGGCAGCTCGGCCCTGGTCTTACGGGACGGCCACTCCTTTGCCACCTACTTCCTTTCCTACGCGGTCCTCTGCGAGTGGCTCAGCCCC
>125196717501
ATATGAAAGCTTTCAAAATCCAAAGAGGAGAAAAAATCAAAGTGGAACAATGTTTCGACCTGGACAGAAAGTAACTTTAGCATAAAATATACTTCTTTTTGATTTGGTTCTGTTAAGTTTTTTGATGGCTTTTCCATATGTTGTAACAGGAAAAAAATGGTGTCTATGAATTTCTTCTTAATTTAACAAATTTGGTTAATTTATAAAATCACAGATTGGTAAATGCTATAATTATGTAATGATCAGGATTGAGATTAATACTGTAGTATAAATTGGGACATTATAACAGATTCCATATTT
>125221014635
GAAAGAATCAGAGTATATATGAACAGAGTCAAGGAAATAACAGACAAGAAAAAGGCTGGCAAGCTGGACAGAGGTGCAGCTTCAAGATTTGTAAAAAATGCCCTCTGGGAACCAAAATCGAAAAATGCATCAAAAGTTGCCAATAAAGGAAAAAGTAAAAGTTAACTTTTTGGTTTTGATGTACACATATTCAAAAAGTACATCTTCCCCCCCCCCCCCCCCCCCGCAAAATAATTCTGTGGCAGGGCAAGGTTTAAATGTGTTTCTTATTAATATGTAAATTCACAGTAAATATGTAAA
>1253209625306
CTTTTTGTCTTTACAGATGGAGAAGTTACAGACACGTTTAGTGTAATTAAAGAAGTTAGGATCAACAGACAGAAACACAGGTAGGAAGAAAATGTGATTTCCGGGTGATTGGTGCTGAGTAGTGACACACAGACTCTAGTGCTACATGATGCCGGTGTTGACCTTCCTTCAAGAGGACCAAATGATTTCAGAATTTAGTTTTAGCAGCTGAAAATTTATTTCTCCCTGTAAACGTTAAAAACAGTTTTCCAAATAACATCAACAACACAGCAAAACCATTGTTTCTTATTCTTTCTAAAC
>125476732268
ATATGAGACCTTGGTGGGGACAATTGGGAAAAAGTTTGCCAGAAAGAGAGACCATGCCAATTATGAAGAAGATGAAAATGGAGACATAACACCAATTAAAGCAAAGAAGATGTTCTTAAAGCCCCAGGATTAAGATGGATGCCTTAAGCGATGGCCCAGGGGTGCTTGGTGGAAGTCAGCAGGGCATCTGGAGCTCATCCCAATGGTGTCTCTATAGTTATTAATACTGTAACGTTTACTTGTAAAGAGATTATCATTTTAGAAACATGCTGTTTTTGAAACAGATGTGTGATGGATGTT
>1255175433658
AGGGAACCCCTTACCTGGAATCTGGAATCAGCCTCTTCTCTGATGACCCTGAATCTGATCCTTCTGAAGACAGAGCCCCAGAGTCAGCTCGTGTTGGCAACATACCATCTTCAACCTCTGCATTGAAAGTTCCCCAATTGAAAGTTGCAGAATCTGCCCAGAGTCCAGCTGCTGCTCATACTACTGATACTGCTGGGTATAATGCAATGGAAGAAAGTGTGAGCAGGGAGAAGCCAGAATTGACAGCTTCAACAGAAAGGGTCAACAAAAGAATGTCCATGGTGGTGTCTGGCCTGACCC
>1256109423091
GGGGGCTTTCTTGGGCTTGGCTGCTTGGAACACCTGCCTCCAAGGACCGGCCTCGGAGGGGTCGCCGGGAAAGGGAGGGAAGAAGGAAGGGCGGGGCCGGCCCCCCTGCGCCCGCCCCGCGCCTCTGCGCGCCCCTGTCCGCCCCGGCCCAGCCCAGCCCAGCCCCGCGGGCCGGTCACACGCGCAGCCAGCCGGCCGCCTCCCGCGCCCAAGCGCGCCGCTCTGCTGTGCCCTGCGCCCTTGCCCCGCGCCAGCTTCTGCGCCCGCAGCCCGCCCGGCGCCCCCGGTGACCGTGACCCT
>1257164434703
GTTTGTCATGAAGTGCTACGACCCCGTGGGCAAGACCCCAGGAAGCCTGGGCTCGTCAGCGTCGGCTGGCCAGGCAGCCGCCAGCGCTCCACTTCCCTTGGAATCTGGGGAGCTCAGCCGCGGCGACTTGAGCCGTCCGGAGGACGCGGACACCTCAGGGCCCTGCTGCGAGCACACTCAGGAGAAGCAGAGCACAAGGGCACCCGCAGCTGCCCCCTTTGTTCCTTTCTCGGGTGGGGGACAGAGACTGGGGGGCCCTCCTGGGCCCACGAGGCCTCTGACATCATCTTCAGCTAAGTT
>12589420733
AAGACTCCCAACCTGATGAAATCTCAGAGAAGAGCCCAGAAAATCAAGGCAAACATTTGTTGCAAGTTTTATTCACCAATAAATTATTGACTACAGAGCAAGAAATTTCAGGAAAACCACATAATCGAGACATAAACATTTTTCGTGCAAGAATGATGCCTTGTAAATGTGACATTGCGGGGTCTGCTTGCCAGGGGCTCAGCCTGATGGCCCCACACTGTCAGTATTCAAAAGAAAAGGCTCATGAGCGTAATGTTTGTGACAAATGGCTCATCAGTATTAAGGATGGCAGAACTAACA
>1259159619950
GTCTTCGTGCAGCCGGCCAACGTCGCGGTCACCAAGATGGATGTCAGCAACCTGGCCATGGTGATGGCGCCCAACTGCTTGCGCTGCCAGTCCGACGACCCGCGCGTCATCTTCGAGAACACCCGCAAGGAGATGTCCTTCCTGCGGGTGCTCATCCAGCACCTGGACACCAGCTTCATGGAGGGTGTGCTGTAGCGGGGGCGCCCGGGGACAGGAGGGATGTCCTGCCGCCCCCAGCCAGGCCGAACTCCGCACTCGCTCTCCCGGCAGAGGGGCCAGAATCGCCCGGCCCAGCCCTGG
>126021609294
AAGTGGACATAGAGGGCATGGAGTTTGGCCCTGGTGAGCTGGACAGTGTTGGCAGCAGCAGTGACGCGGACGACCACTACAGCCTGCAGAGTGGCACCGGCGGCGACAGTGGCTTCGGGCCCCACTGCCGGCGGCTGGGCCGCCCCGCCCTCTCGTAGGCCCGTGCCCTCTGCTCCTTGGCCTGCCTGCCCGCCAGCCACGCGTGTCAGCCCTCCAGTTCTCCTTCAGTTGACGCCAGCCTCTCCACAGGCCCACTGCTGTGCCATTCTGGAAGCTCCAGCTGCTGCTGGGCTGCCTGGC
>1261204522114
AACTGAGCGAGGAGCAATTGATTAATAGCTCGGCGAGGGGACTCACTGACTGTTATAATAACACTACACCAGCAACTCCTGGCTTCCCAGCAGCCGGAACACAGACAGGAGAGAGTCAGTGGCAAATAGACATTTTTCTTATTTCTTAAAAAACAGCAACTTGTTTGCTACTTTTATTTCTGTTGATTTTTTTTTCTTGGTGTGTGTGGTGGTTGTTTTTAAGTGTGGAGGGCAAAAGGAGATACCATCCCAGGCTCAGTCCAACCCCTCTCCAAAACGGCTTTTCTGACACTCCAGGTA
>126220378678
ACACCCTAATGCCTCCAACAATAACTGTTGACTTTTTATTTTCAGTCAGAGAAGCCTGGCAACCAAGAACTGTTTTTTTGGTGGTTTACGAGAACTTAACTGAATTGGAAAATATTTGCTTTAATGAAACAATTTACTCTTGTGCAACACTAAATTGTGTCAATCAAGCAAATAAGGAAGAAAGTCTTATTTATAAAATTGCCTGCTCCTGATTTTACTTCATTTCTTCTCAGGCTCCAAGAAGGGGAAAAAAATGAAGATTTTGATACTTGGTATTTTTCTGTTTTTATGTAGTACCCC
>126340241273
GCCAGGCTGCGGAGCGGACGGACGCGCCTGGTGCCCCGGGGAGGGGCGCCACCGGGGGAGGAGGAGGAGGAGAAGGTGGAGAGGAAGAGACGCCCCCTCTGCCCGAGACCTCTCAAGGCCCTGACCTCAGGGGCCAGGGCACTGACAGGACAGGAGAGCCAAGTTCCTCCACTTGGGCTGCCCGAAGAGGCCGCGACCCTGGAGGGCCCTGAGCCCACCGCACCAGGGGCCCCAGCACCACCCCGGGGGCCTAAAGCGACAGTCTCAGGGGCCATCGCAAGGTTTCCAGTTGCCTAGACA
>126418839285
ATGGTGGTGGTGGTGGTGGTGATGGTGGTAGTGATGGTGGTGGTGGTGGTGGTAGTGATGGTGGTCCTGGTGGTAGTGGTGGTAGTGATGGTGGTGGTGGTGGTGGTGGAAGTGATGGTGATGGTGGTGGTGGTGGTGGTAGTGATGGTGGTGGTGGTGGTGGTGGAAGTGATGGTGATGGTGGTGGTGGTGGTGGTAGTGATGGTGGTGGTGGTGGTGGTGGAAGTGATGGTGATGGTGGTGGTGGTGGTGGTAGTGATGGTGGTAGTGGTGATGGTGGTAGTGATGGTGGTTGTAGTG
>1265181811911
CCTCCAGGTCCTGGCGCACAGGGTGGGAGCGCTGCGCTGCGCCGCGCTGCGCATCGCGGCCCGCTTGCCGCCTGCCCCCTGCCCTAGCTGGGCCACCTCCCCGGGCTGCCGGTGGAGGGCTAAGAGGCGCTAACGTTACGCTGTTTCCGGTTTTCCAGCGGGCTCTGTTTCCCCTCCCAAGGCGGCGGCGGCTGAGCGGCGGAGCCCCCCAAATGGCCTGGCCAGATGCGGCAGGTTTGCTGCTCAGCGCTGCCGCCGCCGCCACTGGAGAAGGGTCGGTGCAGCAGCTACAGCGACAGC
>1266144940999
ATTATTGAAAGTATTATTGAGGAGAGTCAGAAAGTACTACAGCTTGAAGATGACTCTTTGGATTCCAAAGGAAAAGAACTCTCTGATCAAGCTACTGCCAGTCCTATTGTGGCTAGAACAGATCTGAGCAATATACCCGGACTGTTAGCCATAGATCAAGTACTACCGGAAGAATCCCAAAAGGCAGAGAGTCAGAATACATTTGAAGAGACTGAATTAGAATTAAAAAAATGCTTTCCTTCTGATGAAACCTGTGAGAAACCAGTAGATGAAACCACGAAGTTAACTCAAACAAGTTCA
>1267187223870
AAATGCATGGAAATGAAGAACACCATCCTGGCCCGGCAGAAGGAGATGCACAGCTCCCTGGAGAAGGTAAAACAGCTGATTCGCCTCATCCACGGCATCGACCTCTCCAAACCTGTAGACTCTGAGGCCACTGTGGGGGCCATCTCCAATGGCCCGGACTGCACCCCCCCTGCCAATGCCGCCACCTCCACGCCGGCCCCTTCCCCCTCCTCCCAGAGCTGCACAGCGAACTGTAACCAGGGGGAAGAGACTAAATAACAGAGCCCCTCTAGGAGAAGCCACGGGATCCCGGCGGCAAGG
>1268105319091
ACGTCGATGTCATTGAGTGCTCCTTGCAGTTCCCAGATGATGACTACTCCTGGTGGGACCTCTTCATGAAGATCTGCGTCTTCATCTTTGCCTTCGTGATCCCTGTCCTCATCATCATCGTCTGCTACACCCTGATGATCCTGCGTCTCAAGAGCGTCCGGCTCCTTTCTGGCTCCCGAGAGAAAGATCGCAACCTGCGTAGGATCACCAGACTGGTCCTGGTGGTGGTGGCAGTCTTCGTCGTCTGCTGGACTCCCATTCACATATTCATCCTGGTGGAGGCTCTGGGGAGCACCTCCC
>12695983020
GACAATTGCAGGCGAGCTGAAAATGTTCTTCGTTTATGGATCATTGAAGCCAAGGACCTTGCCCCTAAAAAGAAATATTTCTGCGAACTGTGCCTTGATGATACCCTCTTTGCTCGTACAACCAGCAAGACCAAAGCAGACAATATTTTCTGGGGCGAACATTTTGAATTCTTCAGCCTTCCACCTCTTCATAGTATCACAGTTCACATTTACAAGGATGTGGAAAAAAAGAAAAAAAAGGACAAGAATAATTATGTAGGGCTAGTCAACATCCCCACTGCCAGTGTGACTGGTCGCCAA
>1270733702
AAACCTCGACCTTGAAGATGGTGAGTAGCCAGCCAAAGTACGATCTAATACGGGAGGTAGGCCGAGGTAGTTACGGTGTTGTGTATGAAGCAGTCATCAGAAAGACCTCTGCACGGGTGGCAGTGAAGAAAATTCGATGTCACGCACCTGAAAATGTTGAACTAGCCCTTCGTGAGTTCTGGGCACTAAGCAGTATCAAGAGCCAACATCCAAATGTGATTCACTTGGAGGAATGCATCCTACAAAAGGATGGGATGGTGCAAAAGATGTCCCACGGCTCTAATTCTTCCCTTTATTTAC
>1271145015001
GCCTTATTCCACTGCTGGGGATTGATGTGTGGGAGCACGCTTACTACCTTCAGTATAAAAATGTCAGGCCTGATTATCTAAAAGCTATTTGGAATGTAATCAACTGGGAGAATGTAACTGAAAGATACATGGCTTGCAAAAAGTAAACCACGATCGTTATGCTGAGTATGTTAAGCTCTTTATGACTGTTTTTGTAGTGGTATAGAGTACTGCAGAATACAGTAAGCTGCTCTATTGTAGCATTTCTTGATGTTGCTTAGTCACTTATTTCATAAACAACTTAATGTTCTGAATAATTTC
>1272215631612
[truncated: 429,845 more chars]
