# Supplementary material for: iPro-CSAF: identification of promoters based on convolutional spiking neural networks and spiking attention mechanism
Source: PeerJ Comput Sci. 2025 Mar 26;11:e2761. doi: 10.7717/peerj-cs.2761 (PMC12190325; doi:10.7717/peerj-cs.2761)
Supplement: Supplemental Information 1 [file peerj-cs-11-2761-s001.zip › raw data/H. sapiens_TATA_Data/Ptest.txt]

>1FP001834 MMP8_1              :+U  EU:NC; range  -249 to    50.
TCAGGATTAGTCCCTTGTTCCTTTTCCTCAACCAATTTTGTAAAAGGAAATAACTAAAACATCCAAAAGCAAAGAGTAGAAAGTTGGAGTTTTGAAAGACTGTTGAAAGACTCCCCCATTTGGGGGTACTAAATCACATTATAAAATTGCAAAACTGTCAGAGTGTAATTAACCTATGTTGCTTCATATTCCTGATGCAGCAATTGTTTAAGACATGGCTTTAAAGAGGACTGCAAGAGAGCTGTGAGTGACACATGATGCTGTGAACGTCAGGGTGCTCGCCAGGGAAGGGCCCTACCC
>2FP003020 TSC22D3_1           :+U  EU:NC; range  -249 to    50.
CATTTGTATTTCTTATTTCTCTAGAAATCAGCTCCAGTTTGGTTTTTATCGATCTCCAGAGCCTTCTTTGGAGATGCCAGTTGGTACAAGAAAGTGCTGAACTGTTTACAGTCCCAGCCTAAGGTTCAGGGAGGGGATGTGGTTTAACTGGGCCACAAAGCCCGGTACAGGACTCATTTGCATGGCCCCTGACGCCATGTGACGCAGCCGGCTCCTCCTATATAAAGAAGCAGGAGCCAAAATATCTCCGAGTCTGGGTTGGACTGGCGGCCGTGGAGTTTGTGACATACGAGGTGACAC
>3FP001720 MRVI1_4             :+U  EU:NC; range  -249 to    50.
GAGGGCAGAGTCTTGTCCCTGTATCCTTTTGATTCTCCTAGCCCAGACCCTAGGTCAGAGCAAATAAGTGCCAACGGAGCCTTTCCTCCAATGGCCTCATGCACTCATGCGCTCCTTCCCCGCAGGAAAAGCGCATGTCGAAAGCAACGGAAGTGATGATGCAGTATGTGGAGAATCTAAAGAGGACGTATGAGAAGGACCATGCGGAGCTCATGGAGTTTAAAAAGCTTGCAAATCAGAATTCAAGCCGCAGCTGTGGCCCCTCTGGTAAGGACCTAGGCTCCTGCCCCATCTTGGCCC
>4FP001306 LMOD2_1             :+U  EU:NC; range  -249 to    50.
TTACTCCTTATCTGAAACACTCTGCCTGTCCTCATGAGCTATCAGACTCAGCTAAATATGGCCCTGGCCAGTATGTTAATAATCCCCACTGGTTCTGAGACCTCCATCCACCACCGATGTGACATTCTTTGTGTTCAAATGTCTAGCTGACGTCTGATGCTTAAAACAGCCCATGCCTTCACCCCTCTCTGCATTGTCACAGCCCTGTATCACCACTCTTAAAAGGCTCCCACAGCCACTCCTAGCACCAGTTGTTGACCAGCCTGCCACTTGCCTCCCTGCCTGCTTCTGGCCGCCTTG
>5FP002820 WFDC12_1            :+U  EU:NC; range  -249 to    50.
CTGGTGGCGCCTAATGGTCAATCACGTGTCCATTTCTTCTCCTCGTGTGAAGAACGAGGGTCGCTCTTGGATTTCTTCATCTATTCCAGTGCAGAGCCTTAGGGAAAGCCCCAAGTCCCTCCTCAGAAGGGGCCATTTCCAAATAGAGCTGGGAAGTGCAGCCTCCCTTGCCATTTTGAGCCTTCAGCTCCACCCACTGGCATGCCCAGCAGGAACACTATAAAGCCAGGCTCAGCCCAGCTCCCAGCCAAGCACCTGCCTGGCAACATGGGGTCCAGCAGCTTCTTGGTCCTCATGGTG
>6FP001142 CNR1_1              :+U  EU:NC; range  -249 to    50.
GGAGGAGGAGGAAGAGGAGAAGTAGGTGACGCGGGCCGAAGAGGCTTGTCCCCTCTGGCCCCAGGGCTGGCGCCGCGGCGGGTCCCCCGCCCCAAGCAAAGTTTGGGGCTACGGGCGCTGCGCTCAGGTCCCTCCCCGCGCAGTTCCCTCGGCGGGGTCTGTGCCGCCGCCGCTGCCAGGGCAGGACAAAGGCTCATTAACACGTGATGGGACCGCGCTTCATAAATGGGACTGGAGCGAGAGGGAGCCAGAGACAGCGCGAGCGGAGGGAGCGGCAGGGACTGCGCGAGCGGGACGAGG
>7FP000099 CYP4Z1_1            :+U  EU:NC; range  -249 to    50.
GGAAGGGGACAGCAGTGCAGCAAAGCTTTCATATGGGTGTGAGCTGTCATGCACATGGCTCCTATCTGAAAATCTTGTTCTTCTAGAATCCAGGTCTGCTGGCCAACATCTCAGCAGTTTTCACCCTGCAGACTTAATTAGGCTTCCTCTTCCTTATGTCCCCTCCCTGAATATGGCATTTTGAAAGCCCAGTGTTGCCCAGGGGGCATCTCCTTTGTGTTTATGAGAGACCTGCATTCTCCCTGGCTCAGTTCTCTCAGGCTCTCCAGAGCTCAGGACCTCTGAGAAGAATGGAGCCCT
>8FP001018 ZFP2_2              :+U  EU:NC; range  -249 to    50.
TCTCTTCCCCAATTCACCTGCTACTGTTTACTTCTCAGGGCCTTCAAATAATTGCTTCATGCTTTCTGTTCGGGTTTATCAGTGGAAGAGACATGGTGGAATAGGCCTACTCCACCTTATCAGGAAGAGGATCCTCTACTTTGGTTTTAATTTGATCTTTGTCTAACTTCTTAAGGTGGAAACATAGGTCACAGATTATGGGCCATTCTTATTTACTGTAAAAACATTTAAAGCTCCTTCCGCAGGCAGGAGAGTCAGCTAGCCACCCAAGAAAACATCATGAAAGATACCGATATCAAG
>9FP000157 REG4_1              :+U  EU:NC; range  -249 to    50.
TTTTAATAACGTGATGTGAAGAAAAGATTCTGTTTGCACACAGGGAGAGGTTCTTTTCCTGGCTAGTCAAAGCACACCTTACGTACATTCTGAAGCCGTCTCTTATATGATTCATTTTTTTCACTGTAGATAAGACTTTTATGGATGGATTGTTTTTCTCAAATAATATTATCGCTTTGTGACTAAAGTAAAGATTATTAATTCCTGAGGCAAGAAGATATAAAAGCTCCAGAAACGTTGACTGGGACCACTGGAGACACTGAAGAAGGCAGGGGCCCTTAGAGTCTTGGTTGCCAAACA
>10FP002619 KDM4B_1             :+U  EU:NC; range  -249 to    50.
CAGCGGGCACGTGGGTGGGCGCCGGCGTGTCCCCGCCGGTCTGCCAATGAAGAGGCGAGGCCGGCGTTTGTCCCCGCCCAATCGCGGCGCGCGGTGGGCGGGCCGTGCGGTGTTGATGGGCCCGGCGGAGGGGAGGGGCGGAGCTGTCAGCTCCGGCCAATGGGCGCTCGGGCGTGGATCCGGCAGCCAATGGCAGTCGGGGCGGAGCTGGCGCGCGGCCTTATAAGCCCCCCCGCGAGCGCTTGCGGAGGGCTCGGTCGCCAGCAACCGAGCGGGGCCCGGCCCGAGCGGGGCCTGGGG
>11FP002103 METTL21C_2          :+U  EU:NC; range  -249 to    50.
CTTTTGAAGGGAATTCCATTGAATGTTGCTAGGACTGTGCGTGTGTGTGTGTGTGTGTGTGTGTGTGTGAGAGAGAGAGAGAGAGAGAGAGAGAGAAAGAGAGAGAATTCTAGCAAAGTAATGTGTCTATGAGGACTGGTAGATAATGCTACCCTAAATAACTTGGGCTTCCACTGGCTGGATTTTGTTCATCAAATGCTAATCCTTTCAGGTGTAGACCTATATAAAACACTGGGGATTAAAGAGTGCACAGAAGCCTCACATCTCTTCTGCTGCATAAGGTAAAGATACGTGTAACAA
>12FP002525 H3F3B_1             :+U  EU:NC; range  -249 to    50.
ACTCTGATTCGTCCATTCCTCTTTGCATCCATCCAATCATTAGGCCACTTTAACAGCCAATCAGCGGCGTAGATATGCACCAATCATGGAACAGTGCCGAAGCACGGCCTTTGTGTCGGGGGATGTCAGCGCGTCGGCGAAAGCGCCCACCAATAGAAAAAGTCGTTGGTGTATGCAAATAAGGGTTCTATGACGCAGAGACGCAGCGTGAAGCGTGCCTATAAAAACGGAGGCGACGCGGGGGCTTGGAGCGCAGAGCGGTTTGGTCGTTCGTTGGGCGGTGCTGGTTTTTCGCTCGTC
>13FP001791 GPHA2_1             :+U  EU:NC; range  -249 to    50.
CTCCACCAGCTCCTAGGCTTCTCTCCACATCTGACTTATCGAGGCCTGGGCTGTGGGTAGCTTTTTGGACAGAAAGAAGCAGAAAGCAGCAGGAGCTGCTCTCCGAGGACCGCACCTCAAAGAGCAAGATCCCCCAGGTGGGATCGCTCTGAGGCTTCAGGCAGGGGAGGCTGGTTTGAAAGCCGATCTCCAAGAGGGCGTGGCTCCAAAATGCTGGCAAATAAAAGCCTGGAGAGCCAGCACCAAGCTGGAGACCAGCAGGAGGCACAGGAAAACTGCAAGCCGCTCTGTTCCTGGGCC
>14FP002678 SBSN_1              :+U  EU:NC; range  -249 to    50.
AGGTGGTTGGAAGGGCAGACACCCATCTCTGGGGTGGAGGGCAAGGAGCAAAGATGCCAGAGTTCTTCTCCATCCATGACTCACCCTCTCTTCCTCCTCCTCTCCATTGCTCAACTCCAAATCTCCCTGGGAAACACCTCCTTGACTGAAGACCAACTCAGTGCCTCACAGGGGTAATTGAGTCATGAGGGGTGGAGAAGAGGGCGAGAGGGAGAGAGGATAAATAGCAGCGTGGCTTCCCTGGCTCCTCTCTGCATCCTTCCCGACCTTCCCAGCAATATGCATCTTGCACGTCTGGTC
>15FP002836 NCOA3_1             :+U  EU:NC; range  -249 to    50.
CGAAGGCAAATATGAAAAAAATTAAGGGCAGGGCTAGGACTGCATTCCGGTTCTCCGGATCCCGAGGGAGCTCCCAGTCGATGCTGGGCGAAAGCGGCCGCACGAGCCCACGTCGCCACGCCCTCCGCCGCGGAAGCCAGGGTGGGGGTCGCTGGAACCCTAGGCCGGCCGCGCAAGGCCCCCTGGGACCGGTAGTGCTGGGCGTGGCCTCGGGACTACATATCCCAGTGGCCCCCGTGCGGCGACTTTAGCTGCTGCTGTCTCAGCCGCTCCACAGCGACGGCAGCGGCTGCGGCTTAG
>16FP002200 ELL3_1              :+U  EU:NC; range  -249 to    50.
ACACCAGTGAGGAGGTTGGGAGAAGGGAGGAGAACCGAACAGCAAGGAGGGCCAAAAGTACTGGGCTGCCGTAACCACAACTGTATTTGAAATGTGAAGCTCCCTGCCCTTGCCCTTAAGGTCAGACCCAGGGACGCTCAGAAATCAGACTGAGGGCAGGCGCCCGCCCCCGTCCTTTCCTGTAAGGCTGTGAGCTAACAATTTGGAGGGTGGGGAGGAAATAAAACCCTAGAGGAAGCAATGCACTCTGCTCCTCACGACTAGTCCACATTCAAGCCCTGAGGTAGCTCTCTTTCCTTC
>17FP002688 SYCN_1              :+U  EU:NC; range  -249 to    50.
TGACTCCTCCTCAAGTTCTGTCTATTGTCTCTCTTTATAATGTTGTTGGTCACCTAACATCTTAAGGTGCTAAGTTGTATACACAGCGTCCACCTTGTACTCAGGGTTGTGGGCTTCCGACCTAGGTTAGGCAGGTCTCCCGGCTCCTGAGGGAGGGGCGCCCTCCCCTTCCCTCGATGAGTCCTTATCTCGCAGCTTGTCCCTTCCCACGGGTCGGGCGCATAAAAGCGCGCGGGGCTGCGGCAGGGCACTGCCACCATGTCCCCGCTGCGCCCGCTGCTGCTGGCCCTGGCCCTTGCC
>18FP001380 NEFL_1              :+U  EU:NC; range  -249 to    50.
GAGTACAGAAGGGAAATGAGTGAGGGGGCATGGGATCTCAGAGAAAATCAGGGCCCTCTGAGCAAAGTGGAAAGGACGACCGCCGCAGCTCCTCGGGCCGTAGCTCGACCCCGCCTTCCCTTTTGCGCAGAATCCTCGCCTTGGCTGCAGCAGCGCGCTGCCCCCACTGGCCGGCGTGCCGTGATCGATCGCAGGCTGCGTCAGGAGCCTCCCGGCGTATAAATAGGGGTGGCAGAACGGCGCCGAGCCGCACACAGCCATCCATCCTCCCCCTTCCCTCTCTCCCCTGTCCTCTCTCTC
>19FP000020 FBXO2_1             :+U  EU:NC; range  -249 to    50.
CTCCCCTAGCCGCCTCCTCCCAGCAGTCCCCCAGGAGCGAGCTGCGAGATGCCCCAAATCGGACCCCTCCCCAGTTGGAAAAAAAACGACTCCTGACCTTTCCCAGCCTCCTCGGTCCGCTGAGGAACCCGCAGCCCCGGGCCTCGAGCAGACTGCTGGGACTGCGGGGCGGCCGGGCGCGGGGCCAGAGGCGGGGCGGGGCGGGTCGGGTCGGGGGCCTTTAAGAGGCGCGGTCGCCGGGACCGACACAGACGCGGACAGCGCCGGGACTCGCCGCCCCGGGACTCGCGCAGCCCGCAG
>20FP000010 KLHL21_1            :+U  EU:NC; range  -249 to    50.
CCCGGCCCGGGCGTCAGCGGGGAGACGCAGAAGGGCGGAGGGAGGGAGCCGGCCGCGGACAGCGGTGACTCAGCCTGCGGAGCCGGGGGCGGGCGCCGCGCGGGGGACAGGCGAGCCCGCGCTCGCGGGGGGCGGTGGCGCCCGGCACAGAGGGGTTAAGGGGGCGGTGCAGACGTCTCCCCGCCCATCCCGCCCCTCGAGAGCCGCGGCGCCCCGCCCTATTTATAGCAGCGGTGCCTAGCGCGCCGCGTCTCTCCGCAGGCCCCGGCCGCGGCGTCCTCGACAACCTATCGAAGGCGC
>21FP001165 ARG1_1              :+U  EU:NC; range  -249 to    50.
TGTGAAGTGAGAACATGAATAATTGTCACTTGATTAGAGACCTAGACTCAGAGTTAGGTTACTCCATGTATGAAGTAACCCCATATAGTTACTTCATACATGGAGTAACCATATAGTTACTCCATGTATGAAAAATTGCAAGACTGTTGACTGTCATTCTTTGGTTTAGTGGGTGGAGCCAGCTGTCCTCATTAGATAAAGGTTGTTTATTCAACCCAAGTATAAATGGAAAAAAAAGATGCGCCCTCTGTCACTGAGGGTTGACTGACTGGAGAGCTCAAGTGCAGCAAAGAGAAGTGT
>22FP001803 TBX10_1             :+U  EU:NC; range  -249 to    50.
TAGGCCTGGGCCCCTAACCTGCCTCTCTCGCCCCCAGCTGCAGTACCCCGAGCTGTCCTGCCAGGTCTTCCTGTACCAGCGGTCTGGGGAGGAGAGCTACAACCTGGACTCTGTGGCCAAAAATGGACTGGGTGGGCCGCAGCCTTCTGAGAAGTGGGCGGGGCCAGGAGGGCTGGAGGGGCGGGTCCAGTCACCAAGGGGCAGGGCCTCTTCAAGGAGTATATGGGTCCTGCACCTGCCTAACCCCTTGCTTCCTGGTCCCCAGGTCTGGAGCTGGGCCCCCAGCCACAGGGTGTGCTG
>23FP001789 PYGM_1              :+U  EU:NC; range  -249 to    50.
CAAAAGGCAGGGACAAGGGACAGAAGACCATGTGCAAGGCCTGGAGGAAGTGGGTCAGCACAGGCCTGTGAACAAGCCAGGCCAGTCTTGGCGGCCCAAGTGGAGCTCACCTCTCCCTCCCCTCTCCTCTCCTCCCCTTGCCCTCAAAATAGCTCCCTGAGCTGCCAGGCCAAGACCCTCCCATTGCAGGGGAGGCGGGGCGTGCTGCCCAGAGCCAGGCTTTAAATCCCCTTGAGGCTGGGGAGCTCCACTCCTTGGCTGGAGGCAGTGCTGAGGCCGCCGTCCCCTCTACCATCAGTC
>24FP001076 PPP1R10_1           :+U  EU:NC; range  -249 to    50.
GGAGGTGCTAGGCTCCTGGTCACGCGCACGCGACAGGGAGGCAGGAAGGAGGCGGAAGAGAGTGCCAGGGAAAGGGGCGGAGCAAAGGTGAAGTGAGAGTAGCCAATCAGTTGGCGAGTTGTCATTTGGGTTGACCAATGAGTTCACGCCTCGCGTATAATGTCTCGCGACAAGGGCGTTTCACTAGCACGTTTGGGCGCGTTGGGCGGCGTCCGGGTATAAAAGACTCCACCCGAGCGGGCGGCCGCCATTCTGGGGTTCGTTTAGAGGTAAGTTTGCCTACTTTGTCGTCTAGTGGGT
>25FP000623 RPL24_1             :+U  EU:NC; range  -249 to    50.
GAGACAGAATGACTCATAAACCAACTGTCTGACTGCCTTTTTGGCAGGCCCTCTGGGCCCGAGAACCCTCCAGCGCCTCTGGATGAATTGCGCCAGAGGAAGTCAGCTGTCAGGGAAAACGAGATCTTTCGCCTCGCGATGATTACGTCATCAAGGAGGGCCAGGAGCATCGAAGGATATTGGGGAGGAGATTTCCGGCCCCCATCCCCGCAGCGACCTTATAAGGTCTCTTCCCATGATTCTCTCTTTCTTTTCGCCATCTTTTGTCTTTCCGTGGAGCTGTCGCCATGAAGTAAGCAC
>26FP002358 ZNF276_3            :+U  EU:NC; range  -249 to    50.
CAGGACCTGAGAGAGAGAGAGAGCCAGGGACGAGCTGGACCTCATTTTCTCCTCTGACTGCCTTTCTCTCCAGCACAGGAACTGATATTCTCATTCAGTGGGCCTGGGGAAGTGACCTCAGCAGTTTGCTGTCATTTTTCATTCTATGCAATGTTTCCTTCTTGTGCAACTCAAGGGTGATTCATTCAGTGGCTTAAAAAAATACTTTTCTGAGAGGATAAAGGGAGTGATACTGGAAGTTTTCAAATCACTTCCCGGTTTAAGTTCCGAGAAATCCCTTTCCCAGAACCTGCGAGTTAC
>27FP002347 BCO1_1              :+U  EU:NC; range  -249 to    50.
TTCTGATCATAAACAACTCCAGCTCTTGGATTACGTCGGGCAACATAACAGCAGGCACGGAATTCTCTCTGCTTATTTAGAACCTAGTCTGAAGCAAGCTTTTTTTTTTTTTTGGTTAAGTCAAAAGTGAAACTGGAGAGGGAAAGCTGAGGGAACAATAAGAGGATTAAAGATTAGCTATGACACATGGCTTGGAAATTAACCTTTAACCAAACATCTTATAAGTAACGCCAGCGCAGCTTCCCTTGTGAATGTAAAGAGATCCAGGGCTCTTGGAGAGGGACAAGTGAGAGCCAGCCA
>28FP002222 C2CD4A_1            :+U  EU:NC; range  -249 to    50.
GTAGAGACTTAATACCATTTTGCATGTGAGGAAACAGAAACTTGTTCGGGGTTTCCGAGGAAAACACCTCCACCTGAAGCCGGAGAGAGAAAGAACTGGGTCTCCAAACCTTGCTCAGCAAATCCAGCCACGTGGCAGAGGGACAGGGAAGAGCCTGGCGTCAGGTTACCAGGCAGCGCCCCTCTGCTCGGCCCACTGGCAAGCGCTCCCAGCGGCAGGTATAAAAGCTCAGGCTGGCAGTCCTTGAACACTGGTGCTGAACCCCGCCGCGCGCGCTTTGAATTTCCCAGCCGCTAAGCG
>29FP000402 REG1B_1             :+U  EU:NC; range  -249 to    50.
GGATGCTGCAGAGGAAGAGCAAAGCTCAACATCAACTTGGACAGTTTGCCAACCTGTTTGTGGTAAGTTGATGTCATTTGTGACCACTCCTAATGTGTGCCAGGAATAAGCTATTCCTGATGCCAGAATCTCTTACTGTCAGTGCCCTCTGTAGGCCTTCTGATCCTTACTCCTTGCTCCACCCATTGTTTATATCATGTAGTTCTCTCTCAGACCCTGATATAAAGCTCCTACTCTGTCTGACCTGACAAGCCACCTCAAGTGGACAAGGCACTTACCAACAGGTAAAGGGGCATTACA
>30FP002236 STOML1_2            :+U  EU:NC; range  -249 to    50.
GATCGGGCGGGTGCAGGCTCCATGGACCCCAGCTTAGTTTCGATTCTCGGTTTAGATCTTGGAGTGCGTGAAGAGAAGCTGAAGGGGAGGCGTGAGCCAGTTGGCTGAGTCCCTTGAGCTGTCCGAAAGGGGAGGTGCCGGCTCAGGGCCCGCCTCTGGAGAGGAAGTGAGACAGAAGCTGGGGGCGGTTCTAGGGGGCAGAGAGGCCGACTGTGGGTTTTAAAGACACGCCCAGAGCGGGGAGGAGGTAGAGGCGGAGAGCTGCAGACCTACCGCTGACTTACGGTAAAGCGGGAGAGG
>31FP000023 DHRS3_2             :+U  EU:NC; range  -249 to    50.
AGCCAGTCCCGGGAGAGCGCGAGTCCCGGCGAGCCCGAGTGCGCGCCTTATGCGCGCTCCCCGCGACGGCGCAGGGGGAGGGGAGGCCGCAGCAGCCACTCAGAGGAACGGTAGTGAAGCCTCCCAACAACTTTAACTGTCAATCAGACTTAATGGGGTATTGAAAAAATGGGGGAAAAAGGGGCCGCCCTCTCCGCGACGCGGCTGCCCGGGGAGCGAATGAATAGGGCCGCGCAGACCAAGGCGTCCGATCCACGCGCGCTCCACACCCGGACCCTCTCCAAGTTGGAAAGGACAAAA
>32FP001820 MOGAT2_1            :+U  EU:NC; range  -249 to    50.
GAAAGGCAGCCATGCAGATAAGGCATTGCCTGAGAAAGTTGATAAAGGCTATACAACCCCTTCTCTTCCTCCTTCCTTAGCCAGGCTCCAGCAGGTAGATTCAAAGGTTTCTTGTAGGATAGAATTTCCTGCCTCAGCAGGGGCAAGGAGGCCTTGGGGCTGGGCTGGGCTGGGCTGGGTGTGGCACTCTCCCTGCCAGCTTCTACAACCTGGGGAGGGAACAAAAACCTGTGGGTGCCTCAGACCACAGCAGAGCTCACAGAACCTGCGGGAGCCAGGCTGACCCGCCAGCATGGTAGA
>33FP002932 APOBEC3A_2          :+U  EU:NC; range  -249 to    50.
GAAAAGGGACCCATGCACAGGCACAAAAGCCCCGAGGAAGAAGCCAGCTTGGTGCACTCGACGGAGCATCACCCACTTGGCTCAACAAATGTGTGGTGGTATGTGCATGTGTGTGTGTGTGTGCATGTGTGTCTCACACATGCGTATTTATCTACATATGCAAGAGGATAGGAAGAAATACAGGAAAACACTTTTGTAATCTTGTGGTTGAGAAAGCTGGCATAAACAAGGCACACAATGCCAGACACTATGGCCTTCAGGCCTCCCTGCCACGGGGATGCTGCCTTTTCTGCTCCGGGT
>34FP001556 ADAMTSL2_2          :+U  EU:NC; range  -249 to    50.
ACACCCGACATGTGGCCCCCAGTTCTGGACCCGGGAAGAAGGCCTCCCTGCTCGCCGCTCCTGGGCCGCCGCCGCCGGCAGCAGCCAACAGGCAGCTGGGCCGGCCTGGCCGGGCTCCAGAGGCGCAGAGCGGGTTAAAGTGTGCGCCAGGCCGGCCGGCGCGGGCGGGGGAGCGGCCTGGTGGGAAGTGTGAGTGTTCCTCCCCGTCTGCCTGACAGCTATAAAGGCGGCCGCCGGCGCAGAGCCGCCACTGGGCTGCGCCCCTCCCGGGAACCCCCTCTCTTGGATGCTCTTTGAAGT
>35FP001282 CYP3A43_1           :+U  EU:NC; range  -249 to    50.
TTCCTGAGAATCTATAACCTTTGGGCTTACCAATAGCAGTGACTGATTTGTTTACTGATTGTTCACAGAATAGGAAATCAAAGGAGGCCAAAATAAGGACAGCCATAATTATTTGCCAATTGTCAATTTGAAAAGGGTACCCAAATCCCTCCATATGAGGAGTAGCATAAGTGGCTTTTCTACTGGCTGCCGCTGTAGACCCACCTCCTTCTCCAGCACATAAATATCGCTGTTAACATTAACTAAATCACCTCTGGGCAGAGAAACAAAGCTCTATATGCACAGCCCAGCAAAGAGCAG
>36FP000398 INO80B_3            :+U  EU:NC; range  -249 to    50.
CTTGGGGGACAAGTCCTGGGGACCAAGAGGTGAGGCCAAGAGGGTCATAGTTTTATAAGGGGAACTTTAGGAGCAGAGATAGTAGTTAGAAGCCGACTGGGCTTTCTAGAAGACCGAATGGACACTGTGACTTCAGGGTCCAGATTTAGGCAGCAAGAGTCTAAGAGGGTGGGGAAAGTTGGGTGTAGCTACGGAGTAGGAGGAGGAGACGCTTGCTCATTTTAAAGAGTAGTGTTGCTTCTCTGCAGTGTTCCTACCTTCACTGTGATCCCAGAGGGGCCTCGCTCACCCTCTCCCCTT
>37FP001111 PGC_1               :+U  EU:NC; range  -249 to    50.
TAATCTTCACCACTCCATCTTACGGCAACTTTCTCTCTTATCGCTTGCACCTCCTGGCCTCCGATGCTTGAACCAAAAAGTCAATAAGATGAAAGTCTGTTGCGGCCACCCTCAAGAAGGAAAAATACACAGAAACGATACACGAAGCACAGGGTACACCCTGGGTTGAGGTCATGGCTGCCCAGGGCAGGGAGGCAGCGATTAGACTAATCTTGGGCGTATAAAAGAGGAAAGAGTGCCCAGGTCTTCACTCCACTGCGACTGCAGAACTCAGAGCTGCTCTTCCTCTGTGGCCAGTTG
>38FP000761 PRR27_1             :+U  EU:NC; range  -249 to    50.
ACATTAAGAAGCACCCATAGAATGGTGACATTTAAGCAATTTTATTTCCTGGTAAGACCTCCAAAATAAATTAATTGCAAAATATGTCCCTGGGGAGCTAAATGAGTTGACATCTACTTTTAGACATTTCAGTTGGAAGTCAATTAACTGTTGAACGGTATCTGCTAATATATATTTATATTGGCTTTAGTGACATTCCTGTTAAGGTATACAGACAGTAGTTAAATAGCAGGGCCAACTATTCTGTTAAGGGTCTTCCTAGACAGACTAAAAAAGCCATGTATTCTTTCGTTTCTCTCT
>39FP002957 ARHGAP6_2           :+U  EU:NC; range  -249 to    50.
ATTACCGTTTGTAGATCCCTGTGGAAAAGAGGATTTTTTTTAGAGGAATCCTTTTCTAACTCGAGTATATTTCTTCAAAATACTCTCATTCTTTTTGTCCCTTCCCTCCCCTCTTTCCTCCTCCCCAACTCTCTCTCTCTCTCACCCTCTCTCTCTCTCTCTCTCTCTCACACACACACACACACACACACACACACACACACACACAGGCACACACGCATACAAACACACGCACTCACTCATTTGTGCACTTACTCAGGGACACAGCCTGCCTCTGTTCTGAAAGGACAGGAACTTCTC
>40FP002640 ZGLP1_3             :+U  EU:NC; range  -249 to    50.
GCTCAGTGATCAAGGGGTCATGACCTCTCTTTGCTGGGGTTATCGAGAAGTGGCAATTTTATAATAGTTACTGAAACTTACAAAGAGGTTCTGGTGCCCAGAGACACTTGGGGTCATCTAGGGATCAGAGGCCATGCAATTCCATGTCTCTGGGGCTGATGTAGGCACTCCCCAGGGATCATCCAGGGGTTATGGAGGGCAACTCAATAATAATGAAAATGATAAAAATCGTAATCATATTATGGCAAGCCAGCGGCGTGGTGGCGCGTGCCTGTAAGTCCCAGCTACTCGGGAGGCTGA
>41FP002263 MEF2A_1             :+U  EU:NC; range  -249 to    50.
GCACCGTGACTCTCTTTGCCCTACCCTTGTCTTTCCCATTCCAATTACTCTAGAACCCACCGAGAGGATAATTCAGTCCTGAAAAGAAACTGATGGGGAGAAGCGAGGAAGGGAACCCAGGAGGGAGGGGAGGCAGGGCTGCGGAGGGACACCGAGGCGGCGGAGGTAGTGCGCACGCGCAGCACAGAACGAGTTCCGGTCTGGCCGAGGCTTGTCTCCTAAAAATAGCCCCGGTGTGGGGATCCGTGCGCGGATGTCCCGGCGAGTCCCGGGCTGAAAGAGGCGGCTCCGGGCGGCGCG
>42FP000106 PLPP3_1             :+U  EU:NC; range  -249 to    50.
GCTAGGGGCTCCCGGTTTCTCTGGTTTGAGAGTAACTTTTCCTTTTAGGACTTTTTTTTTTTTTTTTGAAGGGGGTGGGGGAAAATGTGGCCTTAATTATCCTACGTCTTAGGCAGCTTAAGGAAGGGGCTGTGCTTTCGGAATCCCATCCGAGCCAAGTAAGGAGGTCCCTCTCTCTCTCTCCCCCCACGTCTTCTCTTTTTAAAGGACCTCGTGAAATAAAAGTGCAGAAAACAAACCCAGGCGATCACAGCAGCAGCCGCCGCGGCAGCAGCACCAACAGCAGGAGGAGCAGGAGGA
>43FP002256 MESP2_2             :+U  EU:NC; range  -249 to    50.
GGTGAGAAGCTTAGCAGCTCCATCCAGATGCGAATTGTCCCTCCCATACTTCCCGGGCTGCAGGGGCCTCCATTTAGAGCCCCCAAGGAGTCAGAATCCACACCTCCGCAAATGGGCCCGCTTTCCCAGGGGCCCCCTGCCCAGACTTTCCCTGGGCTCTGTGGGTTTTGACACCTCTCTGCAACCTGGCGGGGGGCCACCTCGCACCTTTGGTCAACATAAAAGCTCAGGCCTGGAGGTGGCCAACCCAGCCTCCCAGAGCCTGCAGCCCGGCCATGGCCCAGTCGCCTCCTCCGCAGA
>44FP001942 ENDOU_1             :+U  EU:NC; range  -249 to    50.
GGACCCATCTTGGTGTGCCTGCCTGCATGACCTATTTTTTAAGCTGCAAACAGCTAGCATTACCTGTTCTCAACATCTGGCATTACCTACCTTCTTAGTCACCTTCCCTCAGGCTTCAAACAGCTGTAGGGCCCCACCTCCTATCCATCTAGGGTCCCTCCCTCCCCTTTTTCTTCCTGAAAGGATCTGGAGACACCAGCTCCACAAGTCCTGGTGTCTTTAAAAGGATCAGCTTGAGGAATAAGGCTCGTCTGAGAGCTGTGACATTCATCTGACTCTAGTGAAAGTCCAACAGCCACT
>45FP003003 PBDC1_2             :+U  EU:NC; range  -249 to    50.
TCATGATTCAGCTTAGGTATCCCCCATTCATGCTCCCACATCATCCGATGCTATGCTGTGAGCACTACTGTATCCGGTCCCTCACTATATCTAGTTGTTCCAAGGCAGGGACTAAATTCTTCATTCCTGCACTCTGCGCCCTAGCACCATGCATTTTCGTGAATCACTCCCTGGTTTGGGGTACTGGTGTGTATGTGTATGCGCATGTGCGTATATGCGCATATGAATGGAGAGTAAATTTGAATTTTTGCTGGGCACACGGCGCAGTGAAGACAAGAAAGGGGCACTATTTTAACACAA
>46FP000067 MARCKSL1_1          :+U  EU:NC; range  -249 to    50.
CCTCCAGGCCCCCCGCCCCGCCCCGCCCAGCTCGCGGGAGGACTGGCCTCGCTCCTGCCCACACCGGACTCTACCTGCCCCTGGGATTCGGGTGGGGTGGGGGGTACCCGACCGCCAGCGTCGCCTGCTGCGCAAGTGGGGCCTGCGAGCCAACCCCGCCTCCGCCCCTCGATTGGGCGCGCATTTAAATGTCCGGCCCCGCCCCGAGCTCCGGGCGCTTATATATAGGCAGCTCGGCGGGCGGCGGGCGGCATTCTGGCGCGGAGCGGAGCGGCGGCGGGCGCAGCTAGCGGGTCGGCC
>47FP002984 OTUD5_1             :+U  EU:NC; range  -249 to    50.
CGCCTGCGCACTAGCCATAGGGGCGGGGAGGTCAACGCGAGGCCGAGAGTGCTGTGGTGCCAGAGAAGGCGTGTCTGTTTCCCAAACAACCACTGTCCCCACGGCGCCTGTCTGTCCCAAGGTTGGTCGGTATGCCGCGAGTGACGGCGTCTCTTAACCAATCACCGCAGAACTCAGGCTGTTGCCGGGGCGAAGCGGTGTCCGCCTCCCCCGGAAGGGTATTTGTAGGTGGGTGGGACCGGAAGTGACGCTACAGGGGCCAGCTATGCTCCCGGGAGTGTTGATGTTTTCCAGTCATTC
>48FP002028 KITLG_1             :+U  EU:NC; range  -249 to    50.
CTTCGCCCTCTGCGTCCCCGCGCCTTCGCGGTCTCCCGCCAGTGCAGGTCCGGGGCCCCCAGGCGAGCGGACAAGGTTGGCCTAATCTGCCAAACTTCTGGGGCATTTACCGTGCTCTGGCCGCCCTCCCGATTCTTCCCTCCGCGCCCTTGCCTGCTTCTCGCCTACCCCGGGCTCCGGAAGGGAAGGAGGCGTGTCCGGAGCAGGCGGGCGGGAACTGTATAAAAGCGCCGGCGGCTCAGCAGCCGGGCTTCGCTCGCCGCCTCGCGCCGAGACTAGAAGCGCTGCGGGAAGCAGGGA
>49FP000267 NPL_1               :+U  EU:NC; range  -249 to    50.
TTCGGATGCTTCCGATCCTCGGGGAGCCGGGGCGCTGCGCCGGAGTCACTTCAGCCCATGTTGTTCAGGTGACACCCGGGGAAGAGCAGACTCCAGTGTGCAAAACGTTTCGGGGTTTCCGGGCCAGCGGTTCCGGGCGCGCCTCGCGGGCGGCGGCGCAGAACTACAACCCCCAGGCTCCCTGGCGTGGCGGCACGTGGGCCCGAGCCGGGCGGCCGCGGATATAAAGCGCGGCGGCGGCTGCCGGGCGGAGCGGCTGCACGGACAAGAGCGGAGGCCTGGGTGAGCGCGGCCCGCGAC
>50FP000270 PTGS2_1             :+U  EU:NC; range  -249 to    50.
GAGGGAGGGATCAGACAGGAGAGTGGGGACTACCCCCTCTGCTCCCAAATTGGGGCAGCTTCCTGGGTTTCCGATTTTCTCATTTCCGTGGGTAAAAAACCCTGCCCCCACCGGGCTTACGCAATTTTTTTAAGGGGAGAGGAGGGAAAAATTTGTGGGGGGTACGAAAAGGCGGAAAGAAACAGTCATTTCGTCACATGGGCTTGGTTTTCAGTCTTATAAAAAGGAAGGTTCTCTCGGTTAGCGACCAATTGTCATACGACTTGCAGTGAGCGTCAGGAGCACGTCCAGGAACTCCTC
>51FP000105 TMEM61_1            :+U  EU:NC; range  -249 to    50.
CTCGGGACTCCTAAGCCCTGTCCGGCTGAGCCTTAACGGCTCGGAGGAGTTTGTCTCCATTTCCAAGCCCGCCCTGGAGCGCTCGCGGGGGCGTGACGGCCCCCAGGACCCAAGGTTCCGATCCGCGCCAAGGCGTTCCGGTCAGCAGCAGCCCCGCGGCTCCTCGGGCCCCGCCGCGCTGGCAAGCCCCAGTCCCCGCCAGCCCAATCGTGCTGGCGCTTTAAGGACGGGCGGGGCGGGCTGGGCGACAGCGCTGGACACCTGGAGCTGCCCGAGGACGCGGAGGAGAGGTGGGGCGGG
>52FP002025 NTS_1               :+U  EU:NC; range  -249 to    50.
ATGACTCCTTCTGTGCGTCAGAAATCCAAAGCAGCAGCAGCAGCAATTAGGGAAGATCGTCACTTTCACTCAAGGTTCAGAAATGGGGGAGGAGAGCAGGGGGGACAAAGGAAAAGGGGAGGAGAAAGCAGGGCAAAGAGGGGAGGGATGGAGGTGAAGATAGGGCACATCCTGCAAAGATAATGTCTGTACAATCAATGACATCATCCTCCTGCTTATATATATAGGGGAATGGCCAGAGCACCTCTCATAGTTCACTCACTTTCAAAGCCAGCTGAAGGAAAGAGGAAGTGCTAGAGA
>53FP001663 PITX3_1             :+U  EU:NC; range  -249 to    50.
TCTGCCACGTGGGGAGGGGCGCGGCCGAGTTGCTGAAGAGCGCTTCTGATTGGCCAGAGGGCGGGGTTCTTGGCGTCTCGCCGGCCAGACCCCTCCCTCAAAGGCGGGGCCTGGAGATCCACAGCTGGAAAGGGCGGAGCCCCAGCAGGGCAGCTGGAAAGGGGCGGGGCCTGACGCGCGCGGCTCGCCGCGGCGGGCTGGGGGCGCCCTGGTCTGCCATAAAGTGAATGGGCGCCGGCTGGGGGTGGCAGTACGCGGTGAGGCTCACTCCCTCCGAGAGTCCAGGAGCGCCCGAGCGGA
>54FP000517 TM4SF20_1           :+U  EU:NC; range  -249 to    50.
TAAAGGAGTATATTAAAGGAGCTTATCGTAAGCCTATCTTCTTACATAAATTTATCTCATAGATTTTTTTTTCTGCTTTCCTTCCTTCACCTCATCATAATATGGAATTATTTTCTCATTTCCCATCATAGTCATCATAATAATGTCCTACCCTATTGGACTCTGAACTATTTTCCACTATTCATTTTTTATTAGCGTTAAATTTTAACCAGAAGATTGGGATAAAAGGCAACATAGTACCATGCAAGCATAGCCACTTTGACAACGTTTCTGAGCCAGGGGTGACCATGACCTGCTGCG
>55FP002398 SPAG5_2             :+U  EU:NC; range  -249 to    50.
AAAGCACACACACCTTCGCAAACGGCTCACTCTGAATACTGACCTTTCGGCTGTCCTACCTTCAACAGGTTTCCCGTGCATAGGAGATCCAAGACAGCAGAAGGCAGGAGCTGGCGGGACAGGGAGGAAGAGCGGCTCTGCCGTTTACTATCTGTGTGACGCTGAGCAAATTACACACGGTCTCTCTGACTCAGCTCCTTCCTGTCACAAATGGGGATATTTATAGTATTTCTCACTACGTAGGTCCTTATGCGCATTAAATGAGCTACTACACGGCATTCGGCATAGCGCCAGGCACAC
>56FP000192 LCE2A_1             :+U  EU:NC; range  -249 to    50.
TCCTTAAGAATCCCCTGGCAGCTCCACGGGGACCAGCCTGGGGGGGGCTGTGACTGGTTAAAGCTCCTTTAGACCCCCTTCCCAGAGGGAGGTCTTGGGAGCTCCCAGTGCTTCCTTGGATTGTAGGGACAAGGAGGCAGGGGAATGTGAGGAATGACCCAGCACGTGCCTGGTTGTGCAAGAGCCACTTCCCGCTCTTCCCAGAGCCAAGCCTGAGCCTATAAAAGACATATTCAGCTCCAGCACCTCATCTGCTCTGACTTCCCCAGGACGTGTCTGTGCTCCTGTGTGTGACCAGGG
>57FP002063 HIP1R_2             :+U  EU:NC; range  -249 to    50.
AAGAAAAGAAAGAAAGAAAGAGAAAGAAAGAAGAGAGAGAAAGAGAGAAAAGAAAGAAAAGAAGGAGGAAGGAAAGGAAAGGGAAAGGGAAAGGAAAGGAAAGGAAAGGAAAGGAAAGGGTCTCTGACCTCAGACAGGTTACAGTCTCACTAGGGAGACAAGGGTCAGGATTACGTGGGCGTCATTTTCCTCCTTACAGGCAGGCGGTGCCTCTCCCTTCAAAAGCAAGGGACCTTTATGCATGATTCCACATCTGCATTCCGATAGGAAAGGGAAACAGCAGAAACACAATACCCATCT
>58FP000569 RPSA_1              :+U  EU:NC; range  -249 to    50.
TGGACAGGAATTATGCACAGGGCGTCGCTGTGGCACTAGAAACCCCAAAGTCACAAGCGCCCCAGATCCGACCAGGATGCCGCTACCGGCTACAGCCCAGAGGCCCGCTCCTGCGGCGCAAGCCCGCCTTCCTGAAGAAAAAGCCCAGTCCCGGCAGCGTTCTTCTCCGGCTCCGCCCTTCTTCCGCTCGACTTTCTTTGCCATTGGCTGACAACGGAGTACATAAGGACGTCATTTCCTGCCGCCTGTCTTTTCCGTGCTACCTGCAGAGGGGTCCATACGGCGTTGTTCTGGGTGAGT
>59FP002848 TUBB1_3             :+U  EU:NC; range  -249 to    50.
AAAAAGGTGACCCCACCTGGAGAAGGACACACTCGTGAATAAATACATCACTGGCTTTAAGAACACAGCCCGCTCTGAGCATCACTGCTCAAACCTGCCCAGCTGTCAGTGTGCCCTTAACAAACATTTACTGAGGCCCTGCCATGGATCAGGCACTTTGGGGACTCAAAGATGAAACGACACAGGCAGCTCCCAGGCTGGCGGGAGATAAGGCATGTGTATAAGTAATTAGCAAACAGGACTGTGTGTGGGCACTGCAGGTTGAAGTGCTCTGGTCCCCAGGAGAGGAAGTGTCTCTGA
>60FP001841 EXPH5_3             :+U  EU:NC; range  -249 to    50.
AAAATGTAAGGATATACTGAGACTAGTTAGAAATGTATAATTTAGTCTAAGAGAAGGCATTTGGCAGGTACTTGGGCCCTTGTTTGATGCAACTCTGGGTGGAGGTTTGAAAGATTAGTGAAGGGGAGGGATTCCTGCATGTATAAATCAGTGTGTGAGGAAAGTGGGTAATTGCTTGGCATTAGGCAATTATACATGCAAATTAGAAGAGCACATATATATAAGCCAAACAAAACAAAGACAATGGTTAGTACATCGTAGAGCCACCATGCCAGTCACATCATCATTTCCAATTGCCCA
>61FP001936 C12orf40_2          :+U  EU:NC; range  -249 to    50.
ACCTGCCTGACAAAAAAATTAAAATAGTTGTTTTTAAAGTAAGCTTAATGAATAATATGGTTTTTCTGCATCCCCACCCAAAATCTCATTTTGAATTGTAATCCCCATAAGCCCCATGTGTCAAGGAAGAGACAAGGCGTAGGCAGTTGGATCATGGGGGTGGTTTTCCCCATGCTGTTCTCATAATAATGAGTGAGTTTTCATGAGATCTGGTGGTTTTATAAGTGTTTGGTAGTTCCTCCTGTGTTCGTTCTCTTTCTTGCTGCCTTGTGAAGAAGGTGCCTTTCTTCCCGTTTGCCT
>62FP001131 COL9A1_2            :+U  EU:NC; range  -249 to    50.
TACTCCTATAGCAGATCTAAAAGCATCTACTGTGTTCCTATAGCACCTTGCCTGGATCTTTCTGGTGAATTTCCCCACATCCTGATTTTATTTTTTTCTTTTCAGCAAACTTTCCCCTGTAAATCCCTCCTTCAGTATAACCTTGTTAGCTTTGAGGACACACCCCTAGGCCTGGGCTCAGAGCGCTGCTTCTCCCCACCCCTTTCCTTTGCTTCAGTTTAAAGTGTCACGAGATGCCTCTGGTTCTCTCCCTTTGCTTTTAGCCCTCACCGGGGGCAGGAGGGACCAAGGCTGGGCCCA
>63FP002672 GPI_1               :+U  EU:NC; range  -249 to    50.
GTGATCCCCGGGCTCTGCCCACCCTCCCCACTGCCACTTCCGGGCAGAGGCCAGCAAAGCGGCGGCGCAAGAGGTAGGGAGAGAGGAGCTGAGGCCCCAGATCAGCGGCCGCGGGCAAGGTCGCTCAGCGGGCACCCGGCCTGGGTATCGGGGCGCGGGTCGGGGGCGGGGCCGGGGCTCAGGGGTGGGGCCGGGCCGGGCCGGGCCGGGCGCCTGCGCCATAAAGGCCGCCGCGCGCCCACGCGCCTCGCTTGCTGCGCGCTGCCGGCGCTCCTTCCTCCTCGGCTCGCGTCTCACTCA
>64FP001804 ACY3_2              :+U  EU:NC; range  -249 to    50.
CCCAGCAGAAGGACGAAGGGCAGGGGCAGGAACTTGCCCGCAGGACCTGGACTCGTTGGGCCGTGGCAGCACAAGTAGCAGCGTGGGGCGGGCGGGGCAGGAGCAGTGGAGCAGACCCCAGCACTCCGACCTTTGGCTGCATGAACCTCAGCCCGTCCCACCCACCCCCTGCTGTCTGCCAGCTTGCCACAAAACTTCCCATCTGTGGATCTCCAGGCCCATGAATACCAGCCTGTCTGCGAGTTAGACGCCAGTCCTGGTGGCCCGGGAAGCCCAGATCCGCATCAGCGGTAAGTACCC
>65FP002637 ZNF699_1            :+U  EU:NC; range  -249 to    50.
AGAGGGATAATTGAGAGGTGAGGCCAGCTGGACTTCCTGAGTTGAGTGGGGACTTGGGGAACTTTCCTGTCTTACAAGCGGATTGTAAAATGCACCAATCAGCACTCTGTAAAACGCACCAATCAGCAGGATTCTAAAAGTAGCCAATCACAGGGAGGATTGAAAAAAGGGCACTCTGATAGGACAGAAACGGAACATGGGAGGGGTCGATAAGGGAATAAAAGCTGGCCACCCCCCCCCAGCCAGCAAGGCAACCCGCTAGGGTCACCTTCCACGCTGTGGAAGCTTTGTCCTTTCGCT
>66FP000690 ST6GAL1_3           :+U  EU:NC; range  -249 to    50.
CAAAGTCTGGCGTTTGCTTTAAATTACTCCAAGAAAAATCGAAGCAGTGTAGTAAAGATTAGGAGGTGAGACAGTTCCTCTTTCTGAGGAGATGGCGGGCCCGTTTTCTTCTTTGTCTGGCTCTCTGTAGCATAGGGGTGTGGTGTAGTGTAGGGATGTGGAGGAAAGAGTGGGTAGCTGTGTTGCTGGGGAGGGGTGAAGTGTTTTTTCCACTCTCTATATAGGCCCTTCCTGCGCTCTCCTCTGCTTAATGCTGATTTACCAAGCGGAGTGCAAATTGTGTGGTGAGCATGTGGGAGA
>67FP001367 ATP6V1B2_1          :+U  EU:NC; range  -249 to    50.
TGGCTTTCCTCTCTCCTTCCATCTCCCCTCTTTCGCTTCCCTTCCCTCTGCGCCCGCGCGCGCCTCCCAGCACGCTGGTCAGCTCCTCTTGCTCGCAAGCAGGTCTGGCCCCAGCGGCGCGAAGTCACGAGGCTGGGGGCGGCCGGCGGCGAAGGGGGCGGGGCGAGGCCGGGGCGCCGCAGCGCGCATAGGCGGAGCCTCGGGCCGCGGGCCGCCTTGGTATATCTGCGCGTGCGCGGCGTCGCTGCTGGGCCAGTCGGGACAGAGGAGACAAGATGGCGCTGCGGGCGATGCGGGGGA
>68FP000927 CARTPT_1            :+U  EU:NC; range  -249 to    50.
TTGCCGTGAGACTGACAGCCTTTGGGGGCGCAGGGTCCTGTTCTCTGCGCTCTAGCCCATCTGTGCGCAGAGCCTCGTTCCCAGGCGCCTGGAACCCGGCGGGCATTGACGTCAAGCGCCGGCGGAGCGCTGCCTACAGACGGTTGACCCGGGCCCTCCTCCACACCCCCTTCCTTCTTCGCCTCCTCCCTCTTTCCTGCACGGGGGCTCGGGCTCACTATAAAAGGTGGGAGCGCGTGGTGCCCCAGCAACGACGAGTTTCAGAACGATGGAGAGCTCCCGCGTGAGGCTGCTGCCCCT
>69FP001294 SLC26A4_1           :+U  EU:NC; range  -249 to    50.
TTAGTAACGGGATGAGTGAGGATCCGGGTGGCCCCTGCGTGGCAGCCAGTAAGAGTCTCAGCCTTCCCGGTTCGGGAAAGGGGAAGAATGCAGGAGGGGTAGGATTTCTTTCCTGATAGGATCGGTTGGGAAAGACCGCAGCCTGTGTGTGTCTTTCCCTTCGACCAAGGTGTCTGTTGCTCCGTAAATAAAACGTCCCACTGCCTTCTGAGAGCGCTATAAAGGCAGCGGAAGGGTAGTCCGCGGGGCATTCCGGGCGGGGCGCGAGCAGAGACAGGTGAGTTCGCCCTGAAGATGCCC
>70FP001973 KRT77_1             :+U  EU:NC; range  -249 to    50.
TTTCCAGCAATGAGATCCTGAGAGATTCTTGCATTCTGATCTCTAAATGGCAAGAGATGAATGATAAATGATCGAGTTGGGGAAGTTTGTCTGCAATCTGATTTCTGCAACTCACAGGTGTGAGGTTTTAAACAGATGTTGCTGGCAGGCAAACTAAACATTAATACTCCCCTTTCAGGATTGTAAAGGTGCCCAGCCCAGTAATGTGTGTGTGTGTGTATATATATAGAGCCGGAGCCAGATCTTTTCAAAGGAGTCAGAGCTCCTTTCCTCTCTGGTCTCTGCCTCCTTCCTGCCAGG
>71FP002176 WARS_1              :+U  EU:NC; range  -249 to    50.
AATGGCTCGATTCTCAAGAGGGTTTCATTGGTCTCAACCTGGCCCCCCAGGCAACCCACCCCTGATTGGACAGTCTCATCAAGAAGGTTGGTCAAGAGCTCAAGTGTTTCTGAGAATCTGGGTGATTTATAAGAAACCCTTAGCTGAATGCAGGGTGGGGAGAACGAAAGACAAAAGCATCTTTTTTCAGAAGGGAAACTGAAAGAAAGAGGGGAAGAGTATTAAAGACCATTTCTGGCTGGGCAGGGCACTCTCAGCAGCTCAACTGCCCAGCGTGACCAGTGGCCACCTCTGCAGTGT
>72FP000537 HES6_1              :+U  EU:NC; range  -249 to    50.
GGCAGGGCCGCAGCTACCCGGGGTCGCCGCCCCGGTGCCGCCCCCGCGGGGGTCTAGGGAAGGCCGGGCTGGGGGCCCCGCCTAGCTCAGCCAGCTGCCCGACCGCCAGAGCCGCTGGGCCGGACAAAGCGCGCTGCCCCGATTGGCTGCAGCGCGCCTCGCGGTCGGCCGCCCCGGGCCCGCGCGGCCAATCGGCGCATTGAGATGCAAATAAGCGGCTATAAAAGGGGCGGGACCGCGGCGGGCCGGAAGCCGCGAGGAGCGCGGACGGCTGGGCTGCTGCTGGGCGGCCGCGGGGCA
>73FP000559 EOMES_2             :+U  EU:NC; range  -249 to    50.
CCTAAATTCCGGCGAAATTACAGACACCAGGATTGATTATCACAGCGGGACGCAGTCTCAAAAAAAAAAAAAAAAAAAAAAAAAAAAAAAGGAAAAGAAAGTCACAGGCGACTTGATCCAATTAGTAAATGCCTAATTGAATTAGTGTCACCTCCACCAGCCAATAGGAGGGTCTCCGGGCTGTGAGGCCGGGAAGCCCCTCCCTGGCCGCAAATATATAAAGCAGCTAGTGACAGCCCATAAGTTTCCAAGTGGTCAACTTGACCGATGCTTTGGCAATTGAAAAAGGGCAGAAAGGCG
>74FP001764 PGA3_1              :+U  EU:NC; range  -249 to    50.
AAAAAAGCCTCCCGGTCATTGCTCCTCTCTCTCTCTGCGGGTCCATCCCCATGGCACCCTCCCCCCTCCCCATGGTGCAAAGTTATAGTGGAAAGTGCCTCAGCTGGAAAGATCTCAGAATGTGGCTTAGGGCAGCCACAATCTTATCAGGAGCTTCTCTGTTTGGGATCAGGGGAACCGGTGACTTTCAGAGGCCGATAAGGCGGGACCCAACTTGTATATAAGGGGCAGCTCATGCTGCTGCTCTGCACCTTCCTCCCGTCTTGCCTTCTCCCTCGAGTTGGGACCCGGGAAGAACCA
>75FP002147 RDH12_2             :+U  EU:NC; range  -249 to    50.
ATATTCTATATATTCCATCTTGCAGTAGAGGTGGCAGTGGTTGGGAGAACACATTTCCTAGAGAAGAGAAACAATTGAGGATGGGGGGTTTAGGGGGTACTTGCTTTAGTTTCCCCACATTCTCTTTGCCAGTAAACCTAAGTAAGCTTCAAACCTTGACTCCATCCCCTCCCCACCAGGACTACATCTCCCAGCAGGCTGTGCTCTGACAGCTCTTGGATTTAAATAGGATTCTGGGCTCTGCTCAGAGTCAGGCTGCTGCTCAGCACCCAGGACGGAGAGGAGCAGAGAAGCAGCAGA
>76FP001152 COL10A1_2           :+U  EU:NC; range  -249 to    50.
CTATTCTAATGCAAGCATTCATGCCAAGGTGTCATTCCATTCTTGCATTTACACATGGGATCAAATAAATGAAATTCCCCAATCCCCATCTGCGTCTCAAAAAAGTCACTGACTGCTGGAAAACAACAGATATTCTCTCCTGGAAATGAATCAGAAGGCAAACCATCATTCGGTAGCCAGCATATGATTCAGCAGAGCTTTGTATAAAAGTATAAAGTTCAAAAGCAACCCCCAAAAAGCTCGGGAAGTAGTGGACTGTTTTTACCCCTCCTGGGATCACCACTGACAGCATCCATGAAG
>77FP001843 POU2AF1_1           :+U  EU:NC; range  -249 to    50.
CACACACAGCAGGTCCCCGCGGGGCCGGTGCAGGCTGTGGCTGCCCGCGCTGCGCTGTTGCTCTGTCCCAGCTGGCTAGCTCCGAGTGTGGAGCGCTCTGGGCCGGGGCCGCTGGGGCGCGCACAGTGGGGTGACAGGCGGCCTGGCTGCAGAAACGTTGCACCGGTGCCTGAGGTGGGAGGATGTGATGACGCGGCCCACGCAGCGGGAACCCAGGCCTTTAAAAAGCCCAGGAAACAGCCTCAGCTCAAGCGGTGGCTCCACTGGAGGAAAACACACCCCGGTCTCACATTAAAGAAG
>78FP000409 GNLY_1              :+U  EU:NC; range  -249 to    50.
GTCCCATGCAATATCTGGAACGTACTTGTACTAAGGGGTTTCTCCCTCCATCGGCACATCCCAGGCATCCTGGCAGCTGCTGGCCTCCAGCAACCCCACATTCTAGTTGTGTGGGAGTGGGGTGTGGCATGGACCCTGTGGGCTACCACTGCCCTGAGCTGCTTCTTCACACACTGGTATTTGTATCTGTGGTAAACCCAGTGACACGGGGGAGATGACATACAAAAAGGGCAGGACCTGAGAAAGATTAAGCTGCAGGCTCCCTGCCCATAAAACAGGGTGTGAAAGGCATCTCAGCGG
>79FP001856 CXCR5_1             :+U  EU:NC; range  -249 to    50.
GCACTGGAAAGGGTAGTAGGATCCCAGCAAAGGGCGATTTGGCTGAAAGGGAGCGTGATAACAAGGGTGGGGGTGGGGCCAAGAAGCAGCCACCATGTGTGGGTGCCTCTGTGCGTGCAGTCATCTTTCTCACATCATTGTGGATCAAGAGAGGAAATGCCCACTTCTGGAAGAAAAAGCCACAAAATGAGACTTGGAAGGGAAATTGATCAACATCTACAAAACGGCTTCTTAAAGGAAGCGGCCCTCAGACAGGACAGAGTTGAGGGAAAGGACAGAGGTTATGAGTGCCTGCAAGAG
>80FP001010 DUSP1_1             :+U  EU:NC; range  -249 to    50.
CAAGAGCAGGCCGGACAGCAGGGCGGGGGCCGGGCCGCGAGCCAGCGCGCGGCGAGCGGACCCAGCTCCGAGGCTGATGACGTCTCCCCCTCTGGCTCGGCGGCGCCTGGCCTGGCAGGGCGGGTGACGTCACCGCCCCGTCACGTGATCACCATTCAAACAAACACCCCCCCTCCCCCTGCGCGCGGGTCTGGCCCGCCCCGTCCCCCAGAGGCCGCATATAAACGCGCTCCCCGGGCCAGGCTCGCTGCGAAGGACATTTGGGCTGTGTGTGCGACGCGGGTCGGAGGGGCAGTCGGG
>81FP000651 C3orf58_2           :+U  EU:NC; range  -249 to    50.
CACAAGCAAGGGTGTGCGGCTCTGAGACGTGCGTTGCTGCTTGTGGGTGTGAGACATCCTAGCTCCTCTTCCCCTTCCGTGAGTCCCTCCTTTCCTCGCAGACCCCACTTGTCGTGGCTGGCTGCCGCCGCAGCTCTTGTGCGAAGCCAGCAGTGCGCGTGCGCGCGGGCACGGGCGCGCGACCGTCGGGTCCCCGCGCTCCCTCCCCCTCCCGCTCCTCTATAACTTGGCTGGCGTGGAGGAGGCGCCGCCGGAGTCGGAGGGCGGGGAGCTAGGAGGAGGGAGCTCGAGAGTTGTGGA
>82FP000180 TCHHL1_1            :+U  EU:NC; range  -249 to    50.
GCCTTCAAAACTATAATCTGCAAAAGTCAGTAAATGAATCAAGAAACCCCCTCCCCTTTCTTTTGATGCATCTGAAGCTAAGATTTAATTGAAACTGCCTAAAGAAGGAAATAAAATTAAGACAACTGACAACAGAGCAGGGGAGACTGGATTTGGTGGTGATGTCAGGTCATTAGACCCAGAGGGTGTCTCCTTCTTAACTGTGCAATTAGGACCTCAATAAAAGGTTCCAGCTCCTGCTGTCAGCTCACAGCCCGCTGCCCCACGTTCTACCTGCTCTCGCTTGTGAACTAGGTAAGT
>83FP001779 TTC9C_3             :+U  EU:NC; range  -249 to    50.
TGCTTGAGTTCTTCGGAAAGTCTCATCCACCCCCACATCGCCTCTTTAGGAAGTCACTTAATGTTGGGCTTCATTATTCCCACATCCCTTTCCTTACTACTTGCCTGCACTTCTTGAGAAAAAGACTGCAGAAAGGAGAGGTGGGGCTTTCAGTAGAAACAAGCAAACCGCAGGTCCCTGTGGGGGGACTCTCCAGGAAGAAGGGTAATTTCCTGCCTCCTTAAATTGGCTGCTACTGTCAGTTATTTTGCTCCCAACCCCAGAGCTTCACTTGCTCCTTCACTTCCCAGTTCCGCAAGA
>84FP000740 NMU_1               :+U  EU:NC; range  -249 to    50.
AAAGGTGGGAATGGTGCATTATTTAAATTCCATTCTCTTTATCCCAGAGCGAAAATGCGTGGTACTCGGGTCAGAAACTCAGGCTAGGGGGCTCGGGTCCTGCTGCAGGGTGGGGCGCGGGCAGGCAGCGGGGCGGGGTGAGGCGAGGTAGGCCGGGGGCGGCAGGCGGCGAGGTGACGCGCGGCGGGGACCGCGCAGCCCAGCCCACTTGTGCGCGAGATTTAAAAGTTGGCGGCTCGCCGGGCGCTCAGTCCTGTGTCCGGGCCCCGAGGCACAGCCAGGGCACCAGGTGGAGCACCA
>85FP001181 CITED2_1            :+U  EU:NC; range  -249 to    50.
TGGCTGAGCCAACCTCGCGTTTCTGGGCCGGGAAGAAACCAGAGTCGGGGGGCGACGGGGCGACTGGGCGGCCCCCGGGCCCCGCAGCCTCTGCAGCACGTGCCGCGGGCGGCGGGGACGCGGCTCCGGGACCCGGTCCAGGGTGTTCGCGGTGTTCCGGAATCCGCGTCTTGGCGCCGCCCGCCCTGGAGGCTCTCGCTCCGCCTTTCCGAAATGCCTATATTAACTGTGGCCAAAGCCCTAAGAAACACAGCTCATTGTTGGCAGCTGCCGGGCGGTCCTGCCGAGCTGTGAGGGCAA
>86FP002575 TCF4_6              :+U  EU:NC; range  -249 to    50.
ATGTTGAACGGTTGAAGGAAATGAGGCACGTCCTGCTTTTATTGTGCTTATTGCAGTGGGATTCCCAGAAGACTGAACAAGGCTGTCCTGAGACCTCTGTTTGGCAGAGATCTTGTTGATTCATATTTTATTTTTGTTTCAGAAAAGGTCTGCTATTGTTCAAATTTCTAATGTAGCTCATAAACACACAGCCAGTATCATTTCCCCTTCTACTGACTGATATATACAAATAAATTAAAATCTACGGTCATCATTAACTCATGTTCTGTTTCCATGGAGCACAGGAGAGTAACAAGGAAG
>87FP001461 SLURP1_1            :+U  EU:NC; range  -249 to    50.
GGACCACTGGACATGGCTGAGGAACAGTGAGTTCCCCAGTGTTGGAGGTGTGCAAGCAGAGGCCTGGCCATCGTCCTCAGACAGAGCTCCCAGATCCAGCTCCCTGCCCGTCTGCCATGTTCCTGCCAGCTGCCTCCCCACTGGGCCCTTTACCACGTTCCTGACTCACACGGCCGGTTCTGCCACCGCCCAGAAGCCGGTGCCCAAGGGCCTGGGTATAAATCCTTGATGTGAGGCTGGCTACCTCTCATCACTTCTGAGCACGGAGCAATGGCCTCTCGCTGGGCTGTGCAGCTGCTG
>88FP003040 FHL1_2              :+U  EU:NC; range  -249 to    50.
TTAGAGATGAGGGGGGTCTGTGTGTCAGCAGGAGGCAGAAGGCCCTGTGGCTCATCCAGTGGCCTGATTTCCTTTGTTTGGAGGCTTGGTTCTGAGTGAGAGTTCAACAGCCTTTGCCCAGGCGGCTTCTCAAACACAGGGTGTGGTTTCCTTAGCTCACTCTCTGCTGTTTGGTTGCTCATGGCAACAAGATCCAAATAACTTGGACATGTGTTTGTATAAAAAAAACCTGGGAATGGAACCCAAAGTGAGACTTTGGGGCTTTCAGTTAGTGGAAGAGCTGCGGTGAGTACCAGGCAA
>89FP000047 ZBTB40_2            :+U  EU:NC; range  -249 to    50.
AAAATATATTCTCTCAGTCGAATTGGCATGAACTCCGTCTATGGTATTTCTTTGTTGTATAGCTACTAGCCAGTTCCAACAACTGCCCTCCCTTTACTTCCTAGTTAAAACAAATACAAACTCTGATTTGTAACTGGATCCAAGGCTTCCGGGTATAAAGACTACATTTCCCAGCATACCTTGCAGGTGTTGCCATGTGACTGAGTTCTGGCCAATAGGATATAAGAGAAAATATGTGGGAAATTTGTCGGCAATATTCTTGAAAAGAAAGAGTTCCTTTCTTTCTTCTTTCCAGTTACC
>90FP002048 TCP11L2_1           :+U  EU:NC; range  -249 to    50.
GCCCTCTCGCATCCGAAACACCCTCCCATCCGAGCTGTTCTCGGCCTCTCTGGTTCAAACTGACGAAGACTGTTTCTCTAATAGGTTCAGTCTGTGAGCGCTCGGCTTTCGGAGACTGAAGGGCCCTGGATCCCCTTGCCCCGTCGCGCCGTCGTCCCCCCGCTATCCGGTTTTGTGATGGCCGCGCCGTGGCTGCCTCCCTAGAGTCCCTCAGGGCCCTTTAAATACCGCGTTGGGGGGGACACTGGGGCTGGGGGGGTTTGTTGGGCTGGTGAGTTTTCGAGGTGACTGTGCTGTGCT
>91FP001988 HOXC9_1             :+U  EU:NC; range  -249 to    50.
GGGTCCAGAGTTCCGGACCCCCAGGAAATCGCAGGTCGCGGGGAGCAGCAGAGAGAAGGGGGTGGGAGAGGGGGAAAAGAAGGCAAGGAAAAAAAAGCCCCTGCGCATTGATCCGCGCCGTATTTTTGGGTAAATACGATCACGTGGGGGCCGGGGAGCCAATGAGCTGTGGGGAAAAGGCTGGAAAAATAATTACCTGACTTGATTGTTCTGTGAGCAGATAAAAAGTACATATACAGTTCATACAATAATCTTATGTATGTAAAACCCCGTTACGATGTCGGCGACGGGGCCCATCAG
>92FP001212 AHR_8               :+U  EU:NC; range  -249 to    50.
TCAGTTTTGTTACTAGCATAGAATAAGGAGCTACCCACTGGCAACAGGATTACTTACCTAGTATTTATTATTTACCTTGTTTTAGCCAAATACTAAAAATACCAGTGGATGCCAGTATTTCAAATTGTCTTTGTTTGGTGTTCAGAAGTTTTCTATTATAGCTCTTTACTCTTGCTTACTTTTAAAATCATTGTTTTTCCTTTTTTTCCATAGTTGCATTAAAATCCTCCCCTACTGAAAGAAACGGAGGCCAGGATAACTGTAGAGCAGCAAATTTCAGAGAAGGCCTGAACTTACAAG
>93FP002602 KISS1R_1            :+U  EU:NC; range  -249 to    50.
AAGGTCGGTCCTTCCAGGTCCACAGCGGCCTCCACGCGGCCCACCCCCTGCCTGCTCCGCCCCCTCCAGCCCCCTCCCGCGCTCTCACTCCGACCTTGCACCGGGAGGAGGGAATAGGGGGGTTGCCGCTGGGTGAATAGAGGGCGCGTGGGCAGGGGAGGGAGTGGCGAGCGGCTGCCGGAGAGGCGGGAAGGCAAGGCCAGGGGAGGGGGGCACGGGCTATAAACGCTCGGCCGCAGCGGCGCCGGCAGAGGAGCCGCCGAGCCCAGCACAGCTGCCCTCTGGACCCTGCGGACCCCA
>94FP002275 KCTD5_1             :+U  EU:NC; range  -249 to    50.
GGTCTGGGTCAGGCGCTCGTGCACCGCTCGTGGGAGGTCGAGGCTGATGTCCGCTGCTCCCCATCAGCGTTAGTGCCCAGATCACCCCGTGCTCCGCTCCCGCCGGAAGCGGGCCCAGCCTCCTGCTTTTCGGGACCGGAACTTCCGCCTACCGCGTGACGCCGGGGCGGGCGCTCTACCAGGGCGGACCTGTGGGCGGGACAGAACTCAGAGGACGCTATTAAAAGCCGGACGCTTCCGGTGGAAGGGAGCTGTTGCGGGGCTTGCTGGGATCATGGCGGAGAATCACTGCGAGCTCCT
>95FP002464 RAMP2_1             :+U  EU:NC; range  -249 to    50.
GTTCCGGGGTTCCGGGAGCTGTCCAGCCTCGCGGGGTGAGCTACGAGAGGGTGGGCCAACGCCGGCGAGGCGGAGGGAGCCGCGGGCGCCAGGCGCGGGTGAGGCAGCGACTCCCCCTCCAGCCGCGGGCCCCGAGCGTCGCCCCCGCCCCCCACGTGGCCGCCGCCGTCCCAGCCCCTCCGAGGAAGCGGCGCGGCTTCCTGCAGCTTGGGCTGGGGATATAGGCGCCCCCACACCCGGGCCCGGCTCAGCGCCGCCGCCGCTCCTCGCCTCCTTGCTGCACGATGGCCTCGCTCCGGG
>96FP002118 REM2_2              :+U  EU:NC; range  -249 to    50.
TCTGTTCTGCCCCTTGACTGTTCTGTCATAACTCAACCAAGCTCTGCAGTGTGTGTGCTCCCAGAGAGAAGCGACACAAAGAAAAGGGAGGGGGGGCAGAAAGGAGGGAATCCCGCTGACATCACTGCTCATTAGCATGTGTGACCTCATCAGGGGGTGGGACAATTTCCCCAGGTGTCTAGGGGGGAGGGCATGTGTGTGTGTCGGGGGGGGGGGTGGTATTTAAAGGGAAAAGCTGACAGTGCTGCTGAGTGAGGGAGAGGGTGCTGCGAGCTGCTGGGCTGCACACGCACACGCACA
>97FP000455 DAPL1_1             :+U  EU:NC; range  -249 to    50.
CCACTGAACTCCATCCTCTCCCTTTCCTCCTGTGGAAAAAAAAGAAAGAAAAGAATATCCTGTCTCCTGCAGACATCTACCTTGCCTTCCCAGATGAAGGGAAGAAGAAAGTCTTCTTCTAAGAGAAAACTTGCCAAGGAGATGCAGGTTTCCCAGAGAGCTGGATGACAAGCCCTGTTGCTGCTCAGCAATGCCCTTAAGGGGCCCTGCCCCCTGCCTTTATAAAGCCGGTGCGGTGGTGGGGCAGCCACAGCTGGCATTCAGCCTCCAGAGCACCAGCACTGGCACTGGCACTGGCAC
>98FP000349 OSR1_1              :+U  EU:NC; range  -249 to    50.
GGCAGCAGGGGTCGCGCGGGACTGAAGAGGAGGGGACGCAGGTTGGGAGAGGCCGGGTCCAAGCGAGAGCAGCTGCCAAAGTCTGCTGCCCGGGTCAGCAAAAACTTTGTCTTTCATTGCGCAGGCGCAGGGCAGGGTTGGGGGGCAGGGGAGGGAGGGGAGGAATCCTGAGGCAAGGGGCGGGGGTGGGGGTGGTGGAGGAGGGAGGGTGGTGGATTAAAATAAGTAGGCGGCTCGGTGCTAAGGGATGAGTGAGTCGGAGCTCGGCCTCTCCCCGGCACGTTCTCAGCTGCTCCTGGT
>99FP002979 RGN_2               :+U  EU:NC; range  -249 to    50.
GTTCATAAAAATCAACCACACAGAGAAGAAAAATAAATAAATCAGTAAAGCAGCTCAGAAAAATGCAGGTGTGGCGGGCCCTGGCCTCTGCACCCTCATAGAGGGGCTCAACAGCATCAACAGAAGGTGGGGGAGCAGAAGGTGCCCTGCAGACACCCAGAGGGGCCACCAATGAGCAAACTGCCAGCTCCCTGACCCGCCCTGGGGCCCAGGGTATTGACATAAAGGACGGCCTTGCACTATTTCAACAGCCAGTTCTCTGAGGGTCACAAACACCAAGGAGTGGAGGTCAGAGTGTCA
>100FP002804 ASIP_2              :+U  EU:NC; range  -249 to    50.
AAATGTGATAGCTCAGGTGCCATAAGCAAAAGAACTCACACCAAGGAAACCCTTGCTGAGTTGTCAGCACCCTGGGTGGTAGGAGTCCTGAGAGACAGAAGGTCATGGAGCAGGAAAATATAGAGTCCTCTTAGACATGAAAGCACTGAAGATCTGGGAAGCCAGGCAGAGTGGTCAGAGGGATCGCCCCACAGCTGGAAGTCATTAATAGTCCGGGGTTGCATAAAAAGCAATGTGAAGGGAGTGAACAGCTTTGGTCAGGCTACCAAAGTCGCTGGTAGCCTGGACCCTGAGTTCACC
>101FP002511 KPNA2_1             :+U  EU:NC; range  -249 to    50.
CTCACCGCCCGGCCGCTCCCTCACCGCCCGGCCGCTCCCTCACCGCCCGGCCGCTCCCTCATCTCGCGATGCCATCCTCTTTTTTTTTTTTTCTTTCCCCCCTCCCACTCGCCCCCAAGCCCTATGACTCCCTCCCCTCCCAACGTGTTTTTCAAATCCACCAATGGGCACACAGCTTAGGCTCGAACCAGCCAATCGGAATGCGGAGTCACCGGGAAATTTAAATCGCGCCGGCCGGCTGCACGAGCCACACGGTCTTTGAGCTGAGTCGAGGTGGACCCTTTGAACGCAGTCGCCCTA
>102FP000175 GABPB2_1            :+U  EU:NC; range  -249 to    50.
TTGGGATAAGGAAACGAGGCTTTCCTGTCAAACTAAACCTGGCCGCCCCGGACCCCGAAGAAGCAGCCAAGAGTTAAGACGCAATCTGCATGACTGACGCACGCTCCGAGTCTCCCTCAGCAGTTCGCCAGGTTCTTGGCGCCAACACCAGACCTAGGATCCGTCCCCTGCTGGAACTATTCAGACGCGCAAGATACGTAACCAGCAGTCCTCCGCCCCGTTAAATAGTCCTGCCTAGCATGCCTCGGTGACGCACTTTTCCACCTCAGAAGTGCCTCAGCAGAAAGGCGATGAACCTCG
>103FP002884 DGCR6_1             :+U  EU:NC; range  -249 to    50.
AGGCGACGGAGTCTCGCCTCTAAAGTGGCCCGGGGAGCAGGAAGGTATGAGCCTCAGCTGAGCGAAACCCTCCTTGCAGCCACCACGGAGGGACGGGGCGCGTCTCCTTCTGAATGACGCAAGGGGCGGGGCGCGTGGTGGGGCGGGGAAGGCGCGAGGCGCGCCGCGATCGGGGACTGTCCTAAGACGGGCGGGGCGCGCTGCGCTAGGGACTGTCATAAAAGGGGCGGGACGCGCCGCGGTCGGGATGACGTGAGCTGGGGGCGCTCGTCGCTGCAGCCGGCGGCTAGCGGGCGTCCG
>104FP002534 PGS1_1              :+U  EU:NC; range  -249 to    50.
TCCGCGACCTGTGACGAGTGACTGCAGGAATGCAGGCCACCTGGCGCCCTTACGGATTTAACGGGCCGGCTTCCGACCCCCTCCTGCGGCGCGACCACTGTTCCTCGCCTGTGTCCCCCAGAGGGGAAACTGAGGCTTGGGGGCGGTGCAGCGCCGCCCTCCCCGAGCCAGGGGTTCCGCGCCTGCGCGCCTGAGCCGTGTCCGCGCTCGCCTTTGTCAATAAAGTTCGCGCCCGCCGGGAGCGGAAGCGGAAGCGGCGAGTCTCCATGGCGGTGGCGGCGGCAGCTGCGGCGGGACCCG
>105FP000182 HRNR_1              :+U  EU:NC; range  -249 to    50.
ACAGGCCTTTCTGCAGTGTCCTGACCCTTTGGCAGGTGGGGCTGAGAGTAGCCCAGATTTGGGAACTGCTAATGCAATCTTAGGTGAACCTGTAAGGAAGTCAGGAAGAAGGTAAACACCTGGGAGGTGGAGATAGAGGTGGAGATGGGCTTGTTTAGGAGTAAATTAGGACATCTCAAAATTAGCAACTCCTCCCTAAGAGGGACCATTATTCCCTCTATAAAAAGGCCACTCTGCCCAACTCGCAGCACCCTGAAAGCTGTTTCTGTCTCTACCCTACTTGTTCCTCTGGTGAGCTAG
>106FP001457 ZFAT_2              :+U  EU:NC; range  -249 to    50.
CAAGTTAGGTAGTGAGAGGTAGAGCTGGGACACGAAGCGCACCCAGAACTCTCCTTGCACGCCCAGCTCGGCGGCCCCACATGCCGCGGGTCTAGGGTCGCGCTAGCAGAGGCCTGGCACAACCGCCAGACTCCTGACCCCGAGATCCGCGCTCCGGACCTCCCGAGGGCCCCTCCCTGGGCGTGGCTCAAAACGCGGCGCAGCGGAATCCGTGAAGTGGGATAAAAAGCACGGCCTCCGACTGCGAGCATGCGCGTTAGCTCGGCCCTGCCGGGCCGCGCTCGGCGCCGGGGGAGGGTC
>107FP001755 GIF_1               :+U  EU:NC; range  -249 to    50.
CATTTTCTCAACATTGCCTTCACTGCATACCCAGCCCCAGGTTTCTCATATGACTGTGCAACCTAGAAGTCACCTTCAGACACCTTGGAGGGTCTATAGTCGGTAAACTTAGATAAGCAAATGAAAATTTACTTACTTGTATCAGGAAAGGAGAGGTCAGCACAGGGGCAGTTAGGAGAGGCTGGGTTGGGGACAGATTATTTAACAAAGGGAAGCACATATAAGAGAAGGTAAAGAAATATTCCACTTGCAAATCGCGGTACCTGTGGATGAGAGACATAGACGAGAGAGTGAGATGGC
>108FP002996 SLC7A3_1            :+U  EU:NC; range  -249 to    50.
AAGACTGCCCTCCCCCTTTTCTCGCTCCCCGGCACGCCAGGCTTGCTAGTGAGGATGGGACGCAGTCTCAGGCCCCACGCAATCCTTTTGCAAAGCCAAGAAGTGTGTGTGTTGTGTGTGTGTGTGTGTGTGTGTGTGTGTGTGTGTGTGTGTATTGTGTGTAGCGAGGAGGATTGGGGGTGGGATCCCATGACGTTACCGGCTCCGCCTCCTGGTGTATATAAGGGGCGCTTGGCGCGCAACGACCCCAAGCCGCAGCTTTGAAGCCTGAGCGGCCGAACTCGGCAGCTCCAACCCAAC
>109FP001364 ZDHHC2_1            :+U  EU:NC; range  -249 to    50.
CGTACTTGAGGGAGGGGACAGTGGGAACGGCCCCTGTCACAATCATTTATCCAAAGCATCAACATTCTCAGAGCAAAGAACTTGTGTTTCTAACTCCAGAGGTGCCTGGATTCACAGCCAAAAATGCTTCTTCCTCGCTCTCCACAGCCCCTCCCATGCCAGACGCCGGCTCGGCACCCCCTCTTCGCTGTGCATTTCTGCTTCCCCCGAAAGCCCGAGTAGTAAAGGGAGGCTCCTTGCGGCCCCCGCGGGCTCCCAGGGACCCGCAAGTTGAAGCGCGAGGGTTCCACGCGGGCTGCG
>110FP000521 ALPP_1              :+U  EU:NC; range  -249 to    50.
ACACCACACTCACCCAAATGGCATCTGTACTCAATACCGCACCCTTCCCTGGGGGACACCTGGTCCCAACCTGAGCTGCCTTTCTCAGGACCCCAGCCCCAGCCCGGCCCAGCCCAGCCACACCCTGCCACTCCCTTCAGCCAGTGTGGCTTCAGGTCAAGAGGCTGGGCAGGGTCAAGGTGGCAACGAGGGGAGAAGCCGGGACACAGTTCTCCCTGATTTAAACCCGGGCAGCCTGGAGTGCAGCTCATACTCCATGCCCAGAATTCCTGCCTCGCCACTGTCCTGCTGCCCTCCAGA
>111FP000394 SFXN5_1             :+U  EU:NC; range  -249 to    50.
TACAGGAACACCTTTCCTGGACTGCCGACCTTGCACCTTGCAACGCGGACAGCGGGCACCGAGACCTCTCCGGACGGCCGCAACTCTCCGCAGTCTACGGTTGTAAGCGCCGCGACGCGAAAAACTACACTCCCCACAACGCCTTGCGCCTCCCGCTCGCTGCGGTTGATTAGGGCCAATCGGGAGAGGCAGCTGTGGCGGGGGCCGAGGAGGGACATTTTAAAAGGGCCGGAGATTGCGGGCGTCAGTGGCCATGGCGGATACAGCGACTACAGCATCGGCGGCGGCGGCTAGTGCCGC
>112FP000484 COL3A1_1            :+U  EU:NC; range  -249 to    50.
CCTAAGTTATACAAACATATATGTAAGAGTGAAATATGTAAAAAAACTTTTACATAAGCAGATGCATACAAACTCCAGATGTGCTCTTTTTCTTACTGTGGGTTGTGTCTTCTATAAGGGAAAAAGAAATATTTATCATTTCTTTTACTGCTGAGGGGATGGGTGCGGCTCTCATATTTCAGAAAGGGGCTGGAAAGTGAGGGAAGCCAAACTTTTTCCTATTTAAGGCCAAAGCAAAGGAATCTCAGTGGCTGAGTTTTATGACGGGCCCGGTGCTGAAGGGCAGGGAACAACTTGATG
>113FP001906 PRR4_2              :+U  EU:NC; range  -249 to    50.
TGTAGTATTTGTGCTGATTGCTTGGATACTGTTTCTTCAGAAACTATGCTCAAGTCACAGTTTGTACCTAACCACATCCTACCACCACATCCTGCTGGGCTAAAATCCCAAAAAGTAATAAGAGACGCATTCAACTTTATGAGAGGAAAGCAAAACCTAATCTTTCAGGTGGTGAGGTCCACCCAGTATGGAGCTCAAAGGTGCCATTGTTCTGCTCATGTTTATAAAGGGAGCTGCCATGTTTCTCTCAACGCAGAGTTGGGAGCAACTCCAGAGCCTCCTTCAAGATGCTGCTGGTCC
>114FP001716 LMO1_2              :+U  EU:NC; range  -249 to    50.
ATTGCTCTGAAGAAGAGACAAAAATCAAGGCTGAGGGTCTGGGAGTGACAGATGGGATGCGTCCTCCAGACAATCATTGAAGACCACGACCCTGGGATCGGAGCAAAGACGCTCACCGAGCTAGGACCTAGAAGCCTCCAGGTGGCGCTGCGGAGCCGGACAGCCGTGCGTCTCCACTCCCCATTAACCCGGGAGGGTGGAGGCCTCAGGAAATGTGTGCATTTATGCAGTAGCAGGAGTGCAAACCTCATACATTGAGGGAGAAAGGCAGCGGGAGACGGCCACGAGATTCCCCCATCT
>115FP000864 NPY1R_1             :+U  EU:NC; range  -249 to    50.
CCGGAGTCGAGGACTGTGGGGATTAGGGCTTCCTTTCCCCTGCGCGGGAGGTCTGTGTCGAATAATGTGTGGCTTCTGTTGGATTGCTTTTCTTTCCAAAATTCCTAGGCAATGCTTCCCCGAGGTGTGCACCTTTGTGAGGTGTTTGTGGGGTTGGGGGAGCTTCAGGCGCTACTCGCGGGACGCCGTCACGTGATCCGGGATGAGGTGGAGTTCGGCTTTAAGGAGGCGTCTCTTCCTAGCTTCATCAATCTTTAGGATCTGAGCAGGAGAAATACCAGCGGATCTTCCCCACTCTGC
>116FP002775 SLC4A11_1           :+U  EU:NC; range  -249 to    50.
CCAAAGCAGCCGAGCTCGGAGAGCGCCGTCTCAGCGGGCGAGGGCGTAGCCCGGGGAATGCACGGAGGTCCGTCTAGTCAGTCGGGGCGCGCTTCCTGGAGGAGGAGGAGAAGGACTTGCGGCCGGAGCTACCGGGATAAATGCAGGAGGCGGGGCAGCCAGCGGGCGTGGCCCTGCGGAGGTCCCCGGTCGAAAGGAGGAGACAGGGGCCGGCCGCGTACTTAAAGCGGACGCGGGGGAAGCCCTCCCGGGGTCTGCCTCAGTCGCACAGCTCGGTGGGCTCGTGGCGCAGTCGAACGT
>117FP002393 RASD1_1             :+U  EU:NC; range  -249 to    50.
GCGGCCGCCGAGCCCGCGGCAGTGGAAAAGCGGAGTCCGAGCGCCTCCAGCCTCAGCCCGACCCTGGACTGCTCCCCCCAGCCCCCGCGCCCAGAGAGCAGGAGCCCGGCAGCGGGTGACGAGGTCGCCGGGACTGGGAGCCGGTGCGGGGGAGGCGGGCCCCGCGGGGCGTGACGCACCGAGCTGGGAGGGCCGGGGCGGGGCAGCCGAGCAGGCTGCATATAAGGGCGGCGGCCGGGCGCCAAAGCCAGAGCAAGCGGCCTGTGCCCAGATCCTGGGAGAACCCCAGCCGAGCCCAGC
>118FP001358 FAM167A_3           :+U  EU:NC; range  -249 to    50.
CCGGCACCAACTACCCATCTGGAACATTCCTGGCTTCCCTGGGTTGGCTCATCTCCCACCCATTCCTTCTTCAACAGAGGAAACTAAGCAGAAGGGTTATTGAGAATGCACGCTCATTCATTCATCCATTTGTTCACTTGTAGAAACATCATTGATTACGTACCCACTGCATTCCAGCCCTGCACTAGGCACTGGGAACATTCCTTACTCAAAGATGAATAAGAAACCACCCCTGAGCTCATAGGACTCGTAGTCTACTGGGAGGATAACCAAGAGGTCTGCGTCCACAGGGGTGAGTGT
>119FP002544 RFNG_1              :+U  EU:NC; range  -249 to    50.
CCTGGCGCAGGCCCCGCGCCCCTGCTCGACCTCAGCCCGGCCCCAGTGGCGGGGGGCGCGGGGGCGCGGAGGCCCGGGGCGGCCTCGGCTCGTTACCTGCAAGTTAAACACCTGAACCGGCAGCGGCATCTTGCACCCACCCCGCCGCGGCGTGCCGTCCACTTCCGGGGCAGCGAAGCCGTCGCTTCCGGGGCGCGGGGCGGGGCGGGGCCGCTGCGTTCTTAAAGGGGCCGCCGCCCACCCACGGCTCCGGCCAGGTTCTCCGCTCGCAGCGCCGGGGGTCCCGGCGGCCGCATGAGC
>120FP000478 NEUROD1_1           :+U  EU:NC; range  -249 to    50.
CGCATGCCGGGGAGGAAGGAGGAGGGGCGGGGGTAGGGGTGGAGGGTGAGGGGAGCGGTTGTCGGAGGAGGGCGGGAGACGAGCAAGGCGTGGGGAGAAGTGGGGAGGAGGGGAGAACGGGGAGCGCACAGCCTGGACGCGTGCGCAGGCGTCAGGCGCATAGACCTGCTAGCCCCTCAGCTAGCGGCCCCGCCCGCGCTTAGCATCACTAACTGGGCTATATAACCTGAGCGCCCGCGCGGCCACGACACGAGGAATTCGCCCACGCAGGAGGCGCGGCGTCCGGAGGCCCCAGGGTTA
>121FP000036 HSPB7_1             :+U  EU:NC; range  -249 to    50.
AGGAGACAGGATCCAGCCCTGTGCAGTGGTGAGGAGGCCCCTGGGGCTGCTGTGATCAGCCTGGAATGTCAGGCTGTGAGCTCAGCCCTCTCGGCCTGCGTGTCGGGCTGTCAGCAGGGCCGGCGCACGGGAGAAGATTTCCAGCCCCCTCTGGGCCATGGAGAGGCCTAAATTTAGCTAGTAGACAAGGGGCTGGCCCCAAGCCCAGGGACAGTCGGCCTTATAAAGCGGCCGCAGTCGGAGCCTGGCACGCTCGCCCAGAGGCCTGCGCCCACACCCTCTCCTGTCCAGCCCTCGCCC
>122FP001845 ALG9_8              :+U  EU:NC; range  -249 to    50.
CCTGCTAAATGTGCAGAGGGGGTCTGTTTCTCATCATTTGGGTGTAAGGATTTTGAGTTAAAGAATAAAAAATAGTGTGAGTAAGACTTGTGTTTTTAGTGATTTTGCTTCATTCTGAATCCTTAAAGCTTCTCAGCAAGGCCTGGGCCTCTGAACATGATCTAAGAAAAACGGGTTGTTGCTTTATACCAAACACATGTTGCCCAATGTACGCGACTATAAGTGGTTGAGCATATCAAGGGGAAAGATGCTAGAATGTAAATGGGACAAGCAGATGAAAACAAAATGGGAGATGCCTGA
>123FP001810 IL18BP_3            :+U  EU:NC; range  -249 to    50.
TAGGTAAGCATCTTACAACCATTTGTGGTCATGAGAGCTGGGGTGGGGAAGGATTGTCACTTGACCCCCCCAGCTCTGTTTCTAAGTGCTGAAAGAGCTCCAGGCTATGCTACGGGAGGAGAAGCCAGCTACTGAGGAAAAGCCAGCTACTGAGAAAAAGCGGGAGTGGTTTACCATTCTCCTCCCCCACCTTTCACCAGAGAAGAGGACGTTGTCACAGATAAAGAGCCAGGCTCACCAGCTCCTGACGCATGCATCATGACCATGAGACACAACTGGACACCAGGTAGGCCTTGGGGC
>124FP001903 TMEM52B_3           :+U  EU:NC; range  -249 to    50.
AATGTCTCCTTTTTGGGAGCAGTAGGAGAAAGAAACTTCAAGATGTAGAAAGAATTAATAGTGTAACGGAAAGAAAGAAGGCAAAAGGAAGTAAATGTGGAGGCCATAGAAATAGTAATAAGAATAAAGAAGAAAAACAGGAAAGAAGAGGGAAAAGCCATAGAAAATAACAGCCAGAGCGAGTAGGAGGAGACAGAGAGAACGAGAGAGAGAAAAGCTGATAAATTCCTGAGAAAAGTTTCTCTTCTTAAGAATTCTAGGTCAAGAAGTAAAATATGGCACAGAGCATTGAAAGGAGGC
>125FP002470 MEOX1_1             :+U  EU:NC; range  -249 to    50.
GTGTGTGCTGCTCTCTTTCCTTAAAAAAAAAATACAGACAATGTTTCTTTAAAAGTCTCCATCTGCAAATCCCATTAGATGTGCATATAAGGTTTCTGATGATTAATAGTTGCCTGCTAGGGTTTTGGTTGGAGGGGATCTTGTGTGTGTGGGTTAACCCCTCCCTCTCCTCTCTCACATTTCACTTCAGAAATTTGTCACTCTCTCCCCACCGCAGGATTTAAAAGTGTGTCCCAGCAGCCCTGGTCCAGCCCTCTGCAGGCATTTGCTCTGGGCTCCAGGACGAACTCCTCGTCAGCT
>126FP000428 SLC5A7_1            :+U  EU:NC; range  -249 to    50.
GGAGATGGGAGTAGCAGGTACTTGTCTCAGGATGGGGATACCATGGCTGGCAGCGCGGACCAGAGCCCAGCCTGCCCCCCAGCTCCTTGGGCCCCGTTTCCTTCGCATCCCGCACACCCACCCTCCTCGCGAGGGCAGCGTCCCTAGCACACGCCCTAGCACCACTCTCCTCTGACGTCCGCCTCCGGATGTCTGACGATCGCCCCCGCCTGCCGCCCTTATAAAGGGGACTTTTCCCAATACTCGATCGATTCCCACCTCGCCCTGCGCCGCGCGCCCTCCGCCGGCGCCAACACCTGT
>127FP002623 C3_1                :+U  EU:NC; range  -249 to    50.
TGTGTTCACCAGGTGGCCCTGACCCTGGGAGAGTCCAGGGCAGGGTGCAGCTGCATTCATGCTGCTGGGGAACATGCCCTCAGGTTACTCACCCCATGGACATGTTGGCCCCAGGGACTGAAAAGCTTAGGAAATGGTATTGAGAAATCTGGGGCAGCCCCAAAAGGGGAGAGGCCATGGGGAGAAGGGGGGGCTGAGTGGGGGAAAGGCAGGAGCCAGATAAAAAGCCAGCTCCAGCAGGCGCTGCTCACTCCTCCCCATCCTCTCCCTCTGTCCCTCTGTCCCTCTGACCCTGCACTG
>128FP001126 GSTA2_2             :+U  EU:NC; range  -249 to    50.
TGCAAAAAGAGCAAAATCTAGGTGAAATGTATTGTTTAAACTTTGATTACCAACCTTGAAAAGGAACATATTAACCAGTGTCTTCTGATAAGCAGATCACTTGCCTCATGTCTTAGAATCCAGTAGGTGGCCCCTTGGCCATGAAATGTGTGGGAGTGGCTTTTCCCTAACTTGACCCTTCTTTCAGTGGGAGGGAACTATTGAGAGGAACAAAGAGCTTATAAATACATTAGGACCTGGAATTCGGTTGTCCAGCCACAAAGGTGACAGCATTTAACAAAGTAAGTACTGATCTTATAA
>129FP002658 PLVAP_1             :+U  EU:NC; range  -249 to    50.
AAGGCGAACGCGAGGCTCGAAGAGGCCAGGAATGCCTGACCAGCCAGCCAGCGCCCCACCCAGCATTAATCAGAGGGGTCCAGCCGGTGCCCTGGCTCTGGGCCCCCAGCCCCACCCCCGCCTTCTCACAGCCAGAGTGGGAGTGTTGTGATAACCCGCAGCCCCCGTTTCCTCCGGGCCAGGAAGGAGCCAGGCAGAGGAAGTATTAAGAGGAGTAATATAAGCACTCCCCCCTGCGAGGCGGGGGCCAGAGCAGGCCTGGTGGTGAGCAGGGACGGTGCACCGGACGGCGGGATCGAG
>130FP000251 DPT_1               :+U  EU:NC; range  -249 to    50.
CAGCAGTTGGCTTTTATAATCTAGATACAAAGTTGTTCTTTCTCCAGGGAGCTTCTTAGACTTACATGCTGCTGGTATATTCCTAGAATTCCACCTTAAAACAAGCTGAATGTCCTTATGGCTGACATCTCAGCATGGAAAAGTTTTGCTTAAGCAATGACACACTGCAGTTGGATCCTTCTCACCCACATCTGGAAGCCACATGTCAGCGGCAGCTATATAAAACGGTCAGACCAGCAATCTTAGAGTGACATTGTTTGCCAAAATCCCAGGCAGCATGGACCTCAGTCTTCTCTGGGT
>131FP000793 CXCL11_1            :+U  EU:NC; range  -249 to    50.
TAAATGGATTTCTAGGAAAAGCTACCTTAAGAAGGCTGGTTACCATCTGGGTTTTCACAGTGCTTTCACATTCTTATCACTTTCAACACTACTGCAAATAGGAAGGGACAGTAACATTTAGAAGAGAACAAAACAGAAACTCTTGGAAGCAGGAAAGGTGCATGACTCAAAGAGGGAAATTCCTGTGCCATAAAAGGATTGCTGGTGTATAAAATGCTCTATATATGCCAATTATCAATTTCCTTTCATGTTCAGCATTTCTACTCCTTCCAAGAAGAGCAGCAAAGCTGAAGTAGCAGC
>132FP000760 HTN1_1              :+U  EU:NC; range  -249 to    50.
TGTCTGACTCACTCAGGGCTAGACTAACACTGGGATTAGCATGTGATGGGTCCATTCGCTTTCCGGTTGCTTTGTCTTCACAATGATCTATTGTAAAATCACCTGGTTAAGTTTATTTTTAGAATTTGTAGAGACAGATTTTGGGCATTACTTTCCGTCTCAATCATATGATCTCCTAATTGATGCTATTTAGAAAAACAAAAGGGAGATTTCAACGTGTTTAAATACATCAGCCATATAGAAAAGGACATCTCTTGAGACTTCACTTCAGCTTCACTGACTTCTTGACTCTCCTCTTGA
>133FP000588 TCTA_1              :+U  EU:NC; range  -249 to    50.
AGCGCGAGAGAGCGAGGGCGGGCGGCGGCGGGAGGGCGGGGAACGACGTGCGCGCCTCCGAGTGCCCAGCGGGCTCGAGCCGGCACAGGTCGCGGCCCCGCGCACGCGCGCGCACTCACAGCTCATCCACTATTGCTCAGGAGCCCGTCCACGCCCTAAAAGCAAAACCCTTAACCAATCATTGCAGCCGCGTGGGGCATCACGGGAACTCCGGGGCTATAAAAGACCTGGTTGCTATTTTGTACTCCCGGAGTCACTCATCCCTTAAGCAAGCAGGGTGGGGTTAGGTGCGCGTGCGCG
>134FP002930 LGALS2_2            :+U  EU:NC; range  -249 to    50.
TGGGGCTGCTTCCCCTCTCGGGCTCTGGGAGCGCTGAGGAGGGGGAGGCTGGGCTGGAGGGAGGCCAGGAGGATGCTCCGGGCTGGGTGGGGTGGAGCTGGCTGAGGAGTCTTCTGCCTGTTTGTGCTGGGTACTGGGAGATGCAGGCGGGGAGACACAAGGTAGAAGGGGCAAAGTCCTCACCTAGGACCTTGAGGGAGTTAATGTGTAATATTCTAGGATATAAGCTTGACCACGAGTTGAGACCCTGAGCACAGGCCTCCAGGAGCCGCTGGGAGCTGCCGCCAGGAGCTGTCACCA
>135FP000007 TPRG1L_2            :+U  EU:NC; range  -249 to    50.
CATCATTACATGTGTCCCCCAGAAAGGCACAGTCCAGTCTTAACCCCAGTGCGTGTGATATGACTGGTATGGTTTGGCTGTATGCCCCCACCCAAATGTCATCTCCAATTGTAATCCCCCACGTGTCGAGAGAGGGGCCTGGTGGGAAGAGATTGCATCATGGGGGCAGATTTCTCCCTTGCTGTTCTCGTGATAGTCAGTTCTCAGGAGATCTGATGGTTTAAATGTGTGGCACTTCCCGCCCCCGTCACCCCTGCCGCCATGCTTCCCCTTCATCTTCCGCCATGACTGTAAGTTTCC
>136FP001531 KIF12_2             :+U  EU:NC; range  -249 to    50.
GAGACGCGGGCGGAGCTAACTCCGTGTGCAGAGCAGGACATGGAAGAACGCGGGTCACCCGACGGGTAAGCAGATCTTCAGACAGGTTCGAGGAGTCCTGAACAGCCGCTAGGTGCAGGTATGATAAGTCGCATTGCTGCCCACAGGGATCTCGCGCGGAGCCTGGAGCAAGGGCCAGAGGGGCCGGAAACGCCCATCCAGGTGGTGCTCAGGTGGGTATAAATTGGCTAGGAGGCACCTGGGCGAGACAAGGATCGAGGAAGACATCAGGATGTACCATCTGCCCTTCTGTCGGACCCC
>137FP001375 LOXL2_1             :+U  EU:NC; range  -249 to    50.
GAAAGGCCCCCTTCCCGGCATCTCAGGCTCCGGAAACCCGGGCGCGAGGAGCCTGGGAAGGGCTGCCCCGCAGGCCTTGGCCTCCCCCGCGGAGCTCCCTCTGGCCCTGGGAGTGGCCGCTCTCGAATTACAACAAAAGAGGCCGGAGGCCGGGCCTGCTGCGGCGGCCGCCTTCGGGGAAGGGGGTGGGTCCGGGGAGGGGTTTGCCATCCTCCTCTAGTTAAAAGTAAGGGGGAAAAGAGTAAACGCGCGACTCCAGCGCGCGGCTACCTACGCTTGGTGCTTGCTTTCTCCAGCCAT
>138FP000475 TTN_1               :+U  EU:NC; range  -249 to    50.
AACCAATGCTCTTCTCTGAGCCTCAACACAGTTATTCTTTAAATACAGTTCTATTTCCTTGGTGAAGTCTCCTTTGAGGTACTAAATTTAGCACTGTCAATCAGAAGAACAGGTGGTATGTGACACTACCAAATAGGTCCTCTCCCATCATGCTTTCCTAAGACAGCCAATCACCCAGGGCCCTGCCTAAGGATGTGGGGCTGTCAGCAGATCTGGTGAATATAAGGGCAGGCCAGACCCTGGCTCTTGAGCAGTCGTGCATTCCCAGCCTCGCCTCGGGTGTAGGGATTGCATAGAAAA
>139FP002365 P2RX5_2             :+U  EU:NC; range  -249 to    50.
AAGACCAGCCTGGCCAACATGGTGAAACCCCGTCTCTACTAAAAATACAAAAATTATCACGCCTGTAGTCCCAGCTACTTGGGAGGCTGAGGCAGGAGAATCGCTTGAACCCGGGAGGCGGAGGTAGCAGTGAGCTGAGATCGCACCACTGCACTCCAGCCTCGGCGACAGAGCGAGGCTCCGTCTCAAAAATAAATGAATAAATAAATTTAAAATAAAATAAAAAGGAGCCCTTCCCCCTTTCACTTCCTCTCCTCCGCGATCGCTGCTTTCAGCTGGGCAACAGCACAGGGCGGTCCT
>140FP002858 NCAM2_1             :+U  EU:NC; range  -249 to    50.
GGGGACCGAACCCGTGACTTCGAGCTCCACTGCGGACGAATCCCGGGACCGCGCGCCTCGCGGAAGAGCGGCCGCCGTGCAGCGCGGAGGGATACGCCTCGGCCGCACCTCCCCTCGCCGCGCCCCCGCCCCCGCCGCCCTCCCCGCCCGGCTCTGCTGCCGCCGCGGCGGCCGCTGCTGCTGCTGCTTCTGCCGCCGCTGCCGCCGCCGCTGCCTGGATATAGTGCGGCAAGAGCGGAGCTTGCAGTCACTTTGCGAGGAGGAGCGCGCGGGCTGCGGGCGGCTGGGGCACCGCGGGAG
>141FP000468 RAPGEF4_2           :+U  EU:NC; range  -249 to    50.
CCAAGGGGCCTGCATTCTCCCAAGTCAGGAGCCCGAGCTTACTTTTGGCAACCTTGGAGCTTGTACTGTAGGGTTACTTCTCAGGCCAGAAATTTGCATCAAAGGACTAAGAAAAATATATCCAAAAATAAACATGAAAGCCAAGACTTCATGCCAGGAACTCCAGCCACACACATCCTGTTGGCTGGTTCTCTTGTCTCTCTCCTCACAGTTCTGATTCTTTTAAACCAAGCGGAAGCCTGCTTCGATGACTTGGACTTATGTCTGCACCAGGGTCTCATTCCTGTGTCTTCAAGCTTT
>142FP002503 CSH2_1              :+U  EU:NC; range  -249 to    50.
GAGAGGACAAGTTGGGTGGAGTCTGTGGCTGACACTCTGTGCACAATCCTTACAACACTGGTGATGGTGAGAAGGGAAAGACGACAAGCCAGGGGGCATGATCCCAGCATGTGTGGGAGGAGCTTCCAAATTATCCATTAGCACAAGCCCGTCAGTGGCCCCATGCATAAATGTACACAGAAACAGGTGGGGTCAAGCAGGGAGAGAGAACTGGCCAGGGTATAAAAAGGGCCCACAAGAGACCGGCTCTAGGATCCCAAGGCCCAACTCCCCGAACCACTCAGGGTCCTGTGGACAGCT
>143FP000033 AGMAT_2             :+U  EU:NC; range  -249 to    50.
TTCTGAGTAGCTAGTGAGAGGTGAAGCCGGCTGGGCTTCTGGGTCAGGTGGGGACTTGGAGAACTTTTCTGTCTAGCTAAAGGATTGTAAATGCACCAATGAGCACTCTGTGTCTAGCTAAAGGTTTGTAAACGCACCAATCAGCACTCTGTCTAAACAGACCAATCAGCTTTCTGTAAAATGGACCAATCAGCAGGATGTGGGTGGGGCCAGATAAGGGAATAAAAGCAGGCTGCCGGAACCAGCGGCACCAAGCTGGTCGGGGAGTCTTCCAAATTGTGGAAACGTTGTTTGTAAACC
>144FP001308 LEP_1               :+U  EU:NC; range  -249 to    50.
GCTCCTACCAGCCACCCCCAAATTTTTGGGAGGTACCCAAGGGTGCGCGCGTGGCTCCTGGCGCGCCGAGGCCCTCCCTCGAGGCCCCGCGAGGTGCACACTGCGGGCCCAGGGCTAGCAGCCGCCCGGCACGTCGCTACCCTGAGGGGCGGGGCGGGAGCTGGCGCTAGAAATGCGCCGGGGCCTGCGGGGCAGTTGCGCAAGTTGTGATCGGGCCGCTATAAGAGGGGCGGGCAGGCATGGAGCCCCGTAGGAATCGCAGCGCCAGCGGTTGCAAGGTAAGGCCCCGGCGCGCTCCTT
>145FP002399 RP11-192H23_1       :+U  EU:NC; range  -249 to    50.
GTGTGTGTGTGTTGAGTGCATGCATTCAATCTGTGTATTCCTCCCTCATCAACCCAGAACATCCTGCAGCTGCCACTCTGAGGGTGGCCCCTTCCTTCCTCTGCCCTGAAGCTGTATCACAGAAATTTCTAGTCCTAGTGTGACTCTGGCCCCATGCTGATGGGTTTCTGCAGACTGGAAGAGGCGGGGCTCGTGTCACGCAGCATCAGGGAGAGGAATTGCTTATATAACTGGGACAGCAGATTTAGCAGAGAGAGGAGGCAGAGGCTGGGAATGGGAGCAGTAAGCTGTCGGCAGGGG
>146FP000964 SKP1_1              :+U  EU:NC; range  -249 to    50.
CCCAGTTGACGAGACAGCGCGGCGCTTTCAGAGCTGGGGAGAGGCGAAAACTCTTCCGGCCCCCCGATCCCCCGGCCAGCCGCCCCCGGCAGCTCCTTGCCGCCTCCCGGCCTGGGCCCGCCCAGCCGTTCTCGGCCTGCCGTCAGGCGATCTCGGCGGCCAGCCCAGCCGCGATGTGACGCCGCGCGCCCCGGGGTCCTCGGCGCCTGCGCCCTCTCCTATAAAGCAGACGCCGCGCCGCGCTGCGACGCTGTAGTGGCTTCGTCTTCGGTTTTTCTCTTCCTTCGCTAACGCCTCCCG
>147FP002466 AOC2_1              :+U  EU:NC; range  -249 to    50.
CAGATTCCCTTTCATCTGGTCTAAATGATGGAAATCAGTAGTTGGTACTGACTGCTACCAGTGGGAGTTCAGGGGCAAGGAAGAGGCTATGCATGTGGAAGCAGTGCCCTGGGCCAAACCACAGGACAGAAAATTGGAACAGAATTACATAAATCAAGGTCAGAAATTTCCTGCCCAACCCATGGGGTGGAGTTTTCTCCCTTCCTATCCATCCTAGCGAATATAAACCCCGACTTGATGTCAGTAACTGGAAGGAGCAGCTGTTAGAATTCTGATTTCAGCTCTCAGCATCCACCATGC
>148FP000211 S100A7_1            :+U  EU:NC; range  -249 to    50.
TACCGCTGCCTTACCCTCAAATCAAGGTTGAGCCAGAGAAGACTCCAGGTGAGGTCTCTGGGGTGGGGTGGGACCTGGTGACCTGGGACACTGGCCAGAAATCCTGAGCACAGCCTCCTGGGTGTGTCCCACCCACCTGATGTGGGGCAAGCCTCCAAGAAACAGATGACAGAGGTGGCCCCAGGCCTCCCAGCCCCTGGGAAGAGCCAGGCTGAGCCTTATAAAGGACTGCTCTTTGTCCAAACACACACATCTCACTCATCCTTCTACTCGTGACGCTTCCCAGCTCTGGTAAGTCTC
>149FP002641 C19orf80_1          :+U  EU:NC; range  -249 to    50.
CATGGTGAGTCTCAGGAACTCCCAGCAGGGTCTGGGGCCCGTCCTCTCCCAATGCCCCCCACCCACACCTGGCCCTGAGCCCCAGGAAGCGTGATCCCGGCGTGGCCTAGCCGGACATTCGCCTGATGCAACTATCGCACCACTGCCAGGCCCTTGTGCAATGCGGGGCACCAGGTCGGCCAGTTAACGATTGACTGGGGATCAGTGGGGGTATGAGGCATAAAAGGCTTCAGTGACAGTGCTGTGGCTATACCTTAGACCCTCAGTCATGCCAGTGCCTGCTCTGTGCCTGCTCTGGGC
>150FP001850 NNMT_2              :+U  EU:NC; range  -249 to    50.
TGTTTTGATTTTGAGCAGTTGCCACCATTCCCCCAAGCCGTCCTGATCCTGGCTTTTCTTGGGCCCCTGCCTATTTCCTCACCCCCACACTCTACTCCAACTCCCCGACACACACACACAGACACACACACACAGCCTCCTCGCCCCTCCCCCAGCTCCCCTCCCCTCCCTCAGGCCTCAGCTTTCTCTTGACAGATGGGAGGGCAGTGAGCACTCCCTCTTTAAAACAACATTTAATCGCCGTTTTCTGTTCTTGGACATCAAAGCTGGGGCTTAGGCGCTGTGCTGGGGTCGCGGCGG
>151FP000800 RASGEF1B_2          :+U  EU:NC; range  -249 to    50.
TTCGGAATGTAGATGTGTCCATCCTCCCTGATGAATTCGGTGGATATGGTGTATATAGATGAATATGCACACAAATTTGTGTATGTGTTTGGGCCGAACGCGTCTCCAAGGAGTCCTTCGTCAGCACCATGTGACGACGGTCAGGAACTGCTGGTGTGTGTAGATCTATATTTAGCTCAGATGGTCTAATGGCCGAAGGGAGGGTCTCTGAACTGGGTGCATAAAGGGGAAGAGTCTAGGGATCAGGGTGGTGCACTCTTGAATGATGTCTGGCACAGTCACACTCAGATGGGGTGAATA
>152FP002097 PCDH17_2            :+U  EU:NC; range  -249 to    50.
CTTTTATTCCTCGCCAAGGTTTTCTTTTCTAGATGAAGAGGACTGGGAGGCAGGGCTATTGGAAGGAGATGCTGAATAGAAAGAAAAGAGGCACTTGACAGCCCAGCCCTGTGAATGCAGAGACTGTTTCCCTTCTAGCGAGAGACAGGGAGAGTGTGTGTGCAAGGACTGGGAGGGAGGCTCCCCCTTCCTTTTTATTCGGCCTCCCCCCTCCTCCTTTAAATGTGCACGTCCAACCATGAGTTGCCTGTTGATTTCCCTTCGCCTGGGAAGAAAAGCAAACTGGAATTAAACTGCTTG
>153FP001885 TPI1_1              :+U  EU:NC; range  -249 to    50.
GGTCTCGCCTTGTCCCGAAAGCCCCGCAATCGAGGCGGAGGCGACCGAGCCCCCGACTCTCCTAGAACGTTGCCACAAGAAGGGGGAACGTCGGAACAGTGCATCATCGGGCGGCGGCCGGGGCGGCGGCAGGAGGGCGGGCGGGGGGCAGGGCTCCGGGGGACTGGGCGGGCCATGGCGGAGGACGGCGAGGAGGCGGAGTTCCACTTCGCGGCGCTCTATATAAGTGGGCAGTGGCCGCGACTGCGCGCAGACACTGACCTTCAGCGCCTCGGCTCCAGCGCCATGGCGCCCTCCAGG
>154FP002310 SIAH1_1             :+U  EU:NC; range  -249 to    50.
TGCCAGGATCCGTTGAATGCGCGGTGCACGGGCGCAGCAACGGTAGCCGAGTAGCCCCCGCACCTACTGCCGCCTTTGGAGACCCGCACAGCTACGCCCGCGGAGGCCGCCGCCGGCCGCGCCAACGCCTGTGCGCCTGCGCGCCCGCGAAAGCCCCGCCCCCCCAGGCTCCCAGCGCGCGGGGCCGCGCCTCCTCATGGCCGCCGCCGCAGTGTGTGGTATTTAGCGGGGGCGCGCGGCGGGCTCGAGGACGCGCGAAACGGCGGCGGCGGCGGCGGCCAGGGGGGAGCCGGGGCGGCC
>155FP000503 MYL1_2              :+U  EU:NC; range  -249 to    50.
CTGTCACCAAAGGATCTGAAGCTGGCTTTGTCATATATCTTTCTCCTTTATATATGGAGGTGGGGGGGGGAGAAAAAAAGGAAAGAGAGTTAAAAAAAATTGATGAAGCCCTGACCCTTTAGATTCCATTTATAGTCTGAGCCGGAATGCCATCCCCCTTGACTAGAGAACTGTCCAATCCAGCCGCATGTGTCAAGATTCTATTAGGCACTAAGTGAAATATATATGCATGCCCTTATGCCGTTTAACACTCTGGGTCCATCTTCAAGACACTGGGCTGTGGATCAACCCAACCACCAC
>156FP002234 NOX5_1              :+U  EU:NC; range  -249 to    50.
GGTTGCTGCAGACCCATACGATTCACTGCTGCTAACAATTTGATGTGCAAGATAAAGAAAGCGGTAAGGAATAACTTCTGTTTCCGACTTGAGCTACTTTGTGGGTGGTAGTGTACCTTGTCTTTTTTATAGCATGTATCAACATTGTATTATAATTTTATAGTTATTTATATGATTATTTGTTTAATGTTTGTCTCTCTTTACCAGATTGTAAGTCTATAAGAGAAGGAGTAATAAGAATTTTGTTCACTGCTGTACTCTCAGCAGCTAGCACAATGTCTGGCCTGTAATTATATGCTC
>157FP000208 S100A12_1           :+U  EU:NC; range  -249 to    50.
TTCAGGGCACCCCTGTGCGGGTGGGTGGAGTGGGGGTGATTTTGTTTCAGGCTGAGCAGGAGGGCAAAATTCAGTCTGGGTACAATCTGGGCTGCTCCTGTGGCAGCCTAAGCCACAGGTTTGAAGCTTCTATTGAGCAACAGAGTACTTTACATAAATTGCCTCAAGATGAATCAGAGATTTCTTCACCCAAGGGCTAAGATGAAGCCTGAACTGATTATAAAACCTTCCTTGGCTCAGTGCCCTTCACCACTGCTGGCTTTTTGCTGTAGCTCCACATTCCTGTGCATTGAGGGGTAA
>158FP002786 SNX5_1              :+U  EU:NC; range  -249 to    50.
AGCCTAAGGCAAAGCAGGTCCAGAATGCCCCGCGGCGCTCACGCCCCACCCGAGGCTTTCGTCGGCCTCCGCCAACGCGCCACCAGTTAGAGGCAGGGAGTACCTCTCCGAGCGGAAGGGCCGGCGTCTCCGAAGCGCGGGAGCCTCCAAATCGCGCCCTTCTGCTCTCACGAGATCTGGTGACGTCAGCGCTCGCTGCCATCTTGGACTCGGGCTGAGTAATAAATTCCCCCCGCACCGAAACGCGGTCTTTCTCTAGACGCGTCTTGCTGGGAGAGTGTCCGTTGCTTCCCGTCCGTG
>159FP000560 ZCWPW2_3            :+U  EU:NC; range  -249 to    50.
CAGGACCAGGCCACCACCCACCCAACCCAGTGCATGCCCCAGCCCCTAGAGAAAGACAGGAAGAAAGGAGCAAAGGACCCACAAAACAGCCAGAAAAAATTTAACAAAATGGCAATAGTAAGTCCTTACTTACTGTTTGCTATTTACCCATCAATAATTACATTGAATGTCAGTGGATCAAATTCTCCAATTAAAAGACATAGAGTAGCTGGATGGATTTGTTTTAAAGAAAGATCTGATAATATGCTGCCCATGAGACTCACTTCAGCTTTAAGGACATATAGACTGAAAGTGTGGAAA
>160FP000727 TLR1_1              :+U  EU:NC; range  -249 to    50.
GACAATAGTAAACTGACTGTAGTGAAATTTGGAACCATAGAAACGTGATTCTATTTTAATACAGGCCTATCAGGTAACCCACAGACTATGCTACATATGAATAAGAGAAAATAAGTTTATTCTTAACTATGTAATGTAATTCCAGTGGAATTCGGTAGGTGGCATAAAACAGCCTTTTTGTTTTGTTTTGTTTTCAACACCAAATGTGGTTAACAGTGAAATAAATTCAAGGAAGTGCTTGAATTTCTTACAGACTGCCAAATGGAACAGACAAGCAGGTTGTCTTGGTAAGCAACACAT
>161FP000918 IPO11_4             :+U  EU:NC; range  -249 to    50.
CCACCTTATCGATAATGCTGTTAATAATGAGAGGATTTTTCAAAATGTGCTGCCCAATCCCCGTGTTGAACATGAGTCCTGTAAGAAAATACGAAACAGCATTAATTTTCCTACTGAGATTAGATATTAGGCAGTACCAGAGAAGAAAGCTGCATGGGTATGGGGAAGATTTCTGCGCCAACCAGGGCCACGAAACGTCACGCCAGGACTGACAAACTCTTTATAAGTTCATCCTCCAGCTGGAAAGGAAGTCAGCGGCGACGCGCAGGGCCTGCGGCCGAGTCGGGGACCCACCCCTGC
>162FP000089 PLK3_1              :+U  EU:NC; range  -249 to    50.
AGCTGGCCCCTGCGGCCTGGTTGCACCTGCATGGTGACTAGCTGCCGGGCTGCGCCCCGGGGCGCGGCGAGGAGGCGGGGTCTGGCAGTGCGTTGGGTGGGGGAGGAGCTTCTGGGTGATGTAAGGCCGGGAATGGGAGTGGCCTCTCCTCGACTCGCTGCTAGGAAGGGGGCGGGACTCTCGGTGACCAGACGCCGGGGAGGGGGCAGGCGTTCATTGATAAAACGCTGGGCTCCCCTGGGCGCCAGCGCAGCGTAGCAAATCCAGGCAGCGCCACGCGCGGCCGGGGCCGGGCGGAAC
>163FP001855 APOA1_1             :+U  EU:NC; range  -249 to    50.
GAGACCTGCAAGCCTGCAGACACTCCCCTCCCGCCCCCACTGAACCCTTGACCCCTGCCCTGCAGCCCCCGCAGCTTGCTGTTTGCCCACTCTATTTGCCCAGCCCCAGGGACAGAGCTGATCCTTGAACTCTTAAGTTCCACATTGCCAGGACCAGTGAGCAGCAACAGGGCCGGGGCTGGGCTTATCAGCCTCCCAGCCCAGACCCTGGCTGCAGACATAAATAGGCCCTGCAAGAGCTGGCTGCTTAGAGACTGCGAGAAGGAGGTGCGTCCTGCTGCCTGCCCCGGTCACTCTGGC
>164FP001723 CALCA_1             :+U  EU:NC; range  -249 to    50.
CTGCCCTCAAATTCCCGCTCACTTTAAGGGCGTTACTTGTTGGTGCCCCCACCATCCCCCACCATTTCCATCAATGACCTCAATGCAAATACAAGTGGGACGGTCCTGCTGGATCCTCCAGGTTCTGGAAGCATGAGGGTGACGCAACCCAGGGGCAAAGGACCCCTCCGCCCATTGGTTGCTGTGCACTGGCGGAACTTTCCCGACCCACAGCGGCGGGAATAAGAGCAGTCGCTGGCGCTGGGAGGCATCAGAGACACTGCCCAGCCCAAGTGTCGCCGCCGCTTCCACAGGGCTCTG
>165FP001322 PRSS37_1            :+U  EU:NC; range  -249 to    50.
CTTCTGAATTGTCACCAGGCCTAATGTCATCTAGACTGTAAACAATTCCCCAACTATCAAGATAACTGTTCTATGAATGCTTTTCATTTCCATATTTTCTTGGCTCAATGCTGTTGCTCAGGACAAAAAACACCAAGTTGGTGATGATGACTGAGTGATGAAACAGTGATCAGAGGGACATATGAAGCTAGTGTAACAAAGATGGGAGGGGCTGGGGAAAGTATAAGTAACTATTAGGAGGTTCAGAGCAAACCTCAGGACACTTACTCCCTGAGCTAAGGTAAAGAATATTGTCCCTCA
>166FP000339 TPO_2               :+U  EU:NC; range  -249 to    50.
CTTTCTCCCTGTATAATTTTTCCCCTCTTCTTCCTAACTCATTCGGCCAGAGGCTGGACTGCATGTGGACCCCGATGACATGGCACTTTGTTTCTGACCAGTCAGGACACACAAGAGGCCCGGCGCAAACACAACAAAGCCCGCAGACATTCTGTCCCCACGAAGAACGGACGCCACTCGACTTCCTAGCATCTTGACGGGCTATCCAAGCGCGGAGTCAGTTTATAAGGTGGGTAACCAAGTCCCTGGAAGGCAATTAAGGCGCCCATTTCAGAAGAGTTACAGCCGTGAAAATTACTC
>167FP000699 CLDN1_1             :+U  EU:NC; range  -249 to    50.
GAATGAATGAAAAGCGTGAAACGCCTTACAGGAGCGAGAAGATCCACGAGAGAAAGCGAGCAGGGACGCAGCTCTGGTGCCTGGTCCTGCCGGGTGGTCCCCACGCCGCCAGCCGCGCGTTCCCCAACCGGGCGCTCCCGGCGCCCTCTCGGTGAGCCGCCCTGAAACCGCCAGGGGGCGCTCCCCGGCTGCCGGGGCTGAGGCGGGCGGAGCTGCTTTAAATCGCGGCGCCCAGCGGTTCTGCGTCTCAGTTCCCGAGCCTGGGAGCAACCGCAGCTTCTAGTATCCAGACTCCAGCGC
>168FP000692 SST_1               :+U  EU:NC; range  -249 to    50.
TGCTCATAGCACTGAGTGAAAATAAAAGATTGTATAAATCGTGGGGCATGTGGAATTGTGTGTGCCTGTGCGTGTGCAGTATTTTTTTTTTTTTAAGTAAGCCACTTTAGATCTTGTCACCTCCCCTGTCTTCTGTGATTGATTTTGCGAGGCTAATGGTGCGTAAAAGGGCTGGTGAGATCTGGGGGCGCCTCCTAGCCTGACGTCAGAGAGAGAGTTTAAAACAGAGGGAGACGGTTGAGAGCACACAAGCCGCTTTAGGAGCGAGGTTCGGAGCCATCGCTGCTGCCTGCTGATCCG
>169FP002553 RAB31_1             :+U  EU:NC; range  -249 to    50.
GGGCCGGGAGGGGCGGATGCCGGAGGGCGCTGGGGGAGGCCGACCCGCGCGGGGCTGGTCCGAGGGCGGAGGCAATCCGCCGGCGACGCCGCAGGTCCCGGGTGGCTGACGCCGTCCGGGGGCGTTCCTGGGAGCTGGGGGCCGGCGAGGCTGGACCCGACGCGCCCGGGAGGAGCCGGCCGGCGGCCACGTGACCCACCGCGGCGGGGCCGGCGGCCCAGAAATAGCAGCGGCGGCGGTTCCGCCCGCGGGCGGCGCGAGCGAGGGGCAGAGGCGAGAGACGCCGGCGGGGCGCGGGCG
>170FP001635 PAPSS2_1            :+U  EU:NC; range  -249 to    50.
TGCCATCTGCCGCTCCGCTGCAAGGTCTCGCCCGGGACCGGGGCTGGCGGAGCGCGCGCCCGCGAGTAGGGGCCGGGCCGGGGACCCCGCCTAGGCGGCGGCGGCCGGGTCCCCAAGGCTGGGCGCTGCTTGCGGAACCGACGGGGCGGAGAGGAGCGTGGCGGGAGGAGGAGTAGGAGAAGGGGGCTGGTCAAGGGAAGTGCGACGTGTCTGCGGAGCCTTTTTATACCTCCTTCCCGGGAGTCCGGCAGCCGCTGCTGCTGCTGCTGCTGCTGCTGCCGCCGCCGCCGCCGCCGTCCC
>171FP001623 SFTPA2_1            :+U  EU:NC; range  -249 to    50.
GAGTGGGTGACCTTAGCCAGTGAGGCATTTCTCTTCTTACAGACCTGGTATTTTTCTTTACCAGGTTCTGTGCTCCCCTCAAGGGTCCTAAGTATTCCTGCAGCCTGAGTGTTCTGCAGGGAAATGTGCTGTGTAAACACTATGCCTATTTCCTGCTTGGAGAACAGGTTTTGTGGTAGAGCTCTCAGGGGTGGGGAAGAAGCCTGGCAGCCCACATGCTATAAATTCTGTTGTCCACCTTTATGCTCTAACTTGGAGGCAGAGACCCAAGCAGCTGGAGGCTCTGTGTGTGGGTGAGTT
>172FP002278 CLDN6_1             :+U  EU:NC; range  -249 to    50.
TGCTTAAGTGGTGAAGCGGAGTCTCAAGCTCTGTTCTACCCTAAGCCTGGCGCCCTCACCCTGGGTGAGTCTGGACGTCTGCCAGCCCGAGGCGGGCCCAGCGACCCCAGCCTCCAGCGCCCCCCTCTGACAAGCCTGGGATTCGCACGCCCGCTGCCGTCAGGGACAGGGTCTCTGCCCCTCCTCCGGGGCGGTGGTCCAGTGACGTCACCGCTTCTTTAAGACCCCCGCCTCCGCCCCTGTCCCGACACTCGGCCTAGGAATTTCCCTTATCTCCTTCGCAGGTGAGTCCGGGGCTAG
>173FP000782 PPBP_1              :+U  EU:NC; range  -249 to    50.
TCCTGAACGGAGTTCTTACACAGGTGTAAGGAAGATAAGTATTGAGAAAGGGAGAGTGGGAATGTGAAGTGATGCACATTAAGCAAGTTAGTAGGAATTTGACCTGTCTGGTCTTTCTCTGGGTTGGGCACAGCTTCAAATGCTTATGTGTGTATCACCACATACCCTCACTTCCTCCTTTCCTACCTCTTCCTTCTTACTGGCTTTGAGAAAGAGCATATAAATGACATCTTCAGGGCATGAGAAGCCACTTATCTGCAGACTTGTAGGCAGCAACTCACCCTCACTCAGAGGTCTTCT
>174FP000571 CTNNB1_1            :+U  EU:NC; range  -249 to    50.
TCAGGCCGCGCAGCGGGCAGCCGCCAGCCGTCACCCCGGGGAGCGTCCGTGGGGTGCCCAGGCACCCCACCCCGGCCCGGGGCGCTCAGACGGCAGCAGACTGCTGGGCGGCGCGGGGACTACTTTCCACCGCCCCCTCGCGCCCCGCCCCTTGTCCTCGCGCGGCGGAACGCTCCGCGCTGCGCCGGTGGCGGCAGGATACAGCGGCTTCTGCGCGACTTATAAGAGCTCCTTGTGCGGCGCCATTTTAAGCCTCTCGGTCTGTGGCAGCAGCGTTGGCCCGGCCCCGGGAGCGGAGAG
>175FP000508 CXCR2_1             :+U  EU:NC; range  -249 to    50.
TAAGTAAGATGTGGTAGAAGGGAAAGAGCCAGGACAGAGGGGAGAGAAAGCAGGATCCTCAAGGACCAGAGAGGCAGTGGGTCCCACAGTCAGGTGCGGGGATTCAACAGAAACAGAAGGAGGGACGCTTCTCACTCTGACCCCGGAAAGAAGGAAGAAACTGCGTGCGAGTTCAGACAAGTCCGTTGGCGGGGGCTGGGATGCCTGCATCTTCCTTGTTAAAAAAGGAAGTGCAGGTTCAAAACATTCAGAGACAGAAGGTGGATAGACAAATCTCCACCTTCAGACTGGTAGGCTCCT
>176FP000907 GHR_3               :+U  EU:NC; range  -249 to    50.
CCTCTGGTACCAGATATGTGTGTGTGTGCATGAGAGAGAGAGATTGAGAATGACTGATTTGGGAGGGATTTTGTGAAGGTTTATATATCAAAGCAGAAAGACCAAGAATTTAGAGATTAATACATGCCAAGTGGTAACCAAGAAACTTCTGTGGGATCCCACCTCCAACCCCTCCCTCTCTGTCAGATTTTAACCAAATCAGTGTGATGTGATCTGCTTGCATATATGAGTGAAAGAAAAAGGAAATTTAAAAAGTTCTTGATATAAAGCCTGGAGGAAACAATACGAAAATCCAGCCTC
>177FP002206 SLC12A1_2           :+U  EU:NC; range  -249 to    50.
CCTTATGAATTAAAGAAACTCTATGTTACTTCCTGTCTAAAAGGATTAATGGTTTACTACTAGTTACCAGTTGATGTGGTACTTAAGTTTCCTCAGGGCTAATGACCTGGTGGGGCTTACAGTACTATTCCAGGCCAATCATTGCACAGTCATCTCTTTCAAGAAAGTTTCTAACCAATAAGCAGAAGCCTAACTTTCTGGCTGAAAGCTAAGTGTCCCATATATTCCTGGGTGACGCTGAAGCAGGTTACATTTCCTCAGAAGAAGGCTCCTTGGTGGTAAGTTGAACATTTCTGGGCA
>178FP002948 NUP50_2             :+U  EU:NC; range  -249 to    50.
GAAGAATCACAAAAGAAGTGAAAAGGCCCTGCCCCACCTTAACTGATGACATTCCACCATCGTGATTTGTTCCTGCCCAACCTTAACTAAGTGATTAACCCTGTGAATTTCCTTCTCCTGGCTCAGAAGCTCCCCCACTGAGCACCTTGTGACCCCCCACCCCTGCCCACCAGAGAACAACCCCCTTTGACTGTAATTTTCCATTACCTTCCCAAATCCTATAAAACGGCCCCACCCCTATCTCCCTTCGCTGACTGTCTTTTTGGACTCAGCCCGCCTGCACCCAGGTGAAATAAACAG
>179FP002478 DCAKD_1             :+U  EU:NC; range  -249 to    50.
GCCGGCGGCTTCACTGCTGTCTCACTCTCGTCCGCCATCTTGAGTTGCGAGAGCAGGGCTCCGCGCCCCACTACATGGGGGGTTCCTATTGGACAAGGGGAATTTGCGCTGCATTCTGGGTTTTGTAGTTTTTCTGGCGAAGCGAGCTGCCACTAGGAGCGACTCTTTCCCAGGAAACTGACTACAATACCCAGGAATCACGAGGGACGGCTCCGGTCGGATTAAGAGGCGGGGCCACTGATACCCGGAAGCCTAGGCATTCGGCCACGCTTTGAGGAAAGAAGGGGCGCAAGGTTGGTG
>180FP001169 CTGF_1              :+U  EU:NC; range  -249 to    50.
TGGTGCTGGAAATACTGCGCTTTTTTTTTTCCTTTTTTTTTTTTTCTGTGAGCTGGAGTGTGCCAGCTTTTTCAGACGGAGGAATGCTGAGTGTCAAGGGGTCAGGATCAATCCGGTGTGAGTTGATGAGGCAGGAAGGTGGGGAGGAATGCGAGGAATGTCCCTGTTTGTGTAGGACTCCATTCAGCTCATTGGCGAGCCGCGGCCGCCCGGAGCGTATAAAAGCCTCGGGCCGCCCGCCCCAAACTCACACAACAACTCTTCCCCGCTGAGAGGAGACAGCCAGTGCGACTCCACCCT
>181FP001496 CCL19_1             :+U  EU:NC; range  -249 to    50.
GCAATCCCTCTCTCTGGAGAAACAGTGCACAGCCCCCTTTACTGGGCCAGACTGCAGACTTAAGTTCTCAGAGCAGGAGCCAAGGAAAGCAGAAGGAAAGGGCAACCGCAGGGGGAAGAAGGGGGGCAGGGTGCGATTCTGCCAGAAAGAGGGGGGCAACAGGGGAATCACAGAATGGGACATGAAGGGGAATTTCAGGCAGAGAAAGTGAAGCTCTGGCCATAAATAGGAGTCAGCTGCAGGGCTCACATTCCCAGCCTCACATCACTCACACCTTGCATTTCACCCCTGCATCCCAGT
>182FP000674 ACTRT3_1            :+U  EU:NC; range  -249 to    50.
TTGCCCAAGGTACAGAAACAATAATAAACGTACTTAAAACTCATTTAAATTCCAGCATTTTTCTCCTTATTTTAGAAGTTTAACATTTCAGAAGCAGACACTGCCTCCCTTCCTGCAACAACTTTCTCCTCTTAAGTCTCATTTTTCCCCAGTTTCAAGGGCGAATTCTAGAACTCCCCGGAACCGCCACCAGTTAACCAGAATTCCGTGGCTTTGGAAAATAAAACTGCTGTTATAGCTCTTCTGGGTATTTGAGAAATGCACTTGTGAAGGGTTAGAGTTGAATCTTTTGATGCGAAA
>183FP001187 AKAP12_2            :+U  EU:NC; range  -249 to    50.
CCCAGCACCCTTTAAACCCTCCCGGGACTCTGCAGAACCCGCTGACCACTCACAGAGCCCAGCTCGGGGGAGGGCTTTAAGGTGAAGCACGTGACCCCCTGCTTGTGCGGCCCGGGCGGGGAAGTTTGCGCTCCCGAAGTCCTGGAGCTCAGCAAGGGAGGGGCCAGCGCCAGCCCGCGTGTGGGTGGCTGGGTGGGGGCGTGGGTGGGGGTCCGCCTATAATTATCTGGGGAAATGCATCCGCGCTCTGCTTTTCGCTGCGGCAGCTCCGAGGGCACCTCCGGTTCTCCCCCATCCTCC
>184FP002249 FSD2_1              :+U  EU:NC; range  -249 to    50.
CCATGGTAGAGCCACAAGTCTAAAACCCCTCACAGCACAGAAAGTAACTCAGAGCACGGCATGTGACCTCTCCTGGTGACACTTGAGTAGTAAGAAGTGGCAACTCAGCCACAGCAGGTCTATATTTGGACCTTCACTCATGGCAGGCCTGTTGCTATTTGTGGCTGCAGCCAGCTCATGTTACCATCCAGCTTTGGTGCCCCACTTGCAGAACTCTGGTGTAAAATAGGCAGGGGTAGCCTGTGGGGCATGCAGAGGTCACTAGGAAGGAAAGCCTGCTGAACACAGATTCAATTTTCT
>185FP000708 TM4SF19-TCTEX1D2_1  :+U  EU:NC; range  -249 to    50.
GCGGAGGGTGAGGTGTTTCTCACGGGTGCATCCAGTGACTCATCAGGACAGCGGAGCTCATGAGGCCATGTCTCCCGTTTCCTGCCTTAGAATCACATGAAAATGAGCAGAGGGTGGGTCATCAGGACAGGGCTCTCCGGGGAGCGGAAGCGCCTTCAATGCAGGCCTGTGGGCAGGGGCGTGGGGGCGCGCACACACACACGCCTGGGTGACCTCTACGTATATACAGAGCCTCCCTGGCCCTCCTGGAAAGAGTCCTGGAAAGACAACCTTCAGGTCCAGCCCTGGAGCTGGAGGAGT
>186FP002922 APOL2_1             :+U  EU:NC; range  -249 to    50.
GGGCAGCTGACACAGCAGACCTTGAATCCTGAGGATGTGAGGCAGGTGGGTTGGATGAGAGGGACCCGGATGTCTGGTCTGCGGCTGCTCCTCTAAGTGCAGCAGCAAGGAGGCTGGGCCTGGACTGCAGGTGGTGCTGGGGAGCAGCGTGTTTACTGTGCTTGGTCATGAGCTGCTGGGAAGTTGTGACTTTCACTTTCCCTTTCGAATTCCAGGGTATATCTGGGAGGCCGGAGGACGTGTCTGGTTATTACACAGATGCACAGCTGGACGTGGGATCCACACAGCTCAGAACAGTTG
>187FP002580 CPLX4_1             :+U  EU:NC; range  -249 to    50.
ATTTGGAAATTCCACAACAGCTATATAATCAGTCAGCTCTGATTAATTTAATTGAAACAGGACTCTTGATGAAGCCCTGCTGTGCTTATAATTAAAAATTTAGAAAGGGGTAGATGATGTGGGGATTTCTTTTTCCTGTGAAATTAGCTGAGTGTATTAATTCAGAAGGTAGGCAGTTGCCTCTGATTGTATGCTTCGGTAATCTGAACCATCTGCCTCTATATACTAAGGAGTTCACCACTTTAATCCAGCTTACGGCCGACAAACCACTCTTCTCTATCAGTATGCCCTTGAATAGAT
>188FP002090 RCBTB2_2            :+U  EU:NC; range  -249 to    50.
CCTTGGTGCCTGGATACCTGAAAAGAAAAAAGCAAGATGAATTCCTCTGCTTTTGGATAACTAAAGGAGGCTTAAAGATACCCCAAAAGCAGAAGTAATTAGGGGGTTTAAAAAGGGAAGAAAGGGAAGACTTTTATTGCAGCTAGATCCCCATTGTGGGCTGGAAAAGGACAAGGGCTCCTAGTTTCACAAGAGTAGTGTCATGAACTTGTTAGGACATAAGAAGTGGCAGGACTAAAACCATGTCTTGAAATAAAATTACTAAGGGAACGAGAAGATAGAGAAGTCCAAGAACCAAAC
>189FP001743 TP53I11_3           :+U  EU:NC; range  -249 to    50.
TATTTGGGCTCCATCCCAGCTCTAGTACTTTTCAAATCTCGCCTTGAGGTTTTGGGGTCTGATATGGTTTGGCTCTGTGCCCCTACCCAAATCTCATGTCAAATCGTAATTCCCAGTGTTGGGGCGGTGGGACCTGGTGGGAGGTGATTGGATCATGGGGGCAGATTTCCCCCATGCTGTTCTCGTGATAGTGAGTGAATTCTCACGAGATCTGGTGGTTTAAAAGTGTGTGGCACTTCCCCCCTCACTCTCTCTCTCTCCTGCCTGCCACCATGGGAAGAAGGTCCTTGCTTCCCTTTC
>190FP001189 ESR1_3              :+U  EU:NC; range  -249 to    50.
TAGACTATTTGATTGGAAATATGTCAGCTATGATGATGACTTTCTGGGAAGCGATTCCTGTCACCCGCTTTCCCCTCCTCCCCACCCCACGTCCTGGGGCTTTAGAGAGCGATTGGGAGTTGAATGGGTCTGATTTCGGAGTTAGCTGGCTGAGTCCGCGCTGGAGCGGATTGCTGGCATGTGACTTCTGACAGCCGGAAATTTGTAGGTGTCCCGCGAGTTTAAAACAAGCCATATGGAAGCACAAGTGCTTAAAAATAATCTCCTGCCAGCCCAGTGACAAGCCTGTCCCACCCGGGG
>191FP001256 CCL24_1             :+U  EU:NC; range  -249 to    50.
CAGGATCCCATGGGCCTTCTGACAATGCATCCAACACCTTTGAACTTGGCCTAGGTGGGGTGATGTCCCCTCCCCCAGTTCTTTCGTTCGGAGCCCAAGATAACCCTTGACTCAGCTGGGCAACAACGGGACAACAACTTCCTCTTTCCAGACCACAGGCCTCAGGATTTTCAAGGAAGCGTGGAGGGGGCTCGGGGGCGTGTTTCCTTCTAGTTGCCCCATAAAGGGCAGAGGGAGGGAGTTTGGGGTACTCTGCAAGGACCCGAGCTATTTATCCCTAGGTCCTTTCCTCCTGCACGT
>192FP000730 RBM47_3             :+U  EU:NC; range  -249 to    50.
CCTCCCCCAACACCCATTATGTTCCTCTCAGGGAAGCAAGGCAAGAAAGGAGAGAGGAAGAGAGGGAAAAAAGAGAAAAAGGGAGGCCCGGATGAGGCGTTAGGAGGCGGGTCAGCTCACTGTGATAGAGGGCAAGACGAGAAATGTTGTGAAAGCAAAAGGAGCTGACAGGCAGGGCTGGGGGGCGGGGAGGCCCTGTTGCCACGCCCCGGGCAGGCAGATAAAACGGTCATTTATGGTACCCACCCTAACAGATTAGTCAGTCAGACCCAGGAGGAGTGAGGTCAATTGCCCTTTAGT
>193FP000141 GSTM3_2             :+U  EU:NC; range  -249 to    50.
GTTCTGTATCCCCAGCACCTAAAACAGTGCCTGTCCATAACAGGCATGTTAAACATTGTTGGACAGATGAATGAGTGAATGAAAAATGGTAGTACCTTTCCTCCTCCAGTCCATCCTACACAAAGAGGCAAGATTAATTTCCCTAAATGCGTGAGCATTAGGAAGTGGGAGGGATTGGAGGAGGAAATTATAATAAGGAATCCATAAATTACTTAAGCCCATAAAACAAAGGTAGGAAACATTCAAGATAAGAGACCTCTTCTGGCCAGGATAGAGGTTGGTTCTGAGAAGGCTTCAAGG
>194FP000117 DNAJB4_4            :+U  EU:NC; range  -249 to    50.
TATTTTTAGTAATTTGCTTATATGTAAAAGTTGTTTTTGTGGAGTCAGTGGATATATTTCTAATGAAGTGCTAGACTATCCAATTACTTAATTTCTTATACCTTTAGATAATCAGTATGAAAAGTTCCCATTTATAATGGAAATGAAAATTCTTAACTAAACTATACATGTAATATGTATTTCTAGAAGAGAATAAAAACCCAAGTCAGTTATTAGATTTAAATCACCTTCTGAAATGCTGCTATAGGGCTGGTATCTGTAAAAGAATATCCTGATGCATCTGTTTCACCATTTTGATTT
>195FP002255 MESP1_1             :+U  EU:NC; range  -249 to    50.
CCGGGCTTCACCCAACACTGGGCGCAGGCGGGAAGGCCGAGAGGCTGGGTCGGGCGCCCAAGCGAGGGCCCAGGTGGGGCGAAACAGGCGCAGTCAAGGGGCTGGCACCTTGGCCCCCCGCCGTGGATTCAAAGGGTCAGGCTCCGCCCCCTCCAAGCCCCGAGCCCACTTTGATGTGCTGATGCGGCCTGGAAGGGGCCACTTCACACCTCGGGCTCGGCATAAAGCGGCCGCCGGCCGCCGGCCCCCAGACGCGCCGCCGCTGCCATGGCCCAGCCCCTGTGCCCGCCGCTCTCCGAG
>196FP000929 TMEM171_1           :+U  EU:NC; range  -249 to    50.
TGGAAGGTGCCCATTTCTCCCAGATTCCTCGCGCGCACGGCCACGAGCGCGGAGGCTGCCAAACCCGCCAGCCCTGGGTTCCGAAGCCGCCCCTGGCTCTCCATTCCCTCGCGGGCGCGCCCCGGGCCCCCAGTGGCGGCCAGCTCCCACCGGTCGCTCCTGCACTGCCCTGCCCTGCCCTCCCCGGGCCGCCGCGCCCGCGCAGCACCGCCTCCTTCTCTAAATACTGCCGGGTCCGCCCTCCGCACCAGGACGCGCGGTGGGTAGGGTGCAGGGCGGCCGGCGCAGCCGAGGCCGCGT
>197FP000870 MFAP3L_2            :+U  EU:NC; range  -249 to    50.
AGGAACAGAGAGGAGCAGAGAGACTGAGAGTTGCTAAAGCTCCTCTCTTGGCACAGCAATGCCTGACCCGGCGGCGGAACATGCCCAGTCTGGCTGCCGGAGCCGCCGGGAGCGTCAATGTGGAAAGTCCACCTTTCCGGGTTTTCGCAGCAACCCACCGGGAAGAGGGCGGTACGGGAGTAAAAAGGCCGGAGTGGGGTGTGGCCAAGAGGGCGGGCACTAAAAAGCCGGGGGAAGGAGCCTGGTCCCGCCCCAGAAATTGAGAGTCTCTGTTCTCTTTTAAAATTAAAAAAAAAAAAA
>198FP002887 HIC2_2              :+U  EU:NC; range  -249 to    50.
ATGTATCGCTGTTTTCTGGAGCTCAGCCTAGGGAAGGCAGACACTCAACAAATGATTATAAGATGGGGTGATAAGGGCTGGCATCTAGCGGAGCGCAGAGGGCATAGCGGTGGCGTGGGAGGAGCCGGCCGTGGGCTGGCTGAGAACCCTGGATGCCATGTGGGTTGGGGTTGGCCTGGAGGGGAGGGGTTTTAACCAGGAAGTGACTGCTACTGGGTTTTAAAAGGCAGTGGTAGGGTAGAGGGTGGCAGTGGAGACAGCTGGAGAGCACTGAGGACGCGGACCCACGGGTACTGTGTG
>199FP002741 KLK1_1              :+U  EU:NC; range  -249 to    50.
CCCAGAGCCACAGGCCCTGCCCCACCTGGCTTCAACCCCAGGAATGCGTCCAGCGTGATCCAGGGCCTGCAGAACAGGTGCTGGTTCTCCCTCCCCGTCTACAGCTCTGGGGATCGGAGGGGGGGGGGGCAATTGTCCAGCCCCCAGGCAACAGGGGAAGGGCCTTGGCCAACATCTGGGTGCCAGCAGGGCAGGGGTGGGGCTCTGAGGGGATAAGGGCTTTTAAAAGCCTCCCCAGGGAGGTTCCCCAGTTCCTCCACCTGCTGGCCCCTGGACACCTCTGTCACCATGTGGTTCCTG
>200FP000505 FN1_1               :+U  EU:NC; range  -249 to    50.
TGTCTTGCCCCAGTCCTGGCGGGCCATCAGCATCTCTTTTGTTCGCTGCGAACCCACAGTCCCCCGTGACGTCACCCGGAGCCCGGGCCAATCGGCGCGCGGTCGGCTGCGGCGGCCGGCGGGCGGGCGGGCGGGTGGGGTGGGGCGGGGCGGGGACAGCCCGGCGGGTCTCTCCTCCCCCGCGCCCCGGGCCTCCAGAGGGGCGGGAGGGGACCGTCCCATATAAGCCCCGGCTCCCGGCGCTCGGACGCCCGCGCCGGCTGTGCTGCACAGGGGGAGGAGAGGGAACCCCAGGCGCGA
>201FP000441 TSN_2               :+U  EU:NC; range  -249 to    50.
AAAAGCCGCCGACGCTAACCACGCGGCGCTCCCGGAAACGTCGGGCTCCCAGCTCCCCCGAGGCGGAAGTAGAGGCAGGACAGGGGCGGGGCGAAGCGCTAAGGCGAGGCGAGGCGTGGCGAGGGGCGGGGAGGGCCATGAGTCGGGCGCGGGGTTGGAGCAGGAGTTGCCCGGAGAAGCGGGGGCGGGGCACGGGGTGTGGCGAGGCGCGGGGCGGGGCATAAATTGCGCCAGGGGCGAGGGCGGGGCACGAGGTCGTGCCGAGAGACTGGGAGAGGCGTGAGTCGCGCGGAGGCGCGA
>202FP000336 KIF26B_1            :+U  EU:NC; range  -249 to    50.
GCGCCGCCACATAAAATGGATCCCGGCCGGCGCGGCGAGGGCGGCAGGTTCCCGAGGCTCCTCCGCGCTGCGCCCGGGCGCACACGCGCGCTGTGACCGCCGACCGCTCCCGGGCCACGCGGAGCCGCCCCTCTCCCGGCCCTCGCGCAACTGTCAGGCGAAACGGGCCGGCGGATATTGGCTCGGCGACACGCCGAGGCTCCTCCCCGAGTCTGGATCTTTATATTTTGGGAGAATTTCTTTGAACTCAGTTACCAAGCTCGGTGAAGGAGACAAGTTCCCACAGCTGACTCGGCTCGG
>203FP002067 SCARB1_2            :+U  EU:NC; range  -249 to    50.
TCAGCTCCCGCCCCAAAACGGAAGCGAGGCCGTGGGGGCAGCGGCAGCATGGCGGGGCTTGTCTTGGCGGCCATGGCCCCGCCCCCTGCCCGTCCGATCAGCGCCCCGCCCCGTCCCCGCCCCGACCCCGCCCCGGGCCCGCTCAGGCCCCGCCCCTGCCGCCGGAATCCTGAAGCCCAAGGCTGCCCGGGGGCGGTCCGGCGGCGCCGGCGATGGGGCATAAAACCACTGGCCACCTGCCGGGCTGCTCCTGCGTGCGCTGCCGTCCCGGATCCACCGTGCCTCTGCGGCCTGCGTGCC
>204FP002954 VCX_1               :+U  EU:NC; range  -249 to    50.
GCTAACCCAAATCTCCCTTTCTCCAATTAGAGCACCCTGCCTTCCTCATTAGATGTCACCCCCCCCCCCGCCCCCGACTTCATCCGCCATGTCCTGATGGTGCTTTGTGACGTATAAGGCCTTCCTTCCCGCCCAGGGCGACCATTGGCTGGGTAGTGGAGTGTTGACCAATCACAGCTCAGGGGCGTGATTGTCTCGTCCTGGGATCGCGAGAGGGGTATATACAGGGAGGCCAGGCAGCCTGGAGTTAGCCGACCGTTGCGAGACGTTGAGCTGCGGAAGATGAGTCCAAAGCCGAGA
>205FP000300 IL10_1              :+U  EU:NC; range  -249 to    50.
GAAGCTAAAAAATTATTCTAAGAGAGGTAGCCCATCCTAAAAATAGCTGTAATGCAGAAGTTCATGTTCAACCAATCATTTTTGCTTACGATGCAAAAATTGAAAACTAAGTTTATTAGAGAGGTTAGAGAAGGAGGAGCTCTAAGCAGAAAAAATCCTGTGCCGGGAAACCTTGATTGTGGCTTTTTAATGAATGAAGAGGCCTCCCTGAGCTTACAATATAAAAGGGGGACAGAGAGGTGAAGGTCTACACATCAGGGGCTTGCTCTTGCAAAACCAAACCACAAGACAGACTTGCAA
>206FP000287 CHIT1_1             :+U  EU:NC; range  -249 to    50.
CCATCAGGAGGTTCAGGGCCACTTCCCGCTTTCCTCTGTTTGGCAACACTAAGAGTCACCCTCTGATTGTTCCAGAAAAGCAAGAATTGCTAAAGGCCATTGTGTCAAGTTTGCCCAATTCATGCTGCTTGACATCTTACCCCTCCCCACCCTGCTCCCATCCCCCCCACCCAGTGCCCCTGATTGCAACACTCCTGGCTGGGGTGGGACAGGGTGGCCAGATAAAAGCAGAGCAGGACCTGGAAAGCTGGTTTGTATGGGCTGCAGCCTGCCGCTGAGCTGCATCATGGTGCGGTCTGT
>207FP002426 CCL3L3_1            :+U  EU:NC; range  -249 to    50.
CCTCTTCACACTCACAGGAGAAACCCCATGAAGCTAGAACCAGTCATGAGTTGAGAGCTGAGAGTTAGAGAGTAGCTCAGAGATGCTATTCTTGGATATCCTGAGCCCCTGTGGTCACCAGGGACCCTGAGTTGTGCAACACTCAGCATGACAGCATCACTACACTTAAAAATTTCCCTCCTCACCCCCAGATTCCATTTCCCCATCCGCCAGGGCTGCCTATAAAGAGGAGAGATGGCTTCAGACATCAGAAGGACGCAGGCAGCAAAGAGTAGTCAGTCCCTTCTTGGCTCTGCTGAC
>208FP000279 CSRP1_1             :+U  EU:NC; range  -249 to    50.
TTTCCGCGGTGGCGGCGACAGGGCGCACAGTGGGACCGCAGCACGAGCTCGGAGCACCCCCAGAGTCGGCGACTCCTGCCCCCGCCCCTGCCGGCCGGCCTTCCCGGGGCCTAGGAGGGCAGCACCGCCGGGCTTCGCGCCATGACATCAGCCCTGGAGTGGTGCAGTGTGCAAAGCCCACTGGTTGGCGTGGCCCGGGACACGCCTTCCGCGGAGCGGAACAAAACGGCGCGCAGGCCGGGCGCACCCAGCCGCCACTTCCGAGAGCGCCTGCCGCCCCTGCGCCGCCGAGCCAGCTGC
>209FP001359 BLK_2               :+U  EU:NC; range  -249 to    50.
CTCCATTATTCTTGTTCTCTACTCCTCTGAGTTTTCATAGCCAAGCAAATTTCCACCATTGAAGAGGCTCTGAGATCCAAGTCAACTAACTACTGGCTAGGGTACTGTAAAACACATGGGAAATTAGCTTTTACCAAACACCAATTCTATGCCCACCATTCATACCCATTCTACCATTTAATGCTGATAGTATCCTGTGAGCTAGCTATTATTAGCATCATTTAAAGACAAAGCAAAACCAGTGAGGCTGAAAGAACGGCTGCCCTGGTGCACACAGATGGCACATGGCAGAGCCCAAGC
>210FP003010 RPL36A_2            :+U  EU:NC; range  -249 to    50.
ATTTTCTCTTAAATTCACTGATTTTTAGATTATTTTCTCCCTATGGCTTAAGAGTATACTGAGTACTATTTAAAGCAAAGCATTGCAAAAGAATAGTTGCCCCACTATTCATTTGCAATGCTTTGCTTTAAATAGTACTTAAAGTAGTCATTTTTGAAGAAAGTGATCTTCTGTAGTTATTTATTAAGGCTTTAATTTAATTTTTTTTCAGGCTAAAACTACAAAGAAGATTGTGCTAAGGCTTGAGTGCGTTGAGCCCAACTGCAGATCTAAGAGAATGCTGGCTATTAAAAGATGCAA
>211FP000802 THAP9_1             :+U  EU:NC; range  -249 to    50.
TGGGTGAAAACAGAAGGAAAATAAACCGGTTGCAGCAAAACCCACTATTCCGCCTCCAACGCGGAGGGAGGAGCGGTCAAATGCACGTCTTCAGGCTCAGGCCCTTCCGATTGGCTGCTGGGACACAACGTGGCCTGTCATTGGCTACGGCACCGGCGCAGGGCCTTCGGAGAGGAAGTGTGGAAGTCCCGCGCCTCTAAAGCCCGCCTTTCGTGACAAATAAAGGTCGTAGCCGCAGAGTCAACGGGCGGAGCTAAAGTGGTCGTGATTCATGCTGTCGCGGGAACCCCGAAGGTGGGG
>212FP001471 TYRP1_1             :+U  EU:NC; range  -249 to    50.
AACTTTAAGCATCACAAGGAAATCAGTTGGAAGGGAATCATGTGCTGATCAAGTCCTTAAAGGGCAGAAATATTCACTGAAGTGAAAAGGATTAGTAAAGGGTGGAAAAAAAGACCAGCCCCCCGCCTAGTTTGGGTGAGCAGATTTGGGATTAATTATCAGGCAGCAATCCACATGCACTTAACAGTTCTGACGTGAGAGGACAAGAAACACAAGCAAATATAAAACATTCAATTCTAAGAGAAGTTCATCAGAGACATCCTTCAGGATTGTGAGGTACTGGAAAGAAGTCCTATGGGG
>213FP000728 TLR6_1              :+U  EU:NC; range  -249 to    50.
GAAATATTACCTTAGAAAAATATTTTTCTTCACATTGAATTGTTTGTAAGTTGCTTCCTCACACGAATTAGAAAATTGGATTACTGGTTTTGTCTGTAGCCCAGAAAAAACTGCTAACTCACCTCCGGACCTTTGAAAGGTAAAAATATACGTAGGAGTAATTCCAGTGTGGGCCAACAGATGGCACCAATCTGTTTCTAAGGTACCGCTTTACTCAACTTTAAGAACTTGTGTTTGTCAAGCATTTTCAATTGTATTTCCGTTCATTTACAAGTTATTTTCTCTTCTTCTGAAAAAGAG
>214FP001613 HNRNPH3_3           :+U  EU:NC; range  -249 to    50.
TCTTATGTATTCCATATGCTTTATTCTTGAGAATTTCTTCACTCTTATTTTCATTTAGACTAAGGAGAAATCAAGAAAGCCTATTTCCTTAGTCATCTTAGTCATTATCCACCCCCACCAGCCCTGCAGGCTAAGAACATCGTGCAGACTGAGTTATTAAAGTTGATCTGAAAGAGCAATCTGTTCTAAATGACTGTCCCTGGATCTGCAACGGAACCCTGTAAATACCCTTCATTACTCTGGCGGGGCAGTATCACATTTCCTTCATGGCACTTTTGTGTCTGACACAAGTTAGGCAGT
>215FP001813 FAM168A_2           :+U  EU:NC; range  -249 to    50.
CAGACTACTTTACGGCAGATGTTTCCCTAGGGCAATATCTTTACATAGTGCATGTTTCCTTCCAGCTTTACATTAGGACGAGTTTGCTAGTGTGTCTGGACCATGTTTTATACTGAATGCCTTGAGGTCAGGGATTAAATTAATAAATGGGCATATTTTTCAGTTCAATTCAACTAAATATTATTGAACATCTGCAATTCCAGGCCTTGTTTTCTTTCCAGTATCTATAGCCTCTGTGTTTCTATCTGTCTAGCTAGCTAGCTAGCTGTATTATATTTATGTAAATAATAATAACTAGAT
>216FP002815 TOP1_1              :+U  EU:NC; range  -249 to    50.
GGCTGGGGTTCCGAGAAAAAGCGTCTGGAGAGGAAGGGGAGGCTGCTTGGGGTGGGACGCCGTGGGAGGAGTCGGCTCCTTATGCAAATCACAGCGGAGCGCGCACGGTCCGGAGGCGGGGCTTGCGATGCAAAGACAGGTCCGTCTGGCGAACAGCGAGGGGGCGGGCCGCAACCCTCTGCCTCTTTCCGCGAGCGCTGACGTCGCCGACGTGTTGTTTAAAAGCGGCCGCGCAGGCGCAGTGAGCCCAAATGCGAACTTAGGCTGTTACACAACTGCTGGGGTCTGTTCTCGCCGCCC
>217FP002564 DSC3_1              :+U  EU:NC; range  -249 to    50.
GAACTGGCAGAGGGTGCGCCAGAGACCGCTTTCCCGAGCGCGAACGCCCGGGTGGCTGCTGGGGAGCAGAGGGGCAGGCTCGGGCAGCTCCTCAGCCGCGCCGGCGATGATAAAACTTGAGAAATAACAAGGAGTGGCCTCTCCGCGTCCTCTGGGTCCAATCCGGTTTCAGAAGTGAAGTTGCTCCCGGGCAGGCAAGCCTGAGAGAGGCCAAATACACTTAAAAACAAGCAGCGGCGAGAAAAGCACCTCCCGCGCCCTGCACCTCGGCAGGTCTCGCTCTCGGCACCCTCCCGGCGC
>218FP000563 RBMS3_5             :+U  EU:NC; range  -249 to    50.
TGTTATACTGCTGATAATCATTATTCCTCTGACATATTCCACGTGCACCTGTCTTAACAACTAAGGGGGAAAAGCAACACAAAAATCTTCATACTTGGTGCTTCATTTTATGTGAGCTCCCTGAAGGGACAGGCTTGTGGCTGTGCCTACATTCCAGTGAAATTAATGCTCCTTCTTCAGACTACTGTTATTCTATTTATAGCCACAGGACTTCAATTTTATAAGAGTCCAGAAAGTTCTGAGTAATGCACAGAATTCTACATACACAGCAAATGCAGCCATGGCAAAATGTAGTCCCTG
>219FP002835 SLC13A3_1           :+U  EU:NC; range  -249 to    50.
TACCTGCTTTGTTGGGGTATGGTTGGCTCGTGTGCATTAAGTCAACAAATCCCTAGTTGATAGGGTTTGGCTGTGTCCCCATCCAAATCTCATCTTGAATTGTTCCCGTAATCCCCACGTGACATGGGAGGGACCCAGTGGGAGGTAATTTAATCCTCGGGGCGGCTACCTCCGTGCTGTTCTCGTGATAGCGAGTGAGTTCTCACGAGATCTGATGGTTTTATAAGGGGCTTTTCCCTCTTGTTCGGCACTTCCTGCTGCCACGTGGAGAAGGGTGTGTTTGTTTCCCCATCTGCCATG
>220FP002185 GOLGA8A_2           :+U  EU:NC; range  -249 to    50.
ACTAATTTTGGGCTAAAAGTTTCATAAATTAGGTACACAAAATTAATACCTACTGATTTGGTTTGGCTCTGTGTCCCTGTCCAAATCTCATCTCCAATTGTAATCCCCACGTGTCAGAGGAGGGACCTGATGGGAGGTGATTGGATCATGGGGGTTCTCCTGATAGTGTTCCCTCAGGCTGTTCTCGCGATAGTGGGTGAGTTCTCATGGGATCTGATGGTTTTATAAGTAGCGGTCTCCCCCGCTCTTCCCTCTCATTCCTGACGCCATGCGAAGAAGGTCCTTGCTTCCCTTTTGCCT
>221FP000737 CNGA1_2             :+U  EU:NC; range  -249 to    50.
TTGTAAAAAACCTAGACGCTATTTTCAAGATGATAACCCTGGGTGAAGTTGGAGGTATAATTTTAATAAAATTCATCAGGCAATAGTACATGTGGTTTACTTTCAAATTTGTTGAGAGATGTAGCTTTGAGAACCCCTCTTTTATTTCTAACTCTCATTCATATTAATAGGCTCAGACTCAAGCAAAGGATAATGATGTTGCTGTTATTTTCATCCATGTGTAAATCCGCAAATCCAATGCCGAGTCATGAAAATCCTACTTTGACAATGCGACGAACTGTTTATTTCCCTGGGAATAAT
>222FP000895 PDZD2_3             :+U  EU:NC; range  -249 to    50.
ACTTTTTCTTTCAATGCCATTTTTTTTCCATAAGATGCCTCCATAGCTGGTGTACCTTTAGAAGTATATGTGTGAGAACGTAAATGGAGGGTTTACACTTGCATTTTTTTCAAAGCTCATACAAAGCTAGACAAAGCTATAATGTGAACATGCTAAACTCTGTAAGTAAGTAGTCCCCATGGTCACTAATGAGCACATAATCACTGATTCTCAGAACTTGCATATATCAGCCAGAATCTGTTAACAATTAGAAGCTGACAGCCTGGGCAACATGGCAAGACCCCATCTCTACCAAAAATA
>223FP001685 VENTX_1             :+U  EU:NC; range  -249 to    50.
CCGCGGGGTGGGGGGTTGGGAGAGATGAAAGGAGGTGACCGATCCCGAACCATCGCCTCTCCATTAACCAGGGCCCGCAGCCCCGCCCCTCCCCCAGACATCGAGGAGCCGGGGAGGTGTGAACGGCCTCCTTTGTGCCTCTGAATCGAAGGCAATTAGGCGCTGCTTATCTGGGCATTAGCCGTGTATGCAAACCGGGCTCCCGCCCCCTCCTCCTGGGCTTATAAACGCCGCCGCCTGGCGAGGCCCGAGGTGGATCCTGCGCCTGGCCAGCCCCGCCTGGCCTTCCCTCCGGCCCAC
>224FP001940 SLC38A2_2           :+U  EU:NC; range  -249 to    50.
TGTTCTCCCCGCGGCTCCGCCGTCTGTACTTTTCCGCCCCTCGGCGCGCCCCCGCCCCTCGCGCGCGGCTGGTACTTTTCCACTCGCCTGGCCTGGGATGAATCAGCCGCGCTGCGCCTCCGGGCGGCGTCACGTGACCGCGGCGGGCTGGCGCTGCGGTCCTGACGCGCCGCCTCTACTTTCGCAGGCCGACTCGCGGGCCGCTGCACCCACCGCCAAGGACAAAAGGAGCCCAGCGCTACTAGCTGCACCCGATTCCTCCCAGTGCTTAGCATGAAGAAGGCCGAAATGGGACGATTC
>225FP002591 CNDP1_1             :+U  EU:NC; range  -249 to    50.
GTCGCAGGCTGGGCCAGGCTGCTGGCTTCCAGTGACATCACATGACTTTGGGGCCACTGCCTCATCCCGTATCTGCGCGTATGAGATGCATTGTCTCTTCCTCTGCAGTTGAGCTGAATGAATACCTCCGAAGCCGCTTTGTTCTCCAGATGTGAATAGCTCCACTATACCAGCCTCGTCTTCCTTCCGGGGGACAACGTGGGTCAGGGCACAGAGAGATATTTAATGTCACCCTCTTGGGGCTTTCATGGGACTCCCTCTGCCACATTTTTTGGAGGTTGGGAAAGTTGCTAGAGGCTT
>226FP000953 RAPGEF6_3           :+U  EU:NC; range  -249 to    50.
TTTTTAACAATTAACTAAAACCATAACCAGGATTGTTTGCTAAGTAAAATATGTGTATAATCAGGCAGTTTGTAATTAGAGGAACTCAAGTTGTAATTATTGAATGTGTAGGTGTAGTTAACAGCCTTCATTTCTGGTAAGTGACTTTACTTAGAGGATGTATGTTTATGTGCACAAGAGAGACTGTTTCCTGGACGGAAACTGTGGTCTCCAGATCTTTATAATAACATCACCTCTAATCTTTAACTCATGAGCGTTGTGCTATACAGACTGTTTTCTTGAGGCAGTTTCTTGTAAGAA
>227FP002453 KRT14_1             :+U  EU:NC; range  -249 to    50.
CCGATGGGAAAGTGTAGCCTGCAGGCCCACACCTCCCCCTGTGAATCACGCCTGGCGGGACAAGAAAGCCCAAAACACTCCAAACAATGAGTTTCCAGTAAAATATGACAGACATGATGAGGCGGATGAGAGGAGGGACCTGGCTGGGAGTTGGCGCTAGCCTGTGGGTGATGAAAGCCAAGGGGAATGGAAAGTGCCAGACCCGCCCCCTACCCACGAGTATAAAGCACTCGCATCCCTTTCCAATTTACCCGAGCACCTTCTCTTCACTCAGCCAACTGCTCGCTCGCTCACCTCCCT
>228FP002766 TCF15_1             :+U  EU:NC; range  -249 to    50.
CCAGCATCTGCCGGGCTAGCCAGCCGGGAACGGGGGCCTTCGGGGTGGGCCGCCGGCTCCCGGGCCGCTTTCAACCTGGGGGACGGAGGCGGTGGGAGCGTCGCCATTGGCCAGGGCGCGGCGGACGCCTCCCCATTGGCCGGGCGGACGCCTCCCCATTGGCCGGGCGGAGCCCTCCGCCCCCGGCCGGGGCGGCCTTGCCATTGGCCCCTCCCTCGCCTATAAGGCGGGGGCCGGCGGGGCCGTGGGAGCGCGCGGGAGCGCACGGCGGGGCGCGGCCGACGCTGGGACGCGGCGCAC
>229FP001621 KCNMA1_1            :+U  EU:NC; range  -249 to    50.
CGGCGGGCGGCGCGGCGCCGAGGACACCCGGGACCGCGCGCGGAGCCGGGGCGGGCCCGGGGGCGGCGCAGACCCCGGGCGCGGGCGGCCCGCGGCGCCCCCTGGCTCTCGGCGCTCGGGGCCAGCGCAGCCCGGGGCGAGCGGGGCGCGGGCCGGGGAGGGGGAGCTGCCCGCGCACTCCATCCCCCTCCCCCCCGGGCGGGCGGCGGCGGCTCGCTGTATATATCTCGGCGCACCCCGCCAGGTCGCGCACAGCGCCCCGAGCCCAGGCGCCTCCCCGCCCCCCTCCCGCGCTCCGCG
>230FP001033 RIPK1_1             :+U  EU:NC; range  -249 to    50.
CGCGCCTTGGGAACCTGGCCGGCCTCAGGCTGGCGGGAGCATTGGCGGACATCGCCCTGGGCGGGGCGGACTGGGGGTAGACGGATCTGCCTCTGCGCCTAGCCCTGCCCTCCGCCGCCGCGCGAACGCGCGCGCCTCCCCGGCTAGTCCCGGCAGGCGGAGCCCCAGTTAGACTGCTCGTCAAGTGTGGGAAAAGCTCCGTGGCGTCACAAGCTACTATATAAAAGGCGGTGCCCGCCGGGGCCGAGTGGGAGTCCGCGGCGAGCGCAGCAGCAGGGCCCGGTCCTGCGCCTCGGGAGT
>231FP000768 MUC7_1              :+U  EU:NC; range  -249 to    50.
GCCTTCAATTACTGTTCCACTACTCATCAAGCACATAAGTTACTCATTGAGAACCTCTGATCGTCACTGTGCTCATCAGGAAGAAATTGATGCACAAAGAACTACTGTCAATCTCAGCAAACCACAACTATTCTTTTCTTTAAAAGTAAATTCCTTGACACAAATGACCTTATCTTAAATCTAATAGATTTCCTATTTCCAAAAAGCTCGACTGGAGTGTTATAAAACCTGAAAATTCTCTTGTGCTTTCTCTTCTTTTGCTTCTAGTTACCATCCTCAAAGGATTGGCTAAAAGCAAGC
>232FP000824 DDIT4L_1            :+U  EU:NC; range  -249 to    50.
TCGTGCACCCGGAATTGCGGTCCCAGTGGCCCGAGATCTACCCTGGAAGCAACAGGTGTCCGCTCTACCACAGGCTTATCCTCAACTCCCTGTGGCTAGGCTCGGGCTCCCTGGAAGTGTAGAGGTTGAAAGGGGACCAGACTCTGGAGGGGAGGGGCGGGGCGCTGGCCGGGGAGGGGCGGTGCAGGTGGGCGGGCCTGAGCAGGGTGGGGACTGGACCTATAAAGTTCTCGCTGCCCCGGAGGCTATGCTACTGCGAGGAGCCGGCGCAGGGTGGCCCGGGAGGGGTGAGCAGGGTGC
>233FP000871 GALNT7_2            :+U  EU:NC; range  -249 to    50.
TTACCAGCCCGTGAACAAGGTTGGTATTGCTTTTGGCATAAGACGACAGCCTTTCTTTTCATTAGCTCAGGAGGAATACTGGCTTTCCAAGTGAGCTCCTCCAATCCAGTGATATTTGCACATCTCACCTGGGCCTTTCGGTTACAAATTCACCACCTTAAGGAGCCGTGTGAAAAAGCAAGAACAATCAATAAGAAGGAAAAAAAAAAACCCTTCAGCTATAAATCAGCCACGTGGAGCTGCTGCAGCAGCAGCGGTAGTCCCACTTCCTGGTTGGCTTCCTGAAAGCCTCTCGACAAG
>234FP000659 GYG1_1              :+U  EU:NC; range  -249 to    50.
GCGACAGGGGGCGCGCGGTTGACAAGGGCAGGCGCCCCGGGGAAGTAGGAGCAGGGGCGCCGGTGAGCCGCAGCCGCAGCGGCAGCCTAGCCCCGAGGGAGGGAGGAGGAGCCGAGGGAGACGCGGGACCCGGAGCCCCGCGGGCCACCGCCCCTGCCGGCCGCGCAGCTGGGAGGATGCGGACGGCAGCGAGAGCGTGCGCGGCCACGTGACGGCCGCTATAAGAGCGCACGGGGCAGACGCTCGGTTCCCCGCCGTGCCTCCTCGCTGGCCGCGCTCCCTCCCGGTGCCGGCTTCTCT
>235FP000676 RPL22L1_1           :+U  EU:NC; range  -249 to    50.
TGTAGAGGCCACTGCAATTAATCGGCTTGAACAGCCAGGAGCGGAAACCCGAGAGTCAGTTCAACCACAGCCACCCGCGTGTGCCCGCGGAAAGCCGATGGCCTACTCTCGTCCGGCAGCGCACTGGTTTCCTGGGTTACCGGCCTCAGCGCTCCTCCCGCTTTCTTTTCCGGGAGGCGACAATCTGACGCTCTCAGCGCGTGACGCAGCACGCTTTGATATAAATGCAGACCGCGCGGCCGTAGCTTCCTCTCTGCTCTCGCGGCCGACTCGCAAGATGGCGCCGGTGAGTGAGCGATG
>236FP000124 GTF2B_1             :+U  EU:NC; range  -249 to    50.
AACTGTCAGATTGAGAGTAGCTCTGTTGTAGCCCCTTTGCAGGGTTCCCATGAGACTTTTCCTAGGTAGTTACGTTGACTCGCTTAGCAACATAGCAAATTACAGAAACGGAGTAAGAACGTAAGAAATCGCAAAGCACGTGACGTATGGGATCTCACTGTTCTTGGCCCTTCTCCCGACCCGTAGCCCTGCTCTGCTACGACTGCGTGGGTGAGTCGTCTATAAAAACTCATCTCTGCGCGTCTCTTCGCCACATTCGCTTCCTGCTTTCGGTGTGTCTGTTGTGTCTTGTTGCGGGCA
>237FP000958 IL5_1               :+U  EU:NC; range  -249 to    50.
AAGAAATGCAAATGTGGGGCAATGATGTATTAACCCAAAGATTCTTCGTAATAGAAAATGTTTTTAAAGGGGGGAAACAGGGATTTTTATTATTAAAAGATAAAAGTAAATTTATTTTTTAAGATATAAGGCATTGGAAACATTTAGTTTCACGATATGCCATTATTAGGCATTCTCTATCTGATTGTTAGAAATTATTCATTTCCTCAAAGACAGACAATAAATTGACTGGGGACGCAGTCTTGTACTATGCACTTTCTTTGCCAAAGGCAAACGCAGAACGTTTCAGAGCCATGAGGA
>238FP001630 OPN4_1              :+U  EU:NC; range  -249 to    50.
ATCATCCAGAAATCTCCCTTGAAACACACACACTCACACACACATTCATGCCACCATCATTCCAGAAGTCTCCCTTGAAACACACACACACACACACACACACTCACACATACACATTCACGCCACCATCATCAGACCTTCGTAGATAGACACCCAGAGACCTTGGTCTGAGTGAGCTGGCGGCATGGAGCGACTGAGCATGTGCAGCTCCCACATCGCTATATAAAGATGGGGATGAACTCTGTGGCTGTGAGTCACCATAACTGCGACACTCACTCATTTGCGCTTCACCAGACACAG
>239FP000978 FGF1_1              :+U  EU:NC; range  -249 to    50.
TGATAAGTTGGACACATTGCTTGGATGTACTGAAAGTAAGGCTCAGAGCAAAACCCGCTCCCTTCTGCCTCATATTGGGAAAGGTAACAGGGACTAGTGCAGAGAGAGGCATGGAGAGAATTCGGATGAGATCATTGTCCTTTCACCTGGCAGCTGTCCAGCCCCCAAATAGCTTTTGTGTCCAGTCCAAAAATAAGATCACATGAGAGGGGGAGAAATAAATATACAGTGCTTGTCCTTAGCCTTTCTGTGGGCATACCAGTGTCAGCTGCACTTGTAGGGGCCCAAGTGCCTCATGAC
>240FP002349 HSD17B2_1           :+U  EU:NC; range  -249 to    50.
CTTGAAGAAGACAGTATTTTCCTGTGAGCTAGAGGATCTTCCTGTTATTCTCCATGCAGTTCAAATTCTGTCAATTATTATCCAGTTAGTCATCGCTCCAGAGGTGGACTGTCATTAAAAAAAAATAGAAGGTGTGTGTTTGTGGGTGAGTATGTGCATGTGTTGTGTATGCAGGGGGTGGGGAGGGGCGAGAGCGGTCAAATAGGAAGTGCCTTGGTATTTATGTTGAAGTGCACACTGGTTTAAATTACCCACTGGGAATATGATTATGCTTAATCTATGCTCAGTTGAAAGGGGCTG
>241FP000683 CHRD_1              :+U  EU:NC; range  -249 to    50.
CCCTGGTCCCTCCCCTCCCCCTCCCCCGCTCCCCCTTCCCCTCCCGCCCCTCCCTCCTCCCCTGCCCGGTCCCAGCCCCTCCCTCCCCTCCCCCACCCGCGATCCGGGCCGCTGCTGCTGGGTCGGACCCCCCGGGCTCAGCCCGGCCCCTCGCCGAGCTGCCGCCGCCGCCCCGTTTGCTGAGGAGGAGGCCCCCGGCCGGGGCGTCGGGCGCGGGGCATAAAACGGGCCGGAGCCGGCGCCCGGGGCAGTAGAGCCGCGTACGGCCCGGGTCAGCGCCCGCCCGCCCGCGCTCCTCCC
>242FP000815 HPGDS_1             :+U  EU:NC; range  -249 to    50.
TGAACATGTAACAGTGGGCATACATATGCAGCTATAACTTTGACTTTACCTTGTATACAAATGTGTTGGTTTATTTATACCCAGATATCCTGTATAACCAGCAGTCTTCGCAGGCTTGAACTGCCTGGCATGCATGTTTTATCTAAGAAAAGAAGGAAGAGCGTTAGGTAGAAGGAAGTTGCCTGTCCTCTCACTGGCTCGTGATTATCACTTACTCGTCATATAAACCCAAGGCACAGTCACATACCCAGGGATACAAGACACTGCAGACTCCCGAGAGACATAACACAGGTAAGTCAT
>243FP000627 HHLA2_2             :+U  EU:NC; range  -249 to    50.
GGGTGACTTTGGGGATTCTAGGAAGAGCCCTGGCGCTTTCAACCCAGTTTCCAGTGGGCAGCAGAAGGCTCACTATGGATGACTCTGACTAGAGAAGAAGGAAGTCAAGGAAGAGATGGGGAAGAGGAGGGGGAGTTCCCCAAATGTACTTTGCCCTCTCCCCTGAGTGTGCATGTGTGGCAGGAGGTTAACGTTGATGTGGTGAGTAATGCCGAAAGGCTATAAAGCTAGACAGGGCCCTATGATTATATGATCAGGGGATTTGTGTGCTGTGCCAAGGCTTGGATGGCATCCTTTGTT
>244FP001447 HAS2_1              :+U  EU:NC; range  -249 to    50.
TCTCTGCACACGTTAGCAATCAAGTTAATTGAATTCATTGGAGTTTAGAACCGGCCTGTAGCTCAGAGAAGGCTTTGAATGGCCAATTTCTCTCTCTCCCTCTCCCCCTCCCCGCCTCCCGCTCGCCCGCCCGCCCGCGCTCCCAGTTCCCTCCCCTCAGGGTTCCCCAGTCCACACCTCCCTCTCCACTTCCCTCACCCCCCCACTCCCTCCGCCGCCCTATTAAAACACCCACCAGCTCACTTGTTAAGACCCCCTTAAGTTGGAGGAGGCAGAAGGGCAACAACGGCGGGGAAGGAG
>245FP002284 PRM1_1              :+U  EU:NC; range  -249 to    50.
AATATTAACAGTAATATTTTGTTAATTGAATAACTAGATGATTGCTCCCACGGAGGAGTCATCTTGTATCGCCCCAGCTGTGACATAGGCAGCCCCTACACTCGGGGGCCTGCCCGCCTCTCAAATGCCCATATATGGACATGATGCAGGCCACCTGGCCATGGTTTGTGAGGTCCCAGCCCCTTTGCCCTCACAATGACCAACGGCCCCCTGGCATCTATAACAGGCCGCAGAGCTGGCCCCTGACTCACAGCCCACAGAGTTCCACCTGCTCACAGGTTGGCTGGCTCAGCCAAGGTG
>246FP001879 CD9_1               :+U  EU:NC; range  -249 to    50.
GTGGGGGTTAGGGCGACTAGGCGGGGAAACAGGGAGAGGGTCGGGCTCCGCGGGGCAGCTGGGGCCGGGGCTCGCCGACCTGGGCGGGGGCGGGGGGCGGGGGGGGTGCGGCCCGGGCGGGGCCGGTGGGGCGGGAGGCGTGGCCGGCGGGGGGAGTGGGGGCGGCTTTTCCCGGCACATGCGCACCGCAGCGGGTCGCGCGCCCTAAGGAGTGGCACTTTTTAAAAGTGCAGCCGGAGACCAGCCTACAGCCGCCTGCATCTGTATCCAGCGCCAGGTCCCGCCAGTCCCAGCTGCGCG
>247FP002628 PCP2_3              :+U  EU:NC; range  -249 to    50.
ATCACACCTGAGAGTCCCTGGGGTCCAGTCATTGCTGCTGGGCACAGCGAGGTCCAAGCTCAGGTCGCCCTGCCCCCTACCCACCATGCCAGATCCAGCATCGTTGTGGGCAAACAATTATCTGGATGATCTTTATGGGGCTTAAGCTTGGGTGGGAGCAGATGGGGCATGAGCTGGGGATTTGGGGATGGGGGGAATCCACACCCCCACGTCCTGGACGTTTAAAAGGCCCTCTCTGGCACTGGGCCGGGGCAGAGGCCAGCAGAAAAGTGACTGGAGTCCAGGGACATGATGGATCAG
>248FP001361 CTSB_1              :+U  EU:NC; range  -249 to    50.
CTTCTTCCCCAGCCCGCGCGCTCAGGCCCCCGCCCGCCCCCGGCGGTGGCCCCGGACCCCGAGCGGAAGGGGGCGGGGGGTGTGCGGGGCCGGGAAGCGGGGAGCGCGGGCGGCGGAAGGTGGCGGGAGGGGGTGGGGGCTGGGAAGCACCGTGCGCGGGCGGCGGGAGGGCCCGGGCGGGGCTGCGCGGTGGTCACGTGGGGCGGGGCCGGGAGGGTACTTAGGGCCGGGGCTGGCCCAGGCTACGGCGGCTGCAGGGCTCCGGCAACCGCTCCGGCAACGCCAACCGCTCCGCTGCGC
>249FP001701 PHLDA2_1            :+U  EU:NC; range  -249 to    50.
CCCCACGGGGCCGGACAGCTGGGGCACGGGGGGCAAGAGGAGCGCGGGCTTCTGAGATGGGAGGGGACGGCCGGGGACCGACCAGAGCGCGGACGCGACGGTGCGGGCCCGGACGGCTGGGCTTGGGGAGGGTATGGCCCGGGGCGCGCGGGGCTCAGGCGGGCGGGGTGGCCCGAGGGCCGGGGCGGGGCGGGGAGGGGCGGGGCGGGGAGGGGCAGCTATAAAGGCCGCGCCGGGGCCACGAGGAGCAGAGCCGGCGCCGTCACCGCCCGCATTGCCGCTCCCAGTCCCGCGCTCGGC
>250FP001070 H1F5_1              :+U  EU:NC; range  -249 to    50.
CATCAATTGCACAAGATTCTTGAAAACACAAACAAGTATGTGAACCTGGAGGCTGTTTTCCTCCTTTGGAGCTTCAAAGTGCCAAATTCTGTACCATTGTTTTAAGCATTTAATCAAATTTTGAGGACTAACAAACACAATTTGGGAGTCCAACCGCGAGCGGCGGCGGCCAGAGGGCGGTGGATTGGACGCTCCACCAATCACAGGGCAGCGCCGGCTTATATAAGCCCGGGGCCCGAGCATAGCAGCAACGCAAAACCTGCTCTTTAGATTTCGAGCTTATTCTCTTCTAGCAGTTTC
>251FP000666 AADAC_1             :+U  EU:NC; range  -249 to    50.
AGTTATTACTCAATACATGCTGTTTATTGGAATACAGATAACAGCATGATCATTGACAAACTTTGCCCTAGTTTCCTATTACTCATTAAACCTTGAAGTTGCACTTAACATGACTGTATCTGGATAACAGATAAAATTTTGGCCTTATTATGCCAACCCTTAAACTAAGTGAGCAACTCTGTTTTCAAAGCTTTTGGGTGGAGCTGAAGCACACTGCTTATTAAAGTACACTATTCAGGCATATCATGTAGGTTTACTTTCTGTGTTTCTAGAGACCAAGAAGCGGGACGTTCACCATGG
>252FP002313 MT4_1               :+U  EU:NC; range  -249 to    50.
GGTTCCCTGAAACCTTGCCAGGCGGGCAGGTGAGGTGGGTGCAGCCACCTGCACCCCTGGTGAAAAGCCACCCAAATGACCGTACTGCTCGGCCTCTCCTCTGCCCTCCTCCGCCTGCTCTTCCCAACTCCCAGCCCAAGGCATCTGGCTGGGCCGTGTGCAGGGCGTCTGGCCCCAGGGAGAGGTGGGGTGAGCTGCAGACTACACCCACATGGCTATAAATGGGGAGCCTCTGGCTGCTGCTCACTCAGCCTCCCTTCCCCAGCCGTGACAGCACTGGAGCCTTTCGGACACCTGGAC
>253FP000082 GUCA2B_1            :+U  EU:NC; range  -249 to    50.
GGAGTGAATGATGGTGTGCTCCAAGGCCCCCATGGAGAGCCCGGCACATGGCAGGCACTCGGTGTTCAAGCACTGTGTTCCCATAGACTCTGGGCTCCTGCCCTCCTCGCCCCCAACCCCCTTCCTAGGAACCAGCCCCGGCTTGTCAGAGAGCCAGCTAGCTGTCAACCCCACCCCAGCTGGCCAGTTAATGAGTGACCAGGACTCCTGAGCCTGACCTATAAGGAGGTGCTAGGCAGGGACACAGATGGGAGACGGTGGACAGCGGCAGGGGGAACCCAGGGAGCGCGATGGGCTGCA
>254FP001512 GADD45G_1           :+U  EU:NC; range  -249 to    50.
AAAAAAAAAAAGCCAGGCGAGATGAAATCTGCAGGCTCCAGTCTGCCTGGTAACACCCCAACAAAAGCGGCAGATTTGAGGCATTGTCATCCCCCGCACCCCTCCCCACGTGGCCTTCTGGCACGAGCCGCTGGCTCGCCGCCTCATTTACATCAGAAAGCGGGTGCCGGCCAATAGGCGCGCAGCCTCGCGCCAGCTGGCGGCGCCGCACCCACCAGCCTATATAAGGGCGCGCAGCGTAGTAGGGGCGCACTCGCTGGTGGTGGGCGCGCCGTGCTGAGCTCTGGCTGTCAGTGTGTT
>255FP002370 KIF1C_2             :+U  EU:NC; range  -249 to    50.
CTCTCCCATTCTTTCCTTCATAGCATGACCTCAGGCTTGCCTTTTGTCTTATTTCTCTAATTTTCTTGGTGTCTGTGACTCTCTGCCCCTCCTCTCTCTCTTCCCACCCCCCTCACGTCTCTGCCCATGTGCCCCTCTCTCTGAATTGCCCTCTGTCCAGCCTCTTTCTCTCTCTGTCCTCTATCTGAACGTTCAGTACATTTGCGAGTGACAAGGAATAAAAATATCACCGTCCCTGCCCTTGGATTCACATTGCATTCAGCCACTCTAGAGGGGCAGCTGTCCGTACTTTTCCTGCTA
>256FP001825 CTSC_1              :+U  EU:NC; range  -249 to    50.
CGTGCAAAATTTTGAAACGTCCCTCGGCAAAAAAAATAAAAATAAAAAAAAAAAATCTGTCCCTGGCCTCTTCCCTAGTTCTGGGTCCAGTTGCAGCCAAGTGAGGGGCAGCGCGCGCTCCCAAGTCCCCGTTTCAGAGACGCGCACGCGCCTGGCGCCCAACCCCCAATCCCCTGCTGCTCAGTGACCCCGCCCACGGGTTTCCGGGCCGGCGTAGCTATTTCAAGGCGCGCGCCTCGTGGTGGACTCACCGCTAGCCCGCAGCGCTCGGCTTCCTGGTAATTCTTCACCTCTTTTCTC
>257FP001952 AQP2_1              :+U  EU:NC; range  -249 to    50.
TAACCAAGGGAACAAACACGGAAAACCAGGGACGTCAGTCCTTATCTGGAGCTCATTAAATGGGGAACATTAGTCAGCTGTGAAGGCCAAGATAGGGTGATAGGCCTGTGGGTGGGCTGGGATGGGGCATGGGGGCAGAGGCCGCCATGGAGGAGAAGAGGTATTGGCCTCAACGACTCCACCTCCCCGCCACGTGCCCAGATCCGGGATGGAAGGACCCTATAAATGCCCACAACCCAGCCTCCCCAGAGGCCTTGAGAAAGAGAGCGATAGAGTGCGAGAGCGAGTGCCCGGAGCATC
>258FP001313 CPA1_1              :+U  EU:NC; range  -249 to    50.
CTCGAGCCCCCGCTGACCCTCAGGCCCCGCTGGCCCCAGATGGTCGGGGGTGGAGCTCTGGCTTATCTCTCCAGCTGCCCAGTTCCCTGCCACTTTATCATGGAGGGTGAGAGGGTGTCAGAGCTCAGAACTCCCACCCCAGCCTCCCCGTGGGACAGGACCCAGGTGCTGGGGGAGAACAGACCTCGGGAGCAGCCAGGAGTCCTCGGTCCTGGGAGGGTTTAAAAGCCAGGGGGCCGTCTCGACCTCAGTCTGACCTTCCCTCCCGGCAGCAGCATGCGGGGGTTGCTGGTGTTGAGT
>259FP002537 NPTX1_1             :+U  EU:NC; range  -249 to    50.
TGAGCTCTCGGAGCCTTCGGGGCAGCAGCGCCGGCCCAGGCGGGGGCGGGGGAGGAGGGGGCCGCGGCAGCTCCCAGAAGGGCGGGGGGGACGCGAGCGGAGGCAGCCCCGGTGGCGCGCTCGTGAGACCCCCGCCGCGCCGCGGGCCCGGGCCGCGGACAATTAAAGCGGGATTCCTCCCCCGCTGACGTCGGCGGCTCGAGGCCCCTCCCGCGGCGGCATAAAAGGCGCGGGCTCCGCAGCGCAGGCGGCAGTGGGGGCCTGATAGCGCGGCGGTGTGGACCGCGCGGCCGAAGAGCG
>260FP001198 T_1                 :+U  EU:NC; range  -249 to    50.
GAAGGGCGGGGGTGTAGGGGCTGGGCCGGGGCTCGCAGGGCTGGGGCCCCGGATTTACATGAAACAGGCGTGCGGGAGCCCATTGTTGGCCCCCGGCCTCCCAGACCCGCCCGGCTGGGTCTGATATGGCCGCTCTCGGCCAATGGGAGGCTGCCCGGCACTTCAAAGCGTGCGCGGCCCAATCCGCCGAGCACCCCAGCGCTGCCGCCGCGGCTCTATTTATGGGGAGGGCACTGAATTTCGGTCCCCAGAGACCTACACTAGTAGAGCCTTGGGGAGTTCAAGTGGAATAACTTCTCC
>261FP000598 TMEM110_3           :+U  EU:NC; range  -249 to    50.
CCAAACGTACCCATCGTTCATTCCTGACCACGGATCTTGAGAAACTCCCGAGCACAATGGCTCGAAGTTAAGAAACAGAAGTGGTGAGGGAAGCTGGGACAAACAGATGACAGCAGGGTGTGCCGGCCACCCACATGGAGTCTGTGGGGAGGGGCCTGGAACGCGTGTCCAGAGACCTTGCTTCCAGGCCCCAAACAGGCTGTTCCCCCTAGTTACCACAACAAAAACCCGTCAGGGCACGTTCCTTGCACACTCTGATCAGAAAACTGAACCCGAGGATGTGGAGACTGGGAATCTCTT
>262FP001961 KRT7_1              :+U  EU:NC; range  -249 to    50.
CAATGGGCTGGAACTGCGGTCCCCCGCTGTTCTCTGCGGCCGTCTAGGGATGGCGCTCCTGCCTACTCCGGACCATCCCTGCTTGGACTGAAAGCCTGGGCTTCGGCGGGGCGGGCGGGCAGAGGGCGGAGGGCGGCCCCAGGAGGGGCCTGGCAGCAGAGAAAGGTGGCCCGCGGCAGCCCCGCCCCTACCTGTGGAAGCCCAGCCGCCCGCTCCCGCGGATAAAAGGCGCGGAGTGTCCCCGAGGTCAGCGAGTGCGCGCTCCTCCTCGCCCGCCGCTAGGTCCATCCCGGCCCAGCC
>263FP000111 SGIP1_3             :+U  EU:NC; range  -249 to    50.
CTGAATCATTTAGGACTCCTTTTCAAGTGACAGATAGCCAAGTTGAATTTGCTTGAGCAAAATGGAGAAGTTACTGGTTACTACTATGGACACAATGTCTGTGTCCTGTCAAAAATTCATGCTGAAACTTAATCTCCAATGTAGTAGTACTAAGAGATTGGGACTTTAGGAAGTGATTAGGCCATGAGGGCTCCTCCCTCGTGAATGAGATTAAGGCCTTTATAAAAGAGGCTCCACACAACATTCAGCCCTTTTTCCCTTGCACCGCTTTTGCCATCTGAGATATAGCATTGCCTCTGG
>264FP001694 TNNT3_1             :+U  EU:NC; range  -249 to    50.
GGAGTAAAAATAGCAGCTGACACCTCCTGGAGGCGGAGGGAGGACCTTGCCTCCTTCTCCAAGCACGTCCTCTGCATCCTGGCCTCCTTCAGCCTCCTCCTCTGGCCATTCCTATACTTGGTAAGGGGCCTGCACGGGCATAGCCCCCCCCAGCAAGACTCCGCACACACCCCGGCCACCCAGTCACTGGCCAATGGGCTCCTAGGAAGATCAAATGTCACTATAACACGAGGGTGTGAGCCGGGCGCCAGTGCCTGCAGCCGGTGCTGTCCACAGGGAGCTCCAGCCCTTCTCACACTC
>265FP000628 RETNLB_1            :+U  EU:NC; range  -249 to    50.
CGGGTTGCCAAGAAGAAAGGAGAAGGAGAACAAAAAGGCAGGAGGACTCCCTTGGCAGAGATCCAGAGCAAAGGCAGCTGTTGCTTCTCATGAACACTCCAAAGTTTATCACAGTCACCTGTTACCCTAGCTGGCACAGGTCTTTGAAAGTGTGCTGGGAGTGTGTTTACATGTTTGTGTGTGCTTGTATGTTAAAGGTGCCCAGGTTAATACCAGGTGTATTAAAACGCCCTTGCCTGGCTAGTCCTTGTAGACCTTCTCTGAATGTTTTGGTGAATAAATCTGTTCTTCAGCAACCCT
>266FP001735 FSHB_1              :+U  EU:NC; range  -249 to    50.
GTAAAGGAGTGGGTGTGCTACTGTATCAAATTTAATTTGTACAAAATCATCATCTCTAGTAACATTATTTTTTCTAATCTACTGCGTTTAGACTACTTTAGTAAAGCTTGATCTCCCTGTCTATCTAAACACTGATTCACTTACAGCAAGCTTCAGGCTAGCATTGGTCATATTAATACCCAACAAATCCACAAGGTGTTAGTTGCACATGATTTTGTATAAAAGGTGAACTGAGATTTCATTCAGTCTACAGCTCTTGCCAGGCAAGGCAGCCGACCACAGGTGAGTCTTGGCATCTAC
>267FP001473 CER1_1              :+U  EU:NC; range  -249 to    50.
GTTGTCTTTGCTAATACTGCTCTTTAAGCCCCAGACATAGCTAAACTCTTAGCTAATTACCCCCTGGGTCCCAGGCTTTCACTGGGGCCTTTTAAAATACACAAAACCAAAGTGACGGCAGGAGGCCATTAGCACTACATAATTCAAGCAAACAATAAATGTGTTTATTCTGCCTGGCTACTGACCACCTGCCTTCCCATCCCGCCAGGCAGGTATCTATATATACGATTTCCTTTTTCCCAGTCCTGCAGAGAATGAGCCTCTCCTTTGGGCCTCATCATTTACAAAAGAAGCTTGGGC
>268FP000442 CNTNAP5_1           :+U  EU:NC; range  -249 to    50.
ATACCTCTACTCGTTTCCCAAATGGGGGGAAGGGAAGAGAAAGCCGGGGGGTAGAGAGAATTTCCTTCCCCTTTCCCTCCCAGGTAGCCAAAGCGCACCGCAGCGGCTTGGCTTCCTGGAGGAAAAGCGCCCGAGCGGGGCAAAGACCCGCCCAGGCTGCTCTTATAGGCGAGCGCGGGGCGGGCCTGGCTGGGGGCGGTGCCGCGCGGCCCCGCTCGCCTATAAGGAGCTGTCCGCCACCCGGGTGCTGATTCCAGCTCTCGCGCCCGACGAGGTGGATTTGGCTGTCCACCGAGCTCC
>269FP001370 SLC39A14_1          :+U  EU:NC; range  -249 to    50.
GGGAGCAGGTCTTCACGGGAGGTTTCCGGAGGCAGGAGGAGCCTGCGGGTCCTCGGGAGTCACGGCCGGATGAAGGATGGGAGCGGGCGCCGACCACAGCCAGGGCCGCGAGGCGCAGGAGGGCGCAGGCTGGCCAGGTCCCCAGCCTGCCGGCCCCACGTGGCAGCCCCGGGGCGAGCGGGGCGGGCCGGGGGCGGGTCCGGCCGCTGACGCGCCGGGTATATAGCCGGGCATGCGCGCGGTGCCGGGGCCCGGACGCAGTGAGGGGGGTCGGCGCGCGTGTCTACGCGGACGCACCGG
>270FP001193 FBXO5_1             :+U  EU:NC; range  -249 to    50.
CCGTGCTCGGAGGTCCCGCCCCCGGCCGTAGCATCTTTCCGGACGTGGGGAGCCGGTAAGCTGGAAGGGGGCTGGGCTTCGCGGCTCGGCCCCGCCTCGGCAGCCTCCAATTGGGCGCGGACGAGGGCGCCCCCACCCACTGCCCTCCTATTGGTGCGCGCATGCAAGCGACGCGTCTCATTGGACCGCGCGGATTTAGGCACCAAATTCAAAGATTTTAAAAGTACCAGCTGGCGCCTTTTAAGAGATACAGGTCTGTGAAGCAGGCAGGTTGCTCAGCTGCCCCCGGAGCGGTTCCTC
>271FP001314 MEST_1              :+U  EU:NC; range  -249 to    50.
GGCTCAGGGTTGGCGGTTAACGAGGGAGCAGCGGGGTCTTGGGGAGGGGGCTCGACACCCCTGAAGGTGCCCCCTAAAGGAGCCACTGTTAGAGGGGCACCCCATCTTTGTGGCCATGGCGGTGGTAGAGCGGCTGGGAGGGGCTCTGCGGCGAGCAAGGGAGCAGGCGGTAGGGGTTCTGCGGCGATGGGCGGGCTAGGGGCGGGGCGCGGGTGGGCTCTAAAAGTCGGTGCCCACTCGCTCCGCGCTGCCGCGGCAACCAGCACACCCCGGCACCTCCTCTGCGGCAGCTGCGCCTCG
>272FP000550 GHRL_3              :+U  EU:NC; range  -249 to    50.
CCCACTTGGGGCACCCCGCCACCGTGTTCCAGGGACAGCTGGAGCACATGCTTCTTCCCTCGCCAACCCAGCAATTCCGCAGGGCATCTGACCTCCACTGTTGACTTCTACCCAGAGGACAAGAACATTTTTAGTTCCCAAGGAATGTACATCAGCCCCACGGAAGCTAGGCCACCTCTGGGATGGGGTTGCTGGTTTAGAACAAACGCCAGTCATCCTATATAAGGACCTGACAGCCACCAGGCACCACCTCCGCCAGGAACTGCAGGTAAGCTCTCTCTACTCTCCGTGTGCGTTTGC
>273FP001449 KLHL38_1            :+U  EU:NC; range  -249 to    50.
GACGGCTAGAATTCCCAAGCACTTTTAGGACAGGGGACTCGGGATGGTTCCAAGCAGACAGCAAAGTCTTCTCTAAGAGAAGCCGCTCCTCCCGATCTATTTTTGCCGATGTAAACACTTGCCAAGGAAACGAGGCATGTGGGCATGCGCCGGCCCTGCAGGCCCTCGGGTTGCTGCAAAAGGCAACTGGAAAGTCACATGTCATAACAGTGGAAAGTACATATGCAACTATTCTTAGCCCTGGAATGTATACACTGTCTCCCTGCCCAGCAGTCCTTGCACAAAGCTCTAGAAAACTAT
>274FP001337 FBXO25_2            :+U  EU:NC; range  -249 to    50.
ATGTCACCTCTGGTAAACCTTTCATGGGATACGCAGTATTAGGCCAGTAAAACCACGTTTACTTACCCCATTTGATCACTTTAGTACACAGTACTGTGTTATTGTCACTGTCACCAATGTCGAGCCAACGTTTAATTAATGAGCAGACATTTAAATGTTAAGAACTTTAATCTTTAAAATTAATAAATGTTCTAAGTGAAAAGAAACTTTTATGAATTATATATACTTTTTAACATAATTTAACTTTTTCATAGGAGAACTATGCCATTTTTGGGTCAGGACTGGAGATCTCCTGGATGG
>275FP002246 DNAJA4_1            :+U  EU:NC; range  -249 to    50.
CATGGCCCGGGGCGGCAGTCAGAGCTGGAGCTCCGGGGAATCAGACGGGCAGCCAAAGGAGCAGACGCCCGAGAAGCCCAGGTGAGCGGCTGGGCCGCGCCGGACGGGCGTCGGGGGTCTGGGCCGCGAACCCGCCGCGGGGCCGCCGGAACCTCCGCGAAGGTTCTAGGCCTTTGTGGCGTCACCGTCTCCTTGCGGAAGCTTCCGCCGGCGCCGAATAAAACCCGCCGCGGAGGAGCCGGTGGCTCTAGTGCGGTGGAGCCAGGCGTGGAAGTCGGTCCGGCGCGGGGCGGGGGGCGG
>276FP001298 LRRN3_1             :+U  EU:NC; range  -249 to    50.
ACTTGTCAAAAATTCCCAACATTCCCTCAGAAAGGAAAAAAAAGAAGGAAAATGATACCTAGGAAAACATGCAAGCCTGTTTCATTTATTTGTATCCTAAGCAGCAGTGTCATAGAACAGACAGTTTGTTTCAGCCAACCAGACTGGAGCAGCTGCGAGTGCTACATCTTGGCTGTCTGAAGCGATTGGCTCCTCTCTGGGGAGTGGAGGGTGTTCAGTTATTAATGACCGCTGAGCAGGCAGCACCATGTCAGTGTGACAACTGATCGGGTGAACGATGCACCACTAACCACCATGGAA
>277FP002722 CRX_1               :+U  EU:NC; range  -249 to    50.
TAGGGGCTTATGGTCACCGGCAGGAGCTGGGGCCTCCCTTCCCCATCAGCCCTAATTGCCAAGATGTCATGGGGGGAAGAGGAGGGGATTAAGCAGACGGGTGCCCCTCCCCCTCCCAGCCAATGTCACCTCCTGGTGCCCAGTCGAGTCCCCCACCTTGGCCGGGATTACCCTCCGAGTTCCAGGCCATGACAAATGACATCACTCCCGGCCCAGGCTTAAAATCTCCCCATGTGAGGGGATGTGTTTCCTTCAGCCTCTGCTGTCTGGCCGCTCTGTCTAGGTCCTGGGCCACGGGAG
>278FP000822 DAPP1_2             :+U  EU:NC; range  -249 to    50.
TTATCACCAGAAACCAGCAATTCTAACCAATGTCAATGACAGAATATACCTCTCAGCAGAGGCAAACCATTCCTCACTCCCTACCAAAAACTGAACATTTGTGTCCCACAAAATTCCTATGTAAAAGCCTAATCCCCAATGTGATGGTATTTGGAGGTGGAGCCTTTGGGAGGTGATTAAGTCATAAGGTCATAATTCTCATTAATGGGATTCATGTCTTATAAAAGAGGTCCCAGGGAACTTCCCAGCCCCTCCCACCATGTGAAGACACAGCAAGAAGACAGCCAGCATCTATGAACC
>279FP001697 INS_1               :+U  EU:NC; range  -249 to    50.
GACAGGTCTGGCCACCGGGCCCCTGGTTAAGACTCTAATGACCCGCTGGTCCTGAGGAAGAGGTGCTGACGACCAAGGAGATCTTCCCACAGACCCAGCACCAGGGAAATGGTCCGGAAATTGCAGCCTCAGCCCCCAGCCATCTGCCGACCCCCCCACCCCAGGCCCTAATGGGCCAGGCGGCAGGGGTTGAGAGGTAGGGGAGATGGGCTCTGAGACTATAAAGCCAGCGGGGGCCCAGCAGCCCTCAGCCCTCCAGGACAGGCTGCATCAGAAGAGGCCATCAAGCAGGTCTGTTCC
>280FP001078 MUC21_1             :+U  EU:NC; range  -249 to    50.
GGTCCCTTCCACTCTGACAACCATGATCTCCTCATCCCATTCTACTTCCTGCTGCAACCCAGCCAAGCACCCTGCCTAGTGTGGTCATGTCATTCTCCTTTCTCACCTTCCTCTTGACCCCTGCTCTATTCCGTCCCAGGCTTGGTATCGTTCTCTCACCTGCCTGTAGTTGGCAGACTGTCAGGTCAACTGCCCCACCCCTCCTCAGACCATATGAAGCTATAAAGGCCCCTGCAGCTCTTTCACAACAGAGAAAGAGGCAACTACATTGCCTGGAGGAAGCCTAAGGAACCCAGGCAT
>281FP001009 FGF18_1             :+U  EU:NC; range  -249 to    50.
CCAACCCCGAGCCGCCAGGAGAAGGAGGAGGAGGCAGCGAGAGGCCGCGGCAGGCAGGCGAGCAGGCAGGGCCGCCTTTGATGTGGGCTGGGCGCACCCAGGCGAGCTGAGCGCCCGTCCGGCCGCGCCCCGAGGGGGGAGCCCCCAGGCCCCGCATCCTCATTGTGCCGGCTCGGGCCCGGGCCCGCCCCCGGCCCCCCGCCCCCTCGCCGCCCGCGCGTAGAAAACGCCCCGGCCGCCGCCAGTGGTGGGAGGCGGCGATGCGCACGGCCGGAGAGACGCGGAGGAGGAGACATGAGC
>282FP002184 RYR3_3              :+U  EU:NC; range  -249 to    50.
TAGAAACTAAGAAGTGGAAGGATATGAAAAATGTGAAGTAATGTGTAAGTCATTGAAATGGTTTGGCTGTGTCCTCACCTAAATCTCATCTTGAATTGCAACTCCCACAATCCCCACGTGTCATGGGAGGAACCTGGTGGGAGGGGATTGAATTGTGGGGGCAGGTCTTTCCTGTGCTGTTCTCATGATAGTGAATGAATCTCACGAGATCTGATGGTTTTAAAAACGAGAATTTCCCTGCACAACTCTCTCTCTTTGCCTGCTGCCATCCATGTAAGACGTGACTTGCTTCTCCTTGCC
>283FP001191 MYCT1_1             :+U  EU:NC; range  -249 to    50.
CACAAACACACACACACACACACAACCCTGTTATCCTAAAAGCAGTTTTGGAGGTGGCTGAGAGGAGAGAACTTAGGAACTTAGCTGAGGAAATGATGAAAAGGACATTGTTTTGTGTCTCAGGAACCATGTGGAATTCCAAGATAAGAAAAACAGTTGCTAATTTGAGTATAAAAGCAGGAAACATGATACACTTATTTCCTTTTATGCGAACACAAGTATATGAGGGGTTGTGTAAAAATTATTTTTCTCTTGCTGTACTACAAAGAGATAGAATCAAACTGCTTTTTTTCGACATAC
>284FP001866 PATE1_1             :+U  EU:NC; range  -249 to    50.
ATAGTGAAAAGACCATAGAACCTGGCATCAAAAATCCTGAGTGGTAGAACTGGAATAAATCAGACTCAGGATTGACCTGGCCATTACCTCTCCCCACCAAGTTGCAAGGAAGAGAAATAACAGAGTCATTGATTTCCCTAGGAGCAGGTTATGCCTTCCAAGAACTTCCACAGAGTCCCCACCCCTAACCCTTCGCAGGAAAGCCCAACCTTGCAGGTGTATAAATAGGCACTCTCGAAGCTTCGTGCTGTAGCCTGGCCCTCCCTCTTTCCAAAATGGACAAGTCCCTCTTGCTGGAAC
>285FP002530 SEPT9_6             :+U  EU:NC; range  -249 to    50.
CCCAACTGGCCTCCCGCCTTCCTCTCGTCCTCTACGGCCTCCATTGGCAGCTGTGCAAGGGCCCGGCCCTGCCTCTGTCTCTCCACACTCGCTGTGATACCTCAGGCCTCCCAGGCTCCGCCACGCCCTTCCCTCTTTCGGGAACAGCTGCCTTCCATCACCTTGGCTGCCTGGCTAATTCCTGCTCATTCCTTAAAACCCTGTTTTGATTTCGCCTCAATAAAACTCTGACACCACCCTCCAGTCATAATTAGTCACTTCTTCCTCTGTACGTTGGAAACACCGCTTTATCGTGGAGAC
>286FP002374 ALOX12_1            :+U  EU:NC; range  -249 to    50.
CCGCCTTCCCGGGAGGTCCAGGAAGGTCCCGCCGCACCCACCCCGTTGGCCTCACCCTGGCTCGGGCCCCTTTATCATCCTGCAGCTACGCTCCGACCAGGAGGCACAGCCAGTCCCCACAGCCGGCTCTACCGCTCTGCTCGCAGGTTTGGGCTAGTCTGGGGCGGGGACTTGGGAGCGCCTAAAACTTGCGAGGAGGGCGGGGCCGCAGACCGGTCCTTTAAAGGTTGGAAGTGGCCCCGAGGCGCCGGCAGCCCTGGGCGGTCCCGGGAATCGCACAGGACCCGGCTCCCCTCGCCT
>287FP002833 TNNC2_1             :+U  EU:NC; range  -249 to    50.
ACTCCAAGGCAGTGGAACAGGGCAGGCCTTCCTCACAAGAATCTAGGACGTCAAGGCCTGCCACCTGCTTGGAGGCTTAAATTTCTCTGCAAGGGCCCTTGGCTAAATTAGGTAATGGGTTCAGACTGTGGGAGGGGTGGGACTCGCTGACCCCAGGATCTGATTGGGCAGGGTCTCCAGTGCTGGGGAGCAGGGAGGTGGGAGGGGAGGGTGCCCCTACAAATCCCGGGGGCTAGAGCAGGCCAGGTCATCTTTGGGTGGTGGAGTGCAAAGGAGGCGACCTGCAACAGAGGAGTCCCG
>288FP000874 HPGD_1              :+U  EU:NC; range  -249 to    50.
TGTCAGCTGCCTGCCAATCACGGAGCCAGAGGCTGAGGGGAGGCTTTGAGCCGGTCTGCGAGTCCGGAAGGCAAAGATCGCGAAGCTTGGCGCTCCAGAACGCTCAGGGGGCAGGTGACACAGTCGTGGGTTCCCCGGCGGGCGCTGGCTTGACAGTTTCCTCCCCGCCCACTGGCAGGGGAGCGCCCCGCCGGGCTGCACGCGCGCGCGCGCAGGGGGGCATAAAAGCCGCGGCCGCGCGGAGACGCGGAGCTCGCCCACCGCCCGCCCCAGCAGTGGCTGCACCATGCACGTGAACGG
>289FP002933 APOBEC3A_1          :+U  EU:NC; range  -249 to    50.
CAGGGAGCAAAGTGTGGCCAGCTCTACATCCCCATTGTCACTCCACAGTGTCTGGTGGTTCAGTGGTCAGAGTGGGCACATCAAAACCAAAGCTTGCCCAGAGGCATGGCAGAGAACTTCCTTGTTCTGACGCTAATGAGGGTGGCACACTCGGCCTGAGCTGGAGAAGGGGTGGGGCAGGGTATCGCTGACTCAGCAGCTTCCAGGTTGCTCTGATGATATATTAAGGCTCCTGAATCCTAAGAGAATGTTGGTGAAGATCTTAACACCACGCCTTGAGCAAGTCGCAAGAGCGGGAGG
>290FP000602 HESX1_2             :+U  EU:NC; range  -249 to    50.
AGAAAGTTAAGTCTGTGTTCTGCTTAGGAGAGATAACACTTTTTGTCCCTGTAGGTGGCCCCCCTGGTGTAGCCATTAGTTGCTAATTACTTGCAAACAAATAAACAATTAACTCCTTAAGCTGCTGGCTGGGCAAGTGTTCATTGACATGCTAAAACTTTCTAAGACAGGATTTTAATTAGTGACGTTCTAAATCCAGCCCCCTTGTCAGCGGAGCTATAAGGTGAACTGCAGGAAGATCCCAGCCCTATACACGTGGGGCAGAGCCAGCAGAGGCCAGAGCTGTTGCTCTGTGCAGAC
>291FP000345 ODC1_1              :+U  EU:NC; range  -249 to    50.
CAGGGCGGGGAGGGCGGGGCGCGAAGCCGGGGGCGGGGGCCACGCGTGGGGCAGGCGGTGCTCGGCTCGGCTGACGTCGGCCCGCCGGCGCCCCACCAGCTCCGCGCGGGCCCGGGTTGGCCACCGCCGGGCCCCCGCCCCTCCCCCGGCGGTGTCCCGGCCGGAACCGATCGTGGCTGGTTTGAGCTGGTGCGTCTCCATGGCGACCCGCCGGTGCTATAAGTAGGGAGCGGCGTGCCGTGGGGCTTTGTCAGTCCCTCCTGTAGCCGCCGCCGCCGCCGCCCGCCGCCCCTCTGCCAG
>292FP000261 PAPPA2_1            :+U  EU:NC; range  -249 to    50.
AAGGAGGAGGAGGATAATACCTGGTGTGGATGATTCTGCATCATTGAGCCATACTGATGTTAATGGTTGAATGTCAGGAGCAGACAATGACTAACAAGTGGCTCGTGTATACAGCATGGATACACTGGGCAAAGGGATGATTCACTTCCCAAGTGAGAAGCAGCAGGGTGGTGCAAGATTTCATCATGCTTCTCAGAATGACATGCAATTTAAGTCATATAAATTGTTTATTTCTGGAATTTTTTATTTAATATTTTTGTACAGCAGTTGACTGAGGTAAGTGAAACTGCAAAAAGCGAA
>293FP001615 NODAL_1             :+U  EU:NC; range  -249 to    50.
TGCCAGGGTGTCCAGACCGGGCAAACCAGGAGCCCTAGATCCCGTCCCTGGAACTAGGTCCTCCGCCAGCTTTGCGGGCCTCCTCCGCACCAGGCTCAGGTCTCGCCCATCCCCAGCAGGAGGTCTCTCTGCCCCCCACCCTCCGGAGGGGGGTTATATGATCTTAAAGCTTCCCCAGAGGGAGGAAAGGTGGGGGCGGGGCGGCTGCTGAGGCCCAGGATATAAGGGCTGGAGGTGCTGCTTTCAGGCCTGGCCAGCCCACCATGCACGCCCACTGCCTGCCCTTCCTTCTGCACGCCT
