# Supplementary material for: iPro-CSAF: identification of promoters based on convolutional spiking neural networks and spiking attention mechanism
Source: PeerJ Comput Sci. 2025 Mar 26;11:e2761. doi: 10.7717/peerj-cs.2761 (PMC12190325; doi:10.7717/peerj-cs.2761)
Supplement: Supplemental Information 1 [file peerj-cs-11-2761-s001.zip › raw data/M.musculus_Non_TATA_Data/Ntest.txt]

>112602136194
gtgggagagcagggatggtaggctcatgccttggggttggtgtgggtggtggtcagcaaggtgggagagcaggcatggtggactcagcccacggtgagatcagcgtgggtggtggtcggctggagaggaaaacctggaagaggcagttgttcattctgtgagacggctcagtctcctgggaaggtttagttccgtcttccagttgacatttatccactgcccattcactgaacatttctttgcactaagcacttggagctaggaaatcaacgattagaaagcactggcttaacccctcag
>2192790282
gtgaggctgggctcctcggtcaggcgcttccctctgacttgacaggaaggcggctatgagaggcaagggttatgagttatgcgctatctccatttccagaaatgtagcttgcttgttgtccactgttgtcttgagctgaggttacgtgagaagctggccatgtctaagaccccaagtgcctggcctactcttcactagtggaagaagctggcaaagcctgtgccgcagtgctcctccacctcctgccgtggtagctatagggctgccattccagcctgtaatgatggagtaacctgactg
>31899053869
gtaatgtctggacactccgaaacccactagtatcttcttaagttggggggcaaccagtggtttccattagcatctttgcaccttcgagggtggggggagcattccatgccttctgttcgcctcagagatttccccaagagcgcccctttctcgggacaaggaaactacatttcccagaagccagccctccctaatgcaagggcacgtccacaaagccaggcctgcgcttgcttggctgccctcccctggtcccctctgtcacagcagtgccagattggcaagggtgtccagggcggagca
>419018126360
gttagtgttgatgggagctaccctcccagactccagtccgttgtgctgcagggagtcattccttgtgcaagagtgggcaccttgctgagtatcatctggagaacatgtctgagggtggggggcatgtgtggcagagtgaggactgcagggggaagcagaagccaggatattgcctgttcccctgcagacaggacagttctgaaccagccgcctggctcacgggtcaggtcagaggaccaggtcacaccatgtctaggcctgtccacactgtgctctggcttcttaagagtctgcagtctg
>511868137720
gtaaggggcagtgggaggggccagagggagggcgaccagtgggaggagccagtgggagggccagagggagggaccaagggaggggccagagagaggagcagaaagggaggggcaaaggaaggaacaacagcaaaagggtcatactggctccaaaaacatgttcactaatttctccagagtctttttctcggttttccaagctgcgtcctcgtcaggtctccttaaaggaactgtctgaggaagatgcaaggaccaccatggaaggggatgtaaatgctgcatactccaacaaaagagggt
>6129114580
gtgaggccgcctgcccgagtctgccatgtccatgaccacgacagcaaagccttgatactgagctttgcagtcactcagacactgggggatccctgccgctcgcagatcagcactgctccgactgggtggggctgtcgaggattctagtttctttcctcctttgttgtaccctaccttttcatctcctcctctttattggcccatgtcaggaaggaacacgggaaaagaagtgctgaactccgggcagtggtgcgcaagcctttaaacccagcactggggaggcagaagcaggcagatttc
>71709128927
gtgagtgagcagtgtgcccgcccgcccgcggcagggccgagattcaggcgccgccctgcccttgtgaggtttagggtatccagagttgctcagtcttcaccctctattccagaatgtgtcaggacccagtgaccagctcttccccagccactctcctcccactcttccccaggagagctaccgtatatactgtctttattcgccacttaacagaaggggtgactttggtgtcagacccggatagtggaagccagttcttgtctgtcttgtctgagtgcattgctacaaaagcaccgccct
>8134982397
gtaacagtggggtctgctgctggggccagggtcaggctgtgaggggccgcagcactggctacgtttaccaagggaaaccagagcaagtgtgtcacgggcagcatggagatggttgcagagaagagggtgggaagccaatgtcctgacagggagagatggtgtccatcccagctcaggactctgaggcccgactaagccagtccatccacgtgttcacccttctcacgctttgcccttgtgttcttgtgctgatcggcaagcgtttgtcctgtgactttccgtgtccaaagagggcttgga
>91016145490
gtaagtctttatgcaactatttccaggcaaagcctctggccttttctaagaatgtgctggttcgggaagaagtcgtgccaagctgagctgataaggagtactgggcagtcctgcccacttcctcttcctttcctctcatgcgttccttttcccttcccctgtccttccttcacccccctcccttcctattcctgcggtctctaccttcgctgcatgaaaaccttaatttgctgacccactgacacatgtagccagagtgggaaggctacagcctcactttaccaagttaattatttgtgg
>101190547744
gtaagctgggttcctgccttctgatgcaagcaaggccttccttcccagtttccaaggtagccaggccatggctgtgtccccgttgctctttttctttcctgtgaaggttgtggagccacttttcctttctaagtggtaccaggtgggtcttccccgtgaagtgaacccagccttttccaagcagcatccccagacttccctataagccccaaacagtctgtgactgaggaaatcctgggagtaggtccaggtagacaccctcccccttcccagtgagagaagatagtttcagggtatcag
>11161453346
gtatgccagccagatgatgtctgttatatacttgaaaaaaaatcagagatgcttgtgtgtgaagactcaagaaaccaaaataattggtacataatattctcagggagtgtgttttggtaccatgcattttgtattaaattcccccacgaatatcatagagtaaattttaatcttttcttaaatttaaagggggaaagcccttaagaagctcaaagcaatgttatggtgctattttatgcattatcattctaatatatttagttctgaaatttacaattgttgtgctatgcaaatgaattc
>12440725322
gtatggtgacaattttacttcaatgtaccattgcaacatgagagattacaactgagctccagattaaatatttaagtgtttatttatactgccataaatattttcttgtaatatcagtattaccactggtgattcgatttttgtttctgcttttgtgaagagataatatgcccaaatgagtgggatggacatgttacctacagcagcttctagatcgttgtcttaagtgttctcactgttcctaaggtactatcatctaattgtcagctttagtagctattttgtaacttaatatgctgg
>131954882314
gtaagatcgccttcctgccggaccctattaaccaatgcagcaatcaacctaattttgctctccttggctatgattctccctgcccactgtggcagctggctgggctgggctcccacagatgcagcctaggatgcagttctgggtggagtggcgtcttccattcttacaactttgactgtcacaccggatacctgcagcatttgcacttctgcacttcccacggtcctgagagaagtagtgggatgattccctcaactcgggacattgcctcactatgcaaacgtccctaagctgtaaatg
>1410793102157
gtaagtagaagaagaggaccgttagaaggtagaaatttgatgcagcacgcaaaggaattctgctctatataattgctttcaagattccttaatagcactatattttcctgatcaaacttttcaagtgtactgaattattttattggacctaggaagacctatttatttttattttaagggttatgggtgttttggctgcatgcatgcagtggctgcagaggccagaaacagcaatcagagtccctggaactggagttgcagactattttgagtcgccatgtgagtgtcagaaatcagaac
>156227138237
gtaagtacctgagacaaatatgaagaacttggtttcccttaaaaatgtaaggttttctcctactgagcacttaaatccgtgtctaactctttcctatccttctatataagttagaataacttaattaactgttgaattttaattgtatagttaattcttgaaaacatttaatgtatgatgaagtatacattataaataataagataaatatctcatgaaattggcatttactgctgaagtttttcaccctaaatttcattacatgataaaaacaactagacctttagtcggtcaacacaa
>1615810136326
gtaagtatacttaagccttgtgggagtttggggtcttgccttctcaaacctctggacttgtgtgcaggaagcatcactccttcccacatagactcgtctctctcagaatactcccttggatacaagaatagtgtagtgtgctctgaaggctatggcttccaggacagcagagggtttttggatttctttcaagaggctccgctttcatttcttcattcacacataatgaattcctgctagttttctagaaaaactagtaatttagaggttaccgcatacgtgcaaggtgagtatgatgtc
>1727327342
gtaagcacctgcctgagtttaacaactcggggttgttttatctccatcagcccgtcattgagggaagaactgaagacaggaacatgaagcagagaccttggaggaccacgacctcctgagttactttccatgtcatgttcagctacctttcttttctttaaagatttatttattttattttatatatgtgaggatactgtagctgtcttcagacacaccagaagagtccattggatcccattacagatggttgtgagccaccatgaagttgctgggaattgaacttagggcctctggaag
>181216150295
gtgggtacccaccaactagccagagcagcttaacacgctggggttgtaatcaaatcttgttcctttttttttttttttttctcttgtctcagggagagggcttaggggtcaggggctgagtctgaagaaacatggggcagggattgtgcctctttcccactaactgaagcgagtacagcattccctggaaggagctaccggtggcaaaggaaattggccggtggcagttaacagtacacaagcaaaagcacatgtttttatatctactatctcactgttacagttgtgagattttgaaga
>19947738001
gtaagtggcccctcaccctgacctgctcccagcaggagaggcaggcctacactcagaggcccgactggtgggagggaggatgaaagacctggcagcctcagcaggcacatcccatctagggcccagcctttccccgcagcaccatcaggaggtgcactggcattgggtaggcagctggcagctcaagcaagttaggttgcagccaggcaatggaagttaaatgtatccttcctcctcctccagtagacagccctagggtcctttgcccacagatgcataggagacaaagccttctgccct
>203384131284
gtaaatcagaaatggggcccccagggcttcagtctgtttggctcttaggaaatattgccagtcctacctctgtccaggcctggctataggggagggagggtggattttgtatgggctgagactagtgtctgcatgggtacatagatactttcattttcttttctttctttcttccttcctttcttccttcctttctttctttctttcttccttccttccttccttccttccttccttccttcctttctttctttctttctttctttctttctttctttcttcctttccttctttctttct
>211713130580
gtatgtagcttgtattttgtgtctcttctggtgtgctgggacttcgaagccttggggtctcctaggagagaatgggtcattgtgtccaggagcagaatgttccaggaacaggtgtctcctccaatctggaatccacacagatcccgagtgtgctctttcctgcagagccccgtccctatctgtttttcctaaatgtatttttattgttttgaaattatgtgtgtctgtgtcagtgctggaaatgtgattgtgagtgcaggtacttgcagactctagaatagggcaccagatcccctggag
>22390636047
gtgagtgacctgaaacatagtgatatatatatgccagagtattttttggaatgggttcagtgactttagacaacagaaagttgtcccaactttggtgatagtagggtgtatgtacaacttctctgtaggtctaggggttcagaaatccttatttacagttcctgacatggagtgtctaacattcttggccctttaaagctacagtttctatttctcctgcttttgtttctcctgttgtggctactgctgtctttatcccccttcctgtctctctgctgttgtattctactgctgctgtca
>2313725148563
gtaggtagcagcagagctctgccctcctgggctgaccccctacctgcatccccatcctgctacctgaccacattaactgcagaagatgtgcccccttctcagtgcccagtgcagcaggtgggagcataaggccctccccactgactgtccaactagcctgcctctctcccacctccctacagtctgtggtggaaatcttgtgtgggtgaggaccaaagaggttgttttgtgcattttaagaaagcccacctgtagctgccagccactgagcatcctgactttcatcaagcaacacttgtc
>241654135763
gtggggaataccttcaggtatcggaataccttagacttggaacagttggtgatcagttgttgagtacccattatgtatagagccaggtcctaccttaggagcttgggttccaggaacgagagctctgatggtcttcagggttctcttggtgcccatttttgggtactgcagtagcttggcagtgctggatgtgaattgtatacaagtagatacatatttgacatccagcccataatcctatatttagagaaatcgtccactctttggttaaatcttgggctatatgaactgtctacctac
>251919779397
gtaagggctctctgtgactgcgtagcatcttctggctccttcaacagagctgcaccgcgggggtgcaaacacgctttgtgggacttgcctttttgtttgtttggttggagacagggtcttatagaccaggctgccctagaacatcagatgttcctggctcagccatctgaggactgggattgcaggtaggctcctgctggttgcagatgtgtcccccgctgaggaatgagggaaggaaagtcaggtttggtttacttactggtgtagtagatgttgctagctcatgacagcagcatctgc
>261266100026
gtaagtatccagggcccctgggctactaggaaccatcttctcttctgtgggaaagtgtatttccttgaaatgactggaccattaagagtacccagatcctgaggttacagatgtttgagttttacagacttggttacagatgtttgaggcttacagacctggccttgtgttatagttctcccaacaataaacagtgtgagctggatcactttattcacctatgtgttccttggttgccatctttgcagagtaaaatttataatacctatatagcaggacttctcttccctaagaaccaaa
>271786726357
gtaagtaagtgccctgcttcctctcagctgagctagaaactcactgctaatccaggctaaatgtctgcataaataaatagctcagtctcacagaggaggagtgaggactgaggggctccaccacctcacaggtaaacttgcagcccagccacacagtggttctggtgtctgtcttcccaggtgacactttagaatcactaaaatttgtttttatatagttgtatagatctctagtggatttccaattaaattgactagcactatctttttgatactaagccttctttgaatcagaaaaat
>2835812997
gtaggcagcggccatcccgccagcaagcgctggagcatgaacgccttgcacacgcgtgcctaggccacttgtgtggcctgtgctctccaattcctgagccctgctgttcagagtgcacaacgcggctcagcgcactggcccggccctcctactcagcacgtcttacacagaagggagcgccagtctcagcctgagttctggcgggggatctgcctcgggttcctccgatctgacaggcgctggccacgggtctggttccatctctggtcttttctggccccgagcaccagtgtgttctgt
>295599117604
gtaactgacagatgtcagaatgtgcttcagactgggcctagggcctcctgcctgcttcctaccctcgtttccatggctacctcctctggatcctcctcctgcctgctttctaccctcgtttccatggatacctcctctggatcctcttgcctgcttcctaccctcgtttccatggctacctcctctggatcctcctcctgcctgctttctaccctcctttctttccatggatacctcctttggattcccctgggtatagcaagagggtggtgagtagataaagaagcaagaactaggcca
>3057089844
gtaagagcctaggatcattgaaggtgcagacagctttaaatatgcatgttagatcctctttcagtcatgcacatgtctcaggtggacagatgactgcctcagagggatgtttgttagatttgcttggtaaaataccatgagtatgcttcattgaggcaaattacaaatgtaaattgtgatgctgttttggaagctttgatctctctaagtctgtaggtggcacattttatcttttgctgtccaatagaccatttggctggagagatggctcatggatctcagagaggacctatgatcagt
>31914721657
gtgagtggcctgagtgtcaggactgcttgggccagatagtccatgttggcattgaaggccactataagagtgctgacaggtgggaatgatttcctgacttgtggctagatctgaggatgaagaatatagcatattttgaatgcattggagacatttatttctatcctaaccctgtctgtgcaagtaatgacaccaacatctactccagacagttccttgtttcctgtttcctctttcttctgaaaatggtagctttaggagtcacagagaagttaattatccaccagttgatgtatatca
>321594495572
gtatgtccttggctcagggagggtggatatgtcacggatctgtctgtctctctgtctctctgtctctcttccttctctccacttgttgtcagctactagccaggcccttccgaagcctaggctgactagactagactgaagtcttaggcagaattgttatgccttgtaatagggactttcaccttaagtgtacgcatgacaaaccctttacatttacaacaggactgccctcctgcccagaggcttaggggagaaattgtgtccccagtttttggtcaaggacttgctttaggttgaaat
>33835255173
gtgagcctattgggtcttccaaacccttttttggtcatgttttgggtgtgatatatagcttgtactattcctttttcagggtggtattttggggtgtgggggataaagaggtcaggtagtgttaaagaaggggagaagttctagttggatcttggctccgattccacaagctttgatgcttcagtgataccacagcagtcctgcctgagtgaacaagaacttctccctcttgggaaggcttggcagggagctcagatggcaagatggcagcaattcatgtgtgcaccattgtgtcctgga
>345779116938
gtaggaagtggactctgatctggacgtgtttgttgcctctttcttggggactttggccagttctgaaaattctggttgggttggttggtttgcctataatggatgcccagctttcgtggtaatctttaacagaggagagcccatgtccgtgtgaaggggaatctcctccgaatgtccaatgccttgcaacagtgttcctgagtaagcgtcaagcaggaaaggttatgcagagaggcaatatcctgatgctgttagagatggaggcagagagcattgtctgtctgcacagacattccaggc
>351996813601
gtaagagtaatgggcacaaatcactagacttgtgtatttgtttttaattcagactgtaagattatacatatagataagtatgtaaatacatcccgctaggttcataaagcagtgcgtgtgtgcgtgcgtgcgtgcatgtgtgtgtgtgtgtgtgtgttgagggctgactacttggtattagatagccaattaaggggctcactccagactaattctcttctctcaacagttgcctatagctcttcatctaggggcacggccttataagatttttacgaatcgttgtcattgttcaggtcc
>361932125615
gtgagtgagaccctgtgtttcttctctgaaggacccttcctgagggcctttgtagactctttaaattactttctaaaggctgaaaagtggactcagcccttaggatcattttctttttcacatttgatttaaggacagggcagacatgtttaaaaatatgcccataagactgtaaggttcaagtttatatattacttagaacgagcagaacgggtgcatgcaccaagtgcctgccacagggtctggggtcctgcgttctgctttttatatgtcacagagggtgggcatagtttgacttcc
>372085536823
gtaagtcttattttgtcttaattacacatttatctctgtcttttagctttagcaaatagtaattttaagggatatactcatagaattttggacaaccgaaacatggcccctgttgtggtgtatctgctagtaagaaagtagatgtgtacaaggaaatacatttttatttttccatacattcttataatttttaaaagatttgcttttattcttattacttttatttaaggttgtgtatgaacatatgcggtatgcgcatgtccctggctgccctggagctggggtcacaagctgcctgac
>38921843923
gtttgtcactgtttttttatcataaacagatattggttgcggggtaatcctgttctttgttagatccttaagagaaagaataaagattctttggaaagaacaaaatgaagaaaataatgatctttcatgtacactaaaattggtttttggatgttactatttgaatcatgacatgagtagtacttttcattttgtaatcacagaaatttgtttccataaacaaattctctaattcgaggttttaacaaagcacaaattttaacactacttttttgggtttttttgtttctttgtttgttt
>39513690836
gtaggcaaggaagggccgccctgtggccccagtgcaggagctcagttccccaccaaccttccaagctctctagagggcggtaggaaggcctcatagctatcagtgcaagttgtcagcgcccgccaagctgtgtgaggaggagactgctggctagcctcgtaacacatgcctcttgttttcagaagaccacggtgcacttaactagggcagtactttcttcgggggcctcccctgtttgaggtgaccacccacgtgcctcatggctggaagtgggcctggtgagaaatgagtccaggaggg
>4014452152031
gtgagtataactagctagtaacctatgtatctgtggcccttgagaatctatcttttctttgacttgagaataacttttttcttttttcttttttttttttttttttggtttttcgagacagggtttctctgtgtagccctggctgtcctggaactcactctgtagaccaagctggcctcgaactcagaaatcctcctgcctctgcctcccgagtgctgggattaaaggcgtgcgccaccacgcccggctgagaataacttttttcatgtttccctcaaaagttaaaatatttctgaaagg
>41689120657
gtaaggtaccttcttctatcacatgatgctgtgtgtcatctgttgttcttgtgtagcagttcatcttctgatgaattgaatgtgagcagatgtgaaataaacccattcaaacacaggagctgtgctgccttatatagtgaaggacatctaatcacagttttctggttgaattgataaaaatgatacaacttgcaaatccaagtgagcaatcactcagtcacattccaggggttcagtagtcaccatagtggattggacagaaatggagcatttccacccaggcagaaggtcttgtgggac
>4220649126123
gtgaggggcaggcagagcaggtgaagtaggcttggaattggctgggagtgcacagccagggcctgatggccaccgaatgggacctcaggtgagttcacaaacgggtggctcctgggagagtcctggaggagttagtaaccctggatatcacagacagaactctgctcacagggtgctgctaggtccagaatctggatctctccctgtctagaccctgcctagggaatatgccaagatacagatgggaaagcaagaatgtgtgagactcgagcctggtagactcagcccctggaccctaca
>4316256127641
gtgagtgtgtgctggcgcccgcctgcccgcagagcagtgagtgtgtgctggcgcccgcctgcccgcagagcagtgagtgtgtgctggcgcccgcctgcagagcagtgagtgtgtgctggcgcctgcctacagagcagtgagtgtgtgctgccgcccgcccgcagagcagtgagtgtgtgctggcgcctgcctacagagcagtgagtgtgtgctggcgcccgcccgcagagcagtgagtgtgtgctggcgcctgcctacagagcagtgagtgtgtgctggcgcccgcccgcagagcagtga
>441380046882
gtgagtggctgagtcacatgctccctggggacatgggacatagaggctctggggacagcgagaagatgaggcttgcagggcttttgagctctgagagcactcaggcccttggggccctttgcagagcctgagtgcagtgaccttgtttctgtgttcagtgcagacaactcctttttggtcagtgaccttgctctgccctgcctttccctccccccacccctaacctggccctgtcctgaggagctgtttacagcattttgtttctccttctcctctggctgccatccaggcccctttaga
>451604144021
gtaaatataattcttttcatctctttttcatctaattttatttctgattaaagtgattctacacctttcactatctttttttttctccaaatgatagagatatatatgatgtgaaattaagcatcttgctaactaggagttcaataaagtcaagaaagtgcatgcgagacttggtatatattcatattaatgacttaagttcagtagggtatgtggatatttagtccttacaaagcaactatgattatatgagtttgaatctcacaatccacctaaaaatttaggtatcctggcattgca
>46873750994
gtaacgcggggggcgcgggcaggaggagggtgtggggggatggagaggtcgggctgcggcctgcggggacccggagacccagccagcggaggccacccccctggagctgccaggcctcgggatcatgggagcctggcacgtccgagtgggccccgcggagccgcccccgggggatggggggcgccccgatccagcctggggcgagtggtgcggaaggggggcgcccggggatgcacccgtgcaccccgggatggccgcgaggcgtgccctcccgaggatgctccggggaggtgtgttctg
>47161378651
gtatctgccgctctcgctctcccaacttctattatttccattttagacaacttaagttccatatttaaaaggcaaatcttggattaagcttatatttattaaattggcttgcatttaaaaaatagtctatttattttattttattatgtgtacaagtgttttatcggcatatatgtctgtgaaccaagtgcatgcttcctgaccccagaagctaaaagagggcttcaaatcccctggaactggaattgtagacagttataagctgttgcagaatccaggcccacttgagaaacaaccagt
>481702916648
gtgatgacttcctgctggtgtgaaagtcacccgtgcatcacgtcaccgtcacctgcagccatccacgtcatcacggctcttaagcatctcttctctccacagtctcacggccccttaccacccatctggctttcactctcattcctaactctcagcttttctttggattgctactaatagatcataattcaacttaatgtcttcctgtgaaggcagactccagaattcaagacaaaattatgtagttttaagtgtctattagaacgctgcataggttataatgtaaagtgtgtgacagaa
>49372797892
gtgagtgggcagggtctgaggtgggggctgggcagtcagccctgctgacctagtcacagagacagtgggcttttcatcttggctcatcctatgcacatgcaaggaagctctgggaccatccccagagcagtggcaaagggaaaggggcccctgggggctctcagttaaaaatccctgtttatgcaggagagatggctcagcagttaagagcactgatgttcttccagaggtcctgagttcaattcctagcaaccacatggtggctcacaaccatctgtaatggggctccgatgccttctt
>503635129376
gttagaatgcattttattcacaccttggtgtggatagttggtttcattcagtagctaactggaacttctaatgcaaaggaaggctacagtgaggtttgcataggatggacttagctgtaacttataaagagctgccacgcacgatggtgcaagtagatgtctgttagttcaaggtcagcctggcctacataacaagttccaggaaagccagggctgcgtagtgagagaccctgtctctttcatttttaagagatgaaagaaatgacgagcgtttgaagaacgttgaggaggtgactgtca
>5117737153752
gtaatggggcacagttgttcttttgaaagatggatattgttcatttttactttctcttcatggaaattgccaggctcgcacttaaccgagttgagctgatggtaactagaatgaatccagagctattcaggaaatcaagccatacgcctctgttctttatctgtagctaacatgacagttcacattggattttagtataaagacataaaaacacagagacgttgatattgggtgccttcctcagtctctctctaccttagaagtgtgtgtgtgtgtgtgtgtgtacatgaacctccgact
>52863827138
gtagtcacacctcttactatatcttctttgtgagctctgtattaattacttagtgtcctgtattttgaatatttatgggaaaagtatgtttgcttttctgtgagttttaatcctgactgtgcaattgactgggagacttcagaacacagaagttaatttcccagtgcctttgattccccaatatattgtaggtcctgtctcaaaaggctcttgtgaaaattaagtgttaaagtgttttgatgcctccagcatactctcaaggagaactggggagataatttaaggagaacctgtattgtg
>5316498117013
gtatcacacatgcctgtgtcagctcatttacgtctacttgaagcttgtgcttcatcctgctttatgatttataatgcattctgatgtggtaggacatactctcccatgagagcaaacgcacggaggaagacacctccacacagcacttagagctgcttatttagttcaggttgttgccacccttctgtcccctctcaaactcagggtcttaactcatttcttgcctcagcctcctgagttgattgggactacaggggcctaaattctgtttttagaatgagaaatactctctgctgaaca
>54738496671
gtaggccttgtaaggcagctcacagtggaagtgtcttaacctgtttgcagttaagggatgtattcagagttccactttaaaatggaaagcaccttcaatcgcttcatatggatgcttaaaagaaacgagcatctttcctgagaatatggtgatgaagcagtcattgatcagtcattggctcgttctcattctcatgtactgttcagtacatttgtgttcttggtaaaaaagaaaaaaatcttacgcactcggtcttgcttgaaaaggtgaggtgctaagatagcccgcctgacgatttca
>5520631111403
gtgagagcgaccacaaaatgctgtttgctgagcacatttaacaccagtgtgctacaatattgtttgttttggagctgcctttaagatagttttgaaacagtagcatcagtgctgtatgggatataggagcccatccagacccatgagaggcctggtaaatgagaagccctgttccaaatgtgtgtcagaggcccagagcatcactgtatttaagtgataacttgatatttgtattattcaaatttagaccaagttttaaaacaaatactactttatggccaggcctataaccccagcatc
>561740851025
gtactgagctgctgagtctaagcagtgggaacgcctttgagtgtaagaccgagaagtagagccactgcctgtagttgagctgtctgtttctgctgaacagctgtgtgttgaacacatagtaaggtagaacgtctaatgaacgtgcttgccctgtggcaggctcagcatcatttagctttacttatgctgggaagtccagtttttcccctggtaacagtgtagccagcttctgctgtggctccgtgttttggcctcagctttaccagagaggattgtccacatgtcagcatgtcattgcta
>57310211729
gtgagtatttgctgtgggatttgtgggggtcttttctttccaacagcctcaggttcctccatttcacagtgtctctgtatgtactgtggagtctctcttaatggagaatctagtcaagagaagttggatttcctacatgagacttacgagcatgtctggcaagcacctcactccagggtgtcacaggggacagagaagtgagggaaaatatgtgctagaactagttttagaatcttctagaagccactttttacctaatggagccttcacattcatgggaaatctgaacagctatcgcat
>58233811059
gtaatgcctcccctttctttcatattgccttacatcatggcacgcctctggcccatccatcatggcctcacacctgctcatctacctccaccctgtttaggctgcatgcttcctcccaggagccatccccaggccatcattcctgccatgcctgtggggactggctgggggctgggctgggctgggctgggctgggggctgggggctgggctggctgggctgggggctggagctgggctgggagctgggctgggcatggtcagccttggtagggaggccctcagtgagcagggtatctgt
>591762360022
gtaggacctatgggtgctagatacctctcacctggactctccactgtgcaatagcctctgagaagggatagtcagacacaagtcctggacacaacggctatgagctgaggaatgtgtgtcactcactctgcctgtctgcagctttatcctgttgagtgaggaacactggtgtctaaatctggagccatgtccttactgcttccatgtggttgagtggttgccacttcagcatgacacctttaaatatgtaaagcaagtgaccaggtcatagagacctctgttctcttgtgctgaggatga
>601038145138
gtacaaggcttggccgcatggcccgtgcggttagtggttagatctccagggtcgctgtgagttatatcatcctgctaacctaggcaagcaaagacttgaagtggaacttcactacattctgctttagaagagagagagagagagagagagagagagagagagggggctggcaggttccagagtgtcttccttttgtaaagggcgcgtggcactgggcgtgtatacctgactcataactggacccaaatggcagtcggagactaaaagattattaaaatgttttccaactttgaaaaatcc
>611528737469
gtaagccagctccctccggcttagacggcagcaaggcttgaaaacacctacatttattctgacagtcctcaaatgcccagcctaagccagacatattgtacaagacagacagaccagatggaggcaggcccccagactgtgaggtagatgaatatatgccgtgacaaatctgtgtaagtaggaaaggcagattcagtgtaggatgctacaggctccagaggagagatgtctcactgcagaggtacagggtgtctatgtgtgcacacacacacacatgcatgttctctcaaatggaggcca
>629314143988
gtcagtatagcctcgccgaggcgatgggtgtgccataagggtggggctagcccgggtcttaaagtgccttcctgcaaaatgggggtaagcccatagaaacccaagtttctaggatttcttaggagagggctcaggcgagaaccgttcacgctttaactcagacattctctgagctccccctaccgggcaggcgtcctactacgaggaacccgggaaacgcacaggcaagcaggtcaatgaagacctagtcagttttttgtttgttttttttgttttgttttgttttgttttgctttttat
>63638139488
gtgagctgacacaggcctacatctgactccctgagatggtctttgcacatacgtgaccatgtatatctcagccatttggcatttatgggcaagtgtagaggcagagctcaggttagctcaggcggtgtttacgtacatgagcctgtgtgagtgagctggtgtgtgtgtgtgtgtgtgtgtgtgtgtgtgtcttgtctctgtgtgtctctggttttgcaacttgagaagctcagtacatgcatctgtatgtattcctggatctctgggcagtggggaggaaacaggctccctctgaggcgc
>64781391236
gtatgctatgtattcttaggagcctgagttctgactcccaccttggaatgacagaggtttatgctggactttggtacttaacgtctctgcgggtgtagtgcttgcatgtgtctcctgtgtctggccactttctcctgtatatttcttatgttctctgtaggcttaagcataaagtggaatatgaaatgatcattgtagcttagattattttattttataataatatacacaccaaaacatgctggtgttgaagcacttacacagtgtcaggtgcatctgccatcccatcatgtcttttcc
>65450119937
gtaggtggccagacagacttcctcatttgggtccgtgaggaggggaaaaaaaaaagtaaaattctgatcatgagaatataagcaggaattgtttaagatggcacagcctatgaacaaaaaacaaaacaaaacaacaacaataactttagttgtatctttgctatgtggacaagactaaaaaatagatcagagtcctgcccaagggaaaggttatcattctttggatcctcactggatctccttggagccaatagaatttggggaggggaggaaagatgtccaggagggatttccccaccc
>661311143539
gtaggcaattgatttggggggtgttaatttataaaataaatggtacaattaagatgtaaaagaacctcttaaattcatactctttggaatgtttttagtactcttagttcaagttctttatgtttcagtattaattagtttcttgtatttacaacagaacaggatttcagcccaggcttcaatataaaatgtcaaatattgccaggcagtggtggtatacgcctttaattccagcacttgggaagtagaggcaggtggatttctgagttcaaggccagcctggtctacagagtgagttcc
>67201264306
gtacacgggcagcaatgtcccctctacattacctcctcccttctcctaccctccacccccaccctaccccgtccagagggtctagtagagccctccattaacaaccctctcatacaagccaaaccaactaagaggccctcagggtccacacagtgccattcccgaccatacctgagtactattggccctgcccacaacacatgcgactgtctgtctggcctctgaatccttcttcctctgtcatctcaaaaccccgcccctgagacccagtcacaaggtctgctaagaaccttgaactct
>684662128545
gtaccaatctgtgcccgctttcctgcagagcgatctccttgggggaggggggaatacaaagatgtttttagagggttgttgaaggcagtaagttcttggtggttttttgtttttgtttttgtttttcgagacagggcttctctgtatagccctggctgtcctggtactcactctgtagaccaggctggcctcgaactcagaaatccacctgcctctgcctcctgagtgctgggattaaaggcgagtgctaccatgcccggtggcagaaagttctttatggaagcaatgttcaagcatttt
>699154101961
gtgtgtcagagattcaccaaggaaagaaagaaggggggtgccctgcactgggtcctacagtgtagccactaggggaacaggagtgggcaagtttctcctggaatccagttgagtgggttcttcaagacattggttgagttccaaccctacctagtcacctgggaatacccacttgggaaaggaagaatgtgcttagctgaagaacagaagtgggaaagctgggagaggtgaccttgctgtccccaagagcagggcctggcttggggctcttatatgagaatgtctgatctcactactcac
>70895324859
gtaagatttactttttcctcacgggtaggacagggttaagagcacagactccccatcccttcttactttcaaaacatctttttatatttaagtaatcaattttaatataaagctaacagcaggtcatctgtagtcattttctttgatcaacttggtattgtttgtttgcataaacatttactgaactgaaaagattgaaggatgagcatggctttactctgccctcgagctggcagtgtaactattattattattattattacgattttatttgcttgtattttgaagggtctctctctg
>71903554305
gtaagtcacttagagactttacaaatactactgaagtgcctactaggtaagtcaggtgtggtagcgtgggcctgcaacttcctagcacttgaatgtggaagcaggaggttcatcgacatagtgagtttgaagtcagtctgggtgacaggagaccctatctcgaaacaaaaaacaaacaaacaaacaaacccagcacctttattccaagcacctgggaggctgaaacagtgggatctctgttagttcatggtcagcctagtctgcacaatgagttccagccaaccagggcacagtaagacc
>7219669148045
gtgagtcggctgaaggcccatgtgcctcagaccagcaccactctagatacagaaagcatctgtaccctgggcgttacagccctcagcgctacagcccttggcgctgcacagcttcttctgggctcttcttgctgtagccttacggtgtctgaactgagggaaatgctaagctaattccaggggctgtgacctaaatgtatgaattgtgacccatcaaaggtgcttaagtaacaatggcaggaaaaagggggccttttagggggaagcgtgaaccagctgttggagtttcgttctgttgct
>73957180703
gtgagaacaggattccacagcaggggagcggcagaagagaatgaggaggccaggccgaggaggccaggccgggtgctttaaagtgtgggaacaacgctggggaaaatgtcaggactactgtctagggctcccccaggagccaggctacaaagcaaagtcctgcagacccattgccaattgcagagcattctgggggtggcttggtcctgcttgccatgtctttaagcagtggtgttctgagttccagccccactgcttacttttcttatgccaaagcaaggaacaaacaagagttgggtg
>74425137885
gtaagaactctgaagggcagtcagtgggacacctggtgacttatgtcagtactaataccgagtggcttaggagacgtccttgactgctgggctggaactgtttattggattcctgcatcaaattaaaaggccagtcaatacttccggtagtattccattgcctagcaatgaacattgctttaagggaatgccagaatcatccccgactttgaggcatgactggacttaagtcattttatacataaacaaatgtgtattgctaagttctctaacctaggaagtttcagggcagccagaact
>75593837567
gtgagtaacaaggaagtccccacggtggttcaggcttcctcatgccatgtggtcttatcacacgggctgtctgcctggagtttgcatgcacgtttgagaacagtgccaaaggtaaagctagagaggtgtggagctttctacagggcaggggggtctcatgagcactgttggtgaagaaaccttagagtatgggcagaagcggtggctcagaggctgagaacactggctgttcttacaggggatctggattcaattccaggtacccacgtgatggcttacagctgtctatagttccagttc
>76935829436
gtaagcgggcctcccctgcacacgctctatagtatgagttcttagaaaagcaaagggcagatggagtcatggctggacagaccagagctgtcagaagcttctagaaggaacttagggagagtggcttccatttccatgctgggatgcctagtcagaacgagagaacttgtttcttctgggggaggctggacgatccctggcttattcctgagggacaccctgagggctagggtttgaccatggaaaagcagacggctgttggcctgtggacagggttctgtctgagtgctagtgttagac
>7711743318
gtgtgtaaaaaagcaggcgtgggtaccagtgtctcagactacctcaacgactacatgtcccagatatgatcaatccgggaactaacacaggaggtctcaggagagtaagacatttatagattttatatggcagaatctgtagctacccccctatgtttcatgttgcttggccttctgcaaatactgcaaaggtgcttttagcttccaaatgactcctgacagacacaaagaaagaaaaggttttgttgctccaaagtgagtcaaacaatggtgaactttaagctgatgtggaattggggg
>781004766356
gtaagtagcttccttccctcgctggcactgagcccccggctgtccatcttacttatgttgtaagcctctggctgagagaaatctccagaagaggagcagccctgtctgttagatatgtgggaacagacagatgttcatggacacatctgggccctcaagtaggctaaggtagcagcaaacttctggcttcaaaaattgatatacatagcaggagaaaaagggcaggggaagtagagattgggtgggcaagatgcctcagcaggtaggggaacttaccttcaggatgacaatctctgggac
>7911686117410
gtatgagcctgactctccccaagggcgtggccattataccttgggctctgggggtctctgctcttaagtttgtacctgaattcgcagtgccagtcagagggaaggaagaagctgagctaaagaatagctcaggtcgctcagagcctcattagcgtgagcccaacatctgctgttacatgtgctgtctcaagccaaaaggacgtagtatgtagatttgctatagaccattgctgcggcagcggtggagacagctaggtaaggtgaaatctgccttactccaggggagcgttaaagtacttg
>8050063124
gtaagtttcatgatttctgtaactagagctccgtctttgcaactaacttcattcttcattaaggccccgtgtataactgttctcccacaagtcttcaacaatgactttagggatgtagtaatgtgagtggttcagatcagtaaatggagccctgagttcatactgacagctttgtataccaccatggaagttttgtactctaatggtacaaacattacctgaaaattggttcagagatttttaggtctctagttgagatgttaagtgtttatcaacttatcaatcctttttcctgtgact
>811345898058
gtgagcacaacgtttatttctctgggaagaggctgtcccttaggagcccataatatgcatgtgggggcctcttaggactgagtcagaataggaaaaaatgatggtagagagggctggtcaagttgtgggtatttcagccaccaccttcttatcctgtaggtggaggggggaggatgggacagatccctgcttgaggtcttcaatcatttcacttgtccactcttttttgttttgttttgttttgcttttcaagacagggtttctctgtatagccctggctgtcctggaactcactctgta
>82352748071
gtaaaaactagcccatgggtacctattactatggaaagaatataatgttgacatcattgctgtgtcaatatttatttattttattttttgcatatgatgtttcccttggatatatatctgtgcgccatgccctgtggaggggagaagagggggttagatccctgggaactagagttacagatggttaggcgccaccatgtgtgtgccaggaatctagcacaggatctcaggaagatcagccagtgctccttcccactgaggcatctggctagcccctgctgggactttttagtaaccaca
>8316504144393
gtgagtggagcttcttcctgtccccagtgccgctctgtgcttccctgcaactacatggcgtgaggcaaccccaccactcctgctcagctgtccagggagtctcagatgaggtcctcaatgctctcacatcatgctgtgtctatcactaaggaggaccctgaatcccttagccaaactccaggacacttgacccctgctcctggagattgcacagtgctttacagggacgagctgtgacattattgctgctgctgctgccctctcatagcaggcagtggggtgtggtgtggccgtttaaac
>84252559028
gtaagggtcatgtttttaaaatattaccatctgtgatcccttttggtccgagtttcctcaagcaaaagtttctgggataaattatgtgtgtcactcatagatctggagttcagcttgcacatctgtaagacatgaagcagaaaaccaaagaatacatgacttacataatgacaccccccctccccttcgtgcccttttcatagaccaactgatctttgaggtcagtcctactgaactttatagatgaaagaataaccagcagtcaatgagaggtgcagttggatgcactggggtgacctt
>8513133111836
gtaagtatgttactctccctgtataagtacatgaaagatggaagtgagtttgtcactcttactgtataagttcatagaatgtggaagtgaattcgtcactcttactgtgtaagttcacggaaggtagaagtgagcctgtttactcttaactacgtgtaagatacagagcaaaatatcacagttgtttaggtattaagtcttacaacccaacctcatagaccaagagagatccagatatttcagaaatatagcaagaagtgtaggctagatgtgatggttcttgtttttaatcccaacact
>867570122848
gtatctttaaaatcaattattataatacattacttaaataataaatgatgacttttgtatagaactgtttgacaaaaattctgtatttggccttattgagagttaaactgtggtgtatgaatgtgtgtgtgtgtgtgtgtgtgtgtgtgtgtgtgtgtgtaagttttatagatctcattagactatgtagtcttggccacaaatgatatacttctgtaatttacttacttccaggtataggttgattttgattacagtatgtaccccaaaccgtaatgtgatagaatcagggtttttgat
>87607938214
gtaagccgtcccactcccatcctgaacatccagggggacccaggtacagcaggaggcccaatggccttcctttccccaacttatggtggctcaggcccttaacagattttagagccacggggatacacagtttgccttgtgtcttctgtctatgtagcaggaggccctgctcagtctgacccaaaaggagtccctttcctaggaccctcatctcactagggcaggaaagggtcacaaagaaacagagacgtaaggagagcagcctctcctctctccccatattctccacatccaaaaatt
>8853526948
gtaagagcagggtgaggcctacagtgtcatagtcctctacctgtcctcttctctattactgccattaaaatttgaacatagtatcattttatctctgtaagcatctgaaaaaagcagaagaaaaaaataactttaacaaacccaaaattcagtagtgtatggaaatttacatgaatagaattctgatattcatttatgagactaaagctggccaaattctgactcataatttaatatagaaatcagtattgggccatatggtttcccaatcacagaattattatagggagagagggtagc
>89489922612
gtaagtaggtcattgcttggacttttcccttctcaagtgcaaaacttttacagcagagttttataaactgaggtccatgagccaaatccagtcctcaggggttttgaggtttggaaataaggtttgtttgtgtttgctttctttttattattttgttcaatttttagctttcatttggttttattttactgccactattcctcttggtttgtatattactgctggctgctttgatgtttaagaataaagttggggagttataatatagaagctatatgtcatgaggcctaaaagctctta
>902083687847
gtatctgccactgtgattgcttactggtcagggaatctgcagaaactaaataagaagacccattgctggatgggagtattttacccacaactgaagtgcatgatttgacaaacattcattgatttttgtttctggttccttggcctttttcctacttaagtgaatacaatcattaaatggaaacacggtgtcttgtgattttggatttgcctttttttttgttggtttttttgtttgtttgtttggttggttttttatacctcttcacctgtaaattttgtatgattaaaattctaactc
>911512154611
gtgagtaatccatcgttccgctgtttcttctcttctctacccttggtccgctaccctcttactcttcactctacgtccccgtaggagagttcaactaagcagcccacagcgtagctggctgatgggatcagtagttccctcctttgcgcctaggttcaaagccggttaaaagtagcgcttggaactaaacctctcctgggggttgttgaggtgggtttgtttgtttgtttgtttgtttaggtggttggttggttgggttttggtttggtttggctttaccctttccagataagtcaaggg
>921712137690
gtctgagggagacgggcaaaaactttctcctcgctgtttgggttttagttccttgcttcctggaaaagaactctggggggttttttgttggtggtttttttttttttttttttttttttggtgtttggtttttggagacagggtttctctgtatagcccaggctatcctggaactcactttgtagaccaggctggcctcgaactcaggaatccgcctgcctctgcctcctgagtgctgggattaaaggcatgcgccaccacacccagcttggaaaagaactcttaagggatgcagaagag
>9316579124391
gtaattggggtagggtgcagaagagttatcttaccctaaaataacctacctcaagaaccaagtgctacggggcacatgaaacataaggagtagtctttatcaggtacaccagtgatggctgtttgtgttgtgtgctcactgtttagaatgtacgtgtctagtaaggggagatacagttttcttttcttcttcccccacgtcccctctgagacagggtttctctgtgtagccctgtcctggaactccctttgtagaccaggctggcctcgaatccagaaattcacctgcctctgcctctca
>9413374110304
gtgaggagcgatgctgggggctggggtccggttaggcgggcgggacaaatggcacggctctctgagaagctgggagtctggacaaatccgggctcaaccgcctaagtgcgaatcccaccttagcggagggtctgcccccgccccgaccacgcccgttccctggagttttctcccgggaagtctagtcccggaagttctgaaaggccgggaagaaagctggctggagatgtcctttcctcatgctctctgtaatctctgctcccccaggattggaaatcaatactccagttgtgtgtgtgt
>9516963720
gttagaatccatgctttcttttctatgattttatatattgtatttgtgcaaactcaatttgcttatgaatctgttaatcccagcactccacagtgcagttttatattgggaagagctcttctctagttatgagaatgaaactgagacaaacatctaagaaccagacatctgtatgcaaagtttgggtagactgaattcctggaaacagtgagattttggtatatttaccagcccacttacctttagctttgggattttggtaataatttcatctgttttaggaacactaaatttaatggg
>9612156110159
gtgagtccgtgccttccccgtgggggtggaaagttaccctgaatacacagaggttcgcacagctgacctgggaagctggacaactttgctcttcatgtgctgtgtgtaatgagctagtcaagctgcctaccttttatttggctccattatttcatctgtagaatgggaagaaagagttgagcacttggctaagagcgttacattgtggctttactcacttatagtaattaagctattatccaaagaaaaacgcctgtggctattggattctgtgttagatccctgactagaaaggaatca
>97996466190
gtaatttttaaaatggtgtattaatgttatttatatgagtgttttgcttacatgtatgtctctgtaccatgtgcatgcttggtgcctgtgaaggtcagaagatgttatcagatcacgtggcactgaagttatggatggtttggggctgccatgttggttctgggaatcaaacctgggttctctgcaggaacaagtgctcttaactactgagccatctctctagtgtgctaattttttaaagttatgaaacatttaactatttaacagtacatgcttattgtctgtgtttcccttctttag
>98136732549
gtaagattataatgaggctcataaccaagctgataaggaattcgaggaattagctagcagccccagggaacactagaacaactgcacaaactaaccctggcttagaatttgagataagagctttagtttgttttttgttttgtttttttgttttttgttttttcatgactgtgatgtggacatgccatcattagttagacactccaggactgacacatatctgggttgtttgctacccagtttagactgttaaatgttactggaactagatagaaggcacagtggctaagagtgcatact
>997728143914
gtgagcccagcgcccttggtgctcccccggtcgtgcttcggtatctgggctctgcgagcaagcagaggtgtcggtgcaggtcgttcctctcccagggctgggatcggggtggacactgtttgcattaaggaggaacaccgtggaaggcacgggcgaccacgatttctgtgcagtttctaacgcagagactgaagaccaggactggctaggctcctgacctttggaggtcactgtcgtggtagtgaattcttactcaactctgcaggaaaccaaggtcggtgccagaaacccgaagtggtc
>100794573364
gtgagtgaggcacagatccgagaggacactccagggatgtgttagcatgaaaaaaaaaatcttccctccagtcaaggtgcaaggggcatgcaatccccagccctgcccctattttattccttatttacatagttaatttcaatgtaatttcctcctaaaggtagcaaactccctgtagtcaactgataggctgtgtatgggcatagtgtcagacaatggtgtctgccactccattcgcagaagggaaaagcatctgttgattgatgttgcccaactgtgcccctctgtggttatcaattc
>101794779003
gtagtgctctcacttgatgcactttcttctttttgtttcctgtagactcactagatctagaggattaaccagggttcagttcttttcccgcaggggccttggctggtacaggggttgggccactcctctttctgtaatgttcaaagccactagtgtattctctagcttctttgtctcatcaggacttgcacagttgtgatactctaatatggctctgtcattccattcataaggtagaaacattttacaaagagaaaaaaaaaaacccacaaaaacttgggccaggtatggtgtagcaca
>102531498424
gtgagtatagctgtccagcatgcatgcagcccttagaagatagcccctggagaggccttagtttaagtaaactaagattctagccactttcggccaatgtttaactacatactaggtgtctacagtcaccccatgtcatattctgagttgctgagacaaagtgtccatttaacagataaggatagtgggtgtgaagagtttggacagttcaggaccccatagctagcagaacgacttctacttccaaagacctgttcccacaacctctgttgctcctaggtggctagtttgtcccaatga
>1031277055179
gtgagcaatgggggtttggggttgcggggtatggctacagcctatctgccgacagtccagtcggcagcactgagtgccctcttcctgtggtgatgcagatagatgcttgctcctcccagaagggccatctgtggtgtaccaagtagtgctaccagaattcagcttgctgaaccatggtgtttattgggcttacttacagaacatgggtgaggattacttatagagtgtgggtcaccccaaacaagccgttccaccaaaaagtctcggcacagatgacaaccctctcgtggctgcacgggt
>1046439151462
gtgagagtgttacactagagtgcttgtttctaagaatagggtcttgaaagctttgggggacaggggtcaaagccacctcttggtcccttcccaggttctcttttcccggggtgagcgttacaaggaccatcccaacttcatcttcagtggtagctggtgttctgtggcgctcagcatcctgctagatctgttccattttggtaccagcatagtggggtattcctgtgacaacctgaccatgtttgggggaggactgtggaaggactttggaactttgagctagaagatccattcggtgtt
>1051245940912
gtacagggtgtgctctgggcgtggggacttaggtggggcatctgtcatctgaaaacccagaccctgaaatacttccaaatctgggacttggcgccttgatgccaagctgcagtggaaatttccaacccgatctcatatctctgatgggtcaaagcacagatgcactaagaatgaatatagcatgggattccctttgggctaagtgtgtaaactgcagatgaaacacaaatggatttcatgttcagacttggctcccatccttatgcagtctcactgagaatatacaaatactccagaggg
>10619574110375
gtaagcagtgtggtaactgacaatctcttatgtgggcaaacggcttctaagaactggagccaagtgttaggttcggacttcatttttagacttcagaatttcctcagatttctactcagatagaacatctttggtgtttttaggggttctctgggctcagaaatggagaagagcatccatcaactgatggatgaagacacaaatgcagtcagttcttattagcagtgtgttattcacccatgtagaagagtgatgttctgatacaggagttttcttctcagggtgatgcagtgttctaga
>1073233101098
gtgagtctcggggcatagcgcagggccgcgggaagggaccccggggacgctccgcgcggtgggcctcgccgcgcagtctgtgcaaaacaggggactcaggttcttggaggccgctcggtgctccgcgacgctgcccgcgtccccgagggtgggctgggaaaccagggagggcttggcacactctccctgcctgggaaagcgacagcagtttccagctgtcactgttgcgccgaatagcagagcagagagaggtgggttacttttgcaagaattgggcaaaagaggtgacaagggaaccgg
>10849777523
gtcagtctttttttgtttgttttgttttggtttggtttggttttggttttttcgagacggtttctctgtgtagccctggctgtcctggaactcactttatagaccaggctggcctcaaactcagaaatccacctgcctctgcctcccaagtgctgggattaaaggcgtgcgccaccactgcccggcttcaggtcagtcttgtgaggtaacaaaggaccccggggtcggatcagggctccaagtgctgctgctccaggccccttgtcttcctaatgttgcattcggctctcacgtcccccc
>109222130487
gtacgaaagggcacttaccatcattgcctttattgttagacaactccatggtgcaggaattgtgggttatgtgggctgttcagggtacacgttatcaagggcacatctctacagacctgcatctgccttttatatgaatggtacagcttttctggggtatacctgtgtcatgtagtgaagtccagatgaatccagacaaagtggaccacagtgaaataaggaaaagggcatcagaattgctttcttgccttttgaccctgctatccagaaactcagtcaccctgaagcacagcctcgttg
>110764252045
gtaagtcggtccctgtgtccttcctgtatagtgacagttgtgcgctttcaatggcggtgtgcttggtagagttcacaagcgagtagctgtctgtggtttaagatttagctttgtaaacgtgttagttgttggaggtgttgcttgtggcccctctaaggcagcagtgtggcatgggtattgtgtcccactcgaccggcaagaaagacgcaacaaactggaatcttccgtggcaaaagctttattgcttacttcttcaggaagaccttgaaccgggaaaatggcgccgcctttataacccgc
>1111054242219
gtgaggacaaggctgtgtgtccagatccttcactccatcctcccctcaccatgcagctgagttctggttttcccccatcgctaccctgtccactcagagaccctcatttgacccctttgcaagacctcagtcctcacctactgtcgacctatgccctaccagagatcctgttttagctgccaccgaccaatggcaccccacctctgtctcgcttctcagccacagctgtccttgtatctgcagaactagccatcctctcaggaacaactagggtttgagtccagactgcctagcctcaaa
>1121122459357
gtgagtattgcattttcctatattgggatgtaaaaaggtgtagatgactgagtatttgtcttattaattctatttcccagtttggcaatcaggttttcatttgggataactacattatcctgatgaaagcatctacatggctttaatgattttcctgcttcagtgtttcaaggtggcactactcgtgttaggttcagattaaattcacaaggattactgttggcagttcgaagtgctttcttttctttccgcctaagatactgtatttaccagagtcctggttgtttatcacattgaaga
>113282574496
gtaagtatccccaagccttaagcgccacccaggcaaggatgtggggagagttagcgtggcccctaactgctgagcctgggagaggtcggcacctttgctttctcgtcccctttcactctgtatttaatgaacacctacaatgagcctggtcctgttgtaactgctgggaaggcagcatccatgtcagggaggggcactgttgtgtagctgttcaagtcagagaaataataaataataagcaagacaagtaagtaaattataccctgtggaacctccaggaagcatctgggaaggggcagg
>114796220112
gtagtttcaaagtgtttaactctttccttttcctgtctgtatctttatgtgtgtctactttaactgtaagtcttactgtagtatctgtgtcgtaggtctgaccacagatagaaagctttatatttctcttagaatgctatgtggcagattttataatgtcactttaaactgcagcattgtgaggcaacacagaagagcacaagaagggcacctacaagagacaaaacaaattgtcccctcaaaataactcattaaggcacagatagaattatccgttcatgaagacagagtcctcttaat
>1151206342710
gtacgtgcacctcggggtcctcagtctgtgccccggctaagcgggcgggctcggggggcgctagcggtggcgggcgcgcgggaggctggggtggcggctgcagacgcccgtgcctgatctttgctgttgtggtggtctttctggtctccttgctggaacctgaactcgggggctgtgctggccgtcgccgtttctgctgtgatagcggctttgaacttctggctaggatcctactttgcagcgtttgtagtcagtgatggatgtgcagactggaggccttgctggatggatttggctggt
>11671489878
atatcctttgtgtctctgctttggagctcttccaccttttagcctgtctctgagcgagggaggtctctgatgggaaacagggatgcgttccactccggtccatggaaagggaaatgaaactcatattgaaataacgattgctaaaagtagtgatacctcatattagctgagagctctatgtacttgtgttactttatgaagagcttttctaagggtgtaagttgttaatggtaataatgcctttcgactctgtcatttcagtgctgaatactttgaatgcatgctcctagacccaataac
>117953105051
gtatgttacctctactttacagaggcatccatctttcccccgttaagcagagcctgtagcactcagtttctgttgttgtttataagtgatgtgcaactgaaacctgatttctaagggtttgctcagttagttagttagttagttagttagtaactcagccccatacagattgggctggggaggaggggcattgtctttccttggcttggaaccttggtacttggaatatgtggttagatacattaatgctactaaaaagaagtggcagacttcatcacagtaaaaccagaaatgtatttt
>1185386136664
gtaaggaaggaagagacaggagggtggaaggggagtgggtgggaaaggcctcccacatgggtcctggactcagaaagcctcagaatggagcacgctccttggccaacttggtgcctgtctctatggctacctctgagaaggaagggtctgcttcaatctgctgacagaggctcccagtcgcattgggagctgggcaagaataactaactctgtaatgagaacaggttgaatgagcagggtctctggagccagatgccaagtggagctgcctgagtctggctgagacctgccttcttcatc
>11924811035
gtaatcaaacaagggagtatggttcaaatgttccaattttcttgccccagatctttgagctccctctgtgccccgcccctcatgtccgcctttctagctactgagctccttgatcagttggtcagttgtcccaaatcagcagcatgcacgtctaatccctcttctttatttttccctctgactggaattctagcacttgatcagtacgtccttccttcctgcttcccctccatttgctttgtgtcctccctgtatcccatcataatgatgcctatattatctgcgtactgtgttgtttaa
>12018824133655
gtaaacttttaagaagttttttctttcttttcttttcctttcatttctttttccccgatggtgtgcgttggcttcatttttgtagatttattttttgtgtgcaggtgggtgtgcgtgtggtcacatgtgcctgtgtgagagcacaggtaagggtgtgcgtgtggtcacatgtgcctgtgtgagaacacaggctagcgagggttttgaacgcccttcatatgcttttctacatggtacttagagcttgaggcccataggtttgcagtctgcattctatctagcaagtgttagaaatcctct
>121859243475
gtgtgtgtgggattgtggcagggaaggcacacttgctggtccagaaatgggtaacctgcttcatcagcctagcaaggtagcctgctctttcctatccatgactaagaatctgagagtccactggcttgggaccttagcattcagtgggattgctaagggggtccgctggcaggtctcagacctggatctcctgtagttgcccttcctctgtggacatggaccattgggacactagagcctgtgaccttctagttgagccaagtgagccacggctgcaggggctgggtctgcggaaattgt
>122823168055
gtaagcgatcagccaaaaatatggatctgctgaggaggcttcaagaagcctccacaagaactggcttccttctgagagctctgcttctcttttgacatgtaacgctgatcaggaagggcaggtttcccatggctagcctcctaagccggtggttctcaaccttcctaatactgggacccttcaatacagttcctcatgttctggggacccccaaccataaaattatttcattgctacttcataattgtcattttgctactgttatgaatcataacagtatgtaaaatactgttacatgca
>1231807340843
gtgcgccaaacttctctcccaccttcccaccagggtccaccccacctggagagcatcgtcctcctggggctactttctgcctagtctctgaggccttataggttgccaatcatagcaagaatccccgtgggaggaggtgctgtcttcttcaaggactgacattatacacctgtaatccaaacactggggaggctgaggcgaaggggttgggagtacgaggccagcctgggctaaatagcaagaccctgccaaaaaagacacaagtcccaggctatttaccccactcacctgtatttgtgc
>12413139119947
gtgcaaaatacgtgggacaagggcgcaagggaggaagtggattctctgagatcacaggttgaagctcaattttccatgggaattactgcttggtctgggcccgcgggaccccggttggcgggcctcccttcctatctgtcctttgtaaaacagcccccttctctcttcccctttggaagagactacttgttgttttttgtgtagatgggtaaacggtactgctattccaagataactttcagaggagataggtgttgagttgcaggttaatttgcggtaatttactggacgtgtttattt
>12512695150051
gtaatagaaaaatgtacatctttattacatgctgcaaaaataaacaaacaaatgtccagtgaaataacttcatatgaaaatttatgcctaaacatggaaaaataaccatattctgtgtggagaagctcaggtcctaacgactaagacctttttataaacattatggaaatccactaatgaagtaccttcttatacatatacaaaaaatttaaacagcatcacaacagcattggttagatcactacaaaactatacatcttatgcctccaataaactctcagttttcaggatggaatacat
>12611216119291
gtatttgaacaactgcccacacgtgatagagtggagtttgcttgctgtatagtgactgtttcttaatatgtacacgaagaacattttaccacccaaagctgttttccttttaatgctgtaagtttttattatctgaaaaattacttgaaaatttatagtttctcacagttgtaatctttggttatatattactttggctcttcaaatttaatagctatttaaatttatgatgcaaagtaataggttttctcatgacattctcacgtatatgtcaataaacttgtctcatttgttcccctc
>127314549691
gtaagtagacagaagaatactcgttttactatgattattaagagacatctctggaagaatcctctataatatttagacaacatctcgtctttctgagatgctggaggctgagtttttcagcagggacttgaaaggaggaggtgctgttaccttccagtgcctgactctgctttttgggggcttgtagaagattagctagggaataggttacatcactgctttcagaaatgtgagtacccctatggtagagcatttaaatgatggtgtgtaaatctagaagtcttttggatatcaatttgg
>1284271826
gtacgtatgttcctacttccgtgaagtctttgttaacactagaaaaggcaccaggcaaagacaggctgtcatcttgggtgtgtatcagtgaaggtgtcagacaagcaagcaaatgaagaaatgtcagcaaaatgtgttctttattttcacgatgctttagtccccattctgtgcctgcccttgaggctctgctgtttcctttagtgggttttaaaaatcgtcctctgatgtaggaagacacatagaatgcccttgataaatagaacactttcctctgaccgccttctttggatgattgat
>129758542235
gtgagctgactgcctggtcccagcctgggaaggcctatgtggccggagacagggttgccttttcagagttccaggggcagaggcaatccagggttttctacagctctgtctcgctcattcacatccaatgtaactggggagtcttcaagtatgtcccctaccccttccttctgcttcctgaagtctttgtgactctatagctttgtggtagagtttttacttctctgataaaacaccacaacccaaatcaacttggggcagaaaggttttctttggtttacacttccacatcacggtcca
>1301441823703
gtactgaacttgtatatttaaaaaaattatttctgtatatgttgtataaagtttttttttaaaagatttatttattttatgtatatgagtacactttctgtatatgttatataaagttttttttaaaagatttatttattttatgtatatgagtacactttctgtatatgttgtataaagtttttttttttaaagatttatttattttatgtatatgagtacacgtagctatcttcagacatgccagaagagggcatcggatcccattactgatagttgtgagccaccatgtggttgctg
>1318256115843
gtattatagtgataaaaataacctcaactttggttaaactacaacagtctatgaaaaatagctaatggttattttgtttgtatttataatttatattctatttgttacttgaaactacttagggatggtgtacttatatgcacctgcaatccagtactcaagagtctaagacaagaggatcaggagctgtaggccagcctggactacatactgaaattgttagaaactgagtgttccttaagagacaacactttctcctatggcatattaggattctgatgaaataaatgttttagccag
>132235453140
gtaagtggagccaggcggggtcctgctgggatggaaggagtcaggccagggggctgtgccaggatggaaggggtcaggccagggggccacacggggatggaaggagccaggctgggggctgtgctgggatagaaggagccaggcccaggttgttctgggatggaggagagagggcctgtagcagtctgctttcaccctgcatgtgaccacaaaatccagaacacctgtgatccttcccagaagacaccatggcacaaataatctacagtgtagtagtgactgggcctatgacagacacgg
>133357145234
gcaagaacaaaacctttctttcaagtcatagccatttttaataaccaatgtgcttatgtgtcataccaaatagatttcataattaaatgctcttcagacacatgctaacagtaggactgctctgtgatgaactaacaggttttgctaggtaagctcacactgcagagccttcaagcctgcaccctctgcacatgggctctttcgggctaatgactggactgacgagcggtttagctggtgtgcacggttccttcacttgtctctcggagtgtggaactgacaacagacttgtccttgtgc
>13417217131131
gtaagtatttgtaagcttttacctctataaggatcaaggaagagcatggaatgtggaaaatgtttaaaaggttgaggtcaaacgcatttctctataagattgagactacatctgtcaatgtctgaactcagatctctatatcacggagaaagtgtttccagatactccttccataatttgaattagacaaggtctgtgtggtcttccccattctcggctgaataattgagggatagagaggtcactagactgatttctgttgctcagccaatgagagattactagatagtgtgggtgagt
>13545037871
gtaacgtggaatctagtcttttaagtgacaatacacagagaggcattggagcggccagggaggagtgtggaattatagagaagtaaaaatggggttctggtttgcaaaccagtccaccccacagtgatgtgactaaagagggaagtggggaagctaggagagtagacctaagacactgagggacatgagcctaacttaaaggtgcatttgcagagtttgatggaagcagagtgatggccagctggccttccttctaaaaacatgtcccatgatcaatatgtgagctaagaattggaaaaa
>13612883758
gtgagtggcggcgccctcgtctgacccaggcactcctccatcccagggcggccgctggcccacaagcacgctgctcgctctccagggccggcccttcgcatccccggtgggctgcttgcagcacccctgaggtcgtgccctgccactgtccacccgggagaaccctgcccagggcagcgaggagtgagtcccgacagtggctccgaagttgcttagcaagagtcattcccgcgctcatcaccaagagcctttggaggacaaaaaactggacggacttttaaagtttctttgtctttctgt
>137367531599
gtgagcccatgggccttctgaggcagagccctgatccttcccaatccaggggcaacatgcatccccactccagaggtcagccacgccctcccccctccccaaacacatgttcagaatatagagctcctgggtggcccgggcaaagggctagctcaggctactctgtgagagtagagggcagctggccctcagagcctgactgtgaccagacctgaaacctaaaggcaaggagcgcagccaccctccccgtgcccttgccttgagcccagaaaggcggcacctgctgggcaggacagagtg
>138810483065
gtgaggtgctggtgacgggcgggaaggcgggtggtatccccggcggctttctaaggcctctttctggggaactaggcggagctggactccctatgtactttggcaccggaaccttaggagaaaggctgatcttggcgttcaagttgcggtggttgttggtggtaccttgtgccagttacagcccagagttgaggggccctcggcttagagacgaccctgtggcatggttgggactacggggttgtactttgggggggggtagagatagggctcgatctgagtttttgtttgtttgtttgt
>1399028146408
gtaagtattccttgtgctcctctaatacctttataacaaagataaattggaagttgctttaaaagaaaatgtagtcctagagccaataatgttataaatgatcataaagtcatatatcttgctaagtattgtgtacctcatgccttttacagctggcacttgtcagaaagagagtaacaaacaaattttcagtttagaccagttcatttatttcattaataaatttagttactaacatcctgactgaagcttccccactctcctcccagttgttacccttcccacttagtctactattca
>1401159730873
gtaagacaatgttgttatgttacctacgtaaacattcttacatgtaattaaagctgggctcttcaggaagcattcttagtactgggggagacaggcagatggatcagataggcaatatttgtgacgattaccagtgaactctaaagccagtaaacatgaagaaaatgctcttactctgctttgtagcccttagccattcagcaatgaacttcagtgtttgccatattttatgaatgtttcaggctacagtttaaactgctcctgtctgtgttgggcttattcataacagattttttttca
>1411629510507
gtaactgaagcttggttgttactgtgagaatctcttcagggtaggggagaagtgtgataaagtcaatttgcttgtgaaaatcgtgttgtttggtgaggtgtgggaactctcatttatttgagcaatgatttccttagcagtggatagaagaaagcagaaagcgggcctgaagaaatggctcaatggttaagatcggagtttagttcctagaacccacaccagagagctcaaaactgcttacagcgcctgctccagggcaatctgctgacttctgacttcctgtggcacctgtactcaagt
>14211384131469
gtaagtgagcatggctgtcacttctccattgatggtctactgggtgtttgcctttgggttgtgttcatactgactaccaaatctttaaggtttgttaatgagctttgtttacttattttttatgtgtttaagtgttttgcctgcatgtaaatgcatggagtgtgtggctggtgcccttggatgtcagaagacagcgctggattccgtagtactagagttacggctgtctcgggggcctagtgtaggcaccaggaactgaccctggctctgtatcagacatggagccaacacgcatacctg
>1431973148327
gtatgtacagctgtgcaccctactctcagctgtgtgtgtgcctgtctgtctgtctgtctgtctctctctctctctctctctctctctctctctctctctctctctctctctctctctctctctctgtgtatgtgtttagttatgggtattttgcctgcttatgtgtctgtgtatactgcattcatgtctgctatccaaggaggccagaagagggcatcagtttccttggacttggagttataggtggttgcctgctgccatgtaggggctggaagtcaaaccctggtcctctgaaagagc
>144773865940
gtaagtatcgcttttctcttctgtgggctaaagctggaatccttggtggatgatcaaatataatcctgccctttcgagaagaatctctggtgtgattcgcatgtcatcagttgcccattatctgaacactggacttggtggatccgcccagctcttttcatctgggctgtcacacataatgttttctgttgataaggactgacctccatccccagaagataagacatcctgaaaactctcctaacacttaaaacaaacaacaagctatttataagcctctgagttctcctagattggttg
>1451033938282
gtaagtcagcaacccaggggagggggtgggtaggcacggacctgggagcacaggacagggcagcctccagagtagacaatgacacagggttaagaccctgctgagatgctgtgctggtcatccttagactttagtggtctggggtttctgcagtgagctctggaacaaggtcagatggcccttgcccagctgagttctgggactccatggagactggatatcttagtgcattgccccatatcaaatgcagagggcagagagggataaagagctatcagaccagccaagggggacgagtct
>1461667513713
gtaacagcaccctgtcttgacatccattaccagagaaactggctcccaggggattacatactgaatatcttctatgacatcccccttttaaaaagtgttttatttaaattttgtggtttacttaaattttttttcattgtgcatacttcttgtcctacggacacttcctcataagcttctttgtccaggagcatatccctcccatgtcccctggctttctcttttttctccttcccagcccactagtcccgtttggcttcttccatatcatatatgcatacatgatatacttacatgatt
>1471792645923
gttagtgtccctgaccttagtgagaatcctgacactattgtggacagccattgtggacaggttgagagttcctgtaacttcccagggcttctgagctcattaaacgcatcttatttgggagtgagtcggtaggggagcagggcgggaggagggtataggggacttttgagatagcatttgaaatgtaaatgaagaaaatatctaaaaaaaattgaaaaaaaaaaccccacatcttattattggcaagctgtgtttggtagggttgggtgagtgtttcatgtaaactgcagaaggcaactt
>1481777335835
gtaaaggcttttgctgctttgtcttttttttctcctcattcaaagcataattagaacataggacaactgtttacctttgagtcagatccttccatttctccttcacttctctattttcctttatctcttctccccacagttttcggagggagcttcatttacgtcttattagttgtgtgcggtggtgattggatgacaactcttcttgtgatttgttagcagtttgctagagattatgctaaacctagttataactggttaactatttacattgataactatttagtatagttattaatt
>1491573151851
gtaagacacgttttcttccacttagaaacagaagtagctcagtgcgcatgaatgacttccggcagagagtgtgtgggcggccgtgactgttacttcccatgcctcttccttctccgcagttcccagtggttctagtccggatcgctcagccatgacaccacggtcactttggtttggataattctttgctgtaagaggaaacccttcgcattagtataaacagtggtgtccctggcttctaccctactagatatcagtacctctcctagccaggacaataaaaattattcccaaatgtag
>1501431253715
gtatgtgacatcctctcctagaatatacctcttggaaatgtcatacagatctgccgcatgtcgagggagtgggcttaacaggaagcagaaagtgtggaattgggggacctcagctttaacagaaccttttctgaagctcgctctctctctctctctctctctctctgtggtcctagggcggcttcttgaatgtgtagatgctgccttggtaaagagaacccttttgactagaatctttcggcaagtgctggtactattacaggaagggttttagtaacagtttgttggttcatttaacat
>151495254431
gtaaacaaaattaaaaacttggcttttttgtttctaaaataatattttctcagtgggttagggttctgtgtcgtgtcatagtactaaaagattttatactgaggtggccttctgtaaacatgatagggacacatgaacttgttttccagtcacttctaatcaatgtgcactatacaaaatagtatgttttgttacgacagtttcatacttgtatgtaatgcatttttatcatactccctccacctttaccccctccttgccccagtggtctttttcatattcccaatttatccctttgta
>152101475481
gttggtaggaagacataccagattctaaaatttaggaaccatggtcttggtttagtcactgggatagtcctattttatcatcatgcacatactttactattttaaattaaatttctagaagtaacatgaaaaggatgggtacattttcaagggttttcaagtattgagtaaagagattcacttctatatgcgctatttgttttgatgttggtaagagaactcagctgagaaaggtgttgtgtttcatctttggaacacatttgatgggaggagagagtagacttgagccaagttgtcctg
>153780122730
gtgagtaagatcagcagtgtgcttttattttccacagtgtgaagtggtctctgtagaagaagattaatcaagttttctgccagtaccagaacctcaaatacacctgacctttaaaatgaggaagagattttaaaaaaacaagtgaatatgcttctcttaaaccccccacatttaagtatttcactgttgtacttctagaatttctgtctacaaaattttgaggcattctgcttgtaaagtcaggagttcaaggctcaggagaattaatgagaattgtccacaaaatcctgcttaagactt
>154800057920
gtaagtgccgggtagtccggggaagaaagccatgcctgggcactgttagaagtgctgtagcgtcagaagcaaccctggctatcctgggcaggtggataccgtcagtatttctttcttactattaggaagtgggagctcttgggctgtggctcagaggcagggcacttagctggaatgggcaaggccctgggtttcagtcccagcccagcaaagaaaagaggatggagagagtcctaatttgcatgctgtgttggaaacactgaagttaagacttaaagctgcatttttagggtctcaccc
>155201908582
gtgggtgcttttaggagactgagcccatgaggttaaaatgtagatggtgttacctgtgcagagatttgagttctccagagcagcgcttgacctcacaggccttcacttttatgtccatgtatagcagccctcgggataccctctgatagtcacagctatgcatctgctgtgccttttccctacttgccttttagcatatcacagagtatcattctttggggtaaaagtagttgcttaatacaggtcctgaagtcattaggtagatggatttactcatgatgttttaagtaatatctctaa
>156553681213
gtgagcctctgatgccccctgttcctactgggcctgaattttccctctacttgcccaagcaaacagttctctctctagctgtgggctctctccaggccccagactatgggggagtcctctagactgcatccagcgcccttcctgctatgaagctagactgggacctgtcagacacaggaaacagccatcagccataccccccagcctccctgcagtccagggtctgggggagctgcagctttaactcattagtggagccagacatcccccatggccccctccttctccttctccgtaata
>15715498107972
gtaagtaaaggggacttattcttcaaattaattttagtgctgtctccttctgggttcaggaactgtacttgatgatgtcaaagcctaaaatgattgcttgcatctaaaagtacagctttgaactgggcatggtgatagaatcctagagctttggggagatgaggttagaaggttacaagttccaggccagcctggactatgaaataagaccctatcttaaaaataaatgatacaaacagatgctaatgtgaaagggagagatctcatggaggcccagctgtggacaaagaacatcagaca
>158918128677
gtttgttcattttctatagcattactgaagtgtcgtatgccttgataaccctatcaatgtttggatcatctcagtgggggaaatgccttaatttaactctattttgctgtctcagcaaaggtaagttgtctattttgagagccttgagttttgttgggtttggttgggttttgtttttttgttttttttttttctgaactgggaaattctatactggtgtatatttattgtcaataaagtatagtttcctgagctaacttactgcctcagtttccttaagtataaaatacaggtggccag
>159631125998
gtatgccaattttgaatctcaatggtgaaccaaactgggatcgtggcacacatctttaatcccagcactcaggatgcagaagcaggtggatctgagagttcaaggccagcctggtctacagagagagactctgtctctaaaaaacctgaatcataagggatgtcctaaggtctgcatcttctattggaaaggaagaggcaagagcctccttcataaggtgttctgggggaggaccatctaccccagtgtccctaagctgtgctcggaggggaggtcatggaggaggtgctgtagaatcgc
>1602021978682
gtaagtaaattgagcatctcatggttcagacacatttttctttgatagagttaagacagtctcagcatcagtggcaagtataatcttgttttctctgttgtctgcatgagatggaactaagggctctttttatgctaaacatgccttttatcagcaagctatatcccagacttttatagtatttaaaatatattggtatttgtatgctaacttattataattaatgcagtattttattagcacacataacctcatgacattttcatccctgtatttttggttatatgaactcccactacc
>1612039486404
gtaagagttttgaaaggacttccttagcaataaaagctatcaaataccagcactaataatgaaagagccaccagaggccaagcagctgtatctgtgctgctgctcaaaataggatggagtgttttatttttaggactcggtttgtgtgggtgttgcctgtggaagaagttctgggcatagtatatattaaatacagcaacattgatgtaggtcatattagcaccagcttctgttctgcttgtttccctcctctgtcaccagtgacaaagaatttagctgccattcatgtgcattgagagt
>162807027673
gtaggtgggttgatgcctgtttctacagtaagtactgcccctgtcctgcccttcccattttcagatcaagctggcctgcctagtgtctgtctgccctaaaagtgttctctgaaaaaaagtggtgtagaagcccctccagactgtgtgctccacgactttccaggcactcctattctgcagccaaacaactcccacaacatgcatctaacaataatctggccctcagggcctcatcctgaaccttttctgtagatgcatggattaaagggtgggaagtcagaaattaaaacaaaacaaaaa
>1631560136829
gtgagcggggtggggggggtgggggtaggggttccggcttggtgtcagttgtttggaaatagtctggccctcatggcagacctgggggtgtttctttatgggcctctagcctgagggagacacagccgccctagtctgaagagagttgctatcttcttgcaactctgctggggacagggcagactcacagaagtgctttcccagcccgggaaggtgtgtcaagaactccctgtcaagggattcctggggacaagcctcaggctcggctgtaggacgctcctcttgtcatttcctcctcct
>1641907924397
gtaaagttaagcttttcagaaatattttcttgatgtaagtgggcatatttagttgttttgccttttacatttaacaaagggaatgtttagtgaaacagtttgcagtatcaaaagatattctccgttctcttgatgatcttttgatttaattaatttaatttagcagactactactaagtatttagtaaaatgttccatattcatctagtaaaaatttaactgtgttcttttgtttgagaattttatgcattcatatagtgtgttttgatcaagtcctcccagttccctccccctgaactc
>16513267138395
gtgagtctctgattggacaattctcttgtttaaaaacttccatggaggggggctgcgattgggttgtaatgtgaataaaaacaaacattatgggaaaattctctcatatttctaagagatcagaataatcagtttgagaaaccagatattaaccattaatctcagcttaaattttaatactacagtaagcaagtggagatcatagttaaaaggtatttcatactgctgtgagtcctgtgtaaggcttggtctttagtgtattgctacctagagcatataacatcgcacgcgcacagattt
>16668782553
gtaggtgctcctctttgtttctgtatgtgagaccatctcaggtgccacagcagtgagcagcctcccacataagacagttcctatccacagctttggaaagttttccgagctgggtctctgttagggatgtgttccaggtctgtgtggagagcacacacagggaagggcagtcaccgggaagaggaagggtgtgtgcagagcatcctgaagccccccactcagtttatggaggaaagaagagggaagagccacacaaaacactggtgctctgagagggaagagaacggaagacattgcaaa
>1672095597979
gtaaggttcatgttcagttcatgtctaccatagcctacagatgatacatagcttacagatacatcgcctacagatagagcagacctcacaccccagaggaagcagacttaatgggctttgcttaagagctccccctattagcttcccattaaatgataatgtctttgaaagatggattttgtgtaaatttcaaagtaaacatggtgctccttgtcacagcacagtgcttcctgctagctggcttcttctgggtcacatgctttccttagaacttgagggtagtctcataaaactctgaag
>1682082439964
gtatcctttattaaattagacataaaaccagttacatattatgatctaggctcactgcatagcattgccatctgctgttgctgtatatgctactgtgcttatacaaactcttttcacttgatagaaagggttgaaataagtcaggtgttaattaaatcttaaagcttttgagttgtgttatttttgtggggatactttttaaatgattattctttttgttgttgttgttgtttttcgagacagggtttctctgtatagccctggctgtcctagaactcactttgtagaccaggctggcgt
>169879490460
gtgggtgagggtacaaaatgcatggagatgtggaaaaggggtggaaaaacttaaatggtgcagaaggaatgaaaaagaagacaaaagaatatacccagaaatggaaagcaacttggaaaaggagggaaggaacccaacacaactgtctcttatcactttggtccttactcaaactgcttttcttcacaaaagaaattctaaccccaataccaccctttctcagatggtataagataggatcccagttatggctttagacattctgagacctctgcaagtaagcaagaaatggagaaattc
>17014601146740
gtaggtctcagccccgtgactgatgtggctgtgtttgtgactgtgttgtggctgtgtttgtgactctgatgtggctgtactgagatgtgactcagagctagaacaggctctttgggcatcaaggtggcctgggtgaagttgccacctctggtggagacctgggggcgcagactaggcaaaattggaggttgtggaaaagggagcaggttttcacaacagtttcactgtgtgctcttttcactgagtccaaggaagatggggtcaagagtaaaggagcaagaactgggggcagagcagtca
>1715167113163
gtaagtgacaagtacctgctgggaagagatatttctatgtggtgtacgctctctttgccacaatctgcaaagctcccccctctcataacttacaaatctgccttatgtaatgagaagtccatcaacgcttcttgtcattgtgacgtgatatcccacggtttcccaatgagtcttcctcactgggtattgttgctggtccatacacaacctgtcaaagtgtctagaaactgcttctttcccgacttcctgtggtgtgtgtcattttggatctgtccctcgtaggtagaaatgacaccgtta
>17213722117945
gtgagtgcctgggccctggagactgactctacgaatctaggacagggctctctgccaactcaggtgctcctttctcctactggggagtgggcacagggtacaagaaagcaggatcattggccaccactactaccttcagggctatgggtctcctctgcttcctggaatatagggaagtatagatcccaagaatcagttgtagttccagagcccatgagttggccgaggccctagctgtggagcagagtctcaactcttcacactcacccaaatcccagtctttcgtcagctcgccctgca
>173258999083
gttcgtgatggtcacagtccagtcggcagaccagcccctgcctactcctggagcttgactgtttagttagtcacacctttatctaagtctcaactcgtgtcctccagagtctgcattcatcccagtgatgtgatgctgatttgactctaagctgaaaaggaccaccttcagtgtagttgctgcttttatacatgaatgccatttatctgtaggcatcttacataagtttttccaacccctggctcttaagtgaaaaatggacatgttgctaactcaagcaaacttaaaaaacaaaaacaa
>1741659446253
gtatgtggctcggggtcctagctactttggctggcccagcaggtcccaccatgtcatcctgttctgagagagcagaccattgtctctcaattcctgtccagtccgcatcattcacagacatgctctgctcaggcgatgatgtaacatggcagccatggcacttgtttgctccgttcgcttcccagattttaatcttgcttggagcaaagaccaagatcccagcagaggcccctcctctatgatggctgtggttttccctctatctcttccctcctgcctggagcctgttccctctggctg
>1753292134364
gtgagtggggacgtgggcagggatggggcctggctgtggctggcccctcatctgcccccaggtgatgtttgatggccttggcagttctaaaaggaagatctgcctcaggacagcccatgtgatcttccatagagcctggttctgtggtggtgggaagggaatgtttgaccctgcgtgtcagtcaatgtggtacatactaggcttggggaacccctgagggaaaatgtgccacagggataaactcattccgaagctgggatgagctgtgcttagtcatgttcgtgatctagaattttaatg
>1761482329055
gtatgcctgtagtttgctctctttatctcacaggttcaaagtaaatgttttatgtctgcagaatgcaggaccctcttgtgcactgagagttcaggcacttgctgccatacctagcattctacatgtatgctgaggatccaagctcaggtctccatgtgcaggaaatgcttcactgactgaccctgctccctggcatcatacaatttacatatttatattatatatatattttaatatagtatatgtaattatatatgtgtgtaatttatatattaaaatgttactcgggcatggcactgg
>177676737315
gtaagtttttaaaattgtttttaatattatctgtgaaatgagcatattttattcatttagaaatacttgtttgcagagtagagactgagaagggggacaatattcgaaatgtaaataaataatggaaacaataaatacttgttcattacgttatatgttttatattatgtttgacactggagctagagcaaagattataaccagggaagttagatttataaacagaaaataaagattgtgagtattagtacaaagcagggagtacttgcctagctgactcaggagaaatagtgattaagt
>1782069923126
gtatgcttgcttctggaagtttgggccgggtggggtcacttacaggctgagtctactctaatcaggcccagaggccccctgcaacccccgtcagcctgtttcttctgggtgacaggctcttgctggcctctgttgcttggggctttctgatgaacactttcttgatcacatttcttgagctgagacccctaaagatcagagtggtgactgccacactaggtgtggctttgcatggtatcccttttgcttcaggttcctgccaggcatttacaaatcagaatttctccatcaaaaccagag
>1791726482782
gtaagtaagatgctttggagttgcctgtggtggagcgatggtgtccccaccaggatgctattatttctccttcctctttcagctacttctgctcctttagaaacttgaaagcagctgcgggcagaaagcagccttttgcatatgggagttacccatgtgagcagagtgaagcagggtgggattgctcataactgccctcaaaaaagggaaatgaagctgggaggtggtgatgctcgcctgtaattccgacacttgggaggcagacgcaggaggatctctgagttcgaggccagcctggtc
>180955583158
gcgggggaacacaggcttcacgccccctcgccaccgcgccctgaaagccacacgccgggaccctcttcccgtcccgcacgccccgcggacccaaagcagttcagccagtggtcccgcccataagggagaaggggcggggtcacagccgcgggcctttagcgcgagcccgtcccgcccctttctccaccaccgcacgcgcgccggccccgcctctgatcggcgggactaggacccgcccctccgtgcgcaccgggactacgctctcctccccctcccgcactgagtgcggctccgctccgc
>181109084898
gtgagatcaggctgtcggtaatcacacatcctgccgggctattgctgattgtacctccgaaggaggatgggaaggtggcttggtggataaaatgcttgcttgcacaaacatgaggaagttggcaaggatctacaggacggaagagccaacagcagtatatatgattccctgtgggggcgccaatgaacagggggcaaggggatagaaaaatttgagtcaagactgtccttcatgtttgagttggggttccgctctggcctctggtgcttggaccattgagctgtcccactactcctgggt
>1821597734022
gtgagaccactgagaatcctgcagtgtgtgccaagcacacagtaggcacttaaaaagctggttggtgaatgggcagatgaacaacagatgttctcctgccgatgcactgttctgacttccttgttggcagttgtgcatgtgactggagtttgtatcttccacggtgcacatgagccgggtgctgtggtgtccttttcaaggctgcgcccatagtgtgtaggtggtagatgatcagttcctgagagggtggcatagatcacagaaagtgaggcattgctagggggagagggaacgggcggt
>1831808642409
gtgagtttcttggtgtgaccattatactttagaaatagaactgtcgagctgagaacacgcggtcctttgcttttgttttgtactcagagttgttttttttttttttttccggagccaatcctaggccccacccttttatatcagatccacttaccgccttttttcttcccatttttatttttattgcttagtcctcgtatccttggactgagttcctcgacacattgtaattatttatattccttcagcatccccagtgcctcccgtttcttttaatatatatatgatacatatgtatat
>1841035534637
gtgagtgaaccccagctttgtcccacaagacacctcatcccaaaagcacggggcctccacctgacattttcctctttatgacaaactgccccttcttcatttgttcgttaccgacgccaaaactgtcacctcttgaggttttgtagacggcactccagctcagagtcggctgcaggtctttgtctaccttcacacttggctctgttccaaaggtgtctaaagagacttaagaagacacaacgccctaaccacattctgaaaacggaagtggggggagccaaggcagaggggaagtccaca
>185832915632
gtaagttgtatctctgtttgacactcagtcgacctctgtaatctgccacatactgcacacctggtccctactcagtccccattcaaactcctctaaaaattatccttcatgctgactcacagaatagccaggatacgtgtggattctcacctccttcacacacagagaagcagcaattattgttccatactaggtcacatctaatcttctaaattagcacactggaaaatagacactcagagtcgatgcattagaattcataatcacagaccagaaagtgtgattatttatttaagctaa
>1861563442780
gtatcctttaccttaatggttgtctagagcattttttccatggcaaaaaaaaaaaaaaaaaaaaaaagtctttctaaaaatctcatctcaggatgaaggaataagtacacacaaaaattacaagtaaccaccaaagagctttgtgaaataactagctgttaggatgtaatttggtgtgagaaacagacaggaagtttagtaaggagaatggcagttgttcaagattgcccaaggtgccataggtgtggtggcttatgtgtgtaatctcagcactcaggatgctgagacaggagaatcact
>18715165127637
gtgagtgggacaggaggaggggcgcgcgggccgggggcggggccgagcgagggcggaggactgacaggggtgagggagaagtgggagggactccctggggaggggctcgggccgggagtggaggtgtgtggggggggaggaggttagcatccttacctgctcctggcggcattgtttccatgtgaggagtgagtgtggaaccagggtgggcgaagtgggccctgggatggtcatggaatgcagaggggagtgggcagcccccgtgtccccaggaatacccaggctgttatagctgcaaat
>1885961144474
gtgagcctgttttctgtcttaagcaggagtcactaactggagacatcgtattgcttctcctaccctccttaactcttccctaccccatcccatcccaccccttattctaggtttccctccagtgtccaagtcaataaatcactgtgatgggaagtatctcaggggtttttattagaaacatctgaaagcttttgcagggctgaaagtagatgagtgaggtattctgaaaaggacagcatagagtttttgattcctcagattctgaggttactatgttctagaatctgtatatttcaggaa
>189205805547
gtaggacgagttctggaggcttctcagaatctggcttttgctgtctcaagacacagccatctcgtttgcttggcttttaattttatttcaactctgtgtgtgtgtgtgtgtctatctatgtaggggtatgtgaatgtaggtgcttatagaagtaagaaaaatcccctggaattgaagttgcaggtagctgtgaactgtctgatgtgggtaccgggaactgaattcaggctctctgcatgagtggcactctctcctgaccactcagccactgtggctgctgcctctgctaccactgccccc
>190679411154
gtaagcaagtgaccccccatcatcaggaaggctggctgtgtggcaaagggagagcagagcgcagtaaaaggttgagcaagtggcgggagatagccagaagtaggtgtcaggaggtgacctgagaaaggggtgtgtgtgtgtgtgtgtgtgtgtgtgtgtgtgtgtgtgtgtgtgtgtgtgtgtgaccctaaggcaggtaacgggaactgctctggtttgtgctctagtctttttttttttttttttttctttcaagacagggtttctctgtgtagccctggctgtcctggaactcacttt
>191536239726
gtgagtgatgctagatgtacctggaaaaggcagaatggtgtgtctgaatgtttttatttagatcatgccacaagatagaacagtggaatggaagacaggaaatagctgtgagttgaggagttttggagagcaggcatggccttcacatggcatataaggattgtgatgaatcatgggtacagactttatagtctatgaatttaaggagctgcaattctgggattaagtagagaagccagctgtccgtgtgaagggttccaacaaagagtgacaatgtttcatgaaaatccactcagtctc
>19220713122231
gtaaatggtagcattagttttgattggggagaggtcaaggacaagcacactgaaggtgtctttaaaggtcagattgtggtagttaggagttaatgtctccaatggatgttcactattttcccccaaaacaagaagagaaattaactcttgagcaagatggaaatgacaactgataatttgaagacaataaagaccatggaaacaaggtgctaatgatagccactagtccaaaagtggagtgactctggttcagaggttaacatggattagaagttattaagaccagatcatcagagccca
>1932907598
gtgagtgcctctgttaagcaactgcagatgtgtataacatagtcatttgtgtgtcgacagacctgtccagagtctatttcctgaacagtagaaactgtcttactgatttttagaacttgatgtgataactacactggatacactgtgttaagtataaaaagttgaattatactagtttaacagatactgccttttgaaaaatttaaaaattactttatgtgtatgaatgctttgcctgcatgtgtgttcatgcactgtagagagcaagaagctgcttgacctgtcttcctctagggatgt
>19412670113278
gtaagtaattttttcacgagagaaatatctaaatttgagggtcacgatttgcctccagtttaatttgaaacattaagggcaactattagttccattattgggatactgaaagtcttagaatgtttttgtgaatctttttatttctattttgatgaggatttaagacttgcttatttttatgtgtgtttgcctatgtgtatttatgacagcacacggtgccaacaaaggctagaagaggatgtctgttcccctggaactgaaattatttgctaatgagctactgtgtgggagttgggacct
>1959227135675
gttggtgccgactgcccatccttggttcctaacaagctacactacagtgagccgtttagagtcagggaaagtcgtgcctttacctcttgctctgttttacgctgcagtcctcacctgtgtatagttctttgatggcttaaggttctcaggagatgtctgttctagtactccctcctcaacctggctgttttggggggctgcgggccttaggtgtggtcctgaggcagagtcattgactacgtattagctatcgagggagccccaggcgacagctatctgactgcttcctggagctggtgt
>1961189510007
gtaaggaccgtttgccacctctggcatggcatgcactctcatgaaactgatcttctcttgtcatcttgagcttggaactcttcctaattttttttttttaagtttacttgtccttcaggccctctccatatttctgcattcattttttttaaaagcatgacttaaaaaaaaaaaaagaggatttgaagccaactctaatgggtgaccattttatagagtcacaaattacaagcaaaatgaattctctttcctctgaattttcttgggcaaagtgttcatgaacaatgagagggtatcttt
>197220760130
gtacccttgtgcctcttcctctcattctgtccccctcctctgcccttgctctgtcctgtcttcaccgccctctcatcatactcccctctcttcctcccttgtcctcagcaatctttatcttgtgccttttcagtcccattttgcatttttggggggccttgttcaagtttcttgctgttgttgcttatcttgctatcacttggtggacatgcatgtattcaacagcgtccatgtggaggtcagaggacaactttggtcagttttctccttccaccctgggttctggggatcaaactcagg
>1981664056668
gtaaggctggcagaaaggcactctcattccctccccaactcgtttaccagccactcttcagctccagtcagctccactgaggccagccctgaggagggtcatgtccccaaggtccctgccacctgacactctctagagctgatgtcccagggtttactgggacaaggcctcactcaagtgttgagtgaccctgaacaggtttctcccctgtgagggccttaggcacaccagcctgacaccggtctacctccctggggaccaggggtatacacacctgagtgaggagatttgttactgaga
>1991128842695
gtatctgttcttcatataatgtgttgtctacatcctgccatttgcttccagcagtgtaagcttttaagataaacatttcaaaaggatccaagaaataatacctctttttataatataatcacaattaggcatcttcttgttgtatagttagataaggaaattcccatatggtctcagagcctattgtgattttgtaactcatgagtgttcatctctatggcaacatctatgtgaaggaaaattagatttgttatatgtgtagtatttcagtatcacaataaattgatgtctttatttctc
>2001603277665
gtaacttctaggaatgtggccttcaatgtccgaagagacccagctctctagtcccagaaaggagtagtgtagccacatctattctctacaaaaggaggctgccctgaccacgtagaggtctagagttggaagaaggtatagtatcatgtggcttagcgccccatctagtcaggaggttgaggcagtaggagcttcaaggagtttagggacagcctggggtagatagcgactacggtctcaaaagaacaacaaaagcgatggctcagtgcttaagagcgtgtctgctcttccagggatgct
>20134124905
gtgagggggcatccacaacccgtgcccacctgccctgtcctctcgtcagttcctgcctcatagccatcctggatatcagtttcttactcctgccctttgtgtggagcgacactggccagagccactcccctggtaagagccatagctaactcaaggctgcctcccatgctcccaggctatcccctacataaagatgagtcctgggtgtaggtctgcagagtaggagaggttgaatcccaagccctctgcccagaactatgtgccttgaatagggacagctcctcaaatggaagacatgcg
>202769677467
gtgagtgcatgtgtgtcttaggtgtggcactcagtccctgaagttaaagtcatgaggaactcattttctatgctgggtttcgtgtgacattttgggaatgatagttgtggtttgacctctctagatatccttgtagtgaatacaggtaagaggggtgcagggcgtttctcttgtccaggttttattttcatttaggtttataaagccttgatactttagttatcaaggatttaccccttctccttttccccgaaggtcaaggatattaaccttcccttagcatttcccaagtggaacaca
>20360674876
gtacgggctgggcagggagatgggcaaaaaaggaaatgccatatggaaacctagcagatgtcattcctccagggggctggagctcacagggcttcgtgttcttgggactggggctttcttgagcatgctggtacctgtttgtaagtcgttgatgctcatgcagtaagtcagctgaatgcaggctctaatggatagacccaggctcctgtggagggattcctccccttccatgtcacaggcttgatgaagagccatgggggagctgaggtgccacccaaaagcacgggcatattcgatatc
>2041437819425
gtgagcctggcctggcttccatgctgtgaccgtgaaactcacctcttaggttttggttgaatttgtgtagaattttccccacttgtaatcatagtagtatcttaatcttaactcaagaggttctgtgtcattttttagctttgagaactattttatgataagtacaagttaagttttttccatttttagattatcttacatatattatcgatgtgataatatgaaatgccaagtcctcaaaatttttagaattaaattgtttgaaatgaacgtaggtgtcacttgaggcaaacaccttca
>2051201579068
gtgagcctgagggagagaatgggggtgcaggatggagagtgaaactaaagataaggggagacaagggtggtggtttcaggtgcatagggacaagctctgcctctcttcttgtggaagtgcttctgttgttgcttcactccccctgtgtgtgcttgtttgcttgcttgttgcttgcttgcttgttgcttgcttgcttgtttgtttcattgctcactttagtcctcaggccgtttcttccactaccctccccttcccaaccgccccatcctattccccaactagaataactagaggtgaaaa
>2061408269768
gtaggcgtggctacagccaaaacggaggccccaggagtcctccaaagaattctgaggctccaggactctcagaaggattcacagggcacacagtctcattgctgggtggctctgctgtcgcctggggttctggtgcttttggcaaaccccaaagcctgtagcagctacagttaccccagtcctgttttcatccttgcttatggtcactgggtagccgcagcccagttccttctgcagttacacgcacagcccagctctgacatctctgagactttcgggtatgaagaggcaccaaactat
>207239475621
gtaagtacattctcatgaatgcttatgcaaattttaatatatttttggaatagtcattaatacttttaatctagtcgtttttatattagtgcctttattttttaaagatttatcggtttatgtgttctatgtatataagtactttgtctgcatgtatatctacacatcagaagacagtatcagacagttgtgagctgccatgggggtgctgggaattgaactcaggaccttcagaaaagcggtgactacccttaaccactgagtcctctcgctctagccctgcctgtgtttgtttgtttg
>2087058151242
gtattggtataatttccagttgtgctgtttaatgataccacatgttatttctgttaatcatatatattcccttctctcacagaagcgatgtgtagcaaaccttagtagcaataattttgtccaaatgtaaatacaaaatatatgtatatttcctaaaagttattttcttttattttattagaatggggaaaaaagagaatgtaaaagaaggaaaagtaacttgtggataatattttgattaaattttttaagatcagctctgacattagagatgtcaatgatatctcaatgaggtgctgc
>209935388982
gtgagaaatgatgccgagatgggcaggcctgggggtggtgagctcataaggccagctgtatctttccccttggtccctgagtatgctttctaagtcccaggcgacagggtcccatatggaatcccctcctttcctaggggattggctcctgcttagctattgtgtcccttgcctagtgcctcactaggtagacagctgatgtatgacagctgagtaaatgaatgatgggggaggaagagatgggagtgagatggacacctgctaggagcttgctctgtgtgtcttatggccagcactgcc
>210122947092
gtaagttggtaaattttcatgaattctttatgaatctaggtgataagatatccagttataatttcttttggatttatgggaataagccagtgggtgttgggaagatgacttatattcacttggtccttttccagaggatctgagtctagttcctagaccccacataggtatgctcatcactctctgggtatcaggattcagggactctgaaagtcctagggttctgagacatctgcaatgttgtatacctttctttctttctttctttctttctttctttctttctttctttctttcttt
>211398435045
gtagagacctttgtatttttttaacattgtcttctaactctaaagtgctttttgtagaaaaattttagaaaaatattttggtattagttggaaccataggtttactcatttgctttagattgggctcctgagtaaaacaggcatactgttattgtttctcaattggagataggctcttctttctttctgtcctgactttaatttgggtgtcatcaagactttctcttcagggtggggatacagttgtgtttgatgcctttaggatctctggggaggcatatgtgggctgtgtgtgtgtgt
>212779789192
gtaatgttaacttttgaatgaggatccaaatgatatcacagttgtgactgtttaatgtattaagtgttttgagtgtttctttgactgcttccatgttcttcttggtgtgtattcattcaccattatttactaagaaaaatcaggtttgttctttaaggtctcttatagatgcattacagtattagatctcaattattctttctttctcattttattttgtttcttcaagtctatctctagtagcttttgctgaccttgaggttgctttgtagtgagactcttaaatcctggtcctttgcc
>21316846140945
gtatgtgagagatcagtctttgggttcttggccagtatcagcagaagctgtggcatgttttgtgtatttgattcacatagccactattgcccttactgtaaatagtaaaactgttccctctttcccacccctgctcctgcaatgacaactctgagactaattatttattaacaaatgcctagaccatgagcttttgctcattcccttactagctcacaacttatttaatccattcaaaccattctgtgtcttccacatgcttaattacctgtcctcagcttcatgcgtccaagtccagga
>214634858468
gtaagatcagcatcaatggaaactgatggtggtattttctaatcggcctagtagttatgctaagtttctgacattgacaattctaaatggtaactctattttaaagttagttagacaaagctaggggaagacccttcaccagcagtttgtttttcagccccttattcataaaattatttataaacaaggcacaattaggcattccaggcagaagacctctaatttaggattagtacagcaagctagaaggattgtgaaagtttacttagcctaaaatttaaaagcaaatttggtatttga
>2158373133697
gtgaaatgcacatctgcttgaatgggtcttcccattacttcctaaagaaggaatgatatcccactgtattcacttgccctatttaatagattttttttcatgacctttgaattgcttctacttcttgtaaatagtactgccatgaatttaaacataaaattgttagctcttgtagatctgatttaaattcttttgatatatatctgaaagtgatattgctggattatagagaatttaatatttgttttaccatatatctatatatgtgattgtataagttcacatgtgtatggatactag
>2161603183593
gtatttgtaaaacagtttctctgtatatgtgggtatatacctgtgttgtgtgtgttgggggttatgtgtatgtagggtgtgtgtatatgtgcactgtacatgtatatgcatgtgttcatgtatatgtgcttgtgtgtgtgtgtgaatatatgcatatatgtgcacatgtctatgctggtgttcacagtgcatatagaggctggaggaaacttggtgtcttgctctgtcactctctgcaattttctcttgaagcaagtctctcactgatttatatcttgcattttgggtatgggggggcac
>2171650677288
gtaacccgctcggagcccggcggcggcgggtgtggcgggtcggtccgcgccgaccggaagtgcgcctgcacctcgctcttccgcaggaggatggctgctgtgggctccccgggacgggaggcagcatctgcctcgggtggttcgtctctccctggcgtgtgtgagagagacgccctgtatcactgtccctggcggcttcaaactgagtcctggtcacccgtgcctttccgtcctcttctttctggtctggaggcaggcgttcatgtgtactcggagcagcccttggactcccgatccttt
>2181783670495
gtaatatttccgtcctgacctcgtttcttttctcctttcttttcgcctctagactcagtctcactgggttatggcttcccttttcagcttcggtgaccctataagtaaaacagtgctggctttggaatggcggtgtggtgtcagtaggcccctttagtgttgacacttaggatcactgggctggaagggaacacggttggtgaagtccatccagcaagcctgtgctcaggtccccctcacacacacaagaactttgttttattgggagagatggggactggaacatgccctcctcagccc
>21917989130
gtaagtggaagctctttcccttccttcttgacatgcctcgtcagtactggctccctgtgtggacaggcgtctgcctttgtgcattgccactcaggaaatgtatatcgctggtgaaaactggcaacatctgggcgtgctgggtgtgtcagtgcacacctgtaagcccagctctcaggatgatgaggctggaggccctagagttggaggctagcccaggggcgtagtgagcctctgggtcaaaaagaagttgaggttaggaagagggtggagaaatgccttagctttagagcgcagtacagg
>2201681486854
gtcagtgtctaggggagcacccggccccggaagtaggtcagagtctaggggagcacctgaccccggaagcaggtcagagtctaggggagcacccggcccggaagcaggtcagtgtctaggggagtacccggccccggaagcaggtcagagtttaggggagcacccggcaccggaagcaggtcagtgtccaggggagcacccggcaccggaagcaggtcagtgtctaggggagcacccgacaccggaagcaggtcagtgcataccttggaaacacactacggagcagtgaggaacaagcac
>2214718106965
gtactctctaggccatctgggggccacatccttctacccatgtcaggaagacctcacagtactactggaaaggactcctcaggcagtgagctagctccaaacttaaatgttacccatcaagtcttcagtccaggacatgacccagcttgagggatagctgaggttctagggtgacaccagagagggaagctcaagtaaagtacaaagcaagggagactccaaagaggaaggttccagaaagtcagtgacgctgcagcagagagtggcagcagcaagctcatggtgtctaagaatgacctt
>22216268131455
gtcagcttggtgacggtggctttggggaggcccttggtgcagctgatgcctccctgtttacctgccaggagtccaacagctactgcagtttaggctttcacttatgctagtaaagtttgtttcagaatttaactctgtgtgtgtatgagtgtgtgtgtgtatatgtatgcgtgtgtgtgtgtgtgtgtgtgtgtgtgtgtgcatgtgcgcatacagacttgcatgaaggagacttgcaagagttgatgctctccttccagcacgtaggtctcagagatgcaggtcatcagacttgttagc
>2231753094146
gtaagtaaaatgcttttctcctcataataaagtgaactcctacagggagtgattagccctgtcatttgacaggtctccaaataatgcgcttggatttgttatcacagaatcgagtgtgagatctgggtgcttggagtaatattaattcctttttgctcctattgtacatgacacccccacacacatacagaaatggctgagccagagatacgtgctagacttagttctttagttgagctgtcagcctgtttgtagttatgtatgctgcctttgttacacagatatatgtatgtggagcac
>2241291366609
gtgagggagcgctactggggcggggagggtgtccttcttctatcccccacatctgctttcttcgctctggcctgtctatgctcagggctccgatcccagcgagcgggatgctatgcagcccgccatacatgctggctgcctctagtcgttcagcatgcaaagctggggatactatttctggtcctgtccaaccagcttctgaggatcatgaaagagaaaggaaaagaaacaaaacaaatcaaaaccccacctagttctgctgggctagatgggtatatatatggtagtacgtgatagtat
>2251585275606
gtaagcagacagacttggtttaaatcaggctgttctcaccttctgagccttgctctcctctgtcccctgacacatgtcccattccccctcctttagtgtttgctgtcctggccttgggggaccaagagatgaggggtggtggtcagataatagagagagctcactctgcatgcttttgagaagggcagggaaggataagtggttttaagaaccactgacatgggttgagcagataaaaggtacttgctgccaagtctggtgacttcaatcccacctcccacctgcacatgcatggcatct
>2261811142057
gtaacttggaggcaggtgttgagtggtttggggagattctgagcttgggagggtggctgaagaacacctctctcacttctctcttcctttccctggctcttcctggttggaaatcctaagatgcctggggatacttacagatggactgagcctaggagagtcgattcaccaactatcctaactcatttggactggtttacaactccccagataactgagatcctggaagggcagtgtgacttttgttacatggggaggcttaccagaggggagagttaagaaccatagactttggaatag
>22712615141129
gtaacgtctgaagatcatgtgttgtattaaaagaaagctggggaggaaagggtttatttgggttatgctctgcaggactgttcatcactgaaagaaattaggtcaggaacttgacccaggataggaacttttaggcaggaggtgatgaagaagccatggaagggtgctgcctgctggcttgctcatcatggcttgctcagcctgctttttaaataaaactcaggaccaccagcccagggattgttccacttacaaaggactaggaggacctccccatcaatcattattaagaaaatgccc
>2286667135664
gtaaaagtgttaggggcaaaagagaagcagctaaactcacccaacccgtttcaataaaagcctgatgatgacccagggttaaaccaaaacattgctccaggggtagtggggtgtgagtgtagtcatgtcccaccttgcagaggtttcccgagatcttcagcttccgagagcagtctctgctgtcagcaaaccttgagtagaattcctgtaaactaacatcctaagaggtgtccaggcttagcggtgatggttgggggtggtctgcagaagctattggcagatgccacagtggaaggtgac
>22919284112099
gtaaccaagagagcactgcaggacagcagcttttacctcatcaggcagcatgatgcttccctgtgtccttctttaacagctgaagtgttaagcattttggaaggaaaacgcgtatgctagaagttgtggttgacactactcagttcttcagttgcattgtgtatggaaaaggcaaaagaaaaacctagtccttgggtctctcctgcactttcctttacagtcttagggcctcattaatctcatttgctcagtcagaatagattatgtataataaagcatttgagccacaggtcattcaag
>230723674490
gtaagtccctctctctgcaccagtcactgcccatcacccaggaatgggagactgagccccaggggccaggtggctgggtgtgggccttaaactgcttctcaccctgtcagagtggggcttgcatcgtgatgagaacatcgaccctcccttggccttccagtttatttggatttttggacgtgtttcgttttttcatacctggctggatcctgtccactaatgccattgtagtatctcaactaaatgagccccgtgaatctcttttaaaggtgtacttgtttccatattttaggtatatga
>23116572114847
gtgggtgcctctgggtccctaagctcctgcttgtcagcaggtcttcaattttaccaagtggccttgttcactcctttgtatgtttatttgttcgttatcaagagaacaatattaaagggacttccagggtgtgtggcatgctgagatggaagcttagctggttaaatgttgcttcctggcaggcgggcaggcggctgggcaggcggccgggtgggcagtcacctgtttccacctgcttctgtgcttatgtcttggaagtactgaaggaagacgtgacaaaggatgttactgcatctgagg
>23213054100252
gtaactatgttcaccttcctgaatcccttggaaggaccagatactgataaagctggtttttaattgcccacaccctctgctacaagacaaatctaatattgtcagtgcctgtagtaacagaggcagagttctcttctatcagcagactgaagagcccccttccctacaagaacccgccttctgccaacctaggctgtgtggcttctttgagaaaaaaaaatgtcagggagaatcaatgtgacagagaattaagggtttctcagtggatatttaacacagatcctaagcacagtgattatt
>2331612269965
gtatgagcttagtcctcaaaaggactcttcaaagaatatttagatcttactagggctgtgtgtctaaccctagtcagagccagaagctaaaccaagtgtcttagttacctttctactgctgtgacaaagcaccaggaccaaggcaacttacaaaagatttaatcttgggaatcagttctggagggttagagtttatgaccgtcatcgtgggaagcatggcagcaagcaggaaggtagacctggcactagaccaacagctgagagtgtacacactgagacacagcatgtggcaaggaaaga
>234153799288
gtaattttcatcattcactaaagctgatgttttatttatttatttatttatttttaccaatatatttatttgtttattggatgtatatgtaatatataaagattcagatcattcataagcaaccactctttcgttatacatgcctttcctgaggcatagatcgtcccagcatgggaaaatggccgttcctccctctctccctccttccttctttctctccctcttgacccattttcccccttccactgtacactcaataaaataaataaatgaaaaaaatcatgccttcccttttcctgc
>23520798101228
gtatcctgtacctgaacccccgagagagttcaaaaaggcatcaggtcccagactggggctggagctgctgagtgtgggggtccctcaacctcagtgctatcatgacatgtactagccccacatctgagcatcctgttcctgctgctgtgactgtgtgtgacagcagctcctgagcctgcaactagaagtggcacggttggggttttggacatgagatctttcctttctgtgggtcacagatgggggccgccacaatcttgattcttagcaaggatggcctgggacccctctcagaggtaa
>236663167457
gtgagttctcagcctgccttcagcttacctcagggttttaaggaaggtagactaaggccagggcagctggttctgtcacagttggatataagccttgatgcctccccatgcttttccttctcatatccaaatggcaatgctgattgatgctcattcctattagtatgttgagacccatatgcaaaatgaggattgagaagctgttatccatccaaccgccacaatcccagtgaccctttaggttctaggggctcccaacagcagattgaaccagagacatgtgctggagggctgctaggt
>2371986752036
gtgagggaactcagcaggacatatggttttccaagtctctggttcatcagctgataatgagcacaagtaagccccggttgcagagctggtaaagttgaaacatggtgatattggtgaatataatgtgatcagcaggctcagagcactgcctgggagcagcaaggactgagtagctggcaggcactcttacttggttttagccttcccttgagtgagacatgttgccccattactaccactcagaatccttccattgaaaatcaagtttcattctagttctccagagaaaaattccatttt
>2389253123424
gtaagtccatatagcctgagttctgtaaattcgtttttctttcactaattgagaattagtgctgttaaaattggtgctgtgtagctatgacataaggttcctagaaagaaacttgtaatactctcattgtgcagcttaaatgttcaaaataagtttcttaggttttgaaggtgggtactatgtggggctcagattccatggactttagttcttgtttaagagaaaaagatcataaattagaagctagcatgatggataacatttcagcatgtgtcagcaactgtaatgatatgtaatgtt
>2394155116036
gtaagtcaaaagctgcgcgctagaagcgatggtttaccgtagttgagaacgaagtagttcttcaaaagtcgcaaaagatcctgagcctgcgttggttggggtttttataaggaaaaaatgggaaatgtgcttgtttatgttcggccagggatgagattactaaagtttttaatttcggctgtagtctggaaggaatggaagaagtaaaagtaatatagtacatactaaagcatacattgaacagttggggggggggctataccttaagcagctggtacattcttagtatctttttggagt
>240357364226
gtaagtctatttgatgtaggcataccagaagtaacagactagcctttccaccatctcttagctaacagcataaatgaaggacgaaggcttgtgcagtctaaagaagaatcttactatcttctgacttctaatgtgtctgttgctgactattcttccttgaggggtgtcccatgaattataagatgatgatgatgatgatgatgatgatgagagagagagagagagagagagagagagagagtgtgtgtgtgtgtgtgtgtgctggggggtgggggtgggggtgggggatttctgctgttt
>24119889141873
gtgagatgaagcgcctgtgcccaccccacagctctttgtgcgcttagagaagcaccacagccggggctgtgggaaggggctgcggaattctgagatttttcaaactgacggcttagagaggtgctgcttgctactctggttggtagctcagcaagaggggttcttttccagttgtttttggttggttggttggtttttgtttttgtttttttttttaaaagatttatttattatatgtaagtacactgtagctgtcttcagacactccagaagagggcgccaggtctcgttatggatggt
>242462421678
gcaggggcagggcagagggcaagggacagtaggaggtggccagaagagggctaggaacaggagctggcagtggaggtggggcaggatagaagctagcagcaagagagagggatgggccaaggtcaaggtggggagcagtggacaggatgaaagctgacagagaggacggataagattggagaacaagagccatgaggagggctctggcaggagaaggccatagtaaccccacccaactgtggccctttggggtctggaaaccctcaggcaaccttggggtggggcttgatatacttcctt
>243237546246
gtgaggaccttcgaagccgggccccaagcatgttgtgtgagtgtgagcacatgtgttgtgtgtgagtgtgagcacatcatgccgtgtcagaagatgttttgtaggttctcttcttcccccacatgggtcctgaggatttgaactcaggtcatcaggcttggcagcagtcacctatatcagttgagccatctcactggccccaaaatcggtgtttttggcattcagattgaatgtccatcagtatggatttgctcagttatttcttcctggttcaattcacactaatttctgcagaacatt
>24411803143494
gttggtatcgctcggactccgaaagtaagcgtaggtcagtgccatgagattacaatcagacataatccttaggtgagcagaaaaatacaaagagcatgtatctttactagataaaaatgagtattctaataggaattgaatggcagtggctccttggaagggtctaagcaaggaaaggtcatattaagacacagctgtgcatccgttgaagaagatagcttcaaggttaaagggtttcggccagcaggatgaaccagcaggtaaatcactgtgcccaccacccaaacctgacaatatgcg
>24518639117191
gtgagtgtggctgctctgtgctttctttgtactttgggtcatttgcatcattgcagtgtgatatgtggggtctcggagcagaggatgatggttggttatgtgctattccctgagtcagggagagtagagagtcttccagggaaagagaatgctgtagaaggcattgctttctttgaggtcagcaaacagcctctctaaccttttggggtggggggtattagagaatagacttagcaaagatgtcccacaagctgctagaatttctcataggataatgaactttaagccagctcaaccccc
>246288978045
gtaagtcacaccaaagtctgtcccatcctgatgagacaccaggatctcctcttctggtctctgagggcctgggagagctgtcctccatgagtctctctgcctagtctcggggtataagctccttatctatccaatgacccagtactagaaatagagccctgtcccagacctcacagtgtagtcaggagtactcatgacaaacacacgctgagtgctcccttgtggcagaaatcatgttctacatttgaaattaaaaagaaacaactaaaacccttaatcgatccgtacaacaatccaaca
>24715985130658
gtaacccttatgggtgggcactcctcttcccttggggccagatccactctagcccccttagcccatacagagaaccaggcttagagcacagcttacagtgagctagagctatacttacatagcagggagacatgctttctggacggatgattaaatgggtccctaaaatgggttacagagatcctgatggttatcagaatggcttggctaaagcaccaagcagcagtatagagatcatatatcagtagtccagaggcttagtattgggatcatgtgagctagggtttaaatttctccatt
>2481786882234
gtaagttccagaagtcagctgtagggagacagctttcttacagtttatagcctgcctcgtttgtggagcctttctctttgtaaaagaacttgcaagtttttgaatgtcttttgtaccacgactcagcagtggcagtggataggcattaagaaagttaatcccaggcaggtttgatggggactctcaagggaaagagttcttagtgggacagttgatgccacatttgtggtgtgggggttcccagagcttgagtaaagcagcattcatcctaggaaggggtgaagcgtgtgtcatggccct
>2492056846846
gtgagcgggagccggggatggggcccggaagtggaagcagaggtccgggaatggagggtgaaggatggaggggttctaagtcagggacaggactggggaggtccggaatccaaggaggcggcaccctgtcctgagggctcagcaagccgcaaagtggcttccgagcattctgaggatccttccatgttgtgctgggcagtttgggtcagtttgacccagaccggagtcacttacggagagggaacttcattggatgttattgcgtccatatgcctgtggaccagcctgtggtgctctgag
>25020083126771
gtaagctccccacccccaccccccaaggttgtaagtgatgggaccttctgcttgttggccacctaggaactggtccctgtgagggagaggaccaggaacagtgtggtctgtgtgatgcttctctctctctctctcactcactcattttatatttgtgagtacactatagctgtcctcagacgcaccagaagagggcatcgggtcccatcatagatggtgtgagccaccatgtggttgctgggaattgaactcaggacctctggaagagcagacagtgctctttaatcactgagccatctc
>2511942349583
gtaagtgtacagctttagagacccacagcaataatcagtatttaacctgttctgtcacaaagctgcatactcggcttcatgtgtaattaatacacagttaacatgagtcagacaagacaatacacataaacctaaaccagtgtaagtttgttgcattgcggggagaagtttctaaatatgcttgttctgttgctatgatactgttgcaatacttcaagggttgttcactgtttcctggatttgggctctggcagtgtacaaacaggaaagacatgttatgaaaaggggttaaaatcagac
>252942446782
gtgagttccctttggctgcaagagctattgatttcctgtgtcgcagctttgcagactcgagatctgacaaaggtctgtctaggccaaggtcaagcagccaacaagatggaaggaggaggagaacctccagcgttgtcctctgacttccacatgctcactgtggcacgtgcacgcctgcagttacgaacacacgcacatttttctctctcacacataaacacaatttaaaaaaaaactacactcatcttcaggcacacagtaggtgccttggggctttcaataactctatgccccttcaga
>2531962822028
gtatgtaagggccaagctgaggtgggaatggggagttaatcttatgtggttctcaagggccaggcatcttctctggagtatcccaattggagtgatgtaatttgatagccgacaaatggccccaaatggaccatgttcacatagtaaattaacttgcagtgatggataggaggtggttcaaaggttacttttcatggggcttgaaggctaccctggcaatctccgtatgccatcaggtctccctatcagattagaagcttctctaaggaggctcagactttaccaggtacagaacaagca
>254983379594
gtgagcggcctgcgggcgcgcgcggcgccgggtgggcgtgggcggtggggcgccagggagggctgccgttggcagttgggaacgttgaggtgtgggggagccagacaaagatggggtgggggctgggggagggctggtcaccgcgccacccgggcggaagtgcgatgggggtgcggagcttggggatgtgggtcgtcgagtgagccccgggaggtgggcctggggtgctgggggtgggatgtgtgttggatctgccggctacggctccgggtttggaagaggagtcgccctgggtgaggg
>2551384135238
gtaggtatgcttctcttctcagggtgagagaacgcataggacagaaatcatcccacacaatagaaaagagaccaaaaagctctcctgacagtgtggaatggcatattgtaatgccatcagtctatatggtaggatgcataatatctaggctatgggctgattttattatggggacctaggctatgcagccagcccttacctaacagttgaacatcagaaacctgtgattataaatgggaactccctcagacaaccccaaaacccagagttcttcgcgtctttctgcacctagccccttct
>2561187339295
gcaaggagggggaatgtctcgggagctgtcatgagagcatgtgaaggctttctgtttccctcgagcagtggcaatgcctgctgcacaaagggtttagtagtaactctaaaaataatcagctatgacagctgggacttggttcctgtcaggacaaagttgtctaatttaaaacccaagcacttcggctcagagtctgaatccttcgtttctctgaagaaattggaggagaaagagggaagagaacctgagagtttattaattacattggagttcttgaaattttgaattcttagctcttct
>2571089943243
gtgaggggtagacagtgtctgatgtattggtgagggtgtctcatgaagtcctaggacagcagagtgagttttcagcatcttcctctttgccccattactactcacggatacctctttggaagggttagactgtcagcagaattctggtattaagttgcctaagttaacattcattcttaggtgggtgggatgtgtttcgtgtgtgtgtgtgtgtgtgtgtgtgtgtgtgtgtgtgtgtgtttaaaatagtactaggaagtatgtgctataagaagtaaagtgctagagtcatatggtgcc
>25861785999
gtgagtggtgggcaaccagtccagatggacagccaacagttacttacaagacttaaaaatatgagatagctaagttagcggagatccagtttcagcaataaagaatttatttggccagctagagttagtgtcacacacaacagcggcagtttctaggtgtttaatctagaatttcttatttaagtctccaaagccacctgtttcccaaccaggatctgaaataaatctatattgtctaacagcaacaggacacaattagcagcctgggatgggagttgatctgaaaaggagaagcaggga
>2591059596185
gtgagtatgggtgctggtgagatggctcagtgcatcaaggggcttgcttccaagctgacaaccggaagcatttgtgtttgatgggattccaaggggtctctaatagatacctgaaggtataatagatataatagatacctaaaggtgtacttctctgtgtgtcagactacaggtaaagcaaagaattcacaaactgcacagtgttactaagtgaacaccagaggatagggcctattgtgagttggtaagaagaattctgcgcattggaaactatgaacttaaaggccaatgatgatatag
>2601627734085
gtaaggtgacatggactgagtgcacaggagtgtgggaatgagctagatcatctaagcctccttcatctgcaccctccccttagacctggagatttgcctcctttgctttgtcacctcgaaaacagttgaaagctctgcaacatgtaccagtgcgtgatgaaggaccctgagtagcagcagctggtgtggctgtttacgtccatcgcagactttgcctcacctgtcctgttgattctgggtgtcagtgtgttagagaaatgagaggccagcccttagtcaagaccgttcggtagataatcg
>261237229009
gtaaatgccagaacctgagtgttaatgggaaggaaggtttcatttgttctgtgccaggtgctaggcatcctttaatcaataagctgtcttgcccaccctagcagcagcttttcaaaaatgaagttatgtttctttttccaaattcttcttctctaaattaatcttttatgaactttgtaactttgtgataagtgtttttgagaaacccaattttctaataatttctggacttaactaatgtggaatctagaaaactgctttgtccttgatgaaatgaatgagaaattgaggcggtataag
>262764052143
gtgagctgcactgcctggcttattctgtttcttctttatagtctgttttcactagatggtctaaacatgctccttctctgttaatgaaagcacatgttatttaactagatggcagaatggattattatacataatttttttctcctgaggctagcagttgaactctgatcttgttcgtgtttggtagacactctccctgatgagcgatagtcctagccctaggttactgtatctaaacttgtcttttaaggtcttgtttcatcactatgacaaaacatggagcagttctatttgttcttc
>26367710230
gtagccttccttctgccagtgtcttcttaagtctccttctacattgctccttccaggcgactctgcacactgtatgccttttcttttctttttttttttttttttgtttttttgtttgtttgtttgttttttgagacagggtttctctgtgtagccctggctgtcctggaactcactttgtagaccaggctggcctcgaactcagaaatccgcctgcctctgcctcctgagtgctgggattaaaggcgtgcgccaccactcccggccctgccttttcttttagctagtatatttttcttc
>26413312123875
gtcagtatcaagacagactttactgcaataaacgcgaggcccagggactgggtatggggcagtttagttggtcaagtgcttgccacacaagcttgagtacccacacacagttggacgtgctggtggacacatgttagttccagcagagatgttagggtccctgggctttgccagccagccagtctaacctgattagaaatctccaggtctcagtgaaaggtggatggttactgaagattgacacccaaggtcagatgcacacaggaaagcacactcgtgcacatatgcacacacaaaaac
>2651426964590
gtaagtcacaccccagggctcagggtgcctgggagctcaggctgggagtggggcatggcaggtctttgggtcagggtagggcttgggggtgtagctggaacagcccttcagacttgagcggaggctgcgactccttgcccttccttcactgggcagcccaccctgtcacggtgaccgcctgcctggctgcctctctcttttcttacttgctttgctttggtccccattctcgggggcttttcttcctagcccccatgtgtgtgtccactctctgtctgatctccttcccttctctcatct
>266615826252
gtaaagacctcactactaagagcccatgtcttgaattccctcaccccaggtcagtgactaccactatctatacttcagagccaagactccccagcccagggatagctgtactctcaagatgctctcgtaacaccatttgtctgccatcataaagtatagatttaaagatttgcatggggctagagagatagttcagccattaagagtgctcttgcagaatacctgggtttgactcccagcacccacgtggtggttgataaccatatgtaactccagttccagaggacctgatgccttttt
>267995514239
gtaccaaggcagggctccgttccagccgctcagcttgggctccgggagtcgggccaggacgcctctttcggtcccattacccccgctccaccatctcgccccgaccccatcacctcgggtacctggcgcttggccccaatgcccattcttcaccagtacccgtgcttggtcccagtaaccacgctttaggcactcggggcacccgcgttctgtcccagtagctccagcccctccggtcccctcactccttccctgtgctcgcgcttagtatcccggcttcagtccctctagtatccgcac
>268653280965
gtaggtacaacccaggaccataaatgatccagcagcccccgatccttgacctcagtgtttgtagaaatggaggtggcatctttattcccattcagcagactcggtattactctcttgtgccttaaatcccatccctctccagaattaactgtgcacaggacacaggaaggtaagtcactatcttaagaaggtagttagaatcattgagaggtagaaatatgagatgagggaggagactacttagagaaacatgacacctagcagaactgtggactggtttagttaggactgagacgcagg
>269849582147
gtaaggcattagtcctgacggtggatacatttttcctgctgaggatgtggtagttaacagttcatttgcctgaggatttcttttgtgattctgatcctatctacatgtgattgatatgcctacgtatgatatagtatttcctttcaaaggtaaatcagattattctggttttgtgacccttaaaattaaataaaataaataaataaaatcacttaaaattaaaatcacttaaaatttatagtctgaccacagggtgacgatacccaatgaatgtacgtctacaacactatccttaggcta
>270382112193
gtaggtatgtggttggggagcctctggcatctgagtcacttctcagcagcattcgctgtgggtctcaggctcgtgccttcccacctcacagctaagttaccctcagtagacagcagaacagacactgggctcaggtgtggtgcgcggcgttggtcctgggtgtccttcttactgtagggaatttccccaagctcaggaataaagatgcggagctcgtgaacacactggtgtggtgtgtctctgttctcctcttaaatgggagaggagggatttgggtgtggtaagattcgcctttttagt
>2711435720050
gtgaggagagagttacaggtgctggggagggagttaagggtgagcagaaggcatgcgcctgctcagttctgcccaccttgaggagtgtttgccagagtggggtcttaggcatcctttcccctcaaggcggggtgggcagtgatccccagtgtctttagacctaagttgcctcatctgtgcaatggtaagggtgccatcaccttgtgtgttccatgtgggagaggaggcatacaagcattctctccacttctgacttccactgggacaggggcaaggcagggtgagccccctcatgccttg
>2727912133256
gtaaaagacaagaaatgactgatgggtctgtgttggatattttgtgtccttttcttatttacattctctgtattcactttggataaaatatttcagttatggttctcttccgctctttcaaaactgtgatagtttgcctttgtgatcttttactgtaaattctctcattcgtagagaaatagactaaaaactgtgccaactggtgacatggctgctgctccacagtatggttaaggggaaaccttctactttagatatgagacagagaacagctagagacacgggagagtccagagcaga
>27315404129757
gtaagttcctgttcctgtcagccactgaggagtccctaggttggggtggagtacagggagcaagcgactgtgatctggggtgtcctttctctggaacatctcatcccaggcatcctgagctcaggtctggatgaggtcctggaagcccccaaggatgagcacagctgtcctgcagttctcagtttccacaccattgtcatgtggagttagaaaactcttctgtttctctattgaatatttttattttattctttaaatttatttactttatcttatgtttatgaatattttccctgtgtg
>274436774435
gtgaggcctggcgtctgaggcgagcgcgcccggttgtgaggaggaggggacgcgggaggcggcggagggagggcggcgcggcgaggtggggggcggggccgggagggggctgggcgggccgggcggtggggatggggatgggtttggcggtgtggaggctggtgctgaggcgcgggctgggctggcgaaggttggtgacttgtgtgcagccagtgaggcgggtcacctgcagggggccttgaatgaaggctgctaggcgagatcagtgaagaaggaaggggcttgggtggcggaggccgg
>275159982927
gtaactcccaactcgggtttcgggggtgcgcctgcgccgcgaggacctgggcgggcggtcggccgggagcgcttgcggaagagccacgtggctccgccccggcgtgcgttccccgtgcgcatgagtgctgtggtcgctgagctgtggtcctgggcgggtccctcattctccctgtcccggacgggttttgggaggtggcgatcaattcattaccttgggtgactttggagacattgacttcttcgagccccaatcccatttgcttctacatcaggggagaaactccttccatcttttcct
>27611240121834
gtgagcctcctgccacaaagacatcccgtatgcccaccctggcctggagtcaagggacagaatggctttgaacgtgggtggtttataacccagctctgactctgcagacgtgggtctgactggctactgtcttctcatggcttttcttcctccaaagaacacttggctgatatagacacacccatgtgcatgttaatgtcatagggacatatagatacaaagtgacatgcaggatcctttatgcattggactctaactgcatagatccttgttgagttgtgcctgaaagctgagtctctg
>2771019766843
gtatgaatgatagagataggcttgaggggtggggtgttgagacagtttgcaggcacatagacacatacaggaaagcttgactcctggactggagagcttgcgaactgctggtgtgaagttcatagacagtccagtcccaggccagctcccagagttgcccatctgcctcccactggccagtcagtctcgaagataatctcactcgtcttctcctccttgccgccaccatctgagccaagttaagaccttaaggttatgagcactcaggagcttaaggccagtttggagctttgtgaggct
>278486685941
gtgagatgtcttcaggggctgcgtctagggagggaggaaaggaagatggggagaagatgcaacaaggggcagaattagggactttggcacattttgtgcccagacagaagcatgactggtttcataccgaataccttggcaaggaggcccaaaacacttagcagagtatcactttattcctctacaaagacaaaacccttttaaaatatgtctttcttagatgtccaaatttgaggtgtttctttctgtaagatgatctgaagacaggaagtgcaccagatgttagcatagtacatctgc
>27964473261
gtgattcttcttactcactggtgcagggcacttgtcctttgccttgaggcagttcacagagcacttgaagtgccattgcatattagctattggcaaacaaagttctctagtttctttctgttcctgagaggaagaataaaaccttaaaggactacacaagctcagacattggtcagatactgcctgcactctttctggttcgagctttccaaatgcatgcagaaacgatgttagttacttttatgtctctgtgatcaaaatgcctgtcagagacagcctaagcgggtttcggctcatgtc
>2808899188
gtaagtgtgccttgtgtccggatctttggccacggaggacattgtatctataagggcatgtgtcctttgatctgatggggagtcacatacagttaacttcaactcccaataaaccagagtttagatggtcccttctctgtagctttcatgaagaaagagtggcgaaggtcgggtccgccagccatggggaaacgtcttagttcaaatctcatttgaggtaagaggattgaaataggtaatcctcatgggtcacgcagttcagtgactgcagtctcaacagccttcttcacaagatgggtg
>2811457315762
gttatgtgtaaaatgatatcacatcctctttggatctagttagacatgagaacaaagaaaatcagattttgttcagtccattacaagacttacacagcataaaatttaatttttcaagtaataagtgattttattgcaagcatcatagaagtgaaaaagtatttaaaactgtattgtttttaaaaacagaattagggctggagaggtgacttagtgattaaagtgcttgctatcaagcctggtgattctgaacttctcaataaccctcatttgtgggaacatagacagggagttcccaaa
>2821424295073
gtaagcctggaaacgcctaggactgacttgcccaagtcaggctttgctttgctttttaaaagatttatgtatataagtacaatgtagctgtcttcagacccaccagaagagtgcatcagatcccattacagatggttgtgagccaccatgtggttgctgggaattgaactcaggaccttcggaagagcagccagtgctcttaacctctgagccatttctctagccctccaagtcagtcttaattttttattctgaaaatgtctgttgaccataaaggaaaacattatccaaatgggagtg
>2831237619449
gtgagtctgctctggtctccatccagcgaggaggtgattgggtaacacagaacattccactcctgaagtattgagtgtcccttgcttctaatgtgttgtctccccttcttcttgccctggagatgaagaagcaaccccaagggaggcattggtatggggtgcacagccacatcatggagacaagcttggtgtgtgtcaggtggtgcaggacagccttaatatgtgctactagagggaacatcttgatccagaattataaaatatctccgcagatgctcagcactgactgaacttagggca
>284190379650
gtaccctgactggagccatgggaggtgctggaaagcagcgagctgggcggtccctgctctagcacgtgggaggccttggtgaatagagaaaagctagctccttttgtgcctgctctccagccctgcggctgacttttgttgctttatctagagcagtggttctcaaccttcctaatgctgcgacctttgatacagttcctcacgatgtggtgacccagtcatgaaacgatttccttcgtactttataactgtaatttttgctactgttatgaattataatgtcagtattttggaggtaaa
>285118653153
gtaagtacactgcttagctttgtatcttatggaattcagacatactaagtgtgaatataatctagctgtatgcttttattcttgtgtacgcagtgaattctggtttgctgtgaatctctatcaacaagagtatcatttgtgaatgctttaatttattgagaaagaacaagaagatgatggatacattgatacatttgcgcagccttgcagcctgactcaattctgctgttcatcagttttaatgtcctttctgtgtcatacgtgctattattgtaaaaaaaacaaaacaagacaaaacaa
>2861130113385
gtaaaaaaaagaaccctgataaaataaaatatatgtatataagcgatgtcttatttttgggaatatagtagcagcattttcccccgaatgatactatttattatgtttaatcatctgtagcttttcttcttaagtttgtcatccagtaatagtgagttccatcactactaccactgtaaaagatggagccccagaacacttaagaatggaaatcatcagaaccatctctcttctgtcagcggcttctaaagcactgtctatggagctatgtgcagatgcaatattcatttataaacacta
>28714292146084
gtatgtttaagtacttactatggacagtgcagttgcctaaagtgctcagataatctttcagataacagaaatatgagtcttaaaccaaggaaagtagaaaaaaccgttttctaatactaaaactagatttcaaagaaaaatgtcatgaacatttttatattttaatgtacatgtatcagcataggatttattatatagccacctatcatgtgatagttgctgtccaacttccctgtttagtaatctaacctcagattacttgattcattatgtggtttataagccaaatttgtttaacct
>28823857248
gtaatacggacagggtgggttacttcacccttcatggtactcctgggctcttgtggtcgtctttgtgtttcttctcagtgttgggtcctgtgtagatctcgccacgctcctgcaaggagctgcatattgtttttatggagctctacactgttcttcttgcagaggtgcatctggccggggactgtgttccctggatagatagggatggctgagagacgcagtgggctccacacactagccttctgctttgttggaattacctagcgactccgttcagagtcttggcatttgcttcagtcc
>289503894788
gtgagtccccagggggcctctgtctgacccgggtccgtctgcacctacatttccttgttatagcagaggggtcatttcttgcctagctgtgtctagagagaggcactggcctggttgctgcgaagggggtcgggagcccctgtactcagcacctgctccatttgcaaattctccaaagactgtcacgccaagatgcacgccattaccccagcagtcagtaagccttccagaattcaaacaaaatggcctccaacccaggggattaacaggtgaccagggtgtgtctgggacgagcactcc
>2901043729620
gtagggctaggacaaaattccttggagcctgttaggcaggcctgttcagctctcttgcttgcctggcagcttgccttgcaacttgagctcttggtagagtgccttcccgatagcccagccagcatcaagtatattgggtaaaatggagacaggagggacctgggctcaaccctatttcaaggaaatctagaaggctgtttctcctgaagaaagagctattgtccatccttcctcttatcttcctgattgctatgaggctcagatgaggtataacatgtggaaatttttcacacaagagaa
>291825151664
gtagccccatatcactaaactcattcatttccatgagaacttgcttccattgcagagactgacttggggatagatcctgctgtctttaggtttatagctgcatccctctggaatcacatgcctgtagcctccaggtgtattagtacagccttcctctctctgagtatcttggtttcttcatgatgcctttacttggtagtgaaaagaataaggggtgtgtgtgtgtgtgtgtgtgtgtgtatgcttgtgtctgcaggtacacatacaagtgagcacacatgggaatgaagatcagaggac
>2925805129216
gtgattaataatttttacataagttaaaaaaaaaaaactctaggttattgcttcccttcagaatcttgaaaataggccacaatgtttttatagttcatcattgctgataggtgagctgggaacacggcaaggctgagcaggtgagccagccaaattccatgcatttcctcaggcctgacaggagctgagagaacctagcaggggcaaactcttgctgtgaagtcaaccatgttgaaatagaagctttggcagtatcccccataaggccactcactgtgtggtgcaatttgctggaaacat
>293468879595
gtaatggagacatactacacaaatattaactcaggtctgtggctgtcagaatgggattgctagcaatagttgagctgctttgaattttattttaatgggaatagaaagctcacatttgatagaaagggtcttggtaagcagttgaccatcattgggtcaggtagatttatctgtgaaagaaagagtgatttacactcctgagaaaggttgcaggcagtagaccatgaaatccctaaagataaccgacgtttgtgggtagatgagcatttgaaagaggctaagctgaggttgaggagaaaa
>294149435721
gcaagtacatgtttaatcttttaggctatttacttgacattataaatccataggtcattctttgagagaatatggaggcattttttttctcctccacatgattttattttatttttctaatattatggattccaggctctctcactgagctttctggagctcacaattcagccagactaactggctagtgggtcctagggagccatgcctgcatgtccacagagatgagcgtgccagtgtgcagcgagggcctgctgaggattccactctggcttgagcagcaggcattttactggccga
>2951242174226
gtaagtttttatatactatgtagtggtatttttatattaaaggaatttaattttagactaataacgaaataactggagaagagattaaaaagaaaggatctttacaaattgttaatagtttataattaccatactgtctggttactcaagaatcttactgagaaggcattaaagactagaaagctatatgaatttcttaattttatttttagtttgcttcactccttcttggaactcattgtataaagtccaagataatttatttggaaatgttagcttgttttttgaatatgttaaatc
>29668053793
gtactgcgtgctttgagtgaggtccaccattgtttgtttgtttgtttgtttgtttgtttaggattacttattttatatatatatgagtacaacagagctgtcttcagacacatgagaagagagcatcagatcccatgcacatgatcgtgagccaccatgtgatgtggttgctgggaattgaactcaggacctcttaacctctgagccgcctctccggcccgaggttcaccattgttttggctctggctgctgttttgtggctctagaacctttctctgctgcttcagagttttcaccttc
>29746278539
gtaagtttcttctggggctgttcatccatttagatgtggttcccccgagctacccagggcacagggagaaggagaggaacctggaatgaggagcctggggtcaagcagcacttatttaaaaggattttatttactgagttattatgaggtttgctttaaagtaggcagatctcacctagttttcttagagagaggagaagcctcttagccactatttaactttcatggggtcagctgagccccagaagcgtgaactttgaccccaggtccatctatttctgaaaggtttgtgtccacagg
>29810842133417
gtgagtttggttgactgaatgattgtccattattgtggctttcctcagtgccctgacatgctttagaatctgaagactgtgaagggactcagagaagtcccttaagagatttggatgtttatatttgacacccttctgcttttattgtctttcatccttccttttgttcttatttctccatcaatattggttaaactttgagattatgattagtacatttcttccttctctttgctccctccaaagcttctcatttacaccccactttgctccctgtcaaattcatggcctctatttttt
>29919587154604
gtaaggcaatggacctgcaggcctccccatgggagtcagtccctcaagcatcactgcagatattatcacctcccaacctggccctgtcttcaggcagtttacaggaaaaaatcttggcatgagcccttagcttaggactgattcctggctcctggaaacctcatccagatgctgcatcagagacagctcaggggttctgtctgagacagttctcccatcttgttctgccccctggtggtagctcaggatgtcagcacgtgcaggccaaggaacctttggttgcaggaccaaaaggtgggc
>300196554878
gtactgagacaccggaatcatcgttggtggggttggctggaattctgaggcctatggcttgacttctcagtgtctaagactggccaaaggaggggctcctatacccaggatcagtttggaagtcttcctccgtctgaaaacaaaacggagtctgggatgcagtcctgtgggcagggccagccaggctgtgtggagtcagggaggcatgacctgttactgaactccagggtggcagcccctcaatatgggtcaggccagtcccaacctacagactgcaaggcaggcaagatgctggtcact
>3011981488244
gtaagtatgtttaaaagcatacagtatctgtcatcattaagaaaatacggttaaaggctgttttgaatgaagtcatggtttcagatgaatctatatgttaattagtggtgttgattatcacttggagaagggactgtgaaaggacttgacgccgcagtggggtccttgggctcagaaggtaagaaagcatatacagtgaaggtcatcttcttctttagcttttttccaacctgggttaggtctaaaaacaataatttaggtcagttgaagagtgaataattttgcagattctattcccta
>30219659139668
gtgagtgcacggctgcagctgcagctcggagggagcagggtggcgcgtgaagggggcgtggggtcctcggctgcgcgccaggtgggcgcggagcatccggacctccggtggcgggaggggcgcggtgcagcgcggagcccggtgctccgcttccgcgcgacccctgcccgggctcggaggccaagctcccgagcgaccctggcctttgcagtagtgctccccggggccctgctgcagacagccccagcttgccccggactgccgctcgggctcggatcagtgatcggatggaaggaaggt
>30315647138381
gtaagtgagacctggtgtcgtaacacgcgctgctgctgaccctagacatttaatttagttctccctatcttctttccctcccgcctctcttcctcccttcctttctgtttcgggttgggggaggggggtctcactgtgtcccaggctagcttcaaacttgtaattttcctctcatgtgtatcatgtgcatgcctggtgcctgtggtggtcaggagaggggcttcagaaacctctacttctgagtcacagatgcctgtgaaccatcatgtgtgtgctggcacagacccagagggcagccag
>3041280646860
gtatttatccacatgacccagcaggagcgcagggagtgcttgagggagggggtcaggaccccaccatggcatctccgactcctctggtctccaggtgtcaccctcctgtatggtggtcagtcctgagcctacctcaggcctcctgctctttgcagactcaactgacacatcgggctcttttctagaatgttccctagtagtgagcggctttgaaacagttccatggggctgcagtatggagctgaagcctctacctcttccccttacctctgtgttctggaagtttcccaggcgtgccaa
>30515537110930
gtatgagacccaggaggtgggggtggggggatttgatttcagatagatcggatgggaccctttgtcatcttatagacacaaaatgagcatttgcttaggactattgggtcttcccgaggaggcccaattactgctcactgtaaaagccgttcggatggtgacctcagcagaaatagattaaccattactcttggactgtccgcttattcatggtagtagagaagatagcatttgctcctgaagtaaagcccttgtacacccaggtatctgatgcgtctctctggtcaccatcttcaaaag
>3062000235311
gtaagtggagtcatgtgggaacgggactgaaagggaggaagcgggaccccacatgtttcctgtcccttttgaacacaatgttttgtaaaccaaagtcactctgacgtcttagccattgatcccctgataccaaaagggctcttgagtgccggcttgataacaaggctgcttgtaactagcacatatctcaacatctgtggggcagccgctggtggcgtgccagtgtcagcgtcagcgtagttttctgagaacttctgaagaacctctgaaacaattgaagtctgatgagatgtggctcca
>30710862138001
gtgagcagctcccactagagtgtgttgggatttgcatttttagttatacgacatgtagacactgctaactaactcttattcttctagcccccttttcatcgtacttgaacttagacccgtggtttctttttatgtgcttaaacatagtaacttcccaatagaaccttctctctctctctctagcaaccaagttgggagaaaagttttccagtgttggcagaatgccttccactgacttacacacgatcccactggatcataattggatgccctccttcctgagctctgagaatggctgaa
>308237882550
gtaagtcacagacccatcgaacacgcaggcctttgtacacagattgcatatgaaccttctttacttacattagctgcttggtttgtgagaggaatagctaatgacctgttttcttgttaatgctttcggcccacctcctgcacaccaggggtcaactgcagatgtctctgtccttgccagcttttgattttcctctgggctgatgtctttttgtgggtggggaagcctctggggtgctgggcctgttttcttgctgagtgaatggagagtctctgcccttccctggtaaagccagcgaga
>309182545672
gtgagctgtgctgaaccccgcactggcgaacgacgtggggaacccaggaactcggcggtgcgctgggcagcttccggcgggagccggggatgcgcggcacgagcaggccgcctgggtcccagcccccgtggacccttcattggttctgccctttgccggcgtggctttctcgactcagggtgaaagcgggaggcctcggactttcttccccaactttctattggcaagaaaacctgcagattaccctagacccccccatcagcatctttagtccccacgtagaactttgtatccattacg
>3104901105097
gtaagagcggcggcccacggccgaggcttgaaagtgctggcccggccgcccgggctttgtctggccggagaccgtcttgcgggtgcggtggagggtggcagccgccgaagggccgcgactccagcaccttagctgagccggcccggttcttttgtgtaaagaacagcactcgagtccacgggagatggctcttggggttcctttcggggacattagaatgctctgccatccgtgtccttgcccggctttagaagggaattctagaggaagcaagaatttaaggctgcagtgcctggcttg
>3111187621719
gtgagtgtgaggtggagagggacagggcactgtagtcacccctcctgggaaataacatggtcccacacagagaccccacatactgagagactgccacctacttgataattcaagggctgagcctttgaacccaggatgtgggcacccatccatagcttggagagacctgtccagattcaaatctcagttccaatgctccttgttgtgtgaccctgaacaactctgagccctagattctgcatctgggaaatgggataacttctgttttcagtaaccaagatcatgagcttaaggcagttg
>3123556125070
gtgagaatggtttagagtctgccaaggcagagatgggtggaaccccagccaagggctggtacttccctgccctgtgggctctgggtatgtcagaagtgggtaaggctagcccagggacaggatcttttcacacaacagtctgtggttagcctagtgctttgtattccccccgtactttattcagcctttaggacaaggggcagaggctaggatggcacccttagggagcccctgccccacactaggatgtgccaccatctagccttctacctgttaggtgcagccagcactgagttcact
>3131783340395
gtgagcgagtgaaagctgaggctcagtgtgctccgtccagatgcaatcaggaactgctaagggattcacatcttaaaaaaaaaaaaaaaaaaaaaaaaaaaaaaaaccactcctacaaaagaaacttccgttgagcagcggcacatttgcacccactctttgcatcattaatgaaacaccagatcgaaagacagacttcaagcgcttcttgagattctgttcatctgtgtgagggattagcattttctgtgctgtacctacattgttatataagatagatgggtgattgtcatacataca
>314489748215
gtaagtcggaatatttctactgtctaaatatcttggcttattccatccagggcctttctagaactggttttgtcgtcattccccaagtgattagctttttcattttcctgacacacagtactgagctaagagttgaactgacagtcagtgtaactactttcctttagtgatcagcacctgagcaacagccacattgtcaagagaaagctgaactgtaattgacaatattcatttttcttctgtttctgtgatgcatttgaaccttgaaaaatataatagaaaagtttcaggagttcaata
>31515420601
gtaaactaaagctttactttataaaatactctttaaagtagacatttttttctttgccagatgtttttaaaattagtcatttgaaaagctccccagccctagtgtgtgtaacgtgtatccttaatgtgtggaagcctgtagtcaagcttgagcctctgaagagcatccagtgctcctaactcgagccatctctccagagccttcacccttctttatcacggcaaaaatcatgtctgcctcaggaatgtcctttttggtattgtaagcattgtccatcgctgtactttcttttcaggtaat
>3162102016525
gtatgactttgcttgcgctgggaaaaagtcagcctggaaattacttagaacattatccatgcacgtccctctgtctactttggaaacatcagaaagggaagtttccttttgtgatcttacacccagaaaacaagtgatattgtcactagtgtcaaacacaaagatgaggcagatgtgtgaatcaccaaaagagtttctttgtgataaatggatggcatcatttttgtgtggctttctaggggtattgggagcaaacatttgtttaatcgacacctctgggaattgttgggtagtaataaa
>31769568035
gtgagtagctgccaggactccaccaggatgcctacttgttcaggttcaatggaatatttgcttttacatctgtgtttgtgtgtgtgtgtgtgtgtggtttttgtgtgtgtgtgtgtgtgtgtgtgtgtgtgtgtgtgtgtgtgtgtgtgttagagtctagtacagcccaggctggcctcaagtttgctatgcagttgagaatggccttgaatgtctgatcttcctgcttccacctcctgagtgctggggtcacgggtgcacacctggtttatgagatgctagggatgaaatccatggctt
>3181974888897
gtgtggatgggtgtttgtgggcatgggctgtgattatcccgggtgccctctggtgggagctctcggtactgtaggggggcctgaagcaatatatcccctccactctgccccacccccacctccaggaggccaaatcccaggtacccagccacactctgggtgaccctggttaggtgttacccctctaccaagaaccccatcacacactgggtagaccctcattaggtgttacccctctatcaagtttactgcgtcactgtacatcaggcagggatgagacagtgacttcctaggccctct
>319627638675
gtatgtgtccagccccactattctaggttgcttccttcctgctgattgcagatggaaattcacaaagtaccatcataagaattgtgtttgggtttcccaaatcatactgactctgaaccacaatctcacattttgaagccttacttttctaacaatgcttggaatatttatgtattggggtaattaatatgaagctacaaggtggtgaagcctgttctgttgttcagcagtggcctttccattgtacctgcgttgcgctggtcgagttgtaagataattccttggggagtccactgctgg
>3201487390867
gtgggtgccatagggatgcccctgccccattcctacctgggctccatccccggtaccgaaaaagggaaaacaagaatgtttgatggccgagcagtggtggcacacacctttaatcccagcacttgggagggagacacaggtaaatctctgagtttgaggccagcccggtctacagagtgagttccaggacagccagggatacacagagacaccctgtcttagaaaaaaaaaatgatgaaggatcagagaaggaaaggaatctgccgaaggtcacacagccaagcttgaatgtgaaatctg
>321274648168
gtgagccaccttttgtttatttgttaagagtaataatttaaaaataaagacaaaagtttaattttttattagaaatcaaaagttgattctttcaaaggagagcggtgtaggttagaaaggctagaaggatcacttttccacctcagtattcctacgagagtaaaatagatgcaaaccttactattttaaacatttttaaatgcaccacgcagtgtctggcgttgagtacgttcccatgtctacacagtcatcagcacggcttattcttttgtcatatgtacacgttacctttaaaaagaa
>3221438098237
gtaagtacttggacagtcttttaaaattaggtagcatttgcacagacaggttgccattcggcaccaagtttacttagagaaagcaatctctgccgatttcaccgatgtggtcaagtgcttctgccgatctgcaaaaggcaggcaggttgacacttgaaacactaaactcacttccttcacactgttttacatttcttattcttttctcctaagattgcaaagaatgcccattatataaaacttgaaaaatataacgtatttaagtaaaaaatatgacattcccttattcttctgaaaata
>32316531120762
gtaagtcatatttttatgttttaaaaatattaacatttctactatgtctcttagactatacaatcattttttcctagtggaaaaaatatagtcagctctctctgtgtagctttctcctgtgtgaattaaaaaagttgtgcattgtaaagattaaaaattaccttttgtttgtactaaatgtatacagcctattttccttgttttcattattccctgaatggtacagcataatagcggtcccatagcagctatgtcatgttagtctcataagtaactgtatgagggaggaggtattttatt
>324865386492
gtaggtggctgtgcctgcatgcctgcatgtttgggcctcagggccaggtgtgaaagtccatatgccatccctcctgcagtgcccgtctttagaaaacggactaaggcctcctactgagcaacgaggctccaacagagagaacacagggtgcaatgttaggggatattatttgaaaaaagcagagaaaccatgaggtagaggtgtgagctgctgtcttcagattgccctggtagctgtagtattcagtgtcttcctgcctgaggtaacactggctgtagtatccagctgtagtatccagcg
>3251312995029
gtaagccctccgctttgtgagtgcgactttgtgactgagctctcagcctttcctgccttgatgctgaggtgcctggctcttaaaaccagagctgtatttgccttcataatggctgccaagtgtgtaccgaatttcacggttgagccgtacactagagatcatttgctaaggaacctaggtttgatcttcatttccttagttctgtcctttacatttcccttgaagttatagtgttatggaactcgcctgcgtgcttgtgaaattaagaggaaacaaataacccgggaggtggtgagcttg
>3267264116988
gtacagcgtgagaaggagagaagagacagaagagaggagctttgtaaacttgaagttgaggtttacagcctgagcccctcattttctctttttcatatcacctgagttctctgttaaccttctgtaaggtaacagcagtagcagcctcacaggagatctcaagactgtaacatttgtctcacagctgccccattcccagtgtctggactctatcctatcggtgacattaacagtaccttgttctgtgtgatgggaatgtgtgtagtaacgtgctatagagatcatgttaaaggattgctg
>327620785252
gtgagtaaaaagcagaattggctttccattgtagacattgatctccactgtaaagaacacattgagcaatgaagaaaattagaaagaaagtcagaatgagaagattaaaagtatcaaaatgacccacagctccctttttgagcatcgacctgttgggtcttgtcattggattttatagcttaggttgctgaaacctgttcactttaccacttggttgtgattttctctggtttgctgcttttggtgctatttgcttttatcgactattaatgtagtcaaaccagtttaaatgcttttgct
>3281791629585
gtgagtttgtagttagagccagagctttggctttgccgtgcatcctttcctcttaagatctcataaccagggaacagtcagtgcatgacttctggcatttctgtttcttccttctcattgcaaattttcttttctcatacaatacaataagtctttctcttgctctctaagctcacatcactggcatgttatggtgctaaaagtaagtctccttgtctttcggtacctgtcttactcttttctgtcatttccagccattcattccttcctaatcttccttcaccacctgccttaaattga
>3291624743386
gtaagtgaaagatgactttggtggaccttatccataccttctaggtgtcctagggcttagaacctagagggaagacttagcttttaatttactttaagtgtatgaacctcattaagccataacaataatgctacattaaaacattaatttaaaaaatatttatattacatttatttattattatgtgcatgtatctgtacatatgagtacctaagggagtgcatgtaaaagtcagacaacaattcaagtgggtcagttctctgctttcacaaaattcaattagtcaggcttgaaggcaag
>330326930834
gtaggaaagacgtgcgtaagcaagccattcggacaagagggaagtgataggccatcctttcggtcacaaaatgctttgctgtcaaatattctaatgacaacttaaaattctctagaccgtttcagaaattgttggaaattctgtcctgatctcaagccaaaattcacttaattgtttcaaaaatatgtatacactactgaagtcagaaactcaaacagcatttaaaaaaaaaatcaaacgttctgatacaatccaatccaagaacgcacgccaatatgaggctcctgtgctgaaaaatga
>3312005798471
gtgagtggcagcctctgtgttgtcctgtctgtgcttttgtttcctttgagctttcagccttctcatccctgtatctacaatgctggtgtaatgtaggttcctacagggtgagctcaactatggcacaggaggacagagagattttcacccatgtttctttatttgtaaaactgtgtaaaagcttatggaaacagacactgtatgctataaagtctggtttctccaacctggcatagcccctttgcagttcattcttttaaggaacaagccgagaaaaatgaaggatgacactgtagcact
>33262111363
gtgagtgccacctgtgactggaaggtcctcctggggccccagcaccatgagggtgaagtagacaaggaaagtgctgaagttgatgggtccacttcagaaagccacactctgaggaacaacaatgtcatacctgagatcctgaagtcctgggagctagggtttggacatagtcctttgaatccatttgataattcttctccttaattctttatcttctagtgtgaagtgaagtgtttaggaccgacagcacatcacaattgggggtggggaaaaatgccagacttcagtaagacctgtaca
>3331752122889
gtaagatttggtcatggaacaggctgtatgtatgagtaacgtgtggctctgctgcctgatgcatctcaggtgctccagagactcactatatacaaagcagccatttctagccactggctgtaggcctcccaagaaaggagacctcctgtcaccgactagagaaacctagccttggtgactatgcaggcgtttggagatgccttttaatgacaaattgtcacagtgagaggaggggttgggcctttctaagtgaacaagtaaaagcttaaaacgatactgaagtgaggaaagaggagccgg
>334496585234
gtaattaatatctcaagttctggctgtgtgtgattttgcatgaagaagctggaagtgtttttagagaatgaaatctggactatatggtctgcttttttttcttaaaaggaacatgtattaaaaattaatgctataaatcagcctgttgtattgcaatatagcacaagcaactggggtaagaccatgggattctgaaatgaataaagtgggaaacattcaagggagtggatcttggggaacatgtaaacttgaggagccttcagaggtctcaaggtcacatggctctactctccaggtcca
>335716479002
gtaaggagaaggggacaatcgttgggtgggggatctctggccgtgtgtcttcatttcattagctttataataggcttttggattgaagtatcggttgctcattttcagtactctttggtacgtgtatgtgaatgcatatcatagaaaagttagggcagtgttctgacctcagagtgccagtgttatagtttcagagatgttaagtatgttactggaagatatgaagcagtgatttaaggtatggaatagatggagtgaggatttattgattttgatgttttatctacctctctatatcta
>3361423715451
gtgggtgtatgaaaaatcttttcctttttcttctatgtctgtgatgtattttatgcctctgggtatatttctgtaccgcttgcctgcctgttgcccttggggtcagaagaggctgttggatcctcaggaatggtggaacaatagcatcgagcaggctgcactgtgaggtttgttttgttttcacatgtcataatgtattcaattatcaaaagaaaaaattaactttcttccagtggtagtacttagttgaaggcaaattctagagtatgacttttgaagagaagtttatcaagttaaact
>3377862116720
gtaagcagggccctccacccgaagtcccacatagtttcctagcacagggaaagcaggcaagagttgcacagcggctcatggccagtccctagtatactttgtctccaagtgattgcaaacacaatgggagcctcgggacatctctggtcatttgaggagggcctgaacttattacagatgcttttcctttaagcctattgaaccttttggttttgtattttgaaatagggcattgtgtagactaaagattgctttgaacttctgatcctcctacccctacctcccaagtgcaatgattac
>3381853659482
gtatgagctttaaaaggtgctaattatgaaacagagctggggggcccttgagatggctcagtagttaagagcccggactgcttttccaaaggacccaggttccattcccatcacccacagagcagttgacaaggcctcgtaactcctgtcggaggggaatctgatgccctcttctggcctctgtagtcactgcaccgaccatgcatacagacaaaacaaccatgcaatgcacgtgaaatttatctgtcagagaggctcttagggctcagagcggttctaaagggctgtggaagccatatt
>339627968432
gtaagtggcctttcaccttcaggtaccagactctgagttatgctgggtacacaaagggatgtgtcagggtcctgtggtttgtggatggcagaaacccatgctgcctagaacaaggtgcttactcagaagccaggatgaggtggacaggggtgaggggtggagggtgggcatacacaaccagctgggactctggtttgttaaaaaaaaaatcccctgcccaatcagcctaagcgaagagactctgtagcttcccccaaggccagtgtgtcctccacaagcacagatgaggcccacgtctct
>3401393261528
gtactgactacatagtgagctttggtgtcatgtacagttttattttattttctaaatgcttactcctagtatgtagaaatacccgggtttgtgtgtcatccttctatcttgcagtcgttccacaacaaattactacatttagttctttcagccttttcttctgtacattgtagagacagcatattcttcttctctcttcctcctaccctctatctttagctctttagtgttggttgtcagttgcttcttttttttgggacatactctaaatggatgctgaaatttgttcaaaaaattttt
>341340384764
gtaagcgacagattccagggcactagaggtgccgatgagccagagtcagagaagtagtgcagccaggagtgggggtgcaggccaccaggctcctcaggagggtgaaacaggaggatcagaagtcgcagccatcagcaactgtggtgaaacagccagcagttgagagtcagaggccagcttggtttacagatggagtgctaggcaaatgatcaactactgcagctcacgagttaggtcctcagcttcttggccactgacctgtgtactgtcccaccacttctcgtgtcactcccccacccc
>34211444148338
gtgagtaaaagattgcacctgacaggcggttgtggggtgggagtgtggggactgaagctcttatcttgggtgagactcaccaggtcacattttacaacagtttgagtttcttaataattcggttttattgtgtctttcattttactccacttttaaaaagtcaatttaaacatttctgggaagactacagtgggtatattacttaatattaggtcagatgctatttaagatattttattatgtagtttaacaagtttattttctcactattatcttattttttaaagttttattttttta
>3431047768466
gtgagtgaggctaggacattaagaccctaggagcaggaagagcactggaaagatgggctgaggaaacaaaacttgggtagcttccagaaggccaaggagatggggtggaagatgaggctcagatgtagagggaagtggcttgtcctggagggtgacacaggagcatctcgatcacccttaggaatggtggtggaaatgtgggtatgactcagattccaccagctgtccctgtccactctgctttgtgttccttatctgtaaaatggggctagtcatggtgctacttgagaactgttaagt
>3449262110236
gtaactaagaagcagcctctcctacagcctgtctaagacatagaccaaaaagacatcctctctccccgactgctcagagcagagtgtttatttctgaactctatcttgtctaggagactaacaatctaggattcctgatttagcactatgtggtcttgtcatctaaatcacagaaaattgagaaaatggatacagctattatggaccctggagtcacatcttactgagacatgaagttaaaatcagcacataaaacagaaagtgtcacagacagctaaatctccctaagaaaggatggtg
>3451033624660
gtacatatatctagcagtttgaaagtgttccaaccttttggctaaaattaaaaaaaaaaatttaaatgccctgttccttatccagacagattcatagatctatgaatctagagagaaaagaaggaggtggctgccaaggcctgagggagggggaagttgctgcttgcccggtggagattttcattttgcgagatgagaagtagtaccaaggagcttgcagctgacagcactaagtgttttgtacttcttacccctgagctgtgcacttagaatggccgagatggtcagtttaatatctta
>3461054010337
gtacgtattgtcccgtgggcacacctgccctcccccccccccccccattttgatctcagctgtgaaggagtttttatgttgtgctctttgcatgccattgggaccactcttgggaggtccttttagcctttgtaagcttctgtgtgctttgttgagaacacacagatattttatactaaagcaacagaacaccctaagaagttactgctctccgcactttgtcttccttccagatgagaagagctctatcaaacatgtttgtgtaaagagcttaccagttatttctccatatgaatatga
>34768875422
gtatgcttactggtggtgcagggatggatacaggggaagaaaaacaacaggttagttctgactccctagagcatgggtttattctgtatcagctggttggtgaaagtcagtttggctagtaggtgggaagaaataccttgtggtgaactgacatgggccagtacagaatgaaggaaatcctgtgggaccattcatctcttctatagtttacaggagacactgagtgttaaattgctttatctagataaaagtcatcaaacattctgtagattcacatcttgaagaaaaatggtaaattag
>3481062066608
gtgagcagaagtggggtggtgcgggaggggaagtctcagccctcaccgcctctgccccctccctaccttcttatctgacatttccttctgcctgggcccttgtttcagccaggacagcgctaactttgcttgccatgggtttctatgaaacctagtaggaatttaaaacaatacaatacaaaacaaataaaaggcagatggagagatgtttggaattgtccagctccgaggagagtgtctcactttaggacactttccagggtctcagtaatcgctacactagccatatgtggtggttcg
>3491163299105
gtaaggactaatccactctgttaaaagtactttggttcaggggctagagagatggttaagtggttaagaggacttgctgctcttccagaggacccgggtccaaatcccagcacctacatgacagctcacacctgtccgtaattccagttctaggtaatccaacctggcacagatgtacatacaggcaaaatgacaatgcgtgtaaaataaaatttaaaaatttttaaaagtacttaagttctaggagattcttagtgtcatttctattgtgtctgtagggcataattgctttgtttgaat
>350682071312
gttgaaaaatgtccagttctttctgccattttacatatgtcactgtccgtcagattgcagcctttcctgccatatgccagcagcatccctatggacacacagagccgagttcacaagcttccgatagagtgactgcccatcattaattagggtgattcttatcagttctatcatagtgaaacaagaacataaaatagtagtaatattgtatcttgtgtttggaggctgacagggagaaccaatgtgtgtagtcatgtgcccaaagcatgaacacagtaggaatgctggcttctagagaag
>35114352139125
gtatcagaaaaaccgaggatctccattactgcttccattcttaaaagaaacccatttccataatgagctggggacttatcaggcaggagcaaagaattatcctaaagttccttaaagggagagaggaacggaatcaagccagactgaaaacaactacttaagatgtagcaataaaaagacctctagctgttgggtaataaactgcagcccagatattaggactcttaaagttcgaatttgtcatttaaatagaagaatcagtgtcttgtcattaattgcctgggtcatctgctgaattcc
>3527806116005
gtaagggaacacaagttctcgaatgagcatcagatgaatttccagttacttacagctgtgatgcttgatgcttgttaatttctggactgctgcaagaactttttccttcaatcactaagaggaatcatgcttccggtgcatgggtgctgatacatgagggaggcattagaacttgggaacaattgaagttgaacatcttaagaaccgccaactgcagtgagttggcgcagttaactccgagctgttcagtgtggttggtatcttcaagtagaatggggggcatgaagttcatttcaatgc
>35310209141580
gttggtattggggttcctctccaaatccctccctatggggctcaggcacttgctcaccaattccatcgaggaaatccatttatccctgggcaggacagagcacaacggagtcctgccttgatgaaaggattcgtttgtcttgatgttttgagaataacagttgaggactgttgagggaggaggaggaagtgaggtaatgggatggggcagggagggtagaagaccaaaagctgacctgcaaagggatggaggcagaaggacagcttgatgagaaaggtgtgtggaggtccaaagaaagaa
>3541900577044
gtaagtatagccagtgattctttgcatcagagacaggaaaccccaccaggtagcctaaagtcagtgggacgtttagacataggtctctccttagctcaatctggaacgcccgaacggaccgctctgaatggactcaggacttcaaagacactaaaaccacttctgggaactggtaccgaaagtctctgccgttcaggggtcagcatgctcagctggaagggcttaagcagccaggatgagttcttaagccatccaggaaaaggatgtagctaaggatagcggggaatggtcggtgggctg
>355882154070
gtggtcgcagccacagcaaccacagctgctgctgctgcagcagccacagccacagcagtatttacagccagagctgcagaggcagtcagagcctttgtatgtattgattccaaaacagtgtcagccacctagggctcctgtccctccacggccagtaccaccatcttacccccagaggtctaatattcagcactgggcagtgtcagctcagcaaagtggtctccttaaccttgctgaggctgggagggttagccagcctcaggcaactgtggtgtgtcagctaggctccacccagcagag
>3562080188242
gtaaggctcagagttggccgtggcctcacggacattcacttaaggtcttgacattagttcctaagcacacacctgggggagttactgggacagctgccccacatacctgcgaacctttgaacatgggaacagtttgtttcttagttttttgttgaaatgcctcaaggtttgtattttagcaccattaaaaagaatgttaactagtctcctaccaaatactgagaacataacatttatcattcacttttaaatacagttataggaagaagtagagaataatattaccagtgtaagtttaaa
>35756369338
gtgagacatttaacttttttctttcttttgaatttttttttggggggagggaatctgtaacctcatgttccaggatcagtagccatggccttgaaatttggcttccacatcctctaaccttagctaaagagatgctcagtggttaagaacactggttgctcttgcagaggaccaaggctcagttccatagtacctcacaaccatctttacttccagttccaagggatctgataccctcttttgactgcttaggcaccagatgtatttatcttatacatccatgccagtaaaacacctttt
>35857573185
gtaagtgcaatggtctggctcaccccttatgagcagggtacacttgctgtctccgtagcagaaaacacatggttgggattcccctttctgagttagcttctctctcccgtcctgtagacaacccttgtatacggtctttttggtttaaatgtccgtagactactagacttaatttcgtgaggtaagtacaacagaccatcataatcctttcttgttgaggaaacagctggttttttcctcctagggagggtgggtccctcaagtgtcccccactgacattttaagaaattatattaacag
>359875011884
gtgagcgcctgggcacgatcatcccctccgcgggcaccgacgccgccgatgggttccagctgctgaactctcgggacccggggcccagggtttgggcgcagtgtaggaaacttgctctgggtgaaacaggcctcctggaccctctgcagtcgtagccagtccaggaacctcagtgtcctcaagtggcacacgttagcggggtctttccccactactgggaaagactatggatagggcaatctctaccgggctcgtacccacagggtgacagacaggtctcaggcacccatccatgccctt
>36013353127433
gtaagacttagtgctgataaacttattctttcttttaactgcaccagtgaatataccagaattggatatgtgtgcttggtttggagtttccttcttgcttaacagtaattgtgactttatagcatggatatgaactaagatttccgtcttttttttttttttcttcctgagacagggtttctctgtgtagccctggctgtcctagaactcgtgctgtagaccaggatggcctcgaactcagaaatccgcctgcccctgcctcccaagtgctgggattaaaggtgtgggccaccactgccc
>361736426228
gtaagtgtctgctcccaggataggggaaatgcatacacctttaaatatcaaataatcttcttaaaaatacaatatttttaagactgagatacttgcctttgaagaactatagtcttcaatactttacctgccttagtaccccaaagaattaaccttagccatacttactccttgcctatatttcccttcaatctctctcattaatatataatcttactttgctaatgattttaaattgctctgactataattgaagtcaaatagacatgacaccaaatccctatatattgtaagcaagtc
>3621238495528
gtaagtcaacagaagagtttactcagctggaattcttcatgtggttactgttcatgcaaatgagtagcagaggcttaagatagtagagaaaaacactctgtattaaaaggactttgtatttttcatccctgaagagttttaaaaatacagaaaggtggtcttcactctgccatccctcctccctgtccaggcaaagcctgacttgatgtgttcttcctcatggcaggattctggctttttctccaggggtgggacagcctgatctcttagaatgactctcataaatagcatcagaataac
>363841539910
gtaagagccgctcttcactgttcctctcctaaactttattcaagtaagatcagctttgctttatatcactgattggaagctctaaactgcaatttaatgtattcttttaaaccatatttatgactgcatcgcttcctgagtggatagtaatatgcttaattctagttactcatgagtacttggcatatgtgaagcactcccagagatgcaaagatgaataaatcttgtagtctagagaatgcagtaagtgacactgcagctatgtctgtctagggaagtctctcaagtagtggtgacttt
>3641934239829
gtaagttagttgttttttgactctactttgaacatttttctctctgaatgtaatctgtcatgttatatgttattccaagtcactaaagtaattaagtaatagaaatagacttttaaaaagtagattgaaacatgtaagtgaccattgtgaatttttttaatatctccttttcataatagtgtgtgtgtgtgtgtgtgtgtgtgtgtgtgtgtgtgtgtgtgtgtttaaatttcacacaacagaatgctggacattctctcatagctcatcttcgtaccttgctgtgtgaacttggagcca
>365685120194
gtgagtccctggccttgaacagactcctccgtgactggcttacttttcattttttgttctaaaggaaagttttctcagcacaggttatattaaaaacacaaacccatgataaattcttactttaattcacatagccctgagatttgtccgtatgtgtgtctagaagtaaagtagatttgtgggttccgtaccctctcatctggggcattggcaaagagggcctccaccgtcgcaccagccacccactatcagaaggcagcattctgccagcgttctgtgattgacatggtgtgtcacgtg
>366179181032
gtgagtgtgtgatatctctttccctcaacggtgacctgaggactaaagtgccccctcttcctaatttcaagagaaagtttttgacgttgccatgtgcttttgaaatgaaatgaaacactaatctgagagagagagagagagagagagagagagagagagaatgagaatggggcgaggacataagtcagtactgtgccctttgctctgggagcctctttgccacccagggagtatgtagggctattccaggtcactggggaaacccaggcactgggcctttcatcacagaatagtgaactc
>3671632126333
gtatcacacttctctttcgatgtcacatctctagtcaaaaccacaatgggtcaccagttacagaccccccaggctaggtgcactgtaggagtcattgctcagccctgggccgtgtatggctcagcaagctgctggctgtcagcaagcaggctcagcatgcagcatgctacctccagcagcagacaaaccaggaagctgtcatttccctcatgtcccctcccccaacgtttaattctctcttgcttggtgacatattatagattacgtgccagtgaatgtgtgcagacttatttctgtgat
>3681066340838
gtgagacccagcgcggcctgggcagggggatgaagtggggatcaccctctggtccaactggtgactgacgatagcggttcccgatgcgttaattgctttgggtctatctgggaaacgatgacactgataaatcccattacagccccgtgtggctgctggggttcactttgccttactaccctggaagcttccttccgtgttgcccagggtcaccccagccacatgctctgtgtctggatgagtcgcctccagcttagggctggctctgtaacgcttctcctaaacactggagtgaatggc
>3693646111572
gtaagtcagtgcctttaactgagtgggtacaacatggactagagccaccaactatacttgcttccttaagtttgatattatctctttatatctctcccctaagggtcttttaatctatatcaaatacttcattttaaaattttaatttattttgtaataaaatcattttatttttattgaactcataaataacatatcatatagctagttaaggtaaatgcttttttaaaaaaaacgtgtgtgtgtgtgtgtgtgtgtgtgtgtgtgtgtgttgggtatgtgcgtgtaactgcaggtacc
>370467868146
gtaagaaccagctatttcctagtaaatactgacatttttgaggctaaatgctttaaaatcgtttttgaaagtagggatgaagaatctacttttaatggtaattttgctttgtttttgaggtagggactcccatgaacttcccatgaactcccaatcctctaaccttgattcccaaatgctggaggtacagacgtgtgctatcgtgcccagctgcagctagtgtttggttctgatcttcagaaggaatctttataaaagttgatttgatctgttggattgggaagggaaagactacaaaat
>371311358735
gtgagcatttatgaatgaaacaaagcaatcgttctcagtatctcccatccaagggtctgaattacttaggtctctttccttaattaccttacatgggccctgtttttcttagcatgcttgtaaactctgaatgtgaagtttgacgcacacctcacttacggctggggacatggcacacacatgtgcccattagaatagcatctcatccagaactagcagtgttgggtgtttcgcttgcaagcctctcctctccaagttcgtcgtgccacatggccatggtgcactggcgtgtgtgcatgc
>372491954270
gtaatcaaacagcaccaaacagaaactgattggtgtccagtgtgatggggtgtgccaataaaactagcatggggaaggctgaagcaggaggaggaggatttcaaggccaacctgagctatataatgagaccttgtcaaacaaataagcaggggccggagaggcagtgcagtggttaagaatacctgttgctcttgcagcggactaaggttcaattcctagaactgacatggtggcccatagccatccataactctagttccagaggattcaatgcccttttctgacctccactgtactat
>37311212130796
gtgagtagcccagagtagactggaatatgggggtagtaggtgctgggggttaaacctagggccttatgcatacatggaagtgattcaccaccacactacactttagtcctgcctaattctggttttggtggctattatttgccatacgtgcttgtgtgtaaatgcatagaggtgtcagtcttcaccttctgccttctctgaaacagggtctctgtcttaatcaacactcttgctgtgaagaaacaccatgaccaaagcaacacttttttatttattttatgtatgagtacactcactgaa
>3741457930649
gtaaatattcctaggctgtcatacttttttaatatgctcttgatggtaggcaaatgtagaaagcagcattttcaaagtaaatgtcagctgtcgtagcatgttctcatctcagtatccttcctcagatgtcatgcttaatttccagccaataatcagatactctcaacactcctgggcttgatgcagagaaagacaaagaggcatctcccacaggaaacacatattctggtgtagagaccaattcatcactaacaccatgcaaaaactaagctgtatacttaactttagagataggtgcaa
>375182851170
gtgcgtatctggatgtatgtcaccaacaatcttcccatccctcacggggacccatttacctgcacagtctatgggagctgcaggccagtgacaggtaggtccctagggatggtttggagattgtgtggcttgatctaattgacagggtgttgtaatgtagcatctgaaatcagggagtggcacggctttcagacatcaccccagaggcctgtgtcctgctccatggcagtcagaaatctgcagccctgacaggcgccagcttagctgcccattgacccttccttcctatcaggaggtcag
>3761272665974
gtaagtaagggctaatgaggaaggaaattgatttgagtgcatcagaaaatttatgataatttattactaatgtgttggtaccttccaagaatatagtatagttcctgagttgtagtcaacattcagttatagaactgagaacctgaaattagttctatacgatagtgatgatttaggaaaataaacatattgctgactttcctatcagtgtgggtgtaatagaagatcgtgtaaaaataaaagaaatctttgaagttgatgaggaattcatattgaagcagggtttcttgtttgtttgtt
>3777271100558
gtaaggcgcgctttcctgcctgccatgtttaactgtaacactgaatgcatatttctgaactaaactttaagttttgcttttctttgatgtttttaggctatgtagcactttatatctactcttagtttacgttcattagctggacagttcttgaggtcagccttgtactggttgtttttactctaaggcagcaggttatctgtggtggagctaaagtcgagtctcttcccaagggaagagcccctggaggaggcctggcctgcaggccaggccgtgtggggagagggggggttgctgaaa
>378162175967
gtgtgcaatgagcagcgcccaccgatggtgatctcgtttaatttttatttacactgatattttttccttcaaaaagctctagcatatcaatattgaattacttatttgatttaatgtgtttggactgtgggtatagaaacattttaaaagatactaagtgagggaaaaagaaagaaagaaagaaagaaagaaagaaagaaagaaagaaagaaagaaagaaagaaagaaaagctggcttttaaaacaaaacgttgcttttgttttaaaatcgaattccatctcatttcactcgcctcaatg
>3791077878127
gtacagctttgctctctgtccacactgggtgctgcttttctccatgtctgcccttctgcctgttagttgggttttcccttgttcactaagtcaagatagctcatgatagtgaaggaattttcctcttctaaccacaaattcagtttcttaccgataaagacagcttctgtgaatgaaatgcaagtgaaactgagcaggaaagaggagtgatcactactcagcatgcgtgtatccggagattgttcctggggggtggacagttggcagatctcagtgtgtactgtagtaagtcccggggtt
>380647537635
gtaagtatgaaagacctggaggagcctatggctgcgcctcgaatcagcggcctgcatgcttggaggcaggacctggtgacccttgcccctgacctctggcttgtgacttctgcttatcaggagggagtgacaagacctcttggagcacccatctctacagtcacatggcactttgtttgctgctgctagtaggactaggtgacagcaaggttgctgcttgtcagcttcacactgtcagaaacctgaagtagctagtctttgcttctcagtgaagcacccggggtggggtggggtgaggtg
>38120887108988
gtatgtaacctgagccttcgtgagctctttctttgtgctctggcgggtgaatagcgtgggcctttcatacagcacttcactgatttcgctggcattcggccggcagcagtggacacttccagagtcagttcaccactgggtaagtttcctgagcaaagaacctatgtgtgtcattcacctccagatacggggcacctggcacagtgcctgcctctcactagctggctcgtggcctgtttcttaacctctttaacgctcaactgtaccatttataaaatgagagtgataaccatatatatg
>3822046776817
gtaagtccttcccaggtctgtgccaaaggtgaaaggagtatccggctcaggaccctcaagaccaagttctcagcacaaaggagatttattgccccaaagggacagagggcagggataagggacagaggcaggagatagaggatgggggagaaggggaagggaacaaaggagaggggagaaaagaggcaagggagatcgggaaggggtatttgtcttggagggacaaaggactgcctctggatagagaggagacagatgtgggccatagccaaatggcctatgagggtacaaggggaaacc
>3831993771195
gtgtggatgctgtgcctcagctcaggcctgctgaatgtaggaaaaagtcagaattgtgtgctgaatatatgacaatgctttgggatttcgatgtgtttttgtttccttggtgacattggggatggaacctgggatttcactcatagctggtaggcagcgagtataaaactccaagcctagtctgtgcccaggtgccagaagtagaccctagggccttatactcatccttgacaggcacagggacggaggccctccccacatagtgtctaaggctgaaccacagtccagcccagggtctgc
>3841986551112
gtaatgaccttttcccacagccgagcataagcctgaacctctagcctgccttgctgttcctgctgtgcggagcctaagcctgaacctctagtctgccttgctgttcctgctcttcccacacttgcttcctttaagcaaatggcttaccatggtaggaattaatgaaagtagacaaagagctatgggttcagagaggccctcacaggtaagtatttgtgctgcttaaacatgagaactggtaaaataggggctggagagattgcttagtgattaagagtaccagccgctctttcagaggac
>38515026137321
gtgagtcgctggcgcccgtcagcgaagctgatgtggccttcccggcgtccgtggcgggtgcgagtggtgcatgctgggaggtgtggcggcatcctggagagcggcatcccggaggcgccaaagtctttacctaccttctgctgacacacgagtgtaacatgtgttggttgtcacaagccatgaggccggctgtgcacataggcagctttggggaaccagaagcagggcccgaggtgcatggtggggcttgtagtctccacgagggaaaaaaaaatggctcgcagcgaaagacctgggaag
>38619343122700
gtaactgacttctgtgaccccaccagtgcagtgtcctaaaaacacaagatttttttttctttttcttttgaattaaagtgccatctttatggttgagaaaatagagcagcatggaaattatttttttttcatcccctctgatttttgctcctctgtcctcagaaagcatgatacattctttttgattaattattttcttcatcgtggtaacatatctataccttaaagttgacagttttagtgtttgacatttttagtcatttctatacattctggttgctccctccatccattgtccct
>387443358592
gtaaagagtggccttgggcgcgcagagtgctgcctccggagcctcagtgtcggatccgagcagccgacaggggaaactgctttgctctcctggttcagaaggtgcttggttattaagggtaagagataaagggcttgggaggaccgagtaagcagattcttgttgcaacctgtttggtgataagacagggctaaataaactcttacccaaacagatgctaccccggggacctgggttgtagagtctctctgtactggtctttgtacaacaggcaagagcatgtcacctccttgcctttga
>3883987127576
gtaagtttgtttgtttgtttgtttgttttattcattcattcatttttttctctgggtacaacagcacagactccaataggtagcctattcctgttcccctctttaatatctttgtcagtagtttgatttcagaactcagccatccagtaattgaggacattattaaaccatttgaatttattggtaactgtttccctctagtcactctgtgaacacagcagtctattccgctgggcacttgaccctgaaggtatacggctgatgttggctgatgcacaagactccatcctcagcttgaac
>389282993636
gtgagtcaccacaatcctctaactccatgctctctcctggggtgggaggggttctgggggaaggaaatgccccggctacccttgatgtccacctgatcttcaggaacttcttcctagcattttacttcccatcttcctgtggtataaccttcaactcctatggcaatggagacaagtgggtccccttcactctagccttcaccctaggccttctctcacctgccctggtgggttgagaatggatcttgtgatggggctggggaaaaagaaatttggacgggaggacacttagagtctcat
>390631288901
gtgagtagacccgccagccctggccagccagcacccacccctcgtgctcagcccacactgggcacacacgtttccatttgccctttgaagcttggtcccagtgcccagggtcccccagagaaagcatattctaatgggtagaacctagcaacagcaaacctttcctgtgcaaagggggattggtaagcaactgcattgtgtatgtcccattgctgtggcaaatgcatgataagaacttaaggaggaggggttcatttggactcgccatggtgagagtccctcttcctgtggtcacaggaa
>3912056541363
gtaagtgtgctttgaatttcctgatgcttttgtgtgggggtggggttgtgtagagcccagagatccacgtcaagtgtcttcctttattgctccttgccaccctttttcttttgagaccgggtctctcagtgaacttggagcacttcagtttggctaggctggcctgccagtggccattgagctgcaggtatcctccatcttggccccaccatgccaccccagtgctgagcttatggacataagctgctccactagtttttacatgggtttgggggattatactcaggtcctcctatttac
>3921485320334
gtaagtcctgggcccaagcagctctgtgggggtggacaagagtcgagcaggagggcctacccagagcctgtaggtagtagacagacagagtaccctctggccttgcagattcattctttgtgggccttggcactcaagaatctgcattcggtttggagttcatcgaacttgaagtcttcattgcaagtgctaaaatctgatctccagggcttagcgtatttgggagaccataagactacctgtcccctccctagctggctgtcacagagtcaaagggaaccagctcaccccgagaggcag
>39313459122193
gtgcgtcctgggaagggagtgcccaacttcctggaagaagtgggctcgagctgggtcttccagtaatggggcactggaattggagcctccaggaggcaaatggctttctgtagcttattgtaactcctgaaatccaagggtttcaaagcattagtttgtccagcacaaagctgggatctggcaagaccaaatgtgttctactgtgagcgcagagcagggattggtgtataatctggtaacaaaaggagaccaccagggtcaggtactgactgtttcccagtttgaggcctaacatcactg
>3941272431361
gtaagccagcctgagacaccgcggtgctaattctagactaggaattttcagagaactgtccttccccaccctagcctaattcaacgtgagatgactcctttagtggatgccctatgctattctgattgatagccttgttcctgagaacttgtcctgttagtgtccttggcagcagttatagaaaactacaattgacctttaaaaaagcatttttagctgtcctataatttgaacaactctggaggactgcaaattgtaatttattttagcttagtagaggggatatagacaagccctctt
>3951208672037
gtacgccgccgtttctcttaactccctttcctttgtctgacatcaggcaagtcctgcctccccatggacatggggagaagagcgggttcctggcagttgccttggaatcaggtctgagcttggcatcagatagatgctcagctgagtgctgctgtgtgggagggtacagcccggcttactgctaacagcagtactgacacaggcttccctgtagtcctctacttaagatgcagcctgcagctgctggtgcagttagagagaggtctgctgtggctgggctgggacaggatagattctgca
>3969464141411
gtacgagggattagttggactcagagcctctagtgtgcgtgcgctgcgggccccgcttgcaggccgagtgcgcggtccagcacactccaggggtgtaggagccgcccaagcgacctgggctctgctctctcctgcgtcttgcagcgtcaacctagggtacccgtggcttgtgattcccgggctgaaatcccaaggatgacatccttctcaatacccttacaagaactgaaatgtagacgtgggttaaagcagctgaattcttttttcccctgcagcatagttagcgaacttaaattgaat
>3971398518320
gtaagagacaggatttgtaatcatgtagccgtgttatgtatgcccttcctttgggattgtgtcagaaaattggtgcctcttacagtccttagcaggtacaatgaactggcaaactggccctgtgttgccacttctcaagtcccaattttctattcttcggctctgagaaaccatgggtgaaagaagcccaacttagttcttacaggtggcccaaaatgtgttcttcctgcaactgacctaggaagaggctttgttagactattaagctatggatacaggatgaagaaattgctaggaaaa
>3981339683520
gtgagtcatttgatttcggttcttattttagatactgggtaatgtcttacttttattttatatatcctttaacttgtaagtgggtttatttacttaaaatttaacttatttgatactattttaaagtaatgtttccagaagttggaatctctctggatccctgccttacttgccaggatcctgaggactgtgttttcttccttgccttcacttgctcccaatacatataatctctcagttatttgattagaatgagtatttccactctagattgtataatgtcctgggcacatgccagtg
>39911555128985
gtaagtctcccctgcattacgtacaagctgcgcctacttcctggtgaagctgaggggtttgggaggcttggatttagagggaaggagtggactgtgccccgctgctttcaggggccttagccttccagagtgcgtggctctgagaacttgcccctctgtccaggtgacccctggtgactgagtattgtcagcgctgtcactgttcagggcacatctgccagtgggtggcttttcctgtggtaagcaagcttctaaccacaaccctctaactgtcctaaccagccccgctgaaggcctttt
>400692445871
gtaggtttttagtgctataaagaatttgggtttaaagtgaaagccaaagtaagacttgatgagatgtaagaaattaaaagtattggacccaaggataggttcttcagtccatgtcagtcgtggcaggggctttcttatttgaataggataaagcttgtgtgtgactataaacaaagaataaaaaaattaagccagggaaaaaaagtgtattttatatgtaatcgttcctattgagtaagctttaagtactgtgatgttttgtttgtgctgacctagagctctctctgtagacgacgcagg
>401358350027
gtaggtacggggatggttgtgcaaggtgtttgggttgcgagcttttgttttggggggctgtctcactatgtggggagtctccgtgtccttagctgagagaacaccagagggctgagggtatggagcaccatggggaggaaggagcattttacttttaagagctgaacctgtggtctgtgaaacttcaaaagctgtgtgggtacccggtggtggcgcacaccttcaaacccagcacttgggaggcagagacaggcggatctctgtgagttggaggccagcctggtctacagagtgaggttc
>40210120112553
gtgaggccttctcattgctgtgacttccttgtagtgttctctcatgtgtattgcttctcaacacagaacaaccaccagtccttaacatgtttagtcgtcattattacttagggaattcatcctaataaaatgctttccatttttttccattttttattaggtatttagctcatttacataatgctttccatttttaagctgaggtttctgttactgagcagtataatgaaaaattttaactaacactgaagtagcaatttgtatatattttaggttatgagcctctgttttgacatttca
>4035788140380
gtaagtattgaggttgtgcacctctcccccagcccacctctgctttctcctctctgaagcagagttgatggcaggcgctgggacctcagcagtgaggtaacatctgtccagatgaggggagtggggcttggggagtcattttggctcactgtcatttgctaacatccatggcagctacagggctgacttcgctggtggagacttagaggtgaaaggggtttgtagacatctttgctcttccttcttttacccctttcttggtgatggtgaggtgagccgtgaggtgcaagtggaagactg
>404503371627
gtaatttattttcttcttgatactttgagaatttaaagcgaacctatataaagtgtgttcttctcagatgccctgttgctcgccccattggacaccttccatatccttacaggatgcctctggaggaggctgagctttactgggtagctctcctgcacttagtagttaggatttgtatttaaaagatggggtggtgtggtggggtggtgatgtagttgggtggtcatgtagttgggtggtgtggtggggtggtgatgtagttgggtggtgatgtagttgggtggtgatgtagttgggtgg
>405361783575
gtgagtttggggtccccatctgaagaaaagagaaatgagccccctctcactctgtcaagttatccagggtgaaaatggctgagcctttctctgtgaccttgtgcacagccacgggggggggggggtgtcagtaggaggggggaaggctttgatgttataatttcatagtttaagactaccacactctaagatgtcctctgactctcataatgtgtgctactggtttgggcatttttaactttagctttgagagtcatttaaagacagtcatcaaggtttatgtatatattctattttgtt
>40610495131258
gtgagtttactttcatttttgctttaataattactataattctaattgttccaaaacattgtaaatttgtatagcatggtagaaaaaaatggaatttttctttagtgagtaaaatgtaaatagctgttgaaatattcactgtatatatgttctgtgtcctgtggtgctatttaaatattaaccataattatagatggtctggaagatggagccctgatctgggagtaagaacacttacatttgtttctaagcatcactatttagtagcacaatagagaaagctaagcagcatgctcagag
>4071254943256
gtgtgtggatcattgaaggtttggagggaggacgggggcagtgcagcctaatgtgctgtagttgcttctgccagtatagagtgggggcatgtggctttttgagacaaggtctgtacactgtggtccagtctggcctcgggcttgtagctttccaactactaggattacaggttataatatcatttccttgccctgagacctaagtgcatagtgctattttgcatttggccttcacagagaatacttgtgacttgaactggagctgggtcagagccactaaccagccttttctcttccttt
>4083619146002
gtatgttagcgaccattttaatattgttccaaaattactattaggttttgtgatgagtataggaaataaacagggaattttttaaattaattttttaaaatccatttttagcagaaaaaaagaagtttgtgctttggaagtatattttgtgtttcttgtaactgagtagaagcgggtctggcccggttgatttgcttgagtgttagctatattgctggtgaaagtgcaggatcttctctacactcttttgctttgtattggaactgttaaatgttaagtcctccatgtgtgcttgcggaa
>4099551108864
gtgagtgactcattttggaggtggctcattagatcaggctagttgggttttggtagttactcacatatgaggccatggctcagtctaatcgtgatgaagaaaattggagcaagctggtgctgagcgagatccttcctggcctcagttcaaacttaggagtccctgggaacagaggttagccagcctgtgggacaggaaagcaggactgccctggtcacaccagtccttaatcgttgtcaactgaacatagatcgctcagagccaatcaactttcaagcaagcccaaacattggctcaccc
>410180399885
gtaaaaggccagcagatgaggttagatggtagaagcagaagtgtaattctggccaggtggtggtgacgcacacctttaatcccagcacttgggaggcagaggcaggcagatttctgagttcgaggccagcctggtctacaaagtgagttccaggacagccagggctacacagagaaaccctgtctcgaaaaaacaaaacaaaaacaacaaaaaaagaagtgtaaactgggcatggtggcacacacctttaatcccagcacttgggaggcagaggcaggcggttttctgagttcaaggcca
>4112011130793
gtgagtgtctgtttcccctcccaccccaccccaccccacccccactgcagcttcacatacccaggacttactaagcatgaaccaagaaacacaatgcggagctctgtcttctgctggctgctgagaagctagaatgcctgaactctaaacatttgactgactctctcccacccctttgctccttgttgatgtcgctgtccattatgtatattgatgtctccatcaattcagtcacgcaagacctgtgttcatattctgatcctcataggaaagggttttaggtagagcttttggctactc
>41219787109224
gtaaggcatttccatgtagaaacctttgagactagaaggtgtaaatatttgaattatcaaatgatgtgacgttctagctgtggataatgtgttaatgacagttggaaggcatggtcatggttctgttatcaggtagtgtaacttgaaatagtggtccatttccttctgccaggtgactggggacaagtgaacatgtattttatttactgtacagcagctgaccttcgagggtgcgtgcgcctgccatagcacagttgacaacatgtgttcaggcttttgttgccagttcaagtgtgagaa
>4131098738449
gtgagccccatggggcacgtggggtttccacttctatctgaaaatatgccatgtatctcaagggctctgcctagacaagagtaaagctgactggttcttaggtagcgtggccatgagtgagaaaagctgtgttctgctctttaacctagagtcatgggagcaaccccaagtctatgaatcagtgtgagggatgttttgcagggggctaccatgtccccagctgtgaccagactatgtcctaaggcagaaggggcagtgcacagctttgacctgaagtcagcagtgtctcagggtgaagaa
>41480128955
gtggcctggcagtgcagacaggcagaggtgattcctcttccccctgcccagtctatcatgtactccctgctttatcagtttctcttcaagcttttattgaagcaaaggataactgatcatgtggcattaatatgtgttctcttctactagagatgacatggtcttaaaaaccaggtagagccatggttgtagcatatttacacaaacctacttttctaattcaaattcaattgtgtcctaccatagaagtaataatagaaaaaattttgcatataacttttccctttatttgacgaaacc
>4152041129851
gcgagtggcttttggggacgacgattcgggaagcagggtggttaggacccgcgttcggcgcagggtgtggggcgagaggctggaaatgaagtgggcccgcgaccgcgtgggctctccggagctcgaggctggcctctgggaacgcacccagcgggctcgctcttctcacacttctggcctgtttgcctcctgtggaaagcgggcttctgcgctcggttctgcagcatcacaggtcatgtgtccgtgcacaaagtgttggtagcagggccaacgcgcctttcctgaccgcttcctttctca
>4162585144031
gtgagtgactggcctgagtcagaggcctggggggacaccttaggcctggttggtgtgccaaaaatgggtgggcgccacctggctccagagaggctcccaattgctagtgtggatggcctcctggcgccaccggagcccagcgtggctgccacttgggctcctcttcttttgaagccctgacctgccttctgggggcacctccctctgccaagctgccttgcagccctgaggcccattagcagcggggatgggggaaagctgtctggaatgaagccacacttccctgcctgagaagaggcc
>4172103279722
gtatgcagaggctttttatactgagtactagcatggttcctgttctgggtgttctgtttgatttttgcagtactttgaagttgaatacaggcttttgttcgagcaaggctcaactatagccttagccaccttttttttaaagatggtataaaatcttaagtctctatagaaggcaaatctttccacaaaatttaatatatatataatttattaggaaccctatttatccaccatgtaaacccagaggggtttatttcctgttagtcttcctctccctctctccctccctccctcccttga
>41812999119874
gtgagtagcttctgaaatgatcatgatttagtccagtggctctcaaccttcctgatgctgtgaccctttaatacagttcttcatgttgtggtgacctctaaccataacatttttgttgttacttcataactgtaattttgttactgttatgaattgtaatataaacatctgatatatgatcctcaaaggggttgtgacccacaggctgagaattactggtttagcctattctctttgctaaatttgctaaattgtaggtctgatccagactattggtcaggactcaggacagaggatcct
>41918544139036
gtaatttaacaatttacttcattatttgaatctccaaaatccaaatgatcaaatggcttgtgccttaagcaaatacttcctagacatcaaggcaagtcctaccagatcttgcaagaaattttatcctgaatttgcaaataatagattttaaagttcttatagactcagctgtttttatgtcattggacatttgaaggtatctgaacatttaattacaaaatgtaaaaataaataaataaaaaatattgcacaaaaatgtatcagggttgtgtgcaaaacacttcagtctctgtggtggga
>4204932103517
gtaaaagtttaagctagatccttaattacagtgccaagcctctctttagatgtaggattgtctaagtgcttctcactgaatggggcttctgtttttatgagaaagtactatcactgaagtgttttgtcctgtagtctaacagtgtgaggcatacttggaacactaggaggaagaaagattataaaagctttacaaaaggttccgccgttggaagcattgcctcagctagttgaatcaggtagaagcagcctagggctccatagatggagttggacgacctgtcttcccagctttccagta
>4211611979488
gtaagcccacctatgctgccaaagtgttggataccccctctttgcccttttctctttctctgcttccagtggcctccagatgtcaagtatctccccaaatagcagcctgcatccattctgatctaggctcctggactgcagtcgccacctcttttctgggtcccacatcagcccgcatgggctcttccagttgtataccttgcagagggaggagacaagggggtgtcacttagaaaggagtgcctgggtcctctacactctctgattgttctttttctgggagcaacggaaagtgtcagg
>42213056146140
gtgctggaaattgaacccctgaacctctggaagagtaagccagtgctcttaagggctgagccatctctctagcctttactttgttttttaaagaaaatatttgcattttagcattgcctgtataaaagcacgatatgagtaaaactttttgttttatatgtgtgctttgtctgcatgttgtatgtgctccacttgtgtgcctggtgctgtaggggccagaagaggacatagcctttgaaactggagttacagatgtttgtgagccacttggtgggttctgggaactaaacctgagtccac
>4232790140100
gtaagaggatcacggcctgaggctgtggccaagccaagtggcacccatggatggtgccttataccctttctctaggctgcctggcagaggttctgccttcacactcatgtgtatgtatgtatacacatgtatggagcatgtttgtacatgtatgagtgtgcatgtgttatgtgtgtatacatttatgtgcacatactcaaaagatatgcagcccattaaacagtaagagaagcaggaatccatgttccacctgaagggggcgggggtggggagtgctacacatgtctgcctgcctcttct
>424962317868
gtaagggttccacatgggagtgtgcaggatttgagtcaggcacctggtggagttgtctctggttcctcatcagggctgtccaccatgtaacttctgtcaggatcatgggtatttgtctggaagctgcagcactgctcccctgggccactaggaggcactgtaggcagtaccagagctcttttgtttgcttcttaagttgaacagacacaaatgcaaagaaaacctctcatcgtgagagtgtctgactagctttggtgattgcacaaatacaggtgaaatacattatgaccttggttggtg
>42515467296
gtaagtctcccaggggtacatcccatggagtgcagagagcgcctcctattgttctaatgtaggctgagaaccacacaggtaaaccagtcaatccaggggttccaaatggaaaatgtcacattctgtgcccaaatcattttgctagaaaaaaaagaaaaattacttgtctttagaaactttggagtctttgtttgtttctttgttttgttttgttgttatgtttggttttttttaatttttgcttgattttttaaaaaaaaatttatttattttatatatatgagcacactgtagttgtgt
>426796056769
gtgagcaagtccactttaggcaagaaagatggggacaggcaagattgagatgagtggcctgcatgccaggtcctgtgcttagtcacccagcagccttgcaaagaaagcagtgtcatactatggaactggctctgggaggtcattagctccaaggtcacacagtcagtaagtttccggtgacttgtgcatttgttctaggggcaggaaaggttaggtgctagcatattggtgcaactgcattgttcccggggaggaattcacaggcaggttggccaactatagtagagtgattaggtcagg
>4272028416457
gtaagtgggtgtgttttctattaatacttttgtttgttatttgacattgaggattgaacctaagaccttagctgtgatagcaggtgcattaccactggccttatttctagcacccaacgttaaagtccttagtttgtttgtttgcttgattttttttctgctttgaaggattatttttctattgtttttttaaagtagcagttatgaacttaatcataaagacctatgtgtacttacttgagctctggtccgaggtgttttactggattgctaagaacataagtgatgtcagaattcctt
>4286486102323
gtatggggtggctcctcccaataaaacgcaaagcaggcaggtggtctctgggggcggggcaagaggctgcctcctctcataggatcagtgggctcaagtgggagcaactgaagggccatttgagaatggtgggtgcatccttctgaggctttttgaaagccatcatcctgtgcccctctggacattcaacacaaagctaaggggcttcatgttccctccagagtcattttgatgaccactgttttctttctgacgtttctccatccctgggagggtgctgctgggtttcactgacattct
>4292100932316
gtacccatacccaggcctcgtctgtcactgctgggtggagacacacccatctgtgacctctgccctttaaacagaggtgttgaggcccctgggtcctgtctcgtccagttgtaggcaaagctgtgttgtctctgctgggatgagggcctggcttcacgggcccactaagctcatcggccccaccttgctacatcctatgttccatccttagtggctggtatgagcttcggtggcttcccaaatggtattttggtgacatttgccattgttgattcgtttaggttattgattgatcagata
>430466535809
gtaattctggaagtgtacactgctgccttccagctcagtagtttctacaggatttcatatgtctcagccctccaaggcagagtctcacagaaaatgggtattcaatagatgtggatgttgaacccaccaaggacagcttgactccctatatccgggaggcccttgaggaggacccatttagccatctctgaactgggtctgagggaagacagtgagactctgctggcaggtgtgttagtgaagcctgagataggcatgccctcctaactgcgcccgggcctaagctgatgtgttctcaca
>4311472884418
gtatatacaaagagagataagatgcagaagtctttaaaaagccccaagttcacaatatacatttagtgagactatatacagatagatgcatgtcctcaatttgacatatgtactaagtaaatgtttggactgccaggtgatagataggtccagagtctcagaggactcaggggccttctgtgctttcacagtattcatgtcagttggcaggaaagacagtccatccgtcagcccttccctcccttcctccctcccttcctccctccctccttccctccctcctttcttcctgtcctcctt
>432578551090
gtgaggcaggagagtactcataagcttctaggaagtgaggctggagacgggtaaagggaggcaaagacagaggagatggggagagaggacatgggaagtgagagtggagacataagcctggggcaactggtggggttcagcccatgctgacagattccgagctaacacattgtactggctgatttagtgtcaacttgacacaggctggagttacaacagagaaaggagcctcccttgaggaaatgcctccattagatccagctgtaaggcattttctcaattagtgatcaaaaggggagg
>43388242860
gtataatttttttttaaataatttgacttattaatgatgtttctagaatttcagtgagggacttttatacttaatatgtgctataaaaatagaccattgtgttttagtatatacaaaaagaagtgtggtatatatttctgtcttaagtttttgtttcttttttttttttttaagccagccacctttttatttgacaatgaattgctacatatatgacaaatatatcttagatctcagaatgcacttactaaaactctgtacattgtttttttgaatactattagctcatattaatttatt
>4341666447158
gtaagacctggtgacttatatccctgtagcttgggctttgtttgtttctggggtggagtctcattctgtagcgtaggctggcttagaacttgatatatagcccaggctatatatatactggaacttgggacagtcctcccaagctgtgctccgagtgtaggatctataggtattgctaccacacagtgcttctggcctccgttttgagacggtcctttcctttatacctactgagtaaaggacctactgtgtttttctggcttatgggctatctcgatggtagatgtattaaatgaaagc
>435675152040
gtaagcgtattgctgaagttcatgctggaatgcagctactcacccacccggaatatctcggacactgggtggagagaggaggatggaaggaccaacttgctttgtcccccgtcctgggctactaagcgtggggatctggcctcgtatccacccgcagatgctcccgctccggttcttgtcctggttctgtaaatgcggtacccagatttagaggatgccacagcgcctctcctacatgctccctaggcgggaagaaggaccgtatcgttgcgtttgagctgcccagagatagggtttggc
>436348966147
gtctgtgtcaaccactgctctcccacgtgaaccccagggtcacacatgcattccgatggtgcacacacagaaaccatcacacgtctgcatggcatgcacacatggtcacaaggtcactgaggaacacaggttcaaggttcatgcagctctgccttgtcacagaatgcagaccccacagtcacttgcccttcccacacacatggagacaagaggtatgctcacaacactccgctcatctagacaatattggggctcttaccagctacaaggagtagctcatactctacattaaggacatgc
>437446841771
gtgaggccatcccctctcctgcttgacattccatagttctgtcccagacccctgtattgcctttcacccctgcgtgccatggctatggtagcagtgcctggcacaagatatgtcattttcccttgctgacacttcaaaacctaggatgagtcacccactgttagatagaactcatgggtacttgccaccagttgacccagagcctggaccattgagaagaataaagacctaccctgtgtgtgtgctcaacatagtgacctgaaatcacctgggcaatgttgcacagatgccagaagtcct
>438109867829
gtgaatgacctattttacctttgtagtatgtattcacaacagaggaggatgcagcactttgtacaatccatggaagtgccaagaattttgcaccagtaaccctggctaaaatgagcaagtctgacttctgtttcaaatctgtcatggagcactgttaagtcagtcacctcatagcagcagacctgccagctgtcagcatctgcttcagagatcagcaggcttggccttgcacaccacttagacttgtgtttccagtatatggagatgtttgttttggagcctcgctgtgtctttttatat
>439349951108
gtaggtgtttactgccactgaaaatgaggttggaactttagggataagatggacctggagtgataaaacactacagcaacctagagatttctccacttgggatcaaacaaactgaagaaatgagagaatgcagaattaggcatggtggcctatggctttcattccagcattctggagacttgggtcagaaggacagtaacttcaaggcctgcctgaacaacatacaagggctcatggaaaaacaaacaacaaattagcccagggaatgtaggtgtggaagtggggacagtaaactttgag
>440484765943
gtaagtttccttggtgtcctggtactacaagaaaaggcgataaattgcctgatgctgtacttaggataggctccatgcctgatgaagctagaccccaaacccttccaggtgaggctgcctgtactcttatctgccttacccacttggtttagagctctggattctctcctctctgagttagctcatttccagttctccactggccctaaaccatgagcagcaaatgccctgagttatctcctgctattaagcatgctacctcattaaactgtctccctgatattttcagaaaacttaaaa
>4411096448434
gtatggatgttctcttaagctagggttgttgccatcactaatcaggaaatgggttcatgtggctcactgtatgagggtacacagcctatctttgcaaggaagacatggtagtaggagcagaagatgattgggcacctgtgtctgcaggcaggaaacaaaggatgaaaaggaagtgggctgagctataaaacttcaaggagcaacccagtgcctcattttctccagcaaggctgcacctcttaacggttccataactttcccacactgtaccaccaatggggcccaggtgttccaccacaa
>442459512673
gtgagtggaaggcctgaggcgcctggagtctaatgtgagcctgccctaccctcatctgagatggagacctagaagtaagggtggccctgtgcttgtgcatgatcagaccctgctcggggtctgccttgccctccttactaaactggccctatggtctttccattgtctagcatagaaaaaacactgggggcggggggggggggagagcagatggctcgtgctgtatgtgtgttgtctgtgcaggacgtatgcccacgtggaggcctcagggggatgttgggtgtccttccttccctatca
>443913668577
gtttgtttgctttgattgatgcttggggtgctggtgagtggaaggcattacagtggggcggggactgggatggcttcaggcttgtgggtggtttctttttcctctctccttgagacagtagaccaaggcttgcttagaatttagtatgtgctcatgtaggcctcaaattcatgacagtcttcctacgtcagcctcctgactcctgaagttataggcatatccctgcatgccgctgtccttaagcccctgggtaatccctgtgtctctgagtgggcttgtcatttttataggtggtgtgag
>444144844341
gtaagtaactgcttgtgagtctcatctgaacaaggtctaagaatggtgctctagacacatagggttttgtgtttaattgtgtgtgagtggcagaagaggccatccactctccgaagccttagttacaggcagttgtgagctgacagcgtgggttctgggaagcacatgtgggttctctacaagaacactctgcaccccaaagagttgagccatctctccagcctggccatataattgttattttgctgttttcagtatttgggataaggtgcttttctcaagggaaatacagttctgtct
>4456663126268
gtaggaggttcagggcagcctacagagacacttctgtgcagtccatcttccctgagggaagctatgtgccaaggctgtgagaaagaccttctgggggtcaactgcaggaggatatgcctgttgacatctggtcaaggacatgaggggagaagtggaccaaaatcaggatttctggaaagggggagaacctgggccttctgtttgcatggaagacataaaacctgtggttatagttggggtagaatgttgctttgttcacctagggctgagagagcctctaagtgtctcttgcaaatttaa
>44611429121731
gtaagtcattaactgtgatcccaactgaggggctcagcccttgatttatgccacactttcatgttagggaatgtgaacactaaaagatgtaaattgagggacaagggaaattcatggggagtcatttcttgtgttaaataaaaatattttttgtacttcatggtatttagaaacatcagaatccactcaacagggtaagttcacacacatctaatcatataaatgatagtttatactgtgaaagatcatagaatcctaagaatgggaaatgactttttgtgttaaaaatgtaatcttttc
>44718037102219
gtaaacaaatacgagaataagaaatgcttggactttattaggtcctgttttttaatatcttagtctgacctacaaaatggtttaatatttcttttaaaatttaaaaagtgggccaggcatggtgatactaaaaaggaagagagaggtaggcgcatctctgagttcgagaccagcctggtccacatagcaagttccttgttagggtcacacagtgaaagcttgtcttaatcaagtcatcagtcagtcagtcagtcaataaagtgtttattgttgaaaattactaacttatgattaaaatgg
>44811609110471
gtgagtacctattttacccattagccctgaagaccttagatttcatcctgactggtgaaggcaaaaaatgtctctcaataatgaaatgctatttgcttgttttctatttttgagattttttattcttattaaaattaaataaatttatgcataataaacacaaagcttcagttaagtgaaatatagtttgaaaagtatatagactttatagacgtgtatcatcaaaaatggtttccagccgggcgtggtggcacacacctttaatcccagcaattaggaggtagaggcaggcggatttct
>4491923777121
gtgggtgagtttgttgtgcccagattgtaaaaaccccgaagagtccaccaggaatcacaacctgctgtaatcacatgagcatctttattcaagctagagcttgggtcaccaaccttcctgatggaacaggaaggagagtgaaccccccccaggtctaaatgaagggggtttataaagggaaaacaccacaagcggggatttccaggccttggcattacatgagagggtaaaggaatgctgtccttaaacctgataacatttgttcagacagcgggacagaaccgcgcagctggaaagaga
>450412468183
gtgagttccctccgactgcaatgtctgttctcccaggtccctcatagtcgcagcccaggacaggatctcgtccctgcctgccatgagatgcaggagcaaacagccacgccattgaaggcagaagagttacttggtcattgcagtctctggcgtagcctgagtgagctccatttcataagacaatgctgatagcaatggtggctctcataatctgagacagtgtcttactaggtagctcaggctggcaggaacctcaccatcccctacctcagtgttcaagtgctgtgattgcagtgcata
>451455152508
gtaaaggctggttaaactctcttacctaatcccttaaacttcaggatacttcagttatgtccttgcggcagtttgtattgaagaagaagataaatagaagcccatatatatatatataaacaaataattcatggcaattcaaacagtacagtataggaaagagatcatcaatgaattttaagtatatttagcttacttcaggatttagtcataattaacatccagaataagacagaaacataagtaaaaatgtattacactaaagttagtattagaagaattatacttagatagtaagag
>4522683142733
gtaagagatgtagctgaaatgaagtgtatatggatagctaaatttattttttgttgtgtattcttttgtctaagtagttaggccttaggaatttttatcataaagattttttttcataaagcatttttagtggcataaaacttataaaattctagtaccatttaaaacaaaaactatcctttttttctccattaatttattttttattctcatattgagaattttaatgtttttagtgttctcatattgagactttagaagaaaggatgtggttgttggtgaaatgaacatttctttgtg
>4531409839345
gtaatggcctggctgggagggccagcaagggggaggggctgcgtcccagtcagagccccaagcatatacggtataaccatatacaaactgtgcaggcactcaaacgctctctgcctcagttttgtcctctgtaaaatgggggtggcgagagtatgtgtgcacagcagaggttccctgtgaacatctgagggagtcatccacagaaggtgcttaagcgaggggcctggcacatggccagtgtgacagatattcacggtgcggtggtacctcagcttagctagggagggtcaatgagggttt
>454119244546
gtaaggggcctgggctcccagagtgagtgtctgcactggggaaaatgcccttgcttgtgacgtctactgtctacctggtggccagatgtgggctttctgaaatgactcctacaagcgaacttaaatgtttttattccacacatgcatgtggaaataggtgtacacctgcacacagacacacacacacacacacaatgagagagatgaatgtaactaaactacagaaatattcaaaagagaaccaaactttcaaaatgctgttgtattaacaccaagttttgttggtgagatagacaatcg
>4551850773611
gtaaaggcaaagcatactttgaaatgaatgagagaatatcaatagctctcgagtagaccgtaggtcctgtgttctgagataacccagaggaggggaggggaagcaggagtgctcagaggaactgctgaaataagcaagagcctgtaggcagtattatacttactcatactctcacacacactcatgtgcacacacactcacacatacacatactcacatgagcatgcacactctcactcacacagactcgcacatgcactcacacacacacactcatacatacacacacacacacagtca
>4566682119673
gtgagtagggccatgacttctctttatttaattaaatgttttccaaggcatttctctgttccctctaaacttgaaagcaccgtggtaagaacttgaagatgtttgggccacaggtgaaacttttgtcttctgccttctacagcccgtgagcttactctgtgacagacactggaggcaaggcagaacagtcacaccaacaagcgggcatgtcctgcaagcctagttcctcctccaacctactaaacacaaacacttggacaagaggacaaaggaattggcagccagattataaaagatggt
>457428721752
gtgagtgggtccgaagggggtggcaaggggatggctcacaaggagagcttggtggtgatgggaagctgcaagtgcctaggtctcgaaccttagcacagcggctggtccattgagcaaacttagccgtgtagcaaatggctagacctctctgaaccttgctctctcctacttgggagatgaggacaacggtgaaaaatatagggtaaggtgaggctggcactcctaataataagaaacctcctcaaccttgaaatgcaggagagggacagatgctagctagtaatgatgtctcctcctttt
>4581174394454
gtgagttctacccagagcaaatgcctgtaggggccacagagggaaagcagcagagacttaccttgttattttagaggaaactttcctaaaggagaaaaggaagcattctttgtgatgcggcctccctcctgtgcattccatcttagtgatgccctttaatgtcatgggcattcaggatcctgagtgggacaaagtatggtatttactcccctgctaacgtgtgtgtgtctgtgtctgtgtgtctgtgtctgtgtgtctgtctgtctgtctgtgtttataggcaagctataaacagctggc
>459180139236
gtaagtactgatgctcactctccagttttaatggcttcatgatactgttgttggaaatcttaacagaagagacttgtagcgagcacagagtgcccatgggatgtggaatgtcagaaggttgaacgtgcctccatagaggaatgtatgtgaacataaatatgaataacggcattgcatgtcatagattcaaactaaagatgtcatgagtgtccatttgcagggcagtggataaataagttgtgggaagtgtatttgtgttgtgagggaactgtacataaagacagtagtgtgaatgagtgg
>460488222346
gtaaggtctgagcccggggtgaccttttcaggtgcccacgcagggcgggccaagggcaacttactccttaccccagaccaccccaatgagtgtacgctacatcagggactgactgcctctctccttttgtaaataataacaaatctagtgggtttttttctaaaagacggcttcttttgtcctttcccactgtcacgatccctgttgttgctggtttggtggcacacacctgtaatctcagtgcccgggggttgaagcaggagatcgtgagtttgaggccaggctgggtacatagcagga
>4616991104785
gtcagtatcatttcatcacagtgagattttgcagttgttgggcagtaactatctgaagaggtcatctacaaattgtttctgttaattttataagcagcaagcatatttgaggatagtctagatgtgagaacaccatcaaaatagtatttacacagtactgcagtcacaattgaactgaagtttatctttgagaacaaatgaaatatttatatatttatgtatgttccatggcatatgtaaaatctctcttttatgttaaaagttttcagaaaggaaaaatgtataacggggcatgatggc
>4621180584423
gtaagggccttgcttaagtgcatgctgggagccactccttctcaaagtgcttcagggcattgactgtctccattggtgcagccttggcttagagagtcttcctacctgacttgaagagtgtgctctgtgtctagttatactcagggctttaagacaagttacaactttggttgtgtgtgaatacttaataaaaacctaattgttttgtacagtcattcaacctatgaattgactgtattttactattgagttctagtaagaaatatgtagcaggggagtgagattccagtgtgatctgta
>4631088643679
gtgagcagcactttctgataccgtttcaaaatgcaaagagcccaaaggagcgtaaggggtagaggggaatcgtgtctgcctccctaaccaactcagacatgcatgcatcttctcgagagtgtagccaagtaatctatattctacagacttttaaagcacaagagtgaaccaaaagagcgtgttagacaacacgaatcgttcagaagcaaaactgggtctgtccttctcatggtttgatcaggtttttttttccccctccaatcttttatctgatttgcttcacagcatacgattttgttg
>464831662015
gtaatggggcctggagccctgcaaggcagggagggaggatcctgttctgttccaacctgaaagccccctgtttctgctttgggcctcatcctggttctcaccatgatgaaaatggagatggtggtgggcagatggagtttaagggtggaccccaatctgtgagtgctcccaccaaagcacagatgacagagcccaccttaggctgcagtggctgcaggaagctgtccacgaccccaactgtcagagtcctcattccaagtcccagcttctcctaaagagacaagtgaattaaacagatgg
>4657764113711
gtaaatcggtcttgcccagagagagatagcagaggcaaagctgcatccgagccacataatggctacatccacctaggagcccaagcgagcagatgagatgactgaatccccagccattatcttctgataattgcttgtaaaaatgctggctgctataacaaaggggaaattagtgttgtttgggaaaaggttgttttcttttttaatagcatttaattctaactacctcccttcagttggtcattaaagttggatataggcgatgggttggtttttttttttttcctacttctctttatc
>46617160121621
gtgagtgactgggtgggacttgatcaccacgggaacagagatgtatgtaaactgtgagctttgcgatttgggatggtagactcccgggttggggaggattcaaggaaaagaaactcacaggacatctgtgaccttctttctgcttcatattgtattcctagcactcgtaacactgtaaattcaagaaggttgagttgttgttgttgttgttttgttatttgttcacaccacacacacacacacacatacacatacacacaagcatgtacgcacacacacgcacacacatactcacaaaca
>467592110224
gttggttagttttttcccagtctagcttttctgtgaagtggggggacagttctcacagtcaacaaagcttcttcagagcttaggaatgcatacgcaaatgtgttcctggcaaatatgtcttcccagagactgggaaagggcaagtaaagacgtgacaggaaaaaaaaaatccatctcccacatcacaggcagctcatctgaaacttcctgcaaccaccgatatctctgactgatatcagtacccaaaatgagcccatgccaggggttgagtagaactcagatacaagacactcgagggag
>4681668539705
gtaagatagggggagggtgtctggctgtgatgtgaccaaatcctgagctatagaaacaggaatcctggcactgggaacagcaggatatgactggaggctgatgctagctgccagttaacccagccaggagatctcatttgtaatcggagccccatttaaaagacactttgttttgatgtcaaaaagtcatttttattatctttgtatgaaagaattcttttgttattccattatggtctgacagcacactatatatgatttcgatagttttaagtatgtcaagttgatggattacagaat
>46920104114554
gtacccgaggagaagggagacaccgtgctttatcatcttgcccctgtgaggttgtgtatcccagcacccactgcgctcagccgtgggaatggagagttggagataggaagtctctctgtggttgttggtggtacttggttttggggggaggagctcttttgagacaggatctctttcggcagcccagactgacctcaaatccaaaacagtcctcctgcagcatccctactgaacgcttgtgctagctagcactggaggcataaccaccacaccctgtgggcagttgtgaaaccacgtgtc
>470428510560
gtaagggctgtgtgtgcgtgtgcatgcatgtatgggtgtgtgagttcatgtgcatgtgtgcacgtgtgtgtgtgtgtgtgtgcattcttgcacatttgtgtgtatgtgtgtgtatgcatgtgtacacatgtgtgcatgtgcatatgtgaatttcacattgatttctctattcagtttcacactaatccctgtgagatgcctcttagttggtcttggctttcccactggtaaactctagccatcagctccttgtccaggtaggattccagtaaatcagagatgaaaatgaagtcaccatca
>47116762145412
gtgagtgagagggtttccagtctgctgaccctcttatcacgtgatggaagaaacatcagaaaccagagactggagatcctgtgcgtggggcactgggctcagagctcatgagcgtggggcactgggctcggctgcggcacggccgttcagtgctagataacaccatgcaacagccacagcttttcatagtttcagattgatggatgttatttagaaattatttctttaaaaaaaaaaccagccaggcaataaattttcatgtattgctggcttcgttgaaagtaccgcattaagagtccg
>47213878127341
gtaaggcaccccatttttaatttaatttaattaatctaattacattctcactccctgcccacgcgattgtatgtatgagcgtggacacaagcgtgctatggcgcatgtgtggcggcccgaggataacattgaagacttgggtctctcttcccaccatagggcattagggcggctctgtcagagccttagccaccgggccatttcactggtccatgttttgctttcatgtgtcgtgtccttcttcaggggtactgagatactaatctggtctgtgcctcttctttagccctcagatgtcca
>4739278107756
gtaggtgtctgcatgctggggctctgctgtgctgagatctggcaccaggggataaagccaaagactagcaagattgctagggtggatggaaaagtttctccaggaccctggaggacttgaactcagggctgagaaggaaaacattagagaaagccttgggctagaggctacaggggaaaaggcagtaggcacatgcatcattaaggttatgaccttgactgtctagagagaggggtctcagggaagcctgtatctttgttttctcacctgcaacagccttgatcagtggggtcattctga
>47419947137617
gtaagccctcacatttgatctcctatctgctgtaatcatgtttagcagctctctacggaaagtggaacttccacaaccaatgagcagtagcggctcgtcatggagcctgtctccttgagttccatgctcgcctactgttgctcaaggatgagagccaagttccggacgacattataaagtgagacccttgaaacttttagtataagcagaattaagtaaacttgacaaacacaggccaaaaccaaacaaaactgcccaagcagaaaccaattcaaacatcaattttggttcattgataca
>47520910138664
gtaactttccatgctaccccactttggtatgacagagagcctttctgtttgggtcattgtctgtgagcaacgaatgaatcctggacctgtttgatcctccctagactgctttaaatcccatggtttcatgtctgtaggatattatctttaacagtttcatcctagtggttcactgttttcagcattcatctttaaaactacttgagaaagatgaaagggagagaggcagctagagaggcattgtctggccagtgcctggtctccagcaagcttactagaaatccttggacgatatacttt
>4761564935640
gtgagtctaatgcttcggtgaagaacagtaaccctgttcttccaaatgacaccaggaactcactgcccacagccaggccagggtgtttctcccatctgagtgtttttcttgatcttctgtccttgttacctaatcaaatgacttcgtttattttttactgttggtttaggaaggcaggtttaaacttcatctagccagttaggccgggtgaggaaacacaggacacttcagagtattctgtcaagtttgcattgttcttagtttttctgcctgtagtaggatctgggtcagcccagaaac
>477831319793
gtgaatatctacacgagcttctcgctttctgtccctttaactatggcaaaatggtatcagagtgatcattctattcctgggcttctttaatttttttcatttgtgacccttttctgcttgagaattctatgtatgtgtgtgcatatttgaatgtggatgcggttttatgtgtatgctcgtggtggtagaggctcagtctcccttgacatacattgattgattgattgattgattgatttaggagatggtgtctttcactgccttggacttgtcaagtaggctaggctagctggccagtga
>47812162103311
gtgggtcttctgggagtccggctggtatggtggctgactagtgttgggtattttggaaaataaagaggtgggtgggagggtcatgggcctcaagaaagggactttgagaggcagcctggcagatgatagatggtcacgcagatggtgggaaggtcagggaagggaaaaaggagggttggggacatggatactgtgactcatggcctgtgacaccgggctagatttcctaagtggagctggggaagactcccacatctcagccagcatcagtgacccacgctatggggctctgctgcccca
>4791329128231
gtaggctggaagagttcagggaagggcctggcataagagggtgggtgggcgggcctgcagtttgggggtggggcctgggtgaagggtgctcctccccctccccttccccctgcagtagttctggtgctccatccagctcctagctgtgggcttcccgtggcactcactccatgttcccagcccagcccaagaagggcgggcatgattcagaaacatgtggctctcatttcactgaatcacccacagctctgggaggccagggccataatgcagacaaaggcagaggaggctgcagagttc
>4807014114392
gtatgaaccattacagtgggttggccaagtcttctagggaacctagactcagggcacagcttccctgtctaagctttgattcagctggcctggcagcttccttaagaatgctaattgcaagtagcaaggaacctaataaaacctgcgtcaattgctagcaaaagaatgtaatgacttattttcactagaaatctgggaatgctatttgatactgttttcataaatggctgcttggacccagtttgcaaccctgccttggttctatagtccttatcttcagatttttatagtattttgggt
>481368930131
gtatgtctccttattatcctagtgatttttcttttttaaatctctagtaaactaacttaaatgtttgaaaatttaacaaataatgtatatttattatcattatcattattaattagcttaaaacaatttctcaagacatacaaattggctttgtactcattatatagttaagaatgactttggaaaaatgtgtccatattaataagttaaagagtttccataattacagataagggaatttaaatgtggaaatatcaaaaagtggagacacatgttgttttcttttcccacatcaaaacc
>48213286143072
gtaagaacaggatgaatttttgtgttttccatttcttgttggttttgaggatattttttattggatattttctttatttacatttcaaatgttaccccctttccaggtcttccctctagaaaccccctatctcatcccccctctccctgcctctatgagtttactccccaacccatccacccactcccaccttccagccctggcattcccctacactggggtggttttgaggattttggggccgaaacagggtcttattccatggaccagactgacctcatattctgatctcccccagcc
>48399539914
gtgggtaaggacctgccacagaggcaggccctgggctggggcctccctcattctgtccttccctctggtccttttccttgagcacaaactgtgagcacaaaacctctctgcctcttgatgttggtgagcaacacacaggaaacaaatctggcacatcctgtctttaatgagttaaaaatagacacacacatgcacacacacacacacacacacacacacacacatgcacaggcacacgcccggaagaatgtcagctcacagcgctggaaatatttactctgaccaaagctacagacccca
>48419786100958
gtgagcagactttggggtggtaggggtggcagggatggggagcagagacctcccaccaccaccttcccaggtcttgggagcctctacacagcagcatgtgggtcttgggtattagaagagttcttgctatagtgcattttcaaggaagttcaagctggtgacaaaggaaggcatggagtctggaatgatggctcagcaccggttgttctagcagaggacccaggttcagttcccagcacccatatgagggctcaccactatctctaagtccagatctagaaaaatctaatgccctcttct
>485285460206
gtaagtatctctgcttggccctgccctggaacgagaagcatcatgtactgtctctgggctgcaggaaaagggggtggaggagaaaggccactggggtgcctctctccatcttcagtccctcactgcctgttgcttgacttctcatgactcaagattcaggggagtcttggggaggctcagatttcctctggctggtgcccatctcaactccatctgtctggccatttgctgaggagtccccagtggccaatacgtagtgggccaaaggctcaagtggaaccgagtagggctgccaggaca
>4867152149379
gtattttgagtaacatccataaagccttgatatacaaaatctaatcaaaaggtcattttgctttccttaacctggccaaatggaaatattgcttataatgcaaatcatccactctttaataacataattttataattctagggactctcttttttgttgttattttgttgtttttcacccaaaaggatagataaccactgttaggttacattttctgttttgccatgccatagtacagtaatgtatggtagcatgttttcaagggctagcaaggctagcctgcttgtacctacactccat
>48711356149017
gtaagcactgcccagcctcgctcggggaacaagaattctctcaggctacctctgggacccgtgtgggaggaataagtgcatacacttcagcttggtcgcaggcgcgtgctcccacttccactgggtctcactgctgcccgacaccgtctcgggatttcctctccctgttgtccctatacttgagtgagctgggcctagggtacctgtcctctgggccacttgtcttccatggtctgactcaggcatgggctattctaagaaaccctctcgcccagtctgatcagaaacgcttgggctctg
>488402928612
gtataaacttggtcattccatctgactttcaattttattttgttctgttttactttacttgtttgtttgagcctgggtcttacaaggtacccctgtttagcctggaattcattatgtagtggaagctggactcaaacttgtagccatatttctacttcttcttgagtgctggaattatagttgtgaaccatcaggccttaaattatttttagatttattttttgtgtttgagtaaggtgtgtgtgtgtgtgtgtgttgcttatagaggctagaagagaacatcagatcccctaggtacgg
>489157461746
gtgagaattgctacctatgaggtccagctttctggagataaaacattttgtacttctgtgttgcctacaacaactggccatgtgccttcttacctctgtgctttcacagctagtgaataactgcctggtttcccaggaatttgggctcttcagacatacagtatttctcccagcagcactggctttgaagtaaaatccttctctcccattcctgtaccttcctccccttgctccttgcccaccctctcccttcctcctcatcatgatagaccagtgatccatcacacacacccctagccc
>49013695123874
gtgtgtttttaaaaaggaaacgctgcaccatgttttgtggtgttacctactcagttactttgtagttaattttctgagcagtatccgattaatcatgagttgaccctcaggcagctgagatgaagattagaagcttgagtcagatgccttccaatttgagattccagtttgatgttttgtataaccataataaaattattaatttcatgaactaaagtcttttttaaaaaaacatcttattatttgccttgaaagtacacttttctccaagcctctttcaagcatttgtccatatctcaa
>4911548486895
gtagcatctttggtttccttcatcttattactgagcgctggggccagagaccttgttatcaggagtcctgggaaacatttcctctctgtggtttggttcaaagagttttaggactgatggatgaatttttaaaaactattctacaaatcaataggtttcctaatggcatagtcatacatgtatgtcacatgcttggcccacactttctactacccctcttgtctcttctcctttcttcccactggtcccctccctcctcaacaaatagtccccttatccttccctgctatatatatatat
>4921231226733
gtaagtacatattgacagtctcacggggttccttcacactgcagctcaggctagctgggaactcagcctcatgaggttacccctctggggtcacaggtatgtcttgctttaattagccacagaaggtaatcaattaggttaggttttggaaattggggcgcaaactgaaacatttgcttttgagtttatagtgtctgttttgtggcaatttgtgtaattttctgtgaaagcaactctcaagtgcaacaactaaacataggattctttatatcttggctatatatattttgatgaatttgt
>49361873893
gtaaggaaatacataaatatgtatgcattatgcacgtgtgcaagcatgcttttcaaataacacgtaaaagtatttcatttcgtgtatttatgcttaaatacttttaaggccctgttctggtttatttctctgttgctggggtaaaacactgaccaaagcaaggggaaaggggcagttatttgacctgcgtgttatagtccattgctgatgggggtcagaacagaaactcaaatggaaatatgaggcaggaactgaaacagagataatgaagaaatgcttcttactggcttgctctcccat
>49420436149268
gtaagtaatgcatataaataggctgagttagttaattcaaaaggtgttagtgcctaagtaaataaggtattgccttttcttatgcaaattcagtatattatacattgtattttttctcttagcagccttatgaagtatgtatttcttgaaagtgaccaataaaaatgctgacacatctcattatagggtattactctgtcttgaatatcatccatcacttttcattactgtgatatagcgtggacattttgatgtatttggatgtgacaagtcacctaggaatgtcatgtgtaaaaattc
>49536482946
gttagaagtgttgaaaatttgttgaagaatagtagctatcacttcattaacatttcatgtacagacagaagatgtggatggcagactaagttttaaaatattgctaaaagaaaaaagcattaacaaatagatgaatagaaattttacaatgcaagataatatcttttatgattattatttgtgtatgcttatgtgaacatgtatatgcaatatgcatgttcatctgtgtgtacatgtacattcaggtagagacagaatatatcttcaaggtttctttctttgaaagcaccacttctttaa
>4961493159306
gtaaggatgacaaataaagtagttttaaagaagtagatcatacacacaagtgtggttgccatagatgataggcagttttacacatctactggtgtgtgcatgtgtgaacacagaaatgcatgtatactcaccttgtagcacagtgctctcatttactggcacatccttgtcagaacctttgactcatccccctttcaggagtgtcgctcctttccatatactctattcgtggtgctttactaaagttctatagacccttgctcctagacgacgtatgtttctctcactattttgaagact
>4972431129951
gtaagtaaatgggttttcttcttcctttccctacctctcacttgttttctctgccctcaccttccatattctagacagtagtctgttgggctctcagtcgtggcctaaggttgtggtggtgcttctcatgggctgctactgtgcagagccctgggatggcacgaggtatcataggcaggaagcgtatggatgtcacccgacttacttaacttcatttttggtgtgttcatgtgtgtagtgtgccctgcatacagagaagctacaggaatgtgtcagatcccttggaactagagttacagg
>498139374787
gtatgtggagtgtatgaaactttgtgagtatctggaggagaacaagctatcttggagccagataccacagctaccaagagaaccaggcaggtgcaggccctgcatctgccacagaagtagtatttcacacttgttacagctcaggttgccctgccagaaatgctagcctggattatcctgtgcatgatttaggccagaattttttctagtttagtgggaatctgcacaccaaatctggttacattcagagtgagcaaagcacacactaagggaggttgctgagctgctccccaggactcc
>499638931586
gtaagtacctctcgacctgtcctcagatcctcctaccccagcagctagggagcacagttgcctattcctgccccatgagtctcttagcagccagtttcattttcttcccggctggcactggactgggtggcaagttttcctggagatggagatgacctggtccaggtagctggagagaagagagtaccccagacctggcttcctaaagggtctcagttgaccttcaagtatgcagacattgattgaccagctgtctgaactcagggtgctgagtaggtagagtcttggcctcaggggtgc
>5001896648830
gtaacacttaacaacctgtatcattttgtagcagcctgagtgagatccagcacttccttagctagtttagttgcagatagcctcaagacccacactcatgatggaggacccgtccactcagcctcagcctccaatgtggagctgggctttaaaacccacaaccttcgatcacaccttccttcactgctctcccgtctcttccttccatgagggtgtgagcagtgagatttccccccacacctgtgtccagcaccacaccttagcctgcactccgtcgagtaggcctcctgggtgatgtga
>5011973984925
gtgaggtacccctcccaggcacaccctgggcctcaggtccccagcccaatcccttctagagctctgtgaacagccaaggaaacagcgactctgtcaggactccctgccccacccctagaggaccacgatccccgaccagatagggcacagcaagataaacctgttaaaccccccacatgtgatgtgttctttgtttatcttctgagtgaggatgaaaagaatcaaaattctgtcttttgtcccctctctatgtctggctggagcccataaccctgtagaaatgagcacatggcaggtaag
>5021946892872
gtgagagagacgtcagtatcaagggtccttgaccacggtggctagacttcagaagcgaaatctctgcccacatgtggctcctccctgggcctgacagtcagaacttgtaaaatacaaacaagctttaatcccctggagtcaccctccattcacaaatagaacttgtgtggagacctgctgactcgggctgatacaaactagctagcatgtgctccgaggcagataggattgaaaaagcagtgtcactactcagcatggaatggtaccacctagccttgtttgtatgaccaatacattttt
>503106471694
gtactttttttttgtggttgataatctaatcctttgtgactaaaagggtttttggtttgggttttttacccccactaggtaaacttaggctgggaaaaaaaagtcatttgtttggtctctgaggatgagcaccaggtactatgattgtgggtgacactgacgtccctcttctcatgctttagtggagaggaactgtaagaagtagagctgtgccctggattccacactgagagagtctgggtcagcaatgtgtctgtcacacatcagtccaggaatggagacagagggaggtaaaatacc
>50412095148983
gtatgctgtcctttggctttgcttattcgttctgctgactggccctccagcagccttttactagtgtttggggagccctgggacatgtcaccagccccacacaatactgtctcaagtactctgcgtgtggagtcacattctcaggaggcagtctggaggagaaaatgctatgcagccgggctaaagctagaagggtaccagggacctcactgctgccagccttaccaccgaggctcggaagcagggtggggtggcctgtggaggagggttaaggcaaagagggaggaatagccctgtgct
>5059600138543
gtgagttgggtcttctgtgccatcctcatcatctcgctggcgtagctggcagttgcccagaggggttgtcaggacagtgggactgctcagtcttctcagctatgcaaaatggatttctgaagatgaggatatgtgtttctgtcttcccctgtgacactgttgtaggcctccttccatggcgtctgggaagccagcgtcttgatggagaaggtctctacaaagcttttgtttcactaacaatctggagactggagaaagggaggcccaaggaacacaaacaaggtggtcttagttctgctg
>5061809736808
gtaagtgatgttgatggggattcagagcctggacctaagaatgaaatgtttgctttatggtatggctcacccaagcattacacagtattttagatgtagctgaatgtacaattaatgtggtctcaactttcaatctgatgtgtagctgaatggcctgcctggccgttgtacagtgctgcctagtggttaggtgccagtcaacccctggttgggcatttacttctcatgagtccatattaagagaacagataacacattgaagtagcacacctggaaattattggaagttgactactgctt
>507303989718
gtacagcttcactatccgatctcggccatggggaggcctccgtggtgcaagggcacagcctgcctagtgggggtgctgcaaagttagcgcatatgtggtctgagatgtagcaataccgtctttagggactgggtactccgagaaagctaatattttgtggcatccttccaaactggcatctttcctctctctcatctccccccactccccctttctttctaaggtagggtcttacgtaggcgggtatgaatgccatacgtagctgaagctgacctgctaatactcctgcctttgcctcca
>5081037060118
gtacatcctaccctgcactggttacacagggggagttgcatgcaaagattccgggcattgcctttgcactacctgagatcaagaccaaacatgggagctctagataggagggcttcctggaagagatggttggtttctcagaagaaaggtgtgtaggaatgtggtagaaaagagtggtccaggttagagcaaacagaaggcgcaaaggctgagggtctgcaacatttgaaagcagagaaggggcctcatagctggctaagaacaccagagcctcagagtgagccaggtgcaagcctggag
>5091175945067
gtgagcactggtgatgcttgactaggagtctgctcagaggactgtcatgccagcaggttttatgtaggatggattcagcaatttcaaggtgtcaaatcttgttctaccttcctatgttagctcgtcagtgtgaggccctactccccttagctcactagtatttgggttagcatttctccttttgctctgtttctgcccagaaactcactgcacatgacagacgtgtgtgttttgggaaaagctcctcttgggaacttgaccttttcagctcactaccatataccattcctttaagtacta
>510164034436
gtgagggcggtaagggcttggggttggtttggttgtcggtgattggagggtgactggagtcctagtggacgagatttgagaatctgtggcgttgttgttgaatagtcttttgggaaggccggtgttctaagggaccaaggtattggggtattatgggcatatggagtattaagtgcccgtgatattgggggcatatggagttggggattgctgtaactttcggaaatcagtattttgacggatctgtctaggtaagtgatgcttgggagcggggaggcatctgtaatagtcacagtgact
>5111156110388
gtactgcggccccttcttccttctaaatctaaacctaaagttcttagccaagctcttgggtgcccacagatttagagcacagagcagtagccctggtgtagatccctgctccgttgtggaggatgttgaaagtgtccacccactggtttactatgtctttatgaggatttccgggatcacaggatgaggtggggatttgacgaggatattgatagcagtgattcccacgttgtagtttcatttctattgctgtgacaaacaccctgataaacttctgtcttgtttaggttttactgctat
>5121162586926
gtatccgaggcctgggtctcagggccctaactgttgattccttttggtttttttggtttggtttttcaaggcagggtttccctgtagccctgtgtgccctggaacttgctctttagaccaggctggccttgaactcagagatccgcctgcctctgcctcccaagtgcagggattaaaggtgtgcaccattcaaatgagagccaggaaaggccttggtcacatgtgctctgcaggccacgtggttcattctgcctatggcctctgaactgggagtacaaccctctacccctggattaaata
>5132004933615
gtaagaatcttccattcactgttatgctatttgtttgtttgttttaaattttatcttattttttaattcatttatttttacactccatattccactctcacacccacccccatccatcctccgactgctccacgttctacacctcctcccctccccaccccatctccacatggatgcccccacttcccaccccatctgatctctaaactccctggggcctccagtctcttgagggttaggtgcatcatctctgagtgaacacagacctggaagtcctctactgtatgtgtgttgggggcc
>5141203027078
gtaagtgatgtcttagaaaataaaactaattacccaggattcaaagttttgtttgagctttaattataaatgaggaaagaatcaaaatgatttaaaataaaataaatgtaaaaaatgtatcctcataaccatgtgttaaaaccttttatacagaatattcatttaagatgtttgatcttctaattaagaaatagatggggttttctctacgtaattctcttggtaagagcctgtcaatatttcactacagtaacacaaactttttcaagtaatggttttcttagacgttgccaagttttg
>515161828860
gtaagcttcagctggaagtgggctcccaaggactgtgctcctttaaagaaggctaaaaaaggttcacggcacacttcttactgctttaaagaggaatggagtgatcttggttgggtgtcccatccattggcctttatccccattagagcaactagtagaaaggaggtggtgtgtgatttttgtcctctgtcaccatatatgcagaggggtagctttatagttgcagtggctggagggtcggggagagtagagaagaaatacttgctcaggtgacctgtgttaactgccatgctaaaagag
>51620143124166
gtaagtatctattatgaggcatagaaaaatcaaggaggaccatgtagagccagacagcagctaacttaggggacacttgtcctaataaaaggtaacagtacctgttatctgtgtgctatgtgtctggattgtttccaaaggacctttctccaaggagtcctttaccactatagtgtaatttagtgaggaatcgcaaatgcagcaaattgctccctgatgagatacatgatgaattgcccattttaaaggaccatggtctgagctgcatggagagaggatgacatagaccatcatgtttca
>5171737724907
gtaagatgctgatggccagcttgcggtgacagacggcccgccttcagcctgccctcaggttaaacacaaagtcaaaaaggaccactgttcagaaatgtaacacgtcgcaggtagagacgatactagaaccaggattttgattccttggctcttgactgtatgacataacaagtttgtgactgtatgaaacacaatacttgcttttgcacacactttaatcagatttatttaccacgatgtaattgtttacatttctattctgtattatcacttacaaattggatcccgtccccaatctcc
>5182004085650
gtaggaagcttcctcctcattctcccttccctctcattgtcatggagaccatccaatcctttatccacttagttatgctcgtttctaagaaatgatggcctttctttccacctgaaattatgatgctcttttaaccagttgcattgcctacagtacccaagagtgaacgtggtttgctattataagtgtatgctgtgactcacactttcaacagtactcaagccatgacactggcgagagattctcttcctctcaacagctttactctagtgatgtgttcatatatatctcctgaataaa
>51919948113235
gtaagtgtgtggtcgttaagaggaatgcgttgtgggaggaagggagacaggccagtggctaagagcacttgcaactcttgggtaggacctacagttggtccacaaaatgcatatggtggctcacaaccatatgctgtaactctagtgccagagagtttgatacccttctttggcttcacacactcacggtacacaaacatacatgttgatgaaacatcaatacacttaaaattaaatttaaaaaaataagaggaatgtgattttctagggatatgtctcattaaaattaccgaaactata
>520338995381
gtaaacaattctcagataactttctagctaaatgtctgactggttggcatggaggagttctgaatccctcttttatagtgccaaacagcacctcacacagagataacataatagaccaccaaattcacggttattggtttactgagcccttgttgaatgatgaccctcacacactataagtgggtttttgatatttttgagtgtctgaattatcactgagtgtatagaggaatctgtagacaaaggctcatttaagtgaaatgttttgcttaaagttttgtggggggagggatcacagaa
>5212124125136
gtgcgggtcgcctcaagaagggatggcccagtccttacccatgagtacctccaggcaccccttatcctagggacaaggaatagacctgaggagtaagatagaaggcctggggctcttctcttctgcaggcttggctgcttcggcactgcaggggtgggggtggggggaattctgtctccttccataaaatggaaagggtatggggaagagggcatgttagggtcaggacttagcgctcaaccccgagtgtgtcctctgcatctaagtggccaaagcttactcatgtccctgtgacaccag
>52214767129648
gtgggcggcgggcgtgcggcgggtatcagggtcgagcaccacgggcggcggggccgggagtctcgggccgcctttgctcaccgctggactgggggaggcaggcgggcccttccccggcagggtttacagggtcacgaaccgggctggattattttagcaacttttaagccagtaatcggtcatcttggcgactgcaaaacaactttgaaaaactaaacgtcttcaaatggcaagagccgcgctctcctgaaaaggaggccaggtccccatccgaagggcaggcttcaggcagaaccgtct
>523931588017
gtaagttgaatgcagagaatagtgctgtcagcaaatattacccactgcctagtggcttagcaccacaccaattctatactactggcttgttagaaaacgctgtgttaaaattctgaggctgtgcacccaaagttcaatttctgaatttatttaattattttatttatttttctatttaattttatttacttatttgcttaaaattatttatttatgctatgtatatgaatacactgtagctatctatcttcagacacaccagaatagaacatcagatcccactagagatggttgtgagcc
>52416819141798
gtataagtgcattttgtggaaaatctgcatctttaaaacatttataattctgtgcaaaatatagctataatttttgagttatggtggcacacccttctaatcccagcactaaggaggcagaggcaggcagatctcttgagtttgaggtcagtctggtctccatagagaaatcctgtctttaaaaaaaaaaaaccaagataaataataataataactctatcttggaacatttttgaaaaagataagttttcttttgttctattaacaccagtagtgtatattaagaaatataaatgtaac
>525528359493
gtaaaaacagatatttcctttactttaaattttatttgcttagtgtgtgtgtgtgtgtgtgtgtgtctgtgtgtctgtgtgtctgtgtgtctctgtgtgtgtgttggtgtgaatgttaatatgagtgtgtttttctattctcaaagaagcttacaattagcaatgacaataccagctctgaacatccttctcacacagaaaacttggtatggaaatgtcagttcctacaaaaagaaatactaagtgatggttccagatctgagggaggaaatttgtaagaatgaacctggagcttctgcc
>52611857146498
gtaagagcgtcttgggacgcgcgtgggaacggggtggtttcgtagggtggcggcgcgctgcgtccctatggaggtcggggtgactggagctccgaggggatcgcggtggggcgcatccaggtgcgccattcgccgagcgctctgtgccatctgccaccccgtcccaaccgccgcgctccggggcaagcgggctcggtgcgcgctgagtcaaggccaaagacagttttctttctgcgccccggaagcgtggcgcggcgcggcaagcagacaagctttgtgcctgggcgtggagacctgggg
>527726988769
gtaagtacttcctctattctcagagaaatgagtcatttctctttgaaactattagaacctgtaccttaaaacagaatgctttctcccgtggatttgccagcatggattcacattgtgtgaggttcagccaagcctgtctctgatctgaatataaatttgcgtcccatagatgagcgtttcagtgagattgtttcacaggtgcatcttcttctccagctgactctccgagaagcattagttggaaagttagtatttccccttgaaggttacagtcggagactgtgtcctagcgggtaagtc
>5281093130543
gtaaaacacaatcaacagtttctccctcgttattcatatctctgtgtgtgtgtgtaggggggggggtgtctaccatgtttgtgggggtgcctgtggaggcctgaagaagtcagtgggtcccttggagctagagttacagactgggaactgtgggtgctgggaagagcaagaagtataaactgctgtgccatctctccagacccttctttttctttttcaaaatatgtttttctgctttgaagctgttatgtaaaagctggactgaacttggcaaatgagacttctgctttcttaaacagc
>5291486793044
gtaagccttgtgcgtggtgggttataagaacagcgagcggctgtgcatggggctggagagatgctcagtggttaagaggacccaggttcaattcccagcgcccccatggcagcttacaactgttggtactgccagttctataggatctggtgccctcacacagacatacatgcaggtaaacataaaaaacatcttaaagaagtaccagctgggcggtcactgtttctcacctctgtcagagaggaactgaccatggatacaaaatgctaacattgggtgtcattttttgaggccctactg
>5301608318870
gtgagttagacagtagggtttgttgccaggtagggaagagggcaaagggagggactgatctggagcaggcgccactctgcctgagatttcccaagaagctactcagcagtggcagggatgctgactgcaccacgtgaataattcaaaagcataagcccacgcaaagattcgtgccccagctttgctccctgcagtcagcggtgacggcgctcaccgttcactcttgggtgattgcggctgtgatcggagctcctgagctgccaaaatcaagggagaggccgatttcctaaggggaagtct
>53114044151804
gtaagtgctgcgaacccatgcctgcttcccggctcctcacttgcccttcccgccttcaagagaggcttatgcttgccatttactgagctaggctgctgagcgtagaatttggaaattcatggggtttaggttctggggacagggaggaggtaactattggggatctggttgacgatgaaagcacggagactggttagtttcgcatgttaacacttgcgctgaagattgtctttgggatttttgtcttgagttcccaacagaagtgtattaatttctatgtggaatattttctaaaaacct
>532117228885
gtaagcggtagggcagaaccggatgaggagcctgcgacgcactcgtggcccgcagacaggaagtgacgctctaggccggcagacgggaagtgaagctcggtgtccagagcgtttgtcctggacgcgcacattttgcagtcaactcagtttcttcccttcaattcatggactgcaggttccacatcagtaaggactagatagttttgagagttacatctggaaagtggcctagacaatacatgtattcattattttggttttctctgactgttttgaaagaaaggggaatggaatactgaa
>5331023027608
gtgagaagcctcacagcccctccaaggggacaaaggaccaggccataagagacagcgaaagtaatgaggagcacacgggaagactggaaggacagagatggctcaggcattgggctaggaataacagccaggggactgcaggtcctcagggccagtctgttggacccccagacccccagacattgggctccatctttgaacacaatgctggctgcaagagagggagctatggctcacatgtgagacccagaacaggccattctccccatatagtcttttgctagcttaggaaactgaggc
>5347392115157
gtgagtgtgatttctgcttcatattgatccttggtgaatttttttatttttgtttaataaaataatcataattaatcgacactttctagaaggaaacagaattccaaataagcacacttattcacactagaaagttcaaggctgaatttggcatgagaaattgatccctgtggtcccctggtctggctgattctcccttcaaacaacctccctcctgtgtgcaagcatttgaacattttaatctttcaacatttaaggatttactgaaggtttcagcatcattagttcttttgcttgtct
>535790616165
gtaagttcaaccttttataattttgtacatagaactttttagaacttcttcaaagtggaattttaaaatttttctaggttaggtgtgtatcaattaccatttagaaataattatgttgggagctactaagatttctcatttggtaaatgcccttgccacagaagtctcaggacctgaattcaatctctgaaacacatgcaaagagagtgagaaaattgactcaagaatttcttcctacctccagatatgtactacagaacatgagtgccagctcttgtgtgctctcacattccccccacc
>5361978362039
gtgagtcctggcagtctgaaagcactgtggctatgtggggtacagtgttggtgccccgtggtgccccaggcatgactgaggggaaggccttacctgtggggtattggtgagaggtgctggagaccaggttctgagagcagcctacgtgtatgccctgagcctacttctctcacccacagctttgaccagtggctcagaaacatgtcctttcaggtgtctactgggtttgtgaggagtgagaatcatctagagagtgcatttgtatataggatagaaatttcaaagcacatcaggaggtgg
>53710698133471
gtaaggagcaagttgggcgcgagcggccgaagggacctgctggggcgcgatcggggcgcagttgcgtggaatgtgcgagcggaaagagcagatgcgcggctgcgtggggagcgcgccgcggggtgcgagctggagagccgcgcgcgggacccggggttgactgcgcaccgcctctgcggcggacacaaccttggtgcggcggcgcgcaagtctggctagacacaggctgttgtggtggggagcgtgggctccattccgcctggcaggagtctgcgcacatactgacctcatcccgggagc
>53818123123076
gtaatgtgactttttttttagtcatattttatgtatttgaaatacaacatatagcagatgataaacaagagattttgctacactcacatttgcattttttgtttgtttgcttgccttttaaatttttatttagaacatttttttttctacccactaaaagagccaaatagggatcaggtgcgatggctgatccctgtgatcccagcccttggaacgctgaggcaggagaattacagtttgaggagagccagggctacattgaagcctatttatggttaagtgttgtcaagatgcttggca
>539132623477
gtatagcatttccattttgttgtattaatacagcatcacaaatcccatcagaaaaatgaagcagaatacagctgatgcaatcacgtacatacacacacacacacacacacacacacacacacacacacacactcacacacacactcacacacacactcacacacacacacacactcacacacacacactctctctcacacacacacacacacacacacacacacacacacacacacacacacatacacacagagggaaatgtaaagaaaggaagctatggccgaaaaaatgaattcctaa
>5401240298984
gtaaggaagagggtagccatttcgtagcctaccatttcgtagtttcagccttaataaaagtagacaatgatacacggtagtgcctaaacaagtggtaattgtaggtactttcttcagtgtaagtgctctttttggaggaaacgtgtgccacttagaaaaaaatgtaaattaattcctttatttttttttcagtagatcttcggtgtcagtgccaaattaattttcccatatcacaatgcttttattatggtattctagcctcctcggcattcctaagggataaaggccagacacttgact
>5412012590203
gtgaggatttggtggccttacaagtgggacctagtgggggggaggacatcaggggctacagagggctgggcttgcctatccccctgatacagctatcatacctatgtatccaatgtcttaatatgtgtcagagatggacttggctaagagaacacctcatctgacatccggtaggaggcccagggcaaagaaggggctctgacttgggtccttgtagtcagtatccggcctctcctagcttctgggcaggagctagacaggggctggactgtgacttcatgaccatgggaaggatgggga
>5421537523366
gtaagcagcagatggccattagctaggttaccctgaacagccagccagtgaggagctggggatgtcagatatgtgacaaggcccaagactcacagagagcaaaggaacatgggaacaaagtaaattaagatactgtttgtacatgtgattcgggcagaaacatatctaaagcaatgggtaagcgctcagccgggggagagggggtggggaactgccgtgggaactcatcacgttcgtaattcattagcgtcagatccagatggcttccatgctggagatgaggtgaatgtctgtgtctgc
>5439908148874
gtgagtggctgggaggaaggagggcgcagcatcccggggagatggggctgaccttcatctccctaactagctagcttccctaaccctgacctgatctgacgggacctcaggagagctgatccacctccagcctttccgagagaaggatccagggtcaccggagacttgtttgattaaccaggcttataaagcagccacagcatgttaggaatgcagaatctggggctgcagcctggcctgctcaggctctgcattaaaaaacaaacagaaagctggacatggtggcacacgcctttaatc
>544930939544
gtgagtatccgggaggggtttgggaggcgcccgggtcgccccgccttccacaggcaaggtaaggtggttgacgttccaggtactgatggtgtgtagatggcaggggtgggagatcacctgaacctcctacagggtggatctcagaggagaattctattcatcacgactgccctctgcaggcaggtcccgggagtgcgtctcccctcgagggttgaagcccagggtgggactcttgtcttggccagtgcgtaagtgtggatccatccctacgaagtcgaagtcggagagaggccgactctc
>5459011147505
gtaagttcagttctatgcccagggcctttgaggcaagatctcaggctcctggacctacggagctgagaagcagcaggagactttaatgctgtaaggaggtcaaggggaaccacttaaccatgaaggccactagggagcagtgggttggcccatgagttggtcctcccacctgctctgtatcttggagaaggggcctctgcccctcacacagcagagttgggtgacagtggctttgattgatgactgtttccattgtaaaaaggactgaacttgtgtgttcagggtaaatttttctgaata
>5461832555400
gtaagatgtgaaacgcacttattacaaggacaagagagctcttaggtctgctccaaatggaagccttttcactgtcttcctcagggactggggtgtgctatagaagttggtttgtcttctaatgttgacttctaaaggaatgcggctatgaatcaccacctccttcagtaacgaggccccttaggatgacacataaccaggaagagtaaccctgtgacttagccgaactctttaataaaatcttctgtgaccgcggagaatatttttctgtttagcgtgcctcggttgccaaatctgcaa
>5471447871294
gtgggcttctgtcaggtcctggctgtccttcgtgggaactgggatagcagtttctatagagtccttataaaacagtctctcttcagggttccttaagagagacgcctaagaacaagtgtgaatgactgagacaggaaggcagggctgcctgggagtatcagccaaagcagcagcagcagcagctaatgggtgtacaattcactgcttcatggagattcactgacgccatctcatgtggtagacgtggttcattcccgttttatagatacaggaactatagcaggaggaggataggtattg
>5481170544068
gtagaaagagaaaataatccttctttgtctttccatttctttcactgattttgagtttttggataattgtatataattacaacatttccaccttccatttcctctatctaatgtcacccacatactcctcactctctttgttaaattcttagctttactacttctactattgttttacacacacacacacacacacacaccagatacaaacacacacacacattcacaaacacatacatatgcacacttacacacacacacacacacacacacaaatgcaaagacacacacatcacatat
>5491473930325
gtaagttcaactttaaagaatatgcttgatttttagtaagcttttaataaaccacctctaagaagatggaaggatgaatgactgtgatatatagcatgataatatatatggttctgactactcatttcttcttccttgcttaaatattcttaagatcaggtttaagaaagaataataaatcaattccacacttaaaacacttttatataagatgggtaaaggctatagagtcctcctcaagaactattttttacatttatttgtgtgtgtgtgtgtatgtgtgtgtgtgtgtgtgtgtgc
>5503111121740
gtatgtcctcaagttcctactagcctactccagcctgtgatgggtgtaggacctccacatttgagacatgggtgggtatcctgaaactgaatggaaaggtgatgtctgccccatgtccctttcctgggtggacattgggactggggaattccactctgtcagtgtgtctctgcctcctggagagcaggccttccaggaagggccatgttatgttcaggtagtcaaggttctccatgctaatgtctttcagatgaaggggtctttaatttttaatgtttacatctgtctctgtggcactta
>5513552147973
gtaagactccaaaccctgtctgcagataatagagttctccctaggtatccaagaaaggcacagggcagactcacgggccaccagattgccttcctccacactaaaacagaaacagaatgtatgtttcaaaggggcgagaccacaggcctggcagttaggattgtaggcagaaatatgggttgggaaggtttttgtttttgtttgtgtgtgttttttgttttgttttgttttgttttttggaaactttttgaggagaggtgtgcagcagctggtgtggtacatctgaagccaaggaaccta
>55216060141709
gtaagtggtttacaagatagaaaacaagttgctggtcagaaaacagaaagacagaaaagaaaaccaagttcaagattctgaaggaagttcttattagttcacctctcttggataacactgtgaaaagtgggtggaggaggcgttactagacggtgcccgtgccctgcctgtgttcatatccacatctctcagggagatgaagtgaagtggagaggggtttcttcacagctctctcacctaggacagtgtggtcttcagagaaggattggagttctcaaggtgctgctatacttagtgttg
>553167157780
gttagtgattcttcttcctgcctgtctctctcccttgctgatgggggagggcttctctgtattccttccttccttccttcccatcctttatgtttctcctgtcctcccttccacatttcctctgtgccttgttggatgtggagactggctgaggtagtcccagctgcattatgtgggtgtcggtagcactggctagctgcctctctgtctttgctccttcctcggtttgggttgggagggaaggagcaccgagctccactaatggcagaaaatggatcgcctctgggataccaggttccc
>5541022316557
gtaagttgtgggtttttttttttgctgtatcttttagtagctttaaaaaagataagtcgtttataaaaaaaatcaaaacaaatctgtatattctttaaaaatggaagtaagtctcaaagagatatttgcatatctatgttctcagtaacagcacagtccacaagaagcaagatgtggaagaaacccaagagtccagagatgggagagcaaataaaacaatgggtatagggcacacagtgaaatattacataggctttcaaaagagtgaaattctgactcatgctacagtgtagatgaacc
>55519852114941
gtaagtataaccctatgcttttgcacgagcttaggttttacaaacaactgtgcagacagtgaactgtcctaagaactcatcttaccaagacgtaatccatcccattatcctacgtgctgccattaatgtcatcctttgcaggctcgtcccattccacggtttctgtgtagctgttcctgtgtctgtgtacatggaatgcaggcaaaccattctacaaataacagatttctccaccgtgaaatttcttatctataggaatacctatagggtgctatcgaaggcacataagctaatttctat
>5565677128537
gtaatgagacagctgttgcttaggtgccggaaaggttaaattagtcatacaaaacaccgctgggatatgatagaacatttttaacgtagactttatagaaagaatattgatttttatatatttaatttgttttgaactgtaacatactcagaacacatgatgaacaaatactctgctgatttctaggactacagagaattattataagaaattctacccttagcatgctcacaatgtagtggaagagaaagaagatagttgaaaagagacgattgtcataaagtttgaattaatagtaat
>55755026770
gtgagtctctgagaactaaaggtcttctttcttctccttggtgagcagggtcacctcaacagagtgcttctcggtccctctggggctacctctgtggctgtaacttgagcctctccaaagaattcttacctgttctggagtttcttagggtccgcgctccccaacaacctggacctacctgtcagcagaactatccagcaattcccaccctagaaccttagggcagcaatggggctgcactggccattaatggccatcattcatttttaatcagaaagatcacaagaaagatggtaagcg
>558401858722
gtaagtagaagtgaaaaacccactcatccggagctcaaaaccacacagtccaggcagtggaaggccataggggctaagggtacatgagacgaagagctgtccccgcccaacaactgagtaccaggagctgtaagcactttctgctgttcctgttcagagtccaggatgcagtggttctcatccttcctaatgctgcaaccctttacctcatgttgtggtgacctcacccataaaatcatttcattgctccaccacaactgtaattttgcaccatcatgagttgtaacgtaagcatctaac
>5591517817979
gtaagtgcaaatataattatttcaatatgtttgtgagttaaagagcttgcccagtgcacacaaagctctgggttcaagcctcagcgttgactaaattaggtgttgtgacacacaccttttatctcagagcttagaaggcagaggcagaaggctcagcactttaaggtgaccttcagctacatagctagtttgagaccagattgggcgacatgagaccctgtacacactcataatcacaatgttgacacttgggaggcagaggcaggcagatctcatacacacttagaatatgtctcaaaa
>560199767241
gtaaggcgactcccacgagcgtgctcttgttgacttttgagttcagatgtttgacttcacacttctgcactgacagagtgcagaactagagtacagcagagggctggggcattctttatggagaaggacaggtagcggatgttttaggttttatggacttgtttctgtcacagccactcagtgctgttgtttaatatacaacagcagccagagatgatgcataaatatataatcaaagtctgtattaaagtaaacatgtgcacaaaacacacacacacacacacagagagagagagagag
>56110973498
gtaagtcccttgatgttggcactggtgggcctggtcagctgtgctcggagtggcactgggtgggtccatccctgttcccgatgttgtcacgcgtcagatgattctgtgcgttcattagagtccctttgcgtacattaattatgctagtgcgagttgttggctcatctattctcgacttcctcgtagactttgatctagaagtgtgtttctccagtgctgttggtttttctcagtcaggtggtgtatggcaagtatggcccactccagtccctgttagctcccatgagagcagcgatgggg
>5621959391634
gtgaggcgcacaggctgcttcagcccaggtcaaggactcagagtgtctgccattgccagaatcgcgcagctcggggagcggtcggctgaagaattagactgctaagattttacaagtccatttattgcaaggaagaggagggcttaactgagaggtgacctgactagaacttttccaaacctccattctctatccctgctcattgggaggaacaaggctgaagggatggctcagctgtaaagagcatttgctgctcttccagaggtcccaagttttgccttcagcacccacatcggatgg
>563133220114
gtaacaaggacatttattgtatgctgtatagaaattaggaatgttgctggacagcctttatggctgcctttgctctcgtccattgacactgtcccctgtgcttgacctccattccaaccaccatcccatgatagctctcagagcctttctatcatctctctgctcaactcttatataacttgtcagacctagggcctctcccacacagtcccatctttaacttctttcttcctaattgcctcttcataggcccaggaaatccctattttggatcacatttgcctggaggtttttttgttc
>5649711735
gtgagtagtgtcccccaccctgtccctctcctccccagaggggcactgggagcattgttgtccagaagcactgtgggtgaagatcgtgtgccctggtctctgtgctgagtgatgactgggttctggacaagccttcatgccatgttcctgtcatggagttgatgtgactgcgcagaaggagatgtacttgttagggtgtgcaaattagtcccctgaaatcagcatcatgtttgaaactgtgaggagtactgggctgggctccaagccatcacacctgtccctggtgtggaagtgaggggc
>5659723113215
gtgagttggagttttttgtttttgtttttttaactgaggacgaagaagagttacagttggagtgggggattaacaatcagtgtgtagatcccttgatgggttgtttctggtccacagcagagttcttaaattgttactactgagagaatcatggtaaaatgcattcacttttgctgtagattgtcatgattggtgagtggggttttgttttgagacatggtctatctatgccagcgcttctcagccttcctaaagctgtgaccctttaatacagttcatcatgttgtggtgacccacaac
>56613764141778
gtgagtggctcgggagccttatcttaggaaacggaatttttaaaggatccaaagcctttcccagtgtgtacaggccccgcatacctgtgcagaggttaacatcatagctttaagataaatatgatgttctgacaataatgcagaagagaatgaagcaacaccaaccccacactcgtgttcttatgtcagggcatgtttggagacatgaagagctatatgatatgatatgctgtgttttatggtctctgggtgtgtgtgcatgcctatgcttgggttgcaccatagtgccaggtgtgcagg
>567252386932
gtatcctttcttaaaaaaaaaaaaatctgttcgcttgcttctttttccccagtctgcctgtattgctcattaaccctatttttcctctttaatctagagaatgaagtagtaagatctgtgctataagaaattatgtggtgcaggctttgccttagtgtacctgtgtatgttgctgtaagaatagctcttggctctcagtcgttcctacacacgaatcaaaacagcagtctagagtttgttataacaaactccataaatatagtaatatatttatatctattaatatttatatctaataca
>56811687132546
gtgagtacttttgtaaaaagaaggaataattgatatttaccttattcttccatgaaagataaaggttttaccttcattctttgtgtgacaaatagagtagacaaatctgtttaggggaagaaggagtaaattcaggacaaagaatgaagcagaaaacatgaagctgttttctagctcagcagactcctgctaacctgtgtcacctggacagcggtggtgctgcccatactgtgttggcctctaaggtggctctaagctctgtgaagttgagagttaactaggaaaagaaacccacttcag
>569518637330
gtagtcccttgattctgaaagagttattgaacattgataaaatatagatgtaacaacttgcagttgatacctggaaccatgggtagtaccccaccctgtttgtgttccttcccccatccctgcatccctgtatatatgttatgtaagctaggctcagtgagaggtggtggcatcagtacagtgagcagtaggaacatgtggtgggtggagggtcaccagactgtagtttcttcctctctgtgtcaccgtcattttggggtacataactcactgaagtaaactggtatgtagcaagtcaca
>5701651064895
gtcaggagtgtggagtcaaaggcgtgggaagaggcagccttgggaacactgtggggtagctcaggattgtctttcctcaacaccaactgtagagaataagctgactccctccttcagtgactcagtttctcctctcacccaccaccggcccaaaccagcttttagtctggggttcccagcctcctgggacttagtttactctcaggccccaagacctctcccagttttagggaagaatctgtctgtaggggtttcactcttccagaagtttctggcttttatgaataaaggtattctcag
>5711156049253
gtaagtatacttaggcagacctggtgttttagtagtgccatgcacctggggtcccggaataaaacatggaattgcaaacatgtgatgtgctgtggatggccgcagacagcctctttggtgtggtatcacttgtcctcagttaaccgtggccaagacagtctccaagaacaacatggaccagacctgcaaccgttgtgtcaacctcactaaatgggtcccccaaggtgaccacatgaatcttctggttttttatttattttttcttttcttttgccatccacgtgggattgatagtgtttt
>5721930115403
gtacacgaacacaaatcacttcacagaattcatagtttacaccttccgtccttgggggaggcgatatttttaaaatttgactctacacattcatttaagtttccgtaaaagtcctggctttcttttttttcagactcttttccctctgactatacagattcatagaaaattatggggacgtgggttggttatgcccctttgacttctgtttcttctgtaatagcaagggtattaagtgagagtcattcttcactctctgggccactctcgccactcgtgagggcttcctgatctaatcac
>57315553127852
gtgagttccttgtttattttactgtttcctctgtgtgtgtgtggtgtgtgtatgtgtgtgtgtgtgtgtgtgtgtgtgtgtgtgtgtggtgtgtcctgaataggcttgcaagatggtgcaagtaaatgtgagttttgggctcagcagaatagagaccctttcttgtttttctttttcttttctttcttcttcttcttcttctttttttttttttttttggagatagggtctcttggagcccaggttgtccttgaactcaccatatagcctaggctgtcttgagctctaatctttttacct
>5741545938254
gtgcgtatccttgactccaaacgggcaccgcccatggtacctgaggctcactgtgggtcagccgcctggcaaggataccagtccccgtcatcagcgccccacccagtgactccatctccactctacttgagcacagccggctcaacccctattctctccctgaagtcggtgactcctaaaggaatatgcattaatgccagggcccacaaaaaaacagaggaagacccagagaaacaaaccccaccccaggtgcttctgaccctgggctccagccctggaccctattaggctccccgggaa
>57514392122514
gtaataatgataaggaatatgatttttactttgtaattatgccgtggttgttcactgagcagagatgaactaatttgtctgcttttgttcctcttttctaatacaattgtttttaaacatttttagcatattgtatatagctttgttttgtgtataaaattagaaatgcatttccttttgcagtgagctcaactattatttcaacctagctctaagaagatgtaacatatagataaaattactagttaattttttaaatagatggaaagtttctacattgcttataaatcagttgtctac
>576868595942
gtggggcctccctactcccaccactccattcattcagcttaccttgctttgagcttcccctcccaactccacgctacgcactagggttgcggctgcgcactgtgtgccaccctcccggctgcactcgctgcttcctatcctgatggctgagatgcgctagcccggtgctttgcagggtagtgggagcggggacctgcttctatgcctggctcaacagtgtgcgccttgagcatcattatcgtgcgtgttgccctgaatgttccatgcttgaagaagctggtctgtgtagcacagcgaggc
>577363925896
gtatgttagatccttgttttaaaggtcaatatgtgtgttccatatacatttgttaaaccatgacctatgctaggtgctagaaaacaaaataaatttccagagatgttttgctatctttggcttttagtaggaagactagaacaggtggcacccatcacattccattgtcattgacagaaaacacaggaccactaaaccaactgcatttcctgccatatgctgggttgatctgggagaccagggaggaagaaagacaaaagacactagtaaagcctcctataaacaaacaggagtgagggg
>5781990777043
gtgaggacccagcggggctgggctgggctgggctagctgcccttgggaccctcttgaggtatatgtcagtcacatgatctgctaaagccctgcttcctactctaccctgagcctcttagaaccacaggggtggggggcaatagcactcatacagttagcacaatgtataccagattgagctagaagcttccatgtctgacatgtgctgattagattaaccgcgatacttgtctgtcccccggaactgttacatcttgctatctcccaaccgtgacatcctctgtcacccctgaccactgc
>5791956160391
gtgagcgtgggtgtcgttgcctcccactgtgcgggacaagtagcttcttgggagaaagggatgttctaatgtttctaatgtctttctcctggtttttctttatgacttacaaagtatcctaattagggttactattgctatgattaaatacccccagagcagcttggagagaggaaagggttttatctggcttacactttcacgtcacagttctccatcaaggaagtcagggcaggaactcaaacagggcaggaggtgaggccatggagagtgctgcttgccgacttgctcagcctgctt
>58020808149009
gtatcctttctttcctggtcctttccccacccctctctcagaaaagtggagtttgaggtttaagttagttcctgtctcctgtggcccaggctggtcctacatccaccttccacatgctaggttacaagtataaccctatataaaacaccatgcttgtgagatagctagccatggctgggtctcactaggtagccatggctgtccatcttgatatgttgccaagggtagcatgaagtccacagtaatcttcctgcctcagtctcctgagtgtatgcaacaccacacctgaattttcctagc
>5811738815969
gtaagtggggcaagacttctgagaacaaggagagcgttgttttctacgtaagatctgcccccaagtggtctcccaggccacaccttgccagactaaaaaaaaacgtttgcgttggacacttacccctgtggctattttcctttcggtcacctgctgagtgacctcattctaccccgcagcttctaacagcatattcttcccagttccagatgtcctgctgaccagttaggcaagaaaactgggcacatggcaaagctggagttgagagtatttgagagacggtcacttacccgtaaatgg
>5821996100954
gtaagtgttgctgatggaggtctccaaggcctagccaggagccttatgggagggaagaggtcaggggccttgggaatacatgaatcactgtgtggtttttatagggctacatcagaaaagagacttaggttctttcagaggaggtatgcagtgtgttaagtcagcaagtgttttggggggaaatggtgataaacaatttggggtaaaaccaaggtagacagttccagaggaacaatactccctacccccctacacacacacacacagagagagagagagagagagagagagagaacgaga
>5831616661298
gtgagtgcgcgagcgcgcgagcccgcggccaagccccccgggcctgggacgaggcagcggcaagccgggccgccgaggggggcggaggaaggtgctgtcccctccggggaagcggctgctgtcacggtttttagctcctcactcttgtagcgtccctcctacgcgcgcccctcgtctgcccgcgggagggaggaaaacattgtgcacgtgactcggaagcgtgactgttgatccatgagtgtctggagcgggtctgcaggtcttggcctggaactggatgctgcaggccctagggttctg
>584615385495
gtgatgtttgggagtgccaggggccagtagataaataagtgaagtagaggacttctatagcacttatcagtgtggaaaataatatttttaacttagattaaaagagctggttcatccatactgtctcacattgacctttagaagacatgcgtgttattttccatattcatactgatggtgtcaagccctcagatgtctcatgtgcacttgtattagccattcctataggcttgtattgttcaaaacccactttaataaaggctcatgctgcaaccaaaggtagggaggaaagatggcaaa
>58519063101187
gtgagtgaagttcatctctgcccccttgatatctgctcatgccccctcggtacctgtgccatggcccctctggcacatggactcctccctcatggcccgtggactcctccctgcactgggacgctgaaatgctgctcgcttgtctttcttttgtccaaggccactgtcctttggaagtgcaagggtagacacaagccttgtgcctgggtgggaaaatgaatgaccgttaaaagccatggattggaactcattcttttgagtctattgatttaaatgtgctttccccctccctcacctatt
>586887462407
gtgagtcaccgctcctcttgacccctgggaagccccgtactcggttgcttcttgtctctgccttgttccaggtggtgcctgctctacttgagggggtagagtgcacatgatagagtgagtcaagtgcagcttcccttcttcacagagatgtgtaacaatggatatcctctccacactcctgtctgacctctttctgcttctggatcatttattacgtggggataggaattggagaaatgtgggcacccccttgggctgggtgcggtgggttgtcttctgtttaaccgcgtgaggccctgg
>5871461686851
gtgaggagaaagccagtccttccttccattgagtcccccatggccagccaagcccagctggtcacggaaggatggtgtcagtgggatttacaccctggggtcccgtttcacgggctcctccatcttactttcggtgcttgaagtttttgctgaaaatgaaatagcaaacacggctctgtgtttaggaccgtttggatcccgctggttagagtgtaaagaacgttctcaggacatggcccatgaggtaggggtcctgtacgctgaccttctgcctttgctctttgaccttgttaaggacag
>588698104042
gtatgtgtaaaaaggacattgtgtgtgtgtgtgtgtgtctgcttgtgtaaacagtgataatgagtctatccttttagttcttttaccaagaatatgctttttctgagggaaggttgggtagtgacattttttgtagcccagactggtcttgaactcctggtgtggttgaggcgggccttggtctcctccctccacttgctgagtgctctatagtgtatgctaccattcccagcttaccaggaatttctcaattggtacttgaatatgtactatttgctctacatctttaggaatactttc
>589921393681
gtggggtgtattcttggatattcttctctctctctctctctgtgtgtgtgtgtgtgtgtgtgtgtgtgtgtgtgtgtgtgtgtgtgtgagaccctgatgtccaaatggggatgggaagatgaaataggaacaggctggaaggctctagtccagtagaatctggtttggccagctgacgacgaagaaacaccctgaggaaatttcctccatctaaggcaacaacttgaaagttctgaatacccaaacctctaaagtgttttagagacttcaggagtcccactattggctccatatttcttg
>590927769157
gcaagagaacactattcatgatctaaaaacagccgtggctagtaaaacgtggctcaaatgtcttgttcctgagatgtacggtttagacatttaacatagaattcctagcaaacgagtgactaagaacttgggatcaatatttccattatacatataatatgtatcatatatgcatatacatggatagcacactgatactacaatgtcatttggacagccgtttgtacatatatttaagaatgtgtactcaccccatttctaaaaacaactttcctttagcttcccaattccttgttatag
>591416372644
gtcaggagctggcccacccgtgggcatgggtgtcaggcatagggaagccttgcttagggctcactgcctctggtggctagacggttggggagatgccagcatttaaacccgaggcttagctcctccttgaggtcaggcatgaatggcctctcctagccgggccctgtagtgcgttgggagtctactgcaggggtgggaaggaagcatgcattcactgcacctactgtgtgctagggtcagtcgagactagtcttcctccctttggactccagacagtctcagcaatcttcctgttctttt
>5922015620681
gtaagatactcatagcaacagccctttaaagaagtcctttgtgagcttttcttataacgacacgaatataagtcagtcaggagtagcttagaaggagaacactgttaaaagtttgtttataagtatgtacgtgcacatgggttgggggcagagacatcttgtggggggtcagttctcttttcccatctcttgggcctgggagttgaactcaggtttggctatagcacttttgattactgagtcatctcaccaacttgagaatgagataaatttaaatgcattaattagaggggctagaaa
>593182619256
gtagggaagccacacacggtgggtagaaaatggggacagtgaagatccagagacatcaagggcaggaggttggataaacaataagaacaataataagctgatctaggcaggaagccaagagccctcaggattcattggtcccctgagaaccaggaggcagggtgaaggcaaacactgctgcatgctaccatgcctcctccacaatagggtggatgagcaaggcaagggattagggcattaggcattaggattcctgtcctgtgacactagctaacttcttcacactggccaagtctcttc
>594152068544
gtaagatgggaaggtggggccagagctggtggtgagtctaaagagcagctggagtggactcaggatgcaggacagtgtgggtggggccctggtagctgagtcttttgcaaaggtgaagtcactgaagttcaggtccctcatttggaaatggggacatgtgagaatcatgtgtctaagggctgtggacacccttaggaggtgcatggcgatccctggggaagcagaaggggtttggctccagccaggcatcacagagagagcatgtgaatccaagccagggcctgtaagccaggcaggcgc
>5952727120599
gtaagtatagccagtacagctgatagacatgttctgtttgctgacataaacacagttttgctgcgctgcaaattgtccttgatttggtgatggcaggggtgagggtgtttgtggcagctatgattatgcccattatgatgcacttcagatagtgacctctggaaatacagtgggtcaaatgtcagcctctattatgttttctttcattctttttttcatgtttatattgtttaaacctagcatatccagactcatttttagatactatatatttaatgtttttattaaagagtagtttat
>5961974224381
gtaagagtgctagaaactcggctcatctactcattaagatgtgccaacaaaaatagtgttcaagttcagtggattcccttcctcccttcttccctctgtcccagaaatcagatgtgtccttgtagtctgtctgttccttaagccaaaaatttgatagcctgtggtgatcgagcaatcaggcctttgcagaaaaagtaagctcccttctagccacaagataggtttttgttcctgttagtgcctgcctcctcagtaggtcagtcaggtcaaattatgtaagtggcacaaaggttgcctacc
>597131439267
gtaagtacatgctacatttgactttctttgcaattctactcgggaaatgatatctgtctgtctctttctctcttcttccttccttccttcccttcctccctccctccctccctccctttctcccttcctctctctctccatttctctcaatcctcctacccgccctccccccccagggttttgctctgtattctagactggtctcaaccttgagtcagtcttcctgtttcagtctccccagtgcagagttcataacgccaccgttcctagctaaaaggctctaaggtttttttttgtttt
>598389577620
gtaagttatggtattttaaatgtttaaaactatgtgtgagtgtgttgaaggaggaaggtgtgttccctgttgcaggtgcttgtgacagctggagctagtcacaggcagctgtgtgcctcctctcatgggttctgggggcacagctcctgtcttctgtaaaaagcaatatgtcctcataactgccaagccttctttccaaccttggctttaaatttccttaatgttacctgatgcttttacatttaacagaaataatagtttcaaacagttagagaatatataacaattctgagaactttt
>5991919034074
gtcagtgcccaagggcaagccagtaagactatagtagaacagccaaacggccaggcctgaccgggaatcgctcgtttccctgtaccatgtccatgctttcagtcttcaactgtcctaggttcctcacggttggttatagcagaattagggctctgtgtcccatgtcatcctgccctctatttatcccatctcacaacattccttgggggcttggggggtccccaggaaagcaaaatctcagtattcccatcccctgccccacctgctcaggttgtgtctcccaggctcagtgtctgtctg
>6007294106083
gtaacgtgggtgtttttattgcccggacttttattttgttatatagctcagcaatcttcatttaacatttgaattgtccagacctatggtttgcaattaccaattagaaatctccactattcaatgattaaacctttgtttatcaaaatgaaaaaaatagatatttaaatgaaaggtgcatttactgagttttaaaaaggaatgctttgtgatgttgatactcccctgtttactttaaaaacacagtttgttttaaataatgtgggcaaatggtgaaatacttcctgtgtttatatttaa
>601489286081
gtactctgtcccttcaccactctcttcataccttgccttagctcctttagtattaggtttctggggaggggggagcttggaagtgggggcagaaatttggggggtgactcttgagaatgactagtcaggtgaccaggcagaggctccctgatggcaaggaacagcagctcctttagcttgtagccaaatggagccttactgggctcagctagaccacccagacccagactgtctgcccttctgcccacccactgtctgcagccacagcacacctgtatctaccagtagattgcaccccac
>60211871140606
gtaagcatgcagttttcagtctgtagagtttttttggggggaggggaggggattgctgttgttttgttttgggcttttttttttaatgtaacgtaaaatcgatgtcgcttcatggcacatgtgattttatggtttgcatttatcatgtcattttaaaacatcatctgtctgtatgtgttgctgcaagtctgcttttgttctcccttctgcttaattactgaattacttgttatgtagaactataaccatgggaaggtttcccttgaggaataacaaagcatgattcacagcttttctagg
>60314804103420
gtaagctcccttgttctaagcatcccatttcccctaaggagtggagtgtgggtatagaacctggagggcaccttaaaatataggtttctggcttcacctcccctgattgcagggatcctttgctagaggccgatcccggccacacagatttcagcatcctgaagaccaccctgcccagctgaagatgggatgtggtgcaaggaagaatagggcattgttcttccctctgcctttgtttctcctctttctaacccttcccctctccttccacattccctgtttctccttcctcagttttat
>60417630138987
gtaagcatagtagcatcccccgtgtgcggtgtgcggtgtgcgctgaggagcggcgcggctggcttcactcagaggccccttggagctctggccctccagtgcccacttctccctgcgtctggtacctgtgtccagagggcgggtgctcgctgttgatgcctccactgggaggcgtttcccttttctctttgctgtttgagagaagatctttgcatggagctcagtctcatcagagcctgcctggtgctagagtgacaggcaggtggcatgtgaccagttcaagggcattttcatagaaag
>605854959591
gtaaggaaagcatgtccttcccctgtgcctagaacacggcagcttctgtaggcaagagctgatgtctgcaccaggtttttattattatgtatttttaataaagtgaagacttgagcacttaatattcgctaggcactgagcttagcctgcgtgaccttaattcatgctttgagatgattgcagctgcccatatttctttttttcttttcttttttttttttcgagacagggttcctctgtgtagccttggctgtcctggaactcactttgtagaccaggctggcctcgaactcagaaatc
>6061050411331
gtacgtggggtcggccacagccagggttctgggtgacactgaggctagccaagagccttgagctctgagaaggatgaggggtggggtagtgcagatgtgagtgcaggggtgaggttggactctctggggtctccttggcaaggacacgggcctcacttgtttgttagagtggcattacccgtgctagaaccagacctgtctctgtccccttttcctttcttctgtgttaggaatagaaatcatactgggcgtgttctctatagaagttaggtctgtttcttccttcctgatcccagaaat
>6078073120153
gtatgttactcagttatttttaaactaagggttttattttcttttcagaacttgctataatgcatcaggtttttgacaatctgctcatgcttcactgtgtctgaaatgacttgggaatggagaacgatgggaagggaaaggtgtctttcgagagcctcagttgatgttggcttgaggggtatgttcagtggtagacagatagatgatcggcctgacatgggtgagggactggggtttttaatccccagctccacatatacacatgaagttttacttagtggcagaacttgtaaagaagtt
>60813233109020
gtgagtagctccagctagggatatttcagtgtactcttccctgtaagaccacacccacgttaggtgaggtggttcagggttagatcattgctgccacaagctgtagacagcactatgacttcaacagcagcatgcttggggtcaaattaggactttgagtactacactaagacaaagccaaaaagtctgtttttaaacttcattgaaatgttttcagttgaattagttaactgggcttctctgctcccttatctttctgtgtgctcagctgtggtacatttggaattgtttggagtatct
>60972924639
gtaatcccctgggctaagtgagatgaggccacagccttccattaagggaggctgaagtcccaagtatggcttcaagagaagagtctcagagatcttgcagatggttagtgcacagtgctccaaggatgggcaggtgaggtctcctgcataggccatccgcataaagccatccgtgcacaataacaaggtaatacaatgtggtcatttatgggtagatgagaggaatcctcagccaggtggagacatcacgggtactgaaactggaccagcatccccagcctgcacttcctcactgaagaa
>610851469823
gtgagtcagcttcccttacgttttctctgaatatcgtatccctcgaccattctgagcctgaggctggaattagaagattctgtgggagtttcattgccttcccataacttatatagttaaatgtaagagtaggtcctctgcgaagccagctagaaacagtccttgccaatattcgaaacgtatttattctttaataatgttgaaatactctggttttttttcgtcccatagactagcctctgcaggttagcacacttgctggagaaggaaggccttgcctctagaactctgccttgtggg
>6112080619881
gtaccctcactttgctattttatttgatatttttacccagtagagctattgattacctctaaaagctttaactacctgtgaaattaacttttgttcctcctcacctcccactcaattctggcaacccggtaatgctaagcaggaggtctgtcaccaacataacaatgaatttaaatcacatatttaaacaattttaacaggacaattttaactcctgtggggccaggaaaagcaaagcaaaaatatatttttattatttgttagtgtattcatgcatacattttgcttggatcaatatat
>6121085664943
gtatgtgaatggcccatccctccatttccatccaccgccacctttcacccctattccctctcagcagatccctcctcttcccactctcacatggaacctgcaacgggctccacttccttccagaatgatctcccagactgttccaatatttgaggcccttgctgggctgtgccctgcgtcttctctcctgatctgtgctggttcttgtttatggtgccatactgcctgcgttatttagggtctgactgcagtccctagtgtctcatgcccaatttctctccatctgtggggtattaagga
>613354395944
gtcagtggcccaaatcgactttgggactcagattgggaggagggagatgggagcactcagtgggctctaccttgaaaagacatcttagcgccaggtcctagggcacaagttcaggagacccgaaggagttgccaatatcaaagttggcctctgtagacacagacagcgttttcttataccatcctggttcaggtcatgcctagcccggggatgaggccagtgggtgacgctcccacagggtgccctgtggcctgtcaatcacatcaccaatgcacttgtcattcgaacttccttctctgc
>6146498145381
gtgagcaagtttggtgatctgttttatttgagggaagtgggaaggatgagcgggatatcttgggaccagaatacacaacattgggtcagtggtgtgtggagaaaatttaggtactgttcattttgtatgaaaatattttctgccggctgtggtggcacacgcctttaatcccagcacttgggaggcagaggcaggcagatttctgagttcgaggccagcctggtctacagagtgagttccaggacagccagagctacacagaaaaaccctgtctagaaccctcccccctccccccaactt
>6151613118885
gtgggtgctgggggcaggaggtagcggggattcggggggtgggggggggaggtgtaggattcaaagcctgcatggttcaggccagggcaatggagggcacctcggccaagagccaaacctgagcagcacttggtcactggggatgtgaaggactctagacttgaggatgaggagagggctcgtgcaaaggagatacccacccccaccccccaccccccggctgttgtcgggattcattctgtttgtgttttccttgcttttctccggatgaaatgtagttttcaaactggctctgtctct
>6161890051324
gtgagaggccttatggcagggaatgctctccctttctggctacatgtgggtgtggggaagcaagagaaaagagaccaggaaggtggaggccttggagcccaagaaggaggtagggcaggatagatcttggggtcgggagtggggggcggggggaaaaaatttcaagatcaagtcccaggagtaatggtgcctacctgtaatctcagcccttggaaggttgaggcagaagggtcatgagctcaagggcaacctgggctacatagtaagagcctgtctaaaagaaaagatagatggctatat
>6172099520308
gtaagtaggagcatcttggtttccctttctggcctcctggcagcctactgggtccctgtgttttaaaatggaacactatggtcattatacaaaaaaagaaaaggaaaaagaaagggaaaggaaagaaggaaggaaggagagagagacagagacagagacagagacagaacgaaaaaggaccatttttccagcccagtcatatagggataacacattagtgtgaagtcatttgatggacatgcaataactgcctgtgggttctttttccctcatttgaggctgaaatgtagatggtagaga
>61811680114301
gtaagtttgctgaggagtgaaaaaatgaatttcttttcacgattctcattctgctcttttgttctgtttctgttctacatctctttcaagtgagtccctggggttggagcatcatcttggcacagagaactgtatcagtgattctgttcgctgagctcactttcgagcttccagggcccttctgtcttcctgtccacatcagctcatccttccacaccccacactctacccttcttgctcatgtggacctggggtctcggtctctggtgtgtccagcagaaggagcaaaggcaggaagat
>6191673398070
gtaagttaggcatggggcttgcatttttctcaggaggagggggcaatgcggactgaacagcaaacattttcttccgttttcatttttcctttgctgtctgagtatttctggtttcaaagggagtggttttcccattggctattttctggctcagtatcctcagttagagtagctgaagacagtggagatggagaagcttgctctgcctctccctaaggtgctgctcatgcacctgcaagtggttggttctggctcttgagggaaaagctttctgttcagttgtctctcagagaaaacatg
>620702325079
gtagtgtctccctttctatgtgaaagtcatgatagggggaataggctcagtggggagcactggctgggcacacaccgcagcatggatctgttactgcaacaccaagctgggaagcgaagcaagagagtccacttcccaggccagccagcagggtcaggagggagggcagcgggaagtggactgaatgaagcaagcatgacacctgttgtactaaaactctactctgctcactaacaacaacaacaaaagacatcatttgtttaagtcctgatgaaagacggtcaaattttttttatatgt
>6212052696909
gtaccagaacaagcttgacctgggcactcactggtgttaagaggccacacccagacaaagctcagttatccccacttggatttcatcaagttcgttctgtatcggtatgcctcatgcaatatttgagaccaccttaagccataccgttctatttaccgtaaaactgaaatttttgtcgcaagcagacgttctctgtgtttctggcaactctaaccaaagcacaggtagagaaaaatgaacatgggctgtgtcaggacctccttctggagctgtgagccagacagagagaaccgagagtca
>6226719126978
gttggtgttttatctttggggaactagaggcaacagttgaagagcagagtaggggttacccaaagaatttagcatgttagtgtttttgatcagagaaggctgggactactgtgaatataaagaaccacttgacagggaagactggctgggagagattcctggaacagacatggatctgaaagttcacaagcctttgttttcaagtcatgggcaaatatctaaacctcagtggtaagttaggttgctggcttcattaaacaaacaaaaacattatgaaatctttagtgtaaatatgttatg
>623962494621
gtacaagcttcgggagtggtgggcatgcgtttcctcctagacagggcgccccctggtggattactcaagcccttaccccgatgtgaaggattgaaccctacagcctatccacccacctcacccttcctttggcttcttacctcttctctaatttgatttaactgaggtggggagtgggggagggagaaagagactcactctgctcagtcctctgcccttatctgcccctgctcagcctgtctgtcctctcccttgcatctttctcacggtccactcagaagaggcaaaatcccacatctc
>62469824888
gtatgcatggtagctcaccaccttgctctgttgctcacatttgcgactagatggcagaaggtagcaaccccctggtatgttcctcatgccagctcccatgataatcagtcataggtattgggaggattccaggttctccggggaatggctcacgagggaagtctcataggcatggctgtagtgtagcgctgaggcatatcgggctgcctttagcccattcccagacaggctatatgggagcacctgcaaccctgaaacatgattgggttgggccatgcaaagccagacctctcccctgca
>625852155355
gtatttcctttaaattatattatggggtttggattgattcttgaatctaaatagtatttttattaattttaggagacttaatttgtgtttgctttgttttgtaaatgcaagtcttaagaattttaaattttggtcatgtctaaagggtttgtgaatgtcatttcagcagtattatcatttatgtggatattgcttctcagtgatttcctttaggaataacgttactccagggcttggggaggcgattagtatacatgaagccttgggttcatccctagcaccatgcaagctgggtttggt
>6261127445218
gtaagggggcatggcccgcttcatgtgactccgggggagggggaagccgcctgtctcctgtgactccgggagagtggcctgtttcacacagctggcaccaggacgtattcatgatttctaccacacatttttacaagaaactgtgaaagtgtttaggatgaaacttcacagggtatccctttgtctaacttaagtctgtaaagttgccaagccagcatcctgttcacttggaaacagcactgcagagaaacatggactctcgaaaagggttaaaagcttttactgctgtggaggtctcag
>6271089321695
gtgaggacatccttcttccacacaggatgttagattagcctgacttcagtggccatgccttcccattcatacggctgcttccaacctgtctccaggacaagagaaaggctgagatcatggcccccactgtctagatgagaagtctgaaaccccaaggggtgcctgggtcctttcctttctccacctgatttccatgacagccgctctgtatacaacctcagacctcataaccttatggttgtcctgactgggttttcccgagtcctttgctgaagaggtctgctgtccctatcattaggg
>6285909150603
gtaactgttctcttgtgcctttcataggaacactgtgtcattaaagctttgtcaaagaggaggaagtagtggagagccaaggcaccagctgtagcccagctaaaggctccacacaggctcttagatctctgacatctgtgcttcctctgccttgacctttccttggcccttccctagccagggggtattgctctcaagaatttgagcttctgacactgcaggatcaagggcatccctgggtggcctaacaataaaagcagagcatcctgggggaaattgagaaagaaaaggggcaagaag
>629188604371
gtaatgggagccattccctccatgcacccagacagccttagcctcgcacaccctgatgcttgcccagcctcaggaccttctggacatctgccgtctgagcaaagacaactgtagtacagtagagacctcaggtatatgtgactcttgtctggaggacagaaaacatgttgatgtcattatcaacctagtgaacccctttgagcctggttcatttctaaagggaaataccactcaggagcatcctatagctcaaagctcactttgtctgcatgtgcctctgtcatgaccataaccagctat
>630942059845
gtgagtatcactgggcactgtgagctgtttggaatgcaccttgagagggaacttgagctggggtaggagagatgggagctttatttcctgtgctattattgtctgattgtggtcagtaacaaaccaaattcatgtcaagactctgtgacaaatggctgccgaaggcactgtctccatcagcgccatcagtcctctcacagctgatcagatccccttgatgggttaggacctgtcagctgggagacgatgctcctcatttgtattaaggctcctgacatggtttataggaacgttatcaaa
>631115960017
gtgagcacctacttctgatacaggaccgtaggggcccagaggtacggggccatgggtgagggtgctcatcctagggctgtggggatggaggcctgtccctcatagcctcagcaaggctagtgctgggccagcagcacctggtggatgcttcctttgaacctggcattcactgtgctctgctagtcttctggttcctggcagtagctcctgttatttaccccactatataggcgaatcagtgggtgtccagagagagagagagagagagagagagagagagagagagaggtggagtagtct
>6321072930509
gtaagaagaggagccacaaaggacacagccagggacatgaagcgtgacctgaggctgatctctctcccccaccattgaattttcccctcgatccaacattaaacaatccccgttcccaggccctttgcttcggaagtagcttctcggtcccagtacggactggagtcctctacttaaagggagcacagttgagaagcgaggcgtcggattagaaaggacttgcccacgaagttaaaaacaaaagcgtacacccggccctggagcaagattactctcccgggccttctcccctcccctcta
>63369831737
gtataaattataaaaagtaataaatcccaaatttctcgttaaggtgtaacatttaaaaggttttttaaaaagtaccataaagtcacattcaattttctgacacctatagaaatctcttttgctcattgtagttattaagcaacagacttgacaacttttctgccatgtgactagaggatgttgcttacaagtactggccagcagtgcacttttagctgagaagggactacactggtgactttgcacatgctcggcatgcactcttccactagattagacctccagtcctagtgtgtctac
>63440337755
gtaaagctctttacacggtgcggttgctgtgtgtgtttttctccaagcccgtgaattcacttcttgtacttgcctgctctttaaatcctgggcacacagagaaaccctgtttcaaaataccaagtgtggtattagagccacactcaattgtcaacagttgctacctgggacaattataattaatcataaatggatgtttaaccactgggtgggtattcaaattacttccaaccacttctttagtattttgtccttaacgtgtggggctctaacttgagattctgttgggattggagtcag
>6351313578415
gtgagtggcccctttatctcagcccaccagggaccctgacttccttttccccagaggacaggaaatgcctccctccaatgaaagcacaaagccaccctcaccccagagttccccggggctggaggtgtcccttccaggcccatgcatgcctttctggcttcctcactgcgcttcaagctaactgttccccacacccctgccaccgagatgtagctggaacactctgtcccctgggtctgtggctttaaaatttctggctttgttggggactagcacagggtccatggctgccactaactc
>636890142370
gtaagactcaattaggaccagtgtccctccttaactgactttcaagtttattgtactttccaagaggtcccaaatggtttaagagcaaaagaagagaatcaaaatagaaaagactaaactatactttttctctgagaaacttttgattctaggcacacaggtaagggttcagataggtagtatagaagttaaaaattgtttgctagttaagtgtctctacataaaggtgagctgattgggtggttacctcaggcagctgctatacactcttatacaatatcttggcatttaaatatcaaa
>63715234130232
gtatgatgggagatctttgagagactgtgggctgtagatgcggacaaaggagcagtggagcgggaggctctgattcctgcattcatgttggctactgtttcagattattttagttctcacattagtcctcctatgaggcttcaccaggaaggaaacaggaacagaaaatctcatgagttttcctacattaattcagtgtttgggtgacaaggataaacttcagtccccacttatccggctctggatttgtgctgttagctgttaagccatgctgccctgtgtcctttgtgggccatactt
>638347399409
gtacgggccaccttgccgttgaggaagccaaggcctgactgaggcccttagtgtttgagggcgggtttctgagttttgagttgtgaaacttggctttgagctgagattatggtgcttagcaaaaacaacgtttggttttcggtgtggtacggtttagcctgctttatcccgagtggcgaaatgtagggtaggtgatgggagacgcttttctccgggcagacgcgttcctgtgcttcccccgccgtcgctcgccctggtatggggactaatttggattgtagcactctgggtagtttgcac
>63914045119692
gtgagttctacgatggggctcctatcgcactctgatgaggcatctgagtgcgaccccactaggacgtcagtgtgctgatcttacgctggtttgtagtgagccatgatgaaaggcatagcatggacagtgtggtgagggagaaggctgtgcaaggttacattccttccctagtgggctcactctcctacactggcatctgcattaccaagacactcctcattctcacttgtgaaaaagcaccacagacaacatcaattttccatttcctagtgagtcggtgtttcccagcatgggcatcac
>6405747100024
gtaagggactctacaactgtttcctctattgcagaaggttaaataaattcaccagcatatttaacgggctgatctttcctagcactgtggcttttaagctttctttcttttctttctttctttctttctctctttctttctttcttccttccttccttccttccttcctttctttctttctttctttctttatgtttgtgtgtgtgtgtgtgtgtgtgtgtgtgtgtgcgtgtacatgccaaaacaaacatatggaggccaaaggacaacttgtataagttggttttcccttctactaca
>641754085966
gtaagaactaacacttgcaaaataacattatgaaatttttctattggatttctggctttgagctaaaatagcaactttttgtggtttccaataaacgtgggaactggagctttgccttgttctgatagttggttaatttaggtttgagcttagaggttaaagtgtagagggagggctgaaatgggggaatagacctccctaggggaaggctgtctggcctgatggatagtatatgatagtagcaacagctgctaaatgttgagaggagcccatgtgactttttgaggtatttttatagca
>642915107811
gtgaggcctgggcactgtgtggtgagggggctgcccatgcatctacagccccttcccctggagaccccatttctcaggctcagctgtgggatgggtgggtgtgttatggggcttccttcactcaacccaagcttttaccttgacctactggtaaaacggtgtggggccattgggaaggggcaggtgcagggtagaacctgccttcaggatttgagaagcaaccctgccccctcacctgggaccattgttgctggtcacgtgagtcagaggctgctgacagagagctgggagagaaaggag
>6431623228288
gtaagtggaggatttgggtagttgcgatccttgtgtgatgtttgaggcgagtgtttgatttggactggaaagatatcagtctcagacgttgtttaaagcatcatatgctgaagctctgtatttacacttatctaagatgagtgtggttgaaagtgaccctcagatcccagagagtaggtattctgtagttacttttttcacacacagacaaaacttagtctctctctctctctcactgtctttcctccctctttttatccttttccgtccgtccctccctccctccctccctctccctcc
>6441673074946
gtaagactaagcccgagccagccaccaggaactcaagagcccttgtttcctgggcttccttgtctaactcagcaccagagtctgtatttctacttttactttttctcttatgcactgtgagccaaacattcagccactgtcagtttgatttgaaacctcaggcaaatgtttatcttgattagctcgaggctccagttggccgcaaaagcggtgatagtagaggttttgaaatgaaggagcgcagcatggttagtagtggccatgcagatgatgtcagggcagtgagaataagacttgttt
>6451389611680
gtgagtcctttccccaatgcttctagatcacaggatccaagatacagagagctagggccagcatgtcaggttgtccttgctagatggccatatgagctgcatctggggcagagcctaggggtggacagaggtgcaatgtctattggaggtttgggagctgaggatgtctcagtcagtgttctattgctgtgaagaggcaccatgaccaaagaagcttatgcatttaattggggcttgcttatagtttcagagggttcgtcagttatcaccataatggagcatggtgggagcaagcaacat
>6461174254016
gtgacttccaagctcctgagcaggtgctcaggacagtatgtgggggcctcgggtccaggggaccaggggaccaggggaccagggataccgggtggctggaccagggatatcagaagctggaaccctgttttaagcagcttgcatcaactggtcaactcctagagctctggagtttgtatttgtttcggtttccaattcctcttcattgagaaactgaaagcaaaaaagcaagctttcctctggatagaaagaaagtccctcctccttaccaagctaagcctgagagaactttctggaggg
>6472021457804
gtatgaactccaaagttgaacaacagaacctcccaatcctgtcctaatggataaaaccctgtccaagccagttttgtcctctttgtgagcccctctaaagccagtagctcagtgtcctctaaaaccacacagccttcctgtggattgctccccacacaccggcatcctgtagtgccccacctctccagtagcagatagtgctgaagaccaacggaagtggggacaggggtagttatgggggagaggggaggctgctgacggtcaagaggtctcttaggcaggttaactttatcctcaaag
>6481654366191
gtaagtagtttgggtttgccatcaacattctgataaaaatacactcaggcttacaacagtaagtctaaattctgaactggaataaaataaaaccttcctgcagcagaataatgatagaaaactgtaacccagaatttatttatgatgtaaggaagacttgttattcaggtgacttattaatgtgcatcatataaaagcaagagttctgggctggagagatggcttcgaggttaagagcactgactgctcttccaaaggtcctgagtttaggtcccagcaaccacatggtagctcacaacc
>649953625434
gtaagttgagcccgtgtgtggtgtgtgtgtgtgtgtgtgtgtgtgtgtgtgtgtgtgtgtgtgtgtgtgagagagagagagacagacagagagagagagagagagagagagagagagatatggatggacagacagacaaagagaaaccattttcttccccttgtttatctaagaggcaggatactgctctgtggggctgtgtgcttttagcataccatcttgtctactgtactgtactagggaagaacacagaatattacagacagcactacttagaaggaaagtaactctgaagggaaa
>6501751278630
gtgagggaccagagagatgtgtgggtacaacctcttgggcctggggtctctgagtgacgggcaggcaaatgcggtagagtgaacattgaatgttgggctgtgatgagctcttgtctgccttagttcatgtggagtggttggctgagcatttcccaagtgtgaagctttcagctaataagacagaagtgttaactcctagagacagaaagatctctttgtacccccagccccactgtctgtaacctgggctagtggttatcaataccctagttctggggaaagctctcaagcttaatttta
>6511822693458
gtgagtaaatctttctgctaagccattccttactgctttgggcacaagtcattctcaaacactccgggagcctttccagcccccctcccccagcataatgggagtagtagagggaggtccttaccaacaaccaaggcccacttttaaactggtctgcagatcctcttcttcacattccccaccctgctgcattcttgggctcagactgaaaactccgatccctctgcgaggaggggtaaggtgttgagatagagtcttgctatacagcccaggctggccttgaactctctctcttcctgc
>65257449804
gtaccataaagcaatctctaggtgcctgtgattcccactgataaagaaagagctataatgttactgtatgtctcagggatgacctttgctattggatagtcagttggtgtgttcctccctgggtaagactgccctgttctcagtattccttagttaccgtagttctttgtgtgaggttggggcctcatgggcttttccttgtccattttggcatgtccattgttggtggggttttgttgtttttgagacaaattctctcactatagaaccctgctgctattttggaactcactatgtaga
>6531769727496
gtaagtgggacacagagctctgcctcggagagccggggctggccgagctggagttgctgtctagatagccagggttctgctcatggaagctggtgtcttccatgttcctgtctccatggaggattgcctggcatgtagagggtgctttcagctctgttccctagactctgcatggcagctaggggctgggaggagacagagcagcagtgacagggagctctggctgggccttgcctcacctgtcatagctgctgctacctctagggatagattgcagccccatagcatgggcactgtaag
>6542673142879
gtgagtagctcactccttttaagttctagccacttgacagctggtgttacatgtatttctgactctctgagtcggaggtggtggtggcaccctttcctggacgtctgagtggcattcgatgacatgttttcctaggttaggatctcgtacttgacatgtggaagagttgaggtcctacttggggtcctggttggatcaggtgatggctgagttctttttctttttactgccgcaatcctttccaagttcccgtcgtcctcagggaaagtgtgtgagtcctcaggcttccactgccttcca
>6551840251860
gtaagaatatgaactttaattttatttagtatttattttttccctctttacaaattgatctttacaatgcctggttggagaaccgaaagaaagctggctcaatttgtggaattacagagtgcagagtgagttaagtgctcacagatggaaagttggtagatccaggttggtgttcaggaaattacaataagactcagcctacagtggacatatccatcccctatgttaatcttagcaggagtaacctgaaagaattccaatatatctctattctgctcctatctcaaatgcatttaaatt
>6566114145777
gtgagtcttggactcctttttaaattagaaccaccttgcctttgaggacccaggaatcaaatgaaatgctctggttctgtcaaagctaaggtggcgccacctgcaaacgcgtgctcatgcaagggttctcctgacacatcgtcactggcttgtgtttgagcacttgaaagtttatctttccttgcctccctctgtgatctaacaacaagacctgaaagtggacccttccatcaaacaattatcttcagggagccttggggcacttgagaaagggggagaggtcgttctgaaaggggagcc
>657374270240
gttcagtcctctacccacttcatccaccctctctctgctagtaccttccctaacccttcctattgattgtaagcacatgccaccacaccctggggtttttattttgatgacatggaattgtgtgggatgtgtacacatgtaagtgctggtgcctgtcgagtttccctggtgctggggttatacgtggttgtgagctgttcctcacaggtgccaggaactgaactagggtcctctgcaagagcagtatggacttgtaatccctgagccatctcttcagcccactcttcccgtttaaaacca
>658152221454
gtaagagtggggcacaaaagtggatattactggttctgctcaatcaatatagtaactccacagattccttatgttacttcagtgtttatggattgtagcttgcgggtttaatttataggtaagtgcttatagacacttagttgcttggttaaggcacattcatttcaaagccaagattcaaacttgtcggtctgactttaaaaggtgtgtatggatacaattgtttttctgatgtcagttctctttctatctctttttaaattttcatttttattttatgtgtatgggtattttgcttgc
>659640571239
gtaagtttaccttgcttggtgctcacattcattacctgctcctgcccttttcacagtttgtctgtttataatgtgggtcctggggaatcaaactcaggttatcaggcttggcatggggcacctactgagccatcctatcagcccctagttgaagctcaagggctatcccttcttccaaaataagaactctggttacattggagggtggtctctaagtccaatctggccatgtgtctcccacccctgatgttgtgttaacctgtactggatggcttcaaagtccaacagactgcatgttcc
>660752987414
gtatgtttattttatttatttaaaaattttggtagttgaaaatttaaaacccgtatcatgtaatatacataacataaggaagttacttaatttcttaaagaaaggttttcttttatagttcttttcaagcactagttttgaagccattattcacagcatacaaggtaaattttgactaacttatcatgatgtcagaacttacactttaaagaccaactcaagacttaataatgaagtgctctgaaataagtaatcctgcctagcaattgtcacatgaacaggatgagagatcgtgtcccc
>661297116866
gtgtgtattcagttcacattagatctcatttaaatttaagtgatcttggcatggatatgtattgcttatttctatacatcctatataacagagacggagatggataattagacatattttgctgatcatgcagagacaatattgtttatttctggcattcatcgtgtttataagacatttgctatatatatgcagtaacgatttgtctaacacccactgaacacttgaggactgtgttttacttcctgaattactttgtaagagaatttctaccccccagttttcaatgcaggggtcttt
>6622759109749
gtaagggctttcttcaccctcccccaccccagcccccagcagctgaggcatgaaaggagtgggtctgtccactgggacctcagtttgaagagcttgggatccctcccctgccggggattctgtgtggttcggaggaagaggcactagctgacagcacgcaagcagcatagagcaagtttttctggagaagggaaggtaggccttcctgctctatccttgcccttggaagaagcaggaaccatggccactatcccttaagctctccttagtcctaatgttcatgtgccttttacgtgtctt
>6631903418369
gttagattagaccagtgcctcttccactgagggtctgcctaggacatatgtagaagggaaagtccgagggtctttagaacagttttcaggcatggcagggagggggcagggaagtctggcaagtgaatttctgattcacaggcaggtggaaaaagcactgtcattaaatactgaccttaaaatgtttaaaaaccctcatctgccccaaataccttgtacaaccccagagccaacagtctactgcattcctttctgttttccaaagagactcaggacaacttgggtaaattctatccctcc
>66410625955
gtgagtccactttgtctttgttgccgtcgttacgtctcgcggctggttttcaggtggtccgtgagaaggggtttgacaccctttgagtgataatggatttcagggtaatttcataacagtacctcagttattctgataactctgtgaggatgacgacttgtctcctggtctctgtgagcttctgtgtctgccttctgttgtaatctgagaggcagggctttctctatcataaatgcagacatgtttcttttgttctttgggcagaattacttgtgttagccgtttaaagattttctgact
>665915391874
gtgagtttgccaaactgttttatctttgtagctgaaacactaagtactgggtgtacatgcaaattgccgcctttcagatccctgttttcttcatgcgttggtctgttgatcacatcggcgttacataaaaaggtgttttggtttcgatggtgcctatgcttgggttcatctggcaatcgtttatgataaagtctctctgatatattttagaccacattacatgttgcttttaattatttttagagaatgaaagttaactgtacaaacactgatcgctctccagattggagtcaggggaat
>6661487141096
gtatggcctcagccaccctctggtcctgagggggtactggcttctattgttctagctgcctgtctgtgggtcatccctaaagggtgtgcacctgagtcacagggcagcctggggacctccgtgcatgtgcaataggtcatcaaggttggcttgtcccagctcatttgtcccctgtggtcttcactccagctggtgatctggaaaagcagagtatcccacaaacaagtcctcccgttagcctctggctcttggatacactttaaagtgcatgcattgcttcctgaatggtgtaactgggaa
>6671595430471
gtgaggagcaggtgtgggcggtattttcttggcattacaagccgagcacacaggtggcacaggaccatcatgctgtcccatacaaccccatactgtctttgtattgtcacttgcctcctgggagcacctatttcccatgacattatccctgctgttcattgtggataccacagggtctccagaagaggttctccaactgagccctggcctctgctctctgctgttccgtttgcacatggcatgattcaccctccacacctctctgtgccgtggctcctcttccaatgctgtgttaatgtg
>66820285137022
gtaagcatatttagaggagctcttttttcatgcatttaaggctgaaggccctgccaggttttgtttgctgggttcaaacctggaaccagttagccatcatataccattaagatatattctagcctgaagattttatgcttccttcaacatttctatatagttcttgcatccatccccacccagctacaagatgttcctacaaataggggctggtgagatggctcagtgggtaagagcactgactgttctttccaaagtcctgagttcaaatctcagccaccacatggtggctcacaacca
>66912361118574
gtatctgtttgtctttatgtgtttacatgtgctacagtaataattaaaaataacgaatttgagagggagggagaggagccatcggggaggttgagtggaaatgatttaattataatttaattaaaaaattacaagtaaaaaaaaattcaaaacctatgtctgtaactacattaagttaagttcaataaacttccggttcagtgttcaaatcattaagaaaaagaaattaggataagtgtggaatgtgcggattcattctctctctctctctctctcccccctctctccccctctccccac
>6701973746898
gtgagtgccccgggggaaaagggagccatgatgctcctgtcagtgatttcaggggacctaacacggaacattccagaagcacagagaggaggtgcagctcctccctgctcccagccagagtgggtgcgcttccgtttcccagtgactctgtggacaggcaggggccttgcagagctcactcagaggcctgtctcactgggctacgctgtggtcacgcctgggagagccacagcccacgttggtgtggatgaagccccactatgggtcttcctggggtcactgtcctctgtcctttgttta
>6711523179674
gtgtgtgggtgtcacggagggtgggatatatgtgtgtatggagagtggggaagggaagggcccatgatgatggggccaagctgtttggagaggagcccttcgggcacctggtttcctggccaccagtgggttgaagggaagtagcatggtaaagtctggccccaggcaggagctggcagccagccttagcgcctgggcccagggggcagaggagactggcagctagctttgcctgcttctggtcccttcttcccttctaaaaccgttagaacagaccctcatcctaccctagtgttgggg
>67214921132609
gtaagcacataatagttttctatgccactagagtaaatatgaatgccattaaatgtagatttaatcatacgtgttaattcaaattgaaagcatttataatttttaaatcatagagaggtatattggtcactccttattttctgtaataataaggagaacatcttaatactgtggatattgcatgacaaagtagaaatctcaaccaatctgaattcataagacatacatgtaaagtaaaaggagagagcaacatactggcatggcctttttcaaatattgttacaaagaaaaatgccagcc
>673195035975
gtaaggtaggactgagggggtcatgtcatactcccagatgaaacacatctgttttcttttattttaatttcttttgcctccatttgttttgttttattttgttttgtgttttggaagctatggggtgctttatggtctggccaccataaacctagcattgttagagacatagtatatctgagcagatgagccctgtgctaagatatatattaccaggcataagcatgcctcttattgcttatatgtgaaagattttgagtccagaaacatgttgactagatgagaaatatgtaacagtgt
>674967236987
gtaagaataaagagtaggtttggcttgttttcctttctcattgaagggagcatcattatgtatagtattctgtgtaatgatttagagtggttcatcttggggctggagggatggctcagtggttgagagtgctggatgctttcaaagagtgtcaaagttatgttcctagtacctatatcagttggctcacaattgcatgtaaccccagggaatctgacatactcttagtttccctggtacccatactcaggtgcccctccccctcctgcaccatacacataatttaaaaagagattagag
>6751586085905
gtggctattgagaagggtgttgtttccctaatttctttctcagcctgtttattctttgtgtagagaaaggccattgacttgtttgagttaattttatatccagctacttcaccgaagctgtttatcaggtttaggagttctctgttggaatttttagggtcacttatatatactatcatatcatctgcaaaaagtgatattttgacttcctcttttccaatttgtatccccttgatctccttttgttgtcgaattgctctggctaatacttcaagtactatgttgaaaaggtagggagaa
>676152065381
gtaagtttttcctggctctgcatccctttaatctccatcctaggtcctacatatataaataaccatacataaacataagaccaggcagattcagataggcaacacttgctcaaggaccacctacttcataatatcaattcgaattcactggattgttcaggagcctagtgacttgtatgtgaagcatgggctcaggaactctttcatgagagaatgtaggtcaccagaacttcacatgagtctttagtaatgaaccagcactgactggatcacagagattatggcatgagatttacagca
>677997688594
gtaagattaatcttcagataaatatgacaaggatgtttctaatagactaaactacctcagagccctaccctttctgtgttaactaattgctttatctattctcacttttagtctgctgtcatttcaggcagtgtctatcataaaggatttatatttacgattatatgcagggatattgagtttactttcaggaactagacagactacaagtatactgtgcatacaaggttgggtttgtcctatggactgtctctcaagatgaaagcatccccaaacatgtattcaaatgctggtcagtaa
>678153102570
gtaagttcttgatatttcttgtaaaatttgagtttgagactaatgtcagactaatttggatctttaaaaaaaagaatctggtgggactctagggactctagctcagtgacagaaatgaggcctttttgttctgtccccatgactacagaagactagaagatgagatctactgtgggatttaaaagcctagcctgagagtatatacagactaattgggggattggatgctgattaagttagcaagcttgttaagagtggtttaaaaggtcaggggatggtagacacctttaactccccagc
>6791431415193
gttagttagccaggtagcactcaaagtccctgtctgttgtctcccaatagaagcttgcttaccctacccccacacgttctctgtccgctgcaggtactggcactcaagtgtcctgagcctgctccctaagcttattatctggcccagccctctgcaataggcaaggggactcggccatgcttggaaggctacactcctgtccctcccgaccccatggtagtaacaagggtgacccactatccattggtctaggattatgggtttcagcactgagtcctatgtcttctctttccgagtggg
>680988281868
gtatgtagacatcccagagcaggagagagttcctagatcaagttgtcagccatcatcaaagtggatcccaaaatccctttgggagctggtagaatcgtttagtgccaaattatcttttagaatcatttgaagaaaaatgtaacatgcctgatgataagtgcagtgacgcataatgtgatgtcacataataagtaacacagaatagaagcacagtatataaaaggtggaaaggatagacattgtattaatgacatgcacatttttttgtcgtgtgttaccacgagacatattctgtgttaa
>681891038031
gtaactaactcccaggtgcttctcaccagccagcacgctcagcggtagcatctttgagcacggatcacaatagtgttctggttcgctttttgttgtggtggtgaaacatgaaccaaaactaacttggggaagaaaggctctgttttggtttagaggccacagccatcactggggagaccatactgaagcagaggtggtggaggaatgcagtttacaggctccctccctctggcttgctcagctgcctttcttacacagccgaggccacctgcctaggcatggtatactcttctgcatcaa
>68211375382
gcaagtggctggtggaggcctcggtgggctgggccaggagtgtacacctacaaagtgccactcactctggggccacactgttgggtataatagaatacggacagttttatctaacattaaattctactacaattttataacagacataagactagaaccagctgccctggctgccaagtgccatgggatggcggtggcctgcagtgacctgggatagcctgcagtgatatggggtggcctgcagtgacctgggatggcctgcagtgacctggggtcagctccttgaccttttcaacactc
>683161071478
gtgtgtgctccttctcgggtatgccatcttgcaggccataaccaagtcagctggacttttctctttgctgtgataaaacaccttgtaggtgtgacttaaggaaagaagggttttaggtatcacggtcagtccctcgtgtcgaagaagtcagggcagcaggaaggtcacatggcaactgcagcaggaaacagagaaagatgaattctggtgcttagctggcctttttcccttatatccagtctggggtcccaatccaagggatgatgtcacccacatccgaggggtcctctcatttaaacc
>6842186135241
gtaaggccagccggtggtgcccagggtggccctgcccttccatgtggctgagccccagcgggacaatagtatcaccagtattccttggtgacacctcatatcaggggtgttgtgcccagggcagctggtggcagtggctggcactttctacaaaatacataactgtgttctgagggccagggtgatgacacagggtcagtgagatgcttctcacataagcatgaggacgtgagtttgattcacaaaaccatgtcaaaaaagccaggtgtggtggccatgcttggaccctccttgctgggg
>6855674127003
gtaatttactcatgaaagtgttcacaccactacaataacctacaatagcactggacagagtacagcaaaccatagctccaaaaggctattgcaacaggtgaattattcttgttagtcctcctacaacccatgaaggaatgtcagatgtgctccaagctaattaatgtgctttttaaaaaaaaatatctgaatactgagtgttcccataatccacagactacacagagcctaataggtcctgtctctatggggaaaaaactcatgctcagaagattttcacctactgttgtcagtcaacat
>686120695187
gtgcgtggaattctgtccttttatttttcacctgttctgcgcaatgtctagaattaaaggtaaagcaaggcatttgcgtgtatagctgtggtaacttctttgctttcagactttccaggtgaggctggagtcctgtcaaatgggtaagacttcaagggaaaatattcagttaaattaggcttatgaaaagattacccactttgttatttgtgactcaaacagaaactttaaaaaaatctatgttttgagactctctatggagaaatgtcctctgtaatacagcgcctaaatgtgcgttac
>687187656464
gttggtttccttttctgagagccagcacttccaagttggctgtgtgactagatgggctgagacagacagaactggcttgggaactagtctagcatctgtccagaagcccctctacgaatccagagtcctttataacaataagaaggaatgagggcaccatcaaggagaagcccaggatttggtttccagcccccacaatggcagcttacacctttctttaactccagttacaagagatctggcactctcttctgggcatcaggagcaataggcactcatgaaatgcatttatacacatgt
>6889066124505
gtaagtgtacaccccaaatctcccgtggctgggtaccagggtaagtgtataccccaaatctcccgtggctgggaactgtgggctccttaccgtgggctcttcgctgtttgctgttcagacctgtgctagcaatccacattttcctgctggctcagatcaatcacttgtgcctgcttacttttccataactttaaggaaattgtgtgtgtgtgtatgtatgtctgtgttgtgtgcatgtacactttaatcattttcttgctcgggcaattggccactgacactgtccagcaccacattctg
>68911666119870
gtaattgagcagtttcctgggcacttagaagcgtggaagcattttggtgtgctctcgatccactaccatggcatcgtttggtgtaacttataaacagtgtccagtcagctgcttccagcatttgctctgaaaggttttgtgctgtctagggaccaagagacttcagtgtgatgttcttgggggtgagatgatgaatatctacgactataggatctcacaaaggccctttctctttcatctcatgggaccaggagctacatcttagtcttgcaggcccccgtgatatctgtgatgtggtct
>690142417315
gtcagacatgattatgtcccctgggtcgggctgaggtcaggagccaaaggagggaaactgggtgtgctggcacgcgcctgcaatccctccacttgggtggaggagacaggagacacgattatccttgactacacagtgagctggaagccagcttgggatacaggagaccctgcttaagctctgagcccttctgaccctctggaaggtgcttgaagccaatccaacagctttgatctcaaccttcctcccagagaatatttctgggggcctctcagttccatggagtagatgtcttcttca
>6916167107654
gtaagatttctgctttttggaatggttgaggggtgaaaaagaccatcgtggctttttaaaacaaggtatatgaatcctgaattaaaactgacacctggttcagtgattgtcagatacagtggaaatattaagtaaagatcaagacgtttgcagctgaccttaaatcccagtactcgggaatcagaggcaggtggatctctgcgttccaggacagccagggctacccagagaaatcctgtctcaaaaaacaaacagccaaacaaaaagtttttagttagatgtttaaaagcaaacctgttt
>69212416127196
gtaggactgtcatttctcccacaaatgtctttttaccttgacacatacagtaactcaggaggaaaataccacttcaggtttcatgtgggctttcaaactgtggcactgttaatagggaagtgctggaggaacggggtgggggaggaacgccagtgacgcatgctcactgactgatcacctgaggtcactctgaggaggtcttgaagctcaagatacatattgagcttttccagcaggatgtgtgggattgcccagcatctcaagacttagtaattcttactgcttattcagagcacattt
>693449252231
gtactaacctatctcctttgtaccaagttgattttccgtggaaaataaggcagccttgttcttcttggttactcattagttgggctaatgctggctcacagtatttaattcctacaattttttcccctgggatatatgaatcagcccctctgtgtctgttaatgatgcttgatcggggtggggcaggggaggggctagccctgccgctcacttggcctagctgcttggctgttttgggcttcggtttcttgtcctgaagaatagataccacacttccctcctgcctcatgggtcctgagc
>694889447023
gtaggtggctccgaggtgtggggtgtggggggcatttgggaaaactcttccagaaactgaacccaagggggcagaaatgggattctagggtctgtagatgccccctaactgctaacacatgtaccctaaaaatcctttggttctggagatcaaagctagggtcttgagtgtgcagggaaagggctctaccattgagataaacccagtaactcaccagcgctggggtggccagtgagcgccaccatgtggtcagtgtcagaactacacatttcatgggttaaagcgcattggaggcagagt
>695549127311
gtgagttcaggaaagtgggctcccacctccagtctgggttggcagtgtgacagctgcccaggaaggggcaggggtgggtttccactgatagaacctgagtccaggcatgcatgcaagtaaccccagtagtcaggaggcagactggaggattctatatttaagaacagcctgggctatagagagaccttgtttttgattttggggttttgtttgttttttgtttttttgtttttgtttttttgggggtgtttgtttgtttgtttgtttggtttttcccgggacagggtttctctgtgtagc
>6965981125557
gtgagttaccacactgggcagggtgtgggccaaattgggagggaagaaaggacgaagggagggagggagcaagggagggagaggggggagggagggacagaagaaaacagggcaggtcttgcctaggccctgtctgccttccatctgcatgtacacaggacctagggtgtataaggagctaaggaatagatgatgtgcagccaaccgattccccaggttaatggggtgggtagtgggaaaggccctggaatccaaaatgtgggcagagggtattggggtgaagtgtggggcacagtcgac
>697346189967
gtaagtgaagactgtgtactgtaccttgggctggggaattatgggaaatgtttcctgtctgtttgttctgtaatgttgcctcctggttttacagtgttgtacttccttctcatttaactcccttaatgggcatgttaagtctagtcatctggctggggttctttggctgtgttagatagcaactgtgggtgggcagcaggaatcatgtcagttccagcagcaccaagtccactcatctgttggtagtctcacaaacttttcctgggcagatatgacctgacagctagactatctgcttcc
>6981520542888
gtacgtaccttgggcccggtagttagcagctcctttaacttattctgtgatgctccacaagatgagatcaagggcactgcacataataatcaagtgttctaccacctagctatatttcttggcttgtcatcagaaacttaaaagtctgttgcccaaaggtaaagaaaattagcaaacaaagtttatcatactaacataaaagcatttatccatacttcttgtcctagttaggggttatgcttacctgtcactgtgaaaaagagaatattagacatattcaagtataaaagacaggaattt
>699190096765
gtacgtctagtggatgtttcagagagtctagggtctaaatatacatttcatagtctttactgtcttggttcttgtactgaagatagtaacagatcagattacctgctgctgctgctggaaacacaggaagcacggggttaaatagcaggtcttttcaagtatgacttcaggctgtcaaaggagcaaagctacagtcactacatggtttctgatgctcaattcgatatgcagagtctgatgtatggtctggctttagtcagttttatgtttaggcattcctcaaggattaagtaatgtatt
>700888646038
gtgaggtggggcaatggtcgggggcagagacaagtggaaggcccctcgcctgggtattataggggagaactgactgtcagcaccccggaaaccctcagctatgctcatgatgggaatcttggatttggcaagcaccagtgaccccatgctccctagagggggatggtgagctctggttcaaagccaaggtgtgacactttaaactagccatgacacccacctggaaagccatttcatggacacgcagaggagctgggacaaagttcaagctgcagcttctctgagctcctaacgttagct
>701360497800
gtaggtgggcgtgtccctgctacgtcatctctgtctggcgtcctcttttccgccaagcaactccagtgacaaggggacagggcctccagttagctgttggcgtcttgccgatgggcaacccgatgagaccgaccccagctccacttggtttctcccagcaattcctgctagatgccagggcagtgtcctgctaggcacgcacccctgacgcaccctgtccccgaggagtaaagtgcaaggtccgcagcaggttctccctgcagcacggaagcgatgctgagagccgcttgggttcttgat
>702250441040
gtcagtatcccgggtaacccttctctttggccagcttctcagccacgccctttctcaattgtctttcttctgccgttctcccataggactcccttctatgagctgagtctcccttggatctttgcagtttctgctctttcccagacgaggtctttttttctctcaattgcctttctgactaggtgtttaaaccctacagtgctgtgggtttaggtactaacaatggctcgtgtgacaaagctaatgaggctggtgataagtggccttggagtgtgtattgagtagatgcacagtaggtct
>7031567937086
gtatggagtctggctagttcatgatgtttcttggtagtcttgcttcacatttgttatttaaagtcaaatggggtggtcagtcatttgttgattttctgatctcagagattagactcctgagaaagtgaaaactgtaggaaggttgagaactgctaagcttccctggcctcagctttacaaacgatgtcatccatattcctttgatgatgtctgtctagagcatgaattctcagcctgtgggtcatgaccccttttaggggtcagatatatcatatcctgggtatcagaaatttacattac
>7046642123464
gtaagtggttcacaatgcagaaaagactgggaaagctgtgtgcttgcagcctttaagtactgaagccactggagaccactccctttttgagagatatgttcttagaagtgtgtgcagttattgcagtacctgttgggaactagacaagatgaaaggaaaaggatccctggattcctaactcatcctcgctgttctagaccaaaatcattaccactggttgaaaatctccctttagtcttccttcaggcatgcaggcagctagcctgcgactagcagggttcccttcccatcctgtttgat
>70513331148305
gtacagcttccacttcaaaataataatggccagctataaacgcctcagttgtcttcatgttcctctgtggagcagagttactcaggccactcaccgtcctgatttacccaagaagtctgaaattgcatacacatgtgcacaagcttgtaaaggtcagagtccaacaccagctgtcttccttggttgccctccaccttgtattttgagacaagggatcctaatttaacttactggaactcaccaatccagctggaccggctggccagtaagcccctctgtctctgcctgcccggtgctaac
>7065272102739
gtaaggtgttcacccggtgtacttacactaactcagcactgtggttacttactctatggttattcctgtgctctcaaattttgaaaagttaattggattctttttggacttttagttactatacagtacagtctttcctaggcaaactcattttaacactcgttgtggctccacacacataattaattttatttattactctgtgtgtgtgtgtgtgtgtgtgtgtgtgtgtgtgtgtgtgtgtgtgtgtgtgaagtttgggtaccagaggacagctctttgattctttccattttacat
>7071354669985
gtgagtgtctcttcccggtcccctcttgtcagtctccaccccacatttcagagcagtacagcccactggctctgcacctcgcctgtgctgcaggagggctggaagcttgctcctgccaactgcttcgttgtaggagccccgcgtgagtcatgttaccacttttctttctcttgtctctgttttcactgcttcttgccactgtcttttattgagaacgcaatggcatcttgtccgtggaggtagtgtaatgttactaatgtatagattatatgaccgagtagaggaagaaacaagttttcc
>7081918593051
gtgagtagctgccgctgccgctgcgcgagcctgtccctgcccagctacctggctgcctttctccccgggaaaactgaatacaccttgcttatagcctggcacgacggaagcccattcccataatctttactccacacacgagccaggcccttataagaagcttgtttggggaggggtggaaaaggccatctcgacactccgctgctatttagtaaatgggtgtgttcctgatagaaatctttaactgctgggattgatgagggagagagctgccttaatggaacagttcagtgtgtcagg
>7093173130457
gtgagtcttcagtcccgggcaggctccactgagtgagttagtaccttagctgctgagaagtggcacatagaggaatttggggttgctgcatgcctcaaggatgttctttgtggcttgcagactttgcacatcaaaagtatagtaaaagtttggctaatgtccccttcctagtgctggcatctaggcaatggctatactgagctcaaagacatggacatcagagctctaagctgtagctctccgaactgctgttttaccctatagattggtgggtagtggcgggcattggctgctgtcact
>71065184335
gtaaaaacttaactttgcttatgttacagttgaatggatttagaatgtaatgatcatttgtagttcattttaaaaaaactgtcctagaagtattgaaccattattattattgaattttaagaatttttgaaaagccgggtgtggtggcgcacgcctttaatctcagcacttgggaggcagaggcaggtcgatttctgagtttgaggccagcctggtctacaaagtgagttccaggacagccagagctacgcagagaaaccctgcctcaaaagaccaaaaaaaaaaaaaaaaaaaaaaatt
>7111574593578
gtaagtcgcagacatccaaacccccgagggaaatgcccttcatcgccatcccagtacaagtgcgaaggccagctgggagtggggaattggagtcttgtttgctccagagcagcagaaggtagagatgaagtgtctgtgtcccggagccagccgtgcagggtctggagacagaccttgaaagacatttggaatagcacggtgtgggtgcctacgcctcttgttaatctgcagcctcctagaagccctcctgtccctaatctagggcatctcccctgggtcatccgaggcctgacttgggaa
>7125789151558
gtcaggctccaggacacctgctcaccaagggcgggcatgctgggtctggagggctgtcctggggcactagagaataaggcttaatacccccaagtcctatcccagccgtcctgtggtcagactcaaagggaaagagaccaacgaaaagcacagtttgtggtctggaatggccttgctgtgtagacttgtgtgtagactcccgagctgggatggaggggttgtctcctagccctgggattccactggtcccatccaccacagtctcacagttttctgtctacaggggctgctgctatgggg
>7132013763733
gtaaggaggaaacagcctcagagggctgagggacaagatgaggcagggtagtgacatcacagctccatccctatttcatctatggcatcttctagaatgtcaggactatgagggtaggaattagtgtttgttttcccagggggttctggggagtgagcgaaggagggagggaagggactatagagactgagccaggactggtgagtcacacatagactcgcagagtttgtaaggtagaaggacatcctgaactacataggcagttcaaggctagcctggtctacatgagaccttgtttca
>7141545066103
gtcagtgactcgggccttgcggctttcctgtttcattttaagcatgtagttgtgctaagggcataagatgaagtaacccatgtaagatggcagtaaataaagggaatgatccgttagcatatttgtgcctaggccctttcagcagacagattggggaaatgaatggctttctcaagctcatacaacagtaagatgttaggagtggggatggaaaatagaaacaagtgggagagaaagtgggtggtcaagagcacgcctcaggctgccccaccctccccactgagagctctttcatataga
>7151112317246
gttagcagtataacttattgcatttgcttattttctagtctagagaggctggatgtaatagtatttcatagcacgtgtgttgttagttttacctactgtctctgtgtcttagacagcatttagacaagttaccaaccatgtcagcgattccgagtgtcagagtgcagtgccatgagagcagccatcctgtgcagtatcttgataggttgtcacgtgctgtttgagctttttgagaagctggctctggaattgtgttcccaccccatttcagatcattgtgttatgtcaagtgtcctttaa
>71614230128548
gtagggaggaatcttccatcctctgttgttttgttatatagggaaatctgcgctcgcctctgcctcagctgggtagacataaagtttaatttaaatgtttgctgcaaggccacagattccccccacatctatccctgtgcacggtcacatcaagtaaaggcaagtacaagaggattttgaagcacaggtccaactctctgcgaaagagaggaattctgtgaagatggtgaggtgagggctgttaattgatacattgtaggaaactttatcttgtgtgtgagtctcatgataggctgtgta
>717118317275
gtgagtcactcctctgcccgcccccttgcaggtgtggttggagccttgtccgactaagaaggagtcctggagggagggacctctgaggttctgaccacggaggggacctgatcctccagtctctggccaccctcagagctgtggtggtttctcatgtaatagagggaatgtgtttgaaaccatgttcaggtctgcagaaaacaaacaaacagataacagataaaggtctatatgtcctgtggtgtgagacatctagattcctcctggtctgaccacaggggccattttccctggagatgt
>7181380980695
gtaaagctagatagcaagaggatctccctccctgacccagactccagaccacggtagataatgctgccccagagtacacaacagtccctaccgccatggtgggaaaaatggcctgagaccacagaaactctaggagaacccagtacctcaaaaatcaggtcgtaggggctcaaagactgcccagggccactcactttagaaaagtatttatttatttatttatttatttatttatttatttatttatttaatgtatatgggtacactgtcactcttttcagacaccagaagagggcatca
>7191458830190
gtaagcagtgtgtgactttatgttatttatggctagtacatttcctgttgagttactgatggtgatcaagattctctttgaaaagaaagcctttgggggccagagagatggcctagccaaaatgagtgcccactactcttaaagatgacttcggttctgttcacagcctcacagtgggaagcttacaactgcccgtaattccacctccttgcttccttgggcactgtaccacatgcgtgtaacccacacagacacatacaaataaacataatttaaaaataaaaataagcctcaaaaact
>720454195804
gtgagctcagtatttttgttgttgttgttgctgctgtttttagataggatcttactaggtagtccaggttgcccttgaatttgtgatcctcctgcctcagcttccggaatagctgggatttttgataggcaccatcaggcctagctacatctctagcttttttggtatgcagtcacctctccctgcagaaaggcaacacctgagcctggttagtcttttccagccaggtgtggcggcacaagcctttaatccaaagactctggaggcagaggcaggtggagttctgtgactttgaggcca
>72111055137889
gtaagtacatgcaaacttacttgcctggtagacatttccccccacaggcaagtaggaggaatgaaaaccaaaacccaacccctttcaagaaagaggtatcgtattgaagggcataggacagaacactgagtccccacccttacggttttagctttttctctcatcacacacacagtgacgtcctagtaatggctggtactatgtctttgcttgcgacggacgtatcgtcattcaccagtatctctggaatgtacctgggacagccatacacaggctacctctgctaccaagcacccagac
>72251091587
gtaaggctctttgggtctggggtaatgtggactcaatgtccaggcagaggcagaatggactctaaggttttcacagtgacaattgtactttcaaattacatgaatggcaatccacactatgttctcctttgtgtccctgcaaaacctcctgtgctgtttaggaatatatctatatctatatatctctatctatgtctatcttttttcttcttctgtccacttgacataagctagcttcatcttggaagaaggagtctcaattgagaaattgtctccatcagactgactttaggcaaatac
>723188572232
gtgagacaagctcagggtctccctcctgcctggctcatgctcttgggtttgagaaaccactcacttgtggccttgatctcccagacagaccacttggttcattgtttggtatggtgggtgggtgggtgggtggatgagtgggtgggtgggtgggtggatggatgggtgggtgggtgggtgggtggatgagtgggtgggtgggtggatggatggatgggtgggtgggtgggtgggtggatgagtgggtgggtggatggatggatgattttgagaaacagtctcatgcagctcaggctttgc
>724593267580
gtaagagactaatgttttaattttgtttacctttaaaataatattggttagcagaaggctgttaggtcagcactttaggatgtgaagatgcgtagtccctattgtagtgccgttcagagtagattatatttcattcttagtatttgaaaaataattgaattgccagattttcaatcttatatgttaagttatcccatgaagttgaaatcttttcttaggataaggtttacatgagggatggtcaacttgattttgttgagtactaatttcctaggtattactgtcagaaaggattccagg
>7251057844795
gtgagtaagtgctggactcggggtggtgggagaggggctgctgatcaagtccttttaatatcagagaagactttggtgtctctgagacaaaggaggctagatgcctctagcagggctgcagcctggccccataccctgtttggggtcttcttttccacatgttgctttgggggtaccttagtgattttcttctggctctggtgtaatacctggaaattcagagtgacctgagcctcaggcatctggttacactgcatctgcagttgggaggcagagagaaatgagtacttgtgctaagct
>7261200094490
gtaggtacatctggatggttacaggctgcataggtgacgctctctctgttctccttaaacaaaaggaggagtcagtagttggccattcactgtgtgaccatgtgcactggtacaacccaggaatctcagtgggatttcagtctgtgttagactccctgtgtccacaactgaccaagccagctcagtcaacagggtttcgagggaaagagtgtggattaaaaaaaaaaaaaagacaattacattatattatagtatgacccaagccagtctagaggccagtttatttttttccagtctgct
>7271109619847
gtaaccctgttccttaaagcacttctgctttggtttacataagtcgaagttcactgtcagctgatttggcttcttaagggagaaatgcgtgtgtgtgtgtgtgtgtgtgtgtgtgtgtgtgtgtgtgtgtttgtatttatgtgcagatgcactcacctttgtccatgcaggaggaggccagaggctgtgctctgccatcatttctctaccttattttttggggatagggcatctcaccaaacctggagcccccatttcaactagattgtctatgtgctgagcccctgtgatctgccatct
>72831095760
gtaagctctgcctgctgctgtctcgcctgcttcccttgtcatgtgtccctgtcctgctgaatggctcagaaattggcttcctgtcacattccttgcttgggggggggggcactcatcacctcttattgtcaaatttgaggcttcttttgaaaagcctccaaatctttattcaggctgacttgtttatagacagttttgttttgtttgtttgtttgttttaaaataaaaaagttttatgtttggtgtgcacacttgtgtgtgttcacgctcatgtgcaccagccatgtttatgtaggtgac
>72918887110321
gtaagggtggcacgtgaccctcagagggcttcaggggttctgtgggagcctaacaagcgccgcaagcgccgcaccgctgctcagtctgtgggcggggctggcttacggatgtgggaatgaccagcattgcttttatcagcggaacacggcattagttacttttcttttctggtgatgaaaagcaacttacagaagaaagggtttaattttgtcttaggattcctgagggatagaggaggtactggagcagggagcgaaggttccgtgtggcagccggaagtggagggatagcgttttatt
>7302577148415
gtgagtgtccagggtccatccacaggcccattcttctggtgactgggactttcttgccttgtaagtagttatggtcctccagtataacccgtccccacttctgagatctctgtgtctatggccaccttatgaattccccagtgcacagaacaaggcaactctggtacagacaggatctctgggatccaaaatgctcttgactggattcatggtagtggagacagtcatagtggagtttcctaaagaggtgatattttatgtgcctcctggtcagtctagactaggctctgcccaagtaaa
>7311486241232
gtgagcatctctccgtgccctgagcctctggggctgggtccctctgcccagcctggctgactagcagaacccgccccaatgttgttctctgagctgctgcttcaggattggagtgtgtgccgggcgggcgatgggaagggcagcaggagggaaattattcttgctggaggggggcagcaggcgtcctttggagtgaggcagaaggtatcctggcaagtcaggcaggctaaggcaagtgggcacaaggtgaagcaggtggtatgctaggcctggtaggtggttcggctggcaaagggcaac
>73211338108013
gtaagttattaaatgcataaaatatgttccagccacatgaatcccacttggagagagccatataccttgtctgaaatgctcagagccatgaagtatttctcacttctgaatttttcaggtttttctatattttcatcttcgtgatagtgtaggcctgcagtccaagtctgaccatgcagttcatttgtattacatgtacatctactgtgacttaaggtgactttactcagtaggtttagtcattttgtgaagcaaaacttaacaacatggggattcttccacgtgtgatgtcgtgttggt
>7337175131282
gtaagttatttcttctccctggctccttcctctttcagaactggagaggactccttgtagctataaaggtttgatggtgattactgcagaactgcagtgtgtgtgtgtgtgtgtgtgtgtgtgtgtgtgtgtgtgtgttaggcttgctgtttaacagggtgctaaggtggcagggaagccatccttccctctcccccccctccccgccccccccagctccacacgtgtgtgtgtgtgtgtgtgtgtgtgtgtctctcattactgtcaggaggcgttaagatggccccatggagatgagaa
>73445241672
gtaaaatgtcctcctctgtcatgtattgttttatctgtgaaagctgtggacacccagtctaaaaaaatgggtgatggtccctaaggagacacatgccttattttttaagaaaggaaaattaaatgtaatatatccattcctgccagaagggaacaatttcagaggaaatttgatgtcaatcaaaggcatttaatattttgaaattttcagttttcacattttcttgcttatctataggcatgacacttggaattcttggtctggtccttgttattacactggtaacaatccttggcttgt
>7352084861361
gttcgtgccggtgtggaaggcgcgccgcagcgccagcgagcacgtggcgggcccgaggctccggcccgcgcgggacggttgattgacaaggggctgctcacgtggtccggggggggcggagccggggaccgcgctctgggtttgcctctgcagcccagtcaaccccacccctcactctaattccccccccccaccccccatactaagtcaggcctggcataccatcactctggaggctgaggcaggagaatggtcaggaatcccaggccagccttgagtcaccaagctagaccctctcga
>7361010356174
gtgagttatgttacttttctcatatcctttctattaaagatgcctgtgcctcttaaaaacatcatgcctatcaagttggtaggtatgatttctggattctggtctgttctaattttgtttttgttaatccctaataattaagaacatttcctttaatctataagtccaattaaaatttgttcatgttccttttgtattaactgttattctgcaaaactctgttgtggttgcatgctatgtgttttatatttgaacaggcaatttctgatgcaatggaaggttgttttgggttcccaagca
>7371107777104
gtaagctagagacaggctgtctggatgttcctgaaggctaccctgggcattccccacttgcctgtgtccatgctgagagcctgacatcagcccctgtgccgctcaccttgcaggctttctgctgttcagtcagtccacatggcaggctgagtgtgatagggatgggagggatcgagtctctctcacacctcaaccaacacagtgtagaacgtcctctcccaggcctgtgtggaggcccgctcatggttgtagtgatcccacattaactattagcagactggtggtgaaccataaaatctc
>73816997132222
gtaaccttcccgtctaaactgaaatacacagtgtggtcagagccttcaacagaagtgcttacactggggccaaagttattgaaaacttagaatgcttttaaaagtaagtgctgaaatatctgtttgtgactcatattagggatcttgaaatgctttgattggttgtgtgtgtgtgagtgtgtgtgagtgtgtgtgtgtgtgagagagagagagagagagagagagagagagagagagagagagagaacaaggagagcaaagtgtattccttttttgttttaacaccatgtagataggcag
>739863521160
gtaaggacccacttgaatttgagtgagacaactagaacaaaacttagttagcttttcctttttgtttgctaccttattttctagtaatacttattactgtgaaagttatacttacaacaaattctgctgagcttaaaataaggacatggtttccaaagccagctttagcatctagcagctttgctgccttttatggctttctgggttcctgaaactaaggtgcctgcacagtcagagctggcatcactgctactcctattccagtgtcacttgctttctccattcttctcttgaatacac
>740573657372
gtgggtctttcatagagtaaaaatctagcacttataacgagtagtccctgctatcacctattctctgatatgtgtgtggactgaagggttaagtgggaaagttccgcaaggtcactgcagactcacatgacagagttattgcctcagttccaaagtcctctctgtaccattgactcttcacatctcccaatgcctttccctctctgtatgattgactcttcacatctcccaatgcctttccctctctgtaccattgactcttcacatctcccaatgcctttccctctctgtatgattgac
>74119487140860
gtaagttctctatagagagagaaaacacaatccatcaggagaacaagtttgctcaaatgaagcaggggtatgtgctgggtagatgtgtccatcatcagtaaatttccacactggtgatgccttccctgttttatttagtcattggttggttggttgttgctgtactaggactttaatggttcatgtgtcccaggcaagcactcttgcatactacacctcctgcctcagacactggactggcaggcataagcaggcgtgcccacttctttatcttttaacagttaccagtgtgtgaattta
>742170741033
gtaaggctggcccctcccctcggtgggttgcggactgactggtacccagctcggaggggaggagcagggcccccctggacggcgcccaccgctgggcgccaggggacctggtcgtgcctggcgttctgatccctgaacggcagctcccagggagcccggactgctgccctgtccaggagggtgagccaagaggagattggaaagaccctcagtggcttaactctaacccgaactcttggccccgccttctgccccaaccacttcctcaccattggagacaaacttctgcttctttccatg
>74316618139685
gtatgagagaggtttcaggtgacagtgttcaggctccgggtcattagatcttacacgttagcacctgtgacctcgttggtacctctgacaccatagtgcccaccatggcctttctggacatctgtttcatgcactattacaagggcctttgggtgtgctttccctttagtagttggcatgatccctcaatgttgtcagtacttgtgaatgtaagcagtcatcttcatgctaagaaattggaggaagaactttgccttctggaaggtggtgattagtaagatcgtcctgtcagctgaactg
>744114635558
gtgaagtgcagccctgctccacaggcttgtccttccttcctggacagtcttcttgtcctcacacttcctgtttgctggagaggaagctgcctgagttttctcaagtctgttttagttaactaaaaccatctttgtctgactttaataagctgcgtaatattggtcctgtaattggctgacattaaacttggtagtaatctcagtgcagatgttctgggcagggtcacacttagtatgtcttcagtagagtggtattttctctcttgtgtctttcaaatcgcgtgatgaaatgcagttcct
>745686835349
gtaagcttagctatccagttgttgcatattaaatgtgctcttttctcagaagaaaatatggttgtgtggcagagctgctcagatttggtaagagcagtgggtaccagcaatgactaccttggcaaattttgatttattgtggtgtatttgatctgtaaatacagtcacttgtgtatgactcagaaattgagaacatagaataatcttattgcactacttctgacatttatctctccgtttgtatgggaaagtaatagaaataaggttgtgattagaggctttgtagaaagggtgagatct
>7461116350455
gtaagcaggtatccttgccataagctatagctaaaggaagagggttgtgttggtgtccgcaagggaggggctggaagggggagcttcagctatcttgggctacctagtgatgccctgtcttaaaaactcaagggcggaatgtggggctagtgactcataactttaattccagcacttgtggggcagaggggcagaggcaggcagatctctgagtttgaagccagcctaatctacaaagccagttgtaggacagccagggttacacagggaaaccatgtcttgaaaaaaaccaaacccaaa
>7471822731541
gtatggacaacaagcgaatgagcgccttccactctcacacctgtggtaacccagcactgggaggctaaggcaggagaattcctgtagagtgtgaggccagtaagggctgcatagtgagagtccccagaagagcaaagcggaagaagcctgagatcctgtggttcagaaggtggaggcaggagggggaaagctctgttgttcttggctacattgtacatttgagaccagcctggactaatgagaccctggggctctccccccactccaccccgcccccattttgcaatgttatgcctgttt
>7488994114033
gtaaaggcttcctgtagcattagaacacccacactttggtaaagacttagacattttatcgtaacttcttctggaacctttctgaactattttatgcacctttttattttttcgaacctaatattacagatttcctcattattttgagaatagtatagtcagaacatgttcattatttatctgttagcgtcattttttaccttatccaagaacagtgagggtcagccttgagcttaacttagtcctgtagcagagtagggaaatcttttccttcctaagaaacttagatgctattaagac
>749914242792
gtaagtgaaatttccttcctttgtggggtatcatgtttggggcccgtactttgtgcttgctaggtgtgccttttatcaattgagctgtgatccttaagtgaaaactgtacctgactcaatgaatgcctacaagtcagactctaaaaagactctgctcagttacaatcaagtgtaaaatcaagggtagtatgtgtgatctggggtatgaacatgaatgggcagagaggtgtacattcacataaaaatgaaattgctgctttggtaaatctttaagactgaaaattttaatttacaaatgtt
>7502920126841
gtacccaggctctggagggagggtttgtccaggcccaggtttaaaaggcttcatgcagaggaaaaaaaaaaaaaaagcttcgtcccacctccatcctggaactgggggccagaggtgtaaccaaggctaggcacataatacatagtgaagggcactggtggtaagtaagggcagaggacatctttcagggtacccaagtggtctcacctcatcttgtggtcccacattcagcctgatcctaagaggtacaatttatatatatatatatatatatatacttttatatatatatatatatat
>751979726348
gtaagcgttctctcagcttgtgaaatgccacctgtcaaaacacttgatttacacccccctcatatttattgaagaagtataatgcctacaattaaaatgatctgtgctcttttaataagagaccatcctctttgaagattaactgaggaaattaatcttgcccacacacttactcttcaggtcagatgtttgaaatgtgtagaaagggttcactatcatgactgaaacagtcatcagctgagattcaagatggaactctgctctgccctgtagtctcttggctgaattttaagacaagca
>75210847142556
gtaagaacacatgatttaatattaacttttttcaaattagtgaggaaactatgaagaactgatgaaaaaatcctgtttctgataacacaaatatgacatacccaaaacataaccactttcactaaagaaaactcaagtatccacttgtaaatttccttgacgttattctggattttagtagtttttgtattgacttattggcaggattctactgaatactcttccacagtattgattgattaattatacatgatctttatgaaaggaaaccagtagactaacccaatgtaatgttgtaag
>753626150992
gtctgttctatgtgtttgtgcttttagacacactggggcaccaggaagggaagaagagccatctgtcattagagcaaactgggaaaatgcccttagtcactcttgctagggcaggagcatgcatttgtttcttactattgtcactgtagagcttaggtgcttagtgtggcttctaggtgactgccagaacctctgatctggagagtctccaagaggtagccaagactctggccattctttcctcccagctttgggaaaagcagctggaactcctctcaggagaaccaggctgtgaagtaa
>7541805849287
gtatgacagcaaagagaacgggtgggcagtcccccttgtctccagtcagacttggcagcgccaggcacggcccggcttcctctcctgacatgtagacactcggctctcagagccccagagtactcattaacttcaaaaccactttcatcctgcattcagtggaggtataaaaaaggcatggtggtgtagcattgctaaataattcaaagtctaaatgtgtccaaagagaaaagactgtataacttacaaacccataaaaaagaaacgtagatgtcgtttattgattggtcctgttgccag
>755111142680
gtgagagtgtcaaacaaactgcatccaaagtggatttccttgactttatcttgtgttcacggatcctgtcattggatggtgctttgaaatgccacaaacatcttctgctctcctgggcatggattcagctaggaaatgttgacaggctgggtagatgccaccaactccccattgccacattctcagtgagaagagtgccagtattttcaggctagttctacacatgccagcaattagaagatagaaaaaaaaatatttccttccagattagctcattaatccattctgcgagttacaagg
>7566703153685
gtaagtctataacttgtagggagcatacctttgatttgggtctctgaactccaggaaagttctcctggctagtgtctcttgtgctctttgaatgggctgtcctagattcctgggtgatgaatgactggtgctagggatgccttctagccatgctttttctgtgaaggacattctgattagtgctgagctatcccttcgtagttgaaaaagaagaaactgaactaattttatgaaagaaaactttgtatttgaattatgttcttaaactccctaaatatgcccctttgtcttattttaaaa
>7571695816701
gtacagctcttaatgcagccatttacccatgtggtgtaacttggtgagccttagtcatccttgccttgtgatgatgttaataacattaacaccagaacaagaaccacttagctggtcacataagccagttgccatatattcatctccaaatgtggccattccagcatgcttctatttaacacttgtgccctcttcggtggagaattcttagtgaaaaacaaattcacgccatcaaaatggccaaaaccatcaccacgtcttttgtgctgtccgtgtctctgttctgtgtttatttggtgg
>758877023689
gtactttttcagacatcttattcttcatagaaatttagagtgaaattggacatcagagggtgagtctaggcagacattgttcttgttgctgcctaatctctgccccttgtatttcaccaaggaaacctcaaatgaggaaaactacgtggatttaattgattatgcatccagaacacttcatccagacagcttccagcctccaccatgactgtcaagcatgtgtctttctccacctagttttcacagcttctgccattgagagcaaagtagtgattccctccctcaggggaaggcccgtta
>759226897483
gtgaggcagtgcgagcccagatcggggcttcagtccctcgcacaggcatccttctaagcgggaatggccaagggtgctgaccagggctacagcatgagtgagcacagtagcaaaccaacggagattgaaacggggtgcttggaccacttgggggccaaaagctccaagggcttgtccccagggagaatggcagatgtcagagagtcgccaagcccagggatccagcagaggaaatgcccggcaatgcctctgatgcagctggcataagaaagcatgctctctagtgagatggagataggg
>76013550100119
gtaagtagatatatgtcccacattttgtatgtttcctttgcagagcttagtatcatgcagagaggcaagctgggcatggctggtccgagccctgatgcccgctctgtgcctgcaaccctcaacttgggtaccatcccctctagcagagatctctgcagtctcaccttgcacaaaactaatggccattccaagaccacatgcttgcggtcagatggcaatggggctaccacccacttctaggagttactaactgatggcccctgagtaagttcatgtcctctccatgcctcctcactccca
>76114724137527
gtgagtacctggagatttattacgttgtggggcagctgcaaaactcttgactgatttcttcttcttttttttaaacctgtgttttggagaattgcacagctggactctgtgttacagatgtctccttgtgaacacatacatcatgatccctagatacattagctgggaattgagagcccaaattagattaaagcaacggcacctcttcctctatgaaaccccgtgtcagcctgtgcagtgaaccactgccgacatttatttcttttaaatgaaaattgccaggactatttttcttttttt
>762763151435
gtaagaaaaagatgttttggtcccaggaggccccttagctgtctctctagcatctctcctctcccatgacttgggaatacaaaccattccttttctacttccaccttggcttccctcaacctccatccctgtctgagtcttgtgtctccttttttgaccgactgctgccctgtgtctcctttagcctctttagcttctgtcccctccttggggcagagggggaggggtatctaactgcttccttgaggcacctgggttaggcgctgcagttggaagtggcctgggggtggggtgggggga
>76314595132734
gtgagtgctgcgtgccaatctaacaaatattcatgatttcctaaagggtcaagtcatggggctaaggagacaacacagggtaaaaattgctgtttgcttctaaggagttactgtctaggcaagaattttacataagtacaatagaggggaagttgggtatgtgaacgtttgaggcaaaaagtttttgagcatggggtgaagaagagtgagtgtgaaactgtaggcgagatgtcatgacacaagcagcatatgagatagttgctatgattgggttttgagaagaaggataaggcacaggga
>76451938090
gtaattttccagttctctgtggtctgtctccagggcacacaaggaaggctgggggagggatgcagcacgggagaggcaaatgcatgccggggtgggcaggccatctgtctgggacaagcctggacttggtggccctgcagtggaaaccatgagagtttgtgggttgctctttcctgattaccgcaggaatggtccttcagccccttgcatgttttttaattgccttttatcactacatatattatttacacatgatgggtatgtggcacgttgtatgagctcagggtatcgagcttgaca
>765136164997
gtaagaagctagtttactaaatgccccctttttccaacctacgaagtgcattggcctttctttgcaaaatcaactgtggaacttaatatgtatatgttttggtcaagatatcatatatactcacacatatattcagtaaattttgctcaagaggaaaacaagattttaatgtaatttctttattcatatacagtgaaagttttttgttataatttttttccatttttattaggtattttcttcatttacatttcaaatgctatcccaaaagtcccccaggccccctccccccaactcccc
>766369145086
gtaacggcatcggagtttcgtggtttggggggagctttggacaacttccctcctgttcaccagtcttcagtttgttccagtttcctttcactttcacatttaggttttgatttgttgcgttgtgcttttttcacacctctagttttggctaatgtatataattataactgcttgtagtattaatatttttataaatccctggcacggggttgctacccgctcctcagttgtttatgttcctgaatgaaagacactcgcagcctttatattttaatatgccttaagcagcacaatagcagg
>767567054559
gtgggtggctatagcccaggcttttctaggctactgctctcccagctttggtctttctttcccatctgcctaactgagacaggctagaatagccccaggcctgcaggagtttgtggatcagggctgagaagtctgacccatgttggactctggtaaaaatgatttattatttactttatggaacgttatcttttgttcttctctcttgtatcttttcttcttcttctgttttgttttctcttcctttttgaagacaaggtcttccaggcaagctttgaactcttgtagttgaggatgtcc
>7685939777
gtgatgagccatcctgtagaagaggtcttagggcccagatgcactcaccagaaatagcacatgttctcatggtggggaggcctaaacgtctttcccatgagctttcttactctgagtgccagcgtgacaacaaagtcttgctgaagatccatcctattcatggaggagggatgctcagggctctgccttctgcctgttgctgaggccatggtagcatttacaaggtgtggggctctgcaggggtctactgatacaaaaaccctcacccaccgtttctatgttcacatactgtgggtatgt
>7695472105732
gtgagtaagaagggagaaactctcaccggttgtctttggaattgcagcttttggctggatgcagaatacacttcctgatgctcacattggtaatttcaaaatcatcacatagggaatgatgcaggtacagaggcatcaagccgagaactgaatgctaggccttgtgggtataagttaagcaccatgagtgatactgaggctcactgaggatggcttcaggttccagagtgttctcttaaaagaaaatcacactctgaggagggacacttatgtcagcttaattccacattgctggctatc
>770903159376
gtaaggccacttcctcttaggctgcatgaatttaggatccctgatagcaaaggacccaacaggcattctacaattcccatcagccttcatgaaaagaagacccaatatgattccaaatacatcctaacagttcctgcagaccagaagactgtagcccataaatgtgctataaataacgtgctgcattcaggggagaaaacaaaaacaaaaaacctcaagctgtgctaaaaagcactgaacgcatagatgaaaagctttagcggttatattaagaggctttccctttttcagattcatgct
>7711460057259
gtaatgatatttgttgctgtctctcagcatgattcatacatatattacagtcatacattgtattaggatgattccaactgcctccagcttgttgctccctgtttcatcctttcccctgccatccatctcagacacttaagatgagaactagttctgttctgtcacctgccacagtatatgccacagacatttgcgtagacaagcagttagggacctggaaaggattgaatgcatgcatgtttgtatatacatacacacataaatgcattattagattttagttttttgagtcaaggtttc
>7721309058624
gtgagttaaagtaaaggggagtgtccacttggcctccaccaatagctgttctgaaatagcaacctttatcctctatttatccaaatcagcatgtcacaagatatgattagattggagagtacgttttgaattcttagggccaccataacaaatgacaggaatggtgtgatgtaaacagttgaattcgttgtgttgaagttctgggcactacaggtatcagtacaggaagcttcacttggaagtgatgaggaggaatcctctgtatgcttgttgaatggcttttgatgtgtcttcttggtg
>773713753324
gtgagtgggtgacaggggtctaatctcagggcctcacacttgcacagcaggtgttttacccaccgagtcatctctccagctccatgacatacattttctgcatttattactatctggccatcattacacccctgcctttcatgagaggatatcccattcccaggactcaaaggaagagaaatctgattggccaccatataatgcatgtagctcaccagagagcctcatggtctcaccatggtctcagtcgagagatctatggatgtgcgagagccttgtggggagatagtagcagaggta
>774937071281
gtaagtggaggcctgtatgtgtcagccagtcctgggcttaggtgagacagggatgcaccacaaaaatgtgttgtgcaggattcactagagaagaatattggcatataggtttaaggcaatagaaagtcttgagtagccagctggtactgtagtgggtaggtaggtcctctgaatcccagtgggccactaagcctttctcccagtgagttttgtgcacagaaatcaaattctaggttagtgtatttcaatgacaacaggacagaagcagaaacttagggaggttttttgggtttttttttt
>7751660943708
gtaagaccgtctacaagagtaatcaaaaggatgtgcgtgtgtgcatgtgtgtgtgtgtgtggtgtatgtatatgtgtatgtgtgtgtgtttgtggtgtgtgtgtgtgtgtgtgtgataaacctttttgctttgttactttcaggggactgaaggcagggtccagttcatgatctgacactgagttctgtgtacatctacatggtgtctcctaattgtatctgccactgtgtgtgatattaaaagttgagcatgatttctgagagactaaagtcacatgcttctatttaagtcctgatcat
>7761269472787
gtaaggtctgagcgttgggggagggggctgagaaggcttggcatccaagaagaggccttggggtcatcctctctcccagaacttgaggcagcaggagtaggcttggcatccaagaagaggccttggggtcatcctctctcccagaacttgaggcagcaggagcctcgagacctaagtggtgacagagtgggggttgtgaagcagggctccttatcctctagagcaaacagtagcaatcaggttctactcagcagctcaagaactgtttattcccttcaaggacaggccctccccggcctt
>77711111101535
gtaggtccggcttctctccttcatcagtaagagctacagcttgactgcagtgccgcactctgctagcctgagtgttggttgcagatgtggcctgctgtgtacttggcgtttcccccttggccttatcacttcagctttcagaacaacccaccaccccagtaggtagagaactgacacagcaaaccccttgtgaaatgtccccaaacttcccactagctcatctgcagatcccatggcccaaggaataccatcatcgttaggactaagtcaatcaaactgatggagggaaggaggtggggt
>7781500980327
gtatggtgttctgaaggccaagcctacattaagccgtagtgtgactaactgccctcaaagatagaccgtgtggggtgactgtgtatggacaggcccagaggccactgtcccagctcacgtcatgttgcaacctgccctatatacaaggttccaaagcaatagaaaagtccctttgggcagttttatttcctcttataatctcattaaatatgcagcaggccttgagtgtgctaaggaggagatacatgtctgagagaaaatgatccaaggttgtttctgatcttagatctactataacac
>779591770245
gtgagtgagctcagacccatggacacgatgaggagtcactctctgtgctcttaatgacccagatgtgtttcagagggctggaatgggtccaagaaagattcagctggctgggagtggtggctcagacttttaatcccagtacttgggaggcagaggcaggtgaatttctgtaaatctgagaccagtctggattacatagcaagtacaggatagccagggttatagagactttctcaaaaaaaaaaaaaaaagaaagaaagaaagaaagttcagctgcccaagcaaagtgggtccagagct
>78014692133522
gtatccttcttctcagtctgttgatgtgccttgcaccaagcatggctttttggcaaagccctttctgggtatttgagaagcccgaggtgtcatgctggacataaaggtcggatgaatggttctccttgtggaatgtggggtcttttgcagtaattgtaggcagagtaaccttatcttaatagttagaaactccctcagggaagaagagcttggacaatggtatagcaggacaagctcataagacttgtctgtatttactgagccatgtgttgtcatttagtgtatttcttagtagcctgt
>781612847807
gtgagtacacactgtgactttttaactctttgggtacaggaaaggcagacaactgggtgcccagggccattcctgagtctgtgatcagtttctttacctgtcacagttaggtcacctctggctggcatcaaactcatcctccccctgcctcagcctcctgagtgctgggattgccaatgtaaagcgccatgtccggagagctctccttctcctccctgttagctgtgggatggagctgtccttcagcaggagtgtgcatcccctagacacctgctccagccaagcccctttccctctggg
>782506113523
gtaaagaatgcatgcacagtaatggcatgttttgtctcaaaacgtactgttaaaacctgatgtaatagaaaataacgtctgtaaatgctgaaactctttattttagaggtcttttactatattgtcaggagcatgggcctcagctgtgtgccaggagtaggcaggagttgttcagggaactcagtgccccctcgccccacccccatccccaggtcctctttgaagcagcctaggagaaagagtggtgggggcaagacttggtcttacaaaacttcaggttgctctctataacaatgttta
>783396053132
gtttggcctgttttactctctttcttcaattcagtgttacttaaaacgtatcaccaagtcatgaagaatttcctcccccctcaattgtttaagagggatccttagagatcctgggtgtctcaaacacccagcaccctcgagttccttctcttatttcctatgcacaagggcgtgctctttcacaaccctgatcagcattgcaaactaggaaagtatgacaaactctcacacaccatgaaggtttttcccatggtccctgccatgtcctgttgacacaagttcctgcttcagaagcagata
>7841142030373
gtaagtatccgggcggaggccgacggtcttgagttaggcactacaaaccccagaatgcatcgcgactctcttcgcccttcttagcgcctttaggagcgctgcatgctgagatttgtagtttctttgcgttcccggaaccggccaccccaggcaggaaaaaatgctggttagctgacgccacccagccgcctgtcattaagacaggtcatttacacttgtctgtaattaagcctctctgtagtgtactgctttctaacaaataattagcgacggagtacgccgaagccttttgatgctgac
>78510173132721
gtaagatgtatctgtgaacaaaggtcactggggaaatttcaagacacaactatagtctatttatatttgaaataaaactataatgctattgaataaaaaaagcaaataaaaggtggacatggctgttccctaaggggatgaaggagttttgttgttgctgttattgttgctgttgttttaactatagatacaagatagaacagagagggagagacatctgggagagtttagaatgaacatgggctggcagattgaaagggggccatgtgaggagaggggagaaaggggccaggagccaaa
>786619113548
gtaactccaagactttgcccagacattcggcacatttccttagaaaatgacaggagtcaaaatacaatcaccttgggtcagcattttaactatttttcattgctgtaatttaagccagacagttttcaaattgcactatgcctattatactttggtaccatatccctaatagcatcaaacataatcactgatgcatggaatagcacaaatgagaattttctcttgtcaacaatagcaattttctgggagaagtttgtccattgggggaaaaaaatgggatattatgactcaagtaatgat
>7872101360376
gtgagtctcatttggtgaaggcttcttctaatgactgttgattggttaaaggattcctaaaactcagcccagtgggatgatgagctactagcagaaacctcctgctaacctggtcaggtatagatacagtctgttcaaatcatatagatccccatccactgagggtctttaatacacagagtagttctatctctggcccctgtacttggtcttcactggtcccaaattccatctagctgagctgaaaaaaacaaaaacaaaaaacaaacaaaaaaaccaaaaccctcatctttttctcca
>7881914835870
gtaggatccccatctcaccccagcccatcactccttgtttgaatatatctgtggaaacccagatgaagacctccttttgggggtccccttgttttcagttgagggaagaatgccaaacaaggtatgggtttcatgggtctctatagacgggcagtcggcaaagctagctgagaccgctcatactcgaccctgtgattatcaagggcaaagaaatttttttttgaccttagaaatgagcccagcaacgaccctcaacttgaacccaatttggaccctgatctccatcctgtactcgtgact
>7891293465739
gtcagattaattctgtgtttgagatctgccaagtctgtggtttcatgtgactgtctgacattgcattcaaatatgtctctgaatctgtgttttcaggtacaagaggttatttcaggatgtttagacagcagagaactattttcttaatgtgtgtgtgtgtgtgtgtgtgtgtgtgtgtgtgtgtgtgtgtgtgtgtgtgtgtgacaggtatctaatactccaagacaaaagacatatatagaaaaatgtctaattaaacagttttaatgtagtatgctcttcctagtgtttgctttcaga
>7901957368397
gtcagagcccagggcagcactgtgcatgcagctctgctcacagtttggaaacacatgggttcttgaggcgttgggtgcggtcacttcctcttgttgtgggaccaccagggttacctgctcagccatccagtctgagcaagtggtgtatgtacatccatcctcgtgggagtgtagacatgagaatggaggtatagaacccagaaattgaatcggggcctctccctctcatttctgagagcatatcaacgttctcatcgattcagctacactggctggccagtgagttctcgggatccagca
>79116401105227
gtagagtaaaggttctgtgaatagagatgagtcattgtgtggcaagtcttggtgtcctgactttgtttcaatgtttttaaattgtcttatattttgagattttagaatatatttaatatatcttggtctaatatttttatactgatgacttacgatatgtatctcttcctctccaagcttaaagctcaaatatctatctccactggcatgattcacttactgacacccagaagctcacaggccattatcccctatgtgtcactcatcttcagtcagtccatagtaattcttaccaggatc
>79216707129892
gtaccgtattcctttttctggctcttttgtccaggtgttgtcaaactcaacattatataacaaagggacagagtcccaatgtttgtatgtgatccagtcatatgtgtgtctactctgaccggtacctataagtctgtgcactctccagcgctaaggtgtgtcttgtagtgtgtgtgtgtgtgcacatgtgcatgcacttgggtgcagtgtccatgcttagggctgtttctggacaatgtgctgctcctttgctcgtctcccattattagttgctttaaggaaatgcctctatcagaaatg
>793136992742
gtaaaatcattttttttctcccctgtcgtcctaggaaagcacaacaaacaacatggttgaaattaatattttttgagtttgattttctttttagtggtattaagtagaagcacatggttgcatttgtaattggtagcaaaagagacaaaattatttaaataaagatgagtaaagttgttattgtcttatgcttataaagggattttattatcttgaaactcttgtagacatcctttattttaagtttcaatccgtacttagaaaactactcacagaagattaaattgtggctttccttcc
>794233968359
gtaagacttgcctgggtgctccagtgcgggaggtggggtacacattgactgcaggtcagctgctggtttgtcatatgcccttactctacctggagtccctgcaccggtctctaccacaaacttgctccacatagctttgttttgttttgtgtttttgtttgtttgtttgtttgtttgtattattgaggacggaacccaggactccccagatgctaggcaaatgctctaccactgagccaaatctccatgcaagtgtagtgataacaggagttgaaagcaagaatttgttgctctgtgacc
>795185420691
gtacgtcattccttcaccatggttttctgtgtttgaacccctctgtgttacctcccccttccattacattcgatggctggcacgagatttcctgacagcctgttccccttccccacctctagtctctctcaggaagagaaagagggaaccatgcaagagctttcaaacaaatccagccacctttgtaaaagcccaaaatacaatggtaaactatattagaatgagtgtgtgtgtgtgtgtgtgtgtgtgtgtgtgtgtgtgtgtgtgtgtgatatgtaatgccatattcccatcagacag
>7961213676260
gtaagtgcttcattttcggtttcttcttgggaagaatgctctgattttcttcttacatcactaacactgagacatatgatctgttttgaactttacaattgatgatacgtaatttacattaaatatttttttgggcctggacagtagcttagccattaaagtttctggactccgcaagcaatgaggacctgagttttaataccttgtacccttggttctttttttattatttttatcatttattaagttctgtgacacaagatcttactatgtgtccctgactagcttggaactcactgt
>7979117134802
gtactgtatgagtccctcttaaggagagggaaggaagcgggcggtggtggcgcactcctttaatcccagtactcgggaggcagaggtaggcagatttctgagttcgaggtcagcctggactacaaagtgagttccaggacagccagggctacacagagaaaccttatcttggaaaaaaaaagagagagagagggaaagagagagagaagggggttgtgctgttcagtaggtaggtgccatggcgtttattgtgttcctctgtgtggtcttcatcagagttggcccacactggagttacgt
>798785043110
gtcagtgcctggaacaaaagcagccagctttgtttgtgagggttatgggtatattggaacacatgcgtagagagaagaacactgaggtttgaagcctttcgtgtcctcctttagtatttgggaaatctgatggtgcaagaactgcaagtttctctcagtgttgacatgagcagtttgtcttcctggataacgtatttgctaaggaagttgttttgggcacactacatctgattgtattttctaaggttattctttttttctgtcttctttctctaccttgttaaactgatcatttctcct
>79917853145893
gtacatcttttacaatgtatctttttcttttcttctctttttgaaattcactactttttaagtttcagaaaatcttgcccacttgtttttgtggtcagggtatttgatccacattaatagattagagggaatttatcagtacatagaacctttgtagaaaaatgttaggatagaatggtcacaacattatatcctgagagaaaaaggctttctattcatatatatgtattatatatgtgtgtctgtgtgtatgtgtgtctgtgtgtgtgtctatgtgtctgtgtgtctgtatgtgtgtga
>8001177842654
gtaagtattacccgaatagttatagccaaatatcttatcgaaattgatagtttacaaaagaccctaggtttattccctttactaaaaagattaattcatagtataatctcatatggcagatgtaattaagaaacatcattagactttttttggcattgtacaaacaccatggagtatatttggacaacatccattgtataacctgctatataaacctaggctatatggcatatagtgtgatatgtgtgatgcccttagatgtttgcttctgtcattgaccaaaatactaagttatgagtg
>8011557793331
gtgcgtccactccctgctccccagcctctcttgacagagcctgggaccaccgcttccccagggtacttttatatagttaacgatgccagcgtcttctggaggccttggttttaaaatagggtcaccagagtaccctcaaagttcccgattcagcctgtctgggtagagcttaggagttaggacctctctaaaactggctgggggggggagggggggagatacagcacagtgaagatggctttttgggttgctcctccatcttatttttgagacagatttctctctgaaccagtgagcacc
>802392388610
gtaagatatttcgtttttagtacaaccgtattagtaatcaatagacaatgggggagtgtttttgaataatgctaattgaaaatggaaaataaaatctgtgtattgtgggcacgtttattaagctttaatttcacatttaaatttggcatcagaataagggaattttacccttttcttcagtgtttctcttgaaataaatacttttaacacatactaaaatgttaataatatatctttaccacttaatagttaacatcctattggtatacacagggatgtgtattgtacatacagtattag
>803515749138
gtactgattctttgggctggatgttttttattccaaaagagctcggaagctcgcttcgtaagttagctgggggtactcaggacatggggagcacgtgctggggtatttctttctgagactctgggtcacagggcagtcagcagacccagactttccaaatctacatgtatgcaaggaggagatattccttcttgatagggtcctgagtggaatcaaaatcccattcacgtgggatacagtgacacacagaggaccctgtccccgaggcttgctatcatgtagtattagtagacagcccct
>804875779859
gtaggtgctgggacagatggtaagggtttgcctactgtggcctcttgtggtacacagcctgcctatgcctctccgaaggagcaccacctaacacagaatcgccagcaccctcacatgtacactccttgtcccccggggaacaatggctagcttgggaagctaggatatggattgagatacactgaagtcaggaaaggatcagtcccctggagcacaattctcacccatggtctgatttatcggtgccaagtgcaggcctgtgggctgctctgtggggatgtcatgggtttgcagggtcac
>8051063119338
gtaggttttccagcttctctcactgtggttgggaaaggttgtctgtctgttatccagagttttattgtgggaaatcttcactacagaactgggaccatcccatccagtcaggggtactatcagatgtgggaagggagaatgacatgcaggaagccatagctagatgtgaacatgcatccagtatgacggttttcatgccggaagagtgtttgccttttgattttccacaccaacccccatttcccctgtgaagggtgttttctggctctccttttcattccttatctgtccctccagtgt
>80618001112139
gttagttcccctgccctctggagatgcatcctgaaatgattggctcctcagcaaataggttgatgtctgaagtagtgatgggagacaagaggatggtctggggaaggatctttggctctgctgatctggaggctggagctgaactgaggctctatcccttgcaacaagaaaatcaatagcaaggaatagtggctatgttggtttataccggtagctccccacacttgggaggacaggacaggagaatagacagctctctctctacttaaacttgactagacttgaacttgtggtaatctg
>807973019597
gtaagtacactggaccaccaagccattttctctcagggtagcaacagcttaaaaacaaaatgctttagccccagctctactgcttttcttttccttcatttcttggtctggtgtgggggggggggggagggggagttttaaaaaagatgatctaaaatttgagaggggaatgagatttagatacaacaagccttgagggcagtagattgtgaagagagacagttttgctctcttaggcacccttgttaaactaattccgttggcaagcgtgttgaatcgttagtgcactctctctgctga
>8081623318635
gtatgtacgctagtatagggtgatctgggagagagggcaggccgggttcaggaacaggctgtcctggttcaagagtggccttgtgagtggcatgaaaggaagggacctgctccctcttggactaagggccttgtctataaatacccagcttaggagtcaggcaaagggcttaagtggcagtggctcccagcattggactgaagaacttggcagcaaacagaatgtcctggtgtgtgtcagtgacaggcaggttggtgtgacaggccacctcagccaggcctgtctggagcttctgccatt
>8091982081849
gtaagcctcttttttaagcagtctgtttctgcaggaggaagctggatatcagaactgattacttgttctcttatctgggaaaaaatctgaaaacgaccgtttcctgagcagatctagtgacattgtatatctgtgagtgatcagattacagtgggggatggggagggagttaagtagcttaccaatactttccatggatttttagcagtttgaaccctgacttagaggatcttgctataatatcatcaggtacttttaggaggttccatcgattgctgggctagcaattatttgtggaca
>81015854125198
gtgagcggccgccgcacctgctgccccgcgctcagttctcggggtggtgtatgacttctggggcagccggctggagcgagatctcagcaggcgctgcccgagctgggcaccgcaacctccagccggccctgcaggttcctactggtcagagccccgccccagccagccccaccctcctccagccgccggtgttggcacctggtggcaacctgtctggggactaagtagatactgaacctaaaaggggagccaacagagaagcccatgagagcacaggaggaggatgggtccagggtgcga
>8111534923886
gtaaggttggcctttgaacagagtttgagctaaactactgtagctgctctggcttgcctgtagatgtggttcctgaaagcttgtgtggaaagtggactagtcctggttgtcttgtgacagtctgagaaatttccagtctatcttggtgagaatgtggagttgccagggtagtcagctccctggcctgccctttccccacacacgaggttcgtgtctgatttatttagtggcagatagtgaactatgcttgcacaaacaaagcaaagcagacagaaaaatttgccatagttatatttaaat
>812126648774
gtgagtacccctcgccagcttcctccctatcacagctagtcagctcacacaggggtacccaggaaggaaacattagaaccagcggatgagcagaccctacctgccaaggtgttccttgatctaggcttcagacacctaactttcatctatctgcgcgctcgcgttccatcatcgtttataacgaggacagggataagtcgggtggaagcagagtagtctggagggaagcgcttgatctgtcagagcactctgagggtgggccactcggagatccagagtgtgagacaaagaatttgcatt
>8138324112
gtatgtgtgtctcagttccccaggttcagggacccctgagagccagtgatgtagcaaaagcgcagtaacagcttataggtgtcctatccctggcagacttattattgaacatccgactttggggggtgggaggaaaaggtacctgctattggatctgacctacagcaacaggagcaccaacaccttcacctacactgttgccacctccttaggtgcagtgtgagtgaagatgattgtgtgccacgtgctgcaaaggtagctgtcgctgttcaaaagatgttcatcattgtgccctgagca
>81413300128857
gtaaaaagctacccaggaactttgtgacttagcctcataccggtgatgatgggaaagaaagttagtgggggagggagggcaagagcaagcagtcacagctctaaggtttgggaggccttttaatcttgatggtggcctgtctgcagtagagcgaatgtcagccttttccatggtctgcatgacagtacaggtcgcctgcatctgggcctgacttttctgtgtgtgaatatacaggagtgtgtgcaagcatgtgtgtgtgtgtgtgtgtgtgtgtgtgtgtgtgtgtgtgtgtgtgtgtga
>815941254697
gtaaagttgttgtgtgtctagcactgggttccccatgaatattgagaaccaaggagagagaaggaatctggagagtctcgtgtgttaagtatgaggagaatccacacagaaaaatcttccacatccttccttcctctggatcattggaagaggggagatataccacagtgtttcactgttatagaatgaaagtttcccccgtgtcatcagcaaactctaactatcttggaaggttgaaaaaagaaagcttacaggtcagtaatgaactctaaggaaggacacagaggacagaatataaag
>81617185146915
gtaccaaacccaggccattggcgggtagaaaattggaaggcaggattccaagggtcagggaggttgtgctgcgggagtgggggaggggagggaaaggggaaggaggatggtgggatggtccttgattaagagagaggagtacagagaccaagcaagatagaggaagagtcccaggaaagcatcagccccagctgaggctgagaatgagcagagaagaccatggtccagataggcccaaagctccacccccacatgaaagaaccccaacagccacagaaaggcttccaggatcctctgttg
>817200016500
gtaagtttgcaatgagcttgtgtgcaggaactttgatctctagtttgaatgagtttatagcaagcaaaagtgacctcattggatctaattgtgagtagtttttaagcaacctttgaatgttttctggcttcatttaggatatagttgagaacatttttttcattaggttttgtgtatgtgtgtaagataagtctctctgttctcagggattcttgaattgtggcagtcttctgccctgcctcttcagttcagggcttgcaggtgtgtgcacctccgcagctggctgtgtaacagtttcta
>8181416961882
gtgagtcacaggcagagggcgtctgcctctggtcccctgcagatatctctgataaccacgtggcccagggtaacccccatggcctcctgtgcagaacagaacacagagcacttcctcctgggatggaaattgttcaggaagtcctgaccgggaggtagagtccctcacaatcccaagggagaaggggaagggccagaggtcaaaggttgggaagggctctaaggtcagtgggactctcagtggccttgtagcatgggaggcctggctaaaccctaggaagttgattcagggcatacactg
>81939013911
gtaagaagagcagatccggctccctgcctccaatcaatgctcctgctcccagagcctgctggtgtggagagcagttactgtgcccctgggaacgaggaaggagaccgtgtggagaggtcttctgagcactggccttgagctcaattgtttatctgcagaatgagaaatctgggtgctgtggttctgaagtgaacagactttgttatttcaaacgtgttgggcatggggctggcaagatggctcagtgggcaaacgtgactgctactaagccatacaagctgggttccatcaacaaggaaa
>8201913099746
gtcagtctgtgttagacagttgtgagcagcgtgccatagggaatcattgtcagagtccttcggtaagccaggtgtggtggtgacacctttaatcccagcactctggagcagaggcaggtggatctctgagtttgaggccagtctgtcttgaggtaaactacttttatgtttctctcattgttgtctagtccatttttaaaccactaatcatattaagccatttgatattttggtgacttgactattgacctttaatatttttatgggacacacaggcaacaactcatcatggactcatca
>8212040999157
gtaagtctggtttttgtcatttatttctataaaaagatgctcttggatatgagcctgttaggtgtatgtggattttggagatggggtcctgtatgtactcctgcctggctgtccttgaactcactgtgtaggatgtggtaacctcaaactcagagatcttactgcctctgcctgccagatgcttggattgtatgcaggtactgggctcagttttgtttttggtttggtttggtttggtttttcaacacagggtttctctgtatagccctggctgtcctggaactcagaaatcagccagcc
>8228877136079
gtcagtgtttttgatgttgttattttcttttttctcctatttgctcttcttttttttttttcaagtcagggtttgtctgtgcagccctggttgtcctggaactcactctgaaggccaaactgaccttaaactcagagatccacctgcctctgcttcccatgttttgggtttaaaggtgtgtgccatcaccacctggcatcccattttttctttcatgtgtatgtgtaagtgcatgtgtaagtcaatggacaacctgcaggagtcactttgttgtgtgacaaaacttttcctgaggagagc
>8232193126189
gtcagtgaactgcgagcatacttcttctggaacccctgctctaatgtctatcagtcagtcagtctgtctgtctgtctgtctgacttttttctctctgtcccaagattatcagcatgtatgaccatgtttaccttaatttatttttttgtttgtttgtttattttgtaatattgaggcttgaacctggggccttgcttatgctaggtaagcaatttaccattgagctatatctccagctctccaatttgttcttagaaaagcaatttgtgtgtcaccttatcttctgtgccagtttacagg
>824139819587
gtaagtattgactcggctgccatccagtgcatgggactgaagagctctgggtgtggggtgtggggtgggggatgggggttgtgggtggggagtaaggggagtgagggaggctgtggcagcagctagctagcgctgcagtgtggttattccccattccccttcaggacaggcatcctcccctgggaataccaggccttgcactcacaccagcccctcccacattcctggagcatgttgtgggagctgacctactttgtgtctacttgcagaaatgtggttgtcttttagcccaagactcta
>8257828147893
gtaagaaaaagatccatttgacaatgacctttgcataatttttttatgtttagtttgccattatgataacgttttggtttttacctaatcagcctctgtcctaggtgacactggtgctactccagtgactgatgagtacttatgtgtagaacttgtgtctatttgaaaataatgatctatgttagcgatttccaaagcaattgaagacttgttctttgggggtttgttggtggtggtgtttaaaggatgtatgtggtagtccataccttaatctccacactgaggaggcagggacatgtc
>826454071542
gtgagcagcagtctgatctcacctatgctttgatgggacagcgaggtagactagggagacatctctagcaactgataaagacgggtgtaaatgaaaatgtcctgaagtttatccttgcctaagccagcaggcagctgtgtgcatgtgccctctcttacactgagttagtcagtattggggcatcggatcttattagggtcttccaacagtcctgtgacctgggttgttcactgtcctgttggctggggtcttttatccgcagattcccctttctacaatgaggtgataatgtcacattga
>82711955128457
gtaagagatcatcgtcatgaccggctcttgggtctgaaaatctgctaacattacagtttttccttttctatagtatgtttaaaataattatagttttcattaacaaacaattgactgtctcaagtttctctttcaagcttaaccttaaaaactactctgtaccaagaaaagctatgtgtctgagaaatggcagtggtatactgggatctaaactattgcctcaaaacaaattttagacatcatgctccaacttcatttagttagtcaaataaaccatttaatatttctccttttaaaagc
>828646658522
gtaacgatcggattcccctccttcctccgctgggcgatcggaacccccttaccccggggctgctggtgcagttgctaggctggcggggaattatttggggcgcgagggaaaaggagatgcagctcgcggccgcgctgtaccctttagtgtaaccttgctgcacccctctccgccgagatcctcttgggctcctgcctcccccccccactccctttctttctttcctttttttaatagtatagaatagagtttatttagggcaaggggaggggagtcaagagggtagttgtggcagaaaaa
>8291796268082
gtgaggcccacagaccttccctggggcaggatagggctggtgaaggtctatagttctcatcccactgggattaggacaggttaccagatatgtcacttccacagtaggggactctatggacctggtatgtagatgaacattttaattttactttgtcatattttattttatatatgagtgtttacctacccatgtgtgcctggtaccctcagaggccagaaaagagttggatcccctggaactggagttaccaggcagttgagagctgccgtgggtgctgggaatcaaacctgggttctc
>8305631141891
gtaaaaaataatatctgttacatttctctgttcagaaatccttggtttcagacacagttataaggaacatataagtgtcttgtgtcatgttgctgcccccactaccgcaccccatcccaccctagctatgtaatgcctgttcatagttaaattagccaagaatatggggctatatcttgaatgtctttaatgttttcttatagagtggagtaccaggtacttagtgtgttgagatgtttgtgggaaggcttggtagagttagtccaggagtccttttcttatctgatctcctgcatagct
>83120672120836
gtaagcgttctcctggtttcaaagatgctttgcaaggctgccaaacactgtgggtgacaggtgttccttggtaatctccctccatgccggtgttgaatatggcctttggcttttgacctgaccgtgtctggctggctgcattagagactgttttcttctgcactctgctttttgcagactccggcaaccctgaccctcactgctcttgatccgtagcccatcttatctccacagccttgctgcgacggttgcactttcaaattggtagatgggatggctgggacctgcttcccagtttgt
>832614586630
gttagtccggtagaaggtcagcccgtcctcacgttcttaggaggatggaaagaagtatcagcggaccatcagagaagacaaggcagcttctagaacggaggctggcaattcataagccgtgagcttagtctggcacacttgtatgcgtgcatgcgtgcatgcatatgtttgtgtgagtgctcgtttacatgttaaatgcacatgcatgtgtgtatgtctgtgtggaggatgaaggacaatttagagctttacccatggaaacgctgtccacctttgagatagtctttcattggctccagc
>833504471991
gtaagaccttcttcctccatctaggacaggctattggcgggtccagtcttggacagatctgtacagattgttaagttcctggttgcaggatttctgttatacccagaaggccatgttttccaagcccttcttcctgtcttcctgctctgacactcttttgtgaccaacttttcttcatttggttaacatactttgagaggcctatgtgttggattcattccttttcagtgaggagcggtgccgcatttttggaaggattgaagttgattatatgttcacaacacgatggtcattgagttg
>834508997884
gtgagtgtggccacctctgggtccatgtgggaggtcctagctcaggctttgacttggactttggtggccatgtaacaggcacagctgtgaccctagactttgcctttggtttgaaagaagtgctcgatggttaccacttagacagcagggatgttaaaggtgcctttcaaagccgtcctatagccttctctaaccctgctgtcctagaattcactctgcagattaggattgcctcaaactgagagatccaccctcctctgcctcctgaatgctggaatcaaagttgtacgccagcactgc
>8351084139074
gtccgtgctccccgcagttactgggcattccgggggacgcttgagtggtgttccttcttagtctttagagctatttgttcatctttgttttgccagctactttatgacctttctagtgtatttcctttcaaagacctttatagctgtgcctattattaaaaaaaaaaaaaagtctggcagtgtaacgaaatgatgtatcagcatgaatttcatgatagaagacagtgtattttggagttaacatcttaaagcgtcatgttttctcctttctgctgtactcgtttaggaaggtaatggtaa
>8361401320871
gtaattgtggggctgtggctccaagttcaaaggaaaggggttgtttgtttgtttgtttgtttttgtttttcgtttatattttaaaacttggagaaattgcttacaagataaccatttcctcgtaaatcttttgactggagtgggacaactagagatagctgatagacttggtggatgagatggatttgctgagcctaagtataagtgcagtgcccgtgactaatgctatgccatcttgtactcatttaacttgaaggagggactctggtcagtttggacctttgatgtggcattgtcgtg
>837194474135
gtaagagcttcccttccattgagtgttcagaataggccgttcctgcgtgtaatagggagctgcggggcgtctaagtgttaaggttctctttacttttgcttgtttgttgtacttatattttaggtctttagtataaaccaggtctgtttgtgagtgggaagaggattttccatggaggttggaactagaaattctctttctcagttgctgaggggtattggtatactaagcaggcccattagaccagggacccagagggtgtgcggcacacaaccacatactgtactctcgcagtgctgt
>8386519141849
gtgagtgttacttcctaaactgggaactgtcagctctgttcagtttgttggtttagatctcaagttgctgctgctatcctgaaaataactgtttggagagcatcacaaacagtgtgtgagtgtaggttcctgtaatggactgctggaagtcagtttttgccttttcacatgggtccagggctggaattcaggactttaggcttctttcccagcaagcactgtttaccactgaacgctagccctaaataattttactttgtaagaacatacataacataatttgttcataaattctttgtg
>8391059988424
gtaaacttagcatagcttaaatttctaatttccttccaaaagttttaaactatgttttaagggtaataatttaacgctgtctaattaaaaagtcaaaaaatcaacctgataaaattttatgatagaaaagctgacaattgctttcagtaaatttgttttaggacaagtaaatattgaaggtctttaacaagatttaggatgagggaaaaaagagcccaggaataacatattgagccagtaggataaaaaaaagatagtatgaaaccgattcagtctatatctaattgatgccttacatac
>84010349106813
gtaagtctacacgtagataactttttcagagacaaagctatagggccttgggagctgttctctcagctccagagatcctgatgggacttagcaacacccagaagtgttactgactagctgggagcttctcttcaggggattgaaaaacagaggagggcaggcatagatagaagagacttgagatgagtaagatggcggcaagcagtgtcctgctgcaccctgccagctggatgtcgcacagtgatttagccgtgtacataccactgtcctgatcttccattgcaagcgtgtatgtagact
>841640915812
gtaagtgctcattagtatctatgaaactggggttaaatggtaattttcaagcattctttctccttccagaagtttagaagttgagtctataatataatgcattttatttttctcctgcatgcaattttcttttcagttctctctcctccatgttaactcaccgggaatagggtttgaatcattagatgctacagtgtttctgaaagagtaagcttatcttatcccctttcctgttcataaatatgatgtgcatctcatgttagaggctatgttgttcttacaatctctattgggattctc
>842888114609
gtaaacgcggctcccccaacccgcggcgggcatccagcctccgcgcacaccgggcggcttggcacgcagccgggtcccctctgcgtctctgcagcgaggagctttctttttcctccctggtcttaacctgacgatgaacacggaaatttacacgcgcgttcgcacgcacacgcgaagtcacttccaaacagtcccccacacgccaagccctgagtgggactggcagcccctctggagcaggagcagatagcacgcgggagaaaaaagttgagttttccctaactggttgctgaggagtcg
>84332757870
gtatgaggacttcttgtacttctcttggtgccttctcttcccagcctccccgtagaacaacttgttggcttgacctgctgatctgtcacctgctaagggcagttatttgtgaacgccatgctctcggtgtaaggactaacctctgtgtctgctcctagatgactactacatatttgctggctgtgtgtattctccattttatcattctttttttttcaactgcttatttttaatttctagcggctcaaactcaaggtcttgtgcatactaggcaagctctgtagcgccaagctccacccg
>844570223412
gtacagaattacctgtatttacaatttcggcttttaaaagatttatttctgccgggcgtggtggcgcatgcctttaatcccaacactggggatgcaaggaggcagaggcaggcggatttctgagtttgaggccagtctggtctacagagtgagttccaggacagccagggctacacagagaaactctgtcttgaaaaaaactaaaaacaaaacaaaacaaaaagcaaacccaaaacgaaaacaaacaaaagatttctttgcttattttatgactatgaatgtgtcttcatgcacactaga
>84511228117649
gtcagtccctctctccagccatcccgatcctgggctggatgccgctctgggtgggtggtgggtggcacacaagtccagccttctgtcagtcatcagctgcagctcttcttcccagctatccctctgtcctcgtcctgtgtaggctgagggaggataaagacctcccgagacaggacacttctggtaaagctcccagtgacctcacgccctgcctcacgcagggagcaggggaacagatgagagctagcaggcaggcaagtctttggtcagtcagcgagcaaaggggcagtagaagaggat
>8461778165678
gtaatttagtcataatgtaaatgcttaacatggaacacaattacctaaaataccctcctttttgctttgccatggaataaatacttggtatttcttcatttattgacttactataaactgccctagacatcattttaatttttctctcttttttgatatttcttaatatatagatcatcatacagtcatacattttatcttttaaaaaacagtgaaatttaatatgatatatgtgtgttaaatgaggtctctcattggatctttgttatgagaatcactggttgcttgtctataaggata
>8476122145410
gtaacagatatcttgaaaaagtcagaaaattttcctgtgtggggcaactttccaagagggatgcatatggtagattctaggtgtccatggatgtgtggcgggtcctggttggtgatcagtggtttcttcagggaaggatactcatgaaaacgactgaattagtcatctgaagagtggcgctgtatgaatagttggaaagtatatgcagtgcagaaagaaactggagaaacctctgaattagatatggacactttcaaaagccactctccaaactgtatcattctcaacataggataaggt
>84887291727
gtaagtataagtaattattgggagtaatacatgtatttgattaaactttgtactgtttggagggtggcttatagataataaatattgatagccttgttttgaccagatttgatatttaaacttttgtgaaacaaatgttgtgcttttataacggatcatagcaacagatcctatgttcatttccacataaacttctttgagcattttgggtgagatctataagtaagcaaattctgattgacaagttttggttctctaacatcatttgaaatatatgagaagctttttttttttcaatat
>8492027133262
gtgagtttcttacagcgtgcccttctgatgggcaattcgttaaactgaagaaatgttctgtaatggattttagttggagcgctgtagaaggggtcccacggctgtcagctcgaaccacgccatcactgctgcaggctgcaggctgctcgcgtttgctccgcagatcctttcctgtcacagaggaaggggcatctgagttggtccctcatctcgttcattacaaaagggccatgtcctgtgttcgtagttcatagagccgctgcttcccagtccagcaaacagttatctcacagcagggcc
>85020103148239
gtaggcagtgacgttacctaatctctctatgagggtctgagcggacatggatctctgttaactcaggaatctgctcctttccagtactgatctgtcacatcaaatttacacatgcgtcatgaacaatctttcgattcttacaactttagagttgaataccacaatcattttagggcactgtgcatatgatgttacaggcgttgttgacagtattataattcatcacgaatgcagatattaattctgttaacgaataagtaacatatttagtttgacattgaattatggtgtgagaatact
>8512544153707
gttagcaaatttcaatcgattaaacatttgaattcctaaatgacaacaaatatgtaacatctagtgttggagaatttaggctgcttatgttcagaaaaagtgatgttgattataggaagaccacaactatattactattcaggagagaagtaagtggggaacaaaaatgattctaagacaaaaatgcaacctaatctaatatccaaaattcataaagaactcaagaagttagacaccaacaactcaaataactgaattttaaaaatagggctcagagccaaacagggaattctcaacgga
>852629094017
gtagggggctgaagtggggctgtggggacatggcttttccccggggtgggaggccagggtgggcaaatgggacccgtggttgatgttgtgaggattggccctgtcctgactctcccacagatttagaactgcttatatgctgaatggacaaacctataaggtttcagcaatgacatagtggcctttagtagggtcaccaagcccccgaggcttgtgggacctacttgtccctgattgaatgtttggattctacaagaaagactggtagtccagcatagtagtgtgtgagtgtcatctccc
>85313660107106
gtaagcagctcgggcagtcaagactagacctgcattttcccttgtgtggaattagacttgatttggcttctaagagaaatcacttgcagtggagaacagaagaccttcagtgacgacattggttctggtttgttggctcacatgcacagctgtgggcaccatgctaccattttcaagggtataggtggtcttgaaagtgatggcattgtccctaagggagtcagtgtgtaaattgtagatccagacataaagtttggggacacctgtcatcttagtgtgcactcacctgagtgtgtgtgt
>85457768957
gtatgtctagagcagagcccagctggacatcactgccccttttgcggctcttcgttttaatatatagtgtgtgaatatgtacatatgaggggtggaggggagacaagacaaacagttaagaagtcatgtgtactcttgctgcttattgcctgtgtttctcttgttggattagtttttacatgctttgagggctgacatttttatctttattccttaacaattatcacaatataaaagttgcctactggtttgtttatttgaccaatgaaaagacagaaatatctctgccacattttattt
>855348343925
gtaagtcagtatattgaataaatgtttgtctttttatatcataatttttgttttcatgaaagaatcaataaatttgacttagctttatcaatcttgactttagctctgacaggttgacccatatgtgcatctgcatgtttaaacatgttgaacctagttttttaagtgtgtattcagatggtaggaataccacatatgtatagtggccatatttcaatgtccagaatctttctctggtattctatgatttctttctgacagggtctctcactgagcactagaaatacagattgactgaac
>856752725343
gtacatggacagctcttgggttctctttcctattgggaatcaacattttcttaaacctttcttctttaatatcctcaatttcatattaaaaagacagtttttgtttttatggcttattctcatttactgagatatgagttttatataacacactacaaaataattatatgacttgacatgtcaatgcccttttcagaaatcctaatttattttttaatgtttaaaaaagtggtctttaaagcaagcacccaagtacggcctgttcaaatatcagctatacatatatacacatacacacac
>85713454119680
gtaggtcagcgccaggcctgccttcttagatgggcgcagtcgcctactggcggcaggaaattcaccggctcctgtctgtcacggaagactgatgctcagatgagtcaatagagctttgtaaagagttggagcagaatggctggagcgtggttgtgggttgtaggttttggtttgtttttgttttgttttgttttttgactttttttttcttttgcacttacaatttccacatttgtgaatcttaactgcctaaaacgaagacacgtattttgatgggcattgtgaaccagggagttttta
>8583498116962
gtgagtacaaaagattggtagtggccaggctcccagctcctcagaggcaagtgtctgtatgcatttgtctcactattcgtgcttgtatttgaagagtctccccacagcattaacctgtccccaagcagacttcccccaaaggtaattgctgtggaaaacatggggaggacatttgaacaggagaagatgcacagttgaggtaaaaataaataaataaacaaaaaaaccaaacatttgttttatccttccttgcttcatgaaatggctgtcaattgagtaagacttccattgccttctggg
>8591403027141
gtaaagggggaaatatttcctaaatgagaaccgacaatttccacagcgcctgcgcaacaaatagggcgactgtccaaaatggtggctggacactcgctgtcattggacactcactgtcactggacactcactgtcagtcactgggcactcactgtcactagacactcactgtcagtcactggacactcactgtcattggacactcactgtcagtcattggacactcactgtcagtcactgggcactcactgtcactaggcactcactgtcagtcactggacagtcactgtcactgggcac
>8609483127861
gtaagacggagcagggtctctgagagaatgacttgaatgtggtttcgctgtgggactttccctggggtgggaagctggaatttagttaacaaggaggtgatggttaattggagacgagggcatccatatgccctggtgcccatgcttctgccagcagcagcgcaccttcagctgcatcttctctgcagaactctgaagtcgcctcgtagagctgttggcaggaagccagctacagtggcagagtgggagagaggacagtgggtcggttcagcacccgcaccaggatttccgagttggttt
>8611587053362
gtatgaggctgggttctccaccatattccttgggtcatgcattgcatatagcatctgcagagctacagtgttgaatcagttcttcgagacaaccttcccttcctcaaaggtcttggctatgggttggggactttcaaggtagactgggaagttagtgtggattgactgtgaacatcttgagggtggaaacttgctctgtgttgctggcagttgattccaagttcttaacgcagttttttgctggtggttatttaaatgtttgtgagatgaataagtgagtgggccataagaatgggttgg
>8621648394704
gtgagtgttatcaggggcagggcctgcagggatcggatcggatcgggatctggggcagaacagggagcctggagttggggagtttgtctccagggccctctggtcttttttggagcctggaggagaaaggcgtggggctcagtctccaggtctctgccatctgcttgtcaccctggagcggcagaatgtgggaagaagggctggaaggtgtgcctcagcccccacggggccaaaggaatggttgggaagaaggcagcggagggaagcttcgggcattgaggacccagtgggagagctgaa
>863617467862
gtttggaacatcgtgatagggacttgggaccctaagtgttggtcattttggttcttagtttatgcataagacagctgtgaggtacatagcaccacgtgcttggccctccctctcttgagcatggtcagatacctctccccacatgttgtctatatttcaacagatatttgtaagtcatgtagcacctgaagacattaaagcatggtaactgcttatgcctgttgtgtatccattacgtgctgagtgatggggcaagggctttgtatagatgtctcaatgcctaggacaaacctttggggt
>864340167273
gtaagcggtaaaattagaccatgaacatctttgagttcttgctgcatgcacagatcactgtggtagtttcaagttgtaagttttctcttaaaggggcaatatttataggcagaacacaactgaaatagaagggacacttcaagtaaaagaaacagactgagcagctttgagtagcattaacctagactataatttgaactaggtttctgtgaaacatacactaggggtttgaattgtttgtttaatagaagggctttgaacactaacgggaccctcattggtatagcattaaatagaccc
>86519272153483
gtacaagtgggggcattgtagggtgggggcaacattacctgggaggtgtacttgtctgcaagggacacaatgacaataggaggtgactagactgaggctcaaacctacagagaggacaggttcctaaactcacaccttttgctctcacttgttggtgggcatcttcttcaatcttcacctccaggaacaataaccttcagccactgagagtgaaaggtccagacagtaactacccttccctgtgtctactgcccatcctggccctttccatttcctcctcttctactgcctcgccttctg
>866246495261
gtgagcgcagcgcgtgcgtgggggccggggcgggagagaggctaactgaaagcgagattcttggggatgcatgggcagaagtagtttgcaaatgaggacaccaggttccggagttgaagttgcctctgggtcctccaaggcagccctaaggcaaggggcgcgagcggggatattttgggggagtcttagtgtctttggagaaggaaatatcgccgcagggaagtgaaagtcgatgctccttggcgacaccagctggcaaatgggtctgggtagcaccagagagtgcagggctgttgtgga
>8672263112061
gtaggtctcagttctttagtcctgagactgggatcagtatggggttagaaactccttcttcccctctgggagttctcttcacaggacagccatgccttgaaggctggctggggcataggaggagggagtaaattaaatcatttaacaaaccaatctatctaatagtagaatccatcataaattaagactatcctatgactaactcagtctcagaaatgtattagcaacaagatgtgtactttcttattgaaagttaatgttgactctaataacccttgactttaagacgtgctcattaga
>868596835275
gtatggtctaaagcgattttcattattgtgagacatggccttgctaattgatccagacttgtcttgaacttgctgtgtagcccaacccatcttgaactcatggcagttctcttgccccagccttggcaagtacaggtgcattatacaggtgcatagcttgcctttaaaaacagcttcagctaattgtgacagtgatttataaatagggtatttttggtgacttaattacagtcaaggtttttttctctcccattctagtgccatttctattctcttgctaaatgagaatggaattattta
>869622312092
gtgagccacgatcccaggagagccttgttctcaccccaagatagctgcacccatgttgtacaccaggccgagactgtcagccggcctgtcctgtgttttctatagagttgcttttgaattggctatactcctcattcggcaaagtttttgtccttaagtgaagaaggacatcttgttggttcttttgtgacaataggactttccagatgctaatcttcttgcatgtcttcacatgttttgttgttttatgtgtgtggttttcccttcatggatgtctgtgcaccacattcagtcattgcc
>8702026443389
gtactacttcgttctagcagagtaggtttaacaatggtgtgtgtgtgtctggccatgaggattagatcacaggtaaatcaagactatgccagaagcatggcagctattctggtcctagttacaggaggtgagaaaaaggtgatcttgggaattgcctgctacctagagtcctgttccataagcagggctagctagtagcttggctgcagtggaaatagcattttgggaggtaaacttcaagaaagaggaacaagaggcactttttttttattctgagagtgcagaaaccaggagtctagg
>87112477119292
gtaaagattactctagattatactataaagtttgtttaaatactgtaatatttggccattggctaacctgtataaacttgcaaaagttttttttttcttcttataatagtcatataaaagttttagaattatttaaaataaagtatgtaggttaagttagctaactattaaaatcaatgttaatacatgtttggagtgtaacagctccgttatagagtaaattgcttttcaaataacaaagcccataacaccctctttagaatgaagtattgttaagaggacaggttctagcatactaca
>8721600082013
gtgagagcgcttggcattgggggaggggggtcaaaaaaaaaaagtgtgggccgaggaggtggctctgtctgtaaggcaataaagacaagtcccagaatccacgtagacagccagtgaccccagggctgcagtgctggggaggagacctggggctcactggccgaccagcctcgctgaattggggcaccgaatccagccaggttcactgagagaccctgtgaggtaggggggggggggcagaatgcaggatgtaaagctagggctggggagagggcgccacagttaggagcacgcactgct
>87316126142839
gtaatggacagggattgcgttcataaagtaaaccatccatgtgcttatgcagcaaaaaaggttcatttttattgcttacgtttataaagacttttctgtgtgctttgaagaacatgaatctgataaaaataattaaaaagttgtcaacaattactgtgtagaccacaggaacagtttgtatatttgctttacaagatggcattatatgaagaaaattccatcttttaattatgttaagaccaatttatcatgtttcctttaacaattcattttttattaagttgaaataccatttagttt
>874619279092
gtgaggtcagggagtaagggcagtcatcttattgaggacacagactgtggcattgagggcagggactgtgctttggactttggagcttaagaaatagttccaggctcttcctccctcaacaaagacccgcagcaataacattgttttgttggggaaggggaagagactttgctactgttgtttaatctctttggagatggggtttcaatatatggctgaagctggccctgaactcagcattttccattctgtgcctcccaagtgctccgattacacgtgctccagaacatttacccatac
>875709688681
gtaatttcaacttggatacacttagacaagcaaattatagtaaatcgttttaatctcatttttttcttacacaagaagttaaactgtaatcagaagaaaaaaatttttttcatttttttggattaggaaaagaatttgactaaatagcttgtcttagttagggttttactgctgtcaatagacaccaagacaactcttataaggacaacatgtaattggggctggcttacaggttcagaggttcagtccactatcaataaggtaggagcatgacagtgtccaggcaggcatggtacagga
>8761524413188
gtacgtgtttcagttttagaagttcagtaacagtaccaatgagcagtgagcctttatgatcatcacttgcaagactgtaaataccctcatagtctttgttattattaacaacattaaaatgtttcaggtttattaaaagtggacaagttctatttgaaatgtatcttttttacctgtttttttaaggactacacattcagcctaattctcatcccacaaatatgtcattctcttttttctttctgtggtgtgtgtgtgtgtgtgtgtgagagagagagagagagagagagagagagagag
>8771247615926
gtgagtagcccagtgcagtgtgtgtgtgcctgtgtgtacgaggctaggggaaaatttatagattagtggtttctaagctgcagaaattggaggcattcagaaagcaggcgtgtttagattttggctgtggaacagaagtctgcggtttttctttggttaagcttaaaatagagccctcttgaaaatgtgacagtcatagccgtctttagttctcaaattgatggggaaagatttgggtgagtctatagcatcctacttggatccagacggggctgtttgagaagcaatattaaagcttgc
>878911550495
gtatgtctgcatccagatcaggtcactgctcagaccaggcaggccggtctgccagggagctaagccttcctcacatccgtcccttatacatgtagggcgtcttagaagcagtttccggggctggcgagatggctcagtgggtaagagcactgactgctcttccgaaggtcctgagttcaaatcccagcaaccacatggtggctcacaaccatccataacaagatctgactccctcttctggagtgtctaaagacagctacagtgtacttacatataataaataaataaattttaaaaaaa
>8799497155536
gtaagtaaaatttaaaattcttgtttactatgtctcagtattttattgtttaaaatttaagacatttgtaagcagaaaaattttatactgaatgcatcactggtattaacttagttttgtaatttagcataataaattttatttaatattgtcataaaatctaaagtccaaaatctctagaaccagaaatgatgccaccaatataaacatttaagcactagatattgtgaagaacttcatatgctaatttagagtgctaaatgttaattgagttctgataataaaatcatttttaagatc
>88011916143384
gtgagtaccagcctcgagcttcccctcctgaatgcgtgtaatgaagcctcctattgtcccacatatacaaatctgtcacaggattgtgctatggaattcgttgtcattttggtcattcaacaacctagcatagcataacatatgtgggtatgtctatatgtacgatttgccatggaaaaggagggcatgaggcaaacaatggatccccaacttatgttagctattgggatcctatctgactgtaaaacataaccatgggtctcggctgtaagacaagtacctccaatctgtgagagcacc
>88120497130574
gtgaatggataaagaggcagagctggggagcctggccaggggtcaaaactttgtgccatgagtaggccaagaaggcttgggtttggaggtcaggtacataaacagaccaacgcatcagagtggggttccctagagaatggcctaggcctggtaacccctgagggttcagtcggtacgtacacgttgtttcaggtaagctctttcctagtcatgcagcaagtgagagagaggtatatgagttggagagatactgacagtgaccaagctgtgtgacttcaaaggggcatgacccacgggcca
>882127348699
gtaagtgaaaaatattaaaatgtacttgttactcttcaaaggcgcagacatacagacacagcaagatgcagcttaaatgtcactgggaaaccgtgttctgggatttcaatcattttttccttttcattggtaaatcaaaacattctggggttggggatttagctcagtggtagagtgcttgcctggcaagcataagtcctcgctccttcgtcctccgtcctctggtcctaaacaaaagaataagaggaggaggggaggaggagaagaagaagaaggaagaggaggaggaagaggaggagg
>883769352208
gtatgtgattctctagaaaagtcagttcatggaggatagtctgcaatgtgtatagcatgtgagtttacggtctacattcacaaagttctttttagacaacaaattctagtgaattcgtagtccttttccattatcatctgatgattccccaacatctgctatcaagcttctaaaactaatactaagactaaagaatgccttgccattgaggtggaaattctaagccgatgtattgaagacagcctgagtccaggcacatttaaatacaatgctagtcttatgttggccattatggttgtc
>884829558017
gtaagttttgatattaataacagttttcattcacactgctatttttctcacttaagtttttatactcatagctagaacagccttccttgttaacagtcttcctatgataaggctctctctcatctcctggcctttgtttctttaagctttcgttttgttctctgactgaggacctgctgtcttccacactaggcagtcatgactactcaagcccttcatcccacagtaggtgcccacttaagagagggctgcatcttcccaggaacatctgggaaattctttggcaatgactcactgggg
>885845628206
gtgagaactctgactcctacctgcacagtcatctgaacaagcttggttttcacaaagggttttaggcctggaaacctagtttccttttaaaaaaaaagaaaaaaaagcagggtatggtagcatatgccttcaatcccaacactctggaggcagaggcaagctgatctctttgagttggaagccagcctggtttacagagttccaggccagcctaaactaggtaatgacacccagtctcaaaaaacaaaacagtataatcctttttgttactctgtcctgtttatatcatttggttgtttt
>8861078786792
gtactgctgcctgaacccagagccaagtacactatgtgttagaaaatgactttcctgggatgacgtttctggtggacatttttttcccatttcattttccactgatttgtattatgaaaacagtcccagccaggcatagtggtgcatgcctttaagcccagcactcagaaggcagaggcaatctggtctcagtgagttcaaagccagcctggtgtacacagcaagtaccaagacagccagagctatatagtgagatcttatctcagaaaaaaaggaaatagtctcaaaggtctttattca
>8873799133998
gtaaggatgtttggagctggtggcagggtagccagtcttgacacctttcctagggccagtccccaccctcagacaggacccatatggagtctttgcaaagaatgcccattacagagggtgcattaaaacactgccacaacagctcatcaccagctggctactgccagctcccagatgtcctcctagcatctaataaccagaaggatagtgttacatccagcaatgggtaagagatgccaactgggcctgcatcacaaccttcctgtcatctttgctgccaaggcccttgtggacagtgct
>888558586814
gtactttccttcacgactaagctagttctcgtggaaaaattaggggaagtaaaaattcaaaatcaatataatgtatagggatggagttaaatgctttgcaaaagagctgggtgttcattcctctacgccccatgaacactcaggacatagcagataccccaagttgaacctctgagtgtgtaaagccatgcagaggttgctgcaaggtgggggcatcttccatggagcccccacctacccaccccggaagctggtcccgtggcttcattactctggcctgctgcctccagcagcgtctcc
>8891830052249
gtatgggtgcttccaggtccttgtgactgttacctgaactctacactcctggtggttcctgttagtcaggtgtggcgggagctgagcctgtgaagccctctctggaagtgtggtttggagccctagaatgcaatatcaagggcacagatctagaaattagttgacctgtggtcttggcataaaagtgcctgtccccactgcctcaatagcagcccagacctcgacccagcatttactggtgttcttggaagctcatccctgtacaaatagaagagctcttaccatctgtggtatgagaga
>890779661052
gtgacctttgacccatgcctgccgcggtgtcagtttgggatcaaatgtggggacagatttaggacatgaagtcacagtttctcctgatgccttggaagaacaggggtgctgaagatgcggttgttaccagagggaactcccctgctgcagcggtgctgctgccgccggtcccttctgtgggtggcggattttataaagtccagcaacccctgtcgctgctttgagcagtatcaacaccagaaattcccagtgaatttttgttgtttttctgtcaaaaccagaagtctacaaatatgctaa
>8912008436457
gtcaggggctgcctgtatgaagaagaaagcagtcgggaggtggccatgaagggtgggggctcacgtgcagtttcacgtccaaagagatacagtgccaaagagctcactgccaccggttggcttccggggacacatatatgttacatgcactgtgcccctcagaagtgttcattttgtctttggctgtgacccctgcagtgaagtgcgccctgatggctgcagggctgcagagaagggcggccagtgtggggacttaggactcccagccttgcctgaagccgctggactggactgtgcttg
>8921455020484
gtgagttaatgtgttcagaactttggtttctagggcacaacagcagctcttatgtagaaggccacagttgtatgttatttgcctggtaagagaaagaattacaataaatgattaataatatactgtgggcctctatttcagaggctcttcttttgatacctttcttcttgtcttaaaaagttcagtactttgcatattttattagttgttattattaagtaaattataaggtatgaacatatggaatgaatggtaatatgtgtacatattctggtgacatcagattattttgtacttgat
>893547636981
gtatgtttctgtaattctgtgatttttcttttctcctgtgatttttctattctcctgctatgatggatccagtcagccgtaagactttttctagcagttcaacaaagttttcagtaaaaacactcacccctgccccccaaagtatatcaagaagcatagtgagtaccagaaagttctgggatcccgttcttcttatcctcaaagggttgagatggaagatgggccatggcctttgcctgtaatcctacctcttgggtggctgagataacacaattgcaagtattagactttatatggcta
>8946851147544
gtatgtggactgtctctccattccttttctgggattactcccagatccttcactgctgcttttgaagcagagcctgtgacccaggggtttgtagggtcctattggggttttcgtctttgtaggggacagaggcagaagcctgcagatcccaggacttcctagagcatagctagacagtttataatcagaaaagcactgcactccgaggctaaataaatccatcccagccactacactggcagacataaacatttagactggccagcaagagtgtccagtggggcattgccagggccttga
>895530314496
gtacagtattaggacctttaaatgtttctttcagtgggcatttgagaactgttatggagactttataatattcccagcatcaggtaatgaaggttggtttaggttttaatggcaaagagagaatggaaagcagaaatttaacatagatttcacttttaaaagtaacatagtaacatccccagtagcctgcatttactggtgcccctaattgaaaaataactttaaagtttgagttcagcacactttctttcattccatcatgcatctgactcataaaactgagcaaaagtaagagattgg
>8961569109670
gtgagagctgcgacccgagctgacgggacactaagcctagagagtttcttggggccaggagggaggaggggggaaaaaacggggggaagagctcgcgggatcccatggcgggtacgtggagcgcacgttgggttttcctggacccagatggagatgagggactgatggaaggcaagggggtgagagagggcactgggcatcgagagggagggaagtgggcatcgagaagcgagcatctgcggcctccaggacgacggagagtgggcatttccagctttggggtgatgacaggaaggaaaa
>897672470037
gtaaggtgttgttttttcagtcccaagagttccatggtttccacctattgatcaaaagatactgtacctccatatgctctctgcgaaagcctttggtcactggaccttggtaactctggtagagatccctgtctgctgttttgggttattatggaataaagactgtgtgaggatctataggaaccaaacagcaatgctgaaaactactggttgctcaggtggacttgtgtgatgagcatagtttgaacaggaagatggttataaggcaaatggcaattcttttcattagtggatgatcta
>89813589107483
gtatggtgcagagtgggagtgcttcagtcagtatataactaaagtaccttgcccccatattcactcagtggggggtggagggtaggcaggttcttaggtgatgtttgtcagttgctggacttaactggccccttccccagagtaaatgagcctcttagttttgtagggagcttcatctcccactgcgtgcagtttacgctgttcagaaccaaaggagctataaggtggaatgtgccaccaagatctgtttaaaatgacagcactaggacagctgcacagtcctctctctctgacctttaa
>899519472981
gtaggaggtggtggcacttagcatgttgctcacctatttgctaaatgctgctatgagatactgatgcagatgcagatgaaggtgcagatgcagatgggttgtatgaaggaagtatttggctgttctttaatacattgtcaagcagatacaacattgtcttctatgtctgccaaagaactagcaaaaaatttgctattgttctgaacttatgaatcagattgttttgttgactacaatggtaacatgagggttacacatataaatttggtgggactgcttcgtcgtaaagtatttgtcttt
>900529786783
gtaataatgggatggcgagttcatggcggaaatgtctgtcatatgctaaaactacctgagaatgtcttgaatattgcagtgttgatactgattatgtcttgagttacaagcaaattccaattgtttagggttcttttgattgtcaacccaggtaacctggtatatatttattgtatgtctgttatctaagatattggtaggtttgggatacatgaagtatgatccatagtttctattattaaaggctcagtgtttaatagacaagacaggcattaagataccctgctgtactagcataga
>901152468076
gtaagtaagcaattcccatacttttatctgtctattgggaagagtctggaaagactggaaaggtctgctgagtggagagatagttcgggggaccccagaattgtaaaaaggcttaaagacccccagaaaggcaaaaagaaacggggactgagctctagggggggtgcccactgccttataactgtcttgggagaagtacaccccacccacccacttccccactcccccacccaacccccccacgagaaacccacaaagcggagaggaaaaaaaatcaatgcctgggactgaccaggaaag
>90233121452
gtaagaatgcctctgtccctttctgatgtctctttattgctttctgagttgggggagggggacatgaatagtagtttcagagaagtgtccaggaaattgaatcaagaaggagagtggatgttcctgtggcgtggcctaaagatggctctgagggtggctgtttcggggagaggtggccaaaaacatcgaatagtgcatttcaaagagatcctagaagaaagagtattgtgcactgccagtctttggtatacacaagagaaacaaatcaaacagcagggaacaagatgtctgaattcgaag
>903923724232
gtaagtaacgtgagctgttttcttccatccctgttcaggattcgttgcaacagagctgaggtttgcttgttggaggcgtttgggataagcacgcactccttgaagggaagggagcttcctgccacgtttgcgttgtttgatgtgaattctggttgacttagctggtttttactggtgacaatcaacgttctcagtgctgcttcctcttgtgatctgtgatgctgagctttgtgtggcatggaacatacgcgtgctagtgtagtagtttaagataccctgtgagtatcacaggcactagct
>9041901727582
gtgagtcctgagttgggccgggggaggaatggaatgggaggggcccagccatctgaattttcccctgtcctagtgaggggtgccgtggtggggtgctactgtctgctccttcagttcccctttggccagtaactgtagctggggttggggtgacagggctggcaatggaggctgggctcgctatcagtctcttgttccctagcatactgtgagcctatcttcagatgtatccctgcttgtcctctggccttccattccacggctctgactagtcaccagtgcccacaggctcagcttccc
>90513922103611
gtgagggacaagcgaatgcggggaagagaggaggggacccgggtgcgccgtgctgggttagttacagcttggccccgcagcatcatggggcttgtagtccgcctggtagaaccgtgcgtttcggatgaccagagatggtctggaactgatttcctggaagggtggacagagagtcaaacccggccgaagcggaggccttacttggatgccaagtgggttgggggcgcctccaccctttggcattttgccttttgcaaggaaatgggggaggcttttagggctgacctgaagcgttgggtc
>90692843873
gtaagcaaattgtgcaaaataaaagcaagaggctttattatgatgatgattgctgctcaggtcaggcaatttgtagtaattgactaaacccattgcctataaaaacaagcaagtacttcttgcatttatagctcatggctttgggcaacctctgactggtttattcggttcaaaacaaatatgtccattatgatcattagaataaaaattcttgtctcttattaaagtgctattgtatgtaaaatcaacatttcaggtggactccaagcaccatggagtgtgagtaaaatctgtcaataa
>90716825127546
gtgagtgggctggcttcagcagaggggaggactggggctccccaattttggaacttggtataggagggccagattcaaccaggacccaaaggagggtcttgggaggcagggccatggggctttgtagcctctgggttaacctggggacctactgggcattctggagtgtctcctttctttaacctctgctagtcccagatggaggtcagcgtcctggcatgggacataaatgcctacaaatgccaggagcctcagttccaccagtgtgtgccttgggccacttctgaactgtccacactg
>9081981534856
gtaaggagtcagaggccaccagcaccctgagccacaaaatccttgtttccaagaatcgccaccggagcggacatcttagatttcagtggggtggctctgacagctttctacctttaactgtacatcagtcatacagagcattcctgttttctagctaagaagctggtacagaaaggctaagggatgcctgacctagctgttgtgacaagtagagtagaaagcccccagcacagtgtttctgctgccagggtctcagtacattactgtattttcttgtcccatcatcactgaggaagaaaa
>9091181194313
gtgaggccactgttcccaagtaccacacagaatgcacatgatgaccagtgccagcttgtctccagttacacagttggggagaagatagcctgtctattaccaagcagtatcaaccccctgggatcttaccttatctcatcttccagaactactcacttttaataattcagcctgtggtggtctctggtagtcagtttattataagagtcttcatgtgtgtctcctaaaggtttatactacaatctttggtctaaccaaggacaaagaactgtgccatgttttggtacatcaatgagtgcc
>91014336136273
gtaaggtcccttctagtgactaccagagggccagggtctctgctcatgcagagttggatgccgtagcccagcagtcagaatttgttagcaaaatgaatcactctttctcatttcaccaacacggaggattgcacagaaatgcaaagctagcagaagatacctttgaagggaacttagtatgtgcatgtggcttaacatggggccattgagatgaacccaggaccagagatttataaatgttgggatctgggaaataagagttgagttaaaaataagattttggtttaacctcctcatttc
>911646476828
gtaaggggggttgtggccactacaatctgtgtcaaatctgcatgaaactttgaaaaatcagtgcctgctcaccttcccctatgacagcttgaatgcagtgcctggcaagcatggggctactacccttagacagcctactctgggggctcctgcttacagaagaactatcagagccactggagggccatgctgagctgtagacatgcccagtcctggctagatatggtgcctgcttttagaggaagcagggttgggccgggatgcagcccatacccttctggggcagctctggggagctca
>91211914104847
gtaagcgtcatagtgtatttgtttcttggaataagacaaagtaccataacctgggtggctgaaatcaatgctgatttatacttacacggcccagaaggctagaaattcaagacaaagataatggtagggccatgctcctcctaaaggccctaaaagaggaggcttccttgcctctcctggattctggtggctcgaggcatctttatatcattaacttgtagctaccctgagttttacatgccttcttcctgtgtcctttcctaagcccaccagtcactggacttcaggttcatgtcctca
>913654921139
gtaactattgtttgcagtgtccacagcaaaaaggcattcagagtcaatgcaacatcctttctcaaggcgtacatataaaatactgttaaccaaagcctatctcaggttttatgtgcatagtatgttgcttgttttatggtaccttccagttaatgtgtatgttcttagtacacattactgtactaagaacatacacatttgttcttagtacagtaagaaatgtactaaatttagttctcttgaacttctagtaaaataaagttaagaaatcttaacctagtcacttaacgctaacagtac
>9144239110931
gtgagtgatcattctcacttgacattcaactccacccctttcctaagaattactctttgtctattaatgtgtttgcagaggcgtgtgtggatcaactctaggtcttcatgactgctaggcaagtgttctaccactgagccacgccactaacactttattttttctggctgctgctactactactactactattactactactattattattactttagttatttacagtgcagtcattgccctcccctggtctgccctcctacagttccttatcccatttctcctctcccaaatcttagt
>9151745844090
gtagtattttctttattatgagatactaatgtcttattaagtcttcacatttaaaaagcttcatattcttgagtagattcctctctgtgcgtctctgtctttgtctctctgtctctgtctctgtctctgtctctgtctctgtctctctctctctctctctctctctctctctctctctctctctctctctctcactcataactttgagcacaagaatggctggtgtccatccttgggtgagatcagttcctgctccacctagtgcatatcttagctcctgtgggcagcacagttataatc
>91616329125844
gtgagtgaggctaaacctcttcctgaactccactaagtctggaccacgtagtctgctgtctccagttcttgtggctgcattgcaaggtgcgggttactgaccctgttttcacagaggaagagactgaagctcatagcctagtaacctttccaagccagggctcgtccctgggactgtctgtgctgtgagctctgctcctcccgctatggcctgagcacttagctcttgctcacagtgcagccagataggcgcatccttcctgcacacatccttcctgccgtccttcttagggtttggatg
>917156823395
gtatgtgggaatcttgcctcgggcaaagattttcaagttgggaagtttatcattacagagaatgcataattacaggtgcagggtagtaacgggggaggctctgctgacaggcacggccctgagcaccctgccaggggggttctcgttaatccaaatagcagtccatcagtagcacggtttaaactgaggagccagaagctcagagaggccgaggcttccccaaatggcacatgcccgccgtcttctggcccccagagctttgcttctgctgccgatgttgagatgctgtagtgtactgca
>9181634822464
gtaaggattctgaactttccgtcgtctttctgtgctataaacatacaagtctttctttcagccatttgtatttgtacttgacatgagaagtttgtgtcgatgcttaaggcttttgtttcatttagaaactgagtgcttgtaactctgggccattctaccatcaaggaacatggctagagtcatggataccttttccatgaggaactcatactcacgaggcagaggaggcaggcagagctgaaggttagccacagggtgccagagcgaggcctcaagcttcagaggaggacagtagtctta
>9191711978503
gtgagctggcacctgccctgggacagacaagcacctggtgtctccctcccctcccttcccacaggaggtcacgcagcacagggtaggcccacacaggtgctcatcctggctctgtcccttactagctgcgtagcctcagtttcctcatctgtgaagcccagggcctcaggtgtttagagtaatgactgaactgtagccatgtcctaaacccttagtgagtgtaaggctctgtataagcaatcttacatgctcagcagcacttggactttcccaacaactgttattgtccccattttacag
>92010159102976
gtaaggctttccttcccatgaagttgggacatgccttagattttcccactgtaataaactaacttcagagtcatgaatagattcaaatttagagtccttagatcataatttgataagtgttgaaaatgctgagtaactctttataactctaaaggctgcttctgggtactgtgcctgtttcagggagaggaaagacccttggcatgttgcagaattggttctgcaacagtaacatggaagaaccaaatgtctcttggttggttgtgtgtgctttcttgtggtgcgtgcatgcatgcatgt
>9211952457910
gtgagtctggggagacccagaaagagcaggataaggacagcccaaaagaacccacagggcacggcccagcccaactctaaagcataaccacatctccttccctccatcccacaagtgtgacctgtcccaaaggctttttggtcttctagggacgcttatgaaatgcaaatatatctaggaggtgggggaggggtgctctcatcagtgctacagtttgtattcactattggatttggggggaagggggactggtttggtttggtttggtttttggctatccgggaactcactctgtagacc
>922841785868
gtaagtgacactgctgtggcccacttgggctgactgggttgtgataaggctgacaaattctgcagggatgaatctgttgtctagctccttgcgcactgaagtgagtacctcagcagaggcagggttgtgtgagattcatgatagtgagggactcctgatggtgccgctggctgagctgtgtggccacaaggataactacacacctagggtagacatctagtaggcagctttattatcgcctccctcctaaaagacctgtctcactgaagactagcagtgatggcagctaaagtcggaata
>92316385113405
gtaggacagagccatagcactgtttgttatgaacatgagagcctggtttcaaaccagcagacttttataccacaaactgctgcagttatgatgagaaattgttttactaacggttttactaaacaaaatgtgtcgtaatcctttgctttcttggtggattttcaaacgaataacaacattttagatacttatccactaccttaactttgagattgaatggcctgcagacttttgacacgtcctcaatggtgctgtgcacaatctttcaaaacgtgccagtaccagtggttgggctctgct
>924202372994
gtgagtgaacgcttatgctcagctccctttctccttcttatgaaggtcaggactctaacctagggaatagtagcacccaaagtgggcacatcttcccacttcgattaacccagtcaaggtaatcccccagagatatacccagaggactgtctctaagatgattctaaatttcatcaagtgaaaactgagattaaccattagagattgcaaaactataagtgttgttcctttctacataagttattaaaatagaagtgaatcaattatcatatgatgtggccgtatagaaggatttaaagc
>92518923141139
gtgagcatctgtgttgagaatagctgtaacttgctacaattatctttcggctggtcttgcaaactttgggatgaaagctatgcaattgctactctgcattaaagctagccatacacagaaaaggagctcacatttactcatggtggttgaaagtagtcaaactatcagctttcactgtgtatctttcttgctagaaaaaatagcaaacatcagaaaaacttaaaaattatcttagttcaaacaaagccaagccatcaaaaccagaagactattttaagttatgtcatttcctctgctgcc
>9261493247502
gtaagtcttccccgtgacctctgtccactggagtcagagcgaggggctggtacgtggggaaggaggttctcaaaactgactggcgggtggtgagagcaagtgttaactgaaaactgggctggaggccccggctgccagggtcctgcggagccagctgggagctttctggggactagttcgtaatttctgttggctggggcagaggtgacagggaacagcacggggaacgagagtgaccacgatgtcccttcattctagaaagggtgattgatgggtgtggcccagtcagcttgaggacaa
>927599856166
gtgagtactacagcctctgctgcttatcatgtgtatgagattccagtgcaagacctgccctccataacccacggctatttctgaggtttgtgcggagaactggaacacaagagacaacaactgctggctaagcactgggattctaccacagagcatcttgatttagttgagccacgggaggtgtcgtagagtcccgtctttggtagtaacacacatggatgaaataactgaatgtctggtgagattgtaggtgaagaggaaaagaaatctcttcaagtaagacacattaactcttaagat
>92877252609
gtaaggaacctgaaacccacctctcacctgtgaaaaagccccatctgtccctctccctggccagtccttggggagccaccatgttccacaagtgaaggacacagttatgaatggatcgtactacagctccggccttggccccgctgcccggggcgccatcagtaggtcccctcagatgccccggcctgactcaaaggaagggcaaatgcatgatggaagtgtcagcttccagacactgtgacaaactggttggtgtttgtggtgggtacacccactggcaggactccttttgagaagggg
>929240931110
gtgggaatgtggtggaggccttgtgggcacagttgccttagctctaaggagcgaaacaggcaagctcaaaatatggaagctgagggggcggggctcctggtagggcagataagcacggtgactgaggtaggaagttcaccacagccagcctgagctacacactgagaccctgtctcaaataacaaaaagtgtgtgtgtggtggtgatggtggtgttgttcaggggtgctggtggcacagaggcaaaggggaggtgctgtcccctgctgcagagtgctgtcatagctgagcttgttgcagg
>93045636504
gtgagtgagtcgaagatgtatagcttgtgcttgccagtgtccttctcactaattattttgcaaagggggtggctgtgtctttgagccacgagagcacacaaactgtctgcctcacagctatgttctacaaaaggacagacactggcaccactggtagcaatttgggtgtcacagcttagatttcagtcatggatttttacatctacatttttcttttttctttttaaggaactcttcttattgctcccaaatggtaatattgagaagtagacctattttcctctatagaagcattgctat
>931793885710
gtaagtaatatattcttcctccttatgacccaatgtttaattcatttctatgaacattcctattggcggagctatgggtggttcattcacatttgtggctgagagtctatgactgggcctggtgcatttgtgtatatgtcttcctagttgcaggtttatagctttccattgctactgagttgtactgacagagatgcctctgcctcaagcttctgctgcctctagtttgaattccttaactcttggggatgtttcaaaacttttttaatcctttgactgtttacctttttggttttctct
>93216391109489
gtgagtgacaggcagggagggtctagcatcccggggtctttcagtgattgttaaaagcagagattatgctctgctcaaaatgatgcaattaactgattgactgattgcaaaagttatgaaatttatatttttagacgttcttcatagcgaatgatggtagtagtgttgggctcttatgacaggccacaagtgccaggtgacttgaatgatgctttcttcctgcaagtgtcttcctgagcaagccctgactacagatcatgtgaccatctagagtccccccccaagtgtttgcctccccat
>9331113644833
gtaagtttgcttgatccaaaggatggctggtgttgtgtctcagtggccagtagatgagaactggagacaagaaggatcccaatgtgccacttcttggttcctcttgacgctcagccaggagcatctctcctcccacttccccctacagaggacactgggccatgtatagagacatttctccttggtaaatctctcacacagtgtcctgtgaccatctagtaggtaggatctgcagattctgtgaacccccttcaatgcacaacatggcccccaacaacaaaaagcagttatttggtacaa
>93411798101762
gtgagtgaacggagtgtctgcgggcttgggggcccgaggtgcctagggtcctgtggttggacagatggtcctggcatgcgtcagaagaataagcctcctctggtgagctctggtccagcgtctgggcctatggtaaagctgtccgtctataggtggtttttatcactggtattgttgggctgtggggagacctgcagcgtacagagaagatcagtaggatggggtagagagaggctgttcttccagaggaccagtgttctattcccaatctctatctgtaactccaatcttgggaatctg
>935146871614
gtaagtgtgccatctcgggaaacttgtatcaatcttcttcttcttcttcttcttcttcttcttcttcttcttcttcttcttcttcttctcctcctcctcaccccttctcttctttcctcttcctcttcttcttccccctcctccccctcctcctcctttagaaatgctacatttctagattacactgagcattgcgcagagcactgctatgaacgatgcaagctttaagagcactggtgtacatgatgttccccactgtgctccctaaaatattatttagcttttaccatctgaggggtt
>93618401108176
gcaagtacagagccaccttcagcagaaaatcagcttgaaagctggctccaggcaacctccctgcacctatttcccctccttaaacccggaattgttggaagtctcccctgagcatttcccgtccctcgctgccttctgttcctggaccacaccgtgtcactcatgcctcatgaagctgttctgctaatactcacccgtgctttctctatctgctgttgggctgcatgggcaaaggtggacccccaccctgtgttgaaaacatggcctggacactgaggatacctcaggatcccagagatg
>937900361506
gtatgtagacaaaatctaatgcttaatatcctaacataaattcaagcatatataaacattactctaaacaaaacataacccagaaagttttaaaaatattttctatttcctttttctttttaaggtaattagatctacttatcttaactgcattttcagattattgacacactattctaatctttagcttccaaaccatgtggtttttaaacttttattacctttttgtcatcttataaagttctccacaactgaatcacagaaaatattatgttttcaaatgttctctctcttttagaa
>9381629176830
gtgagacttctgtatttagatgggcattttcctcaccccctccccctccctttatccctcacccccactcccacctccacctcccctgccccatgttagaagttgcttttggaagcctggaaacccatatatggcaacaggatgagccagtatccagaaacagtctctgtaaccaatagggtatgtttctacacggtaactcggtgtccacggggagagcaatcctttctcactgtctccagaggagtgttgggaatgctccgatagccacggtgcaagtgggggagaccagaggacaac
>939402124152
gtgagaaaatcttttgtctctttttctacactgtgttagtggtgggtggcgggtggatgggggcgggggtctttaatttgtctaatacgaaattcttctaaggtgcgtctttacttcacagaattttgttttaattgttgcattactttgctgtatttagttgattagcactttatatgggttaccaatctagacttttgttgttcatcaagttgtggttcatttggggcttacttgcaaaacctttgtctcctttgatgggtagttgtataaatccctgcatttttcactaaagggaga
>940242143349
gtaattatgacctgatttgacttgtgttctctagattgaatcgactgtactatgttaaatagttaatgtctcgtttataaattaagaatgatgcagagttttagtttagtttcccttaatattttaacaggtcctgaaaaaggcttggctacaacactgtgactctactacatgtacatgagatacataatgagataacatgtttacacgatgagaattccttcatattttgttttttttttttctgatatatatatgtagtgaagatttaactttggactctgaaaagcacacgagcca
>941201841677
gtgagtgagactcggtggattggctcttgtcactagccatgctctgtgcgaagctttatctgagcagtgcttttcagaaccattttggggcttatgagcttcatactcttctcatgtttattccatgcaggcgtgcagagcttgtgtgcgccctgtcatgcccttgtttccttatggcaggcccagtgacaggcgctctatgacttaccagttcaaagaagtcttttagacccagggtttcagcctcaggcctgggctagaggagactgactccttcaaggtgaggagggtgtctcctct
>94276559303
gtatgtaaatcaaaaagaagaaaacaaaattatccataaatgaatctctgtgaagtgcaagcatgtttagtagcattctgtagacattttgaagctgataccttcctagtacttagaggtggtgttttcatggtattctcttcctagcttgagggagagcactggtaacatcttagcttcagttttcttaaaatgttctattgttatttcctttgtgtgttgagctgctggtttttatagttactgaataatgtaagcttaattattagagtagtatgtatgttgtgggtaattctcaga
>943121383973
gtgggtgggtacaaatgctgcccggctctggagtgtgtgttgctgctttggctggaagtttcattaggattacacatgtgaggagtctagctacatcagggtgcttggcagtcctaaaacaggccgttttaaagcactgcttagagccgagactatagggaccaaagggaaccaaagaatgaaagatccatctataaactcaaggtttcactgttgtgttgtaaagaagacccaaggcccatccatccagagggaaggaaatacttgaagagtcaggaggaagacgaaggttgaagcagc
>9447783153394
gtatgttgaacaacctctacaggggacactgaatatcctggtattctttctgtgctttggataacagcttatgaaagttacctgcaaacacctcccaccatttcctcatgctccatgtaatcctaagtacaaagtcagtttaattttagcattcactcatggttaggagaatcattcaaagcaggacttgctgccttggtcatttcatctggagctgttcatattgtacagggcactaatgctcttcagctcatcccatcttgactcacagtacattttttcattgggtatgtatgtgca
>9456834141244
gtaagtggacacaccaagttgtttggattttgtttttagtctcaggaaattcccttcgctcttgctgtacgatgggcatgagtggaaagtagattccacagccagaatccacagtgctgggaaagcaagccttctgaatttttctaaaactcatttagcaacatggcctgaacctgttcacactgcttatggtcagctaactatatttatgtaaatattcatttctctgttgaggaaatgttagtatttgcttttgaggcaacctccagataccatggagggcatgtcatagtcaaagag
>94615114149782
gtaatagtccatatcctcctcttacaggccatcactggttctagtccttgtgtctagaatataaggcccattctataggtattcagttgctataaaaatgttcccaaacttgccttcctgtattttagtccaggctgggctgagtgatcttggaaaattcatgcttccttctgagccttgtgttcccctctctacagagggagactggcctgaaagaatagctttttaattaccatgggctcctcaaaaatagcttagccagcacagaactcatcatcctaagttggtttctttctaggt
>9471570570501
gtatctgactgcctctccctgacccccatggagcatttgggaaacgtagctaatgcccagaagaggagaagactgtggtggcctctgcccagggaagtcccaggctgtgggcactatgggatatagccagactatcaggtcacataacacagggatagacaccaggcactgagtgagcactttctcctgttgctgtgacatttcccccttagtccagtggttctcagtctatgagttgagacctttggcagtcaaataacccttccacaggagtcacctaagaccatcacaaaacacatg
>94812990115435
gtaagatgctgactccatcagccctcactccaacctcaggcttgcaacccacaccccctccttctcttacactggtgtttgaaaaccagaatttctcatccatgtgcatgcctacatcctttctaaaacactgtgactcttctatgctgatattgctattaataagccatacagagagttggtaggatgaacagtcaggcattaggtaatgatcaggcataggtgcctggtctggccgcagagagagaagatgcacttaacccttgagagacttgaggccccaggtggggtggagtgggg
>949908349231
gtaagaggacgacactgcccactgcaaaccttgtgagcaatttcaatcctgctgagtcttccaggctggtcaaagctggagagccttgctgatagagcagtatttgccttaattatccactcgtgactaatacctttctgctacgcatccgagagactcatttgcattttcattttaaatttcaatatttttgaaagatacgcttgctttcaccctctgctctaatgctgcatttagagttctaatgcattcattttacccgagtgtggtagccctgttcttgtaagtcccagtatgtag
>9501739864897
gtgtgtggctcaccttctagcagagggttagagatgcctgcaaggccactggcggtggtgtgcaaggccctccttgggttggaaatggaagttcagttgtaagtagaatggatgtgggtgttatgtctgtaatcccagcacccagcagacaggaggatcaaggattccatgccttcctgagctacatggtgtgagactgtctcattcatgaaacccactttaaaaatgagaaagaaggaaaggggaaagaggcaggtggctctctctgggttctaggacatcttacaacttggtctacaa
>95112108118911
tgctacagttccgcttctgatcccttcaagaaaggctagggtcagacgaaggtggcagattctcccatgagagaccatctcaggctgagctatgcagcacatctgagatgagacctcctgattacattaacagtcacctctgataagaaaggctggagctgagttggggcaaggcccaccctttgaagtttctataccagttgaggagagaagacaggatgctagagtttgcgtggagagaccagcaggacctcaaccttctctacccctgggcccttgtattaaaacaacgagccgatg
>9521227076961
gtgagcagcagccctgctggccaggtcttgagtgttcccgtgatgaccactgataggccagtaacggcagcgtggagtccccgtgtcaaagcggaggtgcagagcaaggctcccatggtgttcatactcactagtggtcggaatgctcagctgactatagagctgattgtgggcagagattgggggggggggtgtgcgcacgcacgtttatggatcctgagtgaaatcaggtttggtagaaggaactatatgctaagctatcttgctggcccaaccgtttttgttttgttttgtttttaa
>953389395489
gtgagaaaacgcagctcttccgtagcaccctgggtaaagtgtgtctttaacgtaatctgtttattcgcctggtactgctccactgtggcatgaaggcttgctgccagcagatagactgccgtgggtgaagggcctatgtgtggtttcccatctcataggacccttgcctgtgataccatgcagcggtcttcaacgggcatgactctagcagagatctccaacagtctccagaacctaatttttcccctaaaaaagtttcagtttttggttttaaaactctaacagggtatgatattgtgg
>954983187427
gtgagatcatctgacgggcaaactccttagctgagcaaggcactgcttttaaagaatactttctttctacacacacacataccatgtaatagaaaagctaacagcattgccaacctactttgggctagcctttatttacccttggtggcttctggaattttctgatgcatccatgagcaggtgctctagcctctgccttaccccttgttgccttaagtcccgtatcactttgagcagatagtggtgaattctgtggggtgattccacatggaagttctctgggctgtgtaaggtacctct
>955154510776
gtaaggtagaaaaaacacttttaagattaagatataaaaaccagctaagtggggctggagagattgaataatagcacctgacacaagttcaatcccaaaatccatatggtagaagagaatgattcctacagcttgtcgtctgacctcctacatgtgccatagcgagtgcatgcccacgcacgcgcgcacaacacacacacacactctctctctctctctctctctctctctcaaatgtattaaaaaccagctagctatcatctgaagatttaatgagacatagctacgatttagtatctt
>956925557465
gtgaccttttctgaactgcttttaagaatggtgacctaataaccacttaaagttaggtcatgctacttgccatggggaggaaaaagcctctaggctgggactgtatttttttcataatggggatatgaatgggaacttctatagaacacgtggattggccatgagcagggaaggcatctttgatgggtgtctcgatgtatattccgctggcctcactcattcttgtttggaggggggagtagatgatgaaatgaccctctctgcctacataaccatggcccttctggaaagttcactccc
>9572053314091
gtcagtacttgggtccttatggggcaacaagatggagtggccttcttgtcttgtgttgatgtcccatctcccatccactttttgcttccacctgtgtccgtaagtgtccaggtttaagtttagttttgccagtgaacatgatggtaccagctctctatttagccaaggatgaccttgaactcctggccctcctgcctccactttctgagggctaggattgcaggcatgtgtcactatgcccagcagaggggttctttctcgcagatctatttatagtactagatactggaagaattggat
>9581328443835
gtaattaaatacctttcataaattatatactatttataggctaagttatttaacagtttaacattttagttcaataatgttattaattcttattttatgcaaatttattcactacttctgctgctcaacttcactttaatctgttttactgaccagtcctggtttgctcctttgatcctaacacagattattaatataatgagatcatcaacactgtatttttttcctcttcatttgaaactagtagttagaaatccagtgggcatggttaataatgactgctttagatttgttcctcag
>959761777629
gtgagctagctgctgccagtcaagggcagtttccagggaggcctgtgctgtctgagaaccctgtaggacaggcctgtgaggccgctgccctaagacaagcaccttgactacaaagacaaagagagtctgccagcctgggccctcgggagagagcacttcctggggagatagcagtggtggtggccacagcctcagggagaagtgtatgtcagagaattccagaaggatccacacaggtgtgggctgacaactcagagaaagcactgcctacacgtgcactctttgcacaggctagcccgt
>9601605032023
gtgagtacagctgcccaatccccgaactgtagcagcaggacttggatacttaccgtgcgtgcaggctgcagagttctactgctggggatacgcatggggtccttgctccagggcttttcagtctgacaccaacctgtagaagattctagatacgtctgaggctccacccatgtcacagacatcacagttcttcagtctccacacactgttaccagaatctatgcctttctctgccccactcagccctattggttgggctcaccagtttcctggcattatcttagaacctgccacctcttc
>961115799591
gtaccggatggtccgacacgcctcaggctggacagcgcagctctctttttccccatccccgtgtgtgtgaatggagtaccagttgcccccagctttgggagtggggtgtgttgtggcttcctccctcccttccctccctcccctattccagcccccccccccccccgccccgtgtctcagttgggctgcattgggagcctggtgccggctgctcctattattctgctgggttactggtctgtttgtttgggggaccttagttcggagagactggctctgttcgtcattgtatctgctgtt
>96213145150687
gtgggtgcagggacagctgggaagctgtcaggctgatggtggctcatatctgcgtgggactgactggtcggccttgctctccgactgacttgttttctgttagaggtcgagtgccagagagaatggaagctttggctggtttgctccagctaagaacgctttccttcgacatgataaaaccctttccatgacagccttcagccttagctatgataagtcctgtgaatttaattcatttgaatgtcacagttagtcaaggaaaagcatcacaatgatgctcttcaattactcctggtgatc
>9631600297524
gtgagtgcaccccacctgtcgaggcaggtcttgggaatctgcatttctttattttaaaatattttgtgtgtatgagtgtttaagttttacatgtttgtgtgtcatttgtaaagctgctgccctcagaggccagagagggtgtttatctccagaactggagttatagacatgagtttatgtgagtgctgagaattgaacttgggtcctctgtagcagcagcagcctcaaccccttagacaaactttatttgtttgttttaagatagtgtttttctgtgtagccctggctgtcctggaactt
>9641162659997
gtgtgtgggagctgggaaaccaggaaggggacacagagctctacatttgggccagctgctagtgttgtggtgtgggctcagggacgctctgggtgctggcctcagcagagacttcatagagggaaagatggatggtcagcagaaggacctggctgctgggtgcacacgttctgtctttaaaacagggagaccctgcccagcaggattctcctctccagctacacagggcacagagaatatcatgcattgtgcattcacctaccaataggccctcatgttcttacccagtcctgggcacta
>965490449103
gtaagcatcagtgactcttacacgcgttcacgcgacccacaagtgactgtctctcaaggcccaggacctagcagcttgttctgtggcttctggagcatgactggatgtcatccatcctccttgccacacacccctcccacagttctatgaggcgaattttgacagcgcattggctgtgttcccctatgccagtctcacaccaatccctcagggctggaattttcacactatttttcacccagacatatgtcaaagtaataaattgctcaaggccaaataactgatcatacgcaaaatagc
>966393775720
gtaagccagcctttgccaccttccctgctttccctgtagtatcgcaagtgacatagctaccgataggtgcagagtccctcttatgatttacatcctacactctacagccaccttcaagaccatcccaggagggggtaggacctcaggcaggatatggtgcagatgaaacagaagtcgagaaagctaaattgacttatcaaaggtcaaccagcataccctttattaactctgtccctgagatttattcagttggcagccaattcaatgcttcccctgtgaacctgacactgtcctatatta
>9671553444587
gtgagattttgctctaaagtacaggatttggagtctgggggaattctcattacatttcacaaactaattaacattataaaattatggcttttataaaatatttgtgcatacacatggaatatcattctatatacgtcatgtgtttttaaaaaggtattatattctctgggtctttttccttagtcatggctattacagtgctaaatgatataagctttcaagtagccatagtttttgagttagaactgccatttactaaattcaagtgatgtattcattttgaagcaaaatgatgttcaa
>9681235133786
gtgcctcaggctgcacctccctcagtagcgcccgcatcaacatgcgctgcccctgctatgctagcaagagtctttgttagagagctttcaacctcagaaccttctcctacactcttacttctctcatctcacttcctggccaggtatagtgcgggcctttcatgcagcactcgggaggcagaggcaggcagatctctgattcaagggccagccttggtctacagagtgagttccagaatagcctatgattacacagaaaaaccctgtctcaaaaaaacaaagaagagaacctctctttta
>96912863137249
gtaacaaggacccgggctgcacatgtgtggtggactctgccttgtctgtgtcattagccattgtctgggcagctctgatcccccaagggttagctctgggttgtcacggtttgtaggagaggtaccattgaggcaggagtatggccagcgggtgtctgactgccacagtgggcccagtagagaaagatgtggctccagatggctgcagggccatgcagcagagccagagagccatccccacagtggccatgggcttgtgtcagagggcaagttgaacagcccccacaaaactgtctctga
>9701122628498
gtgaggagtggagtgtaattggagggaaggcgaggactgccttcaggtagtgcgccgccatgactacttcttactccttttctatctatcccagcccaaagggaagagaattcatcctttttagttccctttatatatcccaggaaaagaaaagggaggttcggagaggccagagagcttgctggaggctgagggctagttaatagcttgagacttagccacattgctctgactggctcaaaagtagtagtgttactttctgtgacccctaacttcagttccaggcctgtcactgaccta
>97161446364
gtgaggccgccctgagcgttcctccaccttccatgcatgtcccaggcaggtgaggcctcttcctgcatcttagaattgcttcgtccacccttcccctgttcagttctcccccatttcatctgtggtgcagctcacgggaccctgctggctccattcagcatgctcatgtgcgctctgtcagcactgagcatgctcagagagtctgcttctgtttccagccactgtaacataaattcctgaagtagggccatttattaaaaagaaatgaggatatagggcggtggtggcacatgcctttga
>9721025418986
gtgagtgtcagaccgatggcttgggatgtgatcgaaagctctaactagtcagctttaccagttagccagtgtacgggtgtaaaaacagattcctggccataaaggggtgcctaggctcaggggctgtggggaaatagggagaaacatgagaatctcctgggatttgtttaataagtggtttcttagcttcctctggtaggtagagcaaaataccggcctccttcttatagaggtgattcactacctaataagaaatgtttctgatggaatagaatcctgtataagtgctatatagtggta
>97319663135027
gtgaggtcccaagtcacggacccaggctgaggggcctgggaggcctgtgtgcttgagtttaattctgaccgtggctgtctcctcgcacagctgaggaagatggggccatcctaagccctgtgacttaagaggtcaggggagtcatggtactgactgggtccctggccttgatcttggcatctgttaacaggctggtttcctagccagcggtgcaatgtccatgtcactgttacatgagaagccctgatcccagcacccacatgttggctcacaaccagtgtagctccaatagccttcttg
>97418361136792
gtgagtttgggagctgcccagggcctgtgcgtgtgtgaaacatgactgatggaggttgcaggggagagtaaccttcagctccctgaggactttcctacggggatgccatcttgatatgcaattacccctttcatcatagcccttggaaggctgaggctgaagagttgctgtgcatttgaggccagcctgaagtacagagtgagatgttgtctcacaaagagagacagaaggggaggaagcacagagtaaagcaacctggccaggaagagttagggtttatttgagaggttttatgtgtgt
>97542088694
gtgactttagcctggggctaggagtccacgcccgcgaccgttgggggaacctgaattagtccctgagggggtgacagcggtgtgtgccttgcggggacagggaaaggacctgcgggtgtgcaggccgcgcccctgggatcttagcaccccctcttctcccccggcggagaggctcggaagggcttagaggtcacactgtgtgtggccgagtggcgcggctgtcattgtttctgcctcgcccacctctaaagcctcttcgaaaactgctcttgtggccccaaaaagctgctgtaacttcga
>976193185929
gtaagtaatttgaccttaagtatctatttgtggggaagaaagagaactctctaatagcccatttgaatgttgtaacaaatcagtttgataacctaagtttaatatcctaggtcattttttctaaggacttactgggatgggggctatatatgctagctagtactagatcctcaagagctaaatgagagtctcattctttactttgagttgagaattcaattctctaaatttaacactaaggtggtaaattgtggggggtttcttttattttttgtaatttatttaattttatatgcattc
>977819655276
gtgcacggcgggctgcgggccgggcgggcggccgctggggtggttggggcgcgggccggccgcgagcgccaacccccgagcccgcgccccaaagccgagcgcggggggcggcgagcagctggaaccttccacacctgctccgaaccgagggcgtccacgccaggaaagagcaggcattgttctcagaattccgcctgcctgctcccgcccggtgtcccggactccgacagacagacggacgcggggacagggtgtcagttgctctgggcccacttattaacgggacccctcggtttttta
>9781165190528
gtaagctggcactttaggcttcggggttggggctgtgtttttagataatggatcctttagtatggaagtaaccacttgttaaaacattttccagttaaagaatgttttatccaagggtggtcactcatacctgtcatactagcacttagaaaacggaggcaggaggattgctataagtttgaggttagcgtgggacttcaggatgagaacattgtctaaaaacaataataaaacctttcaaaggaatttctagtttgtaaagcattttggggttcgcagaagcacctccatccctccagc
>979245144892
gttggtctcttaaaggaagagaaatcactgatctaaagtatacatttgtaggattctccagccacagacaccatgctttttataattgcatccctctttagtcagcactgggtcctctctgtgcacattgcttctccggggaaacatcctaaccatgtccagagctggtgaagaacagcaggctccatcaatcaaaggactgcattgataagatttatgaatgctaaggataaaaatagttatgggtttcctcactgctttggaaaaaaaaccctggaacatcaactttaaaaatgtcag
>9805099104438
gtaagttaccttcttgcctccgtgctagccaatcagtgcttagtacagaactataactcaaaggtccatttgttttactgcagcttccaggcactttatgactactggttgtttgttattcctgaatgggtggcaaaggaaagaggggctggctgggaaaagtttatgccagagtcgaatagatcactttttctttttttgtaagtgtgtttatgtttgttatgtaaatgttcatgcgggtatgtgcatgtagacctgcatgtgtaaacatgtggttggaagccgaaggttgataatagg
>98147771942
gtaagaccagcccaaaggccaggaaggcataggggggctaaaaatcagagatttagagagccatgtactgtattaaaacttcccagggcaagagccaggaggctcctaggtccgttcacagagtactgtccaacctcatccctctgccaggtgagaaaacattcctaacactattaatgtgttttctgatccatttggtcttgagctgttgtgagacaactagtagtactttcaatttttctctctctctctcttaaaaataataaaatagtgatttttttcatttccattgagtttata
>9822010251080
gtaagtgataaatgccctcacctttttagttgcgtggtcagtttcagtgatgggggcaggacccaaggccttttgtacatgtgtcaggtgctctactgatgtacaaccacccacctttgcctttggttttgtaagtcagtgtcatagatagccagggttgtctttggactcctgtctgtacatctctgataccaggctgtaaatagaatcccaccatcagctgtcactctccttctaagagcaactgcagagccaatgaaggtgtggctggttcaccttggaggatagaggcgaggaaca
>9831900375491
gtgagtagttacactgacacttctttctctcttgttccccaacctgcagtgagatttggtattttcccttttcagccttctttggtaatatcttttttgtggagcagtagtgtatattacacacaatgcatacatttcaacattaaatatatactgacctatacaactaagtccactgtttgggcaaagtaaactggttttctgtttatttttatttgtttgtttgttttaagcagagatattgactttgtttaatttgaattacataattttaagttacttttaaaattttgattggct
>984501168318
gtactcatgggtccaggcttacggatgctgaagctgtgccacagtagtacaccacattttttaaaggaagaaaacatgttgctggttatgtaattggtttttcttcctcacacttcacttcagatttcgttcatgtacattcatattttgatatggtgataattatattattttccgattcccttagtttcactaaaatatgcttgcatagtatgtattgaattccggctagtggctatggttgtatactgtctgctctgaaggaacttggattccccgaaaaggcaaccatataaacag
>9851899158801
gtatgtatgagtccctttttcaataatacaacttgcggactagaaatggttcagcagttaagagctcaaactgctcaactagaagacctgggttcagtttccagcacccacttcaggtggctcaccgctgcctatgatgctacgccccttgtggtgtagaacctctagcttcatcgggcacctgcacttacatgctcttctcacctcctgctgctgcatacacacaatttaaaataataaaaataagtctttaaaaagttatttttgtaattgaaacagatttgactttttttgtttttt
>9867169123205
gtaagaatatgcgacttgatttttgtgtattttatttcaagtgtctaatttttgggtggatatattcatcttttgaacatgaggatcatgtagagacgcttttttctactttctttacttcctgtttcctccattctccaccctaccccccttccctctgtctgagatatggtcttactgtacccaggttagcctagaactcccagtcatcctcttgtctcagcttgctgagtgctaggattatagacatgagtcaccatattgtctgggtttgcttttctctctctctctctctctctc
>9879484106409
gtaagtgtctttgtttataggcagcttcctttggatttgttttaaaatgtgtttgaaagaaggcttaacagaaaatggatttataggtttctctctcctttctctctctctctctctctctctctgtatgtgtgtgttcgtcatgggccacatcatatgtgtggaggtcagggtgcaccttggggaagcacttccccgtttctttccactatgttgttcctggggattaaactcaggttgtcatcttggcaagtgtcattacccacactgccatcctgccagtgcaggaaggcacgttta
>988156699293
gtatgtctatttaaaaatataccttagaaatgtctttttttcacatagtgtaacttaatatatttctggttgttgtaggatggtcttgtagctacttttagttgatagagaggatctgatgttttcttttaatgttgagtattcgatcctggttgttgcttgctctcagttatagacagaagctttgtggaatattaacctgaaaagctacatgtgatttgaaagaatggaattttatgcacacaagaagatttatcttataggacttttcattagacacagaacgtgttgtgactgtac
>989376820
gtattcttttgctataaaagaaattacacatttgtgtgcaggaaaggttaaaagggaactttctaccaaagatagaattaatttctcagtccaaaaagattcaaattcaaatgttagaaatatgtaaggcaggaaagcatcatattctatgataaattctagcacttatgtgaatcttcccactctgaaattcagggtctcacattgtggatatggggatgtgggaaggcagtatttcgatgaaagacagaaaggggtaacatcattgatagatacctttaagtagatcttgcctcctct
>99014368111821
gtacgtccaggtagcctgtgcggactccagctggatgtccacagggctgacgtggcagtgcagaagactctgctttgtcttctgttttgggggctctttgttcccctgttgaaagggctctgggcactttcctggggctatatcaactagttgaaaacatcaatatgaactgaccagtacccccagagctccttgcaactaaaccaccaatcaaagaaaacacatgatggaacttttggctctagctatatatgtagcagaggatggcctagtcggtcatcaatgggaggagagacgcct
>9911883146570
gtgagcccagagatgtctgagcctgcttggcccggtgcctgatgtgccgtgtaggcgggtccccttggttctgctgtggctttaccctgtgccccctgacctgcctctgactctctgctcacgttcctctgtggcttcctctgaccccactcaaaggaaaccagcgttttactggatattgctgctccttcctgcctgctctggctttgtaaagacaggctcatttcgtctctgtgagcaagaacagcgcctgggcgcccccacatgactgatagactggtctgacagagctcatgccgc
>9921839067199
gtatgcagcccaggcggacgagcaatgctttgtggggatcaaatagctgcatttctagaaacactttcttctttctttttctctgaatcactttatcgatgaagatgctgtcaaagagggctggggatatggcttagtttgtagagtacttcttgctaagtttgtgttaggtcttgggtttgattctcagtatcacctaacctgggcatggtgggggcacacctgtaaccccagaaatcatgaggaagcaagaggatcagaagtgcaaggtcatccttggttatatgaggggttcaaatc
>9934176124663
gtaagaacacgaattactgaacgatctcttaaaaatctttctaggcgaagacatctcataaatttttgtgccagatagtcaggcaaaaacaaaaaccaaaaaacccaatacacagaggataaaccctgggacaatacgaagaaaagtctgcgagccatgtaactgctgcagcttccttttcctgtgactcaggctcttatgcaggaactcatggggtaaccactgcctctagctgtagcatctattagttttgttaactgctcattgaaaataggtttaaaggtgtgatacagtgtttaa
>9941918487295
gtaatgcacttaactatttatttaattatagatgctaacgtatcaattcaacctttgttgacaagtcccctcaccactcagtatcattggaaatgtaccctggcgaatagcactctatttaactttattgtagttctcttcgctaaaacccaccatgcgccccaagcctcatatcttgctgtgcaccgggtacctttgtataattttcagggtgaaaactgacaagtttagtaaggagctaacggtctccagggaagagatgacaatggctcagtcagtgtaagtgtgtgagaaataggt
>995218059159
gtatgtggttttatttacagactctgtttttaacttgtgtccttaacaaggaaaagcactatctttacattcttaaaatagcaaacatatacttactttctaccaactagcaaattatttctgaaaatgtttagctaaccaatatgatcatattttattttctttgttttgtaccttctgtatatctagaaagccaggatttggaagtatactgtcgaaaaaagaacattgtaatttaaaaatttgtaggttacaaagatgtctgtgtagcagtattgcttaggacttttaggtgtctga
>996983911359
gtaagcaggctcctcctggcaggccgtccttcactgaagaggccagagagaacaggacaaagaggaagagacagggctgtgggagcatcggctactggctactgtcccgcagtagctgaggagacaggctcagttgctggtgctgtggtgctacatcccccgagcacctgcaggtcagtggatccgccaggaactgctaacagatacctacagcccaccgggtaccagactctgcctctgtgctctacattagggatcagagagtggagaggcctgcgtggatcacacagcaggtggggc
>9977162151281
gtatccttacatgtagctgacatttttatttcagggttaaattgctatattggtatacagccaaaacacttgccttgtttctaattcaaaattgtgtgctaaaacaagcctactggatccttgaagaaagaattttttaagggtctgcaccagttttattagaaactccctgtgaactgttaaatgaaattcatgtggatttgaaggctggggctcagtagattataaaatctaatatttatttatttacttgtctcaagacagggcctcccgcagctggcctggaactcactgtttagt
>998294810184
gtaagtgccagcaggtgtcaaaacaggagatgccctggtgttctctgctaacagtcagaaagtttgcctcctgctcatggagggatggatgtcctcagaagcatgagtctaagtcaaagaaccttattattcatgagcttcacattagtttggtctgtgtcatttttttttccaaattctgtttgtgcaacatgtatggagctggttagtggctacacatgtggtgggttgcattatatgcatgcttagaaccatacttcctagtggccttcaagcaggcctgcttcagatcctgaggaa
>999216222444
gtaagtgcttcttcattttattctattgtgtgaaagtatgcattgattactaaaaaacttatttagtgttgacttttaaaaaagtaataaaaatagttttattacttttaattttgtatctgtatgtagtctgagtgtgagtgtgtattcacgaatgcagatgcttatgaaagccagggttgctggattcctctgcaactggagttagcagcagttgtgatccgcctggcatggtggatgggaaacaaacttgggtcctctgcaggaacactgtgcattgttacagtgtggactttttaa
>1000130166805
gtaagattggttctattttatctcgttttaactagatagagtgcaacgataaacattgatgagactgttttccctaaattgttggcgcgagtgaaggggaaatcttgtgaactgaacgtgcacgttaagttttagctaaactagcgggtttctcagctaaaatactgcacatcctgtcactgtaggagattacagagagagagagggagggagggagggagggagagagagagagagagagagagatttcctctttttttgaaacagggtttcactgtgtaattctggcaatcctggatc
>100113070142450
gtgagtaccaccacgagggccatgggggtgaggtgtcctggccactgacattcgggaagaggggaatcctggaagggttccatctcatttaacattgggagtaaagaaatcacatgtgttgagctaatttgggagtcagccccacatgtaacgctctgagaagggaaagcccgagtttgagtctgaagcacacaggggccgaggaaagcttgccagcaatggctggctgaacaactgagctcatctgaattctgtgtggagatcgctcactgctgtgaggaggatgacccccgaggaaca
>1002514467913
gtatgtttgttatcatgtcctgaatgccataagagccttctgaagtaatcttgtgggtgatatgatacaactcatgacttgcccataaagcctacttgctagagtgatggacttaaataaccttgatcactttacatgacttttcaaggacaggtctctccaataccatagctttaacttctgcatgtggatactgtcctagatttttctcagttcatttgacaagtacaagctacccatgagacaatgatgaaccttccatatccatatatatatgtatatatatatatatatatatat
>100310725135800
gtgaggtgccataggccagatgtgtcagtgagggagactggagagctctaggtatttggatcttgggatctacaggatgggcaacagggaaactcggacagatgtccacatgaagggatgtgtggaggtccaggagcgtctcacttgggtgtgaggtaaaggaaggaaacaaaagcagggtgtggtcgtgtacgtctgtaatcccaacacttgggaaacacaggcagaaggatcaggagttcaaggccagcctcggctaaatagcaagtttgagtttgaggccatcctggggtagatgag
>1004155409107
gtaattgctcttcaggattttgacttcagagggcaagggtaggaatggagaactctgctcataaactttgttctctggctcttttggaagctttaaacaattactgaagtgaaaattcaaatagttttcacaaccacggagtttttgtttgacaataatcgcggatactttctgaatacccagacctggtaatttttcttcgtttccatgctccagctaccattctctgttcagactttctcctctttggaaatcggtgtccctaccctgccttgtgtctcctgtcctcttacgtagtgg
>100516921114178
gtaatcccaaaggaccgcacacgagggctgctgctggtgggggtgctggtgctggtgggggggggggggggaggttctcactctttattaggaaagatctgacaacctgagtgttcttcacctctgcttttaagtattgtatgcttattgtctgcactgtgctttggtcttgatgtagctcctgtgtagcagagattagtattataaacagccttataccctgagcagtggtcccgtggggcagtactgcctgctgagggactggggtcgcggtctccatattttagactgtcctaacta
>10067095103955
gtaaggagctcgggcgcgtccccgggccggggaaaccgcagggaccccgcgcagtcacattccgggcctctctgtggatcacatggcatgcccgcggtggccggccggcccacctgccgttccccctggtctgtctccaatcccccttgatgtttggggaggggaagaggtgcccttaaaatccagtctctgagcaccccctcccacacacaaccaagtcacagggctatgtgtgcaccgtgccaggcctacgggtgacagggataagcagggatgttctgcagtctctggtccttagct
>100737101659
gtgagtaccactttgtcaagggaagcgaatgtaataagtatgcattggtatgggtttgagatgtgtgatagtaatagtattatagtaacactatactatatccattatagtatacatatgtatatactgcacacatgtatatatacactttaatataatatatattaattttaaatgctatataataacatatatcctatatgatatacattgtataatacacacaataatatataccatatacacatataatatatacattatagtatataacatacaaaatatgtatatatgctatat
>10088508108995
gtgagtgtggatgtggagctgccggcctcacccaggtccatgggtgcagagaagctgcttagcaacagggtgtgctttccatgaaagggcctgggaaactcttcaagtgttgtctgactgagagaactgttttctttctttctttttttttttaaacaacttttttattaggtattttcttcatttacatttcaaatgctatcccaaaagcctcccatactctctcccaccctgctccccaacccacctactcccacttcctggccctggtcttcccctgtactagggcatataattttg
>10091761659384
gtaagaataattattgtactttgtcagtataatgaagggatatatatatatatatatcccacactaaaatttatccttgggatcagaataataggcaccactcaaccctgaaacctcaccgacaagggtgccctcttgtgcaaaccattgcagatagacacttggaatctactgatcggtagcgtgcctttttgggcacgttgcagcggtttgcattgtgagcaagcttcttatgaaatcgcaaactactaatctagtactaaattggtgccacgtggctgtgcctttcagaacgcttat
>1010796464530
gtaagaaaggcccctgtcggagcctgggcacctaaatccccagctctggtggagacgggaaattatacaaccctgggtcagaataagcatgggttaaaggcctggggacatagcagagttagttccgtgcttacccagcatgcacagaactctaggtttgagcccttagcagcacataaagccagatgtgctggcacaagcctggaagcccagcacacagaagatagaggcaggaggacttggaggtcagttatccttgactacaagcatgttctaggctagcctagactatatgagact
>10111524832456
gtaaggaggagctgccgccccgcggtagggctgggcggacctggcgtgagggaagcctccggggagtgggtctggggagagttttccccaaggaagggtctcccacgccgggccggaggtggaagagaggcccccggtcccggatcgccgtgaaggcctcttaaaggggccgcgttccatttctctctccacctttgccgggtgcctctccgcccagcggtgtgcgcttcgctctgggcgccccaccttctaccccggggcaactctctctggtcccccgcgccctagggaccattttaa
>10121517215822
gtatgtgataataattttagtgtatgtattgtttattaaattagtgtaaactgtggtcacatttaaagggatgtgtgaagttattaagaatgcctcaaaggatattaaggtgggaaggaaccactgaaaaacaatgttgattttatggatgaggagttaaaatcccttgagcgtctgagtttatatgtcaatgcattccattaaacgcttgaaaagcaggcgctcatccaaataagacagttgttttaattaataaacatcgccaaaatttgtgtatatgtaagtgtagtatgtgtgtgc
>101330447890
gttggtcattggataaacggccaaaagaacacaagacaagcaaacaatgctgttttactctagagaaattgcacaggcatatagaatagatctgaaaatctcacactactgatagtaagtcatgaaaagttgtatttttaaacaattctaatatgtagatagtaagtttctacataaagtaaatttgatttgtaagatggcatacttttttgatataataattatattttggctgaattttatattatgggacaagagttattatcaatgttattcagagttaattcatactttaatttt
>1014717063996
gtgggggagggaggagggggacccagagaggcagagagagcaggaggggggagttagaggggggggtgaatgtggggaaagagatggtgaggtggtggagaccgttcggtagagagacgggatgggcggggctgagaggaaggggctaggaggaggagggagagtaggcagatgaggacagagatgaagagacagagataggggaaaacagagagacgtggggaggtggatcagtgagggatgcagaaggaaataggggtagggactgggagacagctgtgggaaagcgggtgggcagag
>1015836421032
gtatgtcgtcctttacaagttatttgtgatctgtgtactggtgaatcccagcttacagtttacatgaatgcttttgtgtaatgaccagaaaggaaagtttcaaacagtaggaaacctggtgtctgagttagagctttattactgtgaagagacaccatgaccacagcaactgttataaaggagaatatttcactggggctggtttacagttcagagatttagaccattatcattatgatgggacgcatggtaacgtgcatgcagacatagtactggagaaggagctcagaggtatacgtc
>10161036993340
gtgagtgggccaaacgtctcagctgctggagaatcccagctattagagggtcgggtaggggtttttacaggaagaggggggcacagaattcaacccctgggtcttgcgtgtgctaagcatgcgtgtgctaagcatgcgtgtgctaagcatgtgttctgttgctgagctacagctcactagcccccagatttaaaaaaaaaaaaaaaaacccaaagtgcactaagcagaattttccaccttcctggtgactttaatgctaaataattaaatcactttaccaggaagatttctcttgtcctt
>101729110540
gtgagtaaaataaaaaatatttaacatttggttaaacacggagatctgtcttcctgtctttgcctttaaatggcacctacccagaaaagctaaagctgtatctaagccctgggtctatgcagatgacagcgaaggaggacagatatttcagtgacctcatggtgtatctgacgatgtgttagcagtttctccccccaacccccttaagctgctgtaaaactctcagccccagagctgaacagtaacgatggcttgagcactaatcacatgtccagagaatttctgttttatttggtccct
>101884688799
gtaaatcctgtgtgccttttaatctctcctttcccttgtgttctaccggcctgctctatcccatccatcagtatttaattaaaagcccaagtctcctcgagccaatgggaaagttgttcacagcatcctaagtactagattatgtgagacactagtagtgactagtccccagcagtcatttgactcaatgtggagatgagaaagagctaaggctgaagtagaaacaaatactgcatcctggatgttgcttgaagtttaacgatcaaaaccaatgtcaaacacccttattcctttctatgt
>10191280090229
gtactgaggcaccctcaccgggtgtcggccctcctccaccccttccatccctcctggtttccaccatcgtgtcttcattgcaacctcctaatacgatcatgtcaaaaggaatcttatttcttcagactgttgttagcttaggagccctggctccacaggcctaagagctgccccggtgtcagcgtcctcccttccctgacagccttagcctctgtcccagccctgggaaaggagactgcctatcatgaaaaggaagggcagtcagtatacactgctgcactggcttctgttcccttcatc
>1020857443584
gtaatggggtgtgaggtcacatgacccaatcagatgaacatcgggacagaagcagctttcctgtcaggggactctgaacccccaagtgatgaggcagagccttgctggagctggggagcgtgaacctcagttctgcctttgttgttgcacacatgtggctgtgcatcagcatggggagtctcacacatatggcgtgtgttacaataaccagcttcccaatccttcaccataccacataacaggcaagagaaaggtcccagaaggggtccctggccctggtggcagacatgcagtacctgc
>1021679542450
gtaagtaaggtttttgttttattggcccagtgtttgggtttgatctcccaagagttgatctggggttatttatttggttaattattttgttgatgtgagcaccttgggggaaaagtcctttgatggtgctaccattgacagttcgatcctgggttgcagatacataagctgagaatgcatctgatataccaaaaccacagatcatgtcgcttagcaaccctgcttcctcttccctttgtggctggtaggaagccgaggtacccgttactaactggggaagagagcacagtgggaaatgtg
>1022341649050
gtacggtcctcttcagaagttctcccctctgtacccttctacgcttacacgcatttttatgaagcagtcatgctgtgtgcagagtgaggcgtgaggctcttgacacaagaggacgtggaaaccgtgtccccctcaaatggttgctttctgatctgaggttgaaagttttatcttagatttctctcttaagttctgcccttaaaaaataaagtctgtaaaactaaggtgagccagattctctgcagtgtttccctgcaacgtgttttgtttgctgcctgtctgtggcatctgtagtttctt
>10231495683680
gtggagccatttgttttgttgagggggaggaggtgctggagtctgtggaggaatggggctgtgctggggccctgttcctgcatctcacccatcacaccttcggaccagcctatcggctcagggccataggcctcagcctataggaactctgatttgttgtgggcagtaagggaccagaggactcttcctgccacagtgacatctcccctaaaggggactgattcttctgcctgctgcaatggaccttcagtccctgagtccctggggttaaccaggtcccatcatgggtacagagggaga
>10241954276548
gtgagagggctctgggcaggggtaccagtttcccaagattcctgagtaccaacagatttagaatggtgtatcccatccagtcttggacaggctgcagggaagaagttttcatcatttttaatagttactgttaaagagatacatgcattttcaaaaaaaacttgagggagggaacatagaatacttgggttctgtctcaacacccacatggcagctcacaactatctttatctctagttctgggagatatactgcctacttctgacccccaagggtaccaggcacatacatggtacccat
>10258318149433
gtatgtaaaatacatcactgtggtacttagatgattgacaaagatcctgaggaagtatttatgtcattttacagtttagtgatgatttagatctgttcatgctaagtgcagctaggcttgacaaaattgttggcatgtgctccaagttttaacagataagatatataggatgttttattttgcttattcagattcatattttgctcacaacataatatatttagaactctgattcatgtaaggtgctatattttattacaaactctccaacatagaaagaaatacaattatcaggtagaa
>10261536132111
gtaagtgctctagggaagggaatggctcttcagcctgtccagtgtgctctggtactctgcctcctcggtgggcttgaggacgttgagtcctgctgccttcttcctgctcacaaggctaatgcaagagtctgcggctgtgcttctctagccctgcagagcaggcgcggagccagtctcctgctgaagcaacttttcaataagtacatgtctttcttctctccggagttacttgttctgcttcatcccatacaagtttggggagggatggtgggctcttgaaagtattgaaggtttttgttg
>1027758675497
gtgagtaaatgttagtcctggggaattggtgagaggctgctcacacaataccaaaagatcagagctttattcttgtgcacatagagctagttgaacaatcttccttagttggtcctagattattacacattaagttaggtgaagaggctgagtggatcagctttccactccgttttgtgtttttctggaatgggttgtatctaagaatggggcttttgtcactgtcatgtttatttacttgttggaataatacagagtaaaggtttgatttaggctgccttaatatcatagctcttcttt
>102812431113805
gtgagtacgaaatgtttgctattatttggaaagatgcaggcttttctagtgtaatagatttattttataataattgatggaaatgttttagagaaattttagattaatcaaaaccttcctaagaaagcagaagtcccccgggcgtggtggcacacgcctttaatcccagcactcgggaggcagaggcaggcagatttctgagttcgaggccagcctggtctacagagtgagttccaggacagccagggctacacagagaaaccctgtctcggggacaaaaaaaaaaaaaaaaagcagagg
>1029581680685
gtactattgtgggattcagtattgtgacttgttttaaagagcatatgcctgaccaagtagttctgattgtcttttattccataattgatatatttagttgcacattctgtgttgaactaaaatttctgttgtgcagggaggcagaggcaggagaatgtttgaattccaggatatctgaggctatgtagaaatcctgcctgagacaacaaagtattgtgttactgtaagatagggtcttctaaagataacttgtcttttcagggtagagcatcaggagtcctaagccaggtctgcaaattc
>1030549849047
gtgggtcggcgtctgcgctcagccttgccggcggcgccaatggcgaggcttgggctaggtgctctgcgggtttttcggatttgtgtctggaagagaaggctttttcccaccccctcttccttaccttgtgtgatgcgtgaataacacccggtttcagaaagtgtttgtcactctatttagtaaacccccagagaggtcctggctgctggagctttgtctccagagctgttagcatctctgctttgggggacaggttagggagaaagccgaacgtagaatgcacggggctgaaggcttctt
>103120078150082
gttggtgaaagctctccacaaaaacttctgtttcctgatattttataagtgattctatttcatctgtgtataaaatttggccttgtaaatcttactattcatcattttgcttatcatcattcttttcaactatcacataaaatatccttgtgtgtgcaataggatttccatagttgtagggaacacaaaaagttttctgatagtagattaaaatggtaaggccattttctcatgacacagccatgggtactagtttgcattggtccagctgtttaacactgcacagactttatgtttaca
>103215449126253
gtgaggtgtgggaagagatggctctaggaagtggaagagtctggcagagcctggaagacagttcaccccaacctcacttcagggcttggggctttcatggctttgcttcctggttgaagcccagtagagagtaagcaagtgcctggacttgcgtttcaggtttcattctgccggcttgcctgtaagtctgtacagtgtttgaaatggggctggcctggagttcgccgtacagcttcagcccactgagcgcagaagttttgtgtgcaccttgcagatttactttgatcgtggtgtgtaagg
>1033394484296
gtaatgtgtgtgtgtgtgtgtgtgtgtgtgtgtgtgtgtgtgtgtgtgtgtgtgtgagagagagagagagagagagagagagagagagagagagagagcgcacctgggaaactggctggggtgtgattaatggtctgtggagtgggtcaaagcactgtcatttggagctgcatggtccaagacttattcttggcgtttgtggagttaggtagctaccattgctcacagtaggaactgaaccggacatctcccaggacgtagatacacttgagttttatcctggttttccctatatctgta
>10342079123351
gtaagtaaggcatcgcaaaggagcgctccactgtctctcacatcccgaaaccatcccacagggagagacacagacacagtctctgtggcgccttgcttggcatctggatttgagactccttgcattaacaacacttaagcactctcaccagatggggcacatagttatatacacacacatgcacacagcagataggcacacacatacaaacataccacacacatacatatacaccacatacacacaacacacatacacacaacatacacatacacccccccacatcacatatatacacca
>1035588148453
gtatgtcaacttgcctttaaaaatatctcttgggaggctagagaggcggctcgattaataaagtgcttgctttgagaagagtgttcagacttggcccagaggtgcccagctagatgcagcagtgcacggttgtaatcccggcactggggagccagagtcagacaacgctggggcttcccagtcagtgaggcccaggtgcagcgaggggcttgtcgaggcctgggtgttcaatcccgggaatccacatggtgggctgagagaaccagctcctgcaagctgtcctctgacccccacatgtac
>1036410376131
gtgagacccgtctcgagtgaacacagggtgggggccttggggggctttgccgggagggagcctcctgaaggcttccgctgtgggcgtgctcagctcatcaatgcggctgttccttctgtctgtctctggcccctcctggatggaaggagtttggattggtgtccttttaagaaccactttttgctaggcatgcgttcaactctggaagcaggcccacggcaggtctcccacccccaagccccacgtttctccagcatacactctgggttccattactgctgcaaagtgccccagtagata
>103710069192
gtaagtactaactggaggtttagtattttggctcacagaccttcctctttgctttcttttcatacaatgctaaggctacagacatgcatatctatgcatggatttttacatagatgctttcattaggttcttcaagaagatttgctaaagaaagaatactggaaaactaaaacagcatggtaaaaaaaaaaaaaaaatgaagttctggtattagtctaccttgggagtcttgacctcgctgcacctcacactctattccataggcatttaatcaggcttgactgaattggagaagcagaa
>1038543768853
atatcctttatctaaccctcactgttcactgcatgagtcttttttttttttaatttaaaggatcaaaatccagattttagatttgtagtctttttaccttggcaacattagctggaaaaaaatgtattcatatacatgtatttagtaagacatattaatcacagagcaatacctaaattatgatatattcctgtagtgaaatattgttaaaataggttgagatagatttataggtagttaaatattatcacaataataaataagtagtttcaaattagaatagtttttatataatttcta
>1039221347316
gtaatgagacttggcttttcacacacgaggacaacagcgagagataggctagccctcgcagccacccgggtctgccaagacccgaggacaggctaacgtctgatctcttctgatgtgacccctaggtgactgacacggaggcagagggctgggaggtgtagagtggacagcagcagacagccgtgttagagtctcccccgtgtaaaggcctcagctgtttcaaaaagctgactctgatgtccatatgtatctctgcttcagactttaactagtaagaccctactgtagggtagaggcgca
>1040815696805
gtgagttcacagtgggtgaagtgtgttgattctaatctttccctccctggggctggtgccagcccttctccacacccgtcctgatgtgctctctgtaggagctaactcctcctctgactgtcttcactccccagcttacgaggtactctctactctttccatggagaagggagtggttcaggacttaggaaataagatgacatcaagactagcctgataaatgacaggaatttaatgtctccttttcttctccttgaagggcgttcaaaaggatttttttttgtatctttattatgtgta
>104120361127537
gtactgcaggctgagagaagggttgcatggatgcccgaaggaatgtgggaatgtccgagagtgtgtgtgtgtgtgtgtgtgtgtgtgtgtgtgtgtgtgtgtgtgatggccaccaccgtgtggagacagcctagtgaccacctcggggagtctcagtcacccctagtgtccttctggtgaccttggtcacatttctcaaactcctacccagctgtggatggccaggtaaggatctgctggcctcgtggtttcctataaagccactttccttgatgcttgtccctacatgttctccaggct
>10429375144189
gtatgtctggcaccctctctccttccacctcaccttaggtacttccatataccgtgcagcacttgtggatagaaaaaacacaggggcctagatttcctgggattgaaagaatgggaactgggcaaagaggaaggatcccagtgctaatgcacaagaactgagtggtttgattcgttcatgcccaagcattccttcaacaatctatagcgtggtattgagctccagtgatgctgagctgtacagtctctcctcctagtagggtgttatacagccttgtggaataacttgttacctcatgct
>10431218794168
gtaagcttccaaaatgttttctttttgaaaatcagtgggactgctttcttttggtttgtttatgcagtgttgtggcactaactaatatataacttgtatatattgagcagatggtctacaactacagttgaacttcactctcctctaatgctctgagagagtcactgaatagttaactgtcatcattggaagtattggacagagatgccaatgaatagcatgttctcgactagaatctgttttggtttttgtttttttatttctctcctccttattccttacatcttttgatcacctgga
>104413508129953
gtgagtattcctttgttgactttgaatcatggtgtttggtttaacaagttaggggttaattctggtgggtcacctgcctgtaatgtgtacacacatctctggaaggaggagagagatattagtagattataaagtatactagcattaaaacctgggttatatgctctttttcaactgtgttgatagcacatgttgaaaatggtgtttctattcctatttcctatgtttgttattttaatttatttaaaaatctaatttgagccgggcgtggtggcgcacgtctttaatcccagcacttgg
>104517810473
gtaagagcttaatgacatatcagatgcttagactttgcatggataataattgtcctagttttatttgcgcatttttaaaatatcaaaaatatcttttagctgggtagcacagatatcttttaatgctagcactctggagggagaggcaggtagatctttgagtttgaggccagcctggtctacagagtgagatccaggacagccaagactacaaagagaaactcttatctcaaaaaaaaaagagagaaaagaaagaagaaagaaagaaagaaagagaaagaaagagaaaaagggaaagaa
>104619822101875
gtaaaacagactggcctgcctgaccgtcttacatttcacattgttactgctgtagctggtgttgcttccagcccctcactctgtctgctgctggttttaccgtgagacagtgtctcactatatagaatagcctggtctcaagctcaacccttggctcaggctgagtgatgggtttacagtgtatgccaccagcagcagcttacctggtgatgtagtttcttgttgtctcttctcaacctattcagcgcagggacttgtgggtcttagaaacattgaaaactcctcacaatgttagctttc
>10471130439769
gtaaccaaaattatatgtcagatttgacaagagtcaacaggctacttactttcaaatattgagtctatattaacaataaggcacagctacgttctatgttctccctaacaactctctctctctctctctctctctctctctctctctctctctctctctctctctctctttctctctctctctctctctctccccatgtgtgtgtgtttgtgtgtataattgagaagagaaaacaaaatagagaaaagattttgaaacacgcagaaatggtttagcaattacttacatttgggttatgct
>1048468748523
gtgcgtttctgggtgggcgggtcagtgttgtgtcttcccccagagcccctgtccctgtacttggggcatgaccctggcacatgactagtcactgatagcagcatgagagaatcgatctcctctgcctgtgctttttgcatacgcctgagccattatgttgtgggtagctgagtcagagcatgggagaagggctctctttactccatgaatggtccagggcttacataaatctccacagggtccatagtcctccctgggttgctcccatagctgcctcttggcacccggcatcctatatgg
>10492946145036
gtgagtactaaccagttccaacaacagatacttaagcgagcttcccagagctctcactgcttcaactgtccagtcattcagtttggttaagagaacacacggtcaaccatcttgcgttttctctagaacttgcagagtccttagcatggtaaattctcctctagcaatgcccttgatttctcagactcactgatcataaagtctttcgggaaatatttgtgaatctcttaaaagtaccaaaatattgctctaaaataaattgtattatattaagccaaaatatttttatgatggttcctt
>10501529046109
gtatgccagtgcagcttgcgtctgacccgcattctgcagtgatcaggaagactgtacgctaaaccctgggaagaacagccggctttagagggtttggaacacaagtcacccaggaaggctgtgatttcgcatcctgtagaacttggtgtaagcagggtcttgaatgtgttctgaatccatccatgtgtggtgggcggtgcccatttgtcatcccagcagtttgggacagaagcgagatcttcatgatgcaaagccagcctggcctacagagtgagctccatgctaactgtgactatataa
>1051588853880
gtaagtcactgtgggcagccaggcgcatggtggaagccagttccttccacctttgagggattgttttcctctcatagagatttgggaaaacaggtaggacagaggaaatcaggaaaccaaaccctgagatgaagggaggggttcagatcatgaaaagattagtgccgtctctactttggcaactcaagcctactgccttgccctgtcatcccaacagtgtggtggacagtgggggtcagatcttggccctgccacctttggatttagcaacttcagcaaggttttgtgccttggtttcct
>1052550410656
gtgagtgcccccactccccggtcactgacggtaggaagccccggagctggaggcttggaggagggaggcttcgggaattaagggattgattgtgggcatttcaggcaagagtgatgatgtcaccagatgtcaaggatgctttttcaaataacaccttctctcccacagtcgttcctggcttgtggctggtgtgtacttggtataggaacagcttagtgattgggtgtgttcctgaggagtttaccactgggtactgggctccagtccccatcagatctgctctctgaagcatgggcacgt
>1053201788743
gtgtgtgctaaggttgggtgcatggggtcggggggacatgggcacacagggttgcttgagtttggactcctctgtagatacaccaggtctggctgcttactgaggctgggctgaggctgggatactggctgggggtgggaggtgggggcgggtagatgctctggggctactcttgcactcctgcttgcaagaccttcttagcactgggttgggggggctgctttaggaattcaccaccggtgctggtgccagggtgggtttcgggagtgagggatgaaggatgcttgtgtcggacatgga
>10542034477920
gtgaggccgggcgtatggggacggaggccgggagcaagtgtagatggagacgccagggcgtgcgggaagagagactgaggctgctcctgcgggagggaggccggggcatgcggaggagagacctgggcctagagaggctggaccccgaagagggcaaaagccgcgggcatcccgtgggtatggagagcccagcagagcagtgcttgcttcctcctctgggcctttggtgcgagaagtgaaaatacagtttctttatggccactgcccctctaattcccgctcattttccggtcctagatt
>105518260112651
gtaactcacctattcgttcatttgcatactcgctcacttactctatccctaaaatacttctgaaaacgtaaaatcaaacaactggcttaatagaatttatgtgtcctctagaatccagtcacatacatatcttggaaatactttttcactatatgctcaccaaaacaacagtgtcctgacataaatgatctgatgcacttcacagaaagacggtgacagttaaggaggaagtcagggacacacgcgggtgcatagtccttgagatcagagcactgcagaaaagttggtctcagactcacg
>10561940312077
gtaagggctcagatactcagcaccggctagacagcacctagggcttaatgcagtcctcaagcagatcagtcagtgtcttggggtctctggagccctacgtcttcttttctatttcccttaagtctcctaacccaccagcctccattttagagctcggattcttgactagtaccttaatctcacttggttttttttctgtgtttctgagctgctttttctaaagcacattttgctacttggtacagtgttagcctttgtcttgttgacaaaattctttttgggttggattttcagatatct
>1057777361880
gtgagccaagtagacctgccctcagaggctgcagacttagcagtgttcacaggggatacctgtcagcccttcccaggtaggagagatgacttacaaattcatgaagtgttcagttcagtagcttataatctagcctcagggcattgtaaccatccccagttctggaaattttctattaaccccacccccaccccaccccacacacatccaattgccttagcaataacttcaccttgtcctcaggtaatagtcccctgttttctgtctaagaatgtgggctttagggccagtttacataaa
>105861719960
gtaggaagataagcctcccaattagtgtctcctctcagagcttgcttatttccccaggagaggtatggggtaatggagatagaggttggggttttctctgttaatctatctttttttttttttaaatcccagtggctctaggtaaattactagatctgagcttcagcagcctcgtgcatgctaatggaaacaattattaggcagggccgtataaggattagggaaaagtaagagatccttacacacaatatatattcagtgtcagctattttatttagctctctggacacctctgaggca
>1059313471499
gtgagctgccacctgccaatgtcccttagaaactctctgggtagaccccgtagaccccagagcacacgtgtgtccaaagggcttcttttcttccctctcaaacactagctccgaattcccaggctccccaaggctcgtgccctgttgtggatatttgttttgtggccaggcagagaaagcttgccctggaacgtttgtaaaacctggttatttgatgtgaggagtgaatgtcagggtcaggtactgttaggactgttcactggagccaacctccctaaaatgtggaggacacagcccctg
>10609796106026
gtaactctagtgccctcagggaggacaggagcacacagaaggaggagatgcagctatgctaatctctttaagtcgctgaagtctctctgtgccacgttcatgtcagctgcagcactggtcttctctagttcctggcagatgggattagaagaagtggattaatctggtctgatcatcctgggataatgggaactggattaatcaggtctagtcatcctccctgttgtttctcttgatgaatctgtgtgcactttcaaaacaatgttgctcatgtagagacttaaagcatgtactcaatgt
>106118926137486
gtgagtacttggaactgggggcgggaaggtaaggtgggataggactctcctgagtaaaagtatctaatgtccaacagtatatgctctgcgtgaaaggaaagagcagggtgaaacctagccagtctagtttgaccattctaacaatcccaaaagttagcagagctttaatgagcttgctttgctggactgcctgcctttcattggaatcataaagttcccttagcctgattctagctttactgcgcagatctagagcaagcctcaaagggcagagactgttcctgtgtctccaagataggt
>1062272985897
gtaagtaccaaaaatgataaacaaattatgcatatatagatatagatttatagacaaacacacacacacacacactcataggaagaaagaaatcaaggcctttatcttattttcttacatatttattttcatgtcataaaatacactcattttgggggacctttgggatagcattgaaaatgtaaacgagggcgtggtggcgcatgcctttaatcccagcgcttgggaggcagaggcaggcggatttctgagttcaaggccagcctggtctacaaggtgagttccaggacagccaggact
>1063730874740
gtaagtgctctgtgtgcatagggatgtggtcaagtggtcctcagtagggatctccttcacgggtaaagccacgtctgcgtgttcagggagctgtgcctctttcttccatgctgtggtgcttccacctctgctggtgtgaagaaatgaaggccagtggccaaaaagcagccatacctgtattcacttcccaagtgaggcatagcagaaaaatcaaaattcttaaaaataaaatgggtgagccatgaaaaaaaaatttcagggaacacaattcaattagaaattgacattttaagaatattc
>106418885137178
gtgacagtgacttctgtctttacagggtccttacagtagctggtttgggggaggtcagctcagtgtcgggtcaggagacaatggagggacacaagtttgtgaaggaagacacgaggaagccatcatgaagggccaggcagtcaatgctcttcatttgttgagggcagagggcaagtgtgggcaaagaccctggagtagagggcatggcctgtgtgaggcccaggcaaatcagatcagaaagtacagaggtcccgaggctacagtgagtcagatcatggaaaccctaagagtggggagcca
>1065859134796
gtaggtgattcatctctgcatttgccagggaagtcccacgtttctcctctctaagagctgtcactaactaccacacagtattttgtgtgtgtgtgtgtgtgtgtgtgtgtgtgtgtgtgtgtgtgtgtgtgtgtaaaaactaaaggagcaggaagaacatagaattaaattaatcgtaatagtggaagaactaatggagatgaactaccagcatccttgttggtggttagacctgctcaactattggcagggaatgttgagtatcagagcctgtattctacactttggaactaaccagtt
>1066284465006
gtaccccagatgacggccatcctccagcatgtgggtggcagcagcaggcatgccaggatgtagcactctccccacctcaatcctttaatgtcttttacatcaacttgttcctgctcagcagttcctacgtcttaagtcatcatgttaacttcaccctaaaactactaggcatgttcagtatctgaggacatgcctaggcagtatttcccagtgacacctccaatggctcctccttatggcatccccagggagccctcccacacccattctcacatctcacagagtcagacctggtaaagt
>10671175279438
gtaagtactgtctggacattggtgtgggtgtcagagagcctcaggtcactagggtgtgatttgacgctgtggagaatgaccccatctgccaggttgctgcccatcgttcttgcctccttttcctatcgctgtgatgacatatcctgacaaagcaacttaagtggcaaaggtttactcactgttcaagaatatagtccacagtggcagggagttcagggacctaagagctgaaatagctgggccctctgcatctgtagttgggaagcagcagtgggtgcctgtgctcagttcactttctcc
>10682002364552
gtaaattcttgggggtatttgaagaagtctgaaggagagatgacttgaatatgtgatgcagatggggggggggttagatgcagagagtatctgggggcggtttaggggctttaaggttcttcctgggggagatgcctggaatatctgtgctgtgaagacagatgacgagtagccaccaaggaatgtgttgcgattcaggaggaagatgtgaggagagaaccaaggaccaaagggcggggatccacagggagcgtccccagaggaggcagttgaaagctgagggtggtctccggggaggcc
>10691136010959
gtaagtggaaatcacaagtcaatttggaccatctccttctaatctcaccgaggacagtaaggttgaaggggcctgcttcactttcttagccacaatctatttgctctggctaaaatactcagaggcgtatatattgaaatgtgaagtcacttagctcttgccttattagttgtatttagaattgtttgttcattttgactaagatggtaaagaaaacaattaaacaacatacttatgcttggttaatagttttggttattattgccatgtagagactttataaataaggaaaagataact
>10707032110134
gtgagtgagccttcctgccagggagctgggttcgggtaactggagaatgacataaactccagacgtagtctcatgagaacagaagaggagaagcatggacccgatatcagattttaacttggagagatcacaaagttgaacccaggacccgttcgactgtgtagttagtcctggctgtcactcaaacctgagcgctgtgcatgaaagctagagctggtcctgaacctggcatgttttctgagcttttttaacataggccctctgggaggagctcaccggaaagcagaagcatagctctga
>107116955138452
gtagtggtttatctcagtaacactaaacctcttaatttcggaaattatttaaattgagctacactggcgttaatgctcttatagcgagcaggcttcaggtgtaattttgcacaagtaaggactggggtgtgcacagcttgccaagtttctatgtgaggctgatacgcccaagaaaaccacgttcatgggtatgaaatcatgactcctctgttgttacggagcagatcgcctgggatatctgctaacgatgcagatgtatacatttggatcacagcatcctacagttagaggacactgtga
>10721706863078
gtaagggatgaagtgagtatggctgggggtgggtttttgatgaagcagcctagtacatcattgccatatgtaacaaactctgagatttcctgtaggggagaggccaccctgacttcgtgtgttctattaaatgaaaaggcatgttttctcttgaaaataggatcctccaaaaggttcaaagctagcaagataaaactgaaaggggagaaagaataaaaactcaaattgggatattctccagctagaaatcataccacagaataagttctctatttattttgatgtttgaaatgcttacat
>1073173978050
gtaagtgcctgattgggagacctcgtaggtgggagcaacatggagggtgggaagaacatcgctggaaggaacgtcccctatggtgctgtcgggaggccaaggtgatgcgggctagtctcatttcaccgcctctaagctggcggggcgcagctggagagtcctaggccgagccaaggctctctcagtgctctgggccgctgtggctgctgctgtcaaagcaggaagccgtcctggagataactcgctccctgccgggccctggcctcctgggcagcaatttttattttctttctgaaaata
>107412098121354
gtaagagaagaaaatccagtggaacccatgtgacataaaaggagacgtggcagctgttcgggggaagatagagggggttggagagggtgccaagggagagaggtaaataaagaagaacatgacatgtatgtgatgacatatatgtcataacatgtatatcataacatgtatgtcatatgtatgtatgaaactcagtaacctgtgctaacttagattgaaagagagagaatagaaacaattatggaattgtcatccagctgcttccccattatcaatccatctaataggcagaaagaatac
>1075954836437
gtaagtatttttaatgaactaatttgtcaagactttggacagtgtagcagttcataaccatcagccatcctacttgaaagaatgtctgttggtaggtttgtttgttgttttcttgaaataggatttctctgtgtagctctggctgtccttgttctgtgaaacaggctggcctcaaactcagagatacaaatgtctctacctcctgcatgctgggatacaaggtgtgcactaccacagctggctttagaagaatgtacacttgatgttttgtacagatgtgcatatgaaaactgatctgaa
>10761847679645
gtatcatcaaggtcatgcccaagggaaccaacaggcgaggttggagagtcctacagtttttaaattatagcactttgttttcccagtttattattttatttcttcatataggagactaagaggtagacttaggaaaatgactctgtgcctgtaatagcataatgtgactctcccttgtcaggcacagttagacaaagagctttagctctccggttcctggtagttcctggagttacaggtggttgtgagctgcctttggaaagtgtttggcccgaaggatcaagccccgaaccccctgtt
>10775107132611
gtaagtacgttgtcaggagaggccttctcccctaaagctcctctgcatgggcattttcatggttgtgtgttgtaacacaccccccctccccggtcatctggtatcatttgcacaaagcaccccctgctctgcacactacgctcagtcccctcctttccatgtcccaaactcaaggccttcgggctggtgtatttggcaagcatcttcctgaaagaaataatccttttctctttcctttcctgaatgcagagccaaagtgtagcaaactggttttccttttagcctctctgaacacctgca
>10781510434626
gtgagggtgtgaaacactgctttctgagagggtattgccagggtctgatggggcagcagaacagggcagtttttctgtgaagtcactctctgaggcttgtaagtggaagcagatttcaacccaaagtccagctcccaggccagacttgctttggccattcttatgatcttttgtgagctcagaggggaaacccatgggttgggaagccagtgacttcagccacacacccatgtcaccagcgacagcatgtaggagggcaatccaatgctagtgagccagatcagacactcttatgtttta
>1079950785276
gtaattagctcttcaccatttgaacaacggctaaagagaaaatacaggaaattgagtcacagagttgattggaaatgtttcacactagtacagcgccatgcctgaagatggagcgcaagctagccttgaaactcagggctcgtcctctgaagtttcattagtgcttctcacagcacagtcctgaggaacacagcccacaaatttcttaatttgtttgtaagaaaagagaggtccgtgatcatgttctaaatccagtgaatcactgggcttggaaacgaagcccccaaaataataactttt
>1080287864188
gttagttagtcctgcatggatgagagagggggtgggtgagagtgaaggatggggatgtggtcagaggaaaagaggagaggggacagaggatggtaaaagaggaagaaatagagtgaaggagatgcagaacatctggaaaataaagaacagaggaaggggggaagaaaatgacgtagataaagagaaggggtgtggctgggaaagaaacacagggcaaggggcaaaagtagaaaagaccagagaggaacaaagagcctaggagacagaacatgataaaccaccaaagaacaaagtagagaa
>10811386468388
gtaggcccctggggacacaccacccaacacctggtgccatcatcactataaagggcctcctggctctttgagcccaaagctagctgatgaagccagtgttaagaggggacacttgagtatctgcccggcctagtttggtttttgacttaatctggctgtgaaatgggtggttgttcctttttagaggcatacagaaagtctgatggcgcaatgcctccaggagggggttacctacaggaactgggtggctatagagacccatggaagttctcagctcaccccagtgctatgcttaccttt
>108214765144442
gtaagcaaggataaccaaaaatctcaagggtgggctggagggagagcactgggaggtgatggcattttcagaaaccactgttgcactgttttgtgctctgatggggttggatttctttttcctgggatcaggttggattgatctctgaaagagaactatcctgaggacgtactggtgccgaagaaagcattgattaagtgggtagttgccttttctgccatcttattactgcccctgaccctggggctttatgtctagcagggtcatctatgggacgagatatcagagtgaacaccttga
>10831851977474
gtgagtcggcctgtgctcggagtgtccagtgcacagagaacctgggaggctttcgtgcagaaatgtggagagggtcgggtccccgggactgggagggcctgcaattttggattactagaatggagagctgggcgcagttcttccgtgtggtcccggttggggaggccaggaggccggggcctgcattcaggttctctgggatgatcatcacactggctagactgagagtccagtgtgcaaggcgtccagaaatcagaagctgagtccgtcagatccttgggaccagtacttaagggctca
>108411610146074
gtaagtctgtgtgctcttcggttattgcaggaggaatgacaatacctgaggggctaggtagacagaagcctccatcttgcaattaatgaccaaaagtagaatttttacttttctgttcacttactattttgcaatctctcaacagttgaatttgaatcttgcttaaaaaagaaaaaacttggtgctggagagatggctcagtggttaagaacactcactggctgctcttccagaggtcctgagttcaattcccagcaaccacgcacgtggtagctcacaaccatctgtaatgccatccaa
>10852068810278
gtacggggttcccacgagtgggccctggcttccctttctgggatggtctgggacgaaggagggggcggggactcgaggaagggctctgagtagccgggtctcagtgaccaattgggacaggtagttagagctccccagtctgggtcacccaccttttcatacgctgccgaccactgttccttaaagtcctttatgtgactctttgagaaagtctttaaacttttaaatgctttctagtaaattatgagtctgaggagggaggggccgaggggtagtgaacagtgacaccctgggacagtg
>10866263107429
gtaacaggcgcctcttctccagaggctcccccatccccccccccgaccccccacccccgtctcctgccgtctcctcctgctgtctcctgccttcatgcttagagtcatcctcaagtctatagctaagctcctgtcctgcatgtctggggctatgctctgagcagaggcactaagcccctggagacacctcactggcccagactctccctatattcttcagtgtgtgatgacccacaacaggtgcggtggtctcctgagcgtcaaatgggctttagtccccagcacactaaaaatggcgtg
>108718653125896
gtgagccgactttagggtgccctttaacagtgtgtcgagagctctctcctccaccctcccctgaagtgtaggtgactgactaggggccgtggttggggaggggagggggtcttctgcacccctccctgggaagactggagctgcccccttccattggtcctgggaaggactgccaccctttgagggtctcccatccttgggagtcccagaatcagcctgggcatcattaggactgagggcccctgcttctgggcctgcggtccctttgaccttctagagcaagctaggactaaatgaacg
>10888411127
gtttgtaaagaattcatatatgtttttaaatggctgtcttaagtcataattgttctcatttcatatggattgcttggccagataatttaaaagagagttacagaaaatttagggttattttgcctagttcagagagaatctattatctgtgaagaatatatgatttttttaaacttgttttattttgagaagttagatttttgtatgatatcaaaaagtggaggttcataaagctttaagttttagtattttatgaaattaccaaatattactatagcactagaaatgtatttatgtaat
>10897931112399
gtaagtgtttcctcattatacttcttcaccagaatctgtgaagcaatatgacatttctacatatagtcaaggtggtcaaagataccacagtggatatgctatgagcaataaagtagtcatactgagtgattaatacaggtgaagtctgccaaggtatattttagatgatctgtaatgtacatggagaaaaaatatcttaccaaagttaacccctgatcttttataggaaagtttcaattgatattgacattaataatagaatattcactcatgtaagctaagtagtgcacatatagatat
>10906299114946
gtaagtatcttccttctagtaatctatgcataaacattataccactaccatgacaaattgatctagtgatttctttgttacatagtatttgatgtaaaagtttccatttgcggattttatgttctatatgaggaatgttttgtatatatatatatatatatatatatatatatatatatatatatatatatatactttacattacttaaatataattccatgagtccacatccttaatatttttaattagctttatgtttcacgtggtataatttacttaaattttctccagttgtctga
>10914868146061
gtaagtatgttattgccaccttgtggttgtgttgtgctaactgccaccttatttgtagtcttctaatgctattctttctttaaaatcaggctttccttttagaactcttctctgtcttactttttaaaagtcccttccttgcagagacctattctgcaatgtgcctgaactcttacagaacagtacagattttaggtctgatggccattgatttgaatgccgaccatgccatttatgggctttgtaaacttgagtgagttatttaacctctctgagcccaaatgtccttatggcaatact
>10924748110227
gtaatttcacgtgtggcaggaagctagattgtgtttgagtctgcattctggttctttctttactcttccaacaatgaagagtgtccttttcttttgttcagactccttccaggctctgagtgatattcatgagaaaggagacctgtaacacggaagctgtctatagctgcttcctaaccgttttacctccacaccaggattcactatgggctttctttcctggttctattactgcatactggtatgcccagttttctgtccctttgcattcttcctggggttctttccacaagtctgctt
>1093280197891
gtaaggtggggcccgatgtgccggacagtccaatggattaagcctacagggcatggggtggggcagaggggcgggcagaatggttccagcttccttccccagagcacagtggtgactcagggagcttagagagtaacatagcctggtaccagctatagagagctgtggcaacacaggacagctgtattgtctgcccctaccccggttcttgaaacagaagagactgaaccctcttcttagttatccagcagatgcccccgagcacacgccctggccagaggacaatgctgttggcacggg
>109430599301
gtaagttttgttcgtatatttatattcttgtatttgtcttataaaaaaatacttctcactttaccttctgtaggtgcagagtaatgaagcacatatttcacttacacttcagtgtgtgaagactaggaatccattgcaccatactgtcccatgccttgcatctgacttgtcttcctgcacctttccttcactcctctaggcactgaggctctaaagtggggcatagaattccacttttgttcatgtgccctgtgcatagcacaatgaataatatgcagtagacagtgaaagacatgtgta
>109520698143147
gtgagtggggcgtggggtgacagggaggggaggggccgactttgggtggcatatgtgcccctgggaaccctctgcctaagagaagatggctgtttggtcatggagggcccagggaacacaggctacacccagcccgcctctgggccattcggcagcaccgacctctctcccacaggactaggtataggaacggggtcattattaaccattatcttgtttgtgagaacatacacttatacattggtgggaactcagtaggcttccctttacccctgggtactgggtgtcacagaggaggga
>1096524763896
gtgagctgggggcgtgactggagaggtcggaggcagggctggagaaatcggggcggtgctggagaaagtagtgctaaagaggttggggggcagaattggagacggtggggtgggaggagtctggagagctgctagataactcagggctggagacgtcacgggtggggctggagggggccagggctggagaagaggtcgggggcactgtctccgttgagcgctgctctggctgtaggatgccatacctcactttggcatgagcaggtacactgctcagcctgcactgtcagaccgaagcaa
>109786717118
gtagggacaccggccggcgggaggacactagagagagaggcgcccctctccttgggcacgagggtggggcagtgaagggggtggggtgggtagggagcaaaaaaccgcttagcgcgggagcggcgcctccgcccccagagctgccagccgcaggagggcactgggcttggagcctgcgggaatgtgcggggagctcgtgaccaaggggggacgcggagggcagaccgagctggctgggaggaggagaaagaggctcaggttctgttgtcccggctccacctgctccggggggacgctgag
>1098553761145
gtaaggctgggtgggtctccatgttcaaacaagcctcccacagatcagggtcttcccatgtctcagctgttgtctcttcctgggacacagaactggttccagaaacagttcaagcccaggccctctgctgcctgagtctctagagccggtctaactctacttagctttctatgctttgtttgtttgtctttttctatgtctggaaggcctactcgatcaattcattcatcaaattcatcagattctgttgggggcagaagctgtgctgagctctgacattgctttgtctgtcagacctca
>10991246191023
gtgagctgcgtgcccgtgccgtgggacctctgtcacggggaccgggtgggtgcacggggcatccgggccttgccggggtctccgcgcgcgcagggtgctgcagccgccgcggtctctggtccccggcgagtagcgcgcggtgacagtcgggtgcgaccccttcagaccgctgcccacggcctgtcgggccacctcggatgtcctcggggcaactagtcagcgctgccctgcagcggtcagcccttccgggatcgctgcaccctgagcagtgcaggtggcttgggcctgtggtggccagct
>110019506148580
gtaagtcctgaacccaggtggtccagctggtgggcagggtggtggggggggtatcagttattgtttcagggggtatctgcccagctggccactccctttttagttttgagttgacagagcaaaacagggacacacagagattattcttgttcaggctgcatctgtggtctgcctgccatggcttcctgttgcctttcatgagctcgggtctcacatgactgcccatatcccctcccccaagacctcgacctaccaacagccacatgcctgaggaaatcagggatcagtcatgctgtctct
>1101399651659
gtaggtgcggcatgaggtggtgtgtgtggtctttgctaatctttccaccgtctcaggtttccttcctgccacttctgtgatgtcttgagacagaaccttctggtgtagccctgggattctagtacttgctatgtagccagtttgcttctcacactcactgcctgagattccccaggggacagtagacatggcttactgttaccactgtcactcaacttttgaatttctctttcagtgttccgggataggaatagatgaaattcagcctgtattgttcaacacctgcttcccttttcctca
>110219337142327
gtagtgtgtgttttgaagagtttaatttttgttcctatttctcacagtaaatgtttaactgttcattgtatacaaagtccactaatgatagacattagttcaggtgcaagcatggtggctcttaaatcctccattgggaagggacagaagtaaggagaagaactagaataagtaattaagttcagcctgagaaagaactaaagcaagcattgtaaggaacgctgctgcacggactggcagtacgctgagtctgggcagtccgagaatggtggcttttcattccctgtaagcaagctggct
>11031280481358
gtgagtgtgtccctccgtcccaggcctctcgaccgaaccccttcaccagcacgcagaaccgatccaggaagctcagtcagattcttcgggacttctaccagacaaggaggttgagactctgaccttaagtcccaagagccgtaaggactgagacccctccggaagggccgtcaacacccacccgagactaggcctttgacatttaaccgcaggcccgtgaaaagcttaattctggaacagggactctctgtcatcgataatcagagcctccatctgcattgaattctcgagctggatcca
>1104973567518
gtaagtggaattttttacttttataattatttcactgtaccctagtctgtaatttttccaatgtatacattattatgatagccattgaaattcagtaaattcttactgatatcttgacatcttttacacaaaatactatgacaaattgtaattaacattaaaatgtaattaacattaaaaattttgaagtattcctttaaatctctgttttaaaattgcaatagtgtagtgttactttgtagactttgtcatgtcaaagataaaaatttatatagaactctagaacttgtattttataaa
>110515691146057
gtaagccagctacgaaacatgtttatgctgactgtaatcaatatagtaaataataaataagttaaatgtcttgtgaattgttttagtgtaatcaggaagtgttaaaaatatcattcatgttattacccccacaaggtaaccctgttcacagtatggaagatagaacactcctcatctagttagcctcccagtatattataaatgcaacagaaatgtttctgataaacccaaatttgaggagcttgttgggacttcattgtgtaaccatgatgagagcaggagtgtgttaacacagatcat
>11063576117779
gtacagcctctgcatgtgtggacagggcccaggaggccctgtagtaaaaacattagtgacttggaactaggctttgtctctacttcttttttaacacacacacacatacacacacacacacacacacacacacacacacacactgcacatgtatgcacatatttgcatgtatttaatatgtattatttatgcaaaataattatacatacttacaggatacaatatgtgctgaggtatttgcatgtaacaggtaatagaccaatcaacctcattggcatatctatcagcttagtcatttaa
>11071669122419
gtgaggacccagattcaagcccagacaccatgactccatagcttgagcctcaagacaccaattcatctgcacacacttatacatacacacacatacacacacacatacatagacatacacacacaattacacacacatacaacacatatacacacttacacacacttacacacacatacacacagacatacacacatacacacatgcacattacacacacacaccatatgtactcattaccagctggcgcttgcgcattggcttactcacatgtgggtaagtcacgccttcatcctttca
>110811647106113
gtggttctttagctctaattgacagtgtgctttgacatgacatgatacgaaattaacaaaaggatgtaagataactgatagtgatatcttactttgtttcaactgatcaatgattacaatttattatggatttcaaaatgatagaaattagttcattttacagtcttaacagctacttcctatcaggttctatagaatgtaatttcttatttattaccatggtgttttggttatatttttgtaactgtgacaaaaagaaataagaaaacatattataggaggatgggtttcctttgctca
>110919700121884
gtaaagtgcttcctgtttatctggtttggaggggttgacacagtgtctcagacagcccatgctgctcttgaactcctaatcctgcctcaagctcctatttgtctttgataatttgggaaagaagggggggggtatgtttggcaaacttaggacttatctagtggcttgattaactcaaatagttggatgttctaatgataaaataccattctaggtatatcttcctaaaattctaagtggtgccctgcctcattcttttggtggtaaaatgccctacttataaaataaaaatctcagcag
>11101199228422
gtgaggctggttacgggagggatgaggacgacagggaagatgccgctagcctttcctggggatggacgaggctggctggctcttttttttttgagacagggtgtcttactgagtgactgactatatctggctgggcttaattcaaagcccagagtgaatcttcctcactctgctggaatcaaaggcacgtgccaccatgccttcctgggctgggctcttctatgtagtaggacaagtactgtctgtattatgtgagacaagaagaagtcagtgtcctcgtcccagcaaggactttgagtt
>11111382970565
gtgtgtgttctcagattcactttgccttttcaaaacagtatctaatttatagtgagtttcagggttgcattttaccgattttcctagctctcttagtttcttttttcttcatgcatagaatactattagtttcttttccttgtgacagttgacagccatctaatgtgaccgagtcacttcctagcacccacccagtttgccctccccatggggctgttcctgttcatctacagtcacatccgagtccctccttcccaccattgtaactcttgttcagcagaccacagttcctcagagtaa
>11121150124279
gtgagtgagctgaggccagaggcctgatgttagcacctcagccctacgttcctgtgtgtcagacacacgcagttcttcagggggcagttctccaagaccagtgtgtgcgggctttgagcgcttctttatttcagttggaaaacaaaggatcgtagagataaaaccagtaatgtccccactgcgttccagtgaagtcccagtcatctgtgaataagccaactataggaatgagtctaatcagtgttctttaaaaaacatttgaagccgggcgtggtggcaacacctttaattcccagcact
>1113598825673
gtaagcattaactactgcctgtatgccagtgaacttacactgtaaatctaaactctctttctaccttattagttttctatttctaggtataagaggatttcttttgctgtgaagagacactatgaccatgaacatgttttataaaggaaaacttttaattggagctggcttacagttcagaggttgaatcagttatcatcatatcgggaagcagggtaggcatggtgctggaaagggagctgagcattctgcattcagatcatcaggcaacaggcagtgatgtgagccgcaccaggcacg
>1114669055041
gtaaggagacattactgggtatttgctcctctgtcctcttctggggttctgattagttctgaaagagtagggccatactgcatggcgtgtagaacaggtgtgttttattttcatggggcagatactttagttcccacttttcaaatagagagtccaggtgaaggtgcatggacagcctgtccaaaccacaaaattgataagaagtgatcattactaaacaaagtacctgtacatttagatatgatcatatcattttcctggcttaaaaacctgcatagctccctttgttaggtttgagag
>111519829154803
gtaattatggagtacatatttgtataaagaaatatttgacttttttattattccctccaaactaatacagttgatattcagacattgacatttcaagaaacttaattagaaatccttttctaggctaagcatctgtatacatcacctttcccacagttaaactccttcagctcaatttacactcactgaagtcaaacctaggaatgcatttgtacctggacccacttcctgtagttctggatatctctcattgtactgtaatttcactagctgccaaaagttttttgattgtattgtttt
>1116839516371
gtaacagttgtgctgctttcccactgtagatgatgtgggaaatggtaaataccaacccacatccattttcactcactgatgtcactaattagtccaagcgcatggctcagtccacatagtcctcactccataagcatgagaacctgtgtcatctcctgtgcattggggaagcagaagcacacagatccctaggctgcgcagctacttgggtaaattccagttcactgagagaccctgtctcataaaatagggtggagcgtaactgagggagctggcggacttctggcttctacatgcatg
>111719550141441
gtaagttttaggtggtggttagctttcctcaaaggctgccagtgactgttgttctcactccagaggtagatggtggcaggcgcccctctctttacttaccatcttctatgggtcatatttgggcttaagtctgctttctgcgaatgcttgtgtatataggagcacatcctacttattgagactggagcttccagtgctatagagctggtagggggagacccagaagcctagtgaccacctaaggcctatgaacattgctactgccacccctccctcttttcatcttctttctcctagtat
>11181358710152
gtaggaggcattgtagtgtgttgttaaataataaccaatcttattaatatgcacaatcaggaaatccagacaaggcagatgatatagtacagcagcagaatgcttgcaggagtatgtgtgggaccctaaatccagtcttcagtccaaaacaaaaccaggcaaggcaatgtataaactttatagcccctttaaggctttgactcattcaaaacttatttttggctagaaatagatctactatttatattttcttatttgtattaaattcctatttatataggaagacatattgggtgatca
>11193480141853
gtaagtacaatctggagatggccactggttagatcatattatcagccgctggcctgtgctcccaacacccacttcagtctgtatgtctttcactctgtccctctgtccactctcatgggctcttactgggctgaagctgtattgaaggtttcctttgtatcttttttttttttttttttttttttttttttttttttttttacagatcttgcctgagtttatttgtaagaacagcataggacactggtcatctgcaaatagtgtgcggggaggtgtgtcacagcagcccgtctgtcttta
>1120245473317
gtgatggcttatcctgatggggggaacctgccattgagatagcaaagcagcttacttgatgcattttggatgtctactaatggaaatgataacatggctattgccataacacaaacctgaataaatatccaataagagatatccaagggttaataactggttttattaaatggtgtgtaataagtaaaaaatatgaaaaaaaaaagagatagcaaatcaagagaaagtattttcaagggaaagaagctaagtacttttaagatttgtttttatccttatcctatttaaagatatatttta
>11211388016926
gtatggctccgttttacttttatagtcacttatcacttaaacagtgttagtccagttttctagttaacattagcctttcaggtttattataaaatgtgcataaaaataatgcagggtttaaatttttttcttagctctcagaaattggaggttaatataagcaaccatttctttgggggctgctgaggtggctcagtaggtagaggcacttgccaccaaacctgacagccagagtttgatttccaagacccaggcatgataaaaagaaagaggcacatattgtggcatgcatgtctatag
>112217856151201
gtaagccatctcctttccccaaactcagttaatagacaaaattgatgagtgaccatgtaaagtcaatttctattattaagaaacagaaactaaaatatttagggttaaaggattttgacatgtacaacttcatctcaacaacctagagaaagtatttatgaagaaaaacatgaatatacaactatggataaaggatataaagcattattttatcttattcatataatcctcctatgttggatattatttctaaatagaaatcttaacaagatgtttcttgatctagactcaagcaatcac
>11231685428190
gtatgcgtggccaccttccctccatatgtctcccttctccttcccgtgcctgcccctgtctcatccatccccttccgttcctctgccctgtcccaacccatcttgtatctctctttcccttcttcgcttaagagtacaagctctgccattacaccttttggtttcacatcatagttctgcctcttgatacttggctttgttcacgttattgaacttctctgagcctcagcagtttcatggttttgtgaacatcggatgcagtaacatacactgagtattcggcatcgggcatagcacagg
>112471829568
gtatgttggggtcttgttttcactcttaacagggactgggggtgggggtgtagtgcacacttttagtcccagcactaggccagcctggtctgcagagcgagttttcagggcagccagggctacacaaagaaaccatatctcagacagacagacagacaaacaaaaccaagcaaacagactggagagatggctcagtggtaaagagcacagattgctcttcaagagttcaattcccagcaactacatggtggctcacaaccatctgtaatgggatctgatgccgagttttgtgtgtctgaa
>11252461146816
gtaagagcatacgcctgtctgtctgtctgtctgtctgtctgggaaggcggctgatagaccggcccttgttctgctgtgactctctggctcagccagcggtgctcacggccctttctgtaggttacacagaccattccgcatgttctgagttcaggaaggtagggcatgggggttaggtttgcttctgttgctgtgggaaacactggctacaactcaggaaggaaagggttatagcttacagttcattatggagggaactcagcgcaggaactgaagcgaaggccatgaagacactgctca
>11261880139222
gtaaggggccaggcatggagaacagggtgtccctggaccaggtgccttgccagatttggggcttcaagcacccctggagccagcttgttcctggtcccatggctctggccatttgagtccttctggctacattccctgcacacactgactgactgactgactgactgagtgactgagtgcttttcctgctgactaaacaaacaaagagggactaccgtgataggctccagctggggctttgtgttgtggctgagtcacactgtctcaggaagtatatgtgtggggtggaagggggagtgg
>11273881114801
gtaagttaagcagtggctgccggagtgccataggttgggatagttggctgcatttaatttgttcatctaatagtgttcaagttaattcaaataatgggtttgatgattttttttctaggaaaaaaactcccaagtttttggtgggtaatgcgtcagactcttaaatgcatgtgttagtgttatgattccatggaaaggtaactttataaaatctttgttgcgttgtcttaggaagctgtttcaggacataagctccaagcacacacaccctgtttcctttgctgagcacgtggctgtaga
>112813021135244
gtaatggttgtcggtggggcctgcctggaacctggcaagagccattcccacccacactcacctgctgagggtccctcctgtgtgtgtgtgtgtctgtgtctgagtgtgtacctgtgtgtctatatccgtatgtgtacctgtatgtgtacatgactactgttcctgtgtacctgtgtgtatgtatctgtatgtatacctctgtgtgtgcgtactctgtgtatcgtatctctgtgtgtgtgcgcctccgtgtgtgtacacctctgagtgtgtatgtatttgtatgtgtacttgtacatgtgc
>11291036553887
gtcagtctctgaggccagtgttctttgctttattaacctagcctccaggtttcttaatatggtcctggaggggtggctacatgattaccccacgggaaaccagtgtctactttctctgacactagttgattacatttgcacctagacctgttttctagtttccatgtgtctggcttgcagaacatgtcttgctggggtgctaagtggtagtgaatggcacctacaggtgggcactcagctgctcctattcccgatgtggcatggctcctgtgggtgtgtaatctctccccagcagagaaa
>11301075664438
gtgggcactcggggtggggcccgggaggctgcttcaggagtgtccagataaccgtgcagtaactaggttagccccgattgtctgtggttgtagtttgtgaagcagggcagcctcagttctgtaaacagagtttaggaggcaacagcaagaaagcaacacagaggcaaagctgattaacagtgggttatctcaggctacctttcactgggactaaaagcagaggagactttattatcacgaggtctcctgtttcaggaaaaatcaatctgtttgcccatctcctgctgagtctgaaacagt
>1131566362074
gtaagtgggggtacctggcctcttagccagtgtctatgtgaagcaagactcaaggctgtgtcaggattataaagtctctgggcttgtcaactgctccaaatcttcagccacctgggaacctgcttgaattcagaggctatgtgggccattgaatctccctgaagcaaggcagcttaagtaggctttgtgacactgcctagttatgtctgctggatggccagcatttgaccatgcccactgactctatttgagtcctcctcaacctgatcaccaaggcagctgctgagatcacctgaaaaa
>11321882881
gttgccaagccctgcccacagggatcccactccttatgctaaagataccctcttccagactttgtggccaaattttgaaaggagatattgtcctaaatgagactcatccttgaaatatgctcctaggaagtctgaatgcctgccctgggagtgaggactatggtcaggcccagcaccgagcctattgctccttccctcactggtctccccacgcttacctccatgatgggactcttcctggccatataaccctctcccccacccccacccccaaggagcagggttttatttggtttgttt
>1133673041743
gttggtatcgtgtactgttgcattgggaacaaattcaagccatcaatgcagcatctccagaatgggctttcttgaagcaatggctagattccaagcactttgttctttcagccttccttgctgatgtgtggtttatttacctgggggaaaaaaagagggaaaacaccaggcagcatatactttaattctttaccatatatcaaggtggagaacctgccccatgagaggaacggtcctctggaaaagcatgtctggtcagcccctgtctcagctgggacattcacacagcagacagatgat
>1134294358703
gtaagtgtctcctgatgtcattctctgtgctccttccctgagtgtgtcctcacaaggctctagctgaggcagagtctaccagagaggcagcgcacttggcttggtgtccaatgacatagctgtacacctgccattatattaagaaaacagccttttacccatttgatcgtattcagtattcaatgacaatataccttgaaactgaatgataatttcagttttatgactggaccatgtatacttttccaacaaaatttaaatgcatgatcctggatgttacgtctcgttccggaacttata
>11351006234247
gtaggagctgggatggggactgggctgagctgtggctgtgcagccaggagcgcctgcgagcctagcacccacactccggagatctggtttctgccctttacccttgccacatctgggttaatctagggggttttgggtttctgccactttaagtcttcagaattttgctgtcactctagaatctctctttcctctggacccctgtctcgagaagttgtcctatgggttccttctgtgcagcccaagaagccccagcacatctctcagtatgaatcagaggcctcatgcagctctcctttg
>113610926138870
gtctgtgggcatcaccgtaggattcagtagttctcacttatcaaatggggaaaagaggcaaagagggagggagggagggagggagggagggagggagggagggaccacactgagcagtttcatgtgttagcatgtcccttcttcccaactgtcaactccatgtgcacatttcttcctttgtgcagagagccatgtgaaatcccgctttctcagtaggaaaaccttaagcatgagctctgagcgtctgtccttggtggactccaggttcagagcaaaccttgctgtgtaggactctggaag
>11371628170898
gtatgggtgcctggggcttcctctgttcccagagttgaggtcggggtatgctgcaggctcgtcttcagtggaagactgtcaccacagtgggtgtgaagatgtgtgcaccttgtcattgccagtgacaggcatgaatctatgcccctgagtattagttaccattaatgccatcccctggcaacaggctgtgcccctgttcccctcccaggttgagcttcatagcttttcccacctatcctcccgaacaagatgtgtagccccagtggtggacctcacagccaggtagtgggcttcacccga
>1138964636087
gtaagatttttatatgcacatgtctgtctatatcagttttaatctgtagagcagtgcttcaccgaaatattcaaatagaatggtctttctctgagaactccataagaagttctgactggcctctgtagttcgttttagttttgtaaaagacagttttctggcacaaactactgaactgttaatgcaggatctaattccatcgatgttggggagaggagatctgcaaaacattactcttgatttccagtgatgctggagatgagccgacccatggagagcgcgtcaggacaggctgttggt
>11391874583917
gtaagcatcgtttgggggagaaagactttatgtagaaatatattgtggggtccataaggttaaagacaaaacctgcctgtaaccaggttgtgtaccatgttaaggtgtgttagcatcgggacttgaactccagctcctgtctcttgagtctcaggttgtcttaaagtattttggatattgcatgaaagatcactttgagaagaaggtagactttatttttttaagccttaggtttaaataacaacttgactacatgccaattctctttaatttttaaactagtgcaaagtatggaaaaga
>114017690154608
gtaagtcatagatacctggacatctttatgtatcattctttcccttttatgtccaaagactattctgttctttttatccctattttacttatccctttctgaattagttcagccttcttcaccacgtcttctcattcccttctccgtctgctacgtttatagatccatttcccttccttttacttccttctcctctctcccatgactttctgcccaccttttaaatttctctgcatcagagaaatttgtctatctttcctcacacaaactgtattttcatttagtttaaatgctcagagg
>114114273150196
gtaagtctccctggctttgatctcagtgtctccctttctgtcagaattgtggcttccatgatgagacttgggaggtagagatcttttggtataaaataaaagagcagtgacatttaaatgtttaatgggcttgggttctgagcccctggctgccataggacaaactcatcataccagctggtgaatgttcctcacagtttaatgtatacggagtactttaagcagtacctggcacgttgaaattctcaggaaagctgccagaaccctgaatgtcctacatagtaagaaaatacctcctgt
>1142863996633
gtatgctggaatctagctcagaacttccaccaaagtgtgtaaagaacacatagccctaaaatacttaggtcccttccagtctaagaaatagaaacaagagcaagtgctctttcattctctctctctctctctctctctctctctctctctctctccatatatatatatatatatatatatatatatatatatatatatatatatatatatatgactttattcattgatataataaataattcttgcttctatcatgtttgccacaatgtgtgatagcaaaatacatactttattcaaatt
>11431651137017
gtaggatacagcgggcggagagcattctgtccagtagcccctgcctcagccagattgggggaatatactcagtcaggggtttgattcctttttagtcctctgtttctaagcagaagttactagcactttctctgggctcctctaccctgttaaaaatccacaagtctggttaatttggtatttttcatatggatcaaattatacgaattttcttggaccttgggaagtggtaggctcatctttggcattttgtcttcatctccatgaccaacaacaaaagcagatactgggagaaggttt
>11441307269150
gtaagaaaattgaaccagattcttcaactcaaacaaagaagactggcttttaccaggcttctcccgaaactttgaaagcttttgtatctgccacggccctcaatacagagaactcacccttgtgttctctgggcttcatagtcatctcattaaggcccatatggccatggtcattgaaataaaaaaaaaggcacacacaatttcactttttttattagatattttctttatttacatttcaaatgtgccggttgtggtgtcacacaccggtaggattggctgaaggaggcagagggcagg
>11453651146831
gtgagagtgtgggctgtggactgagagctggggtggacaaactgccttggcccagagaagacttttttttttttttttttttggtttctcgagacagggtttctctgtgtagccctggctatcctggaactcactctatagaccaggctggcctcgaactcagaaatacgcctccctctgcctcccaagtgctgggattaaaggtgtgcgccaccatgcccagtgagagaaaagtcttaaagcctctgtccagtcttaagagaaaaggtggagggaacgccttgtcttgttctgcctgtg
>11467107124084
gtaagatgaattataaaatatgagggtatagtgcctttcagttttcttaaccaggttagttttgggacagcagtgttggagagcttatgcaaggtcctggatatcatctcaggagttatttgacttagttataacattgctatcattgtcttagaagacaaaagaagcaaaaaccaagcaagcttcagttaggaggataaaaacaattatatggcagtctaccttagaaccccttgattatcaacacatatatttttgtggagcagccttgtgtttatattcagccatggcaaaactcca
>11476762152891
gtaaatgttctcaccgagttctgcagaacctcctttagagaatcatgcaaaactacttttatgacctgcttatagttgtttaaaatgaaatgaagaaggtggcatgggtacccattttaaaaatgacttagagaaattcagagcatatgtatgctgtgagatgtgatagatattttatagaggaccagccattccctcccctgtgttatcactaaaatagatattcaaactctttccctgagtctctagagctccaaactacaaacagcgatagagtcacttctggggagttgctgacct
>1148471999596
gtaatgttaaatatttccattcctttgaagaaataagcagcttgcttaaacatctgaagtacttgtttgtgctcgggtctttactagatgttaagaataattgtccctatttgttaggagcttgagtgaagaagattggctctgaaattaaaggctaaaattgtatgtacaaagaaacctgtctactactgcaactgttactttttaataaggcagttcttacacacacacacacacacaccccaaataaataagtgtgcaaaagcagatccaaaattggattaaagtatctagaatagg
>114910585133519
gtttccttacgttttttttttttttttttttttttggttttttttgagacagggtttctctgtgtagccctggctgtcctggaactcactttgtaggccaagctggccttgaactcagaaatccgcctgcctctgcctcccgagtgctgggattaaaggcgtgcgccaccaccgcccagcaggtttccttacttttgagggctgggaaggagtgggatgtcttcccagtgcatgagctctgggagacaaggctatggccagggccttcctgggcaaaagcattggaacagcttcggtcag
>11501569621037
gtatgttcacctgagggtgccagtgacatctcgattgacattcaacggcatcagaactgccctaccttctgaattgttagccctgtcaatgaaggccactatcacacagtgaatgttactgtcattgaacatggttataggactttgatgcagttgggacaaatgactagggcaggcaattgaatatttgaaatcacacagccccttgaaaggtctcaaggttgtgtaaaaagtatggttcttatgttcatatgtatatattaattaatgctggaaattaatacactggagtcattcctt
>11515324127981
gtgaggaactctggctcatggccaggagcagtgagcccggtggagtgcttgtgagttcccagaggtctccagcaacaagagcagataccagtgaggtcactgcctcagcatttggacatctctgggccacttccctctctactcactctaagtgcctttccttggatagcctcttctctcttaggaagccttccctggcttatgggctaggctgtgctcttcccacaggttgtgctccccaggctgtgctccctggtcttttcacagcttttggcaactcctcctgaggagccctcatgc
>115210023099
gtgagaagcagtaagctgtgctccaggctgctgtttgggatttcattttgatttttgagtttcttgtagcccaggctggccttgaactctgtgtagcagaagaactttctgtctttacctcctaagtacttggattgaagatgagtgttacaactgttctcagctatcgttttccttttttaaaaaaaaaaaagcagccacatctgtaatgtcactgttcaatctttgacacactgggttctctaacataccagtacactttcacatctaagtcaaaccagacagcatgaacgtagaaag
>11531476146515
gtgagtctcgcccggcctcgccgcagcagcctgccctcctcggccatcccccgaaaccgccaggctgtctccacttgacacaccgggatgcctttgcggtactttgctttatacagagtacattagtattttgttgttattgctcatttatttgggattcattccaaacgtgcaagtagctatcatccgtatctttaaaaaattggcgtggccgggcggaggtggcgcacacctttaatgtcctagcgcacgggaggcaggggcaggcggatctctgagctcggggccagcctggtctac
>1154269017885
gtaagtaaaaaatactgtgtaaaatataaaaattaagttagtggaaactatttggagttagtctgtacattactgttgatgagttctctgccaggtgtggaaattggattaaatcatttcttattaatttgccaattctgtgtaactgaaaacactgattttgggaaggactgagttaaataaaataccagaaggagacctgtcatcttatgataatttaaaaataatacatgcgggaaataccaggttagctttgatttggtaaagtgaaaaaccctttttatgtgatgagagacaatt
>1155343222880
gtattcccagccttagcatctctaggatagtggtacctgctcaacagaactgcagggctaaagctgggctagaactcctgtaaggctatccagagttatatagtgagactatgctgagagagagagagagagagagagagagagagagagagagagagagagagagcgcgagagagagcgcgagtaaacatgacacatacctttaatcccggggatggtgaccagagataggtggatccttgcaatcttagaggagagctagcctgccctaggtggtgaatttccaggctgatgaaacac
>1156811631447
gtaagcgggcagggggactcccactggggaccggggaggacagccacaagatgttttgagccaagctggagttttatatgggtctgaaggaatcaggccatgggttctagctgcaggactagttggaacgatgctcttactagagttgggctcagcggtacagatttgcctgctatgtacagggtcctgggttctacgtttccagcagcaccaaatacccttccctccctgtctctgggaaatatacttctagagcactggagttcctgtgatgtaggagacagaaaactgtctggatgt
>1157948532573
gtacgcgccatcctccgcttccgtgccgccaccatttgctcctagaagatgggggggggggggttgggagatggctcagcacctcagccatgcacgcgggaggtgcagtgttgggatctgcggaacccacacaaatgccccctgcatcagtgctgagaaaggctccccggtcaagctgcctagctagaccagccttatccgagactctgcctcaaagaataaggtggagggtgactgagcaaacattggccttggatctccacaggcacctgagctcacatacatgcagacagaagtaca
>1158724745392
gtgaggagcaggaagcacaggaatggggacaagataaagacccaggaacattcccatgctgggcatggggtgaatatgagcaggaaacatgggaacatggtgaagatgaggaggagagagcttgaaagcttagcacagagggaagggtatgtcataaaacatacatacacaacactgcttagagaaatgagaaaaaaatgaagatatcctgatacctttagctttatgttggtgctggtgaccaaagctagggctttgctttgcaaggcaagtgctttaccttgaccatgcttggtgcaa
>11591725103880
gtaagatgctggggtgcaagaggaggatgcaggggtctgtgatgggatacaggctgatgcctgtgatgtgagggctgcatcccaaaggagagaaaatgttgtacaaattggtattatttcatgagtactgcccctgctgaagtaaaggtttgtatctgctatgtccacttccccctgatctgggaactgacagacagccttaggctaggcaagaacagtagcctgagttagttagttagttagtttgtttgtttgtttgttttaggcagggattcactttagcccaggcttacctacaac
>11603181152113
gccaccaagaaaagtgtgacagcccccaaggccaaggtgaccgcgaaagctgcaccggccaaacaggctcctcaggctgctggggacagcagctctgactcagacagttccagcagtgaagaggaagaagagacacctaagcctccagctaagaagaagacagccgttcccaaaccagcccctggaaagagagcggagagcagctgcagcagctcctcagaagactccagcgaagaagagaaaaagaagcccaagggcaaggctactcctaaatcacaggcaagcaaggccggtgtcact
>1161652714938
gtgaggagagttccgggaagttgtccggacttgagaggagaacggggcagcgccagtccgtgtggacagagaaagtccaccaagccagcctgggatctgaaacttagtttcctcccgtaagcttggaggagatgaaagtttctatttccggggtacttgacagattggaggggaactagaaaaataaaggcgtacccggagtagttcagataatattttgcaatttcccccttgaccctgccagaacagttacctggtggggaaagaaatggtgatcagacggcctcgcagaggtctgag
>116219345119634
gtatgattattgtacaccttttagagagctttgtgcaatggaggtacagtgacagtcacatagggctttaactgttctgtcactcacactcagagtaaaaagaatgtggaattgacattaatgtgacatactaaaagtattacttttagcatgtagtcagtactaaaaccaatagaacagtccccccacctcttcccatccttccttccctctcctctctctttccatcccctctccccctcttactaaggtgcttactcataccttttttgagacagagtatcaccgaaggtatcctca
>116319578150606
gtatattcatatacttttgtgtgcatgcatatgtacacacaggtgcatacatacacttaaattaaattaaataaatctttaaaatattttagattatggttcagcagattggatgttcgaacacaaaatactgtagagttggttatttattacattttttaaattgtattgtggatatagcaagcttggagtctgttctttccttccaccatgtgagccttagagatagaatcttggttctcagccttggtggcaagaaccttatcctgctgagctatctctgatgaccaagattctgca
>1164919017618
gtaagagcccatgccacctttgcttggctctttgggacccagcgctgttcctggccctgagataggtgctgacctctgtgcacagagagtcgaatggttgtgcaattgccatgatccttggttttaaagatccagcagtcaaaatgttgaagtacctttgccatagcatatggaaagctgaaaatacaaagtcttttattcttgaaactctgtgtttgctaaaatcatagcccaagtttcaggtcagtagtagacgtccacttatatggacagagccgtttttatctcctggattagaaa
>116516962105834
gtatgtgggcaccacctcgggaaagtcaagataatagagtaggcatgttgactcgtgggacagaggcaagagtatcgggagtttgaggctatcctaagctacataataaggacttgtctcagaaagagaaaaaaaaaagagagaatgacatcatctttggcgaagtaaacattatcctagaaaccacagaattaatctcctgaagactccaaatagcgctttcatttttgactaccccagcattttctaaaagcttactcatttatccagtacgtatgtgcatacctggctgtgccaagc
>11665725116114
gtaggatgatgtgtatcagaggcagattgccctcatgtctaaccataaacatagacaatgcaatgtcacagtccaccaacttctccaggcactcacctatgtctcctccaagtgtttgtttatgtgatcatctacagggctctctgtggaggtagcctggttcaagaaactgcatgtttggcatgcaaatgttcctgctctgctagaatcactaagggggataggttgtttacacatcacagctctacatgccttaagtttgaagggtgctgtgttggagcccttcttgagaatagcaag
>11677896151963
gtgcctaaggagaccatgattatagtcctttctctttggaatttatgatatagccctcctgttgcaagagctgttacacaactcatctgattttgagtccagggacaagttactgtagctttctaatgaggttgatgaatgcacagatattgccagcttcttcttttgagtgcttattttgaagtgttatttggagaactataagaccatatcaacccctacctgttgactttccacttctatttgtctgtctgtctttctctcacttgaggaaataatgcagaggaggagttaacagat
>11681922918825
gtgagtgcctgaagaggacctagattctaggacataaaatgaatcccattaggaaattaacaaagaagttaaaaataatgcttttctaactgggatttgcttgcctcaagcttgggtctggattctttcttttttaatctttctatagggcacacaggtagttaaaacctaggtgttaaccctctgtaccacggcatattttcaatacaactggttattagcataggatgagtaaccctgatccacagtgcttgggactagaagcattccagagcttaggtatttttagacttagaaata
>1169553998256
gtaagtaaccaacccgtgtctggaccctggggtggggggagaagggcaggggagcggggatatatgtgtgtgtgtgggggggggctgtccttgtccattggggaaattggaaactggaagtgggggatggagaaacttacctgcccctcaggtctcccacagcagtttttaacaggaccttagtgcttgggcatgctgaatggacacgtgccccctgtccccgacagggtctccccagttcatccagcagtttgttcatttactcggtgcacatggggcctctctgagataggttaatag
>117019952126415
gtaagggggtggggggagcctacctccatagttcaggaccgctgtgataaccccactgccagagcagtgtggagaaggggacacagctccaggtaccctcagtgttggtccctaacactctgagtgacctgtcttggctttgctttaaccaaagcaccatcagtgactgcagctatgatgaagttgtttggatatttctatcatcgctaagtaatagagctggcataactatagagaccgagaacattctatctctactttcaacaagtaaggagaatgtactcaaagaagaaatttttt
>11711056633682
gtgagtgacaagccttgaacttcacggcctttgtcttaccaactgatatggactattctgtgatgcaagtgggacatctagaatacccaatagagagtattaccccagcctctgttcaatctctgacccaatccaatcttaaatctaccatagaccactgatccctagctggggtagatgcctagacactcatgccaccttttactgacttgaaatttacaagggttataagacagagttaatgtgttcctcaatgttgtctgttcctaccatatagaaatctcccagagtccattctat
>1172602844150
gtgagtatgctccccatttgtctattatctcctcatttgtcagactatgaagttcactaagtgcacctgagaggacaaacctcactaaagtatgtaagacaatgcggaagatgccaaagtttacagtcgtacttcagagcagcctctgagtattattttcaatcaaaaatataatcaaaactaatcaaaaaatcagctgttactcagttatatgttcttttacgggtagaaaggactcatctgacataatttgatagtttagcaaaaacaaagacattatatatacacaaaataagtgaa
>11731484678602
gtaaggggccgaatgtaataggggaggtgacccccagcctcatgtatatgaggccacctttagggagtcacataggctggggttccaaggctaaattggatagctgagagactggttgagattttgaagaaggcagaacccgagaaattaggggatgggtgaaagagaacttcaaacccaaggcgagtctgggtgtttcatgcacaagccactttggggtcacatttaagatctgtgagatttttttttctcttgccttttttgagaaatattttcacatagcccagattaacttaaact
>1174210074516
gtgagagcttgcaggattctgggctgccccacacaagttactgaggatcttatacctctcccttggggaccccagcctgggtgggaccatctgtagcttcgtgggtgggttagggtggagaccaccctttcctgactccttcagagcctggtcctcctaaccgctctctgacaaaagccagagagagatggagcaccttgaggcacatggtagtcagtgccaaatggcttctgtctgccctatttgagagcacaaaggggcggagtgggctcggaaggggtgggtccagctctggtgaga
>11751002597257
gtgaggcccggaaggcaatggggaatgctgggcgggccccaggtgagcagtgcatgactgattctgcccagaactgtcaatcaggtggagggactgcattttagagttgagtaacttggccagatccttccaatagtggtggggaaaggcagaaaggaggtgcaaggctcttggggttagattgcagtacactggatttctgggggcagagacacacctccaaggtgtccctttggaaactggcttagggaaatcccactcatgtccaccagggggcaccagaggcacatacaagctact
>11761433478349
gtgagtactgggctgccctatattctgcctctcttaagggtggccctttgcacctgtagagcaggctcatctgcagactgtgcagtgtgagctttcttggtccaaacatccaaaatgtgaacggtatccgatgagatcactcagtcacaggcataagggcctaagtctcatctcagaatccacatattataaaagaggtaggactgtagtgcctgtaaccccaggcccgcagtggcagagacaggaaggcattctagtctagtaggtaaactctaggccaggggagacatcctatttcaa
>11771614216308
gtaggagctcaccgttggactgtcttcctccccagttgcccggcttccgattccttcagatgcgaaaatgcttaccattcggttctgttgtgtgctactgtcaggcgtcacttctgttgccataaagcattaataaaactgattatatcaatataattaagaatggtgtttccacctctacccatgtttaattgtggctaattatacctgtgtggatgctgttcaaatgcacctgcagctgcattgccaatacgtaaggtgccatttaactaaaatttcatttaattagttgaagtgaga
>11781627433920
gtgggtagcccctgtccagcctgatggccttttcctctgcctgccctactccctttcccctttgtctctttcccaaacccagggcctccatatgttcatatgatctaagctctgggattctttattaatgaaacacttgaccccaccacttatatttagggtaaattgtctgagcaggccccccaagatataatagatatggtgcctccctgttttggaaccactcgggtagcctcagaagggatttatttcctaacataactccattcagtcatgggtccaggtacatgtccccagagg
>117910017117409
gtcagtgccttgttgagtgtcttatcctagcttgtaccctgccactaaggtttcctgttcaacactctgagtgtgacacaaaagtcacctttacagcctcagacaatcctttctatctgtgtagctagtccgtcccctaaccagtattgaacttggtaggagtccttcctcagaaatcaggtatccattctagggcccctatttcaggcagaggatcctaggaactatgacttgccttccctgataggccactttgctgagagatcccagcctgtgggtgaagtgtgtgacttctagaac
>118016953148143
gttggtccacagggtctgtgggcagagtccccatgattctgagtgctctaaagccgcagggggattagcactttgggttccgatgctggacgtggctggacaatttgtaacagaaaaaaatgggagacagaagaagagatccggaatggaattttctatccagcagcgaggaacgctttctgccacagcagagctctcaggactggggaggggcagtggtggctttggggtcagatggccagtgttcagatcccaagccttttctgctttggctgcagtgtggagggagacacctggcac
>1181860473083
gtaagtaccaacacctgctgaacccctgaccagagatgggtacactgggttatagaacaggtgaaaaaacaagtttggggtctaaggagcgatcagcaggagagcattcctaatgtcaacacccttcagccaattggcatcaggggcatcagcttgtgtcaggtatcagagaaggagcatgaccagaatgaagaggtagtaatcaagattttccaatatcttcaactcccttctttcatagtcccctaggaaatattctttgtacaaaccattttttttaaccccaggaatgcatagtac
>11826581150525
gtaaggatggcagtagtgaagtactaaccatactgatagaaggaatacaacatttagcatggctgagcattcactatgaccacgtgtattagttttctgtggttgtgataaaatattgtgaccaaaagcaacttccgggaggaagagcatattttgactcatgtttgagggtaacccatcatagtggggaaggtatgtgagcaggcaggcagggcgtcaggagcaggaaactgaccggtcacatttcatctgcactcaggaagcaaagagaaaacaggagctagagtaaggctataaccc
>1183127144910
gtgagtgtttgctgtggacacaagtcctccctctttggaagcagggcactcctgtggggatgggccaggagtgggagggctgctggcaagtgtggagggagatattgtgggccctgtgcactgttccttccttataaaatgtgagcacttatagcacagggatcacaagataacatgtctctctctgattcctatgcctttgatggggtggccttcaaaaggagagctgttaggcatcataaaccctgctaccaacaccatctattaccagtcacgcccactcttttcaataattctgcc
>11841503577527
gtatatcatatgaacaggctttgagggtacacattgaaaaacaggccccactgaatgggcattcttaccgtgccagtctgctaagcaaaactgaagtttcgtgagtggccaagcaggttccctgttgggaagtttggggccttgtgtcctcccacagcttaggaccacaggggagctgtgtttcccagcctgagtttgcagaatgtgtcctcccattcccagggggccatgtgatggttggcagcactgcggagaccccaagcctggatagggagagtctcacctcactcgtggtgctgc
>11859811109429
gtattggcaatatgtgtctttcctaagggcttaaattttccatggggctaaaacataggctgattactgctgcatgaatctgcccacacactacttacctatgagttcagccattcacttcccttttatccctgttctatcttcctaaggtctcaaaccgcagaacattgtgggactctatcttactaataagttattaatatacctatgttattaatatacatgtactgtccatagatgtttttatcttgaaatcactttgaactaacttgagtgcacccaaatagtcaaggaattctc
>11861467759889
gtgagcactcagcccaccagagctcaggtcagcctatggtctccaagccagtgcttcctccagatgcccccagaggaatcccaggctgctacaggaaagctcgctggggaactgctgggctctctggtcccagatgaggttctccatccctatgccgccttgcccttggcccctcacgattctgttcatgccctccatactatcctcaccttgcccactctctcccttctgtacataagttccatagccttggcttgctgcctaggaagctggagctgacccagctgtggtcagttcaaa
>11871182959996
gtgggaacctggcctggggaaggtttctctaagcagtagtgcattctggaagatagagcatatgcatgtatacagatgcatgcacagctgtctacatatgcagaagcaagacatgcatgcacacacacccaatgaagacatgcacgtgtgcatctatagaaatgcacatatagatatgtacagacacaccatacacacactcgtatgcacataagtgctccttattcatgacccaggcacttcctgccacgtggaaggaaagtcatggactagcaggattcactctatcctagccagagt
>11881322238987
gtaagtattacttgtaagcacacccagtagggtgacatgcaatatagaggacatgtcttgtctatccatccatccctctttcttccttcttccctccctccctttctccctctctctttctctcccttccttcttccctccctcccctcccttcatctctacctatcttccttccttccttccttccttccttccttccttccttccttccttccttccttccttccttcctgcagtactgggaattgaaactagggctttacacatgcgaggcaagtgcttaccactgagtgtatcccc
>11891197425487
gtgagtacaatggcttgatatttgtttgtgattaaaaaacatgtatccaagttgattgcttaaataagccccacttgaccaaagggagaaaaatttaaaaacaggtttcagtgcttattattagaaaaacagcagacaacacaaagtaataacacacagttaggagaatacctgtgtgtgggggcacgcacctattgttccggtactcaggggcctgaggcaggaggattaggaattccagaccccaaaaatgccagctagttgaaacaggtacctgtaatacagattagcaatctaact
>11901400272416
gtaagtatagttctctctctttattttgtaggaattaggataagctaagtaggtttgtattcatttctgtttcccttaaattaccacggtaaataatttgttgagaagctttttttcatttatttttcttttaaataattgaattttgggaccctgtagtaacagtattaattaaatataactactcagcaggggtgaacctgccaggattcttacagtgttaaaataagtaaattacatgaagggactcagcatctccactaactaaaccatctttaaggaccttgggtgaagttttga
>11911588148719
gtgaatcactcttttggagtgctcagtacaaggctgttaggaatgaattggttgagaaaaggaaggcattgggatggaaggattttgctggctgatgaaggatcagtgatacacttgaacaaaagcttttgtgtgtgtgtgtgtgtgtgtgtgtgtgtgttttcatgttctctcctaccatgtgggtcccgtggatggaactcaggtagttaggtgacaagggcttcttttacttgtggaatagtccactgaccctcttttttgtgaagctttcagaaacaatgcaaaatatgtgcaata
>1192439929450
gtaagtgtacactgtgggatagtgatggtcctggagttgtttgttgtttggtttggtttggtttggcttggtttggtttgaggtttggggttttgaaacagtgccacatgtggcctctctagcctggaactccctgtgtagaccaggctggcctcagagtcacagagaacatcctgccactgcctccctttctggagttaaatgtgtgaccatcacatccagcccactgctttagttaatattcttgaatggagatttggtggaatataggttgtgttagttactttttattactgtgat
>119371731542
gtaacagccttcgttaatagttctgactgtctgtggttgggctggaactgtagtgtatagcttggccctcgaaattactttacaattgggcacattcttcgtgtcaaagctggttgggtttgggcttttaaccggttagtttgttttttcttgctgttgatagttaacattaaaactagacacgttttcagtgactgcctcatttatgcatgaatagagcagttaaataattccaggcatcttgaggctttaaaaaatgcttccgcaagaaggatttaactttcatgagtggaattcttg
>11941764630281
gtaggtttgctaaagtccatttcctatctgagatgcttcacttttgtttgagtagattaaaggcatagctttatatgcagtacctaatatgactggtccacttttgacagttaaaatgtctaatttgtagtatggtactcctttcagatagaaagaccacagaggccaggtaagaggatcatgtgtttaaggccaaccttggctacatgagttttgggctagcctacgatacatttttccccagatcctatttcaaaaataaagggtaagaaagctagtgcagtaattcagcgagtgaag
>1195321718880
gtgagtattagttgacttaaaacttgtcatcttattttttttataagtgtatatttttgatatgtgtatatactcatttctgtgaatgtatgtagaggggtcagtggttgaagtcatgtattttcctcacttgctttccacttgtttaaaataagttttcaacattacacttacttattttgtatgtgtgtaaatgtggaaaacagagaacaacttgaaggagtcatttctctccctttaccttgtgggtcctgggcctggaacttgtgttgtcagatttgatggcaggttcctgatgtg
>11961959420201
gtaagtctaagcattatgcttatgtattgcatgcatgcatgcattcatgtgtttcttcccctctaactgtaaaggtgacaaaactttggtgccgattgctataccccaacagtggtcaatcaagaagggcaaaagcaggtatgggaacactagagaggagtaggtatattggaaaggaagtgggatgtccagttgcctcccttgacagaatctagcccaggcatccagagccctgctcacatctccatggcactgtggccttgccttcctggcaggaactaccctatagaaacactaaag
>11977177121767
gtatcagattgtttcgttgactgtatctcttcacaacgtggcttaccatctaagttaacctcagccttctttcagactggcacgtgggtaggtttggggttgtgtttgaaattgttatctcctgttcttctccctgcctttgtggtacaaagcctttgagttccatgagtcatcccttcagagaagaagcaagtgagacacaagcttgtgtccccgcctccatctgaagactttttggtcatgagacctcctaggtatagacaaggtggacttttcagtcattagacctcctaggcatag
>119813787117600
gtagggctgaggaaggcccgaggacagtggctagctacctgggctgcgtctcagcagtctttgatgtcagggtggcctggcatttcaaactgtacagcccaaagtgctgaaaagggtgacttccttctcagtgaaaaaataaaaattatcagtgaagggtgagagcaagcagagacacccccaagttctgagggagtgaggtggcctcctctagaaaccactgagcaacctgggggccacacggggactattcagcagggccctatcctcagaaccctaaggcctggggtctctctagtc
>11991907767350
gtaactatgtcctgcttgggcatcggggcttgcctacaagaagctgcttatgaccagatattctccaagtgttcagggtatcctggtgtcatgctctatggagcagatcttgacatgatgtgctgagtcccagtcagaatggctgctgccatgctactgggatattgtgaatgcatgtggctctttctggggctctgtgctctctcccctttcattccctgttgcccacaggctgcgatttgatctttggtgactcactggctcctgcatttgggaggaaggtgtctatttgcattgaga
>1200818031874
gtgagtagcctgtccctgggatacagcgaagcagcctgtcccatgagaactgatgacagttgagatactggaaggggaggggagaatccaagagagctgaacacctgggcgatgggtgggtgtgcagcaaagagaacatgggggaggggcatggggaggaaggagatcattggaaggatgaaagacctggcatttgtgtgctgtcttcatggaggtagctctgactcctaaggaggatcacaagaaataccaagccacagaccccggggagctgggttagggccaggctgccacttctcc
>120111949111137
gtaaggccaccctgttttacgtcttggaggttatctgtgggcaggttaaatgtctgtgtagcagccaacacactctgttcttctttagagtgtccatgttttgcagtgaactgtgtgcgcgcctgcatacgtttgtgcttgtgcatgcagtgactgacaatgtatttctaggggcgattgaccctgcttttgacctaggatcctctgccctcgttcattctttcttagtattctgatattatttccccacctctccacttcccttctgggtgtctgacatctcctacgttggcccggagt
>12023278148920
gtgagtgtcgtcaggcctggaatggctggcccttgtctcccaagacagggaagtggttctctctggaacacaagccttggtttaagcctaaaggtatgagagggttcatacgtgtgcatgctgccaatccaatccctgggtgcagccctgaaagtgggaggatttgggggacagcctacagaactttctgcagacactaagcagctcccagggcctgcctgaccccatgctaggacacagctcacactggcagctagttcctctgtctgtgagtgggacaaaagatgggcctagcagacc
>1203396391730
gtaagtttgtggaaaacttccagttaaacccccggctcttgagcccttccctcatcatctcttaagtgtgctaatttaataatctggaacagtgcagaaccaaagtcaagctgagcgcatcctagtaatcccagtgctcgggaagcagaggcagggggattgtgaatttgtggccagcctagtttagatagcaaaattcttcttaccttggtgctgtttgggctgagaactttccaagttctttcaagttccgtattaacataagattgggggctgggggggggggtgcttgttctgtgt
>1204117110097
gtgagttatgacttttctcatagtagaattgacgcaggagagccggcgctcccttgggagaattttatagtgttatcatggatctgatgactaaaatttttattttggtttaaagagaagagattgatgtacagtaaaaatagggacttagtggtttaacttttcagaacattgcaagaagtgataatgagcttttaaacaaaattatagttttaaaacgatatatctgaatttcagacaatactgagatgcacaaagcatttgttcatctcctttagtgaaatagttaaatattgtttg
>12052906119371
gtaagattttttttgggggggtagttcttaattattaaaaattgtgatcagagccaggtgacataattcatgttttgtttggagtttttgggaagaggcttttaagataataatctgtatgtaggtgcttaaggcaacctgtggtagtaacttgggtcataatgcagagcaacaagaggctttatccacacaacccaagacagggtcttgttacacagcttaggctacaggcccagaacctacttcaatattccagcctctgcctcttgaggtctagaactatggacattcagttccaaa
>12069610104550
gtaaatttgtgtgtatgtgtataagctttcttgcttccttccttcctttcttgtctcatgtggatcaagatggccttgaacttgttaaacttctgatcctcctgcctctatttaaatgcttggattacagataatggacagggtcacccccttgcccccaaaatatccaccaccactacaacaaaaacctgctaaaatgtatataacataaaatttgccacttgtatcattttaaaatgcataattcaaggactagagagatgtctcagtggtcaggagcactggctgttcttcctgcag
>120714648102179
gtgagtgttcttgggggagggagaaacaggggaaggagcttccaccctttcccaccccctgcctcctgcactcacctaaaaccacacattctagtcaccgaccaacggggaaccccgggagctgaggctgctgctgctgctgtggtgtttagtgcctgaataactctttctaatcttccctcagattcatgttttaatttttaataaagtgttttgtatgcatgtatatctgttcccacagaggttggaagaagacatcagaggtcctgggactggagttgtagatggttgtgagctgcc
>12081389979409
gtaagttgtgccacgaaacaaacaagcaaacaaacaaacaaaacccttggctccatcaacttagattagttcattggcatgactgggaccaaaatatctgacagtaacaagaggattatttcagctcctggtatcaaagggtgacggtttgagatgctgaggaaggatagggggtgggggtgggggtggggggagtctgtggcagtgggaggggctgcatgagactgttcacatcacatcagacctggagacagggtgaggaaggaactagggacagggtatgaccttaagtcctgacct
>12091523148770
gtagagagacccattctcccatatatttccttggcccttgaaactagtcactctggttgcttctctgactcttaacttggttgctaccttccacttatcatttaaacagaagcctagaccataatttctctgaactggcttgatcctgccatattgtggttcttacctctcatctcactggggcttccagaggagatttgggctaggaataaaaatggcagggatgtgtgctgtagatttgtttttctgtcttttgtggtgtgcaagttggtgggagaaggaaagggacattagaaatgt
>1210195106038
gtgagtgctcacctggaacactttcctgctggttcccctcttgggggagggtactttttcaggattgtggatccctttccagcttgtctaatcagtttcccacataagaaccctgttgagttcaggaggatcaatacgtcccaggtcacacatgaggaaattgaagctcagtcatccatgggcagcctccagtaaaggcagcagagcccaaggggagtaaagaagcccctgtgtggtgtagcttcatcctggatgagctctggatctgagttccaggaccaggatgagaggcagggcttt
>12113867138799
gtaagtaaccaacacaactaatacaagagaatgcctcttgatattttccctacagatcacagagcaagtggcatctggaggggacaagaaatagccaacatatacacatttacatttttaaaatatttacttccatcaaattggtccttttgcacagttaaagaacacacaagttgtaactgctacaagtatttgtggagaaacttctaagtcagaagtctcagaaaatggtctggtggcctagcccccaaggttttcaaactccccgtctcacaagtatgttctacaagtctggtacca
>12121073529433
gtgagctgttttgattaactctagtatgtttgtagggctatggaaagcatgcgtgttgatgattctggctagagttgcagagtggcgggacctgtggtcactgggaaatgattcagcgtctgagcagacttgttgaatgccatgcaggacatggtgtacagaaaagatagtagtggctcatgtgtaaagggaggggggaagctgttgcctaggacagaaacctttggattgaatgcttttctgactgggaaagatcctagctgaaaatatgttaatgaatcaacctcttaatttgaaaat
>121355550176
gtaggatcgctaccttgactcttcctggcagacgtggaggtggagatggtgaatgatggggcctctgtctgccctctgagatcctgtagttctgaacctcttccttttctttcccttcctcctcctccattccccacccccgccccccagacaatgcagactactaagtacctcaactaagcctcgattaagtatctcaagctggcttcaggcttgaagttctcctgctttgaccgggtcaactgatgtatgccattaagcctgcccccccttattatttttttcaagacaaggtttcac
>121419807109645
gtaactctgcatggggctctgtgggagagtgctggggaaaatgttcttcccttcccacggtcacacggtcacactcttaagaacctgcagttacaggtggggctcaaacacatcaaggtactgggagctttctgtgctaatgaaggagactcagtgtagtgaatgggtacattaatccaaactggcttcactgtgctgagggacaaattgaaactgcagtctgtgtttatcatgtcctcatgactggtccacacccatcgggattaacttggagccagcttcccctgtcattcaggaatc
>12151820920679
gtaagaacactgtcatgtgtacgttaaataacaaggaaaaacaatggtagtgagcttaggccttttcttgaaagaaatggcttttcttccaaaatatacttttaactttaaattgtttcctcgattttaaataaactgttttgcttatcacagtcacactgcttactacagaatttgtatccttgttacactaaataactttgtttaaaattaattgagataataatacatgattcattcataatactatagaaatttttggtgatacattgtgttttagtggccagatatttggaagtg
>121620446155504
gtaagtttttaaaatactaaattagggcctagtgtgcacaaacttgtctttgtgagtccctgtctcaaaataaataaatatagcttaaaatgatattaaatacagggtcagaaggatggcttagtgattaaagcatgtgtgtttcttcagagaacttgagtttgattcctaccaccagtgtcagacagcgcaagatagttatcttgcttcttaaggcatctgggtcatgtgtctaatagacccactcagaaagattcctatatacacagaataaaacatgaaatcttaaaaataattaaa
>12171285823600
gtgagggagcagggccccggctcggcgaaggccggagctgcagagctccaccctcgcgtgcggcgcggctcctctagccgccgctagctccgtaacggcgccgcgggtcccggttgtcggggctgctgcccaggccggcctgagcgcgggcggctgagtctgcggccggcgcccgtgaccacaggcccggaggtcccggcggccgccgcggggcccggagctggcgggtgccggaggcgaggcggagaggcggcgggaggcggccgggcggagaggttgcggaggatctggtggggttca
>12181100658111
gtaagaacgcagcctaagcctgtgcacagtggacggcatttccgccccttgccaccccctttttgttttttgatatagagtttccctgtgtagcccatgttggcctcaaattcaacaacctttttatctcagcctcctgcatgtgggtttgacactacaggccacattgggtttggggtgggtgttttctcttgggggtgatgaaatatcttcaaagtatctattgaagatggctgtcagtggctcctgtctgtaaacctagcatctgagggtaaagaactaggaatccaaggtcagcct
>12191844140197
gtaagatatgaggtgtgaatatagaggtgcagttgacaagtttagaaacaaactatgttcagatcctgctatcactgtttgccaagtgtggcttggagccagtcccaaaaataatgtaatccttaatatagttacctcattttttgtttgtttgtttgtgtttgtttgtttgttttttcaagacagggtttctctgtatagcccaggatgtcctggaactcactttgtagaccaggctggccttgaactcagaaatccacttgcctcttcctcccaagtgctgggattaaaagttacctc
>1220929440554
gtaagaaagatatttatatgtatgtcttctgttacctttaaaatgccttgtgtgaattggacttggttagatataggccttaaaatagattcattgcacatttagtttcctggagtttgttctctatttgtgtgccccagggatcaaattcaggttgtcagtattgcctgtaggtgcctcactcactgagccatctcaccagccctaataagggaattttctactgaaatagaaagttgtggcacatgtctttaatctctgtaactctggaggcagaggcaggtgggtctctgagtccaa
>12211343817096
gtatggcactattcatagggctggggaaggctgggttgtctccccccaccgccctcactgtgtgtttgtctgtgtgcacattacagttgggcacttccatgcttatagcagcagaggttgatgtggggtcttagtctcttgctctccatcttcttcttttctatctttgtatttctttggtttttgtttttgttctgtttttgttgttgttgttgttgttttttgtttttttgagacaaggtttctctggttagccctggctgtcctggaactcactctgtagacaatgatgctgacctc
>12221325259050
gtagtctgcactggtggaaaggagtatatattgttctttgcagtgtcacaatacctgcagtcagggagtgaaatatgattctgtcaacattacattataacctataaagtacagaaggttaaaaactaagtgtgatatcacctctaaggtgatagaggacataatcctgaacttattcctgtgtagtaagtgctcagctggctgtggagtttaactggagttttcatgcagtggatgagaatgggggaaaagaacgggacttaggatattgttgccattgggtactgttcaaaagttccc
>12231791561530
gtatggccctagaagtacagaggagtcaatgagtgcttttacttagtgtatggttgcgattgaaaactctgtactcggacattatttaggaatcgtgactataatcgttgaagaacccaaaatgtaaaaaatttaaagaacccaaaatgtaaaaattttagttacatacaaatttttaaaatttaaaactcttgcttttatttgtgataaaatgatcccaccttaagtgtctactttgatgattttgacagatccttccatcacatagattattttcatcaccctggaagatccttatgt
>122479568547
gttgtggtgattctcttctgttaccaggatttacacacagtgtgcatatgcacacacgtgtatacccatatttctctcttttcttcttctccctcctctccctctgtgtaattctgagaagcagtaggcagcccaaacaggtgcacatgactatatcaaaaccattgggatttttttttttttttttttgtacttagacgagtgtctcattctattgtttcagcgaggctcaagcttgtgacaatcctcctgcttcagcctcccgtgtgctgggattacaggtgtgagcctggtttccag
>122519437136101
gtgagatctgagggcccttgccccacttagcacttgagtaggcctgtgagggatgaatgcctaaagaaaaagttcagcgggctggcgaaatggctcaacgggtaagagcactgactgctcttccaaaggtcctgagttcaaatcccagcaaccacatggtgactcacaaccactcataatgagatctgacgccctcttctggtgtgtctgaagacagctacagtgagcggggtcgaccagagcaagcagaggtcctaaaattcaattctctacagctatagtgtactcacatacataaaa
>12261370485381
gtaaactcacagatttgataaaaccttggggtatagcgttaatacttccttgtgaaagaaaattaaaagtttgatattagaaattgataagttcttccctatataagttacaggggtgatatgaattaggaagtaccaataaagataagccagaatacagaatatttatgatagagtcagagacatcattgtggaaccaaacatttttggcagtgtgctcagtaactgtaatattttcctttggattcaggcagctttgtcctgaaaaagtgatgacaattgttaacacttattaagggc
>1227894376523
gtgagcaggtcagggtggcctgtgggccctgcctggcaggggaaagctgtcaccatgcaaggtttctagtcttcatggttaatcttttatatttgggggtcagttgcagggcttagtacaaaaaggcacttgccacaaagactaacaacttgaggttgtggccaatgacccacataaaacatatggagagaactgactccataaagtacttctctcacacatatgtaccatgtacacacaccatacactgtacacacacacacacacacacacacacacacacacacacacacacactag
>12281745123715
gtaaggaaatgggattagttcataccattgtgtttgctaaatatttcagttagaagacaggtttttatgcaacttgaatttgatctattactttgatatacctttgctgtaagatttttttaaaattatatttttattctgtgtgtttgtatatgaatatcatgggtgcatggatacatgtgtgggagatcagagcataacttgcaagagtcagttctttctgtaccatgttaattcatgttgtcaagtgtggtggcagatgtccttagctgagccatcttgctggctccaagaattttt
>1229985889780
gtgagtgcttgccttctcttaccttctgttctgaagcttataaaacaaagtgcaactttgtacaggtgtggctttgagtcttttgaggtcttagctttgagtgagattgggtttgggctttcttgcccttggtggatatattctatatacagatggaggaagggcatttgggtattgcttcaatttgctctgttcttcttcaccatcaaaatcaccctctaacatcctaaccacaacccaaatactgatctctaccacactgagatatcccttcaaggaatatctataaaatagctacag
>123011089149829
gtgagtgatccagacagcatgggaacctgggccacgggcctggtaccgggaacgggttcttgttctaggacttggagccgacatgctcaccctagccccttgggtcccctcaacccctacccccacctcctgcagtattcggtccagtcctttcagcctttgccccttgctcttatctgtcccttgcgccctcaagccttaagactcctttctcttctaactgttgaggctaacaggagaggaagcactccaagaaaagggggcaggatttcagggcagcaatggggatgtggttggaat
>1231530583897
gtacgagctatggacaggtaagcttgaggcaggggctaggtgggcccctgatgaagaaaggcttccggggctggggctctacctccagggtggccagctagccaactggaagaaggagctgggcctttggggctttgatctctctaataaaaagtgaaaactaatgccaccagaccttaggtcacctgccccctgttcttcatgttcagctactgggcttctcaagcctcacacatgaggaagggaacagcctagtgacccgaagaggcaggggactaggattggatagttctggggact
>123278924248
gtgacgatgatcctcgcgcttcctgtttatcagagaattccatgtaaaagttgtgttccaatagaaaatatcacaaaggttctaccagagcaccttttccttcccttcagctacttattgtctttattcactttatatcctgaccatttccactttaggtcttaacttctttctaccataatttataaatatatttatgtgtgctattgtatcatgaactaaaattttagacatttttagttacagaatataaaggcaaaactttggagctaaagagatgactcagaaatcaagagcaca
>12331350197355
gtgagtcatggcagcagcttgctggggccctgcggccagtggggacaacagggtagggtggcgctctgtcctttagccactgctgtttctcctttcagatgagtggtacagtggggacttggtgtggtgttctgaggggagggttgtcttagtgtgacagtcaagggctgccagctgatggcttgactgttcttttttctgaagcagtgattcactctgtaccctatcttggaatttgccatgtagaccaggctagccttaatttgccactgtcttcttgccttgtctcctgagtgctga
>1234304589836
gtagcgcccgctctcccatgcagcccccgtccccagaaaaccatgcaccaccaagggccttctctccttctcaagtctccagtcggttcccacactagggactagagccgatggcatccctctcctctgcaccggacactaagccacagccagcattgcacttgaacttgcccttcacttccagatcatggcccagagctgtcccagctgcccactggccttgggttctctctgtccctgactcctcggactctgggggatagaatctttatataagccctgagtgtgatgttggaataa
>12351333873436
gtaggtattttttatagtactattgccacatttaaatgaggacatttctgtaaagtaatcagaactcattttttttaagaatcatatacaagatgataaggctgtttttgctgtgacatagttcttgttatcaagctaagagtcatggagaattaagtatttatttggaaggagtgggatagcatgctgaaactgagaaggcttccttttgcccacctacagttactttgactttgcataatttagactttgcttgacaagcctcatcagtaaaagtgtggactccactcagggcacatc
>12361790933232
gtgagtaatttattgttactttggaattgtcttaacattatgagaaaactgtccatctgaccagcataaatagagtcggttagtaagcaacataaaatttgatttatttgatgtttaaaaatacatacaatacattcatttaaatataatacattcatttaaatacaatacattcatttaaagatttatatgcttttattcttttgtgtgtacgtgcacatgcctgtgtgtgtgtgtgtgtgtgtgtgtgtgtgtgtgtgtgtgtgtgtgtatgctatgtgtgtttgggtatttcagagg
>1237723126126
gtaggaacacaagtggtctatactggcaaggtgcctagggggtggaagcaggcacagggacagtagcgagatgggcaggaagggctgcaatgcagagaaggaccccaggatgtatgtgggtgccacaccaactcttgggctgccccggtgcctgctggcttttggtgccagggccagcgtgcagctactgacaggtgctgtgctcacgtggggcaaggatggactacagtgcctgaaggagtccaactggaagctgattgcttcttaagctccctccctctgcacgttgggggtgagcag
>1238841820085
gtgagtgataacgcgccctgctctgggaaagggaccgggtgggttgagttgctgggggtggggtggaggggttggggggggggggagctctgcagctctgtccccagtcacaggagggaactaaaatcgggaaagttttccccatctctccgtggtctgctcctttctaaattagcggaccgatttcccaggcaggtgcagaaaaacctcttcctagagtttagctcctatccgagcgcagcttccttacaaggtaccactgagagtcctcctgagtaaacaaacccagctaaagaaccc
>12391711248391
gtaacggatgtccttagccccgggacctgaggagcagaagcacctccaaaggtagctgtctcctctttctgagttcctggataccaggaatgttcagggctatggtcctggagccgagagcagagtcttgtccggactcttccacagtctatttagctgctccccaagggaggtgaatctgggcccctactggtacggagggcatctggtgatggaatctccttggtacctggagttgggagccctgaggtgccaccagtcttggtctagacttggggtcacttactttgctattctttc
>12401683072182
gtaacaatcccagcaaggcttggctgctgggctcgggataatgtggacgggtgggcgaaggtcatcgacttgatacttgttcccacacacaaaagatctttcccataattggagattatgtacataggctaaagaattacagacaatcagacagactcctctctctctctctctctctctctctctctctctctctctcacatccatacacatacacacagagacaggcatttttatatgtatttaaataaatgtatgtctatacaccctttgcagttaatttttgatgaaactgtctac
>12411842114381
gtacagaagagcaattttatcttcatgttctaactggtggggtgtaaataaaatttaaatcttacatgcagttttagtttttctagatttcagagttttcaagtatactgaaagttaacataatgaaataaatcaagtcagctttaaacatttgtttgcacgcaagtggtctttttcaaaatagtatgtttccagcatgttctgacttgccgtggagagtagaatgcggtcagttgtattagccagttattctaactccttaatggaattgaaagagaggtagtttacaaatgaccacaa
>1242273688216
gtaccagccaaagtacgcgtgttcatgctgcctttctgcctacctcccagcccactgctgacccacttagaattccaaaggggtcagacagtttaaaagggtcctagggtggggctccacgtggaaatgtgtctttctggaaggcatgtttctggtgttagggaaaggaccgaaagtggcctgttctaaaagtaggccttcttggtaggagcagctgtgtgccttggagcaggaccacagcagcaccctggctgctctactgtgcaaagcgcggagcctgggccgctggcggctggctgt
>12431494012355
gtagggaagcccagcctctggtccctgatgacagtcactgacgcactcttcaggcaactctggctccaaatgcttccgtgtggatagaagaatacaaatagtgtagacactgaggttcatggtgactagggaaagcaagaagatcctgccacctagtggaaccccagaggatgcctcatcctgtggtctgatggagaaggcatagtccaagaggacacctgggtgtactggcctggaaagccaggtggaaagcaaggagggcttcctggagggggcctgagcaaagctagtggttctaaa
>1244869876765
gtctgtggcttttctttctctcagggttgggttggtcttggctggtggccagcttgtggtgttgttgttgttgttgttgttgttgtaggcaggatcttatgtggtccaggttggcctcaaactcaccaagtattctaggatggctttgacccccctgtctcctgcctctgtctcctgggtgctgggattgcatgcaggcactgttagatcctgtctcaggtaaaggtggaacacggggcatgctgggtaaggactctactcaccaagccagccatgtcttcagccctttggtctgacttt
>12451133119242
gtgagtggccaaccacacctcagagatcaggtcctgtcctatacacttgaatagacaagttgtagcaatcctaactctgcattgttgagtaaatttcttgaactcacatctcctcagtttccttacctataaaatgcaaatggcattaatactgtggcctaaggttgctatgacaattacattggttaataaacaagagagtcttgttattggccctgacatatagaaagtacgatataaatgtttcctacataaatttattcagtcacccatatctagtgccatgatttgagaaggtag
>124610079151967
gtgagttttgttttattgattcaaataaatcacttaagtttatgtgaacttaagtagtaaagaaatgtatgtatttttatgaaaatggacaaagagcatttttagcaaaactatcttaaattataggagaggggacagatagaggagatcttctatctttaaaatgaataggctgccctctttcattttcttttgtttctaggtgcttttgactaaaatagagtaagatgttatagggattaatgatgatctgtcatctttatattattttggtactaactaggatttgtaaactatggc
>124713326132027
gtaagtatcacgtttaacaactgatgaagtccgctggcaagaaggcttggcagttaaaggagcttgctatgaggcaagacagtggaaattctgtctctgagtgagagggaaaacagtctctgacttatacaacctgttctcttgacttacacttgcacgtgcatggagcacaggcagacaccacacatagatagatacagatatatacacatttttatatagtcctctgctgatatccaactaggttgacttcatagcttagctattttgaatagtgctgcagtaattatcagtgtagaa
>12482059937547
gtgagtgaatttaatttgtttctttgaatttctttctccagttattatgaatggtctcattttgttttctagtgcaatatgtaattgaataaataactatatattttgaagggcaaacaagcacagttttattgaaaagtaggattactgtacctccagtagggaggaagggccctcaaagtaacttaacaaagtggccaatcatcactgagctaagatgacagggaaaccaaccaaagcacaactctactgtacaaaatacacttctgagtgcagtaggtaattatctccaaagagacg
>1249680386246
gtaagcatttattttaaaggtgttcttctggacgtggctactggaaacagtacacacggatgccatttgcgtctggtgtcaggatttgggttagtggcagattccagaaaacgtgaaatgctggatttacttcacctatctgggaggtttattaagagacctgggggatgtcctgcaatagcgattagagagggctcaagatgatggttgaaggaagaaacccttcaagcacgagtttctgacaaagtttctgacaactcgtgcctgactcgattgagtcattttgaattcctgattaag
>12501946619052
gtacaagcagtcttcattctgttagctgtcctatgtatcgtcactgaaattaatatctgttttacattatgtagaaatcataaacaatgtctctaagcattttaagttgcaaccattttttttccatcctcattacatccagacaaggtaaatagggctctagaggagttctcaacctgtgggtctcaaccccttggagggaggtcacatgtcagatatcctgcatatcaaatatttacattaaaatttataacagcagcaaaattacagttatgagatagcaacaaaataattttatga
>1251593918893
gtatgtggtggtattctatggtttgtaaatatatactatggttggtaaagaatggtccattgatagaggacgtctttaaatctgatctgtagttacctagagctgttcttttggcatttgccttgttaaaaaatggtccttctagctggccagtagtggcacacgcctttaatcccagcatttgggaggcagaagcaggtggatttctgagttcaaggacagccagggctacacagacaaaccctgccttggaaaaaagaaaagaaaagaaaaaaaaaaaagaaagaaatagtcctccta
>1252839226624
gtcttctccgtattggacttcttctgttcctttttatcattctcttcccgagaaaagtctgcactgtgcaccttacatcagtctatgggactaggaccatacttaatgcacacctagcatttctaaattcttgagaattatatgatgttaaagaaatgtgtcctaccttccaaaatgttaaggcatgtgaaactgtaagaagactgatcaagggaagtttcaaactgtggaagtctttggccatttatttgcttgaatattgataagcagtagggagaaaattccatggagtaagcataa
>12531792224051
gtaagtgtggggctgggggtggggggggatggtgtcactgtttctagacagacctcacgtgcgcgagactcttggtgcaatccagagtaccacacatccatgtacacatgcacacgcacacacacacatactatttcagtgtttgtgggttactttctaggcacatgctttaggtaaaagtaaagtcagagcatattatcatcaagggaagtatcatttgagctttccttgctttctagactatttcataatactggatatttgtcaatggtattctctctttgtataaggtttgtttca
>1254158038054
gtttgagctcagcattttattgctagctttgtctgttgatatccagaacttgttaacaaatggtcaggttactcaggtctgctcagtcttagaagatggctgagtagcttcacacctgaccttaagcaattaattttaaaatgagctacgactatagcttgctattgtccttataacagaccatagttaattcaacatatatttttactaatttgttctatggtagaattcaatttgttttaaattatgttggaaattgaatgaacacaagtgccctgatccagaagtaacttttgtctt
>1255799526668
gtgagtcagaagtatgaaaacttaagagcatttcttaatatagctattgtcaaatatacaacacagtaaacacttgcatagagtttaatatgttcatattttcatgtagttgcacacatgtaataataatacagctataaatagtattattaaaataatgacaaactatagtatgatttttggcattttacttttaaaccttaatatatctttacccttgaaactataaagcagagtttaaatgcattgtttactatcttaatctatatgtcttcctcctaaatgcttgtctgctttttg
>12561050387419
gtatcaatcaagaatgggtgggtgctgtgtgggcggtgctttgatttctcagtctgtataatctttatttttcatgcttatgatcttccattgtttacattgttacttcttttggtctgggcaccaatgagaaatacataaagtgaacattacagccatttccagataaggaaaccaaggaggctcagagaggataaagtcctaacccccaacccacagcctgtgagggcacagcccacaagtggagctgtgactgtaggtgctgctgtccaccccacagttgcatctagaaggtacccg
>12571329643170
gtaaggccgcgcgcgcgcatttccggctgcgggcggggggtggaggggcgggggcggggcggccgggcgcgcgcggcgctggctttgtgtgcgagtgcgcgtgcgcgctcgctgcgcgcgcgcctggttgggggggagaaacccaggaggccaacgggtgatgcgcatgcgcgaactgctgcacgcgcgtgcgcgtccctattttccgatgcccgctcgcgacccgcgcaggtgacaaaggggcctgtggtggtgcgacccagactgtgaccgagccgggcctgtcttcctggcccgggg
>125818538113036
gtaactgggtgtgggtagggagcagctacagggtatggaacttctcgtgcatggtgatgaaaatggccctcacatagtaagaatgttggattctttaaaaagcatagaaatattatgggaatgtgtttccattttaatcccaggtgtggggttaaatggggctgctccagactgtccacgacagatgactatgatttgtctcgtgctctagcaggggtgtgattttgctagctacagatagtctgcaattgtgacttggaattctggggatcttatgaaagggtatttaaatgttagggc
>12591900276972
gtgtgtgttgtgcaggacatctcgcagtaatagccacttagccccttgcacagacggcgtctgaggagcctgcccagttactaccagagcaggagataaacagcagcagctccttaatagaaagagaaggaggaggtgtcattcgtatttacttatgtgggtgcatgtgtgtgcagggagccatggaggccaaaagaaagtgctgggatccctagggctagaattacatgtggctgtgagctgcctcaagtgggcactgggaacttgtctcacgtcctttgcaagagcagcaaacactct
>1260733121093
gtaaggattctaagcatctcctgacttgaaggacccgctcgatgtatgataccgtctagacatttgtctggagaaggctggtcacctacgaggtgtcagggaaggatttgacacttaaggtgttcaccccattccggtattaagcttaagatggaaacagctgcctggccctccagatgcaaattctcattaacatgtttttttcttcaagctggccccatgacttctgatggctagacccatttaccaggagacatgcccacacaatacataaacacatacccacatactgatgtacct
>12619304471
gtaagtagtcagggcatgagtttctaatagaaagttttcttaacgtgaaaataattttgaaatcatgattttttaaattttcaaggtatattcataaagtatattggtttagtcctgttatctcccatggcagtaattatagttgctgaaatgcaaaagtcaatgtgtaaatgcagcggactattgaaatagaaagaaacaaaacacattttgtgtgtgtgtattttgagcttcatttgtccatatttactaattttgatgagaggttttcagctacacatatttgagaatgttttacac
>1262756241265
gtgagttgttcgccacatatgtttatttagtgtgtgtgtgtgtgtgcgcgcctgtgtgtgcgcgcgtgtgtgtgcgtgtgcgtgtgcgtgtgtgtgtgcgtgtgtgtgtgtgtgcgtgtgtgtgcgtgcgtgtgtgtgtgtgcgtgcgtgtgtgtgtgtgtgtgtgtgtgtgcgtgtgtgtgcgtgtgtgtgtgcgcgtgtgtgtgtgtgtgtgtgtgtgtgcgcgcgcatgcgcatgtgtgaactggcacgtgcatggtacaggagagtggcttggggtggttggttctttactgtcat
>1263351628387
gtatcaaggtgtctgttgggggcaaggcctcctctcagccagttctttcttgctgctggtacctcaccttagtgttgcctggagccacctctgttgctgcaagcctgagagcatctcctttcagacacacccagctagctcagcctcctgctttgggaagtgggagacaccccctcccccccactaaaatgaaagctatcccaagttttctactaacgttccttgtcctgtgtccttgttgctgtgtggctgctcttggaggggaaaggagtcagattgaagcttcttgtaggtctcgag
>12641829736037
gtgagtactttctgtgctgagtgggagagggaggtcttcatgacagacaaagtctttcaaacattcttacgaggacctctttggggggagtcaaagcaaatagaagttggaacttttaaggaatggattgacagctttgaaatcatatcactcaatgatattgaagcctccatggcaatgtttcctgtataatatatcagtccatctaggtttgggcagcattgtccactgggattctccaatactgtgacatctccctttacttttcactcatagcactggacattcctatctggcccc
>12657470390
gtacggagagggagggcgggtgggcctgtcgccagagatgctcacagttcagacgcaggcaacctttgcctttccttggtctcaatttatgagaaatactgtttttaaagtatctactttttaatagctagtatcaagtattgttagcctcctaccatggccgtgcagtcctgaaatcccagcattctagagggtgggcaggaggctgatagttaacaggattaatgcccaggacaggtcttcacaccacggtgtcttagttagctttccattgctgtgaggaggcaccgtggccaaggc
>1266580738184
gtaagtctgcatacgcttccacccgagcaccgtggtctcccgggtgcagggagccgcccttgaccctccttagttgctgtgatgttgtcttccctgttctgcccctcatgccctccttggtgaagggcatttggagtccaggctcgtccgtggactgatcctgtcctagccggatgctcatcatgctctgccctcggcagatccctgggagagtgagctgaggaatcctgagcgtgggccatcctgccagagcagggcacaccgcaggcagagaggccgggagagctggtctgtatggac
>12674188119386
[truncated: 265,399 more chars]
