# Supplementary material for: iPro-CSAF: identification of promoters based on convolutional spiking neural networks and spiking attention mechanism
Source: PeerJ Comput Sci. 2025 Mar 26;11:e2761. doi: 10.7717/peerj-cs.2761 (PMC12190325; doi:10.7717/peerj-cs.2761)
Supplement: Supplemental Information 1 [file peerj-cs-11-2761-s001.zip › raw data/M.musculus_Non_TATA_Data/Ntrain.txt]

>1613169268
gtatgcaggcattttccttgttcacagtgggataatctgttcagctcagggagtatgctgcaaaagtgtcaggaacagtagccttttgtttaagggttccatgccattctttttcaagttctaaaattgaccatggctgagtgtagctgtatataccttaatcccaccaaagggagataggcaggcagatctctgaatttgaggccagcttggtttacatagtgagttccaagacatccaggaatacatagtgagaccatttctcagaaacaaagagtatgctcttacgtgtttgtatca
>21850941083
gtaagtgctgaccccgtgaccccgtgtcgtacgcagaaaggatgggggtctcggacagatactgcctttgcttctttagggacttgctccccgtccctgggactataagggactgtcccccagagtcgtcctcatggggtgctgctgtgctctagataccacatctagatgtcacctggctcttttcggcacagggtggctagagcatacagagcttttcctctgtaggactaggattttggcgtatgtgtgcggtgaaccttgctttgtatagcccaggctagcctgaaactcgtggca
>3420987655
gtctgtcgatgagctggcaggagacagacacatggtgggagacagacataggcgtattgcttgcttagcattgagaagcagctttaatgtctactggctcctttgggtgcttgtccaacactgatgggcacagcctcgagctcttgagatgcccttgtatggttggttttagtgtaacgtggagattgtgttcttgataaactcctatatcagagtagcgtatgttcccacgtgacttctccctcaccctgttattctcaaccagtacacaggaagcagacttgtgtgcatactgtatga
>4839897949
gtgggttgttggggaattcctaccctttttagaacatactgtaatgagggctggggacatagttcagtggtagcgcaacttgtctagtgtgtgcaagaacctggacttcattcctggtactgttaaaaggaaaaggagatgcaacaataatatctttttggctcttgagacatcaagggctcagagacaggcctggcatgggtctctctagctatgtccccaatcctgatacagggccggtggctcaggaggcgggggccctgagcagggcacagtttcacaaccgcacactagaagtgt
>5409842922
gtcagtacccgaggtaaacacccagggcgggggatggggagcaaattgttgtgcagacttttcccagtcctttgggaatctagattgagaaataaaacccaaagggcagatgaggttgtctcttgggatttattgatttcttgagcccgttacattgtcgcagagagaggtcaatgatctttacaggtttcctccatggttcagtgaacctagaccaggcctgtgggaggaactgtgggggttgtttttttttttttctttcttgcacacatgggttttatttgataacaatatgctaaa
>6288278862
gtaagtgataagtcttctggccttcctgagacagacaggaagcagctgtctagcttaggatctggagggagatgactcctctgtagaacataatcctcctgaggcactgaaggaatcactttgggccttaaggataagatgaatctgtggcaggtctacatgggagctcttcctgctgctttcgtagccttctccgtgctattaactgcttcagtaaggctctgtctttcgggtgtattcgagacgtggcacatctttgtaaggttcagaacagcccagtgatgctaccccaaatttagt
>7207418991
gtaagccttctgttcttgctgctctcatcagctggccttgggcaagtggccatgactttaccttgccagatggtcattgcttctgaaccataggcctggagacttccttaagtagagctttgggtctaacagggctcctgtttgtttgcataactctgtgtgtgtgtttgtttgtgtgtgtgtgtgtgtgtgtgtgtgtgtgtgtgtgtgtgtgtgtgtgtctgtgtctgtgtctgtgtctgtgtatctttgtgtgtgtgcgcgagagtgcacttagcatttccacaagtcaggtgttca
>84803142918
gtaagtgtctcctacatgatgctttctgcccccacccctcgtgtcccctttcctgggaattatgtacagaatcatctctgccccaccccttagttcctagtgacattttgaggcagctgagggaagagtccttgaagaactgtcctcaaataacacttccccaagaattttaccctttccaacctccagaaccaacttaacagatgggggcgttaaccctttcttcttagtgactatttctttacctcattggcatgatcatcaggacacgtttctcaattcctccttggagtgcccaaa
>91045060226
gtgagtatggttgaggggcagggccctgtgccttatgtgcagtttgcagactccttcttcctctctgtcgcatgttgggtgccaaccacctgtgcatctggcctgtgttactgcctggtgctgattccttgtagtcacgcccatcccaacgtggttctctgcttctgaggaccagtggtgcccaggacggactcggatggctggctctcttcccactgctgctttctgttggcttaggctgctggattctctgtgctcacacccctgtgtctgttgcccacagcctcagtgccttctttt
>102811100138
gtataaagatcctacaacagaaatgcggttgaggacacttgctctggtcactgctggcatttctggaatgttcccttttgctccttagcttcctttgcagctctgtttgggaaggataggaagctctcagcagcagaagctcctgccttgcttgtggtcagcagagtcggttattacttctcctggggccactgtgccggcctgcttacacttggctgcgattgcatcttggttcctcccctctttagacaatgcatgtgctcttttcctcagcccctggaaaaccttccctcgtgccgt
>111916426367
gtgagtggccgtggaacctgtggtcgctgggttatttcttcacacagagaaaccacttccacagatcccacaactttcacactgccaaaagtctgcatgaaactagtgaatgtgaccactgaacatatgccacccatccagcatgtggtcaccaagagggactaaagagctgccacagcctgatgggagagcagtaacgattctaagtggtgggaatagaaatattcgtcttcagttcccctaagttccctgtgtattcagaagttttcttaatacacaccgaatgatgtgcaatggcat
>1210492153706
gtaattatactaaaaaatggaattgagataagacagaggaagacaaaaacaacagaatccattgataactgtgagtctttgaactctttgttctgaaaagggcttcttttccctggaattatactcacagaaaggagaataatccacttttgaaggcagtgatatccatcctacataatccaagtgaacactagttttagaatatccaagatctacaataagatctctgtttccaaataattgctgcatttcacctgaaatcggtgggctatctcagcagggtttcttctctcctttgct
>1313938990
gtgactagtaaccctgtctggcgagtgattaatggagtttgatgttttagagggcagtagttttgttgagatcttaaactcgagttgaaatggtcaccatgtccatgaatatgttgatatacctgtccatctgagataaatgaacctttggtgtttcactttgggacttggttttatttccttcctgttcatttgctgtttggtacccaagaaatctgttatgtttaagcttacaattccatcatgctacctcttacgttttacagttacacaatgctcctgagttgtttgttattaact
>1417049123763
gtatgaatgtagagcaaggcctaaggaagtttctcattttaaaatttgaatggattttgttcatatctaccactggaattattcaaactagatctgtgtatataaatgatatcattgagactctgtcaaggtcgttttatatgtctaaagttttgttaatgcttttcacatacatttctaacgttttatcaaaaaagtaattggtatagagtttggacttttaaaaaaaataaaaataccatgtttataagtcatagtgtaaaatcttcatacaagtaatacactgttgcttgatgggta
>152068480249
gtaataaaggagagggtattaagagcaagggaaatcagagaagagagtaaagccttgaggaagacagagaagagacatgaccttggactcgataaaggggaggtggtatgacaaaaagagtctttagtttactgggtctgaggctagccccgaacctgttgaccttacctttcccattacttcaagggacaaagttggttgcccatgctctcatctagctacagcatacaattgagcacttgtattatacatgagctgttctgtaggttcccaatgaggaagcatggcccagaggagggt
>161089865382
gtaagcagcagggttgtgtgtagcattgcatggtggcttcatggctgtaccatgcactaatctagtgctagctgccaggtgtgaggaacccagaggccaagggacctccctggatatgggttgagatggggaaatccctgatcatctcagggtgggaagggcagggttctggacatttccctttaaactttgtgttgatgggaagcaatggcttatgtgtatattacatacgtatgtgtgcaggtgagccacagtgcacatgtggatgtccaaggaaagcttgctgtctgttttcccctg
>171500188892
gtgaggttcccctgccctgccctccacacctggtcatctgattggatcataggtccctgtccctatcggttgactgtcccccaggactgtgagttttcagagggctgaagcatgaaggagttttgttccccggtccctcagttgtgttgtaaatcggtcttgggtgggaggagctggctctgaccacacctctaaaccagtattgcctgaaagcttgtggtcgggaaaggcaatggaagtgggattgagtaaggaaacagttcctaacactggacacgcccctgactatatcccactaca
>18553273261
gtaaggtttgtgctggcgtgcaagaggcacatcttagactcagtccccagtactatgaaactaaacccatgcagtatttcccactagatcataggcaatagaaaaaaactctgtatcagtcatttttttttttagatgtaatgattcttgctgagccataatcccatttgtaagatattgcttaaaatagaaaagtgaaactaggttggtagggaatattcagttttctagtgtatattttctagtccttgaatggaaatgtgttgtcaaaaacacttttaaagacttgagtgtgtgtgt
>19908073562
gtaggcggtgcgccctctgcccttttaaatgcggactccccgccttgcgtgcggcccctccaccccccagcgccggggtggctctcagggtctgctccccctcctcgcgcttaagagtttggtttagggaggtggcaaggctgcacgccgccccggtccccagtcccaaaccatcttaaggaaactgttgtcagatgtcgaatcgcctaggcatcacccgccagcgaggacacacagtcctcactgtcttttcactcggcttcaccactagccagcaggggatcagtgcagatgggatta
>201373117808
gtaagcgcggcgcggcgggcggctgcgcgggaggccggggctcgagcgggaggggaggccagggttacatggggtcctggagactcactcgtaccccgcgatcctggcggcgcaacggcggcgccgactcaggtctcctccggtccctagtcctgcccgtgtcccgcgatggggacctgctctcgggacagctcctggtcccttctgagtcgcaggccgcggagctcagggcgaagccagcccgatcagagccccaagtcggcgccttctttctgtctttcgtagtagtcgagacccgca
>21426356286
gtaagagcatggaagtcctgatgcgtcggggtttgtttaagacatcataacactgatttgtgtaagataagacagttatcacattaagtggcttttccaaggctgcttgaaagcacagttagcaaatcctgcgttagtcacttcacctttcacacagagacatttctgtcagtttcgaaagaacaaaacctttttagttaggtctctattcactttgaatgtattataatctactcttcttatgtaagagggaacgtacttaagaatagagaatttaaaaaaaagaatagggaataataa
>22933234066
gtacgtagaagccggtcctgtaccccgcgctgtcagcttcgtgtgctctccagggtgactgcaaatacctatagcctggtgtggtgacttgtccctttaaatcactgggaagacaggggtagggggtaggaggagatcagcttggtctctattgtatgttcaggtcaccagggctacagcagtgaaacgctgtcagagagagagaaagagagagagagagagagagagagagagagagagagagagagagagagagagagagagagagagagagagagagagagagagagaaaggggagg
>23609672529
gtgagtctacacagctggtgtccttacgctcagggaatggctcatgggtgtcatcaggtccaccccaggacaatcatctcccagggtttaatatcacagtgactgacacttggtggtaactatggcccatgctctccttgcctttcaccattgatattgtactgggttgtggcagaggtcttatggggagcaggaggcatggcgtggggaaacctcagtgaatagtatagtgaacatatccttcctttaccaccttccaataatgccattgtgttattaacccataaagggattaacata
>241107165029
gtgagtctccgggtgggaaggatgctacctgtcaccttcttcctaaatcctgttgcgttgtacccagggtgggaagagcctgtgtccgctgaaggtttagctgtcagtcacctgtttctgcggtggcacaactgtctcttctgttagtcctgtgtctcaagacacaggttcattttagcctctgccttggcctgaacaataaggcaacccagttaagtgtggtaatgcaggcctggaatcgggcactgggcaggggagtaaaacactgtggtctcaaaaaccaagggctagagatgtagc
>25932743373
gtgagttgattatggagacttaaaaatatgcattagaggtttttggggtttttttttaagtgtttatatacacattctggaaagttgagagaacattgacaacctctgaagtctgcaatccaggaaccaactttctttctctgaatctgtgtgtatgcatgaatacacattgcataccagcctgaggctggggtgttccatctctccggggctgatgctaaagccatgtaaattattgcagcagatttcaagggttggaactttaagtatttggaactaaatacatgatgaaaattaatc
>263427146474
gtaagcttatgtttttgcatctctatgcttttgatgctcctaggttcacaatgtgactccaatccacagagtcatatagtgctatgagtgccttatgctgattcatggatgggatagcagctctacaggaagcagggtcatagcagtgttgcttccacatttgctcttctttccaaatattttagtaaaccttgggtgcttacatttccatgtttatgtcccaactttttctcgatttttccaaaaactcctctggacattgttagaattattaaaatattaacaattaattacaaagag
>271168482734
gtgaggaccatagtgttggggtactgtctggtggttttggaatagttctctgactcaactgagaatctcctgtttatcccttcctggctgtccagttgtgtaatgatgcttcctacccatagccatggctctgggtacatcagatcccttttgcttacccataagcacacagtaactctgactagacagatggcttgcatagctcttgttttcatttatattcactggaggaaataaacagagaaaaatgaataagagtaatccatcggagccagagtggtgcgtgcctttatttcctgc
>281407244578
gtgagttattttgcagagccctgctgagagctttgaggaagacagctgtggataagagtacctcgggaaggaccggtcaaataaaaactcagcgttgctttccagatggggccctttggctaatgccactgcagaggcgccatcttcctgctgctttgaagtctactatcctcggaccggactgtgaggggagtagaggggcgctgcttgcacagcctgttactatgacagtatgcgctctctagtaactccttggggctccaggacattcaggtcgaagacaaagttacatggcttggg
>29682796210
gtatgtcaagttgctctaatttaaatgtttgtcaaaactgcctcttcatcacaaagaagttcagctctgtaggacagcacagttctgtctctcagatgttaagcaccacttcaaaatagattgtacccagcacttgggaggcagaggcaggcggatttctgagttcgaggccagcctggtctccaaagtgagttccaggacagctagggctatacagagaaaccttgtctcgaaaaaccaaaaaaaaaaaaaaaagattgtacatacctagcagtctgggaagaactgtataaaatatca
>30632412365
gtgaggcccaggcccaaaatcactgagtgtggccctagtgtggcaaatagctgtggagtaccgcctgctagccaaggctatccctgagcccgttagcccctgggaacaaggaaggacagtgttgggatcccgcccacaaggataagccaaggttccgaggcaactggatatcccaagatagcttcagaataatcataataataattattattaatatttaataataattaataataataattcataatcagaattcaggtttgaaatgacctggatttgaaatgacacggccacatccca
>31462145457
gtatgtagtatattctgtgttcccagcattactgaattctatttaaattccaaaccccagtgtataatgtcttcatttctattaaaaactatttggatgtgagagatgactcagtcagtaaattccatgctacacaagcctgaggatccgagttcagagcccagcacccatgtcagaaataacccagagtcacatgcccataactccagctcttaggaggtgaaagcaggaagatccgggtgtggtggtcatgtggtccagtgcagtcagtgggcactgagtgcagcctgcatactgaga
>321043187808
gtgagaaagagagggggtgggacccgaatgggggaggggaagtgcggggcctccgatgattagggcgtgtcctggtaggtttggaaggctgctgaccttttaggaccacatgaaaggaggaaaactaggaagatgggggcgggggtggtccatggcttgctcctaattagaaacggaactaatattaataccgttgtgtttaaaaccaaatctaggccttcgtttacccaattatcatgatttgccccactttctcacaggcagagaggcctaaactaggcctggtttgctttcagctcc
>33319156923
gtatggatgctggtcacaggatccctccatcccaggtctggagattctccaaccttattactcagtgtacatgtgagtgatgacctgccaggcagctagatgccctggccgagatggtggcctggtcagtgtcaggcaagagaactgagttaactgggacaaagctctggatgtgaacccaaccgaggaatgaaacagtcttcctgcagccactaatggatgaagaacgccctggctgtaagtccagagccactttcacaggacggtttcttttgcctggggcagcatcctctagcacag
>3479186697
gtactggggcatctccagagaaggctccagtctgtcttaattctttccatcagagattattataaagcaggggatggtgtacatcttgtttcaggcaataagaatatcagattgctttaatcttaactgtgctttgcttttctataaatgtacttcatttctaaaaatctatctatctatctatctatctatctatctatctatctatctatctatctatctatctatcaaattgttttttaaatgggtttccatccaaagcagggtctgaatttcatttcaaaataacccatctttcct
>351619752325
gtaagatagagtggcgacagcaaaatctccaccaacactgttagtggggagggcactctggcaggccctgactctgcccacctcagagagctttcaggctccctggtttgcttcatagttgttcagctttagtctagctagcaccttctgtacaatggaggataccggggaaactgaagaaagagacagggggatttcccccaggacagatctgcacaggaaccctttgtagcaaggtcagatcctgaggggctggctcctagcaggcactcataaacattgtgtgagctatttggtctt
>36781076984
gtgaggcctggggcaggtgtgtgtgtgtattgtatgtccatctgtctgtgtgtgcctgtgtctctgtgtctgtgcttgtgtatgagtgtgtgtctgtctgtctgtgtgtctctgtgtatttgaggatgagggagtcactaattaatgctgtaagatcaggtttcccgttggcctgtcgaggtggccatgatgagcctgggttctcccagtagactttacccacaaaggagcaaggtcaacggtcaggtgcctacaaggctgtagctgagcaaaggtgtctcgcggctgcccaggtgaaaa
>37331024185
gtaagtatggggtttcatttcatagtaaacgtctgatgcgcagccggttcctgggataccctgaggctttggtacaaaagtagcttcttaccatatgcaatttcagagcactctttcagttttgggtggcagggttttgtcccttattcttggcttattactgaacgcacacacatgtgtgcacatgtatgcctgtgtctttgtaactggagatgcttcagtctcgggatcagttgctcagagtgcatattttagttatatagaaattagataaagtgcagtagaatcagttacatgttc
>3815792149528
gtgagtgccttcccatcagcaagtagttctcatacagtgactaggaggagacttgatcctttagatcttccaatcttcttgtcggactctaggatctcttatgtcacgaagtaattttttaggactttctgtttctaagagtggttattttctccctcatagtcctactctgacagaaacttagcattttcactttgaatggtcaaaatggtcaatgaagatgtaaaggacaaaatatattatggtagtaagtttaagattacaatactaaaaaagaattaaagtatgtcatgactatac
>39238016983
gtaaaatttaaataccagcaatactattttgattccttataattcttgtttcagagttgatctgtgaggagccaaagctttaggacctttagggcctggtctcagtttccagcacccatagccagaggctcagtcattcatggctccagctcagaggagccagtgcctggtacctcagtcaccaagtacacatatgccacaaatgggtgcatgcagataagcgttcacacatacaaacaaagaaacttttttttaaggcttttatttgctatgtgtctagtgttgtgatatgtgcttttt
>40460914623
gtgtgatgctagagacctataggaatctcacagctataggtaatattatgatttttttatttactttataacatgtatgcacaactgtttctttgttattgttatttgtttttataatttcaattgagaatgaggaagaatatgatgaataaatcactcatggttttaaagttcaatggagttaataacttaaatactgtttaattgccaataatgtaacatactttctctggtactgggtttaggttacatttgggaagaacatacgattgaagaccattttcaaacttctcgaagtca
>411299721020
gtaagttaaaagcatggtaggcaaacaagcatagtagaaccacactaatattggtacacatatatgtgctatcttttgttcttagagacaggtttctctatatagccctggctatcttggaactctttctgtagaccaggttgacataaactcagagatctacctgcttctgcctcctgagtgctgggataaaaaggcgtgcaacaccattcccagctacattatatttcattcagttcttgggagaatcaatgtgtcagaaggccattaatgacaaagttacactaatttcagcgtgtg
>4212774122949
gtgagcagaagagctaataaagcggtggccaggatagtgcagagccaccagcagactggccgtagcggctccaggagggagaaagtgagagagcagagccaagctaaaactgggactgtggataataacacttctacagacctaaaacccctgagaccagaggcgcttccgcaccctgaggtagaggacctagcccagatcaacccattctggggccaggtactcagaattctcttctaaggatttctttgaaaacttaatgactgaggttgctgttgtcttaactaagattcttaggat
>431887123415
gtattggctgctccatgcccttgctcattcttgagggctgccagttatttttagcttgcactgaagatagagagtaatattttcatgttttatgatacgttcaagttctgtttgtgacctctttctgttttgacaagctaatatttataaacatacatgtatgtatgtaagttgctttctgtgaaagagggaacatgtgtattacagttctttatacaagactgacctactgtccgtccgtccttccttccttccttccttccttccttccttccttccttccttccttccttccttctg
>447314130030
gtaagtgaagaggttctaattcttcaactgtttttgtttttgtttttttgtttttgttttttttgttttttttgagcagtgtataagggaggtgttactgtttctagttatgagtctgaaataacctcatcaaaaaagctgtattgttgacctgttagtaaattaggttaatgtgcgatttgttctataatctcagaatttatgaggtggtgcctggggagttctgtgattaaagccagcctgggttaaccagcaaagactccacctcaaaaataatcttcagggttagaaagatggttc
>4519652101534
gtgaggactttacctttctttaaagtgtttattgtgcatgtgttcctgattataaaaatggtgtgttcttggggtgatggtggttgcacgcctttaatcccagtgctcatgaggcaaaggcagatggatctctgtgaattcaaggctagcttaatctacagagcgaactgcagaacagccagggctacacagagaacctagtcttgaaaaacacttccacaaaaaaactcaaaatggtgtgcttattagctagattcatacactgcggaaatgccctacagagagatgaagcaacgtaac
>469911129762
gtaaggaaccttctccttcaggattgtttgtgggttcccaggtttctgggaaacttgtctctgggtaactcttgagtatcatggtatgctgctagatgtttaacatcagttctgtgggtgggaagggtggaggtgtgccctgatttgccaatgctcctctcaatggatggaaccaccaagggatgttctctgctctctggagttagctcatccctgttaggtggccctgacagaaggcaccagcctccctaggcccatcttagctatagcttccccaggctaggtctgaatttgggaagg
>47895642573
gtatgttattacttcatattttattaattattttgacttttaaaatgctttaatgcacattctatgtaaccaaactttacacacggttatatgctagtcttaaacagctaatgtatcatattaataaatgctctttgaaaattaataattaatattctatctgctcagaaacacacagtaagtaaatctgcattaatcattccacattatatttaatctctttcctttatttttctgcttattttaaaaattcattcttttgtatgccacagactgtcttttcagctccttgcacagagt
>481088587387
gtaagtagttatacagtttgtttctactggagggatactgagctgactggagtcagcagcgttctgagtaaaacatcagtaactacatcataacagcctgctgtgaaccaaggctaaaggagacctagctgtactactgaaggccattttgtttgttaagaagtcatgacttctgagcaagcttttttaatttttcaaggaattagaagccaggcacatgggggtcatgcctgtaattccagcgtttcagaggctggggcagggagactgccttgagttgtaagctactcttggctgtag
>4917394109684
gtaagaagtctgtctccaaccaaagccatggggaaccgagaactcagagccttatctgtggcatcattggggctcggggctataattaaccatgcatgcatagtacatagttaagaactgcctaaaagatgaaggctaatcctgaggcttgcttcacgttctgcctacacacacacacacacacacacacacacacacacgcatgtatatttatacgtgtatgtatatatgtatgtataaagatttgtttttatttgcgtgtatgtctatatgctacatgtatgtatgtgtctgcagaag
>50806074246
gtaagggggtgtggccagtaaaggataaggtggggacatgcagttagggctctattaaccataccaaaacatgaaactgtttaggctggcatgggactatgctgaagcactttatatagcctgggtccttaacttaagttcagaagtcctactattcgtaaatgaatatgttgatgtccaggtgggatttccaggtctcctcagacctacagtagagcttacagactaagaatgcccagagcaatggcagcagcaggcaagcactaggagaatctggaatgttcttcccagaggatatag
>51697869553
gtaggtttggtgtgtgacaagggtgagctcttaatggctttttgtcagactggggaaaacatctgacacccctcagatatcccccaaaatgtctaatttacaaggggttctcttgatcttctctcctgagctcccgagatcagcatgagaatgcccaggagctcctgttcctgactgaatcctctctgccgacatctctcttacaactttattttacagtattaagtcttgcaaagagctaaacgcaggccaatttttaatgctgcttttagactgggttggctttttgtctcctgtaca
>5273299727
gtaagtgttcctttgttatcttgttctgtgccacagtgatgctcttaaatgatgcatctcatttattgtcattttcttattcagcagattaatggtgaccccttttaagggctttttcttaaaattatttttaaatgtaaaaaaattaattattagttatttcagggggatgggtcagaggggtatcagatcacctggagctggagttacacacagttgtgagctgctgactgtgggtgctgggaattgaacctgagtcttctgctagaacagtatgtgttattaaccaccgagcatctc
>532046476397
gtaggtccccgatcccagccttctgtatgaaataccagttatccagccttccttttagtgagccatggcagttttcactgcttagatatgcttgactgtttggtgctgtgttcttaaccaaaactgcatgtagcattctgaggaaggatgtttcttctgtaggtccttctggaatacttgtgacaggacatgagtttataacaaactgtgtctgagtttgttgtccctggcaggtagttgagagtgtggtcagcctgcttaaggacaaagtatagccccgccttcctgcccagactcctc
>542042577776
gtaagcattgtttcatggatctctgcctctctgtgtgtcatacacacaccatctctttggcttacacacacgtacacgcacacacacacactttcacatagccacttatatctgttattactgtggctgctgcataatgcatgttcaacctctgcaaagaaagaagatgcacttagcatacttagtatatagccctttgttgcatacacagtctttttccatgccaggtttgtgctgttgttgtgctagctatcttgctgtacttgggatggaactaagagcctcatgcatactaggcag
>55899633986
gtacctctgagctcctcccagggcctttggttctcctgtccttcaccaccacccccaactctggtgtctttttgtttcttttctcaatattcccctttctcttccctgggtaatctgtactgaactattgatatttctggggagtgggagctgcctgagggtccggctgctgggaggagtactattggtgtcttccaaacatacacagagctttttcttctgaatctctgggctgagctgtgtagtcactaggagaaatatggttctagttgagcctttcagaaggcagtctgttgggta
>566264124670
gtttgtgtttcagttctcaagtcactgcatgagagccactgcatgccgatgcaggttctcacagaggctgcctggcttgtgctgtgcgtttggcaaagtgcatttgtcatggtgtggacctctaaacaaagcataaaaatgctatcctctacccatttgtgcctgctgttgacactttaggccagttcttccgttttaacttcctcgtctcgcttatgtagacatgtgtgcatgaatgtttatgaatatgtatctataagaaaaacatgtatacacatttattttttaaaaataaattta
>5744932114
gtatgtcagggtcttgaggtttgctgactgtacaacctgtgtgtcatggtgtctgatagtggccacagcaactgaggaagagacttagcagtgagtcataagcatgcagaacctagaatctgtggtcacagctttcctcagctctactgagcagttagtaacccacagatgaggtgtgtctgactagagtcctggtatttagcaagcaagtcctctttttactaaagcatgtatgtgtatgaactcctaagatgtgaggaactccattttgtgggcactataactgaaatttccttgtat
>5811033110235
gtaagccacgcatgaacagcatcctgagtacatttaacatggaacataatacaatgtcgggtgatattttatagcaaacaactacctcccccaccccaaaaaagaccagagacacttaggaaatagactgattaataacagcgttccgaggcttggggagagccgctcagtgatgcagcactagagcaagtaaggccctaagttccgttcccaaaactaagaccaaacttcccagttgcctactgtgtgaaagagcgatgagcaaggagaaaggtgagtaacagaaggctgagatacgag
>591579696225
gtaagagtatgaatttcatcataaccccagcctttattttatgggtgttgccttgctctgtaatgagacctgtagagcgcagtggctctgtggccaccttcatttactattcttggtcatcagagtacccttgcagccagaggatgtcttgaggggaacagttatgccctcatgtccactgcagtgtgtatcttaaattagtaatataagctttggctttactctgttaagtttatcggctacccttaaaagctagtgttttggacctccaagatggttcactgggtacttgccaaccag
>60151678592
gtaagggactcccaggtctgagaggggtatagcctgcttctcagaaagaggccaccactgaatcctgggctagaggaccctccagttgtatatggggttccagcctcagtgaccttctggaagtgacctttgcaagtaagggcaagaagcaggcacagctgtggttctagaactccagaggcaggggcaggagaaatagaaggttaaaggcagccttggctacaaagttaggccagctgactacatggtgataccttgtctcaaagagaacaagagaaagaacaatcctagcactgggaa
>615786106122
gttaagttcattttataagattgcttataaataacattaaaagtaatcagatattccaaatatgggtctacttactcattcattgtgtgccttgggaaaatgcaggtatgttcctaaaacatatataaaataatattgtttggggagatagaagatgagtaacagcagagtgcttgaccaatgtccccaaggccatgggcttagtccccagcaaggtgacataagcaagcacagaccctgctctatcgttggaagatgaaaagatagtgtttcccatcttagtggcttgtattttgctgt
>62773318172
gtaagtatcaaaaagcagaaagcacagtaaatgtggagaattaaggtaagaactccgtgttatacgataaaagccatttgactgagcgtgtatctgacacaggagtcaagtatctcctactcaaagagaatcactcatgaaccatattcactcaggaatttataaggcataaagtggcagtggtttgtgtatttataaccaacctcaaattcggtggatgtcaagaaattataaatcagagcagaaatgagtaagataaaaaaagaaaagatttgtttatatcagggttttattcagttg
>63353934820
gtatgtgtcttgatcgcatgtgatcacaccctttcctgctagcctgccttgtttctcaaaactatccacagctcagagctccctgtgtgtgctctgcttagtttattttgcacgaaggagttaaactaaccaaaaacttgagaagccttggcaacaaaaagcctcagtgttaacacagggcaggaacaggcagccaggggtgtcttgtttcatttaaggcgtctgagtcatgatttagggacttgaaattagtaaaactagtttatagtcattgttctgtgacatacctgagagtcgtta
>64117821120
gtgaggcgtggggcgtgggctgtgggtcagagccacctgccgggagggccgggtcccacccgcggcgtgggcctgatggggtctcaggtccgagtgatgtagagagctgggaatggtgcgcagccgacctttgctagcctagatcgggacccttgaggcattgttcctgaaggctgtacgttggccctgggcgctgctctgtcgtcccaagtgtaaacttagccaggattctcttttgggtgcctagcctcgggtaacctctgtgcctgagagcaggcacagaggtgactataagctgtc
>657554102266
gtaagaagaggggtctgtctggtctggggctttcagaaaagacttttggcagagggtgggagcctgccctttacaaaggcattggtgacagggtgctgtgccccataagcagaaaatggcacaggaaaatgctggcaagcttcaaggccttctgatctgccttatacacagacacccaacagactctgcaatgtgttgatgaagattacagacttagcgtaaggagaactcctttgagttggggtgtcatttgtttgttgaggcagggtctccctatattgtagtatcaacacttgctct
>661854969820
gtgagcacagacaaccccccccacacacacacacatgcacatgcacacactcacacacacacacatgcatgcgaacacacacgtgcacacacacgcgcacacacgcatatacacatgcatgcacacacacactcgcacacatacatacacacacacacactcacgcacacacacatacatacacacagacatgcacgcacgcacgcacgcatgcgcgcagcttggcgtatgtcactggtgggtgagactggcataggccatcacgctggagctcagcagctgtgcagtctttcctctctg
>673652293
gtaattattttaaagattctacatagtaatatagtagacacaatggaacatcaaaagggaaatagtatatacctgctggtaaatgagtgtcagtagcagaccttgtgtgtgagtgtgtgtgtgtgtacatgcattgtgtgtgtgtgtgtgtgtgtgtttgtttccttttttctctaatccatttggtagtgtgttgctgccaatatttatatatctctgatgaaaatattttacttacagaatttttccacactgtctatagtagaacttacctcttctctttttttttattagatattt
>68148968816
gtgagtgtgctgcatcttcccagtcttcattcctctgactccaggcctccaattcctggacagtttggaggctgcctagagtcctagagagtactctagaccaaaattttgatgcattcaaatgaatagcttcatgccctagtgacttcgctgtatccctctatgacagtggttctcagcctgtgggtagcaacccctttgggggttgaatgacgctttcacaggagtcacacatcagatatcctgcatatcagggatttacagtatgattcataacagtagcaaattacagttttgaag
>692110122525
gtaagtgtttcgtttttaaatttgcaatgtaattgaaataacacctatactccaaatttacaattaaccagagagcttgagcatatcatggaaacttggaatgtcttgacttttattcatgaaatagaagtgattactagaaaaataattgaatcttaagtggccataggaacctattattactaattcagatatattagtatagaggttaaatctgtgctactatacagtcaataaaatccttcttggtaataacttgggatcagaaggaagagctgaattaaattcttggcataagtc
>7018469152313
gtgagtctgcgggccggctctcgccggcgaccggggcagggaggaccggggccggcccctagacgagccgcgcatggggggaaaggggaagagagttggggttgcttgggcctaggcgcctccccggagcctctgcctcgattagctgccttctctctgctaggggaactctttggggttcttggtggcgaggggcagcggaggctgcggcggcctgcgccgccttttcctaacccgggacagcggtgcgggacggaccaggcggcagggatgggaaaccttgacagagccgccgcctct
>717419133537
gtaagtgccccgacgacccaacatctgttcctttgagctgtgaagtgtccccagggatggatcctgaaggaacttggatgcacagatcattttgttaaaaagactttttgttttcattacaaattatctgaaaagtacttacctaggaatacatttttgctatcaataattggctagattatatagcttgtttcttggtcataccaattttggtagcttaagtatcattgaaataaactaaccagtaagcctggtggtacacgcctttgatcccaggacttgggaggcagaggcaggtgg
>7214979123916
gtaagtacctgtttgttgtttatttatttggtttccttttcctcttaccttctacttccagaactttgatttgagtctgtctattaaattttacaacagtcatttgcaaaggagaaaagtaatttaggttaaaaaaaactaggggcagtggctttgcaacaaaagccaaataggataccttgttaagggcctcaaaatgtattgagagggctgtgaagtggaacagagtcacatactcatacagcacaaacctggcaaccagtttgatcctcagaaaccacttcagggtgcagagaacca
>731410468002
gtaacataggtgtggttgattcatcactgttaagtcatgtttactattatgctacatgttttcaattatacttctcattgaattgctcatatttattgaacccttctactaagctcattttaataatttctatgaatttctatgagttgtgtaaagtttgtcttcaacactggaaccttactgtcagtttgtgaagagcaacctattgtcttagcaacagcctgtgttgtttgggaatttctgtgtgatccctttgaccaagaacccaatatactataacccaaacatggttatagaagc
>7416340142815
gtaagtactggccagttgtacacctttggtttttttttccttatctttcttggaagctgccagacacttgctccgctcagcccagctggtagagaaggctgcttgtcatgtcagtatctgcgctagaagaggttctcctgggtttctcagctgacatttggaaatgaagtatggaaagctacactggtcctggctcaaggtttgcaacttctggccatcagcaggctcccattaaccattgaagagaatggtcatagtttaggatgcttgaataatcctcttggagaatgtgactccgtc
>7567211519
gtgagtgagatgcctgtgagcagcagctctggggagtagcgtgtgtgcgctctgggtggccatcgcttcttttgtcctaggcaccaagtgaagggcagtggggagctggctcctcgagtgcggagtgcggcgtgcagcctgcccagaggatggtgctgcccctataggtttccgggtgtgcaacgagtctgttactagccaggccttctgtgtatgcctttcacacgggtttttctttgctcctcactgaacctgaagtttgcattttggtcagactggcagaatcctgggatccacctg
>761903251829
gtagaactaattggtttgctttgcactgcttccaagtcgtgcagaataggctcagttggttaagtgcttgctgtgcaagcgtgagaagtcgaggccaccttccagctctgtggtaaaagcctacccgggaggcatgcacttgtaatccagtgctcaggggaatccaggagatccccagagcctactagcaagccagcccaggttaactgataagctccgtgggaccctacctcaaaaagtaacgtgaagagctctttagaaacaacacccagggttgagctctgctctccacacatgtgt
>77417326040
gtgaggaacaaggagctgatgcagagtgaggggggccaggcttctattccacggcctgcaggaagcgacttcagctcaaggggaaggacaaaagcttcccttggtggactgacagcctcggagctcccatacctaacccagctccgtcagtgcgcagagggcgcatttcctcttgctcttaagctgtcccgatattcacaatgattagcatgttttatgagtcatacagtagtgcatgtggagtaaattcgagcagtaaaacgttaggggaagtttataaaagcgaggctgaaagcaaga
>786281123969
gtatatatgaaatgctcagaattactagagacataccaaagtttttcacgtatacatgtatgcattgtttgctaaatgttcaatagtattgctaccattatttactgtgtacagttatcttatgttcaaacacctaaataaatgacacataataacatgagccacattgaagtcagcgatagcatttttgtctcagaattgctcgttcctagtttagtaaagaattcaaccatctgaagccagtgttatcagttatagccatttttatttaaaagtaatacacaaaatgtcagtaaaaac
>7913935311
gtaaaagtgtttaatgcctccttgaagtcctgccacaggctctagagctgtaactagccaactatggagcacactgcttaccaggcagttaaacctccagcccagaactgatccctgctgagtaagtcagagcctaatgtcttcattataccccgtgcccacccctccgctgagccccatgctactcctgagccatactgtagtcttcattccaattctgtgatctccacgtgtgtatttttagacctgaccttgatcacctaatacagattcctaggaggaaccatttatgacgtttct
>801732449396
gtatgggttggcacagatactatgttacgtacatgtgattttcatttaattctgtgtctctcatatttaacttggatgaaggaactattaaagctgaagggtgtataggtagaatcggaagtcaaggctttgcttccagttgacactgatgtgttaagttgttgtgctaagtatatgtgtgatttaggtttaattatttcaggccatcaagttgtgtcattggtagttttgtttggttggttttattgtgtttaatttttgagacagggttagtctgtgtagccttggctttcctggaac
>81414156046
gtaagtatgcagagcacacgagtgatgtcactacgtgtgtacaggccgttgtacttggatgctttaaaatggaagcgtttcacaatttggacctggagaggtggcttagtggttaagaacacttgctgcttatgcagaggacctgtgtttggttgccagcacccacataactccaagggttccaggctcgtatgtagtatatgtatatgcatgtgtataaaactcaataaataagtctttacaaaatgttttgcaattgaacttgtttatagtcactgaaaattatatagtgtttcaatt
>82459979729
gtgacgataactacaggccactatgtagtcttggctgacctcctgcctctctgcctcctccatgacaatacctggcagagaacgacttcaccattgtagtttatagtaagtgtcaccattggtgaccctttgcttttgaggaaaggtcaaaacctggggtaaactggatcaacctgaggtccttaaaaaaaaatgtacatttacatcgtaattcatgtaacataggaaagttggcagctgctgcagattgcaggtgcaaagatgagagctctctgctatggttactgagccagctgctcc
>837667106608
gtaaggacggcgggcaccttgcattacctaccgctctgctctgatgaggctgaacttctgggtcactgtgtggctcgactccgtgtctgtcctaggcggctcaggtcttggccctaggagtctcaggagatatggaaggagattgttttgtgtgataaaaagactatgtgtggttctggccaataaccccagggcctcctgcgtgtgtgacaggctccagactgacctgcacccagccacaggaagagccacttctctttttaattcgatgtttgcagtttttcccagctctgctttcct
>8415144124626
gtaagttaatacatttgtgagaatgcgttgtcctactatgtacctagagacttgtcctcttgctgcaactccactatatgtttatttgtttcatttgtattttacttcttggattttcatagtatggccattgtgtcttgtctttctgtccttagcgtccacggctaggtaccagtggagtgccaaagtgaaagcaggcttgcttgtttcttttgctggagtgtgcatgctttgtcacatcctagacttttcacaccgtaggatgctgatttcagactaaactcatcggcatcagtctgt
>851687439901
gtatggactttgcatggaaagaagcaaaggtggccaggcgtggtgctgcatgcctgtcatctgagctacttggaaagctgaggcaggaggatcacaagtttaaggactgcttgggtaccttaatgaagtgaagtgggcaggagtgtggctcagtggcagagcacttcctaccgtgtgcagggctgtggacctctttgggaagtatgatttgtatgtggtcttactacgacattgggaacagctatggggtttaggaattacatatgctctcaatcctggggattcactgatgaggaacgt
>86170247976
gtatgttctaacctgctttctaagtgtgggtggagtatgctttcggctcagtatttcatcatcgagtcaagtgcagtgattttggaattagctggctagaccccacccttcattcctgctgtccaccccatcccactctgagcctgtccttccttctaggctgcatttctcaaacaagtggtagcccaattctgttttctaatacttaagaatgactttttgagtttgtttttttaagaaaatatatttaaatagccttttagcaactgatgtcagagatactattttgtttgcctgctt
>8714019149476
gtaagtatattcaggggcactgtattttgaatctgtattgtgttctgcttggtatagtgtggtatggcctccaaattttaatgttttccagtctggttttaaactttttaacccaaatgaccctcttacctcagcttttcaaagtctggcaccatgaacatgtgtcaatgtgcctatgagttttttgtgtttttaaacctgaaagaagaccaaacaaatggcaaattcatctagtttgaagattatcaccatgatcaaaacctcgacttattctttattctatatcctattgtttataca
>881052148949
gtaaagtcaatataatccatagctcagagtaactgaatgaagtcaatatactattcagcttaaattgttgaaaatttatttactagtgagattgaaagcaaaggtaacttattaccttgattattaaattggtataaatctctggatattgttgatagaaaaacatcaactccaatatgtaatttcaaagatctgtaggaaagcaccaaataactcaagaaattaaattgagctgaggattccacttttggtacaactaatttaagcattaaacattcatacacgtctacaaattgaaaa
>891238157892
gtaggactgggtgctgggacagttatatctgccagtaagcaacagactgccgtggggccgcagctttgggcaagcccatggccctttccacatcaggctccaaagaaagcatgggcagtaagcaattgctaagtggtgtgacagttttctaataacactggaagccctttttcctcaaaccagcaattaattaccaaaccttttcgaaacagggtttccatgtagctctagctgtcctggaaatcactctgtagaccaggcaggcttcaaactcagacaatccccctgcctctgtctcct
>903668123733
gtatcctacttccattttgggagacagggtgaggagagagagggggtacagggagaggaagaggagagggagagagggaggagggagaggaagggggaggggagggagagggagaaggggaagggagggggagagagagatgagagaagaggagagaggagagaggagagaggaaagagaaagaagggaggagagagagagtgtgttgggtgtgtctcgttatagaaccctagctggcctgtaacttagtttataaaacagactggtcttgaactcacagagatccacctgcctctgtgt
>911139412419
gtgggtgactgggacctgcagcgaactgatgggctgagggaaaaacagagatggtagcccaggacagtgagttctggcagcaaggctagatcaggatgcctccagcagggtgtggtggctcatacctgtaatcccagcaggaggcctagacaagaaggatcaggaattcaaagctatccttggctacatagtaagttcaaaggcagcctgggctaggtgaataccctgtttcggacaaaacagatgatcttaggaatcctccagataaacagcaggagtttccattagtttcacaaatat
>9287011663
gtgagctttcgagtgacagtgacaggtcacagagacacccctgcctatgggcctgaaccaggagctttcacactgcactctgaatgtgtatgggcagcagccagggttgtgtgggagagtgttcacgctggggaaatcttgcaagcatgttatgatggctgcaaaattgctttcgatttaggtaataagatcagcaaattaatcctagcatagatcattgcctgcttgaatgcacctctccgagctctggaccagggtcctgggttgagtgctggagctggtgtgagttcacagggctgg
>93722216299
gtaagagtgaatggcctcctcagagcaccgtgtgcaatcagaaaaccttgtctgcagcttaatttcacggccacactgaggctggttgctaaaaattcttgactgctctgtggcttgttctacaccgcggtctgtcgggaaagcctccggtgctcactggagatgatgctccaggctttagacaatcttctgtggaaattagccaagctgtaccgctgctacggggacacggttcagctttaccgctgctatggggacacggttcagctttcagagtcttggttgggattcctttcatta
>941262987588
gtaagggttctgatggtctttcactagcatgttagtctgttcactagcattttagttatgctgacatcattccgatatcacagccttctgccgtgggttagtttccagggctaccataacaaaataaccacattgtaggtagctttaaaaacaacaaacaaacaagctgaagtcctttctttcctagaaagccaacatctacgtgttggcagcattggctcagggagaagagtttcagcctcttttctagggtctggtttgtcactggcaagctttgatgttctttgactggcagtatcg
>951589692040
gtaagtttttggccttgactgtgccgtgaggatggcttgcttgctcttcctccttgtcctttagtcttttcccttcattcctcctctctctcccttgctccttccctttcttttcttccttcctctcctttttgtcctttcatgacttttaaacccagaggtttgcacgtaccaggcaagtactctgccatttggttgtaccccagccctgaagttaatttttatatgtaaattttaaatcactcacttagttgtagcacattattgtctacattttgtcattcttcatacttaaagagt
>96433922370
gtggcatttgcctggtgttctcctctgcagcagcacatggccattgaggcacactgttcattgtttgcttcagaaagatccaccatggctccaggatctgccaccagacaggcattgggcacctccctgggccttagtttccccaaatgcaagatggtatttgtataccaagtcctaggaggattaaatagaataccatggttctatttggcatgaaacttgcctgatgcagtttgagcccttggtgagccatggctatggtgatccaaaaatcaccaccaaggcagccatacaccagag
>971877822383
gtatgtgatgccaggcacaaagtgactccaggtggcctttagctgaagatcatgaccacaaggtggtgctgttaccagtggtgtggcttatcaaagggcagcagatgcagtagcgcactcagagattcccagacacctgacttcaccctgccttttacacctccactttacaatgggttaatgtttataaaatgttcggacttgactttgtcttttaaaagttaaaaatactctaaaagtagatttaaggatataataaagatgttctgaggcattttgctatgcatgttgctaagaaca
>9811510122995
gtgagtgctggttttggtgtgtttgagaacttacacagtgctaggaagtcttcttagatagatggggcaaagaaaaatggcagtttctggtgtcgagtgagggaatgttttctgtaaggtcttcctgtccttcagagtggacccaatgctttcggactctgtcagctcctgagctgtagctttcaagcacgctttgattaggaggatggcgtgaaacacccaggggctttattccgaatcaggtgggaagagggggcattgcagctgaacgacagctcacatcctttccgctttatctgt
>99828650508
gtgagacgctatcgcttagtcagtaggacaaggctggaggcctcacggctaggtcatatcccagagtgctgttgtgtggagtctgaactgaagcgtgtgggcagagagcaggcagagacaggtggatctcagggagttccaggatatccagaactacacagagaaacccccacaccccaaaaacataggtaacattacattggcatgtgtactatacatagcacatactacatgtgactaattacaaataactgatacatacattgtgtatgatatgcattaataacagaacaggagtca
>1004917144543
gtgagtggcagtgcttgtccctatgagtctgcacagccgaacaaaataactttgctccttactgcagtacgtctccaagggaacagcttctcaaccccagacctcacgggcagggacaggatgtcaatctcccggtgcccccacttcccccaatcgtggtctctagagtagagtgggaactgaaagcttagccctaagctttattattatcattattattattttgatttttcaagacaggatttctctgtgtagccctgactgtccctgaactcactctgtagaccaagctggccttga
>101136789290
gtattgtacttaaaaaactttttattatttgcagtaatttttcataattagtgaatgcttttgtgctatttccattaagcttgagtaatgtttgtatttcgggaatagtttatattgaaaacggcctaaattatttttgaaaataatttgccttaatgttcagttttgcttagggttgtgaactgtgcatttgatcggctgtcacattcagttgcagcagtgcttaaatgtagtccagactcacctcagactgtagacgtgccctctctgtgcttcagcagtgctggggctgcagccatt
>10248188740
gtgagtatcgcgatgtgcaagtaagatgtccctatgttctgaaaataatgctaagacgccatgaccctggaccatggcaggacggtcagcctgagtctggagcctaagtctaatcctgaggagaagacctgggggtcaagatagatgtcctaggaaaatggctgtggtctttgtgagggttttgttttgttttgtatttgaaggagggtttctctgtgtagcactggctgtcttagaactcacgctgtagaccaggctggcctaaaactgcctcctgagtgctgggattgaaggtgtgca
>1031672022855
gtgagtgaggttccaggaacccttgagcagcgagtctagatgtctagctgagagaaaggaaatagcacagattttggggcgggggtcgtggccatgcagttataaaaggatgtccttattttacacctgggggaactgagaccagatgagaagatgggtgtcaactgaacacgtcctcaggcaaatgacttagtttctctaaaactgagaatgtggccttaggagttgcctcctgtcctagtcttgaggttacgagaactgatgtgtgtttctttctgtaccctgtgggtttctgtcaac
>104235937101
gcaagtctgcttcctacacagaaaatttctttgatgggatgcttgaaaaataatttgccattctatgtatcacagaatactgggcttgaaacattaatcagattatgaatattgtgaaggaatatttagttatgattcttaataagaatttttagaaatacagcattagatgttcttagtatcaaaatttggaattattttcccagaaatgcctgctcagcactatgaacacgtgggaggctttgatcactaattgagccattgctggaaaggcggggcaggggttggtttaccaaaggc
>1051041975529
gtaacgattactagctgttccgtgctacagctccatgaatggaaaaggcagatggaagagaaggaagtgtgcattttgttggcacagataagtctagtatttccccataaattcagaaacggcaggctctttcattctggcatctcacatttagtaaataaaacctaccttccttgaattcaagttcagttgaaatacctagcacaggaaacgtcctccaaaagatatttttgtattgtgatgctggaggtgagacccagggtctctttctccccccccccccccccccccccgagacag
>1061411141595
gtaagcttcctaccgccatctaattaccagctctactactattcacttatttataaaacattcttttctgtgtatgaatgttttgcctgcatatgtttgtgtatcatttgtatgcagtgccctctgaggccaggaggaggtgtgggatcctattacagacagttgtgagctgtcatgcagatgctgagaattgaacctgcttcttggaacggcagccagtgctttgaactgcggtgtcctctctccagtgctttgaactgtggtgccctctctctagtgctttgaactgcggtgccctct
>107385293572
gtccttctgccagtctctccgccccagcagtacaacatggtataacgaccatttgccattttgtcttgtccctgtgtggcctgtatctgtgggatgtctgggtcagtctttggtggccttgcaagcatgtggtgcttttggaagagacatagaaagctgtttcttgagggaccagcacagcatgcaaaagctattagtgagtataggacagggatggcgagctcctgagtgtgcggagggatctcactaacccaggccctcagctcagctctctgtgtccttcatgtcgctttctcccag
>10820090126101
gtgagggcacagcagaggaggcttgtaactagataaggtccccttacattgccacaaccgccacttagatctcgaacttgccacggtatgtcctggtggctgataccgcatagtcctctccctttgactacttgagaacacccttgagttttacccttttttctgaattaaggcaatcttcaggtagcattcggagtacaggggtcttaattggaggtggcgcccgtgaaaggcaaactcggagagtcttctggtcacagtgctgtcccggtttcccaaggagcatgagcatgggccagc
>1091062720337
gtgagtggccttgccagaaccctggtggcccacagactaccgattttatggccagtaactggagatcctttagtcagtagcctgggctttaggaaaaagtgagtctctgggaagtgggctgaatcctgagggcctctgataacagttcctaggggaaaggtagaaaatgtcacctgcctatagcagccagctgggtgggtgacctcactggagccctgtgcataggaaggaattcggggctcattatgagcatggagaatctcctttgcttttccagccagataaaaagccagctgccac
>1102039777105
gtgggtcatcacacggccgacgtggcacagtgccgtagtgtctctcgtggtgttccgtgtgtgtcctggccgctgcccactagcctgtgtggatggatattagctgcaactttgaatggtgtagcctgaatcacctcttgaggctgagtcctagagtcttacccagaaagcagtgatgggggggagagtcactgcactgtggctcccttgtcgatggttttcattctttctgtctctgtttctgtgcgtgtgtgcatgtgtgtgcatgtgtgtgcatgtgcagaggccagagatcagcct
>1111401840424
gtaagtatatatttgcattttagtgtatattaagggatttattacatattgctctaataaaaccaacttgatttttgttttgttttgttttcaagataggacttctctacataacccttgctgtcctagatttcactttatagatcaggctggcctcaaactcagagttccacctgcctctggtcctaggtttgagattaaaggcatatgctaccatgtgggcttccagcttgattctactttttttttggggagggcggagggggggacgatgacaaggggttttgcttgtttagtttt
>1128237150345
gtgagctaatgtcatggatgaaattcttgcagacatccttgccacagcctggtctttgctgcccagtgttgccctacctaaaagcccatgagatgtcttccttactatcaaacagaaaatggactaatggtgcttcccattgccataaccaagtgagaagaagcaacttaaggaataaaggatatattttgatgcacagttttgagagtttgcatcatgatggagaaggcttggtagttggccgcttgatcacatcttagatgactaggaaggagggagagatgctgatgcttggctaac
>113975966413
gtaaaaatgttgtaattctttactgctgttaccacttttgtcgttactctgaccaaatcctgctaggaagcaacataagggttcattttgactgtgatttgaggacacagcctcttgtggggaaggcatgcagtcggagctcgaggctcgctctcatttgggaagatcagagagcaaagaggcctataaacctcaagcccctctccaagtgcctcaagcctttcactagaccccacctcctaacggttccacagcagccccactgctggagatcaggatcagatacaggggctcgcaggg
>1142051748082
gtaagtatgatctggctatcatggacctggctggctgcctgtgtggtcaactctcaaggaactgctgtccttggcttcctgtagaccactgggtgctggagtgtctagagggagacacttctataggcacacaccctatagaggaccacttatgatggataatggtaaagtcggcttttataagtgagtactggcaatgaaagacatagtagtttgatttgctttaattgttggtgggctgggttggtggaacttgctcttattttgaaagcatattctctgggtagatgagtcatctca
>115801751403
gtaagtgtgagaaggtggaagaaggtactgaagagatggctcggtggtgaagagcactggctactcttcctgaggacccaggtttgattcccagcactcacatgacagctcaaaatcatctgtaactccagacatacatgcaaaacaccatatacataaaagaaaaagaaaatgaaagaaggggattggctaaaggaagcactatttattcatccatccatccatccacccacccattcattcattcattcattcatccatccacccatccattcattcatctatccactcatcaatcca
>1161879262045
gtacaatcaccataccgacacctgtatgccctgtcagggggctgcatggcactgtgatcatgcttgtaacttctggagctcctatgtaaagcttttctcagttagagggtactggcctatgggctggctgataagcatctttgactcgaatgttttaacatttttatatcaatgtgctaataagaatttgggtctagtgtgattcctaaagcctataaccctagcccctgagaggcaaggaagcttgctgagaggttgaagcttgcttggccacatagattagtagtaggccagcctgga
>1171099484176
gtaagtggtggcccgggatccttccaggggcagaaagccccagcccctgttttatggcatggcctttatggtttaaactcttagttgccaggagcagtagccatgcagccagcagaaggcaatgaggcttagatccttggccagtgagagctttgtcagcaggggagggactgaggcaagtgcaggcttatcctgggtcagtctcaactggggtctagagagcagttaagttagctccatcggtccatccatcaacggttccacaggagcatcctatgtcctgggcatgtgtggcctagc
>118157774411
gtaagtcatctggaagcttctctggggtttcctgtgacccccctcgtccccatacaaactcctgtccgaatgtctgtgcggagtccttgtgtccttttgctcctaagaatgtaagatgtgtgcacacatagctatgttggacgtgtcttttgttctgtgggttctgttactttcccccttgtgtttatttgataaagagcttttaagtacagtcttggctaggagtgttgggttacctttaatccaagcacatgggaggctgaggcaggagaatcactgcaacttcaaagccagcctggg
>119179772222
gtgaggtgtctcttgctgcataagcacacactgtccattgatagttggcatttaaatggaatcattctgtgtccagtgctggaaatggaatggctttccaatgactgccagcttccaaagcacttaggagagtctggttagcaaaaaacggctccaagaattacgtttgcgttacgaaggtagtctgcagagatcgaacctatacctcctgtgccagatgttacacgggatactcatttagtgaggagtagtgagttctagcagccagtgacacgtcagagtcacctttgggatgactga
>1201739650111
gtgagagtgtgcacccctgtattagcccttggctggccgtggctttagcaggatgcataggagttgagaggcatggggacattggtctggcctgccctgggtatgtgtgtgctcatgtgtttctatatgcgtgtttgtgcctgtgcatatgtatgtttataggtgtacatgcgtttatatattggtgcttgttcatatgtgtatgtgtgtacaagtgtatgtgccggtgtttaagtgtgtatggtgtgtgtatgagttgctgtttgtctatgtatgtgcatgtatgcatgtggtgtttgt
>121949941325
gtaagacattaaatccttgctggcctctttataattggatgcttccttacaccagtattggtgcgcacacgtgtgcatgtgtgtgtgtgtgtgtatgtgtgtatgtgggggtggtgcaagcgctcgaagtggatgtgtgcagaggccatacgtcagtgtgagtccttcctccatccctctactctaagttttgagcagcatggcctggacctcacttgacttctctgcctggctagcaagtcccggggtctgcctggctctggccccagcactggggtttttattaggtgctgggatctg
>12218756136959
gtaggaaaagaatagtatgtatagtaaagggggggcgtgttaacattgaaaaattactttttcctatagtgtacatattttctaaaccagttgtttgaagtgtttattataatcatggtgatttgagttttacccagtaatgtgtttgatgtgatgtaaatcttaaagtaaataatttgtctttagggaaaaaaaaaaaaaaaaaaacttgagaagttaaacgggtcataagccattgggcacatggcttagtgaataaagcacttactgagcaaatgtgaatttgaacatagaatcaca
>123240047251
gtaggtgacaacagcttgtcactcaatgtcccttcacctacccatcatccctaccccaccatcctaactttatagatgggaggccagagatagtgactttctcaaagtctcccagtggtgtaggacttaaacttaggaacctcatgacttctcaacccagtaagacactactccatcgagtttgacttgtcacctggcagcccagggtgggtctaccctacgacagacaggcacatgccatcaccccagggtgggcttccctttgtcctgggaaccccacctggagacttctctggtcac
>1241167794677
gcaagaaggccccccacttctcctcagcacacacatccaacccatctcagctagagaactaaatcctggggaaaccaatgcccgtcttgcttctttacatcagaatgtgtgacattaggcagtgacctctctctatcttagacctgcttctgcctctgcaacattgtatttgattcaacaaatactagttgaatgcctactcacttcaaaatactacagaggcactctgcaagagaagtaatgtgaccccggtggcagggaggaagcaatgagacagggcaaggatggaggtggtcgcca
>1251990645080
gtgagtgtctggtccatggctggccccgccctcccacatccttcggacagatccagccggcacacaggagatctgagaacttactctgtgttcaccattgctttcgaggtgtctcagacataacaaaccactgtgctttcagaaggaatatgataattaacattgagtggtgttcagagacacagcggtgctgagtggggtgcgcttctctcattgatgattcttgggatgtgggcactgctcttattggatagatgaatagtggacaagaccttgctacatagccctcgctgtcttgga
>1264691148814
gtaaggttccttcccacgctgactcccttcccaggcatggcaccctggcccagcatagccatgctgggtgagagcactggctgaggtggaatccagagacgggtcataaggcggcggagacattgaaagaaggtttactgcagtttgattcttcttgctttgccttcatcactgtagggtcagctgtgcctgtattgatatagtggctctagcgggctgttaaagtattgttcaggtagcttctaatagagtctcctagggcagtggttctcaacttgtgagtcatgacccctttcacag
>1271938841195
gtaagcctgcgctctgctctgcctgtgcctcactgcgagggcctcagagggcatgtgttacacgtgtattctttttaaacatcttttattttatttttttgaagttaaaatataattacattgtttcctccttctcttttgaccttccgcatcctcccatgtacccctcccccattctctcatggcctctttttaaaaatcatatgtatgtttgtatgtatgtatgaatctacatgtgtgtatatatacctaactgtatataacctgctcagtccatatgacgttccgtgtatgtctgag
>128877750241
gtacaaactcaagagaataaaggcgctggggtggcagagcctggggcggagctaggagctcgctgttgagttccttaattgctctcccagagtcaaggagagcatgtcagagggaactggccatgactgctgtgtccctttgagcaggatgagcacgagtgtagcagtagtctaggctcacccctcttagtgcatggaagtaggcatgaggcagctttgctagggaagctagagtccctggactttccaggctgagcagacagccactacacccatgaacaaggtgccgctaaggcacaa
>1297383136994
gttcgtttaccttggccaattcagtgtagcaccaactaaacaaagccttcaacttagcaaggaaattagtggttctcctcttcccacagtctacatacaggagttctacaggagacagccatcttgctcaggggatacatttctggctaacatggctgaaaagggggcaggagccccaatttggactgacttggttagcactgggttttgcatatgaaagcttaaaacatgtcttttggtgtgtgtttttaaaattcgaatttaaaccaccacctactccctaattaaaaccatccttcc
>13014626117477
gtaagtatctaagtcatggcttctgcccaatttcccatggtaatcctactcttccttctttgaagcagttgaacatctacatggcctcccccccccccaactggtttgataggtatatagaagtatatttatagcctcaagtcttaacagtaatggtatcatttaatattttgaagttaaaatattagtgcgttgtgttatatatttgttcaacaaaaaaatatgtggttaggggctagagagatggctcatcagttaagagctttggctactcttccagaaattctgagttcaattccc
>1311269145834
gtgagtgctaatttttttttaaagatttatttatttattatatgtaagtacactgtagctgtcttcagacaccccagaagagggtatcagatctcattacagatagttgtgaaccaccatgtggttgctgggatttgaactcaggacctctaggagagcagtcagtgctcttaaccgctgagccatctctccagcccgctatttttatactattaaaggtgtagaaaaaagttagaatctacttgacctttcacagggatcgcctaagacagaaaacacagacttacatttacaattcat
>1321403311530
gtgagccatcagcacacaggagctcacaagcctgccgtgctctctctgttactgaccttgagtctgggttgtatggactccaggctgaactacagctccttatgtagcagaggatgaccttgaccctccccgtgcttggttgataggtttgtactgccatgccaaggttatgtggtgctgggtttcagtactctcccttctaatgcagcagtacttgggcccctactagcagagttcccacttctgggtggtgaatgaatgaatgaatgaatctggaacaaacattgcatcatttcattg
>133578224681
gtaaccctcccgccgccgtcccatcctcgcgcgccgcccccgtgggggcagcggtggagagcgcggcgcggcgcggggcgggccggggcggggcgtcaggccttggcacgtgacccgcggccggcgtgcgcctgcgcggcgcgaggcggccccgggaagggttcctttcccgggcgaccgacccaacgggttaatgccggggagtaggtgctgaggtaggagcgacgcggctcgttcctgaactcactgtcgcatgcatcttgtaaagcactttccaagtcctcgctgtgtgaggcgccc
>1341448190034
gtgagttagggttagggttagggtacctggggcctgggtggcttgtgtggttcctcagaatttaagactcttctatggctttctgagtagcaaggaggactagaagtatgggcggggggggggggtctgtttggggattaggtggttagaatctgggttttaatttaataaaagaataaaaattgccaggcatggtaagacatgcctttaatcacagcacttgagattcagaggacctctgagtttgaggccagccaggcctatgtactgagatgaaaccttgttaagaaagaaagagag
>13519763135656
gtgagacgcgggtggcgggaggcagggcattaaatatttctgagactctcctcctttcggtgtctctgggtccctcggtctcttcctccccgcctcactcgcatcccgcccgccacactctctctggatatctgtcccctggctgcgggtcctggtgtctatgaagttcgccctgtctgtctgctcggaacctgcccgtaggaacctgccggaaccagaatggctggctggcagacgggctgactgtgcctgcggggctcaggccctctttgcccatacctgcttagacgggtgccactg
>136685636591
gtgagtgtgggtaccctgggtgtgtgtgtgttagctacagacccagttaaatgatgggcttgtctttataacgaatctcgtcacggttgacactggtgaaagcgtttatatatgtggagtacttgtcatggctgggctttgaggagcaggtgatgaactctgggtgcactggcactggtgctttcccttgaggacggtttaggtggtgatgagtccgggtgctcgctcagaaggcgtctgtggagagtggctgctgcctgaggacgtgtcccttgacttggcccttctctttcatttaat
>137963528075
gtgagtgtcctagttttctctgaaaatatcagaatataatcaggattaaatgtcattgatgcttatattgaatataattatcctaggtagggaaatggctaagagggaaagtccttgatggcctgagtttgaattccataaagccatgctttggagcacacatttgtaatcccagtgtttgttcttactgtgagatgggtgatgaggacaggagaatccctttctgttttatacagtggtgaaaacaaaaagagagacttgtctcaaggtagaaatacaggactgataccaaggctgtct
>1381510388168
gtatgtgggacagcctcataatgctttgtcttggggatcagggacctcttctttgaaggatcagtcataaacatcttaggctttctggaaatactttctatcccaagtataccatctctgtgtggaagcagccaaagattgcccataaatgtctttttaaaataaagcctgggttacaaaaccaggaggcacctttagacattaaaggtatttgttttcctccgattagagctggcattttctcctggggtcatttagctaattgctttaaggattagtgttttcatgtatataattata
>1395263117526
gtacatacatagcacttggtccttgaaatgctgggccatttgcctaatctagtaggtagcagaaggctcaggctagcatgagctcacctgtaaggtcttctccagggcccaccttcttgaaggtgtcaggtcccggctacccacctacttgccctgcaggtgaagatctataccccttcattcttaagattccttgttagcattagttgtctgtcttattattattatggaggggggcgagacatgtgtcacagcacacatagggagatcagaggacaacttggtagagtcagttctctc
>1407971102066
gtgactcttctctctccagctgtctgtctgtctatctatcaatctatctatcatctatctatctatctatctatctatctatctatctatctatctttatttctcttcattcactcacccattcattcattcagccattttggtgttttggggcagagctaaactatgtaacccaggttgacctcacattcgtagtcttcctgtctcggcatcctgagttctgcgatagaaggcctacttctagcctctcacctttcttttttttttctacacaccaaaataatactaaaattgagatgc
>141880522617
gtaggtttccttcagggatgttctatttgttagattttgggaaacatgggagcaacaatggctctttttttctaaggatttgatataaaataatccttatgtttccagctttgggttagtaaatttttacaatgatctcaggaagggatggtaaatctcaaataaagtcggtaacaatcctaagggaggagggaagggggagaggaatagagggactgccacaaacctgactgtcccttactgataatacatctagcacttccagatgatggcatagacagcttgcaaagtagctgacag
>142123551836
gtaccaacatggcaccttaactggaacactggcatgtctggttccaaacgtttgggggacttcattgttttgggtttgctcactgaccgaggctgtccgcagtctacttgccttctgttactggcaaagaaggatggtgtctgcaaaacagatggctccatcccaggccacatgttcaaaaatgcgagaagccttgtatcatgggttttgccttctggtttcatccgtctatgttgtggagttgtaaggctttatgtttgtaaatgatgggtcggtggagctgggacgtggctctgtaag
>143623737777
gtgagtattggctggctgggagggcctcccttcagtgccccaagccacaggcaggcgggcaggttgaggacaggggtcctgggggaccctaaaccccaagcttctccaccatcttggatccctactcactctagggatagcctgtgaacggcctgcttgggctatctgctctagacctgtaggccagtaggcttttgtaggcagctccctgggtagaaagtatcctcagagggactaaagggcctgggccagcggctgtcttgagtggctgggcccctagtcaccaattccagtatttaa
>144577864042
gtgagtagggtggctcacaatcctggtgggggccctgtaggcaaaggctcagtgggtagctggtccctgggctcctgtggtttttttccacgtttgtgactgtatactatactgttggatatacttcagccacggaagctcccagccatgcaggaaacccaaggatatggatgtcattagcagagctctagatgctcttcctagtgtacggcttcaggttcttctttggtcggagcacataaccctgagcccaggactagccttctgtgctccctttgtcccgctctgctgccaccatgg
>1452021896451
gtcagtgtccattggaatgagtcacgctgttcaaatgccttaaggtgtgtccacattggatttttaattcctttaaataataggtttttaagaaatctaatattaaggaaagaaagaaatctcattactttttttgagctggcagtgatacaagttctttaatattaaatttacatgtttataaaggttccaatacccaaattaaggtagtattaacaacccaagcagctgaaggggtttgcagcctcctaggaggaacaacaatatgaactaaccagtatctctagagttcctggggac
>14614328138129
gtatgtgtatttatatttcaactgtttctacagtaaaaacaagcaccatcctggcagggttgcgttttataactctgtggttagacgtttcgaaaacagtttgttggggctggtgagatggctcaacagttaagaatattccctggctgttcttccagaggaatgggatttaattccctgaactcaaaactgtgactcacaaccgtgactccagttccaggggattcaacatcttctggcctccacagtcagtgtgtatatgtggtacacacacatacatagacacagagacacacagag
>14715141140026
gtatgcacggatcagggtctgttgcgggcctggtcgcctggtgcacggttggatggaggcggtttctacagggaatgggtgtccacgaggggttggggcgagaccatggggacaggttgttagaagatgattattggcagatcacctgcagattgacctttgactatttccacgttcccttcacattttaagtgcataaaatgtgcctttattagatatctttagtaataaagatataagatattttgattccgccggacagtggccccacaggccttttatcgcagcactcgggaggca
>1481782430594
gtaaggctctgttatcttagatttcctcagttggtggcatccctgagacaggaacacttctgtctcctgtaggacagagttttcccggacatgggacttctttttgattgagaaaatctgggaaaaactagggtaactggttattctcatcatgcatcacctaagtttctaatgtacttctttttgatttgggggaaaatgatgattgtactgaaatatcaagtgcaacgatatcctatctgtgtgtgtttatgactgcaaaatagaaatcattttggcttagttgctctctagaaacta
>149828970410
gtgagacgggccgccctctctctctctgccagggttcctctggtctctttgccgttgcggggcgccccgcggatctctgggcgggattgagggcctgcgtgggtcggttgcctgtatggatcatttctttctttgcagactgtaggtagccaagacctctttgcccccattcatagcaccagattcgggggaccgagagggaaggagagaacctttgcgatcccttccccccgaggaggcaggggagtaagtgaaaactatagggcgctttgtaagtgggagtttgggacactgtaaagc
>1501183272055
gtgagccattttgtgcagatcttacagttggaaacatatttcagttttgaggtgataaagcttgcagtacttacagttgtaatttaatattgtgatggtgatttttagcatcgccatctcttagcctatagctaaaagacacatatctattatatcatatcttagaatgcatttgaaatgctgacttgaaaggttttaagtaatttgtacatgaaattacaatgtagcagtttgtgctttaactttttttttttttaatgaatgtttgctggcatgtattttttttttgcaccacttgca
>15111390110511
gtgagtcctttccacctcttggccttttatgcctaaatttgttcttcctacaccactgatttgttgtctagtcctgttcatttaactttcatgggataaaaattctaagaatggagtctctcttacaggacatagaagacccttcattacaactctgcttgagaaagacagtggaacacttggggcaaacacctggctaattggatataagaagtagaagagggaaatgctgtcaaagttggcagcagttatagtgtgacttctgagaacagggtgctttttctctccatgtatgagatt
>152392911199
gtactggcctcaactatttcccttttcacagcacagcccaggctggctacatccctagctctccctgggctccactgactgaccacaggcctgcagctctacctctcagtcccagggggacattgcaggaccccacagcccgagcctcagttcttcctttccaggattgttttcccaaaatgacctgtggtcatctcatgccctttgtccgtctatcattggcagtcccacagattccccgaaggacccctgctcctctggcccctccattctggactcttcactgtgtccccctggggt
>15313310757
gtaagtagcacaaattcaaaatgcagctaattctattttatatccttttacatatgatatcttagacataattaataacagactggatagtgtttaaagcagaagaaaatgaaggcatttcagatttagaaatccaatcgtattaggtttaatcctaggaattaccttttgaaagtccctttctgatcaaataaaagcataatggactagcataatggactagcactgtgtcccttgatgtaagctttgccacacctttgatagtaccatgggcctctgttctgcccatgctgccaactt
>15412206124822
gtaagaggcagcttgggaccttcctactctgccctgatttttccaagatttggtgctatgatggtgcactgggccacacagagtgcccaggccctgggcatctttgctgctaaggacaggtctccaaagtgcatctccagaatagcagaactacctgggaacttgccacaaacatgaccctctaggagtacccagacctactacagccaacccagggtagcaccctggagggtgaaggcaatataagctttgatgttgggtattttggctttttgttttgttttgttttgttttgttttg
>1551953494108
gtaaatacacatttactttatctatttttcaaaaaaaaatcttattccttaaacattttaaggagacagaaatactcaaagccccacgcatccatttagcccacattacctcatccctgtgtactaataaagtaataacaaacaaacaaataaaagcccagaatttggatgaacactaatgttatttctacaatgtcacatttgctacatggtctgaaatatatggtgaaagtcaacttggtctaacttaagcttggaaatctattacattaagagaagtcttgttatgtgagcagcaac
>156638755917
gtgagtccacagggccacagcatgttccatgtggtgaggcctctgcccgtgtcggagcaagagcagacagcaccatgatcctttataagtgtcctttaaacgcctcgcactgagccggatccctccctcagtgcagatgaaaacctttgaaagtcctttgaccttagggacctgttaggtgctaatgcgtgcagtaaagtagtagtttactaagaatgtcaatccatttgagtacatgatttctaaacttaaaaccccagtgttttctcagtgactattatattgtcatttaccagaggt
>1571836840277
gtaagcacagagggtctctgcaggatatttcctgacagccttccactccataccatgaaaagaacatttattaccacttttttaaaaggtggtttatcagaattgtacaaaaagatgtgacgtgttctcgtatgatgtatccagtgaagcgaccacaagccccacggttgccatcggctgaagggtgcactttatcctcagcccttagaagctaatacgccgtggaatggcaaactgagctctatggttatagctttacttgtttctgtctctaccgctgttacctacaccccagacctt
>15815482113577
gtatagtagactccctaagtttgtgctaaatgtagggaaagggtatatacatatgtataagtaaaaatatatattatataacagtttaagagtacaggaaattttgttttgcttttttttccaattagtaacaaatgttaactgagtagaaatgttggtcccgtgttctgcctctctgctggttgtatctggacacagctgatacacagataaatcagctcaaggagggttgggcaaagtctggggcggggagtccggaatctgggtctccctttggggcatcagagcaaggctaggagg
>15965522458
gtgagcttattcagtcttgaaacaccaagcaggaaaccggatgttgagaaaataccctttgaaagagaatatctgaatttaaatacagtatcacatactttgaatttacttgtttgatttcagtaggatacttactcttttgaacataacttgaaaactgtcatcatgtttagatgtggttccaaataactccacagagaaattctttatgaaagagaagacctcgcttaatttatctgaaccagcaatatcacttttataaaaaataatattttcattaatatttgtaaaattttatac
>16011591148450
gtaggtattatccacactcctgctgagatgccagtgtccttgggatccatgtttctgcctaattgtgactgtaaattaaagttcttaatctttgttattgctctgcagtctctcctgtagggttattataagaatgttcccctgtctcccaccccacagagtccttgcactggctagacaagtgttctaccagtgagctacatccacagccctttgatatatatatatatattggatacaggtctttctagttagcacacactggccttgaatctttttttgtttgcttgtttggttggg
>161172895204
gtacgtgtgacaccgttaattcagaggagggcactgtcccaagagatgagaggatgagctaagggtttggagcctggagagcagagctgaggtcctggctctgggacttggccgctgtggtagcccagacagattccttggtttccctgaaccttcatctttagaatgaggactgatagccacggcctgctcctcatcttctcagggttttgagaaccattgttgagcgtggtggaagctcacctggaacctcagcactcaggagtcagagacaggagggtcaggtgttgaagaccacct
>162718776107
gtaagtagcccttgttggtgagacggccctgaagttatgggaaatgcactagctagtggcagggaactgttcattcagaaacctggaaatttccttttcctgctctagactgctaaggtgttctggagggagaggcagcagtgtctgacagtgactgctaaggtgttctggagggagcgcagcactcgcattcttaggagaggcagcagtgtctgacagtgactgggctggtggtcagccttgtgggtgagggagacctattgagcagagcgtgacctcttatcagttagggactctggc
>1631085970579
gtaagtcagtgtgattgtgtcctgggctggaaagcatcctttgtggtgacattaatattcactaattttattagttttaatataattttaattttaatgttgaaagattgtgtatatttggtctgtcttataagataaaccttgcagtagtgaattgcaggaatgggatagatgcaacggggttgtgcctcagcttcagcacttgagacctgtgcatgctcttttactttttagtcctagttttatgttacatgacttagggttgggccatatcctggcttggtaatgagcttttcgccc
>16416832128128
gtaagctaccaagttctctcccaaacttggtggggagagttcatattacagcatttacaatatatggaaaggtttggatgcattctagtcagacaggttttctggttctacacaatactgacttcagctcgaccattactgtctgtgtcgtgtctccccccccccccccaacccccagtgccctcccaagtccccagtggtcccccaaacccccagtggtcccccccccagagcaaatctgcacaggctgaattttcatgttgctactatgatgacttcggcctctttctttcttttgtt
>16513716119463
gtatcctttaaatgaacattgttattaggggagggaggtttttgtttttaaaatgattgtttttcttttatagctcaatttgtaactgctttaattcttttccttttttttttttttttttctcttctttttttaaattttttttatttttgagtcaggctttctctgtgtagcttggttgtcctgaaattcactctgtaaattagactggtcctaagcctacctggtgctgtttcttttcatacatctagtacctggccctctggtcattccttcgttaggtcgtgtgatgcattgcag
>16617548110359
gtaagtgggagggtgggctgtgtctagcatcctctcctcccaggatccccttctgggttctcatatgagggagttggcacaggatgtgggggggctatgaacattcctggtggtggcctctctggagtcagctcagaatcagcttttcagaatggagagccccccccccccgaaggctacagacgagttgtaaaggcccttatataacatgggtaagaggcaagaagggccatttaactttttcttgtggcttcaactactcagcccaaggagaccctacttcccaactatctcaggtac
>16718631102814
gtgagtatctacgcccagataggaccccgtggttcttttctctgtttcagttgggcccagggcattgcaggtatcccttcctactgcagccaggcaggaccttgctggacttgcctttccattacccaggctcccttgctttggagtttatagacaggtctttttggtagttttcagggtagctttagctaagaggagaggttaaggaaaatttccagagctccaaatgtcaagttagtaggaaggaacctcaggagatatggcgtttgtcctcttgtgtttgatgggtctctcaggggt
>1681325180802
gtgagactctcctctctaaaaatctgttgcatgataaaaaatttatataaagagacatcttaaaagtcctgttatcaaacagtaagttgaattatctataagcctggagtctcatgtcttatagctaagagtagtcttctctaagtaactgaccaaactcattcctaatgattatttctcgccctttggcaaatcagtcagagtgcgttattttaagaagaaatgtctgtaacggaatgcttttacatagattggggggggcatctatgcccaaacctcctatgataacataaatgctta
>169259278068
gtaaggtagcttttgtgggtaaactagagattcagtccaaatgttcaatttatttttgagacatctcagtagatagagccatggctgccctcacccaggtaatcctgcccatctacctctcaagagttgggattaaaggcatgttaccacaccctgcactccagcaagttatttgtaatgcttgtacttaaaatagatagagagaacctcaattagcatttatattagcttgacagtttgattaaaactgtataattctaccaacctgaacatgtaggaatggaacatagtttatttttt
>17017873105273
gtaaagcctagagtagagttcttgctagctccttacggactgggaaggtgggggtgctgcgttccctttgttatcatagatttgtgcgggtgattctcttctgttcaccagcctcccgggacagaagaggctggaaacaccagctacaccttctcttaaatttgccatcccctttttcgcgaatccttgcggtaggcatgccctcactgtggcaaaagttggtggccagctcagtcagtctgtggagtccaaaaaactacctgtacagaaatctgttagtccgttggaaaggaaccttta
>171268756873
gtaacacaaattatttcatgtttgggcctttaaggaaaatagctgattggctttttgaactatagtttatgttgtgtgttttgtgcatgcctcttatctacttattaaccacaattcgatctctttgttaataaccctaaaatttacttgaagtggtttgtttcatccaggggtagttctttattttacttttttaaaaaattttttaaaaagatttatttattatttattatatgtaagtacactgtagctgtcttcagacactccagaagaaggagtcagatctcgttacggatggtt
>1721694573931
gtaagtgatccccttcctttgagaaagctgattgtccatgtctttcttggctaacccacagagaaaggggaagaatgtttaatttaactgacgtgagtcaattttccaggctttctcttctacttacacaaaatacatacttgatttctcagatcaaggtgaaagccatgttctcccaggcctctttaaaaggtattattaaaattgctataagcattaggattttcagcctaacattacaggtaattatttttacaaatggaagaataaatgaagtaatttttaaaaagtcagaaattc
>173496767959
gtattcgtccatgaccctcttcctaatgaggctgggatttaacttttattcactgtaaacttttgatgtgataaatacccaaatattcaaagtaatataattatgtatatatgctaatgggaggtcatagccattgcatttacttccctggagaaagataaaaacgttatctttcagtacttaataaatagttaattcttctactagaagattagccaatccatatgacctgtgctatatagtctataagtgctgcctttttaaagtgtagtatctaatggggctttgtaactttgagtg
>174754742563
gttagtgtgtgcgggttactttacaattaacgcttcttccctagaacctgtatcatgttcttgctgctcctggcctcttgtccaacgtcacctggctcctaggctgggctgaactccaccctcttacggcaccaaccttctctgtccttgaggactcccctaaggcttacacatgcaaaagcatgaatgaacatatttatatacatcctctgaacatgtatacatgtgcccatgcatatatattctttgcccctgtgcatgtgtctttctgtgtctgtctgtcttcctcttccattgtct
>17511532131121
gtgagtgcacagcacgtgcccccggggtcggtcctaagtctctgtgggtggagagtagacaactggcaagatcgatgcaatagttgagaagagagaatgctgtcttgtggttgaaggaagacgagtctgattggtagggtggtcagcagagctctatcaaaaactacaaccactgtggggaaagtggaagcatacgcacacaggtttcagacctgtttctttgtcttcagttattcccttctcttgcctcctgttcttacagggctattgtggctcctgaattggtgctcagggctgggc
>176506614295
gcaagtatcctatgggtcacctgagccctccttagtggtataatggcaccagacttcagaaactgatcacagcttccaacttaacatgaaaatgttcagaaatcgagacttgtaagtattctaactgttctacattttatttatcttcatctaccttaaatgataatgatgtcttaggttatgcatatctcttaagtgctgtgtttttagagtaatgtttaatggtatagtatcagtgatacataagacagaattagccaagttaatttccctagcacttatccaaggaaacacaactgg
>17714805138339
gtgagtgcgggccccggagcgggcgggcgggcgggagcggccccaacctcgccctgcccccgccgcagccgggagtccccacaggccccgccccgcgccctccttcttcctcggtcgctctgagccccgccccggggctgccggcctggccctggagtttaaatgcccgctgttgccctgccttccttccccttgaaccctcctgcagacccctgtgtgcttccttgtggagaccctgcctcctggggcacgtgtggctcagttcattcattcaactcgcttttcttaaagcccctgtca
>17849642303
gtaggtaactggcctaggaactcagtcaggaacattgggagaatgggaatcgggatcattttcttgtcgttctctcagaaggaggaccgaggctggctcttggggtggaatggtgactgggagcggctgcattgggaatgtgcttgctgcgggaggagggaaagactgagattcttagtgtcaggggaagagaggagtgcggggtcgtgggtgtgggggaaagagggagtgggagaaaacctctgtcctaccagagttctagtgctctggcgggtggactcggaagactgccacatgctt
>179867831457
gtaagtatcccccaaaggcacactaccccagggtcctgtgcatttttcagtcaggcaggactccctccatttcttctaggctatccagaactttttatatatccacagaatatctggatattgccagaatcctcacatcataattcctgtagcatttcatgtctctcttcgctgcctggctcctcctacagaggctgcgtgataggatttgcttagtgctttctggaaaatgctctggtacattgggtctgggtggagtccagacatctctagcctcctatgggaattttactagtttat
>180996273021
gtatgacttctctctcccagggaatggcagctcctgctggtggtgggatgtttcagctgaacattcgcttctgatttgtaaggttacatgtttaccaatgatctgtctgggcacatcttgaaaaactaattcatcaacaaaatcaaacaatagagaggacatttcaaggcatatgtctagtttgctattagaaataatgagactgtttgaatgtactggggaaagttgtgattactttatttcatattttgctttgcttaaattattcgtaattttttttttaaaaaaataaggtaacct
>1811959928192
gtgagcacggctctcctgacactggggggttatgatgcactagagaggataaatgggagacactagaatggaattgggggagcttcactgagcacctaagggacagtgacgcagtacctggttatatagtttgtccatttaaacttctggctagcggtaagcagagcctggaatctagcctgcacttgttaattagatagacctgtgtatgtccaacagatatatattttgttcgttcatttgtccattcattcattctttcattcacttatttatttactttttttaacttttgttttg
>1825377136201
gtgagtagatggtgggccaattgcagaacatggctttcctagccctctcaggagcaccttccctatctttcctctttccctgactagtgtctcctttcctgcctcctagtatcaccctctggtctctctctggctctggctctagctctggctcttctttctgggtgccagacctattccattctacagttctctggctgttggcaaggttgctaggcatgccttggagaggagaggggtgacttacagaagacaaaaaaagggatctgcatacagaacctgtgaacaatgatgacttgt
>1831113431844
gtacgtttgtattgaagtactccatcattgtgtctttgtccgcaacagccccctgctgtccgtcttccctggctgggtattttctgggtccctccctacttgttctacacttttaactcttagtttttatagcacgctgtagctaatttttcccttcacccctaaaaaaaaaaggtctgcatatcctccgaagttcatttaaggaagaaaaagtaactgtgtgatggctgtggtggcacagcatcgtgccaaagcacttacaggcattgctaagtgggggtctgggtctgaggccagcct
>1841083112415
gtgagcatttcccattagttattcttatttttaaaagaagttgtatgtgtaaattagcaacaacaacaatgaaggaattctgaaatacttcatctttgcagagtgaaacttagatatctgatcttggtcacaatcttccaataaaagagtgtttttcaacctgtgaatcatgactccttttggggtcaaaagaccctttcagaggggtcatataacagacatctgcatattagatatttatatgataattactgaaattgttaaaattagagttattaagaaacaatgaagataactttg
>185727044159
gtatggtcagatgccagcggccagtgcctagtctcagcagcattgtcctcattgttacagggactgggagggtcagaggtgggaagacctcttggtttttattgttgtctcttgctcagcttccctggccccccaacccccaccccttgtctctgcttactggggaaaagattcttctctacccctgaggtctcaagagcttatgttctgttagagttctttgtctcaaagcccttcaaagggaacatctgaggtcatttaaacatcagttcctaacagatagggaaagagctgtcaatt
>1861090423865
gtaggatctatttcattaaacaggctggcataaatgcaagtgaaaagaaaagggaaataaaataatataccagttaagagttttccagtaattcaaagaagtctatattctgccgaaaatcatagtcctgaacttagagcaggaatttctgttagttgcattttaagtatatatgttttcttaatattgtttcatttgtatttgtatgtcatgtatataacgatgaaatgtttgggaaattctcatggggtacagtggcaaagacctgtaaccccagcacctggaacactgaggctagat
>1871875245548
gtaaatgtctaaacatgcagtttgttatttttttttttcttttctatagtgctgataaagatgcagttattgcagtagggaattttaacttttactgagttaggatttgtgtgccttgcttcatctttaaagcacagcagctgtttgtgaatatgtctttggctttattttaagaatattatctcattgtactgtggccattcatgtgagcagcccggagttatataaagtggtaggtttatttccacaccttcaagaggagtgttttaataattagcttttgtacttcaatagttcctt
>188594184064
gtgagtagcttggagagcggaggatgagggcagcttcatccaccagctctcaggggcttgcttctcccggtggttgggtgagtccctaagactgctttttgcctcagtttctctgttgcaggctatcactctcgccttgcttctccatcgctttggttatctttagctgcttgcctgcctctgcctctgttctcggtgcctgtgactcctgtccccccccaaattctctctttgtgtttctcttagttcctctacttatctgcatccctaggaccagcagccaaatctcatcagctgaca
>1895831108813
gtgagtatcatctagaatcatttctcttctaggctgtgagggacattcaaaaccttagcagtgtttgggctgagacgcctctgtgagcaaaggcgctttcgccaagccgcagctcacttcctaacccacatgttcaaaggagaaaactaactcctgcgcgtcaactccacgtgtggccctacactcagaaacatacacccaaacgtaaggaaaataaaagctggctgagattcacaacataaaggtccattattagtagtactaatcataattacattgacttttccccctgatgaattg
>1901155125823
gtaagtgtgtatctgtgtttttcccctggcttaactcacttgcctatggaacaaagtcctggtttgttaacacgagcaacaaggcccttcagtcccaagagtcacccctgcagactcagcctgtcacctccctcctctggcccctctcgtgtacctgaacttcgggtataacccaatgccctgctggccccctgcgcttgaatagacagtctctgctaaggagtgggtccagggcaggggcgagaggagaacttgggcccccctggtccagagttaagtacttcccttcacaaacactcc
>1915288140560
gtagatttcacatacttgttttagatttgtttgttttaggatactatcgatatcagtattttttaatttcagtattaaggttccttgtgatctacattttcctttatttctgttagcttttagaaagtcaagatattactggatttggtagaacatgctgaaattctagtacttagaaggtagaggcagggggacaggagtataaggcaagccttgagtatatattgattttaaaggcagcttgggcgattatagagggttggagaatcatattaacagtaactttaaatgctgaagggt
>1921403272982
gtaggtttaccaccttgcccctgagaagggtagcctgtgcctagggagtggctttgaagttgacattcacaacttcataactagttaaatgaaacagcatcgggcagggtatcctttcatccaccctactttcaaaagaaacaagacacaacatggaaaaagcaaaaacaaacaaacaaacataaaaccatgctaagaccttagctagcccagcaagtctgctgttagagctcaaatgtccatatttcttcctatccctttcatagacatttctatttacacattctatttacacatttc
>193609234517
gtaagtgaatggcctaggatggcagcctcaccctcctgccaggcagctggactttgctgtttggagctggacagggcctcacactggatcagactctgggttttcaaaggaaaaagaataatatttttaaatgacctacagatgaatctgaggtttatgaaaatagagccttttttgggggggggagggttgttttatcaaaatgaaaatagattctgtattttgattctgctcgtttctgaagaggagctaaaatcgaattccgatggctgcaggggagatgtatgagcttgcatccca
>1944088109693
gtaagcgatccccgctcctaccaggatctaagagaggaagatagtggttcagtgtttgtactctagtctgtgtgtgtgtgtgtgtgtgtgtgtgtgtgtgtgtaggttttcgagacagggtttctctgtatagccctggctgtcctggaactcactttgtagaccaggctggcctcgaaatccacctgcctctgactcccgaatgctgggattaaaggtgtacaccaccacgcccggctgtactctagtctttatggccccccagtcagctactatcttaaaaagttagcagacggggaa
>1951216882938
gtaagtctcactgtgccctttttagttttggcctatagtttatacataaacaacagtgttttcagtaacatagcataagctattgtacctgctataaaagatgagttacatccagtgtcattgcagtgcactcttacctgcacggctagctggattggtggtcattccataatgtcctctctcttcctcccacccctatgtgctgaggtgtgtgctaagctattgtgtgcgccacatcccggcccagtcactgttgatgtaatctcagactgatgaaatccttacagtaatggcccaggg
>19648938941
gtatggtggctaagatcccagtggaaaatctactaaggtccctccccattttaccaccaagtgaatatttatctgtccatctagtcataggacctagtaaaaatcgatatttgaagtaattaattttatatttactggtcattcgtgtgtctgaactactgcatgctgtaacttatgttatgtaattctctacaatggaaatataaaatctttacttaggcaggcaatatggctcagcaagtaaaggtgcttagtgccatgctgatggcccatgttcaactcacaggtcccacaggccac
>1971080357897
gtcagtcgcagagagaggggtggctcaatgctagtgcatgggtttagcgtgcacagggccccgagttctacactcagcagcacaaaagcaagcaagccggagagcaaacaaaagtggtcatggagctgtgaggccagagagctgagaggtcaaggccttgcaggtgctatagaggtggataagatctttgtgcagaggggatatttgctgtgctggggagtaggcaccatgggagtgggatgaagagtaggagagtggaatggaaaagaggtccatcgtcagctgtccccgaagtctcct
>1981718622032
gtaagagcctcacctcttcatacatttcatagctgtgggcacagatgtgggctcccaggaggtggggttggggggtgggagaccagtttgagccacacagaagcgtaaatggagaattggaactagagtctctgccctctgttagattcccagtgggtagaggttgggcaggtgttttatttttcttggtacccttggcattcatgagccttaacttatagagcatagctcagggctctggaacttcaccccagaagtgcatgttgcgttactgaaaaggatccttacgttatctttctt
>1991058134997
gtaaggataactgtcgacttctttgaaaatcctccttccatcatcttcacattgtgtatttcgttctactgagaagccactttcccccagggtagcactttttaacagtcagtccttggaaatggatgtcaaaaactttgattgaactatttttcaaaactcttcgacccattctctccatcaaacaaaattctacacatccttcagcaaggtctaaccaggcagaacccagctcacagatactatgctctgcccaacattttctctttcctatcagacacagaactaagcaaggaaatg
>2001996141286
gtaggaagccgtgcaactgtggctggtgcctgccgagtgctggcggccagtgtgctctgcctttagcaaacccatgcttccccacagagtgccctggctcctgcttctcggagctctgcatgccagcaacgttgctgtttgagcatgtctgcaaagctacagctcagagttagctgggaggattttgttggttttaacagatcaatacagttaggattattcatgagccaaaaaaaaaataggattaccattgggaagcattttcttgtactatgcttgtttatgtgcggtgtacatgtg
>2011587814166
gtaagagaccaggaactgccctgggaaccttgggaagactaacagaatcttggtaagcctacatctgctcagctatacaaccagagggaacaatgagatggaaaactttgaagagggagttgaatcatgggttctaactcttgtccagggtccactaggacctctttttgtgcctcagtggtccctaatctatcaacctttcttaaaatagcaggaaggaatttctcattcatagtcctttttaggtttcattcccagggatggtttggctttgctgtcttggaagtttcttgtaaatat
>202176009036
gtatgtgagaggactttgcttaaatgtcattttagcagtgtttattttagatttattaaatattttccattgtttcaagacatccacagttcatatgcccgtggctgttaataactaggaagcaacttaactagtcaacttaacttttcatccccagccccaattctccaaaatctgctaggaaatgcagggaccaccaagattctttaacacttaatcagtgacatactgtattgctgaatcccagactgagattgtcacaggactcatgtggactcaaaactgaagccacagttgatg
>2031526810853
gtaagcattctgtactacataatgtgaattattttgaatagaaattgtggcaggaagtttttacttgatagattccctttatctagcaactagtatactttttatagaatatttatgtattttaaagatacaagtgtatgaatgtttgactctgtgtgtgtgtgtgtgtgtgtgtgtgtgtgtgtgtgtgtgtgtgtgtacacatactaaatgtgtgtctggtgctcttaggggtctgaagagggtactgcatcctctagatcctctggaaatgagttatgggtagttgtgagccattat
>204261929084
gtaagacaggcttgttccacagttagatggtgtgggtcaggagaggggtctgacagatggtgtgggtcaggaggaggatctgagttccttttgtttaaccttagcgatggccgagaaggaggtcctgtccgaattctctagatgcaaagccaaaagttgagtcagttaatgtggggaagcctgtggtcagatgtgtgtctgcttttagagttcttacccccactgtgggctctaactgatgtgccttcatgcgatctaaacatggaaattaggagatgggaaagcacttacaaggcttct
>205284878667
gtcagtgaatgctacaagcaagagagaacagtaacaaagaccatcagatattggtcatattgggctaaacccagtcttgacgaccgttggtctcatggagcaatcagtttattcagttttccaaaagttctgtgcgttaaaccaccagtttcttgagttgaagagtgtcttttctttgggaatagttcagtgattgtacctggtgctcactggtgctcactggtgcttcctctcttccttttctggacacaggttttaagttacacatttattgtcatgattccctccctgtctttttga
>206797050621
gtgagtaccctatgttctccatgaccaggaccctgctctatctaaaggacaagggtcctggcccattcctgtccctcctgctttgtccagcctaaagacgcaaggttgttccaaatggaacctgttaaaactgtccagcagctcctgtcactgagcctcataactaccgacatctatgcacccatttttagaggggaacactgaggcccaatacagatattcaattctgcattctactctacttttcaatggtactgaggatagaacctgggcccttatgcctatgtagcagtgcactgg
>20711358836
gtaagttaattatctgagaaaaagtttgggagaaggtggcttcttgcaatcactgtactaactcaagagacataacagcagttctctgctaactttcttcatgaaaaagctaactgggcatatatatatatgctaaaggggtgtgtgtgtgtgtgtgtgtgtgtgtgtgtgtgtgtgtgtgtgtgtgtgtgtgtgtgtgtgtgtgtgtgtgtgtgattgtctctacctgtctgtctgcctgtctgtctgtgtctgtgttgactcagtgggtagaggcagtttctcaaaggtcagacaacc
>2081953391417
gtaactcactccgcagggcagtgtgccactttagcttttgtagagggaggaagtctgaaccttctgtttaacaaaacaaacaaaagttatccttggagagtttttttatagtacatcaaaaagaacataaaggtgtttgcttgtgaatcatttttctgaaaggttatgcagagctttcaaatattcatgaagaactctgagttacaagtgaatcggagaaaagtgggatatgattatgaggtttataaaccatgtcataatttagatttttaaaaatcgttagaaaagaatggaggtagt
>20950469160
gtaaggccaaggttgatgctactttaccatggacattctgtgacaattccttgaatttcaagtgaaaatgatgtcatttctctcatcagtacattccacttaatatgttccttagttctccttggacaaacaaaaaacaacaacaataaaaaaaaaaaaaaagcctgattaaagcccctgagagaattaattaaccagtgctactgggtgtgtagaacagtgttttgtatatcagtttataagagataatccactatcccttaaatgatatttcgttaccgaagcagtccttcgacacac
>21020187141999
gtgagagggaggctgcctcagaacctttatgtagaaagggcccactcagtctcatccagctcctgcccgtgatactcaactcaggttcttctggccaggactgagacctagagaggaactagggctttcttttattaagagtcttacctggactcactcaggaactttgagggtttggggcaagggtctctgaaacgccaaatggattatgctttgtggcattatgggacagactggggtctgaggggagagcatctgcagtaatcgattctatgttaggggaaggtagagagggcatct
>21117815100072
gtgagtgagcttctttgtgtcccttccctgggactggctgcttatagctagctctgggataggaacccaaactcttggggtagagtaggacagaactcatccatccatccttccatccatccatccatccttccatccatccatccatccatccatccatccatccatccatccacccacccagacttttgctgagcaaacactctgttctgtctctaaagataatcaaagctgtaacacatcctttgatttttaaaagacttagagaattttagtatctctaattcatgtacggaaagt
>2127832145007
gtactccaagaaccatgggaaacaggtcaccttcgacgttgcccatttctgatttcttcatctcagcactgttgacattttacacctgagcattcttagctgttgggttactctgtgtattatacaagccattcattgcctctccagtttctcctgagtgagagaatctacaacagaccatggttgtagaaaccaaaattgtctgcttgttcccagaaggtctatagcaggcaagctaccatgatggaaagctatgcccccatttgaatgactgggacgatggtgcctgtatcaggtgtt
>21319743117018
gtgaggactggctttgtataactcttaaatataagatataaagaaaatatttctttcttcaattttattgagtttagtgacagggtacctactttattttaaattggctcacatacacattgtaccatactgcattctaatgaatgacatagagcagtttagtacaattagttgtgagttaaaacattgaccagattaaataaatatactgaaaataagaaatgaaaataagaaaaaaaaataacacagtgagcttccttgggtctgtccaacctctgtctctcacttcctgtgtgtggt
>214758911200
gtaaggttggcctaatgtgtaccctcatcctgttttcattgctgtataagagtcccagcgtgcacagaaatagcttcccttcaacgcgtgttgagtatgagaggtgcctttgagagagattctttttgtagatccgaggagagaaatagctcttaaaaccacacctggtgctagggaaagtgccagatgttcagagagtaaagggggtcctgaaatcgtacacaactcttgggaaggaaggagcacacctttaattctagctcttgggaggcaggagcagatggagctggccagggctac
>2151925522057
gtatggcgatggccctgtgcctgatccttctgcttctaccacctagtgtggaccataacacctcatttaaagtattgttagggattgaactgtggggcttcagtgctagaaggaggcagtttttaattacctttaaattacatctgtttgtttattctgtgtgcatgtgcatgcatgtacatatggcatgacatgcctatggaattcccatggtagagttggctctttccttctgccagctgggaccctggattgacttcgggtcatcacacttggcagcagaaccttcccagctaaggg
>21617860151402
gtaagtctagcaactgttgcctcgtgtaaaagtattatatgaatgctgattcataaaattagtacagcagtagttattccttaaccagcttaattcaccaataaccacacaactaagatttattaaaattgcctggagtcaaatactgagtgattactccaagctagtcaggcttcttcccagacaatattcctgtgttgcattttttcatcctaccttgctccagccctcttctgataattttttatctctccttgtggctccctccttcccttcttgtctcttttctcttcccctctt
>2171011329231
gtataatggtgttttggattataaatatggcaaataaatactatttgaataaaaaataaaagaaaaaagataaaaatatggcaataaatattagcacaatactgttggaaatagaattcaaattaaattgcattcatgtggcagatatttttgagaacaaggctttttgaaatttcactaataaaagttacaggtcagatttaggaatgaatacaggacaagttccactaagatgattaaggaaataattagataatggcaaatttagtcacattcattaaaaaaagagtttaaaatttt
>218261065836
gtgagtagattgataaagcatgaagtcactgtcatgtgtgctgcagtgccaagatgaccagtgctatagcaacacctcttaagagtcgtgtgcttttccttctgtattttaacattgcaatgcattattgaagagggttggttgttttttcattgtgacacaatgaatgaatggtcaattgatctcttctctggtgggtctttccaagtgctatccagttgcaccatggaaaagctcacccctgcatgtgtaataaatgacccatgcaaattgtatctctgaaattttctatccagcttt
>21919991113039
gtaagttggggtttgtataaagtcccttactgtgattaagttgatacaattttacagcataaagccatgtaagagaagaactttcagtattaaccaaacagaagctacccaaagaatgcataatctttctggcatttatgttagttttttgttttttgttttttttttaagctgggatgggcgtggggggtggggtgagatggaggaaaaacccaaccagtcaggaacctgctgtttaaaagatggagctgcgctggtcactcttctgttctcaccaaatacctgagcagaagccacttt
>22010406143010
gtaagcacagctcaggctctgggagaggctttgccagtgatacattgtcacagtgggtatgtattccatgcccaatggcaaggataggtaggcacagctcaggctctgggagaggctttgccagtgatacactgtcatagtgggtatgtactccatgcccagtggcaaggacaggtaggcacagctcaggctctgggagaggctttgccagtgatacattgtcacagtgagtatgtactccatgcccaatggcaaggacaggtaggcacagctcaggctctgctgaaggctttgtccgtg
>221165876841
gtgaatgtcaatttctctctatctgggtatttagagcaacagaaggatttcatgtatgtgttcctgtgcttcttcaagctaatgtggtcagaaaaaagaaccgagggaaagcaagtgagctttgataagagtgtgtttcctgctgagaaccccggagagcagagagaaatacacacttattccttaggaccaccacctggctctcttatttcttttataaagagattcccagctgggaagtggtgtccctcaccttcaatctcagcacttcagaggcagaggcaggcagatctcagggtt
>2221863648225
gttagtgaaatcactttacgtttcttccaaacctgaaaacatagttcttccagatgtgggcctaatgctaaggtagctacttgcaaagaagcaattctgtgtattgaaagcagacgttttcaggaagttgtggcacacctatggcacaccagtagccccaggactggggagatggctgcctgcagtgcctagggaggcttggtcagcttgtgtgaatattcatataattcattagcataaaatttacagatatgtcttcacattttaccttcaaaccaaagggaaaaactgttttcacac
>2233700131610
gtaagtatgctcccatgccttttaatttttggttgactaatctcgttttttctactgaaaaggtaggggtgttagtgagaaattggtgtggttgagtcttcctagacacgtgaagagcttagaggaaattagagagggatctttttgtcggtggtatggactatataggcaccattggttcgtagtacaagtgtagaagttccctgtgttaagtccctaacatggttaaaaacaaagattacagctcttagtacctttcattttcctttgaaagggtttatatagtacttttcaatgtat
>2241589286300
gtaagttttaaggtagaaaagtgtttgtatgctatcttctttttgttggttgttttttgttttttttgtttttggttgctgttggtaggttggttggttggttgtttcattgttttttaaacaaacagctttgttgaaatataactcatactttaagaattcatcaggcaagtgaaatggcccagcaggtaaatgctcttgccattcaagcttagcaacttgagttcaatccccaagacacatggtggaaggagagaaacaacctctagagttagcctgtgagctacatgtatgccatgg
>225354570463
gtgagtgttgcctgaatccttgaatacatctggtttctaaatggctggagctgcttgttctgtgatgattcgggggtgtgttttccttgtttggggctggctcctaaattgtggcctgccccgcccccttcagctctggctgttacctgctttcctccctggttatttctacagtagtcgggctagtcacagttgagccatcttacgggtggcttatctcagcggactgagacttggctcttttgcataagtatgagaaggtgggataggcgcctgagaccagcatgctgttagtgattg
>226362917492
gtaagtattttttgggctgcttatttccctttggtattccagacacagagacttgtttgccattggattcttacttctggctgagaaactaaccactttgttaggactggtagacattgcttacttaaaggatggatattctagtttgtacttatccattatgaagtaaacaaacttttcttctgcctgctcattttaagattgtatagcaggaggctctaacatgagttcagtatcgacttcctttgtcttggagtactctgctcatgatcatcacacaagacttgtcctgatgataga
>2271519766540
gtaggcagggcaaatgcttgcggttgcattggctgcctgtgttgtggagggagggctgctcattggccttagagaccccaggatctcctcccctagcagagtggatgctaagcctgctttactgtctgcccttataggagtcaccctggggtctgcagctctctggtctatggcttctattccaggcttgagtgtatgtagtctgttgctgtgtgagtcttggagtggcttcactttctctgtccccaggtcaccttctctcttgaatgtgtcactctagctctgagtctttctctgctt
>2286961113523
gtaaggactccctgggaactgccagacatgctctttgcagttgtacaacttttggtgatgagtcttgcacctagagccagctcctacataactaaaatgtggtttgttctatagtgcttaaaaacgttaagtcagttttaagaccactttaacatttaaaaatggacaatacttctttcatcattcctcctgagtgtgattgcaactcatttcaaatgtctgcttttgttatcttgtctggtctttttcaagacactgtttctctgtgtagccctggttgtcctggaactcactctgtag
>2291027551318
gtgagcagtcaagtcacggaaggggagcggggctccattgacaggttctagaaacacctaggaaacaagcctttgggtgtgtcccttaggaagtttctagactgagagaactgaagtgagaggactcacactaaatgttggtcgcgtcattccgtgggctggggtcctgcactgcaccagcagctgtctctctctgctttctggctatgggcgcaatgtggagcggtctcacactcccttcagcacgccttcctaccacaatagttgtccctgctaactgtataccagagtacactttac
>2301712681256
gtaagctctctaacactgggtattaaccacatatacatggttctaatgtctagagcacaaaaaaagtgggcctctggctatcctggggctacctggaaatgtagctcagtggtagaatacttactacccaacaccacagacatttgggtctggacctagggcctatggttcaatgtcttcttgggagctctgtgggctttgagtcatccctggtttaagcatgggtcttgcttaatgaccatcaggctataactgttcttcaagttatctgggaatgttactggtttcatctgcagtgct
>2311841989740
gtaaggctgctagagtctactttgttgtcttcttctttagcttctttgaatccatcccatttccactctgattttgggtacccgctatttaagaaagcaatttggaataccaggcaaacagggaataagggttattgtgtcgctgtaggctatattctattgtgtagggaagcatttttatatttttcttaacttagcctaaagacagatgagattgcaggtgaatgcattttgtggtgtggctagaaggtggctatgcttgacagggggtgctgatatgcagtttgaactgtaaatgga
>2322672330
gtaagcagcaggagcccagagtgcaccttagggtggctgtgggccttctgaaggccaaacgcttctctctgccttgtcggcctggaaagtgctgggatcaaaagagcacactacaaaaacagcaggcatgatggtgcatgcctgtaactctggctctgaggaggcagagacaagagagtcaggagttcaaggtcaactacactgtgagtttaagaccagcctgggctacacattaccctatcttagagcaaacaaaaaaacaacactcccaccttgaaaaaaaacaagaaaataactatt
>233220157363
gtgagtcaaggggtcgggggtgggaggggtgtcagtgaagaatgtaacaatggcaaccaagcacagggattacggatcaactcatctgtttccaagtacatattataagcatattgagaataaatccaatgaccaaagaaaaattctatttgtcaaaacaacaacaacaaaaccagcacacagtagagaaagggagaaatgtgacttttaacgttaaaattcctttttaaagttcatagagaaaactagttcaaggttaaccgtgagtcaccactggtggtaaacaggcatacctcaaag
>23494083442
gtaggactttcagttttcttaatgcttttgagatcttgctgccctgtctaaactgtggtgttctcttaactatccagagcttatgtgatctgtgaaaatagatgctttagcttctcacagcaatgaaagaatccacttatagcctctggaacattgcaagttaattggtttaggcacttggtggcagtgtagactaagtacattattgtaattattactgttgagcttgtagttccaacttacaagaacacacatggatttaagagagtttccaagaattatttaaacccaagatttgat
>2351496243889
gtaagtatatttatttaaattatctttattgaagggtccctacagtcattctctatgatgttatgtgtgaattattctcattacatagaaaacttttatgaagataaagttaaatggattcactattgtcaactgaagtataaagttctccagtgctctgtatgtagacatgtgctgtggacaaagtcaaaagtccttgtgctcatggagatgaagggtaaagtcgagaaagacaggaggggtgaataggtagacttgagtactattttggtacaatgttagcacctacaaagaaagatg
>236898285877
gtgggtttacacatgagccagtctgttgttttcttgtcccaatgtgaagcctgcgtagttagatgtggccatatgtttttctaattttgttttcttgttagtgtaaactcattcctcatatctgaatgaataatgccaacacttaaaacattaagacaatgaagtgcatacttatcaaaattggcaattcctcaagattgacaatttttctcagtgcaagtatgctctcttaatgttttcccccctctaacgcattctttatgatattgagttcaaatatattgacatgttttaataaac
>23710819100750
gtaagtaccatggtgcactggaggatgggacagaagctctaagtagccttactgtgagctggagaacaagcacctgtggttagcaggatgctacagttactggatccctgactggagaaggttccttcagtgtagtgtagagaaggcgctcatttgcaaatgtcaggtaactcacagcacagctagatgggaatgaggccgtctgggagtttctatttcagactccccagaccctccatcacagagtacaatgtcttcatctgaagaaatgctttagggaggcagtgtactttcctggag
>2387313115912
gtaggagacagatgacactcatggttcttcaggacacggctgtgtctccttttctgtgatcctttctttgtttgtttgtttgtttgtttgtttgtttgtttgttgagacagggtttctctgtgtagccctggctgtcctggaattcactctgtagatcaggttggcctcgaactcagaaatccgcctgcctctgcctcccgagtgctgggattaaaggcgtgagccaccacgcccggcttctgtgacccttgaactgaatgtccatacatagtttttcacaacttagttgaaattagctt
>2391027267623
gtaggtcgcggcgggaccaggcgtgcggggcggcagggtggccgtcctggtcctccgcggggcaccgctgcggggaaagcggtgggcagcggatatgcccggctaggaggctcgccttgccttgcctaccgagctggagaggcagtccccactttccacgcgacgattcacggacccaggccagcctctagatcgccacggtatcttattctgtgaagagattgtgacaacctgcccgccccagcggctggcccctagatattccctttagacccactcgaagccattctgtctctggtc
>2401885345180
gtatccttgtacctttggctgaggctgcacccgttctcttttctctccttttaaactcgtaaagattttaccagcagagtaaagacagaagcagaaacttgggtaagtgggttgcttatcacaacgaggcaaaggcttctatattctctcaccagcactcagactggccaccacaggacttctcattaatttttcaatagtcccttgcttctcaaatcactctctttcctataagctaaagcaggaatgctatttttcataagtaatagagaccatgaaaatctaaatgaaaaccaagta
>241499820972
gtaggagctagacttgcctctgaagctttcatgggtgcagtgggtccccagggttgggattggaatgttgtttctaaagcccaccttattatcttcgtagatctttagaaacaaagggcaactgagggagcatcatctctcttgggcgagtcacggtgtctgctggccctgttcatgaccctgtccatttcctattggctgtacatcactgtacagctggttttaaactagtttttcacataacaggtggggatccattggtttgtcattccttgtttttgaatatagtcaatgacaaag
>24218280116050
gtaagcaaaagcttattactctgtgtagtgactgttctgtcttctgaagttatatgcttttgttaagcagcttgaagaaccagtgtctttcaccgagacttgagtgtgtgggttttgcttcattttcatggcttactatcatgttttctcttccgatgcaactttcaattgtttttgtactttaggtaccataatcgacaacatttagcctgttgctttttaataattatgtatagattcatatagaatctatataaacgctgtgaagaaatgcagacacctgaactgtgtactaactct
>243313953363
gtaagtatataatatgtatctcaaatgtcactagtaaagggtgttttcatttcatgagtgtttcaactcagggatatgctctagattatttaataaactcactgtcaatataatcttgtaaggaaggtttgcaggtggtaaatgttactattgagcagaggtatatatggaggcacatatgggaacccagtggcatagtgtgaacaacacagagtttagagtccttttgaagagttttcaaaatgacctggctgtattagttatctactgctgcacagaacatccagtcctggtgcccag
>2441060820372
gtaccagtgagggcgcctgctcatgtcaggtgctgcttctggtgtccactgttttgtttggggattacaatgatggctgaccagggcaacctgacctatacaggcctctgctatgggggtgatggccagtcctggtgtctgagtgattcccagggcccagcaaaaggggaccgagtttccaggtcagcaaattggatgccttccctctctgcctctgggagctaggttggcacttggtgaggtagaaagttcagccaagcctggtgggaaattgttagaagaggggaacttggctatttg
>24517956139611
gtaagtggcccggccccacgttccccgtggccggggtggttttctggcttggtggggacaaatcgggggttcagatcgtggggtggggagggagctgctacggtagtgggtagtctgcaaggtgtgtgtgtgtaccagaccaatattggccagtgggtctcaggaagctggtggcacctcagggacgttcgggaccgcccatcagcgtagggacacccggctttccccagcccggcgtgcgcacagaggaagcgtgacccggagggtgttggagccggacgtttagaaactaacctgctt
>2462010963468
gtaatgggttggccataagccccatgtcccctccagtgtctcatttctcttttctccttggtgccacccaagcttgacctctcgccctctccatgtccctctctgtgaagtgtgtgcagaccatgctggggatgggggtggggtgttccgactctgctacttggtctgagtgacctgtcaccctctgggcttcatattcccatgtgtactgacagttcccagagatgggacagtggctcagtggtgagcaccaccctggcatgaagcccttagttgcatcccgttctagcaaaaggaaga
>24713759119466
gtgggtccaggtgccagcgcccttcagcagctctgggcaagctctgaactcttctcacactgcccttttctgtatcccttagccagtggctgccttctctccaagggtcttaggcacttttccttcttgaaattgttccttgctgctttttcattcattctgctgtgtgtgtgtgtgtgtgtgtgtgtgtgtgtgtgtctagaacccagggtcctgtgcatttgaagcacacgcttctctgctcagctgtgcctgcttccagttctattcttagcgctctccttgggacctgcttgggat
>2481556234437
gtaaggatagttccccaccacccagaacatgttcactgcaatcccttctttctcaagtccttgatgttttcttgttttgtttaattttattttattttggtagtagtggtggtggtggtggtggtgattgtagtgatagtgatggtggttggtcagggagttttaatcccttttcagtaccaggaatgatgcttgtgccattgcatccaaaagggaaggtttactcagttgaggtacatgggcatccttattgtgaaatattagaaaccatatatgtttattagccttgaaagaccctga
>24913289111734
gtaaggtactgttcctgcacgttttcagcttcacagagaaggacaagagtggctttgggtcttggagcttgtttatagatgtgtcctttgccctggtctctggaatgtgcagtttttaatgatgtcatctctgttacattccctgtggacattcctcccaggatatactcttttttttcctcccccattttccttcactcatagctttgtctctggagtccactctgttcgttgtttgcttttgagacaccatcttgctatgtagcctgtgctgacctcagacttgagattctccatctg
>2502098148954
gtgagcctttgggggagcgcctcgtcccccagggaaagcccttgcgttcacctacattctgtctcttctctctttattcctttcgttgtctggggttgtttgttttgttttgttttgttttgttttgttttgtttttctaaggcagggtttctctgtgtagccctgactgtcctagcactcactctctagaccaggctggcctcaaactcacagagatcacctacctctgcctcccaagtgctgggattaaaggcgtgtgaaaccatggctatatatatatatgagtgtttttcttttct
>251427992457
gtaagtgctttcttcaggatcaagtcatcagctgcctatagcatatctcttaactggaggactatttggtcttactctctctctctctctcttcttttttctttcatttttcttccttcctttcttcctttctttttctcttcctttattccttccttcctttctctgctgtatctatctattcatcatacactaatattggagttagtgacatatcatatacatcctgctaggtgcttgtaggaatataaaataggagatgaagcacgtgccttccatgttatctagttatgtactgaa
>25215476115351
gtaagacaaatattgaatttctctcttcaaggtggtggcttaattaggcatgccaggtgaacaaggtaataaagagttgctgggttttacatgactactcttacctgtgttgaaattgtgatacctgtgtgacctcttatgaaaatcacaggggggagagggaggaagaaaggaaaagggagggagggagaaaggaaggaaggaaggaaggaaggaaggaaggaaggaaggaaggaaggaaggaaggaaggaaggaaggaagggaatatttttgaggggttcagggccccaattctataa
>253955371290
gtagctacagcttcaagggttctttcgttcttttggtaacccgactctcagcccaaaggcagtgtgtgctgagaactactaattacacacgctgtagagaatagtccagcggaatctgaactccttgtaattaggggcggcagtcactaatctccctgttgattgttccttctgatatcccagctaatctggctaattagtgagacctttgttcgggtaattgtgccacagaacaaactctgaacttctgggcagagctcgaatggtctcttagcgcctaatggattgtagttagtttgt
>25421014109536
gtacacgggagggggggcagagtccgccagccagctgagcagataggcagagctgtggtgggcaagctcttggagagcctggaaatccaggtgtgtgagaaagtaagggcaaagtatgggtgtgtagggaacccacagagccctgctcttctgtggtaccccttagggcattccacttcattaagaacatccctacagttttctgactcgccacaaggaggtgttccaccaaaggctcttcatagtctattgtggctgtgctgtgtggacataagggggtctctcgggactgcagtgacc
>255790073201
gtaagtcagtcttgccagatgtggtttgcagctggtaatgacttaacattcagaggccaaagtatatgaaataagagcttcaaggctttgctggacataaaacccaccagggaagatgcgtggctatctgattttggcatttctggcagtgctgtttctctctgcattgctttacatgggacattccctttagaaattgacactttacaatgaggcctttaacactacaagttcccgtcagcgtaattgttggaaatgcaagaaaggaaatggaggaggaaagaaaatcaagtcctattg
>2561255047400
gtaggaatgagtagcctgagcagctgcgacgtctcagcagatgctggaccaggggagggtggcttctgatgacatcacacttccggtagcatgtctgcaatagagaaattgcagaaattagaatctgccccacccctacctctgttccccacccccacctggaatatagctcagtggtagagcccaggcttagcttagatgaaccagggttctaactcaccagcagagaagaccccctccccctgctacatgaacctgggggaacctggtataagagcagctccaggagccttcttagcc
>25711045143214
gtaagtcacctcctaagaactgaaataaatccatggggaataaaagctatgtctgcccacacccgattattaggagggcctgcctgggaactgtgtctagcagccttctttcccatcagcatttgatgcaccagcatgtatgtactgcagacacattacagtccgaggccagagtgtatcatctagtgtgctcagggtgtcccaaacctaggcatcatgtgtgaaaataggctgctttccagagaatccagaaaattgccgcctctgggagtcattgtacacactggccaccctgaaggg
>2581417663731
gtgagtcagccccagcctgatagccacctgctctctagagaggcccagctggcctttgctgactgggctgccattttccagaaaataattggattcccagcacactcattggccagttgtgacacggtggcgtatcagattgccctgtcttgtctaggtgcggaaagaggcaggcaaagcctattgcataggaaagaaatggtgactcatatcctctgccttgaggtcagacggagtgacaaatgagcccaagtccccatcttgtggggtgacagagtgggacaccagggtccctgtcct
>2592087660001
gtgcgagtgagggcgaggcgctatggggcggatgatgaagaggactcaaagctgagggccacccttgcctccagccccctagtacgggtgtgggtgttgggggaacggagcggttcttgagtccagactcgtgctccttaggaaaggtagtagcaaacagggcctcctgtggctcttccagctccccctgggctctcacgctgtattagcttcccaggccatcctaccacttggtctgacctggagtctaggtgccgtgccagactcggggacaattatgggctccccaggaaaagctcg
>2601475945103
gtacttatagaagctgacctaagtgggccatgggggcagccgctctctaaaagtgctgctgaaattccgtgggagggagcccggccagtctgcagtctgcccgcccaggttctcctcttcattcttgcttccttcctgtattttgatctaaatgctctttctctgtccacatagatgactgactgtgtttacactcctgtcccgactaagctcctcccctaaggacagtgcttacctcagttcctcttaccagtctggattaagtcacacttccttggtgcaatgttctcgactgctgta
>2614352138965
gtagccggctcggtcggggctgcggcggcgcgcgggtctcccggaaggagggggaggctgctccgtgccaggcggcgggaggaggggcggcctgccggcccgggagaagcggggccggtgcccgggactctcgggggacgctgcgagcaagcgagcgcactcccactgtgggggtggggaggctcgggaggctcggggacggagacaccctcccccaaagtggccggagcgggaacggtgggtgtcctgctgcgatccgcggcctgagggggcggggcggatcggatcgggcagggagct
>262618577029
gtacagttaaaggacaggctgagtgggcctgggagccggctgttggtacccagtggtggtagccgaccggtgtgcaaacagtagtaaaggacttgtatgtgtcagtgttatccagtagtcaaacggtgtgtgtaaggaggaagatggagggagagggtgccgtgcctttctgtaagcagggaagacccatgtctgctatgactgttgtgacaaactccatgtccattcctcggtgccattactgttgtcatgtacggcacacatgccctgtgctgtagctagggtgtccatcaggtctag
>26318407112229
gtagggctcagcatttcattcaatatttttacatctgagtgagtgtctgtcagatggatggctttgctatatgtacaattgcacaatgagaaaaagattgtgagaatccaaaatctctctgtttctgtctctctctccccgtctcctcacctgtacacacacctttctgctatataatgacctgagtctcagatgatgagagtatacctctatggcctcaatttagtctgactacctctgtaaagatgttctttccaagcaaaagtcacaccctggggaacttgggtgtatatctgatat
>264563030451
gtgagttctctgccagagaggctgtctcccatcctatcattccccggcttcattctctctccccaataactccactctgttcttccttactgaatttcggtggaaacatatacactcacacacacctcccacggtgaggataaaaagccgtggctgcccatgtccccgggctatttttatgtagcactccgtttcctaccaattaataattaggatgctttagtgctggtgtgggacctctgatgggatggctacctttctgagaaagtgtagggagaacagtgaagtagactcgctgcc
>2651089674140
gtatccgatatattaaaaaatatttccgttctggtcatttcacgtgcaagccaactggacggtttcttgcatggcttatcattaacccgatggtgacgatagtgtgaaaaaggtggatttaaggaatgatcgggtcgcttggctttagtttctgtgttatatgcatgaatgtgtttctatctgtgctgtacctggctagacattgacctcggttcctgtgttagacgcatgtgtctgttagcttcgtactgtgctgtacctatctagatacggccttctctttctgaatattattagata
>266911936763
gtaaatagccttagttttatgtttgtttgtttgaagtaaaatgacgtttctctggtacctcatggcatgcagtggtaagaacttttgctggctgttgctaagtatgtcactgagggtgctgttggaaagtgagtagaaggaggcatgccttctttttcttaagaccttagtttctgtatttgtgaaataagagaccttaaaattaaaaaccagtgctgggcagtggtggcacacgcctttaatcccagcacttgggaggcagaggcaggccattttctaagtttaaggccagcctggtct
>2671434131459
gtaggtaattgatttagaaaactgaaatcagggcgggcttatggctttagaataggaagtggtgcaggccttaagcttttaatttggcatttgtgttcttttcaaaatttaatttacaagtaaaaatgcaattgagaaatgtttattagttggataaatatatagaaatctcagccattcatacttttggcttggtccaaagcaaaatgtggggttttacacacaccattctttgtttcctagggagtgactgtcaagtactaattcctcaagatggtatttgttagtccaaaatgttaa
>26833562592
gtaagataccatcaggtgatctgtgtgtgctacttttttttccttaaatctaagtgaatttccatgtattttttttgttttcagaaaatgtatttaacagaatgcaatttttgttttgttttgttttgttttgggtttttttggtgttttcaagacagggtttctctgtatagccctggctgtcctggaactcactctgtagaccaggctggcctcaaactcagaaatccgcctgcctctgcctcccgagtgctgggattaaaggcgttgccatcactgcctggccagaatgcaattttt
>26913689142330
gtaagttacatggccttaaccctccacaaagaactatagcaactaagcagtgctgacaacaggagaaatggttttccccagagactaatacatcagttggttatccagtaccattggtcatccctagaagcatgcatacaagtaacatcatgcatactgagcaggtttcacttatgtatttaggaatatatatatgaatatacatgcatgaatgtaacagcaattcatgcacaaagtggccatcaatttgaaggagagcaaaaagaggaatgtgaaaaggtttagagagaggaaagggaa
>270137858671
gtgagttaatgtgtatatgcacctgtggggtgtgtgtgagacaggactgggtttatcaaccgaactctggaggaacgagatgaagaatagatgcaggagagacagggcaataatccaaagtctttgaaggtagaagagagttcagaaagagagtgtcttccttggactgtggaacaagccaagaccttagctggcccctcttgtatctccttatagaatgcaagattcctatatgatctgaacatttatggaagcatcgtacctagaatgcagataatatctagaaagggccagtcagga
>2716137488
gtacttcctgtttccaagacatagctggaatcaatgaaaatcaattaattttcacctgtttaaattttagaccaccgaagacaataagacttccatttcagacaagcacagacttttttatgttttaaataacaaataacaaacaaataaataacaaatgatgaagaatttatttgatacgttatctcaagacattcctatgtgactttttagtaaatgctgaaatccaaggcaaggaaaatagataaaattaacttaattaaaagtgggagccaggagtgatggtacctaagaggatca
>2721878757494
gtcagtggcaccacttactgtggagaagcccgggagcatgaaggggatgaccataggccaggccccacacttggccccattattgattttttttacagttcttattttgtgtctgtttcagcttccctttcctcacctcctatagataaagactcccttaaaatatttgagttgatttgagctaaagaaggaagtagaatcacctgaaaagatctctatggatctggagtacacgttgattttcagggcatccttttgtcctctgcagcttagttttattgaatcttttaattccctcat
>2731937342877
gtgcagtggaactctagcaatgtcctaatttatcttgatgataagatgtaatctatagataagtattacctgattggataatcttgaaatgtagaagagtccttagggttttttgttttgtttttttgtttgtttgtttgtttttccacgagcctgcaccttcagatctggtcccatagcttgactcatgccatactgccctctttctctaggacagaaaattaagaagctctgtaccgtgacttgatgattctcaattcatggtacatggttcccccctgccccatgctatttaacaca
>2741923081305
gtgggcacctccctaagaagatgctccggagataaagggaacgagaccctgtccttcttctgacagggaaagtggagcccagtgtggagggagtagcgcttaacttgggtctctgagtgagggtgaccccctttcttgggaagctgcttcctcctctcacatgtgcatgctgtggcctttattgatatctggcaaagaatcacaagaggacgatgactgaggtacattgtttatcgtgatgctgggcccacgttatttatctgtaaatggcagcactcgttctctgggcccaggataagt
>27596082670
gtaaaatgttgctgttttgttttgaggattgtatggttcttagctggagggtgaagctctcctcatgcagaagtttagcccctgttgcaagtctcaaataggctaaaatctgtaaacctttccatgtacttatgttaggttatagttataaggacagaaactagttcccccccccccttggttttttgagacagggtttctctgtgtagccctggctatcctggaactcactttgtagaccaggctgtcctcaaactcagaaatctgcctgcctctgcctccccagtgctgggattaaag
>2761411411454
gtgagttgtctgtcggacagtattacctgctgctgctgactctgatcatactgcgaattcttgcagcccatcttccggatcccaggctgtcctcaaatcagtttctgcctcattctcaaccttcccagttgcaaatgctgttctcttttaggggtgggcatggggatggaatccaggacctcactccagctaggcaagcatgcctccaagccccaacctcatgctctcattacaaatgaatagatattcacaacagaacatggggaagccagatgaagtggtgcagggtctttaatcctg
>277713817948
gttggtattcactttaatctgcattttgaaattagattttaaaataaaatttgcatgtacaccaaagggtcactcagttgtgttcaaaaatggccctttttgtagctctgacacaaacactaagctggctcccttctcaatttcccagaggtattttggtaagactaatggaatgggagccaggaagagaggaaataaatgctttccgttggtaagactgactttattgaacttttgtcttaggatttattatctacctgtaatagagcaactgtagacatttggataccgatatacagc
>278953451691
gtaagacagactgattcgaagtttgcttcattcgatgatgagcaaatggaggacatgactacttcatggtttggttaagggaaggatttttgttgtagatattagtgactgaatgaccagtgatatgtggaagggttaagatcagaaagagatagaagcagactcaataaggctagcaggacctggccagagctatctttgagagaggtaagatttccaggggataaagaatagagaaaacacagtgagtgaaatgagatccagtataaaaagaagagaagaggaagaagaagaaggagg
>279665943424
gtaatatttatggtgcaagtttgtcactgatgatgcagacacgagttatgtgcagcccttccttgaaagtcattggctgagttatggtgtagtcagctatccagaggtgacaggctagagaggaggaacccaagctgcctgtgaagcataggttctaagttccgaatcttgccctaaactagaagtggcacactcactgtcctcacctgttgagagtgtttggtacttgcagtgtttatagtaaggtggcttgtgtcagtggtgcttctctatgctgtgactcagaggaccaccttcaaa
>28011922139113
gtaagtatttgcttctttatcttcgtatgagtgtgagttgttgtagtgtttgtccactgaagatacttggtattgaaaattatctctaagatctaaaattttatatacagactctctaccacagttgttttctttctactcctcttgaataaggactgcaaaaaaatcacatcctttttgtttttagttactggtgtgtgtgtggagggcaggggcacgtgttaggatatatacatcccacgtgtgaatgtgaacatcaaaggacagcttggtagagtggcgttgctccttctacctttc
>281153368455
gtgaggaaaaaaaaaaaccaggctacgggaaacacatgtgtgagctcttgagcttgctgccatttagtgagaggcccatctgggtctgggcgtggttatccctaatagtaggttgtcatcaatacctcagtaactttctgctggggttgggtgtggagggtgcactctttcttcctcagggacttggcttctgtggctcacatgttctctgtctcagccactgaggccccaggtcctggcctcagcaggccgcacgttgtcaagacttttgttcattttaccctctcaacatgcatctct
>28220233124492
gtaagtgtacgataattgtttaaatatgggctatacaaaaatgtctttgctattaggtcagcttcaggtaattcagatagcaaaagtaaagttatcaagtttctcagttgaagggcgtgtaaattgctctaagatttatgggcatgatggtgtacaaacaagtaatacttttagttacatttattttgcttaaagtacaagaatgagtactgaattctacttaggagaaacaaatgtgaatcgtcttttcccactgtgcagtaagcctgagagctggcctttgctgttctctaatcaaat
>2833941146861
gtgagtgttggttacttgaactcactggtgttagttgaggagaagtaatggcccttgcctgtcctttttcctgtctcccagggtcaagacgctgtgtgtgttcttttcagtgaacaagcaaggggatagaaagatttccagttgaatgtcaaagagggcagttctcttttgagggcttcctgcttggtgacaatacatggccacctttgtacaatgcctgcttcttgttctgtcatggcaaggagcataggtctggcaccatctgaatgtaaagagagagaaagagacttaaataagggt
>2846325106102
gtgagttcgtctttattattctggtgtcagttttacatactgtgagaaactggaacactatacccatgagtattttctggaaataatttttcattagttaagggataaccctgccagcctaccccataccataactccagagcagaaacctctctctgctcatggctttctcttcttccttgtgcatacatggtggagtaaggatgctcaaattgaagccgacacaggtgttgtctcttagtcacactgtacttatcagaaattgtatgtgcagaatgcatctacattttacatatttta
>2851753354074
gtgagtataacatacaaataaataagcctttactgttcattaagtgttgcatttacataagcagatgttagctcattatttgcagtatatatgtggtctggtcgtaggtactgtagataatatggggttgaactatctcatggtttagtgccaaggatcagaataactcattaggtcagctctagtacatgatgaagtgattggcatatagtggaatgccgtatcatgttctagtaataaggaggaaaaagggtgaagtaatgctcacaaatgaaggcatatagagaaggtgtaactgaa
>2861353540652
gtaattacaatctttggttcagattcttcactttataaatggttcttggttttgggtttctttttcccttttttattgagggtggtgatctttcatcaaaaataatttttgtatctaaaaatgaatatacatgaacataatggaacataaaggccactcatcaaaataattactaaatatatctttattcaacagtattcaaatgttatatcagtcttttaagtatattctgtatttatttattaaaaaggaaataggaaacacatgtaggcatcattcagtttgtgtgttgacataagg
>2878595117699
gtaagtaggctccatgggcctcccctcggccaacttcttggagcttttttcttttgatggtgcatctttgaagtaaagtgaagtttagtagggtttttattgggcaaggaaaagtgttggaattaatattgaggagttctatataatagagaaataagagcacgtctgataggtgagcttctgaatgcacatatattctgttagatgaagcttaatatttcctatttgctcaccactattgttcattttggaactcaaggttttgtttgttaaacaaatatttgccaaagccctactaac
>2881180774641
gtaagtatggaaatgtgaaagacacagctgtatgctgtaaatccccaagcaagcaccaccggttgtaagattatgtcatctctgctctccgtcagtcgtgtcaccgccagcagctgtctcatcttcatctgtgcttagcactgtagagactcaggaacaaagagccctgatacaaagttcagttatacattggcatattaacatctaatttaagtatctgagcctgtttggtttataccttagacctgaggagaacttaatatagaatgggtgttcagtgaatacttaatgaatgaatag
>2891390867992
gtgagttataataaccaggaaaaaaattctacccctaaactcctatgttaatttaaggaaaaaacttaccaatttgcagctgaaataaagtgtcactacattttcaaatatgctattttacagcaatgtatttcaatgtggtataaagatgttgaacttgagtcttttattattttttttttttttttacagtccagattttattccccaccccaggtccaacctatgactgttccacataccatatctcctccccagccccttgactccacgaggatatactcaccccccaccactcac
>290919932425
gtgggctgagccccatgtagatttgtgggtaggggctcctggccactcacgtgatattctggaatcagccacgggctcaggcacttgcctctgggttcatacatatctcacttctgctagctaagggccttgagcaagctattatacccctcatccgggccacttgtctatcgctgagactaaaattctgtcacttagaggacaagctgactctgggccagccctggtgaagatccatcctatttggtgaaagtagaaagtttggtgggaaactggaaccacacagcccgaaggcagctt
>291198139830
gtgagtcagaagcccagctttctgaggatgaggggacagccgggcagtgtggaccacagaccactgagctcatccatgctctggggaggctgagcctaccttaagtttcaggttaggtggtttgtattacaagatcctgtctcaaaaaagcaagcaagcaaacaaaaacactggagtgaattgattgagttaaagttgttatttaccttttcttacaggtggtactagcaggttatgtggtggctgggctgtggtgtgcaccactctcttggtagatgatgtcccgcagttcatactttg
>29217609137690
gttagtactaacccacttcctgtcctctctggcctgtgaccaggtagagagtactaccagcgttggcatggagacggatggtcacatctgggacatgagtggagtcattttcttcctttagatatctgtcaaggaagatcttaactgccttcctcaccgtgtgttgctaaatgctttctaaagagctcctatcatcccatgaggatgcagggtgggggaaggctgaccagtttgggggttcttgctccttgcctctattctgggaagacatgtttctggggcacaactcctgtggcatct
>2931679129177
gtaagtgtttgcttgcatttgtgtatggttccacgaaaatcaaacacactgcttactgctactattaaatagttttctacttcagttgcaattttatttgtataattataagtcttggcacttgaaatgactggaacacctttaaagttcagtggtggttggttccgggggcttgaatttgtcttgtgcatggtaaggggccatctgctgttgagccccatagtcatctcatacattttctgacatgggaatgtcagcaattctgaagccatcatgcgttactgtgaactgcactgcttg
>294904119113
gtaagtttgcttaagagaacaatcactaggatttcagcttgctcttgaattataccagcatataaacaccacgcagtagaattctaatgtcataatctttcccaggtattgccccatagacatgccctaacatgttttcagggttattgtttcattttttaggcagggtcttactatgtacctttagctatgtagttctagctatgaaccagtccagttgattgactagtggaaacagtatacagacatggcctgactgacttctctgctaatctggagcttaatgatgtacaaggaaaa
>2954783141107
gtacagaaagactcactttctttttcagttttgcattttcttagtacatgttgactatacacaatgagtttcactgttagtttatgtataatgtgttttctttattcactcccattgcatttcttgtccaccccattcctgctgattccctttctcttctaccattgtcccccttctgcttctatgaatttctttgtgtttagttagggtgacttgcatgagtgtgggtgaagggctagttataagagcagtggcaagtaaccagtggctacaccattgaagaaaatgacttgctttctt
>29616250102460
gtaggtccaagcacacttttttgttttgttttttttcgaggcagggtttctctgtatagccctggctgtcctggaactcactctgtagaccaggctggcctggaactcagaaattcgcctgcctctgcctcccaagtgctgggattaaaggtgtgtgccaccactgcgcgcccccccccccccctttggcaggatttttctgtgtagccctagttttcctgacccaacactaaccagattctttagtcaccagaacctttgcaatcctgagcagttttttttttttaaagtattttatgt
>29718200103698
gtgagtttcagtattccagtattctctggaatgatcctgtgttaatagcacagacttaagagtccgaaacagtttatccctgggaatacttgaggcctttcatctctgtgtcagtgatccatcttctgcatcttatggcagatgaaaggctgtgttagcttattccagccataagttggggctgttctcactaatttaagtcacttccttagggtggcctgccaggtcagtggcaatactggaactgcagttgggtcactggcccctcctctcaccttctggacctagtcttctgcctgt
>2987061128928
gtgagttccctggctgagtttgaatcgcccacttattcaacaaaggctcaccatctagccatcattaggtgctggggggcaagcaggaagcaactaggttgtgtccttgcctgaaaggggcctttcaagtaaacccacaactgtctcctaacactgctgtgggcaaggtccctgtgggcctgaggctgcaggagaaccactgagactagaggctgccttttgggagctgctctcggcaggccagtcactctccacctaagcacagaaggggtgggccagaacgttagaatttcaggggtt
>29944253577
gtacaaactgaagttttctttatccaaggcaatcttttagaagtcaccctacgtttcttcaaagtgtctggacgcagtgtggagcgtggtttatttcgtccatgttgcggcagcctgtgttggaactcgctgaggtttgaagcctgtcatcaacatacagactgacatgaactttcaatgggagtcacagagggctgtacgggcaaacaggagaaatgacagggtaccaaagaccgccctgtcagctgaagggcaccctggatgcctgtctctgagccctcacactcctgtaacctgtga
>300528434299
gtgaggggtgtggacacaaagaaatgggcgaagtggggggttgaggggtgggggggatgtgctgttgttgagtttccagagacttaaaaagaggtgcacactctgtgtgtgtgatatgctgtggtcctcactagcaggcagtaacagcccagagaggaaaagtcaggtactccagcctgcacagcccagggtggtggagtctggactcaagccccagttgtccttcctggctcctgttctacatgctgccgcctccacgtacagacgtgtacatttataaggaacaaccatgctaaggga
>3013939144832
gtaaggaagtcatgggagaacccgagggacccagagattgagtgctttctgaagagcaatatagtgggaattggtggccgggaagggtgtggcgggcatctgggcactggcgacagaggagggtgtggtggaagctggcgacagagggaggtgtggtgggcatccaagcaatgttttccagtttgcacacgttgcacaaatggctggccctctctgcacttgcttttcatgtgggaaaaataaagacgtgcaccttttcagattcagtgaacttaaaaaatacctggggcagagttgatt
>302545120243
gtatgaaagtgtgtaaggaaacagacacactacactacagcgtcgtcacggcaggagtgttctagaactgttgtctttgtgtgacagtcttaaaacatacctgggagttctaaaacctctttgctcttggaaaaagtttagtttgaaaattagtgaagtgctttatgtttttaaaggttatttattaaggatgctttacattgaaaatgttttaggaagttttagaagtgcagcaggctgagtcatgtgctcagatgctagctactctagattcttactgcacttgcttgtccatttgaa
>303891259910
gtgcgcctgggctgggatagcatcaggattgggagacctccccatgatcaaccatgttggtgtggttttgtctccagcctcatcaggggactgatggcttcagttcctacccaggctgggtcagcatccctcgtgtggaagcctttgcttgcacatctctcgtggcctacagttctttgagaggcccaggctcttgcccagtcattcagagactccttgtgggatttgcacagcatgatagttagtgggtatcctttgagcagttgactgtcccctgcctctccccaaggcctgcctgca
>3041873367271
gttagtggatggttggacttaattttggtaccaccaaagctttatagttggaatagatgatttaagtaccttgaagttaactgttcatcttcctccgtcctccaactgttctttgaactatactcagttgattttgaaaactagtctgccttctgaatcctgaaattagaattagaaacacatttatttgtttctttctgtttatttagcaggtatctattgagtaccttctgtatgagccattagagataacagagggaagacggtcttggcctcatggaatttataatccattaggaa
>305419784307
gtatgttgtgttgaagaagaccaagaaaatcaaggctactttgataaagggctcaatgacaaagccacattaaatggaatccttatttgaaatgtttgagtgacagattaggtcttcagcattaagattgcttgtgtatgagatcactgactcagaatcctctgagcatgtctggttttgccacatatatacatttgtacatataagtatctgttactgctgggtaaggagcagtggactgggttctagtttgatctctattgctgtgataaaaacgcactgaccaaaagcaactaaagg
>30610263138320
gtaagacctttagtaccgattgtagcgtattaaaggcatagtcctacatttgcttgaaatgaaacattaagtttatttctcttaatgggaacctagtttacatattaataaggaatgttaataaatgagtttggggttttaaatcctagataccttaaagagaaatgaatattttagtgggcttttggttttgttatttttaaacactgacatgtttctttttcaaaaatgaaactttatactttggtttaaaagctgaagtaagctagatataatgtaaaaataactaagattcttacg
>307384739294
gtaactaataaataatctccattacacaaacccagcctgcatccatcatgccctgactgccggcgctgagggatgatccctaatgggcaataataatagctcccatttattgattgggtgccgagtgccaggcactggccgcagcatcctgtttagcttcttctttgtgggaagatctggcccctcctctgcctggcaagcctggtttaagctccctctatgggaatatgcccagatccagtacctcatgggggggggggtgtctcatgcacctgcgcatttcagggctggcaggagtgg
>308436397539
gtaagccaaaccttcagctctgggtctgcctggggtgcacactcctccttacttccagagcatccaccatgccagggatgtcccccacactcaggcacacacacacgtgcagtgcaacacccacacatatgcactcactcacatatcacacagccacgtgcatgcttcttcacacggcacacatctgcccttgcagacaaatggtcacaaatgctcacatccatctacagaatcacatggacacacatctgaatgcttgctgcactggtgtgaacacacattcacatctaaatgttctct
>30929335903
gtatggaaggagagaggaccggaagggaaggcagatatcatgtcagctgtgtcccctccccactgcccactgtcaccccccaccgcccactgtcatcccactaccactcattgtcacaccccactgctcactatcaccccccactgcccactgttacccccactaccgtcacaccactgcccactgtcacccccaccgcccaccctcacaccttcgcccactgtcacccctccacccactgttaccccccccatggcccactgtcacccccaccaagagtcctagacctttggttgtcca
>31017898111600
gtgagcatcctcgtgagaaccctgctccctgggggtgttgccgtgcctctgggtaactgcatgtcagcagtgttgagttctggcccgtgctggtgctgttgcagggctagagggatgctaatgtagggatgctaatgtagggatgctaatggcatctggcaggaggtgaggctgctggagatctgaagctgctgctgttggtcctgcccccaaagcattactggagcatggagggagctgactcagagggacccagcttctggcctttcgttgttaagtttggatatttgggaatatttt
>3111006321440
gtcagaaggcatctctcgacagcctttgaagctgctttctcaggagccagtacagggtcttggatgggaacatggtcttttgtgtcattcagagccaggtttaaatcctggctgtaaaatccaagggaatcttccctcacgtcagcactatacgtgacctaggatggaaccccaaacttctcagggccaccaactcctaataaggacgtacaaggctatgtatggtggctcttagtactcaagaggctgaggcaagttcctgagctaccatataagacccagtcttcgaaaaaaacctag
>3121386926138
gtaagtacttggcaggccatggctctgttcatatgtgattttaaaatatgtataaaaggcatttttcaaaaattggtttctaaagtgctttcatgtatagcctgccaagttgtgattgctgaacaagaaaaagaaggaagtgtattctgtctgtcagcagggggttgctactgtgcttaatgacttcattgttgaagagaagcgtgggcactgtgaaacacccagtctgagctcttaactataatattcaccaactaatggaagggaaagaactggtcttgagctgagattgagtcagaa
>3139751143891
gtaagtgccagctgggtagagccacgccagcctccttatccagccgggacagggagggctcacaccagcctccttatccagctgggacagggagagctcagattgctgggctctgcagagtcatacaccggtggacctgtcagtcacttccagagtgggctgtggctgaacacagccttctctgggcatgctgctcgcttactcgtgccccttcctccactcttctggggtatataatcttctacattgtgtctgctggcgtgtgagtagagctaaggatgggtcagatgctggaagtag
>314953064725
gtaattcccccgccatccattgctgtgctgcgcccaccttacccccttctaacccctgataccccctggggctgaggatctgggacagtcagggaggtcagagcggtggccccttcagtggatcccatagggaaggttccccgagttcagaggtgggtgacataagttttatttaacgtaagcctcagtttcccccatatgaaacacagaagtttgaaaagacagtcaaggtcccctttcagctggatattttgggggcttccagacccagattcccagtccaaggtgggatgagccctc
>31515726151816
gtatgctcacataggagttagcagacaatgtttgtgcaacccccttcccattttatttatttatttatttatttaaatttatactattttggttttttgagacagggtttctccatttagctccacctatcctggagaactggctctgtagaccaggctgatactaagctcatagatcctcctgcctctgtctctcaagtgctgggtttataggagtatattaactgtgcctggtttcattatttttaagtgggaaagagttagatatagtttttaaggtacacagcagcaatgaagcag
>316524832542
gtaagtgtcttctccttcctttatagctccgtggccaacgtgaccagtggactttgtggccctgggttgggcgtgtcagtttgggaggggactgttcgctgggaatatctggctcagacctgaaatctgccctcactctgacccttgcttctttgggagccatgtccactggtctttgctgggagagggagcaggttatggagtaggtagattctagtcctcgcttgcctgtggtggcacctagggagcctggcatacagtaagaataaaacctgccacagagcagagggttgttgtgtc
>31714028117761
gtaaggctgctgtgtaagccccagcatggttaccctcagagctgacactgtagccctcagagagagttgttgggataccaagggagaacagagattgtggcatggccctgcttagcctcttggtctcctggtttggctcagagcctcatatgggcccgttcccatgttcctaactccactcccagtgggtatggggagttaggcatttgtggatatcacattccagctgggtgccagggtgagctcttagattggaacattgaaaagacagcctctagggtagccccgggtcatttagga
>3181552245824
gtaaggggaaggtggttgttgctcgagttaagttcctaagagccaaggggagctatggataaatctacacaaaaattgattttgctggagccagctggagttggtggattaaggctgccaagtctaatgacttgagtttgatccccaggacctgcggtagtggaaagagaaacaactacagttgtacactgacttacagagtgcatacacacacacactcactaagtaaatgtaattaaaacatttttgttagagagagagacatttctggatggagaactctttagttaatttgtactt
>319606168073
gtgcgtgagccccacctgcctccctcccaccaatggctggccagccaccagggtgaaacacagggctctgtcttcatctctacagtgcaagggattaaaagctgagctttgcctatgctaggcaagggctggaccatggagccacatctcaaacccctaacagtttgagacagtgtctggcattgaacttacggtcctcttccctcaggctctggattacaagcatacaccactgtcttagttagggtcttactgctatgcacagacacctgaccaaggcaagtcttataaaggacaaca
>32023334163
gtatggcacattctctttttcatgtcattcatttctcttcattttgtatttgtgacttgaacttggagaattgggtgttggttgtagacctttaggaaaaagtacatttgtgatttgggcgtggttgggttgttttgttttcagggttcagggtatggtggtggtctgtatgcccacatataaggtagagacaccaaaggggaatatgccactcaaggctacagagctgaacccaggcaggctggcaccagggcatgctctcaactatccacaaggataatgcctgctcccagcagtgta
>3213033117831
gtaacactcaccggagtctcagacactgagggagcctctggctttccatagtgacttcttcatgttacagaaattagtgttgctttctgttttcataacttatgtttagtagtaaggttttgtttatttgtcttacaaaagtagaaagtcagtttccttccttaattttgaaaatttgtacctcagttatagtcacattagtgttttcttccttgttccagcagccatgtttggggtgtcccatctacaagatgactggtgcttgtattctcagtgtactgtacacacctgtttgttgat
>322648496767
gttagttaattttttttaaacctaagcattatagttttgataaatttatagaattaggattatcattttaaacatcaatataatgttaaacaattccagcacttgagagtgacaggatctgttgacagtcactttcccgtgcctttaagcccggtgcgaccgaccactaatctcctatattcatgaagtttgcctggtctgatcagcatatattactggagttatatatagaatatagtcattttttggttttcattcttatgttcagtataattttctttttttgcaaactaaacatta
>3231315152967
gtaagattatcttttgttttcttctcctaagtaagagcagtttcgagataaagatgagattgagcttattctccagtaactctgacctgttgccttgagtaccactctcaggttcccagatggtttttatgtgttcactggtttgggatgccttttctctgattgggttcctctcttgtgctcgctccagtgctagtgattcctttgggtggagtcacatatcagatatttacattatgattcataaccatagcaaaatgacagttatgaggcagcaatgaaaataattttatggttggg
>3245192104358
gtaggaagtgccatgtctccctgtctgaaaggaagggaccactccttctcaggagggtgactgaggggcagatgcatgatggccttgccatctggtgtgaccttggctccttgtaaagtgttgagtgtattcccttttgctcttttgctccagacggttgtagccacgtcaagtattgtatgacagacataatgactaagatagacttctgcaacttcaagttcattctctatagagtcttcattgtcatcttatatctatttattgaaacaaaatgattgttgcttcgaaggaagaaaa
>3251303079018
gtgagttagagaaacagcttttggcttcatttcagaatgtatttgagaaaaactattaggaaatgtaagttacacctttttgtcttatgctattgagggttgaacccagggtcttgtacacatcaggaacatgctttaccagcgagctgtatgtgtttgcctaccatgaaatcatttatttatttatttatttatttattattgggtatttatttcatttacatttccaatgctatcccaaaagtccctcacaccctcccacacccactcccccacccacccactcccacttcttggccc
>3268722129045
gtaagtattgtccttattaatccttaaacctgacacgaatctcctgtctaataatgacatttgagctgggttgacatggaccagtgatcacagcatgttggaggctgagacaggaggactgagagttcaagaccaggcctggctaaatagtaacagtcttttcagggaaagagaataggactgtgagatctgagcttattgtatctattcccctggctgcctttcagctcactaaacaggtaacattttgggagtgtgtcagagatggaagatgaaggacacccattaaactcagaagat
>327277123435
gtaacggcccggaacgcgaagccgcgggatgaagggagtgggccggagcgcttgtgcgcctgcgctggcgagagagcagctcggccatgtgctggcccgaaagctcgagaatctccggtgccggggagcccctttgggctctagggtcacatccccgctctggctgcgggagagggcgtagaggccttcgtcccacggtggggtagggagagcgatccgccgcttcagagctgggtggggtcgcatccccagctcaccgggcgggcgagcaggcctgcgccggtgcatctgtaacatctg
>3281195695030
gtacaccaagcatctgaattatggatatttttgctgagataatatatcaatttgtgtgtgtgtgtgcgcgctagtaagtgcacactggtgttctgcttgtatgtatgtttgtgtgaggatgttggatccccctggaactagagttctagaccgttgtgccctgcaatgtgggtgctgggaattggacctgagtcctttggaagagcagccaccattgagccatctctccagccccaacaattgacttttcttggtttttcgagacagggtttctctgtgtagccctggctgtcctggaac
>329983116771
gcaagcggcacccaaaggctgaccctggcagacatagctaacactcagtcccacactgacaccagctctcccagagccatggtgttggggcaggtcacacacagattcacacgcacacacacacatgtatgcagttcagatgggacctcaggctccctctactccactgacagactgtgtggtctaacctgttccttatcagtgtgtggccctatcaggctctgtgtgaccataccttccaccctgcaccatctgctcagactgtttgctgagttccagtttgttctacatgactatggc
>330304323066
gtgatgacactaaagcacccttgtccccacgatgctttgcggttgatttgcagggagaaaagtcagggaagctgttggatttcgtgaagtgaatttaggttcttaagagtatgttttctttaaggttatatttttatttaaaaattagtattttctactaaataactgcttcccgattaaggccagggtatgtgtgtgtgggggggctgaggtgagggtggtggatgggagagtagtggacttgttacctttcacttctagtgttacatttacattgcttccagggactggagtttgaat
>33115224118105
gtgagtggctgcatctcttagccaatgtttcttgtgtgactccctcggattaccctgaagatggctggactggccaacagtctcagagcagatggcgaggagttagtcaggaggccaagagtttctggaaaactcatgctttgatcctgggggcagggagtggtgaagttcatgtaggtggttccttcagccctgggaggccagatgcaaagagccctaagcaggacacagcagggtcaccttatgggggcacccaaaagcctagctcttttcctgggtgggatgatacctcctgtccgt
>332180432287
gtaagacctggcaggctctgctgcagcccataagaggttgtagttcggcaacaggggtggtggggggcacgggctgctggaagccagggggagggaagcagatggagtcaggtcacctcggaggagagacaagggtctttggtgaggttgttggttggactggagaaaatggaaatcccttggtcatcgaggtgtttgttgaggtcaagcgcatgggtgtttagagggcatttgctcatcacagatagaagcctgacttgtagtctcattacagataagcaaaactgagactgcaattag
>3332086639075
gtaagtgcctggaacccccacccctagccccacccccgaccccggtgactgatgccctgaccatcagtcagtcatctgagcagaccaggaacaagattttgcccagcggtgatgctcgccatacttggaacctgtgactgtgagaggtcacatgatcgatttaagccatccccacccccacccccagctccattgagcttctttgaaatgtgggctcatcctttgcttctacagaagagctgtgttgtcagggcactgtgtggctatgaagtttttctcaagcttacatcctcagtgtcc
>334637637025
gtgagatgctatgtctgagatgtttggaaaagcgtcctgaattttgtgtgatgagcgatatgtaggaacaatatgtgcttgttaggttttgattcgttcttcctgctgtcttccagaaaactctaaaaaacaaatccttctgtcctggcccctgctccctcccaggcatctgaagtacctgtttttaatcttgttaacctgcgagtgctaaggacgtgtagttatgtttctggttggtcaggcacaagctcttagcaacgttcaagtgcatgcctttgtggaagtgtgctgcagaccttg
>335713475291
gtaagcttctgaaaatggacgtttgagggactcactgagccttttgatgtactttagcctcgtgaaaccatctttgttactagcaatagaatatcttgattatccagcctccaggagctcaattcagtggataaaagaccatcttctgccttccttctgacttagagcttaagatatgatttgaattctgtgctaatttctagtaatgtgagaaatgctttgacttgatgccatgctatttattaaaattatggtgtttaataattcttccttgtaattgcccaaagaatctgctgcttg
>3361394196363
gtacgtattgaatcttacttctgttagcatagttagcatctgagctttttaaaacatgcaagttaggagctgaagagatggctcagtagttaatagtccttattgttcttgtagaggacccagttcagttcctaggactcttcatgaggcagatcatacagttccaggggatctgatgcctccttcagccttcacactcacctgtacacacaacacacagtctacatagtcacacaggcacacacacacatgaattttttagaaaatcaaacaaaacaaagactgctgaggtggttcagc
>33714762134876
gtaagaggacaatattttcagggtttgtgtaggtttgattctgtttttattttttatttattttttatttttatttgttttttaagagttatttatttataaatacctaataaaaatgaaaaaaaaaaagaaagttctagagatagatgtgcaaagagaagccaggcaactgttggtcgcgactgtggaaataagagctaggttgtagctgacagtaacccattatgaatatacttcatataactgggcataagactggataagatgggaaatttcatgttacatatatcttattattac
>3381976671044
gtgaggctctgttgagtggcactgttcctgggggagactaaaaggtattggagatagactgcaaaacacattgtcatttgggagaagagatgtatcatattaacccaggccttctagatgactctgccagtaaaggtgattgttgccaaatgtgaacccgagtggtgaaaggtgagaattgattcctgcaggctgtcttttgacttcctggtgtcacacacacacgcagagacttcagcatggggaggactttgaggaaagctcagactcaagtgcatgtttggtggtagttgtttggag
>339657989188
gtaagtaccaattcatttctcgattaggaatggtcttctaatagtttatgtagctgttcttgtcaatcagcctttcccctttccttattttatcaacactggtcatgcaggaaatctcaaaggaaaaatccccatttgtagcaaaagtttgtttggtgccaaaatgtttgggggaaggggctttaagaactaatcaaaatacactgaagttttaaatgtttcattatgctgtactttggaaattggatgtatgttgaaaatacttttcatttcatgtatagctggagaagatcgtccaga
>3405258122333
gtatgtatactagttccttttgtgttgctgtggtaggataccatgaacagaatactttatagaaggaagaggttacttgggcttggggttccagaggagcctttcaccatcatggcgaggaagtgtggcagcagtcatctatggcagctggagctggaagcttagagatcactgggaatggcttgagcctctgaaacatccaagtctataccctgtgacatattcctcccacaaaggcacacttcttagacctacccaaacagcattaccaactgagtaccaagtgttcagacatgtgac
>34120924100581
gtaggcacggcgccccctgctgggaagatgtgtctatgcggcctggaagggcctgggaccagaacccttcagtcaggttccttctcacggacataacagatccacgtgggaaccagtgaaggccgtggttgtgctgataggcgagaaaacagagtttggactgtggctttcaagcctctaccctcaggggcatcactgggatagcccagttccatccacagtggcttagcttgcacaaggacaggtgcagaccacagtcttcctgactctgctgggctcaagacaggtcagagctggcca
>342771110389
gtcagggcccctgggattttcctgttccatccttttgtctggcttggccaagcctggacttgggaagatctgcctgctgaggagctccccttacctctcccactgcatacgtttcctctcctttgctttgaaagcccatagtcaagagatgctttacactgggctcagcattttgtattcttcctagtagcctgtagcagagtataatcaccctttctgtgtattagaaaaccaggcacagtgagacaaaaagcttgtcacacaacacatagtcagtggtaatgtgctaaggctcaaaac
>3432265104862
gtaagcaccaactgattccatgtcctcccggcacgtggaggaaggagcccctgtgctgggagctgaaaccatgtctcggtgtctgctgagagagagggcagcccaccaccatccaggaaatagagctgacgtgacagctgagtgttgattatgttctacgccagcccggttccaagcatctcacgaagctcttacaaccctgtgaggggaacactattaccactttataacaaggaccctaagttacagacccaagtaatcgagcttgggaacttgaaagccaggctcgttcccaggctg
>344533511858
gtaggtagaccactctgtccactaaccgcctcagcccagtggctccagggcaggtgctctggccacccgtgggcatagggaggggatacagatgcgccatggctgtggcttgttttttagggaacaccgagtggcatccactcctggtcccgtgccaggtgagtcactgactgtttagaccatttcatttcttcctggttagacggtttacagggcttacagagtggggtacccagagcagctgctggaagccagaaggtccctaattttacaaattccaggatgaattccagaggaaag
>345464540193
gtataaagctgtaaatggcattacatttgaagcagtgtttgaatgtctttgtttctgtctggattctaatgtttttctgatagtggcttaaaataaattacttttctgcatgttcatggcaaaacattcaagcatgtaaagaaggtattaagaaagtaaacctagacatgtgtgtagtcccaatagcctgaggctgaggcagcaggcttactagagcccccaagttaagagaccagacaggacagcagggtaactcaaaccatccaactctgtaggaaagctgcagtagataaaccaccc
>34620590138
gtaagatgcctggagaccacatggcttctgtttcaggaagcccctgcataaattccacgttaaaagccagctggccgtggatggcctcagcacttccaaacttggagagactaaaattctgattttatccgtttcctttttaatgatattttaagagaagtaggaaatgttttactttgtttaaaaaaactattaatatatgccacttaaaatacatttgagaagtaagcaagcatgctcatgtggggaaatagtatatacaatacatttctgtcagtgaaacagttgccgtttaacaca
>347913328976
gtaagtgcttgcagcctctgtgtcggggtcagagggtaaaggtgaggggggagcacaaaggccttgggcaagacagtgcgccatcttgaagcccaagagctcactgtgtgccaagaacacacctgcggttttgaagaggctgtgctgccttctgcaaaactaaggtcctaaatagaacccattcctggttaaactgttaaacagtacccgttcctggtcaggctgttgccgtattgatgacttggagaagacaaggggagtttgtgtgccactcccgatacttaagtcagccatatggcc
>34852296305
gtaagcccagcggcgcctcacctgcctctgcaaactgaccggcaggagatgctttcagtttagaggatgtcaggatctgcggggaaaacccttgcttgcctagcatatccataaaccccactgggcaggcaaggtggtccaggaacccaggtcagagtggaagagaagaaagctcagacaagtaccttacagaagatgaggctccacacatggcgttccctatctcaccctaccaatctttgaaagggaataacactctgtgtgtgtgtgtgtgtgtgtggtgtgtgggggggggtgttt
>3493241109549
gtaaggggcggtggcccaggggcgccctattctcccctcccggtggttgcttctttatccccagcccggaagggattgtgcgccccttaaggtagaggcggtggcgcgggaggccagggatagggagtgcatacacctaggggtgtgaggttcctcccccccccacacacacactggggccctgagactgggttcctacaggtgaggggtatatgctgcctacagtcatggtctaaagatgggagttctgccttctggcaggggagccttccgatccaagatccaagatgagaaaacagg
>350694868529
gtgagcttccggaacctcaatggtcctggggaggactctgctgtccatggagactgtggggtcctcagtagctgactgtgacccagcttccctggggttctgtgttgatatctgtaaaatgggacagggccatttgctacttaagctctctggggacaaaacaaggggggcaggtcccccaaatcttggcttggggttttctgctaaggataaggctgcaggtctggcgaggactttggggacccttcaagcgtaagccctggtggagacgaggcaaaacccttttttttcctcccctct
>3512085930166
gtacgtgattaaagtccccaggcctctggggaagacatctagctagcgtccgattctcctaccctagactgcacagactctaagcgtctgctttttttttttttttttaagcccctgtaaaacacacaccctgtccattaagatctacttcatactcagtgacttgggaaatgaaacggtagtttgtcctactttacaagtctaattttgtgcctttctccagtaaataaaaaaaaaaaagttattttacactcttggggatagttatcaaatccgttatttcatgagctagccagacat
>35282935803
gtaagcatcggtcctcccctgtgtgtgtggaaaggatgctagaaccttctgtgtatactctgcccgactggagcagtggacaattctgctcagtacacatggacaccatagtagcactgtgggacacaggtcatacttgtctaactgcttatagttggcctgtgccacttggaaaacaagttttttgttttgctttgcttttttaattcttccccttgtggaagctctgtgtgtgtgtgtgtgtgtgtgtgtgtgtgtgtgtgtgtgtgtgtgtgtgtgtatgtgtgtgtgtagagagag
>3538308202
gtaggtatgttcaataacatcaaagtagaacagtgttcaagtggaagagagagagagagagagagagagagagagagagagagagagacccacacaggaaataaacttatttagttgaagcaggtgccaagtgacttctgtgctttgtaggcataagtccctagagagattgggccttatatacacctccatttaaaaaatccagacaatgtatcatggttggcagaccttttcatgatacgttgctatgaggaacttggctagatgagacactgtaacaactctttggtcctatttctg
>354833286685
gtgagttagcttcatgtgcatttgtgtgtcttcaccaagctgtgtgtaccatctttcacatggcatcagtacacaaaccgctgaggcttctggctgagcctggaaagggttagccatgggagcacatctgccctctggtgaggctgccctgggcacttctggatatgcttgctctggcacttcctttcttgccttcccatgccaaacaggacttccatgagctagacagagctggaaggcctcctggcttctgtctccttccagaccttacttccagttgtttagaacagctgacttttg
>355933831711
gtaagtactttgaaactgtttattgcatagtgaattccatttacagattgttatttatgtcttatttgagctaatttttacatattttcatgtgagactttaagttccaaaatcagggctggagagatgactcagtggttaaagaggagcacgggctgctcatccagagggcctgggttccgttcccagcgctcctacagccactcctaagggctgtctgtatagtaacagaagagctgacactcccttgcccctccctctgacgtaactgcatgcatacaatgcatagacaagacaggc
>356429981903
gtaagctgttaatattgctgtcaagttgtggttgcagtcacccacttccttctacctgtgggtctgtttcattgaagtcagtgatatgtctttaccatggttaggcttctgtggcagttttatataaactagaagttttgactctgtcggatgtgaatattgtctcctgaagattctcctgaattttctttatgtcctcagtcagttttgaagcttgcatagagtgttaatctctattttataccaatgggatcatctattttcacccttgacttttttttgaggatggttgagacacgt
>357353119442
gtaggttcgggcccgggagccaggctacgcccgtgggcgccggctgcgggcggggagatcgggcccccggggcgccgcccgggcctgcgggccgtgggtcccgcgtgagcttcggcccggaggttccctcggctggacggccatgtgggcagcaaggcggcagcttgtccggccggactctgcggagggtggtgaccgcctgggccccagcccttcaccgagggtcggctctctggcctggaacctaactggagacgagaagtgacagcagcagtccggtcggcccacgtgctatcttcg
>35828109943
gtacggacggagtcctttccttagctttgaggatgtacatcctctgtctccctggggctcactgagatgcgggtaccagaggctggctcggcccccattcaacccttggggagggattgggcaaccctgagggggagctgccccacgattgctgcatcctagagtttgcagctctttgtaagccctttgaggtcatgtcagccaactagagcaaaagtacacataactagccagtgcaagacattaaaatgttggcttgagctgcctctagcgctcattcagaggcattgattaagctcc
>3592293130177
gtaagtgagtatcaggcctcactgactagaatacaacacagacacagtcacaaaatattctctcgcccctgtatctcctttaactaccaaccactttgggtgttcaaaagaagcatatttgaaatttcaacccaaggggtaaaagtggtgagagcggaggagggaatgagatcccagcccagcctctgtctctggagcctcggggagtggcacccagtcccacccttgttttttttctcatacaaatgaagacgattgctgtactgcagtacttcagactgtcttaagacttgtgcgtgg
>3601150014980
gtaggctctgaccagaatccccaaggctccctggaactgggcagatagtttgggagaaaggcactgaacatcacctgccagaccactgtagaggagggaattgttcccactgcagccttccacagggctctgctgggcatccgaatgtttgtacactgaagcatccctaatttacaccagaaaagaccctttgccccctggaacaggttcctatggaaaggagtccttgtgtgggcctgatcatacctgcaccctaacgctacagtgcaggggtgtcagggctcccaactgggcctctta
>361944792016
gtaaaagaaacgtgctcactggcaactctatcaaatgcctctaaatttttactcactaactcaaacagcatatgacacatgtgtgtattcacgtgtacacacacacacacacacacacacacacacacacacacacacacgaactgatagatatatgtgccattttaaaaagcccagccatttagttgtgttagtatattttggtaattgctctccttaactttaattacgtattcagcgttccaccaaaaatatcttgactgctcggcaaatgtaaggattagaagcttctgaccgttc
>362399265588
gtaagtctttctgtgatatgtcactatggccagccttttcactcccctgccccaacctgcagatgattagagcctggaagggctgcattcttattgtgggtccagagcagccttccaaagtctgcaggtcactcaccacaagtctcctgtggggccctgcctcatcacagcatccgtatagccaaaggagcaaggtgtgccttcaccccagcttctactcccagaagatgctgggttggatatcagatttgattttgtggttctattgtaggcatcagtgataatgagattgaaatgagg
>3634950129520
gttaagagcactggttcttgcagagtacctggctttcggtcccaacatccacacggcagcttaaaactttaactccaaagctgggcagtggtgacacacacttttaatcctagcactcaggagacagagacagtggatctctgtgagtttgaggccaggctggtctatagatctagttccaggacagctggggctacacaaagaaaccctgtccaaaatcaaaccaaaacccatacacacaagcacctgagcctcaggggatttggtgccctctcctgggtcccatgagcaccgtgcatt
>3642081448120
gtaagtagattacctacccggttcattagtgcacacatacagagattttgacaaatagatctgcaaaggtatgcccaaaaacattcacaggaattatttctgaagatgagtattaagcatattttgttttttaaaacttctctgtggcaccagcagactttccatctctggccactttgcagtatttttctgtcactgcattttaaagtttgttttttttgtgcatgtgtacctcagcatttgctgaaacaactgtactgagtgagtcccctgtgtgggctcggtcctgagcattcagcc
>36518844107136
gtgagtgggcgggctggctgcggcccgtggagcctcaccttgcagtcgcggccgggtggtgggcgccggcggacgcccggactagggctgacggaggtctgggggcgggtccggcctgggctgtcctgcgggaagtgatgcggggatgcagggcgaggactggagacccggcgtttctgtccgggttctgaccgatgcctattgtcatcaggttgcccccccccccacccccttgccggctttgtttgcaaagcatctagtagtttgccgtttgcagagcgccacgccgacgaccaggaa
>3661867385914
gtgggaggtttgggcagtgcctgtgtaggatggttgcttagctgagtagtgtttactgtttcacttcacagggagacgtatagccgtttattctgtggaatcgttctagtgaattagtgaaaaacacaggcttccgtgtgtctacccatgtgccactgctgtctccattaaaattttcctggtaccaagagaaaaagagctactaagaaggtggtgccattaatgagttctaatgttttcactgagaatatgattcctcgtctttcagtggcacatggatagtcgaatcattgtgagggg
>367760080322
gtaagaaggatggcatggatagtctgaggagaatgttcagggtcttggcagactggccctttcaattgacactctcatgccttgagtcttctatgcatcgaagtctgggaaaacatggaaactaaatatggacacagaaactggaagtttgtaactccagtggcagaagaaagaaggcataactgtcagagaatctgttactcacatagcataacgttggagggcatactcatatgggctacttcattgctaatgatttcacaatggttggtctttgtagaccataaataataagaatca
>36815714130051
gtgaggggctggcaccgtgcatgcatggcccatttgtacacacctagtctgagaatgcattccttgtggacagtgtctctggccgagtcctggagctgtaaatggattccttgggaactaactcacctggaactcagtatgtagacagaggctagactctgaccctaagagttctcctgcctcagtcccacacgtcaggctggcttcaaactcactgtgtagctgagggtgaccttgaacttctttcttcctgcctccagctcccaagtgctgggattgcaggcgtgtaccacctcacct
>3697460113932
gtgaggccaaaatacctaggttgtaaaatgtcattccaaagcaacaaaacaatactcagtcgacctaaatatccaaatcgaagaaggtaggaatggggactaacttgatgttgaatagttctgagtacacacagtgtgtgtaaaaggcagaatgactagaatataggtgcatttcaaaacttgagattatagttgcaaaaaaccactgtaaagttaaaataattgtgtttgaatagtatcatgataacactgtttggttatcatgataacccaaagcaagtgtgccccagttggactgca
>370444660901
gtgcgctggggttgggctatgaggggctatgctcgagggagcttgtggggcacagctgggagggagtctgggaactcctcaagatgtgtttaaacctggacatgagctctctgctctgccatctatcagctaggggatgtccatttgctgtgcctcagtttctctccagtgaagatgtagccatgttcccttcttaagttcttctctgactcatctgattggcttctatttagttatttttttgctgtgacaaaactgtcaacagaagcagcttatgggaggctttacccttgttcacag
>3712038596141
gtatggtcctgtccaatctctgctggggtttcctggtccttttgggtcacctctaggatgatgtctgtcagtaaaccaaaggcactggtaccccattggggctggaatgtgcagatgtacccacacttctgcctcacacccttgctgcttctggcaaactcacttcagggagcctctagcacagcggttcttatcctgtgggttgtgacccttttgggggtcaaaacaacccttccacaggggtcacctaagaccatatttacccaacacagatatttacactatgattcacaacagtag
>37213502128628
gtaggtggcgtggagggactgtacggtgggagggtgggtctgcgcctgtggcgaccgcgacaggcctgcgggcgggcggccgcgccgcgatcgggatggagaaggttctagaaagggaagcgtgctctggatgccggctcgctggaactggtgggcatttctgttattcccccggcggcttcgggtttgcatcccagctccccacgcccctgtctgcggcatggagcccacgggcgccgcccttaacgcgagctggcgatgcgttaatgaacttggacggaattggtaacgggtggttgg
>373813124719
gtatgatgtttgcgcctgtctttatctatatcacattgctctcttcattattacgtgctgtccaggatgcagttttcagggtggtgtaagcatttaatgcttgaaaatgcttcagaccattcatgttcctgtttgtttcaactccctagactctggctttcaagactgttgatctcacaacttcaacctgtgtccatgcaggtgccaactgcttatgtaaacagtagtaaggccaacaatatcagccatgactgctgacatttgctgaacatttgctttgtacccactttaatctattca
>3741610135291
gtaatgatggtttgcttgtttgtttgtttgtttgtttgtctatggctagatcccaggacaatatatatgttgggccttaggagccacaccctcatcccattttattatatttaaaatgctatttttatttgcttggaacaaaatgctctaaaatattttactgagctaagcatagtgggacaagcgtgtaatcgaagaatcttggaagactgagacagaataattgcaagtttaaggccagcatgggtaacttaatgagatctgtcttaaaataaagaactatgggtacatgtagtagca
>3751077285053
gttagtgttgctttcaaagcagagtgatggttatgtttctactattcctttttgctatgtgcataaaatctctcctgagaaaatgtatgctttccacttattctacttaagtcaaaactgctcctagttgagaatcctgtgataaaaacattttagttagcataatgcctgacatcctagtgataactagggttcaagtatgatctcttagctgtcttgtccactgtcaagcagacttggaggtttgaatcagaattcaatatatcctccttctttggaaatttaaaatctattatgttt
>37620645118790
gtgaggacagcatccttctgagctgatttttctctcagcctggagcggctggtcaggccgttgttacagtggtaccttggggctggagagatggttaagaccactggctgctcttccagaggtcccgagttcaattcccaacaactacatggtgactcaccaaccatctttaataagatctagtgccctcttctgggctgcgggcatacgtgcaggcagaacactgtattcataaaaataaatctttaaaaaaaaaattagcatgcccaggcagaatgacctgagccctgagaaaggtcc
>37713140122069
gtactgtgaggactctgtgataaatccagggttaaagagattaatggcaacaaagttgtatttttcttctacagcgagccatccccagtcatgtgccttcgacagtgtgactcccatactcctcccttgcaccctggggacgtgattttcctttcaaggttataatttatgaaaagccaattgataaagcttgtttactttttaaattgggggggtctcagtccagaaatctctttcttttcaaaacaataccttttacatataaaacccttgcatcagaataaaatacatttattcgat
>3787278105134
gtacgcctgctccacctggtccctgcaggcacaggatctgctgcaaggatggagggaagtgaagggggcagggctgcaaggattgtagaggagtctgaaataaacacacacacacacacacacacacacacacacctccacacagggaaagaaatggtaaagatgagactctgtctccagagggctcttaaggacttccattccacctggaataagtgtccaagtttgccaaggggacacgatctggatgagaagtgcccgagcccttcacagaaaaatgggtaccaggtcatatggggg
>379909105520
gtaagtaaggagccgggggtggggggagcggctgtgtgagcggagggttggactcacagtgtgtccctgtgctgccccccccccataccaagtcatgtccaagttcacactgtattagtgccaagtgccagtgccctgcctaaccagcctcagggatgcttaggaagctagcagagttatccactgggtgctgatgtctcagctcagtgtcactgtgcctttaagaactattttaaatgtttgcttgggtgtgaattacttggtaaagcaggtgttctagactcctatgtttgtggtgcc
>38018416130180
gtaaagtgctgtccttctaatcattgtgactattatgtgtttcccctgtttttggtaaatgtcttctaatattgtttactaacttacttaattttcttaaagtatgtacatacaccttgcttaagatatggacatgtgccttctttccccctggtatctcacactctgaatcctctcagacgccacttggacaactcactttcctgttattccgtgtgtgtgtgtgtgtgtgtgtgtgtgtgtgtgtgtgtgtgtgtgtgtgtgtgtgtgattaaattataacacatgggcttttccacc
>381626285358
gtaagtacatgttaatacactcttattgctggcttagaaacagtgatacattagaagttaagtttagttgaggagcatgtcatctgtcagcaaacttttgagataactgattaaatttaggtcattttcatttattaagtggcctggttttgttgtaaaagttcaaacatctgatgaagtcaaagctcctgcttacttctaccatccttctctacttcttccctttaaaagtaggtgctcttatcagtttaccacacattcgtcttcttctttttttttttttttttttttatgaaatga
>382371635606
gtaagttccactactaaaaaataattacagaaataactaatgcttgaagaatgaatattgcattattagggagagtgagttcctcaggacttgagtttctgacttgaacagcaaaataaatgtgtttcagaaattacatagcttttattttattggtattctaagctgtataagcagttttagttcgttctgctgaatagttggcttcagatttctgttagttttgtatacgtctaaatgaattttaacagctttttgagaaaggatttctttgtagcctaggctagcctcacctactct
>3831487561524
gtaggtgctgagtgtagtgtgtttgcatgcctccttcagtggtggggtccctgttacagatgcaacacagtctagtgttcttggtcattggtgtctgttcattgcatattattagtcatgttaaattatctcagttataattatcagggttttgagtttttaagatcaagaactctatcagataattcctaatgttaatcatgattgctttttgaaaagccaattttcacatgtatggcagttaacagaagcagaatgggatctaatgagcattgcagtaccttgtatgctctcacttaa
>384192258818
gcaagtactctgagaatttttgctaatgatcatttttattaagggatgtggctctaaaatatgagattctagttgcttgctactcattcctggaatgggggcatcgggttgaatgtgacctttacattttgtgcttttgatcggtgatacttgcagatttgtattttatttttttaattttgctccctagtttgtaacattgaattagtttggttattgtatgccatggctaccttcctgatagaacccagtagttacacctctaaacacaaggcatttctgtttaactagtcaccgctg
>38592512979
gtgagcaggctgcccatttgtccacagggcctctgtgggacgagaggaaagccggtgcccggcagcggcggtggggaaaggggagctcctataagaaaaaaagaagttgagtcatcctgccaagctctagggaaattgggaaatgatttgagatgctaagcaagacagtgaggaagccattgagggcaggaaaatggacagccatctggatgtgtgtcagggtgcccactgtgggtagggaggagtttgggttggaaagaggggcggagctatgccagtatggtgaatggggtctgttgg
>386489561780
gtaggtattgctgggcctggagagcgggggaggggggaaggaggggatgcagaggcccaggccacacatgcacttggagagctggctgtgttagtgttgccatccagctgaggggctctcagccctgactacagacctgtggccggtgttcctggggggtctccaggctgttaacttgaggccaatgctgagaaggacttctctggaggaagatctggagtctagggctagtagtacttgttccttcccaatactgtcccctactgagtagtccctctatggcactacagtctctcaact
>387157391416
gtaactctgagtattctagggcacctattgcccacatatgtgtgttcctgaattacagccacacccactgaccatacacatgtgtgttcctgatttctgaatgttgttttagaaggtctccttcaaggtgacagctacccagaatgcatttatccagacagtatggcatgcctagcttgtctctaaaacttacctacacaaagcctagcacaaggcaaacattggcgcactccctgttcatggtgaataagatgtaaactctggtcttttatgactaaaacaactttctttgagtgtaat
>388670076568
gtaaaagaccaagggcgacctaagtgacaatagcagtgtgatcctttcccgttgtgtcctgttaaacacagccaacatggtgatgccctcggctgtgggtctacagtccaatagcattgtcttcacctgccaacttgtgtgttcctgagctccagagtctctgggagtggaacagtgagagtgtccattagccctctaagcaacatggatgctgctcatgttgggaaaattacagaactgaactaactagcttgctttgaacaaagttcagctaaataggttgccaggaaaggtgggcta
>389651695579
gtttgtccttatgtcctgttcgtcttcacgtgtggtatactatgacagttggaatttgtggaccagtaaagcaaattgtggagaaagtgtgtagactcttaacaggctgtgtctaggttggacttcattgctccatgctaaaggtatttataccagaaatgctatggtgtacagaagatagaaatcagagctgacggagaccaactacatctatgtcattactggcctgtggggattgtggtccagttaagaagttagaggttcctagctcatacggagtgacactgtcctgggtgcttg
>390374776416
gtgagtgtcttcctttactttctttgctctgagtgctcagtgtggtgtgacatgctgtgatcttggcgatgtgctagttatcacttactcgccagcatttggcattacatttatatttactaagttgaaacgaagtcatatggtaaactatttatttgaaagaatttattttatctgcagcgaaggctacagtgaagtgatctcagttgtgtagtttggttgctttcttcagcctgaagtgatgattcacaatcatgtctcttctctgaagaattcatggagattctgtgtatctgatca
>39118252106315
gtaagccggagttccaagccagagcactgagcacctctcttttggcacacttggggggggggtgctttcaagtcctcccctcccccgcccccgctagcttcgtttgcagaatgagtacataatgtggttgtccagttcgaaagctagcgtcttcagtggtttgcggtcgcgctggggtgggaggtgaggtataaacagactgcatggttagattcacagtgggaaagcatttgatggtgcatcttgaaagtgctgccttctgactgtttagtacaagtatcgtttcgctgttagtgtatt
>3921164320259
gtgagcccttccctcgtggccgctgcgcgcatgaatcggagagcgagcgcttttgttttttaaggtcattaatcttccctaggcgcgagctcaccttagcagatataaaatgggtctagcaagacctaaacccgtagctggatttggaacggagtctgggtgcggttgccctgtctgctgacagtgacctatacccgcactcagggtgtcggcctggttcccctgcttccctgggcccgcatcagtcatcttgcagctttccgccacttaggattcagctctgtgtggtgtgggcgtgga
>3933959119579
gtaagtatttctaagcattctgtcgaggtggtgatgctaaggagtggtagatagtgagttcttaagatctgatgatgaacctacgtgtgggtaaatgcaggattgtcatttctaaagattacattcacttatccaacttgttcatacatgtgtgttacgtgagaagccgtgtgaagtgctgcttgccaattactccaggaatgtaaatgactgcatgcagattgaatctatgaattgcatttgtttggaacggcgagcaacagcatctcctacattcatgcaaaggcttcttgggagtga
>394753115785
atatccttttgcaagtggttggtgttaactgtttgtattcattgtgtcttctatgtattattaagttaaaaaaatgtgcatatactctatagctttcatctaatatcttttgttggtcaaggaaatctctttttgtttttgtagtgctgagaattgaacccggggcctcagaaatgtcagggaaacaccctaccattaaggcaccccttcagccctgaaccctagtctacattccaggatcccagccagggaacggtgccagccacagtagatgggtctttccgtctgaattaacaaagc
>39518688109446
gtaccaaaaaggggcagctgttaggatatgtggagcttggtgtctgggcctaggtgtttccttcagctatcacttgataatacaacattaactagggatcaagcaatggcggaatttgccaagactgctgaaccttccccacaacagcctcaattagtttggaatgagtcaatttgtgtttaggaatgagtcccgagctatcttgttttaaattggattttttttcccttgtagtgctggggttaggcttggtagacaagtgtcctacacagctgcatccctgaccctttggaaaccgtt
>39617952142641
gtaagtacctcatttcatgggtttgtctgagttccagtgtgatgacactgtatattgctagccaatttatggtgaaaattcctcagtataattaattaaattaggtaatttcattgctaccactcgtaggtataagtctagtctatacactttttaaaatgtgcaatctttctacaattttatagtgttattttatatattaacattaatatattcatatagtagaattcatttattatagggaaataaaaatttttaacttacttttcctctcccaatcttagttctttcccccagttt
>3978989534
gtaatcatagcaagatctgtccctttaactccacggggtgactcaggtggtgacactgaacagtgacacatgtttagagaagaattaacagtaccagggcgacgccgggcagaagtggcacacgcctttaatcccagcactcgggaggcagaggcaggcggatttctgagtttgaggccagccagggctacacagagaaaccaaaaaaagaatactagggcaacaaattcttccccccaacttggaagaaaacataactcatgccgtgaggccagtttcacccaagatcgtgagaagagt
>3988479124883
gttagtatgcttatatgtttttttattgtttaactgtttaattaatgagccatcattatacaccatgtcctagataagtattctaaagtatcacaaagaatcatgccctttgaaagttcattacattgattttgtttgtttagtagctttaagcgtgtccaaggcatctgtagttgtgctgagcattagagcccattgaggaaccaaaagaaactggacatgagaactgtttaacagtatagtgaaggaggcatgtcatcctaaagagggggttagggatgtcaggaaagatgctaaagg
>399859855591
gtgagcagtgggggtgagccagggcgggagcaccccagacagaccacgactctccatgggttcgtcatcattccgtaggcacatccactctgcccatcagctgtagaggcttcagtttggctgttgtccttgcactttgccaaaagacaaaacttgagcagaccctcagcagaaggtgggaggcagtgatggccattttcagacctttttcgagtgtgaagaatagaatgttgtagtggtgttgaatctaggataagagtcttggctgagtcctattcctgcttgctgtcttggctctgc
>4001570996236
gtgagggtatctagacacatttcttaagtcactatgtgccaggacacacatgggtcatcacggagaaggggatggggtgatggtgaatctcagttctcaacttgattcgagctaggagctcctgagagatgagcctctgggcttgtcttgtggtggatcatttggatttgtttcattggagtgggaagacccgcccactgtgggtggcagagagcctgcactgaatgaaaaggagaacatgccctggtagcggtggtgacacacacttcaatcccagctatctcgaggtcctttgttccc
>4011838817817
gtcagtaaagtcgagttactactgcagagtgcatgctaatctgatgatcatgaacttcattgtaaatgcacctcgtgtagcctttaatctcatttcataacctgactgtgctccactctggcttgttctagcacaggggagagaatggtttttccctacatgaaatagattggatatataacattgagttaatcacggtttactactttatatacaataaggatttctgttcttccttgctctcattgaaacatctctgcgtttttccacctggtcattcagttcatgttcatccactct
>4024470129418
gtaggtacagcccagaacccctcctcccttctaggataggcactgtgggaccatagagaggtgtctgctagcagtcttgtgctgtacagaggtggaagtcactttgctcagagctgtagtgtagtgaacagacgagttgaagcctgcctgtccaaatccaggaggattcatccattcacccttcaagttaggcctcacccacccacccactcagcagaggcggccacttttcccaagcagcatttgatcttgagccactctgcctacaggtgcagtgggtttgaggacagccagctatta
>403920078325
gtgggaccccaagctttagtcccccccttccacttggtcttcccgaaaaacaagagtctcccttatggcagccctttgtgagggctggctgttcagtggggcttcctggggttttgtagccgtccccattcaactcatctacgtgataagccagaggcctggccacacctccgtgctaattaaatggctgcatggtgtgaggttacaacagcgtaggggggcccaaatcaaacacccgtaagagctccctttggaagcccctctgcagagatgagagatgagatgcctcagtctctggca
>404327267470
gtaggtactcccaagtggagccccatactccccttcccaggaaaggaccacagagtgctcctagcatgtgcattggaaaagaaatttgtgaagggaggggttgtgacacgtggaaggtatgactatgggactctgctgtaccaccaacctacaactgggcttctgtccctactctacatgaaaataatgataccaagatagccagtgcccacacacagagtttctggtagtttatttagacagacagacagggagaaaaagtaaaaactgactcttagaaatccccacagcttcccagct
>4051304237511
gtgagttcccagggactgagccctgccagggctgggggcagaggagccccgttgtgtgtgttgctcccttccgcagcttgtcctgggaaaaggattccaggctgtgaggtggaggcaagcaggggtgcctcaggatggcggcgttcccagcttggtttcaaggaaggagcaagcacaagcatcaaccctggctgatggctttgtcagtcacaactttgtagcgtggctgccttaactaaagacactagcgttctctaaaacgaaagtagtaacaaaattgaacatcatgttttcatccag
>406658753541
gtatggctctggggccctaatcacagccttcaaacaactgatctaaacccacacctagagcccaacatccatcccctagaacaacctaacaatctgatctaatctaatccaatctcatcagtgtctgactctagacctcttgttcactcactgttagccctagcagctgctctgagctctgccaagtctagcaggctccttggtccatccatccgtccgtccgtccgtccatccgcgccgcgtgtgtgtgtgtgtgtgtgtgtgtgtgtgtgtgtactgtctgtggggttgttccccatc
>407202039384
gtatgttcacacagccaacctagaaagcatttcgtctacatgcgtgaaagtaaactttggctttgtttgtttatgatttatttttattttatgtacattggtgttttgcttgcacgtatgtctgtgtgagggtgtctgatcactgagttacagacagttgtgagctgtcctgtgggtgttgagaactgaacccaggtcctctggaagagcagtcaatgctcttaactgctgagccatctctccacttccataaaccttaggggtttttttgtttgttttttgttttggttttttgagaca
>40819806135547
gtgagtttctggaacccagggccccactggagccttgtagaaagggacgtggtttcagatgtaatcagcagatgtgggtctgctaagatgcctttgggaccacaggggcctcctctcccagccttagctttgctttctcttctcttctcttctcttctcttctcttctcttctcttctcttctcttctcttctcttccttccttccttccttccttcctttctctgtgtctctctctgtctctctctctccctccctccttctctctctctctgtctctctctgtctctctctctctgtc
>40913001153325
gtaagtagaacaaatctcatgtacaatacatttaatggctttggagcatttaaattgtgactcatttgtgaggtacagtgcaaagtgtatgatttttagactctaacagcattttcaaaagtatgtaaagcctgcttagaagtctttataactgggggtagacagaaacatggaaacttgaaaaactattaacacaaagaatcccaaaaggggggacatggaaccttctcctgggaatgtaagagccaatgggcacgttttgttcaggaaaaagtgacgtttctcaggtctgggctgact
>41059009213
gtaagtgctatcacctagctgagattaaccttgccagtgggccaagatcagcatgtcatgggggcttatagcctcaaagggcatggctgggaccagtcagtttaggagcagaaatacatgtgcagatctaggagttgaaagaagtcaatacctaagccttcttcctttctttctagctccctgcatctgagaccaaaagggtgaaggcccttcactgtcctcagatgctaacctgctgagcactggaaacggattcttgagtgcacctgtgctctgctgaaagaatccttttaaacgccc
>411861683093
gtaagagcctctggaaggtacctcagatgactcccagcactgagggtgtgaggtattggagtgagaaaagacaggctagcctgctggaacccatctgtcctgtatgaaggcctttaaccgggctcccaagatatgttgctagctttatctctaaaaggatatttgatctacaccagataaaacaaggacctcctcttaaagctatgaaggtaagatattttagtaaaaattttttaaagggcacagaatcgtcttttccctcctgtacagaaagtttcaactcccacactatctggacgc
>412159571725
gtaagtattttgtgggggtaggagttgttacatcatagaacctacctaatgaagatgaagatgatcaaatgttttatgtaagtgaactgaaattaaaataaaataatcatgatcagaaaattgtgttttgtaagtcagactctcacttgcatgttatgcctttgataccgggtctcatcagtgcactttgccagaccattccaagcatggtcactcctccataatggtgggtctgaaactcaaagccttccaggcactctggcattggtcattgattctgcattttccttcctttccaaa
>413660788775
gtaagaactagtcacagggcagaaatggtccctcgggatcgatgagacatcccagtgaatctctgagcatttgcaattgagcttgtctttgttgctcacaactaaagcacagcacaagctcacggtgtgatcaggaacagtttggaaccacacagtctgctcttatgaagccattgaaagtggccagtgtgcctgaggatccaactcttaagtttactagattttaatataaacaccttttgatccagccattggcaaaccaaaaatgcatgggacaactcgaatgacagaaatttgtct
>4143205118976
gtaagtaaggagataacaaggagcggcaagtgtgggaccaggctttgctccatagggtttcttttactcagcagtcctgacttccttttaaaacatgaaggaagtgtttcatggatagagagaggccagactttaatgtcactatggtaggcctcaacttccagaactttaaggtggtttggaaagtaatgatccgggtaagaaaaaaacatgtggaatctttgagctgaaataggtaaccgctttaaacagtaagcacctgagtgtaaccctgctgcttaaaacaggatcctaactcag
>415278516264
gtaagtgcccagtacattaaaaacatcttctctctgctaggttgaaagttctgtataaataacaggaaaacaaaactctagtggccaaagtgagctcataaagtcttgtctagaggaggaagtttgtctgtggtctcccctttaatcaggagggagggaaggctctccatttgctccccatttgaattttccagagcagcgagcaggtttgggatgggatgtcttgggagagcacttacctgctgtcacaacagcttcttccctttcagtttctgaaaagccctgtggaaaatgggttgt
>4161976180832
gtaaggatggctgcttcagcatagctcctgttctgggaacaaaggccttcttttaattgtagctgaatccctacgtcacttgtgaagtgtccgactctaccccagacatcagaactcctgggtctctgtaaatgtgcagtgttctctgtgcaggacggatattttaaagaacttcatcttctataaatttctgttagatttattttgtgtgtatgtgtggaggggggcatggtagataaaacttgaaaatcaactttctacttctactgtgtgagttccaggaatgaagctcacgttgtc
>417191135532
gtacactttctgttttgcacgcccagagagcggcaggggtgtttttcacgaggtcattaggatttaatgagtgcgctggcccctgtcatctgggaggcacgctgggtttatggagggcagtgcctctgccctaggaatcccagtccccaagaaggtggcttgcagctttctttggagagctggctctcccagtctggtggctgaggcttgagcagggagtggggggtgggggaggagagtcttactgggcagctgcctggccaccctggggtgtgttcagctggcaccaggaagatgaat
>418238855509
gtaagcacagcccttgggtttttttcctctccttgctcagtactaggcccacaggctgggctgggaacagagtcaaatgtcctcaggtttcagagtagataagttaaggccagggtacaaagcagcctgagtctttcccatcatgccctcatagagttggactatagctagattctccaagttagcagactagcttctcccgaggcctcctgcctttgctaggcccagtgtttcatgccactggatcctgccaggcccagacaaggttctcataaccagtggggggtacctgggacagtc
>41916973105499
gtgagtcggggtggggtcacaggggcctgtgcgcaagtcaaggtggggccatgggggcctgtgcacaagtcagggtggggccatggggtgtgtctgtgcacaagtcagggtggggcgacggggcctgtgaacagtggaagctctcagcctaagcaatctggatctggtgctgctaccagtctgatgagcagtgccttcctcatctctggtgtctcctgtgtgggcaccttcttctgagtgggcctgatctgtccctcaggtgaacacctcactataatgatgggtagaccacttaggcta
>42044989209
gtaagtgaacatgcagcagttgatggcactctgaaggagttgggcacagtcttctacagagtgattgacggcatcacagatgacattgtcctgggattcttactccatttctgtgagaatttgcactgcctatgagggcagagctgagcagcaggaacagacttttctgggtagaacttgaggccacattccagccttgctgcaccccactgctgtcttagcagctctgtgctacctgtgggcatgtctcaagtaggagcattccctagtcccagactcttgttcccactcatcacagct
>421128052843
gtaagcctcattcccacccttggtcctttgttactctttctattaccattctttcaggtgtctgataggctaaggaacacgtttcagtgtctatgttttggcaaaatcagtttctatgtgtgctgtaagatggttctcaagacagaatgatataaatgtcagcactggtgtatcttccatacagtctctgtcagtaggagagaattacaatgaatcaaatgtatgagtataagaaaagaaaatcctgtcaggagaggaacagtgaatgggtaggtatgagatcagagactgaatgatgag
>42216987135427
gtaaggctccaaggtcaggccagatcttgccttgtcaggtatttattctgtcacttcactcataataatgcagtgaggcttggaggaaattttgtttttgtttgtttgtttgtttgtttgtttgtttttgaacagggtctctcttatgtaggcctggctgttctggaactcttaacatagatcaggctgagcatatgtaacttacctaatgcatacatacattttaagttagggtcattaacttaaatgtgagtggctggttctgtctgtctgcctgttcgtatcccccaacccctactc
>423387759597
gtgaggtctgcaggccgtgtggtttgtggtgctgcagctcggttgggctgaggagggtagactgtggatagctgagtggacaggaaggcaagctcttaagaggacgaggcacagtgtgaaagtggggaggaaagtaagcccttggcaagctacttgagcacttagcttgtgtttcctttgcccgcttccccccccaccagagtgagtatatgaaagcaaatcccactttacatgtaaatatgtctcaagataaattgctcagaaaatcttcagacagcgtccaagtctacacacacatac
>42410342131680
gtgagtactcctgtccccagctgaaccctccgatctcaaaataacccccaagtggctgtgtatagccaggtggctaagtgctgtgtcaggctagggggcaacaataagcaaataaggatgctttaaaagccaccccttcagtgccaagtgctttgggttggaagtacagtaagtgcagcttatctcagtattgagcttctcacttaaaatatggaggaaaatatcagctggtctggtggctgctgtgtccccgcctcctgtctcccccttttccttttctccctctctctctacacacac
>425868108937
gtgagactggacgagaagctaatggaggttagtaagtgatctaaactgtggagcatacgtaccagccacttctcaggatcgagcagacagggcacggacgtcctgctgggaaagtctaaccgtctgactcttcaatctgtcttcccaaaaggaacacacatgtttccttagttatagtcataggtgcccatgatgctttgcagagtgaagaataactttaaccccaaatgtaaagatccgtatacatcaatccatgcggagcacagggactctgcccgagattgtctgaggggcccagag
>42686015341
gtatgttgtgtgaaactttggactcaaaaatgcccactgtatgcctcttttcttgggtaggagacttgcacccttgggtatgatggtgcatccttgtgttctgtggagtttcttagagcatgtttctgcagagtgaggctcactcctcaatgtttaagcaccaggctgaggaccttcttggcatcacatactctctttttgttagagatgttgctaggatacagtgtaactgacacattatatctatgtaagcctccagtgtttggaaaaggcctaagtattgaaatgtatctcggctcc
>427432659030
gtacacgttttaaaatttggaggtggacagcgtgcctttcccctgttcactatgctagtgtgtgttttattaggcagggattagctaattctttgaaaagtgcctttggaaatattagtaacctgcaggtgtgtgcacagattcaagtttgcgtctacacagaaaggcagtagcatccttgaatcatttactactttcttattcaggggcgttattaactatgaggcagcatccggcatctctgatgtgtttctgtctttttcgcagtgtctagtgtttatggctcactgggaaatcaaa
>42817240136119
gtgagggtcaggacctcagctctcagcccagaccagctcaggatcttcagaaagctccagctttccctgaccccagatatgcactcataacctccttaccccatctcagggtgagtggctcaggcagcccctcatggtgcacatggcatgtgtaattctgctccttcccaagaggcaccaccacagctgcccacttctggaaggttccatcccctgcaggcctggtctccacaagctccatgtcctgggtcagctcctccccattcaactgccaggtcagggtgatgtcagcagggtaga
>429893660600
gtaataactaggctctaggacgagaccagagctgaacatggtacaggcatgtcctgacccttgtggggtgtagtcagctgcagggtcccatccaacaaggtatctggagcctccagagagccagccagggagaaaagggaaatgggctgaggtagagaataacggaggatatcagatgggctgttaaacaggaaaatgacccaaagactccaaaggaatggatattggagccaaatcaaggataatgaagtattgagagttaactgtgtgcagagttctgaatgctaagaattaaacctc
>4302791121444
gtacgggctgggcaggagaggctccgatgctctgcttctctgccatctgtggcagttactaacgagttgcatgctgtccatgccgagcactgtgtggagcccgtgttcctccagctaatcctgccgacctgcgtgaagtggctgtgaagccgtttacagagcccggggaactatgttttccatgcagtgtttgcgggccgcttgccctccctcatcgagctttttccttatcagtactgactttcattttctgttgtgggattttaaaaagagtgttcgtcatcatccattaactgtgtg
>431501952238
gtaagtgctgcctgcccacagtgtgtgaaggatggatggctttcatctgcaacgtaaggcagacagagacctggggaagtggaaagcgaatggcttacttctgtttatctcaggattaacatatctttaataatatttttaatgaaattaaaaattgtgtgggaattttactttctctttccttcccctgtctgcttttgagctcatatttaaccatcaagtttttgatttccctcaccctctgccttgcagtgttttgctttgtagttcaggctggcttggaactctccatcttcctgc
>4321967644547
gtaagggacaccaaggccatttaattaacgaagtcagaagtcagacgattaagctcagttctaaacacagcatgtatttaagctttaatgtgtgtacctataaagaagagggaagcaggaagaaatcccttcagcttgcagagtttatcataggctggttgaagtcagagaaaaatagaataaaagcaaaggaacgaagaagggaagaaagggagaaaaggaggagggaggaggaagaaggagggaagagagagtcaggagaaagggcgaaagagtgggatggggtaaggcacggatgcc
>43313485114875
gtttctgtgtctttaagctactattttatgtgatttatttgggctttttgagataaggtctaattaaccatgataacccagaatggccttgcatttgccatgtaacccaggacgggggtcagcttgtggcagtgtgccactgctgtgctgaggtcacagggataaacaccagcttcttagattgccaaaatcacaaatactttgttaaatccctgtaagagtcttaacttacagaattataggttccttgtctgattaccacttgtacctctccctggccatttgcctatactttcattg
>434419842437
gtaggtagaaaaatctaaaataaaaatcttgggacttcactgtttttggtttttcaagacagggcttctctatgtagccctggctgtcctggaactctctctgtagaccaggctggcctcgaactcagaaatccgcctgcctctgcctcccgagtgctgggattaaaggcgtgcaccgccacgcccggcgattctgagtttctttaaggtttagttgagtaaaaggattctggtaaccaatgacaaaagcacaggcctcattctggacccacaggtctgtgtacgttgctgtgtctcaga
>4351065364198
gtaagaactatacggagtcttagtatgggttttcccctgcttttgttttggaggtcaatcattggaaggagctgttggttcaggtgggaagattgctaaagggagggtgaaatactgactagtaatggatgctgactcctttttgagttgacaggtgagttttgttttattggaattctgtgggggtactttgtttggaggtatagaagtactgagatgtagacatgcagagatttaagcatgtagaattttattccttggggcttttttttcttttttgtccattccagacaaagacaa
>43616193101015
gtgagccctcagagtattgctttgggaaatggaggtgtggaaggttgggagaaggtctctattctcctgaatagagacaaaccctcattggccattactgtccacctttcttggcatcttctgaacagacctcagattggtgcccatagataggaaccattctgggcaacttcttgctcccaagcacaccaatacagcaaattcttcaggaaccgtagtatataccagtctctttgcacatcatacaaaggccatgtctctgcaacacggacccagaggtatcctgttgccaagcctagc
>4379680118153
gtaatctgaagttttgttacatgtctgcttgttagaagcttctagactcttcaggctgtttcttccatccatgacagcagaaagactgtaggatgtacaacccagactcccgtttcccatcagcagcgggatcaagccccagcctctctgtctgctctctgtttcatgacagtggttgtagcacaggaccataggcatcactcaggaagtgagtgcagtcacacatgtgcctttgtgagccacaaaggtctctagagggactctgctaatggttttgtcaggagacagctgttgttaact
>43816316148185
gcaagtgtgactggcatgtgtgcgtgcatgagcacacaattgcatgtgcacacaattacatagccacataattgcatacaaacacaattgtatgcaaacacaattgtaaagagagaaatttgttgtaccacattgtcagcagacttaaaccctcactgcccacagtactctgctcacagtaacgtgccaggaccctcgaccctacagcctaagtgtgaccttgacccctgccacatgcatttcaaggcatgtccaatgctgagcggagcagcagaagcctgctgcagattgtgtgcccag
>4392104094839
gtaagactgcgattttcttctcagcacatttgtggtagacaccgtctgtgtgctacagaatgcccaacccgctccctacacaggacaccaaagcacccagcagtggtgttgatcttccacttactgaggtgacttccaggcacagcaggaattggtgtttacagtataaaatcattgtccagatgctacgtgacagctgctgtctactgttaaatgagtgtctccccttcattcgcctcttgttcatgctaaatgctgtgtctgctccagaattggtccctttgagtctatctgcttccc
>440923459659
gtaaccacagcagaaggctagaccaagtgggaatgagcctggggctcgggtgctctggtgttcaggagtggccccaccgtggatgcaccaatacaagatagaggccagtgaacatctgttggacaagggaatggggaagggattggagagggcagtctttctgaagaaaatggcaggcttaaattaagttgctagagccattgtacaatgactgccttttctcagaaccaaggtggaggtcatgtgtcctttcacttacactgtagcactcagtcacctgtctgtatcagcaatgtcccc
>4411883474783
gtaggccctgggaggttcaaagagtaatatacttaacagctgttcacatggtactggaaactaaagctcagagaaactaatcccaaagtagcaaaaacacacaaccacaaagtaccacaaaaatgtacagtgctcaaggaacaaaataatctagtttgaataggtagggcaaaagtgaaaccctagggtaatgctggcaaagcctattaagtcagtgtaaaactgccagtcatttacattgacttactcagcacctactatatgccaacagagtgtggaacacgcatgtgaacaaggcta
>442129386262
gtgagattagagctttgaattgcaccacagttttacaactgttcatttcaattgtagttctttctttgtcttatttattgatcctcattcttactatgtagctggcatggaacttggctttgtataccaggatggtctacaatttgcgtcctgtgtgtgcctatgatgggctgcgatggtgggtgcttgctgccagctaagtctggccgtgcccagctcagatgcttcacagtgcagatatgcagggttgataagagctatgctgacctgtttcacttatatgcctaatgtgtgatttac
>443751310955
gtaagattcctccatgtcctttcaatcattaatttttccttaggttattttccttgtacgattttgacgtctcatttctttattttctaaaaataaattctttatttataaaaataaataaattaaaagttttgctactcagaagtttaagtatttaactttttaattttgaagtcattattttgaagtcattctccatgctgaataaagcaataatgaagcaatcctaaaactggatttttttatttaaaaagattttttactctgcctggtggggcactagctttctttaactgctgt
>444143306417
gtaggttcctggaaggaatgtgggaggaagtcacagagccctaccacctgccagagcacacaaagcctctcttttctctttcaatgcattttttttttttgcaagataggttaggaaagacatttcacagatggggaaactgaggaaagcctgacagtgtagaccaagtatagggtggtgcagaatggagagaggctggggacttaagaggcaggagcttagctttagcctgtcctttactcactgtgcagcctgagccagccagccaatttctgtctgccacacattaataatcttttc
>44513368103595
gtgagtgcctggcctggctgcctattccctagctagcacccccttgttcaacaccagccgttagtgcctgatacccagtcatcagagcctctggtcccagcttttacctgtcttatccctactccggagattagtcatgacccaaccccctccgcaccccttgcaggctcaacagcctcaatccctcctaccctgagtaaactcccagactgcaacccggttcgctcccctcccatacatctaagagctccgaggagggctccttgctttgagattgaggagggagaagctggaaactcc
>4469048128452
gtatctgagaacattatttgatttctttgaatcattaagctatgaaattaagattctagcaacataggagtgaggcaggagaatcgtccttggcattaggagcatgtcggatcgcctgaggtaacacatttacatgagaagagtgaaatatttgaacggaagtatcagtgaagagaagtttggaaagcatcaaatataaaaaggattctgaaaatgtcagtgggcagagatgtctttgagtcttgtcacattctaactatgagtttcttcagtcattcattaggaaggcaaattatagaa
>4471125974033
gtgagtacctatgctacctaatcaatgtgcagttcaagacattgtaattgttttgaagaatcttttcctctaatctaataactctcagaacaagccatgtataaagcatgacttgacaatgtggtcactcgccaaacagagaaggcacaacatgttatttactagtcaagtgcaaccacccatgcttgaaacatggttggcatagccaagagtgccttgacttacagctgttcatttttatctttttagaatgctatcttttttacacatgcatcttttattgaaatatttggtttttac
>448650113367
gtaagtttatacacttattttccatttgagatttcaagaaaacacttttaggagaatgatcaattccttcagggaaggtggtcttcacacaggggctttgtacctaagcttagaggcagaaggctttgtctgaagtcccagagccgtatagagcaggttcctcttacttcagcaatctaattaggttcgagtatctcctgttttgaaagctgtatgaggaaacatgctggctctgaacccatggaaagctggatagtcttactattaccttctagtaaatgtcattttaacacttactaa
>4498195142870
gtaagtatggcgtttgtggtccccactgcagagcaggtcacctgatgtaccaatgaaagtcagatgggatgggaaagtgctgaaaactgcattctcggggactgagctgaattcctcatgggtattctaaagccagtgtccttcccgttcgggattagaagaatgggtaacttcaaaatcgatgaaaactcctgtgaacagtgtcagctggagctgtgaatattctcccccaaacctctaactgagcaaaagaaggggagctcttttttctcttcctcctgcctctcctctgatactgat
>4501106790347
gtgaggtatcctggagagtataatcagggcatgtgctggttgcttagtgggtctcctagcccctgggtctgtgcagacccagcggaggtagcccaggctctgtcctgtccagctgttatgtgtattgggggagcccttggtactggacgcaattgctgttgccttgagatcctttgtagcaatgtccgtggagactgggaaggatgggcacagagggttctgctgcattctgtagcccaggcttgattagaattcactacatagctcaggctggccttgaacttgcctatcaacatcctt
>4511374372298
gtgagcccgagctaccgtcgatggtgtcctataaccaaatactataacattctgtgtgtaccaagtgaggtgtctctgctgacacaattgtgtggcacggtgtgactgactgaggtcttgtgtgatgttcgtagatctgagttgatgtggggaccaagacagataggaacatagaagaacaccctctgctggtgggggtgaggtccacactgccttcctcctccaggataaagctaaccaccactagctttcctccattcctgttgtctgcccagccaggcaggaagatgtggtcatcag
>452829174141
gtaggtgaattgtgggaaaatgttgctgactggaaagcattggtaggaaagtctttcttaggagggaaaagtagcccgcgtggtaagtgtttaggagggatctgctcttacataccacattagtggttaatgaaatgttgccaaatcggattactaccacacttaaaaaaactgagttgttccgattttatttacatggaggcgagaggttcctgggaactggtcttccttccaccacgtggattccagagatagagcgctgattatcagccccgttactcatgagccgtttcaccgcgg
>453107647520
gtaagggttcttccttaccaccatccctccattttctatacaccagagcagtaggaaaccttgataaggccagaagagacagaggcaagccttcaccaggagatagtggccactgccaaccatcattctcgaggccctgtagaaggtaccagctgctggctacctgtcacctgggccaaaccactgggtggcagaggtctgcagcaaaccttccaattacctgctcagtgtcctggaggccattttctctgcctaggcttctacctcttctaccataggggtattgtgaagctaatgggc
>4541273085585
gtaaatttgccagtcatggttcctctttctcctcttttctaaaagagcaatgggtatttctgcaaaatacaatcttaatcatgagttttgtgaagggcttctctcctaatttaggttctcctcataaatgacaatgagaattgtttctctctatggctgtgatgatttctagcatcccaaactcactaaaatgaatttttgtgattaaaaactataaaagctgagagctgatcagcaatcacgagcactggctgctcttccagaggacctgggttcaattcccagcacccacaggctgac
>4551345693642
gtgaggcagccagcagtgctgtccctaaacaccccagttactcaggcccccatgtgggtcctcattttctaggaccagagggaggaagagggatacagctgtcagaacagtaggaggagctccagctagccagaccttgaacagggcaagctactactgggttatttccaagtgggagggtctgattcaggtggggatctttgaccaaggagcagagaacagaatgaggggtgaaggtgaacaggggagacagcagtaagggaggcctggctagagctacctaatgcaggggatggaatc
>4561756417959
gtgagaagagtcagaagattgggaactgagtttgtgtgtgtatgtgcgtgtgtatgtatttgtgtgtgtatctgtgtctgtgtatgtgtatgtgtatgtatgtgtgtgtatctgtgtctgtgtatgtgcgtgtgtatgtatgtgtgtgtatctgtgtctgtgtatgtggccctcaaactcatgattcttcctaaacctggtgaatactagaattttatctactgcttacaattttactgcaggactaaaatttttttctggtagcctctttgtttttgtagccagagatggtaacaataa
>4571068838445
gtaggtgcaaacaggaaaattccactggtaggcagaaaaggatgggacagcctccatgtaggagagtaagtctctcatactaccaggcacagtggaactgctaagaagtactctatagccgggcggggtggcgcacgcctttgatcctagcactcgggaggcagaggcaggcggatttctgagttcgaggccagcctggtctacaaagtgagtgtcaggacagccagggctatacagagaaaccctgtcttgaaaaaccaaaaccaaaaccaaaacaaagaagtattctatgtctacgat
>45818106129425
gtaggatgatctcggtcctccctgtcagcctcagccctgttgctacagaggaagctggtagaggctgtcctggatgtggtgacaagtcacatgggcagcagttggaacactgggcttctgggtctgtcctcatagatacagcaggtctgcatgtgttcttacctgtgttagccaggctccaggcactgacagaacatctgacaaaagctactcaaagccatagttatctgcttcagttagctggagccgaaacagaattcctgtgcgttttttttctctctattttacctgggccccctg
>459838956412
gtaagcaccatctcattcagtgggttcagttcattgtggagcaggtgccaggctgttctgcaagaaaaaataatattctcagtcatcttggaagattcttggaagtccatgctctgcttctgggggaataaaaattctccagggaatggctgttactccaaacactgtctttggagtctctctctgtatctctgcctctgtctctgtctctctctgtgtcactctgtctctgtgtctctctgcctctctctctctctctctctctctctctctctctctctctctctctctctctctctc
>46013154131925
gtaaatgagagcgagggtagggaagatgggaagcccatccatgggtcactgtcaaagcatgaacctgtagtctgcttgatggtcacttgtagccatggcctgagctggaatagccacccctattccccctcctttacagaggggccctgggtatacacatgagcctactgtggatgtgagctgcgcttctgagacttgtggtacatgctgtgccttggtgtctgtctggcagagctctttcctggtaccctacccaggtctcctctgagcttacctaggactgagtgttcaacacccccc
>4611412884629
gtgagtccatgcctcagcactctggtatcacaggactttctgcagacccaccagtggttcaataatgaatggtgatttctaatatagtttaaagcttaggcctctagctggggcagtctcccagttaccgtctaaactcaacctgactattcaagcactatgacccgccacatgactaactctacctctctgctctagtctgtctgttccttccagtcctcttaatatctcccagagtccctctctgcctggaagttccacccttgtacttcctgtaccagctattggctgtcaactctt
>4622386127226
gtaagtcctgcctcctctcttggtgcaggtcagttttagttttgggttcttagagctctttagttaccagatgaaggctaagaatatctgtccgaaacatgccttagtcaaaatgccagcaagtgctgaccttttggaaaaattaattattatacttgacattcttgtgtggaaggaacaaacccgcatgtatttctctatggattgctgttgcacccagcagcctgggcactcagggacagcgtatgaagtgactctgagtttggattcagacagcaaagcaattaaaatgagtacagt
>46317731105987
gtaagttaaaatattttaattgcatggtatgattttgaagtattaataccactgcatatagagcaccactacccttcctttagtgtgtgtgtgtgtgtgtgtgtgtgtgtgtgtgtgtgtgtgtggtgcccagagcaaccttaggtatcagtctttacctcctgccttgtctctttgtaatttgctgctgcactatgtaccccaggctacccagcctgtaggcttgcaggattctccatctccacctcatagcttgctgtagaagggtgatgttcacactacagtgcccagctttacgtg
>46445646297
gtaacacgcagcacaaaccagcactgccacctaagtagtccattggctgcctgccaggctggcaggagcaggctgggcagtgggacaggcttagcccaaacgttaaggccagggcttggatctgctatccccatttttgccttggtaatcagtttgttcctgtctgcattctgaggccaatatgtataagtagcccaggctgtcctggaactctctctatagaccaggatggcctcagactcagagatctgtctgcctctgcttcccaagtgctaggattgaaggcatgtgccaccactg
>465196153717
gtaaattaaaggcaattgaattccaaaaaacaattctgtatatttagtttgcttctaattataaaaatattatatgtacatatgacaaaattagaagttaaatagtctagactagtggttctcaaccctttgagaggataaggtgaccctttaataagggtcatgaatcagatatcctacatatcagatatttacattaccattcatcacagtagcaaaattacaattttgaagtagcaatgaaaataattttatggctggggtcaccacaacatgtggaactatattaaagggttgtag
>4661518229107
gtgggtctcctggggtttcccgtgctgctggagatgaaacccagggtctggggggtacaagtcaagctctctattcccaaacatctgcgcgcctctccgtgttctcacatgtatctctagaaagaaaatagtatgtcaatcaaaattgaatttatttaatacataccagggtacaaaaaatctctacgcttccagagcctctagagtagtggttctcaaccaatgggtcacaacccctttgcagtagtcaaacaattctttccaggggttacatatcagataccctgtatatcagatctt
>467196626420
gtgagttccaaaagagcgagagactcttcctttacggtgatttctttctgtgtcttcgcgctggagaattccttagcaagccttggaagtccgtcttgcctttcctcctggaaggaccaaactgtcttttagtttatttggtaatagcatcccaatgggaagtgaagtctccgtccccagtagtccctcctcccagttatccatccatcgttcttcatcttccataggaatagacaggtaacagaaagtattagtttgatgtgtgacctgtggtctgcaatgccgggtgttgcttggacc
>4682045133683
gttctgtttacacattctgtctccctcatttcctaggatcagctgaaagggattattgatgatttctgaggcacatccagacccttcagtgcactcccctttaggacctggatcacatacatgcttgatactttaactctgacagtgttgggagttggaacatcagaatgctaggtactacatgagtctcatcatattgataatgtgtagtgagacttgaccgagcaagtcaagcagagcttccattgcccatggtgctaaaagaggtctgacctacatcagatgtcaccagtcttctaa
>469144571443
gtacgtaccagtggctcacggaggccttgttcttgggttcagggcccaaacccttcctccgtggttcctagcctattcagatcttcagcacatttggggtaggatctgcccaggcgtacatgaaagcattccagaaggctgaggtgggggtaggagtacgggtggcttcatttgcccattctcagtgtccatgtcacctatgtgaagtggagcatactttccatgcttcgcggttgacaggggggttactcaggctgtggactgtggaatggaggctgacatctaaaacgctttgacgtt
>470879584297
gtaagatctttaatattttaaattcagtcctatggttaactataactctcttgatacagcagtcatccgatctgagggcttccaccaggacacgcctgtctgttgttacacttcctgtctgactgtcctctggggttctcatctgttacactgaaactcttggaccccagtcttcaggtcttggggtgacttagtcagctgccagacagcttccatctaatttcttgagcttcagaagtgggtgtgggctgcttttcactgagtaaagtaattataggtgaatgtgactctggttttctg
>4711479464432
gtacaggctgtgtgggctcagggggagagcgctcacctctgctctgccatcatacgctgggctcatgggttatacgctgggctcatgtccttctttgtccttggagggcaggggcaaaagggcagtcatggctgcccttaaaagtaagtgaccgtacctggccaagggcaggaccacagtgcataccggcactgcgagccaaagccaagctcaagctcgatgaggcctgtggaggtagcggttttatggtggtaatatttcagaacattctgctggttctgctacaacttcccgatagtg
>4725421104119
gtaatattcagatctccctgtgaggtcatgggcagttgtgggagcgcctccagtatacatggagcactgcaggtgtacatggagttgaccttgcaatggtcccttgttagcctcatgctatatttcttctgtctgctgccatctctccctatcgggtctgttttacattatcattataaacatcctctttaggcttttccccagtctagtcatcttaacacagtgacttatggaaaggacggcttgggggtctccagtgataattttccaaccatggagaaggctgggtgtctgagacca
>473119552301
gtaggagaattaaacttgattttcttcctaactatattatttttttcttctgtattaggatatttaattttgaattaaagcaacaaataagtttactgtgtagggaaaaaaagttgatctagtttatctttagatcccacctatctaaatcactataatgtgtaagaacacacccaggttcagttttgaacctcccaggtctctggtatactctgggggcccccctaacctcctatttcctgagggttctgagccaatgtcagtatgcccaaactgtccttgatggatgatgctttaaaa
>474894819912
gtaagtctggtatttcttttgttcactgttttattgtcttttaaatgccattttccctaaaatgcatatgcttattaataaggttttcagtgtcttagctgttatggggaggagaagtgctctattctgataatggttattgtatgacagcctgaaaccaccatcctgttttagaggccctcctctattaacatagtcatactttttgtttttgtttttgactcttgtttattggaaaatgtacactatatttttcttcttgtttttttttttttaagattttattttatgtataagagc
>475157820720
gtaagtccgagaagttctcatgggtagaatttttagagttccataaattaccatagattctgtggctcagcattttggccatagctttccacttttccttgatcttcagtaacctgcactgagttctctaaagatgtgttctccagacaactttgaataaaatttattttcctcttttaaaattagaaaatattttatattgaagattgcattttctccttgggcttataacccatatttttcagtgaacaacttttactcttgaattggaatgaaagattcttagaggagctaacattt
>476814480406
gtatgttcttacccttagcctcattaagtatgaatttcacacatagaccctttctattttaatgagtccagtgatgactgaattattacttcaagagatttttttttcctctaatgccctataaactccaacttgtacttgttttgcctgcatctcatactcttctgatcattttaaggatttgggttaattttatttttataattcctgttatcataaataactatgatacatgagttctgttttctcattcttcccccttttttcttctccctcattcttaatcctttatacatgaat
>4771677335394
gtaagctggataatacataaactcattcacaccacctcttctccaaattccccagcagtcttattcatcaacatggcaagccaggaaaaaaaaagaaatgccaggctgtctggaaggaaaaaccaagcaagaggcatactgctctctaacatgagcagagcatgcaactgtccattcagtcctagaggggtgggattttagcatttatcagcattgaaaacatcccaaagttgactaagccaccagtgatagctctatattctaattagccaaggaaagtgaacatttaaatgcaaagga
>47880546492
gtatgtcgtgctgaccttcttgccgccccacccaccgtgcacagcttccctagcacccctgcttttcttcttaaagttatttggtgttttcccccccataatataacttgataacagaagcagctgctgggtgctttatagcagtctcccagtgggccagatgcgtagaaactctaaactcctacattactaatgacttgctcggcagatgagtaacactcactttagtctaccggtcagtgagtgggagactgtatagccatggccactaatggtttctgttctgtaagggtttttttt
>47917111108329
gtatttgcatttttattactgtttgtaggttctgtgtacgtttttgtgtgtggtgaagtactctctctgtctgatttctaatttgaggcacaaatctctctctctttcaattcactccttacatctcaagcaagctactcatgttattatggggaaaacattgcttttcctcttctgatctgttctttttttaaaatttattccgagctgtctcttctcagattttaataattttggttctttaatacataaagaagtaagtaaaatatgccatgtattatgagtatgcaccaagtcaac
>4801601962452
gtaagtaccgtgaaatcttatgactcccaactctccgtacccccattttgccagggattgaactcagaacctgtgtgctaggcaggggctctaccactgagtcacacccccaggtcctccttggggtattccaacacatgctgtactgatacactttttaacctcctattttctttcctttctttttctttattcttttttttgggggggggttggtgtttttgtccttgtttttcgagacagggtttctctgtgtatccttggctgtcctggaagcagttctgtagaccaggctggctt
>4819764154233
gtaaccattccctatctttactatttacctctgtcctgtgtatcttttagctatgtttttctatctgcctgcttccatccctccttttctatctctattctttctgttctttaggtttttaaagcaaaatattctataaaagccttggctctcctggcacttagtgtgtcatgaagatcagcctagtattagtgatccttttgacttcgcctgtagactgttgggatcacggacacaatgttgtacatcttattatttatttcaatttgacagggaaaagaaaaccctctgtagcacact
>4824906109923
gttcgctagttgacttgaattacaacttcctggtggggaatagccctctgttcctggtgggtgtccacagtgattttttttctgcttgtaattctgcctcactttgtcttttaaaataattttattcacaaattctagaaatattcgttgggtggcggctggtatgttctaggcattgtgcaaattgttgaggtccagttgcaggtttgggggggtgggaatctcatacttttggagggagtgaaaccagaccacaggcctcgggccactgtgctgcattagggaaaatcggcaagttcg
>4835510127683
gtaaggacatatgtgtgtttagttatttaattgcctgacgtggttctctttgagttcaagcctagcttggtctacaaacatagccagaacagagaagcattcctcaaagcaagaagaagaaaaaaattaatcataacatgcttatcttgagtgtttaaaacaatctggtgatttttatgtttgtttgtttttaatgtggttatcttaaatgaattcattgttttaatgagttagtaggatttgggaagggatagttttagtttgcacagatgttctcaagcatcctactgaagttatgta
>4843889120521
gtaagatttctgagaatctatatactgaattagtatatggctggctgtagaagtctgaatgaagttcattaaggctacaaatggaagacaagtgggtagttgtggtaaggatttgctccagagaggagcttgggctattcaagatacaaaccagatacaagccagcaaagatggagccaagaattttggggggaaaagaaattgtttccctcaagaaattaagaatctaaaggttggttttgtttctcagtgtttaccattgatatgagtgacctaacatgcaacactttctttagtttg
>485111182114
gtgagtccccgttgcctgggctgctggtccttggacagtcgcagcgggcggatgaggggatgaggccagggtacttgggatatgacaggaaggaactgtttagatttctatgtgatatgaacatctctggtgggaaatatctatttattacagacaactgattttaattcgttaaaaagagtgattccatagattaagcatgctacagaatatggaattttagtcgagcatgcccaactttttcatgttgtgacatgaccttgtctacaaggtttacccttgaaccttgcagctcagtaa
>48620832119288
gtaatggtaatgcaccaatggggattagtgctgtgggactacttacatgctctagatatggactcggtgtgtaggacttaagagtttgtttttgcaactatactaaactctacaagtactcctgacttacgggattatagtccgataaacctattatcaagttaaaaatatttaaaaacaaaatgtatttaatacagataacctaacaaatggcatgacttagcagaagtatactatagaaagtccactgcttattttttaattgtttaatttcttctatctatctatctatctatctat
>4873038104971
gtgagtaccaggagtccaggggcctgtggcgctcccaggagactcaccaaggggcgctgaagggcttcagcactggatggtcaatctgtagactcttcttccggtctgctgctgccagagtgggtggctgtcaatcagaaggggctcccagcagatgattctgaaagaaaaactggggtggggtggggcagaaaacagggcaaagaataatatactcctgattgaacttgaagccagaaacaaaacccgcaagtgtgcgtgaacacgcaaacccgccacacactccttggtttaaaacgt
>4881707751508
gtcagtgtcctggccaggccccttcctactcttatcccaaagccaggtggtcctcagtgaagtggatgaggccagggacaaaagaaccccagaaaagcccagacgcctatagaagagttgcatgttgtggtgagggtttgtcctgtgcagaagcgtcttctaaagcttactttttttagacatgtgtacctgtgtgtacgtgtgtgtgtgtgtgtgtgtgtgtgtgtgtgtgttagctatcagtcctcatgagctatctaccttgtatttttttagggcaagcactatactgactgagct
>4891472053446
gtccagtataattttttttctctccctttttttcatgggggaatggggaaagttccacatagttcagactggtgttaaaccatcatcaaggttggtttaattctgatcattttgttttcatctcccaagtgtgtaagccacgggcccaactattggttttatgtatgaggaacagtagaggtgtaatcctaggagtggctgagtaaatagggcagcattttttttatgtttgttgctttttattttaaattacagtaaattagtactgacaatattttcaactttaacatttactaaata
>490131265296
gtgcgtggtcctgtctggggcggggcatggggtgagggcggggcggggtggggcgggctctgcttgctcctctgctgttcctgctcacacacagccccaaggtggggctccaagagaaagcagaccacccagcattgagaaactgtgtgggctttccagagctacgttctcatggcttcctaccacagcccagcccttaactacctcctgacactgtagctgtccatagttggcactcggccacactgctgtggaaactgttgttgcttctcttctctccctccccctctcctcccctcc
>4911981636254
gtgggtgcaccctccacgtcagtcagtctgttctcttctgttctttgcatacatttgcatgttgacatctttctgtttcatctacacacaaattccttctcccactcacacgacttctctcaaacatacacactttatctctcatctcctttaaattatctcctgtgcataaataggggattactgcaagtgctatgtccttcctctagtacttccgccggtgacttaccagcaccgtcaagtttgagtaaggacagaaaatgaatccataaatcctgagtgtggcataagagatgggag
>492110128456
gtaagatggaccactcactgactttcacccttcttcatcctttctcctccctgacaacacacacacacacacacacacacacacacacacacacacacacaaaacacaacacacacacacacacacacaaaacacaacacacacacacacacacacaaaacacaacacacacacacacatatacacaacacacagcacaacacacttgcaagcaaacacactgcaaaacacatgtgtaagcacacacatgcacaaactcctgcacatgtattacatctcagctagctgaaaccagtgatt
>493616681433
gtaccagaagacccacttttctataggagccgtcgtggctcccattttcttctttgatgcacagaattgcctaggggaattgtctgagaaccctgtcccagctatcctttagaatgtttgggcacacaggagtctgtgacttaaagaaaaaaacaatgtggtctagtgagatggctcaatgggtaaaggtatctgccaccaagcctgccagcctaagttcagtccctagggcccgcatgatcaaaggagagagccaatctacagaagttgtcttctgatctccacatcccctgtgcccat
>4941881218734
gtgagtaagggaaggagagatggggtggcagggcctgaaactagagatggtgactggacacctttcttggtggtcagtaactgactttcctattattctattattgttcaaggacaagtctcaggacttgtctatgtgcacatgtgtgtgtgtggtgtgtgtgtgtgtgtgtgaggtattaggaatggaactcagggtctctaacatactaggcaagcactccacctgtgagctctaccccagtccactcactgcttttaaaggctctttacaactgacctaaaatgggatggtgggaca
>4951128988429
gtaagtatttgttttgttttgttttagaaaaatgttgattgtatgggtgtagataaaaaatacattttaatgggaatattaatgaataaaatgcaatatatcttatagtcacttagcaattactgtaacagaaaaagtacaatgttagctcagtcagaattttgttaaaatgtagtaatgtaagacatattaatatttggggcatttctagtgataaagcagcttcatgtattagtgaaaatttttacattttcatagaacttgttagtgttgataaattgaccatgtcaggatttgaaa
>4961530119440
gtgagcgggcccgaggggaggggcggggcctgcagaacaggtgggtggggcagggtggagtccgttggagggcggggccgaggggcggggcggagcacgtggtgggcggggtcgggtggggcctgggcggggcccggctgccactggagcggtataggtggacggtgcttgaaggaaggggtcgtgagggggatcgggtgggatcggctggagcgggaggggagtggcaagacggtcgggtggtgctatggagatggtgtagtgcccgaggggcggggtctgaggagcggacggaggtga
>497742442962
gtaagctctgaggaagactgcagctggtgttgccgtgggcttcaggagggctttaaaggagagatgctgtaggacagtggttctcaaccttcccaacaccaaaaccctttaatgcatttctcagcttatggtgatgaccagccataaaactatacgtttgctactgttaggaattggaatataaatatctgatatgcaaccccaaaggggttgaagaacagttgctctagtaccttcttcttttctttttactcacagagtttcaattcaaaaattataaattaatgtgttcttgttgct
>4981053170722
gtaagtacaggagtgagagaaaccttgggacataaactcgagtgccaggctcttcttgggggcctccaggctgccatagagggacaggtcattctactctgtcagtcacctcttctttcctacatcctatctgcacctcttccttgggcacctgaatgactttggctgatgtttacctgcccctgacctggccatctgtcatgtcccctgtctccctgactcaccctttccctcaggcccctccctaatgctcttgtgttcactttgtctccttgctgcctcccatgtgcagctgagaaa
>49915032109305
gtatgacaaagcatttgacatataagaggcttacataaagatgcgtgcagctttctcagagctgttggaattaacagcataacagacacggttaaactttaggattaccattccgaatcttacttcctcctctaagcctcggtaagaggtgtgaaaagtccaaagttctaaggcaagaatgtcaagcaaagagttggggaaaagaaaaatgaggggcaggtgggggattctctttctttaaagtttaattcaataaaaccttaagcatgttgctagctgggatttaaaaaaacaaaaaag
>5001288107727
gtgagttcctcttgccactgttgttcttcctcttcctggggacttccagtctgcctgagcaggagagggggccttgtcatccaccaacttaggggtcctgtgagaataaaacctgcaagaacaacagggtagcccagccttgggggtcacaccctgactctgttggctgccactgctgtctcctgacacagctgcaccatcctgagcacgggcacatcccataggggagcaagacgtctgaagaggcctggctgcccctgcttgaccaacagccacggcagcctgcagcaccctattcct
>5011306031260
gtaaccgtgcgctcgctctctctctctctctctctctctctctctctctctctctctctgtgtgtgtgattaaaaactgcattgtctaaaatctctaaagataatatctgtatcagagagagaatactgttgaactccctgcccaccccagcagagaccgttagctcattcttgtctggtctctgacggacatgccgcgtctcctatgtactgaaagtttgctgtaccattgatgctgcaaagtttaacttgggaaaagtaagtccatctggattccatccaaggaatttagttattaca
>5021448291268
gtgagcagtctgctgatgtaggggatcagagagctggagggacagggagaaggagggaagcaagaactagatctagggaagtgcttaaaacccccaaaggccatgcaaaagaaacttgtcctcctttgatttataggaacaataatatagagagagagaccgggagaagatgcttgaaaccttagtaagccttagagagcaggagataaagatgcctgttccaacgaccgggcagctgcttaggatttctttcttccctccctccctccctccctccctccttccctccctccctccctc
>5031521665558
gtaagggaagtggtgaaggttgatttgagaaactttatctcctgagaaagcttggggtttggccattaacccgccctctacctcagcactatgagagcagtcttggtaagtgtgcttgatactagatgatagttgaaaggcaggagcctgccagggaaatttggctcacatttttttttcctgcgtgggcaaatttaaaagtggcagatgctccgcagtcagttccatccctttcattgtctgccagaggtagctgtaggccttgcctagatagtgccccagtaggcttcaaatttgcag
>50419583105695
gtaagacactggttctttgtgccaggactgtaaagagactgttgcaggcctgggtgtgtgaggtaggatgtaccacatggcatgctgtatctcttgcatctacacagtgtgacactacaaaggtttcctcagtggttcgtctctctctgtgtgggaaaatgacctggctgtccacaactttgaagggtcattgggcactccctgtggctgctgctggccctactagaaagcatgtcacatttacctccgacagtgacttgataaagtaactttgtgtctgatgaatttaagataagcaat
>5051784960756
gtgagcctcagcattgtccccagatggaatcactgacaagtgacagctggcctgggttggggtgcaggcggaggaggtgggctggctaggctgctttagtgctcacggtctcacttggctgatagaaggggtgggtgaggacgcttgctctccttcatcctgccccctcttccacgatgtctcccaagctgtcatggagttgatacaaatgtactatttagggctgagaatcagtgcttcagcacttttaccggattttactctgcattaagttatgcccatggcagcgagaggcttctc
>5061505733015
gtgagtgactctctgggttctacccagccaaagcttagcaggaagcaaggtctcactgtcaggcagtctctgtcacgcacagtttagagagatagagttgggagggtcccgagatcaagaatgcaggtgggaaactgaggcttgggagggggtggggctcagtccagcgggtctgtgggtgagtacttccccacagtctgcactgctcccttgtcagtgctcttacagtgttgtcacatgtcacctgcagtagatttgcaaagccccaaggtggtagaagccagttttcccatctgtgtg
>50719894111093
gtaagacatgtttggtctctggcagagaaatgctttaatcagaaactgactctagcgggtgtgtaccttggtgggtagagagaccttagcatgaaggaaggtcttggtttgttctgcaacactgaacaaaactgggcgcagtggcatatgcatgtaatatcagcgtttgagagatggaaacaaaagcattagaaattgaagctgcataagtgagtttgaggccagtgctaagctccagggagagagagaggaaagaagaaaaaagaaactgactttgaaataaaagtaacacacaaatac
>508784775234
gtaggttgaatcagatcagtcaccagtcaaaattcgaagttctagtgcttgtctgcttgtcttaattgcccaagtttattgtagttgtactaagttgagattgttcttctcttttaaagatttaactaaaaaaaataaagacagtgtagggacgtggttcaaaacttaaaacaccctctctcctgataacccattctgtttttctttgtagtctgtaggtcatcacttcttccttacacccatttctagcattgctttatacgagtgtacatagctgaaagtatatgctaatgtgtgtaa
>5091784646389
gtgagaggacacacctcccacaggacagacgtgctcctcctaaaatgtgttcttgccctggggctgtagctgaatggtggagtgctcgccagtatatacagggccctgagtttatttcccagtgccaccagaagacacatacacatggcagaaaaagtaaaactggcagaagggttaggccttggaaggtgctgtgagagggctcaagttaggctcactgctaactcaagccaagcaaagattaaataaatgctcttaaaataaggccctgtcactgagcaagtgaaggatcagcgttga
>510538359198
gtgagtggggcgggcgacgggcgtggtcgcctcacctgagcgcgggagctggtccgggttccgggaccagacccggtgggtgcggctggaggatgactccccggaccccgatcccttgggtgactgtcgctgcggagcgggaccctgcaactcgctgtctctgcgcctgaaacttttcggaaaacctttcggccacgccttcccccaagccctgggcgaagtcttaggcgaggtggtggctgacaccgcttcctgcctggggaagcagcgctctggggagcctgtgtgattcagtgatgt
>511589617551
gtaagatctgcctacaaagcaggtggcaggggaggtggggtggaggtatggggggagtcactggagggcttccaaaaaagaaaaataaaaatgttttattgaataaagtagaaagtttgtgatccaccttttgaggagactgtgaagtgtggcaccccctataaagcctggctcaagccaccaaggccagcatatccagtaggaaaagcccatggagtcaggttctgggtcctgactatatgacagcagacactttcagggctggtatctttggtgaacaaagccaggcaggcttttcta
>5126759136494
gtgaggcgactctggcagataaggctgcaggaggatcccgaagggtgttgggtgcaactccagctggggaaggtgggtgcgcccaggacctacgcaggaagcacctgtgggtggggcttgaggagggaaatgaggagcttgaggactgagatgtcacggaactgtgagggtcctgtggatcctgacagggtgggaaagtggcctgggcagggtccaaggaggcagcattgtcagcctggatttgcatgggaaactggtctagatggattcgttagagacagaaggctaaataaactgagc
>513988423907
gtataataacctcttttctgttccagtggacacttgtgcccaggaaagcttactaaaaagcctacagtattccagcatggcagagaagtgttgaagcaaagacccttagtataaagtccatgggaacagaaccctctctgcattgtgaggctccagaatacagacaggaagcatggagctaatgactttgagtcgacttcaaagtcactctcagtaaagtggctcctgtggagacccttgcaagtgttgaagagtacagggtgggaacagccattcttgtagttacaatcagaagaatta
>514762218329
gtaattagttttttgcttaatttttttaaagttaaaactctttggctcaaaaaaatgttgtgagggagagagggctaacacattctgcctaaacaggagctaatggagaacaaaaatagacatgctaatagggacttaggccagcccaagagtctccaaccctacccaaagaactacaggtagctaaggagtgctgaggctggagaaacaggcttcccttggggaaagcacacaaacttcacatccaatagcaaatgatcagtacattatacagactgagaactgagaggctgtatttat
>5151498457098
gtaagtacagcctatgagaattggggacagttcacaaaaaataaataaataaaggctaaaattcctcagatcatacaagaggaaactcgacggtcattcctgtttccaaatgattatctaggaggatgcctaaggcaaaaagcacaaggaatgattgattggtgaacagaccagagagcaggtgatacaggctgggcttgtgagaatggtgtcctgcagaacagcccagtttccattactgtaataaaacatctgtaaccgcaagcttataaagaaagaactatttcagtccatagctgg
>516265897404
gtgtgtgtggccaagcgcacgagtgtggctggcgatgaaagtgagggtgaggggctgcgtgggcgtgcacgcgtgtgccccgtgtgagaacatgcaaatgttctaagaatgtgtgagccagacctagtggcacatgtctttaatcataccacttgggaagcagaggcaggaggatggctgtgatttccaattcagccaggggctacacagtgagatcctgccttaaaaaataataataataatgtgagtgtgtctaggtatgatgtacatatctgatcccagcactgggatccagggctg
>51718564136618
gtgagtttgtgtacaggggttcagggtggcgtgtcaaaagcctggccccacctgccttcatcagcatggctgctctgcgaaaggtcaggtcacccatgtggcttagagggcacctaaaaagtgaggtgagggtcaggcccacagattggagtcaggtgtggcctatggtgggcttgcagagaggaaagaatgggacaggtcagtttctggacccagaagatggtcctagataacaattcacagatgcctggagagcaacagaggtgggcttgctttggccacccgcagtcagagagcctg
>51810915135397
gtgagccctccttagggacacgtaggcaggtgtgctaaggtctggggcgcaagtgctccattctacctggtgagagaggactcggggctggcaggtacacacagctggaacaaggtgacagcacactcgggaaagaggcacagacggggtcctgggacgggctcagcgcagctcttgcagtgtaaaatgagttggcttctaggaggaatatgtcctctgacggctcaaacaccacatcacaccatttacactaatagtaaataactcttagttctgggacagaagaaaggtggttattga
>5197067154826
gtatgaaactaatattaaatgggcaattatgtatatcaggcagttttccttccacagattttaagatttgtaaacaaatatattctactatttaacacagttactgacatttgattctcagtatcttttctgaattctgaatattttcaaggcatatgtaaatatgcttttagagtaatcattctgaaattaagcagtttttttctttcttatctaactattctttattctttaattataattacatttttcagagaaaaataaaacaaagaaagaaagttaatggtttaaatactaaat
>5201074083941
gtgagaggatggccagactggccactggccaggtttctcctgccacagcccctgcttctgtcatagccagtgcagagcagacactgaggcacatgtcagtcagtgtccctgaggcttttccttcagtgatttttctgtgacaggctcccagtagcttcctcctggttctcctcagatgaggcaggcaagggaaggccaagggatcacccagttcccatatcctatttcctaaaccgcgtcccaagggagactctatttcttctacacaaggacattgttgctagtgactggcttgacatg
>5211796398090
gtaaggacagtgttgtagtttgtctcccctgctgactcacctgagagggcatggcatctcagggaacccaggacaatagtcattaagtcactgtagaaactctcatagcagctgtctgcactgacgtctcaggtgagtagccacgagcttctgcttccctgttatgctgctcaggcatccatggtcctttgagtcagaccgactgtcttctctctcctcctgtacggcaaggttcttgcccaggttgcagaaacaccttgtaaggtagagagcaaggctaatgctgctgtttacgttaac
>52212099129695
gtgagctacggtgcaggagcacccgcactgtcacccctccctccacccagagtgttccacttggatataatctagagagagcctgcttggagctttcccagcatcccagtgtgtcatggcacaaaaggcttgggttctgctgtcaatgcagttatatggagctattaggatggagcctaacaagccaggcttagccaccagttaaattaatagtggaaaagaaaccaggggaatttattcaatgtggccacattgggaagagggataaataaaaaggtctagtcataccccagtctgtat
>5231976238118
gtgtgatgtgagacccagacacagcaggggagcgctgtccaggtggcaaaggggaagagtgtctctctgcatttgcatatccctattccctctgtctgtgccaggggtaggggggcggaatagctctgactggtgcctgccccacgtgcttgcccttctcaccagggctgtgtgcggcagcctggatccttgtcttcctggtgggtgttgggggaggccgcacctgctgccatccctgttgttggctgaccccttcccctgcagcatgggctcctctgcacagaggcagcagggaaggca
>524471524948
gtaggtggtccagggtgatttctgtccttttcaaaactcttctttcaggtaatttttaggaaacaatgtcctttctcttcagccgttctttgaaggaagacgaagttctatttgctgcactaacagtggctttcatttatttacaaagtactgtacaaagcagttacaagttaatcagaacttgattatgcattttggtatgttctgagcatgtaacatactctacaactctgccctccatggtcctacagtgttgagcagttggcacttataatgcaaggcaaatcttctaattttgtt
>525813758336
gtgagtattaaccctaaggatgtttgtgagtgttaactctcaggatgtaagtaagtgctaattctgaggatttggtgagtgtgaactctgaggatgttactgagtgtgaactctgaggatgttactgagtgttaactctcaggatgttagtgagtgttaactttcaggatgtgagtgttaattctgaggatgttggggattgtttattcggtagagttcaattccaagacttttcattactatggcaaatgatcttcctatttccacaaacttcaagcaatcatgatagccagaaacagt
>52684415394
gtaagttgattcatttgatcagtggtcagttttgtggcactgataccgagactcacctatactagggacttgggtcgtggtcgagaccaagagaggcagttcctacacttcacagggctcccatgcttgttactatgcacatggtaactctgaggaaagaaagacaaagctggcatcagagcgggagctgcagacaggaaaggggtgggaaacctctctgaacatctggtgtttaagttaggacttcaaagaagcaaaaacccttacacaacagaggaaaatcattctaagaaaaacaca
>5271537139065
gtaagaggccgggacagtgttcgctgttgggagggtgccccactttgtctctcaaaaagtcccgactttaagctgggcagtggtggcagagacaggcgaagttctgagttcgaggccagcctggtctacagagtgagttccaggacagccaggactgattttgccaggtgtggtggcacacatctttaatctcaacactgaggacacagaggcaggtagagctctgtgagtatacagttgttcggatctacatagtttcaggccaaccagggctctctcaaggcgataagtaaatattcc
>52810975137311
gttggtcggtcatggggacagccagggtggctgggctgcagtgccaggctctggtgtgctgtctgtgtgggttcttggtctctaaaggcctatagcagttcccagcactcttagtttgggcagcttcttaggctgcctgctcttatacaaggttgttcccagtctagtcctctttccaggaagggcgtttgcagagacacaagatttactggctcatagttttagaagttggaaacatgagcagcatggctatggctctcctgcccctagctgattacagcccacttcacttgggagtgc
>52911439125355
gtgaatattcttttttttttttttttttttttggtttttcgagacagggtttctctgtatagccctggctgtcctggaactcactttgtagaccagggtggcctcgaactcagaaatccgcctgcctctgccccctgagtgctgggatcaaaggtgtgtgccaccatgcccggctacaggtgaatattcttactttcacaaactatgtagatccctccactagaaagaggatgatgctcctcccatgggaggctgggactccttaacagtcccaaactctttcctacttaaaagtggctg
>53019141141122
gtaagtactttcattcacttgaagataaaatgagaaataaaagaccagaggggacttttgggatagcattggaaatgtaaatgaggaaaatacctaatttaaaaaaaaaaaaaaaaaacaacaaaaaaaccagactatccaaaaggatcttgagaagtgactatagacaagcaaccatcagcagtgattgccttttacaggttcctgctgtattctgtggtagctgagttctacttgaatcatcactacatgagggaacacaatcctttcggacacaggttgcatgcttggacaagattg
>5311908180277
gtgagactggccgtggggtcctttgactttggtggtgtcagctcgctatagtttggtttggttaggaccgaaaacataaaccagggagagatgagtccacgcagcagcatttccgcccacgctgatgcatttgttgtgttaggaagtttggcatggttttgatttataagatgctgcagacggatggcaccagcatggcaggtggcaccgtcagactgtcccataggttaggtcaggagggcctccaggctgtgctgtgtggaccaggcttactgcccctccacactttatttgctcaga
>532565664407
gtcagaccccagatccccgcttcccacccaccgtcctactatatagaaatctctcactgacagcagctctgagtgcccagagctttgggcagaattagacatagatccttactaggctccaggtgaaggcagaggaacggacctgtaattgatagttaacaacacagagggagccaagatttttgataaaggaaatggttgcggctggggagatgagatggggggtggggggtgggggggcagggtagggtggggcaggggttctggatttctagaaacccgttttgcaaaaacaaaggt
>5334489110630
gtaagtcagcctcggtcagctcccattgtgtaaagatgacgtcatgcttgaagtgtgattgaaataagctaatgcatgtgggtctcgaaagccaaagaaaggctcacactgacagacaaagcacaggatctctatgtaatcctgtcttggaacttggcatgtagaccaggctggcctcgaactcatagaggtccacctgccccccgcctcccaagtgctgtaattaaaggcatgtgccaccatgcttggctaaggtatatctatataatatataaggtatatctatataatatatataag
>5349902103584
gtatgataccataaaaaatggggaaggggcatgaaaactactttttaagagaactacttttaaaataacctgttacagttattaaagctattgcaaaagtgtcttgtataattaagcttttaaaattcaagataaagtagggctagaaggtaagaggatgaggtttgtgcgtttgtgttttatctttttgagacaagatctctctgatgtagaccaggctgaccttgaactcagaaatcagcccacctctgcctcccaagtgctgggactcaaggtgtgagccactaaacccagtttgta
>5351208826449
gttatcattactatatgtaaaaggaaattcttggtctgtagtctagatgactccagttcctttaaaattttttattttattatattttgatgtatttatttgtgttcatgtaatctatgtgtatgtgtctgtatgtgggcacgtgagtgccatgacatggatgcttgtgtggaggtaaaaggacaacctgtgggaattgttttcacctttgaccatgtgggctgggtcctggggattggagaggttgtcttgcttgttaccaagcaccgttacccgtggatcccttgcacgagtgtcata
>5369189107486
gtaggtgctgggcatggtagacttggtgtctcctgggggaaggtgtgtgtgtgtgtgtgtgtgtgtgtgcgcgcgcgcgtgcgtgcccctgcctatgggcgggagggatccagacccaggttctgcaggagcaggagctttgttccacagcttggagcaacctgctgcacagctgtacacacttgtaatcccagcacttgaaagaccaaggaggtagactgtgacttctaggctaatttgggtttcatagtgagttccaagccaatctgggctatagtgtaagacttgtatcaaaaaaaa
>53711662111801
gtgggttttctgaattattccctaacctggttcaagaattgaaaaagaacaaaaaccccttagttttaactaagatttattattgcagtcatgtactaaggaaagctatcagttcctgctcagcatgagaatctcttaaggctacagtgagagggaaaggcacaggtctatggtggaaagatactgggactcttccagagaacatcctcttgtggttatattaaactgtcattttcttgattggctgttgaggtaaattgcagttgggaattttcttgtcactaatagtgaacatttata
>53814591151325
gtaagttgtggtgatttcaggagtaaagactccttttcctctctgtgtcaaggaggacacttagcctgaggggactcccagagtagtggcactgagtcaaggggacttattgttgtagtttgtgctttacttaaaggatttattggtgctcatgggtgtttgtggactaagagatgtatagtgtagctcgtggcttggaatgaggttaggaggttagggaagggttttctctgtcttccacccctgtctcccatgcttgggagaaaattgagttaaagagtattacttgtgatgatccag
>5391973163328
gtgaatgcacatagagatgacttggttagttaaggtggggttcagtggggtacagagggggccacaacagggtaaccaggaggacctcaggatattgggggaggaaaaaacaagctaccctcccaggtgaggattatcaagcaagaggctgggcctccctcctagagcccttactaggcatcattggggtcaaggttgacccatgaccatctgatccatttccctccataaaaatgtagcagttttggcgcaggacatcgtgtcacatgcttgtaaccccagcacttgggaggcaaagca
>54020829141432
gtaaccttgccgtggggtgacctgtgtccttcagtaaggcaggctggcatgtgtgacctgtaagattgtgtaaggggaacccaggactggaacccaggttaaggaagtttgatgacatcgataggacagtttggggtggggctcagatctgggaggcaaagatcagcaggaatgtgccatgggtggcttctgtgccctgtgtgtagcttcttcactgaggtggagaaatggatgggcagataaaagctgcaagaggaaggagtctgcaggaaagaaacggtgccaggctttggtctcaga
>541322473432
gtaaaaacttttgggatgagaagtaactgagcgttataaagaaacacaatctcaagcagagagtgtgtgtgtgtgtggtgggggggggcatgtctgtaatccccatccttccgtatttgaagcacgaggatttgggggttcaagtctagcctaggctatgtagcaaggccagagggaatgaggaaagagaggatgctgggggcagggagaacctgtgttttgctgtcaaatcattgaagtgcccatgtaagcctttctttgtgtgacgatttacaagatcctataaggccacaaagcagt
>5421152618426
gtaacactctccgtccctcctagcctgctctccatccatattctgggccccttcttgacacccccccccctccagtccagcaatctgtgaagtgcctctcttgacctgactgttcagagactccttaagtcatacatgaaaggcaatgatgaattacacatccaagccatcccacgcaactccctgccaacctccagattccaagaagtccactgcagtggcacacctgttgatgggtcagctctctcttgtgaaaggccaccagtttctcattctggacctgtgggttttcaactgcag
>54318603138139
gtaagatgggttatttatttatttcttgtagctctgggatctgtctaatctcagagcatcatgcatgctagggaaatagtctactgctgacacttatccccagccaaagattttattgggggaggggggaattctgttaattttgattccaatttctagttgctccattattttttgttgttgttgttgtttttttgtttttgtttttcaagacagggtttctctgtgtagccctggctgtcctggtactcactttgtagaccaggctggcctcgaactcagaaatccacctgcctttgc
>544477173460
gtatgaatactcatgaacacaggctcgtgaacacgggcccgtagagtttctgagcatgaagagatttaagagcacatgccattcatagaagaaaatgaattgctctttctgcatgctcctgatgctggtgcaaaagcatttcagcccagcatttggaaatgactcatagaccaagccatctagtctactcaggacagatgcttgtctgattttacagtaaattgctggagagccccaaagatgtaagagcccaggggtcatctagagccagtagatttgaacctgcctgctgtaaccttt
>5451781487304
gtaagctgcaagagaagctgcaagaggttccagctaatctgaagagagagatctcataaaacagaaaaaaaaataagagcttagatcatgtttttaacaaatctatgtctatcaaaatcattttaattttaatacattgaaactatgacaaaaacatctactggtctaaatgcattgaactatccgggactctgcctttgagcttggtcagtattaaaggctatcacaccaccgagaaactgtcagcaaggcccaggagttcatggcaacaatcctccctagttaacatagcttcctact
>5461728130237
gtaagtgtattatttaatacttaactccaagtggtgtttataagtttcctgtacagaccgtgctccagtttgtttagaaagatgtgtggttttgactttcggatgtattttcctacagaagtacattgttagtgatgattagttccaaggcaagcttgtgtcccatagctgcaactgcaatgactctgttgtgagctgagcccagaccctgagggagcagtgagagctgcagtatcggggcagagatggaggagtgcgttcacagttgggcagttctgaagggcctagcagcaaagcctt
>547174657978
gtactgtgtcacaaatcctttgtctttcatcttgaatatggtcagtcccatgtgtgtgaggtgttcgataggaatgacccaaaatgacagatgggatggaacgggagtctgtacatttgacttgtaagaatgataaagtatggtggcttttggggcctgccaaagggcctcccttaagccggcaggaatcctgcctgtatcgtgcatgctcagaagaccaagcgattgtattgattgtttcatgtgacagagagctcgctctcgcctctgtttaatctacaaggtctaatttttcacccc
>5481616988499
gtgagtctgcttagctaacactagagtctcctaactttgatactactgacctcttagtaggaaacaaaactgggaggttatgtcatgcattgtaggatatttaacagtgacattcctaggtgctaggaaaaccattccgtccagtcgtgacaaccaaaattgtctctagacaatcagagaggttctcaacctgcaggttgtgaccccttttgggagtgaggaagatcaatgagcctttcacagggttgcatatcagatatcctgaatatcagctatttacactacaattcatatcaataa
>549703691639
gtaaagtattgttttaaccttacgcttgtgacgtgtcaaggaaaaaaaatgtaattctgatattacctctttttctactgcatttcaagtaaagagagttctgaatatttaatgtatagactggtaactcatccatttattaaagccagaattaaaataatgtttgcaatgtgttttgtggtactgcactgggattagtcatttattatctgaggctctggagagtcaggcggtaggtaacctgcacatgatccttgtgacaggttcattcagggcctgcagatgtgactgactggagtc
>5501453021260
gtagagttgacaaatgggcatctcatcagtgcatgtcccagtcagacaaatgtgccactgcggccgctgccaccactgctgtttctgttgctgccgctgctgcacctgcaccgactccaggcctgaaggcactgttgccaggccaggtcatggtcttgtgcacagctttattgtgcacaacagttatgttgatagagacaagctttttacctggtacaggtgaagcctttgaaaacatcatgttttgggttttaagggcattttaagaacactagttgctgccaggctgggaatattgtg
>5513719148294
gtgagtgtggcaggggaaggggcaccaggtggcctgggtaccacacttgtgtgggcttgtgggtaggctagtcactggtgtgtgggagagcatcctgattcaggtcgagattccctgtgctacttgccaacgtccagactacaggtttccatctgtcaatcattgggttaactcttacatagtatagggaggggctgtgcaggacaatttaatcccaggtagagtaattccagaggagccagcagggaccctatatagttcctgtgatacaggtgatccaagggctagccactttctggt
>55214885136352
gtaagaaacagcacgttcctctgctaggttctcaggatcaaatagggacatagtcttattgtagctgtttccacttggcttttggtaaacaaagcagtgaatcaatttgaaaagaaacatttcaaaaagaggagtatgtggccttgcattaatgtgtgtgcatgtgcatatatgcataccatatatatgtactcgttgaagctaacagcccttctatgaaccctagagtggagttacatgttgaaggtactgacagcctcttgcttgtctcgaagcagctctggaggttatgcattttcg
>553355043893
gtaaaataatttattcttacaatattcccattgaaaaaatggtactactgaatctctctttaaatataacataatttaagcagggaaaatatatccagattactgttatgtatttagttctcagcatttcaaaatatatcattataacccactgagttattattctattgtttgtaagtcctatagtccttaactttcctctgctctgtgatgctacctaagtaaagaggctagtgggggtaactgccagatagatgatgtcccgaagagctgctctcccagtttctctagtagcaaatg
>5544731155543
gtaattgttagcttttctatagtagttaactagttaaaaataaaattttgtttcttaaagattacaattataaaaattatgtgtctttgaaatatttaccatgggtaaaaatgattctaaatgtatattgcaatatataaagtttttaattttgtgctgttgaaaattatcattgggactttggtaaggaaatttgtacttgaacagttactatattttagattatgtttaatgttcaattttgtaatctcaaaatgttaagtattctgtggtttcgtttggtaagaacaagattacact
>555430971412
gtgagaaaccttgggctccaagcctccagggctgcaatctgatggcaccagtggagtgagtcactcagagcagcactgaccatgggggccaggctaggatgtttgggatctggatgaagtaaatttgtgtagctgtcttttttttttttttttttttttttttggtgaagcaaaatcatttataacctggcaacacccttgaccagtgacatagatagaatgatttttaaagggcagattcaaggtggactggcttggatctttccacatggactgagatttttattaatcaattatttc
>5561574195443
gtgaggggcccaaggggaggcagaagcaggctggaaaagggggggggatctggaaggaacaggtgtgttccgcttctgggggtcctgaagatgcttgccagttataaccagctttgcacactatatcaatgtctagggctgcggatagtgaagggagccgacagaggtgccactacgaagggagtgaagtgtaataatggggtatattagactgctgttgggattacagagtgaggctgctgcttccccactcgagtccatcttttctctggtggcttgtgataatttacgcccataatc
>557391454436
gtaaggaatccacactgaagatgaagtgaataggtggccgctgggctcagccacaaaagcaggaagtgtcttcatccttaacgtcaaatcattctgttagggttttcttactgcatctgtaacttcaggtgctgttggccctttgtatctgttggatctatcttagaattcaaccccagataagaatggcaggaaaaaataattgtaaacagtttttggtcattcaatcctaaataatacaagaagtatttgcctagattttatggcatatcagatattactggtggtctagaaatgttt
>5584396132
gtgagcctcgtagtccctaccaatgacctcactggagaaggtggcagaccaacttaatgctacctcaaaccccacagtgtgctgttaaagctgatttagagctctgctgtcctccccatgctaaggccaaaaaggaccttaaaaatatcttagcatccccaccacccaccaacctccgtttatctgatggagctatcttgaccataaagtctgcctagaacctttcagatgccccttagagaaactctgatctttgccagcatccctcctgcctccacagcctcctcttccccagttcca
>559296553428
gtatgtatactgctgccagacagtgtacattcatatttatactatctgtggatctaagatgggatgagccaaccccatttgtgcctataacttctctaaaaaaaaaaagttcaatattttatttttgtatgagtatgggtgttttacctgtatgtatgtctgtgtactacatatgggcagtaccagtaaagaccaaaagaggacagcatatcctataggactggagttacagatgcttgtgagctactatgtggtactgggaatcaaatccaggtcctctgcaaagacagccagtgctcc
>560528538925
gtaaggaatgatggcccagtcaatgctgtccaaagagttcttaagtaatagttaggctggtcaaggtggtgcatgcctgacattccgcactagggagccagagagagatcatggcaaacttgaggccaacatgacctagatatagaatttcaggccagccagccacatagccggactctgtcttaaaacacaaacaaaaacagggtgtgtgtaagagatgactcagagggtaaagacaccgtccagacccaacagcttgagttcgagccccagaactcatatagtggaaggagagagctg
>56115181127533
gtaaggcaccgtggcaccaatttaccttcagtgtcactatgctggacagggcatccatcctctcactatctctcttcttttctcttcctatcttccaatgtacccatccacccttctacccctttctctgcctctacctcttgtcctgggctcctcctcctctgctggtctcagcctccactcgcttccaatctccagtttctcatattcagaagggggaggggagccaccccatgtcagtgtgtctgacagtcgtgtctgacagtcatgtctgctcccctcgctccccgaagccttgtc
>562484285535
gtaaagcagaggctctgtccctcacatatgttacttttttcttctacgtgtctgacgttaagtaggcctggagtagttaattggaggttcggttcagaattagctttaatacaaggttaagaagcacagaagtaacttatatttaatatctgattgcatttttctgcaaaattaaaaagtttatattacacgtatttctaaatgagttctgtaagtcaacataaaaaactaataaattagtaagacctattatctcaatgctagccccaacattatttttggtgagtgtctcaagatatt
>5631712475609
gtgagtaaaactcactagtcctcttggattattggggccaccttcttccttttcaggcaagggggtttacttgggatagtatttgcttatgttttgaaaaattgtttcagttattgaaattcagttatcaagaatagcttgaaggaattaggaatgcttgctgctctcgtagagaacccaggttcagttcccagtactcttaccagtcagctgcctatggctcccatttccagggaatctagtcactagcatgcatacaatgcacatacagtcagacactcaagtacacacacacacaca
>56418349149856
gtaagtatctttctaactcttattctttgcttatgaattcaaagaaatgccttctcgcctaaaaagttcagaattaactgtcatttaagactataacttagtcatagtcacaagactataacttaagcttcaactactcagaacttagtagaaatagcagttctgttttgagttcctctaagaaggccttctggtgagttaacttggaactcacctgcactgtgtatatttatagattattttgtagataggaggaatgtactttctaatttcaatttaagtggaaattgcaaaaacaaa
>5651827946042
gttagtggcctgcctccagggtgcactgtcatcccagggccagggagggagtgatggagggtctctgacccactgtctccttttgctcaggtctgtagttgccaatggcggtcatgtgggggcagcagccctaggagagtaacaggacctcttggtaggatctgggctggttgaggaagggaggcttgtccctgaccaaggaaggatgtggtgggagagggtgagatgtgtaccctaaagcactgtgtctcccttcaaccctggctccccaactgtctccagtgagacctgagagtttag
>5662705131036
gtaagtaactgggaccactgggctcctctcaccattcttccttctagtccgctcactcacgggagccaccgccacatgctgggctaccacaatgggaaaagatgctggtgatttaagattcacacagatgatattaactttcaattgtactcttgtggccgcctgagataacatcaccagcttcaagtcttaggcaaatcagcaaacatctttagacttcagtatatggactccagtgttgtttccagaccacacagcctatgcatttatgaactgggattgtgtgctgcgaagactgcc
>567763121852
gtaagtccccgaacaccttcagtacaccaagatccacatcctcactcctcagaaccgtacaggaatccagctttggtgactgtaagtttcaccctggccttttggttaggaaggacttagtaagtcccgagtgattggccatacctatgcaaccacttccataggtcctgatttagactgtatttttttttcattatttctgcatgcctatgtgtgtggtgtgcacacatgtgagtgtgtgtttgcatttgtgtaggcacacatatattcgaggatatatgtgtttggtggtccaaggtt
>568197676854
gtaagtaccggggcgggcagccttgggtgggtgggtgggtgggtgtggctggtggcagtttcagagctgggagcccgtgcggcctgtccttcaggactgtttccggtcaagcagacagcaaaatctctctcttcttagtaggtcagaataaatgttgttactggggacacggcttccattgtgtggtccccactatgggatacaggcagtactctgctctccaggttgtagggtgggatagcctggactctgtgacttccttctgaagggtgtggggtacggggggggggtgagagcagc
>5691349280564
gtatgtctacagcaatagtcccagttgaaacggcagttgtccattgtgtaggaaaatgccatttctaatggagctgttttctggagcaagttcctgctatctcaggggctgccactgaactagtcagtgtaggatggcggtccccatcacatgctcccctgtggctgatgggcttccaagacatcaattaatctcaagagtgtagagctcccatacagagcacttggaaatatatggaggttttgttttgtttgttttttgttattattttaaaatgatggagcatgaaattggcattca
>5701676043963
gtaggttggagagaaaataattcaaagtcactaagtcaaaatctttctgcctaccccaggaaatactctatgttctttacagtcacgtgggaaacagacacgctgacatttccaaatgtgttagtatcatagcacctaaggactcttaagtgttttcttattgaacaacctgaaacaagcaaaggcttctttgaccttatcaaacacaaaatgtaaatgtcttagtccagaagctcttaggataagtcttgtaatgttgccttacacaacaggctcacaaattacaaaggcagcaatcat
>5713837136397
gtgagacttttcacaattgctgggctgggctgggctgggctgggctgggctgggcggggcagggctgggctgggctgggcagggctgggcagggctgggctgggctgggcagggcagggctgggcagggctgggctgggctgggctgggctggactgtcttatggctactgtcttctggtttgtgagacagaaggttttattaactcttacattgcttttaagcagtcactgtgtatgacaaatgcatttcacacactgaaatcccagcgtacggtgaagatcacaagcaatgtgcattt
>5721940105697
gtgagtgggaatcccaggagccagatttcatgtagcagtgtgggctccagcattgcaagctgagcatggctagagtgatgccccatgtgtgtgtgtatgtgtgctctttcagagaatgagagtaacttaatgtctttatgatatggagtgggtcagcaagagtcatggtactgttgggcagtagtggtgcatgcctttaatcccaacccttggaagtcagtgtcaggtggatctctgagattgaggctggcctggtgtgcagagcaagacccaggacagccaggcctgttacacagaaaa
>5734543144900
gtaagtgaagaaatgacttacaaactaaaaccaaatttcataacttagggtgttttaaaatagttacacaataccttaaaatagagtaggcttttatttgtcttatttaacctttttatacttttatttacttagtgcatttatttactatgagatttttttttcttttttacaggcatcaaaaagtttgatatgaaaactgttaatgcatgactttgcaagtgaaagccaacagtagattttagtgttaaacttttacaaactctgtgcagctgtttcagtattttgaatataaagaaa
>574159751756
gtatgtacttccattatttccttcatagcacttcctcgttccatgatagcatggtaaacactataccgaagggcatgataaacagtaaaataatgtgactgtgagattacaatgaaatgcaatctcttaggatactcttataaatttcttctttccagactccagggaaatcaagaaagaataggggaaggaagtggccaaaaagccctttctgatctctcttcaatcaaaatgggaaatcattatagttattgtaattttggaggaatcaccgagagtctgaattttacttctacattt
>5752019553593
gtggggcccgcgcgcgtggtcggggcctccccgtctccgcagctgccatccgggaccccgcttgcggggcgggtgggggtggggagggggacgcgctgtcagtcgcggggcgcggcgcggcgcgtgctgcaggccgggccaggcgggccttggggcccagcgtggacgcccgccgggccctctgtctggtcgctgtcccccagccgtagagaacagaaagtggcctgagcctacgcccggggggaggccgcgtccaggcggtcccgctccacgccgccgcgtccacctcgcggggtcgtt
>576980158544
gtaagttacagtgtacccgggggcagctagaattagaagtcaaagcaacatgttgagaatgtttcagattttttttaaagagtaaacattgtataatccaaaggttgaaactggggagatgtagcaaattttaccctccagttcataatagcaatttagtttcatacaaagttgccttctacttttgatcttaagtatttagtaaaacatgtgtagtgtgtgtccatacatgacacttacttatcataagggaagagcaatgcgtgcagcagaacagagaggatgctaatatatttctct
>577624032161
gtgagtggccagcatgtctatagacctcactctacaggcaacagacttgacgggtaacagaagggagtcatgaacaatctttgtgtagaaccagcaagtcacccatagtgtggcttaccctggcgcatgaaattctctgtgtgtgcacaatggtgagttccacacccagggctcagcatgcagcagtgacttgtgagaattctgcctgacagttgagattgctgccagctcagtcactgggaagcttgagatgccatcatcaccatccctgctctgcctcaggccactgaccacttagca
>57820738140403
gtaggttgtggcctgcctcctctccccttgtcttccactggtaactcatgagtggaaactagtttctcattagggcattttcttcatataaccttctagagacaaatcatctccactctttggggtcaaagtattttctcacagtgacaaaactggtttcttctctgtcctctcagagaactgtagaggatggtttcagggacatggccaatgcttggtcctgtctttgttctctgcctctcaccccagtgctgggcaccttggcacactatgcttcataatcatctgtatgtgactctg
>5791084168741
gtgagcactgaagggcctcccttccctgctttctggccgtggctcaggctccagtgcctcatcccattgtcacattgttcaggggaccctgaagcctgcaacagggaaggggcaagctaggacttcatatcagtgttggtactctgactgtggttcagattagatggtgcgtgagtgtctccgtggcaccactcacgtcatgatgttctaggcttgtgtgtttgctgggacagttttctaacaggtggatttatatctccgggataaggaagggtacctgtctctgttcacatgatagtt
>58097409814
gtaattttatagtgtttctctatgaagtagaggtgtactgtaaagaaggcctgctagaatattttcttaaaggtaggaaagtcagaccaattcaggtgtgtatacgtttctaaaattttcccacaagtgacagagaaaagcaagaattcagatgcatggaggtcaaaaacaggagcaaagccagggactgtcactaacatgcaagccagtgtttggctgtgcccagccactataaatcacttcagcatgaaattgtgctcctgtccttcaaagccacatgttctaaagcagagggtccca
>581834143769
gtaaactttaaatgcctagagaattttgggtagttctgatttgggtaaaagattttcaaataacatatttttgaacaataatgcttaaatgagctttccccgtatttatttctatgtttcatgctatacatttcttacacttatcttcagaagggacactgtagaagcctatgaagggacaagggggacacttaaatgcagggatagagaagctggagagcgccctcagctggatgccacaccaggcatcgcacaactgcctggagctgcaggttcaggagatcagacatcttgtggcct
>58219747131468
gtaagtttacacagacatgctcccatctttggcacctgaagaaggcactacaacaattagaagtttgttaggatatatttgtcctactaaaggaaaaactttttttttttttttccccagacagggtttctctgtatagccctggctgtcctggaactcactttgtagaccaggctggcctcgaactcagaaatccacctgtctctgcctcccgagtgctgggattaaaggccaccatgcccagcacattttttttttttaatttgtgagtatataccacatgtgtttgggtgtccccag
>58331318317
gtaatgactgcttcctgaggaaaccatggccccggtgacttaagcatgcaggaactgacatccgtttgctttcactcttctctatagactgctaaggacctcacaagcatatcatgttaattctttaagccccttccccaccggctccccaggacaccggaacaggaactacctagtcctcagagtcattacacaatgtgccaggcttactgagctcacacatgggaaagcagctaccagagcaagttccaaaagccctttctgcttccagttcaatgacttaacactcttgtcgtcttt
>584155911366
gtaagttgactcttcatggggtccagggggctcttttcttttgagacagggtctcaccgtgtagccccaggatagcctagaactgaagattctcctgcctcagcagccacctaagtgctgggattacaggcttgtgccttggtacctggcctgggagtttcttttctgttttgtttatgaaagtaactttgtgatccatccaatagctgactgtgagcatccacttctgtgtttgctaggccccggcctagtctcacaagagacagctgtatcagggtccttgcagcaaacgtatgcaat
>585763992036
gtaaagctatatttataggaattagaaggtgcctgcctttggatgtttccagtaactctgaaagaataaggcattttcctatgtgacgtgaagacattcactccgcacctcacggtgcctctttgcactctgcagttttatgcacacttgctgtcaaatgtctctttggagacgctaagcagaactctggaaattgattccatttagatgtttctgtttgttataatgatgcacacagaatgctggctatgtaaatactcaaaatgtaaatacccaaagtggctagggatgctcaggaga
>586606669176
gtaggtattctagactattctgtagaagattaatgagaaatcagccttacgtagaaccataggaaatatatgagagaatggccccaaacagcaaatggggtaagtgtgcacggaagagttcttggtggagctggtcagcagttaagcactgaccaagacttgaggcccttttctcagttatttcctatggaaaactttcctgtccaacctctgacctagagagaaaatgccagaaattaactttaattattattattttcattatttacaacttatatactctgaaacatttatacttaa
>587760414584
gtaggtttctcgaagaatgtgggcgaaacttggtattctcacagtatgttccctaggctgactaaaagcattggatagattatttttataagaaacctttttgaccaaattacaagcctctttgattttgagagtagtattgttgtgggttaggacaaatggctatgtaaagacactatgttttggtttggtttggtttggttgtattgttttcatggagttgtacaagcaaaatgcaatatagcctagtgtagtcacgtgcttctcagggagcatgtgctgtggaaaccatgttacctg
>588390538200
gtgagttctactacatctgtctatatatatgggaacacctgctttgtactgcttcacactgtgctgggagcattatggtagcctctatagatgagttgacttgcagttacatatcagctggaggcctatatcactgctgtgttggcctctaggtatctggtgcactgaccctagactggtgtgactcttagctcacacctggtagtgcaggcaagcaagacaggacgtcccaggaagcttctgggacattgatcttggcttgtggaacaaaaccaacttcccagcccctggcagagttcc
>58918153151210
gtgagtatgataattccgacagagaggattcaaatttgagaagaaaatgactacatttattttatttttgagatttcttttactcatgtgtatgtatgcctctgtgcaaatgtacacacactttatgtccaggtgccattggaggacagaacacagtgtgcaataccctgtggctggagttaaaaataattagcataccatatgacatggcataccatgtgctagaatgtgaaccctggtcatcatgattaagcaacaagtgctcttaactgctgagccatctctccagccccagctata
>5901594796123
gtacaataggattcccaagttgggggcctgcgagtttcattttagcaccaaagcaaagatagggagactcttagcaaagagaacaaaaatgtgtaaaggaattcatgaaaacatgaagaaaagtttctctttttactttttttgggttggtggtggtggtggtggtgtactcatttaaaaaaaaaaatactctgatgggattagaacctccaagacttagaagcaaagtcttccagtgaataaatgaaggccacagatagtttagccaaagccagggtataaaaaatcaataacattatt
>591722029935
gtaagtcatctttgatgcccgttaaagggagtcattctttgatgaaaaatagcttaaatcccacgtctcatgttctttccagagtagggatgatttagttttggagacaagtctaacaaaaaatgcaaggatgaggaaagaaagaggagggaggggcgggaatgcatttgttcaaccgtactctgaaaaactgaaccttctacaaagttctacacagcactcaggcctgtttgaggtcctgaaggggatacagtccctccaggagcacagtcctttcttggaaccaggatggcagatgca
>5921660021145
gtgaggaggcggccagtacgccggagtggggacccggcgtggcaggtctaggccgaggccctcggggatgggcgcccgccccaagctgcctcacgggccgcttcgcgggttcgcggttccggaggcggtctgggcggagcgagggcgagtagggggctttgggggcttgggcggctcctcccccgcctgcgaagcggggcaccccaggctccgcccacggctttgttccctccgcgccgctcactgagctccaaagggcgcccaggctagtcagcccccctagcgcgggcagcaaggttg
>5931853340729
gtaagagcacccgactgctcttccgaaggtccggagttcaaatcccagcaaccacatggtggctcacaaccatcccttacgagatctgactccctcttctggagagtctgaagacagctacagtgtacttacatataataaataataaatcttaaaaaaaaaaaaaaacttggtgtgaactatatctctcaataccctagcttctggggtgctaacagcatccatacagtgtgggaaatacagaccccttctgatagaagatgacaacatcgtattactcaaagaacctatgatagggac
>5944393117570
gtacctgggcatcagagcatggaggacggggcctcggtccctgagagccaacaatcacggacttcaaggctgaagtgggacaagggtggggcaatgatggagtccatcttgcagggcaaggagaaccagggtgggcttcttccttcccagtccctctgagccagccctagtagtcttagggcagatctcctgtcttaaaagggagaacagaaactccactcccatatcacaacacttgcagacgagggtgcaaggggcatggctacagcctctctccactcagttctatcctcctcttgt
>5953179122153
gtaagcttctgggacagggactgggagcagggttgttctgggctcacagggaagaccagcctttctgaagaggggatattgtcacatatgttcagcccataatcgtggttgttggtcccggctctgttagatatattcttggctcattgtgagggtcagtcttctcttatggttggggaaaggccagtggtcaaagtcatgtggcaaattcggtggctaaaagtctctacctagagtcctttttcttaaagactgcggctgtttggtgtttgtgggagggtgctgtcagggttttctgga
>5961748319482
gtgccatgagttatacctgacacaggggatggagccaacctgagctggttgcgttcttgcaggcgaattaagatttcacactgtaggctagagacagacggtcttgattggatccttaggcaattcatgtatttctgtctctgtattcctcacctcaccatctaatgatcagtgactaaagctgtgtccactgcattgctgaggggggccggtgaggtcatctgcatgacagattctctaatggttcctctggatcagcagcatcagctgacttggaaatgtattagaaactctggttct
>5971803226190
gtacaagcttttctccaggactctggggtggggacaggcgcctggggcggaaagcgccaaaagagtggcggtctgcgacgcgcgccgggccgagccgaaggccgccgcggtccctaagcggatggcgggtcgctcggctcaggcgggggctgcactgcctacgccacgccgccgggagcgtgcggggcgcggcggggcaggggcggggaatggggccccgcggggtccgccgccctgggaaagctgggcccctgcatcccgcctggcctcggcagcatcctccctgggagttgcgacgct
>598346068677
gtaaggctgggcttttggatatggtaacttgtgattggctcatgtgttccctccgtctctgcttggcaatgttaccacagatggcccagagtgaagctcggctctgctcctggcaagctcctcaggactgttaccatatgtgctgtgtgtcaagccttgcactcagtacctagcatgcttgattccatttccttttattgctgtgtggtcatgctgtgtgcatacatttatgtgtgtgtgtgagtgtgctttcccacaagggtggggacgaaggacgggattgtcatcgggatgtccccc
>599252229033
gtgacttagataattctgctaaattttggctgagtttgccacataggttttggttccttgatctggtctttatggctcaactcaatgaaagcatttatattgtggcatagattcaactgagctccctaaattaatatgtatcatgtgctatggttgtacattgtgcttatgtattgacactatagtataaggagtgaataccactcttgcctgcatagaatctaatagagatactattaaaatagtttccattcatttcaaactgtaataagattgagtctgtgacactgaagagacaac
>6002089133660
atattggagagaaaccctatgaatgtgttcaatatgatggagcttttgtaagaaataaacaccatcagatacataaaagcacgcatactggatcctttatgtcttatgctgatcttcgaatacatagaagaacacacactggagaaaaagtctatgatgataaccaatgtgggaaagcctttgcaggtcacagccatcttcagatccataaaggaacatatactggagagaaaccctatgaatgtaaccaatgtggcaaagcctttgcatgtcacagatatcttcaaacacataaaagaa
>6011989144667
gtgagtattcatttccttggccatagaccatctcctacccagcactgctagtgtgctagtatgaaagtgttctttgaagattaccagctgtggttttgatttataatttccaacaaaagtaggcaaaagtctctttctttctgtgcaacttatgattttactttttgttatggccaaataaaatcctgttgtgtatacgtactacattttatttatccattcatttgttgatgggcatgatggacatgaccagttccatctcctgggtattatgaatggtgcagcaataaacatgggttt
>602207091943
gtaaatggatacaatttagcccaatgctgtctctcatctttcagagttttgctttgctttgctttgttttgtttggttttgaagtgggaggagacagaactttactgggaggtttatatgtatatatatatatgtgcgtatatggtttaaaggcaaatttagttgtgaaaatagaaattaatacagtgtggcatactaataatactatattcctgctgctgtgtggctcttcagttcctggttgcaggggagttggtgtgctgcttgtattaggctctttctgtcgttgaatccaagttt
>603446061884
gtaaggagtagctggggggggtgaaggggataaaggggggcaggaaggatgcaagaaatagggaaggagggaaggaactagaaaacagaaagatagagtgggcctggaaagatagagcacagacaaaatggaggagactgagctagaagggatagcgcagggctaagaaggtaggggagggtgacggttaggaagaatggagaatgctgggatggatggagagagtcagggctaccactaggcagtggccagctcctagacacacggtagacagagtcaggctcccatggagtaccatgg
>6041358628296
gtaagttctctttcttcttatcagaagtgcttttattgaattgctcataactgttcttgtgtgacagaagtgttcccagtattgtcttttctagagcatgtacagctctgccacttgttgtactgctctggaattgacaatttctagtcctgccagctgttgtgattttccatctttcgtgagttaatatgtgattcttatctgattttgtgaaattagtaaatattaaataatcatcaaccacttcttagaattgttattgatgattcaattagatattatattgattacttttctgtg
>6051319898597
gtgaggcccctaagaggtctgtgagtacagctgtcatcacacttccttcctacacttacaatcaccaagtctggggtatcgatgtaggagccagttttagctgtggacagaaaaagggactgcaaggaaaaggtgtgggatgcagacagcaggagagacttgtcactggtgaggccaaaagtgcatagcagacagctccacactgccatggcatttcctttctgtgatagagaatgctggatattggctggctggcttgctcaaatataaaaaacccttatctgactgtaatcttagtat
>606875109261
gtactgccctgtttaccaattccaagagaacagcaggactgatgcttagaatcaggacaggacatattcataatatggctgcaatgtagtgtgcgactctgagcaacttatgctcacagagactataagaggatttggttgaattctgctaaaatgatatattgaaacagtccttcattaaaaagtttttagctctatgtattgaaataaattgcccatggacaggtgacagaataagccatggaacagtgtgcaaaatattcataaaacacttcacctgccaggctatgcctagggcac
>6071188410942
gtgagtgcctggtctgcagtgctgggatatctttcagcgggaaatctgtaagggacttaggaaccaagctgctcctagtgatctcagactgtgaccagagttcagattgccttactgttgatggggaagaaaggcactttgacaggggagcctagaggcgagtggaagggcttagtgagggttggggtgtactgttgcggtaatgtaagactgacatctaaaattaagtgtgaataaaaaggaagctaggtgccggccagggctaatagactcgactggagtgggttgaaagacctcccc
>6085485108120
gttagtctttctgtgctccttcagacactttaggtaaaatgtgatctcaactgtgaaagagtggtttaggtctgtagtgtgagcttaggagctcatcacccacccttcctttgttcaatgatcctaaagagactactctcctcgcttagagttaaagacgtatgtaaagctgacctggcacaaaagcttaggtggagacttgccagttaagaaaaagaaaagcaacaagggttagaggggtttacatgttcagataataactgaaacagttggaggattaagataattggactctgacaa
>6091306964792
gtgacactcaccacatattttctggaagatggcggggagagggcatctcagaatctggatttagggaatgggaggcaaggggagcgagggctgtaccccgcctgtccttgggactgcctctgctgccggggtctgtgggaaactgagcggacttgctggcacaggaggaaccaacagtacgaggtgccatggctttgtgctctccccgggtggagagtagagagaagttagggaggcattgtgggtaggggacagagctatgggagcaatgaattgcaccgcctaggtagtgggaatagc
>6101952351722
gtatgtattgtttctatgtatgcatgcatatactcatggaagcctttgcaaacaatcagtgaaagtacttgtaatattattcagtttgcatgaaatattccaacacaaaagccacttaccaaatatgttgttaatttcttccctttaagaggttgattttctatttatagatgtttagtcatgattattcaaccaggaaaatttatcaaagtaatttagaacaggggttcccaacatgtggtccataactctttgaacagatcaaatgactctttcaaagggttcacctaaaactatcaa
>6111031589327
gtaatgcttttgtctgtccatagtactcattatgttgtcaatgttcctgtcataattacctttacctacatgtatattcatgtgtacctgcacatgctatggtccatatgtagaagataacttccctcaccttcctgtaccatatgagttctgagaatctaacttaaaacttcaggcttggtggaaagtgccttcttgtactgtgccatctcatcaactactttaggaagtaggttaagggttactataattgatttgtacaatacaaagggtcctttatatttgagtgtctggaggggg
>6121626080394
gtgggtattatgatttctgttacaaaacaacacaacaaccaaccagcaaaccaacaaacaaaacctacccaaactcccccaagccccagctcattcccaagaaagctcttctgagctttaatatcagcaatgttgtattagataacatgatgaaaacagtctgagaaataatttgtacttttattttggcatttgggctcttaaactaagaagagtataagattgctatttcttcttcaatctatagggaaccttttgggaatccaatgtatttaactaggtacttaggcattgacaggt
>6131394941635
gtaaagcaaagtttatctagatccgaaggctgagtgtgttcctgactgggaagatcaagaatgaaatagtggtgtgtgtgtgtgtgtgtgtgtgtgtgtgagagagagagagagagagagagagagagagagagagagagagaatgtgtgtgagagagatttgtgtgactgtgtgtgtgagagtgacttgtgtatgagtgtgtgtgtatgtgtgtgaaagagacgtatgtatgagagacatgtttgtgtgtgtgagagagagacatgtgagtgtgtgtgtgagagagacaagtatgaggt
>61469185804
gtaagagaatcggcaggatttaattaacaaaaatattagtttgccactcatctagcaactgcctatcaaatggtttgaaattggatggttaaatgctgtaccacttctgagtacattgtaccacacatagactgcagaagcttgcagttgctcagcttctgtgtacaggagcgctcactctctttctccctgctcccaccccccccccttttctttttttaattctctgtaatgttggggaaattcccttgtttcaagtgaggctaaagcctacacaagttactgtctcaattcctgggt
>6151902888667
gtaagtacacacataaattcttaactatgcagtattgacctacagtgtgacagtcttcatgagtgcactaattttcattatgaattatatatgttaaaacatgcttggtcttcttcaccactggaagcccccatgcatgagtatctaggcagtacagattggactcagtgagttaaaaaggaaaaagaagggacatgaaattggggtgacagggaggtgggtgtgaatctaggaggagttagtggggagaatgggaagtgggtataaacatatgcatatgtgaagctgtcagaattaata
>6161527431516
gtaagtactgattttcattctttactgttctcgtgtttgtgtgtgtgtgtgtgtgtgtgtgtgtgtgtgtgtgtgtgtgtgtgtgtgtatgttttagttttgacaatgtcacctagagtagtttgaactcatgctccttccactccagcatcttgaactctatcacagctattacgcaccaccatactttatacctgtgaatgtatgttttctctgtgtgttttgtgtgtgtgtcattttgttcagttggggagctgatcttatgtgtttgtgatttaattctgtgtctgtgtgtcgttt
>6177163113237
gtgagtacctgccccccgttgaggaagtattcaccaggcatcaaccgtgtatcagaactgctttgggtgctgggaaacactttgcccttctggagcatacaacttcatactactactttgtataaacataaaggttttaattcaattggctttcaaacagtttaggtgttttagaacaaaagtagtagattacttcataactgatgaaattgggacaatttgtaggttattaaagaagttacattggaaaataactttatgtaaattatatagcaaagcacatattcatttaccagcttt
>618802430827
gtgagtagtgttttccacgtttccgattaaaatggcaatgccaaaagaatgttaatagcagtggctagtgttctaagacttgcagaagtgagtgacagaaacctgtgacaaccgtcttacttagggtctgtaatactgtgataaaacaccaggatcaaaagcaacttgcagaggaaagagtttacttcagcttccggttctatagttcatatagtcaaggaagtcagggcagagatgcaggccagcaatctggagttaggggctgatgtgaagaccatggaggagtggtgcttacaggct
>619715945221
gtgagtcactatgagggtcacaggagagagggaggtggcgctcagacatcagggctgatggccatcctcagctgctggccgtcaccttcccctcctgttgtgtattaacttcatggttagtgtacaaacccgtgggtttcatggcgccatttgcagacacatgcacctccatatgggctgcttcttaccctcccctgctctcacctatgtctgtctcctgggatccgctctcaccaagatgctgactgtccactccagtccatcattctccacccctggtcatctaatgctaaggatata
>620295587629
gtgagtttgttcagcttgtaattccatctgacacctttatgaacagataggctgagcacgccatgtagtaaaagtggttctgcaggtttgaagcactgcagggtgaagtcatacaggtgtcacaagatgcacagcacagagccatgaggtttctctataaagaaagtgggtgtcaggaggtctgggaggtgcagtttgaacttttgctatgcacagtttgtatgagcaggagggccgtaagcatacatgagtcatggggtcttttgggaaaactgcggtggtggaagataaaggcctatt
>621200518191
gtaagtcttgtcctcacctgtttcttctccaagatggtaacaccctctcctcccccagatggcttgtgatggcttgtcagtcgggcccatgtgtttcctctactgagtaagagtgatatagtggctgagactatgagatcagatcctcctgggtcaaactgcagacctactacccgtattacttatggcaccttgacaaagtagtcctgtagggtgactgacgattccagttgtcatgaaactaaataacatcatgtggcaattagctgaagcttagcgttttaggttccagagaacgac
>62214166131731
gtaaggggtgagagggtgtggtgccctgtgcaagttagtcgggctccgaagaactggactgaggtctaaccaatgtcctaagaggctaggggttagtaaccttcaagtcctttgctattgaagcctgcatttaggtcagtaccaaatgtagcctttccctccccatcctctccggtaaagggagagagactgggcaggcagttttagaaacttaaactagaacagtctgcctgcagctcaagacatttccaaatctctggtatagaaatagtaggtgaacgagggggtacaaatcaaaaa
>6231864037556
gtgagttcgcgggccctggggctccccaggagccccctgttctggccggaaacgggtctgaggctacgggcttccggcgcccgtcacggcggcctgacggcgcgcacggagagcgggagaggagggctccgcgcttccggtgtgagcgcgtgtggcttcgcgtgtcgagccgtgtccgcggcctcggaggggcgtccttgtcactacctctcccgaggggcccgacagctgggagacgctccctcccattgctcaccccgctgctgccctgacgtccgttaccccaatctcgtgggttga
>6242484113972
gtaagaatacatgggaactactggagtgatttatgtttgtaatgctgtgcttctcagctaagcttgtactactaaaaatacatatattcttgggggaatatggcatatctcaaagtattagttttattccttaagaagtaattcttaaatatttctagtaaaatcataatattattattagcattgcatagtaataaaacattgtacaatgaaaatacacatttcctcttgcattcttttaattatacttttctttatcttgataatttcatacaagtgttcaatgaactatgatataac
>6251009943104
gtttttttctcagattctctagggggttatataaaattgtttggtggccaaacatggtggtggcataggcctgtaacctagcactcaggaggcaaatgtggaaggatttcaagttcaaaaccagcctcagttatatactgagattatatctcaagaaaaaaaaaattagtaaagaaaactgagggttgtggtggcacacgcgtttaatcccagcacttgggaggtagaggcaggtggatcttcataaatttgggccaacctggcctacagagttgagttctaggatagccaagactacag
>6261560367249
gtgagtgtccgtctccccggagctgagcgtctggtcccgtgagggctgatgagagtcttcagttttgggttttcagttctccaggttttcaaggttttcttccatttaggaggtattgcctcagagacagattcatgatggccactgcttggaaagtccatgtgcactcccagaggggccatgtcttcggtggctggccactgcttctcctagcattccagcacaatatgaggagatgagatgtcttgaatctaccctacctcacacaccgtgactgttccctatgaagcatcatttcac
>6271134732256
gtgcggctgtgcgcatgcgcataggcatgcgccccagggcttccatggtgggtgggggctttacagagagacattcggggctgcctcgtgcagcttcactacattttaatttttccgaccctctgtctgacctcctatccatccacctccccccaagcccccatcacgagcatacctactatgtgctaggtgactaatgtatagacaaaacaaaacaaataataccaccaccatcacgatcgatcggttcaacagagagttgtcaaaggcccgctgtgtgctagagcgtctgagttagtg
>62813866107960
gtgagagtccccgcagcccaagcacgctcgctcaggtttccttccctggctgcttcccttcccagctccctctcactcactcgctcgctctgccgcctgccctaccctccctcctcctccctcttttctctccgcctctccggcggcgttctagctgactgcagagctcttagcagccagatggactcagttcccagtgaaaggacaaggatggcaagatcttatagcctttaggggatgcctttgttaggcactgttcacaatgggcagctcccgcttgcgggtctttgacccccctct
>62911079100255
gtaagctggcatggactgtgcatttttgaactaacagtcttgaaattttccctctctgctctctattgcaagtaaagtattcttcactgatgggttgcattgttggttactttgagatagggtcttactacggtggcccagactgacatgaaacttcctgtgtagcctttgtagacaaactggaactcacaatcctcctgcctcggattctatagatctgggattacatctgtgtttcttaatgcttagctcccattgtataccttcaccccaaaatgtagtttaaggggtccctttctt
>6301653511238
gttgggtgtatgtatgatggtgtgtgtgtgtgtgtgtgtgtgtgtgtgtgtgtgtgtgtgtgtcccacagcacctgctgtgctgtgctgctgcagatacactgccagacacagaccaaagtctctggggaatccagcaggcttctctccctccttccggtctagttggctgggacaggagactgttgaatagccccctgtctgccttgagaacaggacctgcattatgcctgagcctggaggcaggttctcaggaatctaagcccctcttccaaccctgttccccatttatcctgtgcac
>63114958114869
gtgagctttcttgtcttcttgagatagggtcttttgtagcctaggctagccctgaactccttatgtggccaggtgtgagaatgaccttaattcctgctctgcctcccagtgatgagatagaggtgtggactcccatgcttggctctggtgagcagcgcagttttttgtttctctaatgttttctgggcacattgttctcatgaaaacttttcttgtacaaacagatgtaaagagtgcttgctgtctgtgtgaggtatcacgtgagtggtgctcattcgtgcccagtcttggcgggcaggc
>6321380877294
gtgagtgagacttgtctgtgccgccagtgagaggtgagtgctggtgacgtgttgtgtcttctctccaaggaggaaggctgtggtgagcagacacttggactgagactggagtcccatgggtgggatggaatgggctaagggtgactttgtcctctcatgggtactgtaagtatgtatgtatctgtacctgggaaaccaacggtgccaggacacagctgtccgtccatcagaagagaagagtgtcaagcccacttcaattggaccatcttttcttttggagctgtggccctatgaagcttt
>63330574683
gtaataaatactgcatacttcagtgttcatgtagcttccaagcagcaagtgtaaagatctgctcaaatctgtctttctgtggatgtgtcctgtggtctgttagcactctcccattccctcggatgatgtggcctatgtcttgcagccagataaagtacagcaggtgtgaggcacgcagtgtccaggtgactgaaagccaagcagccaacaccaaggaaaactgatggcaacctgctctgagtgtgggctttgaagtgggttttggtaatactccagtggagcttgactgaggtgtgattg
>63484583999
gtaaggaagggctggtgctgggggacgttaaggatgggtgtgtgttagagggagaaggggcggtcctagaagactaaatgtgagggggaccacatgggaggagtctgaattttctgattggtggtgattgttggaggactggattccgtagctggggggggggggggagggaatggggcgatttgagacggggggtgggggggcggatttaaagcctggtttgggtcatgaggagtgagagtgcaggcgagcaggagtggggtgaggttatggaaggagatagtggaatggtctaggggg
>635885665046
gtgagcaccccaggcccattgtggtgggagagccaggtcccaggcaggcaggaactgctcaccactgagtagttagaatggctcaggagtcatggcagctgctgacaaggaagagggtggtccttagtgggagctgggaggctgcacaggtgtccttgaatagctactctgttgtcctactgtggaaaatgaaaggaaggaacatggtgggagccagacaaagtgttcctccagctgtcccaccccagtcagggcatttcttaatcagcctttaagtgactatttagtaaagacttactg
>6361650343054
gtaaatggctccgcacactatcctgttgctctcaaaactcaaactcttctctttctgcatgtttaattttccttctccagggatgtattccatctttcttggtgccatttgtgcatgtttatttcagttttatttcttatatgtttacttcttgtgtgtagatatggtggcatgtttttctttgattgtttttattttattattttactttgtttcttgattgttgatctgatttgttttgtgtctgatttattttaaaataactatttcacaattctatcaataaaatatggtcatcct
>6371450647330
gtaagtatttaaaaaattattttgtctccccataaaagttgaaagaatttcgttgggacaccagaaaataaataattaccattgagtttccgtgtttaaaaacaaacaaacaaaataactcaagaattagaggggggaaaatgatagaagctgttttgcttaggttacagtgcagtgagaggtgacccctgactgcgcagggtctctggaattcttgtgtctcaccagtttttagtatcagaaagttcctcactctaagtccttttctgttggggttcttccatttgttatcatgttgta
>63814954143727
gtaagacagatactgacaatgtaaagagctgtttttacatgggggccagtgtaatgtaatggctcggtgggtacaagcacgtgccatgcaggtctgagcacctgagttcaatccccagagcccacatgaaggaggaggagcaagggcttgcttgtgcacagtctctccctgttcacacacacaagcacggatgcagtgagaggaatggtaggtaagcaaataacacatcttaaagataagaattactgtggtcagccaggtgaatgggaagttaaaggggccgctttgctaatatgatgc
>6392528129169
gtgagcagctcccgcgtcctccgcgcgcccgcgccccccagccgggtctctgctcccctgcgggcgccgcggggccgcgcccgggggtggtctctggtggtccggcgtcccggggcgacgggcccgacccccgagggctcgcggtggcggggtggggggcgggatttggcagaaaatggttttgggggcggtgccgggcgcaggcgggggcgcccctggctcgcggccgggctggggctccaggtgcggccgccagccactgagaggggcgctctcatctctctcccttcccgatttgta
>640857347140
gtatggacaagtccaggatgactggggacggggactaaataaccctctgaaccattcccctgaggaagctggttttgtggtctgttgggaccaggtgcctgcagcaagctgtgctctagcaggtgctgacccagacagagcagcctacagatgacgcctggagagagcgagtgcccctcttccaaaccctcgcctgtcccacagaaacctgttccctcagaaccacgtccctccatgtaaggcaaggacaggagtgtcttcctcctgtccttgtcttcctttcagtctctgtgccagtgt
>64119331125111
gtaagttccctgtgacctatataaagatggctgagggtgactttggacaaaatgtcatatctgggtatttgttattgatcatggttgccctccctccaaatagagctttcctgggcttggagtgggactcctgcaatgtggggaatgttggagtccagggatgtgctgggatgtggatcataaagcttggctaccattggcatgcatggtgttcatcatccccctctgttgccagtgtactcatgtgatgtttctgctcgtactttatgtctagggtctcactggttcactgacagacca
>6427286140811
gtaaagtatttattcttgttgatatgagctcacaatggcttttaactgtgctgagggttagagcctttcatctgtgtctgtgggataaggagttaatgcctagttcaaaactgtcagcatattgttctcagttctcttaatgttagtgagtaaatttaaagtaacaatttgaataattacatccctcttaatatgtgtagtggatagtaaaataaaagctttgccttggaactttactgtaaattgattaattgaactatatgttttttaatgtgctaatttagttatttcaaacaaaat
>6437790130750
gtaagaccaacccttcctgcgtcctcctgctccctgcttgctcccctgcattgctgcaggagcagaccttccctcccaagcattgcttccctagaaggagcctgggcagaaggccaggagtgtttggagcaaggagaacattaacacccagcctcagcttagatttctgtcacggtctttctggtcttagggcagtgaacccctggagcagtgctggatcctctacatctgctgtagcaaaatggcctcccagtatgaggatacagttcatggtggcaggagttggatgcagctgtcaca
>64410221151501
gtggggtttgctgccgcctggctttctcatgacagcagaggagtgttgtgcctcctcagagcttcagtttgatcatgtgtgaagcagaggctcacaaatctcagagttcctttcattgtggaataagctaacgtggtctcattctaccttgtgcatggaaggccccatcccttctgttgcctcaattcatccatataagaatgcctttagaacctggggggcccagtgctgagacaaccagtcaggatcctactttccaggcctgccagcctagccattctgtgatgtggccattggcac
>64582533974
gtaacgctacccacacccacagagcctcatctagagatctggtttgggatgcgtatttaacactggactctgagtgattactgattatcaatttaggtccccaaactgaactcagccaggcccttgacagagaaggaatcaagccaggtagaaactggggcttggtcttcatattacagctagaagcaaggttgggacacggcaaaatcacaccattgctgctgtggcctatggaataatccataccatttgacctaattataagcccttcagagaagagcagattgtctggttccccac
>6461152771695
gtaatattgctgtagttttccattgcggatcccagtttcgagaaatattaaaatgaaccgccaagttcctgcgccagcaactcttcgcccccacctccgctgcctccatagctaagctccatgtagcgtccgatcgcagtcttcccttcccagctctggttcactgcctcagtgcctgccacccgtgccctctcagccataatcccgctgtggtcggtggtcccatctttcagtaacccagtaaagcaaaactctagaattaacaaggcagatttatatatcaataaattttcagttcac
>6478899110679
gtaagtctggagggcagcatggcttcacatgatctgttctttcgttgttttcagacattgtcttgctatgtcgcccaacccgccttcaaactcagtatttcccggactgtagttctctagtgctggtagtcaggcatgtgctaccaaaaccttcccacaggcaggcgttgcttaacgatgtagataccttctgagaaatctgtcactaggtgattctattaatgtaaatggcatagcatgcacatgatgtacataaatgtagatggtaagcatgtctactactacctcaagtatttggag
>648283867384
gtaagaacatgcagacgggggagggagaggtgagggagggctctttcaggttaagctggctgcagaaattcaggcaacagggctttctgaattcccctgggccctgcctcctcacgtagctctgatttttaatctggctgtgtgctatggataattggatccgccttaagctctaattactcggcttgattccctgggtaggagataatgtaccttatattggtgctgtcttcttatttttgtgaaacagtgattattctgaagaggttccttggaataattcacaggacttaattaagg
>6491130747350
gtatccacaggaagtttatactcaggaccgcagaagtagctcctcttggcattcaaacttgaaaaaaaaaaaaaaaaggaaaatttttacagtttctcatttcctattgatggacccactctttctttaggatgggttttatatgagtgcgtgagtatgtgcgtgtgtgattgtatgtgtgtgtgtgattgtgtgtgagtgtgtgtgtatgtatatgtgagtgtgagtgtatgtatatgtgtgtgtgtgtgtgtgtgtgtgtgtgtgtgtgtgtgtgtgagttgctgggaatcaagccag
>650816636640
gtaggcttctgggtgcttattctttccagctgacggcatttatattcagggatgttgtgtttctgcaataaaaggcatcagaagagatggaaatctgatatgagattccagataaaacaagagtcgataggaaccacttccccaggagaacacgggttacagctgtgtggaaaattgtttctcaaatgcccagctccccaagcctacctgacccccatgtgactcctagatttgtaagaaaggaaatgtgggtaagtcgatagcactatgccgagatgcttgcatcattccgggatttga
>651792889247
gtacctctagtactagtcaaagtttagtagtattttaattgtgtgtatattagctgttactgtttttttaatttataagacccatttgattttagaacttagttttgtgataatctgggttatatagtaaaatggaaaatgtgctccaattactattgagtagagaatgtgtaggctctgtgaacattgatgtacagtatagttaactgagagtaactgatgacatgggctgtgagttaccattgggagcacagttaatgatttgtagtttttcacatagtgggcttttagaagtataat
>652261823168
gtaagtattttgggaatgcataatcaaatactgtgtatgtttctatggtttatataaatgcttttaatagattcagccattaatgatgaacaggttcttcttccaaaatgtctcttacctcatttacatcccacataacatcctcaaacttcataattcagattgttaacagagttgagagacctgggatgtgaagacagtctaaataaagaattaaagtaggttaaggtgggtatgtgttgtgtttatgtcctcccagttacaacaagaaccaaggtcaatgacagcctggggaagcac
>653626673694
gtgctcctgactgtgaggatcctgcagtcattgagccaactcattccacttgtgctgctgacagcagggctcctgctgatgctgagccaaattcttccacctgtgctgctgtcaatggggctcctgctgaagttgagccatctacttcacaacttgttcctgacactggtgctcctggtgatgttgagccaactacttcccagtgtgctcctgacagtgaggatcctgcagtcattgagccaactcattccacctgtgctgctgacagcagggctcctgctgatgctgagccaaattctt
>654150163911
gtgagtgttcccagtcacagctatgtctgctcagcacttaagtctgtgctgtctgattagtagttctaaccatgtgatctatttacatttcaatgaataaaaactaaatacattttaaaattaatttcctgtatactttagccacttagcaagtgctcagtagccatgtggccagtgcagatgcaggacacttatcttaccatagaatattctcattactagcactggcccaggtgcaagagactagtgggaagattaagtctcctgactgagagaatcaggacatgttcagagatttga
>6552021714229
gtaaggctggaacccatgcaaatataaagtccagtgagcaagactgagtctttcctctgtcagctcataacagcaacaaggcagggagaaggtggctgtgaaatagtaaagtctctctcaggcacagtacaaagatggccaaagaccgggagctgaagagagacagagaaaaggccagccaaagaggcagatgactcatttctcaggctaaccctctctcctcattgccttttcaaaccctggtttgagttcctctaagttccaagcagatcgaaggaggtctggtttttattatcggtg
>6561839629139
gtaacttgggggtcactcagccactggctcaggggccgtggcatatctcttcccctctgcaactcctgctagccttctttcctcctttcttttggctaatgataagatttcaaattcctcaaagataacttgactgccttctccatactaactcattttaaccagcaaggtctgcgtgaggtttgggcacagatacctgactaataggtacatctgacctgtctgaccttccctgcccaagcaaagagccatccgcatcatgtatgcctctgatacccaaacagcatgtgcagccagcat
>657510643525
gtgagcgggacgacgcacccctgcctgtcctagcccagccttcccaggggacagcagggactgaagcggggcccaggagggaggggatagcatcccacacctctctacctctttactgttctagtcagatccacacccttgtccctgtgggctgacagaccagggaggtcagtccccacctttcacctctgtgcccacacttactctggccaccaaggcagacctgtgtcagggccacaggacctactatggtcactggcagaatctagaaatccaggtgctgttgcttcttcctgtttg
>6582046283522
gtaaagatctgttgtattatattttacctgaagactatttaataaactggtgagtacttgaacttttaagggatagaattatgtagttgtatcaacttagttatttatttttctattcaggttaaccattttgtgtgtctttgcacatatttacatgctatgaacattatacacagagttgtatattaaaagtagaaatagaaacaaaatcagattttgtattgttttagtgtttgctttccatataaaaactcttcaaatagatttctgtaaaaatacattttaacataagatttcttg
>6591579983847
gtctgatgctttgatatgtgacatttagttttaacttgtacctaagtaaattgctttcatgaattctgtttctctctgcctgctaaagtcacttatgcttacatcaacatagtaggctcttatcacattcttataatgttcttgactgtcaaaatgatgaaattccacttaatggtccgtgtttctgaaacgcatgatattagtggaaattctgatttggcgcaaattgcatgatggtttattttgaggtgtggtgcaaagtgagacatctgccactgaaagcagagacagtatcttttg
>6601043648799
gtaagtgctaagccagacagtgaaaaggcagaagggtggggtgaggtgagggctttggaaagtcaggtggagggactagcgggactccatgcaggtgatgtgtatgtaggtgattcttagggacaagatcccctgtgcaggggatttccagacccgggaggaaactgctaaggctgcccctgtgggtgtagaggtgaggagaaagctgtaatgcgacaccagtctagaggtgaatttgagtgaaagagccttgcctactatcaacaactgccagtttgggtattttgagcaccacttggg
>66112547139038
gtaaaacaggccttccgcaattcagctaacacgtctcactttttgttcagttttgcctgcaaatgtttatcgactagcctgtttgctatggaaagttaaaacaactgagcaatgctttggtgggcatcacttttttttatgttatgggtttttttttttaatttttttttatactcataatttagtgctttgtgattcctaccaacaaggctacggggacgccctatcagtgagatgaaatttgaaactttgaattatgaggttttaagatgcctcaagctgaatttttctcctattata
>6621775276380
gtaaaaggcagtgggcggggcttcaggaccctcctccctcttcccaacagtaggcggggcttcagaaccctcctctttcctcttcccagactctagcccactagctcattctagcttgctcttcactgctcctaaaactgttccatcccagatcccggccctgccaagataggatccctaatcataccaagtgggaaggaatttctaaactgggctcaagtgaatcccggctcctactcagaatccgattcactgtgttatgaactcagacaactaacagcaagcactaaagaaatgtac
>6634232141444
gtaagcacgaccattgtccctgcccactggtctgactgttgtccctgcccactggcctgacttacccccatgctggtgtgctgaagtcttaaactgctttggagaaaccacctcaccttgacatttacttggaatcaggcaaggacttgttgttgactgtagatatttttctatcttgagagactttgctccttgtgggtagcctggcttaagagaagtttttgagatgggttaattgaacacatagtattctcttctaagggatttttaacctgagcaaaacaaatcaacattctctag
>6641254452919
gtgagtttcactctttttcccaagctctgtctgttccactgaatgaaatatatgaactatcccaatgctgtctcttacctatattctgatagtctcaccagcctctcaaaccttctccctactttcctggcttctcattccttgtttttctcacttagcctttaatctactcttgtctccagtcttcattctaattggtgccaagagcagggaatgttgaaaggtgaagctaacaagaaggttccataaaatgagcctgcatgtccactgcttgactccagcagctctgtgatacttcca
>6651884635496
gtgagtgttaacagcaagggtaaaagtggaactcgctttgtcccctatgcaagtggcctgtgatggctgggaatgtgggacctgtgtcatttttgacatcctgtacagtatttgacaagtatgctaacaatagaagccctaagactaaggcctgctaaggacagtgccgtaagttcatccctctgtcctcatgagtactctgccctttggtcttggttggtttgttgtctttctctgttgtccaggttggtctcaaactatgagatttcagtgacttcctgcctcagcatttacatgcaa
>6661607287718
gtgagacacaatggagaactgtcgctctaaggaaaagatcaccagatgacaaacatcactttttttgcagagaatttttcagtaattccattcatatagtcagaattctgacatccaatggtgggccctataggtccccattttttttaccataataacttattttatgctgaattgtattgttggaaaagcaaacaaaaatattgatcatctgccttgacgtatgtgcatagtaatgcatcattttattataggataaaatcttagaaatttgtcattaactgcattaattgtagaaat
>6673202140397
gtaccaccaggggctactgggccctccatgcggccacagcctgtaggcatctttacactcaagggagattacactcaagggagatccttggagcagatgtcagcactgtaatgaatgagcccgggctgcgcttttccttgcaggagtacactggagaccgcagtagcaactgcagcagccctgctgacttctgggagatcgccctgagttccaagatggcagacgtggacatcgacacggtgacaggacctatggttgactatgttcaggatggccctggtaagcaaagcagggggctct
>6681382282534
gtaacaccttgttctaagttgcttttcagtttggtgccacagtctatatatacacggataatacagatggtttggagccaaccaaggaaaggggcctatatctaacaaacagacttactgacttaaaattgcccaggtcgttttgccattatgaagttcctgtttgggtcccgtgtctcccccccccccacacacacacacacacaataagttccgtgaaaatgtctgctctcatatatccaaattggccccaaatttgcagtcttctggtctgagtcaccttagtgatggggtttgttg
>66944697198
gtatgagcttgggccgctttggttggtagaaaggatttggcagggtctgaggggctagccttacccaccttgcctgctccatcctctgttggagatgctgctgtgggcactgatgccaactcagctctgcttctcccttatgggcatgaaaggaagagctgcctcgcagggtctggtaacacctcaccctgactgccatggggacaggtgctgactggattgggcaagagaaaaacaaaaaagggtctttgaggtggcaggatccactgccccttcctctgagcagaagccctgtccaca
>6704332140959
gtgggtacctggagctgtactggcagcctgctgggctggctttggagacagctcatttgcttactctcccatacatgggacagggttaaaaatattatttattcaaaatcagagcttgttatatgtaccagactggagtttggtcttggtatggatcatttctgcatttactgactctctgatatcaggagtgtgatttaaaatttatttatacaactagatagaaaatatactgatatcagttttgaaactaaatgaataatttatcctgcaaaagcatttttatgccttaattaaaaa
>671610329345
gtaagctcccgccaggatttgatgggaggtcagccgatcgtctcagttaggcatatttatttgtctttaaattcttgtgtctgacacaagctaagtatttctttttctatttctgctcttaagagtcagctatagggctggtgagatggctcagcggttaagagcaccgactgctcttccaaaggtcctgagttcaaatcccagcaaccacatggtggctcacaaccatctgtaacaaaaaatctgatgccctcttctggagtgtctgaagacagctacagtgtacacacatataataaa
>67216538134887
gtgagcattgcccttgacttgccctgggacggaaaggtggggaccgagggctgtcggatgcacaccccgtctgaagtggggtagggatggaggtgggggtagtgggtattgtaggtgtacttcacagtcctgggcaggtttcatttgcctttcctggactggagaccatgcccctggcccagccctcctctctgctctctcagccctgggctcaccacccctcccccactatcccaagccctctctacctgctgattctggggttcccatgctctcctccaagacctagggacccttcta
>67317129104716
gtgagcattccctactatgtttaataatgtctcttatttgtaagccagatgtagtcattgatgctgctaacattagaactctggaacgtgaggcaggagaattactgcaagttctaggattgatagcggtatgtagttcaagattagcctgggctatatgataagaccctgttcaaaaacaagaaggaacaacaacaaatagcctcaatagatcagtaaataaataagtaaataaaacgattttgtgttttttgaaacaaggtctttcttgatatattgcccatactgttctgagagaac
>67413987107318
gtgagtggacctcagccagggtgcgctcactgccctcccagcaccccactcgccccagtgagcagccctggaaacaggtgcagaaaaacaaagtgctttaccaagactgcatttctcgctgggtgtggcttctgtgtctgagacctccctctcctcagcatcctctcagatcacgtgtgcaggagagggtgggtgtggaaacaccccctagtttctgtcctttcctgttcacatctgttgcctgcccagccctgccaatgctgcctcaggagggcgatgagcttccttacagcctgcatg
>6751961033160
gtacagagactcccggcctccactcttcctgctctgcctttctcccatcgtcagagcccatgttatagttgggaagggaaggaatgagagaggaggacaggagggaaagagggaggaccagagaagcccagaactgtctttccctcccactgcctctccctccacagtctgctttcaacaagagcgtacggagcagaagtctgaagagggatatagttaagtggagggttgggaggggagaacaaccagtctaagcacactgacaaggaattgaaacctaatgtgaaggcacaaatgaaa
>67613401107485
gtaggagcaatccaacagctatcctattgtccccacacagccacataagacaagaactgaaatcaatttaaattgaggtctcacagccccactgtctgtaaaacaggctgtcacacacccagtggccgtatagacgttctgagatattcagaagcaggagtcaggtaaagacctgaagggcattccttgctgggataacccaggtcagcctactgacctgggaatacagctttctcagtgccccaactcatatgtggctccgccagcctcctgggcactctctgccttggtgcccagcac
>67713362114129
gtaagtatcagagcagcagcccagaggccgcctgctgcgcatttagataaatcccagaaagataccagacagggcggagaatgtggctcactaattgatttgaatgttaataaaaggacaggtcagacaggtgaaaactgagtaatcctttgtcagcgttgcaaaattcttggtgctaaagcctatggttgtaaaaactaatttccttttttcatgaattgaaaattaatttagttaaaaataattcattaagtgttggttgaatgaagctatttgccaaaacattttgaagaattttct
>6781905241658
gtaatcatggcctcccacccgggccacccagtgtgtggggacatgagctggcttcctctgtagttttgcccaaggacgaggcctccacactgagccattgctgctgcagggagggaccctaacatctctgggatgtgtgttcagtgcctgacagctcctctccccaagacagaccataggctccccaagaccctgggtctctccagcacctgccatttcttgccaaatcccacattattccttaggcaggggccttaggtaccaatgatgtaacctcctctccggctggagacagtccat
>6791785298230
gtaagtatgggtcccgttctccccgtgtcagccgggctcagcagccctgagaccccgtggaagtggccagttgtacagtgggtctgcagacgagacccccttccccagagagcttccatcctcctccacccacctgttgctgagtgtgccgggtgcctaccggaaggaaggagcgtcatgcccgcctaccagcccaggctaaaacccatcaggtggccctgtccataacctctccctcctccatctgcccttgttcctcctctctccatttctctgtcctgctctcctcccaccattacc
>6801200598637
gtaccatcctcagcccaccactcgacttcccagtcaggcagtgtcctttgcatacttgagcctgactgggagacacatcactgaactcttcaccctcaagaagcaggaagatagagctgagtgacattcagtggccacccgtgtgccgtgactgtcctggcactgtgctgggccagtgtcctggtcttcacaagggaactagctagtcaagactgggaaatgaggactctgtgttggtatggaccttgacttctcagtagaagtagacaaagcaagtgtcagacaggtgcatgatgcctc
>6811136486393
gcaagcccagctggagtgggatgactccaccctcccctactagtgcccatggggctgatgagcagcgcgtgtgccccttttgtaaaacccaacccaatgtatgcccaagcctgtcacactcacctctggtttctatgacaggtctgggaaggccatcagcttccttgaatctaccctctatgctttgggtactgcctatgtcccaaccatggagcagttgccagagcccagtgtcaccatccatggggactgcagggtggttacattgtcctgtagccctcacttctttctgctcggggc
>6821865113054
gtatgtttacgttccccagggtgtatgaaatgaatgtgaaggtgatggcagtgttttacgacagagccacgctttctttaaaacttagccaagtgtgactacagaagaaacgagttgaatataaatactaaacatggcttgatgctccgtgtgaattatccgccgtaatttgatcagcttcactgtggaagagcctggagacgtaaggcagcagaactcaacttctttaagggttaagacttaaaacccaaggcgctggagagatggctcagtggttaaaagcactgactgcatttttca
>6831796040415
gtatgttgtcaataattcctctactgtgtctctgaacacatagttcaacagatagataattatagagcagtattgtatttagcctgttttgttggaaaataaacagaatgttatctatagaaagtatgtatctgggtttttagaaatgtgtgtgtgtgtgtgtgtgtgtgtgtgtgtgtgtgtgtgagagagagagagagagagagagagacgtttttggaggtcagaagatagctagaaggtgtcagttctctcttttcaccgtgtggatccttggagccactgcagattatcagtgtc
>684785114897
gtaagtatcaagtccatcatgcatgcattcttcgcttctccctgagactgaccagatagatcatgttggctccttcagcttgtgcatgttcccattaaacattaaatcctgcatgcttagaacatatccattttatgctaattaggtttggctttcctcaatcaaaatgaattgccagtaattgtagcataatcatggtgagaaatcttatgtgtccattgctgagaaaatagaagagtttcattttaaactattcttggttcaaatgactgtatatggtggtgtgtttgtgtgtaagtg
>6851346776962
gtacgcttgcatagcagtatggtgtcacagctccccagcaggctattgtgtgactgtcctagcttgggtttgtctttctagatcgtggagaaagctcttttctccgtacaagaagctcctggtagagagacaggtttctagactcagtgctcactaaggggtcagtgtcctcccttcctgagcacagacacctgttcttcactctctgtcgcatgctgttctgtcctgtgtccttcataccaaacataagaaagttcatgtgcacctaagacctgtggcgctgggtgctggagtgccgct
>686680631087
gtaagtgtccccaggtgtgagcagccatttattcttccagatcctagactgcagatgcattcccactggctcggtgcagctgagcagtgtgggattcgttgttagttaataggctacctccagcatgtggcgttgaatcctgtttgttgtgctctggagggacatacctatgtggatatctccttggctcgctgtcgattggagctttgagtatatgattccttatatccttgctgtaaggttagatgcagattacgagtaaggttggtcccactttccagaaggctcaaatctgactaa
>6871784878946
gtgagacacagggcagcagtagcctgggcctctctgggctgtgtgcctggaggttacccttggtcacaaatactgttgtcaggatcctaattcccaggaaagagctggaatgagaaaagtgcagactgctcttggcatcattccgttagctactcaactctggcaaaggtgtttgctttttggtgctcagtctgggagactaactgaatggaggggtgggtctttagaagtcttcatagtttttacattactacttttcctttttttataaggccaccttttaagcaggattccagagtc
>688157024645
gtaagggccctgccgcagcttcgtgacattgttgctactgttccaaaggcatcctgtgcagcccacggtggaattgaagggaatagtgaatagatggtagcaaatgcggccccaaacatcataatgtttatatagcctagcacacgtacatgtgcgtgtacatgtacacatatgtataaatgacacagtggcagtttgtggtttgttttgtaaggcctgtgtgggaaagtgatactgagcaaatctctaattacactgaagggctcagttcactcaagggtagacagctgtggacaggac
>689860580233
gtaaaaatgtggggaaggggactggttcctctcgctggtattgctttgcttagataattacagtacaagtagatggaaacatcaaccaaagagccccacactgcagaaaagatagcggagtggaggtttgggaggaaaaatcttagtgagaaaagcttggccttttttgatgacactggctagtgaacctagagcccttctgcctgctgagcaagagctctactcctgtgtcataccctcagcctacttatgtcttattttgagaccgggtcccgttaagctatccagtctggcctcaaa
>6901136779351
gtgagctagtaacctgggaaggggccaaccaggaagtctgggagttccagagaacactcaggctgcttgcttctgaccagaggctgagagccaacacaagcaagcaggtggagctggccacatggcgaataaacatctgtaacacagacatcttgagtcccagatcaagtgccatgcctgaggtccccttgagggcctacccaggagagatacacttaacttctgcacatggctgctccttagaactgatggccgtcatggtagtagaaggttggaaatcaatgaaacagccactggcct
>6911810785642
gtgagtttataatactgattaaactagtgaaggtaaatatttttttatgaaagagacatcagtagtagtaatttttctccacttcacataaaattgtttattgatagcatctgtatttgacaaatagcatcagtatctgaaaaattgtgctttttgcctctccttaccttctgattggaaacctttattaaccacaagaaccatctcccgttatctcttggaacaactagatagctatccaatccattgagaatcactatctcataccttatatttatgcatttttgttttctttttctt
>6924677140501
gtattctttacagtgatctaaagggacttgggcaggctgtggtttccgtcttgtcaccgtaggacaacaaactcctggctgcatccattgttcctatgagggggcaggcaatctatctgagtctccccttctaggtgctacactgtggcatcgctgactccatcgggcctggaatattctgccaactggacctctgagagcttgtgaatgaggagaagggagttgctgagtaggagacctggagttgggctcagtcttttaccctttcagaatctcagcttttggtcctgctgcctctaa
>693217757417
gtgagcacccagcactcctaccccaagccttgctctggactccttcccctcaacactatcccaaacttttcttagatgacctcaaacaattctcactgaccggaaacgcagaaaggtgcacatttggattggcattccagccccagaagactcctctaacttcctttccaaagtgtatggtagcttatagtagaaaactgaaggaaaccattctccaccactgccagtttgctttcctgcagagacccctgctctgtgcccaggtagattatactcatcatatgtgttttttttcttcta
>6942050631172
gtgagtttttccttcaagttcagtttggttgtataaaagcaaatctaagagatttgaatattactcaattgcacgtacagagtccaaatgagaaatgggaggaaagaacaggttccttagtaattttcttctaagaaagcaatgttttatgttctcttgcttggctatatgcagtctccgctggcctcaaatgtgcgatcctcttacctcactcctcctcccagattggggtcgcaggcgtgcactacctcgcctgacatgctgatgttcaactcaaacttggctgccttaatgctaagg
>69517999148771
gtgagtatcttgagaggaatccaagtaagttcttcatttgggaggaaagctgagaaggcccattacagtgaggtggttgggctttatttgttcttcttaatttatagcctatgttagttatgcatattaagcttcattgtgacattttcatacatgtctagcagattctagcagaaggatatgggttgaagcctcatcttgtttggaatatatttcataagcacctgttctgtcctggacatggatctgggcactggctagaaccaggaatggccagtagtgcctggccactctggagaa
>696497742034
gtgacatgacatgcttcaggggaattagtctgtaagggttgctttttagcttgttcatgtagcgtttgttcccagtgcaaatcacactgtgcctgccatctgcattagcgtggagtctgacttctcatctaccacatttccagattccattgagcatcttctgggaatagtttcttgcccctcccctgcaagtgtggaatggaagactgagagataaggacgattgccaatagtgtgttcagtgcctcaaggctgggcttgtccactccgggcccagtttccctcttcaccaattgaata
>697893160393
gtacatcccagttcaggggctcaggtagcatggggcttcacaaggctactccccttcccccaacgtactctgcctgtgaaagtcccagtgacatcatgttcatctggagccagcttggggggaggggtgtggacactaagcagagctccacccatagacctttctgttataaaagtgaagagagaggaaccagtgaggattcgaagtcttgtagaccacagggatgctagagggttgtcagtctctgtggccctatctcctcagctaggatctctcccccagcagggttattgttcctta
>6981526664144
gtaggaaggctcccacgcttgctctcttctaagtaagaccttgcatctcgctcttgggtagtttttctggcctttgtccttctggcaaggttggtttgtttgtttaggttgagatttaggttttattctgtttgtagttcaggtttttatttttgttttgttttatttttgagatagcatccttactaggttgttcaagttagccttaaactcaaaaaggagctggtactggctttgtattcctggtccttctgcctccatttccctcccagttctgtttggttttgaagacagtaacac
>6991528617390
gtgagtaccacagggatgtttcctctgataaatgctttacttaccaaggctgtatatacccttttgtgatcatgacataaattcttgtgtttaggtacaatgtctcagagagtgtttgtagttcagaattggtaattactacctgcttcttatgggagtggagtggaatcctccttagaaatggatcctggagtagagaatagtttgaaagctcaagaagtctcagggaccctaaacaacttccaaaaaggaacagaagttggagacaatgaggattgcccctcctgtgacccacctgta
>70015111126768
gtgcggaactcccggagaacttcccggaggcgacacccttctgcgcgcgtgggtgaaaagggaaggtgcccagtggcgctttcgcccgggtagggacagccctacgtccaaactccatgaatggttaggacctaggtggaggaagacaaagaaactggcagggaagggccgagtggcaagaacgggcttactctctggctgacactcagagagatctctctccatctgccaattctgtcaggtggaggggacacacctctaatggctgtccgatgtgttttcagaaacacaacgcggact
>70114143122346
gtgggaaagcatccatgtgagaggaagccctggcacttgttcctttagagccagcgtactcagtcacctttgataacttttcagtgttgtttgcctttggggttactttatgatctagctgtgttccttaagtaagtgatgaggattcaacatatgagtggaattgactctaaagttactgttctggaaatgctgccattatacattgtaaaaactgactagcatggtgaggtgctttgcttggtcatgatctgttgggatgggcaggtggggaaccgttatataataaataccatcgta
>7021916540593
gtaagagtagaatatataaatagttttgtaagagtagaatatataaagatttttaagtttgcatacaaaatgatggcgttttaatgggatttttatatctaaatatcattttactttattcttactcatccccctttcttttcttccactacaccagagccaccttcctgggctctactttctcccaagtaagacctgcttttgctttcatgtcaaatgtattccattactcttcccgctctatactcccgtaatgtttcttctcctctccccacagtctcctttctactatcagaggaa
>7031326142045
gtgggtgtggaggcttactaaaccttagatgctgttcgcaactgaagaatacacaggccaaagatttatgcttttgcccccattcccacacccttaccccccactcccggaggactgagggatgtttatggaagacttcaaggaaaaacttatgggctgattggagatgggggttctggaatacagtgtggtcagtcttgtccttggtctcacctagtgtggggtcttattttgtattttggaacaaactgaaggaggcaggttgtcctctgagataagctagatggaatgaaggcgcga
>704242218122
gtaagttaatggatggctctgagcagtaatactaggaaggtagtaaccagtctacaacagctgtagtcaggtcaaaatattttagttctttccttgcataaatgctatgctatgacgatttagtaatagcttctcagttgtcaagacctgtgctagagctatctttctaacacatctaagctacatgttacttatctaaaatatacctaatattttctaacattatatactcatcgggtaaaattatataatcataaatatctagtatttatgatgctgatacagattttcctttttata
>705294089367
gtaagtatatgttttcgtttctctttaagttgagactctgtgggaggataacagactttagtccagaagccaatgtccagtggctttacctattactaaaacctgttctttaagtgatgttattgaaacccttcttaatatcaaataatgctatatgaattggcaggtagtatacttaagtaatacttcataattccttgtaacatttctatgtatttttactgaattgttttgtatgtggccttcccattgatagttttaggggctagtgtttatcacaaggcaaataaaccagacttg
>7061658513186
gtatttaaatgtggtactgtccaaggctcagaaaagatttcccttaggaacccaacttaaaaatcatgacacagacctgataaaagtctatattacctagaaggaaaggattgcatataagttctttaagtattcatttggccttttcttatgaaatcagacttgacagtttaatcatgaaatgtgtccagaatgtgagagagttattctctgtgtatctttgtaaaatagaaatggaaattgatgtatccataatcgactagttagcctacaaagatcttaccctctaaaaagttgtcc
>70711623153363
gtttgacattttgaatgacagtcaagctgttctcagcacctcctcagcctaggcttagcatttgaccctttcgcattccatagtctcttttatcctcatcaagcatacccacactcatctgtagataataattatttgatatcatgaaacaagaaaagtcagaacttgatttctctagatcttcgatccaagtttgctccattttacaggcttccacaataagtgatgaaactagaaggggaagggaggtacagggagactggcctacttttccttccctgtcacttcagacacctgaaa
>708482131139
gtaagagaggctcctccttctcccttgtctacttttcacaaaagagtgtggtttgaaatcaaggtttctaacttttagcttctttggtttatattctattcactgaatctgaaactttaaaaaaatattctaccatctgaagacatgagccttatattcagttggctttcatcttctcactaagaaccagtgggaatttgacctctgtacacttctgtcaagtacaaccatgaagggctcaagtacctactagtctcttggcccagtctattcagattcagaagatattttgatacttag
>70915657118709
gtatgacgatgaaggcaagacagagtgactgtcagaaaaccctcatgtactaccctgacggtccagtcaagccaagcccatccttaataccctggttgattcggcaacttcattcaactcctatcatattagacatcttagtcaaaggctcattcagcagcggggtatgacagttcacacttgtaatcccagtctcagggagacagtgtcgggaagactgtgagctcaaagccagcccggactctattaagtataaggtcaactgggactgcgtagagcaaaatgaaacccaagcagcac
>7101253113264
gtaagtgttgaacaaagacttttcagttgcagaaggatatttttacttagtttcatagttttaggtatgtttgcctgtctttatttcacatgaataattgcctcaattttctctcattgacatatatttctgaagtaccttgactaaactttgcttgggataaagtgacacacatcgttatctacacagttactacagtactcactgaagaatatcttcatcatttttctatcactttgacacaaattaaaagggaattggaggctacttcgtaagctgccctatcatttatatttacca
>7111071261329
gtgagtctctcttgttaatactttgtttttcatagtaagggcaaattcttagtagcattggttacataagcatttattcaatcctcatggcatgtgaatgcactttcctttttacctggttctaattttgtatttctgtcagaccagttttccactatgagcatgtgaaagaacatgtatactcacgaagctctgtggctaatctctgtaacttatccatagtgcttttcatttgcctttcctgacaagaagtggatgtcagaattcactgcaagtcagaagcaccttagcatcttaaag
>7121805180251
gtaggactcagatgctgcctcccacccccacctcctgaaattctgggctcactgcccagctttactggcctccactctacctggggcttaagtgaactcctgaggtgaaccatctcccattccagattcccccgtcaagcaagactctctctggtcttgctacagacctcaggataaactttagaccggtagggttttgggtaactgggctttgcaggcttcagagtaccttctgatttcgcgtctgtcctcccaattccagctcgcttcctccatggctatctcctttcctttcccagc
>7131736167026
gtatgttatacctggggtgtggtgctagcttcccagggaggggctaggggctgcatgggtcttttgagagtcaggtacaccctagtgggcttggatgtaattaatgtatagaatgcaagctgtggggagagactgtcagatgagagaaatagtagcttccacatgaataagaaaggactggtcgcccgggtggtggtggtgcacacctttaatcccagcacttgggaggcagagacaggcggatttctgagttcgaggccagcctggtctacaaagtgagttctaggacagccagggcta
>7142053108965
gtactaagaaaaccttggacggtctcaagccacacactgctccaaattggaatgcgggatggtgggggatcccggttaccttggtccatagaccgaatgagtacagcctacaagtctctaggaacacgcatctatgacaggcaccctcttgtcctaaagcagcagtgggatttgaggctgagaagaaatgcacttttacatgagacaaccataaaggcccccaaccttcaggaatggatacaactcaggaatctcgcaccagtccatgtctttccaccaatgaatacttagggtctaatc
>7154320111627
gtgaggtgaaaagcatgcctaccaagttacagaaaaccaaaaccaaaccaaaacaaggaaacttgtggacagtaaaagcgatggcggaggatgggaacactgtaaaactataggcatgttgcatctgaagtacttaggattctgacaaggctctgccccttaacacacgagtgtaagagttttgtgtctatcttgctcataatgatcttgctaacgatggggccaacagaactgtagaaagaagatttgataaaaatctcaaccttagctaagaagcagagtgctttggtacatagattg
>7168062142923
gtaaagttctagtaaataacgactgtttcttcgtgtgtggctgtgcacactcagtattaagtattttcacttatactaacatgggtagacctaactaagactcatacaggctagctgattatgtggttgccagatggataccttattttccctgttgttaatagaggaagagaccagctaaaggttatagcagttagataatgtcccccaggccacatagctgtgacatgaatgtcacggcttttcatattctaaaatccacaaactttctatttttttcttttagatttatttaggcac
>7171928083394
gtaactctccccgagccaagggttttactgtgttgtctataatgggactgcagcatgtggagagcactggtaatggacttgccagcctcactgtaaagacttccaaagaattcctctcctacccactggccaccaaattggtactctcccagtccacccagagggaaacgttggctgtctgtatctgggcagaagaattacagtgatctcttagtttttatcagagaaatcagatgtgattctttaggtttctacagagttatactgcacaatattctgacagatgttttctttcagcac
>718822475294
gtgggtgtggccccttcattctaccagtgatggatgagaactgtaggaagagtgcatcttatgtaaagggatgcattatttctctttaaacaagcctgccttaacttaatgccaaactgttttaaaataagcaggaaaattcctaccatgaatatgtcagccaccctacaaaagtggtgggttacaaaccagtagcattgtaggtaacaatcgagttctccctggagtgcttataagccctggtcagatgacctctgctcacaaaaggtttttctctgtcttgccaaatgtcaagtttct
>719689914004
gtaaacagccttcacttgcttcttctaacaagtgtttctgttggtgatgctcctgtgaaccagttgagaacttatgactagattcaatgatagagcttaattttattgaagcccgttacattgctactaaaaatgcaaagtagcttaagaggcaatgagaagtattagtttcctgcctatttgatttcttaaaaatagcttaaagtgtatgctgtagtgttcctgataatatccgtccccttttatcgtcatcagagaccaaaactacaactgtgtccaaccatggctgcctctggagca
>7201564639790
gtgagtatccttcacccaaacatgaaaaaaaaatccttgtgaaacttattcagagtttgtgttaatgaacatttgcctatggtttaagtctctccatgtacaagatttgtgtgagttgcataggtacgtttttctctgagtttatactatgcagttctatataaagcaggcaatattggctgttcctgagtagtctccttttggaaaacacacttgagtgtgaaggcttatcacttgactgttgtgttatgctaggtccacagtgcctatgtagtaagcctttacgagtgtgttttttct
>7211181367927
gttagaaatgaaaatacttgaaatatttctctggaaatggtttagtatgatttagtaaccttcgtaattcatgcactcgtctcccaaatagaacacaatggattttgctcaaatgtctgcatgacataatcacaattgaaatctaatatttaaaatgatgactgaattaatttccagtcatataaaactatcctttttatgattgttatgaataaacttttatttgtgtgtgtgcatgcatatgcatgcatgtgtgtacactcatgtgcatgtgtacctgtgtatgtgcatgtgtgtgta
>7221414493355
gtaagagtcgggtgggtctggcagaggcaaatggtggtggggacggtgtcagagctgtttgagaggaacacattgctatgacacgagagcagccccaccaaacagtcaaacgacatacggcattaactcccccacacgcaccttctggatcacacatcctggctctgagtgtgacgacacactccacctccgtgaattgattattgcagccggctagctttccccccccccatctgcagccaacggctcactgtatgagcagcttccatcactgggtcagtgcgcatgtgcagactcctc
>723243826417
gtatgattacttgatatggaatgcatacatgcaaaagtgtatgcatgaattgctttgcataaaactgatctttgctattttgaaggggattgaattacatggtatctatcatgggacaaagcagcaaaataaaccaaaagactattttctataaaagtgtaaatgtgctttttattttactgcatcctgtccatattatatctatcttttttaaggatttgcatctttgtcttgaaatagtcacataatatatcttaatacaaaacatttttttctgttaaattggtcttaatttttgtg
>72418569107681
gtaagtatggtggcatgctcttaaggtatacactaggcaatatacaacctgtgtgtgtgtgtatagttattttgatgtctggatattctgaatcatttaggagatgtgatgggtaagttacttaaagtgcagttccaggacggaggcaccccttgaaggcattgggatgagggtgtcatgtctgtgtcatttggggtttgggcaaggcagaataatcattcatcatgcatgtgagcaacttgaaaacaaggtaaagggatcattccatacagcagggcgtggggacagggaccaaagagt
>725185946457
gtactgggtctgtgctccccgcagagtctcagagagagagagacagagacaaggagagacagacagggagagagagacaaacagacagagaggaggggaagagacagacagacagagacagggagagagacagagacagagagagacagacaggagagagagacaaacagagagagggggagaaagacagagagagacagacagagagagagaggcagacagacgggggaagtgtggaatcttaggactttattgaatatgcaccaagaactacctcagaccctgacactgaaatctcga
>7267918151441
gtcagccagcaccctctcacaggacaggacacgccccctgccctcacttctggctcccatcttgcttctagaaagcccactccgtttctcgggacttggttgctaggctctgattctaaccttgtatagccaaacccatccctgtattcaagactcctccctaaaaatcccagaatacaacccctccctcagcaatgactgtgcaggtatcacaagactccagccacaggctcagtctgctgcattttagactgcaaactccacaaaatcacccataggcatttatgtagacccgagccc
>7271248924551
gtgagtatcggggctggagactcctgttccttggtgtgtgtgtgtgtgtgtgtgtgtgtgtgtgtgtgtgtgatggttctagactttactctgcactttggagggcttaccattactgaataagtcttaactgtgcagatctgacccaaatctttattctgcccctttctaatcagaggtacctgtgtcacagtgccagcgttgccatttacagagagccacttactgtgttgtccaacaacacaatgtattttattcttttatgtgtaagggtgttttgatcgcatgtatgtgcaccac
>7281498788040
gtcagccgcacccctccccctcccctcctctccctcctcccctcctctccctcctcccctcacagggctgccggggaccggaatcctcagggattccactctgctcactcaggataacacttagaaaaggggaacatggagtttgcccctggattcctgagaagtgcagtgccttttgcatgttccacatcaggaacgttcctctgcacagttaaaacatccatctttctatccaagctaatgcagagctgaggctgtgagagctgctgccattttgaatgggtggcttctgttcggttt
>729169942630
gtaagtacttttaactccatgaagcaatgaataaaataataacactatacaagagatcagttttctctgagagcaaaaaagagtacacccctgctcccattcattttggacttcttcactgaggccctgtgccaacaaattaccctaggtgcccaggagacaaacacatacacacacacacacacaaacacacacacacacacacacacacacacacaagacctcatggctgacttgaactaatttgctatcaaggatgtcagaaaactgccacaatccattgatttgtcccctcaacca
>73014690130068
gtatgggggctccagagttccagctttctggagaccaggaaggaacgcttggggaatcaccctaagagcctcatggcctagagtatgacagtggagtgtgtgactatggccacagggcaaggatgtactgagcctgcctctggttgagagcaacccctcaaaatgttaggtgctgttagaatggtgacggtcctctagacataagccagtctttgtgggagctcccggacttttcttaacctccccctgcctctagggacatgaaaggccaccagcaggccacagacacaggaaggctcc
>731724390305
gtgagtactcgctgctgtgcagggtagggcttaggtgctgctgtggagggagagctagtagatgctttgagggaggactggtagatgttttggagggaggacttgtaggtactttgagggaggactggtagatgcttttgaggaaggactggtaggtgctttggctagaatctggtgccatcactgcaaacacacatggcatgctgtcctcaggatatggaggagggggaacccaccacaggacagggatgtttctgggtgggaaaagagacacatgatggatagaccctcctgtgggag
>7321489464909
gtgaagccagtgctggggttgaggggacagaaaggctgccatctgctgtcagaggcacagagaggaagtcggtctccctgtgcccctgagtccttgggggttgggcatgggattctgaagccctgctgagtcacttctatttcccttttctggtggctgtggagggggtggggggggggagctctccttccagtttacctctccactgtggagtttagttaggtcttaagaacagtgagaatttttggtttctctaaaaatgtagttacgctatgtgaacacttttgttttaatcccagg
>733713055328
gtaaagtctttcatcttggacacacatgtatccctgagcagaagagctgaacagctcctgggacttcccttatcaaaagtctttatgagtaaagtgctcaaactgtcctgttctgtagaaaacaagggttggtagtcttagccactgttacaggtcttctcagagtagttaataagccctagcaactgcaggcaggtgcagggatcgcgtctgacaagaactagaatacagatattccatgttactcttgggagcaggtgccttaaggaccaaccacattagccttagaaagtaaagtta
>7341360099468
gtaggtagcctaccctggggaccctgagtttcttcctctgtccctgccaagcttgtcatcaatcaggccaaagagatccttcttttaaatgctcttctctccaggttgtactcatcctggcagtgaggcctcagctggctctgtccagcattcctgggcagcacagatttgatgtggttccgtgctactcagggctattccatcaccgtgtccacacaatctacccctccaaccctgagctatgtttttctagatccacccaagaacaaggaatttcttcagatactttttttttttcca
>73518074114024
gtacttctttcccctgcatctctgcctttctgtctgcctctgttttgctcatgttgtacacaaatgcattcaaaatgtgaagacttggggtggagtggagtgtggctcagtggtaagagtactccctcacctgtgtaaggcctgtgtttaagtcacaatctaaggagaaaagtgaaaacagtttctgtgtcctatctttgttcaaggtggcttttgtagtgttgagagtctatgtattttaattttgattaactttgagcttatcttacttttaaaaatatttgtattgcttttctgcta
>73613536151959
gtaagaacagatacatatgtgacttgttatctccagagaaaactatggttatgagagctgtcttcttgttctttggatagaaaggaaacccaaatggtggccacagaacaggaacaatcctctcattccctttcttgctgcctcccttcacccttaatctccagtactttttgggatcctcccttccagctgtagcatatttagtgaactgtgtaagaaggaaaaggtctaggagcccataattagttttgtggttaccaatagaatgtgaattgagcccacatttcctctgcctgtgtt
>7371597875448
gtaagtggcgtttgttgatggtgctttccccctcaggcttgtatttttgagaggatgttaaaaaatacagagagaattcaagcagaatatttcttaatagagaacttagtgagacttaagttctgatgagaatcctgttgtgagacctcacagattttcaatcaaacttggaaatttggccaaacaaggagtgcagggccgttatacaaagttcacaacccctcgtgtatgtctcttattggcagttggagttttttttctttgccaggtaattaatcttagttttatgatttagtttta
>7381686194836
gtaagtaccccgtaccacaatgtttctgtatcaataattcctgcaaacttgcttagtaagtaccccttaccacaatgtttctgtattagtaattcctcagtgatgttattaaacttgcttagtaagtaccccttaccacaatgtttctgtattagcaattcctcagtgacgttgttacaaagttcatcagaaccagtggcttagccgggcatggtggcgcacacctttaatcccagcacttgggaggcagaagcaggtggatttctgagtttgaggccagcctggtctacaaagtgagtt
>739365219210
gtatatcacagatgtaaactggtctaatgagttgtgtgttgcttaacattaagaagatattttgataaatgcaccattaagtgattcatccttacttgaataccacagaatatattcatgtaagcctaaatagtttgttatttgatgtggcctcgatgcactcaataaactaagtaaataaatacgaggtatatgagattgctactggtgaactttgcatactgtcttacttttgtaagtagaaaaagcatactctcaaattataatgaaaagaatagtgtcggggatgcgagtagaaat
>7408691122944
gtatgaacaggaaaatcgcctttcctgcctttgaccacatttaatttcttacatgtttacataaggagagcagcgtccagtcaagccctctgtgtaaggtcatgagaaccagctcatgcctgtcccaggactgccagcagcgcacaggcgtgctttctccactaggaggggtttatatgttaaagaactaagccagcagtgcacaggcgtgctttctccactaggaggggtttatatgttaaagaactaagtttgagtgtaaaaaaaaattccatcttcagttctcacttcccattagta
>74114347133760
gtcgctttgaggagtgctctcacctctcatgagagaaagtcttcttcgatgagtctacatttctccatcctataaaatgggccaaaaactttctaaagcagcattcttcattaaggatctcaaagcctctctcagtgaaaagggagttagagttaaaaattaagatttcacaaaaattttatctttgtcacccaagtctgtaaatggttcataatagatggaccagagattcatcaccttaaatgagaaaaggtaggatgtgatcttaatgaacttttaaataaagaaggatcagatgca
>7429021110201
gcaggtgctgcccggctgctggcgtgcagcgtttcttttggaactttctcagagctcttgagacccctgcccacccccaccccacccccggaatgtgcgtatgaagtccatgcttcctccaaagaccaactctgccaattcctccgagcgttgcccaaggctccacgactgacatgcacacactgtatcccatccttggatgtggattccatgggattacaggggtgagggctggaccaggaactggtggaagcagatgctactcagcctggctcccagttcatcttccggtgccctgaa
>7431225125633
gtgagccgaccggatcggatcgggttccttcggtttcatgtcccgcattgttcttggctgggccctggcttatgaaacagtaatgaggggccctgctcccgaggctggcccctctaaggtttctgctgcctggaacactgcagccaccgcggcccagagtcggggcctgggagggtggcagcgtgggggcctgagttggagccccccgggaaagagggtgctgacagccgccagctgccactgccggagcccgctgcccaggtaacctgagaggaggcggggcacaaggtgccatggcct
>744788457835
gtaaaagatgccaggagatgctagtgcttggtgtgggtattctgtattcttttcttgtgctttaaggagttggaggaagggaggaggaggaggtgctgctgaggggtaggaagacacaggtctgcagtgcaaatcctttcttttctttttcttttttttctaattatttttgtctgtatattgaccataagtatggttgtgcaccacctgtgtgcagtaccttgggaggccagaagagggtgtcacctccttaaactggaattgcagactataagccatcgtgtgggtgctgggatctga
>74518134124071
gtgagttcctaaacctttctgtgcataaaatcttttctggttagtttgctctggcatttgtattaggtaagtttttacttcttttaataattaattccaacactaatactttacagtgcatgatttaaagctcttgttcagagaccagcagttctgcagagcgggggtgaagtgggtgagaaacttcaccagatatcccgggtgggaatgatctagaggtctattgaataataaactttgatcccaattatttttaatttctctctgtacttaataccactagttttttttttttaatca
>74616818101511
gtaaggagttctctgagagcagtgatctaggacgcattctccccagctctctttcctgttagcagaggtgagcctgccctgttccccgctgaactgtgtgtgcttgcttgttggattagaatatacactctgaaaacctgcagcgtggctcggtgcctgctgccgcatctgaaaccctgaagaaaatctctggtgggaaacagatggtggaagaagaaaaaagtgtgtgtgtgtgtgtgtgtgtgtgttctctgagttttggttggaggaggtacttcacagcacttgatctagcctggc
>7474597108309
gtgagtatcagccctgagccctgctctctctccagtgtctgtaatcacatggtgtctgcttctctttcatccgaaggcccttatgagagtggtgtctgccaaaggctgggtctcaagcacctggggcctagtgtttgtcaggactctgtctcaaaaacgagcaaacaaaaacgattgccagggctggtggcacacttccatgattccagcattcctgccatggagaccagacagtcaccatgagtttgaggcccacctgggcagcacagtgagactgtcttcaaaaacaaaaagacaggg
>748247444184
gtaaggtgtccccggtgcggtgctgtgctggtgccccaggatccttccctgctgccctgctcgcgccggcgcggtggctcgtctggcccggcgccagcgggggctttgtgaggcgcgctctggaccagtgtgcaccctttgttgggaactgttttttcttgagatgtaacttaggtatgcgaacccctttttaggtgtgctcttcaggtaggcttcactgacttgcggttttaccgcaaaattgagaccgttttcatcatttacatccccagttccctttgcgcttctttgtagtcagct
>7491889144164
gtatgtataaaaaattaaatttcttttgtctctgatgtaacatatgcgtccatgggtagtttacaacaatattgccttagcacatttggcagaagaatatttgattatatagctttaatgaagtcgcgacaaaatgcctgctttgggcctacagttagaaggatttctaggtgaatgcttttcttgctaggtattctgggggcagaggtgataaagatataaaatcagtccaattctccatattgttttgctcttctgagatatagactcatatcatagtccatattgtcctagggctca
>750464435565
gtacgtagcgtctcagcgtgggcagcatctacctcctcatacctgttttcagtgtggtttttgtaaaattgtgtgtgtgggtgggggtgggtggtggggctgttagagggcactcccctgcatctgtgggatcagaggatcaagatcaggttgtgaggcctgagccaagtacctgtagctgctgagtcattctgctggccgggtgggggtggggtggtttgtgtttttacatctgctgtaggcctttctatcaaacaagatttcttagagtccacagactttgcatcagagaaaaggctc
>7514385126568
gtaactcctctcccttccagtgcagaggagcagtgtgttattcttctctggggacgtgcatgtctgtgacttacccttcctgtgggtgtcacatttctggattctaccaatcccagattaacaatattagagaaagggggctgagagatggctcagtgggtaaagtacttggggtgcaaacctaaaagcctgagtttggcttcccaggacccacatgcaagcagcgtgcatctttaatccagggcttggggtgtgtagacgggagtgcccctagagctcactgtcctgctagtctagctg
>75218874128779
gtgagtaggggattggagacctgtggagacgagggtgcggcttgggggagagggccgtcaccctgggcaggagagtttactacagagtatggagaagttatgagtgaaggggcgctgctaaggcacagcccttcatatcgggaggctgccctccaacctcaaggcccaaggagcacggggaaggctttccctgaacagtgttttcttgtggctggacagaatggcttccttctgttgatagtgtctttggtgaaggaagctgtcacacactgtctgacccccccaggaacccatacccca
>7531748295086
gtgaggcttcctgccagggcaagagctctcttccctcctccacaccccctccccagccaggagtgctggaacacaaacagaccgctgcaaggaacgaaaggtctagacacaaacccacctgccgttcacggccccttgcccccccccgcctccccccacgaagggggcaggcattctctggacttccattgtccccctttaaaataaagcccagggagacgtaacctacccccaccctcgttcttcccagctcccacctcctcactcaggagacagaaacagtgtctgagatctcttaga
>7543248140746
gtaagtgataagtaaatatgtggttgagattgatttaatcaaagaagttcataatttaaagtattaggtgtgtgtatgtgcacgaatatatacttacgcttctcacatataaagtgacctttctgtacttgtgtttattttatctaaaacagttggtaatgatagaaaatcttacttaatacactggggttttttccctactgtaaatctattttatattttatgtgaagaaatgccctttttaaagaaaaagttttatttattttatgcatatgagtacactgtagctgtcttcagaga
>7551748719092
gtaattgttgtgttcaaagcagccacagggaaagggggttttagaatatagaagtcaaattagcttaaatatatttatggaccaggagataaagtcagaagttgcgccaagagcgctgcctgggtcagcaccacatctgtgggccctgggctttgcacgttgcacactcctgtcaggctctggtggctcccttttctgacttcattagttctaaagtttttgttttgttttgttttggtggaatcttcccaatggagaactttgaaaagtgtgagctagagaaaatacccaaggagcaac
>7561410919798
gtaagcactggttttttttgttcctggtaccgcaggtgtgattctgttcttaccatgagagccctcgatttgaggattttcaaatgtgaaggtaccatgttcttcaaacgtggggggtaaatcacagtctatattggatcatttttactctcagtaccctatcagggctttctagttgacatcatatccggcttccctgggaaaacgaaaagcacccagtgcactgctgtcatctttaccctcccacctgccctgtcttcctgggctcctgcttcttcctgagtcactgtgtctctgagt
>7576224143073
gtgagtgcggtgtacatgagatcgtgtaccactgtcggtgctgtcattcagctttaatctgtcgggcagaagaacctgagttcagaacagttgtcatcaagtcgtctgtgtactcatagcctcacatttatgtgtcaaagtgtgatgatgttgttcctgttgttttggtttggtggtgttttgttttttggtttgtttttttttttttttaacttttttaatgactcatttttatttcgtgtgagttgatgtttgcttacatgtttgtctgtatgagggtgttggatcctttggagctac
>7582054048084
gtaagtagtctgtgggcttcagagtgctgccaggcagtggtcctcagagacagtaggaaggacagcttcattctgatggtcttttctgctaactattcaccaatgggtgctgccaggactgttggcctgggtatccagcagcaagcaggcatcagtcacaggaataagcatgcaattataacctgtaataaagaacacatgagtgcttacattctgcagttccagacacacgcccctgcttgtagcttttacatgggttcttgggacctgacttcaggtctttagacttgcaggacctac
>75920577148385
gtatgactgcttcaaggtaaaaagaaaaaacaaaacaaaacaaaccaaaaccaaccaaccaaccaaacaaatcaaaatatctaaagggacttaagaatataaactttagattctgtctgatacacacttgaaaacattaaatcttatttttactgaaactattccctttaatattccatttgatgtatccattgtggttagttgcatgctgaatagtcttttatagttacagtctgatgaactaaagatatagggcagttttagagacatactgaataaaagtgagaactgttttctata
>7601425653665
gtagcagtctgactcttgggtctctttttgccatggcgctgcggtgacatgttcttggcgttaccttcacgtacatttgagtccctgctgtccactcctccgcatttcatcccttactctactaatgaaggtctcgtcatcatcagcccgcatgctctccccacagagcttagcatcttcacctggatgcagacagacttcctagtctatattgtttttaattgtgtttgtgtgtggtgtgtgttgggggtggggggtgcatgtgagcgcagatgcccatagagcctagagagggcatct
>761403177757
gtaggacttcccagaggcctctgcctgtgcactggggaggagcatttggagctgagtgctctggagttcaacagcgtggtgatggtggtcactgttgtcttatatgagtggacctgctgtgcccaagtgacctttaacaggtctcccactcggggtggatcaatggggaatgacatacgcacagggtcactttcctaccctcgggcccaagttgtgtctgctctctacctggtcagagggagtgtgggtatttttatgttttattttttattttgtgtgtgtgtgtgagagtgtgtgtgt
>7621468313747
gtaattctatgtttcccttccttttgggcagcaggcaatgttggttgtgattctcgaagtcagccagggcttggaaaagtctgcttcttgttgcttattattgcttcctcattaaatgcaggaggtgccaagcaaccatgtggttattccacttcagggggtgtgagacagccatgggggtctctgttctgtgtgactcacggttgagagcttgctgaagttgtggtaagagagtcatccctgactagaacagacaatgcctagcgtgaatccacgaggctgcgttgaacaggggctgac
>76318189102450
gtactgttttctggggtctggtgacttgtggagggcagaacacagaaccttttgtttgccctagtatactatgatcctgtcagtctgagaggtgggcttaacatttcagtctttttgttttgttttgtttgagacagggtttctctgtgtagcccgggctgtcctggacctcacttttgtagaccaggctggcctcgaactcagaaatccacctgcctctgcctcccgagtgctgggattaaaggcgtgtgccaccacgcctggcaatctttttcttttttcttttcttttctttttttt
>7641360856678
gtaaagatgaggcttgaccagccattaggatgaagctagcccactgggatgaggctagcccactggaatgaggctagcccactgggatgaggctagcccactgggaagaagttagccccctgggatgaggcaggctgtggtacagacagctcagctccctggagaaaactcttgggaatgagggctgggtaaatctccccaggtcttctgttccctgggagtagtaactctgccccccccccccccgcccatgtttgctgctcatctgtgtcaaggcctgccagggaacaatcacatgac
>76512305117277
gtaagtatttatgtgtccgtagagtgagtttacatagggaacttagacctaatttgctcaggctgggcactgtctgctgattacagccagaacggcttaatttgccctgggccagaaagagctggggccatttgtattttcctatttctgttttccttttctgttttctttttttttttttctttttccttatgcctactgctaggttgagtttatgattctcttcagaattagctttcaacagcagatgaaagaaagacagtttgactagtagaggacaaatagggttcttctcaggcc
>766663982765
gtaaggacaagtacttttatcaccccagacaagagtgtagagcagtcatgtgtgcttaggacagtgaagaaagccaacgctagttaagattgaatggccttaagtgtgagcatgaccagctcagttcagagaagccttgtaatgaagcctctgggtgaacttggagcagctgcaagaggtagatgttacgctgcggatggactggggtgggcttggggaaggcaagagcagacgcgggtaacactgctcctttctccagaggagctttcccagaagcagtcagaagcagtcactgtacag
>76710180138459
gtaatgcattacgctgctaataaaggccacggcaggtcaggagctccattcaggaaaggtggcctttctttaaatgtaattttaaatgtaatttaaaatctaaataaatcatggttaattattgcatgcaccacagtatttctgaaataaattctattacctttgctatcaactcaaggtagaaagcaagagaatctttacattcttagaaagaaaagaactttgtttaaataaagtctggataaaatagctcactgtagagcaactactaaaggtgccatatgaattcattgaagcagc
>768654521995
gtaactgatggggccttagagggtctgtgctcagggtcttcagatgcccccactattgaccttttagaaatagccagcttttgtatgagctgtaggacactggagaagtttggaaacgttaaaagaagaaaataatcactagttattccagtgcccagggatttgattgtttccctcacccactcctcctgtgatgctagggactgaacgcagggccttgcacatgtgaggctggaattgggccctgagcccctatccccactcctatccctagatggcattctttttgaaaagaatttt
>76916195109617
gttagacacttatatttgctattgcacttacatttggtattagtaaaagcaagagtctttgggttttcatctggaaccatgttgaatttacacattggaactgtcaagaaagaaaggtataggccttgaaggagtaatagaagaggctaaattcattatctttagatgtaagaaaagatgaaaatattacacatctatctacaatataattaatagaaaatgataaattgaaaaaatagttgtcaacagtataataaatctttaatcaatttgaaataccattgttttagtaatagatat
>7706648151668
gtaagtacccaaaccaggtaacatacattttttgatatgttggagttctcttggaatgtgaactagagcaatggcttttattattgttgtttgcttaagaaatatacttactctgggaacaagcatctgcttgcaggtagattcggttaattttcccatcccaggcttcttaatcccagcacgcctttaatcccagcactcgggaggcagaggcaggtggatttctgagttcaaggtcagcctggtctaccaagtgagttccaggacagccagggctacacagagaaaccctgtcttgaa
>77114022130800
gtaataccccttttctaatcccaagccacctctttggtgtcaccccatcctccaccctagtccgtagctagacacagattgggatggtcacggtgggtgccttgtttgcactttaggagtttgagtccaaatactgcatgttagaagtcaactgttgacaagcaaagtatcccagaactgggagactgttgcatgtagcagttagcctcggtacttgaagggatcgtgcatgctggggagtctgttgtccagaagggcatgatgttatctagctgttaggaggcctctggaggggtagtc
>7721191029227
gtatgttgttcaatgcatttcttttagctgtaaattatataggcctaaagttgtctgttaatatttagaaaggaagtggggataaatcataatgtcctctttgggaagccaaacactgttttcagaattataatggtgtgactctactcagaaaggaaagtacaggtgcatttgtaacagtctactctgaagagtttgtcctcatcaaaggcagatgagaacaaagtggcttttgtttttttttttttgttttgttttgttttttgtatctgatgggttaattgtagatgtgtgggtaac
>77313108104703
gtgagtactgagtgtgctgagtgtgtgcagagatacctgtagttctctaactagttgtatttccagttagcaaattttgagattctatatgattttttttagttaatgtgcaacagttgtgggcagatgtgtgctttttaaaactttatttggaaatagtagtaaacctaagtctatatacactctctcctgaattgacatgtattagctttgcttgggttcttgtacacggcctgccacacaaagcattttaactaggttacatacctcatggatttgcatccattccggttctacttt
>77416532136530
gtaagttgctggacccggctgagtccccagagccttgtgtgactactcttctgtagatagctttcttgagtgggtctgttcttcctcttcttatgtagagcagtgcttctctaccttcctaatgctgcaaccttttaatacagttttccactttctggtgactccaaaccataaaattattgctactacttcatgcctgtaatttttctactgatagagttgtaatgcagatatctgacacgcaggatatctgatatacacccccaaaggggtcgtgggggacccatgggttgagaactg
>775170838150
gtctgtgttcattgtagagctctgcataagctctaggtttggataagattctagcccagcattgtgtgagtccactgttataactagcatgctcttctgacagctttgttttgaggacaattttctgtaaattctgtatttgtcctaacagtggtttcttaacattagtttccctctcctgtttatttttctatttttaccatatgtttattgataagtgtccccacccccatgtatacagaaagatgtggaagcacaaacacaaaattctttgaaacattgacaagagtcttttattgt
>7765529144193
gtaacctgccacctcttcctatcatgccctgcacagggctgatgaacaaggaggtatccatcagggcaaagcctacggtgcctgcaaaagaaatcaagagaatgcctcctagggctgctaaggccagcttccatcccagaagccccacattcagctgagagagtctgcctccctctgaggtagcactatgccacacaggacatgtgctctagatccttcagtgcacattccggggacaaaactttccccacagtcagcctctctgtcactaaagctctctagcctatctggaaccacaca
>7771205165975
gtaaaagtacaaattgtttaagtagacactttctgtgactcagagcaaatgcacactaaattctccagaccagaatatcagattctcttggaaaatttcaaggttgggtcttctgttagtcttagaatagaattgaggagtaatttaatttctagaggaaagttttaagagtatttgtgtgtgtgtgtgtgtgtgtgtgtgtgtgtgtgtgtgtataaacttagtcactgtcaccgtgcttattagtacatatacaaaatgcttggaaccagacatgtttcaaactccagaactttgaga
>778606100396
gtacagtgttttgaaaggaatagagaatttttagcttgtttgtatgttgattaggggatggaattttgcaatggataaattccttacaagtccatgtgcaataacatgacaggttaaacaccctgaacagtgctctcaatggaaataactaaatttttttactggatagaagttttaaatgtattatttattactattgtgtctgtgtgtgcatatgcacaaaccagagggcaacgttgtgaatttgactcttcctctgtgtgggcactggcttgtgaggcaggtgcctttacttgctga
>7791655934326
gtatgacagggaacaccagggtgtctagtatgaaggttttctgtgcttcagtcccatgctggcaggaatttagatagtctgctatcttacagcatgaatccactgaggaaaaaaaaaagccatggatatggtaaagaccttagctaaggtcctgctagaaacccttactgcttgccagctaatagtaattctgttctgaactatgaaatgcaagactttttgcttattgtcctaggctgcctaccttatgttctttaagtgttttaaaaacacttaaagctgcttttaaaataaacgtgt
>780639829574
gtaatgttctgggattgttctgggtggatcatgtggcaacataaatttatgttgagacattaacacaggtagatgattgggaagcagggagaaaagcccttcactaaagaaatggatccaaagcaaggttttaataaccaaaagttgaaattgagaacctacatacatcacgttatcttgtcagttaaaggataaattccaacttttttactttgtggtatatgtgtctggctagatttcaagtctaattatgtggggggaaatcttatctttctttttctgatgtagttctgagcctag
>78117102152304
gtgagaagggtggccagtttcctgcttctctgcctcttccagttctttcccttccttattttctcagtacaatttgcatgaaaatgcctcaattagcactgatagcctctctgcatcaaccctgatgaatgcaagcgtttagaatctgataccacaccctagaagagctgagcatttattatctactggaggtttcctaccccaggacacttggacccctccctaaggagaatacagcccccatctaaaattgtctgcagaactatgagtataatattactatgtcatatacccatagac
>782897559387
gttagtgtctggggcgttcataactgtgggactagagtaggtagtgagactttctcatacagtattctcatgctagttatttgaaaattagactaagctgttactgaatatgtccagatagtttttttttataagttctctgtaagtaattaaaatgatgatgacttaaaaaaaagcttcacaataactttaaaaatgatttccttcttatagaccaatgcattatcatgcttgggcctttaaagaactcaggttattaaggattccagttctactttgatactagaatcaactgaatct
>7831083655910
gtaagtagagattgcatgcctcctgaatggttctcccagagtgctggtcagtctttacagaaaggctccaaccagtgtctccattcaggggttgtctccattcagactctaaccacggagtgctgaggaagggagagtccttccatggtctgtgtaccatgcttgttcatgagagtccttgaactccactcaaacaatctttaatgccctaggaataactatttgaaatttcaacctggtttctttctcttcataatactataatatgttgaaaatatttcatattttgtttcttgatat
>78416975146750
gtaggtgttgtttctatttaagatacagcatatatgtacaaatcagtttcacttggacatctttacatatctttaaaatgcgtatgtgggccattttgcttaggactatggatttcaagatataactaatggtgatttcagttataaccttaaagtcataaaaatgatggggaattttaaaggaataataaaactagcttgctttatagtgtggtgtgaaccagttaagaggtatatagagaaaagcatgacacatggaagccaaaaatatcactttaattgcaaatgatggttatattg
>78515462129853
gtaggtgtgctgatgcgttgaagtcctttcaaagacttcatagaaatgaagtacgatacactgctgtaattcttgatctttcaggtctattttcattgtaattttattttattcttttatggctatgatgtgtgttcctaacatgcatgcaccgtgtggatgcaggtgtcttccatggccagaaaagggtttgaagtctcctggagttagggtttcaggtggttgtaagctgcctgattggtgtgggaaataaaacgcaggtccttcaaaagagcgtcaagttctcttaactaccaagcc
>786590876908
gtaagctactccagaaataccttgggcccgctcacgcggactcctctgctgtttgtaacgtatctcaggatgttggacatcctcgtgttttccgatcgtgttccttatgtcgctgcttggccctgggtggatgctgtcgaatgacagacttgccagtttgaggattaatacctgacatgtatctcctctcagtatttcatctccagtgagccctgctgccccacatctagaaaaggcaaatgccaacctccagggtgactctgtactatgtggagggacagaaatccatctcgtcacagg
>7874258119196
gtgagatgacttcaggcagcagtggtgctgcctcttctgtgtagaaccctttgcccttcctgacccatgacccacactttcttcctttggtaccttccccagcactgcagatacccacccacatcctctggagcataagtaataatcgcagtccccatcttaatgcacaccctgggactggggctgtcactgagtggcagagagcctgcatccacttcatgagaccttgggttcagtccttgaacaacaacaacaacaacaaaaagcacatcctgatcacattcaaccccttatgtcttt
>78818983135100
gtaagtattacaatgacctttttgcatatttatttagatactttgccttccagtattttcacattctaatagttcctattaagcagctctgactaaggactttggctgagttttgaacgccctatggctgagtgacagaatactggttgtagaagatgtcaaaataataagctcagtaaacttaaggaaacaaatgtgaatattagctctagctaagcattggaatcattttgggaattgctccgatctgcagataggcagatctcttgctaggcagacgaaggctttcacatctgaggc
>789402127275
gtaagtacatggagttctgaagaattggggcaatgttctgactcggtgtgaacttaggtttctatgtgcttgcagttctgggtccgggcccattattattttctcatagaatgtaggacaacttaaggttgaccagatagatagatagatagatagatagatagatagatagatagcagtgttactgcttttaaagtatgagaaaaatacatgaattcaaatttattttttttatttattttgtgtttggttgggtgttttgttttgttttgtttttatgtatatgagtacacggtagct
>7904346121552
gtaagatgatcattttacatgtcgcctccagcttgcgtagggctctcaaggagagcactgcattgagctctgcagggtttgccgttcagatcggttctgtcttccttgtggtggctactgggaggtttatgttgtcttttggtttggttttcactgaaacttatttatactaggcatacaaaaatttttttttccatatctgtgtttaaattaaaaatacatggtggtgtatttctggtctggtttgacattcaggtgcccaagagtttcaaatcaaagtcaggcctttgacaacggcag
>791125654225
gtgagttgggaatctccttttcttccctggtattccgtggtaaccagtagggatgtctttgtctgtgtatgcgtttgatttgtgtagcctgctcctaactctgggttgcatactctttgcattcatattctactcatcatggttttctagcagcaaaaaaaaaaaaaaatgtgattttcttcaggatatcttccagtatctgattccatgaagctgttcttccagggtgtaaatttggcagagtttgagacaattcagttagacccaagtctttgacaagttagtgacagttgaatcagt
>7925650142289
gtaaacgtccaaggatacattcttactaaagctgaactcttgataaataaagccaaactcctagctagtcttggccccgctcctcctccgcttttggaggtgaggtcattcctggggtgagggcaagtctgtgagcatccgtctgtgccttagggccagggcctaggctgtctgtctctgcttgtgtacccttttcatacagcctgtgggatggaggaataagactttgtacctgcctctgttctgagcagacacgttggtccctgcggtcggtttgaaagtatgcatcctgaaacccaa
>7931902995959
gtgagtagaacgaataatgatgcagtcattcctgaaaaatgtgggacaagatttaaataaagccccattttgtaaagaatatgattcttgtatattgacaactaggctgcactaatcttttcctagttttaggtaagtaaaagcatatatacctgaaggggagaaattgaaggcatttctgctataatattgtgttgctatgtgctaaaagttttcctttttaagacttagtgaaaagaaactagaaaaaaaacaactgaatacattgcttttgaaactccaggatattttaaactgtaa
>794835010584
gtagagctcttcacaacaccagggaaagccatcaccacactctattgtgatatacgcttctcatgttaacgatgtgaagaccccatagagaaggaaggattcctaccaacaccctattggcctcaagagcattcaacctggccatttttcatcatgctctcaggaaatgtgggcttattaggatgataagggccccctgaattttattagcctgagggacttgaaatttccattattttaagttcattccgctccaagtatctatctgctcatgcagctctgaggagttgccatgaaccg
>7954243137499
gtaagaagaacttccattttcctatagtggtagaaaaatgttaacccatatacagaactgttactaagagagaaataagcacacaccaaattcaatagggattagaactgtaaaaaaaaaaaaaccaacaccccccccaaaaaaaaaccaaaaacaaacaaacaaacaaaagacctgggaacctgagagatatctcagcaattaagagcaatgaatgctcttccaaagaacctgtatttgcttgctagcaccaatatgttggctgttggctgacaactgtcataattccaaaacatctaa
>7962043121598
gtgcagatctgtgggaaagagggagtgtagtgaagtaaccacactgtgagccacaccagcctgcagattgcccaacaaaacctttcctgatgactaacaattccccattccttgacagccaacccaaactgcttgctggttttgtctctttctgactggcttcattcacgtggcgtctccttctcggggttcatccatggggtggcttgggtcagcatgtctctttccatgtggctgggtccactgtgtagatccctgcggtgtgaatgcatctgccagtgcatgctttattctcctcat
>7978315155487
gtgagaagttatcttctgtaggtgcccagcttttaaggttttttgctgtccagtctatagtaatcaaaaacttactatattaaatagtggattagattctttaaaatgtaaaaatctttaaattaaaatatttaactgcaaagtagttttagatcaaaatgggactccctttgaggtgggaaggtacttggtataccagtttaaaatcctcatgtaacttcatgatttggaagtaattttttctgtgaccaagttcattattaaaatgttgttgttgttgttgttgttttttaaagaagg
>7981503640094
gtgagtacatgtgagcttttcagctcagtaccaggagactagttctaaataagtgtggatactaacaataacactataaaaaaccctttatgctttagctactcacctttaaaactgggtcttgaatcaaatttaaatgtattctcaaaatctgcagctcagttcttttttatttaaataagtgccctggattgaccaatttggtgctattatatagtcattgaaattttctaaactgtgctaacagttgtgtttattctaactgaaatgtaatcagtgagctctaaacccaaatacctt
>7991854033995
gtgaggggacctggtggcagcccttagacctcctacccccatctggcagccgtgttttcatcacctgcatgtagtgtctgccgtgcaggggacagaggcaggttggggtggcagatatgcagagggccgtggaaggcttggaggtgaactgggagtccttacggcgtaacagtagacgagggctctggaaatcttaaggctccagaggccagtcagaacaaggggagagagcatgtgatggagggcgtcatgagggaggtcccagaggaccagaggtcattctcaaagctgtgggagagc
>80076068316
gtaactatattttggccagatttttgtgacatgtggtatttaaagatttatttatcttgtctgtataagtgcttttggctgcatgtatactatgttgtgcctcgtgctgtggtggaggtcagaagggaggcatcagatcttctggcactggagtcatagatggttgtgagccaccttgtggatgctgggaactcaacctgagtacttctgaagagcactaagtgctcttaacctctgagtcatttctctaccccttatctccattattttcaattgtaaatgatgctacaatgaaatctt
>8012043938948
gtaaggcctcccaacttagtgtccttagacctggccgttaacaaaagggaaagatgcaaaggaaatggagctatgccatgtagatgtcactccaagaaagaacgtgccacttcactgcatgttaagtgacatcctcttggcatccctctgcagtaagagaacacggtgaagcactagggctgcttcacaagaatgtctcctactcaatatactgtgcacctagctctgccctgaaatctaccaacacagtggtgctctgttcacttgcagaggtcgttaccccttcaggattcatgtcca
>80212891142358
gtaaggtcaattaaggtatgtatgaatctcaatctttctgaaaacctggatgcttttcaaacctatgatttcctaaagtgacgagagagagggtgggcgggggagagagagaggtgtattggtgaagatgtttatcaaattcacacttagtggaaaaccatgggggacaaaagttctgatttcattgtttactacgagttgttacttaactaaaatgctatatagtaagggctatttcctagaagaaattataatgaagactgttggtcagcaggcttggtcaaaccattggccaattta
>8035053125164
gtaggaagaccttgtctaggcttctgcaaatctgcatactgtgctcactgtctggacgttgaggactgaagattgaggcctttgggctataggatcttagcttccctcaaggaactgctagggggacaacatcttgggtagcaaacaacttgattttattttttcatttgtttaacagtttatataccatacacatggccaacttgcttatattgcatgtttacaaaggtacgtgtgtgcatatgtccactgctgatatcagcacgcctactaattggtgggaccacaggcaccatggaa
>8041264818821
gtaagacacttctgagccaggcatgatgacacacccttgtaatcctagtgatccagtgatggaagcaggaggaccactgcaagttcaaggccagcctgatatgtatggtgaactccaggccacctagagttgcctaaggagaatgtatctttcctctctcatcttcttcaacccctccccctgtcttttttgagataaggtctttctgtataacccaagctcgtcacatacaagttctgcctcagccttccaaggttgggatagctggtttgtgcctccacacccaggtctgagaggtct
>80510984144932
gtaagctggaaaatggtgacccactgggaagaaaaggctgtggggggtccagcaggccatcgctgcaataggagcaatctagaatggatttcagagtctttgcatgctggtgtctatagtccaaaaaggaatcttaatgtggtttgagaaaaaacattagcctgaactacttcctcctgcccttggcattgaagcatagttcacagttcactaattaacctcaaagtatctccaagttggtgggaacaaggtagttgagtagaaaccataagctctgagatgggaggagacctgaaaatt
>8061139735214
gtgagtatgcagtatggaaggtacaaacgcagctaaagtcactgcatcctaacagacacctaatggattctgatttagttcaatagaggccaccatgataaaaccttccaaaaaaccatgaatatcacatcagcataagccttcaagtctcagctctcttctctttctacggtttctatttgagttttttctttttatagattaataaacaccctgaaatcctaccttagaagctaaaggaaagtagccactgtcttcttctctgacattcaactcctaatgttctcggtgtcttgcaac
>807774146735
gtgagtggacatcagccttcaaagaatgagagatggagtgtgttctccctatctggaaggttccgtctagcagctggcacaggaagctctcaggcgctcttgtcattgtaaaactctgaccactccatttggccacacatgttaaaggcttttaaaaactgtcagcgccttatgacccagcaattccacttcttggaatgtctcctagggaactaattaaggaagtgtgcaaagctctagcaacggggaggtgcactgaagcaggaagaatcagagcaatttaaatgtgcagcagtaagg
>8081985114227
gtgagtctttgaggcaagagtctgaaggcttttccttgccattctctggagagagctgtccctataatctggagatgaaagtcagacccttctatttccacctgcacacagaggtatatagcattaggggcatgatcctagcatgtttccttatgagacttttagaaacctttctcccctaattaagatttaatttattcaaatgtagtagtactggaagcaatgtaaccagtgatcctctcaatagtgttgatgagcatcatctacagacatctcagaacaatctggaaataaaataag
>80912174129732
gcaagtatctcctgagctgcaggagggtggaacagccgttcactccaaaaccaaacagccccatccttctgcagttgctttttgcagagccccagcccatttcccaacttctcgtctgttaactgtagtaaatgggtatgatgcctggagcaaaggaacggaagggcaggattccagacagattgggtgcccatccgtcttgggtggttgagccccatgcagactgtaaagtgattctgctttctgagtcctgtgtattcctatggttttcctagggatgtcaaagacagatgaccttgg
>8106922121966
gtataggattctggatgtgaaaataactgcttatgtgtggagtggctctttagcgattaacttagtggtgtgtgaagttgagcccaggatatagtggttatctaaccactataggttttaaagtcagtcctgggttgataggttcccacttactggcctagaatacgcaattgctcatcttttgttctttcatctgcaaagtagagtttactaactaggatttatctacagaatgaaataattatatataaggcactctgtgtgctacctgctatgtcattgtcactgtcgtccttgttt
>811228439747
gtgggcatttcacactgcgagtatcagaggctgtggcctatgtttgttagacaaattcttatcatgtgcttttgtgtttatcttgggtctgctctgggctagacactgaagtgaacttataactatgaccttgacctagagtgctgtagcccagcaaataaaatgggttattaatcactttgctgactttaaatcctggtcaccaatctgacttttcagccattgacagaaaccttggttcataccagcctgtgtgggtgctgtggccagaacccatcaattatttcattctctgcatcc
>812497987528
gtatgtacaccgaccgaattattcttgagttgttttgcatgtttagatctatagctacctccccagaattccaaagctccattgcttaaatctcacaccttcaacctgagagagagaatccaggatctcccagcctcagttgctgctcagagtgggcacaagttgaggatttcagtgaaaatgagtctgatggtaaaactcctgcaaatggcaattagactatgagatcacttgttcttttaagagagggccttacaatatggcccaggctgttttagaacttggtcctcttgcttcaac
>813919271065
gtgagcgctgcgggggcgcgcaccgtacgggctacgggggccgccgtgggccacgccgagctggctcagcctaccgtggaaactcaagatacaagggccgccgtgggccacgcggagtcggctcagtccgccgaggaagcgcgggccacgccgaactggctcagcctgcctaggaaacgcaaggatctgcttcaacgcctacccgcgggctccgggccccacggggtcttgctggatgcgcagtgatgtccatccaagtgcagcctgacgggcctccgtcccccgtatcttcctaagggc
>81410294109793
gtgagagacaagcctcacttgagacgtgttggcagaagaatttatggaatttctcctagatatagcttatgtttgtcctgagagcgtgcttaagagatgcctttggacatcttagatattgtgcacatccttagcagttttgtgaatgccatagcttgtgaacactacctaatatttgcttacattaatgagtaatttcagtctttttaagtgtaacagttgttgtgagtgtgtgatgcatgcacatatatgtgtgtgagtgtgagtacatgttactatgtgtgcacatgagtatggaag
>81512186108628
gtaacggcccttcactctgggggctgcttggccgcatcagcttgtactgctgtcgtgtgtctcttgtcaccattcacttgctttttgaagatgaatagatttgtcagttccctgactgtgtccctccaggattttagcttggtatttatcactaaagaggaaaataatataaatttttttttcccttggtatgctgacatctgctgctaagaagatgttgaaaagactttgagaaattgggtttataatttttatgaattggctgagtattcttagtatctctactagttgctgttaatt
>81615029107530
gtgacttgatgtctctaccaccgctggggacgtggaggctgggaggacatcactcccgggggacgatgctgtgggggggatgtcgctcctggagggttgttgtgttgggaggatattgctattgttcactctcaggcctttgaacgcctggtgcctgtgttaaatactttgttatttaggtaaactaatatattttaaatggggtgctttgatttgttgaaacgctgctccccacccccaccccgtctctgtcacttctcaggttagacttttactgagctgaggcttgggttaggaacg
>8171033127585
gtgcgtagcagcttgtgtggggcagtgtgcccactgcttgggtcgctgcactccggctcctctcctggccctgggcagagagcgtccctccctcagttatctgtaacatggggggacccttccatcacctgcaggctgggtatatactatgtgtcttgatccaatcccacttcccctcctgcccccagtatgtcttcctcctacccacatgtccattcctctccataacctgctgaggccagtctgtttgccagcatgggtgtggggctgtggcctggaacatgggtccttttcctccca
>81818535151039
gtaagattcagtttgctttctagtgattccatctttcctaagatttatttggctgtcgcttgtaagtacgcgacattcttctttcttggagatacagttttacgtatcacagacacagacctgacattttgcagtatcggggtcacaccaagggcattgatcatactaagccagcggcctaccaactgcaccgtacctgaagccccggtacctgctgtcatcaagttttatttttatttactaattttccttattcttggcatcttttaaaaataatatttgttcaaattaaaatttaga
>8199780103179
gtaagaaaaatagctctgggctgtggcgggaggcacagaaggttgagtttctgcaagcactctttttttttttttaagatttatttatttatatgtaagtacactgtagctgtcttcagacactccagaagaaggagtcagatctcattagaatggttgtgagccaccatgtggttgctgggatttgaactccagaccttcggagagcagtcgggtgctcttactcactgagccatctcaccagccctctccaagcactcttaaaatgtcttatatattagtatggaatgggacacatgg
>82011600133645
gtgatgtcattttagaatactgttacatagcagtatcttggaggagttacagtgaaatgctcttcttgtttggttataaataattcataactttgtttctcttaatgtctttgatagtttgcttgtaaaaagagttgaaaggcgtttcctcctattttggtgaatttatgtagatctgggaatttccctttattaaatgatgggattattttcaggtaaactcttggtctatagtttttgttgttggaagatttccatttcttttatgaataagaactgtttctttttgagtttgatagt
>82120830125620
gtacctgatcccctggacctctaggcagacgggggtggcgggggtaggggggtggagccatctaaggtaatcttaaggtatctaaggtatctaaagtttggctttaggcctgataatgctaccaaagaaaaaaaaacactatagggcactcagaagttcctaatggagatctgtgatgaaccctctgaaatgtatatgcattgttttgaaaataagcttgctaaatattatgttgaaagggcccatagcccaaagaaacggtcagactaagacatgaagacttaaccccagcatgagtac
>822141795105
gtaaatatatttcattgctttttatattcctgtcagagattatgtgtgcatttgcaagtatttcctttctcaatatacatgattagaaattgcctttttaaaacatttagacaccctttgtttttgtttcagtgtgacactgtgggactttattttgtttttgtttgttttaacttgaatatttagtaccatcttgaaagctatgggtgttcagcgagtaagccgatgaagggaattgtgtttggctcagggatctcttcaaagagaaatagaacattacagagagtttctcttgtaagc
>82342823619
gtagatccccggtcctctgcttgctctctctcacttgacctccctcagcacaggtggagttcgaacgcgtctctgaataccttgcatgtgtgtccgaagcatctaggcattagagctaggttgctgtcaccaaagcccattgttaccattggtgtcctagtctgtgagttagccaggacttcagattgcactggtgcagaaacccagttctcatcagctgaaggaaagagctttctcagtgcaggaacaggagacccagggcttcccaataaactctctgctttcttagcttgcacctca
>8241283116571
gtaagcacaaagccaccagggggtgctagaacggccccggctcaactctgctcttagtaattggacatacaaatcccctgctgaaccacacagtgctgaaggcagtggcccaggctttaaaagcttcccgaggaagctagaaatatcaaatgtgtttaagctgtaaatatcacaggagcagaccgggtcagaagaaatacctgggctgtgtgaggcgagcaaaagttaactactgttttcaaggcatccagggactgtgggagcctggcagacatgaaacaaaaggcaggtcaaatctga
>8252033293782
gtaagatctggcaaggaacacagagtcctcgccgcagtctgacctcaggatagggtgcttggcaactacttacctgattatcctaagactgaaggaattaggcagtaattattattgttgtgattagtataacactatttaaagaaatttattcagtggaatatactgtggaaatagcaaatgttccctctcctttttgtttttctaatgctgagcattaaagctaaggcctagaacgtgctaagaaagcagttttccactaaatcatactcataacccctgaatgaagtaaaatttaca
>8268563268
gtaattgggtggaggaaaccaaacttttgaatatatgtgctaatttgggatacatctaatatagtgcttatcaacctgtgggttgctacctcttaggagttatttaagactattggtaatcaatgatatctacattataattcataacagtactaaaaagacgattatgcagtagcaactaaaataatttcatggatggtggtcaccacaacatgaggaactgtgctaaagagtcttagcattaggaaggttgagaaccagtgatctaatagaacattttcaaaactatttttatttata
>827618028050
gtgagtctccctcactgactctgccacagcctatatagagtccccggatcctttttgtatgaccccttggtttatgtattcttgtctgggtggagcttctaaactcagggtttgctcaggatggaaggccctatatctcaagaagctccttccacaccaaagggaagcttgctttctttttaaaaaatttatttttattttatgagcgtttgcctgcctgtatacatgtgtgataaccagaggccagaagatggcgttgaatccccaggaactggggttgccggtggttttgagtcacta
>82847949614
gtgttctttctcttaccttgtgttcatgccttgacacgactaagatttagtcctttacggaaaacatttgtggtttcctgccaaagcattggcatttatatgacacttctggttaagtggtttatcataaaagctcattgtggcatacagcattgtgtaatttgggtatgaggtttccttactttgttaccagagacactaggtgtaagaggttgtactttgctagacctgcctggtctctcctttgcaaagctcttttgtttcttttttcttatttgaatccatcgttactcctgtcaa
>82917239111020
gtgagtctgaggaacatccaaggacccaaaatacagagcctcctacaggacagtaagacacacactcctgggtctttatgctgggatatggaatccctggttcctgcttcagccacccattttaaacttaaactaaattattatcattattattgtatgtgtctgagtgaagacatgtgtgtgctgtgaccttgtgtatgaatatgaaaggaagtatttctggagtcatttttccctcctaccctgttttgagacagggcctctctggtttctgcttcactgcctgctccaggttagctg
>830802978861
gtaagttacctaggatctgcacttcatttgtattctgttcatgccttccctggggcccacattctcaatggagtcggggagcatgacaggaacatgaaatccagtgaagaacttgctaccatcttaatcagaatgtatattttgcatgtacctgtgccacctttttcaggaggcagtaataccaaggcaagcaaagtaggcttttttagaagtggcaagagaattttgaagtacttagaaaaggcacctaatttgagatatctttgtgtgtgcatgcatgtgcttgtggggtggggtgca
>8311735731664
gtgagtggcggtgggctgaccagagaggagtggatctggaaagcttgcttcatctgaccggagcacgggtgcaaatggacttataacgtgagctgtcgtgggcctggttgacagctaagaacagggttaataccgtacactgttggcatgaggtcctatccatgcttttatttgtatttgtgtgtgtgtgcatgggtactctgtttgcatgcatgcccacatgacagaagagggaatcagatcccgtttctgttggttgtgaacaaccgtgtaggtcctcagaacctgttaaacctctga
>832200442038
gtgggtttctctagaaatatctgctagtaatatttacagcaatatgtcagcattgctagcaaaagcccagtccttctggatttctgtctattcttcacatattatttagaaaaacaacacatcatgtgtactaagtagttagataccattctggttaaatagaagaatgataaagactccatgactcttgtgaattcaacatatgttgattggttgtctacatttttatttactgaatcaggaatattcaacagaaagcataaagagaaatatctatccttgaactgtatcatgtagtga
>8331560668090
gtgagctctgctctctgcctccagggccaaagcccctctgctccccagagactgtccagtttggcagctccattcttgtctgggcagatcagtaatgcaccactgtgtcgagtcacccagtggcactggtctttaagacgggctgttgagctgttctggccagctccctgctgcaggagcctgggcaggtcaatttgagctttggtctgtctttaagagaatagtgtgggttcctggacactgatggggccaagtacagttttacaagggatgtcaggtaggactctgtcttagtgcctt
>8341920486920
gtatgtggccaccttgctccacgttcttgctggggatggtctgcctaggctattgaatggtgttatgaatatgtgttccttggcattaaccggccactagaccaggctgtatttgtgtagaaaaaacaggcagtttgagaaacactcattaagcagtcagggctttccagacagtgttctcagtgctgggaatatgaaacacagaccctgtgtatcagtgacttttctggtcactgcatcaaaatacagggcaaaggcaactgagggaaggaagctcacagcttcaagacatggtgcatc
>8351513110338
gtgaggtgacatctgaggagaggtaggtggcaaaccagcttcctcagaaactggagaggttgggttccaccagagtgttcctctccgtcctgctgaaagattgtagccggaaggctgtgctcaattctagaccaccttgtcctcctggttagctggggacagaagacacaggactttctgagcaggacccatatcgggttgttgctaagatctaaaccaacacgaaaaagcttctggtctttaatctctcttatgtgattttcttttaaagtgtgtgtgtgtgtgtgtgtgtgtgtgtgt
>836143336953
gtaagcagttaaatgcatctaaaattgattcatttaataagtatttactaactcttaccagaagcaaaatgctgtgaacattttgagcaggagaacactgggtgagtggagaagagctaagtacatagtaaagcatcattgctgtggctttgggcattgcctagttgcacaaaaacttccatgttaagtagctcaaaaagcatgctaggaagttggttataattacatcacttgttttctatattaaattaaaatatattgtgtatcaactgtcagaagtcctgtggaaccttgtgaggt
>8375653108559
gtaagtgagtggccaccgttcagtgtctccatcactggcagaagtttgttatagccgctgtacaatgtggagtaagaatgcctttcccatctaaactttattctcaaacaaaagcatttgcttttccttttttctttcttttcttctcttttctctctctctctctctctctctctctctctctttctttctttctttctttctttctttcttttaccattgtggaaagaatataaagtactctttaggagagagaatttctgttcttgaaacataaatttacataggctaaaaacttct
>8385841106750
gtaagtcagttctgtgcacccagggaggcaggtacagctgtgagggactcagaatgctccccacagaagtgccttcatgcaaacagctgttgtctttctgctcttctctttgctttttgcatctgtctgttcctgtgtcacagccagcagtgggggggttgggggcagggtgtgctggcagggtctcctggggcattcaggcaccagagatataggattgtgctggctttctctgactttgggagctaggccactaaccaaggacaagggtttcaggacacatgatctacctgcctcttg
>83912080103058
gtgagggctcccacggaccttgtgagaacgccccagcgttcagcaggacatcctcctcgagaccacctcccagagacataagctgttaacctctaaaatggcaatggcacccccagccctgctcccctccctgactctatgaagctctgctgagccagtggtagaaaagcaattaagactagaacagaatcccaataggcacttacagaggaggagacagaggcccaggcagacaacgtgatctgcccaggctcagccacagtacttacttaagcacaacccagatctctgttctcagct
>840119295201
gtgagcctggggaaggtcgcgcgggcctggggggggggtggcggggtcggagctcggagagccgccgagcgcggcgagcccatcttagctcgggctggaggggtggtgatgcccgtggaaccgagatctgcgcccagggtcgacctctgagggtgcccggaagaaacgggtgggaggtgagcccttgggcgggcccggcgtctcgggtggcgcatttactaatggctcctgcctctcggcgagccacacccgccccctcccgccacccctgcgtcatgtcctctacgtcaccgtcgttgt
>8411362083360
gtaagccgaggggccgggggcgggtcgggcgggggcgcccggctctggcaaccagaggggccgggcccaggcctgagggggatgccggagccggcagcgggcgacccggctgaggcgaggaggtgcttcgcggagaggtggaggcgtcgctttggtgcgagcccggggctctgtagacaggtccgcggcgtagggctcatcgcgcaccgggagctggagtagcgggggcggctctggagaaagcggcgggagacaggcgttcgagttcgagctggcggaggggtggtgtcggcgagagaa
>84220563123709
gtattttgtgctttcagcctatgtccttcacaggtttattcttcagaacatgtaaatggagcccttatacaaatgagtatacaattaggctttatatgtaaatactgactacaaacctgtgataaacctgtagtgcttgttttctctattttgggtaacttgctcaaagcttactgctagtagattgcaaagcttgctcagatcagtttgttcagctcctgcagccggattcatgaatgctgctacttagggctcattttaaagtgtttgggtgagaattaatttccttgaaccattatg
>843930271
gtaagctgagctctgtatctaatgattaaatgcaggacttaagtttgaacccacctctcaattattttttctgaaacatacaaaatgtcccaagatagtttatttggttataatatgttaacactttgataattcttaatgaaaaatgatgatgataatggtgatgatgataatgatgactattctgatgatggcaatgttgatggtggtaaccatagtgatgatgatgatggtgctaaccatgatggtaacgatatggaaggaacttgacattttttacctctacccttcctcattaat
>8441861670182
gtgacgaagacagagagcccaaggcctcacagcccacggttggggggtgaaaaggaggggaatggaatagagtaaaggaatctggccccaggtcacccccaaacccacagcggacaaagtgtcactatgtcactcagtgggtgtcacactgtcaataaaagctggggcagagattgttgctccattttgcaaaggaagagattggggttcagagagaggaagtgacatgaccagggccactccctacagctaggacagactcagtcctagatttttgtcttccttctttccttcctttct
>84516352113811
gtatggattcttttttcccctctttatcttttaaccttttttattcttatctttcatcttctagtcctatactggacactgcacataaaatgctgtccataatctatcatagaaagttttaagcttgataattattttgtgttgtgggtagggaaatatacttggtagtatataggaggtgtaacttgtggtgtagtttatggatgtttaaactcagatttgaaggaattccgtcaaagagaagagtgggttgggagtgtttggagctttgagccagatttgacaagaagaaaaattgaa
>84614509121250
gtaggagttaaaggctcggatattaagaacgttgttgtcttttcattcgccttttagaacagagtgaagaatcccactcttttcgaaaataaatgtgtaagagatgtctcaacagttaggaggccctgctattctttaagaggacccaggttctatcactgcacttgtgtggtgccttacaccatctgtaactccagttccagaggtctgatgctctgtacatgcacacacacacactcacacacacacacactcacacacacacacacacacacacaggcaaacgtcatacataacaat
>847140153600
gtgagtgctgaacccatgcaatcttcctactgtgaaaactgagggaaaaatgcatttctttcgaaagactttttttttatgggtggactctctgccacttagagaccctgaagtaaagactgacttcgggttttctttaatactttactgggacctttattttgaggctgtgggtggcgttacccaatactaaagcgcttgggtagaactagcatgtccgtgtgcatccaatcctctgcgtcgcaaatgagcctttttacaacgcctaccaggccttcttggtcacttttgcgtccgtct
>84834951808
gtaagtaggtaccgatttgaacaggctttctgggttaattttgccttaacttcttacaaagggtaagatagtgggaaaatcagcctcctaagaatttcctgtctagcctctgactgtggaatgttttgttaaccttaattttgttttctatatttgatttttttaaaagttaatgtacatgtataatattctctagttgtttaaggtaaaaactgttcttaaattaacttgatttcatgttcaccttttaaaaaatgttttaaagtactcccctcctgcattgtgaacatcttggcatgc
>8491547511598
gtgagtggaaggggcaggaaggtggccaggagtcctgggtcatttttcatcttcctgcaggccggagtgaggactccgtcctcatggtgctgtctgaggaacaccctgtcagcgaacatgcttaaggtgcttctgaaaggggtgagccaggctgatagaaactagagcctgccaaaagcagctgagtggggacctgcttgctgctgttattgaggcgctgagaaccaagtccaatgccctcagtagctaggcaagcactctcccactagctataaccctggtcttttccttcatatggtt
>850770733677
gtaatggtgggcaagtgttgaagagaaaggatggagggttggaacatattgatattttatatttctgatcacttatgcccctatgtggtctatttgcatgtatttctgttggtctatgtgtgtgtgtgtgtgggggggggattgtatgatgtatatgtgttttgtgccaaaaggaaagacagcagcaattcagtataacacaaagatttctttaattgactgtcttttggccactgaaacatctgtataaaaattagaatattttggtattttaacaaattctgaacttcatatttcaga
>8514061146508
gtacggatatggaccgttgtgtcctcagcaagggtgtggccttcgttatgcgtgtgaaccccttgggacaggaggaggttacagtggcttcgaggagagggttttctctctgacagcagcacaaactacaccctgatgagggcgtctaccaggcccctggctgcagaggtatctttactttccatttgtaaagctgttctgttcttttaagagaatagacagacacgtcagtaggctaagcctctgaagagctctgctttgttctcattgtaataacagagagagagaacctttaccaag
>8522005260805
gtgagactatttatagaaggcgctgggtggcaggggtcagcgggggttagcagggacttctcatctactcgctccacacagcaagggctaaagagatctggggcctttgctcagcctgcagctgtggtggctttctggtgcctttgggacagtcccactctggacttcaggctcaggttttccaacccttcctcccatctccagccctaatgtagagcctgaggggactgcagcctccacggtatctagctgaggcctggggcacccacactatgaaatcttcacttggcacagggcagt
>8531158875903
gtgggtcctccctcctgtgtcctgaaagccccagccccagccccagccccagcccacgggctgagcaggaaagcagagtacagagctgtccttgtgtgcccggatcgagggggatggggggggggaggtcaggtttggctgctttccttattcagctgtatccttttagcctgcctccttgtaactgaattttgagtgaacggagcctgtttggccaacatcccaggcctgcagcaaaccctaaagttctggcattccacttccctggccactagcccctgatgctgtggggggatgttc
>8541913640220
gtagtgtgacactgttaaatgggggacaatggttttacagtattgtttctaaaatcctcttttccatttcttcatctcttattctcaactcttcagaactctaatgagcatcaagattgaaattatttgaacagagagaacctaacataaagatttaatatccatgactgtgcacatagttcagtggtaaagtactttgtttaacatggaaaaggcccagaaccctcgaaacttatcactgtctaagcagtcattaatcaagaataaagtcattgtcttaataactgattagctggaagg
>8551512426907
gtaagtaaatctacatattttatttttccactgcttttcaagttcctatgggaataatctcccttggaccccagatttctctgagagatatcacttgttcatgcaaactggctaagtattgagaactctatatttggaataagtattgattgattgttgcttcataagaattcttgacaactggacaaaaagtattacattaaatttttgttcaaatcatgtacttatatgtttaattccctttattagatattgaaagtaaagagcattcaaagttctcattaattcaacatggaaaaa
>85615984152718
gtaagtgtccttagtactgcctactccttagcctatgaagagctgacttccaaccaccctaggcctttcttgcctctcttccccttactctaagggcttctgtccttcaccaggaagatccacattgtgccacgctactccttgggagcaaatccttccagcttgtcagccatcccaaagcttctaggactttctagtcagaccagcaagccccaactcagttagggaatctgagactgggattctgagctctgctaccagaaggcataggaagatgtgattccttccccatgctgggcc
>8571054662978
gtaaatgttcagaggattcttttgaagtacttttttaatggtcatgatttgaggagtattttttactcctttctgttgtggcagagatctcaggattctacactcccatcttgataatccttgcaaggagatggaggtgtgctaagaaacactaaatcaggttttgcaggtctcccatatattagaggaccactcagtgtactgtgaaagtgtgtgtgtgtgtgtgtgtgtgtgtgtgtgtgtgtgtgtgtgtgaagggagtgggtacctacaaattttctctttctgaagctttagtat
>8581698116186
gtaaatgtattagtaaatggcttaggttgtcccccgtgttttatgaatgtttagttttattttcaaatattctttgagattgttgtgttgaaggcactgatcctatgccttgaaattgaagggggagtctgtggctagtaattgcctatattcttaactgcatatgactttaatatgcaggaactcctagtgtgaatcaaaattcatgagttttcttctcaggtgttgagtggtgtttgtgatctgaataagtacttttgctgatgtaatatcatgactgtttcaagtaagaacacctgt
>85917551142828
gtaaagaaaagcttgtttaaaaaccaggagaggaagggagattccccctgcggtagtagcttctcactctgcattagagagtttgcaaggaatacactttttagttctttgcacaaaacagacaggatttgaatacctagtgcactgtgaactaagccaagagaaaaggacactttaagtctccattcctaagaaatgtccatttaaatggtcccgcacgcatcttacatactgcccttgtttactattggagcttgatatggtaagttgggtttttttgtttgtttttgttttttcgag
>8609173145522
gtaagtgctggagacaccggactcaagccacactcccgaggatgaaggggccagagtccccgagcgccaatctcagccagaaaggaggagtaatgttgagaagtgggcctgcaggccgggcgtgggtctgctgggtggcaaattagtgtcctctgtgcccctcagaccgttgacatgatttgcatggttgtttgttcacatacacatcaacacagagtcagagtcccgcatgggtaccgcagtggtacagagcagacctgcttgacccctggttttcagtctcaactgtgtgtaccatgg
>8611104275086
gtgagtcttggaggctggacaacagagggactctcgctcccagtattagtcaaatgtggaaaccgatgggggtcaggactcaagggctcatttcctatagtccaggggtggtgtggggtatattctacatcgtctgtcttttacatgaatctttatttctaggaacaaatgcaagttgttcatttaggagtcaatctcattaaatatcaaagagagataaggatatgatattggaaagagacaagtcagtgatttattaccaagaatttgcctactgtgaatggagggagttgccggggg
>8621363828267
gtaagtctcccccctccccattgctgagaaatatgggggtgggggctaggaggtacagacagccaaagcgttggcactttctggaaatgttagtatcttgtcaactgtaaaggagttttaccttccctgtcatttctagttagttttaccagcttcctagtgacttggctgttgtgggagtttttgctataccactttggctcctggcagatggagctatcttttggatctgaaaatgaaagatacattagcttatttttaaatgccttggctgcctcaaaggctgggtactcctaaacc
>8631807179967
gtaagtgcgatcagtctacaaggcgaggcttgaagcccatagctgacctcagaggtgggacactggctcctggagttcttctgttctcactaaaggagtcttgcctccctggacctagattgtccctgtaaacaggaaagctggacccagggatccatccctatagttccttcctatctgcatgtgctagagtttggtaaatagccaaatcccatcacaaactcttagcaggaagaggaaagagacgtgtcctgtaaggacatgaggttctgggcaaacaggggaaggagggctggtatt
>8641307588288
gtaagacctggtgtccttatccatgtcccccttaccctcttatgctgagagcagagccagtgcacaccccaggtccagatgtgttagttacatcacttgaatcctgtttctgatgactgctggagctgggggttcatttgtttaattgtttgcttgccttaactcatccattttagaatctcattactttacaaatgtgtttgttttgaggtattctcaaggaaaattgtttcagacaaggattagaaatcccagttttcttaagtttgttgaaattacaaagcagaagcaggtcctgtg
>86519146119915
gtaagatgaaagagattggaagcaaaccatcctgataatcatcgttataagtcaaggaaaaagcgccatgaccctgccctcactcactacagtctgtcactacagctgtcacttaggaatgagggggaagctccccatctatttcagggtatcagagatggcactgactcttgcaaccttcacttcctgggcaagaatgaggagcaagtgggccagtgctccaaggactttggggcttgttccagagtacggaacttgccaataagaaacctacatttcccagcgcacctgggttgcact
>866288871417
gtaggaactgtttcctaacagacacggctgtaaagtcggcttcttttcatgtcagccaaactagatatggagcctgctgcttcctttccaggcttgcccttccctccctcccttcctccctcccaatgtcagctctcatcctcctccactccagtacttacttgcacatctgtctttttattcagactgtatatgctgctctgagcatgcctaagtattttctttacagcaccttgtgaacttgaacaagaactcagccatttttaaaacttgggcttgtaaatctttatcttaatatta
>867599221953
gtaagtgtgacagtgcccctgtggcagagatgccacccttccccatttatcctctacttagtttctggttgtgtactttgtaaacaaaattaacctctggtgctagacatcagaccagtggttgttaagggcaagaagcacagccttctcttgaagagcataggtaaagctgatcttgaaaaggaatggctgggtttatcagagctagggccagatgttcaggcgttgggtctatttcttcacaggtaactcagcaccagtatcagttcccctgggtctagactcttccctgctctgcct
>8682259104782
gtaagtattattggccaggaggattttacagttaggactgaaatactgatgtctaaattaatacaaattttgcctaactaaataatgtgaatatggtttggagggatttctggtggttgttcttgtggctgttgtttgttagagataaagcctgggtaaataacccgaaacttgataatgtagttctgcttgtccttcaaccctgtcctcctaccttagccttcttagtgctgagatttcagatgtgttatcatacatggcttttaatgtagatactttatagaaaagccaggttttgtt
>8691641570994
gtagggactgaaagagctgccctccctggtgccaaccctggaaacaaacaacatggttgacagacagttgcagctcattctaaagctgcttgggaggcagagtcagcacaatcatgactttggggccagattgaaaagttagtgagaatctgtttccaagactaaagagggctgaggtgcagctcagcaagtagtgcccctgcccaaaattccccagtgaagaactggaggcatgactcgggtggagacactgcctaggattcccccagtggaggctcaagggcaaggcataggggtaga
>870708931157
gtgagtttggaagtgggggcagttaggagtcttcagtccctaggagcaaaggataaaaaacgggaagcttgggatcttttctttccccactcctgatttatgtaatttcttttcttttcttttttttcaagacagagtttctctgtatattctttttttttttttttttttttttttggtttttcgagacagggtttctctgtatagccctggctgtcctggacttcactttgtagaccaggctggcctcgaactcagaaatccgcctgcctctgcctcccgagtgctgggattaaaggc
>8711423439695
gtgagtgacaccctccctcagctgatccctgtgcccatgttctatcatactcagttctgagagcactgccgcttggtgtcgaatctagtcactttgctgttctctaccttgccttgccttgtctgtgaggtctggtgtcttctatgtgactcctgcatactcagtaacattccatcttagtgtcaggtaaacatgaccttagggacagcttgaacattgatagaaaggagtgaacttactaaacaaagtggctgctgtagtagaaagtcttttacttcagaacaatgaacctaaactttt
>872300616602
gtaacagtccattgatgagctccgaatgctctattcagtgtgtccatatcctacttttatttcctgattaattaagacaagatgccaagtagtagaggcaaatgtccaccattactttcccagtattatatacgacacacacacacacacacacacacacacacacaataaaacacacctcccaaacaaaacatttagcttttaaaataaaaaataatctcatctcaaacaaacagctaaaggactcatgtgtcacatagtagagtaggctctttatataggtgacctgcattcctgaat
>873740398663
gtaaagctaggattcttttttattgaaaattttttctcatcctctccagttcttcccagttcctctctacctccctatccaccaactttatgttctctttctctccctctcttaaaaaaaggaaaagaaggaagctttgggtaatggttgcctggggttaaatggggaggggttctcctccagtggcacccctccccaggtctgggctcagcatggatgccctgcttgtacagagtgtggtgtcttcggtcatggacccacttctgcacctgacgcctcttggcgaagccccaggccttc
>8741524925679
gtgagttggctttttttgttgttgtcttgtattttttttttaatcctgactagctaatagcgctgttaataaactgccagttagctctctcttctctctcttcctctcctctcctctcctctcctctcctctcccctcccctcccctcccctcccctcccctcccctcccctcccctctcctctcctctcctctcctctcctctcctctcctctcctctcctctcctctcttctctccccttcctgtttccttccctccgttccttatttttcctttagtgggggtatttcttttcaccc
>875769276013
gtaagaagtaacatgtttctgttactttggtatcggtttccctttgggttagagtcagaggtaaattgctgccctttgccttgaaatttcactgaaagctggcggtagagctcagcctagccctcttacctggcatctctgaggccctgcattctcaaaggcatgcagatggcggctgctctaagaatacgatgtttccaagtcagctgtgttggcacatgctctgatctcccaactcagggctcttgagagttagaggttaaactgggctacattctactaatgagaaacagtctcaaa
>8761871659419
gtgagtatctatctagttgctttttcatttgggtactgtgacacaccatagttaggctgttttctgacagggaaattgtgagtgtgtaccttggttccttgattcttgaggtcctcgggtagactgactgggagtcctttggttctcatgcgttggttttagtagttggctctggctgggtttgaggtggtctttggttagtggctgtagtggcttctgttggatgttcattgcttcatggtctctctgttaaagaatgcgtgtactcatttcttctaaaccaattcctagacagccttg
>8771310991607
gtaatggaaaatgcttcctgccattgctgggtacttggttttcaaattggattttttttttttacttttctatccatggatcccaaatttgcagttactaactaaaaatacttatgtctgctatctgcttaaaccaaaagggtttttttcttttaatgttttaatcacccgtagcaatagatatatttttcttcaaaattaatgaaaaatcatagtttatctttcatttatctacattttaactttcatttaagtatactaattttgcttgcttaatttgtgtagattgcaaaaattttt
>87811252108939
gtaagcctctgtcacttctatttgtcctgacattccagtttgtatacagactctgtgtgtgcgtgtgtgtgtgtgtgtatgtgcgtgcatgtgtgtgcgtgtgtgtgtgtgcgtgcgtgcgtgtgtgtgcgcgtgtgtgtgtgtgtgcgtgcatgcacacacaacctcaggtattagtccttgggagctgtccagtgttgtttagaggacctgggtctctctgattaggctagacccatctcttcctcagcacagggattccctccgtgaaccactcgctatatccagttttttaatctg
>8791112119212
gtaatttgtcagcctttacctcccaggcattcctcggaccagaaacttagtgctagtcaacatttacctagttctcagtagtgaacaggactgtttgactgtttacaccttcacgcttctgccacattttgatgcttttagccaccatttacattacgcttttaatgtttcccatgagccttttcatgcctatttccacaaccagcatttgggctcagccttttcttgctgtcttcggagctatgtcatgcaaattgacatggcgcacttgagcagctgtgtggcactccattccatgtg
>88069329866
gtgagagctgggggcccgagcggagggtggcggtagaggactgggaccaaacgtggcgggcggggctagactgacgtggccgttccccccgccccctcccagcccggcccccctggaccttggggagcccctaactcctgtctgggatgctccttgcagtttctcttttctcaagcccatcaaggtaccctagtgccacacctgacttttcgttatcaccctttactctcttttctttcctagaagttggttctggccgctggggaggtcgttcactatagaattatgttgttagtcccc
>88113153137784
gtacttagctccagggccttgccgagatgagcttgaggaagctccttagcttgtcggacactcagtgtgattgacacctggtgattgacactcggtatgactgacacttggtatggttgacaccccatgtgactgacacccagtgtgactggaatggttggcatggaaggcattgacagtcatagttcttaccatttcaaatgccggcactctaccacagagtcaactctcttgtagtttgtagcgatgtgtttgtgaaattttcatagttgagagccatacctttgccctctatttaag
>8821055366666
gtaagcaacaagtatgggagcccaagaggatacagttgccagaagcaggctgtgaatacagagttggggggtgggggtttgacttgggagtgttacttccaacctgccaagaagcaccaggccagaccaacttgtctctgtgttcaccattctactgcccagcttcccagatggttcctatagaagagaactcagacataggcaatgtagaacctcacagggcctaggttgcaattttcctatgtaggtaggacacaggtcttatgtttctgatttatgactaagtggagcttggcagga
>88315965116824
gtaagtgaggcaccacgggacccccacggttgctttctcttttgttctctgttttatgtgatgcctgtgacaaaatattactgtcatggctgtgtgacgctcgcctggtctatactaagatattcagtctaagactaaaaggtaataaaaatgttcgtccctttgcccatctacaaagtaaaatccttgttgaagaagcaaatacctcagggttagtgtagggcagcatcagcattaggcgagagagccacagcagtggagtagagaattctaacaattttaagtcacaatttgtgaaca
>884894057404
gtaaaaataacaaatcagtattttcagaacaaagtacatgtgaattatttatcaaagcttacaaaataaaattgcagtgcatgtacagtaatccagtaagagaaaaagaacacaagcttactagcgcaaaatgtgtccaggtgtatgctactacaaggacgttaaaggctagaggtccttccttcaatgttaaaataagacaaaatgcaatcaattttgtgatatgggatcattgcatgaagtgtgaaaaggtgcatgcacacatatatattaaccaaggaaccatttaatcttccttct
>8857511138040
gtatgagtggagcgtgggcaggtggagattcttcactgagaacctgggcaggctctggccagcccactgcagccctcaccacaggtctgaccagttcatcactagttatggctctgggtgcacgtagacacccagagtatcattttccaggcatctattaggcacctatcatatacgtgtcacaaaatatacactggattgggtgtgtgctctgatgtatactcaaatggtaaaacctgtgtctgtcttctgaaagtctttgaggcgcatgagtacccaagattagcaaagagggtagga
>8861867168854
gtagtgtgcacgctcggcctcctcctgaccttaggttgttcctaggcctgttctggatctgggacctgactggatggtgttgctcgggttgaagctcagtggtagaaccttggccttgagtatatgagcctctggtctaacgccagcaactgggcgtttcatagtgagtgcttcttgaaagctgctcacatggatgcgttcagtctcaagtggtcgtctggaaaaaaaagatgtatttctgtctccgtgattgatgattgctgtcctgactcctgaacaatgagtagcatatgtcacacc
>887161112799
gttggtgtcgtctcattaagcatcttttgtgtgtgtacgggagccgggctcgggtcccggctggctcccgggacccgggcctcagttgcgggcgggaactttctccgcccgccgggcacttgctgtgtcccccatcgcgcgggcaaagttgctcgccgggctcgggacaaactcgatcattgcttcgtccgtgccctgctgcccgcccccctccccagatttaaacctcccgctcggaccccagcgcgctccgcgtcccagccgggtccgtggccgcaccgcagggaagtgcaactttct
>88816148128817
gtgcgtgttttatttgaaaatttggtgtgactttgtcttgacggtttgtttgaacgttggagtacggctgtatccttgtttgctttctgttgctgtgataaaaacactgactgcgatggctggtcctatgtcagcttgacacacaaaccttaattgagaaaatgcctccataagatccagctatcgggacgtctcataattagtgattgatgggggaggttccagcccagtggtgcatctctgagctgatggacctggtcttctataagaaagcaggctgagcaagcagggacaggaagc
>8891187149404
gtgaggccttgaaccattctgtccctcaatggagaaacagagatatatagggtaggggtgaagagctcaggaaaggacccttcctttgatcccaggctcaaggggacaaaggatagaaaatagtttaacaggaagagagatgaagatgggaattacaattttgtggtttgcagggtagaaggtggggttagatagcaatttgaacctggtgttctggactgagaacctgtatgtgtcacaagtcaaggccctactctatgtgtccttcagttttctcactacgaagggaacactagaact
>8901725245836
gtaaggaggccactggcattgcttgtcacctctgaggtgtctccatacaatggaggccacataaagaactggtcagaagcatggactctgcagacccaagaccacatagctggtgagagtgtggcctgtctccatttcccaagtaccttagtgatactggggtcttgtaaagagttacttgaaactgtgtctttgaatgtccaggaagggaaactgctgctgcccatcaagctgacgaacagggaagagttggatagaggttacaggtagtttgtgtgagtactgttgtagttactagcg
>8917300115163
gtaatcgtggatccctaaacctcacaaacagccaagagaactcagagtcgttctgtaggatcagtagaggatggaataagatatttctttttgaagacatgggtttgatctctcctcttcaggctactcaggactatttatacgtgtgatatgcagccaataatgactttttgacccaaaatgttcagatacaaaaataaaaatgcatgtttttgcagataaaatcccaatatacctaaagatggatgtaatatccttaggctctgttttctgactaacccaacctccatacggaagaaa
>892561013573
gtaggtacagagcaaaggcctgcatccccagagcatctctgggctcagagcatctgccggggggagggggggggcactgtagactgtcaagtgtctgagaaatggctgtcagggggtgggaggcaagggggatgcatgccccctgcacacagggctcttcattcatactgaagacttgtcattcaaatcagcaagcaagctaggaaaaagcaggggcctcagcagacggcttgtaaatacctattgggtttatagaattgcctttccttcctacttacttgccatgtgtattttaaattg
>8935998883
gtaagcatgtccactctgcagagaggtctgtctgacctaaggtcccaggagccctgagcatcccggcccttttcctctatatcctgtatcccatctaccttagggttctctaaggcctccactttccctagagcagtgtttcttaacattcttggtgctgtggccctttaatacagttccccatgttttggtgaccccctcccccactccaaccataaagttatttcgttgctacttcataactgtaacttcgttactgttatgaattgtaatataaatatctgatatgcaggatatctg
>89412139127610
gtgagtgtccaccagactgtggagggatgggcagggaccctggggacatttcagaccagaccttccatgctcctccatcttgagaatgggtacaaccaaaacaccagggcataacttagccagtaagagcaggctgaccaacctcctggccaacctcagtgctcccgggtcctggcttctcttcacattctccctcatctacccctccctctcctatgctgcattccctggcctaactccccagggccgccaaaacatcccttccatctctaatctcacctgtgacttctttcttgtgac
>89588686723
gtaaggctcccgagcctgcgctggagcacagtgatgttgaagggtcagtgtgcagatgctgaattctctatgtgggtctctcttgtgtgtcccctacatggatcgctccatgtggaccaggaccctgaaggcatcccctttgccttgcaaagaagcaacctgcaaacctgcctctccctgccgtatacacagcaacaataatattccacacatgcttagatttacttgtattgagttccagtcgtatgcttcagtagtgaacacccagttttcaaagagcacggggctggtggacacata
>89615218147732
gtgagtggccctcagtctgccccatctgaacggcgctagcgcctttgtggttctgatgttgtaaagagctgaaacagagatctgggctttgacctgtggtctgccggtgagcccagagctggagcctagagtggggcggatgaggctctgtaaactctttaggcccacgtctctggggtgtggtgtgagagatgatcttggatggcacacagtaatgctttaggcttacctaaatgtatctgtcttaacagcagttagcgggctgagtaaagaagctctaagtatagagtctggaaatgc
>8971616018102
gtaagtatttttattttattccataaatggaagcttgatttctaagattatttatattccaatctacagaacagttgttttctttttaatagatttggttatttgattaccactaacaaagaatttagcttctaggtaattttaattaacaagaatctcccaggacctaccagcatgtatatattgatgctctgaataactagaagtttcatttacttcccattcttatttagattttaacttcaattaagggctaaagtttgtaaaaataacagtatattctacactatataataactt
>898325186191
gtaaggtccaccactgcggctcccggcagcgttctcatgaggtgcttgcttttcagtccgtgtgtcactatgtttggatgctcctttcttcccgatttgtaaatactagccaatttttttgatcgtagggttttaaggaggataatttgtgaacatttgtaacatagattttgaaatgttagactaggcttgtctcataagcagcctaagaagatttaataaaggcagaatccaaaaataagctttgttcttttaagaatactatttgctcacatttgaaaaattttaagtaaaataatc
>899402326854
gtaagatggtttactactagtgaagagaaggggcagagcaatgtttcaaactcttaaggtagagcaaatgtaataaatctgaaatatggaatatgaaaagcctgataataattttaaaaatagcataaaacccagtcaaaattatagaaactcatcacaaaatattttaaatgaatttataatgattattaagttttctagcatatatagtcaaatgaaacagaataacttgcacctatagtagttggacggctaaaaaatattttagcatgatatatataaataaattcacccaatagc
>900627371348
gtaaagaaatctgcacgggaagtttgccaactgtaaccatggttctccacagagcagacctgagagcctacctaagcttaccactgtgcgtgtggcaagcaaaaccagggcctcctgaggttacgccgtctgtagcctgagctcacctggtacggcagtgtctgccgtcctcttgccctcatcctattgggatgggtgagtcctgggatagatcatattcatactcatgtgatcttgaagaggaaactcaggaacctttcagcggtgtgcacggccagttctgaattgcatgttccttct
>901382688718
gtatgtttatacaattttagtattttaagtgcccccctcttttttttttttttttttttcttttggagacggtatttctctgtgtaacagagccatggctatcctggactcactttatagaccaggttggccttgaattcacagagatctccctctttgaccactgctgggattaaaggcatatgccacaatacatgggtaaagaaaggtttactctgatagttacctgtaatgtccagttttatttacgggatacaaccatgctcatttacagtattaacaaagtaatactagttgaaa
>9021002043714
gtgagtaaccaatgcgagttattccatgtctgagaaatttccagcaaacactgccttcctacttagcagagtctggagctctgtgtcccatggagttccagctttgcctggggcagccttgcttgcttagtcctgctctgacctgctccctgctgctgttggctcgcactgcctttgcatttacccgcttgtgcttcgtgcttacatagtcacctgttcaagtcctgctgcctcaacttagattgctttaatgaccagcttttgtgtttgttcttcaactaaacctatcttgagcaatct
>903777919432
gtgatactttaacctcacacctatgtaaaacacatcatgcttaggttgttatattaatagagcccattttaaaggataatacacattttggttttattttcaggggtataacatgtgaggtatttaatgaaagtccaaaacaaacataacattgaactaaaatcatttagctttctgccgtggttgttgttttggttttgtttcttgagacaggatctctctgtgtgttgtcttggccgtcctggaactagctctgtagaccagctggcattgaactctcagagatccacctgcctctgc
>9041048113535
gtaagcttataaaacagtatttctgatcttcttctccccctctccctcccctccccacctccccctcctccttcccctcctcctccttctcttctttctattcctttcctcctcccttcccctctcctcctcctgggaacctacaacaaagcaagttatgacagttgggtccaggacgtgctgctgctataaacagtagaggatcctttatgatataaaatgttgcagtaaagtttgccgctgaccccacacatcccgtatacactttaaatcatctctcctttgcctacaatgcccaat
>9051116111828
gtgagcacccaggccgagttcgagggaaggccataggatcgcctgcctggcttcccccatcatttgccaagaggcccccttgaggagggtctggagggctgcacaatcactcaaagtaaagaaacactggcaggaaagccaagccaacaaaggcctgagggcagaaggccagcgtgggcgtggattctccaccccctgtcgctcactctgtccactctacagagtgagcggccttgcgcagccaaggaatcaaggaagggccagcctgtgccagcttggaccagctgagaaagccagaaa
>90619794149116
gtaagtttaaagatgcttgtcccccagtcttcccaggagaaccctgtgctggtagatgagagatttggttgtggctgagagataagggtataagggaagatgaacaaatgccaaaagggtgaattccagcaacttcagctgggcccctgggagagtaggcagcttcaatctaccagaatatagctctggggtggattcagggcaaagcacaggcaggtctattcaatttttcaagctggagccaggagtatgctaggagataagaatatctgccaatacctttgattcttttttccattg
>907967627847
gtaggaatgtagaattgtttcctctgactggacaagatctgaggctctcctctgagggacccagagaaggttttgaattatatggagatggaaccataggtgactggttaagagcaatggctgctctagcttggggacccagggacggttcctagcagccagtggacagttcacaaccatgtatcactctacttccagggtctctgccatgggcacatgcatgcatccaggaaaaaacactcatacacataaaagtaaataaatctttagcaacagcaatagaagactgaattgtaaagc
>90819161104832
gtaggaggtgaactcaagggctctcctgtgtgcgtacagatggatgtaggacatagctgccccagtgggaaagggtttctcttgtgaggctgaggagaagcagctgctgccatgttggcttcagcagcgcactgttcaagagcaccagcaccttgtctgtcggggaaggttgtccatactgaaaccatctttgttttcataaagagtgtgttttcacagtggtgttgcttctaaatctaatttgtttgcaaatttgttattcaaatattctggcaataaaggaccctgttctagtaaaat
>90915536152722
gtgagtaggggaagtgagtggacacctgccaaatctggagcatgtcactgccaaaaccagactggggcagtgccaggggcttttctgggaaagggttgaaagagaatcgtggatttgtcttctgcttactggaaccgtctcaacccacttcacattaaatcctcatcacaacgtgataggactagtactgttatccccactttgttgatgtggaaaactgaggctcaaggaagttaagtgactttgccaagtgacccactattgaactcggatctgcctcacaggagcttcctcttgtta
>9109392122102
gtgagtacctcttgggcttaggatggggctttctggttgtgggaattactctgggatgatgtagaaaccttccctgggattcatgcagtcccatgtttactgatgggattggaattggaatactccttttcctatggaaactgcgatagaggtttgacttgcaagctagatctctggtgatttggatgaaaatggtgtgcccccccccccccccatgcactgtctccacttggtgagaatgtattaagaggtgtgaccttgttgcaagagattggggtagattttgaggtttcaaaagcc
>9111538514611
gtgagtaacaatagtcagaaatacaagtaaaaacaataccagcctgctgtgactttgaatggtttactgtaaccactggcttctgaatccttctcttctttcttatctggtaagcaactccagaggtctccaccattcccacccacacctcatcccccccccacccccccaaaaaagaaaaagaaagaacagaaaatctgtataatctgctaagggttcagtgaaattacttaaatagtaacctctgagtcaagttttcacctgtctgcagtcatgtttccaagggctttttagcatcca
>9121237555825
gtaatgtatctgctgctgcagcaatgctgccgtcctaaaaccccttcctggtgggtggtgtcggtacatggggtggaaaccaacacaggatcaagaggggatgccctgcatcacttagctcatccctagcggtctgtggaaatcttggtcagtgaggctcagggggtggagacctgtgtgaggtcacacagtcaaggacttaggtgaaggggagaaggcatgcctgtctgtgtccctatggatatgtggttctcctccccaatccctatgcaagtgactagggccctgctggggctcatg
>91319944122613
gtgagacagcaatgtcgcagcccatgatggacactagtatgccattatatacaattcgacccagtaaatttgctgcagatactggcctagtttacaacccgagtgaagctaatctttgttcttctatttgttcacccttaccctcatggatgtgtgcgttccaaagcacttgttttgattgttgtgatagtaaaaagataaagatataagaatatgttctatggttgtggtgaggtgtgggggaaggagatgtcttggtgggcccataccaaggcatccttccccatgccccgagggccg
>91412943148378
gtaactatggtaaccattaaactgcataggtgtgggtaccatgtttcacaatcttatttagaaaaccaagggatcagatagcgcagtgctttgaatatgttggtgctgcttcctctatcaatctatagctacatatttttatacttttcctgttggtggtttagaacctgtgtcattaatgataattacatatgtggttctacacctggaaccctatatattcggttgaatttgttctagtgtggtttctgttgctgcaataaaacactgaccaaaagcaccttgggggataaagaggtt
>9152002992913
gtgaggtgcattgctgtcgtttgtagggagacggacggacggcgatcgttcgttcgtttgttatgaggtattcaacctcctgggctactgctgcctgtgcgctcctgcagagtaatggcctgagcttcaggagtactctatattataaagagtgatttataaaagtgaggctcctgcctccattcacaggtaatgtgcaaagggggctttcaacactgtacaaaagcaccaatccattgtgtgacactctgggggcttttaatatatcgtttctttttaatcctgcaactgctttagcat
>9161150474931
gtaactttcaagctgtctagaagcactgggcagtagatcttcttttccactgccatccctcaataggaatgaaatccctgctgctcctcagcgttatctgagtgtagttaagcattgtaaggacagatgtgggttcccttagctgccaccctttccctgggctacacttgcagagcacaaggtgaacctgccctttgaattagcccgagtgaagatgtgcccacaacttatttacttatgcaattgaatatgaatatttttggaagctcagttaataagcttttaaagagaatcttattc
>91717081131654
gtaagagactgtgctaaggtgtggtcgctaacctttcattttaactgttgggttatcctgtgggcagaacctctttcaaccttaatccagatctagaggtcttaatgtggatcagtagttggtgtgctgtgcccacttctgtaggaggaagtagagaagagagatgcatacctgtgtggatgtggtgggccatagcttacaatctctctctcttccccacccctccctccctctctctctcctccctcccctacctcatctgtattaccccttcctttttttccctaaaaatgaattttc
>91837364681
gtaatcatcagccatgggagctgtgtttatacctgtaacaaatgaagcttgtgtggaggctccttgggatggatggatgcagtagtctgttgaatgggagtacttgtttgaaatgactgtaaagtatgatcagctaggcgtcgtagtgcacaccttaaagcccagcactctccggcagaggcaggttgatttttgtgagttcaaggccagcctggtctacacagtgagttccaggacaaccagagtgtagaatgaagagatcctgtctttaaaaaaaaaaaagtgtgattgtcacttaga
>919286127872
gtaagaagcgcggacccgcaggagggcgggtcctgagcccgcccctggtcccctccttctgcagtgtccttcccgccccatctccagggcgcgctctgggaaagggaaactgggtggatcttggagtgaagggactaactctttgctcctctctttcccgcccctccttgcctggctgccggccgcactgccctccccctctgcacctggccccgccaatcccgcctgcagccggtccctcgctattccctcggcccccggttttccggttctcggccgacgggcgccccctgttggagg
>9201700783635
gtaagggcaggccccagttgcaggtggggtgatttgggacagatcctctgtaataaggtctcttctgcctgctgctggagccgggcagtggtgcatcagggaagcagggagacaagtagcttcatgtgtgggaactgaaaggaagcagcagtcttcgtgtcccatagttgtctagggtggccctatcttccctctccagggttgggggagtatgctttcctggagagaatttcccataaggccctgtgaaccttgctggttagcattctggacttgtatgtgacctgggggaggtcaccc
>92113345122915
gtaggtcagccctaatgaccttgctccacagtgaccttgttcatgtcttaatggtgttagtctgtacccatgagctttccaagaatgaactaggatctctatggaattctgtctctacctagttataaagtgtataaaaatatagacgaattggaaatagtggatactggcaaattagctatttcatttctatgactataagaaagaccttggggataggagttccatgtgctaagttgtgaagatcagttttgaagcacagacttttatagtctgcgcagtgaaagctgttgacagtct
>9221749232801
gtatgtcttactatttgagtgtgcttcgtgtgctggggaatggccgtggctgctgcgatgtgagagcaacacccccctcctgcctggcaactggctgtagggcttctgccattcctcctctggtctggtgtcctgtggccctgtggcatgttctagtccgttgaatgctccagttgagtccaagcctgtgaatgtgtcctgtcctgcactcctagtcctgggagtgccctgactcctaccctacagttaggaggtatggaagggggttgtttggttttttgtaaagaaagctgtgatgtc
>9231085179182
gtgaggagatgctgcaggtctcagaagttgctcttgtacttatagatttgtttgttctagtaatcagtttcccaaatagggacatttttaataaatggcacctggtttcaaagtagcttgtaagtcacttgaagtgttagttatttatttgagtgtgtgtgtgttttcaactttgtggagttgattctctttagttttgtatcggttcatcagacctgtatggcactttatctgctaaaccatctgaccagaccaaaatactactaattatattttttgattattcttagagaggagaca
>924632823488
gtatgtggtcagggaaccctgggaggaaatttggagggcctggggtggcataggtgagctatgtcaaggttccccaacatctggggacttgagggcagagtggagcaataccaagttgactctaagtaccccagcgtttgtctctttgaaagggactcagacacactggggctgcagtgaccctgggggattttattctttggtaccccattagtttatcctgatgcgtgagggatggatcatggcgatctgcctttgggaagaccctacgcgctttcccagacctttgctgcaggaagg
>9251544634986
gtaagtctgattcaagatgggaaatttggaggtggcttagaaggaaatagcaaagataatatgactctaagtcattgagatttacacctatacattttacttaagctttactaacacctatacatttttcatagattaagcttgccttagtctatgaaaatttagacagcataccactttttttctaagaatctatataatggtcacattattgcatacaatatctatatgtataagcataacattgttaatcctgattatgcattagtacattttctctggtttcactgatgcaatgca
>9262904131210
gtgagtggatccaacttttgtaaacttaagctggtctggaggtgaggagaattggaggtgggcaattttgtttaggattttggagtttgccatgttctggaaatagcagccgtactctttcctaacgtaactgattctaagttgccatctcttaaaattgaacactcattgttatgtgatgagtgacatgcagagatgttggggattcccctaaagacttgtggctgtaggcttctctttttccctcagtgtttctttgcaacatcagctgcaactatcagggcaacaaccaggaaagat
>927742136558
gtaagtaagatgcagatccgagtggcacagagtggtgggtgtgccttacacagcaccatgtatcccgtgtgggacccttggccccctcaccctccttcctgtaccagcgtcatcaggaaaaacccaagtcctgagctccaggtctgctgagaaaacttaaaaaaatatgaggtatcttggcacataaaaggattttgtttcccgtgaaccgacccttgtggtgtgccagcggccttgtgagagctcccagcataacctccaccatctccctgagggacctgtaaggaggggacccacaac
>92814267117864
gtaaatatgttggtctaaagagaagtttataatttcctttttttctaccactagaaattttctttccttttcttttcctcctcctccttcttccacattctgttccttttcctcttcttcctgttcttattttcttatttagtacattgcttgtatttttaaataccatatctctaaaataatgtacatggtaaaaataatcaaatagcataaaaggctataaatatatcgatgctctcctatttcctcctcccatttccctctggggccaccgtgactattaggcttgttattgtaggc
>929421488217
gtaccgagagccccagagctagcccaccctgagtgtggccacgagaagggacacagtggcagagttaccagagcttctatagaatgccactgatttaagagagacctgcagttagttcccaaagaaactcaggacaagtgggtaactgaggtgcctgtcaacatatcaaggcagggtctcctagcacagcatctcaggtaccctgtacagagtcatggttgctctcagcatccccagctctccagtctctcagcttccctctggtttcccagcttccttctttcctatataacccagcca
>9301650730460
gtgcgtagattcatcccaggaatcattattatcccttaacatgtgatatgcctggactgtatgcctgctagaagggtcctgatctccctacttccctggaatcttctccaaggtggaaagagtcttggtggagctcttaaaggggaagctaatgtagtagctactgcttagcaatctggtacccagtggaaggcaggagggtaaggaatgaggatgggaagcctgggaaagggggttgaagctccatctttttgaggcacagatgatttgctatcagacgtctaggtgtgtgtggtaggc
>931212261073
gtgagcgcgcgcccagcgacggagggcgggaggacgggtgggggaaggacgagtggccggggtgggggtggcgcgcggccccggcagtcccgcaccaccggcttgctggtcttcctgggtcccctgctgtgcgtctctttttttttcccctcgcaccctcccctatccttgaactcgcgccagacacgatgggcgctagcgaccttagggatccccaagttttgctaccgcagagcctgactcgggatggggctctgcacgcgagggaatcggcctcaccctgagtgacgctgcggcggg
>932733521202
gtaagtgtccttttctgtcttgtcggaatgtacctgctagtccatgaagaattggagagagcaatccaccttttgcaagttacacattgtcaggagccataaagggacaagctaatcactagcaggtggtcatcctgaaatggcctgcttcggattattatataatctgcaacaggcatgcccttattaagcaaggctgtaagggactcattttaggaaatattcctgctattaatgtgcttttcctgttattattaaaaatatataacaatcactaagtaggagcacacccctttagag
>933932918831
gtatttgtctggaacccctgattctcagcctggccagctcctcctcaatctggtaaaaccgttgcctctcaagcttggtgacctgacaccatagtagaagaagaaaagaaagtctgacttcacaagcatgtgtgtgcatggcttggtctacctctgaatgaaatcagtcaacagaaattaagtccccggggctctgacatcaccctttgtgttgctgtggttgggaccactcctgactaggagtagccatatgactggaaagacctgtgtgtcccatccccatccccacccccacttccc
>934194868072
gtatttctgactatttctgactctgtctccattcccatcagcatggatagtggctacagagaagctactaagacaatagatgccttcccaattggcaaactatgctggcatgaatgggggaacgtcccaaagccactcttggtctgctctttcagaaaacacacttcacagaacgtgactatgtctaaaagactacagaaaaactatgtgaacgcctaatcacaagcattattcagatgtgatctttaagggatgagaccagttaggcaacctgactcacagaaggcaaggctctcattt
>935167051988
gtaagtacttatccagagaacagattgtaaaaacaagcaaacggtttgtcgatattctcatctagcaccttgtgtgctggcgccccctagtgtccggtttatgtctaaagacgctcaggttaacgtgattttgaacttattgtcaaggaaaccttgtctgactgggcccttttatttaagatcttttccctcctgtcgctaaggttgactggcagaagaaaggacggcagcaggcgcaggcacagtcattttccttgatggcagctctcttgtttggcaaggtctcttcacaaatgcttt
>9361301095552
gtatgaagaggatgggcctatctgaccaactctgaccctacatctcattgtctctcctataacattcgaatggtcatcaaagatttgggcaaagaggctggggaaatagctttgaaagcacaagactgtgagtttgatccccagaacccatgttaaaaaagcaaaaagctggaaagatgacttactgggtaaagacctgttgtgtaagcatgagtacgtgagttcaaatccccgcaattcacaggcatagtgtcatgttgcaaccctgatgtgtctgtaatcccagtgctcctatggcaa
>9378618106290
gtatggaatgatgtctttcaggaatgataggaagtcatagcagctgtaattaacagtacaaggtctggacaagattggtgagatggctcagtgtgtaagagcactgactgctcttccaaaggtcctgagttcaaatcctagcaaccacacagtggttcacaaccacctgtaatgagatctgatgccctcttctgaagtcagctacagtgtacttatgtataataataaataaatctttgggcttgagtgagaagggactgaatgagcagaggtgacaagagtgagcggggcagactagag
>938139115987
gtaagtgcaagatttaagcgtctccatagtcatcatgtttacttttgtgaatggttttcagctatgactcttgtatggtgaagctatttttaagattgtattgaactttttagttatattacttttaattttatcggtttgagcttatcttctgatcatatttttattgctgatattcttaaatacatgatagttcctagtttagtgattgccactataattggaaaaattgaatacaatgaattgcccattcctctgatataaaagaaatttatttttatgcaaataaaggcgataact
>9391829437032
gtatgggaaagaggcccaggtgtaatacacgtattgaatgagcatttacattttacatactcagttgcatgcatgcattgacaagcagtcaaaccagactgataacttaacttagttggtagagttaaagccatgtatctgattcccagcacatatagagtaggcaggatcagaaggtcaaggtcatactccactacgcagtaagtttgaggctagcatgagacttgtttctaagagagcaatgccaaccttaaattgaagaaagtcaggttggttccaaggaaaaaatattgataatta
>9402064198425
gtatgtcctaggtccccgggtgatattaatgatcttcagagcagcaggctttgattgcccctctttgctatatcaaacaggggagggtacgtgaaatgcttactgtgctcggtggtgattttgtagctccatgcttaggcagcgcatcctattaggctgtttctagctttgaggagccagatccttgtctattcacactccgtctaccagctagggagagcagcctagtccagggcctctctgcctttcctcaggcacgtagtggggcctcaggcacgtagtggggcctcaggcacgtag
>9417475115800
gtaagtctctacattcttcctgtggttttcttcttccttgtctctctgatgagatgatgttgaatgtagccttataaaccagaaacttgcctgtcaatattcaactttggaggaaggttttgtaaaatcaaacataacaactcgtcgctcttaacacatgtgcagtatccacctatttcctgaatgaccagtttggtagactctaggatggggagcatatgaattgagctgagatataaagttattaatgctgttactccaaacctttatttcttctatcctctggctcattttatatct
>9421155316119
gtaagttttcttgcaagatcccttgctgctggcggagaggaggttgctggttaagttggaatgagtgttcagttaagcagctgactaatctaggagtaaatggagctgctcccttacctgaagactcgttctgtaaagttaaatatgcaagagacgctggcaagaaccacatctcagcccttgcaagtttttttttttttttagagtaatcaaaagctcaactacagtcatttttttcttcaccagagtattagcctgtgaagggaagaaacccaggtgtcccctgtcctacctgtggtg
>943267819837
gtattaataactgataagttattgttcaaacctactctatcaaaattatctgcttttctgaaaactgaaattagttttattccaccggtgcaagtggactattccattaagccactctttactccagcactaaggcaaactattttctgtatgacctgagatttttatttaaagctacctggatgttatatgcttcatctgtaagatgacttggaatgactgatctctagggatccttccaattctaaatcccttgtgcactattgacacttggaacctaaaatttgcatctctgagtat
>944918134337
gtgagtagtttatgctttccgtattgatcgtggcaacttctcagagaattcttgttggataaagagaatctaaaattatggagttggccctgcctcgctgatgtgcacactggcctctcaggagccacaggttgggtctggtgtggggggtttgagacactgtctcacgtagtccagggtgcaatccaatgccgggtcctcctgcctcctcctcggtactggttaccatgtttgtactaccatgcctggctttttggttttaaaactaactttgagctgactccctctccctgtctcact
>9451831627028
gtgagtatcgccatgattctgccccttcccctctcttctatgaactgagctggctgatagcttcattaaattgacctaaaaagagagaagagggatattgattcctgggcatctttaaggactgtgtgcttcaagaaaagataatttgtccctgagaggaagctcttgaccttcttacgtgatccagggatctagacgatgctaaccaggctttgaatgaaggaggatcacagtcaataacagaaatgttaaatgttcttcaagtttgtcttccagactttcctcaacttaaagtattag
>9467097131059
gtattgatagtgtagttcaaaaaactgcttgcgtgttgcataggtttcaggtttcacaactgtgaagaatttaaaattaaaacgtataaattgtcctagtcctgtgagagcccccattttaattgtccatgcatgcagggagttttgttgaaagctaagcaggaaatgggtattgtaggtatgactttagggattgattgcacctcaacagttaaacccataggtttctcagggtggattatatctgtacccatttaaaatttggaatgcagttgtgcaacatgaaaactgcagtgacat
>94716110102079
gtaagcacgtatttatttgtttgcatagagtaatacagagtttgtgagctgaggggcatcttagcaagctcatgggaaaatggggaatgcagagatactaacctgattggactcacagattgcccccccccccaccaaattgcaatgcttcaaaatgggatccacaaagttctacaaggcaggctaccagttctactctctaccattttgatataaatctcttttgcattcataatgtgtgtggacatctgttggaagtcttcatattgcagaaaagtacaaaaagggcaaaaagagacc
>948340463159
gtatgtttctcttccctgtttctgacagccacaatatccacttccccctctccctgcaatcagacacctgatctctgtgctcttaaattcttgggacagcttggacagttgtggaaggtacatgcatgtggggctgaacttcacattctgcttcaacccgggtaccaacatggatgaatgttgttctcctgcaggacctcagagcccatagtttaacacaggacacactatctgaatcttccctaggcttttgttgtcaggtcatatacattctatcttactacaatctcttagggacct
>94916764154049
gtgagacattcttctgtccacagcacacagccaagcataaaagccagctgccctaggtctgcagcatgtgtagatggactattggaatatccagtatcagccaagtggctgggcctgtatcatcctctgcaagagagcccccttagaacgaaggagaactgggtaagaaccaggggcctgacacttttcagtcctaacctttcttgtaaggaattcaaggagaagaaatctaacatatttgcagcttggaaagctgcagagaagctgagaaacactgttgaggaggagaaaaaccacggt
>95015136126008
gtgtgtgagttgtacctccccgctgcacgtgcattgtagttctgtgccctcccactctctgctcttgtccatcttctgctagcagagccaactgttggctttacagtcagacacgtgtgtggctgttactgtcttacgggagttcgtgagaagcctgggttgccatgaccctttttttttttttggttttttttttttttttttttttttggtttttcaagacagggtttctctgtgtagccctggctgtcctggaactcactttgtagaccaggctggccttgaactcagagatccacc
>9512095793088
gtacccacccaccagctctgacctcctgcccgaggtctcagcctctgcatgcctgccttcgtctccgcctgaggctctctctcttctagcattgattcatttgttcagtagatgccaggtggtcgttgactccttccgtggagtcaggtcctgtgtagactgagaggacaggatgcagacatgccaaggctcagcagcgcttaggctgctgggagacagatacatagataactaaaattgatgcagcatgaccgtacctagcagtgcagcaggtaagtcccccaagtccaacgtcagacg
>952104176762
gtacacacagaatgtctctcgtgtttgactccccttccgctctcttcttcttctctttgcctcatgctccaccagcccctcctgcctgtacgcctgtcctctgcatgcagcccctcctctccccaccctgcctcttccatatccccgtccctcctgagagtgcctctcaccccatggttcctccctctcatggtgaccccatggcctcagactatgcaatgcctggctagagctaagggcttgtggcgagggagggtgcagttgcttgtgcagagccctgttctcttctccctacccccc
>953766182564
gtaagtttgcaagtatgtcttttggaattcaagtgaccatttcaagttttaaagttttggggtgaattgcatggttgtccctctagcctccttcctccctccctctccctcccctccctccctctctctctccctccctcccttcctgttgcacttgtgtgcagatcttctcttcagcatgaccgtcagggggcttcagatcagccatcacacagttgtcttcgtcagaactcagaacagcttagcttccttcccccagcaaaggtcgtgtgtcttaaatgaacactaccatcaaaccaa
>9541921796513
gtaggtcctgtctgccttgcttgctccttccttctctagctcaggggctgtgtcagggtgtcagctagggtcctccggctttgaggacagagcgcccactggatagtcagaaacaagggcaagtattaccacacagaacaaaaggtctagaaataatgaagactgcatctgtgacattctggtggctcttcctcctttagtggcttaattctcaaagcaattccaagatggctgcatgccatatatctcacccattactctactttctggatacataaggtagtgtatcggtttctggaa
>95515552154638
gtgagtgccttgagttgcatttgtaattttttcttagagtttaaattcaagttagtgcctacctcctacacacccttatataaaaggcaaaaacggcttcaaaatgtgttttctctgttggatttggagttgccctgggcagttcactgggaaatttttattgtataataagggaatatacattagtcaaactttgttagctccaaagaacatctgtcttgaaacaaacacagtgaagcaaaggacctaatgaggcaaaatatagagaacacagaaaatatattggatcatgtcctgttt
>95615359154421
gtgctcaacatcatgaaaacaatgtcaaaggaaaaattctgatattctaaagattatcaattattaattttcagggtttttttttgagacaggatttctctgtgtagccttggctgtcctggaattcactctgtagaccaggttggcctcaaactcagaaatccgcctgcctctgcctcccaagtgctgggattaaaggcgtgcgccaccacgcccagctattaatgtttttttaatattttgttttctacaagtatattgttaagcttaattaataaatgttgagacaaggtcttgctc
>957592979665
gtaggcgatagctatttgtaatgggaatctgtgggacctgtcgtgaacttgtgctgtaagtttttccccagataccgaattctaaaatcacatagtcactttaagaatacagtggtgtaatacttttataaagtaatggtattaaaccttattaatgttacgacccttttaagatggttccccttttgaccaccagctgtgaaattactatttgttttttcaagatgggtttctctgaatagccctgactgtcctgaactcactctgtagaccaggctggcctcgaacttagaaatctgc
>9581344588957
gtaggttcctccaccccaagataggaatgggtgggcaagcccaggctacacagctgtcctgtccggccccacctccttggcctggtcactctgtgtctcttctaacccccatcccctcacctggcctaaaacacccaccttagcgcaccacaggtgggttagtgagtatgactaagggaccaaaagcatagactattaaaaaccaggctctcctgccttacctgactgctaatttagaattccctgtgggttggtcctgggaatctgggttcattaaggatgcaaacaccactctgccga
>95920988117389
gtgagtatcactgcttaaaccagtatagaaaaactgtgcatggaatccaaaactgattgttaattatagagtcataagcataagcattggaatgtttggtctcagaagttgcacttagtgactgggaagcttctgagtcagttgtcttttaaggttctactgatacatactttagtgaccatttgtgaacactctatttcaaacaattttttttttttattcttacccagagcctggcgcatctcaaacactggtaaaaatgaaatgaatgaatgaatgaggttgtgaacaatgagtaga
>9601071870023
gtgagtaaaatgatgacacttttcttgaaaatctggctgagaggctcctctgcagttttgggaacacaccttcacttttagaacagaaggtctataattgagtggggacttgtctgtcttgatagaaatatatcaccaagtcttcttgatatgacatgaagagtaaatgttaacatcgttctgttgttaaagaatggggaaaatgaattgctaactgccagggagaggaaatgacctgttagaatacagagcagaccatcagtggtgatgacttccttcctcgttgaaaacagacccagg
>9618652125531
gtgagttggtccattgcgctggtctgggtctctacagcctaccggagccttcaggggaggcctaaaaaaattgtcttgaagccaggacagtggctacatttccccattattttctgcctgtcccagagtggagtcccattctccaggtctcggcaagaccgacagacccccgtggtcactgggtaaatggcagggaaacaggaagtggtaaaaaggaagccagccaggtcctgaaacatctgtagcctttgggaatgtacgtccttcctccctggcctctggcaagccaggcgtagcctg
>9621548851753
gtaagtttcaaaatcagggtagaaatcaattattgatttgaatgccttatggtttccagaacagtgagcagagtgctatggcacagttggttataaaattgttcaaacaatggaagcttcattttcaatgtttaaagaaaccaatgtatgtttgtataacatacataagtatatgtatatctacatgcttcatagataccaaggttcatttttacatgtcgaatatataaaaatatttgaggtaggagggtatgtagctaaatggtagagtactgtcctagcctcttggatttgatacac
>963583769568
gtaagactagaattcatagtaagactctcttccctgcttccagggcagatgatcagttccaaattaatggaagagtgctcattaatttggaagtaaagtatttttttttatttcgtcatacacatttgatggttttatggagaaataagtacagactgaagtatagattttgaagtatcagctatttttctctaaaacccactctctagagttctgagtctcacttcccttgagctgttggctgtgatatcacatgatgtagccatagatattacattcattaactcacaacaactatag
>964784210848
gtatgtacgttctgtcttttttcaagttgaaaaaagcccacatttatttcttagtggctaattctcctagaaacatttaattagagaaccttaaaatagcatcctaaaattccagtcgtcatagagaaaccattacgtcccagacactttgttgttctcactttccttgtgttcttctggtatggaaataatgaacttttctgtcatatttcctcccccaagaatcaatcaaaatatttcctagtctatgctgacaagatagctcaccagagaagcacttgccacagattcctgatgtta
>96514521792
gtaagagaacttgacagacaaatcagtattcttactaataaattgcaaataagacatgtgctttttttaatttgtcaaagcaatttcgttatattagagtaattcacatctgtaggtactactagttaatatgctttcattgtaccctagttaaaaagaagtattcatatgcctaggtcacaatacatgtgaacatattatatgtttgctagcaattgtatgctatactgtaaaatagcataggcgctatcttctatttaatctatttctggggattttagagtaaatacttaaataata
>96613840135494
gtgcctgctctgtctcctttgatgctgtggcactgttcgcaggggtctctggccatgcctgctgtgggtgcagggtccctgtgatgggaaagacccctgggtatgtgttgctttgggaatgatgaggatgtcttagtttcatttcttgtcggtgaggtaatataacccaacaaaagggaactctaggggtaaagcgattcctgggtatagtctgtcatggcagaggagtcagagtgacagagacatgaaatacttagtctactctgccaggggacctgagtttagttctaagcacattgt
>9671833030625
gtaatagcatgaaattaggttccatttatcataccacaatttcattttactgccaaacagaaaaagtgatgaactataccatagagaataaagacaataagaactgtggatttttacacagtttcactttattaataccatagaatagagtcaaagggctctgaaacacatatttaggaaacttttttgattgtcagttggttccaaggaatacattggcacaaaggaagtgtcacataattcaaaattacaaactctaaacaaccagttgagaagtcagttagccagagagtttgtaga
>96820800103772
gtattagggtggcacagtcacagcagcagccaagtctcaggcgtggcctgattcaatccatagagaaaaaagggggctaattgtatttattaatgatggtcatgattggagacacatcagcctgtaataaatgatgtagttatatagataattaaataaggcccagactgaagtaattaccaagttgagttggaatagtgctgttctgatactgacagcatttctgtagttgcccaaggagaaatattccaattacaaaagatattgaaaatgaataagaaatttaaatgccacaataac
>9691794695860
gtgagggggcggggccaccccaaggaccgctgattccacctcctgcttctcagggatcggaggataggggtgggacattgtatgtgtgggcatgcgcgcgcgggagaggggggggggcatttctgaatgtctttgacttctcatgttaatcagaaaccagaatgggggtaggccgcccttgagtcttgctaaccccacctcttgcttctctgggaccagagagcaggggcagagccctctcctagggcccctgactttttcttgcttcttggccccaaggactagagagtaaagataggg
>970271444319
gtacatgacttttctttaacatcacagttcgcatctttctgttgatagctgtctaatcaaaaaagctgtgcctttataaggcactttatgaaaagacaatagaggtgaagtcagaatagcagtaataatttgacatttttgtctcatcgttttgttttaaattatcaaggaatttagaagacttttttttttttttcctaagagaagataggtatttaaaatctcatttgtttataaagactgggactcattttcaaagcttacaaaatgcagtcctagtcagggtgatgaatttactta
>9711811739101
gtacggtcttagcagtctcaacagagtccccacaggtcttcaggtctagtgtagcgcacatccacacccacacatgttcccatgtgttctaagaaccccaactgcatgctctgtgactctgtccctgtgtgacaatgtccatacagatacatttgctcccacatgtgcctgtgacacatccaccatgtagataaaacctagtttgagcactgttgaggctttggaagacacgatagtccagtcctgtctggtagcctcagccaagaaggacatgaaagcaccaagatcaggaccctcagt
>972522252127
gtatatttttatgaatacaatagtttttaatccctaggcattataaattaataacatccactgcttttattcattttgattaattctcaattctgtacattttcctgtgtcataggctttagtggctggagctacctgctgttcatggactttccagttactagtttactacctgggactgttattcttgtgcatattttgttggttaagagagaaagaattagcaatttagtttcttcttccctcctacataaaggaatctagtatataaacttggcaacttaaaggattatttcacag
>973311044227
gtaagactcatttcctttcctgtatgaacatggaagggtgcaggtgttggcatttcatttgtctttagcattgcaaggtagagatgggaagaaacctcaactataggcagcatagtgggtttggcaggactcctctgctctataactgttatagcttatgtatactgccttgtgagtcttaaaacctcctccatttccaagtcttgcaggagcttggtcccatttggaagacatgactagacaaaggtgactactaatgcttcacaaagtacaatgttgctcttgctatgccatcccatt
>9741741057131
gtctttgcagtaagatttacctctttgtgtgcagtggtcccacagtgggaccctgctggctctggcttctgggtggcttacactttcactctatatggatggcagctctgcccattcttagcactaaccagcctgctctgctcttttaactgacatttgttcaccagtttgacccacatgtcactgtgcacactgagactgtatgtattctggaagccttacacactgggtctgtattgttttgccactctatggatggtgtctataaactctccttcctcatcctcttgttgactagat
>9751074421043
gtgagagcttgtttctgccctggctgtgtgctctagtgttcctcacacggctgtagctttgctgtgcttcacccatccgcccttccaggcacacatcctgctgaacccactttggaaaagcactgtcctgaggtaggcagaggccctatggtgtctgactctggtgagctcttctcagtacagtcctggcagttctgatcagtgaaagtgtcctaataagttcttaattgtgtgatagttgtttgttacagtgttagtatgatttattgatactttcttacttaatcaatgtaaggactg
>9761389079757
gtatgtggttgattaataggttatagtagagaactctaaagccagaagaactatgtaaaaatcatgtgcgctgagcatggcggtgcacacttgtaaccccagcacttggaaagctaagacagaattgcgagttcaaggtgagactgagttgcatagtggcttgagggcagcctgtgctacatgacatagtaggctcgagggcatactgtgctacaccacagcctaaaccacagagaatcgcctgcattaactcctgatagtctagatgggagaaaagcagactcagtctcaagagctgag
>977970833593
gtgagcgagcaccagccctgccactctcccgcctgcctggacactccagcctgaggggccagggtttgggaccagccttctccattcagcccactcgctccacctccgccctctgggcacagcctgggctcccttccctagcatctgtcctcccggactccaagtctgagcccagcccagatggttccttctccactcgcggacagtttcccctagacttttggtcttggttggatggatcccctctctgtgtccgcttctaactctcctgtcttttatcctacctttaccctttggttg
>978635478512
gtaaatgggggtttatgtttgaatcaatgtagtatttacttaaacatgggactgtaccaggccctgaaatgggcagtcatgcatgaagagcaaaactcgtgtttagttgagggaggcaccaagatggaaagcagaaggtgggtaggtctggctaactcagagggtgttagggaagtcatgaaggtccctgactagggtaggcaaatgagttatgctaacattggtggtgagaggcttagaagaggacccagaaagcctctaggtcccatggtggaaacaattgaactgtatggcagcata
>97910557104970
gtaagaggtggtctggggatgcagggtggggtgggttagaagacctctgggtcaggctgttccaccctcacttgctgtctgaccaccctaagccagtggttctcaactttcccaacgctgtgacccttcaacacagttcctcgtgttatggtgacccccccaccataaaattattttgttactattttataactgcaattttgctcttgttatgaatcataatgtaaatatttgatattcaggctatctgttatgcaacccctgtgagggctgagacccacaggttgagaatgctaccct
>9801748956553
gtactcactgatattttatttagaggctccaccattcacctgtaagggcagtaaaaacctaaatgtttttttataagaggatgccagagaaaactggaggtggccatccagttattaagctgcagcctggtggtgtttgctgtcatttgccctcacccttcttaggaaattgtttttaaatgtgactcagctaaagtgtcagattggctgccaaggagcctgacagctcagagtgtataagtgtattccaagggcctttagtcagttccctgggggataatttggcaatttactatgtca
>98176483605
gtgaggctgacttctcagaggccactggggggggggcatctcgggggtgtggtcttttgatttgtacccccaccccctaccataggctgcctgcctagcaaattttcaattaaatatgaggtctgaaacacacgcacacacacacacacagaatcaagagtgggggtttagtggagctagagagctagctcagtcactgaagtgtttaccaaggaaacatgaggaccaacatttgatctccagaactcacaaaaaaagcaagcttggtcccatgtgtgtcattccagattagtctactga
>9821310259421
gtgggtttgtcaaagttgatgattctttaccttaatgttctagtttggatcactcaatatttcccttctgtatgaaggtgtgaaagcttggaggtatatgcttaaacacagtttaaaagtagtgaaaattacattgaaatttggatgcttaaagaagtatacattatagttaaatgggagataggctgccaagttggaaaaaaaaagttttgtttgaaaagcagtcttgtttatagtgttatgcctttttctcaagactataaatatattaatagcagtgatacaaatgttggaatggag
>9831061388632
gtaagcaactcaatttaaggcatattttacaaattgcaaaagttgagcatttgtttcttatatatcttgtgtgatacctagtatatgtccacgtgtgggaggcggtgtatatgcacagggagctgactttgaactcagatgtctttctcggttgctctctcctttactgagacagggtctgtcagtgaacctggagctcacagattgagatagactggttgaccatgagctctggggaacctgtctgtcaccgcctacctgcactgaggttccaggacagtctgccctccatatgagtgc
>984873223628
gtttgtacaacttcttcaaaatgagttgcttgataagtttactggggcctcctctaaaacactgatttagatgccctgtctgaattgagccatttttgagagtttagagctggttgtttctaagtaggtataacggagcaaggaaaacttctgagataaagtagtaagtgcatttgttttcttaattttctatattagttacttaatagaacattaagtaatgagttgatcagcaggacaatcaactttaagctagcacagagttgggtgctgggaagaatgtgagcccgggcctgatct
>985878854412
gtatgtcgcttgtctccttggaagcaagctctttactatgtactaataatagaagtatgcgtgggcctgtgtgtgtgtgtgtgtgtgtgtgtgtgtgtgtgtgtgtgtatgtgtgtgtgtatgtatgtatgtgtttactttgaatatatggacatggttgcataaaccaacttttattaagaaaatgatttttgggctggagaggtggctcagcagttaagagcactgactgctcttccagagatcaaatcccagcaaccacatggtggctcacaacaatctgtaatggggtctggtgcc
>986896323084
gtgaggagatggcggatcttctgggtcctctggggtgtggttgccatggttacatgggaggctctggtccctgtcagggtagcagtgtcctctgggtgtgtgaccttgcactcctcatgtgggaaaacaccagcaggcaggctcaggtggcaaacagcattcattgcctcccagctgacttgtgtggtataactctctgcggctggcttccgtttatagggggattaggaaatagctttcaagattttttttttaaaaggacattgattgcaaaagagacgctaagtaaacatataaccc
>9871024172918
gtaaagaacacagagaacacacactgttctagggattgtcctcagtgcgagccatgccacctcgcatgttggggagtgtgagcctagtgtaagatgcaagcgggggggggggggacttctggtcagtcattgtacgctaaagtgaccatgcccatggtaaccaatctgataagagatctgatagcttttaagaggggttaattcttcttttaaaaaaaaaacatgccacttattccattttggaataaagaaacattatcttataatcatatggaactttaacaccatttgatgaaagat
>98819384146917
gtatgcactgacctcaggccctttagctcccagcctggttgtgctcccagggacccatgtgtgcgttagggcacaggaacccggggctcactggccaacatgatagagaacctagtacctggaaacacctaagttcccagcaggaaggaccacttccgggagaaccccttgccagaaggaccacttccgggagaattccttgctcagccctctgccatctgccacaggaacttcttggccccaaaccttggcccacagtctcttggctctttccctcctccctgaagcaagctttgccca
>9891362779615
gtgggtcgccccttgccatgtcctgtcactgctgttccttaacctgtccaatggggaattttacattcttgccctacatggtcgttgtgtaggacaacagtgcctgggtttgttcaccttggcccttttctcctctccaaacttgtgtgtttttctatccttattctacacaggttaagtgacataccacatataaagtgcttagctcagtgccctgggccatagtagataatcagtcgttgatataagttttttggacaggtcgcgcgtagtggtgcacgcctttaatcccagcacttg
>9901762089896
gtactggacactttgtggtttctctgatgtaactgcaaactgctcttctttctctcagcagcgcttttcagcctattcccaccctccccaccggtgcctcccttgttccccttgatgcttgcttgaatagagtgtgtggatgtcactgaactgagtgcttggatttttctcacctcctgaatacaggagctgactggtttatccattggggactggctgcttcctgattctcacaagatgaatgagtcaggaacgtgtagtcatgagactcactttttcttggggtgcttcagggccgca
>9912084350307
gtaagcgaccatcttcttgataatacactgtgcctgggggagagagatgtcttacagcaatgtaggttagtaccttgttcatttacaaggtacttttgagttcttgttaatgagggcacaagacctagagatcaacagcatacctttagagtcagggacatgggttcaaaatctcaactttaaaatgatacatggtaagtgctcactaggtcctatttgttatggccgtttctgagattatagttattattgtaagtggagtgttagcaaatacgaggacatgtttttaaagacgttagt
>99218791144388
gtaagggacccccacggggggctgggacccttgtagggctacccttctcctgcactcattcactccctcagggtttggttacaaacacaaactgagtcagccctgaagagcatggggtgcctgactggactgacagtccagcccaccagctgttttgtgaatcttttcattagggagcacactcatttatattttgctttttgtgttttggtaccataatagcagttgagaaattgcttttgtgactggatggccacagaatctgaaatgcttgctcaaatgcttgctctcgtggcccct
>9932095298041
gtaagttcaggccatctatgtgagtctaattacaggacgggaactaggccaggccttcagacatcgtctgctttatctcctgttctttacaaaccagtttgttgttaaagcatgataaagatagaacgaacgctaacctaggtatagtgacacaggtctataataccagacagaaaggatattaagttcaagaccacttagtaccttagtcttggttgtctgatgacacgtcagaagtatctttcacacctgccgaagaatatttcctcattgaattatcacaatcttaaaatttgaagt
>99467127758
gtgagccacgcccctcggcatctactgttagagctctgaaggagcagtccttctcaggctggctggccagtgtttaccaccaaattgaccaggaaatgtgacccacaaaaggctgggctagtgttcttcagggaaggcctggaagtcttgaggtggggaggaggcttgcccagcaaggcaggcaggtgctcctttgctgagccttggaggttagtccaatagccatggctgaggttagtctgtggtccttccacagtctctgggcgctcaggagtcacatggtcactggctcccccattt
>9951493483096
gtacagtggaagttcaatcattcgtttgagttattcacgttagtggtaggtttatactccatcacctctgggaaaagaatgaggctgttttgcagtatttttaaaatgacaagtttgttcccccagtacatctgtagaactgcaatccatttctattgtggttctcactggacgacaagtgttcttgtgtgaggcgagtggcttcccctactataggcactaatgtgtgagtcaatgtctccactgactgtcttccaggtatggatggcggggatcacaacactgaggataccatttcta
>99612895149100
gtaattaaccagaattaattaattaattaactaactaactaactttaaaaacacgatcttaaaggtgcagagctctctcccccacatccgggcaggatgctcccttctgcccccctgcgttcaggccgtttgtctctgggcggaggctgggaatagggaagagaaagtcttcctagagtgaccctcagtgcctgaagatggaagcaccctcagcttgtgctcagaattctgcagtaggaggggaacacaggctagaagtcggggctctctggcagagttcacctcaggggtttttagtaa
>9971829890212
gtaagtgtccagggtttagggctgtttccatccaactctggtcctggcaggacagagggaagcaccccagagctgccagcgggggagtattttggatagggatctataggtaagtttctgactgataaaggttgctcatcatttaggccttatctctggtgacttagtggttatcaatgaaattaagcacgcaggagccagtctctgctagtctgtaatacagcagataagtgggcagtgggctgtgtacctgctgtgcctctgtcctacggagggtggggcagccagggatggagagta
>99850770613
gtaaccctttccacttaattgctaacagattgtgtgtatcatttgccagaaatgaatcttggtaaaatgtggttttggagctaaaataatacagtttattaaacgaaagtagaattaagtgtaagttattgccttcagtggaggcaactttgcaccctttctgtctccctggttcatctgacagtgtctggagacatttttgattgtcacagctgtggctctgtgaggagggattggtaattgccatctggtgggtagaagcccgggagaggaccagacatcttacagcgtacagaacag
>99988496345
gtacaccctcattccttgactattactcgtcactcacgtaccatttcccctcagctggctattacagtgaacacaccactgaccaaagttcactgggcctgagttgaatggacggcagaggattatgtaatatggtgtacattctcactagagatacggtcgtgaaatcatcaagaaaataacctgcttagtgttcagtgaatgaagaaaagaggtcaatgtggcctgctcttttcagatagaagtcagaggtaaagggaatcaggaaagatacaatgggatgagactgttactcattag
>100016677108703
gtaagctgttttcatgagtttggggctcggataagtaagctggtaatgggatgatctcagagtatagtaaaggatatgctgtacttcgtatagcagagtatatgtgcgccatttcatttcatcgtcattataaagctgaaaaacatctctgaaattgaaactttgggggtcagccagccctattttcatatgcagtaaaccatttttttgtatacaaaaatgggcattcgtgaaacaagtagccttcggctggctgtggtggtgctgggattgcttctgggtacctactgaacatatagt
>10011218213252
gtatgtccctgtgcaatgaacttgtaacactgtttaagtaaatattctttcgcacagttttctcaattaaacaactggctcttcctattctaaccttcagttacagaggttgggcaggagtgaactatactatatcctgaggggaaaaatactgaagaaaaaaatggtttcacataagatacaatgttaattttaaggcattggcaaggtgtcccagttcccaattaatgtactcaattataaatcccgcagcagtggcagctggctacctgccccaatgttctgggtgcctgaatgaat
>10024016129739
gtaagagagagttctttgattgtttcccaaagatgggtcagagttttgttgctatgagtgtttgggttcacagtcatttgtgaaagtgtagacatcacatacagaatgcatggatttacttggagggagtttcgttttgattttatgctcatttctcttttcttctcttcccatttcactttaaaaataatgagtaatataatgctgattttgagtcagagtttcatcatagagccataactattttggaatgtgttatgtagctcaggctggcccttcatctcacaacccaggctcctg
>1003664125683
gtaagtctcttttctttatcaccataactattgaaaaatgtctgaaattgttgtggctgctttattagatcatatatctgcgtgcgcgcacgtgcgcgcacgcgcgcgcgcacacacacacacacacacacacacacacacacacacacacacacgtttatatgtgtaccatggccttagcagatcccagcaatggtttgatgatatacagcctgaaaccttccagtatcatgttcatgcccagcacttccagaggtctcacccttgtctctaaagcactgtgatgctgacttaggtctc
>1004628097383
gtccgaacaataagctttgcacactgtacttggtatggttttgatctggatctggctggatcctggaaattactgtgataaacatgacaagtagtatcctgggttatttggaatgaaaacaagcagattgctattggcatagaacatcaagaaggaccaggacccccaagacaagggtgtttcagtgaggtagcagttgaagttatgtaagagagtgttcgtgcacagagccaggtgatggtgtgtgagagtgcatgtgcacaaaacctgacgatggtgtgtaagactgtgtgtgtgtgt
>10051948262450
gtaagtgtgaatctctgttctcagctcacaaggagtgacacagctacagaatgccttatgctttgtttatttggttctaaatttaaaataaaaaaaaattatgctgggtggtggcaagcccctttaaccccagcactcaggaggcagaggcaggcggatttctgagttcgaggccagcctggtctacagagagagttccagaacagccagggctacacagagaaaccctgtttccaaaaagaaagttatagtgagcaggcacatgcgccaaggcatgcatgtggaagtcagatgatacct
>10061329128440
gtaagtgataccacccatgataaagatccagcttaagtggcctcttctacatcttttaatactggaatcttgaaaagcagatgcttaaactggcttggaaacttttgtaaaagctgttctttcttgtgttttgttgtagaacagggctatgaaaactgggactgataaaatacatataaagaccgccaataggtgattgagctcttactgtcttacgtgatcgatctgatctcataggacagcaagtttgttagataagacctcaaggaacgtttatatcctcaactccattttaactcc
>10073267148892
gtgagccctggctgtcccctaacttgggaagctttcttagggcccaatgctctgggattcagggagcaggagcacggagatgaagcagcttcctccaaggtcacagagacaaagtcctgcagtcagtgagcttgggcccttctcccagagagaccctctttcccctagagcgggctttagtatttaaaagactataaactaggcagcaggatctctcaagagatgagactcctgggactcagatgtttctgtagggctcgcaatgcctcgccctggacccctcacgcgtctcccgcttct
>10081635662276
gtgagtctgcgcgtcttctctgcgcgcttggtggtaggtttgcgacaggggaatgccaaacaaggccagagaagtatcccttgtcctaagtcctcggacgaattcttcccgctcactagtatggcttttccgggagaggagggcgggtcacctcttcaaggtcacctagggagaaggggtggagcatggatcttgtgctcattttatctctggaccactccttctctaccctttcctctttgcccagcctgtttgcctccccttccttcctttcttccctttcctctcctcccccgtcct
>10097839100622
gtatgtgttgttgcccatgtgcaaagctcgttctcggttgcattttgctgatgtctgctattgctgagggacattataaacgagtatatataagcttttataattaaatgtttataaaggaagttgtgaagtcattgtaaaaagaaaaagagagtctgagaaatagaaagcagaaggaacctgtctgggctaactcacatcacagctctagttattttctcctttcctttccccagtatgtgatatgtgatagctgcttccagactgtagtcaaaactagcctgtcagtcatcctcacga
>1010106014820
gtaagtgctcatacactgcccaacccccccacccccccaccccccaccccccaccccccccacccccacccccgcgctggaagactgaggcccagggaggtacaagtgggtcaggcacggaggggtctcgccctgacaatagcaagaggaggagatgttcaacccccccatacgccaccccgccaccgccagcctgtgccgggtctatctctgttctgacacatggcccctttgctccatcctgtgttcgtaacagacatcactaatccatcccagatcccttacccctccccccaaagc
>1011879135677
gtgagagagaggttgtggcctgcttattgccactgtgccttcagttccttgttctcaacttctcacccccactccccatctttgggtgaacttccccaaaacccgttgatctttctagttctctaatcatagcaagcctgtggtctcggaccccttgctcttcctgaagggggtggtctgtgggggtgcatgcttcatcagctctgttttgaaaacaaaccctaagcctgcagggaatatttttgatgtcctgttcagctcacggtggctttgctgcccttttcgcttcaatatgcctgc
>10121785938158
gtcagtgtcggcacaggggtcagcatgctgccaccatgtcagctgtacctcagccagccctacagccgccagaagctcaaaaacagccagatggggagggagtctcccaagacttccttctaagagaggccgactctccgtcctgaaagtaccaggctccagtggtggtggggagggtaggcagcgtcctgttccagggtggaggaggtcttttgctcctggcaaccatcaggctctccatggtagggtcagggttgtcagacctaaggcctctgtccagtgtcacctccagggtctatg
>10132059085
gtaagatttgcatgttctttggagtttataatttgatttttttctcttttttaattggatattttctttatttacatctcaaatgttatcccctttccccgttccccccaagccccccttatcccatccccctccccctgcttccatgagggtgctcccccacccacccacccactcctgcctcactgtcctcacattcccctacactggggcgtcaagcattcacaggaccaagggccaccctcccattgatgtcccacaaggccatcctctgctccatttgcagctggagccatgggt
>1014104337559
gtgagccccgctctgcagggtagtgagagtctctaacatggcttttaccagaatgctgcattttactttgcatggctgtcattacttgctgcaagtagctgaccgctccccacttccgagtggtctcacagcacacccagcccacccaccccttctccatgtggcacttgaacccacacatgcaataacattccaaatgtgtggtcctgagatgttcttgtctccagaagacaagctggaatttctttttctacttcatccagtggctttgtccccgttgattcatgtgtgttgactgca
>10152091868069
gtgagtgttgtgcattgtgtccagcacacctgttatgagggatggggagctggggtctctgattgatgtcttagttgtccacagaccctggcagtgcattctgcatggggggagaggagtcccattaatctaggaggtgactgtgggtttaagatatgttttcttgccacagagcagtgtttttcaaatagattgaaaaccttttggggctgtagatgactctgtaggtaaaggcacttattggtaaacctgaaaatacaagttggagtctagaacccacacaggttcctgtaggttgct
>1016911064573
gtaagcagagcaggctggaccattgctgaggcctgctggctccccagcccgagatggacggagctcgggctcccctgagcccttggctaccgcagagcttgcctgcctgcaggctgtatgttggggaacttgtatgtgggaagtggctgccttcagcttcttgccaaacacaagagtagggaagaaacaagccttaggaggtttggtatgccctttacggtccagcagtaactcctgagacgtctttgagcctccctaagatgcctcagcccacaggacattatagcaaaggggcccaca
>101712502943
gtagagcattagtggttatttgtttggttttattttgtgaatttgaattcaatttgttactgaacttagtgagtgtgtatgtgtgtgtgtgtgtgtctgtctgttttgctggctgttaaacccagattcttcttaatgaaatatttaaagaattcttccctagcactctgcaaggttttgggaagtctgcacatatccagctgatcttaatggctttgctattttttctactttgttattttgttttatgtctttggtgagtacttcagttggtactttgaggttcatgtttgtattata
>101813931148328
gtaagtaagagccgctgcccgtgttactctgacttttcatgagtacttgttttgggggtgtgttttatgtccactcttaggctcgtttctttgcaccttggctacctccagccattggtggccagcctttctggaactaagagagccatagggattctttgcccagcacagacaaatgccttgttgttgactgtgttctacaagagtggccacacactcagcaagtccttgtttgctataagagtaccccagtcccaccagtgtagcaggaagctcaaggctctgcccttgtgagagagg
>1019812584537
gtgaggatttagtccacaaaactcctagtttggcatgcaaatgcacgaaatggcatgttatatacttttgaatccaggattgcatggtgaaaaattagctgaaacatactctgaaactgaaatctcttcacataatccctggttttcagatttagacagggagtcatagattatgttctccaagatacttttgtgtattttataatgcgcttacaatatttatatgtatatattgtttcttctacttaaaaaagaaacctacaaggggacatctagaaagtttgttcaacaccttttatt
>1020517640084
gtaatttggaacacatgtttctgcacttttataagcaagctctgatttaacttgtatggttttaaaggcgacaccaacacagtttctattttcatggtccttataagttgcatttttctgggaattattttctaatagagttctcaggggctaagagggtgaagtgatgattatctcagctggctgttcttccaaaactgtgcctggagctgcctcttgctcaaacaaacatttactgagctatgaaggaaggagtgcacacacaggcttgcggaattgggtctttctgctgtgcgtttt
>1021563582748
gtaagcagggcacccacctcctctaaccttggctttggggacccggtcacctgtcagttctgaggactcagggtgcagggcactgtgccttctgttgtgacctggtcatgtttatgcaggttctcctggttgcatgggagtggccctacctgcagccttcgccagaggttgcctttaacacaagtcccgctttattatatactgtaccctgtcaggcattctgccaggctcttgtcctttccagcaaggcttccagacatcagcttctagaactgatgtcatgactggatccaggaaaca
>1022547093011
gtgagtagccctttccttccatgtttgcatgtcagacgttcatatggatatctaatctataacagtcagaaatggccgggcagtggtggtacacgcctttaatcccagcactctggaggcagaggcaagcggatttctgagtttgaggccagcctggtctacagagtaagtttcaggacagccagggctatacagagaaaccctgtcttggggggggggtgcagggggcggggggggggtaaccagttagaaatggtgatgaacagccacaaaacccctgctagctttatttataaacat
>10231891358510
gtgagactaacattggttacagaagagtagctagactgagggaagtgccagcagatgggcatcatggcttgggaatacataactgagtggggactgaagaagcctggaggcaagggatcttgatatgactagacaggggccaaaggtatatgttaacaagagaaccacagtcccttttgccagaggtaagggaaatagatgctcctttaggcagataggaacacagtacacaagttcttaaaggaatgctgccttttatctaaccagaaatcctcctgcagtgcaaagtggagttcactt
>102419856132450
gttggttttggctttggagtgtggtggagagagtcctgtgtggggagctctatcgtgtcattaaatgctaatgtctccctctcaaggggagccatcataaaaatactcaagtgtatttaatgtacagataggatcagatcttcttgaagagaaacaagctagcgtgcctgttggtggtggagtgcttgcctaacttgtatgaggcccaacagcccagaaagatgggggtggagggaataaggaaggagaactagagagaaggaaaggggaagagaaagaagaagtgggggaaagagaaat
>10258207107466
gtaagtacatgtgtggttcccgtgctctgtactgtctgtcacctctacccactgagagaacagtcagagagtaagaatttcctggtgtaaacaaaggaaagccaagagtgtagcaaagtaaccctgcacgtgtgcaaaggcatgccgactgctgtgctacacatgggtgggacccgggaaaagaccgcagagacccgggattacaagtttgatgccttgagctagagagggctaaggtgtttaccaccaaacctagtatcccgagcttttgtccccgccggcaagaacacactcaggaca
>102616602140
gtgagttttgtaattggttgtctaatagagacaatggctagaaaaaaaagtagcatgaaatccaaaaggttcccgggcaaggtctgggctgagcgtgctctaccgacagccgttggagagtgaagacagtagtcagtggacctcatgctgtgcaggacagagagaagttacaggcgtcgtgtgtggtttgtcaacactgtattgcaaaattgaaatgttagtgtaaaacaggatgtgtaatttaggtaatggttgttccaaccattgcctatgaatgttagccagacatgttattttcta
>10271407041025
gtaagtgttgcgcactgtgctagcacccaccctccagctttgatggggatattagggcgggagcccaggtcaaacctaggcggctggagctgggcgtctctgtccggtttcaccagggtgtgcaggaggctcgctcagctgctagcgcagaggtcggtctccaggaagacagacctgtccctagtgtaccagatagtctcagtcctcctgaggctcaagtgtctgcagtcacaaccactctgggggatcccagtccgagggctcttgaggaagaggagtttgcaaaaataaaataaaaat
>102819810150223
gtaaggcatgtttaacttttatagataacttttctccatttatggaaataaagtatcatgaaagcttagttttaaattgtcaattcaaagactttcctctaacaaagaaatattggcggtattttgcctttatatatccttatgactataaatgattctttcttatgactataaatgattcatctttcttctcactcctttggatcatcgggctcacattaggccaggccaggcaaattccaggtagaaagggagacctacaaaaaggagcttgggaaacaagatatggggacagaaaca
>102913432101690
gtgggtcacaggaagagccacacttctgtgaatcaaatgggcacatagtcagtgctttgcttcttgtgaaggaaaaaaatctagccaactgttctcatatgtttaaagaaggggcacctgatagactttagtattcatcagcatagggagaacacactcataaataataacttgccaaagtctctacatcagaaaaagctaaaatgacttcatggaggaaaactgccatcagataaaggagccattcctaccagcccaggaatgtgcttcgtgatttctgatctcatgggctagttcaga
>1030601017226
gtaagggaactggagcattcagagctcctctgcaaagttcaatgagactatattgatgcactttgaaattacaaaaacagcacgatggctcaggcctgtatatcctaatatttaagagactacatgggaatgcccttaggatcccaggtcagcctctgcttcaacaaacaaaaacaacaatggtgataacacaagaatttcagtatttccttcacccatactcattgttggcttcaattttggtgagagggttggttggtagctgggtagatcttagtgccagggattgaatctgagcct
>103112154100372
gtatgttctctgattgtcactaattttgtgcaatatcatatccatgtataatataatacaactgacagaagccatgaccagattttgttagaatacactagctctcttcagcacatagaccctgttggtgcaacagtgcccttgttccagatgacttccaagttctaagctacctttgggagtgctggaagagaatataagtaactgtactaatctactttgaaaagtatgcttctgactgagggtgcacaaaaggaatagagacctgtggttcagtggtaatttttctcagatttggca
>10321977366045
gtaagaagggctggtgggttaggatgatgtgtgggttctgagaacactctgagatgatagcttgtccctctgagctagctgggttggatctttctgggaataaggacacttccttgttcttctgaaaggcaaaaaggaagctgtgtgccattggtctccaaagactctaaactacatgtgaagcctgggacggggctgtcagtgtatgcatgtgtatccactgtgctgcctgagtatgcttatctcgattacacagccacgggcctgtctttaggtagacatgtactaggtgcgtgtgtg
>1033710851169
gtgagttgtgcccacatttctctcagtgccagtcaccaccgctgaggtggcagtgccagtaacctgtggtagtgaagagttaacgttgttaactgcatgtgtcagaaagccacatgatggggctggtgagatggctcagcgggtaagagcactgacagctcttctgaaggtcctgagttcaaatcccagcaaccacatggtggctcacaaccacccataatgagatctgatgccctcttctggtggtctgaagtcagctacagtgatcttatgtataataataaataaatctttaaaaaa
>1034317413313
gtatctgtgaaagaaagaaatgctcattagacttccattttgtgttcacttatgtccctcaaaagtatattatcttcatggctctgatgtaacaaaaaagcacaagagatctatgcattgttactgttagatccttttgtttaagtaaagaatgaatggaaagtatatttattttcatttcaagaactaaacacacagtgtggaacttttctttttataacaatggagtccatagtggtcaagcaggtgaaaaaagagggcaagtggagtgtaccactttaaatttccaatgtatgagtt
>10358112109182
gtgagggctctttctgcattgttttgcatatcatgtctcaaaaagaattcatctactatttaaaagtgtgtgtgtgtgtgtgagtatgtgtgtgtgtgtgtgtgtgtgtgtgagtgtgtgtgtgtgtgtgtgtgtgtgtggtgttcacctgtgcgtgtaactggtatgtattcgtgtacatatggacagaattgttaaaatgcagaaggatggtagggtggtggtcccgtcatagccgttgtgccaaacttaaccatgagatcttaatcctttcagaaactatcttcttgcagtatctct
>10369211110455
gtgattaccttcattcacacactgtctcctggggctgtccctggggattgctcaggaaggagtcggagcctgggaacattccttgaagtcttagctcctcggttagcctaacattcccactaagaagttacaactgctgagggcagagctcagtggaagtgcacacagtcagcatctgagccctgatgtacccccaaagaaatagacagcttcatggggcattttaaacgacactagaaatatgctatgccaggcatttgaataccatgtaaatctctctggtatattatagctgtcaga
>10371464027612
gtacaagaacccacccctgctcccttccctgctctcttccctgcaagagtatccttgcttgtccgccaggtgactttccagaggctctagggagcaaaggttcatgtgcactgtctataggactcagctacaggaggacctgaataggatgtacactgggacttaggggacactgggtggctcaaggtagagcaggcccaaggtgcgtagagataggttggtagaggaaccagtcaaaagggaaggccatggagagctatttccttgtttgtggacagcttgcaggcccagccagggaga
>103816916101714
gtaagtgtggcaagccctccctggttaccgtcctccgtgttctagaagacgctgcgagaagctttctgtgagcgtttgttctgcttactcctctctgctggtcgtttccttcgtaccattccttcatttctcctgctgtacttgtactgtactgttctgcctataagatagggtatggcaggagttctcaactttcctagtgctgtaaccctttagtacagttcctcatgttgtggtgaccctaaccagaacattattatttatttattttttaaagatttatttatttattatatgtaa
>103915773148976
gtaagagcccggtggacagaaggctgtgtgtgagcctcactgttgctcatgaccaccctgaacttcgtattccctcacgaggccttagatttgctatgtactccgcttcattttatggagggtagattgagggtggagagggcaggtgcagagcctggactgcgcttggagagtctgggtttgggaatgtggctgccgcatcccaagagttgggtaagaccgagagcagctgtatgtccccgctcggtgcctgatcgatcaagcatgtcatttcggagttaaagagtttcaaaaacatgt
>10401519845835
gtaacacagagcccagggtaccaaggtctgcaagctgctatccgtaaattttatttgttttggttttgtgacagggtctctatatagccttgactattttaaaattccctatgactggtgtgaaactgagatttctgcccctgtatacaccaccctgcttggcccataatttcccaatactacctctaaagagaggttttatctctaaaagtgtgcacttattctttagggccatccagtgtcattttgtgtaaaaagcatatgtgagtcatcagatgggtatgaagaactcatttgcat
>1041501516791
gtcaatggcactttttgttctttggcattgttgtgtccctcctccccaccccacccccacccctgcttccctcctccttggatgttgcatgttactctccatgagttatttttgtaatatgatatgtttccctcacaggaagcaatatgtgttagcagagaatgtaaacatttgatatgttgccattccatgttgtacaatatatatttatatttaaatatgtgtgtgtacataagaatatatgtataaaaatcagcaaagagtgttgatcacatgttcaggcaaagatcaagtaatgga
>10421073337750
gtaggagcggcgacccagctaattaaagaccgagtccatgtgaatgcccgatcctggacacaaggagcttgccctgcttccaggcacagagacttagccagaaaaggttaatggggccagcgaggtggctctgcaggtaggggtgcttgttgcaaagtatgttaacaggaaggcgtgaataaggccgggtgtgatggtgcattcccggcacatggaagtctgaggcaggtgatctctttgagtttcagaccagcctggtcccggcacatggaagtctgaggcaggtgatctctttgagtt
>104311418140773
gtacagcctctgcccttgcctgcccactgtggaccctgtctgtgaggtagagagggtagggtgaaaccagagacgcctggcttcaggtcccagagaaactccaattgtcactcagcacttgtctcctcccccatctttctcctggtacagaacctcactgttcaggctggcctcgaactcacaatcctccagcacaccatgcctggttttattttctcatattttgggtattaggtatgcgtatatcccagggccttgcaaatgataatgcatattctagcactcccagctccttaagca
>1044301326941
gtaagactccttagatgatgactcttcagtcaaaccacttggtcacatcacccaatagcaaggagcacatttcacagctccaacaggcagactgtgtccctgattaagtgcagaggacagctctgactcatgctaacactcttgccacacatggtctgagtgctggcaaaagtatataccactactgaaacctggccaaggtggtgagtccttcctacatcattgtcccttctgttgaagctctttgtgtgccttacagtttttttttttctgacaaccaaccttaggattggtattctt
>104549787240
gtaagagtttggtcttcatctgtctgggagcatctgacaagattgtgacccctgttcctttactcagtgggaaaaaccctgacctcccttgtatcccattagacccgtttttttcccaagcagataaccattgttaacacagcagtttccccagcatgactctcatgcctcttctgccatctagtggctttttctggaactacatgtcctcagcatgcgctcccagttagaactgacccgtgagtgttgactgactgcttcaagcactgtcactggtattgcataaaatatgcaatataa
>104614864145840
gtaagtctaaagcaaccttgctttgtaattgtctcacctgccacgccccagggtcctttggaaaatcagtgtgggcaaagttccttaaagccagactgaggcccgaggacagctgccttatcttatccttgtgcgcccaggaaagcacttggctacacttctagacaggaagtaccttgtctgtggatgtcagctataatgtttgggtggttttacatatatgtaaatagaatcatttatatatagtaaatacattttaaaaatcctggtgggagggattctatctgctttagaccattt
>10475158109766
gtaaggcccgctggcttgtaaggtcttcactttcccttcttcatttctcagggagtagaatcagcagtgtggcaagaacttgtggagtagctgtgtgagctcagttgggcttctctgccatgccctgcttctctggagcttggaacgcctactcctgagcatcagacgggtgatgcagaccactctacttcctgtggagtcggaagttgtagtctggactctagatggggtcacttctgggcacgtctgaagagttgaaagtctccttcaatccctccctacttgcccaggagctctgct
>1048555347594
gtacgtggggccattctacagtagagctgacgttcatcgccgtaagattggagccaggtaattggtccattgtggtgttgtctgtgttgttgttgagacagaaattcaccatggagccctggctggcctagaacttgatacataaatcagtctggtcttgaacttagagatcctcttatctctgccttctgagtgctcagactgtaggggggacatcatctcatctggacctcaagccattgttttggtttccatgtatgcactgtgtgtgtgtgtgtgtgtgtgtgtgtgtgtgtgtgt
>1049806160992
gtacgtcccttcctgagcctgctggccaccttgcagggacactagcagcctgggtcatgaccaaccgtcctcagtttttgcacctttgagaacctcaagtttccacaactgaaaaatggggctgaaatcaagagcagatttgtctgtgtgctgggcctgatgagccaggctcttacctcccttagtaaaaacctcccaggcccaggacaggatcagatgcttggcagatggctctagacttggccttattgtcggcccgctgaatgtcagcccaaggtgagccaacatagagataacttt
>105012176112431
gtgagtagtgattttactttctacttttctcactcatgaatgccacgcctgctgcaatgggtattaaatttgaaatagtccttttgcaagagcaatatttggtagacattcccagaattaatgggtaacattaagatatatctttctcacagtatactttataccgtacttattgctctgagcagagtgaaatattcctgactgtttcattaaacactcacaacaattatccctcaccaatcaccattcattatcaaggtcaaacacaaaatttttttatcaagtatcaagtcctggtcc
>1051740493851
gttagagattctgcttttccaccctaaatccacagccctatccaccacatggttcatttcaatggcttaaatctccacatgcatgactagaaatgtaaatcacagctcaggaggcagaggcaggtggatctctgtgagtttgaagccaggctggtctacagtgggagttccaggacagctggggctccctgtcttgagaaacaaaaaccaaccaaaccaatatagaaatgtaagtcaggatgtcttagggggtataaagggcctgagagaatgtatgactccactttccaggtggagctt
>1052706281776
gtgagtgctggtacagagaagccagaagtccagctggctcaagctgcagtccctctctgacctctgtgcgccccttcagcttttttatcttgttctgtcctggacacctgtctccatggcacctccctccgtcaatgcttcctgctacctctagggggctccacccagcatgcctgccccttctctgccatcttctgttttctttggggtttgttttctagcaccatctgtctcccccacacccccctgccagcagagcatccagaaggcgcaagggaaccattctgaccctcctctctc
>105315951135275
gtacagacaccccatgcttgtcagggtcgccctggggcaagcaccatacacacctgttcccaggcctggtgtagctggggcctctgggaaatggccagtgggtcagttggggtgcaggatgttataaggggatgagactctcccagggagtagaggaggagaacaaagatcaactagatggaagacatgtcctgctaagatgcaggccccaggaaccctgggggattctctaatagtcagagttatcgcctggccgtgggagtgacttgggttgggcagccgacagcaaatgggatcagg
>10549863137062
gtaagtttataaccatacattgacatatcataacatagtcaaatcttattttacgatatgaaaaagttctattaaggatcattagtgcataagaatagaacagcatgtcaaaagaagtttccttatttgaaccctagattgtcatcaaggaaaccatatgtattcttagttaaataaaattctgtaactttcttgtataatgtgaaaacactgacagagtggtgtgattgttgcattaaccagcagttctgaaggctcagcatgtgatgatacaagctctcttctgctgtccccactctt
>10551282547834
gcaagtatctcgccactggccagggagtcaacattgccttggacccgttcatgactattcccacccctgagaggaaagaccctgtgggctccaggggcacagtgccggatgtggtggtttggttttgtttccagttttgagggttttttaaggtagttatgtcaggggaacagcaggacactaaatgaaagaattggtgattaacagccccatctcctgaaaagcaaactttgttctgttttcctctggttgtgggacgtgaaccctgactgcccaggctcgtcaggcactctggagctc
>105610358101453
gtcagagatgcgacctccctattgctctgaacctacagtgccacgcccagatgcttggggaacttgtaccaaagctttagcaattccacttacaaaacacaaccacgttgttggatgtggtaatgtatgccttgaattctagtgctcaggaggcagaagcaggcagatctctgtgagttagaggccagcctggtctacatagcaagctccaggccagctaaggctatatagaaagatcttttctgaaacacacagcaacttcattctgggaccacatggtgttgagacctacctctgcat
>1057308710967
gtgagtatttggtcatctgatttggtggtgtcctcagaaaagtgagtttcaggtagacaagaggggctgtgctctcatctgggctatcacagatagctgggaagatgggactaatactgtgcttggagttctgattcagactggggaagaactgagcaggatcctcacaggttcctgattctaagtgtgggaaatgaggggtgggacaagtaactagacagtctagagctgcatcctgtcatcgttggtgaggagaatcgggtgtcccttagagagctccactcttgcctctcgtgatga
>105865435138
gtaagtcatattatttactattctatttagtttatgttgtacagatcacttgttgaataatacatagcaacagtattaaactggttgatgtgtgcatatatgtaaacaaataattatactgtgcatttatatctttactgtttgaaatataattaatatgattacttaaaagtccattagcttttttatgttttatttttaaaacattaaatactcattcaaacactacaacagcaactatgtgtatgatacatagaaggtttcattatggttattatttatgaaaagatttttttcata
>105912830138490
gtgagcgtgcgtgttgtcagttcataaaatcctacctttgtgcagccaccgaggaagagacttgatggaaggaaaatggattagacgatagagctggctgcatttcttcttacttagatactaagctgtaagatgatagactttgccttagatgtaaaggatgaagttacgtcagagccacccctgctttcatcgcagaacagccttttcattagttctctgaggatttcatcccaactctcccagacccacccctctcctacccacccagctttgtgctctgagttttcctttttctca
>10601896574018
gtaaaggtggcctcttgcttctggctctccttagcccagctgggacttctttactctcctctttgctgaatgttttaaatcagaaatagggtacagacaaaagcgcccagggtaagctggtagtatgtgactgtgggtgagctataagatttttctacctcagtttttccacattggaaaacaggagttgggggctatgtagctcattgactgaggtgcatataaagcccttaaaagtcactggcatagaaattcttccatttagacccctcctcccattttggggggaggggcacagtc
>10611231415147
gtaagaactcagcctcggtcctgctaagtcacagtggcagagcttggtgtgcaggggtagggggagactcaagatgtctttacacacaaggtcctaagattgaacccagcgtgttttaggcacaaaggtgaagtacaaagtacatcaagcaataggatcaatggagattctaggatgatagctcatcactgcaatatggctctaaatctcttggtgatatctcttttgataagtggaacagtggaaactaaatattttctttatcacctcttgttctagatgtcattattgagagctaga
>1062643045489
gtaagcatggtggcctatggcgtgtcttgtaaagattccctagaacatacatggtgaggaagatgaataactcctgcaagcttcctctgaccttcactagcacgctgtgacacttgcatggtatgacacatatacactttcccaagttgtcctctgacatccatccacacgtgttctgtggcacacacacacatacacacacacactttatagtgaacaaataaatgtaaaaaaaaaaaaattaagctaagttaaacgccagttggtagctttagaaaagaattctttgccccaagagat
>10635239112899
gtgagtcagtttctcccagaaatgtgtatataaacaagactggaatggtgacaatatctatggacatcatgattaactggaagggggaaattttcacagggtcccacctctagacaaagaactatatgtaactaatgatactaggagaggaagaattcattttttttctcagggattaggcacaggttatttgatagaaagtggtcagtcctgaaattatatacacataaacaataaaaatggactcagtaaaatttatgaaatattaatgtgcacagatatacaagtatatgtatatat
>1064719527774
gtgggcctgtgaaccagggtggtcttttcagtggctgggagttcttggttctcgtggagcatctgtctccctatctgagaatttggagtgtgtggtagtcctgtcatctttaaattgttgggaagatgcatgatatagggatgggtgacccttgagccaatagtctaggtttgaatgccagaggtagtggtggcaagcctgtctttcttttctttttctttttctttttctttttctttttctctttcttctctcttttttttttttccgatggggtcttgcccaggttggctttgatct
>106520058118618
gtatgggcggctgttgtgttttacgtagatgtcagttctgtgtgtctaaaaaggaaaaaggctacattctgagatacccttttttgtcgttttgggttttttgagacaaattcttacaatgcaggctgaccttgaactcaggaccctcctgcatcagcctcccaagtgctgggatgaaaggcccgtcccaccacacttggctcttgagatgcttcttaattttttggctttgtttttcaatcaattagtttctgccaacaacagatcagaacgcatgagcaggaggagaccgtctctgtc
>10661675343809
gtaagacagttatttccctgctgcgccggtggcggggagcacccgagtctcaggccccctcactcagtagcttctgcagggcaccacagcacctccacggattgatctttgttaatgaagatgtgcatttttttcaaatgatgtaaagccttaatctttactcagatactatgtacattttggttttagtgtagactgtaagaccttatgtatactaggtaacactctacccctaagctttgtctcatttctttttagtttttattttgaggcaaggccttggtaagttgcccagaccag
>10678909122904
gtaatgatctgctgttggttgggtggctgcctgggtccagtagcaagtaaaggagaaagctaacagggtctagcacttacagcacttacaacttatttaaactataaatagctgtcagttattatacataatacactacttaggtccacagaaaaggtagaaagccctgaggggaagcaagccaagtgtactgagaagagctctcctgagcaggattgaggtttagtcatctacatcaaggaagccagacctcgtggtgatgtttgctatctgtgaagggtaaagggggagacaaggggc
>106813080120381
gtgagtaaccttatgccctgagactcaactgtaccccacatgacctgtgcgtggaacctccgccttccggtctttcctctcggtactggagattgaacatgcgttgtgcatactagacaaatgctctgttggtgagctgccctcccagggcagaacccgagcattgaaagtgcacatgtggggctggagggtcagaaccctgagccatgttcccagtcattggttgtggaacctgaggtcacaggggcctcctgtcctgggtcctgttggttgtttccccaactttggacagctgtagat
>10696404145040
gtagggccaatctctgaatgtctcatgtcctatgagagcaaacatcttttctgcagctatttcccagacaatgctttttagaacaaaagttactttgatggtttgtcacttattcagttcttgaaaatatgtttataaagcacagctggatgaatttaggatcaaagaagatacctgttgctaattcagaaagattacaatgttcagtgtgtttattactatatatctcttagaaattaacccctgactctctcagacaactggtaatatgtattatataaataatatcaattagattac
>10701205538560
gtagagtgcagatgaggggctgtgtggagggtcatgggaaatatatttgggtgggtgggggtgtcacactttctaaaacttcgtctttaataattgaatgctggaatcagctttgtaacaggacagattcctgagaacctttcccagactagggcattacctctgtagcctgacatgcagaagaccgttgtcctccagatgcagctagaataggaatattctattgagagaagtttgttggcctttcctgtgtagaacttagttgtgggacagagaaataaagttattttaggcaactcc
>107155894642
gttgagtatatagcccagctcccaaaatccactgaccagggtgcacagggccagtgagctgcatctacctttgtagctcattggtgaactagtacctgctacatatggggagagaaacaatcgccctaatgaagagagtggtttgggggaggggatatatagacattatatttctgcatccttctactttgctatgcttttttctcctatgggcggggttgtaggggatcaagcccagggctacatggtatggtagcaaagctctacctgaatcatgcttctagctggcttgctttgagg
>1072968990349
gtaagtccttgtggacctgagtggagaagggaggaccctgggaggcccagaactttccaggacagggcccctagcaggctttgaagaacaggagtcttgtccatgcgttcaatggccagcacagggtggtctggggagggtttgtgactcttgcatctgagtctacctcagaagtacttcccctcactcccagccagaggaatggggcacccagatgtaccctgtataccctggtcatgatggcgactaggtattcggggtttaagggatctcgggattcagttctgtaactaactatcc
>1073119666382
gtaagtaatttgagcttcagccctccatgggacatcgacatcatctcctcctcctctcaagaactgagggcgtgtaaagagtctaagagcagaggtagtaagtaactacaagacatctgggttttcaggacacagcaggtcagctacgtgtatgaactcagagcactggtggagaggcaggagactcatggagctcattggctagccagcctagctgaattgatgatgtccaggtttagtgaaagccctctctcagaaaataaggcagagaactggagagatggcttagtgattcagcgc
>1074512898827
gtaagaaacatctttttttctattgattagaagctactttatggctgtgttgttgtagaagcccaagttgatgacgtcatacagcaacgacatcaatttatttatttttctgatatcaggtaagaattctcatataagtagaggacttgccttgcttgattaaggctctggctttggttcctagcccctccccactaatatgaacactattattgtttctgaggtcagaacacaagtctaacctgagagcttctttagaggattgacttacggcagcctttagacaggactggtcctaac
>1075703580198
gtaggctcccggcagatatcagactgaggttggagtttagtgacatcaccttattctttggctgccctccaaaggctttggtgccctgcaggtttcataacatttggccgagcttgggtgaggtcctggaaacttgtttgcacaagagccacagaaaccgggtgggatggacacctgtggctgattgtgctttctgtgtcttgagcccgatctatggagcttgccagtggttatgaggtttttcagattgacccaaccatccccaccttctggagacactgctttgctcatgggaatggc
>10765922109410
gtaaaacgttttaaaatcctcttagtgtttttagtgtgtgggcgttcagcctgcatgtatgtctgtgcagcactgcatgcctggaacctgaaggggccagaagagaatgttggatcccctggaactgaagtcagagataattgtgagcaatgtgtgggttctgggaactgaaccttggtcctctagaagagcagccagtgttcttaaccgccaagccatctctcctgccttagaaaaagcatttttagctatgttagacttttattagacatattatttggggctttttttttcttcttt
>1077121035575
gtaagtaaagaaaaataaacttagatggtgtaaggcttctttccttggtatcaaggattttaaaatctttttagtatgtgtacagtgctggggttatggaaccagggcctcaagtatttttatacttagccataaactccaactcctcaaaattttaatttcttgagagaactaggtaacaagataatttgtgcttgctgctgacctagttgcactaaaaatttccctttgcccttttgtttttgacactgagctatctcagggtcaaattttacttgtaaatcccatgtctgcctgtca
>10781524186650
gtacgtgttgatgtgagtagtctgttggtcactaatcctttgtgtggatttccctccttccaattatacacagactacctaccttgaccagtaaatttttagaaaggacagtgttaaggttcccaaagagcaagtgcagttctcaggctgctgactcagggtgctgacttagagccttctccatagcaacccacggggatgacaatcttgttaataacccacagatggactgaatcacactcagagcatgcatggagatgcgaggggcaggctaatgcctgcagaggctcatttggcagc
>1079974926159
gtaagacactgcagagagtccttgttacctataactcctatcttttaaccagccatctattttatgtgaaaaggtgttttgcctgcatgtatgtctgcatgggtgctgggaacccaacccaggtcctctggaagagcagccagcgctcttaactgctgagccatctctccagccccataagttgttttgtaagcttcagtattactatttattgttgggggaagcttatactgaagaacctattataaaatgccagttagcataggatggacattggtgtaaaaatctttgtttaaagcg
>108018480127325
gtaggtcctggttcctggtgtcatcagagccaggcctacctgcagaaccctgagcctgacatggaagatggggctgcacatctaagcttgtcgttagcctctaccttattaaaatctgggtgaatgcagcacccatattatagaacttccaggaggccaaaaatgctggtgtgtgggagctgctggtgtgcatagtgcacacttctgtggtggatgggagttcatttacagtcataactctgttggcttctatttggcagagcaaaccgtttcccctccaaattagtagccataacagta
>10811360341512
gtaagttggaaagaaaatggaccctttgtgattttaccttttccagaatagtcacaaaaaattaagtgttcagcatgccccagcacttgtctgaggttactgaagagttcttcttacttatcaatactgtttgatgctattgctcattttgtaagataataaactgacagagaggtggctcttgttagcagctgaggagggaaaatcatctcatttcttcccctatttactactttctagaagccagatattagtgggaagtgggaagccaaagaaataataaaaaaaaaaattacaaac
>10822017063447
gtaaggaccagtttcagggtcggggaggtttctgttacccagagtttggggtgtggggctgtggatggctacctggtgtaggcagggtgcttggtcttcagaccttctcttgcacatgccagggggtctgattctctctctctctctctctctctctctctctctctctcacacacacacacacacacacacacacacacacacacacacacacacggatgtattgctgggggtgtggctaaagtctctggttagatctccagcacttcatggtctgccgtggtggtgtatgcctgcaat
>10831179250967
gtaagctgcaggccttggagttaaggagtaagtgagaaggagaaagaggcgtaccaaagccggtatgaagacaaacagactgtcatccagcactcaggaagcgaaggcaggaggatcatgagttgaaggctaacctgagctacttagtgagtgcaaggtcagcctaggatatgttagatcatgtctgaaagcaaaggggtagagagcttaagcaagcaggaaccaggctgcctgctgacacagaggtacctaaacacctgtcttctcctctctgtcaacccaccaggtgagggcttatta
>10841450899592
gtgagttgttaaaattggtagaaattcacttgaaaacagagagctctttttagttcatttgaatggttttcccaacacacacacacacacacacacacacacactttttcttatgataaaaaaatgtgtgttttctaattttaatcttttctgttagcttgtttgggcttgctttgtttgtttgtttgtttgtttgggttttgagatactgtctgaccaggtagctgtggctgtcttggaactcattgtgtagactaggctggccttgaactcccaaagatacaccttcctctgcctcta
>1085124121208
gtagtatcatgtgatgtggttacggagtgctttctggatttgtggaactgtttaatgaggtttaacaaggttaacgaaatggctatttaaagtatagttagcacataccactaatgggaatttctttttttacctctgttttcagtcctatgttgaagacagttattgtgtttcagaacgccagcatccaatgaccggggcttcttttagatgcatgccctcagtttattggtgtgtttcagctccctggatcaccgatgtgagctctgctgtgttctttccattgtttttctttcatgt
>108618510147879
gtaagcctggtcacttggccttgtctggaagaaaccccagctggctttggttcatcctggtcctctctaactgtcttctacacccacaaagagccacaggatacagcaggggcataaaatgtcatgtcagaatgagggttgccgggaagagcacagaactcagctcttccacatcaggtttcaatgcaccctgctctctaaatcttctctcaacacaagaagaaactgcctgcccaggcttgagccagtattgtgtaggcaggtgttttgacagctggatacacattacatttatttaca
>10875783152279
gtaagagagtacaatatcattacggtgtaaaccactgatggtggaaaactaagttgaaacttaaaatagattgggaaagggcctgccattcttttttgatgccagagagtatttaaaataagcattttgctgggcgatggtggtgcacgcctttaatcccagcacttgggaggcagaggcaggaggatttctgagtttgaggtcagcctggtctacaaagtgagttccaggacagccagggatatacagagaaaccctgtctcaaaacaaacaaacaaaataaaaaataaaataagcatt
>10881952715220
gtttggatggagcctcctacaagtgcttatgtgctccagataaaagcatagctgggtattgagggcttgctgagatttttgtggagatgttaagagtacaggctatatggaaaatacaggctctgtcacagatctgtgatacaagagactgaaagtcacatggggaccaagctataaaagattgaaaggcttgtagaagtctccattgttccgtagccacctgaggcaggcacctttgcttaacttggaaggtgtgagctcactcttctgcagtcaaggacaggagcagaacctgctgat
>108911331147588
gtatgtcacgaagaccaacccaagttttcagggaggggccacattcagagaagcaggtcctggactccccaggagtgcgggttggtagccccacatctgtacaagatggccacaagtgtccctccacaaaagagttcaggttgacaagactgggctacaattttggccttatagccgggtgtgagacagatggttatttctgtttagcgacacattgtgtggtgtctaacgagaaagcaggtgatttctgcctcaactcagacccaaatacacacacagtgtccttgatgctcagtggca
>109011214149929
gtaataatttgcctttctttattatttgctgcaaagaacacttaaagaaactggttgtctctgcactagagtagaataataggtgtcagtgtcatatttacatttgtttactcatctaagtgatttctaagggctgtgtctgatcttctgcaggtataggctgctgaagttaatagaactgtaatttgcattaacttgctaatgttgctataatgatgtcctttggttgtattatttgtactagtccatatgtccttttgttcgattcccatgagctggcttgcatagtgtttgtgccat
>1091106848392
gtaagaaaacattctcttatccatcttttgcatttgttcatagagctgaaatgagaatgtccacttagcttggatacatagttgacaaatacagagaaatttgtgtatctgcttatgaagtatgatgtagtacttgtagggactgcaattgtatttaacattatctaactcctgaggagtgcatcctttttcagattctatccatcagagaaactagaggtagttatgggaatggtcctttgggacacatagtcctaggtctggattatggatcttcatttactgtgtcatatgtgccag
>1092485493065
gtgagtgcccggaccctgcccaccacggtccagtggtctcagagagcctctgactggctggctgtgcagcgtcagtgctgaggtcccctccagtggcctgctctaccccgtggcagttcctagtagaacacagggctgtgacttctgagcggtgccctcttgtttccagagctcttagcagattcttcagcagcccagactttgccttactcccttgagagccgcactggatactctggtcccagcctcctctctcctcgtgcttaagcaggacactgggtgatgctccttacacactcg
>10936342105638
gtatgtgcgctcacattgcggtgaccatgaatgcgtgtgtcaagtagtcaggatgctgctcctcctcctttctgtggagatgaaaacatgtgcgccctaatgcattggctgtgtggtggtggtggtggtggtggtgtttcattggcactattctaaagttccagaattaatgcccacttaaactcagatacaagtaaaaaagtcccacaccattctaggctgtgtagtgaaactcgtcttaaactgaaacaaggggctggaggtggttatcttgttagggtgcttgctgctcttggaggg
>1094941192373
gtaaattctttaaagtcgttgatttctgtaactatgatctttctttaatagaaatatctaccatacacgttcaaaaagcttttgataattttacttactgttttgttttgtttgttttgttttgtcttgttttgtttgttttgtcttgtcttgtcttgttttgttttgttttgctttgctttgctttgctttgttttgttttgttttgtttgagacagggtttctctgtgtagccctggctgtcctggaactcactctatagaccaggttgaccttgaacatttttcttactttttaatt
>1095851683455
gtaagaaagtgatttcctagacgagggaagttaatatagggtttcttctaccttttctttttaatcttgataataaaacgggaaacttcatgctgggaaataaatgatactagttaaaagtagtgtgtatttcttttaagtaagacacaaatcacaccttaagttttgttctttccctaatgcttttatattttggagcattgtgcatgtatatgatagtgtgggggtggggtgttttgtttaaggcagcccaaactgacctcaaactcacattaatccctgctcagtgtcccaagtgct
>1096764766521
gtaagcagggtccggtctgagaatgttggggtaagggagagatggtccccagaaggcagacagtgagtggtaatgtttttgctgcattatctcagtcagtcctccatgatgttatagctgcagaggagtatactagggcttagagatgtggaccctggacttgaacctttacccacacaaatctactttcagggattcttcattcactcctttaacaactatttactaacaatccaaagaacagggagtgtggccataaacaagacctggtcctgtgggtttccatggagactgtgatga
>10971410840290
gtaagtatgacttttcagagccaaggtttcctgcccccagcctcagatgtgagctcatcatgccatctataggggtgctctgggggtttcttgccttgggtatcaaccaagaatacaagtccccagtcaatcacatcaaagtatcctggttgagaaatactgtgtcaaagctcccatcttcctgtcatttccttgcttggattttcatgctgacatttataccagaaggctctttattaaccagccattctttattgtagcaaatatctaagacaatcaacattttaaaaaagtttctat
>109818632417
gtgagtgctttgacccacaactataaatccacagtgtctgggctctccctaccacctgtaagaaagacatcagatgggaaaagttagttatttaatacataaacatcacacagagcagtgatctctctctctctctctctctctccctcgttctctctggcttttgtaaagttctgcaggcaggaacatatatcttgggagcaaaaagacaaagcgtttaaagaagagcaactctgaaagtcctcataactccctgagagttgaagttagcctaatagcagcacatcaagaacacagagt
>10991821567332
gtaagtatgttctctaaactgagtattctgtattttagctgtgcttggcagattttttttttttcttttttggctagctttgtgttaccaatcttggctttgtagaaaagatccattttggaaaggaaacactgtagcctcccccacactctgagctttggtaaaggaacccctgtagccttagccccatagcatgtgccccacagcatgctgcttggctgctcccctacccgtctgctgctttgtgagctgcccctcctcggatgtctgccagggttcctgggcctggaatgacctcag
>11001862258927
gtactgtagtggcaccgtaacagaacttcgtttttatgtggctcatttcctccatatcccactgtgggaagatgtttgagggtagatttaacaaagaaggcatcaacagtgaagttttgtgtttaacacaaaatccccatgattccattccctttgccctccacattaaagaaaagtatagtttctgagcccattgaagcttcttgggaatcccattctacatgtaaacataaatgttagagtctgggcactggagagcaagcctgggctgtgactgatctgttcattctgtcctttccc
>11011779097019
gtgagcgcgttggggagggaaacagcgtgtgccccaagacccctgaccactactccattgttgggcggtatccccaagaaaagggctaggctggacctggtgagcccaacggagcatgatgcgtcttgagaatggggacgtggaccgagaagggcgctgccctggaatattctgacgctggagagagacttgcaaaagtgtccagttgacagggcatccatcgcccttctcattttagtagcagcacctactcgcgtgccccggtagggtattgttagggggcccgattgctaggtagaa
>11027685128584
gtaattagagagacagagtgtgtgtgtgtttctggttaactattcacttgctgacaacaagagttggaaggctgacttattaaacagcctgagctgttgagcagtttgatcactgacagtgtgttggaagaggagaaacacttttaagaggtaaaaacgttcatgttttaaaacctgttgtcttcctgggacagagcagtttcgctcattcataaactaatattcagatataaactctgactcctagcagttcgacctcaccgtgggttccatcccatggagcaggtcttaaatcccagc
>1103156286321
gtgaatatggaaaactgggtaaaagcggtgaagcgctccatgaattggtataacaagacgtagccccgaggagccaaggaaaacctgcaggccgggggacaggatgtgccggtgggggctgcacaggggtcaccgtgtgactgtggccgagaggaaaagattcgaaacaagccttgcaggctgaaagaagaagccaggctcttttaaacaaaacaaaacaaaacaaaacaacctcacatacaaaaaaaaatacttcttattttttaaattcaaatcatagtgaaatttttaggcagcaag
>110419771147366
gtaggactgactcctgaaggcccctcttcagatctacatgtcactgtaggaacctgagcctgggccaagtatggtggtacatatctttaatcccagcactcaggaggcaaagactgatggatcaaggccagcctaatctacagagagagttccaaggcagctagagctacatagtgaaaccctgtctatttaaaaaaaaaaaaatgaagaaggaaggttggtaaaggtagttcttccctgtgtcatagttagagtttccatctttgtgaagagacaccaggaccaaggcagctcttatga
>110511718141648
gtatgacttggagtgtatgtctcactgaagactataagactgtaatcagggttatatttatattttaatttataaagtgtaaatttacatatttttattgctgtagcttaatatgtttgttcctcaaaactatatagttagaattacaaataatacatgtgaaactaatagaaactgacaatttgagaagaattatattagaattgatgtccattttgcatttttatattttaccctgtttttgtgtagacgaggtggcatgtgcacatgccataggcacatgtgtgaaggtcagtcttt
>110612383115466
gtgagtgagcggctgccagcggtgctggggaagtgggtttgtacaagagtgaacacgcaggctctgcatgtgctagcagtatcgtgtgcttgcccttgagtttgtgtctcctgcttttatctgatgatgttttgacttgtttaacatttagaagatggttaatctttgcttcatttcgcaagtttcaaacccgccgtagtaatctgtgaccctggtgtgttttggggtcatgcactgacctgggaagatgtcagtctcaggtcacagcctccttgaggcttcactgtgcttctgtctggg
>11071742329632
gtaagtgcctcagtttttactcttttaatattgatcttatgttggttttgttaacctgaatttcattgtgtggcttcctaagtagtccaagagtttgcaataaaatctcttaatatcaatgcaggagctcttttcaccctcctgacactccatactgcgcaagctctgtatcttttcagtgtcctattgactctttaatttggtcattcagtttatgcacattctttggtctcatcgaggacacacattgaacctctttgtacaaacgtcttttcaccagcatagtttgcatgatcattc
>1108137979045
gtgagtctgtcctctcatgcgcccaggttccctccactctcaccaccgcacaggtccatacttctcagacaggtgggggatgctatgtctggacaccaattccttcctcgggaaactatttttctaggacacaagataaaacaaaaaacaaaacaaaacaaaacaacaacaacaaaacaataacaaaaaaagcaaactttttttttctttctaaagaccatgtttttcttcctctgccaccatttcagaactacaagggaggctttgaaagatctcataaaaacatcacaagaatataaa
>1109635665416
gtacttccatctcatctggtttatttacaaaacttgacggctcttgaactagtgtcatctagccagttagttatctgacagccgcctttgatgtttctgctcctggcgatctgcccttctgcactctcggcgctctctgaagcgttaccgccagggcttttccttagctgcaaacatccctcaggggtttccatgtgtgatcgcacctagagagtgatcgaatggatgagtcacactctggccgatggcttctgcacagacagggctgactgggtgggtcactgtgtgtgagcttccccc
>11101535110610
gtgagtataatgttatgtttctaaattcagtcaacaaacacttaagacttttagtgggtagtgatagggaagctcacattttagtaagtgcagtgtggcatttttaaaaactgtcacctacggggtttctaaactggaaagagacccctagcagtaactattgcatatagcaatctgagatgtttgtgattagagagagggtagagtgtatcttgtagtgcattattagtcagtattgaaacagtaatagtccataagtgtgagtaagaaaatagtagagtattacagggagtagagagg
>1111254717931
gtacatgtgggcatggagaggccaggaggtctgcccagaggctctacctgcctttctctgcctttctcccaggcttcaaaggttatcaagtaccttcaggaacatcatcacagcctcgttttgaaggagaacctttttgtcaccgtcagtacatagcacagcttctctgctgccagctctctcccacaaacacttttaagtgattgatacacagggcatctctagacatcaccatagcctctcagatagagaaactgaggcacagacaaccggcagcaagaaagatgtgaaaaaggcctt
>11128011151619
gtgcatatttgggtctcttcttggataaacactcctttgtcccttcctgtctgaggtaggttcttccttggggatatcccagaaaactaaaccttaacagatagaaaagttagcccgtatagaccaacctgtgcctttcttgtgtctccagcattcctcagcccttagaactgttttttgagctaaaccgtcactgggcaattacttaagaaacctagaaattataacccttttatgtctgacagactgtatgtcactctttgtgagggaagtagtatacctcttagcttcacaaacttt
>11131972765801
gtacagtgccttcaactggataaagcccactcaggctccttctctgattgtctccccaagagaattctgggaaccatcccttcttaatataatctatagtcatactcaaatgtctggactgagatttgcctgtagtcaagatctacttaagagaaagggactaagaaatcctttctaatttttagctcctttgagagttcattaaatccttttatttatgagatttacgctgtaaaacttcttcttcttttttttttttttttgagacagggtttctctgtatagccctggctatcctgg
>11141798791501
gttggctgtggttcttgttttgttttctctcatttttttcccctttaagcctgaagataattgcggatcaaaagatgtcctgagttttgtgtgtaattatgaagtgtaaggtttaagttgttctcagcagagtgtagatctgcccgtggttattttgtttgtttgtcctttctccttgatgggacccttaagaatgttcctgagagccatcaagagcttctgcagagtcttaaaggtggacgctatttttgtgctattgttggtgaaaattggctcattgggccccactgttatgcttgt
>11151156365734
gtgagagagctaaaaggcactattttattagaattgtatatgttaccaaggtagaaagccttgattgtgttgttctgtatgttttcaactctaatgatcttatttgatgattttctagttatttatgttagtgcctcttttgtgagagttagaagagagttgtgagggcagttacagagcataggtgtttcttgtggcattttgcattaagttttccaaatgctagacgtaagctcatactgattttcttgtaatagtaaataagttcatttgtaaagtttaaaataaggagacttactc
>1116681092423
gtaaggagggacagccgtggaggagcgctcgggcccgccgaagtcgagggagtaggatgggatccggcttgagatcggggaagccgttcctaagctcgccaagtccgagagcttctcagtcctttgactgagaaccggacggtgcggtcagcttcagtgatttaacgcagatctcaggtctaagcgaagacacggggcgtctagaggtgcgcttggctaagaagcacccagacatacttgcatctctactacagcaagtatgtaatatagatacaatattacattaaaatactctgcccc
>11177339142905
gtaactgtcatgcatacgaacggggcgggtctagtttactgtatggcctggatctttcccttaggaaaagagttaatgatttcatttagagtttgcttctgttcctcagagagccgggtactgattcccacggaatccattacctgaacagtgctcggcttctctctctctcactggctgtgattcagagttaactatggggtggggtgcgcgcttactttaaacttgggtcccactgcttttgtctttctgtaacttccatggtatgttttcctttagcaagccacagtagcttggcta
>11188409148334
gtaggctgtgtgcctcagatggagcgtccacacccctgtatcctgctgcttgctcatcagtcagagtgtgtggagaattggtgggcagttggccagggaaacccatcacttgagtcggatgtcttcatcctccgtaacagaatcccatatttactccatctgtccttccctctgttgccttaaatgtctaagataggaaacgtgacggaaggagggaaaaagcataggttcttctaaacgtgtggtttataagtacattggcaacggtcgctcttgggtagcagaagctcttcagtgatc
>111918102139498
gtaggtttctgctgcacatactctttccctgccacattctctgtgctatgtagtctgagccatgccatctgtcctggggctacaagctaatggctggtgcacctctctagagcaccactgatatccagcttcttccagtaacaaataccagctctgttaggaacatccacccacccttctgccctcagagcctcccaacagctacctcaagaagcaccttttgtcccagagtgctgctgccagaaggttggggttacctcagggagggtgggaaggggtgagctgctgtggcccagctct
>112018258105704
gtacgacataaaggacttaaaatctattaagtttatactttaaaaacataaactgtggccgggtgtggtggtgcacgcctttaatcccagcacttgggaggcagaggcaggctgatttctgagttcgaggccagcctggtcttcaaagtgagtttcaggacagccagggctatacagagaaaccctgtctcgacacccccccccaaaaaaacccaacccccccccaaaaaaaacccataaactgtggggctggggtgattgatggtccagagattaagagcactggctgcttttccagag
>112178464511
gtaatgtccagtcccatactgaatgcatggggcccaacgcatgctgtgctgtaggagtctggtctaacctatactccatatccatatacctgatttagaattgggggcatctggtgctcaggactatggctgtgtccctgtttgcatgtacttggggatgtacataggatgggtggtccccagaaaggagtcacataggggtcctccagcgtactcctgctccccaggtgtctgtgcataactttctcccaagtataagaaatatattgaaatttaatttaagacgatttctaagctgtt
>1122916976117
gtgagtcctggcttgccctgtgctgatggagcagggttctcatgggccagttggcacccctggccttggtttcctaggtacctacatagcctcatagcctctctaaggcctatagagcttctagttgccctgtaggacagacagatctacaattctctccctgcagcagaaaatgtgccgaggcacaggtcagggttcctggtcacctgtgagttcctagtgtctctcggggcggggcggggggggggttggagggggcagtgagaagtcaggccagtcaagacagaccttggtaagatg
>112316894125030
gtaaagccccactccaggccccaggtgggcgggagggatcggtggtcattggtggtggtgatcaatgacaaacagggctttaggaagctctgggactcactttacatgtgaacccagcaggataaaggggctgaggagcaaggctaggagggagcaaggcctgcctgggcgggcgacatgcctgccaggcggacactgcccagactctgtcactcagcttgaggggagcatgtgggtgcactagggttgctctgggcccaagactcctgttgtcttggtttctgactgggaatagtgtta
>1124832072765
gtgagtgcctgcacgctgcgaccaaccacttgttagctccaagtcatttgtttatggaggtgctacacaacaccttcgccctgacaccttccccagcatggtgcctccgcgcataggctgtgggactccaacaaactgattctggatttgctatgtgccagctcctggcctgggatattccagtcactgctcctcactgtgactgtggcatgtgacagtggcagccctgatctgaggcaactcagaggcttaaatgagtcaacaggtgtacgtaccgagaatgcactgagagcggtgaca
>11251743125957
gtgagtcagtcaatgcatacttttctaggaacatagaacaatttggcattttcctacctgagattaggacacaaaaacaaaaaacaaacaacaagaagaaacaaacaaacaaaaaatgaaaacaataacaaccaaaaatgcttcctttgaaattagatgacagttaaaaacagttcaggccaaatgaaagtctgattagttccccaatccctccatttttcagtaacttctcatttgaaaactaaaaccctgattaaaaaaaaatcagtatctataaaaattttgaaattacttatggaa
>1126928088801
gtgagtgtctcgtgtgtgcgtgtgtgtgtgtgtgtgtgtgtgtgtgtgtgtgcgtgtgggcacgcacgcatcaatatgtgtgtgcatgcatatgtatgcattgatgtgtgtatgtgtatgtactcatgcatgtgtgtgtatgtcatgcaaatgggtacattaagtgtgtgtgtgtgtgtgtgtgtgtgtgtgtgtgtgtgtgtgtgctgagaacagaaaaacccttctttggttcttcgtggaccaaagaagtgccctgtgcagtcatctccctgccaagatctgaactccactcctgga
>112715768121093
gtacctgggaaagtccacacaattccaaaagtttaagtgaaatatttgacataaaaatactgttctgtgtttggttgcttactttaatttttgctacgttgcctgtaacaaagctcagaatagtacttgattcccaagtctgttgtatttatgaatgttcaaagtccatactatcttctgttttctacctcaggattgggtatatctatccatatcattgatcatatagttttccttgcttatagggtttaatgaattcatattccttacgataagaatgggctctgataagatgagaac
>1128351266695
gtgaggagcgagctagccagagccaggccagtcttacaaaaagatgggcttccagcatctgccaggagcattgacaaattcaagccccagcccccacccccagccaaaggtgtcatacataaataataaaggcaactggccacaagcctggggtggctcacacctgtaatcccaggctgaggctactcttgattcccaggcggtaagagcagtgtgcgagttgggcgggaggtggggggggggggtgcgtgggtgggggtgtgagaggctcacacatacaggtatcgaggagaggcagcc
>11291408646377
gtgagcaaccctgctggacaggaggctccgtgaggtgcccttaggtccctgggtgggtcacttttgttctgcgacatctgtcctcgtgactccatccccggggaatatgtctttgttagtggcttagggtagtgacctaatgttgttcaaggtggaaatcattacggttcagagtagctgacgtgttcatgtcaagtctcaaacagcgtgaggagggtgtttgcagggtgcagatgtttaatgctgcttagctctgtaacaagatcctggggtctggatcctaacgccctgaagatggtg
>113015861733
gtgaggctgagtcagggagcatttctgttatccctcccaagggctgggacacacatggggatggggagatgaacagagagaggcagaaacacacacagagatagagagaaaagtaaaacagagagacagaaagattgaaagagagatagtcagagatggacagagagagccagagagatcaagagacatatgcaaagagacagatgagacagagaaaggcaaagagagacagagaaagtaggatgggaaagacggctcagtaggtaaaggcatttgctgacctccgaaagagcactgtgg
>1131487850986
gtgagtcccctcgtcaccggcatccggcggctctggcccccagccagcagcatccagggccacactaaccccttccctttccacccaacacgctgcgtgcccgggagggacagagtatcttcaggtaaccatagactgttgtaagggcctcgagggatcctactgcatggctctgcttgttcccctaggccctgcatggccccacccctcaccccagccctgtcctggcttcaagaactatagcagaggccactgtaaactggctgctttgctaggagcagaacacatagcaatgaactg
>11321085854462
gtaacgtggggagactgtgtccacagtgcctagcgtgtccgggcctccgacagaggaaggataagagctgctccctaattgagtgatagcagcccagacgccagtggtggccatgtgagactatgactaggagactcattaaacgtaggagtaggccttgaaggagtactcgggctctgatggtcagaaaagctcagagagaccagtcctagaagtggagagggcatctgtgagcagagctctggatagagacctgggagagacaaggccagcgtgggtttgggagagaagtgctaacta
>113312652102564
gtgagagcagagcccatactcctggcccagcatcttcacttgtccccaatctgtgtgtgtgtccaccctgggcagagctgtgtgcttgagtctggtggatgctggactcaggacccaggacccattgtgaagaggatacaaggtccttaggaagacagggtcaacgaagacctcagggactcatcttcctgtgctctataggggtgtacaatgcagggacctggggttggaggggagctcatttaattagtcctgcaggcatgtgtgaaccctgccggcccctatctgggtgctcccagt
>11342796102401
gtcagaagtggtcttacccgggctctccctacccctgctccagctctttcttacgtcactgttatcagacacgccagaagaaggcatcagatctcatcacagatggttgtgggctaccgtgtagttgctgggaattgaactcaggacctctggaagagcagtcagtgctcttaactgctgagccatctctccagcccttgtcattggtttctaacagtgactcttctacgcagttgacatctctggtgtgggagcagggagtggagggtggagggtgcgtgagaaacagcctctcatgcc
>113516351128326
gtaagctcttcgctctgaatgtgatgttttagtcaccggtgccgggcatgcatagaatggcaatcggtttaaatctgcatgcagaccttctgagcagcacttcattatgcaagtgtgtagtgtgccctgtaatgtacggtaggttgtcaaaacatgtcacaggattctctccaatagataatggaaatcttaagcgtccagctggcccctgcttagtttcctgtttagttggttgttgttgtttaaatttagtaattttcatttcaattggttaaaaataaatggcagacgctctgcatg
>1136145429319
gtgagtgaagcgagtatctgtgggagagtgatggccctctaggtctgaggccgttttattgctgccggcttcactggagagtactgagtggcacagactttaatgtactacttgaaaagtaccctctgatgggtgaagagccacaggctcagactctcacgatggctcagcaggtaaaggaactctgcatcaaggctgatggcctgagcttgactcctggaacccacatgctggagggaaagaagcaacctgtcctctccctacatgtgtgctgtgacatgtgtgtccctctcctaacac
>1137827109333
gtaggaaagcgtggggaccaactccgtctagatgagcggtggggttctgggcacagctacctagcgttcagagggacctggctttcgccagaaagtcacagactgatgtggatctggcaggtaccaggtaactccatcaagaatggtgctaggatcctgcggagaccctgtacatccattcacatgcttctcctattgaaacaaatgtgcaatcctggggaaatatcctccagaaatgtttctcaacatttttgcctaaactttcttcaacttttcacggtaattatttttttttgaagt
>11384844126905
gtgagctgcgggtggacaggaaggaaagctgaagccagcaagcggacgagcgggcgggcggactctcctgctgcccgctccggggccggtgcgtcgcatcgctgcttctcgggggaacagcagtggctgccccgcacccccacaccccggaggatcgggcgccgctcgctgcacgcacggacgcctcgcgtttggcctccgggtgagcgtcgcccggtgtccccgggagtcgccgctgccgccctgcaggtgggcccgaggtgtctgtccccaccccccactccctcctctccagcccag
>113919054143545
gtaagcatcgttgcattcaatgtccgtcgtgtctttgttttgattgtagattagagacagaatcgtccatgggcgcccttcttggtgtgcttgatagagaactttagccatgcacgtccatctcgatgcctcctcacagagcagcagaacctttcactgctgcctcgagctgagttctagttgggagccgctgagggcaggtgaaagagaagcttatttgtgggcgtgggcactccaccagcaagcgctggctttcccttttgttggtttcttttctattggagtgacaaattataagcg
>1140490022615
gtaagtcaagccgcctaaggcgaatggagtctccagggtcaattttggtcctggtgcctctcctgtggatcccacacaaggaccaggtctgggaaagcatgcaatcagagtgctttcctgagatatcagaggtgaagggtcttctccctggcaaaactttagggcatcccaatctgatgtaaaaggcatatttgcatatttaagattataggactgggggtgtagttccaccaatagacatgtcacatgagcatgaagacctgcgtttgaatccccaggacacaaagaaaaagttagtca
>1141875128056
gtaattcatttcctttgtttggagaaaatgtttcaccctgtcgtagcctctacctcatgacaatccatcttccttagcctcctaagttcccaagtgctgtaactaaatagtgagcccccatgcccagctgatctagatcgaagcaggaaaatgcccctaggactgaggggacgtggaaaagaagtaaagtaggttctggtccagctttggcccctccccccatccttcatagtctccggcgagccatttaacttgatgagtggtggctctgtctttataaaataagactaacaatgccag
>114260506260
gtatgttctgcttccctgctttctctgaatccgatacaatcacagaccatttctcactagtttcttgaggagtggagatcagaagcctatgggcgcagagggcattccgtaggaaatgtgaacgctaagggagagctctccataactaagggagcaagcagaacccagtccctgctcttcttatacagccccgcctgtaggaggcagtaatcccagccctctggaagctggtagtcttcagcacctacaaggctatgcagaagagttcctctcccattagcccttctatgtgatgggcaa
>1143205463519
gtaagtgtggaggatgggcgtgagttcaatgatggtagcctgctgaagacttggggtcctggcttctgggcctttggttgtctgccttcagtttatgcacctgttcagaaaggaagatggaggggaacagggaggaagagaagcaaagaagagagaaggaaaggggagggaagaaaggatggatggaaggaggtttggtctaacctagtaacccagcatttgggagcatgagacattttggaagttgaaggaaggctagcctgggctatataaagagattctatctctatataattatct
>114420081103780
gtaaccgcctcttcagaatttctgggcctttcttgtgtctaacctcggagcctactgtaacaagatcactagaataatagttgatatttactttactgtgcatttatggtgatctgtttcaagtgcttgctatattaataactaactctctcacacacatacacactctcacacacacaaacagcgtgtcccacaccaccactgcctggccctcagcctcttgaatgatgaaatcacaggccaatttagaagtgttaatgtatgaagaaaaagaagagaaccaaagaagagctttaatgt
>11452622121770
gtaaatactccaggaagatgaactccaaagacatccaggaaaggattttacaagagtgcctcagtacaaagcctgggcctctacccttgttggcaagcaggcatggtgaggacctaggttccaactgctggtggtaacaataaagaaattccctacatgattcaaagatttaaaaatctttacttcaaagattctttccttggtgatagccaaagtctcacttttaagatcagaaagaacaaaaatctgaaatcttgttagataggatcaaagaggcgtggatacaccataagcttttgc
>11461661483748
gtaagtatatatattggctttagctttagagaattgcagttatttaatctttaccgttctgcctattcctgtgtcctctatgagtcttccttgcagtcccaggtggctgttgactcctcactgcccatcagttctgatccttcctcttttttttaatgggctaagcccgagcatagtcctctggctgtcagtactctgtaaccccagggatcttggtgctcatgtgtctgtttcatcaaagagaaagctgttacaggggacgtttaatagttatagacataatttgaaaaccatctaaga
>114719179138529
gtcattatgcattcccttacatgttatttatgtgtgtgtttatatgtgtgtgctctggggtgcatgtggaggtcaaaggacaacatgtaggagttgcatttcttctaccaggtgggtcccagggatcagactcagatgaccaggcttggtggcaggcaccttgtcccagtgggcggccgtgtggccagccctttgatagagcatcagagagttaagatacaggaacggttgcaattcctaatatgtggtacaaccgatggccaagaagtgcgtggggtaagttgttccagtctggttagt
>11481120664927
gtgagtgttgggggaggagctcactcccagaacagctctatggagacagggtctccctgtagctggctttggacgctgcacagtctttctcctgaagccagccactggattgctgcggttgcaagcttcagacctgaacacatttggcagcttctctgcttctcttctccttttaactccatcaccttaagacctttgccgggcggtggtgggacaggcctttgcagaggcaagaggatctttgagtgacaggccaacctggtctacagagtgagtttcaggacagccaggctactcaga
>1149199122480
gtaagttctgatctgctcagtctttgggtcaattggcagtgagttagcaagagctgttacgtggatgcagtacttgtgaattttcttaaccccatggcagttgtcacacactctggtgatcgcatggacaaaaccatgaggttttgtttgtttgtttgtttgtttttgtttttttctagaagtttccatctgccttcctcttcctatcagatacttctgattggaaacgggtcctctaatctcactacagacctctggcttagagccactggctctaaggacacctgaaccaaaattgtc
>11503773126993
gtaaatgaattggttactctacctctggttttacaagtcagggtccacagagaaaggaattgtggcttttgtttattcctgtcttctagggaaattaaaaaaaaatattttgaagaaagtttactctttgttaatacatcctatgtattttcttacacatatatctctatatcatctcatcccatctcatctcatctcatctcatctcatctcatctcatctcatctcatctcatctctctatctctctatctctctatctctatctgtctgtctgtctgtctgtctgtctgtctatcaa
>115111751128394
gtaagtttattttcttacagagtaaaactaaccaaatactgtactagaaagcaacacttacttgcaaatgtataacacagacacaccagacacacacacacacacacacacacacacacacacataccatttacacatacgcacatatacgtgtatacacacacatacacaaactcattcaagcacacaacacattcaaacaaaccacacagtgacatacatctctctctctctctctctctctctctctctctctctctcacacacacacacacacacacacacacacacacacacaca
>11521883343112
gtgagtccttggatgtttaccgtccttggtgaccatcttgaattttgtctatccactaaattatgtgtataaaactatgtgcataaaaaatagaatgagctgaacgtagtagcgcacacctataatcccagcactcgggaggcagggcagaggcagggcagaggcaggcggatttctgagttctgaggccagcctggtctacaaagtgagttccaggacagccagggctacacagagaaaccctgtcttggggggggtggggggaagaatgagtaccttagaattttggctttgccttaa
>115349386694
gtactgacacctcacacctcatagcccgccttgcctaactagtggggtcagggaccatggcaaagcagagaagtagaccgaagagactttatagaagttttcactctatttcactattttactgatgtttctactttgggagacatttagacagtgggtgtgtggtgtgttttgaataaacacattatgaatcttgaatgacactctcccattatcctctctcacgagttccactcagcctccaaggccttatgcaagcccattggtctcatcctgaccagctgggctcactggtctctc
>1154339635773
gtaatgctcacagtttttctcttctcttgggctttccttcagtgtttgactccttgcttgattattctggaaggattagcacccaggaggcaagggagtccccacccagcccctgggcttagatccacgctcctgtaggcctgacaggtgctagcagagtctttagaaaaaggagcttctgggattcttaaaggagctttggaagatgtaagatgggagggaaatgaaggggcaaacttactttggcttcctatgtgggctttctgtactgaagaagcaaacccaaagcatcggctgagg
>11556436146007
gtaagtgcatgtattttactcttatttgggtttttatgaatacataaaagctgttgttggtgagtatagggatttgtgcaactgtagtgaccagaaaatgttttaagctacataacaaagctcaatatctttaccatctgttctgtgatttactactgtaaatattttttaggaccaggcagatggctcagtaaagttggtgccatgtattaagacctgagtttgagtccccagactatacaaaacaagccggacatggtggcttgtgtttgtaatcccagtgctagggacatggacaga
>11561736376838
gtatggatccctgcatcctgggagtccctgtgtatacagactggctttctctggacccaatttaaggtctgcgaatcagactcttcagggcttaagactgggaaagggggatgcaggagagaagtcagttgggatagtcctgaagtaagagttctgttcctgtttgcacttagggagccctggctatgacactgtggtgggctctgagaacaaatcaatcagcagggagtgctgtctcaagcacccaccttgccttctccagcaggcaagtgtcacggcaactcggagaattagttttgt
>1157884226615
gtaagccattgataaatctttttatttcacattaatttgggtggccagaaaagagtatatagcttggagcctagatttcagttgaagttgtcactctggcactatctgccttttatctcagtttaaaggaggagtggatttctgtagaagattctcagaaattcatccctcagtggactctattagaccagaagcagcagtatctaaaaactcgttaggcatatagaaccaggggttgcataccacatctgcagaagagaatgtacatgttctgaatacctctgatggggtgtgggaaca
>115894413314
gtagacgactcttctctccttggtacttacccagaaagcactctgctcaagcatacactttatgtgtactttaaagtattgcaggatctattatctttaaaaattacaaaacactgtttgtttgtttgtttgtttgtttgtttgtttttccagatagggcttctctgtatacctttggctatcctggaactttttctgtagaccaggctggcctcttaagtgtctgcctgcctctacctcccaagttctgggtttaaagatgtgtgctaccaccacctggccaagtcttcaagtttaaga
>1159144327631
gtgagtgggtagtgtgttacattgtgttacattgcgttacattgtgtaggaggctcagtaaccgagtgaatgcctctttaaaccaggtgctcgctagaaaaaaaaataaatctagggacacctgtccttggaaaagaccagttcttttttgtggcatttttctgttttttcatttcccacactcgtggtgttaaagttttttgggtgcctgaaatgtaagttccctgacagcactgtaaatgtctctattagtgagccttaaggtcgaggctggaaagcctggggctttagagggtgcag
>11601080799417
gtaagtatcatttgtattttgggtttgcttgtttgttttgggtggattttgttgttgcctttctttctgtttgcttgtttattttgagataacatctcacaacccaaaaagcctcactaccaaatataggatggccttgaattcctgatcctcctactgcctccctcctgactgctagcctgcaggtttgtcttttgtaatgtaaaaattctgttctagttgacaaatttaaacaaaaaattagaaatttcttttttcatcaatttttatgatttttttcagaaaattgcagaataccct
>1161301951845
gtaacagcacttgtcttatacacccctaaccatacagaacaggcctggcgaataccaagggacaaagctcaaataacatctgtggccaaggggaagtaggtgttctccttctgtctcacccagtactttggctttctgttaattatgactctgaggacaaagaggaaggactaacaaaataaagagatgtttgttgtcatgattgttgtcactaatcacctaaggaaggactctgagggcactgtttttctatgggacatgtgctcaagtacacattaaaaataatctccatgtctggag
>11621559470138
gtaagctccccctggccactcagacccacgggtcttgttggacattaaaaaagcaagagtggaaatggcgctccataagggtctaagaattggcgagtgcaggaagggggtaaagttactatatttaggaaatggggctgtaacaattccttttaggatatacaaaggcctaggcacaggatggtcctcaccacgtggtttcttaaaggaaataaagctaatgtccagaagaccagccaaataagttaacagtgtatgtcattgttaaaagtgggggtggtggcacttatctgaagtcca
>1163177822380
gtgatcacccgcaccccggctctcccatggctgtgttccctcatccactctcccgcagccctgtggcttcttaagccttgttttgcaggcctggggctctgatggagggtctgaggttggaaacggtgttattttatgacttggagagggaaactgaggcccggtaaggtatgggagattcgtctgaagttccaagggcgcaaatgcccagacttgaagttactcagctccttccctcatcaggcttccccctcacaccttacgacagttgtttttgtttttgttttaaatcgtggctgt
>116415847122392
gtgagttatatgctattgtgttcagttaaactcttgaaaagcatttgttcaaggaaaagcaagttgttttaataaacatcactaaaaattacttaaatgtagtatatatatgttagacatgtaaaaatctttaataaatggacagtaacttttgcaaatcatagtctcttttacaaaacataatgttctaatatcacttacacactatttctttttaccaagaagagatgcaattattttgctacatggttttcagttgtgctaatagacttacttcagagcatattctgatggttaata
>11651259455430
gtaaggaggctgcgccatgtggctgcccttctccctaatcgcttcttagccagctcagacggcctgactggagcccccatctcaagcctacagcatagattttattaagtttatgtggaacacagagtttctctcatgtaaccctaaattgttgttaatcttataggtaactgaagtttttctgtatttctgtctaaaatgcaatcaggttaacttataagacatcctaatacatgttctatgaagactctgaggtgtgatataagcctactggggatttaatttctatttctgcttcct
>116619024101
gtagatttcattgactcatctttctcttatggatgacgtggaagaaaaccctacctatttgctgcagcagtcgtgtcccacttgaaatctgctgttagctgatggttcccttctcatttggacccggctctatgcagcaatgtgcattgtgaagataggggaggtagtcagaaaacaagatgtttaaaacaccatttttcacatagctattaaaatatgacaaactcacagctctacatacttgcaaattatatgtgctataaatcaagtctctgaaaatatctaacaaaagaaatcaaa
>11671606293751
gtaagttagagtacagggtaagtcacagagcacttttggatggggctggactgctgccagcatgcagctgaggagcctattacagaccttggcatgcttacacgtgcacattgcactattctgccgaaaggagaagctcttagctgggtctggtgatacatgcctgtagtgccgacatagcaagacctcatttctaaaacaaatggacagggagctcttacttatagggagcttctcttgttaactggcgatttttattgagcattcgctggacgtgagaacgagaggctactggatggt
>11681347862493
gtaaagacctacttccctgggccacttccaatccctccagcggagcctttgcttaccttgtttgtttcaagttgtttgaatccatgctagtctatttggacttagaaggcctttggtgaacttgctcctctgtggggaaatgaggtttgagttttcaagaaaatccatctggctttggttgaagaatatattgtatagactggggttatggactttgtcatagagctttcctatacaacctcagctccacatgtggactcctccagatgcacacagcctaaagtggtcgtaggcagttgc
>116914562133716
gtaagttaagaggaccaagtggtcaaatgtgtgaagcaagtgagtttctttgatggagagagtgagagagaaagagagagactgagaatagataccataaaaggcagaggagccatttgtatttagccagtggtcttcggagagtttggtattaggagaaaattggaggtattgtaaaggttggaaagggttttcatgaactcttttcattaaatagtctccatcaaacaaagtgagggtatattaactccacatggaagagacaaggtaggtgggttgagtgacctgtaccaaggaaac
>1170216825698
gtgaatgaggtagcgcctctgtagagcagaggagagtgctcacaggcttcagacggctccgctgcttctctcattgccctgcttctgtttgtccgttctgttgtagccctgggaatctaacgcacctacctcagcttaatctcaccacacagtgttcccaccgcacagcgtgccacacattcccacggttgattaaagggggtggggcttgcacatatagctaagatacgtgtgatgtaggaaggtgaaggcaagttactccacctggtatattaagtttatgtttacagttaatttaaa
>117120827142288
gtaagcatggcacgttccacggtgtgtatccgggcccatgcctggagtgactgcagtacgtgggcaggagaacatgccacgccttcttcacttggtcccttagtgctaacacagcagagtcatccatcactatgcgggacaggaaaggcatagagtgggagccctggatcctgcctcagcccttctgctctggagctgtgtgaccaagatagcttcttcatgcactcagtgccttgcagaggtttggatttggatcctgatgtcctcaagactacctgaccagacatccatgtaactcag
>11721832357482
gtgagtactgtctatctttgagggcagtgtctgtcaaggtctggtctttgcagctgatccaggaggtagattgagtcataactgggcatttattgctcttcagtagagattggcaacaaaacaaacaaacaaccagggaacctattcaaacctgtgtaggagtcttggttttcagacagactttccctagctagtccatactggcctcatacttagtgatcctcctgcctctacctcctgagtgctggtattgcactactatgtacgacctattgtacaggagtctttaaagggcaagca
>1173321115228
gtaggcgggtcccatcaatctgtgaagggggaacctgaggcaggaggctgttctggatgaattcgaacaagcatggattttctgcttgctccatcaaatttcttccctctctgttcaagggacatgatcacccttgaagttcaactcctgttctgctcccatctgtctcagactaggtgtcaccacctggaggcttggtactgcagataaatccatgccgtgatgtctatgtgaataaccatgggtacaaaggatcctaagatttcccaaagagaggaagaggggctggtgctgggcctg
>11741228062195
gtgagtagtggggtggcagtgtgtgggcacaagctcttatgccacttgttttagggttccaagttctacccttcctgggtagtacctacccagtgtgtcctttcttcacctcagcaagtgttcttttccctgcttcttaccaagtgggacatgttttactctcggtttcacactacactgtcttcccatttctgttctttgctctgaggcagctgactcccatgagtgtgggggcttttcccttttccaagtaaaatatcctagtcctccatttcttcagcttgacatcagattactaat
>117515019147217
gtgcggccaatggcagtcctggggccgtggggctgaatacccagagcgttgctgttggggagggagagggtcaagactcctggtgtgacacccctcccccccaaggttggttagcttaaccttcaaagcggtgaggaggcagggtatataggaattggacccagcactgttttgtagggtgttaggtttgagcaagttaatcaatctcaccgggccgcagtctccctgtgtaaatggagataactgtgactccctaagggggtgatgaagattaaataagacaaaaaggataaagtcctt
>117610972152828
gttggtaacgttctactctggtagtgtcttatgggaacagttttcttccttaacaagttattgacttgaagtttaaccagaattaaatagagccaagctcccgtggtctcaacagggccccagtgaaacacttgaaatgtgttgtagactctgtcaacattcagaccacctgctatcaaaggggtaataaatgcatgcatgttgtcttaaatgtatcctgctggctaggactcttgatagtgaaatgtagctgagataattgtagtttgcttatctacacttgctagttttgagtacact
>11771079194467
gtaagagggggcacactgaggatgacataggagatgtttgctccgaccttgacctggaaacatacatacccttaattcaaccctaaattcatcctccaacactatctcatgccctctggggtgtatccgtgtgtgtatgtgtgtgtgtgctcatattagtgtgtgtgtatgtgtgtatggtgtgtgtatgtgtgtatggtgtgtgtgtgctcatatagtgtgtgtgtatgtgtgtatggtgtgtgtgtgctcatatagtgtgtgtgtatgtgtatggtgtgtgtgtgtatgtatgtgtgt
>1178794221670
gtgaggccagctcctgcctttcccagcccatacagagttccttggggaaaagccagccttgtcaactgtcttacagaagtaactgctgaggacagaggctcaaagtagctttctctaggtctcctgggcaatggtagagcacaaagcagttatcattttagcatgtatttactgtgtgtctactgtgtgctgtagcctgtacagtgatctgagagtgcagtattgcatcagcccctcctgctcacggtcccactgtacctcaggctagtgttgggaagaaggaaacatatctgtaccctc
>117973023828
gtaagttcttaaacctgtgtcacatacaggtgtgagcgtgcacagtgcaaccagagtgaatgactacatttccagtggccacttaatcatacatcggagagagcctttagttttactcagaatactgaaaacctacgttgtttcctgaagggtttttaaatttttaggcccatgaaatatcccaagtccctgattcccagatggtcagttttaactttctagctctgtggctgcacttttatagtgaggcttttgggcacttggaatgcacggtgtgctttttgtagatgcttttccttt
>1180158949633
gtgagcaagttttttccttggtttaagttcaacatgctcttaatacatatatttgttaaaacttactcttaccattgtagcggccctgcctttaatctcagcactcagatctttgactttgaggtcagcctggtctacagagggagttccaagtcagccagggctacaccaaactggggaaaaccaaccaaacaaacccaacattattcttagtttatacaagaaatccgtttaagggctggtccttgtccgtggtcgttccacgccgtcattttgacgacgctgctgctgaggagcctg
>1181141566395
gtaacgatggggtcgatggtcagtcttctggggcagggagcccatgtattttccttggaagcagaggtctggtagggctctcagagaatactaagtaaggccctagaacaaaagcttttgtcttcagattatctgacagccttggctccactgattcttggattcagtttcttattcctcttctccagaatttgcgagtaggagaagaatatggtctgtaataaaatcctgtctctcacctcccctgaagactgttcagtgaagattgtcctcaaatccctctcctttctttatgatctc
>118219953135568
gtaatgtattctcaaagaaaacgagtttacatcaaatacttgaaagttataggaaatctgagcctcaagtaaataatccaaatttacaaatttgcttaatgtgaactgcattgaatttgaccattcagaattggggaatcccaactctgtactggaacgttgcacaatatcctgcaactttacactgtatgagacattttccaattctctcattatacagaaacttttcctttaaatatgaaattatttaatatattcttagacttggaatataaaatacatgtctgggatatattgtga
>11831354588291
gtaggacaagtgagcagtcactgagggcacatggagtgggccctgagcaaatgcctgaggcaggctggagacagagaaagaccacctcatacgccttcagtaatagctagatttttagggagccctgaacttagattgtacgttgctttagtggtcgttttaatgcactgtaacatgtgatacatctcagggctttaaaaaggctggtgggggtcagatggagacaggactcatttttccttagactttactggagtgtttgttgatttctgaaatgaagattttttttgtacttttggg
>11841111637000
gtaagacagtcttttatgagtgcgttcttagtgttttggaaggatagctgtctgtactgctgtgataaataccatgacaaaagtggcttggggggggggggggaagggtttatttcctcttctaactctcaagtcaaaggtcacactcattgcagcgaggtcagctcaggactgaagctgatccagaggccataaaggactagcttgttcttcatgacttgctcagcctgctttcctacagctcctatggcatctgcctagtgatggcaccctccacaaggatctgggccaccctacacc
>11851676367048
gtatggaatcaaatggctggtgcagggagtgtccctgcatattgggtaagggacctgtgactagctgagtgcaagcacatgttagatggccctgaggtattcagaatctgcagggagggactttcttctctaggggagggagcagagcctgccctaacccttgtgtagttctggagttatacttcaggagattcttttttttttttaaagatttatttatttatttatttattatatgtaagtacactgtagctgtcttcagacgcaccagaagagggcgtcagatctcattacgggtgg
>118616709102876
gtaagtttaatttttataatcctaaatctgtgtatactttatcataaatacaaagtgctgatactgagcagttttctctgtgtgggaatggaaaatgatattttgaatctttctgcttttagttaatgtaagatactgtcatctgtaacttagattattttaggaattgcatttatttctgctaccattcttacctcactcccttcaaacagaaccaaacaactgtcttcatgggagccagcttactctctaagtaatataagccagaacacaccacttctgttcatgcaggctagctaa
>11873628128020
gtgaggagccagggcggggcaaaagggtcaaggagaaggctgtcagggtccttctgctcctggtatgactggcagcaggggggctctgcattgtgtaactgcagggggacaccattttacatacggcacccagtcctgtgcaggatagcagagacagttaggtgttggttataacaggaggggcaggagattagtgagccctaccacacgttcacctctttgcccagagtgtgccctccttactgagtgctctgaggagtagatctgtggctcttaaattttagatgcatcctgttgcat
>11888702107125
gtaagttcacgtgatgaatcagtacacctctaaaaaaaaaaaaaaccacaggaaatttatggttttttttttcccttaagatttatttatttttatgtgtatgagtgttttaccgggatatatgtctgtgcactacatgtgcagtgctcacagaggccagaagagggcgttggatcccttggaactggagttacagacagttgctagccatgtggttgttgggacttgaactcaggtcctttggaagatcagtcattgctcttaaccactgagccatctttccagctctggagtttatct
>11891042567596
gtagagctaaaactaagttgtattttttaagacaagtgtgtgactgactgttaatgatatgtgcgtgtgtgtccatgtgagtgtgcatgcacattaggataagactgctattgatgaattctgtatttcttgtgacctatgtgattttgaatgattggttggctgtatgtcacagtgtttctccctctgcaccttgcaagtacaactcagtgttaataactagttctaataccattaaattcaacttgctattgttcttaagtctgctttactgtgttcattgctaactgaaaatgtaag
>1190631329756
gtaagtgtgtggcgcgtgtgtggttgataaagggactccaaggcagaggtgcctgggtcgggtgataagtgggtggggggtcttggcaatgcctgcaagacctaggggacgtgaacggctcctagaagggtccaaggaagcagatcttgagtgtacaggcagagcgacaggtcagagtaggctggggtctttcccatcgacctcagacaagacccagcctcctactcttcctgtcttcctaggagacagcttctgccggtcagtggaattttcccaagacaggcccctccctcctgggct
>11918875109409
gtaattcccaccctcccacttgtcaggaccagaacccagccttctctagatggtgtttctcttggggctaaagttccagatgccattggagggctgctttgtaactgaagtatgggtgctcaggcctgcaaggtgagcctctaactgtactgcttctgtctgcttccactggggaccgaaccttgctccttcattaggttgtatcttaatcaaactaagtgaccactcccagagcaaacttagctgcatccacagccctgctttgcttattacctccaagcctgttcattggtaatttcc
>1192885442899
gtgcagtggaactccagaaatgtcctaatttatcttgatgataatctgtcactatatttaatctatagataagtttgatttggttatcttaggagcgtgaaaagagcttaggtattcaggaccaggcagtgatctattttactttttctgggaaagagagaagcttaaaaagggataatacagtttaactgttagcattctgtctaaactccaccccacagtttcctggcaacaaccagataaacctgacccactataaaaggggctgcttgccccctcctccctctctaactctcttac
>1193491267915
gtatgtactccctgcaccacagggttgctcagacacaacatcagaacttactagtgattgaaaatcgtcatcccgagacttaaggagactttgatcgtgaattccctgaattaatccttgtttgtagtcatcagcgcttggtctaattaggtagctcacactgcttgtctatcaccccgaactcttacggaatgggcttctctccaaacggcctggctctattgcatctttatcatgagagggagaattctagtgtctgtttactgaatgcctaccatatgccaggctgtcatgtatcca
>11949391102576
gtaaggctccctaggtatctcagtcctgttgctgttctctgttacttaaacctctacaagaaacccaatttctgggtgcttggcttgcaggccctatctctcctgagacctagccctcatttcacagtccggtccccactcattcacccaaatcaaagtgcttattcgtgagttgcagaagcagcagggtgtagtggtgcatacctgtaatcccaacactctggagacaggaggatcttgagttcaaggctgccattacccaaggatacatgagaagtttcaggccagcccgagtgacat
>11951132916971
gtaaactgtttcaaaagtatattatttcatctgcttaaattttatttccttgtgttctcttttactaacttggtattgatgaattacggtggatgagttcttgcaaagaaaaatgatttctctctggggaaaaaaaagagtcaatttagctttattactaatgtagtatgacattagcagaaacctgtccaaagcccattattaattctgatgatggtgttgctatttactggtagtatatgcaatcaaagctcaggttgttgacagaacactgggaagagccaaaacatgggttagata
>11969081115765
gtaagtattggatatagtgcagtagcacactcctgaaatgacttaattttcttaaattcacccattcagatgctaacgtgactttttgttgctacttggaaggagtacaattattaaatgaaagtaatgactttgaaaaagtgattaatcccctttatttctttctgactgaagatgtccttgtagtaatggaagtgtgctgaaggttagtggttctgagtcactgctgctgtctttcctctcgtcctcagtgtgggcaccagacattttacttcccttagcttatatttacttcatctt
>11976792142043
gtgagtaaatcagcgcacccttcacggggctctcttaggagaggcttcaggggaattaaatggcagaatggtttattttcaaattgggttacttaaaaaagaaaacttgggttaaaatagagaaataacttgcaaaagctatctttaaaaaaaaaaaaggcataaaaccccaggtgtgtgttttaaaattttatgtttttcactctctctcactctctgtcggggcatgggtatgtgtgcctgtgcctgagacttccctgcccaccccaccccaccctgcccatgcccatgcccatgccc
>1198192347060
gtaagtgaggacttcactgaggcagtgactgagcttaccccggaaacgcacatgtgggcaagtccgctcactcggagagctttcctaagtagggagaaaagacagacagaggcactccttcctgagcctgctctccagtgtcagatgcctgattgtttgactatggaagcttgggttttttgtagtgagagtttcctctgttaatttactggtttataaacagccggtttcagaggctgatgggaaccaggaggttggctccttgaagggttggggtggagtctgctgtagagatgtgag
>11991715931974
gtaaggagagagaaagtctgagcctgggtgggtgatgggcagtgtcggacagaggaaggagacaggcacagcatctgaggttatcctggggatcgtcagatgctgcctacccagggagaaccggaatcacagctggggcagcaaactgaagcaagaccgaggttactgaggccctcagaaatcctctgccccttacaatagagtccgcaaggacgtgggggatggagagcagggacagaggatagaggacacatgttcatgacctgccacccacaccacagcctctatctcttgaagact
>12001105967598
gtatgcagcatgtggggggttaggtgtcaccaatgctaccctggctttgatcagattctctttgttagtttttgtagtctttctctttccagactttgtagttgattcctgtacttgagtggtacttgagagttataaaaatgtggcagtgattgtaagggaagggttgtggggatgatggatggaattaaaaagtaaatatgaaaagagctgaaggtctttattttaaaacctagtcttctcggctggtcaaaacccccaacactcaggaatcagaggcaggcagatatctattaaagg
>12011278533282
gttggtaatgaagaaaataaggtatttataaaaactaacaaaagcctgtatggctcaggagatggctcagtgggtaaagggcttgctgcacaaacacgagacctgaggacttgagtttggatccccagcacctagataacaagctgggtcatcttcctggaaaaaacaggaagtttctagggacatgctgggcagccagcttatctaaaatgttgagcttcaggtttagtgagagaccctgtttcaaataggaacataaagaacagtagtcagagatacccacaatttatgtacctctgc
>120250974747
gtaactgttacacttcctgggaagcctggagggctgggtaggcgtgtccaacaccaaggtcatccatgcaggcaggataccttggaacactggctagacttggcaatggagagggaagaggcttctccttcataaccccactgggcctgcagcagcctgcctactgccctgaggcagttagaacccaggagatcaacctcttgccagcagcacactcttcttttgccatacattggtgcagtgttgccccttgaactgtgttacatcacccaccttaggggtaaatgggatgtgtgtctg
>12031931111518
gtgagtgctcactccgcatcccaccattcccaaccagtaacaagtcctgggacccaagagcctgttcaccctgactagggagctgaggccaaagcactgaggcatccttgacatcagggatcaaggtggcctctcaggtttggaggctggtacccaagaatgctgtgaaatcacacccaggattgccctgacataatatcgcctcaaagggcgtattccagatggataggggcttctcagcacgtctgcacccctcctcggtgtttactccttcccatctgtgatggctacaaagtcctt
>1204815597413
gtgagtccaccagcgaggacccggagccgggcgtcctggctaccagggcccgtggggccgcgggccgcagagcgcgacaggtggcggcggctgcgcgtcctgggcctttcggagagcgcggggccccgtgcccctccgcgtctctgtcccctccagcccgtgggttttgtcgcctgttccactccggaccttgtctccccaactccgggccgggccccgccgcaccctggaccactggtccaggccgctctggtgcgggacgtccccgaagttctccggggaggcaggcctgtcgccttg
>12055879131307
gtgagtattttgctttttttgtgtgtcagagcatacaaatgtttgaaattatattaaattttggtaaatttgcatcaaccattttatgagtaagttatattggtctagttttcctgtatatgttttattactggtttatatttttgccctatctgttttctagattggaagtggggtttatctagtgtctgtctctgtttctctgtgtctgtctgtctgtctgtctctctctctccagtttttggaatgatttacttacaccaaaagagccataaaacacttaactgcttaccttaccct
>12061139939530
gtaagtggactacggacgtgacgtgatgaccggggtggccatggtccctgggtctatcgtgggctcggaggggtggatgtacctgttcccaggctttctctggaaacctgtcactcatacaaggcccctcccaggagccatgatctgagctctgacctgcagatgtacccaggatggagtgtgacatacctgcacaccagtgcctatgaggaaggccagggcctgggcccacccagggagcatgctcagtgagacttccgactagtgcctctctggctggagcagacacagcaatctatg
>12071261826292
gtaattcagccttttcgctctctgaggcacttactgtgggatgctgccattttcatgttaattgatcaacttatgaacaatccaagaacatttaatatttctctattgtatacttgaaaacatttttaaaagtgtcattgggacagtggcatgtgttcactctgtcataggaaacaatctctttaatgggaagatcaatgaactgaaagaatatttagtagtagtagtagtagtagtagtggtggtggtggtggtggtagagtattttattcctcttctcttaccttctttgctgtaaga
>12089907144797
gtaagttatttctttataatcattttatgtgacagtcatactcatgtactttgaaaagaaaattgtatattttgtgattttttttttttcttttgtacatttgagatgtctacctatatcttaaaagacttgggggtgagtaagaaggcaagtcttttgtgtgtggttcctcttgttccatattatcctaacttttggaaatttaaaattattaactcagaatgcgtattaaacttttctgcactttcaaaaacagcatgcagaatgtagaatgtgtattgtctttttgtaaagagttac
>12098916107130
gtgagtgcatttattttgctaagaagtgaagttctcttgcagttttaaagatggctctggagagagtgggtgggttgacaagcatgaggtgacatcagtgttctttcacgttgatgtataaacccggctgtttgtgtagctggcaccacttagtaacccggaatctgtgctggaagctcctctctgcctgctgcccctccccccttcaggtccccatgtgagtgagggtttgcacctcataaacacagtgtgccgcccacccttttgcctctccactagctgctcttttcccggtgctga
>12106995119151
gtcagctgctctccgcggtacatatcactcagccctccttgctagggactaagggtgccttgcatctatggtacctttatggaaattatgtttggactccaactacaaccccgtgtacttgcttagatgttccaaactgacttttcaagataacatggatccagagatgcagagcggggagcttagagcctaaggctcttcgctgtcagtaataggtcccagagtcctgtgcaagtctctctccttccgtacatgcctctgtttttttccatgacttttttttttactttttagccttcc
>12116283105008
gtatgttcagtactagaactgagcatgttggtttgaatgcagggagtccaacacaagtagaagcctggtgctttgccatatattactggctcctgcctgtgggcattaggtcagtgttggcagtgccacagggccaaggaaacatggactgaggcctctaaggctttgattcactcaaaacatttaagattcaggtttgggtggaaacggcctccgttcggtagagttaacaactaaactgtcttgaacctgtatcagtgccatgaaatggtagtctgctgcttaagtgactgcctgtgg
>121225343051
gtaagttgtgtttcctgccatcgcaattgctcatgtactttatgctagttttacgtagagcctgagctgatcaagggtaagggggacctgaaaacctataaactctgaactgcatttcagagaactttaacctcttttcgtgtaaatggtattttgatactttaattaaattccatagagataaaattctctaacatatatgatattttgataattcaaattccatagagataaaaattttctgaattataaagaaaaatgtaaaggtttcctatagttccatgattattattatgatga
>121310126132793
gtgagtatttcacatccaaaatgcgtactataaaatgtagttcccatatttaagaatcattcctgggttatgttctgttaactcaaaggaaactttttaaattcttgaataaaattcaatttatggattgtatacttctgaaaggctttgacatctgtaggttataatatttttggacttttatttttctatgtgtatgaaagagaaattatgaaccctgaatatttctcttctgaaatttccttttgacattgccttggtaatttaatttttgcttcatttaatcttacatttttaaag
>12141647939343
gtatgagcaggcagagcccgggacagctgtattcattgggtaataggtcctcagcgctcccttcctcatctcagggccctgggtgccatctagtggagatgtggcgtgcttctgaatccattgtgctggagtgttcatctcttaaatcttgttagcctttgactttcctccctccctcctttcttccctcaccatctctttcccaccttttccttcttttgtctagctgttgcaacagtggaattattcaaatggagtttaaagagctagactgatgttagctagggcctgggtctagat
>121510138148456
gtaactcccatttttaatctctgaggttgatggggggttgtgggagatgtttctgggggtacctgtgagcagcctccccaaatctgacccctgctatggggttgtactaggaaggaataagcatccaaccagaaagctctgctttcttccctccacacaaactcagacacagttgtaggcccggtagttttgaggtcccctcctttgcttacccaccacccttcttaactgtgggttacctggctcccagcagaactgtgggaggggcccaggatacatggaggaagcacataggacagt
>121616044104323
gtgagtattcagatatatctgtgaacctttttgcctcaatctctaattttttttttaagacttatttatatgagtacgctgtagctgtcttcagacacaccagaagagggcattagatcccattacagatggctgtgagccaccatgtggttgctgggagttgaactcaggatctggaagaacagttattgctcttaattaattagaacaattattgctcttaattgctgagttctctccagccccagccccactgctttgtaggcaaccatttttgactcattttctttcttttttaat
>12171079223875
gtagaatttttttaatgtttaaaacgtattttttcccaagtctctttaaagttaaaattttaacccaaaagaaggaaactaggttgaaatgttagtagttgttgcttgcagctcatccttgattagaagtaacagaacttacctttgctgttgtatgtgtttttaaagattttaaagattcattttattttggatggtggtgtagtatgggggtgtgtgcatgtgggtgaatacagatgcctgcagaggctagaaggggacactggatcccggggggtgggagaacaaagtttgctaccc
>12181543936122
gtgagtatccctctgcggtcctcctcccccttctctcctccagctctccctcttcctcctcctctttctcctcctcttccagttcctttactagggcatcataagcaacatcatataagcaggatctaatgtatatggtggtgcatacctgccatcccaatagttaggggcaggtagaggctggagggtcagagtgtaaatactccctcagagccagctgatgtttagttccattacagttgggaagaaaccggcaaactctcccctagctgggcatagccaggctctttccctaggcta
>12192012930476
gtgagcaggtggaggggcctgcgtttaagtacattctgtgggttcatccaggccttgacgtcatcatggacagttgggacgcttgcctaaccattccacaggcattggctagtgatggctgggccagactctttagaggcagatggagaaagccaatgagatgttctacactgggctaattgcttgtggctggaagctcacaggagtctctggataggagagttctgactgggacatttacagaacctggctggcatgggggagggccattgtcactgacccagtatcagcccacatttc
>122019084134990
gtgagccgcccgcggttcgggggtggggggggaccctgccccgcccctgggccggaatccctctttctctgtagctttcagcctttgcttagcgagcctgcttttcactgttctcgtctcccgggcgccccgctgcctgtcttcggagaccccctgcccagcggcgggtggcgatggctgaatgggcagccaggcaggggtcaggttcccagaaagtttgcattcggagctgttgcttccaggacaggaggaagacacggaaacaggggtcccagcagcagagtgggaaggggaggagcc
>12211171443871
gtaagggaggaaagagtttcggaacctctgcagctgctctctttctccccttgatccagcgatgaagctgttaagcacatcctaaaacaaatcaaagaagcagcatgccagtagataatgtctatgtgtgccttagttcttaagttttatcttgtccgtattgcttccagttgttatcagatactttctcccccttcttaacatcctctctactctgcacaagaacagtactaacatgataccatgtactctgttattgatgtagtcatacatctttttctaatacaatgtattcctaat
>12221470458580
gtaagagttctttacaggaagcaaaccctgtgtcggtagatgagtgagcagagacggcgccagagccagttgcacgctcctggttcatgggcagccgtgctccttgcacatcctggtcttgtgtgctctgtgtgttgccttacactctctgcccttacactctcatgttcaggcagcgtgtggtaagactggagtaggtcacatgggcctgctgaggtggctcgattggtaaagtaccttccgtgcaaacatgaggacctgagtttgagccctagaaacatccaaagctgggtgtggtga
>12231004523444
gtgagtatttgctctctacagtccctggggctccaaacccggaagctactgtggtgggcgacggccagagctttgcagcgtctttcgtccttcgcagcaacctctagtagtgtttagaggagggcattgctccatcccaggtggcgaggggcctgctaacaccactcacagcaggcacagccccctgtttattgcctttgggtatgtgtaagaatttgtgtagctcagttagtagggtttgcctagtatgcatgaaactaggcaacatcctcagctacacataaaagccaagcatggtgg
>12241052031813
gtgagtccggtgttgggtgaagactggtctctgccctgcttcccccagcccatcccctacagcccaaggctcactaagactgagtcactttacctgcctatggggcccacctcagagcaatgtccctgagtgagctgctggtcctctctgggccttagttttcacagctgtaggctatgaaattgaagtgctgttgtctccaaaatgcttgatgctttccttgtgcccagaaggccatggacagtggccggtcggtgttccttcgcttctggttttgcttgctttttggtataagatttc
>1225497042550
gtaacctctgactcatgtctgtgtctcttagacacaagtcagtcccacctgccagggacttggggtgtggtgcagatttcactgttagtttaagcacaagtatacccatcttacatactgggaattggaatgtacaaaaacacaaaaacaaagcgaaacaatctggaactaaggccccagaatagtcctgacttgttctcaagttgcccacctgatgtcagtggccaagcagagcttcctctcactgagatcagtgtgcactgacctttgctgtcctcagagacattgttttcaattaaa
>122620375112524
gtaagatttctttattacttttagccctatcctttcctcttgcaggaggacggtggagtgagtgtctatgctgcagagcgctgcttgcctctgagatctggtttatatggttcttctttaaaatgtaaaacaatcagtgcaaactaacctcacaggttttcctactgctgtgtggtgggaatgcacatccgtggcgagggccagtctcagatgctttgctgttttttaatcacaatgcattaaaaactttcatactagagagaagcaatggtaagtttttcacagacatggaaatctgca
>1227830068323
gtgcctgggggcgctgggtttgggatgggagctggtgtcccgagcctaggtggctagagggccactgaccaaggcatacgctaggacactgggaaggggctgtcgcactcatctggagcggccctggcttcacacctgggaagtgcacggagcagggagaggttcatttaagtcacaattaacgagtgtgtgtgaacccggggtaccacgactgggagtaaggctctgaacaaagcttgcaagatcttagccttcaggaaagacagggtgtgttgcaagtaataactacagctttgctgg
>12281576128531
gtgaggacagcaggccctggtgaatcttggccaagctggcatgaataaagcaaaaagggtttggggcaggctggggcatctgggaaggggaggctggaggaggggtaggatttggagattgagatgacccaggattccttggattctaatgttgggcggagtcacatcccaggggggggggggaagcacacacaaataagatcaagatcgggtctttggacatcaaaagttcaaaaagttcagaaacctttgatcatgagagccacagtccagtgggtttggttcatttccttcctttta
>1229321357339
gtatctgtgtgtcagccccgccactgggcctggctcaggaggttggtctgtggtggctggtgacagagtgcctcacggaccttgccttagagctgaactggtgtgggctgtgctttcatgaagtcctcctggctggcccttctgtgtggcactgttagaagcaacggggctgttatgcaaccacaacatgcctccatttagcaaatgatcctgggcacctctcacgtgtcaaacgctgtcaaaactgggtaagggcagttaggtcccccacactgtctgacttggctggggtagaagtag
>1230687171180
gtgagtacctgaagacagtgcagaggctggatctgtcttgttctcgggaggtgacttcacttgaccctgagtcagagctgagtgcatgcttacctggtgggacagccagctgctttcaagtaccaggtttaagaaaatttcttgggtctttgagatggctcatcagataaaggcattgctgccaggccccacggccttattgtgatatcttgagcccacatggtagaaggagagaaccatttcctacaagttgtcctctgactgccacatgtgcactgcagcacacactccctcccttac
>1231541242660
gcaagtactaattaattagcttgactaataatagtaaagtgtagttttactaaagttctttttttttaatacttaattcatttaacttccctggaaacctttagtattagatgaaaatgggattcccttcttaattaaaggagccagaaacttgacaaactaatatatttctgttttaaagcagttaagctcttccttataccattttctgtaattctgactagttattccctgtcttcttcttaaagttctcccctttcttgaccagtatactatgtgaactatactctgggtggcatt
>12324434136658
gtcagtagctgcgttcctgatacaaccctcacctgcccccctcccacctctgctttcttagatgttagggctgtcgaacctacaggtcagtaaggtggctcggcaggttgatgcgtttgccatcaacctgatgacctgagttcaattcccaggacccccatagtggaaggagagaaccagctctccagattgtagtttaaacacacacacacacacacacacacacacacacacacacacacacaccaataaataagtcatttttctaaaatattagaagcaggctcaggttgtgtagga
>1233673129014
gtaggatgaagacggagagggctggctacatgggctcagtgcatgcggtgcctgctgatccccacagactgtcctctaacctctgcacccacactcacaagataaaaaaatggaagaagaaagatagaggataaatgtgaggacaggaagcatcaaccttgggcctccacacccatgcacacactcacacccacgcacacactcacacagacatggaagtacctccatgcacaccacgatcacatcagacttccttctcgggggacagccaccgtggaaggctatgtgtgtgctgtcttg
>12341347163347
gtaagtttagagactcgggctgtgtgtgggcggggggaatgttctccaagtctctgaacccagcagatgcaaaacctccaatgttatagatgggaaaaccaaagagggccaggggctggctgaaggtcagatggaagatcaatggtccagctggagacaggaccttgatcctctcagtctgcaaatacgtagctagtacccaaaaaagacatgaagtaactcaagaatagtgaggcagtttgtggggcaaaaaaaatggggtcctgcgtccgcttagggctagggccactgggcgaggca
>12352057086265
gtatgtcccctccgagtctggcctgtcagtccatgatgccgttagtaaatgtcttccagcctaagctgccgttgtgattcaagccattatttttccatatggtggcggagggagaggaaagctgcagagttaattatactgtgatttaaatatatctcgagttcagcgctgccaacatgaaaaatgccagcgtcactggatgcttgcgttcacgtctccccactgtatgtctcaaaccgaagccatcgaaaacaaaacggatgctgcttgcattcgctctgggtgggttctgggtgggag
>123615153141114
gtaggctttctttcattttgattgtggtcttcctaagtggagagtctgttttattctgctttagcaaatatttaagtgttaagcaaataagacatgactaaagttattcataaaatacaagtgaataaaataagaagaccacgactgaagagctaatggtgtaagacaacatacaggctttgcatgtttccatcatgcattcactcatttaggaggtggttactggatagctatatcatccactacatggtgtggtaggcactgctgtacgcactggagatagaaaaaaagccgagttct
>123727739062
ccctaaaaaagactatactttgcaatagaagtggttctgggggagatggggattttagtagttaaaaaatttacagaatcacactggagcgatagctcagcagttaagagcactagatacgcttctagagaacctcagttcaattcccagcactcacatgggagttcacaaccctctgttagtccagtttcaagagatctaatgcccttttctagcctccactggcaacatgaagcacatggtgcacagacatacacaaaccacccatatgcataaaataaaaataaagttaaattaaaa
>123812117691
gttgctattcagtgtccagcccagcattcgtgtcccgctgccgggtgttggtgtggtgttgttctttcctgcgcactcgaagcattcactcattatgacaccatagtttttaacttcctgctttgtggcccttgaccttctcccatattctctaccactcgcatctactcactgtgctggccatattctagttcctgccggttagctatcattgaaaccgaatctggctgtgtgctgtcctttcatctgtgtgtggcatatcatacctactttattacatgaaatgttttatgactgact
>12391592772558
gtgagcctgacttgatgcaaacgtcttctctggttctgtcaactctgcctttggaagtccatagatctgctggcagggctgggagatgagtttgactgaagtcattgtttgggttttcgtaggttatcttttctttcttttttgtctcatgtatacaatgtatcttaccatactgaccataccacactccagcctgtaaagtcagtttactctgtcagtcttgtgttggtagccatggctgcagcaaactagtgcaaaagccccgtcctgtacagaagacattttgcagtgcccccctcc
>12401222975644
gtaagaacagcagttgatttaccagatacaaagaagatcttttggcttttttgttgttttaagacaggatcttacttattagcttgggctggccttgaatttgtgatcttcctcaatcagtctccaaagtattgaatttacaggcatgagccatcagattcactcattaaagtcttaaataaatgcttgacttgatgccaggtgtagtggcacttgcttttaatcccagcactagaggcagagctgggccaagtctacagagtgagttccaggacagccagggctatgtagagagaatat
>124112241143
gtgagggctgctcgcgggctggcctgctctgtcctgccggcaccaagccagcagtatctttgtttcactctagagatttcattagtttacatctctacattttcacacagctttgaagttgttggtccctcacagttcttccaggcctatcacacatgtcattatatcttgtaactgttgcagtttcttctctgcctgtttgcctgcttagagtgagcttaagacacaccatttatttctttggccttttgtctcctttttaggccaccatttctcattttgaagtctaaatgttttttg
>12421302817787
gtaaggataatgatacacagcccctttgttgacctatctatctacttcccatctggtcaagatgttgcatttggtggtggaatggtggcagtctttgctaggtgacttagctcagccagggtctgaatctgttttcattgtcggcctttcttgtagaggatcttctaatccaaattgatattcatccaaggtctactccagtgtcaatgacttttttattaacaaagatatggaaatgtcattcatctctattttccagctctaactagtcatgtgacactgaagaccatcaattgtaga
>124396223920
gtaagtgtggatgttgggtgtttaattttcagtttttgccagagttctgttttccacataagccaatatcagttttattatatagagaatattatttaaaataaacaatgcttaaatttattatctcaaaagacgtaagtattaaaaatgctaccaagctcatcacattaaaatctgattgtcctcttccactgggggggtctatgaactgttgacttcaagaggaatttagtttgaaatgggtagcaggaaaggtaccaaacacaacattacacaacagtctctgttgtaaggctactt
>1244193531142
gtaagtggggctcctcagacctggttgggttttggaaagtgggggggtcatgatatctagcaaattccttggtgtgctgtatctcctgtcacagggagtcagatgcagtgttagagatgacacagttttgacactgactctcagacgctctggcatgtttttgcttttgtttttgagacagagtctcaccatgtagaccaggctagcctggaactcatggaggcccacctgcctctgcttctgccgtttgagtgcagggatcaaaggtctgttccatcatgcttggctcatgaatttttt
>124513609101144
gtaagtaacacacacacacagatacacacacacacacacacacctctcccggacgtcctcccattatagcacaatataaccacctcaaattagactgggccggacaatgtctttaaaaggcaatgatgctgtgtcaggaggatcaccacagattctgagctgtgtaggaagttccatgtttcctgaggtgagacaaaaacaaagccaaagtgtttgcactgggttctttgcctggctctgctcactctcttaaagctcagttgtcgaggtaaagaaacagagctgaaaaaaacaaaacaa
>124613986100458
gtgagtcaggagtaagggctcttcacccttaagacacacaatcaccaggggcaggccctgtagtatctgcagaggcgatccaggggccttcttaggaggccccagccgccctctccttcctgcttcctcactcatatttgacataccctgccatgtagcccaggctggtcttgctatgtagctaaggatagccttgaacttccgatcttccggtttctacctccctagtgataggattgtaggatgtgccaccatgctaggtttacatggtcctaaggatagaaccagtacttccagcat
>124712658135393
gtaagtagcaagtgagatcctgtggccacaccagcactctcccacgtttctttccttctcttaaagatgtatttactgttagatgtgtcagtgtgtgtctgtgtatgtgtgctcttgcagcggcccgaacaaagtggtgctctggaactagagttacaggcagttgtgaggcatccagtgtgggtaccaggaaccaaactcaggtcctctggaacttctgagccatctttccagcccccgctgcctttttctttatcttttatcactttattcataaccacatggcagtaactgatctga
>1248991583355
gtgagcgtggagaggggtaccctctgcttccactctttatccttctgcatgtggcctctcacacgctgctgtaccacagatgagcctgcgctaacagcctgtgcgccttccactatctcctgcactgatgctgttggtgatgatccctgtcctctgccaccctccagccttctactcaaagcccagcatgactcgggagcccaacaacctggggacaaggtgacatcatatgtaccagctcccggggctgcccagaggctgcggcagggctcagcagcctggccttgtgacggaatctta
>124912852134616
gtacgcccggagccgcgccccgaagtggcgcggagcgcctggtcctccccgggtcgtcgcagccgcggagcccgggtgcaagccagagcctggttgccggagcccgagccccggagccgcacccctgcagggatgtgcggacccctcctggttttcctggccttggccgtgcgccccacgcctttgttccagccggaggtcgctaatgagcgagccggagggaggtatcggggcttcccccggccggaacccttcaggggggttgcagggcgcgggtgtcccgggtctccgcgtacagtc
>1250920236300
gtacaaagtcggtttctctacagaccctgaaggggaggtgggagtggagagggccagctagggccttgtctgatgggatgacccaccccaggaaagcagaaagtagaagagaatagataaggaaactgccaggaaggtcctggctcccagcctgcaggtcggccaccagccaagcatatagccatgtgactgactctcacagtgcactctgaccatgggggtccgcattcttctttcatgttgaaggtctgctgtccccactttccttgggttgctgccacatctgcttgctctctgttc
>1251300848868
gtgagtccttctctgagttaattattgctctgctctttgcctagctgacagagctctggtatacgtgaagcggcaggccagctgcttttctgtttgtctcttgggatctttgccacagctccgtctctttctttggtttgtggtgatagcagtgggtgatttgtagagactgactgctcataggtctacaggctgggaagtccagagtcacaggcgggtgtctagtgggcattttcttccagcatcatgctgtggtggaaggagggaggtcaagagagcatgagagctagggtgggggag
>125220181123229
gtagggaactctgtgagcacgtgggcacatgtcaggggagatagaaagatacctactcctttccagttcacggcaagagctcaggcaactctaaatcatatgacacaatgacaaaggaagccatgattaggtgacttttgaaattttccatttctgtgactatggaagacagtgccttcatccttctcatttagcacatgaggaactgaggcatagaaagggaagacaggggctggtgagatggctcagtgggtaagaacacccgactgctcttccaaaggtctggagttcaaatcccag
>1253912029377
gtaagagtgcttatttgtatggacgtggaaggcaccaccccttcagactgcacaggtccacacagagagagagcatacagagagtgctttcacaacaatttgaaaaacagaccacacagcccaggaatattgaaaaaattaagggtgtcctaagtgcataaaatagatgttgacaaattgtctattatattattatctacaaacatactctcttttaaaaatacttctctctctctttctttttgaggttgtaattacatcattctcctttacaaatttagttctaaaggttaaagcttt
>125413749113277
gtaaggaggcctcctcggacgcgggcgacgaagggcctggggttagcgtggttgggctgtcggggagagaggaccgtggtaggcggaactgagatgccttggcgtgagatgcagcttctggacccggaacacaaatcttgggatgagacaagagttcactataaaagtcctgatcttgctaccgtggcgtcagtgccaacctaatggaatgcagttgagacttgtgataataactttatagtcgcatcacaccgttttaatgctcagtatactatattctttgcaaaaagccaaacagcg
>12551500556683
gtaagtaaatgagtggaagctgaacaaccctggctcagccccccaggcctgcaggaggctctcctgtctctaactgatccctgggaatgtgtgctaaagagcagctttctgactagtgcagatcgtgccggcacctatgagcagcgcaggaccagtctgtgcctcttgatcaccctacagccaccgtataatttctcaaacatggtgacctaacaactcctgccattcagcataggacaaagcagactcagggaagagcggcttcactgttgccagataatgcaaggtcctgtagccagg
>1256309315426
gtgggtagcttgtgttccactgccaatgtcaagtgacaccagctggtcaaaggcatccagaaagtcagctgaggtagcttaccaagaaagacattacaaaatttggggtcaagtgcttctccaaaggttaaaagatcccattaaagctgttgctgtgttcccatgtcttttattaagacaaggtagcatgataactttaatttggaccaggtatcacctccctggaaaccacatactggcattatagaaaggttaaccaagaaaaggatatactcaacagatgtatcttttcagaaaaac
>1257161256128
gtaagaaagagagagcacggacctgccaaagcatgcgccgagggcgcccggcttttatcgtgtgcatcacaattaggtctgccctgttagagcaaaccaagagtaaggtcagaatggttttgccactgtctgaagacagacttttgcttttttttttttttaatgtataaaagaattctattttgaaagcatctgggtaattgttgtggggtgtcttcttctgataggacagactagaaatacatagaatgacagctaacataagatttgaagttggaaacgggaagtttgaattttctg
>12581501875814
gtaaatattttgctcattgggtatccagagagatctggatgggataagatttacaagatgacccggcagcgctccatcttctggtcagctgacccttctgctttccccagggactggctcagagcttaccatctgggaggcttttctgcttgaagagtgactgtttccttctacaccgtttctctttcttctcctgctttcctccaaatgacaatatggtcatttaggaaactatctccgttaccatttcttttcttttcttttcttcttttttctttttgctcattgggattaaacccc
>12591595942153
gtaactagatgtctctgagagtttgcagttctctcatgattctgaatgcacggggagggctccaggtagcccagcaaatattcaccagtggtgttgaaagacattggattacttgtgaaaaggggagactgtccttgttccatagccaatgctctactctacatagcaaatggcaggtttctcatttccctttgaccttgtgcttcctctgtgttacctgctctggggacactctgaggggactcatggaatgtctcattgatggaaactgtttgcatgtgctcactgttaggaagctgg
>12601697190110
gtacgtcctgtatggcacatgcggttttcgtcatagtgacatggtgagcgctggtaaatgggaattagtaagatgcacctctcattggaacactgggaaaaacgtgtgagtaggatggaaactgagctgtttagtgataatagttattaattttaactatttgaaaagaagtatttatttttatgtctctgggtggttttgcttgcatacatgtctgtgtaccacatgcatgcagcgcccatgatggctagaatggggtgtcaggttctctggaactgtagttacggacactggtactag
>12611873100470
gtaagtgaagcttgtctttgcataaattgctttctgactcagatgtggatgtgtttccattttctgcccctgccaattttttcccttgcaaaattagcatttaacaggggtatgcaaactccagtttgaagctgacctgcaaagaaaagatacaaaagcctccctcctcacacttatcaaaggattctgccaggcccagcacagatgatagccaccacctcataagacctcccaggtgctttctttttttatacagggagtccttcagatggagtgcctaccccattgtgttagccaaag
>1262238723409
gtaagactccccacagccactcggaccctgatccccaagtggccggagcgccgtgccagggccagccccaatggacaatttttacattgcacctgaccgaaacgggtcacctccggggtccctgagttctcagattcctagaatccgagaaaaatctctttcagttagcagccggagaaactgaggctaggagtggaatggtgcgctgcccaaggtcatggagtcgcccgccgagccccagtttcgaaagccagaacagtggcgttaccgagccgatcgcaaggggcctgaattctatat
>12634539115616
gtaggagaccatagaaatgacgggactgagcatttgtcttgagtttctcttcgccactaccctgcttgcctaccaccctattttatggaaatatattctcaactgaggttgactcagtcttgtgacaagttaacataaagttagtcaacacagtatagtatatattatgtgtgtgtgtgtacatatacacttaaatctagattctgtatatgaaagcctggtatttttgtctttcttcttactgttttttcaagttcctttcatttggactagcagttctcatcctgtagatcatgatcc
>126410680120010
gtgagttcagagttttctggtcctggctacaggggggatagctgattaggtttctataccaaaaacaccctcatagggaaaagcactccacctctgtcacctgtcacacagactagcatcttcctggctcagaaaccattttggctaatccactaaaagattagacctgcttctaacatctggttaagatttggttaagagacaggcggtggtggtacacgtccttaatccccgtactcaggggttgggggtacagaagttggtggatctctctgagttcaagaccagcctggtctacag
>12651855961552
gtaatatccaggcagcaaagtgctgccctaaagcgcataatttcctctcatttatgtgtacatttatcatgtatttattttaactagccgatataatgaagatgtctgagaaatataataagggacagaaataacagatattaaaaaatagtcaagttaaacaaaacaggtttggtatgaagagaaaaatagacatgtattattttatctttaaatatttgatgctacaatactggttctttcccaggggttaggggcattgctagaactactcagattatgcaagaacaaaagacttct
>12662054356400
gtgagtggtggggccgagggactttgccttctctccgtccccttgtctctccctctgctgtctcttccttcgcctccctgccttcttgagaagttgctatgcagcaataatcttattgtaaggaggaaggaccgggtgctggctgcacaagtccagactggctcccactgcagatagtgcctgggctgggagcgtgaattacagaaagggcagaaatctctgcattgcaggtgtgtgaggaagggactttaggagtgtcgccggtactccatcatcttggcagtgatatgtcactctaag
>12671227114279
[truncated: 5,605,885 more chars]
