# Supplementary material for: iPro-CSAF: identification of promoters based on convolutional spiking neural networks and spiking attention mechanism
Source: PeerJ Comput Sci. 2025 Mar 26;11:e2761. doi: 10.7717/peerj-cs.2761 (PMC12190325; doi:10.7717/peerj-cs.2761)
Supplement: Supplemental Information 1 [file peerj-cs-11-2761-s001.zip › raw data/M.musculus_Non_TATA_Data/Ptrain.txt]

>1FP004227 Tmem64_1            :+U  EU:NC; range  -249 to    50.
GCCCGTGGAAGCTGAGAGCGCGCAGCCCCGGGTCCCCTTTCCGCTTCCCGTGGCCTCCCTCCGCCTCACTCTTCTGCCCCGGGCAGCCGAGGCCTCCGTTGCCTGAGAGACGCGGGTACCTCGCCACTCATCCGCAGCACCAGCCGGGCGTCACGGGGGCGTGACCGACCACCCAGCTATGTCTCCGCCCCCTCTGCGCGTGCCCCGCCCCTCGGGCCCAAGGGGGCGGGCTCTGCGGGCGCGGGGTCCAGACTCGACCGACTCCCGGCGGGACCGCGTCTCGACCGCCGCTGCCGCCCT
>2FP006466 Rnf34_1             :+U  EU:NC; range  -249 to    50.
CCCCTCTTCGCCCCGCCCCGTTTCCCTCCGCCCCTCCCCTCTCCCCTTCGCTCGCAAGACTGCGCCCGAAACCCCGCCCCTTCTTCACCATTTCATTGGCTTTGGTGATCGGGCCCCCCGAAGACCCGCTTCGGATTGGTGGGCTCCGCCCGCCGCTCGGCGTCTTCCCGGGGCGTGAGCCGAGCGTGGCCATGCCCCCTTACGTAGGGACGCTCAGTGGGTCTCGGGAGGCGCCGCATTCGCCGCCTTAGAAGGAAGGAAGATCCGTTGTGTGAGGAGGCTGCTATGGTGCTGAGTTCC
>3FP019326 Pex6_1              :+U  EU:NC; range  -249 to    50.
GTTATGGGGCATGAAGGTCGAGAGGACGCTACTTGCCCTACAGAATTGTAAAAATGCTCCTCCACTGAGTTTCAAAGGGCGCGTGCGTCGACAACAACGGAGGCGGTCGTCAAGCCAGGCTCCCCCCCACCCCTGTGCATCTTCTCAGGGGCCGACTTGGCCATCGGCACCCCGCCCACTTTCCTACCGGAAGCGGAAACGCCTCTCTTGCCCCGGACTTTTTCCGCCCCCTATTTCCGGAAGTGGAGTGGTTTCCTTCTCCTTCGCCATGGCGTTGGCTGTCCTGCGCGTCCTGGACCC
>4FP017965 Glis2_1             :+U  EU:NC; range  -249 to    50.
TCCACCCCCCGCGCACGCTCCGTCTGGCAGCTGGCGCTCCGGGCCTGGGGCCGCAGTAGTGAGAGGGGTTTGTAGGGAGGGCGGGAGCGAGCGAGCGAGCCGCGAGGGAGGGAGGGAGGGAGGCCGCCCCCCGCGCCCCTCCTCTTCGCCCTCCTCCAAGGCCGCCAGTCCCTCCTCCCACCCCCTCCCTCCTCTCCTCTCCTCCCTCCCTTGCAAAGACATCCCCGCACAGCCCGGCCGCCGCGGCCACCTTCCCTGCCCCGAGCTGCAGATGTGGCGGAGCGGCCGGGTGCCGCGCGG
>5FP017618 Wbp2nl_1            :+U  EU:NC; range  -249 to    50.
CTAGCAGGACCAAGGCTGGTTGTAGGCCTAACATGACAGAGGCTAGTCACCCATCCTTCAGACCCTCCCCGTTCTAGGGGTAAAGCCAGCTCCACGAACACGCCCCTTTTCCTCACCCAGGCTCTCCTCCTCTGACTTGTGACAGCTCCTCTTGTGACAGCTGCCCACTCAACTCCAGGGTTTCTGCGCCATAATCTCCGCCCTCTCCTCAGGGACCCGCCCACTGCCTTGCAGGCCCCGCCCCTTTCCATTTGAAGAGCTGGCGGCGGCGGAGGCGGCGGCGGGAGGAGACCTAGAGCA
>6FP007549 4930471M09Rik_1     :+U  EU:NC; range  -249 to    50.
TTTTCACACATGTTCATCTATTGGGCAGTGTTCCTTTTCCAGATCTCAGGCAGAAGTCAGTGAAACATCTCAGCGTAAAGAGCCGCGGGAGCAGTCAGCACCGAAGGAGGAAGGGTCGGAAGACGGTTCTCAGGGACCAAGGCAAGGAAAGCGGCTCAAACTGATGACGCTACTGGCCAGCGCCTCAGGATGACGTCATGTAACCGCGCCGTCGCCGCTACTGCACTGGAGGCTCCGCCCAGCTTCTCCATTGCTAGCGCTTCAGTCTAGCAGGAAGGTCCCGTGCAGCTACCTTGGCAT
>7FP016806 Dleu7_1             :+U  EU:NC; range  -249 to    50.
GAGAGGCGGAAGAACCAGAGCTCAGCATCTGGCTCAGGTTCAAGCGCTCACCGAGCAGGCTCCAGGCAGCTTTGGGTCATTTTGAGCCCATTCTGCCTGGCAGTGAATGCAGGGGCAAGTGCGGGTCACCACCTGCGGGCCGGGGGCGGGGCGGGCCACACACGCTGAGGGAAAAGCATAGAGTTAGAAAAAATGTGACCCCGCGACCCCGAACGCCGCCAGGCTCCTTTGCCTGCGCTCCACCTGCTCGTCAGCGCCCAGCTGCTAGCCGGCTATGGCCAGCCCTGCGCCCTTAGTGGC
>8FP010579 Mlkl_1              :+U  EU:NC; range  -249 to    50.
AGTTCCAGGCTATCCCTTACACTGGCTATCAGGGCTCTCTGCAACCTTATTTTCTCAACCCCCAAATTCAAGACCTCAAACAGAGAACCTGGGAAGAGTAACTATTTAATGGATTTGGGGAAAGAATCAGCCAACTAGGGGCTTCAACTGGGAGCTGTCCAGAGAGCGGGTGTGGGAAGCTGGCATATCTCCAGTAGGAGTAGAAAGCCGGGGGAAGGCGTGTCAAACTGGCCGCGGCTTCCGGAGCAGAACTCTGGACAGAAATAGCTGTCGGACAGGTTGGTTTTGAGGACTCTGCTG
>9FP004230 Osgin2_1            :+U  EU:NC; range  -249 to    50.
GCACCCCGAGCCCCGAGCCTAGGCCTCGTGAGGACCCGGACCGCAGCGCCGCGGCCCTGCGCATCCCTCTCCGTGGACCCGCCCCTCGCCGCGACTCCACCAATCGGCGGCCTCGTCCACGCGCCGCACCTGGTGGGCGGAGCCGCGCGTCGCCGTCGCAGCGCCCGGTCCCGCCCCCAGCGCGGCGCTCATCACTCGCTGCGCCGCCCTGCCGCCGGCGGGGAGGAGCGGAAGCCGCTGGCCGGGGACAGACTCCCGCGCCTGTGAGCCGCGGTGCAGGCAGAGCGCGCGCCGGGACCA
>10FP004990 Zc3h12a_1           :+U  EU:NC; range  -249 to    50.
GTGCACGGAACCTGCTTCTGCAGAGCCGGCGTTAAGCAGTCGGGTGGTACAAGCCTGGAGCCGCCCAGACTTCGTGTGGCCAGGGGCGTGGCTAGAGATGCTGGGGCGGGACTTGTTCAGAAACGGGGCGGAGCCGGCTCCGACCTACCGTGGGGCGGGGCAGGAGGGAGGCGGAGCAGGAAGGGGCGGCGGCCCTGCCCGGCTTCCGCGTCATTGCCCTTAAAGCACCTGCCCGCCTGTCGCGGCTACGAAGGTGCCGTCAGAGCCCGAGACTCGGCTCCATGGACACCTTACAGACGA
>11FP017548 Dmc1_1              :+U  EU:NC; range  -249 to    50.
CCCGCATCCTCCCAGCAGCCCTCACTAGGGCCCCTGCCCCACCCTCCGCTCTCCTTTGTGCTACATTTACCGATGACCCGCAGGGAGCCTTTCCTTGCCTGCTCAGGTTCTCTAGCTAACCTCGAGCCCCACCCCCACAACCTGAGCCCCGCCCACACACACTGGGCCCCGCCTACAGCCCGAGCCCCGCCTACAGCCCCAGGCCCCGCCCATCAAGGGGGCTTGCTCCCGCGGCCCTCATTTGGCGCCAAGCCCGGAGCTGTTCGACGACAGGGCGGGCTGCCGGCCTCCGCGTTCTGG
>12FP016725 Tinf2_1             :+U  EU:NC; range  -249 to    50.
TTTGAAACGAGCGAGCGCCCTCTTCTGTTTCGCGAGAGGAATGGCAGAATTTTTCCTGGGAGCGGCTGGCGGCCCGGGAAGGGCTTGGCAGACGCTGATTCAGACACCTAGGTTTACAGCTTGCAGGGGTGATGGAGAGTGACGCTAGGTCGTACGTCACTTTCACAGTGCAGGGGACCTCGTGACGTCACAGCTCCCTCCGCGGCCTCTTCCGGGGAGGGAAGCCGCGCGCCCAGGCGGAAGTGACGTACTCCTGCGTTTCCCTCAGTGGCGGCATTTTAAGTTTAGTGATCTGGACAG
>13FP009149 Lamtor1_1           :+U  EU:NC; range  -249 to    50.
TGCACTGGCCACTAAAGCTAAGGGACGCAAGGATTCGGAGTTAGAGACTAGGACAACAAAATCATGTGACTCGCCCCGCCTGCCTTCCTATCACGTGCCGCGGGTCCGCTCACGTAGGACGCACTTTTCCATTGGTTGGCGATTGTCACGCGGCGAGGCGGGACCGGAAGGCAAGATTTGGCTGTGGCGCCGGAGCGGCTTTAGGACAGGCTAGGCGAGGGGGAGGGGAGCGAGAGGCAGCCGCGGGTCATGTGACCGGAAAGGCTCCTGACGGACGCCGTCCCTCCTCGGCGCCGCCTG
>14FP011936 AK041109_2          :+U  EU:NC; range  -249 to    50.
CAGAAACAACCCCAGCCAGAGAAGCAGAGTTCTTAAGCGTACAGAAGTCACACAGAATAAAAGGGTAGTAGACACATTAAAGAGGACAAAACTGTCCTAAATGAAACTGTTAAAGCCAAGGGCAAGGGCCTAGCTCCAAGGGAAGCACTAAGCAGGAGAGACAAAGGCGCTACCTTAGGTGGGTAGGTCTGCAGGTGAATCCCAGCCATTCCCCCAACCCAGACACACACACACCCAGACGTGGACTCAAGAAAAACAGAGCCACTCACCTGAGGCCTGGCCATCCTAAGCACAGTAGCC
>15FP001652 Zer1_1              :+U  EU:NC; range  -249 to    50.
CGGGTTGGGCACCGGGTGAGTCAGCACTAACTAGGTAAGATGGAGTCAATCCTGTCCTGAACCTGCTCCTGCGAGTTAGCCCCTCGCTAGAAGGAACCCTGGAAGCTAACGTGGAGACTGGGGCCTCAGCTTGGGCAGGAGCAGCCCAGAGAACCCGGAACCTTCAGCCGCCTCCGCCCACGTTCGCGGCGGGACAAGACGAGAGAACCCCTCCTCTGCTGCTAAGGGGCGGCCCGGAAGTGACGCTTTGTTGACAGCACACCCGCAGCCACAGGCTCTCCAAGCCTTCGGAACAGGATC
>16FP018102 Lrrc74b_1           :+U  EU:NC; range  -249 to    50.
AAAGAACATGAAGGAGTGACTACCCCCGTGCATGGCAGCGGTAGTCAGCCCTGGGAAAGAGCGTGCCAAGGTTGTGTTTTCTTTTGCAAACAAGACCCGGTTCCCAGGACGACGGCGGGGTGGGAGGGCGGGCACCGTTACTGGCCCCAGAGACCACCTGTTGTCCGTAGATCAGATTCGATTGGTCAAGGAGGCCAGAGGGACCGCCCACATCCCTGGGAAGAGTTCCAGGCGGTGAGCTGTGTGGTTAGAGTCTGCGTCCCGGACTGGGTAGTGAGAGTAAACATGAAGGGTCCCTGC
>17FP018842 Clcn7_1             :+U  EU:NC; range  -249 to    50.
TTTTTTTTTCCATATCATCTCTTGGAGGACTAGGCGTGCATCTCGGGCTGGTTCTTCTCTGGAGTTTGGGTCACTGCCTTCAGTGAAGACACTAATTGCTAGGGATTTTGAGTTCTAGGTTTCTACCCTGGGCTGCAACGACCAGTGAACCACAATTCCCAGGAGACTCCGCGCTCCCGGATCTTGCCGGCCTCCGTCGTCAGTCACGTGGGCACCGATGATAGATCACGTGAGACCTGGGCGCGGGTCACGGGAATGCTGCCGGTCTGCCGGCTGTTCTTGTTGAGTTTGGTCCTCAGT
>18FP000434 Stk36_1             :+U  EU:NC; range  -249 to    50.
TTGATCCACCCTTTATGCCCGTGGTTCGGACGGTCCGAAGCTGTTGCTAGTTCCCGGCACCAGATCCAGGCAGCCAGCCAAAACCTATGACCCAAAGTTACCAGTCCTCTTCCCCAGCAGCTGTCGACGCAGACGCCGCCATGTCTTCTCCGGCTCTTGGCCGGAACCGGAAACACCTTTTGGGAAGTTAGAGGCGGAAAACTAGGGCGGGGCGGAGTAAAAGAAAGCTGACGCCGTTTCTAGGCAACTGAAGACTCTAGATCCTTTGTGGGGCCTGCTAGCCAAGCGACAGAAGTGCCC
>19FP011565 Atr_1               :+U  EU:NC; range  -249 to    50.
TAGTGAAATATCTAACTTTGTTGGGTCGTCAGGTCCCTCTCCGACCCAGATCCTAGCTTACGGCTTCCCTGAGCATCCAGGTTTGAGCAAAAAATACCCGTGGAGTAGGTCACGCACTCGCCTGGGAGGGAAAGTGGGCGGGCACGTCCGCTGTCGGCTCCGCCCCTGTCGCCTCTGGGATTTCCCCAGGGTTCCAACCGCAACCGAGAGCGGCTTCCGGGAGGAGAATTTTGGACCTCGCGGGGCTCCGTCGACGCTCCGCCCTCTCCACCGGAGGCGGCTGTGGAGAAGCCCGGCGCC
>20FP002448 Gpat2_1             :+U  EU:NC; range  -249 to    50.
ACACTTCCAGATTAGGACAAGCAGGTTCCTAAGCCAGAATGTCCTCTCCCCAACAAACTCTCAACACTTGCAGCGAGTTGTGGGTGATGGGCGTGGAGGGAGCAGTGATCATGTGGTACAGGCAGCAAGTCCAGCAGAGCATATAGGGTGTCAAGGGATGGGGCTTCGAGCCTAGAGCGCGTTCTGATTGGCTGGCCCCTCAGCTGCTGAGGCGCATGCGCAGAGCCCAGTTTCCGGCTTCGTCGGCTCAGTCACACGGCTGTTTGGCGGGAGTTGGCGGCTGGTGTGAGGTGAGCTTCC
>21FP003712 Sv2a_1              :+U  EU:NC; range  -249 to    50.
AATTCCTGGCATCTTTTGCTAGGGAGGAAGGGGCTGAGAAAGACTGTCATTTCCAGCTGTCACCCTGACAGTCCCCTCCAGTTCCTTCATCTTTTCTTCCTGTGTCCTAAGTCCCCCCCCCCCCCCCCCCGCCCCATCATCTTTTCTTTCGCCACCCCCACCCCCCACAATGGTCTCTCCCGCTGCTCACTGGCGCGGGGGAGGGAGGGTCGGAGGCGGGGCCGGAGCGCGTGCGGGGGGCAGGTCTGCAGTGCCGCTTCCCCTGGTACCGGGAGGAGCAGTCGCCGCTGCCGCCTCAGC
>22FP003323 Ccna1_1             :+U  EU:NC; range  -249 to    50.
CGGTCGCCAGGACGATGAGGACCCGGGCGCACGCCCGCCGCGGTTGGCATGGAAGCGGCTCTGCTGGGCTCGGGGTGGCCGCTGATTGGCTGATTCAACAGACGCGGCTGGGTCGAAAGTCCTCAGTGGCGAGCGCACTAGCCGAGGCTGCTGGAACCGGCCCCCTGGAATCTCTCCTCTCCGGGTCCCCTCCCTCCGCGCACGGCCCCGCCCGCCCGGCCCCGGCCGGGGTGCGCTTGCTAATCGCCCAGACAGAGAAGAACCTGAGAAGCAGGGCCTGCTGTGGGTTCCCAAGCAGGT
>23FP000099 BC069931_1          :+U  EU:NC; range  -249 to    50.
ACTTAAAACTGATGCCATCCCAGGCCGACTAAATCAAGCAACAGTAACATCAAACCGACCAGGGTTATTCTATGGCCAATGCTCTGAAATTTGTGGATCTAACCATAGCTTTATGCCCATTGTCCTAGAAATGGTTCCACTAAAATATTTCGAAAACTGATCTGCTTCAATAATTTAATTTCACTATGAAGCTAAGAGCGTTAACCTTTTAAGTTAAAGTTAGAGACCTTAAAATCTCCATAGTGATATGCCACAACTAGATACATCAACATGATTTATCACAATTATCTCATCAATAAT
>24FP017668 Nup50_1             :+U  EU:NC; range  -249 to    50.
CGCGTTTGACAGTGGCTTTGGCTCCCGGCCCGCTGCCCGCGCTCCCTGTGCGCACGCGCGAGCTCCAATGGTCCTCCCGGCGACTGTTTCTAGGGCGGGCTTGCGCATGCGCCGCGCGACCCAAGTGGCCCTCAGGAGAAGGGGCCGGCGGCGGAGGCTCCGACGCGCATGCGCAGTAGCTGGATGCGGGCGTCGCTTGCCTCTTCCCCCTCCCCCTCTCTTTTCCCTCCGATTGGTTCGGAGGCGTCCATTCGAGTTACAAGATGGCGGCCCCGGGCGCTCTCTTCACCGTTCTGTAGC
>25FP010207 Calr3_1             :+U  EU:NC; range  -249 to    50.
TAGCTGCGTTGGCTTCTTCCCGCTAGGCTTCAGCCTCAAAGTATAGGCCCCAGTGTGCGGTTGCCTCAGGAGACAGCGCCAGAGCAACTAGAGACTACATTTCCCGTCGGCCACCGCGCTCCACCCACCAATGAGCAACTCAGGTCACAATCCCGGGCGTCACGGGACCAGTAATTTCAGCGCACCCATTAGCGTCCCCAGGTCATAATCCCAAGGCATGCCGGGAGTTGTAGTTTCTGAGTTGCGCCCGTCAAGCGGTACGGACGCCTGAGAGCAGAGAGTTGAAGTCGCACGTGCAGC
>26FP016446 Itih1_1             :+U  EU:NC; range  -249 to    50.
CCAGGATCTGCAAACTTTTTCTTCAACTTCACTTAACATGTTGAGATATATATATACATATTCCCCTAGGAATTAAATCCAGAGCTTAGTGCATGGCACCTACCAACAACGGTAGACAAACCATCTACCAGTGAGCTACGTCCCAGCTCATTGATTCCCTAAACCCTGCTATTTGCCTCCGCTGTGTCTAATGTTTAAACTGTGTTTGTCCAGCACAGTATTAACTAACAGTCTGAGGGAAGTGACGGGGAATTGAGAGCCTGGAGATCATGGAGGGTGCCACAGGGCTCCGGGTGCTGC
>27FP005321 Ctrcos_1            :+U  EU:NC; range  -249 to    50.
CTGGCAGACTAGGAGAGGCCAAGCTGCCCGCTGTCAACTCAGGCTTCCACGTGGCTGTAGGCACCTGAGTGACACCTGCTTGGCTCTGTCCTCCCTAGTACAAGCTCCTCCTGCCCTGAGATGGCAGGCGAGTGAGCACCATCATACCTGCTGAGGAGCTAACTCACACCCTGAAGCCCTTCCCACAGCAATGTCTCTCTCTAGTCATACTGTGGTCCTTGCATACACGCCCTGACTCCTCCCCCACCCCTATTTCCGCCCCCCCCCCCCAATCCTCACACTGTGCTCCCAGAAGGCCAC
>28FP008948 Zfp710_3            :+U  EU:NC; range  -249 to    50.
GAACTGGTGTATGGGAACAGGAGCGGGGGTGGGGGGTGGCGGAAGGCCCTCCTAGGGACCTTCAAAGATCCGTGGAGCTGGCCTGAGATGGGGGAGCTGGTCGTTACCGGCTTTAGATATAAGTGTATTCTCATCAAAGCTGATGGGCCTGTCTGGTTTTGATTTTGACCATCACCTTTTCACTTGTTTGAAAGCACATTTACCTTGGAGACCTTGGCTTAGTGTTTTTTTTTTTTTTTTTTTTTTTGTCTGCTCTCTCATCCCACAAGTAACCCTGGGCCGGGCACCTGCTGTTCTTGG
>29FP015024 Gm3086_1            :+U  EU:NC; range  -249 to    50.
TATAAGCTAAAAAGGAAATGAGACCTGTGTGTCTTCTAACCCTGGTTCTTATATTCTAGGCGTTATACAAGCTTTACAGTGCAGCAGCAACCCACAGACACCTGTGTCACCAAGCTTTCCCTGCACCCAAGTCAGAGCCTACTCAACAACCGGAAAAGAAGAAAATTTAATCTAAAAACATGCAGGTGCATGACCGTTTGTCAGCTAACTATCAAAGCTTTTGTTTCCATGCAAACATGCAAAGTGCTTCCTTTAGAGTGAAACCCAAACACCCGACCGAGGACTCGGACAGTTTACTTC
>30FP002843 Tox2_1              :+U  EU:NC; range  -249 to    50.
GAGCTGTGTATGGGGGGGCTGCCTCCTTGTCTGTTCCCCAAGACCTGGTACGGTGCTCCAAACATGTGGGCCCAAATTGGGATAGGAGATGGATTTGGATCAAAGAGGTTAAATAACAGGTTTTCCTGTTTCACCTTGTAGGAATGGGATGGGGGGCGGGGGTGCCGGGCCTCCAGCCAATAGAGGACCAAGAGTCGTCGGCAGGCTTATAAAGCTGCTATTTCTGGCATTTTTTTCTCTTTCTGTGCTGATTATGCAGCAGCATCTCACAGAGGCTGTCGCAGGCGCGTTCTCTCGCTG
>31FP002161 Cd82_1              :+U  EU:NC; range  -249 to    50.
CTGGAGGGTTGGCAAAGGGTAGCCAGCTCAGTGTTGTGCTAAGGGGTGTGGCCGTTTGATTGAACCGGGAGGCTGTGGTGGGCGGAGCCTGGTGCTACCTCCCGCAGGGCCCAGAGGGGAACTGTATAGGGGGCGTGTCAAGGGCGTGGTCTTGGGGGGCGTGGCGTGGCCTGACAAGGCCGTTGAGCTTCTGGACTGACTTCGGGAGGGGGTGGCGGGGGAAAACGGAGGGACAGAGCCAAGCTGCGCAGTCAGACTCGGGTTGGGGCGCCAGCTGAAGACGCGGGACTTAAAGCGCGT
>32FP003247 Bbs7_1              :+U  EU:NC; range  -249 to    50.
AAAATATTCGCTTCTCCAGAGTTTCATTCAGAGCTGAAGGAACATGCATGAGCGAAGCTCCAGCGAAGCTCCAAGCAGATCGCTGGCCCAGCGGCCCAGAGCTGGGAGGCAGAGAATGCGCCCCGGTTGCCTTGGAAACCGGCCAGCGTCTGAGGACCGTTCCCTCCGCCCCCCTTTCCTGGTGCAGCTCCCCGGGAGAGGGCGGGGCTTCACAGTGAGCTAAGATGGGTCACGTGTCGAGCCCGCGTTGCTGGGCGCCGCTGCCCTGACGCAGGCCGGCTCGTCAGTCTAGTGGTGGGC
>33FP015999 Lpcat1_1            :+U  EU:NC; range  -249 to    50.
GGACAGCGTTGCGCTGAGAAGTGGGCCTGCCCAGTTCAGTCCTGCGACCCAAAATTTAAGGTCTCCCTACACATGCAAATTCGCAGGATTCCCCTAAGTCCAGGAGCCTTAAGACGCGCAGGCGCATTCATAGCCCAGAGCGGTCTGGGCGGGGCACCCCGTTGGCCCCACCCACGTCACGCCGCCCCTCCCGCGCCTGCGCCTCCGGGCGGCCGCGCATCCTAGGCCCTCTCCCGCGCGCTCTGCTAGCTCTGCTGCTCTCGGCTCTTCTGTGCTTGGCTCGGTTCAGCTGAGCTCGGT
>34FP004279 Gabrr1_1            :+U  EU:NC; range  -249 to    50.
GACAGACAGACAGACAGACAGACAGACAGAGTCTCTGCCTTTCTGCATTTACTTTTTTCTTTCTATCCAGTTGACTTGAAAATACAAACCCTCACCAGTACACCCACCACATTTGATGATGAACTAATTTAGACCCGCCCCAGGGACCGTCCCGCAGGACACAGGAATTCAACCTCAGTTTAGAAAATCCCTGACATCTGACGCAGGGGGATTTGCGGGGTTAGTGGAAATTGCTTTCTCCCGCTGGCCAGATTACTGACTGCAGCTTCATTTTCGCAGGGTAAACATCCTTCTAATAAC
>35FP012575 Tbxa2r_1            :+U  EU:NC; range  -249 to    50.
CCTTGGCGAAGGTTAGTTGCTGCTGTGTCAGGACCAGCCCCATTTGGCCTCCCAGCTCTTCCCACATGGCCTCCCTCTGGGTCCCTGACCTTTCAACAACTGATGTCTCTCTCTACTCTGTCACCCTTGTGCCCTGCTTGGTTCCCACCCTAGCGGCTGAGAGGCGAGGCCAGCGCCAGCGCAGGGGGTGGGGCTGACGAGAGTCGGCAGAAAGACAGATGGAGACAGGGCGGGACGGGAAACAGCCTCACAGTCCCATCCCTCCAGCCCTGGACGCCTGAGGGTCTCCAGTGCTCCCCT
>36FP009366 Slc5a11_1           :+U  EU:NC; range  -249 to    50.
GGAGGGGAGGCGGGCGGGAGGGAGAGTGAGTGAGCGAGGCAGCCCAGGACCCAGGCTCCAGTCTCCCCTGCCTCTCCAGGCCATGGGCCCCCTGCCAGGTAAGGGCACTGGCCAAGGCCCAATGAGGGCAGGGCAGGCCCCTTTCCTCACGGGGCCTGCTCAGAGTTCAAGGGTTCTGGAGAGATCATCCAGGCTTCCTTTAAACTGCTGCTGCAGCTGAGGCTAGAGTTTGGAGTTTGACCTTTGTGGAACCTTTCTCAGCAGCAGGCAAGAAGGCAGGGTCTCTGCTGTCCTCTGCTG
>37FP010422 Tepp_1              :+U  EU:NC; range  -249 to    50.
TATCCCTACCCTAATGTGGCCGGGTCACCTCTATAGAGCCCCAGTTCTGACATTTTCCAAGATGCTTGTCTTATGTGGCTGCCATAGAGACCCAGGGAATAGATGTCCAGTGCCTAGGGATCCTGGCAGCCTGTGTTGCCCAGGGTTACCAGGAGCTTCGTCCTCACAATCAGGTTGCACTGGGCATTGTCTCTGTGATGCTCCTTAGCCTGCAGTTGCCTGGAAGGCACGCCCACATCCTTTCTTTTGCCCACTGAGCAGCAGGAGGATAGACGGTTCTTACCTGCCTGTGCACTTGGG
>38FP006504 Pitpnm2_3           :+U  EU:NC; range  -249 to    50.
CCTCGGTGCGCAGGCCGAGGCCTGTTTGGGGAGGTTGCCACAGCAGAACTGTGGGATTGGCTCTGCTGACGCCTTCCCCTGGCATATGGCTCCTCCGCCCGCCTCAAGCTCTGCCAGCGGCTCCCCTTTCTCCATGGCAACTTAGCTCAGTGGTCCCAGTGGAGGAGAGAGAATCAATTCTCCCTCCTTCCCGCCCTCCCGCGCCTCTCCCCACCCCTTCCTCTCCCGCTTGCCTTCTTCCTTGCCTCTGTTGTCCCTGCGTGGTGGCTCCTCACACAGCCAGGGGACCGTGTGCTGGCA
>39FP008136 Zfp78_1             :+U  EU:NC; range  -249 to    50.
CAGTTTCTTCTGGGAACCTTCCTATCTAAGCCCAGCCCCTCACATCAAACTTCTGAGACCCTTGCTCTTCTCTGCTTAGCTTTGCCTTCACCCTCAGTCTAAGAAACTGTTCTCCGTAGTACCCGCTTCTCATCGCAGACTTCGCTGAGTACACGCCCCTTCAGCCCCACCTTTCTCAGATTAAGCTCTTAGGTCGTCGCTGGCAGAGGCTGCGCTTGCGCACACATAGCTTGTAGGAAACCTCCCAGCGTTCCTCGGTTGACAGCGTCTGGGTAAGGCAGCTAGCGGGCGCTTGTTAGG
>40FP011688 Iqcf6_1             :+U  EU:NC; range  -249 to    50.
GTGGAGATGAGTCTGAGAAGGAACCAGAGGCCACAGAAGACTGCATGCCCCAAGGATGGGAGTACATGAATACAGAGCTTGACCAATCCAGAAGGAGGCAAGGCTTTGGTTAAAATGCAGGCAGACAGGGCCTCATGAGAAGGCTCCTGGGAAGATGGGTGGAGTCCAGTGATGGGCATGTGACTAATAGTTGAGGGCGGGGCTAAAGCTAGGGTAGCCTAAATGACGGATGAGTGGACTCTAAAGACCAAGGCCATGGACATAAAAACTGTGAATACAGACCTTTCAAAAGAGACCTGC
>41FP009155 Il18bp_2            :+U  EU:NC; range  -249 to    50.
TGCCCCAAGTGTGCGCATTGGTCGTTCTGCCCCAAGAGGTTCTGGCACATGCAGGGAGCATGGCTTCAGGGTTTTGTTTGATTCTAATTTTGTTCTTTCCAAGTACCAGTCTCTGAGCTACTGGAGCCAGTGTTGCGGAAGTGCCTTCCTGGCTATTTGGGGTCAGCTCTCGCTTGGCTGGGAGTTTTGTACACGAGCCAGGCAGGGAAGTTGCTCCTTCCTGTGGTGAGATTTTCTTGGGGCCAGGCAGCTATCCTGGCTGAGCCTTAGAGCTCCAAGAAGCTATTCGGGGCTTAGGAG
>42FP011989 Oprm1_1             :+U  EU:NC; range  -249 to    50.
CTGGCTGATGCAAACAACCTAATGCATGGTTGTTACAAAGAAACTTAGAGTCTCTCTTCCCACCCTCTCTGCAGCATCCCCGCTTCTGCTCCCCCCCCCCCTACCCCAATTTACACTCCTTTACACGGAAGTGCATAGAGACTGAGGAGGCTGATTCTGAGTTGCTTTGCGCACAATCCACTCCTTCTCTCTCCTCCCTCCCCTCTAGCCTCTGGATCCCTCACAGCCCATGCTCCCTCCCTTCCACTCAGAGAGTGGCGCTTTGGGGATGCTAAGGATGCGCCTCCGTGTACTTCTAAG
>43FP017330 Asap1_3             :+U  EU:NC; range  -249 to    50.
AGGAGAAGACAGTGCAGGATGGGAGAGAGGCCACAGTCTTTTGGTGTCCCAGCTTTAGCAAGCCCCACTTCAAGGCCAAGGTTCTCTGCTGATAAGCCCCACCTCTGCCTTCTGTGGCCAAGAAGGAGGCCCACCCCATGAATCTCCTACACTGCCCTATACTCCTGTGCCCTGAAGTGTGCCCGGCGGGCCAAGGGTTAAACGCGGCGGGAGCCCCCGGAGCGGGGCAGCCGCGGGCCGGGAGTGCTTAGTCAGGATTCCGATTTCCTGCCGAAGTGTTTGGATTTCCTGCAGCCCGCT
>44FP019125 Nelfe_1             :+U  EU:NC; range  -249 to    50.
AGCCGCGGCAGCTCCCGAGCAGCCCGGAAACTCAGAGTAACCACGGAGCCGGCCCCGCCCCGAGAAGGGCGGAAGTTGAAATTACTTCCGACACGCCCCCTCCTCCACCACTCCCCGCCGGGAGCGTGGGCGAGAGCGGCGCCGAAGCCTGACTCGGAGCCGGGCAAGGCCGGGCGGAAGTCACTGCGACTCGCCGCCTTGGTTACCGCGTGTCCCGCCCCTTTACGTCATCGCCGCGAGCCAGCGCGCAGTAGCCCGCGCGGCGGCGCCGGAGACCGCGGGCCCGGGCGCCGCCCCCTC
>45FP003002 Mir296_1            :+U  EU:NC; range  -249 to    50.
CTTCTGAGCGCACGTAGCTGGGAAGCGGGTGAGCGGGCCAAGATCCAGGTTAGTGGGCATTCGAGACTACAGAAAGAGACCCTCCTAGGGTCTTGGGGTTGGGGAGACAGAGGCAGGGCCCCTAAGAGGGGATCTCCATCTGTGTGCACACAGAACAGCCTATGTGGAAGGTGACAAGAGGGCCTTTCTGGAGGGCCCCCCCTCAATCCTGTTGTGCTCGCTTCAGAGGGTTGGGTGGAGGCTCTCCTGAAGGTGTCCGCAGAGCGTCGCATGGTAAGTAGTCCCTTGGGGCTCTAGAGA
>46FP021348 Prkx_1              :+U  EU:NC; range  -249 to    50.
CCATGGTGTGCGTGCGTGTGTGTGTGTCAAGCTGGACCCCGTGGCCCCAGTGCAGCCCCCTCCATTACTTTTACTTTGGTGCAGGTACATCCCATGGGCGTGGGCCCCGCGGGTGAGTAACAATAGGCAGGGTTGGGCCAACGCCGGGCTCCTCCCCGTCGGTTACGCAACAAGGCGGAGCGAGATGAAGGCTCTTCCCCCTCGCGTCATCCAGACACCCCACTCCCCCGCCGTCACAAGCCGGTCGCCGCCCAGCCGGCTTCCGCCGGGAATGAAGAGGGTTGCGGTTGGCTCCGGTCC
>47FP004091 Col24a1_1           :+U  EU:NC; range  -249 to    50.
AAGGAGTGACCCCAAATCACCTACAGCTAGGAAGTGGGTACATCTCAAGGGGTGGCAAAAGGTCACTTGAGAGCTCAGGGTGCAGCTAGCCCAGCCTGACCCTGCTAGGTTGGTGGACCAGGGCAGCTGGGGGCAGCTCTGGGGTGGAAGAAGGTTGCGGGGCAGAGGGGGAGGTGTGCTCCGTGTTTAGTGACGTCATTGCAAGTCAGTGCGCGGTGAAATTTAACACCAGCCGGATTTACTAGGCTCCTCTTCTTCCAGGCGAAGCAGCCGGCAGTCAAGCGCCTGCAGTTGCCACCG
>48FP001821 Arhgap15_2          :+U  EU:NC; range  -249 to    50.
ACATGTTTGAATCTCTGTAAGAACTGCTGCCCACTCAAAAAAATTAGCTTTTCTGTAGATGTTGAGAACAACACTAGTATATGGTTAAAAGCATATGTCAGTAGAAGGTAGTTGGGCACAATGTCTATTTTGATATGAAAATATCAATTTTCTTCTAAGCTCTATGATATCCCCCCAACTGTAGGCTCTTTACCAAGTTTTCATTCTTCACCATGAGCTAACTTCTCTTGAGTGGGCTGACAATCCAATCTGAAAGCTGTCCTTTACCCTATAACAGTTATGCTACTATTGTACCAATGT
>49FP011340 Pdcd7_1             :+U  EU:NC; range  -249 to    50.
AGGGTTCAGGGCTGCTCCGCCTTCTCTTTCTGTCCTGCTGTGTTAAGGTCGATTTGGAGGAGAGCCCGAGCCTGAGCCCGAAATAAACCCTAACATCGGAGACGGATCCTTGGTGGTTTGGGAAGGTTCAAGCTTCCTGGCACGACAAACCAAGGTCCTGCACTACGCCTCGCTTCCGGGAAGTGAGTCAAGCACCGGTCGCACGTTATACACGTCACTTCCTCCTGGAACCCGGATAAAGAAGTTCCCAGATTACTGTCACTGCTCCCAACCGCTGCACTACAGACATGGCTCTGCCAC
>50FP021454 Gm5166_1            :+U  EU:NC; range  -249 to    50.
GTAGCCTGAAAATGCTGGCACCACAAAAACGGTGGCAACTCACGTAAAGGCCACTAGAGAGCGCAATCTTGGTTTTATTCTCGCGGGAGTCACTGGCTGATTACAGGGAAGAATAGGGGTCACTGGGGGGGTCAGTATGGGTCACAGAGGAGCCACAAGGTTGCCATGGAAGTCGTATGAGGGGACCAAGCTCATTGGTCTAGAAACAGGAGCAGGGAAGAGAAAAGAAAGCCCTCGAAGCTCCTTGGTGTCAAACTGAGGTGGCAGCGGGAGGAAGTGCATCTTTCCTCAAAACTCAAC
>51FP000049 Ncoa2_1             :+U  EU:NC; range  -249 to    50.
CCCGGTGTTCCCGGGCCCACGCTCGGGGGCGCGGGACGCAAGTTTCCGCCCGGTCCCCTGAGCGGTGACAGCGTTCGCTCGGAGGCGGCGGGGAGGCGGAGGGCGGGCCAGCCCCGTGCCCGAGCCCCCTCCCCTGCTCGCGAGCTCGCGCGGTCTGTGTCTCTCTCCGCAAGTGCAGAGCCGCGGAGGAGGAGGGGGAGGAGGAGGAGGGAGCTGGGGGAGGATCTCCATTGAAATAAACAACCAGGCAGCAGTTATTAACACGGGAACATGGCGGCCGCAGCCTGGGCTCCCGCGGCG
>52FP016307 Acox2_2             :+U  EU:NC; range  -249 to    50.
ACTCCTCAGGAGCCTGGGCTGGGGGTGAGAGGCTGGGGGCTGTGGGGACACTGGTGAGAAGCACGGCACAGACAAGACCACCGTCAGAGCAGAAGCAGGGGAGAGGGATACTCCTTTCAGCTCACTGTGATGTGACTAGCTTGCCTCCTTGGTGGCAGGACGGGTCCAGAATTTCACAGTGGAAACACCACCTGGACACAGGACACACCCCTCAGAGGGATCCTTTAAGCCTGGAAGCTGAGTCATGCCAGAGTTGCCTGGCACCTGATACAATATACACCCTTTGCCCAACGACACTGG
>53FP010709 Def8_2              :+U  EU:NC; range  -249 to    50.
CGGGGGGGTCTGGTGGGAAAGCAGGCGAGGGTCCAGATCTCAGCATGCAATCGCCACTGGTCGGACTCCGGGATCGGGCTTCTGACCCACGCACTCATGGTGCAGAACTGGCAGAGGCCTCAAGCAAGACGTCCAGCTCCCGGCTGCCGCCTGCTGGCTCTCCGCTGTGCGCAAGGCCTTGGTGACCTCATTGGTCCCCGCAGTACGTAGGGCAGAGCTTAGCGTCCACAGATGCCGACCCCCACCCCCAATCACCGGGTGGCTTCAGAGCCTGAGTATGGGACTCCCGGCCCAAGGACC
>54FP001028 Suco_1              :+U  EU:NC; range  -249 to    50.
TGCGCAGGTTGGGCGGCGGTTGTGGCGTTTTGGAGCTTTGTCAGCGGAGGGGGCGTGGCCCGCGCTGTGACTTGTGGAGCGCGAGCCGAGAGGGACGTGGGTGACGCGTCTCCTTCCACCCAGCTCAGTGGAGTGCGAGGTGCGCTGGCCCGGCCGGGGATTGGCTGCTGAGAGGCGAGTACGCGGCGGCCGTTGGTCGCCGGCAGCACGGAGCGAGGGCCCGGGCGGGCGGGGCGGGGATGGGGAGGCAGTGGCGGCGAAGGCCGGAGGAGGCGGGCGCGGGCGAGCGGGCAGACAGAG
>55FP013290 Fam71b_1            :+U  EU:NC; range  -249 to    50.
AGACCGCAACTTGGATGCTGACAAAAGCGAAATGGCTTATAACTTAGGCATTCCAACAGTCTGATTTTTAAACTGCTCAGCACACTCACATCTATACTCTGACTGCTGGTGGTATGGCTGGGGTATGGAGGAGGGTGTTGGTCTGATTTGAGGGGTGATTGCTTAAAGGGCAGGACAAAGGGGTATGTGCTGGTGACAGGTCACAAAGGACGGCAGAGGATAACTGTGCAGGTGTGAGGACATGTGGGCAGAAACCTTGCTGGGAGATGGGCAATTGCCTTCACTCCCTCCCTTTCTTGG
>56FP019798 Lims2_1             :+U  EU:NC; range  -249 to    50.
AAAGTATGCCCGGAATCCGGGAGGTGGCAACAGAGTCCGGGTAGTGAGGACGTGACCGACCCACTCAAGTCGGGAGTCTCTAGTGTCAGTCTCTAGTGTTCCCAGGGTTGACACTAGCTTCGGCATCCCCTGTGCCCCGTGAGGCTGTCCCCTGCACTCTTCATCCCAGCTGCAGGCTGGGTGGAGCCGCCCTCGCGGTTTGGGCGTGTTCTTCCCTCTGCCCCGGACCGTGAGTCCTCTGTCAGGAACACAGCGAGTGGACTGCTGACCGGTGCTAGGCGCGCGGCCACCATGACGGGA
>57FP012781 Rab21_1             :+U  EU:NC; range  -249 to    50.
ATCCGCTTTGGGACCATTCCTCGGGCCGGGCGATCATGTCCTGTATTCTATTCCATCAGAGTGGGGTCAGATCGCAAAGATCAGCTCCTTCCCACCGCAGGATTCCCGGGATGCTGAGCCGGTTCGTGCGGACGCGGAAACAGGCCCAGGCTCGCCCGCCGCCGACTCCGCCCACCGCGGTCACGTGACGAGGGGTGTGACGTAGGAGGAAGGAGACGCCATTAGAGGGAGGAGAGGCAGCTCTCCCCTAGCCTCGGGTCCCTGACGTGGTGGCCGGGGCCCTTCATTCTGGGACTTTCT
>58FP015682 Rpp40_1             :+U  EU:NC; range  -249 to    50.
GTGGTTGCTGGGATTTGAACTCAGGACTTTTGGAAGAGCAGTCAATGCTCTTACCCGCTGAGCCATCTCACCAGCCCCATGCCAGGTTCTTGAGAACCTTCAGACCCAGTGCCTGCAGGAACTGACAGACAGGGAAAGAAAGAAGGGTTAGGGCGTGGTGGAGGGAGGGGTGTAGTCAGAAAGGGGCGAATGGTGGGGTGAGGGGCGGGCCGAGGGGCGGGCCGGGAGGCGGGCCAAGAGGCGGTGCTCGCCTGGACTCCTGCTTAACATGGCCACGCTGCGCAGGCTGCAAGAGGCGCC
>59FP017685 Gtse1_1             :+U  EU:NC; range  -249 to    50.
ACAGGCGGAACGCTTAAATCCTTTCTGTGTCTCCGGAGGAGGAGAGTCATGGGAACTTCCGGTGGGAGTTTCCTGCGCCCAGCGGAGCCAATCCGTGGCTTGGAGTCTTGGGCATTGGTCTTGTACATCAGCACTCTGACTACATTTCCCAGGCTGCACCGAGAGCGTCTCCTGTTTAAACAGGCCAATCGGCGGCCGGCGGAGCCGGGCGCCGCGTTTAAACCGGTGCCGGAGACCCAGCTGGATTTTATGCCTTCCCGGTCAGAGGCGAGGGGTAAGGAGTGGTCGTAGCGCTGGTCC
>60FP020867 Add3_1              :+U  EU:NC; range  -249 to    50.
GAGCTCTCGGGCCATGGGGCGGGGCCTTGAAGCTGGGGTACTAGAAGGGTCAAGCCTGTAGAGGGCGGAATCAAGAGCCCTGAGGCGTGGCCTGTGGTAGGCGGGGCCAAGGCGTTCAGGCCTGTGGGGCGGGGCCTTCGGGGTGCTAAGCGAGACTAAGCCTGTAGGGGGCGGAGTCCTGGACCCTGTGGAGGCGGAGCCCAAGGGGCGGGCCAGAGGGCGTTCGTGGGGAGTTCGGCTGGTCCCGCCAGAGCGCGAGGCGCCCGCCGGTAACGGTCGTGCGGGCGAGGGGCTGGAGGG
>61FP006283 Cryba4_2            :+U  EU:NC; range  -249 to    50.
GTAGGCTCAAGGCCAGCCTGGGTCTTGCGAGATCTTGTCTCACAAAAAATAATATAGCGGAGCCACATAAAAGCCTTTGATGAAGGCTTTGGGAAATGGAAGCTCTGCTTGTTTTCTTACCTAATGACAGTCAAGGGTGGAGACAAAATTGTGCTGTCCAGGATCCCACGGTCCACCTTGCTCACCCACCTGGCCCTGGAGGCATGTGACCTCTGCTTTACCTGTTTGACTCACTCTGAGTCCAGGGTAAGATCCTCTCTGCTCGCCAAACCTTGATGTCCACAGATTCCCTCCTTCTTT
>62FP003108 Oprl1_1             :+U  EU:NC; range  -249 to    50.
TGTCTAAGGCTGTGCATGTATGTGTGTCTGAGTTCCTGTTCATGTCTCCATTTTTGTGTTTATAGATGTCTCCACTGTGTGTCCCAGATCCTGAGTGTGTCTGTCTTGTGTGTCTTGTGTGAGCCGATTTTTTTTTTTTTTTTTTTTTTTGGCTTCCTTCTCCAACCTGCGCAGCCCCTCCTTCTCTCAGCCGCAGCCTTCTGCCCCTCCCCCTTCTGGCTGCCGCACTGGCTGCTGCGTCTAGTCAATATCTTATCTTCGGAGCAGGAGCTAGGAGCCATTCCCAGCCGGAGCAGACCC
>63FP006913 AK133014_1          :+U  EU:NC; range  -249 to    50.
ACATCACAATGGTATGTTCCAGGCTAAACATTGTTGGAAAATTTTCTCCACTTATGAACACTGTTGCTAGCATGCTGCTTGGGAAAGTAGTTATATTTACTCTTTATTGATCTAAATATTGTCCATTCACATTTTAGAGAAAGTTCATACTATAAACTTAGAATTTATAAGAAATTCCACTGTATAATGTACAGAACAGTTGTCAAGGAACAATGGAATGTTGGATTCCTTTTCTTGTCCAGGTTCTGTACAGTGAGTGGAAGTCACAGGTAAGGAACAGTGAGGAAAATAACCTGTAGG
>64FP011754 Klhdc8b_1           :+U  EU:NC; range  -249 to    50.
CATCTGGCTGATTGTGCACATCCACTGCTCGGATCGAAGCAAAAATAACCTACTTTTCTATAAAGAAGGTCTAGATAGGCCCCAAGGCTAGTACAGTCTGCCCCTCCACCCTACAAGCTGCTAGTCTCCATATACACTAAGGGATCTTTTCTGTGTCCTGCTTTGTGTCATGGTTAGGACAGCTCGGCTGGGCTCCCCAACCAGAGGCCCAGGCTACAGCCCTAGTGGCCTCTAGGGGGCGCCGCTGGGAAGCTTGTGGTTTGGCACCTCCAAGCTCAGTTGTGATGGGCGGACTCCGAC
>65FP003808 Fam19a3_1           :+U  EU:NC; range  -249 to    50.
ACCTACCTCCTTGAACTACTAGACTAGGGGCCACATTCCTGAAAGTTTTAGTGACCTGCTATAATTGATGTGTTTTGCTCAAGGAACTGTCCCTGAAAAGAGAGTCGGTGGGCTTCTATTCCTGACTTGCTGTGCGCCACAAGAGGCCGCTGCGGGCCAGCTGTGCCCAGGTTCCCCGCAGAGCACCCCCACACAGTTTCGAAGAAGCCGGCGGTGCCCGCAAAGGCTGGAGTAGCGAGAACGACTCCCAGTCTAGCGGCTGCGCGCTCCTCAACCTGCAGACCGAAAGCTCGGGAGGAC
>66FP013350 Nhp2_1              :+U  EU:NC; range  -249 to    50.
TGGGCCCCACCTCTCGGCCCCAGGCCCCGCCCCTTTCCCTCTGGAAACCCGGTTCTAAATTCGGCCTCCCTGGGATTCCCGCGGTGAAAATCCAAATCCCGTGCTTAGATTGACCTTTAACTCCGCCCCCATATCCAAAATCCCGCCCCTAGAGATCTACTTAGAGATTGGTCGGTGTAGAATATTTAGTTTCCCAATTGGTCACAGGGTAGAGCCACTTGAAAACCCGGAAGTGATGTCGGAGGCGGCGGCCGCGTGGTTCCTCTATGCCGGGACGGAGTTGTAGTTGCTAAGATGACC
>67FP020250 Cd226_1             :+U  EU:NC; range  -249 to    50.
TAGAAACGTGTTTAGATAAGGCCTAAGATAATAAAGCTTCCTGAATTGTAAATACTTCTGAAGGTGCATTTCTTTGATTGGCAGGAAGAAATAGGGAAATGAAAAGAAAGAAATGAACTTTAAATTTTAAAAGAGTACATTTAGTTTCAATTTGGAGTTAGAATCGAGTATGAAAAGTGCATGTGGGCTTGGAACTCTGATTTCGCAATGAGTATGAGTAGATGAAACCGTAAAGTTGCTTCTAGACACAGAAGACTTCTTGACTTCAGGAGACACTGCTGTATGAAACAGTGCTTGCTA
>68FP015268 Zc3h14_2            :+U  EU:NC; range  -249 to    50.
AGTACTGTCATCTACTGATACCAGAGGAATGAAATTTACGATAAAGCAACTCAATATGAAGCTCCAAAATTACAGTTGAGTGGACAATAGGGTGAACATACTTGCTTAATTTATGGAATGGCTCTTCAGGATTCCCAACACATGAAGTAAATAATAGAAAGTTCCTTGGGTGTCATGTGTCTCTGATCAGCCAATCAGAAGTCAGGATTATTTTGTATGTAATAATAGAGTCTTTTTTGCAGAGGAGCTGATAAGTAGGTAGGACTTACAGGACACAAGTAGTGGTTGCAGTGCTCTTAA
>69FP016106 Gm9776_1            :+U  EU:NC; range  -249 to    50.
CCGAGCTCCGCCGCCTCCCCTCCTCCCGACTGCTCGTTGTAGGCGAAACTGTTGCTAGACATCGCGGGCGGTGCTGGCCAGCAGGCGGGTGCGGGAGAGAGCGTGCGGGGTCCTCTACGGATGGCTGGCGTTCGGAGGACACCGAACCAAACTAGTTCTGGGGCGGAGGGGGCGCGCGCCGGCGCTTCCGGGCTCGTCACTGCTCCGGCTGACCGGGCGGCCCACCCCCTGCGCGTGCGCACTGTGTCCGTGCGGGCCCGCGCCTGCCGCTCCCGGTGCGCTAGATTGTCGCGCTCCGGG
>70FP006060 Noa1_1              :+U  EU:NC; range  -249 to    50.
TTTGAAGATTTATGAAAGAAATGGCTCCGCGTGTGGACTGAGCACTGGAGAACCTTCTGCTCACCCAGCTCTATCGAGTCCGTGCCTTTGCACGTCTGCCTGAACTCTCGAGTTTCAGAGCTGTCATCGCGAGAGTGCGAGAATCGGCCGCACTGTTGGACAGTTCCCTCTCGTCTAGTCGCTGGGGGAGGAACTTCTCGGACGCGAGCGCGCGTGCGCGCGCGAGGCCCCGCCCTCCTCGCGCTGTCCACATGCTGCCCGCGCGCCTGGCTTGCGGGCTGCTCTGCGGGCTCCGGCGGG
>71FP000678 Tnfrsf11a_1         :+U  EU:NC; range  -249 to    50.
GGGCTATCTAGCGCCTGCACGCAGGTGCTGCACCCAGAGAGCTCAGAGCCTGGGGACACTCGGACAGGACTCCGCGCGGGTCTGAAGCACTCGTGGAATGCCAAAACCATCTCTGTCCCGCGTCACGGCAGCCCACGCTCGGGCACCCCCTGGCGGAGCTGGTCGGCGGCGCGGGGGCAGGTGCCGGGCGGAGCCGGGCGCACGGGGCGGGACGAGGCGGGCGGAGGGCGGCGGCGACCGCCGGTCCACAGAGGCCGCGCGCCCAGCCCGCCCGCACCGCGCCATGGCCCCGCGCGCCCG
>72FP000531 Htr2b_1             :+U  EU:NC; range  -249 to    50.
CAAAGAGAACACATAAGAATAGAACTTGAATCAGGTCATGAACTGGTTGGAACACGATTAACGAGGAGTTTTATGAATTACAATGACTATAGCTATATTCTAATAATGACAGTATCAAAGAGGAAACAACCTCTCTGGCAGGCAGACAGCTGCACAACACATTTGTTACACTGCTTACGAGCACCAGCCGCTAAGACTCAGAGCAAGTCAGTGGGGGAGGATCTGCCAGGAGAGGGAGTCCAACTGAACAGACACAGGACGGCTGGCTTAGGAAGCCACAGAAGACAAGCGGTGAGTATT
>73FP015571 Aoah_1              :+U  EU:NC; range  -249 to    50.
ACTTCTTCACTATGTGGGTGCTGCCAATCTGATTGCTGAAGGGCTGGCTGTGTGCAGGTGGTGTTAAGTTTTCTTCTTAGGTTTTACTTTACATTTCATTTCATTTTGTAAGAATGAAACAGGAAGGGCCTCTCTCTTCCAAGCCAACAGAGTGCTTCGGGCAAACCTCAAGGTTCATGTGGTCACTGACTTCAGCCAGAGGCCGGAAGTACTGTTTCTGTCAATGTGCAACTCGGGTATTTCTTTTTCCTGAAGTCTTTGCTCAGAGGGACTGCCTTACTAGAACTTCTCCAGCCCTTC
>74FP013221 Stk10_2             :+U  EU:NC; range  -249 to    50.
TTGAACTCAGGACCTCTAGAGGAGCAGTCAATGCTTTTAACCACTGAGCCATCTCTCCAGCCCCAAAACTGATTTGTTATTCTCCCTTTTCTTTGTATTCTTTGTAAGATTCTAGCTAACTACCACGTGTGTACTCTCCGTCCCCGCCGTTTCTCAGTGGTGTGGCTCTGTGAGCCTCTCGTCTCTCTTTCTGCACCATTAAGTAACATTCCTGTGAGTCTGCCATTTGACAGACAACCCATGCGTATCACACAATCCACAAGCACAGGAGGGATCAAGGCAGAGAGCCTGGAAGTGCCT
>75FP011582 Slc25a36_1          :+U  EU:NC; range  -249 to    50.
GTCAAGAGCCGGCCAGCGCAGGTTAAGTGGCGAGGGCTGAGCGACCTGCTGATCAGCGCATCGGATGAGAGTGCGAGCCGACCCACTACGCACCAGCAAGCATTCCCGTCCTGCCCCACGGCCCTTCATTGAAGAGCCCCCTGGGCGATCACGTGAAAGAGGCGTGCGAACCTCGTGACGTCACGCGGCCTAAGCCAATAGGAGCTTCTGTTTATGTAGGGACCTCCGACTCCTCACGACTCTCACTGCGCAGTCCGACGGAGCTCGCTGGAGCAGGAACCCCGTGGGGTGGGTTCGCGG
>76FP018036 Ercc4_1             :+U  EU:NC; range  -249 to    50.
GTGCTTATTAAAAATTTTCAAGGCGGGGAGGGGGAGGAATACTTGCAAAAGTAGAGACAAAACCCTCACACTAGGAAAACGATGTCGATTCTGGATGCACTTGGAATACTGACAGCAACATTCTGAACTGTCGGTATTGGAGGATTACGCGGATTAGACTTCTCTGTTTGCATTTTGTTAGTTTATGCCTAGGTCTAGAGAGCCAAAGGATGGGGAACCTAAACACACGCGCGCGCACGCGCGCTAACGCTTTCTGCGCCTCTCGGCTGAGTTCGGGTAGACCTGCCCTGGGCTCGGGCA
>77FP014837 Taf1b_1             :+U  EU:NC; range  -249 to    50.
AGGCCAGTGTAGTCTCCTGAGCTGAGTTCCGGGAAAGCCAGAGCCACAAAAACAAAACCACAGAAAATCCTCGTAGGTCTGAGCTCTGTCACTGGGGCCTGGTCCTGGTCCTGTACTGCCTGCCAGAAACCTGGGTCTTGAGTCCCACAAGGGCAGCACAGAAGACTCCTGGAACGCAAAGGCAGAGGCTGTGTTTCCGACCGGAGCGCTCTCCCCGTCTCTCCCGGAAGCGGCGCTTGCTGTTTGGGTAACGGTGTCTGCAGCGGAGCCTCGATGGATGTGGAGGAGGTGGTAAGGACC
>78FP015863 Catsper3_1          :+U  EU:NC; range  -249 to    50.
CTTTGCCTGCCAAAGCGGGCACATCATGAGGGAAGGCCTTCACATCTCTAAAGATCTCTTGCCCTGCTTTCCCCAGGGTTGCTAGGTACTCACCCTCTCTGGAGCATTCCTTATCTCAGGAAGAAGGAACCACAAGTGAATAGGCCTTAGCCAGGCCTCCCTCTCAAGCCTACTAGTGACAGCTAGAATGCCTAAGAGCGACCTCATAAAGCAGAGAACCCTTCCCAGGGTCCCTTGCTGCTGCCTCGTAGAATTCAGGTGCCAAGGACCTTAGGCAGAGGTGTTTATCTGTATGATAAA
>79FP010594 Gabarapl2_1         :+U  EU:NC; range  -249 to    50.
GCTATGAGCCATGACCTGCCTGTCATGCACAATCCTGAAACTCCATTCCAGTCACTAATTCCTAAAGTCTCCACTGTCACTCACAGACTTCCCAGCCACCTACGTCAGTCTCCATTCCCAGGAGCGCTCCTAGGTCTCCGCTTAGGCTCCGCCCTCTCACGTAATCGTAGCCTACTGAAGCTCTTACCAGGCCCGCCGGAAGCCCCGCCCCGGGAGGTTGCTAGGCTCCGGCAGCCGGAAGTCCCGCCTGTGGAGTAGTCGTCGCTGCCGCCGCCGCCTCCGTTGTTGTTGTGGTCGCTT
>80FP010779 Casp1_1             :+U  EU:NC; range  -249 to    50.
TACCTTCTCTTCCTGGACTTGTTGTCACAGCTCCTTTCTTTCTTGATGACTAAGACTCACTCCCTTCCTTTCCTGAGCTCTTCCAAGTGTTGAAGAAGAATCATTTCCGCGGTTGAATCCTTTTCAGACTTGAGCATTTAAACCTAACTTTAATTAGGGAAAGAAACATGCGCACACAGCAATTGTGGTTATTTCTCAATCTGTATTCACGCCCTGTTGGAAAGGAACTAACAATATGCTTTCAGTTTCAGTAGCTCTGCGGTGTAGAAAAGAAACGCCATGGCTGGTGAGTTTTCTCTA
>81FP008573 Ankrd27_1           :+U  EU:NC; range  -249 to    50.
GTCTAACCCCATTTCAGGGGCCCAGCTTGGACCCCACCCCTAATATCAGATCTTCCTTAGGTCCCGCCTCTCGAATTCTGGGCACGCGCACTCCCTGGTTCTGGGCGGGGCTAGCTTGAGTAGGAAGCGCGGAGTCGCCTGGGCCCCACCTCCGACTGAACTAGACTTAATGATTGCTCTGTTTACGTGTCAGTCTCGACTAAAACGACCTCTTATTGGACAGACTGGAGCAGGGTTCCGCCCAACGGCGGAGTAAAGAGGTAGGCTGAAGAGTGGAGCCACCGCACCCGGGTGGTGGGC
>82FP010281 Asf1b_1             :+U  EU:NC; range  -249 to    50.
GCGAGCTATTCCAGTCGGAGACTCCAGGGATTGGTTCCCGATAGACCTTTACGAAGCTAAGAGATTAACGTTCCGCCTCCTGGGGCCCGTGAAGAGGGAGCTTCTCTGATTGGTCTGAGGGTCCAGGCGCGCGCCTGAAGACGCCTCGAGATTGGCTGATGGCTCGCGCCGTCATCGGTCCTTAGCGGCGATTGGCTGGAAGGCGGAGCCGGCTATTTGAAGGGAGCGCGCTGAGCGGAGGAGCGCTTCAGAGGGAAGAGTTGGGAGACGCAGGGAGGTTTCCGTCCTGTCGTCCCCCCC
>83FP012842 BC048403_1          :+U  EU:NC; range  -249 to    50.
GCCTCCAGGGGCCTCCGGAGGGCAGGAGACGTCCCGGGGCTGGAGGTGGCTCCGCTGCAGGTCTCTGGCTCTGGAAGCTCAGGTTCCTAGGCTTGGTAGCCACCTCCACCTTTCACCTCCGCCACGCCCTCTGCGAGCCCCGGGAGCATCCCGCCGCCAGCCGGCTCGCCCGCCCCGCCGCGGGCACGCGCACGCACGCAGCTGCGCACGCGCGTCCCCCTCAGAACCCGGAAGTGCGAGCGGAGCCACGTGGGTGGAGCTGGCGCGCAGGTCGCATGGGGGAGTCTATCCCGCTAGCCG
>84FP017576 Adsl_1              :+U  EU:NC; range  -249 to    50.
TGCCTCTGCAACTTTCCTTTCTGGGTTAAACGCGGGTCTTAATGTGCCTTCCTCAGATGGAAAAACTGAGGAGGCACAGCGTGGGGCAGAGATTCGTAGAAACCAAGAGAAAAGCGTTGACCCTCAGGGGCGACGAGCCAAACTTGAACCATCTTCGCCTTCCAGGCCGGCGTTACACACGGGGCGGGGCCTTGGGAGGAAGTCCCGCCCCACGCACGCCACCCTTCCGCTTTTGGCCCTGCTGCTGGTGTCCGCCGCGTCCTGGTCGCGTGTTGAAAATGGCTGCATCCGGCGACCCTG
>85FP008942 Wdr93_1             :+U  EU:NC; range  -249 to    50.
GACTCACCTGAAAAGTCGGTCCCGGCCCTGGCTTTGGTTGGCGACTCGGATGAAGGCGTCCATGGCTCCCACCCACAGCCACGCGTTGCGCCCGCTCCCTCGTGGGTCCCCTGGGACGTCGCCGGTCCCGGGGGACAGCGGGAACAGATTAGTTGCCAGGTGGGTGGGACTTCGTCTCTCCGCCCACACGGGGGTGGGCACACCTTCGGAAACGCGGCTTTTGGAGTTCCGGTTAGTACCGGAAGTGGTAGTTACTAAGGCGACGCCAAGCCACAAGACTTGTGAGTAGAGCTGAGTTTC
>86FP000138 Uggt1_2             :+U  EU:NC; range  -249 to    50.
AGAGAAGGGGCGGGTCTTATGCCGGTTTCATGGCCGCTGCGGGACTCTCTGGCAAACCCCCGCCGCACTCGATAGCCGGAAGTCGTCCTGCCTTCGCCTCTAGGAAGCGGAAGTGCAGGGGCAGCTGGCAACTGGGTTATTGCTTTGAGAAACCGGCTTGTGAGGAGCGGCGGGAAAGGCGCGTGTCGGCTTCTCACTGGCGCAGCCTCCCCGGCGATCGCCGCTGCTCCGCCCTGCCCAGGCGTCGTTGCAGACACCGGAGTGGACGAAGCGCGGCCCGGGCATGTGCAGCCGGGGGGA
>87FP008585 1600014C10Rik_1     :+U  EU:NC; range  -249 to    50.
TCCCAGATGCTCCCCATTTCCGCAGGCACAGAGCTTCCTAGCCTGGGTCTTGGTGTCAGTCAATCAGACGCTGGGGCGCGGAAGGGACGCCTCGCCCCGCCATCAAGATCTTTCCCCAGGCCTGTCCCATCTTGAGGACCCAGACTCATGGGGACCCAGAGCTCGGCGACCCGGAAGGCCGGCGGAGCCGGAAGGTGGGAGGGCGGAGCCAGGGTGGCGGTGGCCTGTGAACGCCTCTCTGGAGCTGGCAGAGCAGAGCCGGCCTCAGTGCCTTGGCGGTCCCAGACTCCAGCTCGGTAA
>88FP007940 Atf7ip_2            :+U  EU:NC; range  -249 to    50.
GCAAGTCCGGATTCCCAGGCATTTTGTTGCAAAACTGGCTTGCTGCCTTCTTTTTTCTTTTCTGTGTCCTAAGTGGCTGCATTGTTTGTTGCAGTATATGCATTAGCTATCTGTGTTCAGTTTATTGCAGCCTGACAAAGTGGGAGGGGCTTGCTTTGCTCCATGGCTGAGTTTTCACTGTGTGAGTTCTTCAGTGCACAGTGCAGCCATCTTAATTACACTTTTGTGCAACTGAGACTGTGCAGCTGTCTCAAAATGGCTGCTAACCCAATCCCTGAAGCTGCATAGGCAGCAAGTGTG
>89FP009840 Defa26_1            :+U  EU:NC; range  -249 to    50.
TAACCACTGATAGGTAAATACTTAAGCAGATGGGAAACAGGGTAAGATAGCAAGGCCCCTTCATCATTATCAGTGGGAGGGGTGGTGTCACTGAACACACAAAGCAACATCATGACGGTAGCCTTGAGGACAGAGGAACATCAAGGGGAACTTCAGGGTAACAGCCTCTACCAGTTCCCATCAAAGAATGTCTTCTCTAAGTGTGGACTTTTCTCTGCCATATACATATGTGCTGACTAATCACACTCCACACATTGGGCTCCTGCTCCCCAATCCCCCAGGTGACTCCCAGCCATGAAG
>90FP005261 Tmco4_2             :+U  EU:NC; range  -249 to    50.
CATTCCTCATAGACAACAATAGGATCTTTTAAAATTCCATGATATTTGCGGGGGGCGGGGGGAGCGTGCCACCTTGGTATGGTTATTTCCCCAACTTAGTGATGCCCAGAATCTCAGCTAGAATCCTTCAACCCTCCACAACTGTCCTTTTTTGACCTACAATAACCTCCTAGCTCTTCTAGGTCCTGATTGGCCGATAGAGAGATCAGGTGATGGAGGCCCTCTAGCGTTCCAGTCGGATCCTGAGTCATAAGGCTCCCTGCTGGAATGCCGCACGTCTCATCTGTCCGCTCGAGAACT
>91FP011329 Dennd4a_1           :+U  EU:NC; range  -249 to    50.
AGGGGCTCGGAATCTCCCAACCTGAAGGGGAACCACGACGCGTTTCCCCAGCTACACTCGCCGTCACCAGCCAGCCCGGCCCCACCCCGCCCACAGCCCCACCCAGCGGCCCGCCCACTTGCGGGACCCTTGTTAGTCCCCTCCCCCCACGACCCACCCCCTAGCTCGGCCCATTCCTGCCCCTCGGGTCAGATTCGGCCTGTGATTGGTTTTTGTTGCCATAGTCCCCGCCCCCATGTCTTTACCGTCACTCCCAAGATGGCGCCGGCCGCGGCGGGTTCGGCGGCTGGTGCTGAGGAA
>92FP003059 Slco4a1_1           :+U  EU:NC; range  -249 to    50.
GTCCCCCAACAGAAAGAAATCACCGCGTGCAAAGCACTAGCTAAGTCCCGCTCTCTGTGCTGTCCCTGACCCGCCCAAGTTCCGCCCCTCCGCTCGGCCCCGCCCCGGCGCGCCCTCGCTACTGTCACCTCTGGCCCCGGCCCGCCCGAGCCTCGCTGCCATTGGTGGCGGTGGTGAGGCCACTACCCCCATCCCTGCGGGAGCGGCTTGGGCGATGAATGAAGCGGGAGTGGGCTGCGCGCGTAGTCCAGAGCGCAGGGCGCAGCGCGGCAGCCGGGTTCGTGGGAAGGTGAGTGCTCT
>93FP007712 Ret_1               :+U  EU:NC; range  -249 to    50.
TCTTCACCACATGATATGTTGTACACTGGAAGCAGGCTCTCTGTCCCTCTTTCTCTTGATCAGGGCTCCTCCCCTCTTCCCGCCTCTAACCCCAGAAGAAGCTGCAGGCTCCAAACGCGCTTCTCACTCCCGCCCCCTTGATAAATGGCGGAGGATGCTCTTCGCGTCCAGAGACTGGAGGGACATCATTCTAGACTCTGGGTCTCTGCGAGTATAGGTGACCAGTCGGCCCAGACGCCGAATCTTCTGTGTTGCTCTTTCTGGGCGGCGGGAAAGGACTAACAGAAACAGCAAGCGAGA
>94FP000258 Inpp1_1             :+U  EU:NC; range  -249 to    50.
TTCAAATGAATGGAGGAGGAATATTCTCAAAGACTTTTTGGGTGCTTCTGAAGAAACAATGCACACCAAGAACTGTGGTTGAGGCAACCCTGACCTTTCTGGCCCTCTCAAGCAAATTGACAAAGCTTCACTTGTGACGTCGCGGAGGCCAGACTCAGGCTGGCTGGCGTGGGATGCCCTCGCCCGCCCCAGAAGCAAGAGGCCACCCGCCCCGGGGGAAAGAGGCGGGGCCGGGACCTGGCAGAAACTGGGCTGCACTGCTGGAGCCAAGAGAGGCAGGGCGCCTCCCCGCCTTCGCTG
>95FP011233 Csk_2               :+U  EU:NC; range  -249 to    50.
CTCCCGCCTGGCCAGCCTCTGGCCGCCCAGCCTCCGGGGTGTGGGGCTTAGGCAAGCCCTGCGAGCGGCGATCGAACGCCCGGGGCGGCCCCCCGGCGGCGGCGCGACGTCCCCAAACCGAACCTCCGTGGCCGCGTTCGGAAGCGGAACTCTGCCGGGGCCGCGCCGGCTACATTGTTTCCTCCCCCCCGGACTCCCTCCCGCCCCCTTCCCCCGCCTTTCTTCCCTCCCCGCCTGGGGCTGCGCGGCAGTCCCCCTGCCTGTCTGGCTCCCCTTCCCTCTCTTTTCGCATCCATACAC
>96FP001348 A330023F24Rik_1     :+U  EU:NC; range  -249 to    50.
CAAGCTGTCGATAGGTCTGCTAGCAGCAGCCGTGCTGCAGCGGAGAGAAAAATCAAGAAACAAGTCATAGCAACACTGGGCACCAGGTTCTGCCAAGCGTTCAGAAATCTGTTGGGTGTCCAGAGGCCTCTGGGTAGCCTAGGCTAAGATGTCACGCAAGGTGGCACAGGCAGTTCCCATGGGGAGTACGTGGGAACGGGTGGGGGCAGGAGTGAGTACAAGAGTTGGTAGGGTGGCAGTGGAAGGCTTAATCAGAGTGGATTCTGGAACATTCAGGACTGCGGCACCTTGTATCTGGAC
>97FP010154 2010320M18Rik_1     :+U  EU:NC; range  -249 to    50.
CACGACCGCCGCCGCCGTCGCCGCAGCCGCGGGATCCCTGCGTCAGCCACCGTCGCCGCGGTTCCAAGCCTTCGGGCCCGCCCCCAGGCGGAAATAGCCGAGCGCACTCGGGTCGGGAGGGCGGGCCTTTCCCCCCACACGAGGCGGAGCCCGAAGACCGAGGCACGCGGGCAAGCCTCCGGAAGCTGCCGAGTGTGCTCCCGCGGGAATGGGAGGCTGGGCTTTGCCACGAGACAGCCGAGGCTGGTCGGAGACAGCCGAGCACGGCCGTCGGAGGCTCACGAAAACACTAGAAAGCGG
>98FP021239 Mir465c-1_1         :+U  EU:NC; range  -249 to    50.
GTTTTCCCCATTATTTAGTGACTCTATTTTGATTTCTCATATATATTAAAAGAAACTTCTATAGTAGAAGGATTCTGTATGACCCTTTACTTGGCCCTTAATGGCTATAATTAGAGGTTTGATCAAGCTAAGAAGACTGTTTATGAATGTGTGAACATTTCATTACAGGCTTTGTATGCAATGCCCTATTTAGAATGGCGCTGATCTGATGAATAAAAAAAAAATGATCAGGGCCTTTCTAAGTAGAGTAAGGCTTACCAACTTCTACGTTTAATATGACTCGTAGATGAATATTCAGAG
>99FP003413 B3galnt1_2          :+U  EU:NC; range  -249 to    50.
TTCTTGCCTTATTCTGGATTAGAGGAAAGGGGAGAGACCAACTTGGTCTATTCTTCTTGAGCTAGTTGTTAGCCTAGGAACTCTCTCAGTTGTATGTCTCCTTTGCATCCTGAGGGGAACAAAAGACAAGATAAAGTGTAGTGGTTTGAATATGCTTGGCCCAGGGAGTGGCACTATTAGGAGGTGTGGCCTTGTTGGAGGGAGTGTGTCACTGTAGGGATGGGCTTTGAGACCTTCCTCCAAGAAGCCAGTCTTCTCCTGTTTGTCTTTGAAACAAGATGTACAACTCTCAGCTCCTCC
>100FP008619 Iglon5_1            :+U  EU:NC; range  -249 to    50.
TGATTGGCCGTTCTCCCTGCCCGTCAGCACCACCCCCCCTCCCTGGGTCTGCAGCAGCTCCGGCCACCTCGTCGCGCCCCCCCAGCCCCCTCCCCCCGCCCCCGCCGCCCCCCGGGCCGGTGCAGCCGCAGGCGGGGTTCCCCTCCCCCTCCCCCTCTCCCCCAGGCTCGCGCGCCCCGACCGCCCCCTCCCCTCCCCCTCCGCGCCGCCGCGATGCCCCCCCCTGCGCCCGGGGCCCGGCTCCGGCTCCTCGCCGCCGCCGCCCTGGCCGGCCTGGCCGTCATCAGCCGAGGTACCGCA
>101FP010759 Tomm20_1            :+U  EU:NC; range  -249 to    50.
TAGCAAGGACAGTGGATTAGAGGCTTCTGACTCAGCACGCCACAAACACGTGCTGCCCCTGACCCCCTGGTCACGGGATGACGCACAAATCCTTCTGCAGTGCACGCCCCGCCCCCAGCTTGGCGTCTCAGCCGCGCAGACTGGGTCCATCTGCGCGTGCGCACCAGGCGTTCCCGCGCAGGCACCGCCGCGGACAGCCCGCCGCGGACCTTCCCCCGGGGTCCTCGCGCGCCGGAAGTCCTCGCGCTCGGCCTTTTCCGTCTGGACTGGAGGCAGGCGGCTGCGAGCGGCCGGCGTGCT
>102FP019417 Zfp119a_2           :+U  EU:NC; range  -249 to    50.
TTTAACTAAATGTCCTTCTATTTTCTGTATGAGCCTATTTTCAGGATAATTTAAGGATGAATGCCACATTAAGCTCTCTCAGAATTCTCACAGAGCCTGCATTCTAAGAATCTGGCTGCTCGTGAAGCACTGACTTCTTAAATTTCCATTAACTTTTCTATTTCCTATCTCATTAGACTTCTCTCTCATAGCATGTCTTATCCTTAGGATGAGCTCTCAGCATCCATGGCTTAATCTCCGTAGCTTAGAAACACGAGGAAACCTCAGGCGGAATCCCTACTTTGCTGCCCAGAGTGACTG
>103FP019755 Rnf138_1            :+U  EU:NC; range  -249 to    50.
GGCCAGCGGCTCCATGGCGGCTCTGGGGGGCGGGGCTTCGGCGCGCGCCGTTGATAGAAGCTGCGGCGTAACCAATGACTGCGTCTTCTACCTCACCTCCCGCTAAGCTCCGCCTTCACGCTGGTGTCCCCCGCGGAGAATGGGCGGGACCTGCTCGTGCTGCTGCCTTGTCTCAGGGTTCCGCCCCGCCCCCGAGTCCCGCCCCCGTCCTGACGCAGGCCGCTTCCTGAGCGAGCCGCTTCCTGACTCGATTCCCTCCCCCCTCAGGGCCCTCTCCGGGCGTCGGGCTCAGGGCCGCCA
>104FP010432 Cnot1_1             :+U  EU:NC; range  -249 to    50.
CAAACTAGGAGTCTGGATTGGTGGTTGCTAGCAGGAGCCTGGTTTCTTCCTCGACTTCTGCGAGTGATTAGTGTGTGATTGGTTTAAATCCGCGGGTACCCATCGGCGATTGGACCGCCGTTGCGGTCAGCGCGCGGCCATTGGCTGGGCGCTAGGGCCATCCCTCCGCCAAAGCGGGCAGCGAATGGTGAAATGGGAACTGGGAGGGGAAAGGCCGCGACGTGAGCGCGCGACCTCGGGCGCCATTTTGTCGAGAAAACAAGCGGAGTTAACCGAAGAGGGGGGTCGAGGAGAGCCGGA
>105FP017088 Ccdc152_1           :+U  EU:NC; range  -249 to    50.
ATGTATAAACCAAGCAAAGCTGGTTCATTCTTAAGTTGCCAAAACAGTGATTAGTCTGGCAGTGGCTGAGTGTTGTTCTGTGGTCTAAGAAATCCATGAAAGCACCTAGGAGGATGTAAATTGGTGGGGCTCTAAGGTATTCTCTAGGAGAGGGTGCTGACCGGCCAAGGAGAACGGCGGACCCAGAGGTGGGGGACCCTGCTTCCCACCCGGAAGAGGACTAAAATCTGAAACGGACCAGCTACCCGCACCCGAAGGACTTTGCTGGAGACTGGATGTCGCGCCTTGGCAGCAGGTACG
>106FP020367 Frmd8_1             :+U  EU:NC; range  -249 to    50.
ACTCATGTAGTTGGCTGTGCGGGGAGTGAGGGCGACGGGAGAGGGACAATACAGGACTCGGGGGCGTGGCTAGACCGGGTCTTTGAGACTTGCGTGATCTAAGTAAGCTGGGAACCAGGGTGGGTAGGAAGGACCAAAGATCGAAATGCGGGAGTACGCGTGCGCCGAGGCTTCTGGCTCCGATTGGCTCCTTCAGTCGGAGAGGCGGGGCCTCGGGTTTGTGCTTCCTCCCGCGGCAGCTTCTGCGGCGTAACGCCTGCGAATCGACCCTGGGCAGGACCGGAGACCCCGCCGGCCGGT
>107FP006782 Grid2ip_2           :+U  EU:NC; range  -249 to    50.
TGGCTCCTTGACTGAGGGCCTCCTCTGCACACAGCTTCGATCCGACAGCCTCTGGGAGTTTACATACACGGCTTGTGGGTCTTGCCTGGCTTTCTCTCCAGCCTCTTGCCCGCACCCTCCCCCTTTCCGGGCTCAGTCTGCCCCCTCCCCTCGCTGCCATTCACCCCGCGGTCTGCCCCTCCCTCTGGGCCTGGCCAATGTCAGGGACAGGGCTGGCCAGCCCCCCGCCCCCACCAGCCCGGGCTCAGCATCTCGACTCAGCAGCGAAACGCATAGGAGGCCACCGAAAGAGGCCACCAT
>108FP004993 Csf3r_1             :+U  EU:NC; range  -249 to    50.
GTGGCCACGGGCCAGGTTGCTACAATGCCCAGCCCTCTAAGACCCCTGAGGCAGGAAGGTCCCTAGCTCACCAGTTTCCCTCAACCTCCTTCCTGAGAGGAAGGGGCTGTCTATGTCCCCCACCCCAAGGGTGAAGGCTCAGCCAAACGCAGCAGGGAAGCCAGGAAGGTGTCGCAATTCTGGGTCCCCCCCACCCCCCGCCTGTCATTAACGACGGGGCTAGAAAGAGAAGTTTCGGGAACTTGCCCCAAGAGGAGAGGAGACGAGAGAGAAGAGAGAGCACAAGCGTGGGGGCTGGGC
>109FP018824 Meiob_2             :+U  EU:NC; range  -249 to    50.
TAGAAAATCATGAGTTCAAGAGCTGACCGACATTCTTAGATGACCTGTCAGCTAGACACCATCTCAGAGCTAGAAGCTTGCAGTGTTCCATTTTCATCCGGGTTAACAAAATCCTCTTCTTTCACGCCAGAGTAGGACCAAGCAATTCAACATTCTTTGAAGGAAAGAGAGAGGAACACAAGGGGTTTGGCCAGGTCATACCATAAACAAAAGAACAGGAAGGTCCCAGAGAAACTGGCCAGGTCTAGTGTGCCTCCGATCAGACTGTGGTCACCCTACTAGAGCTGATGCACTAGGGCT
>110FP000824 Fmod_1              :+U  EU:NC; range  -249 to    50.
GCATCGCTAACTTATTCAGCAGCAAGAGACTTCAGGCTGCCAATGCTCCAGGGAAGATAACCCAGTGGAAAGAAGGTGGTTTTTACAGCCTGGGTCGGACGGAATTTTGCAGAGCTGAGTGTGAGCTCCGCCCCTTACAGGACTGAAAAAGCCAGCTTAGGCTCCTCAGCCCCTCTTTGAGATATTTGATTAGGAATTTGGGGGCGGGCCCTGGCCTGGCACAGACTTGCACACTCTCCGTAGGCGCTCACTCCTCTCTTCCCTCTCTGCCACATTCTCCAACCCAAGGAGACCAGACAG
>111FP021316 Taz_1               :+U  EU:NC; range  -249 to    50.
TAAAAAGTTTCCACCAGCCTACGACTTGCGTAGCTTCAGGTAATGGTGCTGTGTAGCTAATGTCGCCTGTAGACACTAGAATTATGGAATCAAAGAGACGCAGCACTGCTTAAGGCGGTTTGGAGCCAAAACCTTGACGGGGGAGGGGCCGGAGCGAGGCTGGCGTAGACCCGCCCTGGCAGCCGTCAAGCAACCTAGGCATGTTTTGCGACAACAGGCAAGGACGCTTCCTCGAGTTGCTTTCCGGCTGATTCGTCGAGTGAGGCCGTCAAGACTTGGTTTCTAGTGCGCATTGCTTTG
>112FP014110 Slc35b1_1           :+U  EU:NC; range  -249 to    50.
CCCCACCGAGCTCCAGCTTGTAGATGTCCTCGGCGTTGCCTGATCGGAAAAACCTAAAAGAGGAGACAATAACCTCGATATGGCTGGCTTTCCTGGCCACCAGGAATGGAGCCAAGATCTTAAAGCCTTCCTTCTTTCCTAGAACGCTCCTGCCGGGGCAGGAGGCATTTCCCTCTCGGAAGCTCTGAGCTGGCATATCTGGAGGTAGCTGCTCCGGCCTACGAGCCGGCGGTCGCACGCAGCTCCTATGAGGTCCCTGCCGCCGGCCGGCGATGTCCGCCTGGAGCTTTCGCCTTCGCC
>113FP002015 Hoxd3os1_2          :+U  EU:NC; range  -249 to    50.
AGTTCTGACCACCATCAAACCACAGAAACACGGTATTCTATACCATACGAAACCTTTACTGACCCCACCCCTCACCCCCCAGCCCCAGCCAAGCTGAGGAGTCCAGAAACCATTTTCACATTCTTCTTCACAGGGCGGATTGGGGGAGGGGAGCTCGGGATCTGCGGGTTTCCAAGTCAAGGGATCTCTGAGGGGGTGGGGTGAGGTGAGAGACACGAAGGAGTCCCCAATGCACTTTTGAGCCTAGCAGGACCCTACCTCGAGCCCCAAGGGACATACTTTAGGGACGAGGATGCAGAG
>114FP006058 Rest_1              :+U  EU:NC; range  -249 to    50.
GCTCAGGGAGTAGGTTCCGCCCCTTTAATGAGCCTAAGGCGGGAGTCGGGGGCCGGGCGGATTAGGTAAGTTTCCCCCGAGGCGCGCCCCCAGGCAGGCCAGGAGTCCACTTCGAGCCTCGGGACCGAGGGGCGGGGCGCGCTCGGCGGCCACGCGCGCGGGCGGGGAAGGGGGCGTGTCGGCGGGCGCGCGCGGACGGCGAGGGGGCGTGTCCGGCGGGCGGGCGGGCGGCGACGGCGCGGGCCGGGTGCGCGGCGCAGCGTCCTGTGCTGGAATGTGCGGCTCCCGCGAGCTCGCGGC
>115FP005958 Fam114a1_1          :+U  EU:NC; range  -249 to    50.
CGGTGAGGCTAGGGGACTCCTTACAACCTGCAGGGCTTCCCCAGTGCTTCGTAATGGAAGGCAGGGGACCCCGCGCTCTGCCCCGACCACCGATCTGGGACGGCGGAGTTCGGAGTTCGCAGCAGGTCAGGGTGCAGTGGGGCCGGGCAGAGGCAGAGGAGGGCGGCCCGGGGCGGGGCAGCTTGGCCGGTCCCTCCCCTGCGGCCGCGTCCCCGCCGGTCCTGCCGACGTGGCGGGGCGGGACCCGGGACTCCCGCGCGCACTCGGCCGGCCAAGCGGTAAGAGCCCGGGGCGCCCTCT
>116FP021069 Zfp182_1            :+U  EU:NC; range  -249 to    50.
TGACGTCCTTAGAAACTGCTAATTTCTGCAAAACAAACACCAGCTTTGTCAGGAGACTCGGGAGTATAAAAGAAACAGTGGATGCCGTTTGTTTTTTTTGTTTTTTGTTTTTTTTTTCCTAATCGGTGACATCACCGACGCGGCCCACTACCCTCTGCGCCTGCGTTGAGCCTGGTCGCCTTTGCGCGCCATGTTGACTATTGGCGGATGCTGTCTCAAAGGCAAACCTGAGCATGCGTAGAACAAACCGCTGTCCTAAGTTTAGGCGACAGAGACAGCTAGTTGGTCCGATGCGGAAGT
>117FP004811 Cmpk1_1             :+U  EU:NC; range  -249 to    50.
CTCTTGGGAAAGGGAAACCCGGGAGATTGAACCACTGGTCTGCCTAAACGTCAATCCAGGTTCTGAAACTGAAATGCCTTGGGTCTCCAGCCACGTTAGGAAGAACCGGAACCGCGAGCGGAAGCTGGCGCAGCGCACGGAGGCCCCGCCCCTTCCTGTCACGGCGGCCGGCAGCTGGCGGCGGGGCCCCGGCGCCCGCTCTGCCCGCCCCCTCCCTGCCGCCCCGCCCGCGCCGCCGCGCCGGCCGCTGTCAGAAGCGCGTTGTATGCTGAGCAGCTGTCGTCGGCTGCTCCCGCACGT
>118FP014751 Dtnb_2              :+U  EU:NC; range  -249 to    50.
GCAGAGGCCCGGAGGGGGCGCGCGAACCCGCGGGAGGGCACTCGGCCGCCTCCCCGCCCCCTCTCGCGGCGGAAGCCCCGCCCCTCCGCGCGCCCGCCCTCCGCGCGCACCCGCCCTCGCCCTCGCGCCCTCGCGCCCTCGCGCCGGGGGCGGGCTCGCTGCGCGTGCCGGGCGGGGAAGCGGCGCGAGCCGGCGCCGTTCCGTTCGCCGCGGGGGCGGCTCCGGGGCCTGAGTGGGCGCCGCCGCCTCAGTCGCTGCTTGCTGCTTCAGCCGCCTCAGCCGAGGGGGCCGGGTTGGAGG
>119FP015562 U07554_1            :+U  EU:NC; range  -249 to    50.
AGAGAGACTTAATTCTGAAAAATCATTTCCTGGTAAGTTAGTTAGAAAAGTAGTTGGATTTTGTGGTGTGGCCCAGCCCTCTCTAGCTTTTACCACTGTCTGTGGATGCTTTCCAGTCATCACTACCTTGGAGAAGAGAAGAGTGTGTGAAGGAAACTTACAAACTATTGGATGATACCAAACTTTGCAAAGGAATCCAGGTCTCTTTCTAAGATAAGAGTTCTTAAATGACTCATCATACTGAAGCTCAAGAGTGAGCTCCTGTTTTTGTAGAAGCGCTGAACAATGTGTCAGGCACAT
>120FP002571 Esf1_1              :+U  EU:NC; range  -249 to    50.
GCGACCTCCCTGCGACTGCCGCTCGATGCAGAGACCGCTGGCCGGCCAAGCAGTGGGCAGAGGCGCAAAAGAACGACCTTTCGCAGCATCTTCAGCCCGGGCGCCACAGCAGGGCATGGTTTCTATTAGGCGCATGCGCCAACGGGACTACGACTAGCGCAGTTCCAAGGCGGAAGGTTGAAGTAGTTTGGCCCAGCTCGCGTGCCGTTAAGACGGAGCGTCTCGCGGAGGATTGTGGGAGTGCGCTCCATGTGAACTCAGACTGGGATCTGAGAAGAGTGGTGGGAAACTGTGCGGTCG
>121FP018352 Pla1a_2             :+U  EU:NC; range  -249 to    50.
ACTTTGCAGAAGCAAATTGGATCTCCCTTTACTCTGTCCCATAAACGTACCCATACGTGTGTCATTGGCTGCACACCGGGTGAGGTTCCCTAGGGATCCAAAAGTGAAAGAGCTTTCCAGCCTCCAGCTGCTCAGTATCCCAGGGACAAATATGTCCACAGAAATTCCATTACGGTGAGAGTTTTGTAACCACTGGGAGATGAAAGGCTGCCTTGGGCCATCACTGAGATTTCATAATGGGAAAAAGTCACTTCCTGATCTTCTTTGGTGCAGAGAGGAAGAACGGTATGTTTCAATGTC
>122FP008624 Zfp819_1            :+U  EU:NC; range  -249 to    50.
GGCGCGTGGGTGGTGGTAGTGGCAGAGTGTACACCGTTATAATTATTGGCAAAGAGTATCTTCGCACGTGATGGTAGGCATGCGCAACACAACTTTAGTGCTTGCAAGCGATAGGGTATATGGGCAATACCGATTTCCGCCAGAAAAGTGGCTGAGGTGAAGTTCATTTTAAGTAGGTGTGTCCTAGAGCGTCCATTTCCGCTTAGATCGTCACGTGGTTAGTTGTTATCGTTACCAGGACGCCGCGGGAGTTTGGATTCTGAACACTGGGGAATCCTCAGCGTCCACCCGGCGTGCCGC
>123FP004302 Smim27_1            :+U  EU:NC; range  -249 to    50.
GACGGCAACTTTGATTCTTCCACCGTGGACTATTTTCCAATAAACTTTTATATGCACACGATGGCACACTATCTTGTATTAATACCGCACTGCAAATGCAGGATAAAGCAGTTAAGGAATTCCTATGTGAGCGCAAAAAAGGCGCGATCTTCACATTTTCTCTTTTATTCCCTCTGCTGCCTGAAAGGCGGGCTAGGCCCGGATCACGTGATGTGTTCCAACTCCGGGCGGAAGCCCGCGGGAGCGCGCAGAGTCCCGCTGAAAAATGGCTGCTGCATCGGGGTGCAATGCGCCCGCGAG
>124FP008248 Vasp_1              :+U  EU:NC; range  -249 to    50.
CAGCTAGAGATCAAAGAAAGGCCCCTTGTCTCTTCCACCAAGCTTTCCCCTCCAACTCCGGAGTGAGGCTCAGGGTGCACCCCCACGCCACAAGACCGGGAAAGGAGTGCAATTGCGGAAGCCCAAGGTTCCGCGTTGCCTTTTAAACGCTCTCCATCCCCCGCCTGGAGGCGTCCACGGCCCCTTTAAGGCGCAGGGAATTGTGGGTACGGGGAGTGGAATTTTGGAACGAAATGTAGCAAAGAGAGTACAGTAGTAAGAGTAACCGCGTAGGTGCAGCCGGCCGAGGGGGTGCGCCGG
>125FP007630 Ogg1_1              :+U  EU:NC; range  -249 to    50.
CAGGCCCGCCCACTCCGGCACTCCCGAGTTCTCATTGGTGCTTCGTACTTTCTTCTCGGATTGGCTACCTCTAGGGTCAAATAAGCGGGAGCAAGGATCTACTTCCGGTGGGAGTAAACTGGGACCCGGAAGAACCATACTGGCGCGCCTTTCCAAACCTCGAGGGCTGCGCAGGAGGAGGAGGCGCGCGCCGGGAGGTCCTGGGGGCGGGGCCACGTCCGGAGGAAGAGGCGGGGCGTGCTGCACGGGAGAGCGGAGTGGGGCGTTTAGGGGTTTGGTGGTGTGCGAGAGGCTTTCCTA
>126FP013557 Zfp286_1            :+U  EU:NC; range  -249 to    50.
GTAATTGTGCAAACAAAGGTGCAGAGAGAGAGAGACTTTGTCTCCCACGTCCCAACCTTCCGTTACTGCGGGATTCCACGCACGATGCACCTTTTTCTCTCGCGAGAGGGAGAGATCCCGCTGTGCCGCTGAGCCACTCGTGGTCCCAACCTGCCAAGAAACAGGGGGTCGGGCAGCGCGCAGGTGCTTCTGGGAGTTGTAGTTCCTGGATTTGCCCAGCAAAATGTCACGCATGCGCGACTCAGAGCTAAGCGGAGAAGTTCGTAGCCTTTGTCAGGCCTGGGATGGGAGGTGAGTTTC
>127FP014183 Cwc25_1             :+U  EU:NC; range  -249 to    50.
ACGGCAGAGCCCTGATGCGTTGCCAAGGCAACAGAACCCGCCTATGGCTTTTCAACAGTTGGGGCCAGGGGCTTACGTGAGGCAACCAAAAAGAGGCCACCAAAACTGACGGAGGGTAGAAAGTACTTGCGACTCTAGGTTCACGTAGACTTAGCGCTCATACCAAACGTCATCGAGCCGAGACGCTGACGCAGTCATATGACACCACCCCGGAAGTGCGAGCTAGAGCGGGCGGGGAAAAGGGCAGCTGGTTCCTGTAGGGATTAGGTCCCGAGAGGCCGTCTCTGAACTGTTTCCCTA
>128FP019204 Prr3_2              :+U  EU:NC; range  -249 to    50.
AGCCGCTATGCCGAAACGAAAGAAGCAGGACCAGCCGCCGCCGCTGCCGCAGCAGCAGCAACATCTCGCACTGTCTGAGCGGGACGAGCCTGGAGATGAGGAGGATGAGCGCCCCATGGGTGAGGGGCAGGGCGTGCACACGCCTGTCAGCCGGCCAGGGGGCTAGGATAGAATGAAATGCGGGGGAGGAGGTGCCAACGGAAGGAGGAAGGGCGCACGCGTGGAGGTGGGGTGGGACGTGGTGGGGGAGGGATGCTGGTGGAACCTGGATTGAGGGCTTCGCTTGCTTGAACCCTCAAC
>129FP015837 Rab24_1             :+U  EU:NC; range  -249 to    50.
CACCATCGTCCCGACCCGGACGGGCTCAGCACCCGTGCAGCATCAGGGTGAAGAGCCCGGGGGTGGGGGGGACGTGGCTAGGCGCACGCCCGCCAGGCTCGCAGCTCAATCTCCGCAGGACCGCGCCCAGGTCCCTACCGCCGCCATCAGGGGTTATAGGACTGCACGACGCTTCCGGCGCCGGATGCATAGGATCGGCCACTTCCGGCGCCCGCGTCACGTGACCGGGCGTCCCGCCTCTTGGCTTCCAGTCCCAGAGGTGCTGTTTGGAGTTAGCTACGAGGACCCCAGATTCAGTCG
>130FP010792 9230110C19Rik_1     :+U  EU:NC; range  -249 to    50.
TTTTGATATTAGGTCACTGGCCAGTGTCTAGAACTAAGAGTTCCTGTCAACACAAAGACTGGCAACCTCCTTCCATTTCCTAACAGCCAGGCTAAGAGTCCTCAGTGTAAAGGCAGGGACCCAAAATGCCATGGCGCATGCGTACTGAGCCAAGGGGCCCACTTCTCTCCCAGGCCCCGCCCTCTGAGCGGCGCCCCTCCCCCTGAACGTGGTGGCAGGTCCTACCGCTGTGTCACTATGGAAACGACTACTGCTTTCTTACCCTGGTCATAAGCAGGATGGCGGCTGGGGAGCCACGGG
>131FP000799 Tmem81_1            :+U  EU:NC; range  -249 to    50.
TAATCCTGTTCTCTGATGAAGTAATTTTAACATCAATACAGAATAGTTGTTATCTCATAAAGAATAAGATATCTCAGAGACTCAAGTAGTATGGTTTCAAAGATTACCAAATCTGTCTGCTTGCTACTCTGTTCTGTCGCTAAGAACCCATCTTTAGCATCATAGCTGCTTCATAGCAACCTTCATTGATGCGAACAATGAGCTCTTCTGTGCTGCGGGGGTAAATAGAGCAGACCAGAGTCAGGCAGCACCAGTCCGCCTCACACTAGGCAGGTCCTGATTCACTTAGAACAGGACGAG
>132FP015648 4930401O12Rik_1     :+U  EU:NC; range  -249 to    50.
GCATGTAAAGATACTAAACAATAAATGGCATTAACCCTTATTGATTAATTAACTCAATAACTCAGTAAGCTTTAAAAGGTTATCTTCAGCTTCGTACTGTCGGTTATTTGTCACTATAATAAATACCTAAGATAATCAACTTACTGAGAGAAAAGTGTATTTGTGCTCATGGTTTTGGAGTTCTAGTTCTAGTTCTAGTTCTAGTTCTAGTTCTAGTTCTAGTTCTAGTTCAGAGTGGGTTGACACATTACATTTCTTCACGGAGACAGCACAGTAAGGCTGAAAGGCACACAGAGAAAA
>133FP000072 Mcm3_1              :+U  EU:NC; range  -249 to    50.
CAACTCCCAGAATGCAGTGCTTCCTAGCCTTCCTGTTGCTCAATTTCCAGGGGGTGGGTTTTGAGCGTCCTCTCTGTACCATTGGTCAGACTTCCTATTAGGGCGGAGAAAGTGACCATTTCTCTCCAATCCAGGCACGGAATGAAAGGCTATTGAAGTGGTTAGCCAATCATAACGCGTCTCTGCTCCATGCTTCCTCCACCATAAACTTCCGTGGCGGGAAAACTTGGGAAGTTTTGGCGCCAAGGCGGTGTCACGCGTTTCCGGACTGTTTGGTGGCCGGCGATTTCGGAGCTGCGA
>134FP004212 Tmem67_1            :+U  EU:NC; range  -249 to    50.
TAAATTGACTGCGTCCCAGAGTTTTAAATACATTTTAAATAACCGCCCCTAATTTATTTAGCATATGTCTGATCCATTGTTTCCCGCGTGCGTGGTAACCTAGCAACCAGGCGTCGCAAGGTTGAGTTTTTTTTTTTTTTTTTTTTTTTTTTTCTGAACCCTGTTGTCCAATCAGCTCAGCGGACTCACCGAGGAGGCTGCTGGGGAGCTGGAGACTGCGGACCCAGGATATGGGTACCATGGTGACGCGTACAAGGCCTGTGGCGGCCATGGCGGTCAGATCTCGTTCTTCATCCCGGA
>135FP013900 Evi2b_1             :+U  EU:NC; range  -249 to    50.
ATATCCCTCAGAATTTACCTCAGAATAGATAATTTCTCAGGCAAGACTCCGTCCTAAATTTTTAGATTATGGATCCCCATGCCTGGAGAGTCAGGGATCAGTTACAAACATCAGCTACAAGCACTTAAAGTTATATAGATTGTGTTTCAAAATACGCTCTGGTGAAGGAGCAAACTCTTAGTCATTCTGTGGCATATTGCACTTCCTGTAACGGCTACTGATAAACTTCCTCTGCTGCACAGAAGCCGTCTCAGTGCGCTGGAGACCACCGTTAATCCGCACTGAAACACCCCTTTGCTC
>136FP020918 1700019N19Rik_1     :+U  EU:NC; range  -249 to    50.
CCAGAACAAACATGGACCGGGCAAACATCTGGACTTCCGCTGGCTGCTGAGAGATTAGCGGCTAAGTTTACTGGGTTTACCAAGTGCCTGTAGTTCTTGTTCCAATGTCATCCTGACCCCTGGTTTTCATGTAAGGGGCGGGGCCAGCTACAAATACCCCGTATGAATCCAGCATCTGCCCCGCCCAGCCAGGGTGATCTCACAAAGGTCTGGAAGAGCCTGTGGGCAGGCAGAGCCGCCTGGTTCCCTGGGGATGCTCAAGCCAGCGGAGGTGAGAGCAGGGGCCCCGTGGGAAGTGAA
>137FP018039 Mir365-1_1          :+U  EU:NC; range  -249 to    50.
CCGGCCCCTGTGCGTGCCTGGCTTTAGGACATTGTTGGCATGATCGAGGCATGATCAAGTCTGGAGCCTGCTGTGGTTCGCTACACTTGGGCTCAGGTATCTGTATGGAAGCTTCCGCCTAGGGACACATGCAGCCAGTTGCTGTACAGATGCTGAGGTTCCTCGGAGACTGTGCCTGGCACCCCCCCCCAAAGGTTCACGTGTCTTGGAGTTTGCTTTAACTTTCTGCATTTGTTTTTTCCTTTTTAGTTTTGGCTCTCTGTGAGCCTTCGGCTCCCGCCAGCTGATTGGTTACCGCAG
>138FP005680 Tmub1_1             :+U  EU:NC; range  -249 to    50.
ATAGAGTTTCTTGCTGCTGACCAAATCTCTGTGGACAAGCAGAAACCCCAGGGTCCTTCCCGTGGGCCCATCGACGATCCAAGGGTACCGGCAACATCTGGTCCAGCCCGGCACGTGGGTTCACAGGGAGGAGGGCGGGAACTAAACAGGGCGAACTACAATCCCCACAATGCTCCCGGGCCGCGGCAGCAGGGAAGGAGAGGGACCTCAGGTGTCTGCGACCTCGGTGCCTTCGGCCCGGAAGTGCCCGAGGAGCCGAGATGGAGCTGGTGGAGCTGGGCGGTGAGTCGCTGTGCGTGG
>139FP001064 Mpc2_1              :+U  EU:NC; range  -249 to    50.
TTCTGGCCACGCCTCTTCCGCTCTGTGAGGCCAGCCAATTAGAGCAGGCCGTTAAGCTTGCGCAACGCCTCGCCCGCCTAGCTCTAGCGGCCCCAGCACGGCGACCTCTGTAGCACCTGTTGCCATGACTCCTCCCCCTCGGTCTCCCCAACCCGCTCGCAGGAGGCGGGCCGGGGCGGGCTTTTGCTGAGCTCCGCCCCCCTGAGCCTTTGCGGGACTCGGCCTCTAGGTGCTTCACCTCTGGCTGCCAGAGCCGGGGAAGGGCGCCCTAGGGCAGAGGCGGACGCCCCAGCGCTGCAG
>140FP010003 Tlr3_2              :+U  EU:NC; range  -249 to    50.
GAGGCCCTTAAAAAGAAACTAAAAAAGGGTAACAGTTTAATAACAATTTAACTGTTTCGCTGAAAATATCCTCTCTCTCTCCCTCTCCCTCTCCCCCTCCCCCCCCCCCCCTCTCTCTCTCTCTCTCTCTCTCTCTCTCTCTCTCTCTCAACTTAAGTTTCACTTTCAGGCTGAAAGGAAATGTGTGATTTAAAAAAAAAAGTCTGAATGAAAACTAAGGGGATGCAGGACCTCAGGCTGAGTAAAATCAGAATGTACTTGGCTTTTGAGGTTGACGCACCTGTTCTCTATCTGGGAAGT
>141FP012314 Hnrnph3_1           :+U  EU:NC; range  -249 to    50.
CCGGGGTTCAGAGGGTTGGTCGGTCGGCGGGAGCCAACGGAGTCCGCCACAGCCCACTCGCTGCGACTCCACGCCCACCACGGTGGCAACCGGGCAGGTCCCGAGTGCGCAGGTGCGCTGCGCCCCGCCCCCTGGGAGACCACGCTGTCACTCAAGTATCGCGAGAGCAGCGCGGCAGAGAGGGGGTGGGCCTGGGCAGTCGGCCCTGCCCCCTCCCTCTCTCTCGCCCCCCTCCCATCCCCCCTCGGCAGTCGCTCGGCTGCGCAGCTCCTAGAGCGGTTGGCGCGGCGGGAGACGGTT
>142FP004930 BC051525_1          :+U  EU:NC; range  -249 to    50.
GGGAGAGATGGATACCCTTGGAAAGGGCTTCACCGAGCTGGGGGCGGGGGCTGGGGGCGGAGCCTGGAGGTGGCAAGCACACAGAACACTTAGGCTAGGAGGCTCCTGTCACTCAGCAGAGAAGGCAAACTTCATTGTGCCCTTTGTTCCCTGCTTCGGTTCTCAGTTCCTTCTGTCACAGCGCCACCTCACACAGTGTCCCCTCCCTGATCCCTACATATATCATACTACCCACTCCCTGAGCTGAGGGATTTTCCTTACAGCACCCCGCACACTCTGTTATGACGTTCCTTAGTCTGT
>143FP016567 Atg14_1             :+U  EU:NC; range  -249 to    50.
GGGCACTTATTACTGTATTTTGCATAACGTAGAGGCTTCGTTTGGCGCCACTCCAAGGGTTGAACTGCGCAGCCGCCAAGGAGTGTGGGAAGTAGGACAAGAAGATCCCTGGTTCCTAGATTCTCCGCCTCTGAGCTCCAGCCCCAACCTCTGGACCGCCCCCTTTCCCGCCCCGGCCTTCAGGCCCCGCCTCCGAGCCCAGGATGCACCTGGATAAAAACAAAATCCCACGTGACTGGCCCTGAGCTCAGATCATCATGGCGTCTCCCAGTGGGAAGGGATCTTGGACGCCCGAGGCTC
>144FP010204 Fam32a_1            :+U  EU:NC; range  -249 to    50.
AATTTTCTAAATTGGAAAAAAAGTAATTAAGTAAATAATGCCACAAAGCAAAAGTGGATGCCCATAAAGTCAGAAATGGACGCCCAAATACGAAGTGTGTCTTTAGGCGAGCTATGTTGTTGGACAGTTGCCAAGACTACCCGAGACCGGAAGTGTGCACTTACTCTGAACCCTGAGGACGCGTGCGTCCTAGCTGACCAATCAGAAGGAAGCGAGGAGGGTTTCGGCCGGAAGTACTGTATGCAAACAGGAAGTGTGGCGGAGTTCCCGGGGCACGGCTTGCGAGCGCTATGGAGGCCT
>145FP019807 4930455D15Rik_1     :+U  EU:NC; range  -249 to    50.
AAGGAAGCTTGAGGACAATTTTAACAGAATTTATAAACAAGATAGGCAAAGACGTAATTGTTGGAACTGCCCTGAGGGAGAGTATGGATGAGAGAGAACTGTGCCTTTATGAGCAGACACGGGGCAAGAGTAAGGGCTTCTGAGAAAGCATGAAGAAGCAGTGTCTGAGAAAGCATGCCTAAGCTTTGAAGAGCGTCTGGGAAAAAAGAGAAAACAAAGAAAGGTTATATTTTCTGAGTAATCCAGCAGAGTTGCTGCTCAGGCTCCGTCAGTGGCTGCAGAGAGGGCAGGAATTCCATC
>146FP021701 Nbdy_1              :+U  EU:NC; range  -249 to    50.
GCAAGTTACAGCAAATTAGTATTTTTTTAAATTAAATTGTACAAAACTCTCCATACAACTAATTAAACTGTGAGAGAGATGTGCTGTGGAAAAGCACTTTATTAAATGCGCTCCTTTTTTTTTTTTTTTCTCTTTGCATTCCATTCTCGTAGAAAGGTTAAAGTGGGCTGGGGAACGGAGCGCTGAGGAGGCGGAGAAGGGATATACGTCTCAGGATACAGGAAATACGGTAACAGCGAAACCAGGAGGAAGCCAGCCCCGTGCCTGGAGGGGATCCGCCATCTCAGATCTCGGCCTTGC
>147FP015668 Psmg4_1             :+U  EU:NC; range  -249 to    50.
ATTGTGTCCGTGTCTGGGCAAAGGAAGATGCTGAGAGTGGTTTCAGTCCACTAACATGCGCTCCTGGGAAGAAGGAAAAAGGACAGAGGTAGTTCAGTGGGTTCCTAGAGATCGCTGGCAGACTCCTAGGCGAGGCTGAAGGTACCAGGCTAGAGCAGGCGGAGGCCCTGTTCTAGGCCCCGCCCACTCATGCTCGCCCCACCCCACCTCGGCGCGCGCATCTGAAAGTGAAAGAGCGTTCCGCTTTTCGGAGCTCGCTCTCTCTGGTCTGGGAGCCCGCGCCTGCCCGGTCTCGGTGCT
>148FP011783 Atrip-trex1_2       :+U  EU:NC; range  -249 to    50.
GCCACGGGGAACCGCCTCAGGTGTGGTCGGGCAGACGCTCCTCGATCTCGCAACCGGGATAATCCTGACAGCACTGTAGTACCCTGGCATCACCGGGGACCCCTTCGTACTGAGCCCAGACACGCAGGAGCCTGTCCCGGGTAACGGCGCGCTCTGTACACGTCACCCATCTGTGCCCGGTAGCTGGCAGCTGATTGGCCCGCAGGCTGGGGAGACGCTGGAAGGCGAGGGGAACGGCGGCGCGCGGGCGGTTGGGCCAGCTCAGGCTTTCTGTGGACAAGGCTGTGCTTGGCGTCTTCG
>149FP007835 Ntf3_1              :+U  EU:NC; range  -249 to    50.
AGTAGGCTATTTTGAGAGGGCTTATTTGTTGTTTGTTCGTTCGTTTGTTTTCCTTTGAAGTGGACTAGGAGAAATGACTAGGTCTTCCCATTGGTCTCGAGAGCAAACTCCAAAATGCCAGGGAGCGGGCCTGCAAGTCACTGCGGGCGGGGCTAGGGGGCTTGGCGCGGAAGGGGTTAAGGCGCTGAGCGCGGAGCCATCTGGCCGGGTTGGCTGGTTATAACCGCTCAGATTATGTTCACGGGACTCAGAGTTGAAGGCTCCTCTCCTTACCCAGCAGCTCCGCGCACCGCCCCGCGA
>150FP017543 Csnk1e_1            :+U  EU:NC; range  -249 to    50.
TTGCAGTGCCAGGAGTCTCAGCTGATTCTCTCGGGGGTCCCCGCAGCTTTGGCTGGAGATAGGGCAAGGCCTGAGTATAGGAAATCTTAGTTTTGTGTGCCCCTCACCCAGGGTGGCAGCGTCAGAACACGCTCTCCGGGGGCTGCGGGCCCTTTAAATCCTCCGGGGCGGCGGCGGCGGGCGGGGGATGACATCAGCGGGCGGGCCCGGGGCTCAATGGGAACCGCGGGGACGCGCGCGCGGGTAGGGAGCGCGCGAGCCGGCGGCGGGGGCGGGCGGCGGGAGGCGGCGGAGCGCGGA
>151FP002464 KY467893_1          :+U  EU:NC; range  -249 to    50.
ACAAAGAAGAGGCAAAGAGAGAAAAGGGGGAGAAAGGAGAAAAAAGAGAGAGAGTGAGGAAGGGGCATTCTCCTTATTTATATGGAAAATGATGTAACACAAGTAAGGGTGGGAGGTGAGCCAAGTGAATGCTGGGAATATGGTGGTCATTGTCTTGGCAACCGGTCTGTAGGTCACAGGTCGTGCTGTTGCCTCATAGGTTTGGAATGTCCTGATGCCAACACTTGGTCTGGGATCAGAAGTTGGACCAGAAGAATTATGGCTTGAACATGGTGTAGACAGCTAGAAGCTCCTGTTGAG
>152FP009454 Prr14_1             :+U  EU:NC; range  -249 to    50.
GAAACTTTAGCTTTCCTACACTTGTCCAAATATAACAAGAAACGTGATATAGTAGTTGGTCGCTGACCAGCCTTTGAAAAATGACGCTTTTCGGTCGACTAGTGCTAAAATCAGACTGCCCTCAATTAAAATGGCGGTGCAGGCACAATTGAGCTTCTTTGCCCCTACGTATTATGGCGGGCAGGAGATTTCACGCAGTTTCTCCTAACCCCGGAAGACCGGAACCGGCAATTGGGCGGTGCTTAAGACACACAGAAGAAGGCCTCTGACGGTTGGACAGCGCTGCATAAGGCAGGCTTT
>153FP011006 Vwa5a_1             :+U  EU:NC; range  -249 to    50.
AAAAACAAATCTTCTACCTTTGACTAATAGTTTTTCTGAGTCTCAGAGTAGACTATGCAGAGGGGAAAAAACAGAGCAATTGCTCTAAATTTTAAACAAAACACTTTCATCCTTCTATCAGAACTGAAGCAGAAATTCACTATTTCATTAGGAATTTTCAGTCCATCCCTGTCCTCCTACAAGTGTAACTTTATAGCTGGTCCCTAGAAGGGGGTGGGTCTTCCTGGAAGTTCTGCTTTAGTTACTTTCACTTTTAAAGCTGCGGAGACTTTAGGAGGTTTGCGATTGCTCTACTCTGCT
>154FP002394 Shf_1               :+U  EU:NC; range  -249 to    50.
ACGGGCTCCGGCCCGGGGCCGAGGGCGCAGGGCAGCGCGGGGGGCGGCCCTGGGGGATCCCGCCGCGGGGCTGGGGGTGCGGGGACCGGCCCGGGAGGGGGCGGCAGCGGTGGAGTCGCAAAGTGGCTGCGGGAGCACCTGGGCTTTCGCGGGGGCGGCGGTGGAGGGGGCGCCAAACCCGCCCCCCCAGAGCCCGACTACCGCCCCCCAGCTCCCTGCCCGGCCGCGCCCCCTGCGCCGCCCCCGGACATCCTGGCCGCCTACCGGCTGCAGCGAGACCGCGACTTCGAGGACCCCTAC
>155FP020370 Tigd3_1             :+U  EU:NC; range  -249 to    50.
AGTGATAGGCACTAAGGCCGGTTCTTCCCGCCAGACCCCTCCACTCAGGAAGCTCCTCCTCCGGAGGGCTGACAAACCGCCACTTCCACAGCATCCAATCAGATGTAACTGGAGGCGGGACAAGTTGCCGCTGATGGCTAATCAGTTTGTTAGGGCGGGGCTGCGGAGGGGCCGCGACGAGGTTTTCCCAGCCTTGAGAGACCCGGGTGAGGGCTGTGCGCGCTCTGCGCGCGCCCGCTCCAGAGCAGCCTCTCGGCGCGCTCTGTCCTCGGGTCGCGGCGCCCGTCACTCTCTGGTTCT
>156FP000248 AK006937_1          :+U  EU:NC; range  -249 to    50.
GACTTCGACTTGGCTTCAGAAGGACCACACCAGACCAAATAGTTCCACGGGAGGTTTATTGGGCGAGAGAGGGCAAGGTGGCTGCGGGAAGAGGGGGAGGGTAGATGGGGGGGGGGGGCTTTCTTCATATATGGGTGATGACGTAAAGGTGGGAGGTGAGCCAAGTGGATTCTGGGAATATGGTGGTTGTTGCCTTGGTAACAGGTGTTCGAGTCTCGCCTATGTGATGTCAGGGGTTTCGGAGGTCCTAATACCAACAACTAGCATCTCTATTGAAATACTTATATATGCAACAACAAG
>157FP010553 Snord71_1           :+U  EU:NC; range  -249 to    50.
TTAGGTATTTAGTCCCTGTGTTCAGAAAGGAGTTCCAGTTATAGAGACCCGTGGGAAATACTGAATTGTGCACTGAGAGTGCTCTTGGTTCTTAGGTAAAATAATTGGCGCAGTGTACTGGGCCAGTGTTTCCTTAGCAGAGGTGCTGTGTTACGTGTGCTGGAGGATGAAGTAAGGAGTGATCCATCGGCTAAGTGTTTTCCCACTGTGCTGACACTCACATTGCTGACAGTGCACGTTTTCACAGCACCTCATGATCCCAGAGGCAAGTGTGAGAAAATCTCCATGGAGACATGACTG
>158FP009727 Zfp358_1            :+U  EU:NC; range  -249 to    50.
AGAAGGGGCCCGAAAAGTCACATGGGTGCATGGAGGGTTAGGGTGGCGCGGGTTGGTAGGGCGCAAACAAAGACTGGACGCGCGCCAGCTCGGGTGGCCCTGGTCGGGACAAAGGCTTGGCCCGGGGGCGGGGGGGTGGGGTGGGGCGGCGCGGGGGCAGCGATGGCGCCGGCCGCGGAGGGCTCGAGCGAACTACAAGTCCCAGCAGCTCCCGCAGCGGCCCTCGGCCGGCCCCTCTCGCTCCCCGGGAGTGCCTGGCGGGGCCGCTGGGCCGAGGGGGCCGCCAGCGGGTCTGGCGAT
>159FP018747 Zfp942_1            :+U  EU:NC; range  -249 to    50.
GGTTTCCGGAGGAAACTGGGGCCGAAAAACCAGCGCTCAGTTCGAGTACACATGGATTACACAGGTAGCAAGGGGAATGGTGGCTTTTCACGTCATTCTGGCCTGGACATTTGGAGCTGGCGACCTAGAAGAGAACGCAGCTGGACGGACTCTACCAACGTAATTAAGGAAGTGAAAGCGGCGGGCCTGAAGGCGTTAGCGCTGTCACGTGACCGGAACCGTGGTGTCCTGGGCGGGGCTAGGGGAGCCGCTCCAAAGATCGTGGCCAGAGACTGGGAACCGCGTCCCCTTAGGTACCTG
>160FP005225 C1qc_1              :+U  EU:NC; range  -249 to    50.
ACACACACACACACACACACACCCTGGTGTTCTCAGGATGAAGGGACGGCAGACACTTCCTCATTTTGGCACACATGACCTAGGGCCAGGGAAGGAAGGGGTGGGTAGAGATATCACTGTGGTCAGCCTGGATCAGAACCTAAAAGAAAGTGTCAAGTCAGGGAAAATTTCTGGAAAGGGGATGTAGGGTTAGGGTGCTGTGGGGGAGGGGGCTCTCCCTGCTCTGGGCGGTTCTTCTCTCACAGCTCTGAAACAGTATGTTCCTGTCTGGGAGAACAGGACGTCTCTGTGATTAGGCCT
>161FP020409 Slc22a12_1          :+U  EU:NC; range  -249 to    50.
CACCGAAGGATGGCGGCCCCAACACACTTAGTGGCAGAGCCCGTGTCCAGATCTTGCCGCATCCTAACAGAAACCAGGGCCATGAAGATGGGGGCGGGGTGGTGGGAGAAACTGCCGCTTTCATCTGCAGTGGTGTTGTCCTGGTTAAACTTTGAAGAAATGATTACTAAACCCTCTTCTATTAAATGGCTCCTAGTCACACTTTAATTCTACCCAGAGTGACTTCTCTCTCCACCCTCCTTGCTTCTCAAATTTGGTTTTTCCTGAGAGCCAGACTCTGCTGTGTCGCTGAGAGGTTCC
>162FP005982 Apbb2_1             :+U  EU:NC; range  -249 to    50.
GTTTCCCAAACTGCCTTTTGGTGCAGACAGACGCTAGGCCACCTGGAGGGGATACCCGGGCTGCCCCGCAACCCCCAGCCTCTGGGTGTCACCCTGGCGCCCCTTGCCTCCCTGCTGTGCCGCAGCTCGGCCGCCTCCACCTGCAGGGGTCGCCCTGGGAGCGCGGCCCGCCCCCTTCCGCCGCGGCCTCCGCCCCCGGCCCCGCCTTGCTGGGTTCGCCCGGCTCCGCCAGGCCCCTCCAAGCCTTTCCTCGCGCAGCCGCCGCCAAAGCCTGGAGAAGTGGAATCTCGCTGCCGCTGC
>163FP001833 Mbd5_1              :+U  EU:NC; range  -249 to    50.
AGAGGAGGGAGGAGGCAGCTGGGGCTGCTCTAGAGTAGCAACTTCCTCCCTCTTCCCGCCCCCGCCCGGCTACCCCCTGCTTACAATGGCTTCCGGGTCGCCAGCGCCTTGGAGCCTTCTGGGAAAACCATCTCATTTCCTCCCCTCCCCCTCCTCCTTGCCTTCCACCAACCAGCCTCCCGTCAGAACGGGACATGCGCAGTGAGTGCCTCCCGTCTCGTCTCCCCGAGCCCCCCCTCCCCCCCAAGCAGAGAGACCCCAGCAGCAGCAGCAGCTGATGATGAAGAGAGAGGCAGTGGC
>164FP008616 Cldnd2_1            :+U  EU:NC; range  -249 to    50.
TGCAGTGACTCCTGTCTTTGATCCCAGCACTTGGAAGGCAGAGGCAAGCAGATCTTTGTGAGGTTGAGGACAGAATGGTCTACAGAGTGAGTTCCAGGAAAGCCACCCACGGCTACATAGTGAGACTTTGCCTCAGAAACAAACAAACTCTAGAACTAGAACAAAGAATCGAGCAAACACACTTCTGGGGGAGGGTATCCATTTAGAAGGCTGCTAGGGGAGAAGATTCTGGAATATCTGCTGCCTCACAGAGAACCATCCTCCCTTCCCCCAACCCCGCGGGCTCTTTGTCGCAGGGGA
>165FP018024 Rsl1d1_1            :+U  EU:NC; range  -249 to    50.
CTCGCTCGGTGTCCTCCGGAAGGAGCGACAGGGTTTTTCAGGCCTGCAGCCTTAGAAAGAGTCGGAGGCAAAGGAGATGCTGCCGCTAGAATAACTCTGGGCACAGTCTACGACCGCAACACCATCTACCCAAGAGGGCGGGCCCAACATCTAATTTCGCGCCTCGCCGGAAATGACGTGATACCCCTCCCCCTCGCAGTGTTACTGACTGCTTTCCGGTTCCGGGCCTCCGGGCTGCGCATGAGCTCTGACTTCTACAGGCCTTCCACACGAGGCGACATGAAGGGCTCTGCGTCCGAA
>166FP001667 Ptpa_1              :+U  EU:NC; range  -249 to    50.
ACTCTAGGAATGGCAGGAGAACACAACTGTTGACTGGGGACTGTCTCAGATTGCTTGGGTGGAGGCATGCACAAAGAAGATGACAGGTGGCCTTGCTCCGCAAGAATACTGCTGCCATACCTATTCCCTCCATCACCCCTCACCAAAACAAACAAACAAACAAACAAACAAGCAAACAGAACCCGACGCCCCGCACAAACATGGCTGCCAGCGCCGCAGTTGGCTTGCAGGCGGCAGCCGTTAGTGCGCATGCTCCTCGGCGCCCCGCACCAAGATGGCCGCTGCCTCGGTCGGCGCGGC
>167FP004072 Bmpr1b_2            :+U  EU:NC; range  -249 to    50.
AATTTCACTTCTTAAGAGATATTCTTCAATGAAACTTGGCACATACTGTGTTGTAATTGCGCCTAGATATTTTATCTTTTTGTTCTTTTGAAAAATAAAACTTTAAAGGGTTTCCTAACTTTTTTGAATAAAAATTCATCTGTTCCTTATGTCCTGTTATTGGCAGGATTTTGACTATGGATTTTTCTTTCTTTCTTTCTTTTTTTCTTCAGAGAGACCTTTTTTTTTTTTTTTTTTTTTTTTTTTTTAATGAAAGCATTTGTGTTACTTATAAGTCACCATGTTATCCTTTACTTAATC
>168FP008014 Tuba3b_1            :+U  EU:NC; range  -249 to    50.
CTTGTCCTGCGCAAAGCCGGATGTCAGGGATGCGCAGACCTCCAGTCTCCCGATCCTAAGTTCTCTCCCCTCCAGCCACTCCAGAGCCTTCCCGCCAAATTTACATCCAATCAGAAAGTACCACCGCTTCAAATTGAGCCACATCCAATCGCAAAAAGGACGTGGCGCCTAAGCCTGCCCCCGAGACGCTCTGGACTAATGAGCATCCAGGGAGAAAGCGTTAAGTACCCGGAGCATCCAGCCTGGACCGTTGGGCGCACGAGCGGCGGTTGAGGAGCAGCTCTGAGGATCGGCTGAGGT
>169FP007943 H2afj_1             :+U  EU:NC; range  -249 to    50.
ATTGCAGACTCGAACCACCCAGTTAACTACATCCTGGCAGCCAATCCCAACAAGTTTGAGGATGCCTGTGAACTATGTAAATTAGGACTAGAAATTTGAGCTTTTGATTGGGAGACATCTGGATGGGCGGGGGCTCTGCTTCCGCGAGCTGATTGGGTACGGTACCTGCCTGTCACGGGCGGCAGCGGCTGCAGTTTGGCGAGGCAGTTCCGGGGTGGCGCGCGTCGTCCCGGAACTGAGCGAGCCGGTGTTGGAGTTCCAGGCGCGGGGTCGAGCATGTCCGGGCGAGGCAAGCAGGGC
>170FP013262 Slu7_1              :+U  EU:NC; range  -249 to    50.
TCTGTACAGCTATAGATTATCCATATACATAAATAAATCTTTAAAAAAAAAAAAAAAAAAAAAAAAAAAAAAGATTCTGTGCTGTTCCAGAAAGAAAGCTGCACTGCCATCACTTCGCCTTTCTGGGTCAAAAAAAAAAAAAAAAAAAAAAAAAAAAAAAAAAAAGAGCCAAGCGCTTGCAAATGCGCATGTGCCGATCTCCCGGAAGTTATCTCTGCGCAGCCGGAAGAAGGCAGGGAACCCGGAAGTAAACATTGCCGAGTCGCTTCGTTTCTGGCGGATGGTTTTGAGTGGTCTGCG
>171FP020196 Katnal2_2           :+U  EU:NC; range  -249 to    50.
CTCTAGTTCTCTCTCCCTCTGCAAGGACAGGCCTCTCTGACCCACCTAACTTCAACGGTGGCCTTTTGCCTGCCTGGTAGGTCACCCTTCTTTGACTTTTCTGCTGCCTACATTTCAATTCATCCATGTTCTCCCTACGTTTCAGCATCCCCATCTGGGACTTGAAGATGCCAGTTTAAGAAATAAGGGTAACTAAGCCAACCATGACAGTGCACACTTTAGTCCACCAATTGAGAGGCAGAAACAGGCAAACTTTTGAGAGTTTGATGCCAGGCTGGTCTACATAGTGAGGTCCAGGCC
>172FP013927 Gm11423_1           :+U  EU:NC; range  -249 to    50.
CGCGCCGCGCCGCCCCTCACCTGCCTTCTCGGCTGCCCTGGCTCTGACGCTCCGCACGAGCCACCGGACCAGGCGCCCACAAGGCCACGGGTCCCGCACGATGAATAGACCGCCTGTCTCTTTAAATACGGGTACTCCAGCCGGAGGCAGGGCGCAGGCGCAGTAACCGACTTGCGCCCTCGGACCCCGCCCCCTCCGGTCGCCACGTGGGTCGCTGTTCTATTCCTACCCGGAAATCTTGAACTGAGTGTTGGGTTGGAGTGGCGGCTTGGGGCGCAGCGTCCCTGAACTTCCTAGAGT
>173FP006022 Spata18_2           :+U  EU:NC; range  -249 to    50.
AGGTCATTCTCTCCCCTTTCTAGTTAATCTTCTCTGAAAATATCTTCATAAACATACCTCGAAACGTGTACTTCACCAAAGTGTTTCTTAATACAGTCAGGTTGGACAAAAGAATTAATCACCATATTGGATGAGTGACTATTTTTATTTGAAAATGTACTAGAAAAATAAATGCAGCCCAGTGTTGCAAGTAATATTTAAAAAAACAAAAACAAAAAAACCAGCACGTTCCCGCACATGTGCCAGCAACTCTCACCCGCTGCGGCCCAGCTGGCTCGGTCTCTACCGGTCTGCAGGGCC
>174FP018624 Zdhhc14_1           :+U  EU:NC; range  -249 to    50.
CGGGAGCCAGGAGCCTTCCTCCGGGCGCGCCAGGCCCGCACAGTCCCCGAGCCTTGCGCTCTGGCCCGGGGATACTGGGGCAGGGACCCAAGGGAGCGGGTGCCCAGGCTTCACTGGCAAGGAGGAGGAGCAGGAGGAGGAGCCCGGCTGTGAGGCGCGGGCGTCACCGCCCACCCGGCGGCGAGGAGGCGGACCTGCTCGGAGCGCCGCGCGCGCCGGGGCTGAGCCTTGCAAACAAGTGTCTCTGGCAGTGTCCCCGCGGCCCTCCGGCGGCCCTCGTCGCGCTAGGGTTGTCTTCTC
>175FP008054 Myadm_1             :+U  EU:NC; range  -249 to    50.
GGTGACCTCAGCTCTGCACCCCCTCACTGGTAGGGCGGGAGATCCAGGACGCTAGCCTTCTGGGGGCGTGGTGTGGCATTAGCCCCGCCTTCGGGGCCTACCAGGGATAGCCTGAATGAAGGGAAAGTCCCTTTTCACCGCCCTAGCCAGGCCCAAACCCCGCCCACAACCCCTCCCTCGCGCGCTCCTCAGCTGGCCAACTCCACCCAGTCCTAAGACCCTTTTGGTCTGCAGCTGTCGTCCTTGTTTGTGCTACAGTCGCCACTGCCTGGAGAGGTAAAGCTGCAGGGACCCCCAAAG
>176FP008681 Scaf1_2             :+U  EU:NC; range  -249 to    50.
CTTCACCTCTCACCCCGTACACTGTCCCCCGCGTGACGGAGTCTTCACACGGACTACATCTCCCGGCATCCAGCGCGCGCACTCCACCTCCATGTGACGCATTGATTTCTGGGAAACGGAGTCGCCTCCGGTGCTGCCGGCCTTTCGGAAACCCAGCTGGGTACTTGAAATCCCGGCAAGCGCCGCGGCAATTTGGTTCCGCCCTTCCCCAGCTCAAATCGCGAGCCCCGCCCCATTCCGCCCCGCCCCGCGCCGGGACCGGAGCCGCAGCCCGAGCGGCGGGGTAAGATGGCGGCGGCG
>177FP003258 4930594O21Rik_1     :+U  EU:NC; range  -249 to    50.
CAACACTCCTTAGGGTATACGAATGAGGATGTTCTCAGAGAGGGTTCACTGAGGTGGGAAGACCCACACTGAATGTAGGTGGCACTGTCTGGGGTCCCGGACTGAGCAAAAAGGAGAAAGTGGGCTGGGCACCAGCATCACCGCTCTCTGCTTCTGACTGACGCCCTGCTGAGGCGGACTGGCTCCCTGCCCTGATGGACTGCTTCCGGCTAGGGTGTGCTGCTTCCGGTTGGGGGGGATTGACTTCCTGCTGTGGTGGCCTGACTTCTCCCGTGGTAGACTGTCCCCTCGGGCTGTGAG
>178FP002623 Napb_1              :+U  EU:NC; range  -249 to    50.
AAGTCTACCTCCAAGGGTCCAAGGCCCAAGACCCCTCCAGAAGGCCACGCCCCTTCCCCCTCCTCCAGGGAGTCCGGGAGAACGCCCGGCCCTGCCCAGCAGCCTGCTGGGAACTGTAGTTGTGGTCTCTGACAAACTGGCATTAAGGTGGAATGTAGGACTACAGATCCCGAAAGGCCACGCGTGCCGCGCCTGCGTGTCCGCACCTGCTGGAGGGAGGGCTAAGTCGTCCCGGGAGCCTAGCTAGTCAGCAGAGGAGGCTTTGGCTGCAGCGGGTGACATGGACAACGCAGGGAAGGA
>179FP009946 Rbpms_1             :+U  EU:NC; range  -249 to    50.
CCTCCCCCAAGCCCAACCCAGCCCAGCCCAGCCCAGCCCTGGGTTCGACCGCTCCGCCCCGCGCCCCTCCTCTCGCGGGGGGCTTCGCTGTCCCGATCCGCGTCTCTCTGGGCTGCGTCCGGCCGCGCACGTCCAGGGAGGGCGGAGGGAGGAGAGGAGGGAGGGGAGGAGAGGAGGGAGGGGAGGAGAGGAGGGAGGGGAGGAGGGAGGAAGGCGAGAGAAAGCGCGCTGCGTGCGGCCCCGCTGCCCAGAGCCTGCCAGCAGCGCGTCCTCGGCGGCTCCGGTCCCAACCGCGCCCGC
>180FP006319 Alkbh2_1            :+U  EU:NC; range  -249 to    50.
GTTCTCCATGTCGACTGTAGTGGTCAGACAATGCTGTGTCTTTGTCAGGAGTGCAGATTCATACACTGCCCTCAAGCCCCCCAGACAGTATGCTGTAGCACACTAGGCTCGTAGACCCCAGAACTGGTCCACAGGCCTAACCTTGCTGAGCCATCAGGTGAAGGCAGCATCCTGCGGTGCGCAGGGAGACCGGCAGGGGGCGCTGTGCCCGGAAGTCCCGCGTAGGCGGGAGGGGCGGGGTGAGGGTTCCTGGGGCTGCGTGTGTCTGTGCAGAGACCTGACCCACCGCTCCGGGCTCTC
>181FP008647 Lrrc4b_1            :+U  EU:NC; range  -249 to    50.
ACAAGAGGTCTGGGGGTCCTCGGGGAGACAAGACAGAGTCGGGGAGCTGGGGAGAGGGGCAGAGGCTGTGTCTGTGAGTGAAGAGAAAGGAAGCTGGTGTTGGGGGGAGTAAAGTGGGGGACACAGGACCACAGGAGGCAAGGGCTTGCTCGTGTGGTGGCCAAGAGAAAAAGGCCAGGCTCCCCTAGAGGGTGGGGAGGGCGACAGACGGGGGGGGGTGCAGGGAGACCCAAGAAGCCCCTGCGCCCCCCCCCTCAGCACAAGCTCAACGGGAAGCAGTAGGAAGCTGGGGTGGCAGGG
>182FP007093 Clec2l_1            :+U  EU:NC; range  -249 to    50.
CCCCCATCCTTGTTCTCTGCCTCCAAGGCACCCCAGGAGCAGCCTTCCCAGGTCCTTGTCTTGGGAAACTCCCCCCACTTTAGAAGATGCCCAGCAGCTGACTCTGGAGGAGGAGCACCTTGGCTCACAGCTGCGAGGGAGCCGGTGGCGGGGCCAGTGGCCTGGGCTGTCTTTCCTCCCCGCAACCCCGCCCCGCGGTCGCGGCTCCCTCGCAGCCCGGGCTCCTCCCCCGCGCGGGGCTCGGCGCGCAGGCTGCGGCGCGCACGGCGGGGACCTGAGCGTCTCCGGCGCGGGAGCCGG
>183FP016145 Tmem171_1           :+U  EU:NC; range  -249 to    50.
GTCGATCCCTCGCTTGCACTGCCAAGTCTTATGGTCCCAGGGCCGCGAAGCTGACCCTAGTTCTGTGCTCCGGAGCGGCGCGCCGGTGCCTCAGGAGGGCAGCGCCCGGTGGCGGCCAGATCCTACCGGCCAGCCCTGCCCTGCCCTGCCCGGCCGCCGCACCCGCGAGCCGGGCTCTGCCTGGCTCTCTGCACACGGAGGAGGCCCGCCCTCCGCGCCCGGACGCGCAGAGAGGGTGTGCGTGGAGCCAGGGGTGTGGCGGAGAGTCCCAGGACCAGCAGCGCAGGTAAGGGGCTCCCC
>184FP012987 Selenom_1           :+U  EU:NC; range  -249 to    50.
CGCGAAGTAGTGCTGTCTCCTGGCATCCTGCGGGAGCGTTTCACACTTAGTGGGCAAATGCAATATGGAGATTGTGAGAACTGGGAACATGAAGTCTGGAGGACCAGAGAGTAGCTGAGACAGGGATGGGGGTTAGTGGGAGGCAACCACCCGATTTGGGTGGGATGTCAGTGGGGCTGTTTCTAGCTCTGGGGGCGTGGTTTATGGCTGGGCGGAGCTTTTGGCTTGGGCGGGGCCAGCTTGCGGGCCAGACGTGGCGCAGCGGCCGAGTTTGGGTGCAGCCTGCGGAACGTCTCCTGC
>185FP009556 1700120G07Rik_1     :+U  EU:NC; range  -249 to    50.
TGCTAAACAGGGCTTCTCCATGTCAGCCCCAGGTCAAAAAACACTGTCGTGACTCTGCATTCAGAGCTGTTTTACAAATCCTCAGACCTGGGAAACATCTCAGACAAAAGTGGGACTTCTGCTCAGAAGGTGTGAGGCTTGTCAAAACTAAGTCCCCTAAGAGCCCCGGGGACAACTTTGGAAAGACTAGAATGCATACAGGTTCAAGCTGTGTTTGGATCTTAGAATGTTTTAAGTCTGGAGAGTTCCGTGCCCCTCTGTATCTAAGGAGGACACAGCCAAATGGGAAACCTACAGAGG
>186FP000115 Rab23_1             :+U  EU:NC; range  -249 to    50.
CACACTTCAGTGCTACCACGTGAGTCTCAGGTGGTGACAGACTTCTGAGGCCCCCGGATACCTGACCCTGTGTAGGGAAACAAGGCACACCTTCAGTAGGTTAGCACATCCTGCTCACCTTGGTCTCCTTGGGTACCAAGGCCTGATGCTGTGCAAACCCAGCCCGCGCCTTCCCTGCCAGCGCAGGGCGGGGCCGGTGCTGAGCATGCGCAGACCAGGTGGCGCATGCTCCTCAGCGCGGCGGGCGGGAGTCCGGCGCGCCCTCCATCCCCGGCGGCGTCGGCAAGGAGTAGCTCGGTG
>187FP001338 A130010J15Rik_1     :+U  EU:NC; range  -249 to    50.
TACAGCATTGCCCACAGGAGAGGTGTCCCTTATTCCGCGGACTGACAACTGGCGGTCCCAGCGGCTTCTCCCCCACTTCCACTTCCGCCTCGCAAGGCCCGCCCGCAGGGGCTCTACCGGAAGGGGCGGGTCTAAGGTGGCTTTACCTCCCACTCCGTCCGCAGCCTCTTCAAAGGTTCTGGCTTGCGTTTGCTTTTCAAATGACGTCACGGAAAGGCGGAGTAAGCCAGTGCGCATGCACGTCAGGCTGTCTTTCCCTGGGCTTCTGCACACACTGTCGGGTTTTCACAGTACCGAGTG
>188FP000480 Mogat1_1            :+U  EU:NC; range  -249 to    50.
GCCTATGTAACTGTTTTCCTAATGAGCTGTGGTTGCTTTCAGTTTTGTGACTAGATGACTTTCTCGCACAGAGACTTCGCTGTAAGTAAGTGACATTTTCAATTGTTCTGAAAGATATTTTTTAAAAAGTCATAATAGAGGATGTCACGTGACCTGAACATTTCACAGTCAGTCACAATAAGAACCCTGTGGTCTTGCTTGTCAGCTGTGCCCAGGGGAGAATGAGAGTGACGTGGCTCGCAGCAACGCCTACTCTGCGCACAGCTGCAGTCGGCACAGCAGCGCATTTGACTCAGAAGT
>189FP019222 H2-T3_1             :+U  EU:NC; range  -249 to    50.
CACAGGGTTCAGTGCAGAAGAAGGAGTCAGGACAAAGTTCCAAGTCCCGGAAGTGGCTGTCAGGGTCTGAGGCCTGAAGGCGGGGGATTAGGTTGGGCTGTACAGAACTATAGTTTCACTTTTTGCTCTCTGTACCATTGTCAGATTGTTTTCAAAGGCCTTGCACTCCTGTTGAGAGCAGGTACTTAGAAGATGCAATAAAACTCTCTGAGATTGCAAGTTACAAAGTCCAGGACTTTATACAACTTCAGATTTCCCTAACATGAGGATGGGGACCATGGTGCCTGGCACCCTCCTGAT
>190FP007839 Ndufa9_1            :+U  EU:NC; range  -249 to    50.
AACTCTGAAATGCAGATTCCCCGGAAATATCAGGTGGTCTTCACAACCCATTCCAAAACCGGGACTGTATTTTCCCCTGCCTTCTCCTCCTCTTTTTCTTTTTCTCTCCTCTGCTTTTACTCCCAGGCTCTCTTATCAACCATCAACCTGCCACTTCCGTTCCCAGTTGGCGTTTGCGCAGAGAGGTCCTTGAGATACCATTTGACCCCGCGTTGTTGCCGTAGTTGGCGGAAGCACCGGCCGTGAGGCATTGTGGGAGAAGATGGCGGCCGCCGTCCGCTTTCGGGTTGTTAGAGCGCT
>191FP000872 Tmem9_1             :+U  EU:NC; range  -249 to    50.
GGCGAGGACAAACAAAGCACTCTAGGAGGAGTTGAACGGACCCACAGGGCTAGAGCTTCAGTTTTCAGTAGGAAAGGCAGACATTCCCTTTTCTTGCTAAATCCTGGTAGAGAAATGCGTGCCTCTCCCTAGATTGTAAGCCTCCGGGACCAAGAGAAGGTGGGTCTTGTTGTCTTGGCAACTAGCGAGGTTGGGCTGAGCGGCGACTGTAGCAGCCAATAGATGCTGAAGGGGTGGAGCCTGCTGATCAGTGGCGGCTGCGGCTGAGCTTGCAGGTTGGTAGACTCGGCATTGGGGGAG
>192FP017139 Ttc23l_1            :+U  EU:NC; range  -249 to    50.
TAAAACCATCAGGCCCCTGAAGCCTGCAGCTCCTTCCTTTCTTCCACGGGATCTTCCTTCATCTTCAAGAAATAATGTCCTTGTGCGACAAGGCACTGCAAGACCACTCAGCAGCAGTAAGGATGAACGCCAGGGTTTGCCTTGGCTGGCCGAAAGTGCCTCCTTTTGGTGCTCCCTGCATCAACCTTAAGGCAGTGTTCCATTCCCATGGCAACGCATTGTCTCCAGATCCAGAAGCCCAGCTTCAGCGAGACTCCTCATGGCCCGGGCACCCGCACAGGCCCGAGGTAGCAGAGGTCT
>193FP016454 Pbrm1_2             :+U  EU:NC; range  -249 to    50.
ACGGCACGGCGGCGGGGCCTCGGGACAGGGCCCAGCAGCCCGGCCGCACCTGCCGCCGGGACAAAGGCAGAGCAGGGCCCGGAAACTCCCTTCGCTGCTCTTTCCCGCCCGTCGCGGGCCGCCTTCAAAGCTGTCAACGTTTCCTTTAGCCCCAGAACCAGTGACAGGTCGGGCGAACTCTTCTTTTCCTCCGCCTCTCAAGGCCTCTTTTTTTTTTTTTTTTTTTTTTTTTTTTTTTTTTTTTTTTTGGTTTCTTGTGCGTTCGGCAAAAAACTCCCTATTGAGTTTTTGTTTTTGTTT
>194FP021385 Klhl15_1            :+U  EU:NC; range  -249 to    50.
CTTCCAGTCCCCGCCCTCTCTCGGGGACAGGCTCGGCTCTGCGTCCTCGAGACCCTGGCCCGGGCCCCTAGCCCGTGGGCCCCGCCCCCCTGGGCGGGCCCCGGGCGGCTCCCTCGGCCCGCAGGGGGCGCGAGGCCCGGAGCGGCCCCTGGCTCGTGGCCCTCTCACGCCCCGCCCCTTTCCCGCCCCTTTCCCGCTTTCCTCCACCCCCGGCGTGGGTGATCCCGAGGCTCCGCGCGCTTTGGGGGCAGAAACCCGGAGACGCCGTCGTGTATGTGGTTCCCGCTGGCGTTTCTGTTG
>195FP010582 Znrf1_1             :+U  EU:NC; range  -249 to    50.
TGATCCAGAGGAAGTCTGACCTCTGTCGCAGACGCCCGGCGGCTGGAGACGTCCTGTCCCTGGACCGCCCGGGGCGCAGGCGGTAGGTGGGTGGGGACCTCCAAGGCCGCAGCTCGCTGCTGCGCCGCAGGGGCCGCGAAGGGGTTAACCCGGCGGGGGGGGGGGTGCGGGAGGAGGGAGGGGGCGCGGGCCGCGCGTGCGCTCTGCCGCCCTCCATTGTCTCCACGGCGGCGAGGAGCGCCGGCGAGCGCAGCCCGGGACGGAGCGGGGCGGTGCGGCTGGCTGGCGGGGCCGGCGGCG
>196FP019639 Stpg4_1             :+U  EU:NC; range  -249 to    50.
AGTTTGTGGGGTGCCTGTCTATACACACCGAAGAACTCGGGCAACTTCACAGTCCCCTATATTTTATGACTCACACACATGGCCATCTCAAAGACCGTCTACTGAGTCAGCTTCGCTGATGCCTGCCTCGTGCCTCGCTTCCCTGTCCCCACCACTGGAGGTGACCTTCAGGATTCTTTCTGCACGAGGCTTTCACGCGCGCAGGCTTGGAATCAATCGGCCCGTGGCCACGGTTCCTAGCGGTTCCGCGGCTGCCAGCACTGACCCGTGGCAAGAGGAGGTCGCAATGGCCGAGCCAAC
>197FP007350 Ptcd3_2             :+U  EU:NC; range  -249 to    50.
TTTGCTCTGTTACAGGCTTCATCATAAACATTTGGTTTTTGGAATTTTTTCTTTGTTCTCATAATAGTTCAGTGCAGTTTGGGGGATCCTTTTTCTGCTTTGAAAACTGCTATGACTGTGTATAATCAAAGATGCCAAACACCCTGACCCTGTGAGCTGAAGTGTGGTATCATTTCTCTTCCTTACAGAGAAGCCCTGGGTAACCTCACTGAACTGAACAGTAGCGATGGAGAAAGCAGCAGTGACAGTGACAGTGACGACAAATGAGAGAGAGAGGTGGCTCACAATAGCTGCTGGAAT
>198FP006386 Ksr2_1              :+U  EU:NC; range  -249 to    50.
GACCAGCCCGGCCCCCCTCTTCACCCCCACGGCATCGTAGCGGCTGCGCTCCGCACGCAAGCCCCTCAGTCCCAAGGGACCCCGCCTCCCCGGCTGGAGGGTGGCCCGGCGGGCAGGTGCACGCGCCGCCTGCCGCCAGCGGGTCCCAGGCGCGCCCAGAGTGCGGGGACCCGGGGACCGGCTGCGCGCACGGCGCCTCTCGGCGCTGCATCCCTCGCTCCGCTCCGCTCCCCACCCCGCCCAGTGATTGACAGGCAAGATGTCGGTGTGGAGCGAGGCAGGAGCGATTTCAGCAGCCGT
>199FP016120 Sv2c_1              :+U  EU:NC; range  -249 to    50.
CAACACCTCCGCATCATACCGGGAGCTCGCCCAGCCTTGCACAGCGCCCTCCTCCCCCGCGCGCCGTAACCCCCTCCCTGCGCATCGCTTGTACTCTAGCCACGCCGCCGCCCGCCACTGCAGCACCGAAGGGAGGAGGCGAAGGAGGAGGACCGCAGCGTGGCCGCCGGGAGCCACTTTCCCGCCCCTCCTCTCGCTGCCGACTAGCTCAAAGGAGTCACCACTGCGCGCGCTGCAGGAGAGAGTGGCAGACCGAGGCGGCCCCGGGCTGCAAGCGGAGGGGTGCTCGCAAGGCGACGG
>200FP016796 Sacs_3              :+U  EU:NC; range  -249 to    50.
TCCTCTGCCCTTCTGCGGGCTGCGGCAGAGCGCTGCGGCGGTACAGGCCTCTGCCATGAGGATCCCCGCCTCAGGGCCAGTGGCGGACCTCTCGGAGCGGCAGGGCTGGGCGTGAGGAGGAGGCCTGGGGAGCCCGCCATGGGGGACAGGTGACGAGACCCCGGGCGGGAGGGTGGTGCCGCCCGGCCGCGCGCGAACCCAGCTGACCGTCCGTCCCTTTGCCTGTCGCAGGTGGGTCCGCGTGACCGTGCTCCGCGGCTGCGTGGGCTGCAGGACCGTGGCGGTGCCGGCGACCGCTAC
>201FP013125 Rab1a_1             :+U  EU:NC; range  -249 to    50.
TTTTGGGTGGAAGCGATCACTGAGTGGCGGCGGCTGCTGATTGTGTTCTAAGGGTCGGAGTGGGGTCGACGTTTGCTCTACCGGAACAGCTTAGCTCATTCCTCCCTTTCCATTACCTGTGGCGCGGAGAGTTGGGGCGGCGGCTGCGTCAGCAAGGGCGGTGGTGGCGGCGGCGGCGGCGGCAGCTGCAGTGACATGTCCAGCATGAATCCCGAATAGTGAGTGCAGGAGAGCCGGGGCGGGCCGGGGTGAGAGCGGCCGGCCGGGGGTGAGGGCCGCCGGGAGGTTCGCTGCGCAGCG
>202FP008682 Rras_1              :+U  EU:NC; range  -249 to    50.
CTGCAGGAGGAGAGCTCGTGGCTGTGCTTAGGGTGGACACAGGGTCATTAGCATATCCCCACCCCTCTTGGAATTCCCCGTTTTTGCAACCTTGTTTCCCCTACCCTTATTAGTCTAGCTCCTCCCTCACTCTGGCCTCGCCTCCTCCAGAAGCATCCGGAGACTCGTGTCCTCTGGCCAAAGCTCATGTTTATGCAGTATTATTAGCATAACCCACCCCTTGGTCTCTCCTGACTCCCCCTAGGCGGTAGCGGCGGCAGCAGCAGCGGTGGCGACATGAGCAGCGGGGCGGCGTCCGGG
>203FP004538 Cdc26_1             :+U  EU:NC; range  -249 to    50.
GCCGGGCGGCGGAGACGCGAGGCCCTAGCCAAATCCGCGTTCTACTTTTCAGACCGGGAACCGCGCGCCTAGCAAAGTGGAAGTGCGTCACTGGCCGGAAACGTATCAGAAACGTACTACGTGCGAAGTATCTTGGGAATGGTAGTTGCCAAAGGTCGGCTGGAGTCGAGGGGCGTGGCCTTACAGAGCTACACAACCTCGCGGGAGAAGAGGAGCATGGGAAGAGAGGCGCAGAGCAGCCTGGGAGGTGTAGTTTGGGCTGCGCAGCAATGGAGTCATGGTGGGAGTTGAGGTTCTGGG
>204FP008040 3010003L21Rik_1     :+U  EU:NC; range  -249 to    50.
TCAGTCTCCACTTCCAAGAGGGGCAAGAGCCGGCGCCCCGAAACTTCCCCGCGTGTAGTCGGAGGTCCTGGGTAGGGCGCGGAGCTCCACTCCTGGAGGGAGCCCAGCGCTCCGGGGTCCCCGGGCACCACGCGCCATCCGCCGCCCTCACCTGCGCTGGAACAACGGCCCGCGCCCCGCCGGCGCCGCCCGAAGGCCGCGCCTCTGCTCCCGGGCCGCTCCGCACGCTCGGCCTGACGTAATTCAAACATGGCAACAGTTCCACTTCAAAGGCGGATGCACGGACCTCCCAGACGCGGC
>205FP000641 Stk25_1             :+U  EU:NC; range  -249 to    50.
AGCTCGGGCATATCTCAAGGTTCGGATCCAATCTGTGGCGCATTTGTGCCTCTCCACTGACCGCCCACCGCAAGTTCTCCTGGGACTTGTAGTCTGTCGCCATCAGGGCCCCGGAGCACTTGCGTAACACCTCATCCTACCGCGCAGCCTGCTGGGACTTGTAGTCTCAATTTTGCGTGCCCGGGGTACGGGGCGGGCTGCGGGACTCCTAGTCCCACAGAGCTTCGCGCTCGCCACGACGCCCTGCTCAGAGCCGCTGCCTCCACCTCACGGGCTGGGAGGCCTGGGCGTTCCGGGAGA
>206FP000161 Cnga3_1             :+U  EU:NC; range  -249 to    50.
AGGCAGCATGCAGGGGATGTGAGCTGCTCTTCCAAACCCTACTCAGCCTAGAAAGACAAAGAGTCAGGTGGACTGAGGAAGGAGTGAGGAGTTTATTTAAGAAGAAAGAATCTTTTTTTTTTTTTTTAATGAAAAATTTATACCGGACTTAGCCACAGGGCCAGAAGGCTTAGTGGCTAGGGTTGGTGGCCCCTGATCCCTTAAAATCCGCTTATCTGATAAAGTGTCTGGCTCAGTCTTCAGAATTTCCTCAATAACTATGCACTCCCTCTTGTCTTCCACCCCCTTCTCCACACCCAA
>207FP013606 Ndel1_2             :+U  EU:NC; range  -249 to    50.
TTGTCTCCTCCACTAAATTAGTTAGCCAGCGTTCATTCGTCCTTAGGGACAGAGGGGAGAAGTGGGTGAGAGGACCAGAAGCAGCCGTTCACACGCAGACAGCAGAGGTGGAGAGCCTTGAAGCTATGACTGGCATTTCTTACTCCCTTGCCCAAGCTCCCAGGTCTTGCTCAACTCCAGCTGAGTAACAAGGCTGGCAGGGTTGCCTCACTACTTGACAGCAGGCCCCAGCCTTCCTGGCTCAAACTCACTTCCTGTCCCAGAGTCTCTTTTGTCAGACATGATTGAGTCTCCTTCTTC
>208FP020080 Csnk1a1_1           :+U  EU:NC; range  -249 to    50.
GGGACTGGGGGCATTTTGTGTTGGCTGGAGCTAGAGTAACAAGATGGCGGCCTCGGCGGAGTGACGGCTTCCCTCCGGGCCGGAGCCGGCGGCAGTGGTGGCAGCGGTACCGCCCGCCCTCGTTCACCGCGCCCCTTTCCCAGCCCGCGACGTCGCCGCGACCACGAAAAAAAATCAGCGGCGGCCGCCCGAGAACAACAAGCGGCCGAGCTTCAGCAGCCGCGACCACCCTTCACGAACCGCGGCCTGGCCCTTCAGCGAGCGGCGGCGGCGGCGATCCGGCTTCTCTCTGCCGCCTGT
>209FP021486 Atp7a_1             :+U  EU:NC; range  -249 to    50.
GGCACTGGGGTTGGGAGCCTAGGCGACTGCAAGCGCCTAACTTTACATCTTGGCTGAGAATGCATGCGTGCACCAGGGGGCGCAAGGAGCTCCCGGCGCGTGCTCCCTTTCACGTGACGTGGACCATTTCCCTAGTCGGCCCAGCTTCCGGGCCCTGGCATCGCCCGGAAGTGGGGGCCTCGGAGGAGGGCGGGGCGACTTTGTGGGCTGGGAAAGCCGTCGAGGGAGGAGCTGCCGCTGCCTGCGCCTAGACTCTTCTGTGTGTGCGAGCGCGGAGGCTGCGTGCTGGTCAATCGCTGC
>210FP015095 Plekhg3_2           :+U  EU:NC; range  -249 to    50.
TAGCCTCCCCTCAGGAGCTGACCTGACCTAGGGGCTAATTTGAGAAAGGTCTCAAGAGAACTCCAGGGTTGCTGCTTCTCATCCCAGAGAGGATGCTCGAGAGAGAACGTCTAAAGTTCTTTGCCTGGTTGTTTTCTAGCTAGATCTGACCTGGGTGGAGATCAAGGGCAATGTAGCATTTGAGCCCTTGGCTCGGTAGTGAGCTAGTTAACATAAAGGCTCTTGGAGGGGAGGGCTGGAGGGAGCAGCAGAGCAGAGAGCAGCAGCAGCAGCAGCAGCAGCAGCAGCAGCAGCAGCAGC
>211FP011539 Ankrd34c_1          :+U  EU:NC; range  -249 to    50.
CACTTGCGCAAATACACCAGGGGCTCAAAGGCTCCTGCCAAGTTGTTAAGCAAGTCTGATTTCAAGGAGAACTAGGGACAAGGGGGAGGGGCAGCGGCTCCTTTCCCCACAGGGGCAGGTAGGCACCTCCCCCACCCTCACTGCCCCCTCCTTTCAGCTTCCTCGCTCACACCCACCCACACAGCCCTCTCTGTTCCCGGCTGGAGAGCCTTTCTCGGGCGCCAGCGGGCAGCAGTGGAGCCAGCCAGCAGAAGCCAAGCTGCAGGACTGGGCTGCGCAGGAGCTCTGCAGCTAGAAGCT
>212FP012998 Slc35e4_1           :+U  EU:NC; range  -249 to    50.
TACTCAGCAGAGATCTACGGGTTCCCGCGGGTATCAGACTCATCGGAGGCAAGTGTGACAGTGTAGATTCCTGGTTCATCTGGGACAGAGATCTGATTTAGGTCTCAGGTGGGACTGGCTTATTTTCACCTGAATTTCTTTGGGAAGGGATTAGGAACGCTTGCAACAGTGCGGAGTCACGACCACCAGAGGGCGCTGCGGGCCGGGCTACACAGTTGCGCTTTGCGATCTTGTTTCTCTAGGCAGGTTGTCATCCAGGACTTGTTTGACAACAGAGCCGGGTGAGGCCTGTGCAGGTGA
>213FP019428 Chaf1a_1            :+U  EU:NC; range  -249 to    50.
GATTGACATTTCTTAGGATCAATAGAAATGCAGATCTTCCCAGCAGCTCCTGAACCGCCGGAAAGGAGCCTTCATCCGCCTCCCGCGGGATTTTCTAGCACATAAACCGAAGTTCTCGCGAGGACGTACTGAGTGCACCTCTTTTTCCGGAGGCTGAGGTGTCACGTGACGCAAGCTCCTCCAATCGGCGCGCGGGCCGCGGTGGTTGCCGCGGTTCCCGCCAAATACGAGCGCGGCGGCCGCGGCGGCAGCAGAAGTGACACCGGTGGGAGGCGGAGTGTGCAGCCTGGCCGCCCGACT
>214FP014370 Gosr2_1             :+U  EU:NC; range  -249 to    50.
ACGTCAGTGCCTCGCGACCGTCCTCTCCGCTACCTGATTCAATCCCGGAGCTGGACTTTAGCAAAAAACTCACCCCCGCCGCTCTCCGCGAGCTCCGGCCCGGAGCCACACCCATCCCTCGCGTCCCGCTTTCCTTCCGCGCAACCCCGTCTCCGACCTCACAACCACCACGGGACAGGCACACTCGCGGGCGCCCTACTCAGCAGGGCGGGCCCTGAGACCGGAAGCCGGAAGTGGGGTTGTGAGGACGTGTTCCGAGGAAGCCGCAGGCCGGCTAGGCCGGCGTCATGGAGCCCCTAT
>215FP002300 Plcb2_1             :+U  EU:NC; range  -249 to    50.
GGGGTGGGGGAGGAACTCCCAGGAGGGGAGCTCAGCCCCCTTGGGCAAAACAGCTACTGCAGCCCCCGGCTTCAGGAGGAGGAGGAGGAGGAGGCTGATTTACAAGGCAGATCAACTGGGCCCTGGCCTGAAGCTCTGAGTCCTGCATCCAGCTACTGCCACCCCGCAGGCTATAAGAGCACCCGACTTCCGGACCAGTACTGGGCGGGTGCCATGTGAGCCTAGCCTAAGCTTCCTCTCCTGTTCACCCTTCTTCCTTCTCTTCTCCTGTCCCCTGGAGAGGTTTGCCCAACCTCTCCA
>216FP006104 Rchy1_1             :+U  EU:NC; range  -249 to    50.
TTCCCCAGGGACACCACACAGGACTGTCCTTCCAGTGTGGAAGTTGTGACCTCATCTAATGCCGTGGCGTTCTCCCCCTCCCCATTTGTGAGTTCCACGGGGGCGTGGCGTGGCTACTTGTTTTTCACTTTGCGTTCTTAAGTCCTGGGTGGGTGACAGCACAATATTTTCTAAAGGGGGCGCAGGGAAAAAAGGAGACCGGGACAGCCGCCGGCACTCGGACCTGCGCGCGCAGCCGCCGAGCCCCGCCCCCTTTCGGAGCAGCCGCGGGAGGGGCCGCTCCTCACCGGCGCCGGCGGC
>217FP001094 AK198669_1          :+U  EU:NC; range  -249 to    50.
AAGTCCTCCTATGGTTATACATATTTTTCTTCTATGAATGGGTTTTGCTGTAAATTATAGCTTTGCTCGTGGTCCCTTGGGTCAAAAGAAATAGTCTCCAAACTGCAAACAGCTCTGATTGGTGACTTGCCTTCTTCCCTCCCCAACCCCCTTCCTAATTGAAAGCAAATGTGCAATATATTGGATGCTGGGATCCTTGGCGCAGGCCCAGGAATCCTCAGAATGTGAGGTCTCTCTCAAAGGCATCTTGCATCAGCCTGTGGATGTATGCCTACCACGGGGCTCCTTCACCGGCAAAGT
>218FP010672 Mir7237_1           :+U  EU:NC; range  -249 to    50.
TTTGTTCTCATAGGCTAGCACCTTCTTCCTGAGGTGCCTGAGGCTGCATTTCTCTTCCAGCCGAATCCTCATTGTGTTTTCTTCAGCGGCTGCTGGCCATACACAGTTGAATGATTTCCTGGCACCCAGAATGTTGCCTGGGAGGCCTCTCTTCACAGTAGAGTTCCTGTGTGCGCCATGTACATGGTAGCTTGTGACAGGACTGGCCCTTGGGAGAGCAAAGCCATCCTGTTGAGCTTACCGAGCACATGGCCTGCTGCTGACTTCCAGCTTGCTAGTTGGAAACTGCTCCTCTTGTGG
>219FP003493 Lrrc71_1            :+U  EU:NC; range  -249 to    50.
CTCTCTCTCCCCTACAACCTTCTAGCTCAGTGCGTTGTCCTCTCCCCCCACAACCTCCTCTGCGAGTACAGAGAGTACAGACCATTAGGGCCCTAGCTGCACTGCCCTAGATTCCACGCATCTATGCCCTACGCCTAGCCACGCCCACTGGCTCTGGCTCTGGCAGAGTCAGGGGCCTCCACGTGCACTCTTTGCCCGTTGCTCCGGCCACAGCCCCACCCAATCAGGCTGGGTTGCCCTGGAGAGGGCAGTCGCGGAGTCGCTTGGCTGAGTGGAGATCCTAGGGGTGAGGCCCACAGA
>220FP020281 Cabp4_1             :+U  EU:NC; range  -249 to    50.
AGCTTAAGCATGAGCCCTCTGAAGCTGCTGTGCCCTGGCACCTTTACTCCTGAGAAGTTTCCTAGACCCATCTGGTACTGCCAGGCCACCCTGGGGCAGAGGGCAGGGATTAGGTTGACTGCCTGACTCATTTACCCTAATCCGCCTCACTGTGGATCCCAGGTGATGAACTCAAGCCTAGGGGGCCATAAGCAGCTTTCTGGGCCCTGAGAAGCAAGGGCACTCCAGGGAGCTACATCACTGAGTCCTGTTATCTTCTCCATGGCAACAGAGCACAATGTACAGCTGGTTCCTGGCTCC
>221FP020277 Pitpnm1_2           :+U  EU:NC; range  -249 to    50.
GAACCCCACCGACTTCAGGGGATGAAATGGTGAAGGGGGCGGGTCCCTAAGGTTCTGGTCTTGGAAGCCAGGCGCGGCCCGGAGGGATGCTGTTTCGGGATGCGACCTCGGTGCAGACGCGAGGATGGCCTTGCGGCGTGTCGGCTCGCGTCCGCCGCTCTGGGGGGCCCGCGTCAGCGCGCGGTTGCCATGACGACAGGCAGGCGGGGGGCGGGGGCTGCGTGGAAAAGAGGTCAGCTCTGAGCCTTTCTACTGCTCTGGGCTCCGCGGTGCGGGAGGCAACACTGGGTTCGCCTCTGC
>222FP010072 Palld_2             :+U  EU:NC; range  -249 to    50.
CTGAAGCTGGCCTGGTGGCTTGCTTTGGAACTTGCTTGTGGCTGGGACTACCTTGTCACTTCAGTGGTGTGTAATTGTGATTTGCCCACCCCGGTCCAAACAAAAGCCTTCGGACGTGTAAGCAGGACAGTAGAGAGGGGCGTTATTTCTGGACATTAGCAACATTCCTGCCCAGGACACACCCTCGCCCTCTCCCCCTCCCCAGCAGCCCCAGATCCTTTTCTACCTCTCTCTCTCTTCCTCTCGCTCACTCGCACACACTCGGCGCACACGCGCCCCTCTGCAGACGCGGTGCACTCG
>223FP001139 Slamf1_1            :+U  EU:NC; range  -249 to    50.
GGGTGGGGGGGGAATCACACTTCTTCCCCAAGCCAGGGTTTGACTGATGTGACATTACAGCCCCTTTCCCAACTCCCATGGGTCTGAACACCTGACTTTGGCTTCTCAAGAACAATGAAGTGATAAAGTGATTTAAGCCTGATCATAAATGAGCAATCCTGGAGGCTCAAGTAGAAAAAAAAAAAAAAACCCGGTTGAGACAGGAAGCTGGTTCAGGAACTTGTCAGCAGAGGCAGCACTTCGACGATCAGAGCTTCTTCCTTGGGGGTAACAGTAAGCAGCTGTCCTGCCGAGCTGAGC
>224FP006164 Arhgap24_2          :+U  EU:NC; range  -249 to    50.
GTGAGCAGATGTCTGCATTTTCTTCTTCTTTTTAACCTACTTCTCAGTGTTTAGTGCTTTTCTTTGGCAAGCTGAAGCAGTAAAAATTGTAATCAGAAAACATTTATGAAACAGGTAGATTAGTGTCTAACGAAGCCTGTAATCGCTGTCCAGAAATCAGTCTCTGGGAGGAAGGAGGTTCTAATTAGTTTCTAGCTTTCTTTCTGGCAGGAGGTTTAAGTTTCCTAGTTCCTTTTTTGGCACAAGGACGCTCTTCTGCAGCAACGAGAGCTAAGGAGCTGCCATTTCCCCTCCCGTGTT
>225FP017354 Ptk2_1              :+U  EU:NC; range  -249 to    50.
AGGGGCCACCTCGTCATCCCGGAACAGCGCTATCCGCGGACGACGCCACGCCCGCACAGCTGGGATACACTTTACTAGGAGCCGGGCGCGCCGGACTGCTCTGCGCAGGCGCGGTCCGCACTGCGCAGGCGTAGAGCTCTGCGCTGAGGTGAGGCATTGCGCGCCGCGAGGTGTGGGCGCGCGCTCCCCAGCCACGGCGCACGCGCGGGCCCGCGCCGACTCAGCACGGCCCGAGGGCGCGAGCCCGCCGTCACCGCTACCGCCGCCGGCCGGACCGCCGTGCGCCCGGCGTGCGCGTGG
>226FP012169 Cdk19_1             :+U  EU:NC; range  -249 to    50.
CTGAGGGGGTGGGGCGGCGGCAGAGCGCAGGCGTACATGCCTTGTGGAGGCGTGGCCCAAAAGGCCCCAGGAACTCTGGGAACTGTATTCCCCGCTCCCGAGGAGGTAGCACAACTCACGAGCCCTCTTGAACTACATTTCCCAGAATGGCTCGCGACCTTGGGGCGGGACGCTTGGTTCCTTAATGAGTTCGAGAAAGCCGCGGCGCGGCCCACCAGGTTCCAAAACAAGGAAATGAAGGGAGGAGGCGGGACTGTAGATGCCTGCGGGAGCCGCCGCCGCCGCCGCGGAGGAGGAGGA
>227FP010094 1700125H03Rik_1     :+U  EU:NC; range  -249 to    50.
TAATACATGTATGAACTGCAAACCAATGAAATTAGGGGGGGACAATAATCAATGAAGACACTTGATACCCACCTCTGGGTTCACACACAAACTATTTTGGGAGGTAAAGAGGTGCAGGTGTATTCACAGGGGGGATGAGGAGGACAAAGGAGCAGCACAGCCCATAATCACTGAACAGAGTCACAAAGACAGAGGCTTAAGTGGGAGGGGCTACTGCACAGCAGGCAGAGAGTCTAAACCCCGGAAGGTAGTGACCTGGGGGAACAAGGACAGCATTCAGAGACCACGAGCAGGTGTGCT
>228FP004671 Nfia_2              :+U  EU:NC; range  -249 to    50.
CCCACCCCCACACCCCCGCGGCGGCGGCGCGAGCGGGCGGCGGCCGTGCGGTGCGGTGCAGAACGCGGCGCAGGCGGGCGCGCGGGCAGCTCGCGGGCACCCGGCCGGCCGGCGCGGGAGCGGGAAAGGGTGCGCTATGCCTTTAACGCCCGCGTACAGTAGACAGTATAGTGGAGTGTAGGGAAACTCTAGGCGGGGTTAAAGTTCAGCGCGTGGAGCGGCAAGAGCGCTGGCTGCTGCAGTTGAGCCGAGTTGGAAATGTGAACGCAAGAAGCAGGCTTGATTTTTTATTCCTCCCCC
>229FP001337 Irf6_1              :+U  EU:NC; range  -249 to    50.
GAACTCCTAGAACCCTCCCCCCCAAAGTCCCCAGGACGATCGGACACCCGCAGGGTGAGGCCCACACAGGGACCGCTCCCTCGGTGGCAGGGGCGTAGGGTGACGAAGAGGCAGGGCGGGGCCGGCGGCCCAGGAACGCAGAGGATCAGATTTCTCGCAATGCACCAATCCTGAACTCCGGGGGATGTGGCCACACCTGGAGGGCGTGACCAGACCGTGCAGGGGCTGTGGCATCCAGGGCTAGGCTCTGAGCACTGGGCACCGAGGTGGGCAGGTGCGGGCCTGTGCCGGCCGCAGAGG
>230FP012898 Gpr182_1            :+U  EU:NC; range  -249 to    50.
TTTTTTTGGTTGCCCCATTTTGCAGAGGTGAGAAGAACCGAGACTTAAGGAGGCTAATCTGTACGGCTACTGAGTCTGGGTTTCAATGCTCGCAGCTTGGCCATCTCCCCACTCCCACCCCTGACACATACACACACTGTCAGTCTCTCGGATGTCCGTCCCCTTTGACTGGATTGGGAGGATACAGGAAAAACCCCAGCCCTCTCCCACAGAGCCTCAGCAAGTGACAGCTACTTCCTGCAGGCAAGCAGAGCTGCCTGGAGCCAGCAGCAGCGCCTGCTCCGCAAAGCTGCCTCTGCA
>231FP003388 Ccnl1_1             :+U  EU:NC; range  -249 to    50.
GGGTTATCCGGTGACTAAAGCCATTACCACCCCTGAGCCGCCAGCACCCTGCCCCGCCCTGCCCATCCGGACCCCTCCGCCCGGTGTCACCGACCGAAGCGCGGAGGAACTCGTTGGCGCGCGCGGGGAGTGGAGTGGGGTGGGGTAGGGCGTGTCGGCGTGGTGACGTCAGGGCGGAAGCGCACGCTGCGTGCGGCGGCCTGGAAGCCGGCGGTCACGGGAAGATCCGTCGCGCCGAGGACGCTGGTTAGTCTCGCTTTGGGTTCCGGCTGCGTCGGGCGTGCGTGGAGCTCGCTGGAA
>232FP016073 A830009L08Rik_1     :+U  EU:NC; range  -249 to    50.
TCATTTGAACAGAACAATAATTCAATTCTCTTAATAATGATCTCACGAGGAGCCAACACAGACACAGGGTGATGCTGTTAGAAGAAAAGAATTGTACCCGAGTTTGAAAAATTAAATTCTTAAAAAGCCACCATGCTCTCTTGTCAAAATAGCACCTAAATGTATGCAGTGTTTAGAGATGAGGCAAGCTCGCTGAGTTTATTTTAGTCGCTTGAATTATACTGCTGTGTGTCTGCGCCATGCTTCTTCAGTCTTCGAGCTGGAAGCTTTCCGGGGAGGGTCAGTAATGGCCACTGAGCC
>233FP017378 Ly6e_3              :+U  EU:NC; range  -249 to    50.
AGGGATAACACTCAGCAGGTGGTCGTTAATATTTGTTAGGTGTGGAAGCACTTCCTGAGCGGTAGGAATAGAATACTGGAGGACGCTTAGGTAAAAGCAGAAGGGTTGGAGATTTCCTTGTAAAAACTGGGGCTTCAGCACTTAAGATGAGAACCAAAACCGGATGCCTGGGCTGGATCCTCTGTTCATACTCAAGGAGCGGAGTGTAGGAGGCAGCCCGGCACCTAGAGGAAGTGGGAAGTGAGAAACAGATCTGTTCAAACCAGTGCTGCAATGACCTCCTTCCCGAGGAATTTCTGT
>234FP000249 Myo1b_1             :+U  EU:NC; range  -249 to    50.
GTTCGCGCCCAGGCTCTTGCAGCTGTTCGGCTCTGCATCTCTGGTCTGCAGTTCGCGGATCATGCAGTGGCCAAGGTGAAGGGCCAGTGCGCTTTCCTGGGTGTCCCCGCCCGCCGGGTGCTCACCGGGGGGCGCTGTGCGGCCTGCGCGCCTGGGTGAACCGCGGCCAGGGAGCGAGGGGCGCGTCCGGGCGGTGAGGTCGCCGCCCCCGCCGGGAGAGGGGAGTGGCCGCGCCGCCGCCGCGCCTCTAGCCAGCGCACTCGGAGCCCAGCCGGCGGACGCGGTGTGGGTGCACTGAAC
>235FP014955 1700047I17Rik2_1    :+U  EU:NC; range  -249 to    50.
TATTTCGTGAGAAATGAAACATGTAACATGAGAGGTGCGTTTTAGACCTTTAGAGCCCGTGCCTCCATCTCAGCTTCCGACAAGAATGCAGTTCTGGTTTTACCAGCTGGGAACCGGTGTGGTGGGTTCTCAGTCCCAGACTGGGCCCTGCGCAGCCCGCGTGATCATCCGGCGCAGGTAGGGCGGTACCTGCAGAGGCCACGCCCCCGGGCCCGCGGAAGCGACGAAGGCCCCGCCCCTCCCCGCCCCGCCCTGCCCTGCCCAGCGCCCGCGATCCAGGCGCGCCTTTGCCGGGAGGGT
>236FP009904 Lsm1_1              :+U  EU:NC; range  -249 to    50.
ACGGTCATGGACGGTACGGGTCAATCCGGGCCTCGGGTCGGGAAAGCGAGGCGAGGGGCAGCGCTCGTCACGCGTGAGGAAACGCCTATCCTCCGCCCTTCCGACCTGGACTTCACTGCACTGACTGGAGGGGAAGAGAACGTGGTCGGCCACCGACTGGCAACACGCCCGGCACGCCTCTTTCGGCGGACGGGCAGGCGATACCGGAAGTGGGTGGGGTCACCTGAAACGCTTCCGGCGACTAGCGGTGTCTGAGCTGCAGGTGAGCGGCCGGTTCCCGTCCGCGTCCCGCCGACGGGC
>237FP010037 Dctd_1              :+U  EU:NC; range  -249 to    50.
GGCCAGTACCAGGTCCCTTCATTCCCTGTTCCTTTCAGGTCCGTAGCACCTGGAATCTTTGGGTCTTTTAAATCACCTTTATGTATTTAACTTCACTCCTTAACTCCTTAAAGAAGTTGGTGATGGATTGAGAGGACTGGGAGGGTCAACTAAAATGCTCAAACTCTTAGGCCCGTGGGTGGGTGTGGCTAAGCGCTGTCCCTCCCTGAGCCCATGCCTGCACCAATGGGGGGCGGGAGGGGAGAGCCCAGGACAAACCTCACTGGGAACCGTAAAGGTCACCGCGACACTGAGGTCCCC
>238FP012411 Pcbp3_1             :+U  EU:NC; range  -249 to    50.
GAGTGGGGCCCCGCCCAACCCTAACCGCCCTTCGACGCTAAACGGCTTCTAGCCGGAGAGCTTTCCGTGCCCTGATTGGCTGTGATGGTCACCGTTTCGCAGCTCCATTGGCTCCCGGCGCCCGCTTTCTCAGGCCCTGCCCTTGAGCGGGGGCGGGGCCAGAGGCGGCGGGCTGCGCAGGAGTGGCTGGTTGCACGGAGGGGGCGGGTCCTCGCCGCGCGCAGTGCTTCGGCCAGAGCTCGAGGCGCTGCTTACCGTCGCCTGAGCTAGGAGACGCCGCGGCCGCCGCTGGGTCGCATC
>239FP005083 Hcrtr1_2            :+U  EU:NC; range  -249 to    50.
CCAAGGGAAGAAGGGGTCTGAGCAAGGGAGGAGGGAGCGGCCTGAGCCAGGCCGGATTTATGAATGGAGAGCGGCCTGCGCACCGGCTCAGCGACCCCTGGCGGCCGTCGGGGAGCATCTCGGCCCCGGGGACTCCAGGAGACCTAGCAAGGGGGGTCTTGAGAAGCCTGTTTCTTGGCGTGAGGATCCTCCTTTCGTCTCTCCTAGGAAGGTGCTTACCCGCACTCCTCTTCGCGGGTCTGTGCGTTCCCGCGCGTGTACGCTCACTGAGGAGGATCTGGCAAGTCTAGTGGGCGGGAC
>240FP003042 Lsm14b_1            :+U  EU:NC; range  -249 to    50.
GCGCTTCGCCCCGCCCGCTCAGTCTCAGGCCCCGAAGCGGTGAGCGAGGCCCGCCGGGAACCGGCTGGGAAGACCCGGAGAGGCAGGTCCCCGGCCGGCAGCTTCCAAATGCGCAGGCGCGGCCCCGCCCACCGCCTGCGGCGCGGCCATATTTAAAGGGAGCCGGCAGCGAGGAGCCAATAGGCTGCGAGCGTACGGGGGCGGCGCGCGGTGGCGGGAGGCCCCGGATGTGGCTGCGGCGGCGCTCCTCCCCCGCTCCCTTCAGACTCGGGCTAAGCGCCTCGCTCTGCTCCCTCTCCG
>241FP008597 AI987944_1          :+U  EU:NC; range  -249 to    50.
ATGCTTTTGGAAAACAGGCACAAGCGCTACTGAAATTCAAATCTCTGTGTATCTGCAGAAAGAATGATACTGTAGTGGAAGACCAGGCCAGCAACCAAGCGGAGTCCCATCTGCACATTCTAACCCTAAGGGAGGTTTAATGGCCAATCAGAACCTTGAGGTGGAGCTGTTCATGTTACGCAAGACTTAGTGACCAATCGGAGCCTTGGGGTGGATTTGTCAGTCAGGAGAGAAGGCGGGACCTTCCGGGTTCCTTGCGGCAGTTTCAGCTCTATAACGGACCCTGCTGGAAAAGTTCTG
>242FP015622 Acot13_1            :+U  EU:NC; range  -249 to    50.
CCCCTCAAAACACCCGCTCTTCACGCTGCTTCCCGCGCGACTGATCGCGAACGCCGGAACCTGCGCAGGCGCGCAGCGTGCAAGCGCGTCCGCGTCAACCTTCCGGCAAGAAGACCGCCCTCTCTGGTCCCCGTCCGCGGCCAGCGAGGCGCAGATGGGGAGGGGGAGGGGGAGGGGAGGGGAAGGAGGGGCCGAGGAGGCCTGAAGGTTGCGCGTGCGCGCTGGGGCGCTAAAGAGTGAAGGTAACCCGTGATCATCTAGGACCAGGGCGACCGGGGCGCGCGATCCTTTCTCCCGAGC
>243FP010827 Gm25500_1           :+U  EU:NC; range  -249 to    50.
TTCATAGATGGGCAGTGGTGGCGCATGCCTTTGATCCCAGCACTTGGGTGTCAGAGGCAGGTGGATTTCTGAGTTCAAGGACAGCCAGAACTATTCAGAGAAATAAAAAAAAAGTTATTATCTGAGCTTTCTCTTCGAACCCACACCCAGGTTCTGTCTGCAAGTCTTAAGTCAAACAAGTGCTTATCTTCCCCAAGGGGGGTTTGAATATTACCACTGTTCCTACTGTCCTATTGTGGTCACAATTGTAAAACTGGCTGTGTCAGATATGGACAGCTTTGATAGCACTTGTGTTTTTGT
>244FP007705 Hnrnpf_1            :+U  EU:NC; range  -249 to    50.
GCCCCCCCACCCCGCCCGCAGGCGCGGCTTCCTCGGCGGGATATTGGGGGGGGGGGTGAGGGTGGAGCGCTTCTCACCCACCGCGGCTTACGCTCTGTCAGCGGCCCCCCGGCAGGCCCGGGCGGTGGTTGTAGTTTGGAGAAAGACGAGCGGGCGCTCACGTGGCCCGAGGCGCCCGGAGTTTCACAAGACTGGGCGGGACGGCTCCGCCCACCGCCCACGCCCGGCCCGAGCGAAGCCGAGCGCCTCGCTTCCTCCTCGTGGCGGCCCGGGAGCTAGGAGCACCGGTCTGCGCCGGTC
>245FP014139 Mir10a_1            :+U  EU:NC; range  -249 to    50.
AAGTTGAAACCCCTTGTAATCCCAAGAACGGACCCACAGTGACTTTTCTGCTCCCAGATCTCAAAATTAAAACAAAACGAAATAAAAATGAAAACATTCAGATCACACCCAAAAGAAGAACGCACGGAAAGTAAGAGAACTGGAAATTTCCTGGGCCAAGAAGACCTGTCTGTCTTCTGTATATACCCTGTAGATCCGAATTTGTGTAAGGAATTTTGTGGTCACAAATTCGTATCTAGGGGAATATGTAGTTGACATAAACACTCCGCTCATATTCTTTCCCAGAAGAAAAATAGATTA
>246FP007847 Ccnd2_1             :+U  EU:NC; range  -249 to    50.
AGGGAGAGGGGTTGGGGGTGGGGAGCGGGGATCGTGTTTGAAGTTTGGTCAGGCCAGCTGCTGTGCTCCTTAATAACAAGAGGGAAGGGGGGGGGGAGAGGGAGGGAAAGATTGAAAGGAGGGGAGGGACGCTAGAGGAGGGGAGGAAAGGGGGAGGAGGAACCTGAGAGGGGGAGGAGATCTAACTGCCCTTCCAGCTTGCGTCACTGCCTGAGCGAGAGAGGAGAGCGAGCTGAGGAGAGCCGGGCAGTTCGGAGGGAAGGACCGGTGCGAGTCAGGCGGCCCTTGAGGCTCCGCTCG
>247FP017145 Adamts12_1          :+U  EU:NC; range  -249 to    50.
GACGGCTCTTACTCTAGTTTCTTCCTGGCCAGCTGTCTAGGGTCTCCCCTATTTGGCCCGCATGCCCAGGCTCTGAGCCCGGAGGGAGGAGCTTGAGGGAGGAGGGCGTCCCCAAGGAAAATGTGTTAGCTGGCTGGAGGCCTGTCGGGTGGGGAAGCAGAGGGGTGGGGATCTGGGGTGGGCTGAGCCCCTTGGCTCTGACCCAGTCCATGCTCTGGCCCGCAGGAAGAAGAAGCTGTCAGCTCATTCACTCCCCTTTCAGGACAGGGAGAGAATAAAAGCTCTCTGGTCCCATCGGCT
>248FP001249 Trp53bp2_1          :+U  EU:NC; range  -249 to    50.
CTGCGGCGCCGCCCTCCCGTGCCTTGGCTCCGCCTGGAGGCGCGTTCAGGAGCAGCTCCGCCGCCTGCATCTTCCTCCCTCGGAGCAAAGGTTCCCGCCCCCTCTGGCACCGCCCCCAGCATCTGCGCATGCGCCTTCGCCGCCCGGTTGGCGCTCCGCTCCCCCTTACCTCAAGCCTTGGGGCGCGCCGCGGGCGGGGCTTCGTGGGGGGCGGGGCCAGCGCGCCTCGGTGGGGGCCCGGCCGGGATTAGTTGGTTTCGGCGAGAAGGAGGAGGAGGAGGTGGGAGTCGCGAGCGCCGA
>249FP013965 Dusp14_1            :+U  EU:NC; range  -249 to    50.
AGTTGCCTCTCTGCATTTGGACAGATTCTTCGAACGCCAGCTCAGAAGCTGGGCCGGAGGACAACGCGGCTTCAAGGAGCAGGGGTCTGCGAGTAAGTCCAGGTGAGTAGGAACCGGGGCCAGGAGGACCTGCCCGCGCCGCAGCGCGCACGCGCGGCGCCCGGAACCCACGCTCGTCCCCGCTGCGGGCCCGCGCTCGGAAGAGGGCGGCAGCGCGCAGGGAGCGGGAGGCGCGCGAGGCCGGCGGGCAGAAGCCGCGAGCCTCGCAGCAGCACGGACCCGAGAGCCGCCGCTGCCGCC
>250FP011888 Xylb_2              :+U  EU:NC; range  -249 to    50.
CTCCAGTTTCCCTTTTCCATGGTTCCAAAGCCCCAGCTAGACCTGCACTTTGATGCCACCTGCTTGCCCAGGTGCCCTCAACAGAGGAGCTCACCCATCTTCAAGCTTTCTGGAGAGACCTCACTGACCTCACAGAGGGCTTACCCACAGGGTCTTCCTGGTATGACAGACAGGGTGACTACCAGCCGCAGGGTTGCCTGCAGTCACTGGGGGAAGGGAAACCGGAACGTTCACTGTTCTTTCCAGAGCTGCTTCTCCATCAGCGACTGCCCAATATGGATGGACTCCAGTACCACAGCC
>251FP014765 AK076489_1          :+U  EU:NC; range  -249 to    50.
TTGCAGCCTCGGTTTACCTACTCACTATGCACTTGTAGGTGCCTCTTCTCCCTTAAATAAGCAGTGAACTTTGGCTACAGAGACTCCTCGCTGTGCTTCCTATATATACCCTAGAAATGCATAATGCAGAAGTCAGCGCTTAACAGTTCTCAACTTTAGCTGTTATAACGCGAGCAGTGGACGCCAAGCATCCGCCCACTGTCCTCTCGTGACTCCGGCTACTTTGACGCACCGGGATGCGGCTCACCTGACACTCTGCAGCAACCCTGACCAAGGAGGAAAAAGAAAAGAAAGGAAGAA
>252FP007542 Iqsec1_3            :+U  EU:NC; range  -249 to    50.
GGGCGGCCCTGTTTGATGCTGCAGTTGCCATGGCAACGAGCACTTTGGCGATTGGTCCAGCGAGGCCGCACTACGTTGCTCCTGGAAGGAGGGGGCGCTCCTGCACTCCTGTCCCTCCTCCGGATGCTGCGAGAGCAAACCGGCACAGACACCCCCCTCCTCCAGCCCTCCCCTCCTCATCCCAGCGCACTGCCACCCCGGATGTGCGGGAGGGAAAATTCCCAAGGAAGTCCCAGGTAGCAGCGAGGCAGACGCCCCCGCCCAACCTGGCGACCATGGTGACTCGACGTCTTCCCAGGC
>253FP007147 Ephb6_1             :+U  EU:NC; range  -249 to    50.
TCCTCCTGCCCACGTCCCCTCCGCCCGCCAGGACCTGCGGGAGGAGGCCGACCCTCCTCGGCACACGGGCGGGCCCAAGGCGCGCCCAGCGTCTCCACTGCACGCCCCGCTGGGGATCCGGCGCCGCGCACTTGGGTCCTAGGCCCAGAGGGCGGGCTCGGCTCCCGGAAGAGGAGAGCGAGAGCGGCTGAAGGGGCTGGAGAGGGGCGGGCCAGGCTGGGAGAGACGAGAGGGGGCGGGCCCGGCTGCGTTCGCCCAGCTAGCGCTGGGGAGCAGCGGGCGTCCGAACCCGAGACCACA
>254FP020969 Tfe3_2              :+U  EU:NC; range  -249 to    50.
TTGAGGGAGGGGGTGTGGCTCAGGAAGCTACGTAAAAATGAAGGCGTGGCTCAACCAAATCACTCCTCTCCTATTTGCTTCCGCCTCCCGGGGCGTGGCCTAAAGGCCCTTTTCCGAAGGGCGGGCCGAAGCCGGTGTTCCCTACCGCTCGAAGTCGTGGCTTAGGGCGGGCTCTCCAATCTCCCGGCTGCAACTGGCTGCCTTGCTCAGGAGGTATGGCCCAACCAGACTTCCATCCCCAGTGTGGTCACTTCCTGTGGAGTTTCCCCAGCCCAAGGAGGAGGGGGAAGAGGACGAGAG
>255FP001701 Uck1_1              :+U  EU:NC; range  -249 to    50.
GACGGTCCTAACCCTGTGGGTGACAGGATCTCGGCTGTGCTAGGGAAATAGGGGTCAGTGGGCTGGAGACCTTGGTCTAGTCCAGCACTTGAGTGTGCGTCTCGTCGGGAGGTGGAGCCCCATCCAGGCCCCGCCTCCAGGTAAAGGGGTCATTCTGGAGTCACTGAGGCTCTTCAGGGACACGGCCTTGAGTGCCGCGCCTCATGCGCGCATGCGCTCATGTCCCCGGAAGCGATGCGCACAGCATCCGTCACTACGTCCAGGCGGGAGCGGGCAGAGTCGGTGAATGTATGTCCGTCG
>256FP000223 AI597479_1          :+U  EU:NC; range  -249 to    50.
TGCCATGGGACGTCACAGGGGGCGGGACCAATGGCGGCCAGCTCGCGTTGCTTAGCCTCCGGTGCTTTCGGCGCAGCCCGGGCAGGACTCTGCTCCGCTCTCAGTCCCAGTTCGTCCTCTTGGCTGAGGTGCGTCAGCCGAGTCGGCCAGCCATAAACTCTACTCTCTGGGAAAAGCATCGCGTCTCGGGCGCGCTGAGTGACACCAGAGTCCCGCCCCCTCACGTCACTTCCGCGACGCTTCCGCCGCAGTGCCTTGTGGGAGGCCGGCCAGGGGGTCTCCTGGCGACAACCATGGCGG
>257FP011675 Abhd14a_1           :+U  EU:NC; range  -249 to    50.
GAGACCTGACCTGTCCTTAAGTTCCATGACATCCTTACACAGCGTGTCTTTCCTAAACCCCATTTTGCAAACAAACCTGCGGAAATTGATGAACCGGGTGACTTTCCACAGGCTCTCAGGCCAATAACAATTCCTAAAATCTGGGCTGAGAGGGGCGGGCCTCGGTGCTTTAGGGCACCGCCCCACGTTCTTCCCTGGTAACCAGGCTTGGCCTGCAGCTGCGTACTGCGCAAGCGCGCCTGGGTGGCTGGACTTTAGCCGTCTGGTTACCAAGGAGGCTGTACCACAGCCGCTAGGCTG
>258FP000393 Spag16_1            :+U  EU:NC; range  -249 to    50.
AACAAAATGAAAACAAAAACACCCAAACAAGTAGCTTGTGTAAATGTAATATGAGTCCCTGGTTCTGGGCTTCAGGTCTGCAGTCCAAGCTTCCTGGGGCGTCTGGGGTAACTAGGCAACGCGTTGCCGTAGTAACTGCGGACGCGCAGAGGGCTTGACCGGGGCCTTTTGGTGCCCCGCTGGTCGGGGTGAGGGGTCCCGGGTTCTCGCGAGAGTCGCGACGCCAGTCGGAGGGGCACCGAGGGGCGCAGTTGCAAGCATGGCTGCTCCGTCTGGGGTCCCGCCGCTGCGGGTGCTGGA
>259FP003464 Fhdc1_1             :+U  EU:NC; range  -249 to    50.
AGCTGGTCTTCAGGTGCCAGGAGCAGCGTGCTGGGCGGCGGCTTTCGAGTCTCGGGAGCCCGGAGCTGGCGAGGGCGAGCTCAGTGGCGGTGCTGTTCGGGTTGAAGGGGGAGCGAGGGAAGCAGCAGAGCAGGAAAGGGCGTGCTGTCCTTTGCGGCCGGCTGGAGGAGCAGCCGGGTAGGCAGCATTGTTACCTGCAGCGGCCCCGCCCCTCCGCACCGCCCTGCCCCCTCACCGTCCCCGGCCTGCAGTCCTGCGGAGAGACGGCGGCGCCGGGACAGCGGGCGGAGGCTGCGCGGG
>260FP020381 Znhit2_1            :+U  EU:NC; range  -249 to    50.
GGTACAACCATAAAGAACAAACTGGGATTAGCGACATGATTTTCCCAAATTCGGCGAGCAAACCTGTTCCTTTGGAAGAGTTTGGACGACTTCTGCGCTTGCTCAAAGAAGTACTGGAGACACGAAAGTTACCGAGAAGTTTCGGAAATGTGCGGAAAGGAGGCCACGCCCGCCAACCACCCCCACACATAAAGGCGGAAATAACCAAAGAAGCGCCGGAAGTGGCGGAGCTGATACGGGACAGGCGGCACCAGTTTCCATGGAGCCCGCTGGGCTCTGCGGCTTCTGCCCGGCCGGGGA
>261FP002849 Fitm2_1             :+U  EU:NC; range  -249 to    50.
ACAAACATGAGGGGAGCAGGTTGCCCAGGCAAAGAGCAGCCTGCAGTGATCTCAGCCAGTAGCTTGGGGGCGATGAGTGGAAGCGGCGCAGGTAAATGCAGACCTGCACTCTGCAGAGACCCATCAAGGCCACTAGAGGGAGACACGCCCTCTAGGGGGCGGAGCTTGCAGGAAGCGCGCATGCGCCCAGAGGGGATGTGGTGGTGCCAGCTCGGGCGAAGGGTAAGACGGTGGCCGAGAAGGCTCTGGAAGGCGGACGGTAGCCGAGAAGGACCGGCATGGAGCACCTGGAGCGCTGCG
>262FP004817 Pdzk1ip1_1          :+U  EU:NC; range  -249 to    50.
CTTCTGAGGCAGAGTGAGTGTCGGAGAAGGCGGGGACTTTCCCCTTACTTCCCCAGTTCCCTGGGCCCACCCCCAGAACTGGTTTCTAAAGGGGTACCTTAAATGCCAGTTCGTCGGGCTGGGCATAAGCCAGGCCCGGCAGCTCATTTCCATGGGAGGAGGGCAGTTTCTCTTCACCAGTCTGCCAGTCCTTCCTCCCCGCCCTCTTTCCACTTCTGCCTTACCCAATCCAACCTCTCCTTTAGAGTCAGACTGCTCTCCAGCTGATCTCATACAAACACCCCAGACCTCCAGCAGCTC
>263FP009636 Phrf1_1             :+U  EU:NC; range  -249 to    50.
GAGTCGGACTGTACCAACTGCATGGAGGTGAGACCCACAGCCTGGTTTAGTGCACTGGTGAGAGCTCGGACAGCACACGCTCAGCAAAACACTGCTCTCCTCTGACAGTACTTGTGATGGGCTAGTCGGTGTTCTGAGAGGAAGGGGACGCGCTAACGTCTCGTCATCCTCCGCCGCGAGTTCCTCCCCGTTTTGGCCTTAGTAGTTTCCACCAACGGGCAGGGCAGAAAGTTCCGGAAGAGTATGGGTGCACTTCCGGGTCGGGGAGCGCGCGGCGACGGCGGCGGCGGCTGACCGGCC
>264FP008524 Mag_1               :+U  EU:NC; range  -249 to    50.
GGTGTATATTAATGGAGGAAGGGAGGAGCAAGGCAGACCCCCATCTTTTCTAGGAAGGAGCTAGTAGGACCCAGGAATCAAGCTGCCCAGTCCCAGCCCTAGCCCGATGGTGACAAGGGCCCCTTTGTGCCCCCCTCCCCCGGGGGCAGGGAGGAGCTGGGCCCTGGAGGCAGGCGGCCCCTGGCACCCAGGGGGCAGAGGAGGGGCTGGCAAGTGGGGGCCTAGACCCTGGGAGCCCAAGGGACTGTAAGCCCGGCCAGCCGAGCAGAAGGTGCAGAAGTCAGATCGTCCAAGTGAGTA
>265FP002166 Alkbh3_1            :+U  EU:NC; range  -249 to    50.
TCGGGAACTAGTTTCCTGAGGACCTAGGCCTAGGAGGCTCATCTTCATCCCCACATGTGCCCCTGACTCCAGTTCCCATTCCGACCATATTCCCTTCAGCGTCTCCACCCGGCCCTTTAGTTGCCAGGGATGCGGGGCAACCCGGACTCCGGGCTACCCACCGGAAGCGGAAGCGGTGGCAGTATGTCACCTAAGAGGAACTACGCGCAACGGAGGCCTGTGGTTGGACGTTGCAGGAGTTGGTGCCTCACTCTGAAGGTTCCCCGGCGTCCAGACGGCTGATTAGGGTCGTGTCGGGAC
>266FP020877 Rbm20_1             :+U  EU:NC; range  -249 to    50.
CGCGCAGCAGCTCCTGGGCGTCTCGCGGCTTCCGTGGCCCCGGGGACGCCCCCTGTTCCTGTCCCTGTCCCCCGCCCCCTCCGCAGCCTCTCCAGCTTGAGCGCCGGGAGGTGGAGGAGGCGGCGCCGCGGGGACTGTCTCCTCCCCACCCTTCTCGTCTCCTCCCCACGCCACCGAGAAGGACAAGGGGACTGGGCACAGGGACCCCGGCCAGTGAGCGCTTGTGTTCCGGGACCGCCCCTCCCGCGCGCTCTTTCGCTGCGAGCCCGGGCCGGTGTCGCCGCGCATGGTGCTGGCAGT
>267FP018455 Cldnd1_1            :+U  EU:NC; range  -249 to    50.
CTCACTGATCTTCAGAGTTCTTTCTTCGGAGAGAACTACATTCCCCACAATTCCTCGCGCGTCGTCAGGCATGCTCTCCTCTGGCTCTAGCCCCTTCTCCTCCAGTATTCCTACAAGTCCCACAAGGCCCCTCGGCCCAGGGCCGCTTTGGCCCGGCCTGGGGTGGAGGTGGAGGCGGAGGCGCGGGAGTTATGGAGGGGGCGGGCTCTGCAGGGAAGTACGTCAGAGGAGGCGCGGGGAGAGTAGGGTGCTGTGGTCGGAGCTGGAGGGCGAAGCCGGTGGAGTGAGAGGATGGGCGGT
>268FP004003 Egf_1               :+U  EU:NC; range  -249 to    50.
TCCGCTGTAATCAGTGAGTTCTCTCATGGCCCTCTGTCAAAAAAAAAACAAACCGCATTTCCATTTGCTCTGAAGTAAACACTCTTCTGTTTTAGACCCCGAACTTCTCAAACAGAGGGGAAGACCATGCCGCTTCGGTCTCTGTGAGCGAGACCCCAAGTCCCACTCGAGCGCATGCGCTGAGGGCTACACGTTAAGCCGAGACCGGAAGTACTGCGAAGGTAATGTGCGCATGCGCCAGAAGCTGTCCTTTTGACAAGTGGCAGGAGGTCCGCTAGAGAAGTGCGTGTGTCTGTCTGT
>269FP005590 Tex47_1             :+U  EU:NC; range  -249 to    50.
GTTCCCAGATCTGCTACTTGTCTGATATACAAAGGTGTGTGGCAAAATCAAACGGAAAACAAAATTCAAAAGACCAAAAAGCATTCTGGAAAAGAAACTCCCATTTCCCCCACAAACCACAGCACTGTTGAGGTTTTTGTTGTGATAATCTCATGAAATCAGACCTAGGACAAGATCCATTGTGGCTCTTTGGTGCCAGGAATATTCTATCCCCTTTCATGACTATGGTAATAGAACTCTGGAGAGGACAGTTGAGGGGACAGGGCACTGGCAGTTGGAAGCATGGCAGAGGTCAAGCCA
>270FP010571 Ddx19b_1            :+U  EU:NC; range  -249 to    50.
ATTCTGGCTGTAATAGTTATACCAGGGCCATCTATGCCACCATGCTGATTGAAAATGTGACTTTCCGCCTTCGGTCCAAGAGCATTTAATGCTGGCTACCTCAGTTGGGTTGTAGGACGATCTGCAGCGAAGGGTGATGGGTGGGAACCCGAAGAGGACAGTAGTGGCGCTGGATCCCCGGACCTTAGGGGCGCGGAGCTGACGCTGACTCTGACGACACCGTGGCGCGCCGTTTCCGGTCTGAGCTTTAGTGAATGATTTCCCTCGGGGCGGTGCTGGACTTCTCTGCCACCCACCTGA
>271FP004266 Map3k7_1            :+U  EU:NC; range  -249 to    50.
TCTCGCGGTATCCTCCTGCCGCCGAGGCCCTTTCGCAAAAGTCTCGCGAAACCTGTTCCTCGGGCCCACGGCTCCGCGCTCGCCCTCCTCCACTCCGCCCCTACCCCGGCTTCTCCCTCACTCGCTCCCCGGGTCAGGAAATTCCCCGCTCGGGTCCGGCAGGCGCGCCTCCTCCCTCCCAGTTCCGAGTTCAAACCGGAACTGGAAGTGTGGTGGGCGGGGCCCGGCGACGGAAAGCGCTGAGGAGCCGAAGCCGGGACTCGGCGGTGGCCCGGGTCGGTCCCGCGCCACGGAGCGCCG
>272FP011563 Pls1_1              :+U  EU:NC; range  -249 to    50.
CATTTCAGGGGTGCAGACAGTTGTAATTAGGCTGAGTGAAGCGTGGGCAGCAGGGATGACGCCCCTGCAGCGCGGGTCCACTTCCCCATCTTCCATCCCCCAACCTCAACACAAACCTCTTTAGTTAGCTCCTGCAAGCCTCCTTTCACCTGACTGCAAAGATCTGGTGGCCTCTCCCCTGGGTGCAGCAACTAAAACCTGGCGAGTGGATTTCAAGCGTGCGGGTGGGGGTGCGGGACGAGCATGCGCAGTGGCGCGAGCGCAGGAGCAAGGAGGCGGGTGAGTGGCAGCCGCAGCGGA
>273FP020088 Sh3tc2_1            :+U  EU:NC; range  -249 to    50.
TGATAGGCATGAAGCAATCTGTAGCAAGGCAGGGAGGAGCCGCTCCCCAGGCCAAGGCCTGACAGTGCGAGGACTATCTGGCCTGCAGGCTGAGTGGCCCCTCCCACCCTCCCTGGCCTCCCCACTGCAGGCCGGATATCAAAGGCTGCATTGTGCATTGAACAGCCTCGGTCCCCCCTCCTCGTGTGCCAGGGAGGAGGCGGGGAGGAGGGACACCACCGATGGGAGGCTCCCAAGGTTCCTCTGACTGGCGCTCCCAGGGGCCTTGGCCCAGGGAGGATGGTGCACACATGGGTGGCT
>274FP004619 Slc24a2_1           :+U  EU:NC; range  -249 to    50.
GCACTTTCGGGCTTCGGGAAGCAGGTATGGCAAGGACCTGTATGATTTCTCCTTTGTGCCCTTGCCTGCTGGCACACCCTGACCCGGTCCCCACTGCGGAGAAATCTGGCAGGCGGCAGCGGCGGGCGTGGCCCGCGCAGGAGGCGCGCAAGGCGGGAGGGCGCCGAGCTGCGGCTACTCCCGCGCCGCCGAGAGGGAGGGGCCCAGCGCCGTCCGCCAGCCTGGCTCACCACCGCTCGCCCGCTGCTCAGTGTCCTCGCGAGCCCAGCTTCGGCCGGCGAAGGCGACGTCCATCGCGAG
>275FP000435 Ttll4_1             :+U  EU:NC; range  -249 to    50.
CGGAGCCTTTACTTGCAGGACTACAGTTCCCAGAATTCCGCTCGCAAGAGTTCCACCGTGTCGACAAGTTTGCGCGTGCGCAAATTCCTTGCACTTTCTCTCTCCCTCCCCCCAAGTCCCTCCTTCTCCCCCCCCCCCCCCCCCCATTCTCTAGGCTGCACAAGGGCTGGGATTCGGCGCGCTTGCCTCGGGCCCTCCCCCTCCCATTCCTTTCTGGCCTTAGATCTGTCCGCTGGGGGCGCGCTCTGTGTGGGACAGAAAGCGGCAGAGCGTGGGTCGCGTGGCGGAGCTTGGTTGCTA
>276FP012336 Arid5b_2            :+U  EU:NC; range  -249 to    50.
ACCCTCCCCATCTGGCTGGAAGGAAGACTCTGCCAAACCAGCTTCGGAATGTTCCTTTGGCGAATAGCAGGAGATTTAGGGACGTAGGATTTAGTGGACCTACATGGTTTGAAGGAATCAGGATGCAACATGAAGCATTTTCATTTTGAGTTGTTCAAATTCATTCATGTCTATGGAATAGAGACCTCCCAGAAATGCTAGGTGTGAAATCATGCCTACAGTGTGCCAGCACTGTACCTACAGTATGCCTACAGTGAACCTATAGTGTATCTACAGTGTGCCTATATTATGCCTACAGTG
>277FP019378 Apobec2_2           :+U  EU:NC; range  -249 to    50.
TACACATGGCCAGAGTTTCCATTCCCCCACCCTGTCACCCTGTCAGTCATCCAATTAAAAAAAGATGAGTGAGAGAGCTCCAAGGGTGGGGCGGGAGGGCCTGCTTATAAAGCCTGCAGCTGAGTTGTGGGGAGCACCAAATCCGGTCCTCTCTCTGTCATCCCCAGCCAGGCTTAGCTGCTGACAGCTGCTTGGGACTCTGCCGCCAGGCCCTTGGCTGGCTTGACAACCTCTCCACATTTCGGCCACAGTTCCTCCATGGCTCAGAAGGAAGAGGCCGCTGAGGCTGCGGCGCCAGCC
>278FP006702 Mir93_1             :+U  EU:NC; range  -249 to    50.
GTCCTCTCTGTGCTACCGCACTGTGGGTACTTGCTGCTCCAGCAGGGCACGTGCAACGCCCATGGAGGGAAAGGCTGCTTGCTGCTTGAATCCATGAGGGCTAGGACTTGAATTCCTGGTGTCCTAGATATGATCTTAGAAATCTCCATTCTGTCCTCCCCTCTTGGACCTTAGTCATGGGGGCTCCAAAGTGCTGTTCGTGCAGGTAGTGTAATTACCTGACCTACTGCTGAGCTAGCACTTCCCGAGCCCCCAGGACACAACCTCTGATAGTGGCCCTAGCTGAGCGCCCCAGGCTCC
>279FP007258 Scrn1_1             :+U  EU:NC; range  -249 to    50.
CAAGAAATAAAAATCTAGAAAGAAAGGAACCACTTTCTGTTGAGTCCCGCCCCCTCTGCTGTTCTTGGGGGCTCCTGGTGCCCTCCCCTCCCAGGCGGGGCGGGCTCTGAGGCCTCAGCTGTCAAACACAACGAGTCCTGGGGCCCAGAGCACCGGGAGGCGGAGGGTGGGTCTGCGGTCGCGTGACCAAACCAGCTGTTAGCCGGGGGCTGGAGAGCCTGGAGTCTGGGAAACCGGAGCGCCGGCGGTCTTCTGCGCTACGGATGCAGAGGCTGTAACCTAGCCGCCGCAGCGCCCCCA
>280FP013572 Arhgap44_1          :+U  EU:NC; range  -249 to    50.
AGAAAATAGGAGTCAGACGTTTACTCTGTTTGTTGTTGTGTCGTTGGTTTCACTATTCAAGCACGAAAGTATTTCCTTTACTACAAGGCTAAAGCCTAAACGTCTTGGTCATACTGTCTTCTCTCACCTCTGCACAAAAGCTGTCCCTACAAACTTTGGACAGAGGAAAGGTGGGAGCGGCAAACTACAAGTCCCAGCATGCACGGCGCATTCCGCACAGGCGCACGGGGACCACCCGGCCAGCTGGCTAGCCAGCCTGCGGAGACTCCCCGGTTCGCTCGCCGGGCTGGGGCTGGGGGC
>281FP002427 Slc27a2_1           :+U  EU:NC; range  -249 to    50.
AAGAATAACTAACCACAGCACCACGCCTTTGACCTTTTCAACGTGGGCTGTTTGCGCTAAGCGTTGTTTGCGGAGAACTAGATCTCATCTGACCCCAGACACTGAACACAAGTGCTGTGGCATCCTGGGCCACCCAGGCTGACAGGAGCGGCCCCCTGAGCGCACGAGGAGCCCCACGAGGGGGCGGGACCCACGGCCGTCCCGCCCGCACAGCGCGCCACAGGCACCTGCAGCCGAGCCGCCACCCGCAGTCGCAGCGCGTCCGGAGGCCGAGCCCAGTCGCCAGCTCCTGCTCTGCTC
>282FP000614 Mir6900_1           :+U  EU:NC; range  -249 to    50.
TGTAAGGAAACAGATACACATATCTGGCTCTATTATGCATCCCAACTCAAGAAACATATGAGGAGAATGCAGGTGTGCCTCCAGCTTGCCCAGGAAATGAGGTAGACACACACAAGGTCTGTCCTGTGGGCAGTGGTTAGGTTAAGTCTTGGTATAGATCCTCATGTGCCAGGAGAAGCCTAGAGCCGTCTGGACTCTGATGGTGATGGGCTCTCTTGTAGGTGTGGACCACTATAATGAAATTAAGCGGCTCACTCTCCCGGAGTACCTGCCACCACACGCAGTCATCTATATCGATGT
>283FP018993 Dnah8_1             :+U  EU:NC; range  -249 to    50.
ATTCTCACAGGGGCCCCACCCTCACAATTCCCATCTCTGCTGTGCCCAGAGTACCCTAAACAAAGTTTCAGTTCATCAACTGCATAGGTGAGTTACCTGATGATGGTCAAGCTCTGGCCCCCATAGCGAGGCACCCGAGGCACCCGAGGCACCCGCGGGCGCGCAGCATCTTGCAGGAGCCAGCGCGTGAGGCGCCTCGCCCAACTTCCTTTGAACTCTCAACGGCTGAGCCACCGCCCAACTTCCTTTGTACTCTCAACGGCTGCGCCCCGAGTGGCAGCAGAGACTGGGGGCAGCTCT
>284FP014307 Cd300lg_1           :+U  EU:NC; range  -249 to    50.
GAAAAACAATATATCAGAGGTTCCCAAAGGCCATGATGAATTACACAGGCAAATCACAGATTAAGGCTAAGTAGGGGCTGGAGATTGGGTGGGTCTGCAACCTGTGGTAACTGGCACTGGGTAGAAGGGGGAAAAGAGTAAAGGAAAAAGCAGAAGGCCCTCCAAGGCGGAGCTGAGCTCGATGGCCCGCCCCCCACCCCTCCCTTCCTGGCTCCAGCCCGGCAGAAGCTAAAGCTCAGAAGAGCTCCCAATTGCAGGCAACTGCAGTGTCCAGCACCCACCATGAGGCCTCTGGTCCTG
>285FP002419 Shc4_1              :+U  EU:NC; range  -249 to    50.
AAGATTGCCTTTACTTTTAACCCATTCATCAGATATTACCCTCCCTTTTCTCTGCCCGGCTTCGTTTCTCCCGGCTACTAGTTAGTATATTCACGGTGCATGACTCATGAAGCTGCAGCCTGATTGGATGAAAACCAAATCGCACCCCCCACACCCCCACCCCCGCGCCGCCCCAAACGGGTCAGTCAATTACAGCTATTCTCGGCTCCATTCACAGATTTATTAGCTCTCACACAACGAGGGAAATTCATTCGGCAAAGTTCATTCATAAAAATTTCAACAGCCTGGGTATCGTCTGCT
>286FP003412 Ppm1l_1             :+U  EU:NC; range  -249 to    50.
GCCGCTCACCCCCCGCGGCTCTCCCCCGACCCGCCTGCTGCCCACGTGCGTCCGCCCCGGCGAGCTCCTTCGGGCCCCCAGCCGGGTGACAGTGTTACGCATCTGGAAGCGCCACTCCCGGGGCGGGGCGGGGCGGGGCGAGCGTGTGCGGGGAGGGGAGGGGCGAGCGCGAGCGGAGCCGGGAGCAGCCGAGCGGAGTCGAGCCGAGCCGAGCCGAGCCGAGCTGAGAGGTGCTGGGGAGAGGCAGGCAGAGCCTGCCGGCGGCTCCGCACCCATCGTGCTGCGTTTCCCAGCTCGGTG
>287FP002737 AK145231_1          :+U  EU:NC; range  -249 to    50.
GCACCCTCCCGCGCCGGCGGCCTCGACTGCCGCGCTGTTCCGGTCCCGAGGCCCCCTCCCCGCAGAGCCGGCGCTCCCAGGCTGTTCCCGCCCCCTCCCGCCCCGCGGCTGTTCCGGCCCGGACGCCCTCCGCCCTCCGCCCCGCGGCCTCCACGCGCCCTGGGCCCGGCGCTGCGAGGGCGCGGCGGGAGGGGGCGCCACGCGGAACAGCCGCTGCCCCGGCCCGACGCGCTCACCCTCCAGGGCCTCGAAGATCGCCTGCGCCATCTTGGAGCTGCCGCCGCCCGGGGAGTCGGAGCG
>288FP000340 Fam117b_1           :+U  EU:NC; range  -249 to    50.
CCCCCCTCACCCCCCACCCCCGCATCCCTCTACACAAGCCACAAGCGTTCCCTCCGCACCCCTCCTCCTGCCACGGCCGGTTTCCTCCGCCGCCCGACCCCTCGGGGGCGGGCCTCTTTCTCTTTAAAGAGCAGAAGCAGCCTCGGGAGCCGAGATGCGCGCAGCCAATCAGCGAGGCCGAGTGGCTCGAGCGCGCTGACGCTACACCAATGAGCGGCGGCAGGGGGCGGGGACAACGGAGGAGACACTATTGTTGATGAGGAGCCGCGGCGGCGGCTGCATCACCTCGTCGGTGCCCGT
>289FP016441 Sfmbt1_1            :+U  EU:NC; range  -249 to    50.
CGTCTCCCGTGCAGCTCCAGCTCCGCGAGCCGGTGGGCTTGGGGAGGCCGGGTCGGGAGTGCCACGCGCGCGAAGCGAGGGGCGCGGGTTGCCGGGAGGGAGGACCGCGGAGCTGGGGGAGGGAGTGGGGGGGCCGCGGGCGCATGCGCCTTGCGTCCGTGCCATATTGGAATGAGTCGGAGCGCGGAGCGCCGCCGCCGCCGCCTCCGCCGGAGCGCGGGTGCAGGGGGGCGGGGAGAGCTGCCGGCCGCCCCGCTCTGCCGGGCTCAGCAGGAAGGAGGGCGCGAGCAGCGCGAGCGG
>290FP007151 Gstk1_1             :+U  EU:NC; range  -249 to    50.
TTGTGTATTGCCTTCTTGCTTGAGGGACAAAGTTCTAGAGCTGGCTGCACACACTTGAGATCCTTCTCTGGATCTGACCTTCCCCTTTATCTCAGACTCCGCCTTCCTCATCCGCTCTTGGTCTACCCGTGTACACCCCTGGGCCAGCCCTATAGGGCGGGGCCTCTCCCGGAGACTGCGCACTAGGGCCCTTAGCAGACCCGCCTGCAATTCGCGGACTACGATTGGCTGCTTGCTCTTCAGCTACCTAAAGCTCTTCGGCAGCCCAAGGCTTCAAGTTCACTTTCTCTCACCACTGTA
>291FP017602 Desi1_1             :+U  EU:NC; range  -249 to    50.
TGTCTCTCGCCCAATCAGCGACGTTGCGTCATCACGCACAACACGCCCTTCGACCCTTCAAGCGGGCACGCCCACTCGCATTTCCCGCTTCCACCCCCTGTTCCCTAAACTGGAACGCTTGCGGCCAGAGAAAGCCCCGCCCCTCGCTTGAAGCTCCGCCCCCGAAACCCGTCAGCACCGAACGCACATGCGTGAAAGTGCGTCCCCGCCCCTGCCCCCTGTTCCGTGCGGAGTCTCTGGGATCTCTCTCTCTGTCACCTCACAGTAGTCGTTGCCGGTCGCGGGTGTCCGGGCGCGAGC
>292FP011542 Ctsh_1              :+U  EU:NC; range  -249 to    50.
CAAGAAACCTTCACGGAGACGGAGTTACCAGAGATGGGGACAGACAGGAAACTGGGGATTAGGCTGCGCTTCCTCCCACTTGGCAGGGACTAGCCTTCAGGGTCAGACCCTGAGAACCCTTCTTCCCAAGAGCAGGAGTGTAATGGCCACAGGGGGCAGGAGAGGAACCATCATCACCTAGGCGGAGGCCAGAGTCGCCCCACCTCCTTTCCACAGGCTGGGCTCAGAGGGCACTCGGTGGGACCGGGCAGTGAGCGCCGAGATGTGGGCTGCGCTGCCGCTGCTGTGCGCTGGGGCCTG
>293FP009640 Deaf1_1             :+U  EU:NC; range  -249 to    50.
CTGCGAACCCAGACTTCGTTGGAAGCAGGGGAGAAACTGCCCAGAGCCGGCCAGCTCTATCGGTCGGTGACCACAGTCAGATCCGCTTCTTAGACAGCGAGCAAGAAACGCTCGTAAGCTTTCGGGAAGCTTCGGGACCATTCGTATTATCTAGATTCTGCGCTTCGGGAAACTTCGGAGCTGCTCGGTTCTACACTCGGGCCATCAGCTCGGCTCTGCGGGCAGCTTCGGCTCGGTTCGGCGGGCGTCAGACTGCCTCTTCGGTCGCTGCTCGGGCGGTGGCTTCGGGCGGCCTCGGCC
>294FP017466 Arhgap39_1          :+U  EU:NC; range  -249 to    50.
ACCTGAGGTGACCCAGACCTCCAGAAGTGGGCGGGTACAGGTGAGAGCGGAACGGCCGGCTAGCGCGGCATCGGGGGCGGGGCCTCCGACAGAGGCAAGGCTCCCTCGGAGCTCCCGAGGGGCTGCGCGGTGGCGCAGGCGCATTGCAGCCTCGCGGGCGGCGCCCCCTGGCGGCGCCACCATCCTCGCGGGGGCGGAGTCGGAGGCGGGGGGTTGCGCTTGGTGACGGGGGACGCGCGGCCGCAGCGCACTGGACCAGCGGCGGAGACCCAGGACGTGAAGCGCTGGCTGCGGCGGCGA
>295FP016239 Ccno_1              :+U  EU:NC; range  -249 to    50.
GCGGTTGCCACGGTGACGACAGACGCGCGGAGCCTGCAGCTGAAGGCGGGTGAGAGGCGGGAGTTGCAACGCCTCCTCCCCCTGCAACCAGCGCGGGGGCCACGCGTTGCTCGCACGCGAGGGGTGTGGCTCTGCCTCCGGGAAAGCGCGGCCCGTGGGCGGCTCGGGGCTCAGCCAGTGAGAGGCCGGGGGAGTGGTGGAGGGAAGGCACAGTCCGGGTACTTAGAGCTGCGCCGCCAGCGGGACCGGATCTTCCTCGCAGCTCTCGCGCCGACGCTCCGGGCGTCGTAGACGCTAGGA
>296FP002050 Prdx6b_1            :+U  EU:NC; range  -249 to    50.
ACGATCAGACTCGACAGTGATCAACAGATACTCCTCAGGACACCTGCATGTGAATGTACACTCGGCAGGGACTAGTAAATGTAATGATAATTCTAAATTTATTTTTCAATCCTGTTCTACAGAAGATATTGCCAAGATATTAAGAAGACAAGCCAAAAATGGATAGGAAAAAATGCAAAAGACGTTGAGAATAGCTATCTAAAATCTATAAATAATTCTTAAAAGTCAAAATAAGAAAACGAATACTCGGCTCACTGCTGCGGCTACGTGCCTCCTTGTTCTCAGCGTCACCGCTGCCGC
>297FP017169 Retreg1_2           :+U  EU:NC; range  -249 to    50.
TCAACCTGTCCGTGGCTACTCCACCTTTTGGTAGGCGCTTAAGTCTTGCCAGGAACACACACACACACACACACACACACACACACACAGGAAAGAGGGCAGGCTCTAGGTGAAGTCATCCCTGGTGACACCTTCTCACAGGACTTCAGGGAAAATGCTGGGCGACTGGGCAGCGCTCCTGCCCAGCTGCCTGTCACGGTGCTGGAGTGAGAGGTGAGCTCTTTATTTTTAGCAGGGGGCTGTCATAATAGTCCACTCCTCGGCTTCATTCAAGGCGGGAGGGAGGCAGGCGCTCTGGAA
>298FP001966 Dync1i2_1           :+U  EU:NC; range  -249 to    50.
TAATCATTGTTCCACGGAAGAAAACACCTTCAATACAAACTCTGGAATGTTCTCATTAGCATTTTAAGGGCAGAAAGATGGCCTTGGTGCTGGGGACAGGAAAGCTAAGACTGACTACATATCCCAGCATTCCTTGCCTCTAGTGGGACCACAACTCCCACAGAGCTTCGCTCGCCCAGGCAGGGCGCCTGGTTGCCGGGACTTGAAGTTCTCTGGAGGTATTGAGGGCTCCGCCCCAGGATGTGAGGTGTGGTTGTCCAGCTTTTGCCAAAGCGGAAACGCTTCGGGCCCCGGGCCGGT
>299FP019529 Tgif1_3             :+U  EU:NC; range  -249 to    50.
GCCGCGCAGACAGCGGATAGAAAATATTGCGGATGTTATGAACTCGCGCTGGGGGGCCGTTTCCCTTTTCTGGAGTTGTAAAGCCCGGGTGCACCAGTCCTGCAGGAACGCAAGGCTGCTACCGAGCTTGGCTCCAGCCTTAAGGGTGGGGGAGGGGGTGGGGGAGGGGCACCGTAGGGCTTCAGCTGATCTCAGAATTCCGCCAGCGCGCTCCGACTTCTTAACTGCCTCGAAAAGATTTATGCGAGCAGAAGGTGTGCACTGGCGGAGTTCAGCTGGCCTTCGCGTCACGGTGAGTTT
>300FP004067 Eif4e_2             :+U  EU:NC; range  -249 to    50.
CGCCGGGAGGCTGGCGGCGGCAGCGTGGAGCGCACACGCCGTGTGGGGGCCCGGGCACCGGGGCGGTGGGGGGAGGGGCGCCGCGCGGGGCCGCGATGCGGCGGGCGGAGGGCGGCTCGGGACACGGGCGCGGGGATCGGCGTGGGGTCCCGGGGTCTCGGGGGGGCGTGGGGCGGGCGGCTCCTAGCGGGCACCGTGGCTGGTGGGCGGCGAGCCGGCCCGAGAGAGCCGGAGAGGGAGCCCGAGGCAGCGGCGCCTCGCCGTCGCCGGCGACCCGCCGCCGGGGGTCCTCGTGCGGGC
>301FP014880 Sypl_1              :+U  EU:NC; range  -249 to    50.
CGGCACACGCATGGCTTCCAAAGCCAACATGGTTCGTCAGCGGTTCAGCCGGCTGAGTCAGGTGCGGCCGGGGGAGGAGCCAGCCCTTCCCAGTCCCTCCTCGGCCTGGTCTCGGCTCGCCCTCTCTGTCTCCTGGGCGCGGACTCAACGGCCGCCCGGCCCCGCCTTAAAGGCCAGGCCGTCCCGCCCCGATGCCCCTTCGTCCCCACCCCTCCGGCCCCGCCCCCAGCCCCGCCGGCTCCGCCTCCCGCTCTCGCCGCGGAGTCGCTCCGGTCTCGCCGCTCCCCTCCTCCGCCCCGC
>302FP006004 Cnga1_1             :+U  EU:NC; range  -249 to    50.
CAGTGTCTCATTTTAATCCTAATGATAAACTTATAGTATTATAACCCTGAGGAAAATTGGCAAAACAATTTTAAGAAAACCCACTAGGCAGTATTCCTTTTGGCTTACTTTCAGACAGGTTAGGCGACCGGCTTTGAGAAAGGCCTTTATGTTTATCACTTGCATACATATTAATGAGCTCAGGTTCAAGCTAAGGATAATGATGACCTGGCGGCTGTTATTCTCATCTACACACAAATCCCCAAATCCAGTACTGAGCCACGAACATCCTCCCCTGCCAATGCCATGGACCTGTCTTTT
>303FP011686 Iqcf3_1             :+U  EU:NC; range  -249 to    50.
TATTCCCAATGGTGTGTGACAGGATGGGCCCTGGGATGAGTCAGAGCAGCAGTCATCATTGGGGTAGCAAAAACTCACACATCCCGACATCCCTGATCCACCCCTGGCAGGAGAGTAAATGGTCCGGTGCTCTCTCTCCATCAAGCATCTTTGAGCTAGTAGAAGACAACGAGGTCTGTGAGTCACAGGTATCTTTGTGACGTCATAGCCAGCTCCTCCTTCACCACCTGCCCGGCCCCTGCTGAAGCCAAAGGAGCAACACCTAGAGAGGAATGAACATCTGAAGCTGGGGCCCTCCCA
>304FP019840 Sil1_1              :+U  EU:NC; range  -249 to    50.
TGGGAAACAAGAGCAGGCCCACGGGTAGCTATTTTTAGATACAGCTCCCAGCGGAGGGACATGAACAAATTTCAGCATTTTTTGCGGAGGAAGACGCTAGGGGCGGGGCTTAGCAGCTGAGGAAGGCGGGGCTAACAATGCCGCGTGGGGTGAGAGTTGCTGGAGGCTGTTCTGGCAAGTTATCATTGGGCAAGGTTGAGAGTGACGTAATAGCCACGCGCCTTCAGCCTTCGGCAGCCGCTGGACGGCGTTTGCGCACGAGGAGCTGGTTGCCGCTGCAGCCGCCTGGAATTGTGGGGA
>305FP007361 Vamp8_1             :+U  EU:NC; range  -249 to    50.
GGGGACAAAGGTTGCCCAACAAGGTATCTTCGCCTGTACATTCGTTTCTATCTAAATAATGCTAATGTAAGTCCCTGAAAAACTAGAATTACTTCTTTGAAGCATAAAAGAAGTTTCTGAAAACTTAGGAGGACTGTTGATCCTTCTTTTCTCCTTCCCCCCTCCCCCAACCCTGTTGCTTAAGCTTTTGTTTGGGAGGAGACTAGGAGGACGGCAGCAGAGGGCAGCCGCCTACCTGGAGAAACCTGCAGTTACGTGTGTGGCAGGAGCCGGAGTGGCTGGAGTCGCGGGATGGTCAGG
>306FP012290 H2afy2_1            :+U  EU:NC; range  -249 to    50.
GGCTGGTGACCACAAGGCCTCCGTGCCGGGCTCTAGGGAAGCGGTGTCCTCGCAGCCGACAGCTCCGCGAACTGGCCCTGTGGTTCCACTGCAGAAGGACAATAGCTCATCAAGCCCCACGAAAGCCCCCGGACCCGTCGCGGAGCCTGGGCTGGCGGGGGATGAGGCTGAGCGACTCCTCCTAGAGGTGGTTATGTGGAGAAGGAGCAATCCCTTCTCCCTCCTCCTCCTCCCCCCGCTACTATCCGCGGCCCGGAGAACTGCCGCTTGCCGCCATTGACACGCACAGATACAACCCCA
>307FP020000 Sema6a_1            :+U  EU:NC; range  -249 to    50.
CACGGCAGCAGGTCTCCTTTTCCTTTGGCTCGCTCACACTCTCTGCCTCCCTCTCCCTCCCTCGCGCACACACCACAGCTCTCCTTCGGGTCGGAGGAGACGCCAGCCCAGGGAGGCGGGGTTGCTGGAGGAGAGTCCGCTCTGCGCAATCCAGTCCGGGACTTGGCTCCGCCCGGAGCGTCGGCCTCTCCAGTGACACAGGAGTAGTGTGCCGCACGGGGTGAGGCTGCAGCCAACTCCGCTCCCCACGCACTCGGCTGCCTAGGCGCTCGGGACGCAGCACAGGCGCTTTTCCGCGGT
>308FP000275 AK015376_1          :+U  EU:NC; range  -249 to    50.
TAGTGTTTATTCCATTATCAAACACTCATGTACTAGAAATAACGTCGGAAAGACTGGTGAGTCTCCTTATTGAAATGACATGGATTAGAAAAAGAAATAAAACACAGAGACAAACATAAAACACAGAAGCATCTGCAGTGACATCATGAAAACAAAACAGGGTGGTGGATTATGAGGTGGAGGGTTAAGCCACGGTGACAGAAGGCCTCGCCAAGGTGACATGTAGAGTCTGCAGGCTCTAGAGAGACCATACTGTAACAAGAGAGCACTGGGAGAAGAGCCAATGAAATGTATGGAGTG
>309FP011059 Hinfp_1             :+U  EU:NC; range  -249 to    50.
GGAGCAGGCCCAACCCACTTTTGAAGGTGACGCGAACTTCAGCCACATCCGGTCGTCCCTCACTCTCCCCCTTGGGACTCGGAGCCCTCTCCGGGACGATTCCCGCCTCTTCCGTGTTTTGGTGCGCACGGGCTCTGACAGACGCAGCGGCCATTGGCTGTCGGTCGACTCGAGAGCGGCGATTGGCTGTCGCTGGTCGTCGCTCAAACGCCTCGGGGTAGATGGTGTGAGGTGGGTGGGGCGCTGGGCAAACCAGCGGCGCTGGCAGGTGAGTGGAGGCTTGCGGCTCCCGTACCTTGG
>310FP018833 Nme3_1              :+U  EU:NC; range  -249 to    50.
TTCCTCGGTCTGGAAATAAACGCCAGGAAACAGCCTGTGTTGTGGTTTCATTACATGTGTACCGCAGGACAAGGGAGGAAAGGTGGCGGTATGGAGCAGAGCAGCAGGTGCTCCCGCACACTCAGGCAGGACTTGGGCGCCGAGACTGCGCTTTGGGCTCAAATGTGCTGGGATTGCAGAGCCCCAGGAGAGCCCGCGCCAAGAGGTCCTTTAAGGGAGGCCCCGCCCCCTTGCCGCTTGGCCCGCCCCATCCGCCGCCATGATCTGTCTGGTGCTGACCATCTTTGCTAACCTCTTCCC
>311FP000114 1700001G17Rik_1     :+U  EU:NC; range  -249 to    50.
CCACCTGTCACTCGGTCCCACCAGGTCAGCTCACAAGCTTCCAACTCCACGGCTTCTCTCCGTCCCAAATAAAGCCGCAGTAGATTGTTTAACCAGCCAGCAGCCAGGCTGAAAGAAACACCCGCGCTGACAGCCGCTCTCTCCCAGTGGCGGGAGAGTTCATTTGGAACGGGAAGCGGAAGTGATGCGCAGAGGTCCCACCCCCTGGCGCCCCGCCCACCGCGGTGTGGCGCGGTAGCGACTGAAGGTAGTGCGCGTCTGGAGCGTTTTGCACGCCGACCGACTTTTTGATGCTGGTTT
>312FP007082 Atp6v0a4_1          :+U  EU:NC; range  -249 to    50.
TTTTTGAAGGCATGAGGCCAGTGACCCAAAGCACAGGTGCAAGTGTGCCTGGAAGGCTTCCAGCCAAAACCAGTAATTCCCTGCTTTCTTGTATACAGAGTGTTCACTGCTATTTCAGATCTTGGTGAGTGTTCCAGTAACCAAGCCAGTCCCCAGGACACTAGTCTACGTTGGCAGGACTTCACAAGTTAATCATTCCTTAGGCCTCCCTTGGCCCTTTCATCCTGGATTCTTAGGTGGGAATCAGACACTTAGAAAGATGTTGGGTCAAGGTTCTAGGAGCAGGACAGAGTGTTCCTG
>313FP008845 Magel2_1            :+U  EU:NC; range  -249 to    50.
ATAATGCAGCACAGTGATTTTTTTTGAACCGTAAATCTGTCCCTATCACTTGCCTATATAAACTCTTGCTTAAAGAGTATGAACTAGCTTAGTTGAGGATCTATACCGCAGGAGAAGGGATATTGAGTCAGTCGGGACTTTGGTAGACGCCCCTCTGAACAATCCACTTGTGGTGGTCGGGGGCGGGGAAGGGGCGGGATTGAGCCCCCTCCCCCCTCCTTCTTACTGCGGAGAGCTGCAGAGCCAGCCGACACTCTGTGTGAGCTGCGCTGCGAGCTGTGAGCTGAGAGCTGTGAGCTG
>314FP005062 Fam167b_1           :+U  EU:NC; range  -249 to    50.
GAGCACCAGCCAGTCAGCTGTCTCTTCCCCTTGACTCCTCTGACTTGGGTCTTGGGAGGAGGGCCAAGCCGGCTGTGGACGATGCTTTTCTTATCCTGCTGCAACTTCCTTTCTGGGAACCAGGAACCTGAATCTGGGCAAAGACAATAAAATTCATCTGAAGGGCTCCTCCTGCCCCCACCCGGATGGGCATCACGTGGCCCCTAGTTAGCAAACCAGGAAAATTCCATCTCTTGCACACTTAGCCTCACATACCCATCTGCTCACTCAGCCTGGCACACTTAGCGTCCCTCACCCACC
>315FP004121 Gipc2_1             :+U  EU:NC; range  -249 to    50.
CATCCCCGGCCCTTCATACAAACCAATTCCTTTTCACTGAGAGGAGGTCTGAGTCTAGAAGGGGGTTGACTCGTGCACAGCTTTCCTTCTGCCTGAGTAGGTAGCTGCCCGGCTCAGGTGCCCTGTCCTTCACAGGGAGGGGACCTGAAGCCCGCGCCGCTAGGCGGAAGCGCTGCTACCATTGGCCCAGCAGCCGCTGTCACCTGCGCGGAGCCGGGCCCCCAAGCGCAAAGTCCGCTGTCCGAGGCCAGGGAGCTTGCGCCGCAGCGCAGGTGGTCCACGCCCTGGGACCTGCAAGAT
>316FP014900 Lrrc72_1            :+U  EU:NC; range  -249 to    50.
CTACAGGGATGTTTCGTTTCCATAAATGTTGCTCATACATCGACTCTAAAAAGATTGCTGGGTGACTGTTTGCTCTGGTCCTCCGACCCACTCACTCCTGGTCTCTGACACATAGATGGCCGCACTGTGCGTCATGGCCTGCACACCCCTCTGGAAAGGAAGAGGACACAGAAGGTCTGTGATGTACCAGCATCCACGTCACAGAAGTCAGGGTTTGTCTTCAGAGTTGCCTGATTTACCTTGGCTTTTGGTGGACGAAAAGGTGGAAAGGGAAGGATACAGCCTTAGCCAAGCCCAGTG
>317FP011810 Pth1r_2             :+U  EU:NC; range  -249 to    50.
CCCTGTTGCCCACTGCCGCGGAGCTAAAAATAACAGCCTGGTCGCCCCCCGCAGACCGCGACCCCGACCCCTCCCCCGCCCCTCCCCCACTGGGCGTGGAGCGAAGCCACGGCTCCCAGTTCCCCCAAAGAGGGGGGAGAAAAAAGACAGAGAGAAAGAAAGAAAGAAAAGGCGGCGCGGGAGGGGAGCGGGGGGCGGGCCGGGGGCGGGGGGCCCAGCCATATGGATGTGATTTCTCCGCTCCGAGGCAGACAGGCCGCTCAGCAGCGCTCGGCGCCCGCCCGCCGCCCGCCCGGCCTC
>318FP017277 Tnfrsf11b_2         :+U  EU:NC; range  -249 to    50.
CACCACAGGTCACAGCTGCCCTGAGGCTAGCCGCTGGCAGAAAAAGCTTCGGAACTCCCAGAGGCAGCGGGACAGCTGCTGCCTTGTTCTTCAGCTCAGCGGTGGCTTTCTCCTTCTTTTCTTCTTCCTTCCCCCTCTCTCTCCCCCTGCAGAAATCAGTCATTCCCTTCCCTTGTCCCACGCCTCCGCGCAGGATCCTCCCACTCCGGCTCCTAAAGCGTTAACCCCGGAGTGTCCCAAAGCCCCACCACTAGCTCCCAAGGTTCCTAAAAAGGAACAAGGTTTGTCCAGACAGAGACT
>319FP005496 Hes5_1              :+U  EU:NC; range  -249 to    50.
CGCGCGGCCCACCTGCTCCTCGGGGAGCGACCATTGTGCCCGCGCCAATTCACAGGCAATTTAGCGTGCGCTAATGGGCCGGCGCCTTTGTGCGGCCGGCGCCGCCATTGGCCGCCGAGTGTGGGAACGGCCGCGGCGCCCGGACCCCAGGCGCCGGGCCGCTGCCCGCGCCTATATAGGGCTGGCGTGCTGGGGTCCAGGTCGCGCCAGTCCGGGACGCCTGGCTCTGTCCGCTCCGCTCCGCTCCGCTCGCTAATCGCCTCCAGAGCTCCAGGCATGGCCCCAAGTACCGTGGCGGTG
>320FP017684 Ttc38_1             :+U  EU:NC; range  -249 to    50.
CCGGTTATACCCTCCCATTCTCTTTACCCCCACCCATTCCTCCTCCCCTTCCTCCCACACCCACACCTACACCCACACCTCCCACATCCACCAGGGAACCTGTGGGTCGGAGAGATCTGACCCTGAGATGAGCTGCGCATGTGCGTCCCAAGCCACCAATGAGAGATCCGGATAGCGCGGCCGCCCTCGCTTCGCCCCGCTCCGCCCCCTTCCGCAATCAATAACACCCTCACTTCCCCAGACCCTCTCAGAGACTCCAAAAGCTTTGACCGGTGCTGTCACTCTGCAGACCAAAGCTAT
>321FP019440 Plin3_2             :+U  EU:NC; range  -249 to    50.
CTACCTAGAACCCCCCAGTAAGGGGGCTGGGGTGTGGCCAGAAGTGCAGCTTTGTTGAGTGTGCCTGAGGAACTGGGTTGGCACTTCTCCAGCACCACAGGGTCAGTCAGCAGTTGGGGCGGAGCTAGGGTGAGCTAGGCCCCACCTTGGACCTTGCTGACGGGGCCCTGAGAGGGCTGAAGGTTCACAGATCAACTGTGCTGCTTCCTGTGTTCCTGGCTTTCCCTGGAGAGAGGGGTAGGGCTGGTTGTCACTTGACTGTCTTCTGCCCACAGCAACTGCTGCTGAGACCATGTCTAG
>322FP011411 Rfx7_1              :+U  EU:NC; range  -249 to    50.
CCACTCCCTGCCGCCGTCACGCGAGCCCGCTCCCCGCCCCCAACACGCCCCCCCAACCCCCTCGGCCGCCGCAGCCACCCGACCGCTCCCTCGGGGCCCCCGCCGCGGCTTCCTGGGCCCGCGGCCCGTAGCCGCTCCGCTCCGCCCCGCGCGCTCCGCGCCCCCCTGCGGCCCCCGCGCCGCGCCCGCACACGCGCGTCCACGCCCCCCGGCCGCGCGGTAGGTGTTGTGCCGTCTGCGCCGGGCCGCAGTGCGGCTGCGCGCGCTGGGCTGCTCCGGGCTGGCAGGGCAGCAGTGGCC
>323FP013038 Ankrd36_1           :+U  EU:NC; range  -249 to    50.
AGGTTTTCTTGGAGACTAGACTTTAGAGGCCTGTAGATCTATCTAAAGGGAGTTATGTTTCAAGACTGAGTAGGCCTTAAGCATCGGGACCATCTGCCTAGTGGTGCACACGTTTGATGCTTGAAGGCACAGTTGCTCTTGAGCCTCACATGCGTGCTGAGCACTGTTGGCTACGTGCTTTGATTGGTTGCCTGGGGAGTGGGGGGTGGGTCTCTGGAGCACGTGCACACGGTGTTGCTGGGCAACGACAGTCCTGCCAACTGCCTAAGAGGTGGAGGGATGCTAAACCTTGGGGCTCTT
>324FP012766 Csrp2_2             :+U  EU:NC; range  -249 to    50.
TGCATGCATGCATGCATGTATGTATGTATGTATGTATGTATGTATATATGTATACCACAGGTGTGCTTGGTTCCTGAGGAGTCCAGGCGATGATGTAGCTCACTGGAAGTGTAGTTACAGAAGGTTGTGAGCTGCCGTTTGGTGCTAGGAACTGAACCCAGGTCCTCTGGAAGAGGAGCAACTGCTTTTAGCCATGGAGTCACTCAGCCTGCTTATATATCTTTATCATCAAAGAACAAATCCCTATGAAAGAGTCTTCCTTGTAACTCCGTGTCTGTGTGTGTGTGTCTCTGTGTGTGT
>325FP006519 Rilpl1_1            :+U  EU:NC; range  -249 to    50.
GGTGCGAGGGTCCTCCTGCACTATCTGGATCGCAGGGGGAGCCCACCTCCTGACCCCCAGCCCTCGCAGGCAGACTCTGTTGAAGCAGCCAATGGCCGTGCGCGGTGACAGCCGCTGCCTTGGAGGCGGAGCGCGGCTGGAGGAGGTGGAGCAGGGCCGGGGTCTTGGGGACCGGAGCCGGGGAGGCGGGACCGGAGCCGGGGGCGGAGCTTCGGCTTCGCGGGGCTGCGCACCGAGACCCCCGGGGACAGAGACTCGCTCCCCCTCCTCTCCAAACCCACGTCGCCTCGCAGCGTTCCC
>326FP013858 Fam222b_2           :+U  EU:NC; range  -249 to    50.
TCTGAAGACAGTGACAGTGTACTCACATACATAAAATAAACCTTATTTTTCTGTACTTGGGTACTTTTGCTTGCCTGTATGTATATCTCTGAAACATATGTTTGCAGTGCTGTGGAGGTCAGACAGGGCATCAGCTCCCCTGGAGTTGGAGTTACAAATAATTGTGAGCTGCCATGTGAGTGATGGCAACCAAACCCAGTCCTCTGTAAGAGCAGCCACTGATCTCAACCTCTGAGCCAGCTCTCAGCCCCCTTTAAAATACGCACTCACCATGTCATTAAACTGTGAGAGTGTCACCCC
>327FP021025 Gm14634_1           :+U  EU:NC; range  -249 to    50.
TGGGCCGAGAGCGGAAGTCGCCAGGCAGAACGGAAGGGGAACCCGCGGGAGGCCCTTTCCAAAGGCAACCTGCGACCGTTCCCCGCGCTGTGCTGTTCTGGGGGACAGGAGGAGGGGGTGCGTGGGAGAGGGGCGGAGCCAGGAGGTGCGTGGGCGGGAAAGCGGAAAGGGGGGTGGGCGCAAGGCGCCGGAAGCCGCGCCGCCAGTCCAGCGGCCGCGTCACAGTAACGTCAGTGGTCCCTAAGCGCTCTTTTTCCCCGCCTAGGCGACCGCAGCGGGACGGTGAACGGAGAAGGGTTG
>328FP006883 Stard13_1           :+U  EU:NC; range  -249 to    50.
CTGTGTCCCTCTCCTCTTTCAGCTCTGGGGTTGGGGGGCTTAGTCAGCCCCAGGCGCTTCCAATTCTCTATCAGCTTTAAGCGCAGCTTGAAGGAACTCCTCAGCTGCTGGTACAGCCTCGCGGTCGCGTTCGGCCGGGACACGCCCAATACTTTCTCCTTGTCCTATGATTGGCTCACGAGGTCACATGAGAGCCCCGAAGGGTTGGAATTCTGACTTGTGGCTTTTGGCACTCCTTTTTCTTTTTTAAAAATCGCTGGGTCTGTGGCTCTCTCCTGGGGCTCCATTGACTGAGGCTGG
>329FP001343 Hsd11b1_2           :+U  EU:NC; range  -249 to    50.
CCTTTGGGGAGCCCAATGGTTATGGCTGGATTGGCTACCCCTGGCAGGCGTCTCCCTGCTGCAGGCTGGGTCCTCAGAAAAGGCATCTTCCTAGTCCTAGGTTTCACATACATTGTATCAGGTGGCAGACCAGCTGGTTTCAGTCTTGAATCAGGTCTTTTGGCTCCTCCCAGAAACCAACCAACTTGTGAGCAGGAAATCCTGCCCCTCCCCAAAGAGTGAGAAACCACAGAGGAAAAGAGATGAGACAGAAGGATAGAGAGGAGGAGAGAGAGAGAAGAGAAGCAACCAGAGATAGGC
>330FP015407 Ankrd9_1            :+U  EU:NC; range  -249 to    50.
TCACCACCCCTCCCCACCCCGCCACCTCGGGGCCCTCAAGTTTCTCCGAAGTTTTCCGCGGGTCCCTCTGAGAGTCCCGCCCCCTGGCCCGTGACGCAACAATGGTGCAGCGCGACGACCAATGGGTAGCGGCGGGGGCCGGCGGCGTGAGCCAATGGCGGCGGCGGCCCGTCCCGCGGTCCTGCCCGGCCCCGGCCGCACTGCGCCGCCCGCCGCCCTCCCCTCGGCGGCACCAGCACCGGCATCGGGAGACGGTGTCGCGGCGGCTCAGAGTGCAGCGGGCGCTGCCTCCGCTCCCGG
>331FP020476 1810009A15Rik_1     :+U  EU:NC; range  -249 to    50.
CCGCACGCCCGGTCCCCGCCAAGAAAAGGAGGATCTACAAAGTCAGGCCCAGTTCCCAGTAGTTCCCTCGCATATAAAGACAAAATCAAGACTCACGTGAAAACCACCCTTGGAAAGGCCCCGCAACGCGCGGAACAACCTTATATACCCCTGGTGCCCGCCTCCAAGCTGCGATTGGTTCGGAGGCATCAGAGGGCGGGGTCTTTTGCGTGTGGCGGAACCTGTGAGCGGAGCGGAAGTGCGGCTTTTGGAATGAGCCGCGGAGTGTAGCCATGGCACCTCCGGGAGGAAAGATCAATC
>332FP011523 Snx14_1             :+U  EU:NC; range  -249 to    50.
TACATTTCCCAGAGGGCTCCAGGAGCCGCACGCGGCTGCTGTGCAATTAGCTTTCCCACACTCTTCTGCCAGTCTGCATTCTAGGTTTCCCTGGACTTCCGGATAAGGAAAGTGGGTGGCCGCGCCAGAACGTCAGTCCGAGCGCTCCCCAGTCCTCCCGCGGGATGGTGGCGGCGGCCTTGGGGCGGCCTTGCGTGTGGTTGGGGCGTTGGTTGCGCACGCGCGGCGAGGGTTGCGGGGCGGGGCCTTGTGCGGCTGAGTCTAGCTGTGAAGCTGGGTGGTGGGTGGCAATGTGGCTCC
>333FP015031 Trim9_1             :+U  EU:NC; range  -249 to    50.
TTCTTCTCGGCTTGCGCCAGCCCCCTCCTAAAATCCCGCAGCAGCCAGCAGGCGATGCCGGGGCTCCAGCTCCGACTCATAGAGCCCTCAGCGACCTGCAGAGGAGAGGAGACGGACAAGGCGGGAGGCCAATAAGAAAGCAGCTCTCACGGCCACCGTCCGATGAGCCTCCGCTCCCTGGCGGGGCGGGGCTAGCAGTGGGAAGGGGGCGGACCCGGGCTGGCGCGCAGCGCGGAGGCTCGGTGGCTCACAGAGAGAGCGCATCCTGGGGAGTCGGCGCCTAGGCGACCGGGGAAGGCG
>334FP003927 Sass6_2             :+U  EU:NC; range  -249 to    50.
TGAGATTATTTAATGCATACAAAGAGCTTAAGATAGTAACTAGTATATGTTAATGATTCCCTACATCGTAGTTATTATTAGTAGTAAGGTGTGACCACATAAGTAGTATAGTAAAGGCATAGTAGAGGGGAAGGCGGTTGGGGAGACGATAGGGTAATTAGCAGGGAACCCTACCTAGAAGGAAGTGGTGCGAGCTTCCAGGATTGGATAACCACGTGTTCTTAAGTTTCGATTCCTAAACTCTCTCTCAGTCATCACACAAGAACTCCGCTCCTCCTGGTTCCTTGACTTCTCTCTATC
>335FP011079 Arcn1_1             :+U  EU:NC; range  -249 to    50.
AGTGTACTTACATATAATAATAAATAAATCTTTAAAAAAAAAAAAAAAAAAAAAAAAAAAAGAAGCAGCACCAAATAAACGCAGGCGAAGAGAAAGAAAGGACAGAGGAATGACGCTCCACAATTCTAGCCAAACCTGCAAATCCTGGGCTAACAGGGGTCTGAGTTTCCTGGCTTCGGAGCTTACTGGCCCCGCCCCCCGCCCTTTGACCCGCGCCGTTTCCGGTTGGAGACGTGGCTTGGGGCCGCCATCTTGGCAAGAGGCGAAGCGGCGGAGGCTCCTGTCAGGGGCGGCAGGTCC
>336FP015818 Nop16_1             :+U  EU:NC; range  -249 to    50.
GGGGGCTTGGACGGATCAAAAGGCGCCTCTGGACTCACAGGACCGGGAGCCGCCATACCCACCAGCACAGAAATAGGTAGGACACAAATCCGGACACCGGACCCCGCCTTCTGATGAGGTCACTACGGGGCGGGGAAATAGCTTGCTGAGTGTAGCACGCAGGCGCCATTGCCCGTTGCTTTCTGGGAGTTGTAGTAAGTGAATGTGGAGGCACTAACTACTAAAACTACATTTCCCAAGAATCCTTGCGCGCACGGGTGGACGGAGACTATTAACACGCGGCTCTGAGAGCGTGGTTCT
>337FP007688 Plxnd1_2            :+U  EU:NC; range  -249 to    50.
TAGAGCGAGGAGAAAGAGAGGAAGGATAACAAACAAGCGAGAGGAAGACATTCCAGGAGCTGGCCAGGAACCAGGAAAGAGGCAGGCAACTTGCGACTGCCCGGGTATCGGCCACCAGTGACCTCGGACCGCGGGGCGTGGCCCAGAGGCGTGGCCGGGGGCGTGGCCCGGGGCGAAAGGGCGTGGGCCAAGCTGCTGGGGCGGGGAGATGGGCTGTGGGCGTGGTCTCCACGGAGCCGCCCCCGGGCTGAGCGCCTCGCCAGAGTCGGGCCGGGGCGCCGGGGCCGGGGGCGGCAGGCG
>338FP007841 Dyrk4_1             :+U  EU:NC; range  -249 to    50.
CTGTCCAGCCAACTTTAATCTCAGGGTCCTGGGATTTCACTCATACCTTGGGTGATCCATGAATTGGAGAGAGAAAACGAGGTTGGGGAGAGATGTATTCTTTTGGCCTATGCGAAAGATGGTTTGGGCCTTAAGTGGGGTAAGCCTATTCAGCTCAGAGTCACAAAAAGGGCCTGAGCGGTTTCTACAGCAACGCTAGGAGGGTGTGGCCCCTCTGCGCCTGGTTGAGGGTTCCTCCTAAACCTCTGCAGGGATCCCTGTCTGTGACAGCCGGATGCAGCTCCTCCGACTTCCTGCCCT
>339FP014495 D11Wsu47e_1         :+U  EU:NC; range  -249 to    50.
AGGGAAGACTGACCGGGAACTTCCAGGACCCCCGTTTAGGTGTCCGGGGCAGCCGCCTGTTCAAAAACAAAACAGGACACGACGTAAAAGTCAAGCCAGATTTTAGATAAATTACATTATTTGACGATCATTGATACTTGTCTCTGCGTTAAGCCTCTCTAAGGTGAAAATTTTAAAAAGAACCAGACGAGCTCCATCAGGCACAGACGCGGACGGCCACAGGCTCAGGGGTCCTCTGGTTGGGAAGGTGTTGGTGGGCTCCGGGTTCTAAGAGTGTGCGGCGTGGAACTTCGCGTCTCC
>340FP015994 Irx2_1              :+U  EU:NC; range  -249 to    50.
GGAGTGGAGAGAGGCCGCTGCGCGACAAAAGCCTGCACGTCCCTCCCTCCAGCCTCTGGCTGCCACTCCTCCGCCTTCCCCTCCACTTCCCACCCCTCCGCTCTCTGCCCCTCCCCCGGCCTCAGCGGGGCCTCGGCGGCGGGCGGAGCAGGGGAGGGGCGGGCACCAGAATATGCAGATGAGAGTGTGACGGACAGCTCGGCGTTCCAATGTCCCTCGGAAACTCGAGCGCTCCTTCCTCAACTCCTCACTCCTGACTGCAGACTCCCCCAAATCCCGACCGCCGGCCTGGCGCGCGGC
>341FP013408 Tnip1_1             :+U  EU:NC; range  -249 to    50.
GTCCTGCAGCTGGGAACTAAAACAGAGCCGCTTGCTTCGCTGCGGACGCTTAGTGCTGTCCCGCTGGGAGGTCCTCACCTTGCCCGGAGGACCCCTACGTTTGAGCCCTCAGTCGCTCCACCCAGAGGAGCCACTGCGGCTGTTTACCTCGCAGACCCCGCCCCGGCGCCCAGCGCGCAACGCCATTGGACAGACCGTACATCGGTCTCCGGGGACTTTCCCAGGGGCGTGGCGTGGCCCTGGCATTTCCTGGTACCGACCGGAGCTTAGATTCTGCGAGTCTGGCCCCGGCCCCGAAGC
>342FP008107 Ube2s_1             :+U  EU:NC; range  -249 to    50.
TTCTCTCTGCTCTAGGTTTTTAGCCGCTTGGTTCTCCCAGGTCAACTCCTCAGCCGGCGTGAGCCCTCATTGTGATAGCACTCCTCACAAACTGGGTTCGAACTTCTGCTACTATTCTGACAAGAACAGAGAAAAGAGCGTTGACCGCCCAGCAACGTGCGCGTTGACGTACGCGGTCGAGACGTGCCGTGAGGGGGCGGGGCCTGCGAGTAGCTATAAAAGTGCGGTGTTGGGCGCGCGGCCGGTTCTACCGAGGAGCAGACGTAACGTTGTGAGCGTTTCGTAGCGGACGTCGGAATT
>343FP015573 Trim27_1            :+U  EU:NC; range  -249 to    50.
CTCAGCAGAAGACTACGGGCCCACAGACGCTTGGAGTGACCCGACGCCACTGCCAGGGGACACTCTGCTCCCACTGCACGCGACAGCCACGACCGACTCCCGGGCTGGGTGCCGGGGACCCAGGACTGTGCAGAGGAAACCCGCTTTCCCGCCCCGAGAGAGCAGAGCGGCGCGGGAAGCCAGGCCCCGCCCCCGGCCCACCTCTTCCGCTCGGCCCTGAGGAGTCTGCGCGGCCGCGGGACCCCTTCCGACGCGGCCACGTTGCCCGGTGAGCCAGCCCGCGGCGCCCGGTTCCCGACT
>344FP016317 3830406C13Rik_1     :+U  EU:NC; range  -249 to    50.
TTACAGGGAGGAAGCCAACTGTACTCCCCGAAGACTTTATAACATATGCAGAGACCACTTTTTAAAAGCTTGAGCTATCACCACATCTTCTTCCAGGTTTCTAAGGCCCCTTTTGGGGAATCTTCCACAGTCTCATCTCCCTGAGGTGCTCGAACCCGCGCCAGAGCCAAGCCAAGCCAAGTAGCTGGGACTCTGACTGACGTCAGGAGCGTAAAGTACGCAAACATGGCTGCCTGACCACGCCCAGGTCTTGCGCAGGCGTCGTCCATGGCGCGTTCCCGGAAGAGCTCAGAGGTGGGC
>345FP008820 Herc2_1             :+U  EU:NC; range  -249 to    50.
CAAGCCAGCGTGCGTGCGCACAAGTCCCACCTCCCGGCGTCTGCGGTTGGCTCTCGCTGAGCGGGTGAGTCTCAAGAAGGAAGCTGAGTCGTGCTGAAGGAAGCGGAAGTTGGGGGAGGGGCGTGCGACGCTGCTCGTCCATTGGCTGAAGCCGTCTCTCACCCTTGCGCTATTGGGCGGGCGCAGCCATGCGTCAGCGTGCGCTTCGGGCCGCAGACTGGATCGCGAGCGCCGGCCGGCTCCTGCAGGGAGTGTTCCCTCAGCCGGCTGGCGGAGCAGGCGGCGCCAGGGCTGGCCGAG
>346FP020223 Atp9b_2             :+U  EU:NC; range  -249 to    50.
TCAAAAGATGGCCTAGTCGGCCATCACTCGAAAGAGAGGCCCATTGGACACGCAAACTTTATATGCCCCAGTACAGGGGAACGCCAGGGCCATAAAAGGGGAGTGGGTGGGTAGGGGAGAGGGGGTGGGTGGCTATGGGGGACTTTTGGTATAGCATTGCAAATGTAAATGAGCTAAATACCTAATAAAAAATGGAAAAAAAAACTTCTATGGATGTTTTTTCATTTAAATTTTAGTTTCTGTTGGAGAAACAGTAAAGGAGAAATTCCTTGTCACTGGATGGATAAATACTTAGGTTTT
>347FP018324 Cd86_1              :+U  EU:NC; range  -249 to    50.
GTCCCACCCCCCCTCCCCAAAGAAACTCCCTATCCCATCCCCCTCCCCCTGCTTCTATGCGGGTGTTCCTCCACCTACCCACCCACTCCTGCCTGCCCCCTGAATTGTTTAAAAAACAAACAAAACCCTCAAGACTGAAACCGAACTCGAATAATCTACAAAGCAAAGAAAGGGTTAAAGATATCTTCCTCAAGTCTAAGAAAAGAGGAACAACCCTTAAGAAAAAGTCAACCACCAGGGTACACAGTCATTGCTGAGGAAGAAAGAGGAGCAAGCAGACGCGTAAGAGTGGCTCCTGTA
>348FP012384 Ggt5_2              :+U  EU:NC; range  -249 to    50.
GGTTGTGCCTGGAGACTGTGTAACTGTGGTGGGGGTGTGAAGAGGGACACGCGAGTGCCGGCTGTGCTTGCGGTGGGGTAAAGGCCATGTGTGGTTTGGCTTCCTACAACAGTCCCAGGGCCCTTGCACAGAATGGTGTATGTGTGTCCATAGGGAAGATGGGGACTCTGGACAGCATTGCAAAGATGGTGTGAGTCTATTATTGAAGATCGGCTATACAGTGCTGGTTGGAAAGGCAGACTGGATGAGACCTGTGACTTTGTGCCTGCTGGTTCTGACCAAGACTGGACCTTTTTCAGA
>349FP017273 Rad21_1             :+U  EU:NC; range  -249 to    50.
CTGCATTTGCCAACTCTGACGCTCCGCAAACCTCTTCAAGGAACCCTTTGCGCCTGCTCCGTGGCCAATAGGTGGCTGGTCCAGAGACAAGGAAGTGGTCAGCGCGCCTGCGCCGCCCCTTCTGTGGGTGGGGGGCGGCTCCGGCGGGTTGCGCAGGCGCACACGTACCTTTTTGACCGTAAACATCCTGCCGATTTGAACCGAGGATTTGGGCGGCCGGAAGAGCCGCGCCGTAACGGCCGCCATCTTGTTTGTTTGAGTGAATCGGAAAAGGAGGCGGCGGCCGTGGCGGTGGCGGGA
>350FP004300 Ddx58_2             :+U  EU:NC; range  -249 to    50.
TAAGCTCAATGGGGGCACTCTTGGGGGCTCGGAGGTGCGCAGGAGAATAGGAAATCAGGAAAACGGGGCTGGAGTATGGTATTTGCCGAAACCAGAAGGCTGCCAGACCTGCCACAGTAGAGGCACCAGGAAAGCTGACTGAGACGCTGGCTTAGACTAGACCAGGAGAGACACTAGAATCAGAAGCAGTTCCGAGGTCAGAGGCTTCTGACCGCCTGCTGTGATTTGGGCCACGTGAGCTTGGAGCCTGTGGCTTTAAAGGACTTACCCAGGATGGAGCAGCTTCGGGAAATGGCTGCA
>351FP005162 Ubxn11_1            :+U  EU:NC; range  -249 to    50.
AAGATCAAATAGCACAATATTGACAACGTCGGGTTCAACATCTTCAGGTCTAGAGGCTTCTAGGGACCAATCTCTTGAACTCAAGACCCGGCCTCAAGAACGCCCTCTGACCTCTTAGAGCGGTGCATTCTGGGATTTGAAGTCTCACGTGCAACCCTATGCCCGTCTTCACTGCCCTCTGGTTCGTTAGAGAGCCTCTCGGAATTAGCCAATGAGAAGTGCTCGGGTCCTGGTCGCCTGGGAAACCCCGAGACAACAAGATGGCGGCGCCGCGGGACGGCTCGCTGGCCCCGTGGTGAG
>352FP010259 Il15_2              :+U  EU:NC; range  -249 to    50.
CGTTTCCTCCCGGTACAGTCTCTGTCCAGATCTCCTCCGGGCTTCTATGGGGAAGCCAAACTGCCTCCCTGCAAGGCCAGTTGCTGTAGATGCAAGCAACCTGTGAACTCAGGCCAACTCCTTGAAACTTCACAGAGGCAAAGGCATTCCAGGACACACAGAGGCTGTGGCCAACTGCCCAGGGGGAGGAGACTGCTCTCTGCTCTCAGTTGCCCTTCAGGTTCTGCGCCCTGGGGACCTGGCAGTGGCAGAATCATGTGGGCACCTGGTAAGGTGGCCGGGACCATGTGTTCCTCCCGC
>353FP006572 Rabgef1_2           :+U  EU:NC; range  -249 to    50.
TGTCAGTGTCCTTTAGATATTTTGGATTTAACCTTTTCTATGGAGGTTGGAAAGGTCTTCTCCCATTCTGTAGGCGGCCTCTTTACTCAGTTGATTGCTTTGTTTGTTGTGCAGAAGTTTGCTGTTGTGCCCTTTGTCTGTTTTTGTTGCTTCTGTTACCTGTGCTTTTGGCGTATTGAAGAAGTCCTTGCCAGTGTTAGGAGGCTTTTCTTCTAGGAGTTTAAAGCTTCATGCTTAGGTCTTTAATCCAGTATTAGTCTCTTAAGGTGCTCTGTGAATTTCAGACCTCAGATGAAGTCG
>354FP009430 Pagr1a_1            :+U  EU:NC; range  -249 to    50.
TCAGTTGGTCCCTGTGTTTGCAGAGTCAAGGTACTGCTTTCTGGCAGGCCCTACTGAACGGAATACGCATGCGCTGCCGCAGTGGCCATCTTTAGTATGGGCCGAGGTTAATGAGTCCTAAGGGCCAAATTGCGCATGCGCAAGTCTTCTCTTTCCTCTTCCAAGTAGCTTTGACTACCGCGGAGCCTCCGCGCGCCATTTCTCTGCGCCTGCGTACTGAGATGCTGCGCAGCCTGGGAGGCGGGTTTTAGCTCCAGGTTTGTACCGCTGCTGAGTAGACGCGAACTAGGTTTGCCCGGT
>355FP002329 Ndufaf1_1           :+U  EU:NC; range  -249 to    50.
CAAGAAGCTGAGCGAAGAGCTGGCTCACAAATGACAGGACATTTCAGAAAGCGACCCCGCTGGGGAATTTTGAGGACCTGAAGCCTCCGGTTGTCTTACGCTTTAGGATACTTTCCGTTACTCTTGAACTATCTGAAGCTCTTGTTTACTGTACACCTAGTTTGATGTCGGACAGGAAAAGTAGCGGGACCACAACCGGAAGCGTGGCGAACCGGGCGAGAAAAGTAGAAGGACTATTCGGGGGAAGCCGAATGTGGGGTCTGAGAAGGTGAGCGGAACCTTCTCATAGGTGGGAACTGC
>356FP009158 Art5_2              :+U  EU:NC; range  -249 to    50.
GCACTTCAGCTCCAGTCAGCCGCAAAGAACCATAGCCCTGGGCCGGGCCGCTCTCTGTCTCAACTTCTTCCAGGTGGGTTCCCATCCCTGCCCCGCCCAGCCCCGCCCCTCTTGCGGCAGAGTCATATAAGTGGCCCACCTATACCATCGCAAAGAAGTCCTGGAGACCCTGGGTGTGGGGCCATCTTGTAGTCATAGACTAGGGCTGACATGGGGACAATAAAGTCTGAAGCCACATCCATCCTTAAACTCATCCTCAGCTTCACCCCTCATCCCTCCTGAGTTCCAGTCCTTGACTAA
>357FP001106 Fcgr2b_1            :+U  EU:NC; range  -249 to    50.
AGTTTTCCCTCTCTGTACCAGACGTCCAGGTCAGCTACGGCTCCAGCAGAACATGAAGGGAGTTGTTTCTCAGTGTCTAAAAAATTTTCTGTGATTTGAGCTGAATCCAGTTTATTCTGGTAAGTCCTGAGTCTTCTAATAGAGAACGGATGAAAGGAAAGAGGGTGGAAGGGGAGGAGCCCAGGATTAAACAGACCGTTTCTTTTCACTTCCCCATTTGGACTTCACAATTTTGTCTGTTCTCTGGGTACTATCTGCCAAGCCGGGAGGGAAGCCTGTGCCTGCAGCTGACTCGCTCCA
>358FP012496 Stk11_1             :+U  EU:NC; range  -249 to    50.
TGCTTACTCCCATTGACGGGCGTCTCAGACAACCAATGAGAATTTAGATCACGCCTTCTCAGATGGAACCCGAACTGTCCAATGTCAGCTCGGGCGCCCACCTAGATCCAAATAGCCCAATCCTCGTTGGCGATTGAGGCGGGTCCGAAAGGTGGGGCCTAAAGCTACAGCCAACTGCCGCGCACGTCGGCTCCGCGAGGGGGCGTGTCCACCGTTGCGACGTGCGACGACGGCGCGGCGCAGGGCGGTAAACAAGATGGCGGCGGCGTGTCGGTCTAGGAAAGGGGAGGCGGCTCACGG
>359FP018548 Cryzl1_2            :+U  EU:NC; range  -249 to    50.
AGGATACATTCAACTAAATTGAAGGTTTTGCAGAAAGAGCGTGGGCACGAAAGGCGAAAGACACAAAGACTGAAGAAAGATGGTAGGGGTTACGGTTGGAATGAGGAAGGGTGTGGCCTTTTACTCTAATTTGCATAAAACGGAACCCATCTTGGCAACGCCCAACTTCTCCCATTTATTGGTGGTCCCTGGGGCGGCGACTCGTCTCTCTACGGGAAGCAGCATGCTGGGAGATGTAGTTCCGGGTTCAGTTGCCATGGCGTTCGTCACAGCCTCCCCCAGATCGGTCATCCTGCGGTA
>360FP017240 Rims2_1             :+U  EU:NC; range  -249 to    50.
TCGAAGAGATACATTCTGTGGCTGGAGTCATTCATTTTCCAAAGGAGAAAGAGGCTGGGAAAATGCATAATTTCTCTTCTTTTCCAGTAGCAACATTGAGAAGATACCTTGTCCCATTTTTATTACTTGTGAGATTTTTATTGCTGGCAGCCAGATGTGCAGAAAGTCCTGACGACAGCATATATTCATTGCGTGTTTTTAATAGGCTTAGAGAGATATGGGTAGAGTGCTTGAAAGCAGCCCAGCCTCACACTTCAGCGGGGAATGCCCAGAAAGCTCACTGCTGTTTAGAATTCTTGC
>361FP002270 C130080G10Rik_1     :+U  EU:NC; range  -249 to    50.
ACACAGGTCACTAGCTTGCCCTGGGGTGCCCTGTATTCTTGGTTCTTGACTAGTGCTTGGACTTCTAATGCTGTGCTTTTCCTTCAGTTCACACCAGTTAAAAATAGAAAACTGGGCACCGGCATCTCTGTCTAGAGTGGGCTTGGATTGATATGCTGAGCAGGACTGCTGATTAGATACTTCAGGGGCCGGGCAGTGCTGGGTCCTCCCCTCAGAGCTTCTCAACCATGTTTGGGATGGTCTAGGGATGAAACTGCTGGACAGCTGAGCCATGGAGACTGGGGAGAGGCCTGCCTGGCT
>362FP000171 2010300C02Rik_1     :+U  EU:NC; range  -249 to    50.
GCAGGAGCCGCGATCGTGAGCGTCCTCGTCCTGGCGGTGGTCCCCCAGCCCTCGGACCTCGCGCAGGCAGGAGCCAGCCAAGCTCCCAGCTCTGCAGCGCCGCCACGTGGGGTGGCCAGGGTCCCGCGTGCCCGGCGGGAGCGGCGCGGGGGAGGCGCGCGGGCCTGGGCGGCGCGGAGCAGAGCTGAGCAGAGCGGAACAGCCGCGTCCGCCCCCGCCGGGCCGCGCGCAGCCGAGTCGGGAGCCGGGAGCGCGCGCCCAGCGCAGGGCCAGCGCGGCCGCCCGAGGGTCGCGCCCGCG
>363FP021564 Armcx1_1            :+U  EU:NC; range  -249 to    50.
TGTGGTATCTCTGTTGTTAACCATAGAAAGGCAAATTCCAACCACAAAAGAAGCTCCTTGCGGTTTGGGGATTAACAAAGAGGAAAAAGAATGGCAGGACCTGGTGTGGCGGGGAAGGCAGGGGAAAGGCTGCCTCCTGCTGCAGTGTTGATGGGAGTGGCAGTTGGAATCCTGATCTCACTGGTGACGTGCCCCTCACGTGAGCCGAAGCCTACGTGTGCAGACCTCCTCCTAATTCTGGTCTACCTTAGTGTTTGCTCTCTCTGTTATTGTTGAGAGCAGGCAGGCCTGCTGCGGAAG
>364FP011097 Tmprss13_1          :+U  EU:NC; range  -249 to    50.
TGGCAGTTTCAAGAGCCCAGGTATTAGCTGAGTAACTGGGATGGGGCTGAAGGACAGGTCTGGCGAGTTCTGGGTTGTTTATACCTGAGTTACCTCACACGTCCCACCGACTTCCCCGCCCCATCTGCTGAGGGCCGGCCCTCGGCCCTCAGCCTCCTTTTCCCCACACGCTGGGGGACTGGGGGCCAACATGGATCTTACCCTCGACATCAGCTGAGCCTGGAAGAAGCATTCTCTTACACCATGGACAGAGGCAGCCACCGGGTGAGTGCGCCGCGGTCTCCTGGGCTTTCCCAGGCA
>365FP017901 Zfp740_2            :+U  EU:NC; range  -249 to    50.
TCACCCCTTTTCGGAGGGCCCCCCCTCCTGTCCCGGCTCCGGAGCCCGGAAGTGGATGTGGCCGCTTGGCAAAGAGGGGGAGGGGGACGGAGAAGTGCTTCCGGGGAAACGGGCCCCGGGTTGGTGTTTGTAAACTTGCCTCGGTCCCGACGCGGGGAGCGGCGGCCGCGGGCTTGGCACGGGGTGCCTGGGGCCTGGAGGGGGCGCCGCGCGGCGGAGGAGACGGCGGGAGGCCGCGCCAGGCAGGTAGGCGCGCGCCGCGGGGAGGCAGCGTCGAGCGGGCGGGCGAGCGGGCGGACA
>366FP006841 Flt3_1              :+U  EU:NC; range  -249 to    50.
CCCCAGCCGAACCGCACCCAGTCTCCCCTGCCGCAGTCCCGGTGCCAGGAGCGCAGGCTGGGGACCACGGCGGGCACGTGGGATCGGCTGCAGCACTGCGCCAGTTCAGCCCGCCTAGCAGCGAGCGGCCGCGGCCTCTGGAGAGAGGTTCCTCCCCCTCTGCTCTGCACCAGTCCGAGGGAATCTGTGGTCAGTGACGCGCATCCTTCAGCGAGCCACCTGCAGCCCGGGGCGCGCCGCTGGGACCGCATCACAGGCTGGGCCGGCGGCCTGGCTACCGCGCGCTCCGGAGGCCATGCG
>367FP016859 Adam2_1             :+U  EU:NC; range  -249 to    50.
GTGTATGTGAACCTTTCTGCTACTCGGCTTTTTCATGAATTCTGATTCTCCGGAGTGAGTTTTGCTTCCTCAACTGCCTGTCCTCCCTTTTCCCTTCTTTGGTCTCAGATTTCAAACCCCAGCAAGTCCTTCAAACCTTTCACAGTTTCAAAGCTTTCACCGAGCAGCACAAACGCTTCCCGGCACACAGCTGCGCTGCCCACAGCCCCCACCTCGCGCCCCCAACTGCCCTGTAGAGGGCCAACTGCCATTCCCCGGGGCGGGGTCCAGGAGGCCAGGCCATGTGGCTCATCTTGCTTC
>368FP014887 Efcab10_1           :+U  EU:NC; range  -249 to    50.
AGAACTTTCTTTAAATTATATATCTATTTTATACAGGGTTGCACAGGAAATGTGTTAAAAGAGTTGAAAGTGGAGAATCATTACCGAGTGTAGTTCAGCAGAAAACACCCAAGCTCAATATCCATACCTGAGACCTCCTGCCAGGGCAACCCTGAGGGCTGCTCACCCAGAAAATGCTATTTAGGATTCTTAGAACTGCTAACGTTCTTTTCTCATTGATAAATCCTAGGTTCCCATCATTAAAACCTCATTCTGGAACAAACAAGTACAGGAAGCAGGAACCCGGACCAAACAAGCTCA
>369FP000065 Jph1_1              :+U  EU:NC; range  -249 to    50.
CACTGGCCCTCCCAGTCACAGCCCACTCCGCAGACACACACGTGCCCAGAGCTCGCGCGCCAAGCAGCCGGAGGAGAAGCTCGGCTCCGCGGGCTGGGGGCAGGGCCCGGCGGGCGGGCGTGCGGGCGGGCGTGTCATGGGGCCGGGCCTCCGCGCCCAGGGAGGGGACTAGGGGCGGGCGCGGGGCGGTGCCCGGCTCACGTGGGCGGGTGGGAGCAGCTGAAAGTCCGCTCTGGAGACTGGGCTGTCCTCTCGCGCGCGGCGCTGGCCGGGGCGGCGGCGAAGGAGGAGGGAGAGAGG
>370FP016387 Lrmda_2             :+U  EU:NC; range  -249 to    50.
GCTGACACGTCCACGATGGGGACCCCCTTCACCCTTCACTTCAAGTCTGAGTCTGATGAATGCAATAAAGCTCTGGGCATTGGATTCTGGAAGGGGCACCTTTTGGGGAGCGGGGGCCGTAGAGGAACCGGACAGGAACTGGGCAGGAGAGAGGAGTAGTCGCGTGGGGTTCCCACGCTGGGTGCAGCGCCGCGGGCCACCCGCTGCGAGCTGCCCGGAGGTGCAGGTTCACGTGCACCGGGTTGAGCCAGCCAGCGGCGGCAGCGCTGCTGCGCACAGTTCTTGGTGGCCGACCGGAGT
>371FP016700 Zfhx2_1             :+U  EU:NC; range  -249 to    50.
GGAGCAAGCCAGTGCCCAGGGTGAATCAATGGAAACCCACTCACGAAGCCGGGAAAACACTTCAGCCGCAGCCAAATAGCATTGATTATTTTCTTTCACTTCCCTCACCGCCGTGAATTTATTTATTTTTCCATCTCCGTCCCTGACGCCCCGGAGCGAGCGCTGAAGGGAGGGAGGAGGAGGGGCAAAAAAGGAATCAACACATCGGAGAAGTCCCTTCCAAGAGCCGCCCCCTCCCCTCCCCGCCTCGCGCTGCTTGGCGGCCGCGGTTCGACTCCCGTCCCTGCTTCCAGCTGAGGT
>372FP005449 Plekhg5_3           :+U  EU:NC; range  -249 to    50.
CTTAACCTACAAGAGTCGGGGCTCCTGTGTGAGGTGCGACCTGGCCTGGGGCGGCGGCGGGGGAGGTACTAGGAAAGAGGCGGGGCCTAGCTGGGGGAGGGAGAGGGGCGGATACTAAGTACCTGGCCTGGAGTGGCAGCGGCAGCGGTGGGGGAGGTACGGGCTTGAGCGGGGCTAAATAGGAGGAGTGAGTGGGTGGGCCAGGGTGGAGCCAACCCACACTTGTGTACGCCCAGGTTGAGGCTGAGCGCTTGTTCAGCAACATTCCTGAGATCGCCAAGCTACACCGCGGCTTGTGGG
>373FP006261 Fbrsl1_1            :+U  EU:NC; range  -249 to    50.
TCGGGGGGTCGGAATTCTAAAGAGCTGTGCGCAAACGGGTGTGGCCTGTTGCAGGGGCGGAGCAAAGGGAAAGCTTCCCCCCTTTCGGGGGCGGGGCTTAACGTGAAAGGGCGAGGGCCCGCTCAGCGCAGAGCCATTTAGTCCGGAAGGGCGGGGTCAGGGCGGGGCCAGGGTGGGGCGGAGTCGACGGGTCAGCCTCCCCCAGCTGCGCCCGCTTCCTCTGGCACTCCGGCCCGGCGGAAGTGCGTCAGTTGTTATCCGCTCTGGTCGCTGCCACTACTGTGTCTGCCTCACGGTCCC
>374FP003978 Tram1l1_1           :+U  EU:NC; range  -249 to    50.
GGGAAGGTGAGATTCCTAAGAGATCAGTAGAGAGCACTAGGGAACTCGCTGCTGTGTTGCCATGGTGATGATGGCAATGGCAATGACAGTGGCACCAGATTTCCCAGTTCCTGGGAAGCCCCTCCGGCTCCTGTGGGTGGGCGGCGGCGATCGGTGCAGCAAATCCGCGCTCGCACCCGGGCCTGCGGGGCAGGGGCGCGGCGCTCGATTTCCTTTCCTGCCTCCGCAGCCCCTGTGCGCATGCTCGGCCTACGCGGCCCCAGCCTTTGATTGATCGGTCGGCAGCGGCTGCGACCCTGG
>375FP007001 Prrt4_1             :+U  EU:NC; range  -249 to    50.
AAGACTGAGTTCAAGTCTCCGCCAAACTGAGCAATCTTAAGCAATTTGATAAGTTCTGGGGACTTATCTATCTCTAAAATGGGAACACATTTGTTCCCATTGTTGTAAGGGAGAGCAGTAAGTCTTTATCCAGGGTTCAACGGAGTGGATTTTGATTGCTTGGGATACTAACCTATGCCAGACTACTGTTGCATGTGTGCACGTACTTGTGTGCGTGTGAATGTGTGTGTGTGCGCGCGCGCGCCCAGTGCCCTCGCCTGAGGGTGTTTCTCGGGAATGGCGTGCTTGTGGGTGTGTGCG
>376FP005141 Tmem222_1           :+U  EU:NC; range  -249 to    50.
TAAGAAGTGATCAATAAAGAGTGCCTGCACCACGTGCCGGCATGCGGAACCGCGGTTGGTTGTGGGTTCCCGGGGCTCGACTGAGAGCTTCCTGAGGTCCACGGAAATGCTCCGCTACAAACACGGGAAAGAGGCTAAACTAGCCGGGCCCAGAAGGACAAGGCTCCAATTCCCCGGGGGAAGATCGACCGAGAGGACACTCCGCCTCCCGGAAGTGATGACACAGGGGCGAGCGGCGGCGCGGTCGGCCTTCCCGAGCGGGACGCGCGCGGGATGGCGGAAGCGGAAGGGAGTTCTCCG
>377FP003866 Gstm2_1             :+U  EU:NC; range  -249 to    50.
TCCCTAGCTGCACAACTGTTCTCCATGGAAACAGCACGCTAGAGCAAGAAGAGGGAGTTGCTGACACAGGTGCTAGCCCATTCCCATCTTTTATTTCTGACTGCTTAGACTGGTTCCTGAGATTAGCTATATCTTGCCCTGCCCCTGGATCCCTGGCTCCTTCCTTCAACTGGAATGTCTGAAATTTGAGACACTGTAGGCCAATGGTCCAATAGAAAGCCATATCCAGGTCCCGCCTCTTCCTTGCCTAAGACATTATCAGGAAGCTCAGACTAGCAAGGCCCGGGTTGGTCTGCTCTG
>378FP019938 1700086O06Rik_1     :+U  EU:NC; range  -249 to    50.
GCGGGACTTCGCCTTGCAGACGGCCCCTACCTCGCCCCAGGATCCCTGTCAGGCGCCACATGTCGTGGCCAGCACCATAGAGCCTGCAGCCGAGGGATCGAGGCCCAAAGGACGGGACAGGGACCAGAGTGGCCGCTGCGCTGTCCCCAGCGGCCGAGTCCCCAGCCAGCCAATCAGCAAGGAGCCCTGCCGGAAGGATGACGCTCTAGGAAGGAAGTGGCCATCGGATAGGGCGGGCTTGGCGCTGGCGAGGTGAGAGCTCCAAACTTGAAGCGGCGCCACGGCCAAGGTGTCCTCTGT
>379FP016445 Mustn1_2            :+U  EU:NC; range  -249 to    50.
TTTCCAAGCAACAGAAAGGAAGTTTCTCCCCTGCTAATGTGCTGGGATGGAAAATCTATTTCCAGTGGAATCCAGGAGTAGAAGAGAAAGCTAAACAAACTCAGAGCATCCACCCTTGTTCAGGGCCCTCCCTCTCCTCAGAGACTTCCCCTCCCACCCCTGCCACTGGGATGGGTTCTTGCAGTCAGCCTGGGCAGGCTGTCTCACACATTCCAGGGTTCACATTCATAAACACAGTCTGTGAACAACAGTGCCAACACCTCCCACCGTCGAGTAAGCAGCTGTCCCCAGAGATGCGGG
>380FP009699 Tnfrsf26_1          :+U  EU:NC; range  -249 to    50.
TTTTGAAGAACTTCTCTGTAAACTTTCAAAACACTAACAGCTCAATTGAGCAAGGAAGTCAGTCTTTCTTTGGACCGGAAGCAGGGGGTGGTTTTTTTTTGTTTTTGGTTTTTTTTTTTTTTTTTTTTTTTTTGCCTCGCTGGCAAGGCAGCATCTGGACTGCAGCAGGCTAGTCCTCACAACTCCTCAAGCATCTCTCTCGGCTCTGCCTTGTCCTACCTTTTTTTTTTTTTTTTTTTTTTTTTTTATCATGACCAGGCTGCGACTTCTGCTACTGCTGGGGCTGCTTCTGAGGGTGAG
>381FP021235 Tslrn1_1            :+U  EU:NC; range  -249 to    50.
GGGCTGTTTTCCCAGAGGTAGCAGTGTCTATGGTGGCTTGTACTGGATACTGAGCGCCATTTGATAATATGAAAATGATAAGGGTTTTTGTGATTGCAGCGGGCAGACAGTCAGAAAGAAAAGTCTTGTAGTTTAGACTGATTCTTTCCTGACCAATGAGGAGAGAACAGAGGGAGAGTTTTCCAGTCATCCACAGAAATGGGTGGGACTAAAGTCCAGTCTTCCTGGTGAGGAACCAGAGACTGTCCTGTCTCTGTCTGTGAGGAAGACTGAGAAGGGTGAGGATTTGTGTGTCTGTGT
>382FP003297 Naa15_1             :+U  EU:NC; range  -249 to    50.
TCCAGAGAGGAGGCGGCGGCGGCGGAAGCGTCATTGGCGGCCCTCCCAGGCACACGGCACTGGCAGGACCGGCAGAGCCAACTCTGAAATCCGCGGCTCCGCAGGCCGGCCCGGCCTCCGCGTTCCCGGCAGGCTCCGGTGCATCGAGGGTGGGGAAGAGCGGGTCACCGCGCCTGCGCGTTGGGAGGTGTGACCCGGGTGGGAAAGCCCTCCGAGTCCGCCATTTTGGCTGCCTCTGTCGGTCTTTTCAGTTACCACGTGAACCGCCGACGGAGACCCGGGAGGGGGGAGGTGGCGGCG
>383FP018013 Socs1_2             :+U  EU:NC; range  -249 to    50.
CGGCTCCCCCAGGAGGCCCCTCGCTCGAGCGGGGCGCCGTCAGCCCCTCCTCTCCGGCCCTGAGCCCTGATCCTCCGCCCGGGTTCCAGTCCCCGGCGTGGCCAGTAGGCGGCAGCCGCGAGGCGACTAGCCACCAGCGGGGACGGCCGGGAGTCGGGCCCCTCTCCACGCCCCCTTCTCCACGCGCGCGGGGAGGCAGGGCTCCACCGCCAGTCTGGAAGGGTTCCGCATACAGGAACGGCCTACTTCGCAGATGAGCCCACCGAGGCTCAAGCTCCGGGCGGATTCTGCGTGCCGCTC
>384FP006071 Tmprss11d_1         :+U  EU:NC; range  -249 to    50.
TGTGGTCACGGGGTTGTGAGGAAAAAAAAACACCTGCCACCTAGAGTCATGTTTATTCACTACTTACCAGAATAAATGGGATTGTTTCTGGTTTGTAAGGTTTGTAAGGTTTCCCCATCTTTTATTCTGGACCACAAGTCACACTATTGGCTCAAGTTGATTCTTTCAGACTTGTTTTACAAGTTGGGTTCTAATTACATGGGATTTCCTCCTTTGGCTTCAGGTACACAGAGCACGAAAGAGTGATTCAGTTGAGAGGGAATCTCAAAGCAGCTGGACACACAGAAACAAGGACCTCTT
>385FP010661 1700018B08Rik_1     :+U  EU:NC; range  -249 to    50.
ATCGGGACCGGGTAGTCCTACGCGCGCACAGATCCATCCACAGAAAATGGTGAGTGTCTTCGGGCTGGTCTCCATGTCCACCCAGGCGACGAGAGGATATGGAGCTCGAGCCAAATGTCCTCTCTGTCCCACTGCTCCCATGAGCCACCTGCGAGTAGCCAATCAGCTGTCAGCTCAGTGCACACCCGAATACGACAGCTCCCGATTGGCTGATCGAGGGCCAATCAGCAGGTCGAGCGGGAAGCTGTTGAGAAGCAGCGCAACCCTCTGGCTTTAGTGAGGACCTTGGAGGCTCTGGTC
>386FP018289 AK153575_1          :+U  EU:NC; range  -249 to    50.
GGCGAAAGGGGCTATTTTAGGTGGAGAGGTTGGCAGGGTCTCATGGGAGCTGAGTGCCCACTAGATGTGCTATTCAGAGACTTCAAGAGAAACAGGACACTCCAGCCAGTGCAAAAGCCAGGAGTCTAGGGCAGATGGGCTGGGTTTGAGGAGCCGTGTGGCTTAGGGGGCTGGGCATAAAGTGATGTCAGAGGAGACTGGGCCTGACCCTGCAGGGCCTCCCAGGTCCTGGCAGGCAGGGTGAACTTTAACCAACTGCAGCCATAAGAAGTCATGGGGATATCTTAGCCTGAATATGGC
>387FP020590 Trpm3_3             :+U  EU:NC; range  -249 to    50.
TGGGTGGGGCACATTGACTGCAAGAAACTCCTAGAGCAGTGGCTCCACAACCCCAGGCGTGGGCCGTGAACCCCCTGCCTCCCCCTCCCGCGCCTTGAAGGCGGTGGCTGCCGGTGGAAAGCAATTTGGGGTGCATAAGGAAGCGGGCTGGAGCGCAGGTGGCGCTCGCAGCCCCAGCCCCTGTTGAGCCAATCGCGAGCGCAAGCGCAGCCTGCTGGCAGCTTTACGGAGCTCCCGACTCAGGCGGGGAGCCTACTAGGCGAAGGCGGCGCAGGAGAGAGCTGAGCGCAGGCTGCTCTG
>388FP019414 Adgre4_2            :+U  EU:NC; range  -249 to    50.
TGCTAAGCAAGCCTGCTATGATGCTTGGTGTCTCCTTACGATCCAACACTTGAAGCTCTGAATCTAGCCACATGCTAACACCAAGACCTAAAATGATATCGAATTAGAAATTAACTTTTATCTAGTGCCTAATTACTTCTGGTACTTCGACCAAGTCTTGCAGTATGTGACTTCTCTGCATTCCCTAGCCTGCAACCCCCAAATCATATAAGAAAACGAATTCCCTATGCAATTAAGAATTGAGAAGCCTAATTACCTCTAGTATCTAGGCTGTGCTGTGCATTGTGTATATTGATACAT
>389FP006977 Asb15_2             :+U  EU:NC; range  -249 to    50.
TGTGGGTAGAAGGTCTTGCTCTTCCAGCACGGAGCCTCCCTGGAGCTGAGTCAGCAGATCATGTTTTCTGTAAACTCTTTGAGCCAATCAGAACACAGTTAATCTTATTATTCTTCCATGGGCTTGTGTTTCTTTTGATGAGAGTCAATAGAAGTCATGGGTAATTCTTTTCTGCGTGCCAGGGAACACTTGTGTTTCTGCTGCACAAGGTCAGATCTTAATTTAACAACCGACTGAATACTTAATTTTAGATACACTGAGGAACACATTAGCTCCACGGCACTTCCCCTGGTTTAGGAA
>390FP015075 Kcnh5_1             :+U  EU:NC; range  -249 to    50.
GGGGTAGCTCTCCAGAGGCTGTGTCAGAGCCAACCTCCCTCCCCACCCCTCGCGCGCCAAATCCAGCCTGGGGCGCAGGGCCATTCCGGGTGCCAGCTCTGCTCTCATATTCCATCTGGCTTCTGCTCCAAATAGTGGGGTTTCTCAGGGTGTAGAAAGCTCCCGTGTGGAGGCTTCAGGCGCCAGAGCCCGGAGGGGGGCGGTAGCAGCGTCAGGTGGCTGCTCCGCGTCCCCGAGCGCCACCCAGTCACTTCCTACTCGGCGCACAGTCTGGGCTAGAGCAGGAGCCCTCTTGCATCT
>391FP002643 Cst7_1              :+U  EU:NC; range  -249 to    50.
CCGTGTGTGGTGAATGGTAGGAAACTGCCTCCTCCCACCCTGGGAAGGAGAGAGGGTGCTGCGCTCGTGGGTCTCACTTCTCTCCCCCTGCCTCCCCCTGCAAATGATCACAGCTTGGAAACTTCTTTAAAGGAAGTGGTTGCTCTTGTGGCCCCAAGTCCTGAAGATGAAGCGCTTCTGGTTAAAATGATTCAGCAAGAAACCACGCCCCACTGAAGCTACCCCACCATGCCCTGGTCCTGGAGCTGTACTTGCCGAGCACTTGGCCCACTACATGCTCCCTGCATTTCCCCAGCCATG
>392FP000969 Gm5532_1            :+U  EU:NC; range  -249 to    50.
CAAAAATAAAGTTAGAGACCCAAATTCTCAATTTGGAAAATTCTCTCGTGATGTCAGCGCTCAGAGCCCGGGGAGGTGATAATTCCTGAGGCCAAGGTGAACCTGGGCCCTGGCAAAGTTCTCACCCTCGCTGGCTGGGAACTCCGTTTATTTAATGCTCTGGTGATTTGGGGATTCTGTTTTAGGAAAACCTAAAAATAACCTGGTCAAATCTTGCTTTAATTAGTAAGCATCGGGGTTGATTCTGACATTCTCCTAGCCGATCACAAGCTTTTCCACTGTCTTACTTTAGAAGCCGTG
>393FP011720 Gnat1_1             :+U  EU:NC; range  -249 to    50.
TCAATTCTGCCAAATAAATGTATATAGGACAGGAGTGGAAGAGGACTCTCTAGGATCTCATCTGGAGACCTGGAGGGGGGCAGAGGGGTGCCAAGTCAGCAGTTGAAGGATTGGGGCCTTGCCAGCCAGATTAAAATGCTAGGAGACTGAGCTTCACCTGTCCTTGTCTCTGATTGGCCCTCGGGCATCCCTAGCTCCCAAATCCCACCGAGCTACCCCACCAGGACCTGTGCAGGTCTGTGGAGAGCCAGTTGATTGTTGGCTTTGGGGCCAGAAGGTCGTCTGAGGAGGCCGGGGAGG
>394FP006953 Capza2_1            :+U  EU:NC; range  -249 to    50.
CACGCGCACAGCGGCGCTCAGGCCGGCGCTCAGGGGGAGGGAGGCGGAGCTCCGGGGGCGCGTGCGCGGCGGCCTAGGCTGAGGAGGCGGAGCTCCCAGGCGTGTGCGCAGTGGCTCGGCTCCCGGGAGGCGGAGCTCCGGGGCGCGTGCGCGGCGGCCTGGGCGGCGGGGCCCCTCCCTTGGCGGGGGCGCGCGGCGCGGAAGACCGCTCGGAAAGGGGGAAGTCAGGTGGCCGCTGCTGCCACCAGCGCCACGGTCTGTCGCCAGAAGGAAGATGGCGGATCTGGAGGAGCAGTTGTC
>395FP007238 Hoxa9_1             :+U  EU:NC; range  -249 to    50.
AGGCCAGATTTGATCTTTTAATCTTCGTTGGCCACAATTAAAACAAACCAGATCGTGGAGCTGCGCGATCCCTTTGCATAAAAACATATGGCTTTTGCTATAAAAATTATGACTGCAAAACACCGGGCCATTAATAGCGTGCGGAGTGATTTACGCGTTATTGTTCTGCCGGGCGGACACGTGACGCGCGTGGCCAATGGGGGCGCGGGCGCCGGCAACTTATTAGGTGACTGTACTTCACCCCCCCCTGGTGCCACCAAGTTGTTACATGAAATCTGCAGTTTCATAATTTCGGCGGGT
>396FP005657 Kmt2e_1             :+U  EU:NC; range  -249 to    50.
GGCGGATGGATGAATGCACCTGTTGTGGGAAAGACGGAGTGTCTGGCCAGCTCGCGGCCTCTAGCGTGACGTCTCCACGCCTCGGCGGAGAGGCCGCGTCGGGCCGCAGCCCATAACCAAGATGGCGGCGAGTAGCTTCGTCCCCTCCCCCCTGCCCCTGCGGAGCGGGGCGGGCGGGCCCCGTGCGCTTGCCGCCGCCGCCGCCGCCGCTGCCGCCGCCGCCGCCGCCGTCGCCGCCGCCATTTTCCCAGAGCGAGAAGCAGTGACACTGAGCGGGCGCAGGGGGCCGAGTCGGAGATC
>397FP007891 Tmem52b_1           :+U  EU:NC; range  -249 to    50.
GCACCTGGCACTTCTAGTTTTGAAACCCACTACCTACTCTAAAGTAGGGATAACTTTCTAGCTCCTTTAAAATCTCTTAGTCCTGCTGAATGGCTGCAATAAATGACCCAGAACCTGCAGGGTTGATTATCAACACGGTAAGGGGAGAGTTTTAAGGAGTAAGAAGGCAGATGCCAATCACATGGAGAGAGGGTGGAGAGAGATTGGCAGTGACTTTCAGACTTCAGCGGTCATCCAGGAGCCGAGAGTGTGTAACTAGTTTCCTGATGAACACAAGAACACATCTGGTCACTCACAATC
>398FP013958 Ccl9_2              :+U  EU:NC; range  -249 to    50.
TGGCAAGACATATAAGTTTACTTTTATAATCTATATCTGTCGGTCAGCTGTCAATGAGCATAAGCCAGCGTCCTCCAAGCTAACCTCTCATCAGGGGTCTAGAAGGATCCCTCACTCCCACCCTGTGGCCAGAGCTAAAGGAGTGAATGAATTTTATAAAAGGAGAAATCCTTCTGGAAATATTTACTCTCTCTGAATCAATTTGAACTTTGGAAAGCCCCAAGTCACCTTTGCCCTCCACTTCCCACTGCACACTGTTCCCTCTCTTAGAACTAGCATGTTGGGTGTTATGTAGTCAAA
>399FP019188 Flot1_1             :+U  EU:NC; range  -249 to    50.
CAGGAACCAGAGTGGAAGGGCGTGGCCTCGGTTGGGGGCGGAGCTTCCACGCCAATGCTTCGAGCGGGGGGGGGGGGGGGTTGGTTGTTGGTGGGGGGGAGAATGTCTGGCATCCCCCTGGGCTGCCGAGAACTGTAGTGCTGCGGACCCGAGCGGAGCCTGCCGGGAAAGGGGCGGACCGAGGGGTTGGGAGGGGGCGGGGTCGCGTCTGTTGCTGCAACAGGGTGCGGCCGGGTGGGGGGCGCAAGTGCAGCTTCCACTAAGCCGGGTGTCCGAGCAGTCCCCACCCCGTTCTGGGGT
>400FP016046 Mblac2_1            :+U  EU:NC; range  -249 to    50.
CACGCATCTCTCCCGGCCCCTGCAGTAGAACCCCGAGCAGGGCAGCATTGCCCGGTGTCTCCTCCCCGCTTCAGCAGCCTGCGTTACTGCCTTGGTGCTGCGGCTGCAGAAGCTGCGGCAACTGGGGTGCAGCCTGCGCTCTGCGGCTCGGACGGGAGGGCGCGGAACAGGTGATCTGGGCAGTGTCGCAGCGTCCTATCCACGCTCCCTTCCGCATCCCCGCCCCTCGATCGCACCTCCTCCGGAGCTGAGAGTAGCTCCTCCGGCTCTGCAGCAACAGCAGCAGCAGCAGCAGCAGCG
>401FP001260 Brox_2              :+U  EU:NC; range  -249 to    50.
GGTCACCTCCGACATGGCCGGTCCCCGCCCCGGCCCCCTCCCGCCCCTACCCCAGCAAGGCCAGGCTCTAGGGCGCCATCCTCCCCGGGCTTGGCCCTGACATTAACAGGGCCAGGAGGAACCGCTAAGGCCACCACCGCCACCCGCCGAGGAGCCGCCCAAACCCATTTGCCGCCACAGCCAAACTTTGCAGCTCCAAGGCGGCCGCCCCGCCGAGGCCACGCCCCCAAGCCACGCCCCAGTTAGGTTGAGGCCGCCCCAATCCTCGGGGGCCGCCATAGCTACAGTGGCATTCGGCCT
>402FP016970 Lacc1_1             :+U  EU:NC; range  -249 to    50.
CTGGAGTCGCCACGGCCCGCGGGGAGAGGGGACGCTTCTTCCCTTCCCTTCCGGGCGCCTCACGGGACGCGCTCGCCCGCGGCTCTCCGGGCCCCCGCGCCTCAGCGCCCGGGCCTCAGGCGGCCTCCACGGTGACTGCGGGCGCTGACCCGGAACTGCTGAGCGGCGCGGGAATCCCCCGCAAGGGGCTCGGCCTTGCGTCTCCAGGGCGCCACCTCGCGGCCGTGGCGGGAACACCCAAACCCGGGCGCACGCCCGCGGGAGCCCGAGGCCGCCGGGAGGCCCGGGGACGCGGTGAGG
>403FP016255 Isl1_1              :+U  EU:NC; range  -249 to    50.
CGCCCAAGGAGCGACGTGGCCTCGGGAGGCTTAATCCTCTCCTGCGGGCTCGCCGAGCGGGCAGTGGCGCGCGGAGGCGCCGGGGCTGAAATATGATAATCAGAACAGCTGCGCCGCGCGCCCCGCAGCCAATGGGCGCGGCGCTCGCCTGACGTCCCCGCGCGCTGCGTCAGACCAATGGCGATGGAGCTGAGTTGGAGCTGAGAAGTTTGAGTAAGAGATAAGGAAGAGAGGTGCCCCGAGCCGTGCGAGTCCGCCGCTGCTGCTGCGCCTCCGCTCTGCCAACTCCGCCGGCTTAAA
>404FP011136 Ncam1_1             :+U  EU:NC; range  -249 to    50.
GAAGGTTCCCTGTGAAAGAGCCCGGCTCCCTTGGTAACTCCAGGCCGCGTTTTACAGGCAGCCGCATCTGCCTCCCCTGTCTCTTACCTCCTGGATGTTAGGAACTATTTGTGGTCGGCGTGGTGGAAGGACACAGTGAGGCTCTCACCTCCGCCCCCCGCCCGTCGCTCGCATCCCCAGTTCCATCAAAGCCAACCCGGGCCAGCGCAGGGATCTCCGAGTTGCGAGTGTGCTGAGGCTGGGACTGTCACTCATTCTCCGCTCAGCGCGTGAACGCAGCTCGGCAGTGGCTGGCAAGAA
>405FP000947 Shcbp1l_1           :+U  EU:NC; range  -249 to    50.
AATTCAAGGTCATCCTTGGCTACCTAGGGACTTCGTAGCTTGCCTGGCCCTGAAATGTTTCAGGACTTAAGGGTGGATGGGTGGGGACCAACGAGCTCCTAGGTTCTGCCATTAGGCGATTCCAAGGATCAATGGGCGGGGTCAGAGGCAGGACCCCGCCCCTATCCCCGCCTCTGCGCAGCGTGCTCCCACCGCCCCCGCACCTGCCTTCATTTCCCGCCCACGCATGTGCTCGCCCGCGGAGCGCGCACAGGCTGCGTGGTCCCACGAGGGGAAGGCGGCCAACGGCTGCGGCGCGAA
>406FP012979 Patz1_2             :+U  EU:NC; range  -249 to    50.
GGTGTTCACTGACGCCAACCGGCTCCGGCAACATGAGGCCCAGCACGGCGTCACAAGCCTCCAGTTGGGCTATATCGATCTTCCTCCTCCAAGGCTGGGTGAGAATGGGTTACCCATCTCCGAGGACCCCGATGGCCCCAGAAAAAGGAGCCGGACCAGGAAGCAAGTGGCTTGTGAGATCTGTGGCAAGATCTTTCGTGACGTATACCATCTCAACCGGCATAAGCTTTCCCACTCGGGGGAGAAGCCGTACTCGTGCCCGGTGTGTGGTCTGCGGTTCAAGAGAAAAGACCGAATGTC
>407FP018267 Tfrc_1              :+U  EU:NC; range  -249 to    50.
CGGCGGGGGAGGGGTGCGGTGGAGAAAGCGAGCCGCAGCCAATCGCACGCGCTCTCCCGACACCTGCCGCCTTGGCGCCTTTTCTAGGCTACTCCGCGCACGCACTGGCTGCGCGCGCAGTTCGCCTCCAGCGGTCTTGGGGGAGCACCTCGGTAGGTGTACGTGCGGAAGGAAGTGACGTAGATCCAGAGGGCCGGCCGGGGGGTGGGGCCGAGCTATAAGCTTTGGGTGGGAGGCAGCGCTGCCTTCAGAAGGCGTGCGGAGCGCGGGCTGCTGCATTGCGGACTGTAGAGGCGCTTC
>408FP015016 Atp5s_1             :+U  EU:NC; range  -249 to    50.
AGGAAGCCCCCAGCCACGCAGTACCGGGCCAGTCCGCAGACACCGCCTACGTAGCGCAGGGTCGGCCACATGGCCTGCGCCACCTCCCCTCCCTCCACCCCAGCACCCGCAACCTGAACGGACTCTAAGGGTGAAGCGCGCCGCTCTCCAGCCCCGCCCCCAGACGAGAGCCAATGAAACACGCGCGTTTGCCTGACGTGGGCGTGGTCTCCGCTGGCCAATGAGCGAGCGCCGTGGAAGGAAAAGACCGAGGGCGAAGGGCCGGCCAGGCGCAGGGACGCAGCACGCCGTGAGTAAGAG
>409FP020134 Afg3l2_1            :+U  EU:NC; range  -249 to    50.
CATTGGCTACCATCTCTAGCCCCGCCCCTCCACAGTCTTCCAACTCCGCCCTAACCCCGCCACTCCTCCTTTGGCCCCACCCAACCCCGCCCCTCCGGCTCTTTAATAGGCTGGCCACGCCCTTCACTCCGCCCCACTTTCCTTTTGCTCCCGCCTCCAGCCCGGTTACGCGTCCCTCCCCCTCTCCGGACCCGAGGGCGTGGCCGGCCGCCTAGAGGGCACGTCGACGTCCGCACGCTGGGGCGGAGCCTGGCGAGCACGCGTGGAGCGTGGGTTCGCGTTCTGTCGCGGGTCTCCTGC
>410FP007195 Gimap8_1            :+U  EU:NC; range  -249 to    50.
AGGCCAGTCTGTTATAGGCAATCATTCAGTCGTGTTTTTTTTGTTTTTTTTTTTTTTCTACCCAGATGACTCTAGGTCTGTGTTACATTCATAGCTGAAGCTTACTAGGACAAGACCCAAGTAGGCCTTTCTGTTACCATCTTTGTCTGTAGCAGTGTGAATGACTGTGCTCCCACAGCCACATGGTGGCACCCAAGGGCATCTCCAGAAGACCTGTGCCTTTGTGTTCACACCGGCCCCTCCCTAAGCCCCTTCCGTGTTCATCCTATGTGCTCTGAGCTCCTTCTCAGGCTCTACTGA
>411FP021753 Siah1b_2            :+U  EU:NC; range  -249 to    50.
GGGCAAGTCACTTGTGGCTGTTCTCAGGGTCTCCTCAGCGGTCTCCCTGTAGAGCTGCGGTCGAAAGCCGGAGCCGGAGCCGGAGCGAGCCAGAGCCGGATTGAGCCGGAACCGGAGCTACCGGAGGGCGGGACTTCCGGTTTCTGGGCCCAAGACAGAGGGCGGGTCAGGAGTCAAGGTCTCGCGAGGCTGCGGCGTGAGGTAAGGGGGCGTAAGCAAGCTCCTCATAGGCTGGCAGCCTCGTGCCGGGAGCCCGCGCGGAGGTTGAATTCGGTAAGGATGGGCGACTGTGTGTGACCG
>412FP013251 Ccng1_1             :+U  EU:NC; range  -249 to    50.
AGCCTTGGCACTGAACACTCAGTTCCGCAGCTTAAGGAAGGACAGTTCGGAAATGCTCCAATGAGAGAGGCTGCGAGAGTCGGGCGTGGCTCGAAAGGGGAGGAGAATTGAAGTCTGGACAACGGGAAGTGTGCGCTGATTGGCCGAGCTTCCTCAGAGACCATCCATCAAAAGAACCACACCAATCAGCGACGTAGATGCGTCCCAGCTAGAGAGCCAGGTCTCCAGCTTGTTCCCCCACTGCCCGGCGCAGTCCTTCGCTGCGCGCTGACCCCGAGGAAGGCAGTACTTGGTCAGGGC
>413FP013995 Brip1os_1           :+U  EU:NC; range  -249 to    50.
GTTCCGACGCTGCCAGGTACCAAGGTACAGCCACTCCTCCCTCTCCAGGCTGCACTCCGCAGCGCCACACAGATGAATTCGCGCCTCCCGCCCCTCGGTTCCCAGTCAGCCAATCACACAGCCAGACCGGAAAAGGAAACAGCCAATCATCGTACGAGGCCAACGCTATACCGCCCAATGGGAGCCCGCGAAGTAAAATCAACCCTCGAGTACTTGGCGGGACCGGAAGACGAGCACCGCCCCTCCCCCAAACCCCACCCCGCGAAAAAGACTGGGACAAGTTCCGCACATTTGCTTGAA
>414FP008048 Bicd1_1             :+U  EU:NC; range  -249 to    50.
GTAGTCTCCCATCATTCCTCAGCTAGTTCTGGGTCCCTCTGCCCTCATCCCTCTTCAGCAGTCGGCTGTGCTGCGCTGCGAGGCTCGGTGGGGTTTTGGATTTGCTCCTCCCCTTCCCTACCTCCCTGCATTCTGAGTGGCTGAGAGGAAGAGGACCAGTTGGAGTCCGCATCTGTGTGCACTGGCTGCCGCAGGGCCCAGCAAGCAGGTGGAGCTCAGCCTCCCACGGAGCATTGGGCGGTGGACCGCAGTGACGCGGCCTGAGACATGGCGGCCACGCGCCTCTGAGGCCGCAGAACC
>415FP017691 Tbc1d22a_1          :+U  EU:NC; range  -249 to    50.
CGCACGCGGCTCCGGAGTTCATGGCCGGGGATCAGAGGCCGGGATCCAGAGACCTCAGTCCGTGCCGCTCGACCCGAGCGCTCTCAGCGCCGCCAGAACATACGCAGCTCGCAGACTCCGCTTTCCTCCCTGCGCTACAGCCACGCACATATCCCAGCGTCGCCTTCTCATGGCGTCAAGCACTGCCCGAAACGAAGGCGGGACTTCCGGAATCGCCGAGTCACAACTTCCGGACGGAGGCGGAAGCGCCTCTCGGCTCTACGCTTCGGAGTCCTGGTGTCTCTGAGGGGGCCGCCGGGG
>416FP017856 Dip2b_1             :+U  EU:NC; range  -249 to    50.
GCTCTCCCGAGTGAGAGGGACTGGAAGAAGTAAGGGCAACGTCCCGGAGTCCTCTTGCTTGAGAGTTTGTGGAAGGTAGGCGTCATATGCAGCAGGTGCCGCATCTTCCCAAGGAGAGCAGAGCAGGCGACGGCAGCCTGCGCTCTCCAAGATCCGCGGTAGAGGGCGCTGTAGCCACGCCCGTCCTGCGTCTCCGGGGCGGGACGAGCTCCAGGCCGGGGGGCGGGGCCGCACGCTCACGTGACCCTCGCTCATGGCGGCGGCGGCGGCGGCGGCAGCGGCAGCGCCGGCGGCTCTCGG
>417FP017757 Zcrb1_1             :+U  EU:NC; range  -249 to    50.
CCTCTCCAGGTTCCACTAGGAGTCCAGAATAAAGCACATCTCCATCGCCGCAGGAAACGTCCGCCCGCCCGCCCGCCGGCCGCATGCGCCCCTCGCGCCTCTGCGGAGAGCCACTCGCTCACCTACGTCCCACTGCTGAGCCTCCGCCTCTGTCGCCGCCGCCTCTGTCGCCGCCGCCTCAGCCGCCGGTGAAACCCGCGAAGCCAGACGTCCGCTCGCCCTAAAGGCACTTCCGGCGCGCGCGGTGACGTCGCCCGGCGCGCCAGCCTCCGGCCCGGGGCCGTCGGGGTTTGGGGGAGT
>418FP001955 Gad1_1              :+U  EU:NC; range  -249 to    50.
CTCATAGGACTTTGTCACACACACCCTCCTTTCTGGTCGCAAACCCGTGAGCTGGATTTATAATCGCCCTACAAAGCTCCAGAGGCAGTCAGACACCTGCAAAGGAGCCCCAGCGCTCCGCGGACGAGCTGCCCCCGCGAGCAACGGCCTCGTGATTCCCCCCGCCGAGCGGGTCCCCGCCTCCCCACTCCGCCCCCGCCTCCCCCAAGCCCAGCGGCCGCCTCTCCGGATCTCTCCCTTCTTCAGGCTCTCCCGTGCCGGACCAGGGATCGTGCAAGCAAGGAAGCAGCCCTGGGGTGA
>419FP008526 AK154275_1          :+U  EU:NC; range  -249 to    50.
CCGCCGCGACTTGAGCTTTTTTTTTTTTTTTTTTTTTCAACAGGGCCCTGCCCGGATGGCGGCCGCCCTGTTGCCCAGATCGCCAGCTCCCGCGCCCGCCGCCCGGCCTAGCCCGGTCCGGCGGCGGCGGATTGTGGCTGCAGCTGCCGCCGCTTTCTATCACCCCCCCCCCTTCTCTTTTTCCTTTTTTTTTTTTTTTTCCTCCTTTACTGGAGCTGCGCGCGCGCGGTGGCGGCGACGGCGCGATCCCGGGGCGGGCGGGCGCGCGCGCGCGCGCGGGAGAGGGCAGGCCCTAGGGAA
>420FP011303 Itga11_1            :+U  EU:NC; range  -249 to    50.
AGGTACCAAGCTGGCAAGGTGGCTGGCTCCCAGAAGCCATTCTCTGCTATGACCCTGAGGTTAGATGGGCTGGGAGTGGGGGAGGGCGATACTGGCGAGGGCGTCGGGGCAGCAGCCTGCCACCGGCTCAGGTGGCAGAGGGGCCTAGACTGGCCTGGAGCCAGGGCCGCCGCTGTGTCCGCGCCCCTCCCCGCCGCTGGAGCCCTCCCACTTCCTCTGCGCTGCTGTCAGGGAGCTGGAGCTTGGATCAGTGCAGGCTCAGGACGCTCGCGAACCGAGGCTGTGGCTCTGGCTCTCAGC
>421FP008955 Ttll13_1            :+U  EU:NC; range  -249 to    50.
CCATAGGATTCCAGGAAAAGTGGAGCAGAAAAGGTGGAACCCGCCCCAATATGGGAGGACTACAAATCCCATAATGCGTTGGAAAAATACGTCTCGGCCGTTCACGTACACTCGGACCTCTAGACGCACCCGGCAAATGCAGACAGCTAGGGGGCCAAGATGGCTTCTACTGGCGCCAAAGTGGGTGTGGTTCCCGGGAAAGCCACGCCCCCAGAACGCTACTGCAATAGGGGCGGCCTTCGTGTCCATAGCGACGGCGGCGGCGGCGGCCGTCTGCTTGCTTAAGAAGTCGCCGCCGCC
>422FP002335 Tyro3_2             :+U  EU:NC; range  -249 to    50.
GGGCGGGCCGGGAGGAGGCGGCGGCTCGCAGAAGAACATGAATCAGCGGCGGCGGCGGCGGCGGCTGTGGAAGGAGCGCGGTGGCCCAGCCGCAGCCCCGGGGACTCCTCGCTGCTGACGGCGGTGGCCGCGGCTCTAGGCGGCCGCGGGTCCGGGACGCCCGGGCCGAGCGCCGCCCCCCGCCCCTCCCGCGGGCCTCCCGCCCCTCCTCCGCCACCCTCCTCTCTGCGCTCGCGGGCCGGGCCCGGCATGGTGCGGCGTCGCCGCCGATGGCGCTGAGGCGGAGCATGGGGTGGCCGG
>423FP009201 Trim3_1             :+U  EU:NC; range  -249 to    50.
GGCGAGGATCCCGGATCTAGGATCTAGGATCCGGGATCCGCTTGCCAGCTCCAAACCGCACCGCAGAGGGAGAGCCAAGAGCCGCAAGGGCGGAGGGGCTGGCGGGCGTGGTCTGAGAGGTGGGGGCGTGGTTGGGGCGGGCCTTCGGCTCCGGAGTCGCCCCCTCCCCCGACCGGTCCGCAGCCCCGCCCCGGCCCCTCCCTCCGGCCTGTGCGACGGGTCCAGCGGCAGCGGCGCCGGCGCGGGGACAGACGGAGGCGCGGGACGTGGGGCGGCGCCGCGGGCAGGGCCGGGCGGACG
>424FP017824 4930578M01Rik_1     :+U  EU:NC; range  -249 to    50.
CAGAGACCCAGCGCAGGCGCGCTGTGTTCTCACCGTTTATCGTTAGCCCCCTGCCTCCGGGTGGTTAACCCCCACTCTCCAGTCCTTTATTCCTTACACCTGAGGTATTAGTGGCCGACTCACAAAGGCGATGTTGTAAACACGAAGTGAGGTAGCCCAGGGAACGAATCGCAAACCTGGTGTACTGAGCGCTTTCACTTCTGGGATGGTCTTTCAGAGGAAGCACGTCACTGTGGCTCGAGGGAGGGTGGTTAAGGAATGGAGCTATGGGTGTGGTTGGTAGCCTGGAAAGTCCCGGAG
>425FP017769 Ano6_1              :+U  EU:NC; range  -249 to    50.
CGTTTTCCTCCCCCACACTAAGCGGGCACCTTGCAACGTCTCGTCATTCTGCAGATTAAAGACCCTCGTGAGCTCATAGAAGCCGGCCTGCCTCTGCGGCTGCAGCGCTCCCCGCAGGCGCGGCGCGGCTCGCCCGGCTTCTGCCACTCCCCTTCCCCCAACCCCCCCAGCCCGACTTCCTCCCAGGCTCCTCGCAGCCGGGGCGGTTTGATCTGGGGCGGGAGCGGCGGCGTCCCTCTGGGCATGCTCAGTCGCAGGCTGAGCAGCGCCTGCTGAAGCAGAGCGCGGGCGGAGCGCAGC
>426FP016043 Adgrv1_1            :+U  EU:NC; range  -249 to    50.
CCCAGCAGGTCAGCTTGGACGCCTGACTGCTGGAAGAGTCCATTAGTCATGGCCAAGGCGGGGAGTTCACCACGACGGAGTGCGGACCTGGCTGCCCGCTGCGCAGAGGACAGCCTGCTGCCAGGACAGTCACCCCCGCTCCACCGACCAGGTGAGCCCATCCCCCGGGCCAGAGTCCTATTGGAGCAGAGGAGCGCTAGGGGGAGGGGAGAGGATGAAGTCTTTGGCTGGAAGGGACAGTGCGGGGAAAGGATTAGCGTTGCAGAGGGTTGCGCTGGGTGTGAAGGGAGGAACGGCAGC
>427FP010006 Sorbs2_3            :+U  EU:NC; range  -249 to    50.
GACCCAGGGCGCTTGCGCTCTAGGTGAAACATTTAAAAAGGTAACAGAAGCTGCCCTCCTTCGAAAAAATGATGAGTTTGATTTAAAAAGAAAGAAAGAAATTAACAAACTGTGTCGTGTGCTGCACATGATCAGCCATGCTTGCTAAGTCTGTCTGTTGGCTGTTGCTATGGCTACGAAAAGCCAGTGGAACCCAATGAGCTCTCTGCAGCCGCGCTGAGAGGACCAGCCATTTTACTTATGGAAAGCAGTGTGGCATAGAGCTTAGCTGTGGAAGAAGCATTTAAAAAGAGAAAAATC
>428FP007422 Tet3_1              :+U  EU:NC; range  -249 to    50.
GTTGCACCCGCTAGAACTGCAGGGGACGTCTTGTGTATGTTGCCAGGGGTAGGAGGGTGCCCCGGGATCCCCGGCCTGCCTGGGAAGCAGCCCTTGTGGCGATGGCTCCCTCCACCAAGGCCCCTGCCTGGCTGCTGGGCAGGTCCTTGGCGGGGAGGGCCGGGCGCGGGATTGGCTGGCGCGCGCGCCGCCCCCTTGCACACCAGCCTGGCGGGGCGGGAGCAGCCGGCAGCTGGCCGCCGCCTCTGCAGTGCCTCCCTCGGTGCGCTCCCTCGGCGGGGATAATGGGAGGCCCGGCGG
>429FP020325 Rab1b_1             :+U  EU:NC; range  -249 to    50.
GCTGGGTCGGTTCAGTGATTGGGAAGACTACAGACCCCAGAAGGCCGTTCGCGGGTGGCTTCTGGAGAGTGCACGGCCGCTCTGTTCCCTGAGTTGCGCCTGCGCAGCAGTGGCAAGTCGAATATCCATGGAAACTACAGGTTCCGCAAGGCAGCGCGGCGCAACCCGAGTCGGAAGGATTTGCGCCTGCGCGGCGCGGGCGGGGCCTCTAGGGCGGAGTGGCAACCATCTTGGAACGGGAGGCGGAGCAGAGCCGACTGGGAGCGACCGAGCGGGCCACCGCTGCCGCCATGAACCCCG
>430FP003855 Slc6a17_1           :+U  EU:NC; range  -249 to    50.
CTGAGAGCAGATGCCTAAAGAGAGCCTTCGGATCTCAAGAGGCTTCTTTCGGCAACCCCTCTCCTGCTCCCTACCCACCACTCTGTTTGGGTCCGCCATCAGAGCCTCGCACGCAGCCGGGGAGCCTCGCATTGACGCGGGCCCGCGCGTGAGTCAAGCCTGCGTCACGGCGCCCCGCCGCCAGGGTGGCCTTTCGGAAAGCGAGGGAACAGCGCGCGCCGCGCTCCGCCCAGCTCCGTTCCGCTCCGCAGAGCCGACGCGGACCGGGCACGGGGACGACGGCACTCGGCCGGGGCCTTC
>431FP018696 Unc93a_1            :+U  EU:NC; range  -249 to    50.
TGAAAATGGACCATAATGATTTAATTTCTACAGCTGTTTGAGAGCCCATGGGGTGTGTGCGTCTCATCTGGGGGCTCTGACATCACCTGTGGGGTGATGCACACCCTCTGTAGATGACATCCAGATGTGAAAGCCAGCCCCTCCCACAGCCCCTGCAGTGAGAGCAGAGCTCCTGCCTTCCCTTGTGACTCACAATCCTGCCTGCTCTCAATGCACAGCCTCAGCCTGACTTCTTCCTCAGCTGAGTTCAGTGTCCAGCCTGACTTTTTTCCTCCGCTGAGTGGATGCTCGCCTCCTTGT
>432FP014182 Pip4k2b_1           :+U  EU:NC; range  -249 to    50.
AGAGCCGGGATCCAGTGGGCGGTGCCGCCCGGGGGCGGGGTGAGGATCAGGCTGGCCTGCTCCCCGGGGCGGGGCGGGGCGGGGCGGGCCGGCGCAGCGAGGGCGGGGCGTGGGGCGGACGGAACCACCGGGGCGGGGTGGGGAGGTAACGGGACGGGCGCGACCATGGCTCGGTGAGGCAGCGGGGGTGGGGATCGGTTCGGGGGAGGCCTGGGGCCGCTCGCTGGTGCGCTGTCTCCGCCGCCCCCCCTTTCGCCGCCGCCGCCGCCCCGGGCATGTCGTCCAACTGCACCAGCACCA
>433FP013140 Otx1_1              :+U  EU:NC; range  -249 to    50.
CGCCCTCCTCAACTCGTTCTGAGCGGAATTTGCCAACCTAGACCCAGAGTTAGCGCGCGACCGGGGCGGGGCCGGCGCGCGGGGAGGGAGGAGGTGGGGGCGAGGGAGGGCGGGGGCGCGCGGAGGTAACCCGGGCTCGCCATTGCCCAGCTCCCTGTCACTCAGTCCGCTCTAGGCCCCCTATTGGAGGCCGAGCCCCGTTACGCACTCGCCTCGCGTTCACATACCCGGGGAGGGCAGTAGAAAGGTGATCAATCTTCATCAGGCTACATTTCCAATCACCTAAACAACCGAGCAAGA
>434FP008536 Fxyd7_1             :+U  EU:NC; range  -249 to    50.
GACCTCTAATAAAACTCGGTTTTCCTTCTTGATAGCGCTTGGTTGATATCAGTGCCTCTTGTGCGAAAACTCGGGAGCCCCCTTGGCCCCGGCAGGGGGCGCCCCCACCCTTGGGGAAGGGGCGGGGACGTCAGCAGTGGGCGGGGGCGGGGGCGGGGGGATGGCTTGGACGGGGGCGGGCTCTTCGGGCCCCCATTGGCTATAGGCCCCCACTCTACCAGGGCTCCCCCCACCTTACCCCACCACATCAGTCTGTCCTGCTTCCAGCTGCTGCAGCCGCGCCTTCGCTGCCTCAGCATT
>435FP013282 Sox30_1             :+U  EU:NC; range  -249 to    50.
CAGGGTTCTCGCACGCGGCTAGTGTGGAGGGTGGGAGGAGCCGGGGAACGTGCCTGTGATTGGCTGGCGGGAGACACCGGGCCGCTCCTGATTGGGCGAGGCGAGCCCGTCTGTGGAGCGCGTAGGGTTCTGGGTAGCCAAGGCCTTGGAAGGGTCTTAACCGAAAGGGGGAGGGGGAGGCCGCCAACAAACGGCTGAGCTCACAATCCCGGCCGCGGCCCGCCCGCCCCCTCCCCCATGGAGAGAGCCAGGCCGGAGCCACCGCCGCCACCGCCGCCGCCGCCGCGCCAACCGCCGCGG
>436FP014179 Pcgf2_1             :+U  EU:NC; range  -249 to    50.
GGTCTCCTCTTGGTTTGGGGGAAGCCCAGCGCAAGGCGGTGGGGAGCAGCTGAGCTAGCCTCTCCCCCTCCTCTTTCCCTCTCTGCAAACATCCTGAAGGAATGAGGTCACGTGGGTGAGTAGTGGGCGGGACCTACTCTTGTCTGGAGGAAAAAAGCCATTTTGCCCCCCCCCACGGCCCCTCCCCTCCCCTCTGGTCCCCTCCCCTCCCCAAGCTGCTCTTACAAACTCCTTTCTTATCATAGGTTTCTCCCCTCCCGCCGACCGAGCGAGCGACAGGGCTGTGGTCCCCCTCCCCTC
>437FP003053 Cables2_1           :+U  EU:NC; range  -249 to    50.
ATGCAGGCGCGCCGCAACCAATGGACAGGGACCGCGGAACTATATTTGCATATGGGCGCGCCGCGGCCAATGGGCGGGAGCGACGGGGTGGTATTTGCATACAGGCGCGCCGCAACCAATAGACAGGAACCGCGGAACTATATTTACATATGGGCGCGCCGCGGCCAATGGGCGGGAGTGACGGGGTGGTATTTGCATGCAAGCGCGCCGCGGCCAATGGGCAGCTGCGCGGCGGCGCGGCGCGGCGGCGCACTCGAGCATGGCCGCGGCTGCGGCGGGAGGAGCCCCGGGTCCGGCCCC
>438FP007798 P3h3_1              :+U  EU:NC; range  -249 to    50.
GCCAGGAGCCCTATTTCACCCTTCTTTCTCCATTTCCCTTTCTTACCCACACTAGACCCATGTGTCCCTCGGATTTCTCACTCCGTCTCACTTCGGTTTTCCCAGGGGCAGGCCTAAATCCAGCAGGTTTCTTTGGCATCACTCATTCCCTCTCTCTTCCTCTCCCTCCTCTTCTCCATCTCTCCTTCCTTCTCCTCCCCCTACCCCCCCTCCTTCCTCTCCCTCCCTCCCTCCCGTCTCCGCATTTCCCTTCGGCGGTGGGCCCGCGACTCTGGCACCATGCTCCGGCTCCTGCGGTTG
>439FP008500 Psenen_2            :+U  EU:NC; range  -249 to    50.
TACAACGTAGCGGAGGGGGTGGGGTGCGAGGGGGGCTGGGCAGGAGAAGAAAAAAAAAAGCGACAACAAACTCCACTGAAAACTGCGGCATCTCCCGCAAATCTCCCGCAAAGGAATCCAGGCAGAAGGGATAAACCGCACTGGTGAGTTGAGAGTCGTCTGGTATACCCTAGCTAGATAGGGAACTTCCTCGTCCCACGAGCCTGTTCCGAGGTACCCTTCCTGTAGCCAACGCTCCTCTAATTTATCGTAATAGGGGCGTGGTTGCTCGTGATCTTGCGTCTGTCATTTGGGTCTTGC
>440FP011547 Zic1_1              :+U  EU:NC; range  -249 to    50.
TCAAGCGCTTTACAATACCTGGGATTGATGAGGCGGGCGGGCCAATGAGCAGCGCGCGGCGCCACCGCGCGCCCTTCGTTGGCGCGGCGGCCCCGGGCGGGGTGTGTGGGGGGATTGCCGCCTCACCAATCCTCGCCCGCGTCGGTCGCACGTGACCCCTCCCCCTGCTCCCATTCATCAGGGGGGGGGGGGGACGACGACGGTGTCGTCCTTTCAATTCATTTATCTGCAGGAATGATTGCTGCTATCAGTCTCGCGCTCACCGCCCGGCTGAGGAGGTGAAAGTTTCTCCCCAGGAAG
>441FP020803 Btrc_3              :+U  EU:NC; range  -249 to    50.
ATTAGTGTTCTTCACCACCTTCCTATTAAGCAGGGTCTCTCAGAATCTAGAGCCTGCCATTTTTTAGCCAGGCTGTCAGTCCAATTTCAAACAATCCTCCCTCTGTCCTACCCAGAACTGGAGTCAGGCAGTTGAAGGCAGTTGTGTGTTGTATAGTGTGGTTGCTGGCAACCAAGCTCTTGCCTTTTGCACCCGCAGCACACTTTGGTTTTCATTTGCTGACCCTTGACTTTTGTTTTTGATTTTGTTTTTCCTCCTCCTTCAAGTCAGGGTTTCTCTGTGTTACCAACTCTGACTATA
>442FP012255 Sept10_1            :+U  EU:NC; range  -249 to    50.
AGCGCTCAGCCAGACACCATGGCCGGACGCCTGGAGGACCCGGAGAGCGGCTTGGGTCTCAGTGGCTGGCAGCACGCGCGATCCCAGCTTTGAAGAGTCTCGAGTCCCGCGAGCGCTGACACCGCCTCACTGGGGCCGCGTCCCAGTGGACACGCCCCGCCACACCCACTTCCGCTCGGGACTCAATCTCGGCGACAGTCCCCGGCCCGAGGCCCCGCCCACTTCCGGGCTCCGCGCGGGCTCGCAGCCACTGTTTCCGCCAGTGGCGGGAGGCGAGGGACCCAGAGCTTGGCCTCCGAG
>443FP007198 Gimap6_1            :+U  EU:NC; range  -249 to    50.
CTAGGGAGTGAGCTCAGCTCCAAAAGCTGGGACCAGTGTTTCCTGTTCCCGAGACAAGCTTTCTGGAGTCTATGGCTTCCGAAGCCTCTGAGCCTTGTTATCCTGTGTCAAGGTAAAAATAACCATGACCATATGCTCTTTTTAAAATTTTCCTAGGCTGTAAGCGGAAGTGACTGGCTTGTGTTTCTGCTCATTTCCTGTTTCTCATTGCACAGCGAGCTGCTATTTTGAAGGACAGTTCTTGAGCTCAGATCATATTTTGCCGACAAAATATGGATTGAAAGATGGATTGGCTTTACA
>444FP006805 Baiap2l1_1          :+U  EU:NC; range  -249 to    50.
CGGGCTTCTGCTCCGCTTAGCAAGCCCCTAGGCCACGCCCACCTAGCGCAACAAGTCTCTTCCAGGTTCCCCCGGTTGCCCCAAAAGATCGACCCTCCCACCAGGCTGTCTCCGCGCGAGGCCGCCCCGCCCACTCTAGAGTACTCAGCCTAGGCCCCGCCCACCTCAGGTGGGGCTGCCCCGCCCTCTGGCCGTACGGCCCCGCCCACTCCGCCCGCCTCAGGTGGGGCTGCCCGTCCCTTTGCTCGTCCCAGCCTTGGCAGGCTACGTCTACCTCGCAGCTCCTTACAGACCGAAGCG
>445FP006657 Ap1s1_1             :+U  EU:NC; range  -249 to    50.
CCCTGTTACCATGACGACCAGGCTTTTGCAAAACTGAAGTCAAGGACCTGGTTGCCATGGTTTCCGCTTCTCCGCCTCCAGCCCCGCCTGCGCGCCGGATGAGATGGGGGTGGGTCGCTGCAGCGTTGGCGCCTGCGCAATGCGTCCGTGCTTGGAGCCGGCGAGGCCTTGGGGCGGGGCTTCAAGCGGAGAGGGAGGGAAAAGAAAAGAATCCGACTGGGAGTGGAGCTGGCTTCTACGGTGGCCGGAGAGGGACGCACCGGGCTGGAGGCTGCAGGATGGTAGGCTGTGAGGAGAGGG
>446FP005430 Rere_2              :+U  EU:NC; range  -249 to    50.
TTTTAGATGTAACAGTATTTTCCTTCATGTGTGTATACACACCTTATGCAGTCAGTGCCTTCAGAGACCAGAAGGGAGCACTGGGTCCACTGGAACTGGAGTTCCAGGAAACGGTACAGCTTACAGAGGAAGCTGCTTTGCAGTGCTCAGAACTAGGAACCTAGCACCTGCCCGCTGGCAAAGCAGCAAGCGCTCCTAACCGTGAGCCCTCTCTCCAGCTCTGAGGTTTTTTTGTTTTTTTTTTTTTTAAAACGCAGAATGTTATTTTAGGAAGAAAATAAGAGGAAACTTTTAAGCATC
>447FP002452 Prom2_1             :+U  EU:NC; range  -249 to    50.
CCATCCTAGATAATCCAGAGACTCTGAGGTACTCCTGGACGGACTCCGGACTGCCCTTGCCCAGCATGTTAGGAGGGAGAGAGGCACAGACTTCACTGAGAAAGCCAAGGGCGGCTGGGCCGGGCCCTGCCCCCTATCTGGCCTCCGCCCCTGCCCTTCCTACGCTCCGGGCGGGCGACCTGGTAGCTCCGGAGCCCAAACCTGTCGGGCCGGTTTGTAGAGCCACAGGGACGGAGGGAAGAAGGCTACAGAAGGATGCACGGCCTGCCCCGTGCTGGTCCGCACTGTCCGCTGCCTGAA
>448FP004774 Cc2d1b_1            :+U  EU:NC; range  -249 to    50.
AACTACGGCAGGAATGGGGCACGCCTACCGTGGGTGAAGGACGCAGCACGCCACACCTCACGACGCTGCCGCCAGCCGGTATCGCGTTACCTGCTCCAAGATGCCTGCGCGCAGCCGGCCCCACCCTCGGCGTCACCTGTGGGCGCGCCCCGCCCGCTTCCCCGCGCACATGCGCACGGCGACCCGCCGGCTGTGGTGTCACGTGCCGGGCGCCTGCCACCGCCTCCTGGGCGGGAGCTTCCTGTGGCTGTCTCCGCCGCGGCCGCCCGGGGGCCGCGGAAAGCTAGGCGGTTCCGGGCT
>449FP001270 Marc2_1             :+U  EU:NC; range  -249 to    50.
GAAGCAAAAGGGTTAATGAGTGTAGCAGGTTGAAGAGTCATGGGGGGAGGGATCACTTTAAAGGCGGACAGAGACAAAGTAAAATGAAAGTGACCACCCCACGCTGTCACCCGCGATGGGCGTGGGCCAGGCTCCGCCGACACTGATCTGGACGTGAGCAGCATAAGTTTGACAGGCAGTGCGGCTGCGCCAACCCTGGCTCCTCCCACACTCCCGGAGCCTTAAGCCCCGCCTCGACACCGCGGCCCAGTAGCCCAGGCCTGCCCGGGATAGTGTAACATGGGTTCCTCCAGCTCTACG
>450FP006214 Ube2d2b_2           :+U  EU:NC; range  -249 to    50.
GATGATGGTCATGTTACAAACAAACAAACAAAAGAGCCTACTACGCTGCCAATCCCATCATCCCTGACCAACTGTCACCCTCCCGAGCTGCGCAAGCTGCGTCGGTCTGTGATACCGCTACTGGCACGAGCCCTGGGCAGAGGGTCCGGCGGAGGGATCCGCAGAGGCTAAGGTCTCAGAAGAAGAGTCAGCTACTGCGGCAGCACAAAAAAGGCGGCTACAGGGTGATGCGACAACCGATGTGAAGACAGATACAGTGCCCACGGTGGCTGGCCCGGAAGCTGAGTGGGCCTCGGCCCT
>451FP001746 Mvb12b_1            :+U  EU:NC; range  -249 to    50.
CCCTCCAGGGCCTGCAGGCCTGGCTGTGTAGGGGCAGGTGGTTCAGGGATCAAAGGCTGCTGATGCCTCCTTTTCTTACAGCCTGAGGGTCCTGCTCCATTTCTTCCTGACTTCTGTACCTTTCCCCAGGCACTGCAAGGGCAGGCATGCTACACTAGATCCCTCCTCAAGGCTTGCCCCCAGGCCTCTGTGGGTAAATCATTTGCCCAGCAAGAGGGGCAAGCTGAGACCTGCTCTGAGAGTGGGGTCAGTCTGAGGCCCGGCTGCACCGCATTAGGTTAGCCGGATTGTGGGCAGAGC
>452FP021425 Dlg3_3              :+U  EU:NC; range  -249 to    50.
TGGCTGTTGACAGGCCTTCTTGTAGTATGGCAAAAGGGCAAGGCCCTCATCATCCCCAGCAGTAAGATCTGGGGCCCTTCTCTGTGAGGCCTTCGGACTTCAGAAACAGAGGTGGCTGCAAGGACGATTACCGCCGTCAGGGGGAGTGCCAAGCAAGTGGCCCAGATCCGAAAATGCAGATCCGGGGTGGGGTGAAGCGTCTAGGGGGCTGAGGAAGTGGGGGCAGCGGGGGTCTTCCTGCCCTGCGACAGTATCAATCCTCTCTTCGGCAGCCATCCATAGTCGCTGAAGAAGGCCTTT
>453FP020348 Ovol1_1             :+U  EU:NC; range  -249 to    50.
CCTAACCCTGCCCCCGTCGTGCCACCCCGCCCGGGCCGCGAGGCCACCTCACCCGCAGCGGAATGGAAACCGGTTCGACAGGTAACAAATAGGTGGGTTGTCACCGTTATTTCCCAACGCATGCGCCATCGCTCTCTCGGCCACTCCAAGCTAATTAGATCAGATCAACACCCCTACCCCACCCCCGCCCGAGCCACCAACACACACCGCCGCGAGCCAATAAAGCGTGAACCCGTCCGTCCAGCTCGCACTTGAAGACTTCGCGAGCAGCCGCGGGGACGCCAGTCGAGCTAAAGGACG
>454FP016464 Mettl6_1            :+U  EU:NC; range  -249 to    50.
TTGCACTTGCCCGGCACCCGGATTGGAGCTCTCCTCGCGCGGCCGCAGTCCCCCCGGATCCCCGCGCAAGCGGCCCGCAGGACCGCGCTCCCGGGACACCGCTCCGGAGCGCGCACTGAACCAAGTCCGCGCCCACCCGGGGCCGGAAACCAATCTACTCCGCGTCTCGAGAGACTCTGCGGAAGTAAGGCCGCTGCACTTCCGGCATTGGGGAGGGACTTCCGTCTCCCCAACGGAAATAGCGGGGGCAGTGCCATGGAGAGAGAGTTCTCCGGGACTGCTGCAGCCCACAGTTTTCTG
>455FP014574 Acox1_1             :+U  EU:NC; range  -249 to    50.
GCCCCACTCCCTTTCCAGTGCCACTGCGGTCCCTTGACCTTTTACCTTGCTTTCCTTGGCGAGGAGCCGCTCGGGGACCTCCCCTGGCCCGCAGCAGGGGATTCGTCCGTCCGGCGGGCGGTACCAGCGTCGGGGATTGCAGCCGGTCACGTGAGGAGTGGCGGCGGGGACGGGGCGGGGACGGCTCGAGGGGGCGGGGCCGAGGGCTGTCTCGCTCCGCTCATAGGGCCTGGTCGGCGCCTGAGCTGCGGAGACAGGTTGTCATCGCTTTGGTGCCTGTCACTTCTGTCGCCACCTCCT
>456FP007762 Gdf3_1              :+U  EU:NC; range  -249 to    50.
TCTGTGTGTTGAATGAGTGTGTCTTCCTTTTCACTCACGCTGTACACTGCTGACCAACCCGCGGGGAGTAGAAGGAGAAAACACACACACACACACACACACACACACCATCTGTCTTTTCACATTGAATTGCCTCTGAGGGGCTGAGAAGAGAGCAATTCACACTTGATTAGCTCCCAGGCTCCTGAATTGAGCAGAGGAGGCTAGACCGCTGAGCTGCGCACCCCAGAGGCTGCTCTACCCTGGCTCAGACGACCATGCAGCCTTATCAACGGCTTCTGGCGCTTGGCTTCCTTCTGT
>457FP005309 Fblim1_3            :+U  EU:NC; range  -249 to    50.
CTGGCCTTCACGCTGGATGTTTCCGAGAAAGCAGGGAGAACGGAATGGGGGGTCAGAGTCGGGGTGGGGGTGGGGGTGGAGGAGGGTTCCTGAAGAGCCACAGCCTGTCTCAGAGGACCCGCCTAGAATGTGTTGACCGCAAGAAACTGGTTTGGATTGGGTTATTGGGGGAAGGGGTGGAGCTTGGAGTGGGGGAGGAGGCTTGTGTGGTCCAGGGAAGAAAAAGTCCAAGGATGCCCCAGGACTTTCAGGTTGCTGGATCCTCTGAAAGGATTCCAAGCCTGCTGGAGGGCCAAGAAA
>458FP015401 Wdr20_1             :+U  EU:NC; range  -249 to    50.
CCAGGAGGGCGGCACCCAGGGGAGGAGCTTGCGCACGCCCCTCCGGGTGGAGCGCGCCAGGTGAGCGCGCGTGCGCAGTTGGACCATTAAAAACTAGCCCGCCCCCTTCGCTTCGGCCCGCCTTCGTGGGGGCTGGCTCGCCAGTGGGCGGGGCCGCGGAGAAGGGGGTGGGGAGTGGAGAAAGCGAGCGGCCGAGGACGGCGCCTGCGCGGTGGGCGTGATCCGGGCACTTAGGGCAGGATGAACGCTGCTTTCCAAGATGGCGACGGAGGGAGGAGGGAAGGAGATGAACGAGATTAA
>459FP000319 Cflar_3             :+U  EU:NC; range  -249 to    50.
ATTCAGCTTAGGGCTAAGAAGAGTGGGCTGGGCAGTGACCTCTCTCAACTCAGCTGCTTAGTCACCAGACTTTTCTCCCCGCCCCCTCTCCGCCCGCATCTGTCATGGTAACTTATTCATATTAGGTCCCAGCAGTGATTTCCCCTTACTGATTAAACCATGTGGGATTTTTTTTTAGACACAATTTCATCTTTAATTTCATTTCCTTGAGTGTCTGGGTTTTCCTCTGCATCTTTTGGCTTTTGGATCAGTCATTGACTCTGTCTACTGAGGATCTCTGTTTGTTGAATCTACTCTCTT
>460FP020225 Sall3_1             :+U  EU:NC; range  -249 to    50.
AGTATCCACAATTGATAGAGCCTCATAATTTGATGGATTGTGCTAAGAAAATGATTAGCTAGCTAGAAAGAGTCATAGAACACACACGCTGGGACGTCAGAAATGTTGAAGTGGGGTAATTTGTACAAAATAAAAAATATTGATTTTACTGATGTGCAAAATTTTGAAATGGAGGGTGGCTGTCTGGCGGAGCCTGGCTGATGTAATCTCTTCTTGGTTTCCTAGGCGTCCCGGGGGACGGTGCGGAGGACGCAGACAGCGGCAGCGAGAGCAGGAGCGGCAGCGAGGAAACCAGCGTGT
>461FP018684 Igf2r_1             :+U  EU:NC; range  -249 to    50.
CACCCCTCGCCGCGCGTGAGCAACCCTGGGGTTGTCAGGCCTCGAGTAGGTACCTGGCGCTCGTGCCCGGCCCGCAACACTTCCTGTCCCGCGCGCGTGCGATGCTCATGTGACCCGGGACTGGGCGGAGAGCACCTGAACGAGGACGTCACGTGAGCAGGAGGCGGGGCGGGGGCGGGCCGACTCAGGTCACGTGACGCTCCGGGGACGGCCACGGAGCGCCTCCTCGTCGCACTCCCCCCTGGCTCCAGTTCTCTCTCCTCTTTCTCCCTCCAGCTCCCGTTGCAGCTTCGACTCCGC
>462FP017075 2610035F20Rik_1     :+U  EU:NC; range  -249 to    50.
GAGAAGAGTCCAAAGCCAGGCGGAGAACCAAAGTGTATTAAAGGAGCTGCGGCGGGGGCGGGCGGGCAGGGCAGGGGAGGGCGGGCGGGAGGAGGGAGCGGAGGGAGGTGTGGGGAGCGGAGGAGAGGGGGGCCGCCGGAGGGCGAGCTCAGCGCCGCGGCCCCCACCCCTGCGCGCCCCCGCGCGCGCACGCACGCACGCACTCACTCGCTAGCTGCCTTGTACTGCCGGCGGACCAGGAGCCTGGCTGAGATCAGCGGCATCCGCCGAATGAAGTCAACGCGGCTGCGGGGCCACAGT
>463FP000039 Cspp1_1             :+U  EU:NC; range  -249 to    50.
CAGACCATTCGCGCGCTGGGGCGCGGCGGCGGCGCAGCGACATAGAAAACACTTCCTTAGGGTTGGCTCGGCTCGGCTCGGCTAAGATCAGTCTTGCCGGTGAAACGAGAACATGCTGGCTCGGAAATCCGTTCGTGTGAACTGCGAGGGACGCAAAGCCTCGGTGTGGGAATGGTACAGCCTTTCGCGCCGGAAGGCGGGACTATTGGCCTGCCAGGAAGGAGTCGGCCGGCTCGGCTCGTACTGCGCAGACTCAGATGCCACCATATTGTGTGTAGGAGGAAACTTGAGTTTGGGGAA
>464FP007382 Reg3g_2             :+U  EU:NC; range  -249 to    50.
AAGTAGGAACTTTGTAGGGGTTCAACCATCATACCACAGGAGAAGGTATGGGAGAATACCTATCCTCACAGAACAGAGAACTCTGAGAATCAGCACAGGCTACCTGGGGTGTTTCCAGGGGAAGGGAACAAAATGTATTCTTCTCATTCCAGAATCAAAGAAGGGGAGAATTAGTGTTGGCTGCAGAATTAGTCAAAGGAGACAGAAGAGACTGGTCTGCTCAACATGTTCTCTCTTCACCATATTCCCAACCATGACTGGTTTTTCCTTCCTTACAGACAAGATGCTTCCCCGTATAAC
>465FP016788 Spata13_1           :+U  EU:NC; range  -249 to    50.
CTTGAACCGAACGGTTTGGGGTTGGTCGAAGGAAAAAAAATTCTCTAGCGGGTAGAGGCAAGGAAGATGAGCTGGGGGCGTGGCTCCTTGAAGAGGAGGCTGGACCAGCAAGGAGGGCTGCGAGGACCCCAGGAGCGGGTTCGGGGGCGTGGCTTCAGGGGAGCGGTGTGGAGGCGTGGCTTCGGGAGCGGGCTGGGGGCGTGGCCCGTGGGAGGAGGCGGCTGAGCGCGGGAGGGCGGAATCAGCGCTGCTCTTTCTTGGAGGCCACGGCGCGCAGAGCCTGGCGAGCTCGCGGCTGCA
>466FP002220 Wt1os_1             :+U  EU:NC; range  -249 to    50.
CTGCCGTCCTCTCTCTGGGTGGGTGGGTGAATGAGTGGGTGGGAGGGAGGGCGGGAAAAGGAAAGGGGGAGCAGGCAGGCGGTCGGGTTGCGGAGAGCCCCGGGTGTGGGCGCTGCCTTGAACTCCTTACCCCAGCTGCCTGGCTGCCCCCAGCTTCCCAAAGCTCAAATAAGAGGGGCCGGCAGCAGGGAAGGAGGAGGAGCCAGGATGCTCGGCCGCTCCATTCACACAGCAGCCCTAGCCTAGCTCAGCAAAGCGCGCTGCTCGTCCCGGTTACTAGCACCGGGGGTGTGGGGCGGG
>467FP015286 Gpr68_3             :+U  EU:NC; range  -249 to    50.
GACCGAAGATGAACGCAGAAAGGCTCTCTACCTTCCTCCCAGCTTCCCACGTTGGGTTTCAGCGTCCCTGGGAGCGCCTGTGGCTGAAGAAGTCCCCTAGTGCTTCAGCAGCTTGGCTTCTTCCGCAGAGCCAGTCTCTAGGTCAGGATGCTAGCAGGGAGGGGGATGGGGGTGCTGCACCTCCGGGACCGGCGAGCGCTCAGGCCACCTCGGCCCTTCTAGCAGGCGCCTCATCTGTGGCTTGCGGTCAGTGTGAGCTGCAGGGCGTGGACCGACAGGTCTGGCTGTGCCTGACTAGGG
>468FP001077 Ildr2_1             :+U  EU:NC; range  -249 to    50.
CTGCTTGGTGGCTCAAGTAGAGCTTGAGTCGCAGCCCCCGCCACATGGTCCGCCCTCTGGGGTGGACTTCGCTGCTAGGCTCTGACCTCCCAGCCCCGGGAGACGGCACGTGACCGAGAAACTTTGGCGGGCGGTGTTGGCGCGGGCGGCGGCGCGGCGATCGAGCTCCCCCGCGCGGCGAGCTCTGCTGCGGGGAGGCGCTCGCCGGTGCCGCGCAGCCTGTGCGTGCGGGAACGGCCCCCGCAGCCCAATCGGACTCTAGAGCCAGCGGCAGCGCGCCTCTCGCAGGCGGCGGCGTCC
>469FP013567 Cox10_1             :+U  EU:NC; range  -249 to    50.
GCATTCAATTCTTTCAAGCTCAGGGGACTGCCGGGCCGGGCCGGACTCCAGAGCCCTAACCCCGCCACGACTCGCCTTCCGCCCGCGGGCTCCGACGATCTGTCCCTCCCGGGCAGAGAGCTCACCTAGTCTACATCTGGAGCGTCTGAGGGGAAAGCGAAAGCTCTACCATCCGATCTTTATAAGCTCCGCTAGCCTAGCTTTCAGAGAGCGCTGGGAGCCGGAAGTGACAAGAGGAAGTCCCGCCTCACTCAGAGGGCGGGCTAGCAAGATGGCGGCGCCCAGGAGCCGGTGAGGTGA
>470FP004495 AK010245_1          :+U  EU:NC; range  -249 to    50.
CTTGAGTGAGATTCTATGATAACATGACCCAGGGCTGCAACGCTGGGGACAATTGCATCAGCATCAGCATCTGTCCTGCATCCCAGGCAAAGTCACTCACAACAAACAAACCATCCCCAGGACAACAGCAGCAGTGACGGGAAGGAAGTCTATGGGCCAATGAGCTGTGGAAAACTGGGCAGAGTTCTGCTTGCTGAGCTGGTCTGAGTGGGAATGCCTAAATATCTGCAGTTAGAACTCCTTTGCCCCAAGCATCTCAGCTGCCTGAGAGGGAAATTGAGGCCTAAACAGCCAAAGTGG
>471FP015157 Zfyve1_1            :+U  EU:NC; range  -249 to    50.
TCCCGAAATGCTTTCAGGCTTGTCTGTCCCGCCTATTCGCAACGACGATGCTTCCATCGGGAATTGTAGTCATGTGGAGCTTGTATTTCAGGGCTGTAGGGCAGAACGACAATCCCCCCAAAACTACAACTCCCAAAAGGCCGCAAGCGCCCTTCCCGCTCCCCGTCGTCGCGCTCCGCCCCTGGCCGCTCCTCCCTAGCTGGGCTGCGCTGTTCATGCCTTCCTGTTGGTCTGAGCTGGGAGAAGTTCACTCTGATCAGCTGATTCCAACTGACAACAAGAGAGGAGGAAGCCTGGGAG
>472FP006485 Vps33a_1            :+U  EU:NC; range  -249 to    50.
CCAGGGCTACACAGAGAAACCCTGTCTCGAAAACAAACAAACAAAGTCAATTTTCACTGCTCACCATTCTTAGGCATGGTAGGGAAATACTTTAGAAAGGGGCGGGGAGGGGACTCCTCCTCGCATGCGCACTAGGACCTTGAAGGAGCATCACTGTCAGCAGGACTCCGCCTTTCGCGTTCAATGTGCCTCAGCGACTCGGATCACGTGAACGTCCCGTCACGTGACGCAGGCGGCGTCTGGGGAAATGCGGGTGCCCGGGCAAGATGGCGGCGCACCTGTCGTACGGGCGAGTGAACC
>473FP021560 Btk_1               :+U  EU:NC; range  -249 to    50.
CCCCATCTTTTTAGGAGACTCAACCACCACCATAATGGGAAGAGTCTCTCAGAGCTGGACTCTTGAGTGTAAAGAGGTCCCAGGCAAATGTCGGGGGGTGGGGGTAGAGAGTTGGGGGTGGGGAGTGGAATAGGGACAGCAGCTCGAAATCAGATACCATATTGCTAAGGAGAAAAAAAAAAGGGCAATGGTTTAAGTCAGGAAACAAAAAAAGGGAACTGAGTGGCTGCGAAAGGGTGGGGTTTGCTCAGACTGTCCTTCCTCTCTGGACTGTAAGAATATGTCTCCAGGTCCAGAGTC
>474FP021074 Slc6a14_1           :+U  EU:NC; range  -249 to    50.
GCTAAGGCACCGGCACAGCTCTGAGTCAAAAGTTGTCAGTCTTCTTTGGCTCTGGCTGCGGAGCTCAATTGCTCACAGCCCTGCCCTTTCCTAGGGCTGGGGCAAGGAATTGCTACATTCAGGATTACCTGGGGGAAAAACCAGAGGCTTGCTTTGGTCCCTTCCGGTAATTGAAAGGACTGGCCGTCAGCGAGGGGGAGGAGAGAGCTTCCCTCCATAAATGGTCCCACCCCTGGGCAAGGTGGCTCACTTTGGCAGGTAGCAACCGGGGAGTGTGCACCTGCCACCAGTCAAGCTCAG
>475FP019224 Rpp21_1             :+U  EU:NC; range  -249 to    50.
CCATAAAAGACAGGACTTCGGTCCTGTTATGTTTATGTACTTTAAGATCCTTTACCTGTTCCACGTCTACCTAATACGTGAGGGATACCAAACTAGGGCTGCCTGCACACAGAAGACCTGTGGGGTCCTCTGGTTTCTGACAGAAGCTGGTGCGGGGCTGAGGGCCCCCCCCCCTCCCGCACTACAGTTCCCAGCAGACGTTGCGCACTGCGCACGTCTGGGGCGGGACATCCGCAAGGAGGGGCAGACACTCATGGCGGGCCCAGTGAAGGACCGGGAAGCCTTCCAGAGACTCAGCTT
>476FP020909 Fam160b1_1          :+U  EU:NC; range  -249 to    50.
CCGGGTGCGCCACGCCAGGCCCGCCCTCCCTCCTGGCCTCAGCCTTTCAGCGCCCCGCCGACCCCGCCCGCCCTGCTCTCCCCATCGGCCCCGCCCTCAAGTCGGCCCCGCCCTCCCTGCTGGCCCCGCCCTCCCCGCCCTGGCCTCTGCGCGCCCCGCCCCGCGTCCAGCGACGCCGGCAGCGGAGACCTGGGCTTCCCCGGGCCGCATCAGCGTCCCCTGCAGGCCGCGGCGGGCACGGCAGCCGGAAGAGCCCGAGCTCCTGCCACCGTGTCCGCGTCGCCGCCGCTGAGCTCCGCG
>477FP007122 Prss58_1            :+U  EU:NC; range  -249 to    50.
AATATATGGGTACCCAACAAAAACACATATTCCAGCTCTGGTAAGGTTTGCATGGTTTTAAATGATGCCTGGTTTGGGTCATAAAGAAGATAACTAAAGTACTTCAAAGAGACACTGAGTGCCAAGCAAGTGGTTACTGTCAGTGCCAGAGTACAGATAAATGCCAGAGTCACACAAATGGGATGGGCATCATCATAGAGGTGGGAGGGGTCTGCATCATGTGTGCAGCCCAGAGAGCAGCCTTCCTGCACAAGTCAAAGAGCAGGAGGCTGTGGAGACTTTGTGAACATCTCTCTTGGA
>478FP012413 Slc19a1_1           :+U  EU:NC; range  -249 to    50.
GCCACCGGTCGTCCGCTCCTCAGGGAACCACAAGACCCACCCGGTAGTAAATCTCCAAGTGTAGAGGGCGCGTGCATGAACCCCCTGTGGAAGTAGCTGCGGGTGTAGCCAGGTGTTTGCCCCGCCTCCTGGAAGTTCTGCGGCTGCGCCTCCTGTCTACCACGCTGGCCACTCCTTCGGGGCGTGGTCAGTCAGGTAACCACGCCTCTCCATGCGGCCCTTGAGCCTACGCGCGGGTTTTTGGGTGTTGTAGTCTGCGTGTGCGCGTTGAATCAGCCACAGGCCTGTGGGACGCAGAGC
>479FP019718 Lama3_2             :+U  EU:NC; range  -249 to    50.
TTGATTTCTGACCTGGCTCTTAGAACAGTCAGAGGAACTCCCCTGGTCTTCTGGATTTGGGGAGCCCGGGAAAGTTTGCAGCCAGCAATGTCCACGCCTGACATTTCCTGATCCCGAGGGTGCCAGCAACAGCGGCAGGTTCTCAACCCGGGGCCACGCCCACGCGGCGGGCTCATCGCGTGGACAGAGGGGAGCGGCCCAGGGCGCCGCCCACTCCCGGGGCTGTCCAGGCGTGCTGAGAGTAGCAGCCTCCTGCTCCGCGGTGCTACCCTGGGCACAGGCAGGAGACCCAGCGCCGCG
>480FP012836 Gns_1               :+U  EU:NC; range  -249 to    50.
CTGATCTTGTGTTCACAGCACGTGCGCTGCTTCACTCTGGAGGGAAGATGAGCGGACTGACTCCTGTCTTCATCTCCGGTGCTCTGTCCTTCCTCCTGCAGCATCAGGAGCAGGCCTAACCAGTGGCGAGGCCAGGCTCCGCGCGGTCCTAGCTCTGTCCAGCCCTGCCCAGCGCCCGGGCTCTCCGCCGCTCCCCAGGCCCCGCCCACGGCCGCCCGTCACGTGACGACGCGCCCCGCCCCCTGCCCCGCCTCACGTGATCTCGCCTAGGGAGAGAAAGCCTGACCCCGTCTCCTGCGC
>481FP004276 Rragd_2             :+U  EU:NC; range  -249 to    50.
GCGGCAGGGTCCGGGTGGTCCCCGGGCCACGCTTGCAGAGAAAGCGAGCAGAAGTCCCCGAGGGCGGTGGCCAGTGCGCTCTGGACACCCGAATTCTCTCTAGGGGGAGAACGTGTGTGGCCGAGCAAGCGGTGGCTGCGGCCGGCGAGCGCGCGCCCGGTGGTGCTGCGTGTGTGTGTGTGTGTGTGTGTGTGTGTGTGTGTGTGTGTGTGTGTGTGACAAGCGTCAGGTGACTCGGGTCACGCAGTCACTCCCTCGCGCTCCCGGGGAGAACTGCCGCGCTCCGGCTGGCTTCTCGGG
>482FP003528 Bglap2_1            :+U  EU:NC; range  -249 to    50.
GGCGACCCAGTGCTCCAGCTGAGGCTGAGAGAGAGAGAGCACACAGTAGGAGTGGTGGAGCAGCCCCTCAGGGAAGAGGTCTGGGGCCATGTCAGAGCCTGGCAGTCTCCGATTGTGGCCTCTCGTCCACTCCCAGAGCCTTGCCCAGGCAGCTGCAATCACCAACCACAGCATCCTTTGGGTTTGACCCACTGAGCACATGACCCCCAATTAGTCCTGGCAGCATCCCCTGCTCCTCCTGCTTACATCAGAGAGCACAGAGTAGCCGATATAAATGCTACTGGATGCTGGAGGGTGCAG
>483FP019805 Bin1_1              :+U  EU:NC; range  -249 to    50.
GGTAGTTCCCATTCCCAGGCGAAGTCGTAAGCACGTCCGGGGAGTCCCTGACCTGCAGCCCCCAGTGCCCGCCCTCCAGGATCCCTCCTCCTGGGCGGTGAGATCCAGATCCCAGAATGGCCCTTTAAAAGGCAGTGTCGTGTCCGGAGGGGGCGGGCTGGGGGCCACTGACCCGCCCGCGGCTGGTCCTTTCTCCCCGCCCTTCCCTCCTCCTTTGGCTCCCTCCCTCCCTGGATCCCCGCGTTGCTCACTCGCTCTCCCCGCGCACGCTCCGTCTCCGTCAGTCCCCTGAGCTGTTCT
>484FP003789 Bcas2_1             :+U  EU:NC; range  -249 to    50.
TCCAGCAACCACCTCTTCCGAAGTCTGCCCTACCCACTCCTTCAAAAAAAAAAAAAAAAAAAACGGCACCCATACAAAGAAAGGCACCCCGGCACGCCAGCACGTGATGCTTAGGCTTAGAGCCTAGTGGCTATAATTACCAACTGCGCGTGCGCCCGAATCGAAGCCCCAAAGGCAGCGGCGTGTGTGACGTCATTCCAGGCGCAGGCGCAGTGGAATTAGAACCGAGGCTGCGCAGACTCAGAAGGCGCTCTTGAAGCCTAGTGCCGCGCGATGGCGGGCACGGGCTTGGTAGCCGGA
>485FP007990 C2cd5_2             :+U  EU:NC; range  -249 to    50.
GCTGGGTTGTCACCAGCGCCGGGTGCCCAGAGCGCTGGAGCGTGTCCTCAGCACGGCTCCTGCACCTAACCGACCCGAGGCTGGGTAGATGATGCAGGGCTCGACCGGTTCCCCTGCTCTCCAGCTCAGCCCCGCCCCTCTCCCATGGCCCCGCGAATTCAAATCGGCCCCGCCGCAGGGCAGAGCACCGAGAGATCGATCGCTCCCGCCCCTCGAGCCGCCATTTTTGGAAGGTGGGAGGAGAAAGGTGGGTGGGCGCGGTGCCTGCTTTGCGGGATGCTGACTGGACTTGGCGGCTCT
>486FP003737 Cd160_1             :+U  EU:NC; range  -249 to    50.
CATTTTTTCTCAGTCTTCTTTGAACCTTAGTGCATTTCAAAAGAGAGAGAGAAGTCAGGGGGTGTGATGGAGCAACAGGAGAGAGTAAAAACTACAGGGGCGGGGGAAAGAAAGACAGGAAGACCCCCTCGCTGCTAAAAACCCATTCTGTGGTTTTTCAAAGATCAATGGTGAAAGGCCGAGCTGTGACGGAAGTGGGGAGATAGGGTTTTTAACAAGAGCAAAAGGCCCCGTGTGGGAACCCAGAACACACTCAGCGTGAGCCCCCAGCTTGAGAGCAAGGAAGAACATCTGTCCTGA
>487FP012491 Polr2e_1            :+U  EU:NC; range  -249 to    50.
GAAATAAAACTGTTATCAGGTCAAGTATCGCGAGATCTTCCCGACGCGCGACACCGCCCCGGTGAAGGCTGGGGCTGCCCAACGCGCAGCCTGTCGTGGAAAGTAGGTTTATTCCGGCGTTCACCTTAGACAGCACGAACCTGGGCGGGGGCCTTCCCAGCCCTTGGCGCAGGCGCACTGCCGGGGGGCGGGGGGCATTTTGTGCGTCCGGCGCAGGCTCCGTGCTGGCAGCTCCACGAGCGCGCGTGCACAGTTGTTTGGGAAGCGCGACAGCATGGACGACGAGGAGGAGACCTACCG
>488FP005526 AK035229_1          :+U  EU:NC; range  -249 to    50.
CAGATCCCGGCCTCTAGGCTGGCAGGACATCTTGATGAAAACCAATGCCACATCATCAGCCTCCCAGCATACCTCCCTATCTTTCCTTTCCTTGAGGAAGTTTTCGGGAATCCTGTCTACACTAGTCTCTCTTCCCTTTCTCCTACCCACTTTCTAGGCCCAGGCAGGACCTGGATGGTCCTGAACGCCTCCTCAAAGCCATGCGTAGTCCCTGCCACCAGAGGGCCCAGCCTTTGGCACAGGTTGGAAACTCTGTGGCCTCCTCTCCTGAAGGCTTGTCCTGGGTCTTATGTCCTCAAC
>489FP019973 Eif3j2_1            :+U  EU:NC; range  -249 to    50.
ATGTCCCAGAAGAGCAATCACTTCCCAAAACAGTGACACTAGCTGGTGAGCAGATGTATAAACACATGGGTCTATGGGGGCCATTCAACCTATGACACATGTAGGTAACTAGATGTTTGCAAAGATGACAAAATTTAGGAGTAGTAAAGTAGGAAAGATTTGACTGTCCCAGCCTGCCCTGCGCGGGCCAACGAGAGCCAGCCCAGTGACTCACCTCTGCCGCGCTAACTCTTCGCAGCTCTTCCCATCACACACGCTCACCCCCGGTTCGAGATGGCGGCGGCGGCGGCGGCGGCGGCG
>490FP012711 Tmcc3_1             :+U  EU:NC; range  -249 to    50.
AACCTCCTGTGTGCTCAAACCCGTCTTTTTTATCACACTCAAGTGGGTCCATAACCTGTGCCAGCGTCGCTCATCTGAGCCGGGAGAGGCGTGGGAGCGCGTGGGCCCCGTTCGCAGGCAGGGAGGGCAGCTGAGCCCGGCACCTGGAGCGGGTCTAGGCGCCGCGCGGGCGCAGGGGCGGGGAGCGGGGAAAGGGGCGGAGACTGTCGCCCGCCTCCCCACCCGGGCGGCGGCGCAGGGCCGCGGGGTGTCGGCAGCAGCTGCAGCGGCCCGCGCCACCCCCTCGGCCGCGGCTCCGGG
>491FP008385 Pld3_2              :+U  EU:NC; range  -249 to    50.
GAAATCATTTATCTGATCGTACAGTATGGGCTGCGCGGGAAGTCCAGACCCCCGGCCACCCCGTATCTCCATCCCTAACCTCCTCCGTCCCAGTCCCGCACCTCACCTGGCACTCTGGGGCCCGCACCCCCACGAGGCGCCCGCCCGCCCTCCGGGTCGCGCCAACTGTCAGACACTCCTCCCTCGGCCTGGGCCGCCCGCCCCGGAAGTCCTGCCCTTGATACCGGAAGCCAGACTGCACCTTCCACCAGCCGCTCTAGCCCTCCTAGCCTCCAACCAGCAAGAGAGTGTGGGGCGGCG
>492FP016157 Mccc2_1             :+U  EU:NC; range  -249 to    50.
GGTGTGCTGAAGCTCTGCAGTACATGGGCTAGAGGCGGGTGCATGCTTGTGACAAACGCTTCGGCAGGACAGCAGCCACTTATCTGTTCGCTCTACTCGGCCCAGTGTTCCTGGGCTCGCGATGGAACCTGGACTCGCGCAGCTGCTCTTCTGCGCCTCATTGGCGGAGTAGAGAGGCGTGGCGCGCAGCGCCGACCAATTGGAGGTGGTCTGCGATGGCACGTGTGCGGGGCTGGCCTGGGAGCTGATGGACCAGGGCTGGTGCTGCAAGGACTCTGGAGGAGCAGCCCCCAGGAGCTG
>493FP020961 Syp_1               :+U  EU:NC; range  -249 to    50.
ACCTGTTTTCTAAAAGGACCCTTCGCTCAGAGACCCAGAGTCTCTAGCCTCCCGAATGGAATGGCCGCAGGCGAGTTGGGGCGGGCGAGGAGTATGGGGCGGGGGGGAGCCATGGTGCGCAGGCGCTTGCTCAAAAGATAGGCAGGGTGCAAGGGGCGTGGCTGCCGCCGACTGGGCTGTTCCGACGATCGCGCACCGCCCCCGCCGCTCCCCGCGCCCGCCCTTGCTACCAGGCACCTTCCGCCCCCCGCATTGCTGATGCTGCTGCTGGCAGACATGGACGTGGTGAATCAGGTACGC
>494FP019536 Myom1_1             :+U  EU:NC; range  -249 to    50.
GCCGTACTCATTGAGCCATTAACCTAATCCTACTGCTCCTGCAGCTTCCTGCCATGCTCTTCTCTGGGTTTGGGACTCCCCTCCCCATGTGCTGCTATATTTATCTGCCTTCCTGGCCATAAAAGGCTGGCTGTGGGGCCCTGACATTCTGCTGCCTGACCACATGCATTATTTTTGAACTGGCCCCCAGAATCCAGCCTCTAGCCCTGCCTCTTAACTTTTTCTTGGATTCAACCTAGGTGGGCCCTCATTCTCTCCTGCTCCTCGACTGCGGCAGGGCAGTGGGCCGTAACCCCCACC
>495FP016571 Tmem260_1           :+U  EU:NC; range  -249 to    50.
TCAGTGCGGAAAGGGGGAGAGAGACTGCATAGTGCGAGTAGGCCTGGCCCATGATTGATGTCGTTGGGAATTATGCTCCCTTGTGATTCGTTACTTCAAAGCACACTGACGCAGACACAGTACCACGCGCAGTGACCCCCAGAAGACTCCTAAGCCGTGCCGGAGTGCGCCCGCCATCTCCTCCTCCCCGACCTGGCGGGCGAAGGTATGGTGCGCTCGGCCCTGCTAGACCGGAAGCCGGCGCGGGCTGTGCGCGCCTCTCGGCCAGGGAAGGTCCGCACCGCTGCGAGGGGTCACGGT
>496FP016472 Ncoa4_1             :+U  EU:NC; range  -249 to    50.
CACTCTGTAGACCAGGCTGTCCTCGAACTCAGAAATCCGCCTGCCTCTGCCTCTGCCTCCGGAGTGCTGGGATTAGAGACTTACTGATAGGCACGAAAATGATCCAGACTAAGGGCAGGGAGTGTTACTGCATGCCTCCACGTTGAGCTCTAAGAAGACTTTGCGCAGGCGCGGAAGGAAATCTCGCGAGACTGTCAGAACACTACCGAGAAGCGTGGTAGGGAGGCCATCCTATCGCGAGAACTCTGTCTTCAGGGTCCGGATCCTTCCACGGCTAAGTGTCTGGGTCGGTCTAAGGTC
>497FP000529 2810459M11Rik_1     :+U  EU:NC; range  -249 to    50.
TAAGAGGGTACATTAGTCAGGTTAATAATGTCCACTCATCCTCAGTCCCCCACAAGAGCCTGTACTTTCTAGATGTCCTAAATGCTTAGTAGTCCTAAACTACTGAGTGTGTTACTGGGTATCTAAATGAACGAATGAGTGAATGATAAATTCAGTGCGGCGGGACAGGAGTGCGCAGGGGGTCTGGGCGGCTCGGCCCTCGGGGGCGTGTCGGCCGAGGCAGCGGCGGAGCTCCCAGCTCGGCGCAGGAGGCGGCGGCCAGCATGGAGAGCGAGCTGGAGGCGCTGGCCCCGCGGCCCG
>498FP006860 5730422E09Rik_1     :+U  EU:NC; range  -249 to    50.
AACTGGTGCAAACCAATGAGATACGTGAGCTTTCTCCTGTGTATTTCATTGAAACAACATTAATAGGTTTGATTGCTGTGTGCTGCTGTTGGCCGCTGGCATAAGGGGTTTTCTATAATGGTTGAGTTTATAACTTCCCTCCTCTTTGTTTTGCCAGTACTGGGAAATGAATCCGGACATCACACCCGTGCTGGGCAAGTACTGTACCATTTCCCCAGATCTTTTTTTTTTTTTTTTTTTTTTTTTTTAATTTGAGAAACTGTTTTACAAAGTTTCCTTGGCTGGCCTTGAACTCACTGT
>499FP011928 Snrk_1              :+U  EU:NC; range  -249 to    50.
TGCCTGCTGCCGCTGTCCATCGTCCTGGCGCTTCCTTCTGCATAATCTCTATTCTTTCCAGAGTAGGATGTGCTCAGGCCAGGGCCAGGACGCCCTCCAGTAGACCCTGAGCTGGCCTGCAGGTGCGCCGGGTTAACCCCGCCCCGCCCGACCCAAGGCCCCGCCCTCACACAAGACCCCACCCCATCGCTTTCGTCACGATGACGCAAGGCCCGCGCCTGCGCAGCGCGGCCGCACCCCCGGCCGCCCGCTCGGTATTATGATTAGCCCTGGGTGCGGGGTTCCGGCGGCCGGGAGGGA
>500FP001836 Kif5c_1             :+U  EU:NC; range  -249 to    50.
GACCTGGTTTTTTATAGAGTTTAGCTGGGAATATTAACTATGACTTCCATTCTGTTCTTGGCTTGTGGAGCCCCATCAGTCCTGCAGTTCCCGGGGGTCCTCTCAAGCTAATCCAAGCCTTGCCCTCCCACCTGCAGGTAGAGTGGCGACTACAAGTCCCGGGATGCGCCGCGCTTACACCCAGGGTGAGGCGGATCTCTGCAGTGACGTCACCGTGCCGAGGCGGGGCAGAGGGGCGGGCCTGGAGGTGCCGGAGCACGGTGGTGCTGATGCAGGATGGCTGAGCGCGACCGAGCCCGG
>501FP006385 Rfc5_1              :+U  EU:NC; range  -249 to    50.
ACTGACAGGATCGGGCCCTGGTGAGGCCCGCGGTGGCTCTGGCTTCAGCGCGCGGTCACCCTGGACCTCGTGCGAGGAGGCTGAGACAGCCGACTCAGGCGGTAACTCCGCTGCAGGCCGGCGCCTAGGGTTACCTAGCAACCAGCACCTTAGCAACGGGGAGGAGGCGGGCCGGGGGACGGAAGCCGGAAGCCGGAGGCGAAGCCTCGCGAGGGTTGGTTTGCGCGCGGACTCCGAGTGCGGCGGGTCAGTGGCAGGGACCCGCAGCATCTGTCAGTCATGACGGCGGCCGCGCCTTCG
>502FP004407 Rnf38_1             :+U  EU:NC; range  -249 to    50.
TACTGCTGACTTTTAGAGTTGCTGGCGGGAGCGAGAGCTGCCGCCGGGCTAGGCACTCCCTGCGTTGGGAGACGCTGCCCCACCTCCCCACCTTCGCCGCCCGAGCAAGCCGAGCGAGTGAGCTTGGGCGGGGCTGCGCAGGGGCGCTGCGCACCGGCTCTGTTGCCGGAACTGGCCCGAGCGGCCTGGACGTGCGCGGCCCCGCCCCCGCGGGTGGAAACAAAGGGGGCTCGGCGCGGGGGAAGAGGCGGAGCTACCCGGCGATCCTGCGCTTGGCTGGCTAGGTTTGTGCGGGCAAGG
>503FP013645 Tnfsf13_1           :+U  EU:NC; range  -249 to    50.
CCCTGGTTCTCCTCCCTGCTGGCCCCTAAACCCCTTTTTTTCATCTCCAGTCACCCCTAACAAACCTCCTCAAAGATCTCATTCATGCCTGAGTCAGAGTCTACCACACTCACCTTCTAAACCCCACGCTGCCCAGCTTATACCCATTCCCTGCTCCTGGCACCATGCCCCATAACCAACCGACCTGCCCTCCTCCAACTTAGGGGCCGCCCCTGGGCTCCTGAAGGCTGGCCGCTCCTTCTGGGTGTCACGGCTGCCCTGTCCTTCCTAGATAATGGCACCAAATTCTCCTGAGGCTAG
>504FP020674 Lipm_1              :+U  EU:NC; range  -249 to    50.
TGGAACCGCCAGTGTATTCTGCATGTTCCACCTCTTGCTATTTAATCGAAGAAAGATGAGAACTAAGCATAAGGGGGCTGTGCTTTTTATGGCCTCTACATGGTGACGGGGAACAGGAGTTTGTGGGCTATACTAACATGCATGAAACTCCCATTGCAACAAAGAAAGTTGGACACACCTAGCAGTGGAAGGATTGGTGTTTACAAGATGAATGAGGGAGGAGCAGGAGGAGCTAGGCAGCATTGTGACATTCTAAGCAATGTTTGCAGCCTACACCGTGTTCTTTCATTCCTGTAAGTA
>505FP005776 Gckr_1              :+U  EU:NC; range  -249 to    50.
ACCTGGGTGTTCTGCAAGGGCAAAAGCAAAGAACGTCTGGTCCTCTTCTCCAAGGGCAGAGGCTGGCAAGCCAGAGTATACGCAAAGAGGACCCTCAGGAGCTCCTGTGAGGGCTGGAAGCCCCGGCGACAGGAACGGGTGTTGAAGAGAGGGGCGTAGGGGGTGGTGTTTTGAGAGGCAGGGTTCTTAGGTTAATCATCTCCATGGCTCAGATAAGACCCTGCCAACTGGAAGCAAATTATTGGGGCCAGAACAGATTGCGTGAGTGCAGAGGCAGGCGGGTTGGAGAGTCTGCAGTGT
>506FP018447 Cmss1_1             :+U  EU:NC; range  -249 to    50.
CCAAAACAAAATACTTAAATATTAAAAAAAAATAACCCAAACCGATGGTAACTCTTTTCTTGTATTTCTAGGCTCAACAGAGCATTTATTTGGAGTTTCTAGGCCGATCTTGAACGTCTGAGCCTGTGTGGAAACGGCGACACCCCTGGCTGCCGCAGCTGGGGGGGCGTGGCGTCTGTGACGTCATCTCCAGTGGCGCGGGCGACGGAGTTCCTTGGTTTTTCCGCGTGTAGCGTTGCTAACGCCGCCAGTGAAGCTGAGCCCAGGAGCGCGAGCGGCCGCCTTGCTTTCATCTGGTTG
>507FP020203 8030462N17Rik_1     :+U  EU:NC; range  -249 to    50.
GACGTTACCGGATCGAACGGAGGGCGCGCGCGCGCGAAAGCCCGGGAAGCGGGAGCGCTGGAGCCCGCGCTCAGCGGAGGGCGCGCGCGTGTGCGTGCGCGTCCCCGCCGCCAGATGGCGCTGCGCCGCTCGCTCCCGGCCGGCCGCCAGCTAGCTTAGGTTCCCGCCGCCGCGGCGGTCGCTCTAGCCGGCAGGCGCTGCTCTGTGGTTCCGGGCGGAAGTGAGGCGCAGAGCGGAACGGCCTCTGGTGACATTTTCTTGGGGCGGCGCGGACGACTGAAGGGAATTTGGTGTTGGAGG
>508FP009851 Ckap2_1             :+U  EU:NC; range  -249 to    50.
AGACATGTCCTGACTTGTCAAGCCTGGTCCTGCTATATCCTGAGGATTCAACAAGCCCGCTCCAACGGCGTCATCCATCCAGTTGGGAGAGCTTTGTTCGATTTTGAAATTTCTCGCCGGCTGCCAAGTCTCTGGATTCTGGGACGGCCCCGCCCCTCGCCTGGGCCCCGCCCCTCCGCGCTCATTGGTCCGTTCAATCCACGCCGGCGCCGAGGCGCGCTCATTAAGCGATGGCAGAGTCCAGGAAACGCTTCCTTGGCAGGGCTGCGAGGAATCCCTTGCCGGTGACCCGGGACCTGC
>509FP006958 Cftr_1              :+U  EU:NC; range  -249 to    50.
GCGGGCGGGCGCGGGGCGCGCTGGAGGAAGGAGCGCAAGGAGCGCGCGGGGCGGGCGCGGGCGCGGGGCGTGGAGAGCAGCGACTGTGAGGCTGGGCTAGGCAGCGCTGGCTTTAACCTGGGCGGCGGAGGCGTGGGGAAGAAGGCTGAGGAAGGGGAGGTGTGTGGGACCCGAGTGGGTGGGGGGAATTGGAAGCAAATGACATCACCTCAGGTCTGAGTAAAAGGGACGAGCCAAAAGCATTGACCTGGTCCTGGATATCCAGATGTCGAGTCCAACCTGAATTTAGCCGAACACAGA
>510FP014064 Stxbp4_1            :+U  EU:NC; range  -249 to    50.
GCCTCCGAGCCCATCCCACCCGGGCCTAAGCACCAGCTCTGCGTTCACCACAGTCCGCCCTGACCACCCGGGCTGCCTCCAGCCCCGGCCACACGAAGCCACCAACCTCCATCCCGGACACCAGAGCCCTCCCATAACCCCCCGGAAAGAATGCCCGCCTGGCGGGGCCGCTGGCGAGATCTCGCGAGACCTCGCGAGTCTCGCGGTACCCGGCTTGAGCCTCCGCTGCTGCCTTGACTACCAGATTCCACAGTTAGCAGTGGCGCTACGGAGGCCGGGTGGCCCGAAGAGGGTAAGTTC
>511FP009179 Trim6_2             :+U  EU:NC; range  -249 to    50.
CAGAGGTCAACATCTCCTCCCCCAGCTCCAGGAAGTAGGTTTATTCCCCCCAACCCCCAACCCCCTCCCAAGCAGGCCCGGCTTCTTCCAGGAAGAGTTGGGAGATGAGCTACTCTACCTGCCCCGACCCGGTCTACACCGGCTGCAACCAGTCGGAGCTAGGAGCCCTAGGGCCTCTCCAGAGGAAGCCGAGGCAAGCTGGGCGGAGTTAGGAACAGACCCCAGCCAGGATTTCTGGCCCTCGGAATTAGGCTTCCGGACGTGCTCTGGAGAAGTTTGCCTACCGGGTACTCTTCATCT
>512FP012010 Adgb_1              :+U  EU:NC; range  -249 to    50.
GTGACAATGATAATGTCTGTATTCTCTTAGTTGAAAAGCGGAGAGAGTCTGTGTCTAAAGTTCAGGGCCGCAGATCCAGGCATCACAAGTTACAGTGTCAGCAGTCATTTAAGCTTCTCAACGCTTGCCCGCATCACAGCTCCTTCCCAGACACCAACTCTAAAGCTGTCTTCACTCGGCCCTCCAGCCAGCTGGCCTGGGAGGAGCCTTCCGGTTGTCAGAACTCGCTGCCAGTCTCCTGGCAACAGCAGACGCTGGAAGTCTCCTGGGCCTTGGGGCGCGCTCTCAGCGGGCGGGCGG
>513FP014846 Mir6538_1           :+U  EU:NC; range  -249 to    50.
ATAAAGGGCGCTGCGCTGCGGGGCGGGCTGCACGCGGGAGGCTGACGGGGCAGCGGCACCCGCGAGCCGGCACCGGGCGGGGCCATCACAGCCACGCGCAAAGAGGCCGAGCGGGAGCCCGGACCGCGCGGGACCAGGTGGGTGACGCGCGCGTCCCCTTTGTGTCGGCATCGCCCGAGCGGGCCGCGCGGGATAAGGCTGTGCGGGGCTGGTTTCGGCCCCCTAACCCGTGCTGCCGGGCGGGGACCCCGCGGGCTCCGGGGCGGCGATGGGGACTATGCTCCGGGATTCCGCTGGGTG
>514FP007086 Zc3hav1_2           :+U  EU:NC; range  -249 to    50.
CGAGCTCGGGGGACCTCACGTCTAGCCTGGAACCGAGGGTACCGCGCCGCGGCGGACCTGCCCGCCTAACGTCGCTCGCTTCCCATTCGCTCTCCCGCGCGGCTGACTTTAAATCTGACCCCAGGACCTCGTCGTCGAGGTCGGGCCTCGCGACACCACCGCCGGAGTTGGAAAGCGAAACCGCTCTGCTCTGCGAGCGGCACCGCCCGCGTCCGCCCCTGGGACCGCGCGTAAGTTTCGATTCTCCGTGAAGCCGAGTCCCGCGCAGCGGCCGGAGCAGCGGCAGCCATAGCGCGCCAT
>515FP017647 Tspo_1              :+U  EU:NC; range  -249 to    50.
TCAGACTGACTGCGAGCTCACTGTCATCCTCCTGTCTCGGTGTGAAATACAAACATGTGCCACCTCTGTGGCATTCGTTGTCTGCCTGTCTGCGATGCATCTCTCCCCTCTGTGTCCAGGCCCACGATGAGGAGAGAAAAAAAGAGGGGTGCCTGGTTGAGGGCGGGCCTGGGAAGGCAGGGTGCCTCCGGGTGCGGCGCAGGGCGGGGCGGGGCGAGGCGGGGTCAGCGGCTACCAACCTCTGTGCGCAGTGTCCTTCACGGAACAACCAGCGACTGCGTGAGCGGGGCTGTGGGTACG
>516FP005741 Kcnk3_1             :+U  EU:NC; range  -249 to    50.
TTGCTCACCCCCCCCCCCCAGCTCTCGCTCTCCCTCTCTCTCGCTCTCTCTCTCCCGCCTCTGTCCTGCCCGGGTTCTCCCGCTTGCTCCCCCCTCCCCCCCCCCCGCCCTCGGCACGGCTCCCCAGTCCTTATTTGGCTGGGCGGGAGGGCAGGCGGGAGGTGGCGGCCCGCGGCCGGGGGGCGGGCGCGGGGGCGGGCGGAGGAGGGTGGTGGGTGGTGCTGAAGGGACAGCTCCGCGGCGGCCGGCAGCGGCGGCGGCGGTGGCGGCGGCGGCGGTGGCCCCGGGGTGCGGAGCTGG
>517FP016024 Ell2_1              :+U  EU:NC; range  -249 to    50.
AAGACGAGACATGACGTCAGATAAGATTAACTCGACGCGTCACCCCGACGTCAACCTCTCCTCTGTCGGACGTCCCGTCCTGAGAGCAAAACTCCTGCGACTTTGGGCCCCGCCCCCTTGAGGTGAAGAGCAGCCAATGAGGGAGGCTCTGTGGGGATTCAGACCAATGAACAGAGTCCAGGGCGGGGTGCGGGCTCGAGGGTGGGGCGGCCCGCAGCTGTGGAAGCCCGAGGTCTAGCTGCGCGCAGTATATGACAGTACGTCAGCAGCGGGATGGCCGTAGCTGTGGCGGCGGCTGCA
>518FP014371 C130046K22Rik_1     :+U  EU:NC; range  -249 to    50.
GGCTAAGAGCATCGCACCAGGGGCTAAGAGATGCGGAGCAGCCCGAGCGGAAACCTCCACAATGACAGTCCCCAGAGCCCCGAGCCCTAGGGGCCGCAGCCCGGGCGGAGCCCAGCCCGCTCCCCGACGCAGCCCTCACTTGTTCGTTTGTTGGTATAGGGGCTCCATGACGCCGGCCTAGCCGGCCTGCGGCTTCCTCGGAACACGTCCTCACAACCCCACTTCCGGCTTCCGGTCTCAGGGCCCGCCCTGCTGAGTAGGGCGCCCGCGAGTGTGCCTGTCCCGTGGTGGTTGTGAGGT
>519FP008211 Calm3_1             :+U  EU:NC; range  -249 to    50.
AGCGGATGCAAGGGGCCGAGAGCGCCGAGAGCGAAAGTAGTCCCCGCGGTGGGGAACGCGCGTGCGCGTGCCCGTGCGGCAGCAGATTCGCTGGGCTCTGTGGAAGGGGCGAGCCGCACGAGCCTGACGCGAAGGGATCCGTAGGAAGCCGCAGTGCAGCGGGAGCGCGCGAGCCGTCTGGGGCGGGGCCGGGCGAGGCGGGGCGCGCGCGGCGGCCGTTGAGGGACCGTTGGGGCGGGCGGCGGCGGCGGTGGCGCGCGCTGCGGGCAAAGAGTGTGGAGGCGCGGACGCGCGGCGGAG
>520FP009007 Il16_2              :+U  EU:NC; range  -249 to    50.
TCTCAGCGTTCTCCGAGGCCACGGGAAAGGCTGAGGTTTTTGCATTTCAGTCTGTGGTCCGGGAAGAGGCATAGGATCTGAGGGCTCCCTCCAGTCCACTGAAATACTCAACTTGCTTTGTAGGGAGGCCGGAGTTGGAAGGGACCGTTGTGAAACGTTAAAGATTTTCTGGCAGTAGGAAAGGGATTTTTTTTTTTCCTTTCCTCCCTCCCTGCCGAGGAAAAACAGTTCTAAGGAGCAAGTCACTTTGTAGTTGTAACTCCCATTCAAAGACTCCCAGCCCGAGAAGCTGCGGATCCC
>521FP004460 Stx17_1             :+U  EU:NC; range  -249 to    50.
AAGAGCTAGGGGCACAAGGCCGTCCTCGCCAACAAAATTCAAGGAACACAATGTGCAGGAAAACTGTAACATGTAGAAGGTTATCCAAGTGTAAATTGTCTTAGATACAGTACACAAGACGACCCATAAAACACTTGGAATTGTTCATCCAGTGGTTGGCACACTATATTACCTCCACGCCCACTGGCCGGGTAGGGGGCGGGGCCACATATCCCGCCCCTGGAGACGCCCCGCCCCTCTCGCGTCTGCGCAGTGTGTATCGACGGCCTCGAGCGCCTAGGCGGGAGGTAAGGGGCTGCC
>522FP010442 Tk2_1               :+U  EU:NC; range  -249 to    50.
GGCAACCAAGGAAGTAATCGGATATACTAAGCAGTCCCCGGCATTATTATGCCATCCATTCTCTAAATCTACTTGGGTCAGGGCCATTCTGCGGTCTGTAAGTGGGGAAATCCTCACTTTGAATCTCTTCGGTGTAGCCTAGAGGGAGAAATACTAGCGGATCCCTTAAGGGGCGGGGCCGGACAAGGGGTGGGGCGGGGCTCCAGGACGCACCGGAAGGAAGTAGGACTTGCACATCAGCCAGGGACTATGCTGCTGCGGTCGCTGCGTAGTTGGGCTGCCCGGTCCCTGCGTAGCGTG
>523FP005922 Ccdc149_1           :+U  EU:NC; range  -249 to    50.
TTTGGCTTCTCGACCTGGGGATGACACCCACCTGTTCGCCAGCCTCCCTCCCTCACCACAGGCCTGGGAATGCTGGAGTCTGGGGTTATGTGATGGTTCACATGCAGAGTCCCTTCCTTCCCTAGGAGACACAGCTGGTGGCCTGGGGTCCCCGGGGTGCCGCGGCTGGCACCGGCCCCGAGCCACTGTAGGGCAGTGGTTGGGGCCCGGCTCCTCCTCCCCTTCCTCCGCGGAGGCTGACGTGGAGGCAGCGGCGCGGGCAGCCGCGGGAGGCGGCGGCGCGGAGGCTCGGAGGTTCCT
>524FP018222 Cldn16_1            :+U  EU:NC; range  -249 to    50.
GCGCAGATCTGAAACCTTAGGGTCCTTGGCCCTGCCTCCTTGCCAAGTGTTCTGCCCAACACTTTGGAATGTGAACTTGCTTGAGCTAGTACTTAGTTAGCATAATTTCACTGGTGGCTCGTCTGTCTAAGGTAGTTAGGGGATATTAAAATAGTCTAACAATAAAATCGCAATCAGTCAACCGTACAGCCACCTTCCAAGGGGGAGGAGAACAGCTCCTTATCCCAAGGGCCTGAGAAAGATCAGTTTACAGGCTCCGGCCCTGCCTAGGATCCTTCCTCCGTCCTCCATCTTGCCACA
>525FP005544 Sdf4_1              :+U  EU:NC; range  -249 to    50.
GGCCGGTTAGGCCTGGTAACGTGGGAGGAGCCCCGAGGCGCACCGTGGCTGGGGGTTTCGACTCCCCGGAGCTGATATCCAGGGCGGCTTTGAAGGATAGGGCTGGGCCCAGAATGATTGACACGTGACCCCGCGCGCCATTCCTATTGGTTGCTTCGCAGAGGCTGCTTCCGCCCATAAGAAAGATGGCGGCTTCGAGATTCGTACCGGAGGCCGGGTGTTTTTTTCCCCACCGTTCCCGGTTGTCTTATTCGCCCCTTCCCGGAAGAAAGATGGCGGCGGCCTGAGCCGAGTTCTGCG
>526FP007047 1700012A03Rik_1     :+U  EU:NC; range  -249 to    50.
TCTCAAGTCAGCAAAACCAACAAACAGCAATAAAAACGTATTAGATAACTAAATCCTTTTGTGTGGGGCATTTTTGTTGTTTGTTTCTATTTCTTCAAACGGTCACAACTTTCTCATACATTTGAAATGCAAGCCTTAGCAACAATCTCCATGAAGATGAATTGCCCTGTCTTCAGTCAACTCTTGATGTCATAGCACAGATGTGTCAGTTGGCTGATGGTGACTCTAAGCACATAGAGATTTCTCCCCACCCTGAGCCTGCCACTCACCGCTGAAGTACAGACCCTCCTTTACAGCTAG
>527FP016847 Ints9_2             :+U  EU:NC; range  -249 to    50.
ATGAGGGACATGATATCATGCTGGGATGGAAAGGAAGGATGAATTGGCGGCGGCGATGAATTTGAGCGGACGGAAGGAGGTGATTAGAGAGAAAAGGGAGGAAAAGGAAAGACGCCCACAGTGCCCATGATACCTGCAGTAAAACTACATTTCCCGTGAGGCTCTGGAAAATGCTTAAGGAGTGAAGACTCCAAGTCCCGCGATGCTCTGGGCTATAGAGATTAAACCGGAAGATCCTTCCCTGTCTTTAGAAGTGAAGAGACTGGTACTGAACAACCAAAAGTCCGATATGAAACTGGT
>528FP005195 Nipal3_1            :+U  EU:NC; range  -249 to    50.
ACTTGGGGACCAAAGCAGCCCGGACTTCTTCCTTTGGCCGCTAGAGGGGACTCCTCCAGGTGAGTGTCAGGTCGCCCCTACGCTTCAAGCGAGCTTGGCGACGCAGCCAATTATTTCAGGATGTCCCGCCCATCCCCTCCCGACAACCACTCGCCTGCGCAGAGGCTTCGCCAGCTTGGGACTGGCAGGCAGTGTAACAAATCAAGTCTCCACCTTTGAAAGCAAAACACTGCAGCCCCTTGGAAACTCGGAGCTGGGAAGGGATCCAAGAGGCTGTACCTAGGGGTGGCACGGAGTGTC
>529FP015427 Klc1_1              :+U  EU:NC; range  -249 to    50.
GCTGCGGCCAGGAGCGAGCCGCAGAGGGTGGGTCCTGGCCGCCTGGCGATCTTCCCGTCCTCCACGGGTGGAGGCGCGGCGAGGGAAGCCTCCCGGTCTGAGGCCACCACACACAGATTAGAGAGGCTCCTGGAGAGCTCCGGGCTGCGGACCCCAGCCTCAGTTTCCCCTGAGCCCCGCCCGGCGGCGCGAGGGCGGGTGACGTCACGGCGCACAGCATTGTGGGGCGGGCGCGGCGCCGGCGACGCCATTTTCGGCGGCGGAGGGTGGCGCGAGGCTGCGGAGCGCGGGTCAGGGTGA
>530FP019863 Pura_2              :+U  EU:NC; range  -249 to    50.
CCGGCCCGCGGGAGTGAAAGGCAGAGCGAACGAGGCCCCGAGCCCGCCGCGCGGCCGCCGCCTCCGCCTCCTCCCCTCCCCTCGCGCGCGGCCCGCCCCCGCCCGCAGCCCGCCCTCCTCGCGGCTCAGCCCGCAGAGCCCGAGCGAGGCGCCGTTCGGCTCGCGCGCCGTCCAGAACAGGTGTGCGCGCGCCTCCCCCCTCCCTCCCTCCTCCTCCTCGCGCCCGCCTGCGCGCGCCGGCCTCCCTCCAGCCTGCGCCCTCCCTCACCTGCGGCAGGACAGCGCCCGCCAGCCCGCCCG
>531FP009171 Olfr558_1           :+U  EU:NC; range  -249 to    50.
TTTTAAGATGTAGAAGCTTAGAAGGGAACCAGAATTATAGGAGACTGGTGGGGGCATATCTGCAGATGGACCCTCAGAAACAGTGTGTACTCCCAACAAGAAGGAGCAAAAGGAGGGAGCTGGGAAGAACAAGAATAAGGAACCCTGAGCAGACCACAGAAGGAGGTGGAGACTGAAGGGGCTGGGCTTTTTGCAGCCTGCCAGACCTCCCTCAGGAAGGAGGAAAAGGCACTGGGGGAAAAGACACACAGGCTCTTTCAGGACAGCTGAGGTGAGTACAGGAGGAGGCATGCTTGGGTT
>532FP006716 Zfp68_1             :+U  EU:NC; range  -249 to    50.
AAGGAATATGCTGAGTTTCACAAGAAACCCTCTGTCTTAAAATTAGCTGCAGCCAAGAACCTGTCATTCTGAGCTCCTACAGCTGTGCGTTGGCGCCATCTACTGTCACTCAAGGGGCTGGACCCGGAGCCCTGTCCAATCGGAGGCACTGAGTTGAGAAGTGTCCAATCAGACACACAGAGGGAGGGCGGGGGGCGGGCTTTGGCTGTCACCGGTCCTTTGTCTGGGAGCCGCCATCTTGGGCTCGGTGTTCCTGCCCAGGAGCCTCCTGCGCAGCTTTGTTGGCGTAGTGACGCTGTG
>533FP004384 Car9_1              :+U  EU:NC; range  -249 to    50.
TCCAAGCTGAGCTGGTGATCCTGATAACCTTCTTTCTGCCTATGAACACACCTGCCCCTCACCCCAACCCTACCCATTACCGCACCAATGTCCAGGCTTTGATATCGGGGAGGGGGCATAGGGCCAGACAGAACCTGTGGGACTTTGGCTCCATCTCTACAAAAGGGCACTGTGAGTCAGCCTGCTCCCCTCAAGGCTTGCTCCTCCCCTACCCAGCTCCTATTTCCGATGCACGTACAGCCCGTCCACAGTGTGTCCTGGGACACCCCAGTCAGCTGCATGGCCTCCCTGGGCCCCAGC
>534FP019667 Lyzl1_1             :+U  EU:NC; range  -249 to    50.
CTTGATTTGTAGGCTCTGCATCTGACACATCATTTATCTGCCTTTCTCTATCTTGTATAAAGCCACAAACCAACACATTTTCTATGAAGAGACAGATAGTATTGTATATCTGGTGGCCTTCACACTCTGGCATGGTTCCTTGGGCCTGACACTGCACTGTGGAAACAGTCAAGCACAGTATATCACCATATGGGCAGACCAAGGTTCCAATAAAACCTTACTTGGAAAACTACATCTAGTTTGCAAGCCTTGTCCTTCACCAGCACCTAGGTTTTTTTTTTTTTTTTTAATTTTAAATAT
>535FP009253 Mrvi1_2             :+U  EU:NC; range  -249 to    50.
AACCCTAGGCTGGCTGGAAGGCTTCTCCTGCTTTCAACCCAGAGCCAGGCTGCAGGGGGCCCTGGTGGAACACTGGTTCCCAGTCCCAGCCCCTCATCCAGCCCCTCTCTGAGGAGGAGGCAGGCAGCTGGGGCTCTGCAGCCAGAGCTTTTCAGCTTGGAGCTCTGGAGCCAGATGTAACATTGACCTTAAATGGTAAAAGCTCCCCAGAGTGAAGAGAGGCTGGCCGGGAGGAAAGGGGAATAACTCAGTTTTAGGTAAGTCATCGCTATTGCCTAGAATAACCTGCCTCTTCAGCCC
>536FP011338 Parp16_1            :+U  EU:NC; range  -249 to    50.
AAGGTGAGCGAGGCTGGCTCAACCCGTGGAGCCAGGACAAAGACAATTCCCCGGGGCGGGTCCCGGGGCGGTTTCCACTTGGGGCGGTGGCGAGGATGACTAGCAGCCGCATTGGGCACCTTTGCCCAGCACCCGGGGCAGCTGGGATCCTCCGGGACCTGTGGGCGGGCGCGAGCTGAGCAAGGGCGCGGGAAGGGGCGGGCCTGGGCCGGGTGGGCGGAGCGGCGTGAGAGCGGCGGGCGGGGAGGTAGGCGGTGGCTGCTGGCAGTGTGGGGCGGCCAGGACTGATCGGCCGGGTCC
>537FP012444 Agpat3_2            :+U  EU:NC; range  -249 to    50.
CCCTCTCCGGGGGGAACCTTGCTCGGCTCCCGGCTCCTCGCTCTGGGGGAGCCCCCCATGCCTGATTTCGGGGCCCTGTGGGCTAGTTTCACTTTTTTGCTTGCTCAACGCGGAGGGAGGGCTGCAGGTGGGACGCCCTGGAGGAAGGTGCGAGGGCTCGGTTGTTGTTGTTTTTTTTTTTTCTTGACTTTGGCGTTTGAGACCAAAGGCCGACTGTGAATTTCCACGTTTCACTCAGGCGCTGGGGTCATTCAGTAACCAGAGCCTCTGGAGGAAAACACCTGTCCACGGTGGGCCTGG
>538FP012351 Fam13c_3            :+U  EU:NC; range  -249 to    50.
TTTGCACATATGTGTTTGTTTTACATTTGCCTACTCACTCCACAGAATTTCTCAGAACAGGATCCAGTTCTCTCTAAAATCTTGTATACTTTAGAAATAATGTTTCTTTGAGTGTAGATACGTCTAACTTGAGTATAGGTATGTCTAACTTGTCTGAATCAAGAATAGAAAGAAGGGAAGAGGGCATTCACACGTAATATCTTTAATAGGAATTTGATATTGCTGTCACACATTTACCTTGGTGGATTGGACATTCAAGCAAAATGAATAGGTTGTTCCTTAACCCTAGAAAATGTAAGA
>539FP001771 Ggta1_2             :+U  EU:NC; range  -249 to    50.
TCCTCCTTGCTGCGGGGGCCAGGAAGAGGCTAGGAGGGCGGGGATGTCAACGCCACTAGCTCCTCCCTCAGGAAGGACCCCAGGGACTCTTATTTTTGTAGTTTTGCTTGTCTGGGCCACTATCGGCCCCAGAACAGATCTGACTGCCTCTTTCATTCGCCCGGAGGTAGATAGGTGTGTCTTAGGAGGCTGGAGATTCTGGGTGGAGCCCTAGCCCTGCCTTTTCTTAGCTGGCTGACACCTTCCCTTGTAGACTCTTCTTGGAATGAGAAGTACCGATTCTGCTGAAGACCTCGCGCT
>540FP007644 Jagn1_1             :+U  EU:NC; range  -249 to    50.
TTTAAATGCTTTAAATGAAGTTAAAAGGGGTTTGCTGGGGGCTTGGTTGCTCGGCATCAGCGGCCTGGGGTTCGGTTCTGCACGATGGGATCTCTGGGCAGGTCAGTGAACCATTTCTAGGGACTGTTAATTCCGCAATCGCTCTACTCTGGCAAAGAACCTCAGAAAGGCCAAGAACGCATGCGCGAAGAAGGAACCACAGAGTCAGTCCTCCCAGGATAGAGAGGCCGGAAGTTCTCCCGGAGCTCCACGCCGTGTAGTGAAAGCCGGGCCGAGGTAGCAGGGAAGGGGTTCGCAGGG
>541FP005074 Ptp4a2_2            :+U  EU:NC; range  -249 to    50.
CCCGCTACCCCCACCCCGCGCCGGTCACATGTATACGCCTTCCGTCGCCCCCAGTGCCGAGCGCAGCAAGCCACGCGGAGGCGGAGCGCGGGAGGCGCCCAGGGCAGTGGGTCAAAGCTCTGTAGGCAGAGTGGGTGGGGCCAACCGCCGCGAGCCGCCGGCAGCCAATCATCGGTTCCGAGGGCGTGGCTGCGCCGCGCGCGCCGCGCCCCGCAGCGCCCCCTGAGGGGCGGCGGCGGGAGCTGGTCCGGCTGCGCGCGCAGCGGTGGTGGCGGCGGCGCGATCGGCCGGGCTGTAACC
>542FP020294 Kdm2a_1             :+U  EU:NC; range  -249 to    50.
CGGCGTCGCGGGGCGCGGGCGATTCGAGGCCGACGCAATCGGCGCGTGCGCGCTCCGGCGGTGTGTCCGTGGTAGAGGGGGCGGGGTGGGGTGGGGGGAGTGACGCGTGCGCGTTCACGTGTGTCCCGGAGAGCGGTAAGACGCGCAGGGAGGCTCGAAAGAGGTGGGGGTGGAGAGGCGACGGGAGGGAGGGGGTGGTGGTGAAGAGAGGGCGCCTGCGCAGTGAGGCCGGAGGAGCTGTGTGTATGTGAGAATCTGACGGGTTCAAAATGGCGGCGGCTGCTTCAGCGGATCCTCCTG
>543FP020990 Wdr13_1             :+U  EU:NC; range  -249 to    50.
AGCAGCCTAAACCACTTTCATGAGAAAGTCTTATTTCTGATTTTTAGCTAGTGGTTGGCACACGCATTCTTGTCCTTCTGATCACAGTACATTATCCCTGTGTATACAAAAGGTGTCAAGAGGGAAATGAATAGAACTCAAGGGGTGGAGCCTCGGTCCTTGTATGGGAAACTACAGTCCTTTAATGCGCCTGCGAGGCTCCCACGCCCCGGGAAAGGTTCCTATCGATTTGCTCTGTGCTCCGCAGCTCTTTCTCGTTGCAGGCAGCCATCTTGCCTGGAGCTTGAGACAGGGAGAAGA
>544FP011636 Topbp1_1            :+U  EU:NC; range  -249 to    50.
CTGCACGTTCTGGACTTAAGGCTGATCGGTCCGGCCGCCCGCAGGCCCTCGCCACGAACGATGAGCTGCGCCGCAGCCGAAACTGTTGCCGCAAACCCAGACCCCAGAGCATCTCGGGAAAGCGTGCCCAAGGACCGCCCTCTTCCGACCGCTCCGCTTCCCAGAGCGGGGGCCCCGATGACGCCACTTCCTCCGGAAGAGGTGTGGCGTCCGCTCGGTTGGCGCGAAAGTCGGTTCCCGGTCTTGGCCCTTCCGGGTTCTGCAGCGTTAGCTTCGGGTTGGGGGCGCCGCCGAGGGCGG
>545FP019753 Rnf125_2            :+U  EU:NC; range  -249 to    50.
TCAAAATCTCGTGCATGTAGTGAAAATTTATTGCCGTTGCAAAGCAAGCAGTAGTTGTTTCTAAGAAGACTTTAAAAAAGAAGCCTCAGGTGTATGCTATTAGGGTATGTTCTTAGGGGTGTTTGAATAATCAGAGGGCTGTTATTATGCTATTAGGGTATGTTCTTAGGGGTGTTTGAATAAACAGAGGGCTGTTTATTCAGGCAGTTTTTTCGTGTTTTTTTTTTTTTTTTTTTTTTTTTTTTTTGTGGTCACTTGGGTGTGAGTTGTGTGCTTGCATGCATGCATAGATCGGAAGCA
>546FP003896 Henmt1_1            :+U  EU:NC; range  -249 to    50.
CCGACACCTTGGAGGCGGCAGCCGGGAGGCATGGGGCCGGAGCATGGCCGGGCTTCGCACGCCCAGCGAGGACCCTGAGGGCGCAGAGCGCAGGCGCGAGGCGCAGGGCCAGCCAGCTGCCAGGTGCGGCCAGCCAGGTGCGGAGCCCGGGTGGAGCAGCAGCGCGGCTGCGCGGGCGTCGCGGGGGCGTCGGGGGGGGGGGGGCGTCAGGGGCGGGGTCCGCAGCCACACGGTTCTGGGCGGGGCTTTGTCTGAGCCGCTTGCTTTCCCGGATGGGTTTGCTTCTTGCCCATGGGTGAG
>547FP013401 Rapgef6_2           :+U  EU:NC; range  -249 to    50.
TAGCCAGGTTTTGTGCTTACAGGATTTAGCTTGCCAGCGTGTCTCACAGAAGGTCGTGTGTGTGTGTGTGTGTGTGTGTGTGTGTGTTTTCGTTCAGTAAATTGCTCTTGGGCTACATCTGCAGATACAGTAGCCAATTGATCTAATGCAGTTTGTGAAGGCTTTCTGCACAGGTGATGTCATCCTTTTAGCTCTATTCTCCTCCCACTCTCTTTCCTTCTTATTAGATATTTCATCTTACTGCAGGGCATAGAATCAATAGGAGCTTCTCCTTAGGGAGCTGCTGTGAAGCAGGCAAGG
>548FP011191 Chrna5_1            :+U  EU:NC; range  -249 to    50.
GGAAGGCTGAGAAGGGGGGTGACAAGGTAGCACCAGGTGTGGGAAAGGCGGAGCTACGAGTTGATGAAGCTGGACCCGGGGCGGAGCCTAGAAGGACAGGGTGTGGGCTCTGGGGGCGGGGCTGCGGGCCATAGGGGCGGGGCTAAGCGCCGCGGCTCCGCCCTCGAGCTCCGCGGGCCTTCCACCGAGTGGTAAGGTGGGCTTCGTGCAGAAGCTGAAGAGCGAGCGGCGAGCGGCTTCCGAGAAACGAGCGGATTTCGGCGGCAGCTCTTGTGCTCCGTCCCTCAGGGCCCGGAGTAA
>549FP013010 Tbc1d10a_1          :+U  EU:NC; range  -249 to    50.
CTAGTCCAGGTGAGTTTTTGTGATTGGCAGCCAGGGAAGGCGGGCCCTTGGTGACGGTTGTCCCGCCCCCTCACGTCGGTCCACTTGGCGCCAGGCTGGAGGAGGGGCGAGGCTCGGGACCCTCGGCACCCATTGGGCGCGTGGTGGGAGCTCCCTGGGTATCCGCCCCCAGCTTTGTGGCAGCCAATGGGCACAGTGCGTGGGAGGGGCGTCGGCAGCGTCGGCGGAGGCCGGGCGGCTCAGGCGGCTGAGGTGGCCGCTGGCGCTCTGGTGGCGGGCGCGGCCGATATGGCGAAAAGC
>550FP009899 Nsd3_3              :+U  EU:NC; range  -249 to    50.
TAGAAACACCTGGCCCAGAAGTGCTGCTAAGAAAGTGAGGCTGCTGCTGACACCCCCACCCCTGCGACATCTGTGGAGAGAGCACTTCTGAGAATTAGATTTTTGTTGTCTTACATGGTTTTTGGTTTTGTTTTTTAATATTAATTTTTAGTGGTTCTTTCATAGCTCTGGTTGGCCTGGAACTCACTGTGTAGATCAGGCTGGCCTTGAACTCACAGAGATTAAAGATGTGTGCTACCACAACTGGTAACATTTGCCTTCTGATTAATTTGTTGGCAATTTTAAAATGCCTCAGGTTAT
>551FP008114 Ssc5d_1             :+U  EU:NC; range  -249 to    50.
AGGGTGTGCCCTCAGCCCTGTCCCCCAGACACCCAGGCCTGCCCCTTCCCAGAGCTGCCATCCCCATAAGCATCTCTGAGCACGTGGCCCTCTGGAGCCTGGCTGGCCGCCTCCCTCCAGTGTGGGTGTTTGCACTTGAACACCTCCCTTCTGCCTGCCCCCCGCACCCCCCCCTCCAGCCTCAGCTGTGGCCAGCCCCCTCCCCCTCCTGTCCCCTGCTGCATCCCTGCAGCCTCTCTCCCTCCTGGCAGAGCCTTCAGCCCAGCCTGCTCCTAGCTGTCCAGGGCTCCTCAGCAGCTG
>552FP017178 Trio_1              :+U  EU:NC; range  -249 to    50.
GGGGGCGCAGTGCCCGTCCTGGAAGGCCAGTGTGGCTCGGTCACACTTGTTCCTGCTCCTCCCAGGTTTGGAGCAGCCCTGGAGGAGGAGACCTGGCCCGCTCCACGTTCTCTCTCAGCCACTCCATTTCGCCCTCCGGGCTCCCAGGCGCGGCTCCGCCCCTCCAGGACCCGCCCACAAAAGGCCCCGCCCACCAGCCGAGCCCACGCTCCGGCCGCTAACGAAGCTCTCCGGAAATTCCCGAAGCCCCTCTTTTTCCTTCCTCTCCTTTCCCTGCTCTCCCTTTCCTTTCACCCGGGC
>553FP011084 Atp5l_1             :+U  EU:NC; range  -249 to    50.
TTCCGGACCAACATGAATAGCTGTCCCAAGTAATGCCTGCTCCCTGAGGAATCTCAGGATTCTTCACGTGTTATCGCGCCTCATTTTTTTTTATATCTAGGTTTTTACTTGGAGTGAACAAAGTAAACTGACTAATGAGATGCCACAAACAGGGAATCAATACCTATATGTTTTGAACAGGCACAGAGAGGGGCAGCCTGACCTTGGAAATGGGGAAGGGGTCCTGCCGCGGGTCCTTCCGGGGGTGACATTCAGCCGGCGGTTCGGGGAGACGTACCTTCCACCTTAGACCATGGCCAA
>554FP014659 Endov_3             :+U  EU:NC; range  -249 to    50.
GCTCTTCCCATGGGCCCTGAGCCCGTTTGATGTTCGTGTCCTATTAGGGAACAAGCCCGGCTGAAAGCGCGCGTGGTGGATCGGGACACGGAGGCCTGGCAGCGGGACCCCAGCTTCTCGGGCCTGCAGAAGGTCGGGGGCGTGGATGTGTCCTTCGTGAAAGGGGACAGTGTCCGGGCCTGCGCTTCCCTGGTAGTGCTGAGCTACCCCGAGCTCAAGGTAACCCGGGTGGGATGTTGCGCCCGGTGCAGTTCGATCGTAGGCAGAGAGCCAGGGTCCAGTTTTATAAAATTTACTTTT
>555FP007757 Rimklb_1            :+U  EU:NC; range  -249 to    50.
GCGCGGGTCCTCGGCTCGGGCGGGGGGCGCGCGGCGCCTCGGTCTGGGGGACGCGGGGCGGCCTCGCCGGCGTCGTGCGCTGTGTGTGAGTGTGTGTGTGTGAGTGCGTGTGTGTGAGAGAGAGAGAGCGGGGTCGCGCGCGCGCGCGGTCGAGCGACAGGCGAGTGAGGGAGGGAGCGAGCGGCGGCCGGGTGTGAGCGAGTGTGTAGGAACGGGAGTGCGGGCGTCGGGGGGAGGGGGGAGGGAGGGAGAGGCCGGCCGACCGCGAGGCCGTGAGAAAGTGGGCGAGTGGGTGAGGAC
>556FP007257 AK029418_1          :+U  EU:NC; range  -249 to    50.
ACTATTGGCTGAGGTGACTGATGAGGGTCACTCTAGCTTGGTGGAGATAAAGGGCTAGGGCAGTTTGGCAGCCACACAAAGAACCCCCTGCCCAGGCTCAGGGCATTCATGTTTTCAATACCTCCTGCCTGAGCTAGAGAACAAAGCCCTTTTCTCCCACACAGCTTCCTCCCTCCTTGTCTAGACATTCTGCAACGGTTTCCTAGTTACAGGAGCACAAACTCCAGCCCCTCGGGCCTGCAGACCAGCCTCTTGCCACCAGGCCAGGGTGAGTGCTGATGGAGGCAGCAGTACTGAATG
>557FP015314 Asb2_1              :+U  EU:NC; range  -249 to    50.
TTGTCCAGGAATCTCTTCTCCAGCCCCACTGAGGTCCCCCCATGGCCTTTCATCCTGACGCCTGCCACCCAGCGACCGCTTCTCACATCCTCCCTGGTGAAGAATGTCACCTTGCTTCATATCTGCACCCTTGTGGTTGGCTGGGGAGGGGGGCGGTGGGGGCGGGGGTGAGGTTAACCTCATTGTTGTCTTATATGGTCATTTAAATCTCCAAGGGCTTCCTCCAAGGGCCAAAAATAATCCAGAGACACAGCAGCTGTGTCCAGCACACAGAGAGGGCCCGGCCATCTGCTTTGGTTC
>558FP006428 Trafd1_1            :+U  EU:NC; range  -249 to    50.
ATCTGCACGTTTGCCCTGCATCATCCTAGCAATCAATGTAGATGCCACCGCTTCCAGAGGTGTGTGTGTGGGGAGCGGAGAAATGACCCTCGGAACCTGCCCCCTGAGCTGTGAGCCAATGGAGGATGAGGAGGCGGACCCGAGGAAACGGCAGCGCTGTGGTCCAATGGACTTCCATCAGGGCCCCACGGCTGGCCAATGGGCGTGGCCCTCGGCGACGGTGGGAAGCGGCTGGGCAGCTGGGCGGTTGTTGGCTCCGGGCGGCGGAGGCGGCGGTGGCGGTGCTGTTCCCGCTGGGCT
>559FP002402 Bloc1s6_1           :+U  EU:NC; range  -249 to    50.
ACTGGGGACATTCACACGGTTATGGCGACATCCGGTCCTCTAACCTCTCTTCCGGGTTCCGCCGGCCACCCTCTGTGAAACCGAACCCGCACGCGCACGGCTGCGCCTAGGGCGCTGACACGGGGGGGGCGGGGGGGGGCGGGCGTTCCGGACTTGCAGTAACGTTCTGCGTCGGAAAGCGAGGTTTTCCGCTTTCGTCACTTCCGTGTGCCTCGGCGGCTTTCGTCCGGATGGACTCTGGAACGCGTTAGGTTTCTTTGCCTGTGACTTCTCCACAGCACTCGCCTCACGCAGCGCCCA
>560FP017329 Asap1_2             :+U  EU:NC; range  -249 to    50.
TTACGAGAGGAAGCAATTGTCTGAGCTGTAGCCAGTTGCGGATGACTCTAGCGTTTCCTAACATCCTTTCTGAAAGGATGTGAATCCAGTGTCTGTGAGGCTCCCGTGAAGTAAAACTCAGCTGCTCTCCGAGGATTGGCACCGGAGAGAGGATGTTAGTTTCTTGGTTTAAACAACTTCGGGATGGAGGGTTTATTTTGGTTGATGGTTTCAGAGGGCTCAGTTCGTCACACTTGGTTCTATGTACTCAGGCAGAGCGTTGTGGCAGAAAAGTTTCTATACCTCAGGATATACAGGAAA
>561FP010142 Kxd1_1              :+U  EU:NC; range  -249 to    50.
TTTCCTTGTGTAACACTGGATTGATAAATAATACATTTAATTGCCCACTTCCGGATTGCTTAAAAGCCATGTTTGGGACACAGCGCGTGCGCGTATCTAGTGCTGCGATTGCTCATCCTTTTGGCGTTCACGTTAGGGCTTCTACAATTTGGTCCTCCCGCCTCCTCGCGGTGAGTACGCGCAGGCTCCTAGGCGCCAGGACAGGGGGCGCTCGTGGACGCTCTATGATGACGTAAGCGCTAGGGCGCCCTCCCGGAAGCGCGAGCCAGGCCGCCAGATGTGCAGGTGCCGAGGCTGGAG
>562FP005294 Spata21_1           :+U  EU:NC; range  -249 to    50.
CTCTGGAAGAAGGATGAAGTCTGTCTTTGCCACTCCTGTCCCAGTTCTGTCCCTTGAGTCTGTGTCTTTGGCCAGGGGTTCCCCCTCCTTGTCTAATCTGTCAGCTAGCTACAGATGGGGTCTGCTCTTCCTTGGGGCTTCTGTTCCCTTAAATCTGTGGTTTGTGGAACACAGAGACCTGAGGATTCCGGGGTTGGGATGGAGACGGTGAACAAAGGAAGGGTGCTAAGGGTCTGAGGAGATTTTTCCAGAAGGGACAAAGCCCCCTCTGGAGCAGGACGGCTCCAGAGAGGAGGGATG
>563FP010958 Fli1_1              :+U  EU:NC; range  -249 to    50.
AACTGGGCATCCCGCGTATATTTATATAGCGAGTGATGCGAAAAGCAGGGCGAGGAGAGGACGAGGGGGTGTGGGGGAGGGAAGACAAGAGAGAGCAGAGAGTGGAGAGGGCGAGATGAGAGAGAGAGAGAGAGAGAGAGAGAGAGAGAGAGAGAGAGAGAGAGAGAGAGAGATAGGACTTCCTCCCCGATCGCAAAGTGAAGTCACTTCCCAAAATTAGCTGAAAAAAAGTTTCATCCGGTTAACTGTCTCTTTTTCGATCCGCTACAACAACAAACGTGCACAGGGGAGCGAGGGCAG
>564FP001911 Grb14_2             :+U  EU:NC; range  -249 to    50.
ACAAAGATGGCATTGAATTGCACTGTTTTGGAAAAAAAAAATGAAGGGAACTAGATGCCTGTTAATCTGGTTCTTTAAATATCATAAACAAAAGTATCCGAATGAGTCTCCAAGGACAAAGGCGGGGTTCTGGGAGCCGTGATTGGCTGCAGCCCTGTCCTGTCCACAGCCATCCTTAATTGGCTTTGGGTAGCCTGGGATCACAGAGGCAGGGTGACATTTATTACTTCCCCAGAGTTTCTTTGCCCTGAGTCTTGAGATTCCTGAGGAGTAGCCATCAAGGGCTCCTTTCATTTCGTC
>565FP008187 Meis3_1             :+U  EU:NC; range  -249 to    50.
CCCGCGAATCTGACATACAAAGGCCAAGGTGGGTGGAGGCAGACCTGGAGTCCAGGAAGAGGAGAGGAGGAGGGAGGGGACAGCACGGAGGGAAGAAGGGGAGGCAGAGAAGGAGAGGGAGGAGGGGACTCAGAGGAGAGGGGAGGGACAAGACAGGAGAGGGGCCGCTCGGGAGGAGGCCCCGCTCCGGCAGACAGCGGGTTAAGCGTCTCCGCGTGAACTTCCGGATGTGACACAGGCCGGGCCCGTGTGAGCGGAGGAGCCGCCGCCACCCTCGGCCGCGATCCGCGGGTCTTGGCC
>566FP011235 Edc3_1              :+U  EU:NC; range  -249 to    50.
CCATTTTCTCATTTGAGGTTCCCTCCTTTCAGATAACTTTAGCTTGTGTCAATTTGACAAACTAGCCAGCATAGTTCCTTCCTCCCATTCTCTTTCTTACTCCACTCAGATTTCACACACAGAAAACATCTTAGCTGCCTTGTCCATCAACCCTTAACATTACCCCAAGCTCTCAAATTTCCCGGGAGCCCCGCCCCTTGGCTCCGCCCTGTGTCAACGGAAGTGACATCACTCCGGGTAGGCCGAGACGCGGGGGCGTTTCCGGCGGAGGTGGCGGCTGCTTCTGTGTCTGTGGCGGTG
>567FP005670 AK138592_1          :+U  EU:NC; range  -249 to    50.
GGTGCGCAATGTGAGTCCGAAAATGTCCTCGTGGTAGCGTTGCTGATCCTGAGGGGAGGAAAAGAACTCAATGGATTAGAACCCGAACAGGAGCTGTCAGCATAGATCTACCCTAGCCCGGCCAGGTCTGCCCTTTCGCACCCGCAGCACGCCGATGACGTCACCGGCTTCATCCAGCTCCATGCCGCCCTCTGTTGCCAGAATTCTCTGCACGGTTTGCAGGACGCTGGTTGCCATAGTGACATCGCCGCAGACAAACATATGTCCTTGCTCAAGGCACAGCACACGGTGAACCTCCGC
>568FP018308 Hspbap1_1           :+U  EU:NC; range  -249 to    50.
ACCAACAAGGTGGAAGAGTAGGCACGCCAGCCCCGGGGTCTCCTAAATCGCGAGTCCGACTGAGAGAAAGCCAAGGCGAAGATGGAGGATCCGACTAGAGAAGGAAGAGAAACAGCAGACGCTAAGGGTGGAAGAAAGGAGCCACAGCCCAGCCCACGTGCTCGCCGCCTTTCAGCTTCCAAAGAGCAAAACAAACCGGCGTGGCCACGCCCAGCGCCGTCACGTGACCGCGGCGGCGCCGGTTCCGGCAGAGGCGGAGGATCCTTCCTGTGTGGAAGCCGCAGATCCCGGTGAGCCCTC
>569FP016885 Nkx2-6_1            :+U  EU:NC; range  -249 to    50.
GAGGAAGTTGGGGGTGCGACACCTGGCTGTGGTCCAGAACTTGCCAGCTCCGCCCCTCGGCTACGAGATGCTGTCGAGTCCTGTGGCCTCCACCCCTTTCTCGGTAGCTGACATTCTCAGGCTGGAGTGCCAACAGAAGGATTCCAAGACCCTGTCACAATGGGAGTTGCATAGGAACCCAGTAAAGCCTCGGTACCTAAGAATGAACCAGGAATCCGGATGGTTTGAGAGCAGCGACAGGGCACAAGCAGTCCCTTTTCGGTGCACCTGGGAGACAGTCCTGGAGATGGGCTCGAATCC
>570FP008504 Igflr1_1            :+U  EU:NC; range  -249 to    50.
GAGACGGGTGCCCTTGCTCTCCACCCAAGGGCATAGATGTTCCTGTCCAGCGTCCCTTTTCAAAGTGCCCTTCACTCTCCAGTCCCAGCATCCCCAGGCTTCGGAGCTTCATAATATAATCTGTTCGACACAGGAACCTCCTCCTCCTGTCCCTCCTCCAATAAAGGTTAAGAAGTTTGTCAATCAAGGTCTGTGGTTTCCTTCCACCCCCACACCTAAGAAAGGGTGTAAGCCAACCACAGTCTCAGCAGAGGAACTTGGAGCCAGCTTGGGGTCTGGGTCTGCACTGGTAAGTCGGGG
>571FP021225 Fgf13_1             :+U  EU:NC; range  -249 to    50.
TGCCGGTCTTCAGGCGGCGAAGTTGCAAGGACTAGTGGAAGCGCCGGAGGGGCCAGGGCGAGGGCGCGCTCCCCCGTGCGCTGCCTCCTCCCTCCTCGCGCCCGCCGCCCGCGCCCGCGGCCTCTCTCCCGCCCGCGCGCTCTCCCTCCGCCCGCCTCCCTCCTCCGGCCCCCTCCACGCGACACAGGGCGGGGGTGCCGCGAAACTCCGACCCGAGCCGCTTGGACTTGCACCGTGTCCTCGGGGCTCAGGGGCCGAGCGCACGCAGTCACAAGCGCAGCTCTCTGCCTGCCTCCTGCT
>572FP006348 Coq5_1              :+U  EU:NC; range  -249 to    50.
TAACAGGATGGAAATATGGCCGCTGAAATATAATTAGGGCCTCTGTCTGAATTCTGCTTATTCCTGCTAAACTCTAGATTCAGTCAGGGAACACAGGAAAGGCTTTCAGGTTTCCAAATCCTAAACCAGGAGGACTCCTTAAAAAAACAGGCGTTTGGGGGTGCGTTCCACTAATGTGTCTCCTGTCGGCCGCCGTCACCCGGCTGGTGACGCAACCCGACGTTCTCCCCGCCCCGCGGTCGCCGGGGTGTCACGATGGCGGCGCCCAGGTGCTGCGTTCTATGGCGCGTCTGCGGCCGC
>573FP018164 Vwa5b2_2            :+U  EU:NC; range  -249 to    50.
TTGCAGTGAGAAACACGCGAAAATCCTGCCAATTTCAAGGAGCCTGTTTTTCTGAGCAAGAATGCCCCCACCTTAGGTGCTAGGCTGACGAATGGGAGGCGGGGACCACTGCTGTGACAGGAGCAGCCCCGCACCCTTGGGAAAGCTAGAAGGCTTTACTCTGGAGGCCCTCGTGCAAGGAAGCCGTCCTGCGCATCCTCCCCACTCCCAGAAAAGGAAGGGTATAACAACACTGCAGTGAAGGAGCCCAGGGTGCTTCCGGGTGGGAACGCCGCTGCAGTGATGGGGAGACTGGATTGA
>574FP002957 Mocs3_1             :+U  EU:NC; range  -249 to    50.
CCGGAAGCGGACTTACGTCATCCGACACGGGCCGTACCAAATCTCGGAGCATGGGGGAGGCTCGGCGCTCCGACGTCCCAGTGTGGTCCCCGGGAAACTTCCAGATATGGTGACCGTTTCAAGCCAATCGTGACGGCTTCCCCGGATAAAAACCCATTCGTTTCACTTTCAAGGGCCAGGAAGCGTCTTCGTTTTCCAGTCGCTAAGAGACAGGCAACCGGAAACGGAAGTCCCTTCCCGGCTCTTTCCGGAAGAGGCTGTCATGGCTGCCCCGGAGGACGTAGCTGCCTTACAGGCTGA
>575FP001927 Xirp2_2             :+U  EU:NC; range  -249 to    50.
ATGATATTAAAATATTTTTCAACAGACTTGAAGATGGAAAAAAGCAGATTTCACACTGCAGTCAGTTTCTCTAAATTACTGTCCAACACTGAATTTAATAATTTAAAGCTGAAGGCTGGAATGAAGCCTTGTTTTTGTTTGCTTGTTTCCTTGCTTGGAGTGTTTTGGTAAGGCGCTTTTGATCATGGTGAAAGCAGTCCAATAAACTGTGGAGCCAGGATGTCACTGATTATTAAAATGTGCAGAGAATGTGAAGATCCTGCCAGTGATTTGCTTTTTCTCATTAAGAGAGCCGGTATG
>576FP016675 Rem2_1              :+U  EU:NC; range  -249 to    50.
GGAAACAACAGACAAGGTTTATAGTCTTGGACACTGGAGCAGAAGTCCTCTGGCTCTCAGGGTCCCTGCCTCCTGCCACTCTCAACTCCTTTATCTGCAGCCCCCTGCCTCCACACCGCCCTCTGAAACCTTTTCTTCCGTCCCCCTGACTGCTCTGTTCTGCCCGTATGCCAAGCTGTGCCTATGCAGGGAGTATGCTCCCAGAGGGAAGTGACACAAAGAAAAAGGAGGGAGACAGAAGGAGGGAATCCCGCTTACATCACTGCTCATTAGCATATGTGACCTCATCAGGAGGCGGGA
>577FP011625 Ephb1_1             :+U  EU:NC; range  -249 to    50.
AGCGAGCGTGCGAGGCTGCAGTTCTCCTAAATCACCACAAGAGGGAGCGCGATCACCTCCTAGCGCCTTCCTAACCCTCCCACACAGCCTTGCAAGCAAAAGTTTTTCTTAAACTAACAATGCCAGTGTAAGGAGGTGCTCGCGCCTGATTGGATGAGGGAATTTTGCAGGTTTGATTCCTTGATTGGACAGGAGGTGTTAGGGGTGGAGAGAGAGCTGATGGTGGGGGATCCCGCTCCCTCCCCCGTCAGTCTGGCCCGCTCTGTCCTCCCGTAGGCTCCGCTGTAGCTCGCAATGTGA
>578FP021606 Trap1a_1            :+U  EU:NC; range  -249 to    50.
CTCGTGGGGGGTTTGTGAGCCTTGGGTAGGAAGTTTTGCAAGTTCCGCCTACAGCTCTAGCTTGTGAATTTGTACCCTTTCACGTAAAAAAGTAGTCCAGAGTTTACTACACCCTCCCTCCCCCCTCCCACCTCGTGCTGTGCTGAGTTTAGAAGTCTTCCTTATAGAAGTCTTCCGTATAGAACTCTTCCGGAGGAAGGAGGGAGGACCCCCCCCCTTTGCTCTCCCAGCATGCATTGTGTCAACGCCATTGCACTGAGCTGGTCGAAGAAGTAAGCCGCTAGCTTGCGACTCTACTCT
>579FP002002 4930441J16Rik_1     :+U  EU:NC; range  -249 to    50.
TCTTTGCATGTTTTGATTCAGTGCTTTCCTTCATCCTGAAGGATGAAAAATGAACAGGGTTTGACTGCCGTCTTAACAATAGGCAAATTCTCTGTAAGAAATAAGAGAAACATCTACACTGAAGTTTGTCAAAATGGGTCATCTGTAAGTGGAAAGTGTGGCTCAGTGATAGGCGCCTGCCTAGCATCTATGACCCATTGGGTTCTATTCCCAGCATCCTCAGTGGGTAGTCGGGGGATACAATCCTCTGAAACTGGTACTCACTCTGGAAGTGTCAAGTGAGTCTTGTATTCCTGGGAT
>580FP014118 Abi3_1              :+U  EU:NC; range  -249 to    50.
GGTGAGATTGAGAGACCGAGCCCCCAACAGGCCCCTGGTTTCCCCCTTCTCCTGAGCAGGGTACAGAGAGGCCCAGGCCCAGGGCCCAGGGTCTGACTTCCTCTTGTCCCGGAATGAGCATGCCTACCCCTTTACAGGCAGGTTTGAGTCTCTCACGCAGAGGAAACCAAAAGCAGAGGGAGGGAAGGCAGAGCGGCCAATCAGGGGCAGGGTGAGGCTCAAAACCCAGCAGGCTCCCCAGGGAACCCCACCGAGGCCAAGCCATGGCGGAGCTGCAGCAGTTACAGCAGCTGCAGGAGT
>581FP013857 Fam222b_1           :+U  EU:NC; range  -249 to    50.
TAAATCTCAATTCAAGACTTTAGTAATTTAGGCAAGATATTCTAGAGGCCTAAAAGGAAGGCTCAGTAGCCACATTCCCTAAGACCTAAAATATCCAAGGCCAGCGAGCGGCCATGCCCACTTGAGACCCAGAGAAGCAGGACATCAGGCAATGATAAAGACGTCCCCGGAGCGAGGTGCGCAGGCGCTGACTGCCGGAGAGGGCCCCGGGCAATCCGGGCTGCGCAGGCGCAGAAGCAGCTCCCGGCCAGTCCGGACGGCGGCTGTGATTGAGAGGCTGGGGCGTGGAGCAGCAGTGGC
>582FP003920 Extl2_1             :+U  EU:NC; range  -249 to    50.
GGCTGGGGATGAGCCTTGTGGGCCTGGGCTGGCTAGAGAGACACTCTCCAGCATCTTTCTAGGGGATTGTTTAGACAAGGTCAGCTGGCCGATCACGTGAATGATTAAAAGTTATTACCTAGAAGGGGAAACCCGGAAAGGGGGTCTGGTTTGGGGAGGTGGCTTGGAAACTACAAAACCGAGCTTCTTGGGAAAGCCTTTTTGCCTAACAGGAAGTGGAGCGTCACCCAAAGCGAGGGAGGGGTGGCCACTCAGGAACTGTCCCCTGCTCCAGGCACTCACTTTGCAGGCGGCGCATTT
>583FP011105 Bace1_1             :+U  EU:NC; range  -249 to    50.
ATAAATAAATAAATAAATAAATAATGAAAGAAGGACTAGCAGATGAGAAGTGTATGATATTGGTTCCTTCTTGCTCTGCTAGAGCTAAGGAAATGCTTTCCCGCTAGGGTCTTGCAGAGTGAACTCCATCTCGGCAGAGGGCATCCCAGACCCCTTTCAGCTCCGGAAGCTGGGCTGTCTGCCATGGGAAGACTACACTTCCCAGAGATCCCAGGGAAAAGCAAAAACCCTTTGGCTTTGACAGCCACCGCCACAAGCCTTTCCGCCTCCCCAGCCTGCCTAGGTGCTGGGAGCTGGGAG
>584FP018241 Atp13a3_1           :+U  EU:NC; range  -249 to    50.
CGGCCCTCCCCGCAGCGTGACCGGGCGCCGTGGCCGCGGGGAGGGGGTCCGCTTCGTCGCCGACGGCGGGAGACCGCTTCGCAGCACAGACCGTCCTCCTCCCCTGCCGGTCTTCCGCGCCGCGCTCCCTTGTTCTCGCCCTGCCCGGCTGCACGCCGCCGCCGCCGCCGCCCCGGGCGCCGACAGCGGAGCGCGGACGCCCCTGAGCCCGGTGCGGCCCGGGCCCCGCCGCGGCGCCTCTGTTCCCACAGCCGGAGCCGCGACGCGTGGCGGCGGACCCTCGAGCCCGAGCGACCCGCG
>585FP008280 Ceacam19_1          :+U  EU:NC; range  -249 to    50.
AAACAAAAAACCCTCTGCTACTCAGTGACTTTCACACTTCCCTGAACTTCTGTTTCTAGGGGAGGTAGTAGGGTGCGGTGGGGGGGGGGGGTGTTGCTCAAACAGAGGCTGCCTCACTGGTTCCCCTTGGCCAGCCACGCTGGGTGGGAAGAAAATGGAGGTGCTGGGGAGGAGGTCCGGGAAGACTGGTCCAACCAGTGTGCACGCTTCATCTCAGGGCATGGGTGGAGCCCTGAAAGGCTGGGAGACAGTGGAAGGGGATGATAGGGCTCGGCAGCCTCCAAGCCTGGCTGGGTCCCG
>586FP015897 Isca1_1             :+U  EU:NC; range  -249 to    50.
GTCACAGAGCCGTGTCCCCACTTCCGGGGGGTCTGTCGTTAGTGTACGCCATACGGAAGGAGCCATCCCACTTCCGCTAGCGCAGTGACCGCGAAGCCCGCAAGGTCACAGGTCACCTCCCTTGCCTCGTCAGTGATGACGGCCAATCGGCCCGGCCCGTCACTCACCCGGACTGTCCAATGGTGGAGCGGGACGGGCGACGGGAGGCGGGGCCTGTGGCGCCTGCGCAGGAGCTTGTGGCGTCAAAGTGCCCGCCGTGTCCATGGAGAGAAGTTGAGTCCCCACGCTCCAGCCGGAGGC
>587FP010038 Dctd_3              :+U  EU:NC; range  -249 to    50.
CGCACGGCGGCTGTGTGGGGTGGACGGTGCAAGCGTGGTCTGCACCTCGAAGGAGCGGACGGTGGGCGCATCCCCTCGGCCGAGGACCCTGCTCGTGGGTGCTCAGCCTGCACGTGGGCTGCACCCGGCTCGCCGCGGCGGAGGGAGGGAGGGAGGGAGGGTGCAGCCCACGTGAGCGCCGAGTCTCTTCTGGCGCCCACGTGGAGGGGAGGAGGGAGACTTAAGAACCGGGAGCACAGAGTTGGGGGGGCAGTTGTCGGAGGTGGAGCAGTTTCTCCCTGGACTGGTGACATCCCTGCC
>588FP010057 Sap30_2             :+U  EU:NC; range  -249 to    50.
CGGTCCAACTGCTGAAGTCTCCATGTGACAGTGAGTGGGGTCTCCTTTCTAGGCGCCACTTCACTCCTGATCACAGTCACAGGACCTGGTAGCTATTCCAGCACCGACAGACCGGCCGGCCCTGGACTCTGGGCGTCGGACCGTGCCGCCACCAGACTTGGGGTGCGGAGTGAACGGCCGCCCAGGGGAAGGAGGCGGAGCGGCGCGGCGAGCGGGGCTCTGTAGCGGCGCCGGCGCCCCCGAACTGGCAGACATGAACGGCTTCACTCCGGAGGAGATGAGCCGAGGCGGGGACGCGGC
>589FP006335 4930519G04Rik_2     :+U  EU:NC; range  -249 to    50.
AGAGTGGTGTAGCCACAGCCCCTTCTCAGCCTCCCTGTGTCCAGGCTGCTTTCCCTGAATGACCCCGCCCCAGCACAGGAGCTCCTCCCAGGAGCTGCTTCTTCACAGTGCTCCTCTAGCTCTGGCCAGTTCAGGCAGAGCTCATTATTTATGCAACTGTCACCTGGGCAGTTGGTCAGAATGTCCTGGGTTCCAAGCCAGTTGGGCGACACCAAGGTGGTCACCTGACTGGTTTTTTTTTCCCCCGACACACTAGAATTTAAGCATGTCTGGTGAAGAGGGTACCAGGTTACTAGTCCC
>590FP003733 Nudt17_1            :+U  EU:NC; range  -249 to    50.
AATAACACGCCAGTCCAGAAATCATTCTGCCTGGAAATTACTGACCAAACAGAGAAGTCAGAAATAACTCTAAAGGAAGTGAGAAACTGGAAGATTTATTTGTGCTTTATGAACATTACACCCAGGGATTGTCCCCAAAAATTATCTAAATTTCCAAGCGGGACTAGAAAGCCTGGCTGGCGTGGGCCGGCCGGAAGCTGCACGCCTCCGCGAGCTGGGCCACCAGGGGGCGCCAGGCAAGCGGTGGCCAGAGCTGCGCGGTGACCAGAGCTGCGCGATGGCTGCCGCACGGTTGCTGTT
>591FP011027 Bsx_1               :+U  EU:NC; range  -249 to    50.
TTGGGCTCAGCACTCCCTGCTTGGCCAGACGCATTCAGCACCGCGGACAGATCCCCGCCCCGCCCCGAGCCCACCCCACCCTCCCCTCTGCCTCTGCAGCCTCCCTATTGGTTCGCCGGGCTCCCCTCTCCAAGCTGCCAATTCTCCAACACACAGAACCAACCTACCCCGGCGCTGGAGAGGCAAGAAGACAAGCGCCGGGGATAGCCCAGGTCCGTATAGCTGCCGGGATCTGAGCCTGGGCGATCAGGAGCAGCTGCAGGCTCTTGAGTAGGCCTGCCGGGAAGCTGTTTGCTTCCT
>592FP008569 Slc7a9_2            :+U  EU:NC; range  -249 to    50.
GAAGGTATTTCTCCTCACAGGAAGTAGCTGATCTAGAGGAATCCATTTTTCACAAAAATGATCTAGGCACAGATAAATAAAACCGAAATGTTCCTGGCAGAAGCTGAACTTATCTGATTCTCCTATTTTGTGTCTGGCGGTGTCTATCTGGGCTTTGTTGCCTAGAAGGAAAAAAAAAACGGGGGAGGTGGGTGTTTAATAATTACCTCTGTTGACCTCTGTACCTTCTGGCTTCCTCCACGCCTAGGCACAAGACATGGCCCTTCCTGGAGCTTGGCCCTACAATTGCGGGCTGGGTGG
>593FP000944 Smg7_1              :+U  EU:NC; range  -249 to    50.
GGAAAGCACCCAGAGGGACCGGCGCTGCTGAAGTCTCGCGAGAGCGAACCCGACTTCCTTCCTCTGCTTCTCCCCTCCTCTTTCCCCGCCCCTTTCCCCTTCTTTTTCCCCCCCCCCTCCGGAGCCGGAGCGTCCCTGCGCCCCACAGGCCAGAGCCGCAGCCGCTGCCGGAGCCGCTCCCCCCAACTCCCTCCCCCTCGCCTCACTCACTCTCCCCCCCCCCCACCCCGCGCCAAGCGAGGAGGAGTCGGAGGAGAGGAAGATGGCGGCGACCGCCAGCACCCGCGGGGCCGCGGGGCC
>594FP002297 Bub1b_1             :+U  EU:NC; range  -249 to    50.
AAAGTGTCTCTCCCTGGGTTCGAAGGCTTGTCTTAGAAAGGAAACACAGAGCAAACTCGAAGTGCCTGAGCACGCTGCAGTGCTAGGACAACCATTGGTCCTTGCACCTCAAACCTGAAACTACAACTCCCATTGTGCATTGCGCAGCGCGTGCTTAAACCCGGGATACACTACAATCCCCAGAATGCTTTGGGAGGAGCGGGAGCGGGGAGCGGCGAGGCTACGTCTGCGTCAAGAGACGTTAAATTTGAAACTTGGCGGCCCGTGCGTGATGGGGGCGTGAGGAGGCTATTCTGAGAA
>595FP004545 Alad_1              :+U  EU:NC; range  -249 to    50.
CCACCTCAAGTGAGACCCGAGCTGGGGGGCGGGGAGACGGGCGGGCTCTCGGGCAACTCTGGATTGGCCAAGATTCCAGCCCCGCTCAGCGTGGATCTGGCCGCGCGAGCTGACCAGTGATCCGGAGACTGCCCCGAAGGGAGCGTAAGCTGCATTCCCGGAGGGGCGGGCGGTACGGGAGCCGCTTCCGGGTGAGCCGCCCCGCCCCCACGTGGGCTTGCGCTTTTAGAGCGGGAGAGCGCGGTGTCCAGAGCCCGGCTCGGAGCGGCGGCGAGCAGCGTCCTTGGTACGTGAGCAGGC
>596FP015625 4932702P03Rik_1     :+U  EU:NC; range  -249 to    50.
AGTCTCCTTGATCATTACGGTCTTGCAAGAGTTCTTTATTTTACTGAGTTTTTGAAAGGGAGATGAGCCAAATACACACCAGCCCAATGACAATGACTTTCGGCCACTGTTTGGATCTAAAATGTCCCAGAAAGACCAATGTGTGGGAAGACTTGATCCCCAAACCCCGCCACTGCTGGAACACACTGGAAGCTTTAAGAAGTGGGGTCCGGTGGAAGGAAGTGACCTCACTGGGTGCGTGCCTTCCTCGCTCTGCTTCTCCACCCGCCGTGGGAGCCGTTTTCCTCAGCCCAGCTCTGT
>597FP018828 Igfals_1            :+U  EU:NC; range  -249 to    50.
TCTACCTCCAACACCAGCAGAGGTGGCTTTCAATTGCTCCCCCGCCCCCCAATCCCCGAGACTTTGGGGCGGACAAAGTGCCCCTCCCCTGCACCACCCGCATCCAGAGGAGCTTCTGTTGAGACTTGTTGCCCAGCCCTAGAGGGTTAAAGGAGCCAGAGTGTGGGGCAGGGCCAGCTGAGGGCTGCCAGCTACAGGCAGTGGGGAAATCCACTGGGCAGCAGCCTGTGCTGTAGACGGCCCTTGCTCACTGCCTGCCTGCGGCCAGCTCTGTACAAGGAACAATGGCTCTGAGAACAG
>598FP012921 AK140919_1          :+U  EU:NC; range  -249 to    50.
TCTTTCTGTGTGTTCCTGTTCATGGGATTCAGTTCTCTCCTTCCACCATGAGGGCCCCTAAGACTTCATTCAAATCCTCAGGCTGGTAACAAGCAACCCAACCTGCTGAGGCTTTGTCTGTGGGGTAACTAGCTTGGAGGGCTGGATAAACTGAATTACTGGAATTTAGGGCAACTGCACTTAAGTGACAAGAACTCTCCAGCAGAGGGAGTTCAAGTACCTTGAGGTACGAGCGGACGCGAAGCAAACACATCCTTTCCCTGAGGTTGGAAGTCAAACTGGATGAGAAAAATGTCAGGG
>599FP004123 Dnajb4_2            :+U  EU:NC; range  -249 to    50.
CGGGCGAAGAATATCGCGAGACTTGACCGGGCTCCCACGAGAGTAGGGTCTCTCTGGGCGCCTCCTCGCAGCGCGAGTGCGGGCCATTGTTCCCTCGCCTCGGCGGCTGAGGCAGTGGCGCCCGGGAAGTGTGCCGCCCGCGCTTGTAGGGGACTTGGAAAGGCCGTCGCGGATCAGGGAGCTAGCTAGTGTCCTTCCGTGTTTCCGTAGTAAGGGGCCTGACGTCGTCGGGCGGGGACGTCACGCAACAGTGTCGCGCGGCCGCACAGCCCGAGGGCCGCGCGCACGGGGCGTGCGGGG
>600FP014081 Ankrd40_1           :+U  EU:NC; range  -249 to    50.
TCAAACGACAATGTCGGATCCCTCCGCCTCGCAACTATTCCTGTGTCTGTCCTCCTCGCTGGAAGCTGCCGGGTGGGAGCTCTAAAAATAGCCCATGAATCACAGCAGATAATCCAGTGCGGTGGTTACATAAACAGCCGGCCGGGGCGGCGGGGCCGCGGGTGGGAACGAAAAGTATCTAGGTCAATGTTGTCACACCGAATAGGGTCCCCCGGAGCCGGCCTTCGGAGGCGCGGTGGGGGAGGAGGCCTGGGCCTGCGGGGCCGCGAGCAGCCAGGGAGCTGTCGGTGGGCGGGCGGG
>601FP016406 Tmem254c_1          :+U  EU:NC; range  -249 to    50.
TCGACCTGGGCTAACTCATGGCATTTTTTTACGGATAGAGTGAAAAACAAGTGGGCTAGGAAGCTACACTAAGCTTACAAAAAGAGCAGTAGACAGGTAGGGATAGCCTGACTCTGTAGGCCATCCCTGTGCAAGGCTCCACCCAAATGAGGCGAGGTAGGGATAGCCACACTCACTAAGCCAGCGCTATGAATGGCTCCGCCCAAATGAGGAGAGCAAATGAGGAGGCGCAATGCTCCGCACCGTCTCAACTCACTGAAATGGCTCGGAAACTTGACTCGCCATTATCAAGGAGGCAAA
>602FP007360 Vamp5_1             :+U  EU:NC; range  -249 to    50.
ACGCCTCCTGGGCTAACTCCTGATGCAGCCCCAGATCCAAGAGACATCGGTCCCCAATTCACCAGGCTGGGGTGTCATCGGAAATCGGACGCCTGTGGCCCGGTAGGAGGCGCCCCACGGGTCCTGTCACCGCTTTCGGTTTGCCCGGGACGGGCACCTCTGAGAAGGCGCGCCCCCCTCCCTCTTGGGCTGCGGGCCCGCCCCGCCCCACGGCTTCCTCCCGGGCCGCGGGCACTGAGGCCGCTCGGGGCAGAGGAATCGGAGCCGGCGAGCAGGCAGCGGCGGCGGCTGCGGAGGCAA
>603FP013750 Ggt6_1              :+U  EU:NC; range  -249 to    50.
TAATTCATGTCCACGATTCCTAGAGACCTGAGTAGCTTTGGGATCTCAAAGGTAAAGAGAGACTCCACTCACCCCACCTCTTAGTCTATAGCTATAGTGTTGGGCTCCTCCTAGACCTGTATAAATTGTGACTCTGTATGGCAGCTGCTCGGGGAACCTTTATAAGAGCCCCGAGTCCTAACGAGGCAGGCTCATAGCAGCCTTCCCAGCCCCGCCCTGCCCAGACCTGTTCTCTGTTTCACCACCTCCATTCCCCAAGGCCACCCAGCACCAGCCACAACCTGCTTGCTTGCCTCTCTG
>604FP019924 Pcdhgb8_1           :+U  EU:NC; range  -249 to    50.
TTGTCACTGGGTTAATAGTTATGTTACAGATCCCACCTCTGAGGAGCTTTGTTCGGTAGCAACACTGGAAAACAGTCAAATTCTAAACTCAGAAATTCCTTTGCTCCCCATATCTCAACATAGCTGTATTCTTAAACCCAATGAGTCTGCGAAGGGTTCTGATTGCAATTTTATAAATGGCCTCTGGGCGCCGCTGCTGTCCAATTCGCTGCAAGAGCTGACTCCATGCTCTACCGGTTGAAATTCTGTACATTCACTGGAGGCTTAAAGAGTAGGGGTACTTGAATTTTCTGCTTGGTA
>605FP018526 Eva1c_3             :+U  EU:NC; range  -249 to    50.
ACACACACACACACACACACACACACACACACACACACACACACGTAAATTTAATTTTTCTGAAAGTTAATGTTTAAAAAAGATTTATTTATGGTTAAAACAAATTTAGTGTACGTTTGTTCTGGTGTGTGGGTGCAGTTGCTCACAGAACCCAGAAGAGGGCGTTGGACGCCATGGAGTGGAAAGGATAACAGTTGTTAGCTGCGGAATGTGAGTACTGGGAGCCAACCTCTGGCCCTCTGCACGAGCAGTACTTGCTGTTAACTGCTAAGCCATGCCTCCAGCCTCTTGAAAAGGAAA
>606FP006604 Abhd11_4            :+U  EU:NC; range  -249 to    50.
TAGGGCGTGGCCAAGGAACTGAACTCGCAGATGCATGCAAAGTGGGAATTACGTAATGATGCAGGAGGCGGTCCCAGAGTCCCCGGTGGCTCCGCAAGGTGTGGCTAAGAAGCCTACGTCCGGGTGCCTGGCAGTGGCTACGACGGTTGAGTGACGGTGCGAAGAACAAGCCAGTTGGTGACCCCGTCCAGGGCGTGGCAGGGGCTCACAGATCTAAAGGGGATTGTATATTGTCCCAGAGGAGGGACCAGTCCCACGTAGCGCTTCCCTGGTCCTGGTCGGGAACTGGTCTCTAAGCGG
>607FP003450 Gucy1b1_1           :+U  EU:NC; range  -249 to    50.
TGCTGGAAGGAGCACAGCTGGTTCTGTTCTATCTGCCTTAAGGCCTCAAAAGAAATGACTTGTCACCAGACTGGGGCGGGAAAATGTTTGAGCACAGTAGCTCTGAGCCCATCTGAATTCCCTCCTCTGTCACTGATTGGCTAAGATATGGGAAGAAACAGCGCCCAGCCTCCTGCGGCTCCACTCGTCATTGGCTGAGAAGAGGTGGCAATCAGAGTTGGCCGAGACTGATGCCCTAGCTTCAGCTCTGTGCTGGTCTGGGAGCACTGTCGCCGCTGTAGTCGCTGTCTGGGTCCCTTC
>608FP018485 Mir99ahg_2          :+U  EU:NC; range  -249 to    50.
AAGAAAGAAAGAAAGAAAGAAAGAAAGAAAGAAAGAAAGAAAGAAAGAAAGAAAGAAAGAAAGAGGGGAAAGAAAGGGAGGGATAAAGAGGAAAAAATAGCTGTGCTCCTGCTTCTTTCGTTCTAAGATAAATTCTCCCGGAGACAACCTCTCCCACTAATTGTGTGTTAGCCATGAATTTTATCTCAAGAGCTGACGCACTGCGCTCTCAACTGGTGTTGAAAAGCAGCCTGTTACAGTGTGGGATTCATAAAAGGGCCTCTATGGTGTGTGAGAAAGAATATCTGTGTGCCTAGGCAG
>609FP003069 Gid8_1              :+U  EU:NC; range  -249 to    50.
TCTCGCGCCAACCCGTAGAGCCAGAGCCCTGCCGAAGAGTTCTGCGCAAAAACGGAAGTTGAGACCCTGGTTTCCGGCGACCGCCCGGGCGGTCGATTCGCGAGAGGATTCCATTGGTTGCCAGTTCGCATCTCGAAATCTTACGATCTCGCGAGAGGTGTCTGAGGGGCCGACGCCGGTGTAGCTACCTCCGCTCCGCGCCCCGCCCCCGCCCCCGCCGCCGCCGCCGCCTCCGCCTCCTCTATCTCCGCAGTCTCTGCCGCCCCTCCCCGGCCCCGGGAGCGGCCGCGGAGCCGCCAC
>610FP010025 Enpp6_1             :+U  EU:NC; range  -249 to    50.
TGTATTTTCTCCCTCTGTGTTAATTCTAGCTTGTTAGAGATCCTGCCCTATCTAGAGGTAGTCGGTCTCTGGGTTTTGTGAGGAAGAGCAGAATTTTTTTTTTTAATTGAATTGAGTATAATTTTATTTTGGTAAAAATGGAGTGCTGTCCCTTTAAATTCTGAAGTGAACTTGGCTAAGAAAGGCCAACAGCTCAAGGTCCAGCCCCTAGATGAGAGAATAACTCCAGACTCCATCCTCAGGCTTTGCAAGGGCACAGCTGTGCCAGCTCACCCTGGCAGACTCCTGGCAGCATGGCAG
>611FP018645 Sytl3_2             :+U  EU:NC; range  -249 to    50.
AGAATTCTCAATGAAGATGTCCGAATGACGCTTATGGAATTGGCCTAGCAGTTTCTTCTTCTCTTTGGCAGAGTTTTGAATCTTTATCAATAGTCTTTAGTAAGCTCAACAGTTGATCTTTGGTTTTCTTCTTTATACTGCTAGAATACTCACGTTCATCAATTCTCTGGCACTAAACATAGTAGTGTTAAGAGTTAAAAGCAGAAACTCCCGTTAGTGACTCTAGTCTGCACATTTAACTAGAAAAAGAATGCAGTGGCTTCCTTCCTATTTCCCTTCAGCGCTCTATAAAGTGCTCTA
>612FP006021 Sgcb_1              :+U  EU:NC; range  -249 to    50.
GGAGTTGATATAAAGGTAAAGGCATGTTTTGGATTTTGAGGGCGTCCTTTCCGAAGAACTTGAGGATGCCCCAGAGATCCTTGCCACACCCATGCAACCCGCGGGCGACTTACGGTCGTGAGGGACCGCCCTGCAAGGATGTGAACCTACACAGAATCTTGCCCACTCTGGATTTCTTTCGGGGGAGTGGCGAGGGCGTGACAGGGCGTGGCCATCGAGGGTGTGAGCCCCACCCCAGTGCCAGAGCGCAAGCGCGGGCTGCGGCGGGCCAAGATGGCGGCAGCGGCGGCGGCGGCGGCA
>613FP002537 Prokr2_1            :+U  EU:NC; range  -249 to    50.
CACACACTCCAACTCTGCACACTTAGTGGAAGCCACAAATGCTTGCAGAGGACAGTGCTCCGTCTCAAGGATGGCCAGCTGCTGAGGTCACAACGGGTTCAAGAGCTTACAAAACCCTTGGAAGGACCACCCGGAAGTCTGAGACCCTAATTCAGTAGATCTAGGAGGCAGGCGGGTCTCGGGGGGCGGAGTCGGGCGCCGGGAGGGGCGGGACACCTGGGCTGGGTCCGGGGCTGTTGGATGAGCTGCAGAGCGAAGCAGCAACTCCAGAAAGACTGATGCGAGGAGAGCAGGACCAAG
>614FP007855 AK039686_1          :+U  EU:NC; range  -249 to    50.
TGGGCTCTGCCTCTCACACTTTGTTAAGTTTATCCTTCAGTTATTGCACCACTCTCGAGCAACAAGCACCGCCCACAGACTGGTGCCTCAGGCCCGGGCTCCGCCTCTTGCCTGCCTACGTTCCGCCCTCGTCCTGTTGCTCCCCACCGGGCTCCGCCTCTCGCGCACCAAGCCCCGCCCTCAGTCTATTTCTCCACATCCGGGCTCTGCCCTCTGGACCCCTGAGCTCCGCCCTCAGCCGCTGGCGTCACACCGAGGCCCCGCCTCCCACGTGCCAGCGCTCCTCTCCCAGCGCTCACC
>615FP000932 Fam129a_2           :+U  EU:NC; range  -249 to    50.
CATCTGGCCTTATCGCCGATGAGTTCTCTACCTTCTCTCACCTTGCTCAGCTTTGACGAAGAAGCTGATGATAGTCATACTTTGACAGGCATTTGTAGGAAGCCCAGAAATACTGCGTGATCACTAGGTTTGCTCTCTGTTCAAGAAGAGCTCAGCCCTGGAAGGAGGCGGTGGGGCCTTCTGTGTGACCCCCACTAGCAGTATCTCTAAGGAGGTAAGACAAGAAAGACCTGTTTACGTAACTGCCGTAACTGCCGGAAGGGCTAAGAGGAGAGCTGGGCTCAAGGTCTGCCTTCCTCC
>616FP012549 Gng7_3              :+U  EU:NC; range  -249 to    50.
ACTGTTCTGCCCTGACCACTCAGGGCTGTGACACAGCCAGCTCCAGGTCCCCTCTCCCCCAACCTCAGTCACTCAGCACCCTGGTCCCTGGTGCTTCAATGCTCTCTTGCCTGCACCCCGCACCCCATCCAGAGTGGAACCGTCACCCTCTGCTCCCTGCCTTGGCAATCAGTGTTCCTGGGTGACATATTTAGATGGTTGCTATGGTGATGATGTTGACAGCTTCATGTGGCACAAAAGAAGGGCCCCGCTTTGCTATATCGAGCCTGCAGGAGAGCGGTGCCTGAGCCACGTGCCCAT
>617FP016428 Cacna2d3_1          :+U  EU:NC; range  -249 to    50.
GGGCTGGGCAGCTGCCGCGGCAAGAGGCGCGTCTCGCTCCCTCCTCCCGCGCCTGCCTACTCCCCAGTGCTCCCTCCCGCCTCCTCTCCGCCCTCCCCTCCCCTCCCCCCGTACCCCGCTGCTTCCCCCCCCCCCCTGCTCCCCAAGTGAGCCGGGCGCGCGAGAGGCAGGAGGGGCGGCGCGCGGCGGAGCAGGCAGCCCAGCGCGCTCGCCCACCGCCCGCCCGGCGCAGCTCTCCGCGGCCGCTCCAGTCGCCGCCGCCGCCGCCGCCGCCAGGATGGCCGGGCCGGGCTCGCTGTG
>618FP007529 BC048671_2          :+U  EU:NC; range  -249 to    50.
CTGGCCACATCCTCAGACCTCTCAACCCATCTCATTGCCTGGCTCCTCTGTTTCTATTCTCTCTCCTTATCAAGGTAAGCCCTCTGCAGATCTCCCAGGCTGTGCTGGTAGACCTGCCCTCAGCTTCTGTGAGACATATCAGCAACCACCCTGCCACTGATTGTGACCTCAGAGGCTTCTGACCTCAGAATGGGCCTATGGGCCCTGTTGGTCCAGAGCCATGGAATTATGGTTCCCTTGGTGCCTGGCACTCAGGATCATGGCCAGGATCAACCCTAGTGTAGTCACTTAAGAGTGTGC
>619FP013922 1700071K01Rik_1     :+U  EU:NC; range  -249 to    50.
TATATGTATAACATATATAGTATATAATAAATATACATATATAATAAAAGCATCTCAAAAAACCCTGATTTCTGCTTTCATGTGTGCCTCTGTGTGTGTGTGTGTGTGTGTGTGTGTGCGCGCGCGCGCGCGCGCGCACGCTCGCGCGTGCTCGCACATGCGTGTACTCGTGTCATTCCTGCCTCTGTGATGCTAAAGGTTGAACCCAGAGCTTTGTGCATGTTAAGAAGCCCTTAGGGGAATTCATGTGAAGATGAGTGAAGGCAGGTGTGAGTGAATGCAACAAAAGGAATCATGGCT
>620FP018394 Atg3_2              :+U  EU:NC; range  -249 to    50.
AAGCCGGAAGGGGTGTTCAGTGGAGCTCCGGGGAAGAGAGACAGCTTGGAGAAGGCCGGGGGCTGCGCGCGCACCCGCCTCTCGCTCAGCCGGCTTGGGCCCTCTGCGGTGGCGGCCAGGTGACAGCTGGGCCGGGCCTCCGCGTGTCGCCGCCCCTCCCCCCCGGCCGGGCCGGTGCCGCTGCGAGGTTCGATGCCAGTCGGGCACGTCCGGGGCAGTTTTTGACTCCCCTGTGGCCCGGATTGCGACAGTCCCTCCGTGCCCTATCGCTGCTCCAGCCCCAGGATGCAGAATGTGATC
>621FP009313 Iqck_1              :+U  EU:NC; range  -249 to    50.
CGGGACGGCTTGGAGAGAAACCGAGGGCTGCAGGCGAGTTGGGGGTGACTTATCTTTGTTTTCCTCTCCCCCAGCGTGCAGCACCTTCCTCGGGGCCCCGCACAAACCACCCGCACTCACCTGGTTCGCTAGCAGGCCAAGCGTCCCCGCGTGAGCAGCCGCGCAGCCGCGATCCGGAAGTCAGCTTCGACTTTCTGGCCCGCCCCCTCGAAATCCTTCTCCTTCCGGGTCGCGGCCTCCCGGTGCCCTGGGTTGCTGTAGAAACCGCGTCCATGGCGGCGCCGAGACTTGTATCCAGCC
>622FP009611 Urah_2              :+U  EU:NC; range  -249 to    50.
TCAGAGGCACGGGAGAGCTGGGTTCTGGGACACTAAAGCCACCGATCAGCTGAAACTGAAGGTCTCATACAAGGGAGAGGGGTGGTGCCCAGGCAGGGGCAAAGGAGGGCACAGGTCAGCTTTGTTTAGCACTTGGCACCCCATCCTGCCGCTCAGCAGTTCAGCCTGCCTCGGGGCAGTGCGGCCCTTTGTTTGCTCTCCTCAGAACTAGATCGAAGACGCACTTGGGCCTCTACGGACTGGCTGATCACTCTCACTCTCTCTGCACAGGCTGGCAACATGGCTACCGAGAGCAGTCCC
>623FP008383 Prx_2               :+U  EU:NC; range  -249 to    50.
CATTTTGTCTTATGACTTTAGTCCCAGTACTTTAAGGAGGATCTCTGAAGGAGGATTTCTAGGACGTTCTGGGCTACAGGAGTCCCTGTCTCAAAAATAAAATGAAAAAAAAGGAAGAAAAGGAAGAAAGAATGGAAAATTAATAAGCTTCTCAAAATCACCTAATTTGGCACTTCTAGTCCCGCCCCATGATCTTGCCCCGCCTACTCATCCCCTCTTCTTCCAGCCCCGCCCCGCCCCTTGCTTTTCGGACCGCGACCCTCCCAGAGAGCGAGCGGGAAAGGAGAGCTGTTTAACCAC
>624FP010900 Epor_1              :+U  EU:NC; range  -249 to    50.
GCCTGCCGGCTGCACAGCAGGCTGGATTCACAGATGCCCGGACTAGACCTAGACGGTGAAACAACATAAGTCACTTGTCCGTGACCACATTAGCAAAGCCACCCGAAACAAAACTCTGCTGTCTGCCCCACCCCCTACACTGGTTTAGGCAGTGGCTGTGCCCAAGAAGGCCCCTGTTCCCTTGGTGGCTGTAGCTTATCTGTCCCCAGCCTGCAAGCTGGCCCCGCCCCCTGGAAGGAGCTGCCACTTAGAAGCTCCTGGTCAGCTGTGTCCGGCAGCTGCTGCTGACCCAGCTGTGGA
>625FP006446 Cux2_1              :+U  EU:NC; range  -249 to    50.
GGCCGAGGCCGGCCAGGGCTGTACGGGCGACCAGGGGGCCGCGCGCAAGACGGCGCCTGGACTGGCGGCGGCTGCAGGTGAGCAGACCAGCCCGCCTTTGTTCGCTGCCGCCACGAGCGGCCGCCGGGACGCGGGAGCCGCCGAGGCGGGAGGAGCGCGGGGAACGGGAGGAGCGCGGGGAGCACGGAGAGCGCGCGGGCAACGCGGGGGAGCGGGACGCGGCTGCGCAGCCATCCAGCCGCCGCCGCCGCCGCCGCCTCCTCCACCGGCTGCTGCAGCCAGGACGCTCGGTGCTCCTCC
>626FP020998 B630019K06Rik_1     :+U  EU:NC; range  -249 to    50.
AAGGCCCACCTCAGAAGAGAGTCATGGGCTTCAGGCCCCTAAGGAACCTCTGAGCAGGGGGGCGGGCCACTAGCTAGCCTTTTGTCTGGCTGGCAACCCAAGCAGGTGAGCCATCCCTCTGCCCCCCCTCCGCCCCCGCACCCACCCCTCCCTCCTTCCTCCCCCCCCCCTCCGGCGCGCCCCCAAGGCCGGCTCCGCCCCCTCTTGGAGTGGGTGGTGTGCTCCTGCGGCTCCTGTTGTGTCGCAGGCACACGCGCCGTTGGCGGAGCTGCAGATAAAGTGGTCTGAGCAGGACAGCCG
>627FP020109 Nars_1              :+U  EU:NC; range  -249 to    50.
ACTAAGGGAGACTGACTTCTTCAGCTGCGCAACCCAACCCGGGACCTGCAGTTCCGTCTCCCGAGCCCAGAGACCGCACCCCGCCCAGGGTCTTCGAACCGGAAGTGTTCTCTTCCCTGACTAAAAATGGCGGCCGCTGAGTCACTCGCCCATCTCGTCTAGCCAATGGATGCCCGACGTTCCGCTGACTCATATCCGCGACCGCTGCTCTAGGTGATCTGATGCAACGCCTCAGTCAAGGAAGCCTTCAGTGCACGTTGGGGTGAGCAGGCGGCGGTGGTGCAGTGTCTATGTCCTCGG
>628FP015730 Nol7_1              :+U  EU:NC; range  -249 to    50.
CGTTATTTATTATACCCTTGCCTCTGTTCCATAGATCTAAGCAACCTGGGGGAGAAAAAAAAAAAAAAAAAAAAAAAAAGGCGGCGACACCTAGCAGCACGAAACCACGCCCTCTTACCCCCCCCCCCCGTCTCAGCCATGAAAAGCCCCGCCCTCCCGCGCACGCGCCTCAGCACGTTTCGCGGCCTCCGAACCAGCAGAGGGCGTAGAGAGCGCGCACCGCGCACGGCTGCTTCCGGGTCAAGGGTCAGACAGCCGCCTTTCCGTTTGCCATGGTGCAGCTCCGGCCCCGCTTGTCGC
>629FP007931 Gsg1_1              :+U  EU:NC; range  -249 to    50.
ATCCCTAACCTTCAGATTTGTGTTTGAATGAACTCCCCAGATCTTTTTATACTCATTAAGCACCGATTGAAAGACCTCAGGAGACTGAGAGGTACTGAGCGTGTGCCCTTCTCTCAACCTGGTCTTTCTAGGGTTGGGAGAGGAGTGGGCGGGGCATCCGGGGGAGAGAGCCCTGCCTGCTACTGTGACATCACAGAATGAAGTCATAGTAACCCATCCCTACCCAAGCTGGCGGCGTGCCTGAGGGGCATTCATCCTCTCCCAACTGCCCACATACCACCTTACCCCCTCTGCTGGCAA
>630FP005069 Ccdc28b_1           :+U  EU:NC; range  -249 to    50.
CCCCTGCTGCAAACAAAGCCACCACCATTTTGTAAGGGATCCCCTCCAAACGTGACAAGAAAAGGAAATGATTTTAAATCCATATCCCGTAACTAACAGTGCTCCTTTAGTTCTTGTGGGAGGTAGGGAAGGGGAACTGTTAAATCGACGGAAGTACTCTCCTCCGGCTCCGCTCCCAGGGAATCCAAAGAGGGCTACTTTCTCTTTAAATGCAAATCATCTCCAGCCAGCTTAGCTCCCTCCAGCTCCAGTTCCCCTGAGGAGAGAGAAAGCAGGGTGAAGGGAGATTGCAAAGAAGCA
>631FP000989 Ralgps2_2           :+U  EU:NC; range  -249 to    50.
AGCCCGGACCTGTGCGCTGCCGCCGCGGCTCCCCGCCCCCCTCGAAGCGCTTTTCCTGCCGCCGTGTGCGGTGTAGACGCAGGCGGGTTTCAGGGTGCGTGGGCGTGTTTGGGAAGAAGCTGCGAGCTGATAGGAGGTACCTTAGTGCGAATGTTAATTTGTTTGAGCTGGGAGGGGTGAGGGAGGAGGAAGAAAGGGGCCTGTTGGTGGCCGTGGAGGAGGGGCGTTTGCAACCCCAAATCCCTCTGCAGAAAGCGCTCTCCACCGAAAGCATCCAGCGTCTTTTGTTTAAGATCGGAG
>632FP019110 Rnf5_1              :+U  EU:NC; range  -249 to    50.
AATCAAAGCCTCTTTAGCTGAGTGACAACACAGGCCTAGCTCATTATGACCAATCCCTCGGCAGTGCATAGTTACTGAAGCCCTATCAGCCAATCATCATCGTGCAAGGGTAGGGGCCCCACACACACCTTTTTCCGCCCCCACTCTTTGGATCAATCGTGTCCTTTGAATTCTATATGATTGGCAGGTACCTCGACCAATAATGATGAGAAAAACTTGAAGTTTGCCCAACGATCCTGGGCCGAAGGCGGACCTGCTTTGTTGGGGCGTGAGTGTGTGTGTGCCTGTGTGTGTGCCCTG
>633FP010143 Fkbp8_1             :+U  EU:NC; range  -249 to    50.
GAAGCCTGCCCCAGCATGAACTCAAATCAGGGCGTGCTGCTATCCTCTCCCACTGTGCGCCCAGTGCGTTCCCATCTCCCACTCCCAACAGCCCCTCCACCTAGAGGCTAGAGCCCCTTTAAGAAACGGCCAGCGGAGCTTACCAGGAAGGAGGTGGTGTCGAGGGCGCGAGACGGACGTGTGCACAAGCCAATAAACACGGCAGACGCGGTGTGAACAGCCAATGGGTGCGCGGGGGCGGGGCTGCGTATCTGAAGCTGTTTCCCGAGGCGCGGCGGCCGCGGCTGGGGGCGGGGAGGG
>634FP012427 Tspear_2            :+U  EU:NC; range  -249 to    50.
CTGCTCGAGTCCTGCACAGCAGCACGCGGCCGCCCGTCATCTGCACCCAGGAAAAACTGGTTTTCTAAGTTTTTCTGGTTTGTTCTCAGTGCTCCGCTGAAGGATCTATTTCTGTCTCTCCTTCAGGAGGGTGAGCTTTGCCAATGACTAATCCCAGTCCTGAAGATTGATACCCGTTGTCACCTGCGCTCGGGACCCAAGCCCAGCAGGGAAGCAGAGAGATAAGCCCTTGCCTGCAGCTGACGCTTCAGTCTGCCAGGGCCACCCGCCTTTTGCTACTGCAGAACAGCTAGGGGCTGT
>635FP012443 Agpat3_3            :+U  EU:NC; range  -249 to    50.
AGGGCTAAGGGAAGGGACCATGGGGAAAGACCCTATACTGCGGCTTGGTGTGAGGTGGTATGACCCGGCTGCAGCTGCTTCCTGTACTTGGTGAACTCAGGCAGAGTTCCCAGGTCAGAAGACTGAGCCGTACTTATAGTGTGCCCTGAGAGCACAGCCTTCCTGTGAGCCCCGAGTGTGACATCGTCCCCACCCACCAGCTTCCTGTGGTAAGGGAGTATAGCATTGCTTGAGGCCGGGCCCTGCGGAGCAGTGGGTGTAAGACTGCTGAGAGTGTGGGTAATCTGGCCTGGGCACCTT
>636FP018456 Olfr178_1           :+U  EU:NC; range  -249 to    50.
TGACCATAAATTTGTATAGCGTGATTCAAATATCCATGTGAAGTATCTAAGTGTTAGCTCAACAGACATCTCAAGACAATACCCATCTGTGCAATCTATGTATGGATTTCTCTCATATTACAAAACATACCATGACATATTTCAGGGAACAGCTAAGGTAAATTAAACAGGGCCATACCTGTTCCTGCAACTAGAGCTAGAGAATAAGACATGTTCTGTCTGCAATATCACATTTCCTAACAATTTTTTGTTAAGCAGAAAAATGAGACTAGAGAAGACAAATCACTCTTTGACCACACA
>637FP020407 Nrxn2_1             :+U  EU:NC; range  -249 to    50.
CCGAGCCTGGGGAGAGCACCTGCTGGGTTAAGAGGCCTGGACGTCCGGGCAAAGGTCCAGAGAGGTGGGAAAGGGCTCGGATGCCCTGGGGCCGGGACGCCTGGGTCCTCGCGGAGGAGGGAGGCGGGTCATGGAGCCGCGGGACTGGCGGCTTCTGCATCTTCGCATTGGCTGTGCCACTCGTCCGTCAGTGTTGCGTGGCCCAATGCGTGTGCTTGGGGGGCGGGTCCTGGTGCTGATGCTGCCGTCAGTCGGTGTTGCAGGGATGCGGCGGCGGGAGCAGCCGCCCTGACTCTCAGA
>638FP020772 Cpn1_2              :+U  EU:NC; range  -249 to    50.
GCTCGTGTACACACACCCCATTACCACCACCACCACCTACACCACCAACGACGAGATCACCTCTCCTCCTCCTCCTCCTCCTCCTCCTCCTCCTCCTCCTCCCCCTCCTCCTCCTCCTCCTCCGTCTCTGACACTCCCTTGCATTGAAGCATAGAATGTGCTGTGTGTGCCATTGTAGCCTCTTATGTTTCCCCTGGTTGGGCCCCTGAGCCCCTGCTGGGGGTCAGGACTGCTCTCAGGCGTTTTCTGCTTTTCCTCTAGCTGGCCAAGGTCTACTCCTACGCCCATGGATGGATGCAC
>639FP018802 Caskin1_1           :+U  EU:NC; range  -249 to    50.
GGGAGGGGGCGTCGGGCGCGGGGGCGGAGCCTCGGAGCCAGGCGCGCGGCCGGCGCGGGCTGACGGAGGTCAGCGGCCGCGGGAGCGGACCCAGGCGTCCGGGAGGCGGCTCAGACGCGGCGCGCCACCGGGTGCCGGCCGCCGCCGCCGGCTCCCGCCCCTGGGCCGCCCCCCGCCCGTGACGCGCTATCCGTCCCTCCGCGTCGGAGCCCCAGCCCCAGTTCGAGCCCGAAACCCCAGCCCGAGCCCGAGTCCGAGCCCGAGCCCGAACCCACGGAGGGCGCTGGGCGGCGGGCGGCG
>640FP014368 Lyzl6_1             :+U  EU:NC; range  -249 to    50.
TAGGTCCTCTTTAGAAACTAAGGTTGTCCTGTTCTCAGAAAGGAAGGGAGGTATCAGGGTTCTGCCCATTGGTCCGCCTTACACCTTGCCTTCCAGACCCATCTACCATTTCTACCTAAAGCCTGCACAGTTTGCACAGTTCAAACCGGCATATTTCCTGGAGAGTGATGATGTCACAGAACCAGAGTTCCAGAAGGCTGAGGTGGCCAAGAACACATGCCTTCTTGAGACGAAGGAGAACTATTAGCCAGATGGGGCCAGAGAGTGCTTGGTAAGGAAGAGGAGGCTCCTGCCACAAAC
>641FP021615 Nup62cl_1           :+U  EU:NC; range  -249 to    50.
CACCTGTAGGACCCGTTTGACTCTGCTAGCCAATCATAGAAGCGTCTCCTTTAAAACAATACCAGCAGCAACCAATCCCGGGGAATCCCATGCTTGGCCTCCACGGCCGCCCTTTTCCAGCTAAGTAGGTCGACTCGGGTTAGGCTGCAGGATCTGTTGCTGCTGGCGCCTGGGAGTTTGCTGCTTCTCCGCCCGAGTCCGGGTCCGCCCCCTTCTCTTGGACCTGCCTCTCGCCCCGCCTCCGCCCTCACTTTGTAGACGGGACAGCGAGCGAGTTCAGCCACGGAGGTAAGAGCAGGA
>642FP020198 Pias2_1             :+U  EU:NC; range  -249 to    50.
TCCAAGTCCCGGGAGAAGGCCACAGTTCCGGTACGAGCCTCGGGAGCTGCCCGCTCTGCCGGTGCGGGGAACAGGGTGAGGGGAGGAGACAGGAAGCGGCGAGCAGGACCGCGCTCGGTAGGGACAGGCCACCAACCGGAAGCGCGTGGGTCGGGGGCGCGCTCGGGCGGAAGACCGCGCGCGTTGGGTTGGGGGCGCCGCGAGGGGCGGGGCCAGCGCGCGCCGGGGGGCGGGACTCCCGCGCAGGTCACGTGAGGGGCCCGGTGGAGGTGGTGGAGGTGTCGGCGCGGCGGCGGCGGC
>643FP015447 Pld4_1              :+U  EU:NC; range  -249 to    50.
AATATATGAGCCCCTGGAGAAGTTAAGTCAGTTTGAGGCTCTCTTACTTGAGACTTTGGTGTTTGCAGTCAAACTTAATTCCAACATTTGGTTTATGACTGAGGGACCCTCTCTAGGAGCAAGCAGGGTAGATTTTTCTCCAGAGGTGAAAGTTCTCAGCTCCGCCCCCTAGAGACCCGATCTGTCTTGACGTGGGGGTGGGGTGCTCAGAACAAAGAGGAAGTGAATGGAAGGGGGAAGCAGCAGGCCAGAGAGGAGGCAGGTGCCTGCCTGCACAGGCAAAGCCTGCAGACAGTGGCT
>644FP016027 Spata9_1            :+U  EU:NC; range  -249 to    50.
CAGTTTGACAGTGAGAAACCTAGGGAAGGGGGCTAGAGCTCCTTTAGGACAAAGTTTAGGGCAAAACTCAATCTGTAATATAGAACTTCCTAATGTGATCTATTTTTCAGGTTCCTCACTCGTCTACTCTTGCCTCCAAACACATTCTTCCTCCCACCAATACAGTTATTTCAGAAGGTTCTGTAACAAGTTCTCAGAGGTTCCATTGTGTAGTAATAAAGAACCCCAGCAGTGAACCAGTGAACCAACAGGTTCTGTCCTTGCTGGTCTGAGTGGAGGACATCCTATCCCAGGCCTACA
>645FP006864 Alox5ap_1           :+U  EU:NC; range  -249 to    50.
GGGGCAATAGGAGGAGGAGCAGGTGGAGGAGGGAGAGGAGCAAAAAAGGAGGGGGAGCAAGGGGAGAGGGTAGTGCAAGAGGAAGAGGGAAGGAGCAAGGGGAAAGGGAGGAGCAGGAAGAGGGGAGGAGCAGGAACAAAAGGAGGGGGAGGAAGAAGAGGGGGACAAGGGGAGGAGCAGGAGCACTGAGTGGCTGTGCTGGGGACCTTTGGAAACTGATGGTAAAAGGCAGAGCACAGCCTGGCACTTCCCCTTTCTGCGCAGGAAGGCTGAGGTGCTAGCACCAGCCTGGTTGTCTCT
>646FP010093 Sh2d4a_1            :+U  EU:NC; range  -249 to    50.
TAAGTCCCACAGACCCCCACTGAGGTGGTAAGGCAAACTACCCCAGACTGTAGACAGCGCTCTAGATTAACCAAGGACTAGTGGCCTTGCTGTCACTGGACCAAGGCAGCCAAGCTTGCCTACTGGCCCTGGAGCGCCTCCAGCACCCGGGTGGGGCCTTGAGGGAGCGCCCAGTCAGTCACCCCAGCATGTGGGCGCGGCGGGGCGGGCCAGGGCTGCGATCTGGACGCTGAGTGTCCTTCTGGTCCCGAGTGTTTGTCCAGACAGCCCGCGCGGCTGGGTCTCTGGGAGGCTGGGTCT
>647FP019346 Ccnd3_1             :+U  EU:NC; range  -249 to    50.
AAGTTCTCTCTACCCTCTTGGTCAGAAGGGACCCGAGGGCCCGGAAGCGTGCGGGCCGGAGCCCAGCGGACCAATGGGGCTGCGGGGAGGGAGGGAGGGTATAGCGCCCGCCAGCCCTTTCCGACTGCGGCCCCGCCCCTTAGAACGTTGTGACGTAGGAGCATTCCACGGTTGCTACATCGTCGCGAGGGGCGGGGCGCCTGTCAGGGAAGCGGTGCGCGCGGGTGGCGGGCGGGCTGGGGCTTCTCCGCACAGTGCCAGCGCCAGCGCCAGACCCGCCCGCACCCCGCGCTCTCCCTC
>648FP002070 Tmx2_2              :+U  EU:NC; range  -249 to    50.
AAGTAAGAATTGATTCAATTCTAATCCTTTCTTTGAACAGGTTAATCTCCGAGTCCCTGACAAGGAAGGCAACTTGCTACAAACCAACAAGTTTGTGACAGACTTTAAACTAAAATCTTAAGTGTCTCCAGAAATGTTAAATCGGGTCTCCCGAGTTCTAAACAACGGCTCACGTTTTTATAGAGTCACAAACGGCAGTCAGAGAACCCGGATCACAGAACTTCTCGCTGAAGGTTGTCCCAGATATTCACACCCAACCCAAACCCACCCCAGAAAATCAAGTTATCCCTTAGGGTTGTG
>649FP011458 Gclc_2              :+U  EU:NC; range  -249 to    50.
TCGTTCCCCGCCCCCGCCGCAGCCTATAAAATCTGGAGCGCGGCGCACGGAGCGGCAGGCGCGGAACTGGGCATGCTCTGTGTCGCCGCAGCTTTGGGTCGCAAGTAGGAAGCCCGTGCACGACACCGGCGGCGCCGAGTGGAGCGCTGCCGCGGCGGCCAGGGCCGCAGGGCCGGCGTGGGAGCGCGAGACCGGGCGGCGGCGAGAGACCCCGACCCGGGCTGTCAACCGCGCGGCGGGGTCCGAGCCGGAGCGGGAACGGACGGGACGCCCGCCGCGCGGCCCGAGGGCGCCCCCAGA
>650FP020513 Pga5_1              :+U  EU:NC; range  -249 to    50.
CAGTGTCTTTATCACCAAGATAGCAAGAGTCTCTCCACTCTGTGAAATCAGGTGACTTGGTGCTACCTTCTCAGCCACGAAAACTCCCTAGATTCTGAGAATTTTTAGCCCTTTCCTCTCCTGACGAGGGTAAAGATGTTATCAGGGCAAGTTTGCATTTCTTATCAGGCCCCATTAGTGGCCCTCCAGGGTCTGATTAGAGCAGGCCAGACGAACTTAATAAGCAGTTCTCCACACAGCTTCAGGCCCAGAACTTCTCCCTAGCACCTTAAGCCTGAGAAGGGATCATGAAGTGGCTCT
>651FP018542 Son_1               :+U  EU:NC; range  -249 to    50.
TCCTGTAATGGCGCCTGCGTCAACCACTAACATGGCGGCCGAGTTCGTGCGCGGCGCAAACGTCAGCAGCTCTACCCCGGCGGCTCAGAAACAGCGGAGGAGAGCGGGCCGGTGTTCGCTGATTGGCTCGTGGGTGGAGCGAGCCCGTGCGGACGCTCCCTCACGAGCCAATCAGGAAAGGGATAAAAGGAATTGGCCGCTGCGCCTCCTCCCGAGGCATGCTGGGAGCCTGGAGGACTAGCGAGGAGTAGTTGAGAGAACGGAGCGGACGCCATGGCGGCCGACATCGAGCAGGTTTTC
>652FP018264 Pcyt1a_1            :+U  EU:NC; range  -249 to    50.
GGGACGCCGGGAGACCGGCGGCAGGAGGCGCCACACATCCGGAATTCCGAGCCCGCCGACCCCGCGCCTGCCTCCAGCGCTTCGGCTCAGTCACCCCACGCGCCCGGCCCCTCTGGAAGCGGAACTACTCTGTCAGGTTGTGGTTTTCAGGAATGCGGAGGTGGCATTGACAAGAGGGCGGGCGGGAGGCGGGACTTCCGGTCCGCAGTCCGGTCAGATGTTTCCCGGGCGTCTCCCCGCAACCCATTTGACTTCGCTAGTCGGTGACGCGGCGCGGGGAAGGGATCCGAGGGGGACCGG
>653FP017355 Ptk2_2              :+U  EU:NC; range  -249 to    50.
TCTCTGTGCCTCAGTTTCCCCATCTACAGAAAGCCCATGAACCTCTATTGAAGCGGTGAAGCCTGGAGAAGATCAGGGCCGGCGTGTGTGCGGCTAAGGATCTCCTGTGACCGTGAGGGACCCAGGCCTAGTCCGCAGACCCTGGGGCGGCCACAGGGGCCACCTCGTCATCCCGGAACAGCGCTATCCGCGGACGACGCCACGCCCGCACAGCTGGGATACACTTTACTAGGAGCCGGGCGCGCCGGACTGCTCTGCGCAGGCGCGGTCCGCACTGCGCAGGCGTAGAGCTCTGCGCTG
>654FP002772 Rbm39_1             :+U  EU:NC; range  -249 to    50.
TAGAGGACGCACCCTCGCGAGACTTGGGTGCAGCTCTGGCGGGGGAGTCCGAGAAGCCTTTCGGAATTGGGGGAAGGGAAACTGTGATCATCTGTGGCGCAATCATTGCGCGAGATTGGGCCACGGTCGCCGGGAGCCGCGGTGAGAGATCTCGCGATAGTTCGTGCTTTCCAGTCTGGAACCCGGGGCAGTTTCTCGCGAGAGCCCGTGCTTGCGGCTCCGGGAGACCCCGGGTGTTTGTGTGTGTGTATGTGTTGGTGACTGTGAGTACGGAGGAGCAGCGGCCGCCATTTCAGGGAG
>655FP001721 Ak1_3               :+U  EU:NC; range  -249 to    50.
GCCCCTCCCTCCCTCCCTAGGCCTTGGTTTCCCTCTCCCTTTTTCATAGCCTCAGGTATGGGGCCCAGGGCCTCACTCCCCCTAGCTAGGTCTGCCACATAGCTTCTCCACAGCAGGCCACCAGGGCTGTGGGTCCTAAGGAGGCAGTTTGGGAAGTTTGCTTAACTCCCTGTCTGAGTAAGAGTTCCATTTGCCCACAGCAGCCCTCCTCCCTGGCAACCATCTCTATGGCAACACGTTGTGGTTGCCACAGTACTGCTGGGTCAGAGCAGCCATGGCAGGGCCAAAGCCAGAGAGAGG
>656FP000238 Gulp1_2             :+U  EU:NC; range  -249 to    50.
CATTTACCAGAAGGTGAACAAGAAATTTGAGACTGCTGTCAATCTCGCCTGAACTGAAGGAAACATTAACACTCCCTTTGGAATAGCAGCCAAGTATCAGGTCGACCCTGATGCCTGCTTTTTGACCAAAGTGAACAGCTCCAGCCTTGGGTACAATCAGACCCTAAAACCGGGTATCAATCTGACGCTGTCAGCCCTACTGGATGGCAAGAACATCAATACAGGCAGCCACAAGCTTGGTTTAGGACTGCAATTTCAAGCATAAATGAATTTAGTGTACCTTTTAATGTTGTATGTTGG
>657FP020218 Pqlc1_2             :+U  EU:NC; range  -249 to    50.
AAGCTCCTATTTGTGTATCCACAGCCCATGGAATATTCAGGGCAAGTGGGGCGGCCATATGTAACTCCTAACATGCATCATGAGAGCCAGGAGAGGCAATGAGATCCTGGAAACTCTGGAGCCTTGGGCAGGGGTGTGGGTGTGGGTGTGGGTGTGGGTGGGGTGGGGTGTGTAAGAGGGTGGGGGTGTGTGCTAAATGGGAACACCTACTTCCCCTTCACCCGGTCCTGCCATAGCTCCCTTGAGTTTATTCATCTTCCTGTTCCTTCCTGGTGTAGAGTATTGAGTGTGTTGATTCAG
>658FP015499 Calm4_1             :+U  EU:NC; range  -249 to    50.
GGCTGGCAGGCTTTGTCCCATGCCCTCCAGGCCACTTCCTATCAACTTATCCACAGATCTTCTCATCCATTAAAATGATGTCATTCCTTGTCTGTCCTTCCCTGGGAGGAGCATCATGCCTGAGGGCAAGGAGAGGAGGGTGGGGAGTCTCCTCCCTTTGCTCCAATCACAGAAAAGGAGGGGGTTCCTATGCCATGGCAAGGCTACCTATAGCTCAGCTCTTCAACAGGCACAGCTTCAGAGCCCAGCAGTAGCCTTGAGCACTGGACCAGAAACCGCAGGAGCAGCAGACTGACATCC
>659FP000609 Per2_1              :+U  EU:NC; range  -249 to    50.
AGGCCGGAAGTGGACGAGCCTACTCGCCCGGGCGCGGGGGGGCGCAAGAGCGCGCAGCATCTTCATTGAGGAACCCGGGCGGCGAACATGGAGTTCCATGTGCGTCTTATGTAAAGAGAGCGACGGGCGTCTCCACCAATTGATGAGCGTAGCTCTCAGGTTCCGCCCCGCCAGTATGCAAATGAGGTGGCACTCCGACCAATGGCGCGCGCAGGGGCGGGCTCAGCGCGCGCGGTCACGTTTTCCACTATGTGACAGCGGAGGGCGACGCGGCGGCAGCGGCGCTACTGGGACTAGCGG
>660FP013047 Pold2_1             :+U  EU:NC; range  -249 to    50.
GGCGCCCAGCCTCACTACGGCCCACGCTACCCAAGGAGTTCACCCGATGAGGCCCAGCCGCAAACACCGCATGCGCACAGGAAACCCAGTGCTAAGTGATGGGTTGTCCCGGGAACCGGAGGCGTGACTCCGCGTTTCCTCGGTCCAGAGGCGGGGCGCACGGGGATTGGCTGGATGAAGCGTGCAGCGATGGGCGGGATGGGGCGGGAGGCGATTGGCTGGATGCGCCGATGGGCGGGACGGGCGCGCAGAGATTGGCGGGATGCGGCGTGGCGCGGTGAGTGTGCTGCTGAGCGGGGT
>661FP007968 Plekha5_1           :+U  EU:NC; range  -249 to    50.
ACCCGACCCCGGAACCTTCGCGCGGCGCGGGCGGGGCACGGGGGAGGGCTTTGGCGGGGGCGCGGCGCCGCTTCGCCCAGCCTCCGAGCGAGCGAGCGAGCGAGCGCAGCGCGGGCCGGCGGCCGGCCGCGGAGGATGCCGAGGGGCGGCGACGCAGGCCGGACTCAGCCGGGGCGGCGGGGAGGGCGCCGCCCGAGGGGGTAGGGCGGCCGCGGGGGCGCGCTCGGGCCGGGCCGCGCGCCCTGCGCTCCTTTCGCTCGCTCGCTCGCTCGCTCGCTCGCGCCCTCCTTCCTCAGCGGC
>662FP013848 Myo18a_2            :+U  EU:NC; range  -249 to    50.
CTCCTGTCCCTAACCCCAGGACACTCTCTATCCCCAACCTATGTCCTTATTTGAAGAGCCTCCTTTCCCTTCTACCCAGACCCCATTGCTCCCTGGCTGTGGACCTACCTGGTGCCCGCAGTCCTCTAGCCTCTGCTGTCTGCACAGCTCTGGCAGGGTTGGGCAGCTGCAGCGGGAGGGGCCTAGGAGAGGGAGGGGACCGGGGCGGGGCTGCAGCCTGTGCTATTCTGAGCTGCTAACGGGAGCAGCAGAGAGAGGAGACTCCTTGTTCTGGGCTGCTCCAGGCCAAGCCATGCTGGT
>663FP011043 Oaf_1               :+U  EU:NC; range  -249 to    50.
AAACTCTGGACAAGGCCCGGCCGGTGACGGGGCGCGGCGGGAGGGAGGGATCCAGAGAAAGCCAGCCTAGACCACAAAGCGGCTGAGCCCCGTGGTCCCCAATCCCCGCCCCTCTCTGGGCCACTGCGGTCCCTTTAAGGGCCAAGAGGTGCGCGGTCTCTTTAAGGCAGGTCCTGGTGGTTTCTGTTTTCTGAAGGAAGTGACGGGGGGTGGGATTGAATGAAAAGTGCTGAACGGAGTCCGGAGCTCAGGAATCGGGGCGGCTAGGGGACACGCACGGGGGGCGCCGTCCGGGACTCG
>664FP000054 Terf1_1             :+U  EU:NC; range  -249 to    50.
AAATCTGCAGTCAAAAACCTCTCGGTTTTAACTACCCTGTTTCCAGCGCAGATTGCATTTTTTAAAATGTATCTTAGCCTATCATCCAGAAGCTACACTATCCAAAACGCCTGGGCTCGGATCGACAAGGAATTTAGCAGTTCTCAGCCAATCGGAAGCCAAGCTCCAGCCACTAGCCCACCCTAGCGATGCGATTGGCTGACTTCCACGCCCACCGCGAGCAAATCAGCGCACGGCGCCAGCTGAGGCACGGCGAGCGCTTTCGGTTTAACATGGCGGAGACGGTCTCCTCAGCGGCCC
>665FP013511 Map2k3os_1          :+U  EU:NC; range  -249 to    50.
GGCAGGCGATGGGCGACAGGCGACACAGACGCGACGGTTCCAAGCGTCCGAGGCGGGCGGCGCCAAAGCCACACTGGGCAGCGCCGGACGCCTGCCGACGGCGCCACGCAGGCCCCGCCCATCGTACTGATTGGCCCGCCTGAAAAGGCCCCAGCCTATCAGACGCCGCCCGGACTGTCACGCACAAACCCCACCCTCCAAGAGCCGGAATCCAACCCAGCTTTCCCCTTAGTACAGCTCGGCTCCGCCCTCTTGCCGTCTAGATGACTGCCCTACCCACTCGGGGGATTGTGCTGGCGT
>666FP020979 Pcsk1n_1            :+U  EU:NC; range  -249 to    50.
CTGCCCTTATACTGCCATGGCAACCGCCAGTGCAGACTTCTGTTCTCCACTTTGCCCCTTGGACATCTCCATGGCGATGCGCAGGATGAAGAGAAGGCCAGAGCCCTAATTCTGCGCCTGCGTACAGTAGGAGACAGTGGGGCGGGAGTGGGGGGGACGGGGACGCGGGGAGGGGGCAGGCTCCTGGATGTGCGCAGCCGCAGAGCGCTGCTGCTGTGCCTAATACCCATCGCTGCGCACTTGACAGCCAGTCCGCCCGTCCGGAGCCCGGCTCGTTGGGGCAGCATGGCGGGGTCGCCG
>667FP013053 Nudcd3_1            :+U  EU:NC; range  -249 to    50.
GGTTGGCAAGCGCTCTCCGCATCGTGACCATGGTTATTCTTGCATGTAGGAACCGTACTGAGCGCATACCAATCTCCTTTAGGCAAGTGTCGCGGCGGAGGAGATCCAGCAGAGCCGCAAGAACGACGATCGGTTACCGCCGGTAGTAACAAGCGCGGACCGGAAGTTCCGCGTCTTCGCTGTCCGGGGGGAGCCGTTAGGCGCGCACGCCGGAAGTGGCCAATCAGCCGGTGTGAGGCGGTGCCCACTGTGTTCGCGTCCCTCGGGCAGCAGAGCCATGGAGCCCGGGGCTGCTGAGCT
>668FP002266 Fmn1_1              :+U  EU:NC; range  -249 to    50.
TTTCTGCTGATTCACTTTGGAATCTCTTGGGCTGCACCAGGGGGTGGTTCAGGGCTGTCCGGACCAGCTTGCCGGCTCAGCACTTTTAAAAACCTCAACTTGCTCACCAATGAGGAAGTTGAATGCGACCAGGAGAATCGTAGGCTCTGGGGCGGAGCTCCTCCTGAAGTCCTGGGCTGGGATTACGGGACAGGCTGACTTTGCCTGTGACAAAAAGCCTTTTGTCCTGGGGAGTAAATACGGAAGTCCAGAAGATCAGCCTACCTGCCCATGTGTAGTAAGGTGTGCAGCCCCAGCTGC
>669FP017144 Rxfp3_1             :+U  EU:NC; range  -249 to    50.
GGAGATGGGGCTTCAGTTTGAGTACTAGGAAAAGATTGGTTATTTGATTTAAAGAACAAAGGGTGTTACTATTGTGTAAGTGGGAGAAACAAACTATTGTGTTAAGGTGGGGAGAAAGGAGAAAAAAAAACCTCGTCCTAATAAAAATAAGAAAGGAAGAAAGCAGACTCAGACTCACTCCAGACACCGAGAAAATAAAAGACTAAGACCACTCCTTCTGCAACTTGGAACAAAGGGGAGTTAGTTGCCAGTAGACTCTGCCTCTCCCTGCGTGGCGCGCGGGGTTCAGCACTTCGGAAA
>670FP003710 Mtmr11_1            :+U  EU:NC; range  -249 to    50.
CCCAAAATGTTTTCATTTAACTACTGCTCCCCTCGTCACACCCACTAATATTCACGAACAGAAAGAGACTAAAATGTGGATGTGGGTTAAGGGAATCTGGGTATCCCCAGTTCCCCCATTCCTCCCATCTTTCTTAAGCTCCTCCATTTCCTTTCTACTTTGAAAAAAAAAATTGCGTATTCTCCTTTAAGGGGCTGGGCATCTTGCCTGTTCTCTTAGAGTCACCGAAGTTTCCAAAGAGCCTCCCCTGTCTGGGCAGGACACACCTTTCAAATAAGACCCCTGGAACTGTGCTCCTGG
>671FP016054 Gm17750_1           :+U  EU:NC; range  -249 to    50.
AAATACTCACCTATACTTTAGTGGAGGGGGGGAAACCCCCACATTTTATAAAAATTCAATAAATGAACATTCGAAGCAAAAGCATGCAGTTCAAAAGCTAAACCTCCCATTGGAGAACAGAAAATTTAATGAGCTTTTAATGGAATGCAATGCTCAGAGTAGTAAATTATTTGTTAGTTGACGATGCAATCAGCATGCTGATTAAGGTTGCTTGGATTTTTACTAAACATTAACTGAATGAAAACGGGTAGTCCTTGTTCTGCTTGGGGGCTTTAAGGAAGCAAATGGACTTTCAGAACA
>672FP013006 Sec14l2_1           :+U  EU:NC; range  -249 to    50.
TAAGGAAAGCTATGAGAGCAGCCCGGTCCAGCCTTGTGGAGTCGCACCTTAGAAGACGTCGTTTGCTAGAGCTTTCCAGCTTCCTCTTGGTTAGGATGAGGATCCAGACCCAAGTAGCTCCTCAGGTGTATGAGCAAGCATTCTGGCTCCAATCCAGGGCCTCTGCGCGTCTCGCCCCGCCCCTCGGGCTCCTTTAAGAGGCGGGTCTTGGCCGCCAGCCCCGGGGCCTCGGCCAAAGACTGGGACTTTACTCCAGCGGCTGCGGCGGCGGCAAACGAGTCGGAGCTCCATCAGCTGCCG
>673FP013741 4930563E22Rik_1     :+U  EU:NC; range  -249 to    50.
TCCCTTGGGGTGAAGACTCGGGGTGCAAGTCACAACGTACCTGTCTCCATAGCGACGGCCGCGGCCATAACAATCAGAGTGAGGCGAACACCACCAGCCCCGACCGAACCGCGACTTCGATTGGTGAGAATCCGGAAGCCACGGCTCCTACTTCCGGTCGCGGGGCAGAGTGGGACACGAGGGCGGGGACAACCTCACTTATGGGAAAATTAGCCCCACCTATCTGTGCAGACCCGGCCGGCTGCGCGCGCAGATATCGAGCGGGGCGTGCCGGAGGACTTCTCATTTTTTAGGTCTCAG
>674FP014453 1700096J18Rik_1     :+U  EU:NC; range  -249 to    50.
TAGGGAACACTAGGATTGTTCTTAGCTCACTCTTTATGATATCTGTTGCCTTCCCTTCCCCCTCATGCCCCGCACCCCATTCTTTCCTCCAGTCAGATGTGAGGACTGAGTCTTTTATAATCAGAAGGGCACGGGGAAGAATGAGACTGTTTACACAGGCAAGCAGAACCTTTGTGAGGCTTTGGGGGGTGGGGTGGGGGGTGGGATGACCTAATGAGTTAAATGCTTGCTGGGCAAGTGTGAAGACCCAAGCGAGTGTGGATTGCCAGCCAGCACCCACTCAGAGCTGAGCCAGAGAGC
>675FP004411 KY467975_1          :+U  EU:NC; range  -249 to    50.
ACTGGGTCTCCTTAGAAGAGAAGGTGGGAAGCCTAGGAGCCCTGGTGGGATTGTGGTGTGAGGTGTGCCGGGAGAAGCAACAGAGAAGAGACAGGGCCACCGACTGCAAATGGAGTTGTTGGTCTGCAGAACAACCGCAGGTGGCTGACCGAGGGTGCAGATGACTGACCAAGGGTGGCCTGGGTTATTGATTAACACAAAGGAGGGTCAAGCTCCCTGCTGTGTAAGGAGAAATAATGAAAAGCTGTCATATTCAGATCCAAGTGAAGAAACTGTGGTCCCAAGTCTCTGTCCTTCAGG
>676FP008855 Mtmr10_1            :+U  EU:NC; range  -249 to    50.
TGAAATCCTCCGTGACCCCTGCGGGCCTCCGTAGAAGCGCGCTCTCAAGATGGCCTCTCGGGTCCCCGTGGCGCCCCACTCCAGCGTCGCGCTCCGTGACAGTACCGCCTAGAGACTGAAAGCTTTGACTGCAGCTCCGCGCGAGTCGCTTCCGGGGATGGGCGTGGCTCCACCAGGCTCCGCCTATTTCGGGCGGGCGCTCGGCCTGGTCCGTCCCCGCCCGTCAGTCCGCCCGGCGGGGCGGGCCGCAGACCCGGCCTGGGCAGCTGCACCGGGAACGCTGAACCGGGAGACTTCTGA
>677FP018207 BC106179_1          :+U  EU:NC; range  -249 to    50.
GCTTGTTTTCCTGCTCTGTTACCAAAGTGGGCAAGATCTAAAGAGACCCTCACTCCGCGAGTCAACGCCTTACACAATACAGACGCTGCAGTGTAGGTTCCTGCGTCCCCGCACACGTGGGTTTGTTATGGGTGCGCAGGCTGGCGTGCCGGGGGGTGGGGGTGGGGGTGGGGGATTAGGGAGGGGAGGCCAAGGCGGTCCCTCCCCTGGACCCGCGACAGACATCCCCAGCCCGGGGCGGCGGCTCCTACTCCCGCAGCTAGGGCTGCCTCTCAGCGCACCCCTGCACTCCTTCTTCAG
>678FP009083 Gm16938_1           :+U  EU:NC; range  -249 to    50.
ACCCAGCCTAGGGCAGTAGCAGCAGCTGGGCCCACCACACCCGACCCCCCCTGGTCTTCTTCACCTCCACCCAAAACACTAAGCCTGCAGCAAGGACCAGCAAGGATCCAGGGAGGCCTCAACCTCCCTTGCACAGCAGAGCTTCCCAGGAAGATCTCCCTGAACACTTAGCTGCCCTGGGCATTGGCTGAGTGTTCCACCCTCTGGCACAGAGGAGATCAAGGCTTGTGTCTTGGGATCCTGGGTGCCAGTTCTGGCTGGGTCACCTTAGAGAGAGGCTGCCTTCCCTTCTGCTGCTGG
>679FP005827 Add1_1              :+U  EU:NC; range  -249 to    50.
TAGCGTTCCTGTGAGCAGGTGCACCAGCCCGCCGTCCCGGACGCAGCCAAAGCGACCCCTAATCCCACTGTGACACCGCCTTCAGCCGGAGGCCGGAGTCTACCCTTCTCTCCGCCTCCCAGGGCCCCGCCCTTCTCCGGGCCTGCCCCTTGCTTAAGATTGACCAATAACAGAGAGTAGTGCTGGACGGCGGTAGGGCGTTCAGACCAATGGGGCTGTGCATTGTTGGGCCGCAGCGCCGCAGGCCGCACCCAGCTTGGCGGCGGGGGCGAGTAGAGGGGTGAGGGTTGAGGGCGGGAG
>680FP020841 Nt5c2_3             :+U  EU:NC; range  -249 to    50.
TCGAGCGCACGGTTCTGCGTCTCCAGCTGGTGCACCTTCTCGATGAACACGGCGAAGCGGTCGTTGAGGCCCTGCAGCTGCTCCTTCTCGTTAGTGCGGATGATCTTGTACTCGTTGGTGCGCGCCGCCGCCTGGCTCAGGTCCAGCCCGTCGGAGGCCGGCAGGCGGCGGTAGGCCAGGCCCAGGCCGAGGGACGAGGCCGAGGAGCAGGCGGCCGTGGAGGCCACATTGCTGCGGGACAGCGACTGCGAGCGGAAGCTGCCCGAGCCTCCCGGCCCGGACAGGCGCGCGGAGAGGCGC
>681FP001516 Ndor1_1             :+U  EU:NC; range  -249 to    50.
GGGCTGTGACGTCTCCGACCGCAGACCTGGCGACCGCCTGCTGCCGCCGCTGCACACGGGAGGCAGCAAGCAGCCCAACCTGGCCTGGACGCCGGCCCTGGGGCTCTGCGACCCTGAGGACCCCAACCCCGGACCCGGAACCGGAGGCTAGCAGAAGCCCGTGGTGTCCAGATGCTATCCCCGCCCCTCCCCCCGCTGGCGCAGTTGAAACGCGTCATTTCCTGTTGACAGCGGAAGGGGGAAGTTGGTGAGGTGTGCGGTTCTGGCCGGCGTGTGCAGTAATGCAGGTTCCACAGCTCC
>682FP004856 Ccdc163_1           :+U  EU:NC; range  -249 to    50.
GGAAATGGAGTCTCATAGCTAACTTAGGCTTGTATGCGTCCATCAGGGCTGGACTACATTTCCCAAGAAGTAAAGGAATAGTAACGGACTCAACTGACTCTGCACGGTGCATCTTGGTACACGTAGTTACTTTTGTCCTTGTAGCCCAAACATAACCGAGTCTGGAAGACTCCGTGTCCCGACGAGCTTCACGGGAGGTGTGAGTGTGAACGCACAGGGCACGTATTTCCAGGGAAACGTATTTCCGCCCTCTATTGCCTGTGGTCTCCGCAAGAAGCGGACTCAGTTTCCCGGGTGGCG
>683FP012152 Tube1_1             :+U  EU:NC; range  -249 to    50.
TGATCAAAGTTAAAGTCCCTTATCTTAAATGCCTCTCTGAAACCTAGTTACCCGTCAGTTACCAGGGCCTCCGGAGCTGCAGATGCTCAAGGATGTTGACAGGGCAGCTAGGATTTACCTGCCGGAGGCCCAGTCGCTATGGTAACGGCTAGCCGCAAATGTGCTTGCGCAGAAGTCCTGGCCGTAAAGAAACAAGGGCATTACGACATTGGCTACTTGCGGCAGCGACGTGACTTAAGGCCGCCCCTCGTAGGGCGTCGTTGAGCTCGAAAGCTAAGGCGGGAGTTTGGGCGGGAGTGC
>684FP003361 Mbnl1_2             :+U  EU:NC; range  -249 to    50.
TGCTCACACGTGAGCATTGCTTGACAGAGTTTACACCTCAATAGCAGGTCTTCTCTAAACGTAAGTAAATATGTACATGCATTAATTATATATGAAGAGATGCACAAACTATAGCTCAGTCTCCAAGATTATGAGGGCCTTGTGAATCATTTGTCTTCTTTGTAGGATTTATAAAGCATAATGACTGGTATTTTGCAACTTCCTCTTTTTGTGCACTATCCTTTTGCAGAGCAAAGCCTCTATGTATTTGCCACTTGTAAAGAGAGTCTAGCAGGAAACAGAACTGTCTGAGGTGGTCGT
>685FP005722 Cnpy1_2             :+U  EU:NC; range  -249 to    50.
GATATATCAACACTGCAGAAACCGAGTTCATTTGTCATGCAGCCCCTTTCAGCGCAGTTGTCATGCAAACTTCCTTCTTTGATCAGCAGAGGGTGGAGAGAGAGAAAGCCCGCAAAGCCGCGGGCCCGGACGAACGCCCTTGGCGGCTCCACGCCCCTTCCGGAAGGAGCCGCAGGGACCCGGCCTCCTGCACCTTGACCCGTCTAGACGCCGCACAAGGTTTTGTCTCGGTTTCCAAGGGCGCGGGGTGCTCTTTGACCCGCGCCCGGGGCGGAGGTGGTGGCACGGATCCCAGCGCGC
>686FP012420 Fam207a_1           :+U  EU:NC; range  -249 to    50.
TATTCTACCCCAGACGCGCGCGATAGAAACATGGCGTAACGTGCACCCGAGGCTTCAATAGTTTTACTTCCCTGGCTCTTGGCTGCAGCCACATCGCCACACGTCTAACGCGCTAGCGGGAGCGCGCGACGTAAGCACCGCAACTGCGCACGCGCTACGGGAGGCACTTCCGGGGACCGGCCGAACGCCGATCTACGCAGCCGCGGCTCTATTTCCGGCTGTCTGGGAGCACTTCCGGGAGGCTCTTCCACTAGTGAGGCGGCGTTGCTAACAGGCGGAAACCTCCAGGGAAGATGGGGA
>687FP010484 Agrp_2              :+U  EU:NC; range  -249 to    50.
ACACACACACACACGAGAGAGAGAGAGAGAGAGAGAGAGAGAGAGATTCTATAAATTCTTTTGCTATAGAGAACCCTGACTAATATAGTGTTCTTCCCTTAACACGAAAGACCTCAGGCAAGGGAGGGGATTTGAGCAGGCCTAGGCAGCAGGAGGAATCTGGTCCAGTTCCCTTAACACCTGCTTTTGTGCTGAGTCATGTAAACTTTTCTATCTACTGAGACTATCGTCACCTTGGCTGCCAGGCTCAGAGAAGGTCAACACAGCTTTGTTCCTTCTTGTCTATAGTTATTCCCCTGT
>688FP001723 Fpgs_1              :+U  EU:NC; range  -249 to    50.
AGATGGAGGACCCCCTCCCAGGAACACCCTCTTCCCTCCACCCTCCCCGGCAGAGCGCCCCCTAGAAGCATGGCGAGAGCAGCGCACCTCCGGACCATCTGCCCCTCACAAAGATGGCCGTGATAAGGCGCTGCTTCTCATTGGTCCGGGAAAATCTAGAGACTCGGATTGGTGGGTCTTAGGATGGCGTCAGGGCGGGGCGGGGCGAAGCGGGGCGGCTCCGGCCCAGGCCTAGCTTGCGGTGGCATTAAGACTATGTCGTGGGCGCGGAGCCGACTGTGCTCGACTCTGTCCCTGGCA
>689FP008694 Flt3l_2             :+U  EU:NC; range  -249 to    50.
GCGGTCCCAAGGTCCCCACTCCCGGGCAGAGGGAGCAGGGTGCGAGACCTGGGGAGGATTCTGGGGACGTCGGTCGGGGTTCTTAGAAGAGGAGATGACTTTTCACAGTCACTGAGGCTCGTGCAGGAAGCCTGGGGGAGCAGGAGGCGGAAACGCACCCACATCAAGGGCGGCAGGGCGGGGCGGCGGGGTACAGGGGTGGGTGGGGAAGGGGCTGCAGGGTATGAGCCCGAGACCTGCCCTCCTGTCACTTCCAAGAACCTGTCACAGGCATGAGGGGTCCCCGGCAGAGATGACAGT
>690FP013754 Ube2g1_1            :+U  EU:NC; range  -249 to    50.
TATACCGGGAGGCAGCGTCCTGACCCTCCGCGACCTCTTTGTCATGGCGTCCGCGGGGCGTCTACCAGCCGACGCTTCCGCAGCTGGGCGGGCGTGGACCTTCCCAAGATGGCGGGGCTGAGCCCACTGCGCGCGGTGGGCGGGGTTCCACCGCCGGAGGCGGGGCAGCAGGGCCGAGGGGTCGGGCTAGCAGGAGTGCTGCTTCTGAAGGAGGCAGGCTCAGCGCGCTTGCGCGGAGCGGCCCTGCGCGCAGTGAGGCAGTGGCGGGGGAAGGCACCGGTGGGGCCGACGGGCGGGCAG
>691FP007119 Clec5a_1            :+U  EU:NC; range  -249 to    50.
CTGAGCACTTAGCATTCATGAGAGGAGTATGCAAAGATTTATATACTACACCGAGGAGCCAAATCCCATGCTACAAGCAAAAGAAAGTTAACAGATGAAGGCTAAGTCTGTGCTGAGGCATGTGGTTTTCCAAATCCCTCCAGAAAGTTTCCCCTGAAAGGAACCTTCCTCCTTCAGAAGTAGAAGTTCCCTTCCTCTTTTTGCCCCGCCTGCTCCTTTGACAAGAGCACTGAACAGGAAGAAGTGTTTGCTTGGAGATGCTGCTAAAACAGAGAGGCTGTGAACAAGGACATTACCGAG
>692FP019569 Fam98a_1            :+U  EU:NC; range  -249 to    50.
CTCCGCGCCCCCTGGCTGAGTCTCTGAGTCTCCCAGCCTCGGTGCCACGCCACCTGCCTTCCTGCCCTTCTTAGGGCAGCTAGCTTCACTACCCCATACTGGGCACGCGCACACCCGGCCATTTTTTTTTCCTCGGCCGGTGAGGTGGGGGCAGTGGGCGGAACCAAACTGCTTGCGCACGCTCGGGGCATGCGCAATACGGGGACTGAGGCGCCAGCTGTCGACTTGGAAGTTCCGGGGAAGGAGCGCATGCGCTAGGGTACGCGTTGCCGGCGAGAGGGCAGCCTGACGACTCGGAAA
>693FP002178 Traf6_1             :+U  EU:NC; range  -249 to    50.
GTTGGAGAATGGGATCATGCAGATGGCAGCAATTGTGAAGAAATGTTTCATGCATGAGACGACTGTTTTGCACTGGTCCGAGGAAGGGCTACGTGATTAATGTAAGGTTCTGCCTATTGAGAAAACTTCTTTGCGAGGAAGGGCGGGGTAAGGCTTCAGCGTGGAGGACCACAGACAGGGGGCGGCCTCTCCCGCGGGGCCTCTTTGTCCCGGGGCGCGCTCCCCTCCCCTTGCTGCTCCTAGCGAGCTGAGAAGGCGGAAGCAGCGGCGGCCGCGGCTGGGGCTGAGGCTCCGGCCGTC
>694FP010081 March1_2            :+U  EU:NC; range  -249 to    50.
AGTCTCTACTCTGTCCTGTCCTTGACTCCAGCTAAACAGGTTCTTGTTAGGTTCTAGGAATAAGTAAAGACTCCGTTGTGTCTTCTTCCTGCTCTGCTTTTCCCCATGTGAGTGCTGGATTATTCCAGTTTTTGAGCATGGCAGATTTCCACTGGATGACATCATGGGAGCCCAGTGAGTGCCGCTGGTGGAGGGGGACAGAGAAGGGGAGGAGGCTCAGAGGAGGAAAGAGGGCTGGGGAGCCGAGCCAGAGCCAGGCTGCCTGCCACCGGGCTGCACGTTTGTGAGCTGAGGAGTGCA
>695FP018486 Mirlet7c-1_1        :+U  EU:NC; range  -249 to    50.
AATTTGCTCGCTGCTAATGGAAGTGTGGTCAAGGAGATGTTAGAAGACACTTCATGTGACCTATACTGTAAACTCACCAGATTAGGGTAGTCCTGTAAGCTACAACTGAAGTTGATTTGTAAACTGCTAGAATATTCTATCTACAACCTTGCCAAGCCCTTAGGTGTTTGGCCGCCATATTTGGAGGAGCGGACTGAAGATATGATAAGGAGTTTGAAGAAACATTGGAAGCTGTGTGCATCCGGGTTGAGGTAGTAGGTTGTATGGTTTAGAGTTACACCCTGGGAGTTAACTGTACAA
>696FP002681 6820408C15Rik_1     :+U  EU:NC; range  -249 to    50.
GAGGATGGGGGAGTGTTCGTGAGACGAACATGTCATGTTTTCTAATCTCCACGATATATTCGATGAAATAGGAAGCAAAGTCGGGAGTGAATACGAGAAACAAGTGATGGAAGTTGGATGAAAGTGGAGGTAAAGAGAAGACGTTTGAAAATATGTTGGAACTCCGTGGGGCCTCTGCAGTCTTGCCTGGCTAGGTCTCTCTCTGCGTTCCAAGGTTGTCGTTTCCTTGGAGACCAGACGCTGCCAGCAGAAAGCTCGCCTAGTCTCCTTGGGATCCGTTCTTAGACAAGAGGCGGCAGA
>697FP006615 Bcl7b_1             :+U  EU:NC; range  -249 to    50.
AGCAGGTAGGGAAAGTGGTGACTTGGAAACCTCATCCCACCACCACCCTCGCAGCCTCGCCTGGCCCACACCACGTGCGGACGACGATGGGCTCAGCCTGGCAGCAAGAGGGCAAAGGGTCTCTGGAGGCGCACAGCAGGGACGCCCCCGGGCGGGTGCGCAAGCGCGCTGAGGCCTTGAGGGCCCAAGGGGCGGGCGGGTGCGCGCGCTCCCTCGCGCACGCGCGCACGGAGGGGGGGCGACGGCCGCGGTGACGTGCTGCGGTGGCAGCGGGTGGACGGCGACGCGTGAGGCGCGTGA
>698FP004558 Akna_2              :+U  EU:NC; range  -249 to    50.
GAGGTGGTCTCAAACTCAAGGCCTCAGAAGTTCTCTTCCCATCAATGCAGCCCCACACTTGCCCAGCAAAGGGTTAAGCTCTTGGCGCCAGCTCCGCAGAGTAACCCCCCCTCCTTTTCACAAACACTTGTAGGAAATCAGGCTGGGCGCTTCCTGCAAGGAGGAGGAGGCAAGGCAAGGCCTCAGCTGCAGGGGCGGGGAGAAGTGGGGAGGGATGCTTGTCTGTGAGCTGAGGCCGTTCTGGCTGGCAGAGCAGTCTGGAGGCGTTCCAGGCTGCTGTGGAGGCAGGGGGCTCCCCAG
>699FP003513 Mef2d_2             :+U  EU:NC; range  -249 to    50.
TGAGCCCCCTCCCCAGAAATCCTGCTGAGGGGCTCCTGTGGGCTCCTGTGGGCTCAGCTGCACATGGCAGTCTGCAGCAGGTCATGGAACACATACGGGAAGGTGTGCAGTGCACCCTTGGGGTGCGACACCCACAGAGCAGCTGTTGCACTGTGGGGGGTGGGGTGGGGGCAGTGGTGGTAAAGATGATTAAAGGATTGGAGAGTGGGGGGTGGTGAGGGACTGGAGGCAGGAAGGCGAAAGGCTCACAGAACCCAGAGAGCCTGGGCTGGAAGCAGGGGCTGAGGTCAGAGCACAGAT
>700FP014267 Mir6928_1           :+U  EU:NC; range  -249 to    50.
TCAGCCATCTTTCCAGCCCCTTAGTATTTTTTGATCTCAAAATTCTTTCATAGCTGTAGAGAATGTCAAGACTGCTCGGCATTATTGCTGTCTGCAGGCCACGTCACATGAGTGATTAATGTTCATTACCACAACAGGCCAGTCTGGCTGTGCTTATCCTGTAGTAAGCTAGGATTAGTTTCCAAGGGGATTTGCATGGACTGCACTAAGACACTTCAGTGTTCCTAAAGCTGTTCCTGTACTCTCCAGGTTCCGAGCCTCCCTCTATCCCTGCCCTGAGACTCCACAGGAAAGGAAAGA
>701FP013383 Il4_1               :+U  EU:NC; range  -249 to    50.
CACTGCAGGGCCTCCTCAGCTCACTCTGTTCCACCCCATTCCCCTAGCTATCCCCTAGCTGGGAGCTGTCCTCTGGCTGGAGTCTGACCATCCCTGCTTCTGCTTGGACATCTCTCTTCCCTTTCTGCCTGCTGCTCTGCCCTGCCCCCCGCCCCTCCATTTGTAGTGGGAGGGGACAGATGTGACAGGCTGATAGTGCATTTTCTCTGACAAACACATGACTTGGCTATGCTGTATCAATAGCTTTGTGCATTTCAGTTCCTGTTTTCATGGAAACACACCACTGAGAATGAAAGGCCC
>702FP015170 Acot3_1             :+U  EU:NC; range  -249 to    50.
GGCTCCAGGTTCCACAAAGACTAGAAAGAGGCTTGGAAGGGGCGTAAGGAGAGTAAGGGAATAAGGGCTTGTTTGGCATGGATCAGTAGAATGACAGTTCCCTGATATGCTTTGGCACAATCCAGACTTTTGTAGCGGTATCTTTCCCAATCTTTCTTTTTAAACACGATTTCAACACGTACCAAGTTGTAAGACAAGATTAATCATTATGCATCTCCCGTACTTAACAAACGCTAACGGGCTTATCACAGAGGCTCTCTCTAAGAGAACCAGGAACACTTTAAGCTGTAACAGCAAGTC
>703FP011206 Hmg20a_2            :+U  EU:NC; range  -249 to    50.
CTACATTTCCCAAGAACCTTCGCGAAAGTGTGTCTCACCTTGCGTGGTCACGTAGTCCTTCGCCGCATTGGGCAAAATAATCCCTTCATTTCTCTGAAAGTATCGGGTATAACATTTCACGTCTCTCCTCAACGGAACAATTCTCAGTATTACCACGTTAAAAGAAGTTACCTATCTGGAGGTGACTAAGTGATTAGGTAAAGAGTAAGAAAAGACACCAAAATAAAGTACTGCGGAGGAATTTCTGTCAAGCTGTGAGACGACGGAGTGAAGAGTGAAGGCGATTGCGAGGGGCTGAGG
>704FP011729 Camkv_1             :+U  EU:NC; range  -249 to    50.
AGGACTCAGGTTCTTCTCCAAGTCCTCACTCCTAACTCCTTACTTCGGGATTAGGAAGGGCCCCTTCGCCTCCTGTTGCTGGGTTTTGAGTCTGATGGCCTAAGTGAGCCTAGCAGGTGTTCGCCGCCAACCTGCATGCGCCCTCCCTCGAGTGGGATTCCAGTCTCCGGGTCTGCCAGGGTGGGGGCGGGCCGGGCGAGGAGGCCCCGCCCCCAGCCCGCCCCCGGCCCGGGGTGCGAATCCGCTGCCAGAGAGCGACTGGCGATGCTGGAGGTTCTGGAGTCGAAGCGGCTGCAGCTG
>705FP015591 Vmn1r197_1          :+U  EU:NC; range  -249 to    50.
ACAAGACTTCATGATATATTTGAGTCTCTAGATAGGATAACTCACAGAGAGTACCACTGAAGAAAGATTTGCATCAATAAATTTGAATAATAATACGTATCATCTCCTTATCCTCCAGAAATGTTAGGTGATTTGAGAGATATTTTGCTTGTATCTCCCATGATTTACTGATAATTTCTTCCAAAAGGTATTTCCTGGATTAAGTATTCCTACTTCAGATCTAAGGATGGTTTTGGACCCTGTCAAGGGCACAGTCTTCCTCTGTCTCACTGGACTTGGCACCGTTGGGAACAGCTTAGT
>706FP002798 Rpn2_1              :+U  EU:NC; range  -249 to    50.
GGGTCCCGGCGCGGGGGAGAGGACGGCTTGGCAAGCAGGACCCGTGAGTGAGGTTCGCACGCCGCGACTCAACTGCCCCACACTGCGGCTGCCGGGCACGGCCCTGCCAAGCGGGACCGCCGCGACTGACCTTTGCCGGGAGCCCATTCTGGCAAGTGGCGTGTGCCGCGGGTCCCTGGCGTCCCCTCCGGCGCGCTCTTGGAGCCACTTCCCGGAGCGGAAGTCTGCCTGCTCGGGCTCCGGTGGGACCTGCTCGGAGGAATGGCGCCGCCGGGTGAGGCGTTGCGCATGGCTCAATAG
>707FP002739 Raly_2              :+U  EU:NC; range  -249 to    50.
AGACCGGCGGCAACCTCTTAGCACCGCCTCCGCTTCCGTAGGCCCAAGCTCCGCCCCTCAGACTCCTCCCCTGGGCACGCTCTTCCCCCCCACCCCGGCTCCGCCCTCAGCCTGCTGCTCCTCCCTCGTGTCCTCCCGCCCGTCAGCCCTCGGGACCCCCTCCGCCCCGCCTTCAGCACCCGGCTGGTGGAAGCCACAAACTCCTTTCCCTCAGCCCCGCCTGCCTCCTCCGTCCCCCCACCCCACGCTAGACCCCGCCCCGGCCCCGCCCTCCTCCTCTGCGCGCCGAAGCTCTGGACC
>708FP004641 Gm12669_1           :+U  EU:NC; range  -249 to    50.
TAGACACAGATTTAAAAACATTTCTCATGATGATGATAGAGGACATCAAGAAGGACTTTCATAAGTCACTTAAAGAATTACAGGAGAGCACTGCTAAAGAGTTACAGGCCCTTAAAGAAAAGCAGGAAAACACAGCCAAACAGGTAGAAGTCATTAAAGAAAAACAGGAAAACACATCCAAACAGGTAATGGAAGTGAACAAAACCATACTAGAACTAAAAAGGGAAGTAGAGGCTCGACTGCTGGTGTCTGGCGGAGACAGCATGGCGGCGGGGGCGGCCCAGGCGAGGCAGCCGTGGC
>709FP019337 Mrps10_1            :+U  EU:NC; range  -249 to    50.
ATAGATAGAACCTGGGAGTTTATCCAGACGGCGGAAGCGACGCATCCACTCAAAACCTTAAATGAATGAGTGAATAATAAATAAGTAAATAAATAAGAAAATAGAAAATTTAAAATATAATTTTAAAAAAATTCAAGGAGCACCGTCTCTATGGTTGTTTCAGTGTCGGAACACAGGAGACACTCTTTCCTTTTCGAACTCTATGGTTCGCGAACAATGCTGTGACCCCGGAAGCGGTCCTGGGCGATCAGGGCACCAAGATGGCGGCGCGCGCAGCGTGTGTGGCTCTGTGCCGGCGCC
>710FP011269 Adpgk_1             :+U  EU:NC; range  -249 to    50.
CAAGGACAGAATCGCACAACAGCGTCGCCCAGCGCCAGCGCCAAGACTTAAACAGAGCGAACCCCCAACGCCAGCCCTGTCGTCGTCCCGCCTCCAGCCCACCCATAGCTCCACCCATAACTGGGGCTGCAGTTCCGTCGTAGCTCCGCCCATCGGGAGGAAGAGCCTGTGGCGCGCGGGTGTGACGTTACGCACGTCTACGTCAGCACGCGCCCAGCTGGGAGGAGGCGCGAGCCGAGAAAGGATCCTGTAGCCACCGGTGCGGCGGTGTGTGCACATGGCGCTGTGGCGCGGCTCTGC
>711FP018314 AK144265_1          :+U  EU:NC; range  -249 to    50.
CACTAACCCTGTCTTTTACAAAAGCCACTAACTTATTAAGAATGCAAGGTCCAAAAGTGAGCAAAAGCAAAAGGATGATTAGGGGACCGGCAAGGGTAGAAACAAGGGTGGTAAACCAAGGAGACTTATTAAACCAATTTTCAAACCAGCTCTGTCTATCTTCTCTTTCCCTTCTGCGCTTGTCTAACCGGCTCTTCCTATCATTGTGAAGCAGAATTCACCAAGCGTTGGATTGTTCACCCACTAATAGGGAACGTGAGCTGGGTTTAGACCGTCGTGAGACAGGTTAGTTTTACCCTA
>712FP018380 Sidt1_1             :+U  EU:NC; range  -249 to    50.
AGAACAAGAGTAATAAGGAACTAAGCCAGGTGTCTGAGAAGGGCTTCTGCTCGAGCAGGGCGAATAGCCAGAGAGCGACATTTCACACCTGCGAGAGTCTTGCTGGAAGCCACTGTAAAATCGAATTGGTACATCCTCTTGAGAGGTGCACTCTCTTTTGCTTTCTATTCGCCTGCCTGCAGCTAGAGTGCACTTTCGTTTGACGTGCACCTGATTTCCTCCTTGGTAGCTGGTCACACCGATTCTTCCAGACTAGCGGCTACCTCTCTGAGGGGTTTGTCGTTGGTGGTTTGAGGTTGA
>713FP004058 Trmt10a_1           :+U  EU:NC; range  -249 to    50.
CATCCTCTCAACGCAGAAAAAAATAAGAGCATTTCGTCTGTTTCGCATTTCAATTTCTTTCAGTGGGGCGATCTTCGCCTCGAGACCCGAGCTTACACAGGCCTGTGGGTAGAAATGCAACGCTTGACCGGGAAAAACGCCTCGCGGTAGCCACTAACCATTCCCGCAAAACCCAGGCCCAGACCCCGCCCCCTACAGGCTCCTCCTCTTTCTCCGGTTTGGAGTTAGCGCAGTCCGATGACGTAAGCCGTAAGTGCCGTAACCGGGCGCGCAACCACCGCCTCTGCCTCTGGGAGTTGA
>714FP006465 Anapc5_1            :+U  EU:NC; range  -249 to    50.
ATCAAAATCCCTGCGTCTTCCTCCCAGATCCCTGTCCACGTCGACTAGGAACCTGGTCGCCTTGGTTGAGCGTTTCTGTAGGGAACCGATTTGCCATAACACCATTTATGTCCCACCCCCTCCCCTACCCCCGCTCACTACAGGTTTGGCTGTTTTGATTGGCTGTCAGTCTTCCTTCTGGTCTTTGATTGGTCGAAGGCACCGCCGGGGTGGGAGAGGGACACTGAGGCCCCCGCTACTGTGGGAAACAGTCTTGGGCGGGTTAAGGTGCCGGGCGGCTGCAGCCATGGCGTAAAGGCG
>715FP005913 Pacrgl_1            :+U  EU:NC; range  -249 to    50.
GAGCGAATCAGCGTCTTTTCTCCGAAAACTAAAACGTAAACTTCCTTTAAGGTCTTCCCAGGGCTCTGTTGTCACCTGAGAAGGTCCACAGGTGAGCCTTATGGACAGTGACCATTGGAACGCCCCCCAGTTGCCAGGCAACCTCCTGAGCGTCGCTATAGTCTCCCTATAATTGGACTAGCATTAGCGGCGCGCGTATGACGTCACTGTGCGGCGCCGGATGTCTATGCTACTTGAAGTTGGTTTCCTGAATCACCGCTGCCTGCAGCTGTAGCAGAGGGCTTTGGTGCGGAGAGCCGG
>716FP011969 Plekhg1_1           :+U  EU:NC; range  -249 to    50.
GAAAAGAAAAGAAAAGAAAAAAGAAAAGAGACAAAAACTTTCCCCCCAGAGGCTGTAATTTGACTGCTGTCTTTGGCAAAGCTCCAGAGAGCAAGCTTAATCTCTTTCTGAGCTGCCTCCTCCTCTCTGCCTCTTTCCTCCCGCAGGGCCCCGTGGAGGCGGGCGGGGACCGCAACCCGCTGCAGCGGACCGAGGAGCGGGGCGGGGCGGGACACGCCGGGAGCAGAGTGGGAAAGAGGAAGTGGAGCCAGGCGAGCTGCAGGGCTCGGGGCCGCCGGAGCCGGCGCTGGAGCGCAGCGC
>717FP018278 Lrch3_1             :+U  EU:NC; range  -249 to    50.
TGTAATCCACCACTGAGAGTTGGAGCGCTGTTAAGGACGGGTTTTGGTTTTTGTAGTGGCCTTTTAGGGAGCCCAGGGTACCGGGCTGCTCCAGCTCTGCGAAGTCGGTTCGGTTTCCCTGGAAAACCTGCTTGTGGGCGGGGCAGGCGGCTTGTTGCGCCCAGCGCGTCCGGGAGAGCTGTCCCCGGTCCGCGAGCCCCTTTCCCCGCCCACCCAGCGGATCGCGTGGCGCATGCGCAGAGCCGGGCCGGAGAGTTGTCGGCTGGGAAATGGCGGCCGCGGGCTTGGTGGCTGTGGTAG
>718FP014673 2810410L24Rik_1     :+U  EU:NC; range  -249 to    50.
TCTATTGGCCAACCTGAGCACCGCCCACGCGATGCCATTGGTTTGCACCGGCTGCCCAGACAAAGGGAGCGGCCGCTGCGGGAGGCGATGGGGCGGGGCTAGGCGGAGGCGCTGGGGCAGGCGGGGACGCTGCCCTCATGGAGGCGGGGCGGGGGCCTCCACGTGGGTGGGGCTGGGCGCCCTCCCCACCCCCACGAGGGCCGCGGCCGTGGGGCGCTGGTAGCTCTCCCGCCCCTCCGCCCTGCACCCCTCCCGCCCTAGGGCTCTTTCCTGGACTGCGGCTGCAGCCTTCTCTTCCCG
>719FP015355 1700121N20Rik_1     :+U  EU:NC; range  -249 to    50.
TGGTGGCATGGTTTGGAGGAGTTTAGGTGGTGTGTCTTTGTCAGAAGAAGTCTGTCAGAGAAGGCGAGTGGGCTGAGAGATTCAAAGCCTTACACACTTCCAGTTCACACCCTCTGCTTCGCGCTCATGGTTAGGATGTGGGCTCTCAGCTTCCTGCTCCCGCAACCATGCCGGCCACCGAGCTTTGTCACCGTGCCTGCCACCTGTTGCCATTGTGTCATCATCATGATGGAATCTTCTCCCTCCGGTACCATAAGCCCAAATAAACCCTTCCTTCTAGAAGCTGCTTTTCAGTCAGCT
>720FP017956 Naa60_1             :+U  EU:NC; range  -249 to    50.
ACCCCGGCCCGCCGCCGCCGGTGTCCACGCATGCACGCAAGGGCAGCTGGGCGGCTCGCAGCTGTCTTGAGCTTCCGCCGCCAGTGCGGGAGGCTTCGGGAGCAGGTCCCGCCAGCGGCCAGAGGCTTGCCAGCTCCCAACATGGTGGCGGCGGCGTCAGGGAGGGCGGTGCCACATGGCGTAGCAGCCAATGATCTTCCGGGCTGCGCCGCCGGCAGCACAGGAGAGGCGGAAGTGCCGCGGGGCCGCCTTCCCTGTCCCGGCTGCGGCCCCTGCCGGTTACATAATCTGTCGCGGGGG
>721FP005837 Dok7_1              :+U  EU:NC; range  -249 to    50.
TGAGACCTGGCAGGAGCAGCGTGGGCTGGCAGCCAGCAGAGTGCAGAGGCTGTCCAAGGCCACTGCCACCTACTGGCTTGCACTTTACTAGGGTCTTAAAGACTGAGGCCCGGGGTGCCCCGCCCAGTCTCCCCCACATCCAGGTCCCCGTGTCGCTGCGCCCCGCCCGCCGCGCCGGGCCCGCCCTCCTGGCGCAGCCCAAGGCCCTCCCGGAGCTATTTTGAAAGTGACCCTGGGCTCAGGCGCCCAGGACGCGTGGAGAGGGCGCAGCGGGCGGCGGGAACCATGACAGAAGATGAC
>722FP001785 Rbm18_1             :+U  EU:NC; range  -249 to    50.
CCCGCCCCCGGCCTTAAGGTCCAGCCGAACTCTGCTGAACCAGTCACGGATAGTATCCTAGCCCTACGAGGTCCCTCCGAGAGCCTAGAAAAGTGTCACCAGAGCTCGAATCCCGCCCACTCCTTGAGAGCCGACCCCCACACACACTCAAGGCCACTCACCAGCTACGGCCGGGACTATAGAGAAACACACGCGGGACAGCGGAGGTGCGGGCGTCATGACGTCACGGGCCAGCGCGGCGGCGCAGGCGTAGTGCGTCACGGGCGGCCAGGCGGCGAGCGGTGTTTCGGCAGAGGTAAC
>723FP020404 Rasgrp2_2           :+U  EU:NC; range  -249 to    50.
AGAAGTCCTCGGGAGGATTCCCTAATGTAGGGGAGTCTGTGTAAGGGCGAGGTCCCTTTCCTTGGGACAAGGTTTTGGCGAGATCCAGGAATGTAAAGAACCCCAGGCTTTGGGGCTGCGAGCCCTGGAGCCTGGTTGAGGGGGGAGGGGCGGCAGAATGGGTGTGTGCGCAACCAGGGGGTATGTGGATGCGTGTGGGAGTGTACATGCGTGGAGATGCACTGTCTTTGCGTGTGTGCACACGTGTTCAGATGTCAGAGCTACTGTGATCGAGAGATCAGAGGCTGAGCTGGTTCAAGT
>724FP001947 Ssb_2               :+U  EU:NC; range  -249 to    50.
TGTGGGAGGATGCGGCTCTCGCGGGGCCTTTAGGCAGAGGCTCGCCGCATCCTCACGGCGTCCTTTCGGTTTGTTCCTTGCACCCCTTTCCTGACTGGCCAGAGGCGGATGTTTCGGACCATTTAAGTCTTTAGGGTGGTCGGTGCGGGTTAAACGCGACAGGGTTCTGTGGGGACTGACTGGAGGCCGAAGAAGTGGGGGCCGCTATTGGGTTCCCAGCGTCGCTATCTTTTTTTTTTTTTTTTTTTCCTTCAAAGAACTGCCATTGCCATTCTGTCTTCAGTGTGAAACAGTCCCTAA
>725FP020162 Dcc_1               :+U  EU:NC; range  -249 to    50.
GACAAAAGTGACTTCCCACGCTTTGCCCACAGAGGGCATCCCTGCGCATTGATATGTAGACCAGGCAAACGCAGCTGCTGGAAGCCTCCTCCGTCCGCGTTTTTCCCCCCCTAAGCTTCGCTAGGCCCCCGCCCCCCATTGCGTGGAGTCTTTCCCTGATCCAGTTCGTTTCCCTCCGGTCTCCACATTTTCCCTTCCAACCCTCCACTTCTCCGGATCAATGGATAGTAAGGTTCCAACTATCAGCTCACACACCGCTGGCGGACACCCCAGTAACAAGTGAGAGCGCTCTGCCCGGCA
>726FP007949 Art4_1              :+U  EU:NC; range  -249 to    50.
GCCTGTGCTGCTGGAGGGCAATCATTCCAGGGCAGGGCTATCAGCACTGCCAGATGAGCCTGACACAGGTCCACCTTAAGATCGCATCTCCCCAGCTGCGCTTCATGTGCCACTGCAGTGGCTCACAGGGAAAGCCTGGGGCTGCAGATAATGGGACTTGGCCCGAGTACTCCTGGAGCATGCCTTTTCTTGTCGATCTGGGAAAGGCAAGGCTGAACTGCACAGCCTGACCCTGAACAGACCCTTGGCATTCCCCTGCATGCCGACTAGACAGAGAGACGGTTTTTGCCTTCTTTACAC
>727FP010504 Psmb10_1            :+U  EU:NC; range  -249 to    50.
GTGTTTTACCTGAATACATGTATGTGCCTGCAGTGCTCAGGGGGTGTCAGCAGAGATGGGAATGGAGGATCTAAGGCGCACCATAGGTCTGGCAAGGAGTGTAATAGCCCCTTCCTCAAGTTATCTGGGACTAGCAGCAAAGACGAAAGTGAAAGAGAAGATGCACACAGCAGCCAACAGCCTCTGAACTAGGGTGGGGGTGAAAGCGAAAGTAGGAAGCGTCCGGAAAAACCCCACAGAAGCCAGGACAGACGCCTCTGCTCCCCCTGGCTGATCCACTCATCGAGACCCCCGCATTCT
>728FP010282 Prkaca_1            :+U  EU:NC; range  -249 to    50.
CTCCGCCAATCGACGGCTTCGCAGGGGCAGCCCCAAGCCCTCTCGGGCTTCTCGGCCAATCACGTGCGTTCGCCCGCCCGACTGCGGCCTCACGAGCCCGTGAGTGGCGGAGAGTCTGCAACTCGCGTCACTCATCCAGGAGCCTATGGTGGCGCGGGAGGGTTCCGGAGGGCCAATGGACAGCGGCGTAGGGCTGTCAGTCAGGGAGGCCTGAACCAATGGGCGGTGGGCTGCGGGGGCGTCACGGACAGAGGACTTGGGCTGAGGCTCCCCCGCGGGCGGGCGCAGAGAGACGCGGGA
>729FP004831 Mknk1_1             :+U  EU:NC; range  -249 to    50.
GCTGCCCTCAGGTTTACAAGAACTCCGTTCTGGCTCGCAGAAGTAACTATTTGCACCTGCAGCGTCTTCCACTTTCCGCTTGTAAAAGAAACCCGCAACAACCAGAGGACGCTCTGATATGCCACGCCTGCGCAGTGAACTGGCCTTGCTTCTCGCCACGTGTGGCCCTCGGGGCGCAGGCGTGACTCCTCCCCCTCACGCCTCCTTCTGCTCGGGCCCTCCCCCTGAGTTTAGCTCCGCCTCTTCCGCGTTCTCGACGGAGACCTGCAGGTGGGGGTGCTCGCGGCCGTTCCCGCGGTG
>730FP018350 Popdc2_1            :+U  EU:NC; range  -249 to    50.
CCATGGACCTCAATTCCCTGCTTGCTTTCCCTTTGACCCTCCCTGCCTGCCTCTGTTGACCCTGGGTCTTATCTTGTCCTCTGGAGGTATGCTAAGTGCCCTGCCAGCCTGGCCTGTTTTCTTTCACTGCCAGCACCTCCTGGATTCCAATTCCAAACATGGTATCCCTCTGGGGTCACCCTTTCTTCCGGCGCCAAGAGATCATGCATTCCAAATGGAACACAAGTGTGCTTCCCCTGCTGGCTCTCCACTCCGCGTTCTGCCTGGGAACGACAGAGAGCAGAATGTGGCTGCTTCGTC
>731FP002889 Spata25_1           :+U  EU:NC; range  -249 to    50.
AAGACAAAAAACAAAACAAAACAAACAAACAAACAAAAAACCCCACCTGTCTAGGTGGGTCCTGACCAAGATAACGACAAAATCCTGGAACTTCCAGATCCTGGTCCAGCGCCCATTTAATCCCCCTGCCATTGTGACATGTATGTTCCAAAATGAACAGGTTAGTATTGTGAGGTAGGGTCCGGGTGTAAAGGTGACTGTGAGGTGACACTGTAGAAAACTGGGGACGAGGGCAGGAGGAATAGGGCTATTCCCTCACAAACAGGGACTCTGGGGCAGCCATGTCCTACTTCGTGTCTC
>732FP011443 Tmod3_1             :+U  EU:NC; range  -249 to    50.
CCAAAAAAAAAAAAAAAAAAAAAAAAAAAGCCTATAGATAGGCTTTCTACCTTCCAGAGGGTCACGGGCAGGTACATATACAGGAGCAGAAAGCATTTTTCTCAGCCTAGTGTCTGTACCCTCTTATAACAACACCCTTCCCATTGTAAAGGACCAGGTCCGTATGTATGGAGCCGCACCCTTCTCCCTTGAACTACAACTCCCAGCATGCAGTCTGCCCCACGAGTACGCACGCGCGTGGGAGGGGACAGTGAAGGGGAACCAGCAATACAGACAGCGCGGTCGGGTTTAGGGGCAGCT
>733FP008846 Mkrn3_1             :+U  EU:NC; range  -249 to    50.
AGTTTAAAACATCAACCTTGAGGGGAAACACTGTGGAAACGGGGATTGGGGGGTTCAGAGTCGCACTTAGAAAGCCGGCAGAAGCCCATCCCAGTGTCTCAAGCAGAAACAGGCACGCGAAAAACATGGCGGAAGCAACTTCCGGTGAAGCCCTAGGAATGGTGTTACAACCGGAAGTGTCCGCCTGCCTGTAAACAGGTAGGAACTAAAGTTTCCAGGGAACGGGGAGCAGGTGGGAAGACAAAAATCGATGCACTTCGCTCCGAGAAGAAGCTGGTCGAGCCATCTCCAGCTCCGCAA
>734FP016205 Ipo11_2             :+U  EU:NC; range  -249 to    50.
CTAGAGACTTCTTATTTAGATTTTTGAATACCTCAAGTTTTCAGACATTTGGCTTTAAAATCCTCTTTCAAGTTATAGGAATTACTTAGGTGTATATATTAGGAAAACTGAGTGCGTTCTGAAAAAAAAAATACTTTCCTGAGACTTCCTTTCAACAATACTTTTGAAGCACAGATAAACTTGCTTCCTGTCTCTCAGTTTCCTGTATCCATGGCAACCCCTGTTTTACACATTGGCTGTAGAGGAACCAGTGTGAAGAGTGGCGTTTCCTGCATAGCCATGGCTTTAAAATTCAAAAAA
>735FP014590 Aanat_1             :+U  EU:NC; range  -249 to    50.
CCTGAGGATGCCACCAGTGCGTTTGAGATTGAGCGGGAAGGTGAGTGGCGCTTGGGCGGGTGCGCTTGCCTTTGGGAGGCAAATTTGAGAGCTCTCTCTCTCTCTCTCTCTCTCTCTCTCTCTCTCTCTCTCACACACACACACACACACACACACACACACACACACACACGGCAGGGATGAGGAGAGATGGGGGAAGGAGGGAGGGAGGGAGGGAGGAAGGGAGGGAGGGAGGTGTGCTCTAGTGTAAGAAGCAACAGCCCAGAGTCACCTGTTTTCCTAGCTCGGGCAGGATCACCC
>736FP002823 Gm826_1             :+U  EU:NC; range  -249 to    50.
AGGCTGATGAGTGTCTTAATTTCTGTCATTGTCATGTTCTTGTCTCTACCAGGAAGGCAGATGGCTATGCAAGAGTTAATGTGGCCAGCGGTGGGTGGTGGCTGCTGACAGCAGTGGGCAGGTCAAGCCTCCTAGAGGTGTTGGAAGCAGAGGGAAGCAGGGAAGGGAAGTTGTCAGTGGCCTTCAGATAAGAGGACATTCGACCTTGGCTGAGACCAAGGTCCTCTCTGGAGGCCCCCCCAGCATGCCAGCACAGCCCCAGGGGAGGCTATGGAAGTCTCTTTGCCTTCAGCAGCCCCG
>737FP006744 BC046508_1          :+U  EU:NC; range  -249 to    50.
CTGTCTGTCCACCACTCTGTTGAGGGCTGGGAACAGGAAGACACTTGCTGACCGATGACTATGTCAACATGGCCACTCATTTATTAATCTCACTTCCTCTCCCCGCAGGCTCAGGCTTGGAGAGTTGACACTTGGCTTGAGAAATGCCAGCTCTAAGCAGTTTATTTCCTCTTGAACTTTAAGAGCTGACTGAGACAGAAGTGACCTTTAAAAGGCAGGGTTAAAGCTTGTTGGGTCTGGCATGGTACTCTTCTACGTACACAATGTGAGAGGGGTGGCAGGCTCCGCCAGCACGGTGTC
>738FP020338 Drap1_1             :+U  EU:NC; range  -249 to    50.
GGTCCCGCCACCTCAACAACAACTTTATAGACAAACACAGTCACGGGGCGGGGCCAGAGGCGGAACCAGAAGGCTAGGGGCGGGGGCTCCAGGGGAAGGGGCGGGCAGCGTCCAGGGGCGGAGCCGGCGCGAGAATCCCGGGAGGTGCAGGTCTTCGGGAGGCGGAGCTAACGTTCGTACTTTAGCTTGGGGGGCGGGTGGGCGTGGCGGGCGAGCCCGGGGAAGGACGCGCACCGCCCCAGAGGATCCGAAGCCCAGCGCTCGAGTTTGGGGAGCTGCTTGTCTACGGGCGGCACTAGG
>739FP010118 Mau2_1              :+U  EU:NC; range  -249 to    50.
TCCAACCCCCTTCTAGGACACCGGGCGTCTTCTCCACAGAAACGCCGGCGTCAGTTCACGAACGTGTATTACTCTCAGTTACGATGATGCAGAGGTATCATCCTCTCCTCAGAGTCTTCCTCAGTCGGAGCCACTTCGAACACACACCATAAGACCCAGAAGTCCTTGCGTAGCAGTTCTCGCGAGAATTGCGGGTCGCCAGGCCCCGCCCCTCAAGGTGCTTCCGCCTCTCTGTGGAGGCGGCTTGTTGTTGTGCGGGCCAAGATGGCGGCACAGGCGGCGGCTGCGGCGCAGGCGGCG
>740FP005118 Atpif1_1            :+U  EU:NC; range  -249 to    50.
ATTCATCTTTTGACTTCGCTCTGTAGACTCCTGGGTCATGATGCGTTAGAGCCTTGTTTATTAACTGTTAACTAAGGGATAAATCCGCCTCCCTCTCAACAAACGCTGCAGATATCATAAGCCCCGCCCCCTCCCTCCTGATTCGCGGTTTCCGTGCTCGTCCCACCTCCCCGGCGTCTAGATTGGCAGTTCAGCCGCCCTCGCAGTTAGCGCGCTAGGAGAGAAGCAGCCACGCCCGCAACGCGAGCTGAGCAACGCCGAAGACAATGGCAGGCTCGGCGTTGGCAGTTCGGGCTCGGT
>741FP011903 Entpd3_1            :+U  EU:NC; range  -249 to    50.
CTTTGTCAGCAACGAGGGAAGTAACTAAAACAAGGCCTGAAAGGATTGGCTACCCCCCACGTGGCAATGATTCCCCCTCCATCCTCATGCCGGACAGGCTGGGGTGAAGTGAAAGAGAAGAGCCTGGGAAGGTGAAGAGGTCCTGGCCCCAGCGCTTGCGGGAGGCGGTCCCTAGCAGGCTGCGCCACCCACGCCACCTCGCTCCGCCTCCTGGACTCCCGCACCCCAGAGGCGCCTCCGCTTTTCAGCAACCCGCAGCGAAAGCAGCGCCCAGGTAAGGTCTGGCCCCGCGCGCAGGAG
>742FP017711 Plxnb2_2            :+U  EU:NC; range  -249 to    50.
GGAAGGCCCCTGGGGGGCAGTTGGAGAAGGTGCCATTATGGGTCCAGTGGAAGAGTAGAGAGGTCTCCTGGCCGGTTAGCTCCAGGTTCAAGCCTTGGGCTTAGATACCAGGAGAAGTCAGGGGCGGAGGCTGGCACAGCCACACGTAAGCGGGTGACTGGTTAGGTTTCAGCTGTGCTGAGACTGTAGCTCCGCCCACGCCCACGCCTCACCCCCTTCCACCCCCTCCTGGCTGGGAACATTCCATTCATTCTCTGCTCCTGGGAGCTGACAAGCTGCAGTGATTTGGGTGAGTTAGAG
>743FP006204 1700028K03Rik_1     :+U  EU:NC; range  -249 to    50.
TGCAATGGGAATCCAAACTGTGGGAGCATTGCTGCTCTGAAATCTGTGATTTCAAATCCAAATGAAAACTTGATAAACTCTAACCCAGTTCATAATTCAGACTCAGCAAATACAGAGCAAGCCTATTTATCAGATAGAGAGAGAGAAACAGGGAGAGAAAACACAGATACTGAACCAAGTATGAGTTGTATAAATGGGAAAGCTTTCCTGTGTGTTCCTGAAGGGACAAGCAGTACCCTCAACCCTACTCAAAGTGACAGAAGACTCACATTTCATGGAGCAGCTCAAAGCCAGTTACCT
>744FP002360 Ccndbp1_1           :+U  EU:NC; range  -249 to    50.
TGGAAAAAGTCTCTAGATCTGCGGGGAGGGCAGGTGAAGGAGGCGTGGCTGGGTCTCCAGGCCGGGCCAGCGGGGAGTGGGCAGGTTTCCAGTGGGGAGGCGTGGTCTTGTTCCTGAGTGGGCGGGTCTCTGGGGGTGGGGGGAGGCGTGGACGGATGGCCGGGCTGTCTGGGAAGGCGGGGTCGCTACACTGAGAAGGAAGGGGCGGGACGCGCTGTGTGTTGCCGGAAACGAGATGAGTTTTTCAGCACCGGAAGTACTGCGGCGGGGCCAAATGGCTTAAGCGTCTTAGCTGGTTCC
>745FP013215 Hbq1b_1             :+U  EU:NC; range  -249 to    50.
AGGACGAGCCGACAGTGCCAAATGAACACTAAAATCCATTGTAATCGATAGTACATATTATATGCCAATGTGCATGCAGTAAACACTTTAAAATGTAAGGCGTGGAGGGGGAGCCCAGGGAAACAGAGGGCTCAAAGCTGAACCAGAATCTGTGAACACCTAGGCATCCTGGAACGATGCAGCGCCCCCTGGCGGCCTCTTGTGTTTCAGGACGTCTTTGAGCTCAGCCAGCGGGCAGAGCGCAAGGCTCAGTTCACTGAAGATGGCTCGGTCCCAGGATGATCAGTGGCTGGTCCTTGC
>746FP010372 Nod2_1              :+U  EU:NC; range  -249 to    50.
GAGGGCTTTCCTAGCTCTTGTTCCCAGGACTCTGGTTCCCTTGTGATTGAAACCGGTCCCCAAGGGCAGAACACAAAGCACTGCAGGCAGGCCTGTTCCCGGATACCTGTCTCACCAGTCCCTAGAGGGAAATCAGGAGGGGTGTGGCCGCCCTTCCCAGCCTGCCAGAGTGGGCGGGGTCTCTGGCTAGGTGGGTGGGGCGATGGGCGGGAGTAGATCACTGAGGGAGTCCTAGTGTGGAGTCACCGCAAAACTGGCGAGGGATCCCCACGCTGCAGCTGGCGGTGAGTGCTTGCTTTC
>747FP004057 Mttp_2              :+U  EU:NC; range  -249 to    50.
GACAGCCGCAGTGCCATATTTACCGTGCCGCGGGGCCGGTGGGGAACGCCGGGGTGCGGTTAGAAAGCCTTTCTGAAGTGTTCTCGGCTCCACGCGGTCGTCCTCCTTCAGAAACTTCAACTCCCAGAGGCAGAGGCGGTGGTTGCGCGCCCGGTTACGGCACTTACGGCTTACGTCATCGGACTGCGCTAACTCCAAACCGGAGAAAGAGGAGGAGCCTGTAGGGGGCGGGGTCTGGGCCTGGGTTTTGCGGGAATGGTTAGTGGCTACCGCGAGGCGTTTTTCCCGGTCAAGCGTTGC
>748FP003316 Supt20_1            :+U  EU:NC; range  -249 to    50.
CCTCGGCTGCGCTAGTAGCGCCTTCCAAAATGTCCAGCCACCGCCCCGCTTCCAACCCCGCCCACAGCCCCGCCCAGTCCGCCAATCAGAAGAGCGGCCGCCGGAACTCGCTGTTGGAGCTGTAAGTGAGCGTTGTGTCGGGCCTTGTACGACCTCAAGGCCCGCCCCTTCCACTAGCAACGCACCAATCGGAAGCGCGGCCGCAGGAAGTGGCGGTTGGAGGTGTGGGTGGGCGTTACAGCAGGCCTTAGGTGAGTTCTGCGGCCGGAGGTGGTGGGTGACTTAGGTGGGCTGGCCGGC
>749FP000802 Nfasc_1             :+U  EU:NC; range  -249 to    50.
TGGCTCCAGGTCCTACGACAACACGGAGTGCCACTCTTCTGAAGGAGTATCCAAGATCAAGGGAGAAAACAGGGTTCCCAGACTCTGGTTCTGCAACTTGATCCTTAGCGCGTGGGGCGGACTGTGGCACCTGAGCATCCGTCGGAGCTGCTGGGTCCTGGTCCCAGCTTCTCGTACGCAGGGAGGGGTTCGGGGGCGCGCACGCAGGCCGCCGGGGACGCGCTGGCCGCCCGGGGGCGCGCACGGGCTAGTCTCTGCCCTAATGCGGCGGCTGGCAGCGAGAGGTGCTGCAGGGGACGC
>750FP020936 Grk5_1              :+U  EU:NC; range  -249 to    50.
AATGCCTTTTCATGCTGGCTTGGCTTGTTACTCATCAACATTTCCACAGAAGATTCGATTTCTTATGTGTTTTTAGTAATTCGACTACAATATGTTTGGTTATAATGAAAATCTTGGGGTTTTGGGCTCCCGGGCTTGCAAAGTGAAGCTGCTCTGTGCGTGGGGATCCCGAGAGTCCCAGGCGCCTGCCTTCTGGTTCCCATAGACGCGCCGTCGCCAGGGGGCGCGCATACTTCGTGCCTAGAGATCAGCGGCCGCCAGGTCGCCCCGGGCTGGCCGAACCCCTTGCTGCCCGGAAAC
>751FP008093 Ptprh_1             :+U  EU:NC; range  -249 to    50.
GCTTCTGTGGTACAAAATGGAGTGTGCTGAGACTGAGGATTCCAGACTGGACAGAAGAAGATGTCCAGAATGTCTGTGTGGGGGGCCGAGAAGGAAAGGAAGGAGGCTAAGAGACAGGGCAGGGCCCAACTGGGTTCTCAGGCTTACAGCTCTTACTTCCTCCTCCGCCCATTGCAGCCTCAGCCTCTGGCCTCACCAATGGGCTGGCAAAAGGAAAATCTTAAGTCGAAAGTCCATCCAGTAGAGGTTGCAGAGCCGGGACTCCTGCATCCCCTGCGCAGTATCGGGACATATGGCCAG
>752FP014845 Rnf144a_2           :+U  EU:NC; range  -249 to    50.
TAGGAAGGAAGGGCCTTCCAGGCGTGGTGTCTGGGAGACAGGTCCTTCTCAATGACCCCGGCCAGGGTAGTAGTTTAGACGGCTAAGAGACGCACATAAACACAGTAGCAGACAGAAGGAAAGGTGGTCAGTGTGCCCTCCGATGAGAGAGCAGAGACAGGGGCCTTTCTAAAGGAGGGATGTGGAATCAGATGACCAGTGGGGCGTAGCCAGGGTGGGGGAAAAAGCACCAGCAAAGGAATGCAGAGTGTGAAGAACCGTTCCCACGGGGTTGCCTCCTTGGCTCCCAAAGAGCCAAAG
>753FP005835 Mir3097_1           :+U  EU:NC; range  -249 to    50.
GAGGCCCTTACAAAGCAGCCATTTAGAAATTTGCAGCCATTTAGAAATTTGTAGAGGAGCCGATTCAGGAGTTTCCTCCTGGCTCTTTCTTTTATATTTACTTTCATAAGCCAGACTATAGACAGGGCCTGTGACTCAGCTCTCCAGCCCCGAAGCAGAGTCAGCCTTAGGAATGTTTGAGTGACACAGGTGGGAAGTGTGTGTCCAGTGGGTGTGTCTACAGATCTGCTCAGACCTTTCTACCTGTCAGCTCTCTTACAGGGCCCGGGAGATTTTCAGTAAATTCCTGTGCAGCAAAGC
>754FP016076 4833422C13Rik_1     :+U  EU:NC; range  -249 to    50.
CAAAGTGAATTGGGGTTTCATGCTTGCAGTGTGAACACTTTTTCCAGCCTCAGTTCTACTTAGTCAATAAACTCTATCTTTAGAATTTTAAATATGGTTAAGTACAGATATACGCAATCTATATAGCAAAGTCTTTGCGTGGAGGCGGGGAGAGGATGTCTTCACTTTGTTTTGTGAGTTGAAAGGAATCCAGCCAAATAAACATGTGAGAACCACTAGTCTAGGTCGCTGTCAGCAGCTATCTTAGTCATTCCTGTCTGCGGCTGCTCTCAGCTCTGGGAACACTGCCCTTTACTTTGC
>755FP001460 Bmi1_1              :+U  EU:NC; range  -249 to    50.
TAATTCCCAGGCCGCCCTTAAGGAATGAGGGGAGCACGTGACCCGGCGGGGGGCGGGGGAGGGGGCGGGCGGACTCCGAGCCATTTTGGAGCCGGTGTCAGTTTCCACTCTGCCTTCAGCCGTGCATTTTTTTCCACCCTCCCCTCCCCCTCCTGGTCCTCCCTCCCCTCCCCCGCCACCCGGCCCGCAAGCACACTCGGCGCCCCCCGCCCGCCCGCCAGCCCGCCTCCCCCACGCGAGTCTGAAATCATAATCGTAGTATTAAAGGCAGAGATCGGGAGAGACAATGGGGAGGTTGGC
>756FP006873 B3glct_1            :+U  EU:NC; range  -249 to    50.
AGAAAAAAACGATCCTTCTTCCTTCACTTTGAGGACAGTAAGGGTGATCTACTGCTAGGGATGGGGAAAGAAGTTCTGGGAAGCGAAGGGCATGACGGCAGAGTTTGTCAGAGGGTCAGAAAAGAAGCTCTGAGGTCAGATGCCCAGAGGAGGGCGCGGTCCAGCTGGGCAGCAGGACCACCTACAACCGCGCCGGTTGCGAGCGTACACCGGGGCGCTCCCGATCCCGGCCGCCAGAGGGCGCAGCCCGAGCCGGCGCGGCGCCGGGAAGGAGGAGGGGAGCGCGAGAAGGGTCAGGCG
>757FP009799 Tmco3_2             :+U  EU:NC; range  -249 to    50.
AACCGCGCCCTCCCTCAACACCACGACGGGCACGCCCGGCCTCTCGGTTCGGTTATCCTAATGCCGCCACAGAGAGGTGACCTCCGCGCCCGGCTCTGGCCCGCACCTGCAGAGCGCAAAGCTAGCCACCTACCATGCTCCCCAAGGCTGCCGAAGCGACTTCAATTTTCTGCGCAAGCGCACGCCGCTCTTCCTCTGCGCAGGCGATTGCCGCGGCGGCTAGCAGCAGGCGCTCTGCGCAGGCGCAGTGTTCGAACGCTCCCTTCAGGTGACTGGGGGGGCTCGCTCCGTCTTCGGCTC
>758FP007226 Snx10_1             :+U  EU:NC; range  -249 to    50.
AAAAATATTGTTATAGCAAACAGTATATGCCCTCCATCGAGATCCTGCTAACATCTAGTCATGCTTGTTTGTTATTGGCTTCTCTCATCTTGATTCCTCACTGCTGGGTAGGGAGAAAGACCCGCTAGCTAGGTGGCCTTTCCTACGTTAAGGCTGGCAGTGGCGGGTGGGGGTGGGGGGCGGCGGCGGGCGCGCAGGGCGGGGCGGGGCGCTGCGTGCGCTGGACGCGGGGCTGCGCTCCTCGGGTTCGCTCTTAGGCGCTCGTCGCCGCCGCGCCTTGAGTCAGCAAACTCCGCCGTG
>759FP006566 Gusb_1              :+U  EU:NC; range  -249 to    50.
AATAGATGTGAGGCAGGCAGCGGCTGACGTCAGGCATATGGGGAAACGATCCAGGACTTCAAGCGACTTCCTCTTTCTGCAGAGTCCAGCCTTGGGGCCTCTAGATAGCCTTGAGCCAGCAGCTGTACAAGCGCTTGCCCTCAACCAAGTTGGCGCAGGCGGCTTCTCTCGAGAACATGTGACTCTTCCAGGTCCCGCCTCTGCCCTCCCAGAGAGGAGGCTAAAAAGCCCAGCCGCTGGTCGGTGGGCAGCCTGGCCAGTATGTCCCTAAAATGGAGTGCGTGTTGGGTCGCGCTGGGC
>760FP012700 Snrpf_1             :+U  EU:NC; range  -249 to    50.
TTTAGCTAAAGAAACCAAGTCCGTTCGCCAGGGCACTTAGCTTCCCCTTGTCCCGAAGCAAAGACATTGGGGTCGCTCAATCGTTCCCACTTCGAACTTGAGCAGTGGACACAAACACACGCTTACCTGGTTGCTAGGAAACAGTACCGCCATCCCCTCCAATCAGTAAACACGTCTTTGGTGGCCAATCACAGAAGCCGAGACAACGCGGCGTGAGGTGAAAGGTCAGGCCGCTTTTGTCGGCCATTTCTCTTAGCGCGGGTCGCTTGGTTGTAGCGGCAGCCGCTCCGGTCACGAGGG
>761FP012261 Micu1_1             :+U  EU:NC; range  -249 to    50.
CGTGGCACCGACGTGTGGGCGGGGCTGAGGACAGGGCGGGCCCCCAGGCGAGGGCGGAGTCTTGACTCGGGGCGGGATCCGAAGTGTGGGCGGGCCCCAGAGAAGGGCGGGGTTGCCTCTCCGCCCCGCCCCATTTTCCCCAACTCGGTTCCTCCCTGCTACGTTTCATCAAGATCCCGGCAGGCCCAGCGGCTAAGGGAGTCACGTGAGAGTGGGCGGAGGACGCAGAGCGGGGCTCCCCGGCATTTGCGTCTCTATGGTTGTCAGAGGTGGGCGGCATTCTCCGAGTTGCTGCTAAAG
>762FP016835 Prss52_1            :+U  EU:NC; range  -249 to    50.
CTGTGTCATCTGATTTATTTGACATACCTCAGCTTCCTTCCTTATTCATCAAGGCTGTGCCTCTAGCCATTGTGTCCTGGGGCATCTACAAACCAGTCTGTTGGGATTCCACTGTCACCCAGGTCATTACACCCTTCCTATCCTCCATCTCCTGGAGGTCTCAGGAGGCCACCTGCTGCTTAGGGTGGCCCACCCAGGCCCATTGTGATCTCAGTGCTCATCTAGGCCCAGCCCGCCATCACCTGCCTCAGTGTTGGAGCTCCCCATTGCTGATGTGCAGGCAAGCCGATGAAACGATGG
>763FP001651 Zdhhc12_1           :+U  EU:NC; range  -249 to    50.
TGTCTTCGGAGGCTTCCGCCTCCCGGGTTTTGCAAAGTTACCTGGCCCACAGGAGGCGGAGTTAGGGAGTTGTAGGCTGTGCGCGCGCGGGCCCCGCCTTCAGCCTCCTCGGGCACCTGTTGGCCTGAGGGGCCGCCGGTGGCACCCAATAGACAGCCTCCCTGAGCCGCCCGTGCCCCGCCTCTAATGCAGAGCCACCAATCCCCGCGTTGCTGCAGCCCCGCTGCCCCGCGGCCCCACCTTCTGCGCGCTTCTTCCGGGTGGGCTCGGGCGGGGGCCAAGGCCATGGCTCTTTGGCCG
>764FP009578 Lrrc27_1            :+U  EU:NC; range  -249 to    50.
TCTCTTTTCGGGAGGGATCCTTTTTCTCTAAAGGTTTAGGGTCTATGGACTTGGTTGACCTGCCTCCCAGAATACCCTGCTCTGCAGGTTTCTAAATGGAAAAGGACAGCCTCCAAGTTTCCACACTAGGAGAGTCTGTGCAGATCCAGGCCCCAGGACAAAAGGGCCAGCAAACCCGGCACCAGCCTGGGAAGCCGAGAGCGCAGCACTGCGGCAGCTGCTTCTGCGCAGGCGCGGAGGGCAGCGGTCAGTTCCAGAGGCCTGAGGCCCGAGGGTCCATGGCCCTGGAAGACGGTCTGG
>765FP000448 Abcb6_1             :+U  EU:NC; range  -249 to    50.
AACTGAAGCAGGTTAGAGACCAGGGAGGCCTCGGTGTAATGCCTTTATAAAGGGCGGGGGTGGAGGGTGGGGAGTGCAAATTCGGACGCACTACTCTGTGGAGGTCAAAGTCTCCAGTCAGATTCAGGTTAGAGTTCCCGCCTTGGACATGTGACCCAGTCGGTTCTCAGCCCTATTTGTGTTCCTTACCCTTGGCCAATGGGAACCCTGGATAGATCTGGTGGGCGGGGCCGCTGCCGTAAAGGACCCAACATTTTTGTGCGGCGGCTCCGAGCCTTAGGGTCCCAGCTGCTAGCGAGT
>766FP000210 Slc9a2_1            :+U  EU:NC; range  -249 to    50.
AGAGCGGCGCGACCTTCGCCCCCGCGTCGACTGTGGGTTGCGGCAGGTGCGCGTCGCACCGGGTCTCCGCGTCCTCCCGCCCCGCCACCGGGGCGCCGCGCCCGCCCCGCCCCGCCCCCGTCCCCGTCCCCGCCCGCCCTCGGGCCGCCCCGGGCAGGGCCTGTAGCTGCCAGGCATGGGAGGGCGGCCGGCGGCGGAGGGCGGCTGAGCAAGGCTGAGCGCGGCCGAGGGACCGCGCAGTGGCCTCCTGTCGCTGCGCGCTCCCCTCCGGGCCCTGCGAGGTTCACACCCACCGAACTG
>767FP017958 1700037C18Rik_1     :+U  EU:NC; range  -249 to    50.
TTGGCTCTGGTCCCGTTGGAACTCTCATTACCTCACTGATATATGGAGCACATTATAACCTTTTGTGACCGAGTCTCCTTTGTATTTGTAAAAGCATAGCTAAACCCCGCAGTCGAAGCCTCATAAAGTATCCACAGAATGACAGGAACGAAGATACCCTACCCTGGGCAGAATTCGAGACCTGTACCCGGAAGGCTTTTGTGCACGCACAGCTAGTCAGTATTCCCGACAAGCCGGAAATTGGCGCCCAGACTCGCGCGCCAGAGGTTGCCCTGGAAACTGTGGAGCGAGGTAGTGCTG
>768FP013075 Adcy1_1             :+U  EU:NC; range  -249 to    50.
TGGGAATTTCTGCGTTTTTTAAACGCCTCCGAAGACTCATAGAGGGGTGGGCTCCACTGTACATAGGAGGGGAAACCGAGGCTCAAAGAGTCAGGAGTGGTGCCCAAGGTCACGTGGCCCCTTGGGCGTGCGGGATCCCGGGCGCTGAGTTGGGCGCGGACTCTGTCCGCCCAGGATCGGGGCTCTTGGGGCTCGCCTGTCGCAGCACGGTCGCCGCAGAGGACCACTGCCGGGGCGCGGGCGGGCGCCAGTGCGCAGGCGCGGCGGGCGGGAGGGGACGCGCTCGGGGCGCGCGCGCTG
>769FP004566 Gm11482_1           :+U  EU:NC; range  -249 to    50.
GCTACTGCTCCAGCATCATGTCTGTCTGTGTGCTGCTGTGCGTCCTGTCATGCTAATAAAGGACTAAACCTCTGTGAGTCAATCCCAGTTACATGTTTTCCTTTACAAGAGTTGATGTGGTCATGGTGTCTTTCCACAGCAATAGAACACTGACTAAGACAACATTGAGCCATTTTATGTAAGTGACTTGAGCATCTCTGGAGTTTGATGTCTAAGCAAGGAGTTCTAGAATCAATCTCCATGGTTACCAGAAGCAACTGTAGAGGCTTTAGTGAACTATTCTTCACAACCTGGGTCCAA
>770FP000344 Wdr12_1             :+U  EU:NC; range  -249 to    50.
AGACAGCTCTGCCAGGCCTCCGGCTCCCCCAACCCTGCCGCCGCAGCGAGCCCCACAACGCGAGAGGGGAGTCCGCCGTAAGCAGAAGGGAGAAAATTCAAAACGAGACTACTCAACCTCGTCTTGGCTCCGAGGCCGCGCCGTGGAGACCAGCACAATGCGCAGGCGCACCCCTCCTGGAGGCGCAGCGCAGGTCCATCAGATTAGACCCTTCTCAGCCACCGTCGCCCAGTTCCCTTCCGACTCGTTCTCCTTTCCCGAGTTTCCGCTCTGAAGCCAGAGGTAAGAACACATGGTCTC
>771FP002678 Sox12_2             :+U  EU:NC; range  -249 to    50.
GTCCTTGGCCCTGCAAAACAATGCGCGGCGCGCGGAGGAGCTCTACTGGCCCGGGGCGGCGGGGACGCGCGGAGCCCTCTTGAGCCCGCGCCACTGACCTCCCCCTCGCACAGACGGCCCGAGCGCCGGCTGCCGCGCTCCCAGCTCGCGGGGGCCGGGCCGAGCCGCGGGGCGGGGCCGCCCCTCCGTCGCCGCTGCCTCCTCCCCCACCGCCGCCGCGGAGGATGCGGACGGCCCCCGGCGGCGTCTAGCGGCCCGGGCCCGGCACGATGGTGCAGCAGCGGGGCGCGCGGGCCAAGC
>772FP020037 Megf10_3            :+U  EU:NC; range  -249 to    50.
GACTCCCTTTACGAAAAGTATGTCATTCATTCAGGCTTTGCCTCTGGGTTTCTTTCAAAAGGACACTCTGTTCCTAGTTCCTGGGCATATTTGTGGGTAGCTATTCTTCGTGAGTCTTTCTTAATTTTTCTTTTCAATCAGACAAAGAATACTGACCTGAGGGAAGCAGAGGAGGAAAGCCTTGCTGGGTGTAATGGCTTCCAGAGAACACACTTGAATCAAGTGTTCAGGCAGCTGGTGCCCTGGGCCAGTAGGAATCCTTTCTCCTCTGAGATAAGAGGTTTCGTGGCTGGCAGCATC
>773FP014738 B3gntl1_1           :+U  EU:NC; range  -249 to    50.
CTCAGCTCTGGCCACCCCGGAACCCCTCGCCCGAGCTGCTCCCGCCGAGAACGGCGGCTCGCCCCTCCCGCTCCACCATCCAGAGAACACCGACGGGCCGCCTCCCTGAGCATTCTGCTCGAAGGACCGCCTTCCCTTACTGACTGACGTGTCTCTACACCAATAGAACGTGGCTGTTCCCCTAACAGCCCTCCCATACCCGTAAGTCCCTAGCGAGCCACGTGGCTCTGCACCAATCGGAAGCGGTCCAGTCTGTGCATCGCCTCCTGGAGCTTGCTGTGCATGCGTTGGCCTCCTAGG
>774FP005459 Acot7_3             :+U  EU:NC; range  -249 to    50.
ACAGAATTCTCCAGAGCAGAAGGAAGAAGAAATAGTCAGATATAACAGAATGCACACCAAGGCCAACTGAATAGTAGTCATGCACAAATGAAATCTGTACAGCTGTTGTCCAGGGCTAAGGTTAGGAGAATGGGAACAACTGTTTTTTACAAAGAGCTGTTGCTTAGGGAGAGAACAATGCCTACCTGGAGGGAGTGGGGCAAGTCCAAAGGGCAGAGCATCAGGTGCCAGAGCTCTTCCTAACAACTTCCCTTTGGCTGCAGCTTCTGCAGGGTGCAGCAGAGACAGAAGGACATGCTC
>775FP018199 Kng2_2              :+U  EU:NC; range  -249 to    50.
AAATTCGAAGCTCCTCCTGTTGGTCCTGAGGCACGGCATCCAGCTGGGTGACAGAGAAGCAGCCACAGAGCTCCACATCAGGGCTCAAGTTTAGAGACCTTACTCTGCCTCTCCCGGACCCGTGAAGATCAGTGGTCTGTGGAAACAATCACTAGGTCACATTAATATTCATTCTCACGTCTCACAAGTGGTTAATGGGCTGGAAAGATTGCTGAGTGGTTAAGAGCGCTTGCTGCTCTGGAGAAGTCTAGTTGGTAAGTACCCAGCTGGATACTTAGAACCCTCTGTAACTCTAGTTCC
>776FP014378 Sppl2c_1            :+U  EU:NC; range  -249 to    50.
CCGGGCTAGCTGTACTGAGGCCTGGGCAGAGATGAGAGCTCAAATGAGCTCCCTCCCTACTGGAGCCAGGATTGGGAGATGATCTGAGAGGGGCCAGGGGCCTGTGTCCCACTGAGTGCTCTACCTCACTTTATGACAGGGTAGGTAGGTGTGGCTCTGGTTTCCAGGAGAAGTGGCCAAGCTGCTTTGTGACCAAGAGCCACACCCTTCCCCTGGGAGGGTAATAGAGCTGTGGGCAGCTGCTTCCTTGGGAGGAAGCAGGCGTCTGAGGAGGATGGCATGCCTGGGTTCCCTCCACCC
>777FP014016 Ppm1e_1             :+U  EU:NC; range  -249 to    50.
GCGTCCTTACCACTCCACAGACTCGACGGGAGGGACCTTGGAATTCTTAATTAGAACCGGTTGCCATGGCGACAGTCTCTAGGCAGCGTGGGCTGAGCTCTCGGTAGGGATTGCGGGTGGGCCGCCGCTGGACCCTGTGCGCGCGCCCGCCACCAACTTTCCCTCCAGACCGGAGCGGGGTGGCGCGCTCCGCCCCCGCCCCCGGGCCGCGCACGTCCGAGCTCGGTGGCGCGCACGCCTGCGGGAGCCCTCTCCAGGCAACCCAGTGCTGATCGCCGGTGCCCGTGCGGCCGTTCCCCC
>778FP014405 Map3k3_1            :+U  EU:NC; range  -249 to    50.
CGGCCGCGGCCGGAGCCGGAGCCTGGGGAGGCGGCGGGGGCCCCGAGCGCAGCCCACGGCCCCCGCGCGGAGCCAGGCCCGCTGCCGTCCCCGCCGCCCGCTCCCCCGGCATGCAGCCCCGGCTGCGGAGGTGACACTTCTGGGCTGTAGTCGCCACCGCCGCCTCCGCCATCGCCACCATGGGTGAGTACCGCCACCGCCCCGGCCTGTGCCCGCGCTGCTTCGCGACGCCCCGCCCCAGGCTGAGGGGAGGAGGACCCTGGGCCGCCGCCTGACAAGGCATGGACAGTTCGCCGGGCC
>779FP018818 Snora64_1           :+U  EU:NC; range  -249 to    50.
CTTCCTTCAGTGGATCCCCGTCACCAAGCTGGGCCGTCTGGTTAAGGACATGAAGATCAAGTCCTTGGAGGAGATCTACCTGTTCTCCCTGCCCATTAAGGAGTCTGAGATCATTGATTTCTTCCTGGGTGCGTCCCTAAAGGATGAGGTTCTGAAAATCATGCCAGTGCAGAAGCAGACTCGGGCTGGCCAGCGGACCAGGTTCAAGGTTGGTTAAGATTGCTTTTTTGGCCGTGAGGTTGAGCAAAACTCTCTCACTCTGCATGGTTACACAAGGTTTTACCCGTGTGACTTTCGTAC
>780FP017827 Dnajc22_1           :+U  EU:NC; range  -249 to    50.
GAGGTGCGCACTGCCGGGAGTGGGGCGCGGTTCCAGGCCCTACAGTGTAAAACTGGGTGAGTCTGGGGAAAGCTTCCCGTAGAGAGGGCGATCAGAGCCCAGGAACACAGGACCGGAAGGTGGCTACGAAGGGGCTGACCAGGGCTTTCGGGGCGGGGCCTGCAGGAGGTGGCCTGACTTCAAACACAGTCACCCAGCACTGAGGGACAAAGTCCACTTGTGTGGAGGTGAGAGCAGTTACAGAGGGGCCATTTTGAATCTGTGTTCAAAGGCAATGGCTGTTCTGAAGCAGCCTGGAAG
>781FP016115 Aggf1_1             :+U  EU:NC; range  -249 to    50.
GGGGAAACATTTCACCAATCGGACTCAAACTCCTACACTACAATACAAGGGAAACAATCGGAAGTAAAAACACAGGCCGTTGTTTGGGCACATAAACACCAATTTGTACCCAGCTCCTAGCCCCGTGTACCAGCGCGATCAGACCCTTCTAGCTTTCCGTCGCTTCCTTTTTCCGTCTTGGCTCCGCCCTCCTCCGGCTTAGCGTTTCCGGCTCAGCCCGGAACTAGAGGCTTCCGCTGGGTTCGCTTTAGTTCTCCCGTCCGCTGGCTTCCCGGAGACTGTCACCGGGCGGGTGTCCGC
>782FP019643 Msh6_1              :+U  EU:NC; range  -249 to    50.
TTCCAGCAACCGCGCAAGCCACTTCCGTCTTCTTGGTGCATACTTGCCCGGGTAGCCACCGCGAGCTCCACTGCTTTGCAAAGGCTCAGTCTCAAGGCCCGCCAACCCGAGCTTGGGGGCTGGGCCCGCCCCGCCCCGCCCATCTACGCCAGGGCACGTCGCGGGCGGGGCCCCGCCCACCGCGCAGGCCGACACGCCTTCGGATTGGCCGCTGGGCTACGGATGCTCGGGTAGGACGCGCCTCCTCCCGACTTTCCCGCCAGCGGCGGCCGCGCGGTGGATGCGATCCTTGTAGGCGCT
>783FP017742 Cpne8_1             :+U  EU:NC; range  -249 to    50.
CACCTACTGTCTCTGCGCCCTACGCCCAGAGCCCCCGAGCTGCAGACCCAGTCACCGCCCGGGGGCTGCCCCAGGGCGGGAGCAGCCCGGAGCGCCACTTGGGAGACCGAGGCGGCTTTGCCAGGACTGGCTCGGTCGCCGGATTCGCGACGAGGTCCGCCTCCTCCCTCCCCTTCCCGCGCCGCCTCCGCCTCCTTCCTCTGCCTCCACCCTCACCCCTTCCCGTCGGTGCGGAGCTCCGCTCCGAGCAGCGCTCAGCCCGCCGCAGCTTGGATGTGGGCTCGGGACAAGTGCTCCGTT
>784FP000672 Gm20268_1           :+U  EU:NC; range  -249 to    50.
AGAAAGGCTGGTCATGGTCATGTGGATAGAGTGGGGAAGGGACAAAGAAAGAAGGAGGTAAGAGATGAGAGTAATAAAACTTAGAGAGAGAGAGAGAGAGAGGCAGGGCCAAGTAGCCCCTTTTATAGTGATCTGGAATACCTTGCTGTTGCCAGGTAACTGTGGGGAGGAGCATACCAGGCTATTGTCAGGTAGCTATGGAGGTAGAATCTAGTCAGAATGCCAGAATATTGGGACATTGGCTGCATTACTTATAGTTACAAATTTATTGAGTTGGGGGCTCTGATGTGTCAGGCTCCT
>785FP010669 Car5a_1             :+U  EU:NC; range  -249 to    50.
AGGGACTTTGCCCTCACCCATCCTTCACATCCTTTCCTGCTGCTCTTGGGGGACCCATGTCAAGTTTAGCACTCTGGCAGGCTTGCCCAGCTGTTTACCAGGCCAAAGCAGTGACCAGAGTGGCCTGTTCCCAGCCAAGGCCACTGGGTCCCCAATCACCCACTCCTGAGCTGGGACAGGCAAGAGTTGAAATTTAACCACTAGGTTCAGAGGTTTTAATGAGTTCCTCAAAAGGACAGAGATGCACCTAACTCTGAGGTGGCCCTGACCAAAGCAAGGGCATACAGTGGGCCACTACCC
>786FP000997 Sec16b_3            :+U  EU:NC; range  -249 to    50.
GGGACTATAGGCATTTGATACTACACCAAGCTAAAGTGTCCTTTTGACCTGGACAAGTCCCCTCCCCAGAGACTACCACCTCCATCTCCCAGTTCTTTATTTACTTGCTCCTTCAGCCTCTTCTTTCATTGGTTTCCCATTTTGAGTTAAAAACTCTTCTGTGTTCCATTTTACATTATCCACTAATCACCAAGCCAGCCAATGAAAACGCACAGCTCCTTCACCACGTCTGCTCTCTTCTCTCCATCCTGATCTTTCCATCAACCCCATGAAACTGCATTAACACAGTTTCAAATTTGT
>787FP015692 Cage1_2             :+U  EU:NC; range  -249 to    50.
TGGCCGGGAAAGACCAATCCGCGATGTGAAGTGGGCGTGGTGCGTTGTTTGTAGCGTGGGATGTGTAGCTCTTGTTGCTCCCCAGCCTTTCGTTCTTGCTCCACCATGGCGTTTACGGTCATAGGAAGTCAGCCTGTTTTTTTTTTCCTCCGGCTGCTCCTGAAGACTTGCGTCCTCTGACCTTCTTCCTCTGGACCCAGGTGCGGTCCGGAGGACGTCACACTGGGGCGTTCGAGCGCCCTGCGACGCACCAGTTGGTGCCCTCGGTGGGGACGGTTGGAAGGTGTTCTCCCTCCCGCG
>788FP008264 Nkpd1_1             :+U  EU:NC; range  -249 to    50.
AGCCCTCCCCCACAACCTCTGCACTCCCCGCCTAGCCCCACAGTATCTCCCAGCCATCTGGCCATTGTCTTTCATGTGACCATGCCACTTCTCACTTCTGTGCTCACTCCAGTGACCCAAGGAACACCCCACCACCAAATCTTTACTGTGCCTTTTGCCTGTCCAAGGTTACGGGGGCCATCTTAGAACTAGGGAGCCAGGGGCCCCACCAAGCTGAACACTGACCTTTCCATGTAGGATTGGGCCACTGACGTCACGGCCCGCCATGCAGAAGAACTACAATGTGCACTTCACCAAGAA
>789FP006908 Sem1_1              :+U  EU:NC; range  -249 to    50.
CCAGATTTCTGTTAGTGATTGTAAGCTAAATAATGGCCTTTAGTAATTTAATACACTGTAAATCTTTCACACGTAGGCAACTATATGAATAATAAAACGAACGAACACACTATAAAACAAAACAGTTCACTGTTTCAAGACGGGAGGACCTACTACAACCGCAGGACGCTCTGGGAGGACCTTCGCTGTCCCAGCATTCCTCGCGCTGCCCCGCAGCTCTTTCCCTCTCGTCTCTATGGTTGCGCCGGCGTTGTCAGGATCGGCGCCTCCGGAGTACTGAGGCTTCCGACTTTGCGGCCG
>790FP019859 Cxxc5_1             :+U  EU:NC; range  -249 to    50.
TGGGGGAGCTCAGCCTGGGAGGACCTCGCCAGGACGCGGGGATCTTGAGGCGCAACGGCTGCGACTCCAGCTTCAGAGCCTGCGGCGTCCAAGTGGCCAAAGCTGATCTGGGAGGGAGGCCGCGGAGGAGGGAGGGAATCCGAGGTGGAGAGGGGGGGGTGAGGGAGCCGCTAGTCCGGTCCGGGTTTTGCCGGCAGCCCCCGGGCAGCGTTCGGAGCTCCTGCCCGGGCGGGCGCGCGGCGCGGCGGCAGAGGCGGCGGAGCCTGAGCTGGGATGTAGAGGCGGCGGCGAGATCAGGCG
>791FP017888 Atg101_1            :+U  EU:NC; range  -249 to    50.
CCAAAGGAGGGGGGGTTCCTCTTAACGAGCCTAGGGCCCGAAGGACAAACAAGAAAAAACACCCAAGTACTAAAGTTACGTGGCATTATGAGAGAGTATATAGCTCGTGCGAGCTTCCTGATGTCGTGGCTGCAGCGGCGTCCGGCTGGGTCGAGCCGAGCCTGGCCAGCACCCGCCGTGGGCGCGGATGGTTCCTTCCGGTTCCACCCTCCGAACGGGCAAAACTTCCGGCCCGCGCGCCGCTCAGGCAGAGGAAGCGGAGGCCTGGACCGGCGTCTGTAGGGTCTGGACTCGGTCCTC
>792FP006539 Tmem132b_1          :+U  EU:NC; range  -249 to    50.
TCTCTCTTCCTCTCTTCCCTATTCCTCTTCTTCTCCCCTTCCTTTCCTCCTTTCATCTCCTTCCTTCCCTAACTCCATCCTCCTCCCTCTTCTTCTAGCCCCATTCCTCCTCCTCCTCTCCCTCCTCCTTCCTCCTCCCTTCCCCTTCTCCCTCCTCCTCCTCCTTTCCTGTCCTCCTCCCTCCTCCTCCCTCCTGGCTGCTCCCCTCCTCCTCCCTCCTCCCTCCCCTCCTCCCTGCTCGGCTCGCTCACTCTCGCGCTGGCTGGAGGGGCGGCCGGCAGCTGGCGCTGGCCGAGGCGG
>793FP013152 Xpo1_1              :+U  EU:NC; range  -249 to    50.
CCGTACGGACTCGCGCTGCTGCTCCCGCCGCCGCCTGTGGCTGGAGGGTCCTGGGCTCTGTCTCACGGACTGGCCCGCTCCCCTCCCCCTTCCTTCCCTCCCCAGCCGGGCGGGAGCATTTATTTCTCGGATTAATTCCCCTTTTTGGTGGGGCGCGTGTGTGTGCGTGCGCGCGTGTGTGTGCGTGAGTGTGTGTTGGGTGGAGTTGTCCCTAGAATAGTAAATACTGAGCTTTTTTTTTTTTTTTTGCCCTTCTCTGCTTTTTAATTTCTTTTTTGTTTAAGGTGGGAAAACTGTGAA
>794FP018727 Lnpep_1             :+U  EU:NC; range  -249 to    50.
GACAGCGCGGCGGCTAGAAGTGAGCTCCGGGGGTGGGGCTCTAAGCCCCGCCCCAGCACTGCGCTCCTCCCCGCCGCCCCTGGGCGGAGTGGGCCTAGGGTTGAGCGATGCTTAGCGTCCACGCCTCAGTGGGTCTTTTGCAGCAGTTGCGAAAACCCGGAACGAAGGTGTTGTTGCCGTGCGGCGGAGCGGCGCCGCCCCTCGCCGCACCTCCCCGGCAGCCCTCGGAGGCCTTTGCTGGGCATGCTCAGTCGTCAGGACCGCTTCGGCTCTCGGAGTAGGAAGCTTGGGGCGCTGGGC
>795FP018025 2610020C07Rik_1     :+U  EU:NC; range  -249 to    50.
CCCCAAAAGCCACTCGCCTGCTCTCTGTCCAGCTGTAAAAGAGCGGTCGGGGTCACTTGCACGTCGGTGGTGGTCGCCTCAGCGACCGAGGCACTGGGAGATTCGGACGCAGAGCCCTTCATGTCGCCTCGTGTGGAAGGCCTGTAGAAGTCAGAGCTCATGCGCAGCCCGGAGGCCCGGAACCGGAAAGCAGTCAGTAACACTGCGAGGGGGAGGGGTATCACGTCATTTCCGGCGAGGCGCGAAATTAGATGTTGGGCCCGCCCTCTTGGGTAGATGGTGTTGCGGTCGTAGACTGTG
>796FP021471 Uprt_1              :+U  EU:NC; range  -249 to    50.
GTAATCCACCCGTATCTTTTCTTGGCTCTACCAAAGTTCTGATTGCAAGAAGTCCTAGGGGTTTTCTGAGGACTCAGCAACCAGGGATATCTCTGGTTTAGCCACCTCTGCCAAGCAACTGTGATAATCTCTCAAGCAGGAAAGACTTAAAAGAGTTAACAAACCAGCATGCTGTAGACTGGCAGAGAGATGGGCCAATAAGGTGTCTAAGCCGGCAGTGCGTCTGGTGTGGGCGGGTATGGGCAAAGCGTGCGAAAGGACCGTAGAGGCCTAGGGGTGAGAGGGCAGCCAGGGTTAGAG
>797FP021037 Efhc2_1             :+U  EU:NC; range  -249 to    50.
CCGCAGGTGGGCGGTCAGGGAAAGAAGATTAGCAGGGTGGCGGAGGGGGAGGGAGGGGCCCTGCGGACTCGACCCCGCCCCGTCGTCCCCACCTCCACTCTGTCTCGCCTCACCCCCTCCCAGACCATGGTTCCGCCCTAAGACCCCTACCCTACCCCGCCTATCTTAGCCCCTCCTCCCTCCATGACGCTATCTCCGGTCTCCAGGTAACGCAGGGGTCAAACAAGCAGCGGTTGAGGGCATTCATCTCTCTTTGGTTGGACCCTGCATCCTCATCGGACGTTGACAGCCATGGCTCTA
>798FP001164 Slamf8_1            :+U  EU:NC; range  -249 to    50.
TGATTAGGCCCATCCATGAGCAGGGCTGGATGCAGAAAGGCCTGGTGACCATGTGTAAGAAGCACGTGTGCCATGTGGGTGTGCTTGTCACCATGCTCTGACTGCCATGTGCACAGAAAGGAGGCTGACTTACAAGAACCGGCTCCTGAGAACCCAGTGAGGCTCAGCTGGGCCTGCAGCCAACTTCCACTTTACCCGGGATGCTTTCGCTTTCAAGACATCTTGTTTTGAGTCAAGATTCCTCCTTCTGAACATGGGACTTTCCAGCAGGACCACAGCTCCTTCCGTGCACTCGTCTGG
>799FP010785 Dcun1d5_1           :+U  EU:NC; range  -249 to    50.
GCACGTCAGGAGTGGGCACACTCACGCATGGCTCCTCACCAGATTACTTCGCTCGCCAGCTGTGGAGCGTTTATGATTTCTAGAAAGGACTTCCCGCTGGAAACCCGCCAGAAAATCTCCGGAGATTCAGGCTCCACCTGCAGAGACAAAAAATCCCAAAGTAGAGAGACCGCTCCAGGCCCTGCGAGCTTCCTTTCTACGTCACTTCCGGTCCAGAGCCATCCGCTTCCGGGTCAGGCTAAGCCGCCTGCTCTTCGCTGCTACTGTAGGTGCCGCGCTGTCGGCGTTCGCTGCTCCTGG
>800FP001735 Slc2a8_1            :+U  EU:NC; range  -249 to    50.
CACCCAAACAATCTTTCCATTCTCATTGGCAAGCTCAGACCTGATGGGCCACGCCTTCAGACTCACACCACACTCCAATTGGACAGTCGTGCCTGGGTCCCGGACACAGCTCCCTGCAAACCTTTACTTGGGTCGCTGGCGTAGTTCAGCTCCATTGAGCTTTGCAACCGGCTCTGTACTTCCATTGGCCAGCTCTGGTTGGGGGCCGGGTTCTAGCATCCCATTGGTCACTCCTGCAGCGGAGGCCGCGCTCGCCCGAGCGGCGACAGTTCGCGGGTCAGGTCCTGCTGACATGTCTCC
>801FP000953 Rnasel_1            :+U  EU:NC; range  -249 to    50.
TAGATTGTGCGTTCATTTCCTTGTTTCCTTCCAAGAACACAGGCGACTTGTGATAACAGAGAAGGCACAAGCCTATCATATCTGTCCTCTGAGGTCAGGGGACAGCCCTTGTCTTCCTCCAGGAGGTGAAGATTGCTCAGGCTGTGCCCGGATTGACGCTGCACCCATGACTTCTGTTCTTCCGTTTTCTCACTCCTTTCTTGGCTCCTCCCTGATGGCTCAGCGACTCACCACAAGGAAGCATTTTCTGTAGGGGTTGTTGCAGCCAAAGGAATGCCTGCTGAGAAGAGGAGTAGAAGG
>802FP017094 Oxct1_1             :+U  EU:NC; range  -249 to    50.
GGCACAACCCGCGGGGCTCGTCCTAGCTGTGCAGCCTTTCCATTCCTAGCCGTGAGCCCCTCCCTGTCTCGCTTCTTGACAAGCCAGCAGGCAGCAAGGGGCGGCACCGCTCTGAGGTCCCGAGGACGTCACTGACGCGCGGTCGAGCCTCCAGCCCGCCCTACCGCTCGCCTTGCCTTCTCTCTTCTTAGCCGGTGACGCCGCCGCGGCCCCGGGCAACCAGCACTCGCACGCACTCCCGCGCGCGCCACCGTCTCCCGCACCCGGGGCCGAAGATGGCGGCTCTCAAACTCCTGTCCT
>803FP018112 Dgcr2_2             :+U  EU:NC; range  -249 to    50.
GAAAGGGCCACCCTGACAGTAACCTTTGTTAGAGGAAAAAACGCCAGTCTGCAGTGACTCTACAGGCCAGTGGTAAGGAAGCCAGCGTTCATGAGACCCTACCCTTCAGCTCTTGATTCTGTCTACACAGGTAACCCTTAAAGTCACTGAGAAGGTGACTTCAGTGGGTGAAGTCACAAAGGAGTAATGCCCAGGGGGAAATGAGGCTATTGCCTGGGGTGCTTGGACTTAGAACCTGGAAGGTCTGTCAGTGTACTGGAGCATACTGAAGGTGAACAAACTCGTTTGTGCTTGGCTCCA
>804FP021556 Drp2_2              :+U  EU:NC; range  -249 to    50.
AAGTTAGTCAACAGGAGCTGCCCTCTCCACACCCCTCCTTGGCACCATAGAATTCCCAGTCCCACTCCTGCCTGTCCTTGCCAGCCTGGGAACTAGCTGGAATTCCTGGCAACAAAGCTCTGATTCACTGGGTAGGCTCCGACATGGCCGCCCCCTCCAGATTCCTGGGGGGTCAGTAAACAAACAGGGTAGCAGCCCCTGCCTCCTGGCCTGGCTCAGCTCTGCCTGTCTCCCAGAGTAGGCTCGCTCAGAGCTCCTCAAGATTCTGCCTGTCTGCACTCACCAGACGCGAGGTCCAGA
>805FP004174 Fam110b_2           :+U  EU:NC; range  -249 to    50.
TAAAATGACAGAAAATCAAGATGATTGTGTCTGTGGGGTTTAATTTATTAAAATTTAATTTGCTCCGGTGCCTTGCTCCAGTAACTCTTGTGCTAGCAAACTAGCTATAATTAGATTAGCAGCCTGCTCAGTGCTGGTGACAGCCTGTGCCTCAGAGAGCATGTGCTGGACTCCGCATGTGCCTTATCCTCATTGGCTGGCGTTGCTGCTCACACGCTTGATAGGTTTCCACAGTAATCCTTATGCTGCATTAGAGACGTAGATACAGAGGCACTGTGCTGTGTTCTTGCAGAACATAGG
>806FP007607 Trnt1_1             :+U  EU:NC; range  -249 to    50.
CCCATCTCAAGCACCAAGACAAGAACCTTGATTGCTTTCTCTATCTAAAGCCCGAAAAAACAAAACAAAACAAAAAACAAACAAAAAAAAAAACCCCACTGCCTGTCATGCGCGCAGGCGCAGGAGGAACTGGCTCCACTTAGTAAAGCCTAGCCCCGCCCAGAGGAAGTGGGTGGGACCCTCAGTGGCTTCTCATTCGCTGCGGCTCTTCGTGCGTGCTGACGTCACTGGTCCGCGACCCGGAAGTGCGCGTGCGGCCCGGGCAGCAGGCGGGTAAGCGGGTCTTCGGAGTAGGAGCGC
>807FP002046 Ppp1r1c_1           :+U  EU:NC; range  -249 to    50.
TCACTGGGGGGAGATGGGAGAAAGGAACAAGAGGGCTTACTGCATTGTTTATTTAGTAAGAAAACAGACAGAGATGAAGGCTGGTGATTAGTTGGTACAGTCTCTGTGCGCCCTGTGAACCCATGACGGCTGGTTCTGTGGGTTTTCTTGTGGTGTCCTTGGCCCTCTGGCTCCCATAATCCTTCCTCCGCTCTTCCACCATATTCTCCCAGTCTCGTGCTTGGCTGAGGGTCCGCATCTGACTCCATTAGTTGCTAGGTGAAGCCTCTGATGACGGTTGGTCTAGGCACCAGTCTGTGA
>808FP009099 Snord15a_1          :+U  EU:NC; range  -249 to    50.
CCGTGTTCACTCGGGACCCGGAGCTGCAGCGTCCCTGTGGTTATCATTTCATGGGGGAAAAGTGTGCAGGTTGCCAGGTTTAGAAATAGATGGTCTGTCGTTTGTGCTTATGCACACAGATGATAAACCTGTTTTGAGTCAGGATTCCTCTCCTATCCGAGGTACAACTTACAGTCCCAGCTGTACATGTGCTACTTGGAGACAGATTTTTCTTTGTCTCTTGGGTGTAGATTATGCCGTAGAGCCCTTCGATGAAGAGGTGATGACGAGTCTGAGTAGGAAGTGTTGTCTTTGTCCAAG
>809FP003107 Lkaaear1_1          :+U  EU:NC; range  -249 to    50.
GGCCTTAGCCACAAAGGTATTTTGTAGGAGCTATGCCCAGAAAGCTAGCTCCAAAGAGCATCTACAGCCAAAACCCAGCCCCCAAAATCGGGACAGTGAATCTGAGACTCAGAGTCACCTCAAAGGAAACATGGGAGAAGACCTGAGGCAGGATACAACACACGCATGACCCTAATCCCTGCACCTTAATGCTTGCATTGGGGCTTATTGGGGTGAGGGCGGGGCTTCAGGTTGCTAGGCAACATAGTCACTAAGGCCAAAGACTTCCCACCGAAACGGCAGAAAGTATGAGGGTGTGAG
>810FP004486 AK141187_1          :+U  EU:NC; range  -249 to    50.
GGATCTCTGCGCGCCTGCGCAGAGCTGGCTGCCGGCTGCAGCTAAGCATCCCTAACGTTGTTTCTTTTTTCTTTCTTTTTTGGTGGTGGTTTCTGCTACTCTCGGAAATAAAGGCTGTGGGCCTTGCGGACGTGCTTTGATTTCTGTGTGGGCACGGTCCCAGGCCGGAGAGGGTAACCTGGACCTCTTCCCAAAGTTGTCACCTACCGCTAACACCCCCAGGCGCCCCATCCTTCCCTTCCCCCATTTCTGGACTTTCCGCTCCCCTCTCTCCCACAGCTTGGGGCTGCCCATCTCCTC
>811FP015069 Hif1a_2             :+U  EU:NC; range  -249 to    50.
GAGGTGTGGGGGTCGCGACCCACAGGTTGAGAATCACTACACTGAGCCTGTCTTCAGCCCAGCATTCTACTTAAAAAAAAAAAAAAAAAAAAAAAAAAAACTTACGTGGTTGCCTTGGAGTTTGCAGCATAAATTTATGACTAATCCAGTTCCACTTCCAAATATTATCTTGCCTCACTGGCAGTGCAAGTGACTTATACCAGTTCCTCATCCTTCCCCCGTCCACCCATTTCTACCGCCGGGTGGCTCATTCCCCTCTCCTGTAAGCAAGGAGCCAGAATACATTTTCTCTGCCAGTTT
>812FP012524 Rexo1_1             :+U  EU:NC; range  -249 to    50.
GCACTCTGGACAGCCCAGGCTTCTCAGGGGCTTGAGGCTCAAGATTGCGAAGCTGCACCCGCGAAAGTCCGGTGCCGGAAGGTTCTCAGGACCAGAAGCATATAATCACGCGTTCTTTAAAGCTTCTCTTGTCCTAAGCTTCGGGTCTTCCGACGGCTACAGTTCCGCGGGAGACGACATTGTAAGCAGGCGCACTTCAGTCAGCCCTTCCCGGCGTCCCTAGCGACAGCGTCCCGGGGGCCTCTGGGGGCCTCGGGGCAAGATGGCGGCGTCGGCGGGGTCCGAAAAGCGCGAGCGGAA
>813FP006899 Ppp1r9a_1           :+U  EU:NC; range  -249 to    50.
GGCCTAGGTCTTGGCCTTCTAGGCCAGCCCAGGCCATGGCCAGGCCTTGGATGCCTGGGGTCACAGACTTAACCACAGACTGTGGGGTCCTCAGCATCTGGAAGGCACAGGCCTTGCCCTAAGTGCCAGAGCCCCCTCGCCCACGGTCTTGGGGGTGGGGCGGCCTTGCCTCGGGCCGGTGCCTTTCGCCCTTCGTTGGCCGCCAGAGGCTCCCTCTCTCCCTCTCCTGGGATTTCGCTGCTGGGCTCCCTCTCTTTGCGGCCCTAGAGTTAATCCCATCAGCCGAGGTGAGGCACCTGT
>814FP014122 Gngt2_3             :+U  EU:NC; range  -249 to    50.
AGGAGGTCCCAGATGTGAGTGGGGGGGATTTGATTCTGCATCTGGGATGGCTTTACAGAGCCCCTCCCCCTCCCAGTCTGTCATCCTCCTGGCAGAAGAGGAACCTCTCTAACCACACTGGTTCCTTAACATTTCCTCAAGAATGTCCCTTGCTATTGGACAAATGTCAGCCAGAGCTCTGCTAAATGTCATAGTGGTGTCAGGTGGTCCTGGGAGAGGCGAAGGGAAGGAGCAGGCTGTAAGGGGAGTGTCGGGGACTGAAGAGAAGGGAGTTCCACACTCCAGGGAGGACACGGAGGC
>815FP004361 Vcp_1               :+U  EU:NC; range  -249 to    50.
ATTGCCTTTGTCGATTGGTCAAGACTCCCTATCCGTCGAGGAAGCGTAGTGCTGCGGCCAATTGACGTGGCGTTACTAGGCGTGTTGCAGCCTTGAGGCGGGGCCAGGCCACAAACGAATTTTCTGATTGGTTACGGTCTGCGGGTTGCTGGGGAGAGGCACGGAGAGGCGGGCACGAGTCCCAAGGCCGGCGCTGATTGGTTGGGGTTAGAGCAGCTTTCCTTCCGATGATTCGGCTTTTCTCGGTTCAGTCTCCGTGAAGCGTTTGCAGCCGTCGTTTGATTAGTCGCTGCCCCCCTC
>816FP019519 Zbtb14_1            :+U  EU:NC; range  -249 to    50.
CCCCTCCCCAAACTCAGAAAAAAAAAAATTAAAAAAAAATCCAAAACACTGCCACCCACCGTGCCCCCGCGTCCATCCCGTCCCTGGCTTGCGCGCTGCCGAGCGAGGGAGCCCACAGCGACAGCGAGCGTCTGTAGCGGTGCCAAGCTGCAGGTAAGCGCGGGCCGGGTGCTGGAAGGGCCGGGGACGGGCGCGGGGACGCGGGGGCAGCCGGCGGCGGGCGCGGCCGGGGCGGCTGCGAGGAGGCGCGTTCCCGCCGAGCTCCGGGGCAGCAGCCAGCTGCAGGATGTGGCGGCGCAG
>817FP011388 Ccnb2_1             :+U  EU:NC; range  -249 to    50.
ACTCCTACCCCTAAAATTAAGACAATCTTTTCCAGTAGGAGGAAAAATTATTTTATTTAATATCAGGGACTAGAATTTGAAAATAAGACTGTAGACAAGGAAACAACAAAGCCTGGTGGCCTCGCTGGTTGCTATGACAAGCAAATACAAGCCAGCCAATCAACGTGCAGAAAGGCCTTCCAGTCTAGCCAATGGGTTGCGCGCGCCCTGCGTGCGTCTACCCAATAGTGCGTCAGCGGCGCGGTATTTGAATCGCGGACCGGGCGGTGGACGCGGAGCGGCGGGGCCCTGACCCTCCCA
>818FP011449 Bmp5_1              :+U  EU:NC; range  -249 to    50.
CATCAAAAAGCCTAAAACATTTCTGTATGGCTGGGTGGCAACGTTTTCAGCCTGTTACTTGAAAACTGGCTTTTATCCTCCCTGGAACGCGTACACCCCATAGATCACTGTTGTCTGTTACATGCATGGCCATAAAATTGCGAAAATGGAGGCTTTTCTGGTAGCAAAAGGGTTAACTTCTTTTTGCTTTACCAGTTTCAAATTACAAGGAGAAGCCTCTTCTTTCCCAGCAGGGCTGTGCTTACATTTCTCCTTAGATCTCTCTTGAAGAGGGCTGGTATATTTGTGCCTGCTGGAGGT
>819FP002831 Emilin3_1           :+U  EU:NC; range  -249 to    50.
CTAAAAGTACACAGGGGCTGCGCGTGTTTGGGGAGCCTCCTGGAATTTAGCGCCCTGCGTCCCGCCTGCTCGTTTCTTAACCTCGTGTTTGCACGCGGCCCTTCGGGCGTCAGCTTGGAGCTGGGGCCGGGGGCTGGCGACGGGGAGGGGGCTGGCGGAGCTCGCGGCGCGGCCCCAAGTTTATGCTAATCCGTGCAGAGCCCGCCTCCCGCCTCCCCTGCGCGGCCCCAGCCGCGAGTAGCCCCGGCCACTCGGCGGGACGCAGCGGCCGCACAGCTCCAGGCGGCCGAACCAGCGCGC
>820FP005072 Tmem39b_1           :+U  EU:NC; range  -249 to    50.
AACAGGACTTCACTAGAGGCAAAAGGCCGCTCTGGTGTCCTCCTCTAAGTCAGAACAGGGTGAAGAAACACGGGAGGTGGGTTCGCCCGCTCCAGAATCTCTTGAGCAGCAGCTGCGGGAAAGGCGTGGGGAAAGGCAAGACAAAGAGCGTTAGCACAGCTTTTGTCCAAACGGCCCCTTTAAGAAGCGCGCTCCCGACTCCCAGCCCGCCTAGCATGCAAATTGAGCAGCCGGAGGGAGCGTGCGGCTGATACCCGGCCCGGGCTGCGGCGGTTAGTCCTCTCTCGGCCGCCGTCGCCT
>821FP021439 Itgb1bp2_1          :+U  EU:NC; range  -249 to    50.
GCTGGGATGTCAGAGGCTTGGAATTGGCAACATCTAAAACTGCTGTAGTTAACTGACCTCGCCCAAGTTCCAAGGGCTCTTCCTGATCCTTTTTTCCTGAGCCTCAGCTCTGGGACACTTTTCTATTGGCTGGGAAGCCCAACTCAAGTTCCCTTGCCCATGTTTGGAGGTGGACGCCTCCTGAACTAAAGATAGAACCAGCTGGCCCTTCTAAGCAGCTAAAAGCCTTCAGGCTAAGAGGTGTTCCCCACTCTGCAGCCAGACTCCTTGAAATACCCTTTGAGTGAGCTTCAGTGTCTC
>822FP019592 Galm_2              :+U  EU:NC; range  -249 to    50.
AGAGAGAGAGAGAGAGGAGAGAGAGAGAGAGAGAGAGAGAGAGAGAGAGAGAGAGAGAGAGAGAGAGAGAGAGAGAGAGAGAGAGAGAGAGAGAGAGAGAAGAGGAGAGGAGAGAGAGAGACTTTTTTTGACCCCCTAAAGATGCCTTACGCGCGCGCACCTGCGCAAAATAAAGTTGGTTCGTTTTAAACTACATGCCCCAAGATGCAATTGCAATTTTCTTAAAGACTACTATTCCCGACATGCACTGCAGTCAGGGTTAGAGAAGGAAAAGACCAGCAAACTCAACTGGAAAGTTTG
>823FP014686 Ccdc137_1           :+U  EU:NC; range  -249 to    50.
CTGCACGAAAGGCTTCGCGCAACCCGGTTGGGGCACTGGCGGCCGCTCAGGCCGCGGGCTTGTGTCCAGCACCAGAGCGCAGCTCGCACCCGGCCTCCCCGGGACAGGGTCTGCAGCGGCGACCCCATAGCTGGTGCGGCTGCCGGAGCCAAGGAGCTTGGGGACGCAGCGCAGGAAGCGGAAGTGATGCTCGCAGGCCTGGAGCTTGTAAGTGGGCGGAAATAGCTTCGTGCAGGACGCGCCTGGGGTAGTCATGGCGAGGCCTGGGAACATAGCACTGGTTACTGCGCGGTCGGCCGG
>824FP007024 Smkr-ps_1           :+U  EU:NC; range  -249 to    50.
CCTTTCCTTCCCAAAGACAAAACTGCTGATCTTGGCGGCCCGCCCCTTCCCCTCATGCCCCGCCCAATCGCACTGCCGGAGACAAAACTTTGCAACTTTGCTCCCAGTTTGAGTTCTTAATCATCGTCACCTCCGCGTAAACCGAATCGGAACACACAAACTGAGCTCACAAGGGCTCCGCCCAGTGCGGCATGCCCCGCCCCGGTGCCCTAGCAACAAATAAACAGTTCGAGGTTCCGCGGGGTTTGTGCACTCGAAAGCGAGCTGTCCGGGTGCCGCCCCGAGTGGAGTGAGCCGAGC
>825FP016769 Fgf9_1              :+U  EU:NC; range  -249 to    50.
AGTGCTTGTCTAGTTGGCCACCTTAAGGACTGCTACGGAGCCGGGTTTCTGGAGCAAGCCAAGCAGCGGGAGGCCGGTGGCGGCGGGGATCGAGTGTCCTAGGGTTCAGGGCAGCCAGCTTGATGCCCGGGCAGCCCGCTTGATGCCCGGGGCAGCTGGAGCCCGGTCCTCCCGCGCTCCGGGCCGGCAGGTGCGGGCTCAGCCCCCGGCCCCGCGTCGCTCTCGTTCCGCGCGGTCCTAAGAGCGCTCGGGTTCTAACTCCCTTTCCACGGTGCTCCTGTGCGCCCCTCCGTACTGCGG
>826FP000184 Aff3_1              :+U  EU:NC; range  -249 to    50.
TAGGTGGGAGTGAAACAGACCTTTGCCCCTGGCCACCATGACTGTGTATCTCAATCTATGTTCTTGTCAGGAGATCTCTCAAGCTGTGTGTCCAGGCTCTGTTACCAGTCTGCCCTGGGGCGGGTAGGAGCAGGGGGCTGGGTGTCTGCCGTAGTCCGTCGCCTCCACACTTTCACATCCTCTATCAACACCTGCACACTTGGGTGGTGACCACACAAGCTCTTCCTGTTTGTGCAGAAAGTGCCATTCAGAACGCTTGCCAGCGAGGAGGGATCCGTACACAGAAGAGAGAAGCCGAAC
>827FP004923 Foxo6_1             :+U  EU:NC; range  -249 to    50.
CCGCTGGGCTCCCGGGCCGCCGCCCCCTCACTGCCTGGGTCTTTGCCTCCCTCCGTGCTCGCCAGTTTGTCCAGCCTCCTGCCTCCGCTCCCCGGCCCATGGCGCCCCGCGGTTGAGCCGGCGCCGCCAGGGACCCCTCCCGCGGGCCTCCCCGGGGCGCGCAGATCCCAGAGCCGCGCGCCCACCCTCCGCGGAGCCTCCCTCCCTGCCTCGCCCGAGCCGGGCGGGACCATGGCTGCGAAGCTGCGAGCGCATCAGGTGGACGTGGACCCGGACTTCGCGCCGCAGAGCCGGCCGCGC
>828FP003190 Slc2a2_1            :+U  EU:NC; range  -249 to    50.
GCTGTCCCTGTCCCATTTCTGCCACACTTATCAGGCTGAAAATGGGTCTGTCTCTGGTTTGTAACTTATACTTATGAGACCTGCTACTGTGCTCAAGCCACAAGTCATTGGGGTAAAGGGTGTATTGATTGGATTACCATCAATACTCAGCTTCTGTTAAAAAGGTCAGAACTACCTCTCTTTGCTCCTCCTCCTCCTACAATGTATAACCAGGTAGAGTGAGCACTCTGGCTGGTCAGCTATTCATCCACATTCAGTACAGGACCTGGATTAAGAGGACAATTCCACACACACACAATG
>829FP015904 Ctla2a_1            :+U  EU:NC; range  -249 to    50.
AACACCAGACATCCTGTGAGTCTTGGCATTCTCAGAAAAGTCGCATCCTTGCTGTATGACTCAGCCTGTTCCTTGGGTCTGATCAGTCTCTAGATGTTTTCCTGTCTGTAATAACTCACTAGCGAAGCTGGCTTGTGACGTCTGCTCTGTGGGCCAGGCAGAGGCTTCAGGAAAGAGCTAGCAGTGCTCCAGGAAGGAAAAGGCGGAGCCACAGGCTGCTCTCCTCAAGTACCACCAGCCTCCTCTGTCAGTTGCTCTTCAGAGACCGTGGACAACAAAATGATGGTTTCTATCTGTGAA
>830FP018971 Stk38_1             :+U  EU:NC; range  -249 to    50.
TTACGGAACTTCCAGGTTTTCGTTTTGTAACTTCTGGCGAGTCTATAATTATTTCAAAAGAAAAAGTAACATAACAAAGGCCAGCTAGTCCAGCCCATCACAAAGCCACCAGGGAGCCCGCCCCGCTCTGCACTCGTAGGGCCTCCTCGGCTAGGCGCAGTCGGGTGAGGGGTGAAATGTGGGCGGGGCGCCGCCGCGCACGCGCAGTCCCGCTGCCCGGCGAGCGCCGCTGGCGGGGGGCGCATGCGCAGTCTCAGCCGCGGCGGCCCCTCTCCACAGTCTGAGGGGGTACCGGGGGAG
>831FP003859 Ahcyl1_1            :+U  EU:NC; range  -249 to    50.
CAGACAAGGTTCAACTACTCACCCTGGGACGTTCATCACCGAGGCGCAGGAAAGGAGGGGCGATTCCTGCGGCCCGGCCCAGCATGTTGACGTCACCAGAGCGCGCCATTTGTCCCCGCCTCTTTCCGCCCCCCTCTCCTTGGGGCTGCCAGTACTTGACGTGGCGTCTCCGCCCTCTACCCTTACTTTGCGTGCGTGCTTGCGTGTGGCGGAGGTGGCTGCGCGGGCAGGTCGGAGCTGCGTGCTGTTGCTTCTGGTTCTGTGGCCGCCGTCGCTGTCCGGCAGGCTCCGGTCTCGGAG
>832FP014715 Gps1_1              :+U  EU:NC; range  -249 to    50.
CGATCGGGGTCCGGTGCGGGCGCGCGAGGCAGCGGCAGCGGTAGCGGCAGCGGCAGTAGCAGCAACACAGCCAGGACCGCGGCCAGCGCGAGGCAGGCCCGGCACAACACCCGCCGCGCACGGCTCATGCGATCGCCCCGGCCCGGGCGCTGGGCGCCCGCCTGCGACCGCGGCGGCCCCTTTAAGAGTGACAGCACCCCGCCCCAAGCCCTGACCCGGAACTGACGGACGCGCCGCCCCGGAAGCGAACGTCGCCGCGGCGCCGGGGGTGGAAGATGCCGCTGCCGGTTCAGGTGTTTA
>833FP002470 Zc3h8_1             :+U  EU:NC; range  -249 to    50.
ATTTTAATTTTTTAACGACATTGTAGTGCTGCACTAAGGAACGAATCGGACATAAGTACAGAGAGTTGCGCGTGCGCAGCTCAGGCACCGAAAGCCTCCCCACCAACGGTGAGAACTGCGCATGCGTGGTAGGGCTGGCCAGGTCGCGCGGAGTCGCGCCCAAGCAACATGAGCGCGAGCGCGTGCGCGTGCGCTGGGCGGAGCGTGTGGCCCTTGGCGCGACTGTAGCCTCCGCTTCGCTGGTTGTTCAGTACCTGCTCGGCGTGGAGAGGAACGGTCCCTGTCTGAGTTATGGATTTT
>834FP006929 Nxph1_2             :+U  EU:NC; range  -249 to    50.
GCTTTTGCTATCTCTCTCTGCTGCTGTGTACGTGTGTGAACCCTGCCAGGGCTGGCGAAGAACCAGCCGCCGCCTTTAGTCCCAGCCTCCCGCCTTCAAACACTAGGGCAGGTCTGGCTGCCAGAGACAGTTGGCCTCCTAACCAGCCTGTGAGCTGCTCTCTCTGTGCCTAACCCCTTCTGGCCTCCGCCGTTCGGGCGCTGGCTTCCGAGACGCGCCGGGCTCTGGGAACCCCCTGCCACCGCTCAAGCCCGCCCGCTCGCTCGCCCGCCCGCCTGCGGACCGCACTCGCTTGTTCCT
>835FP016313 Fhit_1              :+U  EU:NC; range  -249 to    50.
TGTGTGTGTGATCCTTAACCTCCTCACTCAGCTTGCTCCTTCCTGCATAGCATCATTGTTTACTTAGGACATTGAACAACATAATGAAAAGCTCAGGAACGTAAATATGCACACAGTGGATTACCAGGAAATGTGAGCCTCTGCCTTTATCTGTAGAGAAAGGTCAGAATCCTCCGCGAGAGCGGTTTCGCCCCGCCCCCCCACCCTTCACTCCAGCCTTTAACTGCAGCTGATCTTTGATCTCACTTCCTGAGACTCACAGCAGAGGGCTGCCTACCAGTCGTATCTGCTTCCTCCTCT
>836FP009235 BC051019_1          :+U  EU:NC; range  -249 to    50.
GTAGATGCCAACAGCCCTCAGCCCTTGGAGAGCTCAGCCCACCCTCATAGGACTCCCCTAGAGTCCCTGGAGCTAAAGGGAGTATACACAATTTGCCTTTATTTCTCCACCTTACCCACAACTTCAAGTTTCCCGATGCTTCCGGTCACCCTCTGCACATGCTCAGTACCTTCCTGAGCCCTGTTGTAGCCTGCTGGCTCACAACCATAGCTACCTGCTTGGCAACTTGCCTGGCAACCAAGAGTTGTTAGACCAAGGCCATGAGCTCCAACTGTCAGGTGGGACTGAGACTGGGGCAAG
>837FP008041 Fam60a_1            :+U  EU:NC; range  -249 to    50.
TTTTCCCCCGGGGGCTGGGGAGGGCGTTTGTTTACGTGACGTTGCGGAGTAGGCAGGACCCGCCCCCGTCCCCGCGGGCCGCCGCGTTTCCCGCGCCTCGCCGCTTCTCCCCTTAAAAGGACAATAGAGGCCGCGGGAACGCGCGCGGACGCCCTGCCCTCTCCCCGCCCAGCCCGCGGCGCGCACGCGCCCGTATGCAAATCAGCTCGATTCAAGAGAATTTGGTCCCGGGAGCCGCGCCTGCGCAGAGGGAAAGCGGAATCTATACCTCCGTTCGCGGTAGCAACTGAAGAACTGCTG
>838FP002239 Kif18a_1            :+U  EU:NC; range  -249 to    50.
TGTGGCAATACTAAATATCCCAGGTGGCTGCTTCCCACCTGCACCGCCGCCCGAGCTCCGCCCACCTCCGTCACGGCTGCCGGAAACGACCGCGCGCGTTGCCACGGCGACGCCCAGGAAAGTAACTTCTCCTCCGGCATCTGAGGCCCAGCCTCTGGCGCCAAACTGCGAGTCGCTCAGGAAAACGTCTGACGTGCTGACGTCATCCGAACGGCAGCCAATGAGATGGATAGCTGGGGAAGCTGGCTTGGGTTTGAATTTGTGGCTGTGTTTGGAGCGCCTGGAAGCCAACTCTGCCAA
>839FP005674 Asic3_1             :+U  EU:NC; range  -249 to    50.
ACTGGGAGCCTAAAAGGCCTCAAAGGCATCCCAAACCCCAATGTCTATCTGGGTTTCCTTCAAGCCCTACCATGGACCGCTGTGGTTTCCTCCTGGCGCCTCTGGTCTCTGACAGCAGAGACTCCCCCACATGCTGCATTAATGGCTCAGCCTGTGCCCCCAGGGACCTCCCCTGCCCCCCCAGACTGCTCCGCTTGCCCCCCAACCCCCCTCGTGCTGAAACCTAATCCTCTGCAGCAGCTTTAGCTCAGTCCTGTTCTGCAGCCCCTGCCTGCCACTACCTCCTGCGCCCTACTTGGT
>840FP001841 Mmadhc_1            :+U  EU:NC; range  -249 to    50.
AAATGTCAAACGTACCAAAGAGTCAATGAAGCAAAGACTCACCAAAGACGGGTACCGAGTCCTGTAAATATTCCCAACTTGGTCCCGCTCCGCCCCGATCCACCAGTTTACCCAATGAAACACTAGATCGCCTTCTGGAGCCCAAGATCATCCTCTACTCGAAGATCGACCGACGGCATCGATGGGCTCGGAGGCAACTACTCAGGCCTGGGCGTCAGCAGCGCCTCTGCCTGGACCGCAGTAGCCGCCATCTTGCCAGTGGACGGGGTGAGGGCCGGGGCGCGGAGGCCGCGCGGTGAC
>841FP008336 Tmem145_1           :+U  EU:NC; range  -249 to    50.
TAAATCCTGGAGTCTGCAGTCCAAAGAAGACCCTTGCTTGCGGGAATGTGAGTTCAGTTTAGGACACACGCATCCTGAGGTTTCTTTGAGACGCCTGTAGAAGAGGATCACAGCTGGGGTGAGGTGACAAGAGAATGTTCTCTCTCAGGTGGGAAGAGTAGGAGACAGTTTAGTCCATCCCGGAGGAGGGGGCGGAGACCGCTGCGTCCAGCGGCCCCTTTAATCGGGGGCGCGCGCTGGCCAGCCCGCGCGCTCTCGCCTCCGTCACCGGGCCGGAGCGGGAGCCGGAGCCGAGCCGAG
>842FP008435 Hnrnpl_1            :+U  EU:NC; range  -249 to    50.
GAATGACTGGCAAGAAGCGTTCACCTATAAGGAGTGCGATTGGCGAACAGAGGCGGTCTTTCCAATAGAACGGCATGCGTCCTATCCAATAGAAATGAACCGTGAGGAAACTTCCCCTCCCCCCAAGATAGGGCCAGTGGCTCCCCCTATCGGGTGGGGGCGGCGAGTGACGGGCGTGTCCCTCCCCCAATGAGAGGCGGGGGGAGGCGGGTTCTGCGCCGCCATGTCGCGGAGGCTGCTGCCCCGGGCGGAGAAGCGGCGTCGGCGGCTCGAGCAGAGGCAGCAGCCGGACGAGCAGCT
>843FP020400 Map4k2_2            :+U  EU:NC; range  -249 to    50.
TGGGGCCTCTGTGCTCCTGGGAGGCGGGCGGGTGAGCTGGCGGGGGCAGAGAGTTAACATTTTCTAGACCCCCCCGTGAAGCCGACCCCAGGAGAAACTAAGGTTTGGCACCTGCTCGGCAAGGAGAGAAATACTCTATGCTCATTTTGCACATAGGGACAGAGTCTAGGCTATTCGTTCCCCCCCCCCCCCCATAATGCCTTGTGCTCCCCAGGGGACGACATCAGCTCTCTTCAGCAGGAAATCACCATCCTTCGTGAATGCCGCCACCCCAATGTCGTGGCCTACATCGGCAGCTAC
>844FP017265 2310069G16Rik_1     :+U  EU:NC; range  -249 to    50.
TCCACTCTGACTTCACTGAACCCAAGGCATTGGTTGCGGTGCCCGCAAACATTGACACCAAAGCGTGCATCTTACCGTTTCCTTTGCAGACCGTGTCCATTGCGCTGTCCAGACAGTGTCCCCAAATGCCCTAGAGGCTTGTGCTGGACTGGGCCGCCGGCCGGCGACACAGCGCGTGGCAAGCGGTTTGCGCTGGGGCTGGAGGAACCAGCCCCGGCCCGCTCCGCCCGCGCCGCCAGCCCGGTTAGCACACGTGGTGCGGCAGCTGCCAGCGCGCTCCGGTCCCCTCGGCCTCTTGAC
>845FP005197 Grhl3_1             :+U  EU:NC; range  -249 to    50.
ATGTTTGTGGGATCCAGGATCCGAGCGATGAGATGGACAGAGATTTCCCTTTGAGCCAAGTACCTGTCTGTATTTTTCCTCTAGTTCTCCCGTTCCTTCCCAACGTTTGTCTCCTCCCTTTTCCCTCGTCTCCACCCCCTCACCCCCTCAGCTAAGAAGGAATTGGCCGGCTCCACCCAGTCAGCCCCCCGGAGCTCCGCCCCTGCTGGTGGGCCAAAAGTTAACATCTGCACCTGCTGTGGTCTAGCTGCAGTCGGCACCTGTGCTTCCAGCCAATCAGCGCCACCGCAGCCGGGGACC
>846FP010748 Map10_1             :+U  EU:NC; range  -249 to    50.
CCATTTACTTCCGGTACGTGATCCCTAAAGACGTAGGACCTGCGGTGATGAAATATAAAATAGAAATTATATTCATTTATATAAAATTTAGAGAGAGTGCTGCTTGAGCGCGTCTACTCCCTCAGCATCACGCAGCTGCTCCGACAAAACCCCATAGGCAAAAGAACTCCCAAGAGCACTCGGGGCCGGAAGTCAAGTCTCGCGAGGGCGCGGCCGGTCACGTGACCCTCGCTCCCGCTTCCGGTTGGCGGAGCGAGCTGGCGGCGTCGCCCGGGGCAACAGCAATGGCGACCACGGCGG
>847FP005260 Rnf186_1            :+U  EU:NC; range  -249 to    50.
GGGGTGGAGGTGGAGGTGGGGATGGGGTGTCACTGGTGCGCTCCAGAGCGTAGTAGTAGAGACAGCGTCCCTGTCGGTTGTCATGTAGACACTCACCAGGCATGGCCCCAACAGGAAAGTCCTGATTCATGAGACTCCACCCACTTTGGCCCTTCTATCAGGTAATTCAAAGTCTCCAGGTCTCCAAGTTACTGATTAACCCTGGGTTTCGAGTAAAGAAATAATAATAACTGAAGGACCAACATAAGCGGAGAAACAAGCAGGGCAACCAAGGGAGCAAGATGCCAGACATCGGTTGTC
>848FP021167 Stk26_1             :+U  EU:NC; range  -249 to    50.
CGATCCCGATCCCGCCTTTCTGCTGCTCTCCGCAACCCCTGAGAGCCCCGAGCGTCTCCAACTCTGGCTATGTTAGCCAACCCCCTTTGCAGCCTGAAGCCTCAGCTCCCCTGACACCGCCCGGCAGCGGGGTGGAGGCAGGGCCAACCGGGGAACCGCCCCCAGCCGCCTCCCAGCCTAAGCGTTCGGGCGGGTTGCTGGGGTGCCTCCACCTCCTCTTCCTAAAGCGGCGAGGCGCAGCAAAGCGGCATCACTGGAGCCCAGGTCCCAGGCACCGCCACAGGTCAAGCCCTGCATTCA
>849FP005302 BC047062_1          :+U  EU:NC; range  -249 to    50.
CCCTACCTGCCCTGATCCTGGCAGGCCCCACCCAAGTTCAAGTCAGTGCCTGGCCCAGCTCCTTACCTCCCGGTCCACCCTGTAGAGGTCCTGCCTGGCTGGTGCTTCTCTAACACAGCCTCTTTGTTCACGGCAGGAACAGCGGCTGTGCACCCGGACAGGTGTGCATTCCACCAATCAACACCCTCCCCTCCCCCTCCCAGGCTCGAGTTTACCGTGACCACTAAGAATGTTCCAGACAAACCAACCAGAACTACCCCAGCCAACAGACCACGAAGGACGCAGCGTCTGAGAGGTGAG
>850FP002232 AK138215_1          :+U  EU:NC; range  -249 to    50.
AAACCAGGCTCAGGTTGGAGGGGCCACAGCAAGACTGAGGCTGTGACAACTTTACTGAGAACAACCAGACCTTGTACACCTTTATCAGAAACAGACTGTAATGGCGATTGCCAGGATGAATGCATTTGTAGTTGCCAGGATACGATGAAGCTTGCAAGCCACACAAGGCACACAGATTAATGTCTAAGAGCAACTTCCCTGGCACATGTCATGCCTCCTTGACTACCAAGGGAACATACAAGGAAACACAAGGCTGCCTGAGTGTCTCTCTGCTTGGGGGAGTCCATTGGGCTCTCGGGA
>851FP019966 Tcerg1_1            :+U  EU:NC; range  -249 to    50.
CGCCACTTGTTCCTCCTTGCCAAAGTCCCATTTCCCATAAAGCCTCTAAGCGGCCAATCAACTGACAGTCTCAATACCGCTTTCAAAGTCGGCGGGCCCTTTGTCCAATAGCAAAGCATATGCCACCCCAACGTCAAGATTGATGGCGAGTTTCACCAGTCAATATATAGCTCTCCGCTAGTCCCACCTTATGTGCGTGGGATTGACGATTCCCCCGACCAATTGGGAACGCCGGGTCGGCGGGTGGATGAACTCGGCTGTCTGTAATGGCGGAGCGTGGCGGGGACGGAGGGGAAGGCG
>852FP008979 Alpk3_1             :+U  EU:NC; range  -249 to    50.
TCTCCTCCCCTAGGAACTCTTCTCTACCCTCGTTCTACTTGTTTCTCTAAAAACTGAAAGAAAGCCAGAAGAAAGTTGTGAGGAGGCTGGGGTTCTAAGGACCCTTTCTTTCTGTCTCTGGGTCGGCATTCACGGAGTTTCTCTGCAGGCCTCCCTGGCTCCCGGGTTAGGCTGAGTAGCTGCCTAAACCGGGGGAGGGACAGCAGCAGGTGACAGCAGCCCCGGGTTATAAATAGGGGCGCGCGTCAGAGTCGGGCAGGAGCCGGGGCTGGAGGCAGGGGCTGCGGTGCCATGGGGTCG
>853FP001373 Frmd4a_1            :+U  EU:NC; range  -249 to    50.
CACTCCGCTCCGCCCACCACGCCTTTGTGCTGAGAAAGGAAAAAAAAAAGAATTACAAACACGCACTGTGATCATGACTCGCCTGCCCCCAACTATGGTCGCACAGCCTCCGCCCTCCAGCGAGTGAGGATGTCTGAGGCTCTTACACATTAACGGCAGGAAGTGGAGTACCGAAGGGAGGCTGGGAATTTGAACGCCTTCCCATTTCAGCACTCGAGGGGAGGAAGCGCTGCTCAGCCCTCCGCGTGCACAGATGGCTACCGCTCCCTCCTGAGCACTGTGTTCCCGGCTGCGATCCTC
>854FP016147 Fcho2_2             :+U  EU:NC; range  -249 to    50.
CTCCCTTGTGACCGACTGCACTGCCTGAGTCTTGCAGGCGACACTGGGCGTTCCCTCCCTTTCCGGCCTTGGACAGTTTTGTTTTGGATCTTACTTCCCAGTCAAGGAGAGGCTCCCTGTTGACCAAAGGTTTCCCAGTCTCCTTGGGGTGGCCGGCTGCCAAGTTTCCTTAGTCCCAGTCTGCCAGGACCTGGGACTGCTGGAGATCCTAGAAGGCCAGGACGCTGGACGCGAGGGGGCGTGGCCCTATTAGCTCCGCCCCCCGGGCCTGCGGGTAGCTCGACTCCCGCCAGCCCCGGA
>855FP003796 Dclre1b_1           :+U  EU:NC; range  -249 to    50.
GCCGAGCGCCGAGCGCAGGTCCGGGGGGGGGGGGGGGGGGGCACCGACCTCCGGACGCCCTTCCCCCACCCATTCTCCCCCTCGGCGCAGGCGCGCAGCTCACTGTGTGAGCGCCGCGGCCGGCGATCGGAAATCAACTACTAGGGTCTGTCTCCCCGCCGCCGCGCGAGCTTTGACAATGTGGGGACTGGGCCCGAGCTCCAGCGCGCGGTTGTGAGTGATGCTCTCCCGACTTCTTCCGCGTTGGGCGCTTTCATCCTGATCGTCCCGAGCGCGGCCACCTTCTTTTTTCTCACTCTG
>856FP000764 Pigr_2              :+U  EU:NC; range  -249 to    50.
TGCAACTATTGAAGAGCCATTAAGAACATGTATTGGTTAAGAGGAAGGTTTTTATTGTAGACGATCAAGAGAAAGAGAGAGAAGAGGAGAGGAGAACTGGGAGTCCTTAGCACTGAAGAACCATTCATGCATCCTTCCTTAATTCAACAGTTTCTGGATACGGAAAGAAAATAGATGTTCCAGAGGAACTTCATCTACTTTGGTTATTGTCTTTCAGCATTCTCATACAAGAAGCCAACCTGAGCGGCACAGCCCCCCTGGAAGCCACAAGCAATGAGGCTCTACTTGTTCACGCTCTTG
>857FP021641 Chrdl1_2            :+U  EU:NC; range  -249 to    50.
GAAGGGAAGGGTCCCCTGGCCCGCAGGAGTGAAGGAGAGGTGCATCCTTACAGAGGAGTCATGGGTAGTGAAGAGTTAGGGTCTCCAGGACACGCAGCATAGGTGGGGAGCTCTTCAGAGCATCCACTGCAGAGGCAGAGGATGGGTTGCAGAAGATGCGCGGTCCCTTTAAGACCCCAACGCTCTACTAGCCAAAGGAGGGGTGTGTGGTGGGGGCGCTGCGTGATGGGAAAGTGCCGGCTGAGCCGCACACTTTCTCCCCGGTTTGTAACTTTCGGGTCTGGGATGTATCAATAAAGC
>858FP017137 Brix1_1             :+U  EU:NC; range  -249 to    50.
CCCCTGCCACCCCAGCCCCAAGAACACCCTGAGCGTCCAAAAAGCTAGCAAGCCAGGCAAACAGCTCCCGCCACCGTTCAGATACGCAACCACCTAGGCCACCGTCACCACCGAGCCGCCGTGTGCCTAGAGAGTCTACCTCGAGACCGGAAGCGAGCGCCTTGGAGCCGGATGACTTAACTCACAGCCTAACGTGGGCTACCATAGAGATCGGAAGGCAGAGCGAGCGGCAGAACCGGAAGTGCAGGCAGCGACCGACGCGGCGAGGCGAGATGGCGGCGACCAAGAGAAAGCGGCGTG
>859FP020159 Mir6357_1           :+U  EU:NC; range  -249 to    50.
TACATTTATAAGCCAATCCATAGTGTTTGTATAGACACCCCCCCCCAGGAAATGTGTTAACACTTCCCAAAACAGAAGCGCCATAATGGCTGTCTCTCTGATTCTGTGTTTACATTTTCCTCTTAGATTACAGTATATTTAAGGCCAGCAAGCATCCCGTGATAGGAACTAGAAACAACTATATCATCCAAACAATAGCACCTCAGGGAATCTCCAAACTGCACTAGGTACAATGCAGATGGTGGGTTTAGCAGCAGTGCAGCCAGGGTGTACTTACAAAGGCGCGCTTGTCGGTGTAGG
>860FP004055 Dapp1_1             :+U  EU:NC; range  -249 to    50.
TTGGACTCCTAGAAAGAGTTTGACCTAATCGCCCCATCCTGGTTGGGCGGGTGGTCCTTCTGTTTTCTTTGGCAAAATCTAACTTGACAATACGTTGTGGTGACTGAGGTGCTCTGCTGCCAGAGGGGTTAGTTAGCACACTTCCTGACTGACAGAACACCCCTGCCTATGCCTCAGGCCCACGGTGGCAGAGGCAGTGTGGGAGGAGCAACCAAGTTTCACTTCCTTGCTAGCCAGAGACTCAGCCCCAGCCGGCTCCTGCCTTAGCGAGGAGGAGCAGCGCGTCCAGCAGCAGCCGAT
>861FP021073 Gm5124_1            :+U  EU:NC; range  -249 to    50.
CTGACAGCATGTTCGCATCTAAAATATAAAAAGAACTCAAACTAGATATCGGAAAACCAAATAATCCAACTAAAAATGGGGCACAGATCTAAATTGAAAATTCTCAGTAGAGGAATCTCAAATGTCTGAGAAACAAAGAAATGTTCAGCATCTTTAGCCATCAGGGAAATGCAAATCAAAACTACGTTGAGGCCACTTTCCGCTGCGCACGCCGAGTGACGTGATGACGACACTGGGCCCCCCTACCCTGGTCGTGCTTTGGAGTTCCTAAGTCGTGCCGTGCTGTGAGCGAGCGCAAAG
>862FP012925 Stat2_1             :+U  EU:NC; range  -249 to    50.
GGTTCGGGTAAATCAGCTGCTAGAATTCCTGGCTAAGACTTTAGTTGGGCTCCGCCCGACTAGGGGGGCGGGAGCGGGCACTAACGAGCTTCTCCCTCTCCGCCAATCACTGAAGTCGGCGGTGTGGTTTCAAGCAGCTTGTCCAGCCCAGCGCTGAACGGGGTTGTGTTTCAGCCAATGAGAGTGACACGCGGGGAGGGCGTGGCTAAGCTTTCGGTCGCCCCACCGATCCCGGAACGCCGAGCGTCCACAGCCGGGTGATCCATTCCGCCAGCCGGGTGACCCATTCCGCTGTTCGCT
>863FP021204 3830403N18Rik_1     :+U  EU:NC; range  -249 to    50.
TGAAACAAAGTAAGAGAGTCTTTTGGGAATTCATTTTATTTTAACTTTCAAGTTAGTATTGCAAACTTGGAAAATGGAAAGCCTCTGGGTAGTAGTGGCAGCTAAAATACTACCTCCTTTTTACTGCTTCGATGACAGAAGACAGAGCCTCTCTCACCCTTAGTACGCATGTGCAAACACGGCCAATCAGCAAGGGGCTTGGCTGAGACTGTCCCCCCCCCCCCCCCCGCTGTCCCAATCCTGTTACCCAGTATGCTTTGTGGTGGCCACGAAGCCGAGTTTTTGAGGAAGCGAAGTTCT
>864FP008469 Zfp14_1             :+U  EU:NC; range  -249 to    50.
GTGATGATGGTGTTCTCAGCCCTGGTAGGGCAACGACACAACCCCCAGCCCAGTGAGCTAGGTTTGGGGTGGGGATTTGGGGGCAGAGGGCAGCGGAATCTCCTAGCCCTTCCAGCTGGTCCAAGATCACACCCAGAGGCCTCCACCCATCACAGCCCCGAGCACGCTTGCGCACTCCGCTGCGTTGGCCCAGTCTTTCCCACCATGGACTACATTTCCCACAGGCCTCTGCGCAGCATCCTTCCGGCTGCTTAGCGCCGGTCCGCTCTGAGAGGTGAGTTGGTCCCTTGCACTGAGGAA
>865FP008690 Rps11_1             :+U  EU:NC; range  -249 to    50.
CACGCCTTCTCCGCCCTAAGCCTCGCCGTACCACATGATGCACGTTTCCTCCACATCGTGCTCCTGAAATCTCGCGAGATGATAGGATCTTCCCGCCCCTTAGTCCTCCCCCGTCATGGCGGCGTACGGACAGTCCCAGGAACGCGGGCTCTCGCCGGAAGTACCTCCCACCTCCGTGAGGATAACCCCGCGTCACTTCCGCCCCGACCTCGCGTGGTGAATAAGGAAGCCGGGAGCGGCCCTGCCTCTCCCTTTCTCCGGCGGCCGGGAAGATGGCGGACATTCAGGTTCGAGCGTTTA
>866FP005297 Rsg1_1              :+U  EU:NC; range  -249 to    50.
AGAAAGGAAATAATATCCATTTTGTAGAAAAGGAAACTTAAGAGGCTCAGAAAACTGATGAAGCCTCCTTTCTGGGGGAGATGATCATGTTTGATAGGAAAATATGAGCTCACATTGGTAAAGTCGAATAAGAAAGATCCTGCTTAGGGAAGGAGCTGCAGACCTTGCAAAACCTACAAAGACCCGCCGGAATTCAGGAGCCCCGCCTCCGCCTGCGTCGCCATGGCAACATTTCTGCGCATGCGCTTCGTGGTCAGCGTCTTGACCTGACGGAAGCAGGCTCTGCTGGCAGGACAGAAA
>867FP003769 Trim45_1            :+U  EU:NC; range  -249 to    50.
CAACCACATTACGCCGCTCACTCCCAGACTCCTCCTCCCGGTTCTGCACGAGGCCCTCCCTTGCTCCCTCTCCTTTCGCCGCGCGAGTGGCCGGCGAGGATGTGGACCTTGCTGAACTTATTGGATGACAGTGATGTCACTCTGGAGGACGACATGGCTCCGAACTGCGAGGCCCGCCCCTTTCGGACGGTGATTGGATTCTTCGGAGAATCCTGGTCTGGGATTGGTGTGAGGCGGGGCGACGGCTCTAGGGCCTCCTAGGCAAACCAGAGAGGCGGCTGCCCCTGGCCCCTCACTCTG
>868FP009679 Lsp1_4              :+U  EU:NC; range  -249 to    50.
TTTCTTCTATCCCTAGCAACAGTGTGAAGAAGTCTCAACCAACCTTGCCCATTTCCACAATTGATGAACGCCTGCAGCAGTATACCCAGGCCACTGAGGTGAAGTATATTCAGATCTCTGACACCAAACCTTCTCTTTAATATGACATCACACATCCACCTAAGCAACTCTCTCCATCCCATCATATCCCCCCTCTCTATCCAACCAATGTCCTTCTATCCAACTCACACTGCCTCTTCCGTAAACCCTAGGTCTCTTACATCACAGCAGGCATGCCTCTGTCCTGTCATACACCCTATT
>869FP006251 Ankle2_1            :+U  EU:NC; range  -249 to    50.
CCGCCGTATTCATCCTCAGCCCCTATCAGTCAAGCACTATGGCCCCAGCTCTGCTGGCTTCGGGATGACACACAGTCTGGGTGACCCAGGAGCCCGCTCGCGCTCTCCAGCAGCGACAACTCGGGGCGGCGCACCTGAAGAGCGAGCCGCGCCAGGCAGCGCGCCGAGTCCGACTCAGGACCCCGACCAAGCTGCCCGCGCCACTGCCGGGCTGCGCTCGCGTTAATCAGGACCCCGGGCTGCCTCCGGAGCCGCCTGAGGCTGCGTTCCGGGCCGCGTTCTAGCCTGATCGTTGGGAAA
>870FP007302 Ccser1_1            :+U  EU:NC; range  -249 to    50.
AAGGGAAAGACAATATCTCTGTCACAGAGAGCCCAGGCGCAGCGCTGTCCCATTCTTCAGCGTCCCACCGCGCGTGCCCCTTACTGCCCTGGCGACTCGCAGGGCGCGGGGATCTGGCGCTCGGCGGGCTCCGCTCCCTCCCCCGATTCGGCCGCGGGTGTGCGCGTGTCGCCGCGCCAGGCTGCGTGCGCGGAAGCCAGCGACGCGGTTGGCCGACGCCGCCCTCGGGCTGCCCCCGCCCGGCCCGACACTGTCACCCGCTCCGAGGCCGCGGCGCCGCCTCCTGCCGCCGGGAGCGCG
>871FP015943 Gm10767_1           :+U  EU:NC; range  -249 to    50.
TCCTTTGAGCTGCTGGGTCGCCACGTCTCTTATCACAAACTAGCTATTTAGCTAACGCAAAAGGAGAACAAGTTCGTGAGAAAATACAACCGCTCCACGATACCCACAAAGGAGGAGTAATTACTCACCAGCAGATCGGCCCGCCATTTTGACCTGAGAGTGAAGCGCTGCCTTCTGGGTAAGTCCTAGAGGACACGCCGGGCTCCTACGCAGGCGTCCTGGATACTTTAGGAAGGGGAAGGGAGGGGCAGGCGCTGCTCTGACCGCCAGCAGAAGGCATTTACTCTTTCCTACCTGAAT
>872FP006875 Rxfp2_1             :+U  EU:NC; range  -249 to    50.
AAGGGGTACCTCAGGGAGCCCATGCTGAGGCACCCCTCCATGGGGGTTGGGGAGAGAGGGAGAGGGAGGGAGAGGGAGAGAGAGAAACGTAGAGATTTGGGCTTAGGGGAGAAAGGGGTCAGAGAGGAAAGGGAGGGGGGGAGGGGAACAGTCCCTTTTATATAGCAAGCCTGGCCTACTAGGCTGTTGCTAGGTAACTATTGGGCGGAGCGTAGAAGGAATGTCAACAAGCCTGACCTGTGCTTTAGCAGTTGCTGCCTGCTGTAATTGCACGAGTGGGAACAGGGAAGTTAGGTGAGG
>873FP008787 Csrp3_2             :+U  EU:NC; range  -249 to    50.
GCGCACATTTCCCTACCTGAACAGTTGGTTTCAACAGCACCTGCCTGGAAGGGTTACTGGTCAGGTGTTACTGCAGTGTCTGCTCCAAGGCCAGTGCTCTAGAACCTTTCACATCAGTGGCAATTTCTGAGATAGTACTAACTCTATCACAAAGTCCAGGCAGGGTTCCTATGAGAACTTTGTCTCAGCCCATGTTGACGTTCAACTCACCATGTGGAAGCTTCTGTTAGACTTGGCCAGCGAGCCAGCAGTGAGCTGAACAAGTTACTGAGCGGCTGGAGGTCTCTGCTCCAACTCTTG
>874FP001497 Ehmt1_1             :+U  EU:NC; range  -249 to    50.
GAGAGAGCGAAACCAAAGAAACGGGAAACAGAGCAGCTCCTTTTGGTGACCTCTCAGCTCCAGGAGCCCAGGTTGAATTTCAGCGCGCAGGCGCCACCTGGCCTCGCCTCCAGACGCAGGCGCCGCACGGGTGGGTCCCGGTGCGCAGCCGCGGGTGCTCACGCAGGCGCAGGAGTGGCCGGCCAGCCCCGCCCCGGACCTAGGCCGCGAGGCGCGGGCGGGGCGATGGCGCGCGGGAGGGGCGGGGCCACGCTGCGGGCCCGGGCCATGGCCGCCGCTGATGCTGAGGTGAGGTGCGGG
>875FP003577 Efna4_1             :+U  EU:NC; range  -249 to    50.
AACCAAAACCCTCAAGCATTAAGTCCTTAGTGGAATATCCACCATGCCACCCTCTTCCAGCACAGTGAGATAACAAAGGGACGCTTTGGCTAACCTGGAGCGCTCGGGGCACAGGAAGCACAAAGGGTTAACAAGAGTTGGCGCTGAGTAGAGAGGCGGAGACAAGTTTTCATTGGTGGAAAGTTACCCAGGGCTGTGGTCTAGGAGCCTCCACACCCCTCCTCCGTTCCGTACCCCCCACCCCCCTCCACTTTTGTACCTTTCTCGCCGGGACAGAGAAGTGGGCCGGGACCAGCCGGG
>876FP019720 Ttc39c_1            :+U  EU:NC; range  -249 to    50.
GAAGCGGAGGTAGCTCGGGACGCCTGGATCGAAGCGGGCGCAGACACCCGAAACGGCTGGGGTGGCCGCGAGCCGGCTGCTGAGTAATCCCGGGCGGCGGGTGGGGGCGGCCGGGCGCCCACGTTCCCCGCGCCGCAGCCCGGCGGCGGCTCCGCCTTCGCGTCCATCCCCGCCCCCTGCCGGCTGCTGTGCTCTGCTCCCCGCAGGTCGGAGCCGGGCTCCGGGAGCGCGGGCCGCTGCAGCCGCCTCCTCCGGCACCTCGCCTCGGCCCACTCGAGGCCTCGTGTGCCCATGGCCGGC
>877FP013088 Ikzf1_2             :+U  EU:NC; range  -249 to    50.
CGGGGGTGGCGGCGGCGCGCCGAGCGGGCCCGGCGCGGGCGAGCGGGCTGCAGCCGCCGGCGGCGCCAGCAGGTACGGCCGGTGCCCGCCGCCGCCCGGCTACCCTCGGCGGCCGGGCCCGAGCCCCGTGCGGCTGCAAACTTTGTGTGCGCGGCCCGGCGGGTCGCGGAGTTGCCGTCTGAAGGCGGGACCCGAGGGCGGGCGCGGGACGGGAGGGTGCCTCCCTCTGACCCGCTCAGTGTCCCCGTCAGGGTCCCGAAGCCGCGTGCCGTGCGCGCAGGCCGGGTGGGCTGTGGGACA
>878FP014658 Endov_2             :+U  EU:NC; range  -249 to    50.
CGGCCGCCAGAGGAAACCCTGTCGCTGTGGAAAGGGTAATGGGGTCGGGGTCGTGCATTAGCCAAGGGGGTGGCCTTCTCCAGTGACCTCCGACCTCACAGCCCCTGTGGCGGCTGGGAAACTGACCCTCGGTGCTGCGGCACAGGCCTGCTCCGGGCCGCCGGCTGCCGGAAGTTGCAGCCAGCCTTTGTGGGCGTGGTCCTCGTTTCCGGTACCGGGGATTCCCATCGCCGAGAGCTTTTCCTTCTCAGTGTGGCTTGATGGACAAAAAGGAGAGAGGGTGGGCTGGGAGGGGGGACG
>879FP014374 Nsf_1               :+U  EU:NC; range  -249 to    50.
TTAAGAGGTCTGGAAGCAGAAAGCTAAAAGTCCATTAAAAGGCCACGTGGCCAGCTTTGTGAAAACCGGGTAGCAGTGAGGCGGCCAGCTTGTCTTCAGCCAAAATGGCGGTGCTCGGACTGCGCGCTCGCACGGGATGGGGAAGGGCGTCGGGGACGCGGCCGGGCGCGGGCGCGGCCTCCCGGCGGCTGCGCGCCTGCGCGAGGGCCGGCTGCCGGCGAGCACGCGCGCGGCGGAGGCGGGCTCAGCAGAGTGCGGAGCTGCAACCTGGGAGCCGGACGTGTCCGCGAAGATGGCGGG
>880FP017184 Ropn1l_1            :+U  EU:NC; range  -249 to    50.
GCCGAGACCCTGGTCGAGACCTCTTGGGGTTCGGATTAGCGCAACCTCCGCGTTTTAGGAAAACAAGCTGTTTTATGGCGCTCTCCGCTCTGTGGTCACTCGTTGGTCACAGAGGCCAGCCGGACGTCCGCCCCTTGTTTGCTGAGGCTGTGCGCATGCGCAGCTCGGGTTGCCTGGAGACCGCACGCCACAATCGCGTGCTCTATCCGCTCTGGGCGGTTGGGCCTCAGTTTCCTGAGGGGGCGGAGCAGTCCCTCCCCGCCGCCCGCTGCGCTGACCCTGCCTCTCCTCCCCGCAGCA
>881FP006295 Myo18b_1            :+U  EU:NC; range  -249 to    50.
GAAGCTGTGTGACCCGCCCTAGGACAAGATGAAGGCTGAGAACATGCTTGTCCAGAGCTGTCCCCTCCCGCCACCATATATGTGCATGCTGTCCCCAGCTGGTTCAACGGCCACCACCCCGCCTGTGTCTCCTGGCCAGACCTGGGGCTCACGGGCTAATTTTGGAAATGACTGTGGCCCAGCTGCTGCTATCTCAGTAGCTGGGGGAGGAGGCACAGGGATGTGCTGGTCTGTGCAGAGGCAGTTCCTGACACTCTTCCCTCGCCCTGCCTGGCTCTCCACACTTGCTGGGGTCCCTTT
>882FP018877 Stub1_2             :+U  EU:NC; range  -249 to    50.
GCTTCTCCAAGTCCGGGGTTGGGGGTGTTAGCGGCCAACAGCTGATGCAGCAGCGGCTAGAAATGCCTCAACGACAGACCATGGGGTCAAAGGGTCTTGGTGCAGGCGCTCTCCAAGGAAACCAGCCGGCTCCGCCCTTGAAGAAGCTCCTCCCCATGACCGCGAGAAGGGCAAGAGTCCAGCCGTGCACCCGCAGCTACTTCTATAGCAACCGCAGAAGGTCCTTCGGTGTCAGCGTGTCACGTGCTTGTTTCTCAGCCATTAATGGCCGCAGGCAGCTCCTCCCGATTCCCGAGGAAG
>883FP010334 Man2b1_1            :+U  EU:NC; range  -249 to    50.
CTGGGAAAGCAGAATCCTTCGCTCACACTCATACAAAAGCATATCAAAAAAATCTTAGTGCTAAGGTCTCCTGCCAAAAGAGCTCTGGGTGGAATGGGGGTGGGGACAGATCCAGTACTTCCCTGTGCTCAGTCTACTGCCACAGGTCCTTGATGACCCAGGCCCTGCCCCCTTCCTCACCGATTGGCGGTTCGGGTTCTGGGGGCGGAGCATTCTCAGGGATTTAGCTAGGGTAGAGAAAGCCACGGAAGCGGCGTCGCCGGAACCATGGGCACCGGACCGCTCACCTCTGGTGTCCGT
>884FP007216 Mpp6_3              :+U  EU:NC; range  -249 to    50.
TTGTTAGTTAGAACTCATATCAAAACTTTTTCAAAGAAGGTTGACTGCAGGGCAAAAGAACATTAGGAATAGCAATGTTTAGTCAAGTTCTGTTTTGTTTGTTTGGCTTGCTTTAATGTAGGTTTAACTTTCTTTCCGAGAGCTGTATCTCACATGGGTCAGTGTAAATGATATGTTTGAACATAGAATGAACATGGACAACATGGAGGAAGGGTCATGGCTTGGTATACCAGTAGAAGCATTTTAGAGAAGAAAAAACATGAGGTTTTTGATTTATTTACTTATTTATTTTTCCCCAAG
>885FP021689 Shroom2_2           :+U  EU:NC; range  -249 to    50.
GAGACTCTAGTGCTCCTTCTCAGGGCATCTTATCCCCGAGGGGAACTGTTTTAAAAATCACTTGTGCTATTTGTGAGGAGGGTGTAGTTCCCAATGCCTCTTTTGTTCTACAGTCTTAAAGGGCAGGTTGTTTGTCAGTTCACAATGGCGTGGGTCTGATCTAGCAAGATCTGCAAACATTCTCATTGTTTATTGTTCTGTCTAAAGATGAAAAATCATGCAAATCAGGGTTCAGATTCTAGATGGAGCACTCTGCAAGCGTGCACACATGTGACAGGGGGCACATTTGTCCATGCTGCA
>886FP016165 Gtf2h2_1            :+U  EU:NC; range  -249 to    50.
CAAAACCCACGGACAAAAAAAAACCTCCCTAAACGCATGTATAACGTATCCAGAACTTGTAGTTTTAGCTGTTTGGTCTATAGAAATGCACCCCACAGCAGAAATATTGGTGAACTGGAAGGCAGTTACGCTCTTGGGCACCACTTGCTCCCTAGCTCCCTCTTCTGGCAGCAGCTGCCCTCTGCCGCCGGAACATTTTTTTTTTCCCGTGGCTCCAGCGCGCTGCGGAAGAATTTTGGCGGCGCACTCAGACTGCCGGTACTTCCGGTGAGGGTCGTCTCGTCGAGGCTGGTGGGTCTA
>887FP007654 Irak2_2             :+U  EU:NC; range  -249 to    50.
CCCTTGCTGGGTTTTTAATAGAGGGAAAAAAAAGTTGCCTGCCTGGTCTAAAGGTGACCACCCAGGGCCTGTGTGCAGGCACTCAAGTGCCTGTGTTAAGGCGTGCCCCCTCTTCTAACCAAGCCTTTAATCTTAGTTTCCATTTACCTGCTTATTATTTACTTGGCTCTGCAGCAGTCAACCTGAAAAATTGACTTCTGCCCACCATTCTTTCTTTCCTTTTTTTTTTTTTTTTTTTTTTTTTTTTTGATTCTGGGAATGGAACCTCGGGCATTGTGCATGTCAGCTAACTTCTACCAC
>888FP007957 Eps8_2              :+U  EU:NC; range  -249 to    50.
CTCCATCAATGCTTCCCATTGTTATTTGCTGCTCTGTTAGTCTCCCCACCTCGGGGAAGGGCTTTACCTCCTCAGCGGTGGTGACTTCCTTGTTTAAAAGAGGAGGAAGTCTTAGCTGAGGCCTGGGAGAGTCCAAAGGAGAGACTTTGATGAGTATAGCGGAACACCGAAACTGAAGCAGTCCCACCCTCTCGGTGTATGAACCAAAGGTCACTGGACACATCCGTGAGCAGGGAGCGATGCTCTCTCAGTCTTGCCTTGACAGTTGCTTGGACGAGTTTTACCTCAGCAGTGCAGGAA
>889FP006126 Ccng2_2             :+U  EU:NC; range  -249 to    50.
CCTCTAGGGCCTAGAGTCTAGTTAGAAGTCCCTGCTGTGCTGTCCAGGTGATGCGGACAGTAGGGGACATTACGCTTCTTGGACACTTTTCCTGTACGTCAAACGCTGTCGGCCACAGAGCTGATCAGAACTAGCCCTGGCCAGCGGAGGTGACCGAGATACTGCCCCCCCATGCCACGCCTCCATGTCTTTAGGGGAGGATTCCCCTGAGGCTGGCGGACGTGACCGATCCCCCCCTCACCCGGTTCTGGCTTGCGTGATCTGGGGCGCCCCTAGCTGGAGGGATCGCGGCCAGCTCCT
>890FP004524 Hsdl2_2             :+U  EU:NC; range  -249 to    50.
TCGGAGAGAGCGCCTTGGCTCGGGGACAGACAGGGGAAAACGACGCCCAGCACCCTCAAGTCAGTCCCCGGAGCGCCCCTCAATCCGCCATCTGGCTGGCTGGGAGCCGTCGATGCGCCGAACCTAGGCTGAGGAGGAAAAGCCTACGTAGTAATGATGCTCTAGACACGCCAGTGGCCCACAGGAGAAACTGATTGTCACCTACAGACTCGGGAAAGGGGCGGGGCGGAGGTGTACTCCAAAGCGCCTGCGCAGAGCGTTGGTTTCCTGGGTGTCGTTTGTAGAACTGCGGGAAGAACC
>891FP017572 Grap2_1             :+U  EU:NC; range  -249 to    50.
GCGGGTTTTGTTAAAACTGAAACGAATAGGAGCAGGCATGTTTCGGTGAACCTCCTGCGTTTTGGTTCAACTCTAGCAGCTAGAAAACAAAACCACATAATCTGAGGCTCACGCCCAGCTCTGCGCAGCAGGGTGTCTGCTAGTTCCTGTGTGGTTTGCCTGCAGACTGGCTGGGGGGGAGCTTGGAGGAGGGCAAGGGGCAGGGAGGAGGAAGCTGTATTGATGGATCTGGGGCTTGCGACCTGCTTCAGTGTGGTGCTCAGAAACCAGCACAAGGCAGACCTGTAGGCTGAGGCGGCG
>892FP019271 Rcan2_2             :+U  EU:NC; range  -249 to    50.
TGCAAAGGGTCCAGCTCGCCTGAGATCGCAAAGGAGGGGTGTGCAGCTGAGCGCCGGGTGGAAGCCCAGGAGGTGGAGGTGGGTGAGGGACCCAGAAGGGCGACTGGTCAGGAGGGAGGCGACCAAAGGAGGCCAGTCAGGGGCTTTGGCTTCCCTGGGGTCTGATTGGAGGTTGGCCCGATGAGTCGGAGCTGGGGGCGCGCCCATCTCCACTGGCTTGGTCGAGAGCCGCCGGCTCGGCCCCTCCCCGGAGCCGCTTTGTCCCGGGTGACGGCGGTGGAGGTTGCGGGAGCACCAGCA
>893FP014930 G2e3_1              :+U  EU:NC; range  -249 to    50.
CCTCCCAGCGTGTGGCCTGTTGGGGGGTGACTGGTGCGCTCCGCACGCCTCCGCGGACGTGCAGGACCGGGAGTTGTTTTCCTGGCCGGGTCCGCGCAGCCACCCCTGCGCGCACGCCCGAACTTCATTCCCACCCCCACCCCGAAAGCCAAGGCGCAGACGCAGCCTCCCTGCGTCCACTTCCCCGGGGAGGGGCCGAGCAGCCGTGGGTTCCGGGTCGCAAACGGAAGTGGACGACGAATTTGAATTGTGCGAGCCGTTGGATGGGGCTGAGCGGGTTGGGCGTACGGCAGCGCTGCG
>894FP001318 Lpgat1_1            :+U  EU:NC; range  -249 to    50.
CCCGCAGCCCGGGCTGGGTCCCGGCCTGCCCAAGGTAAACCTGGGGCGCGGCGGGCCGGGCCCGGGAGGCGCTGGGGGCGGGGAAGGGTGCCGTTGGTCGCGTGGCCTGTGGAGGAGGCGGCGGCGGCCCGAGGGCCGAGGGCGCGGTAGGCCCGGGGAGGAGGCGGAGGCGGGGGCGCGGGGCATCGCCCGCCTCCCCGGGACCCGCCCCGGTGACAGGTCCGGCCTCTGAGTCCCCACCGCGCCTCTGTCCGCAGGCAGCCGCGAGGGGACTAGGGCGCCCGCGCGCCCGCTCGCGCC
>895FP018952 Fkbp5_3             :+U  EU:NC; range  -249 to    50.
CTTTCCTCACCCCCACCCCGCTTGATCCGTCACAGACTTCGGGAGCACGGAGACTCCAGGGATTCCCGGAGCCCGCAAGCAAGCCCAGCTTTTTTGGAAAGCTTGGGAAGCCCCTGGCAGGATGCTAAGAGGAGGGAGCGCCTAGTGGGAGTGGTAGAGCCGGGGCAGGGCGGCGCAAGAGGACCCCAAAGGCTCTGCCTATTGTCCAGCCCCCAAACACTGTGTTACTGAGAGCCATCATTTATTTCTCTCAGCCCGATCTGCAAAGACAACATCAAGTGCTGGCTCCTCTCCAAAGAG
>896FP005044 Hpca_1              :+U  EU:NC; range  -249 to    50.
TCGACTTGTAGAGCTGGGGGGTCCCGATCTTTCTCCCAGGGTGGGGTGCTCCCTAGAGAGGGGGCCGGGGCAGCGAGGGCGTTCTGTTCTCTCTCCCGGGAGGGGGCGGGGGCGGAGCCTAGCTACCAGTGGGGGACCCCCCCAGGGGAGGGGCTCCGGGCCAACGCTGCGGGGCGTCTCCCTCGCAGTCCCGCCCGCCCCTCCGGCCGCCTCTGCCGCCGCGCGCCGCAGCAGCGCCGCCTTCTCTGCGCAGTCGGTGTCTCGGCGTTGCTGGGTGAGTGGGGGCCGCTCTGGCCGGGG
>897FP018389 Cd200r4_1           :+U  EU:NC; range  -249 to    50.
TCCTTAGTTTCTATTCATTAGCTTTCTTGCTTTTTAAAAACTTAAGGTAGAAACAATTTTCTGTCCTTGTTTTTGACACCTCATGTGGTCACACCCTTTGAGGGCTGGACAGCATTGCAGTATATGTGAATAGCACATGAAAGCCAAATATGTAGCTCTAGACCACAGGAGGAAATTGCAGTACTGAGTGAAGTCACAAGATCTGACTGCAAAGAGCACACATAGCCAGAAAGATCTGCTCTGCTCGTCATTGGTTTGGAGCAAGAGTCTGATGACGGGTAAGTAGACTGGCATTTACGG
>898FP003276 Larp2_1             :+U  EU:NC; range  -249 to    50.
TTTTGGTCAAACCTAGACTCACCAATATGGCTGATACTGCGAAGCTGCTAGACAGGATCTTCTGTGTCCACCTCTGAAGCTGGAAGGGCAGGCAGCTTCCATGTCCACCAGCATTCACACGAGCTCTCGTGATGAGAGTCCAGCCCTCTTGTTTTGGGTGAAGTACTGATACGTCATTTTGAAGGCTTTTTCCTCTCCTCAAACAGCAGTTCAAATGCTTCACCTTCAGAAGGTGTGCCACTCACAGGAAGCTACAGCTACCCGCCTCAGTCATTCACAAAGGTCCAGCATCCTTCTTAT
>899FP014454 Gna13_1             :+U  EU:NC; range  -249 to    50.
GCGCGCGCCCAGCCTGGCCCACGTGACCCGGGCTCCGCCGCTCTCCGAGCGCGCTCCCGGCTGCACAGGAGCGCGTGACTCCCGCCGCTGCCGCTCCCTCCTCCGCTCGGCGTGCCTGCGTGCGCGTACCCGAAAGGCAGCGGGCACGCGCACGCCCAGAGGGCCGCCGCCCCTCCCCGGGCCCGCCCTCCCTCCCTCCCTCCCTCCCTCCCACCCTCCCCCGGCCGGCGCGGCCCGCCCTGGCGAGTCAGTCCTCGGGTTCCCTCCCTCCCCGGGCGCGCTCGGGCCGCCGCTGCGCTC
>900FP019002 Wdr4_1              :+U  EU:NC; range  -249 to    50.
CCACACAGCAGTTTTTTGTTGTTATTTTTTTTAAACCGGCACACAATGAGTACCAGACCCCGTCCAAGAGAAGCCACCTAACCTGACAGGCAGAAAAGTCAATCACCAAAGGCAGGTGGAGGGATCTACAGCATCAGCACCTCCGGGCACCGAAATCAAATGAGACTACGCCCTGCGCGCATGCTCCTGGACGGCACGCCGTTCGCGCGGCGCCGAGTGACATCACTGACAAGCGCCAACAGGAAGGGCGCAGCGCGTCGCACGTGTCCGGAGGCGGCGGGCGGGCCCATGGCGAGCTCT
>901FP011031 Ubash3b_1           :+U  EU:NC; range  -249 to    50.
CTTTTCCTTTTTGATCCATTCAAAAATTACTCATTGCAAATTCCCGGACAGCTCGGGGAGGAGAAGCTGGTGGGGCGGAGGACAGAGAAGGCTGCAGCGGCGCAACGCTGGGACTCCGGGACCCCGCGGGCTGAGGTCGGACCCGCAGCAGCCACCGGCCCGCGCCGAGCTCCAGTGGCCTCTCCAGGAAGCGTCAGTCTCCGCCCGGAGATCTGGGAGCACCGCCCCCACCGTCCTCCCCGGACCCCCAGTCCCCGGCGCGCGGGCGATGGGCGGCCACTGAGCGGGCACTCGGCACCG
>902FP019929 Diaph1_1            :+U  EU:NC; range  -249 to    50.
TGTGGCCTGGCAGAGCAGCGCCGCCCACTCTCTATCTCACCCCCCACACGTGGGTCCGAATGGTTAGGCCCGCCGGGCAGGTAGCGCGCTTCCGCGGCGTCCCGCCACCCCCCTCCCTTCCCCCATTGGTAGGGGCTGCGGGTCCGGGCGGAAGTGGGGCAGGCGGGCGGGAGCGAGGCGTCACCGTTGTATATTCATGAGGCGCGCGCAGCCCAGCATGTTAATGAGGCGGGGCGCGGCGGCCGGCTAAGAAGGCTGCTGGGCGGCGGCGGTGGTTGCTGGCTCGGGGCAGCCGGGCGC
>903FP012618 D10Wsu102e_1        :+U  EU:NC; range  -249 to    50.
AGACTTGGGCTGGGGTAGACTAGGCGCCTGACACGTGCATCCGCAGCGCTCCGCCCACGCAGTGTGGTGCCTTGTTCCCATCCTCCACCCCGCCTCGGCCCCACCCCCGCTTCCGGTTCCCGTGGGTCTGAACTTCATCTCTAGGCGCGAGCTCTGGCCACGCACCCGTAAGTCACCGCCCACCTCCTAGTTTCGGCCAATTGCTGCCTTGACCCCGCCCCTTCCCCGTGCCTTCCTATATCCGGGCTTCTTTCAGTGGCGCTGGGTTGGAAGCATGGAGTTCCAGGGCGAGCGCGGGAC
>904FP004381 Sit1_1              :+U  EU:NC; range  -249 to    50.
CCGTGGCTAAGGGCTCCTGTCCTTTCATTCCTGTCTCGTGCCACCTGTGCTCTTCAGAGTCTCCGTGGACTCAGCTGCATGCGGTCTACTCCCTGCTCAAGGGGACTCAGAGACACGGGGATTTCAGAGAGCTGATGATTTCAGAGAGTTCTGGGTGATGCAGGTGCAGGCACAGGGCGGGGTCTTTGTTCTTTTGCTCATCCCTCCTCTCTGCCTTCCTCTCCGGAAACCAGCAACTTTGACACTGTCAGTGTTGGCGATGCTGAGCTGTGGAGGCCAGGTTTAAGGAGACATTCGGGT
>905FP008098 Hspbp1_1            :+U  EU:NC; range  -249 to    50.
GAGGGGAGGAGTTCGCCATGAAAGTCCCTTGTTTGCTAAGATAAACAGAGGAGCTAGGGGGCGGGGCTTATAACAAAAGCGCGAAATGTAGGGGCGTGACAAAGAGAAAGTGGTGGGGGCCTAGTCGACAGAGGCGGAGCTAAGTGCCGCATCCGCTAAGAGGTGCTGCTTAGAACTGGGCAAACAGCTTGGGGTGAGGCACTTCCGTGTGAGAACTGCGTATTTCCGGTAAAGATGGCGGCGCCCAGTAGAGTCAGGTGCAGCCTAGTCTATCTTTAGGCGTGGTGGCAGCTCTAGACC
>906FP015228 Tmem63c_1           :+U  EU:NC; range  -249 to    50.
CAAGGCAGCTGCCAAGGCCCAGAGAACCTCAGTTGTTGCAAACCGCAGCCAGGGAGCGGCAGCCTTGTGCATTCGCGATGGTCATGGTTTCTGATAACTACAGGATTTCCAGGGCAGAGCCTTGGTCCCTGCTTATCTAGCCCGGGTTCCCCCACAGGTCAGAGCAGCGTTGGGCGGGGCCAAGGTTGACTCCTACTGGGAGGAGCCGGGATGCCGCTCCCGCGGTGATGCAGAGGGGAATTTGCTGACAGTCCCTTGCCAGGTGGAGCTGGCTTTACCAGGCCGCTAAAAAGAAGGAGG
>907FP015146 Synj2bp_1           :+U  EU:NC; range  -249 to    50.
TTTTATTTAAAATGTCAAACGTATCAATGTAATTCTATCTCATACCATTATTACCCTCTCTCCTTCCCCATGCTCTTCCAGTGTAAGCGAGCATTATACCTCTCTTTGCTCATGGCTCCTCAGGATCGGCCTTGAGAACAGTGCGAGGTACCGGAAAACGCTGGTGGGCTCAGAGAACCACCACTCCCAGCATCCTCCACGTTCCCAGTGCCCGCGGTTTCCTTTTCCGGTCTGACCGCTGAGGAAACTGTAAAAGCTATGCTGGGGAGGCAGCGCGGAGCTTGATTCACCTTCACCTGC
>908FP012207 Rtn4ip1_1           :+U  EU:NC; range  -249 to    50.
AGTCCTCCAGTGTCTCAGCCCTCCCTGGTCCCCTCCTGGCCATGTCCACTCACTTCTCGGAGAGTCCGGCCCAGCATAGCCCTCGGAGTCAGCCGGTAGCACCGGGTCCCGGAACAGAGGAAGGAGTCAATCTCTGCCACCGGCGTTACATGGGCGCAGACATCTTGGCTCCTCTTTAACAACGAGCGCCTGGATTGGTCGAGTTCCGGGCGGCGGAAATGATCTCTGCACACGATTGGCTCGCGCGCCGGCGACCGGAGGCGCGCGGACAGGCAAGGAGACCGCGGCCGGGGTCGTGTC
>909FP018571 Chaf1b_1            :+U  EU:NC; range  -249 to    50.
GGATTCCCAGTCCCGCCCAACAGGAGCCACGAGCCGCGACAGCCCCGCCCACGAGAAAGAAAAGAGCCCAGAGCTCCGCCCACCGGAAGCCAAGGTGCCGGGAGATTGCTGGCCACTGGGAGGAGGGATGCCCTGGACCCTCCCATTCAGAGACTTTGTCTTGTGACAGCCCCGCCCACGCGGAGGCGGGACGCCCCGGAACTCCGCCCCGAGGAGGCGTGACCGGAGGCGTGGCCTGCGGCGCGCGGGAAGCTGCGGGCTGTGGCGGCCCCGGGTGGACCGAGTTACTGCAGGTAGGTT
>910FP002273 Aqr_1               :+U  EU:NC; range  -249 to    50.
TTCTTTAGCGTTCAAATAAAGTCGACATCCTATTCTTTCAACTCCCACCTTTATTAATCACATTCAACACATCTTTCAGCCCCCTCTCTCCCTATGACCCAATCCTACACGCTGTATGTTATCTTTCTTCCTTCCACTAGGGGGCAATAAAGAGACAGGTAAAGGCAGCCTACTTTCTAGCTCAAGCTTAACTCTTGCCTTGACTTCCGGGCCCACTAGTTCTGCTTCCGGGGAACGCCGGGACTTCTCAGGTTCCGGGAGGAACCGTGGGAGCCCAGCGTGTCTGTGCCGGGCGCTCTG
>911FP006912 Sdhaf3_1            :+U  EU:NC; range  -249 to    50.
CAAGTCGCTCACACAAGACTTTTTGTCTTACACAGCAGCACCTCTCTAGGAAACTCAAGAAATTACAACTACTCCTCAACAGCCGCGCCTTTGGCAGAGCGTTTCTGTCCGCCCGCCCCAAATCCGGGTTTCCGGAAGGACAAGATTCTATGACGGACCAAACCGGATGAAGGTCGCGCGCTCTCTTCCGCCCGCTTTGGGGTTCACCCATAGGCGACTTCCTAGCGGGGGCGGAGCTACGCCCACCTTCTGCGCAGGCGCGGCGCGATGCCGGGGAAGCATGTCTCGAGAGTCCGGGCT
>912FP000329 Mpp4_2              :+U  EU:NC; range  -249 to    50.
GTTAGAACATCTACTTTTCAACCTGTGTGGCACTGACTATGGGAGGCCAGCTGGATTTACATAGCGGGCAGCTGTGAGCCACATAAGTGGGTACTAGGAACAGGATGTGGGTCCTCTGCAAGGGCAGCAGGTACTCATAACCCTGAGCCACCTCCCCAGCCCCAGACGATGAAAATTTTAAGTATTTTATTTCACTTTGGTTTTTTGGAAACAGGGTCTCCCCCTGCAGGCCAGAGTGGTCTGTAACTCACTTTGTAGCTAAGCTAGCCTCAAACTTGTTGATCCCCACATGTTCAGTCT
>913FP003114 Zfhx4_2             :+U  EU:NC; range  -249 to    50.
GACACCCTCTTTGTAGGTACCAAAGGTTCAGATCACAAACATGGACACCCCCCCCCCAAACACACACACACACACACACACACACACACACACACACTCACAGTCAACACTCACAGAACACACATTCGCCCCACTCCCCCCACCTCTAGCCCCAACCTTGCCTTCACTTTCCCCCTCCCCCAAAAAGCACACACAGAACAACATCCCCCACCAGCACCAAACAAAAACCCAAAGACAAGTTCAGTGGACGAAGATGGTGTATTGACACTGACTCAGACAGAGGCAGGTTCACCAAGAAAT
>914FP012302 Vps26a_1            :+U  EU:NC; range  -249 to    50.
CACGGCTCGTCACGTGACAACTAGCTCTAGGGTTGCTGGACTGAGAAGACAGATCTTTGACTCCTCCCACCAGACGTCACCCACCCAGACCACGCCCTCAACCGAAAGGCGGGGCGGAGGAGCCCCGCCTCGAAACGGCCTTCCTGAAGGGCGGGGCCTCTAGCAGGGCGGGGCCTCTAGCGGGGCGGGGTGGGGGGGGGAGGGAGAAGAGGAAAAGGAGTGGTCACGTGCGGCTGATGGCCTACGGTCACGTGACGGGCGGCGGGGCGCAGGCACCCAGGCTGGGAGTTCTTCTGAGGG
>915FP018123 Ranbp1_1            :+U  EU:NC; range  -249 to    50.
AGCCTGCAGGCGGAAGTGCGCGCGTGGGTCGCCGGGAGAGCGCGCTCCCCGGGCTGAGGCGCGGCCGGGCATGCGCCGCGGGCGTTTTGGCGGGAAGCGCGGGGCGGGCCGGACAATGAATGTCCGCTGTCGGAGCCAATAAAGCTACACTGGTTTTGAATCACTGCGCGTTTCCCGCCGCTGGGGTCAGGGGTCAGGGTTCGGGTCGGGGGGCGGAGGGAAGAGCGGACGGGCGGGAGCGCCGGCGCCAGACGCGGAGGAAAGGAGCTGCGACTAGCCGCCCAGAGGCCGCCGAGCCAG
>916FP012753 Mettl25_1           :+U  EU:NC; range  -249 to    50.
CCATTCTGGTTTCCGAATCTGACCTGAGAGATCCCTTCCCCACGCGCCGCAAACCCTCCGGTCCGCCACTTGGAAGACGGCCGCGAAGGCGCCATCTTTTTCCACGGTGGGAGTTCCTGGAACGCCAGTGGACGCCGACCTAACACGTCACGAGGCGGAAGCAATCAATCGCCCAACCCGGCGCGTGCTCGGAGCTCGACTGCCTCAGCCTGAGCCGCTTCCGGCGGGGAAGAGAGGGGTCGCGCGGCCATGTTGGCGCCACCTGCAGCCCCGGAGGATGAGCGTCATGGCGGCGGCCTG
>917FP005173 Pafah2_1            :+U  EU:NC; range  -249 to    50.
GGGGGCGTAATCTTACTGCATCCCTGGTCTTGGCTGCTTTCACACCGCCCCAAGATGTAGCTAGGAAACCTGGGAATTGTAGTGCTATGGATGACAAGGAGCCATGCTGCATCCTGGGACTTGTAGTGATAACACTTAGAAGCAGGAGATGAGTTTAAGTTCGCACGTTAAGTGAAAGAACTACTACTCCCAGAAGGCCACGGGCTCCTGGGCGGTGTCGGGTTTTAGTCGAGTAACCCTTCTGAGGTTACTTTTCAATGATCAGCGTGACTGGGTAAGTTTGATTGACCGAAGCTCCAA
>918FP017641 1700001L05Rik_1     :+U  EU:NC; range  -249 to    50.
TTCTGTAGAGGCGCAGGCGCACCTGAGCACTTGGCGTCTGCGCACGTGAGGGCAGTGAGGGCAGTAAGGGCGGGAACAGAACGAGCGGCACGTGGGCGACGAGCAGGAGGCGGGGCTTGAGGGGGCAGGGCCAGAGCGGCCTGCGCGAGAGGCAGAAGAAGAGTGGCTGGGGCGCTGGGTGTGGGCGGGGCTGGGGGGCGGGGCGTTGGGGGCGGAGCTTACTTCCACGCGCTGTGAGCGCGCGCCCACGGCAGTTGGTCTCTGAGGCGGCGGCGGTAACAGTTAATCTCAGGAGGTCCT
>919FP011705 Nprl2_1             :+U  EU:NC; range  -249 to    50.
ACGCTGTACCTCCACCGTAGAATTTTGCCCTCCTCACCTGCTTCTCAGGTTCTACGCAGTGACTTCCTCCAAAATAAACTGGACCCTCGGCCCCGCCAGCCGCGCCACCGCTCCGTTACGGAGTAGCTTCACTTCCGGGTGCGATGTCTACCCACCCGAGACTTCCTGGGACAAGCCCCCTCCCATCCCATCCAGCGGCAACCACGCCCCCTGAGTCGCCCTGCGCAGGCGCTGTTGAGTTGACGGCTCGTTGGGTTTGCGCTCACAAACCTGTGTGACCTACCCGGGCCTCTTTCTCTT
>920FP013972 Aatf_1              :+U  EU:NC; range  -249 to    50.
GCTCAGAGCACAATCAACCTTTCTCGCTCCAAGCGGTCACGTGCTCCGGCGCGCTCCCGCGCCGCGCGTCCGAGGGGCCTCCGGCGCACGCGCGTTCGGGCGGCTCGCAACCCTGCCACGGTTTCGGGCGCCTGCGTCTCAGCTTAGCAGCCCAGTGGTGACGCGACGCCCCGCCCCTCCGGCGCGCGCGCGCCTCCCGGAAGTTGCCTACTGGGATTCTAAACGCCGCCTCCGCGAGGTCTCCGCCTTGAGTTGCCAAGTAGAGTCTGGGCCGTAGCGCCACTGCTGCGAGTGTCGGGC
>921FP003929 Slc35a3_1           :+U  EU:NC; range  -249 to    50.
ACTTTCTGCCGCAGGACTGTGGGGAGAGAGACACCTTCCTATCAAACTCTCCGGCGACCGTGAGACTGTCACGGGAGCTGCGCGAGGAGCAGCCGCGGTTGGGGTCGCCTCAGGGACGCGTCCCGCAAGCGCGAAGCTGGGGCCCCCGGAGCCGAACAGGGAACGGCGTTTGCCGGGGCCGAGGCGGAAGCCGGATCCTTTGGCGGACCGGACCGCGGGAACCCGGAAACGCCTGGGCCTCACCGAAGCGGTCCGGGCCACAGAGCCGGCGGGAGCCGGCGGTGCTGCGGGTCAGCGGAC
>922FP016262 1700003P14Rik_1     :+U  EU:NC; range  -249 to    50.
CTGACATTCTGGAATAAGCAAATTAGCTCAAGGACAGGCATTGCAGCATTAGAAAGATCAAGCTTGAGCTAGGATAAGAAAGTCTATAGGGAGGCTTGGTGAGGAATAGGTTGTTATGAATGGATAAGATGCTATTATGTTTTAATTCTCTAGAATTAAGAATGCATTCTTATTATGGCACTATAGTGAGTGAACTGATGTCATAATGAAGCTGGACAATATTTTTGACAATTCTATGCACAGTAAAGTAGTTATGAGATGAAGAACCAGGCCAAGCTCTTCTAGGAAGAAAAACGAATA
>923FP001924 Scn9a_2             :+U  EU:NC; range  -249 to    50.
CAGATAAGTAATTATTGTGTGAACAAATAATACATTCATTTTAAAGTTAAATATTGACCACAATAATTTGACTTGTTACATAATTAATTATAATTCAGGTTAGAGTTAATAATTTTTATTCCAGTGAACGATAGCACTGTGTAGCTATTGTTTCTGAGCCAAACTCTAAATTTAATTAATAGAAAATCAGTATCTCTAAAAAGGGATTTCAATAAAACGAGACACTGTATAAACACTCCCTACATTTTACTCGCTAATAATGTAACGGGACAAATCTCTATTAATGCTATTTTATTGAAA
>924FP012178 Fig4_1              :+U  EU:NC; range  -249 to    50.
TAAAGAGTATATAGGAAGAAACAGACCAATTACAACACGGAGAAACCGCTCCAAAAGGAGAACCCAATCATCTGATTTCTTTTCTTTAAAGGTCAACATAAGTCAGGTTCTTTTTCTTTCTTTCTTTTTTTTTTTTTTGCCTGCCCTTAAGAAAGATGGCACCCTTAGCGTCCGCCCTCAGCAACCCCGTGATCCTGTAGCCCCGCCCCTCCGGTTTGGGCTGGGCTGGTTGGGAGGCGGGGCTGAGGGAATCCGGAAGCAGCCGGCGAGCCCGCTGCTGAACGTTTGGTGTTCTGACAC
>925FP018773 Flywch2_1           :+U  EU:NC; range  -249 to    50.
GGAAAGACGTCAGTAGACCATACCGGGGATCCTAAACCCAGGTAGCCCAATTCCTACTGGCTCCGCCCCCTTCCCGGGTAATGGACCCGCCCCTCACGCCTATTCATCGAGCGTTCAACTTGTCGCTGCGAAGGTAATATCCGGATAGACGGAATTCGACAAAGGAATGGGGGCCCCCTCATCCTGCGCATGCTCGCCCCGTGACCCTAGCTTGAGGTGACGGCGGGAGCCAAGGCGGGGGCCCAAAGCACTGAGGCTGAGGGACCCGCCACGGCTCCGTCGTCCGAGAGGCAGGGCCTG
>926FP004669 E130114P18Rik_2     :+U  EU:NC; range  -249 to    50.
AGCAGGGAAGGGGGAGGGTGTAGGGAACTTTTGGGATTGCATTTAAAATGTAAATAAAGAAAATATCTAATAAAAAAAAGAAATATTACAGAGGTATTGGTTGAGAAAAGGCACACTATCCCCATTCTAATTGTACAGATTCACATACATTATATGTTACTAATCTTACAATGTTTATATTTATGTTATATATTTATATTATTTATAAATATATATAAACTTATACATAAAAAAAGAAAAACAAAAAGAAAGACACCTTGGTACTCTGCAAGTCATTTGGGGCAAAGAGGACACATACAA
>927FP018744 Zfp760_1            :+U  EU:NC; range  -249 to    50.
GGAGCTGTGTGGAAGGCAGCCTGAGACGGAGTGGGAGGGACCGGTCTCCACGGGGCGGGAAAACTGGTCTAGAAAAATAGAGCGAAGAGAAAACTAAAGCCCGCATGGAAGGCCTGGAAAACTCAATTGGACAAGGGATTTGAACCAGTGGGCTGGGTCAGAGAACCTACGTAACCGGAACCTATCTATAATAGGCGGACCCAAAGGCGGCTCCAGTGGCCGCAGGAGGGAGGGGCCGGAAAACCCTCCATTCTCTGAGAGGAAATCTTTGTTTAAGGGCTGGACGGCCGACACTGGCCA
>928FP010313 AK007237_1          :+U  EU:NC; range  -249 to    50.
TGAGCCCGCCCCTCGGTCCTTTTGACTGGTTTAGACCTACAGCTGTCCCTTTCCATTGCTTCCCAGTTGGCTCAGCAAGTTAGGCTGTGGCTCGGAACGCTGGGATCCCAGATGGCTGATTTCTATTGGTCGCACTATGGGCCAATGAGGGTCGACCACGCGTTGTGGGGGACGCCCCCTGGTGGGGTGGGGGCCGCTAGCCCACTCAGGCACGGTCACGTGACTGAACCTCAGCCCAACCCCGCCCTTGCTGCTGAGAGTCTCTGGCTCGCTAGGAGTCGTTTAAAGAATCCGCGCGAG
>929FP004864 Urod_1              :+U  EU:NC; range  -249 to    50.
TACCACAGATGAGAAAAGTTTTAACATGTATTGGGAAGTCATTTCTTTGGGGCATTTGCTACTGCGTCGCAACAGTGGACTTTACGGTAAAAAATTGTTTGGGTCCTACGGGCAGCAGGGAGGGCAGCCCCACAGCTGTCACTGGATCGGTCACGTGGTTCTCAATATGGCGCCGCCCAGGGTTCTCTTCAGGAAGGGGCGGGGACTGGGGTGTCGGGGCGGAGCCTCAGATTAAAGCGGAGACCGCTCAGTTACTGTTTACCATGGAGGCGAACGGGTTCGGGTGAGTTTTCTGCTGCA
>930FP010754 Kcnk1_2             :+U  EU:NC; range  -249 to    50.
CTCTCTCTCTCTCTCTCTCTCTCAGCTCAGGCCTGCTGACTGCACTGGGGAAGGGAAGAGGGAGCCAGGCAGCCTCCGGGTGGCCTGGCCAGGGTCTGGCGCCACCAAACCTGCACTTTCCGGTTTCGGAAGCCAGGTAGGGGGCGCGGGCAGCCAGCAGCTCCCGCCAAGTGGGTGAGAGCGCTCCGCCCGACCAACTCCCGCTACCTGAGCCGGCCACCACGTCACCGCCACATCATCTGGCCTCTTGTATTTGCACGAAACCAGGAAAGGGAGCGGCGGCGGGAGGCGCGGAGCGCG
>931FP017477 Rbfox2_1            :+U  EU:NC; range  -249 to    50.
TGCCTACCCCTCCTCAGTCTCCCCCTCCTGCCCTATGTGTGTGCGCGCGCACATGCACACACACACTCACTCACTCACTCACTCACACACACACGCGTGCGCACAGTAAAGCACAGGCCAAACTGCCATTCTCCAGCAGGCCTGCTTCTGGAGTTGGGAGCTGTCAGCCTGCTGGGAGGGGTGGGAGGAGGAGGAAGAGGTGGGGCTCTACTCTGATTAATTACCTTCGGCATTCAGGGGTGGGGCTTCCTTCAGCCATCTGCCTGAGATATGGGAGGGAGCTGGAGAAAGAAGGAGGGG
>932FP007288 Abcg2_3             :+U  EU:NC; range  -249 to    50.
AAAAAGAGAAGGAGAGGAGGAAGAGGCCAGCCGGGAACATGTGGGGACAAGAAAGAGAGAGTGAAGAAGGGGAGAGAGTGTGGGGTAGCAGTCTTCTTATAAGCTGAGGCACCTGGCTTGTACCTGGAAGCAGGTGATGATGTAAGCTGTTGCTAGGTCACTGTTGCTAGGCTCCCAGGAGGAGCCTAGTGGAATTGTCTGTAAGCCAATAATGGTCACTCATACCAGCTCCAGAATAAACTATCTCATATTCCCTTTAAGATTAGAGCTGTGGTTTTTGCATTGACAATTAGGGATCCC
>933FP012735 Atp2b1_1            :+U  EU:NC; range  -249 to    50.
GGACCGGTGTCCCCGGACCCCGCCCCGGGTTGCACCCCGCCCGTTGCTGCTGCTGTTGCTGCTGCTGCGGACGCCGGCGCGGGGCCGGTTGAGCTGCTGTGCCGAGCGCGGCGCGCCCTGAGCGCGGCTTTGCGGAGCGGAGGAGGCGGGTCCTGCGGGGACGCGAGCGGCCACTCGGCGGCCGCCGGGCTCTGGGCGGGGGCCGGCCGGGCGCCGCCTCCTCCTCCTCCGCCGCCGCCTCCTCGCGGTGCAGCGTGAGTAGGGAGCCCCGGCTGGTGGACGCCGAGTCTCTGGGCTCCG
>934FP004270 Casp8ap2_2          :+U  EU:NC; range  -249 to    50.
CTGCCTGTCTGTGTATGAGCGTCTTCATATGTCTGTGCTCCATGGGCATGCTTGGTGCCCTTGAGGCCAGAGGAGGGGGTTAGGTCCCATGGACCTGGACTTATGGATGGTTATGAGCCTTACATGGGTCCTGGTAACTGAACCTTAGCCCTCTATAAGAACTTAACTGCTGAACTCTCTAATCTCTCACAAATGTTTATCACACTAACTACTAATTTTAAAGGGAAAAATGGCATTATTCTCACTGGGTATAGCTAGCTGCTTTTTTTTTTTTTTTTGGTGCATTACTCTCAAGACTCT
>935FP015666 Ripk1_2             :+U  EU:NC; range  -249 to    50.
GCGCCGCTCCTGACGTCCACCGCCCGTCCTTCCTCACCTAGGCCGGGGTACTTGGCCGCGGGAAGGCCTCTGAGGTAAGTCAGCGCGGGGGTCGAGGCCAGGGGCGCCGCCGCTAGTTTCCTCAGAAGCTGGTTTCCCGGAAGGGGCGGAGGCCGCGCGATTTCTGCGCGTGGACCGGAGGGCGGGGCTCGTTGTTTCCGGAAGCCGGGTGGCGGGCGGGACTTCAAACGTTCCCGGAAATCGAAAAGCGCGGAACTTGCTGTCATCTAGCGGGAGGTTGGACTCTTCTTGAGGTCGTTT
>936FP020228 Zfp236_1            :+U  EU:NC; range  -249 to    50.
GTCGGGCCGCGCATGCGCACAGCGGCGCCCCCGCCCCCACCGCCCGCTCCCAACGCCCCCGCCGCGGCCCGCGGGCCATGGAACCCGCCGAGGCCCGCGCGGTCCGAGCGCTGCTGCCCGCGCGTCCGGGCGCCGTCGCCCCGTGAGCCCGGCGGGCTGGGTCCGGCCGCCGCCGCCGCAGCCCGCCCGCCAGCCCGCCCGCCGGTGCCGCGCGTGCGCGCCCGCCGAGGGAGAGCGCGAGTGAGGGGTGGGCCGCCGCGACGATGCCGCGGGGCCGCCCCCCGAAGCCCCGGGACGGCG
>937FP005172 Extl1_1             :+U  EU:NC; range  -249 to    50.
GAAGACAGATTGATCAGGGACTCAAAGTCCTTGGTTGCAAGGTGGGTTTGAAACCAACCGGGGCTACAGGAACATCCCCACCCCCCTCGTCTCAAAAAAAAAAAAAAAGGAAAAAGAAACGAAACGGTACCCCAGCGAAAGAGGTTGCAAGGGGTTAAGTGGAAACCCTGCCTCCTAGCCAGGAGCCAATCAGAGCTGGCGGGGGTGTGGCCAGGCTGCTGCTGCTGCGAAAGAGAGCTGGACCGACTTGATACCTTCTGGAGTGGGACCTGGAGCTGCCGGCTGGACCTGTGGGGCAGG
>938FP016819 Ctsb_2              :+U  EU:NC; range  -249 to    50.
TCAGTTTCCCTCGCCTGTGAAATAGAAAGAATTCTTCTACAAGACTGGAGGGCTCTTTCCAGAACCAGTGTTTTATAAAAGCTGAGTGCTGGGAAGGACCTATGGTCTGTGATCTCAACTGTTAACCTGTTTTAATTGGGTTAGTACCTGGCCAAGATACTGCTCTTCTTTCTCTAGCTGGCAGGGTGGAAGAGAATAAGGTTGATAAATGCTAAGTTAGTATCCACAGAGCACCACAGAACTCTTAGATACTCTGCTCTCAGATCAGAGGTGGCTGCCCTCTAACCTCCTGACTCTCTG
>939FP012473 Prss57_1            :+U  EU:NC; range  -249 to    50.
CTGAGAAGGTCTGAATGCGTTCAGTGGCCAGATAATCTAGTAGGAAGGTACAAGGGGAGTTTGAGCTCACAAACCAATCTTGTTTCTAAACTTCTGGGTTTTCATGAGCAGCACAGTTGGAGACAAGAAACAGTAACGTGGCCTCCCCTGATTTCCAGAAGTGCCTGCTCCACCTTCTGACCACAGACCACAGACCCGGAACAACTTTCTGGACTGAACCGTTGGGTGCCTCCTGCACCTGCAGACCTCACCAGAAAGATGCCATCCTCTACAGCTATGGTGCCTGGGACAAGAGGAGGC
>940FP004815 Tal1_1              :+U  EU:NC; range  -249 to    50.
TTGGACTAAGTAGTTATTCCTGATTGGTCAGGTGTAAGGTTCTTCTTCTTTTTCTTTTTTTAATTCGGGATGTGTTTGGGGGAGGGTGGGCTCCAAACACCTGCAAGTTGGAGGCGGAAAGCCATTTGCTATTCTTTGGGATGGCGGGGCACACGAGGTAATTCCCAGTCATTGACCCCCCATTTTCTCTCTCGCCCTCCCTCTTTCTCTCCACCCCCATCTTTCCTGGAAACTCGCTTTGGGCGCGGCAGACCGCGCAGGACCTCACGGCAAGCTAAGTAACTGCTGGTCTCTCAGCGA
>941FP021214 Fhl1_3              :+U  EU:NC; range  -249 to    50.
TGTGCTGCCGCTGTCGCCGCTGCGCTTTGGTCTCGGAGCTGGCAGCGGCCGCCGGTGCCGCCTAGACAGCTGCGCGGGTGAGCATCCCCAGACAGTAAGCCCGCTTTCCCTCCGCGAGTGTGTGTGTGTGTGTGTGTGTGTGCGCGCGCGTGTGTGTGCGTGTGTGTGTGTGTGTGTGTGTGTGTGTGTGCGTGTGCGTGTGTGTGTGTGTGTGTGTGCGCACGCCTCCGGCGTCCCCGGGGAGCCGCAGCTCGTGCTCCGTGGCCGCTACTCCGGGGCTGCGCGGACCTGCTGGGCTTG
>942FP020240 Cndp2_1             :+U  EU:NC; range  -249 to    50.
CTTTGAAGCAATAGACCGGGCGCTTTGTATAGCGAGGGACATGAAAGGGTGCGCCAGCCGAGGAGGGGCGTGGCCACGGCCGGCAGGGCGGGGTCAGAGCTCCACATTAGACCGTCGGTAAGAGGGCGGGGCTATCCCGAGGAGACCTGGCATTGGCTGTTGGGGCGGGGAGCGTCGTCAGGGCGGGTCGGGCTGGGGCGGGGCTAGCCCCAGGCCTCCGGACATTGGCTGGTGGGGCGTGCAGGGACACGTGGTGCGGAACCGGCGCGGTAAGCGGACGCTCCCTGGGCCTTCCTTCCC
>943FP004572 Tlr4_1              :+U  EU:NC; range  -249 to    50.
TTGTGAGAAAATATGTTCCTCTAGTCTGAAACATCCAGTCCCTAATACTGTGCTCTGGGAGACTTGGGAGTCTAACTGAAGCAGTAAGCATCCTCTGTTGAAAATAAAGAAGGAATGAGGATGTTGCTCCACGCCAGTTCCCTGCCTTCACCAAGCCCAGAGGTCAGATGACTTCCTGGGATGAAAGCCAGCTTCCTCTTGCTGTTCCTCCAGTCGGTCAGCAAACGCCTTCTTCCTGTTCTAGTCTTCAGTCTTCTAACTTCCCTCCTGCGACGGGGCAGATCGATTCTAGAACAAAAC
>944FP014866 Fam110c_1           :+U  EU:NC; range  -249 to    50.
CTGACAGGAGGCTGGGGGTGGGGTTGTGGGTTCGTGCCCGGGAAACCAAAAGGTAAGGGGCGGGGACAGCAGGTGTAGGAGGTTCAAGTCCTGGGTGGGAGGAGCCAGCTGGCGCCGGAATGATTCACCTTTCCCAGCCACTCTGGCTCGCCCCAACTCCGGATCTGGGCGGAGGGGCCGTAGGGCGTGTTTCCCCACCCCTTGCGGACTTCGGAACGGACTCGGGCAGGGTGGCGCCGGAACTTAAGTAGTCTCTACTGGACACCAGCCTGGTGGGTTCGAGTCCTGCAAGAATGCGCG
>945FP008829 Snhg14_1            :+U  EU:NC; range  -249 to    50.
ATGGCACAACTTTGTTATCTACAACATTCTCAGTTAAGAACTGTAACAGAGAGAGAGAGGAGAGAGAGAGAGAGAGAGAGAGAGAGAGAGAGAGAGAGAGAGAGAGAGAGAGAGAGAGAGAGAGAGGGAGAGAGAGGGAGGGAGGGAGGGAGGGAGGGAGAGAGAGAGAGGGAGAGAGAGAGGGAGGGAGGGAGGGAGGGAGGGAGGGAGGGAGGGAGGGAGGGAGGGAGGGAGGGAGGGAGGGAGGGAGAAACACATCCTAAAATCTCATCATTTAAGTAAATTTACAATTTTGTGTTA
>946FP014690 Slc25a10_1          :+U  EU:NC; range  -249 to    50.
TGAGTTGAGAATGGCAGAGCGCCTTCGGAACTGAGACCAAAGCCATGATCTGGAGAGTGGGGGTGGTCATGGGTTAGCTCAGTTTCACAGTTGGCTCCAGTGGATCGCCTCTCATTGCTCCTCGTTGCGGCCTCTTTAAGACCAGAGGCGGAGTCTCCCAAGGCTGGAGTCCGGTGGCGGGCGGAGTCCATAGGCCCCGCCCCCGGGGCTGCGCGGGCGCATTGGCTGTACCGGGCGCGGGCGCTCGGTAGCACTTTGAACCGGGCGTTGAGCAGCTGGGACCGGAGTTGTGCTCACCGG
>947FP000546 Chrnd_1             :+U  EU:NC; range  -249 to    50.
ACACACACACACACACACACACACACACAGAGGATTCGCCCCCCACCCTCTGCCACCCTACCCCACCAGGCCCCACCCTACCAACAATCTGTGACAATCCCTGCCTGGGATCTTTTCGTTCTGCCCTTGGCTCCTGCCCTAACTGGCAAACCCCACCCCCTCATCACCAGCTTTCAAGTATCAGATTGCGTTTCCGGCCTCTTCTTTCCAAACCCCTAAACCACCAGCACCTGTCCCCTTGCTTGCCTCATTCCACAGCCAACAGGCTGAAGGGAAGACAAACCCTAGTCAGTCAGAGGT
>948FP005725 Rnf32_1             :+U  EU:NC; range  -249 to    50.
CGCACCAGCGCCGGACGCTGACGATACGCGAGGGGCGGAGCCATGATGTAAGCGCGGGCGGAGCCAGCCGCTCGCAGCAGGTGAGATGAAGGGGGTTGGGGGATGTCTGGCCAGACTGCGGGGGGGGGGGGGGGGGGAGGAGGGGGGACCTGCGAGCATGCGCACTGAGAGCCAGGCGGAGCCGGCCGGCGGGCGTGCGCACCTAGAAGCGCAGAGGCCGCTGGTTGCCGTGGCAACGAGGAGCCGTTCAGAAAAGGTGCAGCTGAGGGACAGGAAAGGCCGTTGTGAGTTTGTCCCGCA
>949FP011852 Cnot10_1            :+U  EU:NC; range  -249 to    50.
CTTCTGTGTTTCACTCAGGACCTACACTAGTGTACTTCCGGGTTTGCAGAAGGACGCGCTTCCGGGGCCGAGGCCAGCCCTAATTCCCACGCCCAGCTGGCCCCGCCCCGGAAGTAGCGTCTCCCTTGGCCGCTACGGGACGGAAGCTGTGGATGGCGGGGAAAACAGCCCTGCACCGGCGGATGTGTTGGCGCTGTTGCTAGACGACGAGCAGTAACTTCGTCACTTCCTCAGCCCGTGGCCCGCCCAGGACCTTAGCCGAGGCGACTGGAGCGGGCTTGAGCTGAAGAGTTGTCCCCC
>950FP011545 Tbc1d2b_1           :+U  EU:NC; range  -249 to    50.
TAGTTTTTTTTTAGAAACCCACTCGTGGAATCCACGCTCGCATAAAGAAACAGAACTTTTTCTCCCGGGATAGGGCGGACCTTGAATGCCCAAAAAAACAACTAGTAGAGGACGGGTGGAGCTAGCCTGGATCGCTAAAGAACCCAGGCTACCCACGCTGCGGGGGCGCGGCGGGGGCGGGACTACAAGTCCCAGGCTGCTCAGCGCGCCACGGCCCTGCGGAGGGCGCGGCGCGGGGAGGTGGGCGCTGCGGCGGCGGCCCGGAGGAGCGCGGGGCGGGAGCGCGGGCGCGGGCGCCGG
>951FP009631 Lrrc56_1            :+U  EU:NC; range  -249 to    50.
TCCGTCCGCGGCGGGTGCGGCTCGGGCTGCGGGCGCCGGGAGCGGACGGCGGGGACTTGGCCGGGCCCGCGCTCGCCCCGCCCCGCTCCGCCCCACGCCCGTCCGTCAACTCGAGGCGGCCCGTGATTGGTCGAACTCCTCCGCACCGCGACCTGTTGTGGTTGGCTGAGCAACCCATCCGTCAGAAGCCGAAGCTGGGCGGGGCTTCCTGGAGCCGCGGGGAAGGCAGTGCCGGAACTTGGGTCCTGCACTCAACAGTGATGTCTAGTGCCTAGGTGCAGAAGAGACAGACCGAGACCG
>952FP002120 Pacsin3_3           :+U  EU:NC; range  -249 to    50.
TCACTTGGACTGGTTTGTTCATGGGGTTGCCTTGTCATCCAAGGGGTCTAGCTAGGCAAGAGTTCTCTTCTCATCTAAAGTAGGAGTGTGGGGCTTTCTGCCCACCACCCACCCCTGTCTGTCACCTAATCCCTTGCTGAATTGTGTGACCAGTCTGGCATTCTCAGCCTGGAATCTGGCACTTCTGACAGCAGTTGCTATATTGGGGGTACTGGGCACCGCCCTGGACACTGGAAGCTCTCAATCTTTACTCCCTCTGTGCTCTTGTTAACATCAAGACAGGCTCATAGTGGCAGCTTG
>953FP010491 Acd_1               :+U  EU:NC; range  -249 to    50.
TGCTGCAGCCTCCTAACCTGGATCGCTCTCATCCAATCTAGTCCTTGCCTTTTCCTTTCCGGCTCTAGAGTTGTACTGAGGAACAGCTCACGGGCTCAGAGAGATGCCCCGGTAAGAATAAACTGTCATCAGCCAGCAGCTAGGTCAGTCAGCAGGACCCGGGAAGAGCTTGCGCAGGCGCAGAACCGCGAGGGGGGCGGAGTCTCAAACTTAGGATCCGCCTGGCGGTCACGTGCTTCCTCTCCCGCTAGAGGCGGAGCGGCGGTGCTCGCGGGAAGACCCTTTCCTGGGGGTCGCCCA
>954FP013635 Efnb3_1             :+U  EU:NC; range  -249 to    50.
GCCAGAGACGGACACTGCCAGAGACAAAGGGGGCGTGAGAGACCGCGCCGGGCAGCGAGGCGGGGTGGCGGACGGGAGGTGTGCGAGGTGAGGGAGGTGTGGGGGGCGTGGGCCGCGGGATGCGACGCCCGCTCCGACTGTGCTCCAGCTCCGGTTTTTCCCTCCACCATGCTCTCCCCCTCCCCGCCTCTCCTTTAACTCCCCCCTCCTGGGCTCGGGACTGGTTTCCTCCCTTAGCCCGCTGCCCTCAATCCCGGCGAGGCTGGGGCTCCAGCTCGGTGTCTCCTTCTTCGCTCCCTT
>955FP004082 9530052C20Rik_1     :+U  EU:NC; range  -249 to    50.
TTAACGGCTCTGCGCGAACGCTAGGTCTGGCCTCCGGCCGGCCGCAGATTGAGCCTCGCTTCGGCCCTCCCTGCTGGGGAGCCGCGCCCTCCCGCCCGCCCACCCCGAGCTGTCGCTTCCTCCCTCCCCCACCTGCCGAAGCGTGTCCACCTCTCGCCTTTGGCTCGCGCGACGTCGCCACCAGTAAGGTGCACCGCGAGCCAAACCCGGGCGGAAGAGGCCCTTGGGAGAAGTGGGCGTGGTCAGGGCGCCAGCCTCTGCTCCGAGCAGTCCCCACGGGCTGCCTTTTCCTCGAGCGCT
>956FP015189 Abcd4_1             :+U  EU:NC; range  -249 to    50.
TTCGCGTGAACACACACATAGCTCACTAAATAAATATGTATTTTTTAAATTAATTAATTTTTTAAAAAACAGATCACGCTGTCTTCTCTGGGAGAAAGTTACACTCGGAACTACCAGTTGGCAAAAGAAACCTCCCAGCCCCACAGGGGACGCTCTGGCCACCCGGCCAGCTCTATAACCTCTTGCTACTCTCTTGTTCTTCAGGAAAGGCTGCGCTTCCGGGAACGGCCACAGCGCCGGAGCCGTCTTCTCTATCTAGCGCGTCTCTGTGGTCGCCAGAGTCCCACCCCTTTCCTCCTA
>957FP006396 Tbx3_1              :+U  EU:NC; range  -249 to    50.
GTGGCTCCCCGCCCTCCCCTCTGATCATGTTGACATAAACGCAGGACAGGCCGTAGTACCGCGCGGCGCAGCGACGTTCCAGTTTCCGACACCTTCTTTTTATAACTCGGCTCTATTCCCCCAGCACTCGACCTGTGAAAACCACGCCTATGCAGCCACACAATTGGTCCGAAAGCGTCAAAGAGCCAATCAACAAGCCTCGGGCTCCCGCAGCCCACAGCGCTGCCGGACCGTCCAGAGCCGCCGAGCAGACGCCCGGGGAATTCTAGAGGCGGAGGAGGGTGGCGAGGTGCTCGCTCG
>958FP017787 Hdac7_2             :+U  EU:NC; range  -249 to    50.
TGTGTGTGTGGTGTGTGTGTGTTAGGATGGGGCAGGGGTGTCCGTCTGGGATTCCTTGCTCGAGACTCCAAGCGTGCCCTGCTCTCCCTGTGTGTAGCGCTGCCCTCGTTGACTTAAGTGTGTAGATGTGTGCACAGGAGTCCTTCCCCGAAGCGTAAAGCACCCTGGCTTGTGTAAACATGGATGCACGCCCGTGTACGCTGTGTATGCACGGGTGCGTGCACTCAGGTATCTGGGTTTCCGGGAATTGTGCGCGGGGCGCAGCGCCGCGCGGCGGCTGGGGCTTCCGCGGCCGCGCGC
>959FP020770 Cutc_1              :+U  EU:NC; range  -249 to    50.
AGCCCGGCTTCCGTGATCCGAGCCAGCAGGAGTGGGTACCTGTGTTCTGGACGCCACCCTAGGGACCAGGAGCCCGACATTGCGGCTCCCCGTCAAGGCCCTCAGGGACGGAAGGAGCAACCGTTGCATGCTGACAGTACAGCGCCACTGCCGGAGCGCCCCAGCGAGCTGCGGTCCGCTTCTCCGCTCCCGAAAGAACAAGCACTTCCGGGTCAGGCGTCGTGCGCGCCCCCTCGCGCTAGGTTGGCCACTGCGCGTGCACGCACGACTCCCTGGGAGGCTGCCGGGCACGGGCGTCGG
>960FP014740 Ptchd3_1            :+U  EU:NC; range  -249 to    50.
AGTAGAAAGGTTAAATTTATGCTCCCACTGAGAGCTTTGGTAAGTACAGGGGTAGAGGGAATGCGCCATAGGCGGAGCGTGAGGAGATGCTCTGTGCCAAGGACGGATCTGGTACTAACTCTGACCCTGGAACAGATCTGCACCAGGAGGGCGCCTCGCCCACGTGCTCCCAACCGTCGCCTCCGCATCCGGGCACAGGAGCAACCAACGGTCCTGGGTCCTGAACCGTTGGGGTGAAAACAGCTCTGCAGCAGCTCCTCTGAACAGCTGTGGGCAACATGATCTCCTCCAAGGTGGCGC
>961FP001897 Rbms1_1             :+U  EU:NC; range  -249 to    50.
GTGCCTTCTCGGCAGTTCTTAAGCAGGGTCTACCAAACCTTCTCCCACCCTGGACACAAAGCGATCGCCGCTCCTAGAGATTCTGTGCGTTCTCTTGAGAGCCTAGGAGGTGAGGAGTGGTGGAAAGTCAGCCCTCACCTCCAGCGGGTCCCGGGCTCGGCGGCGCCCAAGCCCCGCCCCCGGCCGCCCTTCCCCCGCGGCCTCGGCAGCCAGCCCCTCTCCCCTCTCGCTATCGGGCGCACCCACCCCAGATGCCGCCTGGCACCGAGCGCAGCCGCCGCTGCCGCCGTACTTTCCACT
>962FP013574 Map2k4_1            :+U  EU:NC; range  -249 to    50.
AAGCCACTATGGGTCCCTGAGTGGTAGGTTGAGAGTCACCCTGATCCAGGACTTCAGGCCCTGCCCTCAGTGCTGGGCGCTGCAGCTCAACCTGTATTGCAGGCTGCGCGTCAGTGCTAGTGGGGGTGTGCCCGGGGGCGTGACGGAGGCGTGCCCGGGGCGTGGCCAAGGCGGCGCACGCCGCGCCCTCAGCGGAGCGAGAGGCCGAGCTTGCTGCATTGCAGCCGCCGCGGCGCCGCTCGGCTCTTCACTTCCAACAATGGCGGCTCCGAGCCCGAGCGGCGGCGGCGGCTCCGGGGG
>963FP005515 Slc35e2_1           :+U  EU:NC; range  -249 to    50.
CAAAGGAAGGTTTCACCAAAAGCAGAGCTGAGGCAAGGCACAACCTCAAACCTCTCCACAAAATGACCTTCAGGGATAAAAGGGGCCAGGAAGCATCTCACAGCCGGCGGCTACTTGGGGAGATCAGGCGACAGAGCAAGCGTCCTGCAGGAAGGCGGGGCCTCTGAGGCTCGACCAATGAGCGCCCCGTCGCTATGCTGCTGGCCCCGCCCCCATGGTGCTGACCCCGCCCCCATCCCGGCAGCGTCCAAGACTCGGAGAGCACGGGGGTTCCTCGCACGTTCGCCACTGAGCGCTTCT
>964FP019580 Prkd3_2             :+U  EU:NC; range  -249 to    50.
GATCATGTATTGAGCAGTGCAGCTCTGATGAGTGGAACCAACTACTTACCTCCTCGGGATAAAAACAGAACCAGTAGAAAACGATGTTGTCTTATAGCAATTAGAAATCTGAAATTTGTAAGACACATGTGTTTTAAGGTAATGATTATTTATTTGCAAATTTACTTTTCTGTTTTTGAGCTTTAAAATTAACCAGGATATTTGAGTACAAGGTTCACCTTTTAAATATTAAAAGAGTTGTTAGTCACTAGCACTATGTCAAGACACTTCAAAATTCTTTTGTAGACTATTTGTAACAGC
>965FP015264 Spata7_2            :+U  EU:NC; range  -249 to    50.
GAACTCTATTAATGATACTCTGACTCTATTATGCTTGCAGACAGGAGCCTAGCATAACTGTCCTCTGAGAGGCTCCACCCAGCAGCTGATTGAAACAGATGCAGAGACCACAGCCAAACACTAGACAGAGCTCAAGAAGTCTTGTGGAAGAGCTGGGGGAAGGATTGAGGAACCTGGAGGGCACAGCAACTCCTCAGGATGACCAACAGAGTCAATTAGCCTGGACTCTGGGCTCCCAGAGTCTGAACCACCGACCAAGGAGCAAGCGTGGGATGGACCTAGTCTCCTCTCCCATATTTG
>966FP006653 Znhit1_1            :+U  EU:NC; range  -249 to    50.
TTTTAAAAAGTGACCATTTGCAGGCGGCTCTCAGATTTTTTTTTTTGGGTAACCACAATGCGACCGGAATTAGGTTTGCCCCTATCAAAGATGGCGGAAAGCGAAAGCTTGCTGATCTCCAAGGGAACATCACGTAATGACTTCAAGCGGGAGGGGAAAGACTGCGCACGCGTATGTGTGCACGCCACCGGAAGGGGTGTGCTCAGAGCAAGGGTCGGTGGTTAGTACGCGTGCGCAGTAGGCTCTTCTGTCAACTGTGTTGCGCCAATGGTGGAGAAGAAACCCGCCGGTATGTGAGCC
>967FP006762 Radil_2             :+U  EU:NC; range  -249 to    50.
TCTGCAATGCCAGAACTTCTGGGATATCCCCAGGGAATCCCTCCTCTCCACCACCCAGCCCTGGATTTGGAGAAGAATTTGTAGGAGAGCATCATTTTGTACCGTGTTTTCGTCTTTCAGGTCTGGCCCCGTGGTTGTTCAATGAGGCCAAGCTGAGGAGCTGGCATTCTTTACAGATTGGGGGCAGGGCAGGGCAAGGCAGGGCAGAGTGCCTTACCTGCTGGGCACCTCTCTCTTGCTGTGCTGGCCAGATGGGCTCTGCAGCAGGCAGAGCAGCCTCATAGCCTGGCACTGCGGCTG
>968FP017123 Nadk2_1             :+U  EU:NC; range  -249 to    50.
TTCCCGCCAGGCGCTCAAAACTCCGCCTGCACCCCCAACGCCGCCCAGACCAGTTCCAACTGGATTTCTTCGGGCAGCTCGAAAGCCAAATAGAATTTCGTCCCTTTCCCAGCCCCAGCCAATCCCCGCAGCCCCTCGGGCTCCCAAACCTTCCCGACCTCTGATTAGCTGACAGATCTGGCCCGGGGGCGGGCTTAGAGCGGCCTCCCTGAAAGGGTGAAGAGGGAGGTGGGGCCGGGCCGAGAGGCCACTGCGCAGGCGCCCAAGAAAACGGATAAACAAACAAATAAAACCCACTGC
>969FP007075 Ptn_1               :+U  EU:NC; range  -249 to    50.
GCTATGGACCCATGGGAGGGGGAGAAAAACATGGTTCTTGGGAGTTTGTACAAAAAATATGGTGCTGGGTGGGTGCTAAGAACAAACGGTCTTATAACCCATGGTCTTTCTACACAGATCCGTTTGGGGAAAGACTGCCCCCAGAGTAGCCTGCTTTTCATAAGCTTCCCAATCAGATTTCGGGGGCAAAGCACTCCCCTCCTCCCTCGCACAGCCTGCTTCTTCTCTCTGCCCTCTCTCGTCCCTCCCATTCTCTATTTCCCTCCCCGGCAGGGTGTAGTTGAGTGAAGGCAGGATCAG
>970FP015529 Lgals8_1            :+U  EU:NC; range  -249 to    50.
AAAAGTTTGATGTAGAGAAAAATCACGCATGGCTGTTTTTCTATATTGTTTTTACACAGGACAAGTTTTTACTTTGAGTAATCCTTAAATGAAGAGTGGGTAAAGTGTGTATACGGAAGAGAGACTCCAATCAACAATATCAATAAGTTGAAAAAGAAAAATGTTGTCCTTAAATAACCTACAAAATATCATCTATAACCCGGTAACAGATTTTTACCTTTTTTTTTTTTTTTTTTTTTTTTTTTTTTGCCTGTGGTAGGATTGACAGGAAATACACTCAAGTTGTAATTATCACTGGGG
>971FP006488 Clip1_1             :+U  EU:NC; range  -249 to    50.
GCATATTCTGGGCACACTTGGCTAGGAAACAGGGAGAAGCCTGAAATGCCAAGGCACCCGCGTCTGCAGGCCCTTCGGTCCGTCCCCCGGCATCTTGCTCCTTATCGTGGAGGATTTAGGGGCTCGCAAGGGGAGCAGGCAGACAAAGGGGCGGCAGGGGAGCTCGCGGGCGGCAGCGGCCCGGGCACGGGGAGGGGCGGCGCGGCGTCTTCTCCCGGCCCCGCGGCGGCGGCGGCAGCGCGTCACGTTCTCTTCCCCGCCCCGAGCCGAAGAGCCGGGGAGGCGGGAGGCGGCGGCCGC
>972FP003192 Eif5a2_1            :+U  EU:NC; range  -249 to    50.
AACAGTCGACTGCAGGCAGCTCTGCACGCCGGAAGTGCACTAATCCGCAGCACGTGGGGTTGCCAGGGCGAGCTTCACGTGACGGGGCGGGACCTCGGGAAGCTTCGAGCCAATGGGCGACCTGGAGGCGGGGCCTGTGGCGCGCCGGGGCCTATCCCGGAAGTGTGGTCGCGGCGGGGCGGGCCCGGGCTGGGCGGGCCGGGGCGGGGAGCCGGGTGTGGGAAGCGTGGCGGCCCCGCCCCGTCTCCTGGACCAGCCGCGGCCGCCAGCGCCGCCGCAGCCGCAGGGACCGGCGGACGC
>973FP013203 Chac2_1             :+U  EU:NC; range  -249 to    50.
TTCAAAGCACAACAAAATGACTACGTGCTAATTGTGGTGCCCTATAAGACAGGAGTCCTGCCTTTTCTCCTCTTTCAATTCTCACTAGAAAAAAAGGTGGGAGGGGTGCTGCTCCAACTCGAGAGTCGTAAAACTCTAAAGAATTGTGGGTAATGTAGTCCCCTGCCTCCCATTCCCTACCCCCACCCCTCCCGCACCATAGAAGCTCTGAAAACCCAGTGTGCTTTGCGCCGCACATCAGGCGAAGCCAGAGCGCCTGGCACTGCCCCAGCAGCCGGTTACTCCCCTCGGTAGCAGTCT
>974FP003239 Acad9_1             :+U  EU:NC; range  -249 to    50.
GGATGAATTTTAAAAAACTACAATTTCTAAATTACATACTCAGACATTACATACAGCAATGCTTGGCGTAGGAGACATTTATTAAACATATTCTGGAACGACCTGTCCAATAGCCTCGCTCAAGGCGGCGCAGCCCTTGCGTCATCAGGAAGTGCGAGCTAGCTTCCGGTTGCAGCGGTGCAGGGTGAGACTTTGGATGCCCGGACGCGGGTGATTGGCGTCATTGGGAGGAGCGGCGGGGCTTCCAGCGACTTGAAGTCTGAAGTCAGGAGCAGCATGTCTGGCTGTGTGCTGCTCTCG
>975FP018514 Cldn8_1             :+U  EU:NC; range  -249 to    50.
ATAATTATGCCTCTAGGTAAACATACTGCTGTCTTCTTAGAAAATAGAGAAGTACAAAGAATGTTTATTTGCAAGCCCAGCTTTCCCAGGTATCCTGAGTTGGTTTAGACACACCTGAGCTCCCATCCCCCTCTTATTGGCTAAGAAAGTTGCCACACCTGATTTGCAAGTTTACTGTTGGAGCCAAAGGGGGGGGGGGGGAGAGAAGAGGGGGTTGTGTCACCAGCCAGCACTAGATTTGATCTGGCCAGAGAGGGCTAAGCTCTGTGTTGTGAGCACATTTCTACAGGAGAACTGTTC
>976FP003294 Elf2_1              :+U  EU:NC; range  -249 to    50.
GCGCAGGAGGCGGGCTGCGGGGGGCCCGAGGGCGGTGGGGAGTATAAATAGCCGGCCCGGTTTGACAGGCGCTGCGGTGACTGGCGGTGTCGCCTCCCCCGGCGGCGCGCGGGGAGGGAGGAGCGCGCGGAGCGGCCGGGTGGGGGAGGCGGACTCCAGTGTCCTGGTGGCGGCGGCAGGAGGCCGAGGGGGAGGAGCCGAGGCGGGTGCGGAGGGCGGGGGCCGGCCGCAGCTTCCCCGCGCCCGGCTGTGTCGCCGCCGTCGCCTCGGCGGTTGGGGGGGATCTGTAGGGTGGCGCGC
>977FP008180 Crxos_1             :+U  EU:NC; range  -249 to    50.
GATCCTAGTGAGGCCATGCTGCCCTCTGGGCTCTGGAGGATTGAGGAGGCCAGTGTGGCCAAGTCAGTTTTTTTCCCCTCTCAGAGTAGCTACTCAGGAAGACCTTGAAACCTTGGAAGGGAGTGTCTGGAGGTTCCAGGGGGGAGTGGCAGAAAACAAATGAGTGGGAGGGGCTCCTGGTGGGAGGGTCCTAAATAGGAGGTTTCAATATGGAAGTGGGATTTAAGCAAAAAAGTCCTAGAGAAGAGCCTCAAACTGAAGGAGGGAACTCAAGTGGGCAGCAGCCTCGTGATGGAAGAA
>978FP004048 1700030L20Rik_1     :+U  EU:NC; range  -249 to    50.
TGAGTATAATGTACGATTTCAGCCTACCCAGGAAGCAGAGTGGCAGATCTCTTCACATACAAAGATACCCCCACCCCTACCATCTGTCTCTGGGAGACTCTGGGGATAAAGGTTTCTATGCTGTATCACTGCCATCTGTACCGCTGGGGTCAGAACAACTATTGTGGAATAATTAAGGCTCTTGTGACATCATTAGAATCTGATGCTAACCTTGCTCTGTGTGGGTTTCCAGTGCGACAGGATGTGACTAGAGTCGTTCCCCATGGTGCATTCATAGGAGTCAGAATTTGGAGCACAACT
>979FP018795 D330041H03Rik_1     :+U  EU:NC; range  -249 to    50.
CGCAACTTTGTCGTCAGAGGTGAGAAGCGGGAAGGCGCAGCCGTCGTCGCGCGACGATGACGTAAGCACACTCAGCCAATGCAAGTTAGCGGTGGAGGACTAAAGGACAGCAACTGTGTGTGGGCGGAGCGTCGTAGCGCCTACGGTCCCCCCCCCCGCCCCCCCTCCCCGACTGGTCTAAAGTTTCCTGGACTTGTTTTGCTCATTCTGAAGCGCGCGATGATTGGCTGACCGGCACCAGAGGTTTGTGCTCTTTGGCGCCTACCGGATCTGTGTGGATGGAGCTACTCGGGTTGCCTC
>980FP012155 Traf3ip2_1          :+U  EU:NC; range  -249 to    50.
AACAAAAACCCAAATCAAAAGATTGTGAAATGAGAAGTCAGAGGTGTGTGTGTGTGTGTGTGTGTGTGTGTGTGTGTGTGTGTGTGTGTGATACAGTCCTGCACAGGGCTGTAGGCAGTGAATCCTTTGCCCCATAGTTACAGGCAGCAAATCTGTTTTGGTGAGTTAAAAAACACAGTTAAAAGTTCTTGCTTCATATTCCCTCCCATTATCAGGCCCAGGCTCGTTTGAAGCTGCTCAAGAATAAGCAGTGTGAAGACCGCAAGTTCTGTCTCCGGGAGACACCTTCTCAGGCGCTGC
>981FP020128 Gnal_2              :+U  EU:NC; range  -249 to    50.
CCATCTCCTTCCTGGGGAGTGGGACCCGCAGCGGTCGCGCACATCAGACAGTAAGGCAACCATCCGCCCTAGCTGATGGCCACAATCGCCCTGTGAGGACCCTTTGGTACGAGCTCTGGCCCTCGGTGCTGTGCTTAGCCACTACGAGGGGCAGGACCCCGCTTTCGGTTGCGCACCACCCCCTCAGCATCTCCGTGGGGCGGTGCTGAGGCAGGAGCAGGCTGAGCCCGGGCACAGCGCCACCCGGCTGTCTCCAGCAGAACCCGGCGCCAGGGGGGCTCCGCGCGCTGTGTGCGCTGT
>982FP000234 Bivm_1              :+U  EU:NC; range  -249 to    50.
CCAAGGCAAGGGGATTCTTTTTCCCCCTGCCCCCCCCCCCCCCCCGCTATTGTTATTATTGGTGATATAATCATTCATCGCGGCCTCCCCTCCCAGCTCTCAGGCTGTCACTGTCTGCGTGCCACCAGCCTCTCCAGTCCCTAGCGCGTAGGAAGCGGCCCCCTTCAGGCCTGCGCGCTCCCCCTCCTGGCGAGCCTTTTCTTCCGGCTGGGAGTGAGGGAGCAGGCCGGGAGGAGGTTACAAGGCTTTAGATCTGGTCTTGGCCAGTGGGGACTAGGGACGCCTGGCACTGGGTTGGCC
>983FP002099 Kbtbd4_1            :+U  EU:NC; range  -249 to    50.
GGGTGAGACTCGGGGAGGTCTCCGTGCTGCCCGTGGTCTCAACCTGCTGCTGTTCCTTGCTCACCCCTGCCTACGGAAGCGGCCCCCAAGAGCCCACGACACCAGACCCTGGCTGCAGCCGCCGCCATGTTCCTTAGTGTGCCGACTAAGTAGCCGGAGAACACACGCAGGCCACGGAGCCCCAAGGGCACGGACCGGAAGTGGAAATGTGCAGTGACTCTTCTTCCGGGCGGACGCGGGGCGGGAAGCAGAGGTTCCGGATCTGAGCCCTGGCATGAAAGGAGGTATCGCAGGTAAGAA
>984FP007760 Apobec1_2           :+U  EU:NC; range  -249 to    50.
CCTGAAGGAAGGAGAAAGCTTTCTAAATATAGATGTCACCTAAGAGAACTTTAGAGTTTAATGTCATCAATGTTCTATTGTGTAGCATTGATGGCTCTGTGGGTGTTCTCCGGGGAGGACAAATATCCAGATGCCACTTCCTTCTTCATTTACATAGTACAGATCTCAAGTTGCTACTGACGCTCAGGAATGAGTCACCCCGTGTCCCTGCAGGTGGCTGTGGGCACACCTGAGGAAACAAAGTCCGGCACACAGCTGGCAGAAGCCATCGCAGCAACATAAGCTCCCGAGGAAGGCGTC
>985FP008606 Gm2381_1            :+U  EU:NC; range  -249 to    50.
CTGGAAAAGGTCTCCCTCTGGAATGGAAGCCTGGTACAGCAAACACCTTGCCTTATCCCTTCAGTGAACTCTCACCCTACTTATCTGGAAAAGGGTTGGATATGGGCCTGGAATCATTATAATGTATCCCTTCATCACACTCTAACCTTAAGGGAGTTGCTTATGTCACTCAAGACTCGCTGGCCAATCAAGGCCTTCAGTCTGACCTGCCAGTCTGAAGTGGAGGCAGGTGCTTCCGGTCTCCCTGCTGCTGGTTCCATGTTGTAGCTGAGGAGAATGGAGTGGTTTGTGTGTCCTGCT
>986FP000129 Prss39_1            :+U  EU:NC; range  -249 to    50.
GATAAGACTGCATTTTGAGTGCATATTGTACAGGAATGAAATTGGAAATGTGGTGAGTGCTTTTGCCCCCAGGAGGTGCGTATGTTTATGGAGGCCAGAGAGAAGAGCATAAGGACAACCCAGGCTCCAGTGTGGCCTGCCTCCCATGGACCTAGGTGTTTAGCACACTTGTTCAGCTCGCGCGAGGTCGGAGTGGGCGAGAGGGGTTCCCCAGAGGCAGTTTGCCAGCATCAGCGGTTGTCTTCACGTGCTTTCGGTCCTGTCTAGGACCCATATACAGGGCGGCCAGATGCCATGTGG
>987FP018043 Pla2g10os_1         :+U  EU:NC; range  -249 to    50.
GGCTAAGACTGCCCATGAAGGGCCCAGGTGAGGGACACACAGCAGCACTAAGTTTGGAACCAAAGAAAACACTCCCTTTATGCCAACATAGGTGGGGCAGGCCAGGCTGGGGTCTGTTTGCTCTGTCTACCTGTGGGCAACCTCCAATGGCAGTGCCAGGACCCACAGGGCATTGTAAAAGCTCAAGGTCTACGCCCATTGTGGGCCGTCCTAGGCATCCCTGAGCTGTGTGCTAGCCGGCCAAGTGCTGCTTGGAGCAACTGTGGCATCTGAGATGTTGGTCTGGGTGAGCCTGTCCAG
>988FP018644 Sytl3_1             :+U  EU:NC; range  -249 to    50.
GGACAGCCATTCAGAACATGACAAATATGCTTATGATTTACATACTATCCTGCATGCATGTCAGCCTTCAAAAAAATTTACCCTGGAAATGCCCATGACGGTCCATGAGAAGCTGTTCTTTGTGGTGTCAGTAGTCATGCACCTGAGGTCACACACAGGAAACACACTGGGCTCTGCTGGGCGTTTGGGGGGAAGGATGAGGCATTTCACCGAAGTCTCTTATCTTCTAGCTTGCAGTGTAAAATCCTCATGTGAGCTCCTTGGCGTAGCATTAGGACGTCTCCGCTGTCTGGGTCCTTG
>989FP021136 Tenm1_1             :+U  EU:NC; range  -249 to    50.
TTCCACTTCTCTTCCTCTGCTCGTTACCTGCTCCTTCAGCCCTCCTCCTCCTCCAGCTCCTCCCAGCTCAACCCCCACCTCCCGGGGCTCAGCTGCGGCTAAAACCTGGAGTCTTGGGGAAAAGAAAAGAGGGAAAAAAAAAAAAGCCTAGGCTGTGAAGCTGTCAAACCGGGCATGCTCAGTAGACAGGGCAGGTTTTTTGGTCTCGAGTAGCGGAGAAACATTTTTTGCACAACCGCGACCAGCCTTAGAGCGCGGCGGCGGCGGCCAGGGCAACATCAGCACAGCCATCAGCGGTGC
>990FP001272 Mark1_1             :+U  EU:NC; range  -249 to    50.
GGGGCCGCGGGGCCCGGCGCGGATGCGGCAGCGGCGGCGGCGACGGCGGCGGCGGCGGCGGCGCTCACCTGAGGCGGCGTGCGGGAGGCGCTGTCAGGGCCGCGCTCGCCGGGCGCCGCGCTGAGGCAGCTCCGGGGCGCCCGCTCTCCACTCAGCCCGCCGCGGCCCTCCGCGCCCGACCGGCGTCCCCGCGGCTCGGTCCCCGCGTCCTCGCCCGCCTTCCCGCCCCGCGGCCTGCGGGAGCCGCGCGCTCCCCGGCGCGGCCTGCTCGCGCGCGCCCGCCCTCGCCGAAGCCCTCCG
>991FP008786 Zdhhc13_1           :+U  EU:NC; range  -249 to    50.
TTGGAATAACAACAGCCTGAACCTGCACCTGTAGAGCCTTCTGAGTGGGAACCCTAAGTGGTGCCAAGGGTGGGGCTGAAGGAAAGAACATAGCGGGGGCGGGGCAGGGGGCGGGGATGACCGGCAGTTCTCTAGAGGTGAGAAAGTCCCGCCCCCGTGAGAGAGAGATCGGGGATTGGCTTCTCGTGGCGGATTGACAGCCCTAGGATGCGCGCAGTTAGGAGGGCGGAGCGCGAGCCGGAAGTGGGCGAGAGGCGGCTGAGGCGTGCTTGGAGAGCCGCGGCCGCCACTTTGCGCTGG
>992FP013867 Rab34_2             :+U  EU:NC; range  -249 to    50.
GTGGTCCCGGGGAAGACGCGGCTCCAACAGGGAGATGGAGGGGAGAGACTTAAGGGATCCCAGTCTGGAAAGGCTCCAGTCTGGGTGTAGGCGGTCCTGGCGTTGGGTAGGGCATCTGGAGCCCGGGCAGCGCGCGAGGAGGAGAGGAGAGGAGGGGGTTGGCGAGGGCCGCGCTGAAGGCGGCTGCAAACCCGGGAGCGACGGGGTGCGGGGCAGGGGGCGGCCCTTCTCCAGGAATTTCCGGGGATCGTGTTGCAACGCTCGCAGAGTGGGACGGCGGGCCTCGCTGCGCGTCTAGGG
>993FP015223 Angel1_1            :+U  EU:NC; range  -249 to    50.
TATATCTTTGAACTTTTAAAGTTAGCATAGAGTTTCATGCTAGGCTGTTCTGTTGCCATAGAAACCGGTGCCTTCTAACGCAGCCCCTCCCTTTGCAACCCGCCCCCTTTCTCTTGTTCCCAATAAAGTTGTTGTTGAAACGCCAGCCTGGGGCGGGGCCTGGGCGGTGAGGAGGCGGAGCCTAGGCGGCTCAAGGCAGAGCCTTGCTAGCGTGGGGCGGAGCCCTGGAGGCGTGGGGCGGGGTCGAACAGAGGAGACCGGTGTGCAGCAGTGTGGAGGGGCGGCGGCGCGGGCAGGCAG
>994FP001546 Rabl6_1             :+U  EU:NC; range  -249 to    50.
CTCAAGGGAGCCAAAAAGAAGAAAAAGTAAACCTGTCTGGGCTGTAGTACAGAAATAAACATTTTTCCAGAACTACACTAGAGGAAGGAGAAACCTCGGGACTCTTGAGGACCGGGAAGCTGATCGTTGGACCAGAGGGGGTTGGTGGCGGCGAGGTGGAGATGCTAGAAAAGGGCGGGACCTAGTGCGCTCTCTGCGCATGCGGCGGCTACGTGTCCCTTTTAGCGTCCCGTAGCCGCGCCGGCGCCAAGATGGCGGCGCTGACGGGTGCCTGGCTGCCGCGCCGAGGGCCGTGGAAGC
>995FP021552 Tmem35a_1           :+U  EU:NC; range  -249 to    50.
TGGATAACGGAAGGGCAGGTGTGAGGGGGATTAAAAGTGCACCATGAAACTCGAGGCACACAGTGCCTTCTTTGCACTTAGGAGTTGGAAGTTGCCTTCTCACTTCAGGGCTTCTTTTAACTTTGGCAAGGCACCGTCCTTTACGCAGGGAGGTGCAAGCGTAGGGCATTAGGACCCAGCGATTGTTGTAGTGAGAGTCGTTGAATCTCGATCTCTCAATTTTTCTCTCTAGCTCCCTCCTCTCCCTTTGTCATTCTCTCTGCTGCCTCCGCAGCGTGCCTCTAGCTCTCCCTGTGCTAA
>996FP019896 Pcdhb3_1            :+U  EU:NC; range  -249 to    50.
CATGTAGAAAAAAAAAGTGGCTCTTTTAGAGACAGGTAATTACATTTAGTCCATTATACTTTCCTAGTTTAACTTGTGTGGCACAAGAAACTCCTTCAGTAGGGTCAAGAGATTTGATAAGGGAAATAAACGACATAGATCAAAACCAGTGACAAAACCAGAATTTAATACTGAGAACGAACGCATGGTGGCGCTGTTGACTAAGACGTTGTGCACTCAGTACTCAGACTCCGATGATGTAAAACCACTGCTTGTGTGAACCTGGGTAGATTTTTAAGCACAAAAATCTGAATCTCTGGA
>997FP004755 Lrp8_1              :+U  EU:NC; range  -249 to    50.
CAGCTCTTAGCACCTGCGCGCACACAGAGCAGGATCATGGGGCTCGGACCGAGAGAGGAGGGGACAAGGACAGGCGGGGGAGGAGAAGAGGCGGCGGCGGGAGGAGCGTGGGGCGGAGGCGGCGGCGGGAGGGAGCGCGCGCGCCGGCGGCGGCTGCCCAGGGCCGGGGCCGCGCGCCCAGCCTGAGCCCGCCCCGCCGCCGAGCGTCACCGAACCTGCTTGAAATGCAGCCGGGGAGCCGGGGCGGGCGGCAGCGGTGGTGGTGGCGGCGGCGGCAGCGGCAGCCCCGGCGCCGCGGCA
>998FP014745 Kif3c_2             :+U  EU:NC; range  -249 to    50.
CCGAGAATGGCGGTTGCCGAGAGAACACGCGTGGGTAGTGCAGCCTCAGCAGACACACTCAGGGGTTGCATGTGGGAGGAGGGGCTCCCAGACTTGAGGACTGGAGAAAGCATTAGCAACCTGACAGAACCGGGTTAACAAAGGAAGGACTACATCTCCCAGCATGCTCGGGTTCGGTGGGGTGACGGCTGGCGGTGGCTGCGCCGCATCCGACTGGTGGGCGCGGGACCTGGGTGGGCACCGGAGCCTGTCATCCCTGAGGGGTCCGTGGGGTGCGGGCGGCGATGCACCGCTGTCCCT
>999FP018607 Ripk4_1             :+U  EU:NC; range  -249 to    50.
TGAACTAGGTACGAACTACAACTACAGTGAGAAGTTGGCCAGCCACAGCGCACGCCCCTAGGAGCGCAGGGATTCCACCGATCCCTGGTGGGACCGCAACACCCGGCGCTAGACTCTCACCGGCAGCCGCTCCCTTGAGGGCGTCGGGGGTGGGCCCAGGGGACTGGCGGGGCGGGATGGGGCTAGCGTCGGAAGTGACGTCAGCGGGCGGGGCATGCACCTGAGCACCTGGGCGGACACGGTTGAGCCAGGCTGCTTGCGATACGCACGCGATGGAGGGCGAGGGCCGGGGCCGGTGGG
>1000FP010137 Klhl26_1            :+U  EU:NC; range  -249 to    50.
CGCCTCCAGGGTTTTAAGCGCCACTTCTCTTCAAGGCTCCGCCCCAATCCCCGCCTACCTCTTTGGCCCCTGGTCTTTCAGGCTCCTCCCCCTCACTTTCTTTGGCCTTACTCGATGTTCTTCTCCGACCTGCTCTCCTCAGGCCCCGCCCCTGATCCCAAGCTCCGCCCACCACTCGAGTCCCTCCCTCCTTCTCAGCGGCTCCGCCCGCTGCCCCGGGCCCCGATCTCCCGATCAGCGCGCCGCCCCATCGCTCGGGCGCGCGGCGGAAGATGGCGGAGTCCGGTGGCAGCAGCGGCT
>1001FP018192 Mir6362_1           :+U  EU:NC; range  -249 to    50.
TTGCTTTCTCAACACTTCTTGCTCCCCTCTTAAGATCTCTGATCTGATTTCACAGTCTATAACCAACCTCATAATCCCTCATTTCATACACAGAAACACTGTAAGTTTGGGATTGAGTAGGAGAGAGAATGCATAAATTTTTTTTGTCTTTCTGTGTCTAATTCACCTCACGTAATAAAATATTTTCCAGATTCATCTATTTTCCTATAGATTTCATAATGTCATTTTTCTTTACAGCCTAGTAAAATTCTATTGCTCATATAGGCCACATTTTCATTATTCATTCTTTTGCTGGTGGGC
>1002FP001187 Fmn2_2              :+U  EU:NC; range  -249 to    50.
GTCTTTTCCCGTGTGGTACGAAATCCCTGGAAACAGACTCTCACTCTACTCTGTGTTCTGAAGTTTGTCCTGCTGCCCTCCCCAGAGAGGATAGCTGCTCTTTGTATCCTTGAACATTTTACCAGCCTCTGCTTGAGTGTTGTCCACCAACTTCCACCTCTTTCCTCAACCTGTGTAACTTACAAAAACTGAAGAGGCATAAAGTCATTCGTCTATACTATTGAATGTCAACATAATGGATTATTTAAAACTTCTGATTCTGGCGACTCATAGCTCCTTTGCATGTGCTGACTAGCTTCC
>1003FP015880 Gkap1_1             :+U  EU:NC; range  -249 to    50.
GGAGCCGCCGCCTACGCGAGCCGTTTGGACCCTGCGCGGCCCCCGTAGCGCGGCTCCTCCAGCAGGTGGTTCTGGTCCTCCGCAGTCCGTCCCCCGCGGACCTCTCCTCGGCGTCAGCGTCCGCCGCGCTGCGACCCTCGGCAAAGAAGTCCCGCGCGCCGGCCGGCCACGGCGGGCGCCAGGCTTGCGGGTCCGCCCCGCCCCGCCCCGCCCCGCCCTCCGCGCGCCGCCGCCCTCCGCGGGCCCGTTACTGCGGACGCCCCGCGGCCCGCGCCCAACGCCCGGGGGTAGCGCGGGAGC
>1004FP017397 Gsdmd_1             :+U  EU:NC; range  -249 to    50.
AGAAACCCTGTCTCGAAAAAAAAAAACCAAAGGGGGGCGGGGTGGGGGGGAAGCGCTGCGAACTTGGAGGAACCCGAACTAGAAGAAAGCGAAGCTCCCGGATCGCAGGGAATTCCCGAAGCCCAGGCGGGCTCCGGGGAGGAGGAGGAGGAGGAGGCTAGGGCAGGCTGCGCAGCTGTTCCGGGAGGGAGGGCTCCTTGAAAGCACCGCGCCCGCTACGTCGGGCTGAAGCTTTACGGTTTCACTTTTGTGTCCTGCCGCCTGAGTTCCGCTCTTGGTCGTGGCTCCCGTTGCTCCCGG
>1005FP004010 Pla2g12a_2          :+U  EU:NC; range  -249 to    50.
TAGTCCCTGGGAGCTCTGAGGGTACTGGTTGGTTCATATTGTTGTTCCTCCTATGGGGCTGCAAAACCCCTTCAGCCCCTTGGGTCCTTCCTGTAGTTCCTTCATTGGGGACCCTGGAGGCACAAGTTCTAACTTCATTCCTGACCATTATGCAAACATTAGTCTTGACGGTGTGTCAATCGTGTGCCAGCCGTTGGAAGGTGGGGTGATTCTGCAGTGGTAGATAAGATCCCTGTCCCTGGAGCTTGTGTTCTGATGCAGAGAAGCAGCCAGCGCATCTAGACACAAGAAATGAAAGAC
>1006FP004473 Tmem246_1           :+U  EU:NC; range  -249 to    50.
CTTTATTAAAATACATCTTTCTTCTTGTGCCCACCTGATGGAATAAAACCTAGGCTTGCATTCACATTATAAAAGGGACATCATCCTGTTCTCCTGACTTGGGAGCGACCCTGCTTTTCCCTCGCTGCCCATCAGTTGGCGCCTTTTGCCTCTCCCCCACCCCGCCCCGCAACCCCCACCCCCAAGCCAGCTTTGGGGGCTGCAGTTGCTCCGCAGCTCTCAGGTCACGTGGCCTGGCAGAGCGAGGGGAGCCCTGCACCGGAGCGAATGCTGGAGGAGGCGAGCCTTCCGCTACTCTCC
>1007FP017666 Phf21b_2            :+U  EU:NC; range  -249 to    50.
CCGGCCAGCTCCTAGCCTCCTGCTCCGGGCCCAGCCCGGCACCGACCCTCACTGTTAGCAAAAGTAGTTTGGCGATTGTGACTCCGGCGAGAGGCGGCCGGTGCCCGAGTGATATTGCGGCGTGCGCGTGTGTGTGTTGGGGAGATTAGGACGCGACTTGAATATTTATGAGCTTTGCTCGACACGGACTCGCCGTGTTTACTTGGCTCTTTGTTCGTCCCCCCTCCCCCGGCACACACTCTTACACTCACTCGCACCCGCACCCCGGCCTGCAAACTTGCACGGCTCGGGGCGCGCCGC
>1008FP003436 Ppid_1              :+U  EU:NC; range  -249 to    50.
CTGGCATTTCGTGGCAGAGTCGAGGCTAGGATGGTTTCCAAATTCTCCACCCAGCGATGCAGCAAACACCAGGGAACGGCGCACACACTAAAAAGAAACCGACGGCCACTACAGCCACCTAAAGAGAAGCATTAGGGGCCAGGCGCAGAAACCGGAAGGTGAAGGCGCCACCGGAAACCAGAGTACAGCTTCCGGCGGTGCGCAGGAAGTAACTCTTCCGCGCGTTGCCAGGTTATAACGTAGAGGGGCAGTAGAGTTTGCTCCGGTCTCGCGCACGAGGTGCTCGTGTCCCGCTGCCCA
>1009FP017697 Creld2_1            :+U  EU:NC; range  -249 to    50.
GCTTCCCGCCCGGAGAAAAGATGGCCACTCGTGGAGGGCGGGGCATGGGGACCCGATAGAAGATTACGGTTCTGCCTCATTCTCGCGGGACGCTGACCCGGGGCCTTCTCATTGGTGGCTTCTCGTGGCGAGCCTCAATTGGTCCACATCAGGCAAGGGGGATTCCTCCGGCCAATAGAAGCGCGCGGGGTGAAAGGTGGGCGGGGCCTCGGCGACGCAGTCAAGTAGCCCGGGGAACGGCCGGCGCGCGGGCCGGTGGGCGGAGGCTCAGACTCCGCCGCAGTTCTCGGTGGGTCGCCG
>1010FP019984 Trim36_1            :+U  EU:NC; range  -249 to    50.
CTTACGACCCCGGGGCCGTCACCCTGACCTGCGGGGTTTAGACTCCGGGTGCCCTAGCGAGAGCGTGAGTGGTGGGCAGCTGCGAGCCCGCACCACACCCCGCCCGAACCCCACCTCGCCACTGACCACGCCCCAATTAGTCCCGCCCCCTTTGTGCGGCCGCGGGGTTGCCGGGGCGACAGCCCCTCCCCCTCCCGGCCCCGCCCCGCGCCACCGCCCCAGTCTCCGCCTGGCTGCTTGTCCAGCTGCAGTCCGCGCGAGCCGCCGCCGCAGCCGGCAGCCGGGCGTCATTCGCGGCTC
>1011FP001472 Etl4_3              :+U  EU:NC; range  -249 to    50.
GCTTATTTTCTCTGGAGTTGTACCTACTGAAGTTCTTAATGACTTTTTGGTCACATTAACAGATTTTTGGTATGGCTTATTGACTGTAGAAGTTCTTTATAATTTTAGAGTTAACTCCTTATTAAATACATAGTTTATGGGTTACTTCTTATTGCTGTTACACAAACACCTTAAGGAAGTATGTTACATAACCCTAACTCCTATCCCCTTACCTCTAACCCCTAACCCCTAACCTCTAACCTCTAACCTCTAATCCCTAGCCTCTAGCCCTAATCTCTAACCCCATAGCTGCTAACCCCT
>1012FP007878 Klrb1f_1            :+U  EU:NC; range  -249 to    50.
GCTTTCCTTCTTTTTCACTTGTGATAGTTAAAGAAGGAAATAAAACCATCCAGAGTAGATCATGTGTTGTATCTTCTGTTTCAAAGATAAAATTATTTAATCGGTGTGGGCATAATGGAAACCAAGTTCAGTAACTACAGAGAAACCCTCAGTTGCAAGTGTGGGCGGGTGTGGACACAGACAGCAGTGTCCACAGAAGACTTCCTTTTGTTAATTTTGCTTCTCAGAACTTAGAATTTGTCACTGTTCACAGTTCCCATCTCCTGTCTACAATGGACACATCAAAGGTCCATGGCAATG
>1013FP016922 Nudt18_1            :+U  EU:NC; range  -249 to    50.
TCACAGTGGTGTTCATCACCCTACAGGCAGGATGACATCACCGTCGGAACCCGCGCGGACAAGTGCGTGCTGGGTGAATTAGCTAATCGCTAGGGAGAGTGTGAAGTGAGGCTGAAACCCAGGAGAGGAGGGGGCAGAGGGAGGATCCCGGCGCCCCGCCCTCCCGATAACCGCTGCGAGCTGGCCAATCCGGGCAGGCCGCAGTGACGCGCAGCCTATCAGCGACCAGGTCTCTCCCGGAGGTTCCGTGTTAGTCTTGGCCCTCAAGTCAGGGGAGGGGGCGAGGGCGCCGCGGCCCAC
>1014FP018130 Arvcf_1             :+U  EU:NC; range  -249 to    50.
GGATAGATTGAGACTTGAGTAGGAACGATTGCCCAAGTCTCTTGGTGTGTGTGGGTTGGGGATGGGGTTGCCAACCCTAGGGTGTGATGCTAGGAGACAAGACCTGGGGCTGGCAGCCCGTCAGGCCTAGCTGCAGAGTCCCGCCCCAGCCTGTGGGGGGCGGAGCCTCGCCCGCCCCGCCTGGGCGCGCCCCTCCCGATTGGCTGCTGGTCTTGGCCGCTGCCAGGTCCGCCTGCACTGGAGGGAGTCAGTAGAGCCGGAGCGGCCGGAGCGCCCGCGGAGTGCGGTCCAGCTGCCGCC
>1015FP011261 1700072B07Rik_1     :+U  EU:NC; range  -249 to    50.
TCTGGAGAAAGGGTAGTCATGTTCCCCTCTTGTTGCCTTGGGAGTGGCCTGTGTCCAGCTCTTCCCTAGTGATCAGGGAACCAGGGAAAGGGGACTTCCTTTTAAGAGATGAACTGGACCTCTCTTGATTCCCTACATTTGAACAAATCCAGCTAGATGTGTGTCACAAGGCCCTGGAACTGCCATCACAATGACCTTGGAACACACACAGAAGCCAAGGAAGTAAATCTACAGACCACCCCCCTCTCCAGATTACAGTGTACACAGGCTATGTGTCAGAGGTTGAGTTAATGGATCCAG
>1016FP001111 Sdhc_1              :+U  EU:NC; range  -249 to    50.
ACAAACGACGCTAGCTAGAAACTGGCGCGTGAGAGGAAAACCGAAGAACTGAAAAGCAAAGCAAAACAAAAAACTAAAACCAAAAAAAACCAAAAAGAACCCAAAACAAAAAAAGTACCATCCACCAAGCCCGGAACACAAAGGAGGTTCCAGCCTAAAAATTCTGAGGTGTCATATGATAGTCCCCGCCTCCGCCCCGCCGGCTCCGCCCCCAAAGGCAGGGCCACACGGGGGGAGGAGCGATGCGTCATTTCCGTCCAGGCCGGAACTCAAGATGGCTGCGTTCTTGCTGAGGTGACT
>1017FP016588 Tep1_1              :+U  EU:NC; range  -249 to    50.
ACATAATAGCATCAGAGCATGATTGTATTGGGTGGAAATACAACTCGGTTGGTAAAGTTGGCCTAGCCGGAAGTATAAATCCCTAAACTGTGCAAATCAAACCGGGTGTGGTTAGCACAACCCTATAATCCCGGCATTTGCGATATCCTACACGCGGCAGCCCCGCCCTCAGCCCCGCCCTGCCCCCAGCCCCGCCCCTCCCTCGCCCAGCCTCACCCCTTGGCCTCACTAGGGTGTTGGTTTTCTTTCAGTTCTCTGCTTCCAACCAGTCCACTGGCTGACCCAGGCCGGTTTCTGCTC
>1018FP014870 Bcap29_1            :+U  EU:NC; range  -249 to    50.
GTTACCACCCTAGGGCACCTGGCTGGGTCCCACCATAGACCCGGGCCCTGGCTCCCGTCATCCGGCATCAGCCGCATCGGGGATCAGCCCTCCGGGGATACCGAGCCCACGTGGAGGAGCCTCGGCCGCCTCACGCCGCGCACCAGGAAACAAGGGCCGCGGGAGGCGCGGTCGCGCCAGTGTGACCTCAGCCGGGCCCGGCGCGCTCCCGGCGGCGTGGGACGTGCGCGCGCAGGCGGGCGGCGGGGCACGCGGAGCGATCGGCGGCGGGTAAGCCTGACGGGCGGCGGGCGGCCCCGC
>1019FP000467 Chpf_1              :+U  EU:NC; range  -249 to    50.
GCTAGACCCCACCTCGGGGGCGGGGCCCTGTCGGTGACACGTCGGACAGCGGCCGCCTTGGAGGCCCGGGCGCGCAGTGCTGCTCTAAGGGCGGCCGACCCGCCCGGGGATTCCGGGCTTGAGCTCCTACCTCTGCTCGGCGGGGAGGGAGCGGGCCCGCCTGCTGGGCCTGGGCCCTCCGGATCCGCCCCCTCTTCGGTCCCGCCCCCTCGGAGCCGCCTCGGGCTACGCGGGGGCCGGGGACCCGCTGTCGGGACGCCATGCGGGCGTCGCTGCTGCTGTCCGTGCTGCGGCCCGCGG
>1020FP019344 Ccnd3_3             :+U  EU:NC; range  -249 to    50.
TCAGAAGGCATCCCTCTGCAATGTGTACCCCTAAGCCTGACGGAGCAACCCCGCCCCGGCCCAAGGTCTGTAGACCCGATGAATAGAGTAGGGTTCAGAGCTGGATGACCTTTCTCGTGCCTGCTTCGCTGGGTGTCAGAGACCAGACCCAGGCAGAGCTCAGCACCCAGCGCCTTTGTCTCACCCGCCCCCTCGTCCCCACTTCCTGCTCAGCTTCCAGCTCGAGTTCTGCGGTGCAGCGCGGACTTTGTAAACACCGCGCGCCTGTGGGGGTGGACACTCGCTTTGTTTGGGTGCCCA
>1021FP014058 Tmem100_1           :+U  EU:NC; range  -249 to    50.
AAATAATTGGGTTATGATGGATTCACTCCTGTAATTACAGTGGATGGTGTGGGCACGGAAAAAAAAATAGAAAAGAAAAGGAAAACGTAGAGTAAAATACAACAGCGAGTAAGGAATTTCCTTTCACCAAATTGTCTCCGGTCCCTTAATGGTCTGTAAATCTTGCTGAGTACTTTGTGTACGGTCCCTAGCATGGTGATTTGCATCCCACTGTCGGCCTCGCTGTTGGCCGCCGCTTGCTGCTGTCTCAGTCCACTTCTGGCTGAGAAAGGTAAGGCTCGGTTTCCTTGCTCTTTGAAA
>1022FP000265 Osgepl1_1           :+U  EU:NC; range  -249 to    50.
CAGCAAAGTTCTAACGGAGGGCAGAACCCTTTCCTTAAATGCGGCATAGTGTGGGCACAGTGAGATCTACTGAATCTGGACACCTTTTCATGAGTCGCTATCAGCGTGACTTAGTAAAAGACCTGGTATTCACAAACCTGGCAGGAACGCCTGGGGCTATAAGAAGTTATTAAGCATTTCTTTACTAAGACAAGAGAAGGACCGCCGGCCCAAGGGCGGTGACGTCACTTCCGGGCGCCTGCGTAGTGCGGGCGCCCGCAGTTTCCTAAGGGGAATGGAGACTGCTCCCGCGCACGTCTT
>1023FP013758 Cyb5d2_1            :+U  EU:NC; range  -249 to    50.
CGTATCCGTCTAGCCGCCTCTGCCGCCATCTTTGTTGAGGGCGGATAAACTGTAAGCCAGGACTTTTTGTTTGTTTGTTTGTTTGTTTGTTTTTTCTCTGTACTGTTCCCCTTTTCTGCTCCACGCTTCACGTTCAGAATCTAGGCTGGACAAGAAAAGAAGAAAGAGTCGGGGGCAAAAGAGTCAACTTTGCTGTGAAGTCTGTCAGTGTCGCGCTGCCGACGTCACGGCCGGCGTCTCTGCTGTCTTAGTGGTGGCTTAAGAGGTGGCTACCTCCGAAGCGTGTCTGGTGTGTTGCTG
>1024FP017924 Mir688_1            :+U  EU:NC; range  -249 to    50.
CTTTTTATTTTTTTATGGGGGTTTGGTGAGCTCTTCCCGTCTTTCTCGCGCTGCGTCCAAGCACCCTAACCGGACAGCCGGGCTAAGGGGCTGGGTCAGCCTTGCAGCCGTCTGCTAGGCTCGTGCGTTCCTGCGTGTACACAAAGGCCTGCTCCAGGACTAGCGCAGGAAAGCCCCCGCCCACCGCCACTGGGGGAGGGACGGGCGAAAGGGCAGTGAAGAAAAGTAGGGGCTTGCTTGGGGAGAGCACCTCGCAGGCGACTACTTATTCCAGCTCGCCCCCCAGCAAGTCCGACAGGA
>1025FP019951 Arhgap26_1          :+U  EU:NC; range  -249 to    50.
GCAGGAGGGGGCGGGGCTTGCTCTGCGGACCCAGGGGGTGGCACGGACTCCGCCCCTCTCCCCAGGCTCCGCCTTCAGAAATATCTGATTGGGTTAGAGTCGCGGAAGGGCAGGGCGTCCCCTGGCGGCCCCGTGGGTCGGGCCGAGGCAAGCTTATTGATTGGCCCTGCAGGGGATTAGGTCATCGCTAGCAGGTTCGGGCGGCCCGGACGCCGGAGGGGCGGCTGAGGCTTCTGTGAGAGGGCGCTCGAGGCTGCTTGAGGCTGCTGAGGAGCAAGCCCGCAGAGGAGGCGGGGAGGC
>1026FP018918 Uqcc2_1             :+U  EU:NC; range  -249 to    50.
GTCATTGAAAACGAAGAGCAAAGCTTTCCCCAGGGTACACCGCGTTAGCTTTGCCCCTGGGAGCTGGGCGAGTACCAGAACCAAGAAGCTGAAGAGCTCAGACCTCGCTCTCAAAGGTGAGCAGCGCCGCTGCCTGGAGGGGTGTGGGCCGTTGGTAGAACTGCGCATGTCCACGGGGAAGGCCAGTGCGCCTTAGTGCGCACGCGCCCTCTGCGGTCTTGACTACTCCCCCCCAGGGGCGGGGCAAGCGGGGCCCAAGATGGCCGCTCTCCGCTACCGGCGTTTCCTTAAGCTCTGTGA
>1027FP014138 Hoxb5_1             :+U  EU:NC; range  -249 to    50.
TCCCTGTTTTTCCCCCTTCTCACTTTCTCCCCCCCTCTCGGAGGCTCGCATTGAATCGGCCCTAACGATTCTCCGATCGTCATTATTTGTAACCATAGAGCATGAATTACCTCTTGAGGTCATCAGTGAGAATTTACGACTGGTCAACAAAAGCACGTGATTCCCTAACGCCCCCCCATCCCCCTTCTAACCCCCCCCATATTTGGCCGCATACATAGCAAAACGAAGTACAGTGCATCGCTATAATTCATTAATACATCATAAATCGTGAAGCACAGGGTTATAACGACCACGATCCAC
>1028FP005031 Csmd2_1             :+U  EU:NC; range  -249 to    50.
GGAGCGGCGGAGAAGCGGCTCCGGAGTGATTAATCCGGGGATAATTCACCCCCCCCCCGCCCCCCGGCGCGAACCCCGCGAAGCGGGATTGGAGCGAGTCATTTCCGAGAGCGCAGCGCGCCTCTCCCCGGCCGGGCGGACACTTGGTTCATTCCAGCCGCAGAAGCTCAGGGCTCCCGCGTACCGGGATTTTTTTCCCCCCCTCCCGGAGCAGGAAGAAAAAAAAAAAAAAAAAAAAAAAAAAAAGCTACAGAGCTCTCCTGACCTCCTTTCTCCTCGGCGGCGGGCGAAGCCTCTCCC
>1029FP016555 Gmfb_1              :+U  EU:NC; range  -249 to    50.
GCCGTTAAGGCTTGTAGAATATTTAAAGACACCAAGAATCTGCGCACCGCTTGGCTGGCTCATTCCTTGGTAACGGCGCAGCATCCTTACTTAACAGGCACCAGAGGCGCCCGCGTCCGCATTTCGCCAAATTTTGGGCCTCGCCTCCCGCCGTCCGCTGTCACGTGCGGGCCACGGCGGCCGCGTCCTTAGGTGGGGGAGGCTGAGCGGTGCGCCAGCCGAAACAGGAAGGGAGTTGGCTGCCGAGCCATTCTTAAAGGGGCCCAAGAGATCGCACGGCAACGGGCCGCTGACGACCGG
>1030FP008568 Cep89_1             :+U  EU:NC; range  -249 to    50.
TCCCACAGCCCGGGAGCCCTCTTTAAAATTCTGACCGCCCTGGCCAGCGTTTTATTGGGTGATAGGTAAAAGATGGGCGTCTACTATAGCCAATAATCGAACGGAAGTCTCAGCTTGCTTCCTCTCTGGCTGGAATTTGAATGACGCCTTGCTGGGTTGTCAAGAGCAACGGGTGGCAGTAAAATTGACTCTGATAGGCTGAGACTCAAAACAGAGCCAATGTGAGACATGCTTGTTGTAAAGTCGGGGGTCCGCGGGAGCTAGGCTGTGGGGAGCTGTGCAGGCTGCGGGGTCTACCTT
>1031FP010567 Fuk_1               :+U  EU:NC; range  -249 to    50.
TACCTTGTACCCGAGTCACAACAAACAAACAAACAAACAAACAAACAAACAAACAAACAAAGAAACAGTTGGCCAGTGTCTTTAAGACACCTGTTCTCTCTGGAAATTTGTATATTTAGCACTCCTTGTAAGTTTGAGAACTTTGTCCTTTCAGTAAGGCGGGGCTGCGAGTAGGTTCTGAGGACTCTGGCGGGAGGCCGAATGAACTCCATTTCCCAGGGTGCGCCGCGCTGCATGCGCAGCCGCGTTAAAGAGCCGGCTCTGCGAGCGCTGGGCGGACGCAGGTATGTGGGTCCGCGG
>1032FP007218 Osbpl3_3            :+U  EU:NC; range  -249 to    50.
AGAAGTGCAACCATCAACACATGTAGAGGTCAGGGTGGCCTCTGGCATGACTAGGGAACAGAGGCGAGATTTCAGGGTGCTACAGTTGGATTGTGAAACCTCCCTCACAGGCTTATGTATACAGTTAGTCCCTAGCCAATGTCACCACTTGGGAAAGTTGTGGAACTTTTAGGAGGTGGGGCCTAGCTGAAATAGGTCAATTGGGCTTGGGCCATAAGAGTTATAGCCGATCCTGACTTCCTCTTTGCTGCTCTCTACTGAGCTGAGTCTCTGAGATGTGAGCAGACAGGCAGCCTCAGA
>1033FP011549 Plscr2_2            :+U  EU:NC; range  -249 to    50.
TGAACAACTGTCCCAAGATTGTGACAAAAATATAATAAGGAAAAATAATATTGGTGGTCCTACCGGCTCCTGCTGGTACTCAGTAGAAGAAGTTAGGCATTTGAGAACTATCGGGATATGCACTCTGACTCTCCTAACACAAAACAAAACAAAACAAAACAAGAAGGAAGGGAAAGCATTCCTGAGTCTCCTTTTGAATCAGTGCCAGCATTTGAAGAATGCAGTGGAGGTCAGAGTAAAGGGAATGCCAGTAAGTGTTCCTTTGGCGTTCCAGAACTGTGCACAGACCAGATATTCATT
>1034FP016710 Dcaf11_2            :+U  EU:NC; range  -249 to    50.
CGCACCACGTGGGCGTGAAGCTAAACTGGAGGGGGTGTTAGGCTGACTTCTAACCTCATTGGCTGTTGATGCTGCCGGCCCGTGCAAGAAATTGCTCTGATTGGTCAGTAGAGGGAGGCGTGGGGGGGGTCTGAGTTCTAACGCCTCTGGTTGGTTGTGTGAGATAAGCTAGTGAAATGCGTTCTTCCGCAAGGGGTTTTGATTGGTCAGTCGGAGAGGTTATCTGGGATTCAGCCATCCCGGGCCGGGGACTTTGATAGGTGAGTTTGGTTAGGAAAATGGGAAATTCCTCTTCGTGGA
>1035FP017779 Pced1b_1            :+U  EU:NC; range  -249 to    50.
AGGCCTGAAGGTGATTGGGGAACTGAGTTAGCTTAGGGCTCCGTCCCACGCGTGTAGAACAGGCAGCGGCTCTGATCTGTATTGGCATGGCTAGCCTGGGAGCTGGCACCGGGGCTCATGCAGAGAAGAGCCAAGTTTGCACCTTATAAACTCCACCAAAGAGGAAGCCCTACCACTGCCCCAGAGCTGCACCACCCACTGACACTGAAGGAAGTGCTGACTCTCTCCACAGGGCCGGGATGACTCGGCAATGAGAACGAGGCAACGTGGAGATCACCACCTTTCTCTCCTCTCGCCTTC
>1036FP019857 Ube2d2a_1           :+U  EU:NC; range  -249 to    50.
CTGAACTCTCGCGAGATTTCCTCCCACTGCCTCGCGACGTCATCCCCTCTGCGGCTGTGCTTGCGCCGGCGCCTGCGCCGGCGCGTAGGGTGCTCGCAGGGGCGGCCCGTATCCCTCCGCCGCTGGCGCGGCCCGGCCCTCCCTCCCTGGCCCGCCAATCCCGGCGCCTCCCGACCTGCCCCTCGGCCTGGGCCCACCCTGCGCTCCGGCGGCCCCACCCCGGCGGCGCCGCCCGCCCGCGCGTCCCTTAGTCCACCTGCACCAGGCAGGAGAGCAGGCTCCCCCCGGCTCCGCCACCGT
>1037FP019316 Ptk7_1              :+U  EU:NC; range  -249 to    50.
GTTCTCTTGCGTCCCAGTGGATAGATTAGGCGGTGGGAACAACACCCAGGTCTCCGGCACTCCCCTAAGACGGCCACTGCTGCTCCCCCCCCCCCCCATCATTCCCCAGATCCTTCTTTCTATTGCCAGCTCCTCCCCTCGACGGCGGGGAAGGGGGCGTCAGGGGGCGGGGCGCCGTGCAGGCGGAGAGGAGGGGGCGTCGGGGGCGTGGCTTGGCTGCGGCGGCGGCGCGCTCGAGGGCTTGGATGTACGGGGCGCGCGCGGCTCCAGCTCCGGACGCCTCGGGCTCGGGCTGTAGCT
>1038FP000377 Plekhm3_2           :+U  EU:NC; range  -249 to    50.
TTTCAAGACACTCAAAAATATCCTGCATGTTGAGATTAGGATCCTTCACAGGAAGTCTGGAAGTTGGCAGGAACTGAGGGTAGGGATAGGACAGCCACCTTTCTAGTAGCCATTTGTGCCCACATAAAGGCCACCAATTAGAAGAGCACTCTTGGCTCTTGTTTGCGTGCTCCACCCTGGGAAGGAGGGGTGGCCTATTGGCAAATTTCGGAGAGGAACTAGGTAAGAGTCTCTCTCACAGTAAGTACCAGTTCTGCTTTCAGCCTGCTCCAGACCTGCTCCTGCACGTCGTGGTCTTTC
>1039FP006518 Rilpl1_2            :+U  EU:NC; range  -249 to    50.
TTCCCACGGGGAGGAGCCGGCCAACCGGAGTCACTCGGCGTCACCAAAGTTTGATTCTCCTCTCCGGGAGGAGTCTCCGGGCCGCGGTCCCTCCGGGCACCGGGCGCCACCGCCTCCCAGGCCGGGACCCGCGTCTCCATCGCACCCAGTTGGAGCATCAAGTCCGGAGACGCTGCGGGCCTGCGCACGCGCCGCCGCCCTCGCCCTCCTCCCCGCGGTGCTCCAGGCCCCCCGCACTCCCCCCCCCCCAAGTTCACGAGTTACTGGAGTGGACGGACGGCTGGGAGCCCGCGCAGGGCC
>1040FP000930 Trmt1l_1            :+U  EU:NC; range  -249 to    50.
GTTCTGTACTCGGACCCCCGCCAGGAGCCGAACGCTCCAGGCAATTCTAGAGTTCTCGGCGCTCTGTGTGTGTTTCCTCCAAGGACCGGAACTGAGCACCGCCCATGAGGCGCGATGCCTCCTGGGTGTTGTAGTCTTATTTCGGTTCGGTGGCGGCCAGTGATGCAGAGGACGTACCGAGGAAACGGAACTCTTTTTCCTCATTGGACACTGTCCGCCACACGCTTCTGCGCAGTCTGTGGTGGCGTCGTAACGCCTCGGGGAAGGGGAAGCCGGCGAAGGGTCGAACCGCTGCCTCTG
>1041FP009804 Gas6_1              :+U  EU:NC; range  -249 to    50.
GAAGATTCCGAAAACGATGTCTGCAGAGGAGGATAGAAAACGGTCAAATTGTACCTGGGCAGATGCCCAGATACAATTCTCCTTTCATTTTACCGCATTCTAGCAGTGAAATTTTGAGGATACTGGAGTCGAACCAGTCAGCCTGCCTTGCCTCACCCAGCTCGGCCCCGCCCCCAAAGGCCCCGCCCTACTCACACTAGGCCCCACCCCCACCCGCCCTAAGCCCCGCCCTCACCCGCTGCCTCCTTCACGGCCCAGAACCGCAGCGAGCGCCGGGTGCGGCGCTGCCGCCGCAGGGAT
>1042FP009958 Gm16793_1           :+U  EU:NC; range  -249 to    50.
AGATAGAGCTCCTCCAGACCAGCCAGGGGCAGCAGCGCAGCAGGGAACTCCTCGAAGAGGTTGGAAGAGAGGTTGAGCATTTTGAGCCTCTGCAGACGGCTGAACTCGTCGGGCAGAGCCTGGAGCCCGTTGTTATCTAACATGAGGCTCTCCAAACTGGCCAGCTCGCAGAAGCCTCTGGGCAGCGTGCCAAGCTCGGCCCCGCTAAGCCAGAGGATCTTGAGGGCACGCAGGGCACTGATATCCTCAGGTAGGCCTCGCAGCCGGTTGCTGGAGACGTCGAGCTCCTCCAGGGCAGCC
>1043FP007307 C130060K24Rik_1     :+U  EU:NC; range  -249 to    50.
CTCGCGTGGCGCTGCGAGGTTTCTGAGGACCGCAGCGCCTGGCTGGGAACTTTCTTAGAACTGCAAACAGTTTGGCGGCTCTGACTTTGCTCTGGTCACTGCTAGACTCTCTCGCGCCGCTCGCACGGCACGGCAGGGCACGGCACGGCACGGCACGGCGGCACGGCTTCTGGCTTCTCTCCTATACCTCCCGGTCCTCGACTGCCCCACGCGCGGACGAGACGCCTCCCGAGCCCGGCATGTCGTGGAACTTGACCGCGGAGCAGCTCTCGGCGCTGCTTCGGCTGCACAACCTGACGC
>1044FP014006 Dhx40_1             :+U  EU:NC; range  -249 to    50.
GACTAAGGGCCACACTGGACAAACTGTGACCTGGCCCTCAGGTGTTCAGGTGTGACTTCGCGGGTGGCGGAGGCACGTGGCGATGGGCGGGACTCCTTGGGGGTGGTGCCTCGGGGCCCCCAGGAGCGCGGGCCCGTGCGCGTCCAAGCAGAGGCCGCCACGTCATCGAGCCGCTCCCCCACCCCTCTCAGCCAGTCGCACGCGCGGAAGTAAACACCCCTACGTCATCAGGGCGCGTCCTCGCCTTTCCCCTCCCATCTCCTCGGCTCCGTGGACGTGTTCGCTTCTTCTCCGGACCGG
>1045FP015927 Cdc14b_1            :+U  EU:NC; range  -249 to    50.
GAGACTCACTCGAGGAACTGGGGACTGAGGCGTCAACACCTGGACACAAGAGACAAAAGTTAGAGGGGTCCCACCAAGGGGGTCGCCAGCACGCTTTCTGCCCGATTGGCGGAAGCGCTCAGACTTTTCTTTATGGCGTCACCGAGTACCTGCCTGTAGGAAGGCTCCAGTTGCGTGACGTCACGCCGCACTGACCAATGAGCGGCCCGAGCCGGTAGGCCCCGAGGAGGGTTGTGGGCCCTTCTTTTTGTGAATGAAGCTCCACGGAACATCCCTCCTGGGGGTCCCCGGGAGCCGCGG
>1046FP000247 Cavin2_1            :+U  EU:NC; range  -249 to    50.
GCAAGAGCAAACAATTCCTTTCTGTTACAATAACTTGTATCCAGGAAAAAAAACAGGCGCTCTGTAACATAGCAGCCAGAGAAAAGTTTACTAGATTTAGCCAATCAGAGGCTGGGGAGCTCTGCCAAGTTAACATGTTTCTCTCCGCCTCTAAATGAACTCATGATTGAAATATGGCATTGAACTTTTTTTTTTTTTAAGGGAAGGGGTGTAGGAAAGAAAAGCCACTGCAGAAAAGAACTCGGGCTTGTGCGGAGTGTGGCTAGGAAGTGTGTGCTTGTCACTGAACCCTGAGTGGGT
>1047FP013470 Nlrp3_2             :+U  EU:NC; range  -249 to    50.
ACACTGAAGGGTTAGCTGTCAGCCCGTCTGGGCTGTGAGTCCTCACCTTGGTGCTCTGGGGTTATTATAGCTTATTTTCTCCTGGCTTCCTCCTTCCTTTGAAAATAAAAGCAAGAAACCAGGGCTTTCCATTAAAAGAAATCGGGAAGCAATCTCTTCTGCTTTCTCAGTGTCTGAAGGAGGAAGCTGAGGTTGAGAAACAGTGAAGGCTGTGCCCAGGTCCTAGCCTCGTCACCATGGGTTCTGGTCAGACACGAGTCCTGGTGACTTTGTATATGCGTGTTCTCTGTATACCACATC
>1048FP006799 Lmtk2_1             :+U  EU:NC; range  -249 to    50.
TAGGAGAAAGAGAGACAAAAGTCCCAGATTAAATTATGTGGGTTATTATGGACTTCTTTATATCTTCCTAAAATAATTGTCGATGTTACCTGCTGCCCACGCCTCATTCCTCTGTCTGCAGGGGGCGCACCGATCGCCACCTTGCCGCCTATGGCTGAGAGGGTGGGGCTCCCGGAGTCAGTATGGATTGACGATTGGCTGGTCCAGGTGTCGGTCCCGGCATCCCGCCTCAGCTCTACGTCACATGACGCAGCCCATCATGGCGGCGGGAGCGCGGCTGCCTGGGCCCGCGGCTCCGCA
>1049FP003279 Jade1_2             :+U  EU:NC; range  -249 to    50.
CGCAAAATGGAGAGAGGAGAACTTCTGGAGCCGTTCTGCTCCACGTCGTCGTGTTCAAAAGTATCCGGAAGCAGTCGGTGGCCAGCCAGCCAGGCCAGGCGCCAGCCGGGCGGGGGTAAAGGCAGGCTGGGAGGGGCGTCAGAGCCTGGGGGTGGGCGGGTGGGTGCTGTGGCGTGTGGAAAGGTCGGCTCCTCCCACCGTGACGTGATGCCCAAGACCAGACTAAAGAGCCTGCCCGGAAGATCACCTGCTCTTTGGGTTCTAGAAGGCAGAAGACATCCTTGTCCGCTCGCCTGCTAC
>1050FP017249 Oxr1_6              :+U  EU:NC; range  -249 to    50.
CGGGGCTTCGCCTCCCGGCGCGCGGACGGGGACCGGGACTGGGGAGGCGGCGCCACGGGCAGGTGTGCGGGCGCGCAGGTGTGCGGGGGCCCCGAGCCTTGCAGCTGCGTGGTGGCCCTTCCTGCCCCGGGCAGGCGCCACCGACTCGTCCCGATTCAGCGTGCGATCCTCCCCTCTCTTCTGCCTCCTCCAACCAGTTGTGACGTCCATGGAGTTGGACTTCCAGAACGCCGTGTGTGCGCAGCCTTTGCTTTGGTCAGTCGTTTTTCTTGGTGCGAGCCAGCTGCTAGGGCTGGTGTC
>1051FP016334 Oxsm_1              :+U  EU:NC; range  -249 to    50.
ACCAGGGAGGCTACAGCTATAGGTCCTCCCCGGAATGTCCTGGGGAAATGACAGCCGCCCTTCTCTGGCAGCACAGGAATATCTAGGCATTATCGCTGTTGACTAGGTGAGGTTTCCCAAGCGATCAAAACAGGCTCTGAGGCTAGAGCGGGGCACTCACAACCCGGAACCCGGAGGAAGCTCTGGCCGGAGCGTCTGACCTCTGACATCAGGCACCGGGCGGAAACGCTGCGCTGCGGATGAGTGCGCATGCGCACTCGGTGGGCGCCCGCAAAGGCTTGTTTCAGGTAGTGACTGCAG
>1052FP007725 Wnt5b_1             :+U  EU:NC; range  -249 to    50.
GCTGCGGCGGAGGCTGAGGATCTGCACGCGGCGGATGCCCCGGGCCTGCAGGCTGGGGAACAGCGACGGGTTCGCCCGGCGCAGGTGCAGCTTGGCCTCCACGCCCCGCCACACCGACTTGTGGTAGGCGGCGTCCCGCCAGGCCGTGCACACCTGCGCCGCGCGACCCTTGTCTCGGACGTCCAAGTAGCCGAAGATCATGGCCAGCAGCTCGGGGAACAGGCACGAGATGTGGGTCTCCATCTTCCTCCCGCCGCTACGCCGCGCCGGGTGCAGGAGGCGCGGGCGCCGCCGCCGCCC
>1053FP016517 Cdhr1_1             :+U  EU:NC; range  -249 to    50.
AAAACAAGTTAAACAAATCAGGAAAATCCCTGCGCAGCCTGAGCCACACCAAACCACAGCAAATCCCGAATTTCTGGTGGCTTGCTCAAAAGTAGTCTGGGGATGCCTATTTGTTTCTCTGTGCAGAGCTCCACCTCTGCACCTGGTGCTCCTGGGTTGCTAGGGCAGACTGGGCGTGGTAGGAGAGAGGTAGTCTTGTCACGCCCTCCCACCCGCCGCTATAAGCTGGTCCCAGTAATTGGTCTCATTAGTAACCTGACCGGAGCCATCCAGCTGTGAGGATCTGTGAGCGCTGTCATC
>1054FP009525 Pstk_1              :+U  EU:NC; range  -249 to    50.
ACTCTGGGACCCTTAAAGTGTCCAGAAAGTATGAAAAGAAGCGCCAAGGACACCTGGCCTAGGGTACTAGGGTCAGGGACAGCTGACACATGTTATTCACAAGGTCCAGAGGGCCACCTGAGTAGCAGCCTGGACTAAGGCATCTTCTCTGGACTCGCATCCTCGCTTGTTGCTCCTCCTCAACGTCGCCAGAGGGCGCGGCGTGGTGCTGGGGCACTGCGCCTGCGCACCCGGCGCAAAGGTTTCTGGAGACTGCAGCAAGGGCATGAAGACCGCGGCGGCTCGTGGGGCCACTCGCAG
>1055FP009655 Pnpla2_1            :+U  EU:NC; range  -249 to    50.
AGAAGCTGTGGGATTGAAGAAGCTGTGGGATTGAAGAAGCTGTGGGGAGAGAGAGAAGCTGAAGCCTGGGAATCCCCTCTCCAGGTCTCTCAGATGGCTTTGCCCAGCAGGTGTCACGAAGGGGCGGGGCCTCGGGGGCGCGGCCGTTCCCTGCTTGATCCAGTTGGATCGCGCGCCCAGGTCCTGCCCCCTGCCGACCAGGCCCCGCCCTCACCCCGCACTAAAACACCTCCTCCTCTGCCTCCCGGCACAGCGTCTCCGCCTCCGCCGGCGGAGACCCCAAGGTATCGAGACTGCGGG
>1056FP020866 Add3_2              :+U  EU:NC; range  -249 to    50.
AGGAGTAGAGAGAGGGCTCTTTAAAATTAGTGCTTCTAGCATTTCTCATTGAGTCGCTCCCTTCACCCAGTTAATTTTAACCTTGACCTCCCACAGCTGTACTGTTTTGCTCAGTCTAAAAAAAAATTTCCTGATCTTCCTCTCCCCTCCCACCCCCCCCACCCCCCCGCCCTTTACATCTGATGAAGCAACAGTGGAGAGGAAAAACCAAACCCATTCCTTTAAGAGAGATTCTGCCTCCTCTCTTCTAAGCCAGCGCCTCACGGCAACCGTGGAGTCTCTAAGTCACACACTTTACAA
>1057FP020887 Acsl5_1             :+U  EU:NC; range  -249 to    50.
GGCAATGAACCCAGGGCCACCTCAACTCGTTTTCATTTGGATTTTCATCTTGGAGAAGAGCTAGTGGGACCAGCGGGAGCAGGTGGACTGTGTTGATGCAAAGGTGGCTCGTGTTTCAGCCCCTGGGGATTGAGGTTAAAGGCTTTGAAAACCGGCTAGGGTAGCTTTGGATATCTGTCTCCTCCTAGTCAAAAGCGGTTCCACTTTCAGTTGTGAAGGAGGAGGGAAAAAAAAGCCAAACCAGGAAGTGAAGTCCCCAGCACCAGCATGTCAGAAAGCCCGGCTATGGCCTGGCTGGGA
>1058FP007919 Borcs5_1            :+U  EU:NC; range  -249 to    50.
TGCTCAAAGGTAATTAATGTGTCTTCGGGGGTAGGAAAAGGCTTTATCTTTTGGACATCTTTGGCCTTGGGGAAGCCTAGCCCTTTAAGGCAGCGCCGCCCCAGCCTCCAGCGCGCGTCTCTTGCCCCGCCCCACCCCTCGGGTTTGGAGGCGGGACCTCCAAACCCGGAACTGAAGGCCGCGCATTGCCGGCCCGGCCAATCGGCGTCCCGGAAGGAGCGAGCTGAAGCCACCGAGCCAGTGAATGACAGCAGCGCCGCCCGCCGGTCGCGGCTGCAGCCCTGCCGGCGTCCCGAGCCT
>1059FP020596 Smc5_1              :+U  EU:NC; range  -249 to    50.
ACGAGAAACACACAGAGACACACACAGAGACACACACAGAGACACATACACACACACACACACACACAGACACACACACACACACATCGCACCTCTGAGGCCACCGGGGAGCGTTGGTCGGGGCGTGGCCTCGGGTTTGCGGGGCGGAACCGCGCAAGCGCATCGGGGCCGCGGGGGCGGGGTCAGGCGGGGTCAGTTAGCGCGGGAGCCGGGCGCGGAGGCTCCTGGGCTGCGGCTCGCCGGGAACGGAAGCCGCTGCGGGACGCGGAGGAAGCCAGGATGGCGACTCCGAGCGGGAAG
>1060FP010967 Tirap_1             :+U  EU:NC; range  -249 to    50.
CCTTTCTGGAGTTTTCTCCTCGTCCCTTTGCCCTCACACAAGACAAACCGCGGCTCAGGGCTTCACGGCAGCCTCAGGGAGCTCGGGTGTCTGGGTTCAGCCTCGGGTCGTAACCAGGCAGCTGGGAATCTTGAGCGACGCGGACTGGCGAGCGCCCCCTAGGGTCCGGCCGGCGGGTGTGGGCAGGAGAGTGGCTAGTGCGGGCGGGAGGGCCGTGGCCGAGGAGCTTCCGGGAGCCGGGGCGCGGGCACTTCCCGGACGAGTCTGCAACCCGCAGCGTGGAGCCGCGTAGGTGAGCGG
>1061FP019948 Fgf1_3              :+U  EU:NC; range  -249 to    50.
CTGAATTTCAGTGAAAAATCGCCAGTACAAAAGAAATGTTCAGATTTTCATACAGCTGGCGAACAGCACTCACTAACTGTGCTTCCCCCCACCCCCACCCCCACTCTGGTTTCTATCATTTTAGCAGACACCAAATGAGGAATGTCTGTTCCTGGAAAGGCTGGAAGAAAACCATTATAACACTTACACCTCCAAGAAGCATGCGGAGAAGAACTGGTTTGTGGGCCTCAAGAAGAACGGGAGCTGTAAGCGCGGTCCTCGGACTCACTATGGCCAGAAAGCCATCTTGTTTCTGCCCCT
>1062FP020934 Sfxn4_1             :+U  EU:NC; range  -249 to    50.
TGTATACAACAGTTTTCAGGGGTAATGTGCGCCTGATAAGCGCAGGCGTGACGGTAGAAAATCTCTTGCATCAGTTACACTGTCTTCTTTCTTACAGGGTCTCCGCCCCAAGTGGAGACTGGAAGTGGGAGTGAACGCCTCTGTACCCGGACCCTTCGGATTCTTCTAACTTGAGGAAAGGAAGTAGAAGAACTTGGCCTATAGCAGGGGAGCGTTCGGGTTCTGGGGCGGGACACGCTGATAGGCTCCACCCCTTGCGCTGCAAAGCAAACGGGGCCTGCATCACACTCGGGTTTGTTC
>1063FP018720 Pdcd2_1             :+U  EU:NC; range  -249 to    50.
CCCCACTTCCCTCACTCCAACCTGAGGATCTACAACCGACACCCTAATCTCAGAGGTCTGAAGAGCTTCCGGCCTTCGGATCCCCAGAAACAGTGACAGTTCGATGGAGGTAGTCTTGCTCACCAGCGTCCTTTATTCACTTTTGCTTCCTGCCTATAGGGTTACCTCCAGTCCGGTCCCAGCTCGAGATCTGACCCCGCCTCCCGCCTTCCGGCCTAACACGTGACCGCCCTCTTCCGGCCTGGTGGCAGAGTCCTGCTGCGAGCATGGCTGCAGCCGCCCCTGGTCCTGTGGAGTTGG
>1064FP000558 Neu2_3              :+U  EU:NC; range  -249 to    50.
TCAGCTCTGGGTTGCTATGGGTCCTGTCCATGCAAGCCTACGGGTGGACCACCCTCAGTCCCCAGGCAGGTGCCTTTCGGTTCTGAAGGCTTGGCTTGGCTTGGCGGCTGCTAACTCTTGCATAAGCTTGTTTGCCTCTGAATAAGCTTGGGTAAGGTCCCTAGGGGAGGAGAAAAGTTTTGGGAGCACTGGCTCCTGGCAACGGAAGCTGAGGGAAGGAAAGACAGAAGGGAAAGAAGAGGTGTCCCCACACTAGCTTTCTCTCATGGAGCTTGCCCCCAAAAATTGAGAGTGCACAAA
>1065FP002293 Eif2ak4_1           :+U  EU:NC; range  -249 to    50.
CTGGCCTAGGCTCCGCCCAAGGCCCTCTCACCTGCTCAGAGTCACGCCCCTAGGTCGGTCTTCAGCTCGAGACTCCGCCCCCAGGTTCGTCTCCCGCTGGAGATCCTGTCTTTAAAGCGCCTCCCCAGAGCAGAGCCACACCCCCTAGACCTGTCATCAGCTCGAGGCCCCTCCCCCAGACCCGACTCCGACTCGAGGCCCCGCCCTCAGTTCGGTCACGGCGCGGGCTGGAGCTCCCCTACCCACCCCAGAATCACCGCTACCTCGCCTAGGCCGCTGCGCCTGCCCCGGCCGCCATGG
>1066FP015510 1700016G22Rik_1     :+U  EU:NC; range  -249 to    50.
TACCCAGGAACCACAAGGCCCAAAGTTCAATCCCCAAACCAATGTATAAGGGATTCTTGACTGTGGCTGCCTTTGTTTAGTGGTGACCCTGGGTATCTGGTTTTGTGCTCCATTTCCCAATTCCTGCTTACCTACTGTGGCCTGAGGCAGGGTGGGAAGCAGAAACAGACTGCTAAGGGCTGGAGGGTATATCTCAGATCTGATATTACGTCAGCACTGGGCAGGTGGGCTCTGGGACTGGAGCCTTCTAAGCCTTCCTGCCCCTTCCCCTAGATAGCTGAGCTTTTTCTGTACGAACTA
>1067FP000404 Xrcc5_2             :+U  EU:NC; range  -249 to    50.
TGCCTGGAGCTTGAATGGGCTCGTCAGGCTTGATGACAAATGTCTTAGACGGCAGAGCCATTTCTCCAGCCCAGTACTGACTGGCTTTTAGCGGCTCAGAGAACAAAGCCTTGCCTAAGGAGGCAGGGAGAGAATTCTGCGCATGCTCAGAGCCCATGGCTTCCCCGCCTTGCACGCGGGACGTCTGGATCTGTGGGTTGCCCGGAACTGAGTTGCGACACTCTAGGTTTCCGCCCGGAAAAAGTAATCAAATCACCTGAGGACCAGCATGGCGTGGTCCGGTAATAAGGTACCGAGAGC
>1068FP005555 Agrn_2              :+U  EU:NC; range  -249 to    50.
CTCCTTTGCCCTCCCATTGCTTGTCCCTCCCTTGCTTCCTGCCCTCTTACCAGCACCACCACCAACCTTCCCCAGGCTTCTACCTCTACCCGAAGCTGCTCGGCCCCTTTTGTCCACTTTGCATCCTGGTCTTAATCCACCCCAGGCTCTTTGCTACCAACTGCGACTCCCTGTGGACGCTAGAGTCCCCAGAGACATCCTCCTTTGTCTCTGCTCACCGCCCCCGCCCCTCGGCTTCCCTCGCCCCTCACTCACTGCCCCAGCCCAGCGAAGACGAGAAGAGCTTCACTGCCTGCCGCC
>1069FP012027 Pex3_1              :+U  EU:NC; range  -249 to    50.
TTCCTCACCATTCGCATCGCCTCCTCCATCCACTTTTCCGTCTCCTGTACGGACACCACGCACGGGCCGTCTGGAGTAGTGGTGGACTCCACCTTCTCCTCCATACCTCCGCCGCTCAGAGACTCCGGGCCGAGGGACGAGAGAAGAGAGGACAGCGGAACGCGGCGGGAGCGGACCTTGCTTCCAGGAGGACGGGAAAAGACGAGGCACCCGGGAGCTATTTGCGGACGGACCCAGGCGTCCCGGATCAGTAAGCGGCGGCTGGGGGACCGAAAGCGTCGCTGCTCCGCTCTAGTCCAC
>1070FP015210 Tmed10_1            :+U  EU:NC; range  -249 to    50.
GCCCATACTTACTATGGCTCACTCGGAAGTATTTCACCACCATTAAAAAATAAAACGTGTACGAAAAACTCCTGGGGACTTCTCTATAGACCCTTAAACTCGTAGTTATGACATACTACCAAATCTTTGCTTCCTCTTAGAAGTTATTTGCTTTACATTCCTTTTCTGTTTAGCCAATCTCCAAAATGGCGCGGACGGCCTCGCCAGGGCAGAGGCGCGTCACGTGGGTGCTCCCGGTTCCGGCGCGCTAGAGGCCCCGGGTGGTGAACGAGGCTCCGGCACCATGTCTGGTTTGTTTGG
>1071FP021309 Mecp2_1             :+U  EU:NC; range  -249 to    50.
CTTTTCCCTGCCTAAACAGACAGGAACTCCTGCCAATTGAGGGCGTCACCGCTAAGGCTCCGCCCCAGCCTGGGCTCCACAACCAATGAAGGGTAATCTCGACAAAGAGCAAGGGGTGGGGCGCGGGCGCGCAGGTGCAGCAGCACACAGGCTGGTCGGGAGGGCGGGGCGCGACGTCTGCCGTGCGGGGTCCCGGCATCGGTTGCGCGCGCGCTCCCTCCTCTCGGAGAGAGGGCTGTGGTAAAACCCGTCCGGAAAATGGCCGCCGCTGCCGCCACCGCCGCCGCCGCCGCCGCGCCG
>1072FP004599 Ttc39b_1            :+U  EU:NC; range  -249 to    50.
CTCTAGGGAGGCCAGTACCCCAGAGGTCCTTTTCCCGAGCACCCGCTGACTCTGTGGGTGACTCCTCCCCACGGAACCTGGTTGGCTGCTCTCTAAGGAGGCCGCGTGCCGGGGCGGGGCTATCCGGCGAGGGGGCGGGGCATTAGCCTGGCATCCGCTGGGGTACTGGGTGCGCAGTGGATACCGCGGCGCCGGGGGCGGGGACAGCTCGGTCCGGTCGCTCGGGGCCGCCTGGTTCCTCCTCCACCCGTGCTGGGCTGAACCCAGAGCCAGAAAAGAGTCGGTTCTGAGTTCCCTGTG
>1073FP004092 Col24a1_2           :+U  EU:NC; range  -249 to    50.
GAAGTCCTGGGGTTGGGGGTGGAGAGACGCTGGGACAAATAAGAAAGAATGCTAGGATGATCTGAGAGAAACTTGGAACTTAGGCCAGATTGTTAAGATCAGAAATATATACACGGAGGGCTTGTTGTCCTGGGTTAAAACTTTAAATTCTATTTTTTTCATGGTATTAAATGTCTCTGTTTTGTTTACAGGGTGACCCAGGTCTTTTGGGGTTAGTGGGCCCCCCTGGCTTACAAGGTGCAAAGGTAAGCATTTTTCTCTGACATAGTTGAATGTCAGATGGACATTCACACTTCTGTG
>1074FP021795 Uty_1               :+U  EU:NC; range  -249 to    50.
CAATTAAATGAAAGGGTCTGGATATCTAGTGTGGAATAAGAAAGAGTTACAAAGCATACCTAAAACTAATTTCACTGTGGTCGGTAGGTAGAGCTCTTAGGCTGACATCACGAGCTAGCGAAGTAGCAAGTTTAGCTGCACTGGTGATGACGCAAGTCAACAAAAGTCACGTGGGATAAAACGGTTGCTTCCATTGGAAAGCCTGGCTTTAGGGAGAGGTTATGGACGTTACGTGCGGTTCACACTGACGGTATTATAACAACTTTATGCGGATGCTAGCGAAGTTTGATATTCTAAGAA
>1075FP001413 Sfmbt2_2            :+U  EU:NC; range  -249 to    50.
TCACTGGGGGAGGTGTCTACCTATGCCTGGGCGGGGGGAGGGGGGAGAGGCGGGGGGAGGCGGGGGGGGGCGGTGGGCGGGGGGAGAGTGTCACCTTGTGGGCGGGAGAAGGAGTCTACCACGAAGAGCAGGCTAATTGGCTCGAGACATTTTGCGAGCATTGGAAAAAGGTCGTTGAAGGAGTTCGCTCTACAGAGAAAGAGAGAAATCTTAAAAAAGAGTGCCGGGCATGCGCATAGAGAGGATGCCATATTGGAATGAGGCTGTAGTGGGAGCTGGAGGACCCGAGCGGGCGCGCTA
>1076FP007056 AK133155_1          :+U  EU:NC; range  -249 to    50.
ACTGCATTATTAGGAGGTGTAGCCTTGTTGGAGTAGGTGTGGCTTTGTTGGAGGAAGTGTGTCACTGGGGATGAGCTTTGAGATCTCAGAAGCTCAAACCAGGCCCAGTGGCCCATTTGTTCTTCCTGCTGCCTTCTCATCTGGATGTAGAACTCTCTGCTACCTCTCTAGCACCATGTCTGCCTTTGTGACATCATGCTTCTCTCCATGACAATAATGGACTAGACCTCTGAACTGTAAGCCAGCCTCAATTAAATGTTTTCCTTTAGAAGAGTTGCCTGTGGTGTCTCTTCACAGCAA
>1077FP016897 Pebp4_1             :+U  EU:NC; range  -249 to    50.
GCAGCTTTCTCCTCCTGCGTCTATAGTGTCCCTTGAAAAAGAAGAGGAATGGAGAAAGAATTGTTCCTGAGGTTCCCACTCTCAGCCTTAGAATCCTTGGGAGGACGCAGCCTCTCCCTCCACTCTTTCCCTGTCCTCTCCCTTTGAAACTAAAAGCACTTCCTTGGAACTTCTCTAGAACTTTCTCCAACTGCCTCCCCAACAGCCAACTGCTTCCCCTGTCCTGTGCTCCCTCTGCAAACATTCTCTAAGAATTATATAGGTCCTCAATAGCAGTTAACCTTCATCCCATTAGACAAA
>1078FP020793 Mrpl43_1            :+U  EU:NC; range  -249 to    50.
CACTGCTGGAGGTCACGCGCTCCGGCCCGGCTTCCTCACTGGCTCCCTTGCTCTGCCCTCCACTTCAAAGCTCCACGCTCCCGCCCCCAGCTTCGCGTCACCACTCTCCTTTCTAGTGTTCTGTCCGCAACGTGGGTCGCCCGCTCGCACGCGCTACTCGCGGTGACTCCGGAAGCAAAACTCTCCAGGGCGCCCATGCCACAACCCCGGAACCGGAAGTCACCGGTTAGTCCCGCCCCCCGGCTCCGCGTCCTGGCTCTCTAACCGTAGCCATGACCGGTCGCGGGACTTCGAGCCGCT
>1079FP007158 Tcaf2_1             :+U  EU:NC; range  -249 to    50.
AACCAGTTCCCTGGGTAGCTCATCCAATAGGACAGCCTCGCCTATAACTAACCCTGCCCCGGGATAGCCACGCCCTGGAAAAGATCCGCCCCTGGGAAGCTCCGCCCTCGAGACTCAAATCGGCCCTCAAGAAAGTCTTTCATTTGGGCAGCGGGCTTTCCTATAGCCCCGCCTTCCGCAGCCCCGCCTCTAGAGGCCCCGCCCATGGAAGACCCTTATTCATACTGCAGTCCATTCCTCTGCAGCGACAGTCAGCCGGCAGCAACCTCTGTGGTCTGAATTTTCTGTCCTGGTTTGTTC
>1080FP017680 Ppara_1             :+U  EU:NC; range  -249 to    50.
CCCGAGGCACTAAATGGGCATCGAGGAGAGCTGCCCCGGGCCTCTTAGGCCCCGCCCTCCCCCGCAGCAGCCAATCAGACACTGCCGTCCAGGGGGTGTGTCTCGCCCTGAGCCGGGGCCCGGGCCTAGGGGGCGGAGTTTCCGGGGCGGTCACCTCGCCGCGGGACCCCGCAGGGGACGTCCGAGGGGCGGCGCGTGTCGTGGGGGCGCGGCTGGCACGGGCGCGCGTAGGCGGTGCCGGGCCGGGGCCCCGGACGCTACGGTCCCACGACAGGGGTGACGGGGGCGGAGGCAGCCGCT
>1081FP004934 Rims3_1             :+U  EU:NC; range  -249 to    50.
AGTGGACAGGCAGGGGACAGGAGGAGCATCTTAGGGACTTGAGCGGCCCCCAACCCCTGATTCTTAGAGGTTCACTTCTTCCAGGCCTACTCCTCAAGGATACACCTAGAAGATCCAGATTCCAGAGGCCACGCCCACCTTCGGGCCCCGCCCCATCTGGCCCCGCCCCATCCACTAATCCCTCCCACCAGCCCTAGGCCCCGCCCCTGCCAGGGCCCGCTTCCTCCCGCCAGCCGTGGCTTGGGCTTTGCACCCGGCGGCGACTGAGAACTGTGTGGCGACTGCGGAGCCAGCAGCGCA
>1082FP020512 Vwce_1              :+U  EU:NC; range  -249 to    50.
CAGATTGGATTCTATGGAAACTCAAAAACCTTGTTCCTGAAGTTTCTTTCCAACTTGGTTCGAAGCCTTCAGTCATTCTGTGGAAAGCGACTCCCAAACCCAGGCTGGGGGTGTGGGCCGAGGGTGAAACCCCGCCCTCGGGGTCCCTGATCTTTGCTCCCGCCCCAGGCTCCACGCCTCCCGGAGAGGCACCGGCGGGCGGCGCTCCTTTTGTGTGTTTCTTTCCAAGGTGCAAGGACCCCCACCCCCACCCGCCTAGGCAGTCCTCCCCTAACCACCAGCCCTCTTCTCGTCGTCCTC
>1083FP005516 Gm16023_1           :+U  EU:NC; range  -249 to    50.
GGCAGCAGCGTGTCGCCAGCCGCGATTCTTCAGGGGCGCCGTAAACCCTGCTCCGAACCCCCGCGCCGCTACTCACCCCTGCGCCGCTACAGCCGCCGCAGCCGGTCCTGGAGTCTGGGAAGGAACAGCGCCCGGCGCGCGCCAGGATTGTCGTCACTTCCTCCGCGGAAGCGTGATGATGACGTACGACGACGACGACGAACCGCGTGTGCGCTCGACTTTTTTTGGCCGCCCCACAGTACCTTGCGCGCACCGGAAGTGTCCTTACATCGTGAGTTGGCTCCTGCCAACGACGCGAGG
>1084FP005518 Mmp23_1             :+U  EU:NC; range  -249 to    50.
CGCGTTCTGACAGACCCCCCGACACTGTAGGGTGTGTTCTGGCCTCTGCCGCCGACCCTTCGGCCTGGTTCCTGGAATCGCACCGGGGGATGCGGACGGTTCCAGACTTAACGAGTCGGTTCCTTATTTGAGCCAGCGCAGCCGGGTCCTCTCTTCACCATAGGGCTGTAACTCGAGCCGTCCGCCGCCCATCCCCTTCCCACTCCGCCCCAGCTCTGCGATCCAGGTCCCTACGTCGCGCGGCCCCTTGTGGCCCTAACCCGACTGGAGTCTGCCATGGGCTGCCGGGCCTGTCTCCGT
>1085FP000222 Tgfbrap1_2          :+U  EU:NC; range  -249 to    50.
GCCCGTCCGTCCTCGGTCGGCCCGAGCGCCCCACCTGCTCCAGGGTGAGGAGGAGGAACTCCTGGGATAGCAGCTCAGGGTGCAGCAGCAGCTCCGCGTCCGTACAGCTGCGACCGCCCACATCCCCCGCCATGGTTGTCGCCAGGAGACCCCCTGGCCGGCCTCCCACAAGGCACTGCGGCGGAAGCGTCGCGGAAGTGACGTGAGGGGGCGGGACTCTGGTGTCACTCAGCGCGCCCGAGACGCGATGCTTTTCCCAGAGAGTAGAGTTTATGGCTGGCCGACTCGGCTGACGCACCT
>1086FP000081 Gsta3_1             :+U  EU:NC; range  -249 to    50.
TTGACAGCCGAAGAGTTAACTCTGCTTGGAACAGGTTCTTCCAGCTTGCCATTGGCATTGAGGAAGAAACATATTAACCAACTCTTTAGCAACTCAGGCATGACATTGCATTTTTCTTCTAATCCTTTATCTAAATGTCTGGCCTCTGAACACTGTGGGAGTAGCTTTTCCCTTATTGGATTGTCTCCCCTTAACTGGGAAGGGCGTATTCAAATTTAATAAGTAGCTTACAAAACAGCAGAAACTCTTGCATATGGTAAAAGCTAGCTTTTTAGAGGGAACAGCTTTTTAACAAGGTAA
>1087FP015385 Mir379_1            :+U  EU:NC; range  -249 to    50.
CTACCTGAGGGGGGAGGTGCCGCCTCTCTTTCAGCACCGTGCAACCATTCAAGGAGGGTGTGTTGTTCACCACATCTGCTTCCCACTGCCAAATCAGGCCTCAGAAAAGCTTTCTGGAAGTGACGCCAGCTTCAGGGACAAGGCCCAAGTTTCTAGGGGTCAACACCGTTCCATGGTTCCTGAAGAGATGGTAGACTATGGAACGTAGGCGTTATGTTTTTGACCTATGTAACATGGTCCACTAACTCTCAGTATCCAATCCATCCTCGGAGGGCACCCCGGAGGTGTTACCAACAGCGA
[truncated: 6,595,219 more chars]
