# Supplementary material for: iPro-CSAF: identification of promoters based on convolutional spiking neural networks and spiking attention mechanism
Source: PeerJ Comput Sci. 2025 Mar 26;11:e2761. doi: 10.7717/peerj-cs.2761 (PMC12190325; doi:10.7717/peerj-cs.2761)
Supplement: Supplemental Information 1 [file peerj-cs-11-2761-s001.zip › raw data/M.musculus_TATA_Data/Ntest.txt]

>1206417847
gtgagtctggctttgatggctagagggtgacacctgctggctcatggaggtagtgcagccgtgtgggagaaccctgcaaggaaaagcagtttctagtttacctgagctaagatgactttgtagacagtgcagcaattctcagtcaaagttcgattaccttgtctcagcgttttgtctggcgtgatacatacactcattgttatctggttttccagtgtgtagacattcagttgagtttagagtgaattcttgtgtgtgctgtgcagttcagctgtagtcagttctgtgtgtgacagcagc
>2149075951
gtcagcaccccctcctctccctcctcctcctcctctttcttcttcttccttggaactaaccatgtggccaaggagagcttaacacgcacatttcatgcatacatactagcaggagggaggggtcctcttctcttttaaagatttatttatttttatgtgtattggtgttctgcctgcatgtctgtgcaaggatggcagatgagctgctgtgggtggtgggaattgaacttgagtcctctggaagagccatctctccagccccgggtcctcctcttaaggtgccttttgattgagctgtgt
>31003148863
gtgagtgacgtcggggggcgggtccaaggaacctgagggcgaggggcgggagggagtcaacgatcgcacgggagggggaggggcttctgcaatcccggggcggtcgcagatactcgggaggaggggcgtggcttttggacgtacggagatgatccgggcggggcttggagagaggtgtcacttggtgactaaaggggtcttgaaccagcccctctgagtgctgggacacaggcctccagcctggaggtgggattcaggtcgaagggtggagtctcctgacctgccctggctaagactccc
>4116469356
gtgtgtatcactgtcattttctgtctgtgggtgggtggggaatttgggctgggatgttcctgttggaactagtgggacagggggatgattcttcccactggatgggcagctctgccagctctcgaactgatagcctttgtagtttcctgggaaccagcctcccaggtaagtgcagaagaggacaggagtgggatatggctggggctctctgaataacagagggcccaggagcctggagcacaggagtcagctctttcctttgactcctgctacttcccagtgctcctcgttctctttcct
>5119466252
gtgaggcggaagggggcctaagtctgcacctctagaagcagaaccctggtttgtcatctttttcctttggctctagtggggattgtgtgtggaaggcaaataaatgttctactactgagctccagaccctgcccaactctagatttataatgaagttgaagatggagagtctacgataaggccagggtgcagcccgtgggctggatgaaaacagcaggcagtaatatcaggatctccttgctggagcagcaggtggagggtcctgtgtgtcgagcacacgttattctaaacacagcgtga
>62590102742
gtaagtcccattctgtatctgccacataactctctaattctgccaaatcaacgctggagagaatgcccttagtaactagtttgaggctgtgtggtttaagttttggcttctgaattcagtcaatatttctgttttctttactatctctgaaaaagtttcattttagacatcatgggattttttttggctcgtaattgagaatcatagcttttctgttctgttttgagatagggtctcagcctgcagtcctgctggcctagaacaggctttacctcatctgagattactactgtgattttc
>72398112135
gtaagtcactgtccccaagggctttgtgtctcggcttccagggaaggttgaattcaggcctgtttggatgacttccaacaggaagatgctggattttaaaattccgaggttggaaggaatgataaaccttcaaaagtcacaggtacctacctactgtgaagaaaagtgcacgtgacccaggcaaagtcaaaatcacctggaactgtcactgtgtacctgatattctttcacagcccagctgtaggctctctggccagtctaactctgttgcccaggaagaatgttcttattaagatctag
>8129651840
gtaagaatgaaatggagttaccagcaaagtagaaataaaaagctctttcagctagtcgattgtgaaataaagggtcttcattgggcagttcagaaacaaaaagcaaatacagggtgcagggttgaagttagcacattaaagtctttgtaaatgtagttttaccaacaggtttctgagaatgtgcgactgcttctttgtgctgaccttggatgggttcaaagaattcctgactcccccccccccaacaacaacaacaaacaacaacaacaaaaaaaaaaaaccacagttcgttttcaccac
>92780132778
gtacgtctttcttctttcctaactcaccatgacatcagagaggtacaagcatctccacggttgactgtgatggattttacaaatgtttggcacagtcactggggtatttctaagacctcaggtttgttttctttgttcttgatgtatgttgtttcatctgctgaattattgacaagcacttgaatacagtggcaacttcctccccactggcaggcatgcatgaagtgtacaagacagattctcattgcaaaacttttctatttgtttttctactaatgcttgattttaagtacttttgta
>10146393558
gtgagccagcctaggaagcctaacctctatacccactcatgctctactgacgatcttctagccctttcctaagcatctcctcctacatacatcagacttatgtggccagcccagcctggctgcctcttgtttcagtgttgctccataggtgaccccaaatctaaagatttatttttatttattatgtacagttctgtctgtgtgccagaagagggcgccaagatcacataatagatggttgtgagccaccatgtggttgttgggaattgaactcaggacctctggaagcacagtcagtgc
>11229120086
gtgagtgctggcccagggaatttgtatatggggaggggggcagtgctggaaccccatcactagaagactactttcccaagcctgaattgtggcttccctggaaacatttttcagcacaatccaaagtggagttggcctggccttagttcagtttcttcatagcagtaagggcttcccgcattaaggaggtcagagcaaagaggcaagattggtgtattaactgcagaatctcatgggtgctcagctttcttatctgctatagccttttcgagcagaaccagtaccccaacccacatgcac
>1242647148
gtaagactggacagggccatcaccatatgcccatggaagtcacagttgcagacgtgtgctcttttcttgccctgcccttccctacctgtctctctcgtgttgtaaaagctgaattctgtacccagtgcccgggctctcgtcaccgagctctcgtcagcccctggggaatcttatttcatttgctcccttcctccaccattattttgattactttctcttttcaaaaaatgtttaagggcttggggattatagattagtgatggagtgcttgccaaccgtacctaaggccctggatttact
>13303870865
gtaagtcagccaggccccccacatccctttgcaccttgtggcttttccctctccaagcctgcacctgttggcaggggagaccatgagcatcttaccagagggtacccaggaagtcctggcccccgtcactgatggcagacatgacccctgttccagtttggggtcctattgtgcttagggctcactaaagggtcttttttttcttttttttttttttttttttatccactgatccccttgttcctcctgtcccactgcagttgtcctgggttggcagggctggcctgcttgtcactgtcc
>14299090860
gtcagtgtctgtgtggcctgggcgctcagcgaacgtggctcacaagctgggaggcggaaagggaggtgtgtgaggctgcctggggggggggagcagaggggggttactcctcagagaaagcaggggtgggagcctagagctcgatgttgccaggaacaggattgctcagatcaagacgtgaagaaaagccgggcagtggtggcacacgcctttaatcccagcacttgggaggcagaggcaggcagatttctgagttcgaggccagcctggtctacagagtgagttccaggacagccaggg
>152215121099
gtacgatggcaacttttagcactaaaagtgatagttgttgaaaaattattttctttaatgactagcagaataataataattaaaaaaagatatactgcattcacacagtcaagatcatcaaaactatagcatgtctataagttggtacattgccaggaggaataaataaataaagccaagaccaaaatgtttgtattaaacacataaaacttgatatgacgaattatggcaccaaactagttagctgtaggcttaatttcccagtcatgagtgaatattactatatacaaataaacaagc
>162908100935
gtaccagaagagtccagaagccctgccttctctgaatacagcctgcccaggccctgaacaccacagggcctacccattcccatgcagaccttttccctgtgtacatcttttggttacagcatccatagaaagtcagatcttctggggactgcagaagactgcagtgactcagcactgctggtgctctggcaggcattagtgatctatcacagtgatccacggcacctaggacaaaccttagcgttttatcagcatggaatccacaactgctatgtggcaggcccagccccaccaggcaca
>171131144968
gtacagtttttaattatattcttttttttaaaagcaacattacattgagtgctgtttgaagaaatttagaaatatcacttatgtagaggttttgatgatatttatgaagtgagtgtatttattcatttcaatgcatttcttccttaactccataaaaacatgccatggatattgtagaaaactcagtaggagaagggacttttgtcagttacctcgcaacagctccagtacctatcaccaatatgttcctgtcaaaggtctatttaaagaagcaatcaactcaaaggaggaaaaactgca
>1828312292
gtaagttgccttttaaaacatttttttgtgtgttggtattttgcctacatgcttgtctgagcaacacatgcttgcctggtgctgtcagaggctcccctggaactgagttacagttatgatcatgggtgctgagaatcaggatctctgcaagaatacagaatacttacagaataagtgctcttgacaactgagtcttctttctagcccctgttccctttttaaagagacagtaggggatggcagggtttcattctgtagtccagggtactctcacacttggagcagtcctcctgcctcagt
>19241916639
gtgagcaaaagagttcctggtagaggtagatcaagccacctagcatggcatcgttctagagcagtggttctccgccttcctaatgctgcgaccctttaatacagttcctcacgttgtcgagactctcaatcatgaaattatttttgttgctacttcccaactgtaattttgctaactttatgagtcgtaatgtaaatatgtttggaggtacgcgttggccacaggggtcacggcccacatgttgagaaccactgtcttagtgcattaaaagtcaatagaaagcgaataggatttcttgtt
>20227713962
gtaagtatactatttgttaatctagcaggtaacagagtgactgactttgccaaaccaccaaggttgacttacttaacccaacaatttctggctgtaagtggaaaaaccattacctccttatcttgcaaacaagtataaatctgctttatgttttgttttgttgtcttcgagacagggtttctctgtgtaacagccctggctgttctggagatctctctgtagaccaggctggccttgaactcacagagatccacctgcctctgcctccccagtgctgggattaaaggggtataccaccat
>21300049792
gtcagtctcctccacacacacaaatcatttgctttagactcaagtgttgacctggatgcagagaacccccgacaagcagcgctctcgctggcctcacggtaggtcctgggacagctcttctctgatccagagaattcctgcctaggagcacagtaggagactgcagctgaggtcaggacggcaggaggggtaaggggtaagtagtgtttcgaaatgcaggtgacagagctgtggcgtagggcatctgccccctttaataaaactcatcttggtgttgagagggagggcagcaacgagcag
>2273955741
gtgagtgctgggacttcagaatgtctggctgtcctggtggagttggaaagggtgtggggacagagggacaggaaagccctcagagccagccgagtagcctggagtagtatacagcctttttgttcctgtgtaggccccacgggtacctctatctgctgtgagatatttgttgtgagaatgtccctgcccaacatttacatatttccaatgacagggagttctcttccacccagagagcctgtgccgtccctcaggtaggttcctgggcatgtctgtgtggaattagttgcctccacgtgc
>23108993251
gtgagtgattgtcttttctgccctctgctgttagctgcctttgggctcctcagagcaaagtgtgggaaagcaagctgtggcccccacaaacctcagcgggctcctagccggcttggcacccgtggtctctgtctgttcccagcccagtacatagccggagactgagggtctgtcatagccatcgcctttcccacaaaagctctgcctctccagggctccaagatggctctcttggtcccagtggccagctgctgccctcccaagtttctgcggctagctgcgggtgcgctctcgccagca
>242230124382
gtgagctctgagcctggtgtgggggctcacacttttaattcaggccttctggggctgagatcggagacttaagagttgttgtctgggctttgtggtaagcctgatctcaacaaaaacaaacaaaacattgggggaggggaggtggaatggatgagttctacggtgatgacttttcaaataccaaatatattttttcttacaattatgtatgcattatgtgtcatttatgcatccatgcatgccatggtttgcctgtggaggtcagaggattgatttagttgggttctccttccgctgtgt
>25354799
gtgagtcactgggcgaacttctggggtgggaacagactactccttggtgaacactgcaggggtctgctgcatgctgtagaagtggacagttttttaaataattaatacttagttgtcaactgcaccagccaggactgcggtctttaccctttttccttctgagcaactcgctgtacatagtaatttgttgttattaattgcgtcattattttgcttctactctgtgccaggattggttttagtttgaaagactttaagatcaaataaaatgtctgctctcagcagaggcacattttagtg
>26371151933
gtaatctattatagacaaaagagtttatggtaaatgggttttatgccatttgtactttctaattgtatgtaatctaatctgtagtttaattagatatagcatatatctactttaagttttccagattgacagacttggtttacttactgtcctagtttgcttctctgttgctgtgataaacaccatgtccaaaagcgagttcaggaagtaagggtttatttggcttacaggtcctgatcacagtctatcactgagggaagtcattgcaagaattcaaacaggagcagaggcaggaagcat
>27148726852
gtaaatttcatttgcttacctgaatacccaatgctgagccaaaatatttattaactaataaattataaggtatatgtataatcacaaattttgctatactttttaatccgagatttaatgatttttctttcttctttgccaaatataatacccctattgttgcattaacataccacttattagtttgtgttctatgcatgtatacatcttttcatgctcatatatgagatgctcaaggtattctctttcaatcaatacaatatcttttatttcctttctgtgtgtgccatttgtgtattc
>28264923109
gtgagacccaccggtggccactcaggtggggtggtacctgagctgggggtgaccccgtgtctctgagatgcagggtagctgggaatgagactgccttcctggcacgttccactagcgccacctgctgggctcttggagacgtgcagggaaagcagatggctggctccctgcagggtttcttctgtctcccaaaccccagtttatggcatctccttccacagtcttgttcacattcccatggttacaaagtggccaccacactgacctctgtgccgtcacaacacaggctggcgctggcca
>291077106974
gtgactatccttaggatccagaactgccctggatccctgtcctgctgttgccttatggccggtgtccctatacctcggagtcactctagtacccagtaatggtagacacttcccaggggacaggtggacttgagtttaattcccctttgctgattatgtattttgggccctgatttgctgtcaatgttcacaagatgggctcagctagaacaaggagctgaggtttcctccctctaacaggctgtaagttacacagaatctagaatgagttggaaggcagagggcattgtgattgacatg
>301663135074
gtgagtaacttatccatatgctttagattggtagtgggatgtatagctgagccaagactcattttatctgcagggtgggttatagagctgaccctggcactgcctaccacacacttacactccctctcactgatatcctggtgagtcccagctgtgagctagctcagcacctatcaggaaggaggcagggtgactttatatcaggcagaagtatggtcaaaattaatactggaatagttaagattgtccttgcaaggagatgatgcaagctgcttggaaccctaaatcttaactcacaga
>31275538565
gtaatttctgcctttcctctgcctgctacctgcagaccctggtgtctccagggtggggggtggagctactgtgcctttaatgtgcatcaaagttatgaaaacggaagtggtcagtgggctctgcccagtaagcagtcagcactccaacaaggaaactgaggctgggtgggcagggcctctgggctcttcctgctacagctgctgcaggaggcataggggcagctgtggaggaatcaggagagggggtgaggggatgagggtacacagcctcaggtcatccggtgataggtgctatgctga
>32138996406
gtagaaccctctctactttcttagatcattttattggctcctggttccttttttctttgggtttttctagacatagtttctctgtatagtccttactctcctggaacttcactctgcagaccaagctggcttctaactcagatctgcctgcctctgcctcccaggcgttggaactaaaggcgtgcacctccacctcttggcttagacctctcttaaattgtgcataaatggttttcctttgctgttcattgctttgatgatattagatcaaaataatccagtaattttatgttttgtatt
>33238113589
gtacatttactgtttgctttccatctaatgctaacctaacaatggcgttctctttaagaaggtccgtgggcccatgctgacccaggcaattaacctctaacttgtccagttaatgctagtaggtccccgataaaagcccccaacttctaaatcatcactcctgagaacatttggaataacttaaatctaacaaaataactttctttgtattctttaatctcaaacagtaactccgacagtaacacacattgtcttgttccaagaaggtggatttctttgtgatgtggttttctattagcc
>34139327741
gtgagtgtgaacaggaatggtatcaaccgagcgctagcctcagtgctccaaggaaggagcatttgttgactgtgctttctgtgggaaaggctcactagttggttctctttggccatcatggctcattagatgctagaggagtgaccaagtgactcggtagacactcatagtctttcctttgtgttttaagggccttgctcatactaggaaacattaattttgtcttcttttgacatcagctccctcagacccccaattcccacagtctctactccagacagtcttactgtgtgacccttg
>352703117064
gtaaatcactattatttaaagcagaacttattcagatataattaagcaattctaggattatatatttaaactaaagtatgtaaaaattgaatacatttataaattatcttttcgtaaaggttatgctatagtcttttgttttaaatagaatacaagtatgttatagtcaagctgctccattaacatagtagttgtactagtcactgctctattgctgggaagggacaccatgaccaaggcagcttctataaatgaacacatttaattggggcttgctcacagtttcagagggctagacca
>362122107271
gtgagcgtgggcgggaggacaggggcacggggaccgagtggcgagggccaggccgggccgcgggcgaggccgcgccaagtcgctctggttcccgccggcgcattgtgctggggccgcggggccgcgcttctccccggctgcgggctcccgggatcccccatgcccaccccaggctccgggcgagggcggatctgtggttcccagagccccagcggatgcagcggcggaaagcgcgcgcgagagcccgggagccccggagccgggaggcccgggcaacctcggcgttccggggacgtgttg
>37198071645
gtaagctgccgggacgtggcgggcggacctagagggggatcgggccagggatagctgttggttgtgggagcggaaggctgcttccacctcggggaggtgattccgggactggtgcctctcaattgccctgccacagaaagcaattaaactgtgtgttagtggtagatactgggaaggagtaatgtaggctacagaacccttccacttcctgcaccctttctgctgccttggttacaggatgagttcaaggccaaccagccagcctgggtaacttgtctcaaatttaaaaaaaaaagaaag
>38178190980
gtgggttcctgcccttggtccctttcttcacccagaccccagatcccctacccctaccagcagctcaggtggctgggatggaggtatgcaagggttgtaagttaggcatttgcacacacccactcccaagcagacaggtgctgccactcatactcccaagcagaggggtctattgattctcctgtctacaggtgctgcagtggcagccatgtgcctgaatgccctccctttttagattcttgtgtgtatcccgagctgttcataagcccacagagatcctcctgccttggcacacttagt
>39177121449
gtaatatttgccatctggccacctcaaggtagtggctaagaaggggtagctgtgtttatgtaaatctatctcacagagtctgttttcacccatggggagaaaggttaaataaataacaacagagactataattcctatggcatgaaaaaacacacagaggaaatggagaccttattgtaggtaagaaaatgccgccgaaagagtaagaataatgcaattgcactaagtgagagctgactgaagaaggaacatttgtctatggaaagctgacatataatttataaattctattggaactca
>40192593741
gtgagagccccagagatgagcattgacccccaaaacagttctgtaggaggaaagatcttgggaattaaacagttcaacccttcattttgttagtagcttctagaagatgttctcatacatatatggtgtatatattaggacttctcaatgctaaagcccatagctgtggttattctgattttaacgtttttttctcagaatgtcttgagatatctttccatgtctttagaacatatcattttagaggttaggaaatttaaacctagggagatgaaatgatattccaaaagttacacgact
>4149618577
gtacagtgtgtgtgtgtgtgtgtgtgtgtgtgtgtgtgtgtgtgtgtggtggggtctcagagtaagtgacaagtgtgaccatcaggactgtaccatgtagggtttagtgaccagctgaagtaggaacagtcattctaggcagagcatgcagcagtgccccagggcagcaacggaagctggcatcgttgctgcagaagttggcagttcctctatccattaggactatgggagctagcctctatgctgttcccctcccccgtcaggtacatagggaacaaggcagccaccggagtaacagct
>4299184688
gtgaggctaaaggaaaactgagtcttgatcaagtttattgaaacaaattagtacttgaactaaattatattttactgacagctggcaaagagttatgtgagctcattacttttgtaatgacttttaatgaaagttcaaacttttataaatttaagtttcttaaagtattgtacataaaatagtagcattttgaatactatactaaatattttaaaatatttcctctattagatgaaaaaagttataagatactacagattatgagattcaacagttaaattatgtaatttctcatttcta
>43205129811
gtgagtgaggagcttctcaggtggggctatcctgtactgcttcctgtcactagcccatcctaacctgagctatatcacagggcatcctaattgaacatctgctaccagagccaccatttgtctccttgacagcaggttacttaggcactgtcaggaagggcatctgtaattcaagatggatggatggaaatggtgttcctttggagtgttgggtcctcgtgtacaaagacgtcacttccagctagttatctgccagtagtgtctgattcccgctggtttctctttattcattccccatgc
>4476112203
gtaagagcctgccccggctccgaggacgttctcctcgagctgccgccacagccccgggcgttccgggccgcgcggaccgccttcggggcgccttggaaccgcggtgggaactgtcaaacagcgagccttggaggggctcggccggcgcgcgcgccgcgcaggcgcagtgaggcggcgatgagcagggagaaattgcgagcggctcgctcgtgtgctctgcggctgcgcggccgagtcgctctccggggtcccggggtgctggtgggctgtcctgggccgggggagggtctggatagggcg
>452445148966
gttagccaggggtggacccacctctgcctacggcagcgagcatccaccaggagatgcccaggtgcatcctgagggcctgaaaggctgacagctgaggctctggtgcaggaaggagctcctaaattagctacagagagggcgaaggagtcggttggctacaggaaaggaaggttccagggaagaggtggctgtagctccgtgtgctacagcctctggggtcagactgtgggctcagctttgtaacaaagtggagtactcgtggagcaagcctgtgaacaggcctctggagcagggggaagg
>46276574579
gtgagtgccaatgacctcaggccccgcccatgagcaggacagaccccacccggttcctacacccgtcaagagcagtattccaggctggcagggtactgtggttcccactctaggtctgatggaggagttggaagtttgtctccatacaggcccttcagttatttatgcaactgtcaccctttctggtggcctcctagaccctcccccttacccctcattaggaattgaactctgtgaaccagtggccttgaggcaagtgctttaccactgaactgcatttccccttccttccttccttcc
>4760373967
gtttgtgagagatgactagagtctgtataataagatctgaaattactgtgcacactagatttacagttctggaggcagaagtccaaatgagggccaggatttgactcagtgtgggtaataaacctaaaaaggtcaagagttcaagataaaactacaaactgtctcaaaaaccagaagggaccaaccagggagatggctcggtgggtaaagtgcttgtgtgtgagcattagacctgagttccaatcctcatttccatgtaaatgctaggttctaatcccagcagtaggaaggtagagacag
>48165869426
gtgatgcggatggacatagtgggtgcttgtcagggagggtggattttgctgcagttatttgtgtatagctgggagtttttccacattcatttccttacagttttcatttatcaccattaatagctgtagccagtgatcccttggggatttgtacaaggaatagactaactcctaaatgttttcctctctggaaaagagctgatcaaaagtggctgtagtagttctcagggagtggatgaattccatgtataactaatttgaagagttaatcagggaacaggtggccagtgttgttctgtg
>49634120003
gtaagtagcaaatatctgtttcatttagatttcagacttggagatctatctacctgctgcctataatttaaacacattgcctccatgctgttttcgttcatggggtttctgagtgaatagccgctgtgcccttcagtgttcactctgaccaaagagaagggtgcgggcgggctcctaactcagcttcttactacggtcttgtccatgttcattctccagtgcttattctctgtcctggaacccagtcttaccacttcagtggctatcatgcttcctggctaagttctcagtgtatttggg
>501024136476
gtaagtggccacgtgctagcatttctttccaattgtctctgttcagggcttcttgcttcctctcttgggtgctctgttggcctcagtggcattggttgggtgggtagtatggtgaccgaagtgggctggagtcagctttaagcttatggctctagagcgatgaagtaaacccagcctgaagaagaggctgcccttcagggctcaggtccctcccggccagcactcagcgttgtggtggagtgtgctatgaacactagcgtccacagcagagtgcaggagagcgagtgggtgccacagggc
>51520121323
gtaagatggggaccctgtgctgcctcttgccaacatcctgcaaaagactttttactgactgccagatcgcccccccccaccccaccctgaggcttgaagctgtgtccgcaactgcttttttttcaactaactcagtatccttagggctttgaaactgtgggtcatgagtttacgcttctgctactttagttctcacagtagtggttgctgaagccagtcagagcttgtgtattctaagaaagccctctacaactgagctctgctcccagctcctctgggtcgcatcaacggtggggttac
>52164571485
gtaaggctcccagacctgcttctggctagagaggtggttctcgacccctactaatgctgcgaccctttagtacatgttgtgtttcatggtgtgctgtgtgttattcttcacgttgtggtaacccctgaccataaatttattagtactgctattttgataactgtaattttgctagtgttatgaattgtactataaatatctgatgggcaggatagctgatatgctacccctgtgaaaaggtcgtttgaccctcaaaggggtaacaaccaatgggttgagaactgctggtcttaggcaact
>53280033162
gtacggcaggcgggcctccccctttatcttgtgatcacattttcctctgccacagctacaaattttattactgccacatgccatactgtaaaggattttatttcaatcatcttggtaagaggctgttgggcacgcccaggtttttctagtttgcttatttttctcacggaactcttctgatgggcagcaggcagcaaaaactaggagttagcagttgcctcatcttttctgagcactcgctgtgcaggcaccgttgtaaacactttacaggggacgactcatgtaatccttctcatatcg
>542591124536
gtgccatacccttgacttctgtctttggatatttgaagctccaatacgaagcatccccggccagtggctcctggcatatcccgggatcccagcagaccacctgtggttgtgttcttgccctctcagcgataacgtggtttgcagtctttagtgctcttgatgtttcccgagtgtccctgagagcttccccacctgagttctctgtagagatggagctcttttctcttgaacattctgtcattgtccttgttcctcctgtgtcccacgacctgactttccacatcctcctttgtacgtgcg
>55210917173
gtgagttgattcagttctgttttttcatttgtatgaagaaacgaggccatagtgttctttacaatggaaagccaagtttttgggtcccccaatattttaaatccagctttcttctttaatgaagaatccttactactctactatgaatccttcatcattttctaggggatgttttctgtgtatcaatcaaggaaaaaatcttggaataatagtaaaatctaaggtattataactctgtgcaggtaagtgagacccacagtgttttctataaaactagaatttgaagtaaaatatagtgta
>562669104107
gtaagtatcttactctggtgcctagcatgataatttgcatgcagcctgtcttcaggaaataagactaggaaactatcagtcatttttctttttatgtgtgtgtggaggcgggaggagaggtcattttgtagatgagcgagcgtattttagtcttttggtttgaggaaagtgccatagcttcatttcttccttgcttctcagacatttggtttgagtgtatattgtgtgacaatatgcacttcctggtgtggttggaactcagtaaaaattaactagtgtatcacttgccttgggtctaca
>57286125780
gtaagtgtgttaccacttgtaatttttcagaatagccatttttaatgatggttgcattttatgcactgtgcccaagttaattctttttttatgggtcatctctccagaccctgcccttattcagttctcaccacttttctccctatgtagaggtggtactggcctgtcttatttggaattaaatgaattgcccaaaattgtgcagcaaaaaaatacgaatttgaggcattcttgctcttttctgtttgtgatctggtttatgtcctgtgtgtgctagacagtaatcccactgctgagctc
>582497110708
gtactgggtcatgtcagttatactatgcagctgaaaggggtgaagtcacactagttcttagtgcaagcataagaatcggcttcagcttaggtgtggtagtacataccttttatctcagcactcagagatcagaggcaggtggatctcatgagttggagaccagcctggcctaaaaagtgaatttcagaatagccagggctacagttatacagagaaaccctgtctcaaaaaaagaataggcttcaagttttctgtagtgagtttatttcattcttatgcgtaagaatggattatcttgtt
>59128552670
gtgagcacttgcccagagagtggaagacagggcaagccctaagagacccaggaagcagcacccatctgcaggagcaccccatctgcagcagcacccatccacagctgcaacccacctcctgctgcttatttatttatttatctatctatctatctatttatttattatgtatgctctgtatgcatgcaggccagaagagggcaccagacctccttatagagagttatgagccgccatgtggttgctgggaattgaactcagaacctctggaagagcggccagggctcttaacttctgagc
>60282238201
gtgggtgactgttctttggggatttggggattagggttccttgtactaaggagttgctagagtgtacaactggaagctgtcaatcgagagcctgggtgtaaatggcccctttacctaccatcagctcagtggtagtgtggttcctggactgtcacagaggtgcccaaaggagctggtctgcctgcctggttcagggtcagcatctctgtcgagctttgcctcactgaagctccttggaaagctctgtgctggagtctgggacaagatgatgagaagggagccagaggtgggagttgggag
>612299152289
gtaagtgaagagacctagacagcagggaagttgggtggagaggtatttatgctttactttggaaacatcctagaggtgggatcaacaagtccatgaggcaagctcaaaaaacaccaagcatctgtgagggtgaaagtctctcttgtgcctgcattacagtatgagaatctcattattctagagaaccctagagggagggagtgtttcatccagcaggtgacatatattaaaaaaaacttgtcttgtaggcttatggctgtagctcagcctgcctaccagtcacaaagccctgagatcaat
>62291895276
gtacatgtcctagacttctgctgggagcccagtggtaggagagcatgagcgtgggtcctcggtatgctttcgggtgtatactggctggttttgtgtgtcaacttgacacagctggagttagcacagagaaaggcacttaaggtgaggaaatgcctccataagatcctgctgtggggcattttctcaattagtgatcaagagtggagggccccttgtgggtggtgccatccctgggctagtagtcttgggttctataagaaagcaagctgagaagcaagccagtaaagaacatccctccat
>631686143246
gtgagcgcaagttcggtggggaatgaaagcagggtgagtgaggtacctttggaaagcgaggtatctgaagctgagagggaggaaccacagagaagcacaccacctgattctctgggcccacgctgcttatagaggaatcaggctctgagcttgggcagggcaccaagcagtctgaacagttcccagccgaggctcaggctgagtgcctcttccaaagcagtagcatttaagcatttaagccatgggcctaaataggtattcttatctcaattttcacacacggaaacagaggctaccaga
>64236026742
gtgagttgattttctccgttcttgtactgctttgctttggagcactcacttacagatgctcagatagaatgagctctcaggtgccccatctgagatgtccactttctcttctagtgtctgttatcaccacacccacaggctgcagagatcaaatttgtttctctaaagaactcctgaataacatatacatgcctcgagatggttttcttctttaggtagataattatggactctgcccacagtgttacgggaaatgctagtgttggttggagctttgcactcctctgaaccattgagtga
>651887149541
gtaagactgaacaagggatcttagggagtttatgttctctgccacattagcttcccccaagtatatcatatttggaggatgcagaacaaaggctattatttatttggtttgtattcagaacatttctcattaagcaaaacaccaacttcattatttatctttgacctaaagctcttgactttatttcccatgcgcagaacacaagtgaacatgtgtactataaagtcccatgaaagaaagtatttgctagttctattaacccttatcaaccctaagtcaatatagataacgtcagtctgg
>66621112585
gtaaggaacagtatctagaactccatgccattgtgatgaagaaattctatggaaaacttgaatcatgaatgcataggtcaaggttcagtgatagagattgcaaagcctgtgtggggcactggccttggcactcagctcagaaagaaataaatcaggaaatcacacacaaaaaattttgagtccacaaatgttgactcttattgcttctgatactttctcataacctttgttgcaacctcattctaaaaatgcaagtttccttttacgttccttagagaaaaaactgaggtgctaaggtga
>6735556082
gtaaagatcagagttttgtatgagctgtgatgcggcgactgtgtatgcatagctgttcgtatttgcttgtatttcccttggagatttacctcctagtgaagtcattgtggtcaaagattaactgtgtttaacctatagggtaactgtcaggcattttcaaagcactgggccgttttacatttctaccagtgtaataggtgaggttccagtttctgcatagtctctctagcattggttactcttagtatgtgtatgtgggtgtattatttttaaatataatatttattaattttagggact
>681255153700
gtatctttttactgctcctcaccaatttgctaattcaagagcacaattctgtctttatttccaatcccatgttatatgtctacccttcttcaggaaaggcagtaaggaagatatgtagtgtggtctcttagatacctcacatagcagttataaagaacttctggatcctacaagtaatctatctggatccacttcatactacacggttttctactgtttttagcacataattcttttatattaagtttgctctttgtctacctgtttggatggcttagggaataaaaagaaaactcccca
>69293250159
gtatgtgctgaaggtggggaaatggaggcacgggactctgaggacaggtgcagacgggacttcctctttactctgaggtccacactgtgtctgacctatcccttcaggcagtgtactgtcttggatctgttgaagcacccacccacttatgccttggtggtcatttgtccagtccagcatgttcccagcaaaaaccactgttgcttcaagcatcagaggctaatttgacagtattgagaaggagagttgagcatggtctcctgtagcccaggctagtcttcagttcctggttctcctgcc
>70123147332
gtgagttgaattcagttttatttattcctagattatgtatttaacgttcttttctcaaggttcagattatatttaactctttgtgtttagatatttttttgtttttcaattttatgcctatgagttatttgcctgctcaggactgtctgtgcactgtgcatatgcctggtgcctgcagaatccaaaagagggcattggattccttggaactggagtaaactgacatgtgagctctgggatttgaactttggtctacctgaagatcagtcagtgctcttatccactgagccatttctctag
>71101056490
gtatgtggcaccgacccctcctcattcctctagattactgtagaaatggtttgaagtctcggccgcacaggacaagaacttggcagggagtggctggcccagagctaacctcccagatgagactgaggtgcagggagggcttgtttacagaggatgaagctgttcatggagcctcaaggccagcccacccatcaggtgctcacctaaggtcctcccatacagtgaagcaggcgtatttgctgagcccctggctaaattagcagccagccgacaggaaacctgctctgctgtaaaacgtac
>722673135116
gtaaactctgtgttctttaacattataaacttgtaaaagggccttttattgtaaacttgatttctttagaacaatttactagaaaattatccttatcaaactgcctcttaaagaaatgtgagatgtattttgagtacataccacatctatatgccccctggaggccagactcttggatccccagtggctggagttagaggtagctgtaagccacacagcatgggagccaggagctaaactcagagcagtgaacacaattaactgctgtgctctctctccagcccttgcctctcccgctaa
>73172617476
gtaatatggccattttcttgagccggggacagctagaaatattatcatacttctcccttacagagccgccgttggaagtgtagcataacagcttgcagcttacccattttcggggatacttctgtctgttgtaaaccaaactgtgaagtgtgggggtggagttgggggtgtaactaaaaagtagcttccaattttccacagctacttgttcaaaaaaattttttttataaggctgtctgtagaaatgtcaaagtgttatctcaggctgttggcactgtatgttcccttgggatgggaaca
>746837256
gtaagacattgctgtatgggctaggtactgtctctctgctctgtagcttgaatagggtgatggcatttgactgttggaagctttaggaggaaacacacatggaagtcttttggaaagatgcaaattcttgtgatcagttgggataattcatttatatcactacagtcaaaacgaggatgtaaagctaaattttctttctcagttcattgtctctccattattttattttgagttagtggttaattttagttttcatatagtaatatttctcactgttttagcttcccaaaagcatttaat
>75210210685
gtcagtggcgagcggccggcgggatggacagagggagggacctggaggggcgggcggggaggggaggggcggggcggcggggcgcgggaggaaggcggaggaagagggtccgcggcggggacgcgccaggcggcgcccggggagaggtaacgcgcgggcgggcagcagcggtggccgcggcctccgggatcctgcgggcctcgcgcggcctccacgctcgccgccgccgcccgcgcgcagggccccgcccggagggaggctgcgcgccccggggtggctgggcagcgtcggtcacgcgga
>76637154431
gtaaggggacttcttaaaggatcaaaaccacaacttagataactgcaaactagcactgactccaagctgaagacaaagtaaggaatgagtatagagaaatttgtagatgggatagcaagatttctacagatgactccagtctgtgaggataaaattgaagagatgctgccagcttattgcttcctctttctgtgttaggtacctggctaaactaggctattagtgctgtacatgaaatcaaatcagctttctaggctttcatccaaagtaacagggtttttttttttcatccatctgtct
>77277138885
gtgggccccgcgcgtgggtgacagagggctcctttgcagagacccccggtgtgctgcgcaaagcttcggggtcaggaagcttgtgagtggcgcgctcccttcctactgtgtccctgctcagccccacactcctgtctaactgttgaccccatctctgtcttgcacaaatggtgtaagtggtggtggtggaggtgggcgagggtggtgatgagaatctccaggggcgatcctcacacctccctttgattgtctcagcctgagttctccaccccagcttccacattgttctttagtgtgtgg
>78156294895
gtcagtgctagcatggagcctctgtttctattaagtacacttaagtagattttgaggacaagatgcatatatgtccatatcactgtggttttatccactggaacattagaaaaccaattgatatcctaatttcttttttttctttgtttttgtttttcgagacagggtttctctgtgtagccctggctgtcctggaactcaatctgtaaaccaggctggcctcgaacttagaaatccgcctgtctctgcctcccaagcactgggattaaaggcgtgcaccaccacgcccggctcttctga
>79143244529
gtaagaaggttcttagtgagacaggttggcactaccagaatttgcagaggttccctcacctggttattcccaccctctctctgtatgaagacttaagggtttccccagccttccctcttgtagatcttattttctccctaagatatgttggaggcacagagccaagcagaaccaaaatcatcagaaaagggttttccattcagcatgctggcaggctctcagttgtgccacatgcaccttacagaatctgcagggacactgaaagcagcaggaacagagctgctgattgagtcacctgcc
>80305831275
gtgagacaggacagccatcagatagaaggaagggattcggggtccttggatgctggtggttgggtctaggtgattcttggtgctaccttttggtctccattgaccttggctagctcagagctcttcacttctcttaaacctgtgacaggtctctccctagcctccctgtctttgggtttttctactctggccgccaccttgggacaggatactttggtgaacagatactgcctgtccttagtactacccttctggaccctccctcagcccttagaacctagtgtcaaagcctttaagtgt
>81256162973
gtaagtgctggatgaggggtgggggtctctgaaagccagaagcagctctacaaggttgtgcaaagccttggataaaggttcattctcagacccagctacatggccacgccctttctctgtgtaaatgcagtagctctgctgctctctttttatatcacctctctccatctttctttttatatcacctctctccatctttcttttttatttgtaccagactgaaatctagggtgctcattggctgaaatgtatgtgctccacaggtcaggtgtggattcttgatccttttatacccttgct
>821694141242
gtgagtgatcctgtgagcgatccagacatggcagttagaccttagataaagaagaagtgccttcttccagatgtgagaactagagtactcagactctatatttaccattagactccaaagagaagagctggagtgcctctggctcttccttctattgctttagcgcattgggtctgtagtgctcagtctctggtgtccttagataataaagatatgagattaacatagaaataaagatataaaagggctggatgtatagtttagtggtccagtgtatgcctagtatgtgaaaagccttct
>8353446885
gtgggtcagcacaccccaggtttggtacagagagccgcctctgcaggacagtaccactgaaccttgccaccagccagccttggtctgcagatggggacctgctcgctaccatccttggggagtgcctttctcctaggcggtggagatgcctgcccagaacccaggctggagctgaagtgtgcagggcatcctgagtccctgcagatgctgtcagggaacagaccggggtctgacctgcgtggaggagggtcctagagaaacctcctcaggaaggctggagtgacccagtcggtggagggg
>8490574690
gtaatttccttttgatttattcactttttttcccctttctattttactcagaattgatcttacttgtgagaaatagatctgttggatgctttgaagttaaaactgaacacaaatgaagttaagggagtcaagttaattttcagctcatagtgagcatggctagcttacagaaactgactggacagataaaccaagtaaggtgtggccagaagcaccatcagtgcccttactgtagattagcactgtgccctttagtgatcttgttgtctctgcacctcattttcctttatgtaaaataag
>85232871555
gtagtaacatctcagagagtgtttctatgtaaatacggtgggatatgctttaaagtaaaaccatgacaggtggacaaaagtcgagaggaatctccaatgtggctctgaaagtttcttctctgatggccttatattcatatcaacacctgaatctaagttgtcactcaaattaacccagcagaggacatcctgactgggggtgcttccaggatgctgggcaggaaggggtggcttgagaagtgggaacattagaacaccttagaggatatcgttttatttttttgtcattatctcagctat
>86196839947
gtaaatcaagtctctgtgtttctgctgctgctttcactctgagcatcggtttgtgtagcacacccaccttgctgaggttaaggtgttccactgatgttccatctgtactgagctgagccgcgtgtcttacacgtgcgtgctctgcagatgcaacatggctgtctggtcaccacagtgaatttacctcacattttattgttttggttgaattttctagagtgccgaattaagtaagtcctgggcagaagaaattttactctttttttttttttttagtacatgtcagtagtatcttgaaat
>87292869309
gtaagtccaattgggaaggaagggctttctttttaattcacacttgtaggaataagccacacatggattgtttcattctcagttatgagactgctagagagaaggcaccagtgcactggctgtgtggaggaataggcttagccagcttttagcaacagatagccactggctggagctgtgggtgggagatggggtgatgcagaggaggagggaaggtgaggttgaagagacaggtagttccagaaggtatacagctttttacccctagtgcaatgcacagcaatgaagtttaggcaagag
>88241679368
gtaagcttccctatttgtgcaaactccctttacaggccaattccatagtaaccagtcaatatcattccgtaggtcccctgcattattaatctcttcaaagggttatcctagcaagtaggaaattacagtctggggacaggagatgtgattcacttattgtgaaactatctttgtcctggcttgctttttgttgctatggcaaacaacatgaccaaaagcagcctggaaagaaaagggtttctttccccctacagcttacagtccgttaccaagggaaggcaggaaaggaaaagaattcaa
>89236160809
gtaggctctgcttccatggaaactctccatgtatccctgttcagaccctcactctggccagagcagcacctcgtcatcgcctgcccttctccagctttctctgccttagccccagccctgaaaactccaaggccatgttccttaacatcatctctcaccaatctggtcccatcaccaatttcctccgttcctccatatctttccgcctattgtcttgtcccagccccacacctgtgccccccttcacctctgtcctgcctgtgcccccacttttctctggccctcccaggttcacataca
>90246127650
gtgaggggactgctggaggttagactatgagagcctaggactcctaaagctgataggttatgaagatgcaaatacaggaaccagcaacttcagaggtccccttccttagcaaatatgctagacccctgtctgttggtgctgaaaggctttcctgtcatttttctgggttgattggtagctgtgtatgggtgacctttattctgttcactgcagtcaatttttggttttacagcctacagggcttttgcttttgagtcattgacttaaggggcaagcagtcgaggctagacacctaccatt
>91760123609
gtatgcatcgcttcagcatcaagagaacacctacttagtgccattcattgtggtcctgggtgaaagcctaaagcctaaaacctaaattccccacatggcatctcacagttctcagcatgggcactccagggttactctaaagctgatatagtgcagcaggtgtggccctactcctcagtgacatatgttctaagagaatttttaaggaagtatattttgttttgttttagctgcaggttttactgttataccaattaaaatcttaaaaaaaaaacatatattttcatctgtattctacat
>9272770252
gtgagggtccctgcgaagcctctcacaaagcaagggaacaagggctgtgatgccaacacgtggtggtggtttcaccaaaggaggttcttgtgatggtacctgtcacgggagcctgggagaggctctgctggttccatgatgtctgttcccaggctcccttgggtttggtattgcaatccagccaagtgcagctcccaactttctcagttgcaagggacttgttgtctctattcctatttcacagtatcccacaactcatgactgacaaataacaaggccaccaccatgctcagtggcttc
>93733114359
gttggtttttgtttttgttttttctttttcattttcttttttcttttctttttttttttttttaacatttattgtgtagtcagaagacagctttagggtttgtttccctattttgtagattctgagaattgaactctgtttgtaggacttggctgcaagttcctttaccagctgagccatcttatcagcttatactctttaattgtaacttttacccacttgatgtgtaatttaaagaaggaaagtgggctggggagatggctcagtggttaggagcactgactgttcttccagatgtcc
>9447787561
gtgagtggtgttggactatgggcttccaagagggctcctgtcttcatactggacaactactatattataaccattttatgtgctgcccctttggattgcttggcactcaggagaccaagtaaacttggttgccatgtccagggtcctacaaaacagccttgcaatcagcagttgctaggaagacctaagccattagctgaactcctgggtaagttattacaaggaaatgatacaaaggaaaagcaaagttcagagcagccaaactagcagcaacctctctgggttgccacacagtgcaca
>95362126263
gtaactggccctctctggcagacttaaaagagccgctggcttgtcctgagcccctgagtcttcaagtgaataccacctccattaaagccagctctagactcagcagctgccgtgtctccaagttcaacttggaggtccccttttttctttttaaagccaaggtctcagtatgtagttctggctgtcctgggacttgttctgtagaccaggctagccctgagatccacctgcctctgcctgccaagtgccaagattaaaagtgtgtaccaccataccccacttggatgtctccacttttga
>963969629
gtatagttatattttatattataataaattaaaccagggaacagagtctagagttattgtgtactctctgttggtgtgtgaagtggttttgctgtggagaatcatcagcgcttgtcctgctcctgtgaggtatgggattagcctgagagaattaattactgcaaatatgtatccttcaccgggataattttggtaattgttccagacactattgaagtgctttctagtttgctcataggaatgctttggatgatgtagaaaagtgtaaaggtcttcaagtgacctgacgagtttgtcctt
>97288074222
gtatgttctagacatgtgaatactttataatgaacttctttgttaagataattaaatctactaaacttatgtatttacttagaagcagtcagaatgtcaacagaacagctgttttttgtttttttgcagttatagagtggtattcagacagaacaattatctttgtataagcttcatcagagacaactgaagataaaacaaaaacaaaactgaaaaaaacccaaaatattgcccctccacatatataactaatttgtgctgtacatcaacaagaacctgttttaaatttccatgccactt
>9879041067
gtgaggagtcctgctctgagcttggcctcctgctcctgttctgcatggggagggaccccgctgacccacactcctctgcccctcagtggtttcatctgaagccacacggtcctggcccttgatctcctgccagtgtttctctgcaaggacttgcagcatcttacagagtggacaggggctcctgcctcactggaatccttcagatctgagcccaagaccaccatcttaccttgggaattgcttcttctctccccacagctctctgggtcctttgctccagttggacaagctcctccttgt
>99196991702
gtaagcaagacgttaattttaaggcactttataaatgtgtcatgaaataattacatttgaaatcctgtggtttctttgttgttgttgctgctgctttttgagaggaacagattcagtgcttgctagtttagttaatataattttaaagaaattattttcagtcaataaagaaattatattcaatttagttacacgtgaaactgtatactaagtcatttaaaatacctatctgtacagtgcagactctaatgccagcacttgggaggtagaggcaggaagatgagctcaaggccatcttga
>1004317947
gtataggataccttctgacctttcctttttacccacatctttgttttatggaacgtttattttaaatggagagtttactagatacaaaatatcagtttaaagccgggcgtggtggcgcacgccattaatcccagcactcgggaggcagaggcaggcggatttctgagttcgaggccagcctggtctacaaagtgagttctaggacagccagggctacacagagaaaccctgtctcgaaaaaccaaaaaaaaagaaaaaaaaatgtcagcttctcttcatgtgttatgtagcactaggaag
>10141480764
gtaagtgcctgctttgctcttatcagtttgggtctgtttgtttgtgttgatggggtccaactatgtatccttggctaccctggaactcattatgcaaacctggctgtctggaacgcatagattttttttattatcctttatattttttatccttttttttattattattattattactaatccttggagacttttataaatgcattcaatgtattttggatgtgttcaccttcatcttctcctgaactcctcctggatccaacacacacacacacacacacacacacacacactttccca
>102151897316
gtgagcggggcgcgggaccccacacgacggctgcccgccttccgagggccgctggtcccccgatggggccccgcagcccggctgtcaaaactcgctcggtcgtgggagcttcgggcccctccctcccgtgaaggggtggctccgggtgcgacgtgctcgcccgcacgcacgtgggcctccttccgtccctccggccccctggaggagcagaggctcgctcgttccttgctcgtgtgtgccattgctcacgggtgtctttgctaattggccctgtgggacacctttatccgccactggact
>10313140764
gtaagccctgggggccgcgaggctggcagcaccctgaggcccacctaaccctctagggcagatggtgtggctgtcgggtcaggtgggcacctaccactgtggccaactccagagctctgagactgtactgtcgccatcactactgacctgaggttggaggagacccagcagctcagtccctgcagtctttgttttgttttttgactttttgagacagtgtttctctgtgtagccttggctatcctgaaactagctttgtagaccaggctagcctccaactcagagatcttgcctgctgcc
>104154329799
gtaagagccgtttagtgcccacccttcaattcacccttgaattcctttttatgtgttaagttttcctcttaccctggaagaagtttatcctggagagaatgtgctgcatctgaaaggctgcttgttctggtgcctagggtagtgtgtgagggtagtgaatgctttagagcagagcttcccagagctgtgggtacctgttcagtagttatgagttgcaagcttgtctgtgaccagggaaaaccaggaaatattcaggaggcatttttggcttgtttgctgttttgtggagacagagacgga
>105171477139
gttagtacagcagatctgttaatactcctgtggagctggagcagagggtagaggcccacaagcaagcggtctcatcacgagtggagacgctgttgctcgctccctaggtgtggcagccgcagtgaccaacagccacgtgaaatagtgaggaaaccgtgggtctgtccttacattacgtcatcagctactgtgcacaaggttgcgggtggagccagcacagcccttccctcttacagacctgcagattgccggtcaccatttcacggtggggttttccagggggctggggagtggcagtca
>106169923270
gtaggacggatggagggcctgcgatctgatgggtgctcggcgccgggcccgccccgaccgaaccccaggcggtccgaacacctggaccctaacccatctgagccctctggatccgaaccttagcccattcgaagtccccggattcgaaccctaacccatcctgagtccacggattagaaccccaacctattcgaacctcacttcgacccaacccgtccgaacccccacgaatccaaaccccagcccatccgaaatgccgagatctgaactctacccagatccgaactccagcagcccatt
>107846138804
gtaagtttacatttatttcctaaatatttaaagtaatttataagtactagatactaataattcacataatggtgtgcatatgtagtatctaactgttgtttttcattttaagaatcagttaatgtttagagacatagaattttgttctatgggaaggtttgctgtaatttactttgtgtcagccatctctgctttctccctgtgtgtctgcctttcttcccctttcttataccttcatctgaggcaagaatgtgcttccaaagaactcattttttcagctgccagcagcagaggttagta
>10889056419
gtaagggccccacagaagacacttaggccagtgagacacccagtgggacagagggtgggaagtgcagagtggggaccacagtggccttggtgggacttgagactgagtcagacaagacaatgagttggcttcctttccatgccactagctatggcccttggaaagactggaagacacccccccccccagtgttcaggctggagagagggtagctgggttatgggactgggacaatggcagccctctccctgagatgctatgattaagtccgtgtatccatgcatgtatctatccatgtat
>109180979179
gtaaaaatttgggaggagttgggtacttggatagtggtgaagacacttgaaattgtagtaaatctcacaacttttacatggatgggaagcttagaaaaactaaatattcagaaacttcggtttttttttttttttgagacagggtttctctgcatagccctggctgtcctggaactcactctgtagaccaggctggcctctaactcagaaatcctcctgcctctgcctcccgagtgctgggattaaaggcatgtaccaccactgcctggctagaaacttagtttttaatacgttttaaag
>110858138307
gtaagagtggcatgaggcttttggtctttgtgggtccattgctttgggggaggggtagtaatgaccctgcttgactggagtctcgactgttctagaaggaagttccttctttggagagagcctggctacaatgaacacagctatatcaaataccatgtatctctccaagctgcagtttgtttgtaaaatggcacagtacctttgtgggatttttctgtgttttaaaagtatacaagagagcacaagaaaacagttggcacaaagtagatgctgaataattacctctttaatctgaatgta
>1112039150431
gtatttactccgcaacattatgggccctgtgtgctaagctttcctcagacactccagaagagggcatcggatcccattacagatgactgtgagccaccatgtggttgctgggaattgagctcaggacctctggaagagcagccagtgctcttaaccactgagccatctctccagtccctctgctttcttttctaaagatcgccttccctccaatattcctgaatatattttcatctgttttgttattggataatctttttaaattttaattttctttctttggaaatgatctcatgtatt
>11260612390
gtaagagagaaactctggatcatgccagtcatcagaggcctgcagctatggcaagccggtcccggtgtgacactgacccttcacgcaccacgatgttcccgaccatgcacctctagttcctcagtacccagccagctcctgttctcagcagggcctgatagccaacagaatcagcggggactggatatatggctccctgtatcctggcctgggctctaacagttgccctaatatttccagccacaaagacgtggggctccttgactggaaaaaccagttgaggaaatgccctgaggagcg
>113175668185
gtaagagaaccagggagccgtagcactgctgtccagggagggagcaatgtgtgcctgccatatagggctcgaaagatccatcaccaatacttcagctgtagatctctctaaactcccagtgctgtagttgtcaaatacagaatagagaaggtggcttatgcctataatcccagcaagtgggaggccgaggcaggaggaccactgtaagcatgaggccagcctgggctgcatggtaagttccagaccaacctggactatagaataaaatcatcctcccaaaaaaaaatagtcaaaagaaaa
>1142235148382
gttagtaatgacctaactgtggtaacaggtttgtttctcttaaactctgctgtgcattccaaatcacttttgagaaataatgcttcagtttcatttaccacttagagtgcacataaagtgtgagtgattaacactctccttgccccatctagaaaatgagaattaacctgttggctgtttgcaggttacataactgataaaggaaccactccaaatgtctaccactcctacttcttagagcaatggatcagcttagttggtcttaatccttttttgtttgtttttgagaaggtggcatct
>115755132813
gtacagtatatatatatttatctttcttgtccatttttatttacaaactatcacagcttatcatgatgatccatctcaggaaggggcctctgttaggagatgaggagtgggtctagaaggctccacccattctctcctggtggcctttgtgtgcgagattcatgacattgcagctaaactttcctgtaaccttccataatccatcatgggtaacacagcctgtctgtacatttgtatcttatgcatgatcgccattgttaaaatgcaagggggcttgtttaagatcaaatggacaagctc
>116262684917
gtagggagcatgtctgtcctgctgatggcctcctgggaccacctcctgatctggctcaccgaggcacacagtggctaccatgatgctctgctcccactcctcacagcctctatgccagctagcttgctggcctcttcacccaggaggccaatctgcctatcacctgttaggtgcctaaatgttactacatgctagagactccaagaagttcaggccttggtcttagtataaggttttgatcaataagctttcagatcctcaggagatgagatcgccttttttcctcctgaaggggacatt
>11729426625
gtacccacactgggcaatgacttcctcccctgtgtctccagccttaaactagatgtggcatggcctatccgttgcgtctctagacctttgtttggatccttcctccctcttctaccatttcttctctctgcttgaaaactcaccttgtctctactgttccgtgtgtcttcagtacccgtgcatgtgattttgctgtgttcagccgcacattccccagatgcacgtgttgtctcccttacgattgaagatgctataagtcaggtgttgaatctccttccagttggtttatcagcagcagca
>118199495718
gtaacgctggcagctcctttccaagcttcccaaaaccctgagtcaggtcctgcctctgttcgggcctctatgccaatcttagctagtcatccccagcacaaaggcaccccgccctctgttcctgcttcttccccacacatgtccacttcccatccacactggctcacccttctcgctgtggattctagtgagatcttgggcacgcctcagttttcctagccgccctaggcagtttatactaatgacctcggtactcctgacccttgatcttttccttcttgctttactcggaaactgcta
>1192071108792
gtaagtacaccgtcactgctactcaacatctattttgaaaataacattctgtgtatgtaggcgtacatacatgtgtgccttgggatgaagacaatagttagttaattctgtccatcatgtgggtcttgggggaatctaatccttggtgacaagacttttatacatagaggtcaaagttgctgacgtatttttgcttttctttttcggccttttgagagagggagttttctgtataacccttgctgtcctggaactcactctgtagaccaggctggccttgaactcagagatctgcctgcc
>120248250294
gtaaggctgatttgcataaacagtcagctgttgacaggcagttcatggggtcataagggtttgcaatcaaggctgattcttttaaaaaatgagcagaggtgctcctaggtgtgaaatcagaattattaaattgtttaagcgtgattaactattccggaagttcagatagtagtacccttgaagattcaaattgagatttgtcactgatttctcttaaatgtgtgtctctgtccttccttcagccttagtcctgtgggattggatgtgtcactacttgtagggaagaggagaaaggctgtc
>12141726922
gtatcagaaagaagccttgtgtgcagttctccgttcttgagaagcccttcctccagaccattcccattggaccagacagtcctccccattccttcatgcttctagtgccggcggtggttgttacctgtacgaagtagacaaggagaccctttaacttttctgtatttgccagacttagtgatgtgatgtatttgatactctatgcttttatctttttacccattaatataatgtttaacacatttcaatttcactggaagttctgagaaatattctctgttgcatttgaaagaagtgagc
>1221474110985
gtgagtactcacccccagcagcaggtacagtagccttgggcacctcaggaagctgatgctgaggagggcagtgataaatagggcctgactctgtaggtagggaagagagacgtgctttcccctagcccgtgactgtgctttgtacctgtgctgcaagtgttggagggtactctctgtgaattgcctgcctaatctgctttctctcctccttccactgttctattttatggaattcccaaagtggattccatagcagcattcataaaaagtaccatgggggacagggctgggcagctttac
>123255572299
gtaaggggaactctgggaaacaagtgaggtaagagaaacacagtacggagctcagggagagggcactatgggctacagaaggaggaaattcctagaccacctcagctataaggataaggatgaaggacccgaggaagcaagcagcaaccacagactggaaaggtggttctcgggctgcataggtggagggagtacagaaatggaggtggccagggtacagatccccaaaggtgcaatcggtgctatggaaggaggctagtgggggaggtctgcagagaagggacacctccctaatcacat
>124101620602
gtgagtgcagaaatgccagattgcagagtaattgtgacattcacattataaacgtagggactgctgaagtattatctatatagtttctcttttagcttaattttttttttttttttttttttttttttttggtttttcgagacagggtttctctgtatagctctggctgtcctggaactcactctgtagaccaggctggcctcgaacttagaaatctgcctgcctctgcctcccgagtgctgggattaaaggcatgtgccaccacacccagctttagcttaatttttacgaaaaaattaa
>125187753317
gtgagcggccccggaaatgctcggtgatggtcccgagtgagtgtggcacacagtaaagagtgttgtccctgcctctagtctgggatgaactggaaagcggcacgttcagttgtcatcatgttttgtgacactggcgtgagacctcttgaccccagtgttaatatgcaccagcttatggaaggcacttgcaaagcgcagttgggaaacagtctatttttgagggcagtactccacacttaggaagtcactgtaggaagagggacatcaagctgggttgttgtcatttctgtacctggggct
>12691085166
gtaagcttgcttttattgctattgaaacttcttaaaattatgcttaaagaacatagtggggtgtactttagtgatagagtgcatacgtggcattcacgaagccatccccaacacgaggagggaatagctgactttgctatgtctgtgctgttgattcatcagcttactaacagtatatagcagaagatactaacagtatatagcagaagatactaacagtatatagcagaagatactaacagtacatagcagaagatactaacagtacatagcagaagatactaacagtacatagcagaa
>1272455144809
gtaggtcagctgaatttacttctgtattgagagggagagctaatttaccacgtgatgctggacgctctgtgtggatgtcttactatgtgtcgtatgtttgtgtgtttgtctccgtctgtctggatggaatgtaactactttctaaaaatgttatgaattagatacacgttagagataacaacagattttatatgtgaaatctttcttccacactatcttttatttctgtttcattttatacatgcacacacatacacagagtattcctgagttttagaattgaaggtcatttttacataa
>1281738115664
gtacgtaattgtttatgtttttatatcttttatagtcccctccccactcccatttgcctctgagggtgctcctccacccattcacccactcccacctcacagctgtagcatcagcctgtgctgggacatcaagcctccacaggatcaagtgcctctcctcccattgatgccagataaggccatcctctgtatctggagctatggatccctccctgtacactctttggttggtgctttagtccctgggagctctggatggtttcgttagatgatactgttcttcctatggggttgcaatcc
>12966778414
gtgagcacctttggggacagaccagggtctgggtagaagcggggggttgaaggtaggggtcgggaattgcgcagattcctttggtgacggttgggggtggcacagtcattggttatttggtccctaaatatttactgaatacctgctgaaggcacagggatggagggacttttccttagggactagagttactgccgtttacatttgtttattgtgtttgtgctgggtagatgcacttgtggaaaggcaaaaacacttagacacttgtaggaagtggttctcttctccttctatgtttta
>130223695119
gtaagctatgtggatgtggtgcacacacagcaggggcttccaacaatgctcctggatgcccacaacagcttttacactctcctgaactcatctggagtgaaacagtgctaagctgtttgttttttttttttaatttaattgtcatatcttttgggcaatcgttaaaggagggtgtgttttaaagtgacagctttcttcaaatcaaactatattaattaatattcctacatgaattcgtgtattatgaatgttgccatgacatgaaaccaaatctgtatctgcactgtagtccgtgtatat
>1311051123000
gtgagttcccgctggagaggctgaactttctccttcactattgaatgtcattagaggagacacttcatcaacaaaggggggaaagcacagaccatggagcttgtactaagactagtgttagagcgatgaccttgggccacctttttacacgacataaatagcactctctttaccgatagttgcagaatcctgctctgtttgtcacaactggatattgattgagcggcggccacttgcggcaaggcctcttgggtatgccttttgagcccttgagttggtaatctctgagcagacattccg
>132251785003
gtatcaactttatattgactatcctaacaaggactgacttttagtaaaaaagccattcatagcttatgtaatttgcaatacattttcttgaatgaaaggagattctgagccaggtaaagaacactaaacagtaagaataaggagctggtgaaatggttcagcagttgagagctctcagtcttgtagaggaccatagtttggctcctagcacctatttcaggcagcccacaaccacctttaaccctaactgaatttctcttctgactgatatcctttaacacctgatatgcatgcacacac
>133286763652
gtaaggattcatttttgagggggtgggttgtgtcaggagaggcaggtaggggtggctgggtgctgaatttatgcacaagggaagaaacggggtccagggagaaaagccacaagagccaattgtggcacaatgcctggagtcccagcatttttccaggctgagatgggaagattgttgcaagttccggtctagcctgggctacagagtgggactggtcttactgaaaagggtaaggcaaggtctcactctatagcccaggctggccttgacctagattcaaacactcctcctgccccagct
>134514114191
gtaagtcttccggcttttatttctgttgttccttggccctgacacttattctcagcatagagtggggttcggcacagccataagttggaatgtagtcttcaaagtaatatcgttagtggtccttttagttatcagaattctaagagctttaaacttccactccacaaagcaactgtttttctcgaaagctgtcttctcttttgtgaggaaacgatgctgtattatctaggagatgctttgagacccgctactaagagtgttctttacataacctaactaaaactttgtcacagtcttcga
>135989150543
gtaagctggccgacttagcctggccaaggcaggagcatctgtataattgttactgttagatgtttgtctgcacttgcactcagtcctagcagtcagcataaacattacaagattacctctagaagcctaatcatactttcaaagggacagtttatgacaaattcttaggaggcgaatcactcataagaaaatcagatgacaaggaactgagtcacacagtgtcactaaaagcatgattacctagtctgtgtttggtttggttctgttaaacaacaaacatagccttccacctcaggccta
>1361462111955
gtatgctttccatccgcccccagagtgtggactttcccagggtgttgtacagtccccacaggcagaaggccagcaagacatagcatcccattctgcagtgtccaattcaaattgatctcctagacttagagaagaggaagtaaatggcaggcagctggggatgcatgtgaacgaaacaaatagaagcccattgatgctgccctccgaaggataaatgttatgtctttctctcggtgagaggacagcactgtaagtgcacttgtagcctgtaataactccattttatgatactttttgaag
>13726618644
gtgagtccgggtcagagggtcagggatttcatccttagtgcagggatgcagttatcccagagtttgctgagaagccttggaccttaacctctctggggttcaaagacactgtggcaaaggatggatgagctgcagggacatctgaatccttttgtttcttccttctggtttacagatagggaaaccaaggcttgggcagaatagctttcttggagatactaggtaagctctgccatctgctcctctctgtggtcctcaagtttgctgaatttccaactccttctctcatcagccttcacc
>138555139023
gtaagagctcatacatcccagcactcttctgttactaaattgtgcattcttattttagtaaaatctccagttgttactatgaggaattattgctttttcattgaggatgggcaggagtgaccaaagcaaaggtgggaagacagttggaagtgagtttagttttgtttaataagcaaagtccactaatgtaacagcatttcattttcattttcaaatgaaggatgtctttcacatttacagggttgtcacacaaactgtctacatctcaatcataatttaggtttaatgagatgcaatcaa
>1392082147369
gtaagtgtttgaccttggaaagtaaaacaagaaacaggagactacatggcattatcaatggggccagctcaatgaatcatgcttaagatagacttttttaaatttttatttattattctttcatacaatacatctcaaccacagcttcccctccttcatgcctcccagtgcccctcactttccctctccccacctccccactcccatctcagaaagagcaggcctcccagggacatcaactgaacgtggtacaataagacacaataagagcagatacaaggctgggcgaggcaacccact
>14093716975
gtaagatgtgaaactcttagaggtaagaatcacaacaatgggggagatgggcaaatagcaagccagttctttgattttcaccctctcttagatagatggaaagccatgcttgttattttgccagctgaacagggagttagctacatcaactcatttctacaatcatgattttcaaggacttgccatatccatatttcacaggaaaggcctaatgctagtttttttttaaaataagattacatacaaaaactagtctttgaagcacagaaatacacatatccttattaacactggactgac
>141155797170
gtgagtataccagccctgcttagaacccccgaggggacatctctgtcttgcccacccgcctacagggtggcagcttaaagcacaactctcaagagtgtgctctgaggtccaaactgtgttaagtgtggagtcagttaacaaactttcaaatctggagattttgtgcacaactcagatcctagctatcctagaatttcgtgtccaacagagaagagcactgtgttctccttttttgagcacaaccccctcccccaggtcactcactgaccttgcctgtctctctcaagtcctgcctctgct
>1423021138436
gtgaagtcctttggcttgttcccttgaacttctaaacgaagggattagtttcttctgttagcttcatatatctatgagtatgtgtgcgtgtgagcacacgcatgcacatgcgtgtgacaattctggaggtgcaatgcatagccattgtgtgtgctgagcaagtagtgaactacatctgcaatcatgaagtgaaattttgttggtagggaatcacagataatcttcattaacagaattccgtgttttaaataaaccttggagatcaagcagatgcctttgaggtgtgggaattaggtgaac
>143654101254
gtaataagacaggacggcgcatggccattgggcacttaccctaagcagctagtgcagccagtccaggtggagcacgcccactgcactcagaggggctacctctacagcagagttctaatgtgtatcacagaactgatgcgaagatgtggggagatcaacatagcgagccaggtagactattatggggaaggtaagtctttcgtacatcttgtatgggtacaggcggcctggtgtctccttcctcttctgtatttttgagctggtatctcagatcctctggggctgtcctctctgcaaccc
>144190778729
gtatgtatgagagaagccatcatgatgtcatgagcttgtgggagccatcaaaatggccattaaaaagctctggacataattcagattagaattttgcataatttatacatttaaaaccacacatgtatatttagtatattaatttacaaatgcatatatataaaatcagaatatggaagatgccaaatgtgtcagtgttattggtctttctacatgtcatcagccaatgcctgaggctcagctcagcatgccaaatggctggtatagttatggtgcccaaatgattgagagcataccatt
>1452216104376
gttcgaaaaataccttcacctcccaaaatgtacagagttttcactggacatcccgtttgtgaatttattttgttaagatggaaagctaattatatttgtttaggttttactttaatgcagactgacagaagccatctgtgcagtgccggagtgcttggttacacttatagaaagatcagagttcagttctggttgtttatagatacgtggtgtatgtgtataagaagtcctgagctcctcaagtttcaagaagaatagtgtgcgtataattaaaaatttcaagtttcttggactggtgag
>146101484654
gtatgagagctttcctccgcatcttggggttctgctgaggtttcccgagatcgggagcaagagagaaaaggggggaaagcgacatggcagcgggcaactccatctgcttttcagcgctagttctcagggctggagtccagctcccccaagttggacacctgaactttgatgtaatgtctagacttgcagatttcaaactttaatgccagaggggtcatttgatttaactagttaaaagaagaacaatgtaatcatgagctctggttgagtcactcccttctgataattattagagatttt
>1472134115636
gtaagtatccacgcagactggctagatgtttctctgggagcaactataataactcaattcaaatattgcgtgggctcttatgtttcatcctctctgcttctgtgtatgtagatgtcttcatttatccattagtttaagtttactgcgtagttcatcctctccatttctaattctaaggttatagatccataaaatctccacattacagttttctttaagccttattttgttattttggtagtatcttttaaaattcatgtttgtgattcttttatttaaatattatatgtaatagtcttt
>148829122328
gtgagtataatttagtgctgtgaagttttggattaattatcttggttggcaatattcagagtgatgacatgctgttaatctacaaaattactttattaaaaagtatatatagtaccttttgacatacttcagttttaattacttttttatattatttgaaaatctagtaaataataatgtatcagagataaaggttatttgtttccaagtttaattttacaatgtatatttgaatgtataattagttgctttttgcaatatttaggatatgttagttactgtgttccttttgatataata
>1491866129166
gtaagaggaggaaacccggatccactagacaggcgtgtgctggccaatctcaggggctggagtcagatactagataagaatttgtttctttaagataatattgtgggagttatggagtgtttggtttttgtttgtttgtttgtttgtttgtttgtttaaaggaaagtttttagccaagtgatggtggtgcacacctttaatcccagcactcgggaggcagaggcaggtggatctctgggaattcaaggccagcctggtctacagagcaagttccaggatagccagagctacacaaagagc
>150465554
gtaagccttgtgttgtggtacctgttttaaaattttattctggagctagcaggatggttcagcagatatgagcaagcatgtgctgttcttgtagaagtcctgagttcagttctcagcacctgtgttgagatccacataaatgcctgtacttccagctccaggggatctgacacctctcttctggactcagtagacacttgtacccaatgtgtatatacatataatttaacaataacaaaattaaatcattttttaaaaatccattttaggattaaaggcatagaatgtgaatgctacggt
>1512058121908
gtatgctgtttccctgtgatgtgggatagggaaaccccattgcgagattttcctttttcctatttactgaggacgtggtttatttatttatttatttatttatttattggtaagtacactgtagctgtcttcagacactccagaagagggagtcagatctcattacggatggttgtgagccaccatgtggttgctgggatttgaactctggaccttcggaagagcagtcgggtgctcttacccacactgagccatctcaccagcccgaggatgtggtttttaaactccagtaaaacaaac
>152687110063
gtgaatggtgtttcttcactggttaaaattaccttcctagtgcctgttctgggaagtcctataggaagactccagagcccaggggagatttgacttattctagaggtgttggtatgtccagggccagcaagcaaggcagctcccgctctgcatactgttctgagttccatggtagcggtaggagtctgttgtcacctgttgtcttaggcagggtttctattcctgcacaaacatcatgaccaagaagcaagctggggacgaaagggtttattcggcttacacttccatactgctgttcat
>1531269137970
gtgagttgatcacattgtttttaaaattatagttctatggagcaagtatttagaagttggagtcaaaagagtatggatcctagctcttagtagaaagcttgcctcacatgtataaggctttgggttcagtcctagcaccacagcccagcaacaacaacaaacacacgcatgcacgcacacacacacacagagtatagatacttgcccaagcgcagtaatgtggccacgtgcatctgcattcccattgggagatggagggattaggttaagggtctagctgctgagataacaaataagatt
>1541064138016
gtaccccctctaccaggtgatgatacaaacttaagccatttcttccaccaacctggacattgtatggggtcaggataccaaggcatggctatggaccacttgcagatacaagtcttcctatagctcacctcatcatagtttgcagaagttggggtatggggctgaatttagagtatgaagcaccaggcaggcaagacctagaaaatgacacaagagtagctagaacactgtaccagagccagggtcctgaatacaggtctctcacttacacacagacaaacacatatcctcactttcagc
>155121998502
gtaaagctgctttgctgtgctttggttggttggtttgtttgtttggggggagtagttttttttggttgttttgttttgtttttcgagacagggtttctctgtgtagccctggctgtcctggcactcactttgtagaccaggctggccttgaactcagaaatccgcctgcctctgcctcccaagtgctggaattaaaggcatgtgccaccactgcctgtctaagtaaggctataaaaatagtttaaagtcagtcatcttgttccaaacactaataatagtttgggctaataaactgtagac
>156224598228
gtgagcatggggcagtgcctctggggacctcactgcatacctattctgcagaaaggcagactgacagactgagagaatgagcgtgcagttgtgatctctttggatcctcagccgcaccacaggattggggtggaagatgcttgtggagaccagacacatgctgagcgtctcacactgagcggctcacgctgagagtctcacactgagccttagacccacctgccactgcttgctggcactcccgacatctgcaaaccatttctgggtcacaaagcagggtgctgatttgaggcacttgtg
>1572362139677
gtactgaccatgccatccttgcctctggatggaaagctgtggaaatgtcacatggcgtgaaatgatgtcgttagaagggtgtgagtgcccccagttcttcctagtgtatacttgtgcacatgtgtgaatgggacattcccttggtgtttcctgaagctgtagaactgggaagggtggagagtgagccagtccgtgactgtgtgggtctcatggatggttgtttaccagagttgaagttgggatctaggtctcttcttctggtaagtctcttttacccttagcagttttcagtatttgcta
>1582866122214
gtaggctctgcctggtgtcctggggactctgtctagtgcctcccactgcaatttataagtcagggttttattgtgttctagacagtatctcactagccagataaagaataatgtcttgtctttcacacaagtgactctgtgttggaaaaggaatctagagatcttgtctgtatagccttgtcaccagccccatgtccactttctttttttctgcagccattctgagcacctgcctttagtgactgccatctgcctcagattgcagcttctttctagcacagatcagaaactgactgtgtg
>159791136331
gtgagtactgacaatgacatttaatctgtgccttgggaattgtggtccctctggaggctcaacctgttctccagggcttgctccatattgaacactatggagagagagcaaagattcatgtataatctatatcatataagagcatccctatagttgatagtaataaaaaaccaaaagcacagaagagtatagaaatataaaatagtttatttgtccagtttttccccaattagcaaagaatagaaagggggtgttccggtgtgtttacaggtgctgactcggagttaacagttagctggt
>160303976065
gtaagccctcctgcagatgtttgctgaagggtgacgcatggtaactgtcaggttcacgccgcagaagcctctgccccctggttagaccgccactccacctgatctcatttggaatcagatttgcttggtttcgtttgcacacagggtcttgctagcccaggctagtcttcattttaggatcttcctatctcagcctcccaggtgcggggatcacgggcatggaatcacgttcgcctccctgagtttctctttcctcttttgttttctaggtgataagacaggatttcatatagtccagtc
>1618889147
gtgagttagtaagaaacaaccgagccgcaagaacaaacggccaagctcatttgagctcgttgtaagtcgttcgttagtgagacagcaaggaaagctcaccccatgcttccttatcacgtggacgtttcttttgactgctgctgatggctcgagttggaaagcaggaggggaggggagagtgtggggtacagaggaaacacgtggtctctgttgcccctgaaaagagtttgatgtatagcagaggagaaacttgattgctcgcaagtagtggtgccaaggagacccttggtgagcaagaga
>162246116923
gtacatactttagttatttcttttaatcacaaacatatgtcaagttgacattagctatacaatgtcaagcatgatatgtaaccctagaagtgactgtttataagagttacactaactcataacgtacaactcaattactcctgtgacttcaaagagactcagaacttgaggaaatgctatagtttttaacacaaggatttacatttgttatccatggagccagctgaaaaacagatgacatcttcccatctgatgatattgtttcaagttcacaaggcgacatgatgttgactctattat
>163269187091
gtgagaagcactaagagaaatcagaactcaatggtctctgctctcctcatatggccatcccttcccatttattcctgcttggtggtttgtctttggagtacatttatgctccacagcgtccttctttccaatgtaccattcctcctcatgatctatacacaaacttattttgattcttgtagttatttgtaatactttagtccagaatcagaaagttttataaatatcctttcactgaggccataggaatacctgcgcaggataattgcattgtagattaggtacatatagtcttgatca
>1641598122201
gtgagcgaggggtcagggacactggagggaacccaggaactgtggctgaggaggggtatatccagaagtttctatactgtgcccatagtattgcaatcttgcattatgttaaattccttacagattctctaatgttctgtttcccttgagaaagcaatagctgcagaagagatggcttactgggtaaggcgtttggtgctagtctgagcacctgagtcacttgccaggtcccgcgctgttgaaggagagagctgactcctaatgtcctctgatcttcacacataagctgtagctcacact
>16529196276
gtgagtggtatggcccagtcccccagctatgtgaatcttgtcaggttccggaggcctagcaggtcaaagtgatgatcaaggcaggtgagccttgcctccagtaagttcccacactgtcttaagagtttctgttgctgtgataaaataccatgaccaaaagcaacttggggaagaaggggcttattttacttatacttccacatcacagtcaggatgtgaactcaaggcaggaactgaaatagaagccatggagaagtgctgcttactggcttgtcctcttggcttgctcagcctgtctct
>166154563390
gtaagtattctacaccccaaggagacatgggtgtttagcatccttcatttatccctgaattctatcagtctgtctgtctgtctagttagctagctagctctgtctaactatctctttctttttctttctttctttttaacatctatttatttgggacagagtctcaccatgaagccctgagtgtcctggaaatttctatttagaccaccttggcttaaaattcacagaaatactcgtatttcaggcccagagtgccgggattaaaattacaagccatcattattctttagatagctgtct
>167284632949
gtagggcgccgccaccacatagaacgacatggcaggtctctatctcgatacagtgaagattggagggcgcctactgaacaccctcaggtgctgggctctggtgtagatgagggagaagacatagtgcctactcttgaagaactcataggccaaatgattgagacagatgtgtaaataagtcattatggtacaggggtggtaaacctcttgtttattgatgtgtgcctgctatgctccaggcatgtatccaaagcactccctgggatgcaaaaatgaacgagattcagtgtctgctgtcaa
>168263919743
gtaaggtatcacggatgttaagatgggctcccaggtatccctagggatgctgttgcttgggcatcaccaggatcacacaagctacagaggaaagcaaaggaagagtaaggcattaagagtcaagggttcatttctcaggcctggaactgaggagaggtgagtatacaaaggcaggggacatgtctgtgtgtttgggcttgagcttgtcgctccagagagaagtttctggggtgctctagctgtatggcttccttccatttccttctctgcttaaatacatcctcagaacctcctttcaaa
>1691192142404
gtaagtttttaatgtaactcatactaactcttaaaaagaatgcactcagcactttgtttaccactgtctataaatatcaaattatttctaggttagaaatgttagttgttaaaacacaacttttatcaagttcttattaatgtacttttgaaggtcagaaagtaggttttacttcgatgtttcgtaataatttacataaacatgtttgtagtggcatggtgttccaaagccatatttgatcttaggattatttcacagctttccaggtatttctaggtaaaaaaatgaaagtaatctgga
>170283443948
gtaagtacttttcaggttaaatagttaaatatgctctcaggttaaaaatctagtcttcctcttctgtctatatctgtttctgaacatgagttaatattatttagaattcttctctaaatagatggtcatatatacatatatatcttttcaatgaccattttaaggttttgcttggttgttttggagggagggtggtgctttgacgttttaatatacaaaaactatttaatttattaataaattctttcttactaatttatgaacaataatctattataaatatctattaatgattactga
>171198387218
gtatgaaacatcttcttacaatgtggacagttttctatggataagggacttgtgaggttgggagctggagagatggctcagtggttaagactgcttttccagaggtcctgagttcaattcccagcaaccacatggtggctcacaaccatctgtaatgggatctgatgccctcttctggtgtgtctgaagacagcgacagtgtactcatataaataaaataaataaataattcttaaaaataaaaataaagatggctgagccaggcgtgcaatccagcaccaggaaggctggggcacgagg
>1721710119332
gtaagaacctggcttctacttagagaaaagaaactgaatgatttctgaaaatatgtcctttttggtgattttcttgttttttttttaattgttcatattctgaatattaaatatcctgtagcacgagttggtttgttattcagaaaatgtttgtttaaatgtttgcctggtgtggtggctcatgcctgttgtcccagcatttaagagtttgagccagaggatcctgtgttcaaggacagccctagctacacaacggaacccccttctcaactaacacccaaaagctaagtgaattttaac
>173183268132
gtatttgctgtgccttagtttagaaggtggagtctgatagggagagagaatgtgtggttgcttataatctgtttgtttgctgatggagtctgtggttctcaaaacttctaccaaacctcagacacctcagatattctctggcttcatctcgaattatcctaggctctaggaaagtgactgagtttgcagcagggtgaaccttagccctttcctatgcagatgtggctggtgcatgtgtggtctgttatctgggagcgtgtacacacatgtccatcctagatcatattcccaaagggaaca
>1742484101807
gtaggttctgtttctattttaaaactgtatttaatatgaattcaaataacgaattgaaaggaacaggacagcattgtggattgatgttagttcattcattactttagaccttctgtgtgttgaagtgccaggcacaccgttcacataaacactgctcagttgtggtgccctgtgccaagctacaaatatcactagcagccatagaatcgacatattttattctgatgagatttatggatattctgggtatagtgtctatgtaaagttccaatatagtttgcaaatgtttaagaagtatcc
>175307121996
gtaagtagctgtttaatgctattaatacttaagtcattgaaaatttaaaacaagaggcaagaagaatttcagatttatagcaaatatttcagatggtttaacctaaaaaaaacaaacccgttttgttttgttttgttttgttttgttttgttttgttttgttttgttttgagacatggtctcactgtgctgccctggctgtcctggatatctctgtgtagaccaggctggcctcgaactcccagggatttatttgcctctgcctcccgagtgctgagatcaaagctgtgtgtcaccacca
>176279496839
gtaagtaagcgcagggccagggaccatcactgagcagaaaccagcgggtcattaaatctcaggaatggggctccagggggctgttgggaagatggagtggtaggggaggtagggctggggatggaggggtggagctgtctccagaggaggaggagccacagcctgagtagggggacaaggttggggaagccagtgaatgtcacaggcagagggaagtggggtaatggaaggtacttccgtggcagacacagctccaggaaaaactaggcttattataaccacaaacatgtccactggaga
>1772759148977
gtgagttgaacaatagaggctttggactttccagtgggtttcgaagttctaagatgtaggagggttagtattgtcctgcccctggggaaggtaccaacagcagcaccctatgttcctggggtgaggtcttaccttgtagtgaaaaagcagagaagacccatgtgtgtggagttctcttcttccagtccaacgaaccctatgtaaattcaacaaaatgggtatcatctcagtatgtgaaaccttaatgcagagtccagtgtggggtttttgttttgttttgttttgttttgttttgttttg
>17892328940
gtaacactccttgtctttggagggggcctcctttagccccatcaagctgggaaaggggtccctcagtgaaaatcactttttcacctgtttcctgtttctcatcgtctctggaaggtttgcagtctgctctgtacttctctttctgttccagaccttcctaagtggaaacacagcctttcctttagcgtttcaggccacgcgtgtcttgctccctgagacttcctagcagatggtaactttccatccccgtgcttgggttaatgcctgcaaagccacctttgcttccccacaggcagaggc
>179121885302
gtaagtatgtttttaagctgttgctgtataataacaagaatcagatgactctgacttggttaatcagtgtatttaaagtttgctcaattaaattactgaagttaatatttaaaatttcagattgctttaagagtatataaataataacccattaaaaactggtggatatgtagatagaacataaattcaaagttgtattagatttactgtaggaaatgcatgtgactctcatactttcagttaagttctgtcagttggtattttactatacagtttgggtcccttgtccaaaaattagaa
>180260893327
gtaggttagaaataaattccagagccctgggatcctcgtctgaggagacagtaccatccccaaagccctgataacagcagcaatagacacacatggcgaatcactgcgagaagacgtgcatttcctcccatgggagcgaggattgtttaagacacataaaattatgtcataacagctggacatcgttttgtggtgagtgccaagtattcagtgcaaatccagagaactgggattttaacaaagagagttcggtgaaaatgggcccagagcccaaatgcatgtttgttcttttcagagcca
>181238088081
gtacagccttgatccgtagatcccaacacccagacggtctgattcttcagggagacagcatcagctcttcagggtagaatgagatgtgaatccagtgtgaacagtgaagtgagcattctaaccatatagactcttagtacagttggcggtagagaaatggctcagggactataccagtgtctactgctcgggcagttcctagcacccataatacagacagttagcaactattggaactcctgttctcaggatctggtgccttctggcctctatggggaccttcaaaaatattatacacat
>18210915495
gtaagtttctgcggaaccaactctgattcagacctgctgtgtggaccgcctcgtggcagtcctgttgttccatatgacttcagaagagtttctgctgttttgctctttaggtggttgcctaagtgcaactgaatataactagggctggggttgacagtgggatgcttgttttcattgtctcatgagtcagccatgcagcccaatgttcgttaccgctttaccgctggagatgacagccacagggtattctcttcatgccctcatgtttgaaagcgtgacgtggtcacttcttatcaaaca
>18380620508
gtgagttggtcttggttactggccactgtcctctccctccctctccctctccctctccctctccctctccctctccctctccctctccctctccctctccctctccctctccctctccctctccctctccctctccctctccctctccctctccctctccctctccctctccctctccctctctttctttttaggcagggtttctttggctatcctggaacttgctttacagaccagaccaggcaaactcacgaaatctgcttgcctctgcctccccagtgctgggattaaaggcgtgag
>1842283137791
gtaggtggtccacctgcaagccctgcctaccctaccagaggcagagcagaaattgcttagattcaagtttcttattatccacttcattaatggaaaaaagagaattttccattagtattttaaaataaggcctaaaaagctatgttcagagtaacttcttttcatacatttgagttaatatagcatttctgactgcactttaccagaagcaatatgcccgtattatgccctgtctcttctaataagttttaactattcacttgcaaataagcagagtcccatagatttgcagtgaaatga
>185254791144
gtaagtgcggcgacgggtctttgtggagatgtgtagcttttgaccatgaatgttaggattccagccattggtgtccacagcaccaggggcagcatcttaggcaagggtctgggctctcctgcctgctgccttgcctgttcatctttcctggtccggggccccgctgcaggcaggcagaacacacgtaggtaaaggaagtcaggggacacttgaagcttctctgtgttgatgagtggagagtcatgaagtcctcagctaccttttaaaaaaccacaagcaaacccaaccccggatgctctg
>186257020721
gtaagtgaggggcggcgcagtggggtgcggaccgggcaccctagggcgggctgcgtgggggtggggcgaggggcgcgttatgcaatggggcgctggagcgggagcgggcagcctagggcgcacaggttgccagatgcctgggtgggtggtagagggtggcagctttccgcgcgctctcctcctcctagggggtttagagttgacatctttgctgggtctggccagcacctcctgagggacttaagtctttggggccagtggaaccgaagggacatgttttacccagtgacaggtcctgag
>187235058275
gtaactggcaaatggttggtttgctttgtttgtcatatagcctcagctggctagaactcactatggctgctttcttatgtgtgactctcttacctcagcatcctgggatggacagtcaggagacatcatgctcagctaagaatacatgacttcagtagagatccagatgtgtgcagcagctgtagtctgtcctctatggattaataaggtttagagtgggtaccaagagaagtctggaagacagacaataatgagatgaaaagggagaagaggtccttatgcagggatctggtaataaac
>188845107974
gtatgtaaatttcattatgtttcccttcttctctctgtaaaggaaacacgcttgtctcttcagctctaggaagcaaacggtctgagtatctctctctgttgtacacagagtaactcccagggtctctttgggcatatggaacagtgccatcacgatgcttgcaagattctgagaatctgattcttttaaatagcatttcattagcttagcaccagtgactgtgtaaacacagaaccgggcataaaagctgatgtcaggagtagtccccacttgtgagagttcggttacttcaaaagcatc
>1891782115290
gtgtgtgagaaggagggtgtcagagaacagagtgggaaactctgagatctaacataaatcacaatatttatctttttaaaaattaaatctttttaaaaattaaattattattattatttttttttacttatttacctcacatctggctcactgctcccttcctggtcacctcttcccacaattcttcctttgtctgccagcctcttctgctctaagtcagtgagcacattcctgcccactccccaaccccctaccctggcacttcaagactctctactgctgggtgcttcctctcccact
>19067316382
gtgggaagagttcaatggcggttttttcttgagaatgtcacatcttagcttgtgtgccttgatattaaaattgaagcgaaaatatatttaaattgattatataggacactggtgattttatatcactcttggtaacctcaagatctagacattttgtaacctgaagatttctaaatgcttacaacttggttattttattttattaagatttatttatttgtattttgtgtactcgtgttttgcctgaatgtatgtgtgtgcacggtttgtgtgctggagaagccagcagagggagtcgag
>19126831435
gtattgtgcacagcatgcgcaggtccatcccctctgctctgctgctttggttgctttgattacccattgtgagtctctagcgtttgtccctcctgtgctccttccctctgcctgccggtttgataggtgcctttgctgtaaatgtagcttcagtaattgggagttcagtttcaggaagagtttgcactatgtcattgttcaagtgctactgcatattgtgagatctaccggactatgtgagcctgggtttctttcccctgaggcagattgacaaaagaattctggggttttgttgttgtt
>19212172080
gtaagtaaggagcctggtgtatgtgtccctgtgtgtgtgtgtgtgtgtgtgtgtgtgtgtgtgtgtgtgtgtgtataggggggtgtggtcagggtgggagatagtgtttgtggtgtgtgtgtgtgtgtgtgtgtgtgtgtggtgttggagtgcatacttgtgtttgctgctgtccactgcagggtgctggttaatgagtttcagggaggaacactactagagcagccctgagaatgctgaagtgtaacagctctgttctgagcagaggctgtttattgccctagggctgccttctgttga
>19384992025
gtatgtatatgacagatttttaatacttttgacatgctttatcttttaagagtactgttttgccttcatttgattctaatacttattaataagctgttaagaacatggtatcatattgatgtaaaaataatgtactgggaagatggctcaggagctaaaagtacttaccactcttccagagaacccaagttcagttcccaggacccactttgggcagctcacaaccacctgtagttctagtttcagaggctcaacaatgtcctctcctggctttcatgggcacaatatacacatattttt
>194168139338
gtaggtgggacacatatccattgccttgtccttctctgcccttgctcagttaggaaaagggctaccaaagagccatggttgatgtcatttacaggaggaggaaattgtaagacgctcctttaaagcacgcctggtgctttctccagcagtctcggtgactgacttccattaccttcctttctcacctgctgcgtggcttttaaggctttccatggctggttttagtcgacctttctaatcactgctgttccagacagtctgagctggcttgtttacagtgtctcttgcctccagatttgt
>19552782562
gtaagtaccatgctgcccactcgcacaggcgtgtgtatcgtgcaagggagcttctgtccagctggccccatgataggctgggctcttgatgcccctgtgtctttgcacatggtttcatgttattccactgtggaggagctggaagtctcagtccctcttcacaagtctctggcgggcattttttgctgggtacagtgctctgatacaaattgaaagatgttcctagctgcgggtaggggtagggttatgattcaggactagtggaacatggaattgtggcttcttgtggcacaactcaga
>196939496
gtgagcggacaccccagatgcattttagagctttggagatagaaaactggagcttctttgacaccccagctgatatattttaagctatttactcgtagatttctgatcgggtttctgaggtttctttaagttttctaaggctggctctgggagactttgctctccagaaagggaacttttaaggttggaatgtgagaagtttaatttaggagctattttcttttcctttttgtttttctttctctccggctctctccttccccttgtagactctggtaggtaacgtggagccaggaattc
>19716351592
gtatgtatggggggtggggggaactgaaaggaaaaggaacgcattgagtgctttctgggtgttgggtggaagcatgcgtatttagatgtcttcttgtagggcactgaaagcaaacatcaaactctgtgtgtgtgtgtgtgagagagagagcgttgtacatacatgttcacacgtgtgtattgtacattcatgttcatgtgtgcgtgtgtgcgcacacacacacataggtgtgcaggtgagtgtaggggccataagtggatgttggaagtcttccacaattgctctcaaacttatattttt
>198293670118
gtgagtaccacagtgagacgtgcagcgcatcttcccagactcgccttcactgtgtgcccgcttggtcgttagtgtggcttcgcctccgccccttcctgcccctcagtacagaactgtcatcctcccctagctactctgttaggaaggaagaagaacgcagtcccttatagccttacatcttttaaggaaagtaccaataactgtcttataagatgcagggttaacctctagttactagagaaaaattaagtgctctgtgacttagtgttccttaggtctctgagttcttagttcctctga
>199140030893
gtacagtcttgtgaaatacagaagggtgtgtgcacaagcgagagtgtgtttggagtggggagggaggtgggaaggccagggacagagagaaacctcctggattagaaaacagttccatagaaaaagtgattggtccatagtttatctacagatttaagggttccaaaagcaaactggcttgtcaaagtttctagaaaacaagtaaatttccaacaagaagtctttcaagcagtaaacacactcatgcatcagtgtgtctttgcagagaccagcaatgagcattcctgaagtgatttggtt
>200186845773
gtaagacagtgatatctaaccatgatctcttccatccactatgtcacatccttgtgattgttgttctattttcctatggtgtgattcctctatgatgtctttcttgtcctctattcctttgcttcagctatccttttgcctctcgtagcctcttgcttggcatagccattaatggaaagaaattaggggagccaggtagagataggaggatctctgtgagttcgaggcttccctggtctttatattgagttctgtctcagaaaaaaaagacacagagagaggagagagaattaattaatt
>201298338952
gtgagctccagtggggttcatgccaaggaagcgaactaattattttattcttgagtctctgcttcaagacgttggatgtcagtccctcagtatcagctccatcctgaggccggcattctttgtacacttggaacaagatttgtcaggacccactagacattgtctgggccctgggtttttaacaaacatacccagattgctctgtgactcctgaccaaaatctgatcagtttgtatgattagaatctatgtttgtttttaagaattgtttgtttattttatttatgtgagtacactgtag
>202154267953
gtgagagagttctccatagaaatctcgtggctcagggttggagaggtggttcagtgaagaacatatattgctcttccagagtttaatttttgacactcacattgggcagctcataaccatctgtaattacagcttcaggagatctgagaacctgtgtgcatatatccacccacagaaacacacaaatatacataattaaaaataaaataaatattttaaaaagagaaacctcatgtctgtacttccaatttgtggagagttaatgaatcagatatatcattattgcctttaataatgaag
>20348793811
gtgagattcctccttccactccattcagacatgggccttcctggctgcactcctgtaggcaaggaacactcctgaccttcttggctccctgcccacagatctccactttccaactacgatcattgtgctctcttgttaacagaaagaggacagcagtgcagtgacctctgctagcactgaaggccgcggtgctttatttctctccaggcccatacactctgtcgggctgcctacaccagtcttgtgcctctcgtgttcccttgtgccctatttcctgtctgtgatgtgggaagtattaaa
>204181253267
gtgagtgaagtaaatgttcattgtcattatgtcaggaccattctatgaagatacatggacctttctgctgactcggtcatcttaaggggaggtataggtcagtggttacaggagacatggttagaggcatacaaaagggctgcagggtgtgtgtggctcacatacctagtctttgtaatgttgggttcagaatttaaactctgcctcagtgtcctcacttgtaaggcaggtatgatgataacataccgtggattaggcaatggagatagggtgccatgtagcccaggctggcccaaaact
>205135184681
gtacgtcatgttttatagtgtcattaactgttgttgttttggtgttaggatttgtagcagggtttttggttttttttgttaggaccaaacagtaagcatttcatattagagatactacagtctctatcacagctagtcaactctccgttgtggcaagtcagcaatggcagtaaaggactgcaaggatgtatctgtgttctactatatggatttcaaattttaaattctatataattttcatgtatagtgaaatatattggtggtgtttgttttatttttgccatctaggtaaaaatggta
>206251988005
gtaaggggaatccaatggcaaacggctttgcgaacacacacatgcacactcttcttgtggatgccataagtacttttttcttttccatcttactccttttcttccatattcctatattccttcccaaacaccggagtgagataaaaggaaaaaaataaaaactagaaagtagaaaggtcctttctaaatagcaacctgattaccagatcgttttaccttgccataagttaaaatttgaaagtaagatgtctgcttttctacttttcttccataattaatatttttgtatgtgcatgacaa
>20725786571
gtgagtggtcggctgctgcagctgggagccagactgccttaaagatgaaaataccgcatgagaccttctgtaatccatctgcgacttggcctcaagggctccaactccctcctgccatagctccctctgctagacttgggagcagggaaagagatacatactgagtgacccccaagaaatcagtctagaaaaggaggtcaaaatttccaagccaccttaacctaacctgttaccctacccatgacaaccctctaaacttggctgagcctagtcaccagtttcttaaaggctaacggcttc
>208889137057
gtaagtgacactgtcatccaagaaatgtggtctagttgttcataaaaatcaaagacacattcaggatctcacatgtgtacacacggcttcctctgctgacccagggctatatctgaattaactcttttcttggaagggtggagccacatgttgactaatggtaacctacacaatgtagacagcaaagggaaccttaaaggtctagcactatatcattgcatattctggatccagagttctgctacaataggatcttataaatcatgtaattgccaactgtaacatagaggtttacttacc
>209447137323
gtaaggtgcaggcatgggaactggattcctgcattgtccacagtcctgtcttagcagcaagagcctgaactgccccagaggatcagggctaagggagaaaagggtacgatggaaggctcctgaagggcaggcaccgagacagggtttcagagcttgaataggagctctccagacagaaggccagtcattggcgagctttccccttaagacaagtgaacttggtgtgtacagtggccagcagcagagggaggacgctgggggacggggggtggggaggagtgtgggagggggacggggacg
>210112770932
gtgagttacaagctgaggtagaactgtgttgccctttcgtgggtggttggattagggggtgagtttgctgaagtatatgcttaacaattgtgatttgggggtgtggctgcagtgggactgccccatcatagaagtatccgagagctggactggcctgtaatgggcacagaaaaggtgggtcttgaaggatgtgtagaagtttgctgggaagcaggctctgctcaaaaaaaaatttaaaaatcgtaagaaacttccatactggtttgacaagtttggacagagaggaagtagcaacatcag
>21141118373
gtaagttgtctctttccttcaggacatatagtgctgtgttttgctgcattcgttttaaatgttaatcatagctaatgaagatgaacagtctagactcctcaggttcgggatggagacactgcctcaccttctaaggcctctgttttcagtactgatgtgctcttagtccatgttgctctgcacattgccagtgtcttcagccatgtgagtcttgtaatcactagttcaaaacctgccactttgggaacagtgactggtcaaagtgaaaagctgttgtgctgtcttcatacacaaattctc
>21212542925
gtaagtatttaaagcggtcaaactgttagcgaaggagaggtagcagtaggggatgggtggggaaatggttcagtaggtaaaagtgtttgctgcataatatggggatatgggtttgaattcccagcacacacattaaaccagatgcaaagtcatagtgtaagcatctgtagtccctgtgctcctagaagcctgtgggccagcttgtctgtagataatgacaagcaacagaggtgacctcgccttataaaaaaggagcacctgacattgtcctctgacctccatgtgcaccaggtgtacaca
>213710429
gtatgaaacctatacatacatacaagcagtgacagtgtttcctgcattgaaagacattcgaatgtgtacgcttttactgttgctctctgtaaagagacaaaggtgaaggtcagtgaaggtgactcttggtacagtattccggcctggaggctggcagctgacttctgctgctgctctcctgcttgatgtcaaacatcagtacagctgggcttctgaacactgtctccttgtttaatcaaagagtgcacgccactggctaataacagagaaggcgtgcatatactttactaataaacactt
>214274114294
gtatgctttcccttcaagtgcctattaagcacttttgaccttgttgttcttctggggatttggaatatgcattcttgcacagaaccatggagcactggcaggggaggcgtagagacagaggatgaatcctgatgattttgagattctgagaattaactgctaaagaaatgtttgacagtatcttcataacaaattgtgaatagtgcttattttttaaagtaaactcaacacaggctaggtatggtggcgcacacctttgatctcggtattcaggaggcaggggtaggtgaatctttccga
>215106069511
gtatgtgaattctgagttaagaaccaaataacagaaaagtgtcatacaaaaaaagagattgcaatgatattgattgaattcctaatatagaagatgtaacaaaataattaaatctgtaattgaattgtttgaacagaagtcagcttttaccatttcaaccattcctggttgaaatgatacctgatcccaccttaggagggagtgctggaattaacagcacacaccaaaacacctggcttcttattaaggtattcagtagaacatgtgactttttcctgacatttcaattataggagtgtt
>21619333252
gtaccttaggctgtatcatgtcttacctgggcaattgaaagctgttgtccagcagtcatggtggcccacagctttcatcctagagatggctgaagaacaggtcagtctgagttcggggccagcatggtctacatagtgattccagaccctcatcttgaaatattccccaaatgacgtgatgtttgtgtttggcagtgcttgtcacagtagcttgggtgatgctcaggaaatgatcacatatagtttatgttacagatgagaaatagaggttcagagtcatcctctggacttgaagccatt
>217346147327
gtaaggaatggaagtttctttcagagttcgctgctcatcgagagctttattgcaccttcccaaggagaatgctctaagcactactactattttaagccctgatgtctgtaggagtggaagaaattgtcatacttgatcaagaagcaggagtacatgaggctctcattttgtcatattgaaatagctcaaagtgctggctgttttgtgaattttctaccccagagatggttgcatggccttcgcaggcacctgagctgccagagtgttctttatgcataagctcctcacgagcttccccta
>218103123385
gtaagtgaccgtgaactcagcctgcgggcaggttcagcctcgcgacctggaagttcatatccacttgtgaaacattgcctggttaagcacccactgtatacccagcagtattgggctctacagacatggtatggggcgagtcctcagcgcttctctctccatgtagaaagtttcttcccagacttccagtgttagcagaaatgtcacctcctcaaagagctcctgtgccccgcggtcatccctgtcatagagtttgctcccttcttggtgctgtaacaattctcatgtctctcctgatcc
>219102930267
gtaggtatctagggtgatttttttcccttttaatttgtgtgattggtttaatttatatatatgggaatataattgtaactatacatttgatcatttgtattatttaatttccctagacctaacattccagtatttttgaaagaattattaagtcagggctcaaggggatggcccgattggcaaaatacttactatacaagtgtgaagacttgagtttggatcttcagcacccacaaaagtggctgcatatggtagtgtgagtttgtcatttcagcattgtgaggtggaaataggaggacc
>220106125428
gtaagttttgtctaaacgctgacatttttgaaatgattacaatgtcatcggacactacagaaggagcggtgaagagccacaagccctgggactttggcaaaggtcctgagcctgtggctgctggctgctggctgcaagcccagaagggatcagtgaaaaacttgcttagcagacatatgttagcattcagaactgaaggcctaggctgtctataggtttcatctgtataatgctcttgtggtttttaaagggactcacctcctcacaggaactaactagccagtaaggttaaaaccagga
>221162865436
gtaacaggccgcgcttggttccggccctggccggcttccgcatgtggccgcgacactctgagcaacctctaatgcggccagccctctgcgtgaaaccgagatccccacgcgcgagctgcgcagcctcgggccgcggggaccacgggagaaacttttgtcacgtgcatttgttgtcttttgtcggtggccctttgaccttccccggaagggatgcggggatgtggggaatacagaggatgcaggggataggataatcggttgaccctgaactgagagagcaattgttgggactaaataaaa
>22236969325
gtgagcagtgtcgtctttctctattaaagatgcagcgccatgcgcttatactttcctggggttaccagagccacatctgcctatacagtatactggttccttcaaaggtcttgcttcccagcctgcatcaggggccaagcacatccctacctgctactacacatccatctgggaactcttttccccctgcaggactctcatttatggtccaccccccatacctctcctcccccaataactggctattttcctctatgttaggttttctggtattagccttaataagattgcctcaagtca
>223296854319
gtaggttcagggactgtgtggtccaactcaaatggctgcattcataggtagggctagtcatgtactgaggtgccttggcttagctctgggcaggttcctggcttcacagtcttctacactaactggcatggctttagactcacattcactgtgttgaactgttggagctggttcaagtgtctgtctgtgctacctctgtgaagttcccacttgcctatgtcacatggagtcagacatgcagaaccatatcgtaagccaagcaacgcgctcagttccagggtttcagaaatgttgagggca
>224170045665
gtatgtctaattggatgatagacatctgtaggggatgtagacaaaggatcagtggaagtagccaaggtgcaaggtgcctctttagcttctttgatagccatggatccatctgaggtttgacctggagaattaccccaagagtggagggtaggttacatatattgagcatatttcctggtcagtgaaaaagacaaggccagtgtcagcttctggcatgactggaactctgaggatacagagagagtaatggtaggaccatatacatttaaaacgagatagtctaggcaaactataatgaga
>22521028349
gtgaggacctggatgggcatggggaagagttgggatatttcaccctttatcatgtcacaatgactcagggggtggatcagacacacaaaacacactagtagcacacagacaagagcttgcagttcaaggaataattttaagttgagggtcagttgctggacttagactcaggaacaccaaagtaaggattcaaaaaagttgaatactttctagctcttaagcagtcctttcctccacgaaccttctgtgacactcacatcaatcaggtggaatcccttgcttcagagaaaagctcccaaa
>226577101895
gtaaggacggtgggcgcgcagagaccccggggccccctcgcgaggcgctcggccgagccgcggcctgtggagccgctgcgtccccggggctgtctgaggaagccgcccgagctccgcgtctcgggcccggcctcgccccgggatccccgccccgggccgggtttcggtgaacgctgtggcggctctggctctgcccgctccggcccacctggccgcccccgcccgcggctcacctggcgcccgctggctccgggaacgcgcgcggccgggcctctggctcgcaggtcggccgcgtcccgg
>227125647449
gtgtgtagctttttttttctcccccaaatctgtatctggtatatgatcgatttatctatctatttatttttttggttgtttcttgctgccttttctttccttttctgtattttgcaagaggaccggaaaaaaataataaattgcatgcaaaaggaagcaagcagcttactcctccagtctcttgtgaggctcagggtctcagacacttaagtggggaggaggcaacgccgaaaggcgtggaagggactgagcgggctcggggttcgcctgggatctggggggctgcggggctcggtgctg
>228576129826
gtaagaggcctagtgattctgacacctgtcaatagatctccttccacgttaaagggcactaactaatccatcatcacaaggagtcatcaggaatagttgctggggctcagtggcttttgcctgggaccgggattccccagcttctcttgtctattcgttgctccagtctggggtgaatagcagagaagggaaatgaacttgtttccccagagacctagtaaacagcacttcttcagatggctgcactgaccttcctgttgaggggcgatgggagctcaggcaagctggtaaagcctaggg
>229223742958
gtaatgtactacttgcttatagtattacttctgaaaaaatagtggttacaagctctttgcctcaagtaaaggccattatggcaggctttcgttaacggccctgtccctttgagtacttgtcttttctgctctagagaagaacccacgtgctctgtaatgcccaaagcctgtgaggggaggacacatttacatatgttcatgttcttccacataaactataagaggaagtaaattttacatggtttcatttagtacaaatatttcttgaaaatgagttaagtttgttatttggagacaagt
>230144436394
gttagtagatgagctatgaattaatttggggagtgttatatgtattgtcctgtactttcacataaatatttatgaggttaactttgcattttaagattcaaataattcataaaaatattaagcctcccgaggatttttggatatttgctacatgcatacctatttcagtaggtagacttgttatacaaactgagaaagtggtaagttttgattaggtgtttaaaaaagaattgtggaagcaaagatgtttaagctgaatcttgaaagggggctattactattgatttttgcatatggttg
>231375126750
gtaaggttttagtgagtttgatacaaatgtttttcattctcccagatggtctgtcctgagtaactcagttgaagtctccatgagcatggaagagatggtatattagccatgctgtactctgtagatgatccatgtgttaggtcccaagcccccagagaacacactgccactgcctatctccccaaatggcagtctgagcagctcaggctggatgctgacggggagaatggaaggattgctcagccttccttcccgagccactccctttcctcccctggcaaagggggcatctggctcttg
>232150317324
gtgagccccaagccccagagcctggatatagcagttggtttttgttttcctaaagtagaacccaaggcctggagaagcccagggtctaagttaagtctaagacatctcctgactctctttccttactcttgagagcaacattattagcctctgaagtagtttaactatatagatcagtggttctcaattggagtcaaagaccctttcataggggttgcctaagatcagctgcatgttggatatttacattacaataacatagcataacagtagcaaaaattagagccatgaagtagcaac
>233109619872
gtgagttcagatgtctgcaggaagtctgtctgtgttcagtgctcaggacactcacatgtgcccgaattatgcttgtgtagccttttacaatggttataattctctgatttttatttatttgggctagtcaaaattagcttagtatgagcactcagtagacggaattaacctcaaagtattctgtttggaaaatgaactttaaatgttgccacaaacaatacacatattattgagagtaagcattggacaattttctagaccattttatgcaattctgatatcctgagaatttcaaaaata
>234299973087
gtaaagcagaaacatggcttagtccttgggcccaggctctttctgcagctgttgctttaggaatggatgtctagggcagctgtaagatatcagtgtgcactgcagcacagcacatttaccaaataaggcttctgaggagaagttattgaggtgggttctcagatggactggtggcattagttttccaaggggaaggattcctcctcattcttctatgttacacagaggacactgaggcttagacttagggatcttggcaaatgcattcatgatgtccatgatggaggctgagcttgttgc
>23587570360
gtaagtgagctgtatacatgtgatgtgtgtgttctgtagaactattttcacagatagggagagcctctttttaagatggttttactttattttaaccatcttcaatgctggtttagacttatttgttattttagttgttttttttaataatcaagacaaagtctcttctagcccaggctggcctctaatttgtgatgtagccaaggatgaccttggactccagattctcctgcctctacctctctaatgctggaattagagacatgttctactatgaattttttggggggggaggggctg
>236204380102
gtaaagggtggagagagaatacgctttcagtcaggaaagttctatgctctgttggttggtttatttatttatttatttatttatcttttgttctcaagttatacccttaagaaaactgttactattaaaagtcaggtggtgctgtcacacacctttaattccagcacctgagaggcaaaggtaggtggatccctatgagttcaaggctaaactggtctactgagtgagttccagaacagccagggctactcacagaaaccctatctggaaaaacgaaaaccaaaaattattaatgagtga
>2371739131587
gtaagtgttctgttcatgtgttaaaaatcctgattttgaaaaataaattaaattaaggggaatatctaaattggaattcaatttattaggtaaaatagagaaatgtcaaagagcaaaaaccctacatagtcctaccacctgggaattctacactgtttcttttaaaagcaccttttgccatgtatcctctttcagatttgttacccagtcttatgcacagatattctggaaagctgagtaggaagtgaggtggttaaagctgaagcctagtggctgtggtaacacatttctataacccta
>2382771134629
gtgagtgggccgtgaacgggctgagcattgcaattgctccctctgctggccaagggcataggcgatgccccgcacattctgctgaagggaatttcagtggggtggacagggagtgtccaggctcattctctagtctgagtaaagatgaaataccagttcttgccgtggtagtggcctcaaggtccaggtgagacactcttaacaaggagataagatgtattctgtttgaagtaggcagaagaccatcccagctctgacattgtctggtcctggtttcttcaggctcctgttgatcagcac
>2391867019
gtacatttgaattatctcatgcacaatacggagtcattctcaatctcacattaaccagcactgcaggctgcctactggcaaacttttatttatgcacccatatttaaaaagggttaatgaaagactacaaatataactggacacataataaaaatgctgaagaaataaatagccttgaggttcccttctgtacctatgccaaaagacagatatgacttgttattgttagaaaggaggatatttatttgacttaaaggttttttttttcctctcgggtaagagcataaatgataatttcat
>24046450335
gtaagtgtatcctccaaacccccctattcctccgggcacaagccacggcagcgtgctttatagtgagagattctgccctaataactcaagtcagggtgttaagtaagagccaccttgtgtgacgagctctacccattcaagggcatcttgctcagtggctcagccagccaattactgaggctctaggtgcctccctcattactcagaatgggtacagccagtgttgggagtagggcagctgggaaagcgggctatgaagcccctggtcctccccacaccacagcgattgccttggaaacc
>24110744957
gtagtgtgttatatatatatatatatacatatattctgattaatgaaacctggagagtttgatacagtaaacttgtgttatatgttctcttatattttttgttgtttgaaacaaggttctgtgtagcttaggctggcctcaagttgtgcacatggctgaggactaccctgagccgcatgcctctactttccaagtgttggggcagcagaggtgctgaacacaccctgtttgtgccagtatattttttggagagagaggtagatttatggaattatttactgatacttttcatgtgccagc
>2422000137594
gtactagacctttgggtctttcggtttgtttattctattatgtcgccataccgttttaatagccgttcgaaatacatcctttctgtggtgctgtgcatttgagttttaatgccatcagaatatttctctatagtgtaattaaattagcatactttttccccccttcgggttctgagggaaaagcaacttactgagttgtattttcttcagtttgcactccgtgtttttctaattaatttcagtattgtttctgccctgtgttgcgattagatgatacctgtgcatccacaggcagataac
>2431063137077
gtgtgtgtccctttggggtatggggaaattcagctgtgtctgttttccttaccctgccttgcttggctgctattgcttaccttcctccctgctcagttgagacttaattgtgccagtttctacttacacaaagtcctcaagctataatgattgtggcccagaatttgatcttttctagtctgttgttgaggggtgcaacagtcacatgctagggagtgacaaactagagctctctgtggattactggattatgagggtcaacagctgtgtatatactaatcactaagttacatgaattgg
>244194239174
gtgggattatatgtgggacttcccagatagactttacttgtggggatttgttttttaaagattagtttgtattttacctacatatatgtacatgcactaagtgtgtgtctggtacctggggggaggggggggggagaagagggtgccagatcccctgggactggagttacagacagctgttaagctgtgggtgctggaaacagaatctggttctctgccagaagagtaagtgcctaaaccattgagccatctctgcagtcccagaattgtgtgttgtatttttaaaaaacgtatgtgtga
>24523132016
gtcggtgtctcagccggccaccccaggcacaacccgtatggttggccattccagcagttacttaaaccctcgagcgtttgaccactaatctgtcagaaatggcatcaatctctcactcaccaggctttggtgcagaatgaggccatgatgcaggctgtcacgggagcaacaggagttgatgggagaccaagtgtagagcctcatgaatccgtgactgaaagagttgccattctcagaacttctgataggctatactcacaaagagatagacgtgggttctagttccccacattgattctc
>246219394460
gtgtgtaccaggatgcacatgtacctgcttaacccagcgactgcagcagaccttgccaggccacagactttgatctaatcatctttctcttgctgtgttattaaaatacagtttcgtgaacagacaccttctgagagcagagaggtgatctgaaatgtcccaggtgatgtggacttacctgctcagcaggtcagctgaacagtttggattaaagatactagaaagtccagagatttaaaaaacaaaaaacaaatcacacattttagtgcttgtgttgctactgtgttggagaagataaag
>2471547143446
gtaaagaagccttcagcagcatgcaaaaccattgattttcagtaacaaatcatttaaaattttagtaaagctaaatgagataaccaggtattaatcattacatgcttactttcttgaataatcctgacagttaatttttttaaagatttattattatatgcaaatacactgtagctatctttagatactccagaagagggcatcagatctcattacgggtggttatgagccaccacgtggttgctgaaatttgaactcaggaccttcggaagagcagtcggtgctcttccctgctgagcc
>248287081587
gttagttaccttctcccttgatccagagtcctaacaacagtcgtggctctaaacgtctcaacttgcttgtcctgtccttactaagccttactgctcttttcttttgttttgtttttttctgaacagggtttctctgtatatctgtggctgcccaggttggccttgaactcagatccaactgcctctgcttcccacacgctgggattaaaggagtgcaccaccactgcccagcaagccttgctacttttatttgcttctgtttgtttttacttagaagattgtgtcatctgttgctaggtt
>249208395173
gtaaggaggcagctcaatttgagctgctgctgagcttgggtggaggtgggctgagaggaaggtagtcctggttcctaagtacaaggatagaggaagttgggtgaaaacagttcctcgattttgctttcaaaataggtgtctctgccccacagagccatggggttgtcagggagaaagccactgttgggaacaatgatagcatccccacccacatacctcttgactacccaggagcgtgtgagccttccaggggtcttggctcagcctgagatggaggtttctccagcctaagcaccttgt
>250419115228
gtaggtaaacatagtaacttttgggttgtgataattttgtatcattgagttgaatcatctgggcagtcttttttttaatgaaatttcaggcttatgtatgtactacttactagtattagaagcatttgtttagaatttttctttagttttttcttgtcagattgaaagaacctagaggggaaaccccccactcaattaccgaatcagagtgcacccaaggaacacgagagaccgtcttgatgcaaacacacaaagtagtttaatgactgagctctgagccaacctgtatctcacagagga
>251233546145
gtgagtaccgagttggaaccctccctggttggatttgtcgctaactggctggtgagctgttgacctgtccagaagtaggcaattgtgtgccttaaaggatatatcttgtccataatccacggataagtcgattctgctcctgattcccccacccccacccccccggttccctactagtaagagctctgtcaggtccatccctgcagtaactttctttctgcatccaaaggccgggcaggtcatacagctggttctgggttaggactcagacccttgctgaaggatactgtagaacacgtt
>252173122504
gtgagtgtggtttctgggctctgtaaatctctctccatccttcttcctcgggctgtcctgcctgttgcccggcgcgtcggtgacaaggttgcgagtgaggggagctgatgggcgaggagacggcgtgctgtggtccgcaggaactggaaggatggctgctgtgtgcagagcccggcccacggtcctagcgccgctgtgggtctctctgggctttggaggagacgtacgcactgcagccccgggtgggtgatcaggacaggcttggggacatctgtccccagccgccgagaaaccggctgc
>25378682603
gtaaggcctagtattttgtgttcttttgtttttgtttttgtttcagttctgatataaagcaagtttggtcgcatactttaatgagaagaggtttacttgtagttcacgtttgcatgaaactaatgctgcatgaaaatactttatttgcatgagcttggggataaattatattgtaatatataacttttaattgacaagattaattaaggctaactttaaggttaaacatgactttcagcatggaggttaggcaactatatacatgaaaactcctatcttcctgcctaaaactgtcaacat
>25482370970
gtgagtccctttaatcctcttgctccagctttagtgccttcagagaggccttccggtcttggtctggctaaggttgctttctaggaagttccactagatcctgggcttttctgctcttcctcatcctgttgaaatgatggtatttaagacacctcttgtctggtcccctcgtgacctctgtcgggcgctgggtattgctgacagtgtgtgtagtccgtcctgtccaccactgccctctttagctgtcacctgcctaagccatctgtgtcttgtcttgtgctttgagatggctgcatgctg
>255455133912
gtcagaggagctgcggggcaggagcggagaggggtgtgtgcagctgcttaaggaagcagctctcagtgattctattgtggatatcttacagttgtggggcagtttgagatcttatgaactgcagtttatagtgttctttttatttatcttacacttaccggaataatcagtcataaagtaacacgttaaaaatctggtaatttagatctgctgtttgttttcgtgtcagttataaagctccaagacaataaattcattcatgctttcttactcctttcttttactaactggttattcaag
>2562173144966
gtaggtccgctactcactagcccggagctcggtgccaggccgcggaagtcgggccatcgagtgggccagacgggctggaccctagagggtcagctcagtgaccaacgggagagaggcgtttaatttgatggggaatgctgtagaacttctagcatgctttccagtagcattcatcagaggacctgttaactcctaatgttcagtgctgtgagaatggattgttggactcactgtcctctccgctgctttgttttggtagccgctagccatgtgatcagacagaatacactagaaatataa
>2571287127195
gtaaggagctgctatggaaactcctctgcatcacacacaggaccacctgcctcttccctcagttccttagcatcccctcctctgcacctcatggacagggaagtgcacgagtgtttcagagtgctggtacatagctcatcaccctcccctcaactcccgcctccctccttggccatgtcagcagctaagtagccaagcacttcagcttgtcccgttctgtaagctgctccatctttgaaactgccagcctcttctccccgatttcctctccctctaatctgcaaactctgtttcttcttc
>258116572113
gtaggtgtacccctgggaacccttgtttgtacactttagcggaccagttactttttcctttttattattgaaagcttaaagatagcccctctctaaacttttgagttcaaagtcatccaggactacatggtgaggccctaagtcaaagacaggattggaggatgtgagggggaaggggaaagaaaaaggattcctgggacttgctaagtgagctccaggtttagtaagatgctctctctcaaaggtgggtgggtgggtgggtgggtggatggatggatggatggatggatggatggatag
>259169613550
gtaagtaactgtcgtttcttgttatctagactataccatacgctctgagaagaataagcagcattccctaaaaaggaatgtcagtctggaccataagcatttagctttatccctagaaagggaagatgctggagactgagctgaggttttagcactcatgaccccagataaagattgaaaagcctccttcctatttcactgaacatcttactctttaagacacttaaggaactgcttacaagaaattcagtgacagagagacagagacagagacagagacagagaaagagagagaatatg
>260149752876
gtgagtcagtctaacatcaaaagcccacacgtgcatgggaagggacctcgtcaggggctgggcgaatcacacctcaccattctcaccctgttccattcagtgttgattcaaaaagctctgaaaacagaagttgtccttgaaagtttctgtatctgacccttgaaagtcagatcccttgtcataaattcctatctttcaggcttcactcaaaaacttatttgcattcatatcacaacctataagtaaatggccacttttgtgtgattctaataagaggttgtaaacatctttcttaacaga
>2611450113108
gtaaaaaccagccagggtagctgtgagacacagctgataggctgtaaatgacacagctgggtctttaaagagacataatcacaatatacaggtccatggggatttcctttgtgttgttgctgttgattataggtagccatatttgatgagtattttcacgtgacaaataatttagtgaacatttacactcatgtgtgtatcttattcatgccaagacttgggtttcagtgtgtgtgtgtgtggttttttttttttttttttcatttttttgagacacggtttctctgtatagccctggct
>2622263129342
gtaagatatctgtgtacttctgagctttaggagtgagggtttccttctcccctacctgcttggggcgtctttggtttggtagcaaatagaaaatgaaaaagctgggaatgtcaggtaaagggagactggggacatagctgggccccttggtaactttatgaaagctattttatcgtttggcatgtggatgacgtcagagccattgggtgagcgacactggggacagcgtggcctggacactgtgctttctccacactgtccacacaagcatttaagagtcattttctgagctctctgggt
>263298530198
gtttgtacacttaattcttttttttttttgtagaatataatttcgtgttagttgattttaaaaaataatctaacagtattacctgttaaataaaaaccatttatcatttaaaaaatagtggtcagctttggttattatggagttatcaaaatgttaatttaggaaagagccctgtctatctatctgtatctatatctacctgtctgtctgtctgtctgtctgtctgtctatctatctatctatcatctacctacctactaacctacccatatatttactctcttatcaaactttattgac
>264114661938
gtgggtctgatgctggggatcggtactactggagaattaaagagcctgtgttgccatcctggagtctacccagtcactgtctctaccccggtggatatgtgatgtatacatgcagacctaaggtgtagtgggccacgatcccttccctgacacacagacacacacgttaacggtgtgacttttcggagttaatggctgatggggtaaaagccatggagcctgtccctaacacgctgaatttccttagcctgggtgtctggtccagaagtgctgagggtcgcaggttttcggattttggac
>265130720255
gtaggctacttggcatcattaatctacctcctcctggacctgcttgtagtaactacagatcctagcacattccagggacttgatgcccacatgtataattcacacaaggcaggcagggcaagcagcctatacaagctgaaacatggggatctgaaactccggctcacagctccctctgcatgcccttaacaaaatcagagaagtctcagtgtcatttagattccagcattctagtcctacagagggctaatgaatgcatccatgaaaacatattttccttcctttagtatctactctgtg
>2662344126998
gtgagtaatcataacccagcgggccattcagaggcttacacctagctcaggacctttaacagttcagaaaataatggaaacttgaaaacagttaaacaaaacacaaaaacccttcatctgtttgaccactgcatgtttgaatgacaccacagtcacactgtttgtttctagtgcacatgaatatagcacgtggaatactctatgtgcacatacatacacactgatactcaaaaattgtaatctaattcttaacactcgcttgatatgaactgtacccccttcacaaaggataaaaatctc
>267273834919
gtaagccagaagccatgatgctataagacttcctttgactaaaatcttccatcatgttttctggaattcggtcttaacagcacatagcctgtgctgttaaggtcacacacaggaagcttattcattagaacggattttccccctagcgtactagagaggaatctcaaaggtttgccttgaagagggagtctgcttagtaaccacactggcagtacactcagcgagccacatactgttacttttctttggtttgtgatgtatagatgtaaaagatttggtttttaatggttgatttttttt
>268255090345
gtcagtagctcctggacagagcacagcctagcgcatgggacaagtagagactctagtcctgaactccaggcctacagccctggacctcccagctcagctggggcacaggtgtccctcatgagagacaggctgttctttctgtctgtgggctgtggtttttattccaagacctggtggttttagggtcacgatccttctcagagttggcctggggtggttatgggtggtcatgttgtatgatgatgggaagttgtcctgcccaagtcagtggggctacaaaggctggagagaatgcccctt
>2691342146083
gtgagaaagagatcctgccttgcttccatcacacctttataggaccatttcggggaaatacaagaagacttctatgataaattataagctacttctgttttttaacatataatttacttcctaaaattggttcagtgatagcttataaattccgttaatagttgacgctcagcgtggtggtgcatacctaaaccccaagcactcgggcactgaggagtttgagacattcagctcagtatgagggagaccctttcttttaaaaaacaaaaaacatgcagatggctcggatttacgttaaaa
>270490123263
gtaagccagcattccctgcaatggtgaggggagcgtcagagcccacagacaggctgctgccatgatgtcagtcaagtgtctgagacctcagttggctttgtcggttgacttctctctgtgctgacccctgatcacatggctcactgccttgccctggtttctctatgctttcctttcctggtgtgacaaattgcttgccattagtagtagaggaaagtaacagcttgaatgtaggtatttaaagtttgtaagcgatcttattgactgaagatgaaagacctccctgactcccacccagtt
>2712243101958
gtacgtaaggcctgaatttgtcctctgtgtgtcactgagatcatatgaacccaatcacccaaaccttcctgtacttgtctatgtactgccactccaacctgagcagcaggcatgtaggaacatgcatgcaacatgcccttggtatagtcttaccactcaggctcatcagttccccaaacatgccatgtcaatggaatgcaaaagacatcccaggccaggagggcttaagtacattcacagtccaatggaggtacttaggtccacagacttcctcagcaggaagagtgagcacaattcaca
>2721666102440
gtaaagggacagggtcggatgctggctgtatttagtggattatgggaaaatgaggcaaggggggctttgaggagtagaaaggcttaaggggaaatcctgggacatatcttgtcattgtccacagaatgcaaacagcttttacctagaatgcatgtttatttcggtctggagatttttcacagaaggtcaaaccaggaaactgcatgggaatatagatcagaggcaaaatcacagtagctagtgggactgcaaggcggctcgttctttcctgtcttaatgcccatctctgtcccacccatt
>273719135613
gtaagaaatttaaaataaagtaatatgtaatcaaagtgttttcccctcattttccttatctttgaaaccctgcatgtgcattcttcctttggtttctagaagtctgagtctaagaattactttgcctatcattctagtgggtgtctgttgccttggttctggctttctctctaactagctctgtgaccttgggcaaattgctttctctctctgtattgcttgtgtattcatgaggcttgaatcaagccaagttttaaaaaaggaagtcatcttttttcctcaccctaaagctctaaaact
>2742294132491
gtaagtgtgagagtccctctcatttcctattgaaactctacacttagcttccctcttatctgcacctactctaccgtgccctacttaccacaattaacctacattttttcttatttctttcagtgcagtctatgtatggtatttaagaactgttttataagttaagttttaatgcttattttaaatgaacagaaaatttcagatggaaatcatgctggatgaattccttataaccattagtttataatatacatgtgtttataatatacatgtgttcttaaggagggctgccataggtaa
>2751488112127
gtgagtggggaaggaaggtgtttggacaggaatgttctgttagtatccaccgctgtgtcttaatctttctctgtgttcttaatctttctcttgtcatctctaactctttctctccctgtttttatctttctctcaccctccattctcgtctttctatccaaagaatgctaaagcgctcactgtgggctactattccaaaccaccagaatctcttagcggcattatcgccatatcctctgtgactgcccttgacttccacgtagagaacaggaatcctgtctcagcataaattattagatc
>27620246223
gtaagctatgaagttggtggaaaggctgggtgtctgccttggctcttgtttactctttctgctttaagtttctgttatccctggaacggtctctcacctgaaatgtagctaagttttctttcatgccttgataataatttctgtactttgaattagagtagacgattatttgatttagataaggatggagacagtgtggtggcttgatttctaattcttccagcacttggtgagcacagacaggaggattactccaagtttgaggactgtctaaactaaatagtaaggtccaggctagtt
>277229613310
gtaagtacaaagcacagtgaatgctttctcaaaaagaattctgaagatatagtttagttacaaagaaaagtaatagatcttattgactagcattctaatttctaagttaacccataatggtgatatatatataattatgtatgtataattataacaatatataagtatataatatataataatataataacatataaatagataataatatataatataattatttttattgttattattattagccaaagattttaatgtggaatagaatatcaatgtacttggtataaaaataaatat
>27835146169
gtgagtctgccccacctgccaggcagcttggatctgttcagagtctgctgttcccaccccacggtggccgggcagctgagacaggcagctcttcccccaccctgcgcttccccagtctgcctttgctgtctctgagtgtgtctgcagtgcctgaggccacagtgcactacctaccacactgccccacgagagccttcccacactgctaagcctcttccagaaagcagaagtaagacgtcaccctgacatgctcagctttctgcccccttccagctctcggcttctgcttcgcccatagcc
>27986644103
gtgagtgctgcacttctactttgtgtcgattttactgctatcttcatttgaaaataattaaaatggttaactgaaaaatacgtcccaatcaattcaaatacagaaagtaaaaaccttttacacaacattttaataacattttctagaatataaattaaatcatataacaattaagaccactatttaaaagtgctacgaatgatgcagagaaaaagtaaatcacgcaaaaccattcatgtgtgattcgaagtgtttatgacagaatgccgtctttaaatataatctgaagtctaagttatt
>28013384229
gtaacactgcagacacaccaaaccatagactaagacattgagaaattttagaagttgcagtccaagcccccccttacagaagaatgactgctatttgaaagattattatttgcccaagataatgcaactatttaatggtagaagggagttagaacccagggatactcatttcttacctaataccctttctgctgtacttgggctttgctgaagatgcttgattattttttctcctttttatttcccttggaagacacaagtagattctgattttatcacataattttttataccattata
>28121796171
gtgagtctttagcaccagtggaagctgctattggcggctgccctgcagaggacaggccagggttgggagatgctcacagcctgggtgactctaccctgggtgactctaccctgggtcccagctccccgtcagtaaaggaaaaaggatctctctatatgcagtagctcatgaacactgctgctgctgtcttggtgactcagtagggcttctaggtctatgtggctccagttccattgggtcctgtgctccctgcttgctttccagtaactcaccatgccttctagttcagcattccacaga
>28214811125
gtgggtcttctctggtcagcacctgatacttgaagggctgtcccatgtttctgtgttcctgttttgtgcttttactatgagtgcttcggtaccttgatacccaacccaccactggccatgtgtgagaattcttcttcatgggaaagggaagaatctttcatttatgtaggtagcccttgctgtttaggacttgctatgaataccagactttgaaatcagcagtcctcctcctgcctcccctgtgctaggattaaagatgcatatatacctccatgcttagccagaaggatttttatgatt
>28360842705
gtaggcggtgtcttgcatgcgtgtggatccctcttgctgaccctaactgagcagaccacagaacgctaagtgcttgctcagtctgtgtccctgcgcatcttttcagtctggcacagttgcagtgtctctgcctgtagagaggcattcatagaactggaacacactcagttctgcttgtcttgctgtcagccatgtggccctcatcccggagtcttatcccctatagacaaccagaagtcttctctttcagttccctaagcagagcacgactgtccacggaaggcattgcaccctgtgtaa
>28485031758
gtgagttcaaatcctgattgtccccttcccagctgggcgctacagtccccaagttcccccacccccacctgtggtgtcccttagctcaagggagtgatcctagttcagttcttagcccagctggaacttctttgcccttttcccagagtatatatgatcaagatagctttcagaaaaaaaaatggatttctgggaaacaggggagcatttcccagcttattataatacttacgcacccagtggggcagctcccaaaatggagaagaaaataggctgttgtcttactccccaagtcaaggc
>28527571279
gttgttttttttttttctatctgacttatagtgtcagcagtattaatttgatctgcccaattagagataatcttttcctttaaaaaaaattacagggtataaaaggtttatccacattatgcacaaagcatagtgtataatttaaatgaaaactagtactcttatacacccatggctcttgaggagtttgtcgtgcataaggcacatccaaaaaacattcctttgcaaaaaacaaaagctaggtagaagaattggaatgtactggtaaaggtactggccatgatcttactatggcccaca
>286254245558
gtaagagactccataagtagtacctgcttctaaatctgagggagatgtgctagatacttgttaagtactaattaaagagttgaattgatgttttttacacatgaggaactatgagtattagttattgaatcagcaaataaggaaatgttgctagctggcatggtgcctcctagaatgcatgaggtcctgggttcaccctgcagcacacaaagccaggtatggggcacacacttctgatgtggagggaagctcaaggtcagtcttgactacctggttagttggaggtcagctggtgtgcat
>287296574469
gtgagggcagtgacagctatccttctagggtcctgctgtcccctgactccctctttttcctgcttccatttcctacccacactcatccttcacttctttgctgttttcgcttttaattttctttcttctttaggtttcatttctctttttgtgaacgggtgtttacctgaatgtctgtctgtgcatcatggagccatggaggcatcaaatctcttgggtagagttccagacagttgtgagctttaacgtgggttctagacatggctaggatcacactccagtcctctgcaagtgcagcag
>28814169618
gtaagtaacgaagccttctctaggtacatgtgaatgctcgcttatgaaagttcatacaagtcacacttatggaagctaaaatccctttctcctgattacactgcttgcaagttgctgacactaacaccactgcatgctccatcatgttatcatttcaatcattctagagatctcttataagtacttggatagcttagacctctgctgtacatataaggatggatatgttatcttgattttatttttacctgtgtatacaagtctagcaaaagtagaatttacttgataatgccttgtttt
>289230242928
gtaagaagactgcgctctgctagtcttttccttaagaaaggaagcatggcattgctccatctactgagatgctttcagctggggttgggggtgggggcagagtggatagctcagtggtggagagcttgcctggagtgcacaaggccctaaaaacagttttgcaaagatatttttaattggaaaaccaggaacatcccatccagctgaagcggacttgaaccgcaatgggaagtttagacttcaagtagactaatgagctggctcggtacaggcatcagaggcccaggttccttctgtctg
>290193762941
gtaatctgccccacccagggacaggagttttgatagaatcactgtgtgaatttaatcgtcatcagtaactgactaacggaagccaggcgctataaaagggaaccaatcctaatagaacctcagatgaagcagagccaaggcagggacacacagtgcctccctgggcttcttggcatcacccttgaagttcactggagaaagaggtgaggtggaggagtaggtaaacttcccttcctagtggtcgtgaatgtgtaagtatatgtgtatttatgtgtgtgtatgtgtgtgtttatttgtgga
>2911891118808
gtgtgtctctacagcagaaacccaagcggagtgaagctggaatcacgccctctcccgggggtggggaggggactgaagcgccagtcacagttaccctttgttttctcacctttccactttcctaaaatccttccccatcccccaactctcgtgtgcggaagtcgggtccaaatttctgaattcactgcgagtaggcagctcagtgtcagagggcttgcttaatatgtttgagacggtaggtaaatctctgagaccaccagaccacgaaagtaaacagaaataaacaaacaaacaaacaaa
>29219867255
gtaagacgtacccttttatgtctaatgccatcgttactgtaggataaacaccactacactgaataatatagctaattcataataatcactatgcttaaggagctatagcaacagttgaaaagacttttcacttcgaccagagatactgagatatgtagtttttattgaataaaatttatgtgaattttttcatattttgtctaatagtagatagtacagaacagtttttaaatttatctagctaattttttgacagaagattcatcaattatttcagtgtgttttgatgttttctttgta
>293255474336
gtaagattctgaaatggaacttgggtgacataccctcaatgaacttagaaacctttagaaaagaggaggaaacatgaggcacactatgaccctgtcatcggtgacccttctctgttatggagtttatagatgtaccaaccaccgtctaagaacctgtcatctaccgcagtaaaaataatttggtgtagataaatttattctttttagctgtgtggtccaaacagacttagcaagtgtttggaggaaaatacagcagctgtcactattttagtctaaaaatcaaaactattggaagaccat
>2946201687
gtgagtgttctcagccccatgtggttaggctttcactccagccctcttgcaccccatgaggccccttgaggagatgctgtgagactcactcagccagcattgggtttggatgagaaatcaagatcaccaagaagtccttgtggcaatgggcagcaaacagtcctcagatgacgatgtcctcctgatctaaagggcctcagagagagtcactctcgtcctcctccttcatgttggaaagtgcaacatgaattactgtgagcttggttagtagtgttgtcagaccaggacaagcttggaaga
>295197870325
gtaagtctaaagtaaattgaatgcttagatattataggaaaacaaaactgtccaaaatagagttgtatagcatagcagcagtcattgcctgagcgctacattgtttccatgcaaatttctactgataatatgaattacaaatcacaatttcaaaagcacgttgctcttttgtctctgtagcagctgtaggtttataaatgtgtaattataacctattgtagtaaagctctaaagtcatcccaaatgcctttgcctttaaagtaacagcttttactccctaaaacaataaagttcaagggt
>296213777266
gtgaggtcatcgtttgaaggtttcttcctcaccatgcaggggtggggcagccatggacaggagagatgctgagggatgtgacgggttgtgtgctagtgtgtctgagcctcgcccaagaggctcttccattccttcccagagcagcccaggcctccccatagctctgtccctggaggacattttgagggtccatatggttttactaaggagcatggggcagcacagcagcaatcctcacagactaggcctgtgggagcgttgagctgtcaggtaccggtgccatctgaaagcccgtgtgtt
>2971926145609
gtgattttgacttctcagtgggttttgctgtctgaaaccagtttaatggtcataaagaatagtggttttgtacatttattccccgccccccccccccttttttaacacagtgtaaaaagtacaagcggccttgaggcaaaaaccatagtttggaagtcttgctttttgcaatgcaggcctgagccaagttctgtcaattgagtgctaaataccctggtggatgctttctattcttggaactcccatggcattttctaactggagcagagagcgtttctgaatgttcttggaggtgttaga
>2982795104649
gtaagtgttttgtaatttatacttttatgtttaaagtgtactgggagattctatgggctgatgaagaatgctgatgttgacagtagtcttagtaatggattatattcttgctacattttttgctagtctttgttaggtatatgttccatgggtcacagtggaaaatatagtattagagggatataccaagggcataaatgtgttccatttaaagtaacctttggtatgttgggtgtggtggtgcacacctgtaaatcatatgtatttgggtagctgaaacaggagactcgctagaactat
>299275833872
gtatgtagagttgcatgttacagtcaagagttgcgacgactgatcttcctttaaataagtcacggaaatagggttctccttatggtggttggtctctccaaagatacttgggctgatgcagtaagtgtaggccattactaaagtgatagtgagcttttaagagaataactaaatgtatcaaatagatagattcttttaaattggcattaaatattaagagaacatcaaatatttttctgataaatattttttaaaaaaccttccatactcagttattaggagtccttggaggacttctgt
>30016376371
gtaaactcagtgccacatgaaccccagggtctgacctgagtcaccattctcagagaagccttagaggccagtgttactcccgcagcctctgagtagctaagaacagcagagcatgggcctcgtgggtttacaaagccacatggacctgagcgataagtagctttccctcttcctctccagaatgatggctcgtgtcatctatcactaggaatcttgtcttctagttctgaaccttcgggaagattgccggtcacaaaacaaacaagcaagcaaacaccctatgatggggctggaaagata
>301222121155
gtaagcagagcggccggcctcccttccccggctcgggcgtgtcccgccgctacgaggcgcgggcgacaggggccgctccagactgggacgcgcgggaacgggtgcccgggtggacagccccgccctgcgctcccagacggggcgccggggagtggatgggggagcagggcgggggcccacccggatctgtccagaggagctaaagagagccgcgcgctcgcgtgcaccttctctttgcttgcgtggggatgaaagcttgtgcccacgctcaacttggcttaaaatgcttcttgaccgctc
>302110394337
gtaagtgccccagctgcagttctcccggctctttctaggatgccaccccaggaccacatcgggacagcattccctcctcctggactccttgtcactcagattatcctccaaagcaaggggcctttgccacttctctctgcattgacacacacccctccccatccttctcacccttacctggtcccgaggcttctcagcagggctctcttgggactccttgtaagagatggaactgttctggtcccacaaatggcctctggggaggcatctgccccagaccccacggttaacagcagacac
>3032969129006
gtaagagggaggttctcccagggtgtggtcagtccgttgggaattctgtgacaggctcgatgctcaattacacagtcatgtccacccagaagggggcagggaaaaccctcttggtccaaatgatcagaaattcaaaccttttgacacaggtacatggtttggggtcattttagatcagggaagatcacccagcaactctgcaaacacccccaaatctgaaaactctggaatcagaagcatgttgggcaccaagcctttggttcggggctctgtgcgggccagcccatttccttctgctct
>304162555996
gtgagtgtcccctaaagccataggggtggagggcaagaacgatctgggggaaatcttattctattatactgttctcactctcccgggtggctggtctcaacttataggaaggaacatttgcatatggtcagccatagatggatgcttgtgttcacgtaatgccaatttcccgagtaatggtcccaaaacacagggttagtgatatgacaataggatatgccaaaaagaagctctgaagtggttcctttaagtgagaaaatgaaaatacagtaaggttttgtgtaagagatcaaattcgca
>3052446138309
gtttgccttcatcataatcagatctgggtttggggattctgtatattcattagttgtcctgagaaaagtcattgaggaaattagtgttagcaataaaacagcactggactattaaactgttcacagatatctaataaacaaactatattcctttcacatagcaggttacttttaaaaggcagtgcttagaagcatttaattatgttaatgtgaaatgactggtattgtattttcagagaattcaactttcatttcatcttaaactgatgtatgttttctccctaaattcttgttattaaa
>3062665108781
gtaagccccaaagtaaaacagttgagaaatttaaagcattaagatttagaatagagtacatagtgtttgtaaggaaacataaaagaaacagaaagttacttctcaaattagcctcattttaattagctacattaattattttgattatgtttattggaaatgatttatctactttttatccatagttgtacaattgaaaatgttacttttaactaaatatgtaagtttgcctaataagtataaaaaagcacaaagtaatttaaaacctgttatgagatcagctttcaacgttactatttt
>307249849388
gtaggaagttttattgacatttgttagaaggtatagtgcacggattggtacagctaatgtgaatttccagaacacatcgttaataactgctcaacatcgttaataactcaaatttttttttgtgatcttttaaaagataataatcttcaaccaaaagtttttattgtattcttttttctcatacagttttgacagaagtaaaactaaaaaaaaaaaaaagtttcaagttaaagatagtttcaagatactaagactatgaaatactttctgtggatgaaagctaatttgactaggagaaag
>3084352859
gtaagcagccgccgtgctgtcactgttgtgatatctgtattcattctggtgctatctaacttgcttaacactcagaagctaaaaatagtaagattttagacccaaagtaaatagccatagaataagagagagagagttacttgacttagttcttcagtcagtgtatctgtctttattatataaattatattttacaaattggatgaaaagaaaaagaaaccaagtaatctagttagtcccttagttttgttttttgaggcaggtcatctccctgccccaggttatcttggaattctccct
